# Supplementary material for: t-SMILES: a fragment-based molecular representation framework for de novo ligand design
Source: Nat Commun. 2024 Jun 11;15:4993. doi: 10.1038/s41467-024-49388-6 (PMC11167009; doi:10.1038/s41467-024-49388-6)
Supplement: Supplementary file 4 — Source Data [file 41467_2024_49388_MOESM4_ESM.zip]

Archive with 1,285 entries (1,045 files):
- Soure data/
- Soure data/Check List of source datas.xlsx
- Soure data/Source data and code for all other graphs/
- Soure data/Source data and code for all other graphs/Metrics/
- Soure data/Source data and code for all other graphs/Metrics/Dataset/
- Soure data/Source data and code for all other graphs/Metrics/Dataset/AE/
- Soure data/Source data and code for all other graphs/Metrics/Dataset/AE/chembl_120_[BRICS_Dy][633]_token.voc.smi.aes_3_top20.smi
- Soure data/Source data and code for all other graphs/Metrics/Dataset/AE/chembl_120_[BRICS_Dy][633]_token.voc.smi.aes_3_top20.smi.svg
- Soure data/Source data and code for all other graphs/Metrics/Dataset/AE/chembl_120_[MMPA_Dy][313]_token.voc.smi.aes_3_top20.smi
- Soure data/Source data and code for all other graphs/Metrics/Dataset/AE/chembl_120_[MMPA_Dy][313]_token.voc.smi.aes_3_top20.smi.svg
- Soure data/Source data and code for all other graphs/Metrics/Dataset/AE/chembl_120_[Scaffold_Dy][190]_token.voc.smi.aes_3_top20.smi
- Soure data/Source data and code for all other graphs/Metrics/Dataset/AE/chembl_120_[Scaffold_Dy][190]_token.voc.smi.aes_3_top20.smi.svg
- Soure data/Source data and code for all other graphs/Metrics/Dataset/AID1706/
- Soure data/Source data and code for all other graphs/Metrics/Dataset/AID1706/Active/
- Soure data/Source data and code for all other graphs/Metrics/Dataset/AID1706/Active/onemol/
- Soure data/Source data and code for all other graphs/Metrics/Dataset/AID1706/Active/onemol/1/
- Soure data/Source data and code for all other graphs/Metrics/Dataset/AID1706/Active/onemol/1/onemol.png
- Soure data/Source data and code for all other graphs/Metrics/Dataset/AID1706/Active/onemol/1/onemol.smi
- Soure data/Source data and code for all other graphs/Metrics/Dataset/AID1706/Active/onemol/1/onemol.smi.[BRICS][52]_join.csv
- Soure data/Source data and code for all other graphs/Metrics/Dataset/AID1706/Active/onemol/1/onemol.smi.[BRICS_Base][22]_join.csv
- Soure data/Source data and code for all other graphs/Metrics/Dataset/AID1706/Active/onemol/1/onemol.smi.[BRICS_Base][22]_join.csv.re_smils.smi
- Soure data/Source data and code for all other graphs/Metrics/Dataset/AID1706/Active/onemol/1/onemol.smi.[JTVAE][54]_join.csv
- Soure data/Source data and code for all other graphs/Metrics/Dataset/AID1706/Active/onemol/1/onemol.smi.[JTVAE][54]_join.csv.re_smils.smi
- Soure data/Source data and code for all other graphs/Metrics/Dataset/AID1706/Active/onemol/1/onemol.smi.[MMPA][34]_join.csv
- Soure data/Source data and code for all other graphs/Metrics/Dataset/AID1706/Active/onemol/1/onemol.smi.[MMPA][34]_join.csv.re_smils.smi
- Soure data/Source data and code for all other graphs/Metrics/Dataset/AID1706/Active/onemol/1/onemol.smi.[Scaffold][12]_join.csv
- Soure data/Source data and code for all other graphs/Metrics/Dataset/AID1706/Active/onemol/1/onemol.smi.[Scaffold][12]_join.csv.re_smils.smi
- Soure data/Source data and code for all other graphs/Metrics/Dataset/AID1706/Active/onemol/1/onemol.svg
- Soure data/Source data and code for all other graphs/Metrics/Dataset/AID1706/Active/onemol/1/onemol_scaffold_re.smi
- Soure data/Source data and code for all other graphs/Metrics/Dataset/AID1706/Active/smiles/
- Soure data/Source data and code for all other graphs/Metrics/Dataset/AID1706/Active/smiles/active_smiles.smi
- Soure data/Source data and code for all other graphs/Metrics/Dataset/AID1706/InActive/
- Soure data/Source data and code for all other graphs/Metrics/Dataset/AID1706/InActive/smiles/
- Soure data/Source data and code for all other graphs/Metrics/Dataset/AID1706/InActive/smiles/inactive.smi
- Soure data/Source data and code for all other graphs/Metrics/Dataset/AID1706/InActive/smiles/inactive.smi.rnd10000.csv
- Soure data/Source data and code for all other graphs/Metrics/Dataset/AID1706/InActive/smiles/inactive.smi.rnd329.csv
- Soure data/Source data and code for all other graphs/Metrics/Dataset/Chembl/
- Soure data/Source data and code for all other graphs/Metrics/Dataset/Chembl/chembl_smi.rnd10000.csv
- Soure data/Source data and code for all other graphs/Metrics/Dataset/Chembl/Recon/
- Soure data/Source data and code for all other graphs/Metrics/Dataset/Chembl/Recon/chembl_120.bfs[228].[BRICS_Base][156]_join.csv.re_smils[1].smi.rnd10000.csv
- Soure data/Source data and code for all other graphs/Metrics/Dataset/Chembl/Recon/chembl_120_Canonical.smi.bfs[228]_join.csv.re_smils[1].smi.rnd10000.csv
- Soure data/Source data and code for all other graphs/Metrics/Dataset/Chembl/Recon/chembl_120_[BRICS_Dy][253]_smiles_join.csv.re_smils[1].smi.rnd10000.csv
- Soure data/Source data and code for all other graphs/Metrics/Dataset/Chembl/Recon/chembl_120_[BRICS_Dy][633]_smarts_join.csv.re_smils[1].smi.rnd10000.csv
- Soure data/Source data and code for all other graphs/Metrics/Dataset/Chembl/Recon/chembl_120_[MMPA_Dy][313]_smiles_join.csv.re_smils[1].smi.rnd10000.csv
- Soure data/Source data and code for all other graphs/Metrics/Dataset/Chembl/Recon/chembl_120_[Scaffold_Dy][190]_smiles_join.csv.re_smils[1].smi.rnd10000.csv
- Soure data/Source data and code for all other graphs/Metrics/Dataset/Chembl/Recon/chembl_bfs[228].Scaffold[72]_join.csv.rnd10000.csv.re_smils[1].smi.rnd10000.csv
- Soure data/Source data and code for all other graphs/Metrics/Dataset/Chembl/Recon/chembl_bfs[228].[MMPA][154]_join.csv.re_smils[1].smi.rnd10000.csv
- Soure data/Source data and code for all other graphs/Metrics/Dataset/Chembl_G/
- Soure data/Source data and code for all other graphs/Metrics/Dataset/Chembl_G/guacamol_v1_all.smiles.rnd10000.csv
- Soure data/Source data and code for all other graphs/Metrics/Dataset/Chemb_Voc/
- Soure data/Source data and code for all other graphs/Metrics/Dataset/Chemb_Voc/chembl_120.bfs[228].[BRICS_Base]_token.voc.smi.rnd10000.csv
- Soure data/Source data and code for all other graphs/Metrics/Dataset/Chemb_Voc/chembl_120_Canonical.smi.bfs[228]_org.smi.jtvae.voc.smi.rnd10000.csv
- Soure data/Source data and code for all other graphs/Metrics/Dataset/Chemb_Voc/chembl_bfs[228].MMPA_token.voc.smi.rnd10000.csv
- Soure data/Source data and code for all other graphs/Metrics/Dataset/Chemb_Voc/chembl_bfs[228].Scaffold[72]_token.voc.smi.rnd10000.csv
- Soure data/Source data and code for all other graphs/Metrics/Dataset/JNK3/
- Soure data/Source data and code for all other graphs/Metrics/Dataset/JNK3/Active/
- Soure data/Source data and code for all other graphs/Metrics/Dataset/JNK3/Active/Brics/
- Soure data/Source data and code for all other graphs/Metrics/Dataset/JNK3/Active/Brics/recon_ds1/
- Soure data/Source data and code for all other graphs/Metrics/Dataset/JNK3/Active/Brics/recon_ds1/active_brics.csv.re_smils.smi_pred_active[A1].smi
- Soure data/Source data and code for all other graphs/Metrics/Dataset/JNK3/Active/Brics_Base/
- Soure data/Source data and code for all other graphs/Metrics/Dataset/JNK3/Active/Brics_Base/recon_ds1/
- Soure data/Source data and code for all other graphs/Metrics/Dataset/JNK3/Active/Brics_Base/recon_ds1/active_brics_base.csv.re_smils.smi_pred_active[A1].smi
- Soure data/Source data and code for all other graphs/Metrics/Dataset/JNK3/Active/JTVAE/
- Soure data/Source data and code for all other graphs/Metrics/Dataset/JNK3/Active/JTVAE/recon_ds1/
- Soure data/Source data and code for all other graphs/Metrics/Dataset/JNK3/Active/JTVAE/recon_ds1/active_jtvae.csv.re_smils.smi_pred_active[A1].smi
- Soure data/Source data and code for all other graphs/Metrics/Dataset/JNK3/Active/MMPA/
- Soure data/Source data and code for all other graphs/Metrics/Dataset/JNK3/Active/MMPA/recon_ds1/
- Soure data/Source data and code for all other graphs/Metrics/Dataset/JNK3/Active/MMPA/recon_ds1/active_mmpa.csv.re_smils.smi_pred_active[A1].smi
- Soure data/Source data and code for all other graphs/Metrics/Dataset/JNK3/Active/Scaffold/
- Soure data/Source data and code for all other graphs/Metrics/Dataset/JNK3/Active/Scaffold/recon_ds1/
- Soure data/Source data and code for all other graphs/Metrics/Dataset/JNK3/Active/Scaffold/recon_ds1/active_scaffold.csv.re_smils.smi_pred_active[A1].smi
- Soure data/Source data and code for all other graphs/Metrics/Dataset/JNK3/Active/smiles/
- Soure data/Source data and code for all other graphs/Metrics/Dataset/JNK3/Active/smiles/active_smiles.smi
- Soure data/Source data and code for all other graphs/Metrics/Dataset/JNK3/Active/smiles/active_smiles.smi_clustercenter[8].smi
- Soure data/Source data and code for all other graphs/Metrics/Dataset/JNK3/Active/smiles/active_smiles.smi_clustercenter[8].smi.svg
- Soure data/Source data and code for all other graphs/Metrics/Dataset/JNK3/InActive/
- Soure data/Source data and code for all other graphs/Metrics/Dataset/JNK3/InActive/smiles/
- Soure data/Source data and code for all other graphs/Metrics/Dataset/JNK3/InActive/smiles/inactive.smi
- Soure data/Source data and code for all other graphs/Metrics/Dataset/JNK3/InActive/smiles/inactive.smi.rnd10000.csv
- Soure data/Source data and code for all other graphs/Metrics/Dataset/QM9/
- Soure data/Source data and code for all other graphs/Metrics/Dataset/QM9/dataset/
- Soure data/Source data and code for all other graphs/Metrics/Dataset/QM9/qm9.smi.rnd10000.csv
- Soure data/Source data and code for all other graphs/Metrics/Dataset/QM9/Recon/
- Soure data/Source data and code for all other graphs/Metrics/Dataset/QM9/Recon/QM9.smi.bfs[24]_smiles_join.csv.rnd2k.csv.re_smils.smi
- Soure data/Source data and code for all other graphs/Metrics/Dataset/QM9/Recon/QM9.smi.bfs[24]_smiles_join.csv.rnd2k.csv.re_smils.smi.rnd10000.csv
- Soure data/Source data and code for all other graphs/Metrics/Dataset/QM9/Recon/QM9.smi.[BRICS_Base][22]_join.csv.rnd2k.csv.re_smils.smi
- Soure data/Source data and code for all other graphs/Metrics/Dataset/QM9/Recon/QM9.smi.[MMPA][24]_join.csv.rnd2k.csv.re_smils.smi
- Soure data/Source data and code for all other graphs/Metrics/Dataset/QM9/Recon/QM9.smi.[Scaffold][22]_join.csv.rnd2k.csv.re_smils.smi
- Soure data/Source data and code for all other graphs/Metrics/Dataset/Rnd100/
- Soure data/Source data and code for all other graphs/Metrics/Dataset/Rnd100/chembl_120.smi.rnd.smi
- Soure data/Source data and code for all other graphs/Metrics/Dataset/Rnd100/chembl_120.smi.rnd.svg
- Soure data/Source data and code for all other graphs/Metrics/Dataset/Rnd100/qm9.smi.rnd.smi
- Soure data/Source data and code for all other graphs/Metrics/Dataset/Rnd100/qm9.smi.rnd.svg
- Soure data/Source data and code for all other graphs/Metrics/Dataset/Rnd100/zinc.smi.rnd.smi
- Soure data/Source data and code for all other graphs/Metrics/Dataset/Rnd100/zinc.smi.rnd.svg
- Soure data/Source data and code for all other graphs/Metrics/Dataset/Zinc/
- Soure data/Source data and code for all other graphs/Metrics/Dataset/Zinc/all.txt.bfs[64]_org.smi.rnd10000.csv
- Soure data/Source data and code for all other graphs/Metrics/Dataset/Zinc/Recon/
- Soure data/Source data and code for all other graphs/Metrics/Dataset/Zinc/Recon/all.txt.bfs[64].[BRICS_Base][46]_join.csv.re_smils[1].smi.rnd10000.csv
- Soure data/Source data and code for all other graphs/Metrics/Dataset/Zinc/Recon/all.txt.bfs[64].[MMPA][54]_join.csv.re_smils[1].smi.rnd10000.csv
- Soure data/Source data and code for all other graphs/Metrics/Dataset/Zinc/Recon/all.txt.bfs[64].[Scaffold][34]_join.csv.re_smils[1].smi.rnd10000.csv
- Soure data/Source data and code for all other graphs/Metrics/Dataset/Zinc/Recon/all.txt.bfs[64]_org.smi.[JTVAE][64]_join.csv.re_smils[1].smi.rnd10000.csv
- Soure data/Source data and code for all other graphs/Metrics/Dataset/Zinc/Recon/all.txt.[MMPA_Dy][149]_join.csv.re_smils[1].smi.rnd10000.csv
- Soure data/Source data and code for all other graphs/Metrics/Dataset/Zinc/Recon/all.txt.[Scaffold_Dy][134]_join.csv.re_smils[1].smi.rnd10000.csv
- Soure data/Source data and code for all other graphs/Metrics/Dataset/Zinc/Recon/all.[Brics_Dy][167]_smarts_join.csv.re_smils[1].smi.rnd10000.csv
- Soure data/Source data and code for all other graphs/Metrics/Dataset/Zinc/Recon/all.[Brics_Dy][167]_smiles_join.csv.re_smils[1].smi.rnd10000.csv
- Soure data/Source data and code for all other graphs/Metrics/Dataset/Zinc_M/
- Soure data/Source data and code for all other graphs/Metrics/Dataset/Zinc_M/train.smi.rnd10000.csv
- Soure data/Source data and code for all other graphs/Metrics/Figs/
- Soure data/Source data and code for all other graphs/Metrics/Figs/example mols/
- Soure data/Source data and code for all other graphs/Metrics/Figs/example mols/aspirin.svg
- Soure data/Source data and code for all other graphs/Metrics/Figs/example mols/caffeine.svg
- Soure data/Source data and code for all other graphs/Metrics/Figs/example mols/celecoxib.svg
- Soure data/Source data and code for all other graphs/Metrics/Figs/example mols/Chembl_Nest11.svg
- Soure data/Source data and code for all other graphs/Metrics/Figs/example mols/Mol with Chirality.svg
- Soure data/Source data and code for all other graphs/Metrics/Figs/example mols/paracetamol.svg
- Soure data/Source data and code for all other graphs/Metrics/Figs/open-ring/
- Soure data/Source data and code for all other graphs/Metrics/Figs/open-ring/1/
- Soure data/Source data and code for all other graphs/Metrics/Figs/open-ring/1/frag.smi
- Soure data/Source data and code for all other graphs/Metrics/Figs/open-ring/1/frag.svg
- Soure data/Source data and code for all other graphs/Metrics/Figs/open-ring/1/mol.smi
- Soure data/Source data and code for all other graphs/Metrics/Figs/open-ring/1/mol.svg
- Soure data/Source data and code for all other graphs/Metrics/Figs/open-ring/CNC1CC2CCC1C2/
- Soure data/Source data and code for all other graphs/Metrics/Figs/open-ring/CNC1CC2CCC1C2/frag.smi
- Soure data/Source data and code for all other graphs/Metrics/Figs/open-ring/CNC1CC2CCC1C2/frag.svg
- Soure data/Source data and code for all other graphs/Metrics/Figs/open-ring/CNC1CC2CCC1C2/mol.smi
- Soure data/Source data and code for all other graphs/Metrics/Figs/Supplementary Fig. 1_TSSA.pdf
- Soure data/Source data and code for all other graphs/Metrics/Models/
- Soure data/Source data and code for all other graphs/Metrics/Models/AID1706/
- Soure data/Source data and code for all other graphs/Metrics/Models/AID1706/AID_H6[dbl][rnd1000][bs128]/
- Soure data/Source data and code for all other graphs/Metrics/Models/AID1706/AID_H6[dbl][rnd1000][bs128]/gen.smi
- Soure data/Source data and code for all other graphs/Metrics/Models/AID1706/AID_H6[dbl][rnd1000][bs128]/gen.smi.re_smils.smi
- Soure data/Source data and code for all other graphs/Metrics/Models/AID1706/AID_H6[dbl][rnd1000][bs128]/[TSNE]_[FP_Topological].pdf
- Soure data/Source data and code for all other graphs/Metrics/Models/AID1706/AID_H6[dbl][rnd1000][bs128]/[TSNE]_[FP_Topological].png
- Soure data/Source data and code for all other graphs/Metrics/Models/AID1706/AID_H6[dbl][rnd500][bs128]/
- Soure data/Source data and code for all other graphs/Metrics/Models/AID1706/AID_H6[dbl][rnd500][bs128]/gen.smi.re_smils.smi
- Soure data/Source data and code for all other graphs/Metrics/Models/AID1706/AID_H6[dbl][rnd500][bs128]/gen.smi.re_smils.smi.rnd10000.csv
- Soure data/Source data and code for all other graphs/Metrics/Models/AID1706/AID_H6[dbl][rnd500][bs128]/gen.smi.re_smils.smi.rnd329.csv
- Soure data/Source data and code for all other graphs/Metrics/Models/AID1706/AID_H6[dbl][rnd500][bs128]/soure data_Supplementary Fig.50/
- Soure data/Source data and code for all other graphs/Metrics/Models/AID1706/AID_H6[dbl][rnd500][bs128]/soure data_Supplementary Fig.50/BertzCT.kde.csv
- Soure data/Source data and code for all other graphs/Metrics/Models/AID1706/AID_H6[dbl][rnd500][bs128]/soure data_Supplementary Fig.50/BertzCT.kde.csv.label.txt
- Soure data/Source data and code for all other graphs/Metrics/Models/AID1706/AID_H6[dbl][rnd500][bs128]/soure data_Supplementary Fig.50/FCSP3.kde.csv
- Soure data/Source data and code for all other graphs/Metrics/Models/AID1706/AID_H6[dbl][rnd500][bs128]/soure data_Supplementary Fig.50/FCSP3.kde.csv.label.txt
- Soure data/Source data and code for all other graphs/Metrics/Models/AID1706/AID_H6[dbl][rnd500][bs128]/soure data_Supplementary Fig.50/LogP.kde.csv
- Soure data/Source data and code for all other graphs/Metrics/Models/AID1706/AID_H6[dbl][rnd500][bs128]/soure data_Supplementary Fig.50/LogP.kde.csv.label.txt
- Soure data/Source data and code for all other graphs/Metrics/Models/AID1706/AID_H6[dbl][rnd500][bs128]/soure data_Supplementary Fig.50/MolWt.kde.csv
- Soure data/Source data and code for all other graphs/Metrics/Models/AID1706/AID_H6[dbl][rnd500][bs128]/soure data_Supplementary Fig.50/MolWt.kde.csv.label.txt
- Soure data/Source data and code for all other graphs/Metrics/Models/AID1706/AID_H6[dbl][rnd500][bs128]/soure data_Supplementary Fig.50/NPScore.kde.csv
- Soure data/Source data and code for all other graphs/Metrics/Models/AID1706/AID_H6[dbl][rnd500][bs128]/soure data_Supplementary Fig.50/NPScore.kde.csv.label.txt
- Soure data/Source data and code for all other graphs/Metrics/Models/AID1706/AID_H6[dbl][rnd500][bs128]/soure data_Supplementary Fig.50/N_Atoms.kde.csv
- Soure data/Source data and code for all other graphs/Metrics/Models/AID1706/AID_H6[dbl][rnd500][bs128]/soure data_Supplementary Fig.50/N_Atoms.kde.csv.label.txt
- Soure data/Source data and code for all other graphs/Metrics/Models/AID1706/AID_H6[dbl][rnd500][bs128]/soure data_Supplementary Fig.50/N_Rings.kde.csv
- Soure data/Source data and code for all other graphs/Metrics/Models/AID1706/AID_H6[dbl][rnd500][bs128]/soure data_Supplementary Fig.50/N_Rings.kde.csv.label.txt
- Soure data/Source data and code for all other graphs/Metrics/Models/AID1706/AID_H6[dbl][rnd500][bs128]/soure data_Supplementary Fig.50/PLogP.kde.csv
- Soure data/Source data and code for all other graphs/Metrics/Models/AID1706/AID_H6[dbl][rnd500][bs128]/soure data_Supplementary Fig.50/PLogP.kde.csv.label.txt
- Soure data/Source data and code for all other graphs/Metrics/Models/AID1706/AID_H6[dbl][rnd500][bs128]/soure data_Supplementary Fig.50/QED.kde.csv
- Soure data/Source data and code for all other graphs/Metrics/Models/AID1706/AID_H6[dbl][rnd500][bs128]/soure data_Supplementary Fig.50/QED.kde.csv.label.txt
- Soure data/Source data and code for all other graphs/Metrics/Models/AID1706/AID_H6[dbl][rnd500][bs128]/soure data_Supplementary Fig.50/SAScore.kde.csv
- Soure data/Source data and code for all other graphs/Metrics/Models/AID1706/AID_H6[dbl][rnd500][bs128]/soure data_Supplementary Fig.50/SAScore.kde.csv.label.txt
- Soure data/Source data and code for all other graphs/Metrics/Models/AID1706/AID_H6[dbl][rnd500][bs128]/soure data_Supplementary Fig.50/TPSA.kde.csv
- Soure data/Source data and code for all other graphs/Metrics/Models/AID1706/AID_H6[dbl][rnd500][bs128]/soure data_Supplementary Fig.50/TPSA.kde.csv.label.txt
- Soure data/Source data and code for all other graphs/Metrics/Models/AID1706/AID_Scaffold[dbl][rnd500][bs128]/
- Soure data/Source data and code for all other graphs/Metrics/Models/AID1706/AID_Scaffold[dbl][rnd500][bs128]/gen.smi.re_smils.smi
- Soure data/Source data and code for all other graphs/Metrics/Models/AID1706/AID_Scaffold[dbl][rnd500][bs128]/gen.smi.re_smils.smi.rnd10000.csv
- Soure data/Source data and code for all other graphs/Metrics/Models/AID1706/AID_Scaffold[dbl][rnd500][bs128]/gen.smi.re_smils.smi.rnd329.csv
- Soure data/Source data and code for all other graphs/Metrics/Models/AID1706/AID_Smiles[dbl][rnd300][bs128]/
- Soure data/Source data and code for all other graphs/Metrics/Models/AID1706/AID_Smiles[dbl][rnd300][bs128]/gen.smi
- Soure data/Source data and code for all other graphs/Metrics/Models/AID1706/AID_Smiles[dbl][rnd300][bs128]/gen.smi.rnd10000.csv
- Soure data/Source data and code for all other graphs/Metrics/Models/AID1706/AID_Smiles[dbl][rnd300][bs128]/gen.smi.rnd329.csv
- Soure data/Source data and code for all other graphs/Metrics/Models/Chembl/
- Soure data/Source data and code for all other graphs/Metrics/Models/Chembl/ChEMBL_BricsBase[dbl][rnd3][bs192]/
- Soure data/Source data and code for all other graphs/Metrics/Models/Chembl/ChEMBL_BricsBase[dbl][rnd3][bs192]/gen.smi
- Soure data/Source data and code for all other graphs/Metrics/Models/Chembl/ChEMBL_BricsBase[dbl][rnd3][bs192]/gen.smi.re_smils.smi
- Soure data/Source data and code for all other graphs/Metrics/Models/Chembl/ChEMBL_BricsBase[dbl][rnd3][bs192]/gen.smi.re_smils.smi.rnd10000.csv
- Soure data/Source data and code for all other graphs/Metrics/Models/Chembl/ChEMBL_Deep[MPL][rnd10][bs128]/
- Soure data/Source data and code for all other graphs/Metrics/Models/Chembl/ChEMBL_Deep[MPL][rnd10][bs128]/gen.smi
- Soure data/Source data and code for all other graphs/Metrics/Models/Chembl/ChEMBL_Deep[MPL][rnd10][bs128]/gen.smi.decode.smi
- Soure data/Source data and code for all other graphs/Metrics/Models/Chembl/ChEMBL_Deep[MPL][rnd10][bs128]/gen.smi.decode.smi.rnd10000.csv
- Soure data/Source data and code for all other graphs/Metrics/Models/Chembl/ChEMBL_H_JBMSV[dbl][rnd20][bs128]/
- Soure data/Source data and code for all other graphs/Metrics/Models/Chembl/ChEMBL_H_JBMSV[dbl][rnd20][bs128]/gen.smi
- Soure data/Source data and code for all other graphs/Metrics/Models/Chembl/ChEMBL_H_JBMSV[dbl][rnd20][bs128]/gen.smi.re_smils.smi
- Soure data/Source data and code for all other graphs/Metrics/Models/Chembl/ChEMBL_H_JBMSV[dbl][rnd20][bs128]/gen.smi.re_smils.smi.rnd10000.csv
- Soure data/Source data and code for all other graphs/Metrics/Models/Chembl/ChEMBL_JTVAE[dbl][rnd10][bs128][SH]/
- Soure data/Source data and code for all other graphs/Metrics/Models/Chembl/ChEMBL_JTVAE[dbl][rnd10][bs128][SH]/gen.smi
- Soure data/Source data and code for all other graphs/Metrics/Models/Chembl/ChEMBL_JTVAE[dbl][rnd10][bs128][SH]/gen.smi.re_smils.smi
- Soure data/Source data and code for all other graphs/Metrics/Models/Chembl/ChEMBL_JTVAE[dbl][rnd10][bs128][SH]/gen.smi.re_smils.smi.rnd10000.csv
- Soure data/Source data and code for all other graphs/Metrics/Models/Chembl/ChEMBL_MMPA[dbl][rnd50][bs128][SH]/
- Soure data/Source data and code for all other graphs/Metrics/Models/Chembl/ChEMBL_MMPA[dbl][rnd50][bs128][SH]/gen.smi
- Soure data/Source data and code for all other graphs/Metrics/Models/Chembl/ChEMBL_MMPA[dbl][rnd50][bs128][SH]/gen.smi.re_smils.smi
- Soure data/Source data and code for all other graphs/Metrics/Models/Chembl/ChEMBL_MMPA[dbl][rnd50][bs128][SH]/gen.smi.re_smils.smi.rnd10000.csv
- Soure data/Source data and code for all other graphs/Metrics/Models/Chembl/ChEMBL_Scaffold[dbl][rnd50][bs128][SH]/
- Soure data/Source data and code for all other graphs/Metrics/Models/Chembl/ChEMBL_Scaffold[dbl][rnd50][bs128][SH]/gen.smi
- Soure data/Source data and code for all other graphs/Metrics/Models/Chembl/ChEMBL_Scaffold[dbl][rnd50][bs128][SH]/gen.smi.re_smils.smi
- Soure data/Source data and code for all other graphs/Metrics/Models/Chembl/ChEMBL_Scaffold[dbl][rnd50][bs128][SH]/gen.smi.re_smils.smi.rnd10000.csv
- Soure data/Source data and code for all other graphs/Metrics/Models/Chembl/ChEMBL_Self[dbl][rnd10][bs128]/
- Soure data/Source data and code for all other graphs/Metrics/Models/Chembl/ChEMBL_Self[dbl][rnd10][bs128]/gen.smi
- Soure data/Source data and code for all other graphs/Metrics/Models/Chembl/ChEMBL_Self[dbl][rnd10][bs128]/gen.smi.decode.smi
- Soure data/Source data and code for all other graphs/Metrics/Models/Chembl/ChEMBL_Self[dbl][rnd10][bs128]/gen.smi.decode.smi.rnd10000.csv
- Soure data/Source data and code for all other graphs/Metrics/Models/Chembl/Chembl_Smiles[MPL][rnd10][bs128]/
- Soure data/Source data and code for all other graphs/Metrics/Models/Chembl/Chembl_Smiles[MPL][rnd10][bs128]/gen.smi
- Soure data/Source data and code for all other graphs/Metrics/Models/Chembl/Chembl_Smiles[MPL][rnd10][bs128]/gen.smi.rnd10000.csv
- Soure data/Source data and code for all other graphs/Metrics/Models/Chembl/ChEMBL_TSDY_Brics[MPL][rnd15][bs128]/
- Soure data/Source data and code for all other graphs/Metrics/Models/Chembl/ChEMBL_TSDY_Brics[MPL][rnd15][bs128]/AE/
- Soure data/Source data and code for all other graphs/Metrics/Models/Chembl/ChEMBL_TSDY_Brics[MPL][rnd15][bs128]/AE/gen.smi.new_vocs[1].smi.aes_3.csv
- Soure data/Source data and code for all other graphs/Metrics/Models/Chembl/ChEMBL_TSDY_Brics[MPL][rnd15][bs128]/AE/gen.smi.new_vocs[1].smi.aes_3.csv.top.smi
- Soure data/Source data and code for all other graphs/Metrics/Models/Chembl/ChEMBL_TSDY_Brics[MPL][rnd15][bs128]/AE/gen.smi.new_vocs[1].smi.aes_3.csv.top.svg
- Soure data/Source data and code for all other graphs/Metrics/Models/Chembl/ChEMBL_TSDY_Brics[MPL][rnd15][bs128]/gen.smi
- Soure data/Source data and code for all other graphs/Metrics/Models/Chembl/ChEMBL_TSDY_Brics[MPL][rnd15][bs128]/gen.smi.re_smils[1].smi
- Soure data/Source data and code for all other graphs/Metrics/Models/Chembl/ChEMBL_TSDY_Brics[MPL][rnd15][bs128]/gen.smi.re_smils[1].smi.rnd10000.csv
- Soure data/Source data and code for all other graphs/Metrics/Models/Chembl/ChEMBL_TSDY_HBMSV[mpl][rnd10][bs128][ST]/
- Soure data/Source data and code for all other graphs/Metrics/Models/Chembl/ChEMBL_TSDY_HBMSV[mpl][rnd10][bs128][ST]/gen.smi
- Soure data/Source data and code for all other graphs/Metrics/Models/Chembl/ChEMBL_TSDY_HBMSV[mpl][rnd10][bs128][ST]/gen.smi.re_smils[1].smi
- Soure data/Source data and code for all other graphs/Metrics/Models/Chembl/ChEMBL_TSDY_HBMSV[mpl][rnd10][bs128][ST]/gen.smi.re_smils[1].smi.rnd.smi
- Soure data/Source data and code for all other graphs/Metrics/Models/Chembl/ChEMBL_TSDY_HBMSV[mpl][rnd10][bs128][ST]/gen.smi.re_smils[1].smi.rnd.svg
- Soure data/Source data and code for all other graphs/Metrics/Models/Chembl/ChEMBL_TSDY_HBMSV[mpl][rnd10][bs128][ST]/gen.smi.re_smils[1].smi.rnd10000.csv
- Soure data/Source data and code for all other graphs/Metrics/Models/Chembl/ChEMBL_TSDY_HBV[MPL][rnd15][bs128]/
- Soure data/Source data and code for all other graphs/Metrics/Models/Chembl/ChEMBL_TSDY_HBV[MPL][rnd15][bs128]/gen.smi
- Soure data/Source data and code for all other graphs/Metrics/Models/Chembl/ChEMBL_TSDY_HBV[MPL][rnd15][bs128]/gen.smi.re_smils[1].smi
- Soure data/Source data and code for all other graphs/Metrics/Models/Chembl/ChEMBL_TSDY_HBV[MPL][rnd15][bs128]/gen.smi.re_smils[1].smi.rnd10000.csv
- Soure data/Source data and code for all other graphs/Metrics/Models/Chembl/ChEMBL_TSDY_HMV[MPL][rnd10][bs128]/
- Soure data/Source data and code for all other graphs/Metrics/Models/Chembl/ChEMBL_TSDY_HMV[MPL][rnd10][bs128]/gen.smi
- Soure data/Source data and code for all other graphs/Metrics/Models/Chembl/ChEMBL_TSDY_HMV[MPL][rnd10][bs128]/gen.smi.re_smils[1].smi
- Soure data/Source data and code for all other graphs/Metrics/Models/Chembl/ChEMBL_TSDY_HMV[MPL][rnd10][bs128]/gen.smi.re_smils[1].smi.rnd10000.csv
- Soure data/Source data and code for all other graphs/Metrics/Models/Chembl/ChEMBL_TSDY_HSV[MPL][rnd10][bs128]/
- Soure data/Source data and code for all other graphs/Metrics/Models/Chembl/ChEMBL_TSDY_HSV[MPL][rnd10][bs128]/gen.smi
- Soure data/Source data and code for all other graphs/Metrics/Models/Chembl/ChEMBL_TSDY_HSV[MPL][rnd10][bs128]/gen.smi.re_smils[1].smi
- Soure data/Source data and code for all other graphs/Metrics/Models/Chembl/ChEMBL_TSDY_HSV[MPL][rnd10][bs128]/gen.smi.re_smils[1].smi.rnd10000.csv
- Soure data/Source data and code for all other graphs/Metrics/Models/Chembl/ChEMBL_TSDY_MMPA[MPL][rnd15][bs128]/
- Soure data/Source data and code for all other graphs/Metrics/Models/Chembl/ChEMBL_TSDY_MMPA[MPL][rnd15][bs128]/AE/
- Soure data/Source data and code for all other graphs/Metrics/Models/Chembl/ChEMBL_TSDY_MMPA[MPL][rnd15][bs128]/AE/gen.smi.new_vocs[1].smi.aes_3.csv
- Soure data/Source data and code for all other graphs/Metrics/Models/Chembl/ChEMBL_TSDY_MMPA[MPL][rnd15][bs128]/AE/gen.smi.new_vocs[1].smi.aes_3.csv.top.smi
- Soure data/Source data and code for all other graphs/Metrics/Models/Chembl/ChEMBL_TSDY_MMPA[MPL][rnd15][bs128]/AE/gen.smi.new_vocs[1].smi.aes_3.csv.top.svg
- Soure data/Source data and code for all other graphs/Metrics/Models/Chembl/ChEMBL_TSDY_MMPA[MPL][rnd15][bs128]/gen.smi
- Soure data/Source data and code for all other graphs/Metrics/Models/Chembl/ChEMBL_TSDY_MMPA[MPL][rnd15][bs128]/gen.smi.re_smils[1].smi
- Soure data/Source data and code for all other graphs/Metrics/Models/Chembl/ChEMBL_TSDY_MMPA[MPL][rnd15][bs128]/gen.smi.re_smils[1].smi.rnd10000.csv
- Soure data/Source data and code for all other graphs/Metrics/Models/Chembl/ChEMBL_TSDY_Scaffold[MPL][rnd15][bs128]/
- Soure data/Source data and code for all other graphs/Metrics/Models/Chembl/ChEMBL_TSDY_Scaffold[MPL][rnd15][bs128]/AE/
- Soure data/Source data and code for all other graphs/Metrics/Models/Chembl/ChEMBL_TSDY_Scaffold[MPL][rnd15][bs128]/AE/gen.smi.new_vocs[1].smi.aes_3.csv
- Soure data/Source data and code for all other graphs/Metrics/Models/Chembl/ChEMBL_TSDY_Scaffold[MPL][rnd15][bs128]/AE/gen.smi.new_vocs[1].smi.aes_3.csv.top.smi
- Soure data/Source data and code for all other graphs/Metrics/Models/Chembl/ChEMBL_TSDY_Scaffold[MPL][rnd15][bs128]/AE/gen.smi.new_vocs[1].smi.aes_3.csv.top.svg
- Soure data/Source data and code for all other graphs/Metrics/Models/Chembl/ChEMBL_TSDY_Scaffold[MPL][rnd15][bs128]/gen.smi
- Soure data/Source data and code for all other graphs/Metrics/Models/Chembl/ChEMBL_TSDY_Scaffold[MPL][rnd15][bs128]/gen.smi.re_smils[1].smi
- Soure data/Source data and code for all other graphs/Metrics/Models/Chembl/ChEMBL_TSDY_Scaffold[MPL][rnd15][bs128]/gen.smi.re_smils[1].smi.rnd10000.csv
- Soure data/Source data and code for all other graphs/Metrics/Models/Chembl/ChEMBL_TSID_BAEID[mpl][rnd10][bs128][ST]/
- Soure data/Source data and code for all other graphs/Metrics/Models/Chembl/ChEMBL_TSID_BAEID[mpl][rnd10][bs128][ST]/AE/
- Soure data/Source data and code for all other graphs/Metrics/Models/Chembl/ChEMBL_TSID_BAEID[mpl][rnd10][bs128][ST]/AE/gen.smi.new_vocs[1].smi.aes_3.csv
- Soure data/Source data and code for all other graphs/Metrics/Models/Chembl/ChEMBL_TSID_BAEID[mpl][rnd10][bs128][ST]/AE/gen.smi.new_vocs[1].smi.aes_3.csv.top.smi
- Soure data/Source data and code for all other graphs/Metrics/Models/Chembl/ChEMBL_TSID_BAEID[mpl][rnd10][bs128][ST]/AE/gen.smi.new_vocs[1].smi.aes_3.csv.top.svg
- Soure data/Source data and code for all other graphs/Metrics/Models/Chembl/ChEMBL_TSID_BAEID[mpl][rnd10][bs128][ST]/gen.smi
- Soure data/Source data and code for all other graphs/Metrics/Models/Chembl/ChEMBL_TSID_BAEID[mpl][rnd10][bs128][ST]/gen.smi.re_smils[1].smi
- Soure data/Source data and code for all other graphs/Metrics/Models/Chembl/ChEMBL_TSID_BAEID[mpl][rnd10][bs128][ST]/gen.smi.re_smils[1].smi.rnd10000.csv
- Soure data/Source data and code for all other graphs/Metrics/Models/Chembl/ChEMBL_TSID_HBMSV[mpl][8_8_256][r10_128]/
- Soure data/Source data and code for all other graphs/Metrics/Models/Chembl/ChEMBL_TSID_HBMSV[mpl][8_8_256][r10_128]/gen.smi
- Soure data/Source data and code for all other graphs/Metrics/Models/Chembl/ChEMBL_TSID_HBMSV[mpl][8_8_256][r10_128]/gen.smi.re_smils[1].smi
- Soure data/Source data and code for all other graphs/Metrics/Models/Chembl/ChEMBL_TSID_HBMSV[mpl][8_8_256][r10_128]/gen.smi.re_smils[1].smi.rnd10000.csv
- Soure data/Source data and code for all other graphs/Metrics/Models/Chembl/ChEMBL_TSID_HBV[MPL][rnd15][bs128]/
- Soure data/Source data and code for all other graphs/Metrics/Models/Chembl/ChEMBL_TSID_HBV[MPL][rnd15][bs128]/gen.smi
- Soure data/Source data and code for all other graphs/Metrics/Models/Chembl/ChEMBL_TSID_HBV[MPL][rnd15][bs128]/gen.smi.re_smils[1].smi
- Soure data/Source data and code for all other graphs/Metrics/Models/Chembl/ChEMBL_TSID_HBV[MPL][rnd15][bs128]/gen.smi.re_smils[1].smi.rnd10000.csv
- Soure data/Source data and code for all other graphs/Metrics/Models/Chembl/ChEMBL_TSID_M[MPL][r10_b128_h256]/
- Soure data/Source data and code for all other graphs/Metrics/Models/Chembl/ChEMBL_TSID_M[MPL][r10_b128_h256]/gen.smi
- Soure data/Source data and code for all other graphs/Metrics/Models/Chembl/ChEMBL_TSID_M[MPL][r10_b128_h256]/gen.smi.re_smils[1].smi
- Soure data/Source data and code for all other graphs/Metrics/Models/Chembl/ChEMBL_TSID_M[MPL][r10_b128_h256]/gen.smi.re_smils[1].smi.rnd10000.csv
- Soure data/Source data and code for all other graphs/Metrics/Models/Chembl/ChEMBL_TSID_RB[MPL][rnd10][bs128]/
- Soure data/Source data and code for all other graphs/Metrics/Models/Chembl/ChEMBL_TSID_RB[MPL][rnd10][bs128]/AE/
- Soure data/Source data and code for all other graphs/Metrics/Models/Chembl/ChEMBL_TSID_RB[MPL][rnd10][bs128]/AE/gen.smi.new_vocs[1].smi.aes_3.csv
- Soure data/Source data and code for all other graphs/Metrics/Models/Chembl/ChEMBL_TSID_RB[MPL][rnd10][bs128]/AE/gen.smi.new_vocs[1].smi.aes_3.csv.top.smi
- Soure data/Source data and code for all other graphs/Metrics/Models/Chembl/ChEMBL_TSID_RB[MPL][rnd10][bs128]/AE/gen.smi.new_vocs[1].smi.aes_3.csv.top.svg
- Soure data/Source data and code for all other graphs/Metrics/Models/Chembl/ChEMBL_TSID_RB[MPL][rnd10][bs128]/gen.smi
- Soure data/Source data and code for all other graphs/Metrics/Models/Chembl/ChEMBL_TSID_RB[MPL][rnd10][bs128]/gen.smi.re_smils[1].smi
- Soure data/Source data and code for all other graphs/Metrics/Models/Chembl/ChEMBL_TSID_RB[MPL][rnd10][bs128]/gen.smi.re_smils[1].smi.rnd10000.csv
- Soure data/Source data and code for all other graphs/Metrics/Models/Chembl/ChEMBL_TSID_S[mpl][r10][bs128][8_8_256_lr0.001]_DS/
- Soure data/Source data and code for all other graphs/Metrics/Models/Chembl/ChEMBL_TSID_S[mpl][r10][bs128][8_8_256_lr0.001]_DS/gen.smi
- Soure data/Source data and code for all other graphs/Metrics/Models/Chembl/ChEMBL_TSID_S[mpl][r10][bs128][8_8_256_lr0.001]_DS/gen.smi.re_smils[1].smi
- Soure data/Source data and code for all other graphs/Metrics/Models/Chembl/ChEMBL_TSID_S[mpl][r10][bs128][8_8_256_lr0.001]_DS/gen.smi.re_smils[1].smi.rnd10000.csv
- Soure data/Source data and code for all other graphs/Metrics/Models/Chembl/ChEMBL_TSID_S[mpl][r10][bs128][8_8_256_lr0.001]_DS/gen.smi.re_smils[1].smi_metrics.json
- Soure data/Source data and code for all other graphs/Metrics/Models/Chembl/ChEMBL_TSID_S[mpl][r10][bs128][8_8_256_lr0.001]_DS/gen.smi.re_smils[1].smi_metrics.json.bak
- Soure data/Source data and code for all other graphs/Metrics/Models/Chembl/ChEMBL_TSID_S[mpl][r10][bs128][8_8_256_lr0.001]_SH/
- Soure data/Source data and code for all other graphs/Metrics/Models/Chembl/ChEMBL_TSID_S[mpl][r10][bs128][8_8_256_lr0.001]_SH/gen.smi
- Soure data/Source data and code for all other graphs/Metrics/Models/Chembl/ChEMBL_TSID_S[mpl][r10][bs128][8_8_256_lr0.001]_SH/gen.smi.re_smils[1].smi
- Soure data/Source data and code for all other graphs/Metrics/Models/Chembl/ChEMBL_TSID_S[mpl][r10][bs128][8_8_256_lr0.001]_SH/gen.smi.re_smils[1].smi.rnd10000.csv
- Soure data/Source data and code for all other graphs/Metrics/Models/Chembl/ChEMBL_TSID_S[mpl][r10][bs128][8_8_256_lr0.001]_SH/gen.smi.re_smils[1].smi_metrics.json
- Soure data/Source data and code for all other graphs/Metrics/Models/Chembl/ChEMBL_TSID_S[mpl][r10][bs128][8_8_256_lr0.001]_SH/gen.smi.re_smils[1].smi_metrics.json.bak
- Soure data/Source data and code for all other graphs/Metrics/Models/Chembl/ChEMBL_TSID_S[MPL][r10_b128_h256]/
- Soure data/Source data and code for all other graphs/Metrics/Models/Chembl/ChEMBL_TSID_S[MPL][r10_b128_h256]/gen.smi
- Soure data/Source data and code for all other graphs/Metrics/Models/Chembl/ChEMBL_TSID_S[MPL][r10_b128_h256]/gen.smi.re_smils[1].smi
- Soure data/Source data and code for all other graphs/Metrics/Models/Chembl/ChEMBL_TSID_S[MPL][r10_b128_h256]/gen.smi.re_smils[1].smi.rnd10000.csv
- Soure data/Source data and code for all other graphs/Metrics/Models/Chembl/ChEMBL_Vanilla[MPL][rnd15][bs128]/
- Soure data/Source data and code for all other graphs/Metrics/Models/Chembl/ChEMBL_Vanilla[MPL][rnd15][bs128]/gen.smi
- Soure data/Source data and code for all other graphs/Metrics/Models/Chembl/ChEMBL_Vanilla[MPL][rnd15][bs128]/gen.smi.re_smils[1].smi
- Soure data/Source data and code for all other graphs/Metrics/Models/Chembl/ChEMBL_Vanilla[MPL][rnd15][bs128]/gen.smi.re_smils[1].smi.rnd10000.csv
- Soure data/Source data and code for all other graphs/Metrics/Models/Chembl/hG2G/
- Soure data/Source data and code for all other graphs/Metrics/Models/Chembl/hG2G/gen_smiles.smi
- Soure data/Source data and code for all other graphs/Metrics/Models/Chembl/hG2G/gen_smiles.smi.rnd10000.csv
- Soure data/Source data and code for all other graphs/Metrics/Models/Chembl_LSTM/
- Soure data/Source data and code for all other graphs/Metrics/Models/Chembl_LSTM/Chembl_LSTM[mpl]_Selfies_[rnd10][bs128][CY]/
- Soure data/Source data and code for all other graphs/Metrics/Models/Chembl_LSTM/Chembl_LSTM[mpl]_Selfies_[rnd10][bs128][CY]/gen.smi
- Soure data/Source data and code for all other graphs/Metrics/Models/Chembl_LSTM/Chembl_LSTM[mpl]_Selfies_[rnd10][bs128][CY]/gen.smi.decode.smi
- Soure data/Source data and code for all other graphs/Metrics/Models/Chembl_LSTM/Chembl_LSTM[mpl]_Selfies_[rnd10][bs128][CY]/gen.smi.decode.smi.rnd10000.csv
- Soure data/Source data and code for all other graphs/Metrics/Models/Chembl_LSTM/Chembl_LSTM_DeepSmiles_[rnd10][bs128][DS]/
[truncated: 985 more entries]
