# Supplementary material for: t-SMILES: a fragment-based molecular representation framework for de novo ligand design
Source: Nat Commun. 2024 Jun 11;15:4993. doi: 10.1038/s41467-024-49388-6 (PMC11167009; doi:10.1038/s41467-024-49388-6)
Supplement: Supplementary file 4 — Source Data [file 41467_2024_49388_MOESM4_ESM.zip › Soure data/Check List of source datas.xlsx]

## Sheet: Sheet1
ID	Figure	Location of Source data
1	Fig.1 Overview of the t-SMILES algorithm
2	Fig.2 Distributions of tokens for TSSA codes, SMILES and SELFIES	SourceData for plots-graphs and Tables\Soure data for Table, Main Text And Curvers\Fig.2 Tokens\tokens.xlsx
3	Fig.3 Novelty and FCD scores against SMILES, DSMILES, SELFIES, TSSA, TSSA_HSV and TSSA_H6 on different training epochs.	SourceData for plots-graphs and Tables\Soure data for Table, Main Text And Curvers\Fig.3 Novelty_FCD\FCD.xlsx SourceData for plots-graphs and Tables\Soure data for Table, Main Text And Curvers\Fig.3 Novelty_FCD\Novelty.xlsx
4	Fig.4 Distribution of SAScore for training dataset and sets of generated molecules for ChEMBL and Zinc.	SourceData for plots-graphs and Tables\Soure data for Table, Main Text And Curvers\Fig.4 SAScore
5	Fig.5 Performance of the Goal-Directed Benchmarks for T16.SMPO with different training epochs.	Soure data for Table, Main Text And Curvers\Fig.5_SI.Fig.9_SI.Fig.10_SI.Fig.11_SI.Fig.12_SI.Fig.14 Goal Score\goal_score.xlsx
	Should you wish to redraw these figures, please ensure that the location is replaced by your configuration. Once this has been done, please update the location in TSDrawer\TSDrawer\Metrics\SmilesAnalyserFile.py.
	Python Source code to generate figures	\TSDrawer\Metrics\SmilesAnalyser.py
ID
1	Supplementary Fig.1 SI.Fig.A.1.1 Overview of TSSA algorithm. MMPA is used as example to fragment molecules.	SourceData for plots-graphs and Tables\Extra source data for SI\Metrics\Figs
2	Supplementary Fig.2 Structural formula of molecule Aspirin	SourceData for plots-graphs and Tables\Extra source data for SI\Metrics\Figs\example mols
3	Supplementary Fig.3 Structural formula of molecule Caffeine	SourceData for plots-graphs and Tables\Extra source data for SI\Metrics\Figs\example mols
4	Supplementary Fig.4 Structural formula of molecule Paracetamol	SourceData for plots-graphs and Tables\Extra source data for SI\Metrics\Figs\example mols
5	Supplementary Fig 5 Structural formula of molecule with chirality	SourceData for plots-graphs and Tables\Extra source data for SI\Metrics\Figs\example mols
6	Supplementary Fig.6 BFS Algorithm.
7	Supplementary Fig.7 Physiochemical properties of randomly selected 10K molecules from ChEMB, Zinc and QM9.	SourceData for plots-graphs and Tables\Extra source data for SI\Metrics\Dataset\QM9\dataset
8	Supplementary Fig.8 Physicochemical Properties for LSTM Models on ChEMBL	SourceData for plots-graphs and Tables\Extra source data for SI\Metrics\Models\Chembl_LSTM\Chembl_LSTM_TSDY_HSV[rnd10][bs128_512][DS]
9	Supplementary Fig.9 Performance of the Goal-Directed Benchmarks.	SourceData for plots-graphs and Tables\Extra source data for SI\Metrics\Models\Goal\score\goal_score.xlsx
10	Supplementary Fig.10 Performance of the Goal-Directed Benchmarks for T16.SMPO.	SourceData for plots-graphs and Tables\Extra source data for SI\Metrics\Models\Goal\score\goal_score.xlsx
11	Supplementary Fig.11 Performance of the Goal-Directed Benchmarks for T16.SMPO with different training epochs.	SourceData for plots-graphs and Tables\Extra source data for SI\Metrics\Models\Goal\score\goal_score.xlsx
12	Supplementary Fig.12 Performance of the Goal-Directed Benchmarks for T16.SMPO with different training epochs.	SourceData for plots-graphs and Tables\Extra source data for SI\Metrics\Models\Goal\score\goal_score.xlsx
13	Supplementary Fig.13 Physicochemical Properties of Baseline models and TSSA modes with goal-directed reconstruction algorithms for T18 Valsartan SMARTS.	SourceData for plots-graphs and Tables\Extra source data for SI\Metrics\Models\Goal\Chembl_LSTM_TSDY_HSV[rnd10][bs128_512][DS]\goal_score_v2_[50_sub3_bs32_1024]_vs_G
14	Supplementary Fig.14 Physicochemical Properties of CReM and TSSA modes using random and goal-directed reconstruction algorithms for T18 Valsartan SMARTS.	SourceData for plots-graphs and Tables\Extra source data for SI\Metrics\Models\Goal\Chembl_LSTM_TSDY_HSV[rnd10][bs128_512][DS]\goal_score_v2_[50_sub3_bs32_1024]_vs_RG
15	Supplementary Fig.15 op 15 generated molecules for T18.Valsartan SMARTS of TSDY_B	SourceData for plots-graphs and Tables\Extra source data for SI\Metrics\Models\Goal\Chembl_LSTM_TSDY_HBV[rnd10][bs128][DS]\goal_score_v2_[50_sub3_bs32_1024]_vs
16	Supplementary Fig.16 Top 15 generated molecules for T18.Valsartan SMARTS of TSDY_M	SourceData for plots-graphs and Tables\Extra source data for SI\Metrics\Models\Goal\Chembl_LSTM_TSDY_HMV[rnd10][bs128][DS]\goal_score_v2_[50_sub3_bs32_1024]_vs
17	Supplementary Fig.17 Top 15 generated molecules for T18.Valsartan SMARTS of TSDY_S	SourceData for plots-graphs and Tables\Extra source data for SI\Metrics\Models\Goal\Chembl_LSTM_TSDY_HSV[rnd10][bs128_512][DS]\goal_score_v2_[50_sub3_bs32_1024]_vs
18	Supplementary Fig.18 Top 15 generated molecules for T18.Valsartan SMARTS of CREM	SourceData for plots-graphs and Tables\Extra source data for SI\Metrics\Models\Goal\Crem\Chembl120_DS_same_target\Crem\v2\18.smi.svg
19	Supplementary Fig.19 Top 15 generated molecules for T18.Valsartan SMARTS of DSMILES	SourceData for plots-graphs and Tables\Extra source data for SI\Metrics\Models\Goal\Chembl_LSTM_DeepSmiles_[rnd10][bs128][DS]\goal_params_v2_[50_sub3_bs32_1024]_vs
20	Supplementary Fig.20 Top 15 generated molecules for T18.Valsartan SMARTS of SMILES	SourceData for plots-graphs and Tables\Extra source data for SI\Metrics\Models\Goal\Chembl_LSTM_SMILES_[rnd10][bs128][DS]\goal_params_v2_[50_sub3_bs32_1024]_vs
21	Supplementary Fig.21 Top 15 generated molecules for T18.Valsartan SMARTS of SELFIES	SourceData for plots-graphs and Tables\Extra source data for SI\Metrics\Models\Goal\Chembl_LSTM[mpl]_Selfies_[rnd10][bs128][CY]\goal_params_v2_[50_sub3_bs32_1024]_vs
22	Supplementary Fig.22 Top 15 generated molecules for T9.Median Molecules 1 Using TSMG(TSSA_M with goal directed reconstruction algorithm)	SourceData for plots-graphs and Tables\Extra source data for SI\Metrics\Models\Goal\Chembl_LSTM_TSDY_HMV[rnd10][bs128][DS]\goal_score_v2_[150_sub3_bs32_1024]_mm1_goal
23	Supplementary Fig.23 Top 10 generated molecules for T16.Sitagliptin MPO of TSDY_M[0.930].	SourceData for plots-graphs and Tables\Extra source data for SI\Metrics\Models\Goal\Chembl_LSTM_TSDY_HMV[rnd10][bs128][DS]\goal_params_v2_[150_sub3_bs32_1024]_smpo_goal
24	Supplementary Fig.24 Top 10 generated molecules for T16.Sitagliptin MPO of TSDY_M[0.799].	SourceData for plots-graphs and Tables\Extra source data for SI\Metrics\Models\Goal\Chembl_LSTM_TSDY_HMV[rnd10][bs128][DS]\goal_score_v2_[100_sub3_bs32_1024]_smpo_goal_DS
25	Supplementary Fig.25 Top 10 generated molecules for T16.Sitagliptin MPO of TSDY_B[0.755].	SourceData for plots-graphs and Tables\Extra source data for SI\Metrics\Models\Goal\Chembl_LSTM_TSDY_HBV[rnd10][bs128][DS]\goal_score_v2_[100_sub3_bs32_1024]_smpo_goal
26	Supplementary Fig.26 Top 10 generated molecules for T16.Sitagliptin MPO of TSDY_S[0.788].	SourceData for plots-graphs and Tables\Extra source data for SI\Metrics\Models\Goal\Chembl_LSTM_TSDY_HSV[rnd10][bs128_512][DS]\goal_params_v2_[100_sub3_bs32_1024]_smpo_goal
27	Supplementary Fig.27 Top 10 generated molecules for T16.Sitagliptin MPO of TSSA_B[0.669].	SourceData for plots-graphs and Tables\Extra source data for SI\Metrics\Models\Goal\Chembl_LSTM[char]_TSSA_B_[rnd10][bs128_512][DS]\goal_score_v2_[100_sub3_bs32_1024]_smpo_goal_cand8_10
28	Supplementary Fig.28 Top 10 generated molecules for T16.Sitagliptin MPO of TSSA_M[0.717].	SourceData for plots-graphs and Tables\Extra source data for SI\Metrics\Models\Goal\Chembl_LSMT[char]_TSSA_HMV_[rnd10][bs128_512][DS]\goal_params_v2_[150_sub3_bs32_1024]_SMPO_Rnd
29	Supplementary Fig.29 Top 10 generated molecules for T16.Sitagliptin MPO of TSSA_S[0.761].	SourceData for plots-graphs and Tables\Extra source data for SI\Metrics\Models\Goal\Chembl_LSTM[Char]_TSSA_S_[rnd10][bs128_512][DS]\goal_params_v2_[100_sub3_bs32_1024]_smo_rnd
30	Supplementary Fig.30 Top 10 generated molecules for T16.Sitagliptin MPO of SELFIES[0.725].	SourceData for plots-graphs and Tables\Extra source data for SI\Metrics\Models\Goal\Chembl_LSTM[mpl]_Selfies_[rnd10][bs128][CY]\goal_score_v2[100_32_1024]_smpo
31	Supplementary Fig.31 Top 10 generated molecules for T16.Sitagliptin MPO of SMILES[0.630].	SourceData for plots-graphs and Tables\Extra source data for SI\Metrics\Models\Goal\Chembl_LSTM_SMILES_[rnd10][bs128][DS]\goal_params_v2_[150_sub3_bs32_1024]_smpo
32	Supplementary Fig.32 Top 10 generated molecules for T16.Sitagliptin MPO of DSMILES[0.625].	SourceData for plots-graphs and Tables\Extra source data for SI\Metrics\Models\Goal\Chembl_LSTM_DeepSmiles_[rnd10][bs128][DS]\goal_score_v2_[100_sub3_bs32_1024]_smpo
33	Supplementary Fig.33 The structural formula of special molecule in ChEMBL with a nesting depth of 11.	SourceData for plots-graphs and Tables\Extra source data for SI\Metrics\Figs\example mols
34	Supplementary Fig.34 Physicochemical Properties for Different Fragmentation Algorithms on ChEMBL.	SourceData for plots-graphs and Tables\Extra source data for SI\Metrics\Dataset\Chemb_Voc
35	Supplementary Fig.35 t-SNE projection of one source-molecule and molecules reconstructed from JTVAE, BRICS, MMPA, Scaffold based fragmentation t-SMILES	SourceData for plots-graphs and Tables\Extra source data for SI\Metrics\Dataset\AID1706\Active\onemol\1
36	Supplementary Fig.36 t-SNE projection of inactive molecules, active molecules, and novel active generated molecules come from SMILES, DeepSMILES, SELFIES, TSSA (Scaffold, MMPA, BRICS, JTVAE) classical models and TSSA_S based pretrain fine-tuning (Scaffold_TF) model based on JNK3.	SourceData for plots-graphs and Tables\Extra source data for SI\Metrics\Models\JNK3\jnk3_Scaffold[dbl][rnd1000][bs128]\['Act', 'In','S','DS', 'SELF', 'Sc', 'MMPA', 'B', 'J','Sc_TF']
37	Supplementary Fig.37 Physicochemical properties of active, inactive and molecules reconstructed directly using a random algorithm on JNK3.	SourceData for plots-graphs and Tables\Extra source data for SI\Metrics\Dataset\JNK3\Active\Scaffold\recon_ds1
38	Supplementary Fig.38 Novelty and FCD scores against SMILES, DSMILES, SELFIES, TSSA, HSS	SourceData for plots-graphs and Tables\Extra source data for SI\Metrics\Figs\Novelty_FCD\N_F.xlsx
39	Supplementary Fig.39 Physicochemical properties of active, inactive and generated molecules by SMILES, DSMILES, SELFIES and TSSA_TSH6 models on JNK3.	SourceData for plots-graphs and Tables\Extra source data for SI\Metrics\Models\JNK3\jnk3_Self[dbl][rnd200][bs128]
40	Supplementary Fig.40 Physicochemical properties of active, inactive and generated molecules by different TSSA models on JNK3.	SourceData for plots-graphs and Tables\Extra source data for SI\Metrics\Models\JNK3\jnk3_H6[dbl][rnd2000][bs128]
41	Supplementary Fig.41 Randomly selected molecules from the training dataset which are all active on JNK3.	SourceData for plots-graphs and Tables\Extra source data for SI\Metrics\Dataset\JNK3\Active\smiles
42	Supplementary Fig.42 Generated molecules by TSSA_S model with training round is 50 on JNK3.	SourceData for plots-graphs and Tables\Extra source data for SI\Metrics\Models\JNK3\jnk3_Scaffold[dbl][rnd50][bs128]
43	Supplementary Fig.43 Generated molecules by TSSA_S model with training round is 100 on JNK3.	SourceData for plots-graphs and Tables\Extra source data for SI\Metrics\Models\JNK3\jnk3_Scaffold[dbl][rnd100][bs128]
44	Supplementary Fig.44 Generated molecules by TSSA_S model with training round is 300 on JNK3.	SourceData for plots-graphs and Tables\Extra source data for SI\Metrics\Models\JNK3\jnk3_Scaffold[dbl][rnd300][bs128]
45	Supplementary Fig.45 Generated molecules by TSSA_S model with training round is 5000 on JNK3.	SourceData for plots-graphs and Tables\Extra source data for SI\Metrics\Models\JNK3\jnk3_Scaffold[dbl][rnd5000][bs128]
46	Supplementary Fig.46 Generated molecules by SELFIES model with training round is 50 on JNK3.	SourceData for plots-graphs and Tables\Extra source data for SI\Metrics\Models\JNK3\jnk3_Self[dbl][rnd50][bs128]
47	Supplementary Fig.47 Generated molecules by SELFIES model with training round is 100 on JNK3.	SourceData for plots-graphs and Tables\Extra source data for SI\Metrics\Models\JNK3\jnk3_Self[dbl][rnd100][bs128]
48	Supplementary Fig.48 Generated molecules by SELFIES model with training round is 200 on JNK3.	SourceData for plots-graphs and Tables\Extra source data for SI\Metrics\Models\JNK3\jnk3_Self[dbl][rnd200][bs128]
49	Supplementary Fig.49 Generated molecules by SELFIES model with training round 1000 on JNK3.	SourceData for plots-graphs and Tables\Extra source data for SI\Metrics\Models\JNK3\jnk3_Self[dbl][rnd1000][bs128]
50	Supplementary Fig.50 Physicochemical properties of active, inactive and generated molecules by different models on AID1706.	SourceData for plots-graphs and Tables\Extra source data for SI\Metrics\Models\AID1706\AID_H6[dbl][rnd500][bs128]\soure data
51	Supplementary Fig.51 t-SNE projection of inactive, active, and novel active generated molecules come from SMILES, TSSA_S and hybrid TSSA models on AID1706.	SourceData for plots-graphs and Tables\Extra source data for SI\Metrics\Models\AID1706\AID_H6[dbl][rnd1000][bs128]
52	Supplementary Fig.52 Physicochemical properties of randomly reconstructed molecules on ChEMBL.	SourceData for plots-graphs and Tables\Extra source data for SI\Metrics\Dataset\Chembl\Recon
53	Supplementary Fig.53 Physicochemical properties of randomly reconstructed molecules on Zinc.	SourceData for plots-graphs and Tables\Extra source data for SI\Metrics\Dataset\Zinc\Recon
54	Supplementary Fig.54 Physicochemical properties of randomly reconstructed molecules on QM9.	SourceData for plots-graphs and Tables\Extra source data for SI\Metrics\Dataset\QM9\Recon
55	Supplementary Fig.55 Physicochemical properties of generated molecules by baseline models on ChEMBL.	SourceData for plots-graphs and Tables\Extra source data for SI\Metrics\Models\Chembl\hG2G
56	Supplementary Fig.56 Physicochemical properties of generated molecules by singleton TSSA models on ChEMBL	SourceData for plots-graphs and Tables\Extra source data for SI\Metrics\Models\Chembl\ChEMBL_Scaffold[dbl][rnd50][bs128][SH]
57	Supplementary Fig.57 Physicochemical properties of generated molecules by singleton TSDY and TSID models on ChEMBL.	SourceData for plots-graphs and Tables\Extra source data for SI\Metrics\Models\Chembl\ChEMBL_TSID_S[MPL][r10_b128_h256]
58	Supplementary Fig.58 Physicochemical properties of generated molecules by hybrid t-SMILES models on ChEMBL.	SourceData for plots-graphs and Tables\Extra source data for SI\Metrics\Models\Chembl\ChEMBL_TSID_HBV[MPL][rnd15][bs128]
59	Supplementary Fig.59 Physicochemical properties of generated molecules by baseline models on Zinc.	SourceData for plots-graphs and Tables\Extra source data for SI\Metrics\Models\Zinc\JTVAE
60	Supplementary Fig.60 Physicochemical properties of generated molecules by baseline models: FragDgm and BRICS_Rnd on Zinc.	SourceData for plots-graphs and Tables\Extra source data for SI\Metrics\Models\Zinc\random
61	Supplementary Fig.61 Physicochemical properties of generated molecules by singleton t-SMILES models on Zinc.	SourceData for plots-graphs and Tables\Extra source data for SI\Metrics\Models\Zinc\Zinc_TSID_Brics[mpl][rnd50][bs128][ST]
62	Supplementary Fig.62 Physicochemical properties of generated molecules by hybrid t-SMILES models on Zinc.	SourceData for plots-graphs and Tables\Extra source data for SI\Metrics\Models\Zinc\Zinc_TSID_HBV[mpl][rnd50][bs128][ST]
63	Supplementary Fig.63 Physicochemical properties of generated molecules on QM9.	SourceData for plots-graphs and Tables\Extra source data for SI\Metrics\Models\QM9\QM9_TSID_B[mpl][rnd10][bs128]
64	Supplementary Fig.64 Physicochemical properties of generated molecules with High Novelty Scores on QM9	SourceData for plots-graphs and Tables\Extra source data for SI\Metrics\Models\QM9\QM9_TSID_S[mpl][r2_b128_h256]
65	Supplementary Fig.65 Physicochemical properties of generated molecules by TSID_RB model on ChEMBL to support Open-Ring using GPT.	SourceData for plots-graphs and Tables\Extra source data for SI\Metrics\Models\Chembl\ChEMBL_TSID_RB[MPL][rnd10][bs128]
66	Supplementary Fig.66 The first molecule is the original one, which is broken down to pieces	SourceData for plots-graphs and Tables\Extra source data for SI\Metrics\Figs\open-ring\1
67	Supplementary Fig.67 The first molecule is the original one, which is broken down to pieces	SourceData for plots-graphs and Tables\Extra source data for SI\Metrics\Figs\open-ring\CNC1CC2CCC1C2
68	Supplementary Fig.68 Molecules on Training Dataset ChEMBL (Randomly Selected)	SourceData for plots-graphs and Tables\Extra source data for SI\Metrics\Dataset\Rnd100
69	Supplementary Fig.69 Generated Molecules on ChEMBL (Randomly Selected)	SourceData for plots-graphs and Tables\Extra source data for SI\Metrics\Models\Chembl\ChEMBL_TSDY_HBMSV[mpl][rnd10][bs128][ST]
70	Supplementary Fig.70 Molecules on Training Dataset Zinc (Randomly Selected)	SourceData for plots-graphs and Tables\Extra source data for SI\Metrics\Dataset\Rnd100
71	Supplementary Fig.71 Generated Molecules on Zinc (Randomly Selected, TSDY_HBMSV)	SourceData for plots-graphs and Tables\Extra source data for SI\Metrics\Models\Zinc\Zinc_TSSA_S_Chrity[mpl][r50_b128_8_8_256_lr0.001]\with_chrity
72	Supplementary Fig.72 Molecules on Training Dataset QM9 (Randomly Selected)	SourceData for plots-graphs and Tables\Extra source data for SI\Metrics\Dataset\Rnd100
73	Supplementary Fig.73 Generated Molecules on QM9 (Randomly Selected)	SourceData for plots-graphs and Tables\Extra source data for SI\Metrics\Models\QM9\QM9_TSDY_S[mpl][rnd10][bs128]
74	Supplementary Fig.74 Atom environment generated by TSDY_B fragmentation algorithm comes from the training dataset.	SourceData for plots-graphs and Tables\Extra source data for SI\Metrics\Dataset\AE
75	Supplementary Fig.75 Atom environment generated by TSDY_M fragmentation algorithm comes from the training dataset.	SourceData for plots-graphs and Tables\Extra source data for SI\Metrics\Dataset\AE
76	Supplementary Fig.76 Atom environment generated by TSDY_S fragmentation algorithm comes from the training dataset.	SourceData for plots-graphs and Tables\Extra source data for SI\Metrics\Dataset\AE
77	Supplementary Fig.77 Atom environment comes from TSDY_B based models using GPT.	SourceData for plots-graphs and Tables\Extra source data for SI\Metrics\Models\Chembl\ChEMBL_TSDY_Brics[MPL][rnd15][bs128]\AE
78	Supplementary Fig.78 Atom environment comes from TSDY_B based models using LSTM.	SourceData for plots-graphs and Tables\Extra source data for SI\Metrics\Models\Chembl_LSTM\Chembl_LSTM_TSDY_HBV[rnd10][bs128][DS]\AE
79	Supplementary Fig.79 Atom environment comes from TSID_B based models using GPT.	SourceData for plots-graphs and Tables\Extra source data for SI\Metrics\Models\Chembl\ChEMBL_TSID_BAEID[mpl][rnd10][bs128][ST]\AE
80	Supplementary Fig.80 Atom environment comes from TSID_RB based models using GPT.	SourceData for plots-graphs and Tables\Extra source data for SI\Metrics\Models\Chembl\ChEMBL_TSID_RB[MPL][rnd10][bs128]\AE
81	Supplementary Fig.81 Atom environment comes from TSDY_M based models using GPT.	SourceData for plots-graphs and Tables\Extra source data for SI\Metrics\Models\Chembl\ChEMBL_TSDY_MMPA[MPL][rnd15][bs128]\AE
82	Supplementary Fig.82 Atom environment comes from TSDY_M based models using LSTM.	SourceData for plots-graphs and Tables\Extra source data for SI\Metrics\Models\Chembl_LSTM\Chembl_LSTM_TSDY_HMV[rnd10][bs128][DS]\AE
83	Supplementary Fig.83 Atom environment comes from TSDY_S based models using GPT.	SourceData for plots-graphs and Tables\Extra source data for SI\Metrics\Models\Chembl\ChEMBL_TSDY_Scaffold[MPL][rnd15][bs128]\AE
84	Supplementary Fig.84 Atom environment comes from TSDY_S based models using LSTM.	SourceData for plots-graphs and Tables\Extra source data for SI\Metrics\Models\Chembl_LSTM\Chembl_LSTM_TSDY_HSV[rnd10][bs128_512][DS]\AE
