# Supplementary material for: t-SMILES: a fragment-based molecular representation framework for de novo ligand design
Source: Nat Commun. 2024 Jun 11;15:4993. doi: 10.1038/s41467-024-49388-6 (PMC11167009; doi:10.1038/s41467-024-49388-6)
Supplement: Supplementary file 4 — Source Data [file 41467_2024_49388_MOESM4_ESM.zip › Soure data/Source data and code for all other graphs/Metrics/Dataset/AE/chembl_120_[BRICS_Dy][633]_token.voc.smi.aes_3_top20.smi]

*OC(:C):C
*C(=O)C(:C):C
*NC(:C):C
*N(CC)CC
*CCC
*CC(:C):C
*NC(:C):N
*C(=O)C(:C):N
*C(=O)CC
*S(=O)(=O)C(:C):C
*C(CC)CC
*C(=O)C(=C)C
*=CC(:C):C
*C(OC)C(C)O
*N(*)C(:C):C
*CCN
*N(CC)C(C)C
*NC(:N):N
*CC(:C):N
*SC(:N):N
