# Supplementary material for: t-SMILES: a fragment-based molecular representation framework for de novo ligand design
Source: Nat Commun. 2024 Jun 11;15:4993. doi: 10.1038/s41467-024-49388-6 (PMC11167009; doi:10.1038/s41467-024-49388-6)
Supplement: Supplementary file 4 — Source Data [file 41467_2024_49388_MOESM4_ESM.zip › Soure data/Source data and code for all other graphs/Metrics/Dataset/AE/chembl_120_[MMPA_Dy][313]_token.voc.smi.aes_3_top20.smi]

*C(:C:C):C:C
*C(:C):C(*):C:C
*C(:C:C):C(:C)C
*N(CC)CC
*C(=O)N(C)C
*C(:C:C):N:C
*C(CC)C(*)(C)C
*C(CC)CC
*C(NC)C(N)=O
*C(:C:C):C(:C):C
*C(C)C(*)CC
*C(CC)(C(C)C)C(C)C
*CCC
*C(CC)C(C)C
*C(:C:C):C(:C)O
*NC(N)=O
*C=C(C)C
*C(:C):C(*):C(*):C
*OC(N)=O
*C(C)(C)C(*)(CC)C(C)C
