# Supplementary material for: t-SMILES: a fragment-based molecular representation framework for de novo ligand design
Source: Nat Commun. 2024 Jun 11;15:4993. doi: 10.1038/s41467-024-49388-6 (PMC11167009; doi:10.1038/s41467-024-49388-6)
Supplement: Supplementary file 4 — Source Data [file 41467_2024_49388_MOESM4_ESM.zip › Soure data/Source data and code for all other graphs/Metrics/Dataset/AID1706/Active/onemol/1/onemol.smi.[BRICS_Base][22]_join.csv]

CC1=CC=CC=C1[SH](=O)=O&NS&CN&COC1=C(CC2=CN(C)C3=C2C=C(N)C=C3)C=CC(C=O)=C1&CN&C&C=O&&CO^CO&C1CCCC1&&&
