# Supplementary material for: t-SMILES: a fragment-based molecular representation framework for de novo ligand design
Source: Nat Commun. 2024 Jun 11;15:4993. doi: 10.1038/s41467-024-49388-6 (PMC11167009; doi:10.1038/s41467-024-49388-6)
Supplement: Supplementary file 4 — Source Data [file 41467_2024_49388_MOESM4_ESM.zip › Soure data/Source data and code for all other graphs/Metrics/Dataset/AID1706/Active/onemol/1/onemol.smi.[BRICS_Base][22]_join.csv.re_smils.smi]

COc1cc(C(N)=O)ccc1Cc1cn(C)c2ccc(N)c(NS(=O)(=O)c3ccccc3C)c12
COc1c(Cc2cn(C)c3ccc(NC(=O)OC4CCCC4)cc23)ccc(C=O)c1NS(=O)(=O)c1ccccc1C
Cc1ccccc1S(=O)(=O)NCOc1cc(C=O)ccc1Cc1cn(CN)c2ccc(N)cc12
COc1cc(C=O)ccc1Cc1cn(C)c2ccc(NC(=O)OC3CCCC3)c(NS(=O)(=O)c3ccccc3C)c12
COc1cc(C=O)c(NS(=O)(=O)c2ccccc2C)cc1Cc1cn(C)c2ccc(NC(=O)OC3CCCC3)cc12
COc1cc(C=O)cc(NS(=O)(=O)c2ccccc2C)c1Cc1cn(C)c2cc(N)c(N)cc12
COc1cc(C(=O)NS(=O)(=O)c2ccccc2C)ccc1Cc1cn(C)c2ccc(NC(=O)OC3CCCC3)cc12
Cc1ccccc1S(=O)(=O)NCOc1cc(C=O)ccc1Cc1cn(CN)c2ccc(N)cc12
COc1c(Cc2cn(C)c3ccc(N)cc23)c(N)cc(C=O)c1NS(=O)(=O)c1ccccc1C
Cc1ccccc1S(=O)(=O)Nc1cc(N)cc2c(Cc3ccc(C=O)cc3OCN)cn(C)c12
Cc1ccccc1S(=O)(=O)NCOc1cc(C=O)ccc1Cc1c(N)n(C)c2ccc(N)cc12
Cc1ccccc1S(=O)(=O)NCOc1cc(C=O)ccc1Cc1cn(C)c2ccc(NC(=O)OC3CCCC3)cc12
Cc1ccccc1S(=O)(=O)Nc1c(Cc2ccc(C=O)cc2OCN)c2cc(N)ccc2n1C
Cc1ccccc1S(=O)(=O)NCOc1cc(C=O)ccc1Cc1cn(C)c2ccc(NC(=O)OC3CCCC3)cc12
COc1cc(C=O)ccc1Cc1c(N)n(C)c2ccc(N)c(NS(=O)(=O)c3ccccc3C)c12
COc1cc(C=O)ccc1Cc1cn(C)c2ccc(NC(=O)OC3CCCC3)c(NS(=O)(=O)c3ccccc3C)c12
COc1cc(C(=O)NS(=O)(=O)c2ccccc2C)ccc1Cc1cn(C)c2ccc(NC(=O)OC3CCCC3)cc12
COc1cc(C=O)ccc1Cc1c(N)n(C)c2ccc(N)c(NS(=O)(=O)c3ccccc3C)c12
COc1cc(C(N)=O)cc(NS(=O)(=O)c2ccccc2C)c1Cc1cn(C)c2ccc(N)cc12
COc1cc(C=O)ccc1Cc1cn(CN)c2c(NS(=O)(=O)c3ccccc3C)cc(N)cc12
COc1cc(C=O)ccc1C(N)c1cn(C)c2cc(NS(=O)(=O)c3ccccc3C)c(N)cc12
COc1cc(C=O)ccc1Cc1cn(C)c2c(NS(=O)(=O)c3ccccc3C)cc(N)c(N)c12
COc1cc(C=O)ccc1Cc1c(NS(=O)(=O)c2ccccc2C)n(C)c2c(N)cc(N)cc12
COc1cc(C(=O)NS(=O)(=O)c2ccccc2C)ccc1Cc1cn(C)c2c(N)cc(N)cc12
COc1cc(C=O)c(NS(=O)(=O)c2ccccc2C)cc1Cc1cn(C)c2cc(N)c(N)cc12
COc1cc(C=O)c(NS(=O)(=O)c2ccccc2C)cc1Cc1cn(C)c2ccc(NC(=O)OC3CCCC3)cc12
COc1cc(C=O)ccc1Cc1cn(C)c2ccc(NC(=O)OC3CCCC3)c(NS(=O)(=O)c3ccccc3C)c12
COc1cc(C(N)=O)ccc1Cc1cn(C)c2c(NS(=O)(=O)c3ccccc3C)cc(N)cc12
COc1cc(C=O)ccc1Cc1cn(C)c2ccc(NC(=O)OC3CCCC3)c(NS(=O)(=O)c3ccccc3C)c12
Cc1ccccc1S(=O)(=O)NCOc1cc(C=O)ccc1Cc1cn(C)c2ccc(N)c(N)c12
Cc1ccccc1S(=O)(=O)NCOc1cc(C=O)cc(N)c1Cc1cn(C)c2ccc(N)cc12
COc1cc(C=O)c(NS(=O)(=O)c2ccccc2C)c(N)c1Cc1cn(C)c2ccc(N)cc12
COc1cc(C=O)ccc1Cc1cn(CNS(=O)(=O)c2ccccc2C)c2ccc(N)c(N)c12
COc1cc(C=O)ccc1C(N)c1cn(CNS(=O)(=O)c2ccccc2C)c2ccc(N)cc12
COc1cc(C=O)ccc1Cc1cn(CN)c2cc(NS(=O)(=O)c3ccccc3C)c(N)cc12
COc1cc(C=O)cc(N)c1Cc1cn(C)c2c(NS(=O)(=O)c3ccccc3C)cc(N)cc12
COc1cc(C=O)ccc1Cc1cn(C)c2cc(NS(=O)(=O)c3ccccc3C)c(NC(=O)OC3CCCC3)cc12
COc1cc(C=O)c(N)cc1Cc1cn(C)c2c(NS(=O)(=O)c3ccccc3C)cc(N)cc12
COc1cc(C=O)ccc1Cc1cn(CNS(=O)(=O)c2ccccc2C)c2ccc(NC(=O)OC3CCCC3)cc12
COc1cc(C(N)=O)ccc1Cc1c(NS(=O)(=O)c2ccccc2C)n(C)c2ccc(N)cc12
COc1cc(C=O)cc(NS(=O)(=O)c2ccccc2C)c1C(N)c1cn(C)c2ccc(N)cc12
COc1c(Cc2cn(C)c3ccc(N)cc23)cc(N)c(C=O)c1NS(=O)(=O)c1ccccc1C
COc1cc(C=O)cc(NS(=O)(=O)c2ccccc2C)c1Cc1cn(C)c2ccc(NC(=O)OC3CCCC3)cc12
COc1cc(C=O)ccc1Cc1cn(C)c2ccc(NC(=O)OC3CCCC3)c(NS(=O)(=O)c3ccccc3C)c12
COc1cc(C=O)ccc1Cc1c(NS(=O)(=O)c2ccccc2C)n(C)c2ccc(NC(=O)OC3CCCC3)cc12
Cc1ccccc1S(=O)(=O)NCOc1cc(C=O)c(N)cc1Cc1cn(C)c2ccc(N)cc12
COc1cc(C=O)ccc1C(N)c1cn(C)c2c(NS(=O)(=O)c3ccccc3C)cc(N)cc12
COc1c(Cc2cn(C)c3ccc(NC(=O)OC4CCCC4)cc23)ccc(C=O)c1NS(=O)(=O)c1ccccc1C
COc1cc(C=O)ccc1Cc1cn(CNS(=O)(=O)c2ccccc2C)c2ccc(NC(=O)OC3CCCC3)cc12
COc1cc(C=O)ccc1Cc1cn(C)c2cc(NS(=O)(=O)c3ccccc3C)c(NC(=O)OC3CCCC3)cc12
