# Supplementary material for: t-SMILES: a fragment-based molecular representation framework for de novo ligand design
Source: Nat Commun. 2024 Jun 11;15:4993. doi: 10.1038/s41467-024-49388-6 (PMC11167009; doi:10.1038/s41467-024-49388-6)
Supplement: Supplementary file 4 — Source Data [file 41467_2024_49388_MOESM4_ESM.zip › Soure data/Source data and code for all other graphs/Metrics/Dataset/AID1706/Active/onemol/1/onemol.smi.[JTVAE][54]_join.csv.re_smils.smi]

COc1c(Cc2[nH]c(N)c3ccc(NC(=O)OC4CCCC4)cc23)cccc1C(=O)NS(=O)(=O)c1ccc(C)cc1
COc1cccc(Cc2[nH]c(N)c3ccc(NC(=O)OC4CCCC4)cc23)c1C(=O)NS(=O)(=O)c1ccc(C)cc1
COc1cccc(Cc2[nH]c(N)c3ccc(NC(=O)OC4CCCC4)cc23)c1C(=O)NS(=O)(=O)c1ccc(C)cc1
COc1c(Cc2[nH]c(N)c3ccc(NC(=O)OC4CCCC4)cc23)cccc1C(=O)NS(=O)(=O)c1ccc(C)cc1
COc1cc(C(=O)NS(=O)(=O)c2ccc(C)cc2)ccc1Cc1[nH]c(N)c2ccc(NC(=O)OC3CCCC3)cc12
COc1cc(Cc2[nH]c(N)c3ccc(NC(=O)OC4CCCC4)cc23)ccc1C(=O)NS(=O)(=O)c1ccc(C)cc1
COc1c(Cc2[nH]c(N)c3ccc(NC(=O)OC4CCCC4)cc23)cccc1C(=O)NS(=O)(=O)c1ccc(C)cc1
COc1cccc(C(=O)NS(=O)(=O)c2ccc(C)cc2)c1Cc1[nH]c(N)c2ccc(NC(=O)OC3CCCC3)cc12
COc1cc(C(=O)NS(=O)(=O)c2ccc(C)cc2)ccc1Cc1[nH]c(N)c2ccc(NC(=O)OC3CCCC3)cc12
COc1cc(Cc2[nH]c(N)c3ccc(NC(=O)OC4CCCC4)cc23)ccc1C(=O)NS(=O)(=O)c1ccc(C)cc1
COc1cccc(Cc2[nH]c(N)c3ccc(NC(=O)OC4CCCC4)cc23)c1C(=O)NS(=O)(=O)c1ccc(C)cc1
COc1cc(Cc2[nH]c(N)c3ccc(NC(=O)OC4CCCC4)cc23)ccc1C(=O)NS(=O)(=O)c1ccc(C)cc1
COc1cc(Cc2[nH]c(N)c3ccc(NC(=O)OC4CCCC4)cc23)ccc1C(=O)NS(=O)(=O)c1ccc(C)cc1
COc1ccc(C(=O)NS(=O)(=O)c2ccc(C)cc2)cc1Cc1[nH]c(N)c2ccc(NC(=O)OC3CCCC3)cc12
COc1ccc(C(=O)NS(=O)(=O)c2ccc(C)cc2)c(Cc2[nH]c(N)c3ccc(NC(=O)OC4CCCC4)cc23)c1
COc1cccc(Cc2[nH]c(N)c3ccc(NC(=O)OC4CCCC4)cc23)c1C(=O)NS(=O)(=O)c1ccc(C)cc1
COc1ccc(C(=O)NS(=O)(=O)c2ccc(C)cc2)c(Cc2[nH]c(N)c3ccc(NC(=O)OC4CCCC4)cc23)c1
COc1c(Cc2[nH]c(N)c3ccc(NC(=O)OC4CCCC4)cc23)cccc1C(=O)NS(=O)(=O)c1ccc(C)cc1
COc1cc(Cc2[nH]c(N)c3ccc(NC(=O)OC4CCCC4)cc23)ccc1C(=O)NS(=O)(=O)c1ccc(C)cc1
COc1cccc(Cc2[nH]c(N)c3ccc(NC(=O)OC4CCCC4)cc23)c1C(=O)NS(=O)(=O)c1ccc(C)cc1
COc1c(Cc2[nH]c(N)c3ccc(NC(=O)OC4CCCC4)cc23)cccc1C(=O)NS(=O)(=O)c1ccc(C)cc1
COc1cccc(Cc2[nH]c(N)c3ccc(NC(=O)OC4CCCC4)cc23)c1C(=O)NS(=O)(=O)c1ccc(C)cc1
COc1cccc(Cc2[nH]c(N)c3ccc(NC(=O)OC4CCCC4)cc23)c1C(=O)NS(=O)(=O)c1ccc(C)cc1
COc1c(Cc2[nH]c(N)c3ccc(NC(=O)OC4CCCC4)cc23)cccc1C(=O)NS(=O)(=O)c1ccc(C)cc1
COc1cccc(Cc2[nH]c(N)c3ccc(NC(=O)OC4CCCC4)cc23)c1C(=O)NS(=O)(=O)c1ccc(C)cc1
COc1cc(C(=O)NS(=O)(=O)c2ccc(C)cc2)ccc1Cc1[nH]c(N)c2ccc(NC(=O)OC3CCCC3)cc12
COc1cc(Cc2[nH]c(N)c3ccc(NC(=O)OC4CCCC4)cc23)ccc1C(=O)NS(=O)(=O)c1ccc(C)cc1
COc1cccc(Cc2[nH]c(N)c3ccc(NC(=O)OC4CCCC4)cc23)c1C(=O)NS(=O)(=O)c1ccc(C)cc1
COc1cc(Cc2[nH]c(N)c3ccc(NC(=O)OC4CCCC4)cc23)ccc1C(=O)NS(=O)(=O)c1ccc(C)cc1
COc1c(Cc2[nH]c(N)c3ccc(NC(=O)OC4CCCC4)cc23)cccc1C(=O)NS(=O)(=O)c1ccc(C)cc1
COc1c(Cc2[nH]c(N)c3ccc(NC(=O)OC4CCCC4)cc23)cccc1C(=O)NS(=O)(=O)c1ccc(C)cc1
COc1cc(Cc2[nH]c(N)c3ccc(NC(=O)OC4CCCC4)cc23)ccc1C(=O)NS(=O)(=O)c1ccc(C)cc1
COc1cccc(Cc2[nH]c(N)c3ccc(NC(=O)OC4CCCC4)cc23)c1C(=O)NS(=O)(=O)c1ccc(C)cc1
COc1c(Cc2[nH]c(N)c3ccc(NC(=O)OC4CCCC4)cc23)cccc1C(=O)NS(=O)(=O)c1ccc(C)cc1
COc1ccc(C(=O)NS(=O)(=O)c2ccc(C)cc2)cc1Cc1[nH]c(N)c2ccc(NC(=O)OC3CCCC3)cc12
COc1cccc(C(=O)NS(=O)(=O)c2ccc(C)cc2)c1Cc1[nH]c(N)c2ccc(NC(=O)OC3CCCC3)cc12
COc1cc(C(=O)NS(=O)(=O)c2ccc(C)cc2)ccc1Cc1[nH]c(N)c2ccc(NC(=O)OC3CCCC3)cc12
COc1cccc(Cc2[nH]c(N)c3ccc(NC(=O)OC4CCCC4)cc23)c1C(=O)NS(=O)(=O)c1ccc(C)cc1
COc1ccc(C(=O)NS(=O)(=O)c2ccc(C)cc2)cc1Cc1[nH]c(N)c2ccc(NC(=O)OC3CCCC3)cc12
COc1ccc(C(=O)NS(=O)(=O)c2ccc(C)cc2)c(Cc2[nH]c(N)c3ccc(NC(=O)OC4CCCC4)cc23)c1
COc1c(Cc2[nH]c(N)c3ccc(NC(=O)OC4CCCC4)cc23)cccc1C(=O)NS(=O)(=O)c1ccc(C)cc1
COc1ccc(C(=O)NS(=O)(=O)c2ccc(C)cc2)cc1Cc1[nH]c(N)c2ccc(NC(=O)OC3CCCC3)cc12
COc1cc(Cc2[nH]c(N)c3ccc(NC(=O)OC4CCCC4)cc23)cc(C(=O)NS(=O)(=O)c2ccc(C)cc2)c1
COc1cc(C(=O)NS(=O)(=O)c2ccc(C)cc2)ccc1Cc1[nH]c(N)c2ccc(NC(=O)OC3CCCC3)cc12
COc1cc(Cc2[nH]c(N)c3ccc(NC(=O)OC4CCCC4)cc23)cc(C(=O)NS(=O)(=O)c2ccc(C)cc2)c1
COc1cc(C(=O)NS(=O)(=O)c2ccc(C)cc2)ccc1Cc1[nH]c(N)c2ccc(NC(=O)OC3CCCC3)cc12
COc1cccc(C(=O)NS(=O)(=O)c2ccc(C)cc2)c1Cc1[nH]c(N)c2ccc(NC(=O)OC3CCCC3)cc12
COc1ccc(C(=O)NS(=O)(=O)c2ccc(C)cc2)cc1Cc1[nH]c(N)c2ccc(NC(=O)OC3CCCC3)cc12
COc1c(Cc2[nH]c(N)c3ccc(NC(=O)OC4CCCC4)cc23)cccc1C(=O)NS(=O)(=O)c1ccc(C)cc1
COc1ccc(C(=O)NS(=O)(=O)c2ccc(C)cc2)cc1Cc1[nH]c(N)c2ccc(NC(=O)OC3CCCC3)cc12
