# Supplementary material for: t-SMILES: a fragment-based molecular representation framework for de novo ligand design
Source: Nat Commun. 2024 Jun 11;15:4993. doi: 10.1038/s41467-024-49388-6 (PMC11167009; doi:10.1038/s41467-024-49388-6)
Supplement: Supplementary file 4 — Source Data [file 41467_2024_49388_MOESM4_ESM.zip › Soure data/Source data and code for all other graphs/Metrics/Dataset/AID1706/Active/onemol/1/onemol.smi.[MMPA][34]_join.csv]

CC&C1=CC=CC=C1&CS&O=CN[SH](=O)=O&CC&C1=CC=CC=C1&CO&CO^CC&&CC&C1=CC2=C(C=C1)[NH]C=C2&CN&NC(=O)O^CN^CO&&&C1CCCC1&&&
