# Supplementary material for: t-SMILES: a fragment-based molecular representation framework for de novo ligand design
Source: Nat Commun. 2024 Jun 11;15:4993. doi: 10.1038/s41467-024-49388-6 (PMC11167009; doi:10.1038/s41467-024-49388-6)
Supplement: Supplementary file 4 — Source Data [file 41467_2024_49388_MOESM4_ESM.zip › Soure data/Source data and code for all other graphs/Metrics/Dataset/AID1706/Active/onemol/1/onemol.smi.[MMPA][34]_join.csv.re_smils.smi]

COc1c(Cc2c(NC(=O)OC3CCCC3)c(N)cc3[nH]ccc23)cccc1C(=O)NS(=O)(=O)c1ccc(C)cc1
COc1cccc(C(=O)NS(=O)(=O)c2ccc(C)cc2)c1Cc1cc(NC(=O)OC2CCCC2)cc2c1ccn2C
COc1cc(C(=O)NS(=O)(=O)c2ccc(C)cc2)ccc1Cc1cc2[nH]c(N)cc2cc1NC(=O)OC1CCCC1
COc1cc(Cc2cc3cc(NC(=O)OC4CCCC4)cc(N)c3[nH]2)cc(C(=O)NS(=O)(=O)c2ccc(C)cc2)c1
COc1ccc(C(=O)NS(=O)(=O)c2ccc(C)cc2)c(Cc2c(NC(=O)OC3CCCC3)ccc3ccn(C)c23)c1
COc1c(Cc2cc(NC(=O)OC3CCCC3)cc3ccn(C)c23)cccc1C(=O)NS(=O)(=O)c1ccc(C)cc1
COc1cccc(C(=O)NS(=O)(=O)c2ccc(C)cc2)c1Cc1ccc(N)c2c(NC(=O)OC3CCCC3)c[nH]c12
COc1cccc(C(=O)NS(=O)(=O)c2ccc(C)cc2)c1Cc1[nH]c2ccc(N)cc2c1NC(=O)OC1CCCC1
COc1cccc(C(=O)NS(=O)(=O)c2ccc(C)cc2)c1Cc1cc(NC(=O)OC2CCCC2)c2[nH]cc(N)c2c1
COc1cccc(C(=O)NS(=O)(=O)c2ccc(C)cc2)c1Cc1cc(NC(=O)OC2CCCC2)c(N)c2cc[nH]c12
COc1c(Cc2cc3cc[nH]c3c(N)c2NC(=O)OC2CCCC2)cccc1C(=O)NS(=O)(=O)c1ccc(C)cc1
COc1cccc(C(=O)NS(=O)(=O)c2ccc(C)cc2)c1Cc1ccc(NC(=O)OC2CCCC2)c2c1ccn2C
COc1c(Cc2c(N)cc(NC(=O)OC3CCCC3)c3[nH]ccc23)cccc1C(=O)NS(=O)(=O)c1ccc(C)cc1
COc1cccc(Cc2ccc3cc(N)[nH]c3c2NC(=O)OC2CCCC2)c1C(=O)NS(=O)(=O)c1ccc(C)cc1
COc1ccc(Cc2c(N)ccc3[nH]cc(NC(=O)OC4CCCC4)c23)c(C(=O)NS(=O)(=O)c2ccc(C)cc2)c1
COc1cc(Cc2ccc3c(N)c(NC(=O)OC4CCCC4)[nH]c3c2)cc(C(=O)NS(=O)(=O)c2ccc(C)cc2)c1
COc1cc(Cc2cc(N)cc3[nH]c(NC(=O)OC4CCCC4)cc23)ccc1C(=O)NS(=O)(=O)c1ccc(C)cc1
COc1cc(C(=O)NS(=O)(=O)c2ccc(C)cc2)ccc1Cc1cccc2c(N)c(NC(=O)OC3CCCC3)[nH]c12
COc1cccc(C(=O)NS(=O)(=O)c2ccc(C)cc2)c1Cc1cc2c(NC(=O)OC3CCCC3)c(N)ccc2[nH]1
COc1ccc(Cc2cccc3c2cc(NC(=O)OC2CCCC2)n3C)c(C(=O)NS(=O)(=O)c2ccc(C)cc2)c1
COc1ccc(C(=O)NS(=O)(=O)c2ccc(C)cc2)c(Cc2ccc(NC(=O)OC3CCCC3)c3c(N)c[nH]c23)c1
COc1cccc(C(=O)NS(=O)(=O)c2ccc(C)cc2)c1Cc1[nH]c2ccc(N)cc2c1NC(=O)OC1CCCC1
COc1ccc(Cc2ccc(N)c3c(NC(=O)OC4CCCC4)c[nH]c23)c(C(=O)NS(=O)(=O)c2ccc(C)cc2)c1
COc1cc(C(=O)NS(=O)(=O)c2ccc(C)cc2)ccc1Cc1cc2c(N)cc(NC(=O)OC3CCCC3)cc2[nH]1
COc1cc(Cc2cc3[nH]ccc3c(NC(=O)OC3CCCC3)c2N)ccc1C(=O)NS(=O)(=O)c1ccc(C)cc1
COc1ccc(Cc2ccc(NC(=O)OC3CCCC3)c3[nH]c(N)cc23)c(C(=O)NS(=O)(=O)c2ccc(C)cc2)c1
COc1c(Cc2cc3cc(N)[nH]c3cc2NC(=O)OC2CCCC2)cccc1C(=O)NS(=O)(=O)c1ccc(C)cc1
COc1cccc(C(=O)NS(=O)(=O)c2ccc(C)cc2)c1Cc1c(N)cc(NC(=O)OC2CCCC2)c2[nH]ccc12
COc1cc(C(=O)NS(=O)(=O)c2ccc(C)cc2)ccc1Cc1ccc(N)c2c(NC(=O)OC3CCCC3)c[nH]c12
COc1ccc(Cc2[nH]c3cccc(NC(=O)OC4CCCC4)c3c2N)cc1C(=O)NS(=O)(=O)c1ccc(C)cc1
COc1cccc(Cc2ccc3[nH]cc(N)c3c2NC(=O)OC2CCCC2)c1C(=O)NS(=O)(=O)c1ccc(C)cc1
COc1cc(Cc2c(NC(=O)OC3CCCC3)cc3cc[nH]c3c2N)ccc1C(=O)NS(=O)(=O)c1ccc(C)cc1
COc1cccc(C(=O)NS(=O)(=O)c2ccc(C)cc2)c1Cc1cc(NC(=O)OC2CCCC2)c2c(N)c[nH]c2c1
COc1ccc(Cc2ccc(N)c3c(NC(=O)OC4CCCC4)c[nH]c23)c(C(=O)NS(=O)(=O)c2ccc(C)cc2)c1
COc1cccc(C(=O)NS(=O)(=O)c2ccc(C)cc2)c1Cc1cccc2[nH]c(NC(=O)OC3CCCC3)c(N)c12
COc1cc(Cc2cc(N)c(NC(=O)OC3CCCC3)c3[nH]ccc23)ccc1C(=O)NS(=O)(=O)c1ccc(C)cc1
COc1cccc(Cc2c(NC(=O)OC3CCCC3)cc3[nH]ccc3c2N)c1C(=O)NS(=O)(=O)c1ccc(C)cc1
COc1cc(C(=O)NS(=O)(=O)c2ccc(C)cc2)ccc1Cc1[nH]c2ccc(N)cc2c1NC(=O)OC1CCCC1
COc1ccc(C(=O)NS(=O)(=O)c2ccc(C)cc2)c(Cc2ccc(N)c3[nH]cc(NC(=O)OC4CCCC4)c23)c1
COc1ccc(C(=O)NS(=O)(=O)c2ccc(C)cc2)c(Cc2cccc3c(N)c(NC(=O)OC4CCCC4)[nH]c23)c1
COc1c(Cc2cc(N)cc3cc(NC(=O)OC4CCCC4)[nH]c23)cccc1C(=O)NS(=O)(=O)c1ccc(C)cc1
COc1ccc(Cc2ccc3c(c2)c(NC(=O)OC2CCCC2)cn3C)cc1C(=O)NS(=O)(=O)c1ccc(C)cc1
COc1cccc(Cc2[nH]c3c(NC(=O)OC4CCCC4)cccc3c2N)c1C(=O)NS(=O)(=O)c1ccc(C)cc1
COc1ccc(Cc2cc3cc[nH]c3c(NC(=O)OC3CCCC3)c2N)cc1C(=O)NS(=O)(=O)c1ccc(C)cc1
COc1cc(C(=O)NS(=O)(=O)c2ccc(C)cc2)ccc1Cc1ccc2[nH]c(NC(=O)OC3CCCC3)c(N)c2c1
COc1cccc(Cc2ccc3[nH]c(NC(=O)OC4CCCC4)c(N)c3c2)c1C(=O)NS(=O)(=O)c1ccc(C)cc1
COc1cccc(Cc2c(NC(=O)OC3CCCC3)c(N)cc3cc[nH]c23)c1C(=O)NS(=O)(=O)c1ccc(C)cc1
COc1cc(C(=O)NS(=O)(=O)c2ccc(C)cc2)ccc1Cc1ccc2[nH]cc(N)c2c1NC(=O)OC1CCCC1
COc1cc(C(=O)NS(=O)(=O)c2ccc(C)cc2)ccc1Cc1cc(N)c2c(NC(=O)OC3CCCC3)c[nH]c2c1
COc1ccc(Cc2ccc(NC(=O)OC3CCCC3)c3ccn(C)c23)cc1C(=O)NS(=O)(=O)c1ccc(C)cc1
