# Supplementary material for: t-SMILES: a fragment-based molecular representation framework for de novo ligand design
Source: Nat Commun. 2024 Jun 11;15:4993. doi: 10.1038/s41467-024-49388-6 (PMC11167009; doi:10.1038/s41467-024-49388-6)
Supplement: Supplementary file 4 — Source Data [file 41467_2024_49388_MOESM4_ESM.zip › Soure data/Source data and code for all other graphs/Metrics/Dataset/AID1706/Active/onemol/1/onemol.smi.[Scaffold][12]_join.csv.re_smils.smi]

COC1CCCC1(N)OC(=O)Nc1ccc2[nH]cc(Cc3ccc(C(=O)NS(=O)(=O)c4ccccc4)cc3)c2c1C
COc1c(NC(=O)OC2CCCC2)ccc2[nH]cc(C(C)c3ccc(C(=O)NS(=O)(=O)c4ccccc4)c(N)c3)c12
COc1cc2[nH]cc(Cc3ccc(C(=O)NS(=O)(=O)c4cccc(N)c4)cc3)c2cc1NC(=O)OC1CCCC1C
COc1[nH]c2ccc(NC(=O)OC3CCCC3C)cc2c1Cc1ccc(C(=O)NS(=O)(=O)c2ccccc2)cc1N
COc1cc(C(=O)N(C)S(=O)(=O)c2ccccc2)ccc1Cc1c[nH]c2ccc(NC(=O)OC3CCCC3)c(C)c12
COc1cc(C(=O)NS(=O)(=O)c2ccccc2)ccc1Cc1cn(C)c2ccc(NC(=O)OC3CCCC3C)cc12
COC(c1ccc(C(=O)NS(=O)(=O)c2ccccc2)cc1)c1c[nH]c2c(C)cc(NC(=O)OC3CCC(N)C3)cc12
COC1CCC(OC(=O)Nc2ccc3c(c2)c(Cc2ccc(C(=O)NS(=O)(=O)c4ccccc4)c(C)c2)cn3C)C1
COC1CCCC1OC(=O)Nc1ccc2c(c1)c(C(C)c1ccc(C(=O)NS(=O)(=O)c3ccccc3)cc1)cn2C
COC(N)(c1ccc(C(=O)NS(=O)(=O)c2ccccc2)c(C)c1)c1c[nH]c2ccc(NC(=O)OC3CCCC3)cc12
COc1cccc(S(=O)(=O)NC(=O)c2ccc(Cc3c[nH]c4c(N)cc(NC(=O)OC5CCCC5C)cc34)cc2)c1
COC1CCC(N)C1OC(=O)Nc1ccc2[nH]cc(Cc3ccc(C(=O)NS(=O)(=O)c4ccccc4)c(C)c3)c2c1
COC1CCC(OC(=O)Nc2ccc3[nH]cc(Cc4ccc(C(=O)N(C)S(=O)(=O)c5ccccc5)cc4)c3c2C)C1
COc1[nH]c2ccc(NC(=O)OC3CCCC3N)cc2c1Cc1ccc(C(=O)NS(=O)(=O)c2cccc(C)c2)cc1
COc1cc(C(=O)NS(=O)(=O)c2cccc(N)c2)c(C)cc1Cc1c[nH]c2ccc(NC(=O)OC3CCCC3)cc12
COc1[nH]c2ccc(NC(=O)OC3(N)CCCC3)cc2c1Cc1ccc(C(=O)NS(=O)(=O)c2cccc(C)c2)cc1
COc1cc2[nH]cc(C(C)c3ccc(C(=O)NS(=O)(=O)c4ccc(N)cc4)cc3)c2cc1NC(=O)OC1CCCC1
COc1[nH]c2ccc(NC(=O)OC3CCCC3)c(C)c2c1Cc1ccc(C(=O)NS(=O)(=O)c2ccccc2)cc1N
COC1CCC(OC(=O)N(C)c2ccc3[nH]cc(Cc4ccc(C(=O)NS(=O)(=O)c5cccc(C)c5)cc4)c3c2)C1
COc1cc2c(cc1NC(=O)OC1CCCC1)c(Cc1ccc(C(=O)NS(=O)(=O)c3ccc(C)cc3)cc1)cn2C
COc1ccc(S(=O)(=O)NC(=O)c2ccc(Cc3c(N)[nH]c4cc(C)c(NC(=O)OC5CCCC5)cc34)cc2)cc1
COc1cc2[nH]c(C)c(Cc3ccc(C(=O)NS(=O)(=O)c4cccc(N)c4)cc3)c2cc1NC(=O)OC1CCCC1
COC(c1ccc(C(=O)NS(=O)(=O)c2cccc(N)c2)cc1)c1c[nH]c2c(C)cc(NC(=O)OC3CCCC3)cc12
COc1cc(N)cc(S(=O)(=O)NC(=O)c2ccc(Cc3c[nH]c4ccc(NC(=O)OC5CCCC5)cc34)cc2)c1C
COc1[nH]c2ccc(NC(=O)OC3CCCC3(C)N)cc2c1Cc1ccc(C(=O)NS(=O)(=O)c2ccccc2)cc1
COc1cc(Cc2c[nH]c3c(C)cc(NC(=O)OC4CCCC4)cc23)ccc1C(=O)NS(=O)(=O)c1ccc(N)cc1
COc1c(C)c(NC(=O)OC2CCCC2)cc2c(Cc3ccc(C(=O)NS(=O)(=O)c4ccccc4)cc3)cn(C)c12
COc1cc(C(=O)NS(=O)(=O)c2ccccc2)ccc1C(C)c1c(N)[nH]c2ccc(NC(=O)OC3CCCC3)cc12
COc1[nH]c2ccc(NC(=O)OC3CCCC3)cc2c1C(C)c1ccc(C(=O)NS(=O)(=O)c2ccccc2N)cc1
COC(c1ccc(C(=O)NS(=O)(=O)c2ccc(C)cc2)cc1)c1c[nH]c2ccc(NC(=O)OC3CCC(N)C3)cc12
COc1cc(Cc2c[nH]c3ccc(NC(=O)OC4CCCC4N)cc23)cc(C)c1C(=O)NS(=O)(=O)c1ccccc1
COc1[nH]c2ccc(NC(=O)OC3CCCC3)cc2c1C(N)c1ccc(C(=O)NS(=O)(=O)c2ccccc2)cc1C
COC1CCCC1OC(=O)Nc1cc(C)c2c(c1)c(Cc1ccc(C(=O)NS(=O)(=O)c3ccccc3)cc1)cn2C
COC1(OC(=O)Nc2cc3c(Cc4ccc(C(=O)NS(=O)(=O)c5ccc(N)cc5)cc4)c[nH]c3cc2C)CCCC1
COC1(OC(=O)Nc2ccc3[nH]cc(Cc4ccc(C(=O)NS(=O)(=O)c5ccccc5)c(N)c4)c3c2C)CCCC1
COC1CCC(N)(OC(=O)Nc2ccc3[nH]cc(Cc4ccc(C(=O)NS(=O)(=O)c5ccccc5)cc4)c3c2)C1C
COc1ccc(S(=O)(=O)NC(=O)c2ccc(Cc3c[nH]c4c(C)cc(NC(=O)OC5CCCC5)cc34)cc2)cc1N
COc1cc(NC(=O)OC2(C)CCCC2)cc2c(Cc3ccc(C(=O)NS(=O)(=O)c4ccccc4N)cc3)c[nH]c12
COc1c(NC(=O)OC2(N)CCCC2)ccc2[nH]cc(Cc3ccc(C(=O)NS(=O)(=O)c4ccccc4)c(C)c3)c12
COC1(OC(=O)Nc2ccc3[nH]cc(Cc4ccc(C(=O)NS(=O)(=O)c5ccccc5)c(N)c4C)c3c2)CCCC1
COC1CCC(OC(=O)Nc2cc3c(C(C)c4ccc(C(=O)NS(=O)(=O)c5ccccc5)cc4)c[nH]c3cc2N)C1
COC1(OC(=O)Nc2ccc3[nH]cc(Cc4ccc(C(=O)NS(=O)(=O)c5ccccc5)cc4)c3c2)CCCC1(C)N
COc1[nH]c2ccc(NC(=O)OC3CCCC3)c(C)c2c1Cc1ccc(C(=O)N(C)S(=O)(=O)c2ccccc2)cc1
COc1cc(Cc2cn(C)c3ccc(NC(=O)OC4CCCC4)cc23)ccc1C(=O)NS(=O)(=O)c1ccc(C)cc1
COc1ccccc1S(=O)(=O)NC(=O)c1ccc(Cc2c[nH]c3ccc(NC(=O)OC4CCCC4)cc23)c(C)c1N
COc1cccc(S(=O)(=O)NC(=O)c2ccc(Cc3c[nH]c4ccc(N(C)C(=O)OC5CCCC5)cc34)c(C)c2)c1
COc1ccc(S(=O)(=O)NC(=O)c2ccc(C(N)c3c[nH]c4ccc(NC(=O)OC5CCCC5)c(C)c34)cc2)cc1
COc1cc(Cc2c[nH]c3ccc(NC(=O)OC4(C)CCCC4)cc23)c(N)cc1C(=O)NS(=O)(=O)c1ccccc1
COC1CCC(OC(=O)Nc2ccc3[nH]cc(Cc4ccc(C(=O)NS(=O)(=O)c5ccccc5N)cc4)c3c2)C1C
COc1cc(Cc2c[nH]c3cc(N)c(NC(=O)OC4CCCC4)c(C)c23)ccc1C(=O)NS(=O)(=O)c1ccccc1
