# Supplementary material for: t-SMILES: a fragment-based molecular representation framework for de novo ligand design
Source: Nat Commun. 2024 Jun 11;15:4993. doi: 10.1038/s41467-024-49388-6 (PMC11167009; doi:10.1038/s41467-024-49388-6)
Supplement: Supplementary file 4 — Source Data [file 41467_2024_49388_MOESM4_ESM.zip › Soure data/Source data and code for all other graphs/Metrics/Dataset/AID1706/Active/onemol/1/onemol_scaffold_re.smi]

COc1cc(C(=O)NS(=O)(=O)c2ccccc2)ccc1C(C)c1c[nH]c2ccc(N(C)C(=O)OC3CCCC3)cc12
COc1ccccc1S(=O)(=O)NC(=O)c1ccc(C(N)c2c[nH]c3ccc(NC(=O)OC4CCCC4C)cc23)cc1
COc1cccc(C)c1S(=O)(=O)NC(=O)c1ccc(Cc2c[nH]c3ccc(NC(=O)OC4CCCC4)c(N)c23)cc1
COc1cccc(N)c1S(=O)(=O)NC(=O)c1ccc(Cc2c[nH]c3cc(C)c(NC(=O)OC4CCCC4)cc23)cc1
COc1ccc(S(=O)(=O)N(C)C(=O)c2ccc(Cc3c[nH]c4c(C)cc(NC(=O)OC5CCCC5)cc34)cc2)cc1
COC1CCC(OC(=O)Nc2ccc3c(c2)c(Cc2ccc(C(=O)NS(=O)(=O)c4ccccc4)c(C)c2)cn3C)C1
COC1(OC(=O)Nc2ccc3[nH]cc(Cc4ccc(C(=O)NS(=O)(=O)c5ccccc5C)cc4)c3c2)CCCC1N
COc1ccccc1S(=O)(=O)NC(=O)c1ccc(Cc2c(C)[nH]c3ccc(NC(=O)OC4(N)CCCC4)cc23)cc1
COc1cc(C(=O)NS(=O)(=O)c2ccccc2)cc(N)c1Cc1c[nH]c2cc(C)c(NC(=O)OC3CCCC3)cc12
COC1(OC(=O)Nc2ccc3[nH]cc(Cc4ccc(C(=O)NS(=O)(=O)c5cccc(N)c5)cc4)c3c2C)CCCC1
COc1cc(Cc2cn(C)c3ccc(NC(=O)OC4CCCC4)cc23)ccc1C(=O)NS(=O)(=O)c1cccc(C)c1
COC1CCCC1(N)OC(=O)Nc1ccc2[nH]c(C)c(Cc3ccc(C(=O)NS(=O)(=O)c4ccccc4)cc3)c2c1
COc1cc(C(C)c2c[nH]c3c(N)cc(NC(=O)OC4CCCC4)cc23)ccc1C(=O)NS(=O)(=O)c1ccccc1
COC(c1ccc(C(=O)NS(=O)(=O)c2ccccc2C)cc1)c1c[nH]c2c(N)cc(NC(=O)OC3CCCC3)cc12
COc1cc(S(=O)(=O)NC(=O)c2ccc(Cc3c[nH]c4cc(C)c(NC(=O)OC5CCCC5)cc34)cc2)ccc1N
COc1c(N)cccc1S(=O)(=O)NC(=O)c1ccc(Cc2c[nH]c3ccc(NC(=O)OC4CCCC4)c(C)c23)cc1
COC1(OC(=O)Nc2cc(C)c3[nH]cc(Cc4ccc(C(=O)NS(=O)(=O)c5ccccc5)cc4)c3c2)CCC(N)C1
COc1ccccc1S(=O)(=O)NC(=O)c1ccc(C(C)(N)c2c[nH]c3ccc(NC(=O)OC4CCCC4)cc23)cc1
COC1(OC(=O)Nc2ccc3[nH]cc(Cc4ccc(C(=O)NS(=O)(=O)c5cccc(C)c5)cc4)c3c2)CCCC1N
COc1c(NC(=O)OC2CCCC2)cc(C)c2[nH]cc(Cc3ccc(C(=O)NS(=O)(=O)c4cccc(N)c4)cc3)c12
COC(c1ccc(C(=O)NS(=O)(=O)c2ccccc2)cc1)c1c[nH]c2ccc(NC(=O)OC3CCC(N)C3)c(C)c12
COc1[nH]c2ccc(NC(=O)OC3CCCC3)cc2c1Cc1ccc(C(=O)NS(=O)(=O)c2cc(C)cc(N)c2)cc1
COC1CCC(C)C1OC(=O)N(C)c1ccc2[nH]cc(Cc3ccc(C(=O)NS(=O)(=O)c4ccccc4)cc3)c2c1
COC1(OC(=O)Nc2cc(N)c3[nH]cc(Cc4ccc(C(=O)NS(=O)(=O)c5ccccc5)cc4C)c3c2)CCCC1
COC1CCC(OC(=O)Nc2ccc3[nH]cc(Cc4ccc(C(=O)NS(=O)(=O)c5ccc(C)cc5)cc4)c3c2)C1N
COc1cc2[nH]cc(Cc3ccc(C(=O)NS(=O)(=O)c4ccccc4)cc3N)c2c(C)c1NC(=O)OC1CCCC1
COc1[nH]c2ccc(NC(=O)OC3CCC(N)C3)cc2c1Cc1ccc(C(=O)NS(=O)(=O)c2ccccc2)cc1C
COC1(OC(=O)Nc2cc3c(Cc4ccc(C(=O)N(C)S(=O)(=O)c5ccccc5)cc4)c[nH]c3cc2C)CCCC1
COC(c1ccc(C(=O)NS(=O)(=O)c2ccc(N)cc2)cc1)c1c[nH]c2cc(C)c(NC(=O)OC3CCCC3)cc12
COc1cc(Cc2c[nH]c3ccc(NC(=O)OC4CCCC4)cc23)c(C)cc1C(=O)N(C)S(=O)(=O)c1ccccc1
COc1cc(NC(=O)OC2CCCC2)cc2c(C(C)(N)c3ccc(C(=O)NS(=O)(=O)c4ccccc4)cc3)c[nH]c12
COc1cc(NC(=O)OC2CCCC2C)cc2c(Cc3ccc(C(=O)N(C)S(=O)(=O)c4ccccc4)cc3)c[nH]c12
COC1(OC(=O)Nc2cc3c(Cc4ccc(C(=O)NS(=O)(=O)c5ccccc5)cc4)c[nH]c3cc2C)CCC(N)C1
COC1(OC(=O)Nc2ccc3[nH]c(N)c(Cc4ccc(C(=O)NS(=O)(=O)c5cccc(C)c5)cc4)c3c2)CCCC1
COC1CCC(C)(OC(=O)N(C)c2ccc3[nH]cc(Cc4ccc(C(=O)NS(=O)(=O)c5ccccc5)cc4)c3c2)C1
COc1c(NC(=O)OC2(C)CCCC2)ccc2[nH]cc(Cc3ccc(C(=O)NS(=O)(=O)c4cccc(N)c4)cc3)c12
COc1c(NC(=O)OC2CCCC2)ccc2c1c(Cc1ccc(C(=O)NS(=O)(=O)c3ccccc3)c(C)c1)cn2C
COc1c(NC(=O)OC2CCCC2)cc(N)c2[nH]cc(Cc3ccc(C(=O)NS(=O)(=O)c4cccc(C)c4)cc3)c12
COc1cc(C(=O)NS(=O)(=O)c2ccccc2)ccc1Cc1c[nH]c2c(N)c(C)c(NC(=O)OC3CCCC3)cc12
COC1(OC(=O)Nc2ccc3[nH]cc(Cc4ccc(C(=O)NS(=O)(=O)c5cccc(N)c5C)cc4)c3c2)CCCC1
COc1cccc(S(=O)(=O)NC(=O)c2ccc(Cc3c[nH]c4cc(N)c(NC(=O)OC5(C)CCCC5)cc34)cc2)c1
COC1(OC(=O)Nc2ccc3[nH]cc(C(C)c4ccc(C(=O)NS(=O)(=O)c5ccccc5)cc4)c3c2)CCC(N)C1
COc1ccc(S(=O)(=O)NC(=O)c2ccc(C(N)c3c[nH]c4ccc(NC(=O)OC5CCCC5)cc34)cc2C)cc1
COc1[nH]c2ccc(NC(=O)OC3CCCC3)cc2c1Cc1ccc(C(=O)NS(=O)(=O)c2ccc(N)cc2)c(C)c1
COC1CCCC1OC(=O)Nc1cc(N)c2[nH]cc(Cc3ccc(C(=O)NS(=O)(=O)c4ccccc4)c(C)c3)c2c1
COc1cc(C(=O)NS(=O)(=O)c2ccc(N)cc2)ccc1Cc1c[nH]c2ccc(NC(=O)OC3CCCC3C)cc12
COc1ccc(S(=O)(=O)NC(=O)c2ccc(Cc3c[nH]c4ccc(NC(=O)OC5(C)CCCC5)cc34)cc2)c(N)c1
COC1CCCC1(N)OC(=O)Nc1ccc2[nH]cc(Cc3ccc(C(=O)NS(=O)(=O)c4ccccc4)cc3)c2c1C
COc1cc2[nH]cc(Cc3ccc(C(=O)NS(=O)(=O)c4ccccc4)cc3)c2cc1NC(=O)OC1(C)CCCC1N
COc1cc(NC(=O)OC2CCC(N)C2)cc2c(Cc3ccc(C(=O)NS(=O)(=O)c4ccccc4)cc3)c(C)[nH]c12
