# Supplementary material for: t-SMILES: a fragment-based molecular representation framework for de novo ligand design
Source: Nat Commun. 2024 Jun 11;15:4993. doi: 10.1038/s41467-024-49388-6 (PMC11167009; doi:10.1038/s41467-024-49388-6)
Supplement: Supplementary file 4 — Source Data [file 41467_2024_49388_MOESM4_ESM.zip › Soure data/Source data and code for all other graphs/Metrics/Dataset/AID1706/InActive/smiles/inactive.smi]

C1CCC(CC1)OCC(CN2CCN(CC2)C3=CC=CC=C3)O
CC1=CC=C(C=C1)N2CCN(CC2)CC(COC3CCCCC3)O
CC(C)(C)C1CCC(CC1)OCC(CN2CCN(CC2)C3=CC=CC=C3)O.Cl
CC1=CC=C(C=C1)S(=O)(=O)NCCN=CC2=CC=C(C=C2)N(C)C
CCN(CC)C1=CC=C(C=C1)C=NCCNS(=O)(=O)C2=CC=C(C=C2)C
C1COCCN1C(=O)C2=CC=CC=C2/S(=N/S(=O)(=O)C3=CC=CC=C3)/N4CCOCC4
C1CCCN(CCC1)C(=O)C2CCC(=O)N(C2)CC3=CC(=CC=C3)C(F)(F)F
COC1=CC=CC=C1CN2CC(CCC2=O)C(=O)N3CCCCCCC3
COC1=CC=CC(=C1)CN2CC(CCC2=O)C(=O)N3CCCCCCC3
C1CCOC(C1)CSC2=NN=C(N2C3=CC=CC=C3)C4=CC=CS4
CCCC(C1=NN=NN1CCOC)N(CC2CCCO2)CC3=CC4=C(C=C(C(=C4)C)C)NC3=O
CCC(C1=NN=NN1CCOC)N(CC2CCCO2)CC3=CC4=C(C=C(C=C4NC3=O)C)C
CCC(C1=NN=NN1CCOC)N(CC2CCCO2)CC3=CC4=C(C=C(C(=C4)C)C)NC3=O
C1=CC=C(C=C1)CSC2=N/C(=C\C3=CC=CO3)/C(=O)S2
C1CC(OC1)CNC(=O)C(C2=CC=CC=N2)OC(=O)C3=CC=CS3
C1=CC=C(C(=C1)OC2=CC=C(C=C2)S(=O)(=O)NCC3=CC=C(C=C3)C(=O)O)Cl
C1CCC(=CC1)CCNC(=O)CN(CC2=CC=CC=C2)S(=O)(=O)C3=CC=C(C=C3)F
CC1=CC=C(C=C1)S(=O)(=O)N(CC2=CC=CC=C2)CC(=O)NCCC3=CCCCC3
C1CCC(=CC1)CCNC(=O)CN(CC2=CC=CC=C2F)S(=O)(=O)C3=CC=C(C=C3)Cl
CC1=CC=C(C=C1)S(=O)(=O)N(CC2=CC=CC=C2F)CC(=O)NCCC3=CCCCC3
CCCC(C(=O)NC1CCCC1)N(CC2CCCO2)C(=O)C3=C(C(=NS3)C(=O)N)N
CC(C)OCCCNC(=O)C1CC(=O)N(C1)C2CCCCCCC2
C1=CC=C(C(=C1)C(=O)N/C(=C/C2=CN=CC=C2)/C(=O)NCCCN3C=CN=C3)Br
C1=CC=C(C(=C1)C(=O)N/C(=C/C2=CN=CC=C2)/C(=O)NCCCN3C=CN=C3)F
C1=CC(=CC(=C1)Br)C(=O)N/C(=C/C2=CN=CC=C2)/C(=O)NCCCN3C=CN=C3
CC1=C(SC(=N1)C2=CC=CS2)C(=O)NN
CNC(=O)C1=CSC(=N1)C2=CC=CS2
CC(C)C(=O)NNC(=O)C1=CSC(=N1)C2=CC=CS2
CC1=C(SC(=N1)C2=CC=CS2)C(=O)O
CCOC(=O)C1=CSC(=N1)C2=C(C=CS2)Br
CC1=C(SC(=N1)C2=CC=CS2)C(=O)NC
C1=CSC(=C1)C2=NC(=CS2)C(=O)O
CCC(=O)NCC1=CSC(=N1)C2=CC=CS2
CCOC(=O)C1=C(N=C(S1)C2=CC=CS2)C
CCOC(=O)C1=C(C2=C(N1)C=CC(=C2)Br)NC(=O)CCN3CCOCC3
COC(=O)C1=C(C2=C(N1)C=CC(=C2)Cl)NC(=O)CCN3CCOCC3
CC1CN(CC(O1)C)CCC(=O)NC2=C(NC3=C2C=C(C=C3)F)C(=O)OC
CCOC(=O)C1=C(C2=C(N1)C=CC(=C2)F)NC(=O)CCN3CCOCC3
CCOC(=O)C1=C(C2=CC=CC=C2N1)NC(=O)CCN3CC(OC(C3)C)C
CC1=C(NC2=C1C(=O)CC(C2)C3=CC=C(C=C3)Cl)C(=O)N4CCOCC4
CC1=C(NC2=C1C(=O)CC(C2)C3=CC=CC=C3Cl)C(=O)N4CCOCC4
CC(=O)C1=CC=C(C=C1)OCC(CN2CCN(CC2)CC3=CC=CC=C3)O.Cl
COC1=C(C=CC(=C1)CC=C)OCC(CN2CCN(CC2)CC3=CC=CC=C3)O.Cl
CC(=O)NC1=CC=C(C=C1)OCC(CN2CCN(CC2)CC3=CC=CC=C3)O
COC1=C(C=CC(=C1)CC=C)OCC(CN2CCN(CC2)CC3=CC=C(C=C3)Cl)O.Cl
CC1=C(C=CC(=C1)OCCCN2CCN(CC2)CC3=CC=CC=C3)[N+](=O)[O-].C(=O)(C(=O)O)O
CC(C)CN1C2=C(CCCC2)C(=C(C1=O)C(=O)NC3=NC=CS3)O
CC1=CSC(=N1)NC(=O)C2=C(C3=C(CCCC3)N(C2=O)CC(C)C)O
CCOC(=O)CC1=CSC(=N1)NC(=O)C2=C(C3=C(CCCC3)N(C2=O)CC(C)C)O
C1CCC2=C(C1)C(=C(C(=O)N2)C(=O)NC3=NC=CS3)O
CCCN1C2=C(CCCC2)C(=C(C1=O)C(=O)NC3=NC=CS3)O
CCCN1C2=C(CCCC2)C(=C(C1=O)C(=O)NC3=NC(=CS3)C)O
COC1=CC2=C(C=C1)C(=O)/C(=C\C3=CC=CS3)/CO2
C1/C(=C\C2=CC=CS2)/C(=O)C3=CC=CC=C3O1
C1CCC2(C1)CC3=CC=CC=C3/C(=C/C(=O)N4CCOCC4)/N2.OS(=O)(=O)O
C1CCC(C1)N2C(=NN=N2)C(C3=CC=NC=C3)N4CCN(CC4)C5=CC=CC=C5F
C1CCC(C1)N2C(=NN=N2)C(C3=CC=NC=C3)N4CCN(CC4)C5=CC=C(C=C5)O
CC1CC(CN(C1)CCC(=O)NC2=C(NC3=C2C(=CC=C3)OC)C(=O)OC)C
CC1(CCCN(C1)CCC(=O)NC2=C(NC3=C2C=CC(=C3)OC)C(=O)OC)C
CCOC(=O)C1=C(C2=C(N1)C=CC(=C2)OC)NC(=O)CCN3CCCC(C3)C
CCOC(=O)C1=C(C2=C(N1)C=CC(=C2)OC)NC(=O)CCN3CCC(CC3)C
CCOC(=O)C1=C(C2=C(N1)C=CC(=C2)Br)NC(=O)CCN3CCC(CC3)C
COC1=CC2=C(C=C1)C(=C(N2)C(=O)OC)NC(=O)CCN3CCCCC3
CCOC(=O)C1=C(C2=C(N1)C=CC(=C2)Br)NC(=O)CCN3CCCC(C3)C
CCOC(=O)C1=C(C2=C(N1)C=CC(=C2)Br)NC(=O)CCN3CCCC(C3)(C)C
CCOC(=O)C1CCCN(C1)CCC(=O)NC2=C(NC3=C2C=CC(=C3)OC)C(=O)OC
COC1=CC=CC2=C1C(=C(N2)C(=O)OC)NC(=O)CCN3CCC(CC3)C(=O)N
CCOC(=O)C1=C(C2=C(N1)C=CC(=C2)Br)NC(=O)CCN3CCCCC3
CCOC(=O)C1CCN(CC1)CCC(=O)NC2=C(NC3=C2C=C(C=C3)Br)C(=O)OCC
CC1CCN(CC1)CCC(=O)NC2=C(NC3=C2C(=CC=C3)OC)C(=O)OC
COC1=CC=CC(=C1)NC(=O)CSC2=NC3=C(C(=O)N2C4=CC=C(C=C4)C(=O)O)SC=C3
C1CC1C(=O)NC2=CC=C(C=C2)NC3=CC=CC=C3
CC1=NC(=NC2=CC3=C(C=C12)OCO3)NC(=O)C4=CC=C(C=C4)OC
CC1=NC(=NC2=CC3=C(C=C12)OCO3)NC(=O)C4=CC=C(C=C4)Cl
CC1=NC(=NC2=CC3=C(C=C12)OCO3)NC(=O)C4=CC=C(C=C4)F
CC1=NC(=NC2=CC3=C(C=C12)OCO3)NC(=O)C4=CC=CC=C4
CCOC(=O)C1CCN(CC1)C2=C(C3=CC(=NC(=C3C(=N2)N)N)SCC(=O)O)C#N
C1CCN(CC1)C2=C(C3=CC(=NC(=C3C(=N2)N)N)SCC(=O)O)C#N
COC1=NC(=C2C(=C1)C(=C(N=C2N)N3CCCCC3)C#N)N
CCOC1=NC(=C2C(=C1)C(=C(N=C2N)N3CCCCC3)C#N)N
C1=CC=C(C=C1)/C(=N/O)/C(=O)NCC2=CN=CC=C2
CC1=CC2=C(C=C1)OC(=O)C2C3=CC=CC=C3
CCOC(=O)N1CCC(CC1)N2CCN(CC2)S(=O)(=O)CC.C(=O)(C(=O)O)O
CCOC(=O)N1CCC(CC1)N2CCN(C(C2)CCO)CCC(C)C
CC(C)CN1CCN(C(C1)CCO)C2CCN(CC2)C(C)C
C1C(=O)N(C(=O)S1)CCC2=NN=C(S2)N
C1=CC(=NC(=C1)SCC(=O)NC2=NC(=CS2)CC(=O)O)C(=O)O
CCOC(=O)C1=C(N=C(C(=C1C)C)C)SCC(=O)NC2=NC=CS2
CC1=CC(=C(C(=N1)SCC(=O)NC2=NC(=CS2)C)C#N)COC
CC1=NC(=C(C=C1)C#N)SCC(=O)NC2=NC=CS2
CC1=CC(=C(C(=N1)SCC(=O)NC2=NC=C(S2)C)C#N)COC
CC(C(=O)NC1=NC=CS1)SC2=NC=C(C=C2)[N+](=O)[O-]
CC1=CSC(=N1)NC(=O)CSC2=NC=C(C=C2)[N+](=O)[O-]
C1=CC(=NC=C1[N+](=O)[O-])SCC(=O)NC2=NC=CS2
CC1=C(C=C(C(=N1)SCC(=O)NC2=NC=CS2)C#N)C(=O)C
CN1C(=NN=C1SCC(=O)NC2=NN=C(O2)C3=CC=CC=C3)C4CC4
CN1CCC23C=CC(CC2OC4=C(C=CC(=C34)C1)OC)O.I
CN1CCC23C=CC(CC2OC4=C(C=CC(=C34)C1)OC)O
CN1CC[C@@]23C=C[C@@H](C[C@@H]2OC4=C(C=CC(=C34)C1)OC)O.Br
C1=CC(=CN=C1)CNC(=O)C2=CC=C(O2)C3=CC=C(C=C3)Cl
C1=CC(=CN=C1)CNC(=O)C2=CC=C(O2)C3=C(C=CC(=C3)Cl)Cl
C1=CC=C(C(=C1)C2=CC=C(O2)C(=O)NCC3=CN=CC=C3)[N+](=O)[O-]
C1=CC(=C(C(=C1)Cl)Cl)C2=CC=C(O2)C(=O)NCC3=CN=CC=C3
C1=CC(=CC(=C1)[N+](=O)[O-])C2=CC=C(O2)C(=O)NCC3=CN=CC=C3
CC(=O)OC1=CC2=C(C=C1)N=C(OC2=O)CN3C(=O)C4=C(C3=O)C=C(C=C4)[N+](=O)[O-]
COC1=C(C=C2C(=C1)C(=O)OC(=N2)CN3C(=O)C4=CC=CC=C4C3=O)OC
CC(C1=CC=CC=C1)NC(=O)CN2C=C3CCCCCC3=N2
COC1=CC=C(C=C1)CNC(=O)CN2C=C3CCCCCC3=N2
CN1C(=O)C2=C(NC(=O)C2CC(=O)O)N(C1=O)CC3=CC=CC=C3
COCCNC(=O)C1=CC=C(C=C1)CN2C(=O)C3=C(C=CC(=C3)Br)N=C2SCC(=O)NCC4CCCO4
CN1C2=CC=CC=C2SC1=NC3=CC=C(C=C3)N(C)C
CN1C2=CC=CC=C2SC1=NC3=CC=CC=C3OC
CN1C2=CC=CC=C2SC1=NC3=CC=C(C=C3)OC
CN1C2=CC=CC=C2SC1=NC3=CC=CC=C3
CC1=C(C=CC2=C1OC(=O)C3=C2CCC3)OCC(=O)N(C)C4=CC=CC=C4
C1CC2=C(C1)C(=O)OC3=C2C=CC(=C3)OCC(=O)NC4=CC=C(C=C4)CCO
C1CC[C@H]2[C@@H](C1)N(C(N2O)C3=C(C=C(C=C3)Cl)Cl)O
C1CCC2C(C1)N(C(N2O)C3=C(C(=C(C(=C3F)F)F)F)F)O
C1CC[C@H]2[C@@H](C1)N(C(N2O)C3=CC=CC=C3C(F)(F)F)O
C1CCC2C(C1)N(C(N2O)C3=CC=CC=C3)O
C1CCC2C(C1)N(C(N2O)C3=CC=CC=C3F)O
C1CCC2C(C1)N(C(N2O)C3=CC=CC=C3C(F)(F)F)O
CCOC(=O)C1C2(CC(S1)(OC3=C(C4=C(C=CO4)C(=C32)OC)OC)C(F)F)O
CCOC(=O)C1C2(CC(S1)(OC3=C(C4=C(C=CO4)C(=C32)OC)OC)C(C(F)F)(F)F)O
CCCCOC1=CC=C(C=C1)OCCNC(=O)C2CCCN2C(=O)NC3=CC=CC=C3
C1CCC(CC1)C2=CC3=C(C=C2)N4CCN=C5C4=C3CCC5
CC1=CC=C(S1)C2=NN=C(O2)CCC(=O)NCC(C)OC3=CN=CC=C3
CN1CCN(CC1)CC(=O)NC2=C(C=CC(=C2)N3CCOCC3)[N+](=O)[O-]
CC1=CC(=NC2=C1C(=O)N(S2)CC(=O)NC3CCCC3)C
CNC(=O)CSC1=NN=C(N1C2=CC=C(C=C2)F)C3=CC(=CC=C3)S(=O)(=O)N4CCOCC4
C1COCCN1S(=O)(=O)C2=CC=CC(=C2)C3=NN=C(N3C4=CC(=CC=C4)Cl)SCC(=O)O
COC1=C2C(=C(C=C1)Cl)C3=C(N2)N=C(N=N3)SCC4=CN=CC=C4
CC1=C(C=C(O1)C2=CC3=C(C=C2)OCCO3)C(=O)O
CC1=C(C=C(O1)C2=CC3=C(C=C2)OCCO3)C(=O)NCC(=O)O
CC1=C(C=C(O1)C2=CC3=C(C=C2)OCCO3)C(=O)NC(CCC(=O)OC)C(=O)OC
CCOC(=O)CNC(=O)C1=C(OC(=C1)C2=CC3=C(C=C2)OCCO3)C
CC1=C(C=C(O1)C2=CC3=C(C=C2)OCCO3)C(=O)NC(CCC(=O)O)C(=O)O
COC1=CC(=CC(=C1OC)OC)C2CC(=O)NC3=NNC(=C23)C4=CC=CC=C4
COC1=C(C=C(C=C1)C2CC(=O)NC3=NNC(=C23)C4=CC=CC=C4)OC
COC1=CC(=C(C=C1)OC)C2CC(=O)NC3=NNC(=C23)C4=CC=CC=C4
COC1=CC=CC(=C1OC)C2CC(=O)NC3=NNC(=C23)C4=CC=CC=C4
CCC1=C(NC(=O)N1C2=CC=C(C=C2)OC(F)(F)F)C(C)S(=O)(=O)C3=CC=C(C=C3)C
CCC1=C(NC(=O)N1C2=CC=C(C=C2)C)C(C)S(=O)(=O)C3=CC=C(C=C3)C
CC1=CC=C(N1C2=CC=CC(=C2)C(=O)NC3=C(C=C(C=C3)OC)OC)C
CC1=CC=C(N1C2=CC=CC(=C2)C(=O)NC3=CC=CC=C3)C
CCN(CC)CCN(C1=NC2=CC3=C(C=C2S1)OCO3)C(=O)C4=CC=C(C=C4)C(=O)C5=CC=CC=C5.Cl
CN(C)CCCN(C1=NC2=CC3=C(C=C2S1)OCO3)C(=O)C4=CC=C(C=C4)C(=O)C5=CC=CC=C5.Cl
CN(C)CCN(C1=NC2=CC3=C(C=C2S1)OCO3)C(=O)C4=CC=C(C=C4)C(=O)C5=CC=CC=C5.Cl
CC1=CC2=C(C=C1)N=C(N2)/C(=C\C3=CC(=C(C=C3)N4CCCCC4)[N+](=O)[O-])/C#N
C1CN(C2=CC=CC=C21)C3=NC(=NC=C3F)N4CCOCC4
C1=CC=C(C(=C1)CSC2=NC=C(C=C2)C3=NC4=CC=CC=C4N3)C#N
CC1=CC2=C(C=C1C)N=C(N2)C3=CN=C(C=C3)SCC4=CC=CC=C4C#N
CC1=CC2=C(C=C1C)N=C(N2)C3=CN=C(C=C3)SCC4=CC=C(C=C4)C#N
CC1=CC2=C(C=C1C)N=C(N2)C3=CN=C(C=C3)SCC4=CC=C(C=C4)C(=O)O
CC1=CC(=NC(=N1)N2C(=CC(=N2)C)NC(=O)COC(=O)CCC(=O)C3=CC=CS3)C
CSC1=NC(=NN1S(=O)(=O)C2=CC=CC=C2)C3=CC=C(C=C3)Cl
COC1=CC=C(C=C1)C2=NN(C(=N2)SC)S(=O)(=O)C3=CC=CC=C3
CC1=CC=C(C=C1)C2=NN(C(=N2)N)S(=O)(=O)C3=CC=C(C=C3)NC(=O)C
CC1=CC=C(C=C1)S(=O)(=O)N2C(=NC(=N2)C3=CC=C(C=C3)OC)N
CSC1=NC(=NN1S(=O)(=O)C2=CC=CC=C2)C3=CC=CC=C3
CSC1=NC(=NN1S(=O)(=O)C2=CC=C(C=C2)Cl)C3=CC=CC=C3
CC1=CC=C(C=C1)C2=NN(C(=N2)N)S(=O)(=O)C3=CC=C(C=C3)C
C1=CC=C(C=C1)C2=NN(C(=N2)N)S(=O)(=O)C3=CC=CC=C3
CSC1=NC(=NN1S(=O)(=O)C2=CC=C(C=C2)Cl)C3=CC=C(C=C3)Cl
C1C2CC3CC1CC(C2)(C3)C4=NC(=S)NN4
COC1=CC=CC(=C1)N2CC(CC2=O)C(=O)NC3=NN=C(S3)SCC(=O)NC4CCCC4
C1CCC(C1)NC(=O)CSC2=NN=C(S2)NC(=O)C3CC(=O)N(C3)C4=CC=C(C=C4)F
C1CCC(C1)NC(=O)CSC2=NN=C(S2)NC(=O)C3CC(=O)N(C3)C4=CC=CC=C4
COC1=CC=C(C=C1)N2CC(CC2=O)C(=O)NC3=NN=C(S3)SCC(=O)NC4CCCC4
CC1CCCC(C1C)NC(=O)CC2C(=O)NC3=CC=CC=C3N2
C1CCC(CC1)NC(=O)CC2C(=O)NC3=CC=CC=C3N2
C1C(=O)N(/C(=N\N=C\C2=CC=CS2)/S1)CC3=CC=C(C=C3)F
COC1=CC=C(C=C1)CN\2C(=O)CS/C2=N/N=C/C3=CC=CS3
C1CN(CCC1C(=O)NCCC2=CC3=C(C=C2)OCO3)S(=O)(=O)C4=CC=C(C=C4)Cl
COC1=CC=C(C=C1)S(=O)(=O)N2CCC(CC2)C(=O)NCCC3=CC4=C(C=C3)OCO4
C1=CC=C(C=C1)C2=NC(=NN2)SCC(=O)NC3=NC=C(C=C3)Br
C1=CC=C(C=C1)C2=NC(=NN2)SCC(=O)NC3=C(C=C(C=N3)Br)Br
C1=CC=NC(=C1)NC(=O)CSC2=NNC(=N2)C3=C(C=C(C=C3)Cl)Cl
C1=CC(=CN=C1)C2=NN=C(S2)NC(=O)C3=CC=CS3
C1(=NNN=C1Cl)C2=[15N]NN=N2
CC1=CC(=CC(=C1)NC(=O)CO/N=C/C2=CC(=C(C=C2)OCC3=CC=C(C=C3)Cl)OC)C
COC1=C(C=CC(=C1)/C=N/OCC(=O)NC2=CC=C(C=C2)OC(F)F)OCC3=CC=CC=C3
C1COCCN1CCNC2=NC3=CC=CC=C3NC2=O
CC1=CC(=C(N1C(C)COC)C)C(=O)COC(=O)C2=NN(C(=O)CC2)C3=CC=CC=C3
CC1=CC(=C(N1CC(F)(F)F)C)C(=O)COC(=O)C2=NN(C(=O)CC2)C3=CC=CC=C3
CCNC(=O)/C(=C/C1=C(N=C2C=CC=CN2C1=O)N3CCOCC3)/C#N
CC1CN(CC(O1)C)C2=C(C(=O)N3C=CC=CC3=N2)/C=C(\C#N)/C(=O)NCC=C
CC1=CN2C(=NC(=C(C2=O)C=O)N3CCOCC3)C=C1
CC1CN(CC(O1)C)C2=C(C(=O)N3C=CC=CC3=N2)/C=C(\C#N)/C(=O)N
CC1CN(CC(O1)C)C2=C(C(=O)N3C=CC=CC3=N2)/C=C(\C#N)/C(=O)NCCOC
CCNC(=O)/C(=C/C1=C(N=C2C=CC=CN2C1=O)N3CC(OC(C3)C)C)/C#N
CC1CN(CC(O1)C)C2=C(C(=O)N3C=CC=C(C3=N2)C)C=O
CC1CN(CC(O1)C)C2=C(C(=O)N3C=CC=CC3=N2)C=O
CC1CN(CC(O1)C)C2=C(C(=O)N3C=CC=CC3=N2)/C=C(\C#N)/C(=O)NC
C1COCCN1C2=C(C(=O)N3C=CC=CC3=N2)C=O
CC1=CC=CN2C1=NC(=C(C2=O)/C=N/O)N3CCOCC3
C1CCN(CC1)C(=O)C2=CC=CC=C2C(=O)NC3=CC=CC=C3
COC1=CC=C(C=C1)NC(=O)C2=CC=CC=C2C(=O)N3CCCCC3
C1CCN(CC1)C(=O)C2=CC=CC=C2C(=O)NC3=CC=C(C=C3)S(=O)(=O)N
CCCOC1=CC=C(C=C1)/C=C\2/C(=O)N(C(=S)S2)CC3CCCO3
COC1=CC=C(C=C1)/C=C\2/C(=O)N(C(=S)S2)CC3CCCO3
C1CC(OC1)CN2C(=O)/C(=C/C3=CC=C(C=C3)O)/SC2=S
C1CC(OC1)CN2C(=O)/C(=C/C3=CC(=CC=C3)O)/SC2=S
CCOC1=C(C=CC(=C1)/C=C/2\C(=O)N(C(=S)S2)CC3CCCO3)O
COC1=CC=CC(=C1)/C=C\2/C(=O)N(C(=S)S2)CC3CCCO3
COC1=C(C=CC(=C1)/C=C/2\C(=O)N(C(=S)S2)CC3CCCO3)O
CC1CN(C2=C(S1)C=CC(=C2)S(=O)(=O)NCC3=CC=C(C=C3)OC)C(=O)C
CC(=O)N1CCSC2=C1C=C(C=C2)S(=O)(=O)NCC3=CC(=CC=C3)OC
CC1CN(C2=C(S1)C=CC(=C2)S(=O)(=O)NCC3=CC=CC=C3OC)C(=O)C
CC1CN(C2=C(S1)C=CC(=C2)S(=O)(=O)NCC3=CC=CC=C3Cl)C(=O)C
CC(=O)N1CCSC2=C1C=C(C=C2)S(=O)(=O)NCC3=CC=C(C=C3)F
CC1CN(C2=C(S1)C=CC(=C2)S(=O)(=O)NCC3=CC=C(C=C3)F)C(=O)C
CC1CN(C2=C(S1)C=CC(=C2)S(=O)(=O)NC(C)C3=CC=CC=C3)C(=O)C
CC1CN(C2=C(S1)C=CC(=C2)S(=O)(=O)NCC3=CC=C(C=C3)Cl)C(=O)C
CC(=O)N1CCSC2=C1C=C(C=C2)S(=O)(=O)NCC3=CC=CC=C3
CC1=CC=C(C=C1)C2=NN=C(O2)SCC(=O)N3C4=C(CCCC4)C5=CC=CC=C53
C1CCC2=C(C1)C3=CC=CC=C3N2C(=O)CSC4=NN=C(O4)C5=CC=CC=C5
CCOC(=O)C1CCN(CC1)C2=C(C=C(C=C2)C(=O)N)[N+](=O)[O-]
C1CCN(CC1)C2=CC=C(C=C2)[N+](=O)[O-]
C1CC(CN(C1)C2=C(C=C(C=C2)C(F)(F)F)[N+](=O)[O-])O
C1CN(CCC1C(=O)N)C2=C(C(=CC=C2)Cl)C#N
CC1CCCN(C1)C2=C(C=C(C=C2[N+](=O)[O-])C(=O)O)[N+](=O)[O-]
CC(=O)C1=CC(=C(C=C1)N2CCCCC2)F
C1CCN(CC1)C2=CC=CC=C2/C(=N/O)/N
CCCCC(=O)NC(=S)NC1=CC=CC=C1N2CCCCC2
CCOC(=O)C1CCN(CC1)C2=CC=C(C=C2)[N+](=O)[O-]
CC1CCN(CC1)C2=C(C=C(C=C2)C(=O)OC)N
CCCC(=O)NC1=CC=C(C=C1)N2CCCCC2
CC(=O)C1=CC=C(C=C1)N2CCC(CC2)C(=O)O
CCCOC(=O)NC1=CC=C(C=C1)N2CCCCC2
CC(C)CNC(=O)C1=C(C=CC(=C1)[N+](=O)[O-])N2CCCCC2
C1CN(CCC1C(=O)O)C2=C(C=C(C=C2)[N+](=O)[O-])[N+](=O)[O-]
CCCCOC(=O)NC1=CC=C(C=C1)N2CCCCC2
CCN(CC)C(=O)C1CCCN(C1)C2=C(C=C(C=C2)[N+](=O)[O-])[N+](=O)[O-]
C1CCN(CC1)C2=CC(=C(C=C2)C(=O)O)O
C1CCN(CC1)C2=C(C=C(C=C2)N)Cl
CC1CCCN(C1)C2=C(C=C(C=C2)F)N.Cl
CCCC(=O)C1=CC(=C(C=C1)N2CCC(CC2)C)F
CC1CCCN(C1)C2=C(C=C(C=C2)N)C(=O)N
CCC(=O)NC(=S)NC1=C(C(=CC=C1)Cl)N2CCCCC2
COC(=O)C1CCN(CC1)C2=C(C=C(C=C2)C(=O)N)[N+](=O)[O-]
C1CN(CCC1C(=O)N)C2=C(C=C(C=C2)[N+](=O)[O-])Cl
CC1CCN(CC1)C2=C(C=C(C=C2)NC(=O)C)[N+](=O)[O-]
CC1CCN(CC1)C2=CC=CC=C2NC(=S)NC(=O)C(C)(C)C
CCC(=O)C1=CC(=C(C=C1)N2CCCCC2)F
CCC(C)(C)NC(=O)C1=C(C=CC(=C1)[N+](=O)[O-])N2CCCCC2
C1CCN(CC1)C2=C(C=C(C=C2[N+](=O)[O-])C(=O)O)[N+](=O)[O-]
CC1CCN(CC1)C2=CC(=C(C=C2F)[N+](=O)[O-])Br
C1CCN(CC1)C2=C(C=C(C(=C2)N)Cl)[N+](=O)[O-]
CC1CCN(CC1)C2=C(C=C(C=C2)C(=O)O)N
C1CN(CCC1C(=O)O)C2=C(C=C(C=C2[N+](=O)[O-])C(F)(F)F)[N+](=O)[O-]
C1CN(CCC1C(=O)O)C2=CC=CC=C2[N+](=O)[O-]
CC1CCN(CC1)C2=C(C=C(C(=C2)C#N)C#N)[N+](=O)[O-]
CCCC(=O)C1=CC(=C(C=C1)N2CCCCC2)F
CCCCCC(=O)N/N=C(\C)/C1=CC=C(C=C1)N2CCCCC2
CCC(=O)NC1=CC=C(C=C1)N2CCC(CC2)C
CCCCC(=O)NC(=S)NC1=C(C(=CC=C1)Cl)N2CCCCC2
CC(C)(C)NC(=O)C1=C(C=CC(=C1)[N+](=O)[O-])N2CCCCC2
CCOC(=O)/C(=C/C1=CC=C(C=C1)N2CCCCC2)/C#N
CC(=O)NC1=CC=C(C=C1)N2CCCCC2
C1CN(CCC1C(=O)N)C2=C(C=C(C=C2)C(=O)N)[N+](=O)[O-]
C1CCN(CC1)C2=CC=CC=C2C(=O)N
CC(=O)NC(=S)NC1=CC=CC=C1N2CCCCC2
COC(=O)C1CCN(CC1)C2=C(C=C(C=C2)[N+](=O)[O-])[N+](=O)[O-]
COCCNC(=S)NC1=CC=C(C=C1)N2CCCCC2
CS(=O)(=O)NC1=CC(=C(C=C1)N2CCCCC2)Cl
CCCCCC(=O)NC(=S)NC1=CC(=C(C=C1)N2CCCCC2)Cl
CC(C)CC(=O)N/N=C(\C)/C1=CC=C(C=C1)N2CCCCC2
C1CCN(CC1)C2=C(C=C(C=C2)NC(=O)CCC(=O)O)C(=O)O
CC1CCCCN1C2=C(C=C(C=C2)N)C(=O)N
CCN(CC)C(=O)C1CCCN(C1)C2=CC=CC=C2[N+](=O)[O-]
CCCC(=O)NC(=S)NC1=C(C(=CC=C1)Cl)N2CCCCC2
C1CCN(CC1)C2=CC(=C(C=C2F)[N+](=O)[O-])Br
C1CN(CCC1C(=O)N)C2=C(C=C(C=C2)C(F)(F)F)[N+](=O)[O-]
C1CCN(CC1)C2=C(C=CC(=C2)Cl)[N+](=O)[O-]
CC1CCN(CC1)C2=C(C=C(C(=C2)C)[N+](=O)[O-])F
C1CN(CCC1O)C2=C(C=C(C=C2)C(F)(F)F)[N+](=O)[O-]
CC1CCN(CC1)C2=C(C=C(C(=C2)N)Cl)[N+](=O)[O-]
C1CCN(CC1)C2=C(C=C(C(=C2)N)[N+](=O)[O-])Cl
CN(C)CCC1CCN(CC1)C2=C(C=C(C(=C2)C#N)C#N)[N+](=O)[O-]
C1CN(CCC1C#N)C2=C(C(=CC=C2)F)C#N
CC1CCN(CC1)C2=C(C=C(C=C2)[N+](=O)[O-])C(=O)N
C1CN(CCC1C(=O)N)C2=C(C=CC(=C2)Cl)[N+](=O)[O-]
COC(=O)C1=CC(=C(C=C1)N2CCCCC2)N
CC1=CC(=C(C=C1[N+](=O)[O-])F)N2CCCCC2
CCOC(=O)C1=C(C=CC(=C1)NC(=O)CCC(=O)O)N2CCCCC2
CCOC(=O)C1=C(C=CC(=C1)NC(=O)CC(C)(C)CC(=O)O)N2CCCCC2
C1CCN(CC1)C2=C(C=C(C=C2)C(=O)O)N
CCN(CC)S(=O)(=O)C1=C(C=CC(=C1)[N+](=O)[O-])N2CCC(CC2)C(=O)N
COC(=O)C1CCN(CC1)C2=CC=C(C=C2)[N+](=O)[O-]
CC1CCN(CC1)C2=CC=CC=C2N
CC(=O)C1=C(C=CC(=C1)N2CCC(CC2)C(=O)O)[N+](=O)[O-]
CC1CCN(CC1)C2=C(C=C(C=C2)C(=O)C)F
CC1CCN(CC1)C2=C(C=C(C=C2)C(F)(F)F)N
CCNC(=S)NC1=CC=C(C=C1)N2CCCCC2
CCOC(=O)C1CCN(CC1)C2=CC(=C(C=C2)[N+](=O)[O-])C(=O)C
C1CN(CCC1C#N)C2=C(C=CC=C2C#N)C#N
CC1CCN(CC1)C2=CC(=C(C=C2)[N+](=O)[O-])SCCO
CC1CCCN(C1)C2=C(C=C(C=C2)NC(=O)C)[N+](=O)[O-]
C1CN(CCC1C(=O)N)C2=C(C=C(C=C2[N+](=O)[O-])C(F)(F)F)[N+](=O)[O-]
CCN(CC)C(=O)C1CCCN(C1)C2=CC=C(C=C2)[N+](=O)[O-]
C1CCN(CC1)C2=C(C=C(C=C2)[N+](=O)[O-])C(=O)N
CCOC(=O)C1CCN(CC1)C2=C(C=C(C=C2)C(=O)O)[N+](=O)[O-]
C1CCN(CC1)C2=C(C=C(C=C2)Cl)[N+](=O)[O-]
C1CCN(CC1)C2=C(C=C(C=C2)[N+](=O)[O-])C(=O)O
C1CCN(CC1)C2=C(C=C(C(=C2)C#N)C#N)[N+](=O)[O-]
C1CCN(CC1)C2=CC=C(C=C2)C(=O)O
C1CCN(CC1)C2=CC(=C(C=C2)[N+](=O)[O-])SCCO
CC1CCN(CC1)C2=CC=C(C=C2)C(=O)O
COC(=O)C1CCN(CC1)C2=C(C=C(C=C2[N+](=O)[O-])C(F)(F)F)[N+](=O)[O-]
CC1=C(C=CC(=C1)N2CCCCC2)[N+](=O)[O-]
C=CCNC(=O)C1CCN(CC1)C2=C(C=C(C=C2[N+](=O)[O-])C(F)(F)F)[N+](=O)[O-]
CCC(=O)C1=CC(=C(C=C1)N2CCC(CC2)C)F
CC1CCN(CC1)C2=C(C=C(C=C2)N)Cl
CCC(=O)NC1=CC=C(C=C1)N2CCCCC2
CC1CCCCN1C2=C(C=C(C(=C2)C#N)C#N)[N+](=O)[O-]
C1CCN(CC1)C2=CC=C(C=C2)C=O
COCCCNC(=S)NC1=CC=C(C=C1)N2CCCCC2
CC1CCN(CC1)C2=C(C=C(C=C2)[N+](=O)[O-])C(=O)O
C1CCN(CC1)C2=C(C=C(C=C2)N)C(=O)N
C1CCN(CC1)C2=C(C=C(C=C2)Cl)N
C1CN(CCC1C(=O)NC2=CC3=C(C=C2)OCCO3)C4=NC=CN=C4
C[C@]12CC[C@H]3[C@H]([C@@H]1CC[C@]2(C#C)O)CCC4=C3CCC(=O)C4
CC(=O)C1=CC(=C(C=C1)OC)CC(C(=O)C2=CC=C(C=C2)OC)N3CCCC3
CC1CC2=CC=CC=C2N1C(=O)CSC3=NC4=C(C5=C(N4)C=CC(=C5)F)N=N3
CC1CC2=CC=CC=C2N1C(=O)CSC3=NC4=C(C5=CC=CC=C5N4)N=N3
C1CC1C2=NN=C(S2)NC(=O)C3=CC(=CC=C3)S(=O)(=O)N4CCC5=CC=CC=C54
CC1=CC=CC=C1CCN(C(C2=CC=NC=C2)C(=O)NC3CCCC3)C(=O)C4=CSN=N4
CC1=CC(=NC2=C1C(=O)NC(=N2)SCC(=O)C3=CC(=C(C=C3)OC)OC)C
CC1=CC(=NC2=C1C(=O)NC(=N2)SCC(=O)C3=CC(=C(C=C3)F)C)C
CC1=C(C=C(C=C1)C(=O)CSC2=NC3=C(C(=CC(=N3)C)C)C(=O)N2)C
CC1=CC(=NC2=C1C(=O)NC(=N2)SCC(=O)C3=CC=C(C=C3)C(C)C)C
CC1=CC(=CC=C1)/C(=N/OC(=O)CCC2CCCCC2)/N
CC1=CC=C(C=C1)/C(=N/OC(=O)CCC2CCCCC2)/N
C1CCC(CC1)CCC(=O)O/N=C(/C2=CC=C(C=C2)[N+](=O)[O-])\N
C1CCC(CC1)CCC(=O)O/N=C(/C2=CC(=CC=C2)[N+](=O)[O-])\N
C1COCCN1C(=O)CN2C3=CC=CC=C3SC2=O
C1CN(C2=CC=CC=C21)C(=O)CSC3=NN=C(N3C4=CC=CC=C4)C5=CC=CO5
CC1CC2=CC=CC=C2N1C(=O)CSC3=NN=C(N3C4=CC(=CC=C4)OC)C5=CC=CO5
CN(C)S(=O)(=O)C1=CC=C(C=C1)C(=O)NC2=C(C=CC(=C2)S(=O)(=O)NC3=CC=CC=C3Cl)N4CCCCC4
C1CCN(CC1)C2=C(C=C(C=C2)S(=O)(=O)NC3=CC=C(C=C3)Cl)NC(=O)C4=CC=C(C=C4)F
C1CCN(CC1)C2=C(C=C(C=C2)S(=O)(=O)NC3=CC=C(C=C3)Cl)NC(=O)C4=C(C=C(C=C4)F)Cl
C1CCN(CC1)C2=C(C=C(C=C2)S(=O)(=O)NC3=CC=C(C=C3)Cl)NC(=O)C4=CC=C(C=C4)C#N
C1=CC=NC(=C1)CNC2=C3C=CC(=CC3=NC=C2)Cl
CC(=O)N1CCC2=C1C=CC(=C2)S(=O)(=O)CCC(=O)N3CCN(CC3)C(=O)C4=CC=CO4
C=CCNC1=NC(=NC2=CC=CC=C21)N3CCCC3
CC(C)C(=O)NC1=CC=CC(=C1)C(=O)NCC2=CC3=C(C=C2)OCO3
COC1=CC=CC=C1C(=O)NCC2=CC3=C(C=C2)OCO3
COC1=CC=C(C=C1)C(=O)NCC2=CC3=C(C=C2)OCO3
C1OC2=C(O1)C=C(C=C2)CNC(=O)C3=CC=CC=C3C(=O)O
C1OC2=C(O1)C=C(C=C2)CNC(=O)C3=CC=C(C=C3)Br
C1OC2=C(O1)C=C(C=C2)CNC(=O)C3=CC=C(C=C3)S(=O)(=O)C(F)F
CCOC1=CC=CC=C1C(=O)NCC2=CC3=C(C=C2)OCO3
CC1=C(C=C(C=C1)C(=O)NCC2=CC3=C(C=C2)OCO3)C
COC1=C(C=C(C(=C1)C(=O)NCC2=CC3=C(C=C2)OCO3)[N+](=O)[O-])OC
CN(C)C1=CC=C(C=C1)C(=O)NCC2=CC3=C(C=C2)OCO3
CN(C)C1=CC=CC(=C1)C(=O)NCC2=CC3=C(C=C2)OCO3
COC1=CC=CC(=C1)C(=O)NCC2=CC3=C(C=C2)OCO3
CCSC1=CC=CC=C1C(=O)NCC2=CC3=C(C=C2)OCO3
CC1=C(C=CC(=C1)C(=O)NCC2=CC3=C(C=C2)OCO3)[N+](=O)[O-]
COC1=CC=CC(=C1OC)C(=O)NCC2=CC3=C(C=C2)OCO3
C1OC2=C(O1)C=C(C=C2)CNC(=O)C3=CC(=C(C=C3Cl)F)F
COC1=C(C=C(C=C1)Cl)C(=O)NCC2=CC3=C(C=C2)OCO3
CS(=O)(=O)NC1=CC=C(C=C1)C(=O)NCC2=CC3=C(C=C2)OCO3
COC(=O)C1=CC(=CC(=C1)C(=O)NCC2=CC3=C(C=C2)OCO3)[N+](=O)[O-]
CCOC1=CC=C(C=C1)C(=O)NCC2=CC3=C(C=C2)OCO3
C1OC2=C(O1)C=C(C=C2)CNC(=O)C3=C(C=CC=C3Cl)Cl
CC1=C(C(=CC=C1)C(=O)NCC2=CC3=C(C=C2)OCO3)OC
C1OC2=C(O1)C=C(C=C2)CNC(=O)C3=C(C(=C(C(=C3F)F)F)F)F
COCCSC1=CC=CC=C1C(=O)NCC2=CC3=C(C=C2)OCO3
CCOC1=CC(=CC(=C1OCC)OCC)C(=O)NCC2=CC3=C(C=C2)OCO3
C1OC2=C(O1)C=C(C=C2)CNC(=O)C3=CC=CC=C3
CC1=CC(=CC(=C1)C(=O)NCC2=CC3=C(C=C2)OCO3)C
C1OC2=C(O1)C=C(C=C2)CNC(=O)C3=CC(=CC=C3)[N+](=O)[O-]
COC1=CC(=CC(=C1)C(=O)NCC2=CC3=C(C=C2)OCO3)OC
C1OC2=C(O1)C=C(C=C2)CNC(=O)C3=CC(=CC=C3)F
COC1=CC(=C(C=C1)C(=O)NCC2=CC3=C(C=C2)OCO3)OC
CC1=CC=C(C=C1)C(=O)NC(CC(=O)OC)C2=CC3=C(C=C2)OCO3
CCOC1=CC=CC=C1C(=O)NC(C)C2=CC3=C(C=C2)OCO3
CC(C)NC(=O)CSC1=CC=CC=C1C(=O)NCC2=CC3=C(C=C2)OCO3
CC1=C(C=C(C=C1)C(=O)NCC2=CC3=C(C=C2)OCO3)Cl
CCN(CC)S(=O)(=O)C1=CC=C(C=C1)C(=O)NCC2=CC3=C(C=C2)OCO3
CCCN(CCC)S(=O)(=O)C1=CC=C(C=C1)C(=O)NCC2=CC3=C(C=C2)OCO3
C1OC2=C(O1)C=C(C=C2)CNC(=O)C3=C(C=CC(=C3)Cl)Cl
C1OC2=C(O1)C=C(C=C2)CNC(=O)C3=CC(=CC=C3)Cl
COC1=CC(=C(C=C1C(=O)NCC2=CC3=C(C=C2)OCO3)OC)OC
CC1=CC=C(C=C1)C(=O)NCC2=CC3=C(C=C2)OCO3
CN(C1=CC=C(C=C1)C(=O)NCC2=CC3=C(C=C2)OCO3)S(=O)(=O)C
C1OC2=C(O1)C=C(C=C2)C(CC(=O)O)NC(=O)C3=CC(=CC=C3)[N+](=O)[O-]
CC(=O)OC1=CC=C(C=C1)C(=O)NCC2=CC3=C(C=C2)OCO3
CC1=CC(=C(C=C1)C(=O)NCC2=CC3=C(C=C2)OCO3)C
CC1=C(C=CC=C1[N+](=O)[O-])C(=O)NCC2=CC3=C(C=C2)OCO3
CCOC1=C(C=C(C=C1)C(=O)NCC2=CC3=C(C=C2)OCO3)OCC
CSC1=CC=CC=C1C(=O)NCC2=CC3=C(C=C2)OCO3
COC1=CC=C(C=C1)NC(=O)COC(=O)/C=C/C2=CC(=C(C=C2)OC)S(=O)(=O)N3CCOCC3
CC1=CC=C(C=C1)NC(=O)COC(=O)/C=C/C2=CC(=C(C=C2)OC)S(=O)(=O)N3CCOCC3
COC1=C(C=C(C=C1)/C=C/C(=O)OCC(=O)NC2=C(C=C(C=C2)Cl)F)S(=O)(=O)N3CCOCC3
CCOC(=O)C1(CCN(CC1)CC2=CC=CN2C3=CC=CC=N3)CC4=CC(=CC=C4)OC
COC1=CC=C(C=C1)CC2(CCN(CC2)CC3=CC=CN3C4=CC=CC=N4)CO
C1CCN(CC1)CCNC2=C3C=NN(C3=NC=N2)C4=CC=CC=C4.Cl
C1CC(=O)N(C1)CCCNC(=O)CSC2=CC3=CC=CC=C3C=C2
COC1=C(C=C(C=C1)S(=O)(=O)NC2CCC3=CC=CC=C23)OC
CC(=CCN1CCN(CC1CCO)CC2=CC=CN2C3=NC=CS3)C
CC(C)CCN1CCN(CC1CCO)CC2=CC=CN2C3=NC=CS3
CC(C)N1CCN(CC1CCO)CC2=CC=CN2C3=NC=CS3
C1=CC=C(C=C1)C2=NC(=CS2)C3=CC=C(C=C3)NC(=O)C4=CC=CC=C4Cl
C1=CC=C(C=C1)C2=NC(=CS2)C3=CC=C(C=C3)NC(=O)C4=CC=CC=C4C(=O)O
C1=CC=C(C=C1)C2=NC(=CS2)C3=CC=C(C=C3)NC(=O)C4=CC=CC=C4
C1CN(CCN1CC2=CC=CC=C2)C3=CC=C(S3)[N+](=O)[O-]
C1CN(CCC1(CC2=CC=CC=C2C(F)(F)F)CO)CC3=CC=NC=C3
COC1=CC=C(C=C1)CC2(CCN(CC2)CC3=CC=NC=C3)CO
CCOC(=O)C1=C(OC(=C(C1C2=CN=CC(=C2)C3=CC=C(C=C3)F)C#N)N)C
CC1=C(C(C(=C(O1)N)C#N)C2=CN=CC(=C2)C3=CC=C(C=C3)F)C(=O)OC(C)C
COC1=CC=CC=C1N=C2C(=C(C(S2)C(=O)NC3=C(C(=CC=C3)Cl)Cl)N)C(=O)N
CCN(CC)S(=O)(=O)C1=CC=CC(=C1)NC(=O)C2C(=C(C(=NC3=C(C=C(C=C3)C)C)S2)C(=O)NC(C)COC)N
CC1=C(C=C(C=C1)C(=O)OC2=CC=C(C=C2)[N+](=O)[O-])S(=O)(=O)N3CCCCCC3
CCOC1=CC(=C(C=C1NC(=O)C2=CC=CC=N2)OCC)NC(=O)C3CC3
C1=CC(=CC=C1C2=NC(=C(C(=C2)C3=CC=NC=C3)C#N)N)F
CN1C2=C(C(=O)NC1=O)N(C(=N2)N3CCCCC3)CC(CN4CCCCC4)O
COC1=CC(=C(C=C1)S(=O)(=O)NNC(=S)NC2=C(C3=C(S2)CCCCCC3)C(=O)OC)OC
CC1=CC=NC2=NC(=NN12)C(=O)N3CCN(CC3)S(=O)(=O)C4=CC=CC=C4
C1=CC=C2C(=C1)C=CC=C2OCC(=O)NNC(=O)CSC3=NC=C(C(=N3)N)C#N
CC1=CC2=C(C=C1)N=C(S2)C3=CC=C(C=C3)NC(=O)COC(=O)C4=CC(=CC=C4)S(=O)(=O)NC
CCN(CC)S(=O)(=O)C1=C(C=CC(=C1)C(=O)OCC(=O)NC2=CC=C(C=C2)C3=NC4=C(S3)C=C(C=C4)C)F
CCN(CC)S(=O)(=O)C1=CC=C(C=C1)C(=O)OCC(=O)NC2=CC=C(C=C2)C3=NC4=C(S3)C=C(C=C4)C
CCOC1=CC(=CC(=C1OCC)OCC)C(=O)NC(=S)NN2C=NN=C2
C1=CC=C(C(=C1)C(=O)NC(=S)NN2C=NN=C2)Br
C1=CC(=CC(=C1)Br)C(=O)NC(=S)NN2C=NN=C2
COC1=CC=CC(=C1OC)C(=O)NC(=S)NN2C=NN=C2
C1=CC(=C(C=C1F)Cl)C(=O)NC(=S)NN2C=NN=C2
CC(C)(C)C1=CC=C(C=C1)C(=O)NC(=S)NN2C=NN=C2
CC1=CC=C(C=C1)C(=O)NC(=S)NN2C=NN=C2
C1=CC=C(C(=C1)C(=O)NC(=S)NN2C=NN=C2)Cl
CC(C)(C)NC(=O)CN(CC1=CC=CS1)C(=O)C2=CSN=N2
C1CN(CC2=CC=CC=C21)C(=O)CCNS(=O)(=O)C3=CC=CS3
CC(=O)C1=C(NC(=O)NC1C2=CC=CC=C2OCC(=O)NCC3=CC=CC=C3)C4=CC=CC=C4
C1CC(=O)N(C1)CCCNC(=O)CCN2C(=O)C3=CC=CC=C3NC2=S
C=CCN1C(=CC(=O)N=C1SCC(=O)NC2=CC3=CC=CC=C3C=C2)N
CN1CCN(CC1)C(=O)CN(CC2=CC=CC=C2)S(=O)(=O)C
CCOC(=O)N1CCN(CC1)C(=O)CN(CC2=CC=CC=C2)S(=O)(=O)C
CCN1CCN(CC1)C(=O)CN(CC2=CC=CC=C2)S(=O)(=O)C
CCOC(=O)N1CCN(CC1)C(=O)CN(CC2=CC=C(C=C2)Cl)S(=O)(=O)C
CN1CCN(CC1)C(=O)CN(CC2=CC=C(C=C2)Cl)S(=O)(=O)C
CCOC1=CC=C(C=C1)CNC(=O)C2CCCN(C2)C3=NN=C(C4=C(N(N=C43)C5=CC=CC=C5)C)C
CC1=C2C(=NN=C(C2=NN1C3=CC=CC=C3)N4CCCC(C4)C(=O)NCC5=CC=CC=C5F)C
CC1=CC=CC=C1CNC(=O)C2CCCN(C2)C3=NN=C(C4=C(N(N=C43)C5=CC=CC=C5)C)C
CC1=C2C(=NN=C(C2=NN1C3=CC=CC=C3)N4CCCC(C4)C(=O)NCC5=CC=C(C=C5)OC(C)C)C
CC1=C2C(=NN=C(C2=NN1C3=CC=CC=C3)N4CCCC(C4)C(=O)NCC5=CC(=CC=C5)F)C
CCC1=CC=C(C=C1)CNC(=O)C2CCCN(C2)C3=NN=C(C4=C(N(N=C43)C5=CC=CC=C5)C)C
CCOC1=CC=CC=C1CNC(=O)C2CCCN(C2)C3=NN=C(C4=C(N(N=C43)C5=CC=CC=C5)C)C
C1CCN(CC1)/N=C/C2=C(N(C(=O)NC2=O)CC3=CC=CO3)O
CC1(CC2=CC=CC=C2C3=NN=C(N31)C4=CC=CO4)C
COC1=CC2=NC3=C(C=C2C=C1)C=C(O3)C(=O)NCC4=CC=CO4
C1=COC(=C1)CNC(=O)C2=CC3=C(O2)N=C4C=C(C=CC4=C3)Cl
CC1=CC2=NC3=C(C=C2C=C1)C=C(O3)C(=O)NCC4=CC=CO4
C1=CC=C(C=C1)CCNC(=O)CSC2=C(C(=C(C(=N2)N)C#N)C3=CC=CS3)C#N
COC1=C(C=C(C=C1)CCNC(=O)CSC2=C(C(=C(C(=N2)N)C#N)C3=CC=CS3)C#N)OC
COC1=C(C(=NC=N1)OC)S(=O)(=O)NC2=CC=C(C=C2)C(F)(F)F
COC1=CC=C(C=C1)C2=CC=C(C=C2)C3=NN(N=N3)CC(=O)N4CCOCC4
C1CCCN(CC1)S(=O)(=O)C2=CC=C(C=C2)/C=C/C(=O)OCC(=O)NCC3=CC=CC=C3Cl
C1=CC(=CN=C1)N2C(=O)C3=C(C=C(C=C3)Cl)NC2=S
C1=CC=C2C(=C1)C(=O)N(C(=S)N2)C3=CN=CC=C3
CC1=CC2=C(C=C1)NC(=S)N(C2=O)C3=CN=CC=C3
CC(C)OP(=O)(C1(C2=C(C=CC(=C2)Br)NC1=O)O)OC(C)C
CCOP(=O)(C1(C2=CC=CC=C2NC1=O)O)OCC
CCCCC(CC)CNC(=O)C(=O)C1C2=CC=CC=C2NC1=O
C=CCC1(C2=CC=CC=C2NC1=O)O
CC(C)CC(=O)CC1(C2=CC=CC=C2NC1=O)O
CCN1C2=C(C=C(C=C2)Br)C(C1=O)NC(=O)C
CCCN1C2=CC=CC=C2C(C1=O)NC(=O)C
CC(=O)NC1C2=C(C(=CC=C2)C(F)(F)F)NC1=O
COCCCNC(=O)C(=O)C1C2=CC=CC=C2NC1=O
CC(C)OP(=O)(C1(C2=CC=CC=C2NC1=O)O)OC(C)C
CCN1C2=C(C=C(C=C2)Br)C(C1=O)(CC(=O)C(C)(C)C)O
CC1=CC(=C2C(=C1)C(C(=O)N2)NC(=O)C)C
CC(=O)CC1(C2=CC=CC=C2N(C1=O)C)OC(=O)C
CCC1=CC2=C(C=C1)N(C(=O)C2NC(=O)C)CC
CC(=O)NC1C2=C(C=CC(=C2)OC)N(C1=O)C
C1=CC=C2C(=C1)C(C(=O)N2)C(=O)C(=O)NCCCCCC(=O)O
CCOC(=O)C(=O)C1C2=CC=CC=C2NC1=O
CN(C)CCNC(=O)C(=O)C1C2=CC=CC=C2NC1=O
CCOP(=O)(C1(C2=C(C=CC(=C2)Br)NC1=O)O)OCC
CC(C)CN1C2=CC=CC=C2C(C1=O)NC(=O)C
CC(=O)CC1(C2=CC=CC=C2NC1=O)O
CC1(C2=C(C=CC(=C2)O)N(C1=O)C)CCCN(C)C(=O)OC
CCCCN1C2=C(C=C(C=C2)Br)C(C1=O)NC(=O)C
CCN1C2=C(C=C(C=C2)OC)C(C1=O)NC(=O)C
C/C(=N\O)/CC1(C2=CC=CC=C2N(C1=O)C)O
CCCN1C2=CC=CC=C2C(C1=O)(C/C(=N/O)/C)O
CCCCN1C2=CC=CC=C2C(C1=O)NC(=O)C
CCCCCNC(=O)C(=O)C1C2=CC=CC=C2NC1=O
C/C(=N\O)/CC1(C2=CC=CC=C2NC1=O)O
COC(=O)CS(=O)(=O)C1=CC2=C(C=C1)NC(=O)C2
COP(=O)(C1(C2=C(C=CC(=C2)Br)NC1=O)O)OC
CCCN1C2=C(C=C(C=C2)OC)C(C1=O)NC(=O)C
CC(=O)NC1C2=C(C=CC(=C2)Br)N(C1=O)C
C1=CC=C2C(=C1)N=CN2C3=NC(=CC(=N3)C(F)(F)F)C4=CC=CO4
CC1=NC2=CC=CC=C2N1C3=NC(=CC(=N3)C(F)(F)F)C4=CC=CO4
C1C2CC3CC1CC(C2)C3=N/N=C/4\NC(=O)CS4
CC1=NC2=CC=CC=C2N1CC(=O)OCC(=O)NC3=CC4=C(C=C3)OCCO4
C1COC2=C(O1)C=CC(=C2)NC(=O)COC(=O)CN3C4=CC=CC=C4N=C3C(F)(F)F
C1COC2=C(O1)C=CC(=C2)NC(=O)COC(=O)CN3C=NC4=CC=CC=C43
CC1CC(CN(C1)S(=O)(=O)C2=CC3=C(C=C2)N(C(=O)O3)CC(=O)NCC4=CN=CC=C4)C
CC1=CC(=NN1C)CNC(=O)[C@H]2C[C@@H]2[C@@H](C3=CC=CC=C3)NP(=O)(C4=CC=CC=C4)C5=CC=CC=C5
CC1=NN2C(=NN=C2C3=CC=C(O3)S(=O)(=O)N4CCN(CC4)C)C5=CC=CC=C15
CC1=NN2C(=NN=C2C3=CC=C(O3)S(=O)(=O)N4CCN(CC4)CCO)C5=CC=CC=C15
CN(CCC1CCCCO1)C(=O)CCC2=NN=C(O2)CC3=CNC4=CC=CC=C43
CCCCOC1=CC=CC=C1C2C(CCC(=O)N2)[N+](=O)[O-]
C1CC(=O)NC(C1[N+](=O)[O-])C2=CC(=C(C=C2)Cl)[N+](=O)[O-]
C1CC(=O)NC(C1[N+](=O)[O-])C2=CC=C(C=C2)Cl
COC(=O)C1=CC=C(C=C1)C2C(CCC(=O)N2)[N+](=O)[O-]
CCOC1=CC=C(C=C1)C2C(CCC(=O)N2)[N+](=O)[O-]
C1CC(=O)NC(C1[N+](=O)[O-])C2=C(C=CC(=C2)Br)F
C1CC(=O)NC(C1[N+](=O)[O-])C2=CC(=CC=C2)[N+](=O)[O-]
C1CC(=O)NC(C1[N+](=O)[O-])C2=CC=C(C=C2)Br
COC1=CC(=C(C=C1C2C(CCC(=O)N2)[N+](=O)[O-])OC)OC
C1CC(=O)NC(C1[N+](=O)[O-])C2=CC=CC=C2Cl
CCCOC1=CC=C(C=C1)C2C(CCC(=O)N2)[N+](=O)[O-]
C1CC(=O)NC(C1[N+](=O)[O-])C2=CC=CC=C2C(F)(F)F
CCOC1=C(C(=CC(=C1)C2C(CCC(=O)N2)[N+](=O)[O-])Br)OC
C1CC(=O)NC(C1[N+](=O)[O-])C2=CC(=C(C=C2)F)Br
CSC1=CC=C(C=C1)C2C(CCC(=O)N2)[N+](=O)[O-]
COC1=CC=C(C=C1)C2C(CCC(=O)N2)[N+](=O)[O-]
C1CC(=O)NC(C1[N+](=O)[O-])C2=C(C(=CC=C2)Cl)Cl
CCCCN1C(C(CCC1=O)C(=O)O)C2=CC=C(C=C2)[N+](=O)[O-]
CC1=CC=C(C=C1)C2C(CCC(=O)N2)[N+](=O)[O-]
COC1=CC=CC(=C1)C2C(CCC(=O)N2)[N+](=O)[O-]
CCCCN1C(C(CCC1=O)C(=O)O)C2=CC=CC=C2
CCN1C(C(CCC1=O)C(=O)O)C2=CC=C(C=C2)OC
COC1=C(C(=C(C=C1)C2C(CCC(=O)N2)[N+](=O)[O-])OC)OC
C1CC(=O)NC(C1[N+](=O)[O-])C2=CC=CC=C2Br
CC(=O)NC1=CC=C(C=C1)C2C(CCC(=O)N2)[N+](=O)[O-]
CCOC1=CC=CC=C1C2C(CCC(=O)N2)[N+](=O)[O-]
COC1=CC(=C(C=C1)C2C(CCC(=O)N2)[N+](=O)[O-])OC
CC(C)C1=CC=C(C=C1)C2C(CCC(=O)N2)[N+](=O)[O-]
COC1=C(C(=CC(=C1)C2C(CCC(=O)N2)[N+](=O)[O-])Br)OC
C1CC(=O)NC(C1[N+](=O)[O-])C2=CC=CC=C2F
COC1=CC=CC=C1C2C(CCC(=O)N2)[N+](=O)[O-]
C1CC(=O)NC(C1[N+](=O)[O-])C2=CC(=CC=C2)Br
CC(C)OC1=CC=CC=C1C2C(CCC(=O)N2)[N+](=O)[O-]
CCCCN1C(C(CCC1=O)C(=O)O)C2=CC=C(C=C2)OC
COC1=CC(=C(C=C1)OC)C2C(CCC(=O)N2)[N+](=O)[O-]
COC1=CC(=C(C=C1C2C(CCC(=O)N2)[N+](=O)[O-])OC)Br
C1CC(=O)NC(C1[N+](=O)[O-])C2=C(C=C(C=C2)Cl)Cl
C1CC(NC(=O)C1)C2=CC=CC=C2
C1CC(C(=O)NC1C2=CC=CC=C2)(Cl)Cl
COC1=CC=CC(=C1OC)C2C(CCC(=O)N2)[N+](=O)[O-]
COC1=CC(=CC(=C1OC)OC)C2C(CCC(=O)N2)[N+](=O)[O-]
CCOC1=C(C=C(C=C1Br)C2C(CCC(=O)N2)[N+](=O)[O-])OC
COC1=C(C=C(C=C1)C2C(CCC(=O)N2)[N+](=O)[O-])OC
CCOC1=C(C(=CC(=C1)C2C(CCC(=O)N2)[N+](=O)[O-])Br)OCC
CCC1CCC2=C(C1)C=C(S2)C3=NNC(=S)N3CC=C
C1=CC(=CC=C1CCNC(=O)CSC2=NC3=C(C(=O)N2CCCCCC(=O)O)SC=C3)S(=O)(=O)N
C1=CC(=CC=C1CCNC(=O)CSC2=NC3=C(C(=O)N2CCCCC(=O)O)SC=C3)S(=O)(=O)N
CCC(C)N1C(=O)C2=C(C=CS2)N=C1SCC(=O)NCCC3=CC=C(C=C3)S(=O)(=O)N
C1=CC(=CC=C1CCNC(=O)CSC2=NC3=C(C(=O)N2CC(=O)O)SC=C3)S(=O)(=O)N
CC(C)(C)CN1CCNC(=O)C1CC(=O)NCC2=C(C=CC3=CC=CC=C32)OC
CC(C)CN1CCNC(=O)C1CC(=O)NCC2=C(C=CC3=CC=CC=C32)OC
C1CCC(C1)NC(=O)CSC2=NN=CN2C3=CC=CC=C3
CC1=CC=C(C=C1)N2C(=NN=C2SCC(=O)NC3CCCC3)C
C1=CC=C2C(=C1)C(=O)N(C2=O)CCCCCCC(=O)NC3=NC=CS3
C1CCCC2=NC3=C(C=C2CC1)C(=C(S3)C(=O)N)N
C1CC2=CC=C(C3=CC=CC1=C23)NC(=S)NC(=O)/C=C/C4=CC=CC=C4
CCOC(=O)/C=C\1/N(C(=O)CS1)CC(=O)NC23CC4CC(C2)CC(C4)C3
CCOC1=CC2=C(C=C1)N=C(S2)SCC(=O)C3=CC=C(S3)Cl
CCOC1=CC2=C(C=C1)N=C(S2)SCC(=O)C3=CC=CS3
CCOC1=CC2=C(C=C1)N=C(S2)SCC(=O)C3=CC=C(S3)C
CC1=CC(=NC2=NC(=NN12)CCC3=CC=CC=C3)C
CC1=C(C(=NC2=NC(=NN12)CCC3=CC=CC=C3)C)Cl
CCC1=CC=CC=C1NC(=S)N2CCN(CC2)C3=CC=CC=N3
COC(=O)C1=CC(=CC(=C1)NC(=S)N2CCN(CC2)C3=CC=CC=N3)C(=O)OC
COC1=CC(=CC(=C1OC)OC)NC(=S)N2CCN(CC2)C3=CC=CC=N3
C1CN(CCN1C2=CC=CC=N2)C(=S)NC3=CC(=CC(=C3)Cl)Cl
CC1=CC(=C(C=C1)OC)NC(=S)N2CCN(CC2)C3=CC=CC=N3
CC1=C(C=C(C=C1)NC(=S)N2CCN(CC2)C3=CC=CC=N3)C
COC1=CC(=C(C=C1)OC)NC(=S)N2CCN(CC2)C3=CC=CC=N3
CC1=C(C=CC=C1Cl)NC(=S)N2CCN(CC2)C3=CC=CC=N3
CC(=O)C1=CC=C(C=C1)NC(=S)N2CCN(CC2)C3=CC=CC=N3
COC1=C(C=C(C=C1)Cl)NC(=S)N2CCN(CC2)C3=CC=CC=N3
COC(=O)C1=CC(=C(C=C1)C(=O)OC)NC(=S)N2CCN(CC2)C3=CC=CC=N3
CC1=CC(=CC(=C1)NC(=S)N2CCN(CC2)C3=CC=CC=N3)C
COC1=C(C=CC(=C1)[N+](=O)[O-])NC(=S)N2CCN(CC2)C3=CC=CC=N3
C1CN(CCN1C2=CC=CC=N2)C(=S)NC3=CC(=CC=C3)OC(F)F
CC1=CC(=C(C=C1)NC(=S)N2CCN(CC2)C3=CC=CC=N3)C
CN(C)C1=CC=C(C=C1)NC(=S)N2CCN(CC2)C3=C(C=C(C=N3)C(F)(F)F)Cl
CC1=CC(=CC(=C1)NC(=S)N2CCN(CC2)C3=C(C=C(C=N3)C(F)(F)F)Cl)C
CC1=C(C(=CC=C1)Cl)NC(=S)N2CCN(CC2)C3=NC=C(C=C3)[N+](=O)[O-]
C1CN(CCN1C2=CC=CC=N2)C(=S)NC3=CC=CC=C3Cl
C1CN(CCN1C2=CC=CC=N2)C(=S)NC3=CC=CC=C3
C1CN(CCN1C2=CC=CC=N2)C(=S)NC3=CC(=CC=C3)[N+](=O)[O-]
COC1=CC(=C(C=C1NC(=S)N2CCN(CC2)C3=CC=CC=N3)OC)Cl
C1CN(CCN1C2=CC=CC=N2)C(=S)NC3=C(C=C(C=C3)Br)Cl
CC(=O)C1=CC(=CC=C1)NC(=S)N2CCN(CC2)C3=CC=CC=N3
C1CN(CCN1C2=CC=CC=N2)C(=S)NC3=CC(=CC=C3)F
C1CN(CCN1C2=CC=CC=N2)C(=S)NC3=CC(=CC=C3)Cl
COC1=CC=CC(=C1)NC(=S)N2CCN(CC2)C3=CC=CC=N3
COC1=CC=C(C=C1)NC(=S)N2CCN(CC2)C3=CC=CC=N3
COC1=CC(=CC(=C1)NC(=S)N2CCN(CC2)C3=CC=CC=N3)OC
COC1=CC=CC=C1NC(=S)N2CCN(CC2)C3=CC=CC=N3
CCOC(=O)C1=CC=C(C=C1)NC(=S)N2CCN(CC2)C3=CC=CC=N3
CCC(C)C1=CC=C(C=C1)NC(=S)N2CCN(CC2)C3=CC=CC=N3
C1CN(CCN1C2=CC=CC=N2)C(=S)NC3=CC=CC(=C3)C(F)(F)F
C1CN(CCN1C2=CC=CC=N2)C(=S)NC3=CC=C(C=C3)SC(F)F
COC(=O)C1=CC=CC=C1NC(=S)N2CCN(CC2)C3=CC=CC=N3
COC1=C(C=C(C=C1)NC(=S)N2CCN(CC2)C3=CC=CC=N3)OC
C1CN(CCN1C2=CC=CC=N2)C(=S)NC3=CC=C(C=C3)Br
CC1=CC(=C(C=C1)C)NC(=S)N2CCN(CC2)C3=CC=CC=N3
C1CN(CCN1C2=CC=CC=N2)C(=S)NC3=C(C=C(C=C3)Cl)Cl
CCN(CC)S(=O)(=O)C1=CC(=C(C=C1)C)NC(=S)N2CCN(CC2)C3=CC=CC=N3
COC1=C(C=C(C(=C1)C(=O)OC)NC(=S)N2CCN(CC2)C3=CC=CC=N3)OC
CCCCC1=CC=C(C=C1)NC(=S)N2CCN(CC2)C3=CC=CC=N3
C1CN(CCN1C2=CC=CC=N2)C(=S)NC3=CC=C(C=C3)[N+](=O)[O-]
COC(=O)CC1=CC=C(C=C1)NC(=S)N2CCN(CC2)C3=CC=CC=N3
C1CN(CCN1C2=CC=CC=N2)C(=S)NC3=CC=CC=C3C(F)(F)F
CC1=C(C=CC=C1Cl)NC(=S)N2CCN(CC2)C3=NC=C(C=C3)[N+](=O)[O-]
C1CN(CCN1C2=CC=CC=N2)C(=S)NC3=CC=CC=C3F
C1CN(CCN1C2=CC=CC=N2)C(=S)NC3=CC(=C(C=C3)Cl)Cl
CC1=CC(=CC=C1)NC(=S)N2CCN(CC2)C3=CC=CC=N3
CC1=CC(=C(C=C1C)NC(=S)N2CCN(CC2)C3=NC=C(C=C3)[N+](=O)[O-])C
C1=CC(=CC(=C1)F)CSC2=NN=C(C=C2)C3=CC=CO3
CC1=CC=C(C=C1)CSC2=NN=C(C=C2)C3=CC=CO3
C1=CC=C(C(=C1)CSC2=NN=C(C=C2)C3=CC=CO3)F
C1=CC(=CC(=C1)Cl)CSC2=NN=C(C=C2)C3=CC=CO3
C1=CC(=C(C(=C1)Cl)CSC2=NN=C(C=C2)C3=CC=CO3)F
C1=COC(=C1)C2=NN=C(C=C2)SCC3=CC=C(C=C3)Br
C1=COC(=C1)C2=NN=C(C=C2)SCC3=CC=C(C=C3)Cl
C1=CC=C(C=C1)CSC2=NN=C(C=C2)C3=CC=CO3
CC1=CC(=CC=C1)CSC2=NN=C(C=C2)C3=CC=CO3
C1=COC(=C1)C2=NN=C(C=C2)SCC3=CC=C(C=C3)F
CCCCN1C2=C(C=C3C(=C2)N=C(C(=O)N3)C(C)C)N=C1C4CCCCC4
CCOC(=O)N1CCN(CC1)C(=O)C2CCC(=O)N(C2)CCCN3CCCC3=O
CCN1CCN(CC1)C(=O)C2CCC(=O)N(C2)CCCN3CCCC3=O
CC1CCCCN1CCCNC(=O)C2=CC=C(C=C2)Br
CN1C=NC(=C1NCC2=CC=CC=C2)[N+](=O)[O-]
CC1=NN(C(=C1)C2=CC=CO2)CC(=O)NCC3=CC=CC=C3
CN1C(=C(C(=O)N(C1=O)C)C(=O)COC(=O)C2=CC=CS2)N
CCC(C(=O)NC(C)CCC1=CC=CO1)N2C(=O)C3=CC4=C(N3C(=N2)C)C=CO4
CCC1=NN(C(=O)C2=CC3=C(N21)C=CO3)C(C)C(=O)NC(C)CCC4=CC=CO4
CC1=CC=CC=C1C2=NC=C(C=N2)CN3CCN(C(C3)CCO)C4CCCCC4
C1CCC(CC1)N2CCN(CC2CCO)CC3=CN=C(N=C3)C4=CC=C(C=C4)Cl
C1=CC=C(C(=C1)N2C(=C(SC2=S)C(=O)NC3=CC=C(C=C3)F)N)F
CC1=CC=CC=C1N2C(=C(SC2=S)C(=O)NC3=CC=C(C=C3)F)N
CC1=C(C=C(C=C1)N2C(=C(SC2=S)C(=O)NC3=CC=CC=C3F)N)C
CC1=CC=C(C=C1)NC(=O)C2=C(N(C(=S)S2)C3=C(C=CC(=C3)C)F)N
C1CN(CCN1CC2=CC=CC=C2)S(=O)(=O)C3=CC4=C(C=C3)OCCO4
CC1=CC2=C(C=C1)N=C(S2)NC(=O)C3=CC=C(S3)C4=NC5=CC=CC=C5S4
C1CN(CCC1(C2=CN=CC=C2)O)C(=O)C34CC5CC(C3)CC(C5)C4
CC1=C(C(=O)C2=C(O1)C=C(C=C2)O)OC3=CC4=CC=CC=C4C=C3
C1CN(CCN1C2C3=CC=CC=C3C4=CC=CC=C24)/N=C/C5=CC=NC=C5
C/C(=N\N1CCN(CC1)C2C3=CC=CC=C3C4=CC=CC=C24)/C5=CC=NC=C5
COC(=O)NC1=C(C2=C(S1)CCC2)C(=O)NCC3=CC=CO3
CN1C=NC2=C1C=CC(=C2)NC(=O)COC3=CC=CC=C3
CC(=O)NCCC1=NC2=C(N1C)C=CC(=C2)NC(=O)COC3=CC=C(C=C3)OC
CC1=CC(=CC=C1)OCC(=O)NC2=CC3=C(C=C2)N(C(=N3)CCNC(=O)C)C
CC1=CC=C(C=C1)OCC(=O)NC2=CC3=C(C=C2)N(C(=N3)CCNC(=O)C)C
CCC(=O)NCCC1=NC2=C(N1C)C=CC(=C2)NC(=O)COC3=CC=CC=C3
CCN1C(=NN=C1SCC(=O)NC2=CC=C(C=C2)C(=O)OCC)C3CC3
CCC(=O)NC1=CC(=CC=C1)NC(=O)CSC2=NN=C(N2C)C3CC3
CN1C(=NN=C1SCC(=O)NC2=CC=CC=C2Cl)C3CC3
CCN1C(=NN=C1SCC(=O)NC2=CC=CC=C2OCC)C3CC3
CCN1C(=NN=C1SCC(=O)NC2=C(C=CC(=C2)OCC)OCC)C3CC3
COC1=CC=C(C=C1)NC(=O)CSC2=NN=C(N2N)C3CC3
CCN1C(=NN=C1SCC(=O)NC2=CC=C(C=C2)NC(=O)C)C3CC3
CCOC1=CC=C(C=C1)NC(=O)CSC2=NN=C(N2C)C3CC3
CCC1=C(C(=CC=C1)CC)NC(=O)CSC2=NN=C(N2C)C3CC3
CN1C(=NN=C1SCC(=O)NC2=CC=C(C=C2)Cl)C3CC3
CCN1C(=NN=C1SCC(=O)NC2=C(C=CC(=C2)Cl)OC)C3CC3
CN1C(=NN=C1SCC(=O)NC2=CC=C(C=C2)OC)C3CC3
CCN1C(=NN=C1SCC(=O)NC2=CC=C(C=C2)N(C)C)C3CC3
CC1=CC(=C(C=C1C)[N+](=O)[O-])NC(=O)CSC2=NN=C(N2N)C3CC3
CN1C(=NN=C1SCC(=O)NC2=CC=C(C=C2)C(=O)OC)C3CC3
CCN1C(=NN=C1SCC(=O)NC2=CC=C(C=C2)F)C3CC3
CCN1C(=NN=C1SCC(=O)NC2=CC=CC=C2Cl)C3CC3
CC(C)N1C(=NN=C1SCC(=O)NC2=CC=C(C=C2)F)C3CC3
CN1C(=NN=C1SCC(=O)NC2=CC=C(C=C2)F)C3CC3
CCN1C(=NN=C1SCC(=O)NC2=CC=C(C=C2)C(=O)C)C3CC3
CC(=O)C1=CC=C(C=C1)NC(=O)CSC2=NN=C(N2C)C3CC3
CN1C(=NN=C1SCC(=O)NC2=CC=CC(=C2)C(=O)OC)C3CC3
CCN1C(=NN=C1SCC(=O)NC2=CC=C(C=C2)Cl)C3CC3
CN1C(=NN=C1SCC(=O)NC2=C(C=CC(=C2)Cl)OC)C3CC3
CCOC(=O)C1=CC=C(C=C1)NC(=O)CSC2=NN=C(N2C)C3CC3
C1CC1C2=NN=C(N2N)SCC(=O)NC3=CC(=CC=C3)S(=O)(=O)N
CCOC1=CC=C(C=C1)NC(=O)CSC2=NN=C(N2N)C3CC3
CC(=O)NC1=CC=C(C=C1)NC(=O)CSC2=NN=C(N2C)C3CC3
CC1=C(N(C2=CC=CC=C12)C(=O)CN3CCN(CC3)C4=CC=CC=N4)C
CN1C2=CC=CC=C2C(=C(C1=O)[N+](=O)[O-])N3CCSCC3
CCN1C2=CC=CC=C2C(=C(C1=O)[N+](=O)[O-])N3CCSCC3
C1CC2CC(CC(C1)N2C3CC3)NC(=O)NC45CC6CC(C4)CC(C6)C5
CC1=NN2C(=C1C3=CC=CC=C3)N=C4CCCC4=C2NCC5=CN=CC=C5
C1=CC=C(C=C1)CNC(C(Cl)(Cl)Cl)NC(=O)C2=CN=CC=C2
CCOC(=O)C1CCN(CC1)C(=O)CN2C(=O)C3=C(C=N2)C4=CC=CC=C4N3
CC1CCN(CC1)C(=O)CN2C(=O)C3=C(C=N2)C4=CC=CC=C4N3
CC1CCN(CC1)C(=O)CN2C(=O)C3=C(C=N2)C4=CC=CC=C4N3C
CC1CC(CN(C1)C(=O)CN2C(=O)C3=C(C=N2)C4=C(N3)C=CC(=C4)C)C
CN1C2=CC=CC=C2C3=C1C(=O)N(N=C3)CC(=O)N4CCCCC4
CC1CC(CN(C1)C(=O)CN2C(=O)C3=C(C=N2)C4=CC=CC=C4N3)C
CCOC(=O)C1CCCN(C1)C(=O)CN2C(=O)C3=C(C=N2)C4=CC=CC=C4N3
CCOC(=O)C1CCCN(C1)C(=O)CN2C(=O)C3=C(C=N2)C4=C(N3)C=CC(=C4)C
C1CCN(CC1)C(=O)CN2C(=O)C3=C(C=N2)C4=CC=CC=C4N3
CC1CCN(CC1)CC2=CN=C(S2)Cl
CCOC(=O)C1CCN(CC1)CC2=CN=C(S2)NC(=O)OC
CC1CCCN(C1)CC2=CN=C(S2)Cl
COC(=O)NC1=NC=C(S1)CN2CCCCC2
CC1CCCCN1CC2=CN=C(S2)Cl
C1=CC=C(C=C1)C(=O)NC(=O)NC2=NC=C(C=C2)Cl
CC1=CC(=NC=C1)NC(=O)NC(=O)C2=CC=C(C=C2)OC
CC1=C(N=CC=C1)NC(=O)NC(=O)C2=CC=C(C=C2)OC
C1=CC=C(C=C1)C(=O)NC(=O)NC2=CC=CC=N2
CC1=NC(=CC=C1)NC(=O)NC(=O)C2=CC=CC=C2
CCC1=NOC(=C1C(=O)N2CCCC(C2)N3CCN(CC3)C4=CC=CC=C4F)C
CC1=C(C(=NO1)C)C(=O)N2CCCC(C2)N3CCN(CC3)C4=CC=CC(=C4)C(F)(F)F
CCC1=NOC(=C1C(=O)N2CCCC(C2)N3CCN(CC3)C4=CC(=CC=C4)Cl)C
CCC1=NOC(=C1C(=O)N2CCCC(C2)N3CCN(CC3)C4=CC=C(C=C4)F)C
CN1C(=NN=C1SCC2=CC=C(C=C2)[N+](=O)[O-])CC3=CC=CC4=CC=CC=C43
C1=CC=C2C(=C1)C=CC=C2CC3=NN=C(N3N)SCC4=C(C=CC=C4Cl)F
C1=CC=C2C(=C1)C=CC=C2CC3=NN=C(N3N)SCC4=CC=CC=C4Cl
C1=CC=C2C(=C1)C=CC=C2CC3=NN=C(N3N)SCC4=CC(=C(C=C4)Cl)Cl
C1=CC=C(C=C1)CSC2=NN=C(N2N)CC3=CC=CC4=CC=CC=C43
C1=CC=C2C(=C1)C=CC=C2CC3=NN=C(N3N)SCC4=C(C=CC=C4Cl)Cl
CC1=CC(=CC=C1)C(=O)NN2S(=O)(=O)C3=CC=CC=C3S2(=O)=O
C1=CC=C2C(=C1)S(=O)(=O)N(S2(=O)=O)NC(=O)C3=CC=C(C=C3)Br
CCN(CC)C(=O)CN1C2=C(SC(=S)N2C3=CC=CC=C3C1=O)C4=CC=CC(=C4)C
CCCN(CCC)C(=O)CN1C2=C(SC(=S)N2C3=CC=CC=C3C1=O)C4=CC=CC=C4C
CC(=O)C1=C(C(=C(S1)C(=O)O)C2=CC=CO2)C3=CC=CO3
CC1=CC(=NC(=N1)SC)OCC(=O)N/N=C/C2=CC=CC=C2O
CC\1(C2=CC=CC=C2N(/C1=C\C(=O)CSC3=NC=NN3)C)C
COC1=CC=CC=C1NC2=NN3C(=O)C4=C(C=C(C=C4)C(=O)NCC5=CN=CC=C5)N=C3S2
CC1=CC(=C(C=C1)C)NC2=NN3C(=O)C4=C(C=C(C=C4)C(=O)NCC5=CN=CC=C5)N=C3S2
CCNC(=S)NC(=NCC1=CN=CC=C1)NC2=NC(=CC(=N2)C)C
C1CCN(C(C1)C(=O)NC2=CC=CC=C2N3CCOCC3)S(=O)(=O)C4=CC=CC=C4
CCN(CC(=O)NC1=CC=CC=C1C(F)(F)F)C(=O)CCC2=CC=CC=C2
CN(CC(=O)NC1=CC=C(C=C1)Cl)C(=O)CCC2=CC=CC=C2
CCOC1=C(C=C(C=C1)NC(=O)CN(C)C(=O)CCC2=CC=CC=C2Cl)OCC
CN(CC(=O)NC1=CC=C(C=C1)F)C(=O)CCC2=CC=CC=C2
CN(CC(=O)NC1=CC=CC=C1Br)C(=O)CCC2=CC=CC=C2
CCN(CC(=O)NC1=CC=CC=C1OC)C(=O)CCC2=CC=CC=C2
CC(=O)NC(CC(=O)NCC(=O)NC1=CC(=C(C=C1)F)F)C2=CC=CC=C2
CCCN(CC(=O)NC1=C(C=C(C=C1)Cl)Cl)C(=O)CC(C2=CC=CC=C2)NC(=O)C
CN(CC(=O)NC1=CC=C(C=C1)F)C(=O)CCC2=CC=CC=C2OC
CC1=CC(=C(C=C1)C)NC(=O)CN(C)C(=O)CCC2=CC=C(C=C2)OC
CN(CC(=O)NC1=CC(=C(C=C1)Cl)C(F)(F)F)C(=O)CCC2=CC=CC=C2OC
CCN(CC(=O)NC1=C(C=CC=C1F)F)C(=O)CCC2=CC=C(C=C2)OC
CN(CC(=O)NC1=CC=C(C=C1)OC)C(=O)CCC2=CC=CC=C2
CC(CC(=O)N(C)CC(=O)NC1=CC(=CC=C1)OC)C2=CC=CC=C2
CN(CC(=O)NC1=CC(=C(C=C1)Cl)C(F)(F)F)C(=O)CCC2=CC=C(C=C2)OC
C1=CC=C(C(=C1)CNC(=O)COC(=O)CCCNC(=O)C2=CC=C(C=C2)Cl)Cl
CC(C(=O)N(C)CC1=CC=CC=C1)OC(=O)CCCNC(=O)C2=CC=C(C=C2)Cl
CC1=CC(=NO1)NC(=O)CSC2=NN=C(N2CCC3=CC=CC=C3)CC4=CC=CN4C
COC1=C(C2=C(C=C1)C3CC(=NN3C2=O)C4=CC=C(C=C4)C5=CC=CC=C5)OC
COC1=CC=CC=C1OCC(=O)NNC(=O)CCCC(=O)NNC(=O)COC2=CC=CC=C2OC
CCN1CCN(CC1)C(=O)CN(C)S(=O)(=O)C2=CC3=CC=CC=C3C=C2
CN1CCN(CC1)C(=O)CN(C)S(=O)(=O)C2=CC3=CC=CC=C3C=C2
CCN1CCN(CC1)C(=O)CN(CC)S(=O)(=O)C2=CC3=CC=CC=C3C=C2
C1COCCN1C2=CC=C(C=C2)NC(=S)NC3=CC4=C(C=C3)SN=N4
CCN1C(=O)[C@@H]2CC[C@@H]\3[C@@H]([C@@H]2C1=O)[C@@H]([C@@H](C/C3=N\OC[C@@H](C)[C@@H](C(C)C)OCC4=CC=CC=C4)O)O
COC1=C(C=C(C=C1)/C=C/C(=O)C23CC4CC(C2)CC(C4)C3)CN5CCOCC5
COC1=CC=C(C=C1)N2C(=O)C3=C(N4C2=NNC4=S)SC5=C3CCC5
COC1=CC=CC=C1N2C(=O)C3=C(N4C2=NNC4=S)SC5=C3CCC5
C1CC2=C(C1)SC3=C2C(=O)N(C4=NNC(=S)N34)C5=CC=CC=C5
CC1=CC=C(C=C1)N2C(=O)C3=C(N4C2=NNC4=S)SC5=C3CCC5
CC1=CC(=CC=C1)N2C(=O)C3=C(N4C2=NNC4=S)SC5=C3CCC5
CC1(C(=O)N(C(=O)N1)CC(COC2=CC=C(C=C2)C3=CC=C(C=C3)C#N)O)C
CC1(C(=O)N(C(=O)N1)CC(COC2=CC=C(C=C2)C3=CC=CC=C3)O)C
CC(=O)C1=[N+](C2=CC=CC=C2N=C1COC(=O)C3=CN=CC=C3)[O-]
CCC1=NN=C(S1)NC(=O)C2=CC(=C(C=C2)OCC3=C(ON=C3C)C)OC
CC1(CC2=NC(=C(C=C2CO1)C#N)NCCCO)C
CCOC(=O)C1=C(N=C2CC(OCC2=C1)(C)C)N.Cl
CC1(CC2=NC(=C(C=C2CO1)C(=O)O)Cl)C
CC(C)CCNC1=C(C=C2COC(CC2=N1)(C)C)C#N
CC(C)C1CC2=NC(=C(C=C2CO1)C#N)Cl
CC1(CC2=NC(=C(C=C2CO1)C#N)Cl)C
CCOC(=O)C1=C(N=C2CC(OCC2=C1)(C)C)NC(=S)NCC=C
CCC1(CC2=NC(=C(C=C2CO1)C#N)Cl)C
CC1(CC2=NC(=C(C=C2CO1)C(=O)N)Cl)C
CCCC1CC2=NC(=C(C=C2CO1)C#N)Cl
CCC1(CC2=NC(=C(C=C2CO1)C(=O)OCC)N)C
CC1(CC2=NC(=C(C=C2CO1)C(=O)NCCO)N)C
CCCC1=NN(C2=NC(=O)N(C(=O)C2=N1)C)C
CC1=NN(C2=NC(=O)N(C(=O)C2=N1)C)C
CC1=C(C(=C(N1CC2=CC=CC=C2)C)C(=O)O)CNC3CCCC3
COC1=CC=CC(=C1O)C2=NC3=CC=CC=C3C(=N2)N4CCN(CC4)C5=CC=CC=C5
CC1(C(=O)N(C(=O)N1)CC(=O)O)C2=CC3=CC=CC=C3C=C2
CC(C)CCC(C)NC(=O)CN1C(=O)C(NC1=O)(C)C2=CC3=CC=CC=C3C=C2
CC1(C(=O)NC(=O)N1)C2=CC3=C(C=C2)C=C(C=C3)OC
CC1(C(=O)NC(=O)N1)C2=CC3=CC=CC=C3C=C2
CCOC(=O)CCCNC(=O)CN1C(=O)C(NC1=O)(C)C2=CC3=CC=CC=C3C=C2
CC1(C(=O)N(C(=O)N1)CC(=O)N)C2=CC3=CC=CC=C3C=C2
CCCNC(=O)NC(=O)CN1C(=O)C(NC1=O)(C)C2=CC3=CC=CC=C3C=C2
CCCCCC(C)NC(=O)CN1C(=O)C(NC1=O)(C)C2=CC3=CC=CC=C3C=C2
CC1(C(=O)N(C(=O)N1)CC(=O)NCC(F)(F)F)C2=CC3=C(C=C2)C=C(C=C3)OC
CC1(C(=O)N(C(=O)N1)CC(=O)N(CC=C)CC=C)C2=CC3=C(C=C2)C=C(C=C3)OC
CC(C)C(C)NC(=O)CN1C(=O)C(NC1=O)(C)C2=CC3=CC=CC=C3C=C2
CCN(CC(=C)C)C(=O)CN1C(=O)C(NC1=O)(C)C2=CC3=CC=CC=C3C=C2
C1COCCN1CCN2C=NC3=C2C4=CC=CC=C4OC3=O
C1CC(=O)N(C1C(=O)N2CCN(CC2)C3=CC=C(C=C3)F)CC4=CN=CC=C4
CN1C(=NN=C1SCC(=O)NC2=CC=C(C=C2)NC(=O)C3=CC(=CC=C3)F)C4=CC=NC=C4
CN1C(=NN=C1SCC(=O)NC2=CC=C(C=C2)NC(=O)C3=CC=C(C=C3)OC)C4=CC=NC=C4
CN1C(=NN=C1SCC(=O)NC2=CC=C(C=C2)NC(=O)C3=CC=CC=C3)C4=CC=NC=C4
CN1C(=NN=C1SCC(=O)NC2=CC=C(C=C2)NC(=O)C3=CC=CC=C3F)C4=CC=NC=C4
C1CS(=O)(=O)CC1NC(=O)COC2=C3C=CSC3=NC=N2
CC1=C(SC2=NC=NC(=C12)OCC(=O)NC3CCS(=O)(=O)C3)C
CC1=NN(C(=C1C=NC2=C(C=CC(=C2)S(=O)(=O)N3CCCCC3)N4CCCCC4)Cl)C5=CC=CC=C5
CN1C=CC=C1CC2=NN=C(N2C3=CC=C(C=C3)OC)SCC(=O)NCC4CCCO4
CN1C=CC=C1CC2=NN=C(N2C3=CC=C(C=C3)F)SCC(=O)NCC4CCCO4
CN(C1=NN=C(S1)C2CCOC2)C(=O)C3CCOC3
CC1=CC2=NC3=C(C=C2C=C1)C=C(O3)C(=O)NCCCN4CCCC4
CC1=C(C(=CC=C1)N\2C(=O)CS/C2=N\NC(=O)C3=CC=C(C=C3)Br)C
CC1=CC=C(C=C1)C(=O)N/N=C\2/N(C(=O)CS2)C3=C(C=CC(=C3)C)C
CC1=C(C(=CC=C1)N\2C(=O)CS/C2=N\NC(=O)C3=CC=C(C=C3)Cl)C
CC1=CC(=C(C=C1)C)N\2C(=O)CS/C2=N\NC(=O)C3=CC=CC=C3Cl
CC1=CC(=C(C(=O)N1CC2=CC=CC=C2)S(=O)(=O)C3=CC=CC=C3)C
CC1=CC(=C(C(=O)N1CC2=C(C=C(C=C2)Cl)Cl)S(=O)(=O)C3=CC=CC=C3)C
CC1=CC(=C(C(=O)N1CC2=CC(=C(C=C2)Cl)Cl)S(=O)(=O)C3=CC=CC=C3)C
CC1=NN=C(N1CC2=CC=CC=C2)SCC(=O)N3CCN(CC3)S(=O)(=O)C4=CC=CC=C4
CC1=C(C=CC(=C1)OCC(C)C)/C(=C/2\C(N(C(=O)C2=O)CC3=CN=CC=C3)C4=CC=NC=C4)/O
COC1=C(C=C(C=C1)/C(=C/2\C(N(C(=O)C2=O)CC3=CN=CC=C3)C4=CC=NC=C4)/O)F
CCCCOC1=CC(=C(C=C1)/C(=C/2\C(N(C(=O)C2=O)CC3=CN=CC=C3)C4=CC=NC=C4)/O)C
CN(C)S(=O)(=O)C1=CC=C(C=C1)/C(=C/2\C(N(C(=O)C2=O)CC3=CN=CC=C3)C4=CC=NC=C4)/O
CCN1C2=C(C=C1C(=O)N3CCC(CC3)C(=O)NC4CCN(CC4)C(=O)OCC)SC=C2
COC1=C(C=CC(=C1)N)C2=CC3=CC=CC=C3OC2=O
CC1=C(C(=O)OC2=C1C=C(C=C2)O)C3=CC=C(C=C3)OC
CCC(=O)NC1=C(C=CC(=C1)C2=CC3=CC=CC=C3OC2=O)OC
CC1=C(C(=O)OC2=C1C=C(C=C2)O)C3=CC=CC=C3
CC(=O)NC1=CC(=C(C=C1)C2=CC3=CC=CC=C3OC2=O)OC
COC1=CC=CC2=C1OC(=O)C(=C2)C3=CC=CC=C3
C1=CC=C2C(=C1)C=C(C(=O)O2)C3=CC=C(C=C3)N
CC(=O)COC1=CC2=C(C=C1)C=C(C(=O)O2)C3=CC=C(C=C3)OC
COC1=CC=C(C=C1)C2=CC3=C(C=C(C=C3)O)OC2=O
CC1=C(C(=O)OC2=C1C=CC(=C2)OCC(=O)C)C3=CC=C(C=C3)OC
CC(=O)OC1=CC2=C(C=C1)C=C(C(=O)O2)C3=CC=CC=C3
CC(C(=O)OC)OC1=CC2=C(C=C1)C=C(C(=O)O2)C3=CC=CC=C3
CN(C)C(=O)COC1=CC2=C(C=C1)C=C(C(=O)O2)C3=CC=CC=C3
C1=CC(=CC=C1C2=CC3=C(C=C(C=C3)OCC(=O)N)OC2=O)F
C1=CC(=CC=C1C2=CC3=C(C=C(C=C3)O)OC2=O)F
COC(=O)COC1=CC2=C(C=C1)C=C(C(=O)O2)C3=CC=CC=C3
CC1=C(C(=O)OC2=C1C=CC(=C2)O)C3=CC=CC=C3
CC1=C(C(=O)OC2=C1C=C(C=C2)O)C3=CC(=C(C=C3)OC)OC
C1=CC=C2C(=C1)C=C(C(=O)O2)C3=C(C=C(C=C3)O)O
COC1=CC2=C(C=C1)C=C(C(=O)O2)C3=CC=CC=C3
C1=CC=C(C=C1)C2=CC3=C(C=C(C=C3)OCC(=O)N)OC2=O
CC1=C(C(=O)OC2=C1C=CC(=C2)O)C3=CC=C(C=C3)OC
COC1=C(C=C(C=C1)C2=CC3=C(C=C(C=C3)OCC(=O)N)OC2=O)OC
COC1=CC=C(C=C1)C2=CC3=C(C=C(C=C3)OCC(=O)OC)OC2=O
CC(C(=O)O)OC1=CC2=C(C=C1)C=C(C(=O)O2)C3=CC=C(C=C3)OC
C1=CC=C(C=C1)C2=CC3=C(C=CC(=C3)N)OC2=O
CCC(=O)NC1=CC=C(C=C1)C2=CC3=CC=CC=C3OC2=O
CC1=C(C(=O)OC2=C1C=CC(=C2)OCC(=O)C)C3=CC=CC=C3
CC1=C(C(=O)OC2=C1C=CC(=C2)O)C3=CC(=C(C=C3)OC)OC
COC1=CC=C(C=C1)C2=CC3=C(C(=CC=C3)OC)OC2=O
C1=CC=C(C=C1)C2=CC3=C(C=C(C=C3)O)OC2=O
CC(=O)COC1=CC2=C(C=C1)C=C(C(=O)O2)C3=CC=CC=C3
COC1=C(C=C(C=C1)C2=CC3=C(C=C(C=C3)O)OC2=O)OC
C1=CC=C(C=C1)C2=CC3=C(C=CC(=C3)Cl)OC2=O
CC1=C(C=CC(=C1)N)C2=CC3=CC=CC=C3OC2=O
C1=CC=C2C(=C1)C=C(C(=O)O2)C3=CC=C(C=C3)O
CCN(CC)C1=CC2=C(C=C1)C(=C(C(=O)O2)C3=CC=C(C=C3)N)C
C1=CC=C2C(=C1)C=C(C(=O)O2)C3=CC(=CC=C3)N
CCC(=O)NC1=CC=CC(=C1)C2=CC3=CC=CC=C3OC2=O
C1=CC=C(C=C1)C2=CC3=CC=CC=C3OC2=O
CC(=O)COC1=CC2=C(C=C1)C=C(C(=O)O2)C3=CC(=C(C=C3)OC)OC
CC1=C(N(OC1=O)C)C(=O)NNC2=C(C=CC=C2Cl)Cl
CC1CCN(CC1)C2=C(C(=O)C2=O)NCC3CCC(CC3)C(=O)NCCCC4=CC=CC=C4
C1CCN(CC1)C2=C(C(=O)C2=O)NCC3CCC(CC3)C(=O)NCCCC4=CC=CC=C4
C1CCCC(=NNS(=O)(=O)C2=CC=CC=C2)CC1
C1CCCC(=NNS(=O)(=O)C2=CC=C(C=C2)Cl)CC1
CCOC(=O)C1(CCCN(C1)C(=O)C2=CC=CC=N2)CC3=CC=CC=C3C
CCOC(=O)C1(CCCN(C1)C(=O)C2=CC=CC(=N2)C)CC3=CC(=CC=C3)Cl
CN(C)S(=O)(=O)C1=CC(=C(C=C1)Cl)NC(=O)COC(=O)/C=C/C2=CC=C(C=C2)S(=O)(=O)N3CCOCC3
CN1C=C(C2=CC=CC=C21)/C=N\NC(=O)C3=CC=CS3
CC1=C(C2=CC=CC=C2N1)/C=N/NC(=O)C3=CC=CS3
C1=CC=C2C(=C1)C(=CN2)/C=N/NC(=O)C3=CC=CS3
CN1C(=NN=C1SCC(=O)N2CCCC3=CC=CC=C32)CC4=CC=CS4
C1CCN(C1)CC(=O)OCCCC2=CC=CC=C2
CCCCN1C(=O)C2=CC=CC=C2C(=N1)C(=O)NNC(=O)C3=CC=NC=C3
C1CCC(C1)NC(=O)CSC2=NC=NC3=C2N=NN3CC4=CC=CC=C4
C1CCC(C1)NC(=O)CSC2=NC=NC3=C2N=NN3CC4=CC=C(C=C4)F
CN1C2=C(C=C(C=C2)S(=O)(=O)N(C)CC(=O)NC3CCCC4=CC=CC=C34)C(=O)N(C1=O)C
CCOC(=O)C1=C(N(N=N1)C2=NON=C2N3C=CC=C3)CN4CCCCC4
CCOC(=O)C1CCN(CC1)CC2=C(N=NN2C3=NON=C3N4C=CC=C4)C(=O)OCC
CCOC(=O)C1=C(N(N=N1)C2=NON=C2N3C=CC=C3)CN4CCC(CC4)C
CC(C)C1=C(C(=C2C(=C1)C3CC4[C@@]2(CCCC4(C)C)C(=O)O3)O)O
CC1=CC(=O)N2C(=N1)SC(=N2)N3CCCC3C(=O)NCC4=CC=CC=N4
CC(C)(C)C1=NC=CC(=C1)C(=O)N2CCC3=CC=CC=C32
CC1CC2=CC=CC=C2N1C(=O)C3=CC(=NC=C3)C(C)(C)C
C1=CC=C2C(=C1)N(C(=[N+]2C3=CC=CC=N3)C4=CC(=C(C=C4)Cl)[N+](=O)[O-])C5=CC=CC=N5.[I-]
C1=CC=C2C(=C1)N(C(=[N+]2C3=CC=CC=N3)C4=CC=C(C=C4)Br)C5=CC=CC=N5.[I-]
C1=CC=C2C(=C1)N(C(=[N+]2C3=CC=CC=N3)C4=CC=C(C=C4)[N+](=O)[O-])C5=CC=CC=N5.[I-]
COC1=CC=C(C=C1)C2=[N+](C3=CC=CC=C3N2C4=CC=CC=N4)C5=CC=CC=N5.[O-]Cl(=O)(=O)=O
CC1=NC=C(N1C)CN2CCCC(C2)C(=O)NC3=CC=C(C=C3)C4=CC(=CC=C4)OC
CC1=NC=C(N1C)CN2CCCC(C2)C(=O)NC3=CC=C(C=C3)C4=CC(=CC=C4)F
C1CC2=CC=CC=C2N(C1)CCNC(=O)CCN3C(=O)C4C5CC(C4C3=O)C=C5
COC1=C(C=C(C=C1)CN(C2CCCCC2)C(=O)C3=CC4=CC=CC=C4OC3=O)OC
COCCCNC(=O)C1=C(N(C2=NC3=CC=CC=C3N=C12)/N=C/C4=CC=CS4)N
CC(C)OCCCNC(=O)C1=C(N(C2=NC3=CC=CC=C3N=C12)/N=C/C4=CC=CS4)N
CCC(C)NC(=O)C1=C(N(C2=NC3=CC=CC=C3N=C12)/N=C/C4=CC=CS4)N
COCCNC(=O)C1=C(N(C2=NC3=CC=CC=C3N=C12)/N=C/C4=CC=CS4)N
CC1=C(C(=NO1)C2=C(C=CC=C2Cl)F)C(=O)NCC3COC4=CC=CC=C4O3
CC1=C(C(=NO1)C2=CC=CC=C2)C(=O)NCC3COC4=CC=CC=C4O3
C1CC(CCC1CN2C=NC3=CC=CC=C3C2=O)C(=O)N[C@@H](C4=CC=CC=C4)C(=O)O
C1=CC=C(C=C1)NC(=S)NNC(=O)C2=CC3=C(C=C2)N=CC=C3
COC1=CC=CC=C1C(=O)N2C(=NC(=N2)C3=CN=CC=C3)NCC4=CC=CC=C4
C1=CC2=C(C=C1N)NC(=N2)CCCCCCC3=NC4=C(N3)C=C(C=C4)N
CC1=NN=C(S1)N(CC2=CC=CO2)C(=O)C3=CC=NO3
CC1=C(C=C(C=C1)C(=O)OCC(=O)C2=CNC3=CC=CC=C32)NC(=O)C4=CC=CO4
CC(C)N1C(=O)CC2(C1=O)CCN(CC2)CCOC(=O)C(C3=CC=CC=C3)(C4=CC=CC=C4)O.Cl
CN1C=C(C(=N1)C2=CC(=CC=C2)Cl)CNCCN3CCCCC3=O
CC(C)C(C1=NN=NN1CC2=CC=CO2)N3CCC(CC3)C(=O)N
C1CN(CCC1C(=O)N)CC2=NN=NN2CC3=CC=CO3.Cl
CCCC(C1=NN=NN1CC2=CC=CO2)N3CCC(CC3)C(=O)N.Cl
CCC(C1=NN=NN1CC2=CC=CO2)N3CCC(CC3)C(=O)N.Cl
C1CCC(CC1)(C2=NN=NN2C3=CC=CC(=C3)C(F)(F)F)N4CCOCC4
C1CCC(CC1)NC(=O)C(C2=CC=C(C=C2)F)N(CC3=CC4=C(C=C3)OCO4)C(=O)C5=NSN=C5
C1CCC(CC1)NC(=O)C(C2=CC=CC=C2)N(CC3=CC4=C(C=C3)OCO4)C(=O)C5=NSN=C5
CC1CCN(CC1)C2=CC=CC=C2NC(=O)C3=CC=C(O3)[N+](=O)[O-]
C1CCN(CC1)C2=C(C=C(C=C2)C(F)(F)F)NC(=O)C3=CC=C(O3)Br
C1CCN(CC1)C2=C(C=C(C=C2)[N+](=O)[O-])NC(=O)C3=CC=CO3
CC1=CC=C(O1)C(=O)NC2=CC=CC=C2N3CCCCC3
C1CCN(CC1)C2=CC=CC=C2NC(=O)C3=CC=CO3
C1CCN(CC1)C2=C(C=C(C=C2)C(F)(F)F)NC(=O)C3=CC=CO3
COC(=O)C1=CC(=C(C=C1)N2CCCCC2)NC(=O)C3=CC=CO3
CC1CCN(CC1)C2=CC=CC=C2NC(=O)C3=CC=C(O3)Br
C1CN(CCN1CC2=CC=CC=C2)C(=O)CCS(=O)(=O)C3=CC=C(C=C3)Br
CC1=C(C=CC(=C1)Cl)OCC(=O)NC(=S)NC2=CC=CC=C2N3CCOCC3
C1COCCN1C2=CC=CC=C2NC(=S)NC(=O)COC3=CC=C(C=C3)Br
CC1=CC(=C(C=C1)C(C)C)OCC(=O)NC(=S)NC2=CC=CC=C2N3CCOCC3
CC1=C(C(=CC=C1)OCC(=O)NC(=S)NC2=CC=CC=C2N3CCOCC3)C
C1COCCN1C2=CC=CC=C2NC(=S)NC(=O)COC3=CC=C(C=C3)Cl
CC1=CC(=CC=C1)OCC(=O)NC(=S)NC2=CC=CC=C2N3CCOCC3
CC(CCC=C(C)C)CN1CCC(CC1)N2C(=CC=N2)NC(=O)C3CCCC3
CC(C)(CN1CCC(CC1)N2C(=CC=N2)NC(=O)C3CCCC3)CO
C1CCC(C1)C(=O)NC2=CC=NN2C3CCN(CC3)CC(CO)O
CC1=CC2=C(C=C1)OC3=C(C=CC=N3)C(=O)N2CC(=O)NCCC4=CC=C(C=C4)Cl
CC1=CC2=C(C=C1)OC3=C(C=CC=N3)C(=O)N2CC(=O)NCCC4=CC=C(C=C4)SC
CC1=CC2=C(C=C1)OC3=C(C=CC=N3)C(=O)N2CC(=O)NCC(C)C4=CC=CC=C4
CCOC1=CC=C(C=C1)CCNC(=O)CN2C3=C(C=CC(=C3)Cl)OC4=C(C2=O)C=CC=N4
CCOC1=C(C=C(C=C1)CCNC(=O)CN2C3=C(C=CC(=C3)C)OC4=C(C2=O)C=CC=N4)OCC
C1=CC=C(C=C1)CCNC(=O)CN2C3=C(C=CC(=C3)Cl)OC4=C(C2=O)C=CC=N4
CC1=CC2=C(C=C1)OC3=C(C=CC=N3)C(=O)N2CC(=O)NCCC4=CC=CC=C4
CC(CNC(=O)CN1C2=C(C=CC(=C2)Cl)OC3=C(C1=O)C=CC=N3)C4=CC=CC=C4
CCN1C(=NN(C1=S)CC(=O)NC2=C(C=CC(=C2)Cl)Cl)C3=CC=CC=C3Cl
CCN1C(=NN(C1=S)CC(=O)NC2=CC=CC=C2OC)C3=CC=CC=C3Cl
CC1=CC=C(C=C1)C2=NN(C(=S)N2C)CC(=O)NC3=C(C=CC(=C3)Cl)OC
CCN1C(=NN(C1=S)CC(=O)NC2=CC=CC=C2C)C3=CC=CC=C3Cl
CCN1C(=NN(C1=S)CC(=O)NC2=CC=C(C=C2)OC)C3=CC=CC=C3Cl
CCN1C(=NN(C1=S)CC(=O)NC2=CC=C(C=C2)OCC)C3=CC=CC=C3Cl
C1CCC(CC1)NC(=O)COC(=O)C2=CC=C(C=C2)S(=O)(=O)NCC3=CC=CO3
CC1CCCCC1NC(=O)COC(=O)C2=CC=C(C=C2)S(=O)(=O)NCC3=CC=CO3
C/C(=N\NC1=NC(=CS1)C2=CC=CC=C2)/C3=CC=CS3
CC1=C(N=C(S1)N/N=C/C2=CC=CS2)C3=CC=CC=C3
C1=CC=C(C=C1)C2=CSC(=N2)N/N=C/C3=CC=CS3
C/C(=N/NC1=NC(=CS1)C2=CC=C(C=C2)Cl)/C3=CC=CS3
C1=CC(=CC=C1CCNC2=CC(=NC(=N2)N)Cl)O
COC1=C(C=C(C=C1)CCNC2=NC=NC=C2)OC.Cl
CC1=CC(=NC(=N1)N)NCCC2=CC(=C(C=C2)OC)OC
C1=CC=C(C=C1)CCNC2=CC(=NC(=N2)N)Cl
C1=CC(=CC=C1CCNC2=C(C(=NC=N2)Cl)N)O
COC1=CC=C(C=C1)CCNC2=NC=NC=C2.Cl
CC1(CC(=C(C(=O)C1)C=NC2=CC3=C(C=C2)C=NN3)O)C
CCN1C=CC(=N1)C(=O)NC2=C(CCC2)C#N
CC1=CC=C(C=C1)C23CC4CC(C2)CC(C4)(C3)C(=O)N5CCOCC5
C1COCCN1C(=O)C23CC4CC(C2)CC(C4)(C3)C5=CC=CC=C5
CC1=CC2=C(N1C3=CC=C(C=C3)C(=O)O)CCCCC2
CCN1C2=CC=CC=C2C3=C(C1=O)N(N=C3)C
CC1=NN2C3=C(CCC3)C(=NC2=C1)C
CC1=NC2=C(C(=NN2C3=C1CCC3)C)Br
CC1=NC2=C(C(=NN2C3=C1CCC3)C)Cl
CN1C(=NN=C1SCC(=O)NCC2CCCO2)C3=CC=C(C=C3)OC
CCN1C(=NN=C1SCC(=O)NCC2CCCO2)C3=CC=CC=C3
CCN1C(=NN=C1SCC(=O)NCC2CCCO2)C3=CC=C(C=C3)Cl
CC1=CC=C(C=C1)C2=NN=C(N2C)SCC(=O)NCC3CCCO3
C=CCN1C(=NN=C1SCC(=O)NCC2CCCO2)C3=CC=CC=C3
CCC(=O)NC1=CC=C(C=C1)C2=NN=C(N2C)SCC(=O)NCC3CCCO3
CCOC(=O)C1=C(NC(=C1C)C(=O)CN2C(=O)C(=O)N(C2=O)CC(C)C)C
CCC(C(=O)NCCN1CCCCCC1)OC2=CC3=C(C=C2)OC(CC3=O)(C)C.C(=O)(C(=O)O)O
CC1=CC=C(C=C1)C(=O)CN2C3=CC=CC=C3N=C2C(=O)/C=C/C4=CC=CC=C4
COC1=CC=C(C=C1)C(=O)CN2C3=CC=CC=C3N=C2C(=O)/C=C/C4=CC=CC=C4
COC1=CC=C(C=C1)/C=C/C(=O)C2=NC3=CC=CC=C3N2CC(=O)C4=CC=C(C=C4)OC
C1CN(CCC12OCCO2)C(=O)C3=CC4=C(C=C3)C(=O)N(C(=S)N4)CC5=CC6=C(C=C5)OCO6
C1CC(CN(C1)CC2=C(N(N=C2)C3=CC=CC=C3)N4C=CC=C4)C(=O)NCC5CCCO5
CC1=CC=C(C=C1)N2C(=C3CS(=O)(=O)CC3=N2)NC(=O)C(C)C
CC(C)C(=O)NC1=C2CS(=O)(=O)CC2=NN1C3=CC=C(C=C3)[N+](=O)[O-]
CCC(=O)NC1=C2CS(=O)(=O)CC2=NN1C3=CC(=CC=C3)Cl
CC1=C(C(=CC=C1)N2C(=C3CS(=O)(=O)CC3=N2)NC(=O)C(C)C)C
CCC(=O)NC1=C2CS(=O)(=O)CC2=NN1C3=CC=C(C=C3)[N+](=O)[O-]
CC1=CC=CC=C1N2C(=C3CS(=O)(=O)CC3=N2)NC(=O)C
CCCC(=O)NC1=C2CS(=O)(=O)CC2=NN1C3=CC=C(C=C3)C
CC(C)CC(=O)NC1=C2CS(=O)(=O)CC2=NN1C3=CC(=CC=C3)Cl
CCCC(=O)NC1=C2CS(=O)(=O)CC2=NN1C3=CC=CC(=C3C)C
CC1=CC=C(C=C1)N2C(=C3CS(=O)(=O)CC3=N2)NC(=O)CC(C)C
CC(=O)NC1=C2CS(=O)(=O)CC2=NN1C3=CC=C(C=C3)OC
CCCC(=O)NC1=C2CS(=O)(=O)CC2=NN1C3=CC=C(C=C3)OC
CCCC(=O)NC1=C2CS(=O)(=O)CC2=NN1C3=CC(=CC=C3)Cl
CC(=O)NC1=C2CS(=O)(=O)CC2=NN1C3=CC(=CC=C3)Cl
CCC(CC)C(=O)NC1=C2CS(=O)(=O)CC2=NN1C3=CC=C(C=C3)OC
CCC(=O)NC1=C2CS(=O)(=O)CC2=NN1C3=CC=C(C=C3)C
CCCC(=O)NC1=C2CS(=O)(=O)CC2=NN1C3=CC=C(C=C3)[N+](=O)[O-]
CCC(=O)NC1=C2CS(=O)(=O)CC2=NN1C3=CC=C(C=C3)F
CC(C)CC(=O)NC1=C2CS(=O)(=O)CC2=NN1C3=CC=C(C=C3)[N+](=O)[O-]
CC1=CC=C(C=C1)N2C(=C3CS(=O)(=O)CC3=N2)NC(=O)C
CC1=CC=CC=C1N2C(=C3CS(=O)(=O)CC3=N2)NC(=O)C(C)(C)C
CCCCC(=O)NC1=C2CS(=O)(=O)CC2=NN1C3=CC=C(C=C3)[N+](=O)[O-]
CC1=CC=CC=C1N2C(=C3CS(=O)(=O)CC3=N2)NC(=O)C(C)C
CC(C)CC(=O)NC1=C2CS(=O)(=O)CC2=NN1C3=CC=C(C=C3)F
CC(C)(C)C(=O)NC1=C2CS(=O)(=O)CC2=NN1C3=CC(=CC=C3)Cl
CC(C)C(=O)NC1=C2CS(=O)(=O)CC2=NN1C3=CC=C(C=C3)F
CCC(CC)C(=O)NC1=C2CS(=O)(=O)CC2=NN1C3=CC=C(C=C3)C
CCCC(=O)NC1=C2CS(=O)(=O)CC2=NN1C3=CC=C(C=C3)F
CCCCC(=O)NC1=C2CS(=O)(=O)CC2=NN1C3=CC=C(C=C3)C
CCCCC(=O)NC1=C2CS(=O)(=O)CC2=NN1C3=CC=CC(=C3C)C
CCC(CC)C(=O)NC1=C2CS(=O)(=O)CC2=NN1C3=CC=C(C=C3)F
CC1=CC(=C(C=C1)N2C(=C3CS(=O)(=O)CC3=N2)NC(=O)CC(C)C)C
CC1=CC(=C(C=C1)N2C(=C3CS(=O)(=O)CC3=N2)NC(=O)C(C)C)C
CC1=CC=C(C=C1)N2C(=C3CS(=O)(=O)CC3=N2)NC(=O)C(C)(C)C
C1COCCN1C(=O)C2=CC3=C(S2)C4=CC=CC=C4OC3=O
CC1=CC=C(C=C1)S(=O)(=O)NCC(=O)N(CC(=O)NCC2=CC=CO2)C3CCCC3
CC(C)C(C(=O)NCC1=CC=CO1)N(C2CCCC2)C(=O)CNS(=O)(=O)C3=CC=CC=C3
CCCC(C(=O)NCC1=CC=CO1)N(C2CCCC2)C(=O)CNS(=O)(=O)C3=CC=C(C=C3)Cl
COC1=CC=C(C=C1)S(=O)(=O)NCC(=O)N(CC(=O)NCC2=CC=CO2)C3CCCC3
C1CCC(C1)N(CC(=O)NCC2=CC=CO2)C(=O)CNS(=O)(=O)C3=CC=C(C=C3)F
CC(C)C(C(=O)NCC1=CC=CO1)N(C2CCCC2)C(=O)CNS(=O)(=O)C3=CC=C(C=C3)Cl
CCCC(C(=O)NCC1=CC=CO1)N(C2CCCC2)C(=O)CNS(=O)(=O)C3=CC=CC=C3
C1CCC(CC1)CNC(=O)COC(=O)C2=CC=C(C=C2)CNS(=O)(=O)C3=CC(=C(C=C3)F)Cl
CN\1CCN/C1=C(/C(=C(Cl)Cl)N(C)CC2=CC=CC=C2)\[N+](=O)[O-]
CN(CC1=CC=CC=C1)C(=C(Cl)Cl)C(=C2NCCN2)[N+](=O)[O-]
C1=CC=C(C(=C1)CNC(=O)CCC2=NC3=CC=CC=C3S2)F
CC1=NC2=C(C=CC=C2SCC(=O)NC3=CC=C(C=C3)F)C=C1
CC1=CC(=C(C=C1)C)NC(=O)CSC2=CC=CC3=C2N=CC=C3
CC1=C(C(=CC=C1)NC(=O)CSC2=CC=CC3=C2N=CC=C3)C
COC1=CC(=C(C=C1)NC(=O)CSC2=CC=CC3=C2N=CC=C3)OC
CC1=CC(=C(C=C1)NC(=O)CSC2=CC=CC3=C2N=CC=C3)C
C1=CC=C(C(=C1)NC(=O)CSC2=CC=CC3=C2N=CC=C3)F
CCCCOC1=CC=C(C=C1)NC(=O)CSC2=CC=CC3=C2N=CC=C3
CC1=CC(=CC=C1)NC(=O)CSC2=CC=CC3=C2N=CC=C3
C1=CC2=C(C(=C1)SCC(=O)NC3=CC(=CC(=C3)C(=O)O)C(=O)O)N=CC=C2
CCCCCOC1=CC=C(C=C1)NC(=O)CSC2=CC=CC3=C2N=CC=C3
C1=CC(=CN=C1)C(=O)NC2=NC=C(S2)S(=O)(=O)C3=CC=C(C=C3)[N+](=O)[O-]
COC1=C(C=C(C=C1)F)S(=O)(=O)N2CCN(CC2)CC3=CC4=C(C=C3)OCO4
CCOC1=C(C=C(C=C1)S(=O)(=O)N2CCN(CC2)CC3=CC4=C(C=C3)OCO4)OCC
COC1=CC(=CC=C1)S(=O)(=O)N2CCN(CC2)CC3=CC4=C(C=C3)OCO4
COC1=C(C=C(C=C1)Cl)S(=O)(=O)N2CCN(CC2)CC3=CC4=C(C=C3)OCO4
COC1=CC(=C(C=C1Cl)S(=O)(=O)N2CCN(CC2)CC3=CC4=C(C=C3)OCO4)Cl
CC1=CC(=CC=C1)S(=O)(=O)N2CCN(CC2)CC3=CC4=C(C=C3)OCO4
C1CN(CCN1CC2=CC3=C(C=C2)OCO3)S(=O)(=O)C4=CC=CC(=C4)F
C1CN(CCN1CC2=CC3=C(C=C2)OCO3)S(=O)(=O)C4=C(C=CC(=C4)Cl)Cl
CCOC1=CC=C(C=C1)S(=O)(=O)N2CCN(CC2)CC3=CC4=C(C=C3)OCO4
CC1=CC(=C(C=C1C)S(=O)(=O)N2CCN(CC2)CC3=CC4=C(C=C3)OCO4)OC
CC1=CC(=C(C=C1OC)S(=O)(=O)N2CCN(CC2)CC3=CC4=C(C=C3)OCO4)C
COC1=CC=C(C=C1)S(=O)(=O)N2CCN(CC2)CC3=CC4=C(C=C3)OCO4
CCOC1=C(C=C(C=C1)S(=O)(=O)N2CCN(CC2)CC3=CC4=C(C=C3)OCO4)Cl
COC1=C(C=C(C=C1)S(=O)(=O)N2CCN(CC2)CC3=CC4=C(C=C3)OCO4)F
CCOC1=C(C=C(C=C1)S(=O)(=O)N2CCN(CC2)CC3=CC4=C(C=C3)OCO4)C
C1CN(CCN1CC2=CC3=C(C=C2)OCO3)S(=O)(=O)C4=CC(=C(C=C4)F)F
C1CN(CCN1CC2=CC3=C(C=C2O)OCO3)S(=O)(=O)C4=CC=CC=C4[N+](=O)[O-]
CSC1=CC=C(C=C1)S(=O)(=O)N2CCN(CC2)CC3=CC4=C(C=C3)OCO4
C1CN(CCN1CC2=CC3=C(C=C2)OCO3)S(=O)(=O)C4=CC=CC=C4[N+](=O)[O-].C(=O)(C(=O)O)O
C1CN(CCN1CC2=CC3=C(C=C2)OCO3)S(=O)(=O)C4=CC=CC(=C4)C(=O)O
CC1=CC(=C(N1C2=CC(=C(C=C2)N3CCCC3)[N+](=O)[O-])C)C=O
CC1=CC(=C2C3=C4C=CC=CC4=NC3=CC(=C2N1)C)C(=O)OC
CN(C)C1=CC=C(C=C1)NC(=O)CN2C3=CC=CC=C3C(=O)N(C2=O)CC4=CC=CC=C4
CCN(C1=CC=CC(=C1)C)C(=O)CN2C3=CC=CC=C3C(=O)N(C2=O)CC4=CC=CC=C4
CN1C2=C(C(=O)NC1=O)N(C(=N2)SCCCC3=CC=CC=C3)CCOC
CC(C)N1C2=C(N=C1SCCCC3=CC=CC=C3)N(C(=O)NC2=O)C
CN1C2=C(C(=O)NC1=O)N(C(=N2)SCCCC3=CC=CC=C3)CC=C
C/C=C/CN1C2=C(N=C1SCCCC3=CC=CC=C3)N(C(=O)NC2=O)C
CCOCCN1C2=C(N=C1SCCCC3=CC=CC=C3)N(C(=O)NC2=O)C
CC1=CC2=C(C=C1C)NC(=O)C(=C2)CCNC(=O)C3C4=CC=CC=C4OC5=CC=CC=C35
CS(=O)(=O)OC1=C(C=C(C=C1)Br)/C=C/2\C(=O)OC(=N2)C3=CC=CO3
CCOC(=O)C1=C(SC(=C1C)C(=O)OCC)NC(=O)CCN2CCCCCC2
C1COC(=O)C1OC(=O)C2=CC(=CC=C2)S(=O)(=O)N3CCC4=CC=CC=C4C3
CN1C2=C(C=C(C=C2)S(=O)(=O)N3CCC(CC3)C(=O)NCC4=CC=CS4)OC1=O
CCN1C(=[N+](C2=C1C=C(C=C2)C(=O)OCC)CC)C.[I-]
CCN1C(=[N+](C2=C1C=C(C=C2)S(=O)(=O)N(C)C)CC)C.[I-]
CCCCCCCCCCCCOCN1C=[N+](C2=CC=CC=C21)C.[Cl-]
CCN1C(=[N+](C2=CC(=C(C=C21)Cl)Cl)CCOC(=O)C)C.[I-]
CCOC(=O)CN1C(=[N+](C2=CC(=C(C=C21)Cl)Cl)C)C.[I-]
CC1=[N+](C2=CC(=C(C=C2N1CCOC(=O)C)Cl)Cl)CCOC(=O)C.[I-]
CCSC1=[NH+]C2=CC=CC=C2N1.[Cl-]
CC[N+]1=C(N(C2=C1C=CC(=C2)C(=O)OCC)CCO)C.[I-]
CCN1C(=[N+](C2=C1C=C(C=C2)S(=O)(=O)NC)CC)C.[I-]
CC1=[N+](C2=CC(=C(C=C2N1CCCOC(=O)C)Cl)Cl)C.[I-]
CC[N+]1=C(N(C2=C1C=CC(=C2)S(=O)(=O)N(C)C)C)C.[I-]
CCN1C(=[N+](C2=CC(=C(C=C21)Cl)Cl)CCCS(=O)(=O)[O-])C
CC1=C(C(=C(C(=N1)SCC(=O)C2=CC3=CC=CC=C3OC2=O)C#N)C4=CC=CS4)C(=O)NC5=CC=CC=C5
CC1=C(N=C2C=C(C=CC2=N1)NC(=O)N3CCSCC3)C
C1CC(=O)N(C1=O)CCCCCC(=O)NCC2=CC=CC=C2
C1CCN(C1)C(=O)CC2=CN(C3=CC=CC=C32)CC4=CC(=CC=C4)Cl
CC(=C)C1=CC(=CC=C1)C(C)(C)NC(=O)NCC2=CN=CC=C2
C1COCCN1CC#CCOCC#CC2=CC=CC=C2.Cl
CCCCC1=NC2=C(N1CC3=CC=CC=C3Cl)N=C(C(=C2)N)C
CCCCCCNC(=O)CCC1=NC2=C(N1CC3=CC=C(C=C3)OC)N=CC=C2
COC1=CC=C(C=C1)CN2C(=NC3=C2N=CC=C3)CCC(=O)O
CC1=NC2=C(C=C1N)N=C(N2CC3=CC=CC=C3)C
COCCCNC(=O)CCC1=NC2=C(N1CC3=CC=CC=C3)N=CC=C2
CC1=C(C=C2C(=N1)N(C(=N2)C)CC3=CC=CC=C3)NC(=O)C(C)(C)C
CC1=C(C=C2C(=N1)N(C(=N2)C)CC3=CC=C(C=C3)[N+](=O)[O-])NC(=O)C
CCCCNC(=O)CCC1=NC2=C(N1CC3=CC=CC=C3)N=CC=C2
COCCNC(=O)CCC1=NC2=C(N1CC3=CC=C(C=C3)OC)N=CC=C2
C1=CC2=C(N=C1)N(C=N2)CC3=CC=C(C=C3)C(=O)O
CCCCC1=NC2=C(N1CC3=CC(=CC=C3)Cl)N=C(C(=C2)N)C
CCCCC1=NC2=C(C(=CN=C2N1CC3=CC(=CC=C3)[N+](=O)[O-])N)C
CC1=C(C=C2C(=N1)N(C(=N2)C)CC3=CC=CC=C3)NC(=O)C
CCCCC1=NC2=C(N1CC3=CC=C(C=C3)Br)N=C(C(=C2)N)C
CCCCNC(=O)CCC1=NC2=C(N1CC3=CC=C(C=C3)OC)N=CC=C2
COC1=CC=CC=C1CN2C=NC3=C2N=CC=C3
COCCCNC(=O)CCC1=NC2=C(N1CC3=CC=C(C=C3)OC)N=CC=C2
CC1=C(C=C2C(=N1)N(C(=N2)C)CC3=CC=CC=C3[N+](=O)[O-])NC(=O)C
C1=CC=C(C=C1)CN2C(=NC3=C2N=CC=C3)CCC(=O)O
CCOC(=O)CCNC(=O)NC1=C(N=C2C(=C1)N=C(N2CC3=CC(=CC=C3)Cl)C)C
CCNC(=O)NC1=C(N=C2C(=C1)N=C(N2CC3=CC=C(C=C3)Br)C)C
CCOC(=O)CNC(=O)CSC1=NC2=C(N1CC3=CC=CC=C3)N=CC=C2
CC1=CC(=CS1)C(=O)N2CCN(CC2)C/C=C/C3=CC=CC=C3
CC1(NC2=CC=CC=C2S1)C3=CC=C(C=C3)[N+](=O)[O-]
C1=CC=C2C(=C1)NC(S2)C3=C(C=CC(=C3)Br)O
COC1=CC=C(C=C1)OC(=O)C2=C(C=CC(=C2)S(=O)(=O)N3CCCC3)Cl
COC1=CC=C(C=C1)OC(=O)C2=CC(=CC=C2)S(=O)(=O)N3CCCC3
C1=CC=C(C=C1)S(=O)(=O)/C(=C/C2=CC(=C(C=C2)O)O)/C#N
C1=CC=C(C=C1)/C=C/S(=O)(=O)C2=CC=CC=C2
CC1=CC=C(C=C1)S(=O)(=O)/C=C/C2=CC=CC=C2
C1=CC=C(C=C1)S(=O)(=O)/C(=C/C2=CC=C(C=C2)OCC(=O)N)/C#N
C1=CC(=CC=C1/C=C(\C#N)/S(=O)(=O)C2=C(C=CC(=C2)Br)Br)C(=O)O
CCN(CC)C(=O)COC1=C(C=C(C=C1)/C=C(\C#N)/S(=O)(=O)C2=CC=CC=C2)OC
CC1=CC=C(C=C1)S(=O)(=O)/C(=C\C2=CC=C(C=C2)OC)/C#N
C1=CC=C(C=C1)S(=O)(=O)/C(=C\C2=CC=C(C=C2)F)/C#N
CC1(C(=O)N(C(=O)N1)CC(=O)NC2=NN=C(S2)C3CC3)C4=CC=CC=C4
CCC1(C(=O)N(C(=O)N1)CC(=O)NC2=NN=C(S2)C3CC3)C4=CC=CC=C4
CC1=CC=C(C=C1)N2CC(CC2=O)C(=O)NCC3=CN=CC=C3
C1C(CN(C1=O)C2=CC=C(C=C2)F)C(=O)NCC3=CN=CC=C3
C1C(CN(C1=O)C2=CC=C(C=C2)Cl)C(=O)NCC3=CN=CC=C3
CC1=C(C=CC(=C1)N2CC(CC2=O)C(=O)NCC3=CN=CC=C3)C(C)C
COC1=CC=C(C=C1)N2CC(CC2=O)C(=O)NCC3=CN=CC=C3
CCN(CC)S(=O)(=O)C1=CC=C(C=C1)N2CC(CC2=O)C(=O)NCC3=CN=CC=C3
CCOC1=CC=CC=C1N2CC(CC2=O)C(=O)N(C)CC3=CN=CC=C3
C1=CC=C(C=C1)SCC2=C(OC=C2)C(=O)O
CC(C)C1=NC2=C(C3=C1COC(C3)(C)C)C4=C(S2)C(=O)N(C=N4)N
CCC1=NC2=C(C3=C1COC(C3)(C)C)C4=C(S2)C(=O)N(C=N4)N
CCCC1=NC2=C(C3=C1COC(C3)(C)C)C4=C(S2)C(=O)N(C=N4)N
CC(C)CC1=NC2=C(C3=C1COC(C3)(C)C)C4=C(S2)C(=O)N(C=N4)N
C1=CC=C2C(=C1)C(=O)N(C2=O)C3=CC=C(C=C3)C4=NC5=CC=CC=C5O4
C1=CC=C(C(=C1)C(F)(F)F)NS(=O)(=O)C2=CC=C(S2)C3=CC=CC=N3
COC1=C(C=C(C=C1)CN(CCN2CCOCC2)C(=O)C3=C(C=CC=C3F)F)OC.Cl
COC1=CC(=CC(=C1OC)OC)C(=O)NC2=NN=C(S2)CC(=O)N3CCOCC3
COC1=CC(=CC(=C1OC)OC)NC(=O)C2=CC=C(C=C2)C(=O)C3=CC=CC=C3
COC1=CC(=C(C=C1C(=O)C2=CC=CC=C2)OC)C(=O)NC3=CC=C(C=C3)O
COC1=CC=C(C=C1)NC(=O)C2=CC=C(C=C2)C(=O)C3=C(C=CC(=C3)OC)OC
C1=CC=C(C=C1)C(=O)C2=CC=C(C=C2)C(=O)NC3=CC=CC=C3F
CC(=O)NC1=CC=C(C=C1)NC(=O)C2=CC=C(C=C2)C(=O)C3=C(C=CC(=C3)OC)OC
COC1=CC(=C(C=C1)OC)C(=O)C2=CC=C(C=C2)C(=O)NC3=CC=CC=C3
CC1=C(C(=CC=C1)C)N(C(C)C(=O)OC)C(=O)C2=CC=C(C=C2)C(=O)C3=CC=CC=C3
C1C2C=CC1C3C2C(=O)N(C3=O)CC(=O)NC4=NC(=NN4)SCC5=CC=C(C=C5)Cl
CCOC(=O)/C(=C\1/C=CN(C=N1)C2=CC=CC=C2)/C#N
CCOC(=O)/C(=C\1/C=CN(C=N1)C2=CC=C(C=C2)C)/C#N
CNC(=S)N1C2CCCC1CC(C2)NC(=O)C3=CC=C(C=C3)F
CCCCN1C2CCCC1CC(C2)NC(=O)C3=CC(=CC=C3)Cl
CC1=CC=CC=C1C(=O)NC2CC3CCCC(C2)N3CC(=O)NCC=C
CC(C)CN1C2CCCC1CC(C2)NC(=O)C3=CC=C(C=C3)OC
C1CC2CC(CC(C1)N2)NC(=O)C3=CC=CC=C3
CCCN1C2CCCC1CC(C2)NC(=O)C3=CC=CC=C3
CCCN1C2CCCC1CC(C2)NC(=O)C3=CC=C(C=C3)C(C)(C)C
CCCCN1C2CCCC1CC(C2)NC(=O)C3=CC=CC=C3Cl
CCCN1C2CCCC1CC(C2)NC(=O)C3=CC=CC=C3OC
CCCN1C2CCCC1CC(C2)NC(=O)C3=CC(=CC(=C3)OC)OC
CCCN1C2CCCC1CC(C2)NC(=O)C3=CC(=CC=C3)Cl
CCCN1C2CCCC1CC(C2)NC(=O)C3=CC(=CC=C3)[N+](=O)[O-]
CCCN1C2CCCC1CC(C2)NC(=O)C3=CC=CC=C3Br
CCCN1C2CCCC1CC(C2)NC(=O)C3=CC=C(C=C3)Br
CC(C)CN1C2CCCC1CC(C2)NC(=O)C3=CC(=C(C=C3)OC)OC
CCCN1C2CCCC1CC(C2)NC(=O)C3=CC=CC=C3OCC
CCCN1C2CCCC1CC(C2)NC(=O)C3=CC=CC=C3F
CCCN1C2CCCC1CC(C2)NC(=O)C3=CC=C(C=C3)F
CCOC1=CC=C(C=C1)C(=O)NC2CC3CCCC(C2)N3CC(C)C
CCCN1C2CCCC1CC(C2)NC(=O)C3=CC(=CC=C3)OC
CCCN1C2CCCC1CC(C2)NC(=O)C3=CC=C(C=C3)OC
CCCN1C2CCCC1CC(C2)NC(=O)C3=CC(=C(C(=C3)OC)OC)OC
CCCCN1C2CCCC1CC(C2)NC(=O)C3=CC(=C(C=C3)OC)OC
CC(C)CN1C2CCCC1CC(C2)NC(=O)C3=CC=C(C=C3)[N+](=O)[O-]
CCCCN1C2CCCC1CC(C2)NC(=O)C3=CC(=CC=C3)OC
CC1=C(C(=NC(=O)N1C2=CC=CC=C2)NCC3=CC=CC=C3)C(=O)C
C1CC2=C(C(NC3=C(N2)C=C(C=C3)C(=O)C4=CC=CC=C4)C5=CC=CO5)C(=O)C1
CC1=CSC(=C1C2=C(SC=C2C)C(=O)O)C(=O)O
CCOC(=O)C1=C(SC=C1C2=CSC=C2)N
CC1=C(C(=CS1)C(=O)O)C2=C(SC=C2C(=O)O)C
C1CC(OC1)CN(C(C2=CC=CC=C2F)C(=O)NCC3=CC=CC=C3)C(=O)C4=CC=CC=N4
C1CC(OC1)CNC(=O)CN2C3=C(CCC3)C(=CC2=O)C4=CC=CC=C4Cl
COCCN1C(=NN=N1)CN2CCN3CCCC3C2.Cl
CC(C)(C)N1C(=NN=N1)CN2CCN3CCCC3C2
CC(=O)N1C(CC2=C1C=CC(=C2)S(=O)(=O)N3CCCCC3)C(=O)NCC4=CC=C(C=C4)N(C)C
CCOC1=CC=CC=C1CNC(=O)C2CC3=C(N2C(=O)C)C=CC(=C3)S(=O)(=O)N4CCCCC4
CC1=CC=C(C=C1)CNC(=O)C2CC3=C(N2C(=O)C)C=CC(=C3)S(=O)(=O)N4CCCCC4
CC(=O)N1C(CC2=C1C=CC(=C2)S(=O)(=O)N3CCCCC3)C(=O)NCC4=CC=CC=C4OC
CC(=O)N1C(CC2=C1C=CC(=C2)S(=O)(=O)N3CCCCC3)C(=O)NCC4=CC(=CC=C4)Cl
CC(=O)N1C(CC2=C1C=CC(=C2)S(=O)(=O)N3CCCCC3)C(=O)NCC4=CC=C(C=C4)SC
CCOC1=CC=C(C=C1)CNC(=O)C2CC3=C(N2C(=O)C)C=CC(=C3)S(=O)(=O)N4CCCCC4
CC1=CC=CC=C1CNC(=O)C2CC3=C(N2C(=O)C)C=CC(=C3)S(=O)(=O)N4CCCCC4
CC1=CC2=C(C3=C(CCCC3)C(=O)O2)C(=C1)OCC4=C(OC(=C4)C(=O)O)C
CN1C(=NN=C1SCC(=O)OCC2=CC=CC=C2)C3=CC=CO3
CCN1C(=NN=C1SCC(=O)OCC2=CC=CC=C2)C3=CC=CO3
CC(C1=CC=CC=C1)N2CC(CC2=O)C(=O)N3CCN(CC3)C4=CC=C(C=C4)F
COC1=CC=CC=C1CN2CC(CC2=O)C(=O)N3CCN(CC3)C4=CC=C(C=C4)F
CC(C1=CC=CC=C1)N2CC(CC2=O)C(=O)N3CCN(CC3)C4=CC=CC=C4
COC1=CC(=CC(=C1)C2=NN(C(=C2)N)S(=O)(=O)C3=CC=CC4=NSN=C43)OC
CCOC1=CC=C(C=C1)C2=NN(C(=C2)N)S(=O)(=O)C3=CC=CC4=NSN=C43
C1=CC(=CC(=C1)F)C2=NN(C(=C2)N)S(=O)(=O)C3=CC=CC4=NSN=C43
C1=CC2=NSN=C2C(=C1)S(=O)(=O)N3C(=CC(=N3)C4=CC=C(C=C4)Br)N
C1=CC2=NSN=C2C(=C1)S(=O)(=O)N3C(=CC(=N3)C4=CC=C(C=C4)Cl)N
COC1=CC=CC=C1C2=NN(C(=C2)N)S(=O)(=O)C3=CC=CC4=NSN=C43
COC1=CC(=C(C=C1)OC)NC(=O)COC(=O)C2=CC=C(C=C2)N3C=NN=N3
COC(=O)C1=CC(=O)N=C2N1C=CS2
CC1=CSC2=NC(=O)C=C(N12)C(=O)OC
COC1=CC=CC=C1N2CCN(CC2)C3=NN=C(C4=CC=CC=C43)C5=CC=C(C=C5)F
CC1=CC=C(C=C1)CN2C=CC(=N2)NC(=O)C3=NOC(=C3)C4CC4
CCC1=CC=C(C=C1)OCC(=O)NCC(C2=CC=C(C=C2)Cl)N3CCCCC3
COC1=CC=C(C=C1)C(CNC(=O)COC2=CC=C(C=C2)[N+](=O)[O-])N3CCCCC3
COC1=CC=C(C=C1)C(CNC(=O)COC2=CC=C(C=C2)OC)N3CCCCC3
CC1=C(C=C(C=C1)OCC(=O)NCC(C2=CC=C(C=C2)OC)N3CCCCC3)C
CC1=C(C=CC(=C1)OCC(=O)NCC(C2=CC=C(C=C2)OC)N3CCCCC3)Cl
CC1=C(C=CC(=C1)Cl)OCC(=O)NCC(C2=CC=C(C=C2)OC)N3CCCCC3
CC1=CC(=CC(=C1Cl)C)OCC(=O)NCC(C2=CC=C(C=C2)OC)N3CCCCC3
CC(C)(C(=O)NCC(C1=CC=C(C=C1)OC)N2CCCCC2)OC3=CC=C(C=C3)Cl
COC1=CC=C(C=C1)C(CNC(=O)COC2=CC=CC=C2OC)N3CCCCC3
CC1=CC2=NC(=C(N2C=C1)C(=O)NN=C3CCN(CC3)C)C
CC1=CN2C(=NC(=C2C(=O)NN=C3CCN(CC3)C)C)C=C1
CC1=C(N2C=CC=CC2=N1)C(=O)NN=C3CCN(CC3)C
COC1=CC=CC=C1NC(=O)CCCCCN2C(=O)C3=CC=CC4=C3C(=CC=C4)C2=O
C1CC(=O)N(C1)CCCNC(=O)COC(=O)C2=CC=C(C=C2)OC(F)F
C1CCN(C1)S(=O)(=O)C2=CC3=C(C=C2)N(C(=O)O3)CC(=O)N4CCC5=CC=CC=C5C4
C1CC(=O)N(C1)C(=O)COC(=O)C2COC3=CC=CC=C3O2
C1CCC(CC1)NC(=O)C2=C(C=CC(=C2)[N+](=O)[O-])N3CCCCC3
CC1=CC=CC=C1N(CC(=O)NC(C)(C)C)C(=O)C2=CC=C(N2)C3=CC=CC=C3
C1CCC2(CC1)C(=C(N3C(=C2C#N)SC4C3(CCCC4)O)N)C#N
CCC(C)(C)NC(=O)C(C1=CC=C(C=C1)OC)N(C2=CC3=C(C=C2)OCO3)C(=O)CCC(=O)NC4=NOC(=C4)C
C[N+]1=CC=CC=C1/C=C/C2=CC(=C(C=C2)F)F.[I-]
CC(C)CC[N+]1=CC=CC=C1/C=C/C2=CC=C(C=C2)N(C)C.[I-]
C[N+]1=CC=CC=C1/C=C/C2=CC=C(C=C2)[N+](=O)[O-].[I-]
CC[N+]1=CC=CC=C1/C=C/C2=CC=C(C=C2)N(C)C.[I-]
C[N+]1=CC=CC=C1/C=C/C2=CC=C(C=C2)C#N.[I-]
C[N+]1=CC=CC=C1/C=C/C2=C(C=CC(=C2)Br)O.[I-]
C[N+]1=CC=CC=C1/C=C/C2=CC=CC=C2Cl.[I-]
CCOC1=C(C=CC(=C1)/C=C/C2=CC=CC=[N+]2C)O.[I-]
CC1=C[N+](=C(C=C1)/C=C/C2=CC=C(C=C2)N(C)C)C.[I-]
C[N+]1=CC=CC=C1/C=C/C2=C(C=C(C=C2)OC)O.[I-]
CCN(CC)C1=CC(=C(C=C1)/C=C/C2=CC=CC=[N+]2C)OC.[I-]
CC[N+]1=C(C=CC(=C1)C)/C=C/C2=CC=C(C=C2)N(C)C.[I-]
C[N+]1=CC=CC=C1/C=C/C2=C(C=CC=C2F)F.[I-]
CN(C)C1=CC=C(C=C1)/C=C/C2=CC=CC=[N+]2[O-]
CC1=CC=CC=C1/C=C/C2=CC=CC=[N+]2C.[I-]
C1CN(C(C(=O)N1)CC(=O)NCCC2=CC=NC=C2)CC3=CC(=CC=C3)OC4=CC=CC=C4
COC1=C(C(=CC=C1)OC)C(=O)NC(=S)NC2=CC3=C(C=C2)OCCO3
C1COC2=C(O1)C=CC(=C2)NC(=S)NC(=O)C3=CC=CC=C3F
CC1=CC(=CC(=C1)C(=O)NC(=S)NC2=CC3=C(C=C2)OCCO3)C
CCOC1=CC=CC(=C1)C(=O)NC(=S)NC2=CC3=C(C=C2)OCCO3
C1COC2=C(O1)C=CC(=C2)NC(=S)NC(=O)C3=CC=CC=C3
CC1=CC(=C(C=C1)C(=O)NC(=S)NC2=CC3=C(C=C2)OCCO3)C
C1COC2=C(O1)C=CC(=C2)NC(=S)NC(=O)C3=C(C=C(C=C3)F)Cl
CCC1=CC=C(C=C1)C(=O)NC(=S)NC2=CC3=C(C=C2)OCCO3
C1COC2=C(O1)C=CC(=C2)NC(=S)NC(=O)C3=CC(=CC=C3)Br
CCN1C2=C(C(=O)N(C(=N2)SCC(=O)N(CC)CC)C3=CC=CC=C3)SC1=S
CCN1C2=C(C(=O)N(C(=N2)SC)C3=CC=CC=C3)SC1=S
C1CCCN(CC1)C2=NC3=C(C=NN3C4=CC=CC=C4)C(=N2)N5CCN(CC5)C6=CC=CC=N6
COC1=CC=CC(=C1)C2=NN(C(C2)(C(F)(F)F)O)C(=O)C3=CC=CS3
COC1=CC=C(C=C1)C2=NN(C(C2)(C(F)(F)F)O)C(=O)C3=CC=CS3
C1COCCN1C(CNS(=O)(=O)C2=CC=C(C=C2)Cl)C3=CC=CO3
CC1=CC=C(C=C1)S(=O)(=O)NCC(C2=CC=CO2)N3CCOCC3
COC(CNC(=O)CNC(=S)N(CCCN1CCOCC1)CC2=CC=CS2)OC
CN(C)CCNC(=O)CNC(=S)N(CCCN1CCOCC1)CC2=CC=CS2
CCCCNC(=O)CNC(=S)N(CCCN1CCOCC1)CC2=CC=CS2
CC(C)CCNC(=O)CNC(=S)N(CCCN1CCOCC1)CC2=CC=CS2
COCCNC(=O)CNC(=S)N(CCCN1CCOCC1)CC2=CC=CS2
CCN(CC)C(=O)CNC(=S)N(CCCN1CCOCC1)CC2=CC=CS2
CCN(CC)CCNC(=O)CNC(=S)N(CCCN1CCOCC1)CC2=CC=CS2
CCC(C)NC(=O)CNC(=S)N(CCCN1CCOCC1)CC2=CC=CS2
CCN(CC)CCCNC(=O)CNC(=S)N(CCCN1CCOCC1)CC2=CC=CS2
C1COCCN1CCCNCC2=CC=CS2.Cl
C1=CC=C(C(=C1)C(=O)NC2=CC=C(C=C2)C3=CC=C(C=C3)[N+](=O)[O-])F
C1=CC=C(C=C1)C2=CC=C(C=C2)NC(=O)C3=CC=CC=C3
CCOC(=O)C1=CC=C(O1)CC(=O)C2=C(C3=C(O2)C=C(C=C3)O)C
C1CC(OC1)CN=C2C3=CC=CC=C3C(=NCC4CCCO4)N2
COC1=CC2=CC(=C(N=C2C=C1OC)SCC(=O)N3CCOCC3)C#N
CC1=CC(=NC2=C1C=CC(=C2)OC)SCC(=O)N3CCOCC3
CC1=CC2=CC(=C(C=C2N=C1SCC(=O)N3CCOCC3)OC)OC
CCOC1=CC2=NC(=C(C=C2C=C1)C#N)SCC(=O)N3CCOCC3
CC(C)(C)CC(C)(C)NC(=S)NC1=CC2=C(C=C1)N=C(C(=N2)C3=CC=CC=N3)C4=CC=CC=N4
CC1=CC2=C(C=C1C)N=C(C(=N2)C3=CC=CC=N3)C4=CC=CC=N4
C1=CC=NC(=C1)C2=NC3=C(C=C(C=C3)NC(=S)NCCCO)N=C2C4=CC=CC=N4
CCCNC(=S)NC1=CC2=C(C=C1)N=C(C(=N2)C3=CC=CC=N3)C4=CC=CC=N4
C1=CC=C2C(=C1)N=C(C(=N2)C3=CC=CC=N3)C4=CC=CC=N4
CN(C)NC(=S)NC1=CC2=C(C=C1)N=C(C(=N2)C3=CC=CC=N3)C4=CC=CC=N4
CC1=CC2=C(C=C1)S(=O)(=O)C(C=C2)(C)C
CC1CC(CN(C1)CCCNC(=O)CCNC(=O)CN2C=CC3=CC=CC=C3C2=O)C
CCNC(=O)C1CCCN1C(=O)C(CCCN=C(N)N)NC(=O)C(CC(C)C)NC(=O)C(CC2=CN(C=N2)CC3=CC=CC=C3)NC(=O)C(CC4=CC=C(C=C4)O)NC(=O)C(CO)NC(=O)C(CC5=CNC6=CC=CC=C65)NC(=O)C(CC7=CN=CN7)NC(=O)C8CCC(=O)N8
C1CN(C(C2=CC=CN21)C3=CC=CC=C3)C(=O)C4=CC=CO4
CN(CC(=O)NC1=CC=CC=C1C(F)(F)F)C(=O)CC2C3=CC=CC=C3C(=O)O2
C1CCC2=NC3=C(C=CC(=C3)C(=O)N4CCC5=CC=CC=C54)C(=O)N2CC1
C1COCCN1CC(=O)NCC23CC4CC(C2)CC(C4)C3.Cl
CC1=CC=C(C=C1)NS(=O)(=O)C2=CC=C(C=C2)OCC(=O)N3CCOCC3
CC1=CC(=C(C=C1)C)NS(=O)(=O)C2=CC=C(C=C2)OCC(=O)N3CCOCC3
C1COCCN1C(=O)COC2=CC=C(C=C2)S(=O)(=O)NC3=CC=CC=C3
C1COCCN1C(=O)COC2=CC=C(C=C2)S(=O)(=O)NC3=CC=C(C=C3)Cl
COC1=C(C=C(C=C1)NS(=O)(=O)C2=CC=C(C=C2)OCC(=O)N3CCOCC3)Cl
COC1=CC=C(C=C1)NS(=O)(=O)C2=CC=C(C=C2)OCC(=O)N3CCOCC3
C1COCCN1C(=O)COC2=CC=C(C=C2)S(=O)(=O)NC3=CC=CC(=C3)C(F)(F)F
C1C2=C(C(=CC(=C2)[N+](=O)[O-])CSC3=NC4=CC=CC=C4C(=O)N3C5=CC=CC=C5)OCO1
COC1=CC(=C(C=C1)NC(=O)C2=CC3=C(C=C2)C(=O)N(C3=O)CC4CCCO4)OC
CCOC(=O)C1=CC(=CC=C1)NC(=O)C2=CC3=C(C=C2)C(=O)N(C3=O)CC4CCCO4
C1CC(OC1)CN2C(=O)C3=C(C2=O)C=C(C=C3)C(=O)NC4=CC=CC(=C4)C(=O)O
CC1=C(C=C(C=C1)NC(=O)C2=CC3=C(C=C2)C(=O)N(C3=O)CC4CCCO4)C
CCOC1=CC=CC=C1NC(=O)C2=CC3=C(C=C2)C(=O)N(C3=O)CC4CCCO4
C1CC(OC1)CN2C(=O)C3=C(C2=O)C=C(C=C3)C(=O)NC4=CC=C(C=C4)C(=O)O
C1CC(OC1)CN2C(=O)C3=C(C2=O)C=C(C=C3)C(=O)NC4=CC=C(C=C4)CC(=O)O
COC1=CC=CC(=C1)NC(=O)C2=CC3=C(C=C2)C(=O)N(C3=O)CC4CCCO4
COC(=O)C1=CC(=CC=C1)NC(=O)C2=CC3=C(C=C2)C(=O)N(C3=O)CC4CCCO4
CCOC(=O)C1=CC=C(C=C1)NC(=O)C2=CC3=C(C=C2)C(=O)N(C3=O)CC4CCCO4
COC(=O)CC1=CC=C(C=C1)NC(=O)C2=CC3=C(C=C2)C(=O)N(C3=O)CC4CCCO4
COC1=CC(=C(C=C1)OC)NC(=O)C2=CC3=C(C=C2)C(=O)N(C3=O)CC4CCCO4
COC1=C(C=C(C=C1)NC(=O)C2=CC3=C(C=C2)C(=O)N(C3=O)CC4CCCO4)O
CC1=C(C=CC=C1NC(=O)C2=CC3=C(C=C2)C(=O)N(C3=O)CC4CCCO4)C(=O)O
COC1=CC=C(C=C1)NC(=O)C2=CC3=C(C=C2)C(=O)N(C3=O)CC4CCCO4
C1CC(OC1)CN2C(=O)C3=C(C2=O)C=C(C=C3)C(=O)NC4=CC(=C(C=C4)O)C(=O)O
C1=CC=C(C=C1)COC2=CC=C(C=C2)C(=O)NC(=S)NC3=CC(=C(C=C3)Cl)C(=O)O
CCN1C=C(C2=CC=CC=C21)C(=O)NCC3=CC=CC=C3
CN1C=C(C2=CC=CC=C21)C(=O)NCC3=CC=CC=C3
C1CCC(=C(C#N)C2=NC(=CS2)C3=CC4=CC=CC=C4OC3=O)C1
C1=CC=C(C=C1)CC2=NC(C3=C(N2)N(C(=O)NC3=O)CC4=CC=CO4)(C(F)(F)F)C(F)(F)F
CCOC(=O)C1=CN=C2C=CC(=CC2=C1NC3=CC=C(C=C3)S(=O)(=O)NC4=NC=CC=N4)Cl
CCOC(=O)C1=CN=C2C(=C(C=CC2=C1NC3=CC=C(C=C3)S(=O)(=O)NC4=NC=CC=N4)C)C
CCOC(=O)C1=C(C2=CC(=CC(=C2N=C1)C)C)NC3=CC=C(C=C3)S(=O)(=O)NC4=NC=CC=N4
CCOC(=O)C1=CN=C2C(=C(C=CC2=C1NC3=CC=C(C=C3)S(=O)(=O)NC4=NC=CC=N4)Cl)C
C1=CC=C(C(=C1)/C=C\2/C(=O)N(C3=CC=CC=C3S2)CC(=O)NCC4=CN=CC=C4)F
CC1=CC(=CC=C1)N2CCN(CC2)C3=NC(=O)C(=C4CCCCC4)S3
C1=CC=C2C(=C1)C=CC=C2CC3=NC(=C(O3)NCC4=CC=C(C=C4)F)C#N
COC1=CC=C(C=C1)CNC2=C(N=C(O2)CC3=CC=CC4=CC=CC=C43)C#N
CC1=CC=CC=C1S(=O)CC2=CC=C(O2)C(=O)NCCN3CCOCC3
C1COCCN1CCNC(=O)C2=CC=C(O2)CS(=O)C3=CC=CC=C3Cl
CCOC(=O)C1=C2N=C(C3=CC=CC=C3N2N=N1)N4CCCCC4
CC(C)(C)NC(=O)C(C1=CC=CC=N1)N(C2CCCC2)C(=O)C3=CC4=C(C=C3)OCCO4
C1=CC=C(C=C1)COC(=O)CC(C(=O)O)NC(=O)OCC2=CC=CC=C2
C1CC(OC1)CN=CC2=C(N(C(=S)NC2=O)CC3=CC=C(C=C3)F)O
C1=CC=C(C=C1)C(=O)NNC(=O)CSCC2=CC=CC=C2Cl
CC1=CC2=CC3=C(CCC3)C=C2N=C1SCC(=O)O
CC(C)C1=NN=C(S1)NC(=O)CCCCCN2C(=O)C3C4CC(C3C2=O)C=C4
CC1=NN=C(S1)NC(=O)CCCCCN2C(=O)C3C4CC(C3C2=O)C=C4
CC1=NN=NN1/C(=C\C2=CC=CC=C2)/C(=O)OCC(=O)N(C)C3CCS(=O)(=O)C3
C1CC2=CC=CC=C2N(C1)C(=O)/C=C/C3=CC=C(C=C3)F
COC1=CC(=CC(=C1OC)OC)/C=C/C(=O)N2CCCC3=CC=CC=C32
COC1=CC(=C(C=C1)/C=C/C(=O)N2CCCC3=CC=CC=C32)OC
COC1=CC(=C(C=C1)OC)/C=C/C(=O)N2CCCC3=CC=CC=C32
COC1=CC=C(C=C1)/C=C/C(=O)N2CCCC3=CC=CC=C32
C1CN(CC1C2=CC=CC=C2)C(=O)NC3=CC=C(C=C3)Cl
CC1=CC=C(C=C1)C2CCN(C2)C(=O)NC3=CC=CC(=C3)C(=O)C
CCOC1=CC=C(C=C1)NC(=O)N2CCC(C2)C3=CC=C(C=C3)C
CC1=CC=C(C=C1)C2CCN(C2)C(=O)NC3=CC=CC=C3
CC1=CC=C(C=C1)C2CCN(C2)C(=O)NC3=CC=C(C=C3)F
CCC1=CC=C(C=C1)NC(=O)N2CCC(C2)C3=CC=CC=C3
CC1=C(C=C(C=C1)NC(=O)N2CCC(C2)C3=CC=CC=C3)C
C1CN(CC1C2=CC=CC=C2)C(=O)NC3=CC=CC=C3
COC1=CC(=C(C=C1)NC(=O)N2CCC(C2)C3=CC=CC=C3)OC
CC1=C(NC(=C1C(=O)C)C)C(=O)OCC(=O)C2=C(N(C(=O)N(C2=O)C)C)N
CCOC(=O)C1=C(NC(=C1C)C(=O)OCC(=O)C2=C(N(C(=O)N(C2=O)C)C)N)C
C1CCC2(C1)NC3=CC=CC=C3C(=S)N2
CCOC(=O)C1(CCN(CC1)S(=O)(=O)/C=C/C2=CC=CC=C2)CC3CC3
CC1(C2N(CCN1)C(=O)CS2)C.Cl
CC1(C2N(CCN1CC(=O)NN)C(=O)CS2)C
C1CN(CCC1C(=O)N)C(=O)COC2=CC3=CC=CC=C3C=C2
C1CCN(CC1)C(=O)COC2=C(C3=CC=CC=C3C=C2)Br
CC1CCN(CC1)C(=O)COC2=C(C3=CC=CC=C3C=C2)Br
C1CN(CCC1C(=O)N)C(=O)COC2=C(C3=CC=CC=C3C=C2)Br
C1CSCCN1C2=NC=NC3=C2NC4=C3C=C(C=C4)F
COC1=CC2=C(C=C1)C3=C(N2)C(=NC=N3)N4CCSCC4
C1CSCCN1C2=NC=NC3=C2NC4=CC=CC=C43
CC1=CC2=C(C=C1)OCC(=O)N2CCC(=O)NCC3COC4=CC=CC=C4O3
CC1=CC=C(O1)CN2CCN(CC2CCO)CC3=CN(N=C3C)C
CCCN1C(=C(C=N1)CN2CCN(C(C2)CCO)CC3=CC=C(O3)C)C
CCCN1C=C(C(=N1)C)CN2CCN(C(C2)CCO)CC3=CC=C(O3)C
CC1=CC=C(O1)CN2CCN(CC2CCO)CC3=C(N(N=C3C)C(C)C)C
C1CC(OC1)CNC(=O)C2=CC=CC=C2NC(=O)CC3=CC=CC=C3
CC(C)C1=CC=C(C=C1)C2CC(=O)N3CN(CSC3=C2C#N)C
CN1CN2C(=O)CC(C(=C2SC1)C#N)C3=C(C=CC(=C3)Br)OC
CN1CN2C(=O)CC(C(=C2SC1)C#N)C3=CC(=C(C=C3OC)OC)OC
C1CN(CCN1C2=CC=CC=C2O)C(=O)CNC(=O)C3=CC=CO3
C1CN(CCN1C2=CC=CC=C2F)C(=O)CNC(=O)C3=CC=CO3
CC(C(=O)N1CCN(CC1)C2=CC=CC=C2)NC(=O)C3=CC=CO3
C1CN(CCN1C2=CC=CC=C2)C(=O)CNC(=O)C3=CC=C(O3)Br
COC1=CC=C(C=C1)N2CCN(CC2)C(=O)CNC(=O)C3=CC=CO3
C1CN(CCN1C2=CC=CC=C2)C(=O)CNC(=O)C3=CC=CO3
COC1=CC=C(C=C1)N2CCN(CC2)C(=O)CNC(=O)C3=CC=C(O3)Br
C1=CC=C(C=C1)C[C@@H](C2=NN=C(O2)SCC3=CC=CC=C3Cl)N.Cl
C1=CC=C(C=C1)C[C@@H](C2=NN=C(O2)SCC3=CC=CC=C3F)N.Cl
CC1=CC(=NO1)NS(=O)(=O)C2=CC=C(C=C2)NC(=S)NC(=O)C3=CC=C(C=C3)C(C)(C)C
CC1=CC(=NO1)NS(=O)(=O)C2=CC=C(C=C2)NC(=S)NC(=O)C3=CC=C(C=C3)F
CC1=CC(=NO1)NS(=O)(=O)C2=CC=C(C=C2)NC(=S)NC(=O)C3=C(C=C(C=C3)F)Cl
CC1=CC(=NO1)NS(=O)(=O)C2=CC=C(C=C2)NC(=S)NC(=O)C3=CC(=C(C=C3)OC)OC
CC1=CC(=NO1)NS(=O)(=O)C2=CC=C(C=C2)NC(=S)NC(=O)C3=CC=CC=C3
CC1=CC(=NO1)NS(=O)(=O)C2=CC=C(C=C2)NC(=S)NC(=O)C3=CC(=CC=C3)S(=O)(=O)N(C)C
CC1=CC(=NO1)NS(=O)(=O)C2=CC=C(C=C2)NC(=S)NC(=O)C3=C(C=C(C=C3)Cl)Cl
CC1=CC(=NO1)NS(=O)(=O)C2=CC=C(C=C2)NC(=S)NC(=O)C3=CC=C(C=C3)Br
CCCCN1C(=O)C(C(=O)NC1=S)C2C3=CC=CC=C3C(=O)N2CC4=CC=CC=C4
CCC1=NOC(=C1C(=O)N2CCSC2=NC3=C(C(=CC=C3)Cl)C)C
COC1=CC=CC(=C1OC)C2=NCCC3=CC4=C(C=C32)OCO4
CCC1=C(C(=NC2=C1C(=O)CC(C2)(C)C)SCC3=C(ON=C3C)C)C#N
CN(CC1=CC=CC2=CC=CC=C21)C(=O)C3=NOC(=C3)COC4=C(C=CC=C4F)F
CC1=C(C(=NO1)C)CCC(=O)N2CCCC(C2)CCC(=O)NCC3=CC(=C(C=C3)F)F
CC1=C(C(=NO1)C)CCC(=O)N2CCCC(C2)CCC(=O)NCC3=CC(=CC=C3)OC
CC1=C(C(=NO1)C)CCC(=O)N2CCCC(C2)CCC(=O)NCC3=CC=CC=C3F
C1CCN(C1)C2=NC(=NC(=N2)N/N=C/C3=CC4=C(C=C3Br)OCO4)N5CCOCC5
CN1CCC(=CC1)/C=C/C2=CC=C(C=C2)C3=CC=CC=C3.Cl
CCCCC1=NC=C(N1)CN2CCCC(C2)C(=O)C3=CC=C(C=C3)SC
C1COCCN1C2=CC3=C(C=C2)NC(=S)N(C3=O)CCC4=CC=CC=C4
COC1=C(C=C(C=C1)CCN2C(=O)C3=C(C=CC(=C3)N4CCOCC4)NC2=S)OC
CCCCN1C2=C(C=C(C=C2)Br)C(C1=O)(C3=CC=CC=C3)O
C1=CC(=CC=C1C2(C3=C(C=CC(=C3)Br)NC2=O)O)F
C1=CC=C(C(=C1)C2(C3=C(C=C(C=C3)Br)NC2=O)O)O
CC1=CC2=C(C=C1)NC(=O)C2(C3=CC=C(C=C3)OC)O
CC1=CC(=C(C=C1C)O)C2(C3=C(C=C(C=C3)Br)NC2=O)O
C1=CC=C(C=C1)C2(C3=C(C=CC(=C3)Br)NC2=O)O
COC1=CC=C(C=C1)C2(C3=CC=CC=C3NC2=O)O
CC1=CC2=C(C=C1)NC(=O)C2(C3=CC=CC=C3OC)O
CC1=CC(=C(C=C1C)O)C2(C3=CC=CC=C3NC2=O)O
C1=CC=C2C(=C1)C(C(=O)N2)(C3=CC=CC=C3O)O
COC1=CC=CC=C1C2(C3=CC=CC=C3NC2=O)O
C1=CC=C(C=C1)C2(C3=CC=CC=C3NC2=O)O
COC1=CC=CC(=C1)C2(C3=CC=CC=C3NC2=O)O
CC(C)C1=CC(=C(C=C1)C2(C3=C(C=C(C=C3)Br)NC2=O)O)O
CC1=C(C=CC(=C1)C2(C3=CC=CC=C3NC2=O)O)F
CC1=CC2=C(C=C1)NC(=O)C2(C3=CC(=C(C=C3)OC)OC)O
C1=CC=C(C=C1)/C=C/CSC2=NN=C(N2CC3=CC=CO3)C4=CN=CC=C4
C1CCC(CC1)CNC(=O)CN2C(=O)C(NC2=O)(CC3=CC=CC=C3)CC4=CC=CC=C4
C/C(=N\NC(=O)C1(CC1(Br)Br)C)/C2=CC=C(C=C2)NC(=O)C3CCC3
C/C(=C\C1=CC=CO1)/C=N/N2C(=NNC2=S)C3=NNC4=C3CCC4
C1CC2=C(C1)NN=C2C3=NNC(=S)N3/N=C/C=C/C4=CC=CO4
C1=COC(=C1)C(=O)NC2=CC=C(C=C2)OC3=CC(=C(C=C3)NC(=O)C4=CC=CO4)NC(=O)C5=CC=CO5
CN1C=CC=C1C2=NC3=C(N2)C=C(C=C3)NC(=O)C4=CC=C(C=C4)[N+](=O)[O-]
CN1C=CC=C1C2=NC3=C(N2)C=C(C=C3)NC(=O)C4=CC=CC=C4
CC1=C(N=C(O1)C2=CC(=CC=C2)C(F)(F)F)CN3CCC[C@H]3CO
COC1=CC=C(C=C1)N2C(=O)CC(C2=O)NC3CCCCNC3=O
C1CCNC(=O)C(C1)NC2CC(=O)N(C2=O)C3=CC=CC=C3
CCOC1=CC=C(C=C1)N2C(=O)CC(C2=O)NC3CCCCNC3=O
CC1=CC(=NO1)C(=O)NC2=CC3=C(C=C2)NC=C3
CC1=CC(=C(C=C1)N(CC(=O)N/N=C/C2=C(N(C(=C2)C)C3=CC=CC=C3)C)S(=O)(=O)C)C
CC1=CC=C(C=C1)N(CC(=O)N/N=C/C2=C(N(C(=C2)C)C3=CC=CC=C3C)C)S(=O)(=O)C
CC1=CC=C(C=C1)N2C(=CC(=C2C)/C=N/NC(=O)CN(C3=C(C=C(C=C3)C)C)S(=O)(=O)C)C
CC1=C(C(=CC=C1)C)N(CC(=O)N/N=C/C2=C(N(C(=C2)C)C3=CC(=CC(=C3)C)C)C)S(=O)(=O)C
CC1=CC=CC=C1N2C(=CC(=C2C)/C=N/NC(=O)CN(C3=CC=CC=C3C)S(=O)(=O)C)C
C1COCCN1NC(=O)CCN2C(=O)C3=CC=CC=C3C(=N2)C4=CC=CC=C4
CC1=CC=C(C=C1)C2=NN(C(=O)C3=CC=CC=C32)CCC(=O)NN4CCOCC4
C1COCCN1NC(=O)CCN2C(=O)C3=CC=CC=C3C(=N2)C4=CC=C(C=C4)Cl
CC1=C(C(=O)N(N1C)C2=CC=CC=C2)NC3=C(C(=O)N(C3=O)C4=CC=CC=C4Cl)Cl
CC1=C(C(=O)N(N1C)C2=CC=CC=C2)NC3=C(C(=O)N(C3=O)C4=CC=CC=C4)Cl
CC1=CC=C(C=C1)N2C(=O)C(=C(C2=O)Cl)NC3=C(N(N(C3=O)C4=CC=CC=C4)C)C
CC1=C(C(=O)N(N1C)C2=CC=CC=C2)NC3=C(C(=O)N(C3=O)C4=CC=C(C=C4)OC)Cl
CC1=C(C(=CC=C1)N2C(=O)C(=C(C2=O)Cl)NC3=C(N(N(C3=O)C4=CC=CC=C4)C)C)C
COC1=C(C=C(C=C1)CCN2C=CC(=C(C2=O)CC3=C(C=CC=C3Cl)F)O)OC
COC1=C(C=C(C=C1)CCN2C=CC(=C(C2=O)CC3=C(C=C(C=C3)Cl)Cl)O)OC
COC1=C(C=C(C=C1)CCN2C=CC(=C(C2=O)CC3=CC=C(C=C3)Cl)O)OC
C1CN(C(OC1)CNC(=O)C(=O)NCC2=CC=CS2)S(=O)(=O)C3=CC=CS3
C1CCN(CC1)C(=O)NC(=O)COC2=C(C=C(C=C2)Cl)Cl
CCOC(=O)C1=NOC(C1)CNC(=O)C2=C(ON=C2C3=CC=CC=C3Cl)C
CC1=C(C(=NO1)C2=CC=CC=C2Cl)C(=O)NCC3CC(=NO3)C(=O)C
CC1=C(C(=NO1)C2=CC=CC=C2Cl)C(=O)NCC3CC(=NO3)C(=O)NCC=C
C1=CN=CC=C1/C=N/NC2=C(C(=NC=N2)Cl)N
CC1=NN(C2=C1C(=CC(=N2)C3=CC=C(C=C3)OC)C(=O)NNC4=NCCC4)C5=CC=CC=C5
COC1=C(C=C(C=C1)CN2C(=O)C3=C(C2=O)N=CC=C3)S(=O)(=O)NC4CCCCC4
CC1CCCCC1NS(=O)(=O)C2=C(C=CC(=C2)CN3C(=O)C4=C(C3=O)N=CC=C4)OC
CC(=O)NC1=CC=C(C=C1)C(=O)N/N=C/C2=CC=CC=C2OCC3=CC=CC=C3
CCOC(=O)C1=CC=C(S1)NC(=O)C2=CC3=C(S2)N(N=C3C)C4=CC=CC=C4Cl
CC1CCCN(C1)C(=O)C2=NN(C3=C2CS(=O)(=O)C4=CC=CC=C43)C
CC1CCN(CC1)C(=O)C2=NN(C3=C2CS(=O)(=O)C4=CC=CC=C43)C
CN1C2=C(CS(=O)(=O)C3=CC=CC=C32)C(=N1)C(=O)N4CCCCC4
CC1CC(CN(C1)C(=O)C2=NN(C3=C2CS(=O)(=O)C4=CC=CC=C43)C)C
CC(=O)OC1=CC2=C(C=C1)C3(CC(O2)C4=CC=CC=C4)CC(NC(=S)N3)(C)C
CC(=O)OC1=C(C=C2C(=C1)OC(CC23CC(NC(=S)N3)(C)C)C4=CC=CC=C4Cl)Cl
CC1(CC2(CC(OC3=C2C=CC(=C3)O)C4=CC=CC=C4)NC(=S)N1)C
C1C[C@@]23[C@@H](C[C@H](N2C1)C4=CC5=NON=C5C=C4)CN(C3=O)CC6=CN=CC=C6
COC1=CC=C(C=C1)NC(=O)C2CCC(=O)N2C(=O)OCC3=CC=CC=C3
CC1=CC=C(C=C1)NC(=O)C2CCC(=O)N2C(=O)OCC3=CC=CC=C3
CC1=CC=C(C=C1)CN2C3=C(N=C2N/N=C/C4=CC=NC=C4)N(C(=O)N(C3=O)C)C
CN1C2=C(C(=O)N(C1=O)C)N(C(=N2)N/N=C/C3=CC=NC=C3)CC4=CC=CC=C4
CN1C2=C(C(=O)NC1=O)N(C(=N2)N/N=C/C3=CC=NC=C3)CC4=CC=C(C=C4)Cl
CN1C2=C(C(=O)NC1=O)N(C(=N2)N/N=C/C3=CC=NC=C3)CC4=CC=C(C=C4)F
C1COCCN1C2=NC(=C(S2)C(=O)NC3=CC=CC=C3)C4=CC=CC=C4
CCOC1=CC=C(C=C1)NC(=O)C2=C(N=C(S2)N3CCOCC3)C4=CC=CC=C4
COC1=CC(=C(C=C1)NC(=O)C2=C(N=C(S2)N3CCOCC3)C4=CC=CC=C4)OC
CCCOC1=CC2=C(C=C1)C(=O)C(=C(O2)C)N3C(=O)C4=CC=CC=C4C3=O
COC1=CC2=C(C=C1)C(=O)C(=CO2)N3C(=O)C4=CC=CC=C4C3=O
CC1=C(C(=O)C2=C(O1)C=C(C=C2)OC)N3C(=O)C4=CC=CC=C4C3=O
CC1=C(C(=O)C2=C(O1)C=C(C=C2)O)N3C(=O)C4=CC=CC=C4C3=O
CC1=C(C=CC2=C1OC(=C(C2=O)N3C(=O)C4=CC=CC=C4C3=O)C)OC(=O)C
CC1=C(C=CC2=C1OC(=C(C2=O)N3C(=O)C4=CC=CC=C4C3=O)C)O
CC1=C(C(=O)C2=C(O1)C=C(C=C2)OC(=O)C)N3C(=O)C4=CC=CC=C4C3=O
C[C@H](C1=CC=C(C=C1)OC)NC(=O)C2=CC3=C(C=C2)OC(=N3)C(C)C
CC(C)C1=NC2=C(O1)C=CC(=C2)C(=O)NCC3=CC=C(C=C3)OC
CC(C)C1=NC2=C(O1)C=CC(=C2)C(=O)NCC3=CC=C(C=C3)C(=O)OC
CC(C)C1=NC2=C(O1)C=CC(=C2)C(=O)NCC3=CC(=CC(=C3)OC)OC
CC(C)C1=NC2=C(O1)C=CC(=C2)C(=O)N(C)CC3=CC=C(C=C3)F
C1=CC=C(C=C1)C2=CSC(=N2)NC(=O)CSC3=NC4=CC=CC=C4O3
CC1=CC=C(C=C1)C2=CSC(=N2)NC(=O)CSC3=NC4=CC=CC=C4O3
C1COCCN1S(=O)(=O)C2=CC=C(C=C2)NC(=S)N/N=C/C3=CC(=CC=C3)OC4=CC=CC=C4
C1CCC(=O)/C(=C\NC2=CC=C(C=C2)S(=O)(=O)NC3=NC=CC=N3)/C1
CC1=CC(=NN1)C2=NNC(=S)N2/N=C/C3=CC=CC=C3[N+](=O)[O-]
CC1=CC(=NN1)C2=NNC(=S)N2/N=C/C3=CC(=C(C(=C3)OC)O)OC
CC1=CC(=NN1)C2=NNC(=S)N2/N=C/C3=C(C(=CC=C3)OC)OC
CC1=CC(=NN1)C2=NNC(=S)N2/N=C/C3=CC(=C(C=C3)Cl)[N+](=O)[O-]
CC1=CC(=NN1)C2=NNC(=S)N2/N=C/C3=CC(=C(C=C3)O)OC
CC1=CC(=NN1)C2=NNC(=S)N2/N=C/C3=CC=C(C=C3)OC
CC1=CC(=NN1)C2=NNC(=S)N2/N=C/C3=CC(=C(C=C3)OC)OC
CC1=CC(=NN1)C2=NNC(=S)N2/N=C/C3=CC(=CC=C3)[N+](=O)[O-]
CC1=CC(=NN1)C2=NNC(=S)N2/N=C/C3=CC(=CC=C3)OC
CC1=CC(=NN1)C2=NNC(=S)N2/N=C/C3=CC(=C(C(=C3)OC)OC)OC
CC1=CC(=NN1)C2=NNC(=S)N2/N=C/C3=C(C(=CC=C3)OC)O
CC1=CC(=NN1)C2=NNC(=S)N2/N=C/C3=CC(=CC=C3)O
CC1=CC(=NN1)C2=NNC(=S)N2/N=C/C3=C(C=CC(=C3)[N+](=O)[O-])Cl
COC1=C(C=C(C=C1)C2=CC(=NO2)C(=O)N3CCN(CC3)CC4=CC=CC=C4)OC
COC1=CC=CC(=C1)C2=CC(=NO2)C(=O)N3CCN(CC3)CC4=CC=CC=C4
CC1=CC=C(C=C1)S(=O)(=O)C2=C(N(C3=NC4=CC=CC=C4N=C23)NC(=O)C5CC5)N
CCOC(=O)C1(CCN(CC1)C(=O)C2=NC(=NC(=C2)C)C)CCCC3=CC=CC=C3
CCC1=C(SC=C1C(=O)N/N=C/C2=CSC=C2)C
CC1=C(SC=C1C(=O)N/N=C/C2=CSC=C2)C
C1CN(CCN1C2=C(C=C(C=C2)[N+](=O)[O-])Cl)C(=O)C3=CN=CC=C3
C1CN(CCN1C2=CC=C(C=C2)Cl)C(=O)C3=CN=CC=C3
C1CN(CCN1C2=C(C=CC=C2Cl)[N+](=O)[O-])C(=O)C3=CN=CC=C3
COC1=CC(=C(C=C1)N2CCN(CC2)C(=O)C3=CN=CC=C3)[N+](=O)[O-]
CCOC1=C(C=CC=N1)C(=O)N2CCN(CC2)C3=C(C=CC(=C3)Cl)C
CCOC1=C(C=CC=N1)C(=O)N2CCN(CC2)C3=CC=CC(=C3C)C
C1CN(CCN1C2=CC=CC=C2Cl)C(=O)C3=CN=CC=C3
C1CN(CCN1C2=CC=C(C=C2)[N+](=O)[O-])C(=O)C3=CC(=CN=C3)Br
COC1=CC=CC(=C1)N2CCN(CC2)C(=O)C3=CN=CC=C3
CC(C(=O)NC1=NC=C(C=C1)Cl)OC(=O)CC2=NNC(=O)C3=CC=CC=C32
C1CCC(CC1)C2=NNC(=S)N2/N=C/C3=CC(=CC=C3)Br
COC1=CC=CC(=C1)/C=N/N2C(=NNC2=S)C3CCCCC3
C1CCC(CC1)C2=NNC(=S)N2/N=C/C3=CC=CC=C3C(F)(F)F
C1CCC(CC1)C2=NNC(=S)N2/N=C/C3=C(C=CC(=C3)Br)O
COC1=CC(=C(C(=C1)OC)/C=N/N2C(=NNC2=S)C3CCCCC3)OC
CC1=CC=C(C=C1)/C=N/N2C(=NNC2=S)C3CCCCC3
C1CCC(CC1)C2=NNC(=S)N2/N=C/C3=CC=C(C=C3)F
CCC1=CC=C(C=C1)/C=N/N2C(=NNC2=S)C3CCCCC3
C1CCC(CC1)C2=NNC(=S)N2/N=C/C3=C(C=CC=C3Cl)Cl
CCOC1=CC=CC=C1/C=N/N2C(=NNC2=S)C3CCCCC3
C1CCC(CC1)C2=NNC(=S)N2/N=C/C3=CC=CC=C3[N+](=O)[O-]
C1CCC(CC1)C2=NNC(=S)N2/N=C/C3=CC(=CC=C3)[N+](=O)[O-]
C1CCC(CC1)C2=NNC(=S)N2/N=C/C3=CC=CC=C3F
CC1=CC=CC=C1/C=N/N2C(=NNC2=S)C3CCCCC3
CCOC1=CC=C(C=C1)/C=N/N2C(=NNC2=S)C3CCCCC3
C1CCC(CC1)C2=NNC(=S)N2/N=C/C3=CC=CC=C3Br
C1CCC(CC1)C2=NNC(=S)N2/N=C/C3=CC(=CC=C3)O
C1CCC(CC1)C2=NNC(=S)N2/N=C/C3=CC=CC=C3OCC(=O)O
COC1=CC(=C(C=C1)/C=N/N2C(=NNC2=S)C3CCCCC3)OC
C1CCC(CC1)C2=NNC(=S)N2/N=C/C3=CC=C(C=C3)[N+](=O)[O-]
C1CCC(CC1)C2=NNC(=S)N2/N=C/C3=C(C=CC(=C3)[N+](=O)[O-])Cl
CN(C)C1=CC=C(C=C1)/C=N/N2C(=NNC2=S)C3CCCCC3
C1CCC(CC1)C2=NNC(=S)N2/N=C/C3=CC=CC=C3
C1CCC(CC1)C2=NNC(=S)N2/N=C/C3=CC=C(C=C3)C(F)(F)F
C1CCC(CC1)C2=NNC(=S)N2/N=C/C3=C(C(=CC=C3)Cl)Cl
COC1=C(C=CC(=C1)/C=N/N2C(=NNC2=S)C3CCCCC3)O
C1CCC(CC1)C2=NNC(=S)N2/N=C/C3=CC(=CC=C3)F
C1CCC(CC1)C2=NNC(=S)N2/N=C/C3=C(C=C(C=C3)O)O
CSC1=CC=C(C=C1)/C=N/N2C(=NNC2=S)C3CCCCC3
C1CCC(CC1)C2=NNC(=S)N2/N=C/C3=CC=C(C=C3)Br
COC1=CC=CC(=C1OC)/C=N/N2C(=NNC2=S)C3CCCCC3
CC1=CC(=CC=C1)/C=N/N2C(=NNC2=S)C3CCCCC3
C1CCC(CC1)C2=NNC(=S)N2/N=C/C3=CC=CC=C3Cl
C1CCC(CC1)C2=NNC(=S)N2/N=C/C3=CC=C(C=C3)C(=O)O
COC1=CC(=CC(=C1O)OC)/C=N/N2C(=NNC2=S)C3CCCCC3
C1CCC(CC1)C2=NNC(=S)N2/N=C/C3=CC=CC=C3C(=O)O
C1CCC(CC1)C2=NNC(=S)N2/N=C/C3=CC=C(C=C3)Cl
COC1=CC=CC(=C1O)/C=N/N2C(=NNC2=S)C3CCCCC3
COC1=C(C(=CC(=C1)/C=N/N2C(=NNC2=S)C3CCCCC3)Br)O
C1C2C3C4C1C5C2C6C3C4C5(O6)C(C(=O)N)(F)F
CCN1C(=NN=C1SCC2=CC(=CC=C2)F)C(CC3=CC=CC=C3)NS(=O)(=O)C4=CC=C(C=C4)F
CCN1C(=NN=C1SCC2=CC=C(C=C2)C)C(CC3=CC=CC=C3)NS(=O)(=O)C4=CC=C(C=C4)F
CCN1C(=NN=C1SCC2=CC(=CC=C2)OC)C(CC3=CC=CC=C3)NS(=O)(=O)C4=CC=C(C=C4)F
C1=CC(=C(C=C1Cl)Cl)/C=C/C(=O)NC2=CC=NC=C2
C1=CC(=C(C(=C1)Cl)/C=C/C(=O)NC2=CC=NC=C2)F
C1=CC(=CC(=C1)Cl)/C=C/C(=O)NC2=CC=NC=C2
COC1=C(C=C(C=C1)/C=C/C(=O)NC2=CC=NC=C2)OC
CC(C)(C)C1=CC=C(C=C1)/C=C/C(=O)NC2=CC=NC=C2
C1=CC=C(C(=C1)/C=C/C(=O)NC2=CC=NC=C2)Cl
COC1=CC(=CC(=C1OC)OC)/C=C/C(=O)NC2=CC=NC=C2
C1=CC(=C(C(=C1)Cl)/C=C/C(=O)NC2=CC=NC=C2)Cl
C1C(=NN2C(=NN=C2S1)C(F)(F)F)C3=CC=CS3
CN(CCOC1=CC=CC2=CC=CC=C21)CC3=CC=CC=C3.C(=O)(C(=O)O)O
CCC1CCCCN1CCCNC(=O)C2CC(=O)N(C2)CCC3=CC=CC=C3
C1CCN(CC1)CCCNC(=O)C2CC(=O)N(C2)CCC3=CC=CC=C3
CC1CCN(CC1)CCCNC(=O)C2CC(=O)N(C2)CCC3=CC=C(C=C3)C
CC1=CC=C(C=C1)CCN2CC(CC2=O)C(=O)NCCCN3CCCCC3
CC1CCCN(C1)CCCNC(=O)C2CC(=O)N(C2)CCC3=CC=CC=C3
CC1CCN(CC1)CCCNC(=O)C2CC(=O)N(C2)CCC3=CC=CC=C3
CC1=CC(=C(N1C2=CN=CC=C2)C)C=C3C(=O)NC(=O)NC3=O
CC(C)[C@@H](C(=O)N1CCC(CC1)C(=O)O)NC(=O)C2=CC3=C(N2C)C=CC(=C3)OC
CN1C2=C(C=C(C=C2)OC)C=C1C(=O)N[C@@H](CCSC)C(=O)N3CCC(CC3)C(=O)O
CC(C)[C@@H](C(=O)N1CCC(CC1)C(=O)O)NC(=O)C2=CC3=C(N2C)C=CC(=C3)Cl
CC(C)[C@@H](C(=O)N1CCC(CC1)C(=O)O)NC(=O)C2=CC3=C(C=CC(=C3N2C)OC)OC
C[C@@H](C(=O)N1CCC(CC1)C(=O)O)NC(=O)C2=CC3=C(N2C)C=CC(=C3)Cl
CCC(C)[C@@H](C(=O)N1CCC(CC1)C(=O)O)NC(=O)C2=CC3=C(N2C)C=CC(=C3)Cl
CC(C)C[C@@H](C(=O)N1CCC(CC1)C(=O)O)NC(=O)C2=CC3=C(N2C)C=CC(=C3)Cl
CC1=CC=CC=C1NC(=O)C2=CC=C(C=C2)OCC(=O)NC3=CC=CC=C3F
CCCCC1=CC=C(C=C1)NC(=O)COC2=CC=C(C=C2)C(=O)NC3=CC=CC=C3OC
CCCCC1=CC=C(C=C1)NC(=O)COC2=CC=C(C=C2)C(=O)NC3=CC=CC=C3C
CCCCC1=CC=C(C=C1)NC(=O)COC2=CC=C(C=C2)C(=O)NC3=CC=CC=C3OCC
C1COCCN1S(=O)(=O)C2=CC=C(C=C2)C(=O)OCC(=O)NC3=NC(=CS3)C4=CC=CC=C4
CC1=CC(=NC(=N1)N2CCOCC2)OC3=CC=C(C=C3)C(C)(C)C
CC1=C(C(=NC(=N1)N2CCOCC2)OC3=CC=CC=C3F)[N+](=O)[O-]
CCCC1=CC=C(C=C1)OC2=NC(=NC(=C2)C)N3CCOCC3
CC1=CC(=NC(=N1)N2CCOCC2)OC3=CC=C(C=C3)C#N
CC1=CC(=NC(=N1)N2CCOCC2)OC3=CC=C(C=C3)[N+](=O)[O-]
CC1=C(C(=NC(=N1)N2CCOCC2)OC3=CC=CC=C3)[N+](=O)[O-]
CC1=CC(=NC(=N1)N2CCOCC2)OC3=CC=C(C=C3)C(=O)C
CC1=CC(=NC(=N1)N2CCOCC2)OC3=CC=CC=C3
CC1CCCN(C1)C(=O)C2=CC=C(C=C2)S(=O)(=O)N3CCC(CC3)C4=NC5=CC=CC=C5S4
C1CCN(CC1)C(=O)C2=CC=C(C=C2)S(=O)(=O)N3CCC(CC3)C4=NC5=CC=CC=C5S4
C1CCCC(CC1)N2CC(CC2=O)C(=O)NCCC3=CC=CC=C3
CC(C)C(=O)N1CCC2=CC(=C(C=C2C1C3=CC4=CC5=C(C=C4NC3=O)OCO5)OC)OC
CCCC(=O)N1CCC2=CC(=C(C=C2C1C3=CC4=CC5=C(C=C4NC3=O)OCO5)OC)OC
CC1=CC=C(C=C1)OCCC(=O)OCC(=O)NCCC2=CC=CC=C2
COC1=CC=C(C=C1)OCCC(=O)OCC(=O)NCCC2=CC=CC=C2
CC1=CC=CC=C1NC(=O)CSC2=C(SC=C2)[N+](=O)[O-]
C1=CC(=CC(=C1)F)NC(=O)CSC2=C(SC=C2)[N+](=O)[O-]
CCC1=CC=CC=C1NC(=O)CSC2=C(SC=C2)[N+](=O)[O-]
CC(=O)C1=CC=C(C=C1)NC(=O)CSC2=C(SC=C2)[N+](=O)[O-]
C1=CC(=C(C=C1F)NC(=O)CSC2=C(SC=C2)[N+](=O)[O-])F
CCN(CC)C1=CC(=C(C=C1)NC(=O)CSC2=C(SC=C2)[N+](=O)[O-])C
CC(C)CC1=NN=C(S1)NC(=O)CCC(=O)N2CCOCC2
CCOC(=O)C1=C(SC(=C1C)C(=O)N)NC(=O)C2=CC(=NC3=CC=CC=C32)C4=CC=C(S4)Cl
CCN(CC)C(=O)C1=C(C(=C(S1)NC(=O)C2=CC(=NC3=CC=CC=C32)C4=CC=C(S4)C)C(=O)OC)C
CC1CCCN(C1)CCOC2=C(C3=CC=CC=C3C=C2)Br.C(=O)(C(=O)O)O
CC1=C(C(=NO1)C)C(=O)N(CC(C)C)C2=NC3=CC=CC=C3S2
CC1=C(C(=NO1)C)C(=O)NC2=NC3=C(S2)C=C(C=C3)S(=O)(=O)C
CC1=C(C(=NO1)C)C(=O)NC2=NC3=C(S2)C=C(C=C3)Cl
CC1=CC=C(C=C1)C2=NOC(=N2)CSC3=CC=CC=C3
CC1=CC=C(C=C1)SCC2=NC(=NO2)C3=CC=CC=C3
CC1=CC=C(C=C1)SC(C)C2=NC(=NO2)C3=CC=CC=C3
CC1=CC(=CC=C1)C2=NOC(=N2)CSC3=CC=CC=C3
CC1=CC=C(C=C1)SCC2=NC(=NO2)C3=CC=C(C=C3)OC
COC1=C(C=C(C=C1)C2=NOC(=N2)CSC3=CC=CC=C3)OC
CC1=CC(=NO1)C2=NN=C(O2)CCC(=O)N(C)C(C)C3=CC=CS3
CC1=CC(=NC2=C1C(=C(S2)C(=O)N/N=C/C3=CN=CC=C3)N)C
CC1=CC=C(S1)/C(=N/NC(=O)C2=CC=C(C=C2)OC3CCCC3)/C
CCC/C(=N\NC(=O)C1=CC=C(C=C1)OC2CCCC2)/C3=CC=CS3
CC/C(=N\NC(=O)C1=CC=C(C=C1)OC2CCCC2)/C3=CC=CS3
CCC1=CC=C(S1)/C=N/NC(=O)C2=CC=C(C=C2)OC3CCCC3
C=CCNC1=NC(=C(C(=N1)NCC2=CC=CC=C2)[N+](=O)[O-])N
CN(CC1=CC=CC=C1)C2=CC(=NC(=N2)N)Cl
COCCNC1=NC(=C(C(=N1)NCC2=CC=CC=C2)[N+](=O)[O-])N
CN(C)CCCNC1=NC(=C(C(=N1)NCC2=CC=CC=C2)[N+](=O)[O-])N
CCC(C)NC1=NC(=C(C(=N1)NCC2=CC=CC=C2)[N+](=O)[O-])N
CC1=NC(=C(C(=N1)Cl)CC=C)NCC2=CC=CC=C2
CN(CC1=CC=CC=C1)C2=NC=NC(=C2[N+](=O)[O-])N
CC(C)CNC1=NC(=C(C(=N1)NCC2=CC=CC=C2)[N+](=O)[O-])N
CN(CC1=CC=CC=C1)C2=C(C(=NC(=N2)N)Cl)C=O
C1=CC=C(C=C1)CNC2=NC(=NC(=C2[N+](=O)[O-])N)NCCOCCO
CNC1=NC(=C(C(=N1)Cl)SC)NCC2=CC(=CC=C2)OC
C1=CC=C(C=C1)CNC2=CC(=NC(=N2)N)F
COC1=CC=CC=C1CNC2=NC(=NC=C2CO)SC
COCCCNC1=NC(=C(C(=N1)NCC2=CC=CC=C2)[N+](=O)[O-])N
C1=CC=C(C=C1)CNC2=NC(=NC(=C2[N+](=O)[O-])N)NCC(=O)O
CC1=NC(=CC(=N1)NCC2=CC=C(C=C2)Cl)COC
CN(C)C1=NC(=C(C(=N1)NCC2=CC=CC=C2)[N+](=O)[O-])N
C1=CC=C(C=C1)CNC2=NC(=NC(=C2[N+](=O)[O-])N)NCCO
CC1=CC=C(C=C1)CNC2=NC=NC(=C2[N+](=O)[O-])N
C1=CC=C(C=C1)CNC2=C(C(=NC=N2)Cl)N
CNC1=NC(=C(C(=N1)NCC2=CC=CC=C2)[N+](=O)[O-])N
C1=CC(=CC=C1CNC2=NC=NC(=C2[N+](=O)[O-])N)F
CNC1=NC(=C(C(=N1)Cl)SC)NCC2=CC=C(C=C2)F
COC1=CC=CC(=C1)CNC2=NC(=NC=C2CO)SC
C1=CC=C(C=C1)CNC2=NC=NC(=C2[N+](=O)[O-])N
CCN(CC(=O)NC1=CC=C(C=C1)NC(=O)C)C(=O)COC2=CC=C(C=C2)C(=O)C3=CC=CC=C3
CC1=C(C(=CC=C1)NC(=O)CNC(=O)COC2=CC=C(C=C2)C(=O)C3=CC=C(C=C3)F)C
CC1=CC=C(C=C1)NC(=O)CN(C)C(=O)COC2=CC=C(C=C2)C(=O)C3=CC=C(C=C3)F
CN(CC(=O)NC1=CC=C(C=C1)F)C(=O)COC2=CC=C(C=C2)C(=O)C3=CC=CC=C3
C1=CC=C(C=C1)C(=O)C2=CC=C(C=C2)OCC(=O)NCC(=O)NC3=CC=CC=C3Br
C1=CC=C2C(=C1)N(C(=O)S2)CC(=O)NCCOC3=CC=CC=C3F
CC1=CC=C(O1)C2=NN(N=N2)CC(=O)NCC3COCCO3
CC1=CC(=CC=C1)C(=O)N(CN2C(=O)C3=CC=CC=C3C2=O)C4=CC=CC=C4OC
C1=CC=C(C=C1)C(=O)N(CN2C(=O)C3=CC=CC=C3C2=O)C4=CC=C(C=C4)O
C1=CC=C2C(=C1)C(=O)N(C2=O)CN(C3=CC=C(C=C3)F)C(=O)C4=CC=CC=C4[N+](=O)[O-]
CC1=CC=C(C=C1)N(CN2C(=O)C3=CC=CC=C3C2=O)C(=O)C4=C(C=C(C=C4)[N+](=O)[O-])[N+](=O)[O-]
COC1=C(C=C2C(=C1)C(=O)N(C(=O)N2)CCC(=O)NCCCN3CCN(CC3)C4=CC=CC=C4F)OC
C1CN(CCN1CCCNC(=O)CCN2C(=O)C3=CC=CC=C3NC2=O)C4=CC(=CC=C4)Cl
C1CN(CC2=CC=CC=C21)C(=O)CCCNS(=O)(=O)C3=CC=CS3
C1=CC(=CC(=C1)NC(=O)C2=CC=CO2)C(=O)NCC3=CN=CC=C3
C1=CC=C(C=C1)N2C(=NNC2=S)CSC3=NC4=CC=CC=C4C(=O)N3
C1CN(CCC1N2C=CC=C2)C(=O)C3=CC=CC=C3Cl
C1CC(OC1)CNC(=O)CCS(=O)(=O)C2=CC(=CC3=C2N(CC3)C(=O)C4CC4)Br
CN1C=CC=C1C(CC#N)(C#N)C2=C(C(=CC=C2)F)C#N
CN1C=CC=C1C(C#N)C2=C(C(=CC=C2)F)C#N
CN1C=CC=C1C(C#N)C2=CC=CC=C2C#N
CCC1=CC=CC=C1NC(=S)NC2CC3CCC(C2)N3CC4=CC=CO4
CC1=CC(=C(C=C1)C)NC(=S)NC2CC3CCC(C2)N3CC4=CC=CO4
CCC1=CC=C(C=C1)NC(=S)NC2CC3CCC(C2)N3CC4=CC=CO4
CC1=CC=CC=C1NC(=S)NC2CC3CCC(C2)N3CC4=CC=CO4
CC1=C(C=C(C=C1)NC(=S)NC2CC3CCC(C2)N3CC4=CC=CO4)C
CC1=CC(=CC(=C1)NC(=S)NC2CC3CCC(C2)N3CC4=CC=CO4)C
CC1=C(C(=CC=C1)NC(=S)NC2CC3CCC(C2)N3CC4=CC=CO4)C
CC1=CC(=CC=C1)NC(=S)NC2CC3CCC(C2)N3CC4=CC=CO4
CC1=CC(=C(C=C1)NC(=S)NC2CC3CCC(C2)N3CC4=CC=CO4)C
COC1=CC=C(C=C1)NC(=S)NC2CC3CCC(C2)N3CC4=CC=CO4
C1CC2CC(CC1N2CC3=CC=CO3)NC(=S)NC4=CC=C(C=C4)F
CCOC1=CC=C(C=C1)NC(=S)NC2CC3CCC(C2)N3CC4=CC=CO4
C1CC1C(=O)NN2C(=O)C3C(C2=O)C4C5=CC=CC=C5C3C6=CC=CC=C46
C/C(=N\N1CCCCC1C2=CN=CC=C2)/C3=C(N(C(=S)NC3=O)C4CCCCC4)O
C1CC1NC(=O)CN2C(=O)C3=C(N=CN3CC4=CC=CC=C4)N(C2=O)CC5=CC=CC=C5
CN(CC(=O)NC1=CC(=CC=C1)F)C(=O)C2CC(=O)N(C2)CCC3=CC(=C(C=C3)OC)OC
CN(CCOC1=CC=CC=C1)CC(=O)NC2=CC=C(C=C2)S(=O)(=O)N3CCCC3
CCOC1=C(C=C(C=C1)CC2=NC(=NO2)C3=NON=C3N)OCC
COC1=CC=C(C=C1)C2=NN(C(=N2)N)C(=O)C3=CC=CS3
CC1=CC=C(C=C1)C2=NN(C(=N2)N)C(=O)C3=CC=CS3
C1=CSC(=C1)C(=O)N2C(=NC(=N2)C3=CC=C(C=C3)Cl)N
CC1=CC(=C2C(=C1)C=C(C(=O)N2)C(C3=NN=NN3CC4=CC5=C(C=C4)OCO5)N6CCCC6)C
CC1=C2C(=CC=C1)C=C(C(=O)N2)C(C3=NN=NN3CC4=CC5=C(C=C4)OCO5)N6CCCC6
CCN1CCC2(C1)CCN(C2)C(=O)C3=NOC(=C3)COC4=C(C=CC(=C4)C)C
CC1CC(CN(C1)CCCNC(=O)CCC(=O)N2CCOC3=C2C=C(C=C3)C)C
CC1CC(CN(C1)CCCNC(=O)CCC(=O)N2CCOC3=CC=CC=C32)C
CCC1CCCCN1CCCNC(=O)CCC(=O)N2CCOC3=CC=CC=C32
C1CCN(CC1)CCCNC(=O)CCC(=O)N2CCOC3=CC=CC=C32
CC1CC(CN(C1)CCCNC(=O)CCC(=O)N2CC(OC3=CC=CC=C32)C)C
CCC1CCCCN1CCCNC(=O)CCC(=O)N2CC(OC3=CC=CC=C32)C
CC1CCCC(N1CCCNC(=O)CCC(=O)N2CC(OC3=CC=CC=C32)C)C
CC1(CC2=C(C(N1)(C)C)SC(=C2C(=O)N)NC(=O)C3=CC4=C(C=C3)N=CS4)C
CC(C1=CC=CC=C1)NCC2=CC(=C(C(=C2)Br)OCC3=CC=C(C=C3)F)OC
COC1=C(C=CC(=C1)CNCC2=CC=C(C=C2)C(=O)O)OCC3=CC=C(C=C3)F.Cl
CCN(CC1=CC=CC=C1)CC2=CC(=C(C=C2)OCC3=CC=CC=C3)OC
CCOC1=C(C=CC(=C1)CNCC2=CC=CC=C2)OCC3=CC=C(C=C3)Cl.Cl
CN(C)CCN(CC1=CC=CC=C1)CC2=CC(=C(C=C2)OCC3=CC=CC=C3)OC.C(=O)(C(=O)O)O
CCN(CC1=CC=CC=C1)CC2=CC=C(C=C2)OCC3=CC=CC=C3.C(=O)(C(=O)O)O
CC(C1=CC=CC=C1)NCC2=CC(=C(C(=C2)Br)OCC3=CC=CC=C3)OC.Cl
COC(=O)C1=CC=C(C=C1)COC2=CC=C(C=C2)CNCC3=CC=C(C=C3)Cl
CCCCN1C(=C(C(=O)NC1=O)N(CCCC)C(=O)CCCC2=NC3=CC=CC=C3C(=O)N2)N
CC1(C2(CCC1(CC2=O)C(=O)N3CCCC4=CC=CC=C43)C)C
C1=CC=C2C(=C1)C3=C(O2)C(=O)NC(=N3)CSC4=CC=CC=N4
CCOC1=CC=C(C=C1)/C=C\2/C(=O)NC(=O)N(C2=O)CCC3=CC=C(C=C3)F
CN(C)C1=CC=C(C=C1)/C=C/2\C(=O)NC(=O)N(C2=O)CCC3=CC=C(C=C3)F
CN(C)C1=CC=C(C=C1)/C=C\2/C(=O)NC(=O)N(C2=O)CCC3=CC=C(C=C3)F
COC1=C(C=CC(=C1)/C=C/2\C(=O)NC(=O)N(C2=O)CCC3=CC=C(C=C3)F)O
CCOC1=C(C=CC(=C1)/C=C/2\C(=O)NC(=O)N(C2=O)CCC3=CC=C(C=C3)F)O
CC1=C(N=C(O1)C2=CC3=C(C(=C2)OC)OCO3)CN(CC=C)C4CCS(=O)(=O)C4
CN1C=C(C(=N1)C(=O)NN2C(=O)C3C4C=CC(C3C2=O)C45CC5)Br
CC1(CC2=C(C(=O)C1)C(C(=O)N2CC3CCCO3)(C(F)(F)F)NC(=O)C4=CN=CC=C4)C
C1=CC=C(C=C1)N=C2C3=C(C=C(C=C3[N+](=O)[O-])[N+](=O)[O-])N(N2C4=CC=CC=C4)O
COC1=CC=CC=C1N=C2C3=C(C=C(C=C3[N+](=O)[O-])[N+](=O)[O-])N(N2C4=CC=CC=C4OC)O
CCN(CC)CCN1C(C(=C(C1=O)O)C(=O)C2=CC=C(O2)C)C3=CC=CC=N3
CCN(CC)CCN1C(C(=C(C1=O)O)C(=O)C2=CC=CO2)C3=CC=CC=N3
CC1=CC=C(O1)C(=O)C2=C(C(=O)N(C2C3=CC=CC=N3)CCN(C)C)O
CC1=C(SC2=C1C(=O)N(C=N2)CC(=O)NCCCC(=O)N3CCN(CC3)C4=NC=CC=N4)C
CCCCNC(=O)CC1C(=O)N2C(=N1)C3=CC=CC=C3N=C2SCC(=O)NC4=CC=CC(=C4)C
CCCCNC(=O)CC1C(=O)N2C(=N1)C3=CC=CC=C3N=C2SCC(=O)NC4=CC(=CC=C4)OC
CCCCNC(=O)CC1C(=O)N2C(=N1)C3=CC=CC=C3N=C2SCC(=O)NC4=CC=CC=C4OC
CCCCNC(=O)CC1C(=O)N2C(=N1)C3=CC=CC=C3N=C2SCC(=O)NC4=CC=C(C=C4)OC
CCCCNC(=O)CC1C(=O)N2C(=N1)C3=CC=CC=C3N=C2SCC(=O)NC4=CC=CC=C4C
CC1CCCC(C1C)NC(=O)COC(=O)CC2=CSC=C2
CC1=NC=C(S1)CN2CCCC(C2)CCC(=O)NCC3=CC=CC=C3F
CC1=NC=C(S1)CN2CCCC(C2)CCC(=O)NCC3=CC(=C(C=C3)F)F
COC1=C(C=C2C=CNC(=O)CC2=C1)OC
COC1=CC2=C(C=C1)C=CNC(=O)C2
C1=CC(=C(C=C1Br)F)NC(=O)COC(=O)CSC2=NN=C(S2)N
CC1=C(C(=CC=C1)C)NC(=O)COC(=O)CSC2=NN=C(S2)N
C1=CC=C(C=C1)NC(=O)COC(=O)CSC2=NN=C(S2)N
C1=CC(=CC=C1NC(=O)COC(=O)CSC2=NN=C(S2)N)Br
C1=CC=C(C(=C1)NC(=O)COC(=O)CSC2=NN=C(S2)N)F
CC(C)C1=CC=C(C=C1)NC(=O)COC(=O)CSC2=NN=C(S2)N
COC(=O)C1=CC=CC=C1NC(=O)COC(=O)CSC2=NN=C(S2)N
CC1=CC=NC2=NC(=NN12)C(=O)NC3=C(C=CC(=C3)Cl)N4CCOCC4
C1=CC=C(C=C1)CSCC2=CN3C=C(C=CC3=N2)Cl
C1=CC=C(C=C1)CSCC2=CN3C=CC=CC3=N2.Cl
CC1=C(C=C(C=C1)N2C(=NN=N2)CNC(=O)C3=CC4=C(C=C3)OCO4)C
CC1=C(C=C(C=C1)C2=NN=C(C3=CC=CC=C32)N4CCCCC4)S(=O)(=O)N(C)C
CC1CCN(CC1)C2=NN=C(C3=CC=CC=C32)C4=CC=CC=C4
COC1=CC=C(C=C1)C2=NN=C(C3=CC=CC=C32)N4CCCCC4
CCOC1=CC=C(C=C1)C2=NN=C(C3=CC=CC=C32)N4CCCCC4
CC1=CC=C(C=C1)C2=NN=C(C3=CC=CC=C32)N4CCCCC4
CCN(CC)C(=O)COC1=CC=C(C=C1)C2=NN=C(C3=CC=CC=C32)N4CCCCC4
CC1CCN(CC1)C2=NN=C(C3=CC=CC=C32)C4=CC(=C(C=C4)C)C
CC1CCN(CC1)C2=NN=C(C3=CC=CC=C32)C4=CC=C(C=C4)C
CC1CCN(CC1)C2=NN=C(C3=CC=CC=C32)C4=CC=C(C=C4)OC
CCC1=NC=CN1S(=O)(=O)C2=CC3=C(C=CC(=C3)C)C=C2
CCC1=NC=CN1S(=O)(=O)C2=CC3=CC=CC=C3C=C2
CC1=CN(C=N1)S(=O)(=O)C2=CC3=C(C=C2)C=C(C=C3)OC
CCOC1=CC2=C(C=C1)C=C(C=C2)S(=O)(=O)N3C=CN=C3C
CC1=CC(=NO1)C2=NC(=NO2)C3=CC=C(C=C3)C(C)(C)C
CC1=CC(=NO1)NC(=O)CCC(=O)N(CC2=CC=CC=C2)C(C3=CC=C(C=C3)OC)C(=O)NC(C)(C)C
CCC(C)(C)NC(=O)C(C1=CC=C(C=C1)OC)N(CC2=CC=C(C=C2)OC)C(=O)CCC(=O)NC3=NOC(=C3)C
CC1=CC(=NO1)NC(=O)CCC(=O)N(CC2=CC=C(C=C2)F)C(C3=CC=C(C=C3)OC)C(=O)NC(C)(C)C
CC1=CC(=NO1)NC(=O)CCC(=O)N(CC2=CC=C(C=C2)F)C(C3=C(C(=CC=C3)OC)OC)C(=O)NC(C)(C)C
CC1=CC=C(C=C1)CN(C(C2=C(C(=CC=C2)OC)OC)C(=O)NC(C)(C)C)C(=O)CCC(=O)NC3=NOC(=C3)C
CCC(C)(C)NC(=O)C(C1=C(C(=CC=C1)OC)OC)N(CC2=CC=C(C=C2)OC)C(=O)CCC(=O)NC3=NOC(=C3)C
CCC(C)(C)NC(=O)C(C1=CC=C(C=C1)OC)N(CC2=CC=CC=C2)C(=O)CCC(=O)NC3=NOC(=C3)C
CC1=CC(=NO1)NC(=O)CCC(=O)N(CC2=CC=C(C=C2)OC)C(C3=C(C(=CC=C3)OC)OC)C(=O)NC(C)(C)C
CCC(C)(C)NC(=O)C(C1=C(C(=CC=C1)OC)OC)N(CC2=CC=CC=C2)C(=O)CCC(=O)NC3=NOC(=C3)C
CC1=CC=C(C=C1)CN(C(C2=CC=C(C=C2)OC)C(=O)NC(C)(C)C)C(=O)CCC(=O)NC3=NOC(=C3)C
CC1=CC(=C2C(=O)C3=CC=CC=C3C2=O)C=C(N1CC4=CC=CO4)C
CC1=CC=C(C=C1)S(=O)(=O)CN2C(=NN=N2)CN3CCN(CC3)CC4=CC5=C(C=C4)OCO5
CCCCS(=O)(=O)NC1=NCN(CN1)CC2=CC=CO2
CC1=CC(=C(C=C1)C)NC(=O)CCCCCCCCCCC2COCCO2
CC1=CC(=C(C=C1)NC(=O)CCCCCCCCCCC2COCCO2)C
CN(C1CCS(=O)(=O)C1)C(=O)COC(=O)C2=CC(=C(C=C2Cl)Cl)S(=O)(=O)N3CCOCC3
CC1=C(C=C(C=C1)S(=O)(=O)N2CCOCC2)C(=O)OCC(=O)NC3CCS(=O)(=O)C3
CCN(C1CCS(=O)(=O)C1)C(=O)COC(=O)C2=CC(=C(C=C2)F)S(=O)(=O)N3CCOCC3
CCN(C1CCS(=O)(=O)C1)C(=O)COC(=O)C2=CC(=C(C=C2Cl)Cl)S(=O)(=O)N3CCOCC3
CCN(CC)C(=O)C1=CC2=C(S1)C3=CC=CC=C3OC2=O
C1CCC(CC1)NC(=S)NCCCC2=CC=CC=C2
CC(CCC1=CC=CC=C1)NC(=S)NC2CCCCC2
CC1=CC(=O)OC2=C1C=CC(=C2C(=O)/C=C\C3=CC=CS3)O
C1=CSC(=C1)/C=C\C(=O)C2=C(C=CC3=C2OC(=O)C=C3)O
CC1=CC=C(C=C1)N(CC2=CC=CC=C2)C(=O)C3=CC=CC=C3OC
CC1=CC(=CC=C1)N(CC2=CC=CC=C2)C(=O)C3=C(C(=C(C=C3)OC)OC)OC
CN(C)C1=CC=C(C=C1)CN(C2=CC=C(C=C2)OC)C(=O)C3=CC=C(C=C3)S(=O)(=O)C
CC1=CC=C(C=C1)N(CC2=CC=CC=C2)C(=O)C3=CC(=CC=C3)F
CC1=CC=C(C=C1)N(CC2=CC=CC=C2O)C(=O)C3=CC=CC=C3F
CC1=CC(=CC=C1)N(CC2=CC=CC=C2)C(=O)C3=CC=C(C=C3)OC
COC1=C(C=CC(=C1)SC)C(=O)N(CC2=CC=CC=C2)C3=CC=CC=C3
CC1=CC(=CC=C1)N(CC2=CC=CC=C2)C(=O)C3=CC=CC=C3F
CS(=O)(=O)C1=CC=C(C=C1)C(=O)N(CC2=CC=CC=C2)C3=CC=CC=C3
CC1=CC(=CC=C1)N(CC2=CC=CC=C2)C(=O)C3=CC=C(C=C3)CS(=O)(=O)C
CC1=CC(=CC=C1)N(CC2=CC=CC=C2)C(=O)C3=CC=C(C=C3)S(=O)(=O)C
C1=CC=C(C=C1)CN(C2=CC=CC=C2)C(=O)C3=CC=CC=C3Br
CC1=CC(=CC=C1)N(CC2=CC=CC=C2)C(=O)C3=CC(=C(C=C3)OC(F)F)OC
CC1=CC=C(C=C1)N(CC2=CC=CC=C2)C(=O)C3=CC=C(C=C3)F
CC1=CC(=CC=C1)N(CC2=CC=CC=C2)C(=O)C3=CC=CC=C3S(=O)(=O)C
C1=CC=C(C=C1)CN(C2=CC=CC=C2)C(=O)C3=CC=C(C=C3)C#N
COC1=CC=C(C=C1)N(CC2=CC=CC=C2)C(=O)C3=CC=CC=C3[N+](=O)[O-]
COC(=O)C1=CC=C(C=C1)C(=O)N(CC2=CC=CC=C2)C3=CC=CC=C3
CCOC1=C(C=C(C=C1)C(=O)N(CC2=CC=CC=C2)C3=CC=CC(=C3)C)OC
C1=CC=C(C=C1)C2=C(C(=C(C#N)C#N)NC(=C2C#N)N)C#N
CC1=CC(=C(C=C1)NC(=O)COC(=O)C2=CC=CC3=C2C(=O)C4=CC=CC=C4C3=O)C
CC1=C(C(=CC=C1)C)NC(=O)COC(=O)C2=CC=CC3=C2C(=O)C4=CC=CC=C4C3=O
CC1=C(C(=CC=C1)NC(=O)COC(=O)C2=CC=CC3=C2C(=O)C4=CC=CC=C4C3=O)C
CC1=CC(=C(C(=C1)C)NC(=O)COC(=O)C2=CC=CC3=C2C(=O)C4=CC=CC=C4C3=O)C
CC1=CC(=C(C=C1)C)NC(=O)COC(=O)C2=CC=CC3=C2C(=O)C4=CC=CC=C4C3=O
CC(C)(C)[C@H]1C[C@H](OC(=C1)C(=O)NC2=CC=CC=C2)OCC3=CC=C(C=C3)CO
CC(C)(C)[C@@H]1C[C@@H](OC(=C1)C(=O)NC2=CC=CC=C2)OCC3=CC=C(C=C3)CO
C1C2=CC=CC=C2C3=C1C(=NN3)C4=CC(=C(C=C4)Cl)Cl
C1COCCN1C(=O)CC2=NN3C(=C(C(=O)N=C3S2)/C=C/4\C=NC5=CC=CC=C54)N
CC1=CC\2=C(C=C1)N=C(/C2=C\C3=C(N4C(=NC3=O)SC(=N4)CC(=O)N5CCOCC5)N)C
C[C@@H]1CCC(=O)N(CC1)CC[C@@H](C2=CC=CC=C2)N=[N+]=[N-]
CC(C)(C)[C@@H]1CCC(=O)N(CC1)CC[C@@H](C2=CC=CC=C2)N=[N+]=[N-]
C1CC(=O)N(CC[C@@H]1O)CC[C@@H](C2=CC=CC=C2)N=[N+]=[N-]
CN1C=C(C=N1)CCNC(=O)CCC2=NN=C(O2)CCCCC3=CC=CC=C3
CCOC(=O)C1CCN(CC1)C2=C(C(=O)C2=O)NCC3=CC=C(C=C3)C(=O)NCCOC
CCCNC(=O)C1=CC=C(C=C1)CNC2=C(C(=O)C2=O)N3CCC(CC3)C(=O)OCC
CCOC(=O)C1CCN(CC1)C2=C(C(=O)C2=O)NCC3=CC=C(C=C3)C(=O)NCCC(C)C
CCOC(=O)C1CCN(CC1)C2=C(C(=O)C2=O)NCC3=CC=C(C=C3)N(C)C
CCCCNC(=O)C1=CC=C(C=C1)CNC2=C(C(=O)C2=O)N3CCC(CC3)C(=O)OCC
CCC(C)NC(=O)C1=CC=C(C=C1)CNC2=C(C(=O)C2=O)N3CCC(CC3)C(=O)OCC
CN1C=C(C=N1)CN2CCCCC2C(=O)NC3=CC=C(C=C3)N4C=CC=N4
CC1CC2=CC=CC=C2N1C(=O)CSC3=NC4=CC=CC=C4N3CC(=O)N5CCOCC5
CC1=CC=CC=C1CN2C3=CC=CC=C3C(=O)N(C2=O)CCCC(=O)NCC4=CC=CO4
CC1=CC(=CC=C1)CN2C3=CC=CC=C3C(=O)N(C2=O)CCCC(=O)NCC4=CC=CO4
CC1=CC(=C(C=C1)C)CN2C3=CC=CC=C3C(=O)N(C2=O)CCCC(=O)NCC4=CC=CO4
C1=CC=C(C=C1)CN2C3=CC=CC=C3C(=O)N(C2=O)CCCC(=O)NCC4=CC=CO4
CC1=CC(=C(C(=C1)C)CN2C3=CC=CC=C3C(=O)N(C2=O)CCCC(=O)NCC4=CC=CO4)C
CCOC1=C(C=CC(=C1)/C=C(\C#N)/C2=NC(=C(S2)NC(=O)C)C3=CC=CS3)O
CCN(CC)C1=CC=C(C=C1)/C=C(\C#N)/C2=NC(=C(S2)NC(=O)C)C3=CC=CS3
C1CCC(=O)C(C1)OC(=O)C2=C(C=CC(=C2)Cl)[N+](=O)[O-]
CNS(=O)(=O)C1=CC=CC(=C1)C(=O)OC2CCCCC2=O
CC(=O)NC1=CC=C(C=C1)C(=O)OC2CCCCC2=O
CC1=C(C=C(C=C1OC)C(=O)OC2CCCCC2=O)OC
COC1=CC(=C(C=C1)N2C(=O)C3C(C2=O)C(NC3C4=CC=C(C=C4)C(=O)O)(CC5=CC=CC=C5)C(=O)O)[N+](=O)[O-]
COC1=CC=C(C=C1)C2C3C(C(=O)N(C3=O)C4=CC=CC=C4OC)C(N2)(CC5=CC=CC=C5)C(=O)O
COC1=CC=C(C=C1)N2C(=O)C3C(C2=O)C(NC3C4=C(C=C(C=C4)OC)O)(CC5=CC=CC=C5)C(=O)O
CCO[C@H]1[C@@H]([C@H](C=C(O1)C(=O)N2CCOCC2)C3=CN(C4=CC=CC=C43)C(=O)C)CCCO
CCO[C@@H]1[C@H]([C@@H](C=C(O1)C(=O)N2CCOCC2)C3=CN(C4=CC=CC=C43)C(=O)C)CCCO
CC(=O)N1C=C(C2=CC=CC=C21)[C@H]3C[C@H](OC(=C3)C(=O)N4CCOCC4)OCCCCO
C1=CC=C(C=C1)C2=NC(=NN2)N3C(=O)C4=C(C3=O)C=C(C=C4)C(=O)O
CN1CCN(CC1)C(=O)C(=O)NC2=CC(=C(C=C2OC)Cl)OC
COCCNC(=S)N1CCN(CC1)C(=O)C(=O)NC2=CC=C(C=C2)C(=O)OC
COCCCNC(=S)N1CCN(CC1)C(=O)C(=O)NC2=CC=C(C=C2)C(=O)OC
CCOCCCNC(=S)N1CCN(CC1)C(=O)C(=O)NC2=CC=C(C=C2)C(=O)OC
C1CCC2=C(C1)C3=C(N=C(N=C3S2)SCC4=CC=CC=C4)N5C(=C(C=N5)C#N)N
CCC1=CC=C(C=C1)NC(=O)C(=O)N/N=C(\C)/CC(=O)NCC2=CC=C(C=C2)Cl
CC1=CC(=NN1)C(=O)N/N=C(\C)/C=C/C2=CC=CO2
C1CCC2=C(C1)C3=C(S2)N=CN(C3=O)/N=C/C4=CN=CC=C4
CC1=NC2=C(C3=C(S2)CCCC3)C(=O)N1/N=C/C4=CN=CC=C4
CC1CC(NC(=S)N1CCCC(=O)NCCC2=CC=C(C=C2)Cl)(C)C
CN1C2=C(C=C(C=C2)S(=O)(=O)NC(CCSC)C(=O)NC3CCN(CC3)CC4=CC=CC=C4)OC1=O
CN1C2=C(C(=O)N(C1=O)C)N(C=N2)CC(=O)N3CCN(CC3)C4=CC=CC=C4F
CN1C2=C(C(=O)N(C1=O)C)N(C=N2)CC(=O)N3CCN(CC3)C4=CC=C(C=C4)F
CN1C2=C(C(=O)N(C1=O)C)N(C=N2)CC(=O)N3CCN(CC3)C4=CC(=CC=C4)Cl
CN1C2=C(C(=O)N(C1=O)C)N(C=N2)CC(=O)N3CCN(CC3)C4=CC=CC=C4
CC1=C(C(=CC=C1)N2CCN(CC2)C(=O)CN3C=NC4=C3C(=O)N(C(=O)N4C)C)C
CN1C2=C(C(=O)N(C1=O)C)N(C=N2)CC(=O)N3CCN(CC3)C4=CC=C(C=C4)[N+](=O)[O-]
CN1C2=C(C(=O)N(C1=O)C)N(C=N2)CC(=O)N3CCN(CC3)C4=CC=CC=C4OC
CN1C2=C(C(=O)N(C1=O)C)N(C=N2)CC(=O)N3CCN(CC3)C4=CC=C(C=C4)OC
C1CN(CCN1CC(=O)N2CCN(CC2)C(C3=CC=CC=C3)C4=CC=CC=C4)C5=NC=CC=N5.Cl
C1CCN(C1)CCNC(=O)C2CCN(CC2)S(=O)(=O)N3CCC4(CC3)OCCO4
CCOC1=CC2=CC(=C(N=C2C=C1)SCC(=O)N3C4=CC=CC=C4SC5=CC=CC=C53)C#N
CN1CCN(CC1)CCCCOC2=CC=CC=C2C3=CC=CC=C3.C(=O)(C(=O)O)O
C1CCN(CC1)S(=O)(=O)C2=CC=C(C=C2)NC(=O)CN3C4=CC=CC=C4OC3=O
C1=CC2=C3C(=C1)C(=NC3=CC=C2)NC4=CC=C(C=C4)C(=O)O
COC1=CC=CC(=C1)NC2=NC3=CC=CC4=C3C2=CC=C4
COC1=CC(=CC(=C1OC)OC)NC2=NC3=CC=CC4=C3C2=CC=C4
COC1=CC=C(C=C1)NC2=NC3=CC=CC4=C3C2=CC=C4
COC1=C(C=C(C=C1)NC2=NC3=CC=CC4=C3C2=CC=C4)OC
C1=CC=C(C=C1)NC2=NC3=CC=CC4=C3C2=CC=C4
COC1=CC=CC=C1NC2=NC3=CC=CC4=C3C2=CC=C4
C1=CC2=C3C(=C1)C(=NC3=CC=C2)NC4=CC=CC(=C4)C(=O)O
CC1=C2C(=CC=C1)C=C3CN(C(=NCCOC)SC3=N2)CC4=CC=CO4
CC1=CC2=CC3=C(N=C2C=C1)SC(=NCCOC)N(C3)CC4=CC=CO4
C1COS(=O)(=O)NC1C2CC2C3=CC=CC=C3
COC1=CC(=C(C=C1)OC)CC2=NN=C(O2)CCC(=O)NCC3=NC4=CC=CC=C4S3
C1CCC(CC1)C2=NC(=NO2)C3=CC=C(C=C3)Br
CC1=CC=CC=C1C2=NOC(=N2)C3CCCCC3
CC1=CC=C(C=C1)C2=NOC(=N2)C3CCCCC3
CC1=CC(=CC=C1)C2=NOC(=N2)C3CCCCC3
CC(=O)C1C(CC(=CC1=O)C2=CC=CO2)C3=CC=CC=C3
CCOC1=C(C=CC(=C1)/C=N/NC(=O)CNC2=CC=C(C=C2)C)OC(=O)C3=CC=CC=C3
CCOC1=C(C=CC(=C1)/C=N/NC(=O)CNC2=CC=CC(=C2)C)OC(=O)C3=CC=CC=C3
CCOC1=CC=CC=C1NC(=O)CSC2=NN=C3N2N=C(C=C3)C4=CN=CC=C4
C1=CC(=CN=C1)C2=NN3C(=NN=C3SCC(=O)NC4=C(C=C(C=C4)F)F)C=C2
COC1=CC=CC=C1NC(=O)CSC2=NN=C3N2N=C(C=C3)C4=CN=CC=C4
C1CCCN(CC1)CCCNC(=O)CC2C(=O)NC3=CC=CC=C3O2
CC1=CC=C(S1)/C=C/2\C(=O)NC(=O)N(C2=O)CC3CCCO3
C1CC(OC1)CN2C(=O)/C(=C/C3=CC=CS3)/C(=O)NC2=O
CC1=CC=C(S1)/C=C\2/C(=O)NC(=O)N(C2=O)CC3CCCO3
CC(=O)NC1=CC=C(C=C1)S(=O)(=O)N(CCN2CCOCC2)CC3=C(C=CC(=C3)OC)OC
COC1=CC=C(C=C1)S(=O)(=O)N(CCN2CCOCC2)CC3=C(C=CC(=C3)OC)OC
CCOC(=O)C1=NNN2C1=NC(=S)C3=CC=CC=C32
COC1=CC2=C(C=C1)C=C(C=C2)C(=O)C3CCCN(C3)CC4=CC=CC=N4
CC1=NC(=CC=C1)CN2CCCC(C2)C(=O)C3=CC4=C(C=C3)C=C(C=C4)OC
CC\1(C2=CC=CC=C2N(/C1=C/C(=O)C3=NC(=NC=C3Cl)S(=O)(=O)C)C)C
CC1CC(CC(C1)(C)C)OCC(C[N+]2(CCOCC2)C)O.[I-]
CC[N+]1(CCOCC1)CC(COC2CC(CC(C2)(C)C)C)O.[I-]
CC1=CC=C(S1)C2=NC3=CC=CC=C3C(=C2)C(=O)NCC4=CC=CO4
CCC1=CC=C(S1)C2=NC3=CC=CC=C3C(=C2)C(=O)NCC4=CC=CO4
C1=CC=C2C(=C1)C(=CC(=N2)C3=CC=CS3)C(=O)NCC4=CC=CO4
CC1=NC2=CC=CC=C2N1CSC3=CC=CC=C3
CC(C)(C)CN1CCNC(=O)C1CC(=O)N2CCN(CC2)C3=CC=CC=C3
C1CCC(CC1)N2C(=NN=N2)SC(=O)C3=CC=CS3
CC1=C(C=C(C=C1)NC2CCCN(C2)C(=O)C3=CC=CC(=C3)C4=NC=CN4)C
C1COCCN1CCSC2=NN=C(N2CC3=CC=CC=C3)C4=CN=CC=C4.C(=O)(C(=O)O)O
CC(=O)NC1=CC=C(C=C1)NC2(C(=O)C3=CC=CC=C3C2=O)C
CCC1(C(=O)C2=CC=CC=C2C1=O)N(C3=CC=C(C=C3)OC)C(=O)C
CCN(C1=CC=CC=C1)C2(C(=O)C3=CC=CC=C3C2=O)O
CC1=NC(=CC=C1)NC(=O)C2C(N(C(=O)C3=CC(=C(C=C23)OC)OC)C)C4=CC(=C(C=C4)OC)OC
CC1=NC(=CC=C1)NC(=O)C2C(N(C(=O)C3=CC=CC=C23)C)C4=CC(=C(C=C4)OC)OC
CC1=NC(=CC=C1)NC(=O)C2C(N(C(=O)C3=CC=CC=C23)C)C4=CC=C(C=C4)OC
CCN1C2=C(C=C1C(=O)N3CCCC(C3)C(=O)NCCCC4=CC=CC=C4)SC=C2
CC(CCC1=CC=CC=C1)NC(=O)C2CCCN(C2)C(=O)C3=CC4=C(N3C)C=CS4
CN1C2=C(C=C1C(=O)N3CCCC(C3)C(=O)NCCCC4=CC=CC=C4)SC=C2
C1CCC(CC1)NC(=O)CSC2=NC(=NC(=N2)N3CCCCC3)N4CCCCC4
CSC1=NC2=C(CCCC2)C(=N1)OC(=O)C3=CC=C(C=C3)Cl
CC1=CC(=CC=C1)C(=O)OC2=NC(=NC3=C2CCCC3)SC
CSC1=NC2=C(CCCC2)C(=N1)OC(=O)C3=CC(=CC=C3)Cl
CSC1=NC2=C(CCCC2)C(=N1)OC(=O)C3=CC=CC=C3Cl
CC1CC2C3C=C(C4=CC5=C(C[C@@]4(C3C(C[C@@]2([C@]1(C(=O)C)O)C)O)C)C=NN5C6=CC=CC=C6)C
CC1=C(C=C(O1)C(=O)NC2=CC=C(C=C2)C(=O)O)COC3=CC=CC=C3
CC1=CC=C(C=C1)OCC2=C(OC(=C2)C(=O)NC3=CC=CC=C3)C
CC1=C(C=C(O1)C(=O)NC2=CC=C(C=C2)O)COC3=CC=CC=C3
C1CC2=C(C3=CC=CC=C31)SC(=C2)C4=NN=C(O4)SCC5=CC=C(C=C5)F
C1CN(CCC1C(=O)N)CCS(=O)(=O)C2=CC=C(C=C2)Cl
COC1=C(C=CC(=C1)/C=N/NC(=O)C2=CC=NC=C2)OC3=NC=C(C=C3)[N+](=O)[O-]
CN1C=C(C(=O)N(C1=O)C)S(=O)(=O)NCC2=CC=CS2
C1=CC(=CC(=C1)C(F)(F)F)C(=O)O/N=C(/C2=NC=CN=C2)\N
C/C(=N\OC(=O)C1=CC=C(C=C1)OC)/C2=NC=CN=C2
C/C(=N/OC(=O)C1=CC(=CC=C1)C(F)(F)F)/C2=NC=CN=C2
C/C(=N\OC(=O)C1=CC(=CC=C1)OC)/C2=NC=CN=C2
C1CCC(CC1)NCC(=O)NCC2(CCCC2)C3=CC=CC=C3.Cl
CC1(CC(=O)C2=C(O1)C=CC(=C2)OCC(=O)NCCN3CCCC4=CC=CC=C43)C
CN1C(=NN=N1)SCC(=O)N2CCN(CC2)CC3=CC=CC=C3
CCSC1=NC=NC2=C1N3CCCCCC3=C2C#N
C1CCC2=C(C3=C(N2CC1)C(=NC=N3)N)C#N
CC(C)(C)C1=NN=C2N(C1=O)N=C(S2)SCCN3C(=O)C4=CC=CC=C4C3=O
CC1=C(C(NC(=O)N1)C2=C(C=CC=C2F)F)C(=O)N3CCOCC3
CC1=C(C(NC(=O)N1)C2=CC=CC=C2F)C(=O)N3CCOCC3
CCC1=CC(=CC=C1)OCC(=O)NC2=C(C=C(C=C2)C(=O)O)NC(=O)COC3=CC=CC(=C3)CC
C1=CC(=CC=C1OCC(=O)NC2=C(C=C(C=C2)C(=O)O)NC(=O)COC3=CC=C(C=C3)Cl)Cl
CC1=CC(=CC=C1)OCC(=O)NC2=C(C=C(C=C2)C(=O)O)NC(=O)COC3=CC=CC(=C3)C
C1=CC=C(C(=C1)OCC(=O)NC2=C(C=C(C=C2)C(=O)O)NC(=O)COC3=CC=CC=C3Cl)Cl
CC1=CC(=C(C=C1)C)OCC(=O)NC2=C(C=C(C=C2)C(=O)O)NC(=O)COC3=C(C=CC(=C3)C)C
CN(CCNC(=O)C1(C2=CC=CC=C2NC(=O)N1C3=CC=CC=C3)O)CC4=CC=CC=C4
CC1=CC=C(C=C1)S(=O)(=O)NC2=CC=C(C=C2)NC(=O)NC3=CC=C(C=C3)C(=O)C
CC1=CC=C(C=C1)S(=O)(=O)NC2=CC=C(C=C2)NC(=O)NC3=CC=CC(=C3)C(F)(F)F
CC1=CC=C(C=C1)S(=O)(=O)NC2=CC=C(C=C2)NC(=O)NC3=C(C=C(C=C3)F)F
C1=CC=C(C=C1)/C=C/C=N/NC(=O)CN2C(=NN=N2)N
CC(C)C1=CC=C(C=C1)/C=C(/C)\C=N\NC(=O)CN2C(=NN=N2)N
C1CN(CCC1NC(=O)/C=C/C2=CC(=CC=C2)Br)CC3=CC=CC=C3
C1CN(CCC1NC(=O)/C=C/C2=CC(=CC=C2)F)CC3=CC=CC=C3
COC1=C(C=C(C=C1)/C=C/C(=O)NC2CCN(CC2)CC3=CC=CC=C3)OC
C1C/C(=C\2/N(C(=O)/C(=C/C3=CN=CC=C3)/S2)C4=CC=CC=C4)/C(=O)C1
C1=CC=C(C=C1)S(=O)(=O)C/C(=C/CO)/S(=O)(=O)C2=CC=CC=C2
C/C=C(\CS(=O)(=O)C1=CC=CC=C1)/S(=O)(=O)C2=CC=CC=C2
C1CC(=NC1)NCC(=O)C2=CC3=C(C=C2)OCCO3.Cl
C1CC(CC=C1)/C=N/NC(=O)COC2=CC=C(C=C2)C#N
C1CC(CC=C1)/C=N/NC(=O)COC2=C(C=C(C=C2)Cl)Cl
COC1=CC=C(C=C1)OCC(=O)N/N=C/C2CCC=CC2
CC(C)(C)C1=CC=C(C=C1)OCC(=O)N/N=C/C2CCC=CC2
CNC(=O)NC1=CC2=C(C=C1)SN=N2
CCCNC(=O)C1=CC2=C(C=C1)SN=N2
COCCNC(=O)C1=CC2=C(C=C1)SN=N2
CNC(=O)C1=CC2=C(C=C1)SN=N2
CC(C)(C)CC(C)(C)NC(=O)C1=CC2=C(C=C1)SN=N2
CNC(=O)C1=C(SC2=C1CCCC2)NC(=O)C3=CC=C(C=C3)N4C(=O)CCC4=O
CC1CCC2=C(C1)C(=C(S2)NC(=O)C3=CC=C(C=C3)N4C(=O)CCC4=O)C(=O)N
CC1CCC2=C(C1)SC(=C2C(=O)NC)NC(=O)C3=CC=C(C=C3)N4C(=O)CCC4=O
CCC(C(=O)NC1=NOC(=C1)C)SC2=NC(=CC(=O)N2)N
CCCC1=CC(=O)NC(=N1)SCC(=O)NC2=NOC(=C2)C
CC1=CC(=NO1)NC(=O)C(C)SC2=NC(=CC(=O)N2)OC
C1=CC=NC(=C1)CNC2=NC(=C(S2)C#N)Cl
COC1=CC2=C(C=C1)N=C(S2)/N=C/C3=C(N(C(=O)NC3=O)C4=CC(=CC=C4)Cl)O
CC1=NON=C1NC(=O)N2CCCC2
C1CCN(CC1)S(=O)(=O)C2=CC=C(C=C2)NC(=O)CNC3CCN(CC3)CC4=CC=CC=C4.Cl
C1CCN(CC1)S(=O)(=O)C2=CC(=C(C=C2)N3CCOCC3)C(=O)NCCC4=CNC5=CC=CC=C54
COC1=CC2=C(C=C1)C3=C(CC2)C(=NO3)C(=O)NCC4=CC=CO4
COCCN1C(=NN=C1SCC(=O)NC2CCCC2)C3=CC=NC=C3
C=CCN1C(=NN=C1SCC(=O)NC2CCCC2)C3=CC=NC=C3
CN1C(=NN=C1SCC(=O)NC2CCCC2)C3=CC=NC=C3
COCCCN1C(=NN=C1SCC(=O)NC2CCCC2)C3=CC=NC=C3
CCN1C(=NN=C1SCC(=O)NC2CCCC2)C3=CC=NC=C3
C1COCCN1C(=O)C2=NOC(=C2)C3=CC=CS3
CC1=C(OC2=C1C=C(C=C2)OC)C(=O)NC3=CC=C(C=C3)S(=O)(=O)N(C)C4CCN(CC4)C
CC1=CC(=C(N1C2=CN=CC=C2)C)/C=C\3/C(=O)N(C(=NC4=CC=C(C=C4)N5CCOCC5)S3)C
CC1=CC=C(C=C1)C#CC[N+](C)(C)CC#CC2=CC=CC=C2.[Br-]
CC[N+](CC)(CC#CC1=CC=CC=C1)CC#CC2=CC=CC=C2.[Br-]
C1=CC=C(C=C1)C2=NN=C(O2)COC(=O)CC3=CC=C(C=C3)Cl
COC1=CC=C(C=C1)CC(=O)OCC2=NN=C(O2)C3=CC=CC=C3
CC1=CC=C(C=C1)NC(=O)CC2C(=O)N(C(=NC3=C(N(N(C3=O)C4=CC=CC=C4)C)C)S2)CC=C
CC1=C(C(=O)N(N1C)C2=CC=CC=C2)N=C3N(C(=O)C(S3)CC(=O)NC4=CC=CC=C4)CC=C
CC1=C(C(=O)N(N1C)C2=CC=CC=C2)N=C3NC(=O)C(S3)CC(=O)NC4=CC=C(C=C4)Cl
CC1=C(C(=O)N(N1C)C2=CC=CC=C2)N=C3NC(=O)C(S3)CC(=O)NC4=CC=CC=C4
COC(=O)C1=CN=C(N=C1C(F)(F)F)NNS(=O)(=O)C2=CC=C(C=C2)C(F)(F)F
CC1=CC(=NC(=N1)NNS(=O)(=O)C2=CC(=C(C=C2)OC)[N+](=O)[O-])C
C1=CC(=C(C(=C1)Cl)Cl)S(=O)(=O)NNC2=NC=CC(=N2)C(F)(F)F
COC(=O)C1=CN=C(N=C1C(F)(F)F)NNS(=O)(=O)C2=CC=C(C=C2)Cl
CCOC1=CC=C(C=C1)N=C(C2=CC=CC=C2)/C(=C(\C3=CC=CC=C3)/O)/C(=O)C(=O)N4CCOCC4
CCOC1=CC=C(C=C1)N=C(C2=CC=CC=C2)/C(=C(/C3=CC=CC=C3)\O)/C(=O)C(=O)N4CCOCC4
CC1=C2C=NNC(=O)C2=C(N1)C
C1=COC(=C1)CN=CC2=C(N(C(=O)NC2=O)CC3=CC=CO3)O
C1COC2=C(O1)C=CC(=C2)NC3=C(N=C4N3C=CC=N4)C5=CC=C(C=C5)Cl
COC1=CC=C(C=C1)C2=C(N3C=CC=NC3=N2)NC4=CC5=C(C=C4)OCCO5
C1COC2=C(O1)C=CC(=C2)NC3=C(N=C4N3C=CC=N4)C5=CC=C(C=C5)O
CC1=CC(=NC2=NC(=C(N12)NC3=CC4=C(C=C3)OCCO4)C5=CC=CC=C5)C
CC1=CC=C(C=C1)C2=C(N3C=CC=NC3=N2)NC4=CC5=C(C=C4)OCCO5
C1=CC(=CC(=C1)N2C=NN=N2)NS(=O)(=O)C3=CC(=C(N=C3)Cl)Cl
C1=CC(=CC(=C1)N2C=NN=N2)NS(=O)(=O)C3=CN=C(C=C3)Cl
CC1CCC2=C(C1)C=C(S2)C(=O)N=NC3=C(NC4=CC=CC=C43)O
CC1=CC(=C2C(=C1)C(=C(N2)O)N=NC(=O)C3=CC4=C(S3)CCCC4)C
CCN1C2=C(C=C(C=C2)S(=O)(=O)N(C)C)N=C1CSC3=NC(=CS3)C
C1=CC=C2C(=C1)NC(=N2)CSC3=NC=CS3
C1CN(C2=CC=CC=C21)C(=O)CN3C(=O)C4=C(N=CN4CC5=CC=CC=C5)N(C3=O)CC6=CC=CC=C6
CN1C2=C(C(=NC(=N2)C3CC3)SCC(=O)NC4=CC=CC=C4F)C(=O)N(C1=O)C
CC1=CC=C(C=C1)NC(=O)C2=CSC3=C2CCCC3
CC1CCC2=C(C1)SC=C2C(=O)NC3=CC=C(C=C3)OC(F)(F)F
COC1=CC=CC=C1NC(=O)C2=CSC3=C2CCCC3
COC1=CC=CC(=C1)NC(=O)C2=CSC3=C2CCCC3
C1CCC2=C(C1)C(=CS2)C(=O)NC3=CC=CC=C3O
COC1=CC=C(C=C1)NC(=O)C2=CSC3=C2CCCC3
CC1CCC2=C(C1)SC=C2C(=O)NC3=CC=CC=C3OC
CC1=CC=CC=C1NC(=O)C2=CSC3=C2CCCC3
CCOC1=CC=C(C=C1)NC(=O)C2=CSC3=C2CCCC3
C1=CC=C(C=C1)NCC2=NC3=CC=CC=C3N2CCOC4=CC=CC=C4
CC1=CC=C(C=C1)OCCN2C3=CC=CC=C3N=C2CNC4=CC=C(C=C4)OC
CC1=CC=C(C=C1)NCC2=NC3=CC=CC=C3N2CCOC4=CC=CC=C4
C1=CC=C2C(=C1)N=C(N2CCOC3=CC=CC=C3Cl)CNC4=CC=C(C=C4)C(=O)O
CCOC1=CC=C(C=C1)NCC2=NC3=CC=CC=C3N2CCOC4=CC=CC=C4
COC1=CC=C(C=C1)NCC2=NC3=CC=CC=C3N2CCOC4=CC=CC=C4
C1CCC(CC1)NC(=O)C2CCCN(C2)S(=O)(=O)C3=CC=CS3
C1CCC(CC1)NC(=O)C2CCCN(C2)S(=O)(=O)C3=CC=C(S3)Br
COC(=O)C1=C(C=CS1)NC(=O)C2=CC=CO2
COC(=O)C1=C(C=CS1)NC(=O)C2=CC=C(O2)Br
CC1=CC=C(O1)C(=O)NC2=C(SC=C2)C(=O)OC
CC1CCN(CC1)C(=O)COC(=O)CCCN2C(=O)C3=CC=CC4=C3C(=CC=C4)C2=O
CC1CC(CN(C1)C(=O)COC(=O)CCCN2C(=O)C3=CC=CC4=C3C(=CC=C4)C2=O)C
C1CC(=NC1)NS(=O)(=O)C2=CC=CC(=C2)NC(=O)C3=CC(=NC4=CC=CC=C43)C5=CC=CO5
C1=CC=C(C=C1)N2C(=NN=N2)OC3=CC=CC4=C3N=CC=C4
C1=CC2=C(C(=C1)OC3=NN=NN3C4=CC=C(C=C4)C(=O)O)N=CC=C2
CC1=NC2=C(C=CC=C2OC3=NN=NN3C4=CC=CC=C4)C=C1
C=CCN1C(=O)C2=C(N=C1SC3CCOC3=O)SC=C2C4CC4
CN(CCC1=CC=CC=N1)C2CCCN(C2)S(=O)(=O)C3=CC=CC=C3Cl
CN(CCC1=CC=CC=N1)C2CCCN(C2)S(=O)(=O)C3=CC(=C(C=C3)F)Cl
CN(CCC1=CC=CC=N1)C2CCCN(C2)S(=O)(=O)C3=CC=CC=C3
CC1=CC(=C(C=C1Cl)C)S(=O)(=O)N2CCCC(C2)N(C)CCC3=CC=CC=N3
CC(=O)C1=CC=C(C=C1)S(=O)(=O)N2CCCC(C2)N(C)CCC3=CC=CC=N3
CC1=CC=C(C=C1)N2N=C(N=N2)C3=CC4=CC=CC=C4N3C
CN1C2=CC=CC=C2C=C1C3=NN(N=N3)C4=CC=C(C=C4)F
C1CCN(CC1)S(=O)(=O)C2=CC=C(C=C2)C(=O)NNS(=O)(=O)C3=CC=C(C=C3)Cl
C1CCN(CC1)S(=O)(=O)C2=CC=C(C=C2)C(=O)NNS(=O)(=O)C3=CC=CC=C3
C1CCN(CC1)S(=O)(=O)C2=CC=C(C=C2)C(=O)NNS(=O)(=O)C3=CC=C(C=C3)F
COC(=O)C1=CC=C(C=C1)S(=O)(=O)NNC(=O)C2=CC=C(C=C2)S(=O)(=O)N3CCCCC3
CC(=O)NC1=CC=C(C=C1)S(=O)(=O)NNC(=O)C2=CC=C(C=C2)S(=O)(=O)N3CCCCC3
C1=CC=C(C=C1)OC2=CC=CC(=C2)NS(=O)(=O)C3=CC(=C(C=C3)Br)C(=O)O
CC1=CC(=CC=C1)NC2=NC3=C(N2CC4=CC=CC=C4)C(=O)N(C(=O)N3C)C
CC1=CC=C(C=C1)NC2=NC3=C(N2CC4=CC=C(C=C4)F)C(=O)NC(=O)N3C
CC(C)[C@@H](C(=O)OCC(=O)NC1=C(C=CC=C1F)F)NC(=O)OCC2=CC=CC=C2
CC(C)[C@@H](C(=O)OCC(=O)NC1=CC=CC(=C1)C(=O)C)NC(=O)OCC2=CC=CC=C2
C1C2CC3CC1CC(C2)(C3)NC(=O)N/N=C/C4=CC=NC=C4
C1CCC(CC1)NC(=O)CSC2=NN=C(S2)NC(=O)C3=C(C=CC=C3F)F
C1COCCN1CCCNC(=O)CN2C3=CC=CC=C3O/C(=C/C4=CC(=CC=C4)Br)/C2=O
C1COCCN1CCCNC(=O)CN2C3=CC=CC=C3O/C(=C/C4=CC=CC=C4Br)/C2=O
CCC1=NC2=C(C3=C1CCCC3)C4=C(S2)C(=NC=N4)Cl
C1=CC=C(C=C1)C2=NN=C(O2)C(=O)CSC3=NN=C(O3)C4=CC=CC=C4
COC1=CC2=C(C=C1)C(=CO2)CC(=O)NC3=CC=CC=C3N4CCOCC4
CN1C(=CC(=N1)C2=CC=CC=C2)NC(=O)C3=CC=CS3
CC1=CC=C(C=C1)S(=O)(=O)N(C)CCCC(=O)N2CCN(CC2)C=O
COC1=C(C=C(C=C1)CC2=NC(=NO2)C3=CC=C(C=C3)N4C=CC=C4)OC
COC1=CC=C(C=C1)CC2=NC(=NO2)C3=CC=C(C=C3)N4C=CC=C4
COC1=CC=CC(=C1OC)/C=N/NC(=O)C[N+]2=CC=CC=C2.[Cl-]
CC(=O)OC1=C(C=C(C=C1OC)/C=N/NC(=O)C[N+]2=CC=CC=C2)OC.[Cl-]
C1=CC=[N+](C=C1)CC(=O)N/N=C/C2=CC(=C(C=C2)Cl)Cl.[Cl-]
C1=CC=[N+](C=C1)CC(=O)N/N=C/C2=CC=CC=C2C(F)(F)F.[Cl-]
C1=CC=[N+](C=C1)CC(=O)N/N=C/C2=CC=C(C=C2)O.[Cl-]
C1=CC=[N+](C=C1)CC(=O)N/N=C/C2=CC=CC=C2[N+](=O)[O-].[Cl-]
COC1=CC(=C(C=C1)/C=N/NC(=O)C[N+]2=CC=CC=C2)OC.[Cl-]
COC1=C(C=C(C=C1)Br)/C=N/NC(=O)C[N+]2=CC=CC=C2.[Cl-]
COC1=CC(=C(C=C1/C=N/NC(=O)C[N+]2=CC=CC=C2)OC)OC.[Cl-]
C1=CC=[N+](C=C1)CC(=O)N/N=C/C2=CC=CC=C2F.[Cl-]
C1=CC=[N+](C=C1)CC(=O)N/N=C/C2=CC=C(C=C2)F.[Cl-]
C1=CC=[N+](C=C1)CC(=O)N/N=C/C2=C(C=CC(=C2)Br)O.[Cl-]
CC(C)(C)C1=CC(=CC(=C1O)C(C)(C)C)/C=N/NC(=O)C[N+]2=CC=CC=C2.[Cl-]
C=CCC1=C(C(=CC=C1)/C=N/NC(=O)C[N+]2=CC=CC=C2)O.[Cl-]
C1=CC=[N+](C=C1)CC(=O)N/N=C/C2=C(C=CC=C2Cl)F.[Cl-]
COC1=CC(=CC(=C1OC)OC)/C=N/NC(=O)C[N+]2=CC=CC=C2.[Cl-]
COC1=CC=CC(=C1O)/C=N/NC(=O)C[N+]2=CC=CC=C2.[Cl-]
CSC1=CC=C(C=C1)/C=N/NC(=O)C[N+]2=CC=CC=C2.[Cl-]
COC1=C(C(=C(C=C1)/C=N/NC(=O)C[N+]2=CC=CC=C2)OC)OC.[Cl-]
C1=CC=[N+](C=C1)CC(=O)N/N=C/C2=C(C(=CC=C2)Cl)Cl.[Cl-]
C1=CC=[N+](C=C1)CC(=O)N/N=C/C2=C(C(=CC(=C2)Br)Br)O.[Cl-]
CC(C)(C)C1=CC=C(C=C1)/C=N/NC(=O)C[N+]2=CC=CC=C2.[Cl-]
C1CCN(C1)S(=O)(=O)C2=CC=CC(=C2)NC(=O)CSC3=NN=NN3C4=CC=C(C=C4)O
CC(C)(CO)NC(=O)C1=CC2=C(C=C1)C3=CC=CC=C3C2=O
CC(=O)NS(=O)(=O)C1=CC2=C(C=C1)C3=C(C2=O)C=C(C=C3)S(=O)(=O)NC(=O)C
C1=CC2=C(C=C1S(=O)(=O)NCCO)C(=O)C3=C2C=CC(=C3)S(=O)(=O)NCCO
C1=CC=C2C(=C1)C3=C(C2=O)C(=CC=C3)C(=O)NCCO
CC(C)CNC(=O)C1=CC=CC2=C1C3=CC=CC=C3C2=O
C1=CC2=C(C=C1S(=O)(=O)NCC(=O)O)C(=O)C3=C2C=CC(=C3)S(=O)(=O)NCC(=O)O
CC(C)OC(=O)C1=CC=CC2=C1C(=O)C3=CC=CC=C23
CC(C(=O)O)NS(=O)(=O)C1=CC2=C(C=C1)C3=C(C2=O)C=C(C=C3)S(=O)(=O)NC(C)C(=O)O
C1=CC=C2C(=C1)C3=C(C2=O)C(=CC=C3)C(=O)O
COCCNS(=O)(=O)C1=CC2=C(C=C1)C3=C(C2=O)C=C(C=C3)S(=O)(=O)NCCOC
CCN(CC)C(=O)C1=CC=CC2=C1C3=CC=CC=C3C2=O
CC(C)(C)NC(=O)C1=CC=CC2=C1C(=O)C3=CC=CC=C23
CN(CCO)S(=O)(=O)C1=CC2=C(C=C1)C3=C(C2=O)C=C(C=C3)S(=O)(=O)N(C)CCO
C1=CC=C2C(=C1)C3=C(C2=O)C=CC=C3C(=O)N(CCO)CCO
COCCNC(=O)C1=CC=CC2=C1C3=CC=CC=C3C2=O
CCOC1=CC2=C(C=C1)C3=C(C2=O)C=C(C=C3)OCC(=O)O
CCCCOC1=CC2=C(C=C1)C3=C(C2=O)C=C(C=C3)O
CN(CCCC(=O)O)S(=O)(=O)C1=CC2=C(C=C1)C3=C(C2=O)C=C(C=C3)S(=O)(=O)N(C)CCCC(=O)O
CN(CCO)C(=O)C1=CC=CC2=C1C3=CC=CC=C3C2=O
C1=CC=C2C(=C1)C3=C(C2=O)C=CC=C3C(=O)NCCO
C1=CC=C2C(=C1)C3=C(C2=O)C=CC=C3C(=O)OCC(=O)N
CCN(CC)C(=O)C1=CC=CC2=C1C(=O)C3=CC=CC=C23
CC1=CC2=C(C=C1)C3=C(C2=O)C(=CC=C3)C(=O)O
CC(C)(C)NC(=O)C1=CC=CC2=C1C3=CC=CC=C3C2=O
COCCNC(=O)C1=CC2=C(C=C1)C3=CC=CC=C3C2=O
CC[N+](CC)(CC)CCCCOC1=CC2=C(C=C1)C3=C(C2=O)C=C(C=C3)OCCCC[N+](CC)(CC)CC.[I-]
CC[N+](C)(CC)CCCCOC1=CC2=C(C=C1)C3=C(C2=O)C=C(C=C3)OCCCC[N+](C)(CC)CC.[I-]
CC(C)NC(=O)C1=CC=CC2=C1C3=CC=CC=C3C2=O
CCOCCOC(=O)C1=CC=CC2=C1C3=CC=CC=C3C2=O
C1=CC2=C(C=C1S(=O)(=O)NCCCO)C(=O)C3=C2C=CC(=C3)S(=O)(=O)NCCCO
COC1=CC=CC2=C1C3=C(C2=O)C=CC=C3O
CC(C)(CO)NS(=O)(=O)C1=CC2=C(C=C1)C3=C(C2=O)C=C(C=C3)S(=O)(=O)NC(C)(C)CO
COC1=CC=CC2=C1C3=C(C2=O)C=CC=C3C(=O)O
CCC1(C(OC(=O)C(C1=O)(C)C)C2=CC=CS2)CC
CC1(C(OC(=O)C(C1=O)(C)C)C2=CC=CS2)C
CC(=O)N[C@@H]1[C@H]([C@H]2[C@@H](COC(O2)C3=CC=CC=C3)O[C@@H]1N=[N+]=[N-])O
CC(=O)N[C@@H]1[C@H]([C@H]2[C@@H](COC(O2)C3=CC=C(C=C3)OC)O[C@@H]1O)O
CO[C@H]1[C@@H]([C@@H](O[C@H]2[C@@H]1OC(OC2)C3=CC=CC=C3)OC)O
CCN1C=C(C(=O)C2=C1C=CC(=C2)S(=O)(=O)N3CC(CC(C3)C)C)C(=O)N4CCC5=CC=CC=C54
C1CCC2=C(C1)C3=C(S2)N=C4C=CC(=CN4C3=O)C(=O)NCC5=CC=CO5
C[C@@H](C(=O)NCC1=CC=CC=C1OC)NC(=O)C2CC(=O)N(C2)C3=CC=C(C=C3)OC
C[C@@H](C(=O)NCC1=CC=C(C=C1)OC)NC(=O)C2CC(=O)N(C2)C3=CC=C(C=C3)OC
C[C@@H](C(=O)N[C@H](CO)C1=CC=CC=C1)NC(=O)C2CC(=O)N(C2)C3=CC=C(C=C3)OC
C[C@@H](C(=O)NC(C)C1=CC=CC=C1)NC(=O)C2CC(=O)N(C2)C3=CC=C(C=C3)OC
CC(C)[C@@H](C(=O)NC(C)C1=CC=CC=C1)NC(=O)C2CC(=O)N(C2)C3=CC=C(C=C3)OC
C1CCCC(CC1)N2CC(CC2=O)C(=O)NCC3CCCO3
CC1=CC(=C(C=C1)C)N2CCN(CC2)C(=O)C3=C(C(=O)OC34CCCCC4)C
CC1CCC2(CC1)C(=C(C(=O)O2)C)C(=O)N3CCN(CC3)C4=C(C=CC(=C4)C)C
CCOC1=CC=C(C=C1)NC(=O)NC2=C(C=CC(=C2)C(=O)O)N3CC4CC(C3)C5=CC=CC(=O)N5C4
COC1=CC=CC(=C1)NC(=O)NC2=C(C=CC(=C2)C(=O)O)N3CC4CC(C3)C5=CC=CC(=O)N5C4
CCOCCCNC(=O)C1=CC(=C(C=C1)N2CC3CC(C2)C4=CC=CC(=O)N4C3)NC(=O)NC5=CC(=CC=C5)OC
COC1=CC(=C(C=C1)NC(=O)NC2=C(C=CC(=C2)C(=O)O)N3CC4CC(C3)C5=CC=CC(=O)N5C4)OC
CCC1=CC=C(C=C1)NC(=O)NC2=C(C=CC(=C2)C(=O)O)N3CC4CC(C3)C5=CC=CC(=O)N5C4
CCCNC(=O)C1=CC(=C(C=C1)N2CC3CC(C2)C4=CC=CC(=O)N4C3)NC(=O)NC5=CC=C(C=C5)CC
CC(C)NC(=O)C1=CC(=C(C=C1)N2CC3CC(C2)C4=CC=CC(=O)N4C3)NC(=O)NC5=CC(=CC=C5)OC
COC1=CC=CC=C1NC(=O)CN(CC2=CC=CO2)C(=O)C3=CC4=CC=CC=C4O3
C1CN2C3=CC=CC=C3N(C2=N1)CC(C4=CC=C(C=C4)Br)O
C1CN2C3=CC=CC=C3N(C2=N1)CC(C4=CC=CC=C4)O.Cl
CC1=CC=C(C=C1)C(CN2C3=CC=CC=C3N4C2=NCC4)O.Cl
C1=CSC(=C1)S(=O)(=O)NCCNS(=O)(=O)C2=CC=CS2
CCC1CCCN1CN2C=NC3=C(C2=O)NC4=C3C=C(C=C4)C
CCC1CCCN1CN2C=NC3=C(C2=O)NC4=C3C=C(C=C4)Cl
CCC1CCCN1CN2C=NC3=C(C2=O)NC4=C3C=C(C=C4)OC
CCC1CCCN1CN2C=NC3=C(C2=O)NC4=CC=CC=C43
CC1=C(CC(C(C1)C(=O)N2CCN(CC2)CC3=CC4=C(C=C3)OCO4)C(=O)O)C
CC1=CC=C(C=C1)/C(=C/2\C(N(C(=O)C2=O)CC3=CN=CC=C3)C4=CC=CC=N4)/O
COC1=CC=C(C=C1)/C(=C/2\C(N(C(=O)C2=O)CC3=CN=CC=C3)C4=CC=CC=N4)/O
C1=CC=NC(=C1)C2/C(=C(\C3=CC=C(C=C3)F)/O)/C(=O)C(=O)N2CC4=CN=CC=C4
C1=CC=C(C=C1)/C(=C/2\C(N(C(=O)C2=O)CC3=CN=CC=C3)C4=CC=CC=N4)/O
C1=CC=NC(=C1)C2/C(=C(\C3=CC=C(C=C3)Br)/O)/C(=O)C(=O)N2CC4=CN=CC=C4
CC1=CC=C(C=C1)NCCCC(=O)N/N=C/C2=CC=CC(=C2O)CC=C
CC1=CC=C(C=C1)SCC2=CN3C(=CSC3=N2)C.Br
CC1=CSC2=NC(=CN12)CSC3=CC=C(C=C3)Cl
C1=CC(=CC=C1SCC2=CN3C=CSC3=N2)Cl
COC1=CC=C(C=C1)C(=O)NC(=S)NNC(=O)CCC2=CC=CC=C2
C1=CC=C(C=C1)CCC(=O)NNC(=S)NC(=O)C2=CC=C(C=C2)Cl
CC(C)(C)C1=CC(=CC(=C1O)C(C)(C)C)CCC(=O)NNC(=S)NC(=O)C2=CC=CC=C2
C1=CC=C(C=C1)CCC(=O)NNC(=S)NC(=O)C2=CC=CC=C2
C1OC2=C(O1)C=C(C=C2)C3=NC4=CC(=NN4C(=C3)C(F)(F)F)C(=O)NCC5=CC=CO5
CN1C(=CC=C1S(=O)(=O)NCC2=CC=C(C=C2)S(=O)(=O)N)C(=O)OC
CN1C(=CC=C1S(=O)(=O)NCC2=CC(=CC=C2)OC)C(=O)OC
CN1C(=CC=C1S(=O)(=O)N(CCO)CC2=CC=CC=C2)C(=O)OC
CN1C(=CC=C1S(=O)(=O)NCC2=CC=C(C=C2)OC)C(=O)OC
CN1C(=CC=C1S(=O)(=O)NCC2=CC=CC=C2)C(=O)OC
C1=CC=C(C=C1)NC(=S)N/N=C/C2=CC=C(O2)C3=CC(=CC=C3)[N+](=O)[O-]
C1=CC=C(C=C1)NC(=S)N/N=C/C2=CC=C(O2)C3=CC(=C(C=C3)Cl)C(=O)O
C1=CC(=CC(=C1)[N+](=O)[O-])C2=CC=C(O2)/C=N/NC(=S)NC3=CC(=CC=C3)F
CC1=C(C=C(C=C1)C2=CC=C(O2)/C=N/NC(=S)NC3=CC=CC=C3)[N+](=O)[O-]
CC1=CSC(=N1)SCC(=O)NC(=O)C2CCCCC2
CN1C2=CC=CC=C2C3=C(C1=O)C=C(N3C)C(=O)NC4CC4
C1C(OC2=CC=CC=C2O1)CCC(=O)NCCC3=CC=C(C=C3)S(=O)(=O)N
COC1=C(C=C(C=C1)CCNC(=O)CCC2COC3=CC=CC=C3O2)OC
CSC1=NSC(=N1)SCC(=O)NC2=NC=C(C=C2)Br
CSC1=NSC(=N1)SCC(=O)NC2=CC=CC=N2
CC1=CC=C(C=C1)N2C(=NNC2=S)CSC3=C(C=C(C(=C3)OC)[N+](=O)[O-])OC
COC1=CC(=C(C=C1[N+](=O)[O-])OC)SCC2=NNC(=S)N2C3=CC=C(C=C3)F
C1CNC2(CCN(CC2)C(=O)CNC(=O)CC3=CC=CC=C3)C4=C1NC=N4
C[C@@H](C(=O)N1CCC2(CC1)C3=C(CCN2)NC=N3)NC(=O)CC4=CC=CC=C4
COC1=CC=C(C=C1)CC(=O)N[C@@H](CCSC)C(=O)N2CCC3(CC2)C4=C(CCN3)NC=N4
C[C@@H](C(=O)N1CCC2(CC1)C3=C(CCN2)NC=N3)NC(=O)CC4=CC=C(C=C4)OC
CSCC[C@@H](C(=O)N1CCC2(CC1)C3=C(CCN2)NC=N3)NC(=O)CC4=CC=C(C=C4)Cl
CC1=NN(C(=C1)NC(=O)NC2=CC(=CC=C2)Cl)C3=CC=CC=N3
COC1=CC(=C(C=C1)OCC(=O)N2CCCC2=O)[N+](=O)[O-]
CCOC(=O)C1=C(N(C(=C1C)C2=CC=CC=C2)CC(=O)N3CCN(CC3)C)C
COC1=C(C=C(C=C1)N(C(C2=CC=CS2)C(=O)NC3CCCCC3)C(=O)C4=CC=CO4)OC
CN(C1=CC=CC=N1)C2=NC=NC3=C2C=NN3
C1CN(CCN1C2=CC=C(C=C2)F)C3=C(C(=O)C4=CC=CC=C4C3=O)NS(=O)(=O)C5=CC=CC=C5
CC1=CC=C(C=C1)S(=O)(=O)NC2=C(C(=O)C3=CC=CC=C3C2=O)N4CCN(CC4)C5=CC=CC=C5F
CC(=O)NC1=CC=C(C=C1)S(=O)(=O)NC2=C(C(=O)C3=CC=CC=C3C2=O)N4CCN(CC4)C5=CC=C(C=C5)F
CC1=C(C(=NN1CC(=O)N/N=C(\C)/C2=CC=C(S2)Cl)C)[N+](=O)[O-]
CC1=CC=NN1CC(=O)N/N=C/C2=CC=C(S2)[N+](=O)[O-]
CC1=CC(=NN1CC(=O)N/N=C/C2=CC=C(S2)[N+](=O)[O-])C
CC1=C(C(=NN1CC(=O)N/N=C(\C)/C2=CC=CS2)C)Br
C1=CSC(=C1)/C=N/NC(=O)CN2C=CC(=N2)C(F)(F)F
CC1=CC(=NN1CC(=O)N/N=C/C2=CC=CS2)C
CC1=C(C(=NN1CC(=O)N/N=C/C2=CC=CS2)C)[N+](=O)[O-]
CC1=C(SC=C1)/C=N/NC(=O)CN2C(=C(C(=N2)C)[N+](=O)[O-])C
CC1=CC=NN1CC(=O)N/N=C/C2=CC=CS2
COC1=CC2=C(C=C1)C(=CO2)CC(=O)NCCN3C(=O)/C(=C/C4=CN=CC=C4)/SC3=O
COC(=O)C1=C(SC2=C1CCCC2)NC(=O)C3C(=C(C(=NC4CCCCC4)S3)C(=O)N)N
CCN1C2=C(C=CC(=C2)C(=O)NC3CC3)S(=O)C4=CC=CC=C4C1=O
CC1=C(C=C(C=C1)C(=O)NCCCN2CCOCC2)N3CCCC3=O
CC1=CC(=C(C=C1)C)C2C(=C(NC(=S)N2)C)C(=O)N3CCOCC3
CC1=CC(=CC=C1)C2C(=C(NC(=S)N2)C)C(=O)N3CCOCC3
CC1=CC(=C(C(=C1)C)C2C(=C(NC(=S)N2)C)C(=O)N3CCOCC3)C
CC1=CC=C(C=C1)C2C(=C(NC(=S)N2)C)C(=O)N3CCOCC3
CC1=C(C(NC(=S)N1)C2=CC=C(C=C2)Cl)C(=O)N3CCOCC3
CC1=C(C(NC(=S)N1CCOC)C2=CC(=CC=C2)C(F)(F)F)C(=O)N3CCOCC3
CC1=C(C(NC(=S)N1)C2=CC=C(C=C2)OC)C(=O)N3CCOCC3
CC1=C(C(NC(=S)N1)C2=CC=C(C=C2)O)C(=O)N3CCOCC3
CC1(CC(CCO1)(CCN=CC2=CC=C(C=C2)N(C)C)O)C
COC1=C(C=C(C=C1)C(=O)NNC(=O)CC2=CC=C(C=C2)C3=CC=CC=C3)OC
C1=CC(=CC(=C1)Cl)NC(=O)COC(=O)C2=CC=NC=C2
C1=CC=C(C=C1)NC(=O)COC(=O)C2=CC=NC=C2
C1=CC(=C(C=C1Cl)NC(=O)COC(=O)C2=CC=NC=C2)Cl
COC1=CC(=C(C=C1)NC(=O)COC(=O)C2=CC=NC=C2)OC
CC(C(=O)NC1=CC(=CC=C1)Cl)OC(=O)C2=CC=NC=C2
CC(C(=O)NC1=C(C=C(C=C1)[N+](=O)[O-])Cl)OC(=O)C2=CC=NC=C2
CC(C(=O)NC1=CC(=CC=C1)[N+](=O)[O-])OC(=O)C2=CC=NC=C2
C1=CN=CC=C1C(=O)OCC(=O)NC2=CC(=C(C=C2Cl)Cl)Cl
CC1=C(C=C(C=C1)C2=NN3C(=NN=C3C4=CC=CC=C42)C)S(=O)(=O)N(C)CCO
CC(=O)NCC1=NN=C2N1N=C(C3=CC=CC=C32)C4=CC=CC=C4
CC1=NN=C2N1N=C(C3=CC=CC=C32)C4=CC=CC=C4
CC1=C(C=C(C=C1)C2=NN3C(=NN=C3C4=CC=CC=C42)C)S(=O)(=O)NC(C)(C)CO
CC1=NN=C2N1N=C(C3=CC=CC=C32)C4=CC=C(C=C4)O
CC1=CC=C(C=C1)C2=NN3C=NN=C3C4=CC=CC=C42
C1=CC=C(C=C1)C2=NN3C=NN=C3C4=CC=CC=C42
C1=CC=C(C=C1)C2=NN3C(=NN=C3C4=CC=CC=C42)CO
CC1=C(C=C(C=C1)C2=NN3C(=NN=C3C4=CC=CC=C42)C)S(=O)(=O)NCCO
CC1=C(C=C(C=C1)C2=NN3C=NN=C3C4=CC=CC=C42)C
C1COC2=C(O1)C=CC(=C2)C(=O)NCC3=CC=CO3
CC1=CC(=NO1)NC(=O)CCC(=O)N(CC2=CC=CO2)C(C)(C)C(=O)NC3CCCCC3
C1COCCOC2=CC=CC=C2OCCOCCOCCOC3=CC=CC=C3OCCOCCO1
CC1=CC=C(C=C1)CSC2=NSC(=C2C#N)C
CC1=C(C(=NS1)SCC2=CC(=CC=C2)Cl)C#N
CC1=C(C(=NS1)SCC2=CC=CC=C2C(=O)OC)C#N
CC1=C(C(=NS1)SCC2=CC=C(C=C2)Cl)C#N
CC1=C(C(=NS1)SCC2=CC=C(C=C2)F)C#N
CN(C)/C=C/C1=C(C(=NS1)SCC2=CC=CC=C2C(=O)OC)C#N
CC1=C(C(=NS1)SCC2=C(C=CC=C2Cl)F)C#N
CCCCN1CC2=C(C1=O)N=C3C=C(NN3C2=O)C4=CC=CO4
CNP1(=NC(=NC(=N1)C(F)(F)F)C(F)(F)F)NC
CN(C)P1(=NC(=NC(=N1)C(F)(F)F)C(F)(F)F)N(C)C
CN(C)C1=NC(=NP(=N1)(N(C)C)N(C)C)N(C)C
CC(=O)N1CCC2=C1C=CC(=C2)S(=O)(=O)NCCC3=CCCCC3
CC1=C(N=C2C=C(C=CC2=N1)C(=O)OCC3=CC=CC=C3Br)C
C1=CC(=CN=C1)C2=NC=CC(=N2)NC(=O)/C=C/C3=CC=C(C=C3)OCCCF
CC1=CC(=NC(=N1)C)C(=O)N2CCCC(C2)C(=O)C3=CC=CC4=CC=CC=C43
C1OC2=C(O1)C=C(C=C2)NC(=O)CCNC(=O)CN3C=NC4=CC=CC=C4C3=O
COC1=CC=C(C=C1)/C(=N\OC)/CS(=O)C2=CC=C(C=C2)Br
C1=CC=C(C=C1)CNC2=NC(=NN2C(=O)C3=CC=CO3)C4=CN=CC=C4
COC1=CC=C(C=C1)CNC2=NC(=NN2C(=O)C3=CC=CO3)C4=CN=CC=C4
C1=CC=C(C=C1)NC2=CC(=CC=C2)NC3=CC=CC=C3
CN(CCC(=O)NC1=CC2=C(C=C1)OCO2)CC3=CC=CC=C3.Cl
C1CN(CCN(C1)C(=O)N2CCOCC2)C(=O)N3CCOCC3
C1=CC=C2C(=C1)N3C(=O)C(=O)N(N=C3S2)CC(=O)C4=CC=CS4
C1=CC=NC(=C1)NS(=O)(=O)C2=CC=CC(=C2)S(=O)(=O)C3=CC=C(C=C3)Br
C1=CC=NC(=C1)NS(=O)(=O)C2=CC=CC(=C2)S(=O)(=O)C3=CC=C(C=C3)Cl
C1=CC=C(C=C1)S(=O)(=O)C2=CC(=CC=C2)S(=O)(=O)NC3=NC=C(C=C3)Cl
COC1=C(C=C(C=C1)[N+](=O)[O-])NC2C3CC4CC(C3)CC2C4
C1=CC=C(C=C1)CN2C3=CC=CC=C3C(=C(C2=O)C4=CC(=O)NN4)O
COC(=O)C1=CC=CC=C1NC(=O)COC2=CC3=C(C=C2)OCO3
CCC1=CC=CC=C1NC(=O)COC2=CC3=C(C=C2)OCO3
COC(=O)C1=CC=C(C=C1)NC(=O)COC2=CC3=C(C=C2)OCO3
CC(=O)NC1=CC(=CC=C1)NC(=O)COC2=CC3=C(C=C2)OCO3
C1OC2=C(O1)C=C(C=C2)OCC(=O)NC3=CC=CC=C3C(F)(F)F
C1OC2=C(O1)C=C(C=C2)OCC(=O)NC3=CC=CC=C3F
C1OC2=C(O1)C=C(C=C2)OCC(=O)NC3=CC(=CC=C3)F
CC(=O)C1=CC=C(C=C1)NC(=O)COC2=CC3=C(C=C2)OCO3
COC1=CC=CC=C1NC(=O)COC2=CC3=C(C=C2)OCO3
CCOC1=CC=CC=C1NC(=O)COC2=CC3=C(C=C2)OCO3
C1OC2=C(O1)C=C(C=C2)OCC(=O)NC3=CC=CC=C3C#N
COC1=CC=C(C=C1)NC(=O)COC2=CC3=C(C=C2)OCO3
CCC1=CC=C(C=C1)NC(=O)COC2=CC3=C(C=C2)OCO3
C1OC2=C(O1)C=C(C=C2)OCC(=O)NC3=CC=CC=C3C(=O)N
CCOC1=CC=C(C=C1)NC(=O)COC2=CC3=C(C=C2)OCO3
CC1=CC(=C(C=C1OC)C)NC(=O)COC2=CC3=C(C=C2)OCO3
CN1C(=O)C(=CC2=C(N(C(=O)S2)C3=CC=CC=C3)N(C)C)C(=O)N(C1=O)C
CC1=NN(C=C1C=NCCOCC2=CC=CC=C2)C
CC1=C(C=NN1C)C=NCCOCC2=CC=CC=C2
CC1=CC=C(C=C1)/S(=N/S(=O)(=O)C2=CC=C(C=C2)C)/C
CC1=CC=C(C=C1)S(=O)(=O)/N=S(/C)\C2=CC=CC=C2
CC1=CC=C(C=C1)/S(=N\S(=O)(=O)C2=CC=CC=C2)/NC
CC/S(=N\S(=O)(=O)C1=CC=C(C=C1)C)/C2=CC=CC=C2
CC1=CC=C(C=C1)S(=O)(=O)/N=S(/C2=CC=CC=C2)\C(C)C
C1CN(C(=O)N(C1=O)C2=CC=CC=C2)CC3=CC=CC=C3
CC1=CC(=CC(=C1)N2C(=O)CCN(C2=O)CC3=CC=CC=C3)C
COC1=CC=CC=C1NC(=O)NCC(C2=CC=CO2)N3CCCCC3
CC1=CC(=CC=C1)NC(=O)NCC(C2=CC=CO2)N3CCCCC3
CCOC(=O)CN(C(C1=CN=CC=C1)C(=O)NC2CCCC2)C(=O)CCC(=O)NC3=NOC(=C3)C
CC1=CC(=NO1)NC(=O)CCC(=O)N(CC=C)C(C2=CN=CC=C2)C(=O)NC3CCCC3
CC1=CC(=NO1)NC(=O)CCC(=O)N(CCC(C)C)C(C2=CN=CC=C2)C(=O)NC3CCCC3
CC1=NC(=CC=C1)CN2CCN(CC2CCO)CC3=CC(=CC=C3)N4C=CC=N4
CN1C=NN=C1SCC(=O)NC2=CC=CC=C2C(=O)NC3CCCC3
CCOC1=C(C=CC(=C1)/C=C/2\CCCC3=C(C4=CC=CC=C4N=C23)C(=O)O)OC
C1C/C(=C\C2=CC=C(C=C2)C(=O)O)/C3=NC4=CC=CC=C4C(=C3C1)C(=O)O
C1C/C(=C\C2=C(C=CC=C2F)F)/C3=NC4=CC=CC=C4C(=C3C1)C(=O)O
CC1C/C(=C\C2=CC=CC=C2[N+](=O)[O-])/C3=NC4=CC=CC=C4C(=C3C1)C(=O)O
C1C/C(=C\C2=CC=CC=C2[N+](=O)[O-])/C3=NC4=CC=CC=C4C(=C3C1)C(=O)O
COC1=CC(=CC(=C1O)OC)/C=C/2\CCCC3=C(C4=CC=CC=C4N=C23)C(=O)O
CC1C/C(=C\C2=C(C(=CC=C2)OC)OC)/C3=NC4=CC=CC=C4C(=C3C1)C(=O)O
COC1=C(C(=CC(=C1)/C=C/2\CCCC3=C(C4=CC=CC=C4N=C23)C(=O)O)Cl)O
CN(C)C1=CC=C(C=C1)/C=C/2\CCCC3=C(C4=CC=CC=C4N=C23)C(=O)O
C1C/C(=C\C2=CC=C(C=C2)O)/C3=NC4=CC=CC=C4C(=C3C1)C(=O)O
COC1=CC(=CC(=C1O)[N+](=O)[O-])/C=C/2\CCCC3=C(C4=CC=CC=C4N=C23)C(=O)O
COC1=C(C(=CC(=C1)/C=C/2\CCCC3=C(C4=CC=CC=C4N=C23)C(=O)O)Br)O
C1C/C(=C\C2=CC=C(C=C2)OC(F)F)/C3=NC4=CC=CC=C4C(=C3C1)C(=O)O
COC1=C(C=C(C=C1)/C=C/2\CCCC3=C(C4=CC=CC=C4N=C23)C(=O)O)OC
C1C/C(=C\C2=CC(=CC=C2)[N+](=O)[O-])/C3=NC4=CC=CC=C4C(=C3C1)C(=O)O
CC1=CC2=C(C=C1)N=C3/C(=C/C4=CC(=C(C=C4)OC)O)/CCCC3=C2C(=O)O
CCOC1=C(C=C(C=C1)/C=C/2\CCCC3=C(C4=CC=CC=C4N=C23)C(=O)O)OC
C1CC2=CC=CC=C2N(C1)C(=O)CSC3=NN=C(N3C4=CC=CC=C4)CC5=CC(=O)NC(=O)N5
CN(C(=O)C1=CC=CC=N1)C2(CCCCC2)C(=O)NC3CCCCC3
C1CCC(CC1)NC(=O)C2(CCCCC2)NC(=O)C3=CC=CC=N3
CC1=C(C2=C(C=C1)C(=C(O2)C(=O)NCC3=NN=C(O3)C)C)C
CCCC1=CC2=C(C=C1)OC(=C2C)C(=O)NCC3=NN=C(O3)C
C1=CC=C2C(=C1)NC(=N2)NC(=O)CCN3C=CN=C3
CC(CC(=O)NC1=NC2=CC=CC=C2N1)N3C=CN=C3
CN1C2=C(C=C(C=C2)S(=O)(=O)NC3CCN(CC3)CC4=CC=CC=C4)OC1=O
C1CC(OC1)CNC2=C(N=C(O2)C3=CC=CC4=CC=CC=C43)C#N
CC1=CC2=C(C=C1)OC(=N2)C3=CC(=CC=C3)NC(=O)C4CCCO4
C1CC(OC1)C(=O)NC2=CC=CC(=C2)C3=NC4=C(O3)C=CC(=C4)Cl
CC1=C(C(=NN1CC2=C(C(=C(C(=C2F)F)F)F)F)C)NC(=O)C3=CC=CC(=C3)COC4=CC=C(C=C4)Cl
CC1=C(C(=NN1CC2=C(C(=C(C(=C2F)F)F)F)F)C)NC(=O)C3=CC=CC(=C3)COC4=CC=CC=C4Cl
CCOC1=CC=CC2=C1OC(=O)C(=C2)C(=O)N3CCC4=CC=CC=C43
COC1=CC=CC2=C1OC(=O)C(=C2)C(=O)N3CCC4=CC=CC=C43
CC1CC2=CC=CC=C2N1C(=O)C3=CC4=C(C=CC(=C4)OC)OC3=O
COC1=CC2=C(C=C1)OC(=O)C(=C2)C(=O)N3CCC4=CC=CC=C43
CCC1=NOC(=C1C(=O)N2CCCC2)C
CC1=C(C(=NO1)C)C(=O)N2CCCC2
C1COCCN1CC2=NC3=CC=CC=C3C4=NC5=CC=CC=C5N24
CC1=C2C(=CC=C1)C3=C(COC3)C(=N2)C
CC1=CC2=C3COCC3=C(N=C2C=C1)C
CC1=C(C=C(C=C1)N(C(C2=CC=C(C=C2)O)C(=O)NC3CCCC3)C(=O)CCCC(=O)NC4=CC=CC=N4)C
C1CCC(C1)NC(=O)C(C2=CC=C(C=C2)O)N(C3=CC(=CC=C3)F)C(=O)CCCC(=O)NC4=CC=CC=N4
CC1=CC=CC=C1N(C(C2=CC=C(C=C2)O)C(=O)NC3CCCC3)C(=O)CCCC(=O)NC4=CC=CC=N4
C1CCC(C1)NC(=O)C(C2=CC=C(C=C2)O)N(C3=CC=C(C=C3)F)C(=O)CCCC(=O)NC4=CC=CC=N4
C1CC(CN(C1)S(=O)(=O)C2=CC=CC=C2)C(=O)N/N=C/C3=CN=CC=C3
C/C(=N\NC(=O)C1CCCN(C1)S(=O)(=O)C2=CC=CC=C2)/C3=CN=CC=C3
CC1=CC=C(C=C1)NC(=O)CN(C)C2=NC=C(C=C2)S(=O)(=O)N3CCN(CC3)C
CN1CCN(CC1)S(=O)(=O)C2=CN=C(C=C2)N(C)CC(=O)NC3=CC=C(C=C3)F
C1[C@H](C=C(O[C@H]1OCCCCO)C(=O)NC2=CC=CC=C2)C3=CSC4=CC=CC=C43
CCO[C@@H]1[C@H]([C@@H](C=C(O1)C(=O)NC2=CC=CC=C2)C3=CSC4=CC=CC=C43)CCCO
CCO[C@H]1[C@@H]([C@H](C=C(O1)C(=O)NC2=CC=CC=C2)C3=CSC4=CC=CC=C43)CCCO
CCOC1=CC(=C(C=C1)C2=C[N+](=O)C3=C(N2[O-])CCCC3)OCC
COC1=CC(=C(C=C1)OC)C2=C[N+](=O)C3=C(N2[O-])CCCC3
CCN1C(=O)C(N(C1=S)CCNC(=O)C)CC(=O)NC2=CC=C(C=C2)OCC
CN1C(=O)C(N(C1=S)CC(=O)OC)CC(=O)NC2=CC=CC=C2
CCCOC1=CC=C(C=C1)NC(=O)CC2C(=O)N(C(=S)N2CCNC(=O)C)CC
CC1=CC=C(C=C1)CNC(=O)COC(=O)CN2C(=C(C(=N2)C)[N+](=O)[O-])C
CC1=C(C(=NN1CC(=O)OCC(=O)NC(C)C2=CC=CC=C2)C)[N+](=O)[O-]
CC1=C2C=C(C=CC2=NC=C1)P(=O)(C3=CC=CC=C3)C4=CC=CC=C4
CC1=C(C=C(C=C1)Cl)NC(=O)C2=C(C=CC(=C2)NC(=O)C3CCCCC3C(=O)O)N4CCOCC4
CC1=CC(=CC=C1)NC(=O)C2=C(C=CC(=C2)NC(=O)C3CCCCC3C(=O)O)N4CCOCC4
COC1=CC=C(C=C1)NC(=O)C2=C(C=CC(=C2)NC(=O)C3CCCCC3C(=O)O)N4CCOCC4
C1CC1NC(=O)C2=CC3=C(C=C2)SN=N3
CC1=C(C(=CC=C1)C(=O)OCC(=O)NC2=CC=C(C=C2)N3CCCCC3)O
CCOC1=CC=CC=C1C(=O)OCC(=O)NC2=CC=C(C=C2)N3CCCCC3
CNS(=O)(=O)C1=CC=CC(=C1)C(=O)OCC(=O)NC2=CC=C(C=C2)N3CCCCC3
C1CCN(CC1)C2=CC=C(C=C2)NC(=O)COC(=O)C3=CC(=C(C=C3)Cl)S(=O)(=O)N
COC1=CC(=CC(=C1)C(=O)OCC(=O)NC2=CC=C(C=C2)N3CCCCC3)OC
C1CCN(CC1)C2=CC=C(C=C2)NC(=O)COC(=O)C3=CC=C(C=C3)O
C1CCC2=NC(=O)C3=CC(=C(C=C3N2CC1)Cl)S(=O)(=O)N4CCOCC4
CC(C1=NN=C(N1C2=CC=C(C=C2)F)SC3=NN=NN3C4=CC=CC=C4)N(C)C
CC1=CC(=CC(=C1)OCCNC(=O)C2CCN(CC2)S(=O)(=O)C3=CC=CC=C3)C
C1CN(CCC1C(=O)NCCOC2=CC=C(C=C2)F)S(=O)(=O)C3=CC=CC=C3
CC1=CC=C(C=C1)NC(=O)COS(=O)C2=CC=C(C=C2)C
CN1C(=CC(=O)N(C1=O)C)NC(=O)CC2=CC=CS2
COC1=C2C=CC=C3C2=C(CCC3=O)C=C1
C1=CC=C2C(=C1)C(C(=O)N2)(CC3=CC=CC=N3)O
C1=CC=C2C(=C1)C(C(=O)N2)CC3=CC=CC=N3
C1=CC=NC(=C1)CC2(C3=C(C=CC(=C3)Br)NC2=O)O
C1=CC=C2C(=C1)C(C(=O)N2)C(C[N+](=O)[O-])C3=CC=CC=N3
C1CN2CCN=C(CC2(N1)C(F)(F)F)C3=CC=CC=C3
CC(C(=O)C1=CC2=CC=CC=C2C=C1)N3CCCCC3
COC1=CC=CC(=C1)CN(C2CCS(=O)(=O)C2)C(=O)/C=C/C3=CC=C(C=C3)Cl
COC1=CC=C(C=C1)CN(C2CCS(=O)(=O)C2)C(=O)/C=C/C3=CC=CC=C3Cl
C1CS(=O)(=O)CC1N(CC2=CC=CC=C2)C(=O)/C=C/C3=CC=C(C=C3)Cl
C1CS(=O)(=O)CC1N(CC2=CC=C(C=C2)Cl)C(=O)/C=C/C3=CC=CC=C3
C1CS(=O)(=O)CC1N(CC2=CC=CC=C2)C(=O)/C=C/C3=C(C=C(C=C3)Cl)Cl
CN(C)C1=CC=C(C=C1)CN(C2CCS(=O)(=O)C2)C(=O)/C=C/C3=CC=CC=C3Cl
C1CS(=O)(=O)CC1N(CC2=CC(=CC=C2)Cl)C(=O)/C=C/C3=CC=CC=C3
C1CS(=O)(=O)CC1N(CC2=CC=CC=C2)C(=O)/C=C/C3=CC=CC=C3Cl
C1CS(=O)(=O)CC1N(CC2=CC=C(C=C2)Cl)C(=O)/C=C/C3=CC=CC=C3Cl
C1CS(=O)(=O)CC1N(CC2=CC=C(C=C2)Cl)C(=O)/C=C/C3=C(C=C(C=C3)Cl)Cl
CCC1=NN=C(S1)NC(=O)CN2CCCC(C2)C
CCOC(=O)CSC1=NN=C(S1)NC(=O)CN2CCCCC2
C1CCCN(CC1)C(=N)/C(=N/NC2=CC(=CC=C2)F)/C#N
C1CCCN(CC1)C(=N)/C(=N/NC2=CC=CC=C2)/C#N
C1CCCN(CC1)C(=N)/C(=N/NC2=CC=C(C=C2)Cl)/C#N
CC1=CC=C(C=C1)N/N=C(\C#N)/C(=N)N2CCCCCC2
C1CCCN(CC1)C(=N)/C(=N/NC2=CC=C(C=C2)F)/C#N
CCOC(=O)C1=CC=CC=C1NC(=O)COC(=O)CSC(C)C(=O)NC2=NOC(=C2)C
CC1=CC=CC=C1NC(=O)C(C)OC(=O)CSC(C)C(=O)NC2=NOC(=C2)C
CC1CC(N2C(=NC(=N2)C(=O)NC3=C(N(N=C3C)CC4=C(C=C(C=C4)Cl)Cl)C)N1)C(F)F
CC1CC(N2C(=NC(=N2)C(=O)NC3=C(N(N=C3C)CC4=CC=CC=C4C)C)N1)C(F)F
CC1=C(C(=NN1CC2=CC=CC=C2)C)NC(=O)CSC3=NN=C(N3CC=C)C(C4=CC=CC=C4)O
C1CN(CCC1N2C=NC3=C2C=CC(=C3)F)CC(=O)NC4=CC=CC=C4Br
CC1=NC2=C(N1C3CCN(CC3)CC(=O)NC4=C(C=C(C=C4)OC)OC)C=CC(=C2)F
CC1=NC2=C(N1C3CCN(CC3)CC(=O)NC4=CC=CC=C4OC)C=CC(=C2)F
CC1=NC2=CC=CC=C2N1C3CCN(CC3)CC(=O)NC4=CC=CC=C4Br
CCOC1=CC=C(C=C1)NC(=O)CN2CCC(CC2)N3C=NC4=C3C=CC(=C4)F
CC1=CC(=CC(=C1CC2=NCCN2)C)C(C)(C)C.Cl
C1CN=C(N1)CC2=CC=CC=C2.Cl
CC1=CC(=C(C(=C1CC2=NCCN2)C)O)C(C)(C)C.Cl
CN1CCN(CC1)C2CCCCC2NS(=O)(=O)C3=CC=C(C=C3)Cl
CCCN1CCN(CC1)C2CCCCC2NS(=O)(=O)C3=CC=C(C=C3)Cl
CN1CCN(CC1)C2CCCCC2NS(=O)(=O)C3=CC=CC=C3
CCN1CCN(CC1)C2CCCCC2NS(=O)(=O)C3=CC=CC=C3
CCCN1CCN(CC1)C2CCCCC2NS(=O)(=O)C3=CC=CC=C3
CCN1CCN(CC1)C2CCCCC2NS(=O)(=O)C3=CC=C(C=C3)Cl
COC1=CC=C(C=C1)N2CCN(CC2)S(=O)(=O)CCNC(=O)C34CC5CC(C3)CC(C5)C4
COC1=CC=CC=C1N2CCN(CC2)S(=O)(=O)CCNC(=O)C34CC5CC(C3)CC(C5)C4
C1C(S/C(=N\NC(=O)C2=CC=C(C=C2)F)/NC1=O)C(=O)O
C1C(S/C(=N\NC(=O)C2=CC=CC=C2)/NC1=O)C(=O)O
CCN1C(=C(N(C1=S)C2=CC=CC=C2)C=NC3=CC=CC=C3)O
C1CC(OC1)C(=O)NC2=CC=CC=C2C(=O)N3CCOCC3
CC(C)S(=O)(=O)C1=NSC2=NC(=O)/C(=C\C3=CC=C(C=C3)OC(=O)C4=CC=CO4)/C(=N)N21
CSC1=NSC2=NC(=O)/C(=C\C3=CC=C(C=C3)OC(=O)C4=CC=CO4)/C(=N)N21
CC(C)S(=O)(=O)C1=NSC2=NC(=O)/C(=C\C3=CC(=C(C=C3)OC(=O)C4=CC=CO4)OC)/C(=N)N21
CCS(=O)(=O)C1=NSC2=NC(=O)/C(=C\C3=CC=C(C=C3)OC(=O)C4=CC=CO4)/C(=N)N21
CCOC1=C(C=CC(=C1)/C=C\2/C(=N)N3C(=NC2=O)SN=C3S(=O)(=O)C(C)C)OC(=O)C4=CC=CO4
COC1=C(C=CC(=C1)/C=C\2/C(=N)N3C(=NC2=O)SN=C3S(=O)(=O)C)OC(=O)C4=CC=CO4
CCOC1=C(C=CC(=C1)/C=C\2/C(=N)N3C(=NC2=O)SN=C3S(=O)(=O)C)OC(=O)C4=CC=CO4
COC1=C(C=CC(=C1)/C=C\2/C(=N)N3C(=NC2=O)SN=C3SC)OC(=O)C4=CC=CO4
CCS(=O)(=O)C1=NSC2=NC(=O)/C(=C\C3=CC(=C(C=C3)OC(=O)C4=CC=CO4)OC)/C(=N)N21
CS(=O)(=O)C1=NSC2=NC(=O)/C(=C\C3=CC=C(C=C3)OC(=O)C4=CC=CO4)/C(=N)N21
CCOC1=C(C=CC(=C1)/C=C\2/C(=N)N3C(=NC2=O)SN=C3S(=O)(=O)CC)OC(=O)C4=CC=CO4
CS(=O)(=O)C1=NSC2=NC(=O)/C(=C\C3=CC(=C(C=C3)OC(=O)C4=CC=CO4)Br)/C(=N)N21
C1CN(CCN1C(=O)N2CCOCC2)C(=O)N(C3=CC=CC=C3)C4=CC=CC=C4
CC(C)C1=CC=C(C=C1)NC(=O)C2CC(=O)NC3=NC4=CC=CC=C4N23
C1C(N2C3=CC=CC=C3N=C2NC1=O)C(=O)NC4=CC(=CC=C4)F
CC(=O)NC1=CC=C(C=C1)NC(=O)C2CC(=O)NC3=NC4=CC=CC=C4N23
CC1=CC(=C(C=C1)NC(=O)C2CC(=O)NC3=NC4=CC=CC=C4N23)C
CCOC(=O)C1=CC=C(C=C1)NC(=O)C2CC(=O)NC3=NC4=CC=CC=C4N23
CC(=O)C1=CC=C(C=C1)NC(=O)C2CC(=O)NC3=NC4=CC=CC=C4N23
CC1=C(C(=NO1)C)C(=O)NC2=C(C3=C(S2)CCCCCC3)C(=O)OC
CC1=C(ON=C1C)NS(=O)(=O)C2=CC=C(C=C2)NC(=O)COC3=CC=CC=C3OC
CCC1=CC(=CC=C1)OCC(=O)NC2=CC=C(C=C2)S(=O)(=O)NC3=C(C(=NO3)C)C
CC1=C(C(=CC=C1)OCC(=O)NC2=CC=C(C=C2)S(=O)(=O)NC3=C(C(=NO3)C)C)C
CC1=C(ON=C1C)NS(=O)(=O)C2=CC=C(C=C2)NC(=O)COC3=C(C=C(C=C3)Cl)Cl
CC1=CC=CC=C1OCC(=O)NC2=CC=C(C=C2)S(=O)(=O)NC3=C(C(=NO3)C)C
CC1=CC=C(C=C1)OCC(=O)NC2=CC=C(C=C2)S(=O)(=O)NC3=C(C(=NO3)C)C
CC1=C(ON=C1C)NS(=O)(=O)C2=CC=C(C=C2)NC(=O)COC3=CC=CC=C3
CC1=CC(=C(C=C1)C)OCC(=O)NC2=CC=C(C=C2)S(=O)(=O)NC3=C(C(=NO3)C)C
CC1=CC(=CC(=C1Cl)C)OC(C)C(=O)NC2=CC=C(C=C2)S(=O)(=O)NC3=C(C(=NO3)C)C
C1CCC(CC1)NC(=O)C2=C(C=CC(=C2)N3C=NN=C3)Cl
CC1=C(C2=C(N1C3=CC=CC=C3)C=CC(=C2)OC)C(=O)N4CCN(CC4)C
CC1=C(C2=CC(=C(C=C2N1C3=CC=CC=C3)Br)OC)C(=O)N4CCN(CC4)C
C1CCC2=C(C1)C3=C(N=C2N4CCOCC4)SC5=C3NC=NC5=S
CC1(C(N(C(=S)S1)/N=C/C2=C(C=CC=C2Cl)F)N(C(=O)NC)O)C
CC1(C(N(C(=S)S1)/N=C/C2=CC=C(C=C2)SC)N(C(=O)NC)O)C
CC1(C(N(C(=S)S1)/N=C/C2=CC=CC=C2OC)N(C(=O)NC)O)C
CC1(C(N(C(=S)S1)/N=C/C2=C(C=CC(=C2)Br)O)N(C(=O)NC)O)C
CCCCNC(=O)N(C1C(SC(=S)N1/N=C/C2=CC=CC=C2O)(C)C)O
CC1(C(N(C(=S)S1)/N=C/C2=CC=CC=C2F)N(C(=O)NC)O)C
CC1=CC=C(C=C1)/C=N/N2C(C(SC2=S)(C)C)N(C(=O)NC)O
CC1(C(N(C(=S)S1)/N=C/C2=CC=CC=C2O)N(C(=O)NC)O)C
CC1(C(N(C(=S)S1)/N=C/C2=CC=C(C=C2)N(C)C)N(C(=O)NC)O)C
CCCCNC(=O)N(C1C(SC(=S)N1/N=C/C2=CC=CC=C2F)(C)C)O
CCCCNC(=O)N(C1C(SC(=S)N1/N=C/C2=CC=CC=C2OC)(C)C)O
COC1=CC=C(C=C1)N2NC3=C(NN=C3N2)N
CCOC1=CC=C(C=C1)N2NC3=C(NN=C3N2)N
C1=CC(=C(C=C1Cl)Cl)N2NC3=C(NN=C3N2)N
CC1=NN=C(S1)NC(=O)CCN2C(=O)/C(=C/C3=CC=CC=C3OC)/SC2=S
CC1=NN=C(S1)NC(=O)CCN2C(=O)/C(=C\C3=CC=CC=C3)/SC2=S
CCC1=NN=C(S1)NC(=O)CCN2C(=O)/C(=C/C3=CC(=C(C(=C3)OC)OC)OC)/SC2=S
C1CCCC(CC1)NC(=O)C2=CC=CO2
C1CCCC(CC1)NC(=O)C2=CC=C(O2)Br
CC1=CC=C(O1)C(=O)NC2CCCCCC2
C1=CC=C2C(=C1)C(=NN3C2=NC4=CC=CC=C4C3=O)NCC5=CN=CC=C5
CCCCCOC1=CC=C(C=C1)C(=O)NC2=CC=C(C=C2)S(=O)(=O)NC3=NOC(=C3)C
CC1=CC(=NO1)NS(=O)(=O)C2=CC=C(C=C2)NC(=O)C3=CC(=CC(=C3)OC)OC
CC1=CC(=NO1)NS(=O)(=O)C2=CC=C(C=C2)NC(=O)C3=CC(=C(C=C3)[N+](=O)[O-])Cl
CCCCOC1=CC=CC(=C1)C(=O)NC2=CC=C(C=C2)S(=O)(=O)NC3=NOC(=C3)C
CC1=CC(=NO1)NS(=O)(=O)C2=CC=C(C=C2)NC(=O)C3=C(C=C(C=C3)Cl)Cl
CCOC1=CC=CC(=C1)C(=O)NC2=CC=C(C=C2)S(=O)(=O)NC3=NOC(=C3)C
CC1=CC=CC=C1C(=O)NC2=CC=C(C=C2)S(=O)(=O)NC3=NOC(=C3)C
CC1=CC(=NO1)NS(=O)(=O)C2=CC=C(C=C2)NC(=O)C3=CC(=C(C(=C3)OC)OC)OC
CC1=CC(=NO1)NS(=O)(=O)C2=CC=C(C=C2)NC(=O)C3=CC=CC=C3OC
CCOC1=CC=C(C=C1)C(=O)NC2=CC=C(C=C2)S(=O)(=O)NC3=NOC(=C3)C
CCCCOC1=C(C=C(C=C1)C(=O)NC2=CC=C(C=C2)S(=O)(=O)NC3=NOC(=C3)C)OC
CCOC1=CC(=CC(=C1OCC)OCC)C(=O)NC2=CC=C(C=C2)S(=O)(=O)NC3=NOC(=C3)C
CC1=CC(=NO1)NS(=O)(=O)C2=CC=C(C=C2)NC(=O)C3=C(C=C(C=C3)Cl)[N+](=O)[O-]
C1CN(C2=CC=CC=C21)C(=O)CSC3=NC4=CC=CC=C4C(=O)N3CCCO
CC(C)OCCCN1C(=O)C2=CC=CC=C2N=C1SCC(=O)N3CCC4=CC=CC=C43
C1=CC=C(C=C1)NS(=O)(=O)C2=CC3=C(C=C2)C(=O)C4=CC=CC=C4C3=O
CC1=CC(=C(C=C1)NS(=O)(=O)C2=CC3=C(C=C2)C(=O)C4=CC=CC=C4C3=O)C
C1=CC=C2C(=C1)C(=O)C3=C(C2=O)C=C(C=C3)S(=O)(=O)NC4=CC=CC(=C4)C(=O)O
CC1=C(C(=CC=C1)C)NS(=O)(=O)C2=CC3=C(C=C2)C(=O)C4=CC=CC=C4C3=O
C1=CC=C2C(=C1)C(=O)C3=C(C2=O)C=C(C=C3)S(=O)(=O)NC4=CC=C(C=C4)C(=O)O
COC(=O)C1=CC(=CC(=C1)NC2C3=CC=CC=C3C(=O)N2CCN4CCOCC4)C(=O)OC
CCN(CC)S(=O)(=O)C1=CC=C(C=C1)NC2C3=CC=CC=C3C(=O)N2CCN4CCOCC4
CC1=CC=C(C=C1)NC2C3=CC=CC=C3C(=O)N2CCN4CCOCC4
C1COCCN1CCN2C(C3=CC=CC=C3C2=O)NC4=CC=C(C=C4)Cl
C1COCCN1CCN2C(C3=CC=CC=C3C2=O)NC4=C(C=C(C=C4)F)F
C1CC1C(=O)NC2=CC=C(C=C2)C(=O)NC3=CC=CC=C3C(=O)O
C1CC1C(=O)NC2=CC=C(C=C2)C(=O)NC3=CC=CC=C3
C1CC1C(=O)NC2=CC=C(C=C2)C(=O)NC3=CC=CC=C3O
C1CC1C(=O)NC2=CC=C(C=C2)C(=O)NC3=CC=C(C=C3)CC(=O)O
CC1=C(C=CC=C1NC(=O)C2=CC=C(C=C2)NC(=O)C3CC3)C(=O)O
COC1=CC=C(C=C1)NC(=O)C2=CC=C(C=C2)NC(=O)C3CC3
C1CCSC(=NC1)N(C2=CC=CC=C2)C(=O)NC3=CC=CC=C3
CC(C)C1=CC=C(C=C1)/C=C(/C(=O)NCCCN2CCOCC2)\NC(=O)C3=CC=CC=C3
CC1=CC=C(C=C1)C(=O)N/C(=C\C2=CC=C(C=C2)F)/C(=O)NCCCN3CCOCC3
CN(C)C1=CC=C(C=C1)/C=C(/C(=O)NCCCN2CCOCC2)\NC(=O)C3=CC=CC=C3
COC1=C(C=C(C=C1)/C=C(/C(=O)NCCCN2CCOCC2)\NC(=O)C3=CC=C(C=C3)Cl)OC
CC1=CC=C(C=C1)C(=O)N/C(=C\C2=CC=C(C=C2)C(C)C)/C(=O)NCCCN3CCOCC3
C1COCCN1CCCNC(=O)/C(=C/C2=CC=C(C=C2)F)/NC(=O)C3=CC=CC=C3
CC1=CC=C(C=C1)C(=O)N/C(=C/C2=CC=C(C=C2)C(C)C)/C(=O)NCCCN3CCOCC3
CC1=CC=C(C=C1)C(=O)N/C(=C\C2=CC=C(C=C2)Cl)/C(=O)NCCCN3CCOCC3
COC1=CC=C(C=C1)/C=C(/C(=O)NCCCN2CCOCC2)\NC(=O)C3=CC=C(C=C3)[N+](=O)[O-]
CC1=CC=C(C=C1)C(=O)N/C(=C\C2=CC(=C(C=C2)OC)OC)/C(=O)NCCCN3CCOCC3
COC1=CC=CC=C1CCC(=O)NC2CCCN(C2)C3=NC=C(C=C3)C(F)(F)F
C1CC(CN(C1)C2=NC=C(C=C2)C(F)(F)F)NC(=O)CCC3=CC=CC=C3Cl
CC1=NC2=C(C(=N1)SCC(=O)NCCC3=CC(=C(C=C3)OC)OC)OC4=CC=CC=C42
CCC1=NC2=C(C(=N1)SCC(=O)NCCC3=CC=CC=C3)OC4=CC=CC=C42
CC1=NC2=C(C(=N1)SCC(=O)NCCC3=CC=CC=C3)OC4=CC=CC=C42
COC1=C(C=C(C=C1)CCNC(=O)CSC2=NC=NC3=C2OC4=CC=CC=C43)OC
CC1=C(C=CO1)C2=NN=C(N2C3=CC(=CC=C3)OC)SCC(=O)NC4=NC=CS4
CCOC1=CC=CC=C1N2C(=NN=C2SCC(=O)NC3=NC=CS3)C4=C(OC=C4)C
CC1=CSC(=N1)NC(=O)CSC2=NN=C(N2C3=CC=C(C=C3)OC)C4=C(OC=C4)C
CCOC1=CC=C(C=C1)N2C(=NN=C2SCC(=O)NC3=NC=CS3)C4=C(OC=C4)C
CC1=C(C=CO1)C2=NN=C(N2C3=CC=C(C=C3)OC)SCC(=O)NC4=NC=CS4
CCOC(=O)C1(CCN(CC1)CC2=CSC(=C2)C(=O)C)CCC3=CC=CC=C3
CC1=C(C(=NO1)C)CSC2=CC=CC=C2C(=O)N3CCN(CC3)C4=CC=CC=C4
CC1CC2=CC=CC=C2N1C(=O)C(C)NC3=CC=C(C=C3)N4CCOCC4
C1CCN(CC1)C(=O)C2=CC(=CC(=C2)NC(=O)C34CC5CC(C3)CC(C5)C4)NC(=O)C67CC8CC(C6)CC(C8)C7
C1C=CC[C@H]([C@H]1C(=O)C2=CC=CC=C2)C(=O)O
C1C=CCC(C1C(=O)C2=CC=CC=C2)C(=O)O
CC1=C(CC(C(C1)C(=O)C2=CC=C(C=C2)C)C(=O)O)C
CC1=C(CC(C(C1)C(=O)C2=CC=CC=C2)C(=O)O)C
CC1=CC=C(C=C1)C2=[N+](C3=CC=CC=C3N(C2=O)O)[O-]
C1=CC=C2C(=C1)N(C(=O)C(=[N+]2[O-])C3=CC=C(C=C3)F)O
CCOC1=CC=C(C=C1)C2=[N+](C3=CC=CC=C3N(C2=O)OCC(=O)OCC)[O-]
C1=CC=C2C(=C1)N(C(=O)C(=[N+]2[O-])C3=CC(=CC=C3)[N+](=O)[O-])O
C1=CC=C(C=C1)C2=[N+](C3=CC=CC=C3N(C2=O)O)[O-]
CCON1C2=CC=CC=C2[N+](=C(C1=O)C3=CC=C(C=C3)Br)[O-]
CCON1C2=CC=CC=C2[N+](=C(C1=O)C3=CC(=CC=C3)Br)[O-]
CC1=CC=C(C=C1)C2=[N+](C3=CC=CC=C3N(C2=O)OCC=C)[O-]
C=CCON1C2=CC=CC=C2[N+](=C(C1=O)C3=CC=C(C=C3)Br)[O-]
C=CCON1C2=CC=CC=C2[N+](=C(C1=O)C3=CC=C(C=C3)Cl)[O-]
CCON1C2=CC=CC=C2[N+](=C(C1=O)C3=CC=C(C=C3)C)[O-]
CCOC(=O)CON1C2=CC=CC=C2[N+](=C(C1=O)C3=CC=C(C=C3)F)[O-]
CON1C2=CC=CC=C2[N+](=C(C1=O)C3=CC=C(C=C3)Cl)[O-]
CCOC(=O)CON1C2=CC=CC=C2[N+](=C(C1=O)C3=CC=C(C=C3)C)[O-]
CCOC1=CC=C(C=C1)C2=[N+](C3=CC=CC=C3N(C2=O)OCC=C)[O-]
CCOC(=O)CON1C2=CC=CC=C2[N+](=C(C1=O)C3=CC=CC=C3)[O-]
CCON1C2=CC=CC=C2[N+](=C(C1=O)C3=CC=CC=C3)[O-]
CCOC(=O)CON1C2=CC=CC=C2[N+](=C(C1=O)C3=CC=C(C=C3)Br)[O-]
CCOC1=CC=C(C=C1)C2=[N+](C3=CC=CC=C3N(C2=O)O)[O-]
CCON1C2=CC=CC=C2[N+](=C(C1=O)C3=CC=C(C=C3)Cl)[O-]
C=CCON1C2=CC=CC=C2[N+](=C(C1=O)C3=CC=C(C=C3)F)[O-]
CCOC1=CC=C(C=C1)C2=[N+](C3=CC=CC=C3N(C2=O)OCC)[O-]
CON1C2=CC=CC=C2[N+](=C(C1=O)C3=CC=CC=C3)[O-]
CCON1C2=CC=CC=C2[N+](=C(C1=O)C3=CC(=CC=C3)[N+](=O)[O-])[O-]
CCCOC1=CC=C(C=C1)C2=[N+](C3=CC=CC=C3N(C2=O)O)[O-]
CCON1C2=CC=CC=C2[N+](=C(C1=O)C3=CC(=C(C=C3)OC)OC)[O-]
CCCOC1=CC=C(C=C1)C2=[N+](C3=CC=CC=C3N(C2=O)OCC(=O)OCC)[O-]
CON1C2=CC=CC=C2[N+](=C(C1=O)C3=CC(=CC=C3)Br)[O-]
COC1=C(C=C(C=C1)C2=[N+](C3=CC=CC=C3N(C2=O)OC)[O-])OC
CC1=CC=C(C=C1)C2=[N+](C3=CC=CC=C3N(C2=O)OC)[O-]
C1=CC=C(C=C1)C2=[N+](C3=CC=CC=C3NC2=O)[O-]
C1=CC=C2C(=C1)N(C(=O)C(=[N+]2[O-])C3=CC=C(C=C3)Cl)O
CON1C2=CC=CC=C2[N+](=C(C1=O)C3=CC=C(C=C3)F)[O-]
CCOC(=O)CON1C2=CC=CC=C2[N+](=C(C1=O)C3=CC=C(C=C3)OC)[O-]
COC1=C(C=C(C=C1)C2=[N+](C3=CC=CC=C3N(C2=O)OCC=C)[O-])OC
CCON1C2=CC=CC=C2[N+](=C(C1=O)C3=CC=C(C=C3)F)[O-]
COC1=CC=C(C=C1)C2=[N+](C3=CC=CC=C3N(C2=O)OCC=C)[O-]
CCOC(=O)CON1C2=CC=CC=C2[N+](=C(C1=O)C3=CC(=C(C=C3)OC)OC)[O-]
CCON1C2=CC=CC=C2[N+](=C(C1=O)C3=CC=C(C=C3)OC)[O-]
CCOC(=O)CON1C2=CC=CC=C2[N+](=C(C1=O)C3=CC=C(C=C3)Cl)[O-]
CCON1C2=CC=CC=C2[N+](=C(C1=O)C3=C(C=CC(=C3)OC)OC)[O-]
C=CCON1C2=CC=CC=C2[N+](=C(C1=O)C3=CC=CC=C3)[O-]
CC1=NC2=NC(=NN2C(=C1)C(F)F)C(=O)NC3=CC=C(C=C3)S(=O)(=O)NC45CC6CC(C4)CC(C6)C5
C1=CC=C(C=C1)COC2=CC=C(C=C2)NC3=NC(=O)C4=C(S3)N=CC=C4
C1=CC=C(C=C1)C(=O)COC(=O)CCC(=O)NC2=CC=CC3=C2N=CC=C3
C1=CC2=C(C=CC(=C2N=C1)NC(=O)CCC(=O)OCC(=O)C3=CC=C(C=C3)Br)Br
C1=CC2=C(C(=C1)NC(=O)CCC(=O)OCC(=O)C3=CC=C(C=C3)Br)N=CC=C2
C1=CC2=C(C(=C1)NC(=O)CCC(=O)OCC(=O)C3=C(C=C(C=C3)Cl)Cl)N=CC=C2
CC1CC1C(=O)OCC(=O)NC2=CC=C(C=C2)N=NC3=CC=CC=C3
C1CC1C(=O)OCC(=O)NC2=CC=C(C=C2)N=NC3=CC=CC=C3
CC1=C(C2=C(N1CC3=CC4=C(C=C3)OCO4)C=CC(=C2)O)C(=O)OC
CCOC(=O)C1=C(N(C2=C1C=C(C=C2)O)CC3=CC4=C(C=C3)OCO4)C
C1CCC(CC1)NC(=O)C2CC(=O)N(C2)CCC3=CC=CC=C3
C1CCC(CC1)NC(=O)C2CC(=O)N(C2)CCC3=CC=C(C=C3)F
CC1=CC=C(C=C1)CCN2CC(CC2=O)C(=O)NC3CCCCC3
COC1=C(C=C(C=C1)CCN2CC(CC2=O)C(=O)NC3CCCCC3)OC
CC1=CC(=C[N+](=C1)C[N+]2=CC(=CC(=C2)C)C)C.[Br-]
C1CCCN(CC1)CCOCCSC2=CC=C(C=C2)Cl.C(=O)(C(=O)O)O
C1=CC2=C(N=C1)N=C(O2)C3=CC(=C(C=C3)Cl)NC(=O)CSC4=CC=C(C=C4)Cl
C1=CC(=CC(=C1)NC(=O)CSC2=CC=C(C=C2)Cl)C3=NC4=C(O3)C=CC=N4
CC1=C(C=CC=C1NC(=O)CSC2=CC=C(C=C2)Cl)C3=NC4=C(O3)C=CC=N4
CN1CCN(CC1)C(=O)C2=CC3=C(C=C2)C(=O)N4CCCCCC4=N3
CCOC(=O)N1CCN(CC1)C(=O)C2=CC3=C(C=C2)C(=O)N4CCCCCC4=N3
CC1=CC(=NC2=NC(=NN12)SCC3=CC(=O)OC4=C3C5=CC=CC=C5C=C4)C
CCCCCN1C(=O)C2=C(CCC2)NC1=O
CC(C)(C)N1C(=O)C2=C(CCC2)NC1=O
C1CC2=C(C1)NC(=O)NC2=O
CCCCCCN1C(=O)C2=C(CCC2)NC1=O
CCC(C)(C)N1C(=O)C2=C(CCC2)NC1=O
C1COCCN1S(=O)(=O)C2=CC=CC(=C2)S(=O)(=O)C3=CC=C(C=C3)C(=O)NCC4=CC=CO4
CC1=NN(C(=C1CN2CCCC(C2)CCC(=O)NCC3=CC=CC=C3F)Cl)C
CC1=C(C(=NN1C(C)C)C)CN2CCCC(C2)CCC(=O)NCC3=CC=CC=C3F
COC1=CC=C(C=C1)S(=O)(=O)NCC2CCCN(C2)C(=O)CC3CCCC3
CC1=CC(=CC=C1)NC(=S)N(CCN(C)C)CC2=CC3=CC=CC(=C3NC2=O)C
CC1=C2C(=CC=C1)C=C(C(=O)N2)CN(CCN(C)C)C(=S)NC3=CC=CC=C3
CC1=CC=C(C=C1)NC(=S)N(CCN(C)C)CC2=CC3=CC=CC(=C3NC2=O)C
CC1=CC(=CC=C1)NC(=S)N(CCN(C)C)CC2=CC3=CC(=CC(=C3NC2=O)C)C
CCN(CC)CCN(CC1=CC2=CC=CC(=C2NC1=O)C)C(=S)NC3=CC=CC=C3
CC1=C(C2=C(C=C1)C=C(C(=O)N2)CN(CCN(C)C)C(=S)NC3=CC=CC=C3)C
CC1=CC(=C2C=C(C(=O)NC2=C1)CN(CCO)C(=S)NC3=CC=C(C=C3)OC)C
CC1=CC=C(C=C1)NC(=S)N(CCN(C)C)CC2=CC3=CC(=CC(=C3NC2=O)C)C
CC1=CC=C(C=C1)NC(=S)N(CCN(C)C)CC2=CC3=C(C=CC(=C3)C)NC2=O
CCN(CC)CCN(CC1=CC2=C(C=CC(=C2)C)NC1=O)C(=S)NC3=CC=CC=C3
CC1=CC(=CC=C1)NC(=S)N(CCN(C)C)CC2=CC3=C(C=CC(=C3)C)NC2=O
CCN(CC)CCN(CC1=CC2=C(C=C(C=C2)C)NC1=O)C(=S)NC3=CC=CC=C3C(=O)OC
COC1=CC=CC=C1N2CCN(CC2)C3=C(C4=CC(=NC(=C4C(=N3)N)N)OC)C#N
CC1=C(C(=NN1CCC(=O)NNC(=S)NC2=CC=C(C=C2)F)C)Br
CC1=CC(=CC=C1)NC(=S)NNC(=O)CCN2C=C(C=N2)C
CC1=CN(N=C1)CCC(=O)NNC(=S)NC2=CC(=CC=C2)Cl
CC1=CN(N=C1)CCC(=O)NNC(=S)NC2=CC=C(C=C2)F
CC1=C(C(=NN1CCC(=O)NNC(=S)NC2=CC=C(C=C2)Cl)C)[N+](=O)[O-]
CC1=C(C(=NN1CCC(=O)NNC(=S)NC2=CC(=CC=C2)Cl)C)[N+](=O)[O-]
CC1=CC(=CC=C1)NC(=S)NNC(=O)CCN2C(=C(C(=N2)C)[N+](=O)[O-])C
CC1=C(C(=NN1CCC(=O)NNC(=S)NC2=CC=C(C=C2)[N+](=O)[O-])C)[N+](=O)[O-]
CC1=CC=C(C=C1)NC(=S)NNC(=O)CCN2C=C(C=N2)C
COC1=CC=CC(=C1)NC(=S)NNC(=O)CCN2C=C(C=N2)[N+](=O)[O-]
CC1=C(C(=NN1CCC(=O)NNC(=S)NC2=CC=C(C=C2)F)C)[N+](=O)[O-]
COC1=CC=C(C=C1)NC(=S)NNC(=O)CCN2C=C(C=N2)[N+](=O)[O-]
CC1=CN(N=C1)CCC(=O)NNC(=S)NC2=CC=CC=C2
CC1=C(C(=NN1CCC(=O)NNC(=S)NC2=CC=CC=C2)C)Br
CC1=CC=C(C=C1)C(=O)N2CCN(C2)C(=O)C3=CC=C(C=C3)C
CN(C)/C=C/1\C=C(OC1=O)C2=CC=CC=C2
CN(C)/C=C\1/C=C(OC1=O)C2=CC=CC=C2
C1=CC=C(C=C1)C2=NN(C(=C2)NC3=CC=CC=C3NC(=O)C4=CC=CS4)CCC#N
C1CN(CCN1CC2=CC3=C(C=C2)OCO3)C(=O)C4=CC=C(O4)CN5C=C(C=N5)Cl.Cl
CCOC1=CC=CC(=C1)N2C(=O)CC(C2=O)N3CCN(CC3)C4=NC5=CC=CC=C5S4
CCCOC1=CC=C(C=C1)N2C(=O)CC(C2=O)N3CCN(CC3)C4=NC5=CC=CC=C5S4
C1CN(CCN1C2CC(=O)N(C2=O)C3=CC(=CC=C3)F)C4=NC5=CC=CC=C5S4
COC1=CC=C(C=C1)N2C(=O)CC(C2=O)N3CCN(CC3)C4=NC5=CC=CC=C5S4
C1CN(CCN1C2CC(=O)N(C2=O)C3=CC=C(C=C3)F)C4=NC5=CC=CC=C5S4
CN1CCN(CC1)C2=NC(=O)/C(=C/C3=CC=CC=C3OS(=O)(=O)C4=CC=CC=C4)/S2
C1=CC(=CN=C1)CNC2=NN3C(=NN=C3C(F)(F)F)C=C2
CC1=C(OC2=C1C=C(C=C2)F)C(=O)N3CCN(CC3)CCC4=CC=CC=N4
CC1=CC2=C(C=C1C)OC(=C2C)C(=O)N3CCN(CC3)CCC4=CC=CC=N4
CC1=C(OC2=C1C=C(C=C2)Cl)C(=O)N3CCN(CC3)CCC4=CC=CC=N4
C1CN(CCC12OCC3C(CO2)ON=C3C(=O)NN)C4=NC=CC=N4
CCOC(=O)C1=NOC2C1COC3(CCN(CC3)C4=NC=CC=N4)OC2
CC1(COC(OC1)C2=CC=C(C=C2)C(=O)OC)C
CC1(COC(OC1)C2=CC=C(C=C2)Cl)C(=O)O
CC1(COC(OC1)C2=CC=C(C=C2)[N+](=O)[O-])C(=O)O
C=CCOC1=CC2=C(C=CC=C2/C=N/NC(=O)C3=CC4=C(S3)C=CC(=C4)[N+](=O)[O-])C=C1
CC1=C(C(=O)N(N1C)C2=CC=C(C=C2)S(=O)(=O)NC3CCCCC3)C(C)C
CCN1C2=C(C=C(C=C2)C3N=C(NC4=NC5=CC=CC=C5N34)N)C6=CC=CC=C61
C1=CC=C(C=C1)P(C2=CC=CC=N2)C3=CC=CC=N3
C1CN(CCN1C2=NC=C(C=C2)C(F)(F)F)C(=O)C3=CC=CC=N3
CC1=CC(=C(O1)C)C(=O)NC2=CC(=C(C=C2)N3CCOCC3)Cl
CC1=C(C=C(O1)C(C)(C)C)C(=O)NC2=CC=C(C=C2)N3CCOCC3
COC1=CC=CC(=C1)CNC(=O)C2CCN(CC2)S(=O)(=O)C3=CC=C(C=C3)N4C=NN=N4
CN(CC1=CC=CC=C1)C(=O)C2CCN(CC2)S(=O)(=O)C3=CC=C(C=C3)N4C=NN=N4
C1CN(CCC1C(=O)NCC2=CC=CC=C2Cl)S(=O)(=O)C3=CC=C(C=C3)N4C=NN=N4
COC1=CC=CC=C1CNC(=O)C2CCN(CC2)S(=O)(=O)C3=CC=C(C=C3)N4C=NN=N4
CC1=CC(=NC(=N1)N2C3CCC2CC(C3)(C4=CC=C(C=C4)F)O)N5CCCC5
CCN1CCCC1CN=CC2=C(N(C(=O)C3=CC=CC=C32)C4=CC=CC=C4)O
CCCC1=NN(C2=C1N=C(NC2=O)C3=C(C=CC(=C3)S(=O)(=O)NC4=CC(=C(C=C4)O)C(=O)O)OCC)C
CCCC1=NN(C2=C1N=C(NC2=O)C3=C(C=CC(=C3)S(=O)(=O)NC4=CC=C(C=C4)NC(=O)C)OCC)C
C1CCN(C1)CC(=O)NC2=NN(N=C2C(=O)N)C3=CC=CC=C3
CC1=CC(=C(N1C2=CN=CC=C2)C)/C=C\3/C(=O)N(C(=S)S3)CC4=CC=CO4
CC1=CC(=NC(=N1)C)SCC(=O)N2CCCCC2
C1C(OC2=CC=CC=C2O1)C(=O)OCCNC(=O)C3=CN=CC=C3.Cl
CN1CCN(CC1)C2=C(N=C(O2)/C=C/C3=CC=CC=C3)C#N
CCN1CCN(CC1)C2=C(N=C(O2)/C=C/C3=CC=CC=C3)C#N
CC1=CC2=C(C=C1)NC(=O)CN(C2C3=CC=C(C=C3)F)C(=O)C4CC4
CC1=CC2=C(C=C1)NC(=O)C(=C2)CN(CCCN3CCOCC3)CC4=NN=NN4C5CCCC5
COC1=CC2=C(C=C1)C=C(C(=O)N2)CN(CCCN3CCOCC3)CC4=NN=NN4C5CCCC5
CCOC1=CC2=C(C=C1)N(C(=O)C2NC(=O)C)CCN3CCOCC3.Cl
CCC1=CC=C(C=C1)N2C(=O)C3=C(C2=O)SC4=NN=C(C(=O)N34)C
CC1=CC=C(C=C1)N2C(=O)C3=C(C2=O)SC4=NN=C(C(=O)N34)C
CCOC(=O)C1=C(N=C2C=CNC(=O)C2=C1)C(F)(F)F
CCOC(=O)C1=C(N=C2C=CNC(=O)C2=C1)C
C1CC2C3C(C1C2NCC4=CC=CC=C4)C(=O)N(C3=O)CC5=CC=CC=C5
C1CCC(=CC1)CCN2C(=O)/C(=C/C3=CC=CC=C3OCC(=O)O)/C(=O)NC2=O
COC1=CC(=C(C=C1)/C=C/2\C(=O)NC(=O)N(C2=O)CCC3=CCCCC3)OC
C1CCC(=CC1)CCN2C(=O)/C(=C/C3=CC=C(C=C3)O)/C(=O)NC2=O
COC1=C(C=C(C=C1)C(=O)NC(=S)NC2=CC=CC3=C2C=CC(=C3)O)OC
C1=CC=C(C(=C1)C(=O)NC(=S)NC2=CC=CC3=C2C=CC(=C3)O)Br
COC1=CC=CC=C1C(=O)NC(=S)NC2=CC=CC3=C2C=CC(=C3)O
C1=CC=C(C(=C1)C(=O)NC(=S)NC2=CC=CC3=C2C=CC=C3O)[N+](=O)[O-]
C1=CC(=CC(=C1)Br)C(=O)NC(=S)NC2=CC=CC3=C2C=CC=C3O
CC1=CC=C(O1)/C=N\NC(=O)C2=CC(=CC(=C2)[N+](=O)[O-])[N+](=O)[O-]
CC1=CC=C(O1)/C=N/NC(=O)C2=CC(=CC=C2)[N+](=O)[O-]
C1=COC(=C1)/C=N/NC(=O)C2=CC(=CC(=C2)[N+](=O)[O-])[N+](=O)[O-]
CC1=CC=C(O1)/C=N/NC(=O)C2=CC(=CC=C2)NC(=O)C
C/C(=N\NC(=O)C1=CC(=CC=C1)[N+](=O)[O-])/C2=CC=CO2
CCCC(=O)NC1=CC=C(C=C1)C(=O)N/N=C/C2=CC=C(O2)[N+](=O)[O-]
CC1=CC(=C(C=C1)C(=O)N/N=C/C2=CC=C(O2)S(=O)(=O)[O-])Cl.[Na+]
CCN(CC)S(=O)(=O)C1=CC=CC(=C1)C(=O)N/N=C/C2=CC=C(O2)[N+](=O)[O-]
C1=C(OC(=C1)Br)/C=N/NC(=O)C2=CC(=CC(=C2)[N+](=O)[O-])[N+](=O)[O-]
CN(C)C1=CC=C(O1)/C=N/NC(=O)C2=CC=CC=C2O
C/C(=N\NC(=O)C1=CC(=CC(=C1)[N+](=O)[O-])[N+](=O)[O-])/C2=CC=CO2
C1=CC(=CC=C1C(=O)N/N=C/C2=CC=C(O2)[N+](=O)[O-])O
CC1=CC(=CC=C1)C(=O)N/N=C/C2=CC(=C(O2)Br)Br
C1=CC(=CC(=C1)[N+](=O)[O-])C(=O)N/N=C/C2=CC=CO2
CC1=C(C(C2=C(N1)CCCC2=O)C3=CC=CS3)C(=O)NC4=CC=CC=C4F
CC1=NC2=NC=NN2C(=C1)N3CCC(CC3)NC(=O)C(CC4=C(C=CC(=C4)OC)OC)NC(=O)C
C1CCN(CC1)CC(COC(=O)C23CC4CC(C2)CC(C4)C3)O
C1=CC2=C(N=C1)N(C(=O)O2)CCS(=O)(=O)C3=CC=C(C=C3)F
CC1=C(C(=NO1)C2=CC=CC=C2Cl)C(=O)OCC(=O)NC3=CC4=C(C=C3)OCO4
CC1=C(C(=NO1)C2=CC=CC=C2)C(=O)OCC(=O)NC3=CC4=C(C=C3)OCO4
CC(C1=CC=C(C=C1)F)N2C=C(N=N2)C(=O)NCC3=CC4=C(C=C3)OCO4
C1OC2=C(O1)C=C(C=C2)CNC(=O)C3=C(N(N=N3)CC4=CC(=CC=C4)F)N
COC1=CC=CC(=C1)CN2C(=C(N=N2)C(=O)NCC3=CC4=C(C=C3)OCO4)N
C1OC2=C(O1)C=C(C=C2)CNC(=O)C3=C(N(N=N3)CC4=CC=C(C=C4)Br)N
CS(=O)(=O)C1=NC=C(C(=N1)C(=O)NC2=CC3=CC=CC=C3C=C2)Cl
C1=CC=C2C=C(C=CC2=C1)NC(=O)CCN3C=CN=C3
COC1=C(C=C(C=C1)S(=O)(=O)N(CC(=O)N)C2CCCCC2)Cl
CC1=CC(=C(C=C1OC)S(=O)(=O)NC2CCCCC2)C
CC1=C(C=CC(=C1)S(=O)(=O)NC2CCCCC2)OC
COC1CCCCC1NS(=O)(=O)C2=CC=C(C=C2)Cl
CCN(CC)C1CCCCC1NS(=O)(=O)C2=CC=C(C=C2)Cl
CCOC(=O)C1CCCC(C1)NS(=O)(=O)C2=CC=C(C=C2)NC(=O)C
CN(C1CCCCC1)S(=O)(=O)C2=CC=CC=C2
CC1CCCCC1NS(=O)(=O)C2=CC(=C(C=C2)F)OC
C1CCC(CC1)N(CC(=O)NCCCO)S(=O)(=O)C2=CC=C(C=C2)Cl
COC1=C(C=C(C=C1)S(=O)(=O)NC2CCCCC2)F
COC(=O)NC1=CC=C(C=C1)S(=O)(=O)NC2CCCCC2
CC1=C(C=CC(=C1C)S(=O)(=O)NC2CCCCC2)OC
CC1=CC=C(C=C1)S(=O)(=O)NC2CCCC(C2)C(=O)O
COC1=C(C=CC(=C1)S(=O)(=O)NC2CCCCC2)F
CC1=CC(=C(C(=C1C)S(=O)(=O)NC2CCCCC2)C)C
CCOC1=CC=C(C=C1)S(=O)(=O)NC2CCCCC2C
CC1=CC=C(C=C1)S(=O)(=O)N(CC(=O)NCCCOC)C2CCCCC2
COC1CCCCC1NS(=O)(=O)C2=CC=CC=C2
CSC1=CC=C(C=C1)S(=O)(=O)NC2CCCCC2
CCOC1CCCCC1NS(=O)(=O)C2=CC=C(C=C2)Cl
CNC(=O)CN(C1CCCCC1)S(=O)(=O)C2=CC(=C(C=C2)OC)Cl
C1CCC(CC1)N(CC(=O)NCCCO)S(=O)(=O)C2=CC=C(C=C2)F
CC1=CC(=C(C=C1OC)S(=O)(=O)N(C)C2CCCCC2)C
CC1CCCCC1NS(=O)(=O)C2=CC(=C(C=C2)Cl)OC
CC1=CC=C(C=C1)S(=O)(=O)NC2CCC(CC2)C(=O)O
CCOC1=C(C=C(C=C1)C)S(=O)(=O)NC2CCCCC2
CN(C1CCCCC1)S(=O)(=O)C2=CC=C(C=C2)C(=O)O
CCNC(=O)CN(C1CCCCC1)S(=O)(=O)C2=CC=C(C=C2)F
CN(C1CCCCC1)S(=O)(=O)C2=CC=CC(=C2)C#N
CCC(=O)NC(=S)NC1=CC=C(C=C1)S(=O)(=O)NC2CCCCC2
C1CCC(CC1)N(CC(=O)O)S(=O)(=O)C2=CC=C(C=C2)F
C1CCC(CC1)(C(=O)O)NS(=O)(=O)C2=CC(=C(C=C2)F)Cl
CN(C1CCCCC1)S(=O)(=O)C2=CC(=C(C=C2)Cl)C(=O)O
CCOC1=C(C=CC(=C1)S(=O)(=O)NC2CCCCC2)F
CC(C)CNC(=O)CN(C1CCCCC1)S(=O)(=O)C2=CC=CC=C2
C1CCC(CC1)NS(=O)(=O)C2=CC=C(C=C2)C(=O)O
CCOC(=O)NC1=CC=C(C=C1)S(=O)(=O)NC2CCCCC2
CNC(=O)CN(C1CCCCC1)S(=O)(=O)C2=CC=C(C=C2)F
C1CCC(CC1)NS(=O)(=O)C2=CC=C(C=C2)Br
CC1CCCCC1NS(=O)(=O)C2=C(C=CC(=C2)C)OC
CC(C)C(=O)NC(=S)NC1=CC=C(C=C1)S(=O)(=O)NC2CCCCC2
CCN(C1CCCCC1)S(=O)(=O)C2=CC=C(C=C2)C(=O)O
CN(C1CCCCC1)S(=O)(=O)C2=CC=C(C=C2)NC(=O)CCC(=O)O
CCOC(=O)CSC1=C(C=C(C=C1)S(=O)(=O)N(C)C2CCCCC2)[N+](=O)[O-]
COC1=CC(=C(C=C1)OC)S(=O)(=O)NC2CCCCC2
CS(=O)(=O)NC1=CC=C(C=C1)S(=O)(=O)NC2CCCCC2
CCOC(=O)[C@H]1CCC[C@H](C1)NS(=O)(=O)C2=CC=C(C=C2)NC(=O)C
C=CCNC(=O)COC1=CC=C(C=C1)S(=O)(=O)NC2CCCCC2
CCN(C1CCCCC1)S(=O)(=O)C2=CC(=C(C=C2)OC)C
C1CCC(CC1)(C(=O)O)NS(=O)(=O)C2=CC=C(C=C2)Cl
CC1=CC=C(C=C1)S(=O)(=O)NC2(CCCCC2)C(=O)O
CC1=CC(=C(C=C1)OC)S(=O)(=O)NC2CCCCC2
CC1=C(C(=C(C=C1)S(=O)(=O)NC2CCCCC2)C)NS(=O)(=O)C
CC1=CC(=C(C(=C1)C)S(=O)(=O)N(CC(=O)O)C2CCCCC2)C
CCC(C)NC(=O)CN(C1CCCCC1)S(=O)(=O)C2=CC=C(C=C2)F
CCOC1=C(C=C(C(=C1)C)S(=O)(=O)NC2CCCCC2)C
COC1=C(C=CC(=C1)S(=O)(=O)NC2CCCCC2)Cl
CCN(C1CCCCC1)S(=O)(=O)C2=C(C=CC(=C2)C)OC
CCOC1=CC=C(C=C1)S(=O)(=O)N(C)C2CCCCC2
CC1(CC2=C(C(=O)NC1)SC(=N2)NC(=O)CN3CCOCC3)C
CC1=CC=C(O1)/C=N/N2C(=O)C3C4C=CC(C3C2=O)C45CC5
C1CC12C3C=CC2C4C3C(=O)N(C4=O)/N=C/C5=CC=CO5
C1CC12C3C=CC2C4C3C(=O)N(C4=O)/N=C/C5=CC=C(O5)[N+](=O)[O-]
CC1=CC(=NC(=N1)SC)OCC(=O)N2C(=CC(=N2)C)C
COC1=C(C=C(C=C1)S(=O)(=O)NCC2=CN=CC=C2)C(=O)NC3CCCCC3
CCCCN(CC)S(=O)(=O)N1CCC(CC1)C(=O)NCCCN2CCOCC2
C1CCC(CC1)NC(=O)NCCN2CCN(CC2)C(=O)NC3CCCCC3
CN1CCN(CC1)C2=NC3=CC=CC=C3N=C2C(C#N)C(=O)NCC4=CC=C(C=C4)OC
CC1=C(C=C(C=C1)Cl)NC(=O)COC(=O)C2CCCC2
CC(C(=O)NC1=C(C=CC(=C1)[N+](=O)[O-])OC)OC(=O)C2CCCC2
C1=CC=C(C=C1)CN2C(=O)C3=CC=CC=C3N=C2SCC4=CC=CC=C4Cl
CC(=O)C1=CC(=C(C=C1)OC)CSC2=NC3=C(C=CC(=C3)C(=O)O)C(=O)N2CC4=CC=CC=C4
C1=CC=C(C=C1)CN2C(=O)C3=C(C=C(C=C3)C(=O)O)N=C2SCC4=CC=C(C=C4)[N+](=O)[O-]
C1CCC(C1)N2CC(CC2=O)C(=O)NCCC3=CC=C(C=C3)Cl
CCOC1=C(C=C(C=C1)CCNC(=O)C2CC(=O)N(C2)C3CCCC3)OCC
C1CCC(C1)N2CC(CC2=O)C(=O)NCCC3=CC=CC=C3
COC1=C(C=C(C=C1)CCNC(=O)C2CC(=O)N(C2)C3CCCC3)OC
CC1CCN(CC1)C(=O)CN2C3=C(CCCC3)C(=N2)C(F)(F)F
CC1CCN(CC1)S(=O)(=O)C2=C(C=CC(=C2)C3=CC(=NO3)C)C(C)C
CCC1=C(C=C(C=C1)C2=CC(=NO2)C)S(=O)(=O)N3CCC(CC3)C
CC1=NOC(=C1)C2=CC(=C(C=C2)OC)S(=O)(=O)N3CCCCC3
C1CC1CNC(=O)C2=C(ON=C2CSC3=NC4=CC=CC=C4N3)C(=O)NCC5CC5
CCCN1C2=C(N=C1N3CCN(CC3)CC(=O)C4=CNC5=CC=CC=C54)N(C(=O)NC2=O)C
CCCN1C2=C(N=C1N3CCN(CC3)CC(=O)C4=C(N(C5=C4C=C(C=C5)OC)C)C)N(C(=O)NC2=O)C
CCN1C2=C(N=C1N3CCN(CC3)CC(=O)C4=C(N(C5=C4C=C(C=C5)OC)C)C)N(C(=O)NC2=O)C
CCN1C2=C(N=C1N3CCN(CC3)CC(=O)C4=CNC5=CC=CC=C54)N(C(=O)NC2=O)C
CCCN1C2=C(N=C1N3CCN(CC3)CC(=O)C4=C(N(C5=CC=CC=C54)C)C)N(C(=O)NC2=O)C
CCN1C2=C(N=C1N3CCN(CC3)CC(=O)C4=C(N(C5=CC=CC=C54)C)C)N(C(=O)NC2=O)C
C1=CC=C2C(=C1)C=CC=C2C3=CC(=O)NN3
CC1=CC2=C(C=C1)N=C(C=C2C(=O)N3CCN(CC3)C4=NC=CC=N4)C5=CC=CC=N5
C1CN(CCN1C2=NC=CC=N2)C(=O)C3=CC(=NC4=CC=CC=C43)C5=CC=CC=N5
CC1=C(SC2=C1C(=O)N(C(=N2)SCC(=O)C3=CC=CS3)CC=C)C
CC1=CC2=C(S1)N=C(N(C2=O)CC=C)SCC(=O)C3=CC=CS3
CCC1=CC2=C(S1)N=C(N(C2=O)CC=C)SCC(=O)C3=CC=CS3
C1NC(=S)N(CN1CC2=CC=CO2)C3=CC=CC4=CC=CC=C43
CN(CCOC(=O)C1=CC=CO1)CC2=CC=CC=C2
CC(C)CC(C1=NN=NN1C(C)C)N2CCN(CC2)C3=CC=CC=C3
COCCN1C(=NN=N1)CN2CCN(CC2)C3=CC=CC(=C3)C(F)(F)F
CCCCC(C1=NN=NN1CCOC)N2CCN(CC2)C3=CC(=CC=C3)OC.Cl
CCC(C1=NN=NN1C(C)(C)CC)N2CCN(CC2)C3=CC=CC=C3F
CCC(C1=NN=NN1CCOC)N2CCN(CC2)C3=CC=CC(=C3)C(F)(F)F.Cl
CC(C)CC(C1=NN=NN1C(C)C)N2CCN(CC2)C3=CC(=CC=C3)Cl
CC(C)CC(C1=NN=NN1CCOC)N2CCN(CC2)C3=CC=CC=C3
CC(C)CC(C1=NN=NN1CCOC)N2CCN(CC2)C3=CC(=CC=C3)OC.Cl
CCCC(C1=NN=NN1CCOC)N2CCN(CC2)C3=CC(=CC=C3)OC.Cl
CCOC(=O)CN1C(=NN=N1)CN2CCN(CC2)C3=CC=C(C=C3)OC
CC(C)CCN1C(=NN=N1)CN2CCN(CC2)C3=CC=C(C=C3)F
CC(C)CCN1C(=NN=N1)CN2CCN(CC2)C3=CC=CC=C3
CCC(C)(C)N1C(=NN=N1)CN2CCN(CC2)C3=CC=C(C=C3)OC
CCCC(C1=NN=NN1C(C)(C)C)N2CCN(CC2)C3=CC=CC=C3
CC(C)C(C1=NN=NN1C(C)(C)C)N2CCN(CC2)C3=CC(=CC=C3)Cl
CCC(C1=NN=NN1C(C)(C)C)N2CCN(CC2)C3=C(C=CC(=C3)Cl)C
CC1=C(N=C(S1)C2=CC=NC=C2)OC(=O)C3=CC=CC=C3
CC1=C(N=C(S1)C2=CC=NC=C2)OC(=O)C3=CC=C(C=C3)Cl
CC1=C(N=C(S1)C2=CC=NC=C2)OC(=O)C3=CC(=CC(=C3)Cl)Cl
CC1=C(N=C(S1)C2=CC=NC=C2)OC(=O)C3=C(C=C(C=C3)F)F
CCN1C=C(C2=CC=CC=C21)C3=NCC(O3)C
CCN1C=C(C2=CC=CC=C21)C3=NC(CO3)CC(C)C
CCN1C=C(C2=CC=CC=C21)C3=NC(CO3)CCSC
CCN1C=C(C2=CC=CC=C21)C3=NC(CO3)C(C)C
CCN1C=C(C2=CC=CC=C21)C3=NCCO3
CCN1C=C(C2=CC=CC=C21)C3=NC(CO3)(C)C
CCN1C=C(C2=CC=CC=C21)C3=NC(CO3)C
C1CN(CCN1CC2=CC=CC=C2Cl)/N=C/C=C/C3=CC=CO3
C1CN(CCN1CC2=CC=CC=C2Cl)/N=C/C=C\C3=CC=CO3
C1CCC(C1)(CNC(=O)C2=CC=C(C=C2)Br)C3=CC=CC=C3
C1CCC(C1)(CNC(=O)C2=CC(=CC=C2)Br)C3=CC=CC=C3
C1CCC(C1)(CNC(=O)C2=CC=CC=C2Br)C3=CC=CC=C3
COC1=CC(=C(C=C1)C(=O)NCC2(CCCC2)C3=CC(=C(C=C3)OC)OC)OC
COC1=CC(=CC(=C1OC)OC)C(=O)NCC2(CCCC2)C3=CC=CC=C3
CC1=CC=C(C=C1)C(=O)NCC2(CCCC2)C3=CC=CC=C3
C1CCC(C1)(CNC(=O)C2=CC=CC=C2)C3=CC=CC=C3
COC1=C(C=C(C=C1)C2(CCCC2)CNC(=O)C3=CC(=CC=C3)OC)OC
COC1=C(C=C(C=C1)C2(CCCC2)CNC(=O)C3=CC=CC=C3)OC
COC1=CC=C(C=C1)C2(CCCC2)CNC(=O)C3=CC=C(C=C3)N
CCOC1=C(C=CC=C1OC)C(=O)NCC2(CCCC2)C3=CC=CC=C3
COC1=CC=CC(=C1OC)C(=O)NCC2(CCCC2)C3=CC=CC=C3
COC1=CC=CC(=C1)C(=O)NCC2(CCCC2)C3=CC=CC=C3
COC1=CC(=C(C=C1)C(=O)NCC2(CCCC2)C3=CC=CC=C3)OC
CC(C)OC1=C(C=C(C=C1)C(=O)NCC2(CCCC2)C3=CC=CC=C3)OC
C1CCC(C1)(CNC(=O)C2=CC=CC=C2N)C3=CC=CC=C3
COC1=C(C=C(C=C1)C2(CCCC2)CNC(=O)C3=CC(=CC(=C3)[N+](=O)[O-])[N+](=O)[O-])OC
C1CCC(C1)(CNC(=O)C2=CC=C(C=C2)N)C3=CC=CC=C3
COC1=CC=CC=C1C(=O)NCC2(CCCC2)C3=CC=CC=C3
CN(C)/C=C\1/C(=O)OC(=N1)C2=CC3=C(C=C2)OCO3
CCC1=NN=C(S1)NC(=O)CN2CC(OC(C2)C)C
CCCC1=NN=C(S1)NC(=O)CN2CCOCC2.Cl
CC1CN(CC(O1)C)CC(=O)NC2=NN=C(S2)C
CCC1=NN=C(S1)NC(=O)CN2CCOCC2
C1COCCN1CC(=O)NC2=NN=C(S2)SCC(=O)O
CC(C)(C)C(=O)NC1(C(=O)N(C(=O)N1)CCC2=CC(=C(C=C2)OC)OC)C(F)(F)F
CC(=O)NC1(C(=O)N(C(=O)N1)CCC2=CC=CC=C2)C(F)(F)F
CC(C)[C@H]1C(=O)N(C(=O)N1)CCC2=CC=C(C=C2)OC
CC(C)(C)C(=O)NC1(C(=O)N(C(=O)N1)CCC2=CC=CC=C2)C(F)(F)F
COC1=CC=C(C=C1)CCN2C(=O)[C@@H](NC2=O)CCC(=O)O
CC(=O)NC1(C(=O)N(C(=O)N1)CCC2=CC(=C(C=C2)OC)OC)C(F)(F)F
CC(C)CC(=O)NC1(C(=O)N(C(=O)N1)CCC2=CC(=C(C=C2)OC)OC)C(F)(F)F
C1C2C=CC1C3C2C(=O)N(C3=O)NC4=C(C=C(C=C4Cl)Cl)Cl
C1C2C=CC1C3C2C(=O)N(C3=O)NC4=C(C=C(C=C4)[N+](=O)[O-])[N+](=O)[O-]
C1C2C=CC1C3C2C(=O)N(C3=O)NC4=CC=CC=C4
CN1CCC(CC1)OC(=O)CC2=CC=CC=C2.Cl
CN1CCC(CC1)OC(=O)CC2=CC=C(C=C2)Cl.Cl
C1CCC(C(C1)C(=O)NC2=CC=C(C=C2)C3=CC=CC=C3)C(=O)O
CCCNC(=O)C1CCC(CC1)CNS(=O)(=O)C2=CC3=C(C=C2)N(C(C3)C)C(=O)C
CCC(C)NC(=O)C1CCC(CC1)CNS(=O)(=O)C2=CC3=C(C=C2)N(C(C3)C)C(=O)C
CCCCN(C)C(=O)C1CCC(CC1)CNS(=O)(=O)C2=CC3=C(C=C2)N(C(C3)C)C(=O)C
CCC1=CC=C(C=C1)/C=N/NC(=O)C(=O)NCCCN2CCOCC2
CC(C)(C)C1=CC=C(C=C1)/C=N/NC(=O)C(=O)NCCCN2CCOCC2
C1COCCN1CCCNC(=O)C(=O)N/N=C/C2=CC=CC=C2
CC(C)C1=CC=C(C=C1)/C=N/NC(=O)C(=O)NCCCN2CCOCC2
C1COCCN1CCCNC(=O)C(=O)N/N=C/C2=C(C=CC=C2Cl)Cl
C1COCCN1CCCNC(=O)C(=O)N/N=C/C2=CC=CC=C2O
C1COCCN1CCCNC(=O)C(=O)N/N=C/C2=CC=C(C=C2)F
C1COCCN1CCCNC(=O)C(=O)N/N=C/C2=CC=CC=C2Cl
C1CCC2=C(C1)C3=C(N=C2N4CCOCC4)SC5=C3N=NN(C5=O)CC6=CC=CC=C6.O
CCOC(=O)C1=CN=C2C(=C1N3CCN(CC3)C4=CC=CC=N4)C=CC=C2OC
COC1=C(C=C(C=C1)C(=O)NCC(=O)N=NC2=C(N(C3=CC=CC=C32)CC4=CC=CC=C4)O)OC
CC1=CC2=C(C=C1C)N(C=N2)CC(COC3CCCCC3)O
CC1=NC2=CC=CC=C2N1CC(COC3CCCCC3)O
CC(C)C1=NC2=CC=CC=C2N1CC(COC3CCCCC3)O
CC1=CC2=C(C=CC=C2NC(=O)NC3=CC=CC=C3)N=N1
CC1=CC2=C(C=CC=C2NC(=O)NC3=CC=C(C=C3)F)N=N1
CC1=CC2=C(C=CC=C2NC(=O)NC3=CC=C(C=C3)C(C)(C)C)N=N1
CC1=CC2=C(C=CC=C2NC(=O)NC3=CC=C(C=C3)C(F)(F)F)N=N1
C1CSCCN1C(=O)C2=NNC(=C2)[N+](=O)[O-]
C1C(=O)N(C(=O)S1)CCNC(=O)COC(=O)CNC(=O)C2=CC=CO2
C1=CC=C(C=C1)C2=CSC(=N2)NC(=S)NC(=O)C3=CN=CC=C3
C1=CC(=CN=C1)C(=O)NC(=S)NC2=NC(=CS2)C3=CC=C(C=C3)Br
C1=CC=C(C=C1)C2=CSC(=N2)NC(=S)NC(=O)C3=CC(=CN=C3)Br
C1CN(CCC1C(=O)N)C(C2=CC=CC=C2F)C3=NN=NN3CC4=CC=CO4.Cl
C1=CC(=CC(=C1)NC(=O)C2=CC=CO2)C(=O)OCC(=O)C3=CC=C(C=C3)Br
C1C(C(=C2N(C1=O)C(CS2)(C3=CC=CC=C3)O)C#N)C4=CC=CC=C4
C1C(C(=C2N(C1=O)C(CS2)(C3=CC=CC=C3)O)C#N)C4=CC=CC=C4F
COC1=CC=C(C=C1)C2CC(=O)N3C(=C2C#N)SCC3(C4=CC=CC=C4)O
CC1=CC=C(C=C1)S(=O)(=O)N2CCN(CC2)C(=O)CC3=CC=C(S3)S(=O)(=O)N4CCOCC4
CCN1C(=O)/C(=C\C2=C(C(=CC=C2)OC)OC3=C(C=C(C=C3)[N+](=O)[O-])[N+](=O)[O-])/SC1=S
CC(=NCC1=CC=CO1)C2=C(N(C(=O)NC2=O)C3CCCCC3)O
CCC(=NCC1=CC=CO1)C2=C(N(C(=O)NC2=O)C3CCCCC3)O
COC1=CC(=CC(=C1)C(=O)NC(C(=O)O)C23CC4CC(C2)CC(C4)C3)OC
CN(C)NC(=O)C(C12CC3CC(C1)CC(C3)C2)NC(=O)C4=CC=C(C=C4)N
CN(C)NC(=O)C(C12CC3CC(C1)CC(C3)C2)NC(=O)C4=CC=CC=C4.Cl
CC(C12CC3CC(C1)CC(C3)C2)NC(=O)C4=C(C=CC=C4OC)OC
CN(C)CCNC(=O)C(C12CC3CC(C1)CC(C3)C2)NC(=O)C4=CC(=CC(=C4)OC)OC
CC1=CC(=C2C(=C1)C(=O)NC(=N2)C(C#N)C(=O)C3=NC(=NC=C3Cl)SC)C
C1CC2=C(C1)C=C(C=C2)OCC3=CC(=CC=C3)C(=O)NN
C1CC2=C(C1)C=C(C=C2)OCC3=CC=C(C=C3)C(=O)NN
C1CC2=C(C1)C=C(C=C2)OCC3=CC=C(C=C3)C(=O)O
C1CC2=C(C1)C=C(C=C2)OCC3=CC(=CC=C3)C(=O)O
C1COCCN1CCCNC(=O)CSC2=NC3=CC=CC=C3S2
CC1=CC=C(C=C1)C(=O)/C=C/2\NC(=O)/C(=C/C3=C(C(=CC=C3)OC)OC)/S2
CC1=CC=C(C=C1)C(=O)/C=C/2\NC(=O)/C(=C/C3=CC(=C(C=C3)OC)OC)/S2
CC1=CC=C(C=C1)C(=O)/C=C/2\NC(=O)/C(=C/C3=C(C=C(C=C3)OC)OC)/S2
CCC1=C(N=C(S1)NC(=O)C2=CC3=CC=CC=C3OC2=O)C4=CC=CS4
C1=CC=C2C(=C1)C=C(C(=O)O2)C(=O)NC3=NC(=CS3)C4=CC=CS4
C1CCN(C1)C2=C(C3=CC=CC=C3CC2)C(=O)C4=CC=CC=C4Cl
C1CCN(C1)C2=C(C3=CC=CC=C3CC2)C(=O)C4=CC=C(C=C4)Br
C1CCN(C1)C2=C(C3=CC=CC=C3CC2)C(=O)C4=CC=C(C=C4)F
C1CCN(C1)C2=C(C3=CC=CC=C3CC2)C(=O)C4=CC=C(C=C4)Cl
C1CCN(C1)C2=C(C3=CC=CC=C3CC2)C(=O)C4=CC(=CC=C4)Br
CC1=CC=CC=C1CS(=O)(=O)CC2=CC=C(O2)C(=O)NCCCN3CCCC3=O
CC(C1=NN=C(N1CC=C)SCC(=O)NCCC2=CC=CC=C2)NC(=O)C3=CC=CS3
CCN1C(=NN=C1SCC(=O)NCCC2=CC=CC=C2)CNC(=O)C3=CC=CS3
CN(C1=CC=CC=C1OC)S(=O)(=O)C2=CC=C(C=C2)C(=O)NCCCN3CCOCC3.Cl
CCOC1=CC=C(C=C1)NS(=O)(=O)C2=CC=C(C=C2)C(=O)NCCCN3CCOCC3
CC1=C(C(=CC=C1)NS(=O)(=O)C2=CC=C(C=C2)C(=O)NCCCN3CCOCC3)C
CCOC1=CC=CC=C1CN2CCN(CC2CCO)C3CCN(CC3)C4=CC=CC=C4F
C1CN(CCC1N2CCN(C(C2)CCO)CC3=CC=CC=C3)C4=CC=CC=C4F
CC1=CC=CC=C1N2CCC(CC2)N3CCN(C(C3)CCO)CC4=CC(=CC=C4)OC
COC1=CC=CC(=C1)CN2CCN(CC2CCO)C3CCN(CC3)C4=CC=CC=C4F
CC1=C(C(=CC=C1)N2CCC(CC2)N3CCN(C(C3)CCO)CC4=CC(=CC=C4)OC)C
C1CN(CCC1N2CCN(C(C2)CCO)CC3=CC(=C(C=C3)F)F)C4=CC=CC=C4
C1=CC=NC(=C1)C2=NN=C(O2)NC(=O)C3=CC=C(C=C3)C#N
C1=CC=NC(=C1)C2=NN=C(O2)NC(=O)C3=CC=C(C=C3)Br
C1=CC=NC(=C1)C2=NN=C(O2)NC(=O)C3=CC(=CC=C3)Cl
C1=CC=NC(=C1)C2=NN=C(O2)NC(=O)C3=CC(=CC=C3)Br
C1=CC=NC(=C1)C2=NC(=NC(=N2)C3=CC=CC=N3)C4=CC=CC=N4
CC(C)C[C@H]1CN=C(N1CC2CCCC2)NC3=CC=CC=C3
C1CCC(C1)CN2CCN=C2NC3=CC=CC=C3
CC1=CC=CC=C1CC2C(=O)N/C(=N\N=C\C3=CC=CO3)/S2
C=CCN\1C(=O)C(S/C1=N/N=C/C2=CC=CO2)CC3=CC(=CC=C3)Cl
COC1=CC=C(C=C1)CC2C(=O)N(/C(=N\N=C\C3=CC=CO3)/S2)CC=C
C=CCN\1C(=O)C(S/C1=N\N=C\C2=CC=CO2)CC3=CC=C(C=C3)Br
C=CCN\1C(=O)C(S/C1=N/N=C/C2=CC=CO2)CC3=CC=C(C=C3)F
C1=COC(=C1)/C=N/N=C/2\NC(=O)C(S2)CC3=CC=C(C=C3)F
C1=CC=C(C(=C1)CC2C(=O)N/C(=N\N=C\C3=CC=CO3)/S2)[N+](=O)[O-]
C1=CC=C(C=C1)CC2C(=O)N/C(=N/N=C/C3=CC=CO3)/S2
CC1=CC=C(C=C1)CC2C(=O)N/C(=N\N=C\C3=CC=CO3)/S2
CC1=CC=C(C=C1)CC2C(=O)N(/C(=N\N=C\C3=CC=CO3)/S2)CC=C
CCOC1=CC=C(C=C1)CC2C(=O)N/C(=N\N=C\C3=CC=CO3)/S2
CC1=CC(=CC=C1)CC2C(=O)N/C(=N\N=C\C3=CC=CO3)/S2
COC1=CC=CC=C1CC2C(=O)N/C(=N\N=C\C3=CC=CO3)/S2
C1=COC(=C1)C2=C(OC3=NC=NC(=C23)N)C4=CC=CO4
C1=CC=C(C(=C1)[N+](=O)[O-])S(=O)(=O)NC2=CC=CC3=C2N=CC=C3
CN(C1=CC=CC2=C1N=CC=C2)S(=O)(=O)C3=CC=CC=C3
CC1=CC=C(C=C1)S(=O)(=O)NC2=C3C(=C(C=C2)O)C=CC=N3
C1=CC=C(C=C1)S(=O)(=O)NC2=CC=CC3=C2N=CC=C3
CC1=CC(=C(C=C1)S(=O)(=O)NC2=CC=CC3=C2N=CC=C3)[N+](=O)[O-]
CC1=CC=C(C=C1)S(=O)(=O)NC2=C3C(=CC(=C2)OC)C=CC=N3
CC1=CC=C(C=C1)S(=O)(=O)NC2=CC=CC3=C2N=CC=C3
CC(=O)NC1=CC=C(C=C1)S(=O)(=O)NC2=CC=CC3=C2N=CC=C3
CC1=NC2=C(C=CC=C2NS(=O)(=O)C3=CC=CC=C3)C=C1
C1CCC2=C(C1)C3=C(N=C2N4CCOCC4)SC(=C3N)C(=O)NCC5=CC=CC=C5
CCOC(=O)/C=C\1/N(C(=O)/C(=C/C2=C(C=CC3=CC=CC=C32)OC)/S1)CC(=O)NCC4CCCO4
CCOC1=C(C2=CC=CC=C2C=C1)/C=C\3/C(=O)N(/C(=C/C(=O)OCC)/S3)CC(=O)NCC4CCCO4
C1CC(OC1)C(=O)NNC(=O)C2=CC=C(C=C2)Br
COC1=CC=CC(=C1)C(=O)NNC(=O)C2CCCO2
C1CC(OC1)C(=O)NNC(=O)C2=CC=CC=C2Cl
C1CC(OC1)C(=O)NNC(=O)C2=CC=C(C=C2)F
COC1=CC=CC=C1C(=O)NNC(=O)C2CCCO2
COC1=CC=C(C=C1)C(=O)NNC(=O)C2CCCO2
C1CC(OC1)C(=O)NNC(=O)C2=CC=C(C=C2)[N+](=O)[O-]
CC1=CC(=CC=C1)C(=O)NNC(=O)C2CCCO2
C1CC(OC1)C(=O)NNC(=O)C2=CC=C(C=C2)Cl
CN(CC1=CC=NO1)CC2=CN(N=C2C3=CC4=C(C=C3)OCO4)CC5=CC=CC=C5
CC(=O)N1CCC(CC1)C2=NNC(=O)C2N=NC3=CC=C(C=C3)Cl
CC(=O)N1CCC(CC1)C2=NNC(=O)C2N=NC3=C(C=C(C=C3)F)F
CC(=O)N1CCC(CC1)C2=NNC(=O)C2N=NC3=CC=CC=C3SC
CC(C)(CNC(=O)C1=CC=C(O1)Br)N2CCOCC2
CCOC(=O)N1CCC(CC1)N2C(=O)C3=C(C=CS3)N=C2SCC(=O)C4=CC=CC=C4
CC1=C(C=CC(=C1)Cl)OCC(=O)NCCOC2=NC(=NC(=N2)N3CCOCC3)N4CCOCC4
CC1=CSC(=N1)CN(C)C(=O)CC2C(=O)NCCN2CC(C)(C)C
CC1=C(SC(=N1)CNC(=O)CC2C(=O)NCCN2CC=C(C)C)C
C1OC2=C(O1)C=C(C=C2)CNC(=O)CN(CC3=CC=C(C=C3)F)C(=O)C4=CSN=N4
CC1=CC=C(C=C1)CN(CC(=O)NCC2=CC3=C(C=C2)OCO3)C(=O)C4=CSN=N4
COC1=CC=CC=C1CN(CC(=O)NCC2=CC3=C(C=C2)OCO3)C(=O)C4=CSN=N4
COC1=CC=C(C=C1)CN(CC(=O)NCC2=CC3=C(C=C2)OCO3)C(=O)C4=CSN=N4
C1OC2=C(O1)C=C(C=C2)CNC(=O)CN(CC3=CC=CC=C3)C(=O)C4=CSN=N4
C1OC2=C(O1)C=C(C=C2)CNC(=O)CN(CC3=CC=CC=C3Cl)C(=O)C4=CSN=N4
C1OC2=C(O1)C=C(C=C2)CNC(=O)CN(CC3=CC=CC=C3F)C(=O)C4=CSN=N4
C1OC2=C(O1)C=C(C=C2)CNC(=O)CN(CC3=CC=C(C=C3)Cl)C(=O)C4=CSN=N4
C1=CSC(=C1)C2=C3C(C(=C(OC3=NN2)N)C#N)C4=COC=C4
C1=CC=C2C(=C1)C(=O)N(C2=O)CCC3=NC(=NO3)C4=CC=NC=C4
CC1=NC=C2CSC3=C(C2=N1)C=C(C=C3)F
CC1C2=CN=C(N=C2C3=C(S1)C=CC(=C3)Cl)N
CC1=CC2=C(C=C1)SCC3=CN=C(N=C32)SC
C1C2=CN=C(N=C2C3=C(S1)C=CC(=C3)Cl)N
C1CCN(CC1)S(=O)(=O)C2=CC=CC(=C2)NC(=O)C3CC(=O)N(C3)C4=CC5=C(C=C4)OCCO5
COC1=CC(=C(C=C1)OC)CC2=NN=C(O2)CCC(=O)NC3CCCC3
CN1C=NN=C1SC2=NC3=CC=CC=C3N=C2NS(=O)(=O)C4=CC=CC=C4
CC(=O)NC1=CC=C(C=C1)S(=O)(=O)NC2=NC3=CC=CC=C3N=C2SC4=NN=CN4C
CC(=O)NC(CC1=C(C(=CC=C1)OC)OC)C(=O)NC2CCN(CC2)C(=O)C3CC3
CC(=O)NC(CC1=CC(=C(C=C1)OC)OC)C(=O)NC2CCN(CC2)C(=O)C3CC3
CC(=O)NC(CC1=CC(=CC(=C1)OC)OC)C(=O)NC2CCN(CC2)C(=O)C3CC3
CC1=NN=C(S1)N(CC2=CC=CC=C2)C(=O)C3=NC=CN=C3
CCOC(=O)N1CCN(CC1)C(=O)CSC2=NC(=NS2)C3=CC=CC(=C3)C
C1=CC=C(C=C1)N2N=C3C(=O)NC=NC3=N2
C1=CC=C(C=C1)N2N=C3C(=O)NC(=NC3=N2)N
CCC1=NC=CN1CCC(=O)N2CCCC(C2)N3CCN(CC3)C4=CC=CC=C4C
CCC1=NC=CN1CCC(=O)N2CCCC(C2)N3CCN(CC3)C4=CC=CC=C4F
CCC1=NC=CN1CCC(=O)N2CCCC(C2)N3CCN(CC3)C4=CC(=CC=C4)Cl
COC1=CC=C(C=C1)CCN2C(C3=C(C2=O)NN=C3C4=CC=CC=C4O)C5=CC(=CC=C5)Cl
COC1=C(C=C(C=C1)CCN2C(C3=C(C2=O)NN=C3C4=CC=CC=C4O)C5=CC(=CC=C5)O)OC
COC1=CC=C(C=C1)C2C3=C(C(=O)N2CCC4=CC(=C(C=C4)OC)OC)NN=C3C5=CC=CC=C5O
COC1=C(C=C(C=C1)CCN2C(C3=C(C2=O)NN=C3C4=CC=CC=C4O)C5=CC=CC=C5)OC
CC1=CC=C(C=C1)C2C3=C(C(=O)N2CCC4=CC(=C(C=C4)OC)OC)NN=C3C5=CC=CC=C5O
C[C@@H](C(=O)NCCC1=CC=C(C=C1)S(=O)(=O)N)NC(=O)C2=CC=CO2
COC1=CC=C(C=C1)CCNC(=O)CNC(=O)C2=CC=CO2
C1=CC(=CC=C1CCNC(=O)CNC(=O)C2=CC=C(O2)Br)F
CCC(C(=O)OC1=CC2=C(C=C1)C=CC(=O)O2)NC(=O)OCC3=CC=CC=C3
C1=CC=C(C=C1)COC(=O)NCC(=O)OC2=CC3=C(C=C2)C=CC(=O)O3
CCOC(=O)C1=C(NC(=O)NC1C2=CC3=C(C=C2)OCO3)CNCC4=CC=CC=C4Cl
COC1=CC=CC(=C1)C(=O)NCC(=O)N/N=C/C2=CC(=C(C=C2)OC(=O)C3=CC=CS3)OC
COC1=C(C=CC(=C1)/C=N/NC(=O)CNC(=O)C2=CC=CC=C2)OC(=O)C3=CC=CS3
C1CCC(CC1)NC(=O)C2=CC(=NC3=CC=CC=C32)Cl
CC(C)OC1=NC2=CC=CC=C2C(=C1)C(=O)NC3CCCCC3
CC1CCCCC1NC(=O)C2=CC(=NC3=CC=CC=C32)C
CCC1=C(C(=C2C=C(C=CC2=N1)C)C(=O)NC3CCCCC3C)C
CC1=CC(=C2C=C(C=CC2=N1)F)C(=O)NC3CCCCC3
CCC1=C(C(=C2C=C(C=CC2=N1)F)C(=O)NC3CCCCC3C)C
C1=CC=C(C(=C1)C(=O)NNC2=C(C=C(C=N2)C(F)(F)F)Cl)N
C1=CC=C(C(=C1)CC[N+](=O)[O-])C(=O)NNC2=CC=CC=N2
C1=CC=C(C(=C1)CC[N+](=O)[O-])C(=O)NNC2=NC(=CC=C2)Cl
CN(C1=NC=C(C=C1)[N+](=O)[O-])NC(=O)C2=CC=CC=C2F
C1=CC(=C(C(=C1)Cl)C(=O)NNC2=NC(=CC=C2)Cl)Cl
CN(C1=C(C=CC=N1)[N+](=O)[O-])NC(=O)C2=CC=CC=C2F
C1=CC(=C(C=C1C(=O)NNC2=C(C=C(C=N2)C(F)(F)F)Cl)Cl)Cl
CN(C1=NC(=CC=C1)Cl)NC(=O)C2=C(C=CC=C2Cl)Cl
C1=CC(=NC(=C1)Cl)NNC(=O)C2=C(C=C(C=C2)Cl)Cl
CN(C1=NC(=CC=C1)Cl)NC(=O)C2=CC=C(C=C2)Cl
C1=CC(=C(C(=C1)Cl)C(=O)NNC2=C(C=CC=N2)Cl)Cl
C1=CC=C(C(=C1)C(=O)NNC2=NC(=CC=C2)Cl)C(=O)O
C1=CC(=C(C(=C1)Cl)C(=O)NNC2=C(C=C(C=N2)C(F)(F)F)Cl)Cl
CN(C1=C(C=C(C=N1)C(F)(F)F)Cl)NC(=O)C2=CC=C(C=C2)Cl
CN(C1=C(C=C(C=N1)C(F)(F)F)Cl)NC(=O)C2=CC=CC=C2
C1=CC(=C(C(=C1)F)C(=O)NNC2=NC(=CC=C2)Cl)F
CC1=CC(=NC(=C1S(=O)(=O)C)N(C)NC(=O)C2=CC(=C(C=C2)Cl)Cl)C
CN(C1=C(C=C(C=N1)C(F)(F)F)Cl)NC(=O)C2=CC=CC=C2Cl
CC1=CC(=NC(=C1S(=O)(=O)C)N(C)NC(=O)C2=C(C=CC=C2F)F)C
CCOC(=O)C1=C(C=C(S1)NC(=S)NC(=O)C2CCCC2)C
CN1CCN(CC1)CCCNC(=O)C2=CN(C3=C(C2=O)C=C(C=C3)S(=O)(=O)N(C)C)C
CC1=C2C(=CC=C1)C(=CC(=N2)C)NC3=CC=C(C=C3)C(=O)N4CCCCC4
CC1=CC=C(C=C1)CN(C(C2=CN=CC=C2)C(=O)NC3CCCC3)C(=O)C4=CC=CO4
COC1=CC=CC(=C1)CN(C(C2=CN=CC=C2)C(=O)NC3CCCC3)C(=O)C4=CC=CO4
C1C2C1C3C=CC2C4C3C(=O)N(C4=O)CC(=O)OC5=CC=CC=C5
CC1=COC(=C1C(=O)CC2(C3=CC=CC=C3N(C2=O)CCC4=CC=CC=C4)O)C
CC1=C(C(N2C(=NN=N2)N1)C3=CN=CC=C3)C(=O)OCC4=CC=CC=C4
CN(CC1=CC=CC=C1)C2=NN=C(S2)N
CC1=CSC(=NC2=CC=C(C=C2)S(=O)(=O)N3CCOCC3)N1CC4=CC=CO4
C1C=CCC2C1C(=O)N(C2=O)CC(=O)NCC3=CC=CS3
C1CC(=O)N(C1)CCOC(=O)C2=CC(=C(C(=C2F)F)F)F
CCN(CC)CC(=O)NC1=C(C2=C(S1)CCCC2)C(=O)C3=CC=CS3
COC1=C(C=C(C=C1)S(=O)(=O)NCC2=CC=CC=N2)NC(=O)C3=CC=CC=C3
CCOC1=C(C=C(C=C1)S(=O)(=O)NCC2=CC=CC=N2)NC(=O)C3=CC=CC=C3F
COC1=C(C=C(C=C1)S(=O)(=O)NCC2=CC=CC=N2)NC(=O)C3=CC=CC=C3F
CC1CN(CC(O1)C)C(=O)CN2C(=O)C(NC2=O)(C)CC3=CC=CC=C3OC
CCN(C1=C(N(C(=O)NC1=O)CC2=CC=CC=C2)N)C(=O)COC(=O)C3=C(ON=C3C4=CC=CC=C4)C
CC1=C(C(=NO1)C2=CC=CC=C2)C(=O)OCC(=O)N(CCOC)C3=C(N(C(=O)NC3=O)CC4=CC=CC=C4)N
C1COCCN1C(=O)C2=CC=C(O2)C3=CC(=CC=C3)C(F)(F)F
C1COCCN1C(=O)C2=CC=C(O2)C3=C(C(=CC=C3)Cl)Cl
C1COCCN1C(=O)C2=CC=C(O2)C3=C(C=C(C=C3)[N+](=O)[O-])Cl
C1COCCN1C(=O)C2=CC=C(O2)C3=C(C=CC(=C3)Cl)Cl
C1COCCN1C(=O)C2=CC=C(O2)C3=C(C=C(C=C3)Cl)Cl
COC(=O)C1=C(C2=CC=CC=C2C1(C#N)C3=CC=CC=C3)N
COC(=O)C1=C(C2=C(C1(C#N)C3=CC=CC=C3)C=CC=C2F)N
COC(=O)C1=C(C2=C(C1(C#N)C3=CC=C(C=C3)F)C=CC=C2F)N
CCC(C1=CC=C(C=C1)C)NC(=O)C2=NOC(=C2)COC3=CN=C(C=C3)C
CC1=C(C=C(C=C1)F)CNC(=O)C2=NOC(=C2)COC3=CN=C(C=C3)C
CC1=NC=C(C=C1)OCC2=CC(=NO2)C(=O)NCC3=CC=C(C=C3)OC(F)(F)F
COC(=O)[C@H](C1=CC=CC=C1)NC(=O)C2=NOC(=C2)COC3=CC(=CN=C3)Cl
COC(=O)C1=CC=C(C=C1)CNC(=O)C2=NOC(=C2)COC3=CC(=CN=C3)Cl
CCC(C1=CC=C(C=C1)C)NC(=O)C2=NOC(=C2)COC3=CC(=CN=C3)Cl
CCOC(=O)C1=C(C(=O)N(C1)C2CCCCC2)O
CC(C)C(C1=NN=NN1CC2=CC=CO2)N3CCN(CC3)C4CCCC4.Cl
CCCC(C1=NN=NN1CC2=CC=CO2)N3CCN(CC3)C4CCCC4
C1CCC(C1)N2CCN(CC2)CC3=NN=NN3CC4=CC=CO4.Cl
CC(C)CC(C1=NN=NN1CC2=CC=CO2)N3CCN(CC3)C4CCCC4.Cl
CC1CC2=C(S1)C(=O)N(C(=N2)SCC(=O)N)CCOC
CCC(C(=O)OC)SC1=NC2=C(C(=O)N1CC)SC(C2)C
CC1CC2=C(S1)C(=O)N(C(=N2)SC)C
CCCCSC1=NC2=C(C(=O)N1CC)SC(C2)C
CCCSC1=NC2=C(C(=O)N1CC)SC(C2)C
CC1CC2=C(S1)C(=O)N(C(=N2)SCC(=O)N)C
CCN1C(=O)C2=C(CC(S2)C)N=C1SCC
CCN1C(=O)C2=C(CC(S2)C)N=C1SC
CCC(C)SC1=NC2=C(C(=O)N1C)SC(C2)C
CC1CC2=C(S1)C(=O)N(C(=N2)SC(C)C)C
CC1=CC=C(C=C1)C2=NN=C(N2C3=CC=C(C=C3)C)C4=CC=NC=C4
CC1=C(C(=O)N(N1C)C2=CC=CC=C2)NC(=O)C(=O)N/N=C(\C)/C3=CC=NC=C3
C1=CC=C(C=C1)C(=C2C3C=CC2C4C3C(=O)N(C4=O)C5=CC=CC(=C5)C(=O)O)C6=CC=CC=C6
CC1=NC2=NC=NN2C(=C1CC3=CC=CC=C3)N4CCC(CC4)NC(=O)C(CC5=CC(=CC(=C5)OC)OC)NC(=O)C
CC1=NC2=NC=NN2C(=C1CC3=CC=CC=C3)N4CCC(CC4)NC(=O)C(CC5=CC(=C(C=C5)F)F)NC(=O)C
CC1=NC2=NC=NN2C(=C1CC3=CC=CC=C3)N4CCC(CC4)NC(=O)C(CC5=C(C=C(C=C5)OC)OC)NC(=O)C
CC1=NC2=NC=NN2C(=C1CC3=CC=CC=C3)N4CCC(CC4)NC(=O)C(CC5=C(C(=CC=C5)OC)OC)NC(=O)C
CC1=NC2=NC=NN2C(=C1CC3=CC=CC=C3)N4CCC(CC4)NC(=O)C(CC5=CC(=CC=C5)OC)NC(=O)C
CC1=NC2=NC=NN2C(=C1CC3=CC=CC=C3)N4CCC(CC4)NC(=O)C(CC5=CC(=C(C=C5)OC)OC)NC(=O)C
CC1=NC2=NC=NN2C(=C1CC3=CC=CC=C3)N4CCC(CC4)NC(=O)C(CC5=C(C=CC(=C5)OC)OC)NC(=O)C
C1=CC(=CC=C1C2=NC(=CO2)CSC3=NN=C(S3)N)Cl
CN1C=CC=C1C(=O)NC(=O)COC(=O)CNC(=O)C2=C(C=C(C=C2)Cl)Cl
CC(C)[C@@H](C(=O)OCC(=O)NC(=O)C1=CC=CN1C)NC(=O)C2=CC(=CC(=C2)OC)OC
CC1=CC(=CC=C1)C(=O)NC(CCSC)C(=O)OCC(=O)NC(=O)C2=CC=CN2C
CC(C)[C@@H](C(=O)OCC(=O)NC(=O)C1=CC=CN1C)NC(=O)C2=CC=C(C=C2)OC
CC(C)[C@@H](C(=O)OCC(=O)NC(=O)C1=CC=CN1C)NC(=O)C2=CC=C(C=C2)F
CC1=CC(=CC=C1)C(=O)N[C@@H](C(C)C)C(=O)OCC(=O)NC(=O)C2=CC=CN2C
C1CCC(C1)C2=NC(=NN2)SCC(=O)NC3CCCC3
C1=CC(=CC=C1C2=CC(=O)C3=C(O2)C(=C(C=C3O)O)C4=C(C=CC(=C4)C5=CC(=O)C6=C(C=C(C=C6O5)O)O)O)O
C1CCN(C1)C(=O)CN2C=NC3=C(C2=O)OC4=CC=CC=C43
C1CCC(CC1)NC(=O)N2CCSC2=NC3=CC=CC=C3
C1CCC(CC1)NC(=O)N2CCC(CC2)NC(=O)C3=CC=CO3
C1=CC(=C(C=C1/C=C\2/C(=O)N(C(=O)S2)CCNC(=O)C3=CC4=C(C=C3)C(=O)N(C4=O)CC5=CC=NC=C5)Cl)Cl
CCC(C)C1=CC2=C(C=C1)OC(=N2)C3=CC=C(C=C3)NC(=O)CN4C=NC5=C4N(C(=O)N(C5=O)C)C
CC(C)C[C@@H](C(=O)N[C@@H](CO)[C@@H]([C@@H]1C[C@@H]1C(=O)NC2CC2)O)NC(=O)OC(C)(C)C
C1C(C(=O)N(C1=O)C2=CC=C(C=C2)Cl)N(CC3=CC=CS3)C(=O)NC4=CC=CC=C4
C1CN2CCC1C(=O)[C@H]2CC3=C(C4=CC=CC=C4C=C3)O
CC1=CC=C2N1CCN3C2=C(C(=C3C(=O)C)C)C
CC1=CC=C2N1CCN3C2=CC(=C3)C
CCCOC1=C(C2=CC=CC=C2C=C1)/C=C\3/C(=O)NC(=O)S3
C1=CC=C2C(=C1)C=CC=C2/C=C\3/C(=O)NC(=O)S3
CC1CN(CC(O1)C)S(=O)(=O)C2=CC=C(C=C2)C(=O)NC3=CC=C(C=C3)S(=O)(=O)NC4=NC(=CC(=N4)C)C
CC1=CC(=NC(=N1)NS(=O)(=O)C2=CC=C(C=C2)NC(=O)C3=CC=C(C=C3)S(=O)(=O)N4CCOCC4)C
CC1CN(CC(O1)C)S(=O)(=O)C2=CC=C(C=C2)C(=O)NC3=CC=C(C=C3)S(=O)(=O)NC4=NC=CC(=N4)C
CC1=NC(=NC=C1)NS(=O)(=O)C2=CC=C(C=C2)NC(=O)C3=CC=C(C=C3)S(=O)(=O)N4CCOCC4
CC1CN(CC(O1)C)S(=O)(=O)C2=CC=C(C=C2)C(=O)NC3=CC=C(C=C3)S(=O)(=O)NC4=NC=CC=N4
C1=CC=C(C=C1)CCCNC(=O)CNS(=O)(=O)C2=CC=CC(=C2)C#N
CC1=CC=C(C=C1)S(=O)(=O)N(C)CC(=O)NCCCC2=CC=CC=C2
CC(=O)NC1=CC=C(C=C1)S(=O)(=O)NCC(=O)NCCCC2=CC=CC=C2
C1=CC=C(C=C1)CCCNC(=O)CNS(=O)(=O)C2=CC(=CC=C2)Br
CNC1=C(C=C(C=C1)S(=O)(=O)NCC(=O)NCCCC2=CC=CC=C2)[N+](=O)[O-]
CN(CC(=O)NCCCC1=CC=CC=C1)S(=O)(=O)C2=CC=C(C=C2)Br
CCOC(=O)C1=C(N=C(S1)NC(=O)C2=CC=C(C=C2)S(=O)(=O)N3CCOCC3)C4=CC=CC=C4
C1CCC(C1)NC(=O)CN(CC2=CC3=C(C=C2)OCO3)C(=O)CCC(=O)NC4=CC=CC=N4
COC1=CC=CC(=C1)CN2CC(CCC2=O)C(=O)NCC3=CC(=CC=C3)N4CCCC4
COC(=O)C1=C(C=CS1)NN2C(=O)C3=CC=CC=C3C2=O
CC1=C(SC2=NC=NC(=C12)OCC(=O)NCC3=CC=CS3)C
C1C(NC2=NC(=NN2C1C3=CC=CC=C3)NC(=O)C4=CC=CO4)C5=CC=C(C=C5)Cl
COC1=CC=C(C=C1)C2CC(N3C(=NC(=N3)NC(=O)C4=CC=CO4)N2)C5=CC=C(C=C5)OC
C1C(NC2=NC(=NN2C1C3=CC=C(C=C3)F)NC(=O)C4=CC=CO4)C5=CC=CC=C5
C1C(NC2=NC(=NN2C1C3=CC=C(C=C3)Cl)NC(=O)C4=CC=CO4)C5=CC=C(C=C5)Cl
COC1=CC=C(C=C1)C2CC(NC3=NC(=NN23)NC(=O)C4=CC=CO4)C5=CC=C(C=C5)Cl
COC1=CC=C(C=C1)C2CC(N3C(=NC(=N3)NC(=O)C4=CC=CO4)N2)C5=CC=C(C=C5)F
COC1=CC=C(C=C1)C2CC(NC3=NC(=NN23)NC(=O)C4=CC=CO4)C5=CC=CC=C5
CC1=C(C(=CC=C1)C)OCC(=O)N/N=C/C2=CC=C(C=C2)OC(=O)/C=C/C3=CC=C(C=C3)OC
CN1C2=C(C=C1C(=O)NC3CCCCC3)SC=C2
CCN1C2=C(C=C1C(=O)NC3CCC(CC3)C)SC=C2
CN1C2=C(C=C1C(=O)N(C)C3CCCCC3)SC=C2
CC1=C(C=C(C=C1)S(=O)(=O)N)NC(=O)C2=CC=C(C=C2)C3=CSC(=N3)C
CCC1=CC=CC=C1NC(=O)C2=CC=C(C=C2)C3=CSC(=N3)C
CCOC1=CC=C(C=C1)NC(=O)C2=CC=C(C=C2)C3=CSC(=N3)C
CC1=NC(=CS1)C2=CC=C(C=C2)C(=O)NC3=CC=C(C=C3)F
CC1=NC(=CS1)C2=CC=C(C=C2)C(=O)NC3=CC=CC=C3F
CC1=NC(=CS1)C2=CC=C(C=C2)C(=O)NC3=CC(=CC=C3)Br
CC1=NC(=CS1)C2=CC=C(C=C2)C(=O)NC3=C(C=CC(=C3)OC)OC
CC1=NC(=CS1)C2=CC=C(C=C2)C(=O)NC3=CC(=CC=C3)F
CC1=NC(=CS1)C2=CC=C(C=C2)C(=O)NC3=CC=C(C=C3)OC
CC1=NC(=CS1)C2=CC=C(C=C2)C(=O)NC3=CC(=C(C=C3OC)Cl)OC
C1=CN2C(=NC(=N2)C(=O)NC3=CN(N=C3)CC4=CC(=C(C=C4)Cl)Cl)N=C1
CC1=C(C(=NN1CC2=CC=CC=C2Cl)C)NC(=O)C3=NN4C=CC=NC4=N3
CC1=CC=CC=C1CN2C=C(C=N2)NC(=O)C3=NN4C=CC=NC4=N3
C1=CC=C(C=C1)CN2C=C(C=N2)NC(=O)C3=NN4C=CC=NC4=N3
CCN(CC)S(=O)(=O)C1=CC2=C(C=C1)OC(=C2C)C(=O)N3CCC4=CC=CC=C4C3
CC1=C(OC2=CC=CC=C12)C(=O)N3CCC4=CC(=C(C=C4C3)OC)OC
CC1C2=CC(=C(C=C2CCN1C(=O)C3=CC4=CC=CC=C4O3)OC)OC
CC1=C(OC2=CC=CC=C12)C(=O)N3CCC4=CC=CC=C4C3
CCC1=C(N2C(=NC=N2)N=C1C)N3CCC(CC3)C(=O)NC4=CC=CC(=C4)C(=O)C
CCC1=C(N2C(=NC=N2)N=C1C)N3CCC(CC3)C(=O)NC4=CC=C(C=C4)C
CCC1=C(N2C(=NC=N2)N=C1C)N3CCC(CC3)C(=O)NC4=CC=CC=C4
C1=CC=C(C=C1)CNC(=O)/C(=C\2/C3=CC=CC=C3C(=N2)NC(=O)C4=CC=CS4)/C#N
COC1=CC=C(C=C1)CNC(=O)/C(=C\2/C3=CC=CC=C3C(=N2)NC(=O)C4=CC=CS4)/C#N
CC(C1=CC=CC=C1)NC(=O)/C(=C\2/C3=CC=CC=C3C(=N2)NC(=O)C4=CC=CS4)/C#N
C1C[N+]2=C(N(CC2(C3=CC=CS3)O)C4=CC=C(C=C4)Br)SC1.[Br-]
C1C[N+]2=C(N(CC2(C3=CC=CS3)O)C4=CC=C(C=C4)Cl)SC1.[Br-]
CCC1=CC=C(C=C1)N2CC([N+]3=C2SCCC3)(C4=CC=CS4)O.[Br-]
COC1=CC(=C(C=C1)OC)N2CC([N+]3=C2SCCC3)(C4=CC=CS4)O.[Br-]
CC1CCN(CC1)C(=O)CN2C3=C(C(=O)N(C2=O)C4=CC=C(C=C4)F)SC=C3
CC1CCCCN1C(=O)CN2C3=C(C(=O)N(C2=O)C4=CC=C(C=C4)F)SC=C3
C1COCCN1CCNC(=O)CC2=CC=CS2
C[C@@]12CC[C@]3(CCC(C=C3[C@H]1CC[C@H]4[C@]2(CC[C@@H]5[C@@]4(CCC(=O)C5(C)C)C)C)(C)C)C(=O)O
CC1=C(N2C=CC=CC2=C1C(=O)C3=CC=CO3)CCC(=O)OC
CN(C)S(=O)(=O)N1C=C(C2=CC=CC=C21)/C=C(/C(=O)NCCCN3CCOCC3)\NC(=O)C4=CC=CC=C4F
CN(C)S(=O)(=O)N1C=C(C2=CC=CC=C21)/C=C(/C(=O)NCCCN3CCOCC3)\NC(=O)C4=CC=CC=C4
CN1C=C(C2=CC=CC=C21)/C=C(/C(=O)NCCCN3CCOCC3)\NC(=O)C4=CC(=C(C=C4)OC)OC
CN1C=C(C2=CC=CC=C21)/C=C(/C(=O)NCCCN3CCOCC3)\NC(=O)C4=CC=CC=C4OC
CN(C)S(=O)(=O)N1C=C(C2=CC=CC=C21)/C=C(/C(=O)NCCCN3CCOCC3)\NC(=O)C4=CC=CC=C4Cl
CN(C)S(=O)(=O)N1C=C(C2=CC=CC=C21)/C=C(/C(=O)NCCCN3CCOCC3)\NC(=O)C4=CC=C(C=C4)OC
CN1C=C(C2=CC=CC=C21)/C=C(/C(=O)NCCCN3CCOCC3)\NC(=O)C4=CC=C(C=C4)OC
CN1C=C(C2=CC=CC=C21)/C=C(/C(=O)NCCCN3CCOCC3)\NC(=O)C4=CC(=C(C(=C4)OC)OC)OC
CCN1C=C(C2=CC=CC=C21)/C=C(/C(=O)NCCCN3CCOCC3)\NC(=O)C4=CC=CC=C4
CCN1C=C(C2=CC=CC=C21)/C=C(/C(=O)NCCCN3CCOCC3)\NC(=O)C4=CC=CC=C4F
CC1=CC=C(C=C1)C(=O)N/C(=C\C2=CN(C3=CC=CC=C32)C)/C(=O)NCCCN4CCOCC4
CCN1C=C(C2=CC=CC=C21)/C=C(/C(=O)NCCCN3CCOCC3)\NC(=O)C4=CC=CC=C4OC
CCN1C=C(C2=CC=CC=C21)/C=C(/C(=O)NCCCN3CCOCC3)\NC(=O)C4=CC(=C(C(=C4)OC)OC)OC
CC1=CC=C(C=C1)C(=O)N/C(=C\C2=CN(C3=CC=CC=C32)S(=O)(=O)N(C)C)/C(=O)NCCCN4CCOCC4
CN1C=C(C2=CC=CC=C21)/C=C(/C(=O)NCCCN3CCOCC3)\NC(=O)C4=CC=CC=C4Cl
CN1C=C(C2=CC=CC=C21)/C=C(/C(=O)NCCCN3CCOCC3)\NC(=O)C4=CC=CC=C4
CN(C)S(=O)(=O)N1C=C(C2=CC=CC=C21)/C=C(/C(=O)NCCCN3CCOCC3)\NC(=O)C4=CC=CC=C4OC
CCN1C=C(C2=CC=CC=C21)/C=C(/C(=O)NCCCN3CCOCC3)\NC(=O)C4=CC=C(C=C4)C
CCN1C=C(C2=CC=CC=C21)/C=C(/C(=O)NCCCN3CCOCC3)\NC(=O)C4=CC(=C(C=C4)OC)OC
CC1=CC(=C(C=C1)NC(=O)NC(=O)CSC2=NN=NN2C)C
CN1CN(CN=C1N[N+](=O)[O-])C2=CC(=CC=C2)[N+](=O)[O-]
COCCN1CC2=C(C1=O)C(=CC=C2)C(=O)NCC3=CC=CC=N3
COC1=NNC2=C1N=CN=N2
CCCC1C2=C(CCN1C(=S)NC)SC=C2
CC1C2=C(CCN1C(=S)NC)SC=C2
C1=CC(=CN=C1)CNC2=NC=NC3=C2C=C(C=C3)Br
CCOC(=O)C1=NC2=CC=CC=C2C(=N1)NCC3=CN=CC=C3
C1=CC=C2C(=C1)C(=NC(=N2)C(F)(F)F)NCC3=CN=CC=C3
CCCC1=C2C(C(=C(OC2=NN1)N)C#N)C3CCCCC3
COC1=CC=C(C=C1)C2=CSC(=N2)N3CCN(CC3)C(=O)C4=CC=CC=C4
CCOC(=O)C1(CCN(CC1)C(=O)C2=CN=CS2)CCCC3=CC=CC=C3
CC1=CC(=C(C=C1NC(=O)CN2C(=O)C(NC2=O)(C)C3=CC4=CC=CC=C4C=C3)OC)[N+](=O)[O-]
CC1=C(C(=O)N=C(N1CC(=O)OC)C)C2=CC=CC=C2
CC1=C(C(=O)N=C(N1CCCO)C)C2=CC=CC=C2
CC1=C(C(=O)N=C(N1CCCCCC(=O)O)C)C2=CC=CC=C2
CC1=C(C(=O)N=C(N1CCO)C)C2=CC=CC=C2
CCOC(=O)CCCN1C(=C(C(=O)N=C1C)C2=CC=CC=C2)C
C1CCC(CC1)NC(=O)C2=C(C=CC(=C2)[N+](=O)[O-])N3CCOCC3
CC1(CC(CCO1)C2N3CC4(CN2CC(C3)(C4=O)C)C)C
CC1=CC(=NN1C2=CC=C(C=C2)C(=O)NCC3=CC4=C(C=C3)OCO4)C
CC1=CC=CC=C1N(C2CCCC2)C(=O)C
C1CCC(C1)(C(=O)O)NC2=CC=C(C=C2)S(=O)(=O)N
CC(=O)N(C1CCCC1)C2=CC=CC=C2
C1CCC(C1)NC2=CC=C(C=C2)[N+](=O)[O-]
C1CCC(C1)NC2=C(C=C(C(=C2)C#N)C#N)[N+](=O)[O-]
CC1=C(C=CC(=C1)[N+](=O)[O-])NC2CCCC2
CC(C)CN1C(=O)/C(=C/C2=C(N=C3C=CC=CN3C2=O)N4CCC5=CC=CC=C5C4)/SC1=S
CC1=CC(=NN1CCOC(=O)C2C(C2(C)C)C=C(Cl)Cl)C
C=CCN1C(=C(C2=NC3=CC=CC=C3N=C21)C(=O)NCC4CCCO4)N
COCCN1C(=C(C2=NC3=CC=CC=C3N=C21)C(=O)NCC4CCCO4)N
CC(C)CN1C(=C(C2=NC3=CC=CC=C3N=C21)C(=O)NCC4CCCO4)N
C1=CC=C2C(=C1)NC(=N2)SCC(=O)NC3=CC=C(C=C3)F
CC1=CC(=C(C(=C1)C)NC(=O)CSC2=NC3=C(N2)C=C(C=C3)OC)C
COCCN1C2=CC=CC=C2N=C1SCC(=O)NC3=CC(=C(C=C3)OC)S(=O)(=O)N
CC1=C(C(=CC=C1)C)NC(=O)CSC2=NC3=C(N2)C=C(C=C3)OC
C1=CC=C2C(=C1)NC(=N2)SCC(=O)NC3=CC(=C(C=C3)F)F
C1=CC=C2C(=C1)NC(=N2)SCC(=O)NC3=CC=CC=C3F
CN(C)S(=O)(=O)C1=C(C=CC(=C1)NC(=O)CSC2=NC3=CC=CC=C3N2CCOC)Cl
CC1=CC2=C(C=C1)N=C(N2)SCC(=O)NC3=CC(=CC=C3)[N+](=O)[O-]
COCCN1C2=CC=CC=C2N=C1SCC(=O)NC3=CC=C(C=C3)S(=O)(=O)N
CCN(CC)S(=O)(=O)C1=CC(=C(C=C1)C)NC(=O)CSC2=NC3=C(N2)C=C(C=C3)C
CC1=CC2=C(C=C1)N=C(N2)SCC(=O)NC3=C(C=CC=C3F)F
CN(C)S(=O)(=O)C1=CC=C(C=C1)NC(=O)CSC2=NC3=CC=CC=C3N2CCOC
CCCCNS(=O)(=O)C1=CC2=C(C=C1)N=C(N2)SCC(=O)NC3=CC=CC=C3
CC1=CC2=C(C=C1)N=C(N2)SCC(=O)NC3=CC(=C(C=C3)F)[N+](=O)[O-]
CCN(CC)S(=O)(=O)C1=CC=CC(=C1)NC(=O)CSC2=NC3=CC=CC=C3N2
CC1=CC2=C(C=C1C)N=C(N2)SCC(=O)NC3=CC=CC=C3C(=O)O
CC1=CC2=C(C=C1)N=C(N2)SCC(=O)NC3=C(C=C(C=C3)F)F
COCCN1C2=CC=CC=C2N=C1SCC(=O)NC3=CC=CC=C3OC
C1=CC(=CC(=C1)S(=O)(=O)N)NC(=O)CSC2=NC3=C(N2)C=C(C=C3)Cl
CC(C(=O)NC1=CC=CC=C1F)SC2=NC3=CC=CC=C3N2
CCN(CC)S(=O)(=O)C1=CC(=C(C=C1)C)NC(=O)CSC2=NC3=CC=CC=C3N2
CC1=CC2=C(C=C1)N=C(N2)SCC(=O)NC3=CC=C(C=C3)C(=O)N
COC1=CC2=C(C=C1)N=C(N2)SCC(=O)NC3=CC=CC=C3OC
CC1=CC2=C(C=C1)N=C(N2)SCC(=O)NC3=CC(=CC=C3)S(=O)(=O)N(C)C
CCN1C2=CC=CC=C2N=C1SCC(=O)NC3=CC=C(C=C3)C(=O)C
COC1=CC2=C(C=C1)N=C(N2)SCC(=O)NC3=CC=CC=C3C#N
CCCCNS(=O)(=O)C1=CC2=C(C=C1)N=C(N2)SCC(=O)NC3=CC(=CC(=C3)C)C
CC1=CC2=C(C=C1)N=C(N2)SC(C)C(=O)NC3=CC(=CC=C3)[N+](=O)[O-]
CN1C2=CC=CC=C2N=C1SCC(=O)NC3=CC(=CC=C3)OC
CCC(C(=O)NC1=CC=C(C=C1)NC(=O)C)SC2=NC3=CC=CC=C3N2
CCC1=CC=CC(=C1NC(=O)CSC2=NC3=CC=CC=C3N2CC(=O)N(C)C)C
CCC1=CC=CC=C1NC(=O)CSC2=NC3=CC=CC=C3N2CC(=O)N(C)C
C1=CC=C2C(=C1)NC(=N2)SCC(=O)NC3=C(C=CC=C3F)F
CC1=CC2=C(C=C1)N=C(N2)SCC(=O)NC3=CC(=C(C=C3)C)[N+](=O)[O-]
CC1=C(C=C(C=C1)S(=O)(=O)N(C)C)NC(=O)CSC2=NC3=CC=CC=C3N2
CC1=CC2=C(C=C1)N=C(N2)SCC(=O)NC3=CC(=CC=C3)S(=O)(=O)N
CC(=O)N1C2=CC=CC=C2N=C1SCC(=O)NC3=CC=CC=C3OC
C1=CC=C2C(=C1)NC(=N2)SCC(=O)NC3=C(C(=C(C(=C3F)F)F)F)F
C1=CC=C2C(=C1)NC(=N2)SCC(=O)NC3=CC(=CC=C3)S(=O)(=O)N
CC1=CC2=C(C=C1)N=C(N2)SCC(=O)NC3=C(C=CC(=C3)[N+](=O)[O-])F
COC1=CC=C(C=C1)NC(=O)CSC2=NC3=C(N2)C=C(C=C3)OC
CCCCNS(=O)(=O)C1=CC2=C(C=C1)N=C(N2)SCC(=O)NC3=CC(=CC=C3)F
CC1=CC=CC=C1NC(=O)CSC2=NC3=C(N2)C=C(C=C3)OC
CCCCNS(=O)(=O)C1=CC2=C(C=C1)N=C(N2)SCC(=O)NC3=CC=CC=C3Cl
COC1=CC2=C(C=C1)N=C(N2)SCC(=O)NC3=CC=CC=C3
CN(C)C(=O)C1=CC=C(C=C1)NC(=O)CSC2=NC3=CC=CC=C3N2
COCCN1C2=CC=CC=C2N=C1SCC(=O)NC3=CC(=CC=C3)S(=O)(=O)N
C1=CC=C2C(=C1)NC(=N2)SCC(=O)NC3=CC=C(C=C3)S(=O)(=O)N
CN(C)S(=O)(=O)C1=CC=CC(=C1)NC(=O)CSC2=NC3=CC=CC=C3N2
CC1=C(C=C(C=C1)N2C(=C(C3=CC=CC=C3C2=O)C=NC4=CC=C(C=C4)S(=O)(=O)NC5=NC=CC=N5)O)C
C1=CC=C2C(=C1)C(=C(N(C2=O)C3=CC(=CC=C3)Cl)O)C=NC4=CC=C(C=C4)S(=O)(=O)NC5=NC=CC=N5
CC1=CN=C(C=N1)C(=O)NC2=CC=CC3=C2N=CC=C3
CC1=CN=C(C=N1)C(=O)NC2=C3C(=C(C=C2)OC)C=CC=N3
C1COCCN1C2=NC(=O)N(C=C2)CC3=CC=C(C=C3)Br
CC1CCCC(C1C)NC(=O)COC(=O)C2=CC(=CC=C2)NS(=O)(=O)/C=C/C3=CC=CC=C3
CCOC(=O)C1=C(SC(=C1C2=CC=C(C=C2)C)C)NC(=O)CN3C(=O)C4(CCC(CC4)C)NC3=O
CCC1CCC2(CC1)C(=O)N(C(=O)N2)CC(=O)NC3=C(C(=C(S3)C)C4=CC=C(C=C4)C)C(=O)OCC
CCOC(=O)C1=C(SC(=C1C2=CC=C(C=C2)C)C)NC(=O)CN3C(=O)C4(CCCCC4)NC3=O
CCOC(=O)C1=C(SC=C1C2=CC=C(C=C2)F)NC(=O)CN3C(=O)C4(CCCCC4C)NC3=O
COC1=CC=C(C=C1)C(=O)C2CCN(CC2)C(=O)C3=CC=CO3
C1CN(CCC1C(=O)C2=CC=CC=C2)C(=O)C3=CC=CO3
CC1=CC2=C(N1C)C=CC(=C2)CNC(=O)C3=CC=C(C=C3)S(=O)(=O)N4CCCC4
CC1(CN(C1=O)C2=CC=C(C=C2)C3=CC=NC4=NC=NN34)C
C1=CC=NC(=C1)/C=N/NC(=O)CC2=CC=CS2
CN1C2=C(C(=O)N(C1=O)C)N(C=N2)CC(=O)N3CCN(CC3)C(=O)C4=CC=CO4
C1=CC=C2C(=C1)C(=CC(=N2)C3=CC=C(S3)Cl)C(=O)OCC(=O)NCC4=CC=CO4
C1=CC=C2C(=C1)C(=CC(=N2)C3=CC=CS3)C(=O)OCC(=O)NCC4=CC=CO4
CC(C)[C@@H](C(=O)OCC1=CC(=O)N2C3=CC=CC=C3SC2=N1)NC(=O)C4=CC=CO4
CC1=NN(C(C1)(C2=CC=NC=C2)O)C(=O)CCC3=CC=CC=C3
CC1(C2CCC(C2)C1(C)N=C3OC(CS3)CCl)C
CN1CCC2=C(C1)SC3=C2C(=O)N(C4=NN=C(N34)SCC5=CC=C(C=C5)Cl)C6=CC=CC=C6
CN1CCC2=C(C1)SC3=C2C(=O)N(C4=NN=C(N34)SCC5=CC=CC=C5)C6=CC=CC=C6
CCOC(=O)CNC(=S)N(CCCN1CCCCC1)CC2=CC=CS2
CC1=C(C=C(C=C1)C(=O)NCC2=CN=CC=C2)S(=O)(=O)NC3=CC=CC=C3
CC1=CC=C(C=C1)NS(=O)(=O)C2=C(C=CC(=C2)C(=O)NCC3=CN=CC=C3)C
CC1=C(C=C(C=C1)S(=O)(=O)NC2=CC=C(C=C2)OC)C(=O)NCC3=CN=CC=C3
CC1=CC=C(C=C1)NS(=O)(=O)C2=C(C=CC(=C2)C(=O)N(C)CC3=CN=CC=C3)OC
C1=CC(=CN=C1)CNC(=O)C(=O)NC2=CC=C(C=C2)[N+](=O)[O-]
CCCCOC(=O)C1=CC=C(C=C1)NC(=O)C(=O)NCC2=CN=CC=C2
CCOC(=O)C1=C(C(=C(N1)C)C(=O)/C=C/C2=CC=C(C=C2)C(=O)O)C
CC1=C(NC(=C1C(=O)/C=C/C2=CC=C(C=C2)[N+](=O)[O-])C)C
C1=CC=C(C(=C1)CNC(=O)C2C3C=CC(C2C(=O)O)O3)Br
C1=CC2C(C(C1O2)C(=O)NCC3=CC=C(C=C3)Cl)C(=O)O
COC1=CC=C(C=C1)C(C2=CC=CC=C2)NC(=O)C3=CC=C(C=C3)C4=CC=CC=C4
C1CC(=O)N(C1)CCCNC(=O)C2=NN=C(O2)CC3=C(C=CC=C3Cl)F
CC1=CC(=O)NC(=N1)SCC2=CC=CC3=C2N=CC=C3
CC1=CC2=C(C(=C1)CSC3=NC(=CC(=O)N3)C)N=CC=C2
C1CCCC(CCC1)NC(=O)CN2CCOC3=CC=CC=C32
COC1=CC=C(C=C1)C(=O)NC2=NC3=C(S2)CC4=C3C=CC(=C4)OC
COC1=CC2=C(C=C1)C3=C(C2)SC(=N3)NC(=O)C4=CC=CC=C4
CC(C1=CC=CC=C1)(C2=CC=CC=C2)C3=CC=NC=C3
C1=CC=C(C=C1)C(C2=CC=CC=C2)(C3=CC=NC=C3)O
C1=CC(=CC=C1C(C2=CC=C(C=C2)F)(C3=CC=NC=C3)O)F
CCOC(=O)C1=C(N=C(S1)NC(=O)CNC(=O)CN2C=NC3=C(C2=O)C(=C(S3)C)C)C
CCOC(=O)N1CCN(CC1)C2=C(C(=O)C2=O)NCC3CCN(CC3)CC4=CC=CC(=C4)C
C1=CC=C2C(=C1)C(=O)N(C(=N2)CC3=CC=CS3)NC(=O)CC4=CC=CS4
CNC(=O)N1C=C(C(=N1)/C=N\OCC2=CC=C(C=C2)OC)Br
CC1=CC=CC=C1CO/N=C\C2=NN(C=C2Br)C(=O)NC
C1=CC=C2C(=C1)C=CC3=C2N=C(N3)C4=CC=C(C=C4)N.Cl
C1COCCN1C2=NN(C(=O)C2)C3=CC=C(C=C3)[N+](=O)[O-]
CC1=C(ON=C1C)C2=CC(=C(C=C2)OC)S(=O)(=O)NCCC3=CC=CO3
CC1=C(C=C(C=C1)C2=CC(=NO2)C)S(=O)(=O)NCCC3=CC=CO3
CC1=C(C=C(C=C1)C2=CC(=NO2)C)S(=O)(=O)NC(C)CC3=CC=CO3
CCC1=C(C=C(C=C1)C2=CC(=NO2)C)S(=O)(=O)NC(C)CC3=CC=CO3
CC1=NOC(=C1)C2=CC(=C(C=C2)OC)S(=O)(=O)NCCC3=CC=CO3
C1=CC=C(C=C1)C2=C(C=C3N2C=CC4=CC=CC=C43)C(=O)N
COC1=CC=CC(=C1)C2C(=O)N(CC(=O)N2CC3=CC=C(C=C3)F)C4CCCCC4
COC1=CC=CC(=C1)CN2C(C(=O)N(CC2=O)C3CCCCC3)C4=CC=C(C=C4)F
CC1=CC(=NC2=C1C(=O)OC3=CC=CC=C32)NC(=O)CN4CCC5=CC=CC=C5C4
CCOC1=CC=C(C=C1)N2C3=C(C(=O)N(C=N3)CC(=O)C4=CC=CC=C4)N=N2
CC1=CC=C(C=C1)N2C3=C(C(=O)N(C=N3)CC(=O)C4=CC=CC=C4)N=N2
CC1=CC(=C(C(=O)N1)[N+](=O)[O-])OC(=O)C2=CC3=CC=CC=C3C=C2
CC1=NOC(=C1)CN(C)CC2=CN(N=C2C3=CC=C(C=C3)OC4=CC=CC=C4)C
CN1C=C(C(=N1)C2=CC=C(C=C2)OC3=CC=CC=C3)CN(C)CC4=CC=NO4
CC1=NOC(=C1)CNCC2=CN(N=C2C3=CC=C(C=C3)OC4=CC=CC=C4)C
CC1=NC(=NN1)SCC2(CC2(Cl)Cl)C
C1=CC2=C3N=C(NN3C(=S)N=C2C=C1)C4=CN=CC=C4
CN1C2=C(N=C1NCC3=CC=CO3)N(C(=O)N(C2=O)CC4=CC=C(C=C4)Br)C
CN1C2=C(N=C1NCC3=CC=CO3)N(C(=O)N(C2=O)CC4=CC=C(C=C4)Cl)C
CN1C2=C(N=C1NCC3=CC=CO3)N(C(=O)N(C2=O)CC4=CC(=C(C=C4)Cl)Cl)C
CN1C2=C(N=C1NCC3=CC=CO3)N(C(=O)N(C2=O)CC4=C(C=C(C=C4)Cl)Cl)C
C1CC1C2=NN=C(N2N)SCC(=O)NC3=CC4=C(C=C3)OCO4
CCN1C(=NN=C1SCC(=O)NC2=CC3=C(C=C2)OCO3)C4CC4
C1=CC=C(C=C1)CCN2C(=NN=C2SCC(=O)NC3=CC4=C(C=C3)NC(=O)N4)C5=CC=CC=C5F
CCCCC(=O)NC1(C(=C(N(C1=O)CC2=CC=CO2)C)C(=O)OC)C(F)(F)F
CC1=C(CC(=O)N1CC2=CC=CO2)C(=O)OC
C1=CC=C(C=C1)C2=C(N=C(S2)NC(=O)C3=CC=CO3)C4=CC=CS4
CC(C1=CC=CC=C1)NC2=C(N=C(O2)C3=CC(=C(C=C3)OC)OC)C#N
CCOP(=O)(C1=C(OC(=N1)C2=CC=C(C=C2)Cl)NCC3=CC=CC=C3)OCC
CCOP(=O)(C1=C(OC(=N1)C2=CC=CC=C2)NCC3=CC=CC=C3)OCC
COC1=CC=C(C=C1)C2=NC(=C(O2)NCC3=CC=CC=C3Cl)C#N
COP(=O)(C1=C(OC(=N1)C2=CC=CC=C2)NCC3=CC=CC=C3)OC
CCOP(=O)(C1=C(OC(=N1)C2=CC=C(C=C2)C)NCC3=CC=CC=C3)OCC
CCCOP(=O)(C1=C(OC(=N1)C2=CC=CC=C2)NCC3=CC=CC=C3)OCCC
COC1=CC=C(C=C1)CNC2=C(N=C(O2)C3=CC=CC=C3)C#N
C1=CC=C(C=C1)CNC2=C(N=C(O2)C3=CC=C(C=C3)F)C#N
C1=CC=C(C=C1)CNC2=C(N=C(O2)C3=CC=CC=C3F)C#N
COC1=C(C=C(C=C1)C2=NC(=C(O2)NCC3=CC=C(C=C3)F)C#N)OC
COC1=C(C=C(C=C1)C2=NC(=C(O2)NCC3=CC=CC=C3Cl)C#N)OC
CCOP(=O)(C1=C(OC(=N1)C2=CC=C(C=C2)F)NCC3=CC=CC=C3)OCC
CC1=CC=C(C=C1)CNC2=C(N=C(O2)C3=CC(=C(C=C3)OC)OC)C#N
COC1=CC=CC=C1C2=NC(=C(O2)NCC3=CC=C(C=C3)F)C#N
CC(C)C(C1=NN=NN1C(C)(C)C)N2CCN(CC2)CC3=CN=CC=C3.Cl
CC1CCCN(C1)S(=O)(=O)C2=CC=C(C=C2)C(=O)NNC3=NC4=C(C=C(C=C4S3)C)C
CC1=CC(=C2C(=C1)SC(=N2)NNC(=O)C3=CC=C(C=C3)S(=O)(=O)N4CCCCC4)C
CC1CC(CN(C1)S(=O)(=O)C2=CC=C(C=C2)C(=O)NNC3=NC4=C(C=C(C=C4S3)C)C)C
CC1CCCN(C1)S(=O)(=O)C2=CC=C(C=C2)C(=O)NNC3=NC4=C(C=CC=C4S3)C
CC1CC(CN(C1)S(=O)(=O)C2=CC=C(C=C2)C(=O)NNC3=NC4=C(C=CC=C4S3)C)C
C1CC2CC(CC(C1)N2S(=O)(=O)C3=CC=CC=C3)NC(=O)C4=CC=CO4
C1CCN(C1)S(=O)(=O)C2=CC=C(C=C2)NC(=O)COC(=O)CNC(=O)C3=CC=CC=C3
CC(=O)NC1=CC=C(C=C1)NC(=O)CN(C2=CC=C(C=C2)F)S(=O)(=O)C3=CC4=C(C=C3)OCCO4
C1COC2=C(O1)C=CC(=C2)S(=O)(=O)N(CC(=O)NC3=CC=CC=C3)C4=CC=C(C=C4)F
C1CCC2=C(C1)C(=C(S2)/N=C/C=C/C3=CC=CC=C3)C#N
C1=CC=C(C=C1)N2C(NC(=O)C(=C2S)C#N)C3=CC=CO3
CC1=CC=C(C=C1)N2C(NC(=O)C(=C2S)C#N)C3=CC=CO3
COC1=CC=C(C=C1)N2C(NC(=O)C(=C2S)C#N)C3=CC=CO3
CC1=CC(=CC=C1)N2C(NC(=O)C(=C2S)C#N)C3=CC=CO3
CC1=CC=CC=C1N2C(NC(=O)C(=C2S)C#N)C3=CC=CO3
C1=COC(=C1)C2NC(=O)C(=C(N2C3=CC=C(C=C3)F)S)C#N
COC1=CC=C(C=C1)C(=O)CCN2CCN(CC2)C3=CC=CC=C3F.Cl
COC1=CC=C(C=C1)C(=O)CCN2CCN(CC2)C3=CC=CC=C3OC.Cl
C1CN(CCN1CCC(=O)C2=CC=C(C=C2)Cl)C3=CC=CC=C3
C1CN(CCN1CCC(=O)C2=CC=C(C=C2)Cl)C3=CC=C(C=C3)[N+](=O)[O-]
C1CN(CCN1CCC(=O)C2=CC=C(C=C2)Br)C3=CC=CC=C3F.Cl
C1CN(CCN1CCC(=O)C2=CC=C(C=C2)Br)C3=CC=CC=C3
COC1=CC=C(C=C1)C(=O)CCN2CCN(CC2)C3=CC=C(C=C3)OC
COC1=C(C=C(C=C1)S(=O)(=O)N2CCOCC2)NC(=O)CSC3=NN=C(N3N)C4CC4
CC1=C(C=C(C=C1)NC(=O)CSC2=NN=C(N2N)C3CC3)S(=O)(=O)N4CCOCC4
C1=CC=C2C(=C1)N(C(=O)S2)CCC(=O)NC3=CN=CC=C3
CC(=O)NC1=CC=C(C=C1)S(=O)(=O)NC2=NC3=CC=CC=C3N=C2N4CCCC4
CN1C=CC=C1C(=O)OCC2=CC=C(O2)C(=O)OC
CC1=C(NC(=C1C(=O)C)C)C(=O)OCC2=CC=C(O2)C(=O)OC
C1COCCN1C(=O)COCC(=O)N2CCOCC2
CN(CCC1=CNN=C1)CC2=NC(=NO2)C(C3=CC=CC=C3)C4=CC=CC=C4
CC1=C(C(=O)OC2=C1C=CC(=C2)OCC(=O)N3CCN(CC3)C(=O)C4COC5=CC=CC=C5O4)C
CC1=CC(=O)OC2=C1C=CC(=C2C)OCC(=O)N3CCN(CC3)C(=O)C4COC5=CC=CC=C5O4
CC1=CC(=O)OC2=CC(=C(C=C12)Cl)OCC(=O)N3CCN(CC3)C(=O)C4COC5=CC=CC=C5O4
CCCC1=CC(=O)OC2=C1C=CC(=C2)OCC(=O)N3CCN(CC3)C(=O)C4COC5=CC=CC=C5O4
CC1=CC(=O)OC2=C1C=CC(=C2)OCC(=O)N3CCN(CC3)C(=O)C4COC5=CC=CC=C5O4
C1CN(CCN1C(=O)COC2=CC3=C(C=C2)C=CC(=O)O3)C(=O)C4COC5=CC=CC=C5O4
CN1C(=O)C(C(=O)N(C1=O)C)C2(CCCCC2)C#N
C1CN(CCN1CC2=CC=CC=C2)C3C4=CC=CC=C4C(=O)O3
CC1=NN2C(=NN=C2SC1)C3=NNC4=C3CCC4
CC(C)(C)C1=NN2C(=NN=C2SC1)C3=NNC4=C3CCC4
COC1=CC=C(C=C1)NCC2=NN=C(N2C3=CC=CC=C3OC)SCC#N
C1=CC=C(C=C1)N2C=NN=C2CNC3=CC=C(C=C3)Cl
CC1=CC(=C(C=C1)C)N2C(=NN=C2SCC(=O)N)CNC3=CC=C(C=C3)F
CCOC(=O)CSC1=NN=C(N1C2=CC=CC=C2)CNC3=CC=C(C=C3)Cl
CCOC(=O)CSC1=NN=C(N1C2=CC=CC=C2)CNC3=CC(=CC=C3)Cl
COC1=CC=CC(=C1)N2C(=NN=C2SCC(=O)N)CNC3=CC=C(C=C3)F
CC1=CC=C(C=C1)N2C(=NN=C2SCC(=O)N)CNC3=CC=C(C=C3)F
CC1=CC=C(C=C1)NCC2=NN=C(N2C3=CC=C(C=C3)C)SCC(=O)O
COC(=O)CSC1=NN=C(N1C2=CC=CC=C2)CNC3=CC=C(C=C3)Cl
CCN(CC)C(=O)CSC1=NN=C(N1C2=CC=CC=C2)CNC3=CC=C(C=C3)F
C1=CC=C(C=C1)N2C(=NN=C2SCC(=O)O)CNC3=CC=CC=C3Cl
C1=CC=C(C=C1)N2C(=NN=C2SCC(=O)O)CNC3=CC=C(C=C3)F
CC1=CC=C(C=C1)N2C(=NN=C2SCC(=O)O)CNC3=CC=C(C=C3)F
CCOC(=O)CSC1=NN=C(N1C2=CC=CC=C2)CNC3=CC=CC=C3Cl
C1COCCN1C2=C(C=C(C=C2)N3CC4=CC=CC=C4C3=N)S(=O)(=O)NC5=CC=C(C=C5)Cl.Br
COC1=CC=CC=C1NS(=O)(=O)C2=C(C=CC(=C2)N3CC4=CC=CC=C4C3=N)N5CCOCC5.Br
COC1=CC(=C2C(=C1)C=CC=N2)NC(=O)C3CCCCC3
C1CCCN(CC1)C(=O)C2=CC=C(C=C2)C3=NN=C(O3)C4=CC=CC=C4
CCOC(=O)C1=C(SC2=C1CC(NC2(C)C)(C)C)NC(=O)CSC3=NC=CC=N3
CN1C(=NN=C1SCC(=O)NC2=CC3=C(C=C2)C=NN3)C4=NC=CN=C4
CC1=NC(=NC=C1)NC(=O)COC(=O)C23CC4CC(C2)CC(C4)C3
CCC1(OCC(O1)CN2C3=CC=CC=C3C4=CC=CC=C42)C
CCN1CCN(CC1)C(=S)NC(=O)C2=CC=CS2
CC1=C(C=C(C(=O)O1)NC(=O)C2=CC=CC=C2)C(=O)C3=CC=CC=C3
CC1=C(C=C(C(=O)O1)NC(=O)C2=CC(=CC=C2)Cl)C(=O)C3=CC=CC=C3
CC1=C(C=C(C(=O)O1)NC(=O)C2=CC=C(C=C2)Cl)C(=O)C3=CC=CC=C3
CC1=C(C=C(C(=O)O1)NC(=O)C2=CC=C(C=C2)OC)C(=O)C3=CC=CC=C3
CN1CCC2=C(C1)SC(=N2)NC(=O)COC3=CC4=CC=CC=C4C=C3
CC1=CC(=C(C=C1)O)C2=NNC(=C2)C(=O)NCC3=CC=NC=C3
C1CCN(CC1)C(=O)COC(=O)CC2=C(C=C(C=C2)Cl)Cl
CCC(C1=CC=CC=C1)C(=O)OCC(=O)N2C(CCCC2C)C
CC1CCCC(N1C(=O)COC(=O)CC2=CC=C(C=C2)F)C
CC1CC(CN(C1)C(=O)COC(=O)CC2=CC=C(C=C2)Cl)C
CC1CCCC(N1C(=O)COC(=O)CC2=CC(=C(C(=C2)OC)OC)OC)C
CCOC(=O)C1CCN(CC1)C(=O)COC(=O)CC2=CC=C(C=C2)Cl
CC1CCCC(N1C(=O)COC(=O)CC2=CC=C(C=C2)Cl)C
CC1CC(CN(C1)C(=O)COC(=O)CC2=CC(=C(C(=C2)OC)OC)OC)C
CC1CCCN(C1)C(=O)COC(=O)CC2=CC=C(C=C2)Cl
CC1CCCN(C1)C(=O)COC(=O)CC2=C(C=CC=C2Cl)F
COC1=CC(=CC(=C1OC)OC)CC(=O)OCC(=O)N2CCCCC2
CC1CCCN(C1)C(=O)COC(=O)CC2=CC=C(C=C2)OC
CC1CC(CN(C1)C(=O)COC(=O)CC2=CC=C(C=C2)Br)C
CC1CCCCN1C(=O)COC(=O)CC2=CC(=C(C(=C2)OC)OC)OC
CC1CCN(CC1)C(=O)COC(=O)CC2=CC=C(C=C2)Br
CC1CCCC(N1C2=NN=C(S2)NC(=O)C3=NOC(=C3)C4=CC=C(C=C4)Br)C
CC1CCCCN1C2=NN=C(S2)NC(=O)C3=NOC(=C3)C4=CC=C(C=C4)Br
CC1=NN2C(C3=C(CCCC3=O)NC2=C1C4=CC=CC=C4)C5=CC=CC=C5
CC1=NN2C(C3=C(CCCC3=O)NC2=C1C4=CC=CC=C4)C5=CC=C(C=C5)OC
C1=CC=C(C=C1)C(=O)C(NC2=NC=CC=N2)NC(=O)C3=CC=CC=C3
C1=CC(=CC(=C1)Cl)CC2=CN=C(S2)NC(=O)C3=CC=C(C=C3)[N+](=O)[O-]
C1=CC(=C(C(=C1)Cl)Cl)CC2=CN=C(S2)NC(=O)C3=CC=C(C=C3)[N+](=O)[O-]
C1=CC(=CC=C1CC2=CN=C(S2)NC(=O)C3=CC=C(C=C3)OC(F)F)SC(F)F
C1=CC=C(C=C1)C(=O)NC2=NC=C(S2)CC3=CC=C(C=C3)SC(F)F
C1=CC=C(C(=C1)CC2=CN=C(S2)NC(=O)C3=CC=C(C=C3)[N+](=O)[O-])Cl
C1=CC(=CC=C1C(=O)NC2=NC=C(S2)CC3=C(C=C(C=C3)Cl)Cl)[N+](=O)[O-]
CC1=CC=C(C=C1)C(=O)NC2=NC=C(S2)CC3=CC=C(C=C3)SC(F)F
C1=CC(=CC=C1C(=O)NC2=NC=C(S2)CC3=C(C=CC(=C3)Cl)Cl)[N+](=O)[O-]
C1CN(CCN1C2=CC(=NC3=NC=NN23)C4=CC=CC=C4)S(=O)(=O)C5=CC=CC=C5
C1CN(CCN1C2=CC(=NC3=NC=NN23)C4=CC=CC=C4)S(=O)(=O)C5=CC=C(C=C5)Br
COC1=CC=C(C=C1)S(=O)(=O)N2CCN(CC2)C3=CC(=NC4=NC=NN34)C5=CC=CC=C5
COC1=C2C(=CC=C1)SC(=N2)N3CCN(CC3)C4=NC5=CC=CC=C5S4
CCOC(=O)N1CCN(CC1)C(=O)CSCC(=O)N=C2N(C3=CC=CC=C3S2)C
CC(C(=O)NCC1=CC=CS1)N2C(=O)C3=CC=CC=C3C2=O
CSCCC(C(=O)NCC1=CC=CS1)N2C(=O)C3=CC=CC=C3C2=O
CS(=O)(=O)C1=CC2=[N+](ON=C2C(=C1)[N+](=O)[O-])[O-]
COC1=CC2=[N+](ON=C2C=C1)[O-]
C1CC2=C(C3=CC=CC=C3N=C2C1)NC4=CC5=C(C=C4)OCCO5.Cl
CC1=CC2=C(C=C1)N=C3CCCC3=C2NC4=CC5=C(C=C4)OCCO5.Cl
C1C(OC2=CC=CC=C2O1)C(=O)NC3=C(OC4=CC=CC=C43)C(=O)N
CC(C)CN1CCN(CC1CCO)CC2=C3C=CC=NC3=CC=C2
CN1CCN(CC1CCO)CC2=C3C=CC=NC3=CC=C2
CCOC(=O)N1CCN(CC1)CC2=C3C=CC=NC3=C(C=C2)O
C1CCC(CC1)NC(=S)NCC(C2=CN=CC=C2)N3CCOCC3
CCN1C(=O)C2=C(N=C1SCC(=O)N3CCOCC3)OC4=C(C2=O)C=C(C=C4Cl)Cl
CN(C)C1=C(N=C(O1)/C=C/C2=CC(=C(C=C2)OC)OC)S(=O)(=O)C3=CC=CC=C3
COCCNC1=C(N=C(O1)/C=C/C2=CC=C(C=C2)F)S(=O)(=O)C3=CC=CC=C3
CN(C)CCNC1=C(N=C(O1)/C=C/C2=CC=CC=C2OC)S(=O)(=O)C3=CC=CC=C3
CN(C)C1=C(N=C(O1)/C=C/C2=CC=CC=C2OC)S(=O)(=O)C3=CC=CC=C3
COCCNC1=C(N=C(O1)/C=C/C2=CC=CC=C2OC)S(=O)(=O)C3=CC=CC=C3
CN(C)CCCNC1=C(N=C(O1)/C=C/C2=CC(=C(C=C2)OC)OC)S(=O)(=O)C3=CC=CC=C3
CN(C)C1=C(N=C(O1)/C=C/C2=CC(=CC=C2)OC)S(=O)(=O)C3=CC=CC=C3
CN(C)C1=C(N=C(O1)/C=C/C2=CC=C(C=C2)OC)S(=O)(=O)C3=CC=CC=C3
C=CCSC1=C(C=CC=N1)C(=O)NCCC2=CC=CC=C2
CSC1=C(C=CC=N1)C(=O)NCCC2=CC=C(C=C2)S(=O)(=O)N
CCOC1=C(C=CC=N1)C(=O)NCCC2=CC=C(C=C2)Cl
C1=CC(=CC(=C1)Cl)CCNC(=O)C2=CN=CC=C2
CCOC1=C(C=CC=N1)C(=O)NCCC2=CC=C(C=C2)OC
C1=CC(=C(C=C1Cl)Cl)CCNC(=O)C2=CC(=CN=C2)Br
COC1=CC=C(C=C1)CCNC(=O)C2=CN=CC=C2
COC1=C(C=C(C=C1)CCNC(=O)C2=CN=CC=C2)OC
C1=CC(=CN=C1)C(=O)NCCC2=C(C=C(C=C2)Cl)Cl
CSC1=C(C=CC=N1)C(=O)NCCC2=CC=C(C=C2)Cl
C=CCSC1=C(C=CC=N1)C(=O)NCCC2=CC=C(C=C2)Cl
C1=CC(=CC=C1CCNC(=O)C2=CC(=C(N=C2)Cl)Cl)S(=O)(=O)N
COC1=CC=C(C=C1)CCNC(=O)C2=CN=C(C=C2)Cl
C1=CC(=CN=C1)C(=O)N[C@@H](CC2=CC=C(C=C2)O)C(=O)O.C(=O)(C(F)(F)F)O
C1=CC(=CN=C1)C(=O)NCCC2=CC=C(C=C2)S(=O)(=O)N
CCOC1=C(C=CC=N1)C(=O)NCCC2=CC=C(C=C2)S(=O)(=O)N
CSC1=C(C=CC=N1)C(=O)NCCC2=CC=CC=C2
C1=CC=C(C=C1)CCNC(=O)C2=CN=CC=C2
COC1=CC=C(C=C1)CCNC(=O)C2=CC(=C(N=C2)Cl)Cl
CN(C)C(CNC(=O)C1=CC(=C(N=C1)Cl)Cl)C2=CC=CC=C2
COC1=CC=C(C=C1)CCNC(=O)C2=C(N=CC=C2)SC
C1=CC(=CN=C1)C(=O)NCCC2=CC=C(C=C2)Cl
C1=CC=C(C=C1)C[C@@H](C(=O)O)NC(=O)C2=CN=CC=C2
C1=CC=C(C=C1)CC(C(=O)O)NC(=O)C2=C(N=CC=C2)Cl
CN(CCC1=CC(=C(C=C1)OC)OC)C(=O)C2=CC(=CN=C2)Br
COC1=C(C=CC=N1)C(=O)NCC(CC(=O)O)C2=CC=CC=C2
CCOC1=C(C=CC=N1)C(=O)NCC(C2=CC=CC=C2)N(C)C
C1=CC=C(C=C1)CCNC(=O)C2=CC(=C(N=C2)Cl)Cl
CN(C)C(CNC(=O)C1=CC(=CN=C1)Br)C2=CC=C(C=C2)OC
C1=CC(=CC=C1CCNC(=O)C2=CN=C(C=C2)Cl)C(F)(F)F
C1=CC(=CC=C1CCNC(=O)C2=CN=C(C=C2)Cl)S(=O)(=O)N
CSC1=C(C=CC=N1)C(=O)NCCC2=CC=CC=C2F
C1=CC=C(C=C1)CCNC(=O)C2=CN=C(C=C2)Cl
CC1=C(C(=NC(=C1[N+](=O)[O-])C)Cl)C(=O)NCCC2=CC=CC=C2
C1=CC(=CC=C1CCNC(=O)C2=CC(=CN=C2)Br)S(=O)(=O)N
CC1=C(C=CC(=N1)C(F)(F)F)C(=O)NCC(C2=CC=CC=C2)O
CN1C2=C(C(=O)NC1=O)N(C(=N2)NN=C3CCCC3)CCC4=CC=C(C=C4)OC
C1COCCN1C(=O)NCCNS(=O)(=O)C2=CC=C(C=C2)C(F)(F)F
CC1=CC=C(C=C1)S(=O)(=O)NCCNC(=O)N2CCOCC2
C1COCCN1C(=O)NCCNS(=O)(=O)C2=CC=CC=C2
COC1=CC=C(C=C1)S(=O)(=O)NCCNC(=O)N2CCOCC2
CCCCC(=O)C1=C(CC(CC1=O)(C)C)N2CCCC2
CCCC(=O)C1=C(CC(C(C1=O)C(=O)OC)(C)C)N2CCCC2
CCCC(=O)C1=C(CC(CC1=O)CC(C)SCC)N2CCCC2
CCC(=O)C1=C(CC(CC1=O)(C)C)N2CCCC2
CC1(CC(=CC(=O)C1)N2CCCC2)C
C1=CC=C(C=C1)C(C2=CC=CC=C2)C(=O)NNC(=S)NCC3=CC=CO3
C1CCCC(CC1)NC(=O)C2CC(=O)N(C2)CC3=CC=CC=C3
CN1C=C(C(=N1)C(F)(F)F)C(=O)NNC(=O)C2=CC=CC=C2
CC1=CC=C(C=C1)C(=O)NNC(=O)C2=CN(N=C2C(F)(F)F)C
CN1C2CCC1C=C(C2)N(CCC3=CC=CC=C3)C(=O)C4=CC(=C(C(=C4)OC)OC)OC.O.Cl
CN1C2CCC1C=C(C2)N(CCC3=CC=CC=C3)C(=O)C4=CC=C(C=C4)Cl.Cl
CC1=CC(=CC(=C1)C(=O)N(CCC2=CC=CC=C2)C3=CC4CCC(C3)N4C)C.Cl
CN1C2CCC1C=C(C2)N(CCC3=CC(=C(C=C3)OC)OC)C(=O)C4=CC=CC=C4.Cl
C1C(=O)N(C2=C(S1=O)C=CC(=C2)C(=O)NCCC3=CC=CC=C3)CC4=CC=CC=C4
CC1=CC=C(C=C1)OC2=CC3=C(C=C2)C(=O)N(C3=O)C4=CC=CC5=C4N=CC=C5
COC1=CC=CC=C1OC2=CC3=C(C=C2)C(=O)N(C3=O)C4=C5C(=C(C=C4)Br)C=CC=N5
C1CCN(C1)C2=NS(=O)(=O)C3=CC=CC=C32
C1CC(N(C1)C2=NS(=O)(=O)C3=CC=CC=C32)C(=O)O
C1CN(CCN1CCCNC(=O)CCN2C(=O)COC3=CC=CC=C32)C4=CC=C(C=C4)F
C1CN(CCN1CCCNC(=O)CCN2C(=O)COC3=CC=CC=C32)C4=CC=CC=C4F
C1CC2=[N+](ON=C2C(=O)NC1)[O-]
CCOC(=O)C1=C(N(N=N1)C2=NON=C2C3=CC=CC=C3)C
COC1=CC=CC=C1CNC(=O)C2CCC(=O)N(C2)CCCC3=CC=CC=C3
COC(=O)C1=CC=C(C=C1)CNC(=O)C2CCC(=O)N(C2)CCCC3=CC=CC=C3
C1CC(=O)N(CC1C(=O)NCC2=CC=CC=C2C(F)(F)F)CCCC3=CC=CC=C3
CCOC1=CC=CC=C1NC(=O)CN(C2=NC=CS2)S(=O)(=O)C3=CC=C(C=C3)N
CN1CCN(CC1)C(=O)C2=CC3=C(S2)N(N=C3C(F)(F)F)C
C1=CSC(=C1)C(=O)N/N=C\C2=CC=C(S2)Cl
C/C(=N\NC(=O)C1=CC=CS1)/C2=CC=C(S2)C(=O)O
C1=CSC(=C1)/C=N/NC(=O)C2=CC=CS2
CC1=C(SC=C1)/C=N/NC(=O)C2=CC=CS2
CC1=CC=C(S1)/C=N/NC(=O)C2=CC=CS2
CC1=C(SC=C1)/C=N/NC(=O)C2=C(C=CS2)C
C1=CSC(=C1)C(=O)N/N=C/C2=CC=C(S2)Br
C/C(=N/NC(=O)C1=CC=CS1)/C2=CC=CS2
CN(C1=CC=C(C=C1)C(=O)NC2=CC=C(C=C2)S(=O)(=O)NC3=CC=C(C=C3)OC)S(=O)(=O)C
CCC(CC)C(=O)NC1=CC=CC(=C1)C(=O)NC2=CC=C(C=C2)S(=O)(=O)NC3=CC=C(C=C3)C
CN(C1=CC=CC=C1)S(=O)(=O)C2=CC=C(C=C2)NC(=O)C3=CC(=C(C(=C3)OC)OC)OC
COC1=CC(=C(C=C1)OC)NS(=O)(=O)C2=CC=C(C=C2)NC(=O)C3=CC=C(C=C3)NS(=O)(=O)C
CC1=CC=C(C=C1)NS(=O)(=O)C2=CC=C(C=C2)NC(=O)C3=CC(=CC=C3)NC(=O)C(C)C
CC1=C(C(=CC=C1)C)NS(=O)(=O)C2=CC=C(C=C2)NC(=O)C3=CC(=C(C=C3)Cl)[N+](=O)[O-]
CN(C1=CC=CC=C1)S(=O)(=O)C2=CC=C(C=C2)NC(=O)C3=CC=CC=C3
CCCCC(=O)NC1=CC=C(C=C1)C(=O)NC2=CC=C(C=C2)S(=O)(=O)NC3=CC=C(C=C3)C
C1=CC=C(C(=C1)C(=O)NC2=CC=C(C=C2)S(=O)(=O)NC3=CC=C(C=C3)C(=O)O)Cl
C1=CC=C(C(=C1)C(=O)NC2=CC=C(C=C2)S(=O)(=O)NC3=CC=C(C=C3)F)C(=O)O
CN(C1=CC=C(C=C1)C(=O)NC2=CC=C(C=C2)S(=O)(=O)NC3=C(C=C(C=C3)OC)OC)S(=O)(=O)C
CCNC(=O)NC(=O)C(C)OC(=O)C1=C(C2=CC=CC=C2O1)CSC3CCCCC3
CC(C(=O)NC(=O)N)OC(=O)C1=C(C2=CC=CC=C2O1)CSC3CCCCC3
C=CCNC(=O)COC(=O)C1=C(C2=CC=CC=C2O1)CSC3CCCCC3
CC(C)C(C(=O)NC(=O)N)OC(=O)C1=C(C2=CC=CC=C2O1)CSC3CCCCC3
CCCCN1C2=CC=CC=C2C(=NC3=CC=CC4=C3C=CN=C4)C1=O
COC1=CC=CC(=C1)C2C(C(SC(=C2C#N)N)C3=CC=CC=C3)[N+](=O)[O-]
COC1=CC=C(C=C1)[C@H]2[C@H]([C@@H](SC(=C2C#N)N)C3=CC=CC=C3)[N+](=O)[O-]
CCOC(=O)N1CCN(CC1)CC2=CC=C(C=C2)OCC(CN3CCCCC3)O
CCOC1=CC=C(C=C1)OCCN2C(=O)C3(CCCC4=CC=CC=C43)NC2=O
C1CC2=CC=CC=C2C3(C1)C(=O)N(C(=O)N3)CCOC4=CC=C(C=C4)Br
CC1=CC=CC=C1OCCN2C(=O)C3(CCCC4=CC=CC=C43)NC2=O
COC1=C(C=CC(=C1)/C=N/NC2=CC=NC(=O)N2)O
C1=CC(=CC(=C1)O)/C=N/NC2=CC=NC(=O)N2
C1=CC=C(C(=C1)/C=N/NC2=CC=NC(=O)N2)O
COC1=CC=CC(=C1O)/C=N/NC2=CC=NC(=O)N2
CCOC1=CC=CC=C1/C=N/NC2=CC=NC(=O)N2
CCCOC1=CC=CC=C1/C=N/NC2=CC=NC(=O)N2
C1=CC=C(C=C1)/C=N/NC2=CC=NC(=O)N2
CN(C)S(=O)(=O)C1=CC=C(C=C1)C(=O)OCCCN=C2C3=CC=CC=C3S(=O)(=O)N2
C1=CC=C2C(=C1)C(=NCCCOC(=O)C3=CC=C(C=C3)F)NS2(=O)=O
C1=CC=C(C=C1)C(=O)OCCCN=C2C3=CC=CC=C3S(=O)(=O)N2
COC1=CC(=CC(=C1OC)OC)C(=O)OCCCN=C2C3=CC=CC=C3S(=O)(=O)N2
CC1=CC=CC=C1C(=O)OCCCN=C2C3=CC=CC=C3S(=O)(=O)N2
C1=CC=C2C(=C1)C(=NCCCOC(=O)C3=CC=C(C=C3)[N+](=O)[O-])NS2(=O)=O
COC1=CC=CC=C1C(=O)OCCCN=C2C3=CC=CC=C3S(=O)(=O)N2
C1=CC=C2C(=C1)C(=NCCCOC(=O)C3=CC=CC=C3F)NS2(=O)=O
CC(C)(C)C1=NOC2=C1C(C(=C(N2)N)C#N)C3=CN=CC=C3
CC1(CC2=NC3=C(C=C2CO1)C4=C(O3)C(=NC=N4)N5CCOCC5)C
C1CCCN(CC1)C2=CC=C(C=C2)NC(=O)CNCCC3=CCCCC3.C(=O)(C(=O)O)O
CCOC1=C(C=CC(=C1)CC(=O)N[C@@H](CC(C)C)C2=CC=CC=C2N3CCCCC3)C(=O)O
CC1=C(C(=CC=C1)N2C3=C(C=N2)C(CCC3)NC(=O)CCN4CCCO4)C
CC(C)(C)C1=CC=C(C=C1)N2C3=C(C=N2)C(CCC3)NC(=O)CCN4CCCO4
C1CC(C2=C(C1)N(N=C2)C3=CC=CC=C3F)NC(=O)CCN4CCCO4
CC1=CC=C(C=C1)N2C3=C(C=N2)C(CC(C3)(C)C)NC(=O)CCN4CCCO4
C1CCCC(CC1)NC(=O)C2C3=CC=CC=C3C(=O)N2CC4=CC=CS4
CC1=C(C=C(C=C1)C(=O)OC2=CC=CC(=C2)NC(=O)C3=CC=C(C=C3)OC)C
CC1=CC(=CC=C1)C(=O)NC2=CC(=C(C=C2)C)OC(=O)C3=CC=CC(=C3)C
CC1=CC(=CC=C1)C(=O)NC2=CC(=CC=C2)OC(=O)C3=CC=CC(=C3)C
C1=CC=C(C(=C1)C(=O)NC2=CC(=CC=C2)OC(=O)C3=CC=C(C=C3)[N+](=O)[O-])Cl
CC1=C(C=C(C=C1)C(=O)OC2=CC=CC(=C2)NC(=O)C3=CC=CC=C3)C
CC1=C(C=C(C=C1)NC(=O)C2=CC=CC=C2)OC(=O)C3=CC=CC=C3
C1=CC=C(C=C1)SCC2=CC(=O)NC(=N2)C3=CC=NC=C3
C1=CC(=CC=C1SCC2=CC(=O)NC(=N2)C3=CC=NC=C3)Cl
COC1=CC=C(C=C1)N2C(C(CCC2=O)C(=O)NCCN3CCOCC3)C4=CC(=C(C=C4)OC)OC
CC1=CC(=NC2=C1C=C3C(=C2)CCN3C(=O)C)C
CCCN1CCC(=O)N(CC1)[C@H](COC2=CC=CC=C2)C3=CC=CC=C3
CC(C)CN1CCC(=O)N(CC1)[C@H](COC2=CC=CC=C2)C3=CC=CC=C3
CC1=CC2=C(C=C1C)N(C=N2)C3=NN=NN3C4=CC=CC=C4
C1=CC=C(C=C1)N2C(=NN=N2)N3C=NC4=CC=CC=C43
CC1=CC=C(C=C1)S(=O)(=O)N2CCN(CC2)CC(=O)N/N=C\C3=CN=CC=C3
C/C(=N/NC(=O)CN1CCN(CC1)S(=O)(=O)C2=CC=C(C=C2)Br)/C3=CN=CC=C3
CC1=CC=C(C=C1)S(=O)(=O)N2CCN(CC2)CC(=O)N/N=C(\C)/C3=CN=CC=C3
C1CN(CCN1CC(=O)N/N=C/C2=CN=CC=C2)S(=O)(=O)C3=CC=C(C=C3)Br
C1=CC=C(C=C1)C(=O)N/C(=C/C2=CN=CC=C2)/C(=O)NNC3=CC(=CC=C3)[N+](=O)[O-]
C1=CC=C(C=C1)C(=O)N/C(=C/C2=CN=CC=C2)/C(=O)NNC3=CC=CC=C3
CC1=CC=C(C=C1)C2=CSC(=N2)N3C(=O)C(C(=N3)C)N=NC4=CC5=CC=CC=C5C=C4
C1CC(C2=CC=CC=C2C1)NC(=O)CSC3=NN=C(S3)N
C1CC(C2=CC=CC=C2C1)NC(=O)CSC3=NN=CS3
CC1(CC2=C(O1)C(=CC=C2)OCC(=O)N3CCN(CC3)S(=O)(=O)C4=CC=CC=C4)C
CC1(CC2=C(O1)C(=CC=C2)OCC(=O)N3CCN(CC3)S(=O)(=O)C4=CC=C(C=C4)F)C
CC1(CC2=C(O1)C(=CC=C2)OCC(=O)N3CCN(CC3)S(=O)(=O)C4=CC=CC=C4F)C
C1CCN(C1)S(=O)(=O)C2=CC=C(C=C2)S(=O)(=O)NCC3=CC=CC=C3
COC1=CC=CC(=C1)CNS(=O)(=O)C2=CC=C(C=C2)S(=O)(=O)N3CCCC3
C1CN(CCN1C(=O)C2=NC=CN=C2)S(=O)(=O)C3=CC4=CC=CC=C4C=C3
CC1=CN=C(C=N1)C(=O)N2CCN(CC2)S(=O)(=O)C3=CC4=CC=CC=C4C=C3
CC(C(C1=CC=CS1)N2CCN(CC2)C3=CC=CC=C3)NC(=O)NC4=CC=CC=C4
C1=CC(=CN=C1)NC(=O)COC2=CC=C(C=C2)C3=CC=C(C=C3)C#N
C1C(=O)NC2=C(O1)C=CC(=C2)C(=O)COC3=CC=C(C=C3)[N+](=O)[O-]
CCC(=O)C1=CC=C(C=C1)OCC(=O)C2=CC3=C(C=C2)OCC(=O)N3
COC1=CC=C(C=C1)NS(=O)(=O)C2=CC(=C(C=C2)N3C=C(C=N3)C(=O)C4=C(C=CC(=C4)Cl)O)[N+](=O)[O-]
CC1=CC(=C(C=C1)NS(=O)(=O)C2=CC(=C(C=C2)N3C=C(C=N3)C(=O)C4=CC=CC=C4O)[N+](=O)[O-])C
C1=CC=C(C=C1)NS(=O)(=O)C2=CC(=C(C=C2)N3C=C(C=N3)C(=O)C4=C(C=CC(=C4)F)O)[N+](=O)[O-]
CC1=CC=C(C=C1)NC(=O)CN2C3=CC=CC=C3C(=C2O)N=NS(=O)(=O)C4=CC=C(C=C4)C
C1CN(CC1C2=CC=C(C=C2)F)C(=O)CCC3=NN=C(O3)C4=CC5=C(C=C4)OCO5
COC1=CC=C(C=C1)NC(=O)CNC(C2=CC=CC=C2)C3=CC=CC=C3.C(=O)(C(=O)O)O
CC1=C(C(=CC=C1)C)NC(=O)CNC(C2=CC=CC=C2)C3=CC=C(C=C3)OC.C(=O)(C(=O)O)O
COC1=CC(=CC(=C1OC)OC)NC(=O)CNC(C2=CC=CC=C2)C3=CC=CC=C3
COC1=C(C=C(C=C1)NC(=O)CNC(C2=CC=CC=C2)C3=CC=CC=C3)Cl
C1=CC=C(C=C1)C(C2=CC=CC=C2)NCC(=O)NC3=C(C=CC(=C3)[N+](=O)[O-])Cl
CC1=CC(=C(C=C1)NC(=O)CNC(C2=CC=CC=C2)C3=CC=CC=C3)F
COC1=C(C=C(C=C1)Cl)NC(=O)CNC(C2=CC=CC=C2)C3=CC=CC=C3
CC(C(=O)NC1=CC=CC=C1OC)NC(C2=CC=CC=C2)C3=CC=CC=C3
CC(C(=O)NC1=C(C=CC(=C1)Cl)OC)NC(C2=CC=CC=C2)C3=CC=CC=C3
CC1=CC(=CC(=C1)NC(=O)CNC(C2=CC=CC=C2)C3=CC=CC=C3)C
COC1=CC=CC=C1NC(=O)CNC(C2=CC=CC=C2)C3=CC=CC=C3
C1=CC=C(C=C1)C(C2=CC=CC=C2)NCC(=O)NC3=C(C=CC=C3F)F
C1=CC=C(C=C1)C(C2=CC=CC=C2)NCC(=O)NC3=CC=CC=C3Br
CC1=CC=C(C=C1)C(C2=CC=CC=C2)NCC(=O)NC3=C(C=CC(=C3)C)OC
CC1=CC(=C(C=C1)OC)NC(=O)CNC(C2=CC=CC=C2)C3=CC=CC=C3
C1=CC=C(C=C1)C(C2=CC=CC=C2)NCC(=O)NC3=CC=C(C=C3)C(=O)N
COC1=CC(=C(C=C1)OC)NC(=O)CNC(C2=CC=CC=C2)C3=CC=CC=C3
C1=CC=C(C=C1)C(C2=CC=CC=C2)NCC(=O)NC3=CC=CC=C3F
C1=CC=C(C=C1)C(C2=CC=CC=C2)NCC(=O)NC3=CC=C(C=C3)F
CC(C)CCNC(=O)C1C2CCCCN2C(=O)C3=CC(=C(C=C13)OC)OC
CC(C)NC(=O)C1C2CCCCN2C(=O)C3=CC(=C(C=C13)OC)OC
CCOCCCNC(=O)C1C2CCCCN2C(=O)C3=CC(=C(C=C13)OC)OC
C1CC1NC(=O)C2CCN(CC2)C3CCN(CC3)C(=O)C4=CC=C(C=C4)C(F)(F)F
C1CC1NC(=O)C2CCN(CC2)C3CCN(CC3)C(=O)C4=C(C=CC=C4Cl)F
CN1C(=NN=N1)SCC(=O)NC2=CC=C(C=C2)S(=O)(=O)N3CCOCC3
CC1=CC(=C(N1CCOC)C)C(=O)COC(=O)C2=CC3=C(S2)CCC3
CC(=O)C1=CC=C(C=C1)N2CCN(CC2)C(=O)C3=CC(=NC4=CC=CC=C43)C5=CC6=C(C=C5)OCO6
CC1=NN(C(=C1C(=O)OCC2=NN=C(O2)C3=CC=C(C=C3)Cl)Cl)CC4=CC=CC=C4
CC1=NN(C(=C1C(=O)OCC2=NN=C(O2)C3=CC=CC=C3)Cl)CC4=CC=CC=C4
C1CC(=O)N(C1)C2=CC=C(C=C2)C(=O)OCC(=O)C3=CC=C(C=C3)OC(F)F
C1CC(=O)N(C1)C2=CC=C(C=C2)C(=O)OCC(=O)C3=CC=CC=C3
C1CN(CCC1C(=O)OCC(=O)NC2=NC=C(C=C2)Cl)C3=NC=C(C=C3)C(F)(F)F
C=CCN1C(=NN=C1SCC(=O)NCC2=CC=CO2)C3=NC4=CC=CC=C4C=C3
C1C(OC(=S)N1)COC2=CC=CC(=C2)C(F)(F)F
CN(CC1=CC=CC=N1)CC2=NC(=NO2)COC3=CC=CC=C3
CCC1=CN=C(C=C1)CN(C)CC2=NC(=NO2)COC3=CC=CC=C3
C1C[C@@H](O[C@H]1CN2C=C(N=N2)C3=CC=CC=N3)CN4C=C(N=N4)C5=CC=CC=N5
C1CCN(CC1)S(=O)(=O)C2=CC(=C(C=C2)Cl)NC(=O)NC3=CC(=CC=C3)Cl
COC1=C(C=C(C=C1)NC(=O)NC2=CC=CC=C2)S(=O)(=O)N3CCCCC3
C1CCN(CC1)S(=O)(=O)C2=CC=CC(=C2)NC(=O)NC3=C(C=C(C=C3)Cl)Cl
CC1=C(C=C(C=C1)S(=O)(=O)N2CCCCC2)NC(=O)NC3=C(C=C(C=C3)Cl)Cl
C1CC(OC1)C(=O)NC2=NC3=CC=CC=C3N2
C1CCC(CC1)NC(=O)/C(=C/C2=CC=CN2C3=CC=CC=C3)/C#N
CC1CCCCC1NC(=O)COC(=O)C2=CC=C(C=C2)OCC3=C(ON=C3C)C
CC1C(C2=CC(=C(C=C2N1C)NC(=O)C3=CC=CS3)P(=O)(NC4=CC=C(C=C4)[N+](=O)[O-])N5CCOCC5)(C)C
CS(=O)(=O)N1CCC2=C1C=CC(=C2)NC(=O)C3=C(C=C(C=C3)Cl)Cl
CC(=O)N1CCC2=C1C=CC(=C2)NC(=O)C3=CC(=C(C(=C3)OC)OC)OC
CC1=CC=C(C=C1)C(=O)NC2=CC3=C(C=C2)N(CC3)C(=O)C
COC1=C(C=CC(=C1)SC)C(=O)NC2=CC3=C(C=C2)N(CC3)S(=O)(=O)C
COC1=C(C=CC(=C1)S(=O)(=O)N2CCOCC2)NC(=O)C3=CC4=C(S3)CCC4
CC1=C(C(=CC=C1)C)OC(=O)CN(C2=CC=C(C=C2)Cl)S(=O)(=O)C
CC1=CC=C(C=C1)C(=O)N2C(=S)C(=NC23CCN(CC3)C)C4=CC=C(C=C4)F
CCN1CCC2(CC1)N=C(C(=S)N2C(=O)C3=CC=C(C=C3)C)C4=CC=C(C=C4)F
CCN1CCC2(CC1)N=C(C(=S)N2C(=O)C3=CC=C(C=C3)C(C)(C)C)C4=CC=C(C=C4)F
CN1CCC2(CC1)N=C(C(=S)N2C(=O)C3=CC=CC=C3)C4=CC=C(C=C4)F
CC(C)(C)C1=CC=C(C=C1)C(=O)N2C(=S)C(=NC23CCN(CC3)C)C4=CC=C(C=C4)F
CC1=C(C=C(C=C1)S(=O)(=O)N2CCCCC2)C(=O)NCCCN3CCOCC3
CC/C(=C\1/C(=O)N=C(S1)N2CCN(CC2)C(=O)C)/C
C1CNC(=O)CN2C1=NC3=C(C2C4=CC=CC=C4)C=C(C=C3)Br
CCCC(=O)NC1=NC(=CS1)C2=CC3=C(C=C2)OCCO3
CC1=NC(=CS1)C2=CC3=C(C=C2)OCCO3
CC1=C(N=C(S1)N)C2=CC3=C(C=C2)OCCO3
C1COC2=C(O1)C=CC(=C2)C3=CSC(=N3)NC(=O)CCCCl
C1COC2=C(O1)C=C(C(=C2)Cl)C3=CSC(=N3)N
C=CCNC1=NC(=CS1)C2=CC3=C(C=C2)OCCO3
C1COC2=C(O1)C=CC(=C2)C3=C(SC(=N3)N)CC(=O)O
C1COC2=C(O1)C=CC(=C2)C3=CSC(=N3)N.Cl
CCC(=O)NC1=NC(=CS1)C2=CC3=C(C=C2)OCCO3
C1COC2=C(O1)C=CC(=C2)C3=CSC(=N3)NC(=O)C(=O)O
C1COC2=C(O1)C=CC(=C2)C3=CSC(=N3)NC(=O)CC#N
CSCC(=O)NC1=NC(=CS1)C2=CC3=C(C=C2)OCCO3
CC(C)(C)C(=O)OCC1=NC(=CS1)C2=CC3=C(C=C2)OCCO3
CC(=O)NCCC(=O)NC1=NC(=CS1)C2=CC3=C(C=C2)OCCO3
CC1CCCN(C1)C(=O)C2C(C2(C)C)C=C(Cl)Cl
CCOC(=O)CN=C1CC(CC2=C1SC3=NC=NC(=C3N2)N(C)C)(C)C.Br
CC1(CC2=C(C(=NCCCC(=O)O)C1)SC3=NC=NC(=C3N2)N(C)C)C
CC1(CC2=C(C(=NCCC(=O)O)C1)SC3=NC=NC(=C3N2)OC)C.Br
CN1C=C(C2=CC=CC=C21)CC(=O)NCCN3CCOCC3
C1[C@H](OC2=C(C1=O)C=CC(=C2)O)C3=CC=C(C=C3)O[C@H]4[C@@H]([C@H]([C@@H]([C@H](O4)CO)O)O)O
C1CCCN(CC1)S(=O)(=O)C2=CC=C(C=C2)NC(=O)C3CCCO3
C1COCCN1CCCNC(=O)C2=CC=C(C=C2)/C=C\3/C(=O)N(C4=CC=CC=C4O3)CC5=CC=CC=C5F
CCC(=NCCO)C1=C(N(C(=O)NC1=O)C2=CC=CC=C2)O
C1=CC(=CC=C1N2C(=CC(=O)NC2=O)N)Cl
CCCNC1=C(N(C(=O)NC1=O)C2=CC=CC=C2)N
CCCCC(=O)N/N=C/C1=C(N(C(=O)NC1=O)C2=CC=CC=C2)O
CCOC(=O)CCN=CC1=C(N(C(=O)NC1=O)C2=CC=C(C=C2)Br)O
CCC(=NCCCO)C1=C(N(C(=O)NC1=O)C2=CC=C(C=C2)OC)O
CC(C)(C)OC(=O)C(CCSC)N=CC1=C(N(C(=O)NC1=O)C2=CC=C(C=C2)Cl)O
CC(=O)C1=C(N(C(=O)NC1=O)C2=CC(=CC=C2)Cl)[O-].C[NH+](C)C
CCCN1C(=O)C(=CN(C1=O)C2=CC=CC=C2C)Br
C1=C(C=C(C(=C1Br)O)Br)N2C=C(C(=O)NC2=O)Br
CC(=O)C1=CC=C(C=C1)N2C=C(C(=O)NC2=O)C#N
C1=CC(=CC=C1N2C(=C(C(=O)NC2=O)Br)N)F
C1=CC(=CC(=C1)Cl)N2C(=C(C(=O)NC2=O)C=N)O
CCC1=CC=C(C=C1)N2C(=C(C(=O)NC2=O)C=NCCN(CC)CC)O
CCN(CC)CCN=CC1=C(N(C(=O)NC1=O)C2=CC=C(C=C2)OCC)O
CSCCC(C(=O)O)N=CC1=C(N(C(=O)NC1=O)C2=CC=C(C=C2)F)O
CCOC1=CC=C(C=C1)N2C(=CC(=O)NC2=O)[O-].[NH4+]
CN1C(=O)C(=CN(C1=O)C2=CC=CC=C2)C(=S)N
CCN(CC)CCCN=C(C)C1=C(N(C(=O)NC1=O)C2=CC=CC=C2)O
CC1=CC=C(C=C1)N2C(=C(C(=O)NC2=O)C=NCCN(C)C)O
CCC(=NCCCN(C)C)C1=C(N(C(=O)NC1=O)C2=CC=C(C=C2)OC)O
CCC1=CC=C(C=C1)N2C(=C(C(=O)NC2=O)C(=O)C)[O-].C[NH+](C)C
C1=CC(=CC=C1N2C(=C(C(=O)NC2=O)C=NC(CO)(CO)CO)O)Br
CN(C)CCN=CC1=C(N(C(=O)NC1=O)C2=CC=C(C=C2)OC)O
CN(C)CCN=CC1=C(N(C(=O)NC1=O)C2=CC=CC(=C2)C(F)(F)F)O
CC1=CC(=O)NC(=O)N1C2=CC=C(C=C2)OC
CC(C)(C)OC(=O)C(CCSC)N=CC1=C(N(C(=O)NC1=O)C2=CC=C(C=C2)Br)O
CCOC(=O)NC(=O)C1=CN(C(=O)NC1=O)C2=CC=C(C=C2)OC
C1=CC(=CC(=C1)F)N2C(=CC(=O)NC2=O)N
COC1=CC=C(C=C1)N2C(=CC(=O)NC2=O)N
CC1=C(C=C(C=C1)N2C(=C(C(=O)NC2=O)Br)N)C
C1=CC=C(C=C1)N2C(=C(C(=O)NC2=O)Br)N
CCN(CC)CCCN=C(C)C1=C(N(C(=O)NC1=O)C2=CC=C(C=C2)C)O
COC1=CC=C(C=C1)N2C(=C(C(=O)NC2=O)Br)N
CCN(CC)CCN=C(C)C1=C(N(C(=O)NC1=O)C2=CC=CC=C2OC)O
C1=CC(=CC(=C1)N2C=C(C(=O)NC2=O)C#N)C(F)(F)F
CCN(CC)CCCN=CC1=C(N(C(=O)NC1=O)C2=CC=CC=C2OCC)O
COC1=CC=C(C=C1)N2C=C(C(=O)NC2=O)C#N
CCC(C)N=CC1=C(N(C(=O)NC1=O)C2=CC=CC=C2)O
CCCCCCC(=O)C1=C(N(C(=O)NC1=O)C2=CC=CC=C2OC)[O-].C[NH+](C)C
CCN(CC)CCCN=CC1=C(N(C(=O)NC1=O)C2=CC=CC=C2F)O
CCCCCCC(=O)C1=C(N(C(=O)NC1=O)C2=CC=C(C=C2)OC)[O-].C[NH+](C)C
CCC(=NCCO)C1=C(N(C(=O)NC1=O)C2=CC=C(C=C2)Cl)O
CCC(=NCCCN(CC)CC)C1=C(N(C(=O)NC1=O)C2=CC=CC=C2)O
CCN(CC)CCCN=CC1=C(N(C(=O)NC1=O)C2=CC=CC(=C2C)C)O
CN1C(=O)C=C(N(C1=O)C2=CC=CC=C2)N
CC(=O)C1=CN(C(=O)NC1=O)C2=CC=C(C=C2)Cl
CCCN1C(=O)C=C(N(C1=O)C2=CC=C(C=C2)OC(F)(F)F)N
CCCCCCC(=O)C1=C(N(C(=O)NC1=O)C2=CC=CC=C2OC)O
CCCCN=CC1=C(N(C(=O)NC1=O)C2=C(C=C(C=C2C)C)C)O
CC(C)(C)OC(=O)C(CCSC)N=CC1=C(N(C(=O)NC1=O)C2=CC=C(C=C2)F)O
C1CN(CCN1C(=O)C2=CC=CO2)C(=O)C3=NN4C=C(C=NC4=C3)Br
C1CN(CCN1C(=O)C2=CC=CO2)C(=O)C3=NN4C=CC=NC4=C3Cl
COC1=C(C(=CC(=C1)CNCCCN2CCOCC2)Br)OCC3=CC=C(C=C3)Cl.Cl
CCOC1=C(C(=CC(=C1)CNCCCN2CCOCC2)Br)OCC3=CC=CC=C3Cl.Cl
C1CN(CCC1C(=O)NC2=CC=CC3=CC=CC=C32)C(=O)NCC4=CC=CC=C4
C1CC(OC1)CNC(=O)COC(=O)C2=CC=C(C=C2)NS(=O)(=O)C3=CC4=C(C=C3)OCCO4
CC1=CC=CC=C1N2CCN(CC2)C(=O)C3=CC=C(C=C3)OC4=NC=C(C=C4)C(F)(F)F
COC1=CC=C(C=C1)N2CCN(CC2)C(=O)C3=CC=C(C=C3)OC4=NC=C(C=C4)C(F)(F)F
C1CN(CCN1C2=CC=CC=C2)C(=O)C3=CC=C(C=C3)OC4=NC=C(C=C4)C(F)(F)F
CC1=C(SC(=N1)NC(=O)C2=CC=CC=C2)C3=CSC(=N3)NCCC4=CC=CC=C4
C1=CC=C2C(=C1)N3C=CC=C3C(=O)N2CC(=O)NCC4=CC(=CC=C4)F
COC1=CC=CC(=C1)CNC(=O)CN2C3=CC=CC=C3N4C=CC=C4C2=O
CCOC1=CC=C(C=C1)CNC(=O)CN2C3=CC=CC=C3N4C=CC=C4C2=O
CCOC1=NC(=NC(=N1)NC(=O)NS(=O)(=O)OC2=CC(=CC=C2)Cl)C3=CC=CC=C3
CCOC1=NC(=NC(=N1)NC(=O)NS(=O)(=O)OC2=CC=CC=C2Cl)C3=CC=CC=C3
C1CCC2C(C1)C(=O)N(C2=O)C3=CC=C(C=C3)C(=O)NC4=NC=CS4
C1=CC=C(C=C1)CSCCNC(=O)CCCN2C(=O)C3=CC=CC=C3NC2=O
CC1=CC=C(C=C1)NC(=O)C2=CC(=C(C=C2N3C=NN=N3)OC)OC
CC1=C(C=C(C=C1)Cl)NC(=O)C2=CC(=C(C=C2N3C=NN=N3)OC)OC
CC1=CC(=CC(=C1)NC(=O)C2=CC(=C(C=C2N3C=NN=N3)OC)OC)C
CC1=CC(=C(C(=C1)C)NC(=O)C2=CC(=C(C=C2N3C=NN=N3)OC)OC)C
C1CCC(CC1)NC(=O)CCN2C(=O)C3C4CC(C3C2=O)C=C4
CC1CCCCC1NC(=O)CCN2C(=O)C3C4CC(C3C2=O)C=C4
CC1CCC(CC1)NC(=O)CCN2C(=O)C3C4CC(C3C2=O)C=C4
C1CCN(C(C1)CCCO)C(=O)C2=CC=C(C=C2)OC3CCN(CC3)CCC4=CC=CC=C4
C1CC(CN(C1)C(=O)C2=CC=C(C=C2)OC3CCN(CC3)CCC4=CC=CC=C4)CO
COC1CCN(CC1)C(=O)C2=CC=C(C=C2)OC3CCN(CC3)CCC4=CC=CC=C4
C1CN(CCC1CO)C(=O)C2=CC=C(C=C2)OC3CCN(CC3)CCC4=CC=CC=C4
CC1CCCN(C1)C(=O)C2=CC=C(C=C2)OC3CCN(CC3)CCC4=CC=CC=C4
C1CC(CN(C1)C(=O)C2=CC=C(C=C2)OC3CCN(CC3)CCC4=CC=CC=C4)O
C1CC(CN(C1)C(=O)C2=CC=C(C=C2)OC3CCN(CC3)CCC4=CC=CC=C4)CCCO
COC1CCCN(C1)C(=O)C2=CC=C(C=C2)OC3CCN(CC3)CCC4=CC=CC=C4
COCC1CCCCN1C(=O)C2=CC=C(C=C2)OC3CCN(CC3)CCC4=CC=CC=C4
C1CC(CC=C1)/C=N/NC(=O)CNC2=CC=CC=C2F
C1CC(CC=C1)/C=N/NC(=O)CNC2=CC=C(C=C2)F
C1COCCN1CCNC(=O)N2CCOCC2
CN1C2=CC=CC=C2N=C1CNC3CCCCC3
C1=CC=C(C=C1)COC(=O)NC2=CN=CC=C2
CCOC(=O)C1=C(N=C(S1)NCC2CCCO2)C
CC1=C(C=C(C=C1)NS(=O)(=O)C2=CSC(=C2)C(=O)N)C
COC1=CC=CC(=C1)NS(=O)(=O)C2=CSC(=C2)C(=O)N
CCOC1=CC=CC=C1NS(=O)(=O)C2=CSC(=C2)C(=O)N
CC1=CC(=CC=C1)N(C)S(=O)(=O)C2=CSC(=C2)C(=O)N
CC1=CC=CC=C1NS(=O)(=O)C2=CSC(=C2)C(=O)N
COC(=O)C1=C(C=CS1)S(=O)(=O)NC2=CC=C(C=C2)S(=O)(=O)N
COC1=CC(=CC(=C1)NS(=O)(=O)C2=CSC(=C2)C(=O)N)OC
CCN(C1=CC=CC(=C1)C)S(=O)(=O)C2=CSC(=C2)C(=O)N
CC1=C(C=C(C=C1)N(C)S(=O)(=O)C2=CSC(=C2)C(=O)N)C
CC(=O)NC1=CC=C(C=C1)NS(=O)(=O)C2=C(SC(=C2)Cl)Cl
CC1=CC(=C(S1)C)S(=O)(=O)NC2=CC(=CC=C2)[N+](=O)[O-]
C1=CC(=CC(=C1)Cl)NS(=O)(=O)C2=CSC(=C2)C(=O)N
CC1=CC(=C(S1)C)S(=O)(=O)NC2=CC=C(C=C2)NC(=O)C
CC1=CC(=CC=C1)NS(=O)(=O)C2=CSC(=C2)C(=O)N
COC1=CC=C(C=C1)NS(=O)(=O)C2=CSC(=C2)C(=O)N
CC1=CC=C(C=C1)NS(=O)(=O)C2=C(SC=C2C)C(=O)OC
CCN(C1=CC=CC=C1)S(=O)(=O)C2=CSC(=C2)C(=O)N
CC1=CC(=C(S1)C)S(=O)(=O)NC2=CC=C(C=C2)N(C)C
CC1=CC(=CC(=C1O)C)NS(=O)(=O)C2=C(SC(=C2)C)C
COC(=O)C1=C(C=CS1)S(=O)(=O)NC2=CC=C(C=C2)Cl
CC1=CC(=C(S1)C)S(=O)(=O)NC2=CC(=CC=C2)OC
CC1=CC(=CC(=C1)NS(=O)(=O)C2=CSC(=C2)C(=O)N)C
CC1=CC(=C(C=C1)NS(=O)(=O)C2=CSC(=C2)C(=O)N)C
CC1=CC(=C(S1)C)S(=O)(=O)NC2=CC(=CC=C2)Cl
CCOC1=CC=C(C=C1)NS(=O)(=O)C2=CSC(=C2)C(=O)N
C1=CC=C(C=C1)NS(=O)(=O)C2=CSC(=C2)C(=O)N
CC(=O)C1=CC(=CC=C1)NS(=O)(=O)C2=CSC(=C2)C(=O)N
CC1=CC(=C(S1)C)S(=O)(=O)NC2=CC=C(C=C2)F
CC1=CC=C(C=C1)NS(=O)(=O)C2=C(SC=C2)C(=O)OC
CCC1=CC(=CC=C1)NS(=O)(=O)C2=CSC(=C2)C(=O)N
COC1=C(C=C(C=C1)NS(=O)(=O)C2=CSC(=C2)C(=O)N)OC
CC1=C(C(=CC=C1)NS(=O)(=O)C2=CSC(=C2)C(=O)N)C
C1=CC(=CC=C1C(=O)O)NS(=O)(=O)C2=C(SC(=C2)Cl)Cl
CCOC1=CC=C(C=C1)N(C)S(=O)(=O)C2=CSC(=C2)C(=O)N
CC1=CC(=C(C=C1)C)NS(=O)(=O)C2=CSC(=C2)C(=O)N
CCN(C1=CC=C(C=C1)OC)S(=O)(=O)C2=CSC(=C2)C(=O)N
C1=CC(=CC=C1NS(=O)(=O)C2=CSC(=C2)C(=O)N)OC(F)(F)F
CC1=CC(=C(S1)C)S(=O)(=O)NC2=CC(=CC=C2)O
CCOC(=O)N1CCC(CC1)NC(=O)C2=CC(=C(C=C2)N3CCC4(CC3)OCCO4)[N+](=O)[O-]
CC1CCC(CC1)NC(=O)CCCN2C(=O)C3=NN(C(=C3C(=N2)C)C)C4=CC=C(C=C4)C
CC1CCC(CC1)NC(=O)CCCN2C(=O)C3=NN(C(=C3C(=N2)C)C)C4=CC=CC=C4
CC1=CC2=C(C=C1)N(N=N2)C3CCN(CC3)C(=O)NCC4=CC=CC=C4
C1CC(OC1)CNC(=S)N(CCN2CCOCC2)CC3=CC4=CC5=C(C=C4NC3=O)OCO5
CC1CN(CC(O1)C)/C=C\2/C(=NN(C2=O)C3=CC=CC=C3)C
C1C2CC3CC1CC(C2)(C3)C(=O)OCC(=O)NC4=NC=CS4
C1CC(OC1)CNC2=NC=C3C(=N2)CC(CC3=O)C4=CC=CS4
CCOC(=O)C1=CC(=C(NC1=O)SCC(=O)C2=C(N=C(C(=C2)C#N)SC)C)C#N
COCCNC(=O)C(C12CC3CC(C1)CC(C3)C2)NC(=O)C4CCCCC4
CC1=CC(=NC=C1)N/C=C(\C#N)/C2=NC(=CS2)C3=CC(=CC=C3)Br
C1COCCN1C2=C(N=C(O2)C3=CC=C(C=C3)OCC4=CC=C(C=C4)Cl)C#N
C1COCCN1C2=C(N=C(O2)C3=CC=C(C=C3)OCC4=CC=CC=C4)C#N
CCCCN(CCCNC(=O)CN1C(=O)C2=C(C=CS2)C=N1)CC3=CC=CC=C3
C[N+]1=CN(C2=CC=CC=C21)CC3=C(C=CC(=C3)Cl)OC(F)F.[Br-]
C[N+]1=CN(C2=CC=CC=C21)CC3=CC=C(C=C3)C#N.[Cl-]
CC[N+]1=C(N(C2=C1C=CC(=C2)C(=O)OCC)CC3=CC=CC=C3)C.[O-]Cl(=O)(=O)=O
CC1=CC(=NC2=C1C3=C(S2)C(=NC=N3)N4CCOCC4)C
C1=CC=C2C(=C1)C=CC=C2C(=O)N/C(=C/C3=CC=CO3)/C(=O)O
C1CCC(C1)(C2=CC=CC=C2)C(=O)OCCCN3CCCC3
CC(C(=O)NCC1(CCCC1)C2=CC=CC=C2)N3CCOCC3
C1CCC(CC1)N2C(=NN=N2)SCC(=O)NCC3=CC=CO3
CC(C(=O)NCCN1CCOCC1)OC2=CC3=C(C=C2)N4C5=C3C=CN=C5C6=CC=CC=C6C4=O
CC(C(=O)NCCN1CCOCC1)OC2=CC3=C(C=C2)N4C5=C3C=CN=C5C6=C(C4=O)C(=C(C=C6)OC)OC
CCCCNC(=O)CN1C=NC2=C(C1=O)C(=C(S2)C)S(=O)(=O)N3CCN(CC3)C4=NC=CC=N4
CC1=C(C2=C(S1)N=CN(C2=O)CC(=O)NCCCOC)S(=O)(=O)N3CCN(CC3)C4=NC=CC=N4
CCN(CC)CCNC(=O)CN1C=NC2=C(C1=O)C(=C(S2)C)S(=O)(=O)N3CCN(CC3)C4=NC=CC=N4
CCN(CC)CCCNC(=O)CN1C=NC2=C(C1=O)C(=C(S2)C)S(=O)(=O)N3CCN(CC3)C4=NC=CC=N4
CCOCCCNC(=O)CN1C=NC2=C(C1=O)C(=C(S2)C)S(=O)(=O)N3CCN(CC3)C4=NC=CC=N4
CCC(C)NC(=O)CN1C=NC2=C(C1=O)C(=C(S2)C)S(=O)(=O)N3CCN(CC3)C4=NC=CC=N4
CC1=C(C2=C(S1)N=CN(C2=O)CC(=O)NCCCOC(C)C)S(=O)(=O)N3CCN(CC3)C4=NC=CC=N4
COC1=CC=C(C=C1)OCCN2C=C(C3=CC=CC=C32)/C=C(\C#N)/C(=O)NCC4=CC=CO4
CC1=CC=CC=C1OCCN2C=C(C3=CC=CC=C32)/C=C(\C#N)/C(=O)NCC4=CC=CO4
COC1=CC=CC=C1OCCN2C=C(C3=CC=CC=C32)/C=C(\C#N)/C(=O)NCC4=CC=CO4
CC1=CC(=C(C=C1)C)OCCN2C=C(C3=CC=CC=C32)/C=C(\C#N)/C(=O)NCC4=CC=CO4
C1=CC=C(C=C1)OCCN2C=C(C3=CC=CC=C32)/C=C(\C#N)/C(=O)NCC4=CC=CO4
CC(C)N(CC1=NN=C(O1)C2=CC=CC=C2Cl)C(=O)C3=CC=CC(=C3)C#N
CCCN(CC1=NN=C(O1)C2=CC=CC=C2Cl)C(=O)C3=CC(=CC(=C3)[N+](=O)[O-])[N+](=O)[O-]
CCC(=O)NC1=C(C2=NC3=CC=CC=C3N=C2N1C(C)C4=CC=CC=C4)S(=O)(=O)C5=CC=CC=C5
CCC(=O)NC1=C(C2=NC3=CC=CC=C3N=C2N1C(C)C4=CC=CC=C4)S(=O)(=O)C5=CC=C(C=C5)C
CCC(=O)NC1=C(C2=NC3=CC=CC=C3N=C2N1CC4=CC=CC=C4)S(=O)(=O)C5=CC=CC=C5
CC(=O)NC1=C(C2=NC3=CC=CC=C3N=C2N1CC4=CC=CC=C4)S(=O)(=O)C5=CC=CC=C5
COC1=CC=CC(=C1)N(C(C2=CC=CS2)C(=O)NC3CCCCC3)C(=O)CS(=O)CC(=O)NC4=CC=C(C=C4)F
CC(=O)C1=CC=C(C=C1)N(C(C2=CC=CS2)C(=O)NC3CCCCC3)C(=O)CS(=O)CC(=O)NC4=CC=C(C=C4)F
COC1=CC=C(C=C1)N(C(C2=CC=CS2)C(=O)NC3CCCCC3)C(=O)CS(=O)CC(=O)NC4=CC=C(C=C4)F
C1=CC=C2C(=C1)N(C3=CC=CC=C3S2)C(=O)C4=CC=CO4
CCN1C(=O)C2=C(C3=CC=CC=C3CC24CCCCC4)N5C1=NNC5=S
CC1=NC2=C(C(C3=C(O2)C4=CC=CC=C4OC3=O)C5=CC=C(C=C5)OC)C(=O)N1
CC1=NC2=C(C(C3=C(O2)C4=CC=CC=C4OC3=O)C5=CC=CC=C5Cl)C(=O)N1
CC1=NC2=C(C(C3=C(O2)C4=CC=CC=C4OC3=O)C5=CC=C(C=C5)[N+](=O)[O-])C(=O)N1
C1CCC(C1)NC(=O)C(C2=CC=C(C=C2)F)N(C3CCCC3)C(=O)C4=CSN=N4
COC1=CC=C(C=C1)C(C(=O)NC2CCCC2)N(C3CCCC3)C(=O)C4=CSN=N4
C1CCC(C1)NC(=O)C(C2=CC=CC=C2)N(C3CCCC3)C(=O)C4=CSN=N4
CCOC1=CC=CC=C1C(C(=O)NC2CCCC2)N(C3CCCC3)C(=O)C4=CSN=N4
CC1=CC(=CC=C1)C(C(=O)NC2CCCC2)N(C3CCCC3)C(=O)C4=CSN=N4
CCN1CCN(CC1)C(=O)CN(C)S(=O)(=O)C2=CC(=C(C=C2)OC)C
CCOC1=CC=C(C=C1)S(=O)(=O)N(C)CC(=O)N2CCN(CC2)C(=O)OCC
CCOC(=O)N1CCN(CC1)C(=O)CN(C)S(=O)(=O)C2=CC(=C(C=C2)OC)OC
CCN1CCN(CC1)C(=O)CN(CC)S(=O)(=O)C2=CC=C(C=C2)F
CN1CCN(CC1)C(=O)CN(C)S(=O)(=O)C2=CC(=C(C=C2)OC)Cl
CCN1CCN(CC1)C(=O)CN(C)S(=O)(=O)C2=CC=C(C=C2)Cl
CCN1CCN(CC1)C(=O)CN(CC)S(=O)(=O)C2=CC=C(C=C2)Cl
CCOC(=O)N1CCN(CC1)C(=O)CN(C)S(=O)(=O)C2=CC=C(C=C2)Cl
CCOC(=O)N1CCN(CC1)C(=O)CNS(=O)(=O)C2=C(C=C(C=C2C)C)C
CCN(CC(=O)N1CCN(CC1)C)S(=O)(=O)C2=CC=C(C=C2)Cl
CC1=CC(=C(C=C1)OC)S(=O)(=O)N(C)CC(=O)N2CCN(CC2)C
CCN1CCN(CC1)C(=O)CN(C)S(=O)(=O)C2=CC=C(C=C2)OCC
CCN1CCN(CC1)C(=O)CN(C)S(=O)(=O)C2=CC=C(C=C2)OC
CN1CCN(CC1)C(=O)CN(C)S(=O)(=O)C2=CC=C(C=C2)F
CCN(CC(=O)N1CCN(CC1)C(=O)OCC)S(=O)(=O)C2=C(C=CC(=C2)C)OC
CN1CCN(CC1)C(=O)CN(C)S(=O)(=O)C2=C(C=CC(=C2)Cl)Cl
CCOC(=O)N1CCN(CC1)C(=O)CN(C)S(=O)(=O)C2=CC=C(C=C2)F
CC1=C(C=CC(=C1)S(=O)(=O)N(C)CC(=O)N2CCN(CC2)C)OC
CCN1CCN(CC1)C(=O)CN(C)S(=O)(=O)C2=C(C=CC(=C2)C)OC
C1C2CC3CC1CC(C2)(C3)NC(=O)COC(=O)/C=C/C(=O)OCC(=O)NC45CC6CC(C4)CC(C6)C5
CCOC(=O)C(C)OC1=CC(=CC2=C1C3=C(CCCC3)C(=O)O2)C
CCN(CC)C(=O)COC1=C(C2=C(C=C1)C3=C(CCCC3)C(=O)O2)C
CN(C)C(=O)COC1=CC2=C(C=C1)C3=C(CCCC3)C(=O)O2
CCOC1=C(C2=C(C=C1)C3=C(CCCC3)C(=O)O2)OCC
CCC1=CC2=C(C=C1O)OC(=O)C3=C2CCCC3
CC1CCC2=C(C1)C3=C(C(=C(C=C3)O)C)OC2=O
CC1=C(C=CC2=C1OC(=O)C3=C2CCCC3)OCC(=O)C(C)(C)C
CC(C)(C)C(=O)COC1=C(C=CC2=C1OC(=O)C3=C2CCCC3)OC
CC1=C(C=CC2=C1OC(=O)C3=C2CCCC3)OC(C)C(=O)O
CCOC(=O)COC1=CC2=C(C3=C(CCCC3)C(=O)O2)C(=C1)OCC(=O)OCC
CC1=CC2=C(C3=C(CCCC3)C(=O)O2)C(=C1)OCC(=O)OC(C)C
CCCOC1=C(C2=C(C=C1)C3=C(CCCC3)C(=O)O2)OCCC
CCOC(=O)COC1=CC2=C(C=C1)C3=C(CCCC3)C(=O)O2
CCOC1=CC(=CC2=C1C3=C(CCCC3)C(=O)O2)C
CCC1=CC2=C(C=C1OCC(=O)OC)OC(=O)C3=C2CCCC3
C#CCOC1=CC2=C(C=C1)C3=C(CCCC3)C(=O)O2
CCCOC1=CC2=C(C=C1)C3=C(CCCC3)C(=O)O2
CCC1=CC2=C(C=C1OC(C)C(=O)O)OC(=O)C3=C2CCCC3
CC1=C(C=CC2=C1OC(=O)C3=C2CCCC3)O
CN(C)CC1=C2C(=CC(=C1O)Cl)C3=C(CCCC3)C(=O)O2
CC(=O)COC1=CC2=C(C=C1)C3=C(CCCC3)C(=O)O2
CCN(CC)C(=O)COC1=CC(=CC2=C1C3=C(CCCC3)C(=O)O2)C
CC1=C(C=CC2=C1OC(=O)C3=C2CCCC3)OC(=O)C
C1CCC2=C(C1)C3=C(C=C(C=C3)OCC(=O)NCCC(=O)O)OC2=O
CC1=CC2=C(C3=C(CCCC3)C(=O)O2)C(=C1)OCC(=O)O
COC1=C(C2=C(C=C1)C3=C(CCCC3)C(=O)O2)OCC(=O)O
C1CCC2=C(C1)C3=C(C=C(C=C3)OCC(=O)O)OC2=O
CCC1=CC2=C(C=C1OC)OC(=O)C3=C2CCCC3
CCN(CC)C(=O)COC1=CC2=C(C=C1)C3=C(CCCC3)C(=O)O2
COC1=C(C2=C(C=C1)C3=C(CCCC3)C(=O)O2)OCC(=O)N
CC1CCC2=C(C1)C3=C(C=C(C=C3OC2=O)C)O
CC(C)(C)C(=O)OC1=CC2=C(C=C1)C3=C(CCCC3)C(=O)O2
CCN(CC)CC1=C2C(=CC(=C1O)Cl)C3=C(CCCC3)C(=O)O2
CC1=C(C=CC2=C1OC(=O)C3=C2CCCC3)OC(C)C(=O)C
CC(=O)OC1=CC2=C(C=C1)C3=C(CCCC3)C(=O)O2
CC(C(=O)C)OC1=CC2=C(C=C1)C3=C(CCCC3)C(=O)O2
C1CCC2=C(C1)C3=CC(=C(C=C3OC2=O)OCC(=O)N)Cl
C1CCC2=C(C1)C3=C(C=C(C=C3)O)OC2=O
CC1=CC2=C(C3=C(CCCC3)C(=O)O2)C(=C1)OCC(=O)OC
CC1=CC2=C(C3=C(CCCC3)C(=O)O2)C(=C1)OC(C)C(=O)OC
CCOC(=O)COC1=CC2=C(C=C1C)OC(=O)C3=C2CCCC3
CC(=O)NC(CCSC)C(=O)OC1=CC2=C(C=C1)C3=C(CCCC3)C(=O)O2
C1CCC2=C(C1)C3=C(C=C(C=C3)OCCO)OC2=O
CCOC1=C(C=CC2=C1OC(=O)C3=C2CCCC3)OC
C=CCN1C(=NN=C1SCC(=O)NCC2=CC=CO2)CC3=CC=CS3
COC1=CC=CC=C1COCC(CN(CC2=CC=CC=C2O)CC3=CC=CO3)O
COC1=CC=C(C=C1)COCC(CN(CC2=CC=CC=C2O)CC3=CC=CO3)O
C1=CC=C(C(=C1)CN(CC2=CC=CO2)CC(COCC3=CC=C(C=C3)Cl)O)O
C1CC1C(=O)N2CCN(CC2)C3=C4C=CC(=CC4=NC=C3)Cl
C1=CC=C(C=C1)N2C(=C(C(=O)N(C2=O)C3=CC=CC=C3)C=N)O
CC1=CC=C(C=C1)N2C(=C(C(=O)N(C2=O)C3=CC=C(C=C3)C)C=N)O
C1=CC(=CC=C1C2=NC(C3=C(N2)N(C(=O)NC3=O)C4=CC=C(C=C4)F)(C(F)(F)F)C(F)(F)F)F
CC1=CC(=CC=C1)C2=NC(C3=C(N2)N(C(=O)NC3=O)C4=CC=C(C=C4)F)(C(F)(F)F)C(F)(F)F
CC1=CC=C(C=C1)C2=NC(C3=C(N2)N(C(=O)NC3=O)C4=CC=C(C=C4)F)(C(F)(F)F)C(F)(F)F
CC1=CC=CC=C1C2=NC(C3=C(N2)N(C(=O)NC3=O)C4=CC=C(C=C4)F)(C(F)(F)F)C(F)(F)F
C1CCC2=NN=C(N2CC1)CC3=CC=CC=C3
CC1=C(C=C(C=C1)N2C(=O)C(=C(C)C)C(=O)N2)Cl
CC(=C1C(=O)NN(C1=O)C2=CC(=C(C=C2)F)Cl)C
CC(=C1C(=O)NN(C1=O)C2=CC(=CC=C2)Cl)C
CCOC(=O)N1CCN(CC1)C(=O)CCC2=C(C3=C(N=C2C)N(N=C3C)C4=CC(=C(C=C4)C)C)C
C1=CC=C(C=C1)CNC2=CC(=O)C(=O)C3=CC=CC=C32
C1=CC=C(C=C1)CN(CCO)C2=CC(=O)C(=O)C3=CC=CC=C32
C1CC2=NON=C2C(=O)NC1
CCC1=C(N=C(NC1=O)SCC(=O)NNC(=O)C2=CC=CO2)C
C1CC(C2=CC=CC=C2C1)NC(=O)CSC3=C(C=CC(=C3)Cl)Cl
C1CC(C2=CC=CC=C2C1)NC(=O)CSC3=CC=C(C=C3)Cl
C1CC(C2=CC=CC=C2C1)NC(=O)CSC3=CC=CC=C3Cl
C1CC(C2=CC=CC=C2C1)NC(=O)CSC3=C(C=CC=C3Cl)Cl
C1=CC=C2C(=C1)NC(=NS2(=O)=O)CCCC(=O)OCC3=CC=C(C=C3)Cl
CC1=CC=CC=C1COC(=O)CCCC2=NS(=O)(=O)C3=CC=CC=C3N2
C1=CC=C(C(=C1)COC(=O)CCCC2=NS(=O)(=O)C3=CC=CC=C3N2)C#N
C[C@H]1CC[C@@H]2[C@H](C1)NCCN2
CCOC(=O)C1=CN=C(N=C1N)SCC(=O)NC2=NC(=C(S2)C)C
CCOC(=O)C1=C(N=C(S1)NC(=O)CSC2=NC=CC=N2)C
CC1=CC(=NC(=N1)SCC(=O)NC2=NC=CS2)C(F)(F)F
CC1=C(SC(=N1)NC(=O)CSC2=NC(=CC(=N2)N)N)C
CC1=CC(=NC(=N1)SCC(=O)NC2=NC=CS2)C
CCC(C(=O)NC1=NC=CS1)SC2=NC(=CC(=N2)C)C
CCOC(=O)CC1=CN=C(S1)NC(=O)CSC2=NC(=CC(=N2)C)C
CCOC(=O)CC1=CN=C(S1)NC(=O)CSC2=NC(=CC(=N2)N)N
CCOC(=O)C1=C(N=C(S1)NC(=O)CSC2=NC=CC(=N2)C)C
CCOC1=CC=C(C=C1)NC2=NC(CC(=O)N2)C(=O)NCC3=CC=CC=C3
CC1=CC(=C(C=C1)C)CSC2=NC(=NC3=C2C(=O)N(C(=O)N3C)C)C4=CC=CO4
CN1C2=C(C(=NC(=N2)C3=CC=CO3)SCC4=CC=CC=C4)C(=O)N(C1=O)C
CN1C2=C(C(=NC(=N2)C3=CC=CO3)SCC4=CC(=CC=C4)C(F)(F)F)C(=O)N(C1=O)C
C1CS(=O)(=O)CC1N(CC2=CC=CC=C2)C(=O)CN3C=NC4=C(C3=O)C=CC(=C4)[N+](=O)[O-]
CCOC1=CC=C(C=C1)C2C(=C(OC3=C2C(=O)OC4=CC=CC=C43)N)C#N
COC1=CC=C(C=C1)C2C3=C(C4=CC=CC=C4OC3=O)OC(=C2[N+](=O)[O-])N
COC1=CC=CC=C1C2C3=C(C4=CC=CC=C4OC3=O)OC(=C2[N+](=O)[O-])N
CC(C)OC1=CC=C(C=C1)C2C(=C(OC3=C2C(=O)OC4=CC=CC=C43)N)C#N
COC1=CC=CC(=C1)C2C3=C(C4=CC=CC=C4OC3=O)OC(=C2[N+](=O)[O-])N
C1CCC(CC1)NC(=O)CN2C(=O)CSC2=O
C1CCCN(CCC1)C(=O)CCC2=CNC3=CC=CC=C32
CCC(=O)N1C(=NC(=N1)C2=CN=CC=C2)NCC3=CC=CS3
CCCC(=O)N1C(=NC(=N1)C2=CN=CC=C2)NCC3=CC=CS3
CC(C)C(=O)N1C(=NC(=N1)C2=CN=CC=C2)NCC3=CC=CS3
CC(=O)N1C(=NC(=N1)C2=CN=CC=C2)NCC3=CC=CS3
CN(C)C1=CC=CC(=C1)NC(=O)C2=CC=CC3=CC=CC=C32
CC1=CC=C(C=C1)NC(=O)C2=CC=CC3=CC=CC=C32
CC(C)C(=O)NC1=CC=C(C=C1)NC(=O)C2=CC=CC3=C2C=CC=C3Br
COC1=CC=C(C=C1)NC(=O)C2=CC=CC3=C2C=CC=C3Br
CC(=O)NC1=CC=CC=C1NC(=O)C2=CC=CC3=CC=CC=C32
CC(=O)C1=CC(=CC=C1)NC(=O)C2=CC=CC3=CC=CC=C32
CCC(=O)NC1=CC=C(C=C1)NC(=O)C2=CC=CC3=C2C=CC=C3Br
CC(=O)NC1=CC=C(C=C1)NC(=O)C2=CC=CC3=CC=CC=C32
CC1=C(C(=CC=C1)C)N(C(C)C(=O)OC)C(=O)C2=CC=CC3=CC=CC=C32
COC1=CC=C(C=C1)NC(=O)C2=CC=CC3=CC=CC=C32
C1=CC=C2C(=C1)C=CC=C2C(=O)NC3=C(C=C(C=C3)O)C(=O)O
C1=CC=C2C(=C1)C=CC=C2C(=O)NC3=C(C=C(C=C3)Cl)F
COC1=CC=CC=C1NC(=O)C2=CC=CC3=C2C=CC=C3Br
C1=CC=C2C(=C1)C=CC=C2C(=O)NC3=CC=C(C=C3)S(=O)(=O)N
C=CCNC(=O)C1=CC=CC=C1NC(=O)C2=CC=CC3=CC=CC=C32
C1=CC=C(C=C1)NC(=O)C2=CC=CC3=C2C=CC=C3Br
CCOC1=CC=CC=C1NC(=O)C2=CC=CC3=CC=CC=C32
CCC(=O)NC1=CC=C(C=C1)NC(=O)C2=CC=CC3=CC=CC=C32
CCOC1=CC=C(C=C1)NC(=O)C2=CC=CC3=CC=CC=C32
C1=CC=C2C(=C1)C=CC=C2C(=O)NC3=CC=C(C=C3)F
C1=CC(=CC(=C1)S(=O)(=O)N)NC(=O)C2=CC=CC3=C2C=CC=C3Br
COC1=CC=CC=C1NC(=O)NC2=CC=C(C=C2)C(=O)N3CCCCC3
C1CCN(CC1)C(=O)C2=CC=C(C=C2)NC(=O)NC3=CC(=CC=C3)Cl
CC1=CC=C(O1)C2=NN(N=N2)CC(=O)NCC3CC3
C1CCN(C1)CC(COC(C2=CC=C(C=C2)F)C3=CC=C(C=C3)F)O.C(=O)(C(=O)O)O
C1CCN(C1)CC(COC(C2=CC=C(C=C2)Cl)C3=CC=C(C=C3)Cl)O
C1CC(=O)N(C1=O)C2=CC=CC(=C2)C(=O)NC3=NC4=CC5=C(C=C4S3)OCO5
CCN(CC)CCN(C1=NC2=CC3=C(C=C2S1)OCO3)C(=O)C4=CC(=CC=C4)N5C(=O)CCC5=O.Cl
CN(C)CCCN(C1=NC2=CC3=C(C=C2S1)OCO3)C(=O)C4=CC(=CC=C4)N5C(=O)CCC5=O.Cl
COC1=CC2=C(C=CN=C2C=C1)[C@H]([C@@H]3CC4CCN3C[C@@H]4C=C)O
CC(=O)OC(C1CC2CCN1CC2C=C)C3=C4C=C(C=CC4=NC=C3)OC
CC(CCC1=CC=CC=C1)NC(=O)CCC2=CN(C3=CC=CC=C32)C
CN1C=C(C2=CC=CC=C21)CCC(=O)NCCCC3=CC=CC=C3
C1=CC(=CC(=C1)Cl)C(=O)NCCS(=O)C2=CC=C(C=C2)Cl
C1CC(=NC1)NS(=O)(=O)C2=CC=CC(=C2)NS(=O)(=O)/C=C/C3=CC=CC=C3
CC1=CC2=C(C=C1)S/C(=C\C3=CC=CC=[N+]3C)/N2C.[I-]
CN\1C2=CC=CC=C2S/C1=C\C3=CC=CC=[N+]3C.[I-]
CCCCN\1C2=C(C=C(C=C2)NC(=O)C)S/C1=C\C3=CC=CC=[N+]3C.[I-]
CC1=CC2=C(C=C1)S/C(=C\C3=CC=CC=[N+]3CCO)/N2C.[I-]
C[N+]1=CC=CC=C1/C=C\2/N(C3=CC=CC=C3S2)CCO.[I-]
CC[N+]1=CC=CC=C1/C=C\2/N(C3=C(S2)C=CC(=C3)C)C.[I-]
CN\1C2=CC=CC=C2S/C1=C\C3=CC=CC=[N+]3CCO.[I-]
CN\1C2=C(C=CC(=C2)OC)S/C1=C\C3=CC=CC=[N+]3C.[I-]
CCN\1C2=C(C=CC(=C2)OC)S/C1=C\C3=CC=CC=[N+]3C.[I-]
CC1=CC2=C(C=C1)N(/C(=C/C3=CC=CC=[N+]3C)/S2)CCO.[I-]
C1COCCN1C(=O)C2=C(N3C=CC=CC3=N2)CNCCN4C=CC5=CC=CC=C54
CC1=CC2=CC=CC=C2N1CCNCC3=C(N=C4N3C=CC=C4)C(=O)N5CCOCC5
CC1=C(C=CC(=C1)/C=C/2\C(=O)N(C(=O)S2)CC(=O)N3CCCC3)N4CCOCC4
CCOC1=CC(=C(C=C1)C2=NC3=CC=CC=C3C(=C2)C(=O)O)OCC
CCCOC1=CC=CC(=C1)C2=NC3=CC=CC=C3C(=C2)C(=O)NNC(=S)NCC
CCNC(=S)NNC(=O)C1=CC(=NC2=CC=CC=C21)C3=C(C=CC(=C3)C)C
C1=CC=C2C(=C1)C=C(C(=N2)C3=CC=CC=C3Cl)O
CC1=C2C(=CC=C1)C=CC(=N2)C3=C(C=CC(=C3)[N+](=O)[O-])C
C1=CC(=CC=C1C2=NC3=C(C=C(C=C3)Br)C(=C2)C(=O)NN)O
CC1=CC(=NC2=CC=CC=C12)C3=CC=C(C=C3)[N+](=O)[O-].Cl
CC1=CC2=C(C=C1)C(=CC(=N2)C3=CC=C(C=C3)NC(=O)C)C(=O)O
CCCCOC1=CC=CC(=C1)C2=NC3=CC=CC=C3C(=C2)C(=O)NNC(=S)NCC
CC1=CC(=C(C=C1)C2=NC3=CC=CC=C3C(=C2)C(=O)O)C
CCOC(=O)C1=CC(=NC2=C1C=C(C=C2)C)C3=CC=CC=C3
CC1=CC2=C(C=C1)N=C(C=C2C(=O)O)C3=CC=CC=C3
CNC(=O)COC(=O)C1=CC(=NC2=CC=CC=C21)C3=CC=C(C=C3)OC
CSC1=C(C2=C(C=CC(=C2)Cl)N=C1C3=CC=CC=C3)C(=O)O
CCCNC(=O)COC(=O)C1=CC(=NC2=CC=CC=C21)C3=CC=C(C=C3)OC
C1=CC=C(C=C1)C2=NC3=C(C=C(C=C3)Br)C(=C2)C(=O)N
CCOC1=CC=C(C=C1)C2=NC3=CC=CC=C3C(=C2)C(=O)O
CCSC1=C(C2=CC=CC(=C2N=C1C3=CC=CC=C3)C)C(=O)O
COC1=CC2=C(C=C1)N=C(C=C2OC)C3=CC=CC=C3
CCCCOC1=CC=C(C=C1)C2=NC3=CC=CC=C3C(=C2)C(=O)NNC(=S)NCC
CCNC(=S)NNC(=O)C1=CC(=NC2=CC=CC=C21)C3=CC(=CC=C3)OC
CC(=O)NC1=CC=C(C=C1)C2=NC3=CC=CC=C3C(=C2)C(=O)O
CC1=CC(=NC2=CC=CC=C12)C3=CC(=CC=C3)[N+](=O)[O-]
CCNC(=S)NNC(=O)C1=CC(=NC2=CC=CC=C21)C3=CC=C(C=C3)OCC
CC1=CC=C(C=C1)C2=NC3=CC=CC=C3C(=C2)C(=O)OCC(=O)/C(=C(\C)/N)/C#N
COC1=CC(=C(C=C1)C2=NC3=CC=CC=C3C(=C2)C(=O)O)OC
COC1=CC=C(C=C1)C2=NC3=CC=CC=C3C=C2
C1=CC=C(C=C1)C2=NC3=CC=CC=C3C(=C2)C(=O)O
CCNC(=O)COC(=O)C1=CC(=NC2=CC=CC=C21)C3=CC=C(C=C3)OC
CCC/C=N/NC(=O)C1=CC(=NC2=CC=CC=C21)C3=CC=CC=C3
CCNC(=S)NNC(=O)C1=CC(=NC2=CC=CC=C21)C3=CC=CC=C3C
CC(=O)NC1=CC=C(C=C1)C2=NC3=CC=CC=C3C(=C2)C(=O)OC
CC(C)NC(=O)COC(=O)C1=CC(=NC2=CC=CC=C21)C3=CC=C(C=C3)OC
C1=CC=C2C(=C1)C(=CC(=N2)C3=CC(=CC=C3)[N+](=O)[O-])C(=O)O
CN(C)C(=O)COC(=O)C1=CC(=NC2=CC=CC=C21)C3=CC=C(C=C3)OC
C1=CC(=CC=C1C2=NC3=C(C=C(C=C3)Br)C(=C2)C(=O)NN)N
CSC1=C(C2=CC=CC=C2N=C1C3=CC=CC=C3)C(=O)O
CCNC(=S)NNC(=O)C1=CC(=NC2=CC=CC=C21)C3=CC=C(C=C3)OC
COCCNC(=O)COC(=O)C1=CC(=NC2=CC=CC=C21)C3=CC=C(C=C3)OC
CC1=CC(=C(C=C1)C)C2=NC3=CC=CC=C3C(=C2)C(=O)NNC(=S)NCC(C)C
CCNC(=S)NNC(=O)C1=CC(=NC2=CC=CC=C21)C3=CC(=CC=C3)OCC
C/C(=C(/C#N)\C(=O)COC(=O)C1=CC(=NC2=CC=CC=C21)C3=CC(=CC=C3)Br)/N
CCOC1=CC2=C(C=C1)N=C(C=C2C(=O)O)C3=CC(=C(C=C3)OC)OC
COC1=CC=C(C=C1)C2=NC3=CC=CC=C3C(=C2)OC
COC1=CC2=C(C=C1)C(=CC(=N2)C3=CC=CC=C3)OC
C/C(=C(/C#N)\C(=O)COC(=O)C1=CC(=NC2=CC=CC=C21)C3=CC=C(C=C3)Br)/N
CCNC(=S)NNC(=O)C1=CC(=NC2=CC=CC=C21)C3=CC=CC(=C3)C
C1=CC=C2C(=C1)C(=CC(=N2)C3=CC=C(C=C3)O)C(=O)O
C/C(=C(/C#N)\C(=O)COC(=O)C1=CC(=NC2=C1C=C(C=C2)Br)C3=CC=CC=C3)/N
CC1=CC=C(C=C1)C2=NC3=CC=CC=C3C(=C2)C(=O)OCC(=O)C
CCCOC1=CC=CC(=C1)C2=NC3=CC=CC=C3C(=C2)C(=O)NN
CC1=C(C2=CC=CC=C2N=C1C3=CC=CC=C3Cl)C(=O)O
COC1=C(C=C(C=C1)C2=NC3=CC=CC=C3C=C2)OC
CC(C)N(C(C)C)C(=O)COC(=O)C1=CC(=NC2=CC=CC=C21)C3=CC=C(C=C3)OC
CC1=C(C=CC2=C1N=C(C=C2C(=O)O)C3=CC=CC=C3)Cl
COC1=CC2=C(C=C1)N=C(C=C2C(=O)O)C3=CC=C(C=C3)Cl
CC1=CC=C(C=C1)C2=NC3=CC=CC=C3C(=C2CC(=O)O)C(=O)O
CC(C)(C)NC(=O)COC(=O)C1=CC(=NC2=CC=CC=C21)C3=CC=C(C=C3)OC
CCN(CC)C(=O)COC(=O)C1=CC(=NC2=CC=CC=C21)C3=CC=C(C=C3)OC
CC1=C(C2=CC=CC=C2N=C1C3=CC=CC=C3)C(=O)O
COC1=C(C=CC(=C1)C2=NC3=CC(=C(C(=C3C(=C2)C(=O)O)OC)OC)OC)O
CC1=CC2=C(C=C1)N=C(C(=C2C(=O)O)CC(=O)O)C3=CC=CC=C3
COC1=CC(=NC2=CC=CC=C21)C3=CC=CC=C3
C1CCN(C1)CC(=O)NC(C2=CC=CC=C2)C3=CC=CC=C3.C(=O)(C(=O)O)O
CCC(C1=CC=CC=C1)C(=O)C2=CC3=C(C=C2)N=CC=C3
CCC(C)C(=O)N1CCCC(C1)C2=NC(=NO2)C3=CC=CS3
CCC(CC)C(=O)N1CCCC(C1)C2=NC(=NO2)C3=CC=CS3
CCCC(=O)N1CCCC(C1)C2=NC(=NO2)C3=CC=CS3
C1CCN(C1)S(=O)(=O)C2=CC=C(C=C2)C3=NC4=CC=CC=C4S3
CC1=CC(=NO1)N2C(/C(=C(\C3=CC(=CC=C3)OC)/O)/C(=O)C2=O)C4=CC=CS4
CC1=CC(=NO1)N2C(/C(=C(/C3=CC=CC=C3)\O)/C(=O)C2=O)C4=CC=CS4
C/C(=N\NC(=O)C(C1=CC=CC=C1)O)/C=C/C2=CC3=C(C=C2)OCO3
COC1=C(C=C(C=C1)CC(=O)N/N=C/C=C/C2=CC3=C(C=C2)OCO3)OC
C1OC2=C(O1)C=C(C=C2)/C=C/C=N/NC(=O)C(C3=CC=CC=C3)O
CC1=C(C=C(N1C2=CC=CC=C2)C(C)(C)C)C(=O)N3CCOCC3
CC1=NON=C1NC(=O)C2=CC(=C(C=C2)Cl)S(=O)(=O)N3CCCCC3
CCOC(=O)CSC1=NC2=CC=CC=C2C(=O)N1CC3CCC(CC3)C(=O)NCC4=CC=CO4
CN1C(=NN=N1)SCCNCC2=CN=CC=C2.Cl
C1=CC=C(C=C1)C2=C(N3C=CC=CC3=N2)NC(=O)C4=CC=CS4
CC1=CC=CN2C1=NC(=C2NC(=O)C3=CC=CS3)C4=CC=CC=C4
CC1=CC2=NC(=C(N2C=C1)NC(=O)C3=CC=CS3)C4=CC=CC=C4
C1=CC=C(C=C1)C2=C(N3C=C(C=CC3=N2)Cl)NC(=O)C4=CC=CS4
CC1=CC2=C(C=C1)SC3=C(C=C(C=C3)C(=O)O)N=C2C
CCC1=NC2=C(C=CC(=C2)C(=O)NCCCOC(C)C)SC3=CC=CC=C31
CCC1=NC2=C(C=CC(=C2)C(=O)NCCCOC)SC3=CC=CC=C31
CCCC1=NC2=C(C=CC(=C2)C(=O)NCCCOCC)SC3=CC=CC=C31
CCC1=NC2=C(C=CC(=C2)C(=O)O)SC3=C1C=C(C=C3)Cl
CC1=C2C(=NC3=C(C=CC(=C3)C(=O)O)SC2=C(C=C1)C)C
CCC1=NC2=C(C=CC(=C2)C(=O)NCCCOCC)SC3=C1C=C(C=C3)Br
CC1=NC2=C(C=CC(=C2)C(=O)NCCCOC(C)C)SC3=CC=CC=C13
CCCC1=NC2=C(C=CC(=C2)C(=O)NCCCOC(C)C)SC3=CC=CC=C31
CC1=CC2=C(C=C1)SC3=C(C=C(C=C3)C(=O)NCCCOC(C)C)N=C2C
CC1=NC2=C(C=CC(=C2)C(=O)O)SC3=C1C=C(C=C3)Br
CCC1=NC2=C(C=CC(=C2)C(=O)O)SC3=CC=CC=C31
CC1CCCN(C1)C(=O)C2CCN(CC2)CC3=CC(=C(C(=C3)Br)O)OC.C(=O)(C(=O)O)O
CC1CCN(CC1)C(=O)C2CCN(CC2)CC3=CC(=CC=C3)OC.C(=O)(C(=O)O)O
CC1CCCN(C1)C(=O)C2CCN(CC2)CC3=CC(=C(C=C3)OC)OC.C(=O)(C(=O)O)O
CC1CCN(CC1)C(=O)C2CCN(CC2)CC3=CC(=C(C(=C3)Br)O)OC.C(=O)(C(=O)O)O
CC1CCCN(C1)C(=O)C2CCN(CC2)CC3=CC(=C(C(=C3)OC)O)OC.C(=O)(C(=O)O)O
C1CCCN(CC1)C(=O)COC(=O)C2=CC=C(C=C2)S(=O)(=O)N3CCOCC3
CC1=C(C(=NO1)C2=CC=CC=C2)C(=O)N/N=C/C3=CC=CS3
CC1=C(C(=NO1)C2=CC=CC=C2)C(=O)N/N=C/C3=CC=C(S3)[N+](=O)[O-]
CC(C(=O)C1=CC=CC=C1)OC(=O)C2=CC(=CC=C2)S(=O)(=O)N3CCCC3
COC1=CC=CC=C1C(=O)COC(=O)C2=CC(=CC=C2)S(=O)(=O)N3CCCC3
COC1=CC=CC=C1/C=N/NC(=O)COCC(=O)N/N=C/C2=CC=CC=C2OC
C1=CC=C(C(=C1)/C=N/NC(=O)COCC(=O)N/N=C/C2=CC=CC=C2F)F
C1=CC(=CC=C1/C=N/NC(=O)COCC(=O)N/N=C/C2=CC=C(C=C2)F)F
CCN1CCN(CC1)CCCN2C(=O)C3=CC=CC=C3NC2=S
C1C(=O)NC2=C(O1)C=CC(=C2)C(=O)COC(=O)C3=CC(=C(N=C3)Cl)Cl
C1C(=O)NC2=C(O1)C=CC(=C2)C(=O)COC(=O)C3=C(N=CC=C3)Cl
CSC1=C(C=CC=N1)C(=O)OCC(=O)C2=CC3=C(C=C2)OCC(=O)N3
COC1=CC(=CC=C1)OCC2=NC(=NO2)C3=CC(=CC=C3)[N+](=O)[O-]
CC1=CC=C(C=C1)C2=NOC(=N2)COC3=CC=CC=C3C
CC1=C(C=CC(=C1)OCC2=NC(=NO2)C3=CC=C(C=C3)OC)Cl
COC1=CC=CC=C1OCC2=NC(=NO2)C3=CC(=CC=C3)[N+](=O)[O-]
COC1=C(C=C(C=C1)C2=NOC(=N2)COC3=CC=CC=C3OC)OC
CC1=C(C=C(C=C1)OCC2=NC(=NO2)C3=CC(=C(C=C3)OC)OC)C
COC1=CC=CC=C1OCC2=NC(=NO2)C3=CC=C(C=C3)[N+](=O)[O-]
C1=CC=C(C(=C1)[N+](=O)[O-])OCC2=NC(=NO2)C3=CC=C(C=C3)OCC(=O)N
CC1=CC=CC=C1OCC2=NC(=NO2)C3=CC=CC=C3
C1=CC=C(C=C1)C2=NOC(=N2)COC3=CC=CC=C3
CC1=CC=C(C=C1)OCC2=NC(=NO2)C3=CC=CC=C3
C1=CC=C(C=C1)OCC2=NC(=NO2)C3=CC=C(C=C3)Cl
C1=CC=C(C=C1)OCC2=NC(=NO2)C3=CC(=CC=C3)[N+](=O)[O-]
CC1=CC(=C(C=C1)OCC2=NC(=NO2)C3=CC=CC=C3)C
CC1=CC=CC=C1OC(C)C2=NC(=NO2)C3=CC=CC=C3
CC(C1=CC=CC=C1)NC(=O)COC2=CC=C(C=C2)/C=N/NS(=O)(=O)C3=CC=CC=C3
C1=CC=C(C=C1)CNC(=O)COC2=CC=C(C=C2)/C=N/NS(=O)(=O)C3=CC=CC=C3
CC1=CN=C(S1)NC(=O)CC2=CNC3=CC=CC=C32
CC1=CSC(=N1)NC(=O)CC2=CNC3=CC=CC=C32
C1=CC=C2C(=C1)C(=CN2)CC(=O)NC3=NC=CS3
C1COCCN1C(=O)CN2C=C(C3=CC=CC=C32)/C=C/4\C(=O)NC(=O)S4
CC1=C(C(N2C(=NC=N2)N1)C3=CC=C(C=C3)Br)C(=O)NC4=CC=CC=N4
CC1=C(C(N2C(=NC=N2)N1)C3=CC=CC=C3)C(=O)NC4=CC=CC=N4
CC1=C(C(N2C(=NC=N2)N1)C3=CC=C(C=C3)F)C(=O)NC4=CC=CC=N4
CC1=C(C(N2C(=NC=N2)N1)C3=C(C=C(C=C3)OC)OC)C(=O)NC4=CC=CC=N4
CC1=C(C(N2C(=NC=N2)N1)C3=CC=C(C=C3)N(C)C)C(=O)NC4=CC=CC=N4
C1CC2=C(C=C(N2CCC(=O)O)C3=CC=CC=C3)C(=O)C1
COC(=O)CN1C(=O)[C@H]2[C@H](N3C(=O)CN(C(=O)[C@]3([C@H]2C1=O)CC4=CC=CC=C4)CC5=CC=CC=N5)C6CC6
CN1C(=O)[C@H]2[C@H](N3C(=O)CN(C(=O)[C@]3([C@H]2C1=O)CC4=CC=CC=C4)CC5=CC=CC=N5)C6CC6
COC(=O)C1=CC=C(C=C1)NC(=O)N2CCC(CC2)(C3=CN=CC=C3)O
CC1=CC=C(C=C1)NC(=O)N2CCC(CC2)(C3=CN=CC=C3)O
COC1=CC(=C(C=C1)NC(=O)N2CCC(CC2)(C3=CN=CC=C3)O)OC
CCN(CCNC(=O)NC1=CC=C(C=C1)Cl)C2=CC=CC=C2
CC1=CC=C(S1)C(=O)NCC(=O)OCC(=O)C2=C(N(C(=O)N(C2=O)C)C)N
C1=CC=C(C=C1)CN2C3=C(C4=NC5=CC=CC=C5N=C42)C(=O)N(C=N3)CC6=CC=CO6
CCOC(=O)CN1C2=CC=CC=C2N3C1=NCC3.Br
CCCCCCCN1C2=CC=CC=C2N3C1=NCC3.Cl
CN1C2=C(C=C(C=C2)OC)N3C1=NCC3.Cl
CCCN1C2=C(C=C(C(=C2)C)C)N3C1=NCC3.Cl
CCCCCN1C2=CC=CC=C2N3C1=NCC3.Br
CCCN1C2=CC=CC=C2N3C1=NCC3.Cl
CC(C)(C)C(=O)CN1C2=CC=CC=C2N3C1=NCC3.Br
CCCCCCN1C2=CC=CC=C2N3C1=NCC3.Cl
COC1=C(C=CC(=C1)C2C(=C(OC3=C2C(=O)CCC3)N)C#N)OC(=O)N4CCOCC4
C1CC2=C(C(C(=C(O2)N)C#N)C3=CC=C(C=C3)OC(=O)N4CCOCC4)C(=O)C1
CC1(CC2=C(C(C(=C(O2)N)C#N)C3=CC(=C(C=C3)OC(=O)N4CCOCC4)OC)C(=O)C1)C
CC1(CC2=C(C(C(=C(O2)N)C#N)C3=CC=C(C=C3)OC(=O)N4CCOCC4)C(=O)C1)C
COC1=CC(=CC(=C1OC(=O)N2CCOCC2)OC)C3C(=C(OC4=C3C(=O)CCC4)N)C#N
COC1=CC=CC=C1N2C(=O)C3C4CC(C3C2=O)C(C4)C5=CC=CC=C5
CCN1CCCC1CN(CC2=CC3=C(C=C(C=C3NC2=O)C)C)C(=O)NC4CCCCC4
CCOC(=O)C1=C(SC(=C1O)/C=C/2\C=NC3=CC=CC=C32)NC4=CC=CC=C4
CCOC(=O)C1=C(SC(=C1O)/C=C/2\C=NC3=CC=CC=C32)NC4=CC=C(C=C4)Cl
C1COCCN1S(=O)(=O)C2=CC=C(C=C2)C(=O)NCCN=C3C4=CC=CC=C4S(=O)(=O)N3
C1C(N2C(=NC(=N2)NC(=O)C3=CC=CC=N3)NC1=O)C4=CC=CC=C4
C1CN(CCN1CC2=CC3=C(C=C2)OCO3)C(=O)CNC(=O)CN4C=NC5=CC=CC=C5C4=O
C1CC(OC1)C(=O)NC2=NC(=CS2)C3=CC=C(C=C3)Cl
C1CC(OC1)C(=O)NC2=NC(=CS2)C3=CC=CC=C3
CCOC1=CC=C(C=C1)C2=CSC(=N2)NC(=O)C3CCCO3
C1CC(OC1)C(=O)NC2=NC(=CS2)C3=C(C=C(C=C3)Cl)Cl
COC1=CC=C(C=C1)C2=CSC(=N2)NC(=O)C3CCCO3
C1CC(OC1)C(=O)NC2=NC(=CS2)C3=CC=C(C=C3)F
CC1=C(C=[N+](C=C1)C2=C(SC(=O)N2)/C=N/N=C(/C3=CC=NC=C3)\[O-])C
CC1=CC=[N+](C=C1)C2=C(SC(=O)N2)/C=N/N=C(/C3=CC=NC=C3)\[O-]
CCC1=C[N+](=CC=C1)C2=C(SC(=O)N2)/C=N/N=C(/C3=CC=NC=C3)\[O-]
CN1C=CC=C1C(=O)/C(=C/C2=CC=C(C=C2)OC)/C#N
COC1=C(C(=C(C=C1)/C=C/C(=O)C2=CC=CN2)OC)OC
CN1C=CC=C1C(=O)/C(=C/C2=CC=CC=C2OC)/C#N
CC1=C(NC(=C1C(=O)OC)C)C(=O)/C=C/C2=CC=CC=C2Cl
CCOC1=CC=C(C=C1)/C=C(\C#N)/C(=O)C2=C(C(=C(N2)C)C(=O)OCC)C
CC1=C(NC(=C1C(=O)OC)C)C(=O)/C=C/C2=CC=CC=C2F
CC1=C(NC(=C1C(=O)OC)C)C(=O)/C=C/C2=CC=CC=C2
C1=CC=C(C(=C1)/C=C/C(=O)C2=CC=CN2)Cl
C1=CNC(=C1)C(=O)/C=C/C2=C(C=C(C=C2)Cl)Cl
CCOC(=O)C1=C(NC(=C1C)C(=O)/C(=C/C2=CC(=C(C=C2)OC(F)F)OC)/C#N)C
CN1C=CC=C1C(=O)/C(=C/C2=CC=C(C=C2)F)/C#N
COC1=C(C=C(C=C1)/C=C/C(=O)C2=CC=CN2)OC
CCOC(=O)C1=C(NC(=C1C)C(=O)/C(=C/C2=CC(=C(C=C2)OC)OC)/C#N)C
CC1=C(NC(=C1C(=O)OC)C)C(=O)/C=C/C2=CC(=CC=C2)Cl
CC1=C(NC(=C1C(=O)OC)C)C(=O)/C=C/C2=CC=C(C=C2)Cl
CC1=CC=C(C=C1)/C=C/C(=O)C2=C(C(=C(N2)C)C(=O)OC)C
COC1=CC=CC(=C1)/C=C/C(=O)C2=CC=CN2
CC1=CC(=CC=C1)/C=C(\C#N)/C(=O)C2=C(C(=C(N2)C)C(=O)C)C
CC1=CC=C(O1)CNC(=O)CCC2CCCN(C2)C(=O)C3=CC4=C(C=C3)OCO4
CC1CC(C(CN1C)C)(CCN=CC2=CC=C(C=C2)OC)O
C1CC1NC(=O)CNCCC2=CC=C(C=C2)S(=O)(=O)N
CC1CCN(CC1)CC2=CC=C(C=C2)NC(=O)C3CCN(CC3)C4=NN=C(S4)N5C=CC=C5
CCCCC1=NN=C(S1)NC(=O)C2=CC3=C(C=C2)NC(=O)C(=O)N3
CC1=CC=C(C=C1)C2=NC(=C(O2)O)C=NC3=CC=C(C=C3)NC(=O)C
CC1=CC=C(C=C1)C2=NC(=C(O2)O)C=NC3=CC=CC=C3
CC(=O)OC1=C(N=C(O1)C2=CC=CC=C2)C=NC3=CC=C(C=C3)OC
CC1=CC=C(C=C1)C2=NC(=C(O2)O)C=NC3=CC=C(C=C3)C
CC1=CC=C(C=C1)C2=NC(=C(O2)O)C=NC3=CC=C(C=C3)O
CC(=O)OC1=C(N=C(O1)C2=CC=CC=C2)C=NC3=CC=CC=C3OC
CC(=O)OC1=C(N=C(O1)C2=CC=CC=C2)C=NC3=CC=CC=C3
CC1=CC=C(C=C1)C2=NC(=C(O2)O)C=NC3=CC=CC(=C3)C
C1=CC=C(C=C1)C2=NC(=C(O2)O)C=NC3=CC=CC=C3
CCC(=O)OC1=C(N=C(O1)C2=CC=CC=C2)C=NC3=CC=CC=C3OC
CN(C)C1=CC=C(C=C1)N=CC2=C(OC(=N2)C3=CC=CC=C3)O
CC(=O)OC1=C(N=C(O1)C2=CC=CC=C2)C=NC3=CC=C(C=C3)N(C)C
CCOC(=O)C1=CC=C(C=C1)N=CC2=C(OC(=N2)C3=CC=CC=C3)OC(=O)C
CSC1=CC=CC=C1N=CC2=C(OC(=N2)C3=CC=CC=C3)O
CC(=O)OC1=C(N=C(O1)C2=CC=CC=C2)C=NC3=CC(=CC=C3)OC
CCC(=O)OC1=C(N=C(O1)C2=CC=CC=C2)C=NC3=CC=C(C=C3)C
CN(C)CCN(C1=NC2=CC3=C(C=C2S1)OCO3)C(=O)COC4=CC=C(C=C4)Cl
CN(C)CCCN(C1=NC2=CC3=C(C=C2S1)OCO3)C(=O)COC4=CC=CC=C4.Cl
C1OC2=C(O1)C=C3C(=C2)N=C(S3)NC(=O)COC4=CC=CC=C4
CN(C)CCCN(C1=NC2=CC3=C(C=C2S1)OCO3)C(=O)COC4=CC=C(C=C4)Cl.Cl
CC1=C(C(C(=C(N1)SCC(=O)NC2CCCCC2)C#N)C3=CC=CO3)C(=O)NC4=NC5=CC=CC=C5S4
CC(C)C1=CC(=NN1)C(=O)N/N=C/C2=CC=CO2
CC(C)C1=CC(=NN1)C(=O)N/N=C(\C)/C2=CC=CO2
CC1=CC(=NN1)C(=O)N/N=C/C2=CC=C(O2)Br
CC1=CC(=NN1)C(=O)N/N=C(/C)\C2=CC=CO2
C/C(=N\NC(=O)C1=NN(C=C1)C)/C2=CC=CO2
CC1=CC(=NN1)C(=O)N/N=C/C2=CC=CO2
CC(C)(C)C1=CC(=NN1)C(=O)N/N=C/C2=CC=CO2
CC1=CC(=NN1)C(=O)N/N=C/C2=CC(=C(O2)Br)Br
CC1=C(C(=CC=C1)C)NC(=O)C(C2=CC=C(C=C2)[N+](=O)[O-])N(C)C(=O)C3=CC=CC=N3
CC1=C(C(=CC=C1)C)NC(=O)C(C2=CC=CC=C2[N+](=O)[O-])NC(=O)C3=CC=CC=N3
CC1=C(C(=CC=C1)C)NC(=O)C(C2=CC(=CC=C2)[N+](=O)[O-])N(C)C(=O)C3=CC=CC=N3
CC1=C(C(=CC=C1)C)NC(=O)C(C2=CC=C(C=C2)[N+](=O)[O-])NC(=O)C3=CC=CC=N3
COC1=CC(=C(C=C1)C2=NN(C=C2CN3CCCO3)C4=CC=CC=C4)F
COC1=CC=CC(=C1)C2=NN(C=C2CN3CCCO3)C4=CC=CC=C4
C1CCC(CC1)N2CC3=C(C2=O)C(=CC=C3)C(=O)NCC4=CC=CO4
CN1C2=CC=CC=C2C3(C1=O)C(=C(OC4=C3OC(=CC4=O)CO)N)C#N
C1=CC2=C(C=C1Cl)C3(C(=C(OC4=C3OC(=CC4=O)CO)N)C#N)C(=O)N2
C1CCC(CC1)N2CCN(CC2)C3=NC=NC4=C3NC5=CC=CC=C54
C1CCC(CC1)N2CCN(CC2)C3=NC=NC4=C3NC5=C4C=C(C=C5)F
CC1CCC2(CC1)C(=C(C(=O)O2)C)C(=O)NCC3=CC=CO3
CC1=CN2C(=NC3=NC(=C(C=C3C2=O)C(=O)NCCCOC)NCC4CCCO4)C=C1
CC1=CN2C(=NC3=NC(=C(C=C3C2=O)C(=O)NCC=C)NCC4CCCO4)C=C1
CC1=NC=CN1CC2CCC3=C(C2=O)C4=CC=CC=C4N3C.O.Cl
CC1=NC=CN1C[C@@H]2CCC3=C(C2=O)C4=CC=CC=C4N3C
CC1=CC=C(C=C1)NC(=O)CN2C=CC(=O)NC2=O
C1=CC(=C(C=C1NC(=O)CN2C=CC(=O)NC2=O)O)C(=O)O
C[C@@H]1[C@@H](CC[C@]2(C1CC[C@]3([C@H]2[C@@H](C[C@@H]\4[C@@]3(C[C@@H](/C4=C(/CCC=C(C)C)\C(=O)[O-])OC(=O)C)C)O)C)C)O.[Na+]
CC(C1=NN=C(N1C2=CC=C(C=C2)OC)SCC(=O)NC3=CC4=C(C=C3)OCO4)N5CCCCC5
C1=CC=C(C=C1)OC(=O)C2=CC=CC=C2OC(=O)C3=CN=CC=C3
CC(C)C1=C(N=NN1C2=NON=C2N)C(=O)N/N=C/C3=CSC=C3
CCCN(CCC)CC1=C(N=NN1C2=NON=C2N)C(=O)N/N=C/C3=CSC=C3
CC1=CC(=C(S1)C)/C(=N/NC(=O)C2=C(N(N=N2)C3=NON=C3N)C(C)C)/C
CC1=C(C=C(C=C1)NC(=O)C2=C(N=CO2)C)Cl
CC1=C(OC=N1)C(=O)NC2=C(C=CC(=C2)Cl)OC
CC1=C(C(=CC=C1)NC(=O)C2=C(N=C(O2)C)C)C
CCCCOC(=O)C1=CC=C(C=C1)NC(=O)C2=C(N=CO2)C
CC1=C(OC(=N1)C)C(=O)NC2=CC(=CC=C2)Cl
CC1=C(C=C(C=C1)NC(=O)C2=C(N=C(O2)C)C)F
CC1=C(OC=N1)C(=O)NC2=CC(=CC=C2)Cl
CC1=C(OC=N1)C(=O)NC2=CC=CC=C2C(=O)N
CC1=C(C=CC=C1Cl)NC(=O)C2=C(N=CO2)C
CC1=C(C=C(C=C1)Cl)NC(=O)C2=C(N=CO2)C
CC1=C(OC=N1)C(=O)NC2=CC(=C(C=C2)OC)OC
CC1=C(OC(=N1)C)C(=O)NC2=CC=CC(=C2)C(=O)C
CC1=CC=CC=C1NC(=O)C2=C(N=CO2)C
CC1=C(OC(=N1)C)C(=O)NC2=C(C=CC(=C2)Cl)OC
CC1=C(OC=N1)C(=O)NC2=CC(=CC=C2)OC
COC1=CC2=C(C=C1)OC(=O)C(=C2)C3=CC=CC=C3C(=O)N4CCOCC4
CCOC(=O)C1(CCN(CC1)C(=O)CCC2=CN=CC=C2)CC3=CC=C(C=C3)OC
CCOC(=O)C1(CCN(CC1)C(=O)CCC2=CN=CC=C2)CC3=CC=C(C=C3)Cl
CCNC1=NC(=NC(=N1)OCCNS(=O)(=O)C2=C(C=CC(=C2)C)C)N(C)C
CCNC1=NC(=NC(=N1)OCCNS(=O)(=O)C2=C(C=CC(=C2)C)C)NC(C)C
CC1=CC(=C(C=C1)C)S(=O)(=O)NCCOC2=NC(=NC(=N2)NC(C)C)NC(C)C
CCNC1=NC(=NC(=N1)OCCNS(=O)(=O)C2=C(C=CC(=C2)C)C)NCC
CCNC1=NC(=NC(=N1)OCCNS(=O)(=O)C2=CC=CC=C2)NCC
CC1=CC=C(C=C1)S(=O)(=O)NCCOC2=NC(=NC(=N2)N(C)C)N(C)C
CC1=CC=C(C=C1)S(=O)(=O)NCCOC2=NC(=NC(=N2)OC)N(C)C
CCOC(=O)C1=NN(C(C1)(C2=CC=C(C=C2)Cl)O)C(=O)COC3=CC=CC=C3
CC1=NN(C(C1)(C2=CC=C(C=C2)Cl)O)C(=O)COC3=CC(=C(C=C3)C)C
CC1=NN(C(C1)(C2=CC=CC=C2)O)C(=O)COC3=CC(=C(C=C3)C)C
CCC1=NN(C(C1)(C2=CC=C(C=C2)Br)O)C(=O)COC3=CC=CC=C3
CC1=NN(C(C1)(C2=CC=CC=C2)O)C(=O)COC3=C(C=CC(=C3)C)C(C)C
CC1=NN(C(C1)(C2=CC=C(C=C2)Cl)O)C(=O)COC3=CC=CC=C3C
CCOC(=O)C1=NN(C(C1)(C2=CC=C(C=C2)Br)O)C(=O)COC3=CC=CC=C3
CC1=NN(C(C1)(C2=CC=CC=C2)O)C(=O)COC3=CC=CC=C3
CCN(CC)C(=O)CN1C=C(C2=CC=CC=C21)C(=O)C(=O)NCC3=CC=CC=N3
C1CN(CCN1C2=CC=CC=C2)S(=O)(=O)CCNC(=O)C3CC(=O)N(C3)C4=CC=C(C=C4)Cl
C1CN(CCN1C2=CC=CC=C2)S(=O)(=O)CCNC(=O)C3CC(=O)N(C3)C4=CC=CC=C4
C1CN(CCN1C2=CC=CC=C2)S(=O)(=O)CCNC(=O)C3CC(=O)N(C3)C4=CC=C(C=C4)F
C1CN(CCN1C2=CC=CC=C2F)S(=O)(=O)CCNC(=O)C3CC(=O)N(C3)C4=CC=CC=C4
COC1=CC=CC=C1N2CCN(CC2)S(=O)(=O)CCNC(=O)C3CC(=O)N(C3)C4=CC=CC=C4
CC1=CC=C(C=C1)N2CC(CC2=O)C(=O)NCCS(=O)(=O)N3CCN(CC3)C4=CC=CC=C4
CC1=CC=C(C=C1)N2CC(CC2=O)C(=O)NCCS(=O)(=O)N3CCN(CC3)C4=CC=CC=C4F
C1CN(CCN1C2=CC=C(C=C2)F)S(=O)(=O)CCNC(=O)C3CC(=O)N(C3)C4=CC=CC=C4
COC1=CC=C(C=C1)N2CC(CC2=O)C(=O)NCCS(=O)(=O)N3CCN(CC3)C4=CC=CC=C4
CC1=C(C=C(C=C1)N2CC(CC2=O)C(=O)NCCS(=O)(=O)N3CCN(CC3)C4=CC=CC=C4)C
C1CN(CCN1C2=CC=CC=C2F)S(=O)(=O)CCNC(=O)C3CC(=O)N(C3)C4=CC=C(C=C4)F
CC1=CC=C(C=C1)N2CC(CC2=O)C(=O)NCCS(=O)(=O)N3CCN(CC3)C4=CC=C(C=C4)F
COC1=CC=C(C=C1)N2CCN(CC2)S(=O)(=O)CCNC(=O)C3CC(=O)N(C3)C4=CC=CC=C4
C=CCC1=CC=CC2=C1OC(=O)C(=C2)C(=O)NC3=C(CCC3)C#N
CCCCCCN1C=NC2=C(C1=O)C3=NC4=CC=CC=C4N=C3N2/N=C/C5=CC=CO5
COCCN1C=NC2=C(C1=O)C3=NC4=CC=CC=C4N=C3N2/N=C/C5=CC=CO5
CCCCCCN1C(=NC2=C(C1=O)C3=NC4=CC=CC=C4N=C3N2/N=C/C5=CC=CO5)C
C[C@@H]1CC(=O)[C@]2([C@@H](O1)O[C@@H]3[C@H]([C@@H]([C@@H]([C@@H]([C@H]3O2)NC)O)NC)O)O.O.Cl
CC1=C(SC2=NC(=CN12)C3=CC=CC=C3)C(=O)NC4=CC5=C(C=C4)OCO5
CC1=CC(=C(C(=O)N1)C2=NN(C(C2)C3=CC(=C(C(=C3)OC)OC)OC)C4=CC=CC=C4F)C
CN1C2=CC=CC=C2C3=C(C1=O)C=C(N3C)C(=O)NC4=CC5=C(C=C4)OCCO5
COCCNC(=O)CN1C=C(C2=CC=CC=C21)/C=C(\C#N)/C(=O)NCC3=CC=CO3
C1C2CC3CC1CC(C2)(C3)C(=O)NN4C=NN=C4
CN1C=C(C(=N1)C(=O)NC2CCCCCCC2)[N+](=O)[O-]
CC1=CC=C(C=C1)CNC(=O)NC2CCCCC2
CC(C1=CC=CC=C1)NC(=O)NC2CCCCC2
C1CCC(CC1)NC(=O)NCC2=CC=CC=C2
CN(CC1=CC=CC=C1)C(=O)NC2CCCCC2
CCC(C1=CC=CC=C1)NC(=O)NC2CCCCC2
COC1=CC=C(C=C1)CNC(=O)NC2CCCCC2
CCOC(=O)C(C1=CC=CC=C1)(C(F)(F)F)NC(=O)NC2CCCCC2
CC1=CC=CC=C1CCN(C(C2=CSC=C2)C(=O)NC(C)(C)C)C(=O)CN3C4=CC=CC=C4N=N3
CC(C)(C)NC(=O)C(C1=CSC=C1)N(CCC2=CC=CC=C2)C(=O)CN3C4=CC=CC=C4N=N3
CC1=CC(=CC(=C1)N2C(=O)CC(C2=O)N3C=CN=C3)C
CC1=C(C(=CC=C1)N2C(=O)CC(C2=O)N3C=CN=C3)C
CC1=C(C=C(C=C1)N2C(=O)CC(C2=O)N3C=CN=C3)C
CC1=CC(=C(C=C1)C)S(=O)(=O)N2CCCOC2CNC(=O)C(=O)NC3CCCCC3
CC1=CC=C(C=C1)S(=O)(=O)N2CCCOC2CNC(=O)C(=O)NC3CCCCC3
C1CCC(CC1)NC(=O)C(=O)NCC2N(CCCO2)S(=O)(=O)C3=C(C=CC(=C3)F)F
CC1=C(C=CC(=C1)F)S(=O)(=O)N2CCCOC2CNC(=O)C(=O)NC3CCCCC3
CC(C)CCN1C(=O)C2=CC=CC=C2N3C1=NN=C3CN4CCOCC4
CCOC1=CC=C(C=C1)C2=NN=C(O2)C3=CC=CO3
C1=COC(=C1)C2=NN=C(O2)C3=CC=C(C=C3)NC(=O)CCC(=O)O
C1=CC(=C(C=C1Cl)Cl)C2=NN=C(O2)C3=CC=C(O3)Br
CC1=CC=C(O1)C2=NN=C(O2)C3=CC=C(C=C3)Br
CCOC1=CC(=CC(=C1OCC)OCC)C2=NN=C(O2)C3=CC=CO3
COC1=C(C=C(C=C1)C2=NN=C(O2)C3=CC=C(O3)Br)OC
CCCOC1=CC=C(C=C1)C2=NN=C(O2)C3=CC=CO3
C1=CC=C(C=C1)C2=NN=C(O2)C3=CC=CO3
C1=CC=C(C=C1)C2=NN=C(O2)C3=CC=C(O3)Br
COC1=CC=CC(=C1)C2=NN=C(O2)C3=CC=CO3
CCOC1=C(C=C(C=C1)C2=NN=C(O2)C3=CC=CO3)OCC
CC1=CC=C(O1)C2=NN=C(O2)C3=C(C=CC(=C3)OC)OC
CCCCOC1=CC=C(C=C1)C2=NN=C(O2)C3=CC=CO3
CC(C)COC1=CC=C(C=C1)C2=NN=C(O2)C3=CC=CO3
C1=COC(=C1)C2=NN=C(O2)C3=CC=C(C=C3)Cl
C1=COC(=C1)C2=NN=C(O2)C3=CC=C(C=C3)Br
CC1=CC=C(O1)C2=NN=C(O2)C3=CC(=CC=C3)OC
CCN1C=C(C(=O)C2=C1N=C(C=C2)C)C(=O)OCC(=O)C3=C(N(C(=C3)C)C4=CC=CC=C4)C
CCN1C=C(C(=O)C2=C1N=C(C=C2)C)C(=O)OCC(=O)C3=C(N(C(=C3)C)C4=CC=CC=C4F)C
CCN1C=C(C(=O)C2=C1N=C(C=C2)C)C(=O)OCC(=O)C3=C(N(C(=C3)C)C4=CC=C(C=C4)OC(F)F)C
CCN1C=C(C(=O)C2=C1N=C(C=C2)C)C(=O)OCC(=O)C3=C(N(C(=C3)C)C4=CC=CC(=C4)C(F)(F)F)C
C1=COC(=C1)CN2C(=O)C3=C(C2=O)C=C(C=C3)C(=O)OCC(=O)N
CC(C)(C)NC(=O)COC(=O)C1=CC2=C(C=C1)C(=O)N(C2=O)CC3=CC=CO3
CC(C)(C)C(=O)COC(=O)C1=CC2=C(C=C1)C(=O)N(C2=O)CC3=CC=CO3
CCCC(C)NC(=O)COC(=O)C1=CC2=C(C=C1)C(=O)N(C2=O)CC3=CC=CO3
CC(C)CNC(=O)COC(=O)C1=CC2=C(C=C1)C(=O)N(C2=O)CC3=CC=CO3
CCC(CC)NC(=O)COC(=O)C1=CC2=C(C=C1)C(=O)N(C2=O)CC3=CC=CO3
C1=COC(=C1)CN2C(=O)C3=C(C2=O)C=C(C=C3)C(=O)O
CC(C)(C)NC(=O)C1=CC2=C(C=C1)C(=O)N(C2=O)CC3=CC=CO3
C1=COC(=C1)CN2C(=O)C3=C(C2=O)C=C(C=C3)C(=O)OCC(=O)NCC(F)(F)F
C1=CC=C2C(=C1)C(=O)N(C2=O)CC3=CC=CO3
CC(C)CNC(=O)C1=CC2=C(C=C1)C(=O)N(C2=O)CC3=CC=CO3
COC(=O)C1=CC=C(O1)CN2C(=O)C3=CC=CC=C3C2=O
CC1=CC(=CC=C1)OCCNC(=O)C2=NC=NN2
CC(C)(C)C1=CC=C(C=C1)OCCNC(=O)C2=NC=NN2
C1=CC=C(C(=C1)OCCNC(=O)C2=NC=NN2)Cl
CCC1=CC(=CC(=C1)C)OCCNC(=O)C2=NC=NN2
C1=CC=C(C=C1)OCCNC(=O)C2=NC=NN2
C1=CC=C(C=C1)CN2C3=C(C(=NC=N3)N(CC4=CC=CC=C4)CC5=CC=CC=C5)N=N2
CCOC1=CC=C(C=C1)NC(=O)C2=CC=CC3=C2C(=O)N(C3)CC4=CN=CC=C4
COC1=CC(=CC(=C1OC)OC)NC(=O)C2=CC=CC3=C2C(=O)N(C3)CC4=CN=CC=C4
C1CCN(C1)C2=NC(=NC(=C2[N+](=O)[O-])N)NCC3=CC=CO3
C1C2C=CC1C3[C@@H]2C(=O)N(C3=O)NC(=O)C4=CN=CC=C4
CC1CCCC(C1C)NC(=O)C2CCCN(C2)S(=O)(=O)C3=CC4=C(C=C3)N(C(C4)C)C(=O)C
CC1=CC=CN2C1=NC(=C2)CCNC(=O)C3=CC=CS3
C1COCCN1C(=O)C2=CC=C(C=C2)CSC3=CC=C(C=C3)Cl
CC1=CC2=C(C=C1C)NC(=O)C(=C2)CN(CC3=CC=CS3)S(=O)(=O)C4=CC5=C(C=C4)OCCO5
CC1=C2C(=CC=C1)C=C(C(=O)N2)CN(CC3=CC=CS3)S(=O)(=O)C4=CC5=C(C=C4)OCCO5
CC1=CC2=C(C=C1)NC(=O)C(=C2)CN(CC3=CC=CS3)S(=O)(=O)C4=CC5=C(C=C4)OCCO5
CN(CC12CC3CC(C1)CC(C3)C2)C(=O)C4=CC=CO4
CC(C12CC3CC(C1)CC(C3)C2)NC(=O)C4=CC=C(O4)[N+](=O)[O-]
CCNC1=NC2=NN=C(N2C(=N1)NCC)SCC3=NC4=CC=CC=C4C(=O)N3
CC1=CC(=CC(=C1S(=O)(=O)NCCOC2=CC=C(C=C2)C(C)(C)C)C)N3CCCC3=O
C1CC(=O)N(C1)C2=CC=C(C=C2)S(=O)(=O)NCCOC3=CC=CC=C3
CC1=CC=C(C=C1)OCCNS(=O)(=O)C2=CC=C(C=C2)N3CCCC3=O
CC1=C(C=CC(=C1)N2CCCC2=O)S(=O)(=O)NCCOC3=CC=CC=C3
CC1=CC(=CC(=C1S(=O)(=O)NCCOC2=CC=CC=C2)C)N3CCCC3=O
CC1=C(C=C(C=C1)OCCNS(=O)(=O)C2=CC=C(C=C2)N3CCCC3=O)C
CC1=CC=CC=C1C(=O)N/C(=C/C2=CC=C(O2)C3=C(N=CC=C3)Cl)/C(=O)NCCCN4CCN(CC4)C
C1C(C(=O)N(C1=O)CC2=CC=CC=C2)SC3=CC=CC=C3N
C1CC2=CC=CC=C2[C@@]3([C@H]([C@@H](C[C@H](O3)CCO)O)O)OC1
C1CC2=CC=CC=C2[C@]3([C@@H]([C@H](C[C@H](O3)CCO)O)O)OC1
C1CN(CCC1C(=O)N2CCC3=CC=CC=C3C2)C4=NN=C(C=C4)N5CCOCC5
COC1=C(C=CC(=C1)SC)C(=O)NCCNC(=O)C2=NON=C2N
C1=CC=C(C(=C1)C(=O)NCCNC(=O)C2=NON=C2N)F
C1=CC(=CC=C1C(=O)NCCNC(=O)C2=NON=C2N)Cl
C1=CC(=C(C=C1C(=O)NCCNC(=O)C2=NON=C2N)Cl)Cl
C1=CC(=CC(=C1)Cl)C(=O)NCCNC(=O)C2=NON=C2N
C1CCC(C1)NC(=O)C2=CC=C(O2)COCC(C(F)F)(F)F
C1CCC(C1)NC(=O)C2=CC=C(O2)Br
C1CCC(C1)NC(=O)C2=CC=C(O2)COCC(F)(F)F
CCO[C@H]1[C@@H]([C@H](C=C(O1)C(=O)NC2CC2)C3=CC=CC=C3)CCCO
CCO[C@@H]1[C@H]([C@@H](C=C(O1)C(=O)NC2CC2)C3=CC=C(C=C3)C(F)(F)F)CCCO
CCO[C@H]1[C@@H]([C@H](C=C(O1)C(=O)NC2CC2)C3=CC=C(C=C3)C(F)(F)F)CCCO
C1CC1NC(=O)C2=C[C@H](C[C@H](O2)OCCCCO)C3=CC=CC=C3
C1CC1NC(=O)C2=C[C@H](C[C@H](O2)OCCCCO)C3=CC=C(C=C3)Br
CCO[C@H]1[C@@H]([C@H](C=C(O1)C(=O)NC2CC2)C3=CC=C(C=C3)C#C)CCCO
CCO[C@@H]1[C@H]([C@@H](C=C(O1)C(=O)NC2CC2)C3=CC=C(C=C3)Br)CCCO
CC(C)(C)OC(=O)N1CC2=CC=CC=C2C[C@H]1C(=O)NCC(=O)NC3=CC4=C(C=C3)OCCO4
CSCC[C@@H](C(=O)NC1=CC2=C(C=C1)OCCO2)NC(=O)[C@@H]3CC4=CC=CC=C4CN3
C[C@H](C(=O)NC1=CC2=C(C=C1)OCCO2)NC(=O)[C@@H]3CC4=CC=CC=C4CN3
C1COC2=C(O1)C=CC(=C2)NC(=O)CNC(=O)[C@@H]3CC4=CC=CC=C4CN3
C[C@@H](C(=O)NC1=CC2=C(C=C1)OCCO2)NC(=O)[C@@H]3CC4=CC=CC=C4CN3
CC(C)[C@@H](C(=O)NC1=CC2=C(C=C1)OCCO2)NC(=O)[C@@H]3CC4=CC=CC=C4CN3
C1COC2=C(O1)C=CC(=C2)NS(=O)(=O)C3=CC4=C(C=C3)OC5=CC=CC=C54
C1=CC=C(C=C1)CC(=O)NC2=CC=C(C=C2)C(=O)NCC3=CC=CC=C3
CN1C=C(C=N1)CNC(=O)C23CC4CC(C2)CC(C4)C3
C1=CC(=CN=C1)/C=C(/C(=O)NCC2=CC=CO2)\NC(=O)C3=CC=CO3
CCOC(=O)C1=C(/C(=C/C2=CN(C3=CC=CC=C32)CC(=O)NCC4CCCO4)/SC1=NC5=CC=C(C=C5)C)O
CC(C)[C@@H](C(=O)NCC1=CC=CO1)NC(=O)C2=CC=C(C=C2)OC
C[C@@H](C(=O)NCC1=CC=CO1)NC(=O)C2=CC(=C(C(=C2)OC)OC)OC
CC(C)[C@@H](C(=O)NCC1=CC=CO1)NC(=O)C2=CC(=CC(=C2)OC)OC
CSCCC(C(=O)NCC1=CC=CO1)NC(=O)C2=CC=CC=C2
CCN(CC)C(=O)C1=C(C(=C(S1)NC(=O)C2C3=CC=CC=C3OC4=CC=CC=C24)C(=O)OCC)C
CCOC(=O)C1=C(SC(=C1C)C(=O)N)NC(=O)C2C3=CC=CC=C3OC4=CC=CC=C24
CC1=C(SC(=C1C(=O)OC)NC(=O)C2C3=CC=CC=C3OC4=CC=CC=C24)C(=O)OC
CCOC(=O)C1=C(SC(=C1C)C(=O)C)NC(=O)C2C3=CC=CC=C3OC4=CC=CC=C24
CC1=C(SC(=C1C(=O)OC)NC(=O)C2C3=CC=CC=C3OC4=CC=CC=C24)C
CCOC(=O)N1CCC(CC1)NS(=O)(=O)C2=CC3=C(C=C2)N(C(=O)O3)C
COC1=CC(=CC(=C1OC(=O)CC2=CC=CC=C2)OC)C(=S)N3CCOCC3
COC1=CC(=CC(=C1OC(=O)CC2=CC=C(C=C2)F)OC)C(=S)N3CCOCC3
COC1=C(C=CC(=C1)C(=S)N2CCOCC2)OC(=O)CC3=CC=C(C=C3)F
CCOC1=NC(=NC(=N1)NC(=O)NS(=O)(=O)C2=CC(=CC=C2)Cl)C3=CC=CC=C3
CCOC1=NC(=NC(=N1)NC(=O)NS(=O)(=O)C2=CC=CC=C2F)C3=CC=CC=C3
C1CN(CCN1C2=NC=CC=N2)C(=O)C3=NN(C(=O)C4=CC=CC=C43)C5=CC=CC=C5
CC(=O)C1=CC=C(C=C1)OCCCC(=O)OCC(=O)N2CCN(CC2)C3=CC=CC=C3
CN1C(=NN=C1SCC(=O)N2C3=C(CCCC3)C4=CC=CC=C42)C5=CC=CC=C5
CC(=O)NC1=CC=C(C=C1)C2=NN=C(N2C)SCC(=O)N3C4=C(CCCC4)C5=CC=CC=C53
CC(=O)NC1=CC=CC(=C1)C2=NN=C(N2C)SCC(=O)N3C4=C(CCCC4)C5=CC=CC=C53
CCOC1=CC=CC=C1NC(=O)CCN2C(=C(C(=N2)C)S(=O)(=O)N3CCCCC3)C
CCC1=CC=C(C=C1)NC(=O)CCN2C(=C(C(=N2)C)S(=O)(=O)N3CCCCC3)C
CC1=C(C(=NN1CCC(=O)NC2=CC=CC(=C2)C#N)C)S(=O)(=O)N3CCCCC3
CCOC(=O)C1=CC(=CC=C1)NC(=O)CCN2C(=C(C(=N2)C)S(=O)(=O)N3CCCCC3)C
CCOC1=CC=C(C=C1)NC(=O)CCN2C(=C(C(=N2)C)S(=O)(=O)N3CCCCC3)C
C1=CC=C(C=C1)CNC(=O)NC(=O)CN2C=NC3=C(C2=O)C=CC(=C3)[N+](=O)[O-]
COC1(C2(C(C2(C(=N1)N)C#N)C3=CC(=CC=C3)OC4=CC=CC=C4)C#N)OC
CCN1C2=C(C=CC(=C2)C(=O)NCC3=CN=CC=C3)S(=O)(=O)C4=CC=CC=C4C1=O
COC1=CC=C(C=C1)CN2C(=C(C3=NC4=CC=CC=C4N=C32)S(=O)(=O)C5=CC=CS5)N
CC1=CC=C(C=C1)CN2C(=C(C3=NC4=CC=CC=C4N=C32)S(=O)(=O)C5=CC=CS5)N
C1=CC=C(C=C1)CN2C(=C(C3=NC4=CC=CC=C4N=C32)S(=O)(=O)C5=CC=CS5)N
CN1C=CC=C1C(=O)OCC2=CC(=CC3=C2OCOC3)Cl
CC1CN(CCN1C2=CC=CC(=C2)C)C(=O)CN3C(=O)C4=CC=CN4C(=N3)C
CC1=CC(=C(C=C1)C)N2CCN(CC2)C(=O)CN3C(=O)C4=CC=CN4C=N3
CC1=NN(C(=O)C2=CC=CN12)CC(=O)N3CCN(CC3)C4=CC=C(C=C4)Cl
CC1=NN(C(=O)C2=CC=CN12)CC(=O)N3CCN(CC3)C4=CC=CC(=C4)C(F)(F)F
CC1=C(C=C(C=C1)Cl)N2CCN(CC2)C(=O)C(C)N3C(=O)C4=CC=CN4C=N3
CC1=C(C=C(C=C1)Cl)N2CCN(CC2)C(=O)CN3C(=O)C4=CC=CN4C=N3
CC1=NN(C(=O)C2=CC=CN12)CC(=O)N3CCN(CC3)C4=CC=CC=C4
C\1C(OC2=CC=CC=C2/C1=N\NC3=C(C=C(C=C3)F)F)C4=CC=CC=C4
C\1C(OC2=CC=CC=C2/C1=N\NC3=CC(=C(C=C3)Cl)C(=O)O)C4=CC=CC=C4
CCOC1=CC2=C(C=C1)N=C(S2)NC(=O)CN3CCC(CC3)N4C5=C(C=C(C=C5)F)N=N4
CCOC1=CC2=C(C=C1)N=C(S2)NC(=O)CN3CCC(CC3)N4C5=C(C=C(C=C5)C(F)(F)F)N=N4
CN1C(=NN=C1SCC(=O)C2=CC=CC=C2)C3=NC=CN=C3
CCN1C(=NN=C1SCC(=O)C2=CC=CC=C2)C3=NC=CN=C3
CN1C(=NN=C1SCC(=O)C2=CC=C(C=C2)F)C3=NC=CN=C3
CC1=C(N=C(O1)C2=CC=C(C=C2)OC)CN3C(=CC4=C3SC=C4)C(=O)OC
CC1=C(N=C(O1)C2=CC(=CC=C2)Cl)CN3C(=CC4=C3SC=C4)C(=O)OC
CC1=C(N=C(O1)C2=CC=C(C=C2)Cl)CN3C(=CC4=C3SC=C4)C(=O)OC
CN1CC[N+]2=C1C3=CC=CC=C3N=C2.[I-]
C1CC(C1)C(=O)OCC(=O)NCCC2=CC=C(C=C2)S(=O)(=O)N
C1CC(C1)C(=O)OCC(=O)NCCC2=C(C=C(C=C2)Cl)Cl
C1=CC(=CC(=C1)Cl)C2=NN(C=C2C=C3C(=O)NC(=S)NC3=O)CCC(=O)O
C1=CC=C(C=C1)C2=NN(C=C2C=C3C(=O)NC(=S)NC3=O)CCC(=O)O
C1=CC(=CC(=C1)Br)C2=NN(C=C2C=C3C(=O)NC(=S)NC3=O)CCC(=O)O
CCC1(C2C1(C(=O)OC3=CC=CC=C23)C(=O)O)C(=O)C4=CC=C(C=C4)C
CCC1(C2C1(C(=O)OC3=CC=CC=C23)C(=O)C)C(=O)C4=CC=CC=C4
CCN(CC)C(=O)C12C(C1(C)C(=O)C3=CC=C(C=C3)F)C4=CC=CC=C4OC2=O
C1CC1C(=O)NC2C3CC4CC(C3)CC2C4
C1CC(CNC1=O)(CCC(=O)NCC2=CC=CC=C2)C(=O)O
CC1=C(C=C(C=C1)NC(=S)NC2=CC=C(C=C2)C(C)C)S(=O)(=O)N3CCCCCC3
CCN(CC)S(=O)(=O)C1=CC(=C(C=C1)C)NC(=S)NC2=CC(=CC=C2)S(=O)(=O)N3CCCCCC3
CC1=C(N=CC=C1)NC(=O)CCC2=NN=C3N2N=C(C=C3)N4CCC5(CC4)OCCO5
CC1=CN=C(C=C1)NC(=O)CCC2=NN=C3N2N=C(C=C3)N4CCC5(CC4)OCCO5
C1=CC(=CC(=C1)Cl)C(=O)NCC(=O)N/N=C/C2=CN=CC=C2
COC1=CC=C(C=C1)C(=O)NCC(=O)N/N=C/C2=CN=CC=C2
COC1=C(C=C(C=C1)C(=O)NCC(=O)N/N=C/C2=CN=CC=C2)OC
C1=CC(=CN=C1)/C=N/NC(=O)CNC(=O)C2=CC=C(C=C2)Br
C1=CC=C(C(=C1)C(=O)NCC(=O)N/N=C/C2=CN=CC=C2)F
C1=CC(=CN=C1)/C=N/NC(=O)CNC(=O)C2=CC=C(C=C2)F
C1=CC(=CC(=C1)Br)C(=O)NCC(=O)N/N=C/C2=CN=CC=C2
C1=CC(=CC(=C1)F)C(=O)NCC(=O)N/N=C/C2=CN=CC=C2
C1=CC(=CN=C1)/C=N/NC(=O)CNC(=O)C2=CC=C(C=C2)Cl
C1=CC=C(C(=C1)C(=O)NCC(=O)N/N=C/C2=CN=CC=C2)Cl
COC1=CC=CC(=C1)C(=O)NCC(=O)N/N=C/C2=CN=CC=C2
C1=CC=C(C(=C1)C(=O)NCC(=O)N/N=C/C2=CN=CC=C2)Br
COC1=CC(=CC(=C1OC)OC)C(=O)NCC(=O)N/N=C/C2=CN=CC=C2
CC(C)(C)C1=CC=C(C=C1)C(=O)NCC(=O)N/N=C/C2=CN=CC=C2
CC1=C(C(=NC2=C(C(=NN12)C)C3=CC=C(C=C3)F)C)CCC(=O)N4CCN(CC4)C5=CC=CC=C5
CC1=C(C(=NC2=C(C(=NN12)C)C3=CC=C(C=C3)F)C)CCC(=O)N4CCN(CC4)C5=CC=C(C=C5)F
CN1C(=NN=C1SCC2CCCO2)C3=CC=C(C=C3)N(C)C
CN1C(=NN=C1SCC2CCCO2)C3=CC=C(C=C3)[N+](=O)[O-]
CN1C(=NN=C1SCC2CCCO2)C3=CC(=CC=C3)[N+](=O)[O-]
CN1C(=NN=C1SCC2CCCO2)C3=CC=C(C=C3)OC
CCC1=CC=C(S1)C(=O)NCC2=CC=CS2
CC(C)(C#CC1=CC=C(S1)C(=O)NCC2=CC=CS2)O
C1=CSC(=C1)CNC(=O)C2=CC=C(S2)Cl
CC(=O)OC1=CC=CC(=C1)N2C(=O)C3=CC=CC=C3C2=O
COC1=C(C2=C(C=C1)C(=O)N(C2=O)C3=CC=C(C=C3)C(=O)OC)OC
CC1=CC=C(C=C1)N2C(=O)C3=CC=CC=C3C2=O
CC1=CC(=CC=C1)N2C(=O)C3=C(C2=O)C(=CC=C3)NC(=O)C
CC1=C(C(=CC=C1)C)N2C(=O)C3=CC=CC=C3C2=O
CC1=CC(=CC=C1)N2C(=O)C3=C(C2=O)C=C(C=C3)NC(=O)C
CCN(CC)C1=CC=C(C=C1)N2C(=O)C3=CC=CC=C3C2=O
CC(=O)NS(=O)(=O)C1=CC=C(C=C1)N2C(=O)C3=CC=CC=C3C2=O
CC(C)NS(=O)(=O)C1=CC=C(C=C1)N2C(=O)C3=CC=CC=C3C2=O
COC1=C(C2=C(C=C1)C(=O)N(C2=O)C3=CC=CC=C3)OC
CC(C)OC(=O)C1=CC2=C(C=C1)C(=O)N(C2=O)C3=CC=C(C=C3)OC
CC1=CC(=C(C=C1)N2C(=O)C3=C(C2=O)C=C(C=C3)C(=O)O)C
CC(C)OC1=CC=C(C=C1)N2C(=O)C3=CC=CC=C3C2=O
CCOC(=O)NC1=CC=CC=C1N2C(=O)C3=CC=CC=C3C2=O
CCCCC(=O)NC1=CC=CC2=C1C(=O)N(C2=O)C3=CC=CC=C3
CC1=CC=C(C=C1)N2C(=O)C3=C(C2=O)C(=CC=C3)NC(=O)C
CC1=CC=C(C=C1)N2C(=O)C3=C(C2=O)C=C(C=C3)NC(=O)C
CCOC1=CC=C(C=C1)N2C(=O)C3=CC=CC=C3C2=O
CCCOC(=O)C1=CC=C(C=C1)N2C(=O)C3=CC=CC=C3C2=O
CC1=C(C(=CC=C1)C)N2C(=O)C3=C(C2=O)C(=CC=C3)[N+](=O)[O-]
C1=CC=C(C=C1)N2C(=O)C3=C(C2=O)C(=CC=C3)[N+](=O)[O-]
CCOCCOC(=O)COC1=CC=C(C=C1)N2C(=O)C3=CC=CC=C3C2=O
CCOC1=CC=CC=C1N2C(=O)C3=C(C2=O)C=C(C=C3)C(=O)O
CC1=C(C=C(C=C1)N2C(=O)C3=CC=CC=C3C2=O)C
CC1=C(C=C(C=C1)N2C(=O)C3=C(C2=O)C(=C(C=C3)OC)OC)C
CC1=CC=C(C=C1)N2C(=O)C3=C(C2=O)C=C(C=C3)N
CC(=O)NC1=CC=C(C=C1)N2C(=O)C3=C(C2=O)C(=CC=C3)NC(=O)C
COC1=C(C2=C(C=C1)C(=O)N(C2=O)C3=CC=C(C=C3)O)OC
COC1=CC=C(C=C1)N2C(=O)C3=CC=CC=C3C2=O
CC(=O)OC1=C(C=C(C=C1)[N+](=O)[O-])N2C(=O)C3=CC=CC=C3C2=O
CC1=C(C=C(C=C1)N2C(=O)C3=C(C2=O)C=C(C=C3)N)C
CC(=O)NC1=CC=CC2=C1C(=O)N(C2=O)C3=CC(=CC=C3)OC(=O)C
CC(C)CC(=O)NC1=CC=CC2=C1C(=O)N(C2=O)C3=CC=CC=C3
CCCOC(=O)C1=CC2=C(C=C1)C(=O)N(C2=O)C3=CC=CC=C3
CC1=C(C=C(C=C1)N2C(=O)C3=CC=CC=C3C2=O)Cl
C=CCNS(=O)(=O)C1=CC=C(C=C1)N2C(=O)C3=CC=CC=C3C2=O
CC1=CC(=C(C=C1)OC(=O)C)N2C(=O)C3=C(C2=O)C=C(C=C3)C(=O)O
CC(C)(C)NS(=O)(=O)C1=CC=C(C=C1)N2C(=O)C3=CC=CC=C3C2=O
C1=CC2=C(C=C1C(=O)O)C(=O)N(C2=O)C3=C(C=CC(=C3)C(=O)O)Br
CN(C)C(=O)COC(=O)C1=CC(=C(C=C1OC)N2C(=O)C3=CC=CC=C3C2=O)Cl
CC(=O)NC1=CC=CC2=C1C(=O)N(C2=O)C3=CC=CC=C3OC(=O)C
C1=CC=C2C(=C1)C(=O)N(C2=O)C3=CC=C(C=C3)Cl
CC(=O)NC1=CC=CC2=C1C(=O)N(C2=O)C3=CC=C(C=C3)OC(=O)C
CC1=CC=C(C=C1)N2C(=O)C3=C(C2=O)C(=C(C=C3)OC)OC
CC(=O)OC1=CC=CC(=C1)N2C(=O)C3=C(C2=O)C=C(C=C3)C(=O)O
CC(C)COC(=O)C1=CC=C(C=C1)N2C(=O)C3=CC=CC=C3C2=O
CC1=C(C=CC=C1Cl)N2C(=O)C3=CC=CC=C3C2=O
CC(=O)NC1=CC2=C(C=C1)C(=O)N(C2=O)C3=CC=C(C=C3)OC
CC1=C(C=C(C=C1)N2C(=O)C3=C(C2=O)C=C(C=C3)C(=O)O)C
CC(=O)OC1=CC=CC=C1N2C(=O)C3=C(C2=O)C=C(C=C3)C(=O)O
CC1=CC=CC=C1N2C(=O)C3=C(C2=O)C(=CC=C3)[N+](=O)[O-]
C1=CC=C2C(=C1)C(=O)N(C2=O)C3=CC=CC=C3S(=O)C(F)(F)F
CC1=CC(=CC=C1)N2C(=O)C3=C(C2=O)C(=C(C=C3)OC)OC
CC1=CC=CC=C1N2C(=O)C3=C(C2=O)C(=CC=C3)NC(=O)C
CC1=C(C=C(C=C1)N2C(=O)C3=C(C2=O)C(=CC=C3)[N+](=O)[O-])C
C1CC2=CC=CC=C2N(C1)CC3=CC(=O)N4C=CSC4=N3
CC1=C(C(=CC=C1)N2C(=O)C3=CC=CC=C3N4C2=NNC4=S)C
CCC1=CC=C(C=C1)N2C(=O)C3=CC=CC=C3N4C2=NNC4=S.CN(C)C=O
CCC(C)C1=CC=C(C=C1)N2C(=O)C3=CC=CC=C3N4C2=NNC4=S
C1=CC=C(C=C1)N2C(=O)C3=CC=CC=C3N4C2=NNC4=S
COC1=CC=CC(=C1)N2C(=O)C3=CC=CC=C3N4C2=NNC4=S
C1=CC=C(C=C1)C(=O)CNC(=O)CSC2=NC=NC3=CC=CC=C32
C/C(=N/NC(=O)CCC(=O)NC1=CC(=CC=C1)Cl)/CCC2=CC=CO2
C/C(=N/NC(=O)CCC(=O)NC1=CC=C(C=C1)Br)/CCC2=CC=CO2
COC1=C(C=C(C=C1)S(=O)(=O)N2CCCC2)C(=O)NC3=CC=C(C=C3)N4CCOCC4
C1CCN(C1)S(=O)(=O)C2=CC=CC(=C2)C(=O)NC3=CC=C(C=C3)N4CCOCC4
CC(C)C1=NC(=CS1)CNC(=O)CCC2=NN=C(O2)C3=CSC=C3
CC1=NC(=CS1)C(C)NC(=O)CCC2=NN=C(O2)C3=CSC=C3
COC1=CC=CC(=C1)CNC(=O)CCCC(=O)NC(CC2=CC=CC=C2)C(=O)OC
C1COCCN1C2=C(C=C(C=C2)C(F)(F)F)NC(=O)CNCC3=CC=CC=N3.C(=O)(C(=O)O)O
CC1(CC2=C(CO1)SC3=NC(=S)NC(=C23)N)C
CC1=CC(=NC2=C1C=C3C(=C2)C=CN3C4[C@@H]([C@H]([C@H](CO4)O)O)O)C.Cl
C1CCC2(CC1)C(=C(NC(=C2C#N)SCC(=O)C3=CC=C(C=C3)Br)N)C#N
COC1=CC=C(C=C1)C(=O)CSC2=C(C3(CCCCC3)C(=C(N2)N)C#N)C#N
CC(=O)NC1=CC=C(C=C1)N(C(C2=CC=C(C=C2)F)C(=O)NC3CCCCC3)C(=O)C4=CC=CC=N4
CC(=O)C1=CC(=CC=C1)N(C(C2=CC=CC=C2)C(=O)NC3CCCCC3)C(=O)C4=CC=CC=N4
C1COCCN1C2=CC=C(C=C2)NC(=O)C3=CN4C=CC=CC4=N3
CC(C)CCNC(=O)CN(CC1CCCO1)C(=O)CCC(=O)NC2=CC=CC=N2
COCCNC(=O)CN(CC1CCCO1)C(=O)CCC(=O)NC2=CC=CC=N2
C1C(CC(=O)CC1=O)C2=CC=CO2
CCC1=NOC(=C1C(=O)NC2=NC(=C(S2)C)C3=CC=C(C=C3)F)C
CCC1=NOC(=C1C(=O)NC2=NC(=CS2)C3=C(C=C(C=C3)Cl)Cl)C
CC1=C(C(=NO1)C)C(=O)NC2=NC(=CS2)C3=CC=CC=C3Cl
CCC1=NOC(=C1C(=O)NC2=NC(=C(S2)C)C3=C(C=C(C=C3)Cl)Cl)C
CCC1=NOC(=C1C(=O)NC2=NC(=C(S2)C)C3=C(C=CC(=C3)C)C)C
CC1=C(C(=NO1)C)C(=O)NC2=NC(=CS2)C3=CC=C(C=C3)[N+](=O)[O-]
CC\1(C2=CC=CC=C2N(/C1=C\C(=O)COC(=O)C3COC4=CC=CC=C4O3)C)C
COC1=C(C=C(C=C1)/C=N/N2C=NC3=C(C2=O)NC4=CC=CC=C43)CO
CN(C)C1=C2C3=C(C(=NC=N3)SCC4=CC=C(C=C4)Cl)SC2=NC=C1
C1CCC(CC1)C(=O)NCC2C3=CC=CC=C3CCN2C(=O)CN4C(=O)C5=CC=CC=C5C4=O
CC1CCCCC1NC(=O)C2CCCN(C2)C(=O)NC3=CC(=CC=C3)OC
CN1C(=NN=C1SCC(=O)CC(=O)NC2=CC=CC=C2)CN3C=NC4=CC=CC=C43
C1CC2=C(C1)C(=NC3=C2C4=C(S3)C(=NC=N4)SCC(=O)O)C5=CC=CC=C5
CSC1=NC2=C(C(=N1)SCC(=O)O)SC3=C2C4=C(CCC4)C(=N3)C5=CC=CC=C5
CCN1C(=NN=C1SCC2=NC3=CC=CC=C3C(=O)N2)C4=CC=NC=C4
COCCN1C(=NN=C1SCC2=NC3=CC(=C(C=C3C(=O)N2)OC)OC)C4=CC=NC=C4
COCCN1C(=NN=C1SCC2=NC3=CC=CC=C3C(=O)N2)C4=CC=NC=C4
CCN1C(=NN=C1SCC2=NC3=CC(=C(C=C3C(=O)N2)OC)OC)C4=CC=NC=C4
CC1=C(C(N2C(=NC=N2)N1)C3=CNC4=CC=CC=C43)C(=O)OC(C)C
CCOC(=O)C1=C(NC2=NC=NN2C1C3=CNC4=CC=CC=C43)C
CC1=CC=C(C=C1)C(C(=O)NC(C)(C)C)N(CC2=CC=CS2)C(=O)C3=CSN=N3
CC(C)(C)NC(=O)C(C1=CC=CC=C1)N(CC2=CC=CS2)C(=O)C3=CSN=N3
CC(C)(C)NC(=O)C(C1=CC=CS1)N(CC2=CC=C(C=C2)F)C(=O)C3=CSN=N3
C1CCN(C1)S(=O)(=O)C2=CC=C(C=C2)OCC(=O)NCC3=CC=CC=N3
CC1=C(C=CC(=C1)S(=O)(=O)N2CCCC2)OCC(=O)NCC3=CC=CC=N3
C1CCN(C1)S(=O)(=O)C2=CC(=C(C=C2)OCC(=O)NCC3=CC=CC=N3)Cl
CC1=CC2=C(C=C1)OCC(=O)N2CC(=O)NCCC3=CNC4=CC=CC=C43
CN1C(=NN=N1)SCC(=O)N2C(CC(=N2)C3=CC=CS3)C4=CC(=C(C=C4)OC)OC
C[C@H]1COC2=C1C(=O)C(=O)C3=C2C=CC4=C3CCCC4(C)C
COC(=O)CCCN1C(=O)C2=CC=CC3=C2C(=CC=C3)C1=O
C1=CC2=C(C=CC3=C2C(=C1)C(=O)N(C3=O)N)C(=O)O
C1=CC2=C3C(=C1)C(=O)N(C(=O)C3=CC=C2)CCCCCC(=O)NCCO
CN1C(=O)C2=C3C(=C(C=C2)Cl)C=CC=C3C1=O
C1=CC2=C(C=CC3=C2C(=C1)C(=O)N(C3=O)O)Cl
CCN1C(=O)C2=C3C(=C(C=C2)Cl)C=CC=C3C1=O
C1=CC2=C3C(=C1)C(=O)N(C(=O)C3=CC=C2)CCCSCCC(=O)O
C1=CC2=C3C(=C1)C(=O)N(C(=O)C3=CC=C2)CC(=O)NCCCO
CCN1C(=O)C2=C3C(=C(C=C2)N)C=CC=C3C1=O
CC(C(=O)NC(C)(C)C)N1C(=O)C2=CC=CC3=C2C(=CC=C3)C1=O
C1=CC2=CC(=CC3=C2C(=C1)C(=O)NC3=O)Br
CCCCON1C(=O)C2=CC=CC3=C2C(=CC=C3)C1=O
C1=CC2=CC(=CC3=C2C(=C1)C(=O)NC3=O)[N+](=O)[O-]
CN(C)CCCN1C(=O)C2=C3C(=C(C=C2)[N+](=O)[O-])C=CC=C3C1=O
CCCCNC1=C2C=CC=C3C2=C(C=C1)C(=O)N(C3=O)CCCC
CCOC(=O)CCCCCN1C(=O)C2=CC=CC3=C2C(=CC=C3)C1=O
C1=CC2=C3C(=C1)C(=O)N(C(=O)C3=CC=C2)CCCCCC(=O)NCCCO
CNC1=C2C=CC=C3C2=C(C=C1)C(=O)N(C3=O)C
C#CCOC(=O)CN1C(=O)C2=CC=CC3=C2C(=CC=C3)C1=O
CN(C)CCCN1C(=O)C2=C3C(=C(C=C2)Br)C=CC=C3C1=O
CC(=O)OCCCN1C(=O)C2=CC=CC3=CC(=CC(=C32)C1=O)Br
CCN(CC)C(=O)CN1C(=O)C2=CC=CC3=C2C(=CC=C3)C1=O
C1=CC2=C(C=CC3=C2C(=C1)C(=O)N(C3=O)O)[N+](=O)[O-]
COC1=C2C=CC=C3C2=C(C=C1)C(=O)N(C3=O)O
C=CCN1C(=O)C2=C3C(=C(C=C2)Br)C=CC=C3C1=O
CN1C(=O)C2=C3C(=C(C=C2)N(C)C)C=CC=C3C1=O
CNS(=O)(=O)C1=CC2=C3C(=C1)C=CC=C3C(=O)NC2=O
CN(C)CCCN1C(=O)C2=CC=CC3=C2C(=CC=C3)C1=O
C1=CC2=C3C(=C1)C(=O)N(C(=O)C3=CC=C2)CCCC(=O)O
CCN(CC)CCN1C(=O)C2=CC=CC3=CC(=CC(=C32)C1=O)N
CN1C(=O)C2=C3C(=C(C=C2)N)C=CC=C3C1=O
COC1=CC2=C(C=C1)C(=CO2)CC(=O)OCC(=O)NC3=CC4=C(C=C3)OCO4
CSC1=C(C(=NS1)SC)NC(=O)N2CCCCC2
CCC1=CC=C(S1)S(=O)(=O)NCCC2=CN3C=CC=C(C3=N2)C
CCC1=CC=C(S1)S(=O)(=O)NCCC2=CN3C=CC(=CC3=N2)C
CC1=CC=CN2C1=NC(=C2)CCNS(=O)(=O)C3=CC=CS3
CCC1=CC=C(S1)S(=O)(=O)NCCC2=CN3C=CC=CC3=N2
C1=CC2=NC(=CN2C=C1)CCNS(=O)(=O)C3=CC=CS3
C1CC(OC1)CN2C(=O)C3C4CC(C3C2=O)C(C4Br)Br
C1CCC(CC1)NC2=NN=C(S2)SCC(=O)NN3C(=O)C4(CCCCC4)NC3=O
CC(C(C1=CC=CS1)N2CCN(CC2)C)NC(=O)C3=CC(=CC=C3)F
CC(C(C1=CC=CS1)N2CCN(CC2)C)NC(=O)C3=CC=C(C=C3)F
CCN1CCN(CC1)C(C2=CC=CS2)C(C)NC(=O)C3=CC=CC=C3F
CCN1CCN(CC1)C(C2=CC=CS2)C(C)NC(=O)C3=CC(=CC=C3)OC
CCN1CCN(CC1)C(C2=CC=CS2)C(C)NC(=O)C3=C(C(=CC=C3)OC)OC
CCN1CCN(CC1)C(C2=CC=CS2)C(C)NC(=O)C3=CC=CC=C3OC
CC(C(C1=CC=CS1)N2CCN(CC2)C)NC(=O)C3=CC(=CC=C3)OC
CCN1CCN(CC1)C(C2=CC=CS2)C(C)NC(=O)C3=CC=CC=C3
CCN1CCN(CC1)C(C2=CC=CS2)C(C)NC(=O)C3=C(C=CC=C3F)F
CC(C(C1=CC=CS1)N2CCN(CC2)C)NC(=O)C3=CC=C(C=C3)N(C)C
CC(C(C1=CC=CS1)N2CCN(CC2)C)NC(=O)C3=CC=CC=C3OC
COC1=CC=CC=C1NC(=S)N2CCN(CC2)C3=CC=CC=C3F
CCOC1=CC=CC=C1NC(=S)N2CCN(CC2)C3=CC=C(C=C3)O
CCOC1=CC=CC=C1N2CCN(CC2)C(=S)NC3=CC=C(C=C3)SC(F)F
C1CN(CCN1C2=CC=CC=C2O)C(=S)NC3=CC=C(C=C3)SC(F)F
COC1=CC=C(C=C1)N2CCN(CC2)C(=S)NC3=C(C=C(C=C3)OC)OC
C1CN(CCN1C2=CC=CC=C2F)C(=S)NC3=CC(=CC=C3)S(=O)(=O)C(F)F
CC1=CC(=CC=C1)NC(=S)N2CCN(CC2)C3=CC=C(C=C3)OC
CC1=CC(=CC=C1)NC(=S)N2CCN(CC2)C3=CC(=CC=C3)OC
COC1=CC=CC(=C1)N2CCN(CC2)C(=S)NC3=CC=CC=C3OC
C1CN(CCN1C2=CC=CC=C2Cl)C(=S)NC3=CC=C(C=C3)S(=O)(=O)N
CC1=CC(=C(C=C1)NC(=S)N2CCN(CC2)C3=CC=C(C=C3)OC)C
CC1=CC(=CC=C1)NC(=S)N2CCN(CC2)C3=CC=C(C=C3)F
COC1=C(C=C(C=C1)NC(=S)N2CCN(CC2)C3=CC=C(C=C3)[N+](=O)[O-])OC
CC1=C(C=C(C=C1)Cl)N2CCN(CC2)C(=S)NC3=CC=C(C=C3)CC(=O)OC
C1CN(CCN1C2=CC=C(C=C2)[N+](=O)[O-])C(=S)NC3=C(C=C(C=C3)F)F
COC1=CC=CC(=C1)N2CCN(CC2)C(=S)NC3=CC=C(C=C3)F
COC1=CC(=C(C=C1)NC(=S)N2CCN(CC2)C3=CC=CC=C3)OC
CCOC1=CC=CC=C1NC(=S)N2CCN(CC2)C3=CC=CC=C3F
C1CN(CCN1C2=CC=C(C=C2)[N+](=O)[O-])C(=S)NC3=CC=C(C=C3)F
COC1=CC=C(C=C1)N2CCN(CC2)C(=S)NC3=CC=CC=C3C(=O)OC
C1CN(CCN1C2=CC(=CC=C2)Cl)C(=S)NC3=CC(=CC=C3)S(=O)(=O)C(F)F
C1CN(CCN1C2=CC(=CC=C2)Cl)C(=S)NC3=CC=C(C=C3)S(=O)(=O)N
C1CN(CCN1C2=CC=C(C=C2)[N+](=O)[O-])C(=S)NC3=CC(=CC=C3)F
CCC1=CC=CC=C1NC(=S)N2CCN(CC2)C3=CC=CC=C3F
COC(=O)CC1=CC=C(C=C1)NC(=S)N2CCN(CC2)C3=CC=C(C=C3)F
COC1=CC=C(C=C1)N2CCN(CC2)C(=S)NC3=CC=CC=C3
CC1=CC=CC=C1NC(=S)N2CCN(CC2)C3=CC=CC=C3
CC1=C(C(=CC=C1)NC(=S)N2CCN(CC2)C3=CC=C(C=C3)OC)C
CC1=CC(=CC(=C1)NC(=S)N2CCN(CC2)C3=CC=C(C=C3)OC)C
CCC1=CC=C(C=C1)NC(=S)N2CCN(CC2)C3=CC=CC(=C3)C(F)(F)F
C1CN(CCN1C2=CC=C(C=C2)[N+](=O)[O-])C(=S)NC3=CC=CC=C3
CC1=CC(=CC(=C1)NC(=S)N2CCN(CC2)C3=CC(=CC=C3)OC)C
CC1=CC(=CC(=C1)NC(=S)N2CCN(CC2)C3=CC=C(C=C3)F)C
C1CN(CCN1C2=CC=CC(=C2)C(F)(F)F)C(=S)NC3=CC=C(C=C3)F
COC1=CC=C(C=C1)N2CCN(CC2)C(=S)NC3=CC=C(C=C3)S(=O)(=O)N
CC1=CC(=C(C=C1)C)NC(=S)N2CCN(CC2)C3=CC=C(C=C3)C(=O)C
COC1=CC=CC(=C1)NC(=S)N2CCN(CC2)C3=CC=C(C=C3)[N+](=O)[O-]
CC(=O)C1=CC=C(C=C1)N2CCN(CC2)C(=S)NC3=CC(=C(C=C3)Cl)Cl
CC1=C(C(=CC=C1)NC(=S)N2CCN(CC2)C3=CC=CC=C3F)C
CCC1=CC=C(C=C1)NC(=S)N2CCN(CC2)C3=CC(=CC=C3)OC
COC1=CC=CC(=C1)N2CCN(CC2)C(=S)NC3=CC=CC=C3
CC1=CC=CC=C1NC(=S)N2CCN(CC2)C3=CC=CC=C3Cl
COC(=O)C1=CC(=C(C=C1)C(=O)OC)NC(=S)N2CCN(CC2)C3=CC=CC=C3
CC1=CC(=C(C=C1)NC(=S)N2CCN(CC2)C3=CC(=CC=C3)OC)C
CC1=CC=C(C=C1)N2CCN(CC2)C(=S)NC3=CC=CC=C3
CC1=CC(=CC=C1)NC(=S)N2CCN(CC2)C3=C(C=CC(=C3)C)C
CC1=CC=CC=C1NC(=S)N2CCN(CC2)C3=CC=CC=C3C
CC1=CC(=C(C=C1)C)NC(=S)N2CCN(CC2)C3=CC=CC(=C3)C(F)(F)F
CC1=CC(=CC=C1)NC(=S)N2CCN(CC2)C3=CC=CC=C3
C1CN(CCN1C2=CC(=C(C=C2)Cl)Cl)C(=S)NC3=CC=C(C=C3)S(=O)(=O)N
C1CN(CCN1C2=CC=CC=C2)C(=S)NC3=CC=C(C=C3)[N+](=O)[O-]
COC(=O)C1=CC=CC=C1NC(=S)N2CCN(CC2)C3=CC=CC=C3
CC(=O)C1=CC=C(C=C1)NC(=S)N2CCN(CC2)C3=CC(=CC=C3)Cl
COC1=CC=C(C=C1)N2CCN(CC2)C(=S)NC3=CC=C(C=C3)CC(=O)OC
CC(=O)C1=CC=C(C=C1)N2CCN(CC2)C(=S)NC3=CC=CC=C3
CC(=O)C1=CC=C(C=C1)N2CCN(CC2)C(=S)NC3=CC(=CC=C3)F
CC1=CC=C(C=C1)N2CCN(CC2)C(=S)NC3=CC=CC=C3C
C1CN(CCN1C2=CC=CC=C2)C(=S)NC3=CC=CC(=C3)C(F)(F)F
COC1=CC=CC=C1NC(=S)N2CCN(CC2)C3=CC=C(C=C3)F
CC1=CC(=CC=C1)NC(=S)N2CCN(CC2)C3=CC=CC=C3OC
CCOC1=CC=CC=C1NC(=S)N2CCN(CC2)C3=CC=CC(=C3C)C
CCOC1=CC=CC=C1NC(=S)N2CCN(CC2)C3=CC=C(C=C3)OC
C1CN(CCN1C2=CC=CC(=C2)C(F)(F)F)C(=S)NC3=CC=CC(=C3)C(F)(F)F
COC1=C(C=C(C(=C1)C(=O)OC)NC(=S)N2CCN(CC2)C3=CC=CC=C3)OC
CC1=C(C(=CC=C1)N2CCN(CC2)C(=S)NC3=CC=CC=C3OC)C
CC1=CC(=C(C=C1)NC(=S)N2CCN(CC2)C3=CC=CC=C3F)C
CCOC1=CC=CC=C1NC(=S)N2CCN(CC2)C3=CC=CC=C3
CCOC1=CC=CC=C1N2CCN(CC2)C(=S)NC3=CC=C(C=C3)S(=O)(=O)N
COC1=CC=CC=C1N2CCN(CC2)C(=S)NC3=CC=C(C=C3)F
CC(=O)C1=CC=C(C=C1)N2CCN(CC2)C(=S)NC3=CC(=CC=C3)Cl
COC(=O)C1=CC(=C(C=C1)C(=O)OC)NC(=S)N2CCN(CC2)C3=CC(=CC=C3)Cl
COC(=O)C1=CC(=C(C=C1)C(=O)OC)NC(=S)N2CCN(CC2)C3=CC=C(C=C3)F
COC(=O)C1=CC(=C(C=C1)C(=O)OC)NC(=S)N2CCN(CC2)C3=CC=CC=C3F
CC(=O)C1=CC=C(C=C1)N2CCN(CC2)C(=S)NC3=CC=CC=C3C(F)(F)F
COC1=CC=C(C=C1)N2CCN(CC2)C(=S)NC3=CC(=CC=C3)OC
CCOC1=CC=CC=C1NC(=S)N2CCN(CC2)C3=CC(=CC=C3)OC
COC(=O)CC1=CC=C(C=C1)NC(=S)N2CCN(CC2)C3=CC(=CC=C3)O
CCC1=CC=CC=C1NC(=S)N2CCN(CC2)C3=CC(=CC=C3)OC
CC1=CC=C(C=C1)NC(=S)N2CCN(CC2)C3=CC=C(C=C3)OC
CC1=CC=C(C=C1)N2CCN(CC2)C(=S)NC3=CC=C(C=C3)Cl
CC1=CC(=C(C=C1)C)NC(=S)N2CCN(CC2)C3=CC=C(C=C3)OC
C1CN(CCN1C2=CC=C(C=C2)F)C(=S)NC3=CC(=CC=C3)S(=O)(=O)C(F)F
CC(=O)C1=CC=C(C=C1)N2CCN(CC2)C(=S)NC3=CC=CC=C3F
C1CN(CCN1C2=CC=C(C=C2)F)C(=S)NC3=CC=C(C=C3)[N+](=O)[O-]
CC1=C(C=C(C=C1)Cl)N2CCN(CC2)C(=S)NC3=C(C=CC(=C3)C(=O)OC)C(=O)OC
C1CN(CCN1C2=CC=CC=C2)C(=S)NC3=CC=C(C=C3)S(=O)(=O)N
COC(=O)C1=CC(=CC=C1)NC(=S)N2CCN(CC2)C3=CC=CC=C3F
COC1=CC=C(C=C1)N2CCN(CC2)C(=S)NC3=CC=CC=C3OC
COC1=CC=CC=C1N2CCN(CC2)C(=S)NC3=CC=CC=C3
COC1=CC=C(C=C1)N2CCN(CC2)C(=S)NC3=CC=C(C=C3)F
CN1C=C(C(=N1)C2=CC(=CC=C2)Cl)CN3CCN(CC3)CCOC
CC(C)[C@H]1CN(CCN1CC2=CN(N=C2C3=CC(=CC=C3)Cl)C)C
CCCCN1C(=O)C2=CC=CC=C2N=C1SCC(=O)NC3=C(C=CC(=C3)NC(=O)C4=CC=CO4)C
CCN(CC)S(=O)(=O)C1=CC=C(C=C1)C(=O)OC2=CC3=C(C=C2)OCO3
COC1=CC(=C(C=C1C(=O)OC2=CC3=C(C=C2)OCO3)OC)OC
C1OC2=C(O1)C=C(C=C2)OC(=O)C3=C(C=C(C=C3)F)Cl
COC1=C(C=C(C=C1)C(=O)OC2=CC3=C(C=C2)OCO3)OC
CC1=C(C2=NSN=C2C=C1)S(=O)(=O)NCC3=CC=NC=C3
CC1=CC(=NC(=N1)N2C(=CC(=N2)C)C)N/N=C/C3=C(C=C(C=C3)O)O
CC1=CC(=NC(=N1)N2C(=CC(=N2)C)C)N/N=C/C3=CC=C(C=C3)OC
CC1=CC(=NC(=N1)N2C(=CC(=N2)C)C)N/N=C\C3=CC=CC=C3OC
CC1=CC(=NC(=N1)N2C(=CC(=N2)C)C)N/N=C/C3=CC(=CC=C3)Cl
CC1=CC(=NC(=N1)N2C(=CC(=N2)C)C)N/N=C/C3=CC(=CC=C3)[N+](=O)[O-]
CC1=CC(=NC(=N1)N2C(=CC(=N2)C)C)N/N=C/C3=C(C=C(C=C3)OC)OC
CC1=CC(=NC(=N1)N2C(=CC(=N2)C)C)N/N=C\C3=CC=C(C=C3)Br
CC1=CC(=NC(=N1)N2C(=CC(=N2)C)C)N/N=C/C3=CC=C(C=C3)F
CCOC1=C(C=CC(=C1)/C=N/NC2=NC(=NC(=C2)C)N3C(=CC(=N3)C)C)O
CC1=CC(=NC(=N1)N2C(=CC(=N2)C)C)N/N=C/C3=CC=CC=C3[N+](=O)[O-]
CC1=CC(=C2C=C(C=CC2=N1)OC)SCC(=O)N3CCCCC3
C1CN(CCC1C(=O)NCCN2CCOCC2)C3=NC=NC4=C3SC5=CC=CC(=C54)F
CC1=CC(=CC(=C1)N(CC(=O)N/N=C/C2=CC=NC=C2)S(=O)(=O)C3=CC=CC=C3)C
C1CCC2=C(C1)C3=C(N=C2C4=CC=CC=C4)SC(=C3N)C(=O)O
COC(=O)C1=C(C2=C(S1)N=C(C3=C2CCCC3)C4=CC=CC=C4)N
CC1=CC=C(C=C1)C2=NC3=C(C4=C2CCCC4)C(=C(S3)C(=O)N)N
C1CCC2=C(C1)C3=C(N=C2C4=CC=CC=C4)SC(=C3N)C(=O)N
CC1=CC=C(C=C1)C2=NC3=C(C4=C2CCCC4)C(=C(S3)C(=O)C)N
COC1=C(C=CC(=C1)S(=O)(=O)N2CCN3CCCC3C2)N4C=NN=N4
CC1CN(CC(O1)C)S(=O)(=O)C2=CC=C(C=C2)C(=O)NC3=NN=C(O3)C
COCC1=NN=C(O1)NC(=O)C2=CC=C(C=C2)S(=O)(=O)N3CCOCC3
CCOC(=O)C1=C(OC2=C(C1C3=CC=CC=C3)C(=O)NC4=CC=CC=C42)N
CCOC(=O)C1=C(NC(=C1C(=O)COC(=O)C2=CC(=C(C=C2)Cl)S(=O)(=O)NCC3=CC=CC=C3)C)C
CC1=NC(=CS1)CNS(=O)(=O)C2=CC3=C(CCCC3)C=C2
C1=CC=C2C(=C1)N=CC(=N2)C(=O)NCC3=CN=CC=C3
CC1=CC=C(C=C1)CN2C(=CC(=N2)C)C(=O)NC3=CC=C(C=C3)Cl
COC(=O)C1=CC=CC=C1NC(=O)C2=CC(=NN2CC3=CC=CC=C3)[N+](=O)[O-]
CC1=CC=C(C=C1)NC(=O)C2=CC(=NN2CC3=CC=CC=C3)C(C)(C)C
CC(C)(C)C1=NN(C(=C1)C(=O)NC2=CC=C(C=C2)F)CC3=CC=C(C=C3)F
CC1=C(C=CC(=C1)OC)NC(=O)C2=CC(=NN2CC3=CC=CC=C3)[N+](=O)[O-]
CC1=CC(=CC=C1)CN2C(=CC(=N2)C(C)(C)C)C(=O)NC3=CC=C(C=C3)F
CC1=C(C=C(C=C1)S(=O)(=O)N(C)C)NC(=O)C2=CC(=NN2CC3=CC=CC=C3)C(C)(C)C
CC1=CC=C(C=C1)CN2C(=CC(=N2)C)C(=O)NC3=CC=CC=C3Cl
CCCCN(C1=CC=CC=C1)C(=O)C2=CC=CC3=C2OC(=C(C3=O)C)C4=CC=CC=C4
C1=CC=C(C=C1)C[C@@H](C(=O)OCC2=CC=CC=C2)NC(=O)C3=C(NC=N3)C(=O)NC(C4=CC=CC=C4)C5=CC=CC=C5
C1=CC=C(C=C1)OC2=CC=CC(=C2)NC(=O)CSC3=NC=NC4=C3C=NN4
C1=CC=C2C(=C1)C=C(O2)C(=O)OCCN3C(=O)C4=CC=CC=C4C3=O
CN1C2=CC=CC=C2N=C1C3=C(CN(C3=N)CC4=CC=CC=C4)O
C1=CC=C(C=C1)C2=NN=C(O2)COC(=O)CCN3C4=CC=CC=C4SC5=CC=CC=C53
CC1=NC(=NC=C1)NS(=O)(=O)C2=CC=C(C=C2)NC(=O)C3COC4=CC=CC=C4O3
C1C(OC2=CC=CC=C2O1)C(=O)NC3=CC=C(C=C3)S(=O)(=O)NC4=NC=CC=N4
CC1=CC(=NC(=N1)NS(=O)(=O)C2=CC=C(C=C2)NC(=O)C3COC4=CC=CC=C4O3)C
CC1(CC(C2=CC=CC=C2N1C(=O)C3CCCO3)(C)C4=CC=CC=C4)C
CC1=NN=C(S1)NC(=O)CSC2=NN=C(N2CC3=CC=CC=C3)CC4=CC=CC=C4
CCC1=NN=C(S1)NC(=O)CSC2=NN=C(N2CC3=CC=CC=C3)CC4=CC=CC=C4
CC1=CC2=C(C=C1C)N=C(C(=C2)C)NCCNC(=O)C3=CC=CS3
C1COCCN1C(=O)C2=CN(N=C2C3=CC=C(C=C3)Cl)C4=CC=CC=C4
C1COCCN1C(=O)C2=CN(N=C2C3=CC=C(C=C3)Br)C4=CC=CC=C4
C1COCCN1C(=O)C2=CN(N=C2C3=CC(=CC=C3)Br)C4=CC=CC=C4
CC1=C(C=C(C=C1)C2=NN(C=C2C(=O)N3CCOCC3)C4=CC=CC=C4)C
COC1=CC=C(C=C1)C2=NN(C=C2C(=O)N3CCOCC3)C4=CC=CC=C4
C1COCCN1C(=O)C2=CN(N=C2C3=CC=C(C=C3)F)C4=CC=CC=C4
C1COCCN1C(=O)C2=CN(N=C2C3=CC=CC=C3)C4=CC=CC=C4
CC1=CC=C(C=C1)C2=NN(C=C2C(=O)N3CCOCC3)C4=CC=CC=C4
CC(C)N1C2=CC=CC=C2N=C1SC3CCOC3=O
C1COC(=O)C1SC2=NC3=CC=CC=C3N2
CC1(CC2=C(C(C(C(=N2)SC)(CC=C)C#N)C3=CC=C(C=C3)Br)C(=O)C1)C
CC(=O)N=C1N(C2=NC3=CC=CC=C3N=C2S1)N(C(=O)C)C(=O)C
CC1=CC=C(C=C1)NC(=O)COC2=CC=C(C=C2)/C=C/3\C(=O)NC(=O)N3
COC1=C(C=CC(=C1)/C=C/2\C(=O)NC(=O)N2)OCC(=O)NC3=CC=C(C=C3)F
C1=CC(=CC=C1/C=C/2\C(=O)NC(=O)N2)OCC(=O)NC3=CC=C(C=C3)F
COCCCN1C(=O)C2=C(C=CS2)N3C1=NN=C3CCCC(=O)NCC4CCCO4
CCCN1C(=O)C2=C(C=CS2)N3C1=NN=C3CCCC(=O)NCC4CCCO4
COC1=CC=CC=C1CCC(=O)NC2=CC3=C(CCN(C3)CCCN4C=CC=N4)C=C2
C1CCN(CC1)C(=O)CSC2=NN=C(C=C2)C3=CC(=CC=C3)[N+](=O)[O-]
CC1CCN(CC1)C(=O)CSC2=NN=C(C=C2)C3=CC=C(C=C3)F
C1CCN(CC1)C(=O)CSC2=NN=C(C=C2)C3=CC=CC=C3
C1CCN(CC1)C(=O)CSC2=NN=C(C=C2)C3=CC=C(C=C3)F
CC1CCCCN1C(=O)CSC2=NN=C(C=C2)C3=CC=C(C=C3)F
CC1CCN(CC1)C(=O)CSC2=NN=C(C=C2)C3=CC(=CC=C3)[N+](=O)[O-]
CC1CCN(CC1)C(=O)CSC2=NN=C(C=C2)C3=CC=CC=C3
C1CCN(CC1)C(=O)C2=C(N=C(S2)N3CCOCC3)C4=CC=CC=C4
CC1=CC=C(C=C1)C2=C(SC(=N2)N3CCOCC3)C(=O)N4CCCCC4
CC(=CCN1CCN(CC1CCO)CC2=CC=C(C=C2)OC3=NC=CC=N3)C
CC(C)N1CCN(CC1CCO)CC2=CC=C(C=C2)OC3=NC=CC=N3
CC(C)CN1CCN(CC1CCO)CC2=CC=C(C=C2)OC3=NC=CC=N3
CC(C)CCN1CCN(CC1CCO)CC2=CC=C(C=C2)OC3=NC=CC=N3
C1CN(C(OC1)CNC(=O)C(=O)NCCC2=CC=CO2)S(=O)(=O)C3=CC=C(C=C3)Cl
COC1=CC=C(C=C1)S(=O)(=O)N2CCCOC2CNC(=O)C(=O)NCCC3=CC=CO3
C1CN(C(OC1)CNC(=O)C(=O)NCCC2=CC=CO2)S(=O)(=O)C3=CC=CC=C3
CC1=C(C=CC(=C1)S(=O)(=O)N2CCCOC2CNC(=O)C(=O)NCCC3=CC=CO3)OC
C1CN(C(OC1)CNC(=O)C(=O)NCCC2=CC=CO2)S(=O)(=O)C3=CC=C(C=C3)F
CC1=CC(=C(C=C1)C)S(=O)(=O)N2CCCOC2CNC(=O)C(=O)NCCC3=CC=CO3
C1CN(C(OC1)CNC(=O)C(=O)NCCC2=CC=CO2)S(=O)(=O)C3=C(C=CC(=C3)F)F
CC1=C(C=CC(=C1)S(=O)(=O)N2CCCOC2CNC(=O)C(=O)NCCC3=CC=CO3)F
COC1=C(C=C(C=C1)S(=O)(=O)N2CCCOC2CNC(=O)C(=O)NCCC3=CC=CO3)OC
C1CN(CCC1C(=O)NC2=CN=CC=C2)S(=O)(=O)C3=CC=CC4=NON=C43
COC1=CC(=C(C=C1/C=N/NC(=O)C2=NC=CN=C2)OC)OC
C1=CC(=C(C=C1[N+](=O)[O-])/C=N/NC(=O)C2=NC=CN=C2)Cl
C/C(=N\NC(=O)C1=NC=CN=C1)/C2=CC=C(C=C2)[N+](=O)[O-]
COC1=CC=CC(=C1O)/C=N/NC(=O)C2=NC=CN=C2
COC1=CC=CC(=C1)/C=N/NC(=O)C2=NC=CN=C2
C1=CC(=C(C=C1/C=N/NC(=O)C2=NC=CN=C2)[N+](=O)[O-])Cl
COC1=C(C(=C(C=C1)/C=N/NC(=O)C2=NC=CN=C2)OC)OC
COC1=C(C=C(C=C1)/C=N/NC(=O)C2=NC=CN=C2)O
COC1=CC=CC(=C1OC)/C=N/NC(=O)C2=NC=CN=C2
C1=CC=C(C(=C1)/C=N/NC(=O)C2=NC=CN=C2)[N+](=O)[O-]
C1=CC(=CC=C1/C=N/NC(=O)C2=NC=CN=C2)[N+](=O)[O-]
CCN(CC)C1=CC=C(C=C1)/C=N/NC(=O)C2=NC=CN=C2
CCN(CC)C1=CC(=C(C=C1)/C=N/NC(=O)C2=NC=CN=C2)O
COC1=CC(=C(C=C1)OC)/C=N/NC(=O)C2=NC=CN=C2
COC1=C(C=CC(=C1)/C=N/NC(=O)C2=NC=CN=C2)O
COC1=CC(=CC(=C1OC)OC)/C=N/NC(=O)C2=NC=CN=C2
C1=CC(=CC(=C1)[N+](=O)[O-])/C=N/NC(=O)C2=NC=CN=C2
CCOC(=O)C1=C(C2=C(N1C3=CC=CC=C3)N=CNC2=O)C
COC1=C(C=CC(=C1)NC(=O)C2C3CC(C2C(=O)O)C=C3)NC(=O)C4=CC=CC=C4
COC1=CC=CC(=C1)C(=O)NC2=CC=C(C=C2)NC(=O)C3C4CC(C3C(=O)O)C=C4
CC(C)N(C1=CC=CC=C1)C2=CC=C(C=C2)NC(=O)COC(=O)CCN3C(=O)C4=C(C3=O)C(=CC=C4)[N+](=O)[O-]
CSC1=NC2=C(S1)C=CC(=C2)S(=O)(=O)N3CCOCC3
CC1=CC2=C(N1C)C=CC(=C2)CNC(=O)NC3=CC=CC=C3
CC1=CC=C(C=C1)NC(=O)NCC2=CC3=C(C=C2)NC(=C3)C
CC1=CC(=CC=C1)NC(=O)NCC2=CC3=C(C=C2)N(C(=C3)C)C
CC1=CC2=C(N1C)C=CC(=C2)CNC(=O)NC3=CC(=CC=C3)Cl
CC1=CC2=C(N1C)C=CC(=C2)CNC(=O)NC3=CC(=C(C=C3)Cl)Cl
CC1=CC2=C(N1)C=CC(=C2)CNC(=O)NC3=CC=CC=C3
CC1=CC(=CC=C1)NC(=O)NCC2=CC3=C(C=C2)NC(=C3)C
C1=CC(=CN=C1)C2=CSC(=N2)C3=CN=CC=C3
C1CC(OC1)CNC(=S)NNC(=O)C2=CC=C(C=C2)S(=O)(=O)N3CCOCC3
COCCCNC(=O)CN1C=C(C2=CC=CC=C21)C(=O)C3=CC=CS3
C1=CC=C2C(=C1)C(=CN2CC(=O)N)C(=O)C3=CC=CS3
COC(=O)CN1C=C(C2=CC=CC=C21)C(=O)C3=CC=CS3
C1=CC=C2C(=C1)C(=CN2CC(=O)O)C(=O)C3=CC=CS3
CCN1C=C(C2=CC=CC=C21)C(=O)C3=CC=CS3
CCOC(=O)CN1C=C(C2=CC=CC=C21)C(=O)C3=CC=CS3
COCCNC(=O)CN1C=C(C2=CC=CC=C21)C(=O)C3=CC=CS3
CC1=CC=C(C=C1)S(=O)(=O)NC2=NC(=C(S2)C(=O)N/N=C(/C)\C3=C(N=C(S3)N)C)C
CC1=C(SC(=N1)N)/C(=N\NC(=O)C2=C(N=C(S2)NS(=O)(=O)C3=CC=CC=C3)C)/C
COC1=CC(=CC=C1)S(=O)(=O)NC2=CC=C(C=C2)C(=O)N3CCN(CC3)C(=O)C4=CC=CO4
CC1=C(C=CC(=C1)S(=O)(=O)NC2=CC=C(C=C2)C(=O)N3CCN(CC3)C(=O)C4=CC=CO4)F
C1C2=NN=C(N2C3=CC=CC=C3S1)C4=CC=CC=C4
C1C2=NN=C(N2C3=CC=CC=C3S1)C4=CC=C(C=C4)Cl
C1C2=NN=C(N2C3=CC=CC=C3S1)C4=CC=CC=C4Cl
COC1=C(C=C(C=C1)C2=NN=C3N2C4=CC=CC=C4SC3)OC.Cl
COC1=CC(=C(C=C1)C=C2C3=CC=CC=C3C(=O)C4=CC=CC=C42)OC
CCN1CCN(CC1)C2=CC=C(C=C2)NC(=O)C3=NC=CN=C3
CC1=CN=C(C=N1)C(=O)NC2=CC=C(C=C2)N3CCN(CC3)C(=O)OC(C)(C)C
COC1=CC=C(C=C1)N2CCN(CC2)C(=O)CN3C=NC=N3
CC1=C(C(=CC=C1)C)N2CCN(CC2)C(=O)CN3C=NC=N3
C1CN(CCN1C2=CC=C(C=C2)F)C(=O)CN3C=NC=N3
CC1=CC=C(C=C1)C2=NOC(=N2)CCC(=O)NCCN3CCN(CC3)CC4=CC=CC=C4
C1CN(CCN1CCNC(=O)CCC2=NC(=NO2)C3=CC=CC=C3F)CC4=CC=CC=C4
COC(=O)NC1=NC=C(S1)CN2CCC3=CC=CC=C3C2
CC1=CC(N2C3=C1C=C(C=C3C(=O)C2=O)OC(=O)C4=CC=CO4)(C)C
COC1=CC=C(C=C1)CCNC2=CC(=O)N(C2=O)C3=CC=C(C=C3)F
CN1C2=C(C=N1)N=CNC2=O
CC1=CC(=C(C=C1)C)OCCCC(=O)NC2CCCCC2
CC1=CC=CC=C1OCCCC(=O)NC2CCCCC2
CC1CCCCC1NC(=O)CCCOC2=CC=C(C=C2)C(=O)C
CC1=CC(=CC=C1)OCCCC(=O)NC2CCCCC2
CC1=CC=C(C=C1)OCCCC(=O)NC2CCCCC2
CC1CCC(CC1)NC(=O)CCCOC2=CC=C(C=C2)C(=O)C
C1CCC(CC1)NC(=O)CCCOC2=CC=C(C=C2)Cl
C1CC(CCC1NC(=O)CCCOC2=CC(=CC=C2)Br)O
CCOC(=O)C1=C(C(=C(N1)C)C(=O)N2CCC3=CC=CC=C32)C
COC1=C(C=C(C=C1)C2=NN(C=C2/C=C\3/C(=O)N=C(S3)N)CCC(=O)O)OC
COC1=CC=C(C=C1)C2=NN(C=C2/C=C\3/C(=O)N=C(S3)N)CCC(=O)O
C1=CC(=CC=C1C2=NN(C=C2/C=C\3/C(=O)N=C(S3)N)CCC(=O)O)Cl
C1=CC(=CC=C1C2=NN(C=C2/C=C\3/C(=O)N=C(S3)N)CCC(=O)O)F
CC(=O)NC1=NC(=O)/C(=C/C2=CN(N=C2C3=CC=CC=C3)C(=O)C)/S1
CC1CC(=O)NN=C1C2=CC=C(C=C2)N3CCN(CC3)C(=O)CC4=CC=C(C=C4)OC
CN(C)C1=NC(=NC(=N1)SCCOC(=O)NC2=CC=CC=C2)N(C)C
CCNC1=NC(=NC(=N1)SCCOC(=O)NC2=C(C=C(C=C2)Cl)Cl)NCC
CC(C)NC1=NC(=NC(=N1)SCCOC(=O)NC2=C(C=C(C=C2)Cl)Cl)NC(C)C
CCNC1=NC(=NC(=N1)SCCOC(=O)NC2=CC=CC=C2)NCC
CCN(CC)C1=NC(=NC(=N1)SCCOC(=O)NC2=CC=CC=C2)N(CC)CC
CC1=NN=C(S1)SCSC2=NN=C(S2)C
C1CCC(CC1)CCC(=O)NC2=NCCS2
C1CCC(CC1)NC(=O)C2CCN(CC2)C(=O)C3=CC=C(C=C3)C4=CC=CC=C4
CC1=C(C(=O)N(N1C)C2=CC=CC=C2)NC(=O)NCCN3C(=O)C4C5CC(C4C3=O)C=C5
C1COC2(O1)CC=C3[C@H](C2)[C@H](C(C(=C3C#N)N)(C#N)C#N)C4=C(C=CC=C4F)F
CC(C)(C)C1=CC=C(C=C1)C(=O)NC(=S)N2CCN(CC2)C
CN1CCN(CC1)C(=S)NC(=O)C2=CC=CC=C2Cl
CCOC(=O)N1CCN(CC1)C(=S)NC(=O)C2=CC=C(C=C2)Br
CN1CCN(CC1)C(=S)NC(=O)C2=CC(=CC=C2)S(=O)(=O)N(C)C
CN1CCN(CC1)C(=S)NC(=O)C2=CC=C(C=C2)Cl
CN1CCN(CC1)C(=S)NC(=O)C2=CC=CC=C2Br
CC1=C(C=C(C=C1)C(=O)NC(=S)N2CCN(CC2)C)Br
CN1CCN(CC1)C(=S)NC(=O)C2=CC=C(C=C2)OC
C1CN(CCN1C=O)C(=S)NC(=O)C2=CC=C(C=C2)Cl
CN1CCN(CC1)C(=S)NC(=O)C2=CC(=C(C=C2)OC)Br
CC1=CC=C(C=C1)C(=O)NC(=S)N2CCN(CC2)C
CCOC(=O)N1CCN(CC1)C(=S)NC(=O)C2=CC=C(C=C2)F
CCOC(=O)N1CCN(CC1)C(=S)NC(=O)C2=CC(=C(C=C2)F)F
CCOC(=O)N1CCN(CC1)C(=S)NC(=O)C2=C(C=CC(=C2)Br)Cl
CN1CCN(CC1)C(=S)NC(=O)C2=CC=C(C=C2)Br
CN1CCN(CC1)C(=S)NC(=O)C2=CC(=CC=C2)[N+](=O)[O-]
CC1=CC(=CC=C1)C(=O)NC(=S)N2CCN(CC2)C
CC1=C(C=C(C=C1)C(=O)NC(=S)N2CCN(CC2)C(=O)OC(C)(C)C)Br
C1=CC=NC(=C1)C(=O)N/N=C/C2=CC=C(C=C2)OC(=O)C3=CC=CO3
CC1=CC(=C(C=C1)C)C(=O)COC(=O)CCN2C(=O)C3C4CCC(C4)C3C2=O
CC1=C(C=C(C=C1)C(=O)COC(=O)CCN2C(=O)C3C4CCC(C4)C3C2=O)C
C1CC2CC1C3C2C(=O)N(C3=O)CCC(=O)OCC(=O)C4=CC(=CC=C4)[N+](=O)[O-]
C1C2C3C(C1C(C2Br)Br)C(=O)N(C3=O)CCC(=O)OCC(=O)C4=CC(=CC=C4)[N+](=O)[O-]
CC1=CC=C(C=C1)C(=O)COC(=O)CCN2C(=O)C3C4CC(C3C2=O)C(C4Br)Br
COC1=CC=C(C=C1)C(=O)COC(=O)CCN2C(=O)C3C4CC(C3C2=O)C(C4Br)Br
C1CC2CC1C3C2C(=O)N(C3=O)CCC(=O)OCC(=O)C4=CC=C(C=C4)Br
C1C2C3C(C1C(C2Br)Br)C(=O)N(C3=O)CCC(=O)OCC(=O)C4=CC=CC=C4
COC1=CC=C(C=C1)C(=O)COC(=O)CCN2C(=O)C3C4CCC(C4)C3C2=O
CC1=C(C=C(C=C1)C(=O)COC(=O)CCN2C(=O)C3C4CCC(C4)C3C2=O)[N+](=O)[O-]
COC1=CC=C(C=C1)C(=O)COC(=O)CCN2C(=O)[C@H]3[C@H]4C[C@@H]([C@H]3C2=O)C(C4Br)Br
C1CC2CC1C3C2C(=O)N(C3=O)CCC(=O)OCC(=O)C4=CC=C(C=C4)Cl
C1CC2CC1C3C2C(=O)N(C3=O)CCC(=O)OCC(=O)C4=CC=CC=C4
CC1CCN(CC1)S(=O)(=O)C2=CC=C(C=C2)NC(=O)C3=CC=CS3
CC1CCCCN1S(=O)(=O)C2=CC=C(C=C2)NC(=O)C3=CC=CS3
CCC1CCCCN1S(=O)(=O)C2=CC=C(C=C2)NC(=O)C3=CC=CS3
CC(C)(C)CN1CCNC(=O)C1CC(=O)NCC2=CC(=CC=C2)N3C=CC=N3
CC1=CC=C(C=C1)N2C(=O)[C@@H]3[C@H](C2=O)C4CCCN4[C@@H]3C(=O)C5=CC=CC=C5
CC(=O)OC1=CC=C(C=C1)N2C(=O)C3C4CCCN4C(C3C2=O)C(=O)C5=CC=C(C=C5)Cl
CCOC(=O)C1=CC=C(C=C1)N2C(=O)C3C4CCCN4C(C3C2=O)C(=O)C5=CC=C(C=C5)Cl
COC1=CC=C(C=C1)N2C(=O)C3C4CCCN4C(C3C2=O)C(=O)C5=CC=CC=C5
C1CC2[C@@H]3[C@H]([C@H](N2C1)C(=O)C4=CC=CC=C4)C(=O)N(C3=O)C5=CC=C(C=C5)F
C1CC2C3C(C(N2C1)C(=O)C4=CC=C(C=C4)Cl)C(=O)N(C3=O)C5=CC=CC=C5
COC1=CC=C(C=C1)N2C(=O)C3C4CCCN4C(C3C2=O)C(=O)C5=CC=C(C=C5)Cl
CC1=CC=C(C=C1)N2C(=O)C3C4CCCN4C(C3C2=O)C(=O)C5=CC=C(C=C5)Cl
CC(=O)C1=CC=C(C=C1)N2C(=O)C3C4CCCN4C(C3C2=O)C(=O)C5=CC=C(C=C5)Cl
CC1=C(C=C(C=C1)NC(=O)C2=CC(=CC=C2)OCC3=C(ON=C3C)C)S(=O)(=O)NC4=CC=CC=C4Cl
CC1=C(C(=NO1)C)COC2=CC=CC(=C2)C(=O)NC3=CC(=C(C=C3)OC)S(=O)(=O)NC4=CC=C(C=C4)OC
COC1=CC=CC(=C1)C2=C3C(=NC=C2)NN(C3=O)C4=CC=CC=C4
COC1=CC=C(C=C1)C2=C3C(=NC=C2)NN(C3=O)C4=CC=CC=C4
CC1=CC=C(C=C1)C2=C3C(=NC=C2)NN(C3=O)C4=CC=CC=C4
CC1=CC=CC=C1C2=C3C(=NC=C2)NN(C3=O)C4=CC=CC=C4
CC1=CC(=C2C(=N1)NN(C2=O)C3=CC=CC=C3)C4=CC=CC=C4
C1=CC=C(C=C1)N2C(=O)C3=C(C=CN=C3N2)C4=CC(=CC=C4)[N+](=O)[O-]
C1=CC=C(C=C1)C2=C3C(=NC=C2)NN(C3=O)C4=CC=CC=C4
C1=CC=C(C=C1)N2C(=O)C3=C(C=CN=C3N2)C4=CC=C(C=C4)[N+](=O)[O-]
COC1=C(C=C(C=C1)C2C3=C(C=C(C=C3)O)OC4=C2C5=NC(=NN5C=N4)C6=CN=CC=C6)OC
C1C(OC2=CC=CC=C2O1)CNC3=NC(=NC4=CC=CC=C43)C5=CN=CC=C5
CN(CC1COC2=CC=CC=C2O1)C3=NC(=NC4=CC=CC=C43)C5=CN=CC=C5
CC1=CC=C(C=C1)S(=O)(=O)NCC2CCN(CC2)C3=CC=C(C=C3)S(=O)(=O)N4CCOCC4
C1CN(CCC1CNS(=O)(=O)C2=CC=C(C=C2)F)C3=CC=C(C=C3)S(=O)(=O)N4CCOCC4
C1CN(CCC1CNS(=O)(=O)C2=CC=CC=C2)C3=CC=C(C=C3)S(=O)(=O)N4CCOCC4
C1CCCN(CC1)C(=O)C2=CC(=CC=C2)N3C(=O)C4C5CC(C4C3=O)C=C5
C1=CC=C2C(=C1)C(=O)N(S2(=O)=O)CC(=O)NCC3=CC=CS3
CCCC1=C(C(=O)N(N1)C2=CC=C(C=C2)[N+](=O)[O-])C=NCCN3CCNCC3
CC1=C(C(=O)N(N1)C2=CC=C(C=C2)[N+](=O)[O-])C=NCCN3CCN(CC3)C(=O)C(C)C
CC1=C(C(=O)N(N1)C2=CC=C(C=C2)[N+](=O)[O-])C=NCCN3CCN(CC3)C(=S)NCC=C
CC1CCC(CC1)N2CCN(CC2)C(=O)COC3=CC=CC=C3.C(=O)(C(=O)O)O
C1CC1C2=NN=C(S2)NC(=O)C3=CC(=C(C=C3)Cl)S(=O)(=O)N4CCC5=CC=CC=C5C4
CCCOC1=CC=C(C=C1)/C=C/C(=O)N2CCOCC2
CC1CN(CC(O1)C)C(=O)/C(=C\C2=CC=CC=C2)/C
CC1CN(CC(O1)C)C(=O)/C=C/C2=CC=C(C=C2)SC(F)F
CC(=O)N/C(=C\C1=CC=CC=C1)/C(=O)N2CCOCC2
CC1=CC=CC=C1/C=C/C(=O)N2CCOCC2
C1COCCN1C(=O)/C=C/C2=CC=C(C=C2)OCCCF
COC1=C(C(=CC(=C1)/C=C(\C#N)/C(=O)N2CCOCC2)Br)O
C1COCCN1C(=O)/C=C/C2=CC(=CC=C2)[N+](=O)[O-]
CC1CN(CC(O1)C)C(=O)/C=C/C2=C(C(=CC=C2)OC)OC
C1COCCN1C(=O)/C=C/C2=CC=CC=C2[N+](=O)[O-]
C1COCCN1C(=O)/C=C/C2=CC=C(C=C2)Cl
C1COCCN1C(=O)/C=C/C2=C(C=CC=C2Cl)Cl
COC1=C(C=C(C=C1)/C=C(\C#N)/C(=O)N2CCOCC2)Br
CC(C)C1=CC=C(C=C1)/C=C/C(=O)N2CCOCC2
COC1=C(C=C(C=C1)/C=C/C(=O)N2CCOCC2)OC
CC1CN(CC(O1)C)C(=O)/C=C/C2=CC(=CC=C2)[N+](=O)[O-]
CC1CN(CC(O1)C)C(=O)/C=C/C2=CC(=C(C=C2)OC)OC
C1COCCN1C(=O)/C=C/C2=CC(=C(C=C2)Cl)Cl
CCOC1=C(C=C(C=C1)/C=C/C(=O)N2CCOCC2)OC
C1COCCN1C(=O)/C=C/C2=CC=CC=C2
CC1CN(CC(O1)C)C(=O)/C=C/C2=CC=CC=C2Cl
CC(C)CC1=CC=C(C=C1)/C=C/C(=O)N2CCOCC2
CC1CN(CC(O1)C)C(=O)/C=C/C2=CC=CC=C2[N+](=O)[O-]
CC1CN(CC(O1)C)C(=O)/C=C/C2=CC(=C(C(=C2)OC)OC)OC
CCCCCCOC1=C(C=C(C=C1)/C=C/C(=O)N2CCOCC2)OC
C1COCCN1C(=O)/C=C/C2=CC=CC=C2Cl
C1COCCN1C(=O)/C=C/C2=CC=CC=C2C#N
COC1=CC=CC=C1/C=C/C(=O)N2CCOCC2
C1COCCN1C(=O)/C=C/C2=C(C=CC=C2Cl)F
CC(C)(C)C1=CC=C(C=C1)/C=C/C(=O)N2CCOCC2
CC1=CC=CC=C1NC(=O)C2=C(N(N=N2)C3=CC4=C(C=C3)OCCO4)N
C1COC2=C(O1)C=CC(=C2)N3C(=C(N=N3)C(=O)NC4=CC=CC=C4Cl)N
C1COC2=C(O1)C=CC(=C2)N3C(=C(N=N3)C(=O)NC4=CC(=CC=C4)F)N
CCOC1=CC=CC=C1NC(=O)C2=C(N(N=N2)C3=CC4=C(C=C3)OCCO4)N
C1COC2=C(O1)C=CC(=C2)N3C(=C(N=N3)C(=O)NC4=CC=CC=C4)N
CC1=CC=C(C=C1)NC(=O)C2=C(N(N=N2)C3=CC4=C(C=C3)OCCO4)N
CCOC(=O)/C=C/1\CN(S(=O)(=O)C2=CC=CC=C12)CC3=CC=C(C=C3)OC
CCOC(=O)/C=C/1\CN(S(=O)(=O)C2=C1C=C(C=C2)C(F)(F)F)CC3=CC(=C(C(=C3)OC)OC)OC
CCOC(=O)/C=C/1\CN(S(=O)(=O)C2=CC=CC=C12)C(C)C3=CC=CC=C3
CCOC(=O)/C=C/1\CN(S(=O)(=O)C2=CC=CC=C12)CC3=CC(=C(C(=C3)OC)OC)OC
CC1\2C3C4CC5C3C1/C(=N\O)/C5C4/C2=N\O
CC1=CC=C(C=C1)NC(=O)C2=C(C=CC(=C2)N3C(=O)CCC3=O)N4CCOCC4
CC(C)(C)C1=CC=C(C=C1)C(=O)NNC2=CC(=NC(=N2)N3CCOCC3)N4CCOCC4
C1COCCN1C2=NC(=NC(=C2)NNC(=O)C3=C(C=C(C=C3)Cl)Cl)N4CCOCC4
C1COCCN1C2=NC(=NC(=C2)NNC(=O)C3=CC=C(C=C3)[N+](=O)[O-])N4CCOCC4
C1COCCN1C2=NC(=NC(=C2)NNC(=O)C3=CC(=C(C=C3)Cl)Cl)N4CCOCC4
C1=CC=C(C=C1)CN2C(=NN=C2SCC(=O)NC(=O)NCC3=CC=CO3)C4=CC=CO4
C1CN(CCC1C2=NC3=C(C(=O)N2)N=NN3CC4=CC5=C(C=C4)OCCO5)S(=O)(=O)C6=CC=CC=C6F
CC1=CC(=C(C=C1)C)S(=O)(=O)N2CCC(CC2)C3=NC4=C(C(=O)N3)N=NN4CC5=CC6=C(C=C5)OCCO6
C1CN(CCC1C2=NC3=C(C(=O)N2)N=NN3CC4=CC5=C(C=C4)OCCO5)S(=O)(=O)C6=CC=CC=C6
C1CN(CCC1C2=NC3=C(C(=O)N2)N=NN3CC4=CC5=C(C=C4)OCCO5)S(=O)(=O)C6=CC=C(C=C6)F
CC(C)CC(C(=O)O)NC=O.COC1=C(C=C2C(=C1)C34CCN5C3CC6C7C4N2C(=O)CC7OCC=C6C5)OC
COC1=C(C=C2C(=C1)[C@]34CCN5[C@H]3C[C@@H]6[C@@H]7[C@@H]4N2C(=O)C[C@@H]7OCC=C6C5)OC
C1CN2CC3=CCOC4CC(=O)N5C6C4C3CC2C61C7=C5C=CC(=C7)[N+](=O)[O-]
CCOC(=O)C1=C(N=C(S1)N(CC2=CC=CC=C2)C(=O)CSC3=NN=C(N3N)C4CC4)C
CC1=CC(=NO1)CN2C(=O)C3=CC=CC=C3C2=O
CCOC(=O)C1=C(C2=CC=CC=C2N1)NC(=O)C3=CC4=C(C=C3)OCO4
CCOC(=O)C1=C(C2=CC(=C(C=C2N1)OC)OC)NC(=O)C3=CC4=C(C=C3)OCO4
CCOC(=O)C1=C(C2=C(N1)C=CC(=C2)OC)NC(=O)C3=CC4=C(C=C3)OCO4
COC1=CC2=C(C=C1)C(=C(N2)C(=O)OC)NC(=O)C3=CC4=C(C=C3)OCO4
C1=COC(=C1)C(=O)NC2=CC(=C(C=C2)Cl)NC(=O)C3=CC=CS3
C1=CC(=CC(=C1)NC(=O)C2=CC=CS2)NC(=O)C3=CC=CO3
C1=CC(=CC(=C1)NC(=O)C2=CC=CS2)NC(=O)C3=CC=C(O3)[N+](=O)[O-]
COC1=C(C=C(C=C1)NC(=O)C2=CC=CS2)NC(=O)C3=CC=CO3
CC1=C(C=C(C=C1)NC(=O)C2=CC=CS2)NC(=O)C3=CC=CO3
COC1=C(C=C(C=C1)NC(=O)C2=CC=CO2)NC(=O)C3=CC=CS3
C1=CC(=CC(=C1)NC(=O)C2=CC=CS2)NC(=O)C3=CC=C(O3)Br
CC1=C(N=C(O1)C2=CC=CC=C2F)CS(=O)(=O)CC(=O)N3CCN(CC3)CC4=CC=CC=C4
C1CCN(CC1)CCOC(=O)CC23CC4CC(C2)CC(C4)(C3)Br
C[C@@H](C1=NN=C2N1C=CC=C2)NC(=O)CCCOC3=C(C=C(C=C3)Cl)Cl
C1CCC2=C(C1)C=CC=C2NC(=O)CCS(=O)(=O)C3=CC=CC4=NON=C43
CN(C1=CC=CC=C1)C(=O)CC(C2=CC=CC=C2)NC(=O)C3=CC=CC=C3Cl
CCN(CC)CCNC(=O)C1=CC=C(C=C1)NC(=O)CC(C2=CC=CC=C2)NC(=O)C3=CC=CC=C3Cl
C1=CC=C(C=C1)C(CC(=O)NC2=CC(=C(C=C2)F)F)NC(=O)C3=CC=CC=C3
CC(=O)NC1=CC=C(C=C1)NC(=O)CC(C2=CC=CC=C2)NC(=O)C3=CC=CC=C3
C1=CC=C(C=C1)C(CC(=O)NC2=CC(=CC=C2)S(=O)(=O)N)NC(=O)C3=CC=CC=C3Cl
CCN1C=C(C(=N1)C)CNC(=O)NC2CCCCC2
C1CN(CCN1C/C=C/C2=CC=CC=C2)C3C4=CC=CC=C4C(=O)O3
CC[C@@H](C)C(C1=CN(N=N1)[C@@H](CC2=CC3=CC=CC=C3N2)C(=O)N4CCN(CC4)C(=O)OC(C)(C)C)NC(=O)OC(C)(C)C
CC(C)C[C@@H](C1=CN(N=N1)[C@@H](CC2=CC3=CC=CC=C3N2)C(=O)N4CCNCC4)N.Cl
CC(C)CC(C1=CN(N=N1)[C@@H](CC2=CC3=CC=CC=C3N2)C(=O)N4CCN(CC4)C(=O)OC(C)(C)C)NC(=O)OC(C)(C)C
CCC(C)[C@@H](C1=CN(N=N1)[C@@H](CC2=CC3=CC=CC=C3N2)C(=O)N4CCNCC4)N.Cl
CC(C)(C)OC(=O)NC(CO)C1=CN(N=N1)[C@@H](CC2=CC3=CC=CC=C3N2)C(=O)N4CCN(CC4)C(=O)OC(C)(C)C
C1NC2=NC3=CC=CC=C3N2CN1CC4=CC=CO4
COC1=CC=C(C=C1)CN=CC2=C(NC3=CC=CC=C32)C(=O)O
C1=CC=C2C(=C1)C(=C(N2)O)C=NCC3=CC=C(C=C3)Cl
COC1=CC=C(C=C1)CN=CC2=C(NC3=CC=CC=C32)O
C1=CC=C(C(=C1)CN=CC2=C(NC3=CC=CC=C32)C(=O)O)Cl
CC1=NC(=CN1CCN2C3=C(C=C2C(=O)N4CCCC4)[C@H]5[C@@H](C3)CN([C@@]5(CC6=CC=C(C=C6)OC)C(=O)OC)C(=O)C7=CC=CC=C7)[N+](=O)[O-]
C1CC1C(=O)C2=NN=C(O2)C3=CC=CC=C3
C1CC2=C(C(N3C(=O)/C(=C\C4=CC(=CC=C4)F)/SC3=N2)C5=CC=CC=C5)C(=O)C1
CC1(CC2=C(C(N3C(=O)/C(=C\C4=CC(=C(C=C4)F)F)/SC3=N2)C5=CC=C(C=C5)F)C(=O)C1)C
C1CS(=O)(=O)C2=NC3=CC=CC=C3C(=O)N21
C1CCC(C1)NC(=O)C(C2=CC=NC=C2)N(C3CCCC3)C(=O)C4=CSN=N4
CC1=CC(=C(C(=N1)N)C#N)C2=CC=C(C=C2)Cl
CCCCOC(=O)CSC1=C(C(=C(C(=N1)N)C#N)C2=CC=C(C=C2)OCC)C#N
CCC1=C(C(=C(C(=N1)N)C#N)C2=CC(=C(C=C2)O)OC)C
CCC1=C(N=C(C(=C1C2=CC=CC=C2)C#N)N)C
CCOC(=O)CC(=O)CSC1=C(C(=C(C(=N1)N)C#N)C2=CC=C(C=C2)F)C#N
COC1=NC=CC(=C1C#N)C2=CC=C(C=C2)F
CC1=CC(=C(C(=N1)N)C#N)C2=CC=CC=C2
CC1=C(C(=C(C(=N1)C)C(=O)OC)C2=CC(=CC=C2)NC(=O)OC)C(=O)OC
CCCSC1=C(C(=C(C(=N1)N)C#N)C2=CC=C(C=C2)C)C#N
CCOC(=O)C1=C(N=C(C(=C1C2=CC=CC=C2)C#N)SC)C
CCOC(=O)C1=C(N=C(C(=C1C2=CC(=CC=C2)N)C(=O)OCC)C)C
CC1=CC(=C(C(=N1)N)C#N)C2=CC(=CC=C2)Br
CCOC(=O)C1=C(N=C(C(=C1C2=CC=CC=C2)C#N)SCC(=O)N)C
CCCC1=CC(=C(C(=N1)N)C#N)C2=CC(=C(C=C2)O)OCC
CC1=C(N=C(C(=C1C2=CC=CC=C2Cl)C#N)N)C
CNC1=NC=CC(=C1C#N)C2=CC=C(C=C2)F
CC(C)CC1=CC(=C(C(=N1)NC(=O)C)C#N)C2=CC=CC=C2
CSC1=C(C(=C(C(=N1)N)C#N)C2=CC=CC=C2Cl)C#N
CC1=C(C(=C(C(=N1)C)C(=O)OC)C2=CC=C(C=C2)OC)C(=O)OC
CCC1=C(C(=C(C(=N1)N)C#N)C2=CC=CC=C2OC)C
CNC1=NC=CC(=C1C#N)C2=CC=C(C=C2)Cl
COC(=O)CSC1=C(C(=C(C(=N1)N)C#N)C2=CC=C(C=C2)O)C#N
CCC1=C(C(=C(C(=N1)N)C#N)C2=CC(=C(C=C2)O)OCC)C
COC(=O)CSC1=NC=CC(=C1C#N)C2=CC=C(C=C2)F
C=CCSC1=C(C(=C(C(=N1)N)C#N)C2=CC=CC=C2)C#N
CC1=C(N=C(C(=C1C2=CC=CC=C2)C#N)N)C
CCOC(=O)CSC1=C(C(=C(C(=N1)N)C#N)C2=CC=C(C=C2)OC)C#N
CN(CCC#N)C1=CC=C(C=C1)C2=C(C(=NC(=C2C#N)OC)N)C#N
CCN(CC)C1=CC=C(C=C1)C2=C(C(=NC(=C2C#N)OC)N)C#N
CCOC1=CC=C(C=C1)C2=C(C(=NC(=C2C#N)SCC(=O)OCC)N)C#N
CC1=CC=C(C=C1)C2=C(C(=NC(=C2C#N)SCC=C)N)C#N
CCOC(=O)C1=C(N=C(C(=C1C2=CC(=C(C=C2)O)OC)C(=O)OCC)C)C
CCOC(=O)C1=C(N=C(C(=C1C2=CC=C(C=C2)OC)C(=O)OCC)C)C
CC1=CC(=C(C(=N1)SCC(=O)N)C#N)C2=CC=CC=C2
CCSC1=C(C(=C(C(=N1)N)C#N)C2=CC=CC=C2Cl)C#N
CCOC1=C(C=CC(=C1)C2=C(C(=NC(=C2C)C)N)C#N)O
CC1=C(N=C(C(=C1C2=CC=CC=C2OC)C#N)N)C
CCOC(=O)C1=C(N=C(C(=C1C2=CC=C(C=C2)Br)C(=O)OCC)C)C
CCCCOC(=O)CSC1=C(C(=C(C(=N1)N)C#N)C2=CC=C(C=C2)OC)C#N
CCOC(=O)C1=C(N=C(C(=C1C2=CC=CC=C2)C(=O)OCC)C)C
CCN(CC)C(=O)C1=CN=CC(=C1C2=CC=CC=C2)C(=O)N(CC)CC
CC1=C(C(=C(C(=N1)NC)C(=O)C)C2=CC=CC=C2)C#N
CCC1=C(C(=C(C(=N1)N)C#N)C2=CC=C(C=C2)F)C
CC1=C(N=C(C(=C1C2=CC=CC=C2)C#N)N)CC(C)C
CC1=CC=C(C=C1)C2=C(C(=NC(=C2C#N)SCC(=C)C)N)C#N
CC1=C(C(=C(C(=N1)C)C(=O)OC)C2=CC(=C(C=C2)OC)OC)C(=O)OC
CCCCOC1=CC=C(C=C1)C2=C(C(=NC(=C2C#N)SCC(=O)N)N)C#N
CCC1=C(C(=C(C(=N1)N)C#N)C2=CC(=C(C=C2)OC)OC)C
CSC1=C(C(=C(C(=N1)N)C#N)C2=CC=C(C=C2)Cl)C#N
CCC(=O)NC1=CC=CC(=C1)C2=C(C(=NC(=C2C(=O)OC)C)C)C(=O)OC
CCOC(=O)CC(=O)CSC1=C(C(=C(C(=N1)N)C#N)C2=CC=C(C=C2)Cl)C#N
CCCOC1=C(C(=C(C(=N1)N)C#N)C2=CC=CC=C2F)C#N
CCOC(=O)CSC1=NC(=O)N2C=CC=CC2=N1
C=CCSC1=NC(=O)N2C=CC=CC2=N1
CCCSC1=NC(=O)N2C=CC=C(C2=N1)C
CCCSC1=NC(=O)N2C=C(C=CC2=N1)C
CCOC(=O)C(C)SC1=NC(=O)N2C=CC=CC2=N1
CC1=CC=CN2C1=NC(=NC2=O)SC
C1=CC2=NC(=NC(=O)N2C=C1)C(F)(F)F
CCOC(=O)CSC1=NC(=O)N2C=C(C=CC2=N1)C
CCOC(=O)CSC1=NC(=O)N2C=CC=C(C2=N1)C
CC1=CC2=NC(=NC(=O)N2C=C1)SCC=C
CC1=CC=CN2C1=NC(=NC2=O)SCC=C
CCOC(=O)C(C)SC1=NC(=O)N2C=CC=C(C2=N1)C
CCOC(=O)C(C)SC1=NC(=O)N2C=C(C=CC2=N1)C
CC1=CC=CC2=NC(=NC(=O)N12)C(F)(F)F
CCOC(=O)CSC1=NC(=O)N2C=CC(=CC2=N1)C
CC1=CN2C(=NC(=NC2=O)SC)C=C1
CC1=C(C=CC=C1Cl)NC(=O)CC2C(=O)NCCS2
CCOC(=O)C1CSC(C(=O)N1)CC(=O)NC2=CC=C(C=C2)Cl
C1CSC(C(=O)N1)CC(=O)NC2=CC=CC(=C2)C(F)(F)F
CCOC1=CC=C(C=C1)NC(=O)CC2C(=O)NC(CS2)C(=O)OCC
CCOC(=O)C1CSC(C(=O)N1)CC(=O)NC2=CC(=C(C=C2)Cl)Cl
C1CSC(C(=O)N1)CC(=O)NC2=CC(=CC=C2)[N+](=O)[O-]
C1CSC(C(=O)N1)CC(=O)NC2=CC(=C(C=C2)Cl)Cl
C1CSC(C(=O)N1)CC(=O)NC2=CC=C(C=C2)Cl
COC(=O)C1=CC(=CC(=C1)NC(=O)CC2C(=O)NCCS2)C(=O)OC
CC1=CC=CC=C1NC(=O)CC2C(=O)NCCS2
CCC1=CC=CC=C1NC(=O)CC2C(=O)NCCS2
CC1=C(C=C(C=C1)NC(=O)CC2C(=O)NCCS2)Cl
C1CSC(C(=O)N1)CC(=O)NC2=CC(=CC=C2)Cl
C1CSC(C(=O)N1)CC(=O)NC2=CC=CC=C2Cl
CC1=C(C=C(C=C1)NC(=O)CC2C(=O)NCCS2)[N+](=O)[O-]
CCOC(=O)C1CSC(C(=O)N1)CC(=O)NC2=CC=C(C=C2)OC(F)(F)F
C1CSC(C(=O)N1)CC(=O)NC2=CC(=C(C=C2)F)Cl
CCOC(=O)C1=CC=C(C=C1)NC(=O)CC2C(=O)NCCS2
C1CSC(C(=O)N1)CC(=O)NC2=CC(=CC(=C2)Cl)Cl
CCCN1C(=C(C(=O)NC1=O)C(=O)CSC2=NN=C(N2CC3=CC=CC=C3)C4CC4)N
CN1C2=C(C(=O)N(C1=O)C)N(C(=N2)N/N=C/C3=CC=C(C=C3)OC(=O)C4=CC=CO4)CC5=CC=CC=C5
CN1C2=C(C(=O)N(C1=O)C)N(C(=N2)N/N=C/C3=CC(=C(C=C3)OC(=O)C4=CC=CO4)OC)CC5=CC=CC=C5
CN1C2=C(C(=O)N(C1=O)C)N(C(=N2)N/N=C/C3=CC=C(C=C3)OC(=O)C4=CC=CO4)CC5=CC=C(C=C5)F
CN1C2=C(C(=O)N(C1=O)C)N(C(=N2)N/N=C/C3=CC=C(C=C3)OC(=O)C4=CC=CO4)CC5=CC=CC=C5Cl
CC1=CC=C(C=C1)/C=N/N2C(N(CC2=O)C(C)C)C3=CC=C(C=C3)C
CC(C)N1CC(=O)N(C1C2=CC=C(C=C2)C(=O)OC)/N=C/C3=CC=C(C=C3)C(=O)OC
C1=CC=C(C=C1)C2=CC=CC=C2OCC(=O)N/N=C/C3=CC=CC4=CC=CC=C43
C1CCN(C1)S(=O)(=O)C2=CC=C(C=C2)NC(=O)CNC(=O)C3=CC=CO3
C[C@@H](C(=O)NC1=CC=C(C=C1)S(=O)(=O)N2CCCC2)NC(=O)C3=CC=CO3
CC1=CC(=NC(=C1C#N)SCCN2CCOCC2)C
CC1=CC(=NC(=C1C#N)SCCN2CCOCC2)C(F)(F)F
CCOP(=O)(C1=C(OC(=N1)C2=CC=CC3=CC=CC=C32)NCC4=CC=C(C=C4)OC)OCC
CCOP(=O)(C1=C(OC(=N1)C2=CC=CC3=CC=CC=C32)NCC4=CC=CC=C4)OCC
COP(=O)(C1=C(OC(=N1)C2=CC=CC3=CC=CC=C32)NCC4=CC=CC=C4)OC
COC1=CC=C(C=C1)CNC2=C(N=C(O2)C3=CC=CC4=CC=CC=C43)C#N
COC1=CC=C(C=C1)CNC2=C(N=C(O2)C3=CC=CC4=CC=CC=C43)P(=O)(OC)OC
C1COCCN1C2=NC(=NC=C2Br)OC3=CC=CC=C3O
CC1=CC=C(C=C1)OCCN2C3=CC=CC=C3N=C2C4CC(=O)N(C4)CC5=CC=CC=C5
CN=C(NC1=CC2=C(C=C1)OCO2)SC3CC(=O)N(C3=O)C4=CC=CC=C4
CCOC1=CC=C(C=C1)N2C(=O)CC(C2=O)SC(=NC)NC3=CC4=C(C=C3)OCO4
CCN=C(NC1=CC2=C(C=C1)OCO2)SC3CC(=O)N(C3=O)C4=CC=C(C=C4)OC
CCN=C(NC1=CC2=C(C=C1)OCO2)SC3CC(=O)N(C3=O)C4=CC=CC=C4F
CC(C)C(=O)NNC(=O)CSC1=NC(=C(N=N1)C2=CC=CC=C2)C3=CC=CC=C3
CCC(C)NC(=O)CSC1=NC(=C(N=N1)C2=CC(=C(C(=C2)OC)OC)OC)C3=CC(=C(C(=C3)OC)OC)OC
CC(=O)NNC(=O)CSC1=NC(=C(N=N1)C2=CC=CC=C2)C3=CC=CC=C3
CCNC(=S)NNC1=NC(=C(N=N1)C2=CC=CC=C2)C3=CC=CC=C3
C1=CC=C(C=C1)C2=C(N=NC(=N2)N)C3=CC=CC=C3
CCOC1=C(C=C(C=C1)C2=C(N=NC(=N2)SCC(=O)NC(C)(C)C)C3=CC(=C(C=C3)OCC)OC)OC
CCOC(=O)CSC1=NC(=C(N=N1)C2=CC=CC=C2)C3=CC=CC=C3
CCN(CC)C(=O)CSC1=NC(=C(N=N1)C2=CC=CC=C2)C3=CC=CC=C3
C1=CC=C(C=C1)C2=C(N=NC(=N2)SCC(=O)N)C3=CC=CC=C3
CSC1=NC(=C(N=N1)C2=CC=CC=C2)C3=CC=CC=C3
CCC(=O)NNC(=O)CSC1=NC(=C(N=N1)C2=CC=CC=C2)C3=CC=CC=C3
C1=CC=C(C=C1)C2=C(N=NC(=N2)SCC(=O)O)C3=CC=CC=C3
CCC(C)NC(=O)CSC1=NC(=C(N=N1)C2=CC(=C(C=C2)OC)OC)C3=CC(=C(C=C3)OC)OC
CC1=CC=C(C=C1)C2=C(N=NC(=N2)SCC(=O)NCCOC)C3=CC=C(C=C3)C
CCOC(=O)CCCNC(=O)CSC1=NC(=C(N=N1)C2=CC=CC=C2)C3=CC=CC=C3
CC1=CC=C(C=C1)C2=C(N=NC(=N2)SCC(=O)N)C3=CC=C(C=C3)C
CC(C)CCNC(=O)CSC1=NC(=C(N=N1)C2=CC(=C(C=C2)OC)OC)C3=CC(=C(C=C3)OC)OC
C1=CC=C(C=C1)C2=C(N=NC(=N2)NN)C3=CC=CC=C3
CC1=CC=C(C=C1)C2=C(N=NC(=N2)SCC(=O)N(C)C)C3=CC=C(C=C3)C
C1=CC=C(C=C1)C2=C(N=NC(=N2)SCC#N)C3=CC=CC=C3
COCCNC(=O)CSC1=NC(=C(N=N1)C2=CC=CC=C2)C3=CC=CC=C3
COC(=O)C1=NC(=C(N=N1)C2=CC=CC=C2)C3=CC=CC=C3
CC(C)(C)C(=O)NC1=NC(=C(N=N1)C2=CC=CC=C2)C3=CC=CC=C3
CC(C)(C)NC(=O)CSC1=NC(=C(N=N1)C2=CC=CC=C2)C3=CC=CC=C3
CCOC(=O)CNC(=O)CSC1=NC(=C(N=N1)C2=CC=CC=C2)C3=CC=CC=C3
CC1=CC=C(C=C1)OCC2=NN=C(N2C3=CC=CC=C3)SCC(=O)NC4=CC=CC5=CC=CC=C54
CCOC(=O)C1=C(C2=C(S1)N(C(=O)N(C2=O)CCO)CC3=CC=CC=C3)C
C1CCCC(CC1)NC(=O)C(CC2=CC=CC=C2)N3C=CC=C3
CC1=CC(=NO1)NS(=O)(=O)C2=CC=C(C=C2)NC(=O)CSC3=NC4=C(C(=C(S4)C)C)C(=O)N3
CC1=CC(=NO1)NS(=O)(=O)C2=CC=C(C=C2)NC(=O)CSC3=NC4=C(C(=C(S4)C(=O)O)C)C(=O)N3
CN1C=C(C2=CC=CC=C21)S(=O)(=O)CC(=O)N3CCCC4=CC=CC=C43
C1CC2=CC=CC=C2N(C1)C(=O)CS(=O)(=O)C3=CNC4=CC=CC=C43
CCCCC1CCC(CC1)C(=O)N(CCCC)C2=C(N(C(=O)NC2=O)CCCC)N
CC(=O)C1=CC=C(C=C1)NC(=O)C(CC2=CC=CC=C2)NC(=O)C3=CC=CO3
CC1=CC=C(C=C1)NC(=O)C(CC2=CC=CC=C2)NC(=O)C3=CC=CO3
COC1=C(C=C(C=C1)NC(=O)C(CC2=CC=CC=C2)NC(=O)C3=CC=CO3)OC
CC1CCN(CC1)C2=C3C(=CSC3=NC(=N2)CN4CCCCC4)C5=CC=CC=C5
C1CCN(CC1)CC2=NC(=C3C(=CSC3=N2)C4=CC=CC=C4)N5CCCC(C5)CO
CC1CCCCC1NC(=O)C2=CC3=C(C=C2)N(C(=O)N3)C4CCCC4
C1CN(C2=CC=CC=C21)C(=O)CC3=COC4=C3C5=CC=CC=C5C=C4
COC1=CC(=CC(=C1OC)OC)C(=O)NCCC(=O)NCCCN2CCCCC2
CC1CCCCN1CCCNC(=O)CCNC(=O)C2=CC(=C(C(=C2)OC)OC)OC
C1CN(CCN1C(=O)C2=CC=CS2)C(=O)N3CCOCC3
CC1=C(C(=NO1)C)S(=O)(=O)N2CC3=CC=CC=C3CC2C(=O)N(C)C
C1CCN(CC1)C(=O)CC2C(=O)NC(=O)S2
C1=CC=C(C=C1)CNC(=O)CC(=O)N/N=C/C2=CC=CS2
CC1=C(SC=C1)/C=N\NC(=O)CC(=O)NCC2=CC=CC=C2
C1CCN(C1)S(=O)(=O)C2=CC=C(C=C2)C3=NN=C(N3CC4CCCO4)SCC(=O)NC5CC5
CC1=CC=C(O1)CN2CCNC(=O)C2CC(=O)NCCCN3C=CC=N3
CC1=NOC(=C1S(=O)(=O)N2CCCC(C2)C(=O)NCC(OC)OC)/C=C/C3=CC=CS3
CC1=NOC(=C1S(=O)(=O)N2CCCC(C2)C(=O)NCCOC)/C=C/C3=CC=CS3
CCCCNC(=O)C1CCCN(C1)S(=O)(=O)C2=C(ON=C2C)/C=C/C3=CC=CS3
CC1=NOC(=C1S(=O)(=O)N2CCC(CC2)C(=O)NCCOC)/C=C/C3=CC=CS3
CCOC1=CC=CC=C1C2C(=C(OC3=C2C(=O)N(C(=C3)C)CC4=CC=CC=N4)N)C#N
CC1=CC2=C(C(C(=C(O2)N)C#N)C3=CC=CC=C3OC)C(=O)N1CC4=CC=CC=N4
CC1=CC2=C(C(C(=C(O2)N)C#N)C3=C(C=CC(=C3)OC)OC)C(=O)N1CC4=CC=CC=N4
CCOC1=CC=CC(=C1OCC)C2C(=C(OC3=C2C(=O)N(C(=C3)C)CC4=CC=CC=N4)N)C#N
CC1=CC2=C(C(C(=C(O2)N)C#N)C3=C(C(=CC=C3)OC)OC)C(=O)N1CC4=CC=CC=N4
CC1=C(C=C(C=C1)S(=O)(=O)N(C)C)NS(=O)(=O)C2=CC=C(S2)C3=CSC(=N3)C
CC1=NC(=CS1)C2=CC=C(S2)S(=O)(=O)NC3=CC(=CC=C3)S(=O)(=O)N
CC1=CC(=C(C=C1)NS(=O)(=O)C2=CC=C(S2)C3=CSC(=N3)C)C
CC1=NC(=CS1)C2=CC=C(S2)S(=O)(=O)NC3=C(C=C(C=C3)Br)Cl
CC1=NC(=CS1)C2=CC=C(S2)S(=O)(=O)NC3=CC=C(C=C3)NC(=O)C
COC1=CC=CC(=C1)N2C=CN=C2SCC(=O)NCC3=CC=CC=C3
COC1=CC(=C(C=C1)N2C=CN=C2SCC(=O)NCC3=CC=CC=C3)OC
C1=CC=C(C=C1)N2C=CN=C2SCC(=O)NCC3=CC=C(C=C3)F
COC1=CC(=C(C=C1)N2C=CN=C2SCC(=O)NCC3=CC=C(C=C3)F)OC
C1=CC(=CC=C1CNC(=O)CSC2=NC=CN2C3=CC=C(C=C3)F)F
CCN1C(=O)C2=CC=CC=C2C(=N1)C(=O)NC3=CC=C(C=C3)S(=O)(=O)NC4=NC=CS4
CCCN1C(=O)C2=CC=CC=C2C(=N1)C(=O)NC3=CC=C(C=C3)S(=O)(=O)NC4=NC=CS4
C1CN(CCN1CC2=CC=CC=C2)C(=O)C3=CC4=C(C=C3)SC(C(=O)N4)N5CCOCC5
CC(C)C(CCN1C(=O)C2=CC=CC=C2C1=O)C3=CC=CO3
C1CN(CCC1C(=O)NC2=CC3=C(C=C2)OCO3)CC4=C(N(N=C4)C5=CC=CC=C5)N6C=CC=C6
C1=CC(=CC=C1C2=NC=C(O2)C3=CC=C(C=C3)Br)[N+](=O)[O-]
CC1=CC=C(C=C1)C2=CN=C(O2)C3=CC=CC=C3C(=O)O
C1=CC=C(C=C1)C2=CN=C(O2)C3=CC=C(C=C3)N
C1=CC=C(C=C1)C2=CN=C(O2)C3=CC=CC=C3Cl
C/C(=C\C(=O)C)/NC1=CC=C(C=C1)C2=CN=C(O2)C3=CC=CC=C3
C1=CC=C(C=C1)C2=CN=C(O2)C3=CC=C(C=C3)C(=O)N
CCN1C(=O)C2=C(C3=CC=CC=C3CC24CCCCC4)N5C1=NN=C5
C1=CSC(=C1)S(=O)(=O)C2=NC=CN=C2C#N
CC1=C(C=CC(=C1)F)S(=O)(=O)NCC(C2=CN=CC=C2)N3CCC4=CC=CC=C43
CC1=CC=C(C=C1)S(=O)(=O)NCC(C2=CN=CC=C2)N3CCC4=CC=CC=C43
C1COCCN1C2=CC=C(C=C2)C(=O)/C=C/C3=CC=CS3
CC1=CC=C(S1)/C=C/C(=O)C2=CC=C(C=C2)N3CCOCC3
CN(CC1=CC=C(C=C1)OCC=C)CC(=O)NC2=CC3=C(CCC3)C=C2.C(=O)(C(=O)O)O
CCOC1=C(C=C(C=C1)CN(C)CC(=O)NC2=CC3=C(CCC3)C=C2)OC
CCC1=CC=C(C=C1)CN(C)CC(=O)NC2=CC3=C(CCC3)C=C2
CC1=CC=C(C=C1)CN(C)CC(=O)NC2=CC3=C(CCC3)C=C2
C1CN(CCC1N2C(=CC=N2)NC(=O)C3CCOC3)CC4=CC5=CC=CC=C5N4
CC1=C(NC2=CC=CC=C12)CN3CCC(CC3)N4C(=CC=N4)NC(=O)C5CCOC5
CC1(CC(=O)C2=C(C=C(C=C2O1)OCC(=O)NCCC3=CC(=C(C=C3)OC)OC)O)C
CC1(CC(=O)C2=C(C=C(C=C2O1)OCC(=O)NCCC3=CC=C(C=C3)S(=O)(=O)N)O)C
CC1(CC(=O)C2=C(C=C(C=C2O1)OCC(=O)NCCC3=CC=C(C=C3)OC)O)C
CN1C=NN=C1SCC(=O)NNC(=O)C2=CC=C(C=C2)Cl
CCN1C(=NN=C1SCC(=O)NNC(=O)C2=CC=C(C=C2)C)C(C)C
CC1=CC(=CC=C1)C(=O)NNC(=O)CSC2=NN=C(N2C)C(C)C
CC1=NN=C(N1CCOC)SCC(=O)NNC(=O)C2=CC=C(C=C2)Br
CC1=NN=C(N1CCOC)SCC(=O)NNC(=O)C2=CC=C(C=C2)Cl
CC(C)C1=NN=C(N1C)SCC(=O)NNC(=O)C2=CC=C(C=C2)OC
CC1=CC=C(C=C1)C(=O)NNC(=O)CSC2=NN=C(N2C)C(C)C
CCCN1C(=NN=C1SCC(=O)NNC(=O)C2=CC=C(C=C2)OC)C(C)C
CC1=NN=C(N1C)SCC(=O)NNC(=O)C2=CC=C(C=C2)Br
CC1=NN=C(N1C)SCC(=O)NNC(=O)C2=CC=C(C=C2)OC
CCCN1C(=NN=C1SCC(=O)NNC(=O)C2=CC=C(C=C2)C)C(C)C
CCN1C(=NN=C1SCC(=O)NNC(=O)C2=CC=C(C=C2)OC)C(C)C
CC12CN3CC(C1=O)(CN(C2)P3(=O)OC4=CC=CC=C4)C
COC1=CC=C(C=C1)N=C2N(C(=O)CC(S2)C(=O)NC3=CC=C(C=C3)C(=O)O)CC4=CC=CS4
CCOC(=O)C1=CC=C(C=C1)N=C2N(C(=O)CC(S2)C(=O)NC3=CC=C(C=C3)C(=O)O)CC4=CC=CS4
C1=CC=C(C=C1)CN2C(=C(C3=C(C2=O)C=C(C=C3)[N+](=O)[O-])C#N)N
CC(C)CCC(C)N=CC1=C(N(C(=O)C2=CC=CC=C21)CC3=CC=CC=C3)O
CCN(CC)CCCN=CC1=C(N(C(=O)C2=CC=CC=C21)CC3=CC=CC=C3)O
CN(C)CCCN=CC1=C(N(C(=O)C2=CC=CC=C21)CC3=CC=CC=C3)O
CN(C)CCN=CC1=C(N(C(=O)C2=CC=CC=C21)CC3=CC=CC=C3)O
CC1=CN(N=C1)C2=NN3C(=NN=C3C4=CC=C(C=C4)Br)C=C2
CC1=CN(N=C1)C2=NN3C(=NN=C3C4=CC=C(C=C4)Cl)C=C2
C1CN(CCN1/C=C/2\C(=O)C3=CC=CC=C3OC2=O)C4=CC=CC=C4
C1CN(CCN1/C=C\2/C(=O)C3=CC=CC=C3OC2=O)C4=CC=CC=C4F
C1=CC=C2C(=C1)C=CC=C2C3C4(O3)C(=O)C5=CC=CC=C5C4=O
C1CCC(=CC1)CCNC(=O)C2CCN(CC2)S(=O)(=O)C3=CC=CC4=NON=C43
C1CN(CCC1=O)S(=O)(=O)C2=CC=C(C=C2)Cl
CC1CC(=O)C(CN1S(=O)(=O)C2=CC=C(C=C2)C)C
CC1=CC=C(C=C1)S(=O)(=O)N2CCC(=O)CC2
CC1=NC2=C(C3=NC4=CC=CC=C4N=C3N2CC5CCCO5)C(=O)N1CCC(C)C
C1CN(C(=O)N1)CCNS(=O)(=O)C2=CC3=CC=CC=C3C=C2
COCCNC(=O)C1=C2N=C(C=C(N2N=C1)C(F)(F)F)C3=CC4=C(C=C3)OCO4
C1CCN(CC1)CCC(=O)NC2=C(C=C(C=C2)Cl)C(=O)C3=CC=CC=C3
C1CCN(CC1)CCC(=O)NC2=C(C=C(C=C2)Br)C(=O)C3=CC=CC=C3
C1=CC=C(C=C1)/C=C/CC2C(=O)NC(=S)NC2=O
CC1=C2C(=CC=C1)C3=NN=NN3C(=N2)C4=CC=CC=C4
CC(C)N(C1=CC=CC=C1)C(=O)CN2C3=CC=CC=C3N=C2C4=CC=CC=C4Cl
CC1=CC(=CC(=C1)NC(=O)CN2C3=CC=CC=C3N=C2C4=CC=CC=C4Cl)C
CCC1=C(C(=CC=C1)CC)NC(=O)CN2C3=CC=CC=C3N=C2C4=CC=CC=C4Cl
CC(C)C1=CC=CC=C1NC(=O)CN2C3=CC=CC=C3N=C2C4=CC=CC=C4Cl
C1=CC=C(C(=C1)C2=NC3=CC=CC=C3N2CC(=O)NC4=CC(=CC=C4)Cl)Cl
C1=CC=C2C(=C1)C=CC=C2C(=O)/C=C\NC3=CC=C(C=C3)S(=O)(=O)NC4=NC=CC=N4
C1CCC(CC1)N(C2CCCCC2)C(=O)COC(=O)C3=CC=CO3
C1CN(CCC1C(=O)NCCC2=CC=CC=C2)C3CCN(CC3)CC4=CC=CO4
C1CN(CCC1C(=O)NCCC2=CC=CC=C2)C3CCN(CC3)CC4=CC=C(O4)CO
C1CN(C2(N1C(=O)C3=CC=CC=C32)C4=CC=CC=C4)C(=O)NC5=CC=C(C=C5)F
C1CN(C2(N1C(=O)C3=CC=CC=C32)C4=CC=CC=C4)C(=O)NC5=CC=CC=C5
C1CN(C2(N1C(=O)C3=CC=CC=C32)C4=CC=CC=C4)C(=O)NC5=CC(=CC=C5)Cl
CC1=CC=C(C=C1)S(=O)(=O)N2CC(CC2C(=O)NC3=CC4=C(CCC4)C=C3)O
C1C(C(=NN1)C(=O)C2C(O2)C3=CC=CC=C3)C4=CC=CC=C4
C1CN(CCC1C(=O)NCC2=CC=CS2)S(=O)(=O)C3=CC=C(S3)Br
C1CN(CCC1C(=O)NCC2=CC=CS2)S(=O)(=O)C3=CC=CS3
C1CN(C(=O)N1)C(=O)CCNC(=O)OCC2=CC=CC=C2
CCOC(=O)N1CCN(CC1)C(=O)C2=CC=C(C=C2)OC3=CC=C(C=C3)[N+](=O)[O-]
CC(=O)N1CCN(CC1)C(=O)C2=CC=C(C=C2)OC3=CC=CC=C3
CN1CCN(CC1)C(=O)C2=CC=C(C=C2)OC3=CC=C(C=C3)[N+](=O)[O-]
C1CCC(C1)NC(=O)C(=O)N/N=C\C2=CC=C(O2)C3=CC(=CC=C3)Cl
C1=CC=C(C=C1)C(=O)CN2C=C[N+](=C2)CC(=O)C3=CC=CC=C3.[Br-]
C1=CC(=C(C=C1Cl)Cl)C(=O)CN2C=C[N+](=C2)CC(=O)C3=C(C=C(C=C3)Cl)Cl.[Br-]
C1CCC(C1)NC(=O)C2=CC=C(C=C2)CN3C(=O)C4=C(C=CS4)NC3=O
CC1(CC2=C(CO1)SC3=C2C(=O)N(C(=N3)C4CC4)N)C
C/C(=N/NC(=O)CNC(=O)C1=CC(=CC=C1)F)/C2=CC3=C(CCCC3)C=C2
C/C(=N/NC(=O)CNC(=O)C1=CC(=C(C(=C1)OC)OC)OC)/C2=CC3=C(CCCC3)C=C2
C/C(=N/NC(=O)CNC(=O)C1=CC=CC=C1F)/C2=CC3=C(CCCC3)C=C2
CCC1=NN2C=CC(=C(C2=N1)C#N)C3=CC=C(C=C3)Cl
CC1=NN2C=CC(=C(C2=N1)C#N)C3=CC=C(C=C3)Cl
C1=CC(=CC=C1C2=C(C3=NC(=NN3C=C2)CCC(=O)O)C#N)Cl
COC(=O)CCC1=NN2C=CC(=C(C2=N1)C#N)C3=CC=C(C=C3)Cl
CCCCCC1=NN2C=CC(=C(C2=N1)C#N)C3=CC=C(C=C3)Cl
CC(C)(C)C1=NN2C=CC(=C(C2=N1)C#N)C3=CC=C(C=C3)Cl
COC1=C(C(=CC=C1)OC)C(=O)NC2=CC3=C(CCCN3S(=O)(=O)C4=CC=CS4)C=C2
CC(CCC1=CC=CO1)N(C)S(=O)(=O)C2=CC=C(C=C2)C(=O)C
CC(CCC1=CC=CO1)N(C)S(=O)(=O)C2=CC=C(C=C2)OC
CCCC(C1=NN=NN1CS(=O)(=O)C2=CC=C(C=C2)C)N3CCN(CC3)C4=CC=CC=C4
CCCC(C1=NN=NN1CS(=O)(=O)C2=CC=C(C=C2)C)N3CCN(CC3)C4=CC=C(C=C4)F
CC1=CC=C(C=C1)S(=O)(=O)CN2C(=NN=N2)C(CC(C)C)N3CCN(CC3)C4=CC=CC=C4
CC1=CC=C(C=C1)S(=O)(=O)CN2C(=NN=N2)C(CC(C)C)N3CCN(CC3)C4=CC=C(C=C4)F
CCCCC(C1=NN=NN1CS(=O)(=O)C2=CC=C(C=C2)C)N3CCN(CC3)C4=CC=CC=C4.Cl
COC1=C(C(=CC=C1)OC)C(=O)NNS(=O)(=O)C2=CC3=CC=CC=C3C=C2
CCOC(=O)C1=C2C(=C(S1)C)C(=O)N(N=N2)CC(=O)C3=CC=C(C=C3)Br
C1C2C=CC1C3C2C(=O)N(C3=O)C4=CC=NC=C4
CCN1CCN(CC1)C(=O)C2=CC(=NS(=O)(=O)N2C)C3=CC=C(C=C3)OC
CCN1CCN(CC1)C(=O)C2=CC(=NS(=O)(=O)N2C)C3=CC=C(C=C3)C
CN1CCN(CC1)C(=O)C2=CC(=NS(=O)(=O)N2C)C3=CC=C(C=C3)OC
C1=CC2=C(C(=O)N=C2C=C1)C3=C(N(NC3=O)C4=CC(=CC=C4)F)O
COC1=C(C=C(C=C1)Cl)NC(=O)COC(=O)C2=C(C=CC(=C2)NS(=O)(=O)C3=CC=CS3)O
C1=CSC(=C1)S(=O)(=O)NC2=CC(=C(C=C2)O)C(=O)OCC(=O)NC3=C(C=CC(=C3)Cl)Cl
C1=CSC(=C1)S(=O)(=O)NC2=CC(=C(C=C2)O)C(=O)OCC(=O)NC3=C(C(=C(C=C3)F)F)F
C1=CC=C(C=C1)NC(=O)COC(=O)C2=C(C=CC(=C2)NS(=O)(=O)C3=CC=CS3)O
CC1CCC(CC1)NC(=O)CCN2C(=O)CCC(=N2)C3=CC=C(C=C3)OC
CC1=CC=C(C=C1)C2=NC(=C(O2)C)CS(=O)(=O)CC(=O)NCCCN(CC3=CC=CC=C3)C(C)C
CCOC(=O)CSC1=NN=C(S1)SCCN2C(=O)C3=CC=CC=C3C2=O
C1=CC=C2C(=C1)C(=O)N(C2=O)CCSC3=NN=CS3
C1=CC=C2C(=C1)C(=O)N(C2=O)CCSC3=NN=C(S3)N
C1=CSC(=C1)C2=NC(=NC=C2)NC(=O)C3=CC=CS3
CN1C2=C(C=C(C=C2)NC(=O)CSC3=NN=C(N3C)C4=CC=NC=C4)N(C1=O)C
CCN1C(=NN=C1SCC(=O)NC2=CC3=C(C=C2)N(C(=O)N3C)C)C4=CC=NC=C4
CN1C2=CC=CC=C2C(=CC1=O)OCCCC(=O)NCC3=C(C=C(C=C3)F)Cl
CCOC1=CC=C(C=C1)CNC(=O)CCCOC2=CC(=O)N(C3=CC=CC=C32)C
CN1C2=CC=CC=C2C(=CC1=O)OCCCC(=O)NCC3=CC=C(C=C3)OC
CN1C2=CC=CC=C2C(=CC1=O)OCCCC(=O)NCC3=CC=CC=C3OC
C1COC(=CO1)C(=O)NC2=NN=C(S2)SCC3=CC=CC=C3F
C1=CC=C2C(=C1)C=C(C=N2)NC(=O)CCC3=NC(=NO3)C4=CC=CS4
COC1=CC=C(C=C1)N2CCN(CC2)C(=O)C3=CC4=C(S3)C5=CC=CC=C5S(=O)(=O)C4
C1=CC(=C(C=C1Cl)Cl)/C=C/C2=NC=CN2
COC1=CC=C(C=C1)NC2=NC(=NC(=N2)N)CN3CCOCC3
COC1=CC=CC=C1NC2=NC(=NC(=N2)N)CN3CCOCC3
COC1=CC=CC(=C1OC)C2=NC(=C(N2)C3=CC=CC=C3)C4=CC5=C(C=C4)S(=O)(=O)C6=CC=CC=C65
COC1=CC(=CC(=C1OC)OC)C2=NC(=C(N2)C3=CC=CC=C3)C4=CC5=C(C=C4)S(=O)(=O)C6=CC=CC=C65
COC1=CC(=CC(=C1O)OC)C2=NC(=C(N2)C3=CC=CC=C3)C4=CC5=C(C=C4)S(=O)(=O)C6=CC=CC=C65
CCN1C2=C(C=C(C=C2)OC)SC1=NC(=O)CSC(=O)C
CC1=CC(=C2C(=C1)N(C(=NC(=O)C(C)(C)C)S2)CC(=O)OC)C
CC(C)C(=O)N=C1N(C2=C(C=CC=C2S1)F)C
CC(=O)SCC(=O)N=C1N(C2=CC=CC=C2S1)CC(=O)OC
CCOC(=O)CN1C2=C(C=C(C=C2)F)SC1=NC(=O)CSC(=O)C
CC(C)(C)C(=O)N=C1N(C2=C(C=CC=C2S1)F)C
CC1=C2C(=C(C=C1)OC)N(C(=NC(=O)C(C)C)S2)C
CCN1C2=C(C=C(C=C2)F)SC1=NC(=O)CSC(=O)C
CC(=O)N=C1N(C2=C(S1)C=C(C=C2)[N+](=O)[O-])CCOC
CCCCC(=O)N=C1N(C2=C(S1)C=C(C=C2)[N+](=O)[O-])C
CCOC(=O)CN1C2=C(C=C(C=C2)OC)SC1=NC(=O)CSC(=O)C
CC(C)C(=O)N=C1N(C2=C(C=C(C=C2S1)F)F)C
CC(=O)N=C1N(C2=CC=CC=C2S1)C
CCOC(=O)CN1C2=CC=CC=C2SC1=NC(=O)CSC(=O)C
CC(C)C(=O)N=C1N(C2=C(C=CC(=C2S1)OC)OC)C
CCCC(=O)N=C1N(C2=C(C=CC=C2S1)F)C
CCN1C2=CC=CC=C2SC1=NC(=O)CSC(=O)C
CCOC(=O)CN1C2=C(C=C(C=C2)[N+](=O)[O-])SC1=NC(=O)C(C)(C)C
CC(=O)SCC(=O)N=C1N(C2=C(S1)C=C(C=C2)F)CC#C
CCCCC(=O)N=C1N(C2=C(S1)C=C(C=C2)S(=O)(=O)C)C
CCCCC(=O)N=C1N(C2=C(C=CC(=C2S1)OC)OC)C
CCC(=O)N=C1N(C2=C(S1)C=C(C=C2)[N+](=O)[O-])CCOC
CC(C)(C)C(=O)N=C1N(C2=C(S1)C=C(C=C2)[N+](=O)[O-])CCOC
CCC(=O)N=C1N(C2=C(C=C(C=C2S1)F)F)C
CCC(=O)N=C1N(C2=CC(=CC(=C2S1)C)C)CC(=O)OCC
CCOC(=O)CN1C2=CC(=CC(=C2SC1=NC(=O)C(C)C)C)C
CCC(=O)N=C1N(C2=C(C=CC(=C2S1)OC)OC)C
CC(=O)SCC(=O)N=C1N(C2=C(S1)C=C(C=C2)OC)CCOC
CCC(=O)N/N=C/1\N(C2=CC=CC=C2S1)C
CC(=O)N/N=C\1/N(C2=CC=CC=C2S1)C
CCC(=O)N=C1N(C2=CC(=CC(=C2S1)C)C)CC(=O)OC
CC(=O)SCC(=O)N=C1N(C2=C(S1)C=C(C=C2)F)C
CC1=CC2=C(C=C1)N(C(=NC(=O)C)S2)C
CC(=O)SCC(=O)N=C1N(C2=C(S1)C=C(C=C2)F)CCOC
CCCC(=O)N=C1N(C2=C(C=CC(=C2S1)OC)OC)C
CN1C2=CC=CC=C2SC1=NC(=O)CCl
CN1C2=C(C=C(C=C2)OC)SC1=N
CC(C)(C)C(=O)N=C1N(C2=C(C=CC(=C2S1)OC)OC)C
CC1=CC(=C2C(=C1)N(C(=NC(=O)C(C)C)S2)CC(=O)OC)C
CCOC1=C(C=CC(=C1)/C=C(\C#N)/C(=O)NCC2=CN=CC=C2)O
COC1=C(C=C(C=C1)Br)/C=C\C(=O)NCC2=CN=CC=C2
COC1=CC(=CC(=C1OC)OC)/C=C/C(=O)NCC2=CN=CC=C2
C1=CC=C(C(=C1)/C=C/C(=O)NCC2=CN=CC=C2)[N+](=O)[O-]
COC1=CC=C(C=C1)/C=C/C(=O)NCC2=CN=CC=C2
C1=CC(=CN=C1)CNC(=O)/C=C/C2=CC=C(C=C2)[N+](=O)[O-]
COC1=C(C=C(C=C1)/C=C(\C#N)/C(=O)NCC2=CN=CC=C2)OC
COC1=CC=CC=C1/C=C/C(=O)NCC2=CN=CC=C2
C1=CC(=CC(=C1)[N+](=O)[O-])/C=C(\C#N)/C(=O)NCC2=CN=CC=C2
C1=CC(=CC(=C1)[N+](=O)[O-])/C=C/C(=O)NCC2=CN=CC=C2
C1=CC=C(C=C1)/C=C/C(=O)NCC2=CN=CC=C2
C1=CC=C2C(=C1)C(=O)N(C(=O)N2CC3=CC=C(C=C3)Cl)CCCCC(=O)NCC4=CC=CO4
C1=CC=C2C(=C1)C(=O)N(C(=O)N2CC3=C(C=C(C=C3)F)Cl)CCCCC(=O)NCC4=CC=CO4
C1=CC=C2C(=C1)C(=O)N(C(=O)N2CC3=CC=C(C=C3)F)CCCCC(=O)NCC4=CC=CO4
C1C=CCC2C1C(=O)N(C2=O)CC(=O)NC3=CC=C(C=C3)S(=O)(=O)NC4=NC=CC=N4
CC1=CC(=NC(=N1)NS(=O)(=O)C2=CC=C(C=C2)NC(=O)CN3C(=O)C4CC=CCC4C3=O)C
CC1=C(C(=NC(=N1)C(F)(F)F)NC2=CC=C(C=C2)N=NC3=CC=CC=C3)C#N
C1=CC=C(C=C1)SCCCC(=O)NC2=NC(=CS2)C3=CC=CC=N3
CN1C2=C(C(=O)NC1=O)N(C(=N2)NCC3=CC=CO3)CCCC4=CC=CC=C4
CC1=C(C(NC(=O)N1)C2=CC=C(C=C2)OCC(=O)N3CCCCC3)C(=O)OC
CCOC(=O)C1=C(NC(=O)NC1C2=CC=C(C=C2)OCC(=O)N3CCCCC3)C
CCN1C=C(C=N1)CN2CCC(CC2)C(=O)NC3=CC=C(C=C3)OC4=CN=CC=C4
CC1=NN(C=C1CN2CCC(CC2)C(=O)NC3=CC=C(C=C3)OC4=CN=CC=C4)CC=C
CCN1C=C(C(=N1)C)CN2CCC(CC2)C(=O)NC3=CC=C(C=C3)OC4=CN=CC=C4
C1CN(CCC1N2C3=C(C=C(C=C3)F)N=N2)CC4=C(C=CC=C4Cl)Cl
C1CN(CCC1N2C3=C(C=C(C=C3)F)N=N2)CC4=CC=CC=C4
CC1=CC(=C(C=C1)C)CN2CCC(CC2)N3C4=C(C=C(C=C4)F)N=N3
C1CCC(CC1)N2CNC(=S)N(C2)CCC3=CC=CC=C3
CCOC1=C(C=C(C=C1)CCN2CN(CNC2=S)C3CCCCC3)OCC
CC1=C(N=C(O1)C2=CC(=C(C=C2)OC)OC)CN(CC=C)C3CCS(=O)(=O)C3
CC1=C(N=C(O1)C2=C(C=CC(=C2)OC)OC)CN(CC=C)C3CCS(=O)(=O)C3
CC1=CC(=C(N=C1)NC(=O)NC2=CC=C(C=C2)OCC3=CC=CC=C3)Br
CC1=NC(=CC=C1)NC(=O)NC2=CC=C(C=C2)OCC3=CC=CC=C3
CCC1=CC(=NC=C1)NC(=O)NC2=CC=C(C=C2)OCC3=CC=CC=C3
CCOC(=O)C1CCN(CC1)C(=O)COC(=O)CCOC2=CC=C(C=C2)C
CC1=CC(=NO1)NC(=O)CSC2=NN=C(N2CC3=CC=CC=C3)C(C)N(C)C
COCCN1C(=C(C2=NC3=CC=CC=C3N=C21)C(=O)NC4=C(C5=C(S4)CCCC5)C(=O)OC)N
CCOC(=O)C1=C(SC2=C1CCCC2)NC(=O)C3=C(N(C4=NC5=CC=CC=C5N=C34)CCCOC)N
CCOCCCN1C(=C(C2=NC3=CC=CC=C3N=C21)C(=O)NC4=C(C5=C(S4)CCCC5)C(=O)OC)N
COCCCN1C(=C(C2=NC3=CC=CC=C3N=C21)C(=O)NC4=C(C5=C(S4)CCCC5)C(=O)OC)N
C1C(=O)N(C2=C(S1)C=CC(=C2)C(=O)NCC3=CC=CO3)CC4=CC=CC=C4
C1=CC=C2C(=C1)C=CC(=C2O)/C=N/NC3=CC=CC4=C3N=CC=C4
C1CCC(C1)NC(=O)C(=O)N(CC2=CN=CC=C2)C(C3=CC=CO3)C(=O)NCC4CCCO4
CCC1C(=O)N(C(=O)C(S1)CC)CC(=O)NCCC2=CC=CC=C2
CC1C(=O)N(C(=O)CS1)CC(=O)NCCC2=CC=CC=C2
COC1=C(SC=C1C(=O)NNC(=O)C2=CC=CC=C2Cl)Br
COC1=C(SC=C1C(=O)NNC(=O)C2=CC=CC=C2)Br
C1=COC(=C1)CNC(=O)/C(=C\C2=CC=CS2)/NC(=O)C3=CC=CS3
CC1=CC(=NO1)NS(=O)(=O)C2=CC=C(C=C2)NC(=S)NC(=O)C3=CC=NC=C3
C1CC2C(C2(Cl)Cl)CCC3C1C3C(=O)NC4=CC=C(C=C4)Cl
C1CC2C(C2(Cl)Cl)CCC3C1C3C(=O)NC4=CC=CC=C4
C1CC2C(C2(Cl)Cl)CCC3C1C3C(=O)NC4=CC=C(C=C4)F
C1CC2C(C2(Cl)Cl)CCC3C1C3C(=O)NC4=CC=CC=C4Cl
CCOC1=CC=C(C=C1)NC(=O)C2C3C2CCC4C(C4(Cl)Cl)CC3
C1CC2C(C2(Cl)Cl)CCC3C1C3C(=O)NC4=CC(=CC=C4)Cl
CCOC1=CC=CC=C1NC(=O)C2C3C2CCC4C(C4(Cl)Cl)CC3
COC1=CC=CC(=C1)NC(=O)C2C3C2CCC4C(C4(Cl)Cl)CC3
COC1=CC=C(C=C1)NC(=O)C2C3C2CCC4C(C4(Cl)Cl)CC3
CC1=CC(=CC=C1)NC(=O)C2C3C2CCC4C(C4(Cl)Cl)CC3
CN1C(=NN=C1SCC(=O)C2=CC=C(C=C2)F)CN3C4=CC=CC=C4N=N3
CN1C(=NN=C1SCC(=O)C2=CC=CC=C2F)CN3C4=CC=CC=C4N=N3
CC1=CC=C(C=C1)C(=O)CSC2=NN=C(N2C)CN3C4=CC=CC=C4N=N3
CC(=O)NC1=CC=C(C=C1)C(=O)CSC2=NN=C(N2C)CN3C4=CC=CC=C4N=N3
CN1C(=NN=C1SCC(=O)C2=CC=C(C=C2)OC)CN3C4=CC=CC=C4N=N3
CC1=C(C=CC(=C1C)OC)C2=NC(=C(O2)C)CN(CC3CCC(=O)N3)C(C)C
CC(C(=O)NC(C)(C)C)N(CC1=CC=CS1)C(=O)CCN2CCC3=CC=CC=C32
CC(C)(C)NC(=O)CN(CC1=CC=CS1)C(=O)CCN2CCC3=CC=CC=C32
C[C@H]1CNC(=O)C(=O)N1C[C@H](CC2=CC=C(C=C2)O)NC(=O)CC34CC5CC(C3)CC(C5)C4
CCOC1=CC2=C(C=C1)N=C(S2)NS(=O)(=O)CC3=CC=CC=C3
C1=CC=NC(=C1)C2=NC(=CS2)C3=CC=CO3
CCN1C(=O)/C(=C\C2=CN(C3=CC=CC=C32)C)/SC1=O
C1=CC=C(C=C1)OC2=CC=C(C=C2)NC(=O)COC(=O)CCCSC3=NC4=CC=CC=C4N3
CC1=C(SC2=NC=NC(=C12)NCC(C3=CC=CO3)N(C)C)C.C(=O)(C(=O)O)O
CC1=CN=C(S1)NC(=O)C2CCC(CC2)C(C)(C)C
CC1=C(SC(=N1)NC(=O)C2CCCCC2C(=O)O)C
CC1=C(SC(=N1)NC(=O)C2(C(C(C(C(C2(F)F)(F)F)(F)F)(F)F)(F)F)F)C(=O)C
CCOC(=O)CC1=CSC(=N1)NC(=O)C2CCCCC2C(=O)O
CC1=CSC(=N1)NC(=O)C2CCCCC2C(=O)O
CC1=CSC(=N1)NC(=O)C2CCCCC2
C1CCC(C(C1)C(=O)NC2=NC=CS2)C(=O)O
CC(C)(C)C1CCC(CC1)C(=O)NC2=NC=CS2
CC1=C(SC(=N1)NC(=O)C2CCCCC2)C
CCOC(=O)C1=CSC(=N1)NC(=O)C2CCCCC2
C1=CC=C(C=C1)N2C(=NC(=N2)NS(=O)(=O)C3=CC=CC=C3)N
C1=CC=C(C=C1)N2C(=NC(=N2)NS(=O)(=O)C3=CC=C(C=C3)Cl)N
CC1=CC=C(C=C1)S(=O)(=O)NC2=NN(C(=N2)N)C3=CC=CC=C3
C1CCN(C1)C(=O)CN2C(=O)COC3=C2C=C(C=C3)S(=O)(=O)N4CCCC4
C1COCCN1CCNC(=O)C2=CC=CC=C2NC(=O)C3=CC=CO3
C1COCCN1CCNC(=O)C2=C(C=CC(=C2)Cl)NC(=O)C3=CC=CO3
CN(C)C1(CCCCC1)CNCC(COC2=CC=C(C=C2)C(=O)C3=CC=CC=C3)O.C(=O)(C(=O)O)O
CCN1C2=C(C=C(C=C2)C(=O)OCC)N=C1C3CCN(CC3)S(=O)(=O)C4=CC=CS4
CCCCN(C1=CC=CC=C1)C(=O)C2=CC(=CC=C2)S(=O)(=O)N3CCN(CC3)CC4=CC=CC=C4
CS(=O)(=O)C1=CC=C(C=C1)NC(=O)C2=CC(=CC=C2)S(=O)(=O)N3CCN(CC3)CC4=CC=CC=C4
C1COCCN1C2CC(=O)N(C2=O)C3=CC4=C(C=C3)OCO4
CC1=NN=C(N1CC2=CC=CC=C2)SCC(=O)N(C)CC(=O)NC3=CC=C(C=C3)F
CC1=NN=C(N1CC2=CC=CC=C2)SCC(=O)NCC(=O)NC3=C(C(=C(C=C3)F)F)F
CN(CCOC1=CC=C(C=C1)Br)C(=O)CNC(=O)C2=CC3=CC=CC=C3C=C2
COC1=CC=CC2=C1C(=O)C3=C(O2)C=CC(=C3)C#CC4=CC=CC=N4
CCN(CC)S(=O)(=O)C1=CC(=C(C=C1)N2CCOCC2)NC(=O)C3CCCC3
COC1=C(C(=CC(=C1)/C=C/C(=O)O)S(=O)(=O)NC2=CC=CC=C2OC3=CC=CC=C3)OC
C1=CC=C(C(=C1)/C=N/N2C(=NC3=CC=CC=C3C2=O)C4=CC=CO4)O
COC1=CC=CC(=C1)/C=N/N2C(=NC3=CC=CC=C3C2=O)C4=CC=CO4
COC1=CC=CC(=C1OC)/C=N/N2C(=NC3=CC=CC=C3C2=O)C4=CC=CO4
COC1=CC=C(C=C1)/C=N/N2C(=NC3=CC=CC=C3C2=O)C4=CC=CO4
CN1C(=C(C=N1)Cl)C(=O)NCC2=CC=CO2
CC1(C2CCC1(C(C2)[NH2+]C3=CC=CC=C3)C)C.[Cl-]
CC1(CC(=CC(=[N+]2CCCCC2)C1)N3CCN(CC3)CC4=CC=CC=C4)C.[I-]
C1=CC=C(C=C1)C2=NC(=CS2)CCNC(=O)C3=C(C=CC=C3F)F
C1=CC=C(C=C1)C2=NC(=CS2)CCNC(=O)C3=C(C=CC=C3Cl)F
C1=CC=C(C=C1)C2=NC(=CS2)CCNC(=O)C3=CC=CC=C3F
CC1=CC(=NC(=N1)C(C)C)OCC(=O)NC2=CC=CC=C2OC
CC1=CC(=C(C=C1Cl)OC)NC(=O)COC2=NC(=NC(=C2)C)C(C)C
CC1=CC(=NC(=N1)C(C)C)OCC(=O)NC2=CC=CC=C2F
CC1=CC(=NC(=N1)C(C)C)OCC(=O)NC2=CC(=C(C=C2)F)F
CCCCC1=NN=C(S1)NC(=O)CC(=O)NC2=CC=CC=C2C(=O)O
CC(C)C1=NN=C(S1)NC(=O)CC(=O)NC2=CC=CC=C2C(=O)O
CC(C)CC1=NN=C(S1)NC(=O)CC(=O)NC2=CC=CC=C2C(=O)O
CCCC1=NN=C(S1)NC(=O)CC(=O)NC2=CC=CC=C2C(=O)O
CCC1=NN=C(S1)NC(=O)CC(=O)NC2=CC=CC=C2C(=O)O
CC1CN(CC(O1)C)C(=O)C2=CC=CC=C2C(=O)C3=NC=CN3
C1COCCN1C(=O)C2=CC=CC=C2C(=O)C3=NC=CN3
CC1=CC(=NC(=N1)N2CCCC(C2)C(=O)NCC3=CC4=C(C=C3)OCO4)C
C1CC(CN(C1)C2=NC3=CC=CC=C3S2)C(=O)NC4=CC5=C(C=C4)OCO5
COC1=CC=C(C=C1)N2CC([N+]3=C2CCCC3)(C4=CC=C(C=C4)F)O.[Br-]
CCOC1=CC=C(C=C1)N2CC([N+]3=C2CCCC3)(C4=CC=C(C=C4)F)O.[Br-]
CC1=CC=C(C=C1)C2(CN(C3=[N+]2CCCC3)C4=CC=C(C=C4)OC)O.[Br-]
CC1=CC=C(C=C1)N2CC([N+]3=C2CCCC3)(C4=CC=C(C=C4)OC)O.[Br-]
COC1=CC=C(C=C1)N2CC([N+]3=C2CCCC3)(C4=CC=C(C=C4)OC(F)F)O.[Br-]
C1CCC2=C(C1)C=C(S2)C(=O)NCCCN3CCOCC3.Cl
CC1=CN(C=N1)S(=O)(=O)C2=CC=C(C3=CC=CC=C32)Br
CCOC1=CC=C(C=C1)NC(=O)C2=CC3=C(C=C2)NC(=O)C(=O)N3
C1=CC(=CC=C1NC(=O)C2=CC3=C(C=C2)NC(=O)C(=O)N3)F
COC1=CC(=C(C=C1)NC(=O)C2=CC3=C(C=C2)NC(=O)C(=O)N3)OC
COC1=CC=CC(=C1)CN2C3CS(=O)(=O)CC3SC2=NC(=O)CCC4CCCC4
C1CCC(C1)CCC(=O)N=C2N(C3CS(=O)(=O)CC3S2)CC4=CC=CC=C4
COC1=CC=C(C=C1)CN2C3CS(=O)(=O)CC3SC2=NC(=O)CCC4CCCC4
COC1=CC=CC=C1CN2C3CS(=O)(=O)CC3SC2=NC(=O)CCC4CCCC4
CC1CC(=O)N(C2=CC=CC=C2N1C=O)CC3=CC=CC=C3
C1CN(C2=CC=CC=C2N(C1=O)CC3=CC=CC=C3)C=O
C1=CC=C(C=C1)CCNC(=O)C2=CC=C(C=C2)N3C=NN=N3
CC1=C(C=CO1)C(=O)NCCCCNC(=O)C2=C(OC=C2)C
CC1=C(C(=NO1)C)S(=O)(=O)N2CCCC(C2)C(=O)NC3=NC4=C(S3)C=C(C=C4)OC
CC1=C(OC2=C1C=C(C=C2)S(=O)(=O)N3CCCCCC3)C(=O)NCCN4CCOCC4
CC1=CC=C(C=C1)N2C(=S)NC3C(C2(OC4=C3C=C(C=C4)Cl)C)C(=O)N(C)C
CC12C(C(C3=C(O1)C=CC(=C3)Cl)NC(=S)N2C4=CC=C(C=C4)Cl)C(=O)N(C)C
CC1=CC(=CC=C1)N2C(=S)NC3C(C2(OC4=CC=CC=C34)C)C(=O)N(C)C
CC1=CC=C(C=C1)N2C(=S)NC3C(C2(OC4=CC=CC=C34)C)C(=O)N(C)C
CC1=CC=CC=C1N2C(=S)NC3C(C2(OC4=CC=CC=C34)C)C(=O)N(C)C
CC12C(C(C3=C(O1)C=CC(=C3)Cl)NC(=S)N2C4=CC=C(C=C4)OC)C(=O)N(C)C
CC12C(C(C3=C(O1)C=CC(=C3)Cl)NC(=S)N2C4=CC(=CC=C4)Cl)C(=O)N(C)C
CC1=CC(=CC=C1)N2C(=S)NC3C(C2(OC4=C3C=C(C=C4)Cl)C)C(=O)N(C)C
CC12C(C(C3=CC=CC=C3O1)NC(=S)N2C4=CC=CC=C4)C(=O)N(C)C
C1COCCN1CCNC(=O)C(=O)NCC2=CC3=C(C=C2)OCO3
CC1=CC=C(C=C1)S(=O)(=O)NC(C2=CC=CC=C2)C(=O)N3CCOCCOCCOCC3
CCOC(=O)CN1C(=CC(=N1)C)NC(=O)C2=CC=NC=C2
C1C[C@H](NC(=O)[C@@H](NC(=O)[C@@H](NC(=O)C2=C(C(=CC(=C2)[N+](=O)[O-])I)NC1)CC3=CC=CC=C3)CC4=CN=CN4)C(=O)N
CC1=CC=C(C=C1)C(=O)/C=C(\C)/NCC2=CC=C(C=C2)F
CCC1=CC=C(C=C1)C(=O)/C=C/NCC2=CC=C(C=C2)F
C1=CC=C(C=C1)C(=O)/C=C/NCC2=CC=C(C=C2)F
CC1=CC=C(C=C1)CN/C=C/C(=O)C2=CC=C(C=C2)Br
C/C(=C\C(=O)C1=CC=CC=C1)/NCC2=CC=C(C=C2)F
COC1=C(C=C(C=C1)C(=O)/C=C/NCC2=CC=C(C=C2)F)OC
CC1=CC=C(C=C1)CN/C(=C/C(=O)C2=CC=C(C=C2)Br)/C
CC1=CC=C(C=C1)CN/C=C/C(=O)C2=CC=C(C=C2)OC
C/C(=C\C(=O)C1=CC=C(C=C1)Br)/NCC2=CC=CC=C2
CCC1=CC=C(C=C1)CN/C=C/C(=O)C2=CC=C(C=C2)Br
CC1=CC=C(C=C1)C(=O)/C=C\NCC2=CC=CC=C2
CC1=CC=C(C=C1)C(=O)/C=C/NCC2=CC=C(C=C2)F
C1=CC=C(C=C1)C2=C(OC(=C2C#N)NC(=O)CCCN3C(=O)C4=CC=CC=C4C3=O)C5=CC=CC=C5
CC(=O)NC1=CC=C(C=C1)S(=O)(=O)NCCC(=O)OCC(=O)N2CCN(CC2)C(=O)C3=CC=CO3
CSCCC(C(=O)OCC(=O)NC1=C(C=CS1)C#N)NC(=O)C2=CC=CO2
CCOC(=O)C1=C(SC(=C1C)C(=O)C)NC(=O)COC(=O)CNC(=O)C2=CC=CO2
CCOC(=O)C1=C(SC(=C1C)C(=O)OCC)NC(=O)COC(=O)CNC(=O)C2=CC=CO2
CCOC(=O)C1=C(SC(=C1C)C)NC(=O)COC(=O)CNC(=O)C2=CC=CO2
CC1=C(SC(=C1C(=O)OC)NC(=O)COC(=O)CNC(=O)C2=CC=CO2)C
C1C(C(=O)N(C1=O)CC2=CC=CC=C2)NC3=CC=C(C=C3)C(=O)O
C1C(C(=O)N(C1=O)CC2=CC=CC=C2)N(C3=CC=CC=C3)O
CC1=CC=C(C=C1)NC2CC(=O)N(C2=O)CC3=CC=CC=C3
C1C(C(=O)N(C1=O)CC2=CC=CC=C2)NC3=CC=CC=C3
CCCCN1C(=C2C=CC(=CC2=N1)C(=O)N[C@H](C)C3CCCCC3)OCC
CCOC1=C2C=CC(=CC2=NN1CCOC)C(=O)N[C@H](C)C3CCCCC3
CCN1C(=C2C=CC(=CC2=N1)C(=O)N[C@H](C)C3CCCCC3)OCC
COC1=C(C=C2C(=C1)C(=NC(=S)N2)NCC3=CC=CC=N3)OC
C1CCCN(CC1)C(=O)C2=NN3C(=CC(=NC3=C2)C4=CC=CO4)C(F)(F)F
CCC1=NC2=C(C=C(C=C2)C(=O)N3CCN(CC3)C4=CC(=CC=C4)Cl)N=C1CC
CCC1=NC2=C(C=C(C=C2)C(=O)N3CCN(CC3)C4=C(C=CC(=C4)C)C)N=C1CC
C1CN(CCN1C2=CC=CC=C2)C(=O)C3=CC4=NC=CN=C4C=C3
CCC1=NC2=C(C=C(C=C2)C(=O)N3CCN(CC3)C4=CC=CC(=C4C)C)N=C1CC
CCC1=NC2=C(C=C(C=C2)C(=O)N3CCN(CC3)C4=CC=CC(=C4)C(F)(F)F)N=C1CC
CCC1=NC2=C(C=C(C=C2)C(=O)N3CCN(CC3)C4=CC=C(C=C4)[N+](=O)[O-])N=C1CC
CCC1=NC2=C(C=C(C=C2)C(=O)N3CCN(CC3)C4=CC=CC=C4F)N=C1CC
CCC1=NC2=C(C=C(C=C2)C(=O)N3CCN(CC3)C4=CC=C(C=C4)Cl)N=C1CC
CCC1=NC2=C(C=C(C=C2)C(=O)N3CCN(CC3)C4=CC(=CC=C4)OC)N=C1CC
CCC1=NC2=C(C=C(C=C2)C(=O)N3CCN(CC3)C4=CC=CC=C4)N=C1CC
CC1=NC2=NC(=CC(=O)N2N1)CSC3=NC4=CC=CC=C4S3
COC1=CC=CC=C1NC(=O)C2CCCN(C2)S(=O)(=O)C3=CN=CN3
CC1=CC(=C(C=C1)NC(=O)C2CCCN(C2)S(=O)(=O)C3=CN=CN3)Br
CC1=C(C=C(C=C1)NC(=O)C2CCCN(C2)S(=O)(=O)C3=CN=CN3)F
CCC1=CC(=CC=C1)NC(=O)C2CCCN(C2)S(=O)(=O)C3=CN=CN3
COC1=CC(=CC(=C1)NC(=O)C2CCCN(C2)S(=O)(=O)C3=CN=CN3)OC
C1CC(CN(C1)S(=O)(=O)C2=CN=CN2)C(=O)NC3=CC=C(C=C3)OC(F)(F)F
C1CC(CN(C1)S(=O)(=O)C2=CN=CN2)C(=O)NC3=CC(=C(C=C3)Cl)C(F)(F)F
CC(C)C1=CC=C(C=C1)NC(=O)C2CCCN(C2)S(=O)(=O)C3=CN=CN3
C1CC(CN(C1)S(=O)(=O)C2=CN=CN2)C(=O)NC3=CC=CC(=C3)C(F)(F)F
C1CC(CN(C1)S(=O)(=O)C2=CN=CN2)C(=O)NC3=C(C=C(C=C3)Br)F
C1CC(CN(C1)S(=O)(=O)C2=CN=CN2)C(=O)NC3=CC(=C(C=C3)F)F
CCOC(=O)C1=CC(=CC=C1)NC(=O)C2CCCN(C2)S(=O)(=O)C3=CN=CN3
C1CC(CN(C1)S(=O)(=O)C2=CN=CN2)C(=O)NC3=CC=C(C=C3)Cl
CSC1=CC=CC(=C1)NC(=O)C2CCCN(C2)S(=O)(=O)C3=CN=CN3
C1CC(CN(C1)S(=O)(=O)C2=CN=CN2)C(=O)NC3=CC(=CC=C3)Cl
CC1=CC(=C(C=C1)OC)NC(=O)C2CCCN(C2)S(=O)(=O)C3=CN=CN3
CCOC(=O)C1=CC=C(C=C1)NC(=O)C2CCCN(C2)S(=O)(=O)C3=CN=CN3
COC(=O)C1=CC=C(C=C1)NC(=O)C2CCCN(C2)S(=O)(=O)C3=CN=CN3
CC1=CC=CC=C1NC(=O)C2CCCN(C2)S(=O)(=O)C3=CN=CN3
CC1=C(C=CC(=C1)NC(=O)C2CCCN(C2)S(=O)(=O)C3=CN=CN3)Br
CCC1=CC=C(C=C1)NC(=O)C2CCCN(C2)S(=O)(=O)C3=CN=CN3
CCOC1=CC(=C(C=C1)OCC)NC(=O)C2CCCN(C2)S(=O)(=O)C3=CN=CN3
C1CC(CN(C1)S(=O)(=O)C2=CN=CN2)C(=O)NC3=CC(=CC=C3)F
CCOC1=CC=C(C=C1)NC(=O)C2CCCN(C2)S(=O)(=O)C3=CN=CN3
CCN(CC)C1=CC(=C(C=C1)NC(=O)C2CCCN(C2)S(=O)(=O)C3=CN=CN3)C
CC1=CC(=CC(=C1)NC(=O)C2CCCN(C2)S(=O)(=O)C3=CN=CN3)C
COC1=CC=C(C=C1)NC(=O)C2CCCN(C2)S(=O)(=O)C3=CN=CN3
CC1=C(C=C(C=C1)NC(=O)C2CCCN(C2)S(=O)(=O)C3=CN=CN3)C
COC1=CC=C(C=C1)CCNC(=O)COC(=O)CC2=CC=CC3=CC=CC=C32
CN(C[C@H](C1=CC=CC=C1)N(C[C@H](CC2=CC=CC=C2)N(CCC3=CC=CC=C3)N=O)N=O)N=O.[Na+]
CCN(CCNC(=O)C1=C(C(=O)OC12CCC(CC2)C)C)C3=CC=CC=C3
C1CN(CCN1CC(=O)NC2=C3C(=CS2)C4=CC=CC=C4OC3=O)C5=CC=CC=C5
C1CC1C2=NC3=CC=CC=C3N2CCC4=CC=CC=C4
C1=CC=C(C=C1)CNC(=O)C2=NC3=C(C(=O)N2)N=NN3CC4=CC(=CC=C4)Cl
C1=CC=C2C(=C1)C(=O)N(C2=O)CCN3C4=CC=CC=C4OC3=O
CCC(C)(C)N1CC(=O)N(C(C1=O)C2=CC=C(C=C2)OC)CC3=CC=CC=C3
CN1C2=C(C=C(C=C2)NC(=O)C3=CC=CC=C3OC)N=C1CN4CCCCC4
CN1C2=C(C=C(C=C2)NC(=O)C3=CC=CC=C3)N=C1CN4CCCCC4
CN1C2=C(C=C(C=C2)NC(=O)C3=CC=C(C=C3)F)N=C1CN4CCCCC4
CN1C2=C(C=C(C=C2)NC(=O)C3=CC(=CC=C3)Br)N=C1CN4CCCCC4
CN1C2=C(C=C(C=C2)NC(=O)C3=CC=CC=C3Cl)N=C1CN4CCCCC4
CN1C2=C(C=C(C=C2)NC(=O)C3=CC=C(C=C3)Cl)N=C1CN4CCCCC4
CC(=O)NC(CC(=O)NC1=CC=C(C=C1)S(=O)(=O)N2CCCCC2)C3=CC=CC=C3
CCN(CC1=CC=CC=C1)S(=O)(=O)C2=CC=C(C=C2)C(=O)N3CCN(CC3)C4=NC5=CC=CC=C5S4
CC1=CC(=CC(=C1)C(=O)NCC(=O)OCC2=CC(=CC3=C2OCOC3)[N+](=O)[O-])C
CC(C)C(C(=O)OCC1=CC(=CC2=C1OCOC2)[N+](=O)[O-])NC(=O)C3=CC=CC=C3
C1C2=C(C(=CC(=C2)[N+](=O)[O-])COC(=O)CNC(=O)C3=CC=C(C=C3)Br)OCO1
COC1=CC(=CC(=C1OC)OC)C(=O)NC(CCSC)C(=O)OCC2=CC(=CC3=C2OCOC3)[N+](=O)[O-]
CCOC1=C(C=C(C=C1)C(=O)NCC(=O)OCC2=CC(=CC3=C2OCOC3)[N+](=O)[O-])OCC
CCOC1=CC=CC=C1C(=O)N[C@@H](C(C)C)C(=O)OCC2=CC(=CC3=C2OCOC3)[N+](=O)[O-]
CC(C)CC(C(=O)OCC1=CC(=CC2=C1OCOC2)[N+](=O)[O-])NC(=O)C3=CC=C(C=C3)Cl
CC(C)[C@@H](C(=O)OCC1=CC(=CC2=C1OCOC2)[N+](=O)[O-])NC(=O)C3=CC=CC=C3Cl
CN1C=C(C2=CC(=C(C=C2C1=O)OC)OC)C(=O)NCCOC
CCC(C)NC(=O)C1=CN(C(=O)C2=CC(=C(C=C21)OC)OC)C
CCN1C=C(C2=CC(=C(C=C2C1=O)OC)OC)C(=O)NCC(=O)OCC
CCN1C=C(C2=CC(=C(C=C2C1=O)OC)OC)C(=O)NCC(=O)OC
CCOCCCNC(=O)C1=CN(C(=O)C2=CC(=C(C=C21)OC)OC)CC(C)C
COC(=O)C1=CNC(=O)C2=CC=CC=C21
CN1C=CC2=C(C1=O)C=CC=C2[N+](=O)[O-]
CCN(CC)CCCNC(=O)CN1C=CC2=CC=CC=C2C1=O
C=CCN1C=CC2=C(C1=O)C=CC=C2[N+](=O)[O-]
COC(=O)C1=C(C2=CC=CC=C2C(=O)N1)O
C1=CC=C2C(=C1)C(=CNC2=O)C(=O)O
CC1=CC2=CC=CC=C2C(=O)N1
CCN(CC)C(=O)C1=CN(C(=O)C2=CC(=C(C=C21)OC)OC)C
CCOC(=O)CNC(=O)CNC(=O)CN1C=CC2=CC=CC=C2C1=O
CCOC(=O)CNC(=O)C1=CN(C(=O)C2=CC(=C(C=C21)OC)OC)C
CCCCN(C)CCNC(=O)CCNC(=O)CN1C=CC2=CC=CC=C2C1=O
COC(=O)CNC(=O)CN1C=CC2=CC=CC=C2C1=O
CCOCCCNC(=O)C1=CN(C(=O)C2=CC(=C(C=C21)OC)OC)C
CCC(C)NC(=O)CNC(=O)CN1C(=CC2=CC=CC=C2C1=O)C
CCCCN(CC)CCNC(=O)CCNC(=O)CN1C=CC2=CC=CC=C2C1=O
CC(=O)C1=CN(C(=O)C2=CC=CC=C21)C
C1=CC2=C(C=CNC2=O)C(=C1)[N+](=O)[O-]
CCN1C=C(C2=CC(=C(C=C2C1=O)OC)OC)C(=O)N(CC)CC
CCN1C=C(C2=CC(=C(C=C2C1=O)OC)OC)C(=O)NCCCOC(C)C
CCOC(=O)CNC(=O)CN1C(=CC2=CC=CC=C2C1=O)C
CC(C)N1C(=C(C2=C(C1=O)C=C(C=C2)[N+](=O)[O-])C#N)N
CCOC(=O)COC1=CC=CC2=C1C=CN(C2=O)CC(=O)N
CC(C)CN1C=C(C2=CC(=C(C=C2C1=O)OC)OC)C(=O)NCCN(C)C
CCCCN(CC)CCNC(=O)CNC(=O)CN1C=CC2=CC=CC=C2C1=O
CCN(CC)CCNC(=O)CN1C(=CC2=CC=CC=C2C1=O)C
CC(C)CN1C=C(C2=CC(=C(C=C2C1=O)OC)OC)C(=O)NCCCOC(C)C
CCN1C=C(C2=CC(=C(C=C2C1=O)OC)OC)C(=O)NCCCOC
CN1C=C(C2=CC(=C(C=C2C1=O)OC)OC)C(=O)NCCCOC
CCOC(=O)C1=C(C2=CC=CC=C2C(=O)N1)O
CCOC(=O)CNC(=O)C1=CN(C(=O)C2=CC(=C(C=C21)OC)OC)CC(C)C
CCCCCCN1C(=C(C2=C(C1=O)C=C(C=C2)[N+](=O)[O-])C#N)N
CC(C)CN1C=C(C2=CC(=C(C=C2C1=O)OC)OC)C(=O)NCC(=O)OC
C1CC1C2=NC3=CC(=NN3C(=C2)C(F)(F)F)C(=O)NC4=CC5=C(C=C4)OCO5
C1CSC(S1)C2=CC=C(C=C2)OC3=CC=C(O3)C(=O)NNC(=O)C4=CC=C(C=C4)Cl
CC1=NN=C(S1)SCCN2C3=C(N=C2Br)N(C(=O)N(C3=O)C)C
CC1=NN=C(S1)SCCN2C3=C(N=C2Br)N(C(=O)NC3=O)C
CCOC(=O)N1CCN(CC1)C(=O)CSC2=CC(=NC3=C(C(=NN23)C)C4=CC=CC=C4OC)C
CC(C)(C)N1C(=C2CS(=O)CC2=N1)NC(=O)C3=CC=CO3
CC(C)(C)N1C(=C2CS(=O)CC2=N1)NC(=O)C3=CC=C(O3)Br
CCN(CCN1C=CC=N1)CC2=C(N=C3N2C=C(C=C3)Cl)C(=O)N4CCCCCCC4
CC1=CC(=C(C=C1)NS(=O)(=O)C2=CC=CC(=C2)C(=O)N3C(=C(C=N3)C#N)N)C
CN1C(=NN=C1SCC(=O)N2CCN(CC2)C(=O)C3=CC=CO3)C4=CC=C(C=C4)NS(=O)(=O)C
CC1=C(C(=NO1)C)CSC2=NN=C(N2C(C)COC)COC3=CC=CC=C3F
COC1=C(C=C2C(=C1)C(=O)N(C(=O)N2CC(=O)C3=CC=C(C=C3)Cl)CCC(=O)NCC4CCCO4)OC
COC1=CC=CC(=C1)C(=O)CN2C3=CC(=C(C=C3C(=O)N(C2=O)CCC(=O)NCC4CCCO4)OC)OC
COC(=O)CSC1=C(C(=O)NC2(S1)CCCCC2)C#N
CCOC(=O)CSC1=C(C(=O)NC2(S1)CCCCC2)C#N
CCCCCCSC1=C(C(=O)NC2(S1)CCCCC2)C#N
CCN1CCN(CC1)S(=O)(=O)C2=CC(=CC=C2)S(=O)(=O)N3CCOCC3
CC1=CC=C(C=C1)CN2C3=CC=CC=C3N=C2NC(=O)C4=CC=CO4
C1=CC=C2C(=C1)N=C(N2CC3=CC=C(C=C3)Cl)NC(=O)C4=CC=CO4
C1=CC=C(C=C1)CN2C3=CC=CC=C3N=C2NC(=O)C4=CC=CO4
CC1=C(C=C(C=C1)S(=O)(=O)N(C)C)NC(=O)C(C)[N+]23CCN(CC2)CC3.[Cl-]
CN(C)S(=O)(=O)C1=C(C=CC(=C1)NC(=O)C[N+]23CCN(CC2)CC3)Cl.[Cl-]
CC1=CC=CC=C1NC(=O)C2=C(NC(=S)C(=C2C3=CC=CO3)C#N)C
CC1=CC=CC=C1NC(=O)C2=C(NC(=S)C(=C2C3=CC=C(O3)C)C#N)C
CCOC1=CC2=C(C=C1)OC(=C2C(=O)N3CCN(CC3)C)C4=CC=CC=C4
CCOC1=CC2=C(C=C1)OC(=C2C(=O)N3CCN(CC3)CCO)C4=CC=CC=C4.Cl
C1CCN(C(=O)C(C1)SC2=NN=NN2C3=CC=CC=C3)C(=O)C4=CC=C(C=C4)F
C1CCN(C(=O)C(C1)SC2=NN=NN2C3=CC=CC=C3)C(=O)C4=CC=CC=C4
C1=CC=C2C(=C1)C=CC=C2CN3C4=CC=CC=C4N=C3S(=O)(=O)O
C1=CC=C2C(=C1)C=CC=C2CN3C4=CC=CC=C4N=C3CCCNC=O
C1=CC(=CC=C1C2=C(N=NS2)C(=O)N)C3=C(N=NS3)C(=O)N
CCOC(=O)C1=C(SN=N1)C2=CC=C(C=C2)C3=C(N=NS3)C(=O)OCC
CC1=NC(=CC=C1)CC(C2=CC=CC=C2)(C3=CC=CC=C3)C(=O)OC
COC1=CC=C(C=C1)C2=CC(=NC(=C2C#N)SCC(=O)NC3=NC=CS3)C4=CC=CC=C4
CC1=CN=C(S1)NC(=O)CSC2=C(C(=CC(=N2)C3=CC=CC=C3)C4=CC=C(C=C4)OC)C#N
CC1=CN=C(S1)NC(=O)CSC2=C(C(=CC(=N2)C3=CC=C(C=C3)OC)C4=CC=CC=C4)C#N
COC1=CC(=CC(=C1OC)OC)C2=CC(=NC(=C2C#N)SCC(=O)NC3=NC=CS3)C4=CC=CC=C4
C1COCCN1C(=O)CN2C(=O)/C(=C\C3=CC=NC=C3)/SC2=O
CC(C)C1=CC=C(C=C1)C2=C(C(=NC3=C2CCCCC3)N)C#N
CC1=CC=C(C=C1)C2=C(C(=NC3=C2CCCCC3)N)C#N
CCOC(=O)N1CCC2=C(C1)SC(=C2C(=O)N)NC(=O)C3=CC=C(S3)Cl
CCOC(=O)C1=C(SC2=C1CCN(C2)C(=O)OCC)NC(=O)C3=CC=CS3
CCOC(=O)C1=C(SC2=C1CCC(C2)C)NC(=O)CSC3=NC=NC4=C3C=NN4
COCCCNC(=O)CN1C2=C(C(=O)N(C1=O)CCCCCC(=O)NCC3=CC4=C(C=C3)OCO4)SC=C2
COCCNC(=O)CN1C2=C(C(=O)N(C1=O)CCCCCC(=O)NCC3=CC4=C(C=C3)OCO4)SC=C2
C1OC2=C(O1)C=C(C=C2)CNC(=O)CCCCCN3C(=O)C4=C(C=CS4)NC3=O
C1CC1C2=NN=C(S2)NC(=O)CCNC(=O)C3=CC=CC=C3Cl
CCN(CC(=O)NC1=C(C=CC=C1F)F)C(=O)C(C)SCC2=NC3=C(C(=C(S3)C)C)C(=O)N2
CCOC(=O)C1=C(C2=C(S1)N=C(C3=C2CCN(C3)C)N4CCOCC4)N
CC1(CC2=C(CN1C)C(=NC3=C2C(=C(S3)C#N)N)N4CCOCC4)C
CCOC(=O)C1=C(C2=C(S1)N=C(C3=C2CC(N(C3)C)(C)C)N4CCOCC4)N
CCOC(=O)C1=C(ON=C1P(=O)(N2CCOCC2)N3CCOCC3)N
C1CCC(CC1)N2CC(CC2=O)C(=O)N3CCN(CC3)C4=CC=CC(=C4)C(F)(F)F
C1CCC(CC1)N2CC(CC2=O)C(=O)N3CCN(CC3)C4=CC=CC=C4
CC1=C(C=C(C=C1)NC(=O)C2=C(OC(=C2)C)C)S(=O)(=O)N3CCOCC3
C1=CC=C(C=C1)C(=O)C2=CC=CC=C2C(=O)OCC3=CC=C(C=C3)Cl
C1=CC=C(C=C1)C(=O)C2=CC=CC=C2C(=O)OCC3=CC=CC=C3Cl
C\1CN2C(=NC3=CC=CC=C3C2=O)/C1=C\N4CCN(CC4)C5=CC=CC(=C5)C(F)(F)F.O.Cl
C1=CC=C(C=C1)C2=NC(=CC(=O)S2)O
C1=CC(=CC=C1C2=NC(=CC(=O)S2)O)Cl
CN1C(=NN=C1SCC(=O)NC2=NC=CS2)C3=CC=CC=N3
CCN1C(=NN=C1SCC(=O)NC2=NC=CS2)C3=CC=CC=N3
CCO[C@H]1[C@@H]([C@H](C=C(O1)C(=O)NCC#C)C2CCCCC2)CCCO
CCO[C@@H]1[C@H]([C@@H](C=C(O1)C(=O)N)C2CCCCC2)CCCO
C1CCC(CC1)[C@H]2C[C@H](OC(=C2)C(=O)N)OCCCCO
C#CCNC(=O)C1=C[C@H](C[C@H](O1)OCCCCO)C2CCCCC2
CCO[C@H]1[C@@H]([C@H](C=C(O1)C(=O)O)C2CCCCC2)CCCO
CCO[C@@H]1[C@H]([C@@H](C=C(O1)C(=O)NCC#C)C2CCCCC2)CCCO
CCO[C@@H]1[C@H]([C@@H](C=C(O1)C(=O)O)C2CCCCC2)CCCO
CCO[C@H]1[C@@H]([C@H](C=C(O1)C(=O)OCC=C)C2CCCCC2)CCCO
C#CCNC(=O)C1=C[C@@H](C[C@@H](O1)OCCCCO)C2CCCCC2
C1CCC(CC1)[C@H]2C[C@H](OC(=C2)C(=O)O)OCCCCO
CC(C)C12CN3CC(C1=O)(CN(C2)C3(C)C)C(C)C
CCOC(=O)CC12CN3CC(C1=O)(CN(C2)C3)CC(=O)OCC
CCOC(=O)CC1(N2CC3(CN1CC(C2)(C3=O)C)C)C
CC(C)OC(=O)CC12CN3CC(C1=O)(CN(C2)C3)CC(=O)OC(C)C
CCCC12CN3CC(C1=O)(CN(C2)C3C(C(C(CO)O)O)O)CCC
C1=CC=C(C(=C1)C(=O)N/N=C(\CC(=O)C2=CC=CS2)/C(F)(F)F)Br
C1=CSC(=C1)C(=O)C/C(=N/NC(=O)C2=CC=C(C=C2)O)/C(F)(F)F
CC1=CC=C(C=C1)C(=O)N/N=C(/CC(=O)C2=CC=CS2)\C(F)(F)F
COC1=C(C=C2C(=C1)C=C(C(=O)O2)OC3=CC4=C(C=C3)C=CC(=O)O4)O
CC(=O)OC1=C(C=C2C=C(C(=O)OC2=C1)OC3=CC4=C(C=C3)C=CC(=O)O4)OC
CC(=O)C1=CC(=CC=C1)OCCN2C(=O)C(NC2=O)(C)C
CN1CC(=O)N(C1=O)CCOC2=CC=CC=C2
CCC1=C(C=CC(=C1)OCCN2C(=O)C(NC2=O)(C)C)Cl
CCC(=O)C1=CC=CC=C1OCCN2C(=O)C(NC2=O)(C)C
CC1(C(=O)N(C(=O)N1)CCOC2=CC=C(C=C2)[N+](=O)[O-])C
CC(C)C1=C(C=CC(=C1)Br)OCCN2C(=O)C(NC2=O)(C)C
CC1=CC(=C(C=C1)C(C)C)OCCN2C(=O)C(NC2=O)(C)C
CC1(C(=O)N(C(=O)N1)CCOC2=C(C(=CC=C2)Cl)Cl)C
CC1=CC(=C(C=C1)[N+](=O)[O-])OCCN2C(=O)C(NC2=O)(C)C
C/C=C/C1=CC(=C(C=C1)OCCN2C(=O)C(NC2=O)(C)C)OC
CC1=CC(=C(C(=C1)Cl)OCCN2C(=O)C(NC2=O)(C)C)C
CCC(C)(C)C1=CC=C(C=C1)OCCN2C(=O)C(NC2=O)(C)C
CC1=CC(=C(C(=C1)Br)OCCN2C(=O)C(NC2=O)(C)C)Cl
C1CCC(C1)NC(=O)NC(=O)COC(=O)CCC2=NC3=CC=CC=C3C(=O)N2
CC1=CC2=C(S1)C3=C(N2C)C(=O)N(N=C3)CC(=O)NCCC4=CC=CC=C4
C1CC1C(=O)OCC(=O)NC2=C(C=C(C=N2)C(F)(F)F)Cl
CN1C2=CC=CC=C2C(=CC1=O)OCC(=O)N3CCN(CC3)C4CCCCC4
CC1CC(=O)CC(C1(/C=C/C(C)OC2C(C(C(C(O2)CO)O)O)O)O)(C)C
CC(C)CN1C(=O)C(=O)N(C1=O)CC(=O)NC2=C(C3=C(S2)CCCCC3)C(=O)OC
CC1=C(C(=O)N(N1C)C2=CC=CC=C2)NC(=O)C3=C(ON=C3C4=C(C=CC=C4Cl)F)C
CC1=C(C(=O)N(N1C)C2=CC=CC=C2)NC(=O)C3=C(ON=C3C4=CC=CC=C4Cl)C
CC1=C(C(=O)N(N1C)C2=CC=CC=C2)NC(=O)C3=C(ON=C3C4=C(C=CC=C4Cl)Cl)C
CC1=C(C(=O)N(N1C)C2=CC=CC=C2)NC(=O)C3=C(ON=C3C4=CC=CC=C4)C
C1CC(OC1)CNC(=O)C2=CC=CC=C2NC(=O)C3=CC=CC4=CC=CC=C43
COC1=CC=CC=C1OC2=C(C=C(C(=C2)C#N)C#N)N3C4=CC=CC=C4N=N3
C1=CC=C(C=C1)OC2=C(C=C(C(=C2)C#N)C#N)N3C4=CC=CC=C4N=N3
CC1=C(C=C(C=C1)OC2=C(C=C(C(=C2)C#N)C#N)N3C4=CC=CC=C4N=N3)C
C1=CC=C(C=C1)CN2C(=O)C3=CC=CC=C3N4C2=NN=C4C5=CC=C(C=C5)F
C1=CC=C(C=C1)CN2C(=O)C3=CC=CC=C3N4C2=NN=C4C5=CC=C(C=C5)C(F)(F)F
C1=CC=C(C=C1)CN2C(=O)C3=CC=CC=C3N4C2=NN=C4C5=CC(=CC=C5)F
C1=CC=C(C=C1)CN2C(=O)C3=CC=CC=C3N4C2=NN=C4C5=CC(=CC=C5)Cl
C1=COC(=C1)C2=NN=C(O2)C3=CC=C(C=C3)NC(=O)CC4=CC=CS4
CCN(CCNC(=O)C1CCN(CC1)CC2=C(OC(=N2)C3=CC(=CC=C3)Cl)C)C4=CC=CC=C4
CCN(CCNC(=O)C1CCN(CC1)CC2=C(OC(=N2)C3=CC=C(C=C3)Cl)C)C4=CC=CC=C4
CCC1=CC=C(C=C1)C2=NC(=C(O2)C)CN3CCC(CC3)C(=O)NCCN(CC)C4=CC=CC=C4
CCCOC(=O)C1=C(NC2=C(C1C3=CC=CS3)C(=O)CCC2)C
CCC1=CC=C(S1)C2C(=C(N(C3=C2C(=O)CCC3)N(C)C)N)C#N
CC1=C(SC=C1)C2C(=C(N(C3=C2C(=O)CCC3)N(C)C)N)C#N
CC1=C(C(C2=C(N1)CCCC2=O)C3=CC=CS3)C(=O)OC
CCOC(=O)C1=C(NC2=C(C1C3=CC=CS3)C(=O)CCC2)C
CC1(CC2=C(C(C(=C(N2N(C)C)N)C#N)C3=CC=CS3)C(=O)C1)C
CN(C)N1C2=C(C(C(=C1N)C#N)C3=CC=CS3)C(=O)CCC2
CC1=C(SC=C1)C2C(=C(N(C3=C2C(=O)CC(C3)(C)C)N(C)C)N)C#N
CSC1=CC=CC=C1C(=O)C2CCCN(C2)CC3=CC=NN3
CSC1=CC=C(C=C1)C(=O)C2CCCN(C2)CC3=CC=NN3
CC1=CC2=C(C=C1)N(CC3(C2)C(=O)NC(=O)N(C3=O)C(C)C)C
CCC(C)N1C(=O)C2(CC3=C(C=CC(=C3)C)N(C2)C)C(=O)NC1=O
CN1CC2(CC3=C1C=CC(=C3)[N+](=O)[O-])C(=O)N(C(=O)N(C2=O)C)C
CCCCN1C(=O)C2(CC3=C(C=CC(=C3)C)N(C2)C)C(=O)NC1=O
CC1=NN=C(NC1=O)SCC(=O)NCC2=CC=CO2
C1CC(OC1)CNC2=C(C=C(C=C2)C(=O)N)[N+](=O)[O-]
C1CC(OC1)CNC2=C(C=CC=C2C#N)C#N
C1CC(OC1)CNC2=C(C=C(C(=C2)C#N)C#N)Cl
CS(=O)(=O)C1=CC(=C(C=C1)NCC2CCCO2)[N+](=O)[O-]
C1CC(OC1)CNC2=C(C=C(C=C2)S(=O)(=O)C(F)(F)F)[N+](=O)[O-]
C1CC(OC1)CNC2=C(C=C(C=C2)C(F)(F)F)[N+](=O)[O-]
C1CC(OC1)CNC2=C(C=CC(=C2)Cl)[N+](=O)[O-]
C1CC(OC1)CNC2=C(C=C(C(=C2)C#N)C#N)[N+](=O)[O-]
C1CC(OC1)CNC2=C(C=C(C=C2)[N+](=O)[O-])C#N
CCC1=CC2=C(N=C(N=C2C=C1)N=C(N)N)C
CCOC(=O)CSC1=NC(=C2C=CC(=CC2=N1)C)C
CCN(CC)CCCNC1=NC=NC2=CC=CC=C21.Cl
CC1=CC2=C(C=C1)N=C(N=C2OC)N=C(N)N
CCOC(=O)CSC1=NC(=NC2=CC=CC=C21)C(C)C
CC1=C2C=C(C=CC2=NC(=N1)SCC(=O)O)OC
CC(C)CNC(=O)COC1=NC=NC2=CC=CC=C21
CC1=CC2=C(C=C1)N=CN=C2NCCC(=O)O.Cl
CCCCC(C(=O)O)NC1=NC=NC2=CC=CC=C21
CC1=NC(=NC2=CC=CC=C12)C(=O)N
CC1=CC2=C(N=C(N=C2C=C1)SCC(=O)O)C
CC1=C2C=CC(=CC2=NC(=N1)SCC(=O)OC)OC
CCC1=NC2=CC=CC=C2C(=N1)SCC(=O)OCC
CC1=NC(=NC2=CC=CC=C12)N=C(N)N
CN(C)C1=NC(=NC2=CC=CC=C21)SC
CCCC(=O)N/C(=N/C1=NC(=C2C=C(C=CC2=N1)C)C)/N
CCOC(=O)CSC1=NC2=CC=CC=C2C(=N1)C
CC1=C2C(=CC=C1)C(=NC(=N2)N=C(N)N)OC
CC(=O)NNC1=NC=NC2=CC=CC=C21
C1=CC=C2C(=C1)C(=NC=N2)NNC(=O)CCC(=O)O
CCOC(=O)CCSC1=NC(=C2C=C(C=CC2=N1)OC)C
CCC1=NC2=CC=CC=C2C(=N1)SCC(=O)OC(C)C
CN(C)C1=NC2=CC(=C(C=C2C(=N1)N)OC)OC.Cl
CCCSC1=NC2=C(C=C(C=C2C(=N1)C)C)C
CCOC(=O)CSC1=NC(=C2C=C(C=CC2=N1)OC)C
CCOC(=O)CCSC1=NC(=C2C=C(C=CC2=N1)C)C
C1=CC2=C(C=C1Br)C(=NC(=N2)Cl)N
C1=CC=C2C(=C1)C(=NC=N2)NCCCCCO.Cl
CC1=C2C=C(C=CC2=NC(=N1)N/C(=N/S(=O)(=O)C)/N)OC
CCOC1=CC2=C(N=C(N=C2C=C1)N/C(=N/S(=O)(=O)C)/N)C
CC1=CC(=C2C(=C1)C(=NC(=N2)SCC=C)C)C
CC1=C2C=C(C=CC2=NC(=N1)/N=C(\N)/NC(=O)C(C)(C)C)OC
CCC(=O)NNC1=NC=NC2=CC=CC=C21
CCC(=O)N/C(=N/C1=NC(=C2C=C(C(=CC2=N1)C)C)C)/N
CC1=CC2=C(C=C1)N=CN=C2NCCCCCC(=O)O.Cl
CCCC(=O)N/C(=N/C1=NC2=CC=CC=C2C(=N1)C)/N
CC1=CC2=C(N=C(N=C2C=C1C)SCC(=O)O)C
CC(C)NC1=NC=NC2=C1C=C(C=C2)Br
CCN(CC)C1=NC=NC2=C1C=C(C=C2)Br
C/C(=C(/C#N)\C(=O)COC1=NC=NC2=CC=CC=C21)/N
COC1=C(C=C2C(=C1)C(=NC(=N2)Cl)NCCO)OC
CCOC(=O)CSC1=NC2=C(C=CC=C2C(=N1)C)C
C=CCNC1=NC=NC2=C1C=C(C=C2)Br
CCOC(=O)C(C)OC1=NC=NC2=C1C(=CC=C2)F
CN(C)CCNC1=NC=NC2=CC=CC=C21.Cl
CC1=CC2=C(N=C(N=C2C=C1)SCCC#N)C
CN(C1=NC(=NC2=CC=CC=C21)C(F)(F)F)N
CCOC(=O)CSC1=NC(=C2C=C(C(=CC2=N1)C)C)C
CCNC(=S)/N=C(\N)/NC1=NC(=C2C=C(C=CC2=N1)C)C
C1=CC=C2C(=C1)C(=NC(=N2)C(=O)NCCO)NCCO
CC1=CC2=C(N=C(N=C2C=C1)N=C(N)N)C
CCC(=O)N/C(=N/C1=NC(=C2C=C(C=CC2=N1)OC)C)/N
C1=CC=C2C(=C1)C(=NC=N2)SCC(=O)NCCCO
C=CCNC1=NC=NC2=CC=CC=C21
C1=CC=C2C(=C1)C(=NC=N2)NNC(=O)CCCC(=O)O
COCCNC(=O)COC1=NC=NC2=C1C=C(C=C2)Br
C1=CC=C2C(=C1)C(=NC=N2)SCC#N
CCOC(=O)C1=NC2=CC=CC=C2C(=N1)NCC=C
C1=CC2=C(C=C1Br)C(=NC=N2)NCCCCCC(=O)O.Cl
CC1=CC2=C(C=C1)N=CN=C2NCCCOC
CCC1=NC2=CC=CC=C2C(=N1)SCC(=O)NNC(=O)C(C)C
CC(C)C(C)NC(=O)COC1=NC=NC2=CC=CC=C21
CC1=NC2=CC=CC=C2C(=N1)SCCC(=O)O
CSCCC(C(=O)O)NC1=NC=NC2=C1C=C(C=C2)Br.Cl
CCOC1=C(C(=C2C(=C1)C(=NC=N2)Cl)OCC)OCC
CCOC(=O)CCSC1=NC2=CC=CC=C2C(=N1)C
CCC(CC)C1=NC2=CC=CC=C2C(=N1)NCCC(=O)O
CNC1=NC(=NC2=CC=CC=C21)SC
C1=CC=C2C(=C1)C(=NC(=N2)C(F)(F)F)NCCC(=O)O
C1=CC=C2C(=C1)C(=NC=N2)NNC(=O)/C=C/C(=O)O
CCOC(=O)CSC1=NC(=NC2=CC=CC=C21)C(C)(C)C
CC(C)C1=NC2=CC=CC=C2C(=N1)SCC(=O)OC(C)C
C1=CC=C2C(=C1)C(=NC(=N2)C(F)(F)F)NN
C/C(=C(/C#N)\C(=O)COC1=NC=NC2=C1C=C(C=C2)Br)/N
COC1=C(C=C2C(=C1)C=NC(=N2)Cl)OC
CCCCCCCCNC1=NC=NC2=CC=CC=C21
CCCCNC(=O)CSC1=NC(=NC2=CC=CC=C21)CCC
CC1=CC2=C(N=C(N=C2C=C1C)/N=C(\N)/NC(=O)C(C)C)C
C/C(=C(/C#N)\C(=O)CSC1=NC=NC2=CC=CC=C21)/N
CC(=O)COC1=NC=NC2=C1C=C(C=C2Cl)Cl
CC1=CC2=C(N=C(N=C2C=C1C)N=C(N)N)C
CC1=CC(=C2C(=C1)C(=NC(=N2)SCCC#N)C)C
CCOC1=NC(=NC2=C(C=CC=C21)C)N=C(N)N
CCOC(=O)CCSC1=NC(=C2C=C(C(=CC2=N1)C)C)C
C1=CC2=C(C=C1Br)C(=NC=N2)NCCO
CCC1=NC(=NC2=CC=CC=C21)N=C(N)N
CC1=C2C(=CC=C1)C(=NC(=N2)N=C(N)N)C
CC(C)C1=NC2=CC=CC=C2C(=N1)SCC(=O)OC
C1CCC(CC1)NC(=O)CNC(=S)N(CCCN2CCOCC2)CC3=CC=CS3
CCCCCOC1=CC=C(C=C1)/C(=N/NC2=NCCN2)/C
CCCCCOC1=C(C=C(C=C1)Br)/C(=N/NC2=NCCN2)/C
CC(C)(C)C1=CC=C(C=C1)/C=N/N(C)C2=NCCN2
CN(C1=NCCN1)/N=C/C2=C(C(=C(C=C2)OC)OC)OC.Br
C/C(=N\NC1=NCCN1)/C2=CC(=C(C=C2)OC)Cl
C/C(=N\NC1=NCCN1)/C2=C(C=CC(=C2)Br)OC.Cl
CCCCOC1=C(C=C(C=C1)Br)/C(=N/NC2=NCCN2)/C.C(=O)(C(=O)O)O
CCOC1=C(C=C(C=C1)Br)/C(=N\NC2=NCCN2)/C.Cl
C/C(=N\NC1=NCCN1)/C2=CC=CC=C2
C/C(=N\NC1=NCCN1)/C2=CC=C(C=C2)Cl
CCN(CC)CC(=O)NC1=CC=C(C=C1)/C(=N/NC2=NCCN2)/C
CCCCCCOC1=C(C=C(C=C1)/C(=N/NC2=NCCN2)/C)[N+](=O)[O-]
C/C(=N\NC1=NCCN1)/C2=CC(=C(C=C2)N)[N+](=O)[O-]
CCCCCCOC1=CC=C(C=C1)/C(=N/NC2=NCCN2)/C
C1CCN(C1)/C=N/C2=NC(=CS2)C3=CC=C(C=C3)Br
CC1=NC2=C(N1)C=C(C=C2)NC(=O)C3=CC=C(C=C3)[N+](=O)[O-]
C1CN(CCN1CCC2=CC=CC=C2)C(=O)C3=CC4=CC=CC=C4OC3=O
CCCN1C(=C(C(=O)N(C1=O)C)C2=NC(=C(S2)C(=O)C3=CC=CC=C3)C4=CC=CO4)N
CCCN1C(=C(C(=O)N(C1=O)C)C2=NC(=C(S2)C(=O)C3=CC=C(C=C3)OC(F)F)C4=CC=CO4)N
CCN1CCN(CC1)C2=NC=NC3=C2NC4=C3C=C(C=C4)F
CN1CCN(CC1)C2=NC=NC3=C2NC4=C3C=C(C=C4)F
CCOC(=O)N1CCN(CC1)C2=NC=NC3=C2NC4=C3C=C(C=C4)F
CCOC(=O)N1CCN(CC1)C2=NC=NC3=C2NC4=C3C=C(C=C4)OC
COC1=CC2=C(C=C1/C=C/3\C(=O)N(C(=O)N3)C4=CC=CC=C4)OCO2
C1CCCN(CC1)C(=O)N2CCN(CC2)S(=O)(=O)N3CCCCC3
CCCCNC(=O)CSC1=NC2=C(C(=O)N1CCCC(=O)NCCC3=CC=C(C=C3)S(=O)(=O)N)SC=C2
CCN(CC)C(=O)CSC1=NC2=C(C(=O)N1CCCC(=O)NCCC3=CC=C(C=C3)S(=O)(=O)N)SC=C2
CCN(C1=CC=CC=C1)S(=O)(=O)C2=CC=C(C=C2)C(=O)NCCCN3C=CN=C3
C1=CC=C(C=C1)NS(=O)(=O)C2=CC=C(C=C2)C(=O)NCCCN3C=CN=C3
COC1=CC2=C(C=C1)N=C(S2)NC3=CC4=C(C=C3)OCO4
COC1=C(C=CC(=C1)CNCC2=CN=CC=C2)OCC3=CC=CC=C3.Cl
C1=CC=C(C=C1)COC2=CC=C(C=C2)CNCC3=CN=CC=C3.Cl
C1CCCN(CC1)C2(C3=C(C=CC(=C3)[N+](=O)[O-])NC2=O)O
CC1=CC(=CC2=C1NC(=O)C2(N3CCCCCC3)O)[N+](=O)[O-]
CC(=O)C1=CC=C(C=C1)NC(=O)CCSCCC(=O)NC2=CC=C(C=C2)C(=O)C
COC1=CC(=C(C=C1)NC(=O)CCSCCC(=O)NC2=C(C=C(C=C2)OC)OC)OC
CC1=C(C=C(C=C1)NC(=O)CCSCCC(=O)NC2=CC(=C(C=C2)C)C)C
COC1=CC=CC=C1NC(=O)CCSCCC(=O)NC2=CC=CC=C2OC
CCC1=CC(=CC=C1)NC(=O)CCSCCC(=O)NC2=CC=CC(=C2)CC
C1=CC=C(C(=C1)NC(=O)CCSCCC(=O)NC2=CC=CC=C2F)F
C(CSCCC(=O)NC1=C(C(=C(C(=C1F)F)F)F)F)C(=O)NC2=C(C(=C(C(=C2F)F)F)F)F
CC1=C(C=CC=N1)C(=O)N2CCCC(C2)CNC(=O)C3(CC3)C4=CC=C(C=C4)Cl
CC(C1=CC2=C(C=C1)OCCO2)NC(=O)C3CCC(=O)N3CC4=CC=C(C=C4)F
COC1=CC=C(C=C1)/C=C/C(=O)OCC(=O)NCCNC(=O)COC(=O)/C=C/C2=CC=C(C=C2)OC
C1=CC=C(C(=C1)/C=C/C(=O)OCC(=O)NCCNC(=O)COC(=O)/C=C/C2=CC=CC=C2Cl)Cl
C/C(=N\NC1=C(C=C(C=N1)Cl)Cl)/C2=CC=C(C=C2)C#N
CC1=CC(=C(C=C1)C)/C=N/NC2=CC=CC=N2
CCN(CC)S(=O)(=O)C1=CN=C(C=C1)N/N=C/C2=C(C=C(C=C2)O)O
CCN(CC)S(=O)(=O)C1=CN=C(C=C1)N/N=C/C2=C(C(=CC=C2)OCC)O
COC1=CC=CC(=C1O)/C=N/NC2=C(C=C(C=N2)C(F)(F)F)Cl
C/C(=N\NC1=C(C=C(C=N1)Cl)Cl)/C2=CC(=CC=C2)OC
CN(C1=C(C=C(C=N1)C(F)(F)F)Cl)/N=C/C2=C(C=C(C=C2)O)O
C/C(=N\NC1=C(C=C(C=N1)Cl)Cl)/C2=C(C=C(C=C2)OC)O
COC1=C(C=CC(=C1)/C=N\NC2=NC=C(C=C2)[N+](=O)[O-])OCC(=O)O
COC1=CC=CC(=C1O)/C=N/NC2=NC=C(C=C2)[N+](=O)[O-]
C1=CC(=NC(=C1)Cl)N/N=C/C2=C(C=C(C=C2)O)O
COC1=CC=CC(=C1OC)/C=N/NC2=C(C=CC=N2)[N+](=O)[O-]
C1=CC=C(C(=C1)/C=N/NC2=CC=CC=N2)C(F)(F)F
C1=CC=NC(=C1)N/N=C\C2=CC(=C(C=C2)Cl)[N+](=O)[O-]
C1=CC=NC(=C1)N/N=C\C2=C(C(=CC(=C2)Cl)[N+](=O)[O-])O
COC1=C(C(=C(C=C1)/C=N/NC2=C(C=C(C=N2)C(F)(F)F)Cl)OC)OC
C1=CC=NC(=C1)N/N=C/C2=CC=C(C=C2)[N+](=O)[O-]
C1=CC=NC(=C1)N/N=C/C2=CC=C(C=C2)Cl
COC1=C(C=C(C=C1)/C=N/NC2=CC=CC=N2)OC
COC1=CC(=CC(=C1O)OC)/C=N/NC2=C(C=C(C=N2)C(F)(F)F)Cl
COC1=C(C=C(C=C1)Br)/C=N/NC2=CC=CC=N2
C1=CC(=CC=C1/C=N/NC2=C(C=C(C=N2)C(F)(F)F)Cl)C(=O)O
C1=CC(=C(C=C1/C=N/NC2=NC=C(C=C2)C(F)(F)F)O)O
C1=CC=NC(=C1)N/N=C/C2=C(C=CC(=C2)Br)O
CCCOC1=C(C=C(C=C1)/C=N/NC2=CC=CC=N2)OC
COC1=CC(=CC(=C1O)OC)/C=N/NC2=NC=C(C=C2)[N+](=O)[O-]
CN(C1=CC=CC(=N1)C(F)(F)F)/N=C/C2=C(C(=CC(=C2)Br)Br)O
CCN(CC)S(=O)(=O)C1=CN=C(C=C1)N/N=C/C2=CC=C(C=C2)O
C1=CC(=CC=C1/C=N/NC2=C(C=C(C=N2)Cl)Cl)C(=O)O
C/C(=N\NC1=C(C=C(C=N1)Cl)Cl)/C2=CC=C(C=C2)OC(F)F
CCOC1=CC=C(C=C1)/C=N/NC2=CC=CC=N2
COC1=CC(=C(C=C1)/C=N\NC2=CC=CC=N2)OC
C1=CC=C(C=C1)/C=N/NC2=C(C(=C(C(=N2)Cl)C#N)Cl)Cl
COC1=CC(=CC(=C1O)OC)/C=N/NC2=NC=C(C=C2)C(F)(F)F
COC1=CC(=CC(=C1OC)OC)/C=N/NC2=C(C=C(C=N2)C(F)(F)F)Cl
C1=CC=NC(=C1)N/N=C/C2=C(C=CC=C2Cl)F
C1=CC=NC(=C1)N/N=C/C2=CC=C(C=C2)F
CCN(CC)S(=O)(=O)C1=CN=C(C=C1)N/N=C/C2=CC(=C(C=C2OC)OC)OC
C1=CC=NC(=C1)N/N=C/C2=C(C=CC(=C2)[N+](=O)[O-])O
C1=CC=C(C(=C1)/C=N/NC2=C(C=CC=N2)[N+](=O)[O-])O
COC1=C(C=C(C=C1)/C=N/NC2=C(C=C(C=N2)C(F)(F)F)Cl)OC
C1=CC=NC(=C1)N/N=C/C2=C(C=CC=C2F)F
CN(C)C1=CC=C(C=C1)/C=N\NC2=CC=CC=N2
CC1=C(C=CC(=C1O)/C=N/NC2=C(C=CC=N2)[N+](=O)[O-])O
C1=CC(=C(C=C1O)O)/C=N/NC2=NC=C(C=C2)C(F)(F)F
C1=CC=NC(=C1)N/N=C/C2=CC(=CC=C2)[N+](=O)[O-]
C1=CC(=CC=C1/C=N/NC2=NC=C(C=C2)C(F)(F)F)C(=O)O
CC1=CC(=C(C(=N1)N/N=C/C2=CC(=C(C=C2)Cl)Cl)C#N)COC
COC1=C(C=C(C=C1)/C=N/NC2=CC=CC=N2)O
CC(C)COC1=C(C=C(C=C1)/C=N/NC2=CC=CC=N2)OC
COC1=C(C=CC(=C1)/C=N/NC2=CC=CC=N2)OCC=C
C1=CC=NC(=C1)N/N=C/C2=CC(=CC=C2)F
CCN(CC)S(=O)(=O)C1=CN=C(C=C1)N/N=C/C2=C(C(=C(C=C2)OC)OC)OC
CC(C)C1=CC=C(C=C1)/C(=N/NC2=CC=CC=N2)/C
COC1=C(C(=C(C=C1)/C=N/NC2=CC=CC=N2)OC)OC
C/C(=N\NC1=CC=CC=N1)/C2=CC=C(C=C2)C#N
CCOC1=C(C=C(C=C1)/C=N/NC2=CC=CC=N2)OC
COC1=C(C=CC(=C1)/C=N/NC2=CC=CC=N2)O
CN(C1=C(C=C(C=N1)Cl)C(F)(F)F)/N=C/C2=C(C=C(C=C2)Cl)Cl
C1=CC=NC(=C1)N/N=C\C2=C(C=CC(=C2)Br)OCC(=O)O
C/C(=N\NC1=CC=CC=N1)/C2=CC=C(C=C2)OC(F)F
COC1=CC(=C(C=C1)/C=N/NC2=C(C=CC=N2)[N+](=O)[O-])OC
C1=CC=NC(=C1)N/N=C/C2=CC=C(C=C2)Br
CCN(CC)S(=O)(=O)C1=CN=C(C=C1)N/N=C(\C)/C2=C(C=C(C=C2)OC)O
C[N+](C)(C)C1=CC=C(C=C1)/C=N/NC2=C(C(=C(C(=N2)Cl)C#N)Cl)Cl.[I-]
CCN(CC)S(=O)(=O)C1=CN=C(C=C1)N/N=C/C2=C(C=CC(=C2)OC)O
C1=CC(=CC=C1/C=N/NC2=NC=C(C=C2)C(F)(F)F)O
COC1=C(C=CC(=C1)/C=N/NC2=NC=C(C=C2)C(F)(F)F)O
CCN(CC)C(=O)COC1=CC=C(C=C1)/C(=N/NC2=C(C=C(C=N2)Cl)Cl)/C
C1=CC=C(C(=C1)/C=N/NC2=CC=CC=N2)Br
C1=CC(=CC=C1/C=N/NC2=C(C=C(C=N2)Cl)Cl)O
CN(C1=C(C=C(C=N1)Cl)C(F)(F)F)/N=C/C2=CC=C(C=C2)Cl
CN(C1=C(C=C(C=N1)Cl)C(F)(F)F)/N=C/C2=CC=CC=C2Cl
COC1=CC(=CC(=C1O)OC)/C=N/NC2=CC=CC=N2
CC1=NN(C(=C1C(=O)OCC(=O)NC(=O)NC23CC4CC(C2)CC(C4)C3)Cl)CC5=CC=CC=C5
CCN1C2=C(C=C3C=CC(=CC3=N2)C)C(=N1)NC(=O)C4=CC=NC=C4
CCN1C2=C(C=C3C=C(C=CC3=N2)C)C(=N1)NC(=O)C4=CC=NC=C4
CCN1C2=NC3=C(C=CC=C3C=C2C(=N1)NC(=O)C4=CC=NC=C4)C
CCN1C2=NC3=CC=CC=C3C=C2C(=N1)NC(=O)C4=CC=NC=C4
CCCN1C2=NC3=CC=CC=C3C=C2C(=N1)NC(=O)C4=CC=NC=C4
C1CC2=C(C1)C=C(C=C2)C(=O)C3=CC=CC=C3C(=O)O
CCCN(CC1CC1)C(=O)CCC2=NN=C(O2)CCC3=CNC4=CC=CC=C43
C1OC2=CC=CC=C2OCP1(=O)NC3=CC=C(C=C3)F
C1CNC(=O)C(=C1C(=O)O)OCC2=CC(=C(C=C2)F)F
C1CNC(=O)C(=C1C(=O)O)OCC2=CC=CC=C2
CCN1C(=NN=C1SCC2=NC3=CC=CC=C3C(=O)N2)COC4=CC=CC=C4C
CC1=CC=CC=C1OCC2=NN=C(N2C)SCC3=NC4=CC=CC=C4C(=O)N3
CCN1C(=NN=C1SCC2=NC3=CC=CC=C3C(=O)N2)COC4=CC=C(C=C4)OC
CCN1C(=NN=C1SCC2=NC3=CC=CC=C3C(=O)N2)COC4=C(C=CC=C4C)C
CC1C2=C(CCN1S(=O)(=O)C3=CC=CC=C3)SC=C2
C1=CC=C(C=C1)CN2C3=CC=CC=C3C4=C(C2=O)C(=CC(=O)O4)O
CC(C1=CC=CC=C1)NC(=O)C(C(=O)C2=CC(=CC=C2)[N+](=O)[O-])N3C=C(C=CC3=O)Cl
CN(CC1=CC=CC=C1)C(=O)C(C(=O)C2=CC=C(C=C2)F)N3C=C(C=CC3=O)Cl
C1=CC=C(C=C1)CNC(=O)C(C(=O)C2=CC=C(C=C2)F)N3C=CC=CC3=O
CN1CCN(CC1)C2=NC=CC3=C2N=CN3C.Cl
C[N+]1=CN(C=C1)C(=O)N(C2=CC=CC=C2)C3=CC=CC=C3.[Cl-]
CC(C)C1=C2CCCCC2NC(=O)N1
C/C(=N\NC(=O)C(C1=CC=CC=C1)C2=CC=CC=C2)/CC(=O)NCCC3=CC(=C(C=C3)OC)OC
C1CC1CNC(=O)CCC2=NN=C(O2)CC3=CC=C(C=C3)C4=CC=CC=C4
CC(C)(C)C(=O)/C(=C\1/N(C(=O)/C(=C/C2=CC=C(C=C2)N(C)C3=CC=CC=C3)/S1)CC4=CC=CO4)/C#N
COC1=CC=C(C=C1)CNC(=O)C2=CC=C(O2)CS(=O)CC3=CC(=CC=C3)Cl
CC1=CC=C(C=C1)CNC(=O)C2=CC=C(O2)CS(=O)CC3=CC(=CC=C3)Cl
CC1=CC=C(C=C1)CS(=O)CC2=CC=C(O2)C(=O)NCC3=CC=C(C=C3)OC(C)C
C1=CC=C(C=C1)CNC(=O)C2=CC=C(O2)CS(=O)CC3=CC=C(C=C3)Cl
COC1=CC=CC=C1CNC(=O)C2=CC=C(O2)CS(=O)CC3=CC(=CC=C3)Cl
CC1=CC=C(C=C1)CS(=O)CC2=CC=C(O2)C(=O)NCC3=CC=CC=C3Cl
C1=CC=C(C(=C1)CNC(=O)C2=CC=C(O2)CS(=O)CC3=CC=C(C=C3)Cl)Cl
COC1=CC=C(C=C1)CNC(=O)C2=CC=C(O2)CS(=O)CC3=CC=C(C=C3)Cl
C1=CC=C(C(=C1)CS(=O)CC2=CC=C(O2)C(=O)NCC3=CC=C(C=C3)F)Cl
CC1=CC=C(C=C1)CS(=O)CC2=CC=C(O2)C(=O)NCC3=CC(=CC=C3)OC
C1=CC(=CC(=C1)Cl)CS(=O)CC2=CC=C(O2)C(=O)NCC3=CC=C(C=C3)Cl
CC1=CC=C(C=C1)CS(=O)CC2=CC=C(O2)C(=O)NCC3=CC=CC=C3Br
C1=CC=C(C(=C1)CS(=O)CC2=CC=C(O2)C(=O)NCC3=CC(=CC=C3)Cl)Cl
C1=CC(=CC(=C1)Cl)CNC(=O)C2=CC=C(O2)CS(=O)CC3=CC=C(C=C3)Cl
CC1=CC=C(C=C1)CNC(=O)C2=CC=C(O2)CS(=O)CC3=CC=CC=C3Cl
CC1=CC=C(C=C1)CS(=O)CC2=CC=C(O2)C(=O)NCC3=CC=CC=C3
CCS(=O)(=O)N1CC2=CC=CC=C2CC1C(=O)NC3=NC4=CC=CC=C4N3
CC1=C(C(=NO1)C)S(=O)(=O)N2CCC(CC2)C(=O)NC3CCN(CC3)CC4=CC=CC=C4
C1=COC(=C1)/C=N/NC(=O)C2=C(C=NN2)Br
C1=COC(=C1)/C=N/NC(=O)C2=CC=NN2
CC1=C(N=NN1C2=NC(=NC(=N2)OC)N(C)C)C(=O)C
CCOC1=NC(=NC(=N1)N(C)C)N2C(=C(N=N2)C(=O)C)C
CCCCN(CCCC)C1=NC(=NC(=N1)N2C(=C(N=N2)C(=O)C)C)OC
CCN(CC)C1=NC(=NC(=N1)N2C(=C(N=N2)C(=O)C)C)OC
CCOC(=O)C1=C(N(N=N1)C2=NC(=NC(=N2)N(C)C)N(C)C)C
CC1=C(N=NN1C2=NC(=NC(=N2)N(C)C)N(C)C)C(=O)OC
CC1(CC(=O)/C(=C\C2=CC(=CC=C2)[N+](=O)[O-])/C(N1)(C)C)C
COCC(=O)N/N=C\C1=CC=CC=C1OC/C=C/C2=CC=CC=C2
COCC(=O)N/N=C\C1=C(C(=CC=C1)OC)OC/C=C/C2=CC=CC=C2
C1=CC=C(C=C1)/C=C/COC2=CC=C(C=C2)/C=N\NC(=O)CC#N
C1=CC=C(C=C1)/C=C/COC2=CC=CC=C2/C=N\NC(=O)CC#N
COCC(=O)N/N=C\C1=CC(=C(C=C1)OC/C=C/C2=CC=CC=C2)OC
COC(=O)N/N=C\C1=CC=CC=C1OC/C=C/C2=CC=CC=C2
CC(=O)N/N=C\C1=C(C(=CC=C1)OC)OC/C=C/C2=CC=CC=C2
COC1=C(C=CC(=C1)/C=N\NC(=O)OC)OC/C=C/C2=CC=CC=C2
CCOC(=O)N/N=C\C1=CC=C(C=C1)OC/C=C/C2=CC=CC=C2
COC1=C(C=CC(=C1)/C=N\NC(=O)CC#N)OC/C=C/C2=CC=CC=C2
CC(=O)N/N=C\C1=CC(=C(C=C1)OC/C=C/C2=CC=CC=C2)OC
CCOC(=O)N/N=C\C1=CC(=C(C=C1)OC/C=C/C2=CC=CC=C2)OC
CC(CC(=O)N/N=C/C1=C(C(=CC=C1)OC)OC/C=C/C2=CC=CC=C2)O
CCOC(=O)N/N=C\C1=C(C(=CC=C1)OC)OC/C=C/C2=CC=CC=C2
COC(=O)N/N=C\C1=CC=C(C=C1)OC/C=C/C2=CC=CC=C2
CCOC(=O)N/N=C\C1=CC=CC=C1OC/C=C/C2=CC=CC=C2
C1=CC=C(C=C1)/C=C/COC2=CC=CC(=C2)/C=N\NC(=O)CC#N
CC(C)(C(=O)N/N=C\C1=CC=C(C=C1)OC/C=C/C2=CC=CC=C2)O
CC(C)(C(=O)N/N=C\C1=CC(=C(C=C1)OC/C=C/C2=CC=CC=C2)OC)O
CC(=O)N/N=C\C1=CC(=CC=C1)OC/C=C/C2=CC=CC=C2
CC(=O)N/N=C\C1=CC=CC=C1OC/C=C/C2=CC=CC=C2
C1=CC=C(C=C1)/C=C/COC2=C(C=C(C=C2)Br)/C=N\NC(=O)CC#N
C1CN(CCN1C2C3=CC=CC=C3C(=O)O2)C4=CC=CC=N4
C1C2=C(C=C(C=C2)NC(=O)CC3=CC=CS3)C(=O)O1
C1CC(CN(C1)S(=O)(=O)C2=CN=CC=C2)C(=O)NCC3=CC=CC=C3
CC1=CC=C(C=C1)CNC(=O)C2CCCN(C2)S(=O)(=O)C3=CN=CC=C3
C1CC(CN(C1)S(=O)(=O)C2=CN=CC=C2)C(=O)NCC3=CC=C(C=C3)F
CCOC(=O)C1CCN(CC1)S(=O)(=O)C2=CC(=C(C=C2)OC)C(=O)N3CCCCC3
C1CCN(CC1)C(=O)C2=C(C=CC(=C2)S(=O)(=O)N3CCCCC3)F
CCOC(=O)C1CCCN(C1)C(=O)C2=CC(=C(C=C2)Cl)S(=O)(=O)N3CCCCC3
CCOC(=O)C1CCN(CC1)C(=O)C2=C(C=CC(=C2)S(=O)(=O)N3CCCCC3)C
CCOC(=O)C1CCCN(C1)C(=O)C2=C(C=CC(=C2)S(=O)(=O)N3CCCCC3)C
C1CCN(CC1)C(=O)C2=CC(=CC=C2)S(=O)(=O)N3CCCCC3
C1CCN(CC1)C(=O)C2=CC(=C(C=C2)Cl)S(=O)(=O)N3CCCCC3
CCOC(=O)C1CCN(CC1)S(=O)(=O)C2=C(C=CC(=C2)C(=O)N3CCCCC3)OC
CC1CCN(CC1)C(=O)C2=CC(=C(C=C2)C)S(=O)(=O)N3CCCCC3
C1CCN(CC1)C(=O)C2=CC(=C(C=C2)Br)S(=O)(=O)N3CCCCC3
CC1CCN(CC1)C(=O)C2=CC(=CC=C2)S(=O)(=O)N3CCCCC3
C1=CC=C(C=C1)CNC(=O)C2=CC=C(C=C2)S(=O)(=O)NCC3=CC=CO3
C1CCC(C1)N2C(=NN=N2)SCC(=O)NC3=CC=CC=C3N4CCOCC4
CC1=CC2=C(C(=C1)Cl)OC(=C2C)C(=O)N(C)CC3CCOCC3
CC1=CC2=C(C=C1)OC(=C2C)C(=O)NCC3CCOCC3
CC1=CC=CC=C1N2C3=C(C=N2)C(=NC=N3)SCC(=O)NCC4=CC=CS4
COC(=O)C1=CC=C(C=C1)NC(=O)CNCC2=CC=NC=C2.C(=O)(C(=O)O)O
C1=CC=C(C=C1)C(=O)C2=NC=CN2
CN1C=CN=C1C(=O)C2=CC(=CC=C2)S(=O)(=O)N(C)C
CN1C(=CN=C1C(=O)C2=CC=C(C=C2)Cl)/N=C/N(C)C
CN1C=CN=C1C(=O)C2=CC=CC=C2Cl
CC1=C(C=C(C=C1)C(=O)C2=NC=CN2C)C
CN1C=CN=C1C(=O)C2=CC(=CC=C2)Br
CCN(CC)CCNC(=O)C1=CC=CC=C1C(=O)C2=NC=CN2
CN1C=CN=C1C(=O)C2=CC(=C(C=C2)NN)[N+](=O)[O-]
CCN(CC)S(=O)(=O)C1=C(C=CC(=C1)C(=O)C2=NC=CN2C)Cl
C1=CC=C(C(=C1)C(=O)C2=NC=CN2)Cl
C1=CC(=CC=C1C(=O)C2=NC=CN2)OC(F)(F)F
CN1C=CN=C1C(=O)C2=CC(=CC=C2)[N+](=O)[O-]
CCCCN1C=CN=C1C(=O)C2=CC=C(C=C2)S(=O)(=O)N(CCOC)CCOC
CN1C=CN=C1C(=O)C2=CC=C(C=C2)N
C1=CC=C2C(=C1)C(=NS2(=O)=O)N(CCOC(=O)C3=CC=CO3)C4=CC=C(C=C4)Cl
CC1=C(C=CC(=C1)[N+](=O)[O-])NC(=O)CN2C3CCC2CC(C3)NC(=O)NC45CC6CC(C4)CC(C6)C5
C1CCC(C1)NC(=O)CN2N=C(N=N2)C3=CC=CC=C3NC(=O)C4=CC=CC=C4F
CC(C)(C)C1=CC=C(C=C1)OCC(=O)NNC(=O)CC2=CC=CS2
COC1=CC(=CC=C1)OCC(=O)NNC(=O)CC2=CC=CS2
CCC1=CC=C(C=C1)OCC(=O)NNC(=O)CC2=CC=CS2
CCN(CC)S(=O)(=O)C1=CC=CC(=C1)C2=NN=C(N2C)SCC3=NN=C(O3)C4=CC=CC=C4
CCN1C(=NN=C1SCC2=NN=C(O2)C3=CC=C(C=C3)C)C4=CC=C(C=C4)S(=O)(=O)N(CC)CC
CN1C(=NN=C1SCC2=NN=C(O2)C3=CC=CC=C3)C4=CC(=C(C=C4)OC)OC
CN1C=C(C=N1)C(=O)NC2=CC3=C(CCC3)C=C2
C1=CC(=CC=C1COC2=C(C(=CC(=C2F)F)F)F)C(=O)NC3=NC=CS3
CC1=CC2=C(C=C1NC(=O)C3CC3)NC(=O)C=C2COC
CC1=NC2=C(C=CS2)C(=N1)SCC(=O)NCCC3=CC(=C(C=C3)OC)OC
CN(CCC1=CC(=C(C=C1)OC)OC)C(=O)CSC2=NC=NC3=C2C=CS3
C1CCC2=C(CC1)SC(=C2C#N)NC(=S)NC(=O)C3CCCC3
CC1=CSC(=N1)SCC(=O)NCCC2=C(C=C(C=C2)Cl)Cl
CC1=CSC(=N1)SCC(=O)NCCC2=CC=C(C=C2)OC
CC1=CSC(=N1)SCC(=O)NCCC2=CC=C(C=C2)Cl
C1CCC(CC1)(C(=O)N2CCOCC2)NC(=O)NCC3=CC=CC=C3
CC(=O)C1=CC=C(S1)C2=NN=C(O2)CCC(=O)N(C)CC3=CC=CC4=C3C=CN=C4
CC1=C(C(=CC=C1)C)NC2=NCCCCS2
C1CCSC(=NC1)NC2=CC=CC=C2
COC1=CC(=CC(=C1OC)OC)NC(=O)C2=NN3C(=CC(=NC3=C2)C4=CC=CC=C4)C5=CC=CC=C5
C1=CC=C(C=C1)C2=CC(=NC3=CC(=NN23)C(=O)NC4=CC(=CC=C4)O)C5=CC=CC=C5
COC1=CC(=C(C=C1)NC(=O)C2=NN3C(=CC(=NC3=C2)C4=CC=CC=C4)C5=CC=CC=C5)OC
CC1=C(C=C(C=C1)NC2CCCN(C2)C(=O)CC3=NON=C3C)C
CC1(C(=O)NC(CS1)C(=O)O)C
COC(=O)CC1C(=O)NCCS1
CC1(C(=O)NC(CS1)C(=O)OC)C
CCC1=C(SC=C1C(=O)NNC(=O)NC2=CC3=C(C=C2)OCO3)C
C1CC2=C(C1)N=C3N=C(NN3C2=O)NCC4=CC(=CC=C4)Cl
COC1=CC=CC=C1CNC2=NC3=NC4=C(CCC4)C(=O)N3N2
COC1=CC=C(C=C1)CNC2=NC3=NC4=C(CCC4)C(=O)N3N2
C1CC2=C(C1)N=C3N=C(NN3C2=O)NCC4=CC=CC=C4Cl
C1CC2=C(C1)N=C3N=C(NN3C2=O)NCC4=CC=C(C=C4)Cl
CC(C)C1=CC=C(C=C1)CNC2=NC3=NC4=C(CCC4)C(=O)N3N2
COC1=CC=CC(=C1)CNC2=NC3=NC4=C(CCC4)C(=O)N3N2
CCOC1=CC=CC=C1CNC2=NC3=NC4=C(CCC4)C(=O)N3N2
C[N+]1=CC=C(C=C1)C2=NN=C(N2CCO)SC.[I-]
CC1=C(C(=O)NC(=N1)SCC=C)CC2=CC=CC3=CC=CC=C32
CC1(CC2=C(CO1)SC(=C2C(=O)N)NC(=O)NC3=CC=CC=C3)C
COC1=CC=C(C=C1)NC(=S)NNC2=C(C=C(C=C2)S(=O)(=O)NC3=CC=CC=C3C(=O)O)[N+](=O)[O-]
C1OC2=C(O1)C=C(C=C2)NC(=S)NCC3=CC(=C(C=C3)Cl)Cl
CC1=CC=C(C=C1)S(=O)(=O)N/N=C\2/N(C3=CC=CC=C3S2)C
CC1=CC(=CC=C1)S(=O)(=O)N/N=C\2/N(C3=CC=CC=C3S2)C
C1=CC=C(C(=C1)C(=O)/C=C/C2=COC=C2)O
C1CCN(C1)S(=O)(=O)C2=CC=C(S2)CC(=O)NCCC3=CC=C(C=C3)S(=O)(=O)N
CC1(CC2=C(CO1)C(=NC3=C2C(=C(S3)C(=O)N4CCCCC4)N)N5CCOCC5)C
CC1=NC=C(N1CCOC2=NON=C2N)[N+](=O)[O-]
CC1=NON=C1OCCN2C(=NC=C2[N+](=O)[O-])C
CC1=CC=C(C=C1)N2C(=C(C=N2)Cl)C(=O)NC3CC3
CN1C(=O)C2=C(N=C1SCC3=CC=C(O3)C(=O)OC)SC4=C2CCCC4
CCN1C(=O)C2=C(N=C1SCC3=CC=C(O3)C(=O)OC)SC4=C2CCCC4
CC1=CC=C(C=C1)C2=C[N+](=C3N2CCC3)CC(=O)NC4=CC=CC=C4.[Cl-]
CC1=CC=C(C=C1)C2=C[N+](=C3N2CCC3)CC(=O)NC4=CC=C(C=C4)C.[Cl-]
CC1=CC=CC=C1NC(=O)C[N+]2=C3CCCN3C(=C2)C4=CC=CC=C4.[Cl-]
CC1=CC=C(C=C1)C2=C[N+](=C3N2CCC3)CC(=O)NC4=CC=CC=C4C.[Cl-]
CC1=CC=C(C=C1)C2=C[N+](=C3N2CCC3)CC(=O)NC4=C(C=CC=C4C)C.[Cl-]
CC1=CC=C(C=C1)C2=C[N+](=C3N2CCC3)CC(=O)NC4=C(C=C(C=C4)C)C.[Cl-]
CCC1=CC=C(C=C1)NC(=O)C[N+]2=C3CCCN3C(=C2)C4=CC=C(C=C4)C.[Cl-]
CC1=C(C(=CC=C1)C)NC(=O)C[N+]2=C3CCCN3C(=C2)C4=CC=CC=C4.[Cl-]
CC1=CC(=C(C=C1)NC(=O)C[N+]2=C3CCCN3C(=C2)C4=CC=CC=C4)C.[Cl-]
CC1=CC=C(C=C1)NC(=O)C[N+]2=C3CCCN3C(=C2)C4=CC=CC=C4.[Cl-]
CC1=C2CCCCC2=NC3=C(C=NN13)C(=O)NC4CC4
CC1=CC(=NC2=C(N(N(C2=O)C3=CC=CC=C3)C)C)C=C(C1=O)C
CC1=C(C(=O)N(N1C)C2=CC=CC=C2)N=C3C=CC(=O)C=C3
CC1=CC(=NC2=C(N(N(C2=O)C3=CC=CC=C3)C)C)C=CC1=O
CC1=C(C(=O)N(N1C)C2=CC=CC=C2)N=C3C=C(C(=O)C(=C3)Br)Br
CCC(C)C1=CC(=NC2=C(N(N(C2=O)C3=CC=CC=C3)C)C)C=C(C1=O)C(C)CC
C1=CC=C(C=C1)CNC2=C3C(=NC(=N2)C(F)(F)F)N(N=N3)CC4=CC=CC=C4
COC1=CC=CC=C1CNC2=C3C(=NC=N2)N(N=N3)CC4=CC=CC=C4
CC1=NC2=C(C(=N1)N(C)CC3=CC=CC=C3)N=NN2CC4=CC=CC=C4
CC1=C(SC2=C1C(=O)N(C(=N2)SCC3=C(ON=C3C)C)C4CCCC4)C
COC1=CC=C(C=C1)NC(=O)N2CCCCCC2
C1CCCN(CC1)C(=O)NC2=CC(=C(C=C2)Cl)Cl
C1CCCN(CC1)C(=O)NC2=CC(=CC=C2)Cl
COC1=C(C=C(C=C1)NC(=O)N2CCCCCC2)OC
CC1=CC=C(C=C1)NC(=O)N2CCCCCC2
C1CCCN(CC1)C(=O)NC2=CC(=CC=C2)[N+](=O)[O-]
C1CCCN(CC1)C(=O)NC2=C(C=C(C=C2)F)F
CC1=CC(=CC=C1)NC(=O)N2CCCCCC2
COC1=C(C=CC(=C1)[N+](=O)[O-])NC(=O)N2CCCCCC2
C1CCCN(CC1)C(=O)NC2=CC=C(C=C2)Br
CC1=CC(=C(C=C1)C)NC(=O)N2CCCCCC2
COC1=CC(=C(C=C1)NC(=O)N2CCCCCC2)OC
C1CCCN(CC1)C(=O)NC2=CC=C(C=C2)F
CC(=O)C1=CC(=CC=C1)NC(=O)N2CCCCCC2
C1CCCN(CC1)C(=O)NC2=CC(=C(C=C2)F)Cl
C1CCCN(CC1)C(=O)NC2=CC=C(C=C2)[N+](=O)[O-]
CCOC(=O)C1=CC=C(C=C1)NC(=O)N2CCCCCC2
CCC1=CC=C(C=C1)NC(=O)N2CCCCCC2
C1CCCN(CC1)C(=O)NC2=CC(=CC=C2)F
COC1=CC=CC(=C1)NC(=O)N2CCCCCC2
CC1=CC(=C(C=C1)NC(=O)N2CCCCCC2)C
CC1=C(C(=CC=C1)NC(=O)N2CCCCCC2)C
CC1=C(C=C(C=C1)NC(=O)N2CCCCCC2)C
C1CCCN(CC1)C(=O)NC2=CC=CC=C2C(F)(F)F
C1C[C@@]23[C@@H](C[C@H](N2C1)C4=CC5=CC=CC=C5O4)CN(C3=O)C6=CC=CC=C6
CCC1=C(N=C(N(C1=O)C2=CC=CC=C2)SCC(=O)NC3=NOC(=C3)C)O
C1CC(OC1)CNCC2=CC=NC=C2
CN1C=C(C(=N1)C(=O)NNC(=O)NC2=CC=CC=C2C(F)(F)F)Br
CC1=CC(=CC=C1)NC(=O)NNC(=O)C2=NN(C=C2Br)C
CC1=NN(C(=C1)C2=C(NN(C2=O)C3=CC=C(C=C3)Cl)C)C4=CC=CC=C4
CC1=NN(C(=C1)C2=C(NN(C2=O)C3=CC=CC=C3)C)C4=CC=CC=C4
CC1=NN(C(=C1)C2=C(NN(C2=O)C3=CC=C(C=C3)Cl)C)C4=CC=C(C=C4)Cl
CC1=CC(=NC(=N1)NC2=NCN(CN2CC3=CC=CC=C3)CC4=CC=CC=C4)C
CC1=CC(=NC(=N1)NC2=NCN(CN2CC3=CC=C(C=C3)OC)CC4=CC=C(C=C4)OC)C
CC1=C(N=C(N=C1C)SCC(=O)NC2=C(N=CC=C2)Cl)C
CC(C12CC3CC(C1)CC(C3)C2)NC(=O)CN4C=CSC4=N.Cl
CC(=O)C1=CC(=C(C=C1)OCC(=O)OCCCOC(=O)COC2=C(C=C(C=C2)C(=O)C)OC)OC
C1=CC(=CC=C1C#N)OCC(=O)OCCCOC(=O)COC2=CC=C(C=C2)C#N
C1=CC=C(C(=C1)C#N)OCC(=O)OCCCOC(=O)COC2=CC=CC=C2C#N
C1=CC=C(C(=C1)[N+](=O)[O-])OCC(=O)OCCCOC(=O)COC2=CC=CC=C2[N+](=O)[O-]
C1CN(CCC1C(=O)NCC2=CC=NC=C2)S(=O)(=O)CC3=CC=CC=C3
CCN(CC)CC1=C(C=CC2=C1O/C(=C\C=C\C3=CC=CC=C3)/C2=O)O
CS(=O)(=O)OC1=CC2=C(C=C1)C(=O)/C(=C/C=C/C3=CC=CC=C3)/O2
CN(C)CC1=C(C=CC2=C1O/C(=C\C=C\C3=CC=CC=C3)/C2=O)O
CN(C)CC1=C(C=CC2=C1O/C(=C\C=C\C3=CC=CC=C3OC)/C2=O)O
C1OC2=C(O1)C=C(C=C2)CC3(C(=O)NC(=O)N(C3=O)CCC4=CC=CC=C4)CCC5=CC=CC=N5
CC1=CC=C(C=C1)C2C3=CC=CC=C3OC(=C2/C=C/4\C(=O)NC(=S)S4)C5=CC=CS5
COC1=CC=CC=C1NC(=O)C2=CNC3=CC=CC=C32
CN1C2=CC=CC=C2C(=C1Cl)C(=O)NC3=CC=CC=C3
CN1C2=CC=CC=C2C(=C1Cl)C(=O)NC3=CC=C(C=C3)Cl
CC1=CC=C(C=C1)NC(=O)C2=C(N(C3=CC=CC=C32)C)Cl
CN(C)S(=O)(=O)C1=CC=CC(=C1)NC(=O)C2=CNC3=CC=CC=C32
CCN1C(=C(C2=C1C=CC(=C2)OC)C(=O)NC3=CC=C(C=C3)OC)C
CC1=C(C(=CC=C1)C)NC(=O)C2=CNC3=CC=CC=C32
CN1C2=CC=CC=C2C(=C1Cl)C(=O)NC3=CC=C(C=C3)OC
CC1=NN(C(=C1)NC(=O)/C=C/C2=CC(=CC=C2)Cl)C3=NC4=CC=CC=C4N3
CC1=NN(C(=C1)NC(=O)/C=C/C2=CC(=CC=C2)F)C3=NC4=CC=CC=C4N3
CC1=NN(C(=C1)NC(=O)/C=C/C2=CC=C(C=C2)F)C3=NC4=CC=CC=C4N3
CC1=NN(C(=C1)NC(=O)/C=C/C2=CC=CC=C2Cl)C3=NC4=CC=CC=C4N3
CC1=NN(C(=C1)NC(=O)/C=C/C2=CC=C(C=C2)OC)C3=NC4=CC=CC=C4N3
CCOC1=CC(=C(C=C1NC(=O)C2CCCCC2)OCC)NC(=S)NCCCN3CCOCC3
C/C(=N\OC[C@H]([C@@H]1[C@@H]([C@@H]2[C@H](O1)OC(O2)(C)C)O)O)/CCC(=O)OC[C@@H]3[C@H](C=C[C@H](O3)C4=CC=CC=C4)OC5=CC=C(C=C5)OC
CC1=CC=C(C=C1)CNC(=O)C2=CC(=CC=C2)OCC3=C(ON=C3C)C
CC1=C(C(=NO1)C)COC2=CC=CC(=C2)C(=O)NCC3=CC=CC=C3Cl
CC1=C(C(=NO1)C)COC2=CC=CC(=C2)C(=O)NCC3=CC(=CC=C3)Cl
CC1CC(CN(C1)CCCNC(=O)CNC(=O)C2=NN(C(=O)C3=CC=CC=C32)C4=CC(=C(C=C4)OC)Cl)C
CC1CC(CN(C1)CCCNC(=O)CNC(=O)C2=NN(C(=O)C3=CC=CC=C32)C4=CC(=C(C=C4)OC)OC)C
CCC1CCCCN1CCCNC(=O)CNC(=O)C2=NN(C(=O)C3=CC=CC=C32)C4=CC(=C(C=C4)OC)Cl
CCC1CCCCN1CCCNC(=O)CNC(=O)C2=NN(C(=O)C3=CC=CC=C32)C4=CC=C(C=C4)OC
CC1CCN(CC1)CCCNC(=O)CNC(=O)C2=NN(C(=O)C3=CC=CC=C32)C4=CC(=C(C=C4)OC)Cl
CC1CC(CN(C1)CCCNC(=O)CNC(=O)C2=NN(C(=O)C3=CC=CC=C32)C4=CC=C(C=C4)OC)C
C1=CC(=C(C=C1C(F)(F)F)NNC(=O)C2=CNC(=O)C=C2)Cl
C1CCC2=C(C1)N=C(S2)NC(=O)CSC3=NN=NN3C4=CC5=C(C=C4)OCCO5
CC1=C(C2=C(S1)N=C(NC2=O)N3CCOCC3)C4=CC=CC=C4
C1=CC=C(C(=C1)/C=N/N2C=NN=C2)OS(=O)(=O)C3=CC=CC=C3[N+](=O)[O-]
C1=CC=C(C=C1)S(=O)(=O)OC2=CC=CC=C2/C=N/N3C=NN=C3
COC1=CC=CC=C1CN(C(C2=CC=NC=C2)C(=O)NC3CCCC3)C(=O)C4=CC=CO4
C1CN(CCC1C(=O)C2=CC=C(C=C2)Cl)CC(=O)NC3=CC4=C(C=C3)OCCO4
CC1=CC=C(C=C1)C(=O)C2CCN(CC2)CC(=O)NC3=CC4=C(C=C3)OCCO4
C1CC2=CC=CC=C2N(C1)C(=O)CCS(=O)(=O)C3=CC=CC=C3
C1CC2=CC=CC=C2N(C1)C(=O)CCS(=O)(=O)C3=CC=C(C=C3)Cl
C1CCC2=C(C1)C3=C(N=C(N=C3S2)C4=CN=CC=C4)N
CCOC1=CC=C(C=C1)C2=CSC(=N2)C3COC4=CC=CC=C4O3
CCOC1=CC=CC(=C1)C2=CSC(=N2)C3COC4=CC=CC=C4O3.Cl
C1CN(CCN1C2=CC=CC=C2)C(=O)C3=CC(=CC=C3)NS(=O)(=O)C4=CC=CC(=C4)F
COC1=CC=C(C=C1)N2CCN(CC2)C(=O)C3=CC(=CC=C3)NS(=O)(=O)C4=CC=CC(=C4)F
CCOC1=CC=C(C=C1)S(=O)(=O)NC2=CC=CC(=C2)C(=O)N3CCN(CC3)C4=CC=C(C=C4)OC
CC1(C2CCC1(C(C2)NC(=O)CCN3CCCCC3)C)C
CCC1=CC2=C(S1)N=CN=C2SCC(=O)N3CC(=O)NC4=CC=CC=C43
CC1=C(SC2=C1C(=NC(=N2)C)SCC(=O)N3CC(=O)NC4=CC=CC=C43)C
CCC1=NC2=C(C(=C(S2)C)C)C(=N1)SCC(=O)N3CC(=O)NC4=CC=CC=C43
C1=C(N=NS1)C(=O)NC2=CSN=N2
C1CCC(C1)NC(=O)CCS(=O)(=O)C2=CC=C(S2)Br
CC1=NC(=CC(=N1)SC2CCCCC2)COC
C1CN(C2=CC=CC=C21)C(=O)C3=CC4=C(N3)C=CC(=C4)F
C1CN(C2=CC=CC=C21)C(=O)C3=CC4=C(N3)C=CC(=C4)Br
COC1=CC2=C(C=C1)C=C(N2)C(=O)N3CCC4=CC=CC=C43
COC1=C(C(=C2C=C(NC2=C1)C(=O)N3CCC4=CC=CC=C43)OC)OC
CN(C1=CC=CC=C1)C2=NC(=NC(=C2)CSC)C3=CC=CC=N3
CN(C1=CC=CC=C1)C2=NC(=NC=C2OC)C3=CC=CC=N3
C1=CC=C(C=C1)NC2=NC(=NC(=C2)C(F)(F)F)C3=CC=CC=N3
CC1=C(C(=NC(=N1)C2=CC=CC=N2)N(C)C3=CC=CC=C3)Cl
C1CCN(C1)C(=O)C2=C(N3C=CC=CC3=N2)CN4CCN(CC4)C5=CC=CC=C5O
CN1C(=NN=C1SCC(=O)OC)CNC(=O)CC2=CC=CC=C2
CCOC(=O)CSC1=NN=C(N1C)CNC(=O)CC2=CC=CC=C2
C1=CC=C(C(=C1)CN2C3=C(C(=NNC3=O)C(F)(F)F)N=N2)Cl
CCCC1=NNC(=O)C2=C1N=NN2CC3=CC=CC=C3
CC1=NNC(=O)C2=C1N=NN2CC3=CC=CC=C3Cl
CC1=NNC(=O)C2=C1N=NN2CC3=CC=C(C=C3)F
CCCC1=NNC(=O)C2=C1N=NN2CC3=CC=CC=C3F
CC1=NNC(=O)C2=C1N=NN2CC3=CC=C(C=C3)OC
CC(C)CC1=NNC(=O)C2=C1N=NN2CC3=CC=CC=C3F
CN1C2=C(C=C1C(=O)NCCCN3CCN(CC3)C4=CC=C(C=C4)OC)SC=C2
CC1=C(C(=CC=C1)NC(=S)N2CCN(CC2)C(=O)C3=CC=CO3)C
COC1=CC(=C(C=C1)NC(=S)N2CCN(CC2)C(=O)C3=CC=CO3)OC
CC1=C(C=CC=C1Cl)NC(=S)N2CCN(CC2)C(=O)C3=CC=CO3
C1CN(CCN1C(=O)C2=CC=CO2)C(=S)NC3=CC=CC=C3C(F)(F)F
CCCCC1=CC=C(C=C1)NC(=S)N2CCN(CC2)C(=O)C3=CC=CO3
COC1=CC=C(C=C1)NC(=S)N2CCN(CC2)C(=O)C3=CC=CO3
CC1=CC(=CC=C1)NC(=S)N2CCN(CC2)C(=O)C3=CC=CO3
C1CN(CCN1C(=O)C2=CC=CO2)C(=S)NC3=C(C=C(C=C3)Br)Cl
C1CN(CCN1C(=O)C2=CC=CO2)C(=S)NC3=CC=CC=C3Cl
CCOC(=O)C1=CC=CC=C1NC(=S)N2CCN(CC2)C(=O)C3=CC=CO3
C1CN(CCN1C(=O)C2=CC=CO2)C(=S)NC3=CC=C(C=C3)F
C1CN(CCN1C(=O)C2=CC=CO2)C(=S)NC3=CC(=C(C=C3)F)Cl
CC1=CC=CC=C1NC(=S)N2CCN(CC2)C(=O)C3=CC=CO3
C1CN(CCN1C(=O)C2=CC=CO2)C(=S)NC3=CC(=CC=C3)[N+](=O)[O-]
C1CN(CCN1C(=O)C2=CC=CO2)C(=S)NC3=CC(=CC(=C3)F)F
COC1=C(C=C(C=C1)NC(=S)N2CCN(CC2)C(=O)C3=CC=CO3)OC
CC1=CC(=CC(=C1)NC(=S)N2CCN(CC2)C(=O)C3=CC=CO3)C
COC1=CC(=C(C=C1NC(=S)N2CCN(CC2)C(=O)C3=CC=CO3)OC)Cl
COC1=CC=CC=C1NC(=S)N2CCN(CC2)C(=O)C3=CC=CO3
COC(=O)C1=CC=C(C=C1)NC(=S)N2CCN(CC2)C(=O)C3=CC=CO3
COC1=C(C=C(C=C1)Cl)NC(=S)N2CCN(CC2)C(=O)C3=CC=CO3
CC1=C(C=CC(=C1)Cl)NC(=S)N2CCN(CC2)C(=O)C3=CC=CO3
CC1=CC=C(O1)C(C(=O)NC2CCCCC2)N(C3=CC=CC(=C3)C(=O)C)C(=O)CS(=O)CC(=O)NC4=CC=C(C=C4)F
CC1=CC=C(C=C1)N(C(C2=CC=CO2)C(=O)NC3CCCCC3)C(=O)CS(=O)CC(=O)NC4=CC=C(C=C4)F
C1CCC(CC1)NC(=O)C(C2=CC=CO2)N(C3=CC(=CC=C3)F)C(=O)CS(=O)CC(=O)NC4=CC=C(C=C4)F
C1CCC(CC1)NC(=O)C(C2=CC=CO2)N(C3=CC=CC=C3)C(=O)CS(=O)CC(=O)NC4=CC=C(C=C4)F
CCOC(=O)C1(CCN(CC1)CC2=CC=C(O2)COC)CC3=CC(=CC=C3)F
CCOC(=O)C1(CCN(CC1)CC2=CC=C(O2)COC)CC3=CC=CC=C3
CCOC(=O)C1(CCN(CC1)CC2=CC=C(O2)COC)CC3=CC=CC=C3C(F)(F)F
CN(C)C1(CCCCC1)CNCC(C2=CC=CC=C2)O.C(=O)(C(=O)O)O
CC1=C(C=CC(=C1)S(=O)(=O)NC2=CC=C(C=C2)S(=O)(=O)NC3=CC=C(C=C3)F)OC
CCOC1=CC=C(C=C1)NS(=O)(=O)C2=CC=C(C=C2)NS(=O)(=O)C3=CC=CC=C3
CC1=CC(=C(C=C1)OC)NS(=O)(=O)C2=CC=C(C=C2)NS(=O)(=O)C3=CC=C(C=C3)NC(=O)C
CCOC1=CC=C(C=C1)S(=O)(=O)NC2=CC=C(C=C2)S(=O)(=O)NC3=C(C=CC(=C3)OC)OC
C1=CC=C(C=C1)NS(=O)(=O)C2=CC=C(C=C2)NS(=O)(=O)C3=CC=CC=C3
COC1=CC=C(C=C1)NS(=O)(=O)C2=CC=C(C=C2)NS(=O)(=O)C3=CC=CC(=C3)C(=O)O
CCOC1=CC=C(C=C1)NS(=O)(=O)C2=CC=C(C=C2)NS(=O)(=O)C3=CC=C(C=C3)SC
C1=CC=C(C=C1)NS(=O)(=O)C2=CC=C(C=C2)NS(=O)(=O)C3=C(C=CC=C3F)F
C1=CC(=CC(=C1)Cl)NS(=O)(=O)C2=CC=C(C=C2)NS(=O)(=O)C3=C(C=CC(=C3)C(=O)O)Cl
CC1=CC=C(C=C1)NS(=O)(=O)C2=CC=C(C=C2)NS(=O)(=O)C3=CC=C(C=C3)SC
COC1=CC(=C(C=C1)NS(=O)(=O)C2=CC=C(C=C2)NS(=O)(=O)C3=CC=C(C=C3)SC)OC
C1COCCN1CCSC2=C(C=CC(=N2)C3=CC=CC=C3)C#N
C1COCCN1CCSC2=C(C(=CC(=N2)C3=CC=CC=C3)C(F)(F)F)C#N
C1COCCN1CCSC2=C(C(=CC(=N2)C3=CC(=C(C=C3)Cl)Cl)C(F)(F)F)C#N
CC1=CC=C(C=C1)SC2=NC=C(C=C2)/C=N/OC(=O)C3=CC(=CC=C3)OC
CCCCN1C(=C(C(=O)NC1=S)/C=N/N2CCCCC2C3=CN=CC=C3)O
CCCCN1C(=C(C(=O)NC1=S)/C(=N/N2CCCCC2C3=CN=CC=C3)/CC)O
CCN1C(=C(C(=O)NC1=S)/C(=N/N2CCCCC2C3=CN=CC=C3)/C)O
C=CCN1C(=C(C(=O)NC1=S)/C=N/N2CCCCC2C3=CN=CC=C3)O
CC1(CC2=C(C(N3C(=NN=N3)N2)C4=C(C=CC(=C4)OC)OC)C(=O)C1)C
CC1(CC2=C(C(N3C(=NN=N3)N2)C4=CC=CC=C4OC)C(=O)C1)C
COC1=CC(=C(C=C1)OC)C2C3=C(CCCC3=O)NC4=NN=NN24
C[C@@H]1CC[C@@]2([C@H]([C@H]3[C@@H](O2)C[C@@H]4[C@@]3(CC[C@H]5[C@H]4CC=C6[C@@]5(CC[C@@H](C6)O)C)C)C)NC1
CC1CCC2(C(C3C(O2)CC4C3(CCC5C4CC=C6C5(CCC(C6)OC(=O)C)C)C)C)NC1
COC1=C(C=C2C(=C1)C(=C(C=N2)C(=O)C3=CC=CC=C3)N4CCN(CC4)CC5=CC=CC=C5)OC
C=C1C2=CC3=C(C=C2NC(=S)N1CC4=CC=CC=C4)OCO3
C1CCCC(CCC1)NC(=O)COC(=O)CCN=C2C3=CC=CC=C3S(=O)(=O)N2
CC1=NN=C(N(C1=O)N)SCC(=O)NC2=CC3=C(C=C2)OCO3
CC1=NN=C(NC1=O)SCC(=O)NC2=CC3=C(C=C2)OCO3
C1OC2=C(O1)C=C(C=C2)NC(=O)CSC3=NN=CC(=O)N3N
COC1=CC(=C(C=C1)O)C(=O)C2=COC(=N)C(=C2)C(=O)NC3=CC=C(C=C3)SC(F)F
CCOC1=CC=CC=C1NC(=O)C2=CC(=COC2=N)C(=O)C3=C(C=CC(=C3)OC)O
CCOC1=CC=CC=C1NC(=O)C2=CC(=COC2=N)C(=O)C3=C(C=CC(=C3)Br)O
CC(CC12CC3CC(C1)CC(C3)C2)NCC4=CC=CC=C4O.Cl
CC(C1CC2CCC1C2)NC(=S)NC3=CC=C(C=C3)S(=O)(=O)N4CCOCC4
CN1C2=C(C=C(S2)C(=O)NC3CC3)C(=N1)C4=CC=C(C=C4)Cl
COC1=CC=C(C=C1)N2C(=O)CC(C2=O)NNC3=C(C=C(C=N3)Cl)Cl
COC1=CC=C(C=C1)C2CC(=NN2C(=O)COC(=O)CNC(=O)C3=CC=CC=C3)C4=CC=CC=C4
CN1CCN(CC1)C2=NC(=CC(=N2)C(F)(F)F)C3=CC=CS3
CCOC(=O)N1CCN(CC1)C2=NC(=CC(=N2)C(F)(F)F)C3=CC=CS3
C1=CC=C2C=C3C(=CC2=C1)NC(=N3)COC(=O)C4=CC=C(C=C4)N
COC(=O)C1=CC=C(C=C1)C(=O)OCC2=NC3=CC4=CC=CC=C4C=C3N2
CC1=CC2=C(C=C1)N(C(=C2C3=NC(=S)NC3=O)O)C
CC1=CC=C(S1)C(=O)OCC(=O)C2=CC=CN2
C1=CNC(=C1)C(=O)COC(=O)C2=CC=C(S2)Cl
CCN1CCC2(C1)CCNC2.Cl
C1=CC=C2C(=C1)C(=CS2)NC(=O)NC3=CC=C(C=C3)F
C1=CC=C2C(=C1)C(=CS2)NC(=O)NC3=CC(=C(C=C3)F)Cl
CN(C)C1=CC=C(C=C1)NC(=O)NC2=CSC3=CC=CC=C32
C1=CC=C(C=C1)NC(=O)NC2=CSC3=CC=CC=C32
C1=CC=C2C(=C1)C(=CS2)NC(=O)NC3=C(C=C(C=C3)F)F
CCN1C(=O)C(=C2C=C(OC(=C2)C)C)C(=O)N(C1=S)CC
C1=CC=C(C=C1)C2=C(OC(=C2C#N)NC(=O)CCN3C=NC4=CC=CC=C4C3=O)C5=CC=CC=C5
COC1=CC=C(C=C1)NC(=O)C2=CC(=CC=C2)N3C=NN=N3
CCOC1=CC=C(C=C1)NC(=O)C2=CC(=CC=C2)N3C=NN=N3
C1=CC(=CC(=C1)N2C=NN=N2)C(=O)NC3=CC=C(C=C3)Br
CCOC(=O)C1=CC2=C(N1CC(=O)N3CCN(CC3)C(=O)C4=CC=CO4)C=CO2
C1C2CC3CC1CC(C2)(C3)NC(=O)COC(=O)CC4=CN5C=CSC5=N4
CC1=CC=C(C=C1)N2C(=C(C3=NC4=CC=CC=C4N=C32)C(=O)NC5=C(N(N(C5=O)C6=CC=CC=C6)C)C)N
CC1=C(C(=O)N(N1C)C2=CC=CC=C2)NC(=O)C3=C(N(C4=NC5=CC=CC=C5N=C34)C6=CC(=CC=C6)OC)N
CC1=C(C=C(C=C1)N2C(=C(C3=NC4=CC=CC=C4N=C32)C(=O)NC5=C(N(N(C5=O)C6=CC=CC=C6)C)C)N)C
CC1=CC(=CC(=C1)N2C(=C(C3=NC4=CC=CC=C4N=C32)C(=O)NC5=C(N(N(C5=O)C6=CC=CC=C6)C)C)N)C
CC1=C(C(=O)N(N1C)C2=CC=CC=C2)NC(=O)C3=C(N(C4=NC5=CC=CC=C5N=C34)C6=CC=CC=C6)N
CC1=C(C(=O)N(N1C)C2=CC=CC=C2)NC(=O)C3=C(N(C4=NC5=CC=CC=C5N=C34)C6=CC=C(C=C6)OC)N
CC1=CC=C(C=C1)CN2C=C(C(=O)C3=C2C=CC(=C3)OC)C(=O)C4=CC=CC=C4
COC1=CC=C(C=C1)CN2C=C(C(=O)C3=C2C=CC(=C3)OC)C(=O)C4=CC=CC=C4
COC1=CC2=C(C=C1)N(C=C(C2=O)C(=O)C3=CC=CC=C3)CC4=CC=CC=C4
C1CCC(CC1)NC(=O)CCCC(=O)NC2=CC=C(C=C2)[N+](=O)[O-]
COC1=CC(=C(C=C1)OC)NC(=O)CCCC(=O)NC2CCCCC2
CCN1C(=NNC1=S)C2=NN(C=CC2=O)C3=CC=C(C=C3)C
CCN1C(=NNC1=S)C2=NN(C=CC2=O)C3=CC=CC=C3
C1C2CC3CC1CC(C2)(C3)C(=O)NNC4=C5C=CC=CC5=NC6=CC=CC=C64
CCOC1=CC2=C(C=C1)N(C(C3=C2C(=S)SS3)(C)C)C(=O)CSC4=NCCS4
CC1=CC2=C(C=C1)N(C(C3=C2C(=S)SS3)(C)C)C(=O)CSC4=NCCS4
CC1=CC2=C(C=C1C)N(C(C3=C2C(=S)SS3)(C)C)C(=O)CSC4=NCCS4
CC1(C2=C(C3=CC=CC=C3N1C(=O)CSC4=NCCS4)C(=S)SS2)C
CC1(C2=C(C3=C(N1C(=O)CSC4=NCCS4)C=CC(=C3)OC)C(=S)SS2)C
C1=CC=C2C(=C1)C=C(N2)CC3=CN=CC=C3
CN(C)S(=O)(=O)N1CCC(CC1)OC2=CC=C(C=C2)C(=O)N3CCCCCCC3
COCCC(=O)N1CCC(CC1)OC2=CC=C(C=C2)C(=O)N3CCCCCCC3
COCC(=O)N1CCC(CC1)OC2=CC=C(C=C2)C(=O)N3CCCCCCC3
CC(=O)N1CCC(CC1)OC2=C(C=C(C=C2)C(=O)N3CCCCCCC3)OC
CCCC1=CC(=O)OC2=C1C=CC(=C2)OC3=NC=CC=N3
CC1=CC(=O)OC2=C1C=CC(=C2)OC3=NC=CC=N3
C1CCN(C1)S(=O)(=O)C2=CC=CC3=C2C=CC=C3S(=O)(=O)N4CCCC4
COC1=CC=C(C=C1)C2=NSC3=C2N=CN=C3SCC4=CC=CC=C4
COC1=C(C=C(C=C1)C2=C(C=NN2)CN3CCCN(CC3)C(=O)C4=CC=CO4)F
C1CN(CCN1C2=CC=CC=N2)C(=O)C3=NSN=C3
C1CCC(C1)NC(=O)CN2C3=CC=CC=C3C(=O)N(C2=O)CCC(=O)NCCC4=CC=C(C=C4)Cl
CC1=C(C(=NO1)C2=C(C=CC=C2Cl)Cl)C(=O)OCC(=O)C3=CC=CC=C3
CC1=C(C(=NO1)C2=CC=CC=C2)C(=O)OCC(=O)C3=CC=CC=C3
CC1=C(C(=NO1)C2=CC=CC=C2Cl)C(=O)OCC(=O)C3=CC=CC=C3
COC1=CC(=CC(=C1OC)OC)C(C(=O)NC2CCCCC2)N(CC3=CC=CO3)C(=O)C4=NC=CN=C4
COC1=C(C=C(C=C1)Cl)NC(=O)CSC2=NC3=C(C(=O)N2CC4CCC(CC4)C(=O)O)SC=C3
COC1=CC=CC(=C1)NC(=O)C2=CC=CC=C2OC3=CC=CC=C3
C1=CC=C(C=C1)NC(=O)C2=CC=CC=C2OC3=C(C=C(C=C3)C(F)(F)F)[N+](=O)[O-]
C1=CC=C(C(=C1)C(=O)NC2=CC=C(C=C2)F)OC3=C(C=C(C=C3)C(F)(F)F)[N+](=O)[O-]
C1=CC=C(C(=C1)C(=O)NC2=CC=CC=C2Cl)OC3=C(C=C(C=C3)C(F)(F)F)[N+](=O)[O-]
COC1=CC=CC=C1NC(=O)C2=CC=CC=C2OC3=CC=CC=C3
COC1=CC(=C(C=C1)NC(=O)C2=CC=CC=C2OC3=CC=CC=C3)OC
COC1=CC=C(C=C1)NC(=O)C2=CC=CC=C2OC3=CC=CC=C3
CN1CCN(CC1)C(=O)CCC2=C(C=C(C=N2)C(F)(F)F)Cl
CCOC(=O)/C=C\1/N(C(=O)CS1)CC(=O)NCCOC
COCCOC(=O)/C=C\1/NC(=O)CS1
CCOC(=O)/C=C\1/N(C(=O)CS1)CC(=O)NC(C)C
CCOC(=O)/C=C/1\NC(=O)C(S1)C
CCOC(=O)/C=C/1\NC(=O)CS1
CC1C(=O)N/C(=C\C(=O)OC)/S1
CC(C)(C)C(=O)/C=C/1\NC(=O)CS1
CC1=CC(=O)NC(=N1)SCC(=O)NCC2=CC=CO2
CC1=C(N=C(NC1=O)SCC(=O)NCC2=CC=CO2)C
CCOCCC1=C(N=C(NC1=O)SCC(=O)NCC2=CC=CO2)O
CCCC1=C(N=C(NC1=O)SCC(=O)NCC2=CC=CO2)O
CCC1=C(N=C(NC1=O)SCC(=O)NCC2=CC=CO2)O
C1=COC(=C1)CNC(=O)CSC2=NC=CC(=O)N2
CCCN1CCN(CC1)CCCNC(=O)CCN2C(=O)C=CC(=N2)C3=CC=CC=C3
CC1=CC=C(C=C1)NC(=O)C2=C(N=C(N=C2C)NC3=NC4=CC=CC=C4O3)C
CC1=C(C(=NC(=N1)NC2=NC3=CC=CC=C3O2)C)C(=O)NC4=CC=C(C=C4)F
CC(C)C1=CC=C(C=C1)NC2CCCN(C2)C(=O)C3=CC=C(C=C3)CN4C=NN=N4
C1CC(CN(C1)C(=O)C2=CC=C(C=C2)CN3C=NN=N3)NC4=CC(=C(C=C4)F)F
C1CC(CN(C1)C(=O)C2=CC=C(C=C2)CN3C=NN=N3)NC4=CC=C(C=C4)F
CN1C(=C(C2=CC=CC=C2S1(=O)=O)N)C(=O)C3=CC=CC=C3
CCOC1=C(C=C(C=C1)CC(=O)C2=C(CC(CC2=O)(C)C)N3CCOCC3)OCC
CC(C(=O)N1CCC2=CC=CC=C2C1)NC(=O)C3=CC=CO3
C1=CC=C2C(=C1)C(=CN2)CCNC(=O)CCCCN3C(=O)C4=CC=CC=C4NC3=O
C1CCN(C1)C(=O)C2=NON=C2N
CC1=CC(=NC2=NC(=CN12)CSC3=NC4=CC=CC=C4N3)C
CC1=CC2=C(C=C1)N=C(N2)SCC3=CN4C(=CC(=NC4=N3)C)C
CC1=CC2=C(C=C1)N=C(N2)SCC3=CN4C=CC=NC4=N3
C1=CC=C2C(=C1)NC(=N2)SCC3=CN4C=CC=NC4=N3
C1=CN2C=C(N=C2N=C1)CSC3=NC4=C(N3)C=C(C=C4)[N+](=O)[O-]
C1=CC=C2C(=C1)C=CC=C2C3=NC(=NO3)C4=CC=NC=C4
CC1=CC=C(C=C1)SCC2=CC=C(C=C2)C(=O)NCC3=CN=CC=C3
COC1=CC=C(C=C1)C(C2=NN=NN2CC3CCCO3)N4CCC(CC4)C(=O)N
COC1=CC=CC=C1C(C2=NN=NN2CC3CCCO3)N4CCC(CC4)C(=O)N.Cl
C1CC(OC1)CN2C(=NN=N2)C(C3=CC=CC=C3Cl)N4CCC(CC4)C(=O)N.Cl
CC1=CC(=C(N1C)C)C(=O)COC(=O)C2=CC=CNC2=O
CC1=CC(=C(N1CCOC)C)C(=O)COC(=O)C2=CC=CNC2=O
CCCN1C(=CC(=C1C)C(=O)COC(=O)C2=CC=CNC2=O)C
C1=CC=C(C=C1)N2C=CN=C2SCC(=O)C3=CC=C(C=C3)Br
CC1=CC=C(C=C1)C(=O)CSC2=NC=CN2C3=CC=CC=C3
C1=CC=C(C=C1)N2C=CN=C2SCC(=O)C3=CC=C(C=C3)Cl
C1CN(CCN1CCN2CCOCC2)S(=O)(=O)C3=CC=C(S3)C4=NOC=C4
C1CCN(C1)S(=O)(=O)C2=CC=C(C=C2)S(=O)(=O)N3CCN(CC3)CCC#N
C1C(=C(C(=N)N1NC(=O)COC2=CC(=CC=C2)F)C3=NC4=CC=CC=C4N3)O
CC(C1CCCO1)NC(=O)CCC2=CC=C(C=C2)OC
CC(C)(C)C1=CC(=CC(=C1O)C(C)(C)C)CCC(=O)NCC2CCCO2
CC(C)CNS(=O)(=O)C1=CC=C(C=C1)CCC(=O)NCC2CCCO2
CCCNS(=O)(=O)C1=CC=C(C=C1)CCC(=O)NCC2CCCO2
COC1=CC(=CC(=C1OC)OC)CCC(=O)NCC2CCCO2
CC(CC(=O)NCC1CCCO1)C2=CC=CC=C2
C[C@@]12CC[C@H](C(C1CCC(=C)[C@H]2COC3=CC(=O)OC4=CC=CC=C43)(C)C)O
CC(=O)N1C2=CC=CC=C2C3(C1=O)C(=C(OC4=NNC(=C34)C5=CC=CC=N5)N)C#N
C1CC(OC1)CN(CC2=CC=CO2)C(=O)N3CCOCC3
C1=CC=C2C=C(C=CC2=C1)C3=CSC(=N3)NC4=CC=C(C=C4)S(=O)(=O)N
C1=CC=C2C=C(C=CC2=C1)C3=CSC(=N3)NC4=CC=C(C=C4)O
CCN1C(=O)CC2=C1C=CC(=C2)S(=O)(=O)N3CCOCC3
CN1C(=O)CC2=C1C=CC(=C2)S(=O)(=O)N3CCOCC3
CN1C(=NN=C1SCC(=O)N2CCCC2)C3=CC=C(C=C3)S(=O)(=O)N4CCCC4
CC1=C2C(=CC=C1)C=C(C(=N2)N3CCCN(CC3)C(=O)COC)C#N
CC1=CC2=NC(=C(C=C2C=C1)C#N)N3CCCN(CC3)C(=S)NCCOC
CC1=CC2=NC(=C(C=C2C=C1)C#N)N3CCCN(CC3)C(=S)NCCCN(C)C
CC1=CC(=NC2=C(C=CC(=C12)OC)OC)N3CCCN(CC3)C
CCOCCCNC(=S)N1CCCN(CC1)C2=NC3=CC(=CC(=C3C=C2C#N)C)C
CC1=C(C2=NC(=C(C=C2C=C1)C#N)N3CCCN(CC3)C(=S)NCCCOC)C
CC1=CC(=NC2=C1C=CC(=C2)Cl)N3CCCN(CC3)C
CC1=CC(=C2C=C(C(=NC2=C1)N3CCCN(CC3)C(=S)NCCCN(C)C)C#N)C
CC1=CC2=NC(=C(C=C2C=C1)C#N)N3CCCN(CC3)C(=S)NCCCOC
CCOCCCNC(=S)N1CCCN(CC1)C2=C(C=C3C=CC(=CC3=N2)C)C#N
CCOCCCNC(=S)N1CCCN(CC1)C2=C(C=C3C=CC(=C(C3=N2)C)C)C#N
CCOCCCNC(=S)N1CCCN(CC1)C2=C(C=C3C=C(C(=CC3=N2)C)C)C#N
CC1=CC2=CC(=C(N=C2C=C1C)N3CCCN(CC3)C(=S)NCCCOC)C#N
C1=CC=C2C(=C1)C=CC(=C2/C=C/3\C(=O)N(C(=O)N3)CC4=CC=C(C=C4)F)OCC5=CC=C(C=C5)C(=O)O
CN1C=C(C(=N1)C2=CC=CC=C2F)CN(C[C@@H]3CCC(=O)N3)CC4=CC=CC=C4
CCOC\1=NN(C(=O)/C1=C/N(C)C)C2=C(C=C(C=N2)C(F)(F)F)Cl
C=CCNC(=S)/N=C\1/C=CC=CN1CC2=CC=CC=C2
C1=CC=C(C=C1)CN2C=CC=CC2=N.Cl
CC1=CC=C(C=C1)CN2C=CC=CC2=N.Cl
CC1=CC=C(C=C1)SC/C(=C(\C#N)/C2=NC3=CC=CC=C3N2C)/O
C1COC2=C(O1)C=CC(=C2)N3C(C(C3=O)(F)F)C4=CC=CC=C4
COC1=C(C=C(C=C1)C2C(C(=O)N2C3=CC4=C(C=C3)OCCO4)(F)F)OC
CC1(CC2(N(CCO2)C(=S)N1)C)C
CC1=CC(=NN1CCCC(=O)NC2=C(N=CC=C2)Cl)[N+](=O)[O-]
C1=CC(=CN=C1)NC(=O)CCCN2C=C(C=N2)[N+](=O)[O-]
CC1=C(C(=NN1CCCC(=O)NC2=C(N=CC=C2)Cl)C)[N+](=O)[O-]
CC1=C(C(=NN1CCCC(=O)NC2=CN=CC=C2)C)[N+](=O)[O-]
CC1=C(C(=NN1CCCC(=O)NC2=CN=CC=C2)[N+](=O)[O-])Cl
CCN1C2=C(C=C(C=C2)S(=O)(=O)N3CCC(CC3)C4=CC=CC=C4)N(C1=O)CC
COC1=CC=C(C=C1)OCCSC2=NN=C3N2C=C(C=C3Cl)Cl
CN(CCCNC(=O)C1=CC=C(O1)CS(=O)C2=CC=C(C=C2)Br)CC3=CC=CC=C3
CCOC(=O)C1=C(NC(=O)N=C1SCC(=O)NC2=NC(=CS2)C)C
C1=CC=C2C(=C1)C(=CN2CC3=C(C=C(C=C3)Cl)Cl)/C=N/N4C=NN=C4
CC1=CC=CC=C1CN2C=C(C3=CC=CC=C32)/C=N/N4C=NN=C4
C1=CC=C(C=C1)CN2C=C(C3=CC=CC=C32)/C=N/N4C=NN=C4
C1=CC=C2C(=C1)C(=CN2CC3=CC=C(C=C3)Cl)/C=N/N4C=NN=C4
C1=CC=C(C=C1)C(=O)NCCC(=O)OCN2C(=O)C3=CC=CC=C3C2=O
CC1=C(OC2=C1C3=C(C=C2)OC(CC3O)(C)C)C(=O)NCCOC
CC1=C(OC2=C1C3=C(C=C2)OC(CC3O)(C)C)C(=O)O
CCCNC(=O)C1=C(C2=C(O1)C=CC3=C2C(CC(O3)(C)C)O)C
CCN(CC)CCCNC(=O)C1=C(C2=C(O1)C=CC3=C2C(CC(O3)(C)C)O)C
CCOCCCNC(=O)C1=C(C2=C(O1)C=CC3=C2C(CC(O3)(C)C)O)C
CCOC(=O)N1CCN(CC1)C(=O)C2=CC=C(C=C2)CN3C(=O)C4=CC5=C(C=C4NC3=S)OCO5
COC1=CC=C(C=C1)NS(=O)(=O)C2=CC=CC(=C2)NC(=O)C3=NN(C(=O)CC3)C4=CC=CC=C4
CC1=C(C(=NO1)C2=CC=C(C=C2)Cl)C3=CC=NN3
CC1=C(C(=NO1)C2=CC=CC=C2)C3=CC=NN3
CC1=C(C(=NO1)C2=CC=CC=C2)C3=CC=NN3C(=O)NC(C)C
C1=CC=C2C(=C1)C=C(C(=O)O2)C(=O)N(CC3=CC=CS3)CC4=CC=CS4
CCOC(=O)C(C(F)(F)F)(NC1=NN=C(S1)C)NC(=O)C2=CC(=CC=C2)Cl
CCOC(=O)C(C(F)(F)F)(NC1=NN=C(S1)C)NC(=O)C2=CC=C(C=C2)F
CCOC(=O)C(C(F)(F)F)(NC1=NN=C(S1)C)NC(=O)C2=CC=CC=C2
CN(CC1=NC2=C(N1)C=C(C=C2)F)CC3=NC(=NO3)CC4CC4
CC1=C2C(=CC=C1)NC(=N2)CN(C)CC3=NC(=NO3)CC4CC4
CN(CC1=NC2=CC=CC=C2N1)CC3=NC(=NO3)CC4CC4
CC\1=C(C2C(/C1=N/O)C2(C)C)C#N
CC1=CC=C(C=C1)C(C2=NN=NN2C3CCCC3)N4CCC5=CC=CC=C54
CC1CC2=CC=CC=C2N1C(C3=CC=C(C=C3)C)C4=NN=NN4C5CCCC5.Cl
C1CCC(C1)N2C(=NN=N2)C(C3=CC=C(C=C3)F)N4CCC5=CC=CC=C54
CCN1C2=C(C=C(C=C2)NC3=CC(=NC4=NC=NN34)C)C5=CC=CC=C51
COC1=C(C=C(C=C1)Cl)C(=O)NNC(=S)NC(=O)C2=CC(=NC3=CC=CC=C32)C4=CC=CC=C4
COC1=CC=C(C=C1)C(=O)NNC(=S)NC(=O)C2=CC(=NC3=CC=CC=C32)C4=CC=CC=C4
CCCOC1=CC=C(C=C1)C(=O)NNC(=S)NC(=O)C2=CC(=NC3=CC=CC=C32)C4=CC=C(C=C4)Cl
CCCOC1=CC=C(C=C1)C(=O)NNC(=S)NC(=O)C2=CC(=NC3=CC=CC=C32)C4=CC=CC=C4
COC1=C(C=C(C=C1)Cl)C(=O)NNC(=S)NC(=O)C2=CC(=NC3=CC=CC=C32)C4=CC=C(C=C4)Cl
CC1=CC=C(C=C1)N(C2CS(=O)(=O)C=C2)C(=O)C3=CC=CO3
CC1=CC(=CC(=C1)N(C2CS(=O)(=O)C=C2)C(=O)C3=CC=C(O3)Br)C
CC1=CC=C(C=C1)N(C2CS(=O)(=O)C=C2)C(=O)C3=CC=C(O3)Br
C1C(C=CS1(=O)=O)N(C2=CC=C(C=C2)Br)C(=O)C3=CC=C(O3)Br
COC1=CC(=C(C=C1)N(C2CS(=O)(=O)C=C2)C(=O)C3=CC=C(O3)Br)OC
COC1=CC=C(C=C1)N(C2CS(=O)(=O)C=C2)C(=O)C3=CC=C(O3)Br
C1CCC(C1)NC(=O)CSCC2=CC=C(C=C2)F
CC1=CC=CC=C1CSCC(=O)NC2CCCC2
CC(C(=O)NC1CCCC1)SCC2=CC=CC=C2
C1CCC2=C(CC1)SC3=NC=NC(=C23)NCC4=CC=CO4
C1=CC=C2C(=C1)C=CC(=N2)C3=CC=C(C=C3)N4C=CN=C4
COC(=O)C1=CC=CC=C1NC(=O)CN2C3=C(N=CC(=C3)Cl)N4CCCC4C2=O
CCC1=CC=CC=C1NC(=O)CN2C3=C(N=CC(=C3)Cl)N4CCCC4C2=O
CCOC(=O)C1=C(NC=C1C2=CC=C(C=C2)Br)SC(C)C(=O)NCCC3=CC=C(C=C3)OC
CCOC(=O)C1=C(NC=C1C2=CC=C(C=C2)Cl)SC(C)C(=O)NCCC3=CC=C(C=C3)OC
CCOC(=O)C1=C(NC=C1C2=CC=C(C=C2)Br)SCC(=O)NCCC3=CC=C(C=C3)OC
CC1=CC(=C(C(=C1)Cl)OCCOCCN2CCN(CC2)C)C.C(=O)(C(=O)O)O
CN1CCN(CC1)CCOCCOC2=C(C=CC=C2OC)OC
CCN1CCN(CC1)CCOCCOC2=CC=CC=C2.C(=O)(C(=O)O)O
CC1=CC(=C(C=C1)OCCOCCN2CCN(CC2)C)CC=C.C(=O)(C(=O)O)O
CC1=CC(=C(C=C1)OCCOCCN2CCN(CC2)C)C(C)(C)C.C(=O)(C(=O)O)O
CC1=CC(=C(C(=C1)Br)OCCOCCN2CCN(CC2)C)Cl.C(=O)(C(=O)O)O
CCC1=CC=C(C=C1)OCCOCCN2CCN(CC2)C.C(=O)(C(=O)O)O
C1CN(CCN1)CCOCCOC2=CC=C(C=C2)F.C(=O)(C(=O)O)O
CC1=C(C(=CC=C1)OCCOCCN2CCNCC2)C.C(=O)(C(=O)O)O
CC1=CC(=C(C(=C1)C)OCCOCCN2CCNCC2)C.C(=O)(C(=O)O)O
CC1=C(C(=CC=C1)C)OCCOCCN2CCN(CC2)C
CC1=CC(=C(C=C1)OCCOCCN2CCN(CC2)C)[N+](=O)[O-]
CN1CCN(CC1)CCOCCOC2=CC=C(C=C2)OC.C(=O)(C(=O)O)O
CC1=CC(=C(C(=C1)OCCOCCN2CCN(CC2)C)C)C
CN1CCN(CC1)CCOCCOC2=C(C=C(C=C2)Br)Cl.C(=O)(C(=O)O)O
CC1=CC=C(C=C1)S(=O)(=O)/N=C(\C2=CC=CC=C2)/NC(=S)NC3=CC=C(C=C3)OC
CC1=CC=C(C=C1)S(=O)(=O)/N=C(\C2=CC=CC=C2)/NC(=S)NC3=CC=CC(=C3)C
CC1=CC(=CC=C1)NC(=S)N/C(=N/S(=O)(=O)C2=CC=CC=C2)/C3=CC=CC=C3
C1=CC=C(C=C1)/C(=N\S(=O)(=O)C2=CC=C(C=C2)Cl)/NC(=S)NC3=CC=CC=C3
CC1=CC=C(C=C1)NC(=S)N/C(=N/S(=O)(=O)C2=CC=CC=C2)/C3=CC=CC=C3
CC1=CC=C(C=C1)S(=O)(=O)/N=C(\C2=CC=CC=C2)/NC(=S)NC3=CC=CC=C3
C1=CC=C(C=C1)CC(C(=O)NCCCSC2=CC=CC=C2)NC(=O)N
CS(=O)(=O)N(CC(=O)N1CCN(CC1)C(C2=CC=CC=C2)C3=CC=CC=C3)C4CCCCC4
CC(=O)N1C(C2C(=N1)C3CCN2CC3)C4=CC=CC5=CC=CC=C54
C1=COC(=C1)C2=NN=C(C=C2)SCC(=O)NCC3=CC=C(C=C3)F
C1=COC(=C1)C2=NN=C(C=C2)SCC(=O)NCC3=CC=C(C=C3)Cl
CC1=CC=C(C=C1)CNC(=O)CSC2=NN=C(C=C2)C3=CC=CO3
C1=CC=C(C=C1)CNC(=O)CSC2=NN=C(C=C2)C3=CC=CO3
COC1=CC=CC(=C1)CNC(=O)CSC2=NN=C(C=C2)C3=CC=CO3
C1=CC=C(C(=C1)CNC(=O)CSC2=NN=C(C=C2)C3=CC=CO3)Cl
CC(C1CCCO1)NC(=O)C2=CC(=NC3=C2C=C(C=C3)Br)C4=CN=CC=C4
CC12CC(C3=CC=CC=C3O1)N(C(=S)N2C4=CC=CC=C4)C(=O)C5=CC=CO5
CC12CC(C3=C(O1)C(=CC=C3)OC)N(C(=S)N2C4=CC=C(C=C4)F)C(=O)C5=CC=CO5
CC12CC(C3=CC=CC=C3O1)N(C(=S)N2C4=CC=C(C=C4)F)C(=O)C5=CC=CO5
CCN(C1=CC=CC=C1)S(=O)(=O)C2=CC3=C(C=C2)NC=C(C3=O)C(=O)N4CCOCC4
CC1=CC(=CC=C1)N(C)S(=O)(=O)C2=CC3=C(C=C2)NC=C(C3=O)C(=O)N4CCOCC4
CCN(CC)C1=CC=C(C=C1)C(=O)OCC(=O)C2=CC=CO2
COC1=CC2=C(C=C1)C(=CC(=O)O2)COC(=O)CNC(=O)C34CC5CC(C3)CC(C5)C4
COC1=C(C=C(C=C1)C2NC3=CC=CC=C3C(=O)N2C4=CC=CC=C4)CSC5=CC=CC=N5
COC1=CC=C(C=C1)N2C(NC3=CC=CC=C3C2=O)C4=CC(=C(C=C4)OC)CSC5=CC=CC=N5
COC1=C(C=C(C=C1)C2NC3=CC=CC=C3C(=O)N2C4=CC=C(C=C4)F)CSC5=CC=CC=N5
CC(C)C1=CC=C(C=C1)NC(=O)C(C2=CC=CC=C2)N3CCN(CC3)C=O
C1CC(=O)N(C1=O)CC(=O)NC2=CC(=CC=C2)NC(=O)CN3C(=O)CCC3=O
COC1=CC(=C(C=C1)OC)NC(=O)C2=C(SC3=C2CCC3)NC(=O)CNCC4=CC=CO4
COC1=CC(=C(C=C1)NC(=O)C2=C(SC3=C2CCC3)NC(=O)CNCC4=CC=CO4)OC
COC1=CC=C(C=C1)NC(=O)C2=C(SC3=C2CCC3)NC(=O)CNCC4=CC=CO4
CC1=CC=C(C=C1)C2(CCCC2)C3=NOC(=N3)CN(C)CCO
CC1=CC=C(C=C1)C2(CCCC2)C3=NOC(=N3)CN(CCOC)C(C)C
C1CCN(C1)C(=O)C2=CC=CC=C2C(=O)C3=CC=CC=C3
CCOC(=O)N1CCN(CC1)C(=O)C2=CC3=C(C=C2)C(=O)N(C(=O)N3)CCC4=CCCCC4
CCN1CCN(CC1)C(=O)C2=CC3=C(C=C2)C(=O)N(C(=O)N3)CCC4=CCCCC4
CN(CC1CCOCC1)CC2=C(NN=C2)C3=CC4=CC=CC=C4O3
COCCN(C(C1=CC=CC=C1F)C(=O)NC2CCCC2)C(=O)CNC(=O)C3=CC=CO3
COCCN(C(C1=CC=C(C=C1)OC)C(=O)NC2CCCC2)C(=O)CNC(=O)C3=CC=CO3
COCCN(C(C1=CC(=CC=C1)OC)C(=O)NC2CCCC2)C(=O)CNC(=O)C3=CC=CO3
COCCN(C(C1=CC=CC=C1)C(=O)NC2CCCC2)C(=O)CNC(=O)C3=CC=CO3
CCOCCCN(C(C1=CC=CC=C1C)C(=O)NC2CCCC2)C(=O)CNC(=O)C3=CC=CO3
COCCN(C(C1=CC=C(C=C1)F)C(=O)NC2CCCC2)C(=O)CNC(=O)C3=CC=CO3
COCCN(C(C1=CC(=C(C=C1)OC)OC)C(=O)NC2CCCC2)C(=O)CNC(=O)C3=CC=CO3
CCOC1=CC=CC=C1C(C(=O)NC2CCCC2)N(CC(=O)OCC)C(=O)CNC(=O)C3=CC=CO3
CCOC1=CC=C(C=C1)C(C(=O)NC2CCCC2)N(CCOC)C(=O)CNC(=O)C3=CC=CO3
CCCCN(C(C1=CC=C(C=C1)OC)C(=O)NC2CCCC2)C(=O)CNC(=O)C3=CC=CO3
COC1=CC=C(C=C1)C(C(=O)NC2CCCC2)N(CC=C)C(=O)CNC(=O)C3=CC=CO3
CCOCCCN(C(C1=CC(=CC=C1)OC)C(=O)NC2CCCC2)C(=O)CNC(=O)C3=CC=CO3
C1CC2=CC=CC=C2N(C1)C(=O)CSC3=NN=C(N3N)C4=CC=CC=C4
C1CC2=CC=CC=C2N(C1)C(=O)CSC3=NN=C(N3N)C4=CC=C(C=C4)Cl
CC1=CC=C(C=C1)C2=NN=C(N2N)SCC(=O)N3CCCC4=CC=CC=C43
CN1C(=NN=C1SCC(=O)N2CCCC3=CC=CC=C32)C4=CC=CC=C4
CN(C)CCCN(C1=NC2=C(C=C(C=C2S1)F)F)C(=O)C3=CC=CO3.Cl
CC1=C2C(=CC=C1)SC(=N2)N(CCCN(C)C)C(=O)C3=CC=CO3.Cl
CCOC1=CC2=C(C=C1)N=C(S2)NC(=O)C3=CC=CO3
CC1=CC(=C2C(=C1)N=C(S2)NC(=O)C3=CC=C(O3)[N+](=O)[O-])C
COC1=C(C=C2C(=C1)SC(=N2)NC(=O)C3=CC=CO3)Cl
C1=COC(=C1)C(=O)NC2=NC3=C(S2)C=C(C=C3)Cl
CCOC(=O)C1=CC2=C(C=C1)N=C(S2)NC(=O)C3=CC=CO3
COC1=CC2=C(C=C1)SC(=N2)NC(=O)C3=CC=CO3
C1=CC=C2C(=C1)N=C(S2)NC(=O)C3=CC=C(O3)[N+](=O)[O-]
CC1=CC(=C2C(=C1)SC(=N2)NC(=O)C3=CC=C(O3)[N+](=O)[O-])C
CC1=CC2=C(C=C1Cl)N=C(S2)NC(=O)C3=CC=CO3
C1=COC(=C1)C(=O)NC2=NC3=C(S2)C=C(C(=C3F)F)F
C1=COC(=C1)C(=O)NC2=NC3=C(C=C(C=C3S2)F)F
CC1=C(C=CC2=C1N=C(S2)NC(=O)C3=CC=CO3)Cl
C1=CC2=C(C(=C1)Cl)N=C(S2)NC(=O)C3=CC=C(O3)[N+](=O)[O-]
CC1=CC(=C2C(=C1)SC(=N2)NC(=O)C3=CC=CO3)C
CC(C)CN(C1=NC2=CC=CC=C2S1)C(=O)C3=CC=CO3
CC1=CC2=C(C=C1)N=C(S2)NC(=O)C3=CC=CO3
CC1=CC2=C(C=C1)N=C(S2)NC(=O)C3=CC=C(O3)Br
C1=CC(=C2C(=C1)SC(=N2)NC(=O)C3=CC=CO3)F
C1=COC(=C1)C(=O)NC2=NC3=C(C=CC(=C3S2)Cl)Cl
CC1=CC=C(O1)C(=O)NC2=NC3=C(S2)C=C(C=C3)S(=O)(=O)C
C1=COC(=C1)C(=O)NC2=NC3=C(S2)C=C(C=C3)[N+](=O)[O-]
CC(=O)NC1=CC2=C(C=C1)N=C(S2)NC(=O)C3=CC=CO3
CC(=O)NC1=CC2=C(C=C1)N=C(S2)NC(=O)C3=CC=C(O3)[N+](=O)[O-]
C1=CC(=C2C(=C1)SC(=N2)NC(=O)C3=CC=C(O3)[N+](=O)[O-])F
CN(C)CCCN(C1=NC2=C(S1)C=C(C=C2)F)C(=O)C3=CC=CO3.Cl
C1=CC2=C(C=C1Cl)SC(=N2)NC(=O)C3=CC=C(O3)Br
CN(C)CCCN(C1=NC2=C(S1)C=C(C=C2)Br)C(=O)C3=CC=CO3.Cl
C1=CC2=C(C=C1S(=O)(=O)N)SC(=N2)NC(=O)C3=CC=C(O3)Br
C1=COC(=C1)C(=O)NC2=NC3=C(S2)C=C(C=C3)Br
CN(C)CCCN(C1=NC2=C(S1)C=C(C=C2)Cl)C(=O)C3=CC=CO3.Cl
CS(=O)(=O)C1=CC2=C(C=C1)N=C(S2)NC(=O)C3=CC=CO3
COC1=CC2=C(C=C1)N=C(S2)NC(=O)C3=CC=CO3
CC1=CC=C(O1)C(=O)N(CC(C)C)C2=NC3=CC=CC=C3S2
C1=CC2=C(C(=C1)Cl)N=C(S2)NC(=O)C3=CC=C(O3)Br
CN(C)CCCN(C1=NC2=C(C=CC=C2S1)F)C(=O)C3=CC=CO3.Cl
CC1=CC2=C(C=C1)N=C(S2)N(CCCN(C)C)C(=O)C3=CC=CO3.Cl
C1=C(OC(=C1)[N+](=O)[O-])C(=O)NC2=NC3=C(C=C(C=C3S2)F)F
CCN(CC)S(=O)(=O)C1=CC2=C(C=C1)N=C(S2)NC(=O)C3=CC=CO3
COC1=CC2=C(C=C1)N=C(S2)NC(=O)C3=CC=C(O3)[N+](=O)[O-]
CC1=CC(=CC2=C1N=C(S2)NC(=O)C3=CC=CO3)Cl
C1CCC(CC1)NC(=O)NNC(=O)C2=C(C3=C(S2)C=CC=C3Cl)Cl
C1=CC=C(C=C1)CNC(=O)CSC2=NN(C(=N2)SCC(=O)NCC3=CC=CC=C3)C4=CC=CC=C4
CCC1=NN=C(N1N)SCC2=CN3C(=CC(=NC3=N2)C)C
CC1=CC(=NC2=NC(=CN12)CSC3=NN=CN3C)C
CC(C1=CC2=C(C=C1)OCCO2)NC(=O)C3=CC4=C(N3C)C5=CC=CC=C5N(C4=O)C
CCC(C)(C(=O)NC1CCCC1)N(CC2CCCO2)C(=O)CNC(=O)C3=CC=CC=C3
CCCC(=O)NC1=NC=C(C=C1)NC(=O)C2CC2
CCCCC(=O)NC1=NC=C(C=C1)NC(=O)C2CC2
CC1=CC(=NC(=N1)SCC(=O)NNC(=O)C2=CC=CS2)C
CC(C(=O)NC1=CC2=C(C=C1)OCCO2)SC3=NN=C4N3C=CC=C4
C1COC2=C(O1)C=CC(=C2)NC(=O)CSC3=NN=C4N3C=CC=C4
CC1(CC2=C(O1)C(=CC=C2)OCC(=O)NC3=NC=CS3)C
CC1=CN=C(S1)NC(=O)COC2=CC=CC3=C2OC(C3)(C)C
CC(=O)NC1=CC2=C(C=C1NC(=O)C3=NC=CN=C3)OCCO2
C1COC2=C(O1)C=CC(=C2)NC(=O)C3=NC=CN=C3
C1=CC=C(C(=C1)C(C(=O)NCC2=CC=CS2)OC(=O)C3=CC=CO3)Cl
CC1=CC=C(C=C1)C(C(=O)NCC2=CC=CS2)OC(=O)C3=CC=CO3
C1=CC=C(C(=C1)C(C(=O)NCC2=CC=CS2)OC(=O)C3=CC=CO3)F
C1=COC(=C1)C(=O)OC(C2=CC=C(C=C2)F)C(=O)NCC3=CC=CS3
CC1=C([C@@H](NC(=O)N1CCC2=CC(=C(C(=C2)OC)OC)OC)CCC3=CC=CC=C3)C(=O)C
CCN(CCCNC(=O)C1=CC2=C(S1)N(N=C2C3=CC(=CC=C3)OC)C)CC4=CC=CC=C4
CN1C2=C(C=C(S2)C(=O)NCCCN(C)CC3=CC=CC=C3)C(=N1)C4=CC(=CC=C4)OC
CCC1=C(SC=C1C(=O)NN2C(=O)C3CCCCC3C2=O)C
CC1=NC2=C(C(=NN2C(=C1)SCC(=O)C3=CC=CS3)C)C4=CC=CC=C4
CC1=NC2=C(C(=NN2C(=C1)SCC(=O)C3=CC=CS3)C)C4=CC=C(C=C4)Cl
CC1=NN2C(=CC(=NC2=C1C3=CC=CC=C3)C(C)(C)C)SCC(=O)C4=CC=CS4
C1=CC=C(C=C1)CCSC2=NC(=CC(=N2)N)N
C1=CC=C(C=C1)CCSC2=NC=C(C(=N2)N)C#N
CCOC(=O)C1=CN=C(N=C1N)SCCC2=CC=CC=C2
CC12CC(C3=CC=CC=C3O1)NC(=O)N2C4=CC=CC(=C4)C(=O)N5CCCCC5
CCOC(=O)C1CCN(CC1)C(=O)C2=CC(=CC=C2)N3C(=O)NC4CC3(OC5=C4C=C(C=C5)C)C
CC1=CC=C(C=C1)/C=C/C2=C(C(=NO2)C)S(=O)(=O)N3CCC(CC3)C(=O)NC(C)(C)C
CC1=NOC(=C1S(=O)(=O)N2CCC(CC2)C(=O)NCCC(C)C)/C=C\C3=CC=C(C=C3)OC
CC1=NOC(=C1S(=O)(=O)N2CCC(CC2)C(=O)NCCCOC)/C=C\C3=CC=C(C=C3)OC
CC1=NOC(=C1S(=O)(=O)N2CCC(CC2)C(=O)NC(C)C)/C=C/C3=CC=CC=C3OC
CCOC1=CC=CC=C1/C=C/C2=C(C(=NO2)C)S(=O)(=O)N3CCC(CC3)C(=O)NC(C)C
CC1=CC(=CC=C1)/C=C/C2=C(C(=NO2)C)S(=O)(=O)N3CCC(CC3)C(=O)NC(C)C
CCCCNC(=O)C1CCN(CC1)S(=O)(=O)C2=C(ON=C2C)/C=C\C3=CC=C(C=C3)OC
CCCNC(=O)C1CCN(CC1)S(=O)(=O)C2=C(ON=C2C)/C=C\C3=CC=C(C=C3)OC
CCN(CC)CCNC(=O)C1CCN(CC1)S(=O)(=O)C2=C(ON=C2C)/C=C/C3=CC=CC=C3F
CC1=NOC(=C1S(=O)(=O)N2CCC(CC2)C(=O)NC)/C=C/C3=CC=C(C=C3)OC
CCN(CC)C(=O)C1CCN(CC1)S(=O)(=O)C2=C(ON=C2C)/C=C/C3=CC=CC=C3OCC
CCOCCCNC(=O)C1CCN(CC1)S(=O)(=O)C2=C(ON=C2C)/C=C\C3=CC=C(C=C3)OC
CCN(CC)C(=O)C1CCN(CC1)S(=O)(=O)C2=C(ON=C2C)/C=C/C3=CC=CC(=C3)C
CCN(CCN(C)C)C(=O)C1CCN(CC1)S(=O)(=O)C2=C(ON=C2C)/C=C/C3=CC=CC=C3F
CC1=NOC(=C1S(=O)(=O)N2CCC(CC2)C(=O)NC)/C=C/C3=CC=CC=C3F
CC1=NOC(=C1S(=O)(=O)N2CCC(CC2)C(=O)NC)/C=C/C3=CC(=CC=C3)OC
CC1=CC(=CC=C1)/C=C/C2=C(C(=NO2)C)S(=O)(=O)N3CCC(CC3)C(=O)NC(C)(C)C
CCOC1=CC=CC=C1/C=C/C2=C(C(=NO2)C)S(=O)(=O)N3CCC(CC3)C(=O)NC
CCOC1=CC=CC=C1/C=C/C2=C(C(=NO2)C)S(=O)(=O)N3CCC(CC3)C(=O)NC(C)(C)C
CC1=CC=C(C=C1)/C=C/C2=C(C(=NO2)C)S(=O)(=O)N3CCC(CC3)C(=O)NC
CC1=CC(=CC=C1)/C=C/C2=C(C(=NO2)C)S(=O)(=O)N3CCC(CC3)C(=O)NC
CC1=CC(=O)OC2=C1C=CC(=C2)NC(=O)CC3(CCCC3)CC(=O)O
C1CC(CN(C1)S(=O)(=O)C2=CC=CS2)C(=O)N3CCC4=CC=CC=C4C3
C1CCC(CC1)NC(=O)OC2=CC=CC3=CC=CC=C32
COC1=CC=CC(=C1O)C=NC2=CC=CC3=C2C(=O)NNC3=O
C1CC1C2=NN=C(N2CC3=CC=CC=C3)SCC(=O)NC4=C(C=CS4)C(=O)N
C1=CC=C(C=C1)SCC(=O)NC2=CC=C(C=C2)C(=O)NC3=CC=C(C=C3)O
C1=CC=C(C=C1)SCC(=O)NC2=CC=C(C=C2)C(=O)NC3=CC(=CC=C3)O
CC1=CC=C(C=C1)SCC(=O)NC2=CC=C(C=C2)C(=O)NC3=CC=C(C=C3)O
C1C(CS1)OC2=CC=C(C=C2)C(=O)NC3=CC=C(C=C3)Cl
CC(=O)C1=CC(=CC=C1)NC(=O)C2=CC=C(C=C2)OC3CSC3
C1C(CS1)OC2=CC=C(C=C2)C(=O)NC3=CC(=CC=C3)Br
CC1=CC(=CC=C1)NC(=O)C2=CC=C(C=C2)OC3CSC3
COC1=CC(=C(C=C1)OC)NC(=O)C2=CC=C(C=C2)OC3CSC3
C1=CC=C(C=C1)CC(C(=O)NCCCN2C=CN=C2)N3C(=O)C4=CC=CC=C4C3=O
C1=CC=C2C(=C1)C(=O)N(C2=O)C(CC3=CC=C(C=C3)[N+](=O)[O-])C(=O)NCCCN4C=CN=C4
CCCN1CCC2=C(C1)C(=O)NC(=N2)SCC(=O)NC3=CC(=C(C=C3)C)Cl
CC(C)CN1CCC(C1)CNC(=O)C2=CC=CC3=C2C(=O)N(C3)CCOC
C1CN(CCN1C2=CC=CC=N2)C(=O)C3=CC(=NC4=CC=CC=C43)C5=CC=NC=C5
C1CN(CCN1C2=CC=CC=N2)C(=O)C3=CC(=NC4=C3C=C(C=C4)Br)C5=CC=NC=C5
C1=CC=C(C=C1)CC(=O)OC2=CC=CC(=C2)N3C=NN=N3
C1COCCN1S(=O)(=O)C2=CN=C(C=C2)NC3=CC4=C(C=C3)OCO4
CN(C)S(=O)(=O)C1=CC=CC(=C1)NC(=S)N/N=C/C(=O)C2=CC=CC=C2
C1CCC(C1)NC(=O)CNC(=S)N(CC2=CC=CC=C2)CC3=CN=CC=C3
CCN1[C@H](CN=C1NC2=CC=CC=C2)CC(C)C
C1CN=C(N1)NC2=C(C=CC=C2Cl)Cl.Cl
CCC(CC)CN1[C@H](CN=C1NC2=CC=CC=C2)CC(C)C
CCC(C)CCN1[C@H](CN=C1NC2=CC=CC=C2)C
CCCCCCCN1[C@H](CN=C1NC2=CC=CC=C2)CC(C)C
CCC(C)CCN1[C@H](CN=C1NC2=CC=CC=C2)CC(C)C
CC(C)CN1CCN=C1NC2=CC=CC=C2
CC(C)CCCN1CCN=C1NC2=CC=CC=C2
CC(C)CCN1[C@H](CN=C1NC2=CC=CC=C2)CC(C)C
C[C@H]1CN=C(N1CCC(C)C)NC2=CC=CC=C2
CCN1[C@H](CN=C1NC2=CC=CC=C2)C
CCCCN1CCN=C1NC2=CC=CC=C2
CC(C)CCN1CCN=C1NC2=CC=CC=C2
CCC(CC)CN1[C@H](CN=C1NC2=CC=CC=C2)C
C[C@H]1CN=C(N1CC(C)C)NC2=CC=CC=C2
C[C@H]1CN=C(N1CCCC(C)C)NC2=CC=CC=C2
CC(C)CCCN1[C@H](CN=C1NC2=CC=CC=C2)CC(C)C
CC1=C(C(C(=C(N1C)C)C(=O)OC)C2=CC=NC=C2)C(=O)OC
CCOC(=O)C1=C(NC(=C(C1C2=CC=NC=C2)C#N)SCC(=O)N)C
CCOC(=O)C1=C(N(C(=C(C1C2=CC=NC=C2)C(=O)OCC)C)C)C
CN(CCN1CCOCC1)CC2=NC(=NO2)C3=CC=C(C=C3)Cl
CN(CCN1CCOCC1)CC2=NC(=NO2)C3=CC=CC=C3
C1=CC=C(C(=C1)C(=O)NC2=CC3=C(C=C2)OC(=N3)C4=CC=C(C=C4)F)F
C1=CC=C(C(=C1)C2=NC3=C(O2)C=CC(=C3)NC(=O)C4=CC=CC=C4F)F
COC1=CC=CC=C1C(=O)NC2=CC3=C(C=C2)OC(=N3)C4=CC=C(C=C4)F
C1=CC=C(C=C1)C2=NC3=C(O2)C=CC(=C3)NC(=O)C4=CC=CC=C4F
C1=CC=C(C(=C1)C(=O)NC2=CC3=C(C=C2)OC(=N3)C4=CC(=CC=C4)F)F
CC1=CC=C(C=C1)/C=N\NC2=NC(=C(S2)C(=O)C)C
CC1=C(SC(=N1)N/N=C\C2=CC(=CC=C2)Br)C(=O)C
CCOC(=O)CC1=CSC(=N1)N/N=C/C2=CC=C(C=C2)C(F)(F)F
CC1=C(SC(=N1)N/N=C/C2=CC=C(C=C2)C(=O)OC)C
C1=CC(=C(C=C1/C=N\NC2=NC=CS2)[N+](=O)[O-])O
CC1=CSC(=N1)N/N=C/C2=C(C=CC=C2Cl)F
CC1=C(SC(=N1)N/N=C\C2=CC=C(C=C2)Br)C(=O)C
C1=CC=C(C(=C1)/C=N\NC2=NC=CS2)[N+](=O)[O-]
CCOC(=O)CC1=CSC(=N1)N/N=C/C2=CC=C(C=C2)Cl
CC(C)(C)C1=CSC(=N1)N/N=C/C2=CC=C(C=C2)O
C/C(=N\NC1=NC(=CS1)C(C)(C)C)/C2=CC=CC=C2
CCOC(=O)C1=C(N=C(S1)N/N=C/C2=CC(=C(C(=C2)Br)O)OC)C
CC1=C(SC(=N1)N/N=C\C2=CC=C(C=C2)N(C)C)C(=O)C
COC1=CC=C(C=C1)/C=N/NC2=NC(=CS2)C(=O)O.Br
CC1=C(SC(=N1)N/N=C/C2=CC(=CC=C2)[N+](=O)[O-])C(=O)C
CC1=C(SC(=N1)N/N=C/C2=CC=C(C=C2)C(C)C)C(=O)OC
CC1=C(SC(=N1)N/N=C(\C)/C2=CC=C(C=C2)[N+](=O)[O-])C
CCOC(=O)CC1=CSC(=N1)N/N=C/C2=CC(=CC=C2)[N+](=O)[O-]
CC1=C(SC(=N1)N/N=C(\C)/C2=CC=C(C=C2)OC)C(=O)C.Br
CCOC(=O)CC1=CSC(=N1)N/N=C\C2=CC(=CC=C2)Br
CC1=CSC(=N1)N/N=C/C2=CC=C(C=C2)[N+](=O)[O-]
CCOC(=O)C1=C(N=C(S1)N/N=C/C2=CC=CC(=C2)C)C
CCOC(=O)CC1=CSC(=N1)N/N=C\C2=CC=CC=C2OC
CC1=C(SC(=N1)N/N=C\C2=CC=CC=C2O)C(=O)C
CCOC(=O)C1=C(N=C(S1)N/N=C/C2=CC=C(C=C2)N(C)C)C
CC1=C(SC(=N1)N/N=C/C2=CC=C(C=C2)C(C)C)C(=O)C
CC1=C(SC(=N1)N/N=C(/C)\C2=CC(=CC=C2)[N+](=O)[O-])C
C1=CC(=CC(=C1)Cl)/C=N\NC2=NC=CS2
CCOC(=O)CC1=CSC(=N1)N/N=C/C2=CC=CC=C2
C/C(=N\NC1=NC(=CS1)C(C)(C)C)/C2=CC=C(C=C2)O
CC1=CC=C(C=C1)/C=N/N(C2=NC(=CS2)CCl)C(=O)C
CC1=C(SC(=N1)N/N=C/C2=CC=CC=C2OC)C(=O)C
C1=CC(=CC=C1/C=N/NC2=NC(=CS2)C(=O)O)Br.Br
CC1=CSC(=N1)N/N=C/C2=CC=CC=C2F
CCOC1=CC(=C(C=C1)/C=N/NC2=NC(=CS2)C)O
C1=CC(=C(C(=C1)Cl)/C=N\NC2=NC=CS2)Cl
CC1=C(SC(=N1)N/N=C/C2=CC(=CC=C2)O)C(=O)C
CCOC(=O)CC1=CSC(=N1)N/N=C\C2=CC=C(C=C2)N(C)C
CCOC(=O)C1=C(SC(=N1)N/N=C/C2=CC=CC=C2)Br
CCOC(=O)C1=C(N=C(S1)N/N=C/C2=CC=CC=C2)C
CC1=CSC(=N1)N/N=C/C2=CC(=C(C=C2)O)[N+](=O)[O-]
C/C(=N\NC1=NC(=CS1)C(=O)O)/C2=CC=CC=C2
COC1=CC=CC(=C1)/C(=C/2\C(N(C(=O)C2=O)CCCN3CCOCC3)C4=CC=NC=C4)/O
CCCOC1=CC=C(C=C1)/C(=C/2\C(N(C(=O)C2=O)CCCN3CCOCC3)C4=CC=NC=C4)/O
CCOC(=O)C1=C(N=C(N=C1NC(=O)C)C2=CC=CC=C2)C
CC1=C(C(=NC(=N1)C2=CC=CC=C2)N)C(=O)C
CC1=CC(=NC(=N1)C2=CC=CC=C2)Cl
CC(=O)C1=C(N=C(N=C1SC)C2=CC=CC=C2)N
CCCOC1=NC(=NC(=C1)C)C2=CC=CC=C2O
CC1=C(C(=NC(=N1)C2=CC=CC=C2)NC(=O)C(C)C)C(=O)C
CCCCN(CCCC)C1=NC(=NC(=C1)C)C2=CC=CC=C2O
CC1=CC(=NC(=N1)C2=CC=CC=C2O)OCC=C
C1=CC=C(C=C1)C2=NC=C(C(=N2)Cl)N
CCOC(=O)C1=CN=C(N=C1C(F)(F)F)C2=CC=CC=C2
C1=CC=C(C=C1)C2=NC(=C(C(=N2)Cl)N)Cl
CCCCOC1=CC=C(C=C1)C2=NC=C(C=N2)[N+](=O)[O-]
CC1=C(C(=NC(=N1)C2=CC=C(C=C2)Cl)N)C(=O)C
CCOC(=O)C1=C(N=C(N=C1N)C2=CC=CC=C2)C
CC1=CC(=NC(=N1)C2=CC=CC=C2O)OC(C)C
CCCC1=C(N=C(N=C1OC(=O)N(C)C)C2=CC=C(C=C2)C)C
COC1=CN=C(N=C1OC)C2=CC(=CC=C2)C(F)(F)F
CSC1=NC(=NC(=C1C#N)N)C2=CC=C(C=C2)Cl
COC1=CN=C(N=C1OC)C2=CC=CC=C2
COC1=NC(=NC(=C1)CSC)C2=CC=CC=C2
CCCCOC1=CC=C(C=C1)C2=NC=C(C=N2)Cl
C=CCOC1=NC(=NC=C1)C2=CC=CC=C2
CC1=C(C(=NC(=N1)C2=CC=C(C=C2)Cl)N=CN(C)C)C(=O)C
CCCNC1=NC(=NC(=C1)COC)C2=CC=CC=C2
CCCCOC1=CC=C(C=C1)C2=NC=C(C(=N2)C)C(=O)O
CC(C)NC1=NC(=NC(=C1)COC)C2=CC=CC=C2
CC1=C(C(=NC(=N1)C2=CC=CC=C2)Cl)Cl
CC(=O)OC1=CC=C(C=C1)C2=NC=CC(=N2)C(OC)OC
CC(=O)C1=C(N=C(N=C1SC)C2=CC=CC=C2)NC(=O)C
COCC1=CC(=NC(=N1)C2=CC=CC=C2)NCC=C
CC1=CC(=CC=C1)C2=NC=C(C(=N2)N)S(=O)(=O)C(C)(C)C
CC1=C(C(=NC(=N1)C2=CC=C(C=C2)Cl)NC(=O)C(C)C)C(=O)C
CC1=C(C(=NC(=N1)C2=CC=CC=C2)OC)CC(=O)O
CC1=C(C(=NC(=N1)C2=CC=C(C=C2)Cl)NC(=O)C)C(=O)C
CCOC(=O)C1=CN=C(N=C1N(C)C)C2=CC=CC=C2
CC(C)C(=O)NC1=C(C(=NC(=N1)C2=CC=CC=C2)SC)C(=O)C
CCOC(=O)C1=C(N=C(N=C1NC(=O)C(C)C)C2=CC=CC=C2)C
CC1=CC(=NC(=N1)C2=CC=CC=C2O)Cl
CC1=CC(=CC=C1)C2=NC(=CC(=N2)OCCOC)COC
CC1=CC(=NC(=N1)C2=CC=CC=C2)OC(C)C(=O)N
CC1=C(C=C(C=C1)C2=NC(=CC(=N2)OC(=O)N(C)C)COC)Cl
CC1=C(C=C(C=C1)C2=NC(=CC(=N2)OC(=O)N(C)C)C)Cl
CCCCOC1=CC=C(C=C1)C2=NC=C(C(=N2)N)C(=O)OCC
CN(C)C(=O)OC1=NC(=NC(=C1)COC)C2=CC=CC=C2
CCC(=O)NC1=NC(=NC(=C1C(=O)OCC)C)C2=CC=CC=C2
CC1=CC=C(C=C1)C2=NC(=C(C(=N2)SC)C#N)N
CCCCCCC1=CC=C(C=C1)C2=NC=C(C=N2)N
CCCC(=O)OC1=CC=C(C=C1)C2=NC=CC(=N2)C(OC)OC
CC1=C(C(=NC(=N1)C2=CC=CC=C2)NC(=O)C)C(=O)C
CCOC(=O)C1=CN=C(N=C1Cl)C2=CC=CC=C2O
CCCCOC1=CC=C(C=C1)C2=NC=C(C=N2)N
CCN(CC)C(=O)OC1=NC(=NC(=C1)COC)C2=CC=CC=C2
CC1=CC(=NC(=N1)C2=CC=CC=C2O)NCCCN
CC(C)(C)S(=O)(=O)C1=CN=C(N=C1N)C2=CC=C(C=C2)Cl
CCC(=O)NC1=C(C(=NC(=N1)C2=CC=CC=C2)SC)C(=O)C
CC(=O)C1=C(N=C(N=C1SC)C2=CC=CC=C2)SC
CCOC(=O)C1=CN=C(N=C1N)C2=CC=CC=C2
C1=CC=C(C=C1)C2=NC=C(C(=N2)C(F)(F)F)C(=O)O
CC1=CC(=NC(=N1)C2=CC=C(C=C2)Br)NO
CCC1(CC2=C(CO1)SC3=C2C(=S)NC(=N3)SC)C
CCC1=NC2=C(C3=C(S2)COC(C3)(C)C)C(=S)N1
CC1(CC2=C(CO1)SC3=C2C(=S)NC(=N3)SC)C
C1CCN(CC1)CC(=O)N2C3=CC=CC=C3OC4=CC=CC=C42
C1CCCC(=NNC(=O)C2=CC=C(C=C2)F)CCC1
CC1=C(SC=[N+]1CC(=O)C2=CC=C(C=C2)Br)CCOC(=O)C3=CC(=CC(=C3)[N+](=O)[O-])[N+](=O)[O-].[Br-]
CC1=C(SC=[N+]1CC(=O)C2=CC=CC=C2)CCOC(=O)C3=CC(=CC=C3)[N+](=O)[O-].[Br-]
CC1=C(SC=[N+]1CC(=O)C2=CC=CC=C2)CCOC(=O)C3=CC(=CC(=C3)[N+](=O)[O-])[N+](=O)[O-].[Cl-]
CC1=C(SC=[N+]1CC(=O)C2=CC=CC=C2)CCOC(=O)C3=CC=C(C=C3)[N+](=O)[O-].[Br-]
CC1=C(SC=[N+]1CC(=O)C2=CC=C(C=C2)Br)CCOC(=O)C3=CC=CC=C3.[Br-]
CC1=C(SC=[N+]1CC(=O)C2=CC=CC=C2)CCOC(=O)C3=CC=C(C=C3)OC.[Br-]
CCN1C(=O)/C(=C\C2=CC=C(O2)C)/NC1=O
CC1=CC=C(O1)/C=C/2\C(=O)N(C(=O)N2)CC=C
CC1=CC=C(O1)/C=C/2\C(=O)NC(=O)N2C
CC1=CC=C(O1)/C=C/2\C(=O)N(C(=O)N2)CC(=O)OC
CC1CCCCN1CCCNC(=O)C2=NN(C3=C2CSC4=CC=CC=C43)C
CC1CCCN(C1)CCCNC(=O)C2=NN(C3=C2CSC4=CC=CC=C43)C
CN1C2=C(CSC3=CC=CC=C32)C(=N1)C(=O)NCCCN4CCCCC4
CC1CCCC(N1CCCNC(=O)C2=NN(C3=C2CSC4=CC=CC=C43)C)C
CCOC(=O)C1=CC(=NC2=C1C(=NN2CCC#N)C)C3=CC=CO3
CCOC(=O)COC1=CC=C(C=C1)S(=O)(=O)NCCC2=CCCCC2
C1CCC(=CC1)CCNS(=O)(=O)C2=CC=C(C=C2)F
COC1=CC(=C(C=C1)OC)S(=O)(=O)NCCC2=CCCCC2
COC(=O)COC1=CC=C(C=C1)S(=O)(=O)NCCC2=CCCCC2
CC1=C(C=C(C=C1)S(=O)(=O)NCCC2=CCCCC2)C(=O)N
C1CCC(=CC1)CCNS(=O)(=O)C2=CC=C(C=C2)Br
C1CCC(=CC1)CCNS(=O)(=O)C2=CC=CC=C2[N+](=O)[O-]
CC1=C(C=CC(=C1)S(=O)(=O)NCCC2=CCCCC2)OCC(=O)OC
CC1=CC(=C(C=C1)OC)S(=O)(=O)NCCC2=CCCCC2
COC(=O)COC1=C(C=C(C=C1)S(=O)(=O)NCCC2=CCCCC2)Cl
CC1=CC2=C(C=C1)C=C(C(=O)N2)C3C(=C(NC(=C3C(=O)OC)C)C)C(=O)OC
CC1=CC2=C(C=C1)NC(=O)C(=C2)C3C(=C(NC(=C3C(=O)OC)C)C)C(=O)OC
CCOC(=O)C1=C(NC(=C(C1C2=CC3=C(C=C(C=C3)C)NC2=O)C(=O)OCC)C)C
C1CC(CN(C1)C(=O)CC2=CC=CC=C2)C3=NC(=NO3)C4=CC=CS4
CN1C2=C(C(=NC(=N2)C3=CC=C(C=C3)OC)SCC4=CC=C(O4)C(=O)OC)C(=O)N(C1=O)C
CC1=NN=C(S1)SCC2=CC(=O)NC(=N2)N3CCN(CC3)C
C1CN(CCN1/C=C/C2=NN=NN2C3=CC=CC=C3)C4=CC=C(C=C4)F
CS(=O)(=O)N1CCN(CC1)C2=CC=CC=C2NC(=S)NC(=O)C3=CC=CC=C3[N+](=O)[O-]
CCC(=O)N1CCN(CC1)C2=CC=CC=C2NC(=S)NC(=O)C3=CC(=CC=C3)[N+](=O)[O-]
COC1=C(C=C(C=C1)C(=O)NC(=S)NC2=CC=CC=C2N3CCN(CC3)S(=O)(=O)C)OC
C1CCC(CC1)N2C(=NN=N2)C(C3=CC4=C(C=C3)N=CC=C4)N5CCN6CCCC6C5
CC1=C(C(=NO1)C)COC(=O)COC2=CC=CC3=C2OC(C3)(C)C
COC1=CC=CC=C1CNC(=O)COC(=O)/C=C/C2=CC=CS2
COC1=CC=C(C=C1)CNC(=O)COC(=O)/C=C/C2=CC=CS2
CC1=NC(=CC(=N1)C(=O)N2CCCC(C2)C(=O)C3=CC=CC=C3OC)CC(C)C
CC1=CC(=NC(=N1)C)C(=O)N2CCCC(C2)C(=O)C3=CC(=C(C=C3)OC)OC
CC1=CC(=NC(=N1)C)C(=O)N2CCCC(C2)C(=O)C3=CC(=CC=C3)C(F)(F)F
CC1=CC(=CC(=C1OC)C)C(=O)C2CCCN(C2)C(=O)C3=NC(=NC(=C3)C)C
C1CCC(CC1)NC(=O)N(CC2=NC3=CC=CC=C3C(=O)N2)C4CCCCC4
C1C2CC3CC1CC(C2)(C3)C4=NC5=CC=CC=C5C(=N4)SCC(=O)N
CCOC(=O)C1(CCN(CC1)C(=O)CCN2C=NC=N2)CCC3=CC=CC=C3
CC1=C(C(=O)N2C(=N1)N=C(N2)CC3=CC=CC=C3)CC4=CC=CC=C4
CCN1C2=CC=CC=C2N=C1/C=N/NC3=CC=C(C=C3)C(=O)O
C/C(=N\NC1=CC=C(C=C1)C(=O)O)/C2=NC3=CC=CC=C3N2C
CC(C1=CC=CC=C1)N2C=C(N=N2)C(=O)NCC3COC4=CC=CC=C4O3
C1C(OC2=CC=CC=C2O1)CNC(=O)C3=CN(N=N3)CC4=CC=C(C=C4)F
CC1=CC2=C(C=C1)N(CC3(C2)C(=O)NC(=O)N(C3=O)CC4=CC(=CC(=C4)OC)OC)C
C1CCN(C1)S(=O)(=O)C2=CC=C(C=C2)C(=O)NC3=NC(=C(S3)C4=CC=CC=C4)C5=CC=CC=C5
CCOC(=O)C1=C(OC(=C(C12C3=CC=CC=C3NC2=O)C(=O)OCCOC)C)N
CCCC1=C(C2(C3=CC=CC=C3NC2=O)C(=C(O1)N)C#N)C(=O)OCC
CC1=C(C2(C3=CC=CC=C3NC2=O)C(=C(O1)N)C(=O)OC(C)C)C(=O)C
CC1=C(C2(C3=CC=CC=C3NC2=O)C(=C(O1)N)C(=O)OC)C(=O)OCCOC
CCOC(=O)C1=C(OC(=C(C12C3=C(C=CC(=C3)Br)NC2=O)C(=O)OC)N)C
CC1=C(C2(C3=CC=CC=C3NC2=O)C(=C(O1)N)C(=O)OCCOC)C(=O)OC
CCOC(=O)C1=C(OC(=C(C12C3=CC=CC=C3N(C2=O)C)C#N)N)C
CN1C2=CC=CC=C2C3(C1=O)C(=C(OC(=C3C(=O)OC)CC(=O)OC)N)C#N
CC1=C([C@@]2(C3=CC=CC=C3N(C2=O)CC(=O)N)C(=C(O1)N)C#N)C(=O)OC(C)C
CC1=C2C(=CC=C1)C3(C(=C(OC(=C3C(=O)OC)CC(=O)OC)N)C#N)C(=O)N2
CCOC(=O)C1=C(OC(=C(C12C3=CC=CC=C3N(C2=O)CC(=O)N)C(=O)OCC=C)C)N
CCOC(=O)C1=C(OC(=C(C12C3=C(C=CC(=C3)C)NC2=O)C#N)N)C
CCCC1=C(C2(C3=C(C=CC(=C3)C)NC2=O)C(=C(O1)N)C#N)C(=O)OCC
CC1=C([C@@]2(C3=CC=CC=C3N(C2=O)CC(=O)N)C(=C(O1)N)C#N)C(=O)OCC=C
CCOC(=O)C1=C(OC(=C([C@]12C3=CC=CC=C3N(C2=O)CC(=O)N)C(=O)OCC)N)C
CC1=C(C2(C3=CC=CC=C3NC2=O)C(=C(O1)N)C#N)C(=O)OC
CCOC(=O)C1=C(OC(=C(C12C3=C(C=CC(=C3)Br)NC2=O)C(=O)OCC)N)C
CCOC(=O)CC1=C(C2(C3=CC=CC=C3NC2=O)C(=C(O1)N)C#N)C(=O)OCC
C1=CC=C2C(=C1)NC(=N2)CSC3=NN=C(N3CC4=CC=CO4)C5=CC=CC=N5
CN1C=CN=C1SC(=O)N2C3=CC=CC=C3SC4=CC=CC=C42
C1CC(C1)CC(=O)NC(C2=CC=CC=C2)C3=CC=CC=C3
C1C(=O)NC2=C(O1)C=CC(=C2)C(=O)C3=CC=CC=C3C(=O)NCC4=CC=CO4
CC(C)N1CCCC(C1)CNC(=O)CCC2=NN=C(O2)CCCCC3=CC=CC=C3
CCN1CCN(CC1)CC(COC2=CC3=C(CCC3)C=C2)O.Cl
CCOC(=O)N1CCN(CC1)CC(COC2=CC3=C(CCC3)C=C2)O.Cl
CN(C)S(=O)(=O)N1CCN(CC1)CC(COC2=CC3=C(CCC3)C=C2)O
COC1=CC=C(C=C1)NC(=O)CSC2=NC3=CC=CC=C3C(=O)N2CCC(=O)N4CCCCC4
CCOC1=CC=C(C=C1)N2C=C(C3=C2NC=NC3=S)C4=CC=CC=C4
COC1=CC=C(C=C1)N2C=C(C3=C2NC=NC3=S)C4=CC=CC=C4
COC1=CC=CC=C1N2C=C(C3=C2NC=NC3=S)C4=CC=CC=C4
C1=CC=C(C=C1)C2=CN(C3=C2C(=S)N=CN3)C4=CC=C(C=C4)F
C1=CC=C(C=C1)C2=CN(C3=C2C(=S)N=CN3)C4=CC(=CC=C4)F
CC1=C(C(=O)N(N1C)C2=CC=CC=C2)NC(=O)C3=CC4=C(C=C3)N=CC=C4
C1=CC=C(C=C1)OC(=O)C2=CC=CC(=C2)COC(=O)CNC(=O)CNC(=O)C3=CC=CO3
CC1=C(N=C(O1)C2=CC(=C(C=C2)OC)OC)CSCC(=O)NC3CCN(CC3)CC4=CC=CC=C4
CC1=C(N=C(O1)C2=CC=C(C=C2)Cl)CSCC(=O)NC3CCN(CC3)CC4=CC=CC=C4
CC1=CC=C(C=C1)C2=NC(=C(O2)C)CSCC(=O)NC3CCN(CC3)CC4=CC=CC=C4
CN1CCCN(CC1)C(=O)CSC2=CC=CC=C2
CC1=C(C(=C(C(=N1)SC)C#N)C2=CC=CO2)C(=O)NC3=CC=CC=C3
CC1=CC(=C(N1C2=CC=CC=C2)C)/C=C\3/C(=O)NC(=O)N(C3=O)C
CC1=CC=C(C=C1)N2C(=CC(=C2C)/C=C\3/C(=O)NC(=O)N(C3=O)C)C
CC1=CC(=C(N1C2=CC=CC=C2)C)C=C3C(=O)N(C(=O)N(C3=O)C)C
CC1=CC(=CC(=C1)N2C(=CC(=C2C)/C=C/3\C(=O)NC(=O)N(C3=O)C)C)C
CC1=C(C=C(C=C1)N2C(=CC(=C2C)/C=C/3\C(=O)NC(=O)N(C3=O)C)C)C
COC(=O)/C(=C\NC1=C(C=C(C=C1)Cl)Cl)/NC(=O)C2=C(C=C(C=C2)Cl)Cl
COC(=O)/C(=C\NC1=CC=CC=C1)/NC(=O)C2=C(C=C(C=C2)Cl)Cl
COC(=O)/C(=C\NC1=C(C=C(C=C1)Cl)Cl)/NC(=O)C2=CC=CC=C2
COC1=CC=C(C=C1)C(=O)N/C(=C/NC2=C(C=C(C=C2)Cl)Cl)/C(=O)OC
COC1=CC=C(C=C1)N/C=C(\C(=O)OC)/NC(=O)C2=C(C=C(C=C2)Cl)Cl
COC1=C(C=C(C=C1)NC(=O)C2CCC(CC2)CNC3=C(C(=O)C3=O)N4CCOCC4)Cl
CCOC(=O)C1=CC=C(C=C1)NC(=O)C2CCC(CC2)CNC3=C(C(=O)C3=O)N4CCOCC4
CCOC(=O)C1=CC(=CC=C1)NC(=O)C2CCC(CC2)CNC3=C(C(=O)C3=O)N4CCOCC4
CCOC1=CC=CC=C1NC(=O)C2CCC(CC2)CNC3=C(C(=O)C3=O)N4CCOCC4
COC1=CC(=C(C=C1)OC)NC(=O)C2CCC(CC2)CNC3=C(C(=O)C3=O)N4CCOCC4
CCOC1=CC=C(C=C1)NC(=O)C2CCC(CC2)CNC3=C(C(=O)C3=O)N4CCOCC4
CC1=CC(=C(C=C1)OC)NC(=O)C2CCC(CC2)CNC3=C(C(=O)C3=O)N4CCOCC4
C1CCC(=CC1)CCNC(=O)CN2C3=C(C=CC(=C3)Cl)OC4=C(C2=O)C=CC=N4
CC1=CC2=C(C=C1)OC3=C(C=CC=N3)C(=O)N2CC(=O)NCCC4=CCCCC4
CC[C@@]1(C2=C(COC1=O)C(=O)N3CC4=CC5=C(C=CC=C5NC(=O)CN)N=C4C3=C2)O.Cl
CC[C@@]1(C2=C(COC1=O)C(=O)N3CC4=CC5=CC=CC=C5N=C4C3=C2)O
CCC1(C2=C(COC1=O)C(=O)N3CC4=CC5=CC=CC=C5N=C4C3=C2)OC(=O)CN.Cl
CC1=C(C(=CC=C1)C)NC(=O)CON2C3=C(C=CC(=C3)C(F)(F)F)N=N2
CCOC1=CC=CC=C1NC(=O)CON2C3=C(C=CC(=C3)Cl)N=N2
CCC1=CC=C(C=C1)NC(=O)CON2C3=C(C=CC(=C3)S(=O)(=O)N(C)C)N=N2
CCC1=C(C(=CC=C1)CC)NC(=O)CON2C3=C(C=CC(=C3)C(F)(F)F)N=N2
CS(=O)(=O)C1=CC2=C(C=C1)N=NN2OCC(=O)NC3=CC=CC(=C3)C#N
CCOC1=CC=CC=C1NC(=O)CON2C3=CC=CC=C3N=N2
CCC1=CC=CC(=C1NC(=O)CON2C3=C(C=CC(=C3)C(F)(F)F)N=N2)C
CCN(CC)S(=O)(=O)C1=CC2=C(C=C1)N=NN2OCC(=O)NC3=CC=CC(=C3)C#N
COC1=C(C=C(C=C1)NC(=O)CON2C3=C(C=CC(=C3)Cl)N=N2)OC
C1=CC(=CC=C1NC(=O)CON2C3=C(C=CC(=C3)Cl)N=N2)F
COC1=CC(=CC(=C1)NC(=O)CON2C3=C(C=CC(=C3)S(=O)(=O)C)N=N2)OC
CS(=O)(=O)C1=CC2=C(C=C1)N=NN2OCC(=O)NC3=C(C=C(C=C3)Br)Br
CC1=C(C=C(C=C1)NC(=O)CON2C3=C(C=CC(=C3)S(=O)(=O)N(C)C)N=N2)F
C1=CC(=C(C(=C1)Cl)NC(=O)CON2C3=C(C=CC(=C3)C(F)(F)F)N=N2)Cl
CC1=CC(=CC=C1)NC(=O)CON2C3=C(C=CC(=C3)S(=O)(=O)C)N=N2
C1CN(CCC1C(=O)O)C2=C(C(=O)C3=CC=CC=C3C2=O)Cl
C1CN(CCC1C(=O)N)C2=C(C(=O)C3=CC=CC=C3C2=O)Cl
C1=CC=C(C=C1)COC2=CC=C(C=C2)OC3=C(C=CC=N3)[N+](=O)[O-]
C1=CC=C(C=C1)COC2=CC=C(C=C2)OC3=NC=C(C=C3)[N+](=O)[O-]
C1=CC=C2C(=C1)N=C(O2)C3=C(C=C(C=C3)NCC4=CN=CC=C4)O
CN1C2=C(N=C1NN=C3CCCC3)N(C(=O)N(C2=O)C)C
C1COC2=C(O1)C=CC(=C2)N(C/C=C/C3=CC=CC=C3)C(=O)CCl
C1=CC=C(C=C1)CNC(=O)/C(=C/C2=CC=CO2)/NC(=O)C3=CC=CO3
CCOC(=O)CCC1=C(C(=C(N=C1C)SCCCN2C3=CC=CC=C3NC2=O)C#N)C
CCC1=C2C(=CC=C1)C(=CN2CC(=O)N3CCCC3)C=C(C#N)C#N
CC1=C(C2=CC=CC=C2N1CC(=O)N3CCCC3)C#N
C1CCN(C1)C(=O)CN2C=C(C3=CC=CC=C32)C#N
COC1=CC(=C(C=C1)OC)NC2=NC3=CC=CC=C3C(=C2)C(=O)NCCCN4CCOCC4
COC1=CC=C(C=C1)NC2=NC3=CC=CC=C3C(=C2)C(=O)NCCCN4CCOCC4
CC1=C(C=C(C=C1)NC2=NC3=CC=CC=C3C(=C2)C(=O)NCCCN4CCOCC4)C
COC1=CC=CC=C1NC2=NC3=CC=CC=C3C(=C2)C(=O)NCCCN4CCOCC4
COC1=CC(=C(C=C1)NC2=NC3=CC=CC=C3C(=C2)C(=O)NCCCN4CCOCC4)OC
COC1=C(C=C(C=C1)NC2=NC3=CC=CC=C3C(=C2)C(=O)NCCCN4CCOCC4)OC
CC1=CC(=C(C=C1)NC2=NC3=CC=CC=C3C(=C2)C(=O)NCCCN4CCOCC4)C
CCC1=CC=C(C=C1)NC2=NC3=CC=CC=C3C(=C2)C(=O)NCCCN4CCOCC4
CC1CC2=C(N1C(=O)C)C=CC(=C2)S(=O)(=O)NCCC(=O)NCCC3=CC=C(C=C3)C
CC1=CC=C(C=C1)CCNC(=O)CCNS(=O)(=O)C2=CC3=C(C=C2)N(CC3)C(=O)C
CC(=O)N1CCC2=C1C=CC(=C2)S(=O)(=O)NCCC(=O)NCCC3=CC=C(C=C3)Cl
CC(=O)N1CCC2=C1C=CC(=C2)S(=O)(=O)NCCC(=O)NCCC3=CC(=C(C=C3)OC)OC
CCOC1=C(C=C(C=C1)CCNC(=O)CCNS(=O)(=O)C2=CC3=C(C=C2)N(CC3)C(=O)C)OCC
CC1CC2=C(N1C(=O)C)C=CC(=C2)S(=O)(=O)NCCC(=O)NCCC3=CC=C(C=C3)Cl
CC1CC2=C(N1C(=O)C)C=CC(=C2)S(=O)(=O)NCCC(=O)NCCC3=CC=CC(=C3)C
CC(=O)N1CCC2=C1C=CC(=C2)S(=O)(=O)NCCC(=O)NCCC3=CC=CC=C3
CCC1CCCCN1CCCNC(=O)C2=CC3=C(C=C2)N(C(=C3C)C)CC
CC1CCCCN1CCCNC(=O)C2=CC3=C(C=C2)N(C(=C3C)C)C
CC1CCCCN1CCCNC(=O)C2=CC3=C(C=C2)NC(=C3C)C
CCC1CCCCN1CCCNC(=O)C2=CC3=C(C=C2)N(C(=C3C)C)C
CCN1C(=C(C2=C1C=CC(=C2)C(=O)NCCCN3CCCCC3C)C)C
CCN1C(=C(C2=C1C=CC(=C2)C(=O)NCCCN3CCCCC3)C)C
CC1=C(NC2=C1C=C(C=C2)C(=O)NCCCN3CCCCC3)C
CC1=C(N(C2=C1C=C(C=C2)C(=O)NCCCN3CCCCC3)C)C
CSCC[C@@H](C(=O)N1CCC2(CC1)C3=C(CCN2)NC=N3)NC(=O)C4=CC=CS4
C1=CC=C(C=C1)C2=NSC(=N2)NC(=O)C3=CC=NC=C3
COC1=CC=C(C=C1)N(CC2=CC=CC=C2)S(=O)(=O)C3=C(C=CC(=C3)C(=O)O)Cl
COC(=O)C1=CC=C(C=C1)CN(C2=CC(=C(C=C2)C(=O)O)O)S(=O)(=O)C3=CC(=C(C=C3)Cl)[N+](=O)[O-]
COC(=O)CC1=CC=C(C=C1)N(CC2=CC=CC=C2F)S(=O)(=O)C3=CC=C(C=C3)Cl
CC1=C(C=CC=C1Cl)N(CC2=CC=C(C=C2)C(=O)O)S(=O)(=O)C3=CC=CC=C3
COCCCNC(=O)C1=CC=CC=C1N(CC2=CC=CC=C2)S(=O)(=O)C3=CC=C(C=C3)OC
CCOC1=CC=C(C=C1)N(CC2=CC=C(C=C2)C(=O)O)S(=O)(=O)C3=CC=C(C=C3)C
COC1=CC=C(C=C1)N(CC2=CC=CC=C2)S(=O)(=O)C3=CC=CC(=C3)C(=O)O
C1=CC=C(C=C1)N(CC2=CC(=CC=C2)F)S(=O)(=O)C3=CC=CC=C3
CC1=CC=C(C=C1)S(=O)(=O)N(CC2=CC=C(C=C2)Cl)C3=CC=CC=C3C(=O)O
C1=CC=C(C=C1)CN(C2=CC=C(C=C2)C(=O)O)S(=O)(=O)C3=CC=CC=C3
COC1=CC=CC=C1N(CC2=CC=CC=C2)S(=O)(=O)C3=CC=CC(=C3)C(=O)O
C1=CC=C(C=C1)CN(C2=CC=CC=C2Cl)S(=O)(=O)C3=CC=CC(=C3)C(=O)O
CC1=CC=C(C=C1)S(=O)(=O)N(CC2=CC=CC=C2)C3=CC=C(C=C3)OC
CCOC1=CC=C(C=C1)N(CC2=CC=C(C=C2)C(=O)NCC=C)S(=O)(=O)C3=CC=C(C=C3)C
COCCCNC(=O)C1=CC=CC=C1N(CC2=CC=CC=C2)S(=O)(=O)C3=CC=CC=C3
C1=CC=C(C=C1)CN(C2=CC=CC=C2)S(=O)(=O)C3=CC=CC(=C3)C(=O)O
CC1=CC=C(C=C1)S(=O)(=O)N(CC2=CC=CC=C2)C3=CC=CC=C3C(=O)NCCOC
C1=CC=C(C=C1)CN(C2=CC=CC=C2)S(=O)(=O)C3=CC(=C(C=C3)Cl)C(=O)O
C1=CC=C(C=C1)CN(C2=CC=C(C=C2)Cl)S(=O)(=O)C3=C(C=CC(=C3)C(=O)OCC(=O)NC(=O)N)Cl
C1=CC=C(C=C1)CN(C2=CC=CC(=C2)C(F)(F)F)S(=O)(=O)C3=CC=CC(=C3)C(=O)O
C1=CC=C(C=C1)CN(C2=CC=C(C=C2)Cl)S(=O)(=O)C3=C(C=CC(=C3)C(=O)O)Cl
CC(=O)NC1=CC=C(C=C1)S(=O)(=O)N(CC2=CC=CC=C2)C3=CC=CC=C3F
C1=CC=C(C=C1)CN(C2=CC=C(C=C2)F)S(=O)(=O)C3=C(C=CC(=C3)C(=O)O)Cl
C1=CC=C(C=C1)CN(C2=CC=C(C=C2)Cl)S(=O)(=O)C3=CC(=C(C=C3)Cl)C(=O)O
C=CCNC(=O)COC(=O)C1=CC(=C(C=C1)Cl)S(=O)(=O)N(CC2=CC=CC=C2)C3=CC=CC=C3
COC(=O)CC1=CC=C(C=C1)N(CC2=CC=CC=C2F)S(=O)(=O)C3=CC=C(C=C3)Br
C1=CC=C(C=C1)CN(C2=CC=CC=C2Cl)S(=O)(=O)C3=C(C=CC(=C3)C(=O)O)Cl
C1=CC=C(C=C1)CN(C2=CC=CC(=C2)C(F)(F)F)S(=O)(=O)C3=CC(=C(C=C3)Cl)C(=O)O
C1=CC=C(C=C1)CN(C2=CC=CC=C2Cl)S(=O)(=O)C3=CC(=C(C=C3)Cl)C(=O)O
C1=CC=C(C=C1)CN(C2=CC=CC=C2)S(=O)(=O)C3=C(C=CC(=C3)C(=O)O)Cl
C1=CC=C(C=C1)N(CC2=CC=C(C=C2)C(=O)O)S(=O)(=O)C3=CC=CC=C3
COC1=CC=CC=C1N(CC2=CC=CC=C2)S(=O)(=O)C3=C(C=CC(=C3)C(=O)O)Cl
CC(=O)NC1=CC=C(C=C1)S(=O)(=O)N(CC2=CC=CC=C2)C3=CC=CC=C3
C1=CC=C(C=C1)CN(C2=CC=C(C=C2)Cl)S(=O)(=O)C3=CC=CC(=C3)C(=O)O
CC1=CC=C(C=C1)S(=O)(=O)N(CC2=CC=CC=C2F)C3=CC=C(C=C3)CC(=O)OC
COC1=CC=C(C=C1)S(=O)(=O)N(CC2=CC=CC=C2)C3=CC=CC=C3C(=O)O
C1=CC=C(C=C1)CN(C2=CC=CC=C2C(=O)N)S(=O)(=O)C3=CC=CC=C3
C1=CC=C(C=C1)CN(C2=CC=C(C=C2)Cl)S(=O)(=O)C3=C(C=CC(=C3)C(=O)OCC(=O)N)Cl
C1=CC=C(C=C1)CN(C2=CC=C(C=C2)C(=O)[O-])S(=O)(=O)C3=CC=CC=C3.[Na+]
CCOC1=CC=C(C=C1)N2C(=NN=C2SCC3=CC(=O)OC4=C3C=CC(=C4)C)C5=CN=CC=C5
COC1=CC2=C(C=C1)C(=CC(=O)O2)CSC3=NN=C(N3C4=CC=CC=C4F)C5=CN=CC=C5
CCOC1=CC=C(C=C1)N2C(=NN=C2SCC3=CC(=O)OC4=C3C=C(C(=C4)C)C(C)C)C5=CN=CC=C5
CC1=CC(=C(C=C1)N2C(=NN=C2SCC3=CC(=O)OC4=C3C=CC(=C4)NC(=O)C)C5=CN=CC=C5)C
CC1=CN(C(=O)NC1=O)CC2=CC=CC=C2CN3C=C(C(=O)NC3=O)C
C1=CC(=CC(=C1)[N+](=O)[O-])N2C3=C(C=CC=N3)NC2=O
C1=CC2=C(N=C1)N(C(=O)N2)C3=CC=C(C=C3)[N+](=O)[O-]
CC1=CC(=C(C(=O)O1)/C(=N/NC(=O)C2=CN=CC=C2)/C)O
CN(C)C(CNC(=O)CC1=CC2=CC=CC=C2C=C1)C3=CC=C(C=C3)OC
CC(C1=CC2=C(C=C1)C=C(C=C2)OC)C(=O)NCC(C3=CC=C(C=C3)OC)N(C)C
C1=CC=C2C(=C1)C=CC3=C2C(=CO3)CC(=O)NCC4=CC=CS4
C1=CC2=C(C=CN=C2)C(=C1)NC(=S)NC3=CN=CC=C3
CCN1C2=C(C=C(C=C2)NC(=O)C3=CC=CS3)N=C1CN4CCN(CC4)C(=O)OCC
CCOC(=O)N1CCN(CC1)CC2=NC3=C(N2C)C=CC(=C3)NC(=O)C4=CC=CS4
CC(=O)N1CCN(CC1)CC2=NC3=C(N2C)C=CC(=C3)NC(=O)C4=CC=CS4
COCCN1C(=O)C2=CC=CC=C2N=C1SCCN3CCCCC3
C1COC2=C(C=C(C=C2)CC(=O)C3=C(C=C(C=C3)OCC(=O)O)O)OC1
CC1=C(C=C(C=C1)N2C(=O)C3=C(N(C2=O)CC4=CC(=O)N5C=CC=CC5=N4)SC6=C3CCC6)C
C1CCN(C1)S(=O)(=O)C2=CC=CC(=C2)C(=O)NC3=CC=C(C=C3)S(=O)(=O)NC4=NC=CC=N4
C1CC1NC(=O)CSC2=NN=C(S2)NC(=O)C3=CC(=CC=C3)F
COC1=CC=CC(=C1)C(=O)NC2=NN=C(S2)SCC(=O)NC3CC3
C1CC1NC(=O)CSC2=NN=C(S2)NC(=O)C3=CC=CC=C3F
C1CC1NC(=O)CSC2=NN=C(S2)NC(=O)C3=C(C=CC=C3F)F
C1CC1NC(=O)CSC2=NN=C(S2)NC(=O)C3=CC=CC=C3Cl
CC1=CC=CC=C1C(=O)NC2=NN=C(S2)SCC(=O)NC3CC3
CC1=CC(=CC=C1)C(=O)NC2=NN=C(S2)SCC(=O)NC3CC3
C1CC1NC(=O)CSC2=NN=C(S2)NC(=O)C3=CC=C(C=C3)F
C1CC1NC(=O)CSC2=NN=C(S2)NC(=O)C3=C(C=C(C=C3)F)F
COC1=CC=C(C=C1)C(=O)NC2=NN=C(S2)SCC(=O)NC3CC3
COC1=CC=C(C=C1)C2=C(C3=CC=CC=C3S2)C#CC4(CCCCC4)O
C1CN(CCN1CC#CCN2C(=O)C3=CC=CC=C3C2=O)C(C4=CC=CC=C4)C5=CC=CC=C5.Cl
CC1=C(C(C2=C(N1)CCCC2=O)C3=CSC=C3)C(=O)N4CCOCC4
CC1(CC(=O)C(C(=O)C1)CC2C(=O)CC(CC2=O)(C)C)C
CC(=O)N1CCC2=C1C=CC(=C2)S(=O)(=O)CCC(=O)NC3=CC4=C(C=C3)OCCO4
C/C(=N\NC(=O)C12CC3CC(C1)CC(C3)C2)/CC(=O)NC4=CC=CC=C4OC
CC(C)C(C(=O)NC1CCN(CC1)CC2=CC=CC=C2)NC(=O)C3CCCCC3
CCC(C)C(C(=O)NC1CCN(CC1)CC2=CC=CC=C2)NC(=O)C3CCC(CC3)C
CC1=CC2=C(C=C1)OC(=N2)NC3=NC(=CC(=O)N3)C4=CC=CC=C4
CC(=O)NC1=CC=C(C=C1)S(=O)(=O)OC2=C(C=C(C=C2)C(=S)N3CCCC3)OC
CC(=O)NC1=CC=C(C=C1)S(=O)(=O)OC2=C(C=C(C=C2OC)C(=S)N3CCCC3)OC
CC1CCCC(C1C)NC(=O)COC(=O)C2=C(C3=CC=CC=C3S2)Cl
C1CCC(CC1)NC(=O)COC(=O)C2=C(C3=CC=CC=C3S2)Cl
CN(C1CCCCC1)C(=O)COC(=O)C2=C(C3=CC=CC=C3S2)Cl
C1CC(OC1)CNC(=O)CSC2=NC(=C(N2)C3=CC=CC=C3)C4=CC=CC=C4
C1=CC=C(C=C1)C(=O)N/N=C/2\NC(=O)C(S2)(CO)CO
C1C(=O)N/C(=N/NC(=O)C2=CC=CC=C2)/S1
CN1C=C(C=N1)CN(C)CC2=NC(=NO2)C(C3=CC=CC=C3)C4=CC=CC=C4
CCN(CC1=CN(N=C1)C)CC2=NC(=NO2)C(C3=CC=CC=C3)C4=CC=CC=C4
C1CCC2=C(C1)C(=O)NC(=N2)SCC3=CC(=CC=C3)F
C1CCC2=C(C1)C(=O)NC(=N2)SCC3=CC(=CC=C3)Cl
C1CCC2=C(C1)C(=O)NC(=N2)SCC3=CC=CC=C3Cl
CC1=CC=CC=C1CSC2=NC3=C(CCCC3)C(=O)N2
CC1=CC(=CC=C1)CSC2=NC3=C(CCCC3)C(=O)N2
CC1=NC2=CC=CC=C2N=C1OCC3=CC=CC=C3
CC1=NC2=CC=CC=C2N=C1OCC3=CC(=CC=C3)Cl
CC1=NC2=CC=CC=C2N=C1OCC3=CC(=CC=C3)[N+](=O)[O-]
CC1=NC2=CC=CC=C2N=C1OCC3=CC=C(C=C3)[N+](=O)[O-]
C1CN(CCN1CC(=O)N2CCN(CC2)C3=CC=CC=C3)C(C4=CC=CC=C4)C5=CC=CC=C5
COC1=CC=C(C=C1)N2CCN(CC2)C(=O)CN3CCN(CC3)C(C4=CC=CC=C4)C5=CC=CC=C5.Cl
C1COCCN1CCCNC(=O)C2=CC=C(O2)CS(=O)(=O)CC3=CC=CC=C3Cl
CC1=CC=C(C=C1)CS(=O)(=O)CC2=CC=C(O2)C(=O)NCCCN3CCOCC3
CC1=CC=CC=C1CS(=O)(=O)CC2=CC=C(O2)C(=O)NCCCN3CCOCC3
CC1=CC(=CC=C1)CS(=O)(=O)CC2=CC=C(O2)C(=O)NCCCN3CCOCC3
C1COCCN1CCCNC(=O)C2=CC=C(O2)CS(=O)(=O)CC3=CC=C(C=C3)Cl
C1COCCN1S(=O)(=O)C2=C(C=CC(=C2)C(=O)OCC3=NN=C(O3)C4=CC=CC=C4)F
C1COCCN1S(=O)(=O)C2=C(C=C(C(=C2)C(=O)OCC3=NN=C(O3)C4=CC=CC=C4)Cl)Cl
CN1C2=C(C(=O)N(C1=O)CCC3=CC=CC=C3)N4CCCN(C4=N2)CC5=CC=CC=C5
CCN(C(=O)CC1=NC(=NN1)N)C2(CCCCC2)C(=O)NC3=CC=CC=C3
CCCN(C(=O)CC1=NC(=NN1)N)C2(CCCCC2)C(=O)NC3=C(C=CC=C3C)C
CCCN(C(=O)CC1=NC(=NN1)N)C2(CCCCC2)C(=O)NC3=CC=CC=C3C
C1COCCN1C(=O)/C(=C/C2=CC=C(O2)C3=CC(=CC=C3)[N+](=O)[O-])/C#N
C1COCCN1C(=O)/C(=C/C2=CC=C(O2)C3=CC=CC=C3[N+](=O)[O-])/C#N
C1COCCN1C(=O)/C=C/C2=CC=C(O2)C3=CC(=CC=C3)[N+](=O)[O-]
C1COCCN1C(=O)/C=C\C2=CC=C(O2)C3=CC(=CC=C3)[N+](=O)[O-]
CC1(CC2=CC=CC=C2C(=N1)COC3=CC=CC=C3)C.Cl
CC1=C(C=C(C=C1)C2=NC3=CC=CC=C3O2)NC(=S)NC(=O)C4=CC=CS4
CC1=CC2=C(C=C1)OC(=N2)C3=CC(=C(C=C3)C)NC(=S)NC(=O)C4=CC=CS4
CC1=CC2=C(C=C1)OC(=N2)C3=CC(=CC=C3)NC(=S)NC(=O)C4=CC=CS4
CC1=C(C=C(C=C1)C2=NC3=CC(=CC(=C3O2)C)C)NC(=S)NC(=O)C4=CC=CS4
CC1=CC2=C(C=C1)N3C(=NN=N3)C(=C2)CN(C4CCCC4)C(=O)N5CCOCC5
CC1=C(C(=O)N(N1C)C2=CC=CC=C2)NC(=O)CN3C(=O)C(NC3=O)(C)C4=CC5=C(C=C4)OCCO5
C1=CC(=CC(=C1)F)/C=C/C(=O)OCC(=O)NC2=NC=CC=N2
C1=CC(=CC=C1COC(=O)CSC2=NN=C(S2)N)C#N
C1=CC(=CC=C1COC(=O)CSC2=NN=C(S2)N)F
C1=CC(=C(C=C1COC(=O)CSC2=NN=C(S2)N)Cl)Cl
C1=CC=C(C=C1)COC(=O)CSC2=NN=C(S2)N
CN1C2=C(C(=O)N(C1=O)C)N(C=N2)CC(=O)N/N=C/C(=C/C3=CC=CC=C3)/Cl
CN1C2=C(C(=O)N(C1=O)C)N(C=N2)CC(=O)N/N=C/C=C/C3=CC=CC=C3[N+](=O)[O-]
CN1C2=C(C(=O)N(C1=O)C)N(C=N2)CC(=O)N/N=C/C(=C/C3=CC=CC=C3)/Br
CN1C2=C(C(=O)N(C1=O)C)N(C=N2)CC(=O)N/N=C/C=C\C3=CC=CC=C3[N+](=O)[O-]
C/C(=C\C1=CC=CC=C1)/C=N/NC(=O)CN2C=NC3=C2C(=O)N(C(=O)N3C)C
CN1C2=C(C(=O)N(C1=O)C)N(C=N2)CC(=O)N/N=C/C=C/C3=CC=CC=C3
C1=CC=C(C(=C1)C2=NNC(=S)S2)N
CN(CC(=O)NC1=CC=CC=C1Cl)C(=O)COC(=O)/C=C/C2=CC=C(C=C2)C(F)(F)F
C1CCCN(CCC1)C(=O)C2=CC=C(C=C2)S(=O)(=O)NC3=CC=CC=C3
CC1=CC=C(C=C1)NS(=O)(=O)C2=CC=C(C=C2)C(=O)N3CCCCCCC3
C1=CC=C2C(=C1)C(=NCCNC(=O)C3=CC=CO3)NS2(=O)=O
CN(CC1=CC=CC=C1)S(=O)(=O)C2=CC=C(C=C2)C(=O)NC3=NN=C(O3)C4CC4
C1=CC=C(C=C1)C2=CC=C(C=C2)C3=NC4=CC=CC=C4C(=O)N3C5=CC=NC=C5
CC1=CC2=NC(=CN2C=C1)CCNS(=O)(=O)C3=CC4=CC=CC=C4C=C3
CC1=C2C(=CC=C1)SC(=N2)NC(=O)CCN3C=CC=C3
COC1=CC2=C(C=C1)N=C(S2)NC(=O)CCN3C=CC=C3
CC1=CC2=C(C=C1)N=C(S2)NC(=O)CCN3C=CC=C3
CCOC1=CC2=C(C=C1)N=C(S2)NC(=O)CCN3C=CC=C3
C1=CC=C(C=C1)CC(=O)N/N=C/C2=CC=C(O2)C3=CC=C(C=C3)[N+](=O)[O-]
C1=CC(=CC(=C1)C(=O)O)C2=CC=C(O2)/C=N/NC(=O)CC3=CC=C(C=C3)Br
C1=CC=C(C=C1)C(C(=O)N/N=C/C2=CC=C(O2)C3=CC=C(C=C3)[N+](=O)[O-])O
C1=CC(=CC(=C1)C(F)(F)F)CC(=O)N/N=C/C2=CC=C(O2)C3=C(C=CC(=C3)C(=O)O)Cl
CC1=C(C=CC(=C1)[N+](=O)[O-])C2=CC=C(O2)/C=N/NC(=O)CC3=CC=CC=C3
COC1=C(C=C(C=C1)CC(=O)N/N=C/C2=CC=C(O2)C3=CC(=CC=C3)C(=O)O)OC
COC1=C(C=C(C=C1)CC(=O)N/N=C/C2=CC=C(O2)C3=CC=C(C=C3)F)OC
C1=CC(=CC=C1CC(=O)N/N=C/C2=CC=C(O2)C3=CC(=C(C=C3)Cl)C(=O)O)F
CC1=CC=CC=C1N2CC(CC2=O)C(=O)NC3=NN=C(S3)SCC(=O)C4=CC=C(C=C4)OC
COC1=CC=CC(=C1)N2CC(CC2=O)C(=O)NC3=NN=C(S3)SCC(=O)C4=CC=CC=C4
COC1=CC=C(C=C1)C(=O)CSC2=NN=C(S2)NC(=O)C3CC(=O)N(C3)C4=CC(=CC=C4)OC
COC1=CC=C(C=C1)N2CC(CC2=O)C(=O)NC3=NN=C(S3)SCC(=O)C4=CC=CC=C4
COC1=CC=C(C=C1)C(=O)CSC2=NN=C(S2)NC(=O)C3CC(=O)N(C3)C4=CC=CC=C4
CC1=C(C(=NN1C2=CC=CC=C2)C3=CC=CC=C3)C(=O)NCC4=CC=C(C=C4)F
CC1=C(C(=NN1C2=CC=CC=C2)C3=CC=CC=C3)C(=O)NC(C)C4=CC=CC=C4
CC1=C(C(=NN1C2=CC=CC=C2)C3=CC=CC=C3)C(=O)NCC4=CC=CC=C4OC
CC1=C(C(=NN1C2=CC=CC=C2)C3=CC=CC=C3)C(=O)NCC4=CC=CC=C4
CC1=CC(=NO1)C(=O)NNC(=O)NC2=CC=CC(=C2)C(F)(F)F
CC1=CC(=NO1)C(=O)NNC(=O)NC2=CC=CC=C2
CC1=CC(=NO1)C(=O)NNC(=O)NC2=CC=C(C=C2)Cl
C1=CC=C(C=C1)SC2=CC=CC3=C2C(=O)C4=C(C3=O)C=CC=C4SC5=CC=CC=C5
CC(C)(C)C1CCC(=NOC(=O)C2=CC=C(C=C2)F)CC1
C1=CC=C2C(=C1)C3=NC4=CC=CC=C4C(=O)N3C=N2
CCC(C)N(C(C1=CC=CO1)C(=O)NCC2=CC=C(C=C2)F)C(=O)C3=CSN=N3
C1=CC=C(C=C1)N2C(=NN=N2)N/N=C/C3=CC=NC=C3
CC1=CC2=C(C=C1)C=CC(=C2)S(=O)(=O)NCC3=CC=CC=N3
C1=CC=C2C=C(C=CC2=C1)S(=O)(=O)NCC3=CC=CC=N3
C1=CC(=C(C(=C1)Cl)CC(=O)NC2=CC=C(C=C2)N3C=NN=N3)F
COC1=CC=CC=C1/C=N/NC(=O)C2=CC3=C(O2)C=CC4=CC=CC=C43
COC1=CC(=CC(=C1O)OC)/C=N/NC(=O)C2=CC3=C(O2)C=CC4=CC=CC=C43
CCOC1=C(C=CC(=C1)/C=N/NC(=O)C2=CC3=C(O2)C=CC4=CC=CC=C43)O
C1=CC=C2C(=C1)C=CC3=C2C=C(O3)C(=O)N/N=C/C4=CC(=C(C(=C4)Br)O)Br
C1=CC=C2C(=C1)C=CC3=C2C=C(O3)C(=O)N/N=C/C4=CC=C(C=C4)C(=O)O
C1=CC=C2C(=C1)C=CC3=C2C=C(O3)C(=O)N/N=C/C4=CC(=C(C=C4)O)Br
COC1=CC(=C(C=C1)/C=N/NC(=O)C2=CC3=C(O2)C=CC4=CC=CC=C43)OC
CCOC(=O)COC1=CC=CC=C1/C=N\NC(=O)C2=CC3=C(O2)C=CC4=CC=CC=C43
CC(=O)OC1=CC=C(C=C1)/C=N\NC(=O)C2=CC3=C(O2)C=CC4=CC=CC=C43
COC1=C(C=C(C=C1)/C=N/NC(=O)C2=CC3=C(O2)C=CC4=CC=CC=C43)OC
COC1=CC(=C(C=C1)OC)/C=N\NC(=O)C2=CC3=C(O2)C=CC4=CC=CC=C43
CC1=C(C=C(C=C1)/C=N/NC(=O)C2=CC3=C(O2)C=CC4=CC=CC=C43)[N+](=O)[O-]
C1=CC=C2C(=C1)C=CC3=C2C=C(O3)C(=O)N/N=C/C4=CC(=CC=C4)[N+](=O)[O-]
C1=CC=C2C(=C1)C=CC3=C2C=C(O3)C(=O)N/N=C/C4=CC=CC=C4F
C1=CC=C2C(=C1)C=CC3=C2C=C(O3)C(=O)N/N=C/C4=CC(=CC=C4)O
COC1=C(C=C(C=C1)/C=N\NC(=O)C2=CC3=C(O2)C=CC4=CC=CC=C43)O
C1=CC=C2C(=C1)C=CC3=C2C=C(O3)C(=O)N/N=C/C4=CC(=C(C(=C4)Cl)O)Cl
C1=CC2=C3C(=C1)NC(NC3=CC=C2)C4=CN=CC=C4
C1=CC2=C(C=C1N=CC3=C(C=CC(=C3)Br)O)C=NN2
C1=CC2=C(C=C1N=CC3=C(C(=CC(=C3)Br)Br)O)C=NN2
COC1=CC(=C(C=C1)C=NC2=CC3=C(C=C2)NN=C3)O
CC1=CC(=C(C=C1)O)C=NC2=CC3=C(C=C2)NN=C3
CN1CCC(CC1)N(C)C(=O)/C(=C/C2=CC=C(C=C2)OC(F)F)/C#N
CN1CCC(CC1)N(C)C(=O)/C(=C/C2=CC=CC=C2)/C#N.Cl
CC1CCCC(C1C)NC(=O)COC(=O)CCNC2=CC=CC=C2OC
COC1=CC=CC=C1NCCC(=O)OCC(=O)NC2CCCCC2
COC1=C(C=CC(=C1)CC=C)OCCCCNC2CCCC2.C(=O)(C(=O)O)O
CC(C)NCC(COC1=CC=C(C=C1)CCOCC2CC2)O.Cl
COC1=CC=CC=C1NC(=O)NC2=CC=C(C=C2)N3C=CC(=N3)C(F)(F)F
CC1=CC(=CC(=C1)NC(=O)NC2=CC=C(C=C2)N3C=CC(=N3)C(F)(F)F)C
C1=CC=C(C=C1)NC(=O)NC2=CC=C(C=C2)N3C=CC(=N3)C(F)(F)F
C1=CC(=CC(=C1)Cl)NC(=O)NC2=CC=C(C=C2)N3C=CC(=N3)C(F)(F)F
COC(=O)[C@H]1[C@H](CC[C@@H]2[C@@H]1C[C@H]3C4=C(CCN3C2)C5=CC=CC=C5N4)O.Cl
COC(=O)[C@@H]1[C@H](CC[C@H]2[C@@H]1C[C@H]3C4=C(CCN3C2)C5=CC=CC=C5N4)O.Cl
COC1C(CC2CN3CCC4=C(C3CC2C1CO)NC5=C4C=CC(=C5)OC)O
C1CC2CN3CCC4=C(C3C(C2C(C1)C(=O)O)O)NC5=CC=CC=C45
COC1C(CC2CN3CCC4=C(C3CC2C1C(=O)O)NC5=C4C=CC(=C5)OC)O
C1=CN=CC=C1C(=O)NC2=C(C=NC=C2)Cl
COC1=C(C=C(C=C1)C(=O)/C=C/C2=CC(=C(C=C2)OCC3=CC=C(C=C3)C(=O)OC)OC)CSCC(=O)O
COC1=CC(=C(C(=C1)OC)C(=O)/C=C/C2=CC(=C(C=C2)OCC3=CC=CC=C3)OC)OC
COC1=C(C=C(C=C1)C(=O)/C=C/C2=CC=C(C=C2)OCC3=CC=CC=C3)CSCC(=O)O
C1=CC=C(C=C1)CNC2=NN(C(=N2)NCC3=CC=CC=C3)C(=O)C4=CC=CO4
CC1=CC2=C(C(=C(C(=O)O2)C)C)C(=C1)OC(C)C(=O)NCC3=CN=CC=C3
CC1=CC2=C(C(=CC(=O)O2)C)C(=C1)OCC(=O)NCC3=CN=CC=C3
CCCCC1=CC(=O)OC2=C1C(=CC(=C2)C)OCC(=O)NCC3=CN=CC=C3
CCC1=CC(=O)OC2=C1C(=CC(=C2)C)OC(C)C(=O)NCC3=CN=CC=C3
CCCC1=CC(=O)OC2=C1C(=CC(=C2)C)OC(C)C(=O)NCC3=CN=CC=C3
CCCCC1=CC(=O)OC2=C1C(=CC(=C2)C)OC(C)C(=O)NCC3=CN=CC=C3
CCC1=CC(=O)OC2=C1C(=CC(=C2)C)OCC(=O)NCC3=CN=CC=C3
CC1=CC2=C(C(=C(C(=O)O2)C)C)C(=C1)OCC(=O)NCC3=CN=CC=C3
CCCC1=CC(=O)OC2=C1C(=CC(=C2)C)OCC(=O)NCC3=CN=CC=C3
CC1=CC2=C(C(=CC(=O)O2)C)C(=C1)OC(C)C(=O)NCC3=CN=CC=C3
COC1=CC=CC(=C1)CN2C(=NOC2=O)C3=CC=CS3
C1=CC=C(C=C1)CN2C(=NOC2=O)C3=CC=CS3
CC1=CC=C(C=C1)N2C(=NN=C2SCC(=O)N3C4=CC=CC=C4SC5=CC=CC=C53)C6=CC=NC=C6
C1=CC=C(C=C1)C(CC2=NN=C(S2)NC(=O)C3=CC=CO3)C4=CC=CC=C4
CC1=CC(=NC(=N1)C2=CC=CC=C2)N3CCC(CC3)C(=O)NCC4CC4
C[C@@H](C(=O)N[C@@H](C1=CC=CC=C1)C(=O)O)N2C(=O)C3=CC=CC=C3N=N2
C1=CC=C(C=C1)[C@@H](C(=O)O)NC(=O)CN2C(=O)C3=CC=CC=C3N=N2
CC1=CC=C(C=C1)CNC(=O)CN2C(=O)C3=CC=CC=C3N=N2
COC1=CC=C(C=C1)CNC(=O)CN2C(=O)C3=CC=CC=C3N=N2
C1=CC=C2C(=C1)C(=O)N(N=N2)CC(=O)NCC3=CC=C(C=C3)Cl
CC1=NC2=C(S1)C=C(C=C2)S(=O)(=O)NCC(=O)N3CCN(CC3)C4=CC=CC=C4
C1COCCN1CCC(=O)NCC2=CC=CC=C2.Cl
CC1CC(CN(C1)S(=O)(=O)C2=CC=CC(=C2)C(=O)N3C(=O)C4=C(C3=O)C(=CC=C4)N)C
CC1=C(C=C(C=C1)C(=O)OCC(=O)NC2=C(C=CS2)C(=O)N)NC(=O)C3=CC=CO3
CC1=CC(=NO1)NS(=O)(=O)C2=CC=C(C=C2)NC(=S)NC3=C(C=C(C=C3)Cl)C
CC1=C(SC2=C1C(=CC(=N2)C3=CC=CS3)C(F)(F)F)C(=O)NC4=NC=CS4
C1=CSC(=C1)C2=NC3=C(C(=C2)C(F)(F)F)C(=C(S3)C(=O)NC4=NC=CS4)N
CC1=CSC(=N1)NC(=O)C2=C(C3=C(S2)N=C(C=C3)C4=CC=CS4)N
CCOC1=CC=CC=C1C(=O)N(CC2=CC=CC=C2)CC3=CC4=CC5=C(C=C4NC3=O)OCCO5
COC1=CC=C(C=C1)C(=O)N(CC2=CC=CC=C2)CC3=CC4=CC5=C(C=C4NC3=O)OCCO5
COC1=CC=CC(=C1)C(=O)N(CC2=CC=CC=C2)CC3=CC4=CC5=C(C=C4NC3=O)OCCO5
CCC1=NN=C(S1)NS(=O)(=O)C2=CC=C(C=C2)NC(=S)NC(=O)C3=CC=C(C=C3)OC
CCC1=NN=C(S1)NS(=O)(=O)C2=CC=C(C=C2)NC(=S)NC(=O)C3=CC=CC=C3
CCC1=NN=C(S1)NS(=O)(=O)C2=CC=C(C=C2)NC(=S)NC(=O)C3=CC=C(C=C3)F
CCC1=NN=C(S1)NS(=O)(=O)C2=CC=C(C=C2)NC(=S)NC(=O)C3=CC(=C(C=C3)OC)OC
CCC1=NN=C(S1)NS(=O)(=O)C2=CC=C(C=C2)NC(=S)NC(=O)C3=CC=C(C=C3)Br
CCN(CC(CN1C2=CC=CC=C2C3=CC=CC=C31)O)S(=O)(=O)C4=CC=C(C=C4)C
C1=CC=C2C(=C1)C3=CC=CC=C3N2CC(CN(CCO)S(=O)(=O)C4=CC=C(C=C4)F)O
CC1=CC=C(C=C1)S(=O)(=O)N(C)CC(CN2C3=CC=CC=C3C4=CC=CC=C42)O
CCN(CC(CN1C2=CC=CC=C2C3=CC=CC=C31)O)S(=O)(=O)C4=CC=C(C=C4)F
COC1=C(C=C(C=C1)/C=N/NC(=O)C2=CC(=CC=C2)Br)CN3CCOCC3
COC1=C(C=C(C=C1)/C=N/NC(=O)C2=CC=C(C=C2)Br)CN3CCOCC3
COC1=C(C=C(C=C1)/C=N/NC(=O)C2=CC=CC=C2O)CN3CCOCC3
C1COCCN1CCCNC(=S)NCCCN2CCOCC2
COC(=O)/C=C\1/C(=O)SCCN1
CC1=NN=C(S1)SCC(=O)NC2=NC=C3C(=N2)CC(CC3=O)C4=CC=CC=C4
C\1CC(=C(/C1=C\C2=CC=CC=C2)N3CCOCC3)/C=N/NC4=CC=C(C=C4)C(=O)O
C\1CC(=C(/C1=C\C2=CC=CC=C2)N3CCOCC3)/C=N/NC4=CC=CC=C4C(=O)O
C1CN(CCC1CC2=CC=CC=C2)C3CC(=O)N(C3=O)CCC4=CC=CC=C4
CC1CC(CN(C1)CCCCOC2=CC=C(C=C2)[N+](=O)[O-])C.C(=O)(C(=O)O)O
CC1CCCN(C1)CCCCOC2=C(C=C(C=C2)C)[N+](=O)[O-].C(=O)(C(=O)O)O
CC1=CC(=C(C=C1)C)OCCCCN2CCCCC2.C(=O)(C(=O)O)O
CCC1=CC=CC=C1OCCCCN2CCCCC2.C(=O)(C(=O)O)O
C1CCN(CC1)CCCCOC2=CC=C(C=C2)[N+](=O)[O-]
COC1=C(C(=CC=C1)OC)OCCCCN2CCCCC2.C(=O)(C(=O)O)O
C1CCN(CC1)CCCCOC2=CC=CC=C2
CC1CCCN(C1)CCCCOC2=CC(=CC=C2)Br.C(=O)(C(=O)O)O
C1CCN(CC1)CCCCOC2=CC=C(C=C2)Br
CC1CCN(CC1)CCCCOC2=CC=CC=C2[N+](=O)[O-].C(=O)(C(=O)O)O
C1CCN(CC1)CCCCOC2=CC=CC=C2Br
C1CCN(CC1)CCCCOC2=CC=C(C=C2)Cl.C(=O)(C(=O)O)O
CC1CCN(CC1)CCCCOC2=CC=CC=C2Br
CC1=CC(=C(C(=C1)OCCCCN2CCCCC2)C)C
CC1CCN(CC1)CCCCOC2=CC=C(C=C2)Br
C1CCN(CC1)CCCCOC2=CC=CC=C2Cl
C1CCN(CC1)CCCCOC2=CC=CC=C2[N+](=O)[O-]
C1CCN(CC1)CCCCOC2=CC(=CC=C2)Cl
CC1=CC(=C(C=C1)OCCCCN2CCCCC2)C
C1CCN(CC1)CCCCOC2=CC=CC=C2F
CCOC1=CC(=CC=C1)OCCCCN2CCCCC2
CC1CCN(CC1)CCCCOC2=CC=C(C=C2)Cl.C(=O)(C(=O)O)O
C1CCN(CC1)CCCCOC2=C(C=CC=C2Cl)Cl.C(=O)(C(=O)O)O
C/C=C/C1=CC(=C(C=C1)OCCCCN2CCC(CC2)C)OC
CC1CCN(CC1)CCCCOC2=CC=C(C=C2)[N+](=O)[O-]
C1CCN(CC1)CCCCOC2=C(C=CC(=C2)Cl)Cl
CC1CCN(CC1)CCCCOC2=CC=CC=C2F.C(=O)(C(=O)O)O
CC1CCN(CC1)CCCCOC2=CC(=CC=C2)Br.C(=O)(C(=O)O)O
CC1CC(CN(C1)CCCCOC2=C(C=C(C=C2)CC=C)OC)C.C(=O)(C(=O)O)O
CC1=CC=CC=C1OCCCCN2CCCCC2
CC(=O)C1=CC=CC=C1OCCCCN2CCCCC2.C(=O)(C(=O)O)O
CC1=C(C(=CC=C1)C)OCCCCN2CCCCC2.C(=O)(C(=O)O)O
CCC1CCCCN1CCCCOC2=CC(=CC=C2)Cl.C(=O)(C(=O)O)O
CC(C)C1=CC=C(C=C1)OCCCCN2CCCCC2.C(=O)(C(=O)O)O
CC1CCN(CC1)CCCCOC2=CC=C(C=C2)OC.C(=O)(C(=O)O)O
COC1=CC=CC=C1OCCCCN2CCCCC2
CC1=C(C=CC(=C1)Br)OCCCCN2CCCCC2.C(=O)(C(=O)O)O
C1CCN(CC1)CCCCOC2=CC(=CC=C2)Br.C(=O)(C(=O)O)O
CC1CCN(CC1)CCCCOC2=CC=CC=C2OC
CC1=CC(=C(C=C1)OCCCCN2CCCCC2)Br.C(=O)(C(=O)O)O
CC1CCN(CC1)CCCCOC2=C(C=C(C=C2Br)C)C
CC1CCN(CC1)CCCCOC2=C(C=C(C=C2)C)Br.C(=O)(C(=O)O)O
C/C=C/C1=CC(=C(C=C1)OCCCCN2CC(CC(C2)C)C)OC.C(=O)(C(=O)O)O
CC1CCN(CC1)CCCCOC2=CC=C(C=C2)C.C(=O)(C(=O)O)O
COC1=CC(=CC=C1)OCCCCN2CCCCC2
CC1CCN(CC1)CCCCOC2=C(C=C(C=C2)CC=C)OC
CC1CCN(CC1)CCCCOC2=C(C=C(C=C2)Br)C.C(=O)(C(=O)O)O
CC1CCN(CC1)CCCCOC2=CC=CC(=C2)C(C)C.C(=O)(C(=O)O)O
CC1CCN(CC1)CCCCOC2=CC=C(C=C2)C(C)(C)C.C(=O)(C(=O)O)O
CC1CCN(CC1)CCCCOC2=CC=C(C=C2)F.C(=O)(C(=O)O)O
CC1=CC=C(C=C1)OCCCCN2CCCCC2
CC1=C(C=CO1)C2=NN=C(O2)SCC(=O)NC3=NC4=CC=CC=C4S3
COCCNC(=O)C1=CC(=C(C=C1)N2CC3CC(C2)C4=CC=CC(=O)N4C3)NC(=O)C5=CC(=CC(=C5)OC)OC
COCCNC(=O)C1=CC(=C(C=C1)N2CC3CC(C2)C4=CC=CC(=O)N4C3)NC(=O)C5=C(C=CC=C5F)F
COCCNC(=O)C1=CC(=C(C=C1)N2CC3CC(C2)C4=CC=CC(=O)N4C3)NC(=O)C5=CC=C(C=C5)F
CC1=NOC(=C1C2(CCCCCC2)O)C3=CC=CC=C3
CC(C)C1=CC=C(C=C1)C(=O)N2CCN(CC2)C3=C(C(=O)N(N=C3)C)Cl
CN1C(=O)C(=C(C=N1)N2CCN(CC2)C(=O)C3=CC=C(C=C3)Cl)Cl
CC1=CC=C(C=C1)C(=O)N2CCN(CC2)C3=C(C(=O)N(N=C3)C)Cl
C1CCC2=C(C1)C3=C(O2)C=CC(=C3/C=N/N4C=NN=C4)O
C1=CC(=CN=C1)C(=O)NNC(=O)CCCN2C(=O)/C(=C\C3=CC=CS3)/SC2=S
C1=CC(=CN=C1)C(=O)NNC(=O)CCCN2C(=O)/C(=C/C3=CC=CS3)/SC2=S
C1CN(CCN1CCC2=CC=CC=C2)C(=O)C3=C(C=C(C=C3)F)Cl
COC1=C(C=C(C=C1)C(=O)N2CCN(CC2)CCC3=CC=CC=C3)[N+](=O)[O-]
C1CN(CCN1CCC2=CC=CC=C2)C(=O)C3=CC=CC=C3
CCOC1=C(C=C(C=C1)C(=O)N2CCN(CC2)CCC3=CC=CC=C3)OCC
C1CN(CCN1CCC2=CC=CC=C2)C(=O)C3=CC(=C(C=C3Cl)F)F
C1CN(CCN1CCC2=CC=CC=C2)C(=O)C3=CC(=CC=C3)C(F)(F)F
COC1=CC=CC=C1C(=O)N2CCN(CC2)CCC3=CC=CC=C3
COC1=CC=C(C=C1)N2CCN(CC2)C3CCCN(C3)CC4=CC(=C(C=C4)F)F
C1CC(CN(C1)CC2=CC=C(C=C2)O)N3CCN(CC3)C4=CC=C(C=C4)F
COC1=CC=C(C=C1)N2CCN(CC2)C3CCCN(C3)CC4=C(C=C(C=C4)F)Cl
CCOC1=C(C=CC(=C1)CN2CCCC(C2)N3CCN(CC3)C4=CC=C(C=C4)F)OC
COC1=CC=C(C=C1)N2CCN(CC2)C3CCCN(C3)CC4=CC(=CC=C4)OC
CC1=CC=CC=C1N2CCN(CC2)C3CCCN(C3)CC4=CC(=C(C=C4)O)OC
COC1=CC=CC=C1N2CCN(CC2)C3CCCN(C3)CC4=C(C=CC=C4F)F
C1CC(CN(C1)CC2=CC(=CC=C2)C(F)(F)F)N3CCN(CC3)C4=CC=CC=C4F
COC1=CC(=C(C=C1)O)CN2CCCC(C2)N3CCN(CC3)C4=CC=CC=C4OC
CCOC1=CC=C(C=C1)CN2CCCC(C2)N3CCN(CC3)C4=CC=C(C=C4)OC
COC1=CC=CC=C1CN2CCCC(C2)N3CCN(CC3)C4=CC=C(C=C4)F
CCOC1=CC=CC(=C1O)CN2CCCC(C2)N3CCN(CC3)C4=CC(=CC=C4)Cl
COC1=CC=CC=C1CN2CCCC(C2)N3CCN(CC3)C4=CC=CC=C4OC
COC1=CC=CC=C1N2CCN(CC2)C3CCCN(C3)CC4=CC(=CC(=C4)F)F
CSC1=CC=C(C=C1)CN2CCCC(C2)N3CCN(CC3)C4=CC=CC=C4
CC(=O)C1=CC=CC(=C1)CN2CCCC(C2)N3CCN(CC3)C4=CC=CC=C4F
COC1=C(C=CC(=C1)CN2CCCC(C2)N3CCN(CC3)C4=CC=C(C=C4)F)F
C1CC(CN(C1)CC2=CC=CC=C2C(F)(F)F)N3CCN(CC3)C4=CC=CC=C4F
COC1=CC=CC=C1N2CCN(CC2)C3CCCN(C3)CC4=CC=C(C=C4)Cl
C1CC(CN(C1)CC2=CC=CC=C2C(F)(F)F)N3CCN(CC3)C4=CC=CC=C4
COC1=CC=CC=C1N2CCN(CC2)C3CCCN(C3)CC4=CC=CC=C4OCCO
COC1=CC=C(C=C1)CN2CCCC(C2)N3CCN(CC3)C4=CC=C(C=C4)OC
COC1=CC=CC=C1N2CCN(CC2)C3CCCN(C3)CC4=CC(=CC=C4)O
CC1=CC=CC=C1N2CCN(CC2)C3CCCN(C3)CC4=CC(=C(C(=C4)Cl)O)OC
COC1=C(C=C(C=C1)CN2CCCC(C2)N3CCN(CC3)C4=CC(=CC=C4)Cl)OC
CC1=CC(=CC=C1)CN2CCCC(C2)N3CCN(CC3)C4=CC=C(C=C4)OC
COC1=CC=C(C=C1)N2CCN(CC2)C3CCCN(C3)CC4=CC=C(C=C4)F
C1CC(CN(C1)CC2=CC=CC=C2O)N3CCN(CC3)C4=CC=CC(=C4)C(F)(F)F
CC(=O)C1=CC=CC(=C1)CN2CCCC(C2)N3CCN(CC3)C4=CC=C(C=C4)OC
COC1=CC(=C(C=C1)O)CN2CCCC(C2)N3CCN(CC3)C4=CC=C(C=C4)F
COC1=CC=C(C=C1)N2CCN(CC2)C3CCCN(C3)CC4=CC=CC=C4OCCO
C1CC(CN(C1)CC2=CC=C(C=C2)OCCO)N3CCN(CC3)C4=CC=C(C=C4)F
CCC(C)(C)NC(=O)C(C1=CC=C(O1)C)N(CC2=CC3=C(C=C2)OCO3)C(=O)C4=C(C(=NS4)C(=O)N)N
CC(C)(C)NC(=O)C(C1=CC=CO1)N(CC2=CC3=C(C=C2)OCO3)C(=O)C4=C(C(=NS4)C(=O)N)N
CC1=C(N=C(S1)C)C(C)N(C)CC2=NC(=NO2)CC3=CC=CC=C3F
CC1=NC(=CS1)CN(C)CC2=NC(=NO2)CC3=CC(=CC=C3)F
CC1=NC(=CS1)CN(C)CC2=NC(=NO2)CC3=CC=CC=C3Cl
CC1=CC2=C(N=C(N=C2O1)C)C3=CNN=C3
CCC1=NN(C(=O)C2=CC3=C(N21)C=CO3)CCCC(=O)N(C)CC4=CC=CC=C4
COC1=CC=CC(=C1)CNC(=O)CCCN2C(=O)C3=CC4=C(N3C=N2)C=CO4
C1=CC=C(C(=C1)CNC(=O)CCCN2C(=O)C3=CC4=C(N3C=N2)C=CO4)F
COC1=CC=C(C=C1)CNC(=O)CCCN2C(=O)C3=CC4=C(N3C=N2)C=CO4
CCC1=NN(C(=O)C2=CC3=C(N21)C=CO3)CCCC(=O)NCC4=CC=CC=C4C
CCC1=NN(C(=O)C2=CC3=C(N21)C=CO3)CCCC(=O)NCC4=C(C=CC(=C4)Br)OC
CCC1=NN(C(=O)C2=CC3=C(N21)C=CO3)CCCC(=O)NCC4=CC=C(C=C4)OCC
CCC1=NN(C(=O)C2=CC3=C(N21)C=CO3)CCCC(=O)NC(C)C4=CC=CC=C4
C1=CC(=CC(=C1)Cl)CNC(=O)CCCN2C(=O)C3=CC4=C(N3C=N2)C=CO4
CCOC1=CC=CC=C1CNC(=O)CCCN2C(=O)C3=CC4=C(N3C=N2)C=CO4
CCC1=NN(C(=O)C2=CC3=C(N21)C=CO3)CCCC(=O)NCC4=CC=C(C=C4)C
CCC1=NN(C(=O)C2=CC3=C(N21)C=CO3)CCCC(=O)NCC4=CC=CC=C4Br
CCC1=NN(C(=O)C2=CC3=C(N21)C=CO3)CCCC(=O)NCC4=CC=C(C=C4)OC(C)C
CC1=CC=CC=C1CNC(=O)CCCN2C(=O)C3=CC4=C(N3C=N2)C=CO4
CC1=CC=C(O1)C2C3=C(CC(CC3=O)(C)C)NC4=C2C(=O)CC(C4)(C)C
CCC1(CC2=CC=CC=C2C3=C1C(=O)N4CCCCCC4=N3)C
CC1=CC=C(S1)C(=O)NCC(=O)NC2=CC=NC=C2
C1CC(OC1)CNC(=O)C(C2=CC3=C(C=C2)N=CC=C3)N(C4=CC(=CC=C4)F)C(=O)C5=C(C(=NS5)C(=O)N)N
CCOC1=CC=CC=C1N(C(C2=CC3=C(C=C2)N=CC=C3)C(=O)NCC4CCCO4)C(=O)C5=C(C(=NS5)C(=O)N)N
CC1=CC=C(C=C1)N(C(C2=CC3=C(C=C2)N=CC=C3)C(=O)NCC4CCCO4)C(=O)C5=C(C(=NS5)C(=O)N)N
CC1=CC(=CC=C1)N(C(C2=CC3=C(C=C2)N=CC=C3)C(=O)NCC4CCCO4)C(=O)C5=C(C(=NS5)C(=O)N)N
COC1=CC=CC(=C1)N(C(C2=CC3=C(C=C2)N=CC=C3)C(=O)NCC4CCCO4)C(=O)C5=C(C(=NS5)C(=O)N)N
C1CC(OC1)CNC(=O)C(C2=CC3=C(C=C2)N=CC=C3)N(C4=CC=C(C=C4)F)C(=O)C5=C(C(=NS5)C(=O)N)N
C1CC(OC1)CNC(=O)C(C2=CC3=C(C=C2)N=CC=C3)N(C4=CC=CC=C4)C(=O)C5=C(C(=NS5)C(=O)N)N
COC1=CC(=C(C=C1)OC)N(C(C2=CC3=C(C=C2)N=CC=C3)C(=O)NCC4CCCO4)C(=O)C5=C(C(=NS5)C(=O)N)N
COC1=C(C=C(C=C1)N(C(C2=CC3=C(C=C2)N=CC=C3)C(=O)NCC4CCCO4)C(=O)C5=C(C(=NS5)C(=O)N)N)OC
CC1=CC(=CC=C1)C2=C(C3=C(O2)C=CC(=C3)N4CCOCC4)C(=O)C5=CN=C(C=C5)OC
CC1=C(C(=NO1)C)CSC2=NN=C(C(=O)N2)C
CN1C(=C(C(=O)N(C1=O)C)C(=O)C2=CC=C(C=C2)OC3=CC=CC=C3)N
COC1=CC(=C(C=C1)CN2CCNC(=O)C2CC(=O)NCCC3=CNC4=CC=CC=C43)OC
CCOC(=O)C1=C(SC(=C1C)C(=O)C)NC(=O)CSC2=NN=C(O2)C3=CN=CC=C3
CCOC(=O)C1=C(SC(=C1C)C)NC(=O)CSC2=NN=C(O2)C3=CN=CC=C3
CS(=O)(=O)N(CC(=O)N1CCN(CC1)CC2=CC=CC=C2)C3=CC(=CC=C3)F
COC1=CC(=C(C=C1)N(CC(=O)N2CCN(CC2)CC3=CC=CC=C3)S(=O)(=O)C)OC
CC1=CC=C(C=C1)N(C(C)C(=O)N2CCN(CC2)CC3=CC=CC=C3)S(=O)(=O)C
COC1=C(C=C(C=C1)[N+](=O)[O-])N(CC(=O)N2CCN(CC2)CC3=CC=CC=C3)S(=O)(=O)C
COC1=C(C=C(C=C1)N(CC(=O)N2CCN(CC2)CC3=CC=CC=C3)S(=O)(=O)C)OC
CS(=O)(=O)N(CC(=O)N1CCN(CC1)CC2=CC=CC=C2)C3=CC=C(C=C3)F
CCOC1=CC=C(C=C1)N(CC(=O)N2CCN(CC2)CC3=CC=CC=C3)S(=O)(=O)C
CCC1=CC=C(C=C1)N(CC(=O)N2CCN(CC2)CC3=CC=CC=C3)S(=O)(=O)C
CC(C(=O)N1CCN(CC1)CC2=CC=CC=C2)NC3=CC=C(C=C3)OC
CS(=O)(=O)N(CC(=O)N1CCN(CC1)CC2=CC=CC=C2)C3=CC(=CC=C3)[N+](=O)[O-]
CC1=C(C(=CC=C1)C)NCC(=O)N2CCN(CC2)CC3=CC=CC=C3.Cl
CC(C)C1=CC=C(C=C1)N(CC(=O)N2CCN(CC2)CC3=CC=CC=C3)S(=O)(=O)C
COC1=CC=C(C=C1)N(CC(=O)N2CCN(CC2)CC3=CC=CC=C3)S(=O)(=O)C
CS(=O)(=O)N(CC(=O)N1CCN(CC1)CC2=CC=CC=C2)C3=CC=CC=C3Br
CC(C)C1=CC=CC=C1NCC(=O)N2CCN(CC2)CC3=CC=CC=C3.Cl
CS(=O)(=O)N(CC(=O)N1CCN(CC1)CC2=CC=CC=C2)C3=CC=CC=C3F
COC1=C(C=C(C=C1)Cl)N(CC(=O)N2CCN(CC2)CC3=CC=CC=C3)S(=O)(=O)C
COC1=C(C=C(C=C1)N(CC(=O)N2CCN(CC2)CC3=CC=CC=C3)S(=O)(=O)C)Cl
CC1=C(C=C(C=C1)N(CC(=O)N2CCN(CC2)CC3=CC=CC=C3)S(=O)(=O)C)C
COC1=CC(=C(C=C1)OC)N(CC(=O)N2CCN(CC2)CC3=CC=CC=C3)S(=O)(=O)C
CN(C)S(=O)(=O)N(CC(=O)N1CCN(CC1)CC2=CC=CC=C2)C3=CC=CC=C3
CS(=O)(=O)N(CC(=O)N1CCN(CC1)CC2=CC=CC=C2)C3=CC(=CC=C3)Cl
COC1=CC=C(C=C1)C2=NN=C(O2)SCC(=O)N3C4=CC=CC=C4SC5=CC=CC=C53
COC1=CC(=CC(=C1)C2=NN=C(O2)SCC(=O)N3C4=CC=CC=C4SC5=CC=CC=C53)OC
COC1=CC(=CC(=C1OC)OC)C2=NN=C(O2)SCC(=O)N3C4=CC=CC=C4SC5=CC=CC=C53
CCOC(=O)C1CCN(CC1)CC2=CN=C(S2)OC3=CC=C(C=C3)OC
CCOC(=O)C1CCN(CC1)CC2=CN=C(S2)OC3=CC=C(C=C3)N
CCOC(=O)C1CCN(CC1)CC2=CN=C(S2)OC3=CC=C(C=C3)C(C)(C)C
CCOC(=O)C1CCN(CC1)CC2=CN=C(S2)OC3=C(C=C(C=C3)Cl)C
CCN1C2=C(C=C(C=C2)NC(=O)CSC3=NC=CC(=O)N3)C4=CC=CC=C41
C1=CC=C(C=C1)C(=O)NC2=CC=C(C=C2)C(=O)C[N+]3=CC=CC(=C3)C(=O)N.[Br-]
CC1=CC(=C[N+](=C1)CC(=O)C2=CC=C(C=C2)NC(=O)C3=CC=CC=C3)C.[Br-]
CC1=C[N+](=CC=C1)CC(=O)C2=CC=C(C=C2)NC(=O)C3=CC=CC=C3.[Br-]
C1=CC=C(C=C1)C(=O)NC2=CC=C(C=C2)C(=O)C[N+]3=CC=C(C=C3)C(=O)N.[Br-]
C1=CC=C(C=C1)C(=O)NC2=CC=C(C=C2)C(=O)C[N+]3=CC=CC(=C3)C#N.[Br-]
CCOC(=O)C1=C[N+](=CC=C1)CC(=O)C2=CC=C(C=C2)NC(=O)C3=CC=CC=C3.[Br-]
C1=CC=C(C=C1)C(=O)NC2=CC=C(C=C2)C(=O)C[N+]3=CC=CC=C3.[I-]
CC1=CC=[N+](C=C1)CC(=O)C2=CC=C(C=C2)NC(=O)C3=CC=CC=C3.[Br-]
CC1=CC=CC=[N+]1CC(=O)C2=CC=C(C=C2)NC(=O)C3=CC=CC=C3.[Br-]
C1=CC=C(C=C1)C(=O)NC2=CC=C(C=C2)C(=O)C[N+]3=CC=C(C=C3)C#N.[Br-]
C1CN(CCN1)CCN2CCOCC2
C1CN(CCN1CCNC(=O)C2=CC=C(C=C2)CSC3=NC4=C(N3)C=NC=C4)C5=CC(=CC=C5)Cl
CC1=CC=C(C=C1)C2=NOC(=N2)CCC(=O)N3CCN(CC3)C4=CC=CC(=C4)C(F)(F)F
COC1=CC=C(C=C1)C2=NOC(=N2)CCC(=O)N3CCN(CC3)C4=CC=CC(=C4)C(F)(F)F
CC1=CC(=C(C=C1)C)N2CCN(CC2)C(=O)CCC3=NC(=NO3)C4=CC=C(C=C4)OC
CC1=CC=C(C=C1)C2=NOC(=N2)CCC(=O)N3CCN(CC3)C4=CC=C(C=C4)OC
CC1=NC2=CC=CC=C2C(=C1)C(=O)N/N=C/C3=C(C(=NC=C3CO)C)O
CC1=CC2=C(C=C(N=C2C=C1)C)C(=O)N/N=C/C3=CC=NC=C3
CC1=NC2=CC=CC=C2C(=C1)C(=O)N/N=C(\C)/C3=CC=NC=C3
CC1=CC2=C(C=C(N=C2C=C1)C)C(=O)N/N=C(\C)/C3=CC=NC=C3
CC1=NC2=CC=CC=C2C(=C1)C(=O)N/N=C/C3=CC=NC=C3
C1CC(OC1)CN2CN(C3=NC4=CC=CC=C4N=C32)S(=O)(=O)C5=CC=CS5
C1=CC=C(C=C1)C2=C(SC(=N2)C3=CC=CC=C3)CC4=NNC(=S)O4
C1CC(OC1)CN=CC2=C(NN(C2=O)C3=CC=C(C=C3)[N+](=O)[O-])C4=CC=CC=C4
COC1=CC=C(C=C1)C2=C(C(=O)N(N2)C3=CC=C(C=C3)[N+](=O)[O-])C=NCC4CCCO4
CC1=CC=C(C=C1)N2CC(CC2=O)C(=O)NC3=CC=NC=C3
CCOC1=CC=C(C=C1)N2CC(CC2=O)C(=O)NC3=CC=NC=C3
C1C(CN(C1=O)C2=CC=C(C=C2)F)C(=O)NC3=CC=NC=C3
COC1=CC=C(C=C1)N2CC(CC2=O)C(=O)NC3=CC=NC=C3
C1=CC=NC(=C1)C(C2=C(C=C(C=N2)C(F)(F)F)Cl)C(=O)N
C1=CC=NC(=C1)C(C#N)C2=C(C=C(C=N2)C(F)(F)F)Cl
CC(CS(=O)(=O)C1=CC2=CC=CC=C2C=C1)N3CCN(CC3)C4CCCCC4
CC1=C(N=NN1C2=NON=C2N)C(=O)N3CCCC3
CC1C=C(CC(C1C(=O)O)C(=O)N2CCN(CC2)C)C
CCN1CCOC(C1=O)CC(=O)NC2=CC=C(C=C2)[N+](=O)[O-]
CCCN1CCOC(C1=O)CC(=O)NC2=CC=C(C=C2)[N+](=O)[O-]
CCN1CCOC(C1=O)CC(=O)NC2=CC(=CC=C2)[N+](=O)[O-]
CCN1CCOC(C1=O)CC(=O)NC2=CC=C(C=C2)C(=O)OCC
COC1=CC=C(C=C1)C2=C[N+]3=C4N2CCCCC4=C(C3)C5=CC=CC=C5.[Br-]
COC1=CC=C(C=C1)C2=C[N+]3=C4N2CCCCC4=C(C3)C5=CC=C(C=C5)Br.[Br-]
C1CCN2C(=C[N+]3=C2C(=C(C3)C4=CC=C(C=C4)Cl)C1)C5=CC=CC=C5.[Br-]
CN(CC1=CC=C(C=C1)OCC(CN2CCCCC2)O)CC3=CC=NC4=CC=CC=C34
CC1=CC(=CC=C1)C(=O)NC(=S)NC2=CC=C(C=C2)S(=O)(=O)N3CCCCC3
C1CCN(CC1)S(=O)(=O)C2=CC=C(C=C2)NC(=S)NC(=O)C3=CC=C(C=C3)Cl
C1CCN(CC1)S(=O)(=O)C2=CC=C(C=C2)NC(=S)NC(=O)C3=CC=CC=C3
CC1CCN(CC1)S(=O)(=O)C2=CC=C(C=C2)NC(=S)NC(=O)C3=CC=C(C=C3)Cl
CC1CC(CN(C1)S(=O)(=O)C2=CC=C(C=C2)NC(=S)NC(=O)C3=CC=CC=C3)C
C1OC2=C(O1)C=C(C=C2)CNC(=O)CSC3=NN=C(N3C4=CC=CC=C4)C5=CC=CS5
CC(C(=O)NCC1=CC2=C(C=C1)OCO2)SC3=NN=C(N3C4=CC=CC=C4)C5=CC=CS5
CN1C=C(C2=CC(=C(C=C2C1=O)OC)OC)C(=O)N3CCN(CC3)CC4=CC5=C(C=C4)OCO5
CCN1C=C(C2=CC(=C(C=C2C1=O)OC)OC)C(=O)N3CCN(CC3)CC4=CC5=C(C=C4)OCO5
CC1=C(C(=CC=C1)C)NC(=O)CN(C)CC(=O)NC2=CC=C(C=C2)C(=O)NC3=CC=C(C=C3)OC
COC1=CC=C(C=C1)N(C(C2=CC(=C(C=C2)OC)OC)C(=O)NCC3CCCO3)C(=O)CNC(=O)C4=CC=CO4
CC1=CC(=C(C=C1)C)N(C(C2=CC(=C(C=C2)OC)OC)C(=O)NCC3CCCO3)C(=O)CNC(=O)C4=CC=CO4
C1CC(OC1)CNC(=O)C(C2=CC=CC=C2)N(C3=CC=C(C=C3)F)C(=O)CNC(=O)C4=CC=CO4
CC1=C(C=C(C=C1)N(C(C2=CC=CC=C2)C(=O)NCC3CCCO3)C(=O)CNC(=O)C4=CC=CO4)C
COC1=C(C=C(C=C1)N(C(C2=CC=CC=C2)C(=O)NCC3CCCO3)C(=O)CNC(=O)C4=CC=CO4)OC
CC1=CC(=CC(=C1)N(C(C2=CC(=C(C=C2)OC)OC)C(=O)NCC3CCCO3)C(=O)CNC(=O)C4=CC=CO4)C
CCOC1=CC=CC(=C1)N(C(C2=CC=CC=C2)C(=O)NCC3CCCO3)C(=O)CNC(=O)C4=CC=CO4
COC1=C(C=C(C=C1)C(C(=O)NCC2CCCO2)N(C3=CC=C(C=C3)C(=O)OC)C(=O)CNC(=O)C4=CC=CO4)OC
COC1=CC=C(C=C1)N(C(C2=CC=CC=C2)C(=O)NCC3CCCO3)C(=O)CNC(=O)C4=CC=CO4
COC1=CC=CC=C1N(C(C2=CC=CC=C2)C(=O)NCC3CCCO3)C(=O)CNC(=O)C4=CC=CO4
C1CC(OC1)CNC(=O)C(C2=CC=CC=C2)N(C3=CC(=CC=C3)F)C(=O)CNC(=O)C4=CC=CO4
CC1=CC(=C(C=C1)C)N(C(C2=CC=CC=C2)C(=O)NCC3CCCO3)C(=O)CNC(=O)C4=CC=CO4
CC1=C(C=C(C=C1)N(C(C2=CC(=C(C=C2)OC)OC)C(=O)NCC3CCCO3)C(=O)CNC(=O)C4=CC=CO4)C
COC1=C(C=C(C=C1)C(C(=O)NCC2CCCO2)N(C3=CC=CC=C3)C(=O)CNC(=O)C4=CC=CO4)OC
CC(=O)C1=CC(=CC=C1)N(C(C2=CC=CC=C2)C(=O)NCC3CCCO3)C(=O)CNC(=O)C4=CC=CO4
COC1=CC(=C(C=C1)N(C(C2=CC=CC=C2)C(=O)NCC3CCCO3)C(=O)CNC(=O)C4=CC=CO4)OC
C1CC(OC1)CNC(=O)C(C2=CC=CC=C2)N(C3=CC=CC=C3F)C(=O)CNC(=O)C4=CC=CO4
CCOC1=CC=C(C=C1)N(C(C2=CC=CC=C2)C(=O)NCC3CCCO3)C(=O)CNC(=O)C4=CC=CO4
COC1=CC(=CC(=C1)N(C(C2=CC=CC=C2)C(=O)NCC3CCCO3)C(=O)CNC(=O)C4=CC=CO4)OC
COC1=C(C=C(C=C1)N(C(C2=CC=CC=C2)C(=O)NCC3CCCO3)C(=O)CNC(=O)C4=CC=CO4)Cl
CC(=O)C1=CC=C(C=C1)N(C(C2=CC=CC=C2)C(=O)NCC3CCCO3)C(=O)CNC(=O)C4=CC=CO4
CCC1=CC=C(C=C1)N(C(C2=CC=CC=C2)C(=O)NCC3CCCO3)C(=O)CNC(=O)C4=CC=CO4
CC1=CC(=C(C=C1)N(C(C2=CC=CC=C2)C(=O)NCC3CCCO3)C(=O)CNC(=O)C4=CC=CO4)C
C1CC(OC1)CNC(=O)C(C2=CC=CC=C2)N(C3=CC=CC=C3)C(=O)CNC(=O)C4=CC=CO4
CC1=CC(=C(C=C1)OC)N(C(C2=CC=CC=C2)C(=O)NCC3CCCO3)C(=O)CNC(=O)C4=CC=CO4
CC(=O)NC1=CC=C(C=C1)N(C(C2=CC=CC=C2)C(=O)NCC3CCCO3)C(=O)CNC(=O)C4=CC=CO4
CC1=CC(=CC=C1)N(C(C2=CC=CC=C2)C(=O)NCC3CCCO3)C(=O)CNC(=O)C4=CC=CO4
CCOC(=O)C1=CC=C(C=C1)N(C(C2=CC(=C(C=C2)OC)OC)C(=O)NCC3CCCO3)C(=O)CNC(=O)C4=CC=CO4
CC1=CC=C(C=C1)N(C(C2=CC=CC=C2)C(=O)NCC3CCCO3)C(=O)CNC(=O)C4=CC=CO4
CC(=O)N1C=C(C2=CC=CC=C21)[C@@H]3C[C@@H](OC(=C3)C(=O)NCC4=CC=CC=C4)OCC5=CC=C(C=C5)CO
C1=CSC(=C1)C(=O)NCCNC(=O)C2=NON=C2N
C1=CC(=CN=C1)C(=O)NC2=CC=C(C=C2)OC(=O)C3=CN=CC=C3
CN(CC1=CC=CO1)C(=O)CCC2=NC3=C(C4=C(S3)CCCC4)C(=O)N2
CC1=CC=C(O1)CN(C)C(=O)CCC2=NC3=C(C4=C(S3)CCCC4)C(=O)N2
CCN(C1=CC=CC(=C1)C)S(=O)(=O)C2=CN(C3=C2C=C(C=C3)[N+](=O)[O-])CC(=O)OC
CC1=CC=C(C=C1)N(C)S(=O)(=O)C2=CNC3=C2C=C(C=C3)[N+](=O)[O-]
CCN(C1=CC=CC=C1)S(=O)(=O)C2=CNC3=C2C=C(C=C3)[N+](=O)[O-]
CC1=CC(=CC=C1)N(C)S(=O)(=O)C2=CNC3=C2C=C(C=C3)[N+](=O)[O-]
CC(=O)CSC1=NN=C(N1C2CCCCC2)CSC3=NC=CC=N3
C/C(=N\NC(=O)C1=C(C=C(C=C1)O)O)/CN2N=C(N=N2)[N+](=O)[O-]
C/C(=N\NC(=O)C1=CC=C(C=C1)O)/CN2N=C(N=N2)[N+](=O)[O-]
C/C(=N\NC(=O)C1=CC=CC=C1O)/CN2N=C(N=N2)[N+](=O)[O-]
C/C(=N\NC(=O)C1=CC=CC=C1Cl)/CN2N=C(N=N2)[N+](=O)[O-]
CC1=CC=C(C=C1)C(=O)N/N=C(\C)/CN2N=C(N=N2)[N+](=O)[O-]
C/C(=N\NC(=O)C1=CC(=CC=C1)Cl)/CN2N=C(N=N2)[N+](=O)[O-]
C/C(=N\NC(=O)C1=CC=CC=C1)/CN2N=C(N=N2)[N+](=O)[O-]
CN1C(N2CCCN2C1=S)C3=CC=CC=C3
CCN1C(=[N+](C2=CC(=C(C=C21)Cl)Cl)CCOCC[N+]3=C(N(C4=CC(=C(C=C43)Cl)Cl)CC)C)C.[I-]
C1OC2=C(O1)C=C(C=C2)C3=CSC(=NC4=CC=CC=C4)N3CCO.Br
CC1=C(C(=CC=C1)C)NC(=S)N=NC2=C(N(C3=C2C=C(C=C3)S(=O)(=O)N4CCOCC4)C)O
CC1=CC(=C(C=C1)C)NC(=S)N=NC2=C(N(C3=C2C=C(C=C3)S(=O)(=O)N4CCOCC4)C)O
CC1=CC=CC=C1NC(=S)N=NC2=C(N(C3=C2C=C(C=C3)S(=O)(=O)N4CCOCC4)CC=C)O
CC1=CC=C(C=C1)NC(=S)N=NC2=C(N(C3=C2C=C(C=C3)S(=O)(=O)N4CCOCC4)C)O
CN1C2=C(C=C(C=C2)S(=O)(=O)N3CCOCC3)C(=C1O)N=NC(=S)NC4=CC=CC=C4F
CC1=CC(=CC(=C1)NC(=S)N=NC2=C(N(C3=C2C=C(C=C3)S(=O)(=O)N4CCOCC4)C)O)C
C=CCN1C2=C(C=C(C=C2)S(=O)(=O)N3CCOCC3)C(=C1O)N=NC(=S)NC4=CC=CC=C4F
CC1=CC=CC=C1NC(=S)N=NC2=C(N(C3=C2C=C(C=C3)S(=O)(=O)N4CCOCC4)C)O
CCC1=CC=CC=C1NC(=S)N=NC2=C(N(C3=C2C=C(C=C3)S(=O)(=O)N4CCOCC4)C)O
CC1=CC(=CC=C1)NC(=S)N=NC2=C(N(C3=C2C=C(C=C3)S(=O)(=O)N4CCOCC4)C)O
CC1=C(C=C(C=C1)NC(=S)N=NC2=C(N(C3=C2C=C(C=C3)S(=O)(=O)N4CCOCC4)C)O)C
CC1=CC(=CC(=C1)N(C2CS(=O)(=O)C=C2)C(=O)C3CCCC3)C
C1CCC(C1)C(=O)N(C2CS(=O)(=O)C=C2)C3=CC=CC=C3
CC1=C(C=C(C=C1)N(C2CS(=O)(=O)C=C2)C(=O)C3CCCC3)C
CC1=CC=C(C=C1)N(C2CS(=O)(=O)C=C2)C(=O)C3CCCC3
C1COCCN1CCCNC2=C(C(=O)N(C2=O)CCC3=CC=CC=C3)Cl
CC(C)(C)C1=NN(C(=C1)NC(=O)C2=CC=CO2)C3=CC=CC=C3
CCN(CC)C(=O)C1=C(N(N=C1)C2=CC=CC=C2)NC(=O)C3=CC=CO3
CC1=CC(=NC(=N1)SCC2=NN=C(O2)SCC(=O)N3CCOCC3)C
COC1=C(C=CC(=C1)Cl)OCC2=CC(=NO2)C(=O)N3CC[C@@H]4CCCC[C@H]4C3
CC(=O)C1=CC=C(C=C1)OCC2=CC(=NO2)C(=O)N3CC[C@@H]4CCCC[C@H]4C3
C1CC[C@H]2CN(CC[C@@H]2C1)C(=O)C3=NOC(=C3)COC4=C(C=C(C=C4)F)F
CC1=CC(=C(C=C1)C)OCC2=CC(=NO2)C(=O)N3CC[C@@H]4CCCC[C@H]4C3
C1CC[C@H]2CN(CC[C@@H]2C1)C(=O)C3=NOC(=C3)COC4=C(C=C(C=C4)F)Cl
CN(CC1COCCO1)C(=O)C2=CC3=C(C=C2)N=C(O3)CC4=CC=C(C=C4)OC
COC1=C(C=C(C=C1)CC2=NC3=C(O2)C=C(C=C3)C(=O)NCC4COCCO4)OC
COC1=CC=C(C=C1)CC2=NC3=C(O2)C=C(C=C3)C(=O)NCC4COCCO4
C1COC(CO1)CNC(=O)C2=CC3=C(C=C2)N=C(O3)CC4=CC(=CC=C4)Cl
CCC1=CC=C(C=C1)C2=C(SC(=N2)NC(=O)C3=CC(=C(C=C3)OCC(=O)NC4=CC=C(C=C4)F)OC)C
CC1=C(N=C(S1)NC(=O)C2=CC(=C(C=C2)OCC(=O)NC3=CC=C(C=C3)F)OC)C4=CC=C(C=C4)Cl
CC1=C(N=C(S1)NC(=O)C2=CC(=C(C=C2)OCC(=O)NC3=CC=C(C=C3)F)OC)C4=CC=C(C=C4)OC
CC1=CC(=C(C=C1)C)C2=C(SC(=N2)NC(=O)C3=CC(=C(C=C3)OCC(=O)NC4=CC=C(C=C4)F)OC)C
COC1=CC=C(C=C1)C(=O)NCCCOC(=O)C2=CC=C(C=C2)OC
C1=CC=C(C=C1)CNC(=O)CSC2=NC(=CC(=O)N2C3=CC=CC=C3)O
CC1=C(C2=C(O1)C3=CC=CC=C3C(=C2)NS(=O)(=O)C4=C5C=CC=C6C5=C(C=C4)NC6=O)C(=O)OC(C)C
CC1=CC(=C(N1C2=CC=CC=C2)C)C3=NN=C4N3CCCCC4
COC1=CC=C(C=C1)C(=O)/C=C/C2=CC=C(C=C2)OC3CSC3
COC1=C(C=C(C=C1)C(=O)/C=C/C2=CC=C(C=C2)OC3CSC3)OC
C1C(CS1)OC2=CC=C(C=C2)/C=C/C(=O)C3=CC=CC=C3
C1C(CS1)OC2=CC=C(C=C2)/C=C/C(=O)C3=CC=C(C=C3)Cl
CC(C)C1=CSC(=N1)CN2CCC(CC2)N3CCC(CC3)C(=O)N4CCOCC4
CC1=CC(=NC2=C(C(=NN12)N)N=NC3=CC=C(C=C3)Cl)C
CC1=CC=C(C=C1)N=NC2=C3N=C(C=C(N3N=C2N)C)C
CCOC(=O)C1=C(N2C(=C(C(=N2)N)N=NC3=CC(=CC=C3)Cl)N=C1)N
CC1=CC=C(C=C1)N=NC2=C3N=C(C(=C(N3N=C2N)N)C#N)C
CCOC(=O)C1=C(N2C(=C(C(=N2)N)N=NC3=CC=CC=C3)N=C1)N
CC1=NC2=C(C(=NN2C(=C1C#N)N)N)N=NC3=CC=CC=C3F
CC1=CC(=NC2=C(C(=NN12)N)N=NC3=CC(=CC=C3)Cl)C
CC1=CC(=NC2=C(C(=NN12)N)N=NC3=CC=CC=C3)C
CC1=C(C(=NN1S(=O)(=O)C2=CC=CS2)C)SC3=CC=C(C=C3)[N+](=O)[O-]
CC1=C(C(=NN1S(=O)(=O)C2=CC=CS2)C)SC3=CC=CC=C3
C1=CC=C(C=C1)N2C3=C(C=NC=C3)N=C2CC4=CN=CC=C4
CN1CCN(CC1)C(=O)/C=C/C2=CC(=C(C=C2)OC)S(=O)(=O)N3CCCCC3
C1=CC=C(C=C1)C(=O)C2=CC=C(C=C2)OCC(=O)NCC3=CC=C(C=C3)F
COC1=CC=C(C=C1)CNC(=O)COC2=CC=C(C=C2)C(=O)C3=CC=C(C=C3)F
CN(CC1=CC=CC=C1F)C(=O)COC2=CC=C(C=C2)C(=O)C3=CC=CC=C3
COC1=CC=CC(=C1)CNC(=O)COC2=CC=C(C=C2)C(=O)C3=CC=CC=C3
CN(CC1=C(C(=CC=C1)OC)OC)C(=O)COC2=CC=C(C=C2)C(=O)C3=CC=C(C=C3)Cl
CN(CC1=CC=C(C=C1)SC)C(=O)COC2=CC=C(C=C2)C(=O)C3=CC=CC=C3
CC1=CC=C(C=C1)CNC(=O)COC2=CC=C(C=C2)C(=O)C3=CC=C(C=C3)F
C1=CC(=CC=C1CNC(=O)COC2=CC=C(C=C2)C(=O)C3=CC=C(C=C3)F)F
CC(C)N1C(=O)/C(=C/C=C/C2=CC=CO2)/C(=O)N(C1=O)CC3=CC=CO3
C1=COC(=C1)CN2C(=O)/C(=C/C=C/C3=CC=CO3)/C(=O)NC2=O
COC1=CC=CC(=C1OC)C(=O)N2CCN(CC2)C3CCC(CC3)C4=CC=CC=C4.C(=O)(C(=O)O)O
C1CC(CCC1C2=CC=CC=C2)N3CCN(CC3)C(=O)C4=CC=C(C=C4)F.C(=O)(C(=O)O)O
COC1=C(C=C(C=C1)C(=O)N2CCN(CC2)C3CCC(CC3)C4=CC=CC=C4)OC
COC1=CC=CC(=C1)C(=O)N2CCN(CC2)C3CCC(CC3)C4=CC=CC=C4.C(=O)(C(=O)O)O
C1CC(CCC1C2=CC=CC=C2)N3CCN(CC3)C(=O)C4=CC=CC=C4F.C(=O)(C(=O)O)O
CCC(=O)C1=CC=C(C=C1)OCC(=O)OCC(=O)C2=C(N(C(=C2)C)C)C
CC1=CC(=C(N1CC=C)C)C(=O)COC(=O)COC2=CC=CC=C2C#N
C1C(OC2=CC=CC=C2O1)CNC(=O)CNS(=O)(=O)C3=CC=C(S3)Br
CC(CN1C=NC=N1)NC(=O)C2=NOC(=C2)COC3=CC=CC(=C3)C(F)(F)F
CC(CN1C=NC=N1)NC(=O)C2=NOC(=C2)COC3=C(C=C(C=C3)OC)Cl
CC1=CC(=C(C=C1)OCC2=CC(=NO2)C(=O)NC(C)CN3C=NC=N3)OC
CC(CN1C=NC=N1)NC(=O)C2=NOC(=C2)COC3=C(C=C(C=C3)Cl)OC
CC(CN1C=NC=N1)NC(=O)C2=NOC(=C2)COC3=CC=CC=C3SC
COC1=C(C=C(C(=C1)C(=O)O)NC(=O)CSC2=NC=NC3=C2C4=C(S3)CCCC4)OC
CC1CCC2=C(C1)SC3=C2C(=NC=N3)SCC(=O)NC4=CC=C(C=C4)C(=O)O
CC(C)C1=NC2=C(C3=C(S2)CCCC3)C(=N1)SCC(=O)NC4=CC=C(C=C4)C(=O)O
CC1CCC2=C(C1)SC3=C2C(=NC=N3)SCC(=O)NC4=CC(=C(C=C4C(=O)O)OC)OC
CC(C)C1=NC2=C(C3=C(S2)CCCC3)C(=N1)SCC(=O)NC4=CC=CC(=C4)C(=O)O
CC1=NC=C(C(=C1O)/C=N/NC(=O)C2=CC3=C(S2)CCCC3)CO
CC1CCC2=C(C1)C=C(S2)C(=O)N/N=C(\C)/C3=CC=NC=C3
CCCC1=C2CCCCC2=CC3=C1OC(=CC3=O)C(=O)OCC
C1CCC2(C1)CC(=O)N(C2=O)C3=C(C=C(C=C3)S(=O)(=O)NCC4CC4)Cl
CCOC(=O)C1=C(N(N=N1)C2=NON=C2N)C3=CC=CC4=CC=CC=C43
C1=CC=C(C=C1)/C=C/S(=O)(=O)NC2=CC=CC(=C2)C(=O)OCC(=O)NC3=CC=CC=C3OC(F)F
CCC1=CC=C(C=C1)S(=O)(=O)N2CCN(CC2)C(=O)C3CCN(CC3)C(=O)C
CC(=O)N1CCC(CC1)C(=O)N2CCN(CC2)S(=O)(=O)C3=CC=C(C=C3)F
C1CCN(CC1)C2=NC(=NC(=N2)N/N=C/C3=CC=C(O3)C4=CC=C(C=C4)[N+](=O)[O-])N5CCCCC5
C1CCN(CC1)C2=NC(=NC(=N2)N/N=C/C3=CC=C(O3)C4=CC(=CC=C4)[N+](=O)[O-])N5CCCCC5
CC1(CC2=C(C(C3=C(O2)N=CN(C3=N)CCCO)C4=CC=CC=C4)C(=O)C1)C
CC1(CC2=C(C(C3=C(O2)N=CN(C3=N)CCO)C4=CC=CC=C4)C(=O)C1)C
CC(C)CN1C=NC2=C(C1=N)C(C3=C(O2)CC(CC3=O)(C)C)C4=CC=C(C=C4)OC
CC1(CC2=C(C(C3=C(O2)N=CN(C3=N)CCO)C4=CC(=C(C=C4)OC)OC)C(=O)C1)C
[truncated: 14,132,806 more chars]
