# Supplementary material for: t-SMILES: a fragment-based molecular representation framework for de novo ligand design
Source: Nat Commun. 2024 Jun 11;15:4993. doi: 10.1038/s41467-024-49388-6 (PMC11167009; doi:10.1038/s41467-024-49388-6)
Supplement: Supplementary file 4 — Source Data [file 41467_2024_49388_MOESM4_ESM.zip › Soure data/Source data and code for all other graphs/Metrics/Dataset/AID1706/InActive/smiles/inactive.smi.rnd10000.csv]

CC1=CC=C(C=C1)S(=O)(=O)N(CC2=CC=CC=C2F)CC(=O)NCCC3=CCCCC3
CC(C)OCCCNC(=O)C1CC(=O)N(C1)C2CCCCCCC2
CC1(CCCN(C1)CCC(=O)NC2=C(NC3=C2C=CC(=C3)OC)C(=O)OC)C
CC1=C(C=CC2=C1OC(=O)C3=C2CCC3)OCC(=O)N(C)C4=CC=CC=C4
C1CCC2C(C1)N(C(N2O)C3=C(C(=C(C(=C3F)F)F)F)F)O
CCCCOC1=CC=C(C=C1)OCCNC(=O)C2CCCN2C(=O)NC3=CC=CC=C3
CC1=C(C=C(O1)C2=CC3=C(C=C2)OCCO3)C(=O)NC(CCC(=O)O)C(=O)O
CCCOC1=CC=C(C=C1)/C=C\2/C(=O)N(C(=S)S2)CC3CCCO3
CCCOC(=O)NC1=CC=C(C=C1)N2CCCCC2
CC1CCCN(C1)C2=C(C=C(C=C2)F)N.Cl
CC1CCCN(C1)C2=C(C=C(C=C2)N)C(=O)N
CC1CCN(CC1)C2=CC(=C(C=C2F)[N+](=O)[O-])Br
CCCCCC(=O)NC(=S)NC1=CC(=C(C=C1)N2CCCCC2)Cl
CCNC(=S)NC1=CC=C(C=C1)N2CCCCC2
COC1=CC(=CC(=C1)C(=O)NCC2=CC3=C(C=C2)OCO3)OC
C1=CC=C(C=C1)C2=NC(=CS2)C3=CC=C(C=C3)NC(=O)C4=CC=CC=C4
CC1=CC=C(C=C1)C(=O)NC(=S)NN2C=NN=C2
C1CN(CC2=CC=CC=C21)C(=O)CCNS(=O)(=O)C3=CC=CS3
CC1=C2C(=NN=C(C2=NN1C3=CC=CC=C3)N4CCCC(C4)C(=O)NCC5=CC=CC=C5F)C
COC1=C(C=C(C=C1)CCNC(=O)CSC2=C(C(=C(C(=N2)N)C#N)C3=CC=CS3)C#N)OC
COC1=C(C(=NC=N1)OC)S(=O)(=O)NC2=CC=C(C=C2)C(F)(F)F
CC1=CC(=CC=C1)NC(=S)N2CCN(CC2)C3=CC=CC=N3
CN1C(=NN=C1SCC(=O)NC2=CC=C(C=C2)NC(=O)C3=CC(=CC=C3)F)C4=CC=NC=C4
C1CS(=O)(=O)CC1NC(=O)COC2=C3C=CSC3=NC=N2
CN(C1=NN=C(S1)C2CCOC2)C(=O)C3CCOC3
CC1=NN=C(N1CC2=CC=CC=C2)SCC(=O)N3CCN(CC3)S(=O)(=O)C4=CC=CC=C4
CCOC(=O)C1(CCCN(C1)C(=O)C2=CC=CC=N2)CC3=CC=CC=C3C
C/C(=N/NC1=NC(=CS1)C2=CC=C(C=C2)Cl)/C3=CC=CS3
CC1=CC=C(C=C1)N2C(=C3CS(=O)(=O)CC3=N2)NC(=O)CC(C)C
CC(C)C(C(=O)NCC1=CC=CO1)N(C2CCCC2)C(=O)CNS(=O)(=O)C3=CC=CC=C3
C1CCC(CC1)CNC(=O)COC(=O)C2=CC=C(C=C2)CNS(=O)(=O)C3=CC(=C(C=C3)F)Cl
C1=CC=C(C(=C1)NC(=O)CSC2=CC=CC3=C2N=CC=C3)F
C1CN(CCN1CC2=CC3=C(C=C2)OCO3)S(=O)(=O)C4=CC=CC=C4[N+](=O)[O-].C(=O)(C(=O)O)O
CC1=[N+](C2=CC(=C(C=C2N1CCOC(=O)C)Cl)Cl)CCOC(=O)C.[I-]
COC1=CC=C(C=C1)OC(=O)C2=CC(=CC=C2)S(=O)(=O)N3CCCC3
COC1=CC=C(C=C1)NC(=O)C2=CC=C(C=C2)C(=O)C3=C(C=CC(=C3)OC)OC
CC1=CC2=C(C3=C(CCCC3)C(=O)O2)C(=C1)OCC4=C(OC(=C4)C(=O)O)C
CC1=CSC2=NC(=O)C=C(N12)C(=O)OC
C1CCC(CC1)NC(=O)C2=C(C=CC(=C2)[N+](=O)[O-])N3CCCCC3
COC(CNC(=O)CNC(=S)N(CCCN1CCOCC1)CC2=CC=CS2)OC
C1COCCN1C(=O)COC2=CC=C(C=C2)S(=O)(=O)NC3=CC=C(C=C3)Cl
COC1=CC(=C(C=C1)OC)NC(=O)C2=CC3=C(C=C2)C(=O)N(C3=O)CC4CCCO4
C1=CC=C2C(=C1)C=CC=C2CC3=NC(=C(O3)NCC4=CC=C(C=C4)F)C#N
CC1=CC=C(C=C1)C2CCN(C2)C(=O)NC3=CC=CC=C3
COC1=CC=CC=C1C2(C3=CC=CC=C3NC2=O)O
CC1=CC=C(C=C1)N2C(=CC(=C2C)/C=N/NC(=O)CN(C3=C(C=C(C=C3)C)C)S(=O)(=O)C)C
CC(=O)OC1=CC2=C(C=C1)C3(CC(O2)C4=CC=CC=C4)CC(NC(=S)N3)(C)C
C1COCCN1C2=NC(=C(S2)C(=O)NC3=CC=CC=C3)C4=CC=CC=C4
COC1=CC=CC(=C1OC)/C=N/N2C(=NNC2=S)C3CCCCC3
CC1=CC(=CC=C1)/C=N/N2C(=NNC2=S)C3CCCCC3
CN(CC1=CC=CC=C1)C2=C(C(=NC(=N2)N)Cl)C=O
CC1=CC=C(C=C1)N(CN2C(=O)C3=CC=CC=C3C2=O)C(=O)C4=C(C=C(C=C4)[N+](=O)[O-])[N+](=O)[O-]
C1=CSC(=C1)C(=O)N2C(=NC(=N2)C3=CC=C(C=C3)Cl)N
COC1=C(C=CC(=C1)CNCC2=CC=C(C=C2)C(=O)O)OCC3=CC=C(C=C3)F.Cl
COC1=C(C=CC(=C1)/C=C/2\C(=O)NC(=O)N(C2=O)CCC3=CC=C(C=C3)F)O
CC1=C(C=C(C=C1)N2C(=NN=N2)CNC(=O)C3=CC4=C(C=C3)OCO4)C
CC1=CC(=C(C=C1)NC(=O)CCCCCCCCCCC2COCCO2)C
CC1=CC(=C(C=C1)NC(=O)COC(=O)C2=CC=CC3=C2C(=O)C4=CC=CC=C4C3=O)C
CC(C)(C)[C@@H]1C[C@@H](OC(=C1)C(=O)NC2=CC=CC=C2)OCC3=CC=C(C=C3)CO
CC1=CC(=CC=C1)C2=NOC(=N2)C3CCCCC3
CC(CCC1=CC=CC=C1)NC(=O)C2CCCN(C2)C(=O)C3=CC4=C(N3C)C=CS4
CCCC1=CC(=O)NC(=N1)SCC(=O)NC2=NOC(=C2)C
C1CCN(CC1)S(=O)(=O)C2=CC=C(C=C2)NC(=O)CNC3CCN(CC3)CC4=CC=CC=C4.Cl
CC1CCC2=C(C1)C=C(S2)C(=O)N=NC3=C(NC4=CC=CC=C43)O
C1=CC=C2C(=C1)N=C(N2CCOC3=CC=CC=C3Cl)CNC4=CC=C(C=C4)C(=O)O
CSC1=CC=C(C=C1)/C=N/NC(=O)C[N+]2=CC=CC=C2.[Cl-]
COC1=CC=CC2=C1C3=C(C2=O)C=CC=C3C(=O)O
CC1(C(OC(=O)C(C1=O)(C)C)C2=CC=CS2)C
CCCNC(=O)C1=CC(=C(C=C1)N2CC3CC(C2)C4=CC=CC(=O)N4C3)NC(=O)NC5=CC=C(C=C5)CC
CC1=C(CC(C(C1)C(=O)N2CCN(CC2)CC3=CC4=C(C=C3)OCO4)C(=O)O)C
C[C@@H](C(=O)N1CCC2(CC1)C3=C(CCN2)NC=N3)NC(=O)CC4=CC=CC=C4
CC1=NN(C(=C1)NC(=O)NC2=CC(=CC=C2)Cl)C3=CC=CC=N3
C1COC2=C(O1)C=CC(=C2)C(=O)NCC3=CC=CO3
CC1=C(C(=NS1)SCC2=CC=CC=C2C(=O)OC)C#N
C1=CC=C(C=C1)CNC2=NC(=NN2C(=O)C3=CC=CO3)C4=CN=CC=C4
CC1=CC=C(C=C1)S(=O)(=O)/N=S(/C)\C2=CC=CC=C2
C1CC(OC1)C(=O)NC2=CC=CC(=C2)C3=NC4=C(O3)C=CC(=C4)Cl
C1CCCN(CC1)C(=N)/C(=N/NC2=CC=C(C=C2)Cl)/C#N
CCOC(=O)C1=CC=C(C=C1)NC(=O)C2CC(=O)NC3=NC4=CC=CC=C4N23
CCCCNC(=O)N(C1C(SC(=S)N1/N=C/C2=CC=CC=C2OC)(C)C)O
CCC1=NN=C(S1)NC(=O)CCN2C(=O)/C(=C/C3=CC(=C(C(=C3)OC)OC)OC)/SC2=S
C1CCCC(CC1)NC(=O)C2=CC=C(O2)Br
C1=CC=C2C(=C1)C(=NN3C2=NC4=CC=CC=C4C3=O)NCC5=CN=CC=C5
CC1=CC(=NO1)NS(=O)(=O)C2=CC=C(C=C2)NC(=O)C3=CC(=C(C=C3)[N+](=O)[O-])Cl
C1CC1C(=O)NC2=CC=C(C=C2)C(=O)NC3=CC=CC=C3C(=O)O
C1CCSC(=NC1)N(C2=CC=CC=C2)C(=O)NC3=CC=CC=C3
CC1=C(C=CO1)C2=NN=C(N2C3=CC=C(C=C3)OC)SCC(=O)NC4=NC=CS4
CCON1C2=CC=CC=C2[N+](=C(C1=O)C3=CC(=CC=C3)Br)[O-]
CC1=CC(=C(O1)C)C(=O)NC2=CC(=C(C=C2)N3CCOCC3)Cl
CC1=CC=C(C=C1)N2C(=O)C3=C(C2=O)SC4=NN=C(C(=O)N34)C
COC1=C(C=C(C=C1)C(=O)NC(=S)NC2=CC=CC3=C2C=CC(=C3)O)OC
C1=CC2=C(N=C1)N(C(=O)O2)CCS(=O)(=O)C3=CC=C(C=C3)F
CN(C1CCCCC1)S(=O)(=O)C2=CC=C(C=C2)C(=O)O
CC1=C(C(=C(C=C1)S(=O)(=O)NC2CCCCC2)C)NS(=O)(=O)C
CCCCN(CC)S(=O)(=O)N1CCC(CC1)C(=O)NCCCN2CCOCC2
CCOC(=O)CN1C(=NN=N1)CN2CCN(CC2)C3=CC=C(C=C3)OC
CCN1C=C(C2=CC=CC=C21)C3=NC(CO3)C(C)C
C1CCC(C1)(CNC(=O)C2=CC(=CC=C2)Br)C3=CC=CC=C3
CCN1C(=O)/C(=C\C2=C(C(=CC=C2)OC)OC3=C(C=C(C=C3)[N+](=O)[O-])[N+](=O)[O-])/SC1=S
CCOC1=CC=CC=C1CN2CCN(CC2CCO)C3CCN(CC3)C4=CC=CC=C4F
C1CN(CCC1N2CCN(C(C2)CCO)CC3=CC=CC=C3)C4=CC=CC=C4F
CC1=CC=CC=C1N2CCC(CC2)N3CCN(C(C3)CCO)CC4=CC(=CC=C4)OC
CC1=CC(=C(C=C1)S(=O)(=O)NC2=CC=CC3=C2N=CC=C3)[N+](=O)[O-]
CC1=C(C=CC(=C1)Cl)OCC(=O)NCCOC2=NC(=NC(=N2)N3CCOCC3)N4CCOCC4
CC1=CC2=C(C=C1)SCC3=CN=C(N=C32)SC
CC(=O)NC(CC1=CC(=C(C=C1)OC)OC)C(=O)NC2CCN(CC2)C(=O)C3CC3
CC1=COC(=C1C(=O)CC2(C3=CC=CC=C3N(C2=O)CCC4=CC=CC=C4)O)C
COC1=C(C=C(C=C1)S(=O)(=O)NCC2=CC=CC=N2)NC(=O)C3=CC=CC=C3F
COC(=O)[C@H](C1=CC=CC=C1)NC(=O)C2=NOC(=C2)COC3=CC(=CN=C3)Cl
COC1=CC=C(C=C1)C2CC(N3C(=NC(=N3)NC(=O)C4=CC=CO4)N2)C5=CC=C(C=C5)OC
CC1=CC=C(C=C1)C(=O)N/C(=C\C2=CN(C3=CC=CC=C32)C)/C(=O)NCCCN4CCOCC4
CC1=C(C(=O)N=C(N1CCCO)C)C2=CC=CC=C2
C1=CC=C2C(=C1)NC(=N2)SCC(=O)NC3=CC=C(C=C3)F
CCCCNS(=O)(=O)C1=CC2=C(C=C1)N=C(N2)SCC(=O)NC3=CC(=CC(=C3)C)C
CC1=CC2=C(C=C1)N=C(N2)SCC(=O)NC3=CC(=CC=C3)S(=O)(=O)N
CC1=C(C=C(C=C1)N2C(=C(C3=CC=CC=C3C2=O)C=NC4=CC=C(C=C4)S(=O)(=O)NC5=NC=CC=N5)O)C
CC1=CC2=C(N1C)C=CC(=C2)CNC(=O)C3=CC=C(C=C3)S(=O)(=O)N4CCCC4
CC1=C(C=C(C=C1)S(=O)(=O)NC2=CC=C(C=C2)OC)C(=O)NCC3=CN=CC=C3
C1CC1C2=NN=C(N2N)SCC(=O)NC3=CC4=C(C=C3)OCO4
CCOP(=O)(C1=C(OC(=N1)C2=CC=C(C=C2)C)NCC3=CC=CC=C3)OCC
CCC1(OCC(O1)CN2C3=CC=CC=C3C4=CC=CC=C42)C
CC1=NN2C(C3=C(CCCC3=O)NC2=C1C4=CC=CC=C4)C5=CC=C(C=C5)OC
COCCNC1=C(N=C(O1)/C=C/C2=CC=C(C=C2)F)S(=O)(=O)C3=CC=CC=C3
C1=CC(=CN=C1)C(=O)NCCC2=CC=C(C=C2)S(=O)(=O)N
CCCC(=O)C1=C(CC(CC1=O)CC(C)SCC)N2CCCC2
C/C(=N\NC(=O)C1=CC=CS1)/C2=CC=C(S2)C(=O)O
CCC(CC)C(=O)NC1=CC=CC(=C1)C(=O)NC2=CC=C(C=C2)S(=O)(=O)NC3=CC=C(C=C3)C
CCOC(=O)N1CCN(CC1)CC2=CC=C(C=C2)OCC(CN3CCCCC3)O
C1CC2=CC=CC=C2C3(C1)C(=O)N(C(=O)N3)CCOC4=CC=C(C=C4)Br
CC1=CC=CC=C1OCCN2C(=O)C3(CCCC4=CC=CC=C43)NC2=O
C1=CC=C(C(=C1)/C=N/NC2=CC=NC(=O)N2)O
C1=CC=C(C=C1)SCC2=CC(=O)NC(=N2)C3=CC=NC=C3
CC(C)CN1CCC(=O)N(CC1)[C@H](COC2=CC=CC=C2)C3=CC=CC=C3
C1CCN(C1)S(=O)(=O)C2=CC=C(C=C2)S(=O)(=O)NCC3=CC=CC=C3
CC1CCCCC1NC(=O)COC(=O)C2=CC=C(C=C2)OCC3=C(ON=C3C)C
CC(=O)NCCC(=O)NC1=NC(=CS1)C2=CC3=C(C=C2)OCCO3
CN1C=C(C2=CC=CC=C21)CC(=O)NCCN3CCOCC3
C1=CC(=CC=C1N2C(=C(C(=O)NC2=O)Br)N)F
CSCCC(C(=O)O)N=CC1=C(N(C(=O)NC1=O)C2=CC=C(C=C2)F)O
CC1=C(SC(=N1)NC(=O)C2=CC=CC=C2)C3=CSC(=N3)NCCC4=CC=CC=C4
C1COCCN1CCNC(=O)N2CCOCC2
CC1=C(C=C(C=C1)NS(=O)(=O)C2=CSC(=C2)C(=O)N)C
CC1=CC(=C(S1)C)S(=O)(=O)NC2=CC=C(C=C2)NC(=O)C
C1COCCN1C2=C(N=C(O2)C3=CC=C(C=C3)OCC4=CC=CC=C4)C#N
CCC(=O)NC1=C(C2=NC3=CC=CC=C3N=C2N1C(C)C4=CC=CC=C4)S(=O)(=O)C5=CC=CC=C5
CCOC(=O)N1CCN(CC1)C(=O)CN(C)S(=O)(=O)C2=CC(=C(C=C2)OC)OC
CCCOC1=CC2=C(C=C1)C3=C(CCCC3)C(=O)O2
C1=CC=C(C=C1)CNC2=CC(=O)C(=O)C3=CC=CC=C32
C1=CC=C(C=C1)CN(CCO)C2=CC(=O)C(=O)C3=CC=CC=C32
CCC/C=N/NC(=O)C1=CC(=NC2=CC=CC=C21)C3=CC=CC=C3
CN1C(=NN=N1)SCCNCC2=CN=CC=C2.Cl
CCC1=NC2=C(C=CC(=C2)C(=O)O)SC3=C1C=C(C=C3)Cl
CC(C1=CC=CC=C1)NC(=O)COC2=CC=C(C=C2)/C=N/NS(=O)(=O)C3=CC=CC=C3
C1C(N2C(=NC(=N2)NC(=O)C3=CC=CC=N3)NC1=O)C4=CC=CC=C4
CCOC1=CC=C(C=C1)/C=C(\C#N)/C(=O)C2=C(C(=C(N2)C)C(=O)OCC)C
CC(C)C1=CC(=NN1)C(=O)N/N=C(\C)/C2=CC=CO2
CC1=C(C(=CC=C1)C)NC(=O)C(C2=CC=CC=C2[N+](=O)[O-])NC(=O)C3=CC=CC=N3
CC1=C(OC(=N1)C)C(=O)NC2=C(C=CC(=C2)Cl)OC
CCNC1=NC(=NC(=N1)OCCNS(=O)(=O)C2=C(C=CC(=C2)C)C)NCC
CN1C=C(C(=N1)C(=O)NC2CCCCCCC2)[N+](=O)[O-]
CC(C1=CC=CC=C1)NC(=O)NC2CCCCC2
C1CCC(CC1)NC(=O)NCC2=CC=CC=C2
C1=COC(=C1)CN2C(=O)C3=C(C2=O)C=C(C=C3)C(=O)OCC(=O)N
C1=CC(=C(C=C1C(=O)NCCNC(=O)C2=NON=C2N)Cl)Cl
CCOC1=NC(=NC(=N1)NC(=O)NS(=O)(=O)C2=CC(=CC=C2)Cl)C3=CC=CC=C3
C1CC(C1)C(=O)OCC(=O)NCCC2=C(C=C(C=C2)Cl)Cl
COC1=C(C=C(C=C1)C(=O)NCC(=O)N/N=C/C2=CN=CC=C2)OC
CC1=CC=C(C=C1)N2C(=O)C3=C(C2=O)C(=C(C=C3)OC)OC
C1=CC=C2C(=C1)C(=O)N(C2=O)C3=CC=CC=C3S(=O)C(F)(F)F
CCN1C(=NN=C1SCC2=NC3=CC=CC=C3C(=O)N2)C4=CC=NC=C4
CC(C(=O)NC(C)(C)C)N1C(=O)C2=CC=CC3=C2C(=CC=C3)C1=O
CCN(CC)C(=O)CN1C(=O)C2=CC=CC3=C2C(=CC=C3)C1=O
CCC1=CC=C(S1)S(=O)(=O)NCCC2=CN3C=CC=CC3=N2
CC(=O)C1=CC=C(C=C1)N2CCN(CC2)C(=S)NC3=CC(=C(C=C3)Cl)Cl
CC1=CC(=NC(=N1)N2C(=CC(=N2)C)C)N/N=C/C3=CC=C(C=C3)F
C1COCCN1C(=O)C2=CN(N=C2C3=CC=CC=C3)C4=CC=CC=C4
CC1=CC=C(C=C1)C2=C(SC(=N2)N3CCOCC3)C(=O)N4CCCCC4
C1=CC=C(C(=C1)/C=N/NC(=O)C2=NC=CN=C2)[N+](=O)[O-]
CCOC(=O)C1=C(C(=C(N1)C)C(=O)N2CCC3=CC=CC=C32)C
COC1=C(C=C(C=C1)C2=NN(C=C2/C=C\3/C(=O)N=C(S3)N)CCC(=O)O)OC
CC1=C(C=C(C=C1)C(=O)NC(=S)N2CCN(CC2)C)Br
CN1CCN(CC1)C(=S)NC(=O)C2=CC=C(C=C2)OC
CCOC(=O)C1=CC=C(C=C1)N2C(=O)C3C4CCCN4C(C3C2=O)C(=O)C5=CC=C(C=C5)Cl
C1COCCN1C(=O)/C=C/C2=CC=C(C=C2)Cl
C1NC2=NC3=CC=CC=C3N2CN1CC4=CC=CO4
CCOC(=O)CC(=O)CSC1=C(C(=C(C(=N1)N)C#N)C2=CC=C(C=C2)F)C#N
CCCC1=CC(=C(C(=N1)N)C#N)C2=CC(=C(C=C2)O)OCC
C1=CC=C(C=C1)CNC(=O)CC(=O)N/N=C/C2=CC=CS2
C1=CC(=CC=C1CNC(=O)CSC2=NC=CN2C3=CC=C(C=C3)F)F
CCN1C(=O)C2=CC=CC=C2C(=N1)C(=O)NC3=CC=C(C=C3)S(=O)(=O)NC4=NC=CS4
C1=CC=C(C=C1)C2=CN=C(O2)C3=CC=CC=C3Cl
C/C(=N/NC(=O)CNC(=O)C1=CC(=CC=C1)F)/C2=CC3=C(CCCC3)C=C2
CC(C)(C)C1=NN2C=CC(=C(C2=N1)C#N)C3=CC=C(C=C3)Cl
CCCC(C1=NN=NN1CS(=O)(=O)C2=CC=C(C=C2)C)N3CCN(CC3)C4=CC=CC=C4
CC1=CC=C(C=C1)S(=O)(=O)CN2C(=NN=N2)C(CC(C)C)N3CCN(CC3)C4=CC=C(C=C4)F
COC1=C(C=C(C=C1)Cl)NC(=O)COC(=O)C2=C(C=CC(=C2)NS(=O)(=O)C3=CC=CS3)O
C1=CC=C2C(=C1)C=C(C=N2)NC(=O)CCC3=NC(=NO3)C4=CC=CS4
CCCC(=O)N=C1N(C2=C(C=CC=C2S1)F)C
CCOC(=O)CN1C2=CC(=CC(=C2SC1=NC(=O)C(C)C)C)C
CC1=CC(=C(N=C1)NC(=O)NC2=CC=C(C=C2)OCC3=CC=CC=C3)Br
CC1=CC(=CC=C1)NC(=O)C2C3C2CCC4C(C4(Cl)Cl)CC3
CC1=CC=C(C=C1)N2C(=S)NC3C(C2(OC4=C3C=C(C=C4)Cl)C)C(=O)N(C)C
CCOC(=O)C1=C(SC(=C1C)C(=O)C)NC(=O)COC(=O)CNC(=O)C2=CC=CO2
CCOC(=O)C1=C(SC(=C1C)C(=O)OCC)NC(=O)COC(=O)CNC(=O)C2=CC=CO2
C1C(C(=O)N(C1=O)CC2=CC=CC=C2)NC3=CC=CC=C3
C1CCCN(CC1)C(=O)C2=NN3C(=CC(=NC3=C2)C4=CC=CO4)C(F)(F)F
C1CC1C2=NC3=CC(=NN3C(=C2)C(F)(F)F)C(=O)NC4=CC5=C(C=C4)OCO5
CCOC1=CC2=C(C=C1)OC(=C2C(=O)N3CCN(CC3)CCO)C4=CC=CC=C4.Cl
C1=CC=C2C(=C1)C=CC=C2CN3C4=CC=CC=C4N=C3S(=O)(=O)O
C1COCCN1C(=O)CN2C(=O)/C(=C\C3=CC=NC=C3)/SC2=O
CCOC(=O)CC1(N2CC3(CN1CC(C2)(C3=O)C)C)C
CCC1=C(C=CC(=C1)OCCN2C(=O)C(NC2=O)(C)C)Cl
CC1=CC(=C(C(=C1)Cl)OCCN2C(=O)C(NC2=O)(C)C)C
CC1=CC2=C(S1)C3=C(N2C)C(=O)N(N=C3)CC(=O)NCCC4=CC=CC=C4
C1CC1C(=O)OCC(=O)NC2=C(C=C(C=N2)C(F)(F)F)Cl
CCCC(=O)N/C(=N/C1=NC2=CC=CC=C2C(=N1)C)/N
C1=CC=C(C=C1)COC2=CC=C(C=C2)CNCC3=CN=CC=C3.Cl
CC(C1=CC2=C(C=C1)OCCO2)NC(=O)C3CCC(=O)N3CC4=CC=C(C=C4)F
C1=CC=NC(=C1)N/N=C/C2=CC=C(C=C2)Br
CN(C1=C(C=C(C=N1)Cl)C(F)(F)F)/N=C/C2=CC=CC=C2Cl
C1OC2=CC=CC=C2OCP1(=O)NC3=CC=C(C=C3)F
COC1=CC=CC=C1CNC(=O)C2=CC=C(O2)CS(=O)CC3=CC(=CC=C3)Cl
COC1=C(C=CC(=C1)/C=N\NC(=O)OC)OC/C=C/C2=CC=CC=C2
CC(C)(C(=O)N/N=C\C1=CC(=C(C=C1)OC/C=C/C2=CC=CC=C2)OC)O
C1=CC=C(C=C1)CNC(=O)C2=CC=C(C=C2)S(=O)(=O)NCC3=CC=CO3
CC1=CSC(=N1)SCC(=O)NCCC2=C(C=C(C=C2)Cl)Cl
CC1=NC=C(N1CCOC2=NON=C2N)[N+](=O)[O-]
COC1=CC(=C(C=C1)NC(=O)N2CCCCCC2)OC
CC1=CC=C(C=C1)C2C3=CC=CC=C3OC(=C2/C=C/4\C(=O)NC(=S)S4)C5=CC=CS5
C1CCC(C1)NC(=O)CCS(=O)(=O)C2=CC=C(S2)Br
COC1=CC=C(C=C1)NC(=S)N2CCN(CC2)C(=O)C3=CC=CO3
C1COCCN1CCSC2=C(C=CC(=N2)C3=CC=CC=C3)C#N
CCCCN1C(=C(C(=O)NC1=S)/C=N/N2CCCCC2C3=CN=CC=C3)O
C1C2CC3CC1CC(C2)(C3)NC(=O)COC(=O)CC4=CN5C=CSC5=N4
CCN1C(=NNC1=S)C2=NN(C=CC2=O)C3=CC=CC=C3
CC1=C(C(=NO1)C2=CC=CC=C2Cl)C(=O)OCC(=O)C3=CC=CC=C3
CCOC(=O)/C=C\1/N(C(=O)CS1)CC(=O)NC(C)C
C[C@@]12CC[C@H](C(C1CCC(=C)[C@H]2COC3=CC(=O)OC4=CC=CC=C43)(C)C)O
CC1=CC(=NC2=C(C=CC(=C12)OC)OC)N3CCCN(CC3)C
CCCOC1=CC=C(C=C1)C(=O)NNC(=S)NC(=O)C2=CC(=NC3=CC=CC=C32)C4=CC=C(C=C4)Cl
CC12CC(C3=CC=CC=C3O1)N(C(=S)N2C4=CC=C(C=C4)F)C(=O)C5=CC=CO5
CC(C)C1=CC=C(C=C1)NC(=O)C(C2=CC=CC=C2)N3CCN(CC3)C=O
COC1=CC=C(C=C1)NC(=O)C2=C(SC3=C2CCC3)NC(=O)CNCC4=CC=CO4
CCOC(=O)C1=CC2=C(C=C1)N=C(S2)NC(=O)C3=CC=CO3
C1=CC=C(C=C1)CNC(=O)CSC2=NN(C(=N2)SCC(=O)NCC3=CC=CC=C3)C4=CC=CC=C4
CCC(C)(C(=O)NC1CCCC1)N(CC2CCCO2)C(=O)CNC(=O)C3=CC=CC=C3
CC1=CC(=NC(=N1)SCC(=O)NNC(=O)C2=CC=CS2)C
CC(C(=O)NC1=CC2=C(C=C1)OCCO2)SC3=NN=C4N3C=CC=C4
CC1=CN=C(S1)NC(=O)COC2=CC=CC3=C2OC(C3)(C)C
C1C(CS1)OC2=CC=C(C=C2)C(=O)NC3=CC=C(C=C3)Cl
C1=CC(=C(C(=C1)Cl)/C=N\NC2=NC=CS2)Cl
CCCC1=C(C2(C3=CC=CC=C3NC2=O)C(=C(O1)N)C#N)C(=O)OCC
CCOC(=O)C1=C(OC(=C(C12C3=C(C=CC(=C3)Br)NC2=O)C(=O)OC)N)C
C1=CC=C(C=C1)OC(=O)C2=CC=CC(=C2)COC(=O)CNC(=O)CNC(=O)C3=CC=CO3
C1=CC=C2C(=C1)N=C(O2)C3=C(C=C(C=C3)NCC4=CN=CC=C4)O
CC(=O)N1CCC2=C1C=CC(=C2)S(=O)(=O)NCCC(=O)NCCC3=CC=CC=C3
COC1=CC=C(C=C1)N(CC2=CC=CC=C2)S(=O)(=O)C3=CC=CC(=C3)C(=O)O
CC1(CC(=O)C(C(=O)C1)CC2C(=O)CC(CC2=O)(C)C)C
C/C(=N\NC(=O)C12CC3CC(C1)CC(C3)C2)/CC(=O)NC4=CC=CC=C4OC
C1=CC=C(C=C1)CC(=O)N/N=C/C2=CC=C(O2)C3=CC=C(C=C3)[N+](=O)[O-]
CCCCC1=CC(=O)OC2=C1C(=CC(=C2)C)OC(C)C(=O)NCC3=CN=CC=C3
CC1=NC2=C(S1)C=C(C=C2)S(=O)(=O)NCC(=O)N3CCN(CC3)C4=CC=CC=C4
CCC1=NN=C(S1)NS(=O)(=O)C2=CC=C(C=C2)NC(=S)NC(=O)C3=CC=C(C=C3)F
C1COCCN1CCCNC(=S)NCCCN2CCOCC2
C\1CC(=C(/C1=C\C2=CC=CC=C2)N3CCOCC3)/C=N/NC4=CC=C(C=C4)C(=O)O
CC1CCN(CC1)CCCCOC2=CC=C(C=C2)Br
C1CCN(CC1)CCCCOC2=C(C=CC(=C2)Cl)Cl
C1CC(CN(C1)CC2=CC(=CC=C2)C(F)(F)F)N3CCN(CC3)C4=CC=CC=C4F
COC1=CC=CC=C1N2CCN(CC2)C3CCCN(C3)CC4=CC(=CC=C4)O
CC1=CC=C(O1)C2C3=C(CC(CC3=O)(C)C)NC4=C2C(=O)CC(C4)(C)C
COC1=CC=CC(=C1)N(C(C2=CC3=C(C=C2)N=CC=C3)C(=O)NCC4CCCO4)C(=O)C5=C(C(=NS5)C(=O)N)N
CCOC1=CC=C(C=C1)N(C(C2=CC=CC=C2)C(=O)NCC3CCCO3)C(=O)CNC(=O)C4=CC=CO4
CC1=CC(=C(C=C1)N(C(C2=CC=CC=C2)C(=O)NCC3CCCO3)C(=O)CNC(=O)C4=CC=CO4)C
CC1=CC(=CC=C1)N(C(C2=CC=CC=C2)C(=O)NCC3CCCO3)C(=O)CNC(=O)C4=CC=CO4
CC1=C(C=C(C=C1)N(C2CS(=O)(=O)C=C2)C(=O)C3CCCC3)C
C1CC[C@H]2CN(CC[C@@H]2C1)C(=O)C3=NOC(=C3)COC4=C(C=C(C=C4)F)F
CC1=CC(=C(C=C1)C)OCC2=CC(=NO2)C(=O)N3CC[C@@H]4CCCC[C@H]4C3
CC1=CC=C(C=C1)N=NC2=C3N=C(C=C(N3N=C2N)C)C
C1CC(CCC1C2=CC=CC=C2)N3CCN(CC3)C(=O)C4=CC=C(C=C4)F.C(=O)(C(=O)O)O
COC1=C(C=C(C(=C1)C(=O)O)NC(=O)CSC2=NC=NC3=C2C4=C(S3)CCCC4)OC
C1CCN(CC1)C2=NC(=NC(=N2)N/N=C/C3=CC=C(O3)C4=CC(=CC=C4)[N+](=O)[O-])N5CCCCC5
C/C(=N\NC(=O)C1=CC(=CC=C1)Br)/C2=CN=CC=C2
CC1=CC=CC=C1C(=O)N/N=C(\C)/C2=CN=CC=C2
CCN1CCC2=C(C1)SC(=C2C(=O)N)NC(=O)C3=CC=C(C=C3)S(=O)(=O)N4CCOCC4
CCC1=CC2=C3C(=C1)/C(=C/4\C(=O)NC(=O)S4)/C(=O)N3C(CC2C)(C)C
C1CCC2=NC3=C(C=C2C1)C(=C(S3)C#N)N
COC1=CC(=C(C=C1)CNC(=O)C2CCN(CC2)S(=O)(=O)C)OC
C1C(OC2=CC=CC=C2O1)C(=O)NCCC3=CC=C(C=C3)S(=O)(=O)N
COC1=CC=CC2=C1OCC(=C2)C(=O)NCC3=C(C=C(C=C3)Cl)Cl
CC1=CC(=C2C(=C1)C(=CC(=N2)C3=CC=NC=C3)C(=O)N4CCN(CC4)CC5=CC=CC=C5Cl)C
CC1=CC=CC=C1CN2CCN(CC2)C(=O)C3=CC(=NC4=CC=CC=C43)C5=CC=NC=C5
CC1=NC(=CC=C1)NC(=O)NC2=CC=C(C=C2)C#N
CC1=C(N=CC=C1)NC(=O)NC2=CC=C(C=C2)OC
CC1=CC(=CC=C1)CSC2=NC(=CC(=O)N2)C(=O)OC
CC1=NN(C2=C1C3(C4=CC=CC=C4N(C3=O)C(C)C)C(=C(O2)N)C#N)C5=CC=CC=C5
CC1=NN(C2=C1C3(C4=CC=CC=C4N(C3=O)C(=O)C)C(=C(O2)N)C#N)C5=CC=CC=C5
C1=CC=C(C=C1)CS(=O)(=O)NC(CC(=O)O)C2=CC(=CC=C2)[N+](=O)[O-]
CCOC1=CC=C(C=C1)S(=O)(=O)N2CCN(CC2)S(=O)(=O)C3=CC(=C(C=C3)C)C
COC1=C(C=C(C=C1)CNC(=O)C2=CC=C(C=C2)S(=O)(=O)N3CCCC3)OC
COC1=C(C=C(C=C1)CCNC(=O)CSC2=NC=CC(=O)N2)OC
C1CCC(=CC1)CCNC(=O)CCS(=O)(=O)C2=CC=C(C=C2)Cl
CCC1CCCCN1CCCNC(=O)C2CCN(CC2)C3=NN=C(S3)N4C=CC=C4CNC5=CC=C(C=C5)OCC
COC1=CC2=C(C=C1)OC(CC2=O)(C(F)F)O
COC1=C2C(=C(C=C1)N)C(=O)CCO2
CC1=C(SC2=NC(=CN12)C3=CC=C(C=C3)F)C(=O)N4CCN(CC4)C(=O)C5=CC=CO5
CC1=C(C=CC2=C1OC(=O)C3=C2CCCC3)OC(C)C(=O)NCCCN4CCCC4=O
CCOC1=CC=CC(=C1)C(=O)NC2=CC=CC=C2C(=O)N3CCOCC3
CC(=O)NC1=C(N=C(S1)C2=CC=CC=C2)C3=CC=CC=C3
CCS(=O)(=O)C1=C(C(=C(C=C1)C2=CSC(=N2)C3=CC=CC=C3)Cl)Cl
C1=CC=C(C=C1)C2=NC(=CS2)C3=CC=CC=C3O
CC1=C(SC(=N1)N)C(=O)N/N=C/C2=CNC3=CC=CC=C32
CC1=CC=C(C=C1)S(=O)(=O)N2CCN(CC2)C(=O)C3=CC=CO3
CC(C)C1=CC=C(C=C1)S(=O)(=O)N2CCN(CC2)C(=O)C3=CC=CO3
CC1=CC(=C(C=C1)OCCN2N=C3C=CC=CC3=N2)C
CCN1C=C(C2=CC=CC=C21)/C=C\3/C(=O)N(C(=O)S3)CC(=O)NC4=CC5=C(C=C4)OCO5
CC1=CC=CC=C1OCC(=O)NN2CC3=CC=CC=C3C2=N.Br
CN1C(=C(C(=O)N(C1=O)C)C(=O)COC(=O)C2=CC=C(O2)[N+](=O)[O-])N
COCCC1=NC=C(C=N1)CN2CCC(CC2)C(=O)NC3=CC=CC(=C3)C4=CSC=N4
CC1=C(C(=CC=C1)N2CCN(CC2)C(=O)C3CCC(=O)N(C3)C4CC4)C
C[C@H]1C2CC(C2(C)C)CC1NC(=O)C3=CC=CC=C3
C1CN(CCN1C2=CC=CC=C2Cl)S(=O)(=O)C3=CC=CS3
CSC1=CC=CC=C1C(=O)NC2=CC=CC=C2C(=O)N3CCCC3
CC1=CC=CC=C1CSCCC(=O)NCCC2=CC=CC=C2
CCC1=CC2=C(C=C1)NC(=O)C(=C2)CN(CC3=CC=C(C=C3)OC)CC4=NN=NN4CC(=O)OCC
CC1=C(C(=O)N(N1)C2=CC=CC=C2)/C=N/NC(=O)C(C)C
CCCC(=O)NC(C(Cl)(Cl)Cl)NC1=C(N(N(C1=O)C2=CC=CC=C2)C)C
CC1=C(C(=O)N(N1C)C2=CC=CC=C2)NP(=O)(C(C)(C)C)C(C)(C)C
CCOC1=CC=CC=C1N2CCN(CC2)C(=O)C3=CC=CC=C3SCC(=O)N4CCCC4
COC1=CC=CC(=C1)C2N3CCCC3C(=O)N2C4=CC(=CC=C4)Cl
COC1=CC=CC=C1C2N3CCCC3C(=O)N2C4=CC=C(C=C4)F
CN(C)C1=CC=C(C=C1)C2N3CCCC3C(=O)N2C4=CC=C(C=C4)F
COC1=C(C=C(C=C1)N2C(N3CCCC3C2=O)C4=CC=CC=C4)Cl
CCOC1=CC=C(C=C1)N(C(C)C(=O)NC2CCCCC2)C(=O)C3=C(C(=NS3)C(=O)N)N
C1=CC=C2C(=C1)C=C(O2)C(=O)NCC3=CC=CO3
CC1=CC(=CC=C1)N(C(C2=CN=CC=C2)C(=O)NC3CCCC3)C(=O)CNC(=O)C4=CC=CO4
COC1=CC2=C(C=C1)C(=CO2)CC(=O)NC3=CN=C(C=C3)OC
CC1=CC=CC=C1OC2C(N(C2=O)CCC3=CC(=C(C=C3)OC)OC)C4=CC=C(C=C4)C(=O)OC
C1CCC2=NN=C(N2CC1)C3=CC=C(C=C3)N=C4C5=C(C=CC(=C5)Br)NC4=O
CC(C)(C)OC(=O)N1CCC[C@H]1C(=O)NCC2CCC(CC2)C(=O)N[C@@H](CCSC)C(=O)O
CC1=CC(=C(C(=O)O1)C=NC2=NC=C(C=C2)Cl)O
CC1=CC=C(C=C1)C(=O)N2CC3(CN(CC(C2)(C3=O)C(C)C)C(=O)C4=CC=C(C=C4)C)C(C)C
COC1=CC=CC(=C1)CNC(=O)CN2C(=O)CSC3=C2C=C(C=C3)S(=O)(=O)N4CCOCC4
CC1=CC(=CC=C1)OCCCN2CCCCCC2
C1CCN(CC1)C2=C(C(=NN2C3=CC=C(C=C3)Cl)C(Cl)Cl)[N+](=O)[O-]
C1CCN(CC1)CC(COC2=C(C=C(C=C2Cl)Cl)Cl)O
COC1=CC=C(C=C1)OCC(CN2CCCCC2)O.Cl
CC1=C(C(=CC=C1)OCC(CN2C(CC(CC2(C)C)O)(C)C)O)C
CC1CCN(CC1)CC(COC2=CC=CC=C2C)O.Cl
CC1CCN(CC1)CC(COC2=CC=C(C=C2)F)O
CC1=C(SN=N1)C2=C(C(=NN2C3=CC=C(C=C3)OC(F)(F)F)C)C(=O)OC
CN(CC1=CC=CC=N1)C(=O)C2=CC3=C(C=C2)N=C(O3)CC4=CC(=CC=C4)Cl
CC1=CC(=C(C=C1)NS(=O)(=O)C2=CC(=C(C=C2)N/N=C/C3=CC=CC=C3OCC(=O)O)[N+](=O)[O-])C
C1CCCC(CC1)NC(=O)C2=NN=C(O2)CC3=CC=C(C=C3)Cl
CC1=CC=C(C=C1)C2=NC(=C(O2)C)CS(=O)CC(=O)NC3=CC=C(C=C3)C
CC1=CC=C(C=C1)N(C(C2=CN=CC=C2)C(=O)NCC3=CC=CO3)C(=O)CN4C5=CC=CC=C5N=N4
CCO[C@H]1[C@@H]([C@H](C=C(O1)C(=O)N2CCN(CC2)CC3=CC=CC=C3)C4=CC=CC=C4)CCCO
CC(C1=CC=CC=C1)NC(=O)C(CC2=CC=CC=C2)N3C(=O)C4C5CCC(C5)C4C3=O
CC1=C(C=C(C=C1)C(=O)NCC2=CC=CO2)S(=O)(=O)N3CCOCC3
CC(=O)NC(C(=O)NCC1=CC=CC=C1)C(=O)NC2=CC=C(C=C2)OC
CC(C)C(C1=NN=NN1CCC2=CC=CC=C2)N3CCC(CC3)C(=O)N
C1CCC2C(C2C(=O)NC3=CC=CC=C3)/C=C\C1
COC1=CC=C(C=C1)C2(CCN(CC2)CCCCOC3=CC=CC=C3)O
C1=CC=C(C=C1)C2=NN=C(N2C3=CC=CC=C3)SCC(=O)N4C5=CC=CC=C5SC6=CC=CC=C64
CC1=C(C=CC=C1[N+](=O)[O-])C(=O)NC2=CC=C(C=C2)S(=O)(=O)N3CCOCC3
CCN1C=C(C=N1)S(=O)(=O)NC2=CC=CC=C2C(F)(F)F
CCOC(=O)N1CCC(CC1)NC(=O)C2CCCN(C2)S(=O)(=O)C3=CC4=C(C=C3)N(C(=O)O4)C
C1CC(OC1)CNC(=O)CCCSC2=NC(=CC(=N2)C(F)(F)F)C3=CC=CO3
CC1=C(NC(=C1C(=O)C)C)C(=O)NCC2=CC=CO2
CC1=C(C(=O)OC2=C1C=CC(=C2)OCC(=O)NC3=NC=CS3)C
CC(=O)C1=CN(C2=CC=CC=C21)C(=O)C3=CC=C(C=C3)OC
CN1C2=CC=CC=C2N=C1C3=CC4=CC=CC=C4OC3=O
CCN(CC)CC1=C(C=CC2=C1OC(=O)C(=C2)C3=NC4=CC=CC=C4N3C)O
COC1=CC=C(C=C1)S(=O)(=O)CC2=CC=C(O2)C(=O)NCC3=CC=CC=N3
COC1=CC=C(C=C1)CNC(=O)CCN2C(=O)C3=CC=CC=C3C2=O
C1CN(CCN1C2=CC=CC=C2F)C(=O)/C=C/C3=CC4=C(C=C3)OCO4
C=CCN1C(=C(C2=NC3=CC=CC=C3N=C21)C(=O)NC4=CC=CC=C4)N
COC1=CC2=C(C=C1)N=C(N2)SCC(=O)NCCC3=CC=CC=C3
CN1C=C(C=C1C2=NN=C(O2)COC3=CC=C(C=C3)Cl)C(=O)C4=C(C=C(C=C4)Cl)Cl
COC(=O)C1=CC(=CC(=C1)NC2C3=CC=CC=C3C(=O)N2CC4=CC=CO4)C(=O)OC
CN(C)S(=O)(=O)C1=CC(=C(C=C1)OC)NC(=O)CSC2=NC=CC=N2
CC1=C(C=C(C=C1)NC(=O)CSC2=NC=CC=N2)F
C/C=N/NC(=O)CCCC(=O)N/N=C/C
CC(C(F)(F)F)(C(F)(F)F)NC(=O)NCCCC(=O)O
CCCCC(CC(C)(C)O)C(=O)NNC(=S)NCC=C
CC(C(C)(C)NO)[NH2+][O-].[Cl-]
CCCC[N+](C)(C)CCC(=O)NC(C)(C)CS(=O)(=O)[O-]
COC(=O)[C@H](CS)N.Cl
C(C#N)C(=C(C#N)C#N)N
CC(C)CNC(=O)C(=O)NCCOC=C
CCCCCC(CCC(=O)NNC(=S)NCC=C)O
CCOC(=O)/C(=N/O)/C(=N/NC(=O)C)/C
CCOCCCNC(=O)C(=O)NCCCOCC
CCCCNC(=C(S(=O)(=O)CC)S(=O)(=O)CC)NCCCC
CCC(C)C(C(=O)NC(C)C(=O)N)NC(=O)OC(C)(C)C
COC(=O)CCC(=O)CN.Cl
CC(C)CN(CC(C)C)C(=S)SC(C(Cl)(Cl)Cl)NC(=O)C
C(CCN)CCNC(=O)/C=N\O
C=CCNC(=O)CCCCC(=O)NCC=C
CCCCNC(=O)OCC(CC)NC(=O)OC(C)C
CCCCCN(C(=O)NC(=O)NCCCC)S(=O)(=O)C
CCCCCCCOC1=CC=C(C=C1)C2CC(=O)N(C2=O)C
C1CN(CCN1C2=CC=CC=N2)C(=O)C3=CC(=NC4=CC=CC=C43)C5=CC(=CC=C5)Cl
COC(=O)[C@H](CC1=CC=CC=C1)NC(=O)N2CCCCCC2
CC1CC(CN(C1)S(=O)(=O)C2=CC3=C(C=C2)N(C(=O)O3)CC(=O)N(C)CC4=CC=CC=C4)C
CC1=C(C=CC(=C1)Cl)N(CC(=O)N=NC2=C(NC3=CC=CC=C32)O)S(=O)(=O)C
C1C(=NN2C(=NN=C2S1)CN3C4=CC=CC=C4N=N3)C5=CC=C(C=C5)Cl
CC1=NN(C(=C1[N+](=O)[O-])C(=O)SC2=CC(=CC=C2)Cl)C
C1CC2=C3C(=CC=C2)C(=C(C(=O)N3C1)C(=O)NCCCO)O
C1CN(CCN1CC2=CC=CC=C2)C3=NS(=O)(=O)C4=CC=CC=C43
CC1=C(C(=NO1)C2=CC=CC=C2)C(=O)NC3=CC4=C(C=C3)N=C(S4)C
CC1=CC=C(C=C1)N2C(=O)C3C(C4=C(NC(=O)S4)SC3C2=O)C5=CC=CC=C5
COC1=CC=C(C=C1)C2C3C(C(=O)N(C3=O)C4=CC=CC=C4)SC5=C2SC(=O)N5
CC1=C(N=C(O1)C2=CC(=CC=C2)OC)CS(=O)(=O)CC(=O)NCCC(C)C
CNC1=C(N=C(O1)C2=CC=CC=C2Cl)C#N
CC1=C(SC=C1)/C=N/N2C(=NNC2=S)C3=CC=CC=C3
CCN1C(=C([C@@H](NC1=NCC=C)C2=CC=CC=C2)C(=O)OC)C
CC1CCCCC1NC(=O)C2CCN(CC2)S(=O)(=O)C3=CC=C(C=C3)N4C=NN=N4
COC1=CC(=C(C=C1)CN2CCN(CC2CCO)C3CCC3)F
C1CCC(CC1)CC(=O)O/N=C(/C2=CC=CC=N2)\N
CN1C(=C(C(=O)N(C1=O)C)C(=O)COC(=O)CSC2=CC3=CC=CC=C3C=C2)N
CC(CCC1=CC=CC=C1)NC(=O)C2CCN(CC2)S(=O)(=O)N3CCCCC3
C1CN(CCC1CC2=CC=CC=C2)C(=O)C3=CC(=C(N=C3)Cl)Cl
CCC1=CC2=C(C=C1OC(C)C(=O)NCC3CCC(CC3)C(=O)O)OC(=O)C=C2C4=CC=CC=C4
CCOC1=CC=C(C=C1)N=C2NN=C(CS2)C3=C(C(=C(N3)C)C(=O)OCC)C
CN1C2=C(C=[N+](C=C2)CC(=O)C3=CC=C(C=C3)OC)N=C1C4=C(C=C(C=C4)OC)OC.[Br-]
CC(C)C1=NN2C(=O)C=C(N=C2S1)O
C1CCC(CC1)NC(=O)CN2C=NC3=C(C2=O)C=NN3C4=CC=C(C=C4)Cl
CC12CCC3C1(COC2(C3)C(=O)NCCC4=CC=CC=C4)C
CC1=C(C(=NN1CC2=CC(=CC=C2)F)C)NC(=O)C3=CC=C(C=C3)COC4=CC=CC=C4Cl
C1CC(CN(C1)CC2=C(C=CC(=C2)F)N3C=CC=N3)C(=O)C4=CC5=C(C=C4)OCO5
CC1=CC(=NO1)C(=O)NC2=CC=C(C=C2)S(=O)(=O)N3CCCC3
CCCC1CCC(=CC1=O)C2=CC=C(C=C2)OCC
CN1C2=CC=CC=C2C3=C1N=C(N=N3)SCC4=CC5=NON=C5C=C4
COC1=C(C=C(C=C1)S(=O)(=O)N2C(=CC(=N2)C3=CC=C(C=C3)Cl)N)OC
C1=CC=C(C=C1)S(=O)(=O)N2C(=CC(=N2)C3=CC=C(C=C3)Cl)N
CC1=C[N+](=CC=C1)/C(=C\C(=C=[N-])C#N)/C(=O)C2=CC=C(C=C2)Cl
CC1=C(SC(=N1)C)C2=NN=C(C=C2)SCC(=O)NC3=CC(=CC=C3)Cl
CC1=C(C=C(C=C1)NC(=O)C(=O)NCC2CCCO2)C
CC(C)C1=CC2=C(C=C1)OC(=O)C=C2CN3CCN(CC3)CC4=CC=CC=C4
CC1=CC2=C(C=C1)C(=CC(=O)O2)CN3CCN(CC3)CC4=C(C(=C(C=C4)OC)OC)OC
CC1=CC=C(C=C1)S(=O)(=O)NN2C(NC3=CC=CC=C3C2=O)C4=CC=C(C=C4)OC
CC1=CC=C(C=C1)S(=O)(=O)NN2C(NC3=CC=CC=C3C2=O)C4=CC(=C(C=C4)OC)OC
COC1=C(C=C(C=C1)CCNC(=O)CSC2=NN=NN2CC3=CC4=C(C=C3)OCO4)OC
CN1C=C(C2=CC(=C(C=C2C1=O)OC)OC)C(=O)NC3=C(C=C(C=C3)OC)OC
CN1C=C(C2=CC(=C(C=C2C1=O)OC)OC)C(=O)NC3=CC(=CC=C3)OC
C/C(=N\NC1=CC=CC=N1)/C2=CC=C(C=C2)S(=O)(=O)NCC3=CC=CO3
CC1=CC(=CC=C1)/C(=N/OC(=O)C2=CC(=CC(=C2)OC)OC)/N
COC1=CC=C(C=C1)C(=O)O/N=C(/C2=CC=C(C=C2)Br)\N
CCCOC1=CC=C(C=C1)C(=O)O/N=C(\CC)/C2=CC=C(C=C2)C
CC1=CC=C(C=C1)/C(=N\OC(=O)C2=CC=C(C=C2)Br)/C
C1=CC(=C(C=C1[N+](=O)[O-])NC(=O)CSC2=NC(=CC(=O)N2)N)Cl
C1C(C(=O)N(C1=O)C2=CC=C(C=C2)Br)S/C(=N/N=C/C3=CC=NC4=CC=CC=C34)/N
CC(C)NC(=S)N/N=C/C1=CCC2CC1C2(C)C
CC1=C(C=C(C=C1)CC2C(=O)N/C(=C(/C#N)\C(=O)C)/S2)Cl
CC1CCCCN1S(=O)(=O)C2=CC=C(C=C2)C(=O)NC3=NN=C(O3)C4=CC=CC=C4Cl
CC(C(=O)N1CCN(CC1)C2=CC=C(C=C2)[N+](=O)[O-])N3C(=O)C4CC=CCC4C3=O
CC1=C(C2=C(S1)N=C(N(C2=O)C3=CC=CC=C3)SCCN(C)C)C4=CC=C(C=C4)F
COC1=CC=C(C=C1)N2C=NC3=C(C2=O)C(=CS3)C4=CC=CC=C4
CC(C)N1C=C(C=N1)C(=O)N2CCCC(C2)N3CCN(CC3)C4=CC=C(C=C4)F
C1COCCN1C(=O)C2=C3N=C(C=C(N3N=C2)C(F)(F)F)C4=CC=CS4
CN1C2=C(C=C(C=C2)S(=O)(=O)N3CCC(CC3)C(=O)NCC4=CC=CC=C4)OC1=O
CC1=C(C(=CC=C1)N2CCN(CC2)C(=O)CCCSC3=NC4=CC=CC=C4N3)C
C1=CC=C(C=C1)C(C(=O)N/N=C/C2=CC=C(O2)[N+](=O)[O-])O
CC1=NN=C(S1)SC2=NC3=C(N2CC4=CC=CC=C4Cl)C(=O)N(C(=O)N3C)C
CC1=C(C=C(C=C1)S(=O)(=O)N/N=C/C2=C(C=CC(=C2)[N+](=O)[O-])O)[N+](=O)[O-]
C/C(=N\NS(=O)(=O)C1=CC=CC=C1)/C2=C(C=C(C=C2)OC)OC
CC1=CC(=C(C=C1)C)S(=O)(=O)N/N=C/C2=CC=C(C=C2)N(C)C
COC1=C(C=C(C=C1)CCNC(=O)CCN2C(=O)C3=CC=CC4=C3C(=CC=C4)C2=O)OC
CC1CC(C(=O)O1)CC(=O)NNC2=NC(=CS2)C3=CC=CC=C3
CC1(CC(C(=O)O1)CC(=O)NNC2=NC(=CS2)C3=CC=CC=C3)C
CC(C(=O)NC1=CC2=C(C=C1)OC(=N2)C3=CC=NC=C3)OC4=C(C=C(C=C4)Cl)Cl
CC1=C(C(=NN1)C)S(=O)(=O)N(CC(=O)N2CCC3=CC=CC=C32)C4=CC=C(C=C4)OC
CN(CC(=O)NC1=CC(=CC=C1)OC)C(=O)C2=CC3=CC=CC=C3C=C2
C1CCC(CC1)N2C(=NN=N2)SCC(=O)NCC3=CC=CS3
C/C(=N\NC(=O)CC1=CNC2=CC=CC=C21)/C3=CC4=CC=CC=C4C=C3
CC1=CC=C(C=C1)N2CC(CC2=O)C(=O)N/N=C/C3=C(C=CS3)C
CC1=CC(=CC(=C1)N2C(=O)C3CC=CCC3C2=O)C
CC1C=CCC2C1C(=O)N(C2=O)C3=C(C=C(C=C3)Cl)O
C1CN(C2=CC=CC=C21)C(=O)N
CCOCCCN1C(=O)C2=CC=CC=C2N3C1=NNC3=S
CCCC(C(=O)NCC1=CC=CO1)N(CC2=CC=CO2)C(=O)CNS(=O)(=O)C3=CC=CC=C3
CCOC(=O)C1CCN(CC1)C(=O)CC2=CC=CC3=CC=CC=C32
CC1CCCC(N1C(=O)C(C)SC2=NN=C(N2C)C3=CC=CO3)C
COC1=CC=C(C=C1)C2=CC=NC3=C(C=NN23)C(=O)O
C1=CC(=CC=C1C2=CC=NC3=C(C=NN23)C(=O)O)F
CC1=NN2C(=C1)N=C(C(=C2C3=CC=CC=C3Cl)C#N)SC
CC1=NC2=CC(=NN2C(=C1)C3=CC=C(C=C3)Cl)C
C1=CC(=CC(=C1)C(F)(F)F)C2=CC=NC3=C(C=NN23)C(=S)N
C1=CC(=CN=C1)C2=NC(=C(C=C2)C#N)SCC(=O)N
CN1C=C(C2=CC=CC=C21)/C=C/3\C(=O)NC(=O)N(C3=O)C4=CC=CC=C4
CC1CC(CN(C1)S(=O)(=O)C2=CC(=C(S2)Cl)C(=O)O)C
CC1CCCN(C1)S(=O)(=O)C2=CC=C(S2)Cl
CC1=CC=C(C=C1)C(=O)C2=C(C3=CC=CC=C3O2)N
CCS(=O)(=O)C1=NSC2=NC(=O)/C(=C\C3=CC=C(C=C3)OS(=O)(=O)C4=CC=CC=C4)/C(=N)N21
CC1=CC(=NC(=C1C#N)N2CCN(CC2)S(=O)(=O)CC3=CC=CC=C3)C
C1CN(CCC1CC2=CC=CC=C2)CC#CCOCCOCC3=CC=CC=C3
CCN1C(=NNC1=S)C2=CC3=C(S2)N(N=C3C(F)(F)F)C
C1=CN=C(N=C1C2=C(SC(=C2)Cl)Cl)SCC#N
CC1=C(OC=N1)C(=O)N2CCCC(C2)C(=O)C3=CC=C(C=C3)OC4=CC=CC=C4
C1=CC=C2C(=C1)NC(=O)C(=N2)NC(=S)N
CCCCOC(=O)CCC1=NC2=CC=CC=C2NC1=O
C1=CC(=CC=C1CSC2=NN=NN2C3=CC(=C(C=C3)Cl)C(=O)O)[N+](=O)[O-]
CCC\1C(NC(C/C1=N/O)C2=CC=CO2)C3=CC=CO3
CC1=C(C(=O)N(N1)C2=CC=C(C=C2)[N+](=O)[O-])C=NCCN3CCN(CC3)C(=O)C4=CC=CC=C4
CCN1CCN(CC1)C2=NN=C(C3=CC=CC=C32)C4=CC=C(C=C4)F
CC1=CC=C(C=C1)C2=NN=C(C3=CC=CC=C32)N4CCN(CC4)S(=O)(=O)C
CN(CC(=O)N1CCCCC1)S(=O)(=O)C2=C(C=CC(=C2)OC)OC
CC1=NC(=CS1)C(=O)N/N=C/C2=C(C=NN2)Br
CCOC1=CC=CC=C1NC(=O)CN2C(=O)C3=CC=CC=C3C(=O)N2
CC1(CSC(=NCC2=CC=CC=C2)N1)C
C1=CC(=C(N=C1)SC2=NNC(=N2)N)[N+](=O)[O-]
CC1=CC2=C(C(=CC(=O)O2)C)C(=C1)OCC(=O)N3CCC(CC3)O
CCC1=CC=C(C=C1)N2CC(CC2=O)C(=O)NC3=CC4=C(C=C3)OCCO4
CC(C)C1=NN=C(N1CCOC)SCC(=O)C2=CC=C(C=C2)F
CCN1C(=NN=C1SCC(=O)C2=CC=C(C=C2)Cl)C(C)C
CCC1=NN(C(C1)(C2=CC=NC=C2)O)C(=O)COC3=CC=CC=C3
CC(C1=CC=CC=C1)N=CC2=C(C(=CC=C2)O)O
COC(=O)C1=CC=C(O1)CSC2=NC=NC3=C2OC4=CC=CC=C43
CN1C(=CC(=O)N(C1=O)C)CNS(=O)(=O)C2=CC(=C(C=C2)OC)F
CC1=CC(=CC=C1)OCC2=NN=C(S2)NC(=O)CC3=CC=CS3
C1CN(CCN1C2=CC=CC=N2)/N=C/C(=C/C3=CC=CC=C3)/Br
CC1=NN=C(N1C(C)C)SCC(=O)NC2CCCC2
CNC1=CC=CC=C(C1=O)C2=NC3=CC4=C(C=C3C=C2)OCO4
CN1CCOC(C2=CC=CC=C2C1)C3=CC=CC=C3.Cl
CC1=CC(=C(C=C1)C)N2CCN(CC2)S(=O)(=O)C3=CC4=C(C=C3)N(C(=O)O4)C
CC1=C(C=C(C=C1)Cl)N2CCN(CC2)S(=O)(=O)C3=CC4=C(C=C3)N(C(=O)O4)C
C1CN(CCN1CCCNC(=O)CCNC(=O)CN2C=CC3=CC=CC=C3C2=O)C4=CC=C(C=C4)F
CC1=CC=C(C=C1)CNC(=O)CCS(=O)(=O)C2=C(C=C3C(=C2)OCC(=O)N3)Cl
CN1C=C(C=C1C(=O)NCC2=CC=C(C=C2)OC)S(=O)(=O)N3CCCC3
CC(C1=CC=CC=C1)NC(=O)C2=CC(=CN2C)S(=O)(=O)N3CCCC3
CP(=O)(N1CCOC1=O)OC2=CC=CC=C2
C1=CC(=CC(=C1)NC(=O)C2=CC=CS2)C3=NN=CO3
C1CN(CCN1C(=O)COC(=O)C2=CC=CC=C2C(=O)C3=CC=C(C=C3)Cl)C(=O)C4=CC=CO4
COC(=O)C1=C(C=C(S1)C2=CC=CS2)NC(=O)/C=C/C(=O)O
CCCN1CC2=C(C1=O)C(=CC=C2)C(=O)N3CCN(CC3)C4=CC=CC=C4
CCCCC1=NC2=C(O1)C=CC(=C2)C(=O)NCCC3=CN(N=C3)C
CC1=CC(=C(N1CC2CCCO2)C)C(=O)COC(=O)C3=CC=C(C=C3)O
CC(C)(C)C1=CC=[N+](C=C1)C2=C(SC(=O)N2)/C=N/NC(=O)C3=CC=CC=C3[O-]
CC1=C(C=CC=C1Cl)NC(=S)N2CCCN(C2)CC3=CC=CC=C3F
CN(CC1COCCO1)CC2=NC(=NO2)C3=CC=CS3
CCOC(=O)C1=CC=C(C=C1)N2C(=O)CC(C2=O)N3CCOCC3
CCOC(=O)N1CCN(CC1)C2=C(C(=O)C2=O)NC3=CC4=C(C=C3)OCCO4
CC1=CC=C(C=C1)NC2=NC(=NC(=N2)N3C(=CC(=N3)C)C)N/N=C/C4=CC(=C(C(=C4)OC)OC)OC
CCNC1=C(C(=C(S1)C(=O)C2=CC=CS2)N)C#N
CC1=CC(=CC=C1)S(=O)(=O)NCCC2=CN3C=CC=CC3=N2
CC1=CC2=NC(=CN2C=C1)CCNS(=O)(=O)C3=CC(=C(C=C3)F)C(F)(F)F
C1=CC2=NC(=CN2C=C1)CCNS(=O)(=O)C3=CC=C(C=C3)[N+](=O)[O-]
COC1=CC=CC(=C1OC)C(=O)NC2CCCN(C2)C3CC4=CC=CC=C4C3
CCC1=NN=C(S1)NC(=O)CSC2=NN=C3N2C=CC=N3
C1CN(CCC1C(=O)C2=CC3=C(C=C2)OCCO3)CC(=O)NCC4=CC=CC=C4
CC1=CC=C(C=C1)CNC(=O)NC23CC4CC(C2)CC(C4)C3
CC1CCCC(N1C(=S)NCC2=CC=CO2)C
CCCCN1C2=C(C(=O)NC1=O)N(C(=N2)C3=CC=CC=C3F)CC4=CC=CC=C4
C1COCCN1CCCNC(=O)C2=CC=C(S2)Cl
CN(CCC1=CC=CC=N1)C(=O)NC2=CC(=CC=C2)Cl
C1C[C@H](N(C1)C(=O)[C@H](CCC(=O)N)NC(=O)[C@H](CC2=CC=CC=C2)N3C(=O)C4=CC=CC=C4NC3=O)C(=O)O
CC(C)[C@@H](C(=O)N1CCC[C@H]1C(=O)O)NC(=O)[C@H](CC2=CC=CC=C2)N3C(=O)C4=CC=CC=C4NC3=O
COC1=C(C=C(C=C1)C(=O)O)S(=O)(=O)NCCCN2CCCC2=O
C1CN(C(=O)C(N1)CC(=O)NC2=CC=C(C=C2)Cl)CC3=CC=CC=C3
CC1=CC=C(N1NC(=O)C2=C(C=C(C=C2)Cl)Cl)C
C1COC2=C(O1)C=CC(=C2)N3CC(CC3=O)C(=O)NC4=NC(=CS4)C5=CC=CC=N5
CC1=C(C(=O)N2C(=N1)N=CN2)CC(=O)O
CCC1=C(N=C2N=C(NN2C1=O)NC(=O)C)C
CC1=C(C=CC2=C1OC(=O)C3=C2CCCC3)OCC(=O)NCCCN4C=CN=C4
C1CCC(CC1)NC(=O)CN(C2=CC=CC=C2F)C(=O)CCC(=O)NC3=NC=CS3
CC1=C(N2C=C(C=CC2=N1)Cl)C(=O)N/N=C\C3=CC=CC=C3OC
CC1=CC2=NC(=C(N2C=C1)C(=O)N/N=C\C3=CC=CC=C3[N+](=O)[O-])C
CC1=CN2C(=NC(=C2C(=O)N/N=C/C3=C(C=CC(=C3)OC)OC)C)C=C1
CC1=C(N2C=CC=CC2=N1)C(=O)N/N=C(\C)/C3=C(C=C(C=C3)O)O
CCOC1=CC=C(C=C1)NC(=O)CCN2CCN(CC2)C
CC1=CC=C(C=C1)N(C(C2=CC=C(O2)C)C(=O)NC3CCCC3)C(=O)C4=C(C(=NS4)C(=O)N)N
CC1=CC(=NN1CC(=O)N/N=C(\C)/C2=CC=C(C=C2)OC)[N+](=O)[O-]
C1CN(NC1=O)S(=O)(=O)C2=CC=CC=C2
COC1=NC=C(C=C1)NC(=O)CC2(CCCC2)CC(=O)O
CN1C(=C(C=N1)C#N)/N=C/N2CCCCCC2
C1=CC=C2C(=C1)C(C(=O)N2)(CC(=O)C3=CN=CC=C3)O
CC1=CC=C(C=C1)S(=O)(=O)N2C(=NC(=N2)C3=CN=CC=C3)N
C1CN(CCN1CCNC(=O)NC2=CC(=CC(=C2)Cl)Cl)CC3=CC=CC=C3
C1CCN(CC1)C2=CC=C(C=C2)NC(=O)COC(=O)CCC3=NC4=CC=CC=C4N3C5=CC=CC=C5
C1CCC2(CC1)C(=O)N(C(=O)N2)CC(=O)NC3=CC=CC=C3Cl
C#CC1=CC=C(C=C1)C(=O)NC2=C(C=CC(=C2)C(=O)N)N3CCOCC3
COC1=C(C=C(C=C1)C(=O)NC2=CC=CC=C2N3CCOCC3)[N+](=O)[O-]
CC1=CSC(=N1)SCC(=O)NC2=CC=C(C=C2)S(=O)(=O)N3CCCC3
C#CCSC1=NNC(=N1)C2=CC=CO2
C1CN(CCN1C(=O)C2=CN=CC=C2)S(=O)(=O)C3=CC=CS3
C1=CC=C2C(=C1)C(=O)N(C=N2)NC(=O)C3=C(C=CC=C3F)F
CC1=NC2=CC=CC=C2C(=O)N1NC(=O)C3=CC=CC=C3Cl
CC1=C(C=CC(=C1)C(=O)NN2C=NC3=CC=CC=C3C2=O)[N+](=O)[O-]
C1=CC=C(C=C1)C(=O)NN2C=NC3=CC=CC=C3C2=O
CC1=C(C=CC(=C1OC)/C=C\2/C(=O)N(C(=S)N2)CC3CCCO3)OC
COC1=CC(=C(C=C1)C(=O)N(C2CCCCC2)C3=CC=CC=N3)OC
CCN1C(=O)C2=C(N=C1SCC(=O)N3CCOCC3)SC4=C2CCCC4
CC1=CC(=NN1CCC2=NC3=C4C=C(C(=CC4=NC(=S)N3N2)OC)OC)C
CC1=C(C(=NO1)C2=CC=CC=C2Cl)C(=O)N3CCCN=C3SC
COC1=CC=C(C=C1)NC(=O)CSC2=NC(=CC(=O)N2C3=CC=CC=C3OC)O
C1=CC(=C(C(=C1)Cl)CC(=O)NC2=C(C=NC=C2)Cl)Cl
C1=CC=C(C=C1)CNC(=O)CNC2=CC=CC=C2C3=CC=CC=C3
CN(CCC1CCCCO1)C(=O)C2=NOC(=C2)COC3=CC=CC=C3OC
C=CCC1CC(=CC(N1)CC=C)CC2=CC=CC=C2.Cl
CO/C=C\C=C/C1=NN(N=N1)C2=CC=C(C=C2)Cl
CC1=C(C(=O)NC(=C1)C2=CC=CC=C2)S(=O)(=O)C3=CC=C(C=C3)Cl
CC(CC1=CC=CC=C1)C(=O)NCC2=NC3=CC=CC=C3S2
CCCC1=C(N=NN1C2=NON=C2N)C(=O)N/N=C(\C)/C3=CC=C(C=C3)O
COC1=CC=C(C=C1)NC(=O)CS(=O)(=O)C2=CC=CC=C2Cl
CCN(CC1=CC=CC=C1)C(=O)COC(=O)C2=C(C=CC(=C2)S(=O)(=O)NC3=C(N(N(C3=O)C4=CC=CC=C4)C)C)C
C1CCC(=CC1)CCNC(=O)C2CCN(CC2)S(=O)(=O)C3=CC=CC4=NSN=C43
C1CCN(CC1)C2=C(C(=O)N(C2=O)C3=CC=CC=C3)Cl
CN(C)C(=O)CSC1C2=CC=CC=C2C(=O)N1C3=CC=CC=C3
C1=CC=C2C(=C1)C(N(C2=O)C3=CC=C(C=C3)Cl)O
C1=CC=C(C=C1)C2=NOC(=N2)C3=CC4=CC=CC=C4C=C3
C#CCOC(=O)C1=CC=CC=C1C(=O)N2C3=CC=CC=C3N=N2
COC1=C(C=C(C=C1)/C=N/NC(=O)C2=CN=CC=C2)CN3CCC4=CC=CC=C4C3
COC1=C(C=C(C=C1)CCNC(=O)CCN2C(=O)C3=CC=CC=C3N=C2SCC(=O)N4CCCC4)OC
CCOC(=O)C1=NN(C\2=C1CC/C2=C/C3=CC=CC=C3)C4=CC=C(C=C4)F
C1C/C(=C\C2=CC=C(C=C2)Cl)/C3=C1C=NN3C4=CC=CC=C4C(=O)O
C1CN(CCC1C(=O)N)C(=O)CCC(=O)N2CCOC3=C2C=C(C=C3)Cl
COC1=C(C(=CC=C1)OC)C(=O)NC2=CC3=C(C=C2)C4=CC=CC=C4C3
COC1=CC(=CC(=C1OC)OC)C(=O)NC2=CC3=C(C=C2)C4=CC=CC=C4C3
CN1C(=NN=C1SCC(=O)NC2=CC3=C(C=C2)NC(=O)N3)C4=CC=CC=C4
CC(=O)NC1=CC=C(C=C1)N(C(C2=CC=NC=C2)C(=O)NC3CCCC3)C(=O)C4=CC=CO4
CC1=NC(=C(N1CC2=CC=CC=C2)SC3=NC4=CC=CC=C4N3)[N+](=O)[O-]
CC(C)C1=CC=C(C=C1)NC2CCCN(C2)C(=O)CCN3CC4=CC=CC=C4C3=O
CCN1C(=NN=C1SC2=NC=C(C=C2)[N+](=O)[O-])C3=CC=CO3
COC1=CC=CC(=C1)CNC(=O)C2CCC(CC2)CNC3=NC(=S)NC4=CC=CC=C43
COC1=CC=C(C=C1)CNC(=O)C2CCC(CC2)CNC3=NC(=S)NC4=CC=CC=C43
CCN1C(=C(/C(=C/C2=CC=CO2)/C1=O)C(=O)OC)C
CC1=C(/C(=C/C2=CC=CO2)/C(=O)N1)C(=O)OC
C1CN(CCC1(C2=CC(=CC=C2)F)O)CC(=O)NCCC3=CNC4=CC=CC=C43
CC(C)C1=CC=C(C=C1)OCC(=O)NC2=CC=CC3=C2CCCC3
C1=CC(=CC=C1C2C3=C(C=C(C=C3)N)OC(=C2C#N)N)Cl
COC1=CC=C(C=C1)S(=O)(=O)NC2=CC=CC=C2SC3=NC=C(C=C3)C(=O)OC
C1CCC2=C(CC1)SC=C2C(=O)NCC3=CC=CC=C3
C1=CC=C(C=C1)C(=O)CN2C=CSC2=NC(=O)C3=CC=CO3
CC1=CC=C(C=C1)/C=C/C(=C/2\C3CC(N(C2=O)C)(OC4=CC=CC=C34)C)/O
CC1=C[N+](=CC=C1)CC(=O)NC2=CC(=C(C=C2)C)C.[Cl-]
C1=CC=[N+](C=C1)CC(=O)NC2=CC=CC=C2C(F)(F)F.[Cl-]
CN(CC1=CC=CC=C1)C(=S)NC(=O)C2=CC=CC=C2
C1=CC=NC(=C1)C(=O)N/N=C/C2=CC=CO2
CN1C(=NC(=N1)[N+](=O)[O-])SC2=NN=C(O2)C3=CC=CC=C3
CC1=CC=C(C=C1)NC(=O)C2=CC(=NC3=CC=CC=C32)OC
COC1=CC=CC=C1N2CCN(CC2)S(=O)(=O)C3=CN=CN3
CCN1C=C(C(=O)C2=C1N=C(C=C2)C)C(=O)NCCOC
CC1=NN(C(=C1Cl)C(=O)NC(=S)NC2=CC=C(C=C2)[N+](=O)[O-])C
CC(=O)NC(CC1=CNC2=CC=CC=C21)C(=O)NCC3=CC4=C(C=C3)OCO4
C1OC2=C(O1)C=C(C=C2)CNC(=O)CCC3=CNC4=CC=CC=C43
CC1CCN(CC1)C(=O)C2CCCN(C2)C3=NC=NC4=C3N=C5N4CCCCC5
C1=CC(=CC=C1CN2C=C(C=N2)N)F.Cl
CC1=C(C(=NN1CC2=CC(=CC=C2)C(=O)O)C)[N+](=O)[O-]
C1=CC=C(C=C1)CN2C=CC(=N2)N
CCN1C(=NN=C1SCC(=O)NC2=CC=CC=C2OC)C3=NC=CN=C3
CCOC(=O)CC1CCCCN1CC2=C(OC(=N2)C3=CC(=C(C=C3)F)OC)C
CC1=CC(=CC=C1)C(=O)NCCC(=O)NC2=CC(=C(C=C2)F)[N+](=O)[O-]
C1=CC=C(C(=C1)C(=O)NCCC(=O)NC2=CC=CC(=C2)C#N)Cl
COC1=CC=CC(=C1)NC(=O)CCNC(=O)C2=CC=CC=C2Cl
CCCN1C=NC2=C1C=CC(=C2)NC(=O)C3=CC=CS3
CC1=C2C(=NN1)CC(CC2=O)(C)C
COC1=CC=C(C=C1)CC(=O)NC2=CC=C(C=C2)C3=NOC(=N3)C4=CC(=CC=C4)OC
COC1=CC=C(C=C1)CC(=O)NC2=CC=C(C=C2)C3=NOC(=N3)C4=CC(=C(C(=C4)OC)OC)OC
CC(C)CN1C2CCCC1CC(C2)NC(=S)NC3=CC(=CC=C3)OC
C1=CC=C(C=C1)CCC2=NC(C3=C(N2)N(C(=O)NC3=O)CC4=CC=CO4)(C(F)(F)F)C(F)(F)F
C1=CC=C2C=C(C=CC2=C1)C3=NN(C=C3C(=O)N)CCC#N
CC1=C(C=C(C=C1)/C=C(\CCC(=O)O)/C2=NC3=CC=CC=C3S2)[N+](=O)[O-]
CNC1=C(C=C(C=C1)/C=C(\CCC(=O)O)/C2=NC3=CC=CC=C3S2)[N+](=O)[O-]
CC1=C(SC2=C1C(=O)N(C=N2)CC(=O)NCCCC(=O)NC3=CC(=C(C=C3)OC)OC)C
CCCC(=O)NC1=NN=C(S1)SC2=CC=C(C=C2)N(C)C
CN(CC(=O)NC1=C(C(=C(C=C1)F)F)F)C2=C3C=CSC3=NC=N2
C1COCCN1CCCNC(=O)C2=CC(=C(C=C2)SC3=CC=C(C=C3)Br)[N+](=O)[O-]
CC1=C(C=C(C=C1)N(CC(=O)NC2=C(C=CC(=C2)Cl)OC3=CC=CC=C3)S(=O)(=O)C)C
CCCCNC(=S)N(CCO)CC1=CC2=CC3=C(C=C2NC1=O)OCCO3
CN1C(=NN=C1SCC(=O)C2=CC=C(C=C2)F)CC(=O)NC3=CC=CC=C3OC
COC1=CC=CC=C1N2CCN(CC2)CC(=O)C3=CC=C(C=C3)F.Cl
COC1=C(C=C(C=C1)C(=O)CN2CCN(CC2)C3=CC=C(C=C3)F)OC
C1CN(CCN1CC(=O)C2=CC(=C(C=C2)O)O)C3=CC=CC=C3F
CC(C1CCCO1)NC(=O)C2=CC3=C(C=CC(=C3)[N+](=O)[O-])OC2=O
CC1=C(C=C(N1CC(=O)N2CCN(CC2)C3CCCC3)C4=CC=CC=C4)C(=O)C
CC(C)NC(=O)C(C(C(=O)O)OC(=O)C1=CC=CC=C1)OC(=O)C2=CC=CC=C2
COC(=O)CSC1=NNC(=N1)C2=CC=NC=C2
CC1=C(C=C(C=C1)C(C)C)S(=O)(=O)NC2=CC=NC=C2
CN1C=NN=C1SCC2=CC=C(C=C2)C(=O)N3C(=C(C=N3)C#N)N
CCN1C(=NNC1=S)C(C)NC(=O)C2=CC=CS2
CC1=CC=CC=C1C2=NC(=C(O2)C)CS(=O)CC(=O)NC3CC3
C1CN(CCN1CC(=O)NCC(F)(F)F)S(=O)(=O)/C=C/C2=CC=CC=C2
CN1C=C(C=C1P(=S)(N2CCOCC2)N3CCOCC3)P(=O)(N4CCOCC4)N5CCOCC5
CC1=C(N=C(O1)C2=CC=CC3=CC=CC=C32)CN4CCC[C@H]4CO
CC1=CC=C(C=C1)S(=O)(=O)NN2C(=O)C3=CC=CC=C3NC2(C)C
CN1C=C(C(=N1)C(F)(F)F)S(=O)(=O)NCC2=CC3=C(C=C2)OCO3
CC1=NC(=CC=C1)/C=N/NC(=O)C2=CC(=NC3=CC=CC=C32)C
CC1=CC=C(C=C1)S(=O)(=O)CC#CCOC(=O)C2=CC=C(C=C2)[N+](=O)[O-]
CC(=O)N1CCN(CC1)C(=O)CN2C3=CC=CC=C3OC2=O
CC1=C(C=CC(=C1)F)NCC2=CC=NC=C2
CN(CCN1CCC2=CC=CC=C2C1)CC3=NC(=NO3)C4=CC5=C(C=C4)OCO5
CC1=C(C(=O)N(N1C)C2=CC=CC=C2)NC(=O)C3=CC=C(O3)Br
CCCC1=CC(=NO1)C(=O)NC2=CC=C(C=C2)C
CC1=C(NC(=O)N=C1)SCC2=CC(=CC=C2)C(F)(F)F
CC(C1=NN=C(N1C)SCC(=O)NC2=NCCS2)NC(=O)C3=CC=CC=C3F
CC1=CC(=C(C=C1)C)OCC(CN2CCN(CC2)CCN3C(=O)C4=CC=CC5=C4C(=CC=C5)C3=O)O.Cl
CC1=NC(=NN1)SCC2=CC(=C(C=C2)O)[N+](=O)[O-]
C1=CC(=CC=C1CSC2=NNC(=N2)N)F
CC1=NC(=NN1)SCC2=CC(=C(C=C2)Cl)Cl
CCCOC1=CC=C(C=C1)C2C(=C(C(=O)N2C3=NOC(=C3)C)O)C(=O)C4=CC5=CC=CC=C5O4
CCNC(=O)CC1C(=O)N(C(=NC2=CC=C(C=C2)C)S1)CC
CN(CC1=C(C(=C(C=C1)OC)OC)OC)C2=C3C=CSC3=NC=N2
C1CN=C(C2=CC=CC=C21)C3=CC=CO3.Cl
CN1C2=CC=CC=C2/C(=C/3\C(=O)N=C(S3)N4CCCCCC4)/C1=O
CC1=C(C=NN1C)/C=N/NC(=O)C2=C(OC=C2)C
CC1=CC=C(C=C1)C2=NN(C3=NC=NC(=C23)NS(=O)(=O)C4=CC=C(C=C4)[N+](=O)[O-])C(C)(C)C
CC(=NCC1=CN=CC=C1)C2=C(C3=CC=CC=C3C2=O)O
CC1=NC(=C(C=C1)OCCOC2=CC=C(C=C2)OC)[N+](=O)[O-]
CC(=O)N(C1CS(=O)(=O)C=C1)C2=C(C=C(C=C2)OC)OC
CC(C)CC(=O)NC1=NC=NC2=C1C(=O)CC(C2)(C)C
COC1=CC(=C(C=C1)C(=O)C2CCCN(C2)CC3=C(C=CC(=C3F)F)F)OC
CCOC1=CC=C(C=C1)CN2CCCC(C2)C(=O)C3=CC=CC=C3OC
COC1=C(C=C(C=C1)CN2CCCC(C2)C(=O)C3=CC=CC=C3SC)O
C1C2=C(C(=CC=C2)C(=O)NCC3=CC=C(C=C3)F)C(=O)N1CC4=CN=CC=C4
COC1=C(C=C(C=C1)CCNC(=O)C2CCCN2C(=O)NC3=CC=C(C=C3)Cl)OC
C1CC(N(C1)C(=O)NC2=CC=CC=C2)C(=O)NCCC3=CC=CC=C3
CC(C)(C)CC(C)(C)NC1=C(N=C2N1C=CN=C2)C3=CC(=C(C=C3)OC)O
CC1=CC(=CC=C1)OCCCC2=C(NN=C2C)C
CC1=CC(=O)NC(=N1)SCC2(C3CC4CC(C3)CC2C4)O
C1N(CSC(=S)N1CC2=CC=CC=C2)CC3=CN=CC=C3
CC1=CC=C(C=C1)OCC(=O)NC2CCS(=O)(=O)C2
CNC(=O)C1=C2CCCCC2=NC3=C1C=C(C=C3)Br
COCCCNC(=O)CSC1=C2CCCCC2=NC3=C1C=C(C=C3)Cl
CC1=CC(=C(N1CC=C)C)C(=O)CN2C(=O)C(=C(C=N2)Cl)Cl
C1COCCN1CCNC(=O)C2=C(C=C(C=C2)[N+](=O)[O-])NC(=O)C3=CC=CC=C3
C1CCC(=CC1)CCN2C(=C(C(=O)NC2=O)C=NC3CCN(CC3)CC4=CC=CC=C4)O
C1CCC2=C(C1)C3=C(S2)N=CN=C3SCC4=CC=CC=C4F
CN(C)C1=C(N=C(O1)COC2=CC=C(C=C2)F)C#N
CC1=CC=C(C=C1)NC(=O)CS(=O)CC(=O)N(C2=CC=CC=C2F)C(C)C(=O)NC3CCCC3
CCC1=CC=C(O1)C(=O)NCC2COC3=CC=CC=C3O2
CCN1C(=NN=C1SCC(=O)N2CCC(CC2)C)COC3=CC=CC=C3C
CC1=CC2=C(C=C1C)NC(=O)C(N2)CC(=O)NCCC3=CC(=C(C=C3)OC)OC
CC1=CC(=NN1C2=CC(=O)N(C(=O)N2C)C)C
C1=CC=C(C=C1)CNC(=O)CC(C2=CC=CC=C2)C3=CC=CC=C3O
CC1=CC(=C(C(=C1N2C=NN=N2)C)S(=O)(=O)NC3=CC=C(C=C3)N(C)C)C
CCOC(=O)C1(CCN(CC1)CC2=CC(=C(C(=C2)OC)O)OC)CCOC3=CC=CC=C3
CCOC(=O)C1(CCN(CC1)CC2=C(C=CC(=C2)OC)OC)CCOC3=CC=CC=C3
CSC1=CC=C(C=C1)CN2CCC(CC2)(CCOC3=CC=CC=C3)CO
C1COCCN1C2=CC=C(C=C2)NC(=O)CSC3=NC4=CC=CC=C4C(=O)N3C5=C(C=C(C=C5)F)F
C1COCCN1CCCN(CC2=CC=CO2)C(=S)NC3=CC=CC=C3Cl
C1CC(=O)N(C1)CCCNC(=O)C(=O)NCC2N(CCCO2)S(=O)(=O)C3=C(C=CC(=C3)F)F
C1COCCN1C(=O)COC(=O)[C@H](CC2=CC=CC=C2)NC(=O)C3=CC=CS3
C1CN(CCC12OCCO2)C(=O)C3=CC=C(C=C3)CNC(=O)C4=CC(=CC=C4)Br
CC1=CC(=C(C=C1)C)C(=O)COC(=O)C2=CC=CC=C2N3C(=O)C4C5CCC(C5)C4C3=O
CCN1CCN(CC1)C(=O)C2CCN(CC2)S(=O)(=O)N3CCC4(CC3)OCCO4
C1CN(CC=C1C2=CC=CC=C2)CC3=NC4=C(C(=CS4)C5=CC=CS5)C(=O)N3
C1=CC(=CN=C1)C2=NC3=C(N2)C=C(C=C3)NC(=O)C4=CC=CO4
CCOC1=C(C=CC(=C1)CNC2=NC=NN2)OCC(=O)NC(C)(C)C
COC1=C(C=C(C=C1)CNC2=NC(=NN2)SC)OC
CC1=CC=C(C=C1)S(=O)(=O)N2CCC(CC2)C(=O)N[C@@H](CC3=CC=CC=C3)C(=O)O
C1CN(CCC1C(=O)NCCC2=CC=C(C=C2)S(=O)(=O)N)S(=O)(=O)C3=C(C=CC=C3Cl)Cl
C1OC2=C(O1)C=C(C=C2)C3=NNC(=C3)C(=O)N/N=C/C4=CC=C(C=C4)F
CC1=C(SC(=N1)NC(=O)C2CC2)C(=O)N3CCCCC3
C1CCC(CC1)N2C(C(CCC2=O)C(=O)O)C3=CC=CC=C3
CC1=CC=C(C=C1)CNC(=O)COC(=O)C2CCN(CC2)S(=O)(=O)C3=CC=CS3
CC1=C(SC(=C1C#N)N)C(=O)N/N=C/C2=CN=CC=C2
C1=CC=C2C(=C1)NC(=N2)C3=CC=CS3
CC1=CC=C(C=C1)N2C(=NN=C2SCC(=O)OC)C3=C(OC=C3)C
CC1=C(SC(=N1)C2=CC=NC=C2)C(=O)NC3=CC=C(C=C3)Cl
C1CCN(C1)CC2=C(C(=O)C=C(O2)CO)O
CN1C=CC=C1/C=C/2\C(=O)NC(=O)N(C2=O)CC3=CC=CO3
CC1=CC2=C(C=C1)N=C(N=C2C3=CC=CC=C3)NCC(=O)NN
CCOC1=NC2=C(C=C(C=C2)C)C(=N1)C3=CC=CC=C3
C=CCSC1=NC2=C(C=C(C=C2)Cl)C(=N1)C3=CC=CC=C3
CC(C)(C)C(=O)NNC1=NC2=C(C=C(C=C2)Br)C(=N1)C3=CC=CC=C3
C/C(=N\NC(=S)NC1=CC=CC=C1)/C2=C(N(C(=O)N(C2=O)C)C)O
CC1=CC(=O)NC(=N1)SCC(=O)NC2=NC3=CC=CC=C3S2
CC(=O)NC1=CC=CC(=C1)C(=O)OCCCOC2=CC=C(C=C2)F
C1=CC(=CC=C1C(=O)OCCCOC2=CC=C(C=C2)F)NC(=O)CC#N
CCOC(=O)C1(CCN(CC1)C(=O)C2=CC3=C(C=C2)NC=C3)CC4=CC=C(C=C4)OC
CC1=C(C=C(C=C1)C(=O)N/N=C/C2=CC=CC=C2OC(=O)C3=CC(=C(C(=C3)OC)OC)OC)Cl
COC1=CC(=CC(=C1OC)OC)C(=O)OC2=CC=CC=C2/C=N/NC(=O)C3=C(C=C(C=C3)Cl)Cl
CC1=NN=C(N1CCCOC)SCC(=O)NNC(=O)COC2=CC=C(C=C2)Cl
CC1=C(OC2=CC=CC=C12)C(=O)NC3=NC=C(C=C3)Cl
C1=CC=C(C=C1)C2=C(SC(=N2)C3=CC=CC=C3Cl)CC(=O)NC4=CC=C(C=C4)F
CCN1C=CN=C1CN2CCC(CC2)(CC3=CC=C(C=C3)Cl)C(=O)OCC
CC(C)(C)C1=CC=C(C=C1)C(=O)N2CCC(CC2)C(=O)N3CCN(CC3)C4=CC=CC=C4OC
CC1=CC(=NO1)C2=NN=C(O2)SCC(=O)NC3CCCC3
C1CCN(C1)S(=O)(=O)C2=CC=CC(=C2)NC(=O)CC3=CC(=CC=C3)C(F)(F)F
CCOC(=O)CC1(CCCCC1)NC(=O)C2CCC(=O)N(C2)CCC3=CC=C(C=C3)OC
CCOC1=CC=C(C=C1)NC(=O)C2CCN(CC2)C(=O)NCC3=CC=CC=C3
C1CN(CCC1C(=O)NC2=CC=CC=C2F)C(=O)NCC3=CC=CC=C3
CCOC1=CC2=NC(=C(C=C2C=C1)C3CC(=NN3S(=O)(=O)C)C4=CC=CO4)Cl
C1=COC(=C1)CNC(=O)NC(=O)C2=CSC(=C2)[N+](=O)[O-]
COC1=CC=CC=C1OCCOCCN2C=NC3=CC=CC=C3C2=O
C1C(=O)N(CC(=O)N1C2=CC=C(C=C2)Cl)NC(=S)NC3=CC=C(C=C3)Cl
C1CCC(CC1)N2C(=NN=N2)CN(CC3=CC=CO3)CC4=CC=CS4.Cl
COC1=C(N=NC(=N1)C2=CC=CC=C2)C(=O)OC
CC1=CC=C(O1)C(=O)C2=C(C(=O)N(C2C3=CC(=C(C=C3)OC)OC)C4=NOC(=C4)C)O
CCN1C(=NN=C1SCC(=O)N=NC2=C(NC3=CC=CC=C32)O)C4=CC=C(C=C4)C(C)(C)C
CC(C(=O)NCCC1=CCCCC1)NS(=O)(=O)C2=CC=C(C=C2)Cl
C1CCN(C1)C(=O)C2CCC(=O)N(C2)CCC3=CC(=CC=C3)F
CC1=CC(=NO1)NC(=O)CN2C3=C(CCC3)C(=N2)C(F)(F)F
C1=CC=C(C(=C1)C=O)OCC2=C(SN=N2)Cl
COC1=C(C=C(C=C1)Cl)NC(=O)NCC2=CC=CO2
CC1=C(SC2=NC(=CN12)C3=CC=C(C=C3)OC)C(=O)NC4=C(C=CC(=C4)NC(=O)C)OC
CCOC(=O)N1CCN(CC1)C(=O)C2=CC=CN3C2=NC4=C(C3=O)C=C(C=C4)Cl
CC1=NN=C2N(C1=O)N=C(S2)SCC(=O)NC3=CC=C(C=C3)Br
CC1=CC(=CC=C1)NC(=O)CCN2CCCCC2.Cl
C1CCN(CC1)CCC(=O)NC2=CC=C(C=C2)Br
COC1=CC=C(C=C1)NC(=S)N(CCCN2CCCCC2)CC3=CC=CS3
CC1=CC=CC=C1OCC(=O)NC(CC2=CNC3=CC=CC=C32)C(=O)O
C1CC1C(=O)N/N=C/C2=CNC3=C2C=C(C=C3)Br
C1CC1C(=O)NN(C2=NC3=CC=CC=C3S2)C(=O)C4CC4
CN(C)S(=O)(=O)C1=CC(=C(C=C1)Cl)NC(=O)COC(=O)CCSC2=CC=CC=C2
C1=CC=C(C(=C1)N2C(=O)C3=CC4=C(C=C3C2=O)C(=O)N(C4=O)C5=CC=CC=C5O)O
CC1=C(C(=O)N(N1C)C2=CC=CC=C2)NC(=S)NC(=O)COC3=CC=CC=C3
C1=CC2=NC=CN=C2C(=C1)NC3=CC=C(C=C3)F
C1=CC=C(C=C1)C2=CC(=C(C(=O)N2)C#N)C3=CC=CO3
CCN1C=C(C(=O)C2=C1N=C(C=C2)C)C(=O)OCC3=CC=CC=C3
CC1=NN(C(C1)(C(C(F)(F)F)(F)F)O)C(=O)CC2=CC=C(C=C2)[N+](=O)[O-]
CCCC1=NN(C(C1)(C(F)(F)F)O)C(=O)CC2=CC=C(C=C2)OC
CC1=CC=CC=C1C(=O)OC2=CC=C(C=C2)SC3=CC=C(C=C3)O
CCOC(=O)N1CCN(CC1)C(=O)C2=C3N=C(C=C(N3N=C2)C(F)F)C4=CC=C(C=C4)C
CN(CC1=NC=CN=C1)CC2=C(N=C3N2C=C(C=C3)Cl)C(=O)N4CCC5=CC=CC=C5C4
C1=CC=C2C(=C1)N=CN2/N=C/C3=C(C=CC(=C3)[N+](=O)[O-])O
CC1=NN(C2=C1C=C(S2)C(=O)NNC(=O)COC3=CC=CC4=CC=CC=C43)C5=CC=CC=C5
C1COCCN1C2=NC3=C(S2)C=C(C=C3)C(=O)NCC4=CC(=CC=C4)F
CC(C)(C)C1=NN(C(=C1[N+](=O)[O-])C(=O)NC2CCCCC2)C
CN1C2=CC=CC=C2C(=CC1=O)SCC(=O)NC3=CN=CC=C3
CC1=CC=C(C=C1)C(=O)N/N=C/C2=CC(=C(C=C2)OC)CN3CCN(CC3)C4=CC=C(C=C4)F
COC1=CC=CC=C1CNC(=O)C2=CC3=C(C=C2)C(=O)N(C(=S)N3)CCCN4CCCC4=O
CC1=CC=C(C=C1)CS(=O)(=O)C2=NC3=C(CCCC3)C(=N2)N(C)C
CCOC(=O)C1CCN(CC1)C(=O)C2=CC3=C(C=C2)C(=C4CCCCC4=N3)SCC(=O)O
CSC1=CC=CC(=C1)NC(=S)N(CCCN2CCCC2)CC3=CC=CS3
CC1(CC(=C(C(=O)C1)N=NC2=CC3=C(C=C2)N=CS3)O)C
C1CCC(=CC1)CCNC(=O)C(=O)NCC2=CC=CC=C2Cl
CC1=CC=CC=C1CN2CCCN(S2(=O)=O)CC3=CC=C(C=C3)Cl
COC1=CC(=CC(=C1OC)OC)NC(=O)C2=CC3=C(C=C2)C(=C4CCCCC4=N3)SCC(=O)O
COC(=O)CCN(C1CCCCC1)S(=O)(=O)C2=CC=C(C=C2)S(=O)(=O)NC3CCCCC3
C1CCC(CC1)NC(=S)N(CCC2=NC3=CC=CC=C3N2)C4CCCC4
CCC1=CC2=C(N=CN=C2S1)N3CCN(CC3)C(=O)C4=CC=CO4
CC1=CC2=C(C(=C1)Cl)OC(=C2C)C(=O)N(C)C(C)C3=CC=CC=N3
CC(C)(C)N1C(=NN=N1)C(C2=CC3=C(C=C2)N=CC=C3)N4CCSCC4
CCN1C(=C(C=N1)Br)C(=O)NC2=CC=C(C=C2)C3=CC=NO3
CC1=CC=C(C=C1)S(=O)(=O)N2C(CCC2=O)C(=O)N
CC1=CC(=C(N1C2=CC=CC=C2F)C)/C=C/3\C(=C(C(=N3)C)C(=O)OC)O
C1CCC(C1)NC(=O)CCCCC(=O)NC2CCCC2
CCN1C(=NC2=C1C=C[N+](=C2C)CC(=O)C3=CC=C(C=C3)Br)C.[Br-]
CCOC(=O)N1CCN(CC1)C2=C(C(=O)C2=O)N3CCN(CC3)C4=CC=C(C=C4)F
CCCOC1=CC=C(C=C1)N2C(=O)CC(C2=O)N(CC3=CC=CO3)C(=O)C
CC1=C(C(=NN1CC(=O)NC2=CC=NC=C2)C)[N+](=O)[O-]
C1CC(CN(C1)C(=O)CCC2=NNC(=O)CC2)C(=O)C3=CC(=CC=C3)C(F)(F)F
CC(C)CNC(=O)C1CC(=O)N(C1)C2=CC=C(C=C2)OCC(=O)NC3=CC(=CC=C3)OC
CC1=CC=C(C=C1)NC(=O)COC2=CC=C(C=C2)N3CC(CC3=O)C(=O)NCC=C
C1CN(CCN1)C(=O)N2CCOCC2
CNC(=S)NC1CC2CCCC(C1)N2CC3=CC=CO3
C1=CC(=NC(=C1)C(=O)OCC(=O)C2=CC=CS2)C(=O)OCC(=O)C3=CC=CS3
CC1=CC(=CC=C1)C2=C(NC(=O)C=C2O)Cl
CN1C2C(C3=C1C=CC(=C3)Br)N=NC(=N2)SCC(=O)N(C)C4CCCCC4
CC1=CC(=NN1CC(COC2=CC=CC=C2OC)O)C
CC1=CC(=NN1CC(COC2=CC=CC=C2[N+](=O)[O-])O)C
CC1=CC(=NN1CC(COC2=CC=CC=C2)O)C
C1CC2=CC=CC=C2N(C1)C(=O)CCCOC3=CC=CC=C3
C1CS(=O)(=O)CC1NC(=O)COC(=O)C2=CC=C(C=C2)NS(=O)(=O)C3=CC4=C(C=C3)OCCO4
CC(C)NS(=O)(=O)C1=CC(=C(C=C1)OCC(=O)N2CCN(CC2)CC3=CC4=C(C=C3)OCO4)Cl
C1CCC(CC1)NC(=O)N2CCCC(C2)CNS(=O)(=O)CC3=CC=CC=C3
CCOC(=O)C1=NNN(C1=O)C2=CC(=CC(=C2)Cl)Cl
CCC1C(=O)N(C2=C(O1)C=CC(=C2)C)CC(=O)NCCN3C(CCCC3C)C
CC1=CC(=CC=C1)CC(=O)N2CCC(CC2)N3CCC(CC3)C(=O)N4CCOCC4
CC1=CC(=C(C=C1)NC2=NCC(=O)N2CC3=CC=C(C=C3)OC)C.Cl
CCCN(CC(=O)NC1=CC=CC=C1C)C(=O)COC2=CC3=C(CCC3)C=C2
CCCCCCN1C2=C(N=C1N3CCN(CC3)CC4=CC=CC=C4Cl)N(C(=O)NC2=O)C
CCOC(=O)/C=C\1/C(=O)N(/C(=C(/C#N)\C(=O)NC)/S1)C2=CC=CC=C2
C1CN(CCN1CCC2=CC=CC=C2)S(=O)(=O)C3=CC=CC=C3F
C1CN(CCN1CCC2=CC=CC=C2)S(=O)(=O)C3=CC(=C(C=C3)F)F
CC1=CC(=NO1)NC(=O)C2=NOC(=C2)C3=CC(=C(C=C3)OC)OC
CC(C)C1=CC=C(C=C1)S(=O)(=O)N2CCN(CC2)C(C)C(=O)NC3=CC=CC=C3C4=CC=CC=C4
CN(C)C1=CC=C(C=C1)N2C(=O)CSC2=S
CC1=C(C2=CC=CC=C2N1)SCC3=NN=C(N3C)SCC4=CC=C(C=C4)Cl
CC1=C2CCCCC2=C(C(=N1)N3CCN(CC3)C(=O)C4=CC=CO4)C#N
CCN1C=CN=C1CN2CCC(CC2)N3C(=CC=N3)NC(=O)C4=CC=CC=C4OC
C1=CC(=CC=C1C(=O)NNC2=NN=C(C=C2)Cl)Cl
CC1=CC=CC=C1N2C(=C(C(=O)NC2=S)/C=N/NC(=O)C3=CC=CC=C3O)O
CC1=CC(=C(N1C2=CC3=C(C=C2)OCO3)C)/C=C(/C#N)\C(=O)NC4=CC=C(C=C4)OC
CCC1=CC2=C(S1)N=CN=C2SCC(=O)C3=CC=C(C=C3)C
CC(C1=CC=CC=C1)NC(=O)C(C)N2C(=O)C3C4CC(C3C2=O)C(C4Br)Br
C[C@@]12C[C@@H](CC(C1)(C)C)N(C2)CC3=CN(N=C3C4=CC5=C(C=C4)OCCO5)C
CC1=CC=C(C=C1)C(=O)N/C(=C\C2=CC(=CC=C2)[N+](=O)[O-])/C(=O)NC(CC3=CC=CC=C3)C(=O)O
CC1=CC2=C3C(=C1)C4(C(=C(OC5=C4C(=O)CC(C5)(C)C)N)C#N)C(=O)N3C(CC2(C)C6=CC=CC=C6)(C)C
CC1=CC=C(C=C1)OCCOCCOC2=C(C=C(C=C2)Br)/C=N\NC(=O)C3=CC=NC=C3
CCOC1=CC=C(C=C1)/C=C/C2=CC3=C(C(C2)(C)C)SC(=C3C#N)NC(=O)CSC4=NNC(=N4)N
C1=CC=C(C=C1)OCCCC(=O)NCC2=CC=CO2
CC1=C/C(=N\OS(=O)(=O)C2=CC=CC=C2)/C(=CC1=O)C(C)C
CC1CC1C(=O)NC2=NC(=CS2)C3=CC=C(S3)Cl
CCOC(=O)C1CCN(CC1)C(=O)C2=C(N3C=C(N=C3S2)C4=CC=CC=C4)C
CC1=CC=C(C=C1)N2C(=CC(NC2=S)(C)C)C
CCCOC1=CC=C(C=C1)C(=O)NC2CCSC3=CC=CC=C23
COC(=O)C1=CC=C(C=C1)C(=O)NC2CCSC3=CC=CC=C23
C1=CC=C(C=C1)C(=O)COC(=O)CSC2=NN=C(S2)N
CC1=CC(=CC=C1)C2=NOC(=N2)CCC(=O)NCCC3=CC=CC=C3
CC1(C2=CC=CC=C2C(=O)N(C1=O)C3=CC=CC=C3F)C
CCOC(=O)C1CCN(CC1)C(=O)C2CC(=O)N(C2)C3=CC4=C(C=C3)OCCO4
CC1=CC(=CC=C1)NC(=S)NC(C(Cl)(Cl)Cl)NC(=O)C2=CC=CO2
CCOC(=O)C1=C(C2=CC=CC=C2O1)NC(=O)C3=C(C(=CC=C3)OC)OC
CC(C)CCN1C=NC2=C(C1=O)C=NN2C3=CC=C(C=C3)F
CC(C)SC1=NC2=C(C=NN2C3=CC=CC=C3)C(=O)N1
CC(=O)CN1C=NC2=C(C1=O)C=NN2C3=CC=CC=C3
CCSC1=NC2=C(C=NN2C3=CC(=C(C=C3)C)C)C(=O)N1
CCCCSC1=NC2=C(C=NN2C3=CC=CC=C3)C(=O)N1N
CCN1CCC2=C(C1)SC(=C2C(=O)N)NC(=O)CN3C(=O)C4=CC=CC=C4C3=O.Cl
CC1=CC=C(N1N2C(=O)/C(=C\C3=CC=C(C=C3)Cl)/SC2=S)C
COC1=CC=CC(=C1O)C2NC3=CC=CC=C3C(=O)N2C4=CC=C(C=C4)F
CN1C(=O)C(N(C1=S)CCC2=CC=C(C=C2)F)CC(=O)NC3=CC=C(C=C3)OC
C1CCN(CC1)C2CCN(CC2)S(=O)(=O)C3=CC=C(C=C3)C#N
CC1=C(C2=CC=CC=C2N1)CN3CCN(CC3)C4=CC=CC=N4
C1COCCN1C(CNC(=O)C2=CC(=CC=C2)[N+](=O)[O-])C3=CC=CO3
C1CC2=C(C1)C=C(C=C2)OCCOCCN3CCN(CC3)CC4=CC=CC=C4.C(=O)(C(=O)O)O
COCCCN1C(=O)/C(=C/C2=CC(=C(C=C2OC)N3CCCC3)OC)/SC1=NC4=CC=CC=C4
CC1=C(C=C(C=C1)S(=O)(=O)NCCC(=O)NC2=NN=C(S2)C3CC3)C
COC1=CC=CC(=C1)N2C=CN=C2SCC(=O)NC3=CC=CC=C3F
CC1=C(C(=NO1)C)S(=O)(=O)N(CC2=CC=CC=C2)C(C)C
CCCCN1C(=C(C2=NC3=CC=CC=C3N=C21)C(=O)OCC)NS(=O)(=O)C4=CC=C(C=C4)C
CC(C(C1=CC=CS1)N2CCOCC2)NC(=O)C3=CC=CS3
C1CN(CCN1CC(=O)NC2=CC(=C(C=C2)Cl)C(F)(F)F)C3=CC=CC=N3
CN(C)S(=O)(=O)C1=CC=C(C=C1)NC(=O)CN2CCN(CC2)C3=CC=CC=N3
C1CC2(CCCN(C2)CC3=NC(=NO3)COC4=CC=CC=C4)CN(C1)CC5=CC=CC=C5
CC1(C(=O)N(C(=O)N1)CC(=O)N2CCN(CC2)S(=O)(=O)C3=CC=CC=C3[N+](=O)[O-])C4=CC=CC=C4
CCCOC1=CC=CC(=C1)C(=O)N/N=C/C2=COC=C2
C1=CC(=C(C=C1Br)C(=O)N/N=C/C2=COC=C2)O
C1=CC=C(C(=C1)C(=O)N)NS(=O)(=O)CC2=CC=C(C=C2)Cl
C1=CC=C(C=C1)CS(=O)(=O)NC2=CC=C(C=C2)F
CCOC(=O)C1=CC(=CC=C1)NS(=O)(=O)CC2=CC=CC=C2
CC1=C(C(=CC=C1)C)NC(=S)/C(=C(/C2=CC=CS2)\[O-])/[N+]3=CC=CC=C3
CCCCC/S(=N\S(=O)(=O)C1=CC=C(C=C1)C)/CC2CC2(Cl)Cl
C1C(=NN2C(=NN=C2S1)C3=CN=CC=C3)C4=CC=C(S4)Br.Br
C1COCCN1C2=CC=CC=C2NC(=S)NC(=O)C3=CC=C(O3)C4=CC(=CC=C4)Cl
CCC1C(=C(OC2=C1C(=O)OC3=CC=CC=C32)N)C#N
C1CN2CCC1C(C2)OC(=O)NC3=CC=C(C=C3)F
C1COCCN1C2=C(C=C(C=C2)C(=O)NC3=CC=C(C=C3)C4=NC5=CC=CC=C5O4)[N+](=O)[O-]
C1CCN(CC1)C2=CC=CC=C2NC(=O)C3=NC=CN=C3
CCN(CC)S(=O)(=O)C1=CC2=C(C=C1)N(C=C(C2=O)C(=O)NCC3=CN=CC=C3)CC=C
COC1=CC=C(C=C1)S(=O)(=O)CC2=CC=C(O2)C(=O)N3CCN(CC3)C4CCCCC4
CC1=C(C(=NN1CC2=CC=CC=C2Cl)C)C(=O)N3CCN(CC3)C4=CC=CC=C4
CC1CCC(CC1)NC(=O)C(C(C)C)NC(=O)C2=CC=CC=C2
CC1=C([N+](=O)C2=C(N1[O-])C(CCC2Br)Br)CBr
CC(C)C(C(=O)OCC(=O)C1=CC(=CC=C1)[N+](=O)[O-])N2C(=O)[C@H]3[C@@H]4CC[C@@H](C4)[C@H]3C2=O
CC1=C(C=C(C=C1)C(=O)COC(=O)CN2C(=O)C3C4CCC(C4)C3C2=O)[N+](=O)[O-]
CCCCNC(=O)CC(C(=O)N1CCC2=CC=CC=C21)N3C=CN=C3
CC1=C(C=C(C=C1)OCC(=O)N(CC2=CC=C(O2)C)C3CCS(=O)(=O)C3)C
CCOC1=C(C=C2C(=C1)C(C(N(C2=O)C)C3=CC(=C(C(=C3)Br)O)OC)C(=O)O)OCC
C1CN(CCN1CCC(=O)NC2=CC=CC=C2)C3=CC=CC=C3
COC1=CC(=C(C=C1)NC(=O)CCN2CCN(CC2)C3=CC=CC=C3F)OC
CC1=CC(=C(C=C1)OC)NC(=O)CCN2CCN(CC2)C3=CC=CC=C3
C1COCCN1C2=C(C=C(C(=C2)C(=O)N3CCOCC3)[N+](=O)[O-])F
CCCN1C2=C(CCCC2)C(=C(C1=O)C(=O)NCCCN(CC)CC)O.Cl
COC(=O)C(CC1=CC=C(C=C1)O)NC(=O)CCC(=O)NC2=CC=C(C=C2)S(=O)(=O)N
CC1=CC=CC=C1NC(=O)CC2C3=CC=CC=C3CC(N2C)(C)C
CC1=C(SC(=C1)C(=O)NC)C2=CC=CC=C2
CC1=C(C(=CC=C1)C)NC(=O)CN2C3=CC=CC=C3CN(C2=O)C
CC1=CC=C(C=C1)S(=O)(=O)N2CCCC(C2)C3=NC4=C(C(=O)N3)N=NN4CC5=CC6=C(C=C5)OCCO6
CC1=NN(C(=O)C2=NC=CN12)CCCC(=O)NCCC3=CC=CC=C3
CC1CC(=O)NC2=CC=CC=C2N1S(=O)(=O)C3=CC=C(C=C3)C(F)(F)F
CC1=C(C(=O)NN1S(=O)(=O)C2=CC=C(C=C2)[N+](=O)[O-])CCO
CCC1CCCCN1CCCNC(=O)CC2C(=O)NC3=CC=CC=C3O2
C/C(=N\OCC1=NC2=CC=CC=C2C(=O)N1/N=C/C3=C(C=CC(=C3)[N+](=O)[O-])O)/C4=CC=CC=C4
CC1CC2=C(N1C(=O)C3CC3)C=CC(=C2)S(=O)(=O)CCC(=O)NC4CCCCC4
CC(C)C1=CC=C(C=C1)/C=C(/C)\C=N\NC(=O)C2=CC=NC=C2
CCOC1=C(C(=CC(=C1)CNCCSC2=NN=NN2C)Br)OCC3=CC=CC=C3F.Cl
C1OC2=C(O1)C=C(C=C2)NC(=O)C3=NC=CN=C3
COC1=C(C=C(C=C1)C(=O)CC2=CC(=C(C=C2C(=O)C3=CC=CC=C3F)OC)OC)OC
C1CN(C(C(=O)N1)CC(=O)NC2=C(C=CC(=C2)Cl)Cl)C(=O)NC3=C(C=C(C=C3)F)F
CCCCN1C2=C(N=C1SCC(=O)NC3=NN=C(S3)C(C)C)N(C(=O)N(C2=O)C)C
COC1=CC(=C(C=C1)C(C(=O)NC2CCCC2)N(CC3=CN=CC=C3)C(=O)CC4=CC=CS4)OC
CCNC(=O)OC1=CC=C(C=C1)C2=CSN=N2
CCOC(=O)CSC1=C(N=NS1)C2=CC=CC=C2
COC(=O)CSC1=C(N=NS1)C2=CC(=C(C=C2)Cl)Cl
CCN(CC)C1=NC2=C(S1)C(=CC(=N2)C3=CC=CC=C3)C(=O)OCC
CCOC1=C(C=CC(=C1)CNC2=CC3=C(CCC3)C=C2)OC
CC(C)C1=CC=CC=C1NC(=O)C2=NC=CN=C2
CC(=O)C1=CC(=CC=C1)NC(=O)C2=NC=CN=C2C(=O)O
CCOC1=CC=C(C=C1)NC(=O)C2=NC=CN=C2CO
COC1=CC(=C(C=C1)C2=NC(=NC=C2C3=CC=CC=C3)N)O
CC(=C)COC1=CC(=C(C=C1)C2=NC=NC=C2C3=CC=CC=C3OC)O
C1=COC(=C1)CNC(=O)COC(=O)CCC(=O)C2=CC=C(C=C2)Cl
CC1=CC2=C(C=C1)OC=C(C2=O)C(C3=NN=NN3C4CCCC4)N5CCOCC5
C1=CC(=CN=C1)CNC(=O)C2=CC=C(O2)CS(=O)(=O)CC3=CC=C(C=C3)Cl
CCC1=NOC(=C1C(=O)N2CCC(CC2)CCC(=O)NC3=CC(=CC=C3)OC)C
CC1=CC=C(C=C1)OCC2=NN=C(N2CC3=CC=CO3)SCC(=O)C(C)(C)C
CC1=CC=C(C=C1)SCC(=O)N2CCOCC2
C1=CC=C(C=C1)COC2=CC=C(C=C2)/C=N/NC(=O)C3=CC=NC=C3
CC1=C(C=CC=C1OC2=C(C=C(C(=C2)NN3CCCCC3)[N+](=O)[O-])[N+](=O)[O-])[N+](=O)[O-]
C1CCN(C1)C(=O)C2=CC=CC=C2NC(=O)CCSC3=CC=CC=C3
C1=COC(=C1)CN2C(=O)NN=C2SCC(=O)C3=CC=C(C=C3)C#N
COC1=CC=CC=C1C2=NN=C3N2N=C(S3)COC4=CC=C(C=C4)Cl
C1COCCN1CC(=O)NC2=C(C3=C(C=CC(=C3)Br)NC2=O)C4=CC=CC=C4
C1COCCN1CCNC(=O)/C(=C\C2=CC=C(C=C2)F)/NC(=O)C3=CC=CC=C3
C1CCN(C1)S(=O)(=O)N2CCC(CC2)C(=O)NCCC3=CC=C(C=C3)Cl
COC1=CC(=C(C=C1)C2CC3=NC(=NC=C3C(=O)C2)N4CCC5=CC=CC=C54)OC
CCC1=C(N=C2C=C3C(=CC2=C1)OCCO3)SCC(=O)OC(C)C
CCN(C1=NN=C(S1)C2=CC=NC=C2)C(=O)C3=CC=CS3
C1=CC=C(C=C1)N2C(=NN=C2SCC3=NC(=NO3)C4=CC=C(C=C4)Cl)CC5=CC=CS5
C1=CC=C(C=C1)C2=NOC(=N2)CSC3=NN=C(N3C4=CC=CC=C4)CC5=CC=CS5
C#CCNC(=O)C1=C[C@@H](C[C@@H](O1)OCC2=CC=C(C=C2)CO)C3=CC=C(C=C3)Br
CCN1CCN(CC1)C2=NC3=C(C=C(C=C3)NC(=S)NCCCOCC)C(=C2)C
CN(C)C(=O)C1=NOC2=C1C=CC(=C2)[N+](=O)[O-]
CC1=CC=CC=C1NC(=O)CSC2=NN=C(S2)NC(=O)C3CC3
C1CC1C(=O)N2CCN(CC2)C3=CC=C(C=C3)F
COC1=CC(=CC(=C1)C(=O)NC(=S)NC2=CN=CC=C2)OC
CC1=NC(=O)C=C(N1C2=CC=CC=C2)C3=CC=CC=C3
C1CCC(CC1)NC(=O)CN2CCN(CC2)C(=O)C3=CC(=CC=C3)F.Cl
CC1(CC1(Br)Br)C(=O)NCCCCNC(=O)C2(CC2(Br)Br)C
CC1=CC(=NC(=N1)OC(C(=O)O)C(C2=CC=C(C=C2)Cl)(C3=CC=C(C=C3)Cl)OC)C
CCC(C)COC(C1=CC=CC=C1)(C2=CC=CC=C2)C(C(=O)O)OC3=NC(=CC(=N3)C)C
CC1=CC2=C(C=C1)N3C(=C4C=CC(=CC4=N3)C(=O)O)OC2
CC1=CC=C(C=C1)N2C(=O)/C(=C/C3=CC(=C(C(=C3)OC)O)[N+](=O)[O-])/C(=O)N2
C1CC2=C(C(C(=C(O2)N)C#N)C3=CC=NC=C3)C(=O)C1
C[C@]12CC[C@H]3[C@H]([C@@H]1CC[C@]2(C#C)O)CCC4=C3C=CC(=C4)OC5CCCC5
CCOC(=O)C1=C(SC(=C1C)C)NC(=O)C2COC3=CC=CC=C3O2
CC1=CC=CC=C1NC(=O)CC2=NN=C(N2C)SCC3=CC(=C(C=C3)Cl)Cl
CSC1=CC=C(C=C1)S(=O)(=O)N2CCC(CC2)C(=O)NCC3=CC=NC=C3
CC1=CC=C(O1)/C=N/NC(=O)C2=CC(=NC3=CC=CC=C32)C4=CC=CC=C4
CC1=C(C=C(C=C1)C(=O)COC(=O)C(CCSC)N2C(=O)C3=CC(=C(C=C3C2=O)Cl)Cl)C
CC1=C(C=C(C=C1)C(=O)COC(=O)C(CCSC)N2C(=O)C3=CC=CC=C3C2=O)C
C1CCN(CC1)C2=NC=C(S2)/C=N/NC(=O)C3=CC=C(C=C3)C(F)(F)F
C1CCN(CC1)C2=NC=C(S2)/C=N/NC(=O)C3=CC=C(C=C3)Cl
CCOC(=O)C1CCN(CC1)CC2=C(C=CC=C2Cl)F
CC(C)(C)C1=CC(=CC(=C1O)C(C)(C)C)CN2CCC(CC2)O
C1COCCN1C(=S)SCC(=O)NC2=CC=C(C=C2)S(=O)(=O)NC3=NC=CC=N3
CC1=CC(=CC=C1)OC2=C(C(=O)N3C=CC=CC3=N2)/C=C(\C#N)/C(=O)NC4CCS(=O)(=O)C4
CC1=C(OC=N1)C(=O)NC2=CC=C(C=C2)OC3=CC=CC=C3
COC1=C(C=C(C=C1)CC2=NN=C(O2)SCC(=O)NC3=CC(=CC=C3)OC)OC
CC1=C(C=C(C=C1)N(CC2=CC=C(C=C2)C(=O)NCC3CCCO3)S(=O)(=O)C)C
C1CC2=CC=CC=C2N3C1C(=C(C3=N)C4=CC=CC=C4)O
COCCNC(=O)C(C1=CC=CS1)N(CC2=CC=CC=C2)C(=O)CN3C4=CC=CC=C4N=N3
CC1=CC(=C(N1C(C)C)C)/C=C/2\C(=O)N(C(=O)N2)CC3=CC=CC=C3F
CC(C(=O)N/N=C/C1=CC=CC=C1)OC2=CC=CC3=C2N=CC=C3
CC1C2=CC(=C(C=C2CCN1CC(=O)NC3=CC=C(C=C3)S(=O)(=O)N4CCCC4)OC)OC
C1CCC(CC1)C(C#CCCN2CCCCC2)(C3=CC=CC=C3)O
CC12CCC3C1(COC2(C3)C(=O)N4CCN(CC4)C5=CC=CC=N5)C
CC1=CC=C(C=C1)S(=O)(=O)N2C3=CC=CC=C3C4=C(C2(C)C)SSC4=S
CC1=NC(=CS1)C2=CC=C(C=C2)NC(=O)C3=CC=CC=C3Br
CCOC1=CC=CC(=C1)C(=O)NC2CCCCC2
C1CC1NC(=O)C2=CC3=C(C=C2)SC4=CC=CC=C4C(=O)N3
CC(=O)NS(=O)(=O)C1=CC=C(C=C1)NC(=O)C2=CC3=C(S2)N=C4C=CC=CN4C3=O
CCOC1=C(C=CC(=C1)/C=N/NC2=CC=CC(=C2)C(=O)O)OC(=O)C3=CC=CC=C3
CC(=O)C1=CC2=C(C=C1NC(=O)CN3CCN(CC3)C4=CC=C(C=C4)OC)OCO2
C1CN(CCC1C(=O)O)C(=O)CSC2=NC3=CC=CC=C3C(=O)N2C4=CC=C(C=C4)Cl
C1CC(OC1)CNC(=O)CCN2C(=O)C3C4CC(C3C2=O)C=C4
CC1C(=O)NC2=C(S1)C=CC(=C2)S(=O)(=O)N3CCN(CC3)C4=CC(=CC=C4)Cl
CC1=CC=C(C=C1)C(=O)N/C(=C\C2=CC=C(C=C2)OC)/C(=O)NCCCN3C=CN=C3
C1OC2=C(O1)C=C(C=C2)NC(=O)COC(=O)C3=CC(=CN=C3)Br
CC1=CC(=C(C=C1OC)S(=O)(=O)NC2CCCC2)OC
CC1=CC(=C(C=C1)OC)S(=O)(=O)NC2CCCC2
CCOC(=O)C1CCN(CC1)C(=O)CSC2=CC=C(C=C2)Br
CC1=C(C(=NO1)C)C(C2=CC=CC=C2)C3=CC=CC=C3
COC1=CC=CC(=C1)CN(CC2CCCO2)S(=O)(=O)C3=CC(=C(C=C3)N4C=NN=N4)OC
C1CN2C3=C1C=CC=C3C(=C(C2=O)C(=O)NCCC4=CC=CC=C4)O
CC1=C(C(=CC=C1)NC(=O)C2=C(C(=C(S2)NC(=O)COC3=CC=CC=C3)C#N)C)C
CC1=C(C(=CC=C1)NC(=O)C2=C(C(=C(S2)NC(=O)COC3=CC=CC=C3C)C#N)C)C
CC1=C(C=CC2=C1OC(=O)C3=C2CCC3)OCC(=O)NCCN4CCOCC4
CN(C1=CC=C(C=C1)OCC(=O)O)S(=O)(=O)C2=CC3=CC=CC=C3C=C2
CC1=CC(=CC(=C1)N(CCC(=O)O)S(=O)(=O)C2=CC3=CC=CC=C3C=C2)C
CC(=O)C1=CC=C(C=C1)NS(=O)(=O)C2=CC3=CC=CC=C3C=C2
COC1=CC=CC=C1C(=O)NC2=NC=C(C=C2)NC(=O)C3=CC=CO3
C1=CC=C(C(=C1)C(=O)NC2=NC=C(C=C2)NC(=O)C3=CC=CO3)Cl
CCOC1=C(C=CC(=C1)CN2CCCCCC2)OC
CC12CC3CC(C1)(CC(C3)(C2)C(=O)NC4=NNN=N4)C
C1OC2=C(O1)C=C(C=C2)CNC(=O)C3=CC=C(O3)COC4=CC(=CC=C4)Cl
C1=CC=C(C=C1)NC(=O)CSC2=NN=C(S2)C3=CC=NC=C3
COC1=CC(=C(C=C1)N2C(=O)C3=CC=CC=C3C(=N2)C(=O)NCC(=O)N4CCOCC4)OC
CC(=O)C1=C(C[C@@H]2[C@H]1C2(C)C)NC(=O)C3=CC=C(C=C3)C(F)(F)F
CC1=CC(=C(N1C2=CC=C(C=C2)OC)C)C(=O)COC(=O)CN3C=NC4=CC=CC=C43
C1=CC=C2C(=C1)NC(=N2)/C(=C\C3=CC=CS3)/C#N
CC1=CC=C(C=C1)S(=O)(=O)CCC(=O)OCC(=O)NC2=NOC(=C2)C
COC1=CC=C(C=C1)NC2CS(=O)(=O)CC2NCC3=CC=CC=C3
CCOC(=O)C1C(NC(=O)NC1(C(F)(F)F)O)C2=CC=C(O2)C
C/C(=N\N1CCCCC1)/C2=C(N(C(=O)NC2=O)CC=C)O
CC(C)C1=NN=C2N1N=C(CS2)C3=CC=C(C=C3)Cl.Br
CC1CCC2C(C1)C(=O)N(C2=O)C3=CC=CC(=C3)C(=O)NC4=CC=CC(=C4C)C
C1=CC=C2C(=C1)C(=O)N(C(=S)N2)CC3=CC=C(C=C3)C(=O)NCC4=CC=CC=N4
COC1=CC=C(C=C1)C(=O)N(CC2=CC=CS2)C3CCS(=O)(=O)C3
C1=CC=C2C(=C1)C(=NC=N2)SCC(=O)C3=CC=CS3
CC1=C(C=C(C=C1[N+](=O)[O-])C(=O)OC2=C(C=C(C=C2)Br)C(=S)N3CCCCC3)[N+](=O)[O-]
C1=CC(=CC=C1NC(=O)C2=CC=NC=C2)Cl
C1=CC=C(C(=C1)NC(=O)C2=CC=NC=C2)F
CCN(CC)CCNC(=O)C1CCN(CC1)S(=O)(=O)N2CCCCC2
CC1=CSC(=N1)SC(C)C(=O)NCC2CCCCC2
C1=CC=C(C=C1)CS(=O)(=O)CC(=O)NC2=NC=C(C=C2)Cl
C1COCCN1C2=CC(=C(C=C2)NC(=O)CCNC(=O)C3=CC=C(C=C3)[N+](=O)[O-])N4CCOCC4
COC1=CC=CC=C1NC(=O)C2=CC=CC=C2NC3=CC=CC=C3
C1CCC(CC1)NC(=O)CC2=CC=C(C=C2)N3C=CC=C3
CN1CCC(CC1)N(C)C(=S)NC(=O)C23CC4CC(C2)CC(C4)C3
CN(C)C1=C(C=C(C=C1F)C(=O)NC(=O)NCC2=CN=CC=C2)F
CC1CN(CC(O1)C)C2=C(C(=O)N3C=CC=CC3=N2)/C=C(\C#N)/S(=O)(=O)C4=CC=CC=C4
COC1=NC(=NC(=N1)N2CCC(CC2)C(=O)NC3=CC=CC4=C3CCCC4)OC
C1COCCN1C(=O)C2=CC=CC=C2NS(=O)(=O)C3=CC=CS3
CC1=C(N=C(N1)C2=CC3=C(C=C2)OCO3)C(=O)O
CC1=CC2=C(CCCCN2CC/C(=N/O[C@@H](C)CN3CCCCC4=C3C=C(C(=N4)C)C)/C)N=C1C
C1=CC=C(C=C1)CC2=CC=CC=C2NS(=O)(=O)C3=CC(=C(C=C3)Cl)C(=O)O
C=CCN1C(=O)/C(=C\C=C\C2=CC=CC=C2)/C(=O)NC1=O
CC1=CC(=C(N1C2=CC=CC=C2F)C)/C(=C(/C(=S)NC3=CC(=CC=C3)OC)\[N+]4=CC=C(C=C4)N(C)C)/[O-]
CCC1=C(C(=NC(=N1)N)N)C2=CC=C(C=C2)Cl
C1=CC(=CC=C1C2=CN=C(N=C2)N)[N+](=O)[O-]
CC(C)(C)OC1=NC(=NC=C1C2=C(C=CC(=C2)OC)OC)OC(C)(C)C
CC(C)CSC1=NC=C(C=N1)C2=CC(=CC=C2)C(F)(F)F
CC1=CC=C(C=C1)C2=NN=C(N2C3=CC=CC=C3)SCC(=O)N/N=C/C4=CC=C(S4)C
CC(C)C1=NC2=C(C(=N1)SCC(=O)N3CCCCCC3)C(=O)N(C(=O)N2C)C
CCCOC1=CC=C(C=C1)N2C(=O)CC(C2=O)N3CCC(CC3)C(=O)OCC
CC1=CC(=CC(=C1)N2C(=O)CC(C2=O)N3CCC(CC3)C(=O)OC)C
CCOC(=O)C1CCCN(C1)C2CC(=O)N(C2=O)C3=CC=C(C=C3)C(C)C
CCCOC(=O)C1[C@H]2C=C[C@@]3([C@@H]1C(=O)N(C3)CC4=CC=CO4)O2
CCOC1=CC=CC=C1N2CCN(CC2)CC(COC3CCCC4=CC=CC=C34)O
COCCCN1C(=NN=C1SCC(=O)NC2CCCCC2)C3=CC=NC=C3
CC1CCN(CC1)C(=O)CN2C=C(C3=CC=CC=C32)S(=O)(=O)CC4=C(C=CC(=C4)C)C
COC1=CC=C(C=C1)CCNCC2=CC=CC=C2.C(=O)(C(=O)O)O
COC1=C(C=C(C=C1)CCNCC2=CC=C(C=C2)F)OC
C[C@@H](C1=CC=C(C=C1)OC)NC[C@@H](C2=CC(=C(C=C2)O)NC=O)O.C(=C/C(=O)O)\C(=O)O
CCOC1=C(C(=CC(=C1)CNCC(C2=CC=CC=C2)O)Cl)OC.Cl
CN(CCC1=CC=CC=C1)CC2=CC=CC=C2[N+](=O)[O-]
COC1=C(C=C(C=C1)CNCCC2=CC=CC=C2)OCC(=O)N
C1=CC=C(C=C1)/C(=C(\C2=NC=CN2)/C(=O)C3=CC=CC=C3)/O
CN1CC(C2(C13C4=CC=CC=C4NC3=O)C(=O)N(C(=S)S2)CC5=CC=CC=C5)C6=CC=CC=N6
CC(C)CN(C1CCS(=O)(=O)C1)C(=O)COC(=O)CCC2=CNC3=CC=CC=C32
CCOC1=CC2=C(C=C1)NC(=O)C(=C2)CN(CC3=CC=CO3)C(=O)C4=CC(=CC=C4)F
CC1=CC=CC=C1N2C(=NN=C2SCC(=O)N3CCC4=CC=CC=C4C3)C
COC1=CC=CC(=C1O)C2CC(=NN2C(=O)C3=CC=CO3)C4=CC=CS4
C1CC(OC1)CN2CC3=C(C2=O)C(=CC=C3)C(=O)NCC4=CC=C(C=C4)Cl
CC1=C(SC=C1)/C=N/N=C/C2=C(C=CS2)C
C1=C(OC(=C1)Br)C(=O)OCC(=O)NC2=NC3=C(S2)C=C(C(=C3F)F)F
C1=CC=C(C(=C1)C(=O)N=C2C=CN(C=C2)C3=NC4=CC=CC=C4N=C3NS(=O)(=O)C5=CC=C(C=C5)Cl)Cl
CC1=CSC2=C1N=CN=C2N3CCCCC3
CCOC(=O)CNC(=O)N1CCCC(C1)C(=O)C2=CC(=CC=C2)Cl
CCCC(=O)N1CCCC(C1)C(=O)C2=CC(=C(C=C2)OC)OC
CC1CC2=CC=CC=C2N1CC(=O)NCC3=CC=CC=C3Cl
C1=CC=C(C=C1)C(=O)NNC(=O)C2=CC=C(O2)OC3=CC(=CC(=C3)Cl)Cl
C1=CC(=CC(=C1)O)C(=O)NNS(=O)(=O)C2=CC=C(C=C2)F
C1=CC=C(C(=C1)[N+](=O)[O-])S(=O)(=O)NNC(=O)C2=CC=C(C=C2)F
COC1=CC(=CC(=C1)C(=O)NNS(=O)(=O)C2=CC=C(C=C2)F)OC
C1=CC=C(C(=C1)[N+](=O)[O-])S(=O)(=O)NNC(=O)C2=CC=C(C=C2)O
CC1=C(C(=CC=C1)NC(=S)NC2=C(N(N(C2=O)C3=CC=CC=C3)C)C)C
CC1(C(OC(=O)C(C1=O)(C)C)C2=CC=C(C=C2)[N+](=O)[O-])C
CC(CCC1=CC=CC=C1)NC(=O)COC2=C(C=CC(=C2)F)[N+](=O)[O-]
CC(C)(C)OC(=O)N1CC2=CC=CC=C2C[C@H]1C(=O)N3CCC[C@H]3C(=O)NC4=CC=C(C=C4)OC
C1CCC(C1)N(CC2=CC=CC=N2)C(=O)C3=C(C=CC=C3F)F
COC(=O)CNC1=NC(=NC2=CC=CC=C21)C3=CN=CC=C3
CN(C1=CC=CC=C1)S(=O)(=O)C2=CC(=C(C=C2)Cl)C(=O)NC3=CC=C(C=C3)N4CCOCC4
CCCN1C2=CC=CC=C2/C(=C\C3=NC4=CC=CC=C4C(=O)N3)/C1=O
CC1C(=O)NC2=C(S1)C=CC(=C2)S(=O)(=O)N3CCC(CC3)C(=O)NC4=CC(=CC=C4)Cl
C1=CC=C(C=C1)C(CC(=O)NC2=CC=NC=C2)C3=CC=CC=C3
CC1=CC2=NC3=C(C=C2C=C1)C=C(S3)C(=O)N4CCN(CC4)CC5=CC=CC=C5
C1=CC(=CC=C1CNC(=O)CCCNC(=O)C2=CC=C(C=C2)Cl)F
CC1=NC(=CC=C1)NC(=O)C2=C(N3C=C(N=C3S2)C4=CC=CC=C4)C
CCC1CN(C2=CC=CC=C2O1)C(=O)NCC3=CC=C(C=C3)C
CN1C(=O)C2=C(C(=C(N2C3CCCCC3)N)C4=NC5=CC=CC=C5S4)C(=N1)[N+](=O)[O-]
COC1=CC(=CC=C1)OCC2=CC(=NO2)C(=O)N3CCCC3C4=CC=CC=N4
CC1=CC2=C(C=C1C)[N+](=CN2CC(COCC3CCC=CC3)O)C.[I-]
COC1=C(C=C(C=C1)S(=O)(=O)N2CCCCC2)NC(=O)C3=C(N=CC=C3)SC
COC1=CC=CC(=C1)CCC2=NN=C(O2)CCC(=O)N3CCN(CC3)CC4=CC=CC=N4
CC1=CC=C(O1)C2CC(=O)N3CN(CSC3=C2C#N)C4=CC=C(C=C4)Br
CC1=CC(=NC=C1)NC(=O)CN(C)S(=O)(=O)C2=CC=CC3=NSN=C32
C1[C@H](NCC2=CC=CC=C21)C(=O)NCC(=O)NCC3=CC=CO3
CCN1C=C(C=N1)C(=O)NC2CCCN(C2)CC3=CC=C(C=C3)Cl
CC1=CC(=NC2=C1C(=C(S2)C(=O)NN3CC(=O)N(CC3=O)C4=CC(=CC=C4)OC)N)C
CC1=CC=C(C=C1)C2=NN(C=C2C(=O)OCC(=O)NC3=C(C=C(C=N3)Cl)Cl)C4=CC=CC=C4
CC1=C(C(=NO1)C2=CC=CC=C2Cl)C(=O)NCC(=O)O
C1COC2=C(O1)C=CC(=C2)S(=O)(=O)NCCSC3=CC=CC=C3
CCN1C(=O)C2=C(N=C3CCCCC3=C2)N=C1SCC4=CC=CC=C4Cl
CC1=C2C(=CC=C1)SC(=N2)N(CCCN(C)C)C(=O)C3=CC=C(S3)Cl.Cl
COCCSC1=CC=CC=C1C(=O)NCCC2=CC=CC=C2
CC(C(=O)O)NC(=O)C(CC1=CC=CC=C1)NC(=O)C2=CC=CC=C2
CC1=CC(=NC=C1)NC(=O)C2CC(=O)N(C2)C3=CC4=C(C=C3)OCCO4
CCC(C(=O)N1CCOCC1)N2C3=CC=CC=C3C4=NC(=O)C=C(N42)C
CCN1C=CN=C1CN(C)C(=O)C2=CC=C(C=C2)OC3CCN(CC3)CCC4=CC=CC=C4
COCCNC(=O)C1=NNC2=CC=CC=C21
CCNC(=S)NC1=CC2=C(C=C1)C=NN2
COC1=CC(=CC(=C1O)OC)/C=N/S(=O)(=O)C2=CC=CC=C2
C1=CC=C(C=C1)S(=O)(=O)/N=C(\C2=CC(=CC=C2)[N+](=O)[O-])/N
CC1=CC=CC=C1S(=O)(=O)/N=C(/C2=CC=CC=C2)\N(C)C
CCC1=CC(=CC=C1)OCCCN2C(=O)C(NC2=O)(C)C
CN1C2=C(C=C(C=C2)N)N=C1C3CCCCC3
C1CCC2=NC3=C(C=C(C=C3)NC(=S)NC4CC4)C(=O)N2CC1
CC1=CC(=C(O1)C)C(=O)NN=C(CC2=CC=CC=C2)CC3=CC=CC=C3
C1CCCN(CC1)S(=O)(=O)C2=CC=CC(=C2)NC(=O)C3=CC(=O)C4=CC=CC=C4O3
CC1=CC=C(C=C1)C(C2=NN=NN2CC3=CC=C(C=C3)OC)N4CCN(CC4)C5CCCC5.Cl
CC1=C(C=C(C=C1)S(=O)(=O)N2CCOCC2)C(=O)NC3=CC=C(C=C3)C4=CN5C=CSC5=N4
C1CC(OC1)CNC(=O)C(C2=CC=C(C=C2)F)OC(=O)C3=CC=CS3
CC1=CC(=NC2=C1C(=NN2C3=CC=CC=C3)C)C
CC1=NN(C2=NC(=C(C=C12)C(=O)O)Cl)C3=CC=CC=C3
C1=CC=C(C=C1)N2C(=O)/C(=C\C3=CC=CO3)/SC2=S
C1C(=O)N(C2=CC=CC=C2S1)CC3=CC=C(C=C3)F
CC1=CC(=C(C=C1)C)OCCN2C=C(C3=CC=CC=C32)/C=C(\C#N)/C(=O)NCC4=CC=CS4
CCN(C1=NC(=CS1)CSC2=NN=C(S2)NC(C)C)C(=O)C
CC1=CC(=CC=C1)C2=NN=C(N2CC=C)SCC3=CC(=O)N4C=C(C=CC4=N3)C
CC1CCCC(N1CCCNC(=O)CCN2C3=C(C=CC=N3)N4C=CC=C4C2=O)C
CC(=O)N1C(CC(=N1)C2=C(N(C(=O)N(C2=O)C)C)O)C3=CC=CC=C3
COC1=NC=NC(=C1)NS(=O)(=O)C2=CC=C(C=C2)NC(=S)NC(=O)C3=CC=C(C=C3)Br
CC(C)C1=NN=C(S1)NC(=O)NC2=CC=CC=C2OC
CC1=NOC(=C1)C(=O)NC2=C(N=CC=C2)Cl
COC1=CC=CC(=C1)NC(=O)CSC2=NN=C(S2)NC(=O)C3=CC=CO3
CC1=CC2=C(C=C1)NC(=O)C(=C2)C(C3=NN=NN3CCC4=CC=CC=C4)N5CCOCC5
CCN1C(=O)C2=C(C3=CC=CC=C3N2)N=C1SCC(=O)NC4=CC=C(C=C4)C(=O)C
C1CCC(C1)NC(=O)CSC2=NN=C(C=C2)C3=CC=CC=N3
C1CC1NC(=O)NC2=CC3=C(C=C2)SC4=CC=CC=C4C(=O)N3CC5=CC=CC=C5
CC1CC2(CCCC2)N(CC3=CC=CC=C13)C(=O)C4=CC=CC=C4
CC1=CC(=CC(=C1)NC(=O)C2=CC3=C(C=C2)N=CN3)C
CC1=C([C@@H](NC(=NCC2=CC(=CC=C2)C(F)(F)F)N1CC3=CC=CC=C3)C4=CC(=CC=C4)F)C(=O)OC
C1CN(CCN1C2=C3C=C(SC3=NC=N2)C4=CC=CC=C4)C5=NC=CC=N5
CC1=C(C(=CC=C1)N2CCN(CC2)S(=O)(=O)C3=CC4=C(C=C3)N(C(=O)C4)C)C
CCOC1=CC=C(C=C1)/C=C(\C#N)/C(=O)NC2=CC=CC=N2
C1=CC=C(C=C1)/C=C/C(=O)NC2=NC=C(C=C2)Cl
CC1=CC(=C(C(=C1)C)S(=O)(=O)N2CCOC2CNC(=O)C(=O)NCCC3=CC=C(C=C3)S(=O)(=O)N)C
CC1=C(C(=CC=C1)N2C(=O)C3C4CC(=O)C(C3C2=O)C5=CC=CC=C45)C
C1=CC(=CC(=C1)[N+](=O)[O-])C2=CSC3=C2C(=O)N(C=N3)CC(=O)NCC4=CC=CO4
C1CCN(CC1)S(=O)(=O)C2=C(C=CC(=C2)C(=O)NCC(C3=CC=CC=C3)O)Cl
CC(C)OCCCNC(=O)C1=CC(=NC2=CC=CC=C21)C3=CC=CS3
C1=CC=C2C(=C1)C=CC(=N2)C3=CC=CS3
CC1=CC2=C(C(=C(C(=O)O2)C)C)C(=C1)OCC(=O)N[C@@H](CSCC3=CC=CC=C3)C(=O)O
C/C(=N/NC(=O)C1=NNC(=C1)C2CC2)/C3=CC=CS3
COC1=C(C=C(C=C1)Br)CNC(=O)CCN2C(=O)COC3=CC=CC=C32
CN1CCN(CC1)S(=O)(=O)C2=CC=C(C=C2)NC(=O)C3=CC(=CC=C3)S(=O)(=O)N4CCCC4
CC1=NC(=C(C=C1Cl)Cl)NC(=O)COC(=O)CCC2=CC(=C(C(=C2)OC)OC)OC
CC1=CC=C(C=C1)SCC2=NN(C(=C2C=O)Cl)C
C[C@H]1CCC/C=C/C2C[C@@H](CC2[C@@H](/C=C/C(=O)O1)O)O
CC1=CC(=NN1S(=O)(=O)CC2=CC=CC=C2)C
CC1=CC(=NN1C(C)N2C(=CC(=N2)C)C)C
C1CC(OC1)CNCC(=O)N2CCN(CC2)S(=O)(=O)C3=CC4=CC=CC=C4C=C3.C(=O)(C(=O)O)O
CC1=CC(=NC(=N1)/N=C(/C2=C(CC(CC2=O)(C)C)O)\N)C
CC(C1=CC=CC=C1)NC(=O)COC(=O)COC2=CC=CC3=C2OC(C3)(C)C
CC1=CC(=C(C=C1)C)N2C(=O)CCC(=N2)C(=O)NC3=NC=CS3
C/C(=C\C(=O)C1=CC=C(C=C1)F)/NCC2=CC3=C(C=C2)OCO3
CS(=O)(=O)N(CC(=O)N1CCOCC1)C2=CC(=CC=C2)F
CC1CN(CC(O1)C)C(=O)C(C)NC2=CC(=CC(=C2)OC)OC
CS(=O)(=O)C1=NC2=C(CCCC2)C(=N1)C(F)(F)F
CCOC(=O)C1CCN(CC1)C(=O)C2CCN(CC2)S(=O)(=O)C3=CC=CC4=C3N=CC=C4
CC1=C2C=CC=C(C2=NC=C1)N3C(=O)C4C5CC(C4C3=O)C=C5
C1=CC=C(C=C1)CNC(=O)CCNS(=O)(=O)C2=CC=C(S2)Br
CCN(CC1=CC(=C(C=C1)OC)F)C(=O)C2CCCO2
CC(=O)C1=CC=C(C=C1)NC(=O)CN2C=C(N=C2)S(=O)(=O)N3CCCCC3
C1COCCN1C2=CC=C(C=C2)N=CC3=C(C(=CC(=C3)[N+](=O)[O-])Br)O
CN(CC(=O)N1CCC(=CC1)C2=CC=CC=C2)S(=O)(=O)C3=CN=CN3
CN(C)CCNC1=C2CCCCC2=C(C3=NC4=CC=CC=C4N13)C#N
CC1=C[N+](=CC=C1)C2=NC3=CC=CC=C3N=C2[N-]S(=O)(=O)C4=CC=CC=C4
CCC1=CC=C(C=C1)C2=NNC(=C2)C(=O)N/N=C/C3=CNC4=CC=CC=C43
CC1=CC(=CC=C1)NCC2=NC(=NO2)C3=CC=CC=C3
COC1=CC=C(C=C1)CN2CC(CC2=O)C(=O)NCCCN3CCN(CC3)CC4=CC=CC=C4
C1COC2=C(O1)C=CC(=C2)C(=O)N/N=C/C3=C(C=CC(=C3)[N+](=O)[O-])O
C1=CC(=CC(=C1)Cl)NCCC(=O)C2=CC=CS2
C1COCCN1CC(=O)NC2=NC3=C(S2)C=C(C=C3)[N+](=O)[O-]
CC(=O)NC1=CC2=C(C=C1)SC(=N2)NC(=O)CN3CCOCC3
C1COC(=O)C1SC2=NN=C(O2)C3=CC=C(C=C3)Br
COC1=CC=C(C=C1)NC(=O)C2=CC(=CN2)S(=O)(=O)N3CCCCC3
C1CCC(CC1)NC(=O)N2CCN(CC2)C(C3=CC=CC=C3)C4=CC=CC=C4
CCOC1=CC=C(C=C1)N(CC(=O)NCCC2=CC=C(C=C2)OC)S(=O)(=O)C
CCOC(=O)C1=CC=C(C=C1)NC(=O)C2=NN(C=C2Br)C
CCN1C=C(C(=N1)C(=O)NC2=CC(=CC(=C2)C(=O)OC)C(=O)OC)Cl
CCOC(=O)C1=CC(=NN1C)C(=O)NC2=CC=CC=C2F
CC(C)COC(=O)N1C=CC(=N1)C(=O)NC2=CC=C(C=C2)C(=O)C
CN1CCN(CC1)C(=O)/C(=C\C2=CN=CC=C2)/NC(=O)C3=CC(=C(C=C3)OC)OC
C1=CC(=C(C=C1NC(=O)NN2C=NN=C2)Cl)Cl
CCOC(=O)C1=CC=C(C=C1)NC(=O)NN2C=NN=C2
C1CCN(CC1)C(C2=CC=CC=C2)C3=C(N4C(=NC=N4)S3)O
CC1=NN2C(=C1C3=CC=CC=C3)N=C4CCCCC4=C2N5CCN(CC5)CCO
CC1=CC=C(C=C1)SC2=C(C=C(C=C2)C(=O)N3CCOCC3)[N+](=O)[O-]
CCO.C\1CC2=C(/C1=C/C3=CC=CC=C3Cl)OC(=C(C2C4=CC=CC=C4Cl)C#N)N
CCOC1=CC=C(C=C1)C(C2=CC(=C3C=CC=NC3=C2O)Cl)NC4=CN=CC=C4
COC1=CC=C(C=C1)C(=S)NC2=CC=CC=C2
CC1=CC(=CC=C1)OCC(=O)NC2=NON=C2NC(=O)COC3=CC=CC(=C3)C
CC1CCN(CC1)C(=O)CCC2=CC=C(C=C2)OC3=CC(=CC(=C3)[N+](=O)[O-])[N+](=O)[O-]
CCC1=NN=C(S1)NC(=O)CSC2=NN=C(N2C3=CC=CC=C3)CNC4=CC=CC(=C4)C
C[N+]1=CC=CC(=C1)C(=O)NCC2CCCO2.[I-]
CC1C2=CC(=C(C=C2CCN1C(=O)CC3=C(C=C(C=C3)OC)OC)OC)OC
C1=CC=C(C=C1)CN2C=NC3=C(C2=N)C(=C(N3CC4=CC=CO4)C5=CC=CC=C5)C6=CC=CC=C6
C1CCC(CC1)CNC2=NC=C(C=C2)S(=O)(=O)N3CCOCC3
C/C(=N\NC(=O)CNC1=CC2=CC=CC=C2C=C1)/C=C/C3=CC=CO3
COC1=CC=CC=C1C2=CC(=NC(=N2)NCC3=CC=CS3)C(F)(F)F
CC(C)C1=NC(=CS1)CNC(=O)CC2C(=O)NCCN2CC3=C(C=C(C=C3)F)Cl
CC(C)(C)C1=CC=C(C=C1)S(=O)(=O)O/N=C\2/CCCCC2C3=C(C=C(C=C3)[N+](=O)[O-])[N+](=O)[O-]
CC1=CC(=C(C=C1)C)N(C(C2=CC=C(O2)C)C(=O)NC3CC3)C(=O)CN4N=C(N=N4)C5=CC=CS5
CCC1=CC=C(C=C1)C(=O)NNC(=O)C2=NN(C(=O)C=C2)C
CCN1CCN(CC1)CC2=C(C=CC3=C2O/C(=C\C=C\C4=CC=CC=C4)/C3=O)O
CC1=C(OC2=C1C=C(C=C2)F)C(=O)NCC(C3=CC=C(C=C3)OC)N4CCCCC4
CCC1(C2C(C(N1)C3=CC(=CC=C3)F)C(=O)N(C2=O)C)C(=O)OC
CCOC(=O)C1=CC=C(C=C1)NC(=O)C2=CC(=O)NC3=CC=CC=C32
CC(C)C[C@@H](C(=O)NC1CCCC1)NC(=O)C2CC(=O)N(C2)C3=CC=C(C=C3)OC
CC1=CC(=C(C(=C1)C)NC(=O)C2=CC=CC=C2C(=O)C3=CC=CC=C3)C
CC1=C(C(=NO1)C2=CC=CC=C2)C(=O)NC3=CC=C(C=C3)S(=O)(=O)NC4=NC=CS4
CCC1=NN=C(S1)NC(=O)C2CCCN(C2)C3=NC(=CC(=N3)C)C
CCC1=CC2=C(C=C1)N=C(S2)NC(=O)C3=CC=C(C=C3)N4C(=O)CCC4=O
C1CN(CCN1CC2=CC=CC=C2Br)C(=O)C3=CN=CC=C3.C(=O)(C(=O)O)O
COC1=C(C=C(C=C1)[N+](=O)[O-])N(CC(=O)NC2=CC=CC=C2C(=O)N3CCOCC3)S(=O)(=O)C
CCOC(=O)NC1=NN=C(S1)C2=CC=CC=C2OC
CC1=C(SN=N1)NC(=O)OCC=C
CC1=C(N=C2C=C(C=CC2=N1)NC(=O)NC3=CC=C(C=C3)OC)C
C1=CC2=C(C=C1C(F)(F)F)N=C(NC2=O)CSC3=C(C=C(C=N3)C(F)(F)F)Cl
CCOC(=O)CSC1=C(C(C(=C(N1)C)C(=O)C)C2=C(C=CS2)C)C#N
CCS(=O)(=O)NC1=CC=C(C=C1)C2=NN(C(C2)C3=CC=CS3)C(=O)C4=CC=CO4
CC(C)(C)C1CCC(CC1)C(=O)NC2=CC(=C(C=C2)OC)S(=O)(=O)N3CCCCC3
CCOC1=C(C=CC(=C1)/C=N/NC(=O)N)OCC(=O)NC2=CC(=C(C=C2)C)C
CN(C)C(=O)COC(=O)C1=CC=CC=C1OCC(=O)NC2=CC=C(C=C2)SC(F)F
CC(C)CNS(=O)(=O)C1=CC=C(C=C1)OCC(=O)NC2=C(C=C(C=C2)F)F
CC1=CC=CC=C1OCC(=O)NC2=C(C(=CC=C2)Cl)C
CCS(=O)(=O)C1=CC(=C(C=C1)O)NC(=O)COC2=CC=C(C=C2)OC
CCCCNC(=S)N/N=C/C1=CC(=C(C=C1)OCC(=O)NC2=C(C=C(C=C2C)C)C)OC
CC1=CC=CC=C1OCC(=O)NC2=CC=CC=C2CO
CC(=O)NC1=CC(=CC=C1)OCC(=O)NC2=CC=CC=C2
CCOC1=C(C=CC(=C1)CNCCO)OCC(=O)NC2=CC=C(C=C2)C(=O)OCC
CCOC1=C(C=CC(=C1)CNC(C)(C)C)OCC(=O)NC2=CC=CC(=C2)C(F)(F)F.Cl
CC(C)NS(=O)(=O)C1=CC=C(C=C1)OCC(=O)NC2=CC=C(C=C2)F
CS(=O)(=O)N(CC(=O)N1CCCC1)C2=CC3=C(C=C2)OCCO3
C1=CC=C(C=C1)C(=NCC(=O)O)NS(=O)(=O)C2=CC=CC=C2
CSC1=CC=C(C=C1)CN2CCN(CC2)C(=O)C3=CC=NC=C3
COCCNC(=O)CN1C2=C(C(=O)N(C1=O)CCCC(=O)NCC3=CC4=C(C=C3)OCO4)SC=C2
COC1=CC(=C(C=C1)OCC2=CC(=NO2)C(=O)NCCN3CCCC4=CC=CC=C43)Cl
C1CC2=CC=CC=C2N(C1)C(=O)C3CCN(CC3)C(=O)C4=CC=C(C=C4)Cl
COCCCNC(=O)CN1C(=O)C2=CC=CC=C2C1=O
CCCCNC(=O)CN1C(=O)C2=C(C1=O)C(=CC=C2)N
CC(C)N1C(=O)C2=C(C1=O)C=C(C=C2)C(=O)O
C1CN(CCN1CC2=CC3=C(C=C2)OCO3)CC(=O)NC4=CC=C(C=C4)N5CCOCC5
CCN(CC)C1=C(N=NC=N1)C2=CC=CC=C2
CC1=CC(=NC2=NC(=NN12)CC(=O)NNC(=O)C3=CC=C(C=C3)OC)C
CCN(CC)C(=O)C1CCCN(C1)C2=C(C=C(C=C2)[N+](=O)[O-])/C=N/NC(=O)C3=CC(=CC=C3)[N+](=O)[O-]
CC1CC(=O)N(C1=O)C2=CC(=C(C=C2)NCCC3=CC=C(C=C3)OC)[N+](=O)[O-]
CCOC1=CC=C(C=C1)NS(=O)(=O)C2=C(C=CC(=C2)C(=O)N3CCN(CC3)C(=O)C)Cl
CC1=CC=C(C=C1)NS(=O)(=O)C2=CC=CC(=C2)C(=O)N3CCN(CC3)C(=O)C
CC1=NN2C(=NN=C2SC1)C3=CC=CS3
CC(=O)NC1=CC(=C(C=C1)OC)S(=O)(=O)NC2=CC=CC=C2C(=O)NCCC3=CC=CC=C3
CCCCN(C1=CC=CC=C1)C(=O)C2=C(NC(=C2C)C(=O)OCC)C
C1=CC=C(C=C1)N2C(=NN=N2)SCC(=O)CSC3=NN=NN3C4=CC=CC=C4
C1CN(CCC12NC3=CC=CC=C3CO2)CC4=CC=CC=C4
C1CC(C2=CC=CC=C2C1)NC(=O)C3CCN(CC3)S(=O)(=O)C4=CC=CC5=NON=C54
CN1CCC2=C(C1=O)N(C3=CC=CC=C23)CC(CNCC4=CC=CC=C4)O.Cl
CN1C(=NN=C1SCC2=NC3=CC=CC=C3N2)COC4=CC=CC=C4
C1C2C(CS1(=O)=O)SC(=NC(=O)CCCC3=CC=CC=C3)N2C4=CC=CC=C4
CCCCSC1=NC(=C(C(=O)N1C)C2C3=C(C(=C(C=C3)OC)OC)C(=O)O2)O
CCN1C(=O)C(=C(N=C1SCC)O)C2C3=C(C(=C(C=C3)OC)OC)C(=O)O2
C1CN=C2N(C1)C3=CC=CC=C3N2CC(C4=CC=C(C=C4)Cl)O.Cl
CC1=CC(=NC2=NC(=NN12)C(=O)N3CCN(CC3)CC4=CC5=C(C=C4)OCO5)C
CC1CCCCN1C(=O)C2=CC=C(C=C2)CS(=O)(=O)CC3=CC=CC=C3
COC1=CC=C(C=C1)CNC(=O)CN(C2=CC3=C(C=C2)OCO3)C(=O)CCC(=O)NC4=CC=CC=N4
C1CC1C(=O)NC2=NN=C(S2)SCC(=O)NCC3=CC=CC=C3
CC1=C(C2=CC=CC=C2N1CC(=O)NCC3CCCO3)C=C4C(=O)N(C(=S)N(C4=O)C)C
C1CN(CCC1C(=O)NNS(=O)(=O)C2=CC=C(C=C2)F)CC3=CC(=CC=C3)F
CN1C2=C(C=C(C=C2)OC)C3=C1C(=O)N(C=N3)CC4=CC=CO4
C1=CC=C2C(=C1)C3=C(N2)C(=O)N(C=N3)CC4=CC=CO4
CC1(COCN1C(=O)C2=CC(=C(C=C2)Cl)Cl)C
C1=CC=C(C=C1)CCCC(=O)NCC2=CC=C(C=C2)Cl
C1=CC=C(C=C1)CNS(=O)(=O)C2=CC=C(C=C2)NC=O
COC(=O)C(C1=CC=CC=C1)NS(=O)(=O)C2=CC=C(C=C2)F
C1=CC=C(C=C1)CN(CCC(=O)N)S(=O)(=O)C2=CC=CC=C2
CCN(CC1=CC=CC=C1)S(=O)(=O)C2=CC=C(C=C2)F
CCOC(=O)C(C)(C)N(CC1=CC=CC(=C1)C)S(=O)(=O)C2=CC=CC(=C2)[N+](=O)[O-]
CCOC(=O)C1=CC=C(C=C1)N=NC2=C(C(=C(NC2=O)O)C#N)C
CC(COC)N1C(=O)C2=CC=CC=C2N=C1SCC(=O)N3CCC4=CC=CC=C4C3
C1CN(CCC1CC2=CC=CC=C2)C(=O)CNCCC3=CC=C(C=C3)S(=O)(=O)N.C(=O)(C(=O)O)O
CC1=CC(=CC=C1)NC2=NC(=NC(=N2)N3CCCC3)N4CCCC4
CCCCC(=O)N/N=C/C1=C(N(C(=O)NC1=O)CC2=CC=CO2)O
CCN1C(=C(N=C(CC1(C)C)C)C#N)C#N
CN1C(=NN=C1SC2CCCCC2=O)C3=CC=CC=C3F
C1CC(=O)N(C1)C2=CC=C(C=C2)S(=O)(=O)N3CCC(CC3)C(=O)NCC4=CC=CC=C4
CC1=CC(=C(N1CC2=CC=CO2)C)C(=O)CSC3=NN(C(=S)S3)C4=CC=CC=C4
COC1=C(C(=CC=C1)OC)C(=O)NC2=CC=CC=C2N3CCCCC3
COC1=CC(=CC(=C1OC)OC)C(=O)NC2=CC=CC=C2N3CCCCC3
COC1=C(C=C(C=C1)Cl)C(=O)NC2=CC=CC=C2N3CCCCC3
COC1=CC(=CC(=C1O)OC)C=C(C2=NC3=CC=CC=C3S2)C4=NC5=CC=CC=C5S4
COC(=O)C1=CC=CC=C1NC(=O)COC(=O)C2CCCCC2
COC1=CC=C(C=C1)CNCC2=CC(=CC=C2)OC3=CC=CC=C3
CCC1=CC=C(C=C1)CN2CCCC(C2)C(=O)N3CCCCC3.C(=O)(C(=O)O)O
CC1=CC(=C(C=C1)S(=O)(=O)NC(=O)C2=CC=C(O2)Br)C
C1CC(CN(C1)CCC2=CC=CC=C2)(CC3=CC=CC=C3F)CO
CC(=O)C1(C(C(C(=C(O1)N)C#N)C2=CC=CC=C2)(C#N)C#N)C
CCO[C@H]1[C@@H]([C@H](C=C(O1)C(=O)NCC#C)C2=CC=CC=C2)CCCO
CCO[C@H]1[C@@H]([C@H](C=C(O1)C(=O)N)C2=CC=C(C=C2)C(F)(F)F)CCCO
CCO[C@H]1[C@@H]([C@H](C=C(O1)C(=O)N)C2=CC=CC=C2)CCCO
COC1=C2C(=CC(=C1)[N+](=O)[O-])SC(=N2)NC(=O)C3CC3
C1C(C1C(=O)O)C(=O)NC2=NC3=C(S2)C=CC=C3Cl
C1=CC=C(C=C1)C2=NN=C3N2N=C(S3)CC4=CC=CS4
COC1=CC=C(C=C1)NC(=O)CSC2=NC=CN2CC3=CC=C(C=C3)F
C1CC2(N(C1=O)C(CS2)C(=O)O)C3=CC=C(C=C3)Br
COC1=CC=C(C=C1)N2CCN(CC2)C(=O)CCCN3C(=O)C4=CC=CC5=C4C(=CC=C5)C3=O
CC1=CC=CC=C1CN2C(=NC3=C(C2=O)C=C(C=C3)[N+](=O)[O-])C
CC1=CC=C(C=C1)CN2C(=NC3=C(C2=O)C=C(C=C3)[N+](=O)[O-])C
COC(=O)C1=CC=C(C=C1)CN2C=NC3=CC=CC=C3C2=O
CC1=CC(=C(C(=C1)C)CSC2=NC=C(N2)C3=CC=C(C=C3)[N+](=O)[O-])C
C1CCC(CC1)C(=O)NCC(=O)NC2=CC=CC=C2
CCN(CC(=O)NC1=C(C=CC(=C1)Cl)C)C(=O)C2CCCCC2
COCCNP(=O)(C1=CC=CC=C1)C2=NC3=CC=CC=C3S2
CC1=CC=C(O1)C2=CC=CC=C2NC(=O)C
CCOP(=O)(/C(=C/C1=CC=C(O1)C2=C(C=C(C=C2)F)F)/C#N)OCC
C1=CC(=CC=C1C2=CC=C(O2)/C=N/NC(=S)N)[N+](=O)[O-]
C1=CC=C(C=C1)C(C2=CC=CC=C2)(C(=O)NNS(=O)(=O)C3=CC=CC=C3)O
CC1=C(C(=NC2=NC(=NN12)C)C)CCC(=O)NC3=CC4=C(C=C3)OCO4
C1CC(CN(C1)C(=O)CCN2CCOCC2)NC3=CC=C(C=C3)F
CC1=CC=CC=C1N=NC2C(=O)N=C(N2C3=CC=CC=C3)C
COC1=CC=C(C=C1)NC(=S)N2CCC(CC2)NC(=O)C3=CC=CO3
CC(=O)NC1=CC(=C(C=C1OC)OC)S(=O)(=O)NC2=CC=CC=C2N3CCOCC3
C1COCCN1C2=CC=CC=C2NS(=O)(=O)C3=C(C=CC(=C3)C(=O)O)Cl
CCN(CC)S(=O)(=O)C1=CC(=C(C=C1)N2CCOCC2)NS(=O)(=O)C3=CC=C(C=C3)OC
CC1=CC(=C(C=C1)O)C2=NC3=CC=CC=C3N=C(C2)C4=CC=CO4
CC1=CC(=C(C=C1)C2=NC3=CC=CC=C3N=C(C2)C4=CC=CO4)O
COC1=CC=CC=C1CNCC(=O)NC2=C(C=CC(=C2)S(=O)(=O)N3CCCCCC3)Cl
C1CN(C2=CC=CC=C21)C(=O)COC(=O)CCC3=NC4=CC=CC=C4C(=O)N3
C1CCC2=C(C1)C(=C(N=C2C3=CC=CC=C3)SCC(=O)O)C#N
C/C(=N\NC(=O)CCC1=CC=CC=C1)/CCC2=CC=CC=C2
CC1CN(CC(O1)C)C(=O)NC(C)(C)C2=CC=CC(=C2)C(=C)C
C1COCCN1C(=O)NCC2=CC=C(C=C2)C#N
CC(=O)NC(CC(=O)NC12CC3CC(C1)CC(C3)C2)C4=CC=CC=C4
COC1=C(C=C(C=C1)C(=O)O)C2=C(C=C(C=C2OC)OC)OC
C1=CC=C(C=C1)C2=CC=CC=C2NC(=O)COCC(=O)O
COCCCNCCCCOC1=CC=CC=C1C2=CC=CC=C2.C(=O)(C(=O)O)O
C=CCNCCOCCOC1=CC=CC=C1C2=CC=CC=C2.C(=O)(C(=O)O)O
COC1=C(C=CC(=C1)C2C3C(C(=O)N(C3=O)C4=CC=C(C=C4)F)ON2C5=CC=CC=C5)O
CCOC1=CC=CC=C1C2C3C(C(=O)N(C3=O)C4=CC=CC=C4)ON2C5=CC=CC=C5
C1=CC(=C(C=C1CC2=CC(=C(C=C2)N)C(=O)O)C(=O)O)N
CCOC(=O)CCCNC(=O)CCCNC(=O)C(C1=CC=CC=C1)C2=CC=CC=C2
CC(C)(C1=CC=CC=C1)C2=CC=C(C=C2)OCCCNCCCOC.C(=O)(C(=O)O)O
C1=CC(=CC=C1CC2=CC=C(C=C2)N/C=C/C(=O)C(F)(F)F)N/C=C/C(=O)C(F)(F)F
CN(C)CCC#CC(C1=CC=CC=C1)(C2=CC=CC=C2)O
CN(C)P(=O)(N(C)C)OC1=C(C=C(C=C1)OC)C(C2=CC=C(C=C2)OC)O
CC(C)N(CC#CC(C1=CC=CC=C1)(C2=CC=CC=C2)O)C(C)C
CCN(CC)CCCOC(=O)C(C1=CC=CC=C1)C2=CC=CC=C2.Cl
CCN1C2=CC=CC=C2C(C1=O)(CC(=O)C3=C(OC=C3C)C)O
CCC1=CC=C(C=C1)C2CC(=O)N(C3=C2C(=O)OC3)C4=CC(=CC=C4)F
CC1=NC2=NC=NN2C(=C1)N3CCN(CC3)C4=CC=CC(=C4)C(F)(F)F
CN1C=C(C2=CC=CC=C21)S(=O)(=O)CC(=O)N3CCC4=CC=CC=C43
CC1CCCN(C1)CC2=NC3=C(N2CC(=O)C4=CC=CC=C4)C(=O)N(C(=O)N3C)C
CN1CCN(CC1)C(=O)NC2=CC=CC3=CC=CC=C32
C1CCC(CC1)C(=O)N=C2N(C3CS(=O)(=O)CC3S2)CCC4=CC=C(C=C4)F
CC1=CC=C(C=C1)NC(=O)COC(=O)CSC(=S)N2CCOCC2
CC1=CC(=NC2=NC(=NN12)SC3=C(C=CC=N3)[N+](=O)[O-])C
CN1C=C(C(=O)N(C1=O)C)S(=O)(=O)N2CCN(CC2)C3=CC(=CC=C3)Cl
COC1=CC=C(C=C1)C(=O)OC2=C(C=CC(=C2)/C=N/NC(=S)N)OC
CSC1=NSC(=N1)SCC(=O)N2CCCCC2
CC1=CC(=NN=C1NCCN2CCOCC2)C3=CC=CC=C3.Cl
CCCNC(=O)CCC(=O)NC1=NC=C(N1C)C2=CC=C(C=C2)C
COC1=CC=C(C=C1)NC2=CC3=NC4(CCCCC4)[N+](=C3C=C2)[O-]
CC1=CC=C(C=C1)S(=O)(=O)N2CCC(CC2)C(=O)N[C@@H](CCSC)C(=O)NCC3=CC=CO3
CN1CCN(CC1)CCNC(=O)C2=CC3=C(C=C2)N=C(C(=N3)C4=CC=C(C=C4)F)C5=CC=C(C=C5)F
CC1=CC(=CC=C1)C2=NC3=C(C=C(C=C3)C(=O)NCCN4CCN(CC4)C)N=C2C5=CC=CC(=C5)C
CC1=CC=C(C=C1)CN2CC(CC2=O)C(=O)NC3=NN=C(S3)SCC4=C(C=CC=C4Cl)Cl
CC1=CC=C(C=C1)S(=O)(=O)N2CCC(CC2)C(=O)NC3CC3
CN1C(=C(C(=N1)C(F)(F)F)CN(C2=CC=C(C=C2)OC)S(=O)(=O)C3=CC=CC=C3)Cl
COC1=CC=C(C=C1)C2=NN=C(N2C3=CC=CC=C3)SCC(=O)C4=CC=CO4
C1OC2=C(O1)C=C(C=C2)/C=N/NC(=O)C3=NC4=CC=CC=C4C=C3
COC1=CC=C(C=C1)C2CC3=NC(=NC=C3C(=O)C2)NC4=CC=C(C=C4)OC
CCCN1C2=C(C(=O)N(C(=O)N2)C)N=C1C3=CC=C(C=C3)OC
C1CN(CCN1C(=O)COC(=O)CCN2C3=CC=CC=C3SC4=CC=CC=C42)C(=O)C5=CC=CO5
C1=CC(=CC=C1/C=N/NC2=NN=C(C=C2)Cl)C(=O)O
C1=CC(=C(C=C1[N+](=O)[O-])/C=N/NC2=NN=C(C=C2)Cl)O
CC1CC(CN(C1)S(=O)(=O)N2CCCC(C2)C(=O)NCCC3=CC(=C(C=C3)OC)OC)C
C1=CC=C(C(=C1)C(=O)NC2=CC=CC=C2OC3=C(SC=C3)C(=O)O)F
CC1C2=CC=CN2CCN1CC(COCC3=CCC4CC3C4(C)C)O
CC1=CC(=C(C=C1)C)S(=O)(=O)N2CCN(CC2)C(=O)C3=C(C=CC(=C3)S(=O)(=O)NCC4=CC=CC=C4)C
CC1=C(C=CO1)C(=O)NC2=C(C3=C(S2)CC(CC3)C(C)(C)C)C(=O)N
C1CN(CC2=CC=CC=C21)C(=O)C3=CC=CS3
CC1C2=CC(=C(C=C2CCN1C(=O)C3=C(C=CS3)C)OC)OC
CC(C(=O)NCC1=CC=CC=C1)NC2=CC(=C(C=C2OC)OC)Cl
CCN(CC(=O)NCC1=CC=C(C=C1)F)C2=C(C=C(C=C2)S(=O)(=O)C)[N+](=O)[O-]
CCN=C(C1=CN=CC=C1)NC2=CC=C(C=C2)Cl
COC1=C(C=C(C=C1)NC(=O)NC2=CC=C(C=C2)OCC(=O)N3CCOCC3)OC
C1=CC=C(C=C1)C(=O)NC2=CC=C(C=C2)C3=CSC(=N3)NC4=CC=CC=C4
CCOC(=O)C1=C(C=C(C=C1)N2CC3=CC=CC=C3C2)O
CCOC(=O)C1=C(N=C(S1)C2=C(C=C(C=C2)Cl)Cl)O
CCC1=CC=C(C=C1)C2=NC(=CS2)CCl.Cl
C1=CC(=CC(=C1)Cl)C2=NC(=CS2)C(=O)O
CN(C)/C=C/C(=O)C1=CN=C(S1)C2=CC=C(C=C2)Cl
COC1=C(C=C(C=C1)C2=NC(=CS2)CCl)OC.Cl
CC(C)(C)C1=CC=C(C=C1)C2=NC(=C(S2)CC(=O)O)O
CC1=C(N=C(S1)C2=CC=C(C=C2)C(=O)OC)O
CC1CCN(CC1)C2=CC=C(C=C2)NC(=O)C3=CC(=C(C=C3)OC)Br
CCOCCOC(=O)COC1=CC2=C(C=C1)C(=O)C(=CO2)OC3=CC=C(C=C3)OC
CC1=CC=CC=C1N2CC(CC2=O)C(=O)NC3=CC4=C(C=C3)OCO4
CCCOC1=CC=C(C=C1)N2CC(CC2=O)C(=O)NC3=CC4=C(C=C3)OCO4
C1=COC(=C1)CNC(=O)CCSCC2=CC=C(C=C2)Cl
COC1=CC=C(C=C1)C2CC(NC3=NC(=NN23)N)C4=CC=C(C=C4)F
CC1=CC(=CC=C1)C2CC(NC3=NC(=NN23)N)C4=CC=CC=C4
CC1(CC2=C(CO1)C(=NC3=C2C(=C(S3)C(=O)NC4=CC=C(C=C4)OC)N)N5CCOCC5)C
C1=CC=C(C=C1)OC2=C3C4=C(C5=CC=CC=C5C3=O)ON=C4C=C2
COC1=C(C=C(C=C1)S(=O)(=O)NC2CC2)N3C=NN=N3
CC1=NC2=CC=CC=C2C(=C1)CNC(=O)C(C)N3C(=C(C(=N3)C)[N+](=O)[O-])C
CC1(CC2(CCO1)C(CC(=O)O2)C(=O)NC3=C(C=C(C=C3)Cl)[N+](=O)[O-])C
COC1=C(C=C(C=C1)/C=C/C(=O)NCC2=CC=CC=N2)OC
CC(C)C1=CC=C(C=C1)/C=N/NC(=O)C2=C(N(N=N2)C3=NON=C3N)CN(C)C4CCCCC4
CC1=CC=C(C=C1)/C=N/NC(=O)C2=C(N(N=N2)C3=NON=C3N)CN(C)C4CCCCC4
CN1C2=CC=CC=C2C3=C(C1=O)C=C(N3C)C(=O)N4CCN(CC4)C(=O)C5=CC=CO5
CC1=CC=C(C=C1)N2CC(CC2=O)C(=O)N3CCC(CC3)C(=O)NC4=CC=C(C=C4)OC
COC1=C(C(=C2CCC3=C(C2=C1)ON=C3)OC)OC
CC(C(=O)N/N=C/C1=CC=CC=C1OCC2=CC(=CC=C2)Br)NC3=CC=C(C=C3)OC
CC1CCCC(C1C)NC(=O)COC(=O)C2=CC=CC=C2NC(=O)C3=CC=CO3
C1COC(=O)N1S(=O)(=O)NC2=CC=CC=C2
CC1=NC2=NC(=CN2C(=C1)N3CCN(CC3)C4=CC=CC=C4Cl)C5=CC=CC=C5
CC(C(=O)NCC1CCCCC1)N2CCC3=CC=CC=C3C2
C1=CC=C2C(=C1)N(C3=CC=CC=C3S2)C(=O)CSC4=NN=CS4
COC1=C(C=C(C=C1)C(=O)N2CCOCC2)S(=O)(=O)N3CCCC4=CC=CC=C43
CC(C1COC2=CC=CC=C2O1)NC(=O)CC3=CC(=C(C=C3)OC)OC
CC1=CC=C(C=C1)S(=O)(=O)CCC(=O)OCC2=CC=C(C=C2)Cl
C[C@@H]1CN(C[C@@H](O1)C)C(=O)C2=C(N3C=C(C=CC3=N2)Cl)CN(C)CCC4=CN(N=C4)C
CC1=CSC(=N1)SCC2=C(OC3=CC=CC=C32)C(=O)O
C1CC2=CC(=C(C=C2C1)O)CN3CCN(CC3)C4=CC=CC=C4
CC1=CC=C(O1)C2=CSC(=N2)CCN3C(=CC(=N3)C)C
CC1=CC(=NN1CCC2=NC(=CS2)C3=CC=CO3)C
CC1=CC(=NN1C)C(=O)NCC2=CC=CS2
CN(C)C(CNC1=C(C=C(C=C1)[N+](=O)[O-])C#N)C2=CC=CC=C2
C1=CC=C(C=C1)/C=C(/C=C/2\C(=O)N(C(=S)S2)CCCC(=O)O)\Cl
CCC1=C2C(=CC=C1)C(=CN2)C(=O)COC(=O)C3=CC=C(S3)[N+](=O)[O-]
C1=CC=C2C(=C1)N=C(O2)CC3=CC=C(C=C3)CC4=NC5=CC=CC=C5O4
C1CN(CC2=CC=CC=C21)C3=CC=C(C=C3)[N+](=O)[O-]
CCC(C)NC(=O)C1CCN(CC1)S(=O)(=O)C2=CC3=C(C=C2)N=C4CCCCCC4=C3C(=O)O
CC1=CC(=CC=C1)CCNC(=O)CN(C)S(=O)(=O)C2=CC3=C(C=C2)N(C(=O)N(C3=O)C)C
CCC(=O)NC1=NC(=CS1)CC(=O)OCC
CCN(C1=NC(=CS1)CCl)C(=O)C
CCOC(=O)CSC1=NC(=C(S1)C(=O)OCC)C
CCC(C)(C)C(=O)NC1=NC(=CS1)CC(=O)OCC
CCCCC(=O)NC1=NC(=C(S1)C(=O)C)C
CCCC(CCC(=O)NC1=NC=CS1)C(=O)O
CCOC(=O)C(C(F)(F)F)(NC1=NC=CS1)NC(=O)OC(C)C
COC1=CC(=C(C=C1)NC(=O)C2=CC(=CC=C2)N3C(=O)C4C5C=CC(C4C3=O)C6C5C6)OC
C1CN(CCN1C(=O)C2CC(=NO2)C3=CC=C(C=C3)F)C(=O)C4=CC=CO4
CN(CC1=CC=CC=C1)C(=O)C2=CC=C(C=C2)COC3=CC=CC=C3
CC1=CC(=C(C(=C1)OC)O)CN2CCC(CC2)CC3=CC=CC=C3
C1=CC(=C(C(=C1)Cl)C2=NOC(=N2)N)Cl
CC(C)N(CC1=NC(=NO1)C2=CC=CC=C2)C(=O)C(C)(C)C
CNC(=O)CCCC1=NC(=NO1)C2=CC=CC=C2Cl
C1CN(C[C@H]([C@@H]1N2CCOCC2)O)CC3=CC=CC=C3Cl
CC1=CC(=NO1)N(CN2CCCC2=O)C(=O)C3=CC(=C(C=C3)OC)OC
C1CN(CCC1C(=O)NCCC(=O)NC2=CC=CC=C2)S(=O)(=O)C3=CC=CC=C3
C1CCN(C1)CCCCCCOC2=CC=CC=C2F
CC1=CC=C(C=C1)NC(=O)CN2C(=O)/C(=C/C3=C(N(C(=C3)C)C4=CC=C(C=C4)C(=O)O)C)/SC2=O
C1C(ON=C1C2=CC=CC=C2)COC(=O)C3=CC=CO3
CC1=NC(=C(C=C1)OCC(=O)NC2=CC3=C(CCC3)C=C2)[N+](=O)[O-]
CC1=C(C(=CC=C1)NC(=O)C2CCN(CC2)S(=O)(=O)C3=CC4=C(C=C3)OCC(=O)N4)C
COC1=CC=C(C=C1)C2C3=C(NC(=O)CS2)N(NC3=O)C4CCCCC4
CC1=C(C(=NO1)C)S(=O)(=O)N2CCCC(C2)C(=O)N3CCC4=CC=CC=C4C3
CC1CC(CN(C1)CCOC2=CC=CC=C2C3=CC=CC=C3)C.C(=O)(C(=O)O)O
C1=CC=C(C=C1)COCC2=C3C=CC=NC3=C(C=C2)O.Cl
CCC/C(=C\1/C(=NC(C)C(=O)O)CC(CC1=O)C2=CC=CC=C2)/O
C1=CC(=CC(=C1)Cl)NC(=O)OCC2=CN(N=N2)C3=CC=C(C=C3)Cl
CC1=C(SC(=N1)NC(=O)C2=C(ON=C2C)C)C(=O)OC
CC1(CC2CC(C1)(CN2C(=O)C3=NOC4=C3CCC5=C4C=CC(=C5)OC)C)C
CCOC(=O)N1CCN(CC1)C(=O)C2=CN3C(=NC4=C(C3=O)C=C(C=C4)Cl)C=C2
CCOC1=CC=CC=C1N2C(=NN=C2SCC(=O)N3CCOCC3)C4=CC=CC=N4
C1CCCC2(CCC1)C(=O)N(C(=O)N2)CC(=O)NCC3=CC=CS3
CC1=C(OC=C1)C(=O)NC2=CC3=CC=CC=C3C=C2
C1=CC=C(C=C1)CC(CC(=O)NC2=CC=CC(=C2)C(F)(F)F)C(=O)O
CC1=CC(=CC=C1)NC(=O)CCCC2=CC=CC=C2
CC(C)(C)C1=CC=CC=C1OCC(=O)NC2=CC=CC=C2C(=O)NCC3=CN=CC=C3
CCOC1=C(C=CC(=C1)/C=N/NC(=O)NC2=CC=CC=C2)O
CN1C2=C(C(=O)N(C1=O)C)NC(=N2)CNCC3=CC=CC=C3Cl
CCC1CCCCN1S(=O)(=O)C2=CC=C(C=C2)NC(=O)C3CCCO3
C1=CC(=CC(=C1)[N+](=O)[O-])C(=O)C2=CC3=C(C=C2)C(=O)N(C3=O)CCCC(=O)O
CC1=C(SN=N1)C(=O)NC2CCCC3=C2C=NN3C4=CC=CC=C4F
CCN1CCN(CC1)C(=O)C2=CC=CC=C2NC3=CC=C(C=C3)SC(F)F.Cl
CCOC1=NC(=NC(=N1)NCC2=CC=CO2)NCC=C
CCC1=CC\2=C(C=C1)NC(=O)/C2=C\C(=O)C3=CC=CS3
COC1=CC(=CC(=C1)NC(=O)CN2C(=O)C(NC2=O)(C3=CC=CC=C3)C4=CC=CC=C4)OC
COC1=C(C=C(C=C1)NC(=O)CN2C(=O)C(NC2=O)(C3=CC=CC=C3)C4=CC=CC=C4)OC
C1COCCN1N2C(=O)/C(=C/C3=CC=CC=N3)/SC2=S
CCOC(=O)C1=CC=C(C=C1)N2C(=O)CC(C2=O)NC3CCN(CC3)C(=O)C4=CC=C(C=C4)F
COC1=C(C=C(C=C1)/C=N/N=C\2/NC(=O)C(S2)CC(=O)O)OCC3=CC=CC=C3Cl
CN(C)/C=C(/C(=O)C1=C(C=C(C=C1)Cl)Cl)\S(=O)(=O)C2=CC=C(C=C2)Cl
CCN1C=C(C(=O)C2=C1C=CC(=C2)S(=O)(=O)N(C)C)C(=O)N3CCCC3
C1[C@H](C=C(O[C@H]1OCC2=CC=C(C=C2)CO)C(=O)N)C3=COC4=CC=CC=C4C3=O
C1C(CN(C1=O)C2=CC=CC=C2)C(=O)OCC3=NN=C(O3)C4=CC=CC=C4
CC1=C(C(=NN1)SCC(=O)N2CCCCCC2)[N+](=O)[O-]
C1CN(CCN1CC2=CC=CC=C2)C(=O)C3CC(=NO3)C4=CC=C(C=C4)F
C1=C(C=C(C(=C1/C=N/N2C(=NN=N2)N)O)Cl)Cl
CCN(CC)C1=CC(=C(C=C1)/C=N/N2C(=NN=N2)N)O
CCOC1=CC=CC=C1N(C)S(=O)(=O)C2=CC3=C(C=C2)OCCN3C(=O)C
CCOC1=CC=CC=C1CNC(=O)C2CCN(CC2)C3=NN4C(=O)C=C(N=C4S3)C
CC1=NN(C(=O)C2=CC=CC=C12)C3=C(C=CC(=C3)Cl)N
C1=COC(=C1)/C=C/C=N/NC(=O)CC2=CC=CS2
CC1=C(SC(=N1)C)C2=CSC(=N2)NCCC3=CC=CC=C3.C(=O)(C(=O)O)O
C1=CC=C2C=C(C=CC2=C1)N=CC3=C(OC(=N3)/C=C/C4=CC(=CC=C4)[N+](=O)[O-])O
C1CC1NC(=O)CNC(=O)C2=C(C3=CC=CC=C3S2)Cl
CC1=CC(=C(C(=C1OC)C)C)S(=O)(=O)NC2CC(NC(C2)(C)C)(C)C
COC1=CC=C(C=C1)C2=NN=C(O2)SCC3=NC4=CC=CC=C4C(=O)N3
COC1=CC=CC=C1NC(=O)CSC2=NN=C(N2N)C3=CC=CO3
CCSC1=CC(=C(O1)C)C2C(=C(OC(=C2C(=O)OC)C)N)C#N
CCOC(=O)C1=C(OC(=C(C1C2=COC=C2)C#N)N)C
CC(=O)C1=CC=C(C=C1)NC(=O)CSCC(=O)NC2=CC3=CC=CC=C3C=C2
CCC1=NN=C(S1)NC(=O)C2=NC=C(C(=C2Cl)Cl)Cl
COC1=CC=C(C=C1)C(=O)/C=C/SC2=NC3=CC=CC=C3O2
CCOC1=CC=C(C=C1)N(C2CS(=O)(=O)C=C2)C(=O)C3CCCO3
CC(C)(C)NC(=O)C(C1=CC=C(C=C1)O)N(C2=CC=C(C=C2)F)C(=O)CCC(=O)NC3=CC=CC=N3
C1CC(OC1)CNC(=O)C2=NON=C2N
COCCNC(=O)C1=NC2=CC=CC=C2S1
CC(C)(C)C(=O)NC1=NC2=C(S1)C=C(C=C2)C(=O)OC
CC1=CC2=C(C=C1)N=C(S2)N(CCCN(C)C)C(=O)C.Cl
CC1=NC2=CC(=C(C=C2S1)[N+](=O)[O-])Cl
CC1=C(SC(=C1C#N)N)C(=O)N2CCC(CC2)C(=O)N
C1CC(OC1)CNC(=O)CCCN2C(=O)C3=CC=CC=C3N=C2SCC(=O)C4=CC=CC=C4
CC1(CC2=C(C(=O)C1)C3(CCCCC3)C(=C(N2)SCC(=O)NC4=CC=CC=C4)C#N)C
CCCC1=C(C=NN1C2=CC=CC=C2)NC(=O)NC3=C(C=C(C=C3)Cl)Cl
COCCN1C=C(C2=CC=CC=C21)C(=S)N3CCCCC3
C1=CC=C(C(=C1)C2=CC=C(O2)/C=C/C(=O)C3=CC=CO3)[N+](=O)[O-]
CC(C)C[C@H]1CN=C(N1CCCC2CCCCC2)NC3=CC=CC=C3
CC1=C(C(=O)N(N1)C2=CC=CC=C2)N=NC3=CC=C(C=C3)C#N
CC1=CC=CC=C1N=NC2=C(NN(C2=O)C3=CC=CC=C3)C
CC1=C(SC2=NC=NC(=C12)N3CCN(CC3)C4=CC=CC=N4)C(=O)N5CCN(CC5)C6=CC=C(C=C6)F
CN1C=CC=C1/C=N/NC(=O)CSC2=NC3=CC=CC=C3N2C
CN1C2=C(C(=O)N(C1=O)C)N(C(=N2)N3CCN(CC3)CC4=CC=CC=C4)CCCC5=CC=CC=C5
C1=CC=C(C=C1)SCC2=C(N=NN2C3=NON=C3N)C(=O)N/N=C/C4=CC=NC=C4
C1=CNC(=O)C(=C1)C(=O)OCC(=O)NCCC2=CC=C(C=C2)F
CC1=CC=C(C=C1)N2C(=CC(=C2C)C(=O)COC3=C(N=CC=C3)[N+](=O)[O-])C
CC(C)CC(C1=CN(N=N1)[C@@H](CCC(=O)O)C(=O)N2CCN(CC2)C3=NC(=NC(=N3)N4CCN(CC4)C(=O)[C@H](CCC(=O)O)N5C=C(N=N5)C(CC6=CC=C(C=C6)O)N)NCCOCCOCCOCC#C)N.Cl
C1COCCN1S(=O)(=O)C2=CC=C(C=C2)C(=O)NC3=NN=C(O3)C4=CC=CS4
C1CNC(=C(C(=C(Cl)Cl)SC2=CC=C(C=C2)Cl)[N+](=O)[O-])N1
C1C(C(=O)N(C1=O)C2=CC=CC=C2)NNC3=CC=CC=C3
CC1=CC(=C(C=C1)C)NC(=O)C(CC2=C(C(=CC=C2)OC)OC)C3=NNN=N3
CC(C(=O)NC1=CC(=C(C=C1)OC)S(=O)(=O)N2CCOCC2)N3C(=O)C4=CC=CC=C4C3=O
CCOC(=O)C1(CCN(CC1)C(=O)NCC2=CC=CC=C2)CC3CCCCO3
CCN(C1CCS(=O)(=O)C1)C(=O)COC(=O)C2=C(ON=C2C)C
CC1CCC2=C(C1)C3=C(S2)N(C(=O)N4C3=NC=N4)CC(=O)C5=CC=C(C=C5)Br
CC1=CC(=C(C=C1)NC(=O)CN2N=C(N=N2)C3=CC=CC=C3N4C=NN=N4)C
COC1=NC(=CC(=N1)C(F)(F)F)C2=CC=CC=C2
COC1=CC=C(C=C1)C2=CC(=NC(=N2)S(=O)(=O)C)C(F)(F)F
CC(C(=O)NCC1=CC=CO1)N2C3=C(C=C(C=C3)Cl)C(=N2)C4=CC=CC=C4
CC1=CC2=NC(=C(N2C=C1)C(=O)N/N=C/C3=CC=C(O3)CNC(=O)C(=O)NC4=CC(=C(C=C4)C)C)C
C1CC2=C(C=CO2)C3=NC(=NC=C31)N
CC1=CC(=CC=C1)OCCNC(=O)CSC2=C(C=C(C=C2)C(F)(F)F)[N+](=O)[O-]
CC1=CC=C(C=C1)C2=NC(=C(O2)N3CCCCC3)C#N
C1CCC(CC1)NC(=O)COC(=O)CC2=CNC3=CC=CC=C32
CCCNC(=O)C1=C(C2=C(S1)CCCC2)C(=O)NC3=CC=CC=N3
C1CCC(CC1)N2C(=NN=C2SCC(=O)N3CCCC3)C4=CC=CC=C4
CC(C)COC(=O)N1CCCC1C(=O)O
CC1=NC(=CS1)CC(=O)N/N=C/C2=CC(=C(C=C2)OCC(C)C)OC
CC1=CC2=C(C=C1)N=C(C=C2C(=O)NC3=CC(=C(C=C3)OC)OC)C4=CN=CC=C4
CC(C)C(=O)NC1=NN=C(O1)C2=CC(=CC=C2)OC
CC(C)OC(=O)CSC1=NN=C(O1)C2=CC=CC=C2OC
CCN(CC)S(=O)(=O)C1=CC=C(C=C1)C2=NN=C(O2)SC
C1=CC(=CC(=C1)[N+](=O)[O-])C2=NN=C(O2)N
C1=CC=C(C=C1)C2=NN=C(O2)CCl
CC1=CC=C(C=C1)C2=NN=C(O2)N
CC(C)NCC1=NN=C(O1)C2=CC=CC=C2Cl
CC(C)(C)NC(=O)CSC1=NC(=CC(=O)N1)C2=CC=CC=C2
CCOC(=O)N1CCN(CC1)CC2=NC(=NO2)CC3=CC(=CC=C3)F
C1=CC=C(C(=C1)C(=O)N)OCC2=NC3=CC=CC=C3S2
CC12CN3CC(C1=O)(CN(C2)C3C4=CC5=CC=CC=C5N4)C.Br
CCCOC1=CC=C(C=C1)NC(=O)C2C3C(C4C(O2)OC(O4)(C)C)OC(O3)(C)C
COC1=C(C=C(C=C1)C2=NN(C(=O)C=C2)CC(=O)NC3CCC4=CC=CC=C34)OC
C1CCC(CC1)C(=O)NC2=CC=CC=C2C(=O)N3CCCCC3
C1=CC=C(C=C1)/C=C/C=N/NC2=NC3=CC=CC=C3S2
CCOC1=CC=C(C=C1)NC(=S)NC2=C(C3=C(S2)CN(CC3)C)C(=O)OCC
CC(C)(C)C1=CC=[N+](C=C1)/C(=C(\C2=CC=C(S2)Cl)/[O-])/C(=S)NC3CC3
C1=CC=C2C(=C1)C=CC=C2C(=O)NNC(=O)C3=CC=CC=C3O
CC1=C(C(=O)N(N1C)C2=CC=CC=C2)NC(=O)C3=NN4C(CC(NC4=C3Br)C5=CC=CC=C5)C(F)(F)F
COC1=C(C2=CC=CC=C2C=C1C(=O)OC)C3=C(C(=CC4=CC=CC=C43)C(=O)OC)OC
COC1CCN(CC1)CC2=CN(N=C2C3=CC(=CC=C3)F)C4=CC=C(C=C4)OC
C1CCN(CC1)CC2=C(C3=CC=CC=C3OC2=O)N4CCCCC4
CCN1C=C(C(=O)C2=CC(=C(C=C21)N3CCN(CC3)C(=S)NC(=O)C4=CC(=CC(=C4)OC)OC)F)C(=O)O
CCN1C=C(C(=O)C2=CC(=C(C=C21)N3CCN(CC3)C(=S)NC(=O)C4=CC=C(C=C4)F)F)C(=O)O
CCC1=CC=C(C=C1)NC(=O)/C(=C/C2=CC=NC=C2)/C#N
CCOC(=O)C(=O)NC1=C(C(=C(S1)C(=O)N2CCOCC2)C)C#N
CC1=C(SC(=C1C(=O)OC)NC(=O)CCl)C(=O)N2CCOCC2
CCOC1=CC=C(C=C1)C2=NN(N=N2)CC(=O)NCC3=CC4=C(C=C3)OCO4
CCC1=NN2C(=N)/C(=C\C3=CC=CN3C4=CC=C(C=C4)OC)/C(=O)N=C2S1
CCOC1=CC=C(C=C1)C2=NC(=C(O2)C)CSCC(=O)NCCCN3CCCC3=O
C1CCC(CC1)NC(=O)NNC(=O)C2CC(=NO2)C3=CC=CS3
CC1=CC(=CC(=C1OCC(=O)NNC(=O)C2=C(OC=C2)C)Br)Br
C1=CC=C(C=C1)CS(=O)(=O)CC(=O)NC2=NC3=CC=CC=C3S2
CCN1CCN(CC1)C(=O)C2=NN(C(=O)C3=C2C4=CC=CC=C4N3C)C5=CC=C(C=C5)OC
C1CN(CCN1C2=CC=CC=C2)C(=O)CCC3=NN=C4N3N=C(C=C4)NCC5=CC=CO5
CC1=C(C(=CC=C1)N2CCN(CC2)C(=O)CCNS(=O)(=O)C3=CC4=C(C=C3)NC(=O)CC4)C
C1CN(CCC1C(=O)N)C2=NC(=NC3=C2OC4=CC=CC=C43)C5=CC=CC=C5
CC1=C(C=CC(=C1)S(=O)(=O)NC2=CC3=C(C=C2)N(C(=O)N3C)C)OC
CC1=CC(=NC(=N1)NS(=O)(=O)C2=CC=C(C=C2)NC(=O)CSC3=NC4=CC=CC=C4N3)C
C1CC(C1)C(=O)N2CCC3=C2C=CC(=C3)S(=O)(=O)NCC4=CC=CC=N4
C[C@@H](C(=O)NCC1=CC=CC=C1OC)NC(=O)C2CCN(CC2)C(=O)[C@H](CCSC)NC(=O)OC(C)(C)C
COC1=C(C=CC(=C1)S(=O)(=O)N2CCOCC2)NC(=O)COC(=O)C3=CC=CC=N3
COC(=O)CC1=CC=C(C=C1)NC(=O)C2=CC=C(C=C2)NC(=O)C3=CC=CO3
C1=CC=C(C=C1)COC(=O)CNC(=O)/C(=C\C2=CC=CC=C2)/NC(=O)C3=CC=C(C=C3)Br
C1CC(OC1)CNC(=O)CSC2=C(N=C(O2)C3=CC=CC=C3)S(=O)(=O)C4=CC=C(C=C4)F
CC(=O)C1=CC(=CC=C1)NC(=O)CN(C)S(=O)(=O)C2=CC=CC3=NSN=C32
CCN(C1CCS(=O)(=O)C1)C(=O)CSC2=NN=C(S2)NC3CCCCC3
CCN(CC)CCCN(C)C(=O)CN1C(=O)C2=CC=CC=C2C(=N1)CC3=CC=NC=C3
CCOC(=O)CN1C2=C(C=C(C=C2)S(=O)(=O)NCCCC3=CC=CC=C3)OC1=O
CCC1=CC=C(C=C1)NC(=O)C2CCCN(C2)S(=O)(=O)C3=CC=CS3
CC1=CC=C(C=C1)C2=N/C(=C/N3CCOCC3)/C(=O)O2
CC(C(=O)N/N=C/C1=C(C=CC2=CC=CC=C21)O)NC3=CC=C(C=C3)OC
CCOC(=O)C1=C(SC(=C1C)C(=O)C)NC(=O)C2=NOC(=C2)C3=CC=C(C=C3)O
CC1=C(OC=N1)C(=O)NC2=CC3=C(C=C2)OCCO3
CCC1CCCCN1C(=O)CSC2=NC(=CC(=N2)N)N
CC(=NC1=CC=C(C=C1)OC)C2=C(C3=CC=CC=C3C2=O)O
CCOC1=CC=C(C=C1)N2C(=O)C3=C(CCS3)N=C2SCC(=O)NC4=CC5=C(C=C4)OCCO5
CCOC(=O)C1=NN(C(=O)C(=C1C)C#N)C2=CC=C(C=C2)F
CCCSC1=CC(=O)N(N=C1C(=O)O)C2=CC=CC=C2
C1=CC(=CC(=C1)Cl)N2C(=O)C(=C(C=N2)NCCO)Cl
CCOC1=C(C=NN(C1=O)C2=CC=C(C=C2)C)Cl
CCCCSC1=C(C(=O)N(N=C1)C2=CC=CC=C2)SCCCC
CN1C=CC=C1CC2=NN=C(N2C3=CC=C(C=C3)OC)SCC(=O)NC4=CC5=C(C=C4)OCO5
CC1=NC(=CC=C1)N2C=C(N=C2)C(=O)N/N=C/C3=CC(=C(C=C3)O)OC
C1CC1NC(=O)C(=O)C2=C(NC3=CC=CC=C32)C4=CC=CC=C4
CCN(C1=CC=C(C=C1)NC(=O)COC(=O)C2=CC(=C(C=C2)C)S(=O)(=O)N3CCOCC3)C(C)C
CCOC1=CC=C(C=C1)S(=O)(=O)N(C)C2=CC=C(C=C2)OCC(=O)NCC3=CC=CO3
C1CCC(C1)NC(=O)C(C2=CN=CC=C2)OC(=O)C3=CC4=CC=CC=C4OC3
CC(=O)NC1=CC=C(C=C1)C(=O)N/C(=C/C2=CC=CC=C2)/C(=O)NCC3=CC=CO3
COC1=CC=C(C=C1)CNC(=O)CN2C(=O)COC3=C2C=C(C=C3)S(=O)(=O)N4CCCC4
CC1=C(C=C(C=C1)N2N=C3C=CC(=CC3=N2)N)C
C1=CC(=CC=C1OCC2=NC(=NO2)C3=CC=NC=C3)Cl
C/C(=N\NC(=O)CC1=CC=CC2=CC=CC=C21)/CC(=O)NC3=CC=CC=N3
CC1=CC=C(C=C1)NC2=NN=C(S2)SCC(=O)NC3=CC=C(C=C3)S(=O)(=O)N4CCOCC4
C1CN(CCN1CC(CSC2=CC=C(C=C2)F)O)C3=CC=CC=C3
CC1=CC(=O)NC(=N1)NC2=C(C=C(C=C2)OC)OC
CC1CCC2=C(C1)C(=C(C(=N2)N)C#N)C3=CC=CN3C
C/C(=C(\C#N)/P(=O)(C1=CC=CC=C1)C2=CC=CC=C2)/O
C1=CC(=CC=C1P(=O)(C2=CC=C(C=C2)Cl)O)Cl
CCCN(CCC)C(=O)CP(=O)(C1=CC=CC=C1)C2=CC=CC=C2
COC1=CC=C(C=C1)CC2(CCN(CC2)CC3=CN(N=C3)C4=CC=CC=C4OC)CO
CC1=CC=C(C=C1)C(=O)NC2=C3C4=C(CCCCC4)SC3=NC=N2
CC1=C(C=C(C=C1)S(=O)(=O)N2CCOCC2)NC(=O)COC(=O)CNC(=O)C3=CC=CC=C3
CC1=C(C2=C(C=C1)C=C(C3=NN=C(N23)SCC(=O)NC4=NC5=C(S4)CCCC5)C)C
CN1CCCC1CN(C)C2=NC3=NON=C3N=C2NCCCOC
CN1CCC2=CC3=C(C4=C2[C@H]1[C@@H](C5=CC=CC=C54)O)OCO3.Br
CC1=CC=CC=C1NC(=O)C2=C(NC(=S)NC2C3=CC=CS3)C
CCOC1=C(C=C(C=C1)S(=O)(=O)N)C2=NC3=C(C(=O)N2)N(N=C3C(C)(C)C)C
CN1CCC2=C(C1)SC3=C2C(=O)N(C(=N3)SCC(=O)OC)C4=CC=CC=C4
CN1CCC2=C(C1)SC3=C2C(=O)N(C(=N3)SCC=C)C4=CC=CC=C4
CN1CCC2=C(C1)SC3=C2C(=O)N(C(=N3)SCC(=O)OC)C4=CC=C(C=C4)OC
CC(C)C1=NC(=S)C2=CC=CC=C2N1
CCOC(=O)C1=CC=C(C=C1)C(=O)NNC(=O)C2C3CC(C2C(=O)O)C=C3
CC(C)OC1=CC=C(C=C1)C(=O)NC2=NN=C(S2)SCC(=O)N3CCOCC3
C1=CC=C2C(=C1)C(=O)N(C2=O)CC(=O)NCC3=CC=C(C=C3)F
C1=CC(=CC=C1CNC(=O)CN2C(=O)C3=C(C2=O)C=C(C=C3)[N+](=O)[O-])C(=O)O
C1=CC=C(C=C1)CN(CCO)C(=O)CN2C(=O)C3=CC=CC=C3C2=O
CC1=CC=C(C=C1)C2=NNC(=O)C(=C2)CC3=CC=CC=N3
C1=CC=C(C=C1)CC(=O)NC2=C(C=C(C=C2)NC(=O)C3=CC=CS3)Cl
C1CCN(C1)C2=CC=CC=C2NC(=O)CC3=CC=C(S3)S(=O)(=O)N4CCOCC4
CC1CCN(CC1)C(=O)CN(C2=CC(=C(C=C2)Cl)C(F)(F)F)S(=O)(=O)C
CC(C)C1=CC=C(C=C1)NC(=O)C(C2=CC=CC=C2)N3CCN(CC3)C(=O)C4=CC=CO4
CCN1CCN(CC1)C2=C3C4=C(COC(C4)(C)C)SC3=NC(=N2)SC
CN1C(=O)C(C(=O)N(C1=O)C)CC2=CC(=C(C=C2)OCC3=CC=CC=C3)OC
COC1=CC=C(C=C1)NC(=O)N2CCN(CC2)CCC#N
CCOC(=O)N1CCN(CC1)C(=O)NC2=CC=CC=C2
COC1=C(C=C(C=C1)Cl)NC(=O)N2CCN(CC2)S(=O)(=O)C
CC1=C(C(=NO1)C)S(=O)(=O)N2CCCC(C2)C(=O)NC3=NC=CS3
CCN1CCN(CC1)C2=CC=C(C=C2)NC(=O)C3=CC(=CC=C3)N4CCCC4=O
C1=CC(=CN=C1)NC(=O)C2=NOC(=C2)C3=CC=C(C=C3)F
C1=CC(=CC(=C1)Cl)C2=CC(=NO2)C(=O)NC3=CN=CC=C3
COC1=CC=C(C=C1)OCCCC(=O)NCCC2=CC=CC=C2
CN1C2=CC=CC=C2C3=C1SC(=C3)C(=O)NNC(=O)CCl
CC1=C(C(=NN1CC(=O)NN2C=C(C3=CC=CC=C3C2=O)C(=O)OC)[N+](=O)[O-])Br
CC1=CC=C(C=C1)S(=O)(=O)C\2=CC3=C(C(=CC=C3)OC)O/C2=N\NS(=O)(=O)C4=CC=C(C=C4)C
C1CC2=C(C1)C=C(C=C2)OCC(=O)OCC(=O)N3CC(=O)NC4=CC=CC=C43
CC(=O)NC1=CC=C(C=C1)S(=O)(=O)N2CCSCC2
CCNC(=O)C1=C(C=CC(=C1)S(=O)(=O)N2CCSCC2)OC
CC(C)C1=NN=C(S1)NC(=O)C2=C(C3=CC=CC=C3S2)Cl
COC1=CC=C(C=C1)CC(=O)NNC(=S)NC2=CC=C(C=C2)Br
CCN(C1=CC=CC(=C1)C)C(=O)C2=CC(=C(C=C2)N3CC4CC(C3)C5=CC=CC(=O)N5C4)NC(=O)C6=CC=NC=C6
CNCCCC1C2=CC=CC=C2C=CC3=CC=CC=C13.Cl
COC1=CC=CC=C1OCC2=CC=C(C=C2)C(=O)N/N=C/C3=CC=CO3
C1CCN(C1)CC2=C(C=CC3=C2C=CC(=C3)Br)O
COC1=CC=CC=C1C(=O)NCC(=O)N/N=C/C2=C(C=CC(=C2)Br)OC(=O)/C=C\C3=CC=CO3
C1CCCC(CCC1)NC(=O)NC2=CC=CC=C2F
CCN(C1=CC=CC=C1)C(=O)CSC2=NN3C(=CC(=NC3=N2)C)C
C1CCC(CC1)C(=O)NCC2=CC=CO2
C1CN(CCC1OC2=CC=C(C=C2)C(=O)NCCC3=CC=CC=N3)CCC4=CC=CC=C4
COCCCC1CCN(CC1)C(=O)C2CCC(=O)N(C2)CC3=CC=CC=C3F
CC1=NN(N=C1CNC(=O)CC2=CC(=C(C=C2)OC)OC)C3=CC=CC=C3
CCOC(=O)N1CCC(CC1)NC(=O)CSCC2=C(OC(=N2)C3=C(C=CS3)C)C
CC1=CC(=C(C(=C1)C)S(=O)(=O)NCC2=CN3C(=CSC3=N2)C)C
CCOC(=O)C1=NNC2(C1)CC(=O)N(C2=O)C3=CC(=CC(=C3)C)C
CN(CC(=O)NC1=CC=C(C=C1)F)C2=NC=C(C=C2)S(=O)(=O)N3CCCC3
CC1=CC2=NC(=O)/C(=C\C3=CC=C(O3)C4=CC(=CC=C4)Cl)/C(=N)N2O1
CCC(C)C1=CC=CC=C1OCCCN(C)CC2=CC=CC=C2
CCN(CC1=CC=CC=C1)CC(COC2=CC=CC=C2)O.Cl
CC1=C(C=C(C=C1)OCC(CNCC2=CC=CC=C2)O)C
CC(C1=CC=CC=C1)NCC(COC2=CC=C(C=C2)OC)O.Cl
CCN(C1CCCCC1)C(=O)COC(=O)C2=CC=C(O2)Br
C1COCCN1C(=O)/C(=C/C2=CN(N=C2C3=CC=C(C=C3)Cl)C4=CC=CC=C4)/NC(=O)C5=CC=CC=C5
C1CC(CN(C1)S(=O)(=O)CC2=CC=CC=C2)C3=NC4=C(C(=O)N3)N=NN4CC5=CC(=CC=C5)Cl
COC1=C2C(=C(C=C1)N)C(=O)C3=CC=CC=C3C2=O
C1=CC=C2C(=C1)C(=O)C3=C(C2=O)C(=C(C=C3)O)N
C1=CC=C2C(=C1)C(=O)C3=C(C=CC(=C3C2=O)Br)N
C=CCSC1=NC2=CC=CC=C2N3C1=NN=C3
CC1=NN=C2N1C3=CC=CC=C3N=C2NC(C)C
C1C(N(N=C1C2=CC=CC=C2)C(=O)C3=CC=CC=C3)C4=CC=CC=C4[N+](=O)[O-]
COC1=CC=C(C=C1)C2CC(=NN2C(=O)C3=CC(=CC=C3)[N+](=O)[O-])C4=CC=C(C=C4)Cl
CN1C2=C(C=C(C=C2)OC)C3=C1C(=O)N(C=N3)CCCN4CCOCC4
C1=CC=C(C=C1)CNC2=NC(=NC3=CC=CC=C32)NCC4=CC=CC=C4.Cl
COC1=C(C=C(C=C1)CC(=O)NC(C2=CC=CC=C2)C3=CC=CC=C3)S(=O)(=O)N4CCOCC4
CC1=NN=C(NC1=O)C2=CC=CC=C2
CCO[C@@H]1[C@H]([C@@H](C=C(O1)C(=O)NC2CC2)C3=CC4=C(C=C3)OCO4)CCCO
COC1=C(C=C(C=C1)/C=C/C(=O)O)S(=O)(=O)N2CCC3=CC=CC=C32
CC(=O)NC1=C(C=CC(=C1)S(=O)(=O)N2CCC3=CC=CC=C32)OC
CC(=O)NC1=CC(=C(C=C1)OC)S(=O)(=O)N2CCC3=CC=CC=C32
C1CC(OC1)CNC(=O)CSC2=NN=C(S2)NC(=O)C3=C(C=CC(=C3)Br)Cl
CC(C)OC1=CC=CC(=C1)C(=O)C2CCCN(C2)C(=O)C3=CC=NN3C
CN1C=CC=C1CC2=NN=C(N2C3=CC=C(C=C3)OC)SCC(=O)NCC4=CC=CC=C4Cl
CCN1C2=CC=CC=C2N=C1NC(=O)C3=NN(C=C3Br)C
CC1=C2C(=CC=C1)C(=CC(=N2)C)C(=O)OCC(=O)C3=CC(=CC=C3)[N+](=O)[O-]
C1CCN(CC1)S(=O)(=O)C2=CC(=C(C=C2)OC3=CC=C(C=C3)Cl)S(=O)(=O)N4CCCCC4
CC1=C(C(=NN1C2=CC=C(C=C2)F)C)/C=C/C(=O)N3CCNC(=O)C3
CCOC(=O)C1=C(SC(=C1C)C(=O)N)NC(=O)C(C2=CC=CC=C2)SC3=CC=CC=C3
C1CC2=C(C(N3C(=NC=N3)N2)C4=CC=CS4)C(=O)C1
CC1C(=O)NC2=C(S1)C=CC(=C2)S(=O)(=O)N3CCC(CC3)C(=O)N
CN(C)CCNC(=O)CN1C(=O)CSC2=C1C=C(C=C2)S(=O)(=O)N3CCCCC3
CC1=CC(=CC=C1)C(=O)NC2=CC=CC(=C2)C3=NC4=CC=CC=C4N=C3
CCCCCC1=NN=C(S1)NC(=O)CS(=O)(=O)CC2=CC=CC=C2
C1=CC=C2C(=C1)C(=O)OC(=N2)C3=CC(=CC=C3)[N+](=O)[O-]
CC(C)C(=O)NC1=CC=C(C=C1)C2=NC3=CC=CC=C3C(=O)O2
C1=CC(=CN=C1)C2=NN=C3N2N=C(C=C3)SCC4=CC=C(C=C4)Br
C1=CC=NC(=C1)CNC(=O)NC2=CC(=C(C=C2)Cl)Cl
COC1=CC=C(C=C1)/C=C/C(=O)NC(=S)NNC(=O)C2=NC=CN=C2
CC1=C(C=C(C=C1)S(=O)(=O)NC2=CC=C(C=C2)N3CCOCC3)C
CC1=CC=C(C=C1)S(=O)(=O)NC2=CC=C(C=C2)N3CCOCC3
COC(=O)C1=C(C=CC(=C1)NS(=O)(=O)C2=CC=C(C=C2)F)N3CCOCC3
CC1=CC(=C(C(=C1)C)S(=O)(=O)NC2=CC=C(C=C2)N3CCOCC3)C
COC(=O)C1=C(C=CS1)NC(=O)C2=CN=CC=C2
C1=CC2=C(C(=C1)OC3=C(C=C(C=C3)[N+](=O)[O-])Cl)N=CC=C2
CCCCNCC(=O)NC1=CC=C(C=C1)C2=NC3=C(O2)C=CC(=C3)NC(=O)CNCCCC
CC(C)CC(=O)NC1=CC=CC(=C1)C2=NC3=CC=CC=C3O2
CCOC(=O)C1=C(SC=C1C2=CC=C(C=C2)OC)NC(=O)C3CCCO3
CCOC(=O)C1=C(SC=C1C2=CC=C(C=C2)F)NC(=O)C3CCCO3
CC(C)(C)C1=CC=C(C=C1)CSC2=C(C=C3CN(CCC3=N2)C)C#N
C1CN(C2=CC=CC=C21)S(=O)(=O)C3=CC=CC(=C3)C(=O)NNC(=O)C4=CC=CC=C4
CC1=C(C=C(C=C1)C(=O)N2CCN(CC2)C3=CC=C(C=C3)F)S(=O)(=O)N4CCCCC4
CCC1C(=O)N(C2=C(O1)C=CC(=C2)C)CC(=O)N(CC3CCCO3)CC4=CC5=C(C=C4)OCO5
CC1=NN(C2=C1C(=CC(=N2)C3=CC=CS3)C(F)(F)F)CCC(=S)N
CN1CCN(CC1)C(=O)C2=CC=CC=C2NC(=O)CC3=CC=CC=C3
CN1CCN(CC1)CC(=O)NC2=CC=C(C=C2)OCC3=CC=CC=C3.Cl
CN1C=C(C(C(=C1)C(=O)OC)C2=CC(=C(C=C2)O)OC)C(=O)OC
CC1=C(C(C(=C(N1)C)C#N)C2=CC=CC=C2OC)C#N
CC1=C(C(C(=C(N1)C)C(=O)OC(C)C)C2=CC(=CC=C2)[N+](=O)[O-])C(=O)OCCOC
COC(=O)C1=CC=C(C=C1)C2C(=CNC=C2C(=O)OC)C(=O)OC
COC1=CC=CC=C1C2=NN(C=C2/C=C/C(=O)O)CC3=CC=CC=C3
CC1=CC(=NO1)NC(=O)CCC(=O)N(CC2=CC=CS2)C(C3=CC=NC=C3)C(=O)NC4CCCC4
CCOC(=O)C1=CC2=C(N1CC(=O)N3C(CC4=CC=CC=C43)C)C=CS2
C1=CC=C2C(=C1)C(=CN2CC(=O)N)/C=N\NS(=O)(=O)C3=CC=C(C=C3)Cl
CC1=C(C2=CC=CC=C2N1)/C=N/NS(=O)(=O)C3=CC=CC=C3
CC1=CC=C(C=C1)S(=O)(=O)N/N=C/C2=CNC3=CC=CC=C32
COC1=CC(=C(C=C1)OC)S(=O)(=O)N/N=C\C2=CNC3=CC=CC=C32
C1CN(CCN1C/C=C/C2=CC=CC=C2)C(=O)C3=NOC(=C3)COC4=CC(=C(C=C4)F)F
CCOC1=CC=C(C=C1)NC2=C3C=CC(=CC3=NC=C2)Cl
CC1=CC=CC=C1NC2=C3C=C(C=CC3=NC(=C2)C)C(=O)OC.Cl
C1=CC=C2C=C(C=CC2=C1)C3=NNC(=C3)C(=O)N/N=C/C4=CC=CC=N4
CCN(CC)CCN(C1=NC2=C(S1)C=C(C=C2)Cl)C(=O)C3=CC=C(C=C3)C(=O)C.Cl
CCOC1=C(C=CC(=C1Cl)Cl)S(=O)(=O)N2CCCC2
CC1=CC(=C(C=C1Cl)S(=O)(=O)N2CCCC2)OC
CC(C)(C)NC(=O)COC1=CC=C(C=C1)S(=O)(=O)N2CCCC2
CCOC1=CC=C(C=C1)S(=O)(=O)N2CCCC2
CCCC(=O)NC1=CC=C(C=C1)S(=O)(=O)N2CCCC2
C1CCN(C1)S(=O)(=O)C2=CC=C(C=C2)S(=O)(=O)N
CC(C)NC(=O)COC(=O)C1=CC(=C(C=C1)Cl)S(=O)(=O)N2CCCC2
C1=CC(=CC=C1CN2C3=C(C=C2C(=O)NC4=NC=CS4)SC=C3)Cl
CC12CCC3C1(CN(C2(C3)C#N)C(=O)C4=CC=CC=C4)C
CC1=CC(=C(C=C1)NC(=O)C2CCN(CC2)S(=O)(=O)C3=CC4=C(C=C3)NC(=O)CCC4)Br
CCOC(=O)C1CCN(CC1)C(=O)C2=C(C3=C(O2)C=CC(=C3)S(=O)(=O)N4CC(CC(C4)C)C)C
CCCCC1(C(=O)N(N(C1=O)C2=CC=CC=C2)C3=CC=CC=C3)CC4=CC=C(C=C4)[N+](=O)[O-]
COC(=O)C1=C(C2=C(N1)C=CC(=C2)Cl)NC(=O)CCN3CCN(CC3)C4CCCCC4
CN1C=NN=C1SC2=C(C=C(C=C2)/C=C(\C#N)/C(=O)NC3=CC=C(C=C3)OC)[N+](=O)[O-]
CC1=C(C=C(C=C1)NC(=O)CN(C)CC2=CC=CS2)Cl
C1=CC=C2C(=C1)N=NN2C3=CC=CC=N3
CCC(=O)N(C1=C(C(=O)C2=CC=CC=C2C1=O)NC)C(C)C
CC1=C(C(=NO1)C)CN(C2=CC=CC=C2)C(=S)NC3CC3
CC1=CC=C(C=C1)CNC(=O)C2=CC=C(O2)CS(=O)(=O)C3=CC=C(C=C3)OC
C1=CC=C(C=C1)CNC(=O)C2=CC=C(O2)CS(=O)(=O)C3=CC=CC=C3
CC1=CC(=C2C(=C1)C=C(C(=O)N2)CN(CC3COCCO3)C(=O)NC4=CC(=CC=C4)OC)C
CC1=C(C=CN=C1)CN(C)CC2=CN(N=C2C3=CC(=CC=C3)Cl)C
C1C=CCC2C1C(=O)N(C2=O)CC(=O)NCC(=O)NC3=C(C(=C(C=C3)F)F)F
COCCN1C=NC2=C1C(=O)N(C(=O)N2CC3=CC=CC=C3)CC(=O)OCC(=O)NCCCC4=CC=CC=C4
CC(CC(CC1=CC(=CC(=C1)OC)OC)CC(=O)O)OCC2=CC=CC=C2
C1COCCN1C2=C(C=C(C=C2)NC(=O)C3=CC=C(C=C3)Cl)Cl
C1COCCN1C2=NC(=C(S2)/C=N/NC3=CC=CC(=C3)C(=O)O)C4=CC=CC=C4
CC1CCCC(C1)N2CCN(CC2)C3=CC(=CC=C3)OC
CC1CCC(CC1)N2CCN(CC2)C3=CC=C(C=C3)[N+](=O)[O-]
CC1=C(C=C(C=C1)NC2CCCN(C2)C(=O)C3=NC(=NC(=C3)CC(C)C)N)C
C1=CC=C(C=C1)C(CCNCC(COC2=CC=CC=C2)O)C3=CC=CC=C3
CC1C(=O)NC2=C(S1)C=CC(=C2)S(=O)(=O)CCC(=O)N3CCN(CC3)C4=CC=CC=C4F
CCCCCCCNC(=O)C1(CCN(CC1)C(=O)OC(C)(C)C)CC2CC(=NO2)C3=CC=C(C=C3)Cl
CC1=CC(=O)NC(=N1)SCC(=O)NCCOC2=CC=CC=C2
CC1=CC=C(C=C1)S(=O)(=O)NC2=CC(=C(C=C2)N3C=NN=N3)OC
CC1=CC(=C(C=C1)C(C)C)OCC(=O)N2CCN(CC2)CC3=NC4=C(N3C)C=CC(=C4)[N+](=O)[O-]
CC1=CC=C(C=C1)NC(=O)C(C)C2=CC(=CC=C2)C(=O)C3=CC=CC=C3
CC1=CC(=NC(=N1)N(CCOC2=CC=CC=C2)C#N)C
COC1=CC=C(C=C1)CC2=NN=C(S2)NC(=O)C3CCCO3
C1COCCN1CCOC2=CC=CC=C2Br.C(=O)(C(=O)O)O
C1COCCN1C2=CC=C(C=C2)NC3=NC(=NC4=CC=CC=C43)Cl
CC1=C(C(=NO1)C)CCC(=O)N2CCCC(C2)(CC3=CC=CC=C3)CO
CC1=C(C=C(C=C1)N/C=C/C(=O)C2=CC=CS2)C
CCOC(=O)C1=CN=C(N=C1OC2=CC=CC=C2)C3=CC=CC=C3
CCN(CC)C1=NSC(=C1)P(=S)(C2=NC=CN2C=C)C3=NC=CN3C=C
COC1=CC=C(C=C1)N2C(=O)/C(=C/C3=CC=CS3)/NC2=S
CCN(CC)CCNCC1=NC2=CC=CC=C2C(=O)N1C3=CC=C(C=C3)F
CCNC(=O)CSC1=NC2=CC=CC=C2C(=O)N1C3=CC(=CC=C3)OC
CC1=NC2=CC=CC=C2C(=O)N1C3=C(C=C(C=C3)Cl)[N+](=O)[O-]
C1CN(CCN1C2=NC=CC=N2)C(=O)C3=CC(=CC=C3)NC4=NC5CS(=O)(=O)CC5S4
CC1=NN2C(=N1)C3=CC=CC=C3N=C2NNC(=O)CCC(=O)NC(C)C
CC1=CC(=C(N1C2=CC=NC=C2)C)/C=N\O
CC1=C(C=CC2=C1OC(=O)C3=C2CCCCC3)OCC(=O)C
CCOP(=O)(C1=C(OC(=N1)C2=CC=C(C=C2)C)N3CCOCC3)OCC
COC1=CC=CC=C1N2CCN(CC2)C(=O)C3=NOC(=C3)C4=CC(=CC=C4)Cl
COC1=CC=CC(=C1)C2=CC(=NO2)C(=O)N3CCN(CC3)C4=CC=C(C=C4)F
COC1=CC=CC=C1C2=CC(=NO2)C(=O)N3CCN(CC3)C4=CC=CC=C4OC
CC1=C(C(=CC=C1)C)NC(=O)CSC2=NC(=O)C(C(=O)N2)NC(=O)C
CN(C)C(CNC(=O)CN1C2=CC=CC=C2OC1=O)C3=CC=C(C=C3)OC
CCOC(=O)C1=C(C(=O)C2=C(O1)C(=C(C=C2)O)CN3CCCCC3C)C4=CC(=C(C=C4)OC)OC
CC1=CC(=CC=C1)OCCOCCSC2=NC=CC=N2
CCCOC(=O)CCC1=NNC(=O)NC1=O
CCCCCOC(=O)C(C)SC1=NNC(=O)NC1=O
CC1=C(C=C(C=C1)NC(=O)COC2=CC=CC(=C2)/C=C\3/C(=O)N(C(=S)S3)CCC(=O)O)Cl
COC1=CC=C(C=C1)/C=N/NC(=O)C2=CC3=C(C=C2)OCO3
COC1=C(C=CC(=C1)/C=N/NC(=O)C2=CC3=C(C=C2)OCO3)O
C=CCNC(=O)C1CC1(C2=CC=CC=C2)C3=CC=CC=C3
CC1=C(C=C(C=C1)NC(=O)CN2C(=C(C(=N2)C)[N+](=O)[O-])C)Cl
CC1=C(C=C(C=C1)NC(=O)CN2C(=C(C(=N2)C)[N+](=O)[O-])C)C
C1COCCN1CCNC(=S)NC2=C(C=C(C=C2)Cl)F
C1CC(OC1)CNC(=O)CCSC2=NC(=CC(=N2)C(F)(F)F)C3=CC=CO3
CC1=CC=CC=C1NC(=O)C2=CC=[N+](C=C2)[O-]
CC1(CC(=O)C2=C(C=C(C=C2O1)OCC3=CC=C(C=C3)Br)O)C
CN(C1=CC=C(C=C1)OCC(=O)OCC(=O)NC2=CC=CC=C2)S(=O)(=O)C3=CC=C(C=C3)F
CC1=CC=C(C=C1)SCC(=O)NC2CC2
CCCC(=O)NC1=NC2=C(S1)COC3=CC=CC=C32
CCCC1=CC(=O)OC2=CC(=C(C=C12)Cl)OCC(=O)NCCCN3CCOCC3
CCC1=CC2=C(C=C1)NC(=C(C2=O)CN3CCCCCC3)C
CCOC1=CC=CC=C1N(C)C(=O)CCS(=O)(=O)C2=CC3=C(C=C2)SC(C(=O)N3)C
CC1C(=O)NC2=C(S1)C=CC(=C2)S(=O)(=O)CCC(=O)NC3=CC(=C(C=C3)Br)C
CN(CC1=CN(N=C1)C2=CC(=CC=C2)OC)CC3=NC(=NO3)CC4=CC(=CC=C4)F
C1=CC=C2C(=C1)C=CC(=C2/C=N/NC(=O)C3=CC(=CC=C3)C(F)(F)F)O
CC1=CC=C(C=C1)CC(CC(=O)NCCC2=CC3=C(C=C2)OCO3)C(=O)O
C1OC2=C(O1)C=C(C=C2)CCNC(=O)CC(CC3=CC=CC=C3)C(=O)O
CC1CC(C(CN1C)C)NCCC2=CC(=C(C=C2)OC)OC.Cl
COC1=CC(=C(C=C1)OC)NC(=O)C2CC(=O)N(C2)C3=CC=C(C=C3)Br
COC1=CC(=C(C=C1)OC)NC(=O)C2CC(=O)N(C2)C3=CC=CC=C3
COC(=O)C1=CC=CC=C1NC(=O)C2CC(=O)N(C2)C3=CC=C(C=C3)F
COC1=CC=C(C=C1)N2CC(CC2=O)C(=O)NC3=C(C=C(C=C3)[N+](=O)[O-])Br
CC1=CC=CC=C1NC(=O)C2CC(=O)N(C2)C3=CC=CC=C3F
CC(=O)NC1=CC=C(C=C1)NC(=O)C2CC(=O)N(C2)C3=CC=CC=C3Cl
C1CC(OC1)CNC(=O)CN(C2=CC3=CC=CC=C3N=C2)C(=O)CN4N=C(N=N4)C5=CC=CC=C5F
C1CCCN(CC1)C(=O)C2=CC3=C(C=C2)C(=C4CCCCC4=N3)SCC(=O)O
CN1C(=NN=N1)SC2=C(C=CC=C2Cl)[N+](=O)[O-]
CCOC1=CC=C(C=C1)S(=O)(=O)N(C)C2=CC=C(C=C2)OCC(=O)NC3=NCCS3
CCN(CC)CCNC(=O)C1=CC=C(C=C1)NC(=O)C2=CC(=C(C=C2)Cl)S(=O)(=O)NC3=CC=CC=C3OC.Cl
C1=CC(=CC(=C1)S(=O)(=O)NC2=CC(=CC=C2)O)C(=O)NC3=CC(=CC=C3)O
C1=CC=C(C(=C1)C(=O)O)NC(=O)C2=CC(=CC=C2)S(=O)(=O)NC3=CC=C(C=C3)Br
CN1C=C(C(=O)C2=C1C=CC(=C2)S(=O)(=O)N3CCCC3)C(=O)N4CCN(CC4)C5=CC=CC=C5
CC1=CC=C(C=C1)CCNC(=O)C2=NC(=NO2)CS(=O)(=O)C3=CC=C(C=C3)Cl
CCOC(=O)C1=C(SC(=C1C)C)NC(=O)COC(=O)C2CC2C
CC1(C2(CCC1(OC2=O)C(=O)NCC3=CN=CC=C3)C)C
CCOC(=O)CC1C(=O)NCCN1CC2=CC(=CC=C2)OC
CC1=CC(=C(C=C1)C)N2CCN(CC2)CCCC3=CC=CC=C3
CCN(C1=CC=C(C=C1)NC(=O)COC(=O)C2=NC3=CC=CC=C3C=C2)C(C)C
CC1=C(C(=O)C(=CC1=O)N2CCOCC2)C
C1CN(CCC12OCCO2)C3=C(C(=O)N(N=C3)C45CC6CC(C4)CC(C6)(C5)CC(=O)O)Cl
C1CCC(CC1)NC(=O)NC2=CC=CC=N2
CC1=CC(=CC=C1)CCNC(=O)CN(C2=CC=C(C=C2)OC)S(=O)(=O)C3=C(ON=C3C)C
CN1C2=C(C(=O)NC1=O)N(C(=N2)N3CCCC3)CC(COCC=C)O
COC(=O)C(CC1=CC=CC=C1)NC(=O)C2=CC(=O)NC3=CC=CC=C32
COC1=CC=C(C=C1)CCCNC(=O)C2CCC(=O)N(C2)CC3CCCCC3
COC1=CC=CC=C1NC(=O)CCC(=O)OCC2=CC(=CC=C2)[N+](=O)[O-]
CC1=C(C=C(C=C1)N2C(=CC(=O)N=C2SCC(=O)NC3=NOC(=C3)C)N)C
CC1(CC(C2=C(C1)N(N=C2)C3=CC=C(C=C3)OC)NC(=O)C4=CC=C(O4)COC)C
CCC(C)C1=CC=C(C=C1)NC(=O)NCCN2CCCCC2
CC1=C(SC(=N1)C)C(=O)N(C2=CC=CC=C2)C(C3=CC=C(C=C3)OC)C(=O)NC4CCCCC4
C/C(=N\NC(=O)C(C1=CC=CC=C1)OC)/CC(=O)NC2=CC(=C(C=C2OC)Cl)OC
C1CCC(CC1)N2C(=O)C3=C(C2=O)C=C(C=C3)C(=O)NC4=CC=C(C=C4)OCC(=O)O
C1CCC(CC1)N2C(=O)C3=C(C2=O)C=C(C=C3)C(=O)NC4=CC=CC(=C4)C(=O)O
CC1=CC(=CC(=C1C(=O)CC2=CN(N=C2)C3=CC=CC=C3)O)O
C/C(=N\NC1=NC=CN=C1Cl)/C2=C(C(=C(C(=C2F)F)F)F)F
C1=CC(=CC=C1/C=N/NC2=NC=CN=C2Cl)O
C1[C@@H](C=C(O[C@@H]1OCCCCO)C(=O)NCC2=NC3=CC=CC=C3N2)C4=CC=C(C=C4)Br
C1=CC=C(C=C1)CCCNC(=O)COC(=O)C2=CC=CC=C2[N+](=O)[O-]
C1=CC=C(C=C1)CCCNC(=O)COC(=O)C2=CC(=C(C=C2)Cl)N
CC(CCC1=CC=CC=C1)NC(=O)COC(=O)C2=CC=CC=C2OC
CN(C)C1=CC=C(C=C1)C(=O)OCC(=O)NCCCC2=CC=CC=C2
CC1=NN=C(S1)NC(=O)CCNC(=O)C2=CC=CC=C2Cl
CC1(CC(=O)C2=C(C=C(C=C2O1)OCC(=O)N3CCN(CC3)C4=CC=C(C=C4)F)O)C
C1=CC=C(C=C1)C(CC(=O)O)CN2C(=NN=N2)SCC(=O)N
COC1=NC=C(C=C1)NS(=O)(=O)C2=CC3=C(C=C2)C4=CC=CC=C4C3
CN(C1=CC=C(C=C1)OC)C(=O)CC2(CCCCC2)CC(=O)O
CC(=O)NC1=CC=C(C=C1)N2CCN(CC2)CC3=CC=CC=C3
C1CN(CCN1CC2=CC=CC=C2)C3=C(C=C(C=C3)[N+](=O)[O-])C(=O)N
CC1=CC=CC=C1N2CCN(CC2)CC3=CC(=C(C(=C3)OC)O)[N+](=O)[O-]
CC(C)(C)C1=CC=C(C=C1)C(=O)CN2C=NN=C2C#N
CC(C)NC(=O)NC(=O)CSC1=NN=C(N1C(C)C2CC3CCC2C3)COC4=CC=CC=C4F
COC1=CC(=C(C=C1)N(CC(=O)NCC2=CC=NC=C2)S(=O)(=O)C3=CC=CC=C3[N+](=O)[O-])OC
CCC1=CC=CC(=C1NC(=O)C2CCN(CC2)C(=O)C3=CC=C(C=C3)[N+](=O)[O-])C
CC1=CC(=C(C=C1)OC)NC(=O)C2CCN(CC2)C(=O)C3=CC=C(C=C3)C(C)(C)C
COC1=CC=C(C=C1)C(=O)N2CCC(CC2)C(=O)NC3=CC=CC=C3OC
COC1=CC=C(C=C1)C(=O)N2CCC(CC2)C(=O)NC3=CC(=C(C=C3)OC)OC
CN1C(=CC(=O)N(C1=O)C)CNC(=O)CNS(=O)(=O)C2=CC=CC=C2
CC1=C(SC(=N1)C)C(=O)C2=C(C(=O)N(C2C3=CC=CC=C3OC)CCN4CCOCC4)O
CC1=CC=CC=C1C2=NC3=C4C=CC=CC4=NC(=S)N3N2
CCC1=NN=C(S1)NC(=O)C2=CC=C(O2)C3=C(C=CC(=C3)C(F)(F)F)Cl
C1CC(CN(C1)CC2=CC=C(C=C2)Cl)NC(=O)C3=C(C=CC(=C3F)F)F
CC(=O)C1=CC=CC=C1C(=O)N(C)C2CCCN(C2)CC3=CC=CC=C3F
CSC1=CC=CC=C1C(=O)NC2CCCN(C2)CC3=CC=CC=C3F
C1COCCN1C(=O)CSC2=NN=C(O2)C3=CC=C(S3)Cl
CCC1=NC(=C2C3=C(CCCC3)SC2=N1)N4CCN(CC4)C(=S)NCCCOC
C1=CC=C(C=C1)CCC(=O)OCC(=O)NC2=C(C=C(C=C2)F)Cl
COC1=CC(=CC(=C1OC)OC)CCC(=O)OCC(=O)NC2=CC=CC=C2OC(F)F
C1=CC=C(C=C1)OCC(=O)NC2=CC=C(C=C2)S(=O)(=O)NC3=NC=CC=N3
CCOC1=C(C=C(C=C1)C2=NOC(=N2)CCCC(=O)NC3CCCCC3)OC
CCC1=CC=CC=C1NC(=O)C2CC(=NO2)C3=CC=C(C=C3)F
CSC1=CC=CC=C1NC(=O)C2CC(=NO2)C3=C(C=CC=C3Cl)F
C1COCCN1C2=C(C=C(C=C2)S(=O)(=O)N3CCOCC3)NC(=O)COC4=CC(=CC=C4)Cl
COC1=CC=CC(=C1)NC(=O)C2COC3=CC=CC=C3O2
COC1=CC(=C(C=C1NC(=O)C2COC3=CC=CC=C3O2)OC)Cl
CN(C)S(=O)(=O)C1=CC=C(C=C1)NC(=O)C2COC3=CC=CC=C3O2
C1CCC(C1)NC(=O)CN2C=NC3=C(C2=O)C=NN3C4=CC=CC=C4
C1CC2=CC=CC=C2N(C1)C(=O)CN3C=C(C4=CC=CC=C43)C(=O)C5=CC=CC=C5
C1CN(CCN1C2=CC=CC=C2F)C(=O)C3=CC(=CC=C3)C(=O)N4CCN(CC4)C5=CC=CC=C5F
CSC1=CC=C(C=C1)/C=C\2/C(=N)N3C(=NC2=O)SC(=N3)CC(=O)N4CCCC4
C1=CC(=CC(=C1)N2C=CC(=O)C(=N2)C3=NN(C=C3)C4=CC(=CC=C4)Cl)C(F)(F)F
CC1=NC(=NC=C1)NS(=O)(=O)C2=CC=C(C=C2)NC(=O)CC3=C(C=CC=C3Cl)F
C1CCN(C1)CC(=O)NC2=CC(=C(C=C2)F)Cl.C(=O)(C(=O)O)O
C1CCN(C1)CC(=O)NC2=CC=C(C=C2)OC(F)(F)F.Cl
CCOC(=O)C1CCCN(C1)CC(=O)NC2=C(C(=C(C(=C2F)F)F)F)F
CC1CCN(CC1)CC(=O)NC2=C(C=CC(=C2)[N+](=O)[O-])C
C1CCN(CC1)CC(=O)NC2=CC=CC=C2
CC(=O)OC(C)(C)/C=C/C(=O)[C@@](C)([C@H]1[C@@H](C[C@@]2([C@@]1(CC(=O)[C@@]3([C@H]2CC=C4[C@@H]3C[C@@H](C(=O)C4(C)C)O)C)C)C)O)O
[truncated: 8,000 more rows]
