# Supplementary material for: t-SMILES: a fragment-based molecular representation framework for de novo ligand design
Source: Nat Commun. 2024 Jun 11;15:4993. doi: 10.1038/s41467-024-49388-6 (PMC11167009; doi:10.1038/s41467-024-49388-6)
Supplement: Supplementary file 4 — Source Data [file 41467_2024_49388_MOESM4_ESM.zip › Soure data/Source data and code for all other graphs/Metrics/Dataset/AID1706/InActive/smiles/inactive.smi.rnd329.csv]

CC1=CC(=CC(=C1)C(=O)NCC2=CC3=C(C=C2)OCO3)C
C1=COC(=C1)CNC(=O)C2=CC3=C(O2)N=C4C=C(C=CC4=C3)Cl
CC1=NC2=C(C=CC=C2OC3=NN=NN3C4=CC=CC=C4)C=C1
CC1=CC=C(C=C1)S(=O)(=O)N2CCN(CC2)C(=O)CC3=CC=C(S3)S(=O)(=O)N4CCOCC4
CC1(CC(=CC(=O)C1)N2CCCC2)C
CC(=O)NC1=CC=C(C=C1)NC(=O)CC(C2=CC=CC=C2)NC(=O)C3=CC=CC=C3
COC1=CC=CC(=C1)CN2C(=NOC2=O)C3=CC=CS3
C1=CC=C2C(=C1)C(=CN2)C(=O)NS(=O)(=O)NC3=NC=C(C=C3)Br
CCN1C=C(C=N1)S(=O)(=O)NC2=C(C=C(C=C2)Cl)F
CC1=CC=C(O1)CN2CCN(CC2CCO)CC3=CC=C(C=C3)O
CCN(CC)CC#CC(CNC(=O)OCC)N(CC)CC
CCN1C(=C([C@@H](NC1=NCCCN(CC)CC)C2=CC=CC=C2)C(=O)OC)C
CC1=C(C(NC(=O)N1)C2CCC=CC2)C(=O)OCCOC
CCNC1=NC(=NC(=N1)SCC2=CC=CC=C2)N3CCOCC3
CCCC(=O)N1CCN(CC1)C2=NN=C(C3=CC=CC=C32)C4=CC=CC=C4
CC(C)C(=O)NC1=NN=C(S1)SCC(=O)NC2CC2
CC1=C(C(C2=C(N1)NC(=O)NC2=O)C3=CC=CC=C3)C(=O)OCC=C
CCCCNC(=O)CCN1C(=O)C2=CC=CC=C2N(C1=O)CC3=C(C=CC(=C3)C)C
CCCC(=O)NC1=CC=C(C=C1)C(=O)N2C3=CC=CC=C3N=N2
C1CC(=O)N(C1=O)C2=CC=C(C=C2)C(=O)NC3=NC(=CS3)C4=CC=C(C=C4)F
CC1=C(C2=C(N1)C=CC(=C2)Cl)CCN(CC3=CN=CC=C3)C(=S)NC
CC(C)CN(CC(C)C)C(=O)CN1C2=C(C=C(C=C2)S(=O)(=O)N3CCCC3)OC1=O
C1=CSC(=C1)C(=O)NC2=NC=C(C=N2)Cl
C1=CC=[N+](C=C1)CC(=O)N2C3=CC=CC=C3SC4=CC=CC=C42.[Cl-]
CC(=O)NCC(C1=CC=CS1)S(=O)(=O)C2=CC=C(C=C2)F
CC1=C(C=C(C=C1)OCC(=O)N2CCN(CC2)CC3=CC4=C(C=C3)OCO4)C
C1CCC(CC1)C(=O)C2=CNC(=C2)C(=O)NCC3CCCO3
CC1=CC(=C(C=C1)N2C(=CC(NC2=S)(C)C)C)C
C1CC(=O)N(C1)C/C(=N/OC(=O)C2=CC=CC=C2Cl)/N
CC1=NC(=CS1)C2=CC=C(C=C2)NC(=O)C3=CC=CC=C3
COC1=CC=C(C=C1)N(CC(=O)N/N=C/C2=CC=CS2)S(=O)(=O)C3=CC(=C(C=C3)OC)OC
C1=CC=C2C(=C1)C(=CS2)C(=O)N3C=CC=N3
C1=CC=C(C=C1)CSC2=NN=C(S2)SCC(=O)N/N=C/C3=C(C=C(C=C3)Cl)Cl
COCCN1C2=C(C=CC=N2)N=C1C3=CC=C(C=C3)F
CCN1C=C(C(=N1)C(=O)NC2=CC=C(C=C2)C(=O)OCC)Br
CC1=CC=C(C=C1)N2C(=C(C(=O)NC2=S)C=NCC3=CC=CC=N3)O
C1OC2=C(O1)C=C(C=C2)NC(=O)CSC3=NC(=NS3)C4=CC=CC=C4Cl
CC1=CC2=C(C=C1)OC(=C2C)C(=O)NCCC3CCCCO3
C1=CC=C(C=C1)C(CO)(C2=CC=CC=C2)C(=O)O
C1=CN=C(N=C1)N(C(=O)C2=CC=C(C=C2)F)C(=O)C3=CC=C(C=C3)F
CC(C)(C)OC(=O)N1CCC[C@H]1C(=O)N/N=C/C2=CC=CC3=C2N=CC=C3
CCC1=CC=C(C=C1)C2=NC(=CS2)CCl.Cl
COC1=CC=CC(=C1O)/C=N/N2C(=NN=N2)N
COCCCNC(=O)CNC(=O)C1=NN(C(=O)C2=CC=CC=C21)C3=CC(=C(C=C3)OC)Cl
COC1=CC=CC(=C1)/C=C\2/C(=O)N(C(=S)S2)CCC(=O)NNC(=O)C3=CC=CC=C3OC
C1=CC=C2C=C(C=CC2=C1)NC(=O)C(=O)C3C4=CC=CC=C4NC3=O
CCOC1=CC=C(C=C1)C2=NN=C(O2)N
COC1=C(C=C2C=NC3(CCCCC3)CC2=C1)OC.Cl
C1=COC(=C1)C(=O)NC2=CC=C(C=C2)C(=O)NC3=CC=C(C=C3)OCC(=O)O
CC1=C(C(=O)N(N=C1C(=O)O)C2=CC=CC(=C2)C(F)(F)F)C#N
CC(C1=CC=C(C=C1)OC)N2CC34C=CC(O3)C(C4C2=O)C(=O)OC
C1CC(=O)N(C1)C2=CC=C(C=C2)S(=O)(=O)NCCC3=CC=C(C=C3)Cl
CCOC(=O)C1=NNC2(C1)CC(=O)N(C2=O)C3=CC=CC(=C3)C
COC1=C(C=CC(=C1)/C=N\NC(=O)C2CC3CC2C=C3)O
CC1CN(CC(O1)C)CC2=NC3=C(N2CC(CO)O)C(=O)N(C(=O)N3C)C
CC1=CC=CC=C1C2=NC3=C(C=CC(=C3)Cl)C(=O)O2
C1CSCCN1C/C(=N/OCC2=C(C=CC=C2Cl)F)/N
CC1=C(C(=CC=C1)NC(=O)C2=C(N(N=C2)C3=CC=C(C=C3)F)C4CCNCC4)C.Cl
COC1=C(C2=CC=CC=C2C=C1)/C=N/NC(=O)C3=CC=CC=C3F
CC1=CC2=C(C=C1)NC(=O)C(=C2)CN(CCC3=CC=CC=C3)C(C4=NN=NN4CC5=CC=CO5)C(C)C
CC1=C(C=C(C=C1)S(=O)(=O)N(C)C)NC(=O)CN2CCCC2
CN1C2=C(C(=O)N(C1=O)C)N(C=N2)CC(=O)OCC(=O)NC(C3=CC=CC=C3)C4=CC=CC=C4
COC(=O)C1=C(SC2=C1CCCC2)NS(=O)(=O)C3=CC4=CC=CC=C4C=C3
COC1=C(C=C(C=C1)C2=CC(=NC(=N2)SCC(=O)NCC3=CC=CS3)C(F)(F)F)OC
CC1=CC(=CC=C1)NC2=NC(=S)N(C23CCCCC3)C4=CC=C(C=C4)OC
CC1=CC(=O)OC2=C1C=C(C=C2)OCC(=O)O
CC1=C(SC=C1)/C=N/NC(=S)NCCC2=CC=CC=C2
C/C(=C(\C(=O)O)/NC(=O)C1=CC=CC=C1)/C2=CC=CO2
CC1(CC2=CC=CC=C2C(=NC(CC3=CC=CC=C3)C(=O)O)N1)C
CN(CCO)S(=O)(=O)C1=CC2=C(C=C1)C3=C(C2=NO)C=C(C=C3)S(=O)(=O)N(C)CCO
COC1=CC2=C(C=C1)C3=C(C2=NO)C=C(C=C3)OC
CCC(CC)NC1=C(C=C(C=C1)C(CC(=O)N)NC(=O)C2=CC=CC=C2)[N+](=O)[O-]
CC1=NC2=NC=NN2C(=C1)N3CCC4=CC=CC=C43
CN1C2=C(C=C1C(=O)NCCOC)SC=C2
COC1=CC=CC=C1CCC2=NN=C(O2)CCC(=O)NCCCOC3=CN=CC=C3
CC1=CC(=C(C=C1)OC)NC2=NC(=CS2)C3=CNC4=CC=CC=C43
COC1=CC(=CC(=C1OC)OC)C(=O)N/N=C/C2=CC(=CS2)[N+](=O)[O-]
CCC(C)/C(=N/NC(=O)C1=CC=C(C=C1)CSC2=NC3=CC=CC=C3S2)/C
CC1=CC2=NC3=C(C=C2C=C1)C=C(O3)C(=O)NCCC(C)C
C1CCC(C1)NC(=O)C2=CC=C(S2)[N+](=O)[O-]
CC1=C(C(=NO1)C2=C(C=CC=C2Cl)F)C(=O)N(C)CCC3=CC=CC=N3
C1=CC=C(C=C1)SCC2=CC=C(C=C2)C(=O)NC3=CN=CC=C3
CC1=C(C=C(C=C1)N2C=CC=C2/C=C\3/C(=N)N4C(=NC3=O)SN=C4S(=O)(=O)C)Cl
C1CN(CCN1CC(COC2=CC=C(C=C2)Cl)O)C3=CC(=CC=C3)Cl
CC1=NNC(=O)N=C1NCCC2=CC(=C(C=C2)OC)OC
CC1=CC=C(C=C1)OCC2=CC=C(O2)C(=O)NC3=CC=C(C=C3)S(=O)(=O)N
COC1=CC(=C(C=C1)CNC(=O)C2=CC=CC=C2NC(=O)C3=CSCCO3)OC
C1=CC=C(C=C1)C2=CSC(=N2)SCC(=O)NC3=CC=CC=C3[N+](=O)[O-]
CSC1=CC(=C(C=C1)Cl)C(=O)NCC2=CC=CO2
CC1=C(N=C(O1)C2=CC=CC=C2Cl)CSCC(=O)NC3CCCC3
C1=CC=C(C=C1)C(=O)N/C(=C\C2=CC=C(C=C2)[N+](=O)[O-])/C(=O)NC3=CC=CC=C3
C1CN(CCN1CC(COC2=CC=CC3=CC=CC=C32)O)C4=CC(=CC=C4)Cl
CC(=O)NC1=CC=C(C=C1)NC(=O)N2CCCCC2
CCN\1C2=C(C=C(C=C2)C)S/C1=C\C3=[N+](C4=C(C=C(C=C4C=C3)C)C)CC.[I-]
CN(CC1=NOC=C1)C(=O)CC2C(=O)NCCN2CC3CCCCC3
CC1=CC(=C(N1C2=C(N(N(C2=O)C3=CC=CC=C3)C)C)C)C4=NNC(=NCCC5=CC=CC=C5)SC4
CCN1C(=NN=C1SCC(=O)N)C(C)C
CCCCOC1=C(C=C(C=C1)/C(=C/2\C(N(C(=O)C2=O)CCCOC)C3=CC=NC=C3)/O)C
CC1=C(C(=CC=C1)NC(=O)C2CC3=CC=CC=C3CN2C(=O)OCC4=CC=CC=C4)C
CCOC1=CC=CC=C1N2C(=O)CC(C2=O)SC3=NC=CC(=N3)C
C1CN(CCC1C(=O)NCC2=CC(=CC=C2)Cl)S(=O)(=O)C3=CC=C(C=C3)F
C1CN(CCN1C2=NC=CC=N2)C(=O)CN3C(=O)C4=C(C=N3)C5=CC=CC=C5N4CC6=CC=C(C=C6)F
CC1=CC=CC=C1CNC2=NC=NC3=C2C=CC(=C3)Cl
C1=CC=C(C=C1)OCCCN2N=C(N=N2)C3=CN=CC=C3
CC(=O)N1C(=O)/C(=C\C2=CC(=C(C(=C2)Br)OCC=C)OC)/NC1=S
C1C(=O)N(C(S1)C2=CC=CC=C2)CC3=CC=CC=C3
CC(=O)NC1=NN(C(=N1)NC(=O)C(Cl)(Cl)Cl)C2=CC=CC=C2
C1CCCN(CC1)C2CCN(CC2)S(=O)(=O)C3=CC=C(C=C3)F.C(=O)(C(=O)O)O
COC1=CC=C(C=C1)N2C3=[N+](CCCCC3)C=C2C4=CC=C(C=C4)Br.[Br-]
CC1=CC(=C(C=C1)OC)C(=O)CCC(=O)NC2CCCCC2
CC1=NN(C(=C1)CC(C)C)C2=NC3=CC=CC=C3C(=O)N2OCC(=O)N(C)C
CC(C)CNC(=O)C1=CC=CC=C1NC(=O)C2=CC=CC=C2N(C)S(=O)(=O)C3=CC=CC=C3
CC1CN(C2=CC=CC=C2S1)C(=O)CCC(=O)NCC3=CC=C(C=C3)OC(C)C
C1COCCN1C(=S)SCC(=O)N2C(CC=N2)C3=CC=CC=C3
CN(CP(=O)(CCN1CCCC1=O)O)C=O
CCOC(=O)C1=C(N(C(=C1)C2=CC=C(C=C2)F)CC(=O)N3CCCC3)C
CNC1=C(N=C(O1)CC2=CC=CC=C2)S(=O)(=O)C3=CC=C(C=C3)Cl
C1=CC=C(C=C1)/C=C/CSC2=NC(=CC(=O)N2)C(F)(F)F
CSCCC(C1=NC(=NO1)C2=CC=CC=C2)NC(=O)C3=CC=CC=C3
CC1=CC=C(C=C1)N(C)S(=O)(=O)C2=C(C=CC(=C2)CN3C(=O)C4=C(C3=O)N=CC=C4)OC
C1=CC=C2C(=C1)C(=O)C(=CC3=CC=C(O3)C4=CC=C(C=C4)S(=O)(=O)N)C2=O
CCN1C(=NN=C1SCC(=O)N2CCN(CC2)C3=CC=CC=C3F)C4=C(OC=C4)C
CCCC[C@@H]1C[C@H]1[C@H](C2=CC=CC=C2C(F)(F)F)NC(=O)C3=CC=CC=C3
COC1=C(C=C(C=C1)Cl)C(=O)NCCCN2C=CN=C2
C1CC1NC(=O)/C(=C/C2=CC=CN2)/C#N
CC1(CC(CCO1)NCC2=CC=CC=C2)C.Cl
C1CN=C2N(C1)C3=CC=CC=C3N2CC(=O)C4=CC=C(C=C4)[N+](=O)[O-].Br
C1CS(=O)(=O)CC1NC(=O)CCN2C(=O)/C(=C/C3=CC=C(C=C3)F)/SC2=S
CC1CCCN(C1)C(=O)C2CCN(CC2)S(=O)(=O)C3=CC4=C(C=C3)N(C(C4)C)C(=O)C5CC5
CC1=CC=C(C=C1)S(=O)(=O)N/N=C\C2=CC3=C(C=C2Br)OCO3
COC1=C(C=C(C=C1)C(=O)OC2=CC=CC(=C2)NC3=NC=NC4=CC=CC=C43)OC
CC1=C(C=C(C=C1)C(=O)NCC(=O)OCC(=O)NC2CCS(=O)(=O)C2)C
COC1=CC(=CC(=C1O)[N+](=O)[O-])CN2CCC3=CC=CC=C3C2
CCOC(=O)CSC1=NN=C(N1C2=CC=CC=C2OC)CNC(=O)C3=CC=CC(=C3)C
CCCCCC1=C(N=C(NC1=O)SCCN(CC)CC)O.Cl
CC1=NN(C(=C1C(=O)NC2=C(C=C(C=C2)F)F)OC3=CC(=CC=C3)Cl)C
CC(C)(C)C1=NN(C(=C1)NC(=O)CSC2=NN=NN2C)C3=CC=CC=C3
CC1=C(C=C(C=C1OC)C(=O)NC(C)C2=CC=C(C=C2)N3C=CN=C3)OC
CC1=CC2=C(C=C1C)NC(=O)C(=C2)CN(CC3=CC=CO3)C(=O)C4CCCCC4
C1CCN(C1)S(=O)(=O)C2=C(C=CC(=C2)C(=O)N3CCC4=CC=CC=C43)Br
CC(C)N1C2=CC=CC=C2N=C1NCC3=CC=C(C=C3)OC
CC1=CC(=C(C=C1)O)CNC2=NC3=CC=CC=C3N2CC=C
CC(C)(C)NC(=O)CN(C1=CC=CC=C1F)C(=O)C2=C(C(=NS2)C(=O)NC3CCCCC3)N
CC(=O)N1CCN(CC1)C2=CC=C(C=C2)NC(=O)C3=CC4=CC=CC=C4C=C3
CC1=CC=C(C=C1)N/C(=N/C2=NC(=CC(=O)N2)CSC3=NN=C(S3)N)/N
CC(C)(C)OC(=O)N1CCCN(CC1)C(=O)NC2=CC=CC=C2
C1=CC=C(C(=C1)CSCCC(=O)NCC2=CC=C(C=C2)F)F
C1CCN(CC1)CC(=O)NC2=C(C=C(C=C2)NC(=O)C3=CC=C(C=C3)Cl)Cl
CCSC1=C(C(C2=C(N1)CCCC2=O)CC(C)C)C#N
C1CN(CCN1C(=O)C2=CC(=CN=C2)Br)S(=O)(=O)C3=CC=C(C=C3)Cl
CC1=CC=C(C=C1)N2C(=O)C3=CC(=C(C=C3NC2=O)OC)OC
CCOC1=C(C=CC(=C1)/C=N/NC(=O)CSC2=NN=CN2C)OCC(=O)N
CC1CCN(CC1)C(=O)C(C)SC2=NC(=CC(=N2)C(F)(F)F)C3=CC=CC=C3
CN([C@@H]1[C@@H](COC2=C1C=C(C=C2)Br)CO)C(=O)NC3=C(C=C(C=C3)Cl)Cl
C1=CC=NC(=C1)CCNC(=S)NC2=CC(=CC(=C2)Cl)Cl
CC1=C(C=C2C(=O)C3=C(C=CC(=C3)F)OC2=N1)C(=O)O
C1=CC=NC(=C1)/C(=N/OC(=O)C2=C(C=C(C=C2)Cl)[N+](=O)[O-])/N
CC1=CC=C(C=C1)C(C(=O)NC2CCCCC2)N(CCOC)C(=O)C3=CSN=N3
CC1=CC(=CC=C1)/C(=N/OC(=O)N2CCOCC2)/N
CC(C1=CC=CC=C1)N2C=C(N=N2)C(=O)NCC3=CN=CC=C3
CN1C2=CC=CC=C2N=C1/C(=C/C3CCC=CC3)/C#N
CC1=CSC2=NC(=C(C(=O)N12)S(=O)(=O)N3CCN(CC3)C4=CC=CC(=C4)C(F)(F)F)C
C1CCN(CC1)CC2=CC=C(C=C2)NC(=S)NC3=C(C(=CC=C3)Cl)Cl
CCOC(=O)C1CCCN(C1)C2=NC3=CC=CC=C3N=C2C(C#N)C(=O)OCC
CC1=C(C(=NO1)C2=CC=CC=C2Cl)C(=O)N(CC3=NC(=NO3)C4=CC=CC=C4)C5CCCCC5
CC1CCCCC1NC(=O)CNC(=S)N2CC3CC(C2)C4=CC=CC(=O)N4C3
COC1=CC=C(C=C1)C2=NN=C(O2)S/C(=C/C3=CC=C(C=C3)Cl)/C(=O)O
COC1=C(C=C(C=C1)CC(=O)NC2=CC=CC=C2C3=CC=CC=C3)OC
COC1=CC=CC(=C1)CN2CCC(CC2)C(=O)NC3=CC=C(C=C3)OC4=CN=CC=C4
CSC1=CC=CC(=C1)NC(=O)C2CCN(CC2)S(=O)(=O)C3=CC=C(C=C3)F
COC(=O)C1=CC(=CC=C1)N2C(=S)N=NN2
CC1=CC=C(C=C1)CNC(=O)C2CCCN2C(=O)NC3=CC=CC(=C3)C(=O)C
COCCNC(=O)C1CC(=NO1)C2=CC=C(C=C2)[N+](=O)[O-]
C1=CC=C2C(=C1)C=CC(=N2)/C=C/C3=CC=CC=C3F
CC1=CC=C(C=C1)OCCSC2=NC3=CC=CC=C3N2CCC(=O)O
C1C(=O)NC(=O)N1C2=CC=CC=C2
CCCCN1N=C(N=N1)NC(=O)C2=CC=C(O2)C3=CC=CC=C3[N+](=O)[O-]
CC1=CC2=C(C=C1)N3CCN(C(C3=O)CCCC2=O)C(=O)C
CN1C=C(C(=O)C2=CC=CC=C21)C(=O)NCCO
C1=CC(=CC(=C1)F)COC2=COC(=CC2=O)CO
C1=CC=C(C=C1)SC2=CC=C(O2)/C=C(\C#N)/C3=NC4=CC=CC=C4N3
C1=CC(=CC=C1OC2=NC=C(C=C2)C(F)(F)F)OC3=NC=C(C=C3)[N+](=O)[O-]
C1CN(CCN1CC(COCC2=CC=CS2)O)C3=CC=CC=N3
CCCCCC1CCC(CC1)C(=O)O
C1COC2=C(O1)C=CC(=C2)C3=NN(C=C3/C=N/O)C4=CC=CC=C4
COC1=C(C=CC(=C1)S(=O)(=O)NCCCN2CCOCC2)N3C=NN=N3.C(=O)(C(=O)O)O
CC1=CC=CC=C1CS(=O)(=O)CCC(=O)NCCN2CCN(CC2)C3=CC(=CC=C3)Cl
C1CC(=O)NC1C(=O)NC2=CC=CC(=C2)C(F)(F)F
CC1=CC(=NC(=C1C#N)SCCS(=O)(=O)CC2=CC=C(C=C2)Cl)C
C1=CSC(=C1)/C=N/NC(=O)COC2=C(C=C(C=C2)Cl)[N+](=O)[O-]
COC1=CC=C(C=C1)C2=CN(C3=[N+]2CCS3)C4=CC=C(C=C4)Br.[Br-]
CC1=C(C(=C(N1C)C)S(=O)(=O)NCC2=CC=C(C=C2)OC)C(=O)N3CCCCCC3
CC1=CC=C(C=C1)N2CC(CC2=O)C(=O)NC3=NN=C(S3)SCC4=CC=CC=N4
C1OC2=C(O1)C=C(C(=C2)/C=N/NC(=O)COC3=CC=CC=C3)[N+](=O)[O-]
CC1=CC=CC=C1NC(=S)NNC(=O)C2=CC(=CC=C2)Br
CC1=CC(=CC(=C1)NC(=S)N2CCCC2)C
[B-](F)(F)(F)F.CN(C)CCC[NH+]=C1C=C(OC2=C1C=C(C=C2)Cl)C3=CC=CC=C3
CC1=C(NC(=C1C(=O)C)C)C(=O)NC2=CC(=C(C=C2)N3CCOCC3)S(=O)(=O)NC4=CC=CC=C4OC
C1CN(CCN1CC(=O)N)S(=O)(=O)C2=CC=C(C=C2)Br
CCC(=O)NC1=C(C=CC(=C1)C(=O)OCC(=O)C2=C(C=C(C=C2)Cl)Cl)C
CCOC(=O)CSC1=NN=C(S1)NC(=O)C2=C(C(=CC=C2)[N+](=O)[O-])C
COC1=CC(=C(C=C1)OC)CN(CC=C)C(=O)C2=CC3=C(N2)C=C(C=C3)OC
COC(=O)NC1=CC=C(C=C1)S(=O)(=O)N2CCCC(C2)C(=O)NC3CCS(=O)(=O)C3
CCOC1=CC=C(C=C1)C(=O)NC2CCN(CC2)S(=O)(=O)CC
C1=C(C(=CC2=NSN=C21)Br)N
CC(CCC1=CC=C(C=C1)OC)NCC2=CC=C(C=C2)C(F)(F)F
COC1=CC=CC(=C1)C2C3=C(CCCC3=O)NC4=C2C(=O)N(N4)C5=CC=CC=C5
CCCCN1C(=NN=N1)SCC(=O)C2=CC(=C(C=C2)C)C
CC1=CC=C(C=C1)CC(=O)NC2=C(C=C(C=C2)[N+](=O)[O-])OC
COC1=C(C=C(C(=C1)C(=O)OC)NC(=O)CC2=CC=CC=C2[N+](=O)[O-])OC
C1=CC=C(C=C1)N2C3=C(C=NC=C3)NC2=O
C1CCN(CC1)S(=O)(=O)C2=CC=CC(=C2)NC(=O)CNCC3=CC=CO3.C(=O)(C(=O)O)O
COC1=CC=C(C=C1)NC(=O)CC2C(=O)NC(=O)S2
C1COC2=C(O1)C=CC(=C2)NC(=O)COC(=O)CC3=CC(=CC=C3)C(F)(F)F
CC1=CC(=CC=C1)NC2=NN=C(S2)SCC3=CN4C=CC=CC4=N3
CCCNC(=S)N1CCC(CC1)C(=O)C2=CC=C(C=C2)Cl
CC1CCN(CC1)C(=O)CN2C(=O)C3=NN(C(=C3C(=N2)C)C)C4=CC=CC=C4
CCC(C)/C(=N/NC(=O)C1=CC=CC=C1OCCOC2=CC=CC=C2)/C
CCOC1=C(C=CC(=C1)/C=N/NC(=O)C2=CN=CC=C2)OCC(=O)N(C)C
C1=CC(=CC=C1OCC(=O)O)S(=O)(=O)C2=CC=C(C=C2)OCC(=O)O
CCOC(=O)CNC(=O)CSC1=NN=C(N1C)CN2C=NC3=CC=CC=C32
C1CCN(C1)S(=O)(=O)C2=CC3=C(C=C2)N(C=C3)CC(=O)NCCC4=CC=CC=C4
C1CC(OC1)C(=O)NC2=C(C=CC(=C2)Cl)O
CC1=CC=C(C=C1)NC(=O)CN(C)C(=O)COC(=O)CCS(=O)(=O)C2=CC=C(C=C2)C
CC1=C2C(C3=C(CC(CC3=O)(C)C)NC2=NN1)C4=CC=CC=C4
CCOC1=C(C=CC(=C1)/C=C/2\C(=C(C(=N2)C)C(=O)OCC)O)O
CN(CC1=CC=CC=C1)C2=NC(=NC3=CC=CC=C32)C4=CC(=CC=C4)[N+](=O)[O-]
C1=CC=C2C(=C1)NC(=N2)/C(=C\C3=CC(=C(C=C3)O)O)/C#N
CCOC(=O)C1=C(C(=C(S1)C(=O)OCC)OCCO)OCCO
CC1=C(C=C(C=C1)C(=O)O)N2CCCC2=O
CC1=NC(=NC=C1)NS(=O)(=O)C2=CC=C(C=C2)NC(=O)C3=CC=CC=C3F
CC1=NC2=C(N1)C=CC=C2Cl
CCC1=CC(=C(C=C1O)O)C2=NNC(=C2C3=NC4=CC=CC=C4N3C)CCC(=O)O
CCC(=O)N1CC2(C[C@H]1C(=O)NCC(=O)N)CC(=NO2)C3=CC(=CC=C3)[N+](=O)[O-]
CCN(CC)CCN1C2=C(C3=C(S2)CN(CC3)C)C(=O)N(C1=O)C4=CC=C(C=C4)Cl
CN1C=C(N=C1)S(=O)(=O)N2CCN(CC2)C(C3=CC=C(C=C3)F)C4=CC=C(C=C4)F
CC1=NC(=NN1)SCC(=O)NN2C(=NC3=CC=CC=C3C2=O)C4=CC=CC=C4
CCOC(=O)C1=C(SC(=C1C)C(=O)NC2=CC=C(C=C2)Cl)NC(=O)C3=C(OC(=C3)C)C
CN(CC1=CC=CC=C1F)CC(=O)NCC2=CC(=C(C=C2)OC)OC
CC1=C(C=C(C=C1)OCC2=CC(=NO2)C(=O)N(C)CC3=NNC(=C3)C)C
CC1=CC(=C(C=C1N(C)S(=O)(=O)C2=CC=C(C=C2)Cl)S(=O)(=O)N3CCCCC3)C
CN(C1=CC=CC=C1)N=NC2=CC=C(C=C2)[N+](=O)[O-]
CCN(C1CCS(=O)(=O)C1)C(=O)C(C)N2C(=O)/C(=C/C3=CC=CS3)/SC2=S
C1=CC=C(C=C1)OCCN2C3=CC=CC=C3N=C2S(=O)(=O)O
CCSC1=NC=NC2=C1C(=C(S2)C)C
CCCCC[N+]1=CC=CC2=C1C=CC3=CC=CC=C32.[I-]
C1=CC=C(C=C1)CN2N=C(N=N2)C3=CC(=CC=C3)C(=O)O
CC1=C(C(=CC=C1)C)NC(=O)CS(=O)CC(=O)NCC2C3=CC=CC=C3CCO2
CC(C)OC1=CC=CC(=C1)C(=O)C2CCCN(C2)C(=O)C3=C(N=CC=C3)OC
COC1=CC=CC=C1OCCC(=O)OCC(=O)NCC2=CC=CC=C2
COCCCNC(=O)C1=CC(=CN1)C(=O)CC2=CC=CC=C2
CC1=CC(=NN1CCNC(=O)C2=CC(=C(C=C2)OC)OC3CCN(CC3)C(=O)C)C
COC(=O)C1=CC(=C(C=C1)SCC(=O)NC2CCCC2)[N+](=O)[O-]
CC1=CC=C(C=C1)S(=O)(=O)NCC(=O)N2CCN(CC2)C3=CC=CC=C3F
C1=CC=C2C(=C1)NC(=N2)CCNC(=O)C3=CC(=C(C=C3)Cl)[N+](=O)[O-]
CCCN1C2=C(N=C1NCC3=CC=CO3)N(C(=O)N(C2=O)C)C
CCOC(=O)N1CCN(CC1)C(=O)C2=CN=C(C=C2)Cl
C1COC(C2=CC=CC=C21)CNC(=O)/C=C/C3=CC=CO3
CCC1=NN=C(S1)NC(=O)C2CCN(CC2)C3=NC=CN=C3
CC(C)(C)NC(=O)C1C2=CC=CC=C2OC3=CC=CC=C13
CCC1=CC(=O)NC(=N1)N2C(=O)C=C(N2)C3=CC=CC=C3
C[C@]12[C@@H]3[C@H]([C@H](N1C(=O)CN(C2=O)CC4CC4)/C=C/C5=CC=CC=C5)C(=O)N(C3=O)C6=CC=CC=C6
C1CN(CCC1(CCC2=CC=CC=C2)CO)C/C=C/C3=CC=CC=C3
CC1CCC(C(C1)OC(=O)C[N+]2=C3CCCN3C(=C2)C4=CC=C(C=C4)OC)C(C)C.[Cl-]
CC1=CC=NC2=NC(=NN12)C(=O)NC3=CN=C(C=C3)OC
CC1CCN(CC1)C(C2=CC=CS2)C3=NN=NN3CC4=CC=CC=C4.Cl
C[C@@H](C(=O)OC)NC(=O)NCCC1=CCCCC1
C1=CC=C(C=C1)C2=NC3=NON=C3N=C2C4=CC=CC=C4
CC1=CC=C(N1C2=CC=CC=C2N3CCCCC3)C
CC1=CC(=NN1CCCNCC(C2=CC=CC=C2)O)C.C(=O)(C(=O)O)O
CN(C)C1=CC=CC(=C1)C(=O)NC2CCCC3=CC=CC=C23
C1=CC=C2C(=C1)C=C(C(=N)O2)C(=O)NC3=CC(=CC=C3)F
CC(C)[C@@H](C(=O)OCC(=O)NC1=C(C=CC(=C1)Cl)Cl)NS(=O)(=O)C2=CC3=C(C=C2)OCCO3
CC1CCN(CC1)CC2=C(N=NN2C3=NON=C3N)C(=O)N/N=C/C4=CC=C(C=C4)C(C)C
CC1=CC2=CC(=C(C=C2N3C1=NN=C3SCC(=O)NC4=NOC(=C4)C)OC)OC
CCN(CC)CCCNC1=C2C(=CSC2=NC=N1)C3=CC=C(C=C3)F
CC1(CC2=C(C=C(C(=O)N2C3=CC=C(C=C3)OC)C(=O)NCC(=O)C4=CC=CC=C4)C(=O)C1)C
CC1=CC=C(C=C1)CCNC(=O)CCCN2C(=O)C3=NN(C(=C3C(=N2)C)C)C4=CC=C(C=C4)C
CC(C1=CC=CC=C1)NC(=O)CN2CCN(CC2)CC3=CC(=CC=C3)F
COC1=CC2=C(C=C1)N3C=CC(=O)N=C3S2
CCN1C2=CC=CC=C2C(=C1O)N=NC(=O)CC3=CSC(=N3)N4CCOCC4
COC1=CC=CC=C1C(=O)NN2C=NN=C2
C1COCCN1CCNC2=NC(=C(C(=N2)NCC3=CC=CC=C3)[N+](=O)[O-])N
CCN1C(=C(C=N1)S(=O)(=O)NC2=CN=CC=C2)C
COC1=CC=C(C=C1)NC(=O)C(C2=CC=CC=C2)NC(=O)CC3=CC=CS3
C1COCCN1C(=S)C2=CC(=CC=C2)OC(=O)C3=CC=CC=C3
C1CC1C(=O)NC2=CC=C(C=C2)CC3=CC=C(C=C3)NC(=O)C4CC4
COC1=CC2=CC(=C(N=C2C=C1)SCC(=O)N3CCCCCC3)C#N
CCC(C)NS(=O)(=O)C1=CC=C(C=C1)S(=O)(=O)NC2=CC3=C(C=C2C(=O)C)OCO3
CNC(=O)C1=CC=C(C=C1)CNC(=O)OCC2=CC=CC=C2
C1=CC=C(C=C1)C2=CSC3=NC(=O)C(=C(N23)N)/C=C\4/C=CC(=O)C(=C4)O
CCCCCCSC1=NSC(=N1)NC(=O)CC(C)C
CC1=C(C(=CC(=C1C)Br)C(=O)N2CCN(CC2)CCO)C
CC1=CC=C(C=C1)OCC(CN2CCCC2)O
CN1CCN(CC1)CC2=CC=C(C=C2)OC(F)(F)F
CC1CN(CCN1C(=S)NC(C)C(=O)OC)C2=C(C=C3C(=C2OC)N(C=C(C3=O)C(=O)O)C4CC4)F
CCOC(=O)C1=CC2=C(C(=CN=C2C=C1)C(=O)OCC)NCC3=CC=CO3
CCC1=C(C2=C(S1)N=C(N(C2=O)C3=CC(=CC=C3)OC)SCC(=O)NC4=NOC(=C4)C)C
COC1=CC=C(C=C1)NC(=O)CS(=O)CC(=O)NC2=C(C=C(C=C2)F)F
C1COC2(C3=CC=CC=C3N(C2=O)CC(=O)O)OC1
CCCCN(CCCC)NC(=O)C1=CC=CC=C1
CCOC(=O)CCCNC(=O)CCNC(=O)C1=CC=C(C=C1)OCCC(C)C
CCC(C)[C@@H](C(=O)O)NC(=O)NCC1=CC(=CC=C1)OC
CC(C(F)(F)F)(C(F)(F)F)NC(=O)NC1=CC=C(C=C1)OC
CCC(C)C(=O)NC1=C(C=CC(=C1)Cl)C(=O)O
CCCC(C(=O)O)NS(=O)(=O)C1=CC=C(C=C1)OC
C/C(=N\O)/C(=O)C1=CC(=C(C=C1)OC)OC
CCCN1C(=CC=C1C2=CC=C(C=C2)OC)CCC(=O)O
CCOC1=CC=C(C=C1)N(CC(=O)NCCC2=CC=C(C=C2)F)S(=O)(=O)C3=CC=CC=C3
COC1CCN(CC1)C(=O)C2=NOC(=C2)COC3=CC=C(C=C3)N4C=NC=N4
C1CN(CCN1C2=CC=CC(=C2)C(F)(F)F)C(=O)CC3=CSC(=N3)NC4=NC(=S)NC5=CC=CC=C54
CC(C(=O)NC1=NC=C(C=C1)Cl)SC2=NN=C3N2C=CC=C3
CC1=CC(=C(C=C1OCC(=O)N)S(=O)(=O)N2CCN(CC2)C3=CC=CC=N3)Cl
C1=CC(=CC(=C1)[N+](=O)[O-])C(=O)CCNC2=CC(=CC=C2)F
CCC1=NC2=NC(=C(C(=O)N2N1)NS(=O)(=O)C3=CC=C(C=C3)C4CCCCC4)C
CCOC1=CC=C(C=C1)C2=C(C(=O)N3CCCSC3=N2)C#N
COC1=CC(=CC(=C1)C(=O)N2CCN(CC2)C3CCN(CC3)CC4=CC=CC=C4)OC.C(=O)(C(=O)O)O
COC1=CC=C(C=C1)S(=O)(=O)C2=C(C3=C(C=C(C=C3)C(=O)NC4=CC=CC=C4)NC2=O)O
COC1=CC=C(C=C1)N2CCN(CC2)C(CNC(=O)C3=CC4=C(C=C3)OCO4)C5=CC=CO5
CC1=CC(=C(S1)C)S(=O)(=O)N2CCOCC2
COC(=O)CC1C(=O)NCCN1C(=S)NC2=CC=CC=C2Cl
CN1C(=O)C(=CC2=CC=CC=C2OCC3=CC=C(C=C3)Cl)C(=O)N(C1=O)C
CCN1C2=C3C(=C(C=C2)S(=O)(=O)NCC4=CN=CC=C4)C=CC=C3C1=O
CCCC1(C2C(C(N1)C3=CC=CO3)C(=O)N(C2=O)C4=CC=C(C=C4)C)C(=O)OC
CN1C2=C(C=C(C=C2)S(=O)(=O)NCCC(=O)NC3=C(C=C(C=C3)F)F)C(=O)N(C1=O)C
COC1=C(C=C(C=C1)C2CC(N3C(=CC(=N3)C(=O)NCCCN4C=CN=C4)N2)C(F)(F)F)OC
CCOC(=O)C1=C(N(N=N1)CC(=O)NC(=O)NC2=CC=C(C=C2)F)C(=O)OCC
CC1=NC2=C(N1C)C=CC(=C2)NC(=O)N3CCC(C3)C4=CC=CC=C4
C/C(=N\NC(=O)C(C1=CC=CC=C1)O)/C2=CC=C(S2)Cl
