# Supplementary material for: t-SMILES: a fragment-based molecular representation framework for de novo ligand design
Source: Nat Commun. 2024 Jun 11;15:4993. doi: 10.1038/s41467-024-49388-6 (PMC11167009; doi:10.1038/s41467-024-49388-6)
Supplement: Supplementary file 4 — Source Data [file 41467_2024_49388_MOESM4_ESM.zip › Soure data/Source data and code for all other graphs/Metrics/Dataset/Chembl/chembl_smi.rnd10000.csv]

C1CCCCC1
C=CCCC=C
C1=NCNC1
CC(C)CCCO
OCC1CCOC1
CCCC(C)(C)O
N#Cc1cnsc1
Cc1nssc1=S
N=C1SCCN1N
C#CC1=CCCCC1
CNCP(C)(=O)O
CCCCCCC(O)CC
NC(=S)NCC(=O)O
CC1N=CC(O)C1O
NC(N)=NNCC(=O)O
CN1CCC(=NO)CC1
O=C1CCCC(=O)C1
CC(=O)CC(N)=O
CSc1nccnc1C(C)C
Nc1ncnc2scnc12
Nc1ccc(F)cc1F
CC(N)CCNCCCCN
COc1ccc[nH]c1=O
NN=C(NN)NCC(=O)O
Nc1cc(F)nc(F)c1
CC(C)OP(=O)(O)O
N=C(N)Cc1cccnc1
CC(CCC(=O)O)NO
CC(=O)OC1CCOC1
NC1=NCCc2sccc21
Cn1cc(Cl)nc1Cl
CC1CC12CCOC2=O
CCNC(=O)NC(=O)CBr
O=C1CCCN1c1ccccc1
NNC(=O)Cc1ccncc1
NCCCCCc1c[nH]cn1
CCCCN(CC)C(=S)S
O=Cc1c(O)cccc1O
N#CC(=N)C(N)C#N
C1CCN2CCCN=C2C1
NC(CO)CC1CCCCC1
O=C1OC2C=CCC1C2
S=c1[nH]ccn1Cc1ccsc1
Cc1c(O)ccoc1=O
CC1CC=C(C(=O)O)CN1
N=C(N)c1ccc(N)cc1
N=C(N)c1ccc(CS)s1
NC1CCCC(C(=O)O)C1
C1COCCOCCOCCOCCN1
CCC(=O)Nc1ccccc1
COC(=O)CCC(=O)CN
CCCCCCCNc1ncccn1
Cc1ccc2ncn(C)c2c1
CCC1(CC)CCCCNC1=O
CCCCCC=CC=CC(C)O
Brc1ccc2cccnc2c1
Cc1ccc2c(c1)SSSSS2
O=C(O)C1CC(O)CCN1
CC(=O)NCc1cccc(CN)c1
CN1CCCC1COc1cnccn1
Nc1ncc(Br)c(N)c1Br
OCc1nccn1Cc1ccccc1
CNC(=O)CCN1CCCCC1
CCCCCC1CCCC(=O)O1
O=C(O)CCCc1cccnc1
O=C(C=Cc1ccccn1)NO
CC(C)CC(N)P(=O)(O)O
CC1(C)CCCC12CCOC2=O
O=C1CCCCC1=C(Br)I
C#CCON=C1CN2CCC1C2
O=C(O)C1CNC1C(=O)O
CC=CC1CC(O)C(O)C1
O=c1[nH]c(O)ncc1O
CCCCCCCC(N)P(=O)(O)O
CN(C)CCC(O)c1ccccc1
CN1CCN(c2ncccn2)CC1
CC(=O)c1c(C)cccc1O
C=CCCCCCC#CC#CCOCCO
CC(C)(C)C(O)c1cocn1
C=CCOCCCc1c[nH]cn1
CCCC(C(=O)O)C(O)CC
CCCCCC(O)CCCC(=O)O
Cc1ccc(C(=O)CCl)o1
CN(C)N=Nc1ccc(Br)cc1
CNCCc1cccc2[nH]ccc12
Cc1nc(N)ccc1C(=O)O
COc1nc(C)cnc1C(C)=O
CCSC(=N)Nc1ccccc1Cl
O=C1NCCN1CCc1ccccc1
FC(F)(F)c1ccccc1Cl
O=S1(=O)CC(O)C(O)CS1
Cn1c(=S)[nH]c2cccnc21
CCN1CCc2nc(N)oc2CC1
Cc1cccc2c1CC(C)C2=O
CCC=CC=CC=COCC(O)CO
COc1ccc2oc(N)nc2c1
O=C1NN=CN2C(=O)CCC12
CNCC=Cc1ccc2c(c1)OCO2
CC(=O)OC1CCN(C)CC1
CCSC(=S)NC1CCOC1=O
CC1C=CC(c2ccccc2)OO1
CCCCCCCCNC(=O)n1ccnc1
CCN(C)C(=N)Cc1cccnc1
O=C(O)C(CS)CC1CCNCC1
O=C1C=C(c2cccs2)CCC1
C=CC(=O)NCNC(=O)CCBr
O=Cc1ccc(OCC2CO2)cc1
CC(N)C(=O)Nc1ccccc1
NCC(=O)NCP(=O)(O)CO
CCOCCCNC(=O)c1cccs1
CCC(=O)N(O)C(C)(C)C
Cc1cccn2c(CSCCO)cnc12
Cc1ccc(C2CCCNC2)cc1C
Nc1ccccc1Cc1ccc[nH]1
CCSc1ncnc2ccc(I)cc12
CC=COC(=O)C1CN=CNC1
C=C(NN=C(N)N)C(=O)O
CCCNCc1cc(Cl)ccc1Cl
O=C1OC(=O)c2ccccc21
CC=C(C)C(=O)NCC(C)C
CCOc1ccccc1OCCC(C)C
O=c1[nH]c2ccc(Br)cc2s1
O=C(O)Cc1ccc2c(c1)CCCN2
Oc1ccc2oc3c(c2c1)CCCC3
NNC(=O)c1cc2sccc2s1
Nc1nnc2sc3ccccc3n12
CN(C)N=Nc1ccccc1C#N
Cc1cc(C2CCC(C)N2C)on1
CCCNC1CCc2nc(N)sc2C1
CC1C(=O)NC2CCC(=O)N21
OCC1NCC(O)C(O)C1(F)F
Cc1cccc2c1C1CNCC1C2C
C1=C(c2c[nH]cn2)CCNC1
c1nc(CC2CCCNC2)c[nH]1
NCCc1c[nH]c(C2CCCC2)n1
CCOC(=O)ON1C(=O)CCC1=O
C(=NNc1ccccc1)c1cccnc1
Brc1ccc(Oc2cccnc2)cc1
CCCCCCC(=O)NN1CC=CCC1
O=C(O)C1CSC(C2CN2)=N1
CP(=O)(O)CCC(N)C(=O)O
CN(CCO)CCC(=O)c1cccs1
Cc1ccc(NCc2cccn2C)cc1
CC(=O)SCC[N+](C)(C)C
COCOc1ccc(C=O)c(O)c1
CCC(OC(N)=O)C1CCCCC1
CCCCC#CC(=O)C(F)(F)F
O=c1oc(-c2ccccn2)ns1
O=C(O)c1cc(I)cc(I)c1I
C=CCc1ccc2ccccc2c1O
CN(C)c1nccc2[nH]cnc12
OCC[n+]1cccc(C=NO)c1
Nc1[nH]ncc1-c1ccccc1
CNc1ccnc2cc(OC)ccc12
On1c(=S)ccc2ccccc21
O=C1CC(c2ccccc2)C(=CI)O1
CC(N)Cn1ccc2cc(F)ccc21
CNC(=O)c1cc2ccccc2o1
ClCc1nc2cc(Cl)ccc2o1
CC1CC(=O)Nc2ccccc2O1
CCOC(=O)c1cnc2ccnn2c1N
COc1cc(CC(O)CO)ccc1O
COc1ccc2c(c1)cc1n2CCNC1
Cc1cnoc1CC1CN2CCC1CC2
O=[N+]([O-])c1cccc2ncccc12
O=[N+]([O-])c1cccc2cccnc12
NOC1OC(CO)C(O)C(O)C1O
C=C1COC2C(O)C(C)=CCC12
CCCCN1CC(O)C(O)C(O)C1CO
C#CCOC1CC(N)C(O)C(C)O1
Nc1ccn(COCCO)c(=O)n1
COC(=O)Cn1sc(Cl)cc1=O
O=C1C=C(C2CC=CCO2)C(O)O1
CSc1cccc2nc(N)nc(N)c12
CCCC(=O)SCC[N+](C)(C)C
CCCCCCCCCCCCNCC(F)(F)F
CC(C)CCCCCCCCCCCC(=O)O
O=C1C=CCC(c2ccccc2)O1
Fc1ccc(CNc2cnccn2)cc1
CCCCNCCCOc1cccc(Cl)c1
N#[N+][N-]c1ccc(O)cc1
COc1cc(CC(C)N)c(OC)cc1Br
O=c1c2c(nc3n1CCCC3)CCC2
CC(C)N=C(NC#N)Nc1cccnc1
NC(=O)c1c(N)sc2c1CCCC2
COc1ccc(C(C)=O)cc1CCl
CSCCCSC1=CCCCCCCCCCC1
O=C1CCCOc2ccc(Cl)cc21
Oc1ccc(C=Cc2cccnc2)cc1O
O=C(CBr)c1ccc2ccccc2c1
CNC(=S)NN=C(C)c1cnccn1
CNCC1CC1c1cccc2ccccc12
NCC(=O)NCC(N)Cc1ccccc1
Cc1cc(Br)cc2c[nH]nc12
CCC(=O)c1ccc2c(c1)OCCO2
CC(=O)NN=C(N)c1nonc1N
CC1CC2CC(C)C(=O)N2C1=O
Oc1ccccc1C=Nc1ccccc1F
CCCCCCCCCS(=O)CC(N)=O
CC1N=C2CCCC(=O)C2=C1O
Cc1cc2ccccc2n1CC(N)=O
O=C(O)C1CCNC(C(=O)O)C1
CC(N)C(=O)NC(C)C(=O)O
CC1CC(CN)(CC(=O)O)CC1C
OCC1CNCCC1c1ccc(F)cc1
C1=CCC23CC=CCC2(C1)CNC3
CC(C)CN1C(=O)COC2CNCC21
O=C(CO)C(O)C(O)C(O)CO
Cc1nccn1-c1ccc(=NN)[nH]n1
CCOc1c(NC)cnn(C)c1=O
C=C(c1ccc(Cl)cc1)n1ccnc1
NC(C(=O)O)c1cc(O)cc(O)c1
Fc1cc(F)cc(-c2ccccc2)c1
Cc1cccc(N2CCNC(=O)N2)n1
CCCCOc1ccc(-c2ccns2)cc1
Nc1ccn(C=CC=O)c(=O)n1
Cc1cc(C)cc(COCC(=O)O)c1
COc1nc(CBr)c(Br)c(OC)n1
NCCCCc1ccc(CCOCCOCCN)s1
CC(C(O)c1ccccc1)N(C)N=O
CC1=CC(=O)C(C)=C(C)C1=O
O=C(O)CCSC(=S)Nc1ccccc1
OCCCN1CCN(Cc2cccnc2)CC1
CSc1ccc(C2(N)CCCCC2)cc1
CCCC(=O)NCCc1ccc(F)cc1
CCCCn1nnc(NC(=O)CCC)n1
O=C(NCc1ccco1)c1cnccn1
Clc1cc(NCc2ccccc2)ncn1
CCOC(=O)CC(=O)c1ccccn1
CN(Cc1ccccc1)Cc1ccccc1
CNC(=O)Oc1cc(C)cc(C)c1
O=C(O)COC(=O)Cc1ccccc1
CCCOC(=O)CCCCC(=O)OCCC
Cc1cnc(-c2cccnc2)[nH]1
COC1CCCN(C(=O)NCCCF)C1
Cn1ccnc1COc1ccc(CO)cc1
O=C1C=Cc2ccc(O)cc2C1=O
c1cn2c(N3CCNCC3)cncc2n1
NC1=Nc2cccc3cccc(c23)N1
O=C1NCCC2(CN3CCC2CC3)O1
c1ccc2oc(C3=NCCN3)cc2c1
c1ccc(CC2CN3CCC2CC3)cc1
O=C1CCN(N=Nc2ccccc2)CC1
Clc1ccccc1C=NNc1ccccn1
Nc1ccc(Sc2ccccc2Cl)nc1
O=C1CCCc2ccc3ccccc3c21
NC(=S)NN=Cc1cccc(Cl)c1
CCCn1cnc2c(=S)nc(N)[nH]c21
Cc1cccc(NCc2ccccc2O)n1
CCC(=O)Nc1c(C)n[nH]c1C
C#CCOC(=O)c1csc2nnsc12
Nc1ccc2c(c1)oc1ccccc12
COc1ccc(C=NNC(=O)O)cc1
CN(C)N=Nc1ccc(NC=O)cc1
C#CCN1CC(=O)OC(=CBr)C1
Cn1c(N2CCNCC2)nc2ccccc21
CCNC12CCCCC1Cc1c(C)cccc12
Oc1cccc2c1CC(NCC=CI)CC2
CN(C)CC1OCc2c1ccc(O)c2O
N#CC=Cc1c[nH]c2ccccc12
O=C1c2ccccc2C(=O)N1CCBr
Nc1cccnc1Oc1ccc(F)cc1F
c1cnc2cc3[nH]cnc3cc2c1
O=C1C=C2CCCCC(Br)=C2O1
CN(C)CC1CCc2ccccc2C1=O
NCC(CC(=O)O)c1cc(Cl)cs1
CC12CCC(C1)C(C)(C)C2=O
Oc1cc2c(cc1Cl)CC1CCCNC21
CCN(CC)CC1COc2ccccc2O1
CC(=O)NCC1NCC(O)C(O)C1O
CC1C(=O)CC2(C(C)C)CC12
NCCCC(N)C(=O)N1CCC2CC21
OCCOC1OC(CO)C(O)C(O)C1O
c1ccc(CCCNCCc2ccccc2)cc1
ONCC12CC3CC(CC(C3)C1)C2
COCC(=O)NCCNCC(O)c1ccccc1
NCc1ccc2c(c1)Cc1ccccc1-2
O=C1C=CC(=O)N1Cc1ccncc1
CC1(C)CC(CO)C(C)(C)N1[O]
CCCC(C)C(=O)Nc1nnc(C)s1
CC1(C)CN=C(NC2CCCCC2)S1
O=C(CN1CCCC1=O)N1CCOCC1
c1ccc(C2NCCc3sccc32)cc1
Cc1noc(C)c1C(=O)NNC(C)C
O=c1oc(Cl)c(Cl)c2ccccc12
Cc1cc(N(C)C)nc2cc(N)ccc12
Cc1cc(NCC(O)CO)c2ccccc2n1
Cc1cc(-c2ccccc2)nnc1NCCN
CC1NC(CN)(CO)C(O)C(O)C1O
OCC1Cc2ccc(Cl)c(Cl)c2CN1
C1=NCC(CC2Cc3ccccc3C2)N1
CCCC1CC(O)c2ccc(O)cc2O1
O=C(CCc1ccccc1O)c1ccccc1
CN1CCC2(CCCc3ccccc32)C1
COc1cc(N)c2nccc(Cl)c2c1
Nc1nc(Cl)nc2ccc(Br)cc12
CCOc1ccc(NC(N)=O)cc1OCC
Cn1c(=O)oc(=O)c2ccccc21
Brc1ccc(N=Nc2ccccc2)cc1
c1cncc(N2CC3CNCC(C3)C2)c1
CNc1ccc(-c2ccccc2OC)cn1
O=C(O)c1ccccc1Sc1ccccc1
C=CCNC(=S)NN=CC=Cc1ccco1
COc1ccc2c(c1)-c1nncn1CCO2
O=C1Nc2cc(F)ccc2N2CCNCC12
CC(C)Oc1ccc2ccccc2c1C=O
O=C1OCCC1Sc1ncnc2sccc12
CCOC(=O)COc1ccc2nsnc2c1
COc1ccccc1N1CCSC1C(N)=O
CCN(CCO)CC1COc2ccccc2O1
Oc1ccccc1N=Cc1ccc(F)cc1
CC(C)(C)SS(=O)Cc1ccccc1
O=c1[nH]c2ccccc2n1C1CCNCC1
C#CC(C)=CCON=C1CN2CCC1C2
O=C(CCC1COCCO1)CC1COCCO1
Cn1cc2cc([N+](=O)[O-])ccc2n1
COc1ccccc1C=C(C)[N+](=O)[O-]
CN1CCC2CC1Cc1ccc(O)cc12
O=C1CCCCCC12SCC1CON=C12
CCCN(CCC)CC1CC1c1ccccc1O
O=c1ccn(C2CCCC2CO)c(=O)[nH]1
CCCCN1CC(O)C(O)C(O)C1CO
CCCCNC1CC(O)C(O)C(O)C1O
O=c1cc(-c2ccc(Cl)cc2)[nH]o1
NCCCNCCCc1ccc(CCCNCCCN)cc1
CC(C)C(O)(CC(=O)O)CC(=O)O
CCC12CC3CC(CC(N)(C3)O1)C2
CCCCCC(C)(C)Oc1ccc(N)cc1
CC(C)COc1cccc(N2CCNCC2)n1
C1=COc2c(cccc2N2CCNCC2)O1
Cc1cc(C)nc(NN=C2CCCC2)n1
O=C(Nc1ccc(O)cc1)C1CCCO1
CC[n+]1oc(-c2ccccc2)cc1C
O=C(NCCCc1ccccc1)C1CCCC1
CC(=O)OCc1ccc(O)c(C=O)c1
O=C(NNCC(F)(F)F)c1ccncc1
CN(C)c1ccc2c(=O)cc[nH]c2c1
N#Cc1c(N2CCOCC2)n[nH]c1N
CCOCCCCOc1ccc(CC(C)C)cc1
Cc1ccc(C)c(S(=O)(=O)O)c1
CN1CCC(OC(=O)c2cccs2)CC1
NC(=O)C1CCN(c2ccncc2)CC1
NC(=O)c1ccc(-n2ccnc2)cc1
CCc1cc(CCCCN)sc1CCCCCCCCN
[O-][n+]1ccc(NO)c2ccccc21
CCN1CCC2=C(CCc3ccccc32)C1
O=C(O)c1cc(-n2cccc2)ccc1O
CCc1ccccc1COC(=O)c1ccccc1
Cc1ccccc1NNC(=O)CC1CCCCC1
CCCCC(CC)n1cnc2c(N)ncnc21
O=C(NN=Cc1ccccc1)c1cnccn1
Nc1nccc2ccc(-c3ccsc3)cc12
COC(=O)C=CC(=O)Nc1ccccc1
FC(F)(F)c1n[nH]c2ccccc12
CN1Cc2cc(O)c(O)cc2C(O)C1
CC1(C)CCCc2c(F)cc(F)cc21
Cc1nc(SSc2ccccc2C)n[nH]1
CCC(C)(C)C1CCCCC1OC(C)=O
Cc1cc(=O)n2ncnc2n1COCCO
Cc1ccc(-c2n[nH]c(=O)n2N)cc1
CCCC1(C2=NCCN2)COc2ccccc2O1
Cn1c(=O)c2cc[nH]c2n(C)c1=O
N#CC(=Cc1cc(O)ccc1O)C(N)=O
CCc1nc(-c2ccco2)c2sccc2n1
CCN(CC)CC1CCc2c1ccc(O)c2O
O=c1oc2cc(Br)c(O)c(Br)c2s1
CN1CC(=O)c2ccccc2S1(=O)=O
CN(N)CC(O)c1ccc2ccccc2c1
C=Cc1cccc2c1[nH]c1ccccc12
CCCCNC(=O)N1CCc2ccccc2C1
O=C(Cn1nnc2ccccc21)C1CC1
NC(=O)NN=Cc1cccc2ccccc12
Cn1ncc(C#N)c1N=CN1CCOCC1
Nc1c2c(nc3c4c(nn13)CCC4)CCC2
S=c1[nH]nc(-c2n[nH]c(=S)o2)o1
NC(Cc1ccccc1)C(=O)N1CCCC1
CCN1CCOC2c3cc(OC)ccc3CCC21
CCCN(CCC)C1CCn2ccc(CO)c2C1
Cc1ccnc2c([N+](=O)[O-])cccc12
CCOCC(C)CNC(=N[N+](=O)[O-])NC
NC(Cc1ccccc1)C(O)Cc1ccccc1
O=C(O)c1cc2cc(Cl)ccc2cc1O
C#CCN(C)C(C)C(F)c1ccccc1
CCCCCCC=CC1(C)SC(=O)CC1=O
CC(N)Cc1c2ccoc2cc2ccoc12
CC(=O)NC(CCS(C)=O)C(=O)O
CC(C)(C)CCN1Sc2ccccc2S1=O
Cc1cc(=O)c(O)c(C(C)O)n1C
O=C1C=CC(=O)C(c2ccccc2)=C1
CC(Cc1n[nH]c(=S)o1)c1ccccc1
CC(CCOC(=O)c1ccccc1)N(C)C
CC(=O)Nc1nc(C)c(O)c(C)c1C
CC(C)C(=O)NCCNCC(O)c1ccccc1
c1ccc(Nc2nccc3[nH]cnc23)cc1
CNC(=O)c1ccc(S(N)(=O)=O)cc1
NC(CCC(=O)O)C(=O)N1CCOCC1
CC(C)(N1CC1C#N)N1CC1C(N)=O
CN(C)CCSc1ncc(-c2ccccc2)s1
Oc1c(Br)cc(Oc2ccccc2)cc1Br
CC(C)(O)C1CC=C(C(=O)O)CC1
CCCCc1noc(C2=CCCN(C)C2)n1
COc1cccc(OC(C)CNC(C)=O)c1
COC1=CCN(NC(=O)c2ccccc2)CC1
N#Cc1ccc(Oc2ccc(Cl)cc2)nc1
NC(=S)Cc1nc(-c2ccccc2)cs1
COCC(=O)Nc1ccc(OC)c(Cl)c1
Cc1csc(OCc2ccc(C#N)cc2)n1
COc1ccc(C(=S)N2CCNCC2)cc1
CCCn1nnnc1NCc1c(F)cccc1Cl
CCOc1ccc(-c2cnc(N)n2C)cc1
Cc1noc(C)c1CSc1ccc(Br)cc1
CCNc1nc(NCC)nc(NC(N)=S)n1
O=C(O)CCCCCNC(=O)c1ccncc1
O=C(NCC1CCCO1)c1ccc(Br)s1
CCCOC(=O)CNC(=O)OC(C)(C)C
Cc1cc(C(=O)NCc2ccccn2)no1
O=S1(=O)CCN(Cc2ccncc2)CC1
O=P1(Oc2ccccc2)NCC(Br)CO1
CCOC(C)c1noc(CN2CCNCC2)n1
CCOc1ccc(Oc2cc(N)ccn2)cc1
Clc1ncc2ncnc(Nc3ccccc3)c2n1
CCCCOc1nsnc1C1=CCC(C)N(C)C1
c1ccc(-c2cc3ccccc3[nH]2)cc1
CCCCCCC=CC#CCCCCCCCCCC(=O)O
CCNCC=CCNCCCCNCCCCNCCCCNCC
COc1c(Br)cc(CO)c(OCCO)c1Br
COc1cc(O)cc(CCc2ccccc2O)c1
Cc1ccccc1-c1csc(N=C(N)N)n1
COc1ccc(CNc2cnc(N)nc2N)cc1
O=c1ccn(Cc2ccccc2)c(=O)[nH]1
FC(F)(F)c1ccc2c(Cl)ccnc2c1
Cc1ccc(CN2CCCN(C)CC2)c(C)c1
CC(=O)N1SC(N)=NC1c1ccccc1
Cc1nc(Oc2ccccc2)c2ccsc2n1
COc1ccccc1NC(=O)Nc1cccnc1
CCCCNc1cc(O)n(C)c(=O)n1
C#CC[N+]1(C)C2CCC1CC(O)C2
Cn1ncc2c(NCc3ccco3)ncnc21
Cc1cc(C2=NOCc3ccccc32)no1
Cc1ccc2c(Cl)cc(I)c(O)c2n1
CC(=NNC(=O)C1CC1)c1cccnc1
O=C(O)c1cc(-c2ccno2)ccc1O
COC(=O)Cc1ccc(O)c2ncccc12
CC(=NOCC(=O)O)c1ccc(Cl)s1
CCCCCC=CC=CCCCCCCCCC(=O)O
CC1(C)OC(C=Cc2ccccn2)=CC1=O
COc1cccnc1NC(=O)c1ccccc1C
Cc1ccc2cnc(-c3ccccc3)nc2n1
N=C(NO)c1cccnc1OCc1ccccc1
O=C(O)c1cccnc1Sc1ccccc1Cl
Nc1cccc(-c2cn3cccnc3n2)c1
COc1ccc2c3c(cccc13)NN=C2C
COC(c1ccccc1Br)C(C)C=CCCO
Cc1ccc(-c2cn3c(n2)CCCC3)cc1
COc1cc(F)ccc1-c1ccccc1C=O
Cc1cnc2c(c1)CCCC2C1=NCCN1
N#Cc1cnc2ccccc2c1N1CCNCC1
Cc1cc2c3sc(=O)ccc3ccc2n1C
Cc1nc(=O)[nH]c(O)c1-c1ccccc1
Cc1occc1C(=O)n1nnc2ccccc21
O=C(NN=CC1CC2CCC1C2)C1CC1
O=c1c2ccccc2[nH]c2cc(O)ccc12
NC1(C(=O)O)CCC(P(=O)(O)O)C1
O=[N+]([O-])C=Cc1c[nH]c2ccccc12
CC1Cc2cc(F)cc(C(N)=O)c2O1
CC(C)C(=O)NC1CCCN2CCCCC12
COc1ccc(C2CC(CN)OC2=O)cc1
NCC1CC1c1cc(F)ccc1OCC1CC1
OCc1cn(C2OC(CO)C(O)C2O)nn1
O=c1ncc(N2CCCCCC2)c(O)[nH]1
Cc1cc(Oc2ccccc2)[nH]c(=S)n1
O=c1nc(-c2ccccc2)c(I)c(O)[nH]1
Cc1cccc(OCc2n[nH]c(=S)o2)c1C
Cc1onc(OCC(=O)O)c1C(N)C(=O)O
COc1ccc(OCC(=O)N2CCOCC2)cc1
CN(C)c1ccc(Cc2c(N)noc2N)cc1
CCCCCCCCCCCCCCNCCCP(=O)(O)O
CN(CC(=O)O)C(=N)CP(=O)(O)O
CN1CCC=C(c2nc(C3CC3)no2)C1
CCCCCCCC(=O)OCC[n+]1ccccc1
O=C(Cc1ccccc1)NCCSCc1ccco1
CC1CCCC(NC(=O)Nc2cccs2)C1C
CCN1CCC2(CC1)NC(CO)(CO)CO2
OCC(O)CN(c1ccccc1)c1ccccc1
CCC(C)c1ccc(OCCn2ccnc2)cc1
Cc1cccc(OCC(O)CN2CCOCC2)c1
NCC(O)CN1CCN(Cc2ccccc2)CC1
CCOP(=O)(CCCN(O)C(C)=O)OCC
Nc1ccc(Cc2ccc(F)cc2)c(N)n1
CCCn1cnc(CC(NCCN)C(=O)O)c1
CSc1c(C)c(=O)[nH]c(=O)n1COCCO
Cc1cc(C(=O)O)ccc1C(N)C(=O)O
CC(C)=CCCC(C)=CCCc1c[nH]nn1
C#CC=CCCCCC#CCCCC#CCCCC#CCO
O=C(CC1SC(=O)NC1=O)Nc1nccs1
O=C(O)c1c(F)c(F)cc2ccccc12
CN(C)c1nccc(C=Cc2ccccc2)n1
CC(C)CCOC[n+]1ccn(C)c1C=NO
CCS(=O)(=O)Nc1ccccc1C(N)=O
NCCNC1=NS(=O)(=O)c2ccccc21
CCC(C)NCCOCCOc1ccc(C)cc1OC
Cc1ccc(C(=O)O)cc1N1CCCC1=O
COc1ccc2c(c1)C(CC(=O)NN)CCC2
CCOC(=O)C=C(C)c1ccc(Cl)cc1
CNc1ccnc2cc(C(F)(F)F)ccc12
CCNS(=O)(=O)Cc1noc2ccccc12
CSc1nsc(NN=Cc2ccccc2)c1C#N
OC1CCC2=C(C1)CC(N1CCCC1)C2
CCc1nnc(SCc2nonc2C)n1C1CC1
CC(=O)Nc1c(O)c2ccccc2oc1=O
CN(C)Cc1ccccc1Sc1ccc(F)cc1CO
CCc1nc2c(OCc3ccccc3)cccn2c1N
N=C1NC=NC2C1C=NN2CCc1ccccc1
CC(C)(C)N1C(=O)c2nccnc2C1=O
CCCNC(=O)C=C1CCc2ccc(F)cc21
Cc1nc2c(CCc3ccccc3)cccn2c1C
c1ccc(-c2cnc3sc4ccccc4n23)cc1
Clc1cc(NCc2ccccc2)n2nccc2n1
CC(C)c1cccc2c1[nH]c1ccccc12
CCCN(CCC)CC1OCc2c1ccc(O)c2O
O=C(Nc1ccc2c(c1)OCCO2)C1CCC1
Brc1ccc(-n2ccc3ccncc32)cc1
O=C1NC(=S)NC1=Cc1cccc(O)c1
O=C(O)CSc1nnc2sc3ccccc3n12
CCCC=C1OC(=O)c2c(C)cc(C)cc21
Cc1c(C)n(CCCC(N)=O)c2ccccc12
CCN(CC)N=Nc1[nH]cnc1C(N)=O
CC1CNC(=Nc2cccc3c2CCCC3)C1
Cc1ccccc1Oc1ncccc1CNC1CCC1
O=[N+]([O-])c1ccc(CCn2ccnc2)cc1
COc1cccc(C(C)NCc2ccccc2)c1
N=C(N)NN=C1CCc2c(C(=N)N)cccc21
CN1C(=O)C(=Cc2ccccc2O)SC1=S
OCC=Cc1ccc2cc(Cl)c(F)cc2n1
Cc1c([N+](=O)[O-])oc2ccc3c(c12)CCCC3
Cc1cccc(C)c1OCC(N)Cc1ccccc1
O=c1cnc2cc([N+](=O)[O-])ccc2[nH]1
O=[N+]([O-])C=Cc1cc(Cl)cc(Cl)c1
COC(=O)C(CO)NCCNC(CO)C(=O)OC
c1cc2c3c(c1)C1CCCC1N3CCNC2
CCCCCCOc1nccnc1C1CN2CCCC1C2
CC1CCOP(=O)(N(CCCl)CCCl)N1
O=C1C=C2CCCC3OC(=O)CC23CC1
C=CC1CCC(C(=O)N2CCCC2C#N)N1
CC(O)C(Cl)C1=CC(O)C(C)OC1=O
CSc1[nH]c(=O)nnc1Sc1ccccc1
CC(C)(C)c1cccc(O)c(=O)c1
Cc1[nH]c(=O)c(N)cc1-c1ccncc1
CC(=O)Cn1ncc(Br)c(Br)c1=O
c1csc(CN2CCCC3(CCNCC3)C2)n1
COCC(C)(CS(=O)(=O)O)N(Cl)Cl
COc1ccc2[nH]c(C(=O)O)cc(=O)c2c1
O=P(O)(O)Oc1ccc(SC(F)(F)F)cc1
CCCCNC(=O)NS(=O)(=O)c1ccc(C)cc1
S=C(NCCCCc1c[nH]cn1)NC1CCCCC1
c1ccc2c(c1)Cc1ccccc1C21CCCNC1
CCCCCCCCOC(=O)c1ccc(O)c(O)c1
CCCc1ccc(NC(=O)C=C(O)NN)cc1
C=C(c1ccccc1)C1CCOC(C)(C)OO1
COC(=O)NC(=S)NC(=O)NC(C)(C)C
CCCCCCCCCCCOCCOCCOCCOCCOCCO
COc1cc(O)cc2ccc3cccc(O)c3c12
Fc1ccc(NC(=S)OCCc2ccccn2)cc1
Cc1sc2ncnc(SC(C)C#N)c2c1C
CC(C)CC(=O)Nc1cccc(C(C)O)c1
COc1ccc(C(=O)CSc2nccn2C)cc1
Cc1ccc(NC(=O)c2cc(C)no2)cc1
CC1CC(C)CN(CC(=O)c2cccs2)C1
CC1CC(C)CN(C(=O)c2ccncc2)C1
COC(=O)COc1ccc(-n2cnnn2)cc1
O=C(NC1CCCCCCC1)c1ccc(Br)o1
COC(=O)c1ccc(CSc2nncn2N)cc1
CCn1c(C)nnc1SCC(=O)NC1CCCC1
O=C(NCc1ccco1)C(=S)N1CCCCC1
CCOC(=O)C(=O)Nc1cccc(Cl)c1C
N#Cc1c(N)c(Cl)c(F)c(C#N)c1F
CCC1=CC(=CNC2CCCCC2)C(=O)S1
CN(C)C(=O)c1csc(-c2ccoc2)n1
NOS(=O)(=O)NC(=O)OCc1ccccc1
S=c1[nH]nc(-c2cccs2)n1C1CCCCC1
O=C1c2cccc(O)c2CC1Cc1ccncc1
O=C1c2ccccc2C(O)N1Cc1ccccc1
CC(=O)OCCCCCSc1ccccc1OC(C)=O
Oc1ccc(N(CCCl)CCCl)c2c1CCCC2
CCN(CC)CCOc1ccnc2cc(Cl)ccc12
CC(NCCc1cccs1)c1cc(C#N)ccc1O
CC(=CCCC(C)(O)c1ccc(C)cc1)CO
COc1ccc2nc(NC(=N)N)nc(C)c2c1
COc1cc(OC)cc(OC=Cc2ccccc2)c1
Cc1noc(C(=O)NCCN2CCOCC2)c1Cl
CNC1CCC(Nc2cccc3cnccc23)CC1
Cc1cc(NCc2ccccn2)nc2ccccc12
COC(=O)COc1cc(Cl)c(Cl)cc1Cl
CCOC(=O)c1cnn(-c2ccccc2)c1N
CCCCC(=O)Nc1ccccc1Oc1ccccc1
Oc1ccc2c(c1)c1c3n2CCNC3CCC1
COc1cc(-c2cccs2)sc1-c1cccs1
COc1ccc(Oc2nc(Cl)ccc2Br)cc1
CC1(C)CC(=C(C#N)C(N)=O)CCO1
Cc1cnc2c(C(=O)O)c(Cl)ccc2c1
CCCCCCCCOC[n+]1ccc(C=NO)cc1
O=c1ncn(-c2ccccc2)c2ccccc12
Cc1ccc(C=Nc2c[nH]nn2)c(O)c1
Brc1cc2c(NCc3ccncc3)ncnc2s1
c1cncc(OCCNC2Cc3ccccc3C2)c1
N#CCCn1nc(C(F)(F)F)c2c1CCC2
O=C(c1ccon1)N1CC2CNCC(C2)C1
O=C1c2ccoc2-c2nccc3ccnc1c23
O=C1c2cccnc2-c2nccc3ccnc1c23
CC(=O)n1c(=O)oc2c3ncccc3ccc21
CCSC(=O)N(O)C(C)c1cc2ccccc2s1
CC1CCC2(NC(=O)NC2=O)c2ccccc21
Nc1ccc2c(c1)C(=O)c1ccccc1C2=O
O=C(CN1Cc2c(Br)cccc2NC1=O)NO
NCc1cc(Cl)ccc1Oc1ccc(Cl)cc1O
CN(O)C(=O)NCCCSc1nc2ccccc2s1
S=C(Nc1ccccc1)OC1Cc2ccccc2C1
Cc1noc(-c2cc3ccccc3[nH]2)n1
Clc1cccc(Oc2cnc3ccccc3n2)c1
CCCC(=O)Nc1nc2ccc(OCC)cc2s1
S=C(NC1CCCCC1)c1ccc2c(c1)OCO2
O=C(Nc1ccccc1)c1ccc2c(c1)OCO2
COc1ccc2sc(NCc3ccccc3)nc2c1
Fc1cccc(Cl)c1Cn1ncc2ccccc21
Oc1cccc2ccc(C=Cc3cccs3)nc12
CCNc1c2c(nc3ccc(OC)cc13)CCCC2
CCCC1=C(O)C(=O)c2ccccc2C1=O
COCCNC(=O)Cc1nc2ccccc2[nH]1
Nc1ncc2ncn(C3CCC(CO)O3)c2n1
C=c1[nH]c(=CC)c(=O)n1Cc1ccncc1
O=C(Nc1nc2ccccc2s1)C1CCCCO1
CNc1cccc2c1[nH]c1cnc(N)cc12
O=C(Nc1cccnc1)c1ccc2sccc2c1
Cc1ccc(C=Nc2ccccc2C(N)=O)o1
O=C(Nc1ccccc1)C1Cc2ccccc2O1
Cc1sc2nc3oc(=O)cc(C)c3cc2c1C
NC(C(=O)O)C12CC(C(=O)O)(C1)C2
CC(C)(C)OC(=O)C(N)Cc1ccccc1
CC1(C(=O)NC2CCCCNC2=O)CCCCC1
Clc1ccc2c(c1Cl)OC(C1=NCCN1)C2
C=NNc1nc2ccccc2nc1Cc1ccccc1
Cc1cc(C#N)ccc1C1CCCc2cncn21
C=CC(C)=CC1(C)SC(=O)C(C)C1=O
O=c1c2cccnc2sn1-c1ccc(F)c(F)c1
CCN(CC)C1CCc2c(F)ccc(O)c2C1
O=[N+]([O-])c1ccccc1OCCCN1CCOCC1
Nc1ncnc2c1ncn2C1OC2COC2C1O
CC(C)(C)OC(=O)C1CC(C(=O)O)N1
CC(C)=CCCC(C)(O)C1CC=C(C)CC1
COC(=O)C(C)NC(=O)C(N)CC(=O)O
N#CC1CCCN1C(=O)C(N)Cc1ccoc1
O=C1CCC2(c3ccccc3)OCC(O)CN12
Nc1ncnc2c1ncn2CC(O)C(O)CO
CC1CC2CN(C(=O)CC3CC3)CCC2O1
CCCCCCC1CCC2C(CCC(O)C2CO)C1
ClC1C(Cl)C(Cl)C(Cl)C(Cl)C1Cl
CC12CCC3CC(CCO)CCC3C1CCC2C#N
O=S(=O)(CCn1cc[nH]c1=S)c1ccccc1
Cc1ccc(Nc2cc(=O)[nH]c(O)n2)cc1I
CCOC(=O)CCNCC(O)COc1ccc(Cl)cc1
NS(=O)(=O)Oc1ccc(Oc2ccccc2)cc1
COc1ccc(N2CC(CN(C)C)CC2=O)cc1
O=C(O)Cc1ccc(OCCP(=O)(O)O)cc1
O=S(=O)(CC#CCCCC#CCO)c1ccccc1
CCCCCCC(Sc1ccc(OC)cc1)C(=O)NO
CC(C)(C)c1ccc(C2CCC(CN)O2)cc1
CCCCCCCCCCCCOc1cccc(C(N)=O)c1
Cc1cccc(NC(=O)CCCCC(S)CCS)c1
O=C(NCc1ccccc1)c1c(F)cccc1Cl
CCCOc1nc(CC2(C)CCCO2)cc(OC)n1
COCCCNC(=O)c1ccc(NC(C)=O)cc1
CCC1CCCCN1C(=S)NC(=O)c1cccs1
CONC=NC(=O)NOCc1c(Cl)cccc1Cl
COc1ccc(OCC(O)CNCc2ccco2)cc1
CC(=O)c1ccc(OCCCN2CCCCC2)cc1
COC(=O)CCc1cccc(CCC(=O)OC)c1
NC(CN1CCOCC1)C(=O)NCc1ccccc1
CC(=O)SCCCCCCCC(=O)Nc1ccccc1
CCCCCCCCCCCCC#CC(=O)C(F)(F)F
O=C(Cc1cnc(-n2cccc2)s1)NCCCO
CCC(C)(CC(=O)OC)NCc1noc(C)n1
CC(C)Cc1noc(CN(C)c2ncccn2)n1
CC(C)=CCN1CCN(C(=O)C2CC2)CC1
Cc1cc(CN2CCCC2c2noc(C)n2)no1
CCCCCCCCCCCCNC(=O)NC(C)(C)CC
Fc1ccc(-c2nocc2-c2ccncc2)cc1
Cc1ccccc1OC(CC1CNC1)c1ccccc1
COc1ccc2c(c1)c(CCN(C)C)cn2C(C)C
O=NN(CCCl)C(=O)NC1CCSc2ccccc21
CC1CC(=O)c2cc(C(=O)O)c(O)nc2C1
Cc1cc(C)c(-c2ccc(N)cc2C)c(C)c1
N#Cc1[nH]c2cccc3c2c1CCNC3=O
NCCCc1c(-c2ccccc2)[nH]c(N)nc1=O
CCOC(=O)c1c[nH]c2ccc(CC)cc2c1=O
COc1ccccc1CNCC(O)c1cccc(Br)c1
Cn1cnc2c(CN)c(-c3ccccc3)ccc21
N=c1snc(Nc2ccncc2)n1-c1ccncc1
Nc1ccc2cc(O)cc(Nc3ncccn3)c2n1
CC(CCOC(=O)c1ccccc1Cl)n1cncn1
CC1CCN(Cc2c(O)ccc3ccccc23)CC1
c1ccc2c(c1)sc1c(N3CCNCC3)ncnc12
Cn1cc(CNS(N)(=O)=O)c2ccccc21
O=C(Nc1ccc(Br)cc1)Nc1ccccc1F
Cc1cccc(Nc2ncnc3[nH]cnc23)c1
O=C(NC1CCCc2ccccc21)c1cccnc1
CCOP(=O)(Nc1cccc2ccccc12)OCC
CC(=O)Nc1nnc(CSCc2ccccc2F)s1
CCn1c(COc2ccccc2OC)nnc1SCC#N
Cc1ccc(C2NC(=O)c3ccccc3N2)s1
O=C(c1cccs1)c1ccccc1Cc1cccs1
Nc1c(-c2ccccc2)nnn1Cc1ccccc1
Cc1cnccc1-c1cnn(-c2ccccc2)c1
COc1ccc(C=CC2CC=CC(=O)O2)cc1
S=c1[nH]nc(-c2ccccc2)n1-c1ccccc1
NC(=S)NN=Cc1ccc(C(F)(F)F)cc1
NCCCc1c[nH]c2ccc(C(=O)O)cc12
O=C1CCCc2nc(C#Cc3ccccc3)sc21
CCCON=C1CCCCCCCCCCC(=O)NCCC1
O=C(O)c1cc(-c2c[nH]cn2)ccc1O
CCNc1cc(C(F)(F)F)cc2c1SSSSS2
O=C(Nc1nccs1)NC1CCOc2ccccc21
CCCCCCCCCc1cc2n(c(=N)n1)CCC2
CC1CCc2sc(-c3n[nH]c(=S)o3)cc2C1
COC(=O)c1coc(C2=CN3CCC2CC3)c1
CC(=O)OCCOCn1cc(I)c(=O)[nH]c1=O
O=c1c(-c2ccc(Cl)cc2)coc2ccccc12
Cc1cnc(NC(=O)c2ccc3c(c2)OCO3)s1
Cc1cc(F)cc(-c2cc3ncccc3cn2)c1
CN1CCCC1COc1cncc(-c2cccnc2)c1
CNCc1cnc(C)cc1Oc1ccc(Cl)cc1Br
CC(C)NCCCCCNc1cc(O)cc2cccnc12
CC(C)C(CNc1nccs1)c1ccc(Cl)cc1
CC1=C2C(=O)c3ccccc3C2NC(=O)N1
Cc1ccc(C(=O)c2ncnc3ccsc23)s1
O=C(Nc1ccc2ccccc2c1)c1cnccn1
O=C1NC(=O)C(=Cc2cc(I)c[nH]2)N1
N#Cc1cccc(Nc2ccc3ccccc3n2)c1
c1cc2nc3c(c(N4CCC4)n2n1)CCNCC3
Oc1ccc(-c2cc3ccccc3[nH]2)cc1
COC(=O)c1ccc2c(c1)nc(C)n2CCO
Cc1c(C(=O)O)n2cnnc2c2ccccc12
CN1C(=O)C2CCC(=O)N2c2cccnc21
COc1ccc(C=Nn2c(C)n[nH]c2=O)cc1
CC(=Cc1c[nH]c2ccccc12)C(N)=O
O=C1NC(=O)C(=Cc2ccc(Cl)cc2)CS1
CCCCCN(C)N=Nc1nc[nH]c1C(N)=O
Cc1ccc(F)c(-n2nnc3cccnc32)c1
CCN1CCC(=O)N(C)Cc2cc(F)ccc21
COc1ccccc1OCC(=O)Nc1ncccc1Cl
O=c1nc(-c2ccncc2)[nH]c2c1CNCC2
CCCCC=CC=CCN(C)Cc1cccc2ccccc12
CC(=O)NCC(=O)NC(CC(C)C)C(=O)O
On1c(-c2ccco2)nc2c1CCc1nonc1-2
CCCCC1CNCCN1CC1(c2ccccc2)CC1
Cc1ccc(C=C2CCCc3ccccc3C2=O)cc1
Cc1cc(-c2nc3ccc(O)cc3s2)ccc1N
CN(CC(=O)O)NC(=O)CC(N)C1CC1CN
Cc1cccc(C)c1N(C)C(=O)C1CCCN1C
CC(C)N1OC2CC1c1nc3ccccc3n1C2
N#Cc1ccc(F)c(CN2CCc3sccc3C2)c1
CNC(=O)C(N)CNC(=O)C=CC(=O)OC
CCCCCCn1cnc2c(S(N)=O)nc(N)nc21
N#CC1CCN(c2ncccc2[N+](=O)[O-])CC1
CN(C)C(=O)Nc1ccccc1CC[N+](=O)[O-]
CC(C)C(N)C(=O)NCC(N)Cc1ccccc1
CC1(C=C2C=CCCCCC2)SC(=O)CC1=O
CC(NC(=O)C(N)C(C)(C)S)C(=O)O
COC1CC(C(=O)O)N(C(=O)C(C)CS)C1
Nc1ncnc2c1ncn2C1OC(CO)C=C1F
O=c1[nH]c2ccccc2n1-c1ccc2c(c1)OCO2
CC1(c2cc(N)ccc2F)N=C(N)COC1F
NC(=NCCCC(N)CC(O)CCO)N[N+](=O)[O-]
OC1Cc2ccccc2NC(c2ccccc2Cl)C1
CC1C(COCc2ccccc2)OC(=O)C(O)C1O
CCCCC(C)C=C1CN2CCCC2C(C)(O)C1
O=C(Nc1cccnc1)C1COC2CCNCC2C1
CC1C2CCN(Cc3ccccc3)C1Cc1ccccc12
C#CCC1NCC(O)C(O)C1OCc1ccccc1
COc1ccc(-c2cc(=O)[nH]c(S)n2)cc1
c1ccc(C(c2ccccc2)N2CCNCC2)cc1
c1ccc(Cc2cnc(N3CCNCC3)nc2)cc1
CCCOc1c(N2CCOCC2)cnn(C)c1=O
CCOC(=O)C(=O)Nc1nc(-c2ccco2)cs1
COc1cccc(C(CN(C)C)C2(O)CCCC2)c1
N#Cc1c(Br)[nH]c2nc(N)nc(N)c12
O=C(O)c1ccc(NC(=O)C(F)(F)F)cc1
Nc1nc(N)c2c(OCc3cccnc3)cccc2n1
CN(C)CC(c1ccc(Br)cc1)C1(O)CCC1
CCC(=O)c1ccc(OCCc2c[nH]cn2)cc1
CN(C)CCCCc1cc(-c2ccccc2)[nH]n1
O=C(O)c1cccc(CC(CCCS)C(=O)O)c1
Fc1ccc(C2=NCCCN=C2c2ccccc2)cc1
CCCCCCCNc1nc(C)cc(NC2CCCCC2)n1
C[n+]1ccc(CCN2C(=O)CCC2=O)cc1
NC(CNC(=O)C(F)F)C(=O)c1ccccc1
Cc1ccc(C)c(NC(=S)NCc2cccs2)c1
Cc1cc(OC(C)C)nc(NCc2ccccc2)n1
CC(C)NC(=O)CSc1nncn1-c1ccccc1
C=CCNC(=O)c1onc(CCl)c1C(=O)OC
c1ccc(CCSc2nc[nH]c3ncnc2-3)cc1
Cc1nc(CNS(=O)(=O)c2cccnc2)cs1
Cc1cccc(NC(=S)NN2CCN(C)CC2)c1
Cc1ccc(NC(=O)c2ccc(Cl)nc2)cc1
O=C(C1CCC1)N1CCN(c2ccccc2)CC1
COC(=O)c1c(C)[nH]c(C)c1C(C)=O
Nc1nc(-c2ccco2)cc(-c2ccco2)n1
Nc1nc(-c2ccc(N3CCOCC3)cc2)cs1
CCOP(=O)(CCC(=O)Nc1ccccn1)OCC
CCCOc1nc(SC)nc(C(Cl)(Cl)Cl)n1
O=C(NCc1ccccc1)c1cc(Br)c[nH]1
O=C1CCCN1C1CC(CCN2CCCCC2)=NO1
CCCCCCCCCC(=O)CC(=O)Nc1ccncc1
O=C(NCC(O)c1ccc(Cl)s1)c1ccoc1
CC(C)C(=O)N1CCCC(Cc2cccnc2)C1
Cc1cc(N2CCC(Cc3cnccn3)C2)ncn1
O=C(NCCn1ccnc1)N1CCCC1c1ccsc1
CCc1ccc(C(=O)N2CCN(CCO)CC2)o1
O=S1(=O)COCCN1CCCOc1ccc(F)cc1
O=C(NC1CCCCCCCCCCC1)NC1CCCCC1
Cc1cccc2c(=O)oc(C(C)(C)C)nc12
O=c1cc(N2CCOCC2)oc2c(O)cccc12
CCCOc1oc(=O)c2cc(N)ccc2c1Cl
O=C(O)CCCCCCCNC(=O)c1cc(O)ccc1O
CCCCCCC(C(C)O)n1cnc(C(N)=O)c1Cl
NC(=O)Nc1ccc2c(c1)[nH]c1ccccc12
COc1cc(N)c(Cl)cc1C(=O)NCCN(C)C
CC(C)NCC(O)COc1cccc2ccc(O)cc12
NC(=O)c1c(O)[nH]c2cc(Cl)ccc2c1=O
CC(=O)c1ccc2c(c1)C(=O)C(=O)N2C
CCCC(=O)c1cnn(-c2cnc(N)s2)c1C
CCn1c(C)nnc1SCC(=O)Nc1ccccc1Cl
COP(=O)(OC)c1ccccc1P(=O)(OC)OC
COc1cc(NC(C)CCCN)c2nccc(C)c2c1
Nc1ccn(C=C2CC2(CO)CO)c(=O)n1
CCN(CC)CCCCNc1ccnc2cc(Cl)ccc12
O=C(C=Cc1ccccc1)C(=O)N1CCOCC1
CCCOc1ccc2c(c1)CCc1nncc(=O)n1-2
COC(=O)C(N)Cc1ccccc1CP(=O)(O)O
Clc1ccccc1-c1nc(CN2CCOCC2)co1
CC(=O)NCCCON=Cc1cccc(C(=O)O)c1
CCCN(Cc1cc(OC)c2c(c1)OCO2)CC1CC1
COc1ccc(C(=O)c2nnn3c2NCC3)cc1
Nc1cc(Oc2ccc(Cl)cc2Cl)nc(N)n1
Cc1ccc(C=CC(=O)NC2CCCCCCC2)o1
CC(C)(C)C(=O)COC(=O)c1ccccc1O
O=C(CN1CCOc2ccccc21)NCc1cccs1
Cc1ccccc1CSc1nnc(C)c(=O)n1N
COc1ccc(NC(=O)CCCC(=O)O)cc1Cl
CCCN(CCC)C(=O)Nc1cc(Cl)ccc1OC
Cc1cc(Br)ccc1SCC(=O)Nc1cccnc1
COc1cccc(COC(=O)Nc2ccccc2F)c1
S=C1SCN(Cc2ccccn2)CN1Cc1ccco1
COc1cc(O)c(C(=O)c2ccccc2)cc1O
O=c1c2ccc(F)cc2sn1Cc1ccccc1
COc1cccc2oc3ccc(O)cc3c(=O)c12
Clc1ccc(Sc2ccccc2N2CCNCC2)cc1
CSC(=CC(=O)C=Cc1ccc(Cl)cc1)SC
N=C(CC(=O)Nc1ccc(F)c(F)c1F)NO
Cc1cccc(C=NNC(=O)NC2CCCCC2)c1
CCC1(C)CC(C#N)(C#N)C(=O)NC1=O
CC(=NNC(=O)CCc1ccccc1)c1ccco1
Cc1[nH]ncc1CCCNC(=O)Nc1ccccc1
CS(=O)(=O)c1nccn1CCOc1ccccc1F
CNC(=O)C1(C)CCCN1Cc1cnn(C)c1C
CC(C)(NC(=O)Cc1ccccc1F)C(=O)O
CC(O)CN1CCC(CNCc2ccccc2Br)CC1
CCc1cnc(C)nc1NCC(O)CN1CCCCCC1
Cc1ccccc1CNc1nc2ccccc2c(=O)o1
O=C(O)C1CC12c1ccccc1-c1ccccc12
CCOc1ccc2c(=O)cc(CC)oc2c1CBr
N#CC(=N)C(C#N)N=Cc1cccc(Cl)c1
CCOC(=O)c1nc2cc(Cl)c3cccnc3c2o1
Clc1ccccc1C(c1ccccc1Cl)n1ccnc1
CN(C)CCSC1=Cc2ccccc2Oc2ccccc21
CNCCSC1Cc2ccccc2Oc2ccc(Cl)cc21
N#Cc1ccc2c(c1)nc1ccc3ccccc3n12
Clc1ccc2c(NN=Cc3ccncc3)ccnc2c1
Nc1nc(=O)c2nc(Cl)n(COCCO)c2[nH]1
O=C1CSC2=NCN(c3cccc(Cl)c3)CN12
CCCCCCCCCCCCCCCCC(N)COP(=O)(O)O
CC(=O)Nc1ccccc1C(=O)C=Cc1ccccc1
Cc1ccc(C(=O)c2cc3ccccc3o2)cc1
COCCN1CN=C(Nc2nc3ccccc3o2)NC1
CCc1ccccc1NC(=O)Nc1ccc(F)cc1F
Nc1ccc2[nH]c(CCc3ccccc3)nc2c1
Cc1ccccc1-n1c(-c2ccncc2)n[nH]c1=S
Cc1ccc(OCCCCn2cnc3ccccc32)cc1
CC1=NOC(=O)C1=Cc1cccc2ccccc12
CC1=C(N2CC2)C(=O)c2ccccc2C1=O
S=P1(c2ccccc2)Nc2ccc(Cl)cc2N1
COc1ccccc1C=NNC(=O)CSc1nnnn1C
O=C(c1occc1Cl)N1CC2CNCC(C2)C1
COC(=O)c1ccc2no[n+]([O-])c2c1
Cc1cccc(C)c1NC(=O)NN=Cc1cccs1
Cc1noc2c(C(=O)c3ccccc3O)noc12
Cc1c(C(C)Nc2ncnc3sccc23)cnn1C
CCc1nnc(CN2CCc3cnc(C)nc3C2)o1
Nc1ccc2nc3n(c2c1)C(=O)c1ccccc1-3
O=[N+]([O-])c1ccc(NCCc2c[nH]cn2)cc1
CCCCCCCC[n+]1cccc(C2CCCN2C)c1
Cc1nc2ccc(CCc3ccccc3)cn2c1CC#N
Oc1ccc(CCC(O)CCC=Cc2ccccc2)cc1
COc1cc(C=Cc2n[nH]c(C)c2C)ccc1O
Oc1ccc2ccccc2c1Cc1cccc2ccccc12
CSc1nc2ccccc2n1CC(=O)N1CCCCC1
COc1ccc(C=Cc2ccc3ccccc3c2)cc1O
CNCC(O)C(c1ccccc1)N(C)c1ccccc1
CC(C)CC(N)C(=O)NCC(N)Cc1ccccc1
Nc1nc(=O)n(C2C=CC(CO)O2)cc1I
O=c1ccn(C2OC(CO)C=C2F)c(=O)[nH]1
CCC1OC1CCCCC=CCCCCCCCCCC(=O)O
CC(=O)CCCCCCCCCCCCC1CCC(O)C(C)N1
Cc1ccccc1C(=O)N1CC2CC(C)OC2C1
CC1=CC(O)CC(C)=CC(O)C(C(C)CO)CC1
CC1CCC23C1CCC2(C)CC(C)(O)C3C
CC1OC(n2ccc(=O)[nH]c2=O)C(O)C1O
CC(C)Sc1nc(=O)cc(Cc2ccccc2)[nH]1
N#Cc1cn(COCCO)c2[nH]c(N)nc(=O)c12
NN=c1ccc(-n2cccc2)[n+]([O-])[nH]1
c1ccc(CSc2nnc(SCc3ccccc3)s2)cc1
c1ccc(CCc2nc(-c3ccncc3)no2)cc1
O=c1cc(Cc2cccs2)oc2cccc(O)c12
CCOC(=O)C(=O)Nc1ncc(-c2ccccc2)s1
CCCCOc1ccc(C(=O)OC2CCN(C)CC2)cc1
CC(Nc1ncc(-c2ccccc2)n1C)c1ccccc1
Fc1ccc(OCCCNCCOc2ccc(Cl)cc2)cc1
COC(=O)N(O)CCCCCCC(=O)Nc1ccccc1
CS(=O)(=O)c1ccc(C#Cc2cccnc2)cc1
COc1ccc(NNC(=O)c2ccc(Cl)cc2)cc1
COC(=O)C1=C(c2ccc(Cl)cc2)CCCCC1
CCCC1(CCC)CCC2(CCN(CCCNC)C2)CC1
CC(C)NC(=N)NN=Cc1ccc(Cl)c(Cl)c1
CN(Cc1coc(-c2ccco2)n1)c1ccccc1
CCCCCCCc1ccc(N2C(=O)C=CC2=O)cc1
O=S(=O)(Nc1cccnc1)c1ccc(Cl)cc1
CCC(=O)N1CCCN(C(=O)c2ccccc2)CC1
CCN(CC)C(=O)c1coc(-c2ccccc2)n1
COc1ccc2[nH]cc3c2c1CCC3NC(C)=O
N#CC1CN(C(c2ccccc2)c2ccccc2)C1
CSc1nnc(-c2ccco2)c(-c2ccco2)n1
CCNc1nc(N)nc(Oc2ccc(OCC)nn2)n1
Cc1cccc(NC(=O)NCCCCc2ccccc2)c1
COC(=O)Cc1ccc(NC(=S)NC2CC2)cc1
Clc1ccc(CSc2nccn2Cc2ccccc2)cc1
CC(C)NC(=O)CN1CCN(c2ncccn2)CC1
O=C(Nc1ccc(F)cc1)Nc1cccc(Cl)c1
OCCOCCN1CCN(C(=S)Nc2ccccc2)CC1
OC(c1ccc(Br)cc1)(c1cccs1)C1CC1
N#CCC(=O)Nc1ccc(S(N)(=O)=O)cc1
CC(=O)C1=C(C)NC(=S)NC1c1ccccc1
NC(=O)c1cccc(OCCCCOc2ccccc2)c1
CCCCC1OC(OC)C=C(CN2CCCCC2)C1=O
COc1ccc(C(C)=O)c2c1C(C)(C)CCC2
CCN(CC)C(=O)N1CCN(c2ccccc2)CC1
Cc1ccc(O)c(C(=O)NCCc2ccccc2)c1
Cc1ccc(-c2csc(-c3cccnc3)n2)cc1
O=C(NC1CCC1)c1ccc(C#CC2CC2)cn1
Fc1ccc(N2CCOC(Cc3cccnc3)C2)cc1
Cc1ccc(CN(C)CC2(O)CCCN(C)C2)o1
CCn1cc(Br)c(C(=O)NCc2cccnc2)n1
COCCc1noc(CN2CCCCC2Cn2cncn2)n1
Cc1c(Cl)nc(C2CC2)nc1NCc1ccncc1
CCn1cc(C(N)=O)c(=O)c2ccc(I)cc21
C=CCn1c(-c2ccc(OC)c(OC)c2)n[nH]c1=S
Nc1nc(=O)cc(NNc2cccc(F)c2)[nH]1
Cc1nc2nn(Cc3ccccc3)cc2c(=O)o1
CN(C)c1ccc(C#Cc2ccc(F)cc2F)cc1
Cc1[nH]cnc1CSCCNc1cc(C(=O)O)ccn1
CC1(C)Oc2[nH]c3ccccc3c(=O)c2CC1O
CN1CCC(OC(=O)c2cc(I)cc(I)c2I)CC1
C=CCOc1ccc2cccc(CCNC(=O)CC)c2c1
COc1ccc(NC(=S)NCCCn2ccnc2)cc1OC
COc1ccc(C(O)=C(N=O)SCCN(C)C)cc1
O=C1CCc2cc(-c3cccnc3)cc(Cl)c2N1
CCCCCCN1C(=O)NC(=O)C1=Cc1ccccc1
Cc1coc2c1c(=O)oc1c3c(ccc12)CCC3
Cc1cccc(C)c1CNc1ncnc2c(C)csc12
CCCCOc1ccc(NC(=O)Oc2ccccc2F)cc1
CCCn1nnc(NC(=O)COc2ccccc2Cl)n1
COc1ccc(Cl)cc1S(=O)(=O)N1CCCC1
CSc1ccccc1NC(=O)COc1ccc(Cl)cc1
Clc1ccccc1N=C1NN=C(c2cccs2)CS1
c1ccc(Oc2nc3ccccc3n3cccc23)cc1
O=Cc1cn(CCCOc2ccccc2)c2ccccc12
COC(=O)CCC(=O)NC(=S)Nc1ccccc1F
Nc1nc2n(n1)C1(CCCCC1)C1CCCCC1=N2
COCC(C)NC(=S)NCCc1ccc(Cl)cc1Cl
Cc1cccc(NC(=S)NC2CC3C=CC2C3)c1
COc1cc(CNCCO)cc(Br)c1OCc1cccs1
CCNC(=S)Nc1ccc2c(c1)oc1ccccc12
CCn1cc(C(=O)C(F)(F)F)c2ccccc21
COCC(=O)N1CCC2CC1c1cc(Cl)ccc12
COc1ccc(C=NNC(=S)NCC2CCCO2)cc1
N#CC(=Cc1c(Cl)cccc1Cl)c1ccccc1
CCCCCCCCC=Cc1c(C)cc(C)nc1CCCOC
O=C(Nc1cnc(Cl)nc1)c1ccc(F)c(F)c1
CCn1nc(C)c2c1C(=O)NC(C)C(=O)N2
CN(C)C(=O)c1ccc(OCC(F)=CCN)cc1
c1ccc(Nc2ncnc3c2sc2ccccc23)cc1
Clc1ccccc1CSc1nnc(-c2cnccn2)s1
Cc1cccc(OCC(=O)NN=Cc2cccn2C)c1
COc1cc(C(C#N)N2CCN(C)CC2)ccc1O
CN1CCCC1=NC(=O)Nc1c(Br)cccc1Br
CNC(=O)Nc1ncnc2c1ncn2C(=O)NC
Cc1nc(CN2CCC3(CCCO3)CCC2=O)no1
Cc1noc2ncc(C(=O)NCC3CCOC3)cc12
COc1ncccc1CNC(=O)NC(C)Cn1cccn1
O=C(NCCN1CCCS1(=O)=O)c1scnc1Cl
CN(CCN)Cc1cn[nH]c1-c1ccc(F)cc1
O=C1c2cnncc2C2(c3ccccc3)NCCN12
CC=CCN1Cc2cccc3[nH]c(=O)n(c23)CC1C
O=c1c(-c2ccc(Cl)cc2)nc2c[nH]ccn1-2
CC(COc1ccccc1)=NN=C1SCC(=O)N1C
COc1cc2ncnc(Nc3cccc(Cl)c3)c2cc1OC
COc1cc(CCNC(=S)NCCc2ccccc2)ccc1O
CC(C)(C)C(N)C(=O)NCCCNCCCCNCCCN
Nc1cc(Cl)nc(OCc2ccc3ccccc3c2)n1
CCC1C(=O)N(CC)c2scc(C)[n+]2C1=O
O=C1c2ccccc2C(=O)c2ncc(CBr)cc21
Clc1ccccc1N1CCN(Cc2ccccc2Br)CC1
Nc1c2c(nc3ccccc13)N(Cc1ccccc1)CC2
c1cc2c(OCCC3CCCCN3)nc3ccsc3n2c1
FC(F)(F)c1cccc2c1[nH]c1ccccc12
Nc1sc2c(c1C(=O)O)CCN(Cc1ccccc1)C2
O=c1c(-c2cccc(O)c2)coc2cc(O)ccc12
N#Cc1ccc2c(c1)C(=Cc1c[nH]cn1)CCC2
COc1ccccc1C(=O)NCCSCc1ccccc1Cl
Cc1ccccc1NC(=O)C(C#N)=Cc1ccsc1
CC1CCC(NC(=O)c2cc3c(s2)CCCC3)CC1
CC1(N2CCCCC2)C(=O)c2ccccc2C1=O
O=C1CCCc2c1nc(-c1ccc(F)cc1)n2O
O=C(NCCc1ccccc1)C1COc2ccccc2O1
Cc1nonc1-c1n[nH]c(-c2nonc2N)n1
COc1cccc(CSc2nc3ccccc3[nH]2)c1
CC(C)C1Cc2nc(O)c(C(=O)O)cc2CO1
S=C(NNc1ccc2ccccc2c1)NC1CCCCC1
CC1(C)CC(c2ccccc2)=Nc2ccccc2N1
CCN1CCn2c3c(c4cc(Cl)ccc42)CCCC31
O=S(=O)(c1ccccc1)N1CCN2CCCC2C1
CCOc1ccccc1C=C(C#N)C(=O)NC1CC1
N#Cc1ccc(Sc2nc3ccccc3[nH]2)cc1
CC(CN1c2ccccc2Sc2cccnc21)N(C)C
CNC(=O)C(=NO)c1ccccc1Oc1ccccc1
FC(F)Oc1ccc(-c2nnc3n2CCNC3)cc1
CC(C)C1CC(=O)Nc2c1cnn2Cc1ccco1
Cn1nc2c(cc1=O)CN(CC1CCCCO1)CC2
Cc1cc(CO)ccc1Sc1ccccc1N1CCNCC1
N#CC1CCCN1C(=O)CNCCNc1ccc(Cl)cn1
CCCCCCCCC(O)C(CO)NC(=O)c1ccccc1
O=C(NC(Cc1ccccc1)C(=O)O)C1CCCC1
Cc1ccnc(SCc2ccc([N+](=O)[O-])cc2)n1
CCc1c(C)n(C)c2nc3ccccc3n2c1=O
C[n+]1c2cc(N)ccc2cc2ccc(N)cc21
O=C(O)CC1C(=O)NC(=S)N1c1ccccc1
Cc1cc(C=O)c(C)n1-c1ccc2c(c1)OCO2
CC(=O)Nc1nc2ccccc2n1CCN1CCOCC1
NC(=O)c1ccc2cc3n(c2c1)CCCNC3=O
CC(=O)ON=Cc1c2ccccc2cc2ccccc12
Fc1ccc(C2SCc3nc4ccccc4n32)cc1F
CC(=NO)c1no[n+]([O-])c1C(C)=NO
COc1ccc(C=CC(=O)c2ccc(I)cc2)cc1
NC(=NCCCC(N)C(=O)O)NCc1c[nH]cn1
CCCCNC(=O)C1Cc2c(sc3ccccc23)CN1
CCN1CCCC1CNC(=O)c1cc(Br)ccc1OC
COc1nn(CCCBr)c2ccc([N+](=O)[O-])cc12
Cc1cc(Nc2ccc3ccccc3c2)n2ncnc2n1
CCc1[nH]c2ccc(OC)cc2c1CC1CCCN1C
CCN1C(=O)c2ccc([N+](=O)[O-])cc2C1=O
NC1(C(=O)O)CC1(F)C(O)P(=O)(O)O
N#Cc1ccc(CN2CCN=C2C[N+](=O)[O-])cn1
COC1CN(Cc2ccc(F)cc2)CCC12CCCO2
O=c1oc2ccccc2cc1-c1cn2ccccc2n1
OC1(CNCCOc2ccccc2)CCCN2CCCCC21
COc1nc(N)nc2c1ncn2C1CCC(CO)O1
CCOCC1C2Cc3c(C(=O)O)n[nH]c3C12
CNC1CCC(c2ccc(Cl)cc2Cl)c2ccccc21
CCCCCCCn1cc(COCC2OCC(N)C2O)nn1
NC1(C(=O)O)CC(F)C2C(C(=O)O)C21
Cc1cccn2c(=O)c3c(nc12)CCCC3
CCC(c1c(C)[nH]oc1=O)c1c(C)[nH]oc1=O
CCOC(=O)Cn1cc(Cl)c(=O)c(Cl)c1
Nc1cc(=O)nc(SCC(=O)N2CCOCC2)[nH]1
CCOc1ccc(Nc2cc(=O)[nH]c(O)n2)cc1
C1=C(c2ccccc2)CCN(CCCCc2ccncc2)C1
c1ccc(SCCCN2CCN(c3ccccc3)CC2)cc1
c1cc2c3c(c1)OC(C1=NCCN1)CN3CCCC2
c1cc(CCNc2nccc(-c3ccncc3)n2)ccn1
c1ccc(CCNc2nc(-c3cccnc3)cs2)cc1
CCOC(=O)C1=C(O)C(=O)N(Cc2ccccn2)C1
O=C1CCCN(c2ccccc2)N1C(=O)c1ccccc1
Cc1noc(NS(=O)(=O)c2cccc(Cl)c2)c1C
CCc1c(C)sc(N)c1C(=O)c1ccc(Cl)cc1
CCCCCCOC(=O)c1ccc(S(N)(=O)=O)cc1
N#Cc1cn(COCc2ccccc2)c2ncnc(N)c12
Nc1n[nH]c(=O)c2c1c(Br)cn2COC(CO)CO
O=C(O)COCCCCc1ccc(CCCc2ccccc2)s1
N#CC1(C(=O)Nc2ccc(Cl)cc2Cl)CC1
CC1=NC(C)=C(C#N)C(c2cccnc2)C1C#N
CCOC(=O)C1=C(C)NC(=S)NC1c1ccccc1
CCCCCCCCCCCCCCCCc1ccc(CC(=O)O)o1
CCCCc1cc(NCC)nc(Nc2ccc(OC)cc2)n1
O=P(O)(O)C(Oc1ccc(O)cc1)P(=O)(O)O
O=C(Cc1ccccc1)N1CCC(Cc2ccccc2)C1
OC(c1ccc(OCc2ccc(F)cc2)cc1)C1CC1
Cc1nnc(NC(=O)CN2CC(C)OC(C)C2)s1
N=C(N)NN=CC(=O)Nc1ccc(Cl)c(Cl)c1
O=C(Oc1ccc(-c2nnco2)cc1)c1ccco1
O=C(NCC1(c2ccccc2)CCCC1)c1ccco1
CC1CCCC2(C1)NC(=S)N(c1ccccc1)N2
CCCOc1ccc(OC(=O)c2ccc(Br)o2)cc1
Cc1nc(-c2ccccc2)nc(-c2ccccc2)n1
Cc1cccc(C(=N)NOC(=O)N2CCOCC2)c1
Cc1ccc(CSC2=NCCN2C(=O)C2CC2)cc1
CN1CCN(S(=O)(=O)c2ccc(Cl)s2)CC1
Cc1ccc(S(=O)(=O)N(CC#N)CC#N)cc1
OCC#CC[N+]1(CC#Cc2ccccc2)CCOCC1
Brc1ccc(-c2csc(-c3ccncc3)n2)cn1
CC(O)CCOP(=O)(N(CCCl)CCCl)N1CC1
CS(=O)(=O)N(CCC#N)c1ccc(C=O)cc1
O=C(Nc1ccn(CCI)c(=O)n1)c1ccccc1
c1cc2c(ncc3ncn(C4CCCCC4)c32)[nH]1
CCCCNC(=O)C1(C)CCN1C(=O)c1csnn1
CC(C)c1ccc(CCC(=O)NC2=NCCS2)cc1
Cc1ccc(C2(C#N)SCC(N(C)C)CS2)cc1
CC(=O)c1ccc(OCC(=O)N2CCCCC2)cc1
CCN(CC)CC(O)C(c1ccccc1)c1ccccc1
CCOCCCCCCCCCCCOc1ccc(C(=O)O)cc1
CCCCCCCCC1=C(O)C(=O)C=C(OC)C1=O
O=C(NC1CCCN(c2ncccn2)C1)c1ccoc1
CC(CNC(=O)NCc1ccsc1)CC1(C)OCCO1
CCNC(=O)N(C)CCCc1n[nH]c(N)c1C#N
Cc1ncc(CN2CCOC(CNc3cccnn3)C2)s1
CCCc1nnc(NC2CCN(C3CCSCC3)CC2)o1
CC1(c2ccc(Cl)cc2)OC(C(=O)O)=CC1=O
COc1ccc2c(c1)C1CCCN(Cc3ccccc3)C1CC2
CCc1c(Cc2ccccc2)n(CSC)c(=O)[nH]c1=O
O=C(O)CCCCCCCNC(=O)c1cc(Cl)ccc1O
COc1cc(C)cc(NC(=O)c2nn[nH]n2)c1O
Cc1ccc(O)c(C(=NO)c2ccc(Cl)cc2)c1
CC(=O)Nc1ccc(Oc2ccc(Cl)cc2O)cc1
Fc1ccc(C=Cc2ccc(-c3cccs3)s2)cc1
CC(C)(CC(=O)O)CC(=O)NCCN1CCNC1=O
CC(C)c1cc2c(ccc3nc(N)nc(N)c32)o1
NC(=O)c1ccc(-c2cc(Cl)ccc2N)[nH]1
Cc1cccc(Nc2nc(-c3ccncc3Br)cs2)c1
Cc1cccc(Nc2cnccc2NS(C)(=O)=O)c1
CC(=O)N1CCOc2ccc(NC3=NCCN3)cc21
O=C(CC1NC(=O)NC1=O)Nc1ccc(Cl)cc1
CCOC(=O)CCSc1nc(C)c2cc(C)ccc2n1
CCOC(=O)CN1C(=O)C(CC)Oc2ccccc21
Fc1ccc(Nc2nnc(C(F)(F)F)s2)cc1Cl
CCn1c(C(=O)NCc2ccccn2)cc2sccc21
NS(=O)(=O)c1cnccc1Nc1ccc(Cl)cc1
Cc1cc(NC(=O)Nc2cccc3ccccc23)no1
CN1C(=O)SC(Nc2cccc3ccccc23)C1=O
Cc1cc(C(=O)NC2=NCCS2)c2ccccc2n1
CCCCNC(=O)N1CCN(c2ccccc2OCC)CC1
O=S(=O)(Nc1ccccc1)c1cccc2nsnc12
O=C(c1cccs1)N1CCN=C1SCc1ccccc1F
O=C1CCN(C(=O)c2ccccc2)C2CCCCC12
CC(C)c1ccc(C=CC(=O)N2CCOCC2)cc1
Cn1cc(CC(=O)NC2CCCCC2)c2ccccc21
N#Cc1ccccc1NC(=O)COC(=O)c1cccs1
CCCN(CCc1c[nH]c2ccccc12)CCC(C)C
CCc1nc(-c2ccc(Cl)cc2)sc1C(=O)OC
N#CC(=Cc1ccc(N2CCOCC2)s1)C(N)=O
COc1ccccc1S(=O)(=O)N1CCNC(=O)C1
O=C(NCCC1CNc2ccccc21)OCc1ccccc1
O=C1Nc2cccc(Cl)c2C1=Cc1cccnc1
COc1ccc2oc(-c3cccnc3)cc(=O)c2c1
CCOC(=O)C1=CN(CC)S(=O)(=O)NC1CC
CCCCCCOc1ccc2c(c1)CCCc1nncn1-2
O=c1[nH]c(O)c(C=Nc2ccncc2)c(=O)[nH]1
CC(=NN1CCN(c2ccccc2)CC1)c1cccs1
CCN(CC)CCOc1ccc(F)cc1CCC1CCCCC1
CC(=NOCC(=O)OC(C)C)c1ccc(Cl)cc1
CC(C)(C)NC(=O)Nc1ncnc2[nH]ncc12
CCC1C(=O)OCC1Cc1cn(CCCO)c[n+]1C
COc1ccccc1OCC(=O)n1nc(C)c(C)c1C
CCOC(=O)N1CCN(C=CN=Nc2ccccc2)CC1
O=C(NC1CCCCC1)c1coc2ccccc2c1=O
CCCn1nc(CC(=O)OCC)c2ccccc2c1=O
Clc1ccc(Nc2c3ccccc3nc3ccccc23)cc1
CCOc1c(OC)cc(Cc2cnc(N)nc2N)cc1OC
Cc1nc2nc(C)c3c(n2n1)N(C(C)(C)C)CC3
CNc1cc(-c2ccccc2Cl)nc2c(Br)cnn12
O=c1[nH]ccc2cc(CCO)c3ccc(Br)cc3c12
O=c1c2c(n3c(c1-c1cccnc1)NCC3)CCC2
Cc1nc2cc3c(cc2[nH]1)C(C)(C)C(=O)N3
CCCCCC=CCC=CCCCCCCCC(=O)OCC(O)CO
O=C(NCc1ccc2c(c1)OCO2)c1c(F)cccc1F
CCc1sc2[nH]c(N)nc(=O)c2c1Sc1ccccc1
Clc1ccc2[nH]cc(C=Cc3cccnc3)c2c1
COc1ccc(C=CC(=O)Nc2ccncc2)cc1OC
CC(=O)Nc1ccc2oc(-c3ccccc3)nc2c1
Cc1cccc(NC(=O)Cn2nnc3ccccc32)c1
CN(C)c1ccccc1C(=O)c1ccccc1N(C)C
CC(C)CCNc1c(-c2cccs2)nc2ccccn12
O=C(NCCC1=CCCCC1)Nc1ccc2nsnc2c1
C=CCOC(=O)C(=O)C=Cc1csc2ccccc12
COC(=O)c1ccc(Cn2nnc3ccccc32)cc1
COc1cccc(C(=O)N2CCCc3ccccc32)c1
COc1ccc(Cn2c(O)cc(C)nc2=S)cc1
COc1ccc(CCCc2nc3ccccc3[nH]2)cc1
O=C1N=C(Nc2ccccc2)SC1=Cc1cccnc1
COC(=O)c1ccc(-n2cnc3ccccc32)nc1
CC(C)(C)C(=O)Nc1sc2c(c1C#N)CCCCC2
CC1Oc2ccccc2N(CC(=O)NC2CC2)C1=O
CCOC(=O)c1nc2ccc(Cl)cc2c2c1CCO2
Cc1ccc(-c2ccc3ccn4ccnc4c3n2)cc1
Oc1ccc2nc(-c3ccc(NCCF)nc3)oc2c1
CCOc1ccc2nc(SCCn3ccnc3)n(C)c2c1
CC=CC(=O)NCCc1coc2ccc3c(c12)CCCO3
O=Cc1c(-c2ccc(F)cc2)[nH]c2ccccc12
Cc1cccc(C)c1OCC(=O)NN=Cc1cccnc1
C=CCOc1ccccc1C1CC(=O)c2ccccc2O1
COc1cc2c3occc3c(=O)oc2c2ccccc12
CCC(C)C(NC(=O)NCc1ccccc1)C(=O)O
O=C(Nc1ccccc1)c1cccc([N+](=O)[O-])c1
CNCCCCC1Cc2ccccc2N(c2ccccc2)C1=O
COc1cc2c(cc1OC)C1C(CCCN1C(C)=O)C2
O=C1CN2Cc3cc(N4CCOCC4)ccc3N=C2N1
CC12CCC3C(CC=C4CCCCC43CO)C1CCC2O
COc1c(-c2ccc3ccccc3c2)sc2ccccc12
O=C1NC(=S)SC1=C1C(=O)Nc2ccccc21
Cc1ccccc1C=C1C(=O)Nc2ccc(F)cc21
CCCCC(NC(C)=O)c1nc2ccccc2n1CCCC
Cn1c(=O)c(-c2ccccc2N)nc2ccccc21
O=C(Nc1nc2ccccc2[nH]1)c1ccccc1O
Cc1occc1C(=O)NC(C)c1ccc2c(c1)OCO2
CCOc1ccccc1NC(=S)N1CCCc2ccccc21
CCCc1nc2ccc(C)cn2c1Cc1cccc(F)c1
Cn1c2cn[nH]c(=O)c2c2ccc3ccccc3c21
CC(c1cccc2ccccc12)N(C)Cc1ccccn1
Cc1cccc2c1nnc1c3ccccc3c(C#N)n21
CCCCCn1c(-c2cccc(Cl)c2Cl)n[nH]c1=S
O=C(COc1cccnc1[N+](=O)[O-])NCc1cccs1
CN(C)Cc1c[nH]c2cc([N+](=O)[O-])ccc12
CCOc1cc(Br)cc2c1OCC([N+](=O)[O-])=C2
CCCCN(CCCC)N=Nc1cc(O)[nH]c(=O)n1
C#CCCCN1CCC2(C)c3cc(O)ccc3CC1C2C
CC1CCCCC1NC(=O)C=Cc1nc2ccccc2s1
Cc1nc2ccccc2cc1C(=O)Nc1ccccc1Cl
Nc1sc2c(c1-c1nc3cc(Cl)ccc3s1)CCC2
CCCCCC(O)C=CC=CCCCCCCCCCC(=O)OC
NC(CC1CCCCC1)C(O)C(=O)NOc1ccccc1
OC(c1ccccc1)C(c1ccccc1)N1CCOCC1
C=C(C)C1CCC2(C)CCC(=O)C(C)=C2C1
c1ccc(C2CC2NCc2ccc3c(c2)OCCO3)cc1
CN1CCCCC1CC1C(=O)C2(C)CCC1C2(C)C
CC1OC(=O)C1NC(=O)CCCCCCc1ccccc1
Oc1ccc2ccccc2c1C=NCc1cn2ccsc2n1
C=CCN(CC=C)C(=O)C1(c2cccs2)CC1CN
NC1Cc2c3n(c4ccccc24)C(=O)CCC3C1
CCCCC1(C)CC(C(=O)OC)C(C)(OC)OO1
CNCC1CCCC1c1ccc2[nH]cc(C#N)c2c1
Cc1ccccc1SCC(C)CNC1COc2ccccc2SC1
CC(C)=CC1CC(C(=O)O)C2CNC(=N)N12
Cc1ccc2c(c1)CC1CC(c3ccccc3Cl)N2O1
C=C1OC(n2cnc3c(N)ncnc32)C(O)C1O
COc1cc(C2OCC3C(=O)OCC32)cc(OC)c1OC
CNC(=O)C1CC2CCN(Cc3ccncc3)CC2O1
CC12CCC3C(C=C(C=O)CCC1O2)C3(C)C
CSc1ncnc2c1ncn2C1OC(CO)C(O)C1O
CCCCCCCCCCCCNC1CC(O)C(O)C(O)C1O
OCC1OC(c2c(O)cccc2O)C(O)C(O)C1O
Cc1cc(=O)nc(NC(=O)Cc2ccccc2)[nH]1
O=c1nc2sc3c(c2c2[nH]ncn12)CCCC3
CCCc1cc(=O)nc(SCc2cccc(C)c2)[nH]1
C(#Cc1ccccn1)C1=CC(Sc2ccncc2)CCC1
C=CCn1nc(-c2ccc(Br)cc2)ccc1=O
Cc1[nH]c(=O)c(C#N)c2c1COC(C)(C)C2
CSc1nc(-c2ccccc2)c(-c2ccccc2)[nH]1
Brc1cccc(Br)c1N(Cc1ccccc1)C1=NCCN1
CCCCCCCCCCC#CC(SCCC(=O)O)SCCC(=O)O
CC1CN(c2cccc(-c3ccco3)c2)NC(=O)N1
CC(=O)c1ccc2c(=O)c(C(=O)O)c[nH]c2c1
COc1cc(-c2csc(NC(=O)C(=O)O)n2)on1
c1ccc(Cn2nnnc2-c2cccc3ncccc23)cc1
Oc1ccc(-c2nnc(-c3ccccn3)s2)c(O)c1
c1ccc2c(c1)CCCC21CCN(CC2CCCO2)CC1
CCc1nncn1-c1ccc(OCc2cccc(F)c2)cc1
COc1cc(-c2cc(F)cc(F)c2)cc(OC)c1O
CC(C)n1nc(-c2cccnc2)c2c(N)ncnc21
Cc1cccc(-c2cn(CCCCCC(=O)NO)nn2)c1
Oc1ccc(-c2nc(CNCc3ccccc3)co2)cc1
CN(C)C1CCN(c2ccc(-c3ccccc3)nn2)C1
Clc1ccc(N2CCN(Cc3ccc[nH]3)CC2)cc1
NCC(c1ccccc1)c1cccc(Oc2ccccc2)c1
O=C(O)C1CCCN(S(=O)(=O)c2cccs2)C1
O=S(=O)(NC(=S)NC1CCCCC1)c1ccccc1
CCCC(C)NS(=O)(=O)c1ccc(OC)c(C)c1
CCCCNC(=O)CN(C1CCCCC1)S(C)(=O)=O
CC(C)CCNC(=O)Cc1csc(-c2ccccc2)n1
CC(C)(C)NC(=O)c1ccnc(C(C)(C)C)c1
OCC1(Cc2ccccc2)CCN(Cc2ccccn2)CC1
Nc1nc(CSc2ccccn2)nc(Nc2ccccc2)n1
COc1ccc(C(O)c2nccn2Cc2ccccc2)cc1
COc1ccc(Cc2nc(N)nn2-c2ccccc2)cc1
CS(=O)(=O)N(CC(N)=O)c1cccc(Br)c1
COc1cccc(C(=O)OCCN(C)C(C)(C)C)c1
CCOC(=O)c1c(C)nc(Cl)nc1-c1ccccc1
CCCCCCCCSc1n[nH]c2nc(=O)cc(N)n12
Cc1ccc(Nc2ncnc3onc(C)c23)cc1Cl
CCCc1nnc(SCC(=O)Nc2ccc(OC)cc2)o1
C=CCCCCCC(O)(C(N)=O)c1cccc(Cl)c1
Cc1nc(N(C)C)nc(CCCCCCCCCCO)c1O
CC(C)Nc1nc(N)nc(NCc2ccccc2)c1N=O
CC12CCC(C(=O)C1)C1(C)CCCC(=O)C21
O=C1CSC(c2ccc(O)cc2)N1CCN1CCCCC1
CCCc1cc(CCC)n(-c2nc(C)cc(C)n2)n1
CCCCCCCCC(F)(P(=O)(O)O)P(=O)(O)O
CCCCCCCCc1ccc(CCCN2CCC(O)CC2)cc1
FC(F)(F)C(F)(F)C(F)(F)C(F)(F)CCI
Cc1cc(C)n(C(=N)NC(=O)c2ccccc2)n1
CCCCCCCCCCCCC(OC(C)=O)S(C)(=O)=O
CSCC(C)(O)CNC(=O)Nc1cc(C)cc(C)c1
CC(C(=O)NCC1CCCCC1)N1C(=O)CCC1=O
COCC(=O)NS(=O)(=O)c1ccc(F)c(F)c1
CCCS(=O)(=O)NCC(O)c1c(Cl)cccc1Cl
CCN(CC)C(=O)N1CCN(CCc2ccncc2)CC1
CCOCC(O)CN1CCN(C(=O)c2ccncc2)CC1
Cc1cc(N2CCCN(CCc3ccccc3)CC2)ccn1
COCC(=O)Nc1ccc(Sc2nncn2C)c(Cl)c1
CSc1nccn1-c1ccc(C(=O)NCC2CC2)cc1
COc1c(CNCCNC(=O)c2cccs2)c(C)nn1C
Cc1cc(O)c(O)c2oc(=O)c3ccc(F)cc3c12
COc1ccc(COC(=O)c2cccc(=O)[nH]2)cc1
CCc1cc2c(=O)c(-c3ccccc3)c(O)[nH]c2s1
NNC(=O)c1cnc2c(=O)nc(N)nc-2[nH]1
CCCCc1c(O)c2ccccc2n(CCCC)c1=O
CCOC(=O)c1[nH]c(=O)[nH]c1CSc1ccccn1
Cc1ccc(-n2sc(=O)n(CC(C)C)c2=O)cc1
Cc1c(CN2CCCCC2)c(O)[nH]c(=O)c1C#N
NC(N)=NC(=O)c1cccc2c1-c1ccccc1C2
N#CCCCn1cnc2c(F)cc(Br)cc2c1=O
CC(c1ccccc1)n1c2ccccc2c2c(N)ncnc21
CC(=O)CCCn1c(=O)c2c(ncn2C)n(C)c1=O
COc1cccc(CCNC(=S)Nc2ccc(C#N)cc2)c1
CC(C)NC(=O)N1N=C(OS(C)(=O)=O)CC1C
CC(=O)Oc1ccccc1C(=O)Nc1ccc(Cl)cc1
COc1cc(-c2ccc(O)cc2)nc2ccc(O)cc12
Cc1ccccc1CNc1ncnn1-c1cccc(Cl)c1Cl
Cc1ncc(CO)c(C=NNC(=O)c2cccnc2)c1O
COc1ccc(O)c(C(=O)C=Cc2ccc(C)s2)c1
CCCCCCOc1ccc2c(c1)OCC(CN(C)C)C2=O
Nc1nc(I)nc2c1ncn2CCCCOP(=O)(O)O
COc1ccncc1NC(=O)CC1(CC(=O)O)CCCC1
Cc1ccccc1-c1nc(CN(C)CC2OCCO2)co1
COc1cc(O)cc(O)c1C(=O)C=CCc1ccccc1
CCCc1ccc(C(=O)NC(=O)c2ccccc2O)cc1
O=C(NN=C1CCCC1)c1sc2ccccc2c1Cl
CCOc1cc(S(=O)(=O)Nc2ccccn2)ccc1F
Cc1cc(O)c2c(c1)C1C=CCC1C(C(=O)O)N2
CCN(CC)C(=S)NC(=O)c1ccc(Cl)cc1Cl
Cc1sc(NC(=O)c2ccco2)nc1-c1ccccc1
COC(=O)c1cnn(-c2ccccc2)c1C(OC)OC
COC(=O)c1ccc(COc2ncnc3ccccc23)o1
Nn1c(SCC=Cc2ccccc2)nnc1-c1ccncc1
CCc1c(C)[nH]c2c(-c3ccccc3)cnn2c1=O
CN(CCO)c1ccc(C=Cc2ccc(Br)cc2)cc1
Cc1scc(C(=O)NNC(=S)NCC2CCCO2)c1C
Clc1ccccc1N1CCN(Cc2ccc(Br)o2)CC1
CC(C)N(C1=CC(=O)OC12CCCCC2)C(C)C
Oc1ccc(-c2ccc3c(O)cccc3c2)c(F)c1
CNC(=S)NN=C(C)c1ccc(N2CCOCC2)cc1
C=C1Nc2oc(C)c(C)c2S(=O)(=O)C1C#N
NS(=O)(=O)c1ccc(NN=Cc2ccncc2)cc1
CCN(CC)c1cc(NC(=O)c2ccccc2F)ncn1
CC(=O)NCc1cc(C)ccc1OCC(O)CNC(C)C
CN(C)CCC=C(c1cccc(Cl)c1)c1ccccn1
Cc1cc(S(=O)(=O)N2CCOCC2C#N)ccc1F
Cc1c[nH]nc1C1CCN(C(=O)C2CCCC2)C1
Cc1nnn2c1COCC(CNC(=O)c1ccnnc1)C2
CC(Cn1ccnc1)Cn1cnc2ccc(Cl)cc2c1=O
CCCCn1c(=O)c2ccccc2c2cccc(C)c21
Cc1nc2ccc(Br)cc2c(=O)n1Cc1cccs1
Fc1ccc(CN2CCc3ccccc3C2Cn2cncn2)cc1
Cc1cc(C=Cc2ccccc2OCC(O)CNC(C)C)on1
Nc1ccc2c(c1)CN(C1CCC(=O)NC1=O)C2=O
O=C1CC(c2cc3c(c(OC4CCCC4)c2)OCC3)CN1
CC1=CC(C)(C)Nc2ccc(-c3sccc3C)cc21
CN(C)CCn1ccc2ccc(C3(O)CCOCC3)cc21
COc1cccc(C(F)(F)F)c1C1OC(=O)NC1=O
CCCCCCCCC=CC(=O)NCCc1ccc(OC)cc1OC
O=C1c2cc(O)c(O)cc2OCC1c1ccc(O)cc1
C=CCc1cc(Cc2cnc(N)nc2N)cc(OC)c1OC
CN(C)c1ncc(-c2nc3ccc(O)cc3o2)cn1
CCCC(=O)NCCc1c2n(c3ccccc13)CCN(C)C2
CC(C)N=C1Nc2cc(Cl)ccc2S(=O)(=O)N1
CCOC(=O)c1cncc(C=Cc2cc(C)cnc2N)c1
COc1ccc2nc(-c3ccc(N)c(C)c3)sc2c1
CCOc1ccccc1NC(=O)Nc1ccsc1C(=O)OC
O=C(C=Cc1ccco1)NC(=S)Nc1ccccc1Br
Cc1cc(-c2ccc(Cl)cc2)n2nc(N)nc2n1
CCC(C)NC(=O)C1c2ccccc2Oc2ccccc21
CC(=O)Nc1ccc(OCc2ccc3c(c2)OCO3)cc1
CC(NC(=O)c1ccc(Br)o1)C1CC2CCC1C2
CCCNC(=O)C(Cc1c[nH]cn1)NC(=O)CCN
CCOC(=O)CC(C)=NNC(=O)COc1ccccc1C
C[N+]1(C)C2Cc3ccccc3C1Cc1ccccc12
Cc1ccc(OCCCCCn2ccc(=O)[nH]c2=O)cc1
O=C(C=Cc1cc(Br)c(Br)[nH]1)c1ccccc1
COC(=O)n1cc(-c2ocnc2Br)c2ccccc21
CC(C(=O)NCc1ccc2c(c1)OCCO2)n1cncn1
NC(=O)NCCCC(NC(=O)C1CCCCC1)C(=O)O
Oc1ccc(CN2CCOC(CCc3ccccc3)C2)cc1
CCc1cc2nc(NC3CCCC3)n(CC)c(=O)c2s1
CCOC(=O)C1CCc2nc3ccccc3c(=O)n21
O=C(c1cc2c(s1)-c1ccccc1OC2)N1CCCC1
CCN1CCC(O)(C(C(=O)O)c2ccccc2)CC1
CC(C)(CCS(=O)(=O)CC(O)CO)N(Cl)Cl
O=[N+]([O-])N=c1ccccn1Cc1ccc(Cl)nc1
COc1ccc2ccc3nc(-c4nn[nH]n4)cn3c2c1
CC(=O)c1ccc2c(c1)S(=O)(=O)c1ccccc1O2
CC(=O)c1ccc(SCc2cc3c(cc2O)CCCO3)cc1
CCc1nc(C#N)c(N2CCc3ccccc3CC2)nc1C
O=C(O)C(CC#Cc1ccccc1F)NCP(=O)(O)O
Oc1ccc2ccccc2c1Cc1c(O)ccc2ccccc12
COc1cc(O)ccc1C=C1CCCN=C1c1cccnc1
CN(C)c1ccc(-c2nc3c(s2)C(O)CCC3)cc1
O=C(NN=C1CCCCCC1)c1cc2ccccc2cc1O
CCCN1CN(Cc2ccco2)c2nc3ccccc3n2C1
CC(=O)c1cnc2nc(SCc3ccccc3)nn2c1C
CCOc1ccccc1NC(=O)CN1CCc2ccccc2C1
COc1cc2c(cc1OC)CN(Cc1ccc(C)cc1)CC2
O=C1C(=Cc2ccncc2)CNCC1=Cc1ccncc1
Cc1ccc(C=CC(=O)c2ccc3ccccc3c2)o1
c1cc(-c2ccc3[nH]ccc3c2)n2ccnc2c1
COc1cccc(Nc2cc3nc4ccccc4n3cn2)c1
CN1CCCC1=Nc1c2c(nc3ccccc13)N(C)CC2
COc1cc(Nc2ccnc3ccnn23)c2ncccc2c1
Cc1nc2ccccc2nc1CN1CCCCC1Cn1cncn1
CCC(=O)NCC1CCc2ccccc2N1Cc1ccccc1
CCc1cnc(Nc2ccc(C3CNCCO3)cc2C)nc1
O=c1nc(-c2ccccc2)[nH]c2c1sc1ccccc12
NC(=NC=O)NC(=O)NCC(CO)OCP(=O)(O)O
O=C(Nc1ccccc1O)c1ccc([N+](=O)[O-])cc1
COc1ccc(C(=O)Nc2nccs2)cc1[N+](=O)[O-]
O=Cc1cc(-c2cncnc2)cc([N+](=O)[O-])c1O
O=C(C1COc2ccccc2O1)N1CCc2ccccc21
COc1ccccc1CSc1nc2ccccc2n1CC(=O)O
CCCCCN1CCC2(C)c3cc(O)ccc3CC1C2C
Nc1c(-c2ccccc2F)c2cc(Cl)ccc2[nH]c1=O
O=C(O)C1CCCc2c1[nH]c1ccc(Cl)cc21
CS(=O)c1nncn1CC(=O)c1ccc2c(c1)CCO2
COCC12CNCCC1(c1ccc(Cl)c(Cl)c1)C2
O=C(O)c1ccc([N+](=O)[O-])c([N+](=O)[O-])c1
CNCCCC12CCC(C3=C1CCCC3)C1CCCCC12
C=CCc1ccc(C2CCN(C)CC2C(=O)OC)cc1
O=C(c1cccc(Cl)c1)N1CC2CNCC(C2)C1
CC(CS)C(=O)N1CC(c2ccccc2)CC1C(=O)O
CCc1cn(C2CC(I)C(CO)O2)c(=O)[nH]c1=O
CNC(=S)C1(c2cnc3ccccc3c2)CCCCS1=O
O=C1NC(CCc2ccccc2)C(O)C(Cc2ccccc2)N1
CC1C(CCO)CCC2C1CCC1(C)C(C#N)CCC21
C=C(C)C1CCC2(C)C(O)CCC(C)(O)C2C1
O=C1CCCCC1C1CCCC(C2CCCCC2=O)C1=O
OCC1OC2N=C(SCc3ccccc3)OC2C(O)C1O
CC(O)CCCC=CC1CC(O)CC1C(O)C=CC(=O)O
CCCCCOC(=O)C(C)c1c(C)nc(=S)[nH]c1O
Cn1cc(CN2CCS(=O)(=O)C(C)(C)C2)cn1
CNc1nc(=O)n(C2CCC(O)CC2)c(=O)n1C
C=CCNC(=S)Nc1cccc(-c2n[nH]c(=S)o2)c1
C[N+](c1ccccc1)=c1nc(N2CCCC2)ss1
CN(Cc1ccncc1)c1ccc2c3c(cccc13)C(N)=N2
CN1CCN(Cc2cccc(C(=O)N3CCCCC3)c2)CC1
c1ccc(CCN2CCC3(CCCc4ccccc43)CC2)cc1
CCCCCCCOc1cccc(Cc2c(C)nc(N)nc2N)c1
O=C(Nc1ccc(Cl)cc1)c1ccc(C(=O)O)nc1
O=C(NO)c1cc(CSc2ccc(Cl)c(Cl)c2)on1
Fc1cc(F)cc(OC(c2ccccc2)C2CCNCC2)c1
NC1=NC(c2ccccc2)N(c2ccccn2)C(N)=N1
O=P(O)(O)C(Br)(Cc1cccnc1)P(=O)(O)O
COCC(C(=O)Oc1c(OC)cccc1OC)N1CCOCC1
COc1ccc(-c2c[nH]c(-c3ccccc3)n2)cc1
CC(CCc1ccc(O)cc1)NCC(O)c1ccc(O)cc1
O=C(NCc1ccc(Cl)cc1)C(=O)NCc1ccccn1
O=C1NC(=O)C(=Cc2ccc(OCCO)cc2)C(=O)N1
Oc1ccc(-c2nnc(-c3cccc(O)c3)o2)cc1
COc1ccc(CN(Cc2cncn2C)CC2CCCO2)cc1
O=C(c1ccccc1)c1cccc(CCN2CCOCC2)c1
CCc1nnc(NC(=O)CCC(=O)NCC2CCCO2)s1
S=C(NCCc1ccccn1)Nc1ccc(Cl)cc1Cl
O=C(CNC(=O)c1ccco1)OCc1cccc(Cl)c1
COC(=O)Nc1ccc(SCC(=O)c2ccccc2)cc1
Cc1cc(C(=O)N2CCN(c3ncccn3)CC2)cs1
O=C(CCN1CCOCC1)c1ccc(N2CCCCC2)cc1
Cc1cccc(-n2c(-c3csc(C)c3)n[nH]c2=S)c1
CCN(CC)P(=O)(Oc1cccc(C)c1)N(CC)CC
NS(=O)(=O)c1ccc(NC(=O)C2CCCO2)cc1
COc1ccc(NC(=O)c2cc(Br)c(Br)s2)cn1
NS(=O)(=O)c1ccc(CNC(=S)NC2CC2)cc1
C=CCNCC(=O)NN=C(c1ccccc1)c1ccccc1
S=C(NC12CC3CC(CC(C3)C1)C2)N1CCCC1
Fc1cccc(CNC2CCN(CCc3ccccc3)CC2)c1
Fc1cccc(F)c1-n1c(CN2CCCCC2)csc1=S
O=C(Nc1ccncc1)c1ccc(N2CCCC2=O)cc1
CN1C(=O)C(C)(C2=CCCCC2)C(=O)NC1=S
Cc1cc(Cl)nc(Cl)c1C(=O)NCCc1ccccc1
COc1ccc(OCC(O)CNC(=O)c2ccccc2)cc1
N#Cc1ccc(S(=O)(=O)NCCc2ccncc2)cc1
COC(=O)C1CC(c2ccc(OC)c(OC)c2)=NO1
O=C(NCCc1nc(-c2ccccc2)no1)c1ccco1
Cc1cccc(NC(=O)CSc2nnnn2C2CCCC2)c1
CCCN1CCC(c2ccc(S(C)(=O)=O)cc2)CC1
COc1cc(O)c2c(O)c(C(C)=O)c(C)cc2c1
O=C(OCc1ccccc1)c1csc(-c2ccccc2)n1
CCCc1nnc(NC(=O)CCC(=O)N2CCCCC2)s1
c1ccc2c(C3OCC4(CCCCC4)CO3)cccc2c1
O=C1C=CC(=O)N1c1ccc(Oc2ccccc2)cc1
O=C(Nc1cc(Cl)nc(Cl)c1)OCCN1CCOCC1
Cc1nsc(-c2ccc[n+](Cc3ccccc3)c2)n1
O=C(CSc1ccc(Cl)cc1)CSc1ccc(Cl)cc1
CCCCCC(O)CCCN(CCCCCCC(=O)O)C(C)=O
Oc1cccc(CCCCN2CCN(c3ccccc3)CC2)c1
O=C(NCc1ccco1)c1ccc(-c2ccccc2)cc1
Cc1csc(N2CCCN(C(=O)c3cccs3)CC2)n1
COCCC1(CO)CCCN(C(=O)CCC(F)(F)F)C1
CCc1ccc(C(=O)N2CCCC(n3cncn3)C2)o1
O=C1CC(NCc2ccncc2)CN1Cc1cccc(F)c1
FC(F)(F)c1cccc(NC(=S)Nc2ccccc2)c1
c1ccc(-c2cnc3n2CCNC32CCNCC2)cc1
COc1ccc(-c2cc(=O)c3cc(OC)ccc3[nH]2)cc1
C=C(CC)CN1Cc2cccc3[nH]c(=O)n(c23)CC1C
O=c1nc(N2CCOCC2)oc2ccc3ccccc3c12
COc1ccc(-c2csc3c2-n2cccc2C3=O)cc1
c1ccc2c(c1)Cc1c-2n[nH]c1-c1ccncc1
Cc1cc(=O)oc2cc(OS(C)(=O)=O)ccc12
Cc1cccc(-c2n[nH]c(=S)n2N=Cc2ccco2)c1
CCOC(=O)Cc1nc(=O)cc(N2CCOCC2)[nH]1
CCCCN1CCCC1CNC(=O)c1cccc2c1OCCN2C
Nc1ncnc2c1ncn2CC(O)C(=O)OC1CCCCC1
CC(C)OC(=O)c1cc2c3ccccc3[nH]c(=O)n2n1
CN(C)CCCOc1nn(S(C)(=O)=O)c2ccccc12
Oc1ccc(CN2CCCNCCNCCCNCC2)c2cccnc12
COC(=O)C1Cc2c([nH]c3ncc(C)cc23)CN1
CC(=O)Nc1n[nH]c2ncc(-c3ccccc3)cc12
COc1ccc(CNc2nc(Cl)nc3c2ncn3C)cc1
COC(=O)CCOC1(C)NC(=O)C(C(C)=O)=C1C
CCCCCc1cc2[nH]c(C)nc(N3CCCCC3)c-2n1
O=C(Nc1ccccc1)c1cccnc1Oc1ccc(F)cc1
CC1(C)C(CO)CC1Cn1nnc2c(N)nc(N)nc21
CC1(c2ccccc2)CC(c2ccccc2)=CC=C1C=O
O=C(c1ccccc1Cl)N1CCN(c2ncccn2)CC1
CNC(=S)NN=C(c1ccc(Cl)cc1)c1ccccn1
O=C(O)c1ccc(C(=O)c2ccccc2C(=O)O)cc1
CC(c1c(CCN(C)C)sc2ccccc12)n1ccnc1
Cc1cccc2sc(NC(=O)c3ccc(Cl)s3)nc12
CCCCN(C)Cc1c(C)[nH]c2ccc(Cl)cc2c1=O
CC(C)NS(=O)(=O)c1cc(C(=O)O)ccc1Cl
O=C(O)c1ccccc1C(=O)NNc1ccc(Cl)cc1
CCOc1ccc(S(=O)(=O)n2nc(C)cc2C)cc1
Cc1ccccc1NC(=O)N1CCC(CN2CCCC2)CC1
CC(=O)CCSc1ncnc2sc(-c3ccccc3)cc12
CCc1ccccc1NC(=O)c1cc(-c2ccco2)on1
Cc1ccc(C)n1-c1sc2c(c1C#N)CCC(C)C2
O=C(C=Cc1ccc(Cl)cc1Cl)NCc1ccco1
COc1ccc(Nc2ncnc3c2cnn3C)c(OC)c1
CCCCOc1ccc(Cn2c(=O)oc3ccccc32)cc1
O=C(c1ccccc1O)N(Cc1cccs1)Cc1cccs1
O=C(C=Cc1ccco1)Nc1nnc(-c2ccco2)s1
Cn1c(-c2ccc(F)cc2)cnc1NCc1ccccc1F
O=C1C(CO)=C(CO)C(=O)c2c(O)ccc(O)c21
COc1ccc(Cl)cc1S(=O)(=O)NCc1cccnc1
CC1CCN(CC(=O)c2c[nH]c3ccccc23)CC1
COc1cc(S(=O)(=O)NCc2ccccc2)ccc1Br
CC(=NNC(=S)NCc1ccccc1)c1ccc(Cl)s1
OC(C(=Nc1ccccc1)c1ccccc1)c1ccccc1
Fc1ccc2c(c1)cc1ccc3cccc4ccc2c1c34
CCCCCCCCCCCCOc1nc(Cl)nc2[nH]cnc12
O=C(C=Cc1ccccc1)Nc1cc(Cl)cc(Cl)c1
CON=C(C(N)=O)C(=O)NC1=NOC(C)(C)C1
CCOC(=O)c1cn[nH]c1NC(=S)NC1CCCCC1
CCCCN1C(=O)COc2cc(CN3CCOCC3)ccc21
O=C(C(=Cc1ccc(Cl)cc1)CCl)c1ccccc1
CCCCCCCCCC(=O)ON1C(=O)COc2ccccc21
CCN1CCN(CC(=O)NN=Cc2cc(Br)cs2)CC1
CC(=O)NCc1ccc(OCC(O)CNC(C)C)c(Br)c1
CN(C)c1ccccc1CN1CCC(N2CCCC2=O)CC1
Cc1cc(NC(=O)NCc2nccn2C)ccc1OC(C)C
COc1cncc(N2CCN(Cc3ccncc3Cl)CC2)n1
O=C(Oc1ccc2ccc(=O)oc2c1)N1CCOCC1
CCCNC(=O)CSc1nc2ccccc2c(=O)n1CCC
CCOC(=O)c1cccc(-c2nccc3nc(N)nn23)c1
CN(C)C(=O)c1[nH]c2ccccc2c1Sc1ccccc1
CC(C)N1C(=O)Nc2ccccc2C12NC(=O)NC2=O
COc1c(CC=C(C)CCC(=O)O)cc(N)c(C)c1C
O=C(CCCCCCCCc1ccccc1)c1nc2ncccc2o1
COc1ccc(C(=O)NN=Cc2cc(Br)ccc2O)cc1
C=CC(C1=CC(=O)C(OC)=CC1=O)c1ccccc1
Cc1ccc(C=CCN(C)Cc2cccc3ccccc23)cc1
O=c1c2c(c3cccnc3n1-c1ccccc1)OCCCC2
Brc1cccc(Br)c1Nc1nc2ccccc2n2cncc12
COc1ccc2c(c1)S(=O)(=O)NC(NC1CCC1)=N2
O=C(O)c1c2cccc1COCCOCCOCCOCCOCCOC2
CNC1CCN(c2cc(CC(F)(F)F)nc(N)n2)C1
CC(=CCc1cc(O)c(Br)cc1O)CCCC(C)(C)O
CN(CC1CC1)S(=O)(=O)c1ccc2c(c1)CCNCC2
Nc1nccc(-c2nccc3c2[nH]c2ccccc23)n1
N#CCN(Cc1ccc(I)cc1)Cc1ccc2ccccc2c1
CN(C)CCCN(N=Nc1cc(F)ccc1F)c1ccccc1
CCN(CC)CCn1c(NCc2ccncc2)nc2ccccc21
Cc1ccc(C=C2SC(N3CCCCC3)=NC2=O)cc1
c1ccc2[nH]c(-c3ccnc4ccccc34)nc2c1
C=CCNC(=O)c1ccccc1NC(=O)c1ccccc1C
CCOc1cc(C=C2C(=O)ON=C2C)cc(Br)c1O
FC(F)(F)c1nnc2ccc(NCc3cccnc3)nn12
CCCCCCCCCCCCCCCC[n+]1cccc2ccccc21
O=C(O)COc1ccc(Cl)cc1C#Cc1ccccc1Cl
O=C1NC(=O)C(=Cc2c[nH]c3ccccc23)S1
Cc1c(C=O)c(O)n2c(nc3ccccc32)c1C#N
O=C(Cc1cc(=O)[nH][nH]1)NN=CC=Cc1ccccc1
NC(=S)NN=C1CCSc2ccc(C(F)(F)F)cc21
COc1cc(Cl)ccc1C(=S)Nc1cc(Cl)ccc1O
CCCCc1nc2c(N)nccn2c1Nc1ccc(OC)cc1
COc1ccc(C2COc3cccc4c3N2CCC4)cc1OC
CC(=O)c1ccc2[nH]c(C(=O)O)cc(=O)c2c1
Nc1ccc2[nH]c3cc(C(F)(F)F)ccc3c2c1
COc1ccc(CN2C(=O)C3CC=CCC3C2=O)cc1
O=C(O)c1cc(C=Cc2cccc3ccccc23)ncn1
CN1CSCC1C(=O)N1CCC(CCc2ccccc2)CC1
N#Cc1ccccc1-c1ccc(NCc2ccccc2O)cc1
O=C(Nc1cc(Cl)ccc1Cl)c1cc(Cl)ccc1O
CCN1CC2(CCNCC2)COc2ccccc2S1(=O)=O
CC(=NNC(=S)N1CC2CCC(CC2)C1)c1cccnn1
COC(=O)c1cc(OC)c(OC)cc1N=c1ssnc1Cl
CC(=O)Nc1ccc(C(=O)NC(CS)C(=O)O)cc1
N#CC(Cc1ccccc1)NC(=O)C(N)Cc1ccccc1
O=c1[nH]c2ccc(Cl)cc2n1Cc1c(F)cccc1F
O=C(NCCCn1ccnc1)c1cc2ccccc2oc1=O
NN=C(C=C1C(=O)Nc2ccccc21)c1ccccc1
O=C(O)c1cc2ccc(N3CCOCC3)cc2oc1=O
Cc1ccsc1C=Nn1cnc2sc(C)c(C)c2c1=O
N#CCc1ccc(OCc2ccc([N+](=O)[O-])cc2)cc1
CC(C)=CCCC(C)=CCCC(C)=CCCC=C(C)CCCO
O=C(C=Cc1ccc2ccccc2c1)N(O)C1CCCCC1
O=C(Nc1nc2ccc(O)cc2s1)c1cccc(O)c1O
Cc1ccccc1Cc1nnc2sc(COc3ccccc3)nn12
CCc1cc2c(Sc3nc4ccccc4[nH]3)ncnc2s1
COc1cccc(C(=O)CSc2nc3cccnc3n2C)c1
Cc1ccc(NC(=O)NCc2nc3ccccc3n2C)cc1
Cc1ccc(OCC(=O)c2ccc3c(c2)CCCC3)cc1C
COc1ccc(Nc2c3c(nc4nncn24)CCC3)cc1OC
COC(=O)c1ccccc1NC(=O)NC(C)C(=O)OC
COc1ccccc1CN(C)C(=O)c1cc2ccccc2o1
CC(C)(C)C(=O)N=C(N)Nc1nc2ccccc2o1
Cc1nc2ccccc2n2c(-c3ccccc3Cl)nnc12
FC(F)(F)c1ccccc1-c1ccc2[nH]ncc2c1
NC(=O)C1CCCc2c(-c3ccccc3Cl)n[nH]c21
CC(=O)NC1CCCN(c2nc3ccccc3cc2CO)C1
CCCCCC=CCC=CCC=CCC=CCCCC(=O)NCCCCO
COc1cc2ncnc(-n3cc4ccccc4n3)c2cc1OC
CCCN1COCC(Oc2ccccc2)C1c1ccc(OC)cc1
CCOc1ccc(C=Cc2ccc3ccccc3n2)cc1OCC
CSC(=Cc1ccc2ccccc2[n+]1C)N1CCCCC1
CC(CO)NC(=O)CCc1nc(=O)c2ccccc2[nH]1
O=C(CCn1cnc2ccccc21)NN=Cc1ccccc1O
COc1ccc(OC)c(-n2c(=O)[nH]c3cccnc32)c1
COC(=O)C(c1ccc(Cl)c(Cl)c1)C1CCCCO1
CC(C)=CC(=O)CC(C)=CCCC(C)=CCCC(C)O
CN1C2CCC1C(C(=O)O)C(c1ccc(Cl)cc1)C2
Nc1nonc1-c1nc2ccccc2n1Cc1ccccc1Cl
Cc1cc2ncn(CCOc3ccc4c(c3)CCC4)c2cc1C
O=C1c2cc(F)ccc2NC2C(O)c3ccccc3N12
CN1CC2CCN(c3ccc(-c4ccccc4)cc3)C2C1
CC(=O)N1CCN2CC(CO)C(c3ccccc3)C2C1
CNCC1OCc2ccccc2C1Oc1ccccc1C(F)(F)F
C=C1C(=O)OC2C3=C(C(=O)CC3C)C(C)CCC12
Nc1ncnc2c1ncn2C1OC(C=NO)C(O)C1O
NCCCCCCSC1OC(COC(N)=O)C(O)C(O)C1O
CCCCC1CCC2C3CCc4cc(O)ccc4C3CCC12C
O=c1[nH]cnn2c(C3OC(CO)C(O)C3O)nnc12
CC1CC(O)CC2=C1C(=O)C1C(CCN3CCCC13)O2
C=CCC1OC2COC(c3ccccc3)OC2C(OC)C1OC
COCc1cc(=O)nc(SCC(=O)c2ccccc2)[nH]1
Nc1nc(=O)c(Cl)c(-c2cc(F)cc(F)c2)[nH]1
N#CCCNC(=O)c1c[nH]c2[nH]c(N)nc(=O)c12
O=c1c2c([nH]c3c(-c4ccccc4)cnn13)CCC2
Fc1ccc(CCCCN2CCN(c3ncc(F)cn3)CC2)cc1
CN(C)CCCCN1C(=O)c2cccc3cccc(c23)C1=O
CC(C)C(O)(C(=O)CCC#CCN(C)C)c1ccccc1
OC(CCN1CCN(c2ccc(F)cc2)CC1)c1ccccc1
N#Cc1cc(O)cc(-n2nnc(-c3ccccn3)n2)c1
O=C(c1ccc(Br)s1)C(Cn1ccnc1)Cn1ccnc1
Cc1cc(Cc2cc3ccccc3s2)n(O)c(=O)c1
CN(C)C1CCC(c2c[nH]c3cccc(Br)c23)C1
Nc1ccc(NC(=O)c2ccc(C(F)(F)F)cc2)nc1
CC(=O)Nc1ccc(Cc2ccc(NC(C)=O)cc2)cc1
c1cnc2nc(N3CCOCC3)nc(N3CCOCC3)c2c1
Cc1cc(O)cc(C)c1C=Cc1cncc(C(N)=O)c1
CCCNC(=S)NCCCNCCCCCCNCCCNC(=S)NCCC
Cc1cc(C(=O)Nc2ccc(-c3ccccc3)cc2)no1
CN(C)CC1CCN(C23CC4CC(CC(C4)C2)C3)C1
CN(C(=O)CCl)c1ccc(Sc2ccc(Cl)cc2)cc1
NS(=O)(=O)c1ccc(NC(=O)Cc2ccncc2)cc1
COc1ccc(OP(C)(=O)Nc2cccc(Br)c2)cc1
CC(C)CNC(=O)CN(C1CCCCC1)S(C)(=O)=O
COc1ccc(C2NC(=O)NC(C)=C2C(C)=O)cc1
O=C(CSc1nnnn1C1CCCCC1)Nc1ccc(F)cc1
O=C(c1ccc(Br)o1)N1CCN(c2ncccn2)CC1
Clc1ccc(NN=c2cc[nH]c3cc(Cl)ccc23)cc1
O=C(Nc1cccc(F)c1)N1CCCC2(CCNCC2)C1
O=C1CC(Sc2nc[nH]n2)C(=O)N1c1ccccc1
CC(=O)Oc1ccc(-c2cccc(C(=O)O)c2)cc1
NCCCCCc1nnc(SCC(=O)c2ccc(Cl)cc2)o1
CC1=NN(Cc2c[nH]c3ccccc23)C(C)(C)C1
O=C(CN1CCN(c2ncccn2)CC1)NCc1ccccc1
Cc1cc(Cl)nc(NC(=O)Nc2cccc(Cl)c2)n1
CN(C)S(=O)(=O)NC(c1ccccc1)c1ccccc1
O=C(NCc1ccccn1)c1n[nH]c(=O)c2ccccc12
CCOc1ccc(OCCC(=O)OCC(=O)NC2CC2)cc1
Cc1cc(C)c2c(CC(=O)NCc3ccco3)coc2c1
O=C(Nc1cccc(Cl)c1)N1N=CCC1c1ccccc1
COCCNC(=O)CN1CCC(NC(=O)c2ccco2)CC1
O=C(Nc1ccccc1)N(Cc1cccnc1)Cc1ccco1
CCOc1ccc(CNC(c2ccccc2)c2ccccc2)cc1
O=C(COC(=O)C1=COCCO1)Nc1c(F)cccc1F
O=C(CSc1ccc(F)cc1)NC(=O)NCc1ccccc1
O=C(CSc1nnc(Cc2ccccc2)o1)NC1CCCCC1
Cc1cccc(C2OOC(c3ccc(C=O)cc3)OO2)c1
CN(C)c1cccc(CN2CCN(c3ccccc3)CC2)c1
CC(C)=C(c1ccccc1)N(CC(C)C)C(=O)CCl
O=P(O)(O)C(Nc1ccnc(Cl)c1)P(=O)(O)O
CC(=O)c1c(O)nc(=O)n(-c2ccccc2)c1O
CCCCCCCNC=C1C(=O)CC(c2ccccc2)CC1=O
CC(=O)c1c(C)cc2cccc(OC(C)C)c2c1O
O=C(Cc1ccc(-c2ccccc2)cc1)NCc1ccco1
CS(=O)(=O)N1CCN(C(=O)CCC2CCCO2)CC1
COc1ccc(C(=O)N(CCC#N)Cc2ccccn2)cc1
O=C(NCCC1CCN(CC(F)(F)F)CC1)C1CCOC1
N#CC1(C(=O)Nc2ccc(OC(F)F)cc2)CCCC1
CCn1cc(CNC2CCN(c3cccc(Cl)c3)C2)cn1
O=C(Nc1ccccc1)c1n[nH]c(-n2cnnc2)n1
O=C(NCCn1ccc(-c2ccccn2)n1)c1ccncc1
Cc1cc(C)n(CC2CCCCN2C(=O)c2ccsc2)n1
Fc1cccc(CCNCCc2ccnc(-n3ccnc3)n2)c1
CN(C)CCNc1ccc(N)c2[nH]c3ccccc3c(=O)c12
CCCOC(=O)c1[nH]cc(C(=O)OC(C)(C)C)c1C
O=C(NN=Cc1ccc(C(F)(F)F)cc1)c1ccncc1
NC(=O)c1c(NC(=O)c2cccnc2)sc2c1CCCC2
CN(C)c1ccc(C=Cc2cnc(OCCO)c(I)c2)cc1
O=C(NCc1c(F)ccc(Cl)c1F)c1snnc1C1CC1
COC1=CC(=O)c2c(OC(C)=O)cc(C)cc2C1=O
NCCNCCNc1cccc2c1C(=O)c1ccccc1C2=O
O=C(Nc1nccs1)c1ncsc1CCOC(=O)C1CCCC1
COc1ccc(C2(C(=S)NCCCn3ccnc3)CC2)cc1
C=CCOc1ccc(CN(CC=Cc2ccccc2)CCCC)cc1
c1ccc(CNc2nc(N3CCCCC3)nc3ccsc23)cc1
Cc1ccc(-c2nc3ccc(Cl)cc3c(=O)o2)cc1
c1ccc(CCc2nn3c(-c4ccncc4)nnc3s2)cc1
Clc1cc(Br)ccc1-c1ccc(CNCC2CCNCC2)o1
CCCCCC(C)NCc1nc(-c2cccc(OC)c2)oc1C
CCCCCCOc1ccc(C(=O)CCN(C)C)c2ccccc12
COc1ccc(-c2ccccc2)c2cc(NC(C)=O)oc12
O=C(c1cccc2ccccc12)N(O)CCCP(=O)(O)O
COCC1CC2(CCN(c3ccccn3)CC2)CN1C(C)C
N=C(N)Nc1nnc(-c2ccccc2-c2ccccc2)s1
CCCCOc1ccc(C=CC(=O)OCCN2CCOCC2)cc1
Cc1ccc(C)n1-c1ccc(CC(=O)O)cc1C(=O)O
CCN1CCC(COc2nc3scc(C)c3n3cccc23)CC1
COc1ccc(-c2ccnc3c(C(=O)O)cnn23)cc1
CC(C)COP(=O)(OCC(C)C)C(O)c1ccccc1F
O=C(O)c1ccccc1Oc1ccc(Oc2ccccc2)cc1
Cc1nnc(NC(=O)CCNC(=O)c2ccccc2Cl)s1
CCn1c(SCc2c(F)cccc2Cl)nnc1-c1ccco1
O=C1CCCC2=Nc3ccccc3NC(c3cccnc3)C12
O=C(CSc1nnc(NCc2ccco2)s1)N1CCNC1=O
O=C(O)C=CC(=O)Nc1ccc(Oc2ccccc2)cc1
N#Cc1ccc(S(=O)(=O)NC2CCCCNC2=O)cc1
CCOC(=O)C(=Cc1ccc(O)c(OC)c1)C(C)=O
CCC(CC)NC(=O)COC(=O)c1cc(SC)ccc1Cl
NC1=NC(=O)C2(COC(c3ccccc3Cl)OC2)S1
CC(C)c1cccc(C(C)C)c1OCCCCCN1CCOCC1
c1ccc(COc2ccc3c(c2)CCN(C2CC2)CC3)cc1
Clc1ccc(CN2CCN(N=Cc3cccnc3)CC2)cc1
CCOc1ccc(C(=O)NN=Cc2ccc(SC)cc2)cc1
CC(=NNC(=S)NCc1ccccc1)c1ccc(Cl)cc1
O=C(c1cnc(NCC2CCCO2)c(Cl)c1)N1CCOCC1
COc1ccc(CNC(Cn2cncn2)c2ccccc2)cc1O
O=C(O)COc1ccc(NC(=O)Cc2ccccc2)cc1F
Cc1cccc(NC(=O)c2ccc3cccc(O)c3n2)c1
COCc1nn(CC2CC2)c2c1CN(Cc1ccco1)CC2
Cc1nc2ccc3c(c2o1)C(CCNC(=O)C1CC1)CC3
C=CC1(O)c2ccccc2-n2c1nc1ccccc1c2=O
O=c1c2ccccc2n2nnc3ccc(NCCNCCO)c1c32
O=c1oc2c(ccc3c(O)cccc32)c2c1CCCC2
O=c1c(C=Cc2ccncc2)coc2ccc(Cl)cc12
COC(=O)CCCNC(=O)C=Cc1ccc(O)c(OC)c1
C=C1C(=O)c2ccccc2OC1c1ccc(Cl)cc1Cl
CCN=C(N)NCCNc1nc(N(CC)CC)nc2ccccc12
CCCCn1c(SC)nnc1-c1sc(SC)c2c1CCCC2=O
O=S(=O)(NN=Cc1cc(Br)ccc1O)c1ccccc1
CCc1ncccc1Oc1cc(Sc2ccccn2)cnc1NC=O
CCc1nn(C2CCCC2)c2c1CCN(c1ccsc1)C2=O
c1ccc(-c2nn[nH]n2)c(Cn2cnc3ccccc32)c1
Cc1ccc(C(=N)NO)c(Oc2ccc(C(C)C)cc2)n1
CC(Sc1nnc(Cc2ccc3c(c2)OCO3)o1)C(N)=O
CC(=O)NC(COCCN=C=S)C(=O)NCc1ccccc1
c1ccc(Cn2c(CCc3ccccn3)nc3ccccc32)cc1
Oc1cccc(-c2nccc3c2[nH]c2ccccc23)c1
COc1ccc(I)cc1Cc1cnc2nc(N)nc(N)c2c1C
Cc1ccc(OC(C)C(=O)N2CCc3ccccc32)cc1
Cc1cccc(NN=C2C(=O)Nc3ccc(F)cc32)c1
Cc1nc(Nc2cccc(F)c2)c2oc3ccccc3c2n1
CN(C)CCn1c(O)c2cc(Cl)ccc2nc1=S
Cc1ccc2c(c1)cc(C(=O)NCc1ccccc1)n2C
CCOC(=O)c1cc(-c2cc3ccccc3o2)[nH]n1
O=C(O)CN1C(=O)NC2(CCc3ccccc32)C1=O
COc1cc(SC)ccc1C(=O)Nc1ncc(Cl)cc1Cl
O=C(NCc1cccs1)c1cc2c(s1)CS(=O)(=O)C2
O=C(O)C1CCCCC1C(=O)Nc1cc(Cl)ccc1Cl
CCOC(=O)Cc1c(C)nc2c(C#N)c(C)nn2c1C
Cn1ncc2c(NCc3ccccc3Cl)nc(NCCO)nc21
Cc1nc(C)n(CC(O)COc2ccc3ccccc3c2)n1
CC(=O)N(C)C1C(=O)C(=O)c2ccccc2C1=O
Cc1cccnc1NC(=O)CCCc1c[nH]c2ccccc12
CC(C)(C)C(=O)CN1C2=NCCCN2c2ccccc21
N=C1CC(N)=NC2SC(c3ccc(Cl)cc3)=NN12
CCN(CC)C(=O)C(C)n1cc(C)c(=O)[nH]c1=O
CCOC(=O)C(C)C1NCCc2c1[nH]c1ccccc21
Cc1cncn1CCCn1c(O)c2ccccc2nc1=O
COc1c(-c2ccccc2)oc2c3c(ccc2c1=O)OCC3
O=S(=O)(Nc1ccc2[nH]ncc2c1)c1ccccc1
Cc1ccc(-c2nn(-c3ccccc3)cc2C=NO)cc1
O=C1NCCCc2c1oc1ccc(O)c(CN3CCOCC3)c21
CCC(NCc1ccccc1Cl)c1ccccc1OCC(=O)NC
CCN(CC1COc2ccccc2O1)C(=O)CCn1cncn1
CN1CCCC1CCn1ccnc1-c1nc2ccccc2[nH]1
COCC1c2c(cnn2C)CCN1C(=O)c1cccn1C
CN(C)C(=O)c1cnc2n1CCN(Cc1cccnc1)C2
COc1c(O)cc2ccc3c(OC)c(O)ccc3c2c1OC
CCOC(=O)C(C)(C[N+](=O)[O-])c1ccc(Cl)cc1
O=C(NCc1ccccc1)C1CCCN1C(=O)C1=CCCC1
CC(C)CCCCCCCC(=O)NC(CC(N)=O)C(=O)O
O=C(O)c1ccc(Nc2cccc([N+](=O)[O-])c2)cc1
N#CC(Cc1ccc[nH]1)c1ccc([N+](=O)[O-])cc1
Nc1ccccc1NC(=O)CCCCCN1Cc2ccccc2C1=O
O=C(C=Cc1cccc2cccnc12)NCCCCCC(=O)NO
CCCC(=O)Nc1ccc2c(c1)nc1n2CCN(CCOC)C1
COc1cc2ncnc(NCc3cccc(F)c3F)c2cc1OC
Cc1nc(-c2ccccc2Cl)sc1C(=O)C=CN(C)C
CCOC(=O)C=C(O)CSc1nc2cc(C)ccc2cc1C
COc1cc(OC)c(OC)cc1CNCc1ccc2c(c1)OCO2
COC(=O)C=C1SC(Nc2ccc(C)cc2C)=NC1=O
CCC1CCCN1Cn1cnc2c3cc(OC)ccc3nc-2c1O
CC(Oc1ccccc1F)C(=O)Nc1ccc2ccccc2c1
COc1ccc(C(=O)C=Cc2ccc3nccnc3c2)cc1
O=C(O)Cn1c(SCc2ccccc2Br)nc2ccccc21
CCCCCCCCC=CCCCCCCCC(=O)NC(CO)C(C)C
O=C(CCCCCCCC(=NO)c1ccc2ccccc2c1)NO
Oc1ccc(C=NNc2nn3cnnc3c3ccccc23)cc1
CCCCCCC(O)CC=CCCCCCCCC(=O)OCC(O)CO
O=C(NN=Cc1ccc2c(c1)OCO2)C(O)c1ccccc1
O=c1nc(CC2CCCCC2)[nH]c2c1cnn2C1CCCC1
O=C(O)c1ccc(-c2ccc([N+](=O)[O-])cc2Cl)o1
CCCCCCCCCCCCCC=C(C(=O)OC)C(O)C(C)=O
O=C(O)CC(c1ccncc1)c1c[nH]c2ccccc12
Cc1cc(NC(=O)c2cccc(C)c2[N+](=O)[O-])no1
Oc1ccc2c(c1)-c1c3c(cc4c1C(C2)NCC4)OCO3
Fc1ccc(OC(c2ccccc2)C2CNCCO2)c(Cl)c1
CCCCc1nc2ccccc2n1Cc1ccc(C(=O)O)cc1F
CN1CCCC1CCOC(C)(c1ccccc1)c1ccc(Cl)cc1
COc1ccccc1-c1sc2cc3c(cc2c1C#CCO)OCO3
O=C(Nc1cnc2ccccc2c1)C1COc2ccccc2O1
Nc1ccc2c(c1)C(=O)c1cc([N+](=O)[O-])ccc1-2
COC(=O)Nc1cn2cc(S(=O)c3ccccc3)ccc2n1
CCCNC(=O)NC1C(O)c2cc(C#N)ccc2OC1(C)C
CC1(C)Oc2ccc(C=O)cc2C(N2CCCC2=O)C1O
NC(=O)CCN1CC2CC(C1)c1cccc(=O)n1C2
C=C(Br)CN1Cc2cccc3[nH]c(=O)n(c23)CC1C
Cc1cccc(C)c1OC(=O)Cc1ccccc1[N+](=O)[O-]
CCCCCC(=O)Nc1sc([N+](=O)[O-])cc1[N+](=O)[O-]
CC(CS)C(=O)N1CC(Oc2ccccc2)CC1C(=O)O
COc1cc(C(=O)OC2CC3CCC(C2)N3C)ccc1O
O=C(NCCCN1CCCC2CCCCC21)c1cc(Cl)ccc1O
CCc1ccccc1NC(=O)C1C2CCC(O2)C1C(=O)O
CCC(CC)OC1C=C(C(=O)O)CC(N)C1NC(C)=O
CCOC1=C(C(=O)O)N2C(=O)C(C(C)O)C2S1
Nc1ncnc2c(CN3CC(O)C(O)C3CO)c[nH]c12
NSc1nc(N)nc2c1ccn2C1OC(CO)C(O)C1O
CC1NC(C(=O)N2CCCC2C#N)CC1C(=O)N(C)C
CC(C)=C1CC2C(CCC2(C)O)C(C)(O)CC1=O
C#CC1(O)CCC2C3CCc4ccccc4C3CCC21C
CC(CCc1ccc(O)cc1O)OC1OCC(O)C(O)C1O
CCOC1CC2CC(NCC(=O)N3CCCC3C#N)CC2C1
O=c1[nH]c(=O)n(C2OC(CO)C(O)C2F)cc1OO
CC12CCC(=O)C=C1CCC1C2CCC2(C)C(O)CCC12
CC1CCC2C(C)C(=O)OC3OC(C)(C)OOC32C1C
Cc1[nH]c(=O)c(C#N)c(C)c1CSc1ncccn1
CCn1c(C(C)NC(=O)c2cccc(C)c2)n[nH]c1=S
Cc1cc(-c2ccccc2)c(=N)n(CCCC(=O)O)n1
Cc1cccc(NNS(=O)(=O)c2ccc(C#N)cc2)c1
COc1ccc(-c2ccc(C(C)N(O)C(N)=O)cc2)cc1
CCCCCc1ccc(C(=O)NCc2ccc(O)c(OC)c2)cc1
CCCCCCCCCCCCNC(=O)C(CP(=O)(O)O)C(=O)O
OCCn1nnc(-c2ccc(OCc3ccc(F)cc3)cc2)n1
Nc1ncnc2c1c(-c1ccc(O)cc1)cn2C1CCC1
Cc1cccc(Cn2nnn(-c3ccc(Cl)cc3)c2=O)c1
Cc1ccc(Nc2ncc(C#N)c(-c3ccccc3)n2)cc1
O=S(=O)(c1ccc(Cl)cc1)N1CCCC1c1cccs1
CN(C)CCCOC(=O)C(C)(c1ccccc1)C1CCCCC1
NS(=O)(=O)c1ccc(S(=O)(=O)CC(O)CO)cc1
O=C(c1ccc(Cl)cc1)C(Cn1ccnc1)Cn1ccnc1
COc1c(C)c(CCCCCCCCCCSC)oc(=O)c1OC
c1ccc2c(CNCCCCNCCCCN3CCNCC3)cccc2c1
CCc1cccc(NC(=N)Nc2ccc(Cl)c(Cl)c2)c1
NC(=O)c1ccc(S(=O)(=O)c2ccc(N)cc2)cc1
CCCC(NC(C)(C)C)C(=O)c1ccc(Cl)c(Cl)c1
COC(=O)c1ccc(NC(=O)Nc2ccc(F)cc2)cc1
CCCN1CN=C(NS(=O)(=O)c2ccc(C)cc2)NC1
O=C(CCCOc1ccccc1)N1CCN(c2ccccn2)CC1
COc1cccc(-n2nc3c(=S)[nH]nc(C)c3c2C)c1
Cn1ncc(Cl)c1C(=O)N1CCN(c2ncccn2)CC1
CCCNC(=O)N1CCC(C(=O)c2cccc(F)c2)CC1
O=C(NC1CC(=O)N(c2ccc(F)cc2)C1)C1CCCC1
O=C1CSC(c2ccc(Cl)cc2Cl)N1c1ccccn1
Cc1ccc(Nc2nc(C#N)nc(NC3CCCC3)n2)cc1
Cc1cccc(OCCCC(=O)NNC(=O)c2ccccn2)c1
COc1ccc(-c2cn(Cc3cccc(OC)c3)nn2)cc1
CCCN(Cc1cccs1)C(=O)Nc1ccc(F)c(Cl)c1
COc1ccc(-c2n[nH]c(=S)n2-c2ccc(C)cc2)cc1
O=C(CCSCCC(=O)NCc1ccccc1)NCc1ccccc1
COc1ccc(Nc2nc(-c3cccnc3)cs2)c(OC)c1
O=C(c1cc(-c2ccc(O)cc2)on1)N1CCCCCC1
CCN(C(=S)Nc1ccc(OC(F)F)cc1)C1CCCCC1
Cc1cc(C)n(C(=O)CNC(=O)COc2ccccc2)n1
O=C1OCC(=NCCN2CCOCC2)C1c1cccc(Cl)c1
O=C(NCc1ccccc1)C1(c2cccc(F)c2)CCCC1
CCCCN1CCC(=O)C(C(=O)OCC)=C1C(=O)OCC
CN(Cc1cccnc1)Cc1coc(-c2ccc(F)cc2)n1
N#CCCCCCCCCCCCCCCCCCc1ccc(C=O)[nH]1
Cc1ccc(S(=O)(=O)CC(=O)NC(C)(C)C)cc1
O=C(CC12CC3CC(CC(C3)C1)C2)NCc1cccs1
CCCCCCCCCCCCCCCCCOC(COC)COP(O)(O)=S
O=C(NCCCO)c1cc(-c2ccc(Br)cc2)[nH]n1
Cc1ccc(S(=O)(=O)N=C(N(C)C)N(C)C)cc1
O=S1(=O)NCN(CC(F)F)c2c(Cl)sc(Cl)c21
CC(C)(C)NCC(O)c1ccc(O)c(C(C)(C)O)c1
CN1CCCC(C(=O)N2CCC(Oc3ccccn3)CC2)C1
O=C(Nc1ncc(Cc2ccc(F)cc2)s1)C1CCCCC1
CC(C)CCC(=O)NCC(=O)N1CCCCCC1c1ccco1
Cc1ccc(OCC(C)NS(=O)(=O)Cc2ccon2)cc1
Cc1nc(C)c(S(=O)(=O)NC(=O)c2ccsc2)s1
Cc1nc(CN2CCC3(C2)CN(Cc2ccco2)C3)cs1
CCc1nc(CC(=O)Nc2cnn(CC3CCCO3)c2)cs1
Cc1nn(S(=O)(=O)c2ccc(Cl)cc2)c(C)c1C
CNc1cccc(C2CCCN(C(=O)c3cnccn3)C2)n1
CC(C)C(C)NC(=O)Nc1ccc(F)c(C(N)=O)c1
Cc1nc(C)n(C2CCCN(C(=O)c3csnn3)C2)n1
O=C(O)C1(Oc2ccccc2)CCN(c2ccncc2)CC1
CNc1ccnc(N2CCCC(C(=O)c3ccccn3)C2)n1
Cc1cccc(Sc2c(C)c(=O)[nH]c(=O)n2COCCO)c1
COc1ccccc1-c1cccc(C(=O)Nc2nn[nH]n2)n1
C(=NNc1ncnc2c1cnn2-c1nccs1)c1ccncc1
COc1ccccc1N1CCN(CCNC(=O)C2CCCCC2)CC1
CCCCCCCCC=CCCCCCCCSc1ncc(-c2cocn2)o1
C=C(CCC)C(=O)c1ccc(OCC(=O)OC)c(C)c1C
CN1CCC(c2ccc(C(=O)Nc3ccccc3N)cc2)CC1
O=C(NCCc1ccccc1F)c1ccc(OC(F)(F)F)cc1
Oc1cccc2c1CN(C(=S)NCCc1ccc(Cl)cc1)C2
Nc1nc(N)c2nc(Br)n(CCOCP(=O)(O)O)c2n1
CNCCNc1ccc(C)c2sc3ccc(OC)cc3c(=O)c12
CC(CNS(C)(=O)=O)c1ccc(-c2ccccc2F)cc1
ON=C(CN1CCN(c2ccccn2)CC1)c1ccc(F)cc1
O=C(O)c1cn(Cc2nn[nH]n2)nc1OCc1ccccc1
C=C(COc1ccccc1)CSc1ccc(OCC(=O)O)c(C)c1
N#Cc1cc(C#Cc2ccccn2)ccc1-c1cccc(F)c1
CCC(=O)N1N=C(c2ccccc2)CC1c1ccc(F)cc1
CC(Oc1cc(Br)cnc1N)c1c(Cl)ccc(F)c1Cl
Cc1ccc(C(O)(c2cccnc2)c2ccccc2Cl)cc1
COc1ccc(C(=O)c2sc(Nc3ccccc3)nc2N)cc1
Cc1c(CN2CCN(C(=O)NCCO)CC2)sc2ccccc12
Clc1cc(Cl)nc(NCCc2c[nH]c3ccccc23)n1
CCOc1cc(S(=O)(=O)NCCCN2CCOCC2)ccc1F
COCCCCOc1ccc(CC2C(=O)NC(=O)NC2=O)cc1
CNC1CC(c2ccc(C(F)(F)F)cc2)c2ccccc21
Cc1ccc(-c2cc3cc(C)ccc3c(NCCN)n2)cc1
COc1c(CNC2CCOc3c(Cl)cccc32)c(C)nn1C
CCCCCCOc1ccc(C(=O)NCC2CCCCC2(C)C)cc1
COc1cccc(C(=O)Nc2ccccc2-c2ccccc2)c1
CCn1c(COc2cccc3ccccc23)nnc1SCC(N)=O
COc1ccc(-c2csc(CCn3nc(C)cc3C)n2)cc1
Cc1ccc(-n2c(N)c(C(N)=O)sc2=S)c(C)c1
CCOC(=O)C1=C(C)NC(=O)NC1C=Cc1ccccc1
OC(COCc1cccs1)CN1CCN(c2ccccc2Cl)CC1
Cc1ccc(C=CC(=O)OCC(=O)NCc2ccccc2)o1
N=C(NOC(=O)Cc1cccc2ccccc12)c1ccccn1
c1ccc(CCc2nn3c(Cc4ccccc4)nnc3s2)cc1
O=C1C2C3C=CC(O3)C2C(=O)N1N=C1CCCCC1
Cc1cc(C(=O)NCc2ccc(F)cc2)c2ccccc2n1
CCN(CC(=O)NCc1ccc(F)cc1)C(=O)C1CC1C
OCCOc1ccc2c(c1)CCC1(CCN(C3CCC3)CC1)O2
Cc1ccc2[nH]c(C(=O)O)c(CCC(=O)O)c2c1
COc1ccc(NC(=NC(=S)NCCO)c2ccccc2)cc1
CCC1(C(=O)OC)CCc2c(OC)ccc(OC)c2C1=O
Cc1ccc(C2C=CC(C#N)=CN2Cc2ccccc2)cc1
O=C(Nc1nnc(CCN2CCCCC2)s1)c1ccccc1Cl
Nc1ccc(Cn2ccnc2)c2c(=O)c3ccccc3oc12
Nc1sc(-c2ccccc2)cc1C(=O)NCCN1CCOCC1
[truncated: 8,000 more rows]
