# Supplementary material for: t-SMILES: a fragment-based molecular representation framework for de novo ligand design
Source: Nat Commun. 2024 Jun 11;15:4993. doi: 10.1038/s41467-024-49388-6 (PMC11167009; doi:10.1038/s41467-024-49388-6)
Supplement: Supplementary file 4 — Source Data [file 41467_2024_49388_MOESM4_ESM.zip › Soure data/Source data and code for all other graphs/Metrics/Dataset/Chembl/Recon/chembl_120.bfs[228].[BRICS_Base][156]_join.csv.re_smils[1].smi.rnd10000.csv]

CCCS
C=CCCl
CCCC=O
CC(F)C(N)ON
CCN(CC)C(C)O
Cc1ccccc1C
Cn1cnc(CCN)c1
COC(S)C=O
O=C=NC1CCCCC1
CC(C)N1CCCCC1
C=CC(C#N)OC
CC(C)=C(C)CCCCO
CC=CC(=O)OC
C=CC(O)CC#N
O=C(O)c1ccsc1
CCCc1cnccc1NC
N#CN=C1SCCS1
CC(O)N(C=O)C(C)O
c1cnc2nccn2c1
O=C1OCCC12CC2
O=C(O)C1C=CCN1
NCC(O)CC(=O)O
CCCCCCCCCCCCCCCCO
O=NN1CCN(N=O)CC1
NC(=S)NNC(N)=S
N#CC1CC(F)CN1
O=C(O)C1NCCCC1O
NC1NC(=O)NC=C1F
CCc1ccc(F)c(NC)c1
O=Cc1ccc(Br)o1
CNCCOP(=O)(O)O
C=CCCCCCCCCCNO
CN(C)CC1CCSSS1
COC(=O)C=C(C)O
OC1CCCc2ccccc21
CC=NOC(C)N1CCCC1
CC1CCC2=NCCN21
O=[N+]([O-])C(Br)Br
CS(=O)C=CCCN=C=S
CC1(O)Cc2ccccc2CN1
c1coc(C2=NCCN2)c1
CC1(C)C=CC(N)=NC1
CCCC1CSC(=O)C1
CCC(C)C1CCCC(=O)O1
CC[n+]1ccc(OO)cc1
CCc1ccc(C=O)cc1
CC1(C)COC(N)=N1
N#Cc1ccc(C#N)s1
C=CCNc1ccc(CC)cc1
Fc1cccc2cccnc12
Cc1ccnc2ncccc12
CCc1n[nH]c(=O)n1N
Nc1ccncc1C(=O)O
Cc1ccc2cccnc2c1
CCC(O)=CC(N)C(=O)O
CC1CN(O)C(=O)C1N
CN1CC2CC(N)CC1C2
CC(C)C1C=CC(C(C)C)OO1
CC1NCC(O)C1(O)CO
COc1ccc(O)c(CN)c1
C=CS(=O)(=O)OC(C)Cl
CCSC(=N)Nc1ccccc1
Cc1ccc(C)c(C)c1C
CCCC(CC)Nc1ccc(C)cc1
CN(C)CP(=O)(O)CO
CNC1C2CCC(C2)C1(C)C
O=C1NCc2ccccc2N1
CN1CCCC1c1ccccc1
N#CNc1ccc(CC=O)cc1
C=CCCCCCCCCC(=O)O
COc1ccc(N)c(OC)c1
CCOC(=O)CONC(N)=O
CCCc1cccc(C(C)C)c1O
N#Cc1cccnc1N1CCNCC1
Oc1ccccc1-c1nnco1
CC(=O)c1cc(C)oc1C
C=C1CCc2ccccc2C1=O
CC1NCCC1(N)Cc1cccnc1
O=Cc1ccc2c(c1I)OCO2
O=C1Nc2ccccc2CCC1Cl
C=C1CCC(N)C1C(=O)O
CCc1ccc(C2CCCCN2)cc1
O=c1cc(CO)occ1O
C1CCC(C2OOCCCOO2)CC1
CC(=O)Oc1cccc(C#N)c1
NCC1(CS(=O)O)CCCCC1
Cc1csc(NC2=NCCN2)n1
CN(C)C(=O)N1CCNCC1
CN(O)C(=S)c1ccccc1
CNC(=S)NC(=S)N(C)C
CC(=O)Oc1ccc(O)cc1
O=C1CCS(=O)(=O)CC1
OC1CNC(CNC2CCCC2)C1O
CCOC(=CC=O)n1ccnc1
CCN=C(C=NO)N(C)COC
CN(C)Cn1cnc2ccccc21
CS(=O)C=C(O)c1cnccn1
COc1cccc(CC(C)N)c1
NC(=O)C1ONC(=O)C1N
Cc1cc(O)c(C=O)c(O)c1
c1cncc(NC2=NCCN2)c1
O=c1[nH]c(-c2cccnc2)no1
CC(=O)N(O)CCCc1ccccc1
CCCC(CCCCCCCCC(=O)O)OC
CCC(N)(ON=C(N)N)C(=O)O
COc1ccc(CNC(=N)N)cc1
Cc1ccc(NC2=NCCO2)cc1
Cc1nc(-c2ccccc2)cs1
NC(C1CCC1)P(=O)(O)O
CC(C#N)OCCOCC#CCN(C)C
CN(C)C(=O)Oc1ccccc1
c1ccc(C2CNCc3sccc32)cc1
CC(C)Oc1noc2c1CNCC2
CCC(C)NC(=O)C1CCC(=O)O1
O=c1c(CO)coc2ccccc12
NC1CCc2cc(F)c(O)cc2C1
COc1ccccc1C=CC(=O)NO
C#CCC(C(=O)O)N(C)C=O
CCc1c(O)nn2cnnc2c1C
CCC(C(=O)SC)N(C)CC(=O)O
CC(O)OCn1ccnc1[N+](=O)[O-]
CCC(C)Nc1nc2ccccc2n1C
C=CC(O)C#CC#CC(O)CCO
Cc1ccc(CCn2cc[nH]c2=S)s1
O=c1[nH]c(-c2ccccc2)cs1
CCC(=O)NCCCc1cccc(F)c1
C=CC(=O)c1ccc(CCC)cc1
C[N+]([O-])(CCCl)CCCl
Cc1ccc(-n2sccc2=O)cc1
C=CC(=O)Nc1ccc(O)cc1
NC(=O)CCC(O)N1CCNCC1
CC(O)c1occc1C1=NOCC1
c1nnc(N=NN=c2[nH]ncs2)s1
CCCC(=O)OCCOC(=O)CCC
CCC(O)OC(C)(C)OC(C)(C)OC
COCCNC(C)(C)Oc1ccc(O)cc1
O=C1Nc2ccccc2C12OCCS2
CC(C)Oc1cccc2ccc(N)nc12
CNc1ccc2c(c1)C1CCCCC1S2
C[n+]1ccc(C=NO)c(F)c1
O=C(CBr)c1scc(Br)c1Br
CCCCn1cnc(N)c2ncnc1-2
COc1c(C)cccc1NC1=NCCO1
CC(=Cc1ccccc1)CCCCCO
Cc1cnc2cc(N(C)C)ccc2c1
Cc1cccc(C)c1N=C1NCCO1
Oc1cccc2c1CCC1NCCCC21
Oc1ccc(O)c(F)c1F
Nc1ccccc1C(N)c1ccccc1O
Nc1ccc2nc3ccccc3cc2c1
OC1CSc2nc3ccccc3n2C1
N=C(NO)NN=Cc1ccccc1O
CCCC(NC(C)=N)C(N)C(O)CO
C1#CCOC2CCCCC2C#CC=C1
CCCC(CCC)CC1CCC2CCCN21
Cc1[nH]oc2cccc(=O)c1-2
CC(C)Nc1nc(N)nc(O)c1N=O
Cc1nnn(O)c1CC(N)C(=O)O
Nc1cccc(C(CS)C(=O)O)c1
CC(=O)N(O)CCCCc1ccccc1
COc1cccc(OCC(=O)O)c1OC
Fc1cc(F)cc(Cn2ccnc2)c1
N#CCc1ccc(N2CCOCC2)o1
Cc1ccc(C)c(Nc2nnnn2C)c1
S=C1NCCOCCOCCOCCOCCN1
CN(C)CCNc1ccc(C=O)cc1
CN(C)c1nnnn1Cc1ccccc1
Cc1cc(-c2cccs2)[nH]n1
C(=NNc1nccs1)c1cccnc1
NCCc1ccc(N2CCCCC2)cc1
CCc1cc(NCC(=O)OC)c(I)s1
Cc1nn(C)c(=S)n(C)c1=O
CON=C(Br)C12CCN(CC1)C2
CCCCCCC(=O)NNc1ccccc1C
NC(=O)c1c(N)sc2c1CCCC2
Brc1cccc(N=NN2CCCC2)c1
CC(C)C1CC(=O)c2cccn21
CCC(C)COc1ccccc1OC(C)CC
CC(C)Nc1nc2ccccc2n2cncc12
COc1cccc2c1CCCC21CCNC1
CN(C)C=C1C=Cc2ccccc21
NC(=O)CCn1ccc2ccccc21
CNC(=S)N1CCc2ccccc2C1
Cc1cccc(C(O)C(=O)O)c1
CN1CCC(COc2cccc(O)c2)C1
Cc1ccc(C(CN)CC(=O)O)o1
C=C1CCC(C(C)=COO)CC1
CC=CC=C(O)CC1CCOC1=O
Nc1nncc(C2CN3CCC2C3)n1
O=C1OCC(O)C(O)C1(O)CO
CCc1c(O)c(=O)ccn1CCCO
Cc1ccc(Nc2ccc(C)[nH]2)cc1
CCCn1cc(C#N)c2c(N)ncnc21
O=C(NC1CCCCCC1)P(=O)(O)O
O=CCc1ccc(NC2CCCCC2)cc1
COc1ncn(Cc2ccccc2)c1C=O
Nc1ccc(Nc2cccc(N)c2)cc1
S=C(Nc1ccccc1)N1CCOCC1
CCC(C)Nc1c(Cl)cc(C)cc1Cl
CCCCC(=O)OCOC(=O)C(N)CC
CC(O)(CN1CCCCC1)N1CCCCC1
Cc1cccc(Br)c1Sc1nncn1C
O=C1CC(Sc2ccc(O)cc2)N1
O=C(O)CCCCCCCCCCCCCCCI
Cc1ccccc1Nc1n[nH]c(=S)s1
CCC(F)NC(=O)N1CCCCC1OC
C[S+](C)CC(=O)NC1CCCC1
S=c1[nH]nc(-c2ccccc2Cl)o1
COc1ccccc1C1CN(C(C)C)CCO1
CNc1ncnc2c1ncn2CC1CC1
CCc1cscc1C(C)c1c[nH]cn1
C=CCN1CCc2cccc(Cl)c2CC1
Oc1cccc(CCc2ccccc2)c1Cl
CCCCNc1c(O)cc2cccnc2c1N
Cc1n[nH]c(C)c1-c1ccccc1
Oc1cccc(F)c1O
CN(C)c1cnc2c(O)cccc2c1
C=CCNC(=S)NCOc1ccccc1C
c1ccc(C2CN3CCC2CC3)cc1
O=c1[nH]nc(Cc2ccccc2)n1O
COc1nsnc1OCCOCCOCCOC(C)O
Cc1nnc(C)n1N=Cc1ccccn1
O=c1c(CCCO)c(O)oc2ccccc12
Oc1ccc(-c2n[nH]c(=S)s2)cc1
Nc1ncc2c(n1)-c1ccccc1OC2
COc1nc2nccnc2c(=O)n1C
Nc1nnnn1N=CC=Cc1ccccc1
Cc1cc2cccc(N3CCNCC3)c2o1
Nc1ccc2[nH]c3cnccc3c2c1
Cn1nnc(C23CCN(CC2)C3)n1
CC(=O)N=C1SCCN1CNC(C)=O
OC1COC(C(O)C2OCC(O)CO2)OC1
Fc1ccccc1NC(=S)c1ccccn1
Cc1cnc2ccc3ccccc3c2c1C
CC(=O)Nc1cc2ccccc2oc1=O
NC(=S)NN=Cc1cccc(Cl)c1Cl
CC1OCC(Br)([N+](=O)[O-])CO1
Cc1cn(C=CCO)c(=O)[nH]c1=O
Nc1ccc([N+](=O)[O-])cc1C(=O)O
Cc1cc(C2(CO)CCCN2C)on1
CCC(O)C12CC=C(CO)C1OCC2
OC1C(O)C(O)C(O)C(O)C1O
NC(C(=O)O)C(C(=O)O)C(=O)O
Nc1ccc(Cl)c(Cl)c1N(O)C=O
CC#Cc1nc(C)ccc1Nc1ccccc1
NCC(O)(c1ccccc1)c1ccccc1
CC(Cl)=C(C)n1ccc(N)nc1=O
CC(C)c1ccc(C(C)C)c(O)c1
CC(CCOC(=O)N1CCCC1)N(C)C
O=C(O)CSc1cccc(C(=O)O)c1
O=Cc1c[nH]c(Nc2ccccc2)n1
CC(C)N1CCC(c2cccc(O)c2)CC1
CCSc1ccc(CC(C)N(C)O)cc1
Cc1cc(Br)c(Cl)[n+](C)c1
CCc1ccc(NC(=S)N(CC)CC)cc1
O=CCCC(=O)OC(O)C1CCCCC1
CCNC(=S)SCCOc1ccc(C)cc1
CCC(CO)n1cnnc1-c1ccncc1
Cc1ccc(Sc2ccc(N)cn2)cc1
CN1CCN(C(=S)NC(C)(C)C)CC1
CCOc1c(C#CCO)cncc1C=O
CNC(=O)CNC(C=O)CC(=O)OC
O=S(O)c1cc(Cl)c(O)c(Cl)c1
CC(C)Oc1cc(O)c(C=O)c(O)c1
COc1c(Cl)cc(C=O)cc1Cl
Cc1ccc(-c2cc(Cl)no2)cc1
CNC(=O)CCc1ccc(O)c(O)c1
Cc1nocc1Oc1cccc(OC(C)C)c1
Cc1ccnc(NCCSc2nccn2C)n1
COc1ccc2c(c1)[nH]c1cnccc12
COc1nsnc1C1=CC(C)CN(C)C1
Cc1cccc2c1OCCOCCOCCOCCO2
CCC(O)n1ccc2c(N)nc(C)nc21
CCCCN(C)c1cc(OC)cc2cccnc12
CNc1cc(SC)ccc1Cc1ccccc1C
COc1ccc(N2CCn3cnnc32)cc1
COc1ccc(CNc2nccs2)cc1OC
Oc1cccc(Br)c1O
c1ccc2c(c1)nnn2C1CCCCO1
COc1ccc2c(c1)C(=O)CC(N)C2
COc1cc(S(=O)(=O)O)ccc1O
O=C(NN1CCCCC1)c1ccccc1F
CCOc1ccc(C=NNC(N)=S)cc1
CCCCc1nc[nH]c1CNC(=S)NC
ON=C1c2ccccc2-c2ccccc21
CC(c1cc2ccccc2s1)N(O)C=O
CCOc1ccccc1C1OC(=O)NC1=O
O=c1cc(O)c2ccc(Cl)cc2[nH]1
Brc1ccc2c3c([nH]c2c1)CNCC3
CC(C)N(C)C1CCc2ccccc2C1
CC(O)Sc1ncnc2c1oc1ccccc12
CC(=O)Nc1sc2c(c1C#N)CCCC2
Fc1ccc2c3c([nH]c2c1)CCNC3
Oc1ccccc1C=Nc1cccc(F)c1
O=c1[nH]n(Cc2ccccc2)c2ccccc12
CC(=O)c1cc2ccccc2oc1=S
CCN1CCCC(c2cccc(C#N)c2)C1
CCC(N)C(=O)N(O)C(SC)C(=O)O
CON1C(=O)c2ccccc2Oc2ccccc21
O=C(O)C=Cc1cnc2ccccc2c1
O=C(C=Cc1nc2ccccc2o1)NO
CC1C(=O)C=CN2c3ccccc3CCC12
Cc1ccc(OC(C)C2CCCCN2)c(O)c1
N=C(N)NCCC1C(N)C1C(=O)O
O=[N+]([O-])c1cnc2n1C(CCl)CO2
C=C(c1ccccc1)C1OCC(N)CO1
CC1(O)CCC2(C)C3CCCC3C12
CC(O)CCCC(C)C1(C)CCC2CCCN21
O=c1[nH]nc(-c2n[nH]c(=O)o2)o1
Cc1cc(C)n(N)c(=O)c1C#N
CC(=O)Nc1ccc(CCCC(N)=O)cc1
CC(C)(C)Oc1nc(N)ccc1N
CC(Cl)N(c1ccc(O)cc1F)C(C)Cl
CCCC(CCC)N1CCC(C2CCNCC2)CC1
N#CC(C(=O)N1CCCC1)=C(S)S
C=CC(CCCCCCC#CC#CC)OCC(=O)O
CCn1nnc(Nc2ccc(C=O)o2)n1
N#CCSC(=O)CNc1ccc(Br)cc1
CCCCCCCCCC(CCC)C1CCC(CC)N1
N=C(N)n1[nH]c2c(c1=O)CCCC2
O=P1(N(CCCl)CCCl)N=CCCO1
O=C(COCC(F)(F)F)Nc1nncs1
Cc1cnc(NC(=O)N2CCOCC2)s1
CC(O)OCn1c(I)c(F)c(=O)[nH]c1=O
CC(O)n1cnc2c(Cl)nc(I)nc21
CC(=O)N(C)C=Cc1cccc(Br)c1
Cc1ccc(C(=O)n2cnnc2N)cc1
Cc1ccccc1OCNc1ccc(Br)cn1
COc1ccc(C(=S)N(C)C)cc1OC
NC(=O)C(=Cc1ccco1)C(N)=S
CC(=O)c1ccc(OCN(C)C)c(C)c1
COC(=O)C=CC(=O)Nc1ccc(C)o1
CCN(c1nc[nH]c2nncc1-2)C(C)C
CCOc1cccc(N)c1N
CCC(C)COc1ccccc1OCC(C)CC
C=CCOc1cccc(CC=C)c1OC(C)CC
C=C(C)CN(N=Cc1ccco1)C(N)=S
Cc1cccc(C)c1N(O)C(=O)CCl
CC(=NNC(N)=S)Oc1cccc(Cl)c1
CN1CCCC1=CN=Nc1ccc(Cl)cc1
Nc1ccc(-c2nc3ccccc3o2)cc1
O=C(O)Cc1ccccc1Oc1ccccc1O
Nc1nc2cccc(OC(F)(F)F)c2s1
Cc1sc2ncc(Cl)cc2c1NC(=N)N
Nc1nc2c(=O)c3ccccc3sc2s1
Oc1ccc2ccccc2c1CN1CCCCC1
O=C(O)c1cc(Cl)c2c(c1O)CCC2
COc1ccc2c(c1)OS(=O)(=O)CC2
CC(C)C1C2CN(C)CC1CN(C)C2
CCNC(=O)Nc1ncc([N+](=O)[O-])s1
Nc1ccc(-c2csc(=O)[nH]2)cc1O
CCS(=O)(=O)CNC(S)C(C)C=O
CCC(CC)Oc1cc2nncn2c2ccccc12
COc1cccc(C(N)=O)c1[N+](=O)[O-]
NC(CF)C(CC(=O)O)c1ccccc1
CC(N)CCCN=C(N)N(C(N)N)[N+](=O)[O-]
Nc1ccc([N+](=O)[O-])cc1[N+](=O)[O-]
CCCCCCCCCCCC(CC)C1(O)COCC1N
CC(CO)CN=C1NCC(O)C(O)C1O
Fc1cccc(Cl)c1CNn1cn[nH]c1=S
NCC1(n2ccc(N)nc2=O)C=CCO1
CCCC(CC=O)Nc1ccc(Cl)c(Cl)c1
CCC(C)N1CCC=C(c2nnn(CC)n2)C1
CCCCC(C)Cc1cccc(O)c1C(=O)O
NCC(O)C12CC3CC(CC(C3)C1)C2
C1=C(c2c[nH]cn2)c2ccsc2CC1
ClC(Cl)=C(Cl)C(Cl)=C(Cl)Cl
Cc1ccc(C)c(Sc2n[nH]c(N)n2)c1
CCN(CC)C(=S)S(C)=C(C)N(CC)CC
CC(=O)Oc1cc(C(C)=O)ccc1Br
COC(=O)C(N)(C=O)c1ccc(N)cc1
O=C1CCCC(=O)N1c1ccc(O)cc1
CCOc1cnc(-c2ccc(Cl)cc2)o1
CNC(=S)NNC(=O)Cn1ccc(C)n1
CC(C)(C)N1C(=O)CCC1C(=O)O
COc1cc(OC)nc(NC(Cl)C=O)n1
CCC(C#N)Sc1nnc(-c2ccccn2)o1
CCC(Cc1ccccc1)N1C(=O)CCC1=O
O=C(NN1CCOCC1)c1cccc(F)c1
COC(=O)CC12C(=O)C3CC1C2C3
CCC(C)(CO)COCOCC(C)(CC)CO
C=CCCCOc1cc(-c2ccccc2)no1
COc1ccnc(Nc2cscc2C=O)c1
FC(F)(F)c1nc(C2CCCNC2)no1
CCN(CC)C(=O)c1c(Br)cnn1CC
O=C(O)c1ccccc1Nc1cccc(Br)c1
CCCC(CC)Nc1ccc(C=O)c(O)c1NC=O
CN(C)C(=S)c1cccnc1OC(C)(C)N(C)C
CCCC1c2ccccc2CCC1N(C(C)C)C(C)C
Cc1ccc(C(Br)=C2CCC(=O)O2)cc1
CCc1coc2cc(NC(C)=O)c(OC)cc12
COC(C)(C)Nc1nc(Cl)nc2c1ncn2C
Clc1cc(N2CC3CCC(C2)N3)ncn1
CSc1cc2c(Br)cc(Br)cc2[nH]1
CCCC(=Cc1ccc(C(=O)O)cc1)CCC
C#CCC=CCOC(=O)C1CCN=CN1
CN(C)c1c(O)cc2c(c1O)CCCC2
Cc1ccsc1-c1nnc(N=C(N)N)s1
CCn1c(C)c2c(C)nnc(C)c2c1C
CCNC(=O)COc1ccc(C=O)cc1OC
Cc1ccc2c(n1)sc1c(N)ncnc12
O=C(CN1CCCCC1)Nc1ccccc1Cl
CC(O)NCOc1cc(C2(O)CCCC2)ccc1O
CCc1csc2cc(NC(C)=O)c(F)cc12
Nc1cnc(Nc2cccc3ccccc23)o1
Nc1ccc(Nc2coc3ccccc23)cc1
NC(=S)c1ccc(O)cc1C(F)(F)F
Cc1nn(C)cc1C(=O)Nc1cccnc1
Cc1ccnc(N2CCc3ccccc3C2)c1
CCCc1cc(OC(C)(C)NC(C)(C)SCC)ccc1O
O=C1OCCc2c1cccc2C1OCCO1
Cc1ccc(Oc2cccn3c(N)c(C)nc23)cc1
Brc1ccc(N2CCc3ccccc3C2)nc1
COC(C(C)O)n1c(C#N)nc2ccccc21
COc1cccc(-c2cn3ncsc3n2)c1
CCC(CC)C(=O)Nc1nnc2n1CCS2
CNc1oc(C=Cc2ccccc2)nc1C#N
CNc1nc(Nc2ccccc2Br)ncc1Cl
Clc1cncc2nc3ccc(Br)cc3n12
CN1CCN(C(=NO)c2nonc2N)CC1
CC#CC1(O)CCC(CC(OC)OC)(OC)CC1
NN=c1nc2n(c3ncccc13)CC=NN2
COC(=O)C(C)NC(=O)C1CNC(C)S1
COc1ccccc1C1CCc2nc[nH]c2C1
O=c1c2ccccc2[nH]n1-c1ccccc1
OCC1(n2ccc3cnccc32)CC(O)CO1
c1ccc2c(c1)nnn1c3cnccc3nc21
CCc1cc(OC)c(CC(N)CC)cc1OC
NC(=NCCC(N)C(=O)O)N1CCCCC1
N=C(NO)NN=Cc1ccc2c(c1)OCCO2
CCCC(C=O)N(C)C(CCC)C(=O)O
CC(O)C1Cc2ccc([N+](=O)[O-])cc2CN1
CCN1CCOC2Cc3c(O)cccc3CC21
Cc1ccccc1Nc1cc(=O)[nH]c(O)n1
O=c1nc(NN=Cc2ccccn2)cn[nH]1
O=C1CCCN(c2cccc(C(=O)O)c2)N1
CCCC(CCC=O)Nc1cc(C)cc(OC)c1O
COc1ccc(C(=O)CC(O)C(=O)O)cc1
CCC(=O)NC1=NN=C(S)[SH]1c1ccc(C)cc1
N#Cc1cccc(C#Cc2csc(CF)n2)c1
Cc1c[nH]c2cc(C3CCCCN3)ccc12
c1ccc(-c2csc(-c3ccccn3)n2)nc1
CC(C)=CCNCc1ccc(NC(=N)N)cc1
CCCCCCCCCCCC[n+]1cccc(C)c1
CCOc1cccc(OC(C)(C)Oc2ccccc2)c1
Cc1cc(N)n(-c2ccc(Cl)cc2)n1
Nc1nc(-c2ccc(Cl)cc2)n[nH]1
O=P(CCO)(c1ccccc1)c1ccccc1
O=CC(CNC1CCCC1)Sc1ncccn1
CC(C)(Nc1ncccc1C=O)Sc1ccccc1
CSc1nc(N(C)C)nc(N(C)C#N)n1
NC(=S)N(c1ccc(Br)cc1)C1CCCC1
COc1ccc(NC(=S)c2ccccc2)cc1
CCc1c[nH]c(NC(=S)NC2CCCC2)n1
CCCC(Nc1ccccc1)C(C=O)CCCCl
CCCCC(CCCc1cn(CC=O)nn1)OCC
CCNC(=S)N1CCN(c2ccccc2)CC1
CCCCC(CCCCCCCN)N(C)c1ccc(C)cc1
Cc1ccnc(NC(=O)N2CCSC(C(C)O)C2)c1
COC(C)(C)NC(=O)c1c(C)noc1C(C)C
CC(O)C1CN(C2CCCC2)CCN1C1CCC1
O=C(c1cnn(C2CCCC2)c1)C(F)F
CC(Nc1ccccc1Oc1ccccc1)C(=O)O
Cc1nn(CC(=O)NNC=O)c(C)c1NC(C)C
N=C(N)Nc1ncc(Cl)cc1Oc1ccccc1
O=C(O)C1CCOc2c(Cl)cc(Cl)cc21
CC(=O)Oc1c(Nc2nccs2)ccnc1C=O
Cc1nn(C)c2c1N=CN1CC(C)N=C21
CSc1nc(Nc2ccccc2)c2cccnc2n1
Cc1ccc2c(n1)C(=O)C(N)=CC2=O
O=Cc1c(-c2cccnc2)sc2ccccc12
CCc1ccc(C(Br)=C2CCC(=O)O2)cc1
CCc1ccc2c(CC(=O)O)c[nH]c2c1
C=C(C)COc1nc(N)nc2[nH]cnc12
CC(N)(C(=O)O)C12OC1CCCC2=O
CCC=NNC1=NC(=O)CS1(C)c1ccccc1
CCCCc1ccc(Nc2ncccc2C#N)cc1
CC(=O)N1C(S)=NCC1(S)c1ccccc1Cl
COc1ccc(Cl)cc1NC(=O)NC(C)C
COc1nc(-c2ccc(Cl)cc2)nnc1C
Cc1ccc(Nc2nnc(C)c3ccccc23)o1
Cc1ccc(C=O)c(N2CCOCC2)c1Cl
CCC(C)C1(C)CC(=O)OC1CSC(=N)N
CC(=O)c1ccc(O)c(O)c1N1CCCCC1
O=Cc1cccc(Nc2cccc(F)c2)c1O
COc1ccc(O)c2c1C(=O)CCCC2=O
NC(=O)NC(=O)C1CCC(C(=O)O)CC1
C=CCn1c(=O)oc(=O)c2ccccc21
CCOCCOC(=O)C=Cc1ccc(OC)cc1
Fc1ccc(C=Cc2cccc(Cl)c2)cc1
CCCC(CC)N1C(=O)C=C(Br)C1=CBr
O=c1c(-c2cccc(Cl)c2)c[nH]c2ccccc12
CC(=NNC(=S)N1CCCC1)c1ccncn1
CC(C)=NNC1=NC(=O)C(=C(C)C)S1
Cc1nc2ccccc2c(=O)n1C(N)=O
CCc1oncc1C(=S)Nc1ccc(C#N)cc1
CC1=NCCc2c1[nH]c1cc(O)ccc21
CC(=O)Nc1cccc2c1c1c(n2C)CCC1C
CN1CCN(Cc2cccc3c2CCC3=O)CC1
CC(=O)C=CN1CCOC(=Cc2ccccc2)C1
COC1CN(C=C(C=O)C(C)=O)C(=S)N1
CSC1=C(N)C(=O)c2cccnc2C1=O
Nc1ccc2c(c1)ncn2CC(N)c1cccs1
O=C1CCSSCCC(=O)Nc2ccccc2N1
N#Cc1ccccc1NCCNc1ccccc1C#N
CC(C)C=C1CC(=O)C(CN2CCCC2)C1
CC(=O)OC1(C#N)CC2OC1C1NC21
CC(C)N1CCC(c2cc3ccccc3s2)CC1
CCC(CCn1cncn1)c1ccc(Cl)cc1
O=C(CCCO)NN=Cc1cc(Br)ccc1O
Oc1ccc(Br)cc1C=Nc1c[nH]nn1
O=[N+]([O-])c1cccc(CP(=O)(O)O)c1
CN1CC(O)C2=CC(=O)C(=O)C=C21
O=[N+]([O-])c1ccc(Oc2cccnc2)nc1
NC(=O)NN=Cc1ccc([N+](=O)[O-])o1
CCCC(O)C1=C(Br)C(=CCl)OC1=O
Cc1ccc(NCc2cc3n(n2)CCCN3)cc1CO
C=C(CC(N)C(=O)O)CC(N)C(=O)O
CNc1ccc(C=Cc2ccc(N)cc2)cc1
N#Cc1cc2c(cc1C=NNC(N)=S)OCO2
CCC(Cl)NC(=O)Nc1ccc2c(c1)CCC2
O=C1C=CCC(c2ccc3ccccc3c2)O1
CCn1c(-c2cc3c(s2)CCCC3)n[nH]c1=S
CN(C)C(C)(C)C1CC2(O)CC=CCC2(O)C1
CC1OC(=O)C1NC(=O)OC1CCCCC1
NC1C2CCC1C(c1ccc(Cl)nc1)C2
CNCCc1ccccc1OC1CCCc2ccccc21
CCCCC(CCC)OC1(O)C(O)CCOC1CO
CC1COC(n2c(CO)cc(=O)[nH]c2=O)C1
O=C1C(CO)CC2C(O)C(O)C(O)CN12
COC(=O)NC1(O)C(O)COC(CO)C1O
CC(O)C1CCCC2CC3CCC(=O)C3(C)CC21
COCC1CNc2[nH]c(N)nc(=O)c2N1
CCOC(=O)Nc1sc(=S)n(C)c1C
C=CCOc1ccc(CNn2cn[nH]c2=S)cc1
Cc1ccc(Nc2n[nH]c(=S)s2)c(C)c1
Cc1cc(N2CCCCC2)c(C#N)c(C)n1
COc1c(C=O)cccc1-n1nn[nH]c1=S
NCC(c1ccc(O)c(O)c1)S(=O)(=O)O
CCC(CCN(O)C=O)NC(C=O)Cc1ccccc1
CCCCC(=O)Nc1cc(C)ccc1C(=O)NO
Cc1ccc(Sc2ncnc3[nH]ncc23)cc1
CC(C)N1CCOC(c2ccc(CO)c(O)c2)C1
CSc1ccc(C=O)nc1-n1nnc(N)n1
Cc1ccc(NC(=O)NC(C)(C)N2CCCC2=O)cc1
FC(F)(F)c1ccc(-c2ccncc2)cc1
CC(C(=O)O)c1ccc(-c2ccsc2)cc1
CSC1(SC2=NCCN2)SC2(NCCN2)S1
CCc1ccc(OC)c(-c2csc(N)n2)c1
O=C(O)Cc1ccc(C2CCC(O)C2)cc1
Cc1ccc(C)c(NS(=O)(=O)N(C)C)c1
Nc1ncnc(Nc2ccc(F)c(Cl)c2)n1
Cc1cc(=O)[nH]c2c(C)c(Cl)ccc12
Cc1ccc(NCC#CC(CO)N2CCCCC2)cc1
CC(=O)c1ccc(Oc2ccc(C=O)s2)cc1
CCCCc1cn(CC(=O)c2ccccc2)nn1
Cc1ccc(C)c(N(C)C2CCN(C)CC2)c1
c1ccc(-c2ccccc2Cn2ccnc2)cc1
CC1CCC(NC(=O)CSc2nnnn2C)CC1
CCCC(=O)N1CCCCC1c1ccc(C)cc1
COC(=O)c1cc(N)c(N)o1
CSC(=O)CC(=O)Nc1ccc(C=O)cc1
Cc1ccc(OC(=O)N(C)C)c(Br)c1C
CCCCCCCCC(CCOc1cccnc1)OC(C)=O
C=CCOc1nc(OCC=C)nc(OCC=C)n1
COc1cc(OCOC(C)C)ccc1C=O
CCCC(O[PH](=O)OC(CC)CC(C)CC)C(C)CC
COc1ccc(NC(=O)C[S+](C)C)cc1
Cc1ccc(C(O)n2ccc(N)nc2=O)o1
NS(=O)(=O)Oc1ccc2c(c1)C(=O)CCC2
CN1CC(C2=NCCN2)Oc2ccc(CO)cc21
Cc1ccc(Oc2ccc(C=CC(=O)O)cc2)cc1
COc1cccnc1Nc1ncc(-c2ccccc2)s1
CCCn1cnc2c(N)nc(OCC(=O)NO)nc21
CCC(C)Nc1c(C(C)(C)C)cc(C)c(O)c1I
CCCCC(CCC)n1c(C)nc(N)c2ccnc1-2
Cc1onc(C(=O)NO)c1Sc1ccccc1Cl
O=C(O)C(=O)c1cccn1-c1ccccc1F
CCC(C)Nc1ccc(N)c(C(=O)N2CCN=C2C)c1
COc1ccc(CCc2ccc(O)cc2)cc1OC
Oc1cc(O)cc(C=Cc2cccc(F)c2)c1
COc1cccc2c(C)nc(N=C(N)N)nc12
COCc1cncc2c1C(N)(c1cccs1)CNC2
O=c1c(Cc2ccccc2)nc2c[nH]ccn1-2
CSc1ccc(NC(=O)C=CC(=O)O)cc1
COC(=O)c1oc2nc(C)cc(C)c2c1N
Cc1cccc(C)c1NC(=O)N1CC=CCC1
O=C(CN1CCCC1)Nc1ccc(F)c(Cl)c1
CCCC1=[N+](CC)CCn2c(C)ccc21
O=C1CCCc2nc(-c3ccccc3)ccc21
CC1C(C(=O)Nc2nccs2)C1(Br)Br
Clc1cccc2ccc(-c3ccncc3)nc12
COc1cccc(C#Cc2nnn3c2CCC3)c1
NC(c1cccc(Cl)c1Cl)P(=O)(O)O
Cc1ccc(C=C(CC#N)n2cnnn2)cc1
Cn1ccc(C(=O)NN=Cc2cccnc2)n1
c1ccc(C2CC2)c(CN=C2CCCCCN2)c1
CCOc1nccc(C)c1Nc1cc(C)c(CC)s1
OC1CCCN(CCNc2ncc(Cl)cc2F)C1
Cc1nn(CC(=O)n2cccn2)c(C)c1I
CCC(=O)Nc1ccc(OC)c2ccc(C)nc12
CCC#CCCC(=CC=CSC(=O)C(CC)OC)CCCCC
CCc1c(C)[nH]n(-c2nnn[nH]2)c1=O
CC(C)N(C)c1cc(O)cc2c1CCCC2(C)C
CCC(CC)n1nnc2cc(C(=O)O)ccc21
O=c1nc(Cl)c(-c2cccs2)c(O)[nH]1
Cc1cc(C)c2oc(N(N)CCC#N)nc2c1C
Cc1ccc(Nc2cc3c(cc2C=O)CCO3)o1
C=CCNC(=O)Nc1ccc2nc(C)sc2c1
CSC1=NC(=Cc2ccccc2F)C(=O)S1
Cc1ccc2c(c1)c1c(n2C)C(=O)CCC1
Nc1nc(-c2ccc3[nH]ncc3c2)cs1
CC(=O)c1ccc2c(c1N1CCCCC1)OCO2
Cc1ccc(Cc2ncc3c(n2)CCNCC3)cc1
Cc1cccc(Oc2ncccc2C(=N)NO)c1
O=C(NN=CC1CC=CCC1)c1ccccc1O
Cc1cc2nnc(C(N)=O)c(N)c2cc1C
CCCCC(CCCC)=C1CC(=O)C(CN(C)C)C1
C=CCN(N=C1CCCc2cccnc21)C(N)=S
Brc1ccc(-c2ccc3ccccc3n2)cc1
CCN=C(NC#N)NCSc1nc(C)c(CO)[nH]1
CNC1(O)CCC(c2ccccc2Cl)C(=O)C1
CN(C)CCON=C1c2sccc2-n2cccc21
CCn1cnc(Oc2ccc([N+](=O)[O-])cc2)n1
O=CN1CCc2scc[n+]2-c2ccccc21
CC(C)N1CCCC(c2ccc(O)c(O)c2)C1
NC(=S)NN=Cc1coc2ccccc2c1=O
CCCC(CC)Oc1ccc2c(c1)CCc1cnoc1-2
O=[N+]([O-])c1ccc(CP(=O)(O)O)cc1
CC(C)(C)NC(C)(C)OC1CN(c2nsnc2O)CCO1
CC(O)NC(=O)C=C1CCc2c(F)cc(F)cc21
CCc1nn(CC(C)N)c2c1ccc1occc12
C=CCc1cccc(C=Nc2ccccc2O)c1O
Cc1cccc(C)c1N(C)C(=O)C1CCCN1
Cc1cccc(Nc2ccc3c(c2)ncn3C)c1O
Cc1cc(Nc2ccccc2Cl)n2nnnc2n1
O=c1c2ccccc2n2n1Cc1ccccc1C2
CN(C)C(=O)Oc1cc2ccccc2cc1Br
CC(=O)C(C)(C)C=C(N)c1ccccn1
Cc1nc2cc(Br)ccc2nc1N1CCCCC1
Cc1ccc(CC(C=O)NC2CCC(=O)O2)cc1
CC1COC2(c3ccccc3)CCC(=O)N12
Cc1ccnc(OC2(C)CCC3(CNCCO3)C2)c1
CC1(C)OCC(C2OC(O)=C(O)C2=O)O1
Cc1cc(=O)[nH]n1C1CNc2ccccc2C1
COCC(C)C1C(O)CCNC1(N)c1ccccn1
Clc1ccc(C2CCC3CCCCN32)c(Cl)c1
CN1CCC2(C)c3cc(O)ccc3CC1C2(C)C
CCCCC(CCO)=C1CCC2N1CCCC2(C)O
Oc1cc2c(cc1O)C1c3ccccc3CNC1CO2
CCCCCCCCCCC(CCC)OCC1NCC(O)C1O
CC(O)NC(=O)C1(O)C(O)COC(CO)C1O
N#Cc1c(Nc2ccc(F)cc2)s[nH]c1=O
O=Cc1n[nH]c(=O)cc1Nc1ccccc1
CCCc1cc(=O)nc(SC(=O)CNC)[nH]1
O=c1cc(O)[nH]c(=O)n1-c1ccccc1
c1ccc(C2NCCOC2c2ccccc2)cc1
CCC(=O)Nc1ccc(Nc2cccc(OC)c2)cc1
O=CN(CC(Cl)NC1CCCCCCCCCCC1)N=O
O=P(O)(O)C(F)(F)c1ccc(Br)cc1
CCCC(=O)c1ccc(F)c(N2CCC(O)CC2)c1
NCC(=O)NNc1ccc(S(N)(=O)=O)cc1
CC1=CS(C)(C(C)C(=N)NC#N)C(NC(=N)N)=N1
COC(=O)CNC(=O)COc1ccc(C=O)cc1
Brc1ccc(C2OOC3(CCCCC3)OO2)cc1
Nc1ccc(C(=O)Nc2ccc(Cl)cc2)cc1
c1cncc(-c2ccc3cccc4c3c2CC4)c1
CCC(C)NC(=O)Oc1ccc(-c2nccs2)cc1
CCCC(CC)OC(=O)CCc1ccc(O)c(OC)c1
NC(C(=O)O)c1ccc(CP(=O)(O)O)s1
Oc1cccc(C2CCNCC2)c1C(O)c1cccnc1
N=C(N)Oc1ccc(Cc2ccc(O)cc2)cc1
CCC(C)Nc1c(C)ccc(Cl)c1C(F)(F)F
CC(C)C1(C(C)C)CCC(C)(C)CC1(C)N
CC(CCCCCCCCCCCCCC=O)N1CCCCC1
Cc1ccc(S(=O)(=O)NNC(N)=S)cc1
Nc1nnc(CCCCC(N)(C=O)c2cccs2)s1
CCC(C)COC(=O)c1ccc(N(C)C)cc1
CCc1nnc(Nc2cc(C=O)oc2Br)s1
CC(=O)c1ccc([SH]2CCN(C(=S)S)CC2)cc1
CCOc1ccc(N)c(N)c1
CC(=O)NNC(=O)c1ccc([SH]2C=NN=C2S)o1
COc1cccc(NC(CC=O)c2ccccc2)c1
O=C(NNc1c(Cl)cccc1Cl)c1cccs1
COc1cccc(CSc2nc(N)cc(N)n2)c1
Cc1noc(N)c1C(=O)Nc1ccc(F)cc1
CCCn1c(CCC(=O)O)ccc1-c1cccs1
COc1ccc(C(=O)Nc2cc(C)on2)cc1
CC(O)N(C(C)O)C(C)(C)Oc1cc(O)ccc1Br
CCn1c2c(c(=N)c3c1CCC3)CCC2
Cc1ccc(C)c(Oc2ncccc2C=O)c1
CC(=O)C1=CNCC(N)(C2CCCCC2)C1=O
C=C(C)CNS(=O)(=O)c1ccc(N)cc1
Cc1ccc(C(F)(F)F)c(NC2=NCCO2)c1
CCOc1ccc(N)cc1N(N=C(C)C)C(C)=O
CC1CN(C(Cl)(Cl)C=O)C(C)(C)O1
CC(C)(C)OCCNc1cccnc1N1CCCCC1
CCC(N)(c1cc(NC)nc(N)n1)n1cccn1
CC(=O)N1CCCC(c2ccc(Br)cn2)C1
O=Cc1coc2c(Cl)cc(Cl)cc2c1=O
CCOc1nc2cc(N(C)C)ccc2c(=O)o1
C(=Cc1ncnc2[nH]cnc12)c1ccccc1
CCC1=CC(Cc2ccccc2)(NC)c2ccccc21
Sc1nnc(C(S)c2ccccc2)n1Cc1ccccc1
O=CN(CC(F)NC1CC(=O)NC(=O)C1)N=O
CCCCC(=C(CCC)CCCCCCC(=O)O)C(O)CCC
O=C(O)CCC(=O)n1ccc2c(O)cccc21
Cc1ccc(-c2nc[nH]c2CC(=O)O)cc1
C=CCC(CCCCCCCC)=C1OC(=O)CC1CO
N=c1snc(Nc2ccccn2)n1-c1ccccn1
COc1cc(C(=O)C(C)Br)cc(OC)c1OC
O=C(NN=Cc1ccc(Cl)cc1)c1cnccn1
CCOC(=O)c1c(N)nc(S)nc1S
Cc1ccc2c(c1)OC(c1ccccc1)CC2=O
CCCCC(C#CC(=O)OC(=CC=O)OC)OC
CC(C)(Oc1cccc(C=O)c1I)N1CCOCC1
CC(CNc1ccc(C=O)cc1)c1ccccc1N
Cc1ccc2c(c1)OC(=O)CC2c1ccccc1
CC(=O)c1sc(Nc2cccc(C)c2)nc1C
CC(=O)c1ccc(Nc2ccc(C)c(Cl)c2)cc1
S=C(Nc1ccc(Br)cc1Cl)Nn1cnnc1
CCC(=O)NC1=NN=C(S)[SH]1c1cccc(C)c1F
COc1cccc(C=O)c1Oc1cc(C)nc(C)c1
Cc1ccc(Cl)cc1Nc1ccc(CC#N)cc1
CC(C)(C)C1(C2CCCC2)NC(=O)NC1=O
O=C1CC(c2cccc(Cl)c2)n2cccc21
CCC(CC)OC(=O)C=Cc1ccc(O)c(O)c1
COc1ccc(C=C(C#N)c2ccccc2)cc1
CCCC(CC)OC(C)(C)Oc1cccc(C(=O)O)c1O
CC(C)n1nc(N)cc(-c2ccccc2)c1=O
O=C(NN=Cc1cccnc1)c1ccc(O)cc1
COCc1c(O)ccc(C(C)O)c1NC(C)(C)C
Cn1cc(CC(N)(C=O)Cc2ccccc2N)cn1
O=C(O)Cc1ccccc1Oc1ccc(Cl)cc1Cl
Cc1c(O)cc(Nc2ccccc2CO)c2c1CCCO2
Cc1ccc2c(c1NC(F)C=C1CCCCC1)OCO2
ClC=C(c1ccc(Cl)cc1)c1ccccc1Cl
CN1CCC(C(C)(C)C2CC(=O)c3ccccc32)CC1
CN(C)c1ccc2c3c1[nH]c(=O)n3CCC2
COc1cc(C=Cc2cc(C)n[nH]2)ccc1O
COc1cc(C)ccc1Oc1ncccc1C(=N)N
Cc1oc(Nc2coc(C=O)c2C)cc1C(=O)O
CCC(NC(C)=O)c1cc2cc(OC)ccc2[nH]1
O=C(Nc1ccccc1)N1CCCc2ccccc21
O=C(CN1CCOCC1)Nc1ccc2c(c1)OCO2
Cc1c(CO)c(CO)c2n1Cc1ccccc1C2
BrCc1ccc2ccc3ccc(CBr)nc3c2n1
CC(C)n1c(=O)[nH]n(-c2ccccc2)c1=O
COc1ccccc1N1CCCSC1=Nc1ccccc1
O=C(NN=Cc1ccccn1)C(O)c1ccccc1O
CCN(CC)S(=O)(=O)c1ccccc1C=NO
Cc1ccc(-n2nnc3cccnc32)c(C)c1
CCn1c(C2CCN(C)CC2)cc2ccc(Br)cc21
CCOC1(C)CC(N)(c2ccco2)n2ccnc2CN1
CCCCC(CCCC)=C(C)C=CC=CSC(=O)C(CC)OC
O=c1nc(Cn2ccnc2)c(F)c(O)[nH]1
COC(=O)C1CC1c1ccc(CN(C)C)cc1
CC(O)SCC(=O)Nc1cccc([N+](=O)[O-])c1
CCC(C)C1CNCC(N)(c2ccc(C3CC3)cc2)N1
O=C1CCC(=Cc2cccc(Cl)c2)c2ccccc21
COc1cc2ncc(Nc3ccccc3)nc2cc1OC
N#Cc1cc2ccncc2n2c1nc1ccccc12
OCCCc1nc2ccccc2n1CCOc1ccccc1
O=CCC(O)CCCCCCCCCCCNC1CCC(=O)O1
CC(C)Nc1ccc(C(=O)O)cc1[N+](=O)[O-]
N#CC1CCN(c2ncccc2[N+](=O)[O-])CC1
Cc1cccnc1Nc1ncnc(N)c1[N+](=O)[O-]
CNC1CCc2nc(N)nc(N3CCCC3)c2C1
COc1cc(C)cc2nc(CC=O)c(=O)oc12
O=C(Cc1nc2ccccc2[nH]c1=O)C(F)F
CCC1(N)CC1c1ccc(C(F)(F)F)cc1
Cn1cnc2c(=O)nc(C3(CO)CC3CO)[nH]c21
Cc1ccc(Cl)c(Cl)c1C1NCC2CCCCC21
Cc1cc(N2CCC3CC(C)OC3C2)cc(C)n1
Nc1ncnc2c1CCN2C1(CO)OCCC1O
OCC1(n2ccc3c(=S)nc[nH]c32)CC(O)CO1
O=c1cc(CO)[nH]c2c1cnn2C1CC(O)CO1
CC1C(=O)OC2OC(C)(C)OOC23CCCCC13
O=c1ncc(Cc2ccc(Cl)cc2)c(O)[nH]1
O=c1c(Cl)nc(Cl)cn1-c1ccccc1
COc1ccc(NC(=O)n2nc(N)sc2=S)cc1
Cc1cc(=O)n(C)c(=O)n1CC1OC1C
O=CN(CC(Cl)NC1(C(=O)O)CCCC1)N=O
Cc1cc(=O)[nH]c2ccc(-c3cccnc3)cc12
COc1cc(OC)cc(C(O)c2ccc(O)cc2)c1
CCC(NC(=O)c1ccc(N(C)C)cc1)C(=O)O
CC(C)=CCSc1nc(Nc2ccccc2)n[nH]1
Cc1cc(C)c(-n2ccc(CCN)c2)c(C)c1
O=Cc1ccc(Cl)c(Oc2cncc(Cl)c2)c1
CC(c1ccccc1)c1ccc(NC2=NCCN2C)cc1
Cc1ccc(C)c(Sc2ncnc3onc(C)c23)c1
N=C(N)Nc1ccc(C(=O)c2ccccc2)cc1
CCC(C)OC(=O)CSC(=S)N(C)c1ccc(C)s1
O=CCc1ccc(N2CCC3(CC2)OCCO3)s1
Cc1cc(C(=O)NN(C(N)=S)C(C)(C)C)cs1
N#Cc1c(-n2ccnc2)cccc1-n1ccnc1
Nc1cc(N)nc(SC(=O)CNc2nncs2)n1
CCC(C)N(c1ccccc1)S(=O)(=O)N(C)C
Cc1cc(Nc2ccc(F)c(C=O)c2Cl)no1
Cc1c(Cl)cc(Oc2ncccc2C=O)cc1Cl
NP(=O)(O)Oc1ccccc1O
Nc1nnc(CCCCC2(N)COC=C(C=O)O2)s1
Cc1c(CC(=O)O)cccc1N1CCCC1=O
O=C(CCc1ccccc1)NNC(=O)c1ccco1
COc1ccc(NC(=O)NCCN2CCCCC2)cc1
CCC(Cc1ccccc1)Nc1cc(C=O)ccc1F
CC(=O)NNC(=O)c1ccc(Oc2ccccc2)s1
COc1ccc(-n2nnnc2-c2cccnc2)cc1
C=CC(OCC)C(C=O)(C=O)C(C=O)OCC
CCCCCCCCCCCCN(O)C(=O)c1ccccc1
COc1ccc(-c2cc(Cl)nc(Cl)n2)cc1
CC(C)Nc1nc(C=O)c(Nc2ccccn2)s1
O=S(=O)(CCO)Cc1ccc(OC(F)F)cc1
CC1(C)CC(=O)C2=C(C1)NC(=O)CC2
CC(C)NC1CN(c2ccc(C=O)s2)CCN1C
Cn1c(=O)cc(N2CCNCC2)c2ccccc21
CC(=O)NCCc1cccc2ccc3c(c12)C(O)CO3
Cc1cccc(Cl)c1Nc1ccc(C(=O)O)nc1C
COc1cc(CC(=O)c2ccco2)cc(OC)c1OC
CCOc1nn2c(OC(C)C)c(C=O)cnc2c1CC
COc1ccc(C(O)c2nccc3ccccc23)cc1
Cc1ccc(Cl)c(Sc2ncnc3[nH]ncc23)c1
NC(=O)c1csc(C2OCC(O)C2(O)CO)n1
CCN(CC)C(=O)c1c(N)cccc1N1CCN=C1C
CNc1nccc2c1c1ccccc1n2CCOC
CCOc1ccc(C=NNC(=O)c2cnccn2)cc1
COc1ccccc1C(=O)NNC(=O)c1ccccn1
CCCCCCCCC(CCC)[N+](C)(C)C(=O)CC
CCC(=O)C(=Cc1ccccc1)[N+](C)(C)C
Cc1cc(Oc2ccc(C=O)s2)ccc1C(C)C
O=C1c2ccccc2C(=O)C1c1ccncc1
CC1(N)CNc2nc(N3CCCCC3)nc(=O)n21
Cc1ccc(C2CCCCN2c2cccc(C)c2F)cc1
N#CC1CC(=O)N(c2ccc(F)cc2)C1=N
COc1cc(C(=S)N2CCC(C)CC2)ccc1O
COc1ccc(CC(=O)Nc2ccncc2Cl)cc1
Cc1ccc(Sc2ncccc2C(=O)O)c(C)c1
O=c1oc2ccccc2n1Cc1cccc(F)c1
CC1CCN(C(C)(C)Oc2ccc(Cl)cc2Br)CC1
Cc1cc(Cl)ccc1OC(=O)CNc1cccnc1
COc1ccc(C2NS(=O)(=O)N=C2N)cc1
COc1ccc2c3ncn(N)c(O)c-3nc2c1
CCc1n[nH]c(=O)n1NC(=O)CCCC(=O)O
N=C(N)NN=Cc1ccc(O)c(C(=O)O)c1
COC12CCC(O1)C(C=O)=C(c1nccs1)C2
FC(F)(F)c1ccc(N=Nc2ccccc2)cc1
O=C1C=CC(c2c[nH]c3ccccc23)CC1
C#CCNc1ccc(-c2cc(C=O)c(N)s2)cc1
Cc1cccnc1N(C)CNc1snc(Cl)c1C#N
CSc1nnc(C)n1CNC(=O)Nc1ccccc1F
O=c1c(-c2ccccc2)n[nH]c2nc3ccccc3n12
Cc1cc(=O)n2nc(-c3ccccc3)cc2n1C
CCC(C(C)=CC=CC(=O)NC(C)(C)C)=C(C)C
N=C(N)NN=C1c2ccccc2-c2ccccc21
O=C(Cc1ccc[nH]c1=O)c1ccc(F)cc1
CC(c1cc2cc(N(C)C)ccc2s1)N(O)C=O
Cc1cc2nc(N3CCN(C)CC3)oc2cc1C
COC1(O)C(CO)OCCC1(O)Sc1ncccc1O
CCn1c(C(C)C)nc2cc(Cl)c(Cl)cc21
COc1cc(OC)cc(-c2nc3ccccc3o2)c1
COc1c2c(cc(O)c1-c1ccc(C)cc1)OCO2
O=C1c2ccccc2C(=O)N1c1ccc(O)cc1
CC(C(=O)NC(=O)OC(C)(C)C)C1CCCCC1
O=C1C(=Cc2ccccc2)Oc2cc(O)ccc21
CC(C)(C)Oc1ncccc1C(=NO)N1CCC=N1
CCOC(=O)C1CCC2=C(CCC(=O)N2)C1=O
COc1ccc(C(=O)c2ccccc2Cl)cc1OC
O=Cc1cnn2cc(Nc3ccccc3Cl)ccc12
CCC(N)SC1c2ccccc2Oc2c(Cl)cccc21
COCCN1Cc2ncc(C)n2C(N(C)C(C)C)C1
CC(N)(C(=O)O)C12CC(C(=O)O)(C1)C2
COc1cc(N)ccc1N
Cn1nnc2cc(C=O)cc(N3CCSCC3)c21
CCC(C)Nc1c2c(nc3ccc(OC)cc13)CCCC2
COc1c2c(c3ccccc3c1O)C1C=CC2C1
NC(=NO)c1ccccc1O
COc1ccc(C(=O)C=Cc2ccccc2O)cc1
C=C(c1ccc(C)c(C)c1)c1cc(C)ccc1C
CCc1cc(Cl)c(C2CN=C(N)O2)c(Cl)c1
Cc1ccc(OC(=O)Nc2ccccc2CCCS)cc1
CN=c1ccc2nc3ccc(N)cc3sc-2c1
O=[N+]([O-])c1cc(Cl)ccc1N1CCCCC1
Brc1ccc2oc(N3CCN4CCC3CC4)nc2c1
Cc1ccccc1C(C)(O)c1nc2ccccc2s1
Cc1cccc(N(C)C)c1Sc1ccc2c(c1)CCCC2
CC1CCc2ccccc2N1C(=N)Nc1ccccc1
Cc1ccc2nc(N=Cc3cccs3)[nH]c2c1
c1ccc2sc(Nc3nc4ccccc4s3)nc2c1
CN(C)C(C)(C)N1Cc2ccccc2Cc2ccccc21
O=C(O)C1=CC2C=C(Cl)C=CC2OC1=O
CCCCCc1cc2cc(CCCCCCN)ccc2nc1N
Nc1nc(S(N)=O)c2ncn(CCCCCCO)c2n1
CC(N)CC(=O)NN(C)C(C(=O)O)=C(F)CN
CC(C)c1cc([N+](=O)[O-])cc(C(C)C)c1O
COCCNC(=S)Nc1ccc([N+](=O)[O-])cc1C
NC(C=O)(c1ccccc1)N1C(=O)CCCC1=O
O=[N+]([O-])c1cc(Cl)cc2cc(Cl)cnc12
COC(c1nc(C)no1)N1CC(C(C)C)OC1=O
NC(=O)N1c2ccccc2CC(O)c2ccccc21
CC(C)N(CCC1CCC(Nc2ncccn2)CC1)C(C)C
CC(C=O)C(S)OC(C)(SC1CCCC1)C(=O)O
CCOc1c(O)cccc1C1CCCCC1CN(C)C
COc1cccc(C2(OC)CCCC(CN(C)C)C2)c1
COc1cc2c(cc1[N+](=O)[O-])-c1ccccc1C2
Cn1c(C(O)C[N+](=O)[O-])cnc1[N+](=O)[O-]
CC1(c2ccccc2)CN2CCCC2c2ccccc21
O=[N+]([O-])c1ccccc1N=Cc1ccc2c(c1)OCO2
c1ccc(C2CN3CCCC3Cc3ccccc32)cc1
NC(C(=O)N1CC(F)C(F)C1)C1CCCCC1
C=C(C)C1C=C2C(C)(O)CCCC2(C)CC1
NCC(O)(CC(N)CC(=O)NN1CCCC1)C(=O)O
Nc1nc(Cl)c2ncn(C3CCC(CO)CC3)c2n1
NC(C(=O)O)C1C(CC(=O)O)C1C(=O)O
CC(=O)CCCCCCCCCCCCCC1NCCCC1O
O=C1NC(=O)C2(N1)OCC(O)C(O)C2(O)CO
CC1=C(C(C)C)C2CCCC(C)(O)C2CC1
N#Cc1ccc(NC2=NC(=O)CC(=O)N2)cc1
Cc1c(NC(=O)OC(C)C)sc(=S)n1C
Cc1ccc(C)c2c(=O)c(C(=O)O)c[nH]c12
Cc1cc(C)n(-c2nc(=O)c(C)n[nH]2)n1
c1cn(CCCCCCCCCCCCCCn2ccnc2)cn1
CC(C)(C)Oc1cccc2occ(CO)c(=O)c12
COc1ccc(C2CC(c3ccccc3)=NN2)cc1
c1ccc(Cn2cnc3c(N4CCCC4)ncnc32)cc1
c1nc(NC2CCCC2)c2ncn(C3CCCO3)c2n1
CCC(c1ccccc1)N1C(N)=NC(N)=NC1(C)C
O=C1NCCN(c2cccc(-c3ccccn3)n2)N1
CCCCc1ccc(C2=C(Br)C(=O)OC2O)cc1
CCc1ccc(NC(=S)NC(CC)Cc2c[nH]cn2)cc1
CCS(=O)(=O)OCN(c1ccc(O)cc1)C(C)Cl
CC(N)(C(=O)O)C1CCC(CP(=O)(O)O)CC1
C=C(C)C(CCC(C)=O)CC1=C(C)CCC1=O
Cc1cccc(-c2nc(CN3CCC=N3)co2)c1
CC(C)(C)Nc1ccncc1Cc1ccc(Cl)cc1
CC(=O)c1ccc(Sc2cnnn2-c2ccccc2)o1
NC(=O)C1CCCCN1C(=S)Nc1ccccc1
CP(=O)(Nc1cccc(Br)c1)Oc1ccccc1
N#CN=C(S)Nc1ccc(F)cc1S
Cc1ccc(NC(=O)C2CCC(=O)N2C(C)C)o1
Cc1cc(C(S)C(=O)O)ccc1-n1ccnc1S
CC(CCNC(=O)C1CCCC1)NC(=O)C1CCCC1
C=CC1=C(C(=O)O)C(c2ccc(F)cc2)OC1
CCOC(=O)c1c(-c2ccc(C)cc2)csc1N
CCOP(=O)(SC(C)CC)N1C(=O)CCC1=O
Fc1cccc(F)c1C1=NC(c2ccccc2)CS1
O=C(O)CCn1ncc(-c2cccc(Br)c2)n1
Cc1cccc(-n2cnnc2CC(C)N2CCOCC2)c1
Cc1nnc(-c2cccc(F)c2SC(O)C(C)O)o1
O=c1c2ccccc2ncn1CCCCCCn1ccnc1
Nc1ccc2c(C(F)(F)F)cc(=O)oc2c1
COc1cc(N=c2ssnc2Cl)cc(OC)c1OC
Cc1cc(=O)n(C(=O)C(C)c2ccccc2)o1
Cc1cccc(NC(=O)Cn2ncn(C)c2=O)c1F
CCn1cnc2c(N)c(OCP(=O)(O)O)c(N)nc21
Nc1nc2cc(OC(N)C=O)ccc2n2cnnc12
COc1cc2ccc3cccc(OC)c3c2c(OC)c1OC
Cc1cccc(-c2[nH]ncc2-c2ccccc2)n1
COC(N)C(C=O)c1c[nH]c2ccc(O)cc12
c1c[nH]c(-c2ccc3c(c2)C2CNCC3C2)c1
CCOC(C)(C)c1nc(CC=O)c(-c2ccco2)o1
CCc1c[nH]c2c(Nc3c(C)cccc3C)cccc12
CCCCC(CCC)Oc1ccc(C=C(C)C(=O)O)cc1
CC(C)c1ccc(C(Cl)=NNc2ccccc2)cc1
CCN1CCC(=O)N(c2ccccc2C(C)C)C1=S
CCC(C)Nc1ccnc2[nH]c3c(OC)cccc3c12
C=CCNc1cccc2c(C(=O)C=O)c[nH]c12
Nc1ncnc2sc3c(c12)CCC(c1ccccc1)C3
COc1cc(S)ccc1Nc1nnc(S)s1
O=Cc1ccc(Oc2cccc3c(O)cccc23)o1
O=Cc1cn(-c2ccccc2)nc1-c1ccccc1
O=C(Nn1cnnc1)c1ccccc1-c1ccccc1
O=C(O)C=CC(=O)Nc1ccc(F)c(F)c1F
Cn1nnnc1SC(=O)CNc1ccccc1C(N)=O
CC(=O)c1c(N)nnn1-c1ccc(C=O)cc1
NC(=S)Nc1ccc(Cl)cc1C(N)CN1CCOCC1
Cc1cc(Cl)c(O)c2nccc(N3CCOCC3)c12
Cc1cc(Nc2cccc(F)c2)c(O)c2ncccc12
CCc1ccc(OCNc2ccc(SC)c(C=O)c2)cc1
Cc1ccc(N(C)C)cc1-c1cc(N(C)C)ncn1
COc1cc(NC(=O)COc2ccc(C)cc2)ccc1C
CC(C(=O)c1ccc(Cl)cc1Cl)n1cncn1
CCC(=O)N(C(N)=S)c1ccccc1C(F)(F)F
CON=C1CCCc2c(C(=O)NN)sc(SC)c21
CC(CCc1ccccc1)=NNC(=O)c1ccccc1
COc1cccc(C=NNC(=O)Cn2ccnc2C)c1
C1CCC(c2nnc3sc(C4CCCO4)nn23)C1
CC(Sc1nc2ccccc2c(=O)n1N)C(=O)O
COc1ccc(-c2nc3c[nH]ccn-3c2=O)cc1
O=c1c2ccccc2nc2sc3ccccc3n12
O=c1cc(C=Cc2ccncc2)oc2ccccc12
Nc1nnc(-c2cnc3ccccn3c2=O)o1
CCNC(=S)NN=C1C(=O)Nc2ccc(C)cc21
CCCC(=O)Oc1c(O)ccc2c1C(=O)N(C)C2=O
O=C(O)C1CCC2(CP(=O)(O)O)CNCCC2C1
CC(C)N=C1CCC(Sc2c[nH]c3ccccc23)N1C
CCCC(C(=O)O)=C(C)n1cnc2c(=O)nc[nH]c21
CNC(=O)N(C)C1c2ccccc2Oc2ncccc21
N#Cc1cc(F)cc(-c2cc3ncccc3cn2)c1
O=C1OC(c2ccccc2)=NC1=Cc1ccccc1
CCOc1c(C=Cc2ccc(O)cc2)cnc(O)c1Br
NC(=O)c1cccc2cc(-c3ccccc3)nn12
CC1=[N+](C)CCc2c1[nH]c1ccccc21
COc1cc2c(C(N)=O)cnc(CN)c2cc1OC
O=c1nc(CCCc2ccccc2)[nH]c2ncccc12
Cc1ccccc1OC(=O)C(C)(N)c1ccc(N)cc1C
CC(C)(C)On1c(O)c2ccccc2nc1=S
Cn1nnc2cc(C=O)cc(NC3CCCCC3)c21
CNc1nc(NC(C)(C)N2CCCC2=O)c2sccc2n1
COc1ccc2[nH]c(Sc3cccc(C)n3)nc2c1
C#Cc1ccc2ccn(-c3ccnc(N)n3)c2c1
CCC(O)=CCOc1ccc(C=CC(=O)OC)cc1
Cc1cccc(NC2CCc3cc(C=O)nn3C2)n1
COCCc1nnc2n1N=C(c1ccccc1)CS2
CCC(=O)Nc1cc(C(CC=O)OC)ccc1O
CCc1ccc(Nc2cccc3sn(C=O)c(=O)c23)s1
Sc1nc2c(S)c(Br)cnc2[nH]1
NCC(O)C(=O)NOc1ccc(C2CCCCC2)cc1
Cn1c2nc(=O)[nH]c(=O)c-2cc2ccccc21
COc1nc(C=O)c([N+](=O)[O-])c(N(C)C)n1
COc1cccc2[nH]c3cccc(OC)c3c(=O)c12
CCCn1c(=O)c2c(OC)cccc2n2c(S)nnc12
COC(C)(C)Nc1c(C=O)cccc1[N+](=O)[O-]
CC(C)c1cc2cc3c(cc2oc1=O)OCCO3
CCC(C)Nc1ccc(F)cc1CS(=O)(=O)CC
Cc1cccc(NN=c2cc(O)[nH]c(=O)[nH]2)c1
NC1=NCC(Cc2cccc(C(F)(F)F)c2)O1
CC(=CC(C)=C(C)C)C=C(CCCCCCC=O)CC(C)NC(C)O
COc1cc(SC)ccc1-c1nc2cncnc2[nH]1
COC1(COS(N)(=O)=O)OC(CO)C(O)C1O
O=C1C(=Cc2ccc(O)cc2)Oc2cc(O)ccc21
O=CCC(Cl)N1c2ccccc2C=Cc2ccccc21
O=C(O)c1cc2[nH]c3c(c2cc1Cl)CCCC3
COc1ccccc1-c1c(C#N)c(N)nc2c1CCC2
O=C(C=CNc1ccc2c(c1)OCO2)c1ccccn1
C=CCNC(=S)NNC(=O)c1c(C)nc2sccn12
CC(=O)N1C(=CC(=O)O)Cc2ccc(C)cc21
O=Cc1cccc(Nc2ccc3c(c2)OCCO3)c1Cl
Cn1cc(-c2ccc3c(c2)OCO3)c2ccccc21
CCC(C(C)=CCNc1ccc2c(c1)OCO2)=C(C)C
CC(C)c1ccccc1-c1ccc2[nH]ncc2c1
CC1(C)OCC(C[N+](C)(C)C)OC1(C)C
Cc1cc([N+](=O)[O-])cc2c1NCC1CC=CC21
Cc1cc(Nc2ccc3ncccc3c2)n2ncnc2n1
Cc1cccc(-n2cc3[nH]c(=O)[nH]n3c2=O)c1
O=C(O)C1C(=O)CC(c2ccccc2)CC1=O
CCOc1cc(C)ccc1S(=O)C1=COCCC1
CC(C)CCC(=O)N(C)C(N)(CC(C)C)C(C)S
COc1nccc(N2CC(O)CC(CO)C2)c1C#N
Nc1ncnc2c1ncn2C1CCC(CC(=O)O)C1
CC1(N)NCC2C(=O)NCC(N)(c3ccncc3)C21
Cc1cn(C2CC(N)(CF)CO2)c(=O)[nH]c1=O
CC1(O)OC(n2cnc3c2N=CCCC3O)CC1O
O=Cc1n[nH]c(=O)cc1Nc1ccc(F)cc1
CCC(CC)Oc1c(N2CCOCC2)cnn(C)c1=O
CN(C)CCNc1c(NCCN(C)C)c(=O)c1=O
CCN(CC)CCOCCOC(=O)C1CC1c1ccccc1
CCCC(NC(=O)CNC(C)C(=O)O)C(=O)NC(=N)N
O=CC(CCCCCS)Nc1ccc(-c2ccccc2)cc1
COc1cc(C)cc(N2CCN=C2C2CN(C)CCN2)c1
Cc1cccc(C#Cc2cccc(-c3cccs3)c2)n1
Clc1ccc(Sc2ccnc(-c3ccccn3)n2)cc1
C=CCN(N=C(c1ccccn1)c1ccccn1)C(N)=S
CCC(=O)CC(Nc1ccc(C=O)cc1)C(=O)OC
Cc1ccc(S(=O)(=O)Nc2ccc(N)cc2)cc1
CC(CC(=O)C(=O)O)C(=O)OC(O)c1ccccc1
CC(=O)c1ccc(O)c(Sc2nc(C)cc(C)n2)c1
CC(C)(C)C(=O)CCc1cnnn1-c1ccccc1
CC(O)(C(=O)Nc1ccc(Cl)cc1)C(F)(F)F
O=C(CCNCC1CCCO1)Sc1ccc(Cl)cc1
Cc1ccc(NC(=O)C(=O)NC2CCCCN2)cc1
Cc1cc(OC(F)F)ccc1Nc1ncn(CC=O)n1
CC(=O)c1sc(=S)n(-c2ccccc2)c1C
CC(C=O)(Cc1ccccc1)Nc1ccc(Br)cc1
CCC1=C(NC(=S)Nc2ncccc2C=O)CCCC1
CC(C)Oc1ccc(N)c(N)c1
CC
C#CCOC(=O)Nc1ccc(OCC(F)(F)F)nc1
CCOC(=O)c1c(NCNC)sc(C=O)c1C
O=C(Nc1cccc(C(F)(F)F)c1)C1CCCO1
COc1ccc(NC(=S)Nc2cc(C)ccc2F)cc1
COc1ccc(CC(=O)OC(C)(C)N2CCCC2)cc1
Nc1ncc(-c2ccc(F)cc2)n1Cc1ccccc1
Cc1cccc(OC(=O)COc2ccc(Cl)cc2)c1
CCc1ccc(F)c(Nc2cc(CC=O)ccc2F)c1
CCCc1nnc(NC(C=O)CC(=O)NC2CC2)s1
Cc1ccc(Sc2n[nH]c(=S)c3nc[nH]c23)cc1
O=S(=O)(c1ccccc1)N1CCC1c1ccccc1
CCCCCCCCC1(O)OC(=O)c2cccc(O)c21
Cc1cccn1C1(N)CNCC(C)(C(=O)NC(C)C)C1
CN1CC=C(c2ccc(Cc3ccccc3)cc2)CC1
COCCNC(=O)NC1CCC(c2nc(C)no2)CC1
Cc1cnc(NC(C)(C)CN2CCN(C)CC2)nc1
CC(C=O)(NS(=O)(=O)CC1CC1)C1CCCCC1
CSc1c(C#N)c(N)nn1-c1cc(C=O)ccn1
Cc1ccc(Cl)c(C2CC(N)(C(=O)O)NCCO2)c1
Cc1cnc(CN2CCOC(CNc3cccnn3)C2)s1
O=C1COC(=O)C1c1cccc(C(F)(F)F)c1
Cc1ccc(-c2cc(=O)c3ccc(C)nc3[nH]2)cc1
S=c1[nH]c(-c2ccccc2Cl)nn1Cc1ccccc1
CCOC(=O)C(OC)n1c(N)c(C=O)sc1=S
S=c1nc(-c2ccc(Br)cc2)[nH]c2ccccc12
Cn1c(-c2ccccc2)ncc(C(=O)O)c1=O
OCCCCO
Cc1ccc(S(=O)(=O)Nc2onc(C)c2Br)cc1
O=C(O)C1(CCS)C(=O)N2CCCCN2C1=O
Nc1nc(O)c2nc(C(=O)O)cnc2n1
Oc1cccc(-c2cn3c(n2)sc2ccccc23)c1
Oc1cccc(-c2cn3c(n2)oc2ccccc23)c1
CCC(C)NCOc1cc2c(cc1OC)CCC2CC=O
CCCC(C)C(C=CC(=O)Nc1ccc(C)cc1)=C(C)C
CC1(C)Cc2sc3c(=O)[nH]c(S)nc3c2CO1
Nc1nccc(-c2c[nH]nc2C2(N)CCCCC2)n1
Cn1c(S)nnc1C1CC1(S)C(=O)c1ccccc1F
Cn1c2ccccc2c(=O)c2c(O)cc(O)cc21
Nc1cccc2c1C(=O)NC2=O
COc1cc(Nc2sc3c(c2C=O)CCCC3)ncn1
COc1ccc(C=CC(=O)NC(C)(C)N2CCCC2)cc1
CCN(CC)C(=O)C1CCCCN1c1csc(C)c1C
ClC1(Cl)CC1CSc1nnc(-c2ccncc2)o1
CCC(C)N(CC)C(=O)c1ccccc1Oc1ccccc1
COc1ccc(CC(=O)N2CCN(C)CC2)cc1OC
CC(C)(NC(=O)C1CCC(C(=O)O)CC1)N1CCOCC1
Cc1cc2ccc(NC3CCCCC3)c(C)c2nc1Cl
Cc1ccc(C)c(NC(=O)C(C)N2CCN(C)CC2)c1
Cc1noc(C)c1-c1ccc2[nH]cnc(=O)c2c1
O=C1COc2cc(Cl)ccc2N1Cc1ccccc1
CC(=NNC(=S)N1CCN(C)CC1)c1ccccn1
NCCc1c(-c2ccccc2)sc2ccc(Cl)cc12
Cc1ccc(N2C(=O)c3ncccc3C2CCO)cc1
O=Cc1cc(Cl)c2c(c1)OCC(NCC1CC1)CO2
Cc1cc(N(C)C)ccc1CN(C)c1cocc1C=O
Cc1nccn1CNC(=O)Cn1nc(C(F)F)cc1C
COc1ccc2c(c1)C(=O)CCC2CN1CCCCC1
Cc1cc(Br)c2c(c1NC(C)Cn1ccnc1)OCO2
C=C1C=C(CCC(=O)O)C(=O)OC1C=CC=CC
CC(C=NNC(=S)N(C)C)=NNC(=S)N(C)C
O=c1[nH]nc(Cc2ccc3c(c2)OCO3)c2ccccc12
Cc1nn(C=C2C(=O)Nc3ccccc32)cc1Cl
Nc1sc2c(c1C(=O)c1ccc(Br)cc1)CCCCC2
CCC(O)Nc1nnc(NC(O)CC)c2cc3ccccc3cc12
CCCC(C(=O)O)=C(C)n1cnc2c(Cl)ncnc21
O=C(C=Cc1ccc(O)cc1O)c1ccc(O)cc1
Nc1ccc2c(Nc3ccccc3)c3ccccc3nc2c1
CCOC(=O)C(=C1SCC(=O)N1C)N1CCCCC1
Cc1ccc(SCCNC(=O)CSc2nc3ccccc3o2)o1
COc1cc(C#N)cc(-c2cnc3cccnc3c2)c1
Nc1nc2ccccc2n2c(CCc3ccccc3)cnc12
CC(O)=Cc1ccc(C=Cc2ccc(O)c(O)c2)cc1
CC1C(=CC(N)CC2CCCCC2)C1c1c[nH]cn1
CNC1CN(c2ncccc2C)Cc2ncc(C=O)n21
O=Cn1c(=O)[nH]c(Oc2ccccc2)c(F)c1=O
Cc1cccc(-c2nc3ccccc3c(=O)n2N)c1
COc1cc2c(cc1OC)C(c1ccccc1)CC2=O
c1ccc2oc(C3=NNC(=NC4CC4)SC3)cc2c1
COC(=O)CN1CCN(c2nc3ccccc3o2)CC1
COc1ccc(Cl)cc1NC(=O)c1oc(C)nc1C
CN(C)CCOc1cc(Cc2ccccn2)ccc1Cl
CCC(N)(O)c1cc(N)n2nc(-c3cccs3)cc2n1
COc1ccc2oc(-c3ccc(C=O)cc3)nc2c1
CC1CNCCC1(N)C(C)Oc1c(O)ccc2c1OCO2
Cc1nc2c3cc(Cl)ccc3nc(SCC#N)n2n1
CCCCC(CCCC)NC1=CC(=O)c2ccccc2C1=O
CCOC(=O)C(=O)Nc1nc2ccc(OC)cc2s1
Cc1ccc(N=Nc2c(O)ccc3ccccc23)cc1
Cc1ccc(-n2ncc3c(N)nc(N)nc32)nc1Cl
CCCCc1ccc2c(c1)COP(=S)(NC(C)CC)O2
Cc1cccc(Oc2ccc(C=Nn3cnnc3)cc2)c1F
COc1ccc2c(Oc3ccc(F)cc3F)nccc2c1
CCC(=O)N(C)CC(=O)Sc1nc(C)n[nH]1
CC(C)N1CC(=O)c2sc(N)nc2C1(N)C1CC1
COCCNc1nnnn1-c1sc2c(c1C=O)CCCC2
CCOc1c(Cl)ccc2c(C=O)c(C=O)[nH]c12
CC(CNC(=O)CN1CCCC1C#N)Cc1ccccc1
O=CCn1cc([N+](=O)[O-])c(Nc2ccccn2)n1
Cn1ccnc1C(=O)Cc1ccc([N+](=O)[O-])cc1
CCOC(=O)Nc1nc(=O)[nH]c(O)c1C=O
O=c1nc(-c2ccccc2)[nH]c2cc(Cl)ccc12
COCCNC(=O)c1cc2cc(Cl)ccc2oc1=N
Nc1ccc([N+](=O)[O-])cc1N
O=S1(=O)CCCc2nc3cc(Cl)c(Cl)cc3nc21
CCC(CCNc1ccnc2cc(Cl)ccc12)N(C)C
c1nc(N2CCc3nc[nH]c3C2)c2cc[nH]c2n1
Cc1c[nH]c2c(=O)nc(NC(CO)(CO)CO)[nH]c12
CC(C(=O)CN1CCOCC1)=C1Oc2ccc(C)cc2O1
O=Cc1c(O)cc2ccccc2c1Nc1ccc(Br)cc1
C=CC(Oc1ccc(OC)cc1)n1c(C)nc2ccccc21
O=C1Nc2ccccc2C1=Cc1ccc2cccccc1-2
Nc1ccccc1CC(N)C(=O)Sc1nc2ncccc2o1
CC(C)(C)N1OC2CC1c1nc3ccccc3n1C2
C=CCc1ccc2c(c1)OCO2
O=C(CC1Nc2ccccc2NC1=O)NC1CCCCC1
O=C(O)CCN1C(=O)c2ccccc2Sc2ncccc21
CCc1cccc(C)c1N(C(Cl)C=O)C(C)(C)OC
Cc1[nH]c2ccccc2c1C(O)c1ccccc1Cl
O=Cc1c[nH]nc1-c1cccc([N+](=O)[O-])c1
O=Cc1cc(Nc2ccccc2)ccc1CC[N+](=O)[O-]
CC(=O)CC(=C(c1ccccc1)C(C)O)c1ccccc1
OC1CN2CCC1C(=Cc1ccc(Cl)cc1Cl)C2
Cc1ccc2nc(-c3ccc4c(c3)OCCO4)cn2c1
COc1ccc(N)cc1N
CC1(CCOP(=O)(O)O)OCC(C(N)=O)O1
CC(CO)CCCCCCc1ccc(C2CCC(N)C2)cc1
COc1ccc(Nc2cccc(C)c2[N+](=O)[O-])cc1C=O
CC(C)C1CN=C(NC2=NCC(C(C)C)O2)O1
O=c1cc(-c2ccoc2)[nH]c2cc3c(cc12)OCO3
Oc1ccc(Cl)cc1O
N#CC(=NNc1ccccc1F)C(=N)N1CCCCC1
CCC(CC)(OC(=O)NC1C(=O)OC1C)C1CCCCC1
CCN1CC2CNC(=O)C2C1(N)n1cccc1C=O
Nc1ccc(C(C(=O)O)C2(N)CCC(O)CC2)c(F)c1
NC1CCCN2c3cc(Cl)ccc3Oc3ccccc3C12
Oc1ccc2c(c1O)OCC1c3cc4c(cc3OC21)OCO4
CC1=CCC(C)(C)C=CC(O)C2(C)OC2CC1
CNC(=O)OC1=CC2CC1C1COC(=O)C21
O=c1nc[nH]c2c1nc(CO)n2C1OCC(O)C1F
COc1ccc2c3c1OC1C(O)C=CC4C(C2)N(C)CCC341
N#[N+][N-]CCn1cnc2nc[nH]c2c1=O
c1cncc(-c2n[nH]c(-c3ccncc3)n2)c1
Nc1ccnc(N)n1
CCC(O)CN1CCN(c2cccccc2=O)CC1
Nc1cc(N2CCCC2)nc(=O)n1-c1ccccc1
Cc1ccc(ON(C)C(=O)C(C)c2ccc(O)cc2)cc1
O=C1c2cccc(Cl)c2C2(c3ccccc3)SCCN12
CC1(C)C=C(n2ccccc2=O)c2cnccc2O1
COc1cccc(Sc2cccc3nc(N)nc(N)c23)c1
COc1ccc(-c2nnn(CC(I)=C(I)I)n2)cc1
Cc1nn(C)c2c1C(c1cccc(Cl)c1)=NCCN2
O=Cc1nc(Nc2nccs2)cc(O)c1O
O=C(CCCCc1ccn(Cc2ccc(F)cc2)n1)NO
N=C(N)NC(C=O)CC(CCCCCCC=O)NC(=N)N
O=CC(c1ccc(NC2CCCCN2)cc1)C1CCCCC1
COc1ccc(S(=O)(=O)Nc2ccc(F)cc2)cc1
CCOc1ccc(Oc2ncnc(N)c2C(N)=O)cc1
O=P(O)(O)C(Nc1ccc(I)cn1)P(=O)(O)O
Cc1ccc(O)c(NC2(C)CCCCN2CC2CCCCC2)c1
CCc1ccc(CNc2ccc(-c3nc(C)co3)s2)cc1
CCCCc1ccc(-c2nc(C)co2)cc1NC1CCC1
Nc1cc(C(S)(c2ccccc2)c2ccccc2)nc(S)n1
Cc1cc(OC(C)(C)NC(C)C)c(O)cc1OCC1CCC1
O=Cc1ccc(CN2CCOCC2)c(NC2CCCC2)c1
CCOc1ccc(S(=O)(=O)Nc2cc(C)ccn2)cc1
COc1c(C=O)n[nH]c1-c1ccc(Br)cc1
COc1nc(Sc2ccc(C(C)=O)cc2)n(C)c1C=O
CCC(=O)Nc1nc(CC=O)c(Nc2ccccc2)s1
O=CCC(Nc1ccc(OCC(=O)O)cc1)C(=O)O
CCC(C)N(C)C(=O)C1NCCCC1(N)c1cccnc1
Nc1nc(-c2ccccc2)c(N=Nc2cccnc2)s1
Cc1c(Cl)ccc(Nc2ccc(N3CCCC3)cc2)c1F
COc1cccc(NC2=Nc3cccc4cccc2c34)c1
CC1=NN(C(C#N)c2ccccc2C)C(C)(C)C1
CCN(CC)C(=O)C[n+]1ccc(C(N)=O)cc1
O=C1OCC(N2CCCCC2)=C1c1cccc(Cl)c1
CC(C)(C)C1CNC2(CCC(CO)(CO)CC2)O1
CC1=NN=C(S)[SH]1C(=O)CNC(=O)Nc1ccc(C)o1
OCc1ccc(-c2ccccc2)c(-c2ccccc2)c1
Cc1nc(N)sc1Oc1c(F)cc(F)c(C=O)c1F
NC1=NC2(CCCCC2(N)c2ccccc2)NC(N)=N1
Clc1cccc[n+]1CCCCCC[n+]1ccccc1Cl
CCc1ccc(Cl)c(NC(=O)Nc2ccc(F)cc2)c1
O=CCc1ccc(Cc2ccccc2)c(OCC2CO2)c1
CC(=NNC(=S)Nc1ccc(I)cc1)c1ccccn1
OC(Cc1ccc(NC2CCCCC2)cc1)c1ccccc1
O=C(Nc1nc(-c2ccccc2)cs1)C1CCCCC1
CCC(O)(NC(=O)COc1ccccc1)C(F)(F)F
NCC1CC1
Oc1ccc(O)c(O)c1
O=C(c1cn(CCN2CCCCC2)nn1)N1CCCCO1
CCc1ncc(CNC(=O)C2CCN2C(C)=O)s1
Cc1nc(C2CCC(N)(c3nnc(C4CC4)o3)N2)no1
Cc1c(F)cc(Oc2ccc(C=O)[nH]c2=O)cc1F
CCc1cc(N2CCN(C)CC2)ccc1Cc1cc(C)ns1
CCOP(=O)(O)COCOn1cnc2c(=O)nc(N)[nH]c21
CC(=O)C1=C(O)SC(=Cc2ccc(O)cc2)C1=O
Nc1ccc(-c2cc(=O)c3cc(N)ccc3o2)cc1
CCC(=NNC(N)=O)c1ccc(Sc2ccccc2)cc1
Cc1ccc2oc(-c3ccc(N)cc3)cc(=O)c2c1
O=C(O)C1CCc2cc(C3CCCCC3)c(Cl)cc21
Cc1cnc2c(c1)C(=O)c1nccc(Cl)c1C2=O
COc1ccc(Nc2[nH]nc3sc(C=O)cc23)cc1
CCC(=NO)c1ccc(N2CCN(c3nccs3)CC2)cc1
CCC(Nc1cc(C)ccc1C(C)=NNC=O)C(=O)O
COc1cc(C)ccc1N1CCN(c2ccccc2Cl)CC1
COc1cc(C)cc2c1OCc1nc(C=O)cn1-2
COc1ccc2c(c1)C(N1CCNCC1)C(N)(C=O)C2
COc1cc(C)cc(OC)c1OCC1CN=C(N)N=C1N
CN1CCN2c3c(O)cccc3Cc3ccccc3C2C1
COc1ccccc1C(=O)c1csc(-c2ccccc2)n1
Fc1ccc(C=NNc2nc(-c3ccccc3)cs2)cc1
Cc1ccc(Nc2nc(=O)c3c[nH]nc3[nH]2)cc1I
CC(=O)OCOc1cc(-c2cc(=S)ss2)ccc1O
COc1ccc(Sc2ccc3nc(N)nc(N)c3n2)cc1
O=C1NC(=O)C(c2c(Cl)cccc2-n2cccc2)O1
Nc1nc2c(s1)CCc1c-2cnn1-c1ccccc1
CC1=Cc2c(S)ncnc2[SH]1C(=O)CNC1CCCCC1
CC(C)C(=O)c1cn(CC(=O)O)c2ccccc12
NC(=S)Nc1ccccc1OC(N)CSc1ccc(Cl)cc1
Cc1ccc(Sc2nc(=O)c3c[nH]nc3[nH]2)cc1C
C=CCSC1=C(C#N)C(c2ccccc2C)CC(=O)N1
NCc1ccccc1N1CCNCC1
Fc1ccc(NC(=S)Nc2cccc3ccccc23)cc1
Clc1ccc(C2=NCCn3nc4ccccc4c32)cc1
COc1ccccc1Cc1nc(-c2ccc(C)cc2)no1
CC[N+](C)(CC)C(=O)CNc1c(C)cccc1C
CC(=O)Nc1ccc(Sc2ccccc2C(=O)O)cn1
Cn1nnnc1SC(=O)CNc1ccccc1N1CCCCC1
Cc1ccc(Oc2ncnc3c2ncn3CC(=O)O)cc1
ON=C(c1ccccc1)c1ccc2c3c(cccc13)CC2
CCC(C)NC(=O)C1CC(C)N1c1cc(C)c(C)cc1C
COC(O)C=O
Cc1ccc(F)c(NC(=O)Cc2c(F)cnn2C)c1Cl
NCc1cn(O)nc1-c1cccc(-c2ccccc2)c1
CN(c1ccccc1)c1cnc2nc(N)nc(N)c2c1
CC1(C)Cc2c(Br)c(Br)c(Br)c(O)c2O1
CSc1ccc(C=NS(=O)(=O)c2ccccc2)cc1
CN(C)c1ccc(C(=O)NN=Cc2ccccn2)cc1
Cc1ccc(N2CCN(N=Cc3cccnc3)CC2)cc1
CCOc1ccc(C)c(-n2sc(N)c(C=O)c2=S)c1
O=C(Cc1c(Cl)cccc1Cl)NN=Cc1cccnc1
c1cc2nc(C3CCNCC3)nn2cc1NC1CCC1
CNc1nc(C)c(NC(=O)Nc2ccc(OC)cc2C)s1
COc1c(C)ccc2c1-c1cccc3c1C(C2)NCC3
CCCC(CCCCc1ccc(N)cc1)NC(C)(C=O)CO
Cc1ccc(C)c(S(=O)(=O)Nc2onc(C)c2Br)c1
CC(C)(C)c1cc(C(=O)O)cc2c1OCC2(C)C
CN1CCN(c2nc3c(F)cccc3n3cccc23)CC1
Cc1ccc(NC(=O)C=C2CCc3ccc(F)cc32)cc1
CCc1nc2cc(Cl)c(Cl)cc2n1CC1CCCO1
CC(=Nc1nnc(-c2ccccc2C)s1)N1CCOCC1
CCOC1CN(C=O)CCN1c1nc2ccccc2n1CC
Cc1ccc2c(Oc3ccc(CC(=O)O)cc3)cccc2n1
CCNc1ccc2c(n1)Nc1ncccc1C(=O)N2C
CN(C)c1ncc(-c2nc3ccc(O)cc3o2)cn1
Cc1nc(NC2(O)C(=O)c3ccccc3C2=O)cs1
CC(CCCCCCCCN)NC1=CC(=O)c2ccccc2C1=O
CCCc1ccccc1Nc1cccc2c1cc(C=O)n2C
ONC(=NC1CCCCC1)c1ccccc1Oc1ccccc1
CCOc1cc(C=NNC(=N)N)ccc1Oc1ccc(C)cc1
N#Cc1ccc(C=C2CCCN=C2c2cccnc2)cc1
Cc1cccc(OCCSc2cccc3nc(C)[nH]c23)c1
CC(O)CCc1cc(Nc2cccc(O)c2)n2ncnc2n1
CC(C)n1c(C(O)c2ccccc2)nc2ccccc21
COc1ccccc1-c1ccc2ncnc(N(C)C)c2c1
Cc1cccc(Cl)c1Nc1c(C=O)ccc2c1OCO2
CCCC(=O)Nc1nnc(-c2ccc3c(c2)OCO3)s1
CSc1nnc(-c2sc(-c3ccccc3)nc2C)n1C
Cc1cccc(Oc2cccc3c(O)cccc23)c1C=O
CC(=O)CSc1c(C#N)c2c(c3nncn13)CCCC2
Cc1cc(N2C(=O)c3ccccc3C2=O)n(C)n1
Cc1ccc(C(=O)NC(C)C2C3CCC2CC3)cc1
N#Cc1cc(-c2ccc3c(O)cccc3c2)ccc1O
O=C(NN=Cc1ccccc1OC(F)F)NC1CCCCC1
NC(N=O)=NNC=C1C(=O)Nc2ccc(F)cc21
NCCCCCCNc1c2c(nc3cc(Cl)ccc13)CCCC2
CCC1=C(Br)c2nc3ccccn3c2C(=O)C1=O
C=CCC=C(CC)C(C)=Cc1cc(C(=O)O)co1
c1ccc(-c2nc3ccc(-n4cnnc4)cc3o2)cc1
NC(N)=C1C(=O)c2ccccc2C1=O
CCCCCCCCC(=O)NN=C(C)c1ccc(O)cc1O
CC(=O)NN=Cc1sc(Sc2cc(C)ccc2Cl)cc1C
FC(F)(F)c1cccc(C2CN3CCCCC3CO2)c1
CCN(CC)c1c(N(C)C)cc2ccc(C=O)cn12
CCN(CC1CCCO1)C(=O)NC1CCc2nnc(C)n21
[C-]#[N+]c1ccccc1C=Cc1cccc(OC)c1
CCCC(Cl)NC(=O)Nc1ccc(C(C)(C)C)cc1
Cc1c(O)cc(CC(=O)CC(C)O)c(C=O)c1O
Oc1cncc(C#Cc2ccc(F)cc2)c1O
Fc1ccc(-c2c[nH]c(C3COCCN3)n2)cc1
CC(=O)n1c(=O)n(O)c(=O)c2cc(N)ccc21
CC(C1=Cc2ccccc2S1(=O)=O)N(O)C(N)=O
CCCc1nc2ccccc2n1Cc1ccc(C(=O)O)cc1
O=c1ccn(C2COCC2OCP(=O)(O)O)c(=O)[nH]1
CCOc1c(C=O)cccc1N(CC1CCC1)C1CCCN1
[O-][n+]1onc2ccc(C=Cc3ccccc3)cc21
Cc1ccc(NC(=O)N2CCCc3ccccc32)cc1C
OCC1OC(n2nc3ccccc3n2)C(O)C(O)C1O
Cc1ccc2c(=O)c3ccccc3n(CCCN)c2c1C
O=Cc1cnn2ccc(N3CCCc4ccccc43)cc12
Cc1nc(Nc2c(C=O)ccc3c2OCO3)ccc1Br
CCC(N)(C(=O)[SH]1C(S)=Nc2ccccc21)c1ccccc1N
CC1=Nc2c(cccc2[SH]2C(C)=NN=C2S)NC(=O)C1
Cc1cc(Nc2ccc(F)cc2C)n2nc(C)nc2n1
CN1C(=O)C2C=C3CCCCC3=CC2N(C)C1=O
COc1cc(C2NNCc3nc4ccccc4n32)ccc1O
COc1ccc(Cn2cnc3cc4c(cc32)CCC4)cc1C
COC1(c2ccccc2SC)NC(SC)=NC(C)=C1C=O
CC(C)N(c1ccccc1-c1cccc2c1CCCC2)C(C)C
O=C(Nc1ccccc1)Nc1ccc([N+](=O)[O-])cc1O
CCCC(CC)=C(CCCCCCCC[N+](=O)[O-])CCC(=O)O
CN1c2nccc[n+]2CC1(O)c1ccc(Cl)cc1
NCCc1ccccc1N
Cc1cc(Nc2ccc(CC=O)c([N+](=O)[O-])c2)no1
CCC(Nc1cccc(C=O)c1[N+](=O)[O-])c1ccccc1
CCOC(=O)C1(OCC)CN=C(C(C#N)C=O)O1
CN(C)Cc1ccc2cc(C3CC4CCC3C4)ccc2c1
CCc1ccc(NC(=O)Oc2cccc3cccnc23)cc1
Cc1cccc(N2CCc3c(C(C)C)nc4ncnn4c32)c1F
CCCC(=CC(C)=CC(C)=CC(C)=C(CCC)CCC)C(=O)NC(C)O
OC1CCc2ccc(N=CN3CCc4ccccc4C3)cc21
CCc1ccccc1C1=NN(c2ccc(CO)cc2)CC1
O=c1c2cccnc2nc(S)n1-c1cccc(Br)c1
Cc1ccc(NN=CC2=NC3CCCCC3NC2=O)cc1
CC1CC(=O)Nc2cc3nc4ccccc4nc3cc2N1
CC(C)N(C(=O)OC12CCN(CC1)CC2)c1ccccc1
CN(C)c1ccc(C=NNC(=N)N)cc1[N+](=O)[O-]
CS(=O)c1nncn1CC(=O)c1ccc2c(c1)CCC2
CCC(O)COc1ccc(N2CC(COC)OC2=O)cc1
Cc1cc(Cl)cc2c1OC(C)CC2(O)CC(=O)O
CC1(O)CC(CSC#N)OC(c2ccc(Cl)cc2)C1
O=C1c2c(O)cc(O)cc2OC(c2ccccc2)C1O
O=C1C2C3CCC(O3)C2C(=O)N1N1CCOCC1
Cc1ccc(C23COCCC2CSC(N)=N3)c(F)c1
CN(C)C1Cc2ccccc2C(c2cccc(F)c2)C1
CCN1CC2CCC(O2)C1C(=O)Nc1ccccc1
CCN(CC)C1OCC2NC(N)(n3cc(C)cn3)CC21
CC(C)NS(=O)(=O)NC1c2ccccc2CC2CCC1C2
CCC(O)=C1C(C2(C)CC(O)C2)C(O)CC1(C)C
CC(O)C1C(=O)N2C(C(=O)O)=C3SCCC3C12
CCC(Cl)(COC(C)=O)CC1(C)C=CC(=O)CO1
Cc1ccc(Oc2ccc(C[n+]3ccccc3)cc2)cc1
Cc1ccc(C#CC(C)(N2CCCCC2)N2CCSCC2)cc1
Cc1ccc(NCC23CC4CC(CC(C4)C2)C3)cc1
Cc1cc(C)[nH]c(=NNC(=O)c2ccccc2O)n1
Cc1cc(C)cc(OC(=O)CNc2ccc(C=O)cc2)c1
O=c1[nH]c2c(n3ccnc13)C1(CC1)c1ccccc1-2
CCC(C)CN1C(=O)C2=C(C)C=CNC2=NC1N
CCCn1cnc(NC(=O)c2ccc(C(C)(C)C)cc2)n1
CCCCn1cnc(C(Cc2ccc(N)nc2)C(=O)O)c1
CCCCC(Oc1ccc(C=O)cc1OCC)c1ccc(C)s1
COCCC(c1ccccc1Cl)n1c(C=O)c[nH]c1=S
CCCCC(CCC)OP(=O)(O)OCCSC(=S)N1CCCC1
Cc1ccc(NS(=O)(=O)NC(=O)OC(C)(C)C)cc1
CCCCCCCCCCCCC(CC)Nc1ccc(C(=O)OCC)cc1
c1ccc2c(c1)ncc1[nH]c(-c3ccno3)nc12
O=C(NC1CCCCC1)Oc1cccc(-c2ccccc2)c1
CC(NC(=O)C1C(C)(C)C1(C)C)S(=O)(=O)O
Cc1coc(-c2ccc(F)c(NCCN3CCOCC3)c2)n1
Cc1nc(C2CC(c3ccc(O)c(F)c3)=NO2)no1
CCC(C)Oc1ccc(C)cc1NC(=O)Oc1ccc(F)cc1
CSc1c(-c2cccc(C3CC3)n2)c(N)nn1C=O
CCc1ccc(C(=O)OC(=O)CNCC2CCCO2)cc1
CC(C)NS(=O)(=O)NC12CC3CC(CC(C3)C1)C2
CSC(=O)CC(CN(C)C=O)Nc1cccc(C#N)c1
CS(=O)(=O)N1CCCCC1C(=O)N1CCOCC1
O=C1CSC(Nc2ccc(OC(CO)CO)cc2)=N1
O=C(NCCCCc1ccccc1)Nc1ccc(F)cc1F
CC(=O)Nc1cc(C=O)ccc1Nc1nc(C)cs1
Cc1ncccc1C1CCN=C(C2C(=O)COC2=O)N1
O=Cc1ccc(Cl)c(NCCSc2ccccn2)c1Cl
CCOC(=O)c1c(NCC(=O)NC(C)CC)sc(C)c1C
Cc1ccc(SCCN2CCN(c3ccc(C)cc3)CC2)cc1
N#CC(Cc1ccccc1)(Cc1ccccc1)C(=O)NN
CC(C)(Nc1ccc(CC=O)cc1)Nc1ccc(CC=O)cc1
Cc1cc(C)cc(NC(=O)COc2cccc(C)c2)c1
Cc1cc(N)cc(C)c1-c1c(Br)cc(N)cc1Br
CCC(C)NC(=O)C1CCCCN1S(=O)(=O)CC
CCSC(S)=C1C(=O)N(c2ccccc2S)N=C1C
O=S(Nc1ccccc1)c1ccc(-c2ccccc2)cc1
CC1(C)C(CBr)=[N+]([O-])C(C)(C)N1O
O=CCCCCCC(C(C=O)N1CCCCC1)N1CCCCC1
CC1(c2ccc(-c3ccc(C#N)cn3)cc2)COC1
Cc1ccc(N2CCCC(c3ncccc3CO)C2=O)cc1
Cc1ccc(NC(=O)c2ccc(-c3ccccc3)cc2)o1
Cn1nc(-c2cccc(Cl)c2)c(Br)c1C(=O)O
CC(O)c1cocc1N[SH]1C(Br)=CC=C1[SH](=O)=O
Cc1csc(C(C)CN2CCN(CC3CCCO3)CC2)n1
Cc1cc2c(o1)C(=O)c1c[nH]c(=O)cc1C2=O
CCCCc1cc2c([nH]c3ccccc32)c(=O)o1
N=c1sccn1CC(=O)Nc1ccc(SC(F)F)cc1
CCCn1c(=O)cc(N(C)C)c2c(C)cc(C)nc21
CCC(N)(n1cccn1)n1c(C)ccc(C=O)c1=O
CNc1ncc(C(=O)O)c2nc(-c3ccco3)nn12
O=Cc1cccc(Cl)c1NCN1CCC2CCCCC2C1
COc1ccc(-c2nc3c(C)ccc(O)c3[nH]2)cc1
CCCC(ON=C(c1ccccc1)c1cccnc1)C(=O)OCC
NC(=O)c1cc2c(Oc3ccc(Cl)cc3)cncc2s1
CN(C)c1nc(N)c(C(=O)Nc2ccccn2)nc1Cl
Cn1ccc2c(Nc3nc(C(C)(C)C)cs3)cccc21
CCN1CCN(CC2=C(C=O)Cc3ccccc32)CC1
Cc1cccnc1Nc1cc(C(C)C)nc2c(Br)cnn12
CC(=O)C(O)(Cn1cncn1)c1ccc(Cl)cc1Cl
COc1ccc(NC(=O)C(C#N)=C2CC2CO)cc1
Cc1[nH]cnc1-c1nnc(Nc2ccc(F)cc2)s1
CCc1ccc(N)c(ON2C(=N)N=C(N)NC2(C)C)c1
CCCC(N(C)c1ccc(C)cc1)n1c(=O)oc2ccccc21
CCC(Oc1ccc2c(c1)C(=O)NC2=O)c1ccccc1
NC1(C2CCCCC2)CCCCN1c1nc2c(s1)CNCC2
CCN(N=C(c1ccc(F)cc1)c1ccccn1)C(N)=S
C=C(S)CN=C(N)S
CC(O)N1CCC2(CC1)CN(CC1CC1)c1ccccc12
COc1c(C(=O)Nc2nnc(C3CC3)s2)csc1Cl
Cc1ccc(NC(=O)C(O)C(C)(C)c2ccccc2O)cc1
CC(O)Nc1nc(-c2ccccc2)c2cc(Cl)ccc2n1
COc1csc(C(N)=O)c1N
O=Cc1ccc(Nc2sc3c(c2C(=O)O)CCC3)o1
CCc1ccc([N+]2(c3ccc(C)cc3)CCN=C2C)cc1
N#Cc1cn(CC=O)c2cc(NCC3CCCO3)ccc12
CCOc1cc(Cl)cc(N(CCOC)N=C(N)C=O)c1Cl
Nc1cccc2c1cnn2[SH]1C=CC=C1[SH](=O)=O
COC(C)(C)Nc1ncnc2c1cnn2-c1ccc(F)cc1
Cc1c(Cl)ccc2sc(Nc3ccc(C=O)o3)nc12
O=C(C=CNc1ccccc1)c1ccc(Cl)cc1Cl
CC(C)(C)c1nc(-c2ccccc2)nc2c1OCCC2
Cn1n[n+](CC(=O)c2ccccc2)c2ccccc21
CC(C)NC1CCc2c(C(F)(F)F)nn(CC=O)c2C1
O=S(=O)(NCCN1CCOCC1)c1ccc(F)c(Cl)c1
Cc1ccc(-n2nc(C)c3onc(C)c3c2=O)cc1
O=C(O)c1cc2c(-c3cccc(F)c3)cncc2s1
S=c1[nH]nc(C2CCCCC2)n1N=Cc1ccccc1Br
Cc1ccc2oc(=O)c(-c3ccccc3)c(O)c2c1
CCC(C)c1cc(C(O)C(F)(F)F)cc(Br)c1O
Cc1nc(N)c2nnn(C(C3CCOCC3)C3CC3)c2n1
Cc1ccc(N2CCC3(CC2)CC(=O)OC3(C)C)cc1
Cc1ccc(N2CCC(=C(C#N)c3ccccc3)C2)cc1
CN(C)CCNC1=Nc2ccc(Cl)cc2C(C)(C)C1
Cc1cccc(C)c1NC(=S)NNC(=O)c1ccncc1
Cc1nc(-c2ccc(Nc3ccnc(Cl)n3)cc2)sc1C
Cc1cccnc1N1CCC(c2ccnc3nccn23)C1
COc1sc(C)nc1C(=O)N1CCCC1c1ccccc1C
CCCn1c(SCC(=O)NC(C)C)nc2ccccc2c1=O
Cc1cccnc1Nc1csc2ncc(C=O)c(=O)n12
CCc1c(CNC)c2cccc3c2n1-c1ccccc1CC3
Cc1c(CO)n(C2OCC(C#N)C2O)c(=O)[nH]c1=O
C#Cc1ccc2c(c1)C(c1ccccc1)=NCC(=O)N2C
Cc1ccc(C2SCCN2C(=O)COc2ccccc2)cc1C
CC(=O)c1cccc(-c2ccc3ccc(C)nc3c2)c1
Nc1nn(-c2ccc(Br)cc2C=NNC=O)c(=S)s1
O=c1c(-c2ccc(O)cc2)coc2cc(O)c(O)cc12
COc1ccc(C(C)=O)c(OC=Cc2ccccc2Cl)c1
O=C1NC(=O)C2(CCOc3c(Cl)cc(Cl)cc32)O1
O=Cc1ccc2c(Nc3cccc(O)c3)c(O)ccc2c1
CCOCCC1(CN(C)C)c2ccccc2CCc2ccccc21
CCOC(=O)c1ccc(F)c(N)c1N
CCCCc1ccc(Cn2cc(Cl)c(=O)[nH]c2=O)cc1
C=CC(O)(C=O)c1ccc(O)c(OC(=O)OC(C)C)c1
COc1ccc(Cc2cc(OC)c(OC)cc2Br)cc1Br
NS(=O)(=O)c1cnccc1Oc1cccc2cccnc12
Cc1cccc(Nc2ncnc3cc4c(cc23)OCCCO4)c1
CCc1ccc(NCOc2cccc3cc(C=O)oc23)cc1
O=Cc1cc(O)c(On2nnc3ccccc32)c(O)c1
CCOS(=O)(=O)c1cc(N)ccc1Nc1ccccc1O
Cc1nc2cc3ccc(N4CCCCC4)cc3cc2[nH]1
CN1CCN(c2cccc3[nH]c(CC=O)nc23)CC1
CC(O)C1CNC(N)(c2nc3ccccc3s2)CN1C(C)(C)C
CC(C)Cn1c(-c2ccccc2)nc2ccccc2c1=O
Cc1cccc(C(C)Nc2nc3ccccc3n3nnnc23)c1
O=c1nc(N2CCOCC2)cc(O)n1C1CCCCC1
O=C1NC(=S)C(=Cc2c[nH]c3ccccc23)S1
C=CCn1c(SCC#N)nnc1-c1ccc2ncccc2c1
COc1cc(N2CCCCC2)ccc1NC(=O)C1CC1
COc1ccc2cc3sc4ccccc4c3[n+](C)c2c1
Cc1ccc(N(C)C=CC(=O)C=Cc2ccco2)cc1
COc1ccc2c(=O)cc(-c3cccnc3)oc2c1OC
CN1CCOC(N2C(=O)C(=Cc3cccs3)NC2=S)C1
Cc1cn(C2C(C)CC(O)C2CO)c(=O)[nH]c1=O
CN(C)C(C)(C)N1c2ccccc2CC(=O)c2ccccc21
CN1CCN(C2(C)CCC(=O)c3cc(Cl)ccc3O2)CC1
Cc1cc(NN=Cc2cccc(Br)c2)nc2ccccc12
COc1cc(C=NN(C)CO)ccc1O
CCc1nc(C2(N)CNCCc3nc(C)nc(N)c32)c(Cl)s1
Cc1c(C(C)(C)N2CCC(O)CC2)[nH]c2ncccc12
COc1ccc(Cl)cc1NC(=O)CNCc1cccnc1OC
Cc1ccc2[nH]c(=O)c3c(c2c1)NCC(N(C)C)C3
CCC(OC(=O)Oc1ccc([N+](=O)[O-])cc1)C(=O)OC
O=C1c2ccccc2-c2nccc3c2c1nc1ccccc13
O=Cc1cc2c(s1)-c1ccc(Nc3nccs3)cc1OC2
C[N+](C)(C)c1[nH]c(=S)[nH]c1CCC(=O)O
CCc1ccc(NC(=O)Nc2cccc(Cl)c2Cl)cc1
CCCCc1nc2ccccc2n1Cc1cc(C)c(O)c(C)c1
Cc1ccccc1Nc1nc(Nc2ccccc2C)c2ccsc2n1
COc1ccc2c(c1)C13CCN(C)C(C2)C1CCC(=O)C3
Fc1ccc(Nc2nc3cc(Cl)ccc3[nH]2)cc1Cl
Cc1cc(-c2nc3c(N4CCCCC4)cccc3s2)ccc1O
CN(C)CCCn1ccc2c1C(=O)c1ccncc1C2=O
CC(O)Nc1cccc2c1nc(CCC=O)n2-c1ccccc1
O=C1NN=C(c2ccccc2)NC1=Cc1ccccc1Cl
COc1ccc2c3nc4ccccc4nc3n(CC=O)c2c1
Cc1ccc(C=CC(=O)c2ccc3ccccc3c2)cc1
O=c1c2ccccc2nnn1-c1ccc2ccccc2c1
CNC(=O)C(=NOC)c1cccc(Oc2ccccc2C)c1C
Nc1cccc2c1S(=O)(=O)NC2=O
COc1ccc(C=NNc2cnc3ccccc3n2)c(O)c1
O=C(C=Cc1ccc(O)cc1)c1ccc2occc2c1O
COc1ccccc1NC=C1C(=O)OC(C)(C)OC1=O
O=c1[nH]c2c(n3ccnc13)Cc1c(Br)cccc1-2
CN(C)c1ccccc1Cc1n[nH]c(=O)c2ccccc12
CC(C)N1CC2CC2(c2ccc(Cl)c(Cl)c2)C1
O=C(C=Cc1ccccc1)Nc1cc2ccccc2oc1=O
O=[N+]([O-])c1ccccc1-c1nnc(-c2ccncc2)o1
CCCC(CC)NS(=O)(=O)c1cc([N+](=O)[O-])ccc1N
CCOc1nc2c([N+](=O)[O-])c(O)c(F)cc2[nH]c1=O
Cc1ccc(Nc2c([N+](=O)[O-])ccc(C=O)c2Cl)o1
CCc1nnc(S)nc1CC(S)c1ccc([N+](=O)[O-])cc1
O=c1[nH]nc(-c2ccccc2)n1N=Cc1ccccc1Cl
CCOc1ccc(Nc2nc(Cl)ccc2[N+](=O)[O-])cc1
O=C(NO)c1ccc2cncn2c1Nc1ccc(I)cc1F
CCc1cc2c(cc1O)CC(=Cc1ccc(C(C)=O)cc1)O2
COc1cccc(CNc2nc3ccccc3n2C(C)C)c1O
CCCc1nc2ccc(C)cn2c1Cc1ccc(OC)cc1C
O=C(C=Cc1ccccc1O)c1nc2ccccc2[nH]1
O=C(O)c1cc2sc(Nc3ccccc3Cl)nc2cc1O
Cn1ccnc1C1(CO)COC(c2ccc(Cl)cc2Cl)O1
CN(CCCC(=O)O)CC(C=O)N1CCCC1C(=O)O
CCc1cc2cc(N(c3ncccn3)C3CCC(C)N3)ccc2o1
O=[N+]([O-])c1ccc2c(c1)C=CC2=Cc1ccccc1
O=[N+]([O-])c1ccccc1C=NNC(=S)NC1CCCCC1
NC1(c2ccsc2)C2CCC(CN1c1ncccn1)NC2
CC(C)(C)NC(C)(C)Oc1ccc(O)c2cccc(O)c12
O=c1c(C(F)(F)F)ccc2n1CC1CNCC2C1
Cc1ccc(O)c(-c2cc(O)cc3c2C(O)C(O)CO3)c1
CC1CN(C)C(C)CC1=NOc1ccccc1[N+](=O)[O-]
O=c1[nH]c(=O)n(C2SCC(O)C2CO)cc1C=CCl
COC(=O)COc1ccc(C2CC3CCC(C2)N3C)cc1
O=C1C2C3C=CC(O3)C2C(=O)N1c1ccccc1
CN(C)C1Cc2ccccc2C(c2ccc(Cl)cc2)C1
CC(=O)SC1=C(C)CCC2C1Cc1occc1C2(C)C
CCc1ccc2c(c1)OC(N(C)C1CCC(N3CCCC3)CC1)O2
Clc1ccc2c(c1)CC1CC(c3ccc(Br)s3)N2O1
Cc1noc(C2CCC3C(CCN3c3ncccn3)O2)n1
O=C(O)C(O)C(O)C(O)C(O)COP(=O)(O)O
CCc1cn(C2OCC(O)C2CO)c(=O)[nH]c1=O
COCCNC(=O)C12CCOC1CNCC2(N)c1nccs1
COc1ccc2c(c1)C(c1ccc(N)cc1)C1CCCNC21
CC1OC(n2cc(I)c3c(Cl)ncnc32)C(O)C1O
COC(=O)c1cc2c(cc1O)C1CCC3CCC1N3C2
CC=C1NC(C(=O)O)CC1CC(NC(C)=O)C(C)O
CC12CCC(O)CC1CCC1C3CC(=O)CC3CCC12
Cc1cc(Cc2cccc(C#N)c2)n(O)c(=O)c1
COc1c(C)[nH]c(SC(=O)CN2CCOCC2)nc1=O
CC(c1cn(CCCc2c[nH]cn2)nn1)C1CCCCC1
CCn1c(C)nn(C(N)(C=O)c2ccc(OC)cc2)c1=S
Cn1c(NC(=O)C2CCCO2)cc(=O)n(C)c1=O
Cc1ccc(C(=O)NN)c(Sc2nnc(O)[nH]c2=O)c1
COc1nn(C(N)(C=O)c2cccc(N)c2)c(=O)o1
CC(C)NC(=O)N(C(C)C)S(=O)(=O)c1ccc(Cl)cc1
O=CCc1ccc(Cl)c(NS(=O)(=O)C(F)(F)F)c1
CC(N1CCCCCC1)C(O)(P(=O)(O)O)P(=O)(O)O
CCc1ccc(N2CCC3(CCc4ccccc4O3)CC2)cc1
CCCCCCCCCCCCS(=O)(=O)CC(=O)C(F)(F)F
Cc1cc(Cl)ccc1N1CCN(c2c(C)cccc2Cl)C1
CCCCCCc1nc(-c2ccc(CC(C)C)cc2)c[nH]1
CC(=O)Nc1cc(-n2cccn2)nc(-c2ccco2)n1
Cc1cc(O)cc2cc3c(c(O)c12)C(=O)CCC3O
Cc1ccc(Oc2ccc(NC(=O)NC(Cl)C=O)cc2)cc1
Nc1cccc(N(C(=O)NC(Cl)CC=O)C(Br)C=O)c1
COc1ccc(N2CCCC(C)C2)c(-c2nc(C)co2)c1
Cc1cc(OC(=O)C2(N)CCNCCN2C)ccc1Cl
Cc1cc(C)cc(-c2cc3occ(C)c3c(=O)o2)c1
CCCCC#CCCCCCC[n+]1cccc(C2CCCN2C)c1
CN(NS(C)(=O)=O)S(=O)(=O)c1ccc(Cl)cc1
OCCCCCO
Cc1ccc(N2CC(=O)C(c3ccccc3)C2=N)cc1
Cn1ccnc1SC(=O)CNc1cccc(C(F)(F)F)c1
Cc1ccc(SC(=O)CN2CCCCC2C(N)=O)cc1
CC(=O)N(n1cnnc1)S(=O)(=O)c1ccc(N)cc1
CS(=O)(=O)N1CCN(c2ccc(CC=O)cc2)CC1
CCOc1ccc(S(=O)(=O)N(C)C2CCCCC2)cc1
COC(=O)N1CCC2(CCCN(c3cnc(C)s3)C2)CC1
Cc1ccc(NCC(=O)Oc2cc(CC=O)ccc2Cl)o1
O=Cc1c(F)ccc(OC(=O)CNC2CCCCC2)c1Cl
COC(=O)C[SH]=c1sc(S)nn1-c1ccc(F)cc1
Cc1ccc(C)c(N2C(=S)NCNC2(N)c2ccco2)c1
O=C(O)CCc1ccc(-c2ccccc2)n1Cc1ccco1
Cc1cccc(C(=O)N2CCCCC2CCN2CCCCC2)c1
Cc1csc(C[SH]2C(S)=NN=C2Nc2cccc(C)c2C)n1
Cc1ccc(C2CC(=O)N(c3cc(C)on3)C2=O)cc1
CC(C)c1ccc(NC2CC(=O)NN=C2C=O)cc1
O=S(=O)(c1ccc(N2CCCC2)cc1)C(F)(F)F
O=C(CSc1ccc(-c2ccco2)nn1)N1CCCCCC1
COc1c(C=O)cccc1S(=O)(=O)N1CCOCC1
Cc1nc(-c2ccc(Cl)c(N3CCC(C)CC3)c2)no1
O=CC1=COCC(OC(=O)CNc2c(F)cccc2F)O1
O=Cc1ccc(Cl)c(Cl)c1Nc1cccc(Cl)c1
CCCn1cncc1NC(=O)c1ccc(C(C)(C)C)cc1
CCC(CC)(Nc1nc(-c2cccs2)cs1)NS(C)(=O)=O
CC(=NNC(=O)CC#N)c1c(O)cc(C)oc1=O
Brc1ccc(C[P+]2(c3ccccc3)CCCCC2)cc1
O=C(O)Cn1c[n+](NC(=O)Cc2ccccc2)cn1
Cc1cccc(OCN(O)C(=O)CCC2=CCNC2=O)c1
OC(C1=NCCN1)(c1ccc(Cl)cc1)c1ccccn1
Cc1ccc(C)n1-c1[nH]nc(N2CCCC2)c1C#N
CCCCCCCCCC(CC)Oc1c(C=O)ccc(OC)c1OC
CCCCC(CCCCCCC(O)CC)Oc1ccc(C(=O)O)cc1
CCC(C)CNS(=O)(=O)c1ccc(CCC(C)C)cc1
CC(NC(C)(C)Oc1ccc(F)cc1)C(=O)Sc1nncn1C
O=C(COC1CCCCC1)Nc1ccn(Cc2ccccn2)n1
CCC(C)C1(N)CCCC(c2cn(C3CCNCC3)nn2)C1
COC(=O)CNC(=O)C1CCCCN1S(C)(=O)=O
O=Cc1cocc1NCCOc1ccc(C(F)(F)F)cn1
CS(=O)(=O)N1CCCCC12CCN(c1nncs1)CC2
COc1c(C)cnc(C)c1CN(C)c1cccc(C=O)n1
CC(C(N)c1ccc(Cl)s1)n1ccnc1C1CCNCC1
Cc1cocc1N(C)COc1cccn(CC=O)c1=O
COCC1(N)CN(c2cc(C=O)ccn2)CCC12COCCN2
Oc1c(F)ccc(Cl)c1O
Cc1onc(-c2ccc(Oc3cccc(C#N)n3)cc2)c1C
C=CCN1C(=O)C(=NNc2ccccc2)c2ccccc21
CCNC(=O)N1CCN(C2CCCc3ccc(OC)cc32)CC1
CCCCC(CCCCCC(C)(C)C=O)Nc1c(C)cccc1OC
CC(C)CC#Cc1cccc(NCc2ccccc2C=O)n1
CC(=O)Oc1c(C=O)cccc1OCN1C(=O)CCC1=O
CCCC(=O)Nc1[nH]c2c(Br)cc(OC)cc2c1CC
Nc1nc(=O)c2ncn(C3CCCc4ccccc43)c2[nH]1
Nc1ccnc(C(=O)Nc2nccs2)c1N
Cc1ccc(NC2(c3cc4ccccc4s3)CCCCC2)cc1
O=C(CC(O)(CCN1CCCCC1)c1ccccc1)c1ccccc1O
CCC(=O)n1nc(N)c2cc(-c3ccccc3)cnc21
CCCC(CCC)Oc1cc(O)cc2oc3ccccc3c(=O)c12
Nc1nc(Nc2ccc(F)cc2)sc1C(=O)c1ccccc1
CC(=O)NC12CCCC(CCC1)N2c1cc(C)ccc1C
COc1ccc(-c2cc(=S)c3ccc(OC)cc3o2)cc1
CC(Oc1cccc(C=O)c1CCc1ccccc1)C(N)=O
CCOC(=O)c1sc(NC(=O)CCc2ccccc2)nc1C
CSc1nc(-c2ccco2)nn1C(=O)CCc1ccccc1
COc1ccccc1NC(=S)NNC(=O)c1ccc(O)cc1
Cc1cccc(C(S)Oc2ccccc2-c2ccc(S)nn2)c1
CC1CCCCN1c1nc(-c2ccncc2)nc2ccccc12
CC(=O)c1ccc(C=C(O)c2ccc(C)cc2)cc1O
CCOC(=O)N1CCN(C(Cl)C=Cc2ccccc2)CC1
Cc1ccc(C(=O)NC(=O)C(C)Nc2ccccc2C)cc1
CCc1ccccc1NC(=S)N1CCN(c2ccccn2)CC1
COc1c(-c2cc(C=O)no2)cccc1N1CCCCC1C
C=CCC1(C)C(=O)N(c2ccccc2)c2ccccc21
O=C(CCCn1c(=O)oc2ccccc21)Nc1ccccc1
CC(=O)Nc1sc(-c2ccccc2)nc1-c1ccccc1
CCc1ccc(OC(=O)CON=C(N)c2ccncc2)cc1
CCN(CC)C1=NC(=[N+](CC)CC)c2ccccc21
O=C(O)Cn1nc(-c2ccccc2)cc1-c1ccccc1
CCOc1cc(C)cc(NC(C)O)c1OC(=O)CNC(C)(C)C
COc1ccc(CC(=N)NOc2ccc(C=O)o2)cc1OC
COc1cc(C=O)cc(OC)c1OCOCCN1CCOCC1
COC(C)(C)NC(=O)C(C)N1N=C(c2ccccc2)CCC1=O
c1coc(-c2cc3nc(NC4CCCCC4)ccn3n2)c1
CCn1c2c(c3ccccc31)CC(OCCN1CCCCC1)CC2
O=Cc1ccc(Br)c(NCC(=O)OC2CCC(=O)O2)c1
Nc1nc(-c2n[nH]c(=S)n2-c2ccc(Cl)cc2)cs1
COc1ccc(C=CC(=O)Nc2ccc(C(C)O)cc2)cc1
COc1cc(OC)c(C(O)(C=O)Cc2ccccc2O)cc1C
N#Cc1ccc(-n2nc(Oc3ccccc3)oc2=O)cc1
CC(=O)c1ccc(O)c(NS(C)(=O)=O)c1NC1CC1
CC(=O)N1CCCC2(CCN(c3ccccc3)C2=O)C1
Cc1nn(C)c2ncc(NC(=O)N3CCCCCC3)cc12
CC(N)(CO)Cn1cnc(-c2ccccc2)c1C1CCCNC1
CNC(=O)COc1ccc(C)cc1Nc1c(F)ccc(C)c1F
CCn1cc(Nc2cc(-c3nn(C)cc3C)ccn2)c(OC)n1
Cc1csc(N2CCNCCC2(N)c2ccoc2C=O)n1
Fc1ccccc1NC(=S)Nc1cccc(C(F)(F)F)c1
CCn1cc(C(=O)O)c(=O)c2ccc(C=NO)nc21
CCSc1nc2ccc(C)cc2c(=O)n1Cc1ccccc1
COc1ccc(CNn2c(C)nc3ccccc3c2=O)cc1
Cc1ccc(Cl)c2[nH]c(-c3ccccc3)cc(=O)c12
CN(c1ccc(Cl)cc1)c1nc(=O)c2sccc2s1
Cc1cccc(C)c1NCC1(C)NC(C)(C)C=C1C=O
COc1cc2cc(C=O)oc2cc1NC(C)CCCCC(=O)NO
COc1ccc(-n2nnc3c(C(N)=O)ncn3c2=O)cc1
CC12CCC3C(C(=O)C=C4CCCCC43C)C1CCC2=O
Oc1ccc(-n2c(-c3cccs3)nc3ccccc32)cc1
Cn1nc(-c2ccc(Cl)cc2)sc1=NC1CCCCCCC1
COc1cc(N2CCCCC2)ccc1C(=O)c1cnc(N)nc1N
O=Cc1cccc(Nc2cc(C(F)(F)F)ccc2Cl)c1O
N=c1c2ccccc2nnn1-c1ccc(C(F)(F)F)cc1
ON=C(c1cccnc1Oc1ccc(F)cc1)N1CCC=N1
CN=C(NO)c1ccc(C2CCCCC2)nc1OCC(C)(C)C
CC1=CC2Cc3nc4oc(C)c(C)c4c(N)c3C(C1)C2
Clc1cnc2nc(N3CCCCC3)sc2c1N1CCCCC1
O=CCC(O)Nc1csc2c1C(=O)c1ccccc1C2=O
COc1ccc2cc(-c3ccc(C(N)=O)cn3)oc2c1
Cc1ccc2cc(C(C(C)N(C)C)n3ncnn3)ccc2c1
CNC1=Nc2ncccc2C(c2ccco2)=NC1c1ccco1
CCN1CC(=O)OC(C(=O)CNc2cc(Cl)ccc2C)C1
CC1=Nc2cc(C(=O)O)ccc2Sc2ccc(C)cc21
COc1cc(Cl)ccc1S(=O)(=O)n1nc(C)cc1C
Nc1nc(-c2ccc3c(c2)OCCO3)c(CC(=O)O)s1
NC(=O)C1CCCCN1c1ccn2nc(C=O)cc2c1
Cc1cccc(C(=O)Oc2ccc3ccc(O)cc3c2)c1
CCOC(O)C=O
Cc1noc(C2(N)CC2)c1-c1ccc2ncnc(N)c2c1
Fc1ccc(C2=Nc3ncnn3C(c3ccco3)C2)cc1
CC12CN3CC(C)(CN(C1)C3c1ccncc1)C2=O
Cc1ccccc1Cn1c2ccccc2c2cn[nH]c(=O)c21
O=C(NC1CC1)c1ccc2nc(N3CCCCC3)sc2c1
COc1cc(C=[N+]([O-])Cc2ccccc2)ccc1O
CC
CC1Oc2c(NC3CCCCC3)cccc2N(CC=O)C1=O
CCc1oc2ccc(O)cc2c1C(=O)c1ccc(O)cc1
Nc1cccc(OC(N)(C=O)n2sc3ccccc3c2=O)c1
Cn1cc(C(=O)O)c(-c2ccc3c(c2)OCCCO3)n1
COCCNc1nc(Nc2ccc(C#N)cc2)c2sccc2n1
Nc1nc[nH]c2c(C3OC(CO)C(O)C3O)cnc1-2
O=CNNC(=O)c1cccc(C2CC2c2ccccc2)c1F
CC1(C)CC23C4COC(=O)C2CCC1C3CC4=O
Cc1cc(C)cc(NC(=O)C2COc3ccccc3O2)c1
CCc1cc(O)c(Oc2ccc(C(=O)O)cc2F)cc1F
Cc1ccc(NN=C2C(=O)Nc3ccc(F)cc32)cc1
CC1CN(C(=O)C2CCCCCCC2)CCN1c1ccccn1
CCCC(O)NC(=O)NC12CC3CC(CC(C3)C1)C2
CCCC(C)=NNc1nc(-c2ccc(OC)cc2OC)cs1
CSc1cccc(NC(=O)Nc2sc3ccccc3c2Cl)c1
CON=C(c1ccccc1C)c1nocc1Oc1ccccc1Br
CCc1ccc(F)c(OC(=O)C=Cc2ccc(O)c(O)c2)c1
CCOc1cc2nnnc(Nc3cccc(Cl)c3)c2cc1OC
CC(C)Oc1ccccc1-c1nc(=O)c(C(=O)O)c[nH]1
CC(NC(=O)CSc1ccccc1)c1nc2ccccc2[nH]1
Oc1ccc(Cl)cc1O
COc1ccc(Oc2cn(CC(C)O)c(=O)[nH]c2=O)cc1
O=C(O)CCCc1ccc2c(c1)C(=O)c1ccccc1CO2
Cc1cccnc1CNC1(C)C(O)C(=O)NCC1(N)C1CCC1
O=C1C(Nc2ccc3nccnc3n2)CCN1c1ccccc1
Cn1ccc(C2CCCN2C2Cc3cc(CC=O)ccc3O2)n1
Cc1cc2c(c(NC(C)S(=O)(=O)N3CCOCC3)c1)OCC2
COc1c(C)ccc(N2CC3(CCNCC3)CCC2=O)c1OC
CCCCC(CC(=O)NO)NC(=O)c1ccc(N(C)C)cc1
CC(=NNC(=S)N1CCCCCC1)c1nccc2ccccc12
CC(=O)c1cc2cc(C=O)c3ccccc3c2oc1=O
NNC(=O)c1ccc(-c2cccc([N+](=O)[O-])c2)o1
CC1CCN(c2ccc([N+](=O)[O-])c(S)c2)CC1(S)CO
CC(C=CC(=O)O)=C(C)COc1cccc2c1CCCC2
CC(C)CC(CCCCCC=O)N(C)C(=O)CCC(=O)O
Oc1ccccc1-c1nc2cc(C(F)(F)F)ccc2[nH]1
O=C(C=CN(O)Cc1ccccc1)c1ccc2ccccc2c1
CSc1cccc2[nH]c(-c3cnc4ccccc4n3)nc12
CC1(N)CC1c1ccc(C(=O)N2CCc3ccccc32)cc1
NC1(c2cnn3ccccc23)CNCCN1c1cccc(F)n1
CC(C)(NC(=O)C(C#N)C1CC1)Oc1cc(F)ccc1F
CC1CCCCC1=NNc1nc(-c2ccc(F)cc2F)cs1
CCc1cc(OC)c(OC)cc1N(C)C(C)c1ccc2c(c1)OCO2
O=c1cc(-c2ccc3c(c2)OCO3)oc2cc(O)ccc12
CC(O)c1cc2c(o1)C(=O)c1c(O)cccc1C2=O
COc1ccccc1C(C)Nc1c(C=O)ccc2[nH]cnc12
N#CCCn1cc(C(=O)O)c(-c2cc3ccccc3o2)n1
CC12CCNC1CCC1C2CC(N)(CO)C2(C)C(O)CCC12
CCc1nc(Nc2ccccc2OC)c2oc3ccccc3c2n1
COc1ccc(N(CC2CC2)c2nc(N)nc3ccsc23)cc1C
Nc1c(Br)cc(C=Cc2ccnc3ccccc23)cc1Br
Cc1ccc2c(c1)OC(=C(C(=O)O)C(C)C(=O)O)O2
COc1cc2c(c(OC)c1)C(=O)OC(C)CCCCC=CC2
COc1cc2c(cc1OC)C1CC(c3ccccc3)CCN1CC2
O=c1[nH]c2c(N3CCNCC3)cccc2n1Cc1ccccc1
CCc1cc(OC)c(OC)cc1Nc1c([N+](=O)[O-])ncn1C
CNC(=O)CCC1(C)CNC(=O)C1(N)c1ccccc1
O=c1[nH][nH]c2c1CCN(c1cc(Cl)cc(Cl)c1)C2
COc1ccc(NN=C(C#N)C(=N)N2CCCCC2)cc1
O=c1c2ccccc2[nH]n1Cc1c[nH]c2ccccc12
Cc1nnn(CC(=O)NC2CCC(=O)O2)c1C1CCCCC1
CCCCCCC(=O)n1nc(C)c2c1CC1C2C1(C)C
CC(N)Cc1c2ccoc2c(C(F)(F)F)c2ccoc12
O=Cc1c(CNC2CCCc3ccccc32)nc2ccccn12
Cc1ccc2c(c1NC(=O)c1ccc3c(c1)OCCO3)OCO2
O=C(CSc1nnc2ccccn12)Nc1ccc2c(c1)OCO2
CC(C)=CCOc1ccccc1C=C1Oc2ccccc2C1=O
CC(N)(c1ccccc1)C1CNCCC1(C)c1cccc(N)c1
CCc1ccc(N)cc1N
CC(N)(c1ccc2nc(-c3ccoc3)ccc2c1)C1CCCN1
O=C(Nc1ccc([N+](=O)[O-])cn1)C1C2CCC1CC2
O=[N+]([O-])c1ccccc1Oc1ccc(Cl)c2cccnc12
CN1CCC(COc2cncc(-c3cc4ccccc4n3C)c2)C1
O=[N+]([O-])c1ccc(C2=NCC(CN3CCCC3)O2)cc1
Cc1ccc(OC23CCC(C)(CC2C(C)C)O3)cc1C
C=CC1(N)C2Cc3ccc(O)c4c3C1(CCN2)C(C(C)C)O4
CCC(CCCCCC=O)N(C)C12CC3C(CCN3C1)O2
COc1cc2c(cc1OCC(C)(C)C)C1CC(=O)CCN1CC2
Cc1csc(COC2CNC3C2COC3(N)c2ccsc2)n1
Cc1nn(-c2ccc(N3CC(O)C(O)C3CO)cc2)nc1C
C=C1C(O)COC1n1c(CO)c(F)c(=O)[nH]c1=O
O=C(O)c1c(I)c(=O)[nH]c(=O)n1C1CC(O)CO1
Cc1csc(CN2CCC3CC(c4ccncn4)OC3C2)n1
NC1CCC(c2nc3cc([N+](=O)[O-])ccc3[nH]2)C1
CC1(F)OC(n2cc(F)c(=O)[nH]c2=O)C(O)C1O
CC(O)C(O)CC1=C2CCCCC(C)C2CC1=O
Nc1cc(-c2cc(C3CC4CCC3N4)cnc2F)ccn1
C=C1C(=O)OC2C1CCC1(C)C=CC(=O)C(C)C21
N#CCc1ccc(OC2(O)C(O)COC(CO)C2O)cc1
CC12CCC3C(CCC4CC(=NO)CCC43C)C1CCC2O
CC1Cc2c(sc3[nH]c(SC(C)C)nc(=S)c23)CO1
Cc1coc(-c2ccc(N3CCCC3c3ccn(C)n3)s2)n1
c1cncc(-c2ccnn2CN2CCC3(CC2)OCCO3)c1
COc1cc2nc(=O)[nH]c(C(F)(F)F)c2cc1OC
Nc1cc(=O)nc(SC(=O)CNc2cccnc2Cl)[nH]1
NC1(CCCc2ccccc2)CCCNC1c1cc(CO)ccc1F
CCCc1ccc(Oc2ccc(C)cc2)cc1NCCCc1ccccc1
Cc1ccc(C(=O)Nc2cncc(Oc3cncnc3)n2)s1
Cc1cnn(C(=O)Cc2ccc(-c3ccccc3)cc2)c1
Cc1ccc(Cl)c(NC(CC=O)CCCC(=O)c2ncco2)c1
O=C(CCCc1ccccc1C(=O)N1CCCC1)C1=CCCC1
CC(C)(C)OC(=O)N1CC=C(C#Cc2ccccn2)CC1
Cc1c(O)ccc2c1oc(=O)c1c(C)c(O)ccc12
NC1(C2=CCCCCCC2)CCNC(NC(=O)Nc2ccsc2)C1
CCC(C)NC(=O)OCC1OC(n2ccc(N)nc2=O)CS1
Cc1cccc(Nc2cc(C=O)cc(-c3ccccc3)c2)n1
Cn1c(Nc2cccnc2)nnc1Sc1ccc(N)c(C=O)c1
CC(C)C(N)C(CCc1cc(N)nc(N)n1)C(N)c1ccccc1
CC(=O)Nc1cc(CC(O)(C=C(C)C)C(=O)O)ccc1O
O=C1C=Cc2occ(C(=O)c3ccccc3)c2C1=O
Cc1ccnc(NC(C)CCc2ccc(-c3nc(C)co3)cc2)c1
CCc1ccc(OP(=O)(O)C(N)CCc2ccccc2)cc1
Cc1ccc(C2=NNC(=O)C(N)(N3CCOCC3)C2)cc1
O=CCCC(CC(S)CCS)Nc1cccc(C(F)(F)F)c1
Cc1ccc(OC(=O)C(C)OC(=O)C(C)NC2CC2)cc1
O=Cc1ccc(NC(=S)N2CCCCC2c2cccnc2)cc1
CS(=O)(=O)N(C(=O)CN1CCOCC1)c1ccccc1
COc1cccc(-c2noc(-c3ccc(Cl)nc3)n2)c1
c1ccc(C2=NCCc3c2[nH]c2ccccc32)cc1
O=C(CC12CC3CC(CC(C3)C1)C2)Nc1cccnc1
CSC1=NCCN1c1ccccc1-c1ccc(CC=O)cc1
COc1cccc(NC2=NC(N)=NC3(CCCCC3)N2)c1
CCCC(=O)N(c1cc(C)c(N)cn1)c1ccc(C=O)o1
Cc1ccc2ccc3cccc4cc(N5CCOCC5)c1c2c34
CCN(c1ncnc2onc(-c3ccc(F)cc3)c12)C(C)O
Cc1c(-c2ccc(N3CCOCC3)cc2)sc(N)c1C=O
O=S(=O)(NC(=S)c1ccccc1)c1ccc(Cl)cc1
Cc1ccc(NC(=O)CSc2ccc(-c3ccccc3)nn2)o1
CCc1ccc(OCN[SH]2C(Br)=CC=C2[SH](=O)=O)cc1
Cc1nc(Nc2ccc(Cl)cc2)cc(-c2ccccc2)n1
CCC1=CC(NC(=O)C(=O)Nc2cc(C)ccc2C)CCC1
Cc1nc(CCC(C)CN(CC2CCC2)CC2CCCO2)no1
CCOC(=O)c1sc(C)c(C=O)c1N(C)C1CCCCC1
S=C(c1ccc(-c2ccc(Br)cc2)o1)N1CCOCC1
COCCNc1oc(C)nc1C(=O)N1CCN(C(C)C)CC1
Cc1cccc(OC(=O)CNCCNc2ncccc2C=O)c1
COc1ccc(N)c2c1C(=O)CC2N
CC(C)(c1ccc(OC#N)cc1)c1ccc(OC#N)cc1
CCC(CCCCCCCCCCC=O)NC(C)(O)c1cccc(C)c1
COc1ccc(-c2cc(-c3ccc(Cl)cc3)no2)cc1
COCc1n[nH]c2c1C(c1ccc(C)cc1)NC2=O
CCc1nncn1CNC(=O)NC(=O)C(C)OC(C)(C)C
CN(c1nc(Cn2cc(Br)ccc2=O)cs1)C1CC1
Cc1cc(C)n(-c2ccc(N3CCC(O)CC3)nc2)n1
Cc1noc(C(C)C)c1N(C)C(=O)CN1CCCCC1=O
Cn1cccc(NC(=O)COc2ccc(Br)cc2)c1=O
O=C1CCCN1CC1CCN(C(=O)Nc2cccc(F)c2)CC1
CCC(Nc1ccccc1S(=O)(=O)CCC=O)n1cccn1
COc1ccc(CN(C)C2(c3nccc(C)n3)CCCO2)cc1
Cc1c2c(C(S)C(=O)O)cc(S)nc2nn1CC(F)F
NC1(C2CC2)CN(C(=O)C2CCCCC2)CCC12CCCN2
CCC(CC)N(c1cc(=O)oc2c(C)c(O)ccc12)C(CC)CC
CSc1nc2n(C)c3ccc(Cl)cc3cc-2c(=O)n1
CC(O)(CCOc1ccccc1)n1c(=O)cc(O)c2ccccc21
O=C(c1ccccc1)c1cc2cccc(O)c2oc1=O
O=c1cc(N2CCCCC2)c2ccc3ccccc3c2o1
COc1ccccc1Cc1cc(C=O)c(C)[nH]c1=O
NCCCCCN
CCN(CCN(C)C)c1cc(-c2ccccc2)nc2ccccc12
CC1=C(C)C(=O)C2=C(C#CCCCC(O)C#C2)C1=O
Nc1c(C(=O)CCC(=O)O)cccc1C(=O)c1ccccc1
N#Cc1sc(NC(=O)Nc2ccc(Cl)c(Cl)c2)nc1Cl
C#Cc1c(Sc2ccc(OCC)cc2)n(CO)c(=O)[nH]c1=O
CCC(CC)SC(C)C#Cc1c(C)cccc1C1OC(O)=C(O)C1=O
COCn1c(C(N)=O)c(O)c2cc(OC(C)(C)O)ccc21
O=c1[nH]oc(C2CCNCC2)c1CCc1ccc2ccccc2c1
Cc1cc(-c2csc(N=C(N)N)n2)[nH]c1CN(C)C
Cc1ccc2c(-c3csc(N=C(N)N)n3)c[nH]c2c1
O=[SH](=O)c1ccc2c(c1)C1CC2CN(S)C1
CCCc1ccc(Oc2ccc(C)cc2CC(=O)O)c(Cl)c1
CCCC(CCN1CCSCC1)Nc1cc(OC)cc2c(C)ccnc12
CC(=O)NCCN=C(N)Nc1nc(-c2ccc(C)o2)cs1
COc1cc(NC2CCCCN2c2ccc(C)cc2)ccc1CC=O
COc1ccc(-n2sc3c(=O)[nH]c(O)nc3c2=O)cc1
Nc1nc(=O)c2nc(CO)n(C3SCC(O)C3O)c2[nH]1
Cc1nc(N2C(=O)CSC2c2c(Cl)cccc2Cl)sc1C
CCCCC(=O)Oc1ccc(-c2cc(O)nc3ccccc23)cc1
COc1ccc(CNc2ncnc3c2ncn3C2CCCO2)cc1
CN1C=C(N=Nc2ccc(F)c(C(F)(F)F)c2)CCC1
O=C1Nc2c(Cl)c3ccccc3c3c(O)c(O)cc1c23
CCC(Nc1cc(OC)cc2c(C)ccnc12)C(CC)N(CC)C(C)O
CC1NCC(N)(c2cccnc2)n2c(Cn3cccn3)cnc21
CC=C(I)N1CCN(CCOC(c2ccccc2)c2ccccc2)CC1
C=CC(=O)N(c1ccc(OC)c(Cc2ccccc2)c1)C(C)C
CC(=O)CSc1ncnc2sc3c(c12)CCC(=C(C)O)C3
Cc1cccc(NC(=O)C(=O)Nc2cccc3ccccc23)n1
N#Cc1cc(-c2ccccc2N)oc1N
Nc1sc2c(c1C(=O)NC(=O)CN1CCCC1)CCCC2
O=Cc1ccc(OC2CCS(=O)(=O)c3sccc32)cc1
O=C(CCN1CCN(c2ccccc2)CC1)Nc1ccccc1F
Cc1cc(NC(=O)C(S)Cc2cc3c(S)ncnc3s2)no1
COc1c(C)ccc(OCNCCNc2ccc(C=O)o2)c1OC
COC(=O)C1CCC(N)(C(=O)Oc2ccc(Cl)cc2Br)N1
CCCC(O)Nc1ncnc2c1cnn2-c1ccc(C)cc1
FC(F)(F)c1c[nH]c2c(-c3ccccc3)nnc-2c1
Cc1ccc(C=O)c(Cl)c1ON=C(N)c1ccccn1
CC(C=O)(CNC1CCC(=O)S1)Oc1ccc(Cl)cc1
CN(CCOc1ccccc1)C(=O)C(C)(N)Oc1ccccc1N
Cc1cccc(NC(O)C(C)C)c1OC(=O)CNc1ccccc1
COc1c(C(=O)NNC(=O)C=O)cccc1N1CCCCC1
Nc1nccc2c(S(=O)(=O)N3CCCNCC3)cccc12
CN1CCN(c2cnc3cccc(-c4ccco4)c3c2)CC1
CC(C)(C)S(=O)(=O)c1cnc(N2CCCC2)nc1N
Cn1nc(C=O)cc(NC2CCCc3ccccc32)c1=O
Fc1ccc(NC(=S)NN=Cc2ccc(F)c(F)c2)cc1
COc1ccc(C)c2sc(NC(=O)Nc3ccncc3)nc12
O=Cc1ccc(Cl)c(Nc2ccc(Cl)c(Cl)c2)c1O
Nc1ccccc1-c1nc2cnccn2c1N
CC(=O)Oc1ccc(-c2ccc(F)cc2)cc1C(=O)O
COc1cccc(C=CC(=O)OC(=O)CNC2CCCC2)c1
Nc1nc(Nc2ccccc2)sc1C(=O)c1ccc(F)cc1
CC(C)Oc1cc(-c2ccc(OC(C)N)cc2)nc2ccccc12
CC(N)=C(C#N)C(=O)COc1cc(C=O)ccc1O
CCn1nc(C)c2c(NC(C)(C)N(C)C)c3ccccc3nc21
CCCc1c(O)cc(OC(C)(C)NC(C)C)c(C)c1NC(=O)CC
COc1ccc(OCNCCSC)cc1Sc1ncccc1C=O
C[N+](C)(C)CC=CCOC(=O)Nc1ccc(Cl)cc1
Cc1ccc(N(CCN(C)C)C(=O)CN2CCCNC2=O)cc1
[truncated: 8,000 more rows]
