# Supplementary material for: t-SMILES: a fragment-based molecular representation framework for de novo ligand design
Source: Nat Commun. 2024 Jun 11;15:4993. doi: 10.1038/s41467-024-49388-6 (PMC11167009; doi:10.1038/s41467-024-49388-6)
Supplement: Supplementary file 4 — Source Data [file 41467_2024_49388_MOESM4_ESM.zip › Soure data/Source data and code for all other graphs/Metrics/Dataset/Chembl/Recon/chembl_120_Canonical.smi.bfs[228]_join.csv.re_smils[1].smi.rnd10000.csv]

CCCS
C=CCCl
CCCC=O
NCC(F)CON
CCN(CC)CCO
Cc1ccc(C)cc1
Cn1ccnc1CCN
COC(=O)CS
O=C=NC1CCCCC1
CCCN1CCCCC1
C=CC(C#N)OC
CCC=CCCCCCO
CC=CC(=O)OC
C=CC(O)CC#N
O=C(O)c1cccs1
CNCCCc1ccccn1
N#CN=C1SCCS1
O=CN(CCO)CCO
C1=NCNc2[nH]cnc21
O=C1CC2CC2O1
O=C(O)C1C=CCN1
NCC(O)CC(=O)O
CCCCCCCCCCCCCCCCO
O=NN1CCN(N=O)CC1
NC(=S)NNC(N)=S
N#CC1CCC(F)N1
O=C(O)C1CCC(O)CN1
NC1=CNC(F)NC1=O
CNCCc1ccc(F)cc1
O=Cc1cc(Br)co1
CNCCOP(=O)(O)O
C=CCCCCCCCCCNO
CN(C)CC1CCSSS1
COC(=O)C=C(C)O
OC1CCc2ccccc2C1
CC=NOCC1CCC(N)N1
CC1CCC2(CNC=N2)N1
O=[N+]([O-])C(Br)Br
CS(=O)C=CCCN=C=S
OCC1CCNc2ccccc21
C1=NCC(c2ccco2)N1
CC1(C)CC=CC(N)=N1
CCC1(C)CCC(=O)S1
CCCCC1COCC(=O)C1
OOCC[n+]1ccccc1
CCc1ccc(C=O)cc1
CC1(C)OC=NC1N
N#Cc1csc(C#N)c1
C=CCNCCc1ccccc1
FC1CC=Cc2ccncc21
CC1=NCCc2ncccc21
CCc1n[nH]c(=O)n1N
Nc1ccc(C(=O)O)cn1
Cc1ccc2c(c1)C=NCC2
NC(C=CCCO)C(=O)O
CC1CC(=O)C(N)N1O
NC1CCC2CC1C(N)N2
CCCC1C=CC(CCC)OO1
CC1NCC(CO)C1(O)O
COc1ccc(O)cc1CN
C=CS(=O)(=O)OCCCl
CCSC(=N)Nc1ccccc1
Cc1cc(C)c(C)cc1C
CCCCCCNCc1ccccc1
CN(C)CP(=O)(O)CO
CNC1C2CCC1C(C)(C)C2
O=C1NCc2ccccc2N1
CN1CCCC1c1ccccc1
N#CNC(=O)Cc1ccccc1
C=CCCCCCCCCC(=O)O
COc1ccc(OC)c(N)c1
CCOC(=O)CONC(N)=O
CCCc1ccc(O)c(C(C)C)c1
N#Cc1ccc(N2CCNCC2)cn1
Oc1ccc(-c2nnco2)cc1
CC(=O)c1cc(C)c(C)o1
C=C1CCC2C=CC=CC2C1=O
CC1CCC(N)(Cc2ccccn2)N1
O=Cc1ccc2c(c1I)OCO2
O=C1CC2C=CC=CC2CC(Cl)N1
C=C1CCC(N)C1C(=O)O
c1ccc(CCC2CCNCC2)cc1
O=c1c(O)cocc1CO
C1CCC(C2OOCCCOO2)CC1
CC(=O)Oc1ccc(C#N)cc1
NCC1(CS(=O)O)CCCCC1
Cc1ncc(NC2CN=CN2)s1
CN(C)C(=O)N1CCNCC1
CN(O)C(=S)c1ccccc1
CNC(=S)NC(=S)N(C)C
CC(=O)Oc1ccc(O)cc1
O=C1CCCCS1(=O)=O
OC1CCNC1(O)CNC1CCCC1
CCOC(=O)C=Cn1ccnc1
COCCN=C(C=NO)N(C)C
CN(C)Cn1cnc2ccccc21
CS(=O)C=C(O)c1cnccn1
COc1ccc(CC(C)N)cc1
NC(=O)C1(N)ONCC1=O
Cc1cc(O)cc(C=O)c1O
C1=NCC(Nc2ccccn2)N1
O=c1[nH]c(-c2ccccn2)no1
CC(=O)N(O)CCCc1ccccc1
COCCCCCCCCCCCCC(=O)O
NC(N)=NOCCC(N)C(=O)O
COc1ccc(CNC(=N)N)cc1
Cc1ccc(NC2CN=CO2)cc1
Cc1ncc(-c2ccccc2)s1
NC(C1CCC1)P(=O)(O)O
CN(C)CC#CCOCCOCCC#N
CN(C)C(=O)Oc1ccccc1
C1=CC2NCC(c3ccccc3)C=C2S1
CC(C)Oc1noc2c1C=CCN2
CCCCNC(=O)C1CCC(=O)O1
O=C1CC(CO)Oc2ccccc21
NC1CCc2cc(O)cc(F)c2C1
COc1ccc(C=CC(=O)NO)cc1
C#CCC(NC(N)=O)C(=O)O
CCC1=NN2N=CNC2(C)C(O)=C1
CSCCC(N)C(=O)NCC(=O)O
O=[N+]([O-])c1nccn1COCCO
CCCCNC12C=CC=CC1N=CN2C
C=CC(O)C#CC#CC(O)CCO
Cc1cc(CCn2cc[nH]c2=S)cs1
O=c1[nH]cc(-c2ccccc2)s1
CCC(=O)NCCCc1ccc(F)cc1
C=CC(=O)c1ccc(CCC)cc1
C[N+]([O-])(CCCl)CCCl
Cc1ccc(-n2sccc2=O)cc1
C=CC(=O)Nc1ccc(O)cc1
NC(=O)C(CCO)N1CCNCC1
OCCC1(c2ccco2)C=NOC1
c1nnc(N=NN=c2[nH]ncs2)s1
CCCC(=O)OCCOC(=O)CCC
COC(C)COC(C)COC(C)CO
COCCNCC(O)COc1ccccc1
O=C1NC2(OCCS2)c2ccccc21
CCCOC1CC=Cc2ccc(N)nc21
CNC1CCCCC12CSc1ccccc12
C[n+]1cc(F)cc(C=NO)c1
O=C(CBr)c1cc(Br)c(Br)s1
CCCCn1c(N)ncc2ncnc1-2
COc1ccc(CNC2CN=CO2)cc1
CCCCCC(=Cc1ccccc1)CO
Cc1ccc2c(n1)C(N(C)C)=CCC2
Cc1cccc(N=C2NCCO2)c1C
Oc1cccc2c1C1(CC=C2)CCNCC1
Fc1cc(F)cc(OCC2CCCN2)c1
Cc1ccc(NCc2ccc(O)cc2)cc1
Nc1cccc2c1C1C=CCCC1N=C2
OC1SCNCC12CNC=N2
N=C(NO)NN=Cc1ccc(O)cc1
CC(=N)NCCCCC(N)C(O)CO
C1#CC2=C(C#CCOCC1)CCCC2
CCCCCCCC1CC2(CCNC2C)CN1
CC12C=CC(=O)CC1=CNO2
CC(C)Nc1nc(N)c(N=O)c(O)n1
Cc1c(CC(N)C(=O)O)nnn1O
Nc1ccc(C(CS)C(=O)O)cc1
CC(=O)N(O)CCCCc1ccccc1
COc1ccc(OCC(=O)O)cc1OC
Fc1ccc(Cn2ccnc2)c(F)c1
N#CC(c1ccco1)N1CCOCC1
Cc1ccc(CNc2nnnn2C)cc1
S=C1COCCOCCOCCNCNCCO1
CN(C)CCNC(=O)c1ccccc1
CN(C)c1nnnn1Cc1ccccc1
Cc1cc(-c2cccs2)[nH]n1
C(=NNc1nccs1)c1ccccn1
NCCc1ccc(N2CCCCC2)cc1
COCC(=O)NCCc1cc(I)cs1
CC1NCC=NN1
CON=C(Br)C1C2CCN1CC2
CCCCCCC(=O)NNc1ccc(C)cc1
NC(=O)c1sc(N)c2c1CCCC2
Brc1ccc(N=NN2CCCC2)cc1
CC(C)C12C=CNC1CC(=O)N2
CCCCOc1ccc(OCCC(C)C)cc1
CCCNC12C=CC=CC1=NC1N=CNC1N2
COc1cccc2c1C=CCC21CCCN1
CN(C)C=C1CC=C2C=CC=CC21
NC(=O)CCN1C=C2C=CC=CC2C1
CNC(=S)N1CCCc2ccccc21
Cc1ccc(C(O)C(=O)O)cc1
CN1CCCC1COc1ccc(O)cc1
Cc1cc(C(CN)CC(=O)O)co1
C=C1CCC(OO)(C(=C)C)CC1
CC=CC=CC(O)C1CCC(=O)O1
Nc1cnc(C2C3CCN2CC3)nn1
O=C1OC(O)(O)CC(O)C1CO
CCc1cc(=O)cc(O)n1CCCO
c1ccc(CNCc2ccc[nH]2)cc1
CCCn1cc(C#N)c2cnc(N)nc21
O=C(NC1CCCCCC1)P(=O)(O)O
O=C(Cc1ccccc1)NC1CCCCC1
COC(=O)c1nccn1Cc1ccccc1
Nc1ccc(Nc2ccc(N)cc2)cc1
S=C(Nc1ccccc1)N1CCOCC1
CCCCNCc1ccc(Cl)c(Cl)c1
NC(CCOCCCCC(=O)O)C(=O)O
OC(CN1CCCCC1)CN1CCCCC1
Cn1cnnc1SCc1ccc(Br)cc1
O=C1CC(Sc2ccc(O)cc2)N1
O=C(O)CCCCCCCCCCCCCCCI
C=S1C=NNC1Nc1ccc(C)cc1
COC1CCCCN1C(=O)NCCCF
C[S+](C)CC(=O)NC1CCCC1
S=c1[nH]nc(-c2ccc(Cl)cc2)o1
CCCN1CCOC(c2ccc(OC)cc2)C1
CNc1ncc2[nH]c(N)nc2n1
CCc1cc(C(C)c2ncc[nH]2)cs1
C=CCN1CCCCC2C=CC=CC21Cl
Oc1cccc(CCc2ccccc2)c1Cl
NCCCCNC1c2ncccc2C=CC1O
Cc1n[nH]c(C)c1-c1ccccc1
Fc1ccc(OCCCCCN2CCCC2)cc1
CN(C)c1nccc2ccc(O)cc12
C=CCNC(=S)NCc1ccc(OC)cc1
c1ccc(C23CCN(CC2)CC3)cc1
O=c1[nH]nc(Cc2ccccc2)n1O
COc1nsnc1OCCOCCOCCOCCO
Cc1nnc(C)n1N=Cc1ccccn1
O=C1C=COC2(O)C=CC=CC12CCCO
C=S1C=NNC1c1ccc(O)cc1
Nc1ncc2c(n1)-c1ccccc1CO2
COC1C(N)C(=O)N=C2C=NC=CN21
Cn1cnnn1
CC12COC=C1C=CC=C2N1CCNCC1
Nc1ccc2c(c1)CN1C=CC=CC21
Cn1nnc(C2C3CCN2CC3)n1
CC(=O)NCC(=O)N=C1SCCN1C
OC(C1(O)OCCCO1)C1(O)OCCCO1
Fc1ccc(NC(=S)c2ccccn2)cc1
Cc1cc(C)c2c(n1)C=C1C=CC=CC1C2
CC(=O)NC1C=C2C=CC=CC2OC1=O
NC(=S)NN=Cc1ccc(Cl)c(Cl)c1
CC1OCC(Br)([N+](=O)[O-])CO1
Cc1cc(=O)n(C=CCO)c(=O)[nH]1
Nc1ccc(C(=O)O)cc1[N+](=O)[O-]
Cc1cc(C2(CO)CCCN2C)on1
CCC(O)C1OCCC12C=CC(CO)C2
OC1CC(O)C(O)(O)CC1(O)O
NC(C(=O)O)C(C(=O)O)C(=O)O
O=C(NO)Nc1cc(Cl)ccc1Cl
Cc1ccc(C#CCNc2ccccc2)cn1
NCC(O)(c1ccccc1)c1ccccc1
Cn1c(N)ccnc1=O
CC(C)c1ccc(C(C)C)c(O)c1
CC(CCOC(=O)N1CCCC1)N(C)C
O=C(O)CSc1ccc(C(=O)O)cc1
O=C(Nc1ccccc1)c1ncc[nH]1
CCCN1CCCCC1c1ccc(O)cc1
CCSc1ccc(CC(C)N(C)O)cc1
Cc1[nH+]c(Cl)cc([NH3+])c1Br
CCN(CC)C(=S)NCCc1ccccc1
O=C(O)CCC(=O)OCC1CCCCC1
CCNC(=S)SCCOc1ccc(C)cc1
CCC(CO)n1cnnc1-c1ccccn1
Cc1ccc(Sc2ccc(N)cn2)cc1
CC(C)CNC(=S)N1CCN(C)CC1
CCOC(=O)c1ccc(C#CCO)cn1
CNC(=O)CNC(=O)CCC(=O)OC
O=S(O)c1ccc(Cl)c(Cl)c1O
CC(C)OC(=O)c1cc(O)ccc1O
COC(=O)c1c(Cl)cccc1Cl
Cc1ccc(-c2cc(Cl)on2)cc1
CNC(=O)CCc1cc(O)ccc1O
CCCOc1ccc(OCc2ccon2)cc1
Cc1nccc(NCCSc2nccn2C)n1
COc1ccc2c(c1)CN1C=CC=CC21
COc1nsnc1C1C=CC(N)NC1C
Cc1cccc2c1OCCOCCOC=COCCO2
Cc1nc(NCCCO)c2cc[nH]c2n1
COc1ccc(NCCCCN)c2c1CCN=C2
CNCc1ccc(Cc2ccc(SC)cc2)cc1
COc1ccc(N2Cc3nncn3C2)cc1
COc1cccc(OC)c1CNc1nccs1
Brc1ccc(OCCCN2CCCCCC2)cc1
c1ccc2c(c1)nnn2C1CCCCO1
COc1ccc2c(c1)CC(N)C(=O)C2
COc1cccc(O)c1S(=O)(=O)O
O=C(NN1CCCCC1)c1ccc(F)cc1
CCOc1ccc(C=NNC(N)=S)cc1
CNC(=S)NCCCCc1ncc(C)[nH]1
ON=C1CCC23C=CC=CC12C=CC=C3
CC(N(O)C=O)C12C=CC=CC1=CSC2
CCOc1ccc(C2NC(=O)C(=O)O2)cc1
O=C1C=C2C(Cl)=CC=CC2NC1O
Brc1cccc2c3c([nH]c12)C=CCN3
CC(C)N(C)C1CCc2ccccc2C1
OCCSc1ncc2c(n1)oc1ccccc12
CC(=O)Nc1sc2c(c1C#N)CCC=C2
Fc1cccc2c1cc1n2CCC=C1
Oc1ccc(C=Nc2ccc(F)cc2)cc1
O=C1C2C=CC=CC2NN1Cc1ccccc1
CC(=O)C1C(=S)OCc2ccccc21
CCN1CCCCC1c1ccc(C#N)cc1
CSCCC(N)C(=O)N(O)CC(=O)O
CON1CCOC23C=CC=CC2(C=CC=C3)C1=O
O=C(O)C=Cc1nccc2c1CCC=C2
O=C(C=CC12C=CC=CC1N=CO2)NO
CC1C=CNC(=O)C12CNCc1ccccc12
Cc1ccc(OCC(O)C2CCCCN2)cc1
N=C(N)NCCC1CC1(N)C(=O)O
O=[N+]([O-])c1ncc2n1C(CCl)OC2
C=C(c1ccccc1)C1(N)OCCCO1
CC1CC(C)(O)C2(C1)CC1CCCC12
CC(O)CCCCCC1CC2(CCC(C)N2)CN1
O=c1[nH]nc(C2NN=CO2)o1
Cc1cn(N)c(=O)c(C)c1C#N
CC(=O)Nc1ccc(CCCC(N)=O)cc1
CC(C)COc1ccc(NCCN(C)C)cn1
Oc1cc(N(CCCl)CCCl)ccc1F
CCCCCCCN1CCCCC1C1CCCCN1
N#CC(C(=O)N1CCCC1)=C(S)S
C=CCCCCCCCC#CC#CCOCC(=O)O
CCn1nnc(NC(=O)c2ccco2)n1
N#CCSCC(=O)Nc1ccc(Br)cc1
CCCCCCCCCCCCCC1CCC(CC)N1
N=C(N)n1[nH]c2c(c1=O)CC=CC2
O=P1(N(CCCl)CCCl)N=CCCO1
O=C(COCC(F)(F)F)Nc1nncs1
Cc1ncc(NC(=O)N2CCOCC2)s1
O=c1[nH]c(I)c(F)c(=O)n1COCCO
CC(O)n1cnc2c(I)nc(Cl)nc21
CC(=O)N(C)C=Cc1ccc(Br)cc1
Cc1ccc(C(=O)n2cnnc2N)cc1
COc1ccc(CNc2ccc(Br)cn2)cc1
COc1cc(OC)cc(C(=S)N(C)C)c1
NC(=O)C(=Cc1ccco1)C(N)=S
COc1cccc(C(C)=O)c1CN(C)C
COC(=O)C=CC(=O)NCc1ccco1
CCCN(CC)C12C=CN=CN1N=CC2
CCOc1ccc(NC(=O)C2CCCC2)cc1
CC(C)CCOc1ccc(OCCC(C)C)cc1
C=CCOc1cc(OCCCC)ccc1CC=C
C=C(C)CNC(=S)NN=Cc1ccco1
Cc1cccc(C)c1N(O)C(=O)CCl
NC(=S)NN=CCOc1ccc(Cl)cc1
CN1CCCC1=CN=Nc1ccc(Cl)cc1
Nc1ccc(C23C=CC=CC2N=CO3)cc1
O=C(O)Cc1ccc(Oc2ccc(O)cc2)cc1
NC12SC=NC1C=CC=C2OC(F)(F)F
CC1c2ccc(Cl)nc2SC1NC(=N)N
NC1=NC=CS12CC(=O)Cc1ccccc12
Oc1ccc2c(c1CN1CCCCC1)C=CCC2
O=C(O)c1cc(O)c(Cl)c2c1CCC2
COc1cccc2c1COS(=O)(=O)C2
CC(C)C1(N)C2CNCC1(N)CNC2
CCNC(=O)Nc1ncc([N+](=O)[O-])s1
Nc1cccc(O)c1-c1c[nH]c(=O)s1
CC(CS)C(=O)NCCS(C)(=O)=O
CCCCCOC1c2ccccc2Cn2cnnc21
COc1ccc(C(N)=O)cc1[N+](=O)[O-]
NC(CF)C(CC(=O)O)c1ccccc1
CN(C)CC(N)CCCN=C(N)N[N+](=O)[O-]
Nc1ccc([N+](=O)[O-])cc1[N+](=O)[O-]
CCCCCCCCCCCCCCC1(N)OCCC1O
CCCN=C1NCC(O)(O)C(O)C1CO
Fc1ccc(Cl)cc1CNn1cn[nH]c1=S
NCC1C=CC(n2ccc(N)nc2=O)O1
CCCCCC(=O)Nc1ccc(Cl)cc1Cl
CCCCN1CC=CC(c2nnn(CC)n2)C1
CCCCC(C)Cc1cc(O)cc(C(=O)O)c1
NCC(O)C12CC3CC(CC(C3)C1)C2
C1=Cc2ccsc2C(c2ncc[nH]2)C1
ClC(Cl)=C(Cl)C(Cl)=C(Cl)Cl
Cc1ccc(CSc2ncnn2C)cc1
CCN(CC)C(=S)CSC(=S)N(CC)CC
CC(=O)OCC(=O)c1ccc(Br)cc1
COC(=O)Cc1ccc(NC(C)=O)cc1
O=C1CCCN(c2ccc(O)cc2)C1=O
CCOc1ncc(-c2ccc(Cl)cc2)o1
CNC(=S)NNC(=O)Cn1ccc(C)n1
CC(C)(C)N1CC(=O)C(C(=O)O)C1
COc1cc(NC(=O)CCl)nc(OC)n1
N#CCCCSc1nnc(-c2ccccn2)o1
NC1(CCCc2ccccc2)NC(=O)CC1=O
O=C(NN1CCOCC1)c1ccc(F)cc1
COC(=O)CC12CC34CC3C1C2C4=O
CCC(CO)(CO)COCC(CC)(CO)CO
C=CCCCOc1cc(-c2ccccc2)on1
COc1ccc(NC(=O)c2cccs2)cn1
FC(F)(F)c1nc(C2CCCCN2)no1
CCN(CC)C(=O)c1cc(Br)n(CC)n1
O=C(O)c1ccc(Nc2ccc(Br)cc2)cc1
CCCCCCNC(=O)c1cc(NC=O)ccc1O
CN(C)CCCOc1ccc(C(=S)N(C)C)cn1
CCCN(CCC)CCCC1CCc2ccccc2C1
O=C1CC(Cc2ccccc2)C(=CBr)O1
COc1cccc2c1OCC2CCNC(C)=O
COCCCNc1nc(Cl)c2[nH]c(N)nc2n1
Clc1nccc(N2C3CCC2CNC3)n1
CSC12CNC=C1C=C(Br)C=C2Br
CCCCCCC=Cc1ccc(C(=O)O)cc1
C#CC(C)=CCOC(=O)C1CCN=CN1
CN(C)C1CCc2cc(O)c(O)cc2C1
Cc1cc(-c2nnc(N=C(N)N)s2)cs1
CCn1c(C)c2c(C)nnc(C)c2c1C
CCNC(=O)COc1ccc(OC)c(C=O)c1
Cc1nccc2sc3cnc(N)nc3c12
O=C(CN1CCCCC1)Nc1ccc(Cl)cc1
COc1ccc(CNCCO)cc1OC1CCCC1
CC(=O)NCCC1=C2C=CC=C(F)C2CS1
Nc1ncc(NC23C=CC=CC2C=CC=C3)o1
Nc1ccc(NC23C=CC=CC2=COC3)cc1
NC(=S)c1ccc(O)cc1C(F)(F)F
Cc1cc(C(=O)Nc2ccccn2)n(C)n1
NC1(c2ccccn2)CNc2ccccc2C1
CCCc1ccc(OCC(O)CNCCCSCC)cc1
O=C1C=C2C(C3OCCO3)=CC=CC2OC1
Cc1nc(N)c2ccc(OCc3ccccc3)cn12
Brc1ccc(N2CCCc3ccccc32)cn1
COCC(O)Cn1c(C#N)nc2ccccc21
COc1ccc(-c2ncc3scnn23)cc1
CCC(CC)C(=O)Nc1nnc2n1CSC2
CNc1nc(C#N)c(C=Cc2ccccc2)o1
CNc1nc(Cl)cc(Nc2ccc(Br)cc2)n1
ClC1=NC=C2Nc3ccc(Br)cc3N2C1
CN1CCN(C(=NO)c2nonc2N)CC1
COCC#CC1(O)CCCCC1CC(OC)OC
NN=c1c2cccnc2nc2n1CC=NN2
COC(=O)CCNC(=O)C1(C)NCCS1
COc1ccc(C2CCc3nc[nH]c3C2)cc1
O=C1NN(c2ccccc2)C2C=CC=CC12
OCC1(O)OCCC1N1CCc2cnccc21
C1=CC2=NCC3(N=NNc4ccccc43)N2C=C1
CCc1ccc(OC)c(OC)c1CC(N)CC
NC(=NCCC(N)C(=O)O)N1CCCCC1
N=C(NO)NN=Cc1ccc2c(c1)OCCO2
CCCC(N)C(=O)NC(CCC)C(=O)O
O=[N+]([O-])c1cccc2c1NCC(CCO)C2
CCN1CCOC2c3ccc(O)cc3CCC21
Cc1ccc(Nc2nc(O)cc(=O)[nH]2)cc1
O=c1ncc(NN=Cc2ccccn2)n[nH]1
O=C1CCCN(c2ccc(C(=O)O)cc2)N1
CCCCCCC(=O)NCc1cc(OC)ccc1O
COc1ccc(C(=O)CC(O)C(=O)O)cc1
CCC(=O)NC1=NN=CS1(C)Cc1ccccc1
N#Cc1ccc(C#Cc2ncc(CF)s2)cc1
c1ccc2[nH]c(CC3CCCNC3)cc2c1
c1ccc(-c2cnc(-c3ccccn3)s2)nc1
CC(C)=CCNC(=N)Nc1ccc(CN)cc1
CCCCCCCCCCCC[n+]1ccccc1C
CCOc1ccc(OCCCOc2ccccc2)cc1
Cc1nn(-c2ccc(Cl)cc2)cc1N
Cn1ncnc1-c1ccc(Cl)cc1
O=P(CCO)(c1ccccc1)c1ccccc1
CC(Sc1ncccn1)C(=O)NC1CCCC1
O=C(NCCCSc1ccccc1)c1ccccn1
CSc1nc(N(C)C)nc(N(C)C#N)n1
S=C(Nc1ccc(Br)cc1)NC1CCCC1
COc1ccc(NC(=S)c2ccccc2)cc1
S=C(NCCc1ncc[nH]1)NC1CCCC1
CCCCC(CCCCl)C(=O)Nc1ccccc1
CCCCCCCCc1cnnn1CC(=O)OCC
CCNC(=S)N1CCN(c2ccccc2)CC1
CN(CCCCCCCCCCCCN)Cc1ccccc1
O=C(NCc1ccccn1)N1CCSC(CCO)C1
COCCCNC(=O)c1noc(C)c1C(C)C
CN1CCNC(N)(CCO)C1
O=C(c1ccn(C2CCCC2)n1)C(F)F
CC(Nc1ccc(Oc2ccccc2)cc1)C(=O)O
CCCNC(=O)NNC(=O)Cn1nc(C)cc1C
N=C(N)Nc1cc(Cl)cc(Oc2ccccc2)n1
O=C(O)C1OCCc2c(Cl)cc(Cl)cc21
CC(=O)Oc1ccc(C(=O)Nc2nccs2)cn1
Cc1nc2ncn3nc(C)c(N)c3c2[nH]1
CSc1nc(Nc2ccccc2)c2ncccc2n1
Cc1nccc2c1C(=O)C(=O)C=C2N
O=CC12C=CC=CC1SC=C2c1ccccn1
O=C1OCC(=CBr)C1CCc1ccccc1
CCc1cccc2cc(CC(=O)O)[nH]c12
C=C(C)COc1nc(N)c2[nH]cnc2n1
NC(CC1CCC2OC2C1=O)C(=O)O
O=C1SC=NC1NN=CCCSc1ccccc1
CCCCc1ccc(Nc2ccc(C#N)cn2)cc1
CC(=O)N1C=NCC1SCc1ccc(Cl)cc1
COc1ccc(NC(=O)NC(C)C)c(Cl)c1
COc1nnc(-c2ccc(Cl)cc2)nc1C
CC1C(NCc2ccco2)=NN=C2C=CC=CC21
Cc1ccc(Cl)cc1C(=O)N1CCOCC1
CC(C)CCC1(CSC(=N)N)CCC(=O)O1
O=C(CN1CCCCC1)c1ccc(O)cc1O
O=C(Nc1ccc(F)cc1)c1ccc(O)cc1
COc1ccc(O)c2c1CC=CC(=O)C2=O
NC(=O)NC(=O)C1CCC(C(=O)O)CC1
C=CCn1c(=O)oc2ccccc2c1=O
CCOCCOC(=O)C=Cc1ccc(OC)cc1
Fc1ccc(C=Cc2ccc(Cl)cc2)cc1
CCCCCCN1C(=O)C(Br)=CC1=CBr
O=C1C=C(c2ccc(Cl)cc2)NC2C=CC=CC12
CC(=NNC(=S)N1CCCC1)c1ncccn1
CC(C)=CC(C)=NNC1SC=NC1=O
CC12C=CC=CC1C(=O)N=CN2C(N)=O
CCc1cc(C(=S)Nc2ccc(C#N)cc2)on1
CC1=NCC2(C=C1)CNc1cccc(O)c12
CC(=O)NCC1CC=CC12NC=C1C=CC=CC12N
CN1CCN(CC23C=CC=CC2CCC3=O)CC1
O=C(C=Cc1ccccc1)C=CN1CCOCC1
COC(=O)C(=CN1CCNC1=S)C(C)=O
CSC1(N)C(=O)Cc2cccnc2C1=O
CCn1cnc2cc(NCc3cccs3)ccc21
O=C1CNCCNc2ccccc2C(=O)SSC1
N#Cc1ccc(NCCNc2ccc(C#N)cc2)cc1
CC(C)C=C1CC(=O)CC1CN1CCCC1
CC(=O)OC1(C#N)C2CCC3(NC31)O2
CCCN1CCCCC1C12C=CC=CC1=CSC2
CCC(CCn1cncn1)c1ccc(Cl)cc1
O=C(CCCO)NN=Cc1ccc(Br)cc1O
Oc1ccc(C=Nc2cnn[nH]2)cc1Br
O=[N+]([O-])c1ccc(CP(=O)(O)O)cc1
CN1CC2C(=O)C(=O)C=CC2C1O
O=[N+]([O-])c1ccc(Oc2ccccn2)cn1
NC(=O)NN=Cc1cc([N+](=O)[O-])co1
CCCC(O)C1C=CCO1
OCc1ccc(CNCC2CNCN3NC=CC23)cc1
C=C(CC(N)C(=O)O)CC(N)C(=O)O
CNc1ccc(C=Cc2ccc(N)cc2)cc1
N#Cc1ccc2c(c1C=NNC(N)=S)OCO2
CC(CCl)NC(=O)Nc1ccc2c(c1)CCC2
O=C1C=CCOC1c1cccc2c1CCC=C2
CCn1c(-c2cc3c(s2)C=CCC3)n[nH]c1=S
CN(C)CCCC1(O)CC2(C=CCCC2)CC1O
CC1(NC(=O)OC2CCCCC2)CC(=O)O1
NC1(c2ccc(Cl)cn2)C2CCC1CC2
CNCC1Cc2ccccc2C(Oc2ccc(C)cc2)C1
CCCCCCCCOC1OCC(CO)C(O)C1O
CC1(n2c(=O)cc[nH]c2=O)CC(CO)CO1
O=C1NCC(CO)C12CCC(O)(O)NC2O
COC(=O)NC1(O)OCC(O)CC1(O)CO
CC12CCC(CCO)CC1CC1(CCC(=O)C1)CC2
COCC12CNC=CN1C(=O)C=CN2C
C=S1C(C)=C(N)NC1NC(=O)OCC
C=CCOc1ccc(CNn2cn[nH]c2=S)cc1
C=S1C=NNC1Nc1cc(C)ccc1C
Cc1cc(N2CCCCC2)c(C#N)c(C)n1
COC(=O)c1ccc(-n2nn[nH]c2=S)cc1
NCC(c1cc(O)ccc1O)S(=O)(=O)O
O=CN(O)CCCCCNC(=O)CCc1ccccc1
CCCCC(=O)NCc1ccc(C(=O)NO)cc1
c1ccc(CSc2ncc3[nH]ncc3n2)cc1
CCCN1CCOC(c2ccc(O)c(CO)c2)C1
CSc1ccc(C(=O)Nc2nn[nH]n2)cn1
O=C(NCCCN1CCCC1=O)NCc1ccccc1
FC(F)(F)c1ccc(-c2ccccn2)cc1
CC(C(=O)O)c1ccc(-c2cccs2)cc1
CSC1(SC2CN=CN2)SC2(NCCN2)S1
CCc1cc(OC)ccc1-c1ncc(N)s1
O=C(O)C(c1ccccc1)C1(O)CCCC1
Cc1ccc(CNS(=O)(=O)N(C)C)cc1
Nc1ncnc(Nc2ccc(Cl)c(F)c2)n1
Cc1ccc(Cl)c2c1C(=O)NCC2C
OCC(C#CCN1CCCCC1)NCc1ccccc1
O=C(COC(=O)c1cccs1)c1ccccc1
CCCCc1cnnn1CC(=O)c1ccccc1
Cc1ccc(CN(C)C2(N)CCCCN2)cc1
c1ccc(-c2ccc(Cn3ccnc3)cc2)cc1
CC1CCC(NC(=O)CSc2nnnn2C)CC1
CCCC(=O)N1CCCCC1Cc1ccccc1
COC(=O)c1cc(NC(=O)C2CC2)co1
CSC(=O)CC(=O)NC(=O)c1ccccc1
Cc1c(Br)ccc(OC(=O)N(C)C)c1C
CC(=O)OCCCCCCCCCCCOc1ccccn1
C=CCOc1nc(OCC=C)nc(OCC=C)n1
COc1cccc(OC)c1C(=O)OC(C)C
CCCCC(CC)CO[PH](=O)OCC(CC)CCCC
COc1ccc(NC(=O)C[S+](C)C)cc1
O=c1nc(NCc2cc(CO)co2)cc[nH]1
NS(=O)(=O)Oc1ccc2c(c1)CCC(=O)C2
CN1C2C=CC=C(CO)C2OCC1C1CN=CN1
O=C(O)C=Cc1ccc(OCc2ccccc2)cc1
COc1ccc(Nc2ncc(-c3ccccc3)s2)cn1
Nc1ncc2[nH]c(N)nc2n1
CCCCNCc1c(C(C)(C)C)ccc(I)c1O
CCCCCCCCNC12N=CCC1=C(C)N=CN2
O=C(NO)c1cc(CSc2ccc(Cl)cc2)on1
O=C(O)C(=O)c1cccn1-c1ccc(F)cc1
CCCCNC(=O)c1ccc(NCC2CN=CN2)cc1
COc1ccc(CCc2ccc(O)cc2)c(OC)c1
Oc1ccc(C=Cc2ccc(F)cc2)c(O)c1
COC1CC=Cc2nc(N=C(N)N)nc(C)c21
COCc1nccc2c1C(N)(c1cccs1)CNC2
O=c1c(Cc2ccccc2)nc2c[nH]ccn1-2
CSc1ccc(NC(=O)C=CC(=O)O)cc1
COC(=O)C12C=C(C)N=C(C)C1OC(N)=C2
Cc1ccc(NC(=O)N2CC=CCC2)c(C)c1
O=C(CN1CCCC1)Nc1cc(Cl)ccc1F
CCCC12C(C)=CNC1NCC=[N+]2CC
O=C1CCCC2C=NC=C(c3ccccc3)C12
CC1(C(=O)Nc2nccs2)CC1(Br)Br
ClC12C=NC=C(c3ccccn3)C1=CC=CC2
COc1ccc(C#Cc2cnn[nH]2)cc1
NC(c1c(Cl)cccc1Cl)P(=O)(O)O
Cc1ccc(C=C(C#N)Cn2cnnn2)cc1
Cn1ccc(C(=O)NN=Cc2ccccn2)n1
c1ccc(C(N=C2CCCCCN2)C2CC2)cc1
CCOc1ccc(CNC(C)c2cc(C)cs2)cn1
NC1(CNc2nc(Cl)ccc2F)CCNC(O)C1
Cc1nn(CC(=O)n2cccn2)c(C)c1I
CCC(=O)NCc1nccc2ccc(OC)cc12
CCCCCCCCC#CCC=CC=CSCCCC(=O)OC
CCc1[nH]n(-c2nnn[nH]2)c(=O)c1C
CCCN(C)C1CCc2cc(O)ccc2C1(C)C
CCC(CC)n1nnc2cc(C(=O)O)ccc21
O=c1nc(-c2cccs2)c(Cl)c(O)[nH]1
Cc1cc2nc(N(N)CCC#N)oc2c(C)c1C
O=C(NCc1ccco1)c1ccc2c(c1)CCO2
C=CCNC(=O)Nc1ccc2nc(C)sc2c1
CS1(C)C=NC(=O)C1=Cc1ccc(F)cc1
Cc1cccc2c1c1c(n2C)C(=O)C=CC1
Nc1ncc(-c2ccc3[nH]ncc3c2)s1
O=C(CN1CCCCC1)c1ccc2c(c1)OCO2
Cc1ccc(Cc2ncc3c(n2)CCCCN3)cc1
Cc1ccc(Oc2ccc(C(=N)NO)cn2)cc1
O=C(NN=CC1CC=CCC1)c1ccc(O)cc1
CC1=CCC2(C)C(=C1)C(N)=NN=C2C(N)=O
CCCCCCCCC=C1CC(=O)C(CN(C)C)C1
C=CCNC(=S)NN=C1CCCc2ncccc21
Brc1ccc(-c2ccc3c(n2)C=CCC3)cc1
CNC(=NCCSCc1ncc(CO)[nH]1)NC#N
CNC1(c2ccc(Cl)cc2)CC(=O)CCC1O
CN(C)CCON=C1c2sccc2-n2cccc21
O=[N+]([O-])c1ccc(OCCn2cncn2)cc1
O=CN1CC2SC=C[N+]2=CC2C=CC=CC21
CCCN1CCCCC1c1ccc(O)c(O)c1
NC(=S)NN=CC12C=CC=CC1=COCC2=O
CCCCCCOc1cccc2c1C1C=NOC1=CC2
O=[N+]([O-])c1ccc(CP(=O)(O)O)cc1
CC(C)(C)NCC(O)COc1nsnc1N1CCOCC1
O=C(C=C1Cc2cc(F)c(F)cc2C1)NCCO
CCc1nn(CC(C)N)c2ccc3ccoc3c12
C=CCc1ccc(C=Nc2ccc(O)cc2)c(O)c1
Cc1ccc(N(C)C(=O)C2CCCN2)cc1C
Cn1cnc2cc(NCc3ccc(O)cc3)ccc21
CC1=NC(Nc2ccc(Cl)cc2)N2N=NNC2=C1
O=C1NN2Nc3ccccc3CC23C=CC=CC13
CN(C)C(=O)OC12C=CC=CC1=C(Br)C=CC2
CC(C)(C)C(=O)C=C(N)c1ccccn1
CC1N=c2cc(Br)ccc2=NC1N1CCCCC1
Cc1ccc(CCC(=O)NC2CCC(=O)O2)cc1
CC1NC(c2ccccc2)C2(CCNC2=O)O1
c1ccc(COCC2CCC3(CNCCO3)C2)nc1
CC1(C)OCC(C2(O)C=C(O)OC2=O)O1
O=c1cc(CN2CCCc3ccccc32)[nH][nH]1
COCCC1(O)NCC(C)CC1(N)c1ccccn1
Clc1ccc(Cl)c(C2NCCC23CCCNC3)c1
CC1CC(C)(C)C2CC1C1(O)C=CC=CC1(N)N2
CC1(O)NC2(CCCN2)CCC1=CCCCCCCO
Oc1cc(O)c2c(c1)CC1=C(CNc3ccccc31)O2
CCCCCCCCCCCCCCOCC1(O)NCCC1O
O=C(NCCO)C1(O)CC(CO)CC(O)(O)O1
N#Cc1cc(=O)n(CN)s1
O=C(Nc1ccccc1)c1ccc(=O)[nH]n1
CCCc1nc(=O)cc(SCC(=O)NC)[nH]1
O=c1cc(O)n(-c2ccccc2)c(=O)[nH]1
c1ccc(C2COC(c3ccccc3)CN2)cc1
CCC(=O)Nc1ccc(Nc2ccc(OC)cc2)cc1
O=NN(CCCl)C(=O)NC1CCCCCCCCCCC1
O=P(O)(O)C(F)(F)c1ccc(Br)cc1
O=C(CCCN1CCCCC1O)c1ccc(F)cc1
NCC(=O)NNc1ccc(S(N)(=O)=O)cc1
N#CNC(=N)CCSCc1ncc(NC(=N)N)s1
COC(=O)CNC(=O)COc1ccc(C=O)cc1
Brc1ccc(C2OOC3(CCCCC3)OO2)cc1
Nc1ccc(C(=O)Nc2ccc(Cl)cc2)cc1
c1ccc(-c2ccccn2)cc1
CCCCNC(=O)Oc1ccc(-c2nccs2)cc1
CCCCCCOC(=O)CCc1ccc(O)cc1OC
NC(C(=O)O)c1cc(CP(=O)(O)O)cs1
Cc1ccc(OCc2ccccn2)cc1C1CCCCN1
N=C(N)Oc1ccc(Cc2ccc(O)cc2)cc1
CCCCNCc1ccc(Cl)cc1C(F)(F)F
CCCC1(CCC)CCCC(C)(N)C1(C)C
CCCCCCCCCCCCCCCC(=O)N1CCCCC1
Cc1ccc(S(=O)(=O)NNC(N)=S)cc1
CCCCCc1nnc(NC(=O)Cc2cccs2)s1
CC(C)CCOC(=O)c1ccc(N(C)C)cc1
CCc1nnc(NC(=O)c2cc(Br)co2)s1
O=C(CSC(=S)N1CCSCC1)c1ccccc1
CCOc1ccc(NC(=O)Nc2ccccn2)cc1
CS1(CC(=O)NNC(=O)c2ccco2)C=NN=C1
COc1ccc(NC(=O)CCc2ccccc2)cc1
O=C(NNc1cccc(Cl)c1Cl)c1cccs1
COc1ccc(CSc2nc(N)cc(N)n2)cc1
Cc1noc(N)c1C(=O)Nc1ccc(F)cc1
CCCn1c(CCC(=O)O)ccc1-c1cccs1
COc1ccc(C(=O)Nc2cc(C)on2)cc1
OCCN(CCO)CC(O)COc1ccc(Br)cc1
CCn1c2c(c(=N)c3c1CCC3)CC=C2
Cc1cc(C)cc(OC(=O)c2ccccn2)c1
CC(=O)C1C=CN(CC2CCCCC2)C(=O)C1
C=C(C)CNS(=O)(=O)c1ccc(N)cc1
FC(F)(F)c1ccc(CNC2CN=CO2)cc1
CCOc1ccc(NCC(=O)NN=C(C)C)cc1
CC1OCC(C)(C)N1C(=O)C(Cl)Cl
CC(C)COCCNC1CCCCN1c1ccccn1
Cc1nc(N)cc(N(C)CCCn2cccn2)n1
CC(=O)N1CCCCC1c1ccc(Br)cn1
O=CC12C(=O)COC=C1C(Cl)=CC=C2Cl
CCOC12C=CC=CC1(N(C)C)C(=O)N=CO2
C(=Cc1ncc2[nH]cnc2n1)c1ccccc1
CNCCC12C=CC=CC1C=C(Cc1ccccc1)C2
Cc1nnc(SCc2ccccc2)n1Cc1ccccc1
O=NN(CCF)C(=O)NC1NCC(=O)CC1=O
CCCCCC(O)CCC=CCCCCCCCCCC(=O)O
O=C(O)CCC(=O)N1C=C2C=CC=C(O)C2C1
Cc1ccc(-c2ncc(CC(=O)O)[nH]2)cc1
C=CCCCCCCCCCC=C1CC(=O)C(CO)O1
N=c1snc(N)n1CN
COc1ccc(C(=O)C(C)Br)c(OC)c1OC
O=C(NN=Cc1ccc(Cl)cc1)c1cnccn1
CCOC(=O)c1nc(N)cc(SCC(=O)OC)n1
Cc1cccc2c1OC(c1ccccc1)C(=O)C2
CCCCC(C#CC(=O)OC)OC=CC(=O)OC
CC(CN1CCOCC1)OC(=O)c1ccc(I)cc1
CC(C)c1ccc(NC(=O)c2ccc(N)cc2)cc1
Cc1cccc2c1OCC(c1ccccc1)C2=O
CC(=O)c1nc(C)c(Nc2ccc(C)cc2)s1
Cc1ccc(Cl)cc1NCC(=O)c1ccccc1
S=C(Nc1ccc(Cl)cc1Br)Nn1cnnc1
CCC(=O)NC1=NN=CS1(C)Cc1ccc(F)cc1
COC(=O)c1ccc(OCc2ccc(C)cn2)cc1
Cc1cccc(NC(C#N)c2ccccc2)c1Cl
CC(C)CC1(C2CCCC2)NC(=O)C(=O)N1
O=C1NCC2(c3ccc(Cl)cc3)C=CNC12
CCCCCOC(=O)C=Cc1cccc(O)c1O
COc1ccc(C=C(C#N)c2ccccc2)cc1
CCCCCCOCC(O)COc1ccc(C(=O)O)cc1
CCCNc1cc(-c2ccccc2)c(=O)[nH]n1
O=C(NN=Cc1ccccn1)c1ccc(O)cc1
COCc1c(O)cccc1C(O)CNC(C)(C)C
CCc1ccc(NC(=O)CCc2ccn(C)n2)cc1
O=C(O)Cc1ccc(Oc2c(Cl)cccc2Cl)cc1
OCc1ccc(NCc2ccc(O)c3c2COC=C3)cc1
FC(CNCc1ccc2c(c1)OCO2)=C1CCCCC1
ClC=C(c1ccc(Cl)cc1)c1ccc(Cl)cc1
CN1CCCCC1CCCC1CC2C=CC=CC2C1=O
CN(C)C1C=CNCC1
COc1cc(C=Cc2cc(C)[nH]n2)ccc1O
COc1cccc(C)c1Oc1ccc(C(=N)N)cn1
Cc1cc(C(=O)NCc2cc(C(=O)O)co2)co1
COc1ccc2c(c1)C(CCCNC(C)=O)CN2
O=C(Nc1ccccc1)N1CCCc2ccccc21
O=C(CN1CCOCC1)Nc1ccc2c(c1)OCO2
Cc1c(CO)c(CO)c2n1C1C=CC=CC1CC2
BrCC1=CN=CC2c3ccc(CBr)nc3CCC12
CC(C)n1c(=O)[nH]c(=O)n1-c1ccccc1
COc1ccc(N2CCC(=Nc3ccccc3)SC2)cc1
Cc1ccc(OCC(=O)NN=Cc2ccccn2)cc1
CCN(CC)S(=O)(=O)c1ccc(C=NO)cc1
Cc1cccc(C)c1-n1nnc2ncccc21
CN1CCCCC1CCN1C=C2C=CC=C(Br)C2C1
CCOCC1CCNC(N)(c2ccco2)c2nccn21
CCCCCCCCC=CCC=CC=CSCCCC(=O)OC
O=c1nc(Cn2ccnc2)c(F)c(O)[nH]1
COC(=O)C1(c2ccccc2)CC1CN(C)C
O=C(CSCCO)Nc1ccc([N+](=O)[O-])cc1
CCCCC1CNCC(N)(C2(c3ccccc3)CC2)N1
O=C1CCC(=Cc2ccc(Cl)cc2)C2C=CC=CC12
COC1=CC2(OC)N=CC(Nc3ccccc3)=NC2C=C1
N#CC1C=C2C=CN=CC2N2c3ccccc3NC12
OCCCC12C=CC=CC1N=CN2CCOc1ccccc1
CCCCCCCCCCCC(O)CC(=O)NC1CCC(=O)O1
CC(C)Nc1cc(C(=O)O)ccc1[N+](=O)[O-]
N#CC1CCCCN1c1ccc([N+](=O)[O-])cn1
Cc1ccc(Nc2nc(N)cc([N+](=O)[O-])n2)cn1
CNC1CCCN1c1nc(N)c2c(n1)CC=CC2
CC
O=C(Cc1nc2ccccc2[nH]c1=O)C(F)F
CCC1(N)CC1c1ccc(C(F)(F)F)cc1
O=c1ccn2ccn(CC3(CO)CC3CO)c2n1
Clc1ccc(CC2CCCC3(CCCN3)C2)c(Cl)c1
Cc1ccc(CN2CCCC3(CCC(C)O3)C2)cn1
Nc1ncc2ccn(C3OC(O)CC3CO)c2n1
OCC1OC(O)CC1n1cc2[nH]cnc(=S)c2c1
O=c1ccn2c(ccn2C2OCC(O)C2CO)c1
CC1CCCC(=O)O1
O=c1ncc(O)c(Cc2ccc(Cl)cc2)[nH]1
O=c1cnc(Cl)c(Cl)n1-c1ccccc1
C=S1C=NNC1NC(=O)Nc1ccc(OC)cc1
Cn1c(CC2(C)CO2)cc(=O)n(C)c1=O
O=NN(CCCl)C(=O)NC1(C(=O)O)CCCC1
CC1CNC(=O)c2cccc(-c3ccccn3)c21
COc1cc(OC)cc(C(O)c2ccc(O)cc2)c1
CN(C)c1ccc(C(=O)NCCCC(=O)O)cc1
CC(C)=CCSc1ncnn1CN
Cc1cc(C)c(C)c(-n2cccc2CCN)c1
O=C(Oc1ccc(Cl)cn1)c1ccc(Cl)cc1
CN1C=NCC1NCC(c1ccccc1)c1ccccc1
Cc1ccc(CSc2ncc3onc(C)c3n2)cc1
N=C(N)Nc1ccc(C(=O)c2ccccc2)cc1
CCCCOC(=O)CSC(=S)N(C)Cc1cccs1
O=C(Cc1cccs1)N1CCCC2(C1)OCCO2
Cc1cc(C(=O)NNC(=S)NCC(C)C)cs1
N#Cc1ccc(-n2ccnc2)cc1-n1ccnc1
Nc1cc(SCC(=O)Nc2nncs2)nc(N)n1
CCCCN(c1ccccc1)S(=O)(=O)N(C)C
Cc1cc(NC(=O)c2cccc(F)c2Cl)on1
O=C(OCc1ccc(Cl)cc1Cl)c1ccccn1
NP(=O)(OCCCc1ccccc1)Oc1ccccc1
CCCCCc1nnc(NC(=O)C2COC=CO2)s1
Cc1cccc(N2CCC(=O)C2C(=O)O)c1C
O=C(CCc1ccccc1)NNC(=O)c1ccco1
COc1ccc(NC(=O)NCCN2CCCCC2)cc1
O=C(NCCCCc1ccccc1)c1ccc(F)cc1
O=C(COc1ccccc1)NNC(=O)c1cccs1
COc1ccc(-n2nnnc2-c2ccccn2)cc1
C=CCC(CC=O)(C(=O)OCC)C(=O)OCC
CCCCCCCCCCCCN(O)C(=O)c1ccccc1
COc1ccc(-c2nc(Cl)cc(Cl)n2)cc1
CC(C)Nc1ncc(C(=O)Nc2ccccn2)s1
O=S(=O)(CCO)Cc1ccc(OC(F)F)cc1
CC1(C)C(=O)CC=CC12C=CNCC2=O
CCCNC(=O)c1cc(N2CCN(C)CC2)cs1
NC1NC2C=CC=CC2=C(N2CCNCC2)C1=O
CC(=O)NCCC1C=Cc2c(ccc3c2OC(O)C3)C1
Cc1cc(C(=O)O)cc(NCc2ccc(Cl)cc2)n1
COc1cc(OC)c(OC)cc1CC(=O)c1ccco1
CCCOC1=NC(C(=O)OCC)N2NC(CC)=CC2=C1
COc1ccc(C(O)C23C=CC=CC2=CN=CC3)cc1
Clc1ccc(CSc2ncc3[nH]ncc3n2)cc1
NC(=O)c1ncc(C2(CO)CCC(O)(O)O2)s1
CCN(CC)C(=O)c1ccc(NCC2CN=CN2)cc1
COCCN(C)c1nccc2[nH]c3ccccc3c12
CCOc1ccc(C=NNC(=O)c2cnccn2)cc1
COc1ccc(C(=O)NNC(=O)c2ccccn2)cc1
CCCCCCCCCCCC[N+](C)(C)C(C)C=O
C[N+](C)(C)CCC(=O)C=Cc1ccccc1
Cc1ccc(C(C)C)cc1OC(=O)c1cccs1
O=C1CC2(c3ccccn3)C=CC=CC2C1=O
CCN1CCN2C(=O)N(C3CCCCN3)C=NC12
Fc1ccc(CN2CCCCC2Cc2ccccc2)cc1
N#CC1C(=N)C(=O)CN1c1ccc(F)cc1
COc1cccc(O)c1C(=S)N1CCCCC1C
COc1ccc(CC(=O)Nc2ccc(Cl)cn2)cc1
Cc1cccc(Sc2ccc(C(=O)O)cn2)c1C
O=c1oc2ccccc2n1Cc1ccc(F)cc1
OCCCCCc1ccccc1
Cc1c(Cl)cccc1OCC(=O)Nc1ccccn1
COc1ccc(C2(N)C=NS(=O)(=O)N2)cc1
COC1CC=CC2=C1C=NC21C=CN(N)C(O)=N1
CCc1n[nH]c(=O)n1NC(=O)CCCC(=O)O
N=C(N)NN=Cc1ccc(O)cc1C(=O)O
COC(=O)C1CC2OC1CC=C2c1nccs1
FC(F)(F)c1ccc(N=Nc2ccccc2)cc1
O=C1CC=CC(C23C=CC=CC2=CNC3)C1
C#CCNC(=O)c1cc(-c2ccccc2)c(N)s1
CN(C)c1ccc(CNc2nsc(Cl)c2C#N)cn1
CSc1nnc(CNC(=O)Nc2ccc(F)cc2)n1C
O=c1[nH]c2nc3ccccc3n2nc1-c1ccccc1
CC1NC(=O)N(C)c2c(-c3ccccc3)n[nH]c21
CC(C)=CCCC(C)=CC=CC(=O)NCC(C)C
N=C(N)NN=C1CCC23C=CC=CC12C=CC=C3
O=C(Cc1ccc[nH]c1=O)c1ccc(F)cc1
CC(N(O)C(=O)N(C)C)C12C=CC=CC1=CSC2
Cc1ccc(C)c2oc(N3CCN(C)CC3)nc12
COC1OC(O)CC(O)C1(CO)Sc1ccc(O)cn1
CCn1c(C(C)C)nc2c(Cl)c(Cl)ccc21
COc1cc(OC)cc(C23C=CC=CC2N=CO3)c1
COc1cc2c(c(-c3ccc(C)cc3)c1O)OCO2
O=C1C2C=CC=CC2C(=O)N1c1ccc(O)cc1
CC(C)(C)OC(=O)NC(C=O)CC1CCCCC1
O=C1Oc2cc(O)ccc2C1=Cc1ccccc1
CC(C)COc1ccc(C(=NO)N2CCC=N2)cn1
CCOC(=O)C1C=CNC2(CC=CC(=O)C2)C1=O
COc1cccc(C(=O)c2ccc(Cl)cc2)c1OC
O=C(Nc1ccc(Cl)cc1)c1cc2ccccn2n1
NCCCSC12C=C(Cl)C=CC1CC1C=CC=CC1O2
COCCN1CCN2C=CNC2(CN(C)C(C)C)C1
NC(CC12CC(C(=O)O)(C1)C2)C(=O)O
COc1ccc(NC(=O)Nc2ccc(F)c(F)c2)cc1
Cn1nnc2cc(C(=O)N3CCSCC3)ccc21
CCCCNC1=NC23C=C(OC)C=CC2(C=C1)CCCC3
COc1c(O)c2c(c3c1C1C=CC3C1)C=CCC2
NC(=NOC(=O)c1ccc(F)cc1)c1ccccc1
COc1ccc(C(=O)C=Cc2ccc(O)cc2)cc1
Cc1ccc(C=Cc2cccc(C)c2C)cc1C
NC1(CCc2cc(Cl)ccc2Cl)CN=CO1
O=C(NC(CS)Cc1ccccc1)OCc1ccccc1
CN=C1C=CC2(C=C1)CSC1C(N)=CC=CC1=N2
O=[N+]([O-])c1cc(Cl)cc(N2CCCCC2)c1
Brc1ccc2nc(N3CCN4CCC3CC4)oc2c1
Cc1ccc(C(C)(O)C23C=CC=CC2N=CS3)cc1
CN(C)Cc1ccc(Sc2ccc3c(c2)CCCC3)cc1
CC1c2ccccc2CCN1C(=N)Nc1ccccc1
Cc1ccc2ncn(C(=N)c3cccs3)c2c1
C1=CC2N=CSC2(Nc2nc3ccccc3s2)C=C1
CN(C)CCCN1CC2C=CC=CC2C2C=CC=CC2C1
O=C1C=CC(C(=O)O)C2(C=CC(Cl)=CC2)O1
CCCCCc1c(N)cnc2ccc(CCCCCCN)cc12
Nc1nc(S(N)=O)c2c(ncn2CCCCCCO)n1
CN(CC(=O)O)NC(=O)CC(N)C=C(F)CN
CC(C)c1cc([N+](=O)[O-])cc(O)c1C(C)C
COCCNC(=S)Nc1cc(C)cc([N+](=O)[O-])c1
NCN1CCC(=O)CC1=O
O=[N+]([O-])C1CC=C(Cl)c2nc(Cl)ccc21
COCc1nc(CN2C(=O)OCC2C(C)C)no1
NC(=O)N1CC(O)C2C=CC=CC23C=CC=CC3C1
CCCN(CCC)CCC1CCC(Nc2ncccn2)CC1
CC(CS)C(=O)OC(CSC1CCCC1)C(=O)O
CCOC1(c2ccc(O)cc2)CCCCC1CN(C)C
COc1ccc(C2(OC)CCCCC2CN(C)C)cc1
COc1ccc2c(c1[N+](=O)[O-])C=C1C=CC=CC12
Cn1c(C(O)C[N+](=O)[O-])cnc1[N+](=O)[O-]
CC1(c2ccccc2)NCC2(CCCN2)c2ccccc21
O=[N+]([O-])c1ccc(N=Cc2ccc3c(c2)OCO3)cc1
c1ccc(C2NCCc3ccccc3C23CCCN3)cc1
NC(C(=O)N1CCC(F)(F)C1)C1CCCCC1
C=C(C)C1CC2(C=CC1C)CCCCC2(C)O
NCC(O)CC(N)CC(=O)NN1CCCC1C(=O)O
Nc1nc(Cl)c2c(ncn2C2CCC(CO)CC2)n1
NC(C(=O)O)C1C(CC(=O)O)C1C(=O)O
CC(=O)CCCCCCCCCCCC1(C)C(C)CNCC1O
O=C1NC(=O)C2(N1)OCC(O)C(CO)C2(O)O
CC(C)C1CCCC(C)(O)C12C=CCCC2C
N#Cc1ccc(NC2NC=NC(=O)C2=O)cc1
C=S1C(NC(=O)OC(C)C)=C(N)NC1C
Cc1ccc2[nH]cc(C(=O)O)c(=O)c2c1C
Cc1cc(C)n(-c2n[nH]c(C)nc2=O)n1
c1cn(CCCCCCCCCCCCCCn2ccnc2)cn1
CC(C)COc1ccc2c(=O)c(CO)coc2c1
COc1ccc(C2(c3ccccc3)C=NNC2)cc1
c1ccc(Cn2cnc3cnc(N4CCCC4)nc32)cc1
c1nc(NC2CCCC2)c2c(n1)ncn2C1CCCO1
CN1C(N)=NC(N)=NC1(C)C
O=C1NNCCN1c1ccc(-c2ccccn2)cn1
CCCCc1ccc(C2(O)OC(=O)C=C2Br)cc1
S=C(NCCCCc1ncc[nH]1)NCCc1ccccc1
COS(=O)(=O)CCN(CCCl)c1ccc(O)cc1
NC(CC1CCC(CP(=O)(O)O)CC1)C(=O)O
C=C(C)C(CCC(C)=O)CC1(C)CC=CC1=O
Cc1ccc(-c2ncc(CN3CCC=N3)o2)cc1
CC(C)CNC(c1ccc(Cl)cc1)c1ccccn1
O=C(CSc1cnnn1-c1ccccc1)c1ccco1
NC(=O)C1CCCCN1C(=S)Nc1ccccc1
CP(=O)(Nc1ccc(Br)cc1)Oc1ccccc1
N#CN=C(Nc1ccc(F)cc1)SCc1ccccc1
CC(C)N1CCC(=O)C1C(=O)NCc1ccco1
Cc1ccc(C)c(-n2ccnc2SCC(=O)O)c1
O=C(NCCCCNC(=O)C1CCCC1)C1CCCC1
C=CC1(C(=O)O)C=CC(c2ccc(F)cc2)O1
CCOC(=O)c1cc(-c2ccc(C)cc2)c(N)s1
CCOP(=O)(SC(C)CC)N1C(=O)CCC1=O
Fc1ccc(C2(c3ccccc3)CN=CS2)cc1F
O=C(O)CCn1ncc(-c2ccc(Br)cc2)n1
Cc1ccc(-n2cnnc2CCCN2CCOCC2)cc1
OCC(O)CSCc1nnc(-c2ccc(F)cc2)o1
CCCCCCc1c[nH]cn1
Nc1cccc2c1C(=O)COC2C(F)(F)F
COc1cc(OC)c(OC)cc1N=c1ssnc1Cl
Cc1cc(=O)n(C(=O)C(C)c2ccccc2)o1
Cn1cnn(CC(=O)NCc2ccc(F)cc2)c1=O
Nc1cc2c(ncn2CCOCP(=O)(O)O)nc1N
COc1ccc2nc(NC(C)=O)c3nncn3c2c1
COC1=CCC2(OC)C(=C1OC)C=CC1=C2C(OC)=CCC1
Cc1ccc(-c2cc(-c3ccccc3)[nH]n2)cn1
COC(=O)C(CN)C12CNC=C1C=CC=C2O
c1c[nH]c(-c2ccc3c(c2)C2CNCC3C2)c1
CCOC(=O)Cc1nc(-c2ccco2)c(C(C)C)o1
Cc1ccc(CNCC2(C)NC=C3C=CC=CC32)cc1
CCCCCCCCOc1ccc(C=C(C)C(=O)O)cc1
CC(C)c1ccc(C(Cl)=NNc2ccccc2)cc1
CCN1C(=O)N(c2ccc(C(C)C)cc2)CCC1=S
CCCCNc1nccc2[nH]c3cccc(OC)c3c12
C=CCNC(=O)C(=O)C12C=CC=CC1=CNC2
Nc1ncc2sc3c(c2n1)C(c1ccccc1)C=CC3
COc1ccc(NC2=NN=CS2(C)C2(C)CCCCO2)cc1
O=C(OC12C=CC=C(O)C1=CC=CC2)c1ccco1
O=Cc1cc(-c2ccccc2)n(-c2ccccc2)n1
O=C(Nn1cnnc1)c1ccc(-c2ccccc2)cc1
O=C(O)C=CC(=O)Nc1cc(F)c(F)cc1F
Cn1nnnc1SCC(=O)Nc1ccc(C(N)=O)cc1
CC(=O)c1cnnn1CN
Cc1cc(Cl)cc(NC(=S)NCCN2CCOCC2)c1
OC1c2cnccc2C(CN2CCOCC2)=CC1Cl
OC1CC=C(CNc2ccc(F)cc2)c2ccncc21
COc1ccc(CCNC(=O)c2ccc(SC)cc2)cc1
CN(C)Cc1ccc(-c2nccc(N(C)C)n2)cc1
COc1ccc(CNC(=O)COc2ccc(C)cc2)cc1
CC(C(=O)c1cc(Cl)ccc1Cl)n1cncn1
CCC(=O)NC(=S)Nc1ccc(C(F)(F)F)cc1
CON=C1CCCC2(SC)SC=CC12C(=O)NN
CC(CCc1ccccc1)=NNC(=O)c1ccccc1
COc1ccc(C=NNC(=O)Cn2ccnc2C)cc1
C1CCC(c2nnc3sc(C4CCCO4)nn23)C1
CC(SC12C=CC=CC1C(=O)N=CN2N)C(=O)O
COc1ccc(C23NC=CNC2=NC(=O)N3)cc1
O=c1c2ccccc2nc2sc3ccccc3n12
O=C1C=C(C=Cc2ccccn2)OC2C=CC=CC12
Nc1nnc(-c2nc3c(c(=O)[nH]2)C=CCN3)o1
CCNC(=S)NN=C1Nc2cc(C)ccc2C1=O
CN1C(=O)C(=O)c2cc(OCCCC(=O)O)ccc21
O=C(O)C1CCC2(CCC(CP(=O)(O)O)CC2)CN1
CC(CSC12C=CC=CC1=CNC2)N=C1CCC(N)N1
CC(=CCn1cnc2[nH]cnc(=O)c21)CCC(=O)O
CNC(=O)N(C)C1OC2C=CC=NC2c2ccccc21
N#Cc1ccc(C2CC=Nc3ccncc32)c(F)c1
O=C1OC(c2ccccc2)=NC1=Cc1ccccc1
OCCOc1cc(Br)c(C=Cc2ccc(O)cc2)cn1
NC(=O)C1=CNCc2c(-c3ccccc3)n[nH]c21
CC1=[NH+]C([NH3+])Cc2[nH]c3ccccc3c21
COC1=CCC(OC)c2ncc(CN)c(C(N)=O)c21
O=C1NC=NC2C=NC=CC12CCCc1ccccc1
Cc1ccc(OCCC(=O)Nc2c(C)cccc2C)cc1
CC(C)COn1c(O)c2c(nc1=S)CCC=C2
Cn1nnc2cc(C(=O)NC3CCCCC3)ccc21
CNc1nc(NCCCN2CCCC2=O)c2ccsc2n1
COc1ccc2nc(SCc3ccccn3)[nH]c2c1
C#Cc1cccc2ccn(-c3nccc(N)n3)c12
COC(=O)C=Cc1ccc(OCC=C(C)CO)cc1
Cc1ccc(NC(=O)c2cc3n(n2)CCCC3)cn1
CCc1nnc2n1N=CC(OC)(c1ccccc1)S2
CCC(=O)NC(Cc1ccc(O)cc1)C(=O)OC
O=C(NCCc1cccs1)n1sc2ccccc2c1=O
Brc1nccc2[nH]c(SCc3ccccn3)nc12
NC(C1CCCCC1)C(O)C(=O)NOc1ccccc1
NC1=CC2(NC(=O)N=CC2=O)Nc2ccccc21
COc1nc(C=O)c(N(C)C)c([N+](=O)[O-])n1
COc1ccc2c(c1)c(=O)[nH]c1cccc(OC)c12
COCCCN1CN2N=C(S)NC23C=CC=CC3C1=O
COCC(C)NC(=O)c1ccc([N+](=O)[O-])cc1
CC(C)C1COc2ccc3oc(=O)ccc3c2O1
CCC(C)NCCS(=O)(=O)Cc1ccc(F)cc1
Cc1ccc(NN=c2cc(O)[nH]c(=O)[nH]2)cc1
NC1(Cc2ccc(C(F)(F)F)cc2)CN=CO1
CCC=CCC=CCC=CCCCCCCCCCC(=O)NCCO
COc1cccc(SC)c1C12C=NC=NC1N=CN2
COC1(COS(N)(=O)=O)OCC(CO)C1(O)O
O=C1Oc2cc(O)ccc2C1=Cc1ccc(O)cc1
O=C(CCCl)N1CCC=C2C=CC=CC23C=CC=CC13
O=C(O)c1cc(Cl)cc2c3c([nH]c12)CC=CC3
COc1ccc(-c2nc(N)c(C#N)c3c2CCC3)cc1
O=C(C=CNc1ccc2c(c1)OCO2)c1ccccn1
C=CCNC(=S)NNC(=O)c1nc(C)c2sccn12
CC(=O)N1CCc2cc(C=CC(=O)O)ccc21
O=C(Nc1ccc2c(c1)OCCO2)c1ccc(Cl)cc1
CN1c2ccccc2CC1c1ccc2c(c1)OCO2
CC(C)=CCCC(C)=CCNc1ccc2c(c1)OCO2
CC(C)c1ccc(-c2ccc3[nH]ncc3c2)cc1
CC1(C)OCC(C[N+](C)(C)C)OC1(C)C
Cc1cc([N+](=O)[O-])cc2c1CNC1=C2CC=C1
Cc1cc(Nc2cccc3c2C=NCC3)n2ncnc2n1
Cc1ccc(-n2cc3[nH]c(=O)[nH]n3c2=O)cc1
O=C1CC(C(=O)O)CC(c2ccccc2)C1=O
CCOC1(S(=O)c2ccc(C)cc2)C=COCC1
CC(C)CC(NCC(S)C(N)CC(C)C)C(N)=O
COc1ncc(C#N)cc1N1CCC(O)CC1CO
Nc1ncc2[nH]c(N)nc2n1
CCN1CCC2(C1)C(=O)CNCC2(N)c1ccccn1
Cc1cc(=O)n(C2OCC(N)C2CF)c(=O)[nH]1
OCC1OC(O)CC1n1cnc2c1C(O)C=CN=C2
O=C(Nc1ccc(F)cc1)c1ccc(=O)[nH]n1
CCCCCOc1nn(C)c(=O)cc1N1CCOCC1
CN(C)CCNC1C=CC1
CCN(CC)CCOCCOC(=O)C1(c2ccccc2)CC1
N=C(N)NCCCCC(=O)NCC(=O)NCCC(=O)O
O=C(CCCCCCS)Nc1ccc(-c2ccccc2)cc1
COc1ccc(CN2CCNC(C3CN=CN3)C2N)cc1
Cc1ccc(C#Cc2ccc(-c3cccs3)cc2)cn1
Clc1ccc(Sc2nccc(-c3ccccn3)n2)cc1
C=CCNC(=S)NN=C(c1ccccn1)c1ccccn1
COC(=O)CCC(=O)C(C)NC(=O)c1ccccc1
Cc1ccc(S(=O)(=O)Nc2ccc(N)cc2)cc1
O=C(O)C(=O)CC(COCc1ccccc1)C(=O)O
Cc1cc(SCC(=O)c2ccc(O)cc2)nc(C)n1
CC(C)(C)C(=O)CCc1cnnn1-c1ccccc1
CC(O)(C(=O)Nc1ccc(Cl)cc1)C(F)(F)F
CC(Sc1ccc(Cl)cc1)C(=O)NCC1CCCO1
Cc1ccc(NC(=O)C(=O)NC2CCCCN2)cc1
O=C(Cn1cncn1)NCc1ccc(OC(F)F)cc1
C=S1C(C)=CN(c2ccccc2)C1C(C)=O
CC(Cc1ccccc1)C(=O)Nc1ccc(Br)cc1
O=C(NC(=S)NCCC1CC=CCC1)c1ccccn1
CC(C)Oc1ccc(NC(=O)Oc2ccccc2)cc1
COC(=O)C1(NC(=O)C(C)(C)C)C=CSC1
C#CCOC(=O)Nc1ccc(OCC(F)(F)F)cn1
CCOC(=O)c1sc(N)c(C(=O)N(C)C)c1C
O=C(Nc1ccc(C(F)(F)F)cc1)C1CCCO1
COc1ccc(NC(=S)NCc2ccc(F)cc2)cc1
COc1ccc(CC(=O)OC(C)CN2CCCC2)cc1
Cn1cnc(N)c1-c1ccc(F)cc1
Cc1ccc(OCC(=O)Oc2ccc(Cl)cc2)cc1
O=C(Cc1ccc(F)cc1)NCCc1ccc(F)cc1
CCCc1nnc(NC(=O)CCC(=O)NC2CC2)s1
S=c1[nH]nc2[nH]cnc2c1SCc1ccccc1
O=S(=O)(c1ccccc1)N1CCC1c1ccccc1
CCCCCCCCC1(O)OC(=O)c2ccc(O)cc21
CCCNC(=O)C1(C)CCCC(N)(c2cc(N)c[nH]2)N1
NC1=CCNCC1c1ccc(Cc2ccccc2)cc1
COCCNC(=O)NC1(c2nc(C)no2)CCCCC1
Cc1nccc(NCC(C)(C)N2CCN(C)CC2)n1
O=C(CCC1CCCCC1)NS(=O)(=O)CC1CC1
CSc1cc(C#N)n(CN)n1
NC1(C(=O)O)CC(Cc2ccc(Cl)cc2)OCCN1
Cc1ncc(CN2CCOC(CNc3cccnn3)C2)s1
O=C1CC(c2ccc(C(F)(F)F)cc2)C(=O)O1
Cc1ccc(C2C(=O)CNc3c(C)cncc32)cc1
S=c1[nH]nc(-c2ccc(Cl)cc2)n1Cc1ccccc1
CCOC(=O)Cn1c(C(=O)OC)c(N)sc1=S
S=c1[nH]c(-c2ccc(Br)cc2)nc2ccccc12
Cn1c(C(=O)O)ncc(-c2ccccc2)c1=O
CCOP(=O)(COCCn1cnc2cnc(N)nc21)OCC
Cc1ccc(S(=O)(=O)Nc2noc(C)c2Br)cc1
CC1(CS)CCNN1
Nc1nc(OCc2ccccc2)c2ncc(C=O)nc2n1
Oc1ccc(-c2ncc3sc4ccccc4n23)cc1
Oc1ccc(-c2ncc3oc4ccccc4n23)cc1
CCCCNC(=O)CC1Cc2cc(OC)cc(OC)c2C1
CC(C)=CCCC(C)CC=CC(=O)NCc1ccccc1
CC1(C)C=C2c3c(nc(S)[nH]c3=O)SC2OC1
Cc1cc(-c2nccc(NC3CCCCC3)n2)[nH]n1
Cn1c(SCC(=O)c2ccc(F)cc2)nnc1C1CC1
CN1C(=O)CC2(O)C=C(O)C=CC23C=CC=CC13
SCc1cncnc1
COc1nccc(NC(=O)c2cc3c(s2)CCC=C3)n1
COc1ccc(C=CC(=O)NCCCN2CCCC2)cc1
NCCCc1ccsc1
ClC1(Cl)CC1CSc1nnc(-c2ccccn2)o1
CCCCN(CC)C(=O)c1ccc(Oc2ccccc2)cc1
COc1cccc(CC(=O)N2CCN(C)CC2)c1OC
O=C(O)C1CCC(C(=O)NCCCN2CCOCC2)CC1
NCC1CCCCC1
Cc1cc(C)cc(NC(=O)CCN2CCN(C)CC2)c1
Cc1noc(C)c1-c1cccc2c(=O)[nH]cnc12
CC
CC(=NNC(=S)N1CCN(C)CC1)c1ccccn1
NCCc1c(-c2ccccc2)sc2cc(Cl)ccc12
O=C1C2C=CN=CC2(CCO)CN1Cc1ccccc1
O=C(NCC1CC1)c1cc(Cl)cc2c1COCCO2
CN(C)Cc1ccc(CN(C)C(=O)c2ccco2)cc1
Cc1cc(C(F)F)n(CC(=O)NCc2nccn2C)n1
COc1ccc2c(c1)CCC(CN1CCCCC1)C2=O
CC(Cn1ccnc1)NCc1cc(Br)cc2c1OCO2
C=C1COC(=O)C(CCC(=O)O)=C1C=CC=CC
CC(C=NNC(=S)N(C)C)=NNC(=S)N(C)C
O=c1c(Cc2ccc3c(c2)OCO3)n[nH]c2ccccc12
Cn1nc(C=C2Nc3ccccc3C2=O)cc1Cl
Nc1sc2c(c1C(=O)c1ccc(Br)cc1)CCC=CC2
OCCCNC1=NN=CC(NCCCO)C12C=c1ccccc1=CC2
CC(=CCn1cnc2cnc(Cl)nc21)CCC(=O)O
O=C(C=Cc1ccc(O)cc1O)c1ccc(O)cc1
Nc1ccc2c(c1)C=NC1(Nc3ccccc3)CC=CC=C21
CCOC(=O)C=C1NC(=O)C(N)(N2CCCCC2)S1
O=C(CSC12C=CC=CC1N=CO2)NCCSCc1ccco1
COc1cc(-c2nccc3ncccc23)ccc1C#N
CN1CC=NC23C=CC=CC12N=C(CCc1ccccc1)N3
OCC=Cc1ccc(C=Cc2c(O)cccc2O)cc1
NC(C=CC1CC1c1ncc[nH]1)CC1CCCCC1
CNC(=O)c1ncc2n1CCN(Cc1ccccn1)C2
O=C(Oc1ccccc1)n1c(=O)cc(F)[nH]c1=O
Cc1ccc(C23C=CC=CC2C(=O)N=CN3N)cc1
COc1cc2c(cc1OC)C(c1ccccc1)=CC2=O
C1=NNC(=NC2CC2)SC1c1cc2ccccc2o1
COCC(=O)N1CCN(C23C=CC=CC2N=CO3)CC1
COc1ccc(Cl)cc1NC(=O)c1nc(C)c(C)o1
CN(C)CCOC(c1ccc(Cl)cc1)c1ccccn1
CC1=NCN(C(N)CCO)c2[nH]nc(-c3cccs3)c21
COC(=O)c1ccc(C23C=CC=CC2N=CO3)cc1
CC1CC(N)(C(O)COc2ccc3c(c2)OCO3)CCN1
Cc1ncn[nH]1
CCCCCCCCCNC1C(=O)Cc2ccccc2C1=O
CCOC(=O)C(=O)NC12SC=NC1C=CC=C2OC
Cc1ccc(N=NC2CC=c3ccccc3=C2O)cc1
Nc1nc(NCc2ccc(Cl)cn2)c2cn[nH]c2n1
CCCCc1ccc2c(c1)OP(=S)(NC(C)CC)OC2
Fc1ccc(COc2ccc(C=Nn3cnnc3)cc2)cc1
COc1cccc2c(Oc3cc(F)ccc3F)nccc12
Cc1nc(SCC(=O)NC(C)C(N)=O)n[nH]1
CC(C)Nc1nc2ccc(=O)n(CC3CC3)c2s1
COCCNC(=O)c1sc(-n2cnnn2)c2c1CCCC2
CCOC(=O)C1(C=O)CNc2cccc(Cl)c21
CC(C)(Cc1ccccc1)NCC(=O)N1CCCC1C#N
O=C(Cn1ccc([N+](=O)[O-])n1)Nc1ccccn1
Cn1ccnc1C(=O)Cc1ccc([N+](=O)[O-])cc1
CCOC(=O)NC(=O)c1cc(O)[nH]c(=O)n1
O=c1[nH]c(-c2ccccc2)nc2cc(Cl)ccc12
COCCNC(=O)C1COC(=N)c2cccc(Cl)c21
O=[N+]([O-])c1ccc(NCc2ccc(Cl)cc2)cc1
O=S1(=O)CCC2(CC1)CN=c1cc(Cl)c(Cl)cc1=N2
CC(CCCN(C)C)Nc1ccc2cc(Cl)ccc2n1
C1=NC2=CCCN(c3ncc4c(n3)NCC4)C2N1
O=c1nc[nH]c2c(CNC(CO)(CO)CO)c[nH]c12
O=C(C=Cc1ccc2c(c1)OCO2)CCN1CCOCC1
O=C(Nc1ccc(Br)cc1)C1C=c2ccccc2=CC1O
C=CCn1c(COc2ccc(OC)cc2)nc2ccccc21
O=C1Nc2ccccc2C1=CC12C=CC=C1C=CCC=C2
CCc1ccc(NC(=O)CSC23N=CC=CC2N=CO3)cc1
CC(C)(C)N1OC2CNCC1C21CNC=N1
CC1(C)NCCCC1N
O=C(CC1Nc2ccccc2NC1=O)NC1CCCCC1
NC1(CC(=O)O)CC(=O)SC2C=CC=CC23C=CC=CN13
CCc1c(C)cccc1N(C(=O)CCl)C(C)COC
CC12C=CC=CC1NC(C(O)c1ccc(Cl)cc1)=C2
O=Cc1cc(-c2ccc([N+](=O)[O-])cc2)[nH]n1
O=C(Nc1ccccc1)c1ccc(CC[N+](=O)[O-])cc1
O=C(C=CC(O)Cc1ccccc1)CCc1ccccc1
OC12CCN(CC1)C(=Cc1c(Cl)cccc1Cl)C2
CC1=CNC2N=C(c3ccc4c(c3)OCCO4)NC2=C1
COc1ccc(NC(=O)C2(O)C=CC=C3C=CC=CC32)cc1
CC1(C)OC(COP(=O)(O)O)C(C(N)=O)O1
CCCCCCCCc1ccc(C2CCCC2(N)CO)cc1
COc1ccc(C(=O)NCc2ccc([N+](=O)[O-])cc2)cc1
CC(C)C1(NC2(C(C)C)CN=CO2)CN=CO1
O=C1C=C(c2ccco2)NC2C3=C(C=CC12)OCO3
Clc1ccc(OC(c2ccccc2)C2CCCN2)cc1
N#CC(=NNc1ccc(F)cc1)C(=N)N1CCCCC1
CC1(NC(=O)OCCCCCC2CCCCC2)CC(=O)O1
CCN1CC(=O)CC12CCCN2C(=O)c1cc(N)c[nH]1
CC(C(=O)O)c1cc(F)ccc1NC1CCC(O)CC1
CN1CCC2(CC1)COC13C=CC=CC1(C=CC(Cl)=C3)CN2
Oc1cc(O)c2c(c1)OCCC21Cc2ccc3c(c2O1)OCO3
CC1=CCC(C)C(O)=CCCCC2(CO2)C1
CNC(=O)OC1CC(=O)C2(CC3C=CC2C3)O1
O=c1ccn2ccn(C3OC(F)CC3(O)CO)c2n1
COc1ccccc1
N#[N+][N-]CCn1cnc2nc[nH]c2c1=O
c1ccc(-c2n[nH]c(-c3ccccn3)n2)nc1
c1cnc(NCc2ccc(CNc3ncccn3)cc2)nc1
CC(O)C(C)N1CCN(c2cccccc2=O)CC1
Cn1cc(N2CCCC2)c(N)nc1=O
CC(C(=O)N(C)O)c1ccc(OCc2ccccc2)cc1
O=C1NC2C=C(Cl)C=CC23NCSC13c1ccccc1
CC1(C)COC2C=NC=CC2=C1n1ccccc1=O
COc1ccc(SC2CC=Cc3nc(N)nc(N)c32)cc1
COc1ccc(-c2nnn(CC(I)=C(I)I)n2)cc1
Cc1nn(C)c2c1NC=CC(c1ccc(Cl)cc1)=N2
O=C(Nc1nccs1)c1ccc(OCc2ccccc2)cn1
O=C(CCCCc1ccn(Cc2ccc(F)cc2)n1)NO
N=C(N)NC(=O)CCCCCCCCCC(=O)NC(=N)N
O=C(NC1CCCCN1)C(c1ccccc1)C1CCCCC1
COc1ccc(S(=O)(=O)Nc2ccc(F)cc2)cc1
CCOC(=O)c1nc(NC(C)C)cc(Oc2ccccc2)n1
O=P(O)(O)C(Nc1ccc(I)cn1)P(=O)(O)O
CC1(NCc2ccc(O)cc2)CCCN(CC2CCCCC2)C1
Cc1ccc(CCNCc2ncc(-c3cccs3)o2)cc1
CCCCc1ccc(-c2ncc(CNC3CCC3)o2)cc1
Nc1nc(Cc2ccccc2)cc(SCc2ccccc2)n1
CC(C)NCC(O)COc1ccc(COCC2CCC2)cc1
O=C(NC1CCCC1)c1ccc(CN2CCOCC2)cc1
CCOc1ccc(S(=O)(=O)NCc2ccccn2)cc1
COC(=O)c1cc(-c2ccc(Br)cc2)[nH]n1
COC(=O)c1ncc(SCC(=O)c2ccccc2)n1C
CCC(=O)Nc1ncc(CC(=O)Nc2ccccc2)s1
O=C(O)CCC(=O)Nc1ccc(OCC(=O)O)cc1
CCCCN(C)C(=O)C1CCCCN1Cc1ccccn1
Nc1nc(N=Nc2ccccn2)c(-c2ccccc2)s1
Fc1cc(CNc2ccc(N3CCCC3)cc2)ccc1Cl
COc1ccc(NC2C=CN=C2)cc1
CC1C=NNC1N
CCN(CC)C(=O)C[n+]1ccccc1C(N)=O
O=C1OC(N2CCCCC2)C=C1c1ccc(Cl)cc1
CC(C)(C)C1CCCC2(C1)OCNC2(CO)CO
CC1=NN=CS1(C)CC(=O)NC(=O)NCc1ccco1
OCc1ccc(-c2ccccc2)c(-c2ccccc2)c1
Nc1ncc(COC(=O)c2cc(F)cc(F)c2F)s1
CN1C=NC(NCc2ccccc2)=NC12CCCCC2
Clc1cccc[n+]1CCCCCC[n+]1ccccc1Cl
O=C(NCCc1ccc(Cl)cc1)Nc1ccc(F)cc1
O=C(Cc1ccc(Cc2ccccc2)cc1)OCC1CO1
CC(=NNC(=S)Nc1ccc(I)cc1)c1ccccn1
OC(c1ccccc1)C(NC1CCCCC1)c1ccccc1
O=C(Nc1ncc(-c2ccccc2)s1)C1CCCCC1
CC(NC(=O)COc1ccccc1)C(O)C(F)(F)F
CS(=O)(=O)Nc1ccc(C(O)CNC2CC2)cc1
Oc1ccc(OCCN2CCN(c3ccccc3)CC2)cc1
O=C(c1cnnn1CCN1CCCCC1)N1CCCCO1
CC(=O)N1CCC1C(=O)NCCc1ncc(C)s1
Cc1nc(C2CCC(N)(c3nnc(C4CC4)o3)N2)no1
O=C(OCc1cccc(F)c1F)c1ccc(=O)[nH]c1
CCc1ccc(C(c2cc(C)sn2)N2CCN(C)CC2)cc1
CCOP(=O)(O)COCOn1cnc2[nH]c(N)nc(=O)c21
CC(=O)C1=C(O)C(=Cc2ccc(O)cc2)C(=O)S1
NC1=CC=CC2=COCC(=O)C12c1ccc(N)cc1
CCC(=NNC(N)=O)c1ccc(Sc2ccccc2)cc1
Cc1cccc2c1C(c1ccc(N)cc1)CC(=O)O2
O=C(O)C1Cc2c(Cl)ccc(C3CCCCC3)c2C1
Cc1cc2c(cn1)C(=O)C(=O)C1(Cl)C=CC=NC21
COC(=O)C12C=CSC1NN=C2Nc1ccccc1
ON=C(CCN1CCN(c2nccs2)CC1)c1ccccc1
CC(=NNC(=O)NCCCC(=O)O)c1ccc(C)cc1
COc1ccc(CN2CCN(c3ccc(Cl)cc3)CC2)cc1
COC(=O)c1ncc2n1-c1cc(C)ccc1OC2
COc1ccc2c(c1)CC(N1CCN(C(C)=O)CC1)C2
COc1cc(OC)c(OC)c(C2(C)CC(N)=NC(N)=N2)c1
CN1CCNCC12Cc1cc(O)ccc1Nc1ccccc12
COc1ccc(C(=O)c2ncc(-c3ccccc3)s2)cc1
Fc1ccc(C=NNc2ncc(-c3ccccc3)s2)cc1
Cc1cc(I)cc(NC23C=NNC2C(=O)N=CN3)c1
C=S1SC=CC1c1cc(OCC(=O)O)ccc1OC
COc1ccc(Sc2cc3c(N)nc(N)nc3cn2)cc1
O=C1NC(c2cc(Cl)cc(-n3cccc3)c2)C(=O)O1
Nc1nc2c(ccc3c(N)n[nH]c32)s1
CC12CSC=C1N=CN=C2SCC(=O)NC1CCCCC1
CC(C)C(=O)C1c2ccccc2NC1(N)C(=O)O
COc1ccc(NC(=S)NCCSc2ccc(Cl)cc2)cc1
Cc1ccc(CSC23C=NNC2C(=O)N=CN3)cc1
C=CCSC1(c2ccc(C)cc2)C=C(C#N)NCC1=O
Cc1ccc(N2CCN(C(=O)C3CCCCC3)CC2)cc1
Fc1ccc(NC(=S)NC23C=CC=CC2C=CC=C3)cc1
Clc1ccc(C2C=NC34C=CCCC3(C=NN4)N2)cc1
COc1ccc(Cc2nc(-c3ccc(C)cc3)no2)cc1
CC[N+](C)(CC)CC(=O)Nc1c(C)cccc1C
CC(=O)Nc1ccc(Sc2ccc(C(=O)O)cc2)cn1
Cn1nnnc1SCC(=O)Nc1ccc(N2CCCCC2)cc1
O=C(O)Cn1cnc2cnc(OCc3ccccc3)nc21
ON=C(c1ccccc1)C1C=CC=CC1
CCCCNC(=O)C1(C)CC(N)(c2cccc(C)c2C)N1
COC(=O)C(O)=C(C#N)C12C=CC=CC1=CC=CC2
Cn1ncc(CC(=O)NCc2ccc(Cl)cc2F)c1F
NCc1cc(-c2ccc(-c3ccccc3)cc2)n(O)n1
CN(c1ccccc1)c1nccc2c(N)nc(N)nc12
CC1(C)OCc2c(Br)c(Br)c(Br)c(O)c21
CSc1ccc(C=NS(=O)(=O)c2ccccc2)cc1
CN(C)c1ccc(C(=O)NN=Cc2ccccn2)cc1
Cc1ccc(N2CCN(N=Cc3ccccn3)CC2)cc1
C=S1C=C(N)C(C(=O)OCC)N1c1ccc(C)cc1
O=C(Cc1cccc(Cl)c1Cl)NN=Cc1ccccn1
C1=C(NC2CCC2)CN2NC(C3CCCCN3)=NC2=C1
CNc1ncc(CNC(=O)Nc2c(C)cccc2OC)s1
COc1c(C)ccc2c1CCC=C2
CCCCCCCCc1ccc(NC(=O)C(C)(N)CO)cc1
Cc1cccc(S(=O)(=O)Nc2noc(C)c2Br)c1C
CC(C)(C)c1c(C(=O)O)ccc2ccoc12
CN1CCN(C23NC4NC=CC4N=C2C=CC=C3F)CC1
O=C(C=C1Cc2ccc(F)cc2C1)NCc1ccccc1
Cn1c(CCC2CCCO2)nc2c(Cl)cc(Cl)cc21
CC(=Nc1nnc(-c2ccc(C)cc2)s1)N1CCOCC1
CCOCCn1c(N2CCN(C=O)CC2)nc2ccccc21
O=C(O)Cc1ccc(OCc2ccc3c(n2)C=CCC3)cc1
CCN1C2C=NC=CC2C(=O)N(C)C2C=NC=C(N)C21
CN(C)c1nccc(C23OC=NC2C=CC=C3O)n1
CC
NCCCCCCCCCCNC1CC(=O)c2ccccc2C1=O
CN1C=CC2C=CC=CC21C(=O)NCCCc1ccccc1
ONC(=NC1CCCCC1)c1ccc(Oc2ccccc2)cc1
CCOc1ccc(OCc2ccccc2)c(C=NNC(=N)N)c1
N#Cc1ccc(C=C2C=NCCC2c2ccccn2)cc1
Cc1ccc(OCCSCC23C=CC=CC2N=CN3)cc1
CCCc1nc2ncnn2cc1Nc1ccc(OCC)cc1
CC(C)n1c(C(O)c2ccccc2)nc2ccccc21
COc1ccc(-c2ccc3nc(N(C)C)ncc3c2)cc1
O=C(NCc1ccc(Cl)cc1)c1ccc2c(c1)OCO2
CCCC(=O)Nc1nnc(-c2ccc3c(c2)OCO3)s1
CSc1nnc(-c2nc(C)c(-c3ccccc3)s2)n1C
Cc1ccc(C(=O)OC2CC=Cc3c(O)cccc32)cc1
CC(=O)CSC1=CN2N=CNC2(C#N)C2=C1CCCC2
Cc1cc(N2C(=O)C(=O)c3ccccc32)n(C)n1
Cc1ccc(C(=O)NC(C)C2C3CCC2CC3)cc1
N#Cc1ccc(O)c(-c2cccc3c2CCC=C3O)c1
O=C(NN=Cc1ccc(OC(F)F)cc1)NC1CCCCC1
NC(N=O)=NNC=C1Nc2cc(F)ccc2C1=O
NCCCCCCNC1=NC23C=C(Cl)C=CC2(C=C1)CCCC3
CCC1=C(Br)c2nc3ccccn3c2C(=O)C1=O
C=CC(C)=CCCC(C)=Cc1cc(C(=O)O)co1
C1=CC2(c3ccccc3)OC=NC2(n2cnnc2)C=C1
O=C1C(=CNCc2ccco2)C(=O)c2ccccc21
CCCCCCCCC(=O)NN=C(C)c1ccc(O)cc1O
Cc1cc(C=NNC(=O)CSCc2ccc(Cl)cc2)cs1
FC(F)(F)c1ccc(C2OCCNC23CCCCN3)cc1
CCN(CC)c1cc2c([nH]1)C=CC(C(=O)N(C)C)N2
CCN(CC1CCCO1)C(=O)NCc1nnc2n1CCC2
[C-]#[N+]c1ccc(C=Cc2ccc(OC)cc2)cc1
CCC(CCl)NC(=O)Nc1ccc(C(C)(C)C)cc1
Cc1cc(CC(=O)CC(C)O)c(C=O)c(O)c1O
Fc1ccc(C#Cc2ccc(OCC3CCN3)cn2)cc1
Fc1ccc(-c2ncc(C3CNCCO3)[nH]2)cc1
CC(=O)Nc1ccc2c(=O)n(O)c(=O)[nH]c2c1
CC(N(O)C(N)=O)C12C=CC=CC1=CS(=O)(=O)C2
CCCC12C=CC=CC1N=CN2Cc1ccc(C(=O)O)cc1
O=c1cc[nH]c(=O)n1C1CCC(OCP(=O)(O)O)O1
CCOc1ccc(C(=O)N(CC2CCC2)C2CCCN2)cc1
[O-][n+]1onc2cc(C=Cc3ccccc3)ccc21
Cc1ccc(NC(=O)N2CCCc3ccccc32)c(C)c1
CC1(O)CC(O)(n2nc3ccccc3n2)OC(O)C1O
Cc1cc(C)c2c(c1)N(CCCN)C(=O)C1C=CC=CC21
O=C(c1cc2ccccn2n1)N1CCCc2ccccc21
Cc1nccc(Br)c1NC(=O)c1ccc2c(c1)OCO2
Cc1ccc(NC(=O)CCCS2(C)C=Nc3ccccc32)cc1
CC1=NN=CS1(C)C1(C)C=NC2C=CC=CC2NC1=O
CC1=NC2N=C(C)NN2C(Nc2ccc(C)c(F)c2)=C1
CN1CN(C)C2(C=C3CCCCC3=CC2)C(=O)C1=O
COc1cccc(C2NNC34C=CC=CC3(N=CN4)N2)c1O
COc1c(C)cccc1Cn1cnc2cc3c(cc21)C=CC3
COC(=O)C1NC(C)=NC(c2ccc(SC)cc2)=C1SC
CCCN(CCC)C1CCc2cc(-c3ccccc3)ccc2C1
O=C(Nc1ccccc1)Nc1cc([N+](=O)[O-])ccc1O
CCCCCC=C(CCCCCCCCCCC(=O)O)[N+](=O)[O-]
OCCc1cnc[nH+]c1
CCc1ccc(NC(=O)NC(C(=O)O)C(C)CC)cc1
Cc1cc(NC(=O)Cc2ccc([N+](=O)[O-])cc2)on1
O=C(NCCCc1ccccc1)c1ccc([N+](=O)[O-])cc1
CCOC(=O)C(C#N)C1(C(=O)OCC)CN=CO1
CN(C)CC1(c2ccc3c(c2)CCC=C3)C2CCC1CC2
CC(NC(=O)OC1CC=Cc2ncccc21)c1ccccc1
CC1=NC2NN=CN2C2=C1CC(C)(C)N2Cc1ccc(F)cc1
CCCCCCC=CCC=CCC=CCC=CCCCC(=O)NCCO
OC1Cc2ccc(N=CN3CCCc4ccccc43)cc2C1
CCC1(CO)C=NN(c2ccccc2)C1c1ccccc1
O=C1N(c2ccc(Br)cc2)C=NC2N=CC=CC12S
Cc1ccc(NN=CC23CCCCC2=NCC(=O)N3)cc1
CC1CNC2(C=c3nc4ccccc4nc3=CC2)C(=O)CN1
CCCN(C(=O)OC12CCN(CC1)CC2)c1ccccc1
CN(C)c1cc(C=NNC(=N)N)cc([N+](=O)[O-])c1
CS(=O)c1nncn1CC(=O)c1ccc2c(c1)CCC2
COCC1OCN(c2ccc(OCCC(C)O)cc2)C1=O
Cc1c(Cl)ccc2c1C(C)OC=C2
CC1(O)OCCC(CSC#N)C1c1ccc(Cl)cc1
O=C1OC(c2ccccc2)CC2(O)C=CC(O)=C(O)C12
O=C1C(=O)C2(CC3CCC2O3)CN1N1CCOCC1
Cc1cccc(C2OCCCC23CN=CSC3N)c1F
CN(C)C1(c2ccc(F)cc2)CCc2ccccc2C1
CCN1CC2CCC(O2)C1C(=O)Nc1ccccc1
NCc1cn[nH]c1
CCCNS(=O)(=O)NC1C2CCC3C=CC=CC3C1CC2
CC(CO)=C1C(O)CC1(C)C1C(O)CCC1(C)C
CC(O)C1NC2(C1=O)C1=C(CSC1)NC2C(=O)O
CC(=O)OCCC(C)(Cl)CC1=CC(=O)COC1C
c1ccc(COc2ccc(C[n+]3ccccc3)cc2)cc1
C(#Cc1ccc(CN2CCCCC2)cc1)CCN1CCSCC1
c1ccc(CNCC23CC4CC(CC(C4)C2)C3)cc1
Cc1cc(C)[nH]c(=NNC(=O)c2ccc(O)cc2)n1
Cc1cc(C)cc(OC(=O)CNC(=O)c2ccccc2)c1
O=c1[nH]c2c(n3cncc13)-c1ccccc1C21CC1
CC1=CN(CCC(C)C)C2(N)C=NC(=O)NC2=C1
CC(C)(C)c1ccc(C(=O)NCCCn2cncn2)cc1
CCCCn1ccnc1C(Cc1ccc(N)cn1)C(=O)O
CCOC(=O)c1ccc(OCCCCCc2cc(C)cs2)cc1
CCC(c1ccc(Cl)cc1)n1c(C(=O)OC)c[nH]c1=S
CCCCCCCCOP(=O)(O)OCCSC(=S)N1CCCC1
CC(C)(C)OC(=O)NS(=O)(=O)NCc1ccccc1
CCCCCCCCCCCCCCCNc1ccc(C(=O)OCC)cc1
c1ccc2nc3[nH]c(-c4ccon4)nc3cc2c1
O=C(NC1CCCCC1)Oc1ccc(-c2ccccc2)cc1
CC1(C)C(C(=O)NCCS(=O)(=O)O)C1(C)C
Fc1ccc(-c2ncc(CNCCN3CCOCC3)o2)cc1
Cc1nc(C2(c3cccc(F)c3O)C=NOC2)no1
CCCCOc1ccc(CNC(=O)Oc2ccc(F)cc2)cc1
CSc1nn(C(=O)C2CC2)c(-c2ccccn2)c1N
CCc1ccc(C(=O)OCC(=O)NCC2CCCO2)cc1
CCCNS(=O)(=O)NC12CC3CC(CC(C3)C1)C2
CSCCC(NC(N)=O)C(=O)Nc1ccc(C#N)cc1
CS(=O)(=O)N1CCCCC1C(=O)N1CCOCC1
COc1ccc(NC2SC=NC2=O)cc1
O=C(NCCCCc1ccccc1)Nc1c(F)cccc1F
CC(=O)Nc1ccc(C(=O)Nc2ncc(C)s2)cc1
O=C1OC(Cc2ccccn2)C(C2CCN=CN2)C1=O
O=C(NCCSc1ccccn1)c1c(Cl)cccc1Cl
CCCCNCC(=O)Nc1sc(C)c(C)c1C(=O)OCC
Cc1ccc(SCCN2CCN(Cc3ccccc3)CC2)cc1
N#CC(Cc1ccccc1)(Cc1ccccc1)C(=O)NN
O=C(Cc1ccccc1)NCCCNC(=O)Cc1ccccc1
Cc1ccc(OCC(=O)Nc2c(C)cccc2C)cc1
Cc1ccc(-c2ccc(N)c(Br)c2Br)c(N)c1C
CCC(C)NC(=O)C1CCCCN1S(=O)(=O)CC
CCSC(SCC)=C1C(=O)N(c2ccccc2)N=C1C
O=S(Nc1ccccc1)c1ccc(-c2ccccc2)cc1
CC1(C)C=[N+]([O-])C(CBr)N1O
O=C(CCCCCCCC(=O)N1CCCCC1)N1CCCCC1
CC1(c2ccc(-c3ccc(C#N)cn3)cc2)CCO1
NC1(c2ccccc2)CCNC(=O)C1C(O)c1ccccn1
O=C(NCc1ccco1)c1ccc(-c2ccccc2)cc1
Cn1nc(Br)c(-c2ccc(Cl)cc2)c1C(=O)O
O=S(=O)(NCC(O)c1ccco1)c1cc(Br)cs1
CC(C)c1ncc(CN2CCN(CC3CCCO3)CC2)s1
Cc1occ2c1C1=CC=CNC1C(=O)C2=O
CCCCc1cc2c([nH]c3ccccc32)c(=O)o1
N=c1sccn1CC(=O)Nc1ccc(SC(F)F)cc1
Cc1ncc(C)c2c1ccc(=O)n2CCCN(C)C
Cc1ccc(=O)[nH]c1C(=O)NCCCn1cccn1
CNC12N=C(c3ccco3)NN1C=NC=C2C(=O)O
CN1CCCC2CC(NC(=O)c3ccc(Cl)cc3)CCC21
COc1ccc(C23C=CC=C(C)C2(O)N=CN3)cc1
CCOC(=O)CCCCON=C(c1ccccc1)c1ccccn1
NC(=O)C1CSc2nc(Oc3ccc(Cl)cc3)ccc21
CN(C)c1nc(N)c(C(=O)Nc2ccccn2)nc1Cl
CN1C=C2C=CC=C(Nc3ncc(C(C)(C)C)s3)C2C1
CCN1CCN(C(=O)C2Cc3ccccc3C2C)CC1
CC(C)C1=NC2(Br)C=CNN2C=C1NCc1ccccn1
CC(=O)C(O)(Cn1cncn1)c1cccc(Cl)c1Cl
COc1ccc(NC(=O)C(C#N)=C(O)C2CC2)cc1
Cc1ncc(-c2nnc(Nc3ccc(F)cc3)s2)[nH]1
CN1C=NC(=N)N(OCCc2ccc(N)cc2)C1(C)C
CN(CCCCn1c(=O)oc2ccccc21)Cc1ccccc1
O=C1Nc2cc(OCCCc3ccccc3)ccc2C1=O
C1CCC(CN2CCc3nc(N4CCCCC4)sc3C2)CC1
CCNC(=S)NN=C(c1ccc(F)cc1)c1ccccn1
C=CCN=C(SCC)N(Cc1ccccc1)Cc1ccccc1
NC1(C2CC2)CCC2(CN(CCO)c3ccccc32)NC1
COc1scc(Cl)c1C(=O)Nc1nnc(C2CC2)s1
CC(C)(C)c1ccc(OCC(=O)NCc2ccccc2)cc1
OCCNc1nc(-c2ccccc2)c2ccc(Cl)cc2n1
COC(=O)c1cc(NC(=O)Nc2cc(C)ccc2C)cs1
O=C(Nc1sc(C(=O)O)c2c1CCC2)c1ccco1
CC1CN=C[N+]1(CCc1ccccc1)Cc1ccccc1
CCCN
CCOC(=O)C(=NNc1cccc(Cl)c1Cl)NCCOC
O=S(=O)(Nc1ccc2cn[nH]c2c1)c1cccs1
COCCCNc1ncc2[nH]nc(N)c2n1
Cc1cc(Cl)cc2sc(NC(=O)c3ccco3)nc12
O=C(C=CNc1ccccc1)c1cc(Cl)ccc1Cl
CC(C)(C)c1nc2c(c(-c3ccccc3)n1)CC=CO2
Cn1n[n+](CC(=O)c2ccccc2)c2ccccc21
CCCNC(=O)Cn1nc(C(F)(F)F)c2c1CCCC2
O=S(=O)(NCCN1CCOCC1)c1c(F)cccc1Cl
Cc1ccc(-n2nc3onc(C)c3c(C)c2=O)cc1
O=C(O)C12C=CSC1C(c1ccc(F)cc1)=CN=C2
S=c1[nH]nc(C2CCCCC2)n1N=Cc1ccc(Br)cc1
Cc1cccc2c(O)c(-c3ccccc3)c(=O)oc12
CCC(C)c1ccc(Br)c(O)c1C(O)C(F)(F)F
CC1(n2nnc3nc(N)nc(CC4CC4)c32)CCCCO1
CC1(C)CC2(CCC(N)(c3ccccc3)CN2)C(=O)O1
N#CC(=Cc1ccc(N2CCCC2)cc1)c1ccccc1
CN(C)CCNC1C=NCC2C=CC=C(Cl)C21
Cc1cccc(C)c1NC(=S)NNC(=O)c1ccccn1
Cc1nc(CNc2nccc(Cl)n2)c(-c2ccccc2)s1
c1ccc(CN2CCCC2c2ccn3ccnc3n2)nc1
COCc1ncc(C(=O)N2CCCC2c2ccc(C)cc2)s1
CCCNC(=O)CSC12C=CC=CC1C(=O)N=CN2CCC
O=C(NCc1ccccn1)c1nc2c(c(=O)[nH]1)SCN2
CNCCC1(C)CC=CN1
Cc1cc(=O)n(C2(C#N)CC(O)C(CO)O2)c(=O)[nH]1
C#Cc1ccc2c(c1)N=C(N)C(c1ccccc1)C(=O)N2
Cc1ccc(C2SCCN2C(=O)COc2ccccc2)cc1C
CC(=O)c1ccc(-c2cccc3c2C(C)=NCC3)cc1
C=S1C=NNC1NC(=O)NN=Cc1ccc(Br)cc1
O=C1C=C(c2ccc(O)cc2)OC2C(O)=CC=CC12O
COc1cccc(OC)c1C(=O)C=Cc1ccc(Cl)cc1
O=C1NC2(CCOc3c(Cl)cc(Cl)cc32)C(=O)O1
O=C(Nc1ccc(O)cc1)c1cccc2c1CCC=C2O
CCCC
CCOC(=O)c1cccc(NC(=O)c2ccc(C)cc2)c1F
CCCCc1ccc(Cn2c(=O)cc(Cl)[nH]c2=O)cc1
C=CC(OC(=O)OCCC)c1ccc(OC(C)=O)cc1
COc1cccc(Br)c1Cc1c(OC)ccc(Br)c1OC
NS(=O)(=O)c1ccc(OC2CC=Cc3ncccc32)cn1
Cc1ccc(NC23C=C4COC=COC4=CC2=NC=NC3)cc1
COc1ccc2c(C(=O)NCCc3ccccc3)coc2c1
O=C(On1nnc2ccccc21)c1cccc(O)c1O
CCOc1ccc(Nc2ccc(S(=O)(=O)O)cc2N)cc1
c1ccc2cc3[nH]c(CN4CCCCC4)nc3cc2c1
CN1CCN(C(=O)CC23C=CC=CC2N=CN3)CC1
CC(C)CN1CC(CCO)NCC1(N)C12C=CC=CC1N=CS2
CC(C)Cn1c(-c2ccccc2)nc2ccccc2c1=O
Cc1ccc(CCNC23C=CC=CC2=NCc2nnnn23)cc1
O=c1nc(N2CCOCC2)c(O)cn1C1CCCCC1
C=S1C(=O)NCC1=CC12C=CC=CC1=CNC2
C=CCn1c(SCC#N)nnc1-c1cccc2c1CCN=C2
COc1ccc(N2CCCCC2NC(=O)C2CC2)cc1
COc1ccc2c(c1)C=[N+](C)C1CSC3C=CC=CC231
CN(C)c1ccc(C=CC(=O)C=Cc2ccco2)cc1
COc1cc(OC)c2c(=O)cc(-c3ccccn3)oc2c1
O=C1NC(=S)C(=Cc2cccs2)N1CN1CCOCC1
Cc1cc(=O)n(C2(C)CCCC2(O)CO)c(=O)[nH]1
CN(C)CCCN1CC(=O)C2C=CC=CC2C2C=CC=CC21
CN1CCN(C2(C)OCC(=O)Cc3cc(Cl)ccc32)CC1
CC1=NC2(NN=Cc3ccc(Br)cc3)C=CC=CC2C=C1
COc1cc(OC(=O)c2ccco2)ccc1C=NN(C)C
Cc1nc2c(c(NCCc3nc(Cl)c(C)s3)n1)NCCC=C2
CC(C)C1c2ccncc2NC1CN1CCCCC1O
COc1ccc(CNC(=O)CNc2ccc(OC)c(Cl)c2)nc1
CN(C)Cc1cccc2c1C(=O)NC1(CCC=CN1)C2
COC(=O)CCCOC(=O)Oc1ccc([N+](=O)[O-])cc1
O=C1CCC=C2C=CC=CC12
O=C(Nc1nccs1)c1cc2c(s1)OC1C=CC=CC1=C2
C[N+](C)(C)C(Cc1c[nH]c(=S)[nH]1)C(=O)O
CC(NC(=O)Nc1ccc(Cl)c(Cl)c1)c1ccccc1
CCCCC12C=CC=CC1N=CN2Cc1c(C)cc(C)cc1O
Cc1ccc(Nc2nc(Nc3ccc(C)cc3)c3ccsc3n2)cc1
COc1cccc2c1CC1CC2CC2(CCC(=O)CC2)N1C
Fc1ccc(Cl)cc1NC12C=C(Cl)C=CC1N=CN2
Oc1ccc(C23C=CC=CC2N=CS3)cc1CN1CCCCC1
CN(C)CCCn1ccc2c1C1C=CN=CC1C(=O)C2=O
O=C(CCC12C=CC=CC1N=CN2c1ccccc1)NCCO
O=C1NC(c2ccccc2)=NNC1=Cc1ccc(Cl)cc1
COC(=O)CN1C2C=CC=CC2CC12CN=c1ccccc1=N2
Cc1ccc(C=CC(=O)c2ccc3c(c2)CCC=C3)cc1
O=c1c2ccccc2nnn1-c1cccc2ccccc12
CNC(=O)C(=NOC)c1ccc(COc2ccc(C)cc2)cc1
O=C1c2ccccc2N(Cc2ccc(F)cc2)S1(=O)=O
COc1cc(O)cc(C=NNc2cnc3ccccc3n2)c1
O=C(C=Cc1ccc(O)cc1)c1ccc2c(c1O)CCO2
COc1ccc(NC=C2OC(=O)C(C)(C)C(=O)O2)cc1
O=C1Nc2nc[nH]c2NC12C=C1C=CC=C(Br)C1C2
CN(C)c1ccc(C2(C)C(=O)NN=C3C=CC=CC32)cc1
CC(C)N1CCC2(c3c(Cl)cccc3Cl)CC12
O=C(C=Cc1ccccc1)NC1C(=O)OCc2ccccc21
O=[N+]([O-])c1ccc(-c2nnc(-c3ccccn3)o2)cc1
CCCCCCNc1ccc([N+](=O)[O-])cc1S(N)(=O)=O
CCOc1cc(F)c2nc(O)c(=O)[nH]c2c1[N+](=O)[O-]
O=C(NCc1ccco1)c1cccc([N+](=O)[O-])c1Cl
CCc1nnc(SCc2ccc([N+](=O)[O-])cc2)nc1CC
O=c1[nH]nc(-c2ccccc2)n1N=Cc1ccc(Cl)cc1
CCOc1ccc(Nc2ccc([N+](=O)[O-])c(Cl)n2)cc1
O=C(NO)C1=CNC(Nc2cccc(F)c2I)c2nc[nH]c21
CC(=O)c1ccc(C=CCc2ccc(O)c3c2OCC3)cc1
COc1cccc(O)c1CNC12C=CC=CC1N=CN2C(C)C
CCCc1nc(Cc2cc(OC)ccc2C)c2ccc(C)cn12
O=C(C=Cc1ccc(O)cc1)C12C=CC=CC1N=CN2
O=C(O)c1cc(O)c2nc(Nc3ccc(Cl)cc3)sc2c1
OCC1OCC(Cn2ccnc2)(c2c(Cl)cccc2Cl)O1
CC(NC(CCN)C(=O)O)C(=O)N1CCCC1C(=O)O
c1ncc(NCC2=C(CCCCC3CCNC3)CCO2)cn1
O=[N+]([O-])c1cccc2c1C(=Cc1ccccc1)C=C2
O=[N+]([O-])c1ccc(C=NNC(=S)NC2CCCCC2)cc1
NC1(c2cccs2)NCC2CCC1N(c1ncccn1)C2
CC(C)(C)NCC(O)COC1CC=Cc2c(O)cccc21
O=c1ccc(C(F)(F)F)c2n1CC1CNCC2C1
Oc1ccc(CC2(O)OC(O)Cc3cc(O)ccc32)cc1
CC1(C)NCCC(=NOc2ccc([N+](=O)[O-])cc2)C1N
O=c1[nH]c(=O)n(C2(CO)SCCC2O)cc1C=CCl
COC(=O)C1(c2ccc(OC)cc2)CC2(N)CCCC1N2
O=C1CC(=O)C2(CC3C=CC2O3)N1c1ccccc1
CN(C)C1CCC2(c3ccc(Cl)cc3)C=CC=CC2C1
CC(=O)SCC1CC=CC2(CCCc3occc32)C1
CN(CCc1ccc2c(c1)OCO2)C1CCC(N2CCCC2)CC1
Clc1cccc2c1C1CCN(O1)C2c1cc(Br)cs1
Cc1nc(C2OCCCC23CCN(c2ncccn2)C3)no1
O=C(O)C(O)C(O)C(O)C(O)COP(=O)(O)O
CCc1cc(=O)n(C2(O)CC(CO)CO2)c(=O)[nH]1
COCCNC(=O)C1OCCC12CNCC(N)(c1nccs1)C2
COc1ccc2c(c1)CC1(CCCNC1)C2c1ccc(N)cc1
CC1OCC(O)(N2c3c(Cl)ncnc3CC2I)C1O
COC(=O)C1CCN2C3CCC2C1C1C=CC(O)=CC13
CC=CC1(C(=O)O)CCC(C(NC(C)=O)C(C)O)N1
CC1(O)CCCC2(CCC3C(CCCC34CCC(=O)C4)C2)C1
Cc1ccc(=O)n(O)c1Cc1ccc(C#N)cc1
COCc1nc(=O)cc(SCC(=O)N2CCOCC2)[nH]1
c1c[nH]c(CCCn2nncc2CCC2CCCCC2)n1
CCn1c(CNC(=O)Cc2ccc(OC)cc2)n[nH]c1=S
Cn1c(N)c(NC(=O)C2CCCO2)c(=O)[nH]c1=O
NNC(=O)c1ccc(CSc2nnc(O)c(=O)[nH]2)cc1
COC1NN=CO1
CCCNC(=O)N(CCC)S(=O)(=O)c1ccc(Cl)cc1
O=C(Cc1ccc(Cl)cc1)NS(=O)(=O)C(F)(F)F
O=P(O)(O)C(O)(CCN1CCCCCC1)P(=O)(O)O
c1ccc(CCN2CCC3(CC2)COCc2ccccc23)cc1
CCCCCCCCCCCCS(=O)(=O)CC(=O)C(F)(F)F
Clc1ccc(CN2CCN(Cc3ccc(Cl)cc3)C2)cc1
CCCCCCc1ncc(-c2ccc(CC(C)C)cc2)[nH]1
CC(=O)Nc1nc(-c2ccco2)cc(-n2cccn2)n1
CC12C=CC(O)=CC13C=C(O)C(=O)CC3=C(O)C=C2
O=C(CCl)NC(=O)Nc1ccc(OCc2ccccc2)cc1
O=C(CCCl)NC(=O)Nc1ccc(NC(=O)CBr)cc1
COc1ccc(-c2ncc(CN3CCCCC3C)o2)cc1
Cc1ccc(Cl)cc1OCC(=O)N1CCNCC(N)C1
Cc1cccc(-c2coc(=O)c3c(C)coc23)c1C
CCCCC#CCCCCCC[n+]1ccccc1C1CCC(N)N1
CN(NS(C)(=O)=O)S(=O)(=O)c1ccc(Cl)cc1
CC(C)(CCOCCCOCCC(C)(C)C(=O)O)C(=O)O
Cc1ccc(N2C(=N)CC(=O)C2c2ccccc2)cc1
Cn1ccnc1SCC(=O)Nc1ccc(C(F)(F)F)cc1
Cc1ccc(SCC(=O)N2CCCCC2C(N)=O)cc1
CC(=O)Nc1ccc(S(=O)(=O)Nn2cnnc2)cc1
CS(=O)(=O)N1CCN(C(=O)Cc2ccccc2)CC1
CCOc1ccc(S(=O)(=O)N(C)C2CCCCC2)cc1
COC(=O)N1CCCC2(CNCC(N)(c3nccs3)C2)C1
O=C(COC(=O)Cc1ccc(Cl)cc1)NCc1ccco1
O=C(COC(=O)c1ccc(Cl)cc1F)NC1CCCCC1
C=S1(C)(CC(=O)OC)C=NN(c2ccc(F)cc2)C1
Cc1cc(C)cc(N2CNC(N)(c3ccco3)NC2=S)c1
O=C(O)CCc1c(-c2ccccc2)ccn1Cc1ccco1
Cc1ccc(C(=O)N2CCCCC2CCN2CCCCC2)cc1
Cc1ncc(CS2(C)C=NN=C2Nc2c(C)cccc2C)s1
Cc1cc(N2CC(=O)C(Cc3ccccc3)C2=O)on1
CC(C)c1ccc(NC(=O)C2C=NNCC2=O)cc1
O=S(=O)(c1ccc(N2CCCC2)cc1)C(F)(F)F
O=C(CSc1cc(-c2ccco2)cnn1)N1CCCCCC1
COC(=O)c1ccc(S(=O)(=O)N2CCOCC2)cc1
CC1CCCC(N)(c2nc(-c3ccc(Cl)cc3)no2)N1
O=C(COC(=O)C1COC=CO1)Nc1ccc(F)c(F)c1
O=C(Nc1ccc(Cl)cc1)c1cccc(Cl)c1Cl
CC(C)(C)c1ccc(C(=O)NCCCn2ccnc2)cc1
CS(=O)(=O)NCCCCCNc1ncc(-c2cccs2)s1
CC(=NNC(=O)CC#N)c1c(C)cc(=O)oc1O
Brc1ccc(C[P+]2(c3ccccc3)CCCCC2)cc1
O=C(O)Cn1c[n+](NC(=O)Cc2ccccc2)cn1
COc1ccc(CN2C(=O)C=CC2CCC(=O)NO)cc1
OC(c1ccc(Cl)cc1)(c1ccccn1)C1CN=CN1
Cc1cc(-n2ncc(C#N)c2N2CCCC2)[nH]c1C
CCCCCCCCCCCCOC(=O)c1c(OC)cccc1OC
CCCCCCCCCCCC(O)CCOc1ccc(C(=O)O)cc1
CC(C)CCNS(=O)(=O)c1ccc(CCC(C)C)cc1
CC(Sc1nncn1C)C(=O)NCCCOc1ccc(F)cc1
O=C(COC1CCCCC1)Nc1ccn(Cc2ccccn2)n1
CCC(C)CN1CCCCC1n1nncc1C1CCCCC1
COC(=O)CNC(=O)C1CCCCN1S(C)(=O)=O
O=C(NCCOc1ccc(C(F)(F)F)cn1)c1ccco1
CS(=O)(=O)N1CCC2(CCCN(c3nncs3)C2)CC1
COc1ncc(C)c(C)c1CN(C)C(=O)c1ccccn1
CC(C)n1ccnc1C1CCCCN1Cc1cc(Cl)cs1
COc1ccc(=O)n(CC(=O)N(C)Cc2ccco2)c1
COCCN1CCOCC12CCCCN2C(=O)c1ccccn1
Fc1c(Cl)cccc1OC1CCCCN1c1nccnn1
Cc1noc(-c2ccccc2)c1COc1ccc(C#N)cn1
C=CCN1C(=NNc2ccccc2)C(=O)c2ccccc21
CCNC(=O)N1CCN(C2CCc3cc(OC)ccc3C2)CC1
CCCCCCCCCCC(C)(C)C(=O)Nc1cccc(C)c1OC
Cc1ccc(C(=O)Nc2ccc(C#CCC(C)C)cn2)cc1
CC(=O)Oc1ccc(C(=O)OCN2C(=O)CCC2=O)cc1
CCCC(=O)NCCC1=C2C(OC)=C(Br)C=CC2CN1
Cn1cnc(=O)c2[nH]c(N)nc21
O=C(Nc1nccs1)c1ccc(NC(=O)C2CCCCC2)cn1
C1=CC2=CSCC2(C2(NCc3ccccc3)CCCCC2)C=C1
O=C(CCc1ccccc1)c1ccc(OCCCN2CCCCC2)cc1
CCC(=O)NC12C=NC=C(c3ccccc3)C1NN=C2
CCCCCCCOc1c(O)ccc2oc(=O)c3ccccc3c12
Nc1nc(C(=O)c2ccccc2)c(Nc2ccc(F)cc2)s1
CC(=O)NC12CCCC(CCC1)N2Cc1ccc(C)cc1
COC1=CC=CC2=COCC(=S)C21c1ccc(OC)cc1
CC(OC(=O)c1ccc(CCc2ccccc2)cc1)C(N)=O
CCOC(=O)c1nc(C)c(NC(=O)CCc2ccccc2)s1
CSc1nc(-c2ccco2)nn1C(=O)CCc1ccccc1
COc1ccc(NC(=S)NNC(=O)c2ccc(O)cc2)cc1
COc1ccc(-c2cc(SCc3ccc(C)cc3)cnn2)cc1
CC1CCCC(N)N1
Cc1ccc(C(O)=CC(=O)c2c(C)cccc2O)cc1
CCOC(=O)N1CCN(CC(Cl)=Cc2ccccc2)CC1
Cc1ccc(NC(=O)CCNC(=O)c2ccc(C)cc2)cc1
CCc1ccc(NC(=S)N2CCN(c3ccccn3)CC2)cc1
COc1ccc(-c2cc(C(=O)N3CCCCC3C)on2)cc1
C=CCC1(C)C2C=CC=CC2C(=O)N1c1ccccc1
O=C(CCCn1c(=O)oc2ccccc21)Nc1ccccc1
CC(=O)Nc1nc(-c2ccccc2)c(-c2ccccc2)s1
CCc1ccc(OCC(=O)ON=C(N)c2ccccn2)cc1
CCN(CC)C12C=CC=CC1=NCC2=[N+](CC)CC
O=C(O)Cn1cc(-c2ccccc2)c(-c2ccccc2)n1
CCOc1cc(CNCCO)ccc1OCC(=O)NC(C)(C)C
COc1ccc(OC)c(CC(=N)NOC(=O)c2ccco2)c1
COc1ccc(C(=O)OCCN2CCOCC2)c(OC)c1OC
COCCCNC(=O)CCN1N=CCC(c2ccccc2)C1=O
C1=Cc2cc(-c3ccco3)nn2C(NC2CCCCC2)N1
C1=CCc2c(c3ccccc3n2CCOCCN2CCCCC2)C1
O=C1CCC(OC(=O)CNC(=O)c2ccc(Br)cc2)O1
Nc1ncc(C2NC=NN2)s1
COc1ccc(C=CC(=O)NCC(O)c2ccccc2)cc1
CCc1ccc(OCc2ccc(C(OC)C(=O)OC)cc2)cc1
N#Cc1ccc(-n2nc(Oc3ccccc3)oc2=O)cc1
CS(=O)(=O)Nc1cc(O)ccc1C(=O)CNC1CC1
CC(=O)N1CCCCC12CCN(c1ccccc1)C2=O
CC12C=NNC1(N)C=CC(NC(=O)N1CCCCCC1)=N2
CCN1CCCCC1c1ncc(-c2ccccc2)n1CCCO
CNC(=O)COc1ccc(CNCc2c(F)cccc2F)cc1
COCCn1ccc(NCc2cc(-c3ccccn3)n(C)n2)n1
Cc1coc(C(=O)N2CCCN(c3cnc(C)s3)CC2)c1
Fc1ccc(NC(=S)Nc2ccc(C(F)(F)F)cc2)cc1
CCN1c2nc(C=NO)ccc2C(=O)CC1C(=O)O
CCSC12C=CC=CC1(C)C(=O)N=CN2Cc1ccccc1
COc1ccc(CNN2C=NC(=O)C3(C)C=CC=CC23)cc1
Cc1cc(Cl)c2c(=O)c(-c3ccccc3)c[nH]c2c1
CN(c1ccc(Cl)cc1)c1nc(=O)c2sccc2s1
Cc1cc(C)cc(NC(=O)C2C=CCN2)c1
COc1cccc2oc(C(=O)NCCCCCCC(=O)NO)cc12
COc1ccc(N2C(=O)N=NN3C=CNC32C(N)=O)cc1
CC1CCC2(C(=O)C3=C(CCCC3)CC2C)C2(CCC(=O)C2)C1
Oc1ccc(-n2c(-c3cccs3)nc3ccccc32)cc1
Cn1nc(-c2ccc(Cl)cc2)sc1=NC1CCCCCCC1
COc1ccc(C(=O)c2nc(N)cc(NC3CCCCN3)n2)cc1
O=C(Nc1cc(Cl)ccc1C(F)(F)F)c1ccc(O)cc1
N=c1c2ccccc2nnn1-c1ccc(C(F)(F)F)cc1
ON=C(c1ccc(Oc2ccc(F)cc2)cn1)N1CCC=N1
CC(C)(C)COc1ccc(C(=NCC2CCCCC2)NO)cn1
Cc1oc2c3c(c(N)nc2c1C)C1CC=CC(C3)C1C
Clc1cc2sc(N3CCCCC3N3CCCCC3)nc2cn1
O=C(CCO)Nc1scc2c1C(=O)c1ccccc1C2=O
COc1cccc2c1C(c1ccc(C(N)=O)cn1)CO2
Cc1cccc2cccc(C(CCN(C)C)n3ncnn3)c12
CNC1CN=C2N=CC=CC2(c2ccco2)N=C1c1ccco1
CCN1CC(CC(=O)Nc2cccc(Cl)c2C)OCC1=O
CC1=CC=CC2SC3C=CC=CC3(C(=O)O)N=CC12C
COc1cccc(Cl)c1S(=O)(=O)n1nc(C)cc1C
Nc1nc(CC(=O)O)c(-c2ccc3c(c2)OCCO3)s1
NC(=O)C1(N)CCCCN1
Cc1ccc(C(=O)Oc2ccc3c(c2)CCC=C3O)cc1
CCOC(=O)C(O)=Cc1ncc(C(F)(F)F)cc1Cl
Cc1noc(C)c1-c1ccc2nc(NC3CC3)ncc2c1
Fc1ccc(C2C=NC3(c4ccco4)N=CNN3C2)cc1
CC1C2CN3C(c4ccccn4)C1CN(C2=O)C3C
Cc1ccc(CN2C=C3C(=O)NN=CC34C=CC=CC24)cc1
O=C(NC1CC1)C1CCCCN1C12C=CC=CC1N=CS2
COc1c(O)cccc1C=[N+]([O-])Cc1ccccc1
COc1ccc(CC(=N)NOC(=O)C=Cc2ccccc2)cc1
CC1OC2C=CC=CC2N(CC(=O)NC2CCCCC2)C1=O
CC1(C)Oc2cccc(O)c2C1C(=O)c1ccc(O)cc1
COc1ccc(NC(=O)Cn2sc3ccccc3c2=O)cc1
Cn1cc(-c2cccc3c2COCCO3)c(C(=O)O)n1
COCCNc1nc(Nc2ccc(C#N)cc2)c2ccsc2n1
CN1C=NC=C2C(C3CC(O)(CO)C(O)O3)=NCC21
O=C(NNC(=O)C1CC1c1ccccc1)c1ccc(F)cc1
CC1(C)C2CCCC1CC2
Cc1cccc(NC(=O)C2COc3ccccc3O2)c1C
CCc1ccc(O)c(F)c1Oc1cc(F)cc(C(=O)O)c1
Cc1ccc(NN=C2Nc3cc(F)ccc3C2=O)cc1
CC1CNC(N)CN1C(=O)C1CCCCCCC1
CCC(CO)NC(=O)NC12CC3CC(CC(C3)C1)C2
CCCC(C)=NNc1ncc(-c2ccc(OC)c(OC)c2)s1
CSc1ccc(NC(=O)NC2c3ccccc3SC2Cl)cc1
CON=C(c1ccc(COc2ccc(Br)cc2)cc1)c1ccon1
O=C(C=Cc1ccc(O)cc1O)OCCc1ccc(F)cc1
CCOC12N=NN=C(Nc3ccc(Cl)cc3)C1=CC=CC2OC
CCCOc1ccc(-c2nc(=O)cc(C(=O)O)[nH]2)cc1
O=C(CSc1ccccc1)NCCC12C=CC=CC1N=CN2
Clc1ccc(OCCN2c3ccccc3NC23CNC=N3)cc1
COc1ccc(OCC(O)Cn2c(=O)cc[nH]c2=O)cc1
O=C(O)CCCc1cccc2c1COc1ccccc1C2=O
Cc1ccc(CNCC2(O)NCCC(N)(C3CCC3)C2=O)cn1
O=C1CCC(Nc2cc3nccnc3cn2)N1c1ccccc1
O=C(Cc1ccc2c(c1)CCO2)N1CCCC1Cn1cccn1
O=S(=O)(CCNCc1cccc2c1OCC2)N1CCOCC1
COc1cccc(CN2CCC3(CCCNC3)CC2=O)c1OC
CC(CCCCC(=O)NO)NC(=O)c1ccc(N(C)C)cc1
CC(=NNC(=S)N1CCCCCC1)C12C=CC=CC1=CN=CC2
CC(=O)C1C=C2C(C=O)=CC3=C(CCC=C3)C2OC1=O
NNC(=O)c1cc(-c2ccc([N+](=O)[O-])cc2)co1
CC1CCCCN1c1ccc([N+](=O)[O-])cc1SCCO
CC(C=CC(=O)O)=CC(C)Oc1cccc2c1CCCC2
CC(C)CCCCCCCC(=O)NC(CC(N)=O)C(=O)O
Oc1ccc(C23NC=NC2C=CC=C3C(F)(F)F)cc1
O=C(C=CN(O)Cc1ccccc1)c1ccc2c(c1)CCC=C2
CSc1ccc2nc(-c3cnc4ccccc4n3)[nH]c2c1
NCC1CC1(C(=O)N1CCc2ccccc21)c1ccccc1
Fc1ccc(N2CCN(Cc3cc4ccccn4n3)CC2)cn1
CC(COc1cccc(F)c1F)NC(=O)C(C#N)C1CC1
CC1CCC(=NNc2ncc(-c3ccc(F)cc3F)s2)CC1
COc1cccc(CCN(C)CCc2ccc3c(c2)OCO3)c1OC
O=C1C=C(c2ccc3c(c2)OCO3)OC2C=CC(O)=CC12
CC(O)c1cc2c(o1)C(=O)c1cc(O)ccc1C2=O
COc1ccc(CCNC(=O)c2ccc3nc[nH]c3c2)cc1
N#CCCn1cc(C23C=CC=CC2=COC3)c(C(=O)O)n1
CC12CCC3(CCC(O)C3)CC1(C)CC1(CCC(N)(CO)N1)CC2
CCc1nc(Nc2ccc(OC)cc2)c2oc3ccccc3c2n1
COc1ccc(CNc2nc(NCC3CC3)c3sccc3n2)cc1
Nc1ccc(C=Cc2ccc3ccccc3n2)c(Br)c1Br
CC(C(=O)O)C(=Cc1ccc2c(c1)OCO2)C(=O)O
COc1cc2c(c(OC)c1)CC(=O)OCC=CCC=C(C)C2
COc1cc2c(c(OC)c1)NC1(C=C2)CCC(c2ccccc2)CN1
O=c1[nH]c2ccc(N3CCNCC3)cc2n1Cc1ccccc1
COc1ccc(CCNc2ncc([N+](=O)[O-])n2C)cc1OC
CCCN
O=c1[nH][nH]c2c1N(c1cc(Cl)ccc1Cl)CC=C2
COc1ccc(NN=C(C#N)C(=N)N2CCCCC2)cc1
C1=C(c2ccccc2)CCN1
O=C(Cn1nncc1CC1CCCCC1)NC1CCC(=O)O1
CCCCCCC(=O)n1nc(C)c2c1C1C(=C2)C1(C)C
CC(N)Cc1c2c(c(C(F)(F)F)c3ccoc13)CCO2
Cc1nc(C(=O)NC2CCc3ccccc3C2)c2ccccn12
O=C(NCc1ccc2c(c1)OCO2)c1ccc2c(c1)OCCO2
O=C(CSc1nnc2ccccn12)Nc1ccc2c(c1)OCO2
CC(C)=CCOc1ccc(C=C2Oc3ccccc3C2=O)cc1
CC1CC(C)(c2ccc(N)cc2)C(N)(Cc2ccccc2)CN1
CCc1ccc(NC(=O)Nc2ccc(O)cc2[N+](=O)[O-])cc1
CC1CCC(N)(Cc2cccc3nc(-c4ccco4)ccc23)N1
O=C(Nc1ccc([N+](=O)[O-])cn1)C1C2CCC1CC2
O=[N+]([O-])c1ccc(OC23C=NC=CC2=CC=C(Cl)C3)cc1
CN1CCCC1COc1ccc(C2(N)CNc3ccccc32)cn1
O=[N+]([O-])c1ccc(C2(CN3CCCC3)CN=CO2)cc1
Cc1ccc(COC23CCC(C)(O2)C(C(C)C)C3)cc1
C=CCN1C2CC=CC(C2)CC1CCC
CCCCCCCCC(=O)N(C)C1CC2OC3CC2N1C3
COc1cc2c(c(OC)c1)NC1(C=C2)CC(=O)NC(CC(C)C)C1
Cc1ncc(COC2CC(N)(c3cccs3)C3(CCOC3)N2)s1
Cc1nn(-c2ccccc2)nc1CN1CC(O)(CO)CC1O
C=C1CC(O)(CO)C(n2c(=O)cc(F)[nH]c2=O)O1
O=C(O)C1OCCC1(O)n1c(=O)cc(I)[nH]c1=O
Cc1ncc(CN2CCC3(CCOC3c3ncccn3)CC2)s1
NC1CCC(C23NC=NC2C=CC=C3[N+](=O)[O-])C1
CC1(F)CC(O)(n2c(=O)cc(F)[nH]c2=O)C(O)O1
CC1CCCCC2(C(C)(O)CO)C=CC(=O)C12C
Nc1ccc(-c2cc(C34CCC(CC3)N4)c(F)cn2)cn1
C=C1OC2(CC1=O)CC(C)CCC21C=CC(=O)CC1C
N#CC(OC1OC(O)C(O)C(CO)C1O)c1ccccc1
CC1C2CCCC3(CCC(O)C3)C2(C)CCC12CCC(=NO)CC2
CCC1(C)C=C2c3c([nH]c(SC)nc3=S)SC2OC1
c1csc(-c2ncc(CN3CCCC3Cn3cccn3)o2)c1
c1ccc(-c2ccn(CN3CCCC4(C3)OCCO4)n2)nc1
COC1=Cc2[nH]c(=O)nc(C(F)(F)F)c2C(OC)C1
Cn1ccc(=O)nc1SCC(=O)Nc1ccc(Cl)cn1
NC1(CCCc2ccccc2)CCCNC1C(O)c1ccc(F)cc1
CC(Cc1ccc(OCc2ccccc2)cc1)NCCCc1ccccc1
Cc1cc(C(=O)Nc2cncc(Oc3ncccn3)n2)cs1
Cc1ccn(C(=O)Cc2ccc(-c3ccccc3)cc2)n1
O=C(CCCCCC(=O)c1ncco1)NCc1ccc(Cl)cc1
O=C(CCCc1ccccc1)C1(C(=O)N2CCCC2)CC=CC1
CC(C)(C)OC(=O)N1CC=CC(C#Cc2ccccn2)C1
Cc1ccc(O)c2c1oc(=O)c1c(C)cc(O)cc12
NC1(C2=CCCCCCC2)CCNC(NC(=O)Nc2cccs2)C1
CCCCNC(=O)OC1(C)COC(n2ccc(N)nc2=O)S1
Cc1ccc(NC(=O)c2ccc(-c3ccccc3)cc2)cn1
Cn1cnnc1Sc1ccc(N)cc1C(=O)Nc1ccccn1
CC(C)CCc1nc(NCc2ccccc2)cc(NCC(C)C)n1
CC(=O)NC(Cc1ccc(OCC=C(C)C)cc1)C(=O)O
O=C1C=Cc2occ(C(=O)c3ccccc3)c2C1=O
CCCCc1ccc(-c2ncc(CNCc3ccccn3)o2)cc1
CCc1ccc(OP(=O)(O)C(N)CCc2ccccc2)cc1
Cc1ccc(C2(NC3CNCCO3)C=NNC(=O)C2)cc1
O=C(CCCCC(S)CCS)Nc1ccc(C(F)(F)F)cc1
Cc1ccc(OCCC(=O)OC(C)C(=O)NC2CC2)cc1
O=C(NC(=S)N1CCCCC1c1ccccn1)c1ccccc1
CS(=O)(=O)N(CC(=O)N1CCOCC1)c1ccccc1
COc1ccc(-c2nc(-c3ccc(Cl)cn3)no2)cc1
C1=CC2=CNC3(C=CC(c4ccccc4)=NC3)C2C=C1
O=C(CC12CC3CC(CC(C3)C1)C2)Nc1ccccn1
CSC1CN=CN1C(=O)Cc1ccc(-c2ccccc2)cc1
COc1ccc(NC2=NC3(CCCCC3)N(C)C=N2)cc1
CCCC(=O)Nc1ccc(NC(=O)c2ccco2)c(C)n1
C1=CCCC=C1
CCN(CCO)c1ncc2onc(-c3ccc(F)cc3)c2n1
Cc1sc(N)c(-c2ccccc2)c1C(=O)N1CCOCC1
O=S(=O)(NC(=S)c1ccccc1)c1ccc(Cl)cc1
O=C(CSc1cc(-c2ccccc2)cnn1)NCc1ccco1
COc1ccc(CCNS(=O)(=O)c2cc(Br)cs2)cc1
Cc1nc(Nc2ccc(Cl)cc2)cc(-c2ccccc2)n1
Cc1ccc(CNC(=O)C(=O)NCCC2CC=CCC2)cc1
CC(C)CCc1nc(CN(CC2CCC2)CC2CCCO2)no1
CCOC(=O)c1sc(C(=O)NC2CCCCC2)c(C)c1N
S=C(c1cc(-c2ccc(Br)cc2)co1)N1CCOCC1
COCCNCc1ncc(C(=O)N2CCN(C(C)C)CC2)o1
Cc1ccc(OCC(=O)NCCNC(=O)c2ccccn2)cc1
COc1cccc2c1C(NC(=O)C(F)(F)F)=CC2=O
CC(C)(c1ccc(OC#N)cc1)c1ccc(OC#N)cc1
CCCCCCCCCCCCCC(=O)NCC(O)c1ccc(C)cc1
COc1ccc(-c2cc(-c3ccc(Cl)cc3)on2)cc1
COCc1cc2n(n1)C(=O)C=C2c1ccc(C)cc1
CC(NC(=O)NCCC(=O)OC(C)(C)C)c1nncn1C
CN(c1ncc(Cn2cc(Br)ccc2=O)s1)C1CC1
Cc1cc(C)n(-c2ccc(N3CCCCC3O)cn2)n1
CC(C)c1cc(CN(C)C(=O)CN2CCCCC2=O)on1
Nc1[nH]c(=O)ccc1NC(=O)COc1ccc(Br)cc1
NC1(C2CCCN(C(=O)Nc3ccc(F)cc3)C2)CCC(=O)N1
O=C(CCS(=O)(=O)c1ccccc1)NCCCn1cccn1
COc1ccc(CN(C)Cc2nccc(C3CCCO3)n2)cc1
CC1=NC(SCC(=O)O)C2C(=C1)N(CC(F)F)N=C2C
NC1(C2CC2)NCCC12CCCN(C(=O)C1CCCCC1)C2
CCCCCN(CCCCC)Cc1ccc2ccoc(=O)c2c1O
CSC1=NC2(C=Cc3ccc(Cl)cc3N2C)C(=O)C=N1
NC1=C2C=CC=CC2(OCCCCOc2ccccc2)NCC1=O
O=C1C=CC2(C(=O)c3ccccc3)C=C(O)C=CC2O1
O=C1C=C2C=CC3=C(C=CCC3)C2OC1N1CCCCC1
COC(=O)c1c(Cc2ccccc2)cc(=O)[nH]c1C
Cc1ccc(-c2ncc(NCCCN(C)C)c3c2C=CCC3)cc1
CCN(CCN(C)C)C1=NCC2(c3ccccc3)C=CC=CC2=C1
CC1C=CCC=C1
Nc1cccc(C(=O)c2ccccc2)c1C(=O)CCC(=O)O
N#Cc1nc(Cl)c(NC(=O)Nc2cc(Cl)ccc2Cl)s1
C#Cc1[nH]c(=O)n(COCCO)c(=O)c1Sc1ccccc1
CCCCCSCc1ccc(C#CCCC2(O)OC(O)=CC2=O)cc1
COCN1C(OC(C)C)=CC2C=C(OC)C=CC21C(N)=O
O=c1[nH]oc(C2CCCCN2)c1CCc1cccc2ccccc12
Cc1cc(-c2ncc(N=C(N)N)s2)c(CN(C)C)[nH]1
Cc1ccc2c(c1)C(c1ncc(N=C(N)N)s1)CN2
O=S(=O)(c1ccc2c(c1)C1CNCC2C1)N1CCCC1
CCCc1cc(Cl)cc(Oc2ccc(CC(=O)O)c(C)c2)c1
COc1ccc(NCCCCCCN2CCSCC2)c2c1C(C)=NCC2
CCN=C(N)Nc1ncc(-c2cc(CNC(C)=O)co2)s1
COc1ccc(CC(=O)NC2CCCCN2Cc2ccccc2)cc1
COc1ccc(-n2sc3c(=O)[nH]c(O)nc3c2=O)cc1
Cn1cnc(=O)c2[nH]c(N)nc21
Cc1nc(C)c(N2C(=O)CSC2c2c(Cl)cccc2Cl)s1
O=C(O)CCCCOc1nc(-c2ccccc2)cc2c1CCC=C2
COc1ccc(CNc2ncc3[nH]c(N)nc3n2)cc1
NC1CCNC=C1N=Nc1ccc(C(F)(F)F)c(F)c1
O=C1C=CCN1
CCN(CCO)CCCCCCNC1CC=C(OC)c2cncc(C)c21
NCCCc1cn[nH]c1
IC=CCN1CCN(CCOC(c2ccccc2)c2ccccc2)CC1
C=CC(=O)N(CCC)C(c1ccccc1)c1ccc(OC)cc1
CC(=O)C(Sc1ncc2sc3c(c2n1)CC=CC3)=C(C)O
O=C(NCc1ccccn1)C(=O)NC1CC=Cc2ccccc21
N#Cc1cc(-c2ccccc2)c(NC(=O)c2ccccc2)o1
NC(=O)c1sc2c(c1NC(=O)CN1CCCC1)C=CCC2
O=C(OC1C=CS(=O)(=O)C2SC=CC12)c1ccccc1
O=C(CCN1CCN(c2ccccc2)CC1)Nc1ccc(F)cc1
Cc1cc(NC(=O)CSc2ncnc3c2C(C)(C)CS3)no1
COc1cc(OC)c(CNCCNC(=O)c2ccco2)c(OC)c1
COC(=O)C1CCCN1C(=O)COc1cc(Cl)ccc1Br
CCC(CO)Nc1ncc2[nH]nc(N)c2n1
FC(F)(F)C1=CNC2C(=C1)N=NC2c1ccccc1
Cc1cccc(C(=O)ON=C(N)c2ccccn2)c1Cl
CC(C)(Oc1ccc(Cl)cc1)C(=O)NC1CCC(=O)S1
COc1ccc(NC(=O)C(C)N(C)CCOc2ccccc2)cc1
CC(C)(CO)NCc1ccc(OCC(=O)Nc2ccccc2)cc1
COc1ccc(C(=O)NNC(=O)C(=O)N2CCCCC2)cc1
NC12CC=NC=C1C=CC=C2S(=O)(=O)N1CCCNCC1
CN1CCN(c2nccc3ccc(-c4ccco4)cc23)CC1
CC(C)(C)S(=O)(=O)c1nc(N)cc(N2CCCC2)n1
Cn1nc(C(=O)NC2CCc3ccccc3C2)ccc1=O
Fc1ccc(NC(=S)NN=Cc2ccc(F)cc2F)cc1
COc1ccc(C)c2nc(NC(=O)Nc3ccccn3)sc12
O=C(Nc1ccc(Cl)cc1Cl)c1cc(Cl)ccc1O
C1=Cn2c(-c3ccccc3)nc(NC3CCCCC3)c2CN1
CC(=O)Oc1cc(C(=O)O)cc(-c2ccc(F)cc2)c1
COc1ccc(C=CC(=O)OCC(=O)NC2CCCC2)cc1
Nc1nc(C(=O)c2ccc(F)cc2)c(Nc2ccccc2)s1
CCCOc1ccc(-c2cc(OCCN)c3c(n2)CCC=C3)cc1
CC(N)=C(C#N)C(=O)COC(=O)c1ccc(O)cc1
CCN1N=CC(C)C12N=Cc1ccccc1C2NCCCN(C)C
CCCc1cccc(OCC(O)CNC(C)C)c1CNC(=O)CC
COc1ccc(OC)c(Sc2ccc(C(=O)NCCSC)cn2)c1
C[N+](C)(C)CC=CCOC(=O)Nc1ccc(Cl)cc1
CN(C)CCN(Cc1ccccc1)C(=O)CN1CCC(=O)NC1
[truncated: 8,000 more rows]
