# Supplementary material for: t-SMILES: a fragment-based molecular representation framework for de novo ligand design
Source: Nat Commun. 2024 Jun 11;15:4993. doi: 10.1038/s41467-024-49388-6 (PMC11167009; doi:10.1038/s41467-024-49388-6)
Supplement: Supplementary file 4 — Source Data [file 41467_2024_49388_MOESM4_ESM.zip › Soure data/Source data and code for all other graphs/Metrics/Dataset/Chembl/Recon/chembl_120_[BRICS_Dy][253]_smiles_join.csv.re_smils[1].smi.rnd10000.csv]

BP(=O)(OCC1OC([n+]2cn(C)c3c(=O)nc(N)[nH]c32)C(O)C1O)OP(=O)(O)CP(=O)(O)O
BrC1N=CCN1
Brc1c2nc3ccccc3nc2n2ccc3ccccc3c12
Brc1cc(Br)cc(CNc2nccc(-c3ccc4c(c3)OCO4)n2)c1
Brc1cc2c(NCc3ccccn3)ncnc2s1
Brc1ccc(-c2nc(-c3ccc(Br)cc3)n(-c3ccccc3)n2)cc1
Brc1ccc(-c2nc(CN3CCN(c4ncccn4)CC3)co2)cc1
Brc1ccc(Cn2ccc3nc(-c4cccnc4)nc-3c2)cc1
Brc1ccc(NCCN2CCN(Cc3cc4ccccc4[nH]3)CC2)cc1
Brc1ccc(Nc2ccc(C3CNCCO3)cn2)nc1
Brc1ccc2[nH]cc(C=NN3CCCCC3)c2c1
Brc1ccc2c(c1)CN1c3ccc(Br)cc3CN2C1N1CCCCC1
Brc1ccc2cc(-c3ccc(-c4cc5ccccc5[nH]4)cc3)[nH]c2c1
Brc1ccc2nc(-c3ccc(CN4CCC5(CC4)CNc4ccccc45)cc3)c(-c3ccccc3)nc2c1
Brc1cccc(Nc2ncnc3cc4c(cc23)OCCSCCO4)c1
Brc1cccc(SC2CN3CCC2CC3)c1
Brc1ccccc1-c1nnc(COc2cccc3cccnc23)o1
Brc1ccccc1CC1CCN(Cc2ccccc2)CC1
Brc1ccccc1Nc1nc2ccccc2n2ccnc12
Brc1cccnc1SC12CC3CC(CC(C3)C1)C2
Brc1cnc2[nH]cc(I)c2n1
C#CC(=O)Nc1ccc(CCCCCC)cc1
C#CC(O)C=CCCCCCCCCCCCCCC=CCCCCC=CCCCCC=CCC=CCCCCCC(O)C=CC(O)C#C
C#CC1(CO)OC(n2cc(C)c(N)nc2=O)CC1O
C#CC1(NCc2coc(-c3ccccc3Br)n2)CCCCC1
C#CC1(O)C(CO)OC(n2cc(F)c(N)nc2=O)C1O
C#CC1(O)CCC2C3CCC4=CC(=O)C(CO)CC4(C)C3CCC21C
C#CC1(O)CCC2C3CCC4=CC(=O)CCC4C3C(C)CC21CC
C#CC=CC1OC(n2ccc(=O)[nH]c2=O)C(O)C1O
C#CCC(=O)c1ccc(N(Cc2cc3c(=O)n(C)c(CN4CCN(CC)CC4)nc3cc2Cl)NCc2cccnc2)cc1
C#CCC(=O)c1ccc(N(Cc2cc3c(=O)nc(C)[nH]c3cc2C)NC(CCCS(N)(=O)=O)C(=O)O)cc1F
C#CCC(C(=O)NC(=O)C(C)NC)C1CCCN1C(=O)NC(=O)C(Cc1ccccc1)NOc1ccc(CC(CC[N-][N+]#N)C(=O)O)cc1
C#CCCOc1ccc(S(=O)(=O)C2N(C(=O)NO)CCSC2(C)C)cc1
C#CCN(CCC)C(=O)CC1C=COC2(C)Oc3c(C)c(O)c4c(O)c(cc(OOC)c4c3C2=O)NC(=O)C(C)=CC=CC(C)C(O)C(C)C(O)C(C)C(OC(C)=O)C1C
C#CCN(Cc1ccc2[nH]c(C)nc(=O)c2c1)c1ccc(C(=O)NC(=O)CCC(NC(CCCC(=O)O)C(=O)O)C(=O)O)cc1
C#CCN(Cc1ccc2[nH]c(C)nc(=O)c2c1)c1ccc(C(=O)NC(CCC(=O)NC(CO)C(=O)O)C(=O)O)cc1
C#CCN(Cc1ccc2[nH]c(C)nc(=O)c2c1)c1ccc(C(=O)NCC)cc1
C#CCN(N=Cc1ccc([N-][N+]#N)cc1)C(=O)Nc1c(C)cccc1C
C#CCN1C(=O)C2(C3=C(C(=O)c4ccccc4C3=O)C3CCCN32)c2ccccc21
C#CCNC(=NN)NSc1cc(Cl)c(C)cc1S(=O)(=O)CC#N
C#CCNC(=O)Nc1ccccn1
C#CCNC(=O)c1cc(C(=O)c2ccccc2)n2ccc(C)cc12
C#CCNC(=O)c1ccc(S(=O)(=O)Nc2ncc(Cc3cccc(OC)c3)s2)cc1
C#CCNC1OC(c2nc(C(=O)CO)cs2)C(O)C1O
C#CCOC(=O)CC1c2cc(-c3cccc(N)c3)ccc2OC(=N)C1C#N
C#CCOC(=O)NC(=O)C(CCCCNC(=O)C(OC)C(C)C)NC(=O)OC(C)(C)C
C#CCOC(=O)NCCCc1ccc(OC2CCCCC2O)cc1
C#CCOC1=CC(=O)C(Nc2ncnc3cc(OCCCN4CCCC4)c(OC)cc23)=CC1=O
C#CCOC1=CC(=O)SC1(C)CCCCCC
C#CCOCCOCCOCCN1CCN(c2nc(NC(=O)C(CC(N)=O)n3cc(C(N)C(C)CC)nn3)nc(N3CCOCC3)n2)CC1
C#CCOCCOCCOCCN1CCN(c2nc(NC(=O)C(CCC(=O)O)n3cc(C(N)C(C)CC)nn3)nc(N3CCN(C(=O)C(CCC(=O)O)n4cc(C(N)CO)nn4)CC3)n2)CC1
C#CCOCCOCCOCCN1CCN(c2nc(NC(=O)C(CCCCN)n3cc(CC(C)O)nn3)nc(N3CCN(C(=O)C(CCCCN)n4cc(CC(C)O)nn4)CC3)n2)CC1
C#CCOCCOCCOCCN1CCN(c2nc(NC(=O)C(CCCCN)n3cc(CN)nn3)nc(N3CCOCC3)n2)CC1
C#CCOP(C)(=O)OC(C(=O)OC)C(F)(F)F
C#CCOc1cccc(Cc2c(C)n(C(=O)c3ccc(OC)cc3)c3ccc(OC(F)(F)F)cc23)c1
C#CCS(=O)(=O)c1ccc(N(Cc2ccc3[nH]c(C)nc(=O)c3c2)N2CCN(C)CC2)cc1
C#CCSc1nc(Nc2ccc(OC)cc2)c(C#N)c(-c2ccccc2)n1
C#CCSc1nc(Nc2ccccc2Cl)c(C#N)c(-c2ccccc2)n1
C#CCn1c(=O)c2c(nc(C=Cc3cccc(Br)c3)n2C)n(CCCO)c1=O
C#Cc1cccc(C(=O)N2CCCC(C(=O)CCNCc3ccccc3F)C2)c1
C(#Cc1c[nH]c(CN2CCN(c3ccccc3)CC2)c1)c1ccccc1
C(=C1CN2CCC1CC2)c1ccc(C2OCCO2)cc1
C(=CC1CCCCC1)c1ccccc1OCCN1CCCC1
C(=Cc1ccc2ccccc2n1)c1ccc(OCc2ccccc2Cc2nnn[nH]2)cc1
C(=Cc1ccnc2ccccc12)c1ccccc1
C(=NNC1=NCCN1)C1c2ccccc2C(C=NNC2=NCCN2)c2cc3ccccc3cc21
C1#Cc2ccccc2C#CCNCC1
C1=C(CCCn2ccnc2)c2cccnc2CC1
C1=C(c2ccccc2-c2ccccc2)CCN(C2CC2)C1
C1=C(c2cccs2)CCC(N2CCN(c3ccccn3)CC2)C1
C1=CC2C(CC3CCCCC32)NCCCNC2CC3CCCCC3C2C=C1
C1=NCCN2CCN(CCN=Cc3ccccc3OCc3cccc(n3)COc3ccccc31)CC2
C1C2CC3CC1CC(C2)C31CN1
C1CCC(CN2Cc3nnn(COCC4CC4)c3C(CC3CC3)C2)C1
C1CCCN(N=C2NCCO2)CC1
C1CCc2c(c(N3CCOCC3)nc3sc4c(N5CCOCC5)nnnc4c23)C1
C1CSCCSCCSCCSCCS1
C=C(Br)C(=O)Nc1cc(C(=O)C(=O)c2cc(NC(=O)c3cc(NC(=O)c4cc(NNCCC#N)cn4C)cn3C)cn2C)n(C)c1
C=C(Br)C(=O)Nc1cccc(-c2cn3nc(-c4ccc(C)cc4)sc3n2)c1
C=C(Br)C(=O)Nc1cccc(C=CC(=O)Nc2cccc(F)c2)c1
C=C(C#N)C(O)c1ccc(O)c(OC)c1
C=C(C(=O)OCCCn1cncn1)C1CCC(C)C2CC(=O)C(C)=C2C1
C=C(C(=O)c1ccccc1)n1ccccc1=O
C=C(C(=O)c1cccs1)c1ccccc1
C=C(C)C(=O)OC1C(OC(C)=O)C(C=O)=CCCC(=C)C(O)C2OC(=O)C(=C)C21
C=C(C)C(CCOO)C1C(=O)OC2CC3(C)C4=CCC5C(C)(C)C(=O)CCC5(C)C4CCC3(C)C21
C=C(C)C1(O)CCC2(C)CCC(=O)C(C)=C2C1
C=C(C)C12CC(C)C34OC(Cc5ccccc5)(OC1C3C=C(COOc1ccc(CC(=O)CCN)cc1OC)CC1(O)C(=O)C(C)=CC14)O2
C=C(C)C1C=CC(OC(=O)c2ccccc2)C23COC(C)(C(OC(C)=O)C4(OC(C)=O)CC(C)C(OC(=O)CC)C4C2OC(=O)c2ccccc2)C13
C=C(C)C1CCC(C)=CC1c1c(O)cc(CCCCC)c(C(=O)O)c1O
C=C(C)C1CCC2(C(=O)NCc3ccccc3OC)CCC3(C)C(CCC4C5(C)CCC(OC(=O)CC(C)(C)C(=O)O)C(C)(C)C5CCC43C)C12
C=C(C)C1CCC2(C(=O)O)CCC3(C)C(CCC4C5(C)CC(O)C(C)(C)C5CCC43C)C12
C=C(C)C1CCC2(C(=O)OC)CCC3(C)C(CCC4C5(C)C=C(OC)C(=O)C(C)(C)C5CCC43C)C12
C=C(C)C1CCC2(C(=O)OCC(CO)CO)CCC3(C)C(CCC4C5(C)CCC(O)C(C)(C)C5CCC43C)C12
C=C(C)C1CCC2(C)C1CC(O)C1(C)C2CCC2C3(C)CCC(OC(C)=O)C(C)(C)C3CCC21C
C=C(C)C1CCC2(CO)CCC3(C)C(CCC4C5(C)CC(O)C(O)C(C)(C(=O)OC6OC(CO)C(O)C(O)C6O)C5C(O)CC43C)C12
C=C(C)C1CCC2(COC(=O)CN)CCC3(C)C(CCC4C5(C)CCC(OC(=O)CN)C(C)(C)C5CCC43C)C12
C=C(C)C1CCC2(OC(=O)CC(C)(C)C(=O)O)CCC3(C)C(CCC4C5(C)CCC(C(=O)NCCCCCCCCC(=O)NCC#N)C(C)(C)C5CCC43C)C12
C=C(C)C1CCC2=CC(CC3(C)OC3c3cc(C(=O)OC)c(o3)C1)OC2=O
C=C(C)C1CCC2=CC(OC2=O)C2=C(C)CC(O)(C2=O)C(C)C(O)C1=O
C=C(C)C1Cc2cc(C(C)=O)c(OC)cc2O1
C=C(C)C1Cc2oc(cc2C(=O)OC(=O)CCCCCCCCCCCCCCC)C(C(=C)C)C2C=C(C(=O)O2)C(OC)C1O
C=C(C)C=CC(=C)S(=O)(=O)NC(C(=Cc1ccco1)[N+](=O)[O-])c1ccc(OC)cc1
C=C(C)CCC1(C)C2=CCCC(C)(CC(O)c3ccoc3)C2CCC1C
C=C(C)CNC(=S)NNC(=O)CCn1c2cc(Cl)ccc2c2ccc(Cl)cc21
C=C(C)COc1ccccc1CN1CCCC(C(=O)NCCCO)C1
C=C(C)Cn1c2ccc(NC(=S)NCc3ccccc3F)cc2c(=O)n1C
C=C(C=O)C1CCC2(CO)CCC3(C)C(CCC4C5(C)CCC(O)C(C)(C)C5CCC43C)C12
C=C(CC(O)C(CNCC(C)C)NC(Cc1c[nH]cn1)C(=O)NC(=O)C(Cc1ccccc1)NC(=O)OC(C)(C)C)C(=O)C1CCCCC1
C=C(CCC(C)C12CCC(O)CC1=CCC1C3C(O)CC(CO)C3(C)CCC12)C(C)C
C=C(CCC(C)C1CCC2(C)C3CCC4C(C)(C)C(=O)CCC45CC35CCC12C)C(C)C
C=C(CCC(C)C1CCC2C3=C(C(=O)CC21C)C1(C)CCC(=O)C(C)C1CC3)C(C)C(=O)OC
C=C(CCO)C(=O)OCC1OC(OCC=Cc2cc(OC)c3c(c2)C(COC(C)=O)C(c2cc(OC)c(OC)c(OC)c2)O3)C(O)C(O)C1O
C=C(CN)c1ccoc1
C=C(NN=C(N)N)C(=O)O
C=C(O)C(=O)NC1C=CC(C)=CC(OC(=O)N2CCN(C)CC2)C2(C)C(=O)OC(CC(O)C=CC(C)=CC1)C(C)C2=O
C=C(OCC)c1nc(C=Cc2ccccc2)c2ncn(Cc3ccccc3)c2n1
C=C(c1ccc(F)cc1)C1COC2(CCC3(C)C(CCC4C3CCC3(C)C(C(=O)CCC(C)OC)CCC43)C2)OO1
C=C(c1ccc(OC)c(O)c1)c1cc(OC)c2c(c1)OCO2
C=C1C(=CC=C2CCC(C(C)CCO)C3(C)C(CCCCCCC(C)(C)O)CCC23)CC(O)CC1O
C=C1C(=CC=C2CCCC3(C)C2CCC3C(C)C=CC(O)C2CC2)CC(O)CC1O
C=C1C(=CC=C2CCCC3(C)C2CCC3C(C)CC2OC(=O)C(=C)C2CC(C)C)CC(O)C(CCCO)C1O
C=C1C(=CC=C2CCCC3(C)C2CCC3C(C)CCC(O)C2(C)CO2)CC(O)CC1O
C=C1C(=CC=C2CCCC3(C)C2CCC3C(C)CCCC(C)(C)O)CC(O)C(CCn2ccnc2)C1O
C=C1C(=CC=C2CCCC3(C)C2CCC3C(C)CSCC(C)(C)O)CC(O)CC1O
C=C1C(=CC=C2CCCC3(C)C2CCC3C(C)CSCC(C)(C)O)CC(O)CC1O
C=C1C(=O)OC2C1CCC(COC(=O)OCCCCCOC(=O)OCC1=CCCC3(C)OC3C3OC(=O)C(=C)C3CC1)=CCCC1(C)OC21
C=C1C(=O)OC2C3OC(C)(CCC(O)C3OC(=O)C(=CC)COC(C)=O)CC(COC(C)=O)C12
C=C1C(=O)OC2C=C(C)C(CO)CC=C(C)CC(OC(=O)C(=CCO)CO)C12
C=C1C(=O)OC2CC1(C)C1C(=O)C3(O)OC14C(O)(CCC1C3CC=C3CC=CC(=O)C31C)C(=O)OC24C
C=C1C(=O)Oc2ccc3ccc(O)cc3c2C1CCCC
C=C1C(=O)c2cc(Br)ccc2OC1c1ccc(Br)cc1
C=C1C(=O)c2ccccc2OC1c1ccc(Cl)cc1Cl
C=C1C(C)CCCC1(C)CCC(C)=CCC1=C(O)C(=O)C=C(NC(C(=O)O)C(C)C)C1=O
C=C1C(CO)C(O)C(O)C1n1cnc2c(N)ncnc21
C=C1C(O)CC(=CC=CCC(C)(C)CC(C)CCCC(C)(C)O)CC1O
C=C1C(O)CC(OC(C)=O)C2(C)C1CC1CC(O)C(C)=C(C1C)C(OC(C)=O)C2OC(C)=O
C=C1C(O)CC2C(COC(=O)CC(C)C)=COC(OC3OC(CO)C(O)C(O)C3O)C12C
C=C1C(OC(=O)C(C)C)C(OC(C)=O)C(=O)C(C)(C)C=CC(C)C(=O)C2(OC(C)=O)CC(C)(O)C(OC(C)=O)C2C1OC(C)=O
C=C1C(OC(C)=O)CCC2(C)C(O)C(OC(=O)C=Cc3ccccc3)C34C(C)C(=O)CC(C(OC(C)=O)C123)C4(C)C
C=C1C2=C(C(=O)N1OC)C(O)C(C)(O)C(CCCCC)O2
C=C1C2C(O)CC3C4(C)CCCC(C)(CO)C4CC(O)C3(C1OC(C)=O)C2O
C=C1C2CC(=O)C3C4(C)CCCC(C)(C)C4CCC3(C2)C1O
C=C1C2CC(OC(C)=O)C3C4(C)C(OC(C)=O)CC(O)C(C)(C)C4C(=O)C(OC(C)=O)C3(C2)C1OC(C)=O
C=C1C2CC3C4N5CC6(C)CCCC47C6C5CC3(C1OC(=O)C=Cc1cccc(C(F)(F)F)c1)C7C2OC(=O)C=Cc1cccc(C(F)(F)F)c1
C=C1C2CCC3C(O)C2(CC(O)C2(O)C1C(OC)C(O)C2(C)C)CC3(C)O
C=C1CC(Cc2ccccc2)NC1=O
C=C1CC1SC(=O)CCCNCCC(=O)NCC(C)(C)C(O)C(=O)OP(=O)(O)OP(=O)(O)OCC1C(OP(=O)(O)O)OC(n2cnc3c(N)ncnc32)C1O
C=C1CC2(C(=O)Nc3ccc(C(C)=O)cc3)C=CC(=O)C1C2
C=C1CC23CCC4C(C)(NC(=O)Nc5ccc(F)cc5)CCCC4(C)C2CCC1C3
C=C1CC23OC2(c2ccccc21)C1CC(OC(=O)C(O)C(NC(=O)OCC)c2cccnc2)C3(C)C1(C)C
C=C1CCC(O)C(C)(C)C1CCC(C)=CCOc1ccc2ccc(=O)oc2c1
C=C1CCC2C(=CC=CC(C)(C)O)C(=O)OCC2C(=C)CCC1O
C=C1CCC2C(C)(C)CCCC2(C)C1CC(O)C1=CC(=O)OC1O
C=C1CCC2C(C)(CCC3=CCOC3=O)CCCC2(C)C1C(=O)OC
C=C1CCC2C(C)(CCC3C(C)(C)CCCC32C)C1C=CC1=CC(=O)OC1O
C=C1CCC2C(C)(Oc3ccc(OC(C)=O)c4cc(CCC(C)=O)ccc34)CCCC2(C)C1C(=O)O
C=C1CCC2C(C1)c1c(O)cc(CCCCC)cc1OC2(C)C
C=C1CCC2CCC3=C(C(=O)C(C(C)=CC(O)C1)C3O)C2(C)C
C=C1CCCC2C1(C)CCC(C)C2(C)CC1=C(O)C(=O)C=C(OCC)C1=O
C=C1CCCC2C1(C)CCC(C)C2(C)CCC(C)=O
C=C1CCCC2Nc3c(F)cc(Cl)cc3C12CCNS(=O)(=O)c1ccc(Cl)cc1
C=C1CCN(C(Cc2ccccc2)C(=O)NCc2ccc(Cl)c(Cl)c2)S(=O)(=O)c2ccccc21
C=C1CCOC2(C(O)C(C)(O)CO)NC(=O)C1(NC)NC2=O
C=C1COC2C(O)C(C)=CCC12
C=C1N2CCC(CC2)C1(O)c1ccccc1C
C=C1OC(=O)C2(C(C)C=CC(O)C2O)C1O
C=C1OC=NC12CCC1C3CCC4=CC(=O)CCC4=C3C(c3ccc(C(C)=O)cc3)CC12C
C=CC(=C)CCC1(C)C(C)C(OC(C)=O)C(O)C23C(=CC(OC(C)=O)CC12)C(OC(C)=O)OC3OC(=O)CCC
C=CC(=C)CCC1OC(OC(C)=O)C2CC(OC(C)=O)CC3C(C)(OC(C)=O)C(C)CCC123
C=CC(=O)C(=O)c1cccc(-c2nn(C3CCCN(Nc4ccc(OC)cc4)C3)c3ncnc(N)c23)c1
C=CC(=O)C1CCN(c2ccc(Nc3ncc(Cl)c(Oc4cccc(NN5CCN(C)CC5)c4)n3)c(OC)c2)CC1
C=CC(=O)N1CCN(c2ccc(Nc3ncc(C(F)(F)F)c(Nc4cccc(NC(C)=O)c4)n3)c(OC)c2)CC1
C=CC(=O)NN(C)c1ncc(C(F)(F)F)cc1Cl
C=CC(=O)Nc1ccc2ncnc(Nc3cccc(C)c3F)c2c1
C=CC(=O)Nc1cccc(CNc2nc(Nc3ccc(N4CCN(C)CC4)cc3)ncc2Cl)c1
C=CC(=O)OCCC#N
C=CC(C(C)=O)c1ccc(OOC(C)=O)c(OC)c1
C=CC(C)(C)C(C#N)C(=O)NC(C)c1ccc(Cl)cc1F
C=CC(C)(C)C1NC(=O)C2CC3(C(C)C)c4ccccc4NC3N2C1=O
C=CC(C)(C)c1[nH]c2ccc(CC3OC(C)(C)OC3(C)C)cc2c1C=C1NC(=O)C(C)NC1=O
C=CC(C)(CCC=C(C)C)OC(=O)c1ccccc1N
C=CC(C)(O)CCC1C(=C)CC(O)C2C(C)(C)CCCC12C
C=CC(C)=CCC1C=C2C(OC(C)=O)OC(OC(C)=O)C23C(O)C(OC(=O)CCC)C(C)C(C)(OC(=O)C=Cc2ccc(O)cc2)C3C1
C=CC(C)=CCC1OC(OC(C)=O)C2CC(OC(C)=O)CC3C(C)(OC(C)=O)C(C)CC(=O)C123
C=CC(N)CCC(=O)N1CCCC1=O
C=CC(c1ccc(O)c(OC)c1)c1c(O)cc(OC)c2c(=O)cc(-c3ccccc3)oc12
C=CC1(C)C=C2C(=O)C3(O)OC(=O)C4(CCCC(C)(C)C34)C2(O)CC1
C=CC1(C)CC(=O)C2(O)C(C)(O1)C(O)C(OC(C)C(=O)N1CCN(C)CC1)C1C(C)(C)CCC(O)C12C
C=CC1(C)CC(OC(=O)CSc2ccnc(CO)c2)C2(C)C(C)CCC3(CCC(=O)C32)C(C)C1O
C=CC1(C)CCC(C(C)C)C(=O)C1=C(C)C
C=CC1(C)CCC2C(=CCC(C(=C)C)C2(C)CCC(=O)O)C1
C=CC12CCC3C(C)(C(=O)OCC)CCCC3(C)C1CCC(C)(CO)C2
C=CC1C(OC2OC(CO)C(O)C(O)C2O)OC=C(C(=O)CC2NCCc3c2[nH]c2ccc(F)cc32)C1OC
C=CC1CC1(NC(=O)C1CC(C(C(=O)OC(=O)NC2CCCC2)C(C)(C)C)CN1Oc1cc(-c2ccccc2)nc2cc(OC)ccc12)C(=O)O
C=CC1CC1(NC(=O)C1CC(n2cc(-c3cc(Br)cc(Br)c3)nn2)CN1C(C(=O)NC(=O)OC1CCCC1)C(C)(C)C)C(=O)NS(=O)(=O)C1(C)CC1
C=CC1CC1(NC(=O)C1CN(c2ccc(C(C)C)cc2)CN1C(C(=O)NC(=O)OC1CCCC1)C(C)(C)C)C(=O)NS(=O)(=O)C1CC1
C=CC1CC1(NC(=O)C1CN(c2ccc(OC)cc2)CN1C(C(=O)NC(=O)OC1CCCC1)C(C)(C)C)C(=O)NS(=O)(=O)C1CC1
C=CC1CC1(NC(=O)C1NC(=O)OCCCCCc2cc(Br)c3ccnc(c3c2)OC2CC(C(C)(C)C)N(C2)C1=O)C(=O)NS(=O)(=O)C1CC1
C=CC1CC1(NC(=O)N1CC(C(C(=O)NC(=O)OC2CCCC2)C(C)(C)C)CC1Oc1cc(-c2csc(NC(C)C)n2)nc2cc(OC)ccc12)C(=O)O
C=CC1CN2CCC1CC2c1[nH]c2ccccc2c1CCO
C=CC1CNCCC1CCC(=O)c1ccnc2ccccc12
C=CC=C(C)CC(C)C(O)C(C)C(OC(N)=O)C(C)C=CC(C)C(O)C(C)C=CCCc1cc(O)cc(O)c1
C=CC=CC(C)C1OC(=O)C=CC=CC(C)C(O)CC(O)C=CC(C)C(O)C(C)CC(C)CCC(O)C1C
C=CC=NN(CCCC)C(N)=N[N+](=O)[O-]
C=CCC(=O)c1ccccc1NNCCCC
C=CCC(NCCCCCC(C1CCCCC1)C(O)C(O)CC(C)C)C(=O)NC(=O)CNS(=O)(=O)N1CCOCC1
C=CCC(NCc1ccccc1)c1cn(C(=O)OCC)c2ccccc12
C=CCC(O)C(NC(C)=O)C1CC(C=CC)C(C(=O)O)N1
C=CCC1C(=NOCC)CC(c2ccccc2)N(Cc2ccccc2)C1c1ccccc1
C=CCC1CCCC(=O)N2CCCC12
C=CCC1CCCCC12NC(=O)N(c1ccccc1)N2
C=CCC1CCN(c2nc(NNCC3c4ccccc4COc4ccccc43)c3ncn(CC=C)c3n2)CC1
C=CCCC(NC(=O)OC(C)(C)C)C(O)C(=O)OC12COC1CC(O)C1(C)C(=O)C(OC(=O)CC)C3=C(C)C(OC(C)=O)CC(O)(C(OC(=O)c4cccc(OC)c4)C21)C3(C)C
C=CCCCCCCCC(C(=O)O)=C(C)C(=O)O
C=CCCCCN1C(=O)C(CCOc2ccccc2CC(=O)O)Oc2ccccc21
C=CCCCOC1OC(COC2OC(COC3OC(COC4OC(CO)C(O)C4O)C(O)C3O)C(O)C2O)C(O)C1O
C=CCN(C(=O)N(CCCl)N=O)C1OC(CO)C(COCC2OC(CO)C(O)C(O)C2O)C(O)C1O
C=CCN(C(=O)OCc1ccc([N+](=O)[O-])cc1)C1CCN(CCC(C)(CCS(=O)(=O)c2ccccc2)c2ccccc2)CC1
C=CCN(C(=O)OCc1ccc([N+](=O)[O-])cc1)C1CCN(CCC(CC(C)S(=O)(=O)c2ccccc2)c2ccccc2)CC1
C=CCN1C(=O)COc2cc(F)c(-n3nnc4c(cnn4CCC)c3=O)cc21
C=CCN1C(=O)NC(=O)C(=CNc2c(C)n(C)n(-c3ccccc3)c2=O)C1=O
C=CCN1C(=O)SC(=Cc2cn(-c3ccccc3)nc2-c2ccccc2)C1=O
C=CCN1CC(=O)N2C(C(=O)c3cn(C)c4c(CNc5ccc(N6CCC(N7CCN(C)CC7)CC6)nc5)cccc34)C(=O)N(Cc3ccc(O)cc3)CC2N1C(=O)NCc1ccccc1
C=CCN1CC2CCC(O)C1CN2Cc1ccc(OC)cc1OC
C=CCN1CCC(C#N)(c2ccccc2)CC1
C=CCN1CCC23c4c5ccc(O)c4OC2C(=NN=C2CCC4(O)C6Cc7ccc(O)c8c7C4(CCN6CC=C)C2O8)CCC3(O)C1C5
C=CCN1CCN(C(=O)c2ccc3c(c2)OCO3)CC1
C=CCNC(=O)C(C#N)=Cc1ccc(O)c(Br)c1
C=CCNC(=O)C(C)(C(C)C)N(C(=O)c1cccnc1)C(C)c1ccccc1
C=CCNC(=O)NCC(=O)OC(=O)C=Cc1cccc([N+](=O)[O-])c1
C=CCNC(=O)c1ccsc1N
C=CCNC(=S)NNC(=O)c1ccc2c(c1)OCO2
C=CCNCC(=O)OC(=O)c1c2c(nc3ccccc13)CCC2
C=CCNNc1ccc(S(=O)(=O)C(C)C(=O)Oc2ccc([N+](=O)[O-])cc2)cc1
C=CCNc1nc(N)c(C(=O)c2ccc3ccccc3c2)s1
C=CCNc1nc(NCc2ccc(C(=O)Nc3ccc(F)cc3)cc2)nc2ccccc12
C=CCNc1nnc(SC(=O)CN2CCCCC2)c2ccccc12
C=CCOC(=O)C(=O)c1[nH]c2ccccc2c1NOC
C=CCOC(=O)C1=C(C)NC(C)=C(C(=O)OCC)C1c1sccc1C
C=CCOC(=O)C1=C(C)NC(C)=C(C(=O)OCC=C)C1c1c(-c2cc(OC)ccc2OC)nc2sccn12
C=CCOC(=O)C=CC(CC(N)=O)NC(=O)C(C)NC(=O)C(C)NC(=O)OCc1ccccc1
C=CCOC(=O)N1CCc2c(c(=O)oc3c(C=O)c(OCOC)ccc23)C1
C=CCOC(=O)NC(CC(=O)O)C(=O)COc1cc2ccccc2cc1-c1ncc[nH]1
C=CCOC(=O)NC(CC(=O)O)C(=O)COc1ccccc1C(N)=O
C=CCOC1C(O)COC(OC(=O)c2ccc(OC)cc2)C1OC1CC2C3CC=C4CC(O)CCC4(C)C3CCC2(C)C1(O)C(=O)C(C)OCCCCCCCCCCCC
C=CCOc1ccc(C2NC(=O)c3ccccc3O2)cc1
C=CCOc1ccc(C2NC(=S)NC3=C2CCc2ccccc23)cc1
C=CC[N+]1(C)CCC23c4c5ccc(O)c4OC2C(O)C=CC3C1C5
C=CCc1c(OC)cc(OC)c2c1OCO2
C=CCc1cc(F)cc(C=NNC(=O)CN2CCN(Cc3ccc(S(N)(=O)=O)cc3)CC2)c1O
C=CCc1cc(O)cc2c1OC(c1ccc(O)cc1)CC2=O
C=CCc1cc(OCCC)ccc1OCCCC
C=CCc1ccc(OCCCOc2cccc3ccc(C)nc23)c(OC)c1
C=CCc1ccc(Oc2cc(C=CC=O)cc(O)c2O)cc1
C=CCc1cccc(C=NNC(=O)CN2CCN(Cc3cc(OC)ccc3OC)CC2)c1O
C=CCn1c(-c2cccnc2Cl)nc2ccccc21
C=CCn1c(=O)c2c(nc3n2CCCN3CCc2ccc(OC)c(OC)c2)n(C)c1=O
C=CCn1c(=O)c2cccnc2n(C2CCCCC2)c1=O
C=CCn1c(=S)n(C2OC(COC(C)=O)C3OC(C)(C)OC32)c2[nH]c(N)nc(=O)c21
C=CCn1c(C)cc(-c2csc(NC(=O)C3CCN(c4ncnc5sc(C)c(C)c45)CC3)n2)c1C
C=CCn1c(C2CC2)n[nH]c1=S
C=CCn1c(CCC2CCCCC2)n[nH]c1=S
C=CCn1c(CNc2ccc(C)cc2)nnc1SCC(=O)NN=Cc1ccc(O)cc1
C=CCn1c(Cc2csc(N)n2)nnc1SC(=O)c1ccc(COC)cc1
C=CCn1c(N)c(C(=O)NC2CCCCC2)sc1=S
C=CCn1c(N)c(C(=O)NCc2ccco2)sc1=S
C=CCn1c(SC(=O)CNc2ccccc2C)nc2sc(C)c(C)c2c1=O
C=CCn1c(SCC(=NO)c2ccccc2)nnc1-c1ccc(OC)cc1
C=CCn1c(SCC(=O)N(CC)C2CCS(=O)(=O)C2)nc2sc3c(c2c1=O)CCC3
C=CCn1c(SCC(=O)Nc2ccc(NC(C)=O)cc2)nc2sc(C)c(C)c2c1=O
C=CCn1cc(C(=O)O)c(=O)c2cc(F)c(N3CCNCC3)cc21
C=CCn1ccc(=O)c(O)c1C
C=CCn1nc(N(CCC)C(C2CC2)C2CC2)nc1-c1c(C)cc(C)cc1C
C=CCn1ncn(-c2ccc(N3CCN(c4ccc(OCC5(c6ccc(Cl)cc6Cl)OCC(Cn6cncn6)O5)cc4)CC3)cc2)c1=O
C=Cc1c(-c2cccc3cc[nH]c23)cc(C)c2c1C(C)C(O)C(C)(C)N2
C=Cc1c(C)c2cc3nc(c4c5[nH]c(cc6nc(cc1[nH]2)C(C)=C6CC)c(C)c5C(=O)OC4=O)C(CCC(=O)O)C3C
C=Cc1cc(C(N)=O)ccc1-n1nc(C(C)C)c2c(-n3cnc(-c4cnn(C)c4)c3)ccnc21
C=Cc1cc(C(N)=O)ccc1-n1nc(C(C)C)c2c(-n3cnc(-c4cnn(C)c4)c3)ccnc21
C=Cc1cc2c(cc1O)CCC1C2CCC2(C)C(O)CCC12
C=Cc1ccc(Cn2c(C)c(CNCCc3cc(OC)ccc3OC)c(C(=O)O)c2C)cc1
C=Cn1cc(CNCC2OC(n3ccc(N)nc3=O)C(O)C2O)c(C)n1
C=S(=O)(Cc1ccc(C(F)(F)Cl)nc1)NC#N
C=S(N)(=O)c1ccc(Nc2ncc(Br)c(SC(CC)C(C)(C)O)n2)cc1
C=c1[nH]c(=Cc2ccccc2O)c(=O)n1-c1ccc(C(C)=NN=C2NC(=O)CS2)cc1
C=c1[nH]c2ccccc2c1=C(O)C(=O)N1CCCCCC1
C=c1c(C#N)c(N)[nH]c2c(C#N)c(C)c(=CCc3cccc4ccccc34)c1=2
CC#CC(=O)OC1c2ccccc2CN(Cc2ccccc2)C1CO
CC#CC1(O)C(CO)OC(n2ccc(=O)[nH]c2=O)C1O
CC#CC1(O)C(O)CC2C3CCc4cc(O)ccc4C3CCC21C
CC#CC1(O)CCC2C3CCC4=CC(=O)CCC4=C3C(c3c(F)cc(OC)cc3F)CC21C
CC#CCOC(=O)NCc1cc(-c2sc(-c3cccnc3)nc2N2CCCCC2)n[nH]1
CC#CCOc1ccc([S+]([O-])C(CCCCCC)C(=O)NO)cc1
CC#CCOc1cnc(C(=O)Nc2cccc(CNc3cccnc3N)c2)cn1
CC#CC[N+](C)(C)CCCCCCCCCC
CC#CCn1c(N2CCNCC2)nc2c1c(=O)n(Cc1nc(C)c3ccccc3n1)c(=O)n2C
CC#CSc1nc(=O)c(C)c(C(=O)c2cccc3ccccc23)[nH]1
CC#Cc1cn(C2CC(O)C(OP(=O)(O)OP(=O)(O)OP(=O)(O)O)O2)c(=O)[nH]c1=O
CC#Cc1cncc(-c2cc(C3(C4CC4)N=C(C)C(N)=N3)ccc2O)c1
CC(=C1C(=O)N(c2ccccc2)c2cc(Cl)ccc21)N(C)C
CC(=C1C=Nc2ccccc21)c1ccc(N(C)C)cc1
CC(=C1SC(=S)N(CC(=O)O)C1=O)c1ccc(-c2ccccc2)cc1
CC(=CC(=O)O)C(=O)c1ccc(C)cc1
CC(=CC(=O)Oc1ccccc1NCCCC(=O)O)c1ccc2c(ccn2C(C(C)C)C(C)C)c1
CC(=CC1=CC(=O)c2ccccc2C1=O)C(=O)O
CC(=CCCC(C)=C(C)C)CCC=CCC(=O)c1ccccc1SNCCOCCN
CC(=CCCC(C)C1(C)C(=O)CCC2(C)C3=C(C(O)CC21)C1(C)CCC(CO)C1(C)CC3=O)C(=O)O
CC(=CCCC(C)C1CC(O)C2(C)C3=CCC4C(C)(C)C(=O)CCC4(C)C3=CCC12C)C(=O)O
CC(=CCCC=CCCC(C)=C(C)C)CCC=CCC1=C(C)C(=O)c2ccccc2C1=O
CC(=CCOC(=O)Oc1c(C)c(C)c2c(c1C)CCC(C)(CC(=O)O)O2)CCCC(C)CCCC(C)CCCC(C)C
CC(=CCOc1ccc2ccc(=O)oc2c1)CCC(O)C(C)(C)O
CC(=CCc1c(O)c2c(c3cc(-c4cc(O)cc(O)c4)oc13)C=CC(C)(C)O2)CCCC(C)(C)O
CC(=Cc1cc(F)c(OCC2CCC2)cc1F)C(=O)NC1C(O)C(O)C2OCOC2C1O
CC(=Cc1ccc(F)cc1F)CN(CCC1CCCN1C)C(=O)c1ccc2c(c1)OCO2
CC(=Cc1ccc(N(C)C)cc1)c1cc(O)cc(O)c1
CC(=Cc1ccc(NC(=O)C2(NC(=O)c3ccc4c(C5CCCC5)c(-c5ccc(C)nc5)n(C)c4c3)CCC2)cc1)C(=O)O
CC(=Cc1ccc(OC2OC(C(C)O)C(O)C2O)c(O)c1)C(=O)NC1CCC(O)CC1
CC(=Cc1ccc2c(c1)C(C)(C)CCS2)c1ccc(C(=O)O)cc1
CC(=Cc1ccccc1)C(=O)Oc1c(I)cc2c(c1I)CN(CC(=O)OCc1ccccc1)C(C(=O)O)C2
CC(=N)NCCS(=O)(=O)CCC(N)C(=O)O
CC(=N)NCCSCCC(N)C(=O)O
CC(=N)NCCSCCC(N)C(=O)O
CC(=N)Nc1ccc(CNCc2cccc(C(C)=N)c2)cc1
CC(=NCCCC(=O)O)c1ccc2ccccc2c1O
CC(=NCc1cccc(CN=C(C)c2ccccc2O)c1)c1ccccc1O
CC(=NN1CCN(c2ccccc2)CC1)c1cccs1
CC(=NNC(=N)N)c1cc(NC(=O)CCCCCCCCC(=O)Nc2cc(C(C)=NNC(=N)N)cc(C(C)=NNC(=N)N)c2)cc(C(C)=NNC(=N)N)c1
CC(=NNC(=N)N)c1ccc(Oc2ccc(C(C)=NNC(=N)N)cc2)cc1
CC(=NNC(=N)N)c1cccc(NC(=S)Nc2cccc(C(C)=NNC(=N)N)c2)c1
CC(=NNC(=O)C(=O)NN=C(C)c1cccc(O)c1)c1cccc(O)c1
CC(=NNC(=O)C(C)n1nc(C)c([N+](=O)[O-])c1C)c1ccc(OCC(N)=O)cc1
CC(=NNC(=O)CC#N)c1ccc(N2CCOCC2)cc1
CC(=NNC(=O)CNC(=O)C1COc2ccccc2O1)c1cccc(O)c1
CC(=NNC(=O)CSCc1ccccc1Br)c1cccc([N+](=O)[O-])c1
CC(=NNC(=O)N=c1[nH]c2ccc(C)cc2s1)c1ccc(O)cc1
CC(=NNC(=O)Nc1c(C)cccc1C)c1ccccc1
CC(=NNC(=O)Nc1ccccc1)c1cccc(O)c1
CC(=NNC(=O)c1ccc(Br)s1)c1cccnc1
CC(=NNC(=O)c1ccc([N+](=O)[O-])cc1)c1cc2ccccc2oc1=O
CC(=NNC(=O)c1cccc(S(=O)(=O)N2CCCC2)c1)c1ccc(C)cc1
CC(=NNC(=O)c1ccco1)c1ccc(NC(=O)c2ccc(Br)o2)cc1
CC(=NNC(=S)N(C)C)c1ncc[nH]1
CC(=NNC(N)=O)C1(C)CCCCC1
CC(=NNC(N)=O)c1ccc(Sc2ccc(Br)cc2)cc1
CC(=NNc1ccccc1)C(C)=NNc1ccccc1
CC(=NNc1nc2ccccc2nc1Cc1ccccc1)c1ccc([N+](=O)[O-])cc1
CC(=NO)c1cc(-c2ccc(O)c(F)c2)ccc1O
CC(=NOC(=O)COCCNC1CCCCC1)c1ccc(Cl)cc1
CC(=NOC(=O)c1ccccc1[N+](=O)[O-])N1N=C(c2ccc(Cl)cc2Cl)CC1c1ccc(C(F)(F)F)cc1
CC(=NOCCO)c1ccc2nnc(Cc3cc4cccnc4cc3F)n2n1
CC(=NOOc1ccc(C(Cc2nc3cc(F)ccc3s2)C2CCCCC2)c(Cl)c1)C(=O)O
CC(=Nc1ccc(O)cc1)c1c(O)[nH]c(=O)[nH]c1=O
CC(=O)C(=Cc1ccc(OCC(=O)O)c(Cl)c1Cl)S(=O)(=O)c1ccccc1
CC(=O)C(=O)C1=C(C)C(=O)OC12CCN(NCc1ccc(Cl)cc1)CC2
CC(=O)C(=O)c1ccc(ONc2cccc(NC(=O)CCC3CCCCC3)c2)cc1
CC(=O)C(=O)c1cccc(NNc2ccc(-c3ccc(-c4nc5cccc(C)c5[nH]4)s3)cc2)c1
CC(=O)C(=O)c1ncn2c1CN(OC(C)(C)C)c1ccccc1-2
CC(=O)C(C(=O)c1ccccc1)=C1SC(C(=O)c2ccccc2)=NN1c1ccc(C)cc1
CC(=O)C(CN1CCCCC1)=NO
CC(=O)C(O)(Cc1ccccc1)Cc1ccccc1
CC(=O)C1(C)C=Cc2c(c(C)cc3c2[nH]c2cc(OCCC=C(C)C)ccc23)O1
CC(=O)C1(C)CCCC2(C)C1CCC1(C)C3Cc4cc(O)ccc4OC3(C)CCC12
CC(=O)C1(C)CCCC2(C)c3cc(OCN4C(=O)c5c(Cl)c(Cl)c(Cl)c(Cl)c5C4=O)c(C(C)C)cc3C(=NNS(=O)(=O)c3ccc(C)cc3)CC12
CC(=O)C12C(c3ccccc3)NC(=O)N3CCC(C1c1ccccc1)C32
CC(=O)C12OC(c3ccco3)OC1CC1C3CCC4=CC(=O)CCC4(C)C3CCC12C
CC(=O)C1=C(C)C2CC3(C1)C(C)CCC3C2(C)C
CC(=O)C1=C(C)N(c2ccc(Cl)cc2)C(C)=C(C(C)=O)C1c1cn(-c2ccccc2)nc1-c1ccccc1
CC(=O)C1=C(C)OC(=N)C(C#N)C1c1ccncc1
CC(=O)C1=C(O)C(=C(C)Nc2c(Cl)cccc2Cl)C(=O)OC1=O
CC(=O)C1=C(c2ccc(C)cc2)N(C(C)=O)n2c(nnc2C2CCCCC2)S1
CC(=O)C1C(c2cccc([N+](=O)[O-])c2)C2C(C)=NN=C2CC1(C)O
CC(=O)C1CC(C(=O)N2CCCN(C3CCCC3)CC2)CN1Oc1cccc(F)c1
CC(=O)C1CCC2C3CCC4CC(O)CCC4(C)C3C(=O)CC12C
CC(=O)C1CCN(C(=O)N(CCCN2CCN(Cc3cccnc3)CC2)c2ccc(C)c(Cl)c2)CC1
CC(=O)C1CCN(C(=O)N2CC(C(=O)N(C)Cc3cc(C(F)(F)F)cc(C(F)(F)F)c3)C(c3ccccc3)C2)CC1
CC(=O)C1CCN(C(=O)NC(CC(C)N2CCC(n3c(C)nnc3C(C)C)CC2)c2ccccc2)CC1
CC(=O)C1CN(OC(C)c2cc(C(F)(F)F)cc(C(F)(F)F)c2)CC1c1ccccc1
CC(=O)C=C(O)C=Cc1ccc(OC2OC(CO)C(O)C(O)C2O)c(O)c1
CC(=O)CC(=O)N1CCOC1=O
CC(=O)CC(=O)NC1=C(C#N)C(c2ccc(F)cc2)C2=C(CC(C)(C)CC2=O)N1c1ccc(S(N)(=O)=O)cc1
CC(=O)CC(O)CC(=O)C1OC(=O)C(C)CCCCc2ccccc21
CC(=O)CC1OC2OC3(C)CCC4C(C)CCC(C1C)C24OO3
CC(=O)CCC(=O)O
CC(=O)CCC(NC(CO)C(=O)NC(=O)CS)C(N)=O
CC(=O)CCc1ccc2c(c1C)C(=O)c1ccccc1C2=O
CC(=O)CNc1nnc(SC(=O)CCc2ccccc2)s1
CC(=O)CSc1nnc(-c2ccco2)n1-c1ccccc1
CC(=O)N(C)Oc1cc(-c2ccc(CC(C)C3CNC(=O)C3)cc2)cc2ncccc12
CC(=O)N(C)c1ccc(-c2cnc(N)nc2-c2ccccc2O)cc1
CC(=O)N(C)c1ccc(NC(=S)Nc2cccc3ccccc23)cc1
CC(=O)N(C1=C(N2CCCC2)C(=O)c2ccccc2C1=O)c1cccc(F)c1
CC(=O)N(CC(C)NCC(O)c1ccc(O)c(C(N)=O)c1)c1ccccc1
CC(=O)N(Cc1noc(C)n1)N1CCC(Cc2ccccc2C#N)C1
CC(=O)N(O)CC1=C(n2ccccc2=O)c2cc(C(F)(F)F)ccc2OC1(C)C
CC(=O)N(O)CCC(c1ccc(C)cc1)P(=O)(O)O
CC(=O)N(O)CCCCCNC(=O)CCC(=O)N(O)CCCCCNC(=O)CCC(=O)N(O)CCCCCNCC(=O)C12CC3CC(CC(C3)C1)C2
CC(=O)N(c1ccc(C[P+](CC(C)C)(CC(C)C)CC(C)C)cc1)c1ccc(C[P+](CC(C)C)(CC(C)C)CC(C)C)cc1
CC(=O)N(c1cccc(C(F)(F)F)c1)c1nc(C=CC(=O)O)cs1
CC(=O)N(c1ccccc1)C1CC(C)Nc2ccccc21
CC(=O)N(c1nnc(-c2cccc(C)c2)s1)C1CCCC1
CC(=O)N1C(=S)NC(=O)C1Cc1ccccc1
CC(=O)N1C(Nc2ccc(Cl)cc2)CCN1c1ccccc1
CC(=O)N1CC(O)CC1C(=O)O
CC(=O)N1CC2CC23C1=CC(=O)c1ccccc13
CC(=O)N1CC2CON(C)C2CC1c1cccc(-c2cc(Cl)cc(Cl)c2)c1
CC(=O)N1CCC(C(=O)N(C)Cc2cc(C(F)(F)F)cc(C(F)(F)F)c2)C(c2ccccc2)C1
CC(=O)N1CCC(C(=O)OCCc2c(-c3ccccc3Cl)c3cc(Cl)ccc3[nH]c2=O)CC1
CC(=O)N1CCC(N2CCOCC2c2nc(-c3ccccc3)c[nH]2)CC1
CC(=O)N1CCC(c2cccc(NCCCn3nc(-c4ccc(Cl)cc4)c4cc(F)ccc4c3=O)c2)CC1
CC(=O)N1CCC(c2cccc(Oc3ccccc3)n2)CC1
CC(=O)N1CCCC(C(=O)N2CCN(Cc3cc(C)on3)CC2)C1
CC(=O)N1CCCC2CN(S(=O)(=O)c3ccc(Cl)s3)CC21
CC(=O)N1CCN(C(=O)c2cc(C)c(C)c(Sc3cnc(NC(=O)c4ccc(N(C)C)cc4)s3)c2)CC1
CC(=O)N1CCN(C(=O)c2cc(C)oc2C)CC1
CC(=O)N1CCN(C(Cc2cccc(C(=N)N)c2)C(=O)NS(=O)(=O)NCCc2ccc3c(c2)OCCO3)CC1
CC(=O)N1CCN(CN2CCC(O)C2)C(C(=O)Cc2ccc([N+](=O)[O-])cc2)C1
CC(=O)N1CCN(Cc2ccc(F)cc2)CC2(CC(=O)N(C)C2)C1
CC(=O)N1CCN(Cc2ccc3[nH]c(-c4n[nH]c5cc(-c6nnn[nH]6)ccc45)cc3c2)CC1
CC(=O)N1CCN(Cc2cccc3c2sc2ccccc23)CC(O)C1
CC(=O)N1CCN(c2ccc(CN(C3CC3)S(=O)(=O)Cc3ccccc3)cc2)CC1
CC(=O)N1CCN(c2ccc(NCc3cccc4ccccc34)cc2)CC1
CC(=O)N1CCN(c2nc(-c3ccc(F)c(C)n3)c(-c3ccc4ncnn4c3)[nH]2)CC1
CC(=O)N1CCc2c(sc(NC(=O)Cc3ccccc3)c2C#N)C1
CC(=O)N1CCc2cc(S(=O)(=O)CCC(=O)N3CCN(c4ccccc4F)CC3)ccc21
CC(=O)N1Cc2ccccc2CC1C(=O)N1CCN(c2ccccc2)CC1
CC(=O)N1NC(c2ccccc2O)CC1c1ccc(Cl)cc1
CC(=O)N1c2ccccc2C(=O)C1N1CCN(c2ccc(Cl)cc2)CC1
CC(=O)N=C1SC2CS(=O)(=O)CC2N1c1c(Cl)cccc1Cl
CC(=O)N=c1c(-c2c(Cl)cccc2Cl)cc2cnc(C)nc2n1C
CC(=O)NC(=O)C(CC1CCCCC1)NC(=O)C(CCCN=C(N)N)C1Cc2ccccc2CN1C(=O)NC1Cc2cccc3c2N1C(=O)C(C(=O)NC(CO)C(=O)N(C)C(C)C(N)=O)CC3
CC(=O)NC(=O)C(CNC(NC(=O)C(NC(C(N)=O)C(C)C)C(C)C)C(=O)C1CCCCC1)NC(=O)C=CC(=O)NCC(=O)NC(=O)CNC(Cc1ccccc1)C(=O)O
CC(=O)NC(=O)C(Cc1c[nH]c2ccc(F)cc12)NC(=O)C(Cc1ccccc1)NCC(N)=O
CC(=O)NC(=O)C(Cc1c[nH]c2ccccc12)NC(=O)C(Cc1ccc(NNC(=O)C(CC(=O)O)NC(Cc2ccc(C)cc2)C(N)=O)cc1)C(=O)Nc1ccccc1C
CC(=O)NC(=O)C(Cc1cc(I)c(O)c(I)c1)NC(=O)C(NC(=O)C(C)NC(C=O)CC(=O)O)C(C)C
CC(=O)NC(=O)C(Cc1ccc(OP(=O)(O)O)cc1)NC(CC(C)C)C(=O)C1CCCN1C(=O)NC(=O)C(CCC(=O)N(C)C)NC(C(N)=O)C(C)O
CC(=O)NC(=O)C(NCc1ccccc1)c1nccs1
CC(=O)NC(=O)CNNc1cc(C(C)(C)C)nn1-c1cccc(CC(=O)Nc2ccccc2)c1
CC(=O)NC(=S)Nc1ccc(NC(=O)c2oc3ccccc3c2C)cc1
CC(=O)NC(C(=O)NCc1ccc(F)cc1)c1ccco1
CC(=O)NC(C)C(=O)NCc1cccnc1Oc1ccccc1F
CC(=O)NC(C)CCc1ccc(Oc2ccc(OC(C)C)nc2)cc1
CC(=O)NC(C)Cc1ccc(C#Cc2ccc(C(=O)O)cc2)cc1
CC(=O)NC(C)c1ccc(C2CN(c3ccc4c(c3)OCCCO4)C2)cc1
CC(=O)NC(C)c1ccc(OC2CCN(c3cccc(N4CCCCC4)n3)C2)cc1
CC(=O)NC(CC(C)C)C(=O)N(CCc1c[nH]c2ccccc12)CC(=O)NC=Cc1c[nH]c2ccccc12
CC(=O)NC(CCCCN)C(=O)NC(=O)C(CCCCN)NCC=CCNC(=N)N
CC(=O)NC(CO)C(=O)NC(=O)C(Cc1ccc(O)cc1)NCC(N)=O
CC(=O)NC(Cc1c[nH]c2ccccc12)C(=O)NC(=O)C(Cc1ccccc1)NC(=O)C(CCCN=C(N)N)NC(Cc1c[nH]c2ccccc12)C(N)=O
CC(=O)NC(Cc1cc(F)cc(F)c1)C(O)CNC1(c2cccc(C(C)(C)C#N)c2)CCCCC1
CC(=O)NC(Cc1cc(F)cc(F)c1)C(O)CNC1(c2cccc(C(C)(C)C)c2)CCNCC1
CC(=O)NC(Cc1ccc(Cl)c(Cl)c1)C(=O)OCc1cc(C)cc(C)c1
CC(=O)NC(Cc1ccc(O)cc1)C(=O)O
CC(=O)NC(Cc1ccc(OP(=O)(O)O)cc1)C(=O)NC(=O)C(CC(C)C)C1CCCN1C(=O)NC(=O)C(CCC(N)=O)N1CCCC1
CC(=O)NC(Cc1ccc(OP(=O)(O)O)cc1)C(=O)NC(CCC(N)=O)c1nc(Cc2ccc3ccccc3c2)no1
CC(=O)NC(Cc1ccc(OP(=O)(O)O)cc1)C(=O)NC1CCCN2C(=O)CCC(C(=O)NCc3ccccc3)C(=O)N12
CC(=O)NC(Cc1ccc(OP(=O)(O)O)cc1)C(=O)NCCCN1CCCC1=O
CC(=O)NC(Cc1ccccc1)C(=O)N(CCCCN=C(N)N)C1CCC(N(C)C(C)=O)CC1
CC(=O)NC(c1ccc([N+](=O)[O-])cc1)c1c(O)ccc2ccccc12
CC(=O)NC1=CC(=C[N+](=O)[O-])CC1=O
CC(=O)NC1C(NC(=N)NC(=O)CSc2ccc3ccccc3c2)C=C(C(=O)O)OC1C(O)C(O)CO
CC(=O)NC1C(O)OC(CO)C(O)C1O
CC(=O)NC1CC2CCC(C1)N2
CC(=O)NC1CC2CCCC(C1)N2C(=O)Nc1cccc(C)c1
CC(=O)NC1CN(C(C)C)CC1C(=O)CNCc1ccccc1C
CC(=O)NC1CN(C2C(=O)C(N(C)C)C(=O)C3(O)C(O)=C4C(=O)c5c(cc6ccc(CC(N)=O)cc6c5O)CC4CC23)C1
CC(=O)NCC(NC(=O)C(CC(C)C)NC(=O)C(C)NC(C(N)=O)C(C)C)C(=O)NC(=O)C=CC(=O)NC(=O)C(C)NC(=O)CNC(Cc1ccccc1)C(=O)O
CC(=O)NCC(O)C(Cc1cc(F)cc(F)c1)NC1(c2cccc(C(C)(C)C)c2)CCC(C)NC1
CC(=O)NCC(O)c1ccc([N+](=O)[O-])cc1
CC(=O)NCC1C(NC(=O)c2ccccc2)C(OC(=O)c2ccccc2)OC2COC(c3ccccc3)OC21
CC(=O)NCC1CN(c2cc(F)c(N3CC4C(C3)C4C(=O)Nc3ccc4c(c3)OCO4)c(F)c2)C(=O)O1
CC(=O)NCC1CN(c2ccc(C(=O)C=Cc3ccco3)cc2)C(=O)O1
CC(=O)NCC1CN(c2ccc(N3CCC(=C(C)C#N)C3)c(F)c2)C(=O)O1
CC(=O)NCC1CN(c2ccc3c(c2)CCC(C)N3C=O)C(=O)O1
CC(=O)NCC1CN(c2ccc3c(c2)CCCc2c(-c4ccc(O)cc4)n[nH]c2-3)C(=O)O1
CC(=O)NCC1OC(=O)N2c3ccc(-c4cccnc4)cc3OCC12
CC(=O)NCC1OC(=O)N2c3ccc(-c4cccnc4)cc3OCC12
CC(=O)NCCCC(NC(=N)N)C(=O)NC(=O)C(Cc1ccc(I)cc1)NCCCC(NC(Cc1ccc([N+](=O)[O-])cc1)C(N)=O)C(=O)NC(=N)N
CC(=O)NCCCCC(NC(CCCCNC(=O)C(CCCCNC(C)=O)NC(C)=O)C(=O)NC(=S)NCCC(=O)O)C(N)=O
CC(=O)NCCc1c(-c2cccc(CO)c2)oc2ccc3c(c12)CCCO3
CC(=O)NCNc1n[nH]c2c1CCCc1cc(N3CC(CCc4ccccn4)OC3=O)ccc1-2
CC(=O)NCc1cccc(C23CCC(N(CCN(C(C)C)C(C)C)C(=O)Nc4ccc(F)c(Cl)c4)CC2C3)c1
CC(=O)NCc1nc2ccccc2c(=O)o1
CC(=O)NCn1cc(-c2ccc(-c3ccc(F)c(C(=O)O)c3)cc2)c(=O)o1
CC(=O)NCn1cc(-c2cccc(C(F)(F)F)c2)c(=O)o1
CC(=O)NN(C)S(=O)(=O)N1CC(Cc2ccccc2)C(C2CC2)C1
CC(=O)NN1Cc2cc3ccc4c(c3c(-c3ccc5c(c3)OCO5)c2C1=O)OCO4
CC(=O)NN=C1CC(C)N(C)c2ccccc2N1
CC(=O)NN=Cc1c(C)[nH]n(-c2ccccc2)c1=O
CC(=O)NN=Cc1cc(C(C)(C)C)cc(C=NNC(C)=O)c1O
CC(=O)NN=c1[nH]c(C)c(C(=O)NNC(=O)C(=O)Nc2ccc(Cl)cc2)s1
CC(=O)NNc1nc(-c2ccc(C(C)CCCO)cc2)cc2ncn(C)c(=O)c12
CC(=O)NOc1ccc(C(C)C2CCN(c3ccnc(N4CCCC4)c3Cl)C2)cc1
CC(=O)NOc1ccccc1Oc1ncc(C#CC(C)C(C)C)s1
CC(=O)NOc1ccccc1Oc1ncc(C#CC(C)C(C)C)s1
CC(=O)NS(=O)(=O)c1ccc(NS(=O)(=O)c2ccc(F)cc2)cc1
CC(=O)NS(=O)(=O)c1ccc(Nc2ccc([N+](=O)[O-])c3nonc23)cc1
CC(=O)Nc1cc(-c2ccc(N3CCN(C)CC3)cc2)cn2c(-c3ccc(S(C)(=O)=O)cc3)cnc12
CC(=O)Nc1cc(C)c(-c2nnc3sc(-c4ccccc4)nn23)s1
CC(=O)Nc1cc2c3c(c1)C(c1ccccc1)=NC(NC(=O)c1cc(Cl)c(N)c(Cl)c1)C(=O)N3CC2
CC(=O)Nc1ccc(-c2nc3c(O)cccc3s2)cc1C
CC(=O)Nc1ccc(C(=O)NC(C)c2ccccc2)cc1
CC(=O)Nc1ccc(C(=O)NCCn2c(C)cc3ccccc32)cc1F
CC(=O)Nc1ccc(C(=O)OCC(=O)Nc2c(F)cccc2F)cc1
CC(=O)Nc1ccc(C)cc1
CC(=O)Nc1ccc(Cl)cc1-c1ccccc1
CC(=O)Nc1ccc(N(C(C)=O)C23CC4CC(CC(C4)C2)C3)cc1
CC(=O)Nc1ccc(NC(=O)C(C)Sc2n[nH]c(=O)n2Cc2ccccc2)cc1
CC(=O)Nc1ccc(NC(C)C(=O)N(C)CC(=O)Nc2ccccc2Br)cc1
CC(=O)Nc1ccc(NC2(C)C(=O)c3ccccc3C2=O)cc1
CC(=O)Nc1ccc(NCC(=O)Sc2nn3c(=O)c(C)nnc3s2)cc1
CC(=O)Nc1ccc(Nc2c3ccccc3[n+](C)c3ccccc23)cc1
CC(=O)Nc1ccc(Nc2nc3c(S(=O)(=O)c4cccc(Cl)c4)nnn3c3ccsc23)cc1
CC(=O)Nc1ccc(OP(=O)(Oc2ccc(NC(C)=O)cc2)C2CCCN2C(=O)C2CCCN2)cc1
CC(=O)Nc1ccc(Oc2cc(C#N)c(C#N)cc2N2CCCCCC2)cc1
CC(=O)Nc1ccc(S(=O)(=O)N2CCN(c3cc(C(F)(F)F)ccn3)CC2)cc1
CC(=O)Nc1ccc(S(=O)(=O)NC(=S)NC23CC4CC(CC(C4)C2)C3)cc1
CC(=O)Nc1ccc(S(=O)(=O)NC(C)c2ccccc2)cc1
CC(=O)Nc1ccc(SCC(=O)c2c(N)n(Cc3ccccc3)c(=O)n(C)c2=O)cc1
CC(=O)Nc1ccc2c(=O)n(O)c(=O)[nH]c2c1
CC(=O)Nc1ccc2c(c1)C(C)(c1ccccc1)CC(C)(C)N2S(=O)(=O)Cc1ccccc1
CC(=O)Nc1ccc2c(c1)N(C1=CCCC1=O)CC(C)(C)S2
CC(=O)Nc1cccc(-c2cc(-c3n[nH]c4ccnc(OC5CCOCC5)c34)ccn2)c1
CC(=O)Nc1cccc(-n2cc3c(c2-c2ccccc2Cl)c(=O)n(C)c(=O)n3C)c1
CC(=O)Nc1cccc(Nc2nc(NCCc3ccccc3)n3ncc(C#N)c3n2)c1
CC(=O)Nc1cccc(Nc2nccc(-c3cccnc3)n2)c1
CC(=O)Nc1cccc(OC(=O)CNC(C)C(C)C)c1
CC(=O)Nc1coc2cc(OC(C)=O)ccc2c1=O
CC(=O)Nc1nc(-c2cccc(-c3ccccc3OC(F)(F)F)c2)cs1
CC(=O)Nc1nc(C(=O)N2CCCC(n3nc(C)cc3C)C2)cs1
CC(=O)Nc1nc(C)c(C(=O)NC(C)c2ccc(OOc3ccc(N4CCC(CC5CC5(F)F)C4)nc3)cc2)s1
CC(=O)Nc1nc(C)c(C(=O)NOc2ccc(C(C)C3CCN(c4cccc(C(F)(F)F)n4)C3)cc2)s1
CC(=O)Nc1nc2ccc(-c3cncc(C#N)c3)cc2s1
CC(=O)Nc1nc2ccc(S(=O)(=O)N3CCCC3)cc2s1
CC(=O)Nc1sc2c(c1CN1CCN(C)CC1)CCCC2
CC(=O)OC(=O)CC1(O)CCC2C3CC(Cl)C4=CC(=O)CCC4(C)C3C(=O)CC21C
CC(=O)OC(=O)c1c(C(Nc2nccs2)C(C)C)[nH]c2c(C(F)(F)F)cccc2c1=O
CC(=O)OC(C)OC(C)=O
CC(=O)OC(CCC=Cc1ccccc1)CCc1ccccc1
CC(=O)OC(CCCC12OC(C(=O)O)C(O)(C(=O)O)C(C(=O)O)(O1)C(OC(=O)CCC=CC(C)CCCc1ccccc1)C2O)C(C)Cc1ccccc1
CC(=O)OC1(O)CC(C)C(C)(C(C)O)C(=O)OCC2=CCN(C)CCC(OC1=O)C2=O
CC(=O)OC12COC1CC(O)C(C)(C(=O)C(O)C1=C(C)C3CC(O)(C(C)OC(=O)CCC=CCCC(=O)NC(c4ccccc4)C(O)C(=O)O3)C1(C)C)C2
CC(=O)OC12COC1CC(O)C1(C)C(=O)C(O)C3=C(C)C(OC(C(O)C(=O)NC(=O)c4ccccc4)C(C)(C)C)CC(O)(C(OC(=O)c4ccccc4)C21)C3(C)C
CC(=O)OC12COC1CC(O)C1(C)C(=O)C(OC(=O)c3ccccc3)C3=C(C)C(O)CC(O)(C(OC(=O)C=Cc4ccc(C(=O)c5ccccc5)cc4)C21)C3(C)C
CC(=O)OC1C#CC=CC#CCC2C(=O)N(C(=O)NCc3ccc4ccccc4c3)C12
CC(=O)OC1C(=O)C2(C)C(OC(C)=O)CC3OCC3(OC(=O)C=Cc3ccc(O)cc3)C2C(OC(C)=O)C2(O)CC(OCc3ccccc3)C(C)=C1C2(C)C
CC(=O)OC1C(=O)N2C(C(=O)O)=C(CNC(=O)NCc3cccs3)CSC12
CC(=O)OC1C(C(=O)O)=CCC2C3(C)CCC4C(C)(C)CCCC4(C)C3CC(C(=O)O)C12C
CC(=O)OC1C(C)OC(Oc2c(-c3ccccc3)oc3cccc(O)c3c2=O)C(O)C1OC(C)=O
CC(=O)OC1C(OC(C)=O)C2(C)C(=CCC2c2ccoc2)C2(C)C(=O)CC3C(C)(C)OC4(O)C(=O)CCC34C12
CC(=O)OC1CC(C(=O)NCCC#N)C2(C)CCC3C(=O)OC(c4ccoc4)CC3(C)C2C1=O
CC(=O)OC1CC(C)(C)N(OC(=O)c2ccccc2)C(C)(C)C1
CC(=O)OC1CC(C)(O)C23OC(C)(C)C(CC(OC(=O)c4ccco4)C2(C)C1OC(=O)c1ccc([N+](=O)[O-])cc1)C3OC(C)=O
CC(=O)OC1CC(CO)OC1n1ccc(N)nc1=O
CC(=O)OC1CC(OC(C)=O)C2(C)C(CC(=O)C3(C)C2CCC2(C)C(C(=O)O)OC(=O)C4OC423)C1(C)C
CC(=O)OC1CC(c2nnnn2CCC#N)C2(C)CCC3C(=O)OC(c4ccoc4)CC3(C)C2C1=O
CC(=O)OC1CC2(C)C3CC=C4C(CC(O)C(=O)C4(C)C)C3(C)C(=O)CC2(C)C1C(C)(O)C(=O)C=CC(C)(C)OC(C)=O
CC(=O)OC1CC2(O)C(OC(C)=O)C3C4(OC(c5ccccc5)C(O)C(=O)NC(=O)c5ccccc5)COC4CC(O)C3(C)C(=O)C(OC(=O)c3ccc(Cl)cc3)C(=C1C)C2(C)C
CC(=O)OC1CC2(O)C3CCC4CC5OC6OC(C)CC(O)C6(O)OC5CC4(C=O)C3CCC2(C)C1C1=CC(=O)OC1
CC(=O)OC1CCC2(C)C(=CCC3C(CC#N)C(C)(C#N)CCC32)C1
CC(=O)OC1CCC2C3CC4OC45C(C(C)C4CC(C)=C(C)C(=O)O4)C=CC(=O)C5(C)C3CCC12C
CC(=O)OC1CCC2C3CCC4=C(O)C(=O)C(C#N)CC4(C)C3CCC12C
CC(=O)OC1CCC2C3CCC4CC5=C(CC4(C)C3CCC12C)C(c1ccccc1)OC(=N)C5C#N
CC(=O)OC1COC(n2cc(CNC(=O)C34CCC(C)(C)CC3C3=CCC5C6(C)CCC(O)C(C)(C)C6CCC5(C)C3(C)CC4O)nn2)C(OC(C)=O)C1OC(C)=O
CC(=O)OC1Cc2oc(cc2C=O)C2OC2(C)CC2OC(=O)C3(OC23)C(C2(C)CO2)C1
CC(=O)OCC(C)CCCC(C)C1CCC2(C)C3CCC4(C)C(OC5C(O)COC(OC(C)=O)C5O)CCC4C3CC(O)C2(O)C1
CC(=O)OCC(Cc1ccccc1)C(OC(C)=O)C(=O)NOOP(=O)(OCc1ccccc1)OCc1ccccc1
CC(=O)OCC12C=CC(O1)C(C(=O)O)C2C(=O)O
CC(=O)OCC1C(O)C(O)C(O)C2NC(=O)c3c(cc4c(c3O)OCO4)C12
CC(=O)OCC1C(OC(C)=O)OC(NC(=S)NNC(=O)c2ccc(S(N)(=O)=O)cc2)C(OC(C)=O)C1OC(C)=O
CC(=O)OCC1C(OC(C)=O)OC(S(=O)(=O)OC(C)=O)C(NCc2ccc(S(N)(=O)=O)cc2)C1OC(C)=O
CC(=O)OCC1C=C(c2nnc(C)o2)OC(OC(C)=O)C1OC(C)=O
CC(=O)OCC1CC(OC(C)=O)C2OC3C=C(C)C(O)CC3(OC(C)=O)C1(C)C21CO1
CC(=O)OCCCSc1cc(NCc2ccco2)c([N+](=O)[O-])c2nonc12
CC(=O)OCCOC(C)=O
CC(=O)OCCSSCCOP(=O)(OCCSSCCOC(C)=O)Oc1ccc(O)c(C=O)c1
CC(=O)OCc1cn(C2C3=C(OC2(C)C)c2ccccc2C(=O)C3=O)nn1
CC(=O)ONc1c(C)cc(C)c(CS(=O)(=O)c2ccsc2C(=O)Nc2onc(C)c2Cl)c1C
CC(=O)ONc1ccn(C2CC(C(=O)c3ccccc3)C(CO)O2)c(=O)n1
CC(=O)OOC1c2oc(cc2C)C2OC2(C)CC2OC(=O)C3(OC23)C(C2(C)CO2)CC1C(C)=O
CC(=O)Oc1c(C)nc(N=Nc2cc(S(=O)(=O)O)ccc2S(=O)(=O)O)c2c1COP(=O)(O)OC2
CC(=O)Oc1c[nH]c2ccccc12
CC(=O)Oc1cc(O)cc2oc(-c3ccc(O)c(O)c3)cc(=O)c12
CC(=O)Oc1cc(OC(C)=O)c2c(OC(C)=O)cc(C)c(Cl)c2c1OC(C)=O
CC(=O)Oc1ccc(C=C(NNc2ccc(C(=O)O)cc2)C(=O)C(=O)c2cccc(Br)c2)cc1
CC(=O)Oc1ccc(CC(N)C(=O)N(C)C)cc1OC(C)=O
CC(=O)Oc1ccc(NC(=O)CN(C)C(=O)CN)cc1
CC(=O)Oc1ccc(NC(=O)CNCc2ccc3c(c2)OCO3)cc1
CC(=O)Oc1ccc(OCCCCCN2CCOCC2)cc1SC(C)=O
CC(=O)Oc1ccc2cc(-n3cc(-c4c[nH]c5ccccc45)nn3)c(=O)oc2c1C
CC(=O)Oc1cccc(C(=O)Nc2cnc(O)[nH]c2=O)c1
CC(=O)Oc1cccc(NCc2cc(=O)oc3ccc4ccccc4c23)c1
CC(=O)Oc1cccc(NCc2ccc(S(=O)(=O)Cc3ccccc3)cc2)c1
CC(=O)Oc1cccc2c1C(=O)c1c(OC(C)=O)cc(C)cc1C2=O
CC(=O)S(=O)(=O)c1ccc(NN(Cc2ccccc2F)N2CC(Cc3cncn3C)Cc3cc(C#N)ccc32)cc1
CC(=O)S(=O)(=O)c1ccc(NNc2ccc(Nc3nc(C)cc(N4CCCC4)n3)cc2)cc1
CC(=O)S(=O)(=O)c1ccc2c(c1)CC(C)N2N(C)CC(=O)Nc1ccccc1C
CC(=O)SC(=O)C(C)C(C(=O)c1cccc2ccccc12)N1CCCC1C(=O)O
CC(=O)SC(=O)C(CNC(Cc1ccc(OOCc2ccccc2)cc1)C(=O)C(C)=O)C(C)c1ccc(F)c(F)c1
CC(=O)SCCOP(=O)(OCCSC(C)=O)c1ccc(-c2nc(N)sc2CC(C)C)o1
CC(=O)Sc1nnc(-c2cccc(NCC(=O)N3CCCCC3)c2)n1C
CC(=O)c1c(C)[nH]c(C(=O)CN2C(=O)NC(C)(c3ccc4c(c3)OCCO4)C2=O)c1C
CC(=O)c1c(C)oc2ccc(N(C(=O)c3ccncc3)S(=O)(=O)c3ccc(C)cc3C)cc12
CC(=O)c1c(Cl)n(C2CC(O)C(CO)O2)c2cc(Cl)c(Cl)cc12
CC(=O)c1c(Nc2ccc(C)cc2)nc2c([N+](=O)[O-])cc(Cl)cc2c1O
CC(=O)c1c(O)cccc1OCc1ccccc1
CC(=O)c1c(OC2OCC(O)C(O)C2O)cc(O)c(-c2c(C)cc(O)c3c2C(=O)c2cccc(O)c2C3=O)c1O
CC(=O)c1c2c(c3ccccc3c1O)OC1OCCC21
CC(=O)c1cc(-c2ccccc2)n(CC(=O)Nc2cc(C)cc(C)c2)c1C
CC(=O)c1cc(Br)cc(F)c1OC(=O)CNC(C)C
CC(=O)c1cc(C#N)c(N2CC(C)OC(C)C2)nc1C
CC(=O)c1cc(C(=O)c2ccc(F)cc2)n2cnc3cc(F)ccc3c12
CC(=O)c1cc(NC(=O)NC2CCCCC2CN2CCCC(Cc3ccc(F)cc3)C2)cc(C(C)=O)c1
CC(=O)c1cc2c(cc1C)CCCC2(C)C
CC(=O)c1ccc(-c2ccc(C(=O)NCC(c3ccco3)N(C)C)o2)cc1
CC(=O)c1ccc(-c2ccc(C=C(Sc3n[nH]c(C)n3)C(=O)O)o2)cc1
CC(=O)c1ccc(-c2nnn(-c3cccnc3)c2C)cc1
CC(=O)c1ccc(C2CC3(C)C(CCC3(O)C(F)(F)C(F)(F)F)C3CCC4=CC(=O)CCC4=C23)cc1
CC(=O)c1ccc(N2CCN(C(=O)c3cccs3)CC2)c(F)c1
CC(=O)c1ccc(N2CCN(C(=O)c3noc4c3CSc3ccccc3-4)CC2)cc1
CC(=O)c1ccc(N2CCN(c3ccc(NC(=O)c4cccs4)cc3C(=O)O)CC2)cc1
CC(=O)c1ccc(NC(=O)C(=NNC(N)=O)C(C#N)CC(C)(C)C=O)cc1
CC(=O)c1ccc(NC(=O)CCSc2nc(-c3ccco3)cc(C(F)(F)F)n2)cc1
CC(=O)c1ccc(NC(=O)CCc2c(C)nn(-c3ccc4nncn4n3)c2C)cc1
CC(=O)c1ccc(NC(=O)COC(=O)c2c[nH]c3ccccc23)cc1
CC(=O)c1ccc(NC(=O)Nc2sc(NS(=O)(=O)c3ccccc3)nc2C)cc1
CC(=O)c1ccc(NC(=O)c2cc(Cl)ccc2O)cc1
CC(=O)c1ccc(NC(=S)N2CC(C)CC(C)C2)cc1
CC(=O)c1ccc(NC(=S)N2CCCC(C(F)(F)F)C2)cc1
CC(=O)c1ccc(NS(=O)(=O)c2cc(C(=O)Nc3ccc(C(=O)O)cc3)ccc2C)cc1
CC(=O)c1ccc(Nc2ccccc2[N+](=O)[O-])c(C(=O)O)c1
CC(=O)c1ccc(OC2OC(COC(=O)C=Cc3ccccc3)C(O)C(O)C2O)cc1
CC(=O)c1ccc(S(=O)(=O)N2CCc3c(c(-c4ccccc4)nn3C(=O)c3ccccc3)C2)cc1
CC(=O)c1ccc2c(c1)CCC1C2CCC2CC=CC(=O)C21C
CC(=O)c1ccc2c(c1)N(Cc1ccccc1Cl)C(=O)C(C)S2
CC(=O)c1ccc2c(c1)nc(-c1ccccn1)n2C1CCCCC1
CC(=O)c1cccc(CC2(CO)CCN(Cc3ccccc3)CC2)c1
CC(=O)c1cccc(N=C2CCC(C)n3c2ncc(C(=O)O)c3=O)c1
CC(=O)c1cccc(NC(=O)CN2C(=O)CN(C)C(=O)c3ccccc32)c1
CC(=O)c1cccc(NC(=O)COC(=O)C(NC(=O)OCc2ccccc2)C(C)C)c1
CC(=O)c1cccc(NC(=O)NCCOCC2CC2)c1
CC(=O)c1cccc(NC(=O)Nc2cc(C)nc3ccc(NCC(=O)N4CCN(C)CC4)cc23)c1
CC(=O)c1cccc(NCC(=O)N2CCN(S(=O)(=O)c3ccccc3)CC2)c1
CC(=O)c1cccc(NCC(=O)Sc2ccc(-c3sc(C)nc3C)nn2)c1
CC(=O)c1cccc(OCC(O)CN2CCN(S(=O)(=O)c3c(F)cccc3F)CC2)c1
CC(=O)c1cccc(S(=O)(=O)N2CCC(C(=O)Oc3ccc(-c4nnco4)cc3)CC2)c1
CC(=O)c1ccccc1-c1ccc2[nH]c(C=Cc3ccc(C(F)(F)F)cc3)nc2c1
CC(=O)c1ccccc1C(=O)N1CCCC(N2CCN(Cc3ccc4c(c3)OCO4)CC2)C1
CC(=O)c1ccccc1OCC(O)CN1CCC(O)(c2ccccc2)CC1
CC(=O)c1cn(CC(=O)N2C(CO)CC3(C(=O)NCc4cccc(Cl)c4F)CC23)c2ncccc12
CC(=O)c1cn(CC(=O)N2CC(F)CC2C(=O)NCc2cccc(Cl)c2F)c2ccc(O)cc12
CC(=O)c1cn(CC(=O)Nc2cccc(C)c2C)c2ccccc12
CC(=O)c1cn(CCCCCCCCCCn2cc(C(C)=O)c(O)nc2=O)c(=O)nc1O
CC(=O)c1cnc2ccc(-c3cc(Cl)c(O)c(Cl)c3)nc2c1NC1CCC(CN(C)C)CC1
CC(=O)c1cnc2ccc(-c3cc(F)c(O)c(Cl)c3)cc2c1NC1CCC(CN2CCCC2)CC1
CC(=O)c1cnc2ccc(-c3cc(F)c(O)c(Cl)c3)cc2c1Nc1cnn(C2CCN(C)C2)c1
CC(=O)c1cnc2ccc(-c3cc(F)c(O)c(Cl)c3)nc2c1Nc1ccc(OCCN(C)C)nc1
CC(=O)c1nn(-c2ccc(S(N)(=O)=O)cc2)c(-c2ccccc2)c1S(=O)(=O)c1ccccc1
CC(=O)c1nnn(-c2cnn(-c3ccc(C#N)cc3)c(=O)c2Br)c1C
CC(=O)c1sc(NC(=O)C2=NN(c3ccccc3)C(=O)CC2)nc1C
CC(=O)c1sc(NC(=O)c2ccc(C)cc2)nc1C
CC(C(=O)C1(O)CCN(CCc2ccccc2)CC1)N(C)C1CCCCC1
CC(C(=O)N1CCCCC1)N1CCN(c2nccs2)CC1
CC(C(=O)N1CCc2ccccc21)n1cccc1
CC(C(=O)NC(=O)C1CCCO1)N1CCN(CCCOc2ccc(-c3noc(-c4ccccc4)n3)c(F)c2)CC1
CC(C(=O)NC(=O)c1cccc(C#N)c1)N1CCN(CCCOc2ccc(-c3noc(CC4CCCC4)n3)c(F)c2)CC1
CC(C(=O)NC(N)=O)N1CCN(S(=O)(=O)c2ccc3ccccc3c2)CC1
CC(C(=O)NC1CCCC1)N1CCN(S(=O)(=O)c2ccccc2Cl)CC1
CC(C(=O)NCCC(NC(=O)OC(C)(C)C)C(=O)O)C1CCC2C3CC=C4CC(O)CCC4(C)C3CCC12C
CC(C(=O)NCNC(=O)c1ccccc1)C(=O)Nc1ccccc1
CC(C(=O)NCc1ccc(C(F)(F)F)nc1-c1cccc(Cl)c1)c1ccc(NS(C)(=O)=O)c(F)c1
CC(C(=O)NN=Cc1ccc(F)cc1)c1ccc(-c2ccccc2)c(F)c1
CC(C(=O)NS(C)(=O)=O)c1ccc(N2Cc3ccccc3C2=O)cc1
CC(C(=O)Nc1ccc(F)c(F)c1F)N(C)Cc1cccs1
CC(C(=O)Nc1ccccc1N1CCOCC1)N1C(=O)C2CC=CCC2C1=O
CC(C(=O)O)n1c(-c2c[nH]c3ccccc23)c(-c2c[nH]c3ccccc23)oc1=O
CC(C(=O)OC(=O)c1cc(S(=O)(=O)N2CCOCC2)ccc1Br)N1CCOCC1
CC(C(=O)Oc1ccc(CC(N)C(=O)O)cc1)c1cccc(C(=O)c2ccccc2)c1
CC(C(=O)S(C)(=O)=O)c1ccc(NNOc2nc(C(F)(F)F)ccc2CCC2CC2)c(F)c1
CC(C(=O)c1ccc(-c2cnc(N)c(ON3CCCC3CN3CCCC3)c2)cc1)c1c(Cl)ccc(F)c1Cl
CC(C(O)c1ccc2c(c1)CCC(=O)N2)N1CCC(O)(c2ccc(Cl)cc2)CC1
CC(C)(C#N)NC(=O)C1CC(S(=O)(=O)c2ccccc2)CC1C(=O)N1CCOCC1
CC(C)(C(=O)C1CCN(c2ccc(NN3CCCCC3)cc2Cl)CC1)c1cccc(C(F)(F)F)c1
CC(C)(C(=O)N1CCN(C2c3ccc(Cl)cc3CCc3cc(Br)cnc32)CC1)c1cccnc1
CC(C)(C(=O)Nc1cnc2ccccc2c1)S(=O)(=O)c1ccc(Cl)cc1
CC(C)(C(=O)OC(=O)C(C)(C)C(NC(=O)c1ccc(C#N)cc1)C1CC=CCC1)C(NC(=O)c1ccc(C#N)cc1)C1CC=CCC1
CC(C)(C)C#Cc1cn(C2OC(CO)C(O)C2O)c(=O)[nH]c1=O
CC(C)(C)C(=O)C=c1[nH]c(=O)c(=Cc2ccc(F)cc2)s1
CC(C)(C)C(=O)CC(=O)c1ccc(NOC(=O)C2=COCCO2)cc1
CC(C)(C)C(=O)N(Cc1cc(F)cc(F)c1)Cc1cnc2cc3c(cc2c1)CC1(C3)C(=O)Nc2ncccc21
CC(C)(C)C(=O)NCc1cccc(CC(=O)Nc2ccc(CCCCc3nnc(NC(=O)Cc4ccccc4)s3)nn2)c1
CC(C)(C)C(=O)Nc1ccc(Cl)cc1C(=O)NNCc1ccc(F)cc1
CC(C)(C)C(=O)OCC(Cc1ccc(C(C)(C)C)cc1)NC(=S)NNc1ccc(CS(C)(=O)=O)cc1F
CC(C)(C)C(=O)Oc1ccc(C(=O)c2ccccc2)cc1CCCO
CC(C)(C)C(=O)Oc1cccc(Nc2ncnc3ccccc23)c1
CC(C)(C)C(=O)Oc1coc(CSc2nc3ccccc3o2)cc1=O
CC(C)(C)C(=O)Oc1coc(CSc2nc3ccccc3o2)cc1=O
CC(C)(C)C(=O)c1cccc(N2CCCC(=O)N2)c1
CC(C)(C)C(C(=O)NC(=O)NC1(Cc2ccccc2O)CCCCC1)C1C2C(CN1C(=O)NC(CC1CC1)C(=O)C(N)=O)C2(C)C
CC(C)(C)C(CS(=O)(=O)C1(C)CC(c2cccc(Cl)c2)C(c2ccc(Cl)cc2)N(CC(=O)O)C1=O)N1CCc2ccccc21
CC(C)(C)C(F)C(=Cc1ccc(Cl)cc1)n1ccnc1
CC(C)(C)C(NC(=O)C(NC1c2ccccc2CC1O)C(O)C(Cc1ccccc1)NOc1ccc(CCCO)cc1)C(=O)NC(=O)OCc1ccccc1
CC(C)(C)C(O)C(=Cc1ccc(Cl)cc1Cl)n1cncn1
CC(C)(C)C1(O)C[N+](C)(C)CCO1
CC(C)(C)C1=CC(=O)C=CC1=O
CC(C)(C)C1=NN(C(=O)CNc2ccc3c(c2)OCO3)C(=O)c2cc3ccccc3n2C1
CC(C)(C)C1=NN(c2cccc(C(F)(F)F)c2)C(c2ccc(O)cc2)C1
CC(C)(C)CC(=O)NCc1ccc(S(N)(=O)=O)cc1
CC(C)(C)CCC#CC1CC1c1c[nH]cn1
CC(C)(C)CCN1C(=O)C(C(=O)CN2CCC(N3Cc4ccccc4NC3=O)CC2)SC1c1ccc(F)cc1F
CC(C)(C)CCc1cnc(CCc2ccc(-c3ccccc3C(=O)O)cc2)[nH]1
CC(C)(C)COc1cnc2c(c1)C1(COC(N)=N1)c1cc(-c3cccnc3F)ccc1O2
CC(C)(C)N(NC(=O)c1ccc2c(c1Cl)CCCO2)C(=O)c1c(Cl)cc(Cl)cc1Cl
CC(C)(C)N1C(=O)C(=C2Nc3ccc(NS(C)(=O)=O)cc3S(=O)(=O)C2C#N)C(=O)C1Cc1ccc(F)cc1
CC(C)(C)N1CC(=O)N2C(Cc3c([nH]c4ccccc34)C2c2ccc(Cl)c(Cl)c2)C1=O
CC(C)(C)NC(=NC#N)Nc1ccc(O)cc1
CC(C)(C)NC(=O)C1CC2CCCCC2CN1CC(O)C(Cc1ccccc1)NC(=O)OC12CCOC1OCC2
CC(C)(C)NC(=O)C1CCC(CNc2c(N3CCCCC3)c(=O)c2=O)CC1
CC(C)(C)NC(=O)C1CCC2C3CCc4cc(C(=O)O)ccc4C3CCC12C
CC(C)(C)NC(=O)CCN(N=Cc1ccccc1O)C1=NS(=O)(=O)c2ccccc21
CC(C)(C)NC(=O)COC(=O)c1ccc(-c2cccc([N+](=O)[O-])c2)o1
CC(C)(C)NC(=O)N1CC2CCSC2CC1C(Cc1ccccc1)C(O)CNC(=O)OCc1ccccc1
CC(C)(C)NC(=O)N1CCC(C(=O)C(Cc2ccc(F)cc2)NC(=O)C2CNC3(CC3)CN2)(C2CCCCC2)CC1
CC(C)(C)NC(=O)NC1(c2ccccc2)CCN(c2ncnc3c2nc(-c2ccccc2Cl)n3-c2ccc(Cl)cc2)CC1
CC(C)(C)NC(=O)Nc1ccc(F)c(Cl)c1
CC(C)(C)NCC(O)CON=C(Cl)c1nc2ccccc2o1
CC(C)(C)NCC(O)CON=C(c1ccccc1)c1ccccc1
CC(C)(C)NCC(O)COc1ccc(-c2ncc(-c3ccco3)[nH]2)cc1
CC(C)(C)NCC(O)COc1nscc1Br
CC(C)(C)NCCC(O)c1cc(C(F)(F)F)nc2c(C(F)(F)F)cccc12
CC(C)(C)NCCCCc1c[nH]cn1
CC(C)(C)NNc1ccc(C(=O)C(=O)C2COc3ccccc3O2)cc1
CC(C)(C)NNc1cccc(C(=O)C(=O)Cc2ccc(Br)cc2)c1
CC(C)(C)NS(=O)(=O)c1ccccc1-c1ccc(-c2cnc(N)cn2)cc1
CC(C)(C)OC(=O)C(O)(CC(=O)NCCCN(O)C(=O)C=Cc1ccccc1)CC(=O)NCCCN(O)C(=O)C=Cc1ccccc1
CC(C)(C)OC(=O)C1(c2ncc(Cl)cc2F)CN(C(=O)C2CC(S(=O)(=O)c3ccccc3Cl)CN2C(=O)NC2(C#N)CC2)C1
CC(C)(C)OC(=O)C1CCCN(C(=O)NC2CC3CCC2(CS(=O)(=O)N2CCC4(CCc5ccccc54)CC2)C3(C)C)C1
CC(C)(C)OC(=O)C1CCCN1C(=O)NCCCN1CCN(CCCNc2ccnc3cc(Cl)ccc23)CC1
CC(C)(C)OC(=O)C1Cc2ccc(NC(=O)NO)cc2CN1S(=O)(=O)c1ccc(-c2ccc(F)cc2)cc1
CC(C)(C)OC(=O)CCC(OC(C)(C)C)C(=O)Cc1ccc(NN(CCc2c(N)[nH]c(N)nc2=O)c2cc(F)ccc2[N+](=O)[O-])cc1
CC(C)(C)OC(=O)N(CCCCN(CCCNC(=O)C(F)(F)F)C(=O)OC(C)(C)C)CCCNC(=O)C(F)(F)F
CC(C)(C)OC(=O)N1CC(=O)N(c2ccc(N3CC(CNC(=O)c4ccc(Cl)s4)OC3=O)cc2)C(=O)C1
CC(C)(C)OC(=O)N1CC2(C1)C(=O)N(c1ccccc1)C2c1ccccc1
CC(C)(C)OC(=O)N1CCC(C2CCN(c3ncccn3)CC2)CC1
CC(C)(C)OC(=O)N1CCN(C(Cc2ccc(OS(=O)(=O)c3cccc4cccnc34)cc2)C(=O)NS(=O)(=O)c2cccc3cccnc23)CC1
CC(C)(C)OC(=O)NC(=O)C(CCC(=O)O)N1CCCC1C(=O)NC(Cc1ccccc1)C(=O)C(F)(F)C(=O)Nc1cccc(C(N)=O)c1
CC(C)(C)OC(=O)NC(=O)C(Cc1c[nH]c2ccccc12)NC1CCCN2C(=O)N(c3cccc4ccccc34)C(=O)CC12
CC(C)(C)OC(=O)NC(=O)C(Cc1ccccc1)CC(O)C(Cc1ccccc1)NC(CO)c1ccccc1
CC(C)(C)OC(=O)NC(=O)C(Cc1ccccc1)NC(Cc1c[nH]cn1)C(=O)NC(CC1CCCCC1)C(O)C(O)(CO)C[N-][N+]#N
CC(C)(C)OC(=O)NC(=O)C(Cc1ccccc1)NC1CCC(=O)NCCOC(=O)C(O)C(CC2CCCCC2)NC1=O
CC(C)(C)OC(=O)NC(=O)C(Cc1ccncc1)CC(O)C(Cc1ccccc1)NC1c2ccccc2CC1O
CC(C)(C)OC(=O)NC(=O)C(NOc1ccc(CCCO)cc1)C(O)C(Cc1ccccc1)NC1c2ccccc2CC1O
CC(C)(C)OC(=O)NC(Cc1ccccc1)C(=O)NCC1CCC(C(=O)O)CC1
CC(C)(C)OC(=O)NC(Cc1ccccc1)C(=O)NCCI
CC(C)(C)OC(=O)NC(Cc1ccccc1)C(O)CC(Cc1ccc(N)cc1)C(=O)NC1c2ccccc2CC1O
CC(C)(C)OC(=O)NC(Cc1ccccc1)C(O)CN1CCN(Cc2ccc([N+](=O)[O-])cc2)CC1
CC(C)(C)OC(=O)NC(Cc1ccccc1)CC(O)C(Cc1ccccc1)NC(=O)c1ccccc1
CC(C)(C)OC(=O)NC(Cc1ccccc1)C[S+]([O-])CCl
CC(C)(C)OC(=O)NC12CC1C=CCCCCCC(OC(=O)N1CCc3cccc(F)c3C1)C(=O)N1CC(C(=O)NS(=O)(=O)C3CC3)CC1C(=O)N2
CC(C)(C)OC(=O)NC1C2CN(c3cc4c(cc3F)c(=O)c(C(=O)O)c3sc5ccccc5n34)CC21
CC(C)(C)OC(=O)NCC(=O)Oc1cc2oc(=O)c3c(c2cc1Cl)CCC3
CC(C)(C)OC(=O)NCC1CCCN(C(=O)C2CCC(=O)N2Cc2cccc(C#N)c2)C1
CC(C)(C)OC(=O)NCCCCC(OCc1ccccc1)C(=O)NC(=O)CN(c1nc(Cl)nc2c1ncn2C1CCCCO1)C1CC1
CC(C)(C)OC(=O)NCCCCC1CNC(=O)C(C(Cc2cn(C(=O)NC(=O)OC(C)(C)C)c3ccccc23)OC(C)(C)C)N1
CC(C)(C)OC(=O)NCCCCNC(=O)CC1CC(c2ccc(O)cc2)=NO1
CC(C)(C)OC(=O)NCc1cccc(CC(=O)Nc2nnc(CCCCc3ccc(NC(=O)C4(C)COC(C)(C)OC4)nn3)s2)c1
CC(C)(C)OC(=O)NCc1cccc(CNC(=O)C23CC4CC(C2)C2(OOC5(CCCCC5)O2)C(C4)C3)c1
CC(C)(C)OC(=O)NN1CCC(Cc2ccc(-c3nnc4n3-c3cccnc3Nc3ccccc3-4)cc2)CC1
CC(C)(C)OC(=O)S(=O)(=O)c1ccc(NN(CC(=O)NO)Cc2ccc([N+](=O)[O-])cc2)cc1
CC(C)(C)OOC(C#N)(C#N)Cc1ccc(Cl)cc1
CC(C)(C)S(=O)(=O)CCNC1CSCCc2ccccc21
CC(C)(C)Sc1ccc([N+](=O)[O-])cc1C(=O)Nc1ccncc1
CC(C)(C)[S+]([O-])N1Cc2cc(C(=O)N3CCOCC3)nc(-c3cccc(Br)c3)c2C1CCO
CC(C)(C)c1cc(-c2ccccc2)no1
CC(C)(C)c1cc(C(=O)C=Cc2ccc3c(c2)CCO3)cc(C(C)(C)C)c1O
CC(C)(C)c1cc(C(C)(C)c2ccccc2)cc(C(C)(C)C)c1O
CC(C)(C)c1cc(C=C2CCNS2(=O)=O)cc(C(C)(C)C)c1O
CC(C)(C)c1cc(F)c2c(=O)n(-c3cccc(-c4ccc(C(N)=O)o4)c3CO)ncc2c1
CC(C)(C)c1cc(NC(=O)C(=O)c2ccc(OCCN3CCOCC3)c3ccccc23)n(-c2ccccc2)n1
CC(C)(C)c1cc(NC(=O)C2CCC(=O)N2c2ccc(F)cc2)on1
CC(C)(C)c1cc(NC(=O)Nc2ccc(-c3cc(NOc4ccc(C(=O)CCN5CCOCC5)cc4)[nH]n3)cc2)no1
CC(C)(C)c1cc(NC(=O)Nc2nccs2)n(-c2ccc(CC(=O)O)cc2)n1
CC(C)(C)c1cc(OC(=O)c2c(Cl)cc(N)cc2Cl)ccc1O
CC(C)(C)c1cc(OCc2nnc3sc(-c4ccc(Cl)cc4)nn23)c(Cl)cc1OCc1nnc2sc(-c3ccc(Cl)cc3)nn12
CC(C)(C)c1ccc(-c2nc3ccc(NS(C)(=O)=O)cc3c(=O)o2)cc1
CC(C)(C)c1ccc(C(=O)C2(C)CCN2C(=O)NCCC#N)cc1
CC(C)(C)c1ccc(C(=O)N2CCC(=O)N(CC(Cc3ccccc3)OCc3ccccc3)CC2)cc1
CC(C)(C)c1ccc(C(=O)NC(Cc2ccccc2)C(=O)NC(CCCCN)C(N)=O)cc1
CC(C)(C)c1ccc(C(=O)NCCc2csc(-c3ccc(Cl)cc3)n2)cc1
CC(C)(C)c1ccc(C(C)(O)c2ccnc(Nc3ccc(C#N)cc3)n2)cc1
CC(C)(C)c1ccc(C=CC(=O)Nc2ncccn2)cc1
CC(C)(C)c1ccc(C=Cc2nc3cc(-c4ccccc4CO)ccc3[nH]2)cc1
CC(C)(C)c1ccc(CC2(O)CCC3C4CCc5cc(O)ccc5C4CCC32C)cc1
CC(C)(C)c1ccc(CNC(=S)NNc2ccc(C(C)(C)S(C)(=O)=O)cc2)cc1
CC(C)(C)c1ccc(NC(=O)C2C3CCC(O3)C2C(=O)O)cc1
CC(C)(C)c1ccc(NC(=O)N2Cc3ccc(S(=O)(=O)Nc4ccc(OCCCc5ccccc5)cc4F)cc3C2)cc1
CC(C)(C)c1ccc(NC(=O)c2cccc(CN3CCCN(Cc4ccsc4)CC3)c2)cc1
CC(C)(C)c1ccc(NN2CCc3c(cccc3C(=O)Cc3ccnc4ccccc34)C2)cc1
CC(C)(C)c1ccc(O)c(C=NNC(=O)c2ccc([N+](=O)[O-])cc2)c1
CC(C)(C)c1ccc2c(c1)CCN2C(=O)c1ccc(=O)[nH]n1
CC(C)(C)c1cccc(-c2ccc3ncc(-c4ccc(S(C)(=O)=O)cc4)n3n2)c1
CC(C)(C)c1cccc(CNC2CS(=O)(=O)CC(Cc3cc(F)c(N)c(OC(C(F)(F)F)C(F)(F)F)c3)C2O)c1
CC(C)(C)c1cn(CCCCN=COC2CCCCO2)c(=NC(=O)c2cc(C(F)(F)F)ccc2OC2CCCO2)s1
CC(C)(C)c1csc(NC(=O)c2ccc(Br)o2)n1
CC(C)(C)c1nc(N2CCN(CCCCn3ccc(=O)[nH]c3=O)CC2)cc(C(F)(F)F)n1
CC(C)(C)c1nc2ccc(-c3ccsc3)nn2c1-c1cccc(-c2ccccc2)c1
CC(C)(C)c1ncc(C(=O)Nc2ccc(F)cc2)nc1Cl
CC(C)(C)c1nn(-c2cc3nc(SCC=C(Cl)Cl)sc3cc2F)c(=O)o1
CC(C)(C)c1nnc(CN2CCN(S(C)(=O)=O)CC2)o1
CC(C)(C)c1nnc(Cc2cccc(C3OC(CO)C(O)C(O)C3O)c2)s1
CC(C)(C)n1cc(C(=O)O)c(=O)c2cc(F)c(N3CCC(CN)C3)nc21
CC(C)(C)n1cc(C(=O)O)c(=O)c2cc([N+](=O)[O-])c(N3CCC4(CC3)OCCO4)nc21
CC(C)(C)n1cc(Cc2cccc(Oc3ccc(S(=O)(=O)Nc4cscn4)cc3C#N)c2)cn1
CC(C)(C)n1nc2c(c1NC(=O)c1cc3ccccc3o1)CS(=O)(=O)C2
CC(C)(C)n1nccc1-c1cc(Cl)ccc1Oc1ccc(S(=O)(=O)Nc2ncns2)cc1C#N
CC(C)(C)n1nnnc1C(Nc1ccc(Cl)cc1)c1coc2ccccc2c1=O
CC(C)(C)n1nnnc1C(c1ccncc1)N1CCCCCC1
CC(C)(CC(=O)NCC(=O)N1CC(F)CC1C#N)NC1CC1c1cccc(OC(F)(F)F)c1
CC(C)(CC(=O)Nc1cccc(Oc2ccccn2)c1)C(=O)O
CC(C)(CC(=O)O)Cc1nc2ccccc2n1Cc1ccc(F)cc1
CC(C)(CCC(C(N)=O)(c1ccccc1)c1ccccc1)N1CC(Oc2cc(O)c(Cl)cc2Cl)C1
CC(C)(CCCCOc1cccc(OCCCCC(C)(C)C(=O)O)c1)C(=O)O
CC(C)(CN1CCOCC1)NC(=O)CCNC(=O)c1ccc(Br)cc1
CC(C)(CNC(=O)C1CCOCC1)CN(C1=NS(=O)(=O)c2cc(F)ccc21)c1ccccc1
CC(C)(CNC(=O)c1ccc([N+](=O)[O-])c(Cl)c1)CNC(=O)c1ccc([N+](=O)[O-])c(Cl)c1
CC(C)(CO)C(O)C(=O)NCCC(=O)NCc1ccc(OC(F)(F)F)cc1
CC(C)(CO)C1Nc2ccc([N+](=O)[O-])cc2C2OCCCC21
CC(C)(CO)CC(O)Cn1c2ccccc2c2ccccc21
CC(C)(CO)CCCCNC(=O)NCCCCC(C)(C)CO
CC(C)(CO)CN1CCC(n2nccc2NC(=O)C2CCCC2)CC1
CC(C)(CO)CNS(=O)(=O)c1ccccc1-c1ccc(-c2cnc(N)nc2)c(F)c1
CC(C)(CO)Nc1ccc(OCc2c(Cl)cccc2Cl)cn1
CC(C)(CO)Nc1nc(C(F)(F)F)nc2ccccc12
CC(C)(COCC1CO1)COCC1CO1
CC(C)(Cc1ccc(C(=O)Nc2cc(O)cc(C(=O)O)c2)s1)C(=O)Oc1ccc(C(=N)N)cc1F
CC(C)(Cc1ccc2ccccc2c1)NCC(O)COc1cccc(Cl)c1C#N
CC(C)(Cc1cccc(CC(=O)NNc2cc(C(O)CS(C)(=O)=O)ccc2O)c1)NCc1ccc2cc(O)ccc2c1
CC(C)(Cc1nc2cc(OCc3ccc4ccccc4n3)ccc2n1Cc1ccc(OC(F)(F)F)cc1)C(=O)O
CC(C)(N)C(=O)NC(COCc1ccccc1)c1nnnn1CCCC(=O)NCCS(C)(=O)=O
CC(C)(N)CC(=O)NC1CCc2ccccc2N(Cc2ccc(-c3ccccc3-c3nn[nH]n3)cc2)C1=O
CC(C)(NC(CCCCN)C(=O)NC(CCCNC(=O)c1ccccc1)C(=O)NC(=N)N)C(N)=O
CC(C)(O)C#CC(O)(c1ccccc1)c1ccc(Cl)cc1
CC(C)(O)C#Cc1ccc2c(c1)-c1nc(C(N)=O)c(CN3CCC(C#N)C3)n1CCO2
CC(C)(O)CCc1cccc(C(=O)NC(C(N)=O)c2ccccc2)c1
CC(C)(O)c1cc2c3c(ccc2o1)C(=O)CC(c1ccc(O)cc1)O3
CC(C)(OCn1nnc2ccccc2c1=O)C(=O)Oc1ccc(Cl)cc1
CC(C)(Oc1cccc(CCCn2cc(C(c3ccccc3)c3ccccc3)ccc2=O)c1)C(=O)O
CC(C)(Oc1cccc(CCc2nc(-c3ccccc3)c(-c3ccccc3)o2)c1)C(=O)O
CC(C)(c1cc(-c2cccc(C(=O)Nc3ccncc3)c2)c2ncccc2c1)S(C)(=O)=O
CC(C)=C(C)CCC=CC(Cc1ccc(F)cc1)NCCNC1C2CC3CC(C2)CC1C3
CC(C)=C(C)CCC=CCCC=CCOP(=O)(O)OP(=O)(O)O
CC(C)=C(C)CCC=CCOc1ccc2ccc(=O)oc2c1O
CC(C)=C(NC(CS)C(=O)NC(=O)CCCC(N)C(=O)O)C(=O)O
CC(C)=CC(=O)OC1Cc2c(ccc3ccc(=O)oc23)OC1(C)C
CC(C)=CC(CC(C)OC(=O)c1ccccc1)C1C=C2C(CCC(OC(=O)c3ccccc3)C2(C)C)C2(C)CCC3(C)C(OC(=O)c4ccccc4)CCC3(C)C12
CC(C)=CC1CC(O)(C2CCC3C2CCC2C3(C)CCC3C(C)(C)C(C(=O)c4ccccc4)CCC32C)C(=O)O1
CC(C)=CCCC(C)=CC(=O)O
CC(C)=CCCC(C)=CCCC(C)=C(C)CCC=C(C)CCC=C(C)CCC=C(C)CCC=C(C)CCC=C(C)CCC=CCO
CC(C)=CCCC(C)=CCNCCNC12CC3CC(CC(C3)C1)C2
CC(C)=CCCC(C)C1CCC(C)c2c(OCCCCCCBr)cc(C)cc21
CC(C)=CCCC(C)CC=O
CC(C)=CCCC1(C(=O)O)C2CC=C(C)CCC=C(C)CCC1C(CO)=CC2
CC(C)=CCCC1(C)OC1CCC(C)=CCCC=C(C)CCCC(C)CCC1OC1C
CC(C)=CCCN(C)CCOP(=O)(O)OP(=O)(O)O
CC(C)=CCN1C(=O)C(CC(C)C)=C(c2ccc(OCCC(OCO)C(=O)O)cc2)C1=O
CC(C)=CCN=C(N)NCCCCNC(=O)C=Cc1ccccc1
CC(C)=CCOc1cc(O)c2c(O)c3c(cc2c1)CC(C)(O)CC3=O
CC(C)=CCc1c(C)cc2cc3c(c(O)c2c1O)C(=O)CC(=O)C3(CC=C(C)C)CC=C(C)C
CC(C)=CCc1c(O)c(CC=C(C)C)c2c(c1O)C(=O)CC(c1cc(O)cc(O)c1)O2
CC(C)=CCc1c(O)ccc(C2COc3c(ccc4c3C=CC(C)(C)O4)C2)c1O
CC(C)=CCc1cc(-c2oc3cc(O)c(CC=C(C)C)c(O)c3c(=O)c2O)cc(O)c1O
CC(C)=CCc1cc(C2CC(=O)c3c(O)cc(O)cc3O2)cc2ccoc12
CC(C)=CCc1cc2c(=O)c(-c3ccc4c(c3)OCO4)coc2cc1O
CC(C)=CCn1c2c(ccc1=O)C(NCCc1cc(Cl)cc(Cl)c1)CCC2
CC(C)=CN1C(C)Cn2c(=S)[nH]c3cccc(c32)C1C
CC(C)C(=O)CCC1(C)CCc2c(c3ccccc3n(C)c2=O)O1
CC(C)C(=O)N(Cc1cc2ccccc2[nH]c1=O)C(C)(C)C
CC(C)C(=O)N1CCN(C(=O)c2cc(Cc3c[nH]c(=O)c4cc(Cl)c(Cl)n34)ccc2F)CC1
CC(C)C(=O)N1CCN(c2n[nH]c(N)n2)CC1
CC(C)C(=O)NC(=Nc1ccc(Cl)c(Cl)c1)Nc1nccn1Cc1ccccc1
CC(C)C(=O)NC(NC(=S)NC1CCS(=O)(=O)C1)C(Cl)(Cl)Cl
CC(C)C(=O)NC1CCC(C(=O)N2CCC3(C)c4cccc(O)c4CC2C3(C)C)CC1
CC(C)C(=O)Nc1ccc(N(Cc2ccsc2)C(=O)Cn2nnc3ccccc32)cc1
CC(C)C(=O)Nc1ccc(N2CCN(C)CC2)c(F)c1
CC(C)C(=O)Nc1cccc(C2CCN(CCNC(=O)C(c3ccccc3)c3ccccc3)CC2)c1
CC(C)C(=O)Nc1cccc(C2CCN(Cc3cccc(Oc4cc(Cl)cc(Cl)c4)c3)CC2)c1
CC(C)C(=O)Nc1cccc(NC2=NS(=O)(=O)c3ccccc32)c1
CC(C)C(=O)c1cnc(NNC2C3CC4CC2CC(O)(C4)C3)nc1OC1COC1
CC(C)C(=O)n1nc(NC(=O)c2ccccc2)c2c1CN(C(=O)c1ccccc1)C2
CC(C)C(C(=O)NCc1ccccc1)c1ccc(Cl)cc1
CC(C)C(C)C(=O)NC(=O)C(O)C(O)C(O)C(Oc1ccc(C2=C(O)C(=O)CCC2)cc1)C(=O)NC(=O)C(C)C(C)C
CC(C)C(C)C(=O)c1cc2cc(Nc3nccc(-c4cc(ON5CCN(C)CC5)ccn4)n3)ccc2[nH]1
CC(C)C(C)C=CC(C)C1CCC2C1(C)CCC13OC21C(O)C1OC12CC(O)CCC23C
CC(C)C(C)C=CC(C)C1CCC2C3=CC(O)C4(O)CC(O)CCC4(C)C3=CCC21C
CC(C)C(CC(=O)N1CCC(C)(c2cccc(O)c2)C(C)C1)CC1Cc2ccc(C(N)=O)cc2CN1
CC(C)C(CCc1ccc2c(c1)OCCCO2)NC(=O)N1CCC(Cc2ccccc2)C1
CC(C)C(CO)NC1CCC(c2ccc(F)c(CC(F)(F)F)n2)CC1
CC(C)C(CO)NCc1nc(C2=CCCCC2)ccc1F
CC(C)C(Cl)=NOC(=O)Nc1cccc(Cl)c1
CC(C)C(N)C(=O)NC(CO)C(=O)NC(=O)C(CO)N1CCCC1C(=O)O
CC(C)C(N)C(=O)NC12CCC(CC1S(=O)(=O)CN1CCC3(CCc4ccccc43)CC1)C2(C)C
CC(C)C(N)c1cccc(F)c1N1CCN(C(=O)N2CC(Cc3ccccc3)C(c3ccc(Cl)cc3)C2)CC1
CC(C)C(NC(=O)N1CCN(Cc2ccccc2)CC1)C(=O)NC(Cc1ccccc1)C(O)C(O)C(Cc1ccccc1)NC(=O)C(NC(=O)N1CCN(Cc2ccccc2)CC1)C(C)C
CC(C)C(NC(=O)OCCCc1ccccc1)C(=O)NC(CC(=O)O)C(=O)CF
CC(C)C(NC(=O)OCc1ccccc1)C(=O)NC(Cc1ccccc1)C(CO)C(O)C(Cc1ccccc1)NC(C(=O)NC(=O)OCc1ccccc1)C(C)(C)C
CC(C)C(NC(C(=O)NC(=O)c1ncn2c(=O)n(CCCl)nnc12)C(C)O)C(=O)NC(=O)CNC(CCCN=C(N)N)C(=O)O
CC(C)C(NC(C(=O)O)c1ccccc1)C(=O)NC(=O)C1C(=O)Nc2ccccc2N1C(C)C
CC(C)C(NC(CCCNC(=O)Cc1ccccc1)C(=O)NC(=N)N)C(=O)NC(=O)C(CCCNCc1ccc(C(=N)N)cc1)NC(=N)N
CC(C)C(NC1CCOC1O)C(=O)NC(=S)Nc1ccccc1
CC(C)C(NS(=O)(=O)c1ccc(-c2ccc(Cl)cc2)cc1)C(=O)O
CC(C)C(NS(=O)(=O)c1ccc(F)cc1)C(=O)NC(C=O)Cc1c[nH]c2ccccc12
CC(C)C(O)c1cc(C#Cc2cc(C(N)=O)c(NC(N)=O)s2)cs1
CC(C)C(OCC(=O)NC12CC3CC(CC(C3)C1)C2)C(=O)NC(=O)c1ccco1
CC(C)C(S)C(=O)NC1(C(=O)NC(Cc2ccc(-c3ccoc3)nc2)C(=O)O)CCCC1
CC(C)C(Sc1nc(-c2ccccc2)c(-c2ccccc2)[nH]1)C(=O)NN=Cc1ccc(Cl)cc1
CC(C)C1(C(=O)N2CC3CC2CN3C(=O)OC(C)(C)C)CCC(NC2CCOCC2)C1
CC(C)C1(C(=O)NCc2cc(C(F)(F)F)cc(C(F)(F)F)c2)CCC(NC2CCc3c(C#N)cccc32)C1
CC(C)C1(CCCc2cc(=O)oc3[nH]c(C(F)F)nc(=O)c23)CC1
CC(C)C1(O)C(OC(=O)c2ccc[nH]2)C2(O)C3(C)CC4(O)OC5(C(O)CCC(=O)C35O)C2(O)C41C
CC(C)C12CCC(OC(=O)C(C)(C)CC(=O)O)C1C1CCC3C4(C)CCC(C(=O)O)C(C)(C)C4CCC3(C)C1(C)CC2
CC(C)C12OC1C1OC13C1(C)CCC4=C(COC4=O)C1CC1OC13C2=O
CC(C)C1C(=O)N(S(C)(=O)=O)C2CCC(C(=O)c3csc(CN4CCN(C)CC4)n3)C12
CC(C)C1C(=O)NC(c2ccc(N)cc2)c2ccccc21
CC(C)C1CCC2(C)C(O)CCC(C=O)=CC12
CC(C)C1CCN(N2CC(C)n3c(cc4cc(OCC5CC5)c(Br)cc43)C2=O)CC1
CC(C)C1CCN(NC(=O)c2cc3ccccc3n2Cc2cc(-c3ccc(Cl)cc3)on2)CC1
CC(C)C1N=C(N)N=C(N)N1c1ccc(Br)cc1
CC(C)C1NC(=O)C(CC(N)=O)NC(=O)CCSSCC(Cc2ccc(O)cc2)NC(=O)C(C(=O)C2CCCN2C(=O)NC(CCCN=C(N)N)C(=O)O)NC(=O)C(Cc2ccccc2)NC1=O
CC(C)C1NC(=O)C(CCCN=C(N)N)NC(=O)CSCC(CC(=O)O)NC(=O)C(C(=O)O)NC(=O)CNC1=O
CC(C)C1NCCOc2ccccc2CCCNC(=O)C(Cc2cccc(Cl)c2)NC(=O)C(CCNC(=N)N)NC1=O
CC(C)C1OC(=O)C(C(C)C)N(C)C(=O)C(C(C)C)OC(=O)C(C(C)C)N(C)C(=O)C(C(C)C)OC(=O)C(C(C)C)N(C)C1=O
CC(C)C1OC(OC2CCC3(C)C(CCC4C3CCC3(C)C(C5=CC(=O)OC5)CCC43O)C2)CCC1O
CC(C)C1SC(=NN=C2C(=O)Nc3ccc(Cl)cc32)N(c2ccc(O)cc2)C1=O
CC(C)C1SCC(=O)Nc2c1cnn2C(C)C
CC(C)C1SCCN1Cc1ccc(-c2nc3ccc(C(=O)C4CN(C(=O)O)C4)cc3s2)c(F)c1
CC(C)C=NNC(=O)c1ccc(Cl)cc1
CC(C)CC#Cc1ccc2c(c1)OC(C(C)CO)C(C)CN(CN(C)S(=O)(=O)c1ccc(F)cc1)S2(=O)=O
CC(C)CC(=O)Nc1nc(NCc2ccc(Cl)cc2)nc2c1ncn2C(C)C
CC(C)CC(=O)Nc1nc2ccc(S(=O)(=O)N3CCOCC3)cc2s1
CC(C)CC(=O)ON=C1C(=O)N(c2ccccc2)c2ccccc21
CC(C)CC(=O)c1c(Nc2cc(F)ccc2F)nc2c(Cl)ccc(Cl)c2c1O
CC(C)CC(C(=O)NO)C(=O)Nc1ccccc1C(=O)NCc1ccccc1
CC(C)CC(C(=O)NO)N1CCC(N)(c2ccc(OCc3cc(COC(C)C)c4ccccc4n3)cc2)C1=O
CC(C)CC(C(=O)OC(C)C)S(=O)(=O)c1ncn(C(=O)N(C)C)n1
CC(C)CC(C(=O)c1ncc(NNCCC(=O)O)cn1)c1ccc(-c2ccc(C(F)(F)F)cc2)cc1
CC(C)CC(C(N)=O)N(CC1CCCCC1)S(=O)(=O)c1ccc(Cl)cc1
CC(C)CC(CNCC(=O)C(C)NC(=O)c1[nH]cnc1C(=O)NC(C)CN)NC(=O)c1[nH]cnc1C(=O)NC(CO)C(=O)O
CC(C)CC(CO)NC(=O)C1OC2CN(Cc3ccccc3)C(=O)C1O2
CC(C)CC(CP(=O)(O)C(N)CCc1ccccc1)C(=O)O
CC(C)CC(N)C(=O)NC(=O)C(CC(C)C)NC1NC(=O)C(CC(C)C)NC(=O)C(C)(C)NC(=O)C(CC(C)C)CCOCC(O)C(O)COCCC(C(=O)O)NC1=O
CC(C)CC(N)C(=O)OCC1OC(n2cnc3c(N)ncnc32)C(O)C1O
CC(C)CC(N)c1ccccc1N1CCN(C(=O)C(Cc2ccc(Cl)cc2)N2CCCC2=O)CC1
CC(C)CC(N=C(N)N)C(=O)NC(=O)COc1ccc(-c2cc(C3CCN(Cc4ccc(C(=O)O)cc4)CC3)n(C)n2)c(Cl)c1Cl
CC(C)CC(NC(=O)C(C)N)C(=O)NC(=O)CC(NC(=O)C(C)NCCC(=O)NC(=O)CCC(NC(CC(=O)O)C(N)=O)C(=O)O)C(=O)O
CC(C)CC(NC(=O)C(C)NC(=O)C(Cc1ccccc1)NC(=O)OC(C)(C)C)C(O)C[S+]([O-])c1ccccc1
CC(C)CC(NC(=O)C(CC(=O)O)NC(CC(C)C)C(=O)NC(=O)C(C)NC(=O)C(CC(=O)O)NCC(=O)O)C(=O)NC(=O)C(C)NC(=O)CN
CC(C)CC(NC(=O)C(CCC(=O)O)NC(=O)CCc1ccc(-c2cccs2)cc1)C(N)=O
CC(C)CC(NC(=O)C(CCC(N)=O)NC(CO)C(=O)NC(=O)C(C)NC(=O)C(NC(=O)C(NC(=O)C(C)N)C(C)C)C(C)C)C(=O)NC(CCCN=C(N)N)C(=O)O
CC(C)CC(NC(=O)C(Cc1ccccc1)NC(Cc1ccccc1)C(=O)NC(=O)OC(C)(C)C)C(=O)c1ccco1
CC(C)CC(NC(=O)C(Cc1ccccc1)n1c(O)nc2ccccc2c1=O)C(=O)N1CCCC1C(=O)O
CC(C)CC(NC(=O)C(Cc1cnc[nH]1)NC(CCC(=O)O)C(=O)NC(=O)C(C)NC1CCCCNC1=O)C(=O)NC(=O)C(N)Cc1ccccc1
CC(C)CC(NC(=O)C1CC(=O)N(c2ccc3c(c2)OCCO3)C1)C(=O)NC1CCCC1
CC(C)CC(NC(=O)C1CCC(=O)N1)C(=O)C1CSCN1C(N)=O
CC(C)CC(NC(=O)Nc1ccc(F)c(Cl)c1)C(=O)O
CC(C)CC(NC(=O)OCc1ccccc1)C(=O)NC(CC(C)C)C(=O)NC(=O)C(=O)C(=O)C(Cc1ccccc1)OCc1ccccc1
CC(C)CC(NC(=O)OCc1ccccc1)C(=O)NCCC=O
CC(C)CC(NC(=O)OCc1ccccc1)C(=O)NON=C(O)C(=O)C(Cc1ccccc1)Cc1ccccc1
CC(C)CC(NC(=O)OCc1ccncc1)C(=O)NN1CC(=O)C(C(CNC(=O)OCc2ccccc2)CC(C)C)C1
CC(C)CC(NC(C(=O)NCC(N)C(=O)NC(=O)c1nn[nH]n1)C(C)C)C(=O)O
CC(C)CC(NC(C(N)=O)C(C)C)C(=O)NC(C(=O)NC(CCC(N)=O)C(=O)NC(=O)C=CC(=O)NC(C)C(=O)NC(=O)CNC(Cc1ccccc1)C(=O)O)C1CCCCC1
CC(C)CC(NC(C)C(=O)CCl)C(=O)NC(=O)OCc1ccccc1
CC(C)CC(NC(C)C(=O)NC(=O)OCc1ccccc1)C(=O)NC(CCCC[N+](C)(C)C)C(=O)NC(CO)C(N)=O
CC(C)CC(NC(C)C(=O)NC(CCCNC(=N)N)C(=O)O)C(=O)NC(=O)C(NC(CC(C)C)C(=O)NC(=O)C(N)Cc1ccc(O)cc1)C(C)O
CC(C)CC(NC(CC(N)=O)C(=O)NC(=O)C=CC(=O)NC(C)C(=O)NC(=O)CNC(Cc1ccccc1)C(=O)O)C(=O)NC(=O)C(CC(C)C)NC(C(N)=O)C(C)C
CC(C)CC(NC(CCCN=C(N)N)C(=O)O)C(=O)NC(Cc1ccc(NC(=N)N)cc1)C(=O)NC(=O)C(N)Cc1ccc(F)cc1
CC(C)CC(NC(CO)Cc1ccccc1)C(=O)NC(Cc1ccccc1)C(=O)NC(=O)CCCN=C(N)N
CC(C)CC(NC(Cc1ccc(N=C=S)cc1)C(=O)NC(=O)CNC(=O)CNC(Cc1ccc(O)cc1)C(=O)N(Cc1ccccc1)Cc1ccccc1)C(=O)O
CC(C)CC(NC(Cc1ccccc1)C(=O)NCC(=O)NCC(=O)NC(=O)C(N)Cc1ccc(O)cc1)C(=O)NC(Cc1ccc(O)cc1)C(N)=O
CC(C)CC(NCC#N)C(=O)NC(c1ccc(Br)cc1)c1ccc(S(C)(=O)=O)cc1
CC(C)CC(NCC(=O)C(Cc1ccccc1)Oc1cc(C(F)(F)F)nn1-c1ccccc1)C(=O)NC(=O)OCc1ccccc1
CC(C)CC(NCCc1ccccc1)C(O)CC(=O)NC(C)C(=O)NC(CCCNC(=N)N)C(=O)NC(=O)OCc1ccccc1
CC(C)CC(Nc1ccccc1)C(=O)NC(=O)C(C)(CI)Cc1ccccc1
CC(C)CC(O)c1ccc(ONCc2ccccc2C(F)(F)F)cc1
CC(C)CC(OC(C)C)C(O)C(=O)NC(Cc1c[nH]cn1)C(=O)NC(=O)C(CC(=O)N1CCOCC1)Cc1cccc2ccccc12
CC(C)CC(OCc1ccccc1)C(=O)NC(=O)c1[nH]cnc1C(=O)NC(c1ccccc1)c1ccccc1
CC(C)CC(OP(=O)(O)CNC(=O)OCc1ccccc1)C(O)NC(N)C(=O)O
CC(C)CC1=Nc2cc(C(=O)NC(C)C)ccc2CN1Cc1ccccc1
CC(C)CC1=Nc2nc3ccccn3c2C(=O)C(Cc2ccccc2)N1
CC(C)CC1C(=O)N2c3ccccc3C(O)(CC3NC(=O)c4ccccc4-n4c3nc3ccccc3c4=O)C2N1C(CCCCNC(=O)OC(C)(C)C)C(=O)NC(=O)OCc1ccccc1
CC(C)CC1CCN(N(C)c2cc(NC(=O)c3cccc(F)c3)ccn2)CC1
CC(C)CC1CNC(=S)N1CC1CCCN1C(Cc1ccc(O)cc1)CC1CN(CC2CCCCCC2)C(=S)N1Cc1ccccc1
CC(C)CC1NC(=O)C(CC(C)C)NC(=O)C(Cc2ccc(O)cc2)NC(=O)C2CCCN2C(=O)C(CC(C)C)NC(=O)C(CC(C)C)NC1=O
CC(C)CC1NC(=O)C(CCCCNC(=O)OC(C)(C)C)NC(=O)C(CC(C)C)NC(=O)C(C(C)C)NC(=O)C(Cc2ccccc2)NC1=O
CC(C)CC1NC(=O)C2CCCN2C(=O)C(CC(C)C)NC(=O)C(CC(C)C)N(C)C(=O)C(CC(C)C)N(C)C(=O)C(Cc2ccc(O)cc2)NC1=O
CC(C)CC1NC(=O)C2CCCN2C(=O)C(CCCCCSSc2ccccn2)NC(=O)C(C)(C)NC1=O
CC(C)CCC(c1ccc(C(F)(F)F)nc1)C1CCN(CC(=O)O)C(c2ccc(C(F)(F)F)cc2)C1
CC(C)CCCC(C)C1CCC2C3CC=C4CC(OCCC#CCCSC5OC(C)C(O)C(O)C5O)CCC4(C)C3CCC12C
CC(C)CCCCCCC#CCCCCCCCCCC(O)C#CC#CCO
CC(C)CCN(C(CO)CCCCNC(=O)N(Cc1ccccc1)Cc1cccc2c1OCO2)S(=O)(=O)c1ccc(N)cc1
CC(C)CCN(C)Cc1c(C(C)(C)C)nc2cc(C=CC(=O)NO)ccn12
CC(C)CCN(c1ccc(O)cc1)N1CCC(C(=O)C(CC(C)C)NC(=O)N2CCCCCC2)CC1
CC(C)CCNC(=O)c1ccc(Cl)c(NS(C)(=O)=O)c1
CC(C)CCNC(C)C(=O)NC(CC(C)C)C(O)CC(=O)NC(C(=O)NC(C(=O)NC(=O)OC(C)(C)C)C(C)C)C(C)C
CC(C)CCNCc1ccccc1-c1ccccc1C(=O)NC(=O)OCc1ccccc1
CC(C)CCNc1cccc(-c2ccnc3c(C(=O)c4cccs4)cnn23)c1
CC(C)CCOC(=O)C1CCN(CC(=O)Nc2ccc(S(=O)(=O)NC(=N)N)cc2)CC1
CC(C)CCOC1OC(Cn2cc(C3CC3)nn2)C=CC1=O
CC(C)CCS(=O)(=O)OCCCCOS(=O)(=O)CCC(C)C
CC(C)CCc1cc(NCc2cccc3ccccc23)nc(NCc2cccc3ccccc23)n1
CC(C)CCc1ccccc1Oc1cccc(CCCC(P(=O)(O)O)S(=O)(=O)O)c1
CC(C)CCn1c(Cn2c(=O)n(C(C)C)c3ccccc32)nc2ccc(CN(C)C)cc21
CC(C)CCn1cc(-c2cccc(S(=O)(=O)Nc3ccccc3C(=O)O)c2)cn1
CC(C)CN(C(=O)CSc1nnc2ccccn12)C1CCS(=O)(=O)C1
CC(C)CN(C(=O)N(CCCl)N=O)C1CCCCC1
CC(C)CN(C(=O)Nc1cccc(C(=O)N(C)C)c1)C1CC1
CC(C)CN(C(Cc1ccccc1)C(O)CNC(=O)C1CN(c2cccc(F)c2)C(=O)O1)S(=O)(=O)c1ccc2c(c1)OCO2
CC(C)CN(CC(O)C(Cc1ccccc1)NC(=O)C1CN(c2cccc(C(F)(F)F)c2)C(=O)O1)S(=O)(=O)c1ccc(CO)cc1
CC(C)CN(CCCN1CCN(CCCNC(=O)c2ccc3ccccc3c2)CC1)CC(C)C
CC(C)CN(Cc1cc(Cl)c2c(c1)OCCCO2)C(=O)C(C)CNCc1ccncc1
CC(C)CN(Cc1cc(Cl)ccc1C#N)C1CCCNC1
CC(C)CN(Oc1ccc(S(=O)(=O)C2CCN(S(C)(=O)=O)CC2)cc1)c1ccccc1C#N
CC(C)CN1C(=O)C(=O)N(CC(=O)c2ccc3c(c2)CCCC3)C1=O
CC(C)CN1C(=O)C(C2Cc3ccccc3C2)NC(=O)C1C(=O)C(NC(C)C)c1ccc2occc2c1
CC(C)CN1C(=O)C2CCC3C(=NOC(C)c4ccccc4)CC(O)C(O)C3C2C1=O
CC(C)CN1C(Cc2ccc(-c3ccccc3)cc2)C(=O)N(Cc2cn(Cc3ccco3)nn2)CCS1(=O)=O
CC(C)CN1CCc2c(c(N3CCCCC3)nc3[nH]nc(N)c23)C1
CC(C)CNC(=O)C1(C)CC(C)(C(=O)NCC(C)C)CC(C)(C(=O)NCC(C)C)C1
CC(C)CNC(=O)CNc1c(NCc2ccco2)c(=O)c1=O
CC(C)CNC(=O)c1cc(-c2ccc(Cl)cc2Cl)n[nH]1
CC(C)CNC(=O)c1ccc(-c2ccc(-c3ccoc3)cc2C(=O)Nc2ccc(C(=N)N)cc2)c(C(=O)O)c1
CC(C)CNC(=O)c1cn(-c2ccccn2)c(=O)c2ccccc12
CC(C)CNCC(=O)C1(CC(=O)NC2C3CC4CC(C3)CC2C4)CCCC1
CC(C)CNCC(=O)N(C)S(=O)(=O)c1ccc(F)cc1
CC(C)CNCC(=O)OCC(=O)NC(=O)c1cc(Cl)cc([N+](=O)[O-])c1
CC(C)CNc1cc(CCc2ccccc2)nc(NCc2cccc3ccccc23)n1
CC(C)CNc1nc(CCc2cccc3ccccc23)cc(N(Cc2cccc3ccccc23)C(=O)OC(C)(C)C)n1
CC(C)CNc1nc(Nc2cccc(N)c2)c2ncn(CCc3ccc(N)cc3)c2n1
CC(C)COC(=O)NCCc1nc(-c2ccc(-c3ccccc3)cc2)c[nH]1
CC(C)COC(=O)c1cnc(Cl)cn1
CC(C)COC1=CS(=O)(=O)OC1(Cc1ccccc1)Cc1ccccc1
CC(C)COS(=O)(=O)C1CCCC=C1C(=O)Nc1ccc(F)cc1F
CC(C)COc1cc(C(F)(F)F)ccc1CNC(=O)C(C)c1ccc(NS(C)(=O)=O)c(F)c1
CC(C)COc1ccccc1-c1cccn2nc(Nc3ccc4c(c3)CCNCC4)nc12
CC(C)COc1nc2ccccc2nc1C(C#N)C(=O)NC1CCCCC1
CC(C)CS(=O)(=O)NC1CCN(C(c2cnccn2)c2ccc(F)cc2F)CC1
CC(C)Cc1cc(CC2(NCc3ccccc3Cl)COC2)no1
CC(C)Cc1cc(F)ccc1OS(N)(=O)=O
CC(C)Cc1ccc(C(C)C=C2CCC(CN3CCCCC3)C2=O)cc1
CC(C)Cc1ccc(CSCCN=C(N)NCCCc2c[nH]cn2)o1
CC(C)Cc1csc(NC(=O)C(C)C)c1C(=O)O
CC(C)Cc1nc(OCC#N)c(C#N)c2c1CCC2
CC(C)Cc1ncc(C=C(Cc2cccs2)C(=O)O)n1Cc1ccc(C(=O)O)cc1
CC(C)Cc1nnc(NS(=O)(=O)c2ccc([N+](=O)[O-])cc2)s1
CC(C)Cc1noc(CNc2cc3c(cc2Cl)OCCCO3)n1
CC(C)Cn1c(-c2ccc(P(=O)(O)O)o2)nc2c(N)c(Cl)ccc21
CC(C)Cn1c(=O)c2ccccc2n2c(CCC(=O)NC(C)c3ccccc3)nnc12
CC(C)Cn1c(N)c(C(=O)COC(=O)c2cnccn2)c(=O)n(C)c1=O
CC(C)Cn1c(NCCO)nc2ccccc21
CC(C)Cn1cc(NC(=O)N2CCN(c3cccc(C(F)(F)F)c3)CC2)c2ccccc2c1=O
CC(C)Cn1ccc(N2CCC(c3ccccc3)CC2)c(Cl)c1=O
CC(C)Cn1cnc2c(c1=N)C(c1ccccc1)C1=C(CC(C)(C)CC1=O)O2
CC(C)Cn1cnnc1C1CCCN1C(=O)c1ccc(F)cc1F
CC(C)Cn1ncn(-c2ccc(N3CCN(c4ccc(OCC5(c6ccc(Cl)cc6Cl)OCC(Cn6ccnc6)O5)cc4)CC3)cc2)c1=O
CC(C)N(C(=O)C1CCC(CF)CC1)c1cc(C#CC(C)(C)C)sc1C(=O)O
CC(C)N(C(=O)CSc1nnc(-c2cc3ccccc3cc2O)n1Cc1ccco1)C(C)C
CC(C)N(C(=O)N1CCCC1C(O)CC1NC(=O)CCCOc2ccc(cc2)CC(CC(N)=O)NC1=O)C(C)C
CC(C)N(C)C(=O)Cn1c(-c2ccccc2)c(C2CCCCC2)c2ccc(C(=O)O)cc21
CC(C)N(CC(=O)N(C)C1CCc2ccccc21)C(C)C
CC(C)N(CC(=O)Nc1cc(C(C)(C)C)nn1-c1ccc(Cl)c(Cl)c1)C(=O)c1ccc(C(F)(F)F)cc1
CC(C)N(CC(O)COc1ccccc1C(=O)CCc1ccccc1)C(C)C
CC(C)N(CCC(=O)c1ccc2ccccc2c1)Cc1ccccc1
CC(C)N(CCC(CCN(C(C)C)C(C)C)(C(N)=O)c1ccccc1Br)C(C)C
CC(C)N(CCC(CCn1cccc1)(C(N)=O)c1ccccc1F)C(C)C
CC(C)N(CCCOc1ccc(NC(=Nc2ccc(Cl)cc2)c2ccccc2)cc1)C(C)C
CC(C)N(CCSc1nc(N)c(C#N)c(-c2ccco2)c1C#N)C(C)C
CC(C)N(Cc1cc2ccccc2[nH]c1=O)C(=O)c1cccnc1
CC(C)N(Cc1nccn1C)C(=O)N1CC(CCc2ccccc2)CCC1=O
CC(C)N1C(=O)C(NC(Cc2ccccc2F)C(=O)NC(=O)C2CC2C(F)(F)F)CCc2c(F)c(F)cc(F)c21
CC(C)N1C(=O)Nc2ccccc2C12NC(=O)NC2=O
CC(C)N1CC(CCN2CCNCC2)N(c2ccn3ncc(-c4ccc(-c5nc[nH]n5)cc4)c3n2)C1=O
CC(C)N1CCC(COc2ncc(C(=O)c3ccc(F)cc3)n2C)CC1
CC(C)N1CCN(c2ccccc2OC2CCC(NC(=O)Nc3c(Cl)cccc3Cl)CC2)CC1
CC(C)N1CCN=C1CN1CCCCSc2ccc(Cl)cc21
CC(C)N1Cc2c(C(=O)N3CCN(C)CC3)nn(C)c2C1
CC(C)NC(=N)c1ccc(-c2ccc(-c3ccc(C(=N)NC(C)C)cc3)o2)cc1
CC(C)NC(=O)C1CCN(C2CCN(Cc3c[nH]nc3-c3ccccc3)CC2)CC1
CC(C)NC(=O)N1CC(C)C(C(C)CO)Oc2ccc(NCN(C)S(=O)(=O)c3ccc(Cl)cc3)cc2C1=O
CC(C)NC(=O)NC(=NC1CCc2ccccc2N(Cc2cccc(NCCO)c2)C1=O)Nc1ccc(O)cc1
CC(C)NC(=O)OCC1OC(n2cnc3c(NC4CCOC4)ncnc32)C(O)C1O
CC(C)NC(=O)c1c[nH]c2nc(N3CCC(N)C3)c(F)cc2c1=O
CC(C)NC(=O)c1cccc(Cn2nnc3c(-c4ccco4)nc(N)nc32)c1
CC(C)NC1=NC(=O)C(C)(C23CC4CC(CC(O)(C4)C2)C3)O1
CC(C)NCC(O)CC1CCC2C3CCc4cc(ON(C)C)ccc4C3CCC12C
CC(C)NCC(O)COc1c(C(C)(C)C)cc(C=Cc2cccs2)cc1C(C)(C)C
CC(C)NCC(O)COc1ccc(OCCCCCCOc2ccc(OCC(O)CNC(C)C)cc2)cc1
CC(C)NCC(O)COc1ccc2c(=O)cc(-c3ccc([N+](=O)[O-])cc3)oc2c1
CC(C)NCC(O)COc1ccc2c(=O)cc(-c3ccccc3)oc2c1
CC(C)NCC(O)COc1ccc2c(c1)CCCNC2=O
CC(C)NCC(O)COc1ccccc1C=CCO
CC(C)NCCC(=O)NCc1ccc(-c2cn3c(n2)sc2ccccc23)cc1
CC(C)NCCCNc1c2ccccc2[n+](C)c2c1[nH]c1ccccc12
CC(C)NCc1ccc(C(=O)C2CCN(C3CCN(C(=O)c4cccc5[nH]ccc45)CC3)CC2)cc1
CC(C)NS(=O)(=O)c1ccc(OCC(N)=O)c(Cl)c1
CC(C)N[N+]([O-])=NOCCS(C)(=O)=O
CC(C)Nc1cc(=O)n(-c2ccccc2)nc1-c1nc[nH]n1
CC(C)Nc1cc(NC(=O)c2ccccc2)ncn1
CC(C)Nc1cc(S(=O)(=O)N2CCOCC2)ccc1OC(=O)CSc1nnc(C2CC2)n1C
CC(C)Nc1ccc(OC(=O)N2CCN(c3ncnc(N)c3C=NOC(=O)CN3CCOCC3)CC2)cc1
CC(C)Nc1nc(Nc2ccc(C#N)cc2)nc(Oc2ccc3cc(Br)ccc3c2Br)n1
CC(C)Nc1ncc(F)c(N2C(=O)OCC2C(C)c2ccc(C(=O)NC3CCCCC3)c(F)c2)n1
CC(C)OC(=O)C1(c2ccccc2)CC1CN
CC(C)OC(=O)C1(c2ccccc2)CC1CN(C)C
CC(C)OC(=O)C1=CN(Oc2ccc(C(=O)CCN(C)C)cc2)CC(C)(C)c2c1[nH]c1ccccc21
CC(C)OC(=O)CCCCC(=O)OC(C)C
CC(C)OC(=O)CCc1ccc(O)c(O)c1
CC(C)OC(=O)N(c1nnn(C)n1)C1CC(Cc2cc(C(F)(F)F)cc(C(F)(F)F)c2)N(C2CC2)c2ccc(C(F)(F)F)cc21
CC(C)OC(=O)N1CCC(Oc2ccn(-c3ccc(S(C)(=O)=O)cc3)c(=O)c2)CC1
CC(C)OC(=O)N1c2ccccc2Sc2ccccc21
CC(C)OC(=O)c1[nH]c2ccc(CCN3C(=O)NC(C)(C)C3=O)cc2c1C1=CCN(C)CC1
CC(C)OC(=O)c1c2c(n3ccccc13)C(=O)c1ccccc1C2=O
CC(C)OC(=O)c1ccc(NC(=O)NC(=O)C(Cc2ccc(O)cc2)[N+]2(CC3CCc4ccccc4C3)CCN(Cc3ccc(Cl)cc3)CC2)cc1
CC(C)OC1COP(=O)(Oc2ccc(CC(N)C(=O)Cn3ccc(N)nc3=O)cc2)CO1
CC(C)OCC(=O)C1C(=O)NCCN1C(=S)NC(=O)c1ccccc1
CC(C)OCC(=O)NC(=O)C=Cc1ccc(Cl)cc1
CC(C)OCCCNC(=O)NC(C)c1ccc(-n2cncn2)cc1
CC(C)OCCOCCOCCCCCNC(=O)NC12CC3CC(CC(C3)C1)C2
CC(C)ON=Cc1cc(NC(=S)OC(C)(C)C)ccc1Cl
CC(C)ONc1ccc(C(=O)C(=O)NC(=O)C(Cc2ccc(O)cc2)N2CC[N+](C)(Cc3ccc4c(c3)OCO4)CC2)cc1
CC(C)OP(=O)(OC(C)C)C(NCc1ccccc1)c1ccccc1
CC(C)OP(=O)(ONc1ccccc1)C(c1ccccc1C(F)(F)F)C(C)C
CC(C)Oc1ccc(-c2cc(=O)c3c(O)cc(O)cc3o2)cc1OC(C)C
CC(C)Oc1ccc(C(=O)NN2CCC(Cc3ccccc3)CC2)cc1
CC(C)Oc1ccc(C(CC(=O)O)NC(=O)Cc2ccccc2)cc1
CC(C)Oc1ccc(CCNc2ncnc3ccc(N)cc23)cc1
CC(C)Oc1cccc(-n2nnc3c(=O)nc(C(C)C)[nH]c32)c1
CC(C)Oc1ccccc1-c1cc(CN)ccc1F
CC(C)Oc1ccccc1C1(c2ccccc2)NC(=O)NC1=O
CC(C)Oc1ccccc1CNC(=O)c1cc(C(F)(F)F)nn1-c1ccc(CNC(=O)C(C)N)s1
CC(C)Oc1ccccc1N1CCN(N2CCN(c3cnn(CCCCCCCC4COc5ccccc5O4)c(=O)c3Cl)CC2)CC1
CC(C)Oc1ccccc1OCCCOc1cccc2cccnc12
CC(C)Oc1nc(-c2ccc(Cl)nc2)nc2c1CN(C(=O)N(C)c1cn[nH]c1)CC2
CC(C)S(=O)(=O)N1CCCC(NS(=O)(=O)c2ccc(F)cc2)C1
CC(C)S(=O)(=O)NC1Cc2ccc(-n3nc(C(F)(F)F)c4c3CCCC4)cc2C1
CC(C)S(=O)(=O)NCC1CCC(NCCN2CCOc3cc(Cl)ccc32)CC1
CC(C)S(=O)(=O)c1ccccc1Nc1nc(Nc2nc3c(s2)CCN(C)CC3)ncc1Cl
CC(C)S(=O)(=O)n1c(N)nc2ccc(-c3[nH]c(-c4c(Cl)cccc4Cl)nc3-c3ccc(F)cc3)cc21
CC(C)SCc1nc2ccccc2[nH]1
CC(C)Sc1ccc(CC2CCN(N3CCC(C(=O)c4cccc5cc(F)ccc45)CC3)CC2)cc1
CC(C)Sc1nc(=O)c2ccccc2[nH]1
CC(C)Sc1nc(=O)c2cnn(-c3ccccc3)c2[nH]1
CC(C)[n+]1c2c(n(C)c1C=Cc1ccccc1)C(=O)c1ccccc1C2=O
CC(C)c1[nH]nc(OC2OC(CO)C(O)C(O)C2O)c1Cc1ccc(CCCC(=O)NCC(N)=O)cc1
CC(C)c1[nH]nc2c1C(c1ccccc1OCC(N)=O)N(c1ccc(-c3ccsc3)cc1)C2=O
CC(C)c1c(COc2cccc(OCC3CCOCC3)c2)[nH]c2ccccc2c1=O
CC(C)c1cc(-c2cc(C(=O)NCc3ccccc3)on2)nc(NC2CCCC2)n1
CC(C)c1cc(-c2cc(C(=O)Nc3ccccc3)on2)nc(NC2CCCC2)n1
CC(C)c1cc(-c2cccc(Br)c2)c(-c2ccc(F)cc2)n1C=CC(O)CC(O)CC(=O)O
CC(C)c1cc(-c2ccccc2)cc(CCC(O)CC(O)CC(=O)O)c1OC1CCCCC1
CC(C)c1cc(C(=O)N2CCN(c3ccncc3)CC2)n(C)n1
CC(C)c1cc2c(c(O)c1O)C1(C)CCCC(C)(C)C1CC2=O
CC(C)c1cc2c(c(O)c1O)C13CCCC(C)(C)C1C(O)C2OC3=O
CC(C)c1cc2c(cc1Br)C1(C)CCCC(C)(C(=O)O)C1CC2=O
CC(C)c1cc2c(cc1O)C1(C)CCCC(C)(C)C1C(=O)C2
CC(C)c1cc2c(cc1O)C13CCCC(C)(COC1=O)C3CC2
CC(C)c1ccc(-c2nc3cc([N+](=O)[O-])ccc3[nH]2)cc1
CC(C)c1ccc(-c2nn(CCn3ccnc3)c(=O)c3ccccc23)cc1
CC(C)c1ccc(-c2nnc3n(CCc4ccccc4)c(=O)c4ccccc4n23)cc1
CC(C)c1ccc(C(=O)Oc2ccc([N+](=O)[O-])cc2)cc1
CC(C)c1ccc(C(NC(=O)C2CCCCC2)c2cc([N+](=O)[O-])c3cccnc3c2O)cc1
CC(C)c1ccc(C=C2SC(=O)NC2=O)cc1
CC(C)c1ccc(C=CC(=O)NCCCc2ccccc2)cc1
CC(C)c1ccc(CSc2nc(N)n[nH]2)cc1
CC(C)c1ccc(Cn2ccc3c4c(N)nc(N(C)C5CC5)nc4ccc32)cc1
CC(C)c1ccc(N(C(=O)Cc2c[nH]c3ccccc23)C(C(=O)NC(C)(C)C)c2cccnc2)cc1
CC(C)c1ccc(N(C(=O)c2snc(C(N)=O)c2N)C(C(=O)NCC2CCCO2)c2ccc(N(C)C)cc2)cc1
CC(C)c1ccc(NC(=O)N2CSCC2C(=O)C2CCC(=O)N2)cc1
CC(C)c1ccc(NC(=O)Oc2ccc3c(c2)C2(C)CCN(CCCc4ccccc4)C2N3C)cc1
CC(C)c1ccc(NC(=O)Oc2ccc3nc4n(c(=O)c3c2)CCCN4)cc1
CC(C)c1ccc(NC(=O)c2ccnnc2)c(N2CCN(c3cnccn3)CC2)c1
CC(C)c1ccc(Nc2sc(C(=O)c3ccccc3)c(N)c2S(=O)(=O)c2ccccc2)cc1
CC(C)c1ccc(O)c(Cc2cc(C(C)C)cc(Cc3cc(C(C)C)ccc3O)c2O)c1
CC(C)c1ccc(OC(=O)CN2CCc3ccccc3C2)cc1
CC(C)c1ccc(OCC(=O)NCc2n[nH]c(=O)c3ccccc23)cc1
CC(C)c1ccc2c(c1)C1(NN=C(c3ccccc3)S1)C(=O)N2
CC(C)c1ccc2c(c1)c(Oc1ccccc1)c(CC(C)(C)C(=O)O)n2Cc1ccc(Cl)cc1
CC(C)c1ccc2nc3ccc(C(=O)NCCc4cccnc4)cn3c(=O)c2c1
CC(C)c1ccc2oc(NCC(c3ccccc3)N3CCCCC3)nc2c1
CC(C)c1ccc2oc3nc(N)c(-c4nn[nH]n4)cc3c(=O)c2c1
CC(C)c1cccc(C(C)C)c1N1C(=O)c2c(Cl)c(Cl)c(Cl)c(Cl)c2C1=O
CC(C)c1cccc(C(C)C)c1NC(=O)NC(C)(Cc1c[nH]c2ccccc12)C(=O)NCC1(c2ccccn2)CCCCC1
CC(C)c1cccc(C(C)C)c1NC(=O)NC1CCCc2ccccc21
CC(C)c1cccc(NC(=O)c2cncc3c2CCN(c2cccc(C(=O)NCCCN4CCOCC4)c2)C3)c1
CC(C)c1cccc(Oc2ccc(S(=O)(=O)Nc3ccc(F)cn3)cc2C#N)c1
CC(C)c1ccccc1-c1cc2cccc(NC(=O)Nc3ccc(C(C)(C)C)cc3)c2o1
CC(C)c1cnc(CN(C)N2CCC(CCS(C)(=O)=O)C2)o1
CC(C)c1cnc(CN2CCCS2(=O)=O)o1
CC(C)c1csc(-c2nnc3n2N=C(c2ccc(Br)cc2)CS3)n1
CC(C)c1csc(CCc2ccn3c(=O)c(C=CC(=O)O)c(N4CCC(O)CC4)nc3c2)n1
CC(C)c1csc(CCc2ccn3c(=O)c(C=Cc4nn[nH]n4)c(N4CCCC(O)C4)nc3c2)n1
CC(C)c1csc(COc2ccc3c(c2)c(SC(C)(C)C)c(CC(C)(C)C(=O)O)n3Cc2ccc(Cl)cc2)n1
CC(C)c1n[nH]c2c(=O)nc(CC3CCCCC3OCCN3CCOCC3)[nH]c12
CC(C)c1nc(C2CCCN(Cc3nnc(C4CC4)o3)C2)no1
CC(C)c1nc(CCOC(=O)NC(C(=O)NC(Cc2ccccc2)CC(O)C(Cc2ccccc2)NC(=O)OCc2cncs2)C(C)C)cs1
CC(C)c1nc(CN2CCOCC2)cs1
CC(C)c1nc2[nH]c(N3CCC4(CC3)OCCO4)nc(Nc3ccc(Cl)cc3)c-2n1
CC(C)c1nc2c(c3c1C(c1ccc(C#N)cc1)OC31CCCC1)C(O)CC(C)(C)C2
CC(C)c1ncc2c(n1)CN(Cc1nc(-c3ccoc3)no1)CC2
CC(C)c1nccc2c1c(Sc1ccc(Cl)c(Cl)c1)c1n2CCCC1CC(=O)O
CC(C)c1nn(-c2ccc(C(N)=O)c(NCCCN(C)C)c2)c2nccc(-c3cnc4ccccc4c3)c12
CC(C)c1nnc(CN2CCN(CC(O)c3ccccc3)CC2)o1
CC(C)c1nnc(SCC(=O)Nc2ccc3c(c2)OCCO3)n1C
CC(C)c1noc(CN2CCN(C(=O)c3ccccc3F)CC2)n1
CC(C)n1c(-c2ccccc2F)nc(=O)c2cc(Cl)ccc21
CC(C)n1c(=O)n(C(=O)NCCN2CCN(CCCOc3ccc(F)cc3)CC2)c2ccccc21
CC(C)n1c(=S)nc(-c2ccc(F)cc2)c2cc3c(cc21)OCO3
CC(C)n1cc(-c2ccc(Oc3ccccc3N)cc2)c2c(N)ncnc21
CC(C)n1cc(C#N)c(N)n1
CC(C)n1ccc(=O)nc1SC1CCN(c2ccccc2F)C1=O
CC(C)n1cnc(-c2ccc(F)cc2)c1-c1ccncc1
CC(C)n1nc(-c2cccc(-c3ccccc3)c2)c2c(N)ncnc21
CC(C)n1nc(-c2ccccn2)cc1NC(=O)c1nc(C2CC2)ccc1Nc1cncnc1
CC(C)n1nc(-c2cnc(N)nc2-c2ccccc2)ccc1=O
CC(C)n1nc(C(=O)NCC2CCN(CCc3ccccc3)CC2)c2ccccc21
CC(C)n1ncc2c1-c1c(Cl)sc(Cl)c1CCC2
CC(C)n1ncc2cc(NC(=O)c3ccc4cc5n(c4n3)CC(C)(C)CNC5=O)cnc21
CC(C)n1ncnc1-n1cc2c(n1)-c1ccccc1OCC2
CC(C)n1nnnc1-c1ccc(NC(=O)CCC(F)(F)F)cc1F
CC(C1C(O)CC2C3CCC4C(=O)C(C5CN(C(C)C)C5=O)CCC4(C)C3CCC21C)N(C)C
CC(C1CCCCC1)N(C)Cc1cc2ccccc2[nH]1
CC(C=CC(=O)OC1Cc2c(O)cc(O)cc2OC1c1cc(O)c(O)c(O)c1)=CC=CC(C)=CC1=C(C)CCCC1(C)C
CC(C=CC(C)C(=O)c1ccc(N(C)C)cc1)=CC(=O)NO
CC(C=Cc1ccccc1)=NNC(=O)c1cc(C)nc2ccccc12
CC(C=O)=CC1CC(C)(O)C2C(CC3(C)C4CC=C5C(CCC(O)C5(C)C)C4(C)C(=O)CC23C)O1
CC(CC(=O)C1CCCCC1)NC(=N)NCCCc1c[nH]cn1
CC(CC(=O)NC(=N)NCCCc1c[nH]cn1)C1CCCCC1
CC(CC(=O)NN)Nc1ccc2ccccc2c1
CC(CC(=O)NNC(=O)c1cccc(Cl)c1)c1ccccc1
CC(CC(=O)O)NC(=O)C1CCCN(CCC(=O)C2CCNCC2)C1
CC(CC(=O)Oc1ccc(C)cc1Br)=NNC(=O)CNC1CCCCC1
CC(CC(C)(C)C)c1sccc1NC(=O)c1cn(C)nc1C(F)(F)F
CC(CC(C)C1CCC2C3C(O)CC4CC(O)CCC4(C)C3CC(O)C12C)C(=O)O
CC(CC(N)C(=O)O)C(=O)O
CC(CCC(=O)C1CCC2C3C(O)CC4CC(O)CCC4(C)C3CC(O)C12C)NCC(=O)O
CC(CCC(=O)C1CCCN1C(=O)O)C1CCC2C3C(O)CC4CC(O)CCC4(C)C3CCC12C
CC(CCC(=O)NCCS(=O)(=O)O)C1CCC2C3CCC4CC(O)CCC4(C)C3CC(O)C12C
CC(CCC(C)C(C)(C)C)C1CC2C3CCC(OS(=O)(=O)O)C3(C)CCC2(C)C2(C)CC(OS(=O)(=O)O)C(OS(=O)(=O)O)CC12
CC(CCC(O)C(C)(C)O)C1CCC2(C)C3=C(CCC12C)C1(C)CCC(=O)C(C)(C)C1CC3=O
CC(CCCCCCCCc1ccccc1)CC1(O)CCC(C)(CC(=O)O)OO1
CC(CCNC(=N)NC(=O)CCc1c[nH]cn1)c1ccccc1
CC(CCc1ccc(OCCCc2ccccc2)cc1)=NNC(N)=S
CC(CCc1ccccc1)(Cc1c[nH]c2ccccc12)C(=S)NNC(=O)OC1C2CC3CC(C2)CC1C3
CC(CCc1ccccc1)NCC(=O)OC(=O)c1cccnc1Cl
CC(CCn1cc(-c2ccc(Cl)cc2F)nn1)(C(=O)NO)S(C)(=O)=O
CC(CF)OC(=O)C1C(c2ccc(Cl)cc2)CC2CCC1N2C
CC(CN1CCC2(CC1)C(=O)NCN2c1ccccc1)NC(=O)c1ccc2ccccc2c1
CC(CN1CCCC1)C(=O)NN
CC(CN1CCN(C(CN2CCN(C)CC2)c2ccc(F)cc2)CC1)C(=O)c1ccc(Cl)cc1
CC(CNCCCNCCNCCCNCO)[N+](=O)[O-]
CC(CNc1ccc(OC(F)(F)F)cc1)NC(=O)C(CC1CCCCC1)NC(=O)N1CCOCC1
CC(CNc1ccc(OC(F)(F)F)cc1)NC(=O)C(CNC(=O)N1CCOCC1)SCc1ccccc1
CC(CO)C1CCN(Oc2ccc(C#N)cc2)CC1
CC(CO)C1OCc2cn(nn2)CCCC(=O)N(CN(C)C(=O)Nc2ccccc2F)CC1C
CC(CO)C1OCc2cnnn2CCCC(=O)N(CN(C)C(=O)Nc2ccc3c(c2)OCCO3)CC1C
CC(CO)C1Oc2c(NCN(C)Cc3ccc(Cl)c(F)c3)cccc2C(=O)N(C(=O)c2ccncc2)CC1C
CC(CO)C1Oc2cc(C#CC3CCCC3)ccc2S(=O)(=O)N(CN(C)Cc2cccnc2)CC1C
CC(CO)C1Oc2ccc(NCN(C)Cc3ccc(C(F)(F)F)cc3)cc2CC(=O)N(S(=O)(=O)c2ccc(F)cc2)CC1C
CC(CO)NC(=O)CCCC=CCC=CCC=CCC=CCCCCc1cccc(C(F)(F)F)c1
CC(CO)Nc1ccc2c(c1)C(=O)N(CN(C)C(=O)Nc1ccc3c(c1)OCO3)CC(C)C(C(=O)Cc1cn(C)c3ccccc13)O2
CC(CO)Nc1ccc2c(c1)CC(=O)N(C(=O)Nc1ccc(C(F)(F)F)cc1)CC(C)C(CN(C)S(=O)(=O)c1ccccc1)O2
CC(CO)Nc1cccc2c1OC(CN(C)S(=O)(=O)c1ccc(F)cc1)C(C)CN(C(=O)c1ccncc1)C2=O
CC(CO)Nc1cccc2c1OC(CN(C)S(=O)(=O)c1cccs1)C(C)CN(C(=O)Cc1ccccc1)C2=O
CC(CO)Nc1cccc2c1OC(S(=O)(=O)c1ccc(F)cc1)C(C)CN(CN(C)Cc1ccc(C(=O)O)cc1)C2=O
CC(CO)Oc1ccc2cc(NC(=O)C3CC3)ncc2c1
CC(COC(=O)c1ccc(-c2cc(O)cc(C(C)(C)C)c2)cc1)CC(C)(C)C
CC(COC(C)COCC(C)OCC(C)N(CC(O)COc1cccc2ccccc12)CC(O)COc1cccc2ccccc12)NCC(O)COc1cccc2ccccc12
CC(COC(N)=O)CC(C)(C)C
CC(COCC1CCCCC1)N1CCC2(C)c3cccc(O)c3CC1C2(C)C
CC(Cc1c[nH]c2ccccc12)(NC(=O)OC1C2CC3CC(C2)CC1C3)C(=O)NC(CNC(=O)CCC(=O)O)Cc1ccccc1
CC(Cc1cc(F)ccc1F)N1C(=O)c2cc3nc(-c4c(NCCN(C)C)cc[nH]c4=O)[nH]c3cc2C1=O
CC(Cc1ccc(NS(=O)(=O)c2ccccc2)cc1)C(=O)NO
CC(Cc1ccc(O)cc1)NCC(O)c1cc(O)cc(O)c1
CC(Cc1ccc2c(c1)OC(NCC(O)c1cccc(Cl)c1)(C(=O)OCC=Cc1ccccc1)O2)C(=O)OCC=Cc1ccccc1
CC(Cc1cccc(NN(C)c2cccc(C(=O)C(=O)CCC3CCN(OC(=O)Nc4ccccc4-c4ccccc4)CC3)c2)c1)NCC(O)c1ccc(O)c2[nH]c(=O)ccc12
CC(Cc1ccccc1)Nc1nc2c(S(=O)(=O)c3ccccc3)nnn2c2ccsc12
CC(Cc1ccccc1)[n+]1cc(=N)o[n-]1
CC(Cl)(Cl)c1[nH]c2c(C(F)(F)F)cccc2c(=O)c1C(=O)Nc1nccs1
CC(Cl)C(=O)N1CCC(Cc2ccccc2)CC1
CC(Cl)CCCl
CC(Cn1cnc2c(N)ncnc21)OCP(=O)(O)O
CC(Cn1cncn1)NC(=O)NCC(C)(C)Cc1ccccc1
CC(Cn1nc(O)c(=O)[nH]c1=O)c1ccccc1
CC(Cn1ncnn1)Nc1ncc2cc(Oc3ccc(F)cc3F)c(=O)n(C)c2n1
CC(F)(F)CC(NC1(C#N)CC1)C(=O)NC(=O)N1CCC2(CCCc3ccccc32)C1
CC(F)C(=O)N(c1ccccc1)N1CCC(CCc2ccccc2)CC1
CC(F)CS(=O)(=O)C1(c2ccccn2)CCN(CNC(=O)c2ccc(Cl)cc2Cl)CC1
CC(F)c1ccc(Cc2cc(C3OC(CO)C(O)C(O)C3O)c3c(c2Cl)OCC3)cc1
CC(N)(CCSCP(=O)(O)O)C(=O)O
CC(N)(CO)C(=O)Nc1ccc(OCCCCc2ccccc2)cc1
CC(N)(Cc1ccc(O)c(O)c1)C(=O)O
CC(N)=C(C#N)C(=O)COC(=O)CNS(=O)(=O)c1ccc(C)cc1
CC(N)C(=O)C(=O)C1CCCCc2sc(NNC(c3ccccc3)c3ccccc3)nc21
CC(N)C(=O)C1CN(C(=O)NCCc2c[nH]c3ccccc23)CC1C(=O)NCCc1c[nH]cn1
CC(N)C(=O)NC(C(=O)NC(C)C(=O)Nc1cccc2ccccc12)C(C)C
CC(N)C(=O)NC(CCC(=O)[CH-][N+]#N)C(=O)NCC(=O)CCC([N+]#N)C(=O)[O-]
CC(N)Cc1cn(C)c2ccc3c(c12)CCCO3
CC(N1CCn2cc(C(C)(C)C)nc2C1)C(O)(Cn1cncn1)c1ccc(F)cc1F
CC(N1CCn2cc(C(C)(C)C)nc2C1)C(O)(Cn1cncn1)c1ccc(F)cc1F
CC(N1CCn2nc(-c3ccc(F)nc3)nc2C1)C(O)(Cn1cncn1)c1ccc(F)cc1F
CC(N=C1CCNC(=O)C1)c1ccc(Nc2ncc3cc(-c4ccncc4)ccc3n2)cc1
CC(NC(=O)C(CCCNC(=O)C(N)CCCCN)NC(=N)N)C(=O)O
CC(NC(=O)C(Cc1ccc(-c2ccccc2)cc1)CP(=O)(O)C(N)Cc1ccccc1)C(=O)O
CC(NC(=O)C(N)Cc1ccc(O)cc1)C(=O)NC(=O)CNC(=O)C(Cc1ccccc1)NC1(C(=O)NC(CCCN=C(N)N)C(=O)NC(Cc2ccccc2)C(N)=O)CC1C(C)C
CC(NC(=O)C(NC(=O)OCc1ccccc1)C(C)C)C(=O)NCC(=O)C(CC(=O)O)Oc1cc(C(F)(F)F)nn1-c1ccccc1
CC(NC(=O)C1CCCN(CO)C1)c1ccccc1
CC(NC(=O)CCC(OC(C)(C)C)C(=O)NC(=O)OC(C)(C)C)C(=O)NCC(=O)C(F)(F)F
CC(NC(=O)CCSc1nc(-c2ccco2)cc(C(F)(F)F)n1)c1ccccc1
CC(NC(=O)CCc1ccc(S(=O)(=O)NCC2CCCO2)cc1)c1ccccc1
CC(NC(=O)CNC(=O)Nc1ccc(C(=N)N)cc1)c1ccc(C(=O)Nc2ccccc2)cc1
CC(NC(=O)COc1cc(C(F)(F)F)c2c(-c3cccc(Br)c3)nn(C)c2n1)c1ccccc1
CC(NC(=O)Cn1nc(C(=O)O)c2ccccc2c1=O)c1ccccc1
CC(NC(=O)NCc1cccc(CN2CCCC2)c1)c1nccs1
CC(NC(=O)Nc1cccc2cnccc12)c1ccc(Br)cc1
CC(NC(=O)OCCCc1c[nH]cn1)C(C)(C)C
CC(NC(=O)c1cc([N+](=O)[O-])cc([N+](=O)[O-])c1)C1CC2CCC1C2
CC(NC(=O)c1ccc(Cl)cc1N)C(O)(Cn1cncn1)c1ccc(F)cc1F
CC(NC(=O)c1cccc(C(=O)NC(Cc2ccccc2)C(O)CNCCN2CCC(Cc3ccccc3)CC2)c1)c1ccccc1
CC(NC(=O)c1ccccc1)C(=O)OCC(=O)c1ccc(Br)cc1
CC(NC(C)(Cc1c[nH]c2ccccc12)C(=O)NC(=O)OCc1ccccc1)c1ccccc1
CC(NC(CC(=O)O)C(=O)NC(C(=O)CC(Cc1ccccc1)C(=O)O)C(C)C)C(=O)NC(=O)C(N)CCCN=C(N)N
CC(NC(CCCCN)C(=O)O)C(=O)NC(=O)N1CCCC1C(=O)C(CCCN=C(N)N)NC(C)C(=O)NCC(=O)Oc1ccc(C2=[N+]([O-])C(C)(C)C(C)(C)N2O)cc1
CC(NC(Cc1ccccc1)C(=O)NC(=O)C(NC(=O)C(CC(N)=O)NC(=O)C(N)CO)C(C)O)C(=O)OCc1ccccc1
CC(NC(Cn1cncn1)CP(=O)(O)O)C(=O)Oc1ccccc1
CC(NCC(=O)C1CCCCC1)c1ccccc1
CC(NCC(=O)N1C(=O)NC2(CCCCCCC2)C1=O)c1ccccc1
CC(NCC1CCCO1)C(=O)Sc1nn(-c2ccc(Cl)cc2)c(=S)s1
CC(NCCC(=O)c1ccccc1)C(O)c1ccccc1
CC(NCCCC(=O)N(C)C)c1cn(-c2ccccc2)nn1
CC(NCCc1ccccc1)C(=O)NC(=O)N1CCn2c1nc1ccccc12
CC(NCc1ccc2c(c1)OCO2)C(=O)OS(=O)(=O)c1cccc(C(=O)N(C)C)c1
CC(NCc1cccs1)c1ccccc1
CC(NN(C)c1ccc(C(=O)Cc2cnc3nc(N)nc(N)c3n2)cc1)C(=O)NC(CCC(=O)O)C(=O)O
CC(NN(CC(=O)O)c1ccc(CCCc2ccccc2)cc1)C(O)c1ccc(O)cc1
CC(NN1CCc2cccc(C(=O)Cc3ccc(C(=O)O)cc3)c21)c1ccc(C(=O)O)cc1
CC(NN1CCc2cccc(C(=O)Cc3ccc(OC(F)(F)F)cc3)c21)c1ccc(C(=O)O)cc1
CC(NP(=O)(O)Oc1ccc([N+](=O)[O-])cc1)C(=O)C1CCCN1C(=O)O
CC(Nc1c(O)c(=O)c1=Nc1ccc(C#N)cc1Br)C(C)(C)C
CC(Nc1ccc(C(N)=O)cc1)C(=O)N1C(=O)c2ccccc2S1(=O)=O
CC(Nc1ccc(Cl)cn1)C(=O)Sc1nncn1C
CC(Nc1ccc(O)cc1)(c1cccnc1)P(=O)(Oc1ccccc1)Oc1ccccc1
CC(Nc1cccc(NCCOc2ccccc2)c1)c1ccccc1
CC(Nc1cccc2c1OC(S(=O)(=O)CCc1ccccc1)C(C)CN(CN(C)C(=O)Nc1ccc(C(F)(F)F)cc1)C2=O)C(=O)O
CC(Nc1ccccc1)c1cc(C(=O)N(C)CCO)cn2c(=O)cc(N3CCOCC3)nc12
CC(Nc1ncc(Cl)cc1Cl)C(=O)OC(=O)CNC(=O)C12CC3CC(CC(C3)C1)C2
CC(Nc1nccc(-n2cnc3ccccc32)n1)C1CN(C(=O)Nc2cccc3ccccc23)CCN1C
CC(Nc1nccc(N2C(=O)OCC2C(C)C)n1)c1ccc(-n2cccc2)cc1
CC(Nc1nccc(N2C(=O)OCC2C(C)C)n1)c1ccc(O)cc1
CC(Nc1ncnc2c1CN(c1ccc(Cl)cn1)CC2)c1ccc(C(F)(F)F)nc1
CC(Nc1ncnc2ccccc12)c1ccc2ccccc2c1
CC(O)(CNc1ccc(C#N)c(C(F)(F)F)c1)C(=O)Oc1ccc(Cl)c(F)c1
CC(O)(CNc1ccc([N+](=O)[O-])c(C(F)(F)F)c1)C(=O)Oc1ccc(I)cc1
CC(O)(CS(=O)(=O)Cc1ccccc1)c1ccccc1Cl
CC(O)(CSc1ccc(Cl)c(Cl)c1)c1cc2cc(Cl)c(C(F)(F)F)cc2[nH]1
CC(O)(c1ccc(S(=O)(=O)c2cc(O)c(C#N)cc2Cl)cc1)C(F)(F)F
CC(O)C(=O)CON1C(Cc2ccccc2)C(=O)N(Cc2ccccc2)S1(=O)=O
CC(O)C(NC(=O)C(Cc1cnc[nH]1)NC(=O)c1ccccc1N)C(=O)NC(=O)CNC(Cc1ccc(O)c([N+](=O)[O-])c1)C(N)=O
CC(O)C(NC(=O)CN)C(=O)O
CC(O)C(NC(=O)N1CCN(c2ccc(C#Cc3ccc(CC#N)cc3)cc2)CC1)C(=O)NO
CC(O)C1C(=O)N2C(C(=O)O)=C(CCC(N)C(=O)O)SC12
CC(O)C1C(=O)N2C(C(=O)O)=C(SC3CNC(CN4CCN(Cc5ccccc5)S4(=O)=O)C3)C(C)C12
CC(O)C1C(=O)N2C(C(=O)O)=C(SC3CNC(c4ccc(CN)c5ccccc45)C3)C(C)C12
CC(O)C1C(=O)N2C(C(=O)O)=C(Sc3cc4ccccc4s3)C(C)C12
CC(O)C1C(=O)N2C(C(=O)O)=C(Sc3nc4ccc(C#N)cc4s3)C(C)C12
CC(O)C1NC(=O)C(Cc2c[nH]c3ccccc23)NC(=O)C(Cc2ccccc2)NC(=O)CN2CCCC(NC(=O)C(CCCCN)NC1=O)C2=O
CC(O)CCCCCCCC(=O)O
CC(O)CCCCCCn1cnc2c1c(=O)n(C)c(=O)n2C
CC(O)CCc1nc(N)c2nc(-n3nccn3)n(C)c2n1
CC(O)CN(C)c1ccccc1-c1ccc2cnc(Nc3ccc(C4CCN(S(C)(=O)=O)CC4)cc3)nn12
CC(O)CNC(=O)C(C)Oc1ccc(OCC2CCCCC2)cc1
CC(O)CNc1cccc(Cc2nccn2-c2ccnc(NC(=O)c3cnccn3)n2)c1
CC(O)CNc1nccc(-n2ccnc2-c2cccc(NC(=O)c3ccc(N4CCOCC4)c(C(F)(F)F)c3)c2)n1
CC(O)c1ccc(S(=O)(=O)C2C3CCCN4CCCC(CN2CCCCO)C34)cc1
CC(O)c1cccc(CN2C(=O)N(Cc3cccc(C(C)O)c3)C3C(CCCCCO)SCC32)c1
CC(OC(=O)Cc1c[nH]c2ccccc12)C(=O)c1ccccc1
CC(OC(=O)c1nn(C(C)C)c(=O)c2ccccc12)C(=O)Nc1ncc(Cl)cc1Cl
CC(OCC1CC(NCc2ccccc2)(c2ccccc2)C1)c1cc(C(F)(F)F)cc(C(F)(F)F)c1
CC(ON=C1CCCCCCCCCCC(=O)OCCC1)C(=O)Oc1cccc(Cl)c1
CC(Oc1cc(-c2ccccc2)cnc1N)c1c(Cl)ccc(F)c1Cl
CC(Oc1cc(-c2cnn(C3CCNC3)c2)cnc1N)c1c(Cl)ccc(F)c1Cl
CC(Oc1cc(Cl)cc(Cl)c1)C(=O)NCCOCC(N)=O
CC(Oc1cc(Cn2c(=O)n(Cc3ccc(Cl)cc3)c3ccc(C(F)(F)F)cc32)ccc1Cl)C(=O)O
CC(Oc1ccc2c(-c3ccccc3)cc(=O)oc2c1)C(=O)NCCN1CCOCC1
CC(Oc1cccc(Cl)c1)C(=O)N(Cc1cccc(Cl)c1)CC1CCCN1
CC(Oc1cccc(Cl)c1)C(=O)N1CCN(c2ncccn2)CC1
CC(Oc1ccccc1-c1ccccc1)C1=NCCN1
CC(Oc1ccccc1F)C(=O)Nc1ccc(-c2nc3ccccc3s2)cc1
CC(Oc1ccnc2ccccc12)c1cn(-c2ccc(Cl)cc2)nn1
CC(Oc1nc(Nc2ccc(S(=O)(=O)C3CC3)cc2)ncc1C(F)(F)F)C(C)(C)O
CC(S)C(=O)N1CSCC1C(=O)O
CC(SC1COC(c2ccc(C(=O)Nc3ccc(OCC(F)(F)C(F)F)cc3)cc2)OC1)C(O)(Cn1cncn1)c1ccc(F)cc1F
CC(Sc1n[nH]c(=O)n1Cc1ccccc1)C(=O)NC1CCCCC1C
CC(Sc1ncccn1)c1cccnc1
CC(c1cc(=O)nc(SC2CCCC2)[nH]1)c1c(F)cccc1F
CC(c1cc(C(=O)Nc2cccc(F)c2)cn2c(=O)cc(N3CCOCC3)nc12)N(C)C
CC(c1ccc(-c2ccc(=O)n(C)c2)cc1)N1CCC(CC(C)(C)N(C)S(C)(=O)=O)(c2ccccc2)OC1=O
CC(c1ccc(-c2ccccc2F)cc1)C(N)C(=O)N1CCC(F)C1
CC(c1ccc(Cl)cc1)N1CCC2(CCC(O)CC2)NC1=O
CC(c1ccc2c(c1)oc(=O)c1ccccc12)N(C)C
CC(c1ccc2oc3ccccc3c2c1)[n+]1ccn(CC(=O)c2ccc(O)cc2)c1
CC(c1cccc2ccccc12)N(C)Cc1ccc(C(C)(C)C)cc1
CC(c1ccccc1)N(C)C(=O)Cc1ccc(C(C)(C)C)cc1
CC(c1ccccc1)N1CCN(CC(O)Cn2cnc3c(-n4cccc4)ncnc32)CC1
CC(c1ccccc1)N1CCN(CCCc2c[nH]c3ccc(-n4cnnc4)cc23)CC1
CC(c1ccccc1)N1CCn2c(nc3cc(NC(=O)c4cccs4)ccc32)C1
CC(c1ccccc1)n1c2c(c3c(N)nc(-c4cccnc4)nc31)CCCC2
CC(c1nc(C2CC2)no1)N1CCN(Cc2nnc(C3CC3)o2)CC1
CC(n1cnc2cc(Br)ccc2c1=O)C(O)(Cn1cncn1)c1ccc(F)cc1F
CC1(C(=O)C2CC3(CC(c4cccc([N+](=O)[O-])c4)=NO3)CN2C(=O)NCC(N)=O)CC1
CC1(C(=O)N(CCCC(=O)N2CCOCC2)Cc2ccc(Cl)cc2)CCN1C(=O)Cc1csc2ccccc12
CC1(C(=O)NCCNCCCCC(=O)C2SCC3NC(=O)NC32)CCC2(C)CCC3(C)C(=CC(=O)C4C5(C)CCC(O)C(C)(C)C5CCC43C)C2C1
CC1(C(=O)Nc2ccc3c(c2)NC(=O)CO3)CC(NC(F)(F)F)c2ccccc2O1
CC1(C(=O)Nc2cccc(C#N)c2)CCN1C(=O)Cc1ccc(-c2ccccc2)cc1
CC1(C(=O)O)COC(=O)CC2(C)C1CCC1(CO)c3cocc3CCC12
CC1(C(=O)OC2OC(CO)C(O)C(O)C2O)CCCC2(C)C1CC(O)C13C=C(CO)C(CCC21)C3
CC1(C(=O)OCCCBr)CCC2(C)CCC3(C)C(=CC(=O)C4C5(C)CCC(O)C(C)(C)C5CCC43C)C2C1
CC1(C)C(=O)CCC2(C)C3=C(CCC12)C1(C)CCC(C(CCC(=O)O)C(=O)OCc2ccccc2)C1(C)CC3
CC1(C)C(=O)N(c2ccc(C#N)c(C(F)(F)F)c2)C(=O)N1Cc1ccc(I)cc1
CC1(C)C(=O)N(c2ccc(C#N)c(C(F)(F)F)c2)C(=S)N1CCCCCC[N-][N+]#N
CC1(C)C(=O)N(c2ccc(C#N)cc2)C(=S)N1CCCS(N)(=O)=O
CC1(C)C(=O)Nc2cc3[nH]c(CCc4ccncc4)nc3cc21
CC1(C)C(=O)Nc2ccc(C3=NNC(=O)SCC3)cc21
CC1(C)C(=O)c2c(cc(OCC(=O)O)c(Cl)c2Cl)C1c1ccccc1
CC1(C)C(C(=O)c2cn(CC3CCOCC3)c3cc(OCc4ccccc4)ccc23)C1(C)C
CC1(C)C(C)(C)C1(Br)C(N)=O
CC1(C)C(O)CC(O)C2(C)C1CC(=O)C1(C)C2CCC2(C)C(c3ccoc3)OC(=O)C3OC321
CC1(C)C2([N+](=O)[O-])CN3CC1([N+](=O)[O-])CN(C2)C3c1ccccn1
CC1(C)C2C(Cl)(Cl)C2(C)c2ccccc2N1C=O
CC1(C)C2CC=C(C[N+](C)(C)Cc3ccc(-c4ccccc4Cl)c(Cl)c3)C1C2
CC1(C)C2CC=C(C[N+](C)(C)Cc3ccc(Cl)cc3)C1C2
CC1(C)C2CCC(CNc3nc(NCCc4c[nH]cn4)nc(Nc4ccc(Oc5ccccc5)cc4)n3)C1C2
CC1(C)C2CCC1(C)C(n1cnc3c(Cl)ncnc31)C2
CC1(C)C2CCC1(CS(=O)(=O)N1CCN(c3ccc(C(F)(F)F)cn3)C(CO)C1)C(=O)C2
CC1(C)C2CCC1(S(=O)(=O)CN1CCN(c3cc4ccccc4cn3)CC1)C(=O)C2
CC1(C)C=C(C(=O)NCCCNCc2ccccn2)C(C)(C)N1
CC1(C)C=C(C(=O)NCCO)C(C)(C)N1[O]
CC1(C)C=C2C(=NN(c3ccc(CCO)cc3)C(=N)C2C#N)CO1
CC1(C)C=C2C(=NN(c3ccc(F)cc3)C(=N)C2C#N)CO1
CC1(C)C=Cc2c(ccc(C(=O)C=Cc3c(O)cccc3O)c2O)O1
CC1(C)C=Cc2c(ccc3c2OCC2c4ccc(O)cc4OC32)O1
CC1(C)C=Cc2cc(C(O)c3cn(Cc4ccccc4)nn3)ccc2O1
CC1(C)CC(=NOC(C)(C)C)c2c(cc(F)c(-c3cccc4cc[nH]c34)c2F)N1
CC1(C)CC(=O)C(C(c2ccc(Cl)c([N+](=O)[O-])c2)C2C(=O)CC(C)(C)CC2=O)C(=O)C1
CC1(C)CC(=O)C(C(c2ccc(O)c([N+](=O)[O-])c2)C2C(=O)CC(C)(C)CC2=O)C(=O)C1
CC1(C)CC(=O)C(CC2=C(N)CC(C)(C)CC2=O)=C(N)C1
CC1(C)CC(=O)C2=C(C1)N(c1ccc(S(N)(=O)=O)cc1)C(N)=C(C(N)=O)C2c1ccc(Cl)cc1
CC1(C)CC(=O)C2=C(C1)N=c1sc(=Cc3ccc(F)c(F)c3)c(=O)n1C2c1ccc(F)cc1
CC1(C)CC(=O)C2=C(C1)NC1=C(C(=O)OC1)C2c1cc(C(F)(F)F)cc(Cl)c1F
CC1(C)CC(=O)c2c(CC3CCC(O)CC3)nn(-c3ccc(C(N)=O)c(NC4CC4)c3)c2C1
CC1(C)CC(=O)c2cc(-c3nc(-c4ccc(Cl)cc4)cs3)c(=O)n(-c3ccc(F)cc3)c2C1
CC1(C)CC(=O)c2sc(NC(=O)Cc3cccs3)nc2C1
CC1(C)CC(=O)c2sc(NCC(=O)N3CCOCC3)nc2C1
CC1(C)CC(N2CC(=O)N(C3CCCCC3)C2)CC(C)(C)N1
CC1(C)CC(NC(=O)Nc2ccc3c(c2)NC(=O)CC3)c2cccc(C(F)(F)F)c2O1
CC1(C)CC(NC(=O)c2ccc(Nc3ccccc3)cc2)CC(C)(C)N1
CC1(C)CC(O)CC(C)(CNC(=S)c2cccc(F)c2)C1
CC1(C)CC1C(=O)NC(=CCCCCSc1ncccc1C(=O)O)C(=O)O
CC1(C)CC2(c3ccc(Oc4ccccc4)cc3)OCCN2C1=O
CC1(C)CCC(C)(C)c2cc(CNc3cccc(C(=O)O)c3)ccc21
CC1(C)CCC(CC(=O)c2ccc(N3CCN(NNc4ccc(S(=O)(=O)CC5COCCO5)cc4[N+](=O)[O-])CC3)cc2Oc2cnc(N)c(Br)c2)=C(c2ccc(Cl)cc2)C1
CC1(C)CCC(CC(=O)c2ccc(N3CCN(NS(=O)(=O)c4ccc(NCCCN5CCOCC5)c([N+](=O)[O-])c4)CC3)cc2Oc2ccccc2F)=C(c2ccc(Cl)cc2)C1
CC1(C)CCC(c2ccc(OCCCOc3ccc4c(c3)OC(C)(C(=O)O)CC4)c(Cl)c2)CC1
CC1(C)CCC2(C(=O)O)CCC3(C)C(=CCC4C5(C)CCC(OC6OC(OC7OC(CO)C(O)C(O)C7O)C(O)C(O)C6C(=O)O)C(C)(C)C5CCC43C)C2C1
CC1(C)CCC2(C(=O)OCc3c(Cl)cccc3Cl)CCC3(C)C(=CCC4C5(C)CCC(O)C(C)(CO)C5CCC43C)C2C1
CC1(C)CCCC2(C)C1CCC1(C)C2CC(O)C2(C)c3cocc3C(=O)CC12
CC1(C)CCCC2(C)OC3CCC(C)(C4CCC5(C)C4CCC4(C)c6c(OS(=O)(=O)O)ccc(OS(=O)(=O)O)c6CC45)C3(C)CCC12
CC1(C)CCN(CCCC(=O)c2ccc(Br)cc2)CC1
CC1(C)CCN(c2ccc(C(=O)NNc3ccc(S(=O)(=O)CC(CCCCN)Sc4ccccc4)cc3[N+](=O)[O-])cc2)CC1
CC1(C)CN(c2ccc(Nc3ncc4c5ccncc5n(C5CCCC5O)c4n3)nc2)CCN1
CC1(C)CNc2c(cccc2S(=O)(=O)NC(Cc2nc3ccncc3s2)C(=O)N2CCC(CCF)CC2)C1
CC1(C)CS(=O)(=O)c2ccc(N)cc2C(c2ccccc2)C1O
CC1(C)Cc2c(-c3ccccc3)c(-c3ccc(Cl)c(Cl)c3Cl)c(CC(=O)O)n2C1
CC1(C)Cc2c(-c3ccccc3)c(-c3ccc(Cl)cc3)c(CC(=O)O)n2C1
CC1(C)Cc2c(-c3ccccc3)c(-c3ccc(O)cc3)c(CC(=O)O)n2C1
CC1(C)Cc2c(OCc3ccccc3)ccc(C(=O)C=Cc3cn(-c4ccccc4)nc3-c3ccc(Cl)cc3)c2O1
CC1(C)Cc2c(Oc3ccccc3)cc(-c3nn[nH]n3)cc2O1
CC1(C)Cc2c(c(N3CCOCC3)nc3sc4c(NCC5CCCO5)nnnc4c23)CS1
CC1(C)Cc2cc(Cl)ccc2C(NC(Cc2ccccc2)c2nc(=O)c(I)c[nH]2)=N1
CC1(C)N=C(N)N=C(N)N1c1ccc(F)cc1F
CC1(C)N=C(N)N=C(N)N1c1cccc(OCc2cccc([N+](=O)[O-])c2)c1
CC1(C)NC(=O)N(CC(=O)Nc2cc(C(F)(F)F)cc(C(F)(F)F)c2)C1=O
CC1(C)NC(=O)N(CC(=O)OCC(=O)Nc2sccc2C#N)C1=O
CC1(C)NC(=O)N(CCCCOc2ccc(Cl)cc2)C1=O
CC1(C)NC(=O)c2cc(S(=O)(=O)Nc3ccc(C(F)(F)F)cc3)cnc2NC1=O
CC1(C)NC(N)=Nc2ccccc21
CC1(C)Nc2c(cc(-c3ccnc4ncccc34)c3c2CCC3)C(C)(C)C1=O
CC1(C)OC(=O)C2(Cc3cc([N+](=O)[O-])ccc3N3CCCCC32)C(=O)O1
CC1(C)OC(=O)N(Cc2ccccc2)C1=O
CC1(C)OC(C#N)CC(CCl)O1
CC1(C)OC2C(COP(=O)(O)OP(=O)(O)OCC3OC(n4cnc5c(N)ncnc54)C(O)C3O)OC(c3nc(C(N)=O)cs3)C2O1
CC1(C)OC2C(Cc3cc4ccccc4oc3=O)OC(n3c(SCO)nc4cncnc43)C2O1
CC1(C)OC2CC(=O)OCC23C1CC(O)C1(C)C3CCC2(C)C(c3ccoc3)OC(=O)C3OC321
CC1(C)OC2COC3(COC(N)=O)OC(C)(C)OC3C2O1
CC1(C)OC2OC(C(=O)Nc3ccc(F)c(F)c3)C3OC(C)(C)OC3C2O1
CC1(C)OC2OC(C=C[N+](=O)[O-])C3OC(C)(C)OC3C2O1
CC1(C)OCC(CC=CCCC(=O)O)C(c2cccnc2)O1
CC1(C)Oc2ccc(C#N)cc2C(N=C(NC#N)Sc2ccccc2)C1O
CC1(C)Oc2ccc(C#N)cc2C2(n3ccccc3=O)OC12
CC1(C)Oc2ccc(C(N)=O)cc2C(NC(=O)c2ccc(F)cc2)C1O
CC1(C)Oc2ccc(N)cc2C(N2CCCC2)C1O
CC1(C)Oc2ccc(S(=O)(=O)N3CCCCC3)cc2C(n2oc3cc(Cl)ccc3c2=O)C1O
CC1(C)Oc2ccc(S(=O)(=O)c3cccc(F)c3)cc2C(n2oc3cc(Cl)ccc3c2=O)C1O
CC1(C)Oc2ccc3ccc(=O)oc3c2CC1=NNC(N)=S
CC1(C)SC(C(=O)C(NCc2ccccc2)NC(=O)Cc2ccccc2)NC1C(=O)NC(CO)CCc1ccccc1
CC1(C)SC2C(Br)C(=O)N2C1O
CC1(C)SCc2nc3ncccc3n21
CC1(C)c2ccccc2N2CC(=O)N(CC(N)=O)C21C
CC1(C)c2n[nH]c(Nc3nc(N)nc(Cl)n3)c2CN1C(=O)NC1CC1c1ccccc1
CC1(CC(=O)O)C(=O)N(Cc2ccc(Cl)c(Cl)c2)C(=O)c2ccccc21
CC1(CC2CCN(c3ccc(OOc4ccccc4)cc3)CC2)Cn2cc([N+](=O)[O-])nc2O1
CC1(CCCCN2CCN(Cc3ccccc3)CC2)COC(c2nc(-c3ccccc3)c(-c3ccccc3)[nH]2)OC1
CC1(CO)OCC(n2ccc(N)nc2=O)O1
CC1(CSc2nc3ccccc3s2)SC2CC(=O)N2C1C(=O)OCc1ccccc1
CC1(Cn2cnc3c(N)ncnc32)CCC(CO)C1(C)C
CC1(F)C2OP(=O)(Oc3ccccc3)OCC2OC1n1cnc2c(N3CCC3)nc(N)nc21
CC1(N)CCN(C(=O)C(O)(c2ccccc2)C2CCC(F)(F)C2)CC1
CC1(N)Cc2ccccc2N(O)C1=O
CC1(N)c2ccccc2CCC12CCCC2
CC1(N2CCOCC2)CC2C(=NO)CCCC2=[N+]1[O-]
CC1(O)C(O)C(C2CCCC2)OC1n1cnc2c(NCOC(=O)NCc3ccccc3)nc(Cl)nc21
CC1(O)C(O)C(C2CCOC2)OC1n1cnc2c(NCOC(=O)NC3CCCC3)nc(Cl)nc21
CC1(O)c2cn(-c3c(Cl)cc(C(F)(F)F)cc3Cl)nc2C(F)C1F
CC1(c2cc(NC(=O)Nc3ccccc3)n(-c3ccccc3)n2)CCOCC1
CC1(c2cc(NC(=O)c3ccc(C#N)cn3)ccc2F)Cn2cccc2C(N)=N1
CC12C(=O)N(c3ccc(Br)cc3)C(=O)N1C1c3ccccc3OCC1C2c1ccccc1
CC12C=CC(=O)C=C1C(F)CC1C3CCC(O)(C(=O)CO)C3(C)CC(O)C12F
CC12C=CC(=O)C=C1CCC1C2C(O)CC2(C)C1CCC2(O)C(=O)COC(=O)c1ccc(CO[N+](=O)[O-])cc1
CC12C=CC(=O)C=C1CCC1C2C(O)CC2(C)C1CCC2(O)C(=O)CSc1ccc2ccccc2n1
CC12C=CC(=O)C=C1CCC1C2C(O)CC2(C)C1CCC2(O)CC(=O)OC(=O)Cc1ccccc1N=Nc1ccc(O)c(C(=O)O)c1
CC12C=CCC1C1CCC3CC(O)CCC3(C)C1CC2
CC12CC(CCC#N)C3c4ccc(O)cc4CCC3C1CCC2O
CC12CC(NC(=O)N1c1cccc(C(=O)NCc3ccc4c(c3)OCO4)c1)c1cc(Cl)ccc1O2
CC12CC3CC(C)(C1)CC(C(=O)Nc1nncs1)(C3)C2
CC12CC3CC(C)(C1)CC(C(=O)Nc1nncs1)(C3)C2
CC12CCC(=NOc3ccc(C(F)(F)F)cc3)C=C1CCC1C2CCC2(C)C(O)CCC12
CC12CCC(=O)C=C1CCC1C2C(O)CC2(C)C(C(=O)CO)CCC12
CC12CCC(=O)C=C1CCC1C2CCC2(C)C1CCC21OCCO1
CC12CCC(=O)CC1CC(I)C1C2CCC2(C)C1CCC2(C)O
CC12CCC(=O)N1C(C(=O)Nc1ccc(F)c(Cl)c1)CS2
CC12CCC(C(=O)C1)C(C)(C)O2
CC12CCC(C(=O)N(c3cccc(Cl)c3)C1=O)C2(C)C
CC12CCC(C(=O)NNc3ccccc3)(C(=O)C1=O)C2(C)C
CC12CCC(C(=O)Nc3cccc(C(=O)O)c3O)(OC1=O)C2(C)C
CC12CCC(C)(O1)C1C(=O)N(c3cnc(C#N)c(Cl)c3)C(=O)C12
CC12CCC(CC1=O)C2(C)C
CC12CCC(CS(=O)(=O)NC(=O)c3ccc(N4CCN(Cc5ccccc5-c5ccc(Cl)cc5)CC4)cc3)C(C)(C1)C2(C)C
CC12CCC(O)CC1=CCC1C2CCC2(C)C(C3CN3)CCC12
CC12CCC(O)CC1CCC1C2CCC2(C)C1CCC21CO1
CC12CCC(OC(=O)C3CCCCCC3)CC1=CCC1C2CCC2(C)C(n3ccnc3)=C(C=O)CC12
CC12CCC(c3ccc(O)cc3C(F)(F)F)CC1CCC2O
CC12CCC3C(CC=C4C(O)CCCC43C)C1CCC2=O
CC12CCC3C(CCC4=CC(=O)CCC43C)C1CC(=Cc1ccccc1)C2=O
CC12CCC3C(CCC4=CC(=O)CCC43C)C1CC(=Cc1ccncc1)C2=O
CC12CCC3C(CCC4C(C)(C(=O)O)CCC(O)C34C)(CC1=NO)C2
CC12CCC3C(CCC4C5OC5CCC34C)C1CCC2=O
CC12CCC3C(CCC4CC5(CCC43C)CN(Cc3ccccc3)C(Cc3ccccc3)C(=O)O5)C1CCC2=O
CC12CCC3C4CCC(O)CC4CCC3C1CCC2=O
CC12CCC3c4ccc(O)cc4C(O)CC3C1CCC2O
CC12CCC3c4ccc(O)cc4CCC3C1CC(O)C2
CC12CCC3c4ccc(O)cc4CCC3C1CCC2OC(=O)CCC(=O)O
CC12CCC3c4ccc(O)cc4CCC3C1CCC2OS(N)(=O)=O
CC12CCC3c4ccc(OCCCCn5cnc6c(N)ncnc65)c([N+](=O)[O-])c4CCC3C1CCC2=O
CC12CCCCC1(Cl)[N+]([O-])=[N+]2[O-]
CC12CCCc3coc(c31)C(=O)c1cc3c(cc12)C(=O)C(CO)=CC3=O
CC12CCN(CCOCc3ccccc3)C(Cc3c(O)cccc31)C2(C)C
CC12CN3CCN(CC(C3)C1=NNC(=O)c1ccccc1N)C2
CC12Cc3cnn(-c4ccc(F)cc4)c3C=C1CCC2C(O)c1ccc(F)cc1
CC12OC3CC(O1)C1(C=O)C4C(O)CC5(C)C(c6ccc(=O)oc6)CCC5(O)C4CCC1(C3)O2
CC12Oc3ccc4ccccc4c3CC1Cc1c(ccc3ccccc13)O2
CC1=C(C(=O)CC(=O)NCc2cccs2)CC(Cc2ccc(C(C)(C)C)cc2)C(=O)N1N(C)C
CC1=C(C(=O)CCCC(=O)O)C(c2ccccc2OS(=O)(=O)c2ccc([N+](=O)[O-])cc2)NC(=O)N1OCc1ccccc1
CC1=C(C(=O)Nc2c(C)cc(C)cc2C)SC2=NCCN21
CC1=C(C(=O)Nc2cc(C)ccc2C)C(c2cccc(Oc3ccccc3)c2)NC(=O)N1
CC1=C(C(=O)Nc2ccc(C)cc2C)C(c2ccc(Cl)cc2)NC(=S)N1
CC1=C(C(=O)Nc2ccc3[nH]ncc3c2)C(c2ccc(F)cc2)N=C(c2cnccn2)N1
CC1=C(C(=O)Nc2ccccc2)C(c2cn(-c3ccccc3)nc2-c2ccc(Cl)cc2)NC(=S)N1
CC1=C(C(=O)Nc2ccccc2Cl)C(c2ccc([N+](=O)[O-])cc2)NC(=O)N1
CC1=C(C(=O)OC(C)(C)C)N2C(=O)C(C(=O)Cn3c(NOC(C)(C)C)nc4ccccc43)C2SC1
CC1=C(C(=O)OCC2CCCO2)C(c2ccccc2)C2=C(CCCC2=O)N1
CC1=C(C(=O)OCc2ccc3c(c2)OCO3)C(c2ccccc2OCc2ccccc2)NC(=O)N1
CC1=C(C)C(=O)C(CCCCCCCCCCN2CCN(CCCCCCCCCCC3=C(C)C(=O)C(C)=C(C)C3=O)CC2)=C(C)C1=O
CC1=C(C)CC(C(=O)N2CCN(CC=Cc3ccccc3)CC2)C(C(=O)O)C1
CC1=C(CCC(=O)NCCCN2CCN(CCCNC(=O)CCC3=C(C)C(=O)c4cccc(O)c4C3=O)CC2)C(=O)c2c(O)cccc2C1=O
CC1=C(CCC(=O)NCCCNCCCNC(=O)CCC2=C(C)C(=O)c3ccccc3C2=O)C(=O)c2ccccc2C1=O
CC1=C(CO)C(=O)OC(C(C)C2CCC3C4CC5OC56C(O)C([N-][N+]#N)CC(=O)C6(C)C4CCC23C)C1
CC1=C(c2nnc(N=C3C(=O)Nc4ccc(I)cc43)s2)C(c2ccccc2)NC(=S)N1
CC1=CC(=C(C#N)C#N)C=C(C)N1CCC(C)C
CC1=CC(=O)C(=C(O)C=Cc2ccc(Cl)cc2)C1=O
CC1=CC(=O)C(C(C)(C)O)=CC=C(C)C(=O)CC1
CC1=CC(=O)CC2=CC(OC2=O)C(C(C)C)CC(=O)C(C)=CCC1
CC1=CC(C(=O)NN2CCCCC2)=NS(=O)(=O)N1C1CCCCC1
CC1=CC(C)(C)Nc2ccc3c(c21)Cc1ccccc1-3
CC1=CC(N)=NCC1
CC1=CC(O)CC(C)(C)C1
CC1=CC(c2ccc(Cl)cc2)NC(=S)N1
CC1=CC2(CC#N)C(O)CC3C(C)(C(=O)O)CCCC3(C)C2CC1
CC1=CC23C(=O)C(C=C(CO)C(O)C2(O)C1OC(=O)C1CCCC1)C1C(CC3C)C1(C)C
CC1=CC2=C(OC1N(C)C)c1cccc3cccc(c13)C2=O
CC1=CC2=NC(=O)C(=Cc3ccc(O)c(O)c3)C(=N)N2O1
CC1=CC2=NCC(C(=O)c3ccc(-c4ccc(C(=O)O)cc4)cc3)CN2C=C1
CC1=CC2CC34OC(=O)CC3(O4)C(C)(C)C2CC1
CC1=CC=CC2=NCC(C(=O)c3ccc(C)cc3)CN12
CC1=CCC2C(=O)N(c3cccc(C(=O)NC(C)c4ccccc4)c3)C(=O)C2C1
CC1=CCC2C(C1)c1c(O)cc(C(C)(C)C(=O)O)cc1OC2(C)C
CC1=CCCC(C)(C)C1C=Cc1cc(C(=O)N2CC(=Cc3ccc(OCc4ccccc4)cc3)C(=O)C(=Cc3ccc(OCc4ccccc4)cc3)C2)no1
CC1=CCCC(C)(C)C1C=Cc1cc(C(=O)Nc2ccc(Cl)cc2)no1
CC1=CCCC2(C)OC2C2OC(=O)C(Cn3ccnc3I)C2CC1
CC1=CCCC2C1(C)C(OC(=O)c1ccccc1)C(OC(=O)c1cccnc1)C(C)(O)C2(C)C=CC1=CC(=O)OC1
CC1=CCN(C(=O)C(Cc2ccc(C(=N)N)cc2)NS(=O)(=O)c2ccc3c(c2)CN(C)CC3)C(C(=O)O)C1
CC1=CN(S(=O)(=O)c2ccc(C)cc2)CC2C3CCC(C3)C12
CC1=CN2C(=N)C(=Cc3ccc(C)o3)C(=O)N=C2S1
CC1=NC2(N=C1N)c1cc(OOC(F)F)ccc1CC21CCC(CCCF)CC1
CC1=NC2C(=C3CCCN3C2(O)N2CCOCC2)C(=O)N1
CC1=NN(C(=O)Nc2cc(C)cc(C)c2)C(C)=NN1C(=O)Nc1cc(C)cc(C)c1
CC1=NN(C(=O)c2cc3ccccc3oc2=O)C(=O)C1CNc1ccc(O)cc1
CC1=NNC(=O)C1Cc1ccc(F)cc1
CC1=NOC(=O)C1=NNc1ccccc1
CC1=Nc2ccc(Cl)cc2C(c2cccc(C)c2)N1CCN1CCCCC1
CC1C(=NNc2ccc([N+](=O)[O-])cc2[N+](=O)[O-])CCC1(C(=O)O)c1ccccc1
CC1C(=NOC(=O)Oc2ccccc2)CC(c2ccccc2)N(C)C1c1ccccc1
CC1C(=O)CC(c2ccc([N+](=O)[O-])cc2)NC1c1ccc([N+](=O)[O-])cc1
CC1C(=O)CCC2(C)C1=NCC1C2CCC2(C)C(C(=O)NC(C)(C)C)CCC12
CC1C(=O)NC(C2CC2)C(=O)NCCCc2ccccc2OCCNC(Cc2cccc(F)c2)C(=O)N1C
CC1C(=O)NCC1C(=O)Cc1cccc(-c2cc(NOCC(F)(F)F)nn2-c2ccccc2)c1
CC1C(N)CN1c1c(F)cc2c(=O)c(C(=O)O)cn(-c3ccc(F)cc3)c2c1F
CC1C2CCC(CS(=O)(=O)N3CCC4(C=Cc5ccccc54)CC3)(C1O)C2(C)C
CC1C2Cc3ccc(N4CCN(C)CC4)cc3C1(C)CCN2CC1CC1
CC1C2Cc3ccc(O)cc3C1(C)CCN2Cc1ccccc1I
CC1C2OC3(O)OC1C1C(O)NC(=N)NC1(C2O)C3O
CC1C=CC(C=NNC2=NCCN2)=CC1(C)O
CC1C=CCC2C(=O)N(c3cccc(C(=O)Nc4ccc(F)cc4)c3)C(=O)C12
CC1CC(=O)C=C(Nc2ccc(C(F)(F)F)cc2)C1
CC1CC(=O)C=C(Nc2ccc(OC(F)(F)F)cc2)C1
CC1CC(=O)NN=C1c1ccc(OCCCN2CCCC2)cc1
CC1CC(=O)NN=C1c1ccc2c(c1)OC(C)(C)C(=O)N2C
CC1CC(C(C)(O)C2(O)CCC3C4CC5OC56C(O)C=CC(=O)C6(C)C4CCC32C)OC(=O)C1C
CC1CC(C)(C)N2C(=O)C(=C3SC(=O)NC3=O)c3cccc1c32
CC1CC(C)(C)Nc2ccc3c(c21)C(c1ccc(Cl)cc1)Oc1ccccc1-3
CC1CC(C)CN(C(=O)C(C)N2CCN(S(=O)(=O)c3ccc(C(F)(F)F)cc3)CC2)C1
CC1CC(CC(=O)Nc2ccccc2)n2c(=O)c(=O)[nH]c3cc(Br)cc1c32
CC1CC(c2ccccc2)NS(=O)(=O)O1
CC1CC1C(=O)N1CC2CC(C1)N2
CC1CC2=C(C3Oc4c(O)ccc5c4C34CCN(Cc3ccccc3)C(C5)C4(O)C2)N(CC2CC2)C1=O
CC1CC2C3CC(F)C4=CC(=O)C(Cl)=CC4(C)C3(F)C(O)CC2(C)C1(O)C(=O)CO
CC1CC2C3CCC4=CC(=O)C=CC4(C)C3(F)C(O)CC2(C)C1(C)C(=O)CO
CC1CC2C3CCC4=CC(=O)C=CC4(C)C3(F)C(O)CC2(C)C1(O)C(=O)COC1OC(CO)C(O)C(O)C1O
CC1CC2C3CCC4=CC(=O)C=CC4(C)C3(F)C(O)CC2(C)C1(OC(=O)NC(C)(C)CC(C)(C)C)C(=O)CO
CC1CC2OC(=O)C(C)C2C(O)C2(C)C(=O)CCC12
CC1CCC(C(=O)O)=C(NC(=O)C(C)Cc2ccn(-c3ccc(O)cn3)n2)C1
CC1CCC(C=Nc2ccc(Br)cc2)c2ncc(C(=O)O)c(=O)n21
CC1CCC(Cn2c(C(=O)c3ccccc3F)nc3cc(-c4noc(=O)[nH]4)nc(-c4cncc(Cl)c4)c32)CC1
CC1CCC(OC(=O)c2ccc(Cl)cc2Cl)C(C(C)C)C1
CC1CCC(c2cccnc2)N1C
CC1CCC1n1cc(C(=O)O)c(=O)c2cc(F)c(N3CCNCC3)cc21
CC1CCC2(C(=O)O)CCC3(C)C(=CC(=O)C4C5(C)C=CC(=O)C(C)(C)C5CCC43C)C2C1C
CC1CCC2(C(=O)O)CCC3(C)C(=CCC4C5(C)C(O)C(O)C(O)C(C)(C)C5CCC43C)C2C1O
CC1CCC2(C(=O)O)CCC3(C)C(=CCC4C5(C)CC(O)CC(C)(C)C5CCC43C)C2C1C
CC1CCC2(C)C3(C)CCC2(OC3=O)C12CC(c1ccoc1)OC2=O
CC1CCC2(C)CCC3(C)C(=CC(=O)C4C5(C)Cc6cnn(C(=O)c7ccccc7)c6C(C)(C(=O)O)C5CCC43C)C2C1C
CC1CCC2(C)CCC3(C)C(=CC(O)C4C3(C)C(O)CC35OOC(CC(=O)C3(C)C)C45C)C2C1C
CC1CCC2(CO)CCC3(C)C(=CCC4C5(C)CC(=O)C(O)C(C)(C(=O)O)C5CCC43C)C2C1C
CC1CCC2(OC1)OC1CC3C4C(O)C=C5CC(O)CCC5(C)C4C(O)CC3(C)C1C2CO
CC1CCC2(OC1)OC1CC3C4CCC5CC(OC6C(OC7OC(C)C(O)C(O)C7O)OC(CO)C(OC7OC(C)C(O)C(O)C7O)C6O)CCC5(C)C4CCC3(C)C1C2C
CC1CCC2C(=O)N3C(CCC(C)C3c3ccccc3Br)C(=O)N2C1c1ccc(C#CCN(C)C)cc1
CC1CCC2C(C)(C)C(O)C(O)CC2(C)C12Cc1c(O)cc3c(c1O2)CNC3=O
CC1CCC2C(C)(CO)C(O)CCC2(C)C12CCC(C)(CO)O2
CC1CCC2C(C)(COC(=O)CCl)OC3OC4(C)CCC1C32OO4
CC1CCC2C(C)C(CC(=O)NCCCNc3ccnc4cc(Cl)ccc34)OC3OC4(C)CCC1C32OO4
CC1CCC2C(C)C(CC(COC(=O)CCC(=O)O)CC3OC4OC5(C)CCC6C(C)CCC(C3C)C46OO5)OC3OC4(C)CCC1C32OO4
CC1CCC2C(C)C(OC3CCC(O)CC3)OC3OC4(C)CCC1C32OO4
CC1CCC2C(C)C(OCc3ccc(F)cc3)OC3OC4(C)CCC1C32OO4
CC1CCC2C(C)C(c3ccc(CN4CCCCC4)n3C)OC3OC4(C)CCC1C32OO4
CC1CCC2C(COCC3COC4OC5(C)CCC6C(C)CCC3C46OO5)COC3OC4(C)CCC1C32OO4
CC1CCC2C(OC(=O)C23CC(c2cccc(Cl)c2)N(c2ccccc2)O3)C2(C)C(=O)C=CC12O
CC1CCCC(C)N1Nc1ccc(S(=O)(=O)CC(=O)NC2CCCC2)cc1
CC1CCCC(Nc2ncnc3c2nnn3Cc2ccccc2)C1
CC1CCCC(SCC(O)C(=O)O)CC(=O)c2c(O)cc(O)cc2CC(=O)O1
CC1CCCCC1N(C)N1CCC(CCCNC(=O)C=Cc2ccccc2Cl)CC1
CC1CCCCC1NC(=O)c1ccc(CN=c2c(N3CCCC3)c(O)c2=O)cc1
CC1CCCCN1CC(=O)N1CCCc2c1c(=O)oc1ccc(OCc3ccccc3)cc21
CC1CCCCN1S(=O)(=O)c1ccc(NC(=O)c2cc(C(F)(F)F)nn2Cc2ccccc2)cc1
CC1CCCCN1S(=O)(=O)c1cccc2nonc12
CC1CCCCOC(C(=O)c2ccccc2)C(C)CN(C(C)CO)C(=O)c2cc(NCN(C)Cc3ccc(Cl)c(Cl)c3)ccc2O1
CC1CCCCOC(CN(C)S(=O)(=O)c2ccc(F)cc2)C(C)CN(C(C)CO)C(=O)c2cc(N(C)C)ccc2O1
CC1CCCCOC(S(=O)(=O)c2ccc(Cl)cc2)C(C)CN(C(C)CO)C(=O)c2cc(NCN(C)Cc3ccc(C(F)(F)F)cc3)ccc2O1
CC1CCCN(C(=O)CSc2nc3ccccc3o2)C1
CC1CCCN(C(=O)CSc2nnc3ccccn23)C1
CC1CCCN(CCCC2N(C(=O)Nc3cccc(Cl)c3)C(=O)C3C(C(=O)NC4CCCCC4)C4C=CC32O4)C1
CC1CCCN(S(=O)(=O)c2ccccc2)C1
CC1CCCN1C(=NO)c1cccnc1Oc1ccccc1Cl
CC1CCCN1CCCOc1ccc(-c2nn(C)c(=O)c3c2CCC3)cc1
CC1CCCN1N1CCC2(CCN(c3ccc(N4CCC(CC5CC5)C4)cc3C(F)(F)F)C2=O)CC1
CC1CCN(C(=O)CS(=O)(=O)Cc2ccccc2)CC1
CC1CCN(C(=O)c2c(NC(=O)c3ccccc3F)sc3c2CCC(C(C)(C)C)C3)CC1
CC1CCN(C(=O)c2csc(Nc3ccc(Cl)cc3)n2)CC1
CC1CCN(C(=O)c2ncn(C)c2C(=O)N2CCC(C)CC2)CC1
CC1CCN(C(C)C(=O)NCc2ccc(F)cc2)CC1
CC1CCN(C(c2ccc(C(F)(F)F)cc2)c2ccc(C(C)C(=O)O)cc2-c2ccc(C(F)(F)F)cc2)CC1
CC1CCN(CC(=O)Cc2nnc(SNC(=O)c3c(F)cccc3F)o2)CC1
CC1CCN(CCOc2ccc(Cl)c(Cl)c2)CC1
CC1CCN(Cc2cccc(C(=O)Sc3c(Cl)cccc3Cl)n2)CC1
CC1CCN(Nc2ccc(S(=O)(=O)C(=O)c3cc(C(F)(F)F)nn3C)cc2)CC1
CC1CCN(S(=O)(=O)c2cc(C(=O)NCc3ccc(N(C)C)cc3)n(C)c2)CC1
CC1CCN(c2cc(C(C)(C)C)nc(N)n2)CC1
CC1CCN(c2ccc(C(=O)N3CCC(F)(F)C(=CC(=O)NCc4ccccn4)c4ccccc43)c(Cl)c2)C1
CC1CCc2c(N3CCC(O)CC3)c(F)cc3c(=O)c(C(=O)OC4CCN(C)CC4)cn1c23
CC1CCc2c(sc(NC(=O)C3c4ccccc4Oc4ccccc43)c2C(N)=O)C1
CC1CCc2c(sc(NC(=O)CCc3ccccc3)c2C(N)=O)C1
CC1CCc2nc3ncn(Cc4ccccc4C#N)c(=O)c3cc2C1
CC1CN(C(=O)C(=O)c2ncn3c2CN(OC(C)(C)C)c2ccccc2-3)CC(C)N1
CC1CN(C(=O)Cc2ccc(CN3CCC(Nc4cccc(C#N)c4)CC3)cc2)CCN1
CC1CN(C(=O)OC(C)(C)C)CC(C)N1c1ncc(OCc2ccc(S(C)(=O)=O)cc2)cn1
CC1CN(C(=O)c2ccc(C(N)=O)cc2)c2ccc(F)cc2O1
CC1CN(C(=O)c2cccc(C(F)(F)F)c2Cl)Cc2nnc(-c3ccc(F)cc3)n21
CC1CN(C(=O)c2ccccc2)CCN1C(=O)C(=O)c1c[nH]c2ccccc12
CC1CN(C(=O)c2ccccc2)CCN1C(=O)C(=O)c1c[nH]c2cccnc12
CC1CN(C(=O)c2ccccc2)CCN1C(C)C(=O)Oc1cccc(Cl)c1
CC1CN(C(=O)c2cccnc2)CC12CCN(CCN1CCCC1)C2=O
CC1CN(C(=O)c2cccs2)CCN1C(=O)c1cccs1
CC1CN(C(=O)c2cscn2)c2ccccc2S1
CC1CN(C(C)CO)C(=O)CCCn2nncc2COC1CN(C)C(=O)Nc1ccnc(N2CCOCC2)c1
CC1CN(C(C)CO)C(=O)Cc2cc(N(C)C)ccc2OC1CN(C)C(=O)c1ccc(CNc2ccccc2N)cc1
CC1CN(C(C)CO)C(=O)Cc2cc(NC(=O)Cc3cn(C)c4ccccc34)ccc2OC1CN(C)Cc1ccc(Cl)c(Cl)c1
CC1CN(C(C)CO)C(=O)c2cc(-c3ccccc3)cnc2OC1CN(C)C(=O)c1cccc(F)c1
CC1CN(C(C)CO)C(=O)c2cc(Br)cnc2OC1CN(C)C(=O)Nc1cccc(F)c1
CC1CN(C(C)CO)S(=O)(=O)c2ccc(-c3ccc(C(=O)CN(C)Cc4ccccc4C(=O)O)cc3)cc2OC1N(C)C
CC1CN(C(C)CO)S(=O)(=O)c2ccc(-c3ccc(F)cc3)cc2OC1CN(C)C(=O)Nc1ccccc1F
CC1CN(C(C)CO)S(=O)(=O)c2ccc(C#CC3CCCC3)cc2OC1CN(C)C(=O)Cc1ccncc1
CC1CN(C(O)CCC2CCCCC2)CCC1(C)c1ccccc1
CC1CN(CC(=O)OC(=O)c2cc([N+](=O)[O-])ccc2Cl)CC(C)O1
CC1CN(Cc2ccc(C#N)cc2Cl)CC(C)O1
CC1CN(Cc2ccc(F)cc2)CCN1C(=O)CNc1c(Nc2cc(Cl)ccc2OCc2ccncc2)c(=O)c1=O
CC1CN(Cc2ccc(Nc3nccc(-c4c(C(C)C)n[nH]c4Cl)n3)nc2)CCN1
CC1CN(Cc2cccc(-c3cc(CNC(=O)c4cccc(CN5CCCCC5)c4)ccc3F)c2)CCN1
CC1CN(Cc2cccnc2)CC12CCN(CCN1CCCC1)C2=O
CC1CN(Cc2nc3c(c(=O)[nH]c(=O)n3C)n2CC(N)=O)CC(C)O1
CC1CN(Nc2ccc(C(=O)S(=O)(=O)c3ccc(F)c(F)c3)cc2)CC(C)O1
CC1CN(S(=O)(=O)c2cccc3ccccc23)CC(C)N1C(=O)C1CCCCC1
CC1CN(c2ccc(C#N)cn2)CCN1c1nnc(Cc2ccccc2)c2ccccc12
CC1CN(c2ccc(C(F)(F)F)cn2)CCN1CS(=O)(=O)C12CCC(CC1=O)C2(C)C
CC1CN(c2ccc(Cl)cc2)CC(C)OC(=O)O1
CC1CN(c2ccc(F)cc2C(F)(F)F)CCN1S(=O)(=O)c1ccc(N2CCCCC2)cc1
CC1CN(c2ccc(Nc3ncc4c5ccnc(F)c5n(C5CCCC5)c4n3)nc2)CCN1
CC1CN(c2ccc(Nc3ncc4c5ccncc5n(C5CCCC5)c4n3)nn2)CCN1
CC1CN(c2cncc(F)c2)C(=O)c2cc(COc3ccc(Cl)cn3)nn21
CC1CN(c2nc3c(cc2F)c(=O)c(C(=O)O)cn3-c2ccc(O)cc2)CC1N
CC1CN(c2nc3c(cc2F)c(=O)c(C(=O)O)cn3C(C)(C)C)CC1N
CC1CN(c2nc3ccccc3o2)CCN1
CC1CN(c2noc(C(F)F)n2)CCN1c1ncc(OCc2ccncc2C#N)cn1
CC1CN(c2sc(S(C)(=O)=O)nc2S(=O)(=O)c2ccc(Cl)cc2)CC(C)O1
CC1CN2c3c(cc4c(-c5cncc(Cl)n5)noc4c3F)CC3(C(=O)NC(=O)NC3=O)C2C(C)O1
CC1CN=C(N(C)C)N1CCC1CCCC1
CC1CN=C(N(Cc2ccc(F)cc2)C(=O)Nc2ccc(Cl)cc2)S1
CC1CN=C(Nc2ccccc2)N1CCC1CCCC1
CC1CNC(=O)c2[nH]c3ccc(C(=O)Nc4cccc(C(C)(C)C)c4)cc3c21
CC1CNC(c2ccc(CC3CCN(CCCN4CCC(Cc5ccc(C6=NC(C)CN6)cc5)CC4)CC3)cc2)=N1
CC1CNCC2Cc3ccccc3C(=O)N12
CC1COC(=O)C(C(=O)CNC(CO)Cc2ccccc2)CC=CCC(CC(=O)OC(C)(C)C)C(=O)N1
CC1COC2(C)Oc3cccc(O)c3CC12
CC1COCCN1c1cc(C2(S(C)(=O)=O)CCOCC2)nc(-c2ccc(NC(=O)NC3CC3)cc2)n1
CC1COCCN1c1cc(CS(C)(=O)=O)nc(-c2ccc(NC(=S)NC3CC3)cc2)n1
CC1COCCN1c1nc(N2CCOCC2C)c2ccc(-c3ccnc(F)c3)nc2n1
CC1COc2c(N3CCN(C)CC3)c(F)cc3c(=O)c(C(=O)O)cn1c23
CC1COc2ccccc2N1C1=NC(=O)C(C)(CCCl)S1
CC1Cc2[nH]c(N)nc(=O)c2-c2cc(Cl)ccc21
CC1Cc2cc(C(=O)c3ccc4c(c3)OCCO4)ccc2N1S(C)(=O)=O
CC1Cc2cc(O)c3c(c2C(=O)O1)C(=O)C=C(C1=CC(=O)c2c(c(O)cc4c2C(=O)OC(C)C4)C1=O)C3=O
CC1Cc2cc(S(=O)(=O)C3CCN(C(N)=O)CC3)ccc2N1C(=O)C1CC1
CC1Cc2ccccc2N1C(=O)CSCC(=O)O
CC1Cc2ccccc2N1C(=S)NC(=O)c1cccc(Br)c1
CC1N(c2ccc(C#N)c(Cl)c2)CCC1(O)c1ccc(C(=O)N(C)C)nc1
CC1N=C(c2ccccc2)c2cc(NC(=O)CCCCCCC(=O)NO)ccc2N(C)C1=O
CC1NC(=O)C(C(C)C)NC(=O)C(CC(=O)O)NC(=O)C(Cc2c[nH]c3ccccc23)NC(=O)C(CC(=O)O)NC1=O
CC1NC(=O)C(Cc2c[nH]c3ccccc23)NC1=O
CC1NC(=O)C(Cc2c[nH]c3ccccc23)n2c1nc1ccccc1c2=O
CC1NC(C)(C)COC1(O)c1ccc(-c2ccccc2)cc1
CC1NCC(O)C(O)C1O
CC1NCCN(C(=O)NO)C1S(=O)(=O)c1ccc(OCc2ccccc2)cc1
CC1OC(=O)C1NC(=O)OCc1ccc(-c2ccc(F)cc2)cc1
CC1OC(=O)C2CC3CC(CNC(=O)C4CCNCC4)CCC3C(C=Cc3ccc(-c4cccc(F)c4)cn3)C12
CC1OC(=O)N(c2ccc([N+](=O)[O-])cc2)C1=O
CC1OC(C2(O)Cc3c(O)c4c(c(O)c3C(OC(=O)CBr)C2)C(=O)c2ccccc2C4=O)C(F)C(O)C1O
CC1OC(OC2CCC3(C=O)C(CCC4C3CCC3(C)C(C5=CC(=O)OC5)CCC43O)C2)CC(O)C1O
CC1OC(OC2CCC3(C=O)C4CC(O)C5(C)C(C6=CC(=O)OC6)CCC5(O)C4CCC3(O)C2)C(O)C(O)C1O
CC1OC(OC2CCC3(C=O)C4CCC5(C)C(C6=CC(=O)OC6)CCC5(O)C4CCC3(O)C2)C(O)C(O)C1O
CC1OC(OCC2OC(OC(=O)C=Cc3ccc(O)c(O)c3)C(OCCc3ccc(O)c(O)c3)C(OC3OC(C)C(O)C(O)C3O)C2O)C(O)C(O)C1O
CC1OC(c2nc3c([N+](=O)[O-])cccn3n2)=CC(O)C1O
CC1OC1C(=O)NC(=O)C(Cc1ccccc1)OCc1ccccc1
CC1OCC2(CN3CCC2C3)O1
CC1OCC2(CN3CCC2CC3)O1
CC1Oc2ccc(-c3cncnc3)cc2C2(COC(N)=N2)C12COC2
CC1SC(=C(C#N)C(=O)NCc2ccco2)N(c2ccc(F)cc2)C1=O
CC1SC(c2ccc(C(=O)OCCc3ccccc3)cc2)=NC1=O
CC1SCC(=O)N1CCCCN1CCN(c2cccc(Cl)c2)CC1
CC1SCC(C(=O)NC(Cc2c[nH]cn2)C(=O)N2CCCC2C(N)=O)NC1=O
CC1c2cccc3c2N(CC3)c2ccccc2N1CCN(C)C
CC=C(C)C(=O)C1c2cc(OC)c(OC)c(O)c2-c2c(cc3c(c2OC)OCO3)CC(C)C1O
CC=C(C)C(=O)NCCC1CN=C2N1CC(C(C)C)N2Cc1ccc(O)cc1
CC=C(C)C(=O)OC1(C)C2C3C=C(COC(C)=O)CC4(O)C(=O)C(C)=CC4C3(O)C(C)CC21COC(=O)C(C)CC
CC=C(C)C(=O)OC1C(C)=CC23C(=O)C(C4C(CC2C)C4(C)C)C2OC2(CO)C(O)C13O
CC=C(C)C(=O)OC1CC(O)C2=CC(=O)C(=C(C)C)CC2(C)C1C
CC=C(C)C(=O)OCC1c2c(c(OC(C)=O)c(C)c3c2OCO3)C=C2C3c4c(O)c(OC)c(C)c(O)c4C(=O)C(C(=O)N21)N3C
CC=C(C)C(C)=O
CC=C(C)C(O)C(=O)OC1CC(C(C)(C)O)C2(C)C3=CCC(C4COC(C=C(C)C)C4)C3(C)CC(CCC(=O)O)C2C1(C)OC(=O)C(O)C(C)C
CC=C(C)c1cc(OC)c(C)c2c1Oc1c(CO)c(O)cc(C(C)=CC(=O)O)c1C(=O)O2
CC=C(CCC(C)C1CCC2C3CC(O)C4=CC(=O)CCC4(C)C3CCC12C)C(C)C
CC=C(NC(=O)C(CC)CCCC)C(=O)O
CC=C(NC(=O)CCC(C)C)C(=O)O
CC=CC(=O)Nc1cccnc1C(=O)Nc1nccs1
CC=CC(=O)OC(=O)CNc1ccc(F)cc1Cl
CC=CC(=O)OCC1=CC(O)C2OC(C)(OC)C(C)(OC)OC2C1=O
CC=CC1=CC(C(=O)NCc2ccccc2)(C(F)(F)F)OCC1=C(C)C
CC=CC=CC(=O)NC(=CC)C(=O)O
CC=CC=CC(=O)OC1C=C2COC(=O)C2(O)CC1
CC=CC=CC(=O)c1cc(C=O)c(OC)cc1O
CC=CC=CC1=NN(c2cccc(S(=O)(=O)O)c2)C2(C1)SCC(=O)N2c1nc2ccccc2s1
CC=CC=Cc1nc2ccccc2n2ccc(OCC)c12
CC=CCC=C(C)CCC(OC(=O)c1ccc(F)cc1)C(C)=CC=C(C)C(=O)c1c(O)cc(C(C)CCC=CNC(=O)OC)oc1=O
CC=CCN1C2CCC1C(C(=O)OC)C(c1ccc(I)cc1)C2
CC=CCN=C(N)NO
CCC(=C(c1ccc(I)cc1)c1ccc(OCCN(C)C)cc1)c1ccccc1
CCC(=C(c1ccc(O)cc1)c1ccc(OCCCl)cc1)c1ccccc1
CCC(=C(c1ccccc1)c1ccccc1)c1ccc(S(C)(=O)=O)cc1
CCC(=Cc1ccc(C(=CC(=O)O)c2ccc3[nH]ncc3c2C)cc1)c1ccccc1
CCC(=NCCCN(C)C)c1c(O)n(-c2ccc(OC)cc2)c(=O)[nH]c1=O
CCC(=NNC(=S)NC12CC3CC(CC(C3)C1)C2)c1ccccn1
CCC(=O)C(=O)c1c(C(C)C)n(Cc2ccccc2)c2cc(ONCc3ccc(F)c(F)c3)ccc12
CCC(=O)C(CCCCCCc1ccc(O)cc1)C(=O)CC
CCC(=O)C1=C2N(CCC1=O)c1ccc(F)c(F)c1N2CONc1ccccc1F
CCC(=O)CCc1ccc2c3c([nH]c2c1)C1(C(=O)N2CCN(C(=O)c4ccco4)CC2)C(C(=O)CNCCCN(C)C)CC(N(C)C)C(=O)N1CC3
CCC(=O)CN1C(=O)C(NCCCN2CCN(CC)CC2)Oc2ccccc21
CCC(=O)Cc1ccc(C(=O)O)c(ONC(CC(C)C)c2ccccc2N)c1
CCC(=O)Cc1ccc2c(c1)CCN2NC(=O)C(CC)c1ccccc1
CCC(=O)N(CCCCCCNC(=NC(=O)OC(C)(C)C)NC(=O)OC(C)(C)C)C1CCN(CCc2ccccc2)CC1
CCC(=O)N(Cc1cc2ccc(C)cc2[nH]c1=O)c1ccccc1OC
CCC(=O)N(c1cccc(F)c1)C1CCCC1N(C)C
CCC(=O)N(c1ccccc1)C1(C(=O)OC)CCN(CCn2nnn(CC(N)=O)c2=O)CC1
CCC(=O)N(c1ccccc1)C1(CCSc2nnnn2C)CCN(C(=O)OC)CC1
CCC(=O)N1CC2(C)OC(C)(C1)C1C(=O)N(c3ccc(C#N)c(C(F)(F)F)c3)C(=O)C12
CCC(=O)N1CC2(CC(c3cccc(NC(=O)CC(c4ccccc4)c4ccccc4)c3)=NO2)CC1C(N)=O
CCC(=O)N1CCC2(COCc3cnc(N4CCOCC4)nc32)C1
CCC(=O)N1CCc2[nH]cnc2C12CCN(C(=O)CCS(C)(=O)=O)CC2
CCC(=O)N1CCc2cc(S(=O)(=O)NC(CC(C)C)C(=O)NCCc3cccc(C)c3)ccc21
CCC(=O)N1c2ccc(S(=O)(=O)NCCc3ccc(OC)c(OC)c3)cc2CC1C
CCC(=O)NC(CCCNC(=O)C(Cc1ccccc1)NC(Cc1ccc(O)cc1)C(=O)NC(CCCNC(C(=O)NC(CCCCN)C(N)=O)C(C)CC)C(=O)NC(=N)N)C(=O)NC(=N)N
CCC(=O)NCC1CCCc2c1c1ccccc1n2C
CCC(=O)NCCC1CCc2ccc(OC(C)C)cc21
CCC(=O)NNC(=O)CSc1nc2ccc(Cl)cc2c(=O)n1-c1ccccc1
CCC(=O)Nc1cc(S(=O)(=O)Nc2ccccc2)ccc1OC
CCC(=O)Nc1ccc(C(=O)NNC(=S)NC(=O)c2ccccc2)cc1
CCC(=O)Nc1ccc(N2CCN(C(=O)c3ccc4c(c3)OCCO4)CC2)cc1
CCC(=O)Nc1ccc(NC(=O)c2cccc3ccccc23)cc1
CCC(=O)Nc1ccc2c(c1)-c1ccccc1S2(=O)=O
CCC(=O)Nc1cccc(NC(=O)c2ccccc2Br)c1
CCC(=O)OC1(C(=O)CCl)C(C)CC2C3CCC4=CC(=O)C=CC4(C)C3(F)C(O)CC21C
CCC(=O)OC1=CC2=C3c4ccc(OC(=O)CC)cc4OCC3(OC(=O)CC)CC2=CC1=O
CCC(=O)OCC(=O)c1c(N)n(Cc2ccccc2)c(=O)n(C)c1=O
CCC(=O)ON1CCC(CCc2ccccc2Cl)(C(=O)C(C)N(C)C2CCCCC2)CC1
CCC(=O)Oc1c(OC)c(OC)c(OC(=O)CC)c2cc(C)c(C)cc12
CCC(=O)Oc1ccc(Br)c(C2Oc3nc(SC)nnc3-c3ccccc3N2C(=O)CC)c1
CCC(=O)S(=O)(=O)c1cc(Br)cc2c1N(N1CCN(C(=O)c3ccco3)CC1)CC2
CCC(=O)Sc1nnc(NCC(=O)NC2CCCC2)s1
CCC(=O)c1c(C)cc(N2CCOCC2)nc1SNCc1cccc(F)c1
CCC(=O)c1c[nH]c(C(=O)N2CCOCC2)c1
CCC(=O)c1cc(NCc2ccc(CC)cc2)cc2ncn(-c3ccc(OOC)cc3)c12
CCC(=O)c1cc(NNC(Cc2ccccc2)C(O)CNC(C)(C)c2cccc(C(F)(F)F)c2)cc(N2CCCCS2(=O)=O)c1
CCC(=O)c1cc(OC)c(Nc2ncc(Cl)c(NN3CCOCC3)n2)cc1F
CCC(=O)c1cc2c(OC)c3cccc(OC)c3c(OC)c2s1
CCC(=O)c1cc2ccc(N(CC)Nc3ccc(-n4cnnn4)c(OC)c3)cc2oc1=O
CCC(=O)c1ccc(-c2ccccc2)cc1
CCC(=O)c1ccc(C(C)CCC(=O)O)cc1
CCC(=O)c1cccc2nc(OOC(C)OC(=O)OC3CCC3)n(Cc3ccc(-c4ccccc4-c4nn[nH]n4)cc3)c12
CCC(=O)c1cccnc1OOCC(=O)NC(=O)c1ccccc1
CCC(=O)c1cnc(Nc2ccc(CCC3COC(N)=N3)cc2)nc1
CCC(=O)c1oc2nc(-c3ccc(Cl)cc3Cl)c(-c3ccc(Cl)cc3)cc2c1N
CCC(Br)(CC)C(=O)NC(N)=O
CCC(C(=O)NC(CC(=O)O)C(=O)CN1CCNCC1)n1cccc(NC(=O)c2ccc3ccccc3c2)c1=O
CCC(C(=O)NC(Cc1ccc(C(F)(F)P(=O)(O)OCOC(=O)C(C)(C)C)cc1)C(=O)NC(C)=O)N(C)CCCC1CCCCC1
CCC(C(=O)NC1CC(C)(C)NC(C)(C)C1)c1ccccc1
CCC(C(=O)NCCCC1CN=C2N1CC(C1CCCCC1)N2CCc1cccc(C)c1)c1ccccc1
CCC(C(=O)NO)C(CO)Cc1c[n+](Cc2ccc(Br)cc2)cn1C
CCC(C(=O)Nc1ccc(CCCC(=O)O)cc1)c1ccccc1
CCC(C(=O)OC[N+](CC)(CC)CC)c1ccccc1
CCC(C(N)=O)N1CC(O)CC1=O
CCC(C)(C)C(=O)NC1CCCCNC1=O
CCC(C)(C)NC(=O)OC1(C(=O)CO)C(C)CC2C3CCC4=CC(=O)C=CC4(C)C3(F)C(O)CC21C
CCC(C)(C)n1nnnc1C(c1ccc(Cl)cc1)N1CCN(C)CC1
CCC(C)C(=O)C1C(OC(=O)c2ccccc2)C2CC3(OC2(C)C)C(C)CCC(OC(C)=O)C13COC(=O)c1cccnc1
CCC(C)C(=O)NC(=O)C(NC(CC(C)C)C(O)CC(=O)NC(=O)C(C)NCCC(C)C)C(C)C
CCC(C)C(=O)NCCc1nc(C(F)(F)F)cs1
CCC(C)C(=O)Nc1nc2c(s1)-c1nc(Nc3cc(Cl)ccc3OC)sc1CCC2
CCC(C)C(=O)OC(C)CNC(=O)C(N)CC(=O)O
CCC(C)C(=O)OC1CCC=C2C=CC(C)C(COC(=O)CC(O)CC(=O)O)C21
CCC(C)C(C(=O)CCc1ccc(Cl)cc1Cl)c1cc(C(F)(F)F)ccc1N1CCN(NCCN)CC1
CCC(C)C(C(=O)NC(=O)C1(NC(=O)C(CCC(=O)O)NC(=O)C(N)C(C)C)CCCC1)N1CCCC1C(=O)NC(Cc1ccc(O)cc1)C(=O)O
CCC(C)C(C(=O)O)N1CC(CN2CCC(c3cc(Cc4ccc5c(c4)OCO5)nn3CC)CC2)C(c2cccc(F)c2)C1
CCC(C)C(C)c1cccc(ONS(=O)(=O)CCCOCn2ccc(=O)[nH]c2=O)c1
CCC(C)C(CC(S)Cc1ccccc1)C(=O)N1CCCC1C(=O)O
CCC(C)C(CNC(=O)CSCc1ccccc1[N+](=O)[O-])N(CC(=O)NCCC(SC)C(=O)O)Cc1cccc2ccccc12
CCC(C)C(N)C(=O)NC(Cc1c[nH]c2ccccc12)C(=O)NC(=O)C(Cc1c[nH]c2ccccc12)OCc1ccccc1
CCC(C)C(NC(=O)C(C)NCC(=O)NC(=O)C(Cc1ccccc1)NC(=O)C(N)CC(N)=O)C(=O)NC(CC(C)C)C(N)=O
CCC(C)C(NC(=O)C(CC(=O)O)NC(=O)C(CC(=O)O)NC(C)=O)C(=O)NC(C(=O)N1CCCC1C(=O)NC(CS)C(=O)O)C(C)C
CCC(C)C(NC(=O)C(N)C(C)O)C(=O)NC(=O)C(NC(=O)C(Cc1ccc(O)cc1)NC(CC(=O)O)C(=O)NC(Cc1ccccc1)C(=O)O)C(C)O
CCC(C)C(NC(=O)C1CCCC1C1CC=CC=C(C#N)C(O)C(C)CC(C)CC(C)CC(C)C(O)CC(=O)O1)C(=O)O
CCC(C)C(NC(=O)Oc1c(OC)cc(C2c3cc4c(cc3CC3COC(=O)C32)OCO4)cc1OC)C(N)=O
CCC(C)C(NC(=O)c1cccc(Cn2ccnc2)c1)C(=O)NNS(=O)(=O)c1c(C)cc(C)cc1C
CCC(C)C(NC(=O)n1c(=O)n(CCN2CCOCC2)c2ccccc21)C(N)=O
CCC(C)C(NC(C(=O)N(C)C(=O)CCCCCCCCCCCCCCC(=O)NC(Cc1ccc(C#N)cc1)C(=O)NC(Cc1ccccc1)C(=O)O)C(C)O)C(=O)NC(CO)C(N)=O
CCC(C)C(NC(C)=O)C(=O)O
CCC(C)C(NC(CC(C)C)C(=O)O)C(=O)NC(=O)C(Cc1ccc(O)cc1)NC(=O)N1CCCC1CCCC(NC(=O)C(CCCCCNC)[N-][N+]#N)C(=O)NC(=N)N
CCC(C)C(NC(CCc1ccccc1)C(=O)NC(=O)CCCCCCCCCCCCCCC(=O)NC(CC(=O)NC(Cc1ccccc1)C(=O)O)C(N)=O)C(=O)NC(Cc1ccccc1)C(N)=O
CCC(C)C(NC(Cc1ccc(O)cc1)C(=O)NC(=O)N1CCCC1CCCC(NCCCC(C)(N)C(=O)NC(=N)N)C(=O)NC(=N)N)C(=O)NC(CC(C)C)C(=O)O
CCC(C)C(NCC(=O)N(c1nc(Cl)nc2[nH]cnc12)C1CC1)C(=O)OCc1ccccc1
CCC(C)C(NCC(C(=O)NC(=O)c1cnccn1)C1CCCCC1)C(N)=O
CCC(C)C(NCC(O)COc1ccccc1)C(=O)N1CCCC1
CCC(C)C(NCc1nc2ccccc2[nH]1)C(=O)NC(CC1CCCCC1)C(O)C(O)C(C(=O)NC(=O)c1cccc(C)c1OCOc1ccccc1)C(C)C
CCC(C)C(OC)C(=O)NC(=O)C=Cc1ccc(C(C)C)cc1
CCC(C)C(S)C(=O)NCC(=O)C1CCC(c2ccccc2)N1C(=O)O
CCC(C)C1C(=O)N2CCCC2C(=O)NC(C(C)C)C(=O)C2CCC(N2)C(=O)NC(C(C)Cc2ccccc2)C(C)C(=O)OC(C)C(=O)N2CCCC2C(=O)OC(C(C)C)C(=O)N1C
CCC(C)C1C(C)=CCC2CC(CC3(C=CC(C)C(OC4CC(OC5CC(OC)C(NC(C)=O)C(C)O5)C(OC)C(C)O4)O3)O2)OC(=O)C2C=C(C)C(O)C3OCC(=CC=CC1C)C23O
CCC(C)C1CCC(n2cnc3c(OCO)ncnc32)O1
CCC(C)C1NC(=O)C(CO)NC(=O)CNC(=O)C(C(C)CC)NC(=O)C(CC(C)C)NC(=O)C(CC(C)C)NC(=O)C2CCCN2C(=O)C(CC(C)C)NC(=O)CNC1=O
CCC(C)C1NC(=O)C(Cc2ccc(O)cc2)NC(=O)C(CC(N)=O)NC(=O)C2CCCN2C(=O)C(CC(C)C)NC(=O)C2CCCN2C(=O)C(Cc2ccccc2)NC(=O)C2CCCN2C1=O
CCC(C)C1OC2(C=CC1C)CC1CC(CC=C(C)C(OC3CC(OC)OC(C)C3O)C(C)C=CC=C3COC4C(O)C(C)=CC(C(=O)O1)C34O)O2
CCC(C)C1OC2(CCC1C)CC1CC(CC=C(C)C(OC3CC(OC)C(OC4CC(NC(C)=O)OC(C)C4OC)C(C)O3)C(C)C=CC=C3COC4C(O)C(C)=CC(C(=O)O1)C34O)O2
CCC(C)C=CC(C)=Cc1cc2c(cn1)=C(OC)C(C)(OC(C)=O)C(=O)C=2Cl
CCC(C)CC(=O)NC(=O)C(C)NC1NC(=O)C(=O)C(C(C)CC)NC(=O)C2CCCN2C(=O)C(Cc2ccc(O)cc2)CNC(=O)C=CC(CCCNC(=N)N)NC1=O
CCC(C)CC(C)CCCCCCCCC(=O)NC1CC(O)C(O)NC(=O)C2C(O)CCN2C(=O)C(C(C)O)NC(=O)C(C(O)CO)NC(=O)C2CC(O)CN2C(=O)C(C(O)CC(N)=O)NC1=O
CCC(C)CC(CO)c1ccc(ONC(=O)C(C)c2ccccc2)cc1
CCC(C)Cc1ccccc1ONC(=O)c1ccc2cnccc2n1
CCC(C)Cn1c(C(C)(C)C)nc2cc(S(=O)(=O)c3ccnc(F)c3)ccc21
CCC(C)N(N=O)C(C)CC
CCC(C)N1C(=S)NCC1CN1CCC(CCC(C)C)CC1
CCC(C)NC(=O)C=Cc1ccc(Cl)cc1Cl
CCC(C)NC(=O)CCc1ccc(OCC(F)(F)F)c(OC)c1
CCC(C)NC(=O)C[S+]([O-])Cc1nc(-c2cccc(C)c2)oc1C
CCC(C)NC(=O)c1c(C)oc2nc(C)nc(N3CCOCC3)c12
CCC(C)NC(C)=C1C(=O)C=C(C)OC1=O
CCC(C)NCCOc1ccccc1C
CCC(C)NN1CCCn2nc(C(=O)Cc3ccc(C)cc3)cc2C1=O
CCC(C)NS(=O)(=O)Cc1ccc(C=Cc2cncc(C#N)c2Nc2ccc3[nH]ccc3c2C)cc1
CCC(C)Nc1ccc(NC(C)CC)cc1
CCC(C)OC(=O)C1=C(C)OC23OC(=N)C(C#N)C12C(=O)c1ccccc13
CCC(C)c1cc(C=CC(=O)c2ccc(Cl)cc2)cc(C=NCCCNc2ccnc3cc(Cl)ccc23)c1O
CCC(C)c1cc(C=CC(=O)c2ccco2)cc(C=NCCNc2ccnc3cc(Cl)ccc23)c1O
CCC(C)c1ccc(N2C(=O)c3ccccc3NC2c2ccc(OC)cc2)cc1
CCC(C)c1ccc(NC(=S)NCCn2cc(Br)cn2)cc1
CCC(C)n1c(O)c(C=NNC(=O)c2ccncc2)c(=O)[nH]c1=S
CCC(C)n1c2cnccc2c2cnc(Nc3ccc(N4CCNC(C)C4)nn3)nc21
CCC(C=CC(=O)N1CCCCC1)=Cc1ccc2c(c1)OCO2
CCC(C=CC(C)C1CCC2(C)C(=CCC3C2CCC2(C)C(OCCO)CCC32)C1)C(C)C
CCC(CC#N)n1ccc(C(F)(F)F)n1
CCC(CC(=O)O)n1c(=O)c2cnccc2n(Cc2nsc3cc(C)cc(C)c23)c1=O
CCC(CC)(NC(=O)c1c(C)nn2c1NC(c1ccccc1)CC2(C)C)c1ccc(OC)c(Cl)c1
CCC(CC)(c1ccc(NCC(O)C(C)(C)C)c(C)c1)c1ccc(OCC(O)CO)c(C)c1
CCC(CC)(c1ccc(NCC(O)CO)c(C)c1)c1ccc(OCC(=O)C(C)(C)C)c(C)c1
CCC(CC)(c1ccc(NCCC(C)(C)O)c(C)c1)c1ccc(NCCC(C)(C)O)c(C)c1
CCC(CC)(c1ccc(OC(=O)N(C(C)C)C(C)C)cc1)c1ccc(N(C)C(C)=O)cc1
CCC(CC)C(=O)NC(=O)C(NC(=O)CC(NC(=O)C(CC(=O)O)NC(CC(C)C)C(=O)O)C(=O)N1CCCC1)C(C)O
CCC(CC)C(NC(C)=O)C1C(C(=O)O)CC(NC(=N)N)C1O
CCC(CC)CN(Cc1ccccc1C(F)(F)F)C1CCNCC1
CCC(CC)N=C(NO)c1ccc(C)nc1Oc1cc(C)cc(C(C)C)c1
CCC(CC)NC(=O)CN1CCSCC1
CCC(CC)OC1C(NCc2ccccc2Cl)C=C(C(=O)O)CC1NC(C)=O
CCC(CC)Oc1nn2c(=N)n(CC(=O)c3cc(OC)cc(C(C)(C)C)c3)nc2cc1C
CCC(CC)c1cnc(Nc2ccc(CCC3COC(N)=N3)cc2)nc1
CCC(CC)c1nn2c(=O)cc(COc3ccc(NC(=O)c4ccc(Cl)cc4)cc3)nc2s1
CCC(CO)Nc1nc(NC(=N)N)c2ncn(C(C)C)c2n1
CCC(COC)NC(=O)N1CCC(n2ccc(C(F)(F)F)n2)CC1
CCC(COC)Oc1nc(C)nc2c1nnn2-c1ccc(C(C)C)cc1Br
CCC(COc1ccccc1F)NS(C)(=O)=O
CCC(CS(C)(=O)=O)c1ccc(OC)c(ON2C(=O)c3cccc(C)c3C2=O)c1
CCC(Cc1ccc(O)cc1)c1ccc(O)cn1
CCC(Cc1ccccc1)c1cc(O)c(C(c2cccc(NS(=O)(=O)c3cccc4cccnc34)c2)C2CC2)c(=O)o1
CCC(Cn1cc(C#N)c2ccccc21)NS(=O)(=O)c1c(N)cc(Cl)cc1Cl
CCC(F)(F)c1cccc(-c2cc(NC(=O)C3CCC(=O)NC3)nn2-c2ccccc2)c1
CCC(NC(=O)C(CNC(=O)C(NC(CC(C)C)C(=O)NC(=O)c1cnccn1)C(C)CC)C1CCCCC1)C(=O)C(=O)NC(=O)CNS(=O)(=O)c1cc(C(=O)O)ccc1Cl
CCC(NC(=O)C1CC(S(=O)(=O)CC)CN1C(C)=O)C(=O)c1nc2ccccc2o1
CCC(NC(=O)N1CC(=O)NCC(Cc2cc(Cl)ccc2OC)C1=O)C(=O)Nc1cccnc1
CCC(NC(=O)NCC(=O)NC(C)C)c1cc(F)ccc1F
CCC(NC(=O)OCc1ccccc1)C(=O)Oc1ccc([N+](=O)[O-])cc1
CCC(NC(=O)c1c(O)c(-c2ccccc2)nc2ccccc12)c1ccccc1
CCC(NC(=O)c1c([S+](C)[O-])c(-c2cc[nH]n2)nc2ccccc12)c1ccccc1
CCC(NC(=O)c1ccc2c(c1)nc(C)n2Cc1ccc(C(N)=O)cc1)c1ccccc1
CCC(NC1CCCCC1)c1nc2ccccc2c(=O)n1C
CCC(NCC(=O)NS(=O)(=O)c1cccc(Cl)c1)C(=O)C(=O)NC(CNC(C(=O)NC(=O)C(CC(C)C)NC(=O)c1cnccn1)C(C)CC)C(=O)C1CCCCC1
CCC(NNc1ccccc1C(=O)C(=O)c1ccco1)C(=O)NNC(=O)c1ccncc1
CCC(Nc1nc(NCc2ccccc2)nc2c1ncn2C(C)C)C(O)C(C)C
CCC(Nc1nnc(S(=O)(=O)N2CCCCC2)s1)C(=O)Oc1ccccc1
CCC(O)(CC)CSC(C)C1=CCC2C(=CC=C3CC(O)C(OCCO)C(O)C3)CCCC12C
CCC(O)C(O)n1c(=O)c(-c2ccccc2C)c(-c2ccncc2)c2ccccc21
CCC(O)CC1OC2OC3(C)CCC4C(C)CCC(C1C)C24OO3
CCC(Oc1ccc(C(F)(F)F)cc1-c1ccc(S(=O)(=O)CC)cc1C)C(=O)O
[truncated: 8,000 more rows]
