# Supplementary material for: t-SMILES: a fragment-based molecular representation framework for de novo ligand design
Source: Nat Commun. 2024 Jun 11;15:4993. doi: 10.1038/s41467-024-49388-6 (PMC11167009; doi:10.1038/s41467-024-49388-6)
Supplement: Supplementary file 4 — Source Data [file 41467_2024_49388_MOESM4_ESM.zip › Soure data/Source data and code for all other graphs/Metrics/Dataset/Chembl/Recon/chembl_120_[MMPA_Dy][313]_smiles_join.csv.re_smils[1].smi.rnd10000.csv]

BP(=O)(OCC1OC(O)C(O)C1[n+]1cn(C)c2c(=O)nc(N)[nH]c21)OP(=O)(O)CP(=O)(O)O
BrC1N=CCN1
BrSc1ncccc1C12CC3CC(CC(C3)C1)C2
Brc1c2nc3ccccc3nc2n2ccc3ccccc3c12
Brc1c[nH]c2ccc(C=NN3CCCCC3)cc12
Brc1cc(Br)cc(CNc2nccc(-c3ccc4c(c3)OCO4)n2)c1
Brc1ccc(-c2nc(-c3ccccc3)n(-c3ccc(Br)cc3)n2)cc1
Brc1ccc(-c2nc(CN3CCN(c4ncccn4)CC3)co2)cc1
Brc1ccc(Cn2ccc3nc(-c4cccnc4)nc-3c2)cc1
Brc1ccc(NCCN2CCN(Cc3cc4ccccc4[nH]3)CC2)cc1
Brc1ccc(Nc2ccc(C3CNCCO3)cn2)cn1
Brc1ccc2c(c1)CN1c3ccc(N4CCCCC4)cc3CN2C1Br
Brc1ccc2cc(-c3ccc(-c4cc5ccccc5[nH]4)cc3)[nH]c2c1
Brc1cccc(Nc2ncnc3cc4c(cc23)OCCSCCO4)c1
Brc1cccc(SC2CN3CCC2CC3)c1
Brc1ccccc1-c1nnc(COc2cccc3cccnc23)o1
Brc1ccccc1CN1CCC(Cc2ccccc2)CC1
Brc1ccccc1Nc1nc2ccccc2n2ccnc12
Brc1cnc2[nH]cc(I)c2n1
Brc1nc2cc(-c3ccc(CN4CCC5(CC4)CNc4ccccc45)cc3)ccc2nc1-c1ccccc1
Brc1ncnc2sc(NCc3ccccn3)cc12
C#CC(O)C=CCCCCCCCCCCCCCC=CCCCCC=CCCCCC=CCC=CCCCCCC(O)C=CC(O)C#C
C#CC1(NCc2nc(-c3ccccc3Br)co2)CCCCC1
C#CC1(O)CCC2C3CCC4=CC(=O)C(C)CC4(C)C3CCC21CO
C#CC12CC(C)C3C4CCC(=O)C=C4CCC3C1CCC2(O)CC
C#CC1C(n2cc(F)c(N)nc2=O)OC(O)C1(O)CO
C#CC1CC(c2cn(C)c(=O)nc2N)C(O)(CO)O1
C#CC=CC1OC(n2ccc(=O)[nH]c2=O)C(O)C1O
C#CCC(=O)N(CCC)COC1C(C)C(C)C(O)C=COC2(O)Oc3c(C(=O)OC)c(C)c4c(C)c(cc(C)c4c3C2=O)NC(=O)C(O)=CC=CC(C)C(O)C(OC)C1C
C#CCC(=O)OCC1C(=N)Oc2ccc(-c3cccc(N)c3)cc2C1C#N
C#CCC(NC(=O)C(C)NC)C1CCCN1C(=O)NC(=O)C(Cc1ccccc1)NC(=O)C(Cc1ccc(OCC[N-][N+]#N)cc1)C(=O)O
C#CCCOc1ccc(C2(C)SCCN(S(C)(=O)=O)C2C(=O)NO)cc1
C#CCN(Cc1ccc2[nH]c(C)nc(=O)c2c1)c1ccc(C(=O)NC(CCNC(=O)C(CO)C(=O)O)C(=O)O)cc1
C#CCN(Cc1ccc2[nH]c(C)nc(=O)c2c1)c1ccc(NC(=O)C(CCC(=O)NC(CCCC(=O)O)C(=O)O)C(=O)O)cc1
C#CCN(Cc1ccc2[nH]c(C)nc(=O)c2c1)c1ccc(NC(=O)CC)cc1
C#CCN(Cc1nc(=O)c2cc(C)c(C)cc2[nH]1)c1ccc(F)cc1NC(=O)C(CCCS(N)(=O)=O)C(=O)O
C#CCN(Cc1nc(=O)c2cc(C)ccc2[nH]1)c1ccc(S(=O)(=O)N2CCN(C)CC2)cc1
C#CCN(Cn1c(C)nc2cc(CN3CCN(CC)CC3)c(Cl)cc2c1=O)c1ccc(NC(=O)Cc2cccnc2)cc1
C#CCN(N=Cc1ccc([N-][N+]#N)cc1)C(=O)Nc1c(C)cccc1C
C#CCN1C(=O)C2(C3=C(C(=O)c4ccccc4C3=O)C3CCCN32)c2ccccc21
C#CCNC(=O)Nc1ccccn1
C#CCNC(=O)c1cc(C(=O)c2ccccc2)c2cc(C)ccn12
C#CCNC(=O)c1csc(C2OC(CO)C(O)C2O)n1
C#CCOC(=O)NCCCCC(NC(=O)OC(C)(C)C)NC(=O)C(C(=O)OC)C(C)C
C#CCOC(=O)NCCOc1ccc(CC2CCCCC2O)cc1
C#CCOC1(C)SC(=O)C=C1CCCCCC
C#CCOC1=CC(=O)C(c2cc3ncnc(NOCCCN4CCCC4)c3cc2OC)=CC1=O
C#CCOCCOCCOCCC(=O)N1CCN(c2nc(NC(CC(N)=O)c3cn(C(N)C(C)CC)nn3)nc(N3CCOCC3)n2)CC1
C#CCOCCOCCOCCC(=O)N1CCN(c2nc(NC(CCCCN)n3cc(CC(C)O)nn3)nc(N3CCN(C(=O)C(CCCCN)c4cn(CC(C)O)nn4)CC3)n2)CC1
C#CCOCCOCCOCCNc1nc(N2CCN(C(=O)C(CCC(=O)O)c3cn(C(N)CO)nn3)CC2)nc(N2CCN(C(=O)C(CCC(=O)O)n3cc(C(N)C(C)CC)nn3)CC2)n1
C#CCOCCOCCOCCNc1nc(N2CCOCC2)nc(N2CCN(C(=O)C(CCCCN)n3cc(CN)nn3)CC2)n1
C#CCOc1cccc(Cc2c(OC(F)(F)F)c3cc(-c4ccc(OC)cc4)ccc3n2C(C)=O)c1
C#CCP(=O)(OC)OC(OC(C)=O)C(F)(F)F
C#CCS(=O)(=O)NC(=NN)Nc1cc(SCC#N)c(C)cc1Cl
C#CCS(=O)(=O)Nc1ccc(C(=O)Nc2ncc(Cc3cccc(OC)c3)s2)cc1
C#CCc1c(C#N)nc(Sc2ccccc2)nc1Nc1ccccc1Cl
C#CCc1c(Nc2ccc(OC)cc2)nc(SC#N)nc1-c1ccccc1
C#CCn1c(CCCO)nc2c1c(=O)n(C=Cc1cccc(Br)c1)c(=O)n2C
C#CNC(=O)c1ccc(CCCCCC)cc1
C#Cc1cccc(C2CCCN(C(=O)CCNC(=O)Cc3ccccc3F)C2)c1
C(#Cc1c[nH]c(CN2CCN(c3ccccc3)CC2)c1)c1ccccc1
C(=C1CN2CCC1CC2)c1ccc(C2OCCO2)cc1
C(=CC1CCCCC1)c1ccccc1OCCN1CCCC1
C(=Cc1ccc2ccccc2n1)c1ccc(OCc2ccccc2Cc2nnn[nH]2)cc1
C(=Cc1ccnc2ccccc12)c1ccccc1
C(=NNC1=NCCN1)C1c2ccccc2C(C=NNC2=NCCN2)c2cc3ccccc3cc21
C1#Cc2ccccc2C#CCNCC1
C1=C(C2CC2)CCN(c2ccccc2-c2ccccc2)C1
C1=C(CCCn2ccnc2)c2cccnc2CC1
C1=C(N2CCN(c3ccccn3)CC2)CCC(c2cccs2)C1
C1=CC2C(CC3CCCCC32)NCCCNC2CC3CCCCC3C2C=C1
C1=NCCN2CCN(CCN=Cc3ccccc3OCc3cccc(n3)COc3ccccc31)CC2
C1C2CC3CC1CC(C2)C31CN1
C1CCC(CN2Cc3nnn(COCC4CC4)c3C(CC3CC3)C2)C1
C1CCCN(N=C2NCCO2)CC1
C1CCc2c(c(N3CCOCC3)nc3sc4c(N5CCOCC5)nnnc4c23)C1
C1CSCCSCCSCCSCCS1
C=C(Br)C(=O)Nc1cc(NC(=O)c2cc(NC(=O)n3cc(C(=O)Nn4cc(C)cc4C(=O)NCCC#N)cc3C)cn2C)cn1C
C=C(Br)C(=O)Nc1cccc(-c2nn3cc(-c4ccc(C)cc4)nc3s2)c1
C=C(Br)NC(=O)c1cccc(C=CC(=O)Nc2cccc(F)c2)c1
C=C(C#N)C(O)c1ccc(O)c(OC)c1
C=C(C(=O)c1ccccc1)n1ccccc1=O
C=C(C(=O)c1cccs1)c1ccccc1
C=C(C)C(=O)OC1C(C(=O)OC)=CCCC(=C)C(C=O)C2OC(=O)C(=C)C2C1O
C=C(C)C(CCC12CCC(=O)C(C)(C)C1CC=C1C2CCC2(C)C3C(CC12C)OC(=O)C3C)OO
C=C(C)C1(O)C(C)C(C(=O)OC2OC(O)C(CO)C(O)C2O)CC2(C)C1C(C)CC1(O)C2CCC2C3C(CO)CCC3(O)CCC21C
C=C(C)C1(O)CCC2(C)CCC(=O)C(C)=C2C1
C=C(C)C12CC(O)=C(C1=O)C1C=C(CCC(O)C(=O)C(C)C2C)C(=O)O1
C=C(C)C12CC3C=C(CCC(OC(C)=O)Cc4oc(cc4C)C1O2)C(=O)O3
C=C(C)C12CCC(C)C(C)(C)C1CCC1(C)C2CCC2C3C(OC(=O)CC(C)(C)C(=O)O)CCC3(C)CCC21C(=O)NCCCCCCCCNC(=O)CC#N
C=C(C)C12CCC(C)C1C1CCC3C4(C)CC(C)C(C)(C)C4CCC3(O)C1(C(=O)O)CC2
C=C(C)C12CCC(C)C1C1CCC3C4(C)CCC(C)C(C)(COC(=O)CN)C4CCC3(C(=O)OCN)C1(C)CC2
C=C(C)C12CCC(C)C1CC(C)C1(OC(C)=O)C2CCC2C3(C)CCC(C)C(C)(O)C3CCC21C
C=C(C)C12CCC(OC(C)=O)C1C1CCC3C4(C)C=C(C)C(=O)C(C)(C)C4CCC3(OC)C1(C)CC2
C=C(C)C12CCC3(C)CCC(C)C3C1CCC1C3(C)CCC(C(=O)OCC(CO)CO)C(C)(O)C3CCC12C
C=C(C)C12OC3C4C=C(COC(=O)Cc5ccc(OC)cc5OCCN)CC5(O)C(=O)C(Cc6ccccc6)=CC5C4(O1)C(C)CC3(C)O2
C=C(C)C1C=C(C)CCC1c1c(C(=O)O)cc(CCCCC)c(O)c1O
C=C(C)C1CC2(C)C(C1OC(=O)CC)C(C(=O)OC)C13COC(C(=O)OC)(C2C(=O)Oc2ccccc2)C1C(C(=O)Oc1ccccc1)C=CC3C
C=C(C)C1CCC2(C)C(CCC3(C(=O)NCc4ccccc4OC)C2CCC2C4C(C)CCC4(C)CCC23C)C1(C)C(=O)OCC(C)(C)C(=O)O
C=C(C)C1Cc2cc(OC)c(C(C)=O)cc2O1
C=C(C)C=CC(=C)NS(=O)(=O)C(C(=Cc1ccco1)[N+](=O)[O-])c1ccc(OC)cc1
C=C(C)CC(=O)NNC(=S)NCCn1c2cc(Cl)ccc2c2ccc(Cl)cc21
C=C(C)CCC1(C)CCC=C2C1CCC(CC(O)c1ccoc1)C2(C)C
C=C(C)COc1ccccc1CC1CCCN(NC(=O)CCCO)C1
C=C(C)Cc1ccc2c(c1)c(=O)n(NC(=S)NCc1ccccc1F)n2C
C=C(C)c1cc2oc1CC(C(=C)C)C(C(=O)OCCCCCCCCCCCCCCC)C(OC(C)=O)C1=CC(OC1=O)C2O
C=C(C=O)C1CCC2(C)C(CCC3(CO)C2CCC2C4C(C)CCC4(O)CCC23C)C1(C)C
C=C(CC(O)C(CC1CCCCC1)C(=O)NC(Cc1c[nH]cn1)NC(=O)C(Cc1ccccc1)OC(=O)NC(C)(C)C)C(=O)NCC(C)C
C=C(CCC(C)C1CCC2(C)C3CCC4C(C)(C)C(=O)CCC45CC35CCC12C)C(C)C
C=C(CCC(C)C1CCC2(O)C(=CCC3C2CCC2(O)C(C)CC(CO)C32)C1)C(C)C
C=C(CCC(C)C1CCC2C3=C(C(=O)CC21C)C1(C)CCC(=O)C(C)C1CC3)C(C)C(=O)OC
C=C(CCO)C(=O)OCC1OC(OCC=CC2Oc3c(OC)cc(COC(C)=O)cc3C2c2cc(OC)c(OC)c(OC)c2)C(O)C(O)C1O
C=C(CN)c1ccoc1
C=C(NN=C(N)N)C(=O)O
C=C(O)NC(=O)C12C(=O)OC(CC(OC(=O)N3CCN(C)CC3)C=CC(O)=CCC(C)C=CC(C)=CC1C)C(C)C2=O
C=C(OC(=O)CCCn1cncn1)C1CCC(C)C2CC(=O)C(C)=C2C1
C=C(OCC)n1cnc2c(C=Cc3ccccc3)nc(Cc3ccccc3)nc21
C=C(c1cc(OC)c2c(c1)OCO2)c1cc(OC)ccc1O
C=C(c1ccc(F)cc1)C12CCC3(CC1CCC1C2CCC2(C(C)CCC(=O)OC)C(C)CCC12)OCC(C)OO3
C=C1C(=CC23CCCC(=CC)C2CCC3C(C)CC2C(=C)C(=O)OC2CC(C)C)CC(CCCO)C(O)C1O
C=C1C(=CC23CCCC(=CC)C2CCC3C(C)CCC(O)C2(C)CO2)CC(O)CC1O
C=C1C(=CC2CCC3C(=CCCCCCCC(C)(C)O)CCC(C(C)CCO)C23C)CC(O)CC1O
C=C1C(=CO)CC(CCn2ccnc2)C(C23CCCC(=CC(C)CCCC(C)(C)O)C2CCC3C)C1O
C=C1C(=CO)CC(O)CC1C1CCC2C(=CC)CCCC21C(C)CSCC(C)(C)O
C=C1C(=CO)CC(O)CC1C1CCC2C(=CC)CCCC21C(C)CSCC(C)(C)O
C=C1C(=CO)CC(O)CC1C=C1CCCC2(C(C)C=CC(O)C3CC3)C(C)CCC12
C=C1C(=O)OC2C1CCC(COC(=O)OCCC13CCC=C(COC(=O)OCCCC)CCC4C(=C)C(=O)OC4C1O3)=CCCC1(C)OC21
C=C1C(=O)OC2C3OC(CC(=O)OC)(CCC(C(=O)OC(C)=CCC(=O)OC)C3C)CC(O)C12
C=C1C(=O)OC2C=C(CO)C(C)CC=C(C(=O)OC=C(CO)CO)CC(C)C12
C=C1C(=O)OC2CC1(C)C1C(=O)C3(O)OC14C(O)(CCC1C3CC=C3CC=CC(=O)C31C)C(=O)OC24C
C=C1C(=O)Oc2ccc3ccc(O)cc3c2C1CCCC
C=C1C(=O)c2cc(-c3ccc(Br)cc3)ccc2OC1Br
C=C1C(=O)c2ccccc2OC1c1ccc(Cl)cc1Cl
C=C1C(C)C(OC(=O)C(C)C)C(=O)C(C)(OC(C)=O)C=CC(C)C(=O)C2(OC(C)=O)CC(C)(C(=O)OC)C(OC(C)=O)C2C1O
C=C1C(C)CC(OC(C)=O)C2(O)C1CC1CC(C)C(O)=C(C(C)C2C(=O)OC)C1C(=O)OC
C=C1C(C)CCC2(C)C(OC(C)=O)C(C(=O)OC=Cc3ccccc3)C34C(O)C(=O)CC(C(OC(C)=O)C123)C4(C)C
C=C1C(C)CCCC1(C)CCC(=CC)CC1=C(O)C(=O)C=C(NC(C(=O)O)C(C)C)C1=O
C=C1C(COC2OC(O)C(CO)C(O)C2O)CC2C(O)=COC(OC(=O)CC(C)C)C12C
C=C1C(O)C(CO)C(O)C1n1cnc2c(N)ncnc21
C=C1C(O)CC(=CC=CCC(C)(C)CC(C)CCCC(C)(C)O)CC1O
C=C1C2=C(C(=O)N1OC)C(O)C(C)(O)C(CCCCC)O2
C=C1C2C(CO)CC3C4(C(=O)OC)CCCC(C)(O)C4CC(O)C3(C1C)C2O
C=C1C2CC(=O)C3C4(O)CCCC(C)(C)C4CCC3(C2)C1C
C=C1C2CC(OC(C)=O)C3C(C2)(C1C)C(C)C(=O)C1C(C)(C(=O)OC)C(O)CC(OC(C)=O)C13C(=O)OC
C=C1C2CC3C4N5CC6(C)CCCC47C6C5CC3(C1OC(=O)C=Cc1cccc(C(F)(F)F)c1)C7C2OC(=O)C=Cc1cccc(C(F)(F)F)c1
C=C1C2CCC3C(O)C2(CC(C)C2(O)C1C(O)C(O)C2(C)C)CC3(O)OC
C=C1CC(Cc2ccccc2)NC1=O
C=C1CC1CSC(=O)CCNC(=O)CCC(=O)NC(O)C(C)(C)COP(=O)(O)OP(=O)(O)OCC1C(c2ncnc3c2ncn3N)OC(OP(=O)(O)O)C1O
C=C1CC2(NC(=O)c3ccc(C(C)=O)cc3)C=CC(=O)C1C2
C=C1CC23CCC4C(C)(NC(=O)Nc5ccc(F)cc5)CCCC4(C)C2CCC1C3
C=C1CC23OC2(c2ccccc21)C1CC(C)C3(C)C1(C)C(=O)OC(O)C(NC(=O)OCC)c1cccnc1
C=C1CCC(C)C(C)(CCC(=CC)COc2ccc3ccc(=O)oc3c2)C1O
C=C1CCC2C(=CC=CC(C)(C)O)C(=O)OCC2C(=C)CCC1O
C=C1CCC2C(C)(C(=O)O)CCCC2(CCc2ccc(OC(C)=O)c3ccc(OC(C)=O)cc23)C1C
C=C1CCC2C(C)(C)CCCC2(C)C1CC(O)C1=CC(=O)OC1O
C=C1CCC2C(C)(CCC3C(C)(C=CC4OC(=O)C=C4O)CCCC32C)C1C
C=C1CCC2C(C1)c1c(O)cc(C)cc1OC2(C)CCCCC
C=C1CCC2C(CCC3=CCOC3=O)(OC(C)=O)CCCC2(C)C1C
C=C1CCC2CCC3=C(C(=O)C(C(O)=CC(C)C1)C3O)C2(C)C
C=C1CCCC2C1(C)CCC(C)C2(C)CC1=C(OCC)C(=O)C=C(O)C1=O
C=C1CCCC2C1(C)CCC(CCC(C)=O)C2(C)C
C=C1CCCC2Nc3c(Cl)cc(CCNS(=O)(=O)c4ccc(Cl)cc4)cc3C12F
C=C1CCN(C(Cc2ccccc2)NC(=O)Cc2cc(Cl)ccc2Cl)S(=O)(=O)c2ccccc21
C=C1CCOC2(C(O)C(C)(O)CO)NC(=O)C1(NC)NC2=O
C=C1COC2C(C)C(O)=CCC12
C=C1N2CCC(CC2)C1(O)c1ccccc1C
C=C1OC(=O)C2(C(C)C=CC(O)C2O)C1O
C=C1OC=NC12CCC1C3CCC4=CC(=O)CCC4=C3C(c3ccc(C(C)=O)cc3)CC12C
C=CC(=C)CCC1(C)C(OC(C)=O)CCC23C(C(=O)OC)OC(C)C2CC(OC(C)=O)CC13
C=CC(=C)CCC1C(C(=O)OC)C(C)(O)C2CC(C)C=C3C(OC(C)=O)OC(OC(C)=O)C32C1OC(=O)CCC
C=CC(=CC)CC1C=C2C(C)OC(C(=O)OC)C23C(OC(C)=O)C(C)C(OC(=O)CCC)C(O)(OC(=O)C=Cc2ccc(O)cc2)C3C1
C=CC(=CC)CC1OC(C)C23C(=O)CC(C(=O)OC)C(C)(OC(C)=O)C2CC(C(=O)OC)CC13
C=CC(=O)Nc1cccc(-c2cnc(Nc3cc(OC)ccc3N3CCC(N4CCN(C)CC4)CC3)nc2OCl)c1
C=CC(=O)OCCC#N
C=CC(C)(C)C(C#N)C(=O)NC(C)c1ccc(F)cc1Cl
C=CC(C)(C)C1NC(=O)C2CC3(C(C)C)c4ccccc4NC3N2C1=O
C=CC(C)(C)c1ccc2[nH]c(C3NC(=O)C(=CC)NC3=O)c(CC3(C)OC(C)C(C)(C)O3)c2c1
C=CC(C)(CCC(C)=CC)C(=O)Oc1ccccc1N
C=CC(C)(O)CCC1C(=C)CC(C)C2C(C)(O)CCCC12C
C=CC(N)CCC(=O)N1CCCC1=O
C=CC(OC(C)=O)c1cc(OC(C)=O)ccc1OC
C=CC(c1cc(O)ccc1OC)c1cc(O)c2c(=O)cc(OC)oc2c1-c1ccccc1
C=CC1(C(=C)C)C(CCC(=O)O)CC=C2CC(C)(C)CCC21
C=CC1(C(=O)NN2CC(c3ccc(OC)cc3)N(C(=O)C(NC(=O)OC3CCCC3)C(C)(C)C)C2)CC1S(=O)(=O)NC(=O)C1CC1
C=CC1(C(=O)NS(=O)(=O)C2CC2)CC1NC(=O)C(=O)N1CN(C(OC(=O)NC2CCCC2)C(C)(C)C)CC1c1ccc(C(C)C)cc1
C=CC1(C(=O)O)CC1C(=O)NC(=O)N1CC(Oc2cc(Nc3nc(C(C)C)cs3)nc3cc(OC)ccc23)CC1C(NC(=O)OC1CCCC1)C(C)(C)C
C=CC1(C)CCC(C(C)C)C(=O)C1=C(C)C
C=CC1(C)CCCC23C(=O)OC(O)(C(=O)C4=CC(C)(O)CCC42C)C13
C=CC1(NC(=O)C2CC3CN2C(=O)C(C(C)(C)C)NC(=O)OCCCCCc2cc(Br)c4ccnc(c4c2)O3)CC1S(=O)(=O)NC(=O)C1CC1
C=CC12CCC3C(C)(C)CCCC3(CO)C1CCC(C)(C(=O)OCC)C2
C=CC1=C(C)c2cc3[nH]c(cc4nc(c5c6[nH]c(cc1n2)c(C)c6C(=O)OC5=O)C(C)C4CCC(=O)O)c(C)c3CC
C=CC1C(OC2C(O)C(O)OC(O)C2CO)OC=C(Cc2ccc3[nH]c4c(c3c2)CCNC4F)C1C(=O)OC
C=CC1CC1(C(=O)NC1CC(C(NC(=O)OC2CCCC2)C(C)(C)C)CN1C(=O)n1cc(-c2cc(Br)cc(Br)c2)nn1)S(=O)(=O)NC(=O)C1(C)CC1
C=CC1CC1(C(=O)O)C(=O)NC1CC(Oc2cc(OC)nc3cc(-c4ccccc4)ccc23)N(C(=O)C(OC(=O)NC2CCCC2)C(C)(C)C)C1
C=CC1CC2CCN1CC2c1c(CCO)[nH]c2ccccc12
C=CC1CCC(C)(O)C2C(C(=O)OC(C)N3CCN(C)CC3)C(C)C3(C)OC(C)(O)CC(=O)C3(O)C12C
C=CC1CCC23CCC(=O)C2C1(C(=O)OCSc1ccnc(CO)c1)C(C)CC(C)(C)C(C)C3O
C=CC1CCCN(C(=O)c2nn(N)c3ncnc(-c4cccc(C(=O)Nc5ccc(OC)cc5)c4)c23)C1
C=CC1CNCCC1CCC(=O)c1ccnc2ccccc12
C=CC1c2c(C)c(C)cc(C)c2NC(C)(c2cccc3cc[nH]c23)C1O
C=CC=CC(C)C(OC(N)=O)C(C)C(O)C(C)CC(=CC)C(C)C(O)C(C)C=CCCc1cc(O)cc(O)c1
C=CC=CC(C)C1OC(=O)C=CC=CC(O)C(O)CC(C)C=CC(C)C(C)C(O)CC(C)CCC(C)C1O
C=CC=NN(CCCC)C(N)=N[N+](=O)[O-]
C=CCC(=O)N1CCN(c2ccc3c(c2)OCO3)CC1
C=CCC(=O)NC=C(C#N)c1cc(Br)ccc1O
C=CCC(=O)OC=CC(CC(N)=O)C(=O)NC(C)C(=O)NC(C)NC(=O)OCc1ccccc1
C=CCC(NC(=O)CNS(=O)(=O)N1CCOCC1)C(=O)NC(CCCCCC1CCCCC1)C(O)C(O)CC(C)C
C=CCC(NCc1ccccc1)c1cn(C(=O)OCC)c2ccccc12
C=CCC(O)C(C(=O)NC)C1CC(C(=O)O)NC1C=CC
C=CCC1(c2ccccc2)CCN(C#N)CC1
C=CCC1C(CC)C(=NOc2ccccc2)CC(c2ccccc2)N1Cc1ccccc1
C=CCC1C=CC2C3Cc4ccc(C)c5c4C2(CC[N+]3(O)O)C1O5
C=CCC1CC(=O)c2cc(-c3ccc(O)cc3)cc(O)c2O1
C=CCC1CCCC(=O)N2CCCC12
C=CCCC(NC(=O)OC(C)(C)C)C(O)OC(=O)C12C(=O)C(C)C3=C(O)C(O)CC(C(=O)OCC)(C(OC(C)=O)C1C1(C)COC1CC2OC(=O)c1cccc(OC)c1)C3(C)C
C=CCCCCC1Oc2ccccc2N(CCOc2ccccc2CC(=O)O)C1=O
C=CCCCCCCCC(C)=C(C(=O)O)C(=O)O
C=CCCCOC1C(COC2C(O)OC(COC3OC(O)C(COC4OC(CO)C(O)C4O)C3O)C2O)OC(O)C1O
C=CCN(C(=O)OCc1ccc([N+](=O)[O-])cc1)C1CCN(CCC(C)(CCS(=O)(=O)c2ccccc2)c2ccccc2)CC1
C=CCN(CCCl)C(=O)N(N=O)C1C(CO)OC(O)C(COCC2C(O)C(O)OC(O)C2CO)C1O
C=CCN(Cc1ccc([N+](=O)[O-])cc1)C(=O)OC1CCN(CCC(CC(C)S(=O)(=O)c2ccccc2)c2ccccc2)CC1
C=CCN1C(=O)NC(=O)C(=CNc2c(C)c(=O)n(C)n2-c2ccccc2)C1=O
C=CCN1C(=O)SC(=Cn2cc(-c3ccccc3)c(-c3ccccc3)n2)C1=O
C=CCN1CC2CCC(Cc3ccc(OC)cc3OC)C1CN2O
C=CCN1CC2N(C(=O)CN(Cc3ccccc3)N2C(=O)NCc2cccc3c(C(=O)Nc4ccc(C5CCN(N6CCN(C)CC6)CC5)cn4)cn(C)c23)C(Cc2ccc(O)cc2)C1=O
C=CCN1NC2(CCCCC2c2ccccc2)NC1=O
C=CCNC(=O)C(C)(C(=O)N(c1cccnc1)C(C)c1ccccc1)C(C)C
C=CCNC(=O)CC(=O)Oc1c2c(nc3ccccc13)CCC2
C=CCNC(=O)NC(=O)COC(=O)C=Cc1cccc([N+](=O)[O-])c1
C=CCNC(=O)Oc1[nH]c2ccccc2c1C(=O)OC
C=CCNC(=O)c1sccc1N
C=CCNC(=S)NNC(=O)c1ccc2c(c1)OCO2
C=CCNc1ccccc1NC(=O)CCCC
C=CCNc1nc(C(=O)c2ccc3ccccc3c2)c(N)s1
C=CCNc1nc(N2CCC(NCC3c4ccccc4COc4ccccc43)CC2)nc2c1ncn2CC=C
C=CCOC(=O)C1=C(C(=O)OCC)NC(c2ccsc2C)=C(C)C1C
C=CCOC(=O)C1=C(C)NC(c2c(-c3cc(OC)ccc3OC)nc3sccn23)=C(C)C1OC(=O)CC=C
C=CCOC(=O)N1CCc2c(c(=O)oc3c(OCOC)c(C=O)ccc23)C1
C=CCOC(=O)NC(CC(=O)O)C(=O)COc1cc2ccccc2cc1-c1ncc[nH]1
C=CCOC(=O)NC(CC(=O)O)C(=O)COc1ccccc1C(N)=O
C=CCOC1C(OC2CC3C4CC=C5CC(C)CCC5(O)C4CCC3(O)C2(C)C(C)C(=O)OCCCCCCCCCCCC)COC(O)C1OC(=O)c1ccc(OC)cc1
C=CCOc1ccc(C2NC(=O)c3ccccc3O2)cc1
C=CCOc1ccc(C2NC(=S)NC3=C2CCc2ccccc23)cc1
C=CCS(=O)(=O)Nc1ccc(C(=O)NC(C)Oc2ccc([N+](=O)[O-])cc2)cc1
C=CCSc1nc2sc(C)c(CC(=O)Nc3ccc(NC(C)=O)cc3)c2c(=O)n1C
C=CCSc1nnc(NCC(=O)N2CCCCC2)c2ccccc12
C=CCc1c(C)cc(C)n1-c1csc(NC(=O)c2sc3ncnc(N4CCC(C)CC4)c3c2C)n1
C=CCc1c(N)sc(=S)n1C(=O)NCc1ccco1
C=CCc1c(OC)cc(OC)c2c1OCO2
C=CCc1cc(O)cc(C=NNC(=O)CN2CCN(Cc3ccc(S(N)(=O)=O)cc3)CC2)c1F
C=CCc1cc2c(cc1-n1nnc3c(cnn3CCC)c1=O)OCC(=O)N2F
C=CCc1cc2c(cc1F)c(=O)c(C(=O)O)cn2N1CCNCC1
C=CCc1ccc(OCCC)c(OCCCC)c1
C=CCc1ccc(OCCCOc2cccc3ccc(C)nc23)cc1OC
C=CCc1ccc(Oc2cc(O)c(C=CC=O)c(O)c2)cc1
C=CCc1ccc2c3c1OC1C(=NN=C4CCC5(O)C6Cc7ccc(O)c8c7C5(CCN6CC=C)C4O8)CCC4(O)C(C2)N(O)CCC314
C=CCc1cccc(C(=O)NN=CCN2CCN(Cc3ccc(OC)cc3OC)CC2)c1O
C=CCc1n[nH]c(=S)n1C1CC1
C=CCc1n[nH]c(=S)n1CCC1CCCCC1
C=CCc1nc(NNCc2ccc(C(=O)Nc3ccc(F)cc3)cc2)nc2ccccc12
C=CCn1c(-c2cccnc2Cl)nc2ccccc21
C=CCn1c(=O)c2c(nc3n2CCCN3C)n(CCc2ccc(OC)cc2OC)c1=O
C=CCn1c(=O)n(C2CCCCC2)c(=O)c2cccnc21
C=CCn1c(=S)n(C2OC(C)C3OC(C)(CC(=O)OC)OC32)c2c(=O)nc(N)[nH]c21
C=CCn1c(CNc2ccc(C)cc2)nnc1SCC(=O)NN=Cc1ccc(O)cc1
C=CCn1c(Cc2csc(N)n2)nnc1SCc1ccc(OC(C)=O)cc1
C=CCn1c(N)c(C(=O)NC2CCCCC2)sc1=S
C=CCn1c(SC)nc2sc(C)c(CC(=O)Nc3ccccc3C)c2c1=O
C=CCn1c(SCC(=NO)c2ccccc2)nnc1-c1ccc(OC)cc1
C=CCn1c(SCN(C(=O)CC)C2CCS(=O)(=O)C2)nc2sc3c(c2c1=O)CCC3
C=CCn1ccc(=O)c(O)c1C
C=CCn1nc(N(c2c(C)cc(C)cc2C)C(C2CC2)C2CC2)nc1CCC
C=CCn1ncn(-c2ccc(N3CCN(c4ccc(OCC5COC(Cn6cncn6)(c6ccc(Cl)c(Cl)c6)O5)cc4)CC3)cc2)c1=O
C=CNC(=O)c1ccc2ncnc(Nc3cccc(C)c3F)c2c1
C=CNC(=O)c1cccc(CNc2ncc(-c3ccc(N4CCN(C)CC4)cc3)c(NCl)n2)c1
C=CNC(=O)c1cccc(Nc2nc(NC(F)(F)F)ncc2-c2ccc(OC)cc2C(=O)N2CCN(C)CC2)c1
C=Cc1cc(C(N)=O)ccc1-c1nn(C(C)C)c2nccc(-c3cn(-n4cc(C)cn4)cn3)c12
C=Cc1cc(C(N)=O)ccc1-c1nn(C(C)C)c2nccc(-c3cn(-n4cc(C)cn4)cn3)c12
C=Cc1cc2c(cc1O)CCC1C2CCC2(C)C(O)CCC12
C=Cc1ccc(Cc2c(C)c(C(=O)O)n(C)c2CNCCc2cc(OC)ccc2OC)cc1
C=Cc1cnc(N(NC(C)=O)C(F)(F)F)c(Cl)c1
C=Cn1cc(C)c(CNCC2OC(O)C(O)C2n2ccc(N)nc2=O)n1
C=S(=O)(Cc1ccc(C(F)(F)Cl)nc1)NC#N
C=S(N)(=O)c1ccc(-c2cnc(NBr)nc2SC(CC)C(C)(C)O)cc1
C=c1[nH]c(=Cc2ccc(C(C)=NN=C3NC(=O)CS3)cc2)c(=O)n1-c1ccccc1O
C=c1[nH]c2ccccc2c1=C(O)C(=O)N1CCCCCC1
C=c1c(C#N)c(C)[nH]c2c(N)c(Cc3cccc4ccccc34)c(=CC#N)c1=2
CC#CC1(C)C(O)CC2C3CCc4cc(O)ccc4C3CCC21O
CC#CC12CC(C)C3=C4CCC(=O)C=C4CCC3C1CCC2(O)c1cc(F)c(F)c(OC)c1
CC#CC1C(CO)OC(O)C1(O)n1ccc(=O)[nH]c1=O
CC#CC1C(CO)c2ccccc2CN1C(=O)OCc1ccccc1
CC#CCNC(=O)OCc1cc(-c2sc(-c3cccnc3)nc2N2CCCCC2)n[nH]1
CC#CCONC(=O)c1cnc(-c2cccc(CNc3cccnc3N)c2)cn1
CC#CCOc1ccc([S+]([O-])C(CCCCCC)C(=O)NO)cc1
CC#CC[N+](C)(C)CCCCCCCCCC
CC#CCn1c(=O)c2c(nc(N3CCNCC3)n2Cc2nc(C)c3ccccc3n2)n(C)c1=O
CC#Cc1c(C(=O)c2cccc3ccccc23)[nH]c(SC)nc1=O
CC#Cc1cncc(-c2ccc(C3(C4CC4)N=C(C)C(N)=N3)cc2O)c1
CC#Cn1cc(C2CC(OP(=O)(O)OP(=O)(O)OP(=O)(O)O)C(O)O2)c(=O)[nH]c1=O
CC(=C1C=Nc2ccccc21)c1ccc(N(C)C)cc1
CC(=C1SC(=S)N(CC(=O)O)C1=O)c1ccc(-c2ccccc2)cc1
CC(=CC(=O)O)C(=O)c1ccc(C)cc1
CC(=CC(=O)O)CCC(C)C12CC(=O)C3=C(C(CO)CC4C(C)(C)C(=O)CCC34C)C1(O)CCC2C
CC(=CC=CC(=O)NO)C(C)C(=O)c1ccc(N(C)C)cc1
CC(=CCC(=O)Oc1c(C)c(C)c(OCC(=O)O)c2c1OC(C)(C)CC2)CCCC(C)CCCC(C)CCCC(C)C
CC(=CCCC(C)C1CC(C)C2(C)C3=CCC4C(C)(C)C(=O)CCC4(O)C3=CCC12C)C(=O)O
CC(=CCCC(O)C(C)(C)O)COc1ccc2ccc(=O)oc2c1
CC(=CCCCC(C)(C)O)Cc1c(O)c2c(c3cc(-c4cc(O)cc(O)c4)oc13)C=CC(C)(C)O2
CC(=CCN(C(=O)CCC1CCCN1C)c1ccc2c(c1)OCO2)c1cc(F)ccc1F
CC(=CNC(=O)CCC(C)C)C(=O)O
CC(=Cc1cc(O)cc(O)c1)c1ccc(N(C)C)cc1
CC(=Cc1ccc(C(=O)O)cc1)c1ccc2c(c1)C(C)(C)CCS2
CC(=Cc1ccccc1)C1Cc2cc(C(=O)O)c(I)c(I)c2CN1C(=O)OCC(=O)OCc1ccccc1
CC(=N)NCCS(=O)(=O)CCC(N)C(=O)O
CC(=N)NCCSCCC(N)C(=O)O
CC(=NC#N)N(C)C1=CC(C)([N+](=O)[O-])Oc2ccc(C)cc21
CC(=NN1CCN(c2cccs2)CC1)c1ccccc1
CC(=NNC(=N)N)c1cc(NC(=O)CCCCCCCCNC(=O)c2cc(C(C)=NNC(=N)N)cc(C(C)=NNC(=N)N)c2)cc(C(C)=NNC(=N)N)c1
CC(=NNC(=N)N)c1ccc(Oc2ccc(C(C)=NNC(=N)N)cc2)cc1
CC(=NNC(=N)N)c1cccc(NC(=S)Nc2cccc(C(C)=NNC(=N)N)c2)c1
CC(=NNC(=O)C(=O)NN=C(C)c1cccc(O)c1)c1cccc(O)c1
CC(=NNC(=O)C=Cc1ccccc1)c1cc(C)nc2ccccc12
CC(=NNC(=O)N=c1[nH]c2ccc(C)cc2s1)c1ccc(O)cc1
CC(=NNC(=O)Nc1c(C)cccc1C)c1ccccc1
CC(=NNC(=O)Nc1cccc(O)c1)c1ccccc1
CC(=NNC(=O)c1ccc(Br)s1)c1cccnc1
CC(=NNC(=O)c1ccc(NC(=O)c2ccc(Br)o2)cc1)c1ccco1
CC(=NNC(=O)c1ccc([N+](=O)[O-])cc1)c1cc2ccccc2oc1=O
CC(=NNC(=S)N(C)C)c1ncc[nH]1
CC(=NNC(=S)Nc1ccc(C)cc1)c1ccccn1
CC(=NNC(N)=O)C1(C)CCCCC1
CC(=NNC(N)=O)c1ccc(Sc2ccc(Br)cc2)cc1
CC(=NNc1ccccc1)C(C)=NNc1ccccc1
CC(=NNc1nc2ccccc2nc1Cc1ccccc1)c1ccc([N+](=O)[O-])cc1
CC(=NO)N1CCCC1c1cccnc1Oc1ccccc1Cl
CC(=NO)c1ccc(-c2ccc(O)cc2F)cc1O
CC(=NOC(=O)c1ccccc1[N+](=O)[O-])N1N=C(c2ccc(C(F)(F)F)cc2)CC1c1ccc(Cl)c(Cl)c1
CC(=NOCC(=O)OCCNC1CCCCC1)c1ccc(Cl)cc1
CC(=NOc1ccccc1Oc1ncnc(Oc2ccccc2Cl)c1F)C1=NOCCO1
CC(=NOc1csc(N)n1)C(=O)NC1C(=O)N2C(Cc3csc(N(C)C)[n+]3C)=C(C(=O)[O-])CSC12
CC(=Nc1c(O)[nH]c(=O)[nH]c1=O)c1ccc(O)cc1
CC(=Nc1ccc(C)cc1)n1c(=S)nc(-c2ccc(C)cc2)n(C)c1=S
CC(=Nc1cccc(C(F)(F)F)c1)n1nc(C(=O)Oc2ccccc2)cc1C
CC(=O)C(=O)N1CCN(C(=O)c2c[nH]c3cccnc23)CC1c1ccccc1
CC(=O)C(CN1CCCCC1)=NO
CC(=O)C(O)(Cc1ccccc1)Cc1ccccc1
CC(=O)C1(C)C2CC3(CC(C)=C2C)C(C)CCC31
CC(=O)C1(C)CCCC2(O)C1CCC1(C)C3Cc4cc(C)ccc4OC3(C)CCC12
CC(=O)C12C(=O)C=CCC1CCC1c3ccc(C)cc3CCC12
CC(=O)C12CCC(O)CC1CCC1C3CCC(C)C3(C)CC(=O)C12
CC(=O)C1=C(C)N(c2ccc(Cl)cc2)C(C(C)=O)=C(C)C1c1cn(-c2ccccc2)nc1-c1ccccc1
CC(=O)C1=C(O)C(=O)OC(=O)C1=C(C)Nc1cccc(Cl)c1Cl
CC(=O)C1=C(c2ccncc2)C(C#N)C(C)C(=N)O1
CC(=O)C1C(c2cccc([N+](=O)[O-])c2)C2C(O)=NN=C2CC1(C)C
CC(=O)C1NC(=O)N2CCC3C(c4ccccc4)C1(c1ccccc1)C32
CC(=O)C1OC2CC3C4CCC5=CC(=O)CCC5(C)C4CCC3(C)C2(c2ccco2)O1
CC(=O)C=C(O)C=Cc1cc(O)ccc1OC1C(O)OC(CO)C(O)C1O
CC(=O)C=C(c1c(Cl)ccc(Cl)c1OCC(=O)O)S(=O)(=O)c1ccccc1
CC(=O)CC(=O)N1CCOC1=O
CC(=O)CC(O)CC(=O)C1CCCCc2ccccc2C(C)OC1=O
CC(=O)CC1CCC2C(C)C(C)OC3OC4(C)CCC1C32OO4
CC(=O)CCC(=O)O
CC(=O)CCC(C(N)=O)C(=O)NC(CO)NC(=O)CS
CC(=O)CCc1ccc2c(c1C)C(=O)c1ccccc1C2=O
CC(=O)CNC(=O)C1(C)CC(=O)C2=C(C1)N(c1ccc(S(N)(=O)=O)cc1)C(C#N)=C(C)C2c1ccc(F)cc1
CC(=O)CSc1nnc(-c2ccccc2)n1-c1ccco1
CC(=O)CSc1nnc(NC(=O)CCc2ccccc2)s1
CC(=O)N(C(CC(=O)O)C(=O)NC(Cc1ccccc1)C(N)=O)C(CCCCNC(=O)Nc1ccccc1C)C(=O)NC(Cc1c[nH]c2ccccc12)N(C)C(=O)OC(C)(C)C
CC(=O)N(C(Cc1ccccc1)NC(=O)CCN)C(C)(CCc1ccc2c(c1)C1(CCN(F)CC1)OC(=O)N2C)c1cc(Cl)ccc1Cl
CC(=O)N(C)C(=O)N1CCN(c2ncccn2)CC1c1ccc(-c2cccc(Cl)c2)cc1
CC(=O)N(C)C1CCc2c(C)cn3c(C)c(-c4ccccc4)nc3c2O1
CC(=O)N(C)CN(C)CC(=O)c1cc(C)n(C)c1Cc1ccccc1
CC(=O)N(C)CN(C)S(=O)(=O)c1cc(F)ccc1Cl
CC(=O)N(C)N1C2CCC1C(C(=O)Oc1ccccc1)C(C)C2
CC(=O)N(C)OCOC(=O)NCC1c2ccccc2-c2ccccc21
CC(=O)N(C)c1cc(N2CCOCC2)cn2c(=O)cc(C(C)Nc3cccc(F)c3)nc12
CC(=O)N(C)c1ccc(-c2cc3nccc(Oc4ccc(C(=O)Nn5ncc(-c6ccccc6)c5C(F)(F)F)cc4F)c3s2)cc1
CC(=O)N(C)c1ccc(-c2nc(N)ncc2-c2ccccc2O)cc1
CC(=O)N(C)c1ccc(C(Oc2cc(-n3c(C(=O)O)nc4cc(C5CCCCC5)ccc43)ccc2F)c2ccc(C(=O)N(C)C)cc2)cc1
CC(=O)N(C)c1ccc(C2(c3ccc(C#N)cc3Cl)CCN(C)C2O)nc1
CC(=O)N(C)c1cccc(-c2cc3c(-c4cccc(CO)c4-n4ccc5cc(C6CC6)cc(F)c5c4=O)ncnc3[nH]2)c1
CC(=O)N(C)c1n[nH]cc1C1CCN(S(=O)(=O)c2ccc(C)cc2)CC1
CC(=O)N(C=Cc1ccc(S(C)(=O)=O)cc1)c1ccc(NS(=O)(=O)C2CCN(Cc3ccccc3)CC2)cc1
CC(=O)N(C=Cc1cccc(F)c1)CNC(=O)c1ccc(C)cc1
CC(=O)N(CC(=O)Nc1ccc(Cl)cc1)c1ccsc1-c1ccccc1
CC(=O)N(CC(C)NCC(O)c1ccc(C(N)=O)c(O)c1)c1ccccc1
CC(=O)N(CCC1CCN(NC(=O)Oc2ccccc2-c2ccccc2)CC1)c1cccc(C(=O)Nc2cccc(CC(C)NCC(O)c3ccc(O)c4[nH]c(=O)ccc34)c2)c1
CC(=O)N(CCO)c1cc(=O)n2cc(N3CCOCC3)cc(C(C)Nc3ccccc3)c2n1
CC(=O)N(CCc1cnc(NC(=O)c2ccc(C)cc2)n1C)Cc1ccccc1
CC(=O)N(CNC(=O)c1cc(Cl)ccc1Cl)C(CN1CCCC1)c1ccccc1
CC(=O)N(CNC(=O)c1cccc(F)c1)Sc1ncccc1-c1ccccc1
CC(=O)N(Cc1c(C2CCCCC2)n(C(=O)O)c2cc(-c3ccccc3)ccc12)C(C)C
CC(=O)N(Cc1ccc2nc(SC(=O)Nc3ccccc3)sc2c1)c1ccccc1
CC(=O)N(Cc1ccccc1)c1ccccc1Br
CC(=O)N(Cc1cnc2c(c1)C(=O)N(C)CC(c1ccccc1)C(C(C)CO)O2)c1cccc(F)c1
CC(=O)N(Cc1nc(C)no1)C1CCN(Cc2ccccc2C#N)C1
CC(=O)N(Cn1c(Sc2ccc(F)cc2)nc2cc([N+](=O)[O-])ccc21)C1CCS(=O)(=O)C1
CC(=O)N(O)CC1(C)Oc2ccc(-n3ccccc3=O)cc2C(C)=C1C(F)(F)F
CC(=O)N(c1ccc(C)c(C)c1)c1cc(C(=O)O)sc1-c1ccccc1
CC(=O)N(c1ccc(C[P+](CC(C)C)(CC(C)C)CC(C)C)cc1)c1ccc(C[P+](CC(C)C)(CC(C)C)CC(C)C)cc1
CC(=O)N(c1ccccc1)c1nc(Cc2nn(C)c(=O)c3ccccc23)cs1
CC(=O)N1C(=O)C(C)Sc2ccc(Cc3ccccc3Cl)cc21
CC(=O)N1C(=S)NC(=O)C1Cc1ccccc1
CC(=O)N1CC(C)OC(COC(=O)c2cc([N+](=O)[O-])ccc2Cl)C1
CC(=O)N1CC2CC23C1=CC(=O)c1[nH]cc(-c2ccc[nH]2)c13
CC(=O)N1CC2CC23C1=CC(=O)c1ccccc13
CC(=O)N1CC2CN(c3nc(C)cc(-c4c(C)ccc5ccccc45)n3)CC2C1
CC(=O)N1CC2CON(C)C2CC1c1cccc(-c2cc(Cl)cc(Cl)c2)c1
CC(=O)N1CCC(C(=O)N(CCCN2CCN(Cc3cccnc3)CC2)c2ccc(Cl)c(C)c2)CC1
CC(=O)N1CCC(C(=O)N2CC(c3ccccc3)C(N(Cc3cc(C(F)(F)F)cc(C(F)(F)F)c3)C(C)=O)C2)CC1
CC(=O)N1CCC(C(=O)OCCc2c(-c3ccccc3Cl)c(=O)[nH]c3ccc(Cl)cc23)CC1
CC(=O)N1CCC(C(C)NCc2ccc(F)cc2)CC1
CC(=O)N1CCC(C2CCc3c(sc(C(C)(C)C)c3C(=O)Nc3ccccc3F)C2)CC1
CC(=O)N1CCC(CS(=O)(=O)Cc2ccccc2)CC1
CC(=O)N1CCC(N(Cc2cc(C(F)(F)F)cc(C(F)(F)F)c2)C(C)=O)C(c2ccccc2)C1
CC(=O)N1CCC(N2CCOCC2c2c[nH]c(-c3ccccc3)n2)CC1
CC(=O)N1CCC(Oc2cccc(-c3ccccc3)n2)CC1
CC(=O)N1CCC(c2cccc(C)c2C)(N2CCC(N(Cc3ccccc3)c3ccc(Br)cc3)CC2)CC1
CC(=O)N1CCC(c2ncn(C)c2C(=O)N2CCC(C)CC2)CC1
CC(=O)N1CCC1(C(=O)NCCC#N)c1ccc(C(C)(C)C)cc1
CC(=O)N1CCC1(C(=O)NS(=O)(=O)c1cccc(Cl)c1)c1ccc(C(F)(F)F)nc1C
CC(=O)N1CCC1(Cc1ccc(-c2ccccc2)cc1)C(=O)Nc1cccc(C#N)c1
CC(=O)N1CCC2(CCN(c3cc4cc(Nc5nccc(-c6ccccn6)n5)ccc4[nH]3)C2)C1
CC(=O)N1CCCC(CSc2nnc3ccccn23)C1
CC(=O)N1CCCC(N2CCN(C(=O)Cc3cc(C)no3)CC2)C1
CC(=O)N1CCCC(c2ccc(C)c(CNC(=O)N3CCCC3C(=O)N(C)C)c2)c2ccccc21
CC(=O)N1CCCN(c2cccc3ccccc23)CC1
CC(=O)N1CCN(C(=O)C(=O)c2ccccc2)C(c2c[nH]c3ccccc23)C1
CC(=O)N1CCN(C(=O)C(Cc2cccc(C(=N)N)c2)NS(=O)(=O)NCCc2ccc3c(c2)OCCO3)CC1
CC(=O)N1CCN(C(=O)c2cc(C)c(C)o2)CC1
CC(=O)N1CCN(C(=O)c2cc(SC(=O)Nc3ncc(-c4ccc(N(C)C)cc4)s3)cc(C)c2C)CC1
CC(=O)N1CCN(C(=O)c2ccccc2)C(C(C)Oc2cccc(Cl)c2)C1
CC(=O)N1CCN(C(=O)c2cccs2)C(c2cccs2)C1
CC(=O)N1CCN(C2=NS(=O)(=O)c3ccccc3N2c2ccc([N+](=O)[O-])o2)CC1
CC(=O)N1CCN(Cc2ccc(F)cc2)CC2(CC(=O)N(C)C2)C1
CC(=O)N1CCN(Cc2ccc3[nH]c(-c4ccc5c(-c6nnn[nH]6)n[nH]c5c4)cc3c2)CC1
CC(=O)N1CCN(c2cc3c(s2)CCN3C(=O)CN(C)C)CC1
CC(=O)N1CCN(c2cc3cc(-c4ccnc(Nc5cc(OC6COCC6O)ccn5)n4)ccc3[nH]2)CC1
CC(=O)N1CCc2cc(S(=O)(=O)CCC(=O)N3CCN(c4ccccc4F)CC3)ccc21
CC(=O)N1N=C(C(=O)c2ccc(C)cc2)SC1=C(C(=O)c1ccccc1)c1ccccc1
CC(=O)N1NC(c2ccc(Cl)cc2)CC1c1ccccc1O
CC(=O)N1c2ccc(S(=O)(=O)NCc3ccccc3)cc2C(C)(c2ccccc2)CC1(C)C
CC(=O)N1c2ccccc2C(=O)C1N1CCN(c2ccc(Cl)cc2)CC1
CC(=O)N1c2ccccc2CC1CSCC(=O)O
CC(=O)N=C1SC2CS(=O)(=O)CC2N1c1cccc(Cl)c1Cl
CC(=O)N=c1c(-c2cccc(Cl)c2Cl)cc2cnc(C)nc2n1C
CC(=O)N=c1nc2nc(C)cc(-c3c(-c4ccc(Cl)cc4Cl)noc3C)n2s1
CC(=O)NC(=O)N1CC(COc2ccccc2)Cc2ccccc21
CC(=O)NC(=S)N1CCN(C=Cc2cccs2)CC1
CC(=O)NC(=S)N1c2ccccc2CC1c1cccc(Br)c1
CC(=O)NC(C)C#COc1ncc(-c2ccccc2OC(C)C)s1
CC(=O)NC(C)C#COc1ncc(-c2ccccc2OC(C)C)s1
CC(=O)NC(C)NC(=O)Cc1cccnc1Oc1ccccc1F
CC(=O)NC(C)c1ccc(ON2CCC(c3nccc(N4CCCC4)c3Cl)C2)cc1
CC(=O)NC(CC(C)C)C(=O)Nc1cccc(-c2nc(C)n[nH]2)c1
CC(=O)NC(CCCCN)C(=O)NC(CCCCN)NC(=O)CC=CCNC(=N)N
CC(=O)NC(CCCNC(=N)N)C(=O)NC(Cc1ccc(I)cc1)C(=O)NC(CCCNC(=N)N)NC(=O)C(Cc1ccc([N+](=O)[O-])cc1)C(N)=O
CC(=O)NC(CO)NC(=O)C(Cc1ccc(O)cc1)NC(=O)CC(N)=O
CC(=O)NC(Cc1c[nH]c2ccc(F)cc12)NC(=O)C(Cc1ccccc1)C(=O)NCC(N)=O
CC(=O)NC(Cc1c[nH]c2ccccc12)NC(=O)C(Cc1ccc(NC(=O)Nc2ccccc2C)cc1)NC(=O)C(CC(=O)O)C(=O)NC(Cc1ccc(C)cc1)C(N)=O
CC(=O)NC(Cc1c[nH]c2ccccc12)NC(=O)C(Cc1ccccc1)NC(=O)C(CCCN=C(N)N)C(=O)NC(Cc1c[nH]c2ccccc12)C(N)=O
CC(=O)NC(Cc1cc(F)cc(F)c1)C(O)CNC1(c2cccc(C(C)(C)C#N)c2)CCCCC1
CC(=O)NC(Cc1cc(F)cc(F)c1)C(O)CNC1(c2cccc(C(C)(C)C)c2)CCNCC1
CC(=O)NC(Cc1ccc(O)cc1)C(=O)O
CC(=O)NC(Cc1ccc(OP(=O)(O)O)cc1)C(=O)NC(CC(C)C)C1CCCN1C(=O)NC(=O)C(CCC(=O)N(C)C)C(=O)NC(C(N)=O)C(C)O
CC(=O)NC(Cc1ccc(OP(=O)(O)O)cc1)C(=O)NC1CCC(=O)N2CCCC(NC(=O)Cc3ccccc3)N2C1=O
CC(=O)NC(Cc1ccc(OP(=O)(O)O)cc1)NC(=O)C(CCC(N)=O)c1noc(Cc2ccc3ccccc3c2)n1
CC(=O)NC(Cc1ccc(OP(=O)(O)O)cc1)NC(=O)CCCN1CCCC1=O
CC(=O)NC(Cc1ccccc1)C(=O)NC(CC(C)C)NC(CCCN1C(=O)c2cccc3cccc(c23)C1=O)P(=O)(O)O
CC(=O)NC(Cc1ccccc1)N(CCCCN=C(N)N)C(=O)C1CCC(N(C)C(C)=O)CC1
CC(=O)NC(NC(=O)Cc1ccc(F)cc1)c1ccco1
CC(=O)NC(c1ccc([N+](=O)[O-])cc1)c1ccc2ccccc2c1O
CC(=O)NC12CC1C(O)C(O)C2c1nc(Cl)nc2c1ncn2NCc1cccnc1
CC(=O)NC1=CC(NC(=N)NC(=O)CSc2ccc3ccccc3c2)C(C(O)C(O)CO)C(C(=O)O)O1
CC(=O)NC1C(O)C(O)OC(O)C1CO
CC(=O)NC1C(c2nc(Cl)nc3c2ncn3NCc2cccc(C#CCO)c2)C2CC2(O)C1O
CC(=O)NC1C(c2ncnc3c2ncn3NCc2ccccc2)OC(O)C1O
CC(=O)NC1CC2CCC(C1)N2
CC(=O)NC1CN(CC(=O)NCc2ccccc2C)CC1C(C)C
CC(=O)NC1CN(Cc2c3c(cc4ccc(N(C)C)cc24)CC2CC4C(O)C(=O)C(C(N)=O)C(=O)C4(O)C(O)=C2C3=O)C1
CC(=O)NC1Cc2cccc(c2)CC(OC(C)=O)C(=O)NC(CCCCCC(=O)NO)C(=O)N1
CC(=O)NCN1CC(c2cc(F)cc(N3CC4C(C3)C4C(=O)Nc3ccc4c(c3)OCO4)c2F)OC1=O
CC(=O)NCN1CC(c2ccc3c(c2)CCC(C)N3C=O)OC1=O
CC(=O)NCNC(=O)Cc1cccc(-n2nc(C(C)(C)C)cc2NC(=O)Nc2ccccc2)c1
CC(=O)NCc1c(CN)c(C)nc2c1CN(c1ccc(Cl)c(Cl)c1)C2=O
CC(=O)NCc1ccc(NC(=O)NC2(c3cccc(F)c3)CC2)cc1
CC(=O)NCc1cccc(C2CCC3(N(CCN(C(C)C)C(C)C)C(=O)Nc4cc(Cl)ccc4F)CC3C2)c1
CC(=O)NCc1nc2ccccc2c(=O)o1
CC(=O)NCn1cc(-c2ccc(-c3ccc(F)c(C(=O)O)c3)cc2)c(=O)o1
CC(=O)NCn1cc(-c2cccc(C(F)(F)F)c2)c(=O)o1
CC(=O)NN(Cc1ccccc1)S(=O)(=O)N1CC(C)C(C2CC2)C1
CC(=O)NN=C(CNC(=O)C1COc2ccccc2O1)c1cccc(O)c1
CC(=O)NN=C(CSCc1ccccc1Br)c1cccc([N+](=O)[O-])c1
CC(=O)NN=C(c1ccc(C)cc1)c1cccc(S(=O)(=O)N2CCCC2)c1
CC(=O)NN=C(c1ccc(OCC(N)=O)cc1)C(C)c1c(C)nn(C)c1[N+](=O)[O-]
CC(=O)NN=C1C2CN3CCN(C2)CC1(c1ccccc1N)C3
CC(=O)NN=C1CC(C)N(C)c2ccccc2N1
CC(=O)NN=Cc1[nH]n(-c2ccccc2)c(=O)c1C
CC(=O)NN=Cc1cccc(Cc2ccnn2C)n1
CC(=O)NN=c1[nH]c(C(=O)NNC(=O)C(=O)Nc2ccc(Cl)cc2)c(C)s1
CC(=O)NS(=O)(=O)c1ccc(NS(=O)(=O)c2ccc(F)cc2)cc1
CC(=O)NS(=O)(=O)c1ccc(Nc2ccc([N+](=O)[O-])c3nonc23)cc1
CC(=O)NS(=O)(=O)c1cccc(-c2ccc(-c3cc(Br)ccc3OCc3cc(F)ccc3F)n2C)c1
CC(=O)NS(=O)(=O)c1ccccc1NC(C)c1cc(=O)n2cc(N3CCOCC3)cc(C)c2n1
CC(=O)Nc1c(C(N)=O)nc2n1CCOc1ccc(C#CC(C)(O)c3ccccn3)cc1-2
CC(=O)Nc1cc(-c2ccc(C)c([N+](=O)[O-])c2)on1
CC(=O)Nc1cc(-c2ccc(N3CCN(C)CC3)cc2)c2ncc(-c3ccc(S(C)(=O)=O)cc3)n2c1
CC(=O)Nc1cc(-c2cccc3sc(O)nc23)ccc1C
CC(=O)Nc1cc(-c2ccccc2-c2ccccc2C(=O)O)on1
CC(=O)Nc1cc(C(C)Oc2ccc(C)cc2)on1
CC(=O)Nc1ccc(CNc2ccncc2Cl)cc1
CC(=O)Nc1ccc(N(Cc2ccccc2F)S(=O)(=O)N2CC(Cc3cncn3C)Cc3cc(C#N)ccc32)cc1
CC(=O)Nc1ccc(NC(=O)C(C)N(C)CC(=O)Nc2ccccc2Br)cc1
CC(=O)Nc1ccc(NC(=O)CSc2nn3c(=O)c(C)nnc3s2)cc1
CC(=O)Nc1ccc(NC(=S)NC(=O)c2c(C)oc3ccccc23)cc1
CC(=O)Nc1ccc(NCc2cnc3cc([N+](=O)[O-])ccc3n2)cc1
CC(=O)Nc1ccc(Nc2nc(N(C)c3ccccc3)nc3c2cnn3CCC#N)cc1C
CC(=O)Nc1ccc(Nc2nc3c(S(=O)(=O)c4cccc(Cl)c4)nnn3c3ccsc23)cc1
CC(=O)Nc1ccc(OC(=O)CC(=O)N(C)CN)cc1
CC(=O)Nc1ccc(Oc2ccc(CNCCc3ccccc3)cc2)nc1
CC(=O)Nc1ccc(S(=O)(=O)NC(=S)NC23CC4CC(CC(C4)C2)C3)cc1
CC(=O)Nc1ccc(SCC(=O)n2c(=O)c(C)c(Cc3ccccc3)n(N)c2=O)cc1
CC(=O)Nc1cccc(-c2ccnc(-c3nccc4[nH]nc(OC5CCOCC5)c34)c2)c1
CC(=O)Nc1cccc(C(=O)Nc2ccc(-c3ccc(-c4nc5cccc(C)c5[nH]4)s3)cc2)c1
CC(=O)Nc1cccc(C2CCN(CCCn3nc(-c4ccc(Cl)cc4)c4cc(F)ccc4c3=O)CC2)c1
CC(=O)Nc1cccc(NC(=O)OCc2ccc(Cl)cc2)c1
CC(=O)Nc1cccc(Nc2nc(NCCc3ccccc3)nc3c(C#N)cnn23)c1
CC(=O)Nc1cccc(Nc2nccc(-c3cccnc3)n2)c1
CC(=O)Nc1cccc(OCc2ccc(S(=O)(=O)Cc3ccccc3)cc2)c1
CC(=O)Nc1cccc(S(=O)(=O)N2CCC(c3cccs3)CC2)n1
CC(=O)Nc1cccc2c1nc(Nc1c(F)cccc1F)c1ccncc12
CC(=O)Nc1nc(-c2ccc(C)cc2)c(C(C)=O)s1
CC(=O)Nc1nc(-c2cccc(-c3ccccc3OC(F)(F)F)c2)cs1
CC(=O)Nc1nc(C(=O)NC(C)c2ccc(OC3CCN(c4cccc(C(F)(F)F)n4)C3)cc2)c(C)s1
CC(=O)Nc1nc(C)c(NC(=O)C(C)c2ccc(OC3CCN(c4ccc(OCC5(F)CC5F)cn4)C3)cc2)s1
CC(=O)Nc1nc(C2COc3ccccc3O2)cs1
CC(=O)Nc1nc2c(C3CSC4(C)CCC(=O)N34)cc(C)cc2s1
CC(=O)Nc1nc2c(s1)C(=O)CC(C)(Cc1cccs1)C2
CC(=O)Nc1nc2ccccc2n1-c1ccc(Cl)cc1
CC(=O)Nc1nc2ccccc2n1-c1ccccc1C(=O)Nc1ccccc1
CC(=O)Nc1nccc(Cc2ccc(F)cc2)n1
CC(=O)Nc1ncccc1-c1cccc(S(=O)(=O)NCc2ccccc2)c1
CC(=O)Nc1nn(CC(C)C)c2nc3ccc(C4CCCO4)cc3cc12
CC(=O)Nc1nnc(CN2CCN(Cc3c(Cl)cccc3Cl)CC2)s1
CC(=O)Nc1nnc(CSc2nnc(-c3ccccc3)n2Cc2ccccc2)s1
CC(=O)Nn1c(C=Cc2ccccc2Cl)nc2ccccc2c1=O
CC(=O)OC(=O)c1nc2cc(C(Cc3ccccc3)C(=O)NCc3ncc(N)c(=O)n3-c3ccc(F)cc3)ccc2o1
CC(=O)OC(C(C)=O)=C(C=CC=CN(C)C)N(C)C
CC(=O)OC(C)C(=O)NC1C2c3ccccc3C(c3ccccc32)C1NC(=O)CC1C2CC3CC(C2)CC1C3
CC(=O)OC(C)NP(=O)(OCC=CCc1ncnc2c1ncn2N)Oc1ccccc1
CC(=O)OC(C)OC(C)=O
CC(=O)OC(C)OP(=O)(NCC1C=CC(Cn2cc(C)c(=O)[nH]c2=O)O1)Oc1ccc(Cl)cc1
CC(=O)OC(C)OP(=O)(Nc1cccc(C(F)(F)F)c1)OCC1C=CC(n2cc(C)c(=O)[nH]c2=O)O1
CC(=O)OC(C)c1ccc(C)cc2c(C)ccc1-2
CC(=O)OC(CCC=Cc1ccccc1)CCc1ccccc1
CC(=O)OC(CCCC1(C(=O)O)C(C(=O)O)OC2(O)OC1(C(=O)OCCC=CC(C)CCCc1ccccc1)C(C(=O)O)C2O)C(C)Cc1ccccc1
CC(=O)OC(COP(=O)(OCc1ccccc1)OCc1ccccc1)C(OC(C)=O)C(=O)NOCc1ccccc1
CC(=O)OC(Cc1ccc2c(c1)COP(=O)(O)O2)C(=O)NC(COC(=O)n1cc(C(C)(C)C)c2ccccc21)NC(=O)OCC1c2ccccc2-c2ccccc21
CC(=O)OC(Cc1ccccc1)C(=O)NC=Cc1ccccc1
CC(=O)OC(c1ccccc1Cl)N1CCc2sc(OC(=O)N3CCCC3)cc2C1
CC(=O)OC1(C)C(C)C1C=Cc1ccc(F)cc1
CC(=O)OC1(C)C(C)CCC2(C)C1CCC1(C)C2C(=O)C=C2C3CC(C)(C)CCC3(N)CCC21C
CC(=O)OC1(C)CC2(O)COC2CC1C(=O)C(O)C1NC(=O)CCC=CCCC(=O)OC(O)C2(C)CC(OC(=O)C1O)C(c1ccccc1)=C(C)C2(C)C
CC(=O)OC1(CN(c2ccc(OC(F)(F)F)cc2)S(C)(=O)=O)NC(C)C2C(=O)N(C)C(=O)C21
CC(=O)OC1(Cc2c[nH]c3ccccc23)CC2COc3ccc4ccccc4c3C2N1
CC(=O)OC1(O)c2c(oc(-c3ccc(O)cc3)cc2=O)OC=CC1O
CC(=O)OC12CCC(=O)C(C)(C)C1CCC1(C)C2CC=C2C3CC(C)(C)CC(O)C3(C)CCC21C
CC(=O)OC12CCC3C(C(C)CC4=CC(=O)C5CC5C43C)C1C1CC1C21CCC(=O)O1
CC(=O)OC12CCC3C(CC4OC45C(C)C=CC(=O)C35C(C)C3CC(C)=C(C)C(=O)O3)C1CCC2C
CC(=O)OC12CCCC(C)(C)C1CC(=NNS(=O)(=O)C(C)C)c1cc(-c3ccc(C)cc3)c(CN3C(=O)c4c(Cl)c(Cl)c(Cl)c(Cl)c4C3=O)cc12
CC(=O)OC12CCCCC=C1N(CC(=O)N1CCN(C(=O)c3ccco3)CC1)C(=O)C(Cc1ccc3c(c1)OCO3)C2
CC(=O)OC12COC1CC(O)C1(OC(=O)C(O)C(NC(=O)c3ccccc3)C(C)(C)C)C(=O)C(OC(=O)c3ccccc3)C3=C(O)C(C)CC(O)(C(C)C21)C3(C)C
CC(=O)OC12OC3CC4(C=O)C(CCC5C4CCC4(O)C(O)C(C6=CC(=O)OC6)CC54O)CC3OC1OC(C)CC2C
CC(=O)OC1=C(C)NC(c2cccc(C(F)(F)F)c2)=C(OC(=O)CC(C)C)C1C
CC(=O)OC1=C(c2ccc(Br)cc2)CC(c2ccc(Cl)cc2)N(Nc2ccc(Cl)cc2)C1c1ccc(Br)cc1
CC(=O)OC1=C(c2cccc([N+](=O)[O-])c2)NC(OC(=O)CCOc2c(O)cc(C(=O)C=Cc3cccc(Br)c3)cc2O)=C(C)C1C
CC(=O)OC1=CC(=O)C(Nc2ccccc2I)C(C)C1
CC(=O)OC1C#CC=CC#CCC2C(=O)N(C(=O)NCc3ccc4ccccc4c3)C12
CC(=O)OC1C2C=CC3(CN(CCc4ccccc4)C(=O)C13)O2
CC(=O)OC1C2CC3CCC1N3CC2=CC#Cc1cc(F)ccc1F
CC(=O)OC1C2CC=C3CC(C)CCC3(C#N)C2CCC1(C)CC#N
CC(=O)OC1CC(C)C(=O)C2C1(C)CCC1C(=O)OC(C(=O)NCCC#N)CC12c1ccoc1
CC(=O)OC1CC(n2ccc(NC(=O)c3ccccc3)nc2=O)OC1CO
CC(=O)OC1CCC(=Nc2cc(C)ccc2C)N1
CC(=O)OC1CCC(O)=CC=C(O)CCC(C)=CCCC1(OC(C)=O)C(C)C
CC(=O)OC1CCC2C3CCC4=C(C)C(=O)C(C)CC4(C#N)C3CCC12O
CC(=O)OC1OC(=O)C2OC23C1(C)CCC1C2(C)C(C)CC(C)C(C)(OC(C)=O)C2CC(=O)C13C(=O)O
CC(=O)OC1OC=C(C)C2Cc3c4[nH]c5ccccc5c4cc[n+]3CC12
CC(=O)OC=C(C)C=CC(C=Cc1c(Cl)cc(C)c(C)c1C)=C(C)F
CC(=O)OC=CNC(=O)CC(N)NC(=O)C(Cc1ccccc1)C(=O)O
CC(=O)OCC(O)C(CC(C)C)NC(=O)C(C)C(=O)NCC(O)C(CC(C)C)NC(=O)C(Cc1ccccc1)NC(=O)C(Cc1ccccc1)NC(=O)OCc1ccccc1
CC(=O)OCC(O)C1(O)C(C(C)(C)O)CC(=O)C2(c3ccoc3)C1C(C)CC1(C)C(C)OC(=O)C3OC312
CC(=O)OCC12C=CC(O1)C(C(=O)O)C2C(=O)O
CC(=O)OCC1C(=N)Oc2[nH]nc(C#N)c2C1c1c[nH]c2ccccc12
CC(=O)OCC1C(=O)N2C(C(=O)O)=C(NC(=O)NCc3cccs3)CSC12
CC(=O)OCC=CS(=O)(=O)N1CC2CCCN3CCCC(C23)C1c1cccc([N+](=O)[O-])c1
CC(=O)OCCCC(=O)NC(C)c1c(C)cnn1-c1ccccc1C
CC(=O)OCCCCCCC(=O)Nc1ccc2c(c1)-c1ccccc1C(=O)C2=O
CC(=O)OCCCNc1c(SCc2ccco2)cc([N+](=O)[O-])c2nonc12
CC(=O)OCCCOC1=CC=CN2C1=C(CC(N)=O)C(Cc1ccccc1)C2C
CC(=O)OCCCc1ccc(F)c2c1CN(C(=O)NF)CC2
CC(=O)OCCSSCCOP(=O)(OCCSSCCOC(C)=O)Oc1cc(C=O)ccc1O
CC(=O)OCNC(=O)C(C)Oc1ccccc1C(F)(F)F
CC(=O)OCNC(=O)C(CO)C(=O)NC(Cc1ccccc1)C(=O)NC1=NC(c2ccccc2)CO1
CC(=O)OCNC(=O)C1CC(=O)N(CCc2ccc(F)cc2)C1
CC(=O)OCSC1=C(c2ccc(C(C)C)cc2)C(C#N)CC(=O)N1
CC(=O)OCSc1ccc(CN2CCC(C3CCN(C(=O)c4ccc5cccc(F)c5c4)CC3)CC2)cc1
CC(=O)OCSc1ncc2c(n1)-c1ccccc1N(Cc1ccc(Cl)cc1)S2(=O)=O
CC(=O)OCc1c(Cl)cnn(C2C3CC(CC(C)(C)C3)N2C)c1=O
CC(=O)OCc1nnc(Sc2ccc(S(=O)(=O)N3CCC(C)CC3)cc2)o1
CC(=O)OCn1c(CCS(=O)(=O)c2cc(C)ccc2C)nc2ccccc21
CC(=O)OCn1cc(C2C3=C(OC2(C)C)c2ccccc2C(=O)C3=O)nn1
CC(=O)ON1C(C)(C)CC(c2ccccc2)CC1(C)OC(C)=O
CC(=O)ONC(=O)N1CCc2cc(-c3cccnc3)c(Cl)cc21
CC(=O)ONC(=O)N1Cc2[nH]c3ccccc3c2CC1C1CCCCC1
CC(=O)OOc1cc2cnc(O)cc2cc1O
CC(=O)Oc1c(-c2ccccc2)csc1NS(=O)(=O)c1ccccc1
CC(=O)Oc1c(C(=O)NCNc2ccccc2)oc2ccccc12
CC(=O)Oc1c(O)cccc1OCCCCC1=NCC(C(Cc2cc(C3CC(=O)NS3(=O)=O)ccc2C)NS(=O)(=O)c2cccc(F)c2)N1
CC(=O)Oc1c[nH]c2cc(CCO)ccc12
CC(=O)Oc1cc(=O)c2c(-c3ccc(O)cc3O)cc(O)cc2o1
CC(=O)Oc1cc(C(=O)Nc2cc(C)on2)cc([N+](=O)[O-])c1
CC(=O)Oc1cc(C(=O)Nc2cc(C)on2)cc([N+](=O)[O-])c1
CC(=O)Oc1cc(COC(=O)c2nc3nc(C)cc(C)n3n2)oc1C
CC(=O)Oc1cc2cc(NCc3cnc4[nH]ccc4c3)cnc2[nH]1
CC(=O)Oc1cc2ccccc2c2ccc3ccccc3c12
CC(=O)Oc1ccc(-c2cc3c(=O)c(F)cn(C4CC4)c3nc2N2CC(N)C(C(=O)O)C2)cc1
CC(=O)Oc1ccc(-c2ccc3c(c2)Cc2c(CNC4CCC(C)CC4)n[nH]c2-3)cc1
CC(=O)Oc1ccc(C(=CC(=O)Nc2cccc(Br)c2)NC(=O)c2ccc(C(=O)O)cc2)cc1
CC(=O)Oc1ccc(C(=O)NC2CCCCC2C(=O)O)cc1
CC(=O)Oc1ccc(C2CC(=O)N(Sc3n[nH]c(C)n3)C2=O)cc1
CC(=O)Oc1ccc(C2CCCN2C(=O)c2cc(O)c(O)cc2Cl)c(C)c1
CC(=O)Oc1ccc(CNC(=O)CSC2=NCCS2)cc1
CC(=O)Oc1ccc(F)cc1NS(=O)(=O)c1ccc(Cl)c(Cl)c1
CC(=O)Oc1ccc(NC(=O)c2cccc(NC(=O)CCC3CCCCC3)c2)cc1
CC(=O)Oc1ccc(OCOC(=O)N2C(C)COC2(C)C(C)(C)C)cc1
CC(=O)Oc1ccc2[nH]c(-c3cc(O)c(C(C)(C)C)c(C(C)(C)C)c3)nc2c1
CC(=O)Oc1ccc2c3c(n(CC(O)CO)c(=O)c2c1)-c1ccccc1C3=O
CC(=O)Oc1cccc(C(=O)Nc2cnc(O)[nH]c2=O)c1
CC(=O)Oc1cccc(C=NNC(N)=S)c1O
CC(=O)Oc1cccc(N(CCN2CCOCC2)C(=O)NCCC(c2ccccc2)c2ccccc2)c1
CC(=O)Oc1cccc(NC(=O)Cn2nnc3ccccc32)c1
CC(=O)Oc1cccc(NC(=O)NCCC(c2ccccc2)c2ccccc2)c1
CC(=O)Oc1ccccc1C1CN=NC12Cc1ccc(C)cc1C2=O
CC(=O)Oc1ccccc1N1CCC(C)(CNc2nccc(C(=O)NCC#N)c2C)CC1
CC(=O)Oc1ccccc1NC(=O)C1=C(C)C2(CCCCCC2)OC1=O
CC(=O)Oc1ccccc1NC(=O)C1CCCCC1C(=O)O
CC(=O)Oc1ccccc1NC(=O)c1cc2nc(-c3ccccc3)cc(-c3ccccc3)n2n1
CC(=O)Oc1ccccc1OP1(=O)COc2ccccc2OC1
CC(=O)Oc1ccsc1C(=O)NCc1ccccc1
CC(=O)Oc1cn(CC(=O)NCc2ccco2)c2ccccc12
CC(=O)Oc1sccc1-c1ccc(C=C2C(=O)N(c3ccccc3)C(=S)N(c3ccccc3)C2=O)o1
CC(=O)On1cc(CC(C)n2c(=O)c3ccccc3n2Cc2cc(C(C)C)no2)nn1
CC(=O)SC(C(=O)c1cccc2ccccc12)C(C)C1CCCN1C(=O)C(=O)O
CC(=O)SCCOP(=O)(CCSC(C)=O)Oc1ccc(-c2nc(N)sc2CC(C)C)o1
CC(=O)c1[nH]c(C(=O)CC2(c3ccc4c(c3)OCCO4)NC(=O)N(C)C2=O)c(C)c1C
CC(=O)c1c(-n2ncc(-c3ccc(C#N)cc3)c(Br)c2=O)nnn1C
CC(=O)c1c(C(=O)N(c2ccc(C)cc2C)S(=O)(=O)c2ccncc2)oc2ccc(C)cc12
CC(=O)c1c(C2OC(O)CC2CO)c2cc(Cl)c(Cl)cc2n1Cl
CC(=O)c1c(CC(=O)Nc2cc(C)cc(C)c2)cc(-c2ccccc2)n1C
CC(=O)c1c2c(c3ccccc3c1O)OC1OCCC21
CC(=O)c1cc(-c2cccc3c2C(=O)c2c(O)cc(C)c(O)c2C3=O)c(O)c(O)c1OC1C(O)COC(O)C1O
CC(=O)c1cc(F)c2c3ccc(C(=O)c4ccc(F)cc4)cc3ncn12
CC(=O)c1cc(NC(=O)NC2CCCCC2CC2CCCN(Cc3ccc(F)cc3)C2)cc(C(C)=O)c1
CC(=O)c1cc(Nc2ccc(C)cc2)c2nc(O)c(Cl)c([N+](=O)[O-])c2c1
CC(=O)c1cc(OCNC(=O)C(C)C)cc(F)c1Br
CC(=O)c1cc2c(cc1C)CCCC2(C)C
CC(=O)c1ccc(-c2ccc(C=C(Sc3n[nH]c(C)n3)C(=O)O)o2)cc1
CC(=O)c1ccc(-c2ccc(NC(=O)CC(c3ccco3)N(C)C)o2)cc1
CC(=O)c1ccc(-c2nnn(C)c2-c2cccnc2)cc1
CC(=O)c1ccc(C(=O)NCCc2c(C)c(C)nn2-c2ccc3nncn3n2)cc1
CC(=O)c1ccc(C(=O)O)c(Nc2ccccc2[N+](=O)[O-])c1
CC(=O)c1ccc(C2(O)CCC3C4CCC5=CC(=O)CCC5=C4C(C)CC32C(F)(F)C(F)(F)F)cc1
CC(=O)c1ccc(C2CCCN(C(=S)NC(F)(F)F)C2)cc1
CC(=O)c1ccc(F)cc1N1CCN(C(=O)c2cccs2)CC1
CC(=O)c1ccc(N2CCN(C(=O)c3noc4c3CSc3ccccc3-4)CC2)cc1
CC(=O)c1ccc(N2CCN(c3cc(NC(=O)c4cccs4)ccc3C(=O)O)CC2)cc1
CC(=O)c1ccc(NC(=O)C(=NNC(N)=O)C(C#N)CC(C)(C)C=O)cc1
CC(=O)c1ccc(NC(=O)CC(=O)Oc2c[nH]c3ccccc23)cc1
CC(=O)c1ccc(NC(=O)CCc2cc(-c3ccco3)nc(SC(F)(F)F)n2)cc1
CC(=O)c1ccc(NC(=O)NS(=O)(=O)Nc2nc(C)c(-c3ccccc3)s2)cc1
CC(=O)c1ccc(NC(=O)c2cc(O)ccc2Cl)cc1
CC(=O)c1ccc(NS(=O)(=O)c2cc(C)ccc2NC(=O)c2ccc(C(=O)O)cc2)cc1
CC(=O)c1ccc(OC2OC(O)C(CC(=O)OC=Cc3ccccc3)C(O)C2O)cc1
CC(=O)c1ccc(S(=O)(=O)N2CCc3c(c(-c4ccccc4)nn3C(=O)c3ccccc3)C2)cc1
CC(=O)c1ccc2c(c1)c(O)cn2CC1CC(F)CN1C(=O)NC(=O)Cc1cccc(Cl)c1F
CC(=O)c1ccc2c(c1)nc(-c1ccccn1)n2C1CCCCC1
CC(=O)c1ccc2ncc(-c3c(Cl)cc(O)cc3Cl)c(NC3CCC(CN(C)C)CC3)c2n1
CC(=O)c1ccc2ncc(Nn3cc(C4CCN(C)C4)cn3)c(-c3c(O)cc(F)cc3Cl)c2c1
CC(=O)c1cccc(C(=O)NCC(=O)OC(OC(=O)NCc2ccccc2)C(C)C)c1
CC(=O)c1cccc(C(=O)NCN2CC(=O)N(C)c3ccccc3C2=O)c1
CC(=O)c1cccc(C2CCN(S(=O)(=O)OC(=O)c3ccc(-c4nnco4)cc3)CC2)c1
CC(=O)c1cccc(CC2(CO)CCN(Cc3ccccc3)CC2)c1
CC(=O)c1cccc(NC(=O)CSc2ccc(-c3nc(C)sc3C)nn2)c1
CC(=O)c1cccc(NC(=O)NCCOCC2CC2)c1
CC(=O)c1cccc(NC(=O)Nc2cc(C)nc3ccc(NC(=O)CN4CCN(C)CC4)cc23)c1
CC(=O)c1cccc(NCS(=O)(=O)N2CCN(C(=O)c3ccccc3)CC2)c1
CC(=O)c1cccc(NOC(=O)N2CCC(C)CC2)c1F
CC(=O)c1cccc(OCC(O)CS(=O)(=O)N2CCN(c3cccc(F)c3F)CC2)c1
CC(=O)c1cccc(OCc2ccccc2)c1O
CC(=O)c1ccccc1-c1nc2cc(C=Cc3ccc(C(F)(F)F)cc3)ccc2[nH]1
CC(=O)c1ccccc1C(=O)N1CCCC(N2CCN(Cc3ccc4c(c3)OCO4)CC2)C1
CC(=O)c1ccccc1OCC(O)CC1(c2ccccc2)CCN(O)CC1
CC(=O)c1cn(CC2CC3(C(=O)NCc4c(F)cccc4Cl)CC3N2C(=O)CO)c2ncccc12
CC(=O)c1cn(CCCCCCCCCCc2cn(C(C)=O)c(=O)nc2O)c(=O)nc1O
CC(=O)c1cnc2ccc(-c3cc(Cl)cc(F)c3O)nc2c1Nc1ccc(OCCN(C)C)cn1
CC(=O)c1cnc2ccc(-c3cc(O)cc(F)c3Cl)cc2c1NC1CCC(CN2CCCC2)CC1
CC(=O)c1nc(C#N)c(C)cc1N1CC(C)OC(C)C1
CC(=O)c1nc(NC(=O)C2=NN(C)C(=O)CC2)sc1-c1ccccc1
CC(=O)c1nnc2n1N(C(=O)c1ccc(C)cc1)C(C)=C(C1CCCCC1)S2
CC(=O)n1c(=O)cc(C2C=CC(OC(=O)c3ccccc3)C2)n(-c2ccccc2)c1=O
CC(=O)n1cc(CC(=O)Nc2cccc(C)c2C)c2ccccc21
CC(=O)n1nc(S(=O)(=O)N2CCOCC2)c(-c2cccc(F)c2)c1C
CC(=O)n1ncc2c1C(C)(C)C1CCC3(C)C(C(=O)C=C4C5C(C)C(c6ccccc6)CCC5(C)CCC43C(=O)O)C1(C)C2
CC(=O)n1sc2nc(-c3cccs3)cc(C)c2c1=O
CC(=S)N1CCN(c2cn(Cc3cccc(F)c3)c3ccccc23)CC1
CC(C(=O)COC(=O)CS(=O)(=O)Nc1ccc(C)cc1)=C(N)C#N
CC(C(=O)N(C)C1CCCCC1)N1CCC(O)(CCc2ccccc2)CC1
CC(C(=O)N(C)Cc1ccc(C(C)(C)C)cc1)c1ccccc1
CC(C(=O)N1CCCCC1)N1CCN(c2nccs2)CC1
CC(C(=O)N1CCc2ccccc21)n1cccc1
CC(C(=O)NC1CCCO1)N1CCN(C(=O)CCCOc2cc(-c3noc(-c4ccccc4)n3)ccc2F)CC1
CC(C(=O)NCCCN(C)C)c1cn(-c2ccccc2)nn1
CC(C(=O)NCCSc1nc(-c2ccco2)cc(C(F)(F)F)n1)c1ccccc1
CC(C(=O)NCN1C(=O)NC2(CCCCCCC2)C1=O)c1ccccc1
CC(C(=O)NCNC(=O)Nc1ccc(C(=N)N)cc1)c1ccc(NC(=O)c2ccccc2)cc1
CC(C(=O)NN1CCc2cccc(Cc3ccc(OC(F)(F)F)cc3)c21)c1ccc(C(=O)O)cc1
CC(C(=O)NS(C)(=O)=O)c1ccc(N2Cc3ccccc3C2=O)cc1
CC(C(=O)Nc1cc(Cl)ccc1N)C(O)(Cn1cncn1)c1ccc(F)c(F)c1
CC(C(=O)Nc1cc([N+](=O)[O-])cc([N+](=O)[O-])c1)C1CC2CCC1C2
CC(C(=O)Nc1ccc(N(C)Cc2cnc3nc(N)nc(N)c3n2)cc1)C(=O)NC(CCC(=O)O)C(=O)O
CC(C(=O)Nc1cccc(C#N)c1)N1CCN(C(=O)CCCOc2cc(-c3nc(CC4CCCC4)no3)ccc2F)CC1
CC(C(=O)Nc1ccccc1N1CCOCC1)N1C(=O)C2CC=CCC2C1=O
CC(C(=O)O)C(=O)NC(CCCNC(=N)N)C(=O)NC(N)CCCCN
CC(C(=O)O)C(=O)NC(Cc1ccc(-c2ccccc2)cc1)CP(=O)(O)C(N)Cc1ccccc1
CC(C(=O)O)c1ccc(C(c2ccc(C(F)(F)F)cc2)C2CCN(C)CC2)c(-c2ccc(C(F)(F)F)cc2)c1
CC(C(=O)O)n1c(-c2c[nH]c3ccccc23)c(-c2c[nH]c3ccccc23)oc1=O
CC(C(O)c1ccc2c(c1)CCC(=O)N2)C1(c2ccc(Cl)cc2)CCN(O)CC1
CC(C)(C#N)NC(=O)C1CC(C(=O)N2CCOCC2)CC1S(=O)(=O)c1ccccc1
CC(C)(C(=O)Nc1cnc2ccccc2c1)S(=O)(=O)c1ccc(Cl)cc1
CC(C)(C(=O)OC(=O)C1CC=CCC1)C(NC(=O)c1ccc(C#N)cc1)C(C)(C)C(NC(=O)c1ccc(C#N)cc1)C1CC=CCC1
CC(C)(C(N)=O)C(=O)NC(CCCCN)NC(=O)C(CCCNC(=N)N)NC(=O)c1ccccc1
CC(C)(C)C#Cn1cc(C2OC(CO)C(O)C2O)c(=O)[nH]c1=O
CC(C)(C)C(=O)C=c1sc(=Cc2ccc(F)cc2)[nH]c1=O
CC(C)(C)C(=O)N1CCN(C(=O)OC(Cc2ccc(S(=O)(=O)Oc3cccc4cccnc34)cc2)NS(=O)(=O)c2cccc3cccnc23)CC1
CC(C)(C)C(=O)N=c1sc(CC2CCCO2)cn1-c1cc(C(F)(F)F)ccc1OCCCOC=NC1CCCCO1
CC(C)(C)C(=O)NC1CCC(CNc2c(N3CCCCC3)c(=O)c2=O)CC1
CC(C)(C)C(=O)NCc1cccc(Cc2nnc(NC(=O)CCCCc3ccc(NC(=O)Cc4ccccc4)nn3)s2)c1
CC(C)(C)C(=O)NN1CC2CCSC2CC1CC(O)C(Cc1ccccc1)OC(=O)NCc1ccccc1
CC(C)(C)C(=O)Nc1ccc(C(=O)NC2COc3ccccc3O2)cc1
CC(C)(C)C(=O)OC(O)(CNC(=O)CCCN(O)C(=O)C=Cc1ccccc1)CC(=O)NCCCN(O)C(=O)C=Cc1ccccc1
CC(C)(C)C(=O)Oc1cc(=O)c(CSc2nc3ccccc3o2)co1
CC(C)(C)C(=O)Oc1cc(=O)c(CSc2nc3ccccc3o2)co1
CC(C)(C)C(=O)Oc1cccc(Nc2ncnc3ccccc23)c1
CC(C)(C)C(=O)c1cccc(N2CCCC(=O)N2)c1
CC(C)(C)C(F)C(=Cn1ccnc1)c1ccc(Cl)cc1
CC(C)(C)C(NC(=O)C(Cc1ccccc1)C(O)C(NCc1ccc(OCCO)cc1)C(=O)NC1c2ccccc2CC1O)OC(=O)NCc1ccccc1
CC(C)(C)C(NC(=O)NC1(Cc2ccccc2O)CCCCC1)C(=O)N1CC2C(C1NC(=O)C(CC1CC1)C(=O)C(N)=O)C2(C)C
CC(C)(C)C(O)C(=Cn1cncn1)c1ccc(Cl)c(Cl)c1
CC(C)(C)C1(O)C[N+](C)(C)CCO1
CC(C)(C)C1=CC(=O)C=CC1=O
CC(C)(C)C1CCCN1C(=O)OC(=O)NCCCN1CCN(CCCNc2ccnc3cc(Cl)ccc23)CC1
CC(C)(C)C1CCN(C(=O)OC2CCN(c3ncccn3)CC2)CC1
CC(C)(C)C1N(c2ccccc2)C(=O)C12CN(C(=O)Oc1ccccc1)C2
CC(C)(C)C1c2[nH]c3ccccc3c2CC2C(=O)N(c3ccc(Cl)c(Cl)c3)CC(=O)N21
CC(C)(C)CCC#CC1CC1c1c[nH]cn1
CC(C)(C)CCN1C(=O)C(c2cc(F)ccc2F)SC1CC1CCN(C(=O)N2Cc3ccccc3NC2=O)CC1
CC(C)(C)CCc1ncc(CCc2ccc(-c3ccccc3C(=O)O)cc2)[nH]1
CC(C)(C)CNC(=O)Cc1ccc(S(N)(=O)=O)cc1
CC(C)(C)COc1ccc2c(c1)C1(COC(N)=N1)c1cc(-c3cccnc3F)cnc1O2
CC(C)(C)N(Cc1cnc2cc3c(cc2c1)CC1(C3)C(=O)Nc2ncccc21)C(=O)Cc1cc(F)cc(F)c1
CC(C)(C)N(NC(=O)c1c(Cl)cc(Cl)cc1Cl)C(=O)c1ccc2c(c1Cl)CCCO2
CC(C)(C)N1C(=O)CN(C(=O)Oc2ccc(C3CN(CC(=O)Nc4ccc(Cl)s4)C(=O)O3)cc2)CC1=O
CC(C)(C)N1N=C(CC(=O)Nc2ccc3c(c2)OCO3)Cn2c(cc3ccccc32)C1=O
CC(C)(C)N1N=C(c2cccc(C(F)(F)F)c2)CC1c1ccc(O)cc1
CC(C)(C)NC(=NC#N)Nc1ccc(O)cc1
CC(C)(C)NC(=O)C(=O)N1CCC(C2CCCCC2)(C(Cc2ccc(F)cc2)NC(=O)C2CNC3(CC3)CN2)CC1
CC(C)(C)NC(=O)C1CC2CCCCC2CN1CC(O)C(Cc1ccccc1)NC(=O)OC12CCOC1OCC2
CC(C)(C)NC(=O)CC(=O)Oc1ccc(-c2cccc([N+](=O)[O-])c2)o1
CC(C)(C)NC(=O)CCC=NN(C1=NS(=O)(=O)c2ccccc21)c1ccccc1O
CC(C)(C)NC(=O)NC1(c2ccc(Cl)cc2)CCN(c2ncnc3c2nc(-c2ccccc2)n3-c2ccccc2Cl)CC1
CC(C)(C)NC(=O)Nc1ccc(F)cc1Cl
CC(C)(C)NC(=O)OC(CCC(=O)O)C(=O)N1CCCC1C(=O)NC(Cc1ccccc1)C(=O)C(F)(F)NC(=O)c1cccc(C(N)=O)c1
CC(C)(C)NC(=O)OC(Cc1ccccc1)C(O)C(NCc1ccc(OCCO)cc1)C(=O)NC1c2ccccc2CC1O
CC(C)(C)NC(=O)OC(Cc1ccccc1)C(O)CC(Cc1ccccc1)NC(=O)C(CO)c1ccccc1
CC(C)(C)NC(=O)OC(Cc1ccccc1)CC(O)C(Cc1ccccc1)C(=O)Nc1ccccc1
CC(C)(C)NC(=O)OC(Cc1ccccc1)C[S+]([O-])CCl
CC(C)(C)NC(=O)OCC(=O)N1CCCC(N2C(=O)CCC2Cc2cccc(C#N)c2)C1
CC(C)(C)NC(=O)OCCCCC(=O)NCC1CC(c2ccc(O)cc2)=NO1
CC(C)(C)NC(=O)OCCCCC(C(=O)NCN(c1nc(Cl)nc2c1ncn2C1CCCCO1)C1CC1)C(=O)OCc1ccccc1
CC(C)(C)NC(=O)c1ccc(C(=O)CC(=O)OC2=COCCO2)cc1
CC(C)(C)NC(=O)c1ccc(C(=O)NNCc2ccc(F)cc2)cc1Cl
CC(C)(C)NC(=O)c1cccc(NC(=O)Cc2ccc(Br)cc2)c1
CC(C)(C)NCC(O)CON=C(Cl)c1nc2ccccc2o1
CC(C)(C)NCC(O)CON=C(c1ccccc1)c1ccccc1
CC(C)(C)NCC(O)COc1ccc(-c2cnc(-c3ccco3)[nH]2)cc1
CC(C)(C)NCC(O)Cc1csnc1OBr
CC(C)(C)NCCC(O)c1cc(C(F)(F)F)c2cccc(C(F)(F)F)c2n1
CC(C)(C)NCCCCc1c[nH]cn1
CC(C)(C)NS(=O)(=O)c1ccccc1-c1ccc(-c2cnc(N)cn2)cc1
CC(C)(C)OC(=O)CCC(Nc1ccc(CN(CCc2[nH]c(N)nc(=O)c2N)c2ccc(F)cc2[N+](=O)[O-])cc1)C(=O)OC(C)(C)C
CC(C)(C)OC(=O)N(CCCCCC(=O)NC(F)(F)F)CCOC(=O)N(CCCNC(=O)C(F)(F)F)C(C)(C)C
CC(C)(C)OC(=O)N1CC(c2cnc(Cl)c(F)c2)(C2CC(NC(=O)C3(C#N)CC3)CN2C(=O)S(=O)(=O)c2ccccc2Cl)C1
CC(C)(C)OC(=O)N1CCCC(C(=O)NC2CC3CCC2(C)C3(C)CS(=O)(=O)N2CCC3(CCc4ccccc43)CC2)C1
CC(C)(C)OC(=O)NC(Cc1c[nH]c2ccccc12)NC(=O)N1C(=O)CC2C(c3cccc4ccccc34)CCCN2C1=O
CC(C)(C)OC(=O)NC(Cc1ccccc1)C(=O)NC(Cc1c[nH]cn1)C(=O)NC(CC1CCCCC1)C(O)C(O)(CO)C[N-][N+]#N
CC(C)(C)OC(=O)NC(Cc1ccccc1)C(=O)NC1NC(=O)C(O)CCC(=O)NCCOC(=O)C1CC1CCCCC1
CC(C)(C)OC(=O)NC(Cc1ccccc1)C(=O)NCCI
CC(C)(C)OC(=O)NC(Cc1ccccc1)C(O)CC(Cc1ccc(N)cc1)C(=O)NC1Cc2ccccc2C1O
CC(C)(C)OC(=O)NC(Cc1ccccc1)C(O)CC(Cc1ccncc1)NC(=O)C1Cc2ccccc2C1O
CC(C)(C)OC(=O)NC(Cc1ccccc1)C(O)CN1CCN(Cc2ccc([N+](=O)[O-])cc2)CC1
CC(C)(C)OC(=O)NC(Cc1ccccc1)NC(=O)CC1CCC(C(=O)O)CC1
CC(C)(C)OC(=O)NC1CC2C(=O)NC3(c4cccc5c4CN(C(=O)OF)CC5)CC3C=CCCCCCC(S(=O)(=O)NC(=O)C3CC3)C(=O)N2C1
CC(C)(C)OC(=O)NC1Cc2ccc(-c3ccc(-c4ccc(F)cc4)cc3)cc2CN1S(=O)(=O)C(=O)NO
CC(C)(C)OC(=O)NCCCCC1CNC(=O)C(C(Cc2cn(C(=O)OC(C)(C)C)c3ccccc23)NC(=O)OC(C)(C)C)N1
CC(C)(C)OC(=O)NCOC(=O)c1cc2c3c(c(=O)oc2cc1Cl)CCC3
CC(C)(C)OC(=O)NCc1cccc(CNC(=O)C23CC4CC(C2)C2(OOC5(CCCCC5)O2)C(C4)C3)c1
CC(C)(C)OC(=O)NN1CC2C(C1)C2c1cc2c(cc1F)c(=O)c(C(=O)O)c1sc3ccccc3n12
CC(C)(C)OC(=O)NN1CCC(Cc2ccc(-c3nnc4n3-c3cccnc3Nc3ccccc3-4)cc2)CC1
CC(C)(C)OC(=O)Nc1ccc(S(=O)(=O)N(CC(=O)NO)Cc2ccc([N+](=O)[O-])cc2)cc1
CC(C)(C)OC(=O)c1ccc(C(=O)c2ccccc2)cc1CCCO
CC(C)(C)OOC(C#N)(C#N)Cc1ccc(Cl)cc1
CC(C)(C)S(=O)(=O)CCNC1CSCCc2ccccc21
CC(C)(C)Sc1ccc(C(=O)Nc2ccncc2)cc1[N+](=O)[O-]
CC(C)(C)c1c2c(nn1NC(=O)c1cc3ccccc3o1)CS(=O)(=O)C2
CC(C)(C)c1cc(-c2ccccc2)nn1C(=O)C(=O)Nc1ccc(OCCN2CCOCC2)c2ccccc12
CC(C)(C)c1cc(-c2ccccc2)no1
CC(C)(C)c1cc(C(=O)NN2C(=O)CCC2c2ccc(F)cc2)on1
CC(C)(C)c1cc(C(=O)NN=Cc2ccc([N+](=O)[O-])cc2)ccc1O
CC(C)(C)c1cc(C(C)(C)c2ccccc2)cc(O)c1C(C)(C)C
CC(C)(C)c1cc(N2CCN(CCCCn3ccc(=O)[nH]c3=O)CC2)nc(C(F)(F)F)n1
CC(C)(C)c1cc(NC(=O)Nc2ccc(-c3cc(C(=O)Nc4ccc(OCCN5CCOCC5)cc4)n[nH]3)cc2)no1
CC(C)(C)c1cc(NC(=O)Nc2nccs2)nn1-c1ccc(CC(=O)O)cc1
CC(C)(C)c1cc(O)cc(C(=O)C=Cc2ccc3c(c2)CCO3)c1C(C)(C)C
CC(C)(C)c1cc(O)cc(C=C2CCNS2(=O)=O)c1C(C)(C)C
CC(C)(C)c1cc(O)ccc1OC(=O)c1c(N)cc(Cl)cc1Cl
CC(C)(C)c1cc(OCc2nnc3sc(-c4ccc(Cl)cc4)nn23)c(Cl)cc1OCc1nnc2sc(-c3ccc(Cl)cc3)nn12
CC(C)(C)c1ccc(-c2nc3ccc(NS(C)(=O)=O)cc3c(=O)o2)cc1
CC(C)(C)c1ccc(C(=O)N2CCC(=O)N(C(COCc3ccccc3)Cc3ccccc3)CC2)cc1
CC(C)(C)c1ccc(C(=O)NCCc2nc(-c3ccc(Cl)cc3)cs2)cc1
CC(C)(C)c1ccc(C(=O)NN2CCc3c(Cc4ccnc5ccccc45)cccc3C2)cc1
CC(C)(C)c1ccc(C(C)(O)c2ccnc(Nc3ccc(C#N)cc3)n2)cc1
CC(C)(C)c1ccc(C=CC(=O)Nc2ncccn2)cc1
CC(C)(C)c1ccc(C=Cc2nc3cc(-c4ccccc4CO)ccc3[nH]2)cc1
CC(C)(C)c1ccc(CC2(O)CCC3C4CCc5cc(O)ccc5C4CCC32C)cc1
CC(C)(C)c1ccc(CNC(=S)NC(C)(C)c2ccc(NS(C)(=O)=O)cc2)cc1
CC(C)(C)c1ccc(NC(=O)C(Cc2ccccc2)C(=O)NC(CCCCN)C(N)=O)cc1
CC(C)(C)c1ccc(NC(=O)C2C3CCC(O3)C2C(=O)O)cc1
CC(C)(C)c1ccc(NC(=O)N2Cc3ccc(NS(=O)(=O)c4ccc(F)cc4OCCCc4ccccc4)cc3C2)cc1
CC(C)(C)c1ccc(NC(=O)c2cccc(CN3CCCN(Cc4ccsc4)CC3)c2)cc1
CC(C)(C)c1ccc2c(c1)CCN2C(=O)c1ccc(=O)[nH]n1
CC(C)(C)c1ccc2c(c1)S(=O)(=O)C(Cc1ccc(F)cc1)C(=C1C(=O)C(C#N)N(NS(C)(=O)=O)C1=O)N2
CC(C)(C)c1cccc(-c2ccc3ncc(-c4ccc(S(C)(=O)=O)cc4)n3n2)c1
CC(C)(C)c1cccc(CNC2CS(=O)(=O)CC(O)C2Cc2cc(N)c(F)c(OC(C(F)(F)F)C(F)(F)F)c2)c1
CC(C)(C)c1cn(F)c2nc(N3CCC(CN)C3)c(C(=O)O)cc2c1=O
CC(C)(C)c1cnc(C(=O)Nc2ccc(F)cc2)c(Cl)n1
CC(C)(C)c1cnn(Cc2cccc(Oc3cc(C#N)ccc3NS(=O)(=O)c3cscn3)c2)c1
CC(C)(C)c1csc(NC(=O)c2ccc(Br)o2)n1
CC(C)(C)c1nc(C(=O)N2CCOCC2)cc2c1C(c1cccc(Br)c1)N([S+]([O-])CCO)C2
CC(C)(C)c1nc2c(cc1[N+](=O)[O-])c(=O)c(N1CCC3(CC1)OCCO3)cn2C(=O)O
CC(C)(C)c1nc2ccc(-c3ccsc3)nn2c1-c1cccc(-c2ccccc2)c1
CC(C)(C)c1nnc(CN2CCN(S(C)(=O)=O)CC2)o1
CC(C)(C)c1nnc(Cc2cccc(C3C(O)OC(O)C(CO)C3O)c2)s1
CC(C)(C)c1nnnn1C(Nc1ccc(Cl)cc1)c1coc2ccccc2c1=O
CC(C)(C)c1nnnn1C(c1ccncc1)N1CCCCCC1
CC(C)(C)n1nc(-c2cc3sc(SCC=C(Cl)Cl)nc3cc2F)oc1=O
CC(C)(C)n1ncc2cc(-c3c(CO)cccc3-c3ccc(C(N)=O)o3)cc(F)c2c1=O
CC(C)(C)n1nccc1-c1ccc(Cl)c(Oc2ccc(C#N)cc2S(=O)(=O)Nc2ncns2)c1
CC(C)(CC(=O)NC1CC1c1cccc(OC(F)(F)F)c1)NCC1CC(C#N)N(C(=O)F)C1
CC(C)(CC(=O)O)Cn1c(Cc2ccc(F)cc2)nc2ccccc21
CC(C)(CCC(C(N)=O)(c1ccccc1)c1ccccc1)N1CC(Oc2cc(O)c(Cl)cc2Cl)C1
CC(C)(CCCCOc1cccc(OCCCCC(C)(C)C(=O)O)c1)C(=O)O
CC(C)(CNC(=O)C1CCOCC1)CN(F)C1=NS(=O)(=O)c2cc(-c3ccccc3)ccc21
CC(C)(CNC(=O)CCNC(=O)c1ccc(Br)cc1)N1CCOCC1
CC(C)(CNC(=O)c1ccc([N+](=O)[O-])c(Cl)c1)CNC(=O)c1cc([N+](=O)[O-])ccc1Cl
CC(C)(CNC(=O)c1cccc(Oc2ccccn2)c1)C(=O)O
CC(C)(CO)C(O)NC(=O)CCC(=O)NCc1ccc(OC(F)(F)F)cc1
CC(C)(CO)CC(O)Cn1c2ccccc2c2ccccc21
CC(C)(CO)CCCCNC(=O)NCCCCC(C)(C)CO
CC(C)(CO)CN1CCC(n2nccc2NC(=O)C2CCCC2)CC1
CC(C)(CO)CNS(=O)(=O)c1ccccc1-c1ccc(F)c(-c2cnc(N)nc2)c1
CC(C)(CO)Nc1ccc(OCc2c(Cl)cccc2Cl)cn1
CC(C)(CO)Nc1nc(C(F)(F)F)nc2ccccc12
CC(C)(CO)c1ccc2c(c1)C1OCCCC1C([N+](=O)[O-])N2
CC(C)(COCC1CO1)COCC1CO1
CC(C)(Cc1ccc(C(=O)Oc2cc(C(=N)N)ccc2F)s1)C(=O)Nc1cc(O)cc(C(=O)O)c1
CC(C)(Cc1ccc2ccccc2c1)NCC(O)COc1cccc(C#N)c1Cl
CC(C)(Cn1c(Cc2ccc(OC(F)(F)F)cc2)nc2cc(OCc3ccc4ccccc4n3)ccc21)C(=O)O
CC(C)(N)C(=O)NC(COCc1ccccc1)n1nnnc1CCCNC(=O)CCS(C)(=O)=O
CC(C)(N)CC(=O)NN1C(=O)C(Cc2ccc(-c3ccccc3-c3nn[nH]n3)cc2)CCc2ccccc21
CC(C)(NC(=O)c1ccc(C2CCN(N3CCCCC3)CC2)cc1Cl)c1cccc(C(F)(F)F)c1
CC(C)(O)C#CC(O)(c1ccccc1)c1ccc(Cl)cc1
CC(C)(O)C#Cc1c(CC2CCN(C#N)C2)nc2n1CCOc1ccc(C(N)=O)cc1-2
CC(C)(O)C1CC(=O)c2ccc3oc(-c4ccc(O)cc4)cc3c2O1
CC(C)(O)CCc1cccc(NC(=O)C(C(N)=O)c2ccccc2)c1
CC(C)(Oc1ccc(Cl)cc1)C(=O)OCn1nnc2ccccc2c1=O
CC(C)(Oc1cccc(CCCc2ccc(=O)n(C(c3ccccc3)c3ccccc3)c2)c1)C(=O)O
CC(C)(Oc1cccc(CCc2nc(-c3ccccc3)oc2-c2ccccc2)c1)C(=O)O
CC(C)(c1cc(-c2cccc(NC(=O)c3ccncc3)c2)c2ncccc2c1)S(C)(=O)=O
CC(C)(c1cccnc1)N1CCN(C(=O)c2ccc3c(c2)CCc2cc(Cl)cnc2C3Br)CC1
CC(C)=CC(=O)NCCC1CN2C(=NCC2Cc2ccc(O)cc2)N1C(C)C
CC(C)=CC1(O)CC(C23CCC(C)C(C)(C)C2CCC2(C(=O)c4ccccc4)C4CCC(C)C4CCC23)OC1=O
CC(C)=CCCN(C)CCOP(=O)(O)OP(=O)(O)O
CC(C)=CCNC(N)=NCCCCC(=O)NC=Cc1ccccc1
CC(C)=CCOc1ccc(C2=C(CC(C)C)C(=O)N(C(CCOCO)C(=O)O)C2=O)cc1
CC(C)=CCc1cc(-c2cc(O)c3c(c2)OC(O)CC3=O)c2occc2c1
CC(C)=CN1C(C)Cn2c(=S)[nH]c3cccc(c32)C1C
CC(C)=COC(=O)C1(C)Oc2ccc3ccc(=O)oc3c2CC1C
CC(C)=NNC(=S)Sc1cccc(C)n1
CC(C)C(=O)CCn1c(=O)c2c(c3ccccc31)OC(C)(C)CC2
CC(C)C(=O)N(CC(=O)Nc1cc(C(C)(C)C)nn1-c1cc(Cl)ccc1Cl)c1ccc(C(F)(F)F)cc1
CC(C)C(=O)N(Cc1cc2ccccc2[nH]c1=O)c1cccnc1
CC(C)C(=O)N1CCN(C(=O)c2cc(F)ccc2Cc2c[nH]c(=O)c3cc(Cl)c(Cl)n23)CC1
CC(C)C(=O)N1CCN(c2n[nH]c(N)n2)CC1
CC(C)C(=O)NC(=NCc1ccccc1)Nc1nccn1-c1ccc(Cl)c(Cl)c1
CC(C)C(=O)NCCNCc1ccc(-c2cn3c(n2)sc2ccccc23)cc1
CC(C)C(=O)Nc1cc(N2CCN(C)CC2)ccc1F
CC(C)C(=O)Nc1ccc(N(Cc2ccsc2)C(=O)Cn2nnc3ccccc32)cc1
CC(C)C(=O)Nc1nn(C(=O)c2ccccc2)c2c1CN(C(=O)c1ccccc1)C2
CC(C)C(=O)OC(N)Cc1ccc(C2COP(=O)(OCn3ccc(N)nc3=O)CO2)cc1
CC(C)C(=O)OC1CC1(CN)c1ccccc1
CC(C)C(=O)OCC1C(=O)NCCN1C(=S)NC(=O)c1ccccc1
CC(C)C(=O)OCCc1ccc(O)cc1O
CC(C)C(=O)Oc1c2c(n3ccccc13)C(=O)c1ccccc1C2=O
CC(C)C(C(=O)NCc1ccccc1)c1ccc(Cl)cc1
CC(C)C(C)C(=O)NC(=O)C(O)C(O)C(O)C(Oc1ccc(C2=C(O)CCCC2=O)cc1)C(=O)NC(=O)C(C)C(C)C
CC(C)C(C)Oc1cc(-c2ccnc(Nc3cc4cc(C(=O)N5CCN(C)CC5)ccc4[nH]3)n2)ccn1
CC(C)C(C=NNC(=O)c1ccc(Cl)cc1)c1[nH]c(Sc2ccccc2)nc1-c1ccccc1
CC(C)C(CC(=O)c1ccc2c(c1)CNC(C(N)=O)C2)CN1CCC(C)(c2cccc(O)c2)C(C)C1
CC(C)C(CCc1ccc2c(c1)OCCCO2)C(=O)NC1CCN(Cc2ccccc2)C1
CC(C)C(CO)NCc1ccc(C2CCC(C(F)(F)F)CC2)c(F)n1
CC(C)C(CO)NCc1nc(F)ccc1C1=CCCCC1
CC(C)C(Cl)=NOC(=O)Nc1cccc(Cl)c1
CC(C)C(N)C(=O)NC(CO)C(=O)NC(CO)C1CCCN1C(=O)C(=O)O
CC(C)C(N)NC(=O)C1(C)C2CCC1(CS(=O)(=O)N1CCC3(CCc4ccccc43)CC1)C(C)C2
CC(C)C(N)c1c(F)cccc1C(=O)N1CCN(C2CN(c3ccc(Cl)cc3)CC2Cc2ccccc2)CC1
CC(C)C(NC(=O)C(CCCNC(=N)N)C(=O)NCc1ccc(C(=N)N)cc1)C(=O)NC(CCCNC(=N)N)C(=O)NCc1ccccc1
CC(C)C(NC(=O)CC(=O)NC(CCCN=C(N)N)C(=O)O)C(=O)NC(NC(=O)n1nnc2c(CCCl)ncn2c1=O)C(C)O
CC(C)C(NC(=O)N1CCN(Cc2ccccc2)CC1)C(=O)NC(Cc1ccccc1)C(O)C(O)C(Cc1ccccc1)NC(=O)C(C(C)C)N1CCN(C(=O)NCc2ccccc2)CC1
CC(C)C(NC(=O)OCCCc1ccccc1)NC(=O)C(CC(=O)O)C(=O)CF
CC(C)C(NC(=O)OCc1ccccc1)NC(=O)C(Cc1ccccc1)C(O)C(CO)C(Cc1ccccc1)C(=O)NC(NC(=O)OCc1ccccc1)C(C)(C)C
CC(C)C(NC(=O)c1ccco1)C(=O)OCNC(=O)C12CC3CC(CC(C3)C1)C2
CC(C)C(NC(=S)Nc1ccccc1)C(=O)NC1CCOC1O
CC(C)C(NS(=O)(=O)c1ccc(-c2ccc(Cl)cc2)cc1)C(=O)O
CC(C)C(NS(=O)(=O)c1ccc(F)cc1)C(=O)NC(C=O)Cc1c[nH]c2ccccc12
CC(C)C(O)c1csc(C#Cc2cc(NC(N)=O)c(C(N)=O)s2)c1
CC(C)C(S)C(=O)NC1(NC(=O)C(Cc2ccc(-c3ccoc3)cn2)C(=O)O)CCCC1
CC(C)C1(CCCc2nc(=O)c3c(C(F)F)cc(=O)oc3[nH]2)CC1
CC(C)C1(NC(=O)Cc2cc(C(F)(F)F)cc(C(F)(F)F)c2)CCC(Nc2cccc3c2CCC3C#N)C1
CC(C)C1(NC2CCOCC2)CCC(OC(=O)N2CC3CC2CN3C(=O)C(C)(C)C)C1
CC(C)C12CCC3=C(COC3=O)C1CC1OC13C(=O)C1(C)OC1C1OC132
CC(C)C1=NCCN1CN1CCCCSc2ccc(Cl)cc21
CC(C)C1=NNC2(S1)C(=O)Nc1ccc(-c3ccccc3)cc12
CC(C)C1=Nn2c(nnc2-c2nc(-c3ccc(Br)cc3)cs2)SC1
CC(C)C1C(=O)NC(c2ccc(N)cc2)c2ccccc21
CC(C)C1CC(C(F)(F)F)c2cc(C3CC3)ccc2N1C(=O)On1nnc(N(C)Cc2cc(C(F)(F)F)cc(C(F)(F)F)c2)n1
CC(C)C1CCC(C(=O)Oc2ccc(Cl)cc2Cl)CC1C
CC(C)C1CCC(C=O)=CC2C(O)CCC21C
CC(C)C1CCC(OC23CCC(O)CC2CCC2C3CCC3(C)C(C4=CC(=O)OC4)CCC23C)OC1O
CC(C)C1CCCn2c1c(CC(=O)O)c1c(Sc3cc(Cl)ccc3Cl)nccc12
CC(C)C1CCN(C(=O)Nc2c(Cc3cc(-c4ccc(Cl)s4)no3)c3cccc(C#N)c3n2C)CC1
CC(C)C1CCN(C(=O)OOn2ccc(-c3ccc(S(C)(=O)=O)cc3)cc2=O)CC1
CC(C)C1CSCC(=O)NC(CCCN=C(N)N)C(=O)NC(CC(=O)O)C(=O)NCC(=O)NC(C(=O)O)C(=O)N1
CC(C)C1N=C(N)N=C(N)N1c1ccc(Br)cc1
CC(C)C1NC(=O)C(CC(N)=O)NC(=O)C(Cc2ccccc2)NC(=O)C(C2CCCN2C(=O)NC(=O)C(CCCN=C(N)N)C(=O)O)NC(=O)CCSSCC(Cc2ccc(O)cc2)NC1=O
CC(C)C1NCCOc2ccccc2CCCNC(=O)C(Cc2cccc(Cl)c2)NC(=O)C(CCNC(=N)N)NC1=O
CC(C)C1OC(=O)C(C(C)C)N(C)C(=O)C(C(C)C)OC(=O)C(C(C)C)N(C)C(=O)C(C(C)C)OC(=O)C(C(C)C)N(C)C1=O
CC(C)C1SCC(=O)Nc2c1cnn2C(C)C
CC(C)C1SCCN1C(=O)c1ccc2nc(-c3cc(CN4CC(C(=O)O)C4)ccc3F)sc2c1
CC(C)C=NNC(=O)c1ccc(Cl)cc1
CC(C)CC#CC1CN(C)S(=O)(=O)c2ccc(C(C)CO)cc2OC1CN(c1ccc(F)cc1)S(C)(=O)=O
CC(C)CC(=O)NCC(=O)OCNC(=O)c1cc(Cl)cc([N+](=O)[O-])c1
CC(C)CC(=O)NCC1(CNC(=O)C2C3CC4CC(C3)CC2C4)CCCC1
CC(C)CC(=O)Nc1cc(C(=O)O)ccc1-c1ccc(C(=O)Nc2ccc(C(=N)N)cc2)c(-c2ccoc2)c1
CC(C)CC(=O)Nc1nc2ccc(S(=O)(=O)N3CCOCC3)cc2s1
CC(C)CC(=O)Nn1cc(-c2ccccn2)c2ccccc2c1=O
CC(C)CC(=O)ON=C1C(=O)N(c2ccccc2)c2ccccc21
CC(C)CC(=O)c1c(Cl)nc2c(Nc3ccc(F)c(F)c3)ccc(Cl)c2c1O
CC(C)CC(C(=O)NC(C)C(=O)NC(CCCNC(=N)N)NC(=O)OCc1ccccc1)C(O)CNC(=O)CCc1ccccc1
CC(C)CC(C(=O)NC(C)NC(=O)C(Cc1ccccc1)OC(=O)NC(C)(C)C)C(O)C[S+]([O-])c1ccccc1
CC(C)CC(C(=O)NC(CO)Cc1ccccc1)C(=O)NC(Cc1ccccc1)C(=O)NCCCN=C(N)N
CC(C)CC(C(=O)NC(Cc1ccccc1)C(=O)NC(Cc1ccccc1)OC(=O)NC(C)(C)C)C(=O)c1ccco1
CC(C)CC(C(=O)NC(Cc1ccccc1)n1c(O)nc2ccccc2c1=O)C(=O)N1CCCC1C(=O)O
CC(C)CC(C(=O)NC(N)Cc1ccccc1)C(=O)NC(Cc1cnc[nH]1)NC(=O)C(CCC(=O)O)C(=O)NC(C)C(=O)NC1CCCCNC1=O
CC(C)CC(C(=O)NC1CCC(=O)N1)C(=O)N1CSCC1C(N)=O
CC(C)CC(C(=O)NC1CCCC1)C(=O)NN1CC(c2ccc3c(c2)OCCO3)CC1=O
CC(C)CC(C(=O)NO)C(=O)Nc1ccccc1NC(=O)Cc1ccccc1
CC(C)CC(C(=O)NO)C1(N)CCN(c2ccc(OCc3cc(COC(C)C)c4ccccc4n3)cc2)C1=O
CC(C)CC(C(=O)Nc1nc[nH]c1C(=O)NC(c1ccccc1)c1ccccc1)C(=O)OCc1ccccc1
CC(C)CC(C(=O)O)C(=O)NC(Cc1ccc(N=C=S)cc1)NC(=O)CC(=O)NCNC(=O)C(Cc1ccc(O)cc1)N(Cc1ccccc1)Cc1ccccc1
CC(C)CC(C(N)=O)C(=O)NC(CCC(=O)O)NC(=O)CCc1ccc(-c2cccs2)cc1
CC(C)CC(C(N)=O)N(CC1CCCCC1)S(=O)(=O)c1ccc(Cl)cc1
CC(C)CC(C(O)NC(N)C(=O)O)P(=O)(O)OCNC(=O)OCc1ccccc1
CC(C)CC(CN1CC(=O)C(C(=O)NC(CC(C)C)OC(=O)NCc2ccncc2)C1)NC(=O)OCc1ccccc1
CC(C)CC(CNCC(=O)C(C)C(=O)Nc1[nH]cnc1C(=O)NC(C)CN)NC(=O)c1[nH]cnc1NC(=O)C(CO)C(=O)O
CC(C)CC(CO)NC(=O)C1OC2CN(Cc3ccccc3)C(=O)C1O2
CC(C)CC(CP(=O)(O)C(N)CCc1ccccc1)C(=O)O
CC(C)CC(N)C(=O)OCC1OC(O)C(O)C1n1cnc2c(N)ncnc21
CC(C)CC(N)c1ccccc1C(=O)N1CCN(C(Cc2ccc(Cl)cc2)N2CCCC2=O)CC1
CC(C)CC(NC(=O)C(C(N)=O)C(C)C)C(=O)NC(NC(=O)C(CCC(N)=O)NC(=O)C=CC(=O)NC(C)C(=O)NCC(=O)NC(Cc1ccccc1)C(=O)O)C1CCCCC1
CC(C)CC(NC(=O)C(C)C(=O)NC(CCCNC(=N)N)C(=O)O)NC(=O)C(NC(=O)C(CC(C)C)C(=O)NC(N)Cc1ccc(O)cc1)C(C)O
CC(C)CC(NC(=O)C(CC(=O)O)NC(=O)C(CC(C)C)C(=O)NC(C)NC(=O)CN)NC(=O)C(C)C(=O)NC(CC(=O)O)C(=O)NCC(=O)O
CC(C)CC(NC(=O)C(CC(N)=O)NC(=O)C=CC(=O)NC(C)NC(=O)CNC(=O)C(Cc1ccccc1)C(=O)O)C(=O)NC(CC(C)C)C(=O)NC(C(N)=O)C(C)C
CC(C)CC(NC(=O)C(CCCC[N+](C)(C)C)NC(=O)C(CO)C(N)=O)NC(=O)C(C)OC(=O)NCc1ccccc1
CC(C)CC(NC(=O)C(CCCN=C(N)N)C(=O)O)C(=O)NC(CCC(N)=O)C(=O)NC(CO)C(=O)NC(C)C(=O)NC(NC(=O)C(C(=O)NC(C)N)C(C)C)C(C)C
CC(C)CC(NC(=O)C(CCCN=C(N)N)C(=O)O)C(=O)NC(Cc1ccc(NC(=N)N)cc1)NC(=O)C(N)Cc1ccc(F)cc1
CC(C)CC(NC(=O)C(CNC(=O)C(C)C(=O)NCCC(=O)NC(CCC(=O)NC(CC(=O)O)C(N)=O)C(=O)O)C(=O)O)C(=O)NC(C)N
CC(C)CC(NC(=O)C(Cc1c[nH]cn1)C(=O)NC(CC(=O)N1CCOCC1)Cc1cccc2ccccc12)C(O)C(=O)OC(C)C
CC(C)CC(NC(=O)C(Cc1ccc(O)cc1)C(N)=O)C(=O)NC(Cc1ccccc1)NC(=O)CC(=O)NCC(=O)NC(N)Cc1ccc(O)cc1
CC(C)CC(NC(=O)C(N)CC(C)C)NC(=O)C1CCOCC(O)C(CC(C)C)COCCC(C(=O)O)NC(=O)C(O)NC(=O)C(C)NC(=O)C(C)(CC(C)C)NC1=O
CC(C)CC(NC(=O)C(NC(=O)C(N)CNC(=O)c1nn[nH]n1)C(C)C)C(=O)O
CC(C)CC(NC(=O)Nc1cc(Cl)ccc1F)C(=O)O
CC(C)CC(NC(=O)OCc1ccccc1)C(=O)NC(CC(C)C)C(=O)NC(Cc1ccccc1)C(=O)C(=O)C(=O)OCc1ccccc1
CC(C)CC(NC(=O)OCc1ccccc1)C(=O)NCCC=O
CC(C)CC(NC(=O)OCc1ccccc1)NC(=O)C(C)C(=O)CCl
CC(C)CC(NC(=O)OCc1ccccc1)NC(=O)C(Cc1ccccc1)ON=C(O)C(=O)Cc1ccccc1
CC(C)CC(NC(=O)c1ccccc1)C(=O)NC(C)(CI)Cc1ccccc1
CC(C)CC(NC(c1ccc(Br)cc1)c1ccc(S(C)(=O)=O)cc1)C(=O)NCC#N
CC(C)CC(Nc1cnc(C(=O)NCCC(=O)O)nc1)c1ccc(-c2ccc(C(F)(F)F)cc2)cc1
CC(C)CC(OC(=O)C(C)C)N(C)C(=O)n1cnc(S(C)(=O)=O)n1
CC(C)CC(OC(=O)NCc1ccccc1)C(=O)NC(Cc1ccccc1)C(=O)COc1cc(C(F)(F)F)nn1-c1ccccc1
CC(C)CC(c1c(C(=O)O)ccc(Oc2cccc(Cl)c2)c1F)N1CCCC(c2cn(C)c(=O)[nH]c2=O)C1
CC(C)CC1(C(CCCCNC(=O)OCc2ccccc2)NC(=O)OC(C)(C)C)c2ccccc2N2C(=O)C(O)N(C(=O)CC3NC(=O)c4ccccc4-n4c3nc3ccccc3c4=O)C21
CC(C)CC1(C)NC(=O)C(CCCCCSSc2ccccn2)NC(=O)C2CCCN2C(=O)C(C)NC1=O
CC(C)CC1=CS(=O)(=O)OC1(Cc1ccccc1)OCc1ccccc1
CC(C)CC1C(=O)NC(C(C(=O)NC(C)C)c2ccc3occc3c2)C(=O)N1C1Cc2ccccc2C1
CC(C)CC1C(O)CC(=NOO)C2CCC3C(=O)N(C(C)c4ccccc4)C(=O)C3C21
CC(C)CC1C2=C(CC(C)(c3ccccc3)CC2=O)Oc2ncn(C)c(=N)c21
CC(C)CC1CCN(N(C)c2ccnc(C(=O)Nc3cccc(F)c3)c2)CC1
CC(C)CC1NC(=O)C(Cc2ccc(O)cc2)NC(=O)C(CC(C)C)NC(=O)C2CCCN2C(=O)C(CC(C)C)NC(=O)C(CC(C)C)NC1=O
CC(C)CC1NC(=O)C(Cc2ccccc2)NC(=O)C(CCCCOC(=O)NC(C)(C)C)NC(=O)C(C(C)C)NC(=O)C(CC(C)C)NC1=O
CC(C)CC1NC(=O)C2CCCN2C(=O)C(C)NC(=O)C(Cc2ccc(O)cc2)N(CC(C)C)C(=O)C(CC(C)C)N(C)C(=O)C(CC(C)C)NC1=O
CC(C)CC1NC(Cc2ccccc2)=Nc2nc3ccccn3c2C1=O
CC(C)CCC(=O)Nc1cc(NS(C)(=O)=O)ccc1Cl
CC(C)CCC(=O)Nc1ccccc1-c1ccccc1COC(=O)NCc1ccccc1
CC(C)CCC(=O)OC1CCN(CNC(=O)c2ccc(S(=O)(=O)NC(=N)N)cc2)CC1
CC(C)CCC(c1ccc(C(F)(F)F)cn1)C1CC(c2ccc(C(F)(F)F)cc2)CCN1CC(=O)O
CC(C)CCCC(C)C1CCC2(C)C(=CCC3C2CCC2(C)C(OCCC#CCCSC4C(C)OC(O)C(O)C4O)CCC32)C1
CC(C)CCCCCCC#CCCCCCCCCCC(O)C#CC#CCO
CC(C)CCN(C(=O)N1CCC(C(CC(C)C)NC(=O)N2CCCCCC2)CC1)c1ccc(O)cc1
CC(C)CCN(C(CO)CCCCNC(=O)N(Cc1ccccc1)Cc1cccc2c1OCO2)S(=O)(=O)c1ccc(N)cc1
CC(C)CCN(C)Cc1nc2cc(C=CC(=O)NO)ccn2c1C(C)(C)C
CC(C)CCNC(=O)C(C)C(=O)NCC(O)C(CC(C)C)NC(=O)C(C(=O)NC(OC(=O)NC(C)(C)C)C(C)C)C(C)C
CC(C)CCNc1cccc(-c2cnn3c(C(=O)c4cccs4)ccnc23)c1
CC(C)CCNc1nc(Cc2cccc3ccccc23)cc(NCc2cccc3ccccc23)n1
CC(C)CCOC1C=CC(=O)C(Cc2cn(C3CC3)nn2)O1
CC(C)CCS(=O)(=O)OCCCCOS(=O)(=O)CCC(C)C
CC(C)CCc1ccccc1Oc1cccc(CCCC(P(=O)(O)O)S(=O)(=O)O)c1
CC(C)CCc1nc2ccc(CN(C)C)cc2n1Cn1c(=O)n(C(C)C)c2ccccc21
CC(C)CCn1cc(-c2cccc(NS(=O)(=O)c3ccccc3C(=O)O)c2)cn1
CC(C)CN(C(=O)CSc1nnc2ccccn12)C1CCS(=O)(=O)C1
CC(C)CN(C(=O)NC1CC1)c1cccc(C(=O)N(C)C)c1
CC(C)CN(CC(O)C(Cc1ccccc1)NC(=O)N1CC(c2cccc(F)c2)OC1=O)S(=O)(=O)c1ccc2c(c1)OCO2
CC(C)CN(CCCN1CCN(CCCNC(=O)c2ccc3ccccc3c2)CC1)CC(C)C
CC(C)CN(Cc1cc(Cl)c2c(c1)OCCCO2)C(=O)C(C)CNCc1ccncc1
CC(C)CN(Cc1ccc(C#N)cc1Cl)C1CCCNC1
CC(C)CN(N=O)C(=O)N(CCCl)C1CCCCC1
CC(C)CN(Nc1nc(CCc2cccc3ccccc23)cc(Cc2cccc3ccccc23)n1)C(=O)OC(C)(C)C
CC(C)CN(c1ccc(CO)cc1)S(=O)(=O)CC(O)C(Cc1ccccc1)NC(=O)C1CN(c2cccc(C(F)(F)F)c2)C(=O)O1
CC(C)CN(c1ccccc1C#N)S(=O)(=O)c1ccc(OC2CCN(S(C)(=O)=O)CC2)cc1
CC(C)CN1C(=O)C(=O)N(CC(=O)c2ccc3c(c2)CCCC3)C1=O
CC(C)CN1C(=S)NCC1CC1CCCN1CC(Cc1ccc(O)cc1)N1C(=S)N(Cc2ccccc2)CC1CC1CCCCCC1
CC(C)CN1C(Cc2ccc(-c3ccccc3)cc2)C(=O)N(Cc2cn(Cc3ccco3)nn2)CCS1(=O)=O
CC(C)CN1CCc2c(c(N3CCCCC3)nc3[nH]nc(N)c23)C1
CC(C)CNC(=O)C1(C)CC(C)(C(=O)NCC(C)C)CC(C)(C(=O)NCC(C)C)C1
CC(C)CNC(=O)CN(C)S(=O)(=O)c1ccc(F)cc1
CC(C)CNC(=O)CNc1c(NCc2ccco2)c(=O)c1=O
CC(C)CNC(=O)c1cc(-c2cc(Cl)ccc2Cl)[nH]n1
CC(C)COC(=O)C1=CCCCC1S(=O)(=O)Nc1ccc(F)c(F)c1
CC(C)COC(=O)NCCc1c[nH]c(-c2ccc(-c3ccccc3)cc2)n1
CC(C)COC(=O)c1cnc(Cl)cn1
CC(C)COc1ccccc1Nc1nc2c(-c3ccc4c(c3)CCNCC4)cccn2n1
CC(C)COc1nc2ccccc2nc1C(C#N)NC(=O)C1CCCCC1
CC(C)CS(=O)(=O)NN1CCC(C(c2cnccn2)c2ccc(F)cc2F)CC1
CC(C)Cc1c(C(=O)O)csc1C(=O)NC(C)C
CC(C)Cc1c(C2CCN(c3ccccc3)CC2)ccn(Cl)c1=O
CC(C)Cc1c(N)ccc2c1nc(-c1ccc(P(=O)(O)O)o1)n2Cl
CC(C)Cc1c(OCC#N)nc(C#N)c2c1CCC2
CC(C)Cc1cc(CC2(NCc3ccccc3Cl)COC2)no1
CC(C)Cc1cc(NCCc2ccccc2)nc(NCc2cccc3ccccc23)n1
CC(C)Cc1ccc(C(C)C2CCC(=CCN3CCCCC3)C2=O)cc1
CC(C)Cc1ccc(CSCCNC(N)=NCCCc2c[nH]cn2)o1
CC(C)Cc1ccc(OS(N)(=O)=O)cc1F
CC(C)Cc1ccc2c(c1)N=C(NC(=O)C(C)C)N(Cc1ccccc1)C2
CC(C)Cc1nnc(NS(=O)(=O)c2ccc([N+](=O)[O-])cc2)s1
CC(C)Cc1nncn1C1CCCN1C(=O)c1cc(F)ccc1F
CC(C)Cc1noc(CNc2cc3c(cc2Cl)OCCCO3)n1
CC(C)Cc1oc2ncn(C)c(=O)c2c1NC(=O)CCc1ccc(Cl)cc1
CC(C)Cn1c(=O)c2ccccc2n2c(CCC(=O)NC(C)c3ccccc3)nnc12
CC(C)Cn1c(Cc2ccc(C(=O)O)cc2)cnc1C(=CCc1cccs1)C(=O)O
CC(C)Cn1c(NCCO)nc2ccccc21
CC(C)Cn1cc(NC(=O)N2CCN(c3cccc(C(F)(F)F)c3)CC2)c2ccccc2c1=O
CC(C)Cn1cnc2c(NCc3ccc(Cl)cc3)nc(NC(=O)C(C)C)nc21
CC(C)Cn1cnc2c(Nc3cccc(N)c3)nc(NCCc3ccc(N)cc3)nc21
CC(C)Cn1ncn(-c2ccc(N3CCN(c4ccc(OCC5(Cn6ccnc6)OCC(c6ccc(Cl)c(Cl)c6)O5)cc4)CC3)cc2)c1=O
CC(C)N(C(=O)C1CCC(CF)CC1)c1cc(C#CC(C)(C)C)sc1C(=O)O
CC(C)N(C(=O)CN(C)C1CCc2ccccc21)C(C)C
CC(C)N(C(=O)Cn1c(SCc2ccco2)nnc1-c1cc2ccccc2cc1O)C(C)C
CC(C)N(C(=O)N1CCCC1CC(O)C1NC(=O)CCCOc2ccc(cc2)CC(CC(N)=O)NC1=O)C(C)C
CC(C)N(CC(O)COc1ccccc1C(=O)CCc1ccccc1)C(C)C
CC(C)N(CC(O)Cn1c(C(=O)c2ccccc2)c(-c2ccccc2)c(=O)n1C)C(C)C
CC(C)N(CCC(=O)c1ccc2ccccc2c1)Cc1ccccc1
CC(C)N(CCC(CCN(C(C)C)C(C)C)(C(N)=O)c1ccccc1Br)C(C)C
CC(C)N(CCC(CCn1cccc1)(C(N)=O)c1ccccc1F)C(C)C
CC(C)N(CCCOc1ccc(NC(=Nc2ccc(Cl)cc2)c2ccccc2)cc1)C(C)C
CC(C)N(CCc1c(N)c(SC#N)nc(C#N)c1-c1ccco1)C(C)C
CC(C)N(Cc1cc2ccccc2[nH]c1=O)C(=O)C(C)(C)C
CC(C)N1C(=O)C(c2ccc(O)cc2)SC1=NN=C1C(=O)Nc2ccc(Cl)cc21
CC(C)N1C(=O)Nc2ccccc2C12NC(=O)NC2=O
CC(C)N1C(=O)c2n[nH]c(-c3ccc(-c4ccsc4)cc3)c2C1c1ccccc1OCC(N)=O
CC(C)N1CC(CCN2CCNCC2)N(c2ccn3ncc(-c4ccc(-c5nc[nH]n5)cc4)c3n2)C1=O
CC(C)N1CCC(C(=O)Nn2c(Cc3cc(-c4ccc(Cl)cc4)no3)cc3ccccc32)CC1
CC(C)N1CCN(C(=O)c2nn(C)c3c2CN(C)C3)CC1
CC(C)NC(=N)c1ccc(-c2ccc(-c3ccc(NC(=N)C(C)C)cc3)o2)cc1
CC(C)NC(=O)C(NC(=S)NC1CCS(=O)(=O)C1)C(Cl)(Cl)Cl
CC(C)NC(=O)C1CCN(N2CCC(Cc3c[nH]nc3-c3ccccc3)CC2)CC1
CC(C)NC(=O)N1c2ccccc2NC(=O)C1C(NC(=O)C(C(=O)O)c1ccccc1)C(C)C
CC(C)NC(=O)Nc1cc(-c2ccccc2)ncn1
CC(C)NC(=O)Nc1cccc(CN2C(=O)C(NC(=NCCO)Nc3ccc(O)cc3)CCc3ccccc32)c1
CC(C)NC(=O)OCC1C(O)OC(c2ncnc3c2ncn3NC2CCOC2)C1O
CC(C)NC(=O)c1c[nH]c2nc(F)c(C3CCN(N)C3)cc2c1=O
CC(C)NC(=O)c1ccc(CC2CCN(C(=O)N3CCC(c4cccc5[nH]ccc45)CC3)CC2)cc1
CC(C)NC(=O)c1cccc(C2CCN(CCNC(=O)C(c3ccccc3)c3ccccc3)CC2)c1
CC(C)NC(=O)c1cccc(Cn2nnc3c(-c4ccco4)nc(N)nc32)c1
CC(C)NC(=O)c1cccc(N2CCC(Cc3cccc(Oc4cc(Cl)cc(Cl)c4)c3)CC2)c1
CC(C)NC(=O)c1cccc(NC2=NS(=O)(=O)c3ccccc32)c1
CC(C)NC(=O)c1nn(CC2CCN(CCc3ccccc3)CC2)c2ccccc12
CC(C)NC(=O)n1c(=O)n(CCN2CCN(CCCOc3ccc(F)cc3)CC2)c2ccccc21
CC(C)NCC(O)COC12CCC3c4ccc(N(C)C)cc4CCC3C1CCC2C
CC(C)NCC(O)COc1c(C=Cc2cccs2)cc(C(C)(C)C)cc1C(C)(C)C
CC(C)NCC(O)COc1cc(=O)c2ccc(-c3ccc([N+](=O)[O-])cc3)cc2o1
CC(C)NCC(O)COc1ccc(OCCCCCCOc2ccc(OCC(O)CNC(C)C)cc2)cc1
CC(C)NCC(O)COc1ccc2c(=O)cc(-c3ccccc3)oc2c1
CC(C)NCC(O)COc1ccc2c(c1)CCCNC2=O
CC(C)NCC(O)COc1ccccc1C=CCO
CC(C)NCCCNc1c2ccccc2[n+](C)c2c1[nH]c1ccccc12
CC(C)N[N+]([O-])=NOCCS(C)(=O)=O
CC(C)Nc1nc(Nc2ccc(C#N)cc2)nc(Oc2ccc3c(Br)c(Br)ccc3c2)n1
CC(C)Nc1nc2cc(C(CN3CCCCC3)c3ccccc3)ccc2o1
CC(C)Nc1nccc(N2C(=O)OCC2C(C)c2ccc(-n3cccc3)cc2)n1
CC(C)Nn1nc(-c2nc[nH]n2)c(-c2ccccc2)cc1=O
CC(C)OC(=O)C(=O)N1C=C(c2ccc(OCCN(C)C)cc2)c2[nH]c3ccccc3c2C(C)(C)C1
CC(C)OC(=O)C1(c2ccccc2)CC1CN(C)C
CC(C)OC(=O)CCCCOC(=O)C(C)C
CC(C)OC(=O)CNC(=O)C=Cc1ccc(Cl)cc1
CC(C)OC(=O)N1c2ccccc2Sc2ccccc21
CC(C)OC(=O)c1ccc(NC(=O)NC(Cc2ccc(O)cc2)C(=O)N2CC[N+](C)(Cc3ccc4c(c3)OCO4)CC2)cc1
CC(C)OC(=O)c1ccc(NC(=O)NC(Cc2ccc(O)cc2)[N+]2(CC3CCc4ccccc4C3)CCN(C(=O)Cc3ccc(Cl)cc3)CC2)cc1
CC(C)OC(=O)c1nn(C(C)c2cnc(NC(=O)Cl)c(Cl)c2)c(=O)c2ccccc12
CC(C)OC(=S)Nc1cc(Cl)ccc1C=NOC(C)(C)C
CC(C)OCCCNC(=O)NC(C)c1ccc(-n2cncn2)cc1
CC(C)OCCOCCOCCCCCNC(=O)NC12CC3CC(CC(C3)C1)C2
CC(C)OP(=O)(OC(C)C)C(NCc1ccccc1)c1ccccc1
CC(C)OP(=O)(OC(C)C)C(Nc1ccccc1)c1ccccc1C(F)(F)F
CC(C)Oc1ccc(C(=O)NN2CCC(Cc3ccccc3)CC2)cc1
CC(C)Oc1ccc(C(CC(=O)O)C(=O)NCc2ccccc2)cc1
CC(C)Oc1ccc(C(O)CNCc2ccccc2C(F)(F)F)cc1
CC(C)Oc1ccc(CCc2ccc3ncnc(NN)c3c2)cc1
CC(C)Oc1ccc(NC(=O)CSc2nnc(C3CC3)n2C)cc1S(=O)(=O)N1CCOCC1
CC(C)Oc1ccc(NC(=O)N2CCN(c3ncnc(ON=CCC(=O)N4CCOCC4)c3N)CC2)cc1
CC(C)Oc1ccc(OC(C)C)c(-c2cc(O)cc3oc(O)cc(=O)c23)c1
CC(C)Oc1cccc(-n2nnc3c(=O)nc(C(C)C)[nH]c32)c1
CC(C)Oc1ccccc1-c1ccc(F)c(CN)c1
CC(C)Oc1ccccc1C1(c2ccccc2)NC(=O)NC1=O
CC(C)Oc1ccccc1CNC(=O)c1cc(C(F)(F)F)nn1-c1ccc(CNC(=O)C(C)N)s1
CC(C)Oc1ccccc1N1CCN(C2CCC(NC(=O)Nc3cccc(Cl)c3Cl)CC2)CC1
CC(C)Oc1ccccc1N1CCN(CCCCCCn2ncc(Cl)c(N3CCN(CC4COc5ccccc5O4)CC3)c2=O)CC1
CC(C)Oc1ccccc1OCCCOc1cccc2cccnc12
CC(C)Oc1n[nH]c(Cc2ccc(CCCNC(=O)CC(N)=O)cc2)c1C1OC(O)C(CO)C(O)C1O
CC(C)Oc1nc(NC2COC2)ncc1NC(=O)C1C2CC3CC1CC(O)(C3)C2
CC(C)S(=O)(=O)N1CCCC(NS(=O)(=O)c2ccc(F)cc2)C1
CC(C)S(=O)(=O)NC1Cc2ccc(-n3nc(C(F)(F)F)c4c3CCCC4)cc2C1
CC(C)S(=O)(=O)NCC1CCC(NCCN2CCOc3cc(Cl)ccc32)CC1
CC(C)S(=O)(=O)Nc1ccc(Cl)c(OCC(N)=O)c1
CC(C)S(=O)(=O)c1ccccc1-c1cnc(Nc2nc3c(s2)CCN(C)CC3)nc1NCl
CC(C)S(=O)(=O)n1c(N)nc2ccc(-c3nc(-c4c(Cl)cccc4Cl)c(-c4ccc(F)cc4)[nH]3)cc21
CC(C)SCc1nc2ccccc2[nH]1
CC(C)Sc1ccc(CN2CCC(C3CCN(C(=O)c4ccc5c(F)cccc5c4)CC3)CC2)cc1
CC(C)Sc1nc(=O)c2ccccc2[nH]1
CC(C)Sc1nc(=O)c2cnn(-c3ccccc3)c2[nH]1
CC(C)Sc1nc(=O)ccn1N1CCC(c2ccccc2F)C1=O
CC(C)c1[nH]c2ccccc2c(=O)c1COc1cccc(OCC2CCOCC2)c1
CC(C)c1c(Cc2ccc(Cl)cc2)c2cc(Oc3ccccc3)ccc2n1CC(C)(C)C(=O)O
CC(C)c1c(F)cc(F)c2c1CCC(NC(=O)C(Cc1ccccc1F)NC(=O)C1CC1C(F)(F)F)C(=O)N2F
CC(C)c1c(O)c(O)cc2c1C13CCCC(C)(C)C1C(O)C2OC3=O
CC(C)c1cc(-c2cc(C(=O)Nc3ccccc3)nc(NC3CCCC3)n2)no1
CC(C)c1cc(-c2cc(NC(=O)Cc3ccccc3)nc(NC3CCCC3)n2)no1
CC(C)c1cc(CC2CCCCC2)cc(OCC(O)CC(O)CC(=O)O)c1-c1ccccc1
CC(C)c1cc(N2CCN(C(=O)c3ccncc3)CC2)n(C)n1
CC(C)c1cc(NC(=O)c2nc(Nc3cncnc3)ccc2C2CC2)nn1-c1ccccn1
CC(C)c1cc2c(=O)c3cc(N)ccc3oc2nc1-c1nn[nH]n1
CC(C)c1ccc(-c2nc3cc([N+](=O)[O-])ccc3[nH]2)cc1
CC(C)c1ccc(-c2nn(CCn3ccnc3)c(=O)c3ccccc23)cc1
CC(C)c1ccc(-c2nnc3n(CCc4ccccc4)c(=O)c4ccccc4n23)cc1
CC(C)c1ccc(C(=O)N(c2snc(C(N)=O)c2N)C(C(=O)NCC2CCCO2)c2ccc(N(C)C)cc2)cc1
CC(C)c1ccc(C(=O)Nc2ccnnc2)c(N2CCN(c3cnccn3)CC2)c1
CC(C)c1ccc(C(=O)Oc2ccc([N+](=O)[O-])cc2)cc1
CC(C)c1ccc(C(NC(=O)C2CCCCC2)c2c([N+](=O)[O-])cc(O)c3cccnc23)cc1
CC(C)c1ccc(C=C2SC(=O)NC2=O)cc1
CC(C)c1ccc(C=CC(=O)NCCCc2ccccc2)cc1
CC(C)c1ccc(CN(C)c2nc(N)c3c(ccc4c3ccn4C3CC3)n2)cc1
CC(C)c1ccc(CSc2nc(N)n[nH]2)cc1
CC(C)c1ccc(Cc2c(O)cc(Cc3ccc(O)cc3C(C)C)cc2C(C)C)c(O)c1
CC(C)c1ccc(N(C(=O)Cc2c[nH]c3ccccc23)C(C(=O)NC(C)(C)C)c2cccnc2)cc1
CC(C)c1ccc(NC(=O)C2CSCN2C(=O)C2CCC(=O)N2)cc1
CC(C)c1ccc(NC(=O)Oc2ccc3nc4n(c(=O)c3c2)CCCN4)cc1
CC(C)c1ccc(Nc2sc(N)c(C(=O)c3ccccc3)c2S(=O)(=O)c2ccccc2)cc1
CC(C)c1ccc(OC(=O)Nc2ccc3c(c2)C2(CCCc4ccccc4)CCN(C)C2N3C)cc1
CC(C)c1ccc(OCC(=O)N2CCc3ccccc3C2)cc1
CC(C)c1ccc(OCNC(=O)Cc2n[nH]c(=O)c3ccccc23)cc1
CC(C)c1ccc2c(c1)c(=O)nc(-c1ccccc1F)n2Cl
CC(C)c1ccc2c(c1)c1cccc(N)c1n2C
CC(C)c1ccc2nc3ccc(C(=O)NCCc4cccnc4)cc3c(=O)n2c1
CC(C)c1cccc(C(C)C)c1-c1c(Cl)c(Cl)c(Cl)c2c1C(=O)N(Cl)C2=O
CC(C)c1cccc(C(C)C)c1NC(=O)NC(C)(Cc1c[nH]c2ccccc12)C(=O)NCC1(c2ccccn2)CCCCC1
CC(C)c1cccc(C(C)C)c1NC(=O)NC1CCCc2ccccc21
CC(C)c1cccc(NC(=O)c2cccc(-c3cncc4c3CCN(NC(=O)CCCN3CCOCC3)C4)c2)c1
CC(C)c1cccc(Oc2ccc(S(=O)(=O)Nc3ccc(F)nc3)cc2C#N)c1
CC(C)c1ccccc1-c1cccc2cc(NC(=O)Nc3ccc(C(C)(C)C)cc3)oc12
CC(C)c1cn(C#N)nc1N
CC(C)c1cnc(CN2CCCS2(=O)=O)o1
CC(C)c1cnc(NC(C)c2cc(F)ccc2NC(=O)C2CCCCC2)nc1N1C(=O)OCC1F
CC(C)c1csc(CCOC(=O)NC(NC(=O)C(Cc2ccccc2)CC(O)C(Cc2ccccc2)NC(=O)OCc2cncs2)C(C)C)n1
CC(C)c1csc(CCc2ccn3c(=O)c(C=CC(=O)O)c(C4CCN(O)CC4)nc3c2)n1
CC(C)c1csc(CN2CCOCC2)n1
CC(C)c1n(C=Cc2ccccc2)c2c([n+]1C)C(=O)c1ccccc1C2=O
CC(C)c1n[nH]c2c(=O)nc(CC3CCCCC3OCCN3CCOCC3)[nH]c12
CC(C)c1nc(=S)n(-c2ccc(F)cc2)c2cc3c(cc12)OCO3
CC(C)c1nc(CCc2nc3cc(C4CCCN(O)C4)ccn3c(=O)c2C=Cc2nn[nH]n2)cs1
CC(C)c1nc(CN2CCN(C(=O)c3ccccc3F)CC2)no1
CC(C)c1nc(COc2ccc3c(c2)c(CC(C)(C)C(=O)O)c(SC(C)(C)C)n3Cc2ccc(Cl)cc2)cs1
CC(C)c1nc(N2CCC3(CC2)OCCO3)[nH]c2nc(Nc3ccc(Cl)cc3)nc1-2
CC(C)c1ncc(CN(C)C2CCN(CCS(C)(=O)=O)C2)o1
CC(C)c1ncc2c(n1)CN(Cc1noc(-c3ccoc3)n1)CC2
CC(C)c1ncn(-c2ccc(F)cc2)c1-c1ccncc1
CC(C)c1ncnc2c1c(-c1ccc(Oc3ccccc3N)cc1)cn2N
CC(C)c1nn(-c2cnc3ccccc3c2)c2nccc(-c3ccc(NCCCN(C)C)cc3C(N)=O)c12
CC(C)c1nnc(CN2CCN(CC(O)c3ccccc3)CC2)o1
CC(C)c1nnnn1-c1ccc(F)c(C(=O)NCCC(F)(F)F)c1
CC(C)c1noc(C2CCCN(Cc3nnc(C4CC4)o3)C2)n1
CC(C)c1sc(Cl)c2c1CCCc1cnn(Cl)c1-2
CC(C)n1c(C=CC(O)CC(O)CC(=O)O)cc(-c2ccc(F)cc2)c1-c1cccc(Br)c1
CC(C)n1nc(-c2cnc(N)nc2-c2ccccc2)ccc1=O
CC(C)n1nc(N)c2c(-c3cccc(-c4ccccc4)c3)ncnc21
CC(C)n1ncnc1-n1cc2c(n1)-c1ccccc1OCC2
CC(C1CCCCC1)N(C)Cc1cc2ccccc2[nH]1
CC(C=NNC(=O)c1ccc(F)cc1)c1ccc(F)c(-c2ccccc2)c1
CC(CC#N)=NNC(=O)c1ccc(N2CCOCC2)cc1
CC(CC(=O)NN)Nc1ccc2ccccc2c1
CC(CC(=O)NNC(=O)c1cccc(Cl)c1)c1ccccc1
CC(CC(=O)Nc1ccc2ccccc2c1)N1CCC2(CC1)C(=O)NCN2c1ccccc1
CC(CC(=O)O)NC(=O)C1CCCN(C(=O)CCC2CCNCC2)C1
CC(CC(=O)Oc1ccc(-c2cc(O)cc(C(C)(C)C)c2)cc1)CC(C)(C)C
CC(CC(N)C(=O)O)C(=O)O
CC(CC1(C(=O)OCC=Cc2ccccc2)Oc2ccc(C(=O)OCC=Cc3ccccc3)cc2O1)NCC(O)c1cccc(Cl)c1
CC(CC1OC2OC3(C)CCC4C(C)CCC(C1C)C24OO3)CC1OC2OC3(COC(=O)CCC(=O)O)CCC4C(C)CCC(C1C)C24OO3
CC(CCC(=O)NC(=N)NCCc1c[nH]cn1)c1ccccc1
CC(CCC(=O)NCCS(=O)(=O)O)C1CC2C(CCC3CC(O)CCC32C)C2CCC(C)C12O
CC(CCC(C)C(C)(C)C)C1CCC2C3CC(C)C4CC(OS(=O)(=O)O)C(OS(=O)(=O)O)CC4(C)C3(OS(=O)(=O)O)CCC12C
CC(CCC(O)C(C)(C)O)C1(C)C(=O)CCC2(C)C3=C(C(=O)CC21)C1(C)CCC(C)C1(C)CC3
CC(CCCC(=O)O)=Nc1ccc2ccccc2c1O
CC(CCCCCCCCc1ccccc1)CC1(C)CCC(O)(CC(=O)O)OO1
CC(CCc1ccc(OCCCc2ccccc2)cc1)=NNC(N)=S
CC(CCc1ccccc1)C(=O)NCOC(=O)c1cccnc1Cl
CC(CCn1cc(-c2cc(F)ccc2Cl)nn1)(C(=O)NO)S(C)(=O)=O
CC(CF)C(=O)OC1C(C)CC2CCC1N2c1ccc(Cl)cc1
CC(CN1CCCC1)C(=O)NN
CC(CN1CCN(CC(c2ccc(F)cc2)N2CCN(C)CC2)CC1)C(=O)c1ccc(Cl)cc1
CC(CNC(=N)NC(=O)CCCc1c[nH]cn1)C1CCCCC1
CC(CNC(=N)NC(=O)CCCc1c[nH]cn1)C1CCCCC1
CC(CNCCCNCCNCCCNCO)[N+](=O)[O-]
CC(CNc1ccc(OC(F)(F)F)cc1)C(=O)NC(CC1CCCCC1)NC(=O)N1CCOCC1
CC(CNc1ccc(OC(F)(F)F)cc1)C(=O)NC(CSCc1ccccc1)NC(=O)N1CCOCC1
CC(CO)C1CN(C#CC2CCCC2)S(=O)(=O)c2ccc(CN(C)Cc3cccnc3)cc2OC1C
CC(CO)C1CN(C)C(=O)c2cc(CN(C)Cc3cc(Cl)ccc3Cl)ccc2OC(C(=O)Nc2ccccc2)CCCCOC1C
CC(CO)C1CN(C)C(=O)c2cccc(C(=O)Nc3ccncc3)c2OC1CN(C)Cc1cc(F)ccc1Cl
CC(CO)C1CN(C)C(=O)c2cccc(CN(C)S(=O)(=O)c3ccc(F)cc3)c2OC1NC(=O)c1ccncc1
CC(CO)C1CN(CNC(=O)N(C)c2ccc3c(c2)OCCO3)C(=O)CCCn2nncc2COC1C
CC(CO)C1Oc2c(NS(=O)(=O)c3ccc(F)cc3)cccc2C(=O)N(C)CC1CN(C)Cc1ccc(C(=O)O)cc1
CC(CO)N1CCC(Oc2ccc(C#N)cc2)CC1
CC(CO)NC(=O)CCCC=CCC=CCC=CCC=CCCCCc1cccc(C(F)(F)F)c1
CC(CO)Oc1cc2ccc(NC(=O)C3CC3)cc2cn1
CC(CO)c1ccc2c(c1)CC(=O)N(C)CC(S(=O)(=O)Nc1ccc(F)cc1)C(CN(C)Cc1ccc(C(F)(F)F)cc1)O2
CC(CO)c1ccc2c(c1)OC(CN(C)Cc1ccccc1C(=O)O)C(c1ccc(C(=O)N(C)C)cc1)CN(C)S2(=O)=O
CC(COC(N)=O)CC(C)(C)C
CC(COCC(C)OCC(C)OCC(C)N(CC(O)COc1cccc2ccccc12)CC(O)COc1cccc2ccccc12)NCC(O)COc1cccc2ccccc12
CC(COc1cc(C)ccc1Br)=NNC(=O)CC(=O)NC1CCCCC1
CC(Cc1c[nH]c2ccccc12)(NC(=O)OC1C2CC3CC(C2)CC1C3)NC(=O)C(CC(=O)NCCC(=O)O)Cc1ccccc1
CC(Cc1c[nH]c2ccccc12)(NC(=O)OC1C2CC3CC(C2)CC1C3)NC(=S)CCc1ccccc1
CC(Cc1ccc(F)cc1F)Nc1cc[nH]c(=O)c1-c1nc2cc3c(cc2[nH]1)C(=O)N(CCN(C)C)C3=O
CC(Cc1ccc(O)cc1)NCC(O)c1cc(O)cc(O)c1
CC(Cc1ccc(S(=O)(=O)Nc2ccccc2)cc1)C(=O)NO
CC(Cc1cccc2c1CC1N(C)CCC2(O)C1(C)C)OCC1CCCCC1
CC(Cc1ccccc1)[n+]1cc(=N)o[n-]1
CC(Cc1ccccc1)c1nnn2c1nc(NS(=O)(=O)c1ccccc1)c1sccc12
CC(Cc1cnn(C)c1)NCc1cccnc1
CC(Cc1ncnc2c1ncn2N)OCP(=O)(O)O
CC(Cl)(Cl)c1cccc2c(=O)c(C(=O)Nc3nccs3)c(C(F)(F)F)[nH]c12
CC(Cl)C1CCN(C(=O)Cc2ccccc2)CC1
CC(Cl)CCCl
CC(Cn1cncn1)NC(=O)NCC(C)(C)Cc1ccccc1
CC(Cn1nc(O)c(=O)[nH]c1=O)c1ccccc1
CC(Cn1ncnn1)c1cc2cnc(NOc3ccc(F)c(F)c3)nc2n(C)c1=O
CC(F)(F)CC(NC(=O)N1CCC2(CCCc3ccccc32)C1)C(=O)NC1(C#N)CC1
CC(F)C(=O)N(c1ccccc1)C1CCN(CCc2ccccc2)CC1
CC(F)CS(=O)(=O)N1CCC(CC(=O)Nc2ccc(Cl)c(Cl)c2)(c2ccccn2)CC1
CC(F)c1ccc(Cc2c(Cl)cc(C3OC(CO)C(O)C(O)C3O)c3c2OCC3)cc1
CC(N)(CCSCP(=O)(O)O)C(=O)O
CC(N)(CO)C(=O)Nc1ccc(OCCCCc2ccccc2)cc1
CC(N)(Cc1cc(O)ccc1O)C(=O)O
CC(N)C(=O)NC(NC(=O)C(C)C(=O)Nc1cccc2ccccc12)C(C)C
CC(N)C(=O)Nc1nc2c(s1)CCCCC2NC(=O)C(c1ccccc1)c1ccccc1
CC(N)C1CN(C(=O)C(=O)NCCc2c[nH]cn2)CC1C(=O)NCCc1c[nH]c2ccccc12
CC(N)Cc1cn(C)c2ccc3c(c12)CCCO3
CC(N)NC(=O)C(CCC(=O)[CH-][N+]#N)NC(=O)C(CCC(=O)C[N+]#N)C(=O)[O-]
CC(N1CCn2cc(C(C)(C)C)nc2C1)C(O)(Cn1cncn1)c1cc(F)ccc1F
CC(N1CCn2cc(C(C)(C)C)nc2C1)C(O)(Cn1cncn1)c1cc(F)ccc1F
CC(N1CCn2nc(-c3ccc(F)cn3)nc2C1)C(O)(Cn1cncn1)c1ccc(F)c(F)c1
CC(N=C1CCNC(=O)C1)c1ccc(-c2ccc3nc(Nc4ccncc4)ncc3c2)cc1
CC(NC(=O)C(C)(Cc1c[nH]c2ccccc12)OC(=O)NCc1ccccc1)c1ccccc1
CC(NC(=O)C(CC(=O)O)NC(=O)C(C(=O)CC(Cc1ccccc1)C(=O)O)C(C)C)C(=O)NC(N)CCCN=C(N)N
CC(NC(=O)C(CS)C(=O)NCCCC(N)C(=O)O)=C(C)C(=O)O
CC(NC(=O)C(Cc1ccccc1)NC(=O)C(C(=O)NC(CC(N)=O)C(=O)NC(N)CO)C(C)O)C(=O)OCc1ccccc1
CC(NC(=O)C(Cn1cncn1)CP(=O)(O)O)Oc1ccccc1
CC(NC(=O)C(NC(=O)OCc1ccccc1)C(C)C)C(=O)NC(CC(=O)O)C(=O)COn1nc(-c2ccccc2)cc1C(F)(F)F
CC(NC(=O)C1CCCC1)S(=O)(=O)N1CCN(c2ccccc2Cl)CC1
CC(NC(=O)C1CCCCC1C)Sc1n[nH]c(=O)n1Cc1ccccc1
CC(NC(=O)CC(=O)C(F)(F)F)C(=O)NC(CCOC(=O)C(C)(C)C)OC(=O)NC(C)(C)C
CC(NC(=O)CC1CCCCC1)c1ccccc1
CC(NC(=O)CC1CCCO1)Sc1nn(-c2ccc(Cl)cc2)c(=S)s1
CC(NC(=O)CCC(NC(=O)OC(C)(C)C)C(=O)O)C1CCC2(C)C(=CCC3C2CCC2(O)C(C)CCC32)C1
CC(NC(=O)CCN1CCOCC1)Oc1ccc2c(-c3ccccc3)cc(=O)oc2c1
CC(NC(=O)CCOCC(N)=O)Oc1cc(Cl)cc(Cl)c1
CC(NC(=O)CCc1ccccc1)NC(=O)N1CCn2c1nc1ccccc12
CC(NC(=O)CNC(=O)C(Cc1ccccc1)C(=O)NC1(C(C)C)CC1C(=O)NC(CCCN=C(N)N)NC(=O)C(Cc1ccccc1)C(N)=O)C(=O)NC(N)Cc1ccc(O)cc1
CC(NC(=O)CNC(=O)c1ccccc1)C(=O)Nc1ccccc1
CC(NC(=O)Cc1ccc(-c2cccc(Cl)c2)nc1C(F)(F)F)c1ccc(NS(C)(=O)=O)c(F)c1
CC(NC(=O)Cc1ccc2c(c1)OCO2)OC(=O)c1cccc(N(C)S(C)(=O)=O)c1
CC(NC(=O)Cc1nccn1C)c1cc(C(F)F)nn1C
CC(NC(=O)Cn1nc(C(=O)O)c2ccccc2c1=O)c1ccccc1
CC(NC(=O)N1CCCC(CO)C1)c1ccccc1
CC(NC(=O)NCc1cccc(CN2CCCC2)c1)c1nccs1
CC(NC(=O)Nc1cccc2cnccc12)c1ccc(Br)cc1
CC(NC(=O)c1c(F)ccc(F)c1F)N(C)Cc1cccs1
CC(NC(=O)c1ccc(C(N)=O)cc1)N1C(=O)c2ccccc2S1(=O)=O
CC(NC(=O)c1cccc(NC(=O)C(Cc2ccccc2)C(O)CNCCC2CCN(Cc3ccccc3)CC2)c1)c1ccccc1
CC(NC(=O)c1cccc2c1N(Cc1ccc(C(=O)O)cc1)CC2)c1ccc(C(=O)O)cc1
CC(NC(N)=O)S(=O)(=O)N1CCN(C(=O)c2ccc3ccccc3c2)CC1
CC(NCCC(=O)c1ccccc1)C(O)c1ccccc1
CC(NCCc1ccc(N(CC(=O)O)Cc2ccccc2)cc1)C(O)c1ccc(O)cc1
CC(NCc1cccs1)c1ccccc1
CC(NN=c1c(-c2ccc(Br)cc2C#N)c(O)c1=O)C(C)(C)C
CC(NP(=O)(O)Oc1ccc([N+](=O)[O-])cc1)C1CCCN1C(=O)C(=O)O
CC(Nc1ccc(O)cc1)(OP(=O)(Oc1ccccc1)c1ccccc1)c1cccnc1
CC(Nc1cccc(NCCOc2ccccc2)c1)c1ccccc1
CC(Nc1nccc(N2C(=O)OCC2C(C)C)n1)c1ccc(O)cc1
CC(Nc1ncnc2c1CN(c1ccc(Cl)nc1)CC2)c1ccc(C(F)(F)F)cn1
CC(Nc1ncnc2ccccc12)c1ccc2ccccc2c1
CC(O)(COc1ccc(F)cc1Cl)NC(=O)c1ccc(C(F)(F)F)c(C#N)c1
CC(O)(COc1ccc(I)cc1)NC(=O)c1ccc(C(F)(F)F)c([N+](=O)[O-])c1
CC(O)(CS(=O)(=O)Cc1ccccc1)c1ccccc1Cl
CC(O)(CSc1ccc(Cl)cc1Cl)c1cc2[nH]c(Cl)cc2cc1C(F)(F)F
CC(O)(c1ccc(S(=O)(=O)c2cc(C#N)c(O)cc2Cl)cc1)C(F)(F)F
CC(O)=C1C(=O)C=C(C=Cc2ccc(Cl)cc2)C1=O
CC(O)C(=O)OCC1C(=O)N(Cc2ccccc2)S(=O)(=O)N1Cc1ccccc1
CC(O)C(NC(=O)CN)C(=O)O
CC(O)C(NC(=O)CNC(=O)C(Cc1cc([N+](=O)[O-])ccc1O)C(N)=O)C(=O)NC(Cc1cnc[nH]1)NC(=O)c1ccccc1N
CC(O)C(NC(=O)N1CCN(c2ccc(C#Cc3ccc(CC#N)cc3)cc2)CC1)C(=O)NO
CC(O)C1=C(C(=O)O)C(C)C2C(SC3CC(c4ccc(CN)c5ccccc45)CN3)C(=O)N12
CC(O)C1=C(CCC(N)C(=O)O)SC2C(C(=O)O)C(=O)N12
CC(O)C1=C(SC2CNC(CN3CCN(Cc4ccccc4)S3(=O)=O)C2)N2C(=O)C(C(=O)O)C2C1C
CC(O)C1C(=O)N2C(Sc3nc4ccc(C#N)cc4s3)=C(C(=O)O)C(C)C12
CC(O)C1C(C(=O)O)=C(Sc2cc3ccccc3s2)N2C(=O)C(C)C12
CC(O)C1NC(=O)C(Cc2c[nH]c3ccccc23)NC(=O)C(Cc2ccccc2)NC(=O)C(CCCCN)NC(=O)CN2CCCC(NC1=O)C2=O
CC(O)CCCCCCCC(=O)O
CC(O)CCCCCCn1c(=O)n(C)c(=O)c2c1ncn2C
CC(O)CCc1nc(N)nc2c1nc(-n1nccn1)n2C
CC(O)CN1CCC(c2ccc(-c3ccc4cnc(Nc5ccccc5S(=O)(=O)N(C)C)nn34)cc2)CC1
CC(O)CNC(=O)C(C)Oc1ccc(OCC2CCCCC2)cc1
CC(O)CNc1nccc(-n2ccnc2Cc2cccc(C(=O)Nc3cnccn3)c2)n1
CC(O)Cc1nccn1-c1ccnc(Nc2cccc(C(=O)Nc3cc(N4CCOCC4)ccc3C(F)(F)F)c2)n1
CC(O)c1ccc(C2C3CCCN4CCCC(CN2S(=O)(=O)CCCCO)C34)cc1
CC(O)c1cccc(CC2SCC3C2N(CCCCCO)C(=O)N3Cc2cccc(C(C)O)c2)c1
CC(OC(=O)CC(=O)NC12CC3CC(CC(C3)C1)C2)C(=O)Nc1ncc(Cl)cc1Cl
CC(OC(=O)CC(=O)c1ccc(Br)cc1)C(=O)Nc1ccccc1
CC(OC(=O)Cc1c[nH]c2ccccc12)C(=O)c1ccccc1
CC(OC(=O)N1CC(C)C(c2ccccc2)C1)c1cc(C(F)(F)F)cc(C(F)(F)F)c1
CC(OC(=O)NCCCc1c[nH]cn1)C(C)(C)C
CC(OC(=O)c1cc(S(=O)(=O)N2CCOCC2)ccc1Br)C(=O)N1CCOCC1
CC(OC(=O)c1ccc(CC(N)C(=O)O)cc1)c1cccc(C(=O)c2ccccc2)c1
CC(OCC1CC(NCc2ccccc2)(c2ccccc2)C1)c1cc(C(F)(F)F)cc(C(F)(F)F)c1
CC(Oc1cc(-c2ccc(C3CCCN3C(=O)CN3CCCC3)cc2)cnc1N)c1c(Cl)ccc(F)c1Cl
CC(Oc1cc(-c2ccc(CC(=O)N(C)C)cc2)cc2ncccc12)C1CNC(=O)C1
CC(Oc1cc(-c2cnn(C3CCNC3)c2)cnc1N)c1c(F)ccc(Cl)c1Cl
CC(Oc1cc(Cn2c(=O)n(Cc3ccc(Cl)cc3)c3ccc(C(F)(F)F)cc32)ccc1Cl)C(=O)O
CC(Oc1cccc(Cl)c1)C(=O)N1CCN(c2ncccn2)CC1
CC(Oc1cccc(Cl)c1)C(=O)ON=C1CCCCCCCCCCC(=O)OCCC1
CC(Oc1cccc(Cl)c1)N(Cc1cccc(Cl)c1)C(=O)CC1CCCN1
CC(Oc1ccccc1-c1ccccc1)C1=NCCN1
CC(Oc1ccccc1F)C(=O)Nc1ccc(-c2nc3ccccc3s2)cc1
CC(Oc1ccnc2ccccc12)n1cc(-c2ccc(Cl)cc2)nn1
CC(Oc1cnc(N)c(-c2ccccc2)c1)c1c(F)ccc(Cl)c1Cl
CC(Oc1nc(Nc2ccc(S(=O)(=O)C3CC3)cc2)ncc1C(F)(F)F)C(C)(C)O
CC(S)C1CSCN1C(=O)C(=O)O
CC(SC1OCC(c2ccc(NC(=O)c3ccc(OCC(F)(F)C(F)F)cc3)cc2)CO1)C(O)(Cn1cncn1)c1ccc(F)cc1F
CC(Sc1ccccc1)=[N+]([O-])Cc1ccccc1
CC(Sc1ncccn1)c1cccnc1
CC(c1cc(=O)nc(SC2CCCC2)[nH]1)c1c(F)cccc1F
CC(c1ccc(-c2ccccc2F)cc1)C(N)C(=O)N1CCC(F)C1
CC(c1ccc(Cl)cc1)C1CCC2(CC1)CCN(O)C(=O)N2
CC(c1ccc2c(c1)oc(=O)c1ccccc12)N(C)C
CC(c1ccc2oc3ccccc3c2c1)[n+]1ccn(CC(=O)c2ccc(O)cc2)c1
CC(c1cccc2ccccc12)N(C)Cc1ccc(C(C)(C)C)cc1
CC(c1ccccc1)N1CCN(CC(O)Cc2ncnc3c2ncn3-n2cccc2)CC1
CC(c1ccccc1)N1CCN(CCCc2c[nH]c3ccc(-n4cnnc4)cc23)CC1
CC(c1ccccc1)N1CCn2c(nc3cc(C(=O)Nc4cccs4)ccc32)C1
CC(c1ccccc1)S(=O)(=O)Nc1ccc(CCNC(=O)CC2CCCO2)cc1
CC(c1ccccc1)c1nc(N)nc2c1c1c(n2-c2cccnc2)CCCC1
CC(c1noc(C2CC2)n1)N1CCN(Cc2nnc(C3CC3)o2)CC1
CC(n1cnc2cc(Br)ccc2c1=O)C(O)(Cn1cncn1)c1ccc(F)c(F)c1
CC1(Br)C(=O)N(O)c2ccc(CC(=O)c3ccc(F)cc3)cc21
CC1(C(=O)O)COC(=O)CC2(C)C1CCC1(CO)c3cocc3CCC12
CC1(C(F)(F)F)CC(NC(=O)Nc2ccc3c(c2)NC(=O)CO3)c2ccccc2O1
CC1(C(O)(c2ccccc2)C2CCC(F)(F)C2)CCN(C(N)=O)CC1
CC1(C)C(=O)N(CCCCCC[N-][N+]#N)C(=S)N1c1cc(C(F)(F)F)ccc1C#N
CC1(C)C(=O)N(Cc2ccc(I)cc2)C(=O)N1c1cc(C#N)ccc1C(F)(F)F
CC1(C)C(=O)Nc2cc3[nH]c(CCc4ccncc4)nc3cc21
CC1(C)C(=O)Nc2ccc(C3=NNC(=O)SCC3)cc21
CC1(C)C(C(=O)CO)CC2C3CCC4=CC(=O)C=CC4(O)C3(C)C(F)CC21C
CC1(C)C(C)(C)C1(Br)C(N)=O
CC1(C)C2C(C)(Cl)C2(Cl)c2ccccc2N1C=O
CC1(C)C2CC=C(C[N+](C)(C)Cc3ccc(-c4ccccc4Cl)cc3Cl)C1C2
CC1(C)C2CCC(CNc3nc(NCCc4c[nH]cn4)nc(Nc4ccc(Oc5ccccc5)cc4)n3)C1C2
CC1(C)C=C(C(=O)NCCCNCc2ccccn2)C(C)(C)N1
CC1(C)C=C(NC(=O)CCO)C(C)(C)N1[O]
CC1(C)C=C2C(=NN(C#N)C(=N)C2c2ccc(CCO)cc2)CO1
CC1(C)C=C2C(=NN(C#N)C(=N)C2c2ccc(F)cc2)CO1
CC1(C)C=Cc2c(ccc(C(=O)C=Cc3cccc(O)c3O)c2O)O1
CC1(C)CC(=O)C(C(c2cc(Cl)ccc2[N+](=O)[O-])C2C(=O)CC(C)(C)CC2=O)C(=O)C1
CC1(C)CC(=O)C(C(c2cc([N+](=O)[O-])ccc2O)C2C(=O)CC(C)(C)CC2=O)C(=O)C1
CC1(C)CC(=O)C2=C(C1)N=c1sc(=Cc3ccc(F)cc3)c(=O)n1C2c1ccc(F)cc1F
CC1(C)CC(=O)C2=C(C1)NC1=C(C(=O)OC1)C2c1cc(C(F)(F)F)cc(Cl)c1F
CC1(C)CC(=O)c2c(-c3cc(NC4CCC(O)CC4)ccc3C(N)=O)nn(CC3CC3)c2C1
CC1(C)CC(=O)c2sc(NC(=O)CN3CCOCC3)nc2C1
CC1(C)CC(C(=O)Nc2ccc(Nc3ccccc3)cc2)CC(C)(C)N1
CC1(C)CC(CC(=S)Nc2cccc(F)c2)CC(C)(O)C1
CC1(C)CC1NC(=O)C(=CCCCCc1cccnc1SC(=O)O)C(=O)O
CC1(C)CC2(c3ccc(Oc4ccccc4)cc3)OCCN2C1=O
CC1(C)CCC(c2ccc(Cl)cc2)=C(CN2CCN(c3ccc(Oc4ccccc4F)c(S(=O)(=O)NC(=O)c4cc(NCCCN5CCOCC5)ccc4[N+](=O)[O-])c3)CC2)C1
CC1(C)CCC2(C)CCC3(C)C(=CCC4C5(C)CCC(OC(=O)Cc6c(Cl)cccc6Cl)C(C)(O)C5CCC43CO)C2C1
CC1(C)CCCC2(O)C1CC(C(=O)O)C1(C)C=C(CC#N)CCC12
CC1(C)COC(C)(NC(=O)c2ccc(CCCCC(=O)Nc3nnc(Cc4cccc(CNC(=O)OC(C)(C)C)c4)s3)nn2)OC1
CC1(C)Cc2c(c(N3CCOCC3)nc3sc4c(NCC5CCCO5)nnnc4c23)CS1
CC1(C)NC(=O)N(CC(=O)Nc2cc(C(F)(F)F)cc(C(F)(F)F)c2)C1=O
CC1(C)NC(=O)N(CCCCOc2ccc(Cl)cc2)C1=O
CC1(C)NC(=O)N(COC(=O)CNC(=O)c2ccsc2C#N)C1=O
CC1(C)NC(=O)c2cc(NS(=O)(=O)c3ccc(C(F)(F)F)cc3)cnc2NC1=O
CC1(C)NC(N)=Nc2ccccc21
CC1(C)Nc2c(cc(-c3ccnc4ncccc34)c3c2CCC3)C(C)(C)C1=O
CC1(C)OC(=O)C2(Cc3cc([N+](=O)[O-])ccc3N3CCCCC32)C(=O)O1
CC1(C)OC(C#N)CC(CCl)O1
CC1(C)OC2COC3(COC(N)=O)OC(C)(C)OC3C2O1
CC1(C)OC2OC(C(=O)Nc3ccc(F)cc3F)C3OC(C)(C)OC3C2O1
CC1(C)OC2OC(C=C[N+](=O)[O-])C3OC(C)(C)OC3C2O1
CC1(C)Oc2ccc3ccc(=O)oc3c2CC1=NNC(N)=S
CC1(C)SC(C(=O)NC(CO)CCc2ccccc2)NC1C(C(=O)NCc1ccccc1)C(=O)NCc1ccccc1
CC1(C)SCc2nc3ncccc3n21
CC1(C)c2n[nH]c(C3CC3c3ccccc3)c2CN1C(=O)NNc1nc(N)nc(Cl)n1
CC1(C2=NOC3(C2)CC(c2cccc([N+](=O)[O-])c2)N(C(=O)NC(=O)CC(N)=O)C3)CC1
CC1(CC(=O)O)C(=O)N(Cc2ccc(Cl)c(Cl)c2)C(=O)c2ccccc21
CC1(Cc2csc3ccccc23)CCN1C(=O)N(CCCC(=O)N1CCOCC1)C(=O)Cc1ccc(Cl)cc1
CC1(Cc2ncnc3c2ncn3N)CCC(CO)C1(C)C
CC1(F)C2OP(=O)(Oc3ccccc3)OCC2OC1n1cnc2c(N3CCC3)nc(N)nc21
CC1(F)c2cn(F)nc2C(c2c(Cl)cc(Cl)cc2C(F)(F)F)C1O
CC1(N)Cc2ccccc2N(O)C1=O
CC1(N)c2ccccc2CCC12CCCC2
CC1(N2CCOCC2)CC2C(=NO)CCCC2=[N+]1[O-]
CC1(O)C(O)OC(CNC(=O)OCc2ccccc2)C1c1nc(Cl)nc2c1ncn2NC1CCCC1
CC1(OC(=O)Cc2ccccc2)SC2CC(=O)N2C1CSc1nc2ccccc2s1
CC1(c2cc([N+](=O)[O-])ccc2[N+](=O)[O-])CCC(=NNc2ccccc2)C1C(=O)O
CC1(c2ccc(NC(=O)c3ccc(C#N)nc3)cc2F)Cn2cccc2C(N)=N1
CC1(n2ccc(N)nc2=O)OCC(CO)O1
CC1(n2nc(-c3ccccc3)cc2NC(=O)Nc2ccccc2)CCOCC1
CC12C=C(F)C(=O)C=C1C(Cl)CC1C3CC(F)C(O)(C(=O)CO)C3(C)CC(O)C12C
CC12C=CC(=O)C=C1CCC1C2C(C(=O)CC(=O)OCc2ccccc2N=Nc2ccc(O)c(C(=O)O)c2)CC2(O)C1CCC2(C)O
CC12C=CC(=O)C=C1CCC1C2C(O)CC2(O)C1CCC2(C)C(=O)CC(=O)Oc1ccc(CO[N+](=O)[O-])cc1
CC12CC(NC(=O)N1c1cccc(C(=O)NCc3ccc4c(c3)OCO4)c1)c1cc(Cl)ccc1O2
CC12CC3CC(C)(C1)CC(C(=O)Nc1nncs1)(C3)C2
CC12CC3CC(C)(C1)CC(C(=O)Nc1nncs1)(C3)C2
CC12CCC(=O)C=C1CCC1C2CCC2(C)C1CCC21OCCO1
CC12CCC(=O)CC1CC(I)C1C2CCC2(O)C1CCC2(C)C
CC12CCC(=O)N1C(NC(=O)c1ccc(Cl)c(F)c1)CS2
CC12CCC(C(=O)C1)C(C)(C)O2
CC12CCC(C(=O)NNc3ccccc3)(C(=O)C1=O)C2(C)C
CC12CCC(C(=O)Nc3cccc(C(=O)O)c3O)(C(=O)O1)C2(C)C
CC12CCC(CC(=O)NS(=O)(=O)c3ccc(N4CCN(Cc5ccccc5-c5ccc(Cl)cc5)CC4)cc3)C(C)(C1)C2(C)C
CC12CCC(CC1=O)C2(C)C
CC12CCC(CC1=O)C2(C)CC1CN(c2ccc(C(F)(F)F)cn2)CCN1S(C)(=O)=O
CC12CCC(CC1=O)C2(C)CN1CCN(S(=O)(=O)CO)CC1c1ccc(C(F)(F)F)nc1
CC12CCC(CC1=O)C2(C)CN1CCN(S(=O)(=O)c2cc3ccccc3cn2)CC1
CC12CCC3C(CCC4=CC(=O)CCC43C)C1CC(=Cc1ccccc1)C2=O
CC12CCC3C(CCC4C(C)(C(=O)O)CCC(O)C34C)(CC1=NO)C2
CC12CCC3C(CCC4C5OC5CCC34C)C1CCC2=O
CC12CCC3c4ccc(OC(=O)CCC(=O)O)cc4CCC3C1CCC2O
CC12CCC3c4ccc([N+](=O)[O-])c(OCCCCn5cnc6c(N)ncnc65)c4CCC3C1CCC2=O
CC12CCCCC1(Cl)[N+]([O-])=[N+]2[O-]
CC12CCCc3coc(c31)C(=O)c1cc3c(cc12)C(=O)C(CO)=CC3=O
CC12CN3CC([N+](=O)[O-])(CN(C1)C3[N+](=O)[O-])C2(C)c1ccccn1
CC12Cc3cnn(-c4ccc(F)cc4)c3C=C1CCC2C(O)c1ccc(F)cc1
CC12Oc3ccc4ccccc4c3CC1Cc1c(ccc3ccccc13)O2
CC1=C(C(=O)Nc2ccc(C)c(C)c2)C(c2cccc(Oc3ccccc3)c2)NC(=O)N1
CC1=C(C(=O)O)CC(C)C(C(=O)N2CCN(CC=Cc3ccccc3)CC2)C1
CC1=C(C)C(=O)C(CCCCCCCCCCN2CCN(CCCCCCCCCCC3=C(C)C(=O)C(C)=C(C)C3=O)CC2)=C(C)C1=O
CC1=C(C)C2(CCN(C(=O)C(=O)NCc3ccc(Cl)cc3)CC2)OC1=O
CC1=C(CCC(=O)NCCCc2cccc3c2C(=O)C(CCC(=O)NCCCN2CCN(O)CC2)=C(C)C3=O)C(=O)c2c(O)cccc2C1=O
CC1=C(CCNC(=O)CCCNCCCNC(=O)CCC2=C(C)C(=O)c3ccccc3C2=O)C(=O)c2ccccc2C1=O
CC1=C(CO)C(=O)OC(C(C)C23CCC4C(CC5OC56C([N-][N+]#N)C(O)CC(=O)C46C)C2CCC3C)C1
CC1=C(N)CC(C)(C2=C(CN)C(=O)CC(C)(C)C2)CC1=O
CC1=C(NC(=O)C(C)Cn2ccc(-c3ccc(O)cn3)n2)CC(C(=O)O)CC1
CC1=C(NC(=O)c2c(C)cc(C)cc2C)SC2=NCCN21
CC1=C(NC(=O)c2ccc(C)c(C)c2)C(c2ccc(Cl)cc2)NC(=S)N1
CC1=C(O)C(O)C2CC3C(=C(O)C2(N(C)C)C1=O)C(=O)c1c(O)cccc1C3(O)C(=O)NCC1CCCN(C(=O)O)C1
CC1=C(OC(=O)C2CCCCCC2)CC2C3CC=C4CC(n5ccnc5)CCC4(C)C3CCC12C=O
CC1=C(c2ccc(Cl)cc2)CC(C)(CN2CCN(c3ccc(Oc4cc(Br)cnc4N)cc3C(=O)NS(=O)(=O)c3ccc(NCC4COCCO4)c([N+](=O)[O-])c3)CC2)CC1
CC1=C(c2ccc([N+](=O)[O-])cc2)NC(=O)NC1C(=O)Nc1ccccc1Cl
CC1=C(c2ccccc2S(=O)(=O)Oc2ccc([N+](=O)[O-])cc2)N(CCCC(=O)O)C(=O)NC1C(=O)OCc1ccccc1
CC1=C(n2c(NCOC(=O)C(C)(C)C)nc3ccccc32)CSC2C(OC(=O)C(C)(C)C)C(=O)N12
CC1=CC(=C(C#N)C#N)C=C(CCC(C)C)N1C
CC1=CC(=O)C(C(C)(C)O)=CC=C(C)C(=O)CC1
CC1=CC(=O)CC(C)(Nc2ccc(C)c(Cl)c2)C1
CC1=CC(=O)CC(Nc2ccc(C(F)(F)F)cc2)C1
CC1=CC(=O)CC2=CC(OC2=O)C(C(C)C)CC(=O)C(C)=CCC1
CC1=CC(=O)c2c3c(cc(C4=CC(=O)c5c(c(O)cc6c5C(=O)OC(C)C6)C4=O)c2C1=O)CC(O)OC3=O
CC1=CC(C)(C)N(C)C1(C)CNc1ccc2c(c1)Cc1cc(Br)ccc1-2
CC1=CC(C)(C)Nc2ccc3c(c21)Cc1ccccc1-3
CC1=CC(C)(c2ccc(C(=O)O)cc2)Sc2cc3ccc(-c4ccc(C)cc4)cc3cc21
CC1=CC(N)=NCC1
CC1=CC(c2nc3c([N+](=O)[O-])cccn3n2)C(O)C(O)O1
CC1=CC23C(=O)C(C=C(O)C(C(=O)OC4CCCC4)C2(CO)C1O)C1C(CC3C)C1(C)C
CC1=CC2=NC(=O)C(=Cc3ccc(O)c(O)c3)C(=N)N2O1
CC1=CC2CC34OC(=O)CC3(O4)C(C)(C)C2CC1
CC1=CC=CC2=NCC(C(=O)c3ccc(C)cc3)CN12
CC1=CCC(C)(c2ccc(S(=O)(=O)N=C3N(C)CC(C)CN3C)c(NC(=O)c3nc(C#N)c[nH]3)c2)CC1
CC1=CCC2C(=O)N(c3cccc(C(=O)NC(C)c4ccccc4)c3)C(=O)C2C1
CC1=CCC2CC1C2(C)C[N+](C)(C)Cc1ccc(Cl)cc1
CC1=CCCC(C)(C)C1C=CC=C1CN(C(=O)c2cc(-c3ccc(OCc4ccccc4)cc3)on2)CC(=Cc2ccc(OCc3ccccc3)cc2)C1=O
CC1=CCCC(C)(C=Cc2cc(C(=O)Nc3ccc(Cl)cc3)no2)C1C
CC1=CCCC2(Cn3ccnc3I)OC2C2OC(=O)C(C)C2CC1
CC1=CCCC2C1(C)C(OC(=O)c1cccnc1)C(C)C(O)(C=CC1=CC(=O)OC1)C2(C)C(=O)Oc1ccccc1
CC1=CCN(C(=O)C(Cc2ccc(C(=N)N)cc2)S(=O)(=O)Nc2ccc3c(c2)CN(C)CC3)C(C(=O)O)C1
CC1=CCN(NC(=O)n2cc(-c3ccccc3)c3ccccc32)CC1
CC1=CCN(c2ccc3[nH]c(OC(=O)C(C)C)c(CCN4C(=O)NC(C)(C)C4=O)c3c2)CC1
CC1=Cc2c(sc(C#N)c2C2C(=O)N(Oc3cc(Cl)ccc3Cl)C2c2ccc([N+](=O)[O-])cc2)C(C)(C=Cc2nn(Cl)c(-c3ccccc3)c2C)C1
CC1=NC(=O)C(c2ccc(C(=O)OCCc3ccccc3)cc2)S1
CC1=NC(NC(=O)CCCCCCC(=O)NO)C(=O)N(C)c2ccc(-c3ccccc3)cc21
CC1=NC(NC(=O)Nc2ccc(C)cc2N(C)c2nn[nH]n2)C(=O)N(C2CCCCC2)c2ccccc21
CC1=NC2(N=C1N)c1cc(OCCCF)ccc1CC21CCC(OC(F)F)CC1
CC1=NC2C(=C3CCCN3C2(O)N2CCOCC2)C(=O)N1
CC1=NN(C(=Nc2ccc(Cl)cc2)NS(=O)(=O)c2cc(C)c(C)c(C)c2)CC1c1ccccc1
CC1=NNC(=O)C1Cc1ccc(F)cc1
CC1=NNC(=O)CC1N1C(=O)C(C)(C)Oc2cc(C)ccc21
CC1=NNC(=O)CC1c1ccc(OCCCN2CCCC2)cc1
CC1=NOC(=O)C1=NNc1ccccc1
CC1=Nn2c(nnc2-c2cc(Cl)c(Cl)cc2F)SC1=Cc1ccc(Cl)cc1
CC1=[N+]([O-])C(C)(c2ccc(OCNC(=O)C(C)C(=O)NC(CCCN=C(N)N)C3CCCN3C(=O)NC(=O)C(C)C(=O)NC(CCCCN)C(=O)O)cc2)C(C)(C)N1O
CC1=[N+]([O-])c2cc(-c3cnc(N)nc3)ccc2C1c1ccc(C)cc1
CC1C(=N)Oc2c(c(=O)oc3ccc(CC#N)cc23)C1Oc1nc2ccccc2cc1-c1ccccc1
CC1C(=NOC(=O)Oc2ccccc2)CC(c2ccccc2)N(c2ccccc2)C1C
CC1C(=O)N(C(=O)c2cc3ccccc3oc2=O)N=C1CNc1ccc(O)cc1
CC1C(=O)N(S(=O)(=O)C(C)C)C2CCC(C(=O)c3nc(CN4CCN(C)CC4)cs3)C12
CC1C(=O)NC(Cc2c[nH]c3ccccc23)c2nc3ccccc3c(=O)n21
CC1C(=O)OC1NC(=O)OCc1ccc(-c2ccc(F)cc2)cc1
CC1C(=O)OC2(CCC3(Cc4ccccc4)C(CCC4C5CCC(=O)C5(C)CCC43)C2)CN1Cc1ccccc1
CC1C(=O)OC2CC(O)C3CCC(=O)C3(C)C(C)C21
CC1C(C(=O)NO)CC2(CC2)CN1C(=O)OC1=CCN(C(=O)c2ccccc2)CC1
CC1C(C(CS(=O)(=O)N2CCc3ccccc32)C(C)(C)C)CC(c2ccc(Cl)cc2)(c2cccc(Cl)c2)C(=O)N1CC(=O)O
CC1C(C)(C)C1(C)C(=O)c1cn(OCc2ccccc2)c2cc(CC3CCOCC3)ccc12
CC1C(CS(=O)(=O)N2CCC3(C=Cc4ccccc43)CC2)C2CCC1(C)C2(C)O
CC1C(O)(O)C2(C(C)C)C3(O)CC4(O)C5(C)C(=O)CCC(C(=O)Oc6ccc[nH]6)C5(O3)C2(O)C14O
CC1C(O)C(O)C2N=C(N(C)CO)OC12
CC1C(O)OC(OC23CCC(O)C2(C)C(O)CC2C3CCC3(C=O)CC(C4=CC(=O)OC4)CCC23O)C(O)C1O
CC1C(OC2C(O)OC(OCCc3cc(O)ccc3O)C(COC3C(C)C(O)OC(O)C3O)C2OC(=O)C=Cc2cc(O)ccc2O)OC(O)C(O)C1O
CC1C(S(=O)(=O)N2CCCCC2)c2cc(-n3oc4cc(Cl)ccc4c3=O)ccc2OC1(C)O
CC1C(S(=O)(=O)c2cccc(F)c2)c2cc(O)ccc2OC1(C)n1oc2cc(Cl)ccc2c1=O
CC1C2=C(CC(C)(c3ccc(Cl)cc3)CC2=O)N(N)C(C(N)=O)=C1c1ccc(S(N)(=O)=O)cc1
CC1C2=C(CCCC2=O)NC(c2ccccc2)=C1C(=O)OCC1CCCO1
CC1C2CCC(CC(=O)NC3CCNCC3)CC2CC2C(=O)OC(C=Cc3ccc(-c4cccc(F)c4)cn3)C21
CC1C2COc3ccccc3C2N2C(=O)N(c3ccccc3)C(=O)C12c1ccc(Br)cc1
CC1C=C(O)CC(C)(C)C1
CC1C=C(c2ccc(Cl)cc2)NC(=S)N1
CC1C=C2C3C(C)C(C)CCC3(C)CCC2(O)C2(C)C(C)CC34OOC(CC(=O)C3(C)O)C4(C)C12
CC1C=C2c3cccc4[nH]cc(c34)CC2N(CO)C1
CC1C=CC(C=NNC2=NCCN2)=CC1(C)O
CC1C=CCC2C(=O)N(c3cccc(C(=O)Nc4ccc(F)cc4)c3)C(=O)C12
CC1CC(=O)C=C(Nc2ccc(OC(F)(F)F)cc2)C1
CC1CC(Br)n2c(=O)c(=O)[nH]c3cc(CNC(=O)c4ccccc4)cc1c32
CC1CC(C(C)(O)C23CCC4C(CC5OC56C(O)C=CC(=O)C46C)C2CCC3(C)O)OC(=O)C1C
CC1CC(C)(C)N(O)C(C)(N(C)C(=O)c2ccncc2)C1
CC1CC(C)(C)N2C(=O)C(=C3SC(=O)NC3=O)c3cccc1c32
CC1CC(C)(C)NC(C)(N2CN(C3CCCCC3)CC2=O)C1
CC1CC(C)(C)Nc2ccc3c(c21)C(c1ccc(Cl)cc1)Oc1ccccc1-3
CC1CC(C)C2(O)C(CC(=O)C3(c4ccoc4)C2CCC2(O)C(C)OC(=O)C4OC423)C1(C)C
CC1CC(C)CN(C(=O)C(C)N2CCN(S(=O)(=O)c3ccc(C(F)(F)F)cc3)CC2)C1
CC1CC(CNC(=O)Cc2cccs2)=C(Cc2ccc(C(C)(C)C)cc2)N(C(=O)N(C)C)C1=O
CC1CC(N(C)C(=O)c2ccccc2)c2ccccc2N1
CC1CC(NC(=O)C(C#N)=NOCO)=NO1
CC1CC(NC(=O)Nc2ccc3c(c2)NC(=O)N(C)C3)(C(F)(F)F)Oc2ccccc21
CC1CC(O)CN1C(=O)C(=O)O
CC1CC(Oc2cccc(F)c2)N(C(=O)C(=O)N2CCCN(C3CCCC3)CC2)C1
CC1CC(c2ccccc2)OS(=O)(=O)N1
CC1CC1C(=O)N1CC2CC(C1)N2
CC1CC2(C(=O)O1)C(C)CCC1(C)C3(c4ccoc4)CCC21OC3=O
CC1CC2(O)C(CCC(C)C23Cc2c(O)cc4c(c2O3)CNC4=O)C(C)(C)C1O
CC1CC2(O)C(CCC2(C)O)C2CCC3=CC(=O)C=CC3(C(=O)CSc3ccc4ccccc4n3)C12
CC1CC2=C(c3ccccc3C(CC(=O)Nc3ccc4cc5ccccc5cc4c3)N2C(=O)Oc2ccccc2)C2C(=O)N(C)C(=O)C12
CC1CC2C(C)(C)OC3CC(=O)OCC32C2CCC3(C)C(O)OC(=O)C4OC43C12c1ccoc1
CC1CC2C(C)(O)CCCC2(OC(=O)C2C(O)OC(O)C(CO)C2O)C2CCC3CC12C=C3CO
CC1CC2C(CCC3(O)C(O)CCC23)c2ccc(O)cc21
CC1CC2C3(C)CCCC(C)(C)C3CCC2(C)C2CC(=O)c3cocc3C12O
CC1CC2C3CCC(O)(F)C3(O)CC(C(=O)CO)C2(F)C2(C)C=CC(=O)C=C12
CC1CC2C3CCC4=CC(=O)C=CC4(C(=O)CO)C3(C)C(OC(=O)NC(C)(C)CC(C)(C)C)CC2(O)C1(C)F
CC1CC2C3CCC4=CC(=O)C=CC4(O)C3(C(=O)COC3C(O)OC(O)C(CO)C3O)C(C)CC2(O)C1(C)F
CC1CC2C3CCc4cc(O)ccc4C3CCC2(O)C1
CC1CC2C3OC3C(C1)[N+]2(C)OC(=O)C(C(=O)OC1CCCCC1)c1ccccc1
CC1CC2CC(OC(c3ccccc3)c3ccc(Cl)cc3)C(C1)N2O
CC1CC2CCC(C1)N2OC(c1ccccc1)c1cccc([N+](=O)[O-])c1
CC1CC2CCC(C1OC(=O)c1ccccc1)N2C(=O)OCCc1ccccc1
CC1CC2CCC1(n1cnc3c(Cl)ncnc31)C2(C)C
CC1CC=CCC(CC(=O)NC(CO)Cc2ccccc2)C(=O)OCC(COC(=O)C(C)(C)C)NC1=O
CC1CCC(C)(c2cc(Cl)ccc2OCCCOC2(C)CCc3ccc(C(=O)O)cc3O2)CC1
CC1CCC(Cn2c(C(=O)c3ccccc3F)nc3cc(-c4noc(=O)[nH]4)nc(-c4cncc(Cl)c4)c32)CC1
CC1CCC(c2cccnc2)N1C
CC1CCC1n1cc(F)c(=O)c2cc(C(=O)O)c(N3CCNCC3)cc21
CC1CCC2(C(=O)OC(C)(C)CC(=O)O)CCC3(C)C(CCC4C5(C)CCC(C)C(C)(C(=O)O)C5CCC43C(C)C)C12
CC1CCC2(C(C)N(C)C)C(CCC3C2CCC2(N4CC(C(C)C)C4=O)C(C)C(O)CC32)C1=O
CC1CCC2(C)C(=CCC3C2CCC2(O)C(C4CN4)CCC32)C1
CC1CCC2(C)C(C1)CC(O)C1C2CC(O)C2(O)C(C(C)CC(C)C(=O)O)CCC12
CC1CCC2(C)C(CCC3(C)C2C(=O)C=C2C4CC(C)(C(=O)OCCCBr)CCC4(O)CCC23C)C1(C)C
CC1CCC2(C)C(CCC3(C)C2CC=C2C4CC(C)(OC5C(OC6C(O)C(O)OC(O)C6CO)OC(O)C(C(=O)O)C5O)CCC4(C)CCC23C(=O)O)C1(C)C
CC1CCC2(C)C(CCC3(O)C2C(=O)C=C2C4CC(C)(C)CCC4(C)CCC23C(=O)NCCNC(=O)CCCCC2SCC3NC(=O)NC32)C1(C)C
CC1CCC2(C)C(CCC3C4CC=CC4(O)CCC32)C1
CC1CCC2(C)C3=C(CCC12C(CCC(=O)O)C(=O)OCc1ccccc1)C1(C)CCC(=O)C(C)(C)C1CC3
CC1CCC2(C)C3=CCC4(O)C(CCC4C(C)C=CC(C)C(C)C)C3=CC(O)C2(O)C1
CC1CCC2(C)C3CCC45CC6CC(OC(O)(O6)O4)C5(C=O)C3C(O)CC12c1ccc(=O)oc1
CC1CCC2(C)CCC3(C)C(=CC(=O)C4C5(C)C=CC(=O)C(C)(C(=O)O)C5CCC43C)C2C1C
CC1CCC2(C)CCC3(O)C(=CCC4C5(C(=O)O)C(C)C(C)C(O)C(C)(O)C5CCC43C)C2C1O
CC1CCC2(O)C(=CC(C)C3C2C(O)CC2(O)C3CC3OC4(CCC(CO)CO4)C(C)C32)C1
CC1CCC2(O)C(C1)CC(C)C1C2CC(C(C)CCC(=O)NCC(=O)O)C2(O)C(O)CCC12
CC1CCC2(O)C(CCC3C2CCC2(C)C3CCC23CO3)C1
CC1CCC2(O)C3(C1)OC3C(C(C)C=CC(C)C(C)C)C13OC12CCC1(O)C(C)CCC13
CC1CCC2(O)CCC3(C)C(=CCC4C5(C)CC(C(=O)O)CC(C)(C)C5CCC43C)C2C1C
CC1CCC2(O)CCC3(CO)C(=CCC4C5(C)CC(=O)C(C)C(C)(C)C5CCC43C)C2C1C(=O)O
CC1CCC2(OC1)OC1CC3C4CCC5CC(C)CCC5(C)C4CCC3(OC3C(O)OC(OC4C(O)OC(C)C(O)C4O)C(OC4OC(C)C(O)C(O)C4O)C3CO)C1C2C
CC1CCC2C(=O)N3C(CCC(c4ccc(C#CCN(C)C)cc4)C3c3ccccc3Br)C(=O)N2C1C
CC1CCC2C(C)(COC(=O)CCl)OC3OC4(C)CCC1C32OO4
CC1CCC2C(C)C(C)OC3OC4(OCc5ccc(F)cc5)CCC1C32OO4
CC1CCC2C(C)C(OC3CCC(O)CC3)OC3OC4(C)CCC1C32OO4
CC1CCC2C(CCC3C2CCC2(O)C(=O)CCC32)C1
CC1CCC2C(CO)(CO)C(O)CCC2(C)C12CCC(C)(C)O2
CC1CCC2C(OC(=O)C23CC(c2ccccc2)N(c2cccc(Cl)c2)O3)C2(O)C(=O)C=CC12C
CC1CCC2C3C(O)CC4CC(O)CCC4(C(C)CCC4CCCN4C(=O)C(=O)O)C3CCC12C
CC1CCC2C3CCC4=CC(=O)CCC4(C(=O)CO)C3C(O)CC12C
CC1CCC2C3CCc4cc(NC(=O)C(C)(C)C)ccc4C3CCC12C(=O)O
CC1CCC2C3CCc4cc(O)ccc4C3C(O)CC12CCC#N
CC1CCC2C3CN=C4C(C(=O)NC(C)(C)C)C(=O)CCC4(C)C3CCC12C
CC1CCC2C3Cc4ccc(OS(=O)(=O)O)c5c4C2(CCN3O)C1O5
CC1CCC2CC(O)CCC12c1cc(C(F)(F)F)ccc1O
CC1CCC2CCC1N2C(=O)OC(OCc1ccccc1)(c1ccccc1)c1ccccc1
CC1CCCC(Nc2ncnc3c2nnn3Cc2ccccc2)C1
CC1CCCC(O)CC(=O)c2c(O)cc(SCC(O)C(=O)O)cc2CC(=O)O1
CC1CCCC(c2ccc(C(=O)NCNC3CCCC3)cc2)N1S(C)(=O)=O
CC1CCCC2(C)C1=CCC1C2CCC2(O)C(=O)CCC12
CC1CCCCC1C(=O)Nc1ccc(CN=c2c(N3CCCC3)c(O)c2=O)cc1
CC1CCCCC1N(C)N1CCC(CCCC(=O)NC=Cc2ccccc2Cl)CC1
CC1CCCCN1C=C1CCCCC1=O
CC1CCCCN1S(=O)(=O)c1ccc(C(=O)Nc2cc(C(F)(F)F)nn2Cc2ccccc2)cc1
CC1CCCCOC(NS(=O)(=O)c2ccc(Cl)cc2)C(CN(C)Cc2ccc(C(F)(F)F)cc2)CN(C)C(=O)c2cc(C(C)CO)ccc2O1
CC1CCCN(C(=O)CSc2nc3ccccc3o2)C1
CC1CCCN1CC(=O)Nc1cc2c(cc1F)-c1nc(C#CC(C)(C)O)c(C(N)=O)n1CCO2
CC1CCCN1CCCOc1ccc(-c2nn(C)c(=O)c3c2CCC3)cc1
CC1CCCN1c1nc2c(C(N)=O)cccc2[nH]1
CC1CCCc2cc(NC(N)=S)cnc21
CC1CCN(C(=O)C(=O)NC(CC(C)C2CCN(c3nnc(C(C)C)n3C)CC2)c2ccccc2)CC1
CC1CCN(C(=O)CSc2nnc(CC(=O)Nc3cccc(F)c3F)o2)CC1
CC1CCN(C(=O)N(C)C(=O)NCc2cccs2)CC1
CC1CCN(C(=O)Oc2cc3c(=O)c(F)cn4c3c(c2N2CCC(O)CC2)CCC4C)CC1
CC1CCN(C(=O)c2cccc(CSc3cccc(Cl)c3Cl)n2)CC1
CC1CCN(C(=O)c2csc(Nc3ccc(Cl)cc3)n2)CC1
CC1CCN(C2CCN(NC(=O)c3cc(-c4cc(O)cc(O)c4Oc4ccc([N+](=O)[O-])cc4)on3)CC2)CC1
CC1CCN(C2c3ccccc3NC(=O)N2c2ccccc2)CC1
CC1CCN(N2CCCCc3cc(C(=N)Nc4cccs4)ccc32)C1
CC1CCN(NC(=O)NCc2cc(Br)cs2)CC1
CC1CCN(S(=O)(=O)c2ccc(NC(=O)c3cc(C(F)(F)F)nn3C)cc2)CC1
CC1CCN(c2cc(-c3ccncc3)nc(CC(N)=O)n2)CC1
CC1CCN(c2ccc3c(c2)CCN3C(=N)Nc2cccs2)C1
CC1CCN(c2cnn(-c3cnc(N4CCOC(Cc5ccc(=O)n(-c6cccc(F)c6)n5)C4)nc3)c2)CC1
CC1CCN(c2nc(CN3CCCC3=O)nc3c2CCNCC3)CC1
CC1CCc2c(sc(C(N)=O)c2C(=O)NC2c3ccccc3Oc3ccccc32)C1
CC1CCc2nc(NCc3nccc(-c4ccccc4)n3)nn2C1
CC1CCc2nc3ncn(Cc4ccccc4C#N)c(=O)c3cc2C1
CC1CN(C(=O)Cc2ccc([N+](=O)[O-])cc2)CCN1C(=O)CN1CCC(O)C1
CC1CN(C(=O)N2Cc3c(OC(=O)C(C)(C)C)ncn3-c3ccccc32)CC(C)N1
CC1CN(C(=O)Nc2cccc3ccccc23)CCN1C(C)Nc1nccc(-n2cnc3ccccc32)n1
CC1CN(C(=O)Oc2ccnc(-n3ccnc3)n2)CCN1CC(=O)NCc1ccc2c(c1)OCO2
CC1CN(C(=O)c2ccc(S(=O)(=O)Nc3ccc(F)c(F)c3)cc2)CC(C)O1
CC1CN(C(=O)c2cscn2)c2ccccc2S1
CC1CN(C)CC(Cc2ccc(Cl)cc2C#N)O1
CC1CN(C)CC(Cn2c(=O)[nH]c(=O)c3c2nc(CC(N)=O)n3C)O1
CC1CN(C)CC(c2ccc(Cl)cc2)OC(=O)O1
CC1CN(CCC(O)C2CCCCC2)CCC1(C)c1ccccc1
CC1CN(COc2ccc(Cl)nc2)C(=O)c2cc(-c3cncc(F)c3)nn21
CC1CN(Cc2ccc(-c3ccnc(Nc4[nH]nc(C(C)C)c4Cl)n3)cn2)CCN1
CC1CN(Cc2ccc(CC(=O)N3CCC(Nc4cccc(C#N)c4)CC3)cc2)CCN1
CC1CN(Cc2ccc(F)cc2)CCN1C(=O)COc1ccc(Nc2c(NCc3ccncc3)c(=O)c2=O)c(Cl)c1
CC1CN(Cc2cccc(-c3cc(F)ccc3CNC(=O)c3cccc(CN4CCCCC4)c3)c2)CCN1
CC1CN(O)CCN(C(=O)Cc2cccc3c2sc2ccccc23)C1
CC1CN(S(=O)(=O)NS(C)(=O)=O)c2cc(COS(C)(=O)=O)ccc21
CC1CN(S(C)(=O)=O)CC(C2CCCCC2)N1C(=O)c1cccc2ccccc12
CC1CN(c2cc(Cl)ccc2Cl)C2(C(=O)Nc3ccccc32)C12COc1ccccc1C2=O
CC1CN(c2ccc(-c3nccc4c5cnc(NC6CCCC6)nc5n(F)c34)nc2)CCN1
CC1CN(c2ccc(C#N)nc2)CCN1c1nnc(Cc2ccccc2)c2ccccc12
CC1CN(c2nc3ccccc3o2)CCN1
CC1CN=C(CCC(=O)Nc2ccsc2)c2ccccc2N1c1ccccc1F
CC1CN=C(Cl)c2cc(-c3ccccc3)ccc2N1CCC(=O)Nc1cccs1
CC1CN=C(Nc2ccccc2)N1CCC1CCCC1
CC1CN=C2C=C(C(=O)c3ccc(-c4ccc(C(=O)O)cc4)cc3)C=CN2C1
CC1CNC(=O)C1c1cc(NC(=O)c2ccccc2)nn1-c1cccc(COCC(F)(F)F)c1
CC1CNC(=O)c2[nH]c3ccc(NC(=O)c4cccc(C(C)(C)C)c4)cc3c21
CC1CNC(O)C(O)C1O
CC1CNC(c2ccc(CN3CCC(CCCC4CCN(Cc5ccc(C6=NC(C)CN6)cc5)CC4)CC3)cc2)=N1
CC1CNCC2Cc3ccccc3C(=O)N12
CC1CNP(=S)(Oc2ccc(C(C)C)cc2)O1
CC1COCCN1c1cc(CS(C)(=O)=O)nc(-c2ccc(NC(=S)NC3CC3)cc2)n1
CC1COc2c(ccc3c2NC(=O)C32CC34CN5CCCCC5(CC3C2(C)O)C(=O)N4C)OC1(C)C
CC1COc2ccc(-c3ccccc3F)cc2CN1C(=O)CN(C)C
CC1COc2ccccc2N1C1=NC(=O)C(C)(CCCl)S1
CC1Cc2[nH]c(N)nc(=O)c2-c2cc(Cl)ccc21
CC1Cc2cc(C(=O)c3ccc4c(c3)OCCO4)ccc2N1S(C)(=O)=O
CC1Cc2cc(S(=O)(=O)N3CCC(C(N)=O)CC3)ccc2N1C(=O)C1CC1
CC1Cc2ccccc2CN1C(=O)N1CCN(C(=O)c2ccccc2)CC1
CC1N2C(=O)C(Br)C2SC1(C)O
CC1N=C(c2ccc(F)cc2)NC(C(=O)Nc2ccc3[nH]ncc3c2)=C1c1cnccn1
CC1NC(=N)NC23C(O)C4OC(O)(OC(C4O)C12)C3O
CC1NC(=O)C(C(C)C)NC(=O)C(CC(=O)O)NC(=O)C(CC(=O)O)NC(=O)C(Cc2c[nH]c3ccccc23)NC1=O
CC1NC(=O)C(Cc2c[nH]c3ccccc23)NC1=O
CC1NC(=O)C(Cc2cccc(F)c2)N(C)C(=O)C(C2CC2)NCCOc2ccccc2CCCNC1=O
CC1NC(=O)NC(c2ccccc2OCc2ccccc2)=C1C(=O)OCc1ccc2c(c1)OCO2
CC1NC(=S)NC(c2ccc3c(c2)C(=Nc2nnc(I)s2)C(=O)N3)=C1c1ccccc1
CC1NC(=S)NC(n2cc(-c3ccccc3)c(-c3ccc(Cl)cc3)n2)=C1NC(=O)c1ccccc1
CC1NC(C)(c2ccc(-c3ccccc3)cc2)COC1(C)O
CC1NC(c2ccc([N+](=O)[O-])cc2)CC(=O)C1c1ccc([N+](=O)[O-])cc1
CC1NCCN(S(=O)(=O)C(=O)NO)C1c1ccc(OCc2ccccc2)cc1
CC1OC(C)(c2cccnc2)OCC1CC=CCCC(=O)O
CC1OC(CO)C2OC(C)(n3c(SCc4cc5ccccc5oc4=O)nc4cncnc43)OC12
CC1OC(COP(=O)(O)OP(=O)(O)OCC2OC(O)C(O)C2n2cnc3c(N)ncnc32)C2OC(C)(c3csc(C(N)=O)n3)OC12
CC1OC(O)C(F)C(Oc2c3c(c(C(=O)CBr)c4c2C(=O)c2ccccc2C4=O)C(O)CC(O)(O)C3)C1O
CC1OC(O)C(O)C(O)C1OC1CCC2(O)C3CCC4(C5=CC(=O)OC5)C(O)CCC4(C=O)C3CCC2(C)C1
CC1OC(O)CC(OC23CCC(C=O)CC2CCC2C3CCC3(C4=CC(=O)OC4)C(C)CCC23O)C1O
CC1OC(c2nc(Cl)nc3c2ncn3NC2CCOC2)C(CNC(=O)OC2CCCC2)C1(O)O
CC1OC1NC(=O)C(Cc1ccccc1)C(=O)OCc1ccccc1
CC1OC2(CCCC2)c2c3c(nc(-c4ccc(C#N)cc4)c21)CC(C)(C(C)C)CC3O
CC1OC2=C(C=C1N(C)C)C(=O)c1cccc3cccc2c13
CC1OC2OC3(C)CCC4C(CNC(=O)CCCNc5ccc6c(Cl)ccnc6c5)CCC(C1C)C24OO3
CC1OCC(CCCCN2CCN(Cc3ccccc3)CC2)(c2nc(-c3ccccc3)[nH]c2-c2ccccc2)CO1
CC1OCC2(CN3CCC2C3)O1
CC1OCC2(CN3CCC2CC3)O1
CC1OCc2cnnn2CCCC(=O)N(C(C)CO)CC1CN(C)C(=O)Nc1cc(N2CCOCC2)ccn1
CC1Oc2c(C(=O)NCc3ccccc3)cccc2C(=O)N(C(C)CO)CC1CN(c1cccs1)S(C)(=O)=O
CC1Oc2cc(C#CC3CCCC3)ccc2S(=O)(=O)N(C(C)CO)CC1CN(C)C(=O)Cc1ccncc1
CC1Oc2ccc(-c3cncnc3)cc2C2(COC(N)=N2)C12COC2
CC1Oc2ccc(CN(C)S(=O)(=O)c3ccccc3)cc2CC(=O)N(C(C)CO)CC1NC(=O)Nc1ccc(C(F)(F)F)cc1
CC1Oc2ccc(N(C)C)cc2CC(=O)N(C(C)CO)CC1CN(C)Cc1ccc(NC(=O)c2ccccc2N)cc1
CC1SCC(=O)N1CCCCN1CCN(c2cccc(Cl)c2)CC1
CC1SCC(C(=O)NC(Cc2c[nH]cn2)C(=O)N2CCCC2C(N)=O)NC1=O
CC1c2c(ncn2-c2ccccc2)CCN1C(=O)C(=O)N1CCCO1
CC1c2cc(Cl)c(-c3ccccc3)c(Cl)c2C(=O)C1(C)OCC(=O)O
CC1c2cc(O)ccc2OC(C)(C#N)C1SC(=Nc1ccccc1)NC#N
CC1c2cccc3c2N(CC3)c2ccccc2N1CCN(C)C
CC=C(C(=O)NC1C(O)C(O)C(O)C2OCOC12)c1cc(F)c(F)cc1OCC1CCC1
CC=C(C(=O)NC1CCC(O)CC1)c1cc(OC2OC(O)C(O)C2C(C)O)ccc1O
CC=C(C(=O)Nc1ccccc1OCCCC(=O)O)n1ccc2cc(C(C(C)C)C(C)C)ccc21
CC=C(C(=O)O)C1=CC(=O)c2ccccc2C1=O
CC=C(C(=O)O)c1ccc(-c2cc3c(cc2CC)OC(C)(C)C(=O)N3C)c(OC(F)(F)F)c1
CC=C(C(=O)O)c1ccc(C(=O)NC2(NC(=O)c3c(-c4ccc(C)nc4)c4ccc(C)cc4n3C3CCCC3)CCC2)cc1
CC=C(C)C(=O)Nc1ccccc1OC(=O)CC
CC=C(C)C(=O)OC12OC1C1C(=O)C3(C=C(CO)C(C)C3(C)C2O)C(O)CC2C1C2(C)C
CC=C(C)C(=O)OC1CC(C)C2=CC(=O)C(=C(C)O)CC2(C)C1C
CC=C(C)C(=O)c1cc2c(c(O)c1O)-c1c(cc3c(c1OC)OCO3)CC(C)C(OC)C2OC
CC=C(C)C(C)=O
CC=C(C)C(CC(C)C1(C)C2=CC(C)C3C(C)(CCC4(C(=O)Oc5ccccc5)C(C)CCC34C(=O)Oc3ccccc3)C2CCC1C)C(=O)Oc1ccccc1
CC=C(C)C(O)OC(=O)C12CC(CCC(=O)O)C3C(C)(C1=CCC2C)C(C1COC(C(C)=CC)C1)CC(C(C)(C)O)C3(C)C(=O)OC(O)C(C)C
CC=C(C)C1(C)C=C(C(=O)NCc2ccccc2)C(=CC(F)(F)F)CO1
CC=C(C)C1CC=C(OC(=O)CC)C(c2ccccc2)N1S(=O)(=O)c1ccc(C)cc1
CC=C(C)CC1=C(OC(=O)CCCCCCCCCCCCCCCCC)C(=O)c2ccccc2C1=O
CC=C(C)CC1CC(=O)c2c(c(O)c(CC=C(C)C)c(O)c2-c2cc(O)cc(O)c2)O1
CC=C(C)CCC(=CC)C(Cc1ccc(F)cc1)NCCNC1C2CC3CC(C2)CC1C3
CC=C(C)CCC(=CC)CNCCNC12CC3CC(CC(C3)C1)C2
CC=C(C)CCC(C)=CC(=O)O
CC=C(C)CCC(C)C1CCC(C)c2c(OCCCCCCBr)cc(C)cc21
CC=C(C)CCC(C)CC=O
CC=C(C)CCC1(OC(C)=O)C=Cc2c(c(C)cc3c2[nH]c2cc(C)ccc23)O1
CC=C(C)CCC1=CCCC(C)=CCC2CC=C(CO)C(CC1)C2(C)C(=O)O
CC=C(C)CCC1OC1(C)CCC(=CC)CCC(=CC)CCCC(C)CCC1OC1C
CC=C(C)COC1(O)CC(=O)c2c(cc3cc(O)cc(O)c3c2C)C1
CC=C(C)Cc1c(O)c(-c2cc(O)c(CC=C(C)C)c(O)c2)cc2oc(O)c(O)c(=O)c12
CC=C(C)Cc1cc2c(=O)c(-c3ccc4c(c3)OCO4)coc2cc1O
CC=C(C)Cc1cc2cc3c(c(O)c2c(C)c1CC=C(C)C)C(=O)CC(=O)C3(O)CC=C(C)C
CC=C(C)Cc1ccc(O)c(O)c1C1(C)C=Cc2c(ccc3c2OCC(C)C3)O1
CC=C(C)Cn1c2c(ccc1=O)C(NCCc1cc(Cl)cc(Cl)c1)CCC2
CC=C(C)OC(=O)Cc1cc(=O)oc2cc(OC)ccc12
CC=C(C1CC(OC)CCC1OCC=Cc1cccc(O)c1)C1CC(C)CC(C)=CC(C)C(=O)CC(OC)C(O)C(CC)OC(=O)C2CCCCN2C(=O)C(=O)C2(O)OC1C(OC)CC2C
CC=C(C1CCC(OC)CC1Oc1ccc2c(ccn2C)c1)C1C(O)=CC(C)C(=O)CC(OC)C(O)C(O)OC(=O)C2CCCCN2C(=O)C(=O)C2(C)OC(C(CC)CC2OC)C(C)C1C
CC=C(C=CC(=O)NC1C(=O)C(Cl)=CC2(O)CC(Cl)C(OC)OC12)C(C)CCCCCC
CC=C(C=CC(=O)NO)c1ccc(S(=O)(=O)Nc2ccc(OC)cc2)cc1
CC=C(C=CC(C)=CC=CC1=C(C)CCCC1(C)C)C(=O)OC1Cc2c(cc(O)cc2-c2c(O)cc(O)cc2O)OC1O
CC=C(C=CC1(OC(C)=O)C(=O)C(Cl)=c2cc(C)ncc2=C1OC)C(C)CC
CC=C(C=O)C12CC(=O)C3(C)C4CCC(C)C(C)(C)C4=CCC3C1(C)CC1OC(O)CC(C)(O)C12
CC=C(CC)CC1CCN(CNC(=O)c2ccc(=O)[nH]c2)CC1
CC=C(CCC(C)=CCCC=C(C)C)COC(=O)N(O)CC
CC=C(CCC(C)=CCCC=C(C)C)CSc1ccccc1C(=O)NCCOCCN
CC=C(CCC(C)C12CCC3C(CC(C)C4=CC(=O)CCC43C)C1CCC2O)C(C)C
CC=C(CCC=C(C)C)COc1ccc2ccc(=O)oc2c1O
CC=C(CCC=CCCC=C(C)CCC=C(C)C)CC1=C(C)C(=O)c2ccccc2C1=O
CC=C(CCC=CCOP(=O)(O)OP(=O)(O)O)CCC=C(C)C
CC=C(CCCC(C)(O)C(=O)C=CC(C)(C)O)C(=O)CC=C(C)Cc1c(C)cc(O)cc1OC
CC=C(CO)CCC(=CC)CCC=C(C)CCC=C(C)CCC=C(C)CCC=C(C)CCC(=CC)CCC(=CC)CCC=C(C)C
CC=C(NC(=O)C(CC)CCCC)C(=O)O
CC=C(NC(=O)c1ccccc1OCCCC(=O)O)n1ccc2cc(CCCC)ccc21
CC=C(NC(CNC(=O)OCC)Cc1ccc(OCCc2nc(C)c(-c3ccccc3)o2)cc1)C(=O)c1ccc(C(F)(F)F)cc1
CC=C(OC(=O)CC(CC(=O)Oc1ccccc1)OC(=O)c1ccccc1)c1ccc(OCCCCCCCCCCCC)cc1
CC=C(c1ccccc1)n1c(=O)c2c(nc(CCC)n2CCC)n(C)c1=O
CC=C1C(=N)N2C=C(c3ccc(C)o3)SC2=NC1=O
CC=C1C(=O)N(C)C(=O)N(n2cc(CC(=O)OC)c3ccccc32)C1=O
CC=C1C(=O)N(C)C(=O)N(n2cc(Cc3cnc(Cl)s3)c3ccccc32)C1=O
CC=C1C(=O)c2c(sc(C)c2Nc2ccc(OC)cc2)N(C)S1(=O)=O
CC=C1CC2C3CC=C4CC(C)CCC4(N4CCCC4)C3CCC2(c2c(OC)cc(OC)cc2OC)C1O
CC=C1CC2C3CCC4=CC(=O)CCC4(c4ccncc4)C3CCC2(C)C1=O
CC=C1CCC2C(C(=O)CC3C2(C)CCC(O)C3(OC(C)=O)N(C)C(=O)CCO)C1C
CC=C1CCCC2(CC(C)CCCC(C)(C)O)C1CCC2C1(O)C(O)CC(=CO)CC1CC
CC=C1CCCc2c(-c3ccnc4ccccc34)ccnc21
CC=C1CCON(c2cc(O)c(C(C)(C)C)c(C(C)(C)C)c2)S1(=O)=O
CC=C1CCn2c1nc1oc(C)c(-c3ccccc3Br)c1c2=N
CC=C1CN(c2ccco2)Cc2c1nc(N)nc2-c1ccco1
CC=C1Oc2ccc(C)c(-c3ccc(F)c(C(=O)N(C)C)c3)c2-c2ccc3c(c21)C(O)=CC(C)(OC)N3
CC=CC(=O)OCC(=O)Nc1cc(Cl)ccc1F
CC=CC(=O)OCC1C=C(C)C(=O)C2OC(O)(OC)C(C)(OC)OC12
CC=CC=CC(=O)NC(=CC)C(=O)O
CC=CC=CC(=O)OC1C=C2COC(=O)C2(O)CC1
CC=CC=CC(=O)c1cc(C=O)c(OC)cc1O
CC=CC=CC1=NN(c2cccc(S(=O)(=O)O)c2)C2(C1)SCC(=O)N2c1nc2ccccc2s1
CC=CC=Cc1ccn2c1c(OCC)nc1ccccc12
CC=CCC(=CC)C(CCC(C)=CC=C(C)C(=O)c1cc(C(C)CCC=CNC(=O)OC)c(O)c(=O)o1)C(=O)Oc1ccc(F)cc1
CC=CCC1C(c2ccc(I)cc2)CC2CCC1N2OC(C)=O
CC=CCN=C(N)NO
CC=CNC(=O)c1cccnc1C(=O)Nc1nccs1
CC=NC(C)(C)C12CCC(C)(OC(C)=O)CC1C1=CC(=O)C3C(C)(C)C(CC#N)CCC3(C)C1(C)CC2
CC=NN1CCN(c2ccc(C#N)cc2)CC1
CC=NN=c1[nH]nc(-c2ncc([N+](=O)[O-])n2-c2ccc(O)cc2)s1
CC=NNC(=O)c1cc(O)c(C(C)(C)C)c(C=NNC(C)=O)c1
CC=NNC(=S)N(c1ccco1)C1CCCCC1
CC=NNc1nc(=O)c(CCO)c(-c2ccccc2Cl)[nH]1
CC=NNc1nc2c(c(=O)n(-c3ccc(C(=O)Oc4ccco4)cc3)c(=O)n2C)n1Cc1ccccc1Cl
CC=Nn1c(-c2ccccc2OCc2cc(Cl)ccc2Cl)n[nH]c1=S
CC=Nn1c(-c2ccccn2)nc2cc3c(cc2c1=O)OCO3
CC=Nn1c(O)c(-c2ccc(N(CC)CC)cc2)nnc1=S
CCC(=C(c1ccccc1)c1ccc(I)cc1)c1ccc(OCCN(C)C)cc1
CCC(=C(c1ccccc1)c1ccc(OCCCl)cc1)c1ccc(O)cc1
CCC(=C(c1ccccc1)c1ccc(S(C)(=O)=O)cc1)c1ccccc1
CCC(=C(c1ccccc1)c1ccc2[nH]ncc2c1C)c1ccc(C=CC(=O)O)cc1
CCC(=NNC(=S)NC)c1cccc(C(F)(F)F)c1
CCC(=O)C(=O)N(CC)C(Cc1ccccc1)C(=O)NC(CC(C)C)NC(=O)OCc1ccccc1
CCC(=O)C(=O)NC(Cc1ccc(C(F)(F)F)cc1)NC(=O)C(C(=O)NCCCCC1CCSS1)C(C)C
CCC(=O)C(=O)OC(=Cc1onc(C(=O)OC)c1-c1c(Cl)cccc1Cl)N(C)C
CCC(=O)C(CCCCCCc1ccc(O)cc1)C(=O)CC
CCC(=O)N(CC)C(=C1C(=O)Nc2ccc(S(N)(=O)=O)cc21)c1ccc[nH]1
CCC(=O)N(CC)C1=C(CC(=O)NCCN2CCOCC2)N(Cc2ccc(OC)cc2)C(=O)C(C)C1
CCC(=O)N(CC)C1CCC2C3CCC4N(C)C(=O)C(C)CC4(C)C3CCC21C
CCC(=O)N(CC)Cc1c(CC)c(C)nc2c(-c3ccc(OC)cc3)c(C)nn12
CCC(=O)N(CC)NC(=O)N1CC(c2ccccc2)C=C2c3cccc4c3c(cn4C)CC21
CCC(=O)N(CC)c1ccc(-c2cc3cnc(NC)nc3n(-c3cccc(Cl)c3Cl)c2=O)cc1
CCC(=O)N(CC)c1ccsc1-c1c2ccc(=[N+](C)C)cc-2sc2cc(N(C)C)ccc12
CCC(=O)N(CC1=CCN(c2ccccc2)CC1)c1c(N)c(=O)[nH]c(=O)n1Cc1ccccc1
CCC(=O)N(CNC(=O)C(C)C)C(CCSC)NC(=O)c1cccc(C)c1
CCC(=O)N(CSc1cc(C)c2ccccc2n1)C1CCS(=O)(=O)C1
CCC(=O)N(Cc1cc(C(F)(F)F)ccc1-c1cc(CC(=O)O)cn2ccnc12)C1CC1
CCC(=O)N(c1ccc(CC2CN(C)CCN2)cc1)c1ccc(-c2cccc(F)c2)cn1
CCC(=O)N(c1ccccc1OCC(C)C)C1CCCC(N)C1
CCC(=O)N(c1ccccc1OCc1ccccc1)C1CCC(N)C1
CCC(=O)N1CCC2(COCc3cnc(N4CCOCC4)nc32)C1
CCC(=O)N1CCN(C(=O)OC(CCC(=O)O)C(=O)Nc2cc(Nc3ccccc3)nc(-c3ccccc3)n2)CC1
CCC(=O)N1CCN(C(=O)OC(CCC(=O)O)NC(=O)c2cc(-c3ccccc3)nc(C3CC3COC)n2)CC1
CCC(=O)N1CCN(C(=O)OC(CCC(=O)O)NC(=O)c2cc(OCCCOC)cc(-c3ccccc3)n2)CC1
CCC(=O)N1CCN(C(=O)OCC(=O)NC2CCCOC(=O)N(CC(C)C)CCCCC(C(=O)NO)NC(=O)C2C)CC1
CCC(=O)N1CCN(CN(c2ccc(Cl)cc2)S(C)(=O)=O)CC1
CCC(=O)N1CCc2[nH]cnc2C12CCN(C(=O)CCS(C)(=O)=O)CC2
CCC(=O)N1CCc2cc(CC(=O)NC(CC)c3ccccc3)ccc21
CCC(=O)N1CCc2onc(C(=O)Nc3cc(O)ccc3O)c2C1
CCC(=O)NC(=S)NNC(=O)c1ccc(NC(=O)c2ccccc2)cc1
CCC(=O)NC(CCCNC(=N)N)NC(=O)C(Cc1ccccc1)C(=O)NC(Cc1ccc(O)cc1)NC(=O)C(CCCNC(=N)N)C(=O)NC(NC(=O)C(CCCCN)C(N)=O)C(C)CC
CCC(=O)NC1(C)CCCN(Cc2nc(-c3ccccc3OC)no2)C1
CCC(=O)NC1C(CO)c2cc3c(cc2C(O)C1c1cc(OC)c(OC)c(OC)c1)OCO3
CCC(=O)NC1C(O)OC(O)C1n1cnc2c(Nc3ccc(OCC(=O)Nc4ccc(C(F)(F)F)cc4I)cc3)ncnc21
CCC(=O)NC1C(O)OC(c2ncnc3c2ncn3NC(=O)Nc2ccc(S(=O)(=O)N(CCCl)CCCl)cc2)C1O
CCC(=O)NC1OC(O)C(c2nc(C#Cc3cccnc3)c3ncn(N)c3n2)C1O
CCC(=O)NC1OC(O)C(c2nc(N)nc3c2ncn3C#CC2=CCCCC2)C1O
CCC(=O)NCC1C(=O)N(CCC(C)C)C(=O)N1c1cccc(C)c1
CCC(=O)NCS(=O)(=O)N(CCc1ccccc1)c1ccc(OC)cc1
CCC(=O)NCn1c2c(c3ccccc31)C(C)CCC2
CCC(=O)NNC(=O)Cn1c(SCl)nc2ccc(-c3ccccc3)cc2c1=O
CCC(=O)Nc1cc(C(O)CNC(C)CCc2ccc3c(c2)OCO3)ccc1O
CCC(=O)Nc1cc2cc(C=CC(=O)c3ccc(C)cc3)c(=O)oc2c2ccccc12
CCC(=O)Nc1ccc(OC)cc1S(=O)(=O)Nc1ccccc1
CCC(=O)Nc1ccc(S(=O)(=O)Nc2ccccc2)cc1
CCC(=O)Nc1ccc2c(c1)-c1ccccc1S2(=O)=O
CCC(=O)Nc1cccc(NC(=O)c2ccccc2Br)c1
CCC(=O)Nc1cnc2ccc(C#CCNC(=O)c3cncn(Cc4ccc(F)c(F)c4)c3=O)cc2c1
CCC(=O)Nc1nnc(CCNC(=O)C2CCCC2)s1
CCC(=O)Nc1nnc(CSc2ccc(-c3nc4ccccc4[nH]3)nc2)s1
CCC(=O)OC(=C(N)NC(C)=S)N1CCCC1
CCC(=O)OC(=O)N1CCSCC1c1ccc(-c2cc(C)nn2C)cc1
CCC(=O)OC(Cc1ccc(O)cc1)S(=O)(=O)Nc1ccc(C)cc1
CCC(=O)OC(N)COC(=O)C(CC(=O)OC)=C(c1ccc(S(C)(=O)=O)cc1)c1ccc(F)c(F)c1
CCC(=O)OC(NC(C)=O)C(OC(C)=O)c1cccc(N(CCO)CCO)c1
CCC(=O)OC1(C(C)C(=O)N(C)C2CCCCC2)CCN(CCc2ccccc2Cl)CC1
CCC(=O)OC1(C)CC1(C)NC(=O)NCCNS(=O)(=O)c1ccc(F)cc1
CCC(=O)OC12C(=O)CCC(=O)C1=C1C(=CC2(C)OC(C)=O)OC2OC3(CCCCC3)OC12
CCC(=O)OC12C(=O)CCCC1(C)N(NC(N)=O)C(O)=C2C
CCC(=O)OC12C(O)CC3(C)C(CC(C(=O)CCl)C3(C)C)C1CCC1=CC(=O)C=CC12F
CCC(=O)OC12CCC3C(CCC4C(C)(C)CCCC43C)(CC(=O)N1)C2
CCC(=O)OC12CCCC=C1N(CCC1=CCCCC1)C(=O)C(CC1CCN(C(=O)c3ccccc3)CC1)C2
CCC(=O)OC1=C(C#N)C(c2cccs2)C(Cc2cc(C)c(C#N)c(SC)n2)C(=N)O1
CCC(=O)OC1=C(C)N=c2sc(=Cc3cc(Br)cc(Br)c3O)c(=O)n2C1c1ccc(OC)cc1
CCC(=O)OC1=CCN(S(=O)(=O)c2cccc(Cl)c2)C1c1ccccc1C
CCC(=O)OC1C(C)=C(C)NC(C(=O)OCCN2C(=O)c3ccccc3S2(=O)=O)=C1c1ccccc1C(F)(F)F
CCC(=O)OC1C(c2ccccc2Br)=CCN1S(=O)(=O)c1cccc(F)c1
CCC(=O)OC1CC2(CC(=O)NCCCCc3ccccc3)CCCC=C2N(Cc2ccc3c(c2)OCO3)C1=O
CCC(=O)OC1CCN(C(=O)CC(=O)OCNC(=O)c2ccc(OC)cc2)CC1
CCC(=O)OC1CSCC(C(=O)OC)N1
CCC(=O)OC1N(c2ccc(N(C)C)cc2)C1(C(C)=O)c1ccc(N=Nc2cccc(OC)c2)cc1
CCC(=O)OC=C(I)c1cc(OC)c(OC)c(OC)c1
CCC(=O)OC=C(O)Cc1nnc(SCn2c(=O)sc3ccccc32)n1C
CCC(=O)OC=CC(C#N)(C#N)C=Nc1ccsc1
CCC(=O)OC=CC(CCC(N)=O)C(=O)NC(Cc1ccccc1)n1cccc(NC(=O)C2CCCC2)c1=O
CCC(=O)OC=CCC12CCCC(C)(C)C1CC=C(C)C21CCC(C)(C)O1
CCC(=O)OCC(=O)N(C)C(CC(=O)NCC1CCCN(C(=N)N)C1)S(=O)(=O)Nc1ccc2ccccc2c1
CCC(=O)OCC(=O)NC(C)NC(=O)C(NC(=O)CC(c1ncc[nH]1)c1ncc[nH]1)C(C)CC
CCC(=O)OCC(=O)n1c(=O)c(C)c(N)n(Cc2ccccc2)c1=O
CCC(=O)OCC(C(=O)NCCc1nc2c(C)c(-c3ccccc3)nn2c(C)c1C)c1ccc(C)cc1
CCC(=O)OCC1SC2=NCCN2C1(O)c1ccccc1
CCC(=O)OCCC1(O)C=C(c2cccc([N+](=O)[O-])c2)c2ccc(C)cc2O1
CCC(=O)OCN(c1ccc(OC)cc1[N+](=O)[O-])S(C)(=O)=O
CCC(=O)OCN1C(=O)N(CC(O)CN2CCN(c3ccccc3OC)CC2)C(=O)C1(c1ccccc1)c1ccccc1
CCC(=O)OCN1CCC2(C)c3cc(O)ccc3CC1C2c1ccccc1
CCC(=O)OCN1CCOCC1Cc1n[nH]cc1-c1ccc2c(c1)OCO2
CCC(=O)OCNC(=O)Cn1c(C)cc2ccccc2c1=O
CCC(=O)OCNc1nc(NC(C)C)nc2ccccc12
CCC(=O)OCS(=O)(=O)N(C(C)=O)N(C(C)=O)c1nc(-c2ccc(C)cc2)cs1
CCC(=O)OCSc1nnc(-c2ccc(S(=O)(=O)NCc3cccs3)cc2)o1
CCC(=O)OCc1cn(C(=O)Nc2ncc(C(CC3CCOCC3)c3ccc(S(=O)(=O)C4CC4)cc3)s2)nn1
CCC(=O)OCc1csc(-n2sc3ccccc3c2=O)n1
CCC(=O)OCc1csc(N=C(NS(=O)(=O)c2ccccc2)c2ccc(Cl)cc2)n1
CCC(=O)OCc1nc(SC(C)C)c2ccccc2n1
CCC(=O)OCc1nnc(NC(=O)C(CC)Sc2nncn2C)s1
CCC(=O)OCn1c(-c2ccccc2)nn(C)c1=O
CCC(=O)ON1C(=O)c2ccccc2C2(Cc3ccccc3)Cc3cc(C)ccc3C12
CCC(=O)ON1CC(c2ccc(C)cc2C(=O)Nc2c(NS(C)(=O)=O)cc(OC)cc2C(C)(C)C)N=N1
CCC(=O)ON1CCC(c2c(NCCN3CCN(c4ccccc4)CC3)c(=O)c2=O)CC1
CCC(=O)ONc1ncc(-c2ccco2)c2nc(Cc3ccc(C)cc3)nn12
CCC(=O)OSc1ncc(CNC(=O)c2ccc([N+](=O)[O-])cc2)c(N)n1
CCC(=O)Oc1c(-c2ccc([N+](=O)[O-])cc2)c(C)c(-c2ccccc2)n1S(C)(=O)=O
CCC(=O)Oc1c(-c2ccc([N+](=O)[O-])cc2)nnn1C
CCC(=O)Oc1c(-c2cccc(O)c2)sc(C#N)c1SC(C)C
CCC(=O)Oc1c(C)c(C)c(-c2ccccc2)n1CC(=O)Nc1cccc(C)c1C
CCC(=O)Oc1c(F)c(F)c2c(=O)[nH][nH]c2c1F
CCC(=O)Oc1c(N2CCN(C)CC2)ccc2c(Cl)c(Cl)cnc12
CCC(=O)Oc1c(N2CCN(C)CC2)ccc2c(Cl)c(Cl)cnc12
CCC(=O)Oc1c(Nc2ccccc2CC)cnc2ccc(C(=O)OC)cc12
CCC(=O)Oc1ccc(C(=O)NNC(=O)C2C3C=CC(C3)C2C(=O)O)cc1
CCC(=O)Oc1ccc(C2(N3CCCCC3)CCN(C(=S)NC(N)=O)CC2)cc1
CCC(=O)Oc1ccc(C2CCN(S(=O)(=O)C(=O)NCC3CCCCC3)CC2)cc1
CCC(=O)Oc1ccc(NC(=O)CCS(=O)(=O)c2ccc(C)cc2)cc1
CCC(=O)Oc1ccc(NCCCc2cccc(Cl)c2)cc1
CCC(=O)Oc1ccc(Nc2ncnc3ccc(Cc4ncc[nH]4)cc23)o1
CCC(=O)Oc1ccc(OC2CCC(NC(=O)Nc3ccc(OC(F)(F)F)cc3)CC2)cc1
CCC(=O)Oc1ccc(OCc2ccc(F)cc2)cc1
CCC(=O)Oc1ccc(S(=O)(=O)Nc2ccccc2-c2nnn(CC)n2)cc1
CCC(=O)Oc1ccc2c(O)c(C)c(=O)oc2c1OC1(C)OC(OC(=O)NOC(C)C)C(OC)C(C)C1O
CCC(=O)Oc1ccc2c(c1)[n+]([O-])c(Cl)c(C)[n+]2[O-]
CCC(=O)Oc1ccc2c3c(cccc13)C1=NC(=O)C(N3CCSCC3)=C12
CCC(=O)Oc1cccc(C(=O)n2nc(Nc3ccccc3F)nc2N)c1
CCC(=O)Oc1cccc(NC(=O)NN=c2[nH]c3ccccc3c(=O)n2-c2ccc(OC)cc2)c1
CCC(=O)Oc1cccc(O)c1CCCCCCCCCCO
CCC(=O)Oc1ccccc1NC(=O)Cc1cc(N)nc(SN)n1
CCC(=O)Oc1cn[nH]c1NC(=O)C1C2CCC(O2)C1C(=O)O
CCC(=O)Oc1cnc2c(cnn2Nc2cccc(C)c2)c1-c1ccccc1
CCC(=O)Oc1csc(-c2c(C)c(OC)nc3nc(CC)cn23)n1
CCC(=O)Oc1csc(-c2ccc(-c3ccccc3)cc2)c1C(=O)NCNCCN(C)C
CCC(=O)Oc1nc(-n2cc(-c3ccc(OC)cc3)c(-c3ccccc3)n2)sc1-c1ccc(Cl)cc1
CCC(=O)Oc1sc(C)c(OC(=O)CC)c1-c1cc(C(=O)Nc2ccc(F)cc2)no1
CCC(=O)Oc1sc2nc(Sc3ccc(Cl)cc3)nc(N)c2c1C
[truncated: 8,000 more rows]
