# Supplementary material for: t-SMILES: a fragment-based molecular representation framework for de novo ligand design
Source: Nat Commun. 2024 Jun 11;15:4993. doi: 10.1038/s41467-024-49388-6 (PMC11167009; doi:10.1038/s41467-024-49388-6)
Supplement: Supplementary file 4 — Source Data [file 41467_2024_49388_MOESM4_ESM.zip › Soure data/Source data and code for all other graphs/Metrics/Dataset/Chembl/Recon/chembl_bfs[228].Scaffold[72]_join.csv.rnd10000.csv.re_smils[1].smi.rnd10000.csv]

C#CC1(O)C(C)C2=Cc3oncc3CC2C2CCC3CCCC3(C)C21
C#CC1(O)CC2C(C)CC3C4C(=C(O)CC3C2(C)C1)CCCC4O
C#CC1(O)CCC2C3C(C)Cc4ccccc4C3CCC21OC
C#CC1(O)CC(=NNC(=O)c2cccc3c(=O)c4ccccc4[nH]c23)C=C2CCC3C4CCCC4CCC3(CC)C21
C#CC1(O)CC2C(C)CCC2C2CC3C4C(=O)CCC(C)(C34)C21
C#CC1(CO)CC(F)C(n2cc(N)c(O)nc2=O)O1
C#CC1(O)CC(C)=CC1(CO)n1c(O)cc2cncnc21
C#Cc1ccc(-c2nc[nH]n2)c2nc(Nc3ccccc3)c3ccsc3c12
C#Cc1ccc2ncnc(Nc3c(OC)cccc3OCCF)c2c1
C#Cc1cccc2ccn(-c3cc(N)ncn3)c12
C#Cc1c(COC(=O)C=C(C)C=C)c(C)c(C)n1C
C#Cc1ccccc1NC(=O)C1=CC(c2ccc(OCC)cc2)C(C(O)CC)CO1
C#Cc1ccc(Sc2cc(=O)n(C(O)COC)c(=O)[nH]2)cc1
C#Cc1cc2c(cc1N)NC(=O)CN=C2c1ccccc1
C#CC1CN2C(=O)NCCC(C)CC=CC3CC3(C(=O)NS(=O)(=O)C3(C)CC3)N(C)C(=O)C2C(OC)C1Oc1cc(-c2nccs2)nc2ccccc12
C#CCC1(O)C2=C3C(c4cccc(C)c4)CC4CCCC4C3CCC2=CC(=O)C1NC(=O)CCCCCNC
C#CCc1cncc(-c2c[nH]c3cc(S(=O)(=O)N(C)c4ncns4)ccc23)c1
C#CCN1C(=O)c2cccc3c(C#Cc4ccccc4C#N)ccc(c23)C1=O
C#CCn1cc(N)cc1-c1c2c(=O)[nH]c(=O)n(C(C#N)C3(Cl)CC3)c2nn1Cc1c(C#N)cnc2ccccc12
C#CCn1c(=O)n(CCN2CCN(c3ccccc3)C(OC)C2)c(=O)c2cscc21
C#CC(C)=CCOC(=O)C1CCN=CN1
C#CC(OC(=O)CC1C(C(=C)Cl)C1(C)C)C(C)=CCC
C#CCC(NC(N)=O)C(=O)O
C#CCCCC1(C(F)(F)F)OC(=O)Nc2cccc(F)c21
C#CCCCC(CCCC)C(C=CCn1ccc(=O)[nH]c1=O)N1C(=O)c2ccccc2C1=O
C#CCCCC(CCCC)c1c2ccoc2nc(=O)n1C(O)COC
C#CCCCCOC(=O)CCCCCC(C)C12CCCN1C(=O)OC2=C
C#CCCOC(=O)N1CCN(C(=O)CNC(=O)c2cccc(-c3cccc(C(C)C(=O)O)c3)n2)CC1
C#CCN(C)C(C)C(C)(CNc1c2c(nc3ccccc13)CCCC2)Oc1ccccc1
C#CCNC(=NN)NS(=O)(=O)c1cccc(C(=O)CSc2cc(Cl)ccc2C)c1
C#CCNC(=O)c1ccccc1-c1cc(N)cs1
C#CCNCCOC1(C)CCC(CCn2cc(C)nn2)(CC(C)NC(=O)CC)O1
C#CCOCC1(O)CCCCC1CC(OC)OC
C#CCOC(=O)Nc1cc(C)ccc1-c1nc2cc(Cl)ccc2o1
C#CCOC(=O)Nc1ccc(OCC(F)(F)F)cn1
N#CC(Cc1ccccc1)(Cc1ccccc1)C(=O)NN
N#CC(C#N)=C1C=C2C=C(N3CCOCC3)CCC2CC1
C=C1SC(C(C#N)(C(N)=O)c2ccc(F)cc2)C(=O)N1c1ccccc1
N#CC(N)(CNC(=O)C(=O)C(Cl)c1ccccc1)C(Cl)NC(=O)C(=O)Cc1ccccc1
N#Cc1ccc(C#Cc2cscn2)cc1CF
N#Cc1cccc(C=C2CCCN=C2c2cccnc2)c1
N#Cc1cc(C=Cc2ccccc2)ccc1N1CCCC1
N#Cc1cccc2[nH]c(C(=Cc3ccco3)[N+](=O)[O-])nc12
N#CC(COc1cccc(C=Cc2noc3ccccc23)c1)CN1CCOCC1
N#Cc1c(-c2ccccc2)c(-c2ccccc2)n(Cc2ccco2)c1N=CN1CCOCC1
N#CC1(CNc2cccc(-c3ccnc(NC4CCCCC4)c3)n2)CC(NCCOC(F)(F)F)OCC1Cl
N#Cc1c(-c2ccc(-c3no[n+]([O-])c3C#N)cc2)no[n+]1[O-]
N#Cc1cn(-c2cccc(-n3ccnc3)c2)cn1
N#CC1(C=NNC(N)=S)Oc2ccccc2O1
N#Cc1cccc(C(c2cccc(F)c2)n2nnc(C#N)n2)c1
N#CC(CCNC12CC3CC(CC(C3)C1)C2)C(c1ccccc1)c1ccccc1
N#Cc1c(-c2cccc(-c3ccccc3)c2)cc(C(=O)O)n1-c1ccccc1
N#Cc1ccccc1-c1cc2c(C#N)cc(Cl)cc2[nH]1
N#Cc1ccnc2cc(-c3cccc(F)c3)ncc12
N#Cc1cc(-n2cnnc2-c2ccc(-c3ccccc3)o2)ccc1N1CCNCC1
N#Cc1cccc2cc(-c3ccccc3)c(O)c(O)c12
N#Cc1ccc2c(Nc3ccc(-c4cc(-c5ccccc5N)ccn4)c(Cl)c3Cl)ccnc2c1
N#Cc1ccc(-c2ccn(-c3cccc(Cl)c3C(=O)O)c2)c(O)c1
N#Cc1ccccc1-c1ccnc(Nc2nc3ccccc3[nH]2)n1
N#Cc1cccc(C2CCN(CCCC3c4ccccc4CSc4ccccc43)C(O)C2)c1
N#Cc1ccc(Nc2nccc(Cc3cccc(F)c3Cl)n2)cc1
N#Cc1ccccc1C(c1nnnn1CCc1ccccc1)N1CCN(C2CCCCC2)CC1
N#Cc1cccc(CCNc2cc(F)ccc2F)c1S(N)(=O)=O
N#CC1C2C3C4C1C1C2C2C3C4C1N2Cc1ccc(O)cc1
N#Cc1ccc(Cn2ccc(N)c2-c2ccc(C#N)cc2)cc1
N#Cc1cc(Cl)ccc1Cn1cnc2c(Nc3ccccc3)ncnc21
N#Cc1cccc(Cl)c1CNc1nc(Nc2ccccc2)n2nccc2n1
N#Cc1cccc(O)c1C(CO)OC1CCC(O)(O)CO1
N#Cc1cc(C(=O)O)c(-n2ccc3c(O)cccc32)c(C(F)(F)F)c1
N#Cc1ccc(Nc2cc(C3CCCC3C(F)(F)F)n[nH]2)cc1
N#Cc1ccnc(Nc2nccc(-c3ccc(OC4CCOCC4CO)cc3)n2)c1
N#Cc1ccc2nc(Nc3ccc(Cl)cc3)[nH]c2c1Cl
N#Cc1ccc(NC(C#N)CNc2ccccc2)cc1
N#Cc1cc(-n2nnc(C(I)Oc3ccc([N+](=O)[O-])cc3)c2C(F)(F)F)ccc1C(F)(F)F
N#Cc1ccc2c(c1)nc1ccc3ccncc3n12
N#CC(c1ncc(N2CCOCC2)o1)c1cccc2ccccc12
N#CC1(O)CC(O)CC1(CO)Nc1ncncc1-c1nc2cc(N)ccc2s1
N#Cc1c(Cl)c(Cl)c(Cl)c(Cl)c1S(=O)(=O)CCCCCl
N#CC1CCN(c2ncccc2[N+](=O)[O-])CC1
N#Cc1cccnc1N1CCNCC1
N#CC1(Oc2ncccc2N2CCCCC2)CN(c2ccc3ccccc3n2)C1F
N#Cc1ccc(CN2CCOCC2)o1
CCC(O)n1cnc2c(NCc3ccc(-c4ccc(C#N)s4)cc3)ncnc21
N#Cc1csc(C#N)c1
N#CC1CCC(F)N1
N#CC1CCCN(C(=N)C=NNc2ccccc2F)C1
N#Cc1cc(N)c2sc(C(C#N)CC(=N)Sc3ccccc3)nc2c1
N#CC1(c2ccccc2)CC(=N)N(c2ccc(S(N)(=O)=O)cc2)C2=C1C(=O)CC([N+](=O)[O-])C2
N#Cc1ccc(N2C(=N)CCC2=O)cc1F
N#Cc1ccc(F)c(C(C(=O)c2ccccc2C#N)=C2NCCC(Cl)C(F)(F)N2)c1
N#Cc1ccc2[nH]c3c(c(=O)c2c1)CN(C(=O)c1ccc(-c2ccccc2)o1)C3c1ccc2c(c1)OCO2
N#Cc1cccc(CN2CCN(C(=O)c3ccc(S(=O)(=O)N4CCCCCC4)cc3)CC2)c1
N#Cc1ccc(N)c(Nc2ccc(C(=O)c3ccccc3F)c(F)n2)c1
N#CC(=CC(=O)NCc1ccccc1Cl)c1cc(Cl)ccc1Cl
N#CC(=CC(=O)NCC(Cl)CCCN1CCC(NC(=O)Nc2ccccc2)CC1)c1ccc(Cl)cc1
N#Cc1cc(C(=O)CC(=O)Nc2ccccc2C(F)(F)F)cc(C(F)(F)F)c1
N#Cc1ccccc1C(=O)CC(=O)Nc1ccc(C(F)(F)F)cc1[N+](=O)[O-]
N#CC1c2cccc3[nH]c(=O)c(=O)n(c23)C(CC(=O)Nc2ccccc2)C1Br
N#CC(c1ccccc1)(c1cccc(F)c1N)N1CCN(C(=O)CCC(=O)N2CCCC2)CC1F
N#CC1CN(C(=O)CCc2ccc(-c3ccccc3)cc2N)CS1
N#Cc1c(-c2ccc(CCC(=O)N3CCCC3)cc2)nnn1Cc1cc(N)cc(F)c1
N#CC(CNC1CCCC1)C(=O)Nc1ccc2c(c1)OC(Cl)CCCCOc1cncc(n1)NC(=O)N2
N#Cc1cc(CC(Cl)N(CC(=O)Nc2cccc(Cl)c2)C(=O)CN2CCCC2)ccc1-c1ccccc1
N#Cc1cc2ccccc2n1CC(=O)NCC1CCCO1
N#Cc1ccc(C(=O)OCC(=O)Cc2nc3c(Cl)cccc3[nH]2)cn1
N#Cc1cccc(NC(=O)COc2ccc(-n3ccnc3)cc2)c1
N#Cc1ccccc1OCC(=O)Nc1ccc2[nH]c(=O)[nH]c2c1
N#Cc1cc(N2CCN(C(=O)N(CC3CC3)c3ccccc3)CC2)ncc1Cl
N#CC1CN(C(=O)NC(Cc2ccc3[nH]c(=O)oc3c2)C(=O)N2CCC(N3CCCCC3)CC2)CCC1N1Cc2ccccc2NC1=O
N#CC(NC(=O)c1ccc(NC(=O)NC(Cc2ccccc2)C(=O)NC2CCN(Cc3ccccc3)C2)cc1)c1ccccc1O
N#Cc1cc(NC(=O)c2ccccc2)oc1-c1ccccc1
N#Cc1ncccc1-c1ccc(NC(=O)c2ncc[nH]2)c(C2=CCCCC2)c1N
N#Cc1c[nH]c(C(=O)Nc2ccc(-c3nnn[nH]3)cc2C2=CCCCC2)n1
N#Cc1ccccc1C(C#N)N(c1ccc(NC(=O)c2cccc(-c3ccccc3)c2)cc1)C(NCCNC(=N)N)c1ccccc1
N#Cc1c(NC(=O)c2cccc(F)c2)cccc1NC(=O)c1ccco1
N#Cc1ccc(OCc2ccccc2)c(NC(=O)Nc2ccccc2)n1
N#Cc1sc(NC(=O)Nc2cccc(Cl)c2Cl)nc1Cl
N#CC1CC1(F)C(=O)Nc1cc(NC(=O)c2cccc(Cl)c2)c(Cl)cn1
CCN(CCF)c1cccc(C23CCC(NC(=O)Nc4ccncc4C#N)CC2C3(Cl)Cl)c1
N#Cc1[nH]c(=O)ccc1C(=O)Nc1nnc(SCc2ccccc2)s1
N#Cc1ccccc1-c1ccc2c(NC(=O)C3CC3)n[nH]c2n1
N#Cc1ccc2cc1Oc1ccc(C(=O)NC3C4CC5CC(C4)CC3C5)c(c1)CN1CCN(CC1=O)Cc1cncn1C2
N#Cc1ccc(C(F)(F)F)c(S(=O)(=O)C(Cl)C(NC(F)c2ccccc2)C(=O)NC2(Cl)CC2)c1
N#CC1=C(c2ccc(C3CN(C(=O)NC4CCCC4)C3)c(CO)c2)CCCC1
N#CC(Cc1ccc(N2CCCC(F)C2)cc1)NC(=O)C1NC2CCC1C2
N#Cc1cccc(C(=O)NN=c2[nH]c(-c3ccc(Br)cc3)cs2)c1
N#Cc1c(Cl)c(Cl)cc(C(=O)Oc2ccc(Cl)cc2Cl)c1Cl
N#CC1NC(C(=O)OCc2ccccc2)CC12C(=O)Nc1ccccc12
N#Cc1ccc(Cn2cncc2CNC2CCN(c3ccccc3)C2=O)cc1
N#Cc1cnccc1N1CCC(NCc2cncn2Cc2ccccc2)C1=O
N#Cc1ccc(O)c2c(=O)c(OCc3ccccc3)c(-c3ccc(O)cc3)oc12
N#Cc1ccccc1-c1cc2c(=O)n(Cc3cccc(C(F)(F)F)c3)c(N3CCC(N)CC3)nc2[nH]1
N#CC(CCN1C(=O)C2CCCN2C1=O)CNCCOc1ccccc1
N#CC1CN2C(=O)C1NCc1cncn1Cc1cccc(c1)Oc1cc(ccc1Cl)C2c1ccccc1
N#Cc1ccccc1-n1nc(-c2ccccc2)c(C=Nn2c(C#N)c(Cl)c(-c3ccccc3)cc2=O)c1N
N#CC(CNc1nc(=O)cc(-c2cccnc2)[nH]1)Cn1ccnc1
N#Cc1cnn2c(=O)cc(CSc3cc(F)cc(F)c3)[nH]c12
N#Cc1ccc(Nc2cc(=O)[nH]s2)cc1F
N#Cc1cc2cnc(Nc3ccccc3)nc2n(C2CCCC2C#N)c1=O
N#CC1CCCc2c1cc(=S)[nH]c2-n1cc(N)c(=O)[nH]1
N#Cc1ccc(N)cc1Cn1c(N2CCCCC2)nccc1=O
N#Cc1ccc(NC2=NC(=O)CC(=O)N2)cc1
N#CC(CCN1CCC(N(N)CC(=O)N2CCSC2)CC1)NC1CC1=O
N#Cc1ccc(C2C=CNC3=C2C(=O)CC(C(F)(F)F)C3)cc1
N#CC(CNc1cccc(Cl)n1)CN1C(=O)COc2ccccc21
N#Cc1cc(N2C(=S)N(c3ccccc3)C(=O)C23CCC3)cc(CO)c1C(F)(F)F
N#Cc1nc2c(=O)nc[nH]c2n1C1(N)OCC(CO)C1O
N#Cc1ccc(-c2ccc3c(c2-c2ccccc2)C(=O)N(O)C3=O)c(N)c1
N#Cc1ccccc1-c1ccc2c(c1)Nc1ccccc1NC2=O
N#Cc1ccccc1-n1nc(Oc2ccccc2)oc1=O
N#Cc1ccc2c(c1)c(-c1ccccc1)c(C1=NNC(c3ccccc3)C1Cl)c(=O)n2C(CC=O)C(=O)O
N#CC1CCCC1Nc1nc(-c2cn[nH]c2)nc2c(=O)[nH]ccc12
N#CC1(c2cccc(O)c2)CCN(c2nc[nH]c(=O)c2Cc2ccccc2)CC1
N#Cc1c(F)cccc1S(=O)(=O)N1CCN(C(=S)SCCC(c2ccccc2)c2ccccc2)CC1
N#CC1C(c2ccc(C#CC3CCCC3)cc2CO)CN1S(=O)(=O)Cc1ccccc1
N#Cc1c(Oc2ccccc2)ccc(S(=O)(=O)Nc2nccc(F)c2Cl)c1C#N
N#Cc1ccc(OC2=NS(=O)(=O)c3ccccc32)cc1
N#CN(C(=N)SCc1cccc(F)c1)c1ccccc1
N#CN=C1SCCS1
C(#Cc1ccc(CN2CCCCC2)cc1)CCN1CCSCC1
C(#Cc1ccc2[nH]ccc2c1)CCN1CC=C(c2ccccc2)CC1
C(=Cc1nc(-c2ccccc2)oc1Nc1ccc2ccccc2c1)c1ccccc1
C(=Cc1cc2cc(C3=NCCN3)ccc2o1)c1ccc(Oc2ccc(C3=NCCN3)cc2)cc1
C(=Cc1ccccc1)CCN(Cc1cccc2ccccc12)n1cnnc1
C(=Cc1ncnc2[nH]cnc12)c1ccccc1
C(=NN1CCN(c2ccccc2)CC1)c1ccc2c(c1)OCCO2
C(=NNc1nc(Nc2ccccc2)nc(Nc2ccccc2)n1)c1cccnc1
C(=NNc1nccs1)c1cccnc1
C(=NNc1ncnc2sc3c(c12)CCCC3)c1cccc2ccccc12
C(C=Cc1cc2cc(C3=NCCN3)ccc2o1)=Cc1cc2cc(C3=NCCN3)ccc2o1
C1#CCOC2CCCCC2C#CC=C1
C1=C(c2ccccc2)CCN(CCc2c[nH]c3ncccc23)C1
C1=C(c2c[nH]cn2)c2ccsc2CC1
c1cc(-c2nnc3sc(-c4ccco4)nn23)nc(-c2nnc3sc(-c4ccco4)nn23)c1
c1cc(C2CCN(Cc3nc(-c4ccc5c(c4)OCO5)no3)CC2)ccn1
c1cc(CN2CCCCC2)cc(-c2csc(-c3nc4ccccc4[nH]3)c2)c1
c1cc(COCC2CCCC23CNCCO3)ccn1
c1cc(CSP234N5CCN2CCN3CCN4CC5)cc(CSP234N5CCN2CCN3CCN4CC5)c1
c1cc(N2CCCC2)ccc1CC12CC3CC(CC(C3)C1)C2
c1cc2nc(-c3ccc(-c4nc5ccc(C6=NCCN6)cc5s4)s3)sc2cc1C1=NCCN1
c1cc2c(cc1C1OCC3C(c4ccc5c(c4)OCO5)OCC13)OCO2
c1cc2ccc3ccc(CN4CCOCC4)c4ccc(c1)c2c34
c1cc2nc(C3CCNCC3)nn2cc1NC1CCC1
C1=Cc2cc3ccc([nH]3)c(-c3ccccc3)c3ccc(cc4nc(cc1n2)C=C4)[nH]3
c1ccc(C(C(c2ccccc2)N2CCCCC2)N2CCCCC2)cc1
c1ccc(C(c2ccccc2)C2CCC3CN2CCN3c2ccc3ccccc3c2)cc1
c1ccc(C(CCc2nc(CCNCCCc3c[nH]cn3)c[nH]2)c2ccccc2)cc1
c1ccc(C(N=C2CCCCCN2)C2CC2)cc1
c1ccc(C(OC2CCN(c3ccccc3)C(c3ccccc3)C2)c2ccccc2)cc1
c1ccc(C(OCCN2CCN(Cc3cccc4ccccc34)CC2)c2ccccc2)cc1
c1ccc(-c2c(-c3ccc(OCCN4CCCCC4)cc3)oc3nccc(NCCN4CCNCC4)c23)cc1
c1ccc(-c2nc3cnccn3c2NC2CCCCC2)cc1
c1ccc(-c2ccc(C(c3cc4ccccc4o3)n3cncn3)cc2)cc1
c1ccc(-c2ccccc2Cn2ccnc2)cc1
c1ccc(-c2cn(Cc3coc(-c4cccc5ccccc45)n3)cn2)cc1
c1ccc(-c2csc(-c3ccccn3)n2)nc1
c1ccc(-c2nc(CN3CCN(c4ccccc4)CC3)cn2-c2ccccc2)cc1
c1ccc(-c2nc3ccc(-n4cnnc4)cc3o2)cc1
c1ccc(-c2nc3cccc(NC4CCOC4)c3[nH]2)cc1
c1ccc(C2=NCCc3c2[nH]c2ccccc32)cc1
c1ccc(C2CN3CCC2CC3)cc1
c1ccc(C2CN3CCCC3Cc3ccccc32)cc1
c1ccc(C2CNCc3sccc32)cc1
c1ccc(C2NCCOC2c2ccccc2)cc1
c1ccc(Cc2ccc(OCc3ccc(CN4CCCCC4)cc3)cc2)cc1
c1ccc(CCC2CCCNC2)cc1
c1ccc(CCCCCCOc2ccc(-c3nnn(CCCCc4nnn[nH]4)n3)cc2)cc1
c1ccc(CCN2CCC3(CCc4ccccc4O3)CC2)cc1
c1ccc(CN(CCN(Cc2ccccn2)Cc2ccccn2)Cc2ccccn2)nc1
c1ccc(Cn2cnc3c(N4CCCC4)ncnc32)cc1
c1ccc(CN2CC(CNCCCc3c[nH]c4ccccc34)Oc3ccccc32)cc1
c1ccc(CN2CCC(CCOc3nc4ccsc4n4cccc34)CC2)cc1
c1ccc(CN2CCC(Nc3ccc4[nH]ncc4c3)CC2)cc1
c1ccc(CN2CCN(c3nc(N(c4ccccc4)c4ccccc4)nc(-n4ccnc4)n3)CC2)cc1
c1ccc(Cn2nnnc2C(c2ccc(-c3ccccn3)cc2)N2CCCN(C3CCC3)CC2)cc1
c1ccc(CNC2(c3cc4ccccc4s3)CCCCC2)cc1
c1ccc(CNC2C3CC4CCC(C3)N4C2C(c2ccccc2)c2ccccc2)cc1
c1ccc(CNCC23CC4CC(CC(C4)C2)C3)cc1
c1ccc(CNCc2ccc[nH]2)cc1
c1ccc(COc2ccc(C[n+]3ccccc3)cc2)cc1
c1ccc(CSc2ncnc3[nH]ncc23)cc1
c1ccc(CSc2nnc(-c3ccccc3SCc3ccccc3)o2)cc1
c1ccc(CSc2nnc(-c3ccco3)c(-c3ccco3)n2)cc1
c1ccc(-n2cc(-c3ccnc4cc(OCCCN5CCCC5)ccc34)cn2)cc1
c1ccc(N2CCN(c3nc(NCc4ccco4)c4ccccc4n3)CC2)cc1
c1ccc(N2CCN(Cc3cn(-c4ccccc4)nn3)CC2)cc1
c1ccc(N=c2sc3ccccc3sc2=Nc2ccccc2)cc1
c1ccc(NCc2cnc3n2CCN(CC2CCOC2)CC3)nc1
c1ccc(NCc2nc(Nc3ccccc3)c3cnn(-c4ccccc4)c3n2)cc1
c1ccc(OCCCOc2ccc(-c3cc4cc(C5=NCCN5)ccc4o3)cc2)cc1
c1ccc(OCCOc2ccc(Nc3c4ccccc4nc4ccccc34)cc2)cc1
c1ccc2c(c1)c1c(n2CCOCCN2CCCCC2)CCCC1
c1ccc2c(c1)Cc1ccccc1N1OC(CN3CCCC3)CC21
c1ccc2c(c1)CCc1cccc3c1C2CN1CCC2(CC31)OCCO2
c1ccc2c(c1)ncc1[nH]c(-c3ccno3)nc12
c1ccc2c(c1)nnn1c3cnccc3nc21
c1ccc2c(c1)nnn2C1CCCCO1
c1ccc2c(-c3ccc(OCCN4CCCC4)cc3)c(-c3ccsc3)sc2c1
c1ccc2c(-c3nc(CNCc4ccncc4)co3)cccc2c1
c1ccc2c(CC3CCNCC3)c[nH]c2c1
c1ccc2c(Nc3cc(C4CC4)[nH]n3)nc(-c3ccncc3)nc2c1
c1ccc2c3c(ccc2c1)CCCC3Nc1nc2ccccc2[nH]1
c1ccc2c3c([nH]c2c1)C1CC2CCCCC2CN1CC3
c1ccc2cc3[nH]c(CN4CCCCC4)nc3cc2c1
c1ccc2c(c1)CCN(Cc1ccncc1)C2
c1ccc2c(c1)OCC(c1csc3ncnc(N4CCOCC4)c13)O2
c1ccc2oc(C3=NNC(=NC4CC4)SC3)cc2c1
c1ccc2sc(Nc3nc4ccccc4s3)nc2c1
c1ccn(-c2ccc(OCCOc3ccc(-n4cccc4)cc3)cc2)c1
c1cnn(Cc2ccc(Nc3cc4[nH]c(-c5cn[nH]c5)cc4cn3)cc2)c1
c1cn(CCCCCCCCCCCCCCn2ccnc2)cn1
c1cnc2nccn2c1
c1cnc(N2CC3CCC(C2)N(Cc2ccsc2)C3)nc1
c1cnc(NCc2ccc(CNc3ncccn3)cc2)nc1
c1cncc(-c2cc3c(cn2)[nH]c2ncc(-c4ccc(CN5CCCCC5)cc4)cc23)c1
c1cncc(-c2ccc3c(c2)CCC32CCN(Cc3nccs3)CC2)c1
c1cncc(-c2ccc3cccc4c3c2CC4)c1
c1cncc(-c2ccnn2CN2CCC3(CC2)OCCO3)c1
c1cncc(-c2n[nH]c(-c3ccncc3)n2)c1
c1cncc(CN2CCC(c3ccnc4nccn34)C2)c1
c1cncc(NC2=NCCN2)c1
c1coc(C2=NCCN2)c1
c1coc(-c2cc3nc(NC4CCCCC4)ccn3n2)c1
c1csc(-c2cc(-c3ccoc3)cc(-c3cccs3)n2)c1
c1csc(-c2nc(CN3CCCC3Cn3cccn3)co2)c1
c1csc(CN2CCCN(c3ccc(Cn4ccnc4)cn3)CC2)c1
c1c[nH]c(-c2ccc3c(c2)C2CNCC3C2)c1
c1c[nH]c(CNc2ncnc3ccc(-c4ccc5c(c4)OCO5)cc23)n1
c1nc(CCCn2cc(CCC3CCCCC3)nn2)c[nH]1
c1nc(N2CCc3nc[nH]c3C2)c2cc[nH]c2n1
c1nc(NC2CCCC2)c2ncn(C3CCCO3)c2n1
c1nc2cc(Cc3ccc4[nH]cnc4c3)ccc2[nH]1
C1=NCCOCCN=Cc2ccccc2OCc2cccc(n2)COc2ccccc21
c1nnc(N=NN=c2[nH]ncs2)s1
C1CCC(c2nnc3sc(C4CCCO4)nn23)C1
C1CCC(C2OOCCCOO2)CC1
C1CCC(CN2CCc3nc(N4CCCCC4)sc3C2)CC1
C1CCC(CNC2CCCN(Cc3noc(C4CC4)n3)C2)CC1
C1CCCCCC(NCCN(CCNC2CCCCCCCCCCC2)CCNC2CCC3(CC2)OCCO3)CCCCC1
C1CN(P2(N3CCOCC3)=NP(N3CCOCC3)(N3CC3)=NP(N3CCOCC3)(N3CC3)=N2)CCO1
C=CC1(C)CCC(OC(=O)C(C)(CO)Sc2ccc(C)cn2)C2(C)CCC(O)C3(CCC(=O)C23)C1
C=CC(C)(SC(C)(CNC(=O)c1cccc(C)c1)OC)C(=O)OC1CC(O)CCC23CCC(=O)C2C1C(C)CC3
C=CC1(C)CC2(O)OC(C)CC(=O)C2C2C(C)CC(OC(C)=O)CC21
C=CC1=CC(F)(c2cccc(C(=O)O)c2)OC1
C=Cc1c(C(=O)O)c2[nH]c1c(C)c1[nH]c(cc1CC)c(C)c1nc(c(C(C)C(=O)O)c3nc(c2C)CC3)C(C)=C1C(C(=O)O)C(NC(C)=O)C(=O)O
C=CC(OC1CCOC(COC(O)c2ccccc2)C1OCc1ccccc1)c1ccccc1
C=CC1c2c(C)ccc(OC)c2-c2c(OC)cccc2C1C
C=CC1C(C(OC(C)=O)c2cc(CCC(OC(C)=O)C3C(C)CC4C5CCC6CCCCC6C5CCC43)nc3cc(O)c(C)c(OC(C)=O)c23)N2CCC1(C)CC2
C=Cc1ccc2c(OC3CNC(C(=O)NC4(C(=O)NS(=O)(=O)C5CC5)CC4N(C(=O)OC(C)(C)C)C(C=O)C(C)(C)C)C3)nc(-c3ccccc3)cc2c1
C=CC1CCC(C2NCCCCCCCc3cccc4c3CN(C4)C(=O)OC3CN(C2=O)C(C(=O)NC2(C(=O)NS(=O)(=O)C4CC4)CC2)C3C)C1
C=CC1(C(=O)NC2(C(=O)NS(=O)(=O)C3CC3)CC2)CC2CN1C(=O)C(C1CCCCC1)NCCCCCCC(N)c1cc(C)cc3c1CN(C3)C(=O)O2
C=CC1(c2ccc(-c3ccc(C(C)(C)C)cc3OC)c(OC)c2)CC(C(=O)NC2(C(=O)NS(=O)(=O)C3CC3)CC2)N(C(=O)CNC(=O)OC2CCCC2)C1
C=CC1(OC(=O)NCC(=O)N2C(C(=O)NC3(C(=O)NS(=O)(=O)C4CC4)CC3)CC(c3csc(-c4ccc(OC)cc4)n3)C2F)CCC(C(C)(C)C)C1
C=Cc1ccc2c(=O)c(OC)c(-c3ccccc3)oc2c1Cc1c(OC)ccc(OC)c1O
C=CC1COCC2N1c1cc3onc(N4CC(F)OC4=O)c3cc1C(C)(C)C21C(=O)NC(=O)NC1=O
C=Cc1cnc2cc(OCC)c3c(OC)c2c1OC1CC(C(=O)NC2(C(=O)NS(=O)(=O)C4CC4)CC2)N(C1)C(=O)C(C1CCCC1)NC(=O)OC1CCC(CCC3)C1
C=CC1CCCCC1C1NC(=O)OC2CC2CCCCCc2c(nc3ccccc3c2OC2CCNCC2)OC2CC(C(=O)NC3(C(=O)NS(=O)(=O)C4CC4C)CC3)N(C2)C1=O
C=Cc1ccc2c(c1)OC1(CCCN(Cc3ccccc3)C1)CNC2=O
C=C(Br)C(=O)NC(N)(Cc1ncc[nH]1)N(C)C(=O)c1[nH]cc(NC(=O)c2cc(NC(=O)c3cc(NC(=O)c4ccc(N)[nH]4)c[nH]3)c[nH]2)c1N
C=C(C#N)C(=O)NCCCCc1cc2c(C)cccc2[nH]1
C=C(C#N)C(=O)NC(CCCCCCCCCCC)c1cc2ccc(N)c(C)c2[nH]1
C=C(C#N)C(=O)OCCOCCOCC(OC)c1cccc2ccc(N3CCCCC3)cc12
C=C(C(=O)c1c([N+](=O)[O-])ccc(OC)c1[N+](=O)[O-])C(OC(=O)c1ccccc1)c1ccccc1
C=C(C(=O)O)C(CC1Oc2ccccc2O1)C(=O)O
C=C(C(=O)OC)C(=O)OCc1cnn(Cc2ccccc2)c(=O)c1
C=C(C(C)=O)C(=O)OCN1CCNC1=S
NC(=O)C(=Cc1ccco1)C(N)=S
C=C(C)Cc1ccc(O)c2c1CC(C)C2(C)C(C)(C)O
C=C(C)C(C)(CC(=O)Oc1ccccc1)c1ccccc1[N+](=O)[O-]
C=C(C)C1(C)CC(C2C(C)CC3(C)C4=CCC5CC(=O)CCC5(C)C4CCC23)CO1
C=C(C)CN(N=Cc1cccc2ccccc12)C(=O)CSc1nc2c(O)cccc2c(=O)[nH]1
C=C(C)C(=O)Cc1ccc(O)cc1C(=O)C(O)=Cc1ccc(OC)cc1
CC(=O)CCC(C)C(C)=CC1(C)CC=CC1=O
C=C(C)C(O)Cc1cc2oc(-c3cc(O)c(O)c(OC)c3C=O)cc2cc1O
C=C(C)C(=C(C)C(=O)OCC)C(Cc1ccc(OCc2ccccc2)cc1)(NC(=O)c1cc2ccccc2s1)c1nccs1
C=C(C)CCc1c(OC)ccc(C(=O)C(Br)=C(O)c2ccccc2)c1O
C=C(CCC=C(C)C)C1(C)C(=O)OCC12CC(OC(=O)c1ccccc1)C=CC2=O
C=C(C)CNC(=O)c1cccc(OC2CCNCC2(N)OCC=O)c1
C=C(C)CNS(=O)(=O)c1ccc(N)cc1
C=C(C)COc1nc2cncnc2n1C
C=C(C)COc1ccc(O)c(-c2c[nH]c3cccc(Cl)c3c2=O)c1
C=C(c1ccc(Oc2ccc3ccc(Oc4ccc(C(=C)C5COC6(CCCC6)OO5)cc4)cc3c2)cc1)C1COC2(CCCC2)OO1
C=C(c1ccc(Oc2ccc3ccccc3c2)cc1)C1COC2(CCCCC2)OO1
ClC=C(c1ccccc1)C(c1ccccc1)c1ccccn1
C=C(c1ccc(OC)cc1)C1COC2(CCC(=O)CC2)OO1
C=C(c1ccccc1N)C1OCCCO1
C=C(c1ccccc1Cl)n1cc(OCC(O)CNCC(C)C)nc1Cl
C=C(CC(N)C(=O)O)CC(N)C(=O)O
COC1CC(CC(=C(O)CO)c2ccccc2)OC(O)(O)C1
CCC(C)CC(C)C=CC(=O)OC(C(O)c1cccc(OC(C)=O)c1)C(C(=O)O)(C(=O)OC)C(CCC12CCC(CC(C)O1)O2)=C(O)C(=O)O
CC(=O)Oc1ccc(CC(OC(=O)N(C)C)C(C(=O)O)(C(=O)O)C(CCC23OCCC(C)(CC2O)O3)=C(O)C(=O)O)cc1
COC12CCC3C(O)CCCC3C1CC(O)C1C2CC(O)(OS(=O)(=O)O)C1(C)C(O)(O)C(O)(O)C(C)(C)C(CCOC1OCCCC1OC1CCCCO1)=C(C)O
C=C(CC(N)CCCCCC)C(N)=O
CC(C)=C(C1CCC2CCC3C(CCC4C5CCCCC5CCC43C)C21)C(O)(CO)NC(C)Cc1cccc(C)c1NCCO
CCCCCC(=Cc1ccccc1)CO
C=C(NC(C)=O)C(=O)OCc1cc2ccccc2[nH]1
C=C(O)C(=O)OCCc1nccc(Cl)c1C(F)(F)F
CCOC(O)=c1c(=C(C)C(=O)Nc2ccccc2C)cc(C)n1-c1ccccc1
CC(=O)OC12CC(C)CCC1C1(O)CCC3CC1(C(=O)C3=C(C)C)C(O)C2=O
CCOC(=O)C(C)=C1C(=O)C2CC13CCC1CCCC(C)C1C3CC2C
C=C1C(=O)CC2=C1C(Cc1ccc(C(=O)OC)cc1)N(C(=O)c1cccc(F)c1)C2
C=C1C(=O)OC2C3CC(=O)C=CC3C(C)C(C)C12
CC(=O)OC1=CCC2CCCC3C(=C(C)O)C(=O)OC3(C)C12
CC(O)=C1C(=O)OC2(C)C3C(COC(=O)C(O)c4ccccc4)=CC(=O)C3=CCC(OC3(C)CC=C4C(=O)C=C(COC(=O)Cc5ccccc5)C4C4OC(=O)CC43)C12
COC(=O)C12OC1C1OC(=O)C(=C(C)C)C1C(OC(=O)C1CO1)CC=CC(OC(C)=O)C2C
C=C1C(=O)OC2(C)CCC3CCC(=O)C3(O)CC12C
COC(=O)CC1(C2(C)C(=C(C)C)C34OC3CC(c3cocc3C)C4CC2OC(C)=O)CCOC(=O)C=C1OC(C)=O
CN(C)c1c(C(N)=O)c(O)c(O)c2c1C(=O)C1=CC3C(=O)C=CC(O)C3CC1(O)C2=C(O)Cl
C=C1c2nc3ccccc3n2C=C(c2ccccc2)N1c1ccc(OCCN2CCCCC2)c(OC)c1
C=C1c2nc3c(OC)cccc3n2C=C(c2ccc(C)cc2)N1c1ccccc1
COC(=O)C1C(C)CCC2CCC3C4=CCC5CCCCC5C(=C(C)C)C4(C)CC3(OC(C)=O)C21
CC1=C(Cl)C(=O)N(c2ccccc2Cl)C1=CC#N
C=CC=CCC1=CC(=O)OCC1=CC(C)C(=O)O
CCOC(=O)C1(Oc2ccc3c(c2)NC=CC3=C(N)C(C)(C)OC=O)CCNC1(C)N
C=C1CC(Br)(Cc2ccccc2)C(=O)O1
C=C1CC(CCc2ccccc2Br)C(=O)O1
COC(=O)CC(C)=C1C(OC(C)=O)C23C(=O)CC4CCCC(O)C4C2CCC1(O)C3C
C=C1C(=O)C23CC(=CC)C(CC2O)CC3C23CCCC(CN(C(C)O)C2)C13
C=CCC12CCC3C4=CCCOC4CCC3C1c1[nH]c3c(C)c(O)c4c5c3c1C2OCC1CC(C)(C(=C(C)C)C4(O)O)C51
COC(=O)C(C)(O)CC1(C)C(=C(C)O)C(CCCC2CCCC3(CCCCO3)O2)OC2(C)CCC3(OC(C=CCC4(C)CC=CC5(CCCCO5)O4)CC3O)OC21O
CC1C(=C(O)O)C2CC(=O)OC3CC4C=CCC(O)(O)C4(C)C4C1OCC324
CC(C)=C1C(=O)C(C)C(C)COC(=O)CC(c2ccccc2)NC(=O)C(Cc2c[nH]c3c(O)cccc23)NC(=O)CNC(=O)CC1(N)Br
CC1CCC2=CCC3C(CCC4C3CC3OC5(OCC(=C(O)O)C(O)(S(=O)(=O)O)C5(C)O)C(O)(O)C34C)C2C1OC1OCCCC1(C)OC1CCCCO1
C=C1CCc2ccccc2C1=O
CC(O)=C1CC(C)C2C(C1)C1=CC(=O)OC1C(O)C2O
CC(CO)=C1CC(O)C2C(C)CC(OC(=O)CBr)CC2C1CC=C1CCOC1=O
CC(C)=C1CCC2CN=C(C(=O)c3c[nH]c4ccccc34)C1C2
C=C1CCC=CC(C(C)(C)O)CC(C)(C2=CCCOC2)C(O)C1
C=CC(C)(O)CC12C(=C)CCCC(=C)CC(OO)C1C(=C)COC2=O
NC1CCC(=CC(=O)O)C1
COC12CCCC(C(C)C)CCC(O1)C1C(=C(C)O)CCCC12
CC=C1CCCC2(C)CC=C(OC(C)=O)C(CC(O)=CC(=O)OC(CC=CC3CC=CCO3)CC3OC3CC1)O2
C=C1CCC(C)C2(C(C)C)C(OC)CCC(OC(=O)C=Cc3ccccc3)C12
C=C1CCCC2(Br)Nc3cccc(Br)c3C12CCNS(=O)(=O)c1ccccc1
CCCC(C)CC(CC(O)(C(F)(F)F)C(F)(F)F)C(C)=C1CCCCC1=C(O)C=CC1(O)CCCC1
CC(C)=C1CCCC(C)C1CCC(NC(CO)C(=O)O)=C(O)CC1=CC(=O)C=CC1=O
C=C1CCN(CC(=O)NCc2c(Cl)cccc2C(C)(C)C)S(=O)(=O)c2ccccc21
COC1(O)C(=C(C)C)CC(CC(=O)NC2OCOC3(C)CC(C)COC23O)OC1C(O)C(C)O
COC1(O)COC(CC(=O)NC2OCOC3(OC)CCC(C)OC23C)(C(O)C(C)O)CC1=C(C)C
COC1(O)C(=C(C)C)C(O)C(CC(=O)NCC2(C)CCCC(C)O2)OC1(O)CO
O=c1cc(F)n(C2OCC(CO)C2=CO)c(=O)[nH]1
C=CCC1(C)C(=O)N(c2ccccc2)c2ccccc21
C=CCC1(CC=C)CN(Cc2ccccc2OC)C(CC(=O)N2CCCC2)C(=O)N1
C=CCc1ccc(N=C(O)c2cccc(O)c2)cc1
C=CC1(C)C(C)CC=C2CCCCC21
C=CC1(C)CCC(c2ccc(OC)cc2O)C(C)=C1C(CC)CC
C=CCc1cc2c(c3c1-c1ccc(C)c(OCC#N)c1OC3)C=CC(OC)N2
C=CCC1CN(CC=C)CCC1c1ccc(OC(=O)CC)c(OC)c1
C=CCc1ccc2c3c(ccc2c1)SC(Sc1ccccn1)Sc1ccc2ccccc2c1-3
C=CC1(C)C=CC(OC(C)=O)C2(CCC(C)(O)C2)C1C
C=CCC1(C=O)C=C(C(=O)O)C(C)(C)C2C3CCC4C(CCC5CCC(O)C54)C3CCC21C
C=CC(C)(CCOc1ccc(N)cc1Br)ON1C=NC=NC1N
C=CC1(C)CC2CCCC2C2(C)C(O)CC3C(CCC4CC(C)(C)C(C)(C(CCCCCCCNC(=O)C(NC(=O)OC(C)(C)C)C(C)C)NC=O)C(C)C43)C12
C=CC1(C)CC2C(CCC3CC(C)(C)C(C)(C(O)C(O)C(=O)OC)C(OCC(O)C(=O)O)C32C)C2CCC3C(C)CCC3C21
C=CC1(C)C(C)C2C3CCC4CCC(OCC(O)C(=O)O)C4C3CCC2C2C1CC(C)(C)C(C)(CC(=O)OC)C2C
C=CCC1NCCC1(C(=O)O)C(C)(O)CNC(C)=O
C=CCC1CCC(OO)CC1=C
C=CCC12C=CC(=O)C1CC(C(OC)OC(=O)C(C)(c1c(C)cccc1OC)C(CC)CCCCCCCCCC)=CC1C3(O)OC4OC3CCC12O4
C=CCC(Cc1cccc(O)c1)(NS(=O)(=O)N1CCOCC1)C(=O)NCC(=O)NC(CCCC1SCCCS1)CC1CCC(O)CC1
C=CC1(C)C(C(C)C(C)C)OCCN1S(=O)(=O)NC(Cc1ccccc1)C(=O)NCC(=O)NC(CC(C)CC(O)CO)CC1CCCCC1
C=CC1(C)c2cc(C(=O)NC3(C(C)O)CCCC3)nc(-c3ccccc3)c2CN1S(=O)C(C)(C)C
C=C(CCC(Cl)CC)CC(C)CC
C=CCc1cc(C)cc(C)c1C(C)OC(=O)C1CCC2CCC3C(=CC(=O)C4CCCC(C)C43)C2C1
C=CCc1c(C(CO)NCc2ccccc2)c(=O)n(C(Cl)c2ccccc2)c(=O)n1C(Cl)c1ccccc1
C=CCc1c(C)c(C)c2nc(Nc3nc(=O)cc(C)[nH]3)ncc2c1C
C=CC1(C)CCC2OC1(O)CCC(C)(OC)C(C)(O)C(O)=C(OC)C(C)(C)C(=O)C(C)C(OC)CC(C=CC1CCCCC1)OC(=O)C1CCCCN1C(=O)C2=O
C=CCC1(C)CC2c3ccccc3C(OS(N)(=O)=O)CC2C2CCC(=O)C21
C=CCC12OC(=O)C34OC3CC(C3(C)CC1OC3=O)C24O
C=CCc1nnc(C(C)NS(=O)(=O)c2cccc(Cl)c2)n1CC
C=CC1(C)C(OS(=O)(=O)c2ccccc2)C(C(=O)O)CC2(C)C1CCC1C3CCC4CCCC4C3(C)CCC12C
C=CCn1cc(C=Cc2cc[nH+]cc2)c2cc([NH3+])ccc21
C=CC1(N)Oc2cc(C(C)C)cc3c2C12CCNC(O)(C3)C2
C=CCn1cnnc1-c1cc(SCC#N)c2ncccc2c1
C=CCN1CCN(C(c2ccc(C)cc2)c2cccc(OC)c2C(O)CN(C=O)CC)CC1C
C=CCn1c(-c2ccccc2)cc2cc(C=NNC(N)=O)ccc21
C=CCN1CC2c3nc4ccc(OC)c(C)c4cc3CC1CN2C(OC)c1ccccc1
C=CC1(N)CC2CN(Cc3ccccc3)C(CN2)C1(OC)OCc1ccccc1
C=CCN1C(c2ccccc2)CC(=NOCc2ccccc2)CC1c1ccccc1
C=CCn1c(COc2ccccc2)nc2ccc(OC)cc21
C=CCN1CCc2ccccc2CC1Cl
C=CCN1C(=O)C(CC(=O)c2ccc(-n3cccc3O)cc2)c2ccccc21
C=CC1(N)C(C)CCC1(NC(=O)C(NC(=O)CCC(=O)Nc1nocc1OC)c1ccccc1)OC
C=CCN(C(=O)C(F)Oc1ccccc1C=C1NC(=O)NC1=O)c1ccccc1
C=CC1(N)c2cc(-c3nnc(SCC(=O)NC4CCS(=O)(=O)C4)[nH]3)sc2CCC1CC
C=CCN(C(=O)Nc1ccccc1)C1C(=O)N(c2ccccc2)C(=O)C1OC
C=CCn1c(=O)c(C(=O)Nc2ccc(O)nc2)cc2ccccc21
C=CCN1C(=O)c2ccc(C(=O)NCC(F)c3ccccc3)cc2C1=O
C=CCN1CCN(Cc2cccc(OC)c2)C(C(=O)Oc2ccccc2)C1OC
C=CCN1C2CCC1CC(OC(=O)c1ccccc1)(C(=O)OC)C2
C=CCn1c(=O)c(C2C=COC3=C2C(=O)c2c(ccc(C)c2C#N)C3=O)cc2c(N)cccc21
C=CC1(N)CN(CC(CNCC(OC)c2ccccc2)OC)C(=O)C(OC)c2cccc(OC)c21
C=CC1(N)CC(=O)C2Oc3cccc4c3C23CCNC(O)(C4)C13O
C=CCN1C(=O)C(=C(OP(=O)(O)O)c2ccc(-c3ccccc3)o2)SC1=S
C=CCN(N=C1C(=O)Nc2ccccc21)c1ccccc1
C=CCn1c(=O)c(=Cc2cc(OC)ccc2Cl)[nH]c(=O)c1=Cc1cccc(Cl)c1
C=CCn1c(=O)oc(=O)c2ccccc21
C=CCn1c2ccccc2c2nnc(SCCCn3c(=O)[nH]c4ccccc43)nc21
C=CCN1c2c3nc(-c4ccn[nH]4)nc-3[nH]c(=O)n2C(N)(CC)C1OC
C=CCn1nc(-c2ccc(N=NNc3ccc(-c4n[nH]c(=S)[nH]4)cc3)cc2)n(CC=C)c1=S
C=CC[n+]1c(C=Cc2ccccc2)c(OC(C)=O)cc2c(OC)cccc21
C=CC[N+]1(CC)CCN(C(CCCCCC)CCCCCCCCCCCCCCC=O)CC1
C=CC(=C)CCC1(C)CCC23C(=C(C)C(=O)CC2(OC(C)=O)C1OC)COC3OC(=O)CCC
C=CC(=O)C=C(O)CCCC(CCCCC)c1cccc(OC)c1O
C=CC(=O)CC[N+](C)(C)Cc1ccccc1
C=CC(=O)N(CCC)C(OC)(c1ccccc1)c1ccccc1
C=C(C(=O)NO)c1ccccc1-c1ccc2[nH]ccc2c1
C=C(C(=O)NO)c1cccc2[nH]c(-c3ccccc3)nc12
C=C(C(=O)NO)C(CNCc1ccccc1)c1cc2ccccc2[nH]1
C=C(C(=O)NO)c1cccc2ocnc12
C=C(C(=O)NO)C1CN(c2nccs2)CCN1S(=O)(=O)c1cccc(C(F)(F)F)c1
C=C(C(=O)NO)c1ccc2c(S(=O)(=O)Nc3ccccc3)cccc2c1
C=C(C(=O)NO)c1c(Cl)cc(NS(=O)(=O)c2ccccc2)cc1Cl
C=C(C(=O)O)c1ccc2ccccc2n1
C=C(C(=O)O)C12C=CCCC1C(C)C(O)(OC(=O)C(C)=CC)CC2
C=C(C(=O)O)C12CC3CC(c4cccc(-c5ccccc5)c4)(CC(C1)C3C(F)(F)F)C2O
C=C(C(=O)O)c1ccc(COc2ccccc2)cc1
C=CC(=O)OCc1cccc(C=CC2=CCC(C)CC2)c1
C=CC(=O)OC(C)(C(C)=Cc1ncco1)C1OC(CCC(C)O)C(CC2OC2O)CC1O
C=CC(=O)OCc1ccc(OCC(C)=CCO)cc1
C=CC(=O)OCCc1ccc(-c2nc(OC)sc2-c2ccccc2OC)cc1
C=CC(=O)OCCc1cc(O)ccc1-c1oc2c(O)c(O)ccc2c1O
C=CC(=O)OCCC1(O)CC2CCC(C)=CCC(C)CCCC(OC(C)=O)C1O2
C=CC(=O)OCCc1ccc(C(=O)c2ccn(C)c2[N+](=O)[O-])cc1
C=CC(=O)OCCC(C(=O)C(O)=C(O)C=Cc1ccccc1OC)=C(O)c1ccccc1O
C=CC(=O)OCCn1ccnc1
C=CC(=O)OCCCC(C)c1ccc(O)cc1O
C=C(C(=O)OCCOCC)c1ccc(OC)cc1
C=CC(C#N)OC
C=CC(C)(C)OCC1(C)CCN2C(=O)C(C(C)(C)C)NC(=O)C(CO)NC(=O)CNC(=O)C3CSC(=N3)C(Cc3ccccc3)NC(=O)C21
C=CC(C)(F)CCCC(CCCC(C)CCCC(C)C)CC12OC1(C)C(=O)c1ccccc1C2=O
C=CC(C)=C(C(=O)O)C1CCCC1c1ccc2c(c1)CCCC2
C=CC(C)=CC(CC)CC1=C(C(C)=O)C2=CC3=C(C)C(=O)OC3C(=O)C2=CO1
C=CC(C)=CC(F)=C(C(C)=CC(=O)OC)c1c(C)c(C)cc(C)c1OC
C=C(C)CCC=C(C)C(=C)c1cc(C(=O)O)co1
C=CC(=O)CC12CC(C)(C)CC(C)C1C1C(O)COC1CC2(C)O
C=CC(C)CC1(O)c2cc(CCCc3cc(CC(C)=CC)c(O)cc3C(C)(C)O)ccc2OC1O
C=CC(C)C(C(=O)OCS)[SH](=O)=O
C=CC(CC(O)(C(C)(C)O)C12CC(OC(=O)C(C)=CC)CC(C)C1(O)O2)OC(=O)C(C)=CC
C=CC(=O)Nc1c(Cl)cccc1CNc1ccnc(Nc2ccc(N3CCOCC3)cc2)n1
C=CC(=O)Nc1ccc(O)cc1
C=CC(O)C#CC#CC(O)CCO
C=CC(O)C(CC(CC)C1CC(=O)C(O)C1C(C=CC)CCC(=O)O)OC
C=CC(O)CC#N
C=CC(O)COCCC(C)C1(C(C)=CCCCC(=O)O)C(O)CCC1O
C=CC(=C)C12CC(=C)CN1C(Cc1ccccc1)C(=O)OC2Cc1ccccc1
C=C(C=C(C)C(CC=C(C)C)OC(C)=O)C1(C)CC2CC(C)(C)C3C(=C(C)C)C(OC(C)=O)CC3C2C(OC(C)=O)C1
C=CC(=O)c1cccc(CO)c1C1COc2cc(O)cc(O)c2O1
C=CC(=O)c1ccc(C(C)C)cc1
C=CC(=O)N1CC(=Cc2ccccc2)C(=O)C(=Cc2cc(OC)ccc2OC)C1
C=CC(=O)N1CC(=Cc2ccccc2)C(=O)C2(C(c3ccccc3)C(c3ccccc3)NC23C(=O)Nc2ccc([N+](=O)[O-])cc23)C1[N+](=O)[O-]
C=CCC(=O)OCC1CC2C3C=C(C)OC2(C(OC(C)=O)C3)C2CCC3(OC(C)=O)CCC(C)CC3C12
C=CCC(C(=O)NO)(C(CC(C)C)C(N)=O)n1cccc1C(=O)CCc1ccccc1
C=CCC(CC=O)(C(=O)OCC)C(=O)OCC
C=CCCCn1cc(-c2ncc3ncn(C4(O)OC(O)C(CO)C4N)c3n2)cn1
C=CCCC(=O)Oc1c2cccc(N)c2cc2c(=O)c3c(OC)c(O)c4c(c3[nH]c12)CCCO4
C=C(CCC(O)C(C)(C)O)C1(C)C(C)C2C(CCC3C2CCC2CCC(C)(O)C23)CC1(C)C
C=CCCC(=O)N1CC2C(CC1c1ccccc1N)NOC2Br
C=CCCC(=O)N1CCCC(OC)(C(=O)c2ccccc2)C1
CCCCC=CC12CC=CCC1c1c(cc(C3CC3)c(C)c1O)OC2
C=CCC(CC)c1ccc(CNC(=O)c2ccccc2)c(C(=O)OC)c1
C=CCCCC(=O)OC(C)C1CC(=O)N1C(=O)CCC=C
C=CCCCC(CC)c1ccc(C(=O)O)cc1
C=CCCCCCCCC#CC#CCOCC(=O)O
C=CCCCC(CCCCC)C1(CO)CC(=C)C(=O)O1
C=CCCCCCCCCC(=O)O
C=CCCCCCCCCCNO
C=C(O)CCCO
C=CCCN(C(C(=O)OCS)C(C)C)[SH](=O)=O
C=CCCOc1cccc(-c2cnc(S(=O)(=O)c3ccccc3)[nH]2)c1N
C=CCCSC(=O)CCCCCC(C)C12CSC(=N1)c1csc(n1)CNC(=O)CC(C)(C(C)C)NC(=O)CNC2=O
C=CCCl
C=CCNc1cccc(C(CCSC2CCN(c3ncnc(NCC=C)n3)CC2)c2ccccc2)c1
C=CCN(C)S(=O)(=O)c1ccc(-n2ncc(=O)[nH]c2=O)cc1Cl
C=C(CN=CSCC)N(Cc1ccccc1)Cc1ccccc1
C=CCNCC12CC3=C(C)CCC4CC(=O)OC4C3C1(C)O2
CCCC(NC=O)C(=O)C(=O)NCC=CC12CC1CN(C(=O)C(NC(=O)NC(CN(C)S(=O)(=O)N(C)C)C(C)(C)C)C1Cc3ccccc3C1)C2
C=CCNC(=O)C(C(C)C)N(CC=C)C(=O)c1ccccn1
C=CCNC(=O)C(CO)NC(=O)C(CC(C)C)N(CC=C)C(=O)C(NC(=O)C(CCC(N)=O)NC(=O)C(C)NC(C)=O)c1ccc(OP(=O)(O)O)cc1
C=CCNC(=O)C(=O)c1ccc2cc[nH]c2c1
C=C(CNC(=O)CCCCCC)N(Cc1ccncc1)C(=O)c1cccnc1
C=CCNC(=S)NCc1ccc(OC)cc1
C=CCNC(=S)NN(C(C)=O)c1nc2[nH]c(-c3ccccc3)cc(=O)n2n1
C=CCNC(=S)NNC(=O)c1sc2nccn2c1C
C=CCNC(=O)CN1C(=O)NC(=O)C1c1ccc(C)cc1OC
C=CCNC(=O)Nc1cccc2sc(C)nc12
C=CCNC(=S)NN=C(c1ccccn1)c1ccccn1
C=CCNC(=S)NN=C1CCCc2cccnc21
C=CCNC(=O)c1ncc(C(=O)N(Cc2ccccc2)C2CCN(Cc3ccccc3)CC2)cc1C
C=CCNC(=O)c1ccc2c(O)cc(=O)n3c2c1CCC3
C=CCNCCc1ccccc1
C=CCN(CC(N)=O)c1c(NC(=O)c2c(OC)sc3c2CCC3)cccc1OC
C=CC(O)c1ccc(C=Cc2cccc(O)c2O)cc1
C=CC(O)C12CCC3C4CCCC4(C)CCC3(C(=O)O)C1CC(C)C1CC(=O)C(C(=O)OC)=C(C)C12
C=CCOc1cc(CC=C)cc(OCCCC)c1
C=CCOc1cc(C(O)C(NC=O)C(=O)NO)ccc1OC(F)(F)F
C=CCOc1nc(OCC=C)nc(OCC=C)n1
C=CCOc1ccc(CNn2cn[nH]c2=S)cc1
C=CCON(C(=O)C(=N)c1ncsc1C(=O)O)C1CN2C(S(=O)(=O)CCC)C=C(N)N2C1=O
C=CCOCC1(C)CCC2COC3OC4(C)CCC1(C)C23OO4
C=CCOC(=O)C(C(C)C)C1(c2c(OC)ccc3ccc(=O)oc23)CO1
C=C(COC(=O)NCC(C(=O)CCl)C(=O)OC)c1ccc(F)cc1F
C=CCOC(=O)OCC(C)c1ccc(OC(C)=O)cc1
C=CCOC(=O)c1cnc2c(c1)c1c(N)c(C)ccc1n2C
C=CCOC(=O)C1=CCCC(C(=O)Oc2c(F)cccc2F)C1
C=CCOC(=O)c1c(C)cc(OCC)cc1C1C=CNC(=O)N1
C=CCOCC(COP(=O)([O-])OCC[N+](C)(C)C)(OC)c1cccc2ccccc12
C=CCSc1ccc(C2C(C#N)=CNC(=O)C2C)cc1
C=CC[N+](C)(C)CCCN(C)C(=O)CCCCCCCCCCCCCCC
C=CN(C)C(=O)Cc1ccc(Br)cc1
C=COC1(C)CCC(C)C(OC2CCCC(O)O2)CC(C)(OC2(N)OC(C)C(C)(O)C(C)(C)C2(C)O)CC(=O)OCCCCN1C
C=CS(=O)(=O)N(CCCCCC(=O)O)CCC(CC(C)C)C1CCCC(C(=O)Nc2ccccc2C(C(=O)O)C(=O)O)C1
C=CS(=O)(=O)OCCCl
C=NC(C(C)C)C(OC(C)(C)C)n1c2c(c3ccccc31)CCNC2
C=NN(C)C(=S)NCC(CC)c1c(F)c(F)c(F)c(F)c1F
N=C(N)NN=Cc1c2c(Cl)cccc2cc2ccc(Cl)c(Cl)c12
N=C(N)NN=Cc1cc(O)ccc1C(=O)O
N=C(NO)NN=CC1COc2ccccc2O1
N=C(NO)NN=Cc1ccc(O)cc1
C=NNC(=O)CCC(O)c1ccc(O)c(Br)c1
C=NNC(=O)COCc1cc(Sc2ccco2)c2ncccc2c1
C=NNC(=S)NCC(=C)Cc1ccco1
C=NNC(=S)NCCC(C(=O)O)c1ccc([N+](=O)[O-])cc1
NC(=O)NN=Cc1cc([N+](=O)[O-])co1
NC(=S)NN=Cc1ccc(Cl)cc1Cl
NC(=S)NN=Cc1cccc2c(=O)ccoc12
O=Cc1cccc(-n2ccc(-c3ccccc3)n2)c1
O=Cc1c(-c2ccccc2)n[nH]c1[N+](=O)[O-]
O=CC1(I)Oc2ccccc2O1
O=Cc1ncccc1-c1cc2ccccc2s1
O=Cc1cc(Br)co1
O=Cc1cccc(OCc2cn(CCCCN3C(=O)C(=O)c4cccc(F)c43)nn2)c1
O=Cc1cccn2c(=O)cc(N3CCC4(CC3)OCCO4)nc12
O=Cc1coc2cc(Cl)cc(Cl)c2c1=O
O=CN1CCc2scc[n+]2-c2ccccc21
C=S(=O)(CCc1ccc(C(F)(F)F)cn1)NC(N)=O
C=S(N)(=O)C(C)Cc1ccc2c(ncn2-c2nc(C)c(NC)c(N3CCOCC3)n2)c1F
C=S(N)(=O)CC(C)(C)NC(=O)c1cccc(Cl)c1NC(=O)c1c(Cl)cnn1-c1cc(C)cc(C(F)(F)F)n1
Brc1ccccc1NN=C(C=Cc1ccccc1)c1ccccc1
Brc1ccccc1-c1ccc2ccccc2n1
Brc1cccc(-c2nc(Nc3nc(-c4ccccc4)cs3)sc2Br)c1
BrC1CCCN(c2nnc(-c3ccccc3)c3ccccc23)C1
BrC1CCCCC12OOC(c1ccccc1)OO2
Brc1cccc(C[P+]2(c3ccccc3)CCCCC2)c1
Brc1ccc(N2CCc3ccccc3C2)nc1
Brc1ccc(-n2nnc(-c3cnc4ccccc4c3)n2)cc1
BrC1CCN(N=Nc2ccccc2)C1
Brc1cccc(Nc2ncnc3c2cnn3-c2ccccc2)c1
Brc1ccc(OCCCN2CCCCCC2)cc1
Brc1ccc2c(N3CCN(Cc4ccc5c(c4)OCO5)CC3)ncnc2c1
Brc1ccc2[nH]c3c(c2c1)CCNC3
Brc1cccc2nc(N3CCN4CCC3CC4)oc12
Brc1ccc2[nH]c(-c3[nH]c4ccccc4c3Br)cc2c1Br
Brc1ccc2cc(CN3CCN(c4ccccn4)CC3)nn2c1
Brc1cnccc1CSc1nc2cccnc2[nH]1
BrCc1ccnc2c1c(CBr)cc1cccnc12
CC#CCCCC12CC=CCC1(C)c1cc(O)ccc1OC2
CC#CCOc1cc(Cc2ccc(CO)c(Cl)c2O)cc(C2(O)CCCCO2)c1O
CC#CCOc1c(CN2CCC(S(=O)(=O)c3ccccc3)CC2)cccc1C(=O)NO
CC#CCOc1cccc(S(=O)(=O)C(C(=O)NO)C2CCN(S(=O)(=O)Cc3ccccc3)CC2)c1
CC1(C)CC(C(=O)O)Sc2ccc(C=Cc3ccc(C(F)(F)F)cc3)cc21
CC1(C)C(C=Cc2c[nH]c3cccc(Br)c23)=Nc2ccccc21
CC1(C)C=C(CN2CCC(Nc3nc4ccccc4o3)CC2)C2CC1C2
Cc1cc(CC2C(Cc3ccc4c(c3)OCO4)COC2OC(C)(C)C2=CC34CCC5CCCCC5C3CCC2C4)cc2c1OCO2
CCC(CCCCCCCCCC(=O)O)C12C3=CC(O)C4C5CCCCC5CCC4C3(C)CCC1C(C)C(C)(C)CC2C
CC(C(=O)O)c1c(-c2nc(-c3cccc4cc[nH]c34)no2)ccc2c1OC(C)(C)O2
CC1(C)Cc2cc3ccc(cc4nc(cc5[nH]c(cc1n2)cc5C(=O)N(CCN)CCN)CC4C(=O)N(CCN)CCN)[nH]3
CC1(C)c2cc3c(cc2CCC1C(=O)O)CCc1c(-c2ccccc2Cl)cn(-c2cccnc2)c1-3
CC1(C)C[N+](O)=C(c2ccccc2C(=O)O)N1[O-]
CC1(C)OC2OC(C3COCO3)C(c3ccccc3)C2O1
CC1(C)CCN=C2C(c3cccc(O)c3)c3ccccc3N21
CC1(O)CC(CSC#N)CC(Cl)(c2ccccc2)O1
CC1(C)OCC(CC=CCCCC(=O)O)C(c2ccccc2)O1
CC(C)(c1ccc(OC#N)cc1)c1ccccc1OC#N
CC1(C)CCC(Cl)C(C(O)n2cncn2)C(Cc2ccccc2)C1
CC(C)(CCCc1cccc(F)c1)c1cc2nc(O)ncc2[nH]1
CC1(O)CC(CO)C(n2cnc3c(NCc4ccc(O)cc4)ncnc32)O1
CC1(C)CCc2cc(CN3CCN(c4ccc(C(F)(F)F)cn4)CC3)ccc2O1
CC1(O)CCC(n2cnc3c(Nc4ccc(O)cc4CO)ncnc32)O1
CC(C)(C(O)CN1CC(Oc2ccccc2)C1)C(c1ccccc1)c1ccc(F)cc1C(N)=O
CC(C(=O)O)(c1cccc2ccccc12)N1CCN(c2cc(Oc3ccc(CCOc4ccccc4)cc3)ncn2)C(N)C1
CC(C)(Sc1cc(C(C)(C)C)cc(C(C)(C)C)c1)Sc1c(OC(=O)C(CCC(=O)O)NC(=O)CO)cc(C(C)(C)C)c(O)c1C(C)(C)C
CC1(C)c2c(cc(Br)c(Br)c2O)OC1Br
CC1(C)CC=CC(N)=N1
CC1(C)Cc2ccccc2-c2nnc(-c3cccnc3)n21
CC1(O)OC(c2cc(-c3ncc[nH]3)c3c(CO)ncnn23)C(O)C1N
CC1(O)CC(O)CCC1(CO)Nc1ncnc2c1ncn2C1CCCO1
CC1(C)CC2CCC(c3ccc(C4=Nc5cncnc5OC4)cc3)(C(N)C2)C1C(=O)O
CC(C)(CCN1CN=CN=C1N)c1ccccc1N
CC1(C)OC=NC1N
CC1(C)C=[N+]([O-])C(CBr)N1O
CC1(C)C(C(CNC=O)S(=O)(=O)O)C1(C)C
CC1CC(C)(O)C2C3CCCC3C12
CC1(C)CCC(C(CC(NC=O)C(=O)O)C(=O)O)N1C(=O)CN
CC1(C)OCC(C[N+](C)(C)C)OC1(C)C
CC1(C)OC(COP(=O)(O)O)C(C(N)=O)O1
CC(C)=C1C(O)CC1C1CC(C)(CO)C(C)C1O
CC(C#N)=C1CCC2(C)C3CCC4=CC(=O)CCC4C3CCC12C
C=C1CCC2CC(C)(CCCCCO)C(C)(O)N2C1
CC1(C)CC(C#N)C2=C(C1=O)C1(CC(=N)O2)C(=O)N(Cc2ccccc2)c2c(Cl)cccc21
CC1(C)CCC2=C(C1=O)C1(CC(=N)O2)C(=O)N(Cc2cn(-c3cccc([N+](=O)[O-])c3)nn2)c2ccc(C#N)cc21
CC1(C)CCN2C(=O)C3(CC(=N)OC4=C3C(=O)CCC4)c3cc(C#N)cc1c32
CC1(C)Oc2ccccc2C2(OC(=O)N(C(NS(C)(=O)=O)c3ccccc3)C2=N)C1Br
CC(C)(CON1CNC(N)=NC1=N)c1cccc(N)c1
C=C(C(=O)O)c1ccc(C(=O)c2ccc3c(c2)C(C)(C)CCC3)cc1
CC1(C)CCN(C(=O)c2cnc(Oc3ccc4c(c3)CCC(c3ccccc3C(=O)O)O4)s2)C1
CC1(N)CN(C(=O)C2(F)CCCC2(Cl)c2ccc(F)cc2)CCC1c1c(F)cnn1-c1ccccc1
CC(=Cc1ccc(C)cc1)C(=O)OC1CCC2C(CCC3C4CC(C)(C(=O)O)C5C(CCCC5(C)O)C4=CCC23)C1
CC1(C)CN(C(=O)c2ccc(-c3ccc4c(n3)Oc3ccccc3C4(F)CC(=O)Nc3nncs3)cc2)CCO1
CC(CN)(c1ccc(CC(F)(F)C(=O)N(Cc2ccccc2)C2CC2)cc1)C(Cl)C(Cl)Oc1ccc(Cl)cc1
CC1(C)C=Cc2cc(C(=O)C(O)Cc3cccc(O)c3)ccc2O1
CC1(C)CNC(=O)C(C(C(=O)O)c2ccccc2)NC(=O)CNC(=O)C(NC(=O)C(N)Cc2ccc(O)cc2)CSS1
CC(C)(CCCCc1ccccc1)C1(C(=O)SCCNC(=O)CCNC(=O)C(N)(O)C(Cl)CO[PH](=O)(O)(O)O[PH](=O)OC(O)C2(OP(=O)(O)O)CCC(n3cnc4ccnnc43)O2)CO1
CC1(C)CCN(C(=O)CNCC(C#N)c2ccccc2)C1
CC1(C)C2CC3CC1CC(C2)C3(F)NC(=O)CNS(=O)(=O)c1ccc(C#N)cc1
CC1(C)C2CC3CC1C(F)C(CC(N)=O)(C2)C3NC(=O)CNS(=O)(=O)c1ccccc1
CC(C)(CCC(=O)OCC(=O)Nc1ccccc1F)C1=NS(=O)(=O)c2ccccc2N1
CC1(C)CN(C(=O)COc2cccc3c2OCC3)CCN1c1cccc(Cl)c1
CC1(C)CN(C(=O)COc2cc(Cl)c(N3C=NC=NC3N)cc2N)CCO1
CC1(C)CC(NC(=O)COc2ccc(Cl)cc2)C(=O)S1
CC(C)(Oc1ccccc1)C(=O)Sc1c(-c2ccccc2)c(=O)n(-c2ccccc2)c(=S)n1-c1ccccc1
CC1(C)CCN(S(=O)(=O)c2ccc(C(=O)Nc3cc4c(s3)CNCC4)cc2)C1C#N
CC1(C)CC(NC(=O)Nc2ccc(F)cc2)c2ccccc2O1
CC1(C)C(=O)c2ccccc2C(NC(=O)c2ccccn2)=C1C#N
C[SH]1C=NN=C1NC(=O)C1CC1(C)C
CC1(C)SC2(C(=O)O)C(NC(=O)c3ccc(C(=O)c4ccccc4)cc3)C(=O)N2C1[N+](=O)[O-]
CC1(C)SC2c3ccccc3C(=O)N2C1C(=O)NC1CCCC1
CC1(C)CCC(C(=O)N2CCC(c3ccccc3)CC2)C1NC(=O)C1(Cl)CCCC1O
CC1(O)C(F)CCCC1NC(=O)c1cnn2ccc(N3C(F)CCC3c3ccccc3)nc12
CC1(C)CCC(NC(=O)c2ccc(C(=O)c3cccc(N4CCCCC4)c3)cc2)C(NC(=O)c2ccncc2)C(O)N1
CC1(C)CN(Cc2ncc(-c3ccccc3)o2)CC(O)N1C(CC(O)C(Cc1nnco1)C(=O)NC1(Cl)CCOCC1)C(NC=O)C(F)(F)F
CC1(C)c2nc(C(=O)NCc3ccccc3)cc(=O)n2CC(O)N1Cc1cncc(F)n1
CC1CC(O)COC1(O)n1nnc(C(O)(O)NC(=O)C23CCC4C(=CCC5C6CC(C)(C)CCC6CCC45)C2CCCC3(C)C)c1O
CC1(C)CCN(c2ccc(CCNC(=O)C3(C#N)NC4CCC3C4)c(F)c2)CC1
CN(CCC(N)(Oc1ccc(N2C=NC=NC2(C)C)cc1)S(=O)(=O)F)C(=O)Nc1ccc(Cl)cc1
CC(F)N(C(=O)c1cc(F)c(N2CCN(CC3=C(c4ccccc4)CCCC3)CC2)cc1Oc1ccccc1)S(=O)(=O)c1ccc(NC2C(Cl)CNCC2(C)C)c(F)c1[N+](=O)[O-]
CC1(C)CCCC(CN2CCN(c3ccc(C(=O)NS(=O)(=O)c4ccc(NCC5([N+](=O)[O-])COCC(Cl)O5)cc4)c(Oc4ccc5[nH]ccc5c4)c3)C(Cl)C2)=C1c1ccccc1
CC(O)(COC(=O)c1ccc(C(F)(F)F)c([N+](=O)[O-])c1)c1cc2cc(C(F)(F)F)ccc2[nH]1
CC1(C)CC(O)C2=C(O1)c1ccccc1C(=O)C2=O
CC1(C)C=Cc2cc3oc4c(O)cccc4c(=O)c3cc2O1
CC1(C)CN(c2cc(=O)c3ccc4ccccc4c3o2)CCO1
CC1(C)C2CCC(Cc3cccc4ccc(=O)oc34)C1C2
CC1=C(F)C(=O)C=C2C(C)C(O)C3C4C(CC(C)(C)C3C21F)C1OCOC1C4C(O)CC(SCC=O)C(=O)O
CC1=C(C)C2C3=CC(=O)C4C(C3CCC2CC1=O)C(C)(C)CC1(C(=O)NCC(=O)OCC#CCOc2no[n+]([O-])c2S(=O)(=O)c2cccc(C#N)c2C)CCCCC41
CC1(C)C=C(n2ccccc2=O)c2cnccc2O1
CC1(C)CC(n2c(C#N)cccc2=O)c2ccccc2O1
CC1(F)OC(O)(n2ccc(=O)[nH]c2=O)C(O)C1F
CC1(C)OC(O)C(C2OC(O)=CC2=O)O1
CC1(CS)CN2C(=O)CC(=O)N2CC1C(=O)O
CC1(C)NC(=O)CC1(O)C#Cc1ccccc1
CC1(C)OC(=O)CC12CCN(Cc1ccccc1)CC2
CC1(O)c2cc3ccccc3nc2-c2cc3c(c(=O)n21)COC(=O)C3
CC1(C)OC(=O)C2CCC3CCC24C3CC(=O)C14
CC1CCC(OC(=O)C(C)(C)CC(=O)O)C2CCC3C4CCC(C5CCC(C)(C)C(OC(=O)C(C)(C)CC(=O)O)O5)C4C(=O)C(C)(C)C3(C)C12
CC1(C)CC2CC(=O)C1(CS(=O)(=O)N1C3CC(C1C(F)(F)F)N(c1ccccn1)C3)C2
CC1C(=O)C2C3CC(N4CCOC(O)C4)CCC3CCC2C2C(C(=O)CSC#N)C(C)(C)CC12C
CC1(C)C(C(C(=O)O)C(=O)OCOC=O)N2C(=O)CC2S1(=O)=O
CC1(C)CCC2=C(CCC(=O)N2)C1=O
CC1(C)CC(NC(=O)Nc2ccc3c(c2)NC(=O)CC3)c2ccc(F)cc2O1
CC1(C)CC(SCCCO)C(=O)c2csc(-c3cc[nH]n3)c21
CC1(C)CCC(=O)C2=C1N(c1ccc(C(=O)Nc3cccc(S(N)(=O)=O)c3)cc1Cl)C1=C(C(=O)CCC1)C2c1ccccc1
CC1(C)CC(Cl)C(=O)C2=C1N(c1cccc(O)c1)C1(Cl)c3cccc(O)c3C(=O)C21
CC1(C)CCC(=O)C2C1=Nc1ccccc1N1C(=O)c3ccccc3C21
CC(C)(Sc1nnc2ccccn12)C(=O)N1CC(=O)Nc2ccccc21
CC1(C)C(=O)N(c2ccc(C(F)(F)F)cc2S(N)(=O)=O)C(=S)N1c1cnccc1C#N
CC1(C)C(=O)N(c2ccc(S(N)(=O)=O)c(C#N)c2Cl)C(=S)N1c1cccnc1
CC1(C)NC(N)(CCS(=O)(=O)O)C(=O)N1Cl
CC1(F)OC(n2cc(C#N)c(N)nc2=O)CC1(O)CO
CC1(C)CCC(=O)C2=C1NC(=O)NC2c1cc2ccccc2[nH]c1=O
CC1(C)C(c2ncc(Cl)cc2Br)C12C(=O)Nc1ccccc12
CC1(C)CC(O)(N2C(=O)NCC2[N+](=O)[O-])c2sccc2O1
CC1(C)C(F)C2(CCN1C1CCCc3ccccc31)C(=O)NCN2c1ccccc1
CC1C23CC(C)(O)CCC2C2(OC3=O)C3OC3C3C4CCC(O)CC4CCC3C2(C)C1(C)C
CC1(C)CC1c1ccc(OC2=C(c3cccc(S(C)(=O)=O)c3)COC2=O)nc1
CC1CC(C)(O)C2C(=O)OC(C)C13C2CCC1C(Cc2ccccc2)C(O)CC(O)C13
CC(C)(CCn1ccc2c(c1=O)C(=O)OC2)Oc1ccc(O)cc1
CC1(C)c2sc3c(=O)[nH]cnc3c2COC1S
CC(C)(OP(=O)(OCc1ccccc1)C(N)C1OCOC1Cn1cc(Cn2cnc3cncnc32)nn1)c1ccc(O)cc1
CC(O)(c1nc2c(Cl)cc(F)cc2[nH]1)C(Cl)S(=O)(=O)c1ccccc1
CC1(C)N=CN=CN1c1ccc(OCCC(Cl)C(Cl)Oc2ccc(S(=O)(=O)Oc3cccc(N)c3N)cc2)cc1
CC1(C)CC(F)(NC(=S)N(O)c2cccc(S(N)(=O)=O)c2)CCN1
CC1(C)OC2(CNC(=S)Nc3ccccc3)OC(F)OC2C2OC(S(N)(=O)=O)OC21
Cc1cccc(-c2c(C#CCOC3CCCCO3)c3ccc(O)cc3n2C)c1
Cc1c(C#CCC(C)C[n+]2ccccc2)cc(C#CCCC[n+]2ccccc2)cc1C#CC(C)(C)CC(C)[n+]1ccccc1C
Cc1c(Cl)cc(C#Cc2ccc(CN(Cc3ccccc3)S(C)(=O)=O)cc2)cc1-c1nn(CCCN2CCOCC2)c2c1CNCC2
CC1CCCc2c(c3cc(Cl)ccc3n2CC#Cc2cc3c(s2)-n2cnnc2CN=C3c2ccccc2)C1
Cc1cc(CN2CCOCC2)ccc1C#Cc1ccc(OCC2CCOC(C)C2)cc1C(=O)NO
Cc1cn(C(C)C(=O)O)c2c(C#Cc3ccc(OCCCC(C)c4ccccc4)cc3)c(Cl)c(CC(=O)O)cc12
CCC(C(=O)O)c1cc2cc(C)n(C(CC)C(=O)O)c2c(C#Cc2ccc(OCCCCc3cccc(C)c3)cc2)c1Cl
Cc1ccc(-c2ncnc(N)c2C#Cc2cccnc2)c(C(=O)N(C)C)c1
Cc1ccncc1C#Cc1cncnc1-c1cnc(C)c(N)c1
Cc1cc(C#Cc2nc3ccccc3[nH]2)ccc1C(=O)O
Cc1csc(-c2cccc(C#Cc3ccccn3)c2)c1
Cc1ccccc1NCC#Cc1ccccn1
CC12c3cccc(O)c3CCC1C1CC(=Cc3ccccc3)CC1CC2O
Cc1ccccc1C(=Cc1cc2cccc(C)c(C(C)C)c-2c1)C(=O)O
Cc1cc2nc(C=Cc3ccc(-c4cccc([N+](=O)[O-])c4)o3)[nH]c2cc1Cl
CC(=Cc1ccc(C)c(C)c1)c1ccc(C)cc1
CC(=Cc1ccccc1)C(C#N)n1cnnn1
Cc1cccc(CCC(c2nnnn2-c2ccccc2C)N2CCN(CC=Cc3ccccc3)CC2)c1
Cc1cccc(C=C(Cl)c2c[nH]c3ccc(C#N)c(Cl)c23)c1
Cc1cc(C#N)cc2[nH]c(C=Cc3ccc([N+](=O)[O-])c(Oc4ccccc4C(F)(F)F)c3)nc12
Cc1cccc(C(C#N)=Cc2ncc(N3CCC(F)CC3)o2)c1
CC1(N)CN(c2ncnc(C=Cc3ccccc3)n2)CC(N)N1
CC(=CCC(C1=CCCCC1)C(C)C(=O)O)CCC1(C)CC(C)COO1
CCC(O)Cc1c(SC=CCC2CCC(CC3OC3O)CO2)ccc(O)c1C
CC(=Nc1ccc(C(C)C)cc1[N+](=O)[O-])c1ccccc1O
Cc1cccc2nc(N=Cc3cccs3)[nH]c12
CC(=Nc1nnc(-c2ccccc2)s1)N1CCOC(C)C1
Cc1ccc(Oc2ncc(C)cc2C(=NC2CC2C(C)C)NO)cc1
Cc1cc(Oc2c(NO)ccc3cccnc23)ncc1C=NC1CCCCC1
Cc1c(Oc2ccc(C=NCc3cc(NO)co3)cn2)ccc(Cl)c1Cl
Cc1cc(C)nc(C=Nn2cnnc2)c1
CC(=NN1CCN(c2ccccc2)CC1)c1cccnc1
Cc1c(NN=Cc2cc(S(N)(=O)=O)cs2)cccc1[N+](=O)[O-]
Cc1ccccc1Nc1nc(NN=Cc2ccc(C=NNc3nc(Nc4ccccc4)nc(N4CCOCC4)n3)cc2)nc(N2CCOC(C)C2)n1
Cc1cc2c(Br)cccc2nc1NN=Cc1ccccc1
Cc1cccc2c1C(N)(CC#N)C(=C(N)C=Nc1ccn[nH]1)N2
Cc1cccc(C(=CCC(C(=O)O)N2CCCCC2)c2ccccc2C(F)(F)F)c1F
Cc1cc(N2CCOCC2)ncc1-c1cc(C)c2c(N3CCOCC3)nc(N3CCOCC3)nc2n1
CC1CC(c2cnon2)N(Cc2c[nH]nc2-c2ccc3c(c2)OCO3)C1
CCN(C)Cc1cc2c(cc1C)C(C(C)c1ccccn1)=CC2
CC1CCCC2C3CCC4C(CC5OC(C(C)(CO)C(O)(O)C(C)(O)C(C)(O)OC6(O)OCCC(O)(O)C6(O)O)=C(O)C54)C3CC(OC3CC(OC4(C)CCCCO4)CCO3)C12
CC1CCN(CC(O)COc2ccc3c(c2)OCO3)CC1
CC1CC2C3CCC4(O)CCC(C(N)=O)C(C)(C)C4(C)C3=CCC2C2(C)CCCCC12C
CC1CC2(C)CCCCC2C2CC=C3C(C(O)CC4CCC(O)C(C)(C)C34C(=O)O)C12
CC1CCC(C)(OC(O)(O)C2(O)OC(O)(OC3(O)CC(C)C4C(=CCC5C6CCC(CCCCOC7CCCCO7)C6CCC54O)C3(O)CO)C(C)(C(C)(C)O)C(O)(CO)C2(O)O)OC1
CC1CCc2cn(C3CC3C)cc21
CC12CCC3CCCC4CC=C(CCC1N=C=S)C2(C)C43
CC(CNCC1CCC2C1CCC1(C)C2CC(Cl)=C2CCC(C)C(O)C21)c1ccccc1
CC1CCC(C)C2(CC3C(CC4C3CCC3(O)C5CCCC(C)(C)C5=C(O)CC43)O2)O1
CC1CCC(O)C2C1=C(O)CC1C2C(O)CC2(C)CCCC12
CCNC(=O)C(C)(C)Cn1nc(C)c(-c2ccncc2)c1C1CC1
Cc1ncccc1-c1ncc(Cl)c2nc(N3CCOC4CC(C(=O)NS(C)(=O)=O)CC43)n(CC3CCCCC3)c12
Cc1ccc(C2C(C=O)=CC=C(c3cccs3)C2[N+](=O)[O-])cc1
CC1CCCN1CCc1ccc2nc(-c3ccoc3)ccc2c1
Cc1occc1-c1ccc2c(N3CC(C)OC(C)C3)nc(N3CCOCC3)nc2n1
Cc1c(-c2nnc3c(Cl)nc4ccncc4n23)cccc1N1CCOCC1
Cc1nc(NC(=O)NC(C(=O)O)C(C)C)cc2[nH]nc(-c3ccncc3)c12
CC1CCN(S(C)(=O)=O)C(c2ccncn2)(C(C)C(N)=O)C1
CC1CCC(c2cc[nH]n2)CN1CCc1ccc2c(c1)CCO2
CC1(c2cc(OCc3ccc(-n4ccnc4)cc3)cc(O)c2F)CCOCC1
CC1OCC2C1C(OCc1cscn1)CN2Cc1ccsc1
CC(C)C1CC(C(C)N2CCOCC2)C=CC1(C)Cc1nnco1
CC1CCN(c2ccnc(C#N)c2)CC1C
CC1CNCCN1c1cccc2ccoc12
CC1CN(C(NS(=O)(=O)N(C)C)c2cnc(Nc3cncc(N)c3)c(-c3ncncc3Cl)c2)C(C)CO1
CC(C)C(=O)c1n[nH]cc1Nc1ccnc(Nc2cc(Cl)c(S(=O)(=O)C(C)C)cc2OC2(N)CC2C)n1
Cc1ncccc1Oc1cc(OC2CC(F)NC(N)(C(C)OC=O)C2)ncn1
CC12CCC3CC(OC4OC(COC5CCCCO5)C(OC5CCCCO5)CC4O)CCC3C1C=CC13OC(O)(CO)C4(C(O)CC21)C(O)(O)C(C)(C)C(C)(O)C(O)(O)C34O
Cc1ccc2c(c1)C1(C)CCC3CCCC3(O)C1(F)CC2
Cc1ccc2oc(N3CCNC(N)C3C)nc2c1
Cc1cccc2c1OCC(C)(O)C2C
Cc1ccc(C)c2c1CC(C)C(O)O2
Cc1ccc2c(c1)OC(C)C(C)(O)C2
Cc1ccc2c(c1Cl)OCCC2C
Cc1ccc2c(c1)OCCOCCOCCOCCO2
CC1Cc2occc2C2CCC34CCC(CCC3C12)C4
Cc1n[nH]cc1C(N)(NC(c1cccc2c1OCO2)N(C)C)C(C)C
CC1CCC(NCc2cnc3ccc(Cl)cc3c2)CC1
Cc1ccnc2ccc(Nc3ccnc4ncnn34)cc12
Cc1ccc2nc3c(cnn3C(C(N)=O)C(C)C)c(N)c2c1
Cc1ccc2cc(-n3nccc3OCCN3CCOCC3)ccc2c1
Cc1cc2[nH]c3c4ccc(N)c(NCCCN(C)C)c4ccc3c2cn1
Cc1cc2ccc(O)cc2c2c1[nH]c1cc(NCC(C)CN(C)C)ncc12
Cc1cc(C=C2C=Cc3cc(CC(=O)O)ccc32)c(F)o1
Cc1c(N(C)C)cnc2ccccc12
Cc1c(C(N)=O)c(N)c2nnccc2c1C
Cc1cc2c(SCC(=O)O)n(C(C)(F)F)nc2nc1C
Cc1cc(-c2cn3ccccc3n2)cc2c1OCCO2
CC1=CCC2([N+](=O)[O-])CNc3ccccc3C12
CC1=CC(O)(CO)C2COC(c3c(C)cccc3C)C1C2
CC1=CC2(CO)CC(C1)C(O)OC2c1ccccc1Cl
Cc1cc2c(C)c3c(nc2o1)CC1CC3(C)CC=C1N
CC(C)C1(C)CCC2CCC=CC2C1
CC(c1ccc(Br)cc1)(C(O)N1Cc2cnnn2C(F)C1)C(F)n1cncn1
Cc1cc2cccnc2cc1C(Nc1ccon1)c1ccc(O)cn1
Cc1ccc(C(OC(C)Cn2ccnc2)c2ccc([N+](=O)[O-])cc2)cc1
Cc1cccc(C(ON=C2CC3CCC(N3)C2N)c2ccccc2)c1
Cc1cnc(C2=NC(c3ccccc3)(c3ccc(F)c(F)c3)CN2)cn1
Cc1ccccc1C12CC1(c1nccs1)CNC(Cl)C2Cl
Cc1nc(-c2cn[nH]c2-c2nc([N+](=O)[O-])ccc2N)c2c(N3CCC3)ncnn12
Cc1cccc2c1CC(c1cccc(O)c1)=C2c1ccccc1
Cc1ccnc(-c2[nH]ncc2-c2ccccc2)c1
CC1(c2ccc(Cl)cc2)CC2NC(CC2N)C1(C)c1oncc1-c1ccccc1
Cc1cccc(-c2ncn3ncnc(N4CC(C)c5[nH]ncc5C4(N)C(C)C)c23)c1
Cc1ccc(-c2ccccc2)c(C#N)c1-c1cnc2nccnn12
CC1CCC(NC(Cl)c2cc(-c3ccccc3)n(-c3cccc(Cl)c3)c2)C1Cl
Cc1cccc2cc(-c3cc(N)c(F)c(C#N)n3)c(CNc3cc(C#N)ncn3)nc12
Cc1cc(C)c(NC(=O)NC(C)(C)C)c(-c2cc3cncnc3nc2N)c1C
Cc1cc(-c2ccccn2)cc(C#N)c1C1COC1
Cc1cc(-c2ccccc2)c(C(=O)O)cc1Cn1c(C2CCC(C(F)(F)F)CC2)nc2ccc(OCc3ccccn3)cc21
Cc1c(-c2cnc[nH]2)ccc(OCc2ccc(-c3ccc(C(F)(F)F)cc3)cc2)c1C(OP(=O)(O)O)C(C)N
Cc1cc(C(=O)O)cc2ccc(CCNCC(O)COCc3ccc(-c4ccccc4)cc3)cc12
Cc1cc(COc2ccc(-c3ccc(C(=O)O)c(Cl)c3)cc2)co1
Cc1ccc(-c2cccc3cc(-c4ccccc4)cc(C(C)(C)C)c23)cc1
Cc1ccccc1-c1cc(NCCCN(C)C)c2ccccc2n1
Cc1c[nH]c(-c2cccc(-c3c(C)ccc(C)c3C)c2N)n1
Cc1ccc(-c2cccc3sccc23)c(C(OC(C)(C)C)C(=O)O)c1C
CC1CNC(N)CN1c1cnc2cccc(-c3ccccc3)c2n1
Cc1c(N)ccc(-c2cc(Br)cc(N)c2Br)c1C
CC(C)(C(=O)O)C1CCN(C(C)(c2ccc(C(F)(F)F)cc2)c2ccccc2-c2cccc(F)c2)CC1
Cc1ccc(C(c2ccccc2)N2CCC(C(F)(F)F)CC2)c(-c2ccc(F)cc2C(C)C(=O)O)c1F
CC1CCOC(Oc2cccc(O)c2-c2ccc(OCC(=O)O)c(CO)c2O)C1O
Cc1c(S(C)(=O)=O)c(F)n(-c2ccccc2)c1-c1ccccc1C(O)CCOC(=O)CN
Cc1cc(-c2nc(-n3cc(C(F)(F)F)cn3)ncc2C)ccc1Cl
Cc1noc(-c2ccccc2)c1Cl
Cc1csc2nc(-c3cc(Cl)c(C=NNC(=N)N)c(Cl)c3)c([N+](=O)[O-])n12
Cc1c(-c2ccccn2)nc2sc(C=NNC(=N)N)cn12
Cc1cccc(-c2cnc(CSc3nc4ncccn4n3)o2)c1C
Cc1cc(O)c(Nc2ncc(-c3cccc(C(F)(F)F)c3)o2)c2c1CCCC2
CC1C(C(F)(F)F)CCC1(Cl)Nc1ncncc1-c1ccccc1
Cc1ccc(-c2cnnn2C2CC3(C)CCCC4(C)CCC5OOC43C(O5)O2)cc1
Cc1ccc(-c2cc(-c3cc(C)ccc3C(N)=NC(C)C)oc2C(N)=NC(C)C)cc1
Cc1ccccc1-c1csc(NN=C2C(F)CCCC2F)n1
Cc1cccc(N)c1-c1csc2ncnc(-n3nccc3C)c12
Cc1cccc(-c2cscc2CN2C(C)CN(c3ccccc3)CC2(C)C)c1
Cc1nc(-c2ccccc2)cs1
Cc1ccc2c3c([nH]c2c1)C(C1CCCCC1)NC(c1nc(-c2ccccc2)c[nH]1)C3
Cc1nc(-c2ccccc2)c(CC(=O)O)[nH]1
Cc1n[nH]c(C)c1-c1ccccc1
Cc1cccc(-c2nc(CC(Cc3ccc(CCn4nccn4)cc3)C(=O)O)co2)c1
Cc1ccccc1N1CCN(C(C)c2coc(-c3ccccc3F)n2)CC1
Cc1cccc(-c2cc(N)nn2Cc2coc(-c3ccccc3)n2)c1
Cc1cc2[nH]ccc2c(C(=O)N(C)C)c1Nc1nccc(-c2ncccc2F)n1
Cc1ccc2c(NCc3cccnc3)nc(-c3ccccc3)nc2c1
Cc1ccc(C2=Nc3cnoc3CC(c3ccc(O)c(Cc4cccc(C5CC(c6ccccc6)=Nc6cnoc6C5)c4)c3O)C2)c(C)c1
Cc1ccc(OCCN(C)C)c(-c2nc3c(N4CCN(C(Cl)c5ccon5)CC4)ccnc3[nH]2)c1
Cc1ccc2ccc(-c3cc(F)c(O)c(C(=O)O)c3)nc2c1C
Cc1cccc(-c2cc(C)c3cc(OC(F)(F)F)c(C(=O)O)c(O)c3n2)c1
Cc1ccc(-c2nc3n(n2)C(C)(c2ccccc2Cl)CC(c2ccccc2)=N3)cc1
CCC(C)CN1CCN(Cc2cnc(-c3c(C)cccc3C(C)O)nc2)CC1
Cc1cccc(-c2ncc(CNc3ccnc(Cl)n3)s2)c1
CC(CNc1nc(-c2ccccc2)ncc1Br)c1ccc[n+]([O-])c1
Cc1nn(C)cc1-c1cn(-c2c(C(N)=O)ccc3c(-c4ccc(N)cc4)nccc23)cn1
Cc1ccc2c(c1)C(c1cccc(Cl)c1)=NC(Cl)c1c(C)ccn1-2
CC1CNc2[nH]ncc2C(c2cc(N)cc(Cl)c2)=N1
Cc1ccc(N2N=C(c3ccc(S(N)(=O)=O)cc3)CC2c2cnn(-c3cccc(Br)c3)c2S(N)(=O)=O)c(Cl)c1
CNCCN(C)Cc1cc(-c2ccc(C)c(F)c2)nn1-c1cccc(F)c1
Cc1ccc(-c2nn(-c3ccccc3)c(C)c2CNCCCn2ccnc2)cc1F
Cc1ccc(N2CCc3cc4c(c(N)c3C(c3ccccc3)=N2)OCO4)cc1
Cc1cccc(C2=NN(c3nncc4ccccc34)CC(N)c3cc4c(cc32)OCO4)c1
Cc1ccc(-c2nn3c(-c4nc5ccc([N+](=O)[O-])cc5[nH]4)c(-c4ccccc4)nc3s2)cc1F
Cc1ccc2[nH]c(=Nn3c(-c4ccccc4)nnc3-c3ccc(C)nc3)sc2c1
Cc1ccc(-c2nnc(CSc3ncnc4scc(C)c34)o2)cc1
Cc1cccc([N+](=O)[O-])c1-c1nnc2ccnc(C)n12
Cc1ccc(-c2nnc(C3([N+](=O)[O-])CC(c4ccccc4)=NO3)o2)c(F)c1
Cc1ccc(C2=NOC(c3ncon3)C2O)cc1F
CC1CN(Cc2nc(-c3ccccc3)no2)CCC1Cl
Cc1ccccc1-c1nocc1C(C#N)Oc1ccccn1
Cc1c(C(C)NC2CCCCC2)ccc2c1Cc1c(-c3ccccc3)n[nH]c1-2
Cc1ccc(C2=NN(c3nccs3)C(C)(c3ccccc3)C2)s1
Cc1c(Oc2ncc(CNCCn3cccn3)s2)ccc2c1CC(C)C(c1ccccc1)O2
Cc1cc(O)ccc1C1(C)CCN(CCCC(c2ccccc2)c2ccccc2)C(C(F)(F)F)C1Cl
Cc1ccc(C2CCC3C(O)C(c4ccc(C)cc4)CCN3C2)cc1
Cc1cccc(C2NCC3CC(c4ccccc4)CC(O)N3C2C)c1
Cc1ccc(C2CN3CCCC3c3ccccc32)cc1
Cc1cc(-c2nc3ccccn3c2Cc2cccc(Cl)c2)ccc1Br
Cc1ccc2ncc(Cc3ccccc3)c(Nc3ccc(N4CCNCC4)cc3N)c2c1
CC1(CC2CCCCN2CCc2cccc(Cc3ccccc3)c2)CCCCC1
Cc1ccccc1Cc1cc2cnc(-c3occ(C)c3N)nc2s1
CCCCC(C(=O)O)c1c(C(C)(F)c2ccc(C)cc2)cc(O)c(C)c1Br
Cc1[nH]c2ccccc2c1Cc1cccc(Cl)c1O
Cc1cccc(-c2c[nH]c(Cc3cc(C(F)(F)F)c(O)cc3C)n2)c1
Cc1cc(C)c(-c2c[nH]c(Cc3ccccc3)n2)c(O)c1C
Cc1c(Cc2nc(-c3ccccc3F)c[nH]2)ccc(F)c1O
Cc1cccc(Cc2nc3ccccc3s2)c1
Cc1ccc(Cc2ncc3c(n2)CCNCC3)cc1
CC1CCN(Cc2ccc3c(c2)CCC2C3CCC3C(O)C(Cc4ccccc4)CC23)C1C(N)=O
Cc1cccc(C(c2ccccc2)N2CCC2C(N)c2ccccc2)c1
Cc1ccc(CCCCc2cc3nc(N4CCC(F)C4)ncc3[nH]2)cc1
CC1CCOC(COCCC(O)(O)C(O)c2ccc(OCCCCC(C(=O)O)C(=O)O)cc2)C1OC1CCCCO1
Cc1cccc(CCCNC(c2cccc(O)c2)c2cccc(Cl)c2)c1
CC(CC(c1ccc(N)cc1)C(F)(F)F)Nc1nnc(-c2ccc3[nH]ncc3c2)s1
Cc1cc(OCc2ccccc2)ccc1CCNCCCc1ccccc1
CC(CCc1cccc(N)c1)Oc1cncc(-c2ccc3[nH]nc(C(F)(F)F)c3c2)c1
CC(CCN(Cc1ccccc1)CC(Cl)c1ccc(Cl)c(O)c1NS(C)(=O)=O)Oc1ccccc1
CC1CN(C(N)C(C)c2ccccc2)CCC1c1ccccc1
Cc1ccc2c(c1)C1CC(C)N(CCc3ccccc3)C(C2)C1C(N)=O
CC1CN2CCC(c3ccccc3)CC2(C)CN1CC(O)c1ccccc1
Cc1cc(F)c(F)c(CNc2ncnc(NCCc3ccccc3N)n2)c1
CC(CNc1nc2ccccc2n2nnnc12)c1ccccc1
Cc1ccsc1-c1nc(CNCCc2ccccc2)co1
Cc1c(N)cccc1CCNCc1nc(C2OCCC2[N+](=O)[O-])no1
Cc1ccc(CN(c2ccccc2)C(c2ccc(Oc3ccccc3)c(NS(C)(=O)=O)c2)C(C)C(=O)O)cc1
Cc1cccc(CN(Cc2ccccc2)C(c2ccnc3c(C)cccc23)c2nnnn2-c2ccccc2)c1
Cc1cc(N(Cc2ccccc2)Cc2ccc(NS(C)(=O)=O)cc2)ccc1C#N
Cc1cc(C(Cl)N(c2ccccc2C#N)C(Cl)c2cccc(N)c2)[nH]n1
Cc1ccc(Cl)c(-c2ccc(CCc3ccc4c5c3CCSC5C(CCCc3nnn[nH]3)N4Cc3ccccc3)nc2)c1
Cc1ccccc1Cn1ccc(C(C)NC2CCC(C(=O)O)C(C)C2)c1
Cc1scnc1CN1CCC(Oc2ncnc3c2ccn3Cc2ccccc2)CC1
Cc1ccc2cc(CC(N)=O)n(Cc3ccccc3OCCC(=O)O)c2c1
Cc1cc2[nH]c(Sc3cncn3Cc3ccc([N+](=O)[O-])cc3)nc2cc1[N+](=O)[O-]
Cc1ccc(-n2cc(-c3nnc(F)n3Cc3ccccc3)cn2)c(N)c1
Cc1cccc(C(C)N2Cc3ccc(C(c4ccccc4)N4CCN(Cc5ccc(C(=O)O)cc5O)CC4)cc3C2)c1
CC(c1cccc(Cl)c1)N1CCN(C(N)c2ncnc(Nc3ccccc3)n2)CC1
Cc1cccc(CN2CCN(CCSc3ccccc3)CC2)c1
Cc1ccc2c(cnn2C(C)(C#N)c2cccc(C)c2Cl)c1
Cc1ccccc1CNC(CNc1cc(Cl)nc(-c2cc(Cl)ccn2)n1)c1ccccc1
Cc1ccc(CNc2ccc(-c3cn4ccccc4n3)cc2)cc1
C=C(C(=O)NO)C(Nc1ccc2ccnc(Nc3ccccc3)c2c1)c1ccccc1C
CC(Nc1ccccc1C#N)c1ccccc1Cl
Cc1ccc(C(O)Nc2ccccc2)cc1
Cc1ccncc1NCc1cc(Cl)ccc1C(=O)O
Cc1cc(-c2nc3ncc(C)c(NCc4ccccc4)n3n2)ccc1Cl
Cc1ncc(NCc2ccccc2)nc1-c1cccc(OC(F)(F)F)c1
CC(c1ccccc1C#N)N1CNc2c(NCc3ccccc3)ncnc21
Cc1ccccc1-c1nc2c(NC(F)c3ccc(F)cc3)ncnc2nc1-c1ccccc1
CC(Nc1ncncc1-c1ccccc1)c1cccc(CN(C)C)c1
CC(N)(Nc1nnn[nH]1)c1ccccc1
CC(NC1CCN(C)CC1)c1ccc(N)cc1
CCC(N)(NCc1ccc(C)cn1)c1csc(-c2ccco2)n1
Cc1[nH]c2ccccc2c1CCNCc1ccccc1
CC(C#N)(Oc1ccc(-c2ccc3cccnc3c2)cc1)c1ccccc1
Cc1cccc2[nH]c(-c3cncc(-c4ccc(OCc5cccc(N)c5)cc4)c3)nc12
Cc1cc(C(F)Oc2cc(Cl)ccc2-c2cccn2-c2ccccc2)c(C(=O)O)cc1Cl
Cc1cc(OCc2ccc(N)cc2)c2nccn2c1
Cc1ccc(COC2C3CCC(O3)C2C(C)C)cc1C
Cc1ccc(CSc2cc(C)c(-c3ccccn3)nn2)cc1C
Cc1ccc(CSc2ncnc3oncc23)cc1C
Cc1ccc(C#N)cc1-c1nnc(SCc2ccccc2)n1Cc1ccco1
Cc1ccc(C(Sc2nnc(-c3ccccc3O)o2)[N+](=O)[O-])cc1
Cc1ccccc1CSc1nncn1Cc1ccccc1
Cc1nc(SCc2ccccc2)nn1C
CC1CN(CCCN(c2ccccc2)c2ccccc2)C(C)CN1
Cc1ccccc1-n1c(-c2ccncc2)nnc1-c1ccco1
Cc1nn(-c2ccccn2)cc1CN1CCC2(CC1)OCc1ccccc12
Cc1cccc(-n2cc3cnnc(N4CCC(OC(F)(F)F)C4)c3n2)c1C
Cc1nc2c(C)cccc2c2c1ccn2-c1cccc(NCCO)c1
Cc1ccc(-n2cc(C)c(C(C)N)c2C)cc1
Cc1ccn(-c2ccc(C(=O)NCCCNS(C)(=O)=O)cc2)c1
Cc1cc([N+](=O)[O-])cc(S(N)(=O)=O)c1-n1nccc1C
Cc1cc(N)cc(-n2cccn2)c1Cl
Cc1cc(C)c(-n2ccnc2)cc1SCC(=O)O
Cc1ccccc1-n1cnc2cc(C(=O)O)cc(C(C)C)c21
Cc1ccc(-n2cnnc2-c2cccnc2C)c(SCC(N)=O)c1
CC(CCN1CCOCC1)c1nncn1-c1ccccc1
Cc1cc(C2c3ccccc3CCN2c2ccccc2)ccc1N1C(N)CNCC1O
Cc1cccnc1N1CCCC2(C1)OCCN(Cc1cnoc1)C2C
CC1CCCN(c2ccc([N+](=O)[O-])c(SCCO)c2)C1
CC1CC2CCC3OOC24C(C1)CC(Nc1cccc(C(C)(O)N2CCN(c5cccc(C(F)(F)F)c5)CC2)c1)OC4O3
CC(CCc1cc(-c2cccs2)no1)CN1CCN(c2ccccc2)CC1
CC12OCc3c(C#N)cc(C(=O)O)cc3C1=NN(c1ccccc1)C2C1CCCC1
Cc1ccc(O)cc1-n1ncc(CN2CCC(O)(CO)C2)n1
CC1Oc2c(cnn2-c2ccccc2)C1=Nc1ncn[nH]1
Cc1ccccc1-n1nc(O)c2c1Sc1nc3ccccc3n1C2
Cc1ccccc1-n1ncc2ccc(N3CC(N4CCNCC4)C3)cc21
Cc1ccc(-n2nc(N(C)C)c3cnc(Cl)nc32)cc1
Cc1cc(-c2ccc3ncsc3c2)n(-c2cccc(NC(C)C)c2)n1
Cc1cccc(-n2nccc2-c2ccc(C(F)(F)F)s2)c1S(N)(=O)=O
Cc1ccc(Cl)c(Cl)c1-n1nc(C(=O)NCCC(C)(C)C)cc1-n1cccc1
Cc1cccc(-n2nnc3cc(C)cnc32)c1
Cc1cccc(-n2nnnc2-c2cnc3cc4c(cc3c2)OC(F)O4)c1
Cc1ccc(Br)c(C(=Nc2ccccc2)N2CCOCC2)c1[N+](=O)[O-]
CC1(C)CNC(=Nc2ccccc2)O1
Cc1ccc2c(N=Nc3ccccc3)cc(O)cc2c1
Cc1cccc(NC(c2ccccc2)c2ccc3c(O)ccnc3c2)c1
Cc1cc(C(F)(F)F)c2[nH]cc(C(Nc3ccccc3)c3cccc(Cl)c3)c2c1
Cc1ccc(-c2cc(Nc3ccccc3)ncn2)cc1Cl
Cc1ccc(Nc2cc(-n3cc(C)nc3-c3ccccc3)ncn2)cc1
Cc1cc(Nc2ccccc2)cc2c1CC1NCC2c2c1ccc(Nc1ccccc1)c2N
Cc1c(Nc2cc(Oc3cc(C#N)ccc3N)ccc2C(N)=O)ccc(C(C)C#N)c1C
Cc1cc(Nc2ccccc2)nc(N(C)c2cc(N3CCOCC3)cc(N3CCOC(C)C3)c2)n1
Cc1cc(C)c(Nc2c(C)cnc3ncnn23)c(F)c1
Cc1nc2nnnn2c(Nc2ccccc2)c1Cl
Cc1cc(Nc2cc(C#N)cc(C(F)(F)F)c2Br)[nH]n1
Cc1nc(C2(O)CCCc3ccccc32)sc1-c1nc(Nc2ncc(C(F)(F)F)cc2C(=O)O)ccc1Br
Cc1cc(Nc2ccc(C(F)(F)F)c(F)n2)nc(-c2cnc(C3c4ccccc4CC(O)C3C(=O)O)s2)c1
Cc1cc(Nc2nccc(-c3cnc(C)s3)n2)cc([N+](=O)[O-])c1
Cc1cnc(Nc2ccccc2N)nc1Nc1cc2n[nH]cc2c(S(N)(=O)=O)c1N
Cc1cc(Nc2ccc(S(=O)(=O)NC(C)(C)C)cc2)nc(N(C)c2ccc(N3CCNCC3)cc2)n1
Cc1cccc(Nc2nc(Nc3ccccc3)nc3sccc23)c1C
Cc1ccc(C#N)c(Nc2nc(Nc3ccccc3)nc(NC(C)C(C)CNc3nc(Nc4ccc(C)c(C)c4C)nc(Nc4ccc(C)c(C)c4C)n3)n2)c1
Cc1cc(Br)c(C#N)cc1Nc1nc(Nc2cc(C)c(C)c(C#N)c2Br)nc(NC(C)CNc2nc(Nc3ccccc3)nc(Nc3ccccc3)n2)n1
Cc1ccccc1Nc1nc(NCCCN2CCOCC2)nc(Nc2ccc(Nc3ccnc4cccc(Cl)c34)cc2)n1
Cc1cccc(-c2nc(Nc3ccccc3)nc3cccc(O)c23)c1
Cc1cccc(Nc2nc3ccc(Cl)cc3n2-c2cc(N3CCOCC3)ncn2)c1
Cc1ccc2c(c1)nc(Nc1ccccc1C(N)=O)c1c(Cl)ncn12
Cc1cc(CNc2nc(Nc3ccccc3)ncc2C)ccc1-n1ccnc1
Cc1cnc(Nc2ccc(N(C)CCCN(C)C)cc2Br)nc1
Cc1cnc(Nc2cc(Cl)ccc2C(=O)NNC(=S)NN)s1
Cc1c(-c2cc(Nc3ccccc3)ncn2)c(OC(F)(F)F)nn1-c1ccccc1
Cc1cccc(-c2csc3ncnc(Nc4ccc(C#N)cc4Cl)c23)c1
Cc1c2c(cc3c(Nc4ccccc4)ncnc13)OCCCO2
CC1CN=C(Nc2ccccc2)O1
Cc1cc(Nc2nnc(-c3ccccc3)c3ccccc23)ccc1C(=O)N(C)C
Cc1nc(-c2nnc(Nc3ccccc3)s2)c(F)[nH]1
Cc1ccc(Nc2nnc(SC(C)c3cscn3)s2)c(C)c1
Cc1ccc(NC2CC3CC(C)C(C)C4(Br)CCC5OOC34C(O2)O5)cc1
Cc1nc(N)nc2ncc(C(Cl)Nc3cc(N)c(N)c(Cl)c3Cl)cc12
Cc1ccc(NCc2cccn2-c2nnc(N3CCCCCC3)s2)cc1
Cc1ccc(NCC(n2ccnc2)[N+](=O)[O-])c([N+](=O)[O-])c1
Cc1cccc(NN=C(c2ccccc2)c2cn3nc4nnc(-c5ccccc5)c(-c5ccccc5)c4c3nn2)c1
Cc1cccc(-n2cc(COc3ccc(-c4[nH]nc(O)c4Oc4ccccc4F)cc3)cn2)c1
Cc1ccc(Oc2ccc(-c3nc(C4CCC4)n4ccncc34)cc2)c(N)c1
Cc1cccc(Oc2ccc(-c3nc(C4CCC4)n4ccncc34)cc2F)c1N
CCC(N)(CO)C(O)c1ccc(C)cc1Oc1ccc(-c2ccccc2)cc1
Cc1cc(Oc2ccc(N=O)cc2F)nc(F)c1Cn1cc(F)nc1F
Cc1cc(N2CCNCC2)c2cc(Sc3ccc(Oc4ccccc4)cc3C)ccc2n1
Cc1cc(F)c(Oc2nc(N3CCN(c4ccccc4)CC3)cc(C)c2C(=N)N)c(F)c1C
Cc1ccc(Oc2cnn(-c3cc(N(C)C)c(C4(F)CC4)cn3)c2OC(C)C)cc1F
Cc1ccc(-c2nc(Oc3ccccc3)cc(C)c2C)cc1S(C)(=O)=O
Cc1c(-c2cc(N)n3c(c2)nc2ccccc23)c(Oc2ccc(F)c(C#N)c2)nc2c(C)cc(C#N)cc12
Cc1ccccc1Oc1ncccc1C(=N)NO
Cc1cccc2c(Oc3ccccc3)nnc(-c3cccs3)c12
Cc1ccc(OC2OC3OC4CC(C)C5CC(O)CC(C2C)C35OO4)cc1
Cc1cn(CCn2cc(COc3ccccc3C=O)nn2)c([N+](=O)[O-])n1
Cc1nocc1-c1csc(C(Oc2cccc(Cl)c2)C(=O)NN)n1
CC(Oc1ccccc1)c1nn2c(-c3cc(-c4ccccc4)[nH]n3)nnc2s1
Cc1ccc(OC2CC(N)(n3cc(C(C)n4ccc5cncnc54)nn3)OC2COc2ccccc2Cl)cc1
Cc1ccsc1-c1nc(CCOc2ccc(CCOc3ccccc3)cc2)co1
CC1CCNC(CCOc2cccc(O)c2)C1
Cc1cccc(OCCCN2CCC(O)(C(c3ccccc3)c3cccc(Br)c3)CC2)c1
CC(C(Cl)C(Br)Oc1ccccc1)N1CCCCC1
Cc1cccc(OCCC(C)N2CCN(c3cccc(O)n3)CC2)c1
CC(CC(O)Oc1ccccc1CO)NC1(O)CCN(c2ncnc3sccc23)CC1
Cc1ccccc1OCC(Cl)n1nc([N+](=O)[O-])cc1C
CC(=O)NC(C)Cn1c(SCCOc2cccc(C)c2)nc2ccccc21
Cc1cccc2[nH]c(CSCCOc3ccccc3)nc12
Cc1cc(N)ccc1ON=C1CC(C)NCC1[N+](=O)[O-]
Cc1cccnc1Sc1ccc(N)cc1
Cc1ccc(Sc2c(C(O)CNC=O)[nH]c3c(C)c(Cl)ccc23)cc1
Cc1cccc(Sc2cccc(C(=O)O)n2)c1C
Cc1cc(OC(=O)C(C)(C)O)c(Cl)c(-c2nsc(C(Cl)CSc3ccccc3)n2)c1
Cc1cccc([P+](Cc2ccc(Cc3ccc(C[P+](c4ccccc4)(c4ccccc4)c4ccccc4)cc3)c(C)c2)(c2ccccc2)c2ccccc2)c1
Cc1cnc2cc(C)c3ccccc3c2c1
Cc1cc2ccn(C(O)C(C)C(C)n3nccc3C)c2c(Br)c1C
CC1CCC2C1C(O)CC1c3ccccc3CCC12C
Cc1ccc2c(c1O)C([N-][N+]#N)CC1C2CCC2CCCC21
Cc1cc2c(cc1SCC#N)nc(Cl)n1ncnc21
Cc1cc(CO)c(O)c2[nH]c3c(O)c4cc(C)[n+](C5(O)CCCO5)cc4cc3c12
Cc1ccc2c(n1)COc1ccccc1C2=C1CCN(C(C)C(=O)O)CC1
Cc1scnc1-c1c[nH]c2ccc(NC(=N)N)cc12
CC1CCCN(c2cnc(-c3cccc4ccc(C#N)cc34)o2)C1
Cc1cc(C(Cl)N2CCC(c3c[nH]c4ccccc34)CC2)c2ccccc2c1
Cc1cc(N2CCOCC2)c(C)c2c1C1(CCOCC1)CN2c1ccnc2ccccc12
CC1CCN(c2nc(-c3ccncc3)nc3ccccc23)CC1
Cc1cc(N)cc2cccc(N(C)C(c3cnc4nc(N)ncc4c3)C(CC(NC=O)C(=O)O)C(=O)O)c12
CC(CN=C1CCCN1)Sc1c[nH]c2cccc(N)c12
CCN(C)Cc1ccc2ccc(Cn3ncnn3)cc2c1C
CC1(CO)c2ccccc2Cn2cc(CO)cc21
CC1CC(Br)CCN1c1cnc2ccccc2n1
Cc1ccc2ncccc2c1
CC1(C(=O)O)CCC2(Cc3ccc(Br)cc3O2)CC1O
Cc1nc2c(C)c(NNCCC#N)c(C)cc2o1
Cc1c(C2CCNCC2)ncnc1N1CCOc2ccccc2C1
Cc1ccc(C)cc1
Cc1cc(C)c(C)cc1C
Cc1cccc(C)c1N(O)C(=O)CCl
CNS(=O)(=O)N(C)Cc1ccc(C)cc1
Cc1ccc(CSCC(NC(=O)CCC(N)C(=O)O)C(=O)NCCC(=O)O)cc1
Cc1ccc(C(O)C(=O)O)cc1
Cc1ccc(O)c(C=O)c1O
CC(=O)CC(O)Cc1c(C=O)cc(C)c(O)c1O
Cc1cc(C)c(OC(=O)N(C)C)cc1Br
Cc1ccc(OC(=O)CCC(=O)OCCCC(F)(F)C(F)(F)F)cc1
Cc1ccc(S(=O)(=O)NNC(N)=S)cc1
Cc1ccc[n+](CC(C)CCCc2ccccc2C(C)CCCC[n+]2ccccc2)c1C
Cc1cc(Br)c(Cl)c[n+]1C
CC1=CC(C)C2(O)OC2CCC=CCC1
CC1CN(c2cc(-n3cccc3)[nH]n2)CC1(C)C#N
Cc1cnn(-c2ccc(N3CCCCC3O)nc2C)c1
Cc1cn(-c2ccnc(NC3CCOC3(C)C)n2)c([N+](=O)[O-])n1
Cc1nc(NC2COCC2[N+](=O)[O-])nc(-n2cncc2C)c1C
Cc1ccnn1C(C)C1CCC(C)N1c1nn2ccnc2s1
CC(CCNc1cc(N)ncn1)n1ccc(N)n1
CC1CCCC(c2cn(CC(O)n3ccnc3)nn2)C1[N+](=O)[O-]
Cc1cn(CCNCc2ccc3c(c2Br)OCO3)cn1
Cc1nc2cc(-c3cn[nH]c3NCCN)sc2n2ccnc12
Cc1cc2[nH]cc(C)c2c(F)c1Oc1nc(OCC(C)OC(=O)C(N)C(C)C)nn2cccc12
Cc1ccc(NCc2nc(-c3ccc4ncnn4c3)c(-c3ccccn3)[nH]2)c(F)c1CN1CCCC1
Cc1c(-c2cnccn2)cc(CC(=O)O)c(C2CCCCC2C(N)=O)c1C(F)F
Cc1ccc(C(Cl)n2cnc3c(C)nc(Cl)nc32)nc1N
Cc1ccc(C(C)N2CCC3CCOC3C2)nc1
CC(NC1CCN(c2ccccn2)CC1)c1cnc(C2CCC2)s1
CC1CC(c2ncno2)OC2CCN(c3ncccn3)C12
CC1C(F)N(c2ncccn2)CC12CCCN(c1ncccn1)C2
Cc1cccnc1N1CCN(Cc2nc(CC3CC3)no2)CC1
Cc1cc2oc(CCN3CCCC3)cc2cc1Nc1ncccn1
Cc1cc([N+](=O)[O-])c(Nc2ccncn2)nc1N
CC(N)(CNc1ncccn1)N1CCNCC1
Cc1c[nH]c(SCCNc2ncc(N)cn2)n1
Cc1ccc(CNC2CCc3ncnn3C2)c2nc(Cl)ccc12
Cc1ccnc2ncccc12
Cc1ccnc2sc3cnc(N)nc3c12
Cc1cc(Cl)nc2sc(NC(=N)N)cc12
Cc1c(N)ccc2cc(-c3cccnc3)[nH]c12
CC1CCN(CCc2cccnc2)C1
Cc1ncccc1CN1CCn2c(Cn3cccn3)cnc2C1
Cc1ccc(COc2cccc(C3CCNCC3)c2)cn1
CC1(NCc2ccc(-n3ccnc3)cc2)CCCN(c2cccnn2)C1
CC1COC(CNc2cccnn2)CN1Cc1cncs1
CC(=O)NCC(C)(C)CN(C)Cc1scc(-c2ncco2)c1C
CC(C)C1CCC(C)C(OCc2nc3ccccc3n2Cc2ccco2)(C(O)COCCNC=O)C1
Cc1coc(CNc2nncc3ccccc23)c1
Cc1cc(C(CCN)C(=O)O)co1
Cc1cccc2nc(-c3ccc(-c4cccs4)cc3C(=O)O)[nH]c12
Cc1cc(-c2cccs2)nnc1N1CCC(N2CCc3ccc(F)cc32)CC1
Cc1ccsc1-c1ccn[nH]1
Cc1csc(-c2nn3cccnc3c2NCCCO)c1
Cc1ccsc1-c1nnc(NC(=N)N)s1
CC1Cc2nc(Cl)nc(NCCc3nccs3)c2C(C)CN1
CC1Cc2sc3nc(CN4CCOCC4)nc(N4CCN(c5nccs5)CC4)c3c2CC1C
CC1CN=C(Nc2nccs2)N1
Cc1cc(C(=O)NNC(=S)NCC(C)C)cs1
Cc1nc2c(NCCN)c(-c3ccc[nH]3)sc2n2ccnc12
Cc1c(NC(=N)N)c[nH]c1-c1csc(CN(C)C)n1
Cc1ccc2[nH]c(C(Br)Sc3nc4ccc[nH]c-4n3)nc2c1
Cc1c(C(C)(N)C(=O)O)nnn1O
CC1CCC(c2ncon2)N1Cc1nnc(C2CC2)o1
Cc1nc(NC(N)Cc2cn[nH]c2)cc(C2CCCNC2)n1
Cc1sc(NS(=O)(=O)N(C)C)nc1CN1CCC(C(C)C)C1
Cc1nc(Nc2ccc3c(c2C)OCCO3)c2cc(C)sc2n1
Cc1n[nH]cc1-c1ccnc(NC2CCCCC2)n1
Cc1ccccc1C12N=CSCC1(F)C(F)C(c1nccs1)OC2N
CC1(F)CC2CSC=NC2(c2ccccc2N)CO1
Cc1ccc(-n2cc(-c3cccc(Cl)c3)c3c2N=CN2N=CNC32)c(C)c1
CC1=Nc2c(cnn2-c2ccc3c(c2)Nc2cc(N)ccc2S3)C(c2ccccc2)N1
CC1CN(c2ccc(-c3nc4nccc(N5CCN(Cc6noc(N)c6Br)CC5)c4[nH]3)cc2)CCN1
CC1(C)C(N)N=C2c3[nH]ncc3N=CN21
Cc1nc(NCc2cscn2)c2cc(-c3ccc4c(c3)OC(C)O4)c(N)cc2n1
Cc1nc(NC2CC2)c2c(C)c(-c3cnoc3)ccc2n1
Cc1cccc2c1Sc1ccc(C)c(C(=O)O)c1N=C2
Cc1cc(Oc2ncc(Cl)c3[nH]cc(C)c23)ccc1-c1cncnc1
CC1CCCN(c2ccncc2-c2cc3cn[nH]c3cn2)C1N
CC1C(O)C(O)OC1(I)n1c(Cl)cc2cncnc21
Cc1cc2cncnc2n1C(O)CCN
Cc1ncnc(NC2(C(C)(C)O)C(O)CCC2O)c1-c1nc2c(NCC(F)(F)F)ncc(C)c2s1
Cc1nccc(C2CC3CCN(Cc4nccs4)CC3O2)n1
CC1=NC(O)Cc2c1[nH]c1ccccc21
CC(c1ccccc1)[N+]1(CCc2ccccc2)C=NCC1
CCNc1nc(-c2c[nH]nn2)n(-c2ccc3c(c2)CC(C)C3)n1
Cc1cc(C(C)(C)C)ccc1C1CC=NN1c1ccccc1O
CC1CC=NN1C(C)(C#N)c1ccccc1
CC(c1coc(-c2ccccc2)n1)N1CCC=N1
Cc1conc1CN1CC2(c3ncno3)COCC2C1C
CC1CC(CO)C(c2ccno2)N1C
Cc1cc(OC(C)CCc2ccno2)c(C)c(CF)c1-c1ncon1
CCC(C)Cc1sc(C)nc1CN(C)C(C)c1nc(C)no1
CC1CCC(C)N(c2nc(-c3cnoc3)c(C(N)=O)s2)C1
CC1(c2noc(C(C)(C)N3CCN(Cc4cnoc4)CC3)n2)CC1
Cc1cc2ncnc(N3CCC(N)(NCCc4ccn[nH]4)CC3)c2s1
Cc1c(-c2cnc(C3CC(N)CNC3C)cn2)cnn1S(C)(=O)=O
Cc1nc(SCC(=O)NC(C)C(N)=O)n[nH]1
Cc1ccc2[nH]c3c(c2c1)C([NH3+])C[NH+]=C3
Cc1ccc(C2=[N+]([O-])C[N+]([O-])=C2)c(F)c1
CC1CCC2=NCCN21
CC1CC2C3CCC4NCCC4C3CC(N)(CO)C2(O)C1C
CC1C2CCCC3CCC4OOC32C(O4)OC1(C)OC1CC2(C)CC(C)(C)CC3(C)CCC4OOC32C(O4)O1
CC1CC2CC(C)(C)C(C)C3CC(OC4CCC(OC5CC6CCCC7CCC8OOC76C(O8)O5)CC4(C)C)OC4OC1OOC243
CC1CCC2CCOC3OC4(OCCN(C)C)CC(C)(C)C1C23OO4
CC1CC2C(O)N3C4C2C2(C1)C3C1CC3CC2C1(C4C)C(O)(O)C3
CC1CCC2C(C)CC3C4CCC(CC5CC(O)C(C)(O)CN5)C4CCC3C2C1C
CC1(CN)C(N)(N)COC(N)(OC2(O)CC(OC3CC(OCC(O)CN)CC(O)O3)CCC2O)C1(O)O
CC1CC(C=NNC(=N)N)C(C)C2C1CC(O)C1C3CCCC3CCC12
CC1CC2C3CCCC(O)C3CC(C(Br)C=O)C2C2(C)CCCC12
CCC(O)C1(C)COC2CC3OC4CC(CO)C5OC6(C)CC7(O)OC8CCCOC8CC7OC6CC5OC4CC3OC2(C)CC1(C)O
CC1(O)CC(O)(CO)CN1
CC1OCC(C)(C)N1C(Cl)(Cl)C=O
CC1OCC(Br)([N+](=O)[O-])CO1
C=C1C(=O)C(C)C2C1CCC1(C)C2CCC2=CC(=O)CC(C)C21
C=C1CC2C(CCC23CC(C)C(=O)O3)C2CCC3=C(C)C(=O)CCC3=C12
COC(=O)C1C(CC(=O)O)COC(OC2OC=CC(O)C2=C(O)CO)C1(C)O
C=C1C2CC3N(CCC34c3ccccc3-n3c4c2c(C(=O)OC)cc3=O)C1C
CC(C)=C1Oc2c(Br)cccc2-c2c(C)c(F)c3c(c21)C=CCN3
CCC1(N)C(c2ccccc2)C1C(F)(F)F
CCC(O)(Cc1cccc(C(O)CCCNC)c1)c1ccc(Br)cc1
CCC1(CC)CC(NC(C)=O)CCC1CC(=O)NCC(=O)N1C(C(=O)O)C(OCc2cccc3ccccc23)CC1(C(=O)NC1CC1)C(C)C
CCC1(C)CCCC(NC(=O)CN(Cc2ccco2)C(=O)Cc2cccs2)C1
CCC1(C)COCc2sc3nnn(CC(=O)Nc4ccccc4Cl)c(=O)c3c21
CCC1(C)CCC23CCC(=O)C2C1(C)C(OC(=O)NC(=O)c1ccc(C)c(C)c1O)CCCC3OP(=O)(O)O
CCC1(CC)CC(c2ccccc2F)Nc2c(C(=O)NCc3ccc(C)cc3OC)cnn21
CCC1(CC)CC(c2ccccc2)Nc2c(C(=O)NCc3ccc(F)cc3)cnn21
CCC1(O)OCCc2c(F)c3n(c(=O)c21)Cc1c-3nc2ccccc2c1C
CCC1(O)c2c(nc3ccccc3c2O)-c2cc3c(c(=O)n21)CC(=O)C3
CCC1(O)c2cc3ccc(=O)cc-3[nH]c2-c2cc3c(c(=O)n21)COC(=O)C3
CCC1(O)c2c(ccc3nc4c(cc23)Cn2c-4cc3c(c2=O)COC(=O)C3)OC2OCCCC21
CCC1(O)c2c(ccc3nc4c(cc23)Cn2c-4cc3c(c2=O)COC(=O)C3)OC2OCCC21
CCC1(CC)CCCN(c2ccc(NC(=O)OCC3CCC(=O)O3)cc2)C1
CCC1(C)CCC(=O)S1
CCC1(C)COCC2=C1c1c([nH]cnc1=S)S2(C)C
CC1(C)CN(c2ncncc2C#Cc2ccc(N)nc2)Cc2ncnc(N3CCOCC3)c21
C=C(C(=O)O)c1cccc(C(=Cc2ccccc2)c2ccccc2CC)c1
CCc1cncc(CN2CCN=C2C(Cl)=Cc2occc2[N+](=O)[O-])c1
CCC1C(CN2CC(C(=O)O)C2)=Cc2ccc(OCCCc3cccc(F)c3)cc2C1C
CC(N)(c1nnnn1C(C)(C)c1ccc2c(c1)OCO2)N1CCNCC1
CCC1=CC(C(N)=O)CCC1=Cc1ccccc1C
CCc1cc(C2(O)CCC(O)CO2)cc(Cc2ncc(-c3cocc3O)cn2)c1Cl
CCN(C)CC(O)c1cc(N2CC(C)(CO)C(C)(C)C2C)ncn1
CCC1C(C(=O)OC)C2CN3CCc4c([nH]c5ccccc45)C(C2CO)C13
CCc1nn(C(C)(C)N)c2c1ccc1occc12
CCc1cccc2ccc(C(C)(C)n3cc(-c4ccc(-c5cn(CCC6COCCO6)nn5)cc4)nn3)c(CC)c12
CCc1nn2c(C)nnc2cc1O
CCc1cc(C(c2cc(C)ns2)N2CCNCC2)ccc1N
CCc1ccc(NC(=O)C(CC)CC)cc1C(c1noc(F)n1)N1CCN(c2ccccc2)CC1
CCc1c(Cn2cnc(NS(=O)(=O)C(F)(F)F)c2)c(Br)cc2oc(-c3cccc(C)c3)c(C(NC=O)C(F)(F)F)c12
CCc1ccccc1-c1ccc(-c2nnc(C)n2-c2ccccc2CO)cc1
CCC1CN(c2c(C(C)(C)C)ccn3cc(-c4ccccc4)nc23)C(C)CN1Cc1c[nH]cn1
CCc1ccc(-c2csc(C(=O)O)c2)c(C#N)c1C(C)(C)C
CCc1nc(-c2c(N)cccc2OC)cs1
CCC(c1nc2ccccn2n1)C(N)c1c[nH]c(-c2cccc(C)c2)n1
CCc1ccccc1C1=NN(c2ccc(CO)cc2)CC1
COc1nnc2n1N=C(c1ccccc1)C(C)(C)S2
CCc1cc(-c2noc(CSc3nncn3-c3ccccc3)n2)c(C)cc1OC
CCc1ccc(C(CC)c2cc(O)cc(C(C)(C)C)c2O)c(C(C)(C)C)c1
CCc1ccc(C(C)(C)C)c(Cc2cnn(-c3nccc(C)n3)c2)c1
CC(C)(CC(Cl)c1ccccc1)n1cncn1
CCC(c1ccccc1)N1c2c(cnc3ncnn23)C(F)C1C
CCC1(c2nnc(CN3CCN(Cc4ccccc4)CC3)o2)CCC1
CCc1cc(NC(F)c2ncccc2OC(C)C)nc2c1ncn2-c1cc[nH]n1
CCc1ccc(C(Nc2ncnc3ccccc23)(OC)OC)c(OC)c1
CCc1ccc(C(OC)Oc2cc(OC)c(OC)c3cc4[n+](cc23)CCc2ccccc2-4)c(C)c1C
CCc1ccc(C(COC(=O)COC)Oc2ccccc2)cc1
CCC1(OCc2ccccc2)COC2c3cccc(F)c3COC21
CCc1cc([N+](=O)[O-])cc(C(C)(C)Sc2nccnn2)c1
CCc1ccnc(-n2cc(OC)cc2CN2CCOc3ccccc3C2)c1
CCN(C=O)CC(c1c(C)cc(C)cc1N1c2nccn2C(C)C1(C)C)N(C)C
CCc1ccc(Nc2ncnc3c2oc2ccccc23)c(OC)c1
CCc1nc2ccc3c[nH]nc3c2c(Nc2ccccc2)c1C
CCc1c(C(N)=O)nc2ccccc2c1Nc1cc(OC)cc(S(C)(=O)=O)c1F
CCc1sc(-c2ncnc(Nc3ccccc3)n2)c(Cl)c1C(=O)O
CCc1cc(N)ccc1Nc1ncnc(CSc2nc3ccccc3s2)n1
CCc1cccn2c(SCc3nc(N)nc(Nc4ccccc4)n3)nnc12
CC(C)(Nc1ccccc1)c1nc(-c2ccc3c(c2)OC(C#N)O3)c(-c2ccccn2)[nH]1
CCc1cc(F)ccc1Oc1cc(O)c(F)cc1C(=O)O
CC(=O)C(CCCCc1nnn[nH]1)C(O)C(C)(C)COc1ccccc1
CCc1c(OC)ccc(Sc2[nH]c3ncncc3c2N)c1N
CCC(c1ccccc1)(c1ccc(O)cc1)C1CCN(CCCSc2ccc(O)cc2)CC1
CCc1cccc2c1CC1NCC(N)C2C1(C)O
CCC12CCC3CCC(O)C3C1CC(C)(C)c1cc(C)c(O)cc12
CC1CCC(C(C)(C)CCNc2cccc3ncccc23)c2ccccc21
CCc1ccc2c(c1)C1CC(Cc3nccc4c3[nH]c3ccccc34)CCN1C(O)C2(OC)OC
CCc1ccc(C(=O)O)c2oc3c(N4CCCCC4)ncnc3c12
CC(C)(COc1cc(-c2ccc3cnccc3c2)cnc1N)Cc1c[nH]c2ccccc12
CCc1ccc2ccccc2c1N=Nc1ccc2[nH]c(O)nc2c1
CCc1cc2c(CC(=O)O)cccc2[nH]1
CCc1cc(C)ccc1N(C(=O)CCl)C(C)COC
CCc1ccc(C=O)cc1
CCc1ccc(NC(=O)NC(C(=O)O)C(C)CC)cc1
CCc1ccc(OC)c(CC(N)CC)c1OC
CCC1CCC2C=Cn3c4c(c5ccccc53)CC(C(O)COC=O)N1C42
CCc1cc(C)cc2oc3c(Sc4nccc(C)n4)ncnc3c12
CCc1cc2ccccc2c(OC)c1-c1cc(COC)c(C)o1
CCC(c1cc(Cl)co1)N(CCCNc1c2ccccc2nc2ccc(OC)cc12)C(CCNc1c2ccccc2nc2c(Cl)cccc12)OC
CC1(C)NC(c2ncon2)CC1N(CCC=O)S(C)(=O)=O
Cc1nc(C(C)(C)c2ccsc2)c[nH]1
CCC1(N)C(C)NCCN1c1ncnc2sc3c(c12)CCCC3
CCC(O)(OCc1cccc(Cl)c1)C(=C(C(F)(F)F)C(F)(F)F)C(CC(Cl)N1CCC(c2ccccc2)CC1)c1ccccc1
CCc1ccc(NC(=N)Nc2ccccc2Cl)c(CC)c1CC
CCc1ccc(NC(=N)Nc2cccc(SC)c2CC)c(N)c1Cl
COCCOCON=C1CCCC(OC2(C)OCCC(C)C2O)CC(O)(OC2CC(C)(C)CCO2)C(C)(N(C)C)C(=O)OC(C)(C)C(C)(O)CC1
CCc1cc(C(F)F)ccc1-c1nc2c(C(=O)n3ccnc3)cnn2cc1C
CC=CC(=O)OCn1c(=O)cc(C(=O)c2ccc(CC)c3ccccc23)[nH]c1=O
Cc1nccc(N)c1C#Cc1cncnc1-c1ccc(C(=O)N2CCN(C3CCOCC3)C(C)(C)C2)cc1
CC1(C)CC1(F)CN1CCN(C(=O)c2ccc(-c3ncncc3C#Cc3cccnc3)c(N)c2F)CC1
CCc1ccc2oc(O)c(C(=O)c3ccccc3O)c2c1
CCc1ccsc1C(=O)N1CCN(C(=O)c2ccco2)CC1C
CCC1CN(C(=O)c2ccco2)CCN1C(=O)C1(CC(C)(C)NC(C)=O)CCC(=O)N2CCc3c([nH]c4cc(-c5ccco5)ccc34)C21
CC(C)CCN(CCN(C)C)c1cc2nccn2cc1C(=O)N1CC(C)(C)NC(N)(C=O)C1
CCC1Cn2cnnc2CN1C(=O)c1cnc2c(cnn2C(C)C)c1
CCC1COC(C)(c2ncn[nH]2)CN1C(=O)c1cncs1
CCC1CN(C(=O)c2cnns2)CC(N)(C(C)(C)C(C)O)N1
CCc1nnsc1C(=O)N1CCOC(c2ncn[nH]2)C1
CCc1nccn1C1CCCN(C(=O)c2csc(C3CC3)n2)C1
CCC1(C(=O)N2CCN(c3ccccc3)CC2(C(C)C)C(F)(F)F)CCC(NC2CCOCC2)C1
CCC(C(=O)N1N=Cc2ccc(N)cc2C1OC)=C(N)c1cccc(Cc2cnc(OC)nc2)c1
CCC1CCCN(C(=O)C=Cc2ccc3c(c2)OCO3)C1
COC1CN(c2ccccc2)CCN1C(=O)COC(=O)C(C)(C)c1ccccc1
CCc1cc(CCN2C(=O)N(c3ccccc3)C(=O)C2CC(=O)Nc2ccccc2)cc(C)n1
CCc1cccc2c1N=C(SCC(=O)Nc1ccccc1)N1C(=O)C(CC(=O)NCc3cccs3)N=C21
CCc1nnc(NC(=O)CC(OC)C(=O)NCc2ccccc2)s1
CCC(O)(c1ccc(N(C(=O)C(=O)O)c2cccc(C(=O)OC)c2)cc1)C(Br)(NC(C)=O)C(=O)NCCCCOc1ccccc1C(=O)O
CCc1ccc(CCC(=O)N(C)C2CSSCCNC(=O)C(Cc3ccc(O)cc3)NC(=O)CNC2=O)cc1C(O)O
CCC(Cc1cn[nH]c1)C(=O)Nc1cccc(N)c1
CCc1ccn(C(C)CC(=O)N2CCC(C)(c3ncno3)CC2)n1
CC1CCC(C)(OC2CC(=O)OC(O)C(C)(N(C)C)C(C)(C)C(C)(O)N(CCC(=O)NCCC(O)c3ccccc3)CC(C)(C)CCC(OC3CCCCO3)C2)OC1
Cc1ccccc1CNC(=O)C(C)(C)N(c1ccccc1)S(=O)(=O)c1ccc(F)cc1
CCc1c(CNc2ccccc2Cl)c(=O)n(CC(=O)Nc2ccccc2)c2cc3c(cc12)OCO3
CCc1ccccc1NC(=O)Cn1c(=O)c2cccn2c2c(F)cccc21
CCC1C(C)CCCN1S(=O)(=O)c1ccc(NC(=O)CN2C(=O)NC(c3cccc(C)c3)C2=O)cc1
CC(C)(CSCc1nc2ccccc2n1CC(=O)NCc1ccccc1)Oc1ccccc1
CCc1cc(C)ccc1NC(=O)C(N)n1cnc2[nH]c(=O)n(C)c(=O)c21
CCC1(NC(=O)Cn2nc(C)c3sc4ccccc4c3c2=O)CCCCC1
CCc1cccc(-n2cc3c(C)nn(CC(=O)NCCc4ccccc4C)c(=O)c3n2)c1C
CCc1cc2c(cc3c(=O)n(CC(=O)N4CCN(c5ccccc5)C(C(F)(F)F)C4C)ncn32)o1
CCc1c2scc(N)c2n2cnn(CC(=O)NCc3ccccc3)c(=O)c12
CC(C)(C(=O)NC1CCCCC(F)C1)n1ncn2c(cc3ccccc32)c1=O
Cc1cc2c(=O)n(CC(=O)N3CCCC(C)(C)C3)ncn2c1
Cc1cccc(S(=O)(=O)C2(C)CC(C(=O)NCC(=O)C(=O)NC3CC3(C)C)N(C(=O)OC(C)(C)C)C2)c1
CC(C)(NC(=O)C1CC(S(=O)(=O)c2ccccc2)CN1C(=O)C1(c2ccccc2)CC1)C(=O)C(=O)NCC(Cl)c1ccc2c(Cl)cccc2c1
CCc1cc([N+](=O)[O-])ccc1S(=O)(=O)N=C(CCOC1CCNCC1)N(O)CC(=O)OC1C(=O)OCc2c1cc1n(c2=O)Cc2cc3ccccc3nc2-1
CCc1ccnc(CNC(=O)CN(c2ccccc2)S(C)(=O)=O)c1C
CCC1(Cl)CCC(C(=O)OCC(=O)Nc2ccccc2)(c2ccccc2)C1
CCC1CCOC1CNC(=O)COC(=O)c1ccccc1
CCc1ccc(Cl)cc1OCC(=O)N(Cc1ccccc1)Cc1ccco1
CCC(=NOC(=O)COc1ccccc1N)c1ccncc1
CCCC(CO)(C(C)C)C(C)CC
CCc1csc2ncnc(SCC(=O)Nc3nocc3C)c12
CCC(Sc1ncnc2c1oc1ccccc12)C(=O)N1CCc2ccccc21
CCc1c(O)cc(C2C=C(SCC(=O)Nc3cccc(OC)c3)NC3=C2C(=O)CCC3)cc1C#N
CCC(Sc1nc(=O)cc(Cc2cccc3ccccc23)[nH]1)C(=O)c1ccccc1C
CCC(Sc1nc(=O)cc(CSc2ccc(C)cc2)[nH]1)C(=O)Nc1ccccc1
CCc1cc(NC(=O)C(C)(C)Sc2ccc3ccccc3n2)no1
CC(C)(Sc1nc2ccc[nH]c-2n1)C(=O)NC1CCCC1
CC(C)(Sc1nc2ncccc2o1)C(=O)Nc1ccccc1
CCc1nc(SCC(=O)Nc2ccccc2N)ncc1S(=O)(=O)c1ccccc1
CCc1cccc2c1N(C(=O)CSc1ncnc3ccccc13)c1ccccc1S2
CCc1ccc(NC(=O)CSc2nncn3c2c(C)c2occ(CC)c23)cc1
CCc1ccc(C(N)=O)c(CC)[n+]1CC(=O)Nc1ccccc1
CCc1cc(C(c2ccccc2F)N2CCOCC2)c(NC(=O)c2ccccc2)s1
CCc1c(CC(=O)O)cccc1C(=O)Nc1c(Cl)cc(Cn2cccn2)c(Br)c1CC
CCc1cc(S(=O)(=O)N2CCOCC2)c(C)cc1NC(=O)c1ccsc1
CCc1ccc2cc(C(=O)Nc3ccc4c(c3)OCO4)[nH]c2c1
CCc1cccc(N)c1C(=O)Nc1c(OC)ccc2c1CCNC2
CCc1ccc(NC(=O)c2[nH]c3ccsc3c2Cl)cc1N
CCc1cccc(NC(=O)c2coc3c(N)c(O)c(C)c(CN4CCNCC4)c23)c1CC
CC(=O)N(C(=O)C1CCN(S(=O)(=O)c2ccc3c(c2)NCCO3)C(C)(C)C1)c1ccccc1
CCc1cc(O)c(NC(=O)Nc2ccccc2)c([N+](=O)[O-])c1
CCc1cc(Cl)sc1S(=O)(=O)NC(=O)Nc1ccccc1
CCc1c(C(F)(F)F)nc2ccccc2c1NC(=O)Nc1ccccn1
CCc1cc(C(=O)Nc2cnc3c(OCc4ccc(OC)c(Cl)c4)cccn23)ccc1N
CCc1cc(OC(Cn2cccc2N)OC)c2ncc(NC(=O)c3ccccc3)n2c1
COc1noc(C)c1C(C)(C)Oc1ccc(C(=O)Nc2nncs2)cc1C
CCc1c(C(=O)Nc2nncs2)ccc2c1C(=O)N(C(C)(C)C)C2=O
CCc1oc(C(=O)Nc2nncs2)cc1Br
CC1(C)CC(O)(N2CCOCC2)CC1NC(=O)c1ccon1
CCC1(NC(=O)c2ccc(Nc3ncc4c(n3)-c3[nH]nc(C(=O)Nc5ccccc5)c3C(C)(C)C4)c(N)c2)CCNC(N)C1OC
CS(=O)c1ccc(Oc2ccc(C(C)(C)NC(=O)c3cc(Cl)n[nH]3)cc2)c(N)c1
CCc1ccc(S(=O)(=O)Cc2coc(-c3ccc(C(=O)NCc4ccccc4)cc3C)n2)cc1
CCc1c(C)c(C(=O)NCc2cccc(C)c2C(=O)O)cc2ccn(Cc3ccccc3-c3ccccc3)c12
CCc1ccccc1C(C)NC(=O)C1CC1(C)Cl
COc1cccc(CNC(=O)C2(OC)CN(c3ccccc3)CC(C)(C)N2S(=O)(=O)c2ccccc2Cl)c1
CCc1ccncc1CNC(=O)N1CCc2sc(N(C)C)cc2C1
CCc1ccoc1CNC(=O)c1ccc2c(c1)N=C(C)c1ccccc1S2
CCc1ccoc1C(=O)NC(CN(CC)CC)c1ccncc1N
Cn1cnc(C(=O)NC(C)(C)c2oncc2O)cc1=O
CCc1cccc2c(=O)oc(CNC(=O)OCc3ccccc3C)nc12
CCc1ccc(-c2c(Cl)c(C(=O)NC(N)c3nnn[nH]3)nn2-c2ccc(C(=O)O)cc2)cc1Cl
COc1cnccc1C(=O)NCC(Cl)N1Cc2ccccc2OCC1(C)C
CC1CC(C)(C)C(=NNC(=O)Nc2cccc(C3CCCN3)c2)c2cc[nH]c21
CCC1(N2C(=O)NC(=O)C(C=NNC(=O)c3cccc(Cl)c3)C2=O)CCCCC1
COc1cc(CC(=O)N2CCCC(C)(C)C2C(=O)OC(CC(OC)c2cccc(OCC(=O)O)c2)c2ccccc2)cc2c1OCO2
CCc1[nH]c2ccc(OC)cc2c(=O)c1S(=O)(=O)c1ccc(OC)cc1N
CCc1cc2c(cc1-c1cc(C)ccc1-c1nnn[nH]1)CCC2(C)n1cnc2ccn(Cc3cnoc3)c(=O)c21
CCC1c2cnn(-c3ccccc3F)c2C(=O)N(c2ccccc2)C1OC
CCc1nc2c(sc3ncccc32)c(=O)n1-c1ccccc1N(C)C
CC(C)(Nc1ncnc2nc(F)[nH]c12)c1nc2ccccc2c(=O)n1-c1ccc(Cl)cc1F
CCc1cc(C)cc2c1OC(c1ccccc1)C(=O)c1cccn1-2
CCc1cccc(OC)c1-c1cc(=O)c2c(O)cccc2[nH]1
Cc1cc(C(C)(C)c2cc(N(C)C)cc(C)c2C)cc(=O)[nH]1
CCC(=CCn1c(Sc2ccccc2)cc(=O)[nH]c1=O)c1cc2ccccc2o1
CCC(=O)OCC1(CC)CC2=C(C)c3cc4c([nH]3)C(=C(C)C4=O)C3=NC(=C(C(=O)OC)c4[nH]c(c(C)c4C(C)=O)C(C)=C1N2)CC3
CC1(C)CC2=C3CCC4(C)CCCC4C3C(O)CC2=CC1=O
CCC12CCC3C(C#CC#CC4CCC5C4CCC4C6CCC(=O)C=C6CC(O)C45)CCC3C1CCC1=CC(=O)C(C)(C)C(O)C12
COC(=O)c1c(OC)c2c(n1C(C)(C)c1ccccc1)C(=O)C=CC2=O
CCC1=Cc2nc3c(Br)cccn3c2C(=O)C1=O
C=CC(C)=CC=C(C(C)=CC(=O)OC)C1=CC(=O)C(C)C(C)(C)C1
CCC1(O)CC(CO)OC1n1ccc(=O)[nH]c1=O
CCc1c(O)c(=O)ccn1C(O)CC
CCc1[nH]n(-c2nnn[nH]2)c(=O)c1C
CCC1C(=O)Cc2oc(-c3cccc4c3oc3ccccc34)cc(=O)c2C1=O
Cc1cc(C)c2c(CN3CC(C)(N4C(=O)OC5(O)C4CC(=O)CCCC(OC4OC(C)CCC4(C)C)CC(=O)C(C)(C)C(=O)OC5(C)N(C)C)C3)ccnc2n1
CCC(CC(C)N1C(=O)OC2(O)C1CC(=O)CCCC(OC1OCCC(OC)C1C)CC(=O)C(C)(C)C(=O)OC2(C)N(C)C)Sc1nc2ccc(C)nc2[nH]1
CCc1ccccc1S(=O)(=O)N1C2CC(Cl)(c3ccccc3C)N(S(=O)(=O)c3ccccc3)CC2C(=O)C(C)C1c1ccccc1
CCCC(CO)C(CCCCO)C(C)(C)CO
CCC(CO)C(CC)C(C)C
COCCN(C)C1(O)C(C)(O)OC(C)(OC2CC(=O)OC(C)CCCC(C)(C)CCCC(OC3(O)CCCCO3)C2)C(C)(O)C1(C)C
CC1(C)OC(=O)Cc2cc3n(c(=O)c21)Cc1cc2ccc(=O)cc-2[nH]c1-3
CCC1c2cc3cc(OCCC[n+]4ccc(C(C)=O)cc4)ccc3nc2-c2cc3c(c(=O)n21)COC(=O)C3
CC1CC2CC3OC(=O)CC3C3CC(C4CC(C)(C)C(=O)O4)N(C(C)C1)C23
CC1CCOC(=O)C(C)(O)C2(C)OC(C(C)(C)C(N(C)C)CN(C(=O)Nc3ccccc3)C1)C(Cl)(OC1(C)OCCC(O)C1(C)O)C2(C)Cl
CCc1cc(Cl)cc(C2CC(N)(Cl)C(=O)N(CCNS(=O)(=O)C3CC3)C2c2ccccc2)c1
CCc1cc(C(OC)N2CCCC3(CC(N)C(=O)N3)C2)ccc1OC
CCC1Cc2cc(S(=O)(=O)Nc3ccccc3)ccc2NC1=O
CCCNCc1ccc2c(c1)CCC(=O)N2c1ccccc1CC
CCc1c(ON=C2COC3CC(OC4CCCCO4)C(C)(OC(C)C2)C(C)(C)C(C)(C)C(=O)CC2NC(=O)OC2C(O)OC(=O)C3C)cc(-c2ccccc2)cc1N(C)C
CCC1C(C(=O)CC(O)CC(C)=O)=CCCC(=O)OCc2ccccc21
CCC1(C(=O)OC)CCC(=O)C(=CNc2ccc(N)cc2)C1=O
CC1CCC(O)C(OC2(C)CC(OC(=O)N3CCCC3c3ccccc3)CC(=O)OC(C)C3OC(=O)NC3(C)C(C)(C)C(=O)CC(C)(Cl)C2(C)Cl)(N(C)C)O1
CCC(C)C(CC)C(C)CCCO
CC1=CCCCC2(C(C)(C)O)CC(C)(CC3(OC(C)CCC3=O)O2)OC(=O)C(C)=C(O)C(C)(C)C(C)(O)C(C)(O)C(=O)C(C)(C)CCC(=O)CCCCC=C1
CC1=C(O)C(C)(C)C(C)(O)C(C)(O)C(=O)CCCC(=O)C(C)CCCC=CC(C(C)(C)O)=CC(C)CC(C)(C)C2CC(C)(CC3(CCCCO3)O2)OC1=O
CC(=O)OC1(OC2CCCCO2)CC(C)(OC2(C)OCCCC2(C)C)C(O)CCC(=O)CCC(C)(O)C(C)(C)OC(=O)C1(C)N(C)C
CC1(C)CC(O)C(=O)N1C1CCOc2ccccc21
CCc1cc(C(C(=O)O)N(C)C=O)ccc1S(=O)(=O)N1CC(C)C1=O
CCC1COc2c3c(c4ccc(=O)oc4c2C1=O)OCC(C)=C3C
CCC1CN(c2ncnc3c2N(Cc2ccccc2)C(=O)CN3)CCN1c1ccc(Br)cn1
CCC(C(=O)N(Cc1ccco1)C1CCNCC1)N1C(=O)COc2c(C)cc(C)cc21
CCc1ccccc1-n1ncc2c(=O)nc(C3CCNCC3)[nH]c21
CCc1ccc(CNC2=NC(=O)C(=Cc3ccco3)S2)c(CC(=O)O)n1
CCc1cc(N)ccc1Cn1c(=O)nc2[nH]nc(-c3ccccc3)nc-2c1=O
CC1(C)CC2(NC=NC2=O)C2CN(C(C)(C)C)CC21
CCc1c(N=C2NC(=O)C(=Cc3ccccc3)S2)cc(Cl)cc1OCC(=O)O
CC(C)(Oc1cc(C=C2SC(=S)N(CC(=O)O)C2=O)ccc1OCCc1ccccc1)c1cccc(C(F)(F)F)c1
CCc1ccc(C(N)=C2SC(=S)NC2=O)cc1
CCC1=C(C(=O)N2CCC3(Cc4cn[nH]c4C(=O)N3)CC2(N)CC)C=CC2NN=CC12
CCc1ccc2c(=O)n3c(nc2c1)CNC(=O)c1cc2cc(F)ccc2cc1-3
CCc1cccc(NS(=O)(=O)c2ccc(N3CCNC3=O)cc2)c1
CCC(Cc1ccc(C(c2cc(NS(=O)(=O)c3ccccc3)ccc2C#N)C2CC2)c(=O)o1)c1cccc(O)c1
CCc1cc2c(=O)ccoc2c2c1OC(C)(C(C)(C)C)C(C)(OC(=O)C13CCC(C1)C(=O)O3)C2OC(=O)C12CCC(C1)C(=O)O2
CCc1cc(=O)c2ccc(OCc3cccc(C)c3)c(C(OC(=O)C34CCC(C3)C(=O)O4)OC(F)(F)F)c2o1
CCC1Cc2c(c3ccc4ccccc4c3oc2=O)C(OC)C1OC
CCc1ccc2c(c1C)C(=O)OC2(O)C(C)=C(C)CNCCP(=O)(O)O
CCC(Nc1nc(C(C)C)cc(N2CCOC2=O)n1)c1ccccc1
CCc1ccoc1-c1c(Oc2cc(C)c(C)cc2C)cc[nH]c1=O
CCc1nn(N)c(=O)[nH]1
CCc1nn(NC(=O)CCCC(=O)O)c(=O)[nH]1
CN(C)C1CCC(C)(C)N1c1ccn2c(=O)c3c(=O)[nH]sc3cc2c1
COc1ccc(S(=O)(=O)N2CCC(C)(c3ccccc3)C2(C)C)cc1OC
CCC1OCOCC12CN(S(=O)(=O)c1cccs1)C2
CCc1ccc(S(=O)(=O)Nc2nncs2)cc1NC(=O)OC
CCc1c(F)cccc1COC1=CS(=O)(=O)OC1Cc1ccccc1
CC(C)(CP(=O)(O)Oc1ccccc1)C(N)c1ccccc1
CCc1noc(C#N)c1C(=S)Nc1ccccc1
CCc1ccc(NC(=S)N2CCN(c3ccccn3)CC2)cc1
CCc1cc(O)c(C=NNC(=S)NC2OCC(O)CC2O)c(O)c1
CCc1c(C)c[nH]c(=S)c1CCc1nc2ccc(Cl)cc2o1
COC(=O)c1cn(C(C)(C)c2cccc(Cl)c2)c(=S)[nH]1
CCN1CC(OC)N(C(c2ccccc2)c2nnnn2C(C)(C)C)CC1OC
CC1(N)NCCC(N)(CCO)C1c1[nH]cnc1-c1ccccc1
CCn1c(-c2ccccc2)c(C#N)c2ccc(CN3CCOCC3)c(NS(=O)(=O)CC)c21
CCN(Cc1coc(-c2ccccc2)n1)c1c(C)ccc2ccccc12
CCN1CCC2C(C1)c1ccc(C)cc1C2(C(=O)OC)c1ccccc1
CCN1CCCC(c2ccc(C#N)cc2)C1
CCN(CCn1cccn1)C(F)c1nc(Cc2ccccc2)no1
CCN(c1ccc(N(CCOC)CCOC)cc1)c1nc(C)c(C(C)C)c(Br)n1
CCN1CCN(c2cccc3nc4cc(C#N)cc(C)c4n23)CC1
CCN1CCC2(CNc3cccc(C)c32)C(N)(C=O)C1
CC1(N)CN(CCCNc2nccc(Nc3ccc4[nH]c5ccccc5c4c3)n2)CCO1
CCn1c2ccccc2c2cccc(N(C(=O)CNCC(CC(C)C)NC(=O)C(N)C(C)C)C(CCCCN)C(N)=O)c21
CCN1CCOC2Cc3ccc(O)cc3CC21
CCN1c2nc3ccccc3nc2N(CC)c2nc3ccccc3nc21
CCn1ncc2cc3cc(NCCCN(C)C)c(C)cc3nc21
CCn1cnc2c(Cl)cc(C(C)C)c(Cl)c21
CC(N)(NCc1cn[nH]c1)C1(C)CCC(N)(Cc2cccnc2)O1
CCn1cnc2cc(NCc3cccs3)ccc21
CCn1c(C)c2c(C)nnc(C)c2c1C
CCn1nccc1Oc1cc(CN2CCOCC2)cnc1NC(=O)NC
CCN(C(=N)Nc1cc(N)cc2ccccc12)c1cccc2ccccc12
CCn1c2c(c(=N)c3c1CCC3)CCC2
CCN1CCN(C(=O)C(Cc2cccc(C)c2)c2ccccc2)CC1
CCn1c(=O)c2cc(C(=O)N3CCCC3)sc2c2ccccc21
CCN(c1ccc2[nH]c(C(=O)N3CCC4(CNC4)C3)cc2c1)c1nc(N)cc(-c2nc[nH]c2Cl)n1
CCN1CCN(C(=O)C2=Cc3ccccc3C2)C(C)C1
CC1(N)CCOC1CNc1ncnc2oc(-c3ccc(C(=O)N4CCNCC4)cc3)c(-c3ccccc3)c12
CCN1CCN(C(=O)c2ccc(CSc3ccccc3)cc2C)CC1
CC1(N)OCCNCC12CC(F)CN(C(=O)c1ccccc1)C2
CC1CN(C(=O)c2cnoc2)C(C)(N)C2(CNCCOC2C)O1
CCn1cc(C(=O)N2N=C(c3cc4ccccc4o3)CC2c2ccco2)c(=O)c2ccc(C)nc21
CCn1nc(CO)c(C(=O)N2CCC(CN(C)C)C2C)c1C
CCn1ccc(C(=O)N2CCCC2(C)c2nnc(-c3cncs3)o2)n1
CC(C)C(N)C1NCCC(N2CC(c3ccccc3)C(C)(C(=O)N3CCN(c4ccccc4)CC3)C2(C)N)C1Cl
CCn1ccc2c(C=CC(=O)c3cccc4c3OCC(OC)=C4)cccc21
COC(=C(C)C(=O)OC1(F)C2C3(OC)CNC4C2(CC(C)(N)C3)C2CC3CCC5(OCOC415)C2C3)c1ccccc1OC
CC1(N)CC(NC(=O)C(c2cccc(S(C)(=O)=O)c2)S(C)(=O)=O)CCN1C(F)CC(c1ccccc1)c1ccccc1F
CCn1c(C(NC(=O)Cc2ccccc2)OC)n[nH]c1=S
CCN(C(=O)C(C)C1NCCOC1=O)c1ccc(Cl)cc1
CCN(C(=O)CC1SC(=Nc2cc(N)c3[nH]c4ccccc4c3c2)NC1=O)c1ccccc1
CCC(N=C(N)N)C(C(=O)N(CC)CC(=O)NCC(=O)NCCc1cccc2c(O)cccc12)C(NC(=N)N)c1ccccc1
CC(N)(NC(=O)CNC(=O)CNC(=O)CCCC1CCNCC1)C(CC(=O)O)c1ccc(C(N)=O)cc1
Cc1ccc2c(c1)CC1(O)CC2C(C)CN1C(C)(N)CC(=O)Nc1ccccc1
CCN(CC(=O)Nc1cccc(F)c1F)C(=O)CCNS(=O)(=O)c1cccc(C(F)(F)F)c1
CC(N)(CN1CCCC1)NC(=O)CN(CC(=O)NC1Cc2ccccc2C1Cl)c1ccccc1Oc1cccc(Cl)c1
CCN(C(=O)Cn1c(=O)c2[nH]cnc2n(Cc2ccccc2C)c1=O)c1ccon1
CCN(Cc1ccccc1)C(=O)Cn1cc(S(=O)(=O)Cc2ccccc2)c2cccc(Cl)c21
CC(=O)C1CN(CC(=O)Nc2ccc3c(c2)OC(C)(N)O3)CCN1
CCN(C(=O)Cn1nc(-c2ccccc2)[nH]c1=S)c1cc(Cl)cc(OC)c1
CCN(C1CCNCC1)C(Cl)C(=O)Nc1ccc(S(=O)(=O)N(C)c2ccccc2)c(N)c1
COC1CN(S(=O)(=O)c2cccc(NC(=O)CNCC(=O)Nc3ccccc3)c2)CC1(C)N
CC1(N)C(NC(=O)CNS(=O)(=O)c2cccc(C(F)(F)F)c2Cl)CCS1(=O)=O
Cn1c(=O)c(NC(=O)C(C)(N)OC(=O)C23CC4CC(CC(C4)C2)C3)cn(Cc2ccccc2O)c1=O
Cc1ccc(C)c(C(C)(N)n2cc(C=CC(=O)OCC(=O)NC3CCS(=O)(=O)C3C)cn2)c1
CCN(C(=O)COc1cccc2c1CCNC2=O)c1ccccc1
CCN(C(=O)COc1cc(C)cc2c1CCNC2=O)c1ccc(C)cc1
Cc1ccccc1S(=O)(=O)NC(=O)COc1ccc(C(C(C)(C)C)C(C)(N)Cc2nn(Cc3ccccc3)c(=O)[nH]2)cc1
CCn1c(SCC(=O)NCc2ccccc2)nc2c(c1=O)SCC2C
CC1(N)Cc2nc(SCC(=O)NCC3CCCO3)[nH]c(=O)c2S1
CCn1c(SCC(=O)N2c3ccccc3CCc3cc(OC)ccc32)nnc1-c1ccccc1
CCN(C(=O)CSc1nnc(SC(C)C)s1)C1CCS(=O)(=O)C1
COc1ccc(-c2nc(SCC(=O)NC3CC(C)(N)S(=O)(=O)C3)n[nH]2)cc1Cl
Cc1cc(N2CCN(C(=O)C(NC(=O)c3c[nH]c4ncccc4c3=O)(C(=O)O)C(C)(N)c3ccc(F)cc3)CC2)cc2[nH]cc(N)c(=O)c12
CN(C(=O)c1cc2c3c(c1)NS(=O)(=O)CCN3CC(C)(N)N2)C(CCNCc1ccccc1)C(O)(c1ccccc1)C(F)(F)F
CCN1CCN(C(c2cccnc2)c2cc(C)sc2NC(=O)c2ccc(C)o2)CC1
CC1(N)CCC(CNS(=O)(=O)c2ccc(C(=O)Nc3cc4c(s3)C(C(N)=O)NC(N)C4)cc2)O1
CCN1CCN(c2ccc(NC(=O)c3ccccc3C#N)c(Cl)c2)C(F)C1
CC1(N)CN(c2ccc(NC(=O)C3(Cl)CCCCC3)cc2)CCN1
CCn1c(F)cc(=O)c2c(F)c(C(=O)O)c(NC(=O)C3CCC(COc4cc(F)cc(F)c4)CC3)cc21
CC1(N)CCCNC1C(=O)Nc1cccc(-c2ncn[nH]2)c1
Cc1ccc(N2CCNCC2(C)N)cc1NC(=O)c1cc(Nc2ncnc3cnc(N4CCC(F)C4)nc23)ccc1C(F)(F)F
CCN(c1cccc(C(=O)Nc2cc(N(C)CCOC)cc(N3CCNCC3)c2)c1)c1nc(C(F)(F)F)nc2c(C)ncnc12
COc1ccccc1NC(=O)c1c(F)n(-c2ccccc2OC)c2cc(OCC(F)CC(C)(N)[N+]34CCN(CC3)CC4)ccc2c1=O
CCn1cc(C(=O)Nc2ccc(N)cc2C(=O)OC)sc1=S
CCN1CC2CC(C(=O)Nc3ccccc3)C(C1)O2
CCN1CCn2c(cc3ccc(C(=O)Nc4nc5cc(C)c(C)cc5[nH]4)nc32)C1=O
CCn1nnc(NC(=O)c2ccco2)n1
CCN(C(=O)c1cccc(S(N)(=O)=O)c1)C1CCCNC1OC
CC1(N)CCCCN1S(=O)(=O)c1ccc(C(=O)NC2CCS(=O)(=O)C2)cc1
CCN(Cc1ccccc1)C(=O)c1sc2c(c1C)c(=O)oc1ccccc12
CCN(Cc1ccccc1)C(=O)c1oc(CS(=O)c2ccccc2)cc1C
CCn1c(C)c(C(=O)NCc2ccc(O)cc2[N+](=O)[O-])c(=O)n(CC)c1=S
CCN(Cc1ccccc1)C(=O)C1CCN(S(=O)(=O)c2ccccc2)CC1
CCn1nc(-c2c(CNC(=O)C3CC3(N)C(=O)O)cccc2C(F)(F)F)c2c(F)cccc21
CCn1nc(OC)c(C)c1C(=O)NC(C)c1cnccc1C(C)(C)C
CCN1CCN(C(=O)NCc2cccnc2-n2cccn2)CC1
CCC1COC(C(F)(F)CNC)CC1Nc1cc(C(=O)NCc2ccc[nH]c2=O)cc(-c2ccccc2)c1
CC1(N)CCc2nnc(CNC(=O)NCC3CCOC3)n21
Cc1cc(C(C)C)ccc1-c1ccnc(-n2ncc(C(=O)NC(C)(N)C3CCCN3)c2F)n1
CCN(CC1CCN(Cc2ccccc2)CC1C)C(=O)c1ccccc1
CCN1CC2C(=O)N(Cc3ccccc3C(C)(C)C)C(=O)C2C1CNC(=O)c1ccccc1
CCN1CC2C(=O)N(Cc3ccccc3)C(=O)C2C1CNC(=O)c1ccccc1F
CCN(c1cccc(N(C)C)c1)S(=O)(=O)c1cc(C(=O)NC(Cc2ccccc2)OC)ccc1C
CCn1cc(C(=O)NCCc2ccccc2C(F)(F)F)c(=O)c2cc(C(=O)O)ccc21
CC1(N)CNCCC1NC(=O)NC(F)(Cl)Cc1cccc(O)c1
CN1CCN(CC(C)(N)CNC(=O)c2c[nH]c3ccc(S(=O)(=O)N4CCc5ccccc5C4)cc3c2=O)CC1
CCN(C(=O)NCCCNC(=O)N(CC)c1ccccc1)c1ccccc1
CN(CCCOc1ccc2[nH]c(=O)ccc2c1)C(=O)NC1CCCC(C)(N)C1
CCn1c(=O)c(C(=O)Nn2cnc3cc(O)ccc3c2=O)c(C)c2ccccc21
CCn1c(C)c(C(=O)NN=C(OC)c2ccccc2O)c(=O)c2cccnc21
COC1(O)CC2CC3C1C1C4NCC5(OC(=O)c6ccccc6)C(C1(C)N)C4(CC(O)C5(NC(C)=O)OC)C3(OC)C2
CCn1nc2c(-c3ccccc3C(F)(F)F)c(-c3ccncc3)c(=O)n(Cc3ccc(Cl)nc3)n2c1=O
CC1(N)NCC2CCN(Cc3ccncc3)C(=O)C21
CCCN(C)CN1C(=O)C=C(C(=O)c2oc(O)cc2C)C12C(=O)N(CC)c1ccccc12
CCN(Cc1c(C)c(=O)oc2ccccc12)c1ccccc1
CC(NC1=C(N)C(=O)C(NCCC(O)CCCNCc2ccccc2)=CC1=O)C(C)C(C)(N)CC(O)CNCc1ccccc1
CCn1nc2c(cc1=O)CN(Cc1nc(-c3ccsc3)no1)CC2
CCn1c(C(=O)O)cc(=O)c2ccc(N3CCN(c4cccc(C(F)F)n4)C(F)C3)cc21
CCn1cc(C(=O)O)c(=O)c2ccc(N3CCCC3N)nc21
CCn1ccc(=O)c2c(C=NO)cc(C(=O)O)nc21
CCN1C(=O)CC(COC(=O)c2cccc(F)c2)C1N(C)C
CC1(N)NC(=O)CC12CNCCN(S(C)(=O)=O)C2(N)OCC=O
CC1C(=O)Nc2cc3c4c([nH]c3cc21)-c1[nH]ncc1CC(C)(N)C4
CCN1C(=O)CCC1C(=O)NC(F)c1ccccc1C(F)(F)F
CCN(C(=O)C1(C(N)=O)CCCC(=O)N1)C(Cc1c[nH]cn1)C(=O)N1CCCC1
CCN1CCC(=O)N(c2ccc(C(C)C)cc2)C1=S
CC(CC(F)c1ccccc1)C(=O)N1CC(C)(N)C(F)NC(=O)C1N
CC1(N)CCCCC1(Cl)CN1CC(=O)Nc2ccccc2C1=O
CCN1C(=O)C2(N)NC(=O)C(Cc3ccc(c(OC)c3)Oc3cccc(c3)C2(C)N)NC(=O)CNC(=O)C(C(C)c2ccccc2N)NC(=O)CNC(=O)C1(C)OC
CC1(N)Cn2c(nc(N3CCCCC3)nc2=O)N1
COc1cccc(C2(c3ccccc3)C(=O)NC(=O)N2CCC(O)N2CCN(c3ccccc3)C(C)(N)C2)c1
CC1(N)CNCCn2cc(c3ccccc32)C2=C(C(=O)NC2=O)c2cn(c3ccccc23)CCOCCO1
CCN1CC2(N)C(=O)NC(=O)C2C1CNS(=O)(=O)c1cccc(C)c1
CCn1c2c(c3ccccc31)CC1(Cl)C(=O)NC(=O)N1C2c1cccc(Cl)c1
CCN1C(=O)C(=Cc2cn(CC)c3cccc(N)c23)C(=O)NC1=S
CCn1cc2c(SCc3cnc4c(c3Cl)C(=O)Nc3ccc(N)nc3N4)ncnc2n1
CCN1c2ncc(N)cc2NC(=O)c2c(N)ccnc21
COc1cc(Nc2ncc3c(n2)Nc2ccccc2C(=O)N3)cc(N)c1N1CCNC(C)(N)C1N
CCn1cc(N)cc1C(=O)N1CC2CNC(=O)C2C1
Cc1ccoc1C(C)(N)N1CCC2(CC1)NCCN(C)C2=O
CCN1C(=c2sc(=Cc3cc(N)cc[nH+]3)[nH]c2=O)Sc2cc([NH3+])cc(F)c21
CCn1c(=O)[nH]c(=O)c2[nH]c(C(N)(c3ccccc3Br)C(C)C)nc21
CCn1c(=O)[nH]c(=O)c2c1nc1c3cccc(N)c3ncn12
CCn1c(=O)[nH]c(=O)c2nc(C3CCC(C)(N)C3)[nH]c21
CCn1c(-c2ccccc2)nc2c(=S)[nH]c(=O)n(CC)c21
CC(N)(C1CCCCCCC1)N1CC=C(n2c(=O)[nH]c3ccccc32)CC1CO
CC1(N)CCC2(CC2)C1CN1CCC(n2c(=O)[nH]c3ccccc32)CC1CO
CCn1cc2c(=O)[nH]nc-2c2cc(N)c(-c3ccncc3)cc21
CC1(N)CNCCN(S(=O)(=O)c2cc3ccccc3o2)C1
CCN1CCN(Cc2ccc3c(ccn3S(=O)(=O)c3cccc(F)c3)c2)CC1
CCn1c(N2CCN(S(=O)(=O)c3ccc(Cl)cc3)CC2)nc2ccccc21
CCn1c2ccncc2c2cc(NS(=O)(=O)c3ccc(Oc4ccccc4)cc3)ccc21
CCn1cnc2cc(NS(=O)(=O)c3ccccc3)cc(C)c21
CCn1c2cc[nH+]c(OC)c2c2cc(S(=O)(=O)Nc3cc([NH3+])cc(OC)c3OC)cc(N)c21
CCN(Cc1cn[nH]c1)S(=O)(=O)N1CCCC1c1cc(N)co1
CCC(CF)(CNS(=O)(=O)c1ccccc1)NS(=O)(=O)c1ccccc1
CCN(C(=S)NCc1cccc(C(=O)OC)c1)c1cccc(C(=O)OC)c1
CC1(N)CCCc2cc(-c3n[nH]c(=S)[nH]3)sc21
CC[n+]1c(C=C2C=CCCC2)sc2cc(C)cc(C)c21
CC(=O)N(Cc1ccc(OCCC(C)C)c[nH+]1)C(=O)OCC1COCC1(C)[NH3+]
CC[N+](CC)(CCCC(C)(C)C(C)(C)CCC(C)[N+](CC)(CC)CCN=C1CC2CCC1C2C)CCN=C1CC2CCC1C2
CC[N+](CC)(CC#Cc1cccc(Cl)c1)CC(=O)c1ccccc1
Cc1cc(C(=NO)N2C(F)C2F)cnc1Oc1ccc(F)c(F)c1
Cc1ccccc1C(=NOC(C)(C)C)C1(Br)CCN(C2(C)CCN(C(=O)c3ccccc3)CC2C)CC1
CC1CN(C(=NO)c2cccnc2OCc2cccc(F)c2)C(F)CN1c1ccccc1
Cc1cccc(-c2cc(-c3ccccc3)nn2-c2ncc(C(=NNC(=S)NN)C(=Cc3ccccc3)[N+](=O)[O-])s2)c1
Cc1cnc(OCc2ccccc2F)c(C(=NO)Nc2ccccc2N)c1
Cc1ccc2c(c1)N(C(=N)Nc1ccccc1)CCC2
Cc1c(-c2ccccn2)nc(NC(=N)c2ccccc2)c2ccccc12
Cc1ccccc1CNC(=NC#N)Nc1cccc2ncccc12
Cc1cc(-c2[nH]c3sccc3c2C(N)(C(C)NC(=N)N2CCC(c3ccncc3)C2)C(C)OC=O)cc(C)c1CN(C)C(=O)C(C)C
CC(CCCCNC(=N)c1ccccc1)CCCC(C)CCCNC(=N)c1ccccc1
CC(=NNC(=N)N1CCCC1)c1ccc(OCc2c[n+]3ccccc3[nH]2)c(N)c1
Cc1ccc(C(C)n2ccc(C=C3C(=N)N4N=C(S(C)(=O)=O)SC4=NC3=O)c2)cc1
Cc1ccc(C2C(=N)N(c3ccccc3)CC2=O)cc1
CCC(C(=O)O)n1nc(-c2ccc(C)cc2O)ccc1=N
Cc1cccc2c1cc(C1CC(=N)N(c3cccnc3)C3=C1C(=O)CC(C#N)C3)c1nnnn12
Cc1cccc2c1C(=O)C1=C(C2=O)C(c2ccc(C#N)o2)CC(=N)O1
Cc1sc(C2c3cn[nH]c3OC(=N)C2C#N)cc1Br
Cc1nn(-c2ccc(C#N)cc2)c2c1C(c1c(C)[nH]c(C#N)c1C)CC(=N)O2
Cc1cc(C#N)ccc1C(C)C1CC(=N)Oc2[nH]ncc21
CC12CCCC1C1CCC3C(O)C(=NO)CCC3C1(C)CC2
CC1CC2C3CCC(OC(=O)Cc4ccccc4)C(C)C3=CCC2C2CCC(=NO)C12
Cc1cccc(N=NC(=Cc2cccc(O)c2)C(=O)c2ccccc2)c1
Cc1cc(CSC(=Cc2ccccc2)C(=O)c2ccc(F)cc2)ccc1Cl
Cc1cccc(C(=O)N2CCN(C(=O)C(=O)c3ccc(-c4cncs4)cc3)CC2)c1
Cc1cnc2[nH]cc(C(=O)C(=O)N3CCN(C(=O)c4ccccc4)CC3)c2c1
Cc1ncc(CN2CCN(C(=O)C(=O)c3ccccc3)C(C)C2)nc1C
Cc1cccc(-c2ncoc2C(=O)N2CCN(c3ccc(F)cc3)CC2F)c1F
CC1(C)CNCCN1C(=O)c1c(Oc2ccccc2)n(-c2ccc(O)cc2)c2cccnc12
CC1(N)C(Cl)CC(c2cncc(Cl)c2)N1C(=O)c1cn[nH]c1Oc1ccccc1
CC1CC(N)C(c2ccnc(Cl)c2)N(C(=O)c2cn[nH]c2Oc2cccc(Cl)c2)C1
Cc1cccc2c1CCN(C(=O)c1cnn3ccc(C(F)F)nc13)C2
Cc1nn2cccnc2c1C(=O)N1CC(C)CC(c2nccs2)C1
Cc1ncccc1CNc1nc(C(=O)N2CCCC2)c2sccc2n1
Cc1ccccc1S(=O)(=O)c1cnc(N2C(=O)C([N+](=O)[O-])=C(C(=O)c3ccccc3)C2c2cccc(Cl)c2O)s1
Cc1conc1N1C(=O)C=C(C(=O)c2ccc(Cl)cc2)C1(Br)c1ccccc1O
Cc1c(F)cc(C(=O)N2CCC(c3ccccc3)C(C)C2)cc1-c1nc2c([nH]1)COCC2
Cc1ccccc1C1CCN(C(=O)c2cccc(-c3nc4c(C)c(N5CCOCC5)ncc4[nH]3)c2)CC1C#N
Cc1ccc(C(=O)N2CCN(c3ncccn3)CC2)cc1S(=O)(=O)N1CCc2ccccc21
CC1CN(c2ccccc2Cl)CCN1C(=O)c1cc(S(=O)(=O)N2CCCC2)cn1C
CC1CN(C(=O)c2cccc(S(=O)(=O)Nc3ccccc3)c2)CCN1C(=O)c1ccco1
Cc1[nH]c(-c2cc3c(cc2C(=O)N2Cc4ccccc4C(C)C2)OCO3)c(O)c1C(=O)N(c1ccccc1)c1ccccc1N
Cc1ccn2c(=O)c3c(C)c(C(=O)N4CCOCC4)sc3nc2c1
Cc1cc(S(=O)(=O)N2CCCCC2)cc2cc(C(=O)N3CCC4(CC3)OCCO4)oc12
Cc1ccc(S(=O)(=O)Cc2ccc(C(=O)N3CCN(c4ncccn4)CC3)o2)cc1
Cc1ccc(Cn2c(SCc3ccc(C(=O)N4CCCCCC4)cc3)nc3ccncc32)cc1
CC1(F)CNCCN1C(=O)c1ccc(Nc2nccn3c(-c4cn[nH]c4)cnc23)cc1
CC1CCCN(C(=O)c2cc(N)c(NS(=O)(=O)c3ccccc3)c(C(N)=O)c2)C1
Cc1ccc(-c2nocc2COc2ccc(C(=O)N3CCOCC3)cn2)cc1
Cc1cc2c(c(C)cn2Cc2ccccc2)c(F)c1C(=O)N1CCN(c2ccccc2Cl)CC1
Cc1ccc2c(c1C)S(=O)(=O)c1ccc(C(=O)N3CCOCC3)cc1N(Cc1ccccc1)C2=O
Cc1nc2ccc(C(=O)N3CCCC4c5ccccc5CCC43)cc2[nH]1
CC(CCCNC(C)C(NS(C)(=O)=O)c1c(-c2ccccc2)[nH]c2ccc(C(=O)N3CCOCC3)cc12)c1ccccc1
Cc1cccc(NS(=O)(=O)c2cccc(C(=O)N3Cc4cccc(Cl)c4C(C)C3)c2)c1
Cc1ccc2c(C)ccc(O)c2c1-c1c(C(=O)c2ccccc2)oc2ccccc12
Cc1ccc(-c2ncnc3[nH]c(C(=O)c4ccccc4Br)c(-c4cccc(Br)c4)c23)cc1
Cc1cc2ccc3oc(C(=O)c4ccccc4)c(-c4ccccc4)c3c2oc1=O
Cc1cccc(C(=O)c2ccc(C(=O)N3CCNCC3(N)C(O)(C=O)C(F)(F)F)cc2)c1
CC1(C(=O)Cc2ccc(C(=O)c3ccccc3)cc2)c2cc(O)ccc2C(=O)c2cccc(O)c21
Cc1cc(C(=O)O)cc(C(=O)c2ccc(C)c(C)c2)c1
Cc1nc2c(cc1C(=O)c1ccccc1)C(C)Oc1cccc(O)c1-2
Cc1cccc(C(=O)c2no[n+]([O-])c2C(=O)c2ccccc2)c1C
CC1(C(=O)c2ccccc2)CC(Cl)CN(C(=O)CCn2cnnn2)C1
Cc1ccc(C(=O)N(CCN2CCCC2)c2cc(Nc3nnc4c(C)c(-c5ccccc5)ccc4n3)ccc2C)cc1
Cc1nnc(N)n1C(=O)c1ccccc1
Cc1ccc(C2CN(C(=O)c3c(Cl)cccc3Cl)CC2COc2ccccn2)c(C#N)c1
CC1CN(C(=O)c2ccccc2)CC(Cl)C1CNC(Cl)c1ccccn1
Cc1c(F)ccc(C(=O)N2CC(N)C(N(CCc3cccc(F)c3)Cc3c[nH]n(-c4ccccc4)c3=O)C(F)C2)c1N
Cc1cccc(C)c1C(=O)N1C(C)CC(N2CCN(Cc3ccccc3)CC2)C(C)C1I
Cc1cccc(C(=O)N2CCC(NCc3ccnc4ccccc34)CC2(C)C(C)c2ccccc2)c1
CC1C(C(F)(F)F)c2c(-c3ccn[nH]3)ncnc2C(Cl)N1C(=O)c1ccc(F)cc1
Cc1cccc(C(=O)N2C(c3ncccn3)CCC2N(C)C)c1C
Cc1cc(C(=O)N2CCCCC2C)c(NC(=O)NCC(=O)N(C)C)cc1Br
Cc1cccc(C(=O)N2CCCCC2C)c1NS(C)(=O)=O
CC1CCCCN1CCC1CCCCN1C(=O)c1ccccc1
CC1CN(c2ccc(OCCCN3CCCC3)cc2)C(=O)CN1C(=O)c1cc(F)cc(F)c1
Cc1nsc(-c2nnc3n2CCN(C(=O)c2cccc(F)c2)C3)n1
CC1CN(C(=O)c2ccc(Cl)cc2)CCO1
Cc1ccc(C(=O)N2N=C(c3ccccc3)CC2c2ccccc2O)c(Cl)c1
Cc1cccc(O)c1C(=O)N1N=CC(N=Nc2ccc(S(=O)(=O)Nc3ncccn3)cc2)C1=O
CC1CCCN(C(=O)c2ccccc2-n2cccn2)C1Cn1cccn1
Cc1cccc(C(=O)N2C3CC(COc4ccccn4)C2CC3C)c1-n1nccn1
CC(Oc1ccccn1)C1CC2CCC1N2C(=O)c1cc(F)ccc1-n1nccn1
CC1CC2C(Nc3ccccn3)CC1N2C(=O)c1ccccc1-n1ncc(C(F)(F)F)n1
CC1CC(Oc2cccc(F)n2)CN(C(=O)c2c(C#N)cccc2-n2nccn2)C1
Cc1ccc(Nc2ccccc2)c(C(=O)N2CCOCC2(C)SC(F)F)c1
Cc1cc(OCCCNCc2cccnc2)c2cc(C(=O)c3cccnc3)oc2c1
CC1CN(C2CN(C(=O)c3cccnc3)C3CCCOC23)CCO1
CC1CN(C(=O)c2cc(Cl)cnc2Nc2ccc(C(F)(F)F)cc2)CCN1c1cccc(Cl)c1
Cc1ccoc1C(=O)c1cn(CC(=O)N2CCCCC2)c2ccccc12
CC1CN(C(=O)c2ccco2)CCN(c2nccs2)C1C
Cc1cc(C(C)C)cc(S(=O)(=O)N2CCN(C(=O)c3cccs3)CC2)c1
Cc1ccsc1C(=O)N1N=C(c2ccccc2)CC1(O)c1ccccc1
Cc1cc(C(=O)N2CCCC2(C)c2nc(=O)cc[nH]2)on1
CC(C)C1CN(c2ccccc2)CC(C)N1C1CCCN(C(=O)c2ccn[nH]2)C1
Cc1cc(C(=O)N2CCCC3(COCCN(c4ccccc4)C3)C2)[nH]n1
Cc1c(C(=O)N2CC3CCC2C3)cn2ccnc(C#Cc3ccsc3)c12
Cc1cnc(C)c(C(=O)N2CCC(N3CCC(N4C(=O)N(CC5CCOCC5)CC4c4ccccn4)CC3)C(C#N)C2C)c1
C=C(C(=O)O)c1nccc(Oc2cc(Cl)cc3oc(C)cc23)c1C(=O)N1CCN(C2CC2)c2ccccc21
CC1C2CN(C(=O)c3cncnc3)CC2(C)CN1CCC1(c2ccccc2)CN(C(=O)C(C)(C)C)C1
CC(C)C1CN(C(=O)c2cncs2)C(C)CC1N1CCSCC1
Cc1nc2oc(C)c(C(=O)N3CCN(c4ccccc4)C(C)C3N)c2c(=O)[nH]1
Cc1cc(C)c(OC2(C(=O)O)CCN(C(=O)c3ccoc3C)CC2)cn1
Cc1occc1C(=O)N1CCC2(CCN(Cc3nccs3)C2)CC1
Cc1cccc(-c2cc3nc(-c4ccco4)cc(N4CCN(C(=O)c5ccoc5)CC4)n3n2)c1
Cc1ccccc1N1CC2(CCN(C(=O)c3cnoc3)CC2C)C1
CC(c1ccccc1)N1CCC2(CCC(C)N(C(=O)c3cnoc3)C2C(F)(F)F)C1C(F)(F)F
Cc1onc(-c2ccccc2)c1C(=O)n1nnc2ccccc21
Cc1ccc(N)c(-c2cc(C(=O)N3CCOCC3)cs2)c1
CC1CN(Cc2ccccn2)C(=O)C12CCCN(C(=O)c1ccsc1)C2
Cc1ccc(C2c3[nH]c4ccccc4c3CCN2C(=O)c2cscn2)nc1
Cc1nc(C(=O)N2C(C)CCC(n3cncn3)C2C(C)C)cs1
Cc1cc(C(=O)N2CC(Cl)CC2(N)c2cn[nH]c2)c[nH]c1=O
Cc1[nH]cc(C(=O)N2CCOCC2)c1S(=O)(=O)N1CC(C)N(c2cccc(N)c2)CC1Cl
Cc1ccc(NS(=O)(=O)c2c[nH]c(C)c2C(=O)N2C(N)CCCC(C)C2C)cc1
Cc1cccc(CC2CCN(C(=O)c3nc4ccc(O)cc4[nH]3)CC2)c1
CC12CCC(Oc3ccccc3)C1CN(C(=O)c1ccc(F)cn1)C2
CC12CC(CC1Oc1ccccn1)CN2C(=O)c1ncc(C(F)(F)F)cc1-n1nccn1
Cc1cnc(C(=O)N2CC3CN(c4ncccn4)CC3C2)c(-n2ncc(C)n2)c1
Cc1ccc(-n2nccn2)c(C(=O)N2CC(C(F)(F)F)CC(Nc3ncccn3)C2C)n1
CC1CN(S(=O)(=O)c2ccc3c(c2)C(Cl)CN3C(=O)C2CC2)CCN1c1ccccc1
CC1CC1C(=O)N1Cc2ncc(COCc3cscn3)n2CC1C
CC1CCCN1C(=O)C1(c2ccccc2)CCN(C(=O)C2CCC(NCc3ccccc3)CC2)CC1
Cc1ccccc1C1CC(NCc2ccccc2Cl)CCC1C(=O)N1CC(c2ccccc2)(c2ccccc2)C1
CC1Cc2cnc(N3CCOCC3)nc2CCN1C(=O)C1CCCCC1
CC1CN(C(=O)C2CCCCC2)CCN1c1ccccc1
CC1CN(c2ccccn2)CCN1C(=O)C1CCCCCCC1
CC1(Cl)CN(C(=O)C2(N)C(c3ccccc3)CNC2(F)F)CC(Cl)C1c1ccnn1-c1ccccc1
CC1CC2CC(Cc3ccccc32)N1C(=O)C1(C)COc2ccccc2O1
CC1=CC(=CC(=O)Nc2c(O)cccc2Cl)S(=O)(=O)C1S(=O)(=O)O
CC1SC(=CC(=O)NCc2occc2C#N)N(Cc2ccco2)C1=O
CC(=O)Nc1ccc2c(c1)CCN(C(=O)C=CC(=O)NNC(=O)CNC(=O)N1CCOCC1)C2C
Cc1cccc(Cn2ccc3cccc(C(F)=C(F)C(=O)NS(=O)(=O)c4scc(F)c4Cl)c32)c1Cl
Cc1cccc(S(=O)(=O)NC(=O)C(F)=CC2=C3C(CC(=O)N3C(F)c3ccccc3)C(F)CC2)c1
CC(=CC(=O)c1ccc(OCCn2ccnc2)cc1)c1ccc([N+](=O)[O-])cc1Br
Cc1cccc(C=CC(=O)c2ccc3ccccc3c2)c1
Cc1ccc(C)c(C=CC(=O)c2ccc(O)cc2O)c1
CC(=CC(=O)c1cccnc1)c1cc(O)c(C)c(Cl)c1C
CC(=Cc1ccc(O)cc1)C(=O)c1cc(N(C)C)coc1=O
CC1CC(=O)C2Oc3cc(O)cc4c3C23CCN(CC2CC2[N+](=O)[O-])C(C4)C13NC(=O)C=Cc1ccccc1
Cc1cc(Br)cc(C=CC(=O)Nc2ccc(NC(=O)Cc3ccccc3)c(C(=O)c3ccccc3)c2)c1
Cc1cc([N+](=O)[O-])ccc1C=CC(=O)Nc1ccccn1
CC(=Cc1ccccc1)C(=O)Nc1nc2ccccc2[nH]1
Cc1cccc(C2CCN(C3(F)CCC(NC(=O)C=Cc4ccccc4F)C(F)C3)CC2)c1
CC(NC(=O)C=Cc1ccccc1)C(=O)NCCc1c[nH]c2ccc(OCc3ccccc3)cc12
Cc1cc(O)cc(C=CC(=O)NC(C)c2ccccc2C#N)c1
Cc1cccc(C=CC(=O)NCCCC(Cl)C(Cl)N2CCCN(C(=O)Nc3ccccc3)CC2)c1
Cc1ccccc1S(=O)(=O)NC(=O)C(=Cc1ccccc1)N(C)C
CC(C(=O)Nc1ccccc1)=C(c1cccs1)[N+](=O)[O-]
Cc1cccc(C(=O)C=Cc2coc3c(Cl)cccc3c2=O)c1
Cc1sccc1C=CC(=O)NCc1nc2scc(C)c2c(=O)o1
Cc1ccc(C)c(C(=O)C=CNc2ccc(S(=O)(=O)Nc3cc(C)ncn3)cc2)c1
Cc1cc(OC(COc2ccc(CCNC=CC(=O)c3ccccc3)cc2)C(=O)O)ccc1N=Nc1ccccc1
Cc1ccc(O)c(NC(=O)CC(=O)n2cc(N=Nc3ccc(S(=O)(=O)c4ccc(N=NC5C=NN(C(=O)C(Cl)C(=O)Nc6ccccc6Cl)C5=O)c(C)c4)cc3)cn2)c1
Cc1ccc2c(c1)C(CC(=O)Nc1cccc(S(C)(=O)=O)c1)=C(F)C2=Cc1ccccc1
Cc1ccccc1S(=O)(=O)N(C)c1cccc(C(C)(C)C(=O)NCc2cccnc2O)c1
CC(C(=O)n1cccn1)c1ccc(-c2ccccc2)cc1
Cc1cc(OCCO[N+](=O)[O-])ccc1-c1ccc(CC(=O)NCCCCNc2c3c(nc4ccccc24)CC(F)CC3)cc1
CC1(COC2CCCC(F)C2)CCC(C(=O)O)N1C(=O)C(F)c1ccc2nc(Nc3ccc(CF)cc3)oc2c1
Cc1ccccc1Cc1cccc(CC(=O)NNC(=O)NOCc2ccccc2)c1
Cc1cccc(CC(=O)c2sc(C)cc2S(=O)(=O)Nc2cc(C)no2)c1
Cc1ccccc1C(C)C(=O)n1occc1=O
Cc1c(C(F)(F)F)ccc(C(F)(F)F)c1C(N)C(=O)Nc1cc(N2CCNCC2)nc(N)c1-c1ccccc1
Cc1cc(NC(=O)Cc2ccc(N)cc2)cc2c1OC(CNC(=O)Nc1ccccc1)CC(N)(CCO)NC2=O
Cc1cc(CO)cc(CC(=O)N(C)c2cnc(N3CCCC3)c(C(F)(F)F)c2-c2cccc(C(F)(F)F)c2)c1F
Cc1c(Cl)cc(CC(=O)Nc2nc(-c3ccccc3)cs2)cc1C(F)(F)F
Cc1ccc([N+](=O)[O-])c(CC(=O)Nc2ccon2)c1
Cc1cccc(CNC(=O)Cc2ccccc2)c1N1CCCCC1C(=O)O
Cc1ccnc(-c2ccc3c(c2)OCO3)c1CNC(=O)C(F)c1c(NS(C)(=O)=O)cccc1C(F)(F)F
CNS(=O)(=O)Cc1cc(CC(=O)NCc2cccnc2N2CCC(C)C(C(F)(F)F)C2)ccc1C
Cc1ccnc(SC2(F)CCCCC2)c1C(NC(=O)C(c1cccc(NS(C)(=O)=O)c1)C(F)(F)F)C(C)(C)C
Cc1cc(CNC(=O)C(Cl)(c2cccc(F)c2)C(C)(C)C)n(-c2ccc(F)cc2NS(C)(=O)=O)n1
CC1C(OC(=O)Cc2ccccc2)CC2CC(Br)C1N2Cc1ccccc1
CC1(NS(=O)(=O)Cc2ccccc2)CCCN(CC(=O)Cc2cnccc2N)C1=O
CC1CCN(C(=O)Cc2cccnc2)CC12CCN(c1ccccn1)C2
Cc1cc(-n2cc(C(F)C(=O)NC(C)c3cccc(Cl)c3)cn2)ccc1C(=O)NCc1ccccn1
Cc1cc(C)c2c(CC(=O)Nc3nccs3)c(C(C)C)oc2c1
CC1CC(C(C)N2CC(C)N(C(=O)N3Cc4[nH]nc(NC(=O)Cc5cnoc5)c4C3)C(C)C2)CCO1
CCN(CCO)C(NC(=O)Cc1c[nH]nc1C)c1cc(Cl)cc(C)c1F
Cc1c(N2CCOCC2)[nH]c(CC(=O)Nc2ccccc2)nc1=O
Cc1cccc2nc(CC(=O)c3cccnc3)n(-c3ccccc3)c(=O)c12
Cc1c[nH]nc1CC(=O)NC(Cc1ccc(O)cc1)OC(F)F
Cc1cccc2c(C(=O)CC3C(=O)Nc4ccc(O)cc43)c[nH]c12
CC1C(F)NC(=O)C(CC(=O)Nc2ccccc2)N1C(=O)c1ccccc1
Cc1ccc(CN2CCN(C)C(=O)C2CC(=O)NC(c2cnon2)C(F)(F)F)cc1
CC1CN(C(=O)C2=CN(CCCN3CCCC3=O)C(=O)C(CC(=O)NCCCCc3ccccc3)C2)CCO1
CC(F)(C(=O)NCC(C#N)Oc1cccc(F)c1)C1CC1
CC(C(=O)NCc1ccc(-c2cccs2)cc1)C1CC2(CCCCC2)OO1
CC1CCCC2=CCC3C(CCC4C(C(C)(C(=O)O)C(=O)NCCCCCNC(=O)OCc5ccccc5)C(O)CC34C)C21
Cc1cc2c3c(cccc3c1)NC(=O)C(CC(=O)Nc1ccccc1)N2
Cc1cc(S(=O)(=O)N2CCOC2CC(=O)c2cccs2)ccc1C(C)C
CC1(NC2=NC(=O)C(CC(=O)Nc3ccccc3)S2)CCCCC1
Cc1cccc(NC(=O)CC2Sc3ccc(C(C)(C)C)cc3NC2=O)c1
Cc1ccc(-n2ccc(C(=O)COC(=O)C(C3Sc4ccccc4NC3=O)C(F)(F)F)c2C)cc1
Cc1ccccc1C(C)CNC(=O)CC=NNS(=O)(=O)c1ccccc1
Cc1cc(NC(=O)CCC(=O)N(CC(=O)NC2CCCC2)Cc2cccs2)no1
CC(C(=O)NC(Cl)c1cccc(N)c1)C(C)c1cnc2[nH]c(=O)[nH]c(=O)c2c1N
CC1COC(C)(N)CN1C(=O)CCc1c(F)c2cnn(-c3ccccc3)c2[nH]c1=O
CC(C(=O)N1CCCC1)C(N)c1cc(F)c(-c2ccccc2)cc1NS(C)(=O)=O
Cc1ccc(OCCC(O)N2CCN(c3ccccc3)CC2)c(C(=O)CCc2ccccc2)c1
CC1CCCCN1C(=O)CCc1c(NC(=O)OC(C)(C)C)cccc1C(=N)N
Cc1cccc(CC(O)C(=O)N2CCCCC2COCCCc2ccc(N)cc2C)c1
Cc1cccc(CCC(=O)N2CCN(c3ccccc3CNCCNc3cc(Cl)cc4c(NC(=O)CCN)cccc34)CC2)c1
CC(c1ccccc1)C(Br)C(=O)Nc1ccccc1
Cc1cccc(CCC(=O)Nc2ccccc2C(=N)NO)c1F
CC(CC(=O)NC1CCOC1=O)c1ccccc1
Cc1ccc2c(c1)C(c1cccc(F)c1)=NC(NC(=O)C(N)Cc1cc(F)cc(CO)c1)C(=O)N2
Cc1ccc(CCC(=O)NCC(=O)N2C(C(=O)OCc3ccccc3)C2C(=O)OCc2ccccc2)cc1NC(=O)OC(C)(C)C
Cc1cccc(CC(=O)NCC(=O)NC(O)(Cc2ccccc2)NC(=O)CNC(=O)C(N)Cc2cccc(N)c2)c1
CC1(O)c2cc(N)ccc2CC1NC(=O)CNC(=O)CNC(=O)CCc1ccccc1
CC1(Nc2cccnn2)CCN(C(=O)CCc2ccco2)CC1
CC(C)(Cc1cnn(-c2ccc(N3CCC(F)CC3)nn2)c1)C(=O)Nc1ccccc1
Cc1nc2ncc(CC(C)C(=O)N(C)c3cscn3)cn2n1
CC(CC(=O)N(C)CC(=O)NCC(=O)NN(C(=O)NCCc1ccccc1)C(C)c1cccc(C(CN)CCC(NC=O)C(N)=O)c1)c1cnc[nH]1
CC1Cc2c([nH]cnc2=O)C(C)N1C(=O)CCc1cn[nH]c1
Cc1ccc(C(=O)O)c2c(=O)nc(CCC(=O)NCCC(F)CCNC(=S)Nc3ccccc3)[nH]c12
Cc1ccccc1CN1CCC(CNC(=O)CCc2nc(-c3ccccc3)no2)CC1C
Cc1cccc2c1C1CCC3C(CC(O)C3OC(=O)CCC3CCCC3)C1CC2
Cc1ccc(NC(=O)CCC2CCC(O)CC2)cc1NC(=O)c1ccccc1
Cc1c(NC(=O)CCC2CCNCC2(N)C(C)(C)OC=O)ccc(-c2nc3ccccc3o2)c1C#N
Cc1ccc(CNC(=O)CCC2OOC3(CCCCC3)OO2)cc1CNC(=O)CC(C)C1OOC2(CCCCC2)OO1
CC(C)(C=CCCCCc1ccccc1)C(O)C(=O)OC1CC2(C(CC(CCCc3ccccc3)C(=O)O)C(=O)O)OCCC1O2
Cc1cccc(NC(=O)C(Cl)CCc2nc(=O)c3ccccc3[nH]2)c1
CC(CC(=O)NCc1ccccc1)Cc1nc(=O)c2ccccc2[nH]1
Cc1cccc(NC(=O)C(O)(C(O)CC2C(O)C(C)C3C2CCC2C4CC(C)CCC4CCC23)S(N)(=O)=O)c1
CC1CCC(CCCC(=O)NC(c2ccccc2)S(N)(=O)=O)CC1
Cc1cc2c(c(NC(=O)CCCCCCC(C)(Cl)Oc3ccccc3)c1)OCC2
Cc1[nH]c2ccccc2c1CCC(=O)NC(CCCCNC(=O)Nc1ccccc1NC(=O)OC(C)(C)C)C(=O)NCCCCCC(=O)NC(Cc1ccccc1)C(N)=O
Cc1cccc2c1c(=O)n(CCC(Cl)CC(=O)NCc1ccccc1)c(=O)n2Cc1ccccc1
Cc1ccc(CNC(=O)CCCn2c(=O)c3sccc3n(C(C)c3ccccc3C)c2=O)o1
Cc1ccccc1NC(=O)C(Cl)CCN1C(=O)c2cccnc2C1=O
Cc1cccc(NC(=O)C(C)(C)CCN2C(=O)COc3ccccc32)c1
Cc1cccc2c1OC(C)C(=O)N2C(Cl)CCC(=O)Nc1ccccc1
Cc1ccc2nc(NC(=O)CCCn3cc(-c4c(-c5ccc(O)cc5)oc5cc(C(=O)O)cc(F)c45)nn3)sc2c1
Cc1ccnn1CC(C)C(C(=O)Nc1cc(Oc2ccccc2)cc([N+](=O)[O-])c1)[N+](=O)[O-]
Cc1cc(Cl)ccc1NC(=O)C(Cl)C(Cl)Cn1cc([N+](=O)[O-])cn1
Cc1ccc(C(=O)O)cc1N(C)C(=O)C(C)CCN1CCNCC1
CC(c1nnnn1CCCC(=O)NC1CCOC1)N1CCC(N)CC1
Cc1cc(N)cnc1CNC(=O)CCCn1nnnc1CN1CCCC(C)C1
Cc1cc(Cl)cc(C(=O)NCCCC(=O)Nc2nccs2)c1
Cc1ccc2nc(SCCCC(=O)Nc3ccccc3)sc2c1
Cc1ccnc2c1n1cccc1c(=O)n2CC(C)C(=O)NCCCN1CCN(c2ccccc2)CC1
CC(CC(=O)n1cc2c(n1)CCCC2)N1c2ccccc2Sc2ccccc21
Cc1ccn(C(C)CC(=O)N2CCC(c3cccc(O)n3)CC2)c(=O)c1
Cc1ccc(-c2nc3c(N)cccc3[nH]2)cc1-c1cccc(NC(=O)CCN2CCNCC2)c1
Cc1cccc(NC(=O)CC(C)N2CCNCC2)c1N
Cc1ccc(C(=O)NCCC(=O)Nc2ccccc2)c(C)c1
Cc1ccc(S(=O)(=O)NCCC(=O)N2CCN(c3ccncc3)CC2)c2nsnc12
Cc1cccc(OCC(=O)NNC(=O)CCNS(=O)(=O)c2ccc(C)cc2Br)c1
CC1CCCCN1S(=O)(=O)c1ccc(N2CCNCC2)c(NC(=O)C(N)COc2ccccc2)c1
Cc1cccc(OC(C)C(C)C(=O)Nc2ccccc2)c1
CC(CS(=O)(=O)c1ccc2c(c1)NC(=O)CS2)C(=O)NCc1ccccc1Cl
Cc1ccc(S(=O)(=O)C(C)CC(=O)N2CCN(c3ccccc3)CC2)c2nonc12
Cc1c(C(=O)O)cccc1N(CC(=O)Nc1ccccc1)S(=O)(=O)c1ccccc1
CC1CCCC(N(CC(=O)c2ccccc2)c2ccccc2)=NC1Br
Cc1cccc(C(=O)O)c1CN(CC(=O)NC(N)(CCCCNS(=O)(=O)c1ccccc1)C(C)C)c1ccccc1
Cc1cccnc1NC(=O)CCC(=O)N(CC(=O)NCc1ccccc1)CC1CCC(F)O1
Cc1ccccc1NC(=O)CN1C(=O)C(c2ccccc2)=NC12CCCCC(C)C2
Cc1cc(F)ccc1C1=NC2(CCCCCC2)N(CC(=O)Nc2ccccc2)C1=O
Cc1cccc(NC(=O)Cn2c(=O)n(CC(=O)NC(C)(C)c3cccc(Cl)c3)c(=O)c3sccc32)c1
CC(OC(=O)C(C)N1C(=O)c2ccccc2C1=O)C(=O)N1CCCCC1
Cc1cccc2c1c(=O)n(CC(=O)Nc1ccccc1)c1c(Cl)nnn21
Cc1cccc2c1C(=O)N(CC(=O)NC1CCCCC1)S2(=O)=O
CC(C)C1CCN(S(=O)(=O)c2ccc3c(ccc(=O)n3CC(=O)Nc3ccccc3)c2)CC1C
Cc1ccc(C)c2c1OCC(=O)N2CC(=O)Nc1ccccc1
CC1Oc2ccccc2N(CC(=O)NC2CCCCC2)C1=O
Cc1ccc(Cn2c(=O)c3ccsc3n(CC(=O)Nc3cc(C)ccc3C)c2=O)cc1
Cc1cccc(C(F)CNC(=O)CN2C(=O)NC(c3ccc4c(c3)OCCCO4)C2=O)c1
CC(C(=O)NC1CS(=O)(=O)C(C)C1N)N1C(=O)NC(c2ccccc2)(c2ccccc2)C1=O
CC1CN(C(=O)CN2C(=O)NC(C3CC3)C2=O)CCN1c1ccccc1C(F)(F)F
Cc1ccccc1S(=O)(=O)N1CCN(C(=O)C(C)N2C(=O)NC3(CCCC3)C2=O)CC1
Cc1ccc(C)c(C(=O)COC(=O)C(C)N2C(=O)NC3(CCCC3)C2=O)c1
Cc1ccccc1CNC(=O)Cn1c(-c2cccs2)cc2c(Cl)cccc21
CC(C(=O)NC(c1ccccc1)C1CC1)n1cc(C2CC2)nn1
Cc1ccc(OCc2cn(C(C)(O)C(=O)c3ccccc3)nn2)cc1
Cc1cccc(COc2cc(Br)n(CC(=O)c3ccc(CN4CCCC(CO)C4)cc3)c(=O)c2)n1
Cc1cc(NS(=O)(=O)c2ccc3c(c2)CCO3)c(=O)n(CC(=O)NCc2ccc3c[nH]nc3c2)c1
Cc1c(I)cnn1C(=O)C(C)n1cccn1
Cc1c(Cl)cccc1N1CCN(C(=O)Cn2ccc(C(F)(F)F)n2)CC1Cl
Cc1ccccc1-n1ncc2c1C(C)CCC2NC(=O)Cn1cccn1
Cc1cc(C(F)F)n(CC(=O)N(C)Cc2ncc[nH]2)n1
Cc1ccnc(C2(CNc3nccn(C(N)C(=O)NCc4ccc5cnoc5c4)c3=O)CC2)c1
Cc1cc(CNC(=O)Cn2ccnc(NCCc3ccccc3)c2=O)cc2nn[nH]c12
Cc1cc(Cl)cc(C(=O)Cn2cnc(Cl)n2)c1
CC(C(=O)NCc1ccccc1)N1CCCC(N)(Cn2cncn2)C1
CC1CCN(C(O)(O)C(=O)Nc2c(O)cc3c(c2N(C)C)C(=O)C2=CC4C(=O)C=CCC4CC2(O)C3)C(O)(C(N)=O)C1
Cc1c(NC(=O)CN2CCCCC2C)cccc1[N+](=O)[O-]
Cc1cccc(N(C(=O)C(C)N2CCN(c3ccccc3)CC2)c2ccccc2)c1
CC1CN(c2ccc(Br)cc2)C(Br)CN1C(Br)(Br)C(=O)Nc1cccc(C#N)c1
Cc1ccc(C(=O)NC(O)c2ccccc2)c(NC(=O)CN2CCN(c3ccccc3)CC2)c1
Cc1cnc(N2C(C)CN(CC(=O)Nc3cn[nH]c3)CC2C)s1
Cc1cccc(C(C)c2nnc(N3CCN(CC(=O)Nc4ccccc4)CC3)c3ccccc23)c1
CC1CCCC1N1CCN(CC(=O)Nc2ccn(C)n2)CC1=O
Cc1ccccc1CN1CCN(CC(=O)NCc2ccccc2)C(C)(C)C1
Cc1ccccc1S(=O)(=O)N1CCN(C(C(=O)NN=Cc2ccccc2Cl)[N+](=O)[O-])CC1
Cc1ccsc1S(=O)(=O)N1C(F)CN(CC(=O)Nc2ccccc2)CC1Cl
Cc1ccc(Cl)cc1C1CC(c2ccc(O)cc2)=NN1C(=O)CN1CCOCC1
Cc1nn2c(-c3cccc(NC(=O)CN4CCOC(C)C4)c3)nnc2c2ccccc12
Cc1cccc(NC(=O)Cn2ncc3c(C)nn(-c4ccc(C(C)C)cc4)c3c2=O)c1
Cc1cccc2[nH]c3c(=O)n(C(C)C(=O)NCc4ccccc4)ncc3c12
Cc1cccc(CNC(=O)Cn2ncc3ccccc3c2=O)c1C
Cc1cc(CNC(=O)C(C)n2nc(C)c3cn(-c4ccccc4)nc3c2=O)cc(C)c1Cl
Cc1csc(CC(C)NC(=O)C(C)n2ncc3cn(-c4ccccc4)nc3c2=O)c1
Cc1cnn(CC(=O)Nc2ccccc2)c(=O)c1Cc1c(Cl)cccc1I
CC(C(=O)N1CCCCC1S(C)(=O)=O)n1nnc(-c2ccccc2)n1
CC(=O)NCCC(C)CN(C(=O)C(F)n1nnc(-c2ccccc2)n1)c1ccccc1C
CC(OC(=O)NC(=NC(=O)OC(O)(O)c1ccccc1)NC(C)(O)C(=O)OC1(C)CCCC2C3C(O)C4OC21C1C4CC(OC(=O)c2ccc[nH]2)C31)c1ccccc1
Cc1ccccc1C(C(=O)NCC(=O)OCC(=O)c1ccccc1[N+](=O)[O-])c1ccccc1
Cc1ccc(O)cc1NC(=O)C(C)NC(=O)C12CC3CC(CC(C3)C1)C2
CC(=CC=NNC(=O)CNC(=O)c1ccc2c(c1)OCO2)c1ccccc1
CCC(N)(NC(=O)c1c(N)cc2[nH]nnc2c1C)C(=O)Nc1ccccc1Cl
Cc1cccc(C(=O)NCC(=O)NN=CCc2cccc(F)c2)c1
Cc1cccc(C(=O)NCC(=O)Oc2ccccc2)c1C
Cc1cccc(S(=O)(=O)c2c(OCCOC(=O)CNC(=O)C3CCCC4C3C(C)CC35CC(=O)C(CCC43)C5C)no[n+]2[O-])c1
Cc1cccc(COC(=O)NC(C(=O)NCC(=O)NC(CC(=O)O)C(=O)COC(=O)c2ccccc2)C(Cl)c2cccc(Cl)c2)c1
Cc1ccccc1CCNC(=O)C(Cc1nc[nH]c1C(C)O)NC(=O)C(NC(=O)C(N)(O)NC(=O)C(NC(=O)c1ccccc1)C(N)=O)[N+](=O)[O-]
CC(OC(=O)NCC(=O)Nc1nc2ncncc2cc1-c1ccccc1Cl)c1cccc(Cl)c1
CCC(N=C(N)N)C(OC(=O)NCC(=O)NC(C)(C(=O)Nc1ccc2ccc(=O)oc2c1)C(C)(C)C)c1ccccc1
Cc1cccc(OC(=O)CNC(=O)OCc2ccccc2[N+](=O)[O-])c1
CC1CCCCC1(NCC(=O)NC(=O)NCc1cccs1)c1ncon1
CC1CCN(C(=O)CNC23CC4CC(C2)C(C#N)C(C4)C3)C1C
Cc1ccccc1NC(=O)CN(CC(N)=O)c1ccc(S(=O)(=O)N=c2[nH]ccs2)cc1
Cc1ccccc1C(=O)CNc1cccc(Cl)c1
Cc1ccccc1N(CC(=O)N1CCOCC1(C)C)S(C)(=O)=O
Cc1ccccc1N(CC(=O)N1CCOCC1)S(C)(=O)=O
CC(NC(=O)CN(c1ccccc1)S(C)(=O)=O)C(C)SCc1ccccc1
Cc1cc(Br)cc(NCC(=O)N(N=Cc2cc(C)c(C)o2)S(C)(=O)=O)c1
Cc1ccc(C(F)(F)F)cc1NC(C)C(=O)OCC(=O)c1cc(C)c([N+](=O)[O-])cc1C
CCCC(N)C(CNC(=O)C(C)(O)NCC1Cc2c(NC(=N)N)ccc(C)c2CN1C(=O)CCc1ccccc1)(C(N)=O)c1ccccc1
CC1=C(N)C(COP(=O)(NCC(=O)OCc2ccccc2)NCC(=O)OCc2ccccc2)CC1n1c(C)nc2c(NC3CC3)ncnc21
CNN(C1C(COP(=O)(NCC(=O)OCc2cc(O)ccc2N)Oc2ccccc2)OC(n2cnc3cncnc32)C1C)S(C)(=O)=O
Cc1cc2ncsc2cc1S(=O)(=O)NCC(=O)N1CCN(c2ccccn2)CC1
Cc1nc(S(=O)(=O)NCC(=O)Nc2ccccc2N)c(C)[nH]1
CC1COCC(C)(F)N1S(=O)(=O)c1cccc(C(=O)OCC(=O)NC2CCCCC2)c1
CC(OC(=O)c1cccc(S(=O)(=O)N2CCOCC2)c1)C(=O)NCc1ccccc1
Cc1csc2cc(C(=O)OCC(=O)NCCc3ccccc3)n(C)c12
CC(OC(=O)c1ccc(N2CCCC2Cl)c([N+](=O)[O-])c1)C(=O)Nc1ccccc1
CC1(NC(=O)NC(=O)COC(=O)c2ccccc2)CCCCC1
CC1CC(NC(=O)NC(=O)COC(=O)c2ccccc2)CCC1OC(F)F
Cc1cc(NC(=O)COC(=O)c2ccccc2)ccc1N1CCOCC1C
Cc1cccc(C(=O)OC(NC(=O)CC#N)C(=O)Nc2ccc(Oc3ccccc3)cc2)c1
Cc1ccc(NC(=O)COC(=O)c2ccccc2)cc1S(=O)(=O)N1CCCCC1
Cc1c(N)ccc(NC(=O)C(O)NC(=O)COC(=O)c2ccccc2)c1Cl
CC(OC(=O)c1cccnc1)C(=O)Nc1nc2ccccc2s1
Cc1ccc(N)c(CNC(=O)COC(=O)c2nc3nc(C)ccn3n2)c1
CC1(C(=O)OCC(=O)Nc2cc(Cl)on2)CCN(S(=O)(=O)c2ccc(Cl)cc2)CC1
CC(=Cc1ccccc1)C(=O)OCC(=O)NC(=O)NCc1ccccc1
CC(=Cc1oc(Br)cc1S(=O)(=O)N(C)C)C(=O)OCC(=O)Nc1ccccc1
Cc1ccc(C(CC(=O)OCC(=O)Nc2ccc(Cl)cc2)NC(=O)c2c(Cl)cccc2Cl)cc1
Cc1ccc2ncc(CC(=O)OCC(=O)NC3(C)CCCC(C#N)C3C)cc2c1
CN(C)S(=O)(=O)C(C)(CNS(=O)(=O)c1ccccc1)C(=O)OCC(=O)Nc1ccccc1
Cc1ccccc1OCC(C)C(=O)OCC(=O)NC1CC1
Cc1cccc(OCCC(=O)OCC(=O)NCCNC(=O)COC(=O)CCOc2cccc(C)c2C)c1C
Cc1cccc(F)c1CNC(=O)COC(=O)Cn1c(C)csc1=O
Cc1cc(NC(=O)COC(=O)CNC(=O)C23CC4CC(CC(C4)C2)C3)ccc1N1CCOCC1
CC1C(NC(=O)COC(=O)CNC2=NS(=O)(=O)c3ccccc32)CS(=O)(=O)C1N
Cc1cccc(NC(=O)COC(=O)CSc2cccc(N(C)C)c2)c1
Cc1ccc(OCC(=O)NC(C)(C(=O)O)c2ccccc2)c2c3c(c(=O)oc12)CCC3
Cc1ccc2nccc(CNc3ccc(OC(C)C(=O)NC(Cc4ccccc4)C(O)C(=O)N4CSCC4C(=O)NC4(O)CCc5ccccc54)cc3)c2c1
Cc1c(OCC(=O)Nc2ccc(N3CCCCC3)cc2)cc2oc(=O)c(C)c(C)c2c1C
Cc1c(OCC(=O)NNS(=O)(=O)c2cccc([N+](=O)[O-])c2)ccc2ccc(=O)oc12
Cc1cc2cc(OC(F)C(=O)C3CCC4(O)C3CCC3C5Cc6cnn(-c7ccccc7)c6C=C5CCC34)ccc2c(O)c1C
CC(Oc1cc(N)cc(C(=O)Nc2nc3c(s2)CNC(C#N)C3)c1)C(=O)Nc1ccccc1
Cc1cnc2c(OCC(=O)N3CCN(C(=O)c4ccccc4)CC3)c(C)ccc2n1
Cc1cc(C#N)c2nc(CC(=O)COc3ccccc3)[nH]c2c1
Cc1ccc(OCC(=O)n2nccc2C)c([N+](=O)[O-])c1
Cc1c(Cl)cccc1OCC(=O)N1CCNCC(N)C1
Cc1cccc(OCC(=O)N2CCSC2(C)c2ccccc2)c1
CC1CCCN1c1ccc(S(=O)(=O)N2CCOCC2)cc1NC(=O)COc1ccccc1Br
Cc1cccc(OCC(=O)Nc2ccc(N3CCCC(C)C3)cc2)c1
CC(Oc1ccccc1)C(=O)Nc1cccc(S(=O)(=O)N2CCCCCC2)c1
CC(Br)(Oc1ccccc1)C(=O)Nc1cccc(C=NO)c1
Cc1cccc(OC(C)C(=O)Nc2ccccc2)c1C
Cc1c(Cl)cncc1NC(=O)COc1ccccc1
Cc1ccc(OCC(=O)Nc2nc(-c3cccc(Br)c3)ns2)cc1C
Cc1cc(OCC(=O)Nc2nnc(-c3ccc(F)cc3)o2)c(C)cc1Cl
Cc1ccc(C(=O)NCCNC(=O)COc2ccccc2)cn1
CC12C=CC(O1)C1C(=O)N(NC(=O)COc3ccccc3)C(=O)C12
Cc1ccccc1OCC(=O)NN=Cc1ccccn1
Cc1ccc(OCC(=O)NN=CC(C)C(=O)Nc2ccc3c(c2)OCCO3)cc1
Cc1cccc(OCC(=O)NNC(=O)C2CCN(c3ncnc4sc(F)c(C)c34)CC2)c1
CC(C(=O)NNC(=O)COc1ccccc1)c1ccccc1Br
Cc1ccc(OC(F)(Cl)C(=O)NNCc2ccccc2)cc1Cl
Cc1ccccc1OC(Cl)C(=O)Oc1ccccc1
Cc1cc(Cl)cc(NC(=O)COc2ccccc2C(=O)c2cnc(S(N)(=O)=O)cc2C#N)c1
CC1CC(=O)N(c2ccccc2OCC(=O)c2cccc(Cl)c2)C(=O)C1
Cc1ccc2c(OCC(=O)Nc3c[nH]n(-c4c(C)cccc4N)c3=O)ncnc2c1
Cc1cc(C=NOCC(=O)Nc2ccc3c(c2)OCCO3)cc2c1OCCO2
Cc1ccc2c(S(=O)(=O)CC(=O)Nc3ccccc3)cn(CC(=O)N3CCOCC3)c2c1
CC1(NS(=O)(=O)CC(=O)Nc2ccc(N3CCCC3)cn2)CCCCC1
Cc1ccccc1-c1nc(CS(=O)CC(=O)NC2CC2)c(C)o1
CC(Sc1ncnc2sccc12)C(=O)NC1CCCCC1
[truncated: 8,000 more rows]
