# Supplementary material for: t-SMILES: a fragment-based molecular representation framework for de novo ligand design
Source: Nat Commun. 2024 Jun 11;15:4993. doi: 10.1038/s41467-024-49388-6 (PMC11167009; doi:10.1038/s41467-024-49388-6)
Supplement: Supplementary file 4 — Source Data [file 41467_2024_49388_MOESM4_ESM.zip › Soure data/Source data and code for all other graphs/Metrics/Dataset/Chembl/Recon/chembl_bfs[228].[MMPA][154]_join.csv.re_smils[1].smi.rnd10000.csv]

CCCS
C=CCCl
CCCC=O
NCC(F)CON
CCN(CC)CCO
Cc1ccc(C)cc1
Cn1ccnc1CCN
COC(=O)CS
O=C=NC1CCCCC1
CCCN1CCCCC1
C=CC(C#N)OC
CCC=CCCCCCO
CC=CC(=O)OC
C=CC(O)CC#N
O=C(O)c1cccs1
CNCCCc1ccccn1
N#CN=C1SCCS1
NC(O)(CO)CNC=O
c1cnc2nccn2c1
O=C1OCCC12CC2
O=C(O)C1C=CCN1
NCC(O)CC(=O)O
CCCCCCCCCCCCCCCCO
O=NN1CCN(N=O)CC1
NC(=S)NNC(N)=S
N#CC1CCC(F)N1
O=C(O)C1CCC(O)CN1
CN1C(=O)NC=CC1F
CNCCc1ccc(F)cc1
O=Cc1cc(Br)co1
CNCCOP(=O)(O)O
C=CCCCCCCCCCNO
CN(C)CC1CCSSS1
COC(=O)C=C(C)O
OC1CCc2ccccc2C1
CC=NOCC1CCC(N)N1
CC1CCC2=NCCN21
O=[N+]([O-])C(Br)Br
CS(=O)C=CCCN=C=S
CC1(O)NCCc2ccccc21
C1=NCC(c2ccco2)N1
CC1C=CC(N)=NC1C
CCC1(C)CCC(=O)S1
CCCC1(C)CCCOC1=O
OOCC[n+]1ccccc1
CCc1ccc(C=O)cc1
CC1N=C(N)OC1C
N#Cc1ccc(C#N)s1
C=CCNCCc1ccccc1
Fc1cccc2ncccc12
Cc1ccnc2ncccc12
CCc1n[nH]c(=O)n1N
Nc1ccc(C(=O)O)cn1
Cc1ccc2ccccc2n1
NC(C=CCCO)C(=O)O
CC1(N)CCC(=O)N1O
NC1CCC2CC1(N)CN2
CCC(C)(CC)C1C=CCOO1
CC1NC(CO)C(O)C1O
COc1ccc(O)cc1CN
C=CS(=O)(=O)OCCCl
CCSC(=N)Nc1ccccc1
Cc1cc(C)c(C)c(C)c1
CCCCCCNCc1ccccc1
CN(C)CP(=O)(O)CO
CNCC1C2CCC(C2)C1C
O=C1NCc2ccccc2N1
CN1CCCC1c1ccccc1
N#CNC(=O)Cc1ccccc1
C=CCCCCCCCCC(=O)O
COc1cc(N)cc(OC)c1
CCOC(=O)CONC(N)=O
CCCc1ccc(O)c(C(C)C)c1
N#Cc1ccc(N2CCNCC2)nc1
Oc1ccc(-c2nnco2)cc1
CC(=O)c1cc(C)c(C)o1
C=C1CCc2ccccc2C1=O
CC1CCC(N)(Cc2ccccn2)N1
O=CC1(I)Oc2ccccc2O1
O=C1Nc2ccccc2CCC1Cl
C=C1CCC(N)C1C(=O)O
CC1(Cc2ccccc2)CCNCC1
O=c1ccoc(CO)c1O
C1CCC(C2OOCCCOO2)CC1
CC(=O)Oc1ccc(C#N)cc1
NCC1(CS(=O)O)CCCCC1
CC1CN=C(Nc2nccs2)N1
CNC(=O)N1CCN(C)CC1
CN(O)C(=S)c1ccccc1
CNC(=S)N(C)C(=S)NC
CC(=O)Oc1ccc(O)cc1
O=C1CCS(=O)(=O)CC1
OC1CC(O)C(CNC2CCCC2)N1
CCOC(=O)C=Cn1ccnc1
CNC(=NCCOC)C(N)=NO
CN(C)Cn1cnc2ccccc21
CS(=O)C=C(O)c1cnccn1
COc1ccc(CC(C)N)cc1
CN1OC(C(N)=O)CC1=O
Cc1cc(O)cc(C=O)c1O
NC1=NCCN1c1ccccn1
O=c1[nH]c(-c2ccccn2)no1
CC(=O)N(O)CCCc1ccccc1
COCCCCCCCCCCCCC(=O)O
NC(N)=NOCCC(N)C(=O)O
COc1ccc(CNC(=N)N)cc1
Cc1ccc(NC2=NCCO2)cc1
Cc1ncc(-c2ccccc2)s1
NC(C1CCC1)P(=O)(O)O
CN(C)CC#CCOCCOCCC#N
CN(C)C(=O)Oc1ccccc1
c1ccc(C2CNCc3sccc32)cc1
CC(C)Oc1noc2c1CNCC2
CCCCNC(=O)C1CCC(=O)O1
O=c1ccoc2cc(CO)ccc12
NC1(F)CCc2cccc(O)c2C1
COc1ccc(C=CC(=O)NO)cc1
C#CCC(NC(N)=O)C(=O)O
CCc1c(O)nn2cnnc2c1C
CSCCC(N)C(=O)NCC(=O)O
O=[N+]([O-])c1nccn1COCCO
CCCCn1c(N)nc2cccc(N)c21
C=CC(O)C#CC#CC(O)CCO
Cc1cc(CCn2cc[nH]c2=S)cs1
O=c1[nH]cc(-c2ccccc2)s1
CCC(=O)NCCCc1ccc(F)cc1
C=CC(=O)c1ccc(CCC)cc1
C[N+]([O-])(CCCl)CCCl
Cc1ccc(-n2sccc2=O)cc1
C=CC(=O)Nc1ccc(O)cc1
NC(=O)C(CCO)N1CCNCC1
OCCC1(c2ccco2)C=NOC1
c1nnc(N=NN=c2[nH]ncs2)s1
CCCC(=O)OC(C)OC(=O)CCC
COC(C)COC(C)COC(C)CO
COCCNCC(O)COc1ccccc1
O=C1Nc2ccccc2C12OCCS2
CCCOc1ccnc2ccc(N)cc12
CNc1cccc2c1SC1CCCCC21
C[n+]1cccc(F)c1C=NO
O=C(CBr)c1cc(Br)c(Br)s1
CCCCn1c(N)ncc2ncnc1-2
COc1ccc(CNC2=NCCO2)cc1
CCCCCC(=Cc1ccccc1)CO
Cc1c(N(C)C)ccc2ncccc12
Cc1ccc(N2CCOC2=N)cc1C
Oc1cccc2c1CCC1NCCCC21
Fc1cccc(F)c1OCC1CCCN1
Cc1ccc(NCc2ccc(O)cc2)cc1
Nc1cccc2cc3ccccc3nc12
Oc1ccc2c(c1)nc1n2CCCS1
N=C(NO)NN=Cc1ccc(O)cc1
CC(=N)NCCCCC(N)C(O)CO
C1#CCOC2CCCCC2C#CC=C1
CCCCCCC1(C)CC2CC(C)CN2C1
Cc1[nH]oc2cccc(=O)c1-2
CC(C)Nc1nc(N)c(N=O)c(O)n1
Cc1nnn(O)c1CC(N)C(=O)O
Nc1ccc(C(CS)C(=O)O)cc1
CC(=O)N(O)CCCCc1ccccc1
COc1cccc(OCC(=O)O)c1OC
Fc1ccc(Cn2ccnc2)c(F)c1
N#CC(c1ccco1)N1CCOCC1
CNc1nnnn1Cc1ccc(C)cc1
S=C1NCCOCCOCCOCCOCCN1
CN(C)CCNC(=O)c1ccccc1
CN(Cc1ccccc1)c1nnnn1C
Cc1cc(-c2cccs2)[nH]n1
C(=NNc1nccs1)c1ccccn1
NCCc1ccc(N2CCCCC2)cc1
COCC(=O)NCCc1cc(I)cs1
Cc1nn(C)c(=S)n(C)c1=O
CON=C(Br)C1C2CCN1CC2
CCCCCCC(=O)N(N)c1ccc(C)cc1
NC(=O)C1Cc2ccsc2C(N)C1
Brc1ccc(N=NN2CCCC2)cc1
CC(C)c1ccn2c1C(=O)CC2
CCCCOc1ccc(OCCC(C)C)cc1
CCCNc1nc2ccccc2n2cncc12
COc1ccc2c(c1)CCCC21CCNC1
C=C1C=Cc2cc(N(C)C)ccc21
NC(=O)CCn1ccc2ccccc21
NC(=S)N1Cc2ccccc2CC1N
Cc1ccc(C(O)C(=O)O)cc1
CN1CCCC1COc1ccc(O)cc1
Cc1cc(C(CN)CC(=O)O)co1
C=C1CCC(OO)(C(=C)C)CC1
CC=CC=CC(O)C1CCC(=O)O1
Nc1nncc(C2C3CCN2CC3)n1
O=C1OCC(CO)C(O)C1(O)O
CCc1cc(=O)cc(O)n1CCCO
c1ccc(CNCc2ccc[nH]2)cc1
CCCn1cc(N)c2cnc(C#N)nc21
O=C(NC1CCCCCC1)P(=O)(O)O
O=C(Cc1ccccc1)NC1CCCCC1
COC(=O)c1nccn1Cc1ccccc1
Nc1ccc(Nc2ccc(N)cc2)cc1
NC(=S)N1CCOCC1N
CCCCNCc1ccc(Cl)c(Cl)c1
NC(CCOCCCCC(=O)O)C(=O)O
CCN1CCC(O)(CN2CCCCC2)CC1
Cn1c(S)nnc1S
O=C1CC(Sc2ccc(O)cc2)N1
O=C(O)CCCCCCCCCCCCCCCI
Cc1ccc(-n2nc(N)sc2=S)cc1
CCCC
C[S+](C)CC(=O)NC1CCCC1
S=c1[nH]nc(-c2ccc(Cl)cc2)o1
CCCN1CCOC(c2ccc(OC)cc2)C1
Cn1cnc2c(N)nc(N)nc21
CCc1cc(C(C)c2ncc[nH]2)cs1
C=CCN1CCc2ccccc2CC1Cl
Oc1cc(Cl)cc(CCc2ccccc2)c1
NCCCCNc1nc2ccccc2cc1O
Cc1n[nH]c(C)c1-c1ccccc1
Fc1ccc(OCCCCCN2CCCC2)cc1
CN(C)c1cnc2c(O)cccc2c1
C=CCNC(=S)NCc1ccc(OC)cc1
c1ccc(C23CCN(CC2)CC3)cc1
O=c1[nH]nc(Cc2ccccc2)n1O
COc1nsnc1OCCOCCOCCOCCO
C=Nn1cnnc1C(C)c1ccccn1
O=c1ccoc2c(O)ccc(CCCO)c12
Oc1ccc(-c2n[nH]c(=S)s2)cc1
Nc1ncc2c(n1)-c1ccccc1OC2
COc1nc2ncc(N)nc2c(=O)[nH]1
Nc1nnnn1N=CC=Cc1ccccc1
Cc1coc2cccc(N3CCNCC3)c12
Nc1ccc2[nH]c3cnccc3c2c1
Cn1nnc(C2C3CCN2CC3)n1
CC(=O)NCC1(N)CNC(=NC=O)S1
CC1OCOC(O)(C2(O)OCCCO2)C1O
Fc1ccc(NC(=S)c2ccccn2)cc1
Cc1cc2ccc3ncccc3c2cc1C
CC(=O)Nc1cc2ccccc2oc1=O
NC(=S)NN=Cc1ccc(Cl)cc1Cl
CC1OCC(Br)([N+](=O)[O-])CO1
Cc1cc(=O)n(C=CCO)c(=O)[nH]1
Nc1ccc(C(=O)O)c([N+](=O)[O-])c1
Cc1cc(C2NCC(N)C2CO)on1
CCC(O)C1(CO)COC2C=CCC21
OC1CC(O)(O)C(O)C(O)C1O
NC(C(=O)O)C(C(=O)O)C(=O)O
NC(=O)N(O)c1c(Cl)cccc1Cl
Cc1ccc(C#CCNc2ccccc2)cn1
NCC(O)(c1ccccc1)c1ccccc1
Nc1ccn(CC=CCCl)c(=O)n1
CC(C)c1cc(O)cc(C(C)C)c1
CC(CCOC(=O)N1CCCC1)N(C)C
O=C(O)CSc1ccc(C(=O)O)cc1
O=C(Nc1ccccc1)c1ncc[nH]1
CCCN1CCCCC1c1ccc(O)cc1
CCSc1ccc(CC(C)N(C)O)cc1
Cc1cc(Br)c(Cl)c([NH3+])[nH+]1
CCNC(=S)N(CC)CCc1ccccc1
O=C(O)CCC(=O)OCC1CCCCC1
CCNC(=S)SCCOc1ccc(C)cc1
CCC(CO)n1cnnc1-c1ccccn1
Cc1ccc(Sc2ccc(N)cn2)cc1
CC(C)CN1CCN(C(N)=S)CC1N
CCOC(=O)c1ccc(C#CCO)cn1
CNC(=O)CNC(=O)CCC(=O)OC
O=S(O)c1c(Cl)cc(O)cc1Cl
CC(C)OC(=O)c1cccc(O)c1O
COC(=O)c1ccc(Cl)cc1Cl
Cc1ccc(-c2conc2Cl)cc1
CNC(=O)CCc1ccc(O)c(O)c1
CCCOc1ccc(OCc2ccon2)cc1
Cc1cnc(N)nc1N
COc1nccc2c1[nH]c1ccccc12
COc1nsnc1C1(C)CNCC=C1N
Cc1cccc2c1OCCOCCOCCOCCO2
Cc1cc2cncnc2n1C(N)CCO
COc1cc2ncccc2cc1NCCCCN
CNCc1ccc(Cc2ccc(SC)cc2)cc1
COc1ccc(N2CCn3cnnc32)cc1
COc1ccc(CNc2nccs2)c(OC)c1
Brc1ccc(OCCCN2CCCCCC2)cc1
c1ccc2c(c1)nnn2C1CCCCO1
COc1cccc2c1CC(N)CC2=O
COc1ccc(S(=O)(=O)O)cc1O
O=CNN1CCC(c2ccc(F)cc2)CC1
CCOc1ccc(C=NNC(N)=S)cc1
CNC(=S)NCCCCc1ncc(C)[nH]1
ON=C1c2ccccc2-c2ccccc21
CC(c1cccc2ccsc12)N(O)C=O
CCOc1ccc(C2OC(=O)NC2=O)cc1
O=c1ccc2cc(Cl)c(O)cc2[nH]1
BrC1NCCc2c1[nH]c1ccccc21
CC(C)N(C)C1CCc2ccccc2C1
OCCSc1ncnc2c1oc1ccccc12
CC(=O)NC1Cc2ccsc2C(C#N)C1
Fc1ccc2c3c([nH]c2c1)CCNC3
Oc1ccc(C=Nc2ccc(F)cc2)cc1
O=c1c2ccccc2[nH]n1Cc1ccccc1
CC(=O)c1cc2ccccc2oc1=S
CCN1CCCCC1c1ccc(C#N)cc1
CSCCC(N)C(=O)N(O)CC(=O)O
O=C1c2ccc(O)cc2Oc2ccccc2N1O
O=C(O)C=Cc1cnc2ccccc2c1
O=C(C=Cc1cccc2ocnc12)NO
Cc1ccc2c(c1)CCC1CC(=O)C=CN21
Cc1ccc(OCC(O)C2CCCCN2)cc1
N=C(N)NCCC1CC1(N)C(=O)O
O=[N+]([O-])C1(CCl)Cn2ccnc2O1
C=C(c1ccccc1)C1(N)OCCCO1
CC1CC(C)(O)C2C3CCCC3C12
CC(O)CCCCC1(C)CC2C(C)CCN2C1
O=c1[nH]nc(-c2n[nH]c(=O)o2)o1
Cc1cc(C)c(=O)n(N)c1C#N
CC(=O)Nc1ccc(CCCC(N)=O)cc1
CC(C)COc1ccc(N)nc1N
Oc1ccc(F)c(N(CCCl)CCCl)c1
CCCCCCCN1CCCCC1C1CCCCN1
CSC=C(C#N)C1CCN(C=O)C1
C=CCCCCCCCC#CC#CCOCC(=O)O
CCn1nnc(NC(=O)c2ccco2)n1
N#CCSCC(=O)Nc1ccc(Br)cc1
CCCCCCCCCCCCCC1CCC(CC)N1
N=C(N)n1[nH]c2c(c1=O)CCCC2
NC(CCl)(CCl)NP1(=O)N=CCCO1
O=CNc1nnc(COCC(F)(F)F)s1
CC1CN(C(=O)Nc2nccs2)CCO1
O=c1[nH]c(I)c(F)c(=O)n1COCCO
CC(O)n1c(Cl)nc2cnc(I)nc21
CC(=O)N(C)C=Cc1ccc(Br)cc1
Cc1ccc(C(=O)n2cnnc2N)cc1
COc1ccc(CNc2ccc(Br)cn2)cc1
COc1ccc(C(=S)N(C)C)cc1OC
NC(=O)C(=Cc1ccco1)C(N)=S
COc1cc(C(C)=O)ccc1CN(C)C
COC(=O)C=CC(=O)NCc1ccco1
CCCN(CC)c1nnc2[nH]cncc1-2
CCOc1ccc(NC(=O)C2CCCC2)cc1
CC(C)CCOC(C)(C)CCOc1ccccc1
C=CCOc1ccc(OCCCC)cc1CC=C
C=C(C)CNC(=S)NN=Cc1ccco1
Cc1ccc(N(O)C(=O)CCl)cc1C
NC(=S)NN=CCOc1ccc(Cl)cc1
C=C1CCC(N=Nc2ccc(Cl)cc2)N1C
Nc1ccc(-c2cccc3ocnc23)cc1
O=C(O)Cc1ccc(Oc2ccc(O)cc2)cc1
Nc1nc2cccc(OC(F)(F)F)c2s1
Cc1cc(NC(=N)N)nc2scc(Cl)c12
Nc1nc2c(=O)c3ccccc3sc2s1
Oc1cccc2cccc(CN3CCCCC3)c12
O=C(O)C1Cc2cc(O)ccc2C1Cl
COC1Cc2ccccc2OS1(=O)=O
CC(C)C1C2CNCC1C(N)NC2N
CCN(C(N)=O)c1ncc([N+](=O)[O-])s1
Nc1c(O)cccc1-c1c[nH]c(=O)s1
CC(CS)C(=O)NCCS(C)(=O)=O
CCCCCOc1cccc2ccc3nncn3c12
COc1cccc([N+](=O)[O-])c1C(N)=O
NC(CF)C(CC(=O)O)c1ccccc1
CN(C)CC(N)CCCN(C(=N)N)[N+](=O)[O-]
Nc1cc([N+](=O)[O-])cc([N+](=O)[O-])c1
CCCCCCCCCCCCCCC1(O)CCC(N)O1
CCC1(N)C(=N)NC(O)(O)C(O)C1CO
Nn1cnn(Cc2cccc(Cl)c2F)c1=S
NCC1C=CC(n2ccc(N)nc2=O)O1
CCCCCC(=O)Nc1ccc(Cl)cc1Cl
CCCCN1CC=CC(c2nnn(CC)n2)C1
CCCCC(C)Cc1cccc(O)c1C(=O)O
NCC(O)C12CC3CC(CC(C3)C1)C2
C1=CC(c2ncc[nH]2)Cc2sccc21
ClC(Cl)=C(Cl)C(Cl)=C(Cl)Cl
Cc1ccc(CSc2n[nH]c(N)n2)cc1
CCN(CC)C(=S)CSC(=S)N(CC)CC
CC(=O)OCC(=O)c1ccc(Br)cc1
COC(=O)Cc1ccc(NC(C)=O)cc1
O=C1CCCC(=O)N1c1ccc(O)cc1
CCOc1ncc(-c2ccc(Cl)cc2)o1
Cc1ccn(CC(=O)N(C)NC(N)=S)n1
CC(C)(C)N1C(=O)CCC1C(=O)O
COc1nc(NC=O)nc(CCl)c1OC
N#CCCCSc1nnc(-c2ccccn2)o1
O=C1CCC(=O)N1CCCCc1ccccc1
O=CNN1CCOC(c2ccc(F)cc2)C1
COC(=O)CC12C(=O)C3CC1C2C3
CCC(CO)(CO)COCC(CC)(CO)CO
C=CCCCOc1cc(-c2ccccc2)on1
COc1ccc(NC(=O)c2cccs2)cn1
FC(F)(F)c1nc(C2CCCCN2)no1
CCN(CC)C(=O)c1cc(Br)n(CC)n1
O=C(O)c1ccc(Nc2ccc(Br)cc2)cc1
CCCCCCNC(=O)c1cccc(NC=O)c1O
CN(C)CCCOc1ncccc1C(=S)N(C)C
CCCN(CCC)CCCC1CCCc2ccccc21
C=C1OC(=O)C(Cc2ccccc2)C1Br
COc1cc2c(CCNC(C)=O)cccc2o1
COCCCn1c(N)nc2c(N)nc(Cl)nc21
ClC1CC2CN(c3ccncn3)CC1N2
CSc1ccc2[nH]c(Br)cc2c1Br
CCCCCCC=Cc1ccc(C(=O)O)cc1
C#CC(C)=CCOC(=O)C1CCN=CN1
CN(C)C1Cc2c(O)cccc2CC1O
Cc1cc(-c2nnc(N=C(N)N)s2)cs1
CCc1c2c(C)nncc2c(C)n1CC
CCNC(=O)COc1cc(C=O)cc(OC)c1
Cc1ccnc2sc3cnc(N)nc3c12
O=C(CN1CCCCC1)Nc1ccc(Cl)cc1
COc1cccc(OC2CCCC2)c1CNCCO
CC(=O)NCCc1ccc2sccc2c1F
CNc1nc(N)co1
Nc1ccc(Nc2cccc3ccoc23)cc1
NC(=S)c1ccc(C(F)(F)F)cc1O
Cc1cc(C(=O)Nc2ccccn2)n(C)n1
NC1(c2ccccn2)NCCc2ccccc21
CCCc1ccc(OCC(O)CNCCCSCC)cc1
O=C1OC(C2OCCO2)Cc2ccccc21
Cc1ccn2c(OCc3ccccc3)cnc2c1N
Brc1ccc(N2CCc3ccccc3C2)cn1
COCC(O)Cn1c(C#N)nc2ccccc21
COc1ccc(-c2nn3ccnc3s2)cc1
CCC(C)(C)C1CSc2nnc(NC=O)n21
CNc1nc(C#N)c(C=Cc2ccccc2)o1
CNc1ncc(Cl)c(Nc2ccc(Br)cc2)n1
Clc1ccc2nc3cnc(Br)cn3c2c1
CN1CCN(C(=NO)c2nonc2N)CC1
COCC#CC1(O)CCCCC1CC(OC)OC
NN=c1nc2n(c3ncccc13)CC=NN2
COC(=O)CCNC(=O)C1(C)NCCS1
COc1ccc(C2CCCc3[nH]cnc32)cc1
O=c1c2ccccc2[nH]n1-c1ccccc1
OCC1OC(O)CC1n1ccc2cnccc21
c1ccc2c(c1)nnn1c3cnccc3nc21
CCc1cc(OC)cc(OC)c1CC(N)CC
N=C(N)N1CCC(N)(CC(N)C(=O)O)CC1
N=C(NO)NN=CC1COc2ccccc2O1
CCCC(N)C(=O)NC(CCC)C(=O)O
O=[N+]([O-])C1NC(CCO)Cc2ccccc21
CCN1CCOC2Cc3c(O)cccc3CC21
Cc1ccc(Nc2cc(=O)[nH]c(O)n2)cc1
C=NNc1nc(=O)[nH]nc1-c1ccccn1
O=C(O)c1ccc(N2NCCCC2=O)cc1
CCCCCCC(=O)NCc1cc(OC)ccc1O
COc1ccc(C(=O)CC(O)C(=O)O)cc1
CCC(=O)NC1=NN=C(S)[SH]1Cc1ccccc1
N#Cc1ccc(C#Cc2ncc(CF)s2)cc1
c1cc2cc(CC3CCCNC3)ccc2[nH]1
c1ccc(-c2cnc(-c3ccccn3)s2)nc1
C=CC(C)CNC(=N)Nc1ccc(CN)cc1
CCCCCCCCCCCC[n+]1ccccc1C
CCOc1ccc(OCCCOc2ccccc2)cc1
Cc1cc(N)n(-c2ccc(Cl)cc2)n1
Nc1nc(-c2ccc(Cl)cc2)n[nH]1
O=P(CCO)(c1ccccc1)c1ccccc1
CC(Sc1ncccn1)C(=O)NC1CCCC1
O=C(NCCCSc1ccccc1)c1ccccn1
CSc1nc(N(C)C)nc(N(C)C#N)n1
S=C(Nc1ccc(Br)cc1)NC1CCCC1
COc1ccc(NC(=S)c2ccccc2)cc1
S=C(NCCc1ncc[nH]1)NC1CCCC1
CCCCC(CCCCl)C(=O)Nc1ccccc1
CCCCCCCCc1cnnn1CC(=O)OCC
CCN1CCN(C(N)=S)C(N)C1
CN(CCCCCCCCCCCCN)Cc1ccccc1
CC
COCCCNC(=O)c1noc(C)c1C(C)C
NC1CNC(N)(CCO)CN1
O=C(c1ccn(C2CCCC2)n1)C(F)F
CC(Nc1ccc(Oc2ccccc2)cc1)C(=O)O
CCCN(NC(N)=O)C(=O)Cn1nc(C)cc1C
N=C(N)Nc1cc(Cl)c(Oc2ccccc2)cn1
O=C(O)C1(Cl)CCc2ccc(Cl)cc2O1
CC(=O)Oc1cccc(C(=O)Nc2nccs2)n1
Cc1n[nH]c2c1N=CN1C2=NCC1(C)N
CSc1ncc2ccc(Nc3ccccc3)nc2n1
Cc1c(N)cnc2c1C(=O)C=CC2=O
O=Cc1cc(-c2ccccn2)c2ccsc2c1
O=C1CCC(=C(Br)CCc2ccccc2)O1
CCc1c[nH]c2cccc(CC(=O)O)c12
C=C(C)COc1nc(N)nc2[nH]cnc12
CC1(C(N)C(=O)O)CC(=O)C2OC2C1
C=NNC1=NC(=O)C(CCSc2ccccc2)S1
CCCCc1ccc(Nc2ncccc2C#N)cc1
CC1CN(C=O)C(SCc2ccc(Cl)cc2)=N1
COc1ccc(NC(=O)NC(C)C)cc1Cl
COc1nc(C)nnc1-c1ccc(Cl)cc1
Cc1cccc2c(N)nnc(N)c12
Cc1cccc(Cl)c1C1CN(C=O)CCO1
CC(C)CC1(C)OC(=O)CC1CSC(=N)N
O=C(CN1CCCCC1)c1cc(O)ccc1O
O=C(Nc1ccc(F)cc1)c1ccc(O)cc1
COc1ccc2c(c1O)C(=O)CCCC2=O
NC(=O)NC(=O)C1CCC(C(=O)O)CC1
C=CCn1c(=O)oc(=O)c2ccccc21
CCOCCOC(=O)C=Cc1ccc(OC)cc1
Fc1ccc(C=Cc2ccc(Cl)cc2)cc1
C=C1C(Br)=C(Br)C(=O)N1CCCCCC
O=c1cc(-c2ccc(Cl)cc2)[nH]c2ccccc12
C=NNC(=S)N1CCC(C)(c2ncccn2)C1
C=CC(C)C1(C)SC(NN=C)=NC1=O
Cc1cccc2ncn(C(N)=O)c(=O)c12
CCc1cc(C(=S)Nc2ccc(C#N)cc2)on1
Cc1cc2[nH]c3c(c2cc1O)CCN=C3
CC(=O)NCc1ccc2c3c([nH]c2c1)C(N)CC3
CN1CCN(CC2CC(=O)c3ccccc32)CC1
O=C(C=Cc1ccccc1)C=CN1CCOCC1
COC(=O)C(=CN1CCNC1=S)C(C)=O
CSc1c(N)cnc2c1C(=O)C=CC2=O
CCn1cnc2c(NCc3cccs3)cccc21
O=C1CCSSCCC(=O)Nc2ccccc2N1
CNc1cc(CNc2ccc(C#N)cc2)ccc1C#N
C=C1CCC(CN2CCCC2)(C(C)C)C1=O
CC(=O)OC1(C#N)CC2OC1C1NC21
CCCN1CCCCC1c1csc2ccccc12
CCC(CCn1cncn1)c1ccc(Cl)cc1
O=C(CCCO)NN=Cc1cc(O)ccc1Br
Oc1ccc(C=Nc2cnn[nH]2)c(Br)c1
O=[N+]([O-])c1ccc(CP(=O)(O)O)cc1
CN1CCC2=CC(=O)C(=O)C(O)=C21
O=[N+]([O-])c1ccc(Oc2ccccn2)cn1
NC(=O)NN=Cc1cc([N+](=O)[O-])co1
CCCC(O)C1=C(Br)C(=CCl)OC1=O
OCc1ccc(CNCC2CCNc3ccnn32)cc1
C=CCC(N)(CC(N)C(=O)O)C(=O)O
CNc1ccc(C=Cc2ccc(N)cc2)cc1
N#CC1(C=NNC(N)=S)Oc2ccccc2O1
CC(CCl)NC(=O)NC1Cc2ccccc2C1
O=C1C=CCC(c2cccc3ccccc23)O1
CCn1nc(-c2cc3c(s2)CCCC3)[nH]c1=S
CN(C)CCCC1C(O)=CCC2CC(O)CC21
CC1(NC(=O)OC2CCCCC2)CC(=O)O1
NC1(c2ccc(Cl)cn2)C2CCC1CC2
CNCC1CCCc2ccc(Oc3ccc(C)cc3)cc21
CCCCCCCCOC1OCC(O)CC1(O)CO
CC1(CO)CCC(n2c(=O)cc[nH]c2=O)O1
O=C1C(O)CC2C(O)C(O)(CO)CCN12
COC(=O)NC1OC(CO)CC(O)(O)C1O
CC1C2CCCCC2CC2C(=O)CC(CCO)C21
COCC1CNc2[nH]c(N)nc(=O)c2N1
CCOC(=O)Nc1sc(=S)n(C)c1C
C=CCOc1ccc(Cn2ncn(N)c2=S)cc1
Cc1cc(C)cc(-n2nc(N)sc2=S)c1
Cc1ncc(C#N)c(N2CCCCC2)c1C
COC(=O)c1ccc(-n2nn[nH]c2=S)cc1
NCC(c1cccc(O)c1O)S(=O)(=O)O
O=CN(O)CCCCCNC(=O)CCc1ccccc1
CCCCC(=O)NCc1ccc(C(=O)NO)cc1
c1ccc(CSc2ncnc3[nH]ncc23)cc1
CCCN1CCOC(c2cccc(O)c2CO)C1
CSc1ccc(C(=O)Nc2nn[nH]n2)cn1
O=C(NCCCN1CCCC1=O)NCc1ccccc1
FC(F)(F)c1ccc(-c2ccccn2)cc1
CC(C(=O)O)c1ccc(-c2cccs2)cc1
CSC1(SC2=NCCN2)SC2(NCCN2)S1
CCc1cccc(OC)c1-c1cnc(N)s1
O=C(O)C(c1ccccc1)C1(O)CCCC1
Cc1ccc(CNS(=O)(=O)N(C)C)cc1
Nc1nc(N)nc(N)n1
Cc1ccc2[nH]c(=O)c(Cl)c(C)c2c1
OCC(C#CCN1CCCCC1)NCc1ccccc1
O=C(COC(=O)c1cccs1)c1ccccc1
CCCCc1cnnn1CC(=O)c1ccccc1
Cc1ccc(CN(C)C2(N)CCCCN2)cc1
c1ccc(-c2ccc(Cn3ccnc3)cc2)cc1
CC1CCC(NC(=O)CSc2nnnn2C)CC1
CCC1(C)CCN(C=O)CC1Cc1ccccc1
COC(=O)c1cc(NC(=O)C2CC2)co1
CSC(=O)CC(=O)NC(=O)c1ccccc1
Cc1cc(Br)cc(OC(=O)N(C)C)c1C
CC(=O)OCCCCCCCCCCCOc1ccccn1
C=CCOc1nc(OCC=C)nc(OCC=C)n1
COc1cc(OC)cc(C(=O)OC(C)C)c1
CCCCC(CC)C(O)(CC)CC(CC)CO[PH](=O)O
COc1ccc(NC(=O)C[S+](C)C)cc1
Nc1ccn(Cc2cc(CO)co2)c(=O)n1
NS(=O)(=O)OC1CC(=O)c2ccccc2C1
Nc1cc(C2CN=CN2)c2c(c1CO)OCCN2
O=C(O)C=Cc1ccc(OCc2ccccc2)cc1
COc1cnc(Nc2nccs2)cc1-c1ccccc1
Nc1ncnc2c1ncn2CCCOCC(=O)NO
CCCCNCc1c(O)cc(I)cc1C(C)(C)C
CCCCCCCCNc1nc(C)c2ccnc-2[nH]1
O=C(NO)c1nocc1CSc1ccc(Cl)cc1
O=C(O)C(=O)c1cccn1-c1ccc(F)cc1
CCCCNC(=O)c1ccc(NCC2CN=CN2)cc1
COc1cc(CCc2ccc(O)cc2)cc(OC)c1
Oc1ccc(C=Cc2ccc(F)cc2)c(O)c1
COc1c(C)ccc2cnc(N=C(N)N)nc12
COC1(C)NCCc2ccnc(N)c21
O=c1cnc2c[nH]cc(Cc3ccccc3)n1-2
CSc1ccc(NC(=O)C=CC(=O)O)cc1
COC(=O)c1c(C)c(N)nc2occ(C)c12
Cc1cccc(NC(=O)N2CC=CCC2)c1C
O=C(CN1CCCC1)Nc1cc(Cl)ccc1F
CC
O=C1CC(c2ccccc2)Cc2ncccc21
CC1(c2cnc(NC=O)s2)C(Br)C1Br
Clc1ccnc2c(-c3ccccn3)cccc12
COc1ccc(C#CC2CCc3cnnn32)cc1
NC(c1ccc(Cl)c(Cl)c1)P(=O)(O)O
Cc1ccc(C=C(C#N)Cn2cnnn2)cc1
C=NNC(=O)c1nn(C)cc1-c1ccccn1
N=C1CCCCCN1C(c1ccccc1)C1CC1
CCOc1ccc(CNC(C)c2cc(C)cs2)cn1
c1ccc(NCCNCC2CCNCC2)nc1
Cc1nn(Cc2ccn(C=O)n2)c(C)c1I
CCC(=O)NCc1cccc2ncc(OC)cc12
CCCCCCCCC#CCC=CC=CSCCCC(=O)OC
CCc1[nH]n(-c2nnn[nH]2)c(=O)c1C
CCCN(C)C1CCC(C)(O)c2ccc(C)cc21
CCC(C)(C)n1nnc2c(C(=O)O)cccc21
O=c1nc(Cl)c(O)c(-c2cccs2)[nH]1
Cc1cc2nc(NNCCC#N)oc2c(C)c1C
O=C(NCc1ccco1)C1Cc2ccccc2O1
C=CCNC(=O)Nc1cccc2sc(C)nc12
C[SH]1C(=O)C(=Cc2ccc(F)cc2)N=C1S
CC1c2c([nH]c3ccccc23)C(=O)CC1N
Nc1ncc(-c2cccc3[nH]ncc23)s1
O=C(CN1CCCCC1)C1Oc2ccccc2O1
Cc1ccc(C2(C)Cc3ncncc3CCN2)cc1
Cc1ccc(Oc2ncccc2C(=N)NO)cc1
O=C(NN=Cc1ccc(O)cc1)C1CC=CCC1
Cc1cc(N)cc2nnc(C(N)=O)c(C)c12
CCCCCCCCC=C1CCC(CN(C)C)C1=O
C=CCN(N=C1CCCc2cccnc21)C(N)=S
Brc1ccc(-c2cccc3ncccc23)cc1
CN(CCSCc1ncc(CO)[nH]1)C(=N)NC#N
CNC1(c2ccc(Cl)cc2)CCC(=O)CC1O
CN(C)CCON=C1c2sccc2-n2cccc21
O=[N+]([O-])c1ccc(OCCn2cncn2)cc1
O=CN1CCc2scc[n+]2-c2ccccc21
CCCN1CCCCC1c1ccc(O)c(O)c1
NC(=S)NN=Cc1coc2ccccc2c1=O
CCCCCCOc1cccc2c1CCc1cnoc1-2
O=[N+]([O-])c1ccc(CP(=O)(O)O)cc1
CC(C)(C)NCC(O)COc1nsnc1N1CCOCC1
O=C(NCCO)C(F)=C1CCc2c(F)cccc21
CCc1nn(CC(C)N)c2c1ccc1occc12
C=CCc1ccc(O)cc1C=Nc1ccc(O)cc1
Cc1ccc(N(C)C(=O)C2CCCN2)c(C)c1
Nc1nc2c(NCc3ccc(O)cc3)cccc2[nH]1
Cc1cc(Nc2ccc(Cl)cc2)n2nnnc2n1
O=c1c2ccccc2n2n1Cc1ccccc1C2
CN(C)C(=O)Oc1c(Br)ccc2ccccc12
CC(C)(C)C(=O)C=C(N)c1ccccn1
CC1CCCCN1c1cnc2ccc(Br)cc2n1
Cc1ccc(CCC(=O)NC2CCC(=O)O2)cc1
CC1(c2ccccc2)COC2CCC(=O)N21
CC1(OCc2ccccn2)CNCC2(CCCC2)O1
CC1OC(C)C(C2(O)OC(O)=CC2=O)O1
O=c1cc(CN2CCCc3ccccc32)[nH][nH]1
OCOCCOC1CCNCC1
Clc1cccc(C2CCCC3CCCN32)c1Cl
CC1C2Cc3c(N)cc(O)cc3C1CC(C)(C)N2
C=C1CC(CCCCCCO)C2CC(C)(O)CN2C1
Oc1cc(O)c2c(c1)CNC1COc3ccccc3C21
CCCCCCCCCCCCCCOCC1NCCC1(O)O
O=C(NCCO)C1(CO)OCC(O)C(O)C1O
N#Cc1cc(=O)n(CN)s1
NC(=O)c1ccc(=O)n(-c2ccccc2)n1
CCCc1cc(=O)nc(SCC(=O)NC)[nH]1
O=c1[nH]c(=O)n(-c2ccccc2)cc1O
c1ccc(C2COC(c3ccccc3)CN2)cc1
CCC(=O)Nc1ccc(Nc2ccc(OC)cc2)cc1
O=NN(CCCl)C(=O)NC1CCCCCCCCCCC1
O=P(O)(O)C(F)(F)c1ccc(Br)cc1
O=C(CCCN1CCCCC1O)c1ccc(F)cc1
NCC(=O)N(N)c1ccc(S(N)(=O)=O)cc1
N#CNC(=N)CCSCc1cnc(NC(=N)N)s1
COC(=O)CNC(=O)COc1ccc(C=O)cc1
Brc1ccc(C2OOC3(CCCCC3)OO2)cc1
Nc1ccc(C(=O)Nc2ccc(Cl)cc2)cc1
c1ccc(-c2ccc3cccc4c3c2CC4)nc1
CCCCNC(=O)Oc1ccc(-c2nccs2)cc1
CCCCCCOC(=O)CCc1cccc(OC)c1O
NC(C(=O)O)c1cc(CP(=O)(O)O)cs1
Cc1cc(OCc2ccccn2)ccc1C1CCCCN1
N=C(N)Oc1ccc(Cc2ccc(O)cc2)cc1
CCCCNCc1cccc(C(F)(F)F)c1Cl
CCC(C)(CC1CC(C)CC(C)C1)C(C)N
CCCCCCCCCCCCCCC1(C)CCN(C=O)CC1
Cc1ccc(S(=O)(=O)NNC(N)=S)cc1
CCCCCc1nnc(NC(=O)Cc2cccs2)s1
CC(C)CCOC(=O)c1ccc(N(C)C)cc1
CCc1nnc(NC(=O)c2cc(Br)co2)s1
O=C(C[SH]1CCN(C(=S)S)CC1)c1ccccc1
CCOc1ccc(NC(=O)Nc2ccccn2)cc1
O=C(C[SH]1C=NN=C1S)NNC(=O)c1ccco1
COc1ccc(NC(=O)CCc2ccccc2)cc1
NN(C(=O)c1cccs1)c1ccc(Cl)cc1Cl
COc1ccc(CSc2ncc(N)c(N)n2)cc1
Cc1noc(N)c1C(=O)Nc1ccc(F)cc1
CCCn1cc(CCC(=O)O)c(-c2cccs2)c1
COc1ccc(-c2c(NC=O)noc2C)cc1
OCCN(CCO)CC(O)COc1ccc(Br)cc1
CCn1c2c(c(=N)c3c1CCC3)CCC2
Cc1ccc(OC(=O)c2ccccn2)c(C)c1
CCC1CCCCC1
C=C(C)CNS(=O)(=O)c1ccc(N)cc1
FC(F)(F)c1ccc(CNC2=NCCO2)cc1
CCOc1ccc(NCC(=O)NN=C(C)C)cc1
CC(=O)N1C(C)OC(C)C1C(Cl)Cl
CC(C)COCCNC1NCCCC1N
Cc1cnc(N)nc1N(C)CCCn1cccn1
CC1(c2ccc(Br)cn2)CCN(C=O)CC1
O=Cc1cc2c(=O)cc(Cl)oc2cc1Cl
CCOc1nc2cccc(N(C)C)c2c(=O)o1
C(=Cc1nc2cncnc2[nH]1)c1ccccc1
CNCC1(C)C=Cc2cc(Cc3ccccc3)ccc21
Cc1nnc(SCc2ccccc2)n1Cc1ccccc1
O=NN(CCF)C(=O)NC1CC(=O)NC(=O)C1
CCCCCC(O)CCC=CCCCCCCCCCC(=O)O
O=Cn1c(CCC(=O)O)cc2c(O)cccc21
Cc1ccc(-c2ncc(CC(=O)O)[nH]2)cc1
C=CCCCCCCCCC1(C)C(=C)C(=O)OC1CO
c1ccc(N=c2[nH]c(Nc3ccccn3)ns2)nc1
COc1cc(OC)c(OC)c(C(=O)C(C)Br)c1
O=C(NN=Cc1cnccn1)c1ccc(Cl)cc1
CCOC(=O)c1c(N)nc(S)nc1S
CC1(c2ccccc2)COc2ccccc2C1=O
CCCCC(C#CC(=O)OC)OC=CC(=O)OC
CC(CN1CCOCC1)OC(=O)c1ccc(I)cc1
CC(C)c1ccc(NC(=O)c2ccc(N)cc2)cc1
Cc1ccc2c(c1-c1ccccc1)OC(=O)CC2
CC(=O)c1sc(Nc2ccc(C)cc2)nc1C
Cc1cccc(NCC(=O)c2ccccc2)c1Cl
NC(=S)N(c1ccc(Br)cc1Cl)n1cnnc1
CCC(=O)NC1=NN=C(S)[SH]1Cc1ccc(F)cc1
COC(=O)c1ccc(OCc2ccc(C)cn2)cc1
Cc1ccc(Cl)cc1NC(C#N)c1ccccc1
CC(C)CC1(C2CCCC2)NC(=O)NC1=O
O=C1CCn2ccc(-c3ccc(Cl)cc3)c21
CCCCCOC(=O)C=Cc1ccc(O)c(O)c1
COc1ccc(C=C(C#N)c2ccccc2)cc1
CCCCCCOCC(O)COc1ccc(C(=O)O)cc1
CCCn1nc(N)c(-c2ccccc2)cc1=O
O=C(NN=Cc1ccc(O)cc1)c1ccccn1
COCc1cccc(C(O)CNC(C)(C)C)c1O
CCc1ccc(NC(=O)CCc2ccn(C)n2)cc1
O=C(O)Cc1ccc(Oc2cccc(Cl)c2Cl)cc1
OCc1ccc(NCc2ccc3c(c2)CCC(O)O3)cc1
C=C1CCC(F)(CNCC2Oc3ccccc3O2)CC1
ClC=C(c1ccc(Cl)cc1)c1ccc(Cl)cc1
CN1CCCCC1CCCc1cccc2c1CCC2=O
CN(C)c1ccc2[nH]c(=O)n3c2c1CCC3
COc1ccc(O)cc1C=Cc1cc(C)[nH]n1
COc1cccc(C)c1Oc1ncccc1C(=N)N
Cc1cc(C(=O)NCc2cc(C(=O)O)co2)co1
COc1c[nH]c2cccc(CCCNC(C)=O)c12
NC(=O)N1CC(N)Cc2ccccc21
O=C(CN1CCOCC1)NC1Oc2ccccc2O1
Cc1ccc2n1Cc1c(ccc(CO)c1CO)C2
BrCC(Br)c1ccc2ccc3cccnc3c2n1
CC(C)n1c(=O)[nH]n(-c2ccccc2)c1=O
COc1ccc(N2C(=N)SCCC2N)cc1
Cc1ccc(OCC(=O)NN=Cc2ccccn2)cc1
CCN(CC)S(=O)(=O)c1ccc(C=NO)cc1
Cc1cccc(C)c1-n1nnc2cccnc21
CN1CCCCC1CCn1ccc2ccc(Br)cc21
CCOCc1cn2c(n1)CNCCC2(N)c1ccco1
CCCCCCCCC=CCC=CC=CSCCCC(=O)OC
O=c1nc(Cn2ccnc2)c(O)c(F)[nH]1
COC(=O)C1(c2ccccc2)CC1CN(C)C
O=C(CSCCO)Nc1ccc([N+](=O)[O-])cc1
CCCCC1CNC(N)(C2(c3ccccc3)CC2)CN1
C=C1C(=O)c2ccccc2CC1c1ccc(Cl)cc1
COc1nc2ccc(Nc3ccccc3)cc2nc1OC
N#Cc1ccc2nc3ccc4ccncc4n3c2c1
OCCCc1cccc2c1ncn2CCOc1ccccc1
CCCCCCCCCCCC(O)CC(=O)NC1CCC(=O)O1
CC(C)Nc1cc(C(=O)O)ccc1[N+](=O)[O-]
N#Cc1cccc(N2CCCC([N+](=O)[O-])C2)n1
Cc1cnc(Nc2cc(N)ncn2)cc1[N+](=O)[O-]
CNC1CCCN1c1nc(N)nc2c1CCCC2
COC(=O)Cc1c(C)ccc2ncc(=O)oc12
O=C(Cc1cccc2ncc(=O)[nH]c12)C(F)F
CCC1(N)CC1c1ccc(C(F)(F)F)cc1
O=c1nc[nH]c2c1ncn2CC1(CO)CC1CO
Clc1cccc(Cl)c1CC1CCCC2CNCC21
Cc1ccc(C2(N)COC3CNCCC32C)cn1
Nc1ncnc2c1CCN2C1OCC(O)C1CO
OCC1(O)OCCC1n1ccc2c(=S)nc[nH]c21
O=c1cc[nH]c2c1cnn2C1OC(O)CC1CO
CC1OOC23CC(C)C(C)CC2CC(=O)OC3O1
O=c1ncc(Cc2ccc(Cl)cc2)c(O)[nH]1
O=c1c(Cl)nc(Cl)cn1-c1ccccc1
COc1ccc(-n2nc(NC(N)=O)sc2=S)cc1
Cn1c(CC2(C)CO2)cc(=O)n(C)c1=O
O=NN(CCCl)C(=O)NC1(C(=O)O)CCCC1
Cc1cc(-c2ccccn2)c2[nH]c(=O)ccc2c1
COc1cccc(C(O)c2ccc(O)cc2)c1OC
CN(C)c1ccc(C(=O)NCCCC(=O)O)cc1
C=CC(C)CSc1nc(N)nn1-c1ccccc1
Cc1ccc(-n2cccc2CCN)c(C)c1C
O=C(Oc1ccc(Cl)cn1)c1ccc(Cl)cc1
CN1C(N)=NCC1(N)C(c1ccccc1)c1ccccc1
Cc1ccc(CSc2ncnc3onc(C)c23)cc1
N=C(N)Nc1ccc(C(=O)c2ccccc2)cc1
CCCCOC(=O)CSC(=S)N(C)Cc1cccs1
O=CN1CCC2(CC1)OCC(Cc1cccs1)O2
Cc1cc(C(=O)N(CC(C)C)NC(N)=S)cs1
N#Cc1cc(-n2ccnc2)cc(-n2ccnc2)c1
CNc1cc(S)nc(S)n1
CCCCN(c1ccccc1)S(=O)(=O)N(C)C
Cc1c(NC=O)noc1-c1cccc(Cl)c1F
O=C(OCc1cccc(Cl)c1Cl)c1ccccn1
NP(=O)(OCCCc1ccccc1)Oc1ccccc1
CCCCCc1nnc(NC(=O)C2COC=CO2)s1
Cc1cccc(N2C(=O)CCC2C(=O)O)c1C
O=C(CCc1ccccc1)NNC(=O)c1ccco1
COc1ccc(NC(=O)NCCN2CCCCC2)cc1
O=C(NCCCCc1ccccc1)c1ccc(F)cc1
O=C(COc1ccccc1)NNC(=O)c1cccs1
COc1ccc(-n2nnnc2-c2ccccn2)cc1
C=CCC(CC=O)(C(=O)OCC)C(=O)OCC
CCCCCCCCCCCCN(O)C(=O)c1ccccc1
COc1ccc(-c2cnc(Cl)nc2Cl)cc1
CC(C)Nc1ncc(C(=O)Nc2ccccn2)s1
O=S(=O)(CCO)Cc1ccc(OC(F)F)cc1
CCC1CC(=O)C2=C(C1)NC(=O)CC2
CCCNC(=O)c1cc(N2CCN(C)CC2)cs1
Nc1cc(N2CCNCC2)c2[nH]c(=O)ccc2c1
CC(=O)NCC1(C)COc2ccc3c(O)cccc3c21
Cc1cc(NCc2ccc(Cl)cc2)c(C(=O)O)cn1
COc1cc(OC)c(OC)cc1CC(=O)c1ccco1
CCCOc1nc2ccnn2c(CC)c1C(=O)OCC
COc1ccc(C(O)c2nccc3ccccc23)cc1
Clc1ccc(CSc2ncnc3[nH]ncc23)cc1
NC(=O)c1ncc(C2(O)OCC(CO)C2O)s1
CCN(CC)C(=O)c1ccc(NCC2CN=CN2)cc1
COCCN(C)c1nccc2[nH]c3ccccc3c12
CCOc1ccc(C(=O)NN=Cc2cnccn2)cc1
COc1ccc(C(=O)NNC(=O)c2ccccn2)cc1
CCCCCCCCCCCC[N+](C)(C)C(C)C=O
C[N+](C)(C)CCC(=O)C=Cc1ccccc1
Cc1cc(OC(=O)c2cccs2)ccc1C(C)C
O=C1CC(=O)c2cc(-c3ccccn3)ccc21
CC1(N)CCCN(c2nc3n(c(=O)n2)CCN3)C1
Fc1ccc(CN2CCCCC2Cc2ccccc2)cc1
N#CC1CC(=N)N(c2ccc(F)cc2)C1=O
COc1c(O)cccc1C1(C)CCN(C=S)CC1
COc1ccc(CC(=O)Nc2ccc(Cl)cn2)cc1
Cc1ccc(Sc2ncccc2C(=O)O)c(C)c1
Nc1cccc2oc(=O)[nH]c12
CC1NCCCC1(N)CCOc1ccc(Br)c(Cl)c1
Cc1c(Cl)cccc1OCC(=O)Nc1ccccn1
COc1ccc(C2NS(=O)(=O)N=C2N)cc1
COc1nc2c3ccccc3nc-2c(O)n1N
CCc1n[nH]c(=O)n1NC(=O)CCCC(=O)O
N=C(N)NN=Cc1ccc(C(=O)O)c(O)c1
COC(=O)C1=CCC2CCC1(c1nccs1)O2
FC(F)(F)c1ccc(N=Nc2ccccc2)cc1
O=C1C=CCCC1c1cc2ccccc2[nH]1
C#CCNC(=O)c1cc(-c2ccccc2)c(N)s1
N#Cc1snc(Cl)c1NCc1cccnc1NCN
CSc1nnc(CNC(=O)Nc2ccc(F)cc2)n1C
O=c1cn[nH]c2nc3cccc(-c4ccccc4)c3n12
Cc1nn2c(=O)c(-c3ccccc3)c[nH]c2c1N
C=CC(C)CCC(C)=CC=CC(=O)NCC(C)C
N=C(N)NN=C1c2ccccc2-c2ccccc21
O=C(Cc1cccc(=O)[nH]1)c1ccc(F)cc1
CC(c1ccc2sccc2c1)N(O)C(=O)N(C)C
Cc1ccc2nc(N3CCNCC3C)oc2c1N
COC1CC(O)(Sc2ncccc2O)C(O)C(CO)O1
CCn1c(Cl)nc2cc(Cl)cc(C(C)C)c21
COc1ccc(-c2cccc3ocnc23)c(OC)c1
COC1Oc2c(O)ccc(-c3ccc(C)cc3)c2O1
Nc1cccc2c1C(=O)NC2=O
CC(C)(C)OC(=O)NC(C=O)CC1CCCCC1
C=C1Oc2cc(-c3ccccc3)c(O)cc2C1=O
CC(C)COc1ncccc1C1=NN(C=NO)CC1
CCOC(=O)C1CCC2=C(CCC(=O)N2)C1=O
COc1ccc(OC)c(C(=O)c2ccc(Cl)cc2)c1
O=C(Nc1ccc(Cl)cc1)c1cc2ccccn2n1
NCCCSC1(Cl)c2ccccc2Oc2ccccc21
COCCN1CCn2ccnc2C1CN(C)C(C)C
NC(CC12CC(C(=O)O)(C1)C2)C(=O)O
COc1ccc(NC(=O)Nc2c(F)cccc2F)cc1
Cn1nnc2c(C3CN(C=O)CCS3)cccc21
CCCCNc1cc(OC)cc2cc3c(nc12)CCCC3
COC12CC(C=C1O)c1c2ccc2ccccc12
NC(=NOC(=O)c1ccc(F)cc1)c1ccccc1
COc1ccc(C(=O)C=Cc2ccc(O)cc2)cc1
C=Cc1c(C)ccc(C)c1-c1ccc(C)cc1C
NC1=NCC(CCc2cc(Cl)ccc2Cl)O1
O=C(NC(CS)Cc1ccccc1)OCc1ccccc1
CN=c1ccc2nc3cc(N)ccc3sc-2c1
O=[N+]([O-])c1cc(N2CCCCC2)ccc1Cl
Brc1ccc2oc(N3CCN4CCC3CC4)nc2c1
Cc1ccc(C(C)(O)c2cccc3scnc23)cc1
CN(C)Cc1ccc(SC2CCc3ccccc3C2)cc1
CC1CCc2ccccc2N1C(N)=Nc1ccccc1
C=Nc1nc2ccc(-c3cccs3)c(C)c2[nH]1
c1ccc2sc(Nc3nc4ccccc4s3)nc2c1
CN(C)CCCN1Cc2ccccc2Cc2ccccc21
O=C1C=CC2C=C(C(=O)O)C(Cl)=CC2O1
CCCCCc1cccc2nc(N)c(CCCCCCN)cc12
NS(=O)c1nc(NCCCCCCO)nc2[nH]cnc12
CN(CC(=O)O)NC(=O)CC(N)C=C(F)CN
CC(C)c1c(O)ccc([N+](=O)[O-])c1C(C)C
COCCNC(=S)Nc1cc(C)ccc1[N+](=O)[O-]
NC(=O)N1C(=O)CCCC1=O
O=[N+]([O-])c1ccc2nc(Cl)c(Cl)cc2c1
COCc1nc(CN2CC(C(C)C)OC2=O)no1
NC(=O)N1c2ccccc2CC(O)c2ccccc21
CCCN(CCC)CCC1CCC(Nc2ncccn2)CC1
CC(CS)C(=O)OC(CSC1CCCC1)C(=O)O
CCOC1(c2ccc(O)cc2)CCCCC1CN(C)C
COc1ccc(C2(OC)CCCCC2CN(C)C)cc1
COC1([N+](=O)[O-])c2ccccc2-c2ccccc21
Cn1c(C(O)C[N+](=O)[O-])cnc1[N+](=O)[O-]
CC1(c2ccccc2)Cc2ccccc2C2CCCN21
O=[N+]([O-])c1ccc(N=CC2Oc3ccccc3O2)cc1
c1ccc(-c2cccc3c2CC2CCCN2CC3)cc1
NC(C1CCCCC1)C1(F)C(F)CCN1C=O
C=C(C)C1C2=CCCCC2CCC1C
NCC(O)CC(N)CC1CC(C(=O)O)N(NC=O)C1
Nc1nc(Cl)c2ncn(C3CCC(CO)CC3)c2n1
NC(C(=O)O)C1C(CC(=O)O)C1C(=O)O
CC(=O)CCCCCCCCCCCC1(C)C(O)CCNC1C
O=C1NC(=O)C2(CC(O)(O)C(O)C(CO)O2)N1
CC(C)C1CCCC2CCC=CC21C
N#Cc1ccc(N2C(=O)CC(=O)N=C2N)cc1
Cc1sc(=S)n(C)c1NC(=O)OC(C)C
Cc1[nH]c2cccc(C)c2c(=O)c1C(=O)O
Cc1nn(-c2nc(=O)cn[nH]2)c(C)c1C
CCCCC(C)(CCCCCCn1ccnc1)CCn1ccnc1
CC(C)COc1ccc2c(=O)ccoc2c1CO
COc1ccc(C2(c3ccccc3)C=NNC2)cc1
c1ccc(Cn2c(N3CCCC3)nc3cncnc32)cc1
c1ncc2nc(NC3CCCC3)n(C3CCCO3)c2n1
CC1(C)N=C(N)N=C(N)N1CCCc1ccccc1
O=C1NCCNN1c1ccc(-c2ccccn2)cn1
CCCCc1ccc(C2(O)C=C(Br)C(=O)O2)cc1
S=C(NCCCCc1ncc[nH]1)NCCc1ccccc1
COS(=O)(=O)CCN(CCCl)c1ccc(O)cc1
NC(CC1CCC(CP(=O)(O)O)CC1)C(=O)O
C=C(C)C(CCC(C)=O)C1(C)C(=O)C=CC1C
Cc1ccc(-c2ncc(CN3CCC=N3)o2)cc1
CC(C)CNC(c1ccc(Cl)cc1)c1ccccn1
O=C(CSc1cnnn1-c1ccccc1)c1ccco1
NC(=O)C1CCN(C(N)=S)C(N)C1
CP(=O)(Nc1ccc(Br)cc1)Oc1ccccc1
N#CN=C(Nc1ccc(F)cc1)SCc1ccccc1
CC(C)N1C(=O)CCC1C(=O)NCc1ccco1
Cc1ccc(-n2cc(S)nc2S)c(C)c1
CC(NC(=O)CC1(N)CCC(C(N)=O)C1)C1CCCC1
C=CC1(C(=O)O)OCC=C1c1ccc(F)cc1
CCOC(=O)c1cc(-c2ccc(C)cc2)c(N)s1
CCOP(=O)(SC(C)CC)N1C(=O)CCC1=O
Fc1ccc(C2(c3ccccc3)CN=CS2)c(F)c1
O=C(O)CCn1ncc(-c2ccc(Br)cc2)n1
Cc1ccc(-n2cnnc2CCCN2CCOCC2)cc1
OCC(O)CSCc1nnc(-c2ccc(F)cc2)o1
O=c1c2ccccc2ncn1CCCCCCn1ccnc1
Nc1ccc2ccc(=O)oc2c1C(F)(F)F
COc1cc(OC)c(N=c2ssnc2Cl)c(OC)c1
Cc1c(C(C)c2ccccc2)on(C=O)c1=O
Cn1nc(N)[nH]c1=O
Cn1cnc2c(N)c(N)cnc21
COc1ccc2nc(NC=O)c3nnc(C)n3c2c1
COc1cc(OC)c2c(c1)c(OC)c(OC)c1ccccc12
Cc1ccc(-c2cc(-c3ccccc3)[nH]n2)cn1
COC(=O)C(CN)c1ccc2[nH]ccc2c1O
c1c[nH]c(C2C3CNCC2c2ccccc23)c1
CCOC(=O)Cc1nc(-c2ccco2)c(C(C)C)o1
Cc1ccc(CNCCc2cccc3cc[nH]c23)cc1
CCCCCCCCOc1ccc(C=C(C)C(=O)O)cc1
CC(C)c1ccc(C(Cl)=NNc2ccccc2)cc1
CCN1C(=O)CCN(c2ccc(C(C)C)cc2)C1=S
CCCCNc1c(OC)cnc2[nH]c3ccccc3c12
C=CCNC(=O)C(=O)c1ccc2cc[nH]c2c1
Nc1ncnc2sc3c(c12)C(c1ccccc1)CCC3
COc1ccc(NC2=NN=C(S)[SH]2CC2CCCOC2)cc1
O=C(Oc1c(O)ccc2ccccc12)c1ccco1
O=Cc1cc(-c2ccccc2)n(-c2ccccc2)n1
O=CNn1cnnc1-c1ccc(-c2ccccc2)cc1
O=C(O)C=CC(=O)Nc1c(F)cc(F)cc1F
Cn1nnnc1SCC(=O)Nc1ccc(C(N)=O)cc1
CC(=O)c1cnnn1C(N)=O
Cc1ccc(NC(=S)NCCN2CCOCC2)c(Cl)c1
Oc1cc2ccc(CN3CCOCC3)cc2nc1Cl
Oc1cnc2c(CNc3ccc(F)cc3)cccc2c1
COc1ccc(CCNC(=O)c2ccc(SC)cc2)cc1
CNc1ncnc(N)c1-c1ccc(CN(C)C)cc1
COc1ccc(CNC(=O)COc2ccc(C)cc2)cc1
CC(C(=O)c1cccc(Cl)c1Cl)n1cncn1
CCC(=O)N(C(N)=S)c1ccc(C(F)(F)F)cc1
CS1(C)C=C2C(=C1)C(O)C(C(=O)NN)CC2=NO
CC(CCc1ccccc1)=NNC(=O)c1ccccc1
COc1ccc(C(=O)NN=CCn2ccnc2C)cc1
C1CCC(c2nnc3sc(C4CCCO4)nn23)C1
CC(Sc1nc2ccccc2c(=O)n1N)C(=O)O
COc1ccc(-c2c[nH]cc3ncc(=O)n2-3)cc1
O=c1c2ccccc2nc2sc3ccccc3n12
O=c1c(C=Cc2ccccn2)coc2ccccc12
Nc1nnc(-c2cccn3c(=O)ccnc23)o1
CCN1C(=O)C(=NNC(N)=S)c2c(C)cccc21
CN1C(=O)c2ccc(OCCCC(=O)O)cc2C1=O
O=C(O)C1CCCC2CCNCC21CP(=O)(O)O
CC(CSc1ccc2[nH]ccc2c1)N1C(=N)CCC1N
CC(=CCn1cnc2c(=O)nc[nH]c21)CCC(=O)O
CNC(=O)N(C)c1ccc2c(c1)Oc1ncccc1C2
N#Cc1cc(-c2cnc3ccncc3c2)ccc1F
O=C1OC(c2ccccc2)=NC1=Cc1ccccc1
OCCOc1ncc(Br)cc1C=Cc1ccc(O)cc1
NC(=O)c1cc2ccc(-c3ccccc3)cn2n1
CC1Cc2c([nH]c3ccccc23)C([NH3+])=[NH+]1
COc1cc2c(OC)cncc2c(CN)c1C(N)=O
O=c1nc[nH]c2nccc(CCCc3ccccc3)c12
Cc1ccc(OCCC(=O)Nc2cc(C)cc(C)c2)cc1
CC(C)COn1cc2cccc(O)c2nc1=S
Cn1nnc2c(C(=O)NC3CCCCC3)cccc21
CNc1ncc2scc(NCCCN3CCCC3=O)c2n1
COc1ccc(S)c2nc(S)[nH]c12
C#Cc1ccc2c(Nc3ncccn3)c[nH]c2c1
COC(=O)C=Cc1ccc(OCC=C(C)CO)cc1
Cc1cccc(NC(=O)c2cc3n(n2)CCCC3)n1
CCC1Sc2nnc(OC)n2N=C1c1ccccc1
CCC(=O)NC(Cc1ccc(O)cc1)C(=O)OC
NC(=O)n1sc2c(N)cccc2c1=O
Sc1nc2c(S)cc(Br)nc2[nH]1
NC(C1CCCCC1)C(O)C(=O)NOc1ccccc1
Nc1cccc2cc3c(=O)[nH]c(=O)nc-3[nH]c12
COc1ncc(N)c(NC(C=O)[N+](=O)[O-])n1
COc1cccc2c(=O)c3c(OC)cccc3[nH]c12
COCCCn1c(=O)c2ccccc2n2c(S)nnc12
COCC(C)NC(=O)c1ccc([N+](=O)[O-])cc1
CC(C)c1cc2cc3c(cc2oc1=O)OCCO3
CCC(C)NCCS(=O)(=O)Cc1ccc(F)cc1
Cc1ccc(-n2c(=NN)cc(O)[nH]c2=O)cc1
NC1=NCC(Cc2ccc(C(F)(F)F)cc2)O1
CCC=CCC=CCC=CCCCCCCCCCC(=O)NCCO
COc1ccc(SC)cc1-c1nc2cncnc2[nH]1
COC1(COS(N)(=O)=O)OC(CO)C(O)C1O
C=C1Oc2cc(-c3ccc(O)cc3)c(O)cc2C1=O
O=CN1c2ccccc2C=Cc2cc(CCCl)ccc21
O=C(O)C1CCCc2c1[nH]c1c(Cl)cccc21
COc1ccc(C2(C#N)CCc3ccc(N)nc32)cc1
O=C(C=CNC1Oc2ccccc2O1)c1ccccn1
C=CCN(NC(N)=S)C(=O)c1sc2nccn2c1C
CC1Cc2c(C=CC(=O)O)cccc2N1C=O
O=C(NC1COc2ccccc2O1)c1ccc(Cl)cc1
Nc1c[nH]c2cccc(C3Oc4ccccc4O3)c12
C=CC(C)CCC(C)=CCNC1Oc2ccccc2O1
CC(C)c1ccc(-c2cccc3[nH]ncc23)cc1
CC1COC(C)(C)C(CC[N+](C)(C)C)O1
CC1=CCC2CNc3ccccc3C12[N+](=O)[O-]
Cc1ccn2nc(Nc3ccc4ccccc4n3)nc2n1
Cc1ccc(-n2c(=O)[nH]c3c[nH]c(=O)n32)cc1
O=C1CC(=O)C(c2ccccc2)C(C(=O)O)C1
CCOC1(S(=O)c2ccc(C)cc2)C=COCC1
CC(C)CC(NCC(S)C(N)CC(C)C)C(N)=O
COc1nc(N2CCC(CO)CC2O)ccc1C#N
Nc1ncnc2c1ncn2C1CCC(CC(=O)O)C1
CC1(N)NC(=O)C2CNCC2C1(N)c1ccccn1
Cc1cc(=O)n(C2(N)CCC(CF)O2)c(=O)[nH]1
OCC1(n2c(O)nc3c2N=CCCC3)CC(O)CO1
NC(=O)c1ccc(=O)n(-c2ccc(F)cc2)n1
CCCCCOc1cc(N2CCOCC2)c(=O)n(C)n1
CN(C)CCNc1c(NCCN(C)C)c(=O)c1=O
CCN(CC)CCOCCOC(=O)C1(c2ccccc2)CC1
N=C(N)NCCCCC(=O)NCC(=O)NCCC(=O)O
O=C(CCCCCCS)Nc1ccc(-c2ccccc2)cc1
COc1ccc(CN2CC(N)NC(C3CN=CN3)C2)cc1
Cc1ccc(C#Cc2ccc(-c3cccs3)cc2)cn1
Clc1ccc(Sc2nccc(-c3ccccn3)n2)cc1
C=CCN(N=Cc1cccc(-c2ccccn2)n1)C(N)=S
COC(=O)CCC(=O)C(C)NC(=O)c1ccccc1
Cc1ccc(S(=O)(=O)Nc2ccc(N)cc2)cc1
O=C(O)C(=O)CC(COCc1ccccc1)C(=O)O
Cc1nc(S)nc(S)c1C
CC(C)(C)C(=O)CCc1cnnn1-c1ccccc1
CC(O)(C(=O)Nc1ccc(Cl)cc1)C(F)(F)F
CC(Sc1ccc(Cl)cc1)C(=O)NCC1CCCO1
Cc1ccc(NC(=O)C(=O)NC2CCCCN2)cc1
O=C(Cn1cncn1)NCc1ccc(OC(F)F)cc1
CC(=O)c1sc(=S)n(-c2ccccc2)c1C
CC(Cc1ccccc1)C(=O)Nc1ccc(Br)cc1
NC(=S)N(CCC1CC=CCC1)C(=O)c1ccccn1
CC(C)Oc1ccc(NC(=O)Oc2ccccc2)cc1
COC(=O)C1(NC(=O)C(C)(C)C)C=CSC1
C#CCOC(=O)Nc1ccc(OCC(F)(F)F)cn1
CCOC(=O)c1sc(N)c(C)c1C(=O)N(C)C
O=C(Nc1ccc(C(F)(F)F)cc1)C1CCCO1
COc1ccc(NC(=S)NCc2ccc(F)cc2)cc1
COc1ccc(CC(=O)OC(C)CN2CCCC2)cc1
Fc1ccc(-c2c[nH]c(NCc3ccccc3)n2)cc1
Cc1ccc(OCC(=O)Oc2ccc(Cl)cc2)cc1
O=C(Cc1ccc(F)cc1)NCCc1ccc(F)cc1
CCCc1nnc(NC(=O)CCC(=O)NC2CC2)s1
S=c1[nH]nc(SCc2ccccc2)c2[nH]cnc12
O=S(=O)(c1ccccc1)N1CCC1c1ccccc1
CCCCCCCCC1(O)OC(=O)c2c(O)cccc21
CCCNC(=O)C1(C)CCCC(N)(c2cc(N)c[nH]2)N1
NC1NCC=CC1c1ccc(Cc2ccccc2)cc1
COCCNC(=O)NC1(c2nc(C)no2)CCCCC1
Cc1cnc(N)nc1N
O=C(CCC1CCCCC1)NS(=O)(=O)CC1CC1
CSc1c(NC(=O)C#N)n[nH]c1-c1ccccn1
NC1(C(=O)O)COC(Cc2ccc(Cl)cc2)CCN1
Cc1ncc(CN2CCOC(CNc3cccnn3)C2)s1
O=C1COC(=O)C1c1ccc(C(F)(F)F)cc1
Cc1ccc(-c2c(C)cnc3[nH]ccc(=O)c23)cc1
S=c1[nH]c(-c2ccc(Cl)cc2)nn1Cc1ccccc1
CCOC(=O)Cn1c(C(=O)OC)c(N)sc1=S
S=c1nc[nH]c2cccc(-c3ccc(Br)cc3)c12
Cn1c(C(=O)O)ncc(-c2ccccc2)c1=O
CCOP(=O)(COCCn1c(N)nc2cncnc21)OCC
Cc1ccc(S(=O)(=O)Nc2noc(C)c2Br)cc1
CC1(CS)CN2C(=O)CC(=O)N2CC1C(=O)O
Nc1ncc2nc(C=O)c(OCc3ccccc3)nc2n1
Oc1ccc(-c2ccc3c(c2)sc2nccn23)cc1
Oc1ccc(-c2cccc3oc4nccn4c23)cc1
CCCCNC(=O)CC1(OC)CCc2cc(OC)ccc21
C=CC(C)CCC(C)CC=CC(=O)NCc1ccccc1
CC1Cc2sc3c(=O)[nH]c(S)nc3c2C(C)O1
Cc1cc(-c2cnc(N)nc2N)[nH]n1
Cn1c(SCC(=O)c2ccc(F)cc2)nnc1C1CC1
Cn1c2ccc(O)cc2c(=O)c2ccc(O)cc21
Nc1cccc2c1C(=O)NC2=O
COc1c(NC=O)ncnc1-c1csc2c1CCCC2
COc1ccc(C=CC(=O)NCCCN2CCCC2)cc1
CCc1ccsc1
ClC1C(Cl)C1CSc1nnc(-c2ccccn2)o1
CCCCN(CC)C(=O)c1ccc(Oc2ccccc2)cc1
COc1ccc(CC2CN(C=O)CCN2C)cc1OC
O=C(O)C1CCC(C(=O)NCCCN2CCOCC2)CC1
Cc1cnc2ccc(CNC3CCCCC3)c(Cl)c2c1
Cc1cccc(C)c1NC(=O)CCN1CCN(C)CC1
Cc1noc(C)c1-c1cccc2[nH]cnc(=O)c12
O=C1COc2cc(Cl)ccc2N1Cc1ccccc1
C=NNC(=S)N1CC(N)NC(C)(c2ccccn2)C1
NCCc1cc(-c2ccccc2)c2sccc2c1Cl
O=C1c2ncc(CCO)cc2CN1Cc1ccccc1
O=C(NCC1CC1)C1(Cl)COc2ccccc2OC1
CN(C)Cc1ccc(CN(C)C(=O)c2ccco2)cc1
Cc1cc(C(F)F)n(CC(=O)NCc2nccn2C)n1
COC1(CN2CCCCC2)CC(=O)c2ccccc2C1
CC(Cn1ccnc1)NCC1(Br)Oc2ccccc2O1
C=C1C(C=CC=CC)=CC(=O)OC1CCC(=O)O
CC(C=NNC(=S)NCN)=NNC(=S)N(C)C
O=c1[nH]ncc2cccc(CC3Oc4ccccc4O3)c12
C=C1C(=O)Nc2cccc(-c3cnn(C)c3Cl)c21
NC1CCCc2ccsc2C1C(=O)c1ccc(Br)cc1
Nc1nnc(N(CCCO)CCCO)c2cc3ccccc3cc12
CC(=CCn1c(Cl)nc2cncnc21)CCC(=O)O
O=C(C=Cc1ccc(O)cc1O)c1ccc(O)cc1
Nc1cccc2cc3ccc(Nc4ccccc4)cc3nc12
CCOC(=O)C1(N)SC(=CN2CCCCC2)NC1=O
O=C(CSc1nc2ccccc2o1)NCCSCc1ccco1
COc1cc(C#N)cc(-c2ccnc3cccnc23)c1
Nc1nc2ccc(CCc3ccccc3)cc2n2ccnc12
OCC=Cc1ccc(C=Cc2cc(O)ccc2O)cc1
NC(C=CC1CC1c1ncc[nH]1)CC1CCCCC1
CNC(=O)C1NCC(N)(c2ccccn2)n2ccnc21
O=C(Oc1ccccc1)n1c(=O)cc(F)[nH]c1=O
Cc1ccc(-c2cccc3ncn(N)c(=O)c23)cc1
COc1cc2c(cc1-c1ccccc1)C(=O)CC2OC
N=C1SC(c2ccc3occc3c2)C=NN1C1CC1
COCC1CN(c2nc3ccccc3o2)CCN1C=O
COc1ccc(Cl)cc1NC(=O)c1nc(C)c(C)o1
CN(C)CCOC(c1ccc(Cl)cc1)c1ccccn1
Cc1nc2c(-c3cccs3)cnn2cc1NCCCO
COC(=O)c1ccc(-c2cccc3ocnc23)cc1
OCc1ccc2c(c1)OCO2
Cc1nc2c3ccc(Cl)cc3nc(SCC#N)n2n1
CCCCCCCCCNc1ccc2c(c1)C(=O)C=CC2=O
CCOC(=O)C(=O)Nc1nc2cccc(OC)c2s1
Cc1ccc(N=Nc2cccc3ccc(O)cc23)cc1
Nc1ncc2cnn(C(N)c3cccnc3Cl)c2n1
CCCCC1OP(=S)(NC(C)CC)Oc2ccccc21
C=Nn1cnnc1-c1ccc(OCc2ccc(F)cc2)cc1
COc1ccc2c(O)ncc(O)c2c1
Cc1n[nH]c(SCC(=O)NC(C)C(N)=O)n1
CC(C)N1CC(=O)c2sc(N)nc2C1(N)C1CC1
COCCNC(=O)C1CCCc2cc(-n3cnnn3)sc21
CCOC(=O)c1ccc(Cl)c2cc(C=O)[nH]c12
CC(C)(Cc1ccccc1)NCC1CC(C#N)N(C=O)C1
O=C(Cn1ccc([N+](=O)[O-])n1)Nc1ccccn1
Cn1c(Cc2ccc([N+](=O)[O-])cc2)cnc1C=O
CCOC(=O)NC(=O)c1[nH]c(=O)ncc1O
O=c1nc(-c2ccccc2)[nH]c2ccc(Cl)cc12
COCCNC(=O)c1cc(=N)oc2c(Cl)cccc12
O=[N+]([O-])c1ccc(NCc2ccc(Cl)cc2)cc1
O=S1(=O)CCC(Cl)c2nc3c(Cl)cccc3nc21
CC(CCCN(C)C)Nc1cnc2ccccc2c1Cl
c1ncc2ccn(C3CNCc4[nH]cnc43)c2n1
O=c1nc[nH]c2c(CNC(CO)(CO)CO)c[nH]c12
O=C(C=CC1Oc2ccccc2O1)CCN1CCOCC1
O=C(Nc1ccc(Br)cc1)c1cccc2ccc(O)cc12
C=CCn1cnc2c(COc3ccc(OC)cc3)cccc21
C=C1C(=O)Nc2cccc(-c3cc4cccccc-4c3)c21
CCc1ccc(NC(=O)CSc2nc3ncccc3o2)cc1
CC(C)(C)N1OC2CC1c1nc3ccccc3n1C2
CCC(=O)N1CCC(C=CC2Oc3ccccc3O2)CC1
O=C1CNc2cc(CC(=O)NC3CCCCC3)ccc2N1
O=C(O)CCN1C(=O)c2ccccc2Sc2ncccc21
CCc1c(C)cccc1N(C(=O)CCl)C(C)COC
Cc1ccc(C(O)c2ccc(Cl)cc2)c2cc[nH]c12
O=Cc1cc(-c2ccc([N+](=O)[O-])cc2)[nH]n1
O=C(Nc1ccccc1)c1ccc(CC[N+](=O)[O-])cc1
O=C(C=CC(O)Cc1ccccc1)CCc1ccccc1
OC1CC2CCN1C(=Cc1c(Cl)cccc1Cl)C2
Cc1cc2nccn2cc1C1COc2ccccc2O1
COc1ccc(NC(=O)c2cccc3cc(O)ccc23)cc1
CC1OC(C)(COP(=O)(O)O)OC1C(N)=O
CCCCCCCCc1ccc(C2CCCC2(N)CO)cc1
COc1ccc(C(=O)NCc2ccc([N+](=O)[O-])cc2)cc1
CC(C)C(C)(C)C1COC(NC2=NCCO2)=N1
O=c1cc[nH]c2cc3c(cc12)OC(c1ccco1)O3
Clc1ccc(OC(c2ccccc2)C2CCCN2)cc1
N#CC(=NN)C(=Nc1ccc(F)cc1)N1CCCCC1
CC1(NC(=O)OCCCCCC2CCCCC2)CC(=O)O1
CCN1CC2(c3cc(N)c[nH]3)CN(C=O)CC2C1=O
CC(C(=O)O)c1cc(F)ccc1NC1CCC(O)CC1
Nc1cccc2c1C1CCCCN1c1cccc(Cl)c1O2
Oc1cc(O)c2c(c1)OCC1c3cc4c(cc3OC21)OCO4
CC1=CC(C(C)O)CC=CCCC2OC2C1C
CNC(=O)OC1OC(=O)C2C3C=CC(C3)C12
O=c1nc[nH]c2c1ncn2C1OC(O)C(F)C1CO
COC1(O)c2cccc3c2C24CCNC1C2C=C(N)CC4O3
N#[N+][N-]CCn1cnc2nc[nH]c(=O)c21
c1ccc(-c2n[nH]c(-c3ccccn3)n2)nc1
Nc1ccnc(N)n1
CC(O)C(C)N1CCN(c2cccc(=O)cc2)CC1
Cn1ccc(N2CCC(N)C2)nc1=O
CC(C(=O)N(C)O)c1ccc(OCc2ccccc2)cc1
O=C1c2c(ccc(-c3ccccc3)c2Cl)C2SCCN12
CC1=CC(C)(n2ccccc2=O)Oc2ccncc21
COc1ccc(Sc2c(N)ccc3cnc(N)nc23)cc1
COc1ccc(-c2nnn(CC(I)=CIC)n2)cc1
Cc1n[nH]c2c1C(c1ccc(Cl)cc1)=NCC(N)N2
O=CNc1ncc(-c2ccc(OCc3ccccc3)cn2)s1
O=C(CCCCc1ccn(Cc2ccc(F)cc2)n1)NO
CCCC(C)(CCCC(=O)NC(=N)N)CC(=O)NC(=N)N
O=C(NC1CCCCN1)C(c1ccccc1)C1CCCCC1
COc1ccc(S(=O)(=O)Nc2ccc(F)cc2)cc1
CCOC(=O)c1c(NC(C)C)ncnc1Oc1ccccc1
O=P(O)(O)C(Nc1ccc(I)cn1)P(=O)(O)O
CC1(NCc2ccc(O)cc2)CCC(N)(C2CCCCC2)NC1
Cc1ccc(CCNCc2ncc(-c3cccs3)o2)cc1
CCCCc1ccc(-c2ncc(CNC3CCC3)o2)cc1
Nc1c(S)nc(S)nc1Cc1ccccc1
CC(C)NCC(O)COc1ccc(COCC2CCC2)cc1
O=C(NC1CCCC1)c1ccc(CN2CCOCC2)cc1
CCOc1ccc(S(=O)(=O)NCc2ccccn2)cc1
COC(=O)c1n[nH]cc1-c1ccc(Br)cc1
COC(=O)c1cnc(SCC(=O)c2ccccc2)n1C
CCc1sc(NC=O)nc1CC(=O)Nc1ccccc1
O=C(O)CCC(=O)Nc1ccc(OCC(=O)O)cc1
CCCCN(C)C(=O)C1NCCCC1(N)c1ccccn1
Nc1nc(N=Nc2ccccn2)c(-c2ccccc2)s1
Fc1cccc(Cl)c1CNc1ccc(N2CCCC2)cc1
COc1ccc(NC2=Nc3cccc4cccc2c34)cc1
CCC1CC(C)=NN1C(C#N)c1ccc(C)cc1
CCN(CC)C(=O)C[n+]1ccccc1C(N)=O
O=C1C=C(c2ccc(Cl)cc2)C(N2CCCCC2)O1
CC(C)(C)C1OC2(CCCCC2)NC1C(O)CO
CC1=NN=C(S)[SH]1CC(=O)N(Cc1ccco1)C(N)=O
OCc1cccc(-c2ccccc2)c1-c1ccccc1
Nc1ncc(COC(=O)c2cc(F)cc(F)c2F)s1
NC1=NC2(CCCCC2(N)c2ccccc2)NC(N)=N1
CC(CC[n+]1ccccc1Cl)CC[n+]1ccccc1Cl
O=C(NCCc1ccc(Cl)cc1)Nc1ccc(F)cc1
O=C(Cc1ccc(Cc2ccccc2)cc1)OCC1CO1
CC(=NNC(=S)Nc1ccc(I)cc1)c1ccccn1
OC(c1ccccc1)C(NC1CCCCC1)c1ccccc1
O=CNc1nc(-c2ccccc2)c(C2CCCCC2)s1
CC(NC(=O)COc1ccccc1)C(O)C(F)(F)F
CS(=O)(=O)Nc1ccc(C(O)CNC2CC2)cc1
Oc1ccc(OCCN2CCN(c3ccccc3)CC2)cc1
O=CN1CCCC(c2cnnn2CCN2CCCCC2)O1
Cc1cnc(CCNC(=O)C2(C)CN(C=O)C2)s1
Cc1nc(C2CCC(N)(c3nnc(C4CC4)o3)N2)no1
O=C(OCc1ccc(F)c(F)c1)c1cccc(=O)[nH]1
CCc1ccc(C(c2cc(C)sn2)N2CCN(C)CC2)cc1
CCOP(=O)(O)COCOn1cnc2c(=O)nc(N)[nH]c21
CC(=O)C1=C(O)SC(=Cc2ccc(O)cc2)C1=O
Nc1ccc(-c2ccc3occc(=O)c3c2N)cc1
CCC(=NNC(N)=O)c1ccc(Sc2ccccc2)cc1
Cc1cc(-c2ccc(N)cc2)c2c(=O)ccoc2c1
O=C(O)C1(Cl)Cc2cccc(C3CCCCC3)c2C1
Cc1ccc2c(n1)C(=O)c1ccc(Cl)nc1C2=O
COC(=O)c1c2ccsc2nn1CN
ON=C(CCN1CCN(c2nccs2)CC1)c1ccccc1
CC(=NNC(=O)NCCCC(=O)O)c1ccc(C)cc1
COc1ccc(CN2CCN(c3ccc(Cl)cc3)CC2)cc1
COC(=O)c1ccc2c(c1)OCc1nc(C)cn1-2
COC1(N2CCN(C=O)CC2C)Cc2ccccc2C1
COc1cc(CC2CN=C(N)N=C2N)c(OC)c(OC)c1
Nc1ccc(O)c2c1Cc1ccccc1N1CCNCC21
COc1ccc(C(=O)c2ncc(-c3ccccc3)s2)cc1
C=NNc1nc(-c2ccccc2)c(-c2ccc(F)cc2)s1
Cc1cc(-n2c(N)nc(=O)c3c[nH]nc32)ccc1I
COc1ccc(OCC(=O)O)cc1-c1cc(=S)ss1
COc1ccc(Sc2ccc3nc(N)nc(N)c3n2)cc1
O=C1NC(=O)C(c2cc(Cl)cc(-n3cccc3)c2)O1
Nc1nc2c(s1)CCc1c-2cnn1-c1ccccc1
CC1=Cc2cncnc2S1(C)CC(=O)NC1CCCCC1
CC(C)C(=O)c1ccc2ccn(CC(=O)O)c2c1
COc1ccc(NC(=S)NCCSc2ccc(Cl)cc2)cc1
Cc1ccc(CSc2nc(=O)c3c[nH]nc3[nH]2)cc1
C=CCSC1=CC(C#N)C(c2ccc(C)cc2)C(=O)N1
Cc1ccc(N2CCN(C=O)CC2C2CCCCC2)cc1
Fc1ccc(NC(=S)Nc2cccc3ccccc23)cc1
Clc1ccc(C2CN=Cc3c4ccccc4nn32)cc1
COc1ccc(Cc2nc(-c3ccc(C)cc3)no2)cc1
CC[N+](C)(CC)CC(=O)Nc1c(C)cccc1C
CC(=O)Nc1ccc(Sc2ccc(C(=O)O)cc2)cn1
Cn1nnnc1SCC(=O)Nc1ccc(N2CCCCC2)cc1
O=C(O)Cn1c(OCc2ccccc2)nc2cncnc21
ON=C(c1ccccc1)c1ccc2cccc3c2c1CC3
CCCCNC(=O)C1(C)CC(N)(c2cccc(C)c2C)N1
COC(=O)C(O)=C(C#N)c1cccc2ccccc12
Cn1nc(CC(=O)NCc2ccc(F)cc2Cl)cc1F
NCc1nn(O)cc1-c1ccc(-c2ccccc2)cc1
CN(c1ccccc1)c1ccnc2nc(N)nc(N)c12
CC(O)C1(Br)Cc2cc(Br)c(Br)cc2O1
CSc1ccc(C=NS(=O)(=O)c2ccccc2)cc1
CN(C)c1ccc(C(=O)NN=Cc2ccccn2)cc1
C=NN1CCN(c2ccc(C)cc2)C(c2ccccn2)C1
CCOC(=O)c1sn(C)c(=S)c1N
O=C(Cc1ccc(Cl)c(Cl)c1)NN=Cc1ccccn1
c1cc2nc(C3CCCCN3)nn2cc1NC1CCC1
CNc1ncc(CNC(=O)Nc2cccc(OC)c2C)s1
COc1c(C)ccc2c1CC1NCCc3cccc-2c31
CCCCCCCCc1ccc(NC(=O)C(C)(N)CO)cc1
Cc1ccc(S(=O)(=O)Nc2noc(C)c2Br)c(C)c1
Cc1ccc2c(c1)OC(C(=O)O)(C(C)(C)C)C2C
Nc1cc2c(cc1F)nc(N1CCNCC1)c1cccn12
C=C1c2cccc(F)c2CC1C(=O)NCc1ccccc1
Nc1nc2cc(Cl)c(CCC3CCCO3)c(Cl)c2[nH]1
Cc1ccc(C2CN(C=Nc3nncs3)CC(C)O2)cc1
CCOCCn1c(N2CCN(C=O)CC2)nc2ccccc21
O=C(O)Cc1ccc(OCc2ccnc3ccccc23)cc1
CCN1c2ncccc2C(=O)Nc2c(N)cc(N)nc21
CN(C)c1ncc(-c2cccc3oc(O)nc23)cn1
Cc1ncc(NC2(O)C(=O)c3ccccc3C2=O)s1
NCCCCCCCCCCNc1ccc2c(c1)C(=O)C=CC2=O
Nc1ccc2[nH]ccc2c1C(=O)NCCCc1ccccc1
N=C(c1ccc(Oc2ccccc2)cc1)N(O)C1CCCCC1
CCOc1cc(C=NNC(=N)N)ccc1OCc1ccccc1
C=C1C=NCCC1(c1ccc(C#N)cc1)c1ccccn1
Cc1ccc(OCCSCc2cccc3[nH]cnc23)cc1
CCCc1ccn2nc(Nc3ccc(OCC)cc3)nc2n1
CC(C)n1cnc2c(C(O)c3ccccc3)cccc21
COc1ccc(-c2ccc3c(N(C)C)ncnc3c2)cc1
O=C(NCc1ccc(Cl)cc1)C1Oc2ccccc2O1
CCCc1nnc(NC(=O)C2Oc3ccccc3O2)s1
CSc1nnc(-c2nc(C)c(-c3ccccc3)s2)n1C
Cc1ccc(C(=O)Oc2cccc3cccc(O)c23)cc1
CC(=O)CSc1c(C#N)c2c(c3nncn13)CCCC2
Cc1cc(N2C(=O)c3ccccc3C2=O)n(C)n1
Cc1ccc(C(=O)NC(C)C2C3CCC2CC3)cc1
N#Cc1cc(-c2cc(O)cc3ccccc23)ccc1O
O=C(NN=Cc1ccc(OC(F)F)cc1)NC1CCCCC1
C=C1C(=O)Nc2ccc(F)c(NC(N=O)=NN)c21
NCCCCCCNc1cccc2cc3c(nc12)C(Cl)CCC3
CCC1=Cc2nc3c(Br)cccn3c2C(=O)C1=O
C=CC(C)=CCCC(C)=Cc1cc(C(=O)O)co1
c1ccc(-c2cccc3oc(-n4cnnc4)nc23)cc1
C=C1C(=O)c2ccc(NCc3ccco3)cc2C1=O
CCCCCCCCC(=O)NN=C(C)c1ccc(O)c(O)c1
Cc1cc(C(=O)NN=CCSCc2ccc(Cl)cc2)cs1
FC(F)(F)c1ccc(C2COCC3CCCCN32)cc1
CCN(CC)c1cccn2ccc(C(=O)N(C)C)c12
CCN(CC1CCCO1)C(=O)NC1(C)CCn2cnnc21
[C-]#[N+]c1ccc(C=Cc2ccc(OC)cc2)cc1
CCC(CCl)NC(=O)Nc1ccc(C(C)(C)C)cc1
Cc1c(O)cc(O)c(C=O)c1CC(=O)CC(C)O
Fc1ccc(C#Cc2ccc(OCC3CCN3)cn2)cc1
Fc1ccc(-c2ncc(C3CNCCO3)[nH]2)cc1
CC(=O)Nc1cccc2[nH]c(=O)n(O)c(=O)c12
CC(c1cccc2c1C=CS2(=O)=O)N(O)C(N)=O
CCCc1cccc2c1ncn2Cc1ccc(C(=O)O)cc1
O=c1cc[nH]c(=O)n1C1CCC(OCP(=O)(O)O)O1
CCOc1ccc(C(=O)N(CC2CCC2)C2CCCN2)cc1
[O-][n+]1onc2c(C=Cc3ccccc3)cccc21
Cc1cc(C)cc(NC(=O)N2CCCc3ccccc32)c1
CC1(O)CCOC(O)(O)C1(O)n1nc2ccccc2n1
Cc1ccc2c(c1)c(=O)c1cccc(C)c1n2CCCN
O=CN1c2ccccc2CCC1c1cccn2nccc12
Cc1ncc(Br)cc1NC(=O)C1Oc2ccccc2O1
Cc1ccc(NC(=O)CCC[SH]2C(S)=Nc3ccccc32)cc1
CC1=NN=C(S)[SH]1c1c(C)ccc2c1NC(=O)CC=N2
Cc1ccc(Nc2nc3nc(C)c(C)cn3n2)cc1F
CN1C(=O)NC2C=C3CCCCC3=C(N)C2C1=O
COc1cc(O)ccc1-c1cccc2c1nc1n2CNNC1
COc1ccc(C)c(Cn2cnc3cc4c(cc32)CCC4)c1
COC(=O)C1NC(SC)=NC(c2ccc(SC)cc2)=C1C
CCCN(CCC)C1CCc2cccc(-c3ccccc3)c2C1
O=C(Nc1ccccc1)Nc1cc(O)ccc1[N+](=O)[O-]
CCCCCC=C(CCCCCCCCCCC(=O)O)[N+](=O)[O-]
NC1CNc2nccc[n+]21
CCc1ccc(NC(=O)NC(C(=O)O)C(C)CC)cc1
Cc1c(NC=O)noc1Cc1ccc([N+](=O)[O-])cc1
O=C(NCCCc1ccccc1)c1ccc([N+](=O)[O-])cc1
CCOC(=O)C(C#N)C1(C(=O)OCC)CN=CO1
CN(C)CC1(c2cccc3ccccc23)C2CCC1CC2
CC(NC(=O)Oc1cccc2ncccc12)c1ccccc1
CCc1nc2nc(C)nn2c2c1C(N)(c1ccc(F)cc1)CN2
CCCCCCC=CCC=CCC=CCC=CCCCC(=O)NCCO
OC1(N=CN2CCc3ccccc3C2)Cc2ccccc2C1
CCC1(c2ccccc2)C=NN(c2ccccc2)C1CO
Nc1ccc2c(=O)[nH]c(S)nc2n1
Cc1ccc(N2C(=O)C(C=NN)=NC3CCCCC32)cc1
Cc1c2c(cc3nc4ccccc4nc13)NC(=O)CCN2
CCCN(C(=O)OC12CCN(CC1)CC2)c1ccccc1
CN(C)c1c(C=NNC(=N)N)cccc1[N+](=O)[O-]
CS(=O)c1nncn1CC(=O)C1Cc2ccccc2C1
COCC1OC(=O)NC1N
Cc1cc(Cl)c(C)c2c1CCCO2
CC1(O)CCCC(CSC#N)(c2ccc(Cl)cc2)O1
O=C1c2c(O)ccc(O)c2OCC1(O)c1ccccc1
O=C1C2C3CCC(O3)C2C(=O)N1N1CCOCC1
Cc1cccc(C23CCOCC2N=C(N)SC3)c1F
CN(C)C1CCc2cccc(-c3ccc(F)cc3)c2C1
CCN1CC2CCC(O2)C1C(=O)Nc1ccccc1
CCN(CC)C1OC(N)(c2ccn(C)n2)C2CCNC12
CCCNS(=O)(=O)Nc1ccc2c(c1)CC1CCC(C2)C1
CCC1CC(C(C)=C2CC(C)(CO)C2O)CC1O
CC(O)C1C(=O)N2C=C3SCCC3(C(=O)O)C12
CC(=O)OCCC(C)(Cl)C1(C)OC(C)C=CC1=O
c1ccc(COc2ccc(C[n+]3ccccc3)cc2)cc1
C(#Cc1ccc(CN2CCCCC2)cc1)CCN1CCSCC1
c1ccc(CNCC23CC4CC(CC(C4)C2)C3)cc1
Cc1cnc(=NNC(=O)c2ccc(O)cc2)[nH]c1C
Cc1cccc(C)c1OC(=O)CNC(=O)c1ccccc1
O=c1[nH]c2c(n3ccnc13)C1(CC1)c1ccccc1-2
CC1=C2C(=O)NC(N)(CC(C)C)N=C2NC=C1N
CC(C)(C)c1ccc(C(=O)NCCCn2cncn2)cc1
CCCCn1ccnc1C(Cc1ccc(N)cn1)C(=O)O
CCOC(=O)c1ccc(OCCCCCc2cc(C)cs2)cc1
CCC(c1ccc(Cl)cc1)n1cc(C(=O)OC)[nH]c1=S
CCCCCCCCOP(=O)(O)OCCSC(=S)N1CCCC1
CC(C)(C)OC(=O)N(Cc1ccccc1)S(N)(=O)=O
CCCCCCCCCCCCCCCNc1ccc(C(=O)OCC)cc1
c1ccc2c(c1)nc(-c1ccon1)c1[nH]cnc12
O=C(NC1CCCCC1)Oc1ccc(-c2ccccc2)cc1
CCC1(CC(=O)NCCS(=O)(=O)O)CC1C
Fc1ccc(-c2ncc(CNCCN3CCOCC3)o2)cc1
Cc1nc(C2(c3cc(O)ccc3F)C=NOC2)no1
CCCCOc1ccc(CNC(=O)Oc2ccc(F)cc2)cc1
CSc1c(N)nn(C(=O)C2CC2)c1-c1ccccn1
CCc1ccc(C(=O)OCC(=O)NCC2CCCO2)cc1
CCCNS(=O)(=O)NC12CC3CC(CC(C3)C1)C2
CSCCC(NC(N)=O)C(=O)Nc1ccc(C#N)cc1
CS(=O)(=O)N1CCC(C2CN(C=O)CCO2)CC1
COc1ccc(NC2=NC(=O)C(C(O)CO)S2)cc1
O=C(NCCCCc1ccccc1)Nc1cccc(F)c1F
CC(=O)Nc1ccc(-c2sc(NC=O)nc2C)cc1
O=C1COC(=O)C1(Cc1ccccn1)C1CCN=CN1
O=C(NCCSc1ccccn1)c1ccc(Cl)c(Cl)c1
CCCCNCC(=O)Nc1sc(C)c(C)c1C(=O)OCC
Cc1ccc(SCCN2CCN(Cc3ccccc3)CC2)cc1
N#CC(Cc1ccccc1)(Cc1ccccc1)C(=O)NN
O=C(Cc1ccccc1)NCCCNC(=O)Cc1ccccc1
Cc1ccc(OCC(=O)Nc2cc(C)cc(C)c2)cc1
Cc1cc(C)c(-c2cc(Br)c(N)c(Br)c2)cc1N
CCNC=O
CCS(C)(CC)C(C)=C1C=NN(c2ccccc2)C1=O
O=S(Nc1ccccc1)c1ccc(-c2ccccc2)cc1
CCC1N(O)C(C)(C)C(CBr)=[N+]1[O-]
CC(CCCC(=O)N1CCCCC1)CCC1CCN(C=O)CC1
CC1(c2ccc(-c3ccc(C#N)cn3)cc2)CCO1
NC1(c2ccccc2)NC(=O)CCC1C(O)c1ccccn1
O=C(NCc1ccco1)c1ccc(-c2ccccc2)cc1
Cn1nc(Br)c(-c2ccc(Cl)cc2)c1C(=O)O
O=S(=O)(NCC(O)c1ccco1)c1cc(Br)cs1
CC(C)c1ncc(CN2CCN(CC3CCCO3)CC2)s1
Cc1cc2c(o1)C(=O)c1c[nH]c(=O)cc1C2=O
CCCCc1ccc2[nH]c3c(=O)occc3c2c1
N=c1sccn1CC(=O)Nc1ccc(SC(F)F)cc1
Cc1ccc2cc(C)c(=O)n(CCCN(C)C)c2n1
Cc1[nH]c(=O)ccc1C(=O)NCCCn1cccn1
CNc1nc(-c2ccco2)cc2nc(C(=O)O)nn12
NC1CCCC2CCNC(NC(=O)c3ccc(Cl)cc3)C12
COc1ccc(-c2cc(O)cc3[nH]c(C)nc23)cc1
CCOC(=O)CCCCON=C(c1ccccc1)c1ccccn1
NC(=O)c1cncc2scc(Oc3ccc(Cl)cc3)c12
CN(CC(=O)Nc1ccccn1)c1ncc(N)nc1Cl
CC(C)(C)c1cnc(Nc2cc3cccc(N)c3[nH]2)s1
CCN1CCN(C=O)CC1c1ccc2c(c1)CC(C)=C2
CC(C)c1cc(NCc2ccccn2)n2nc(Br)cc2n1
CC(=O)C(O)(Cn1cncn1)c1c(Cl)cccc1Cl
COc1ccc(NC(=O)C(C#N)=C(O)C2CC2)cc1
Cc1ncc(-c2nnc(Nc3ccc(F)cc3)s2)[nH]1
CC1(C)NC(N)=NC(=N)N1OCCc1ccc(N)cc1
CN(CCCCn1c(=O)oc2ccccc21)Cc1ccccc1
O=C1NC(=O)c2cc(OCCCc3ccccc3)ccc21
NC1(C2CCCCC2)CCN(c2nc3c(s2)CNCC3)CC1
CCNC(=S)NN=C(c1ccc(F)cc1)c1ccccn1
CCNCCCN=C(S)NCc1ccccc1
OCCN1CCC2(CC1)CN(CC1CC1)c1ccccc12
COc1scc(Cl)c1-c1nnc(NC(=O)C2CC2)s1
CC(C)(C)c1ccc(OCC(=O)NCc2ccccc2)cc1
OCCNc1nc(-c2ccccc2)c2cccc(Cl)c2n1
COC(=O)c1cc(NC(=O)Nc2ccc(C)c(C)c2)cs1
O=C(NC1(C(=O)O)CCc2sccc21)c1ccco1
CC1CN=C[N+]1(CCc1ccccc1)Cc1ccccc1
N#Cc1cn(CC(=O)NCC2CCCO2)c2ccccc12
CCOC(=O)C(=NN)N(CCOC)c1ccc(Cl)cc1Cl
O=S(=O)(Nc1n[nH]c2ccccc12)c1cccs1
COCCCn1ncc2c(N)nc(N)nc21
Cc1cc(-c2ccco2)cc2sc(NC(=O)Cl)nc12
O=C(C=CNc1ccccc1)c1cccc(Cl)c1Cl
CC(C)(C)C1(c2ccccc2)CCOc2cncnc21
Cn1n[n+](CC(=O)c2ccccc2)c2ccccc21
CCCNC(=O)Cn1ncc2c1C(C(F)(F)F)CCC2
O=S(=O)(NCCN1CCOCC1)c1c(F)cccc1Cl
Cc1ccc(-n2nc(C)c3onc(C)c3c2=O)cc1
O=C(O)c1cncc2scc(-c3ccc(F)cc3)c12
S=c1[nH]nc(C2CCCCC2)n1N=Cc1ccc(Br)cc1
Cc1cc(-c2ccccc2)c2oc(=O)cc(O)c2c1
CCC(C)c1c(O)ccc(Br)c1C(O)C(F)(F)F
CC1(n2nnc3c(N)nc(CC4CC4)nc32)CCCOC1
CC1OC(=O)CC12CCNC(C)C2(N)c1ccccc1
N#CC(=Cc1ccc(N2CCCC2)cc1)c1ccccc1
CN(C)CCNC1=Nc2cc(Cl)ccc2C(C)(C)C1
Cc1ccc(N(NC(N)=S)C(=O)c2ccccn2)c(C)c1
Cc1nc(CNc2cnc(Cl)nc2)c(-c2ccccc2)s1
c1ccc(CN2CCCC2c2ccn3ccnc3n2)nc1
COCc1ncc(C2CC(c3ccc(C)cc3)N(C=O)C2)s1
CCCNC(=O)CSc1nc2c(N)cccc2c(=O)[nH]1
O=C(NCc1ccccn1)c1csc2nccc(=O)n12
CNCCc1ccc2c(c1)C(C)Cc1cccc3ccn-2c13
Cc1cc(=O)n(C2(CO)OCCC2(O)C#N)c(=O)[nH]1
C#Cc1cc2c(c(-c3ccccc3)c1)C(N)=NCC(=O)N2
Cc1cccc(C2(COc3ccccc3)SCCN2C=O)c1C
CC(=O)c1ccc(-c2ccc3cccc(C)c3n2)cc1
O=C(NN=Cc1ccc(Br)cc1)Nc1n[nH]c(=S)s1
O=c1c(-c2ccc(O)cc2)coc2c(O)ccc(O)c12
COc1ccc(OC)c(C(=O)C=Cc2ccc(Cl)cc2)c1
O=C1NC(=O)C2(CCOc3c2ccc(Cl)c3Cl)O1
O=C(Nc1ccc(O)cc1)c1cccc2ccc(O)cc12
CCOCC1(CCN(C)C)Cc2ccccc2Cc2ccccc21
CCOC(=O)c1ccc(NC(=O)c2ccc(C)cc2)c(F)c1
CCCCc1ccc(Cn2c(=O)cc(Cl)[nH]c2=O)cc1
C=CC(OC(=O)OCCC)c1ccc(OC(C)=O)cc1
COc1cc(Br)cc(Cc2c(Br)ccc(OC)c2OC)c1
NS(=O)(=O)c1ccc(Oc2ccc3ncccc3c2)cn1
Cc1ccc(Nc2ncnc3cc4c(cc23)OCCCO4)cc1
COc1cccc2c(C(=O)NCCc3ccccc3)coc12
O=COn1nnc2cccc(-c3cccc(O)c3O)c21
CCOc1ccc(Nc2ccc(S(=O)(=O)O)cc2N)cc1
c1ccc2c(CN3CCCCC3)c3[nH]cnc3cc2c1
CN1CCN(C=O)CC1Cc1cccc2[nH]cnc12
CC(C)CN1CCNC(N)(c2cccc3scnc23)C1CCO
CC(C)Cn1cnc2cccc(-c3ccccc3)c2c1=O
Cc1ccc(CCNc2nc3ccccc3n3nnnc23)cc1
O=c1nc(N2CCOCC2)c(O)cn1C1CCCCC1
O=C1NC(=S)C(=Cc2ccc3[nH]ccc3c2)S1
C=CCn1c(SCC#N)nnc1-c1ccc2ncccc2c1
COc1ccc(N2CCCCC2NC(=O)C2CC2)cc1
COc1cccc2[nH+]c3c(sc4ccccc43)c([NH3+])c12
CN(C)c1ccc(C=CC(=O)C=Cc2ccco2)cc1
COc1cc2c(=O)ccoc2c(-c2ccccn2)c1OC
O=C1C(=Cc2cccs2)NC(=S)N1CN1CCOCC1
Cc1cc(=O)n(C2(O)CCC(CO)C2C)c(=O)[nH]1
CN(C)CCCN1c2ccccc2CC(=O)c2ccccc21
CN1CCN(C2(C)CCC(=O)c3ccc(Cl)cc3O2)CC1
CC=NNc1ccc2cc(-c3ccc(Br)cc3)ccc2n1
C=NNC(N)c1ccc(OC(=O)c2ccco2)c(OC)c1
Cc1sc(CCNc2ncnc3c2CCNCC3C)nc1Cl
CC(C)c1ccnc2[nH]cc(CN3CCCCC3O)c12
COc1cc(NCC(=O)NCc2c(O)ccnc2O)ccc1Cl
CN(C)C1(C)CNc2c(c(=O)[nH]c3ccccc23)C1
COC(=O)CCCOC(=O)Oc1ccc([N+](=O)[O-])cc1
O=C1c2ccccc2-c2nccc3c2c1nc1ccccc13
O=CNc1ncc(-c2ccc3c(c2)OCc2ccsc2-3)s1
C[N+](C)(C)C(Cc1c[nH]c(=S)[nH]1)C(=O)O
CC(NC(=O)Nc1cc(Cl)ccc1Cl)c1ccccc1
CCCCc1cccc2c1ncn2Cc1cc(C)c(O)c(C)c1
Cc1ccc(Nc2ncc3cc(Nc4ccc(C)cc4)sc3n2)cc1
COC1(N)CC(=O)CC23CCNC(Cc4ccccc42)C13
Nc1nc2cccc(Cl)c2n1-c1cccc(F)c1Cl
Oc1cc(CN2CCCCC2)cc(-c2cccc3scnc23)c1
CN(C)CCCn1ccc2c1C(=O)c1ccncc1C2=O
O=C(CCc1cccc2c1ncn2-c1ccccc1)NCCO
O=C1NN=C(c2ccccc2)NC1=Cc1ccc(Cl)cc1
COC(=O)Cn1c2ccccc2c2nc3ccccc3nc21
Cc1ccc(C=CC(=O)c2cccc3ccccc23)cc1
Nc1cccc2c(=O)[nH]nnc12
CNC(=O)C(=NOC)c1ccc(COc2ccc(C)cc2)cc1
Nc1cccc2c1S(=O)(=O)NC2=O
COc1cc(C=NNc2cnc3ccccc3n2)ccc1O
O=C(C=Cc1ccc(O)cc1)c1cc(O)c2ccoc2c1
C=C1C(=O)OC(C(C)Nc2ccc(OC)cc2)OC1=O
O=c1[nH]c2c(n3ccnc13)Cc1c(Br)cccc1-2
CN(C)c1ccc(Cc2cccc3cn[nH]c(=O)c23)cc1
CC(C)N1CC2C(C1)C2c1ccc(Cl)cc1Cl
O=C(C=Cc1ccccc1)Nc1cc(=O)oc2ccccc12
O=[N+]([O-])c1ccc(-c2nnc(-c3ccccn3)o2)cc1
CCCCCCNc1c([N+](=O)[O-])cccc1S(N)(=O)=O
CCOc1c([N+](=O)[O-])c(F)cc2[nH]c(=O)c(O)nc12
O=C(NCc1ccco1)c1cccc([N+](=O)[O-])c1Cl
CCc1nnc(SCc2ccc([N+](=O)[O-])cc2)nc1CC
O=c1[nH]nc(-c2ccccc2)n1N=Cc1ccc(Cl)cc1
CCOc1ccc(Nc2nc([N+](=O)[O-])ccc2Cl)cc1
O=C(NO)c1cc2cncn2cc1Nc1cc(I)ccc1F
CC(=O)c1ccc(C=CCc2ccc3c(c2)C(O)CO3)cc1
COc1cc(Cn2c(N)nc3c(N)cccc32)ccc1O
CCCc1cc(C)cn2cc(Cc3cc(OC)ccc3C)nc12
O=Cc1nc2cccc(C=Cc3ccc(O)cc3)c2[nH]1
O=C(O)c1ccc(O)c2sc(Nc3ccc(Cl)cc3)nc12
OCC1OCC(Cn2ccnc2)(c2c(Cl)cccc2Cl)O1
CC(NC(CCN)C(=O)O)C1CC(C(=O)O)N(C=O)C1
CC1CCC(N)(Cc2cc3c(Nc4ncccn4)cccc3o2)N1
O=[N+]([O-])C=C1C(c2ccccc2)=Cc2ccccc21
O=[N+]([O-])c1ccc(C=NNC(=S)NC2CCCCC2)cc1
NC1(c2cccs2)CC2CN(c3ncccn3)CC1CN2
CC(C)(C)NCC(O)COc1cccc2cccc(O)c12
O=c1cccc2n1CC1CNCC2(C(F)(F)F)C1
Oc1ccc(CC2(O)CC(O)(O)Oc3ccccc32)cc1
CC1(C)CC(=NOc2ccc([N+](=O)[O-])cc2)CC(N)N1
O=c1cc(C=CCl)n(C2CC(O)C(CO)S2)c(=O)[nH]1
COC(=O)C1CC2CC(c3ccc(OC)cc3)CC1(N)N2
NC12C(=O)NC(=O)C1C1C=CC2O1
CN(C)C1CCc2cccc(-c3ccc(Cl)cc3)c2C1
CC(=O)SC1(C)CC=CC2(C)Cc3occc3C(C)C21
CN(CCC1Oc2ccccc2O1)C1CCC(N2CCCC2)CC1
Clc1c(-c2cc(Br)cs2)ccc2c1N1CCC(C2)O1
Cc1nc(C2CC3OCCCC3N2c2ncccn2)no1
O=C(O)C(O)C(O)C(O)C(O)COP(=O)(O)O
CCc1cc(=O)n(C2CC(O)C(CO)O2)c(=O)[nH]1
COCCNC(=O)C1COC2CNCC(N)(c3nccs3)C21
COC1c2cc(-c3ccc(N)cc3)ccc2C2NCCCC21
CC1(O)OCC(n2ccc3c(Cl)nc(I)nc32)C1O
COC(=O)c1ccc(O)c2c1C1CCC3CCC1N3C2
CC=CC1(C(=O)O)CCC(C(NC(C)=O)C(C)O)N1
CC1C(O)C2CC(=O)CC2C2CCC3CCCCC3C12
Cc1c(Cc2ccc(C#N)cc2)ccc(=O)n1O
COCc1cc(=O)nc(SCC2CN(C=O)CCO2)[nH]1
c1c[nH]c(CCCn2nncc2CCC2CCCCC2)n1
CCn1nc(CNC(=O)Cc2ccc(OC)cc2)[nH]c1=S
Cn1c(=O)[nH]c(NC(=O)C2CCCO2)c(N)c1=O
NNC(=O)c1ccc(CSc2nnc(O)[nH]c2=O)cc1
COc1nn(Cc2ccc(NC(C)=O)cc2)c(=O)o1
CCCNC(=O)N(CCC)S(=O)(=O)c1ccc(Cl)cc1
O=C(Cc1ccc(Cl)cc1)NS(=O)(=O)C(F)(F)F
O=P(O)(O)C(O)(CCN1CCCCCC1)P(=O)(O)O
c1ccc(CCN2CCC3(CCc4ccccc4O3)CC2)cc1
CCCCCCCCCCCCS(=O)(=O)CC(=O)C(F)(F)F
Clc1ccc(CN2CCN(Cc3ccc(Cl)cc3)C2)cc1
CCCCCCc1ncc(-c2ccc(CC(C)C)cc2)[nH]1
CC(=O)Nc1cncnc1-n1ccc(-c2ccco2)n1
CC1(O)c2cc3cccc(O)c3cc2C(=O)CC1O
NC(=O)N(C(=O)CCl)c1ccc(OCc2ccccc2)cc1
NC(=O)N(C(=O)CCCl)c1ccc(NC(=O)CBr)cc1
COc1ccc(-c2ncc(CN3CCCCC3C)o2)cc1
Cc1cccc(Cl)c1OC1(C)CN(C)CCCN1C=O
Cc1cccc(-c2oc3ccoc(=O)c3c2C)c1C
CCCCC#CCCCCCC[n+]1ccccc1C1CCC(N)N1
CN(NS(C)(=O)=O)S(=O)(=O)c1ccc(Cl)cc1
CC(C)(OCCC(C)(C)C(=O)O)OCCC(C)(C)C(=O)O
Cc1ccc(N2C(=N)CC(=O)C2c2ccccc2)cc1
Cn1cc(S)nc1S
Cc1ccc(SC2(C)CCCCN2C(=O)C(N)=O)cc1
CC(=O)Nc1ccc(S(=O)(=O)Nn2cnnc2)cc1
CS(=O)(=O)N1CCN(C=O)CC1Cc1ccccc1
CCOc1ccc(S(=O)(=O)N(C)C2CCCCC2)cc1
NC1(c2nccs2)CC2(CCN(C(=O)O)CC2)CNC1O
O=C(COC(=O)Cc1ccc(Cl)cc1)NCc1ccco1
O=C(COC(=O)c1ccc(F)cc1Cl)NC1CCCCC1
COC(=O)C[SH]1C(=S)N(c2ccc(F)cc2)N=C1S
Cc1cccc(N2CNC(=S)NC2(N)c2ccco2)c1C
O=C(O)CCc1cc(-c2ccccc2)cn1Cc1ccco1
Cc1ccc(C2(CCN3CCCCC3)CCN(C=O)CC2)cc1
Cc1ncc(C[SH]2C(S)=NN=C2Nc2cccc(C)c2C)s1
Cc1c(N2C(=O)CCC2=O)noc1Cc1ccccc1
CC(C)c1ccc(N2N=C(C(N)=O)CCC2=O)cc1
O=S(=O)(c1ccc(N2CCCC2)cc1)C(F)(F)F
O=CN1CCCC(CSc2cc(-c3ccco3)cnn2)CC1
COC(=O)c1ccc(S(=O)(=O)N2CCOCC2)cc1
CC1CC(N)(c2nc(-c3ccc(Cl)cc3)no2)CCN1
O=C(COC(=O)C1COC=CO1)Nc1cccc(F)c1F
O=C(Nc1ccc(Cl)cc1)c1ccc(Cl)c(Cl)c1
CC(C)(C)c1ccc(C(=O)NCCCn2ccnc2)cc1
CS(=O)(=O)NCCCCCNc1ncc(-c2cccs2)s1
CC(=NNC(=O)CC#N)c1oc(=O)c(O)cc1C
Brc1ccc(C[P+]2(c3ccccc3)CCCCC2)cc1
O=CN[n+]1cn(CC(=O)O)nc1Cc1ccccc1
COc1ccc(CN2C(=O)C=CC2CCC(=O)NO)cc1
OC(c1ccc(Cl)cc1)(c1ccccn1)C1CN=CN1
Cc1ccc(C)n1C1CCN(c2cc(C#N)[nH]n2)C1
CCCCCCCCCCCCOC(=O)c1cc(OC)cc(OC)c1
CCCCCCCCCCCC(O)CCOc1ccc(C(=O)O)cc1
CC(C)CCNS(=O)(=O)c1ccc(CCC(C)C)cc1
CC(Sc1nncn1C)C(=O)NCCCOc1ccc(F)cc1
O=CNc1cc(COC2CCCCC2)n(Cc2ccccn2)n1
CCC(C)CN1CCCCC1n1nncc1C1CCCCC1
COC(=O)CNC(=O)C1(S)CCN([SH](=O)=O)CC1
O=C(NCCOc1ccc(C(F)(F)F)cn1)c1ccco1
O=[SH](=O)N1CCCCC12CCN(c1nncs1)CC2S
COc1cc(C)c(CN(C)C(=O)c2ccccn2)c(C)n1
CC(C)n1ccnc1C1CCCC(N)(c2cc(Cl)cs2)N1
COc1cccc(=O)n1CC(=O)N(C)Cc1ccco1
COCC1(N)COC(c2ccccn2)C2(CCN(C=O)CC2)N1
Fc1c(Cl)cccc1OC1CCN(c2nccnn2)CC1
Cc1noc(-c2ccccc2)c1COc1cccnc1C#N
C=CCN1C(=O)C(=NN)c2cccc(N)c21
CCN1CCN(C(N)=O)C(N)C1
CCCCCCCCCCC(C)(C)C(=O)Nc1ccc(OC)cc1C
Cc1ccc(C(=O)Nc2ccc(C#CCC(C)C)cn2)cc1
CC(=O)Oc1ccc(C(=O)OCN2C(=O)CCC2=O)cc1
CCCC(=O)NCCc1cc2[nH]cc(OC)c2cc1Br
Nc1nc(=O)c2nc[nH]c2n1C1CCc2ccccc2C1
O=C(Nc1nccs1)c1cccc(NC(=O)C2CCCCC2)n1
c1ccc(CNC2(c3csc4ccccc34)CCCCC2)cc1
O=C(CCc1ccccc1)c1ccc(OCCCN2CCCCC2)cc1
CCc1c(-c2ccccc2)cnc2[nH]nc(NC=O)c12
CCCCCCCOc1cccc2c(=O)c3cccc(O)c3oc12
CN(c1ccc(F)cc1)c1ncc(C(=O)c2ccccc2)s1
CC(=O)NC12CCCC(CCC1)N2Cc1ccc(C)cc1
COc1ccc(-c2cc(OC)c3c(=S)ccoc3c2)cc1
CC(OC(=O)c1ccc(CCc2ccccc2)cc1)C(N)=O
CCOC(=O)c1sc(NC(C)=O)nc1CCc1ccccc1
CSc1nc(-c2ccco2)nn1C(=O)CCc1ccccc1
COc1ccc(N(NC(N)=S)C(=O)c2ccc(O)cc2)cc1
COc1ccc(-c2cc(SCc3ccc(C)cc3)cnn2)cc1
Cc1ccc2ncnc(N3CCCCC3c3ccccn3)c2c1
Cc1ccc(C(O)=CC(=O)c2ccc(O)c(C)c2)cc1
CCOC(=O)N1CCN(CC(Cl)=Cc2ccccc2)CC1
Cc1ccc(NC(=O)CCNC(=O)c2ccc(C)cc2)cc1
CCc1ccc(N2CCN(C(N)=S)C(N)C2)cc1
COc1ccc(C2(C)CCN(C(=O)c3ccon3)CC2)cc1
C=CCC1(C)C(=O)N(c2ccccc2)c2ccccc21
O=C(CCCn1c(=O)oc2ccccc21)Nc1ccccc1
CC(=O)Nc1nc(-c2ccccc2)c(-c2ccccc2)s1
CCc1ccc(OCC(=O)ON=C(N)c2ccccn2)cc1
CC[NH+]=C1N=C(N(CC)CC(C)[NH3+])c2ccccc21
O=C(O)Cn1nc(-c2ccccc2)cc1-c1ccccc1
CCOc1ccc(CNCCO)cc1OCC(=O)NC(C)(C)C
COc1cc(CC(=O)ONC(=N)c2ccco2)cc(OC)c1
COc1cc(OC)c(C(=O)OCCN2CCOCC2)cc1OC
COCCCNC(=O)CCN1N=C(c2ccccc2)CCC1=O
Nc1nc2c(N)cnn2cc1-c1ccco1
NC1(COCCN2CCCCC2)CCCc2c1[nH]c1ccccc21
O=C1CCC(OC(=O)CNC(=O)c2ccc(Br)cc2)O1
Nc1ncc(-c2nn(-c3ccc(Cl)cc3)c(=S)[nH]2)s1
COc1ccc(C=CC(=O)NCC(O)c2ccccc2)cc1
CCc1ccc(OCc2ccc(C(OC)C(=O)OC)cc2)cc1
N#Cc1ccc(-n2nc(Oc3ccccc3)oc2=O)cc1
CS(=O)(=O)Nc1cc(O)ccc1C(=O)CNC1CC1
CC1CCN(C=O)CC12C(=O)NCC2N
Cc1c(N)cnc2[nH]nc(NC(=O)N3CCCCCC3)c12
CCN1CCCCC1c1ncc(-c2ccccc2)n1CCCO
CNC(=O)COc1ccc(CNCc2cccc(F)c2F)cc1
COCCn1ccc(NCc2cc(-c3ccccn3)n(C)n2)n1
Cc1coc(C2CC(C)N(C=O)CCN2c2nccs2)c1
Fc1ccc(NC(=S)Nc2ccc(C(F)(F)F)cc2)cc1
CCn1cc(C=NO)c(=O)c2cc(C(=O)O)cnc21
CCSc1nc2cc(C)ccc2c(=O)n1Cc1ccccc1
COc1ccc(CNn2cnc3cccc(C)c3c2=O)cc1
Cc1cc(=O)c2c(Cl)ccc(-c3ccccc3)c2[nH]1
CN(c1ccc(Cl)cc1)c1nc(=O)c2sccc2s1
CCC1NC(C)C(C)=C1C(=O)Nc1ccc(C)cc1C
COc1cc(C(=O)NCCCCCCC(=O)NO)c2ccoc2c1
COc1ccc(-n2nnc3cnc(C(N)=O)n3c2=O)cc1
CC1CC2C(=O)CCC2(C)C2C(=O)C=C3CCCCC3C12
Oc1ccc(-n2cnc3c(-c4cccs4)cccc32)cc1
Cn1nc(-c2ccc(Cl)cc2)sc1=NC1CCCCCCC1
COc1ccc(C(=O)c2c(N)nc(N)nc2N2CCCCC2)cc1
O=C(Nc1cc(Cl)ccc1C(F)(F)F)c1ccc(O)cc1
FC(F)(F)c1ccc(N=c2[nH]nnc3ccccc23)cc1
ON=CN1CCC(c2ccc(O)nc2O)=N1
CC(C)(C)COc1ncccc1C(=N)N(O)CC1CCCCC1
CC1=CCC2CC1(N)C(C)c1nc3oc(C)cc3cc12
ClC1CCN(c2nc3ncc(N4CCCCC4)cc3s2)CC1
O=C(CCO)Nc1cccc2c1C(=O)c1ccsc1C2=O
COc1cc2c(-c3ccc(C(N)=O)cn3)cccc2o1
Cc1c(C(CCN(C)C)n2ncnn2)ccc2ccccc12
NC1=Nc2nc(-c3ccco3)ccc2C(c2ccco2)=NC1N
CCN1CC(=O)OC(CC(=O)Nc2ccc(Cl)cc2C)C1
Cc1cc(C(=O)O)c2c(c1C)N=Cc1ccccc1S2
COc1c(Cl)cccc1S(=O)(=O)n1cc(C)c(C)n1
Nc1nc(CC(=O)O)c(C2COc3ccccc3O2)s1
NC(=O)c1ccn2nc(C(=O)N3CCCCC3)cc2c1
Cc1ccc(C(=O)Oc2c(O)ccc3ccccc23)cc1
CCOC(=O)C(O)=Cc1cc(Cl)cc(C(F)(F)F)n1
Cc1noc(C)c1-c1cccc2nc(N)nc(N)c12
Fc1ccc(C2(c3ccco3)C=Nc3ncnn3C2)cc1
CC12CN3CC(CN(C1)C3(C)c1ccccn1)C2=O
Cc1ccc(Cn2c3ccccc3c3cn[nH]c(=O)c32)cc1
O=C(NC1CC1)c1cccc2nc(N3CCCCC3)sc12
COc1ccc(O)c(C=[N+]([O-])Cc2ccccc2)c1
COc1ccc(CC(=O)ONC(=N)C=Cc2ccccc2)cc1
Cc1cccc2c1N(CC(=O)NC1CCCCC1)C(=O)CO2
CCc1cc(O)c2oc(C(=O)c3ccc(O)cc3)cc2c1
COc1ccc(NC(=O)Cn2sc3ccccc3c2=O)cc1
Cn1ncc(C(=O)O)c1C1COc2ccccc2OC1
COCCNc1ncc2scc(Nc3ccc(C#N)cc3)c2n1
Cn1cncc2ncc(C3(CO)OC(O)CC3O)c1-2
O=C(NNC(=O)C1CC1c1ccccc1)c1ccc(F)cc1
CC1(C)CC23C4COC(=O)C2CCC1C3CC4=O
Cc1cccc(C)c1NC(=O)C1COc2ccccc2O1
CCc1c(O)cc(Oc2ccc(F)cc2C(=O)O)cc1F
Cc1ccc(N2C(=O)C(=NN)c3c(F)cccc32)cc1
CC1CN(C=O)CC(C2CCCCCCC2)N1c1ccccn1
CCC(CO)NC(=O)NC12CC3CC(CC(C3)C1)C2
CCCC(C)=NNc1ncc(-c2cccc(OC)c2OC)s1
CSc1ccc(NC(=O)Nc2csc3cccc(Cl)c23)cc1
CON=Cc1nocc1-c1ccc(COc2ccc(Br)cc2)cc1
O=C(C=Cc1c(O)cccc1O)OCCc1ccc(F)cc1
CCOc1cc2nnnc(OC)c2cc1Nc1ccc(Cl)cc1
CCCOc1ccc(-c2nc(=O)cc(C(=O)O)[nH]2)cc1
O=C(CSc1ccccc1)NCCc1cccc2[nH]cnc12
Clc1ccc(OCCN2C3=NCCN3c3ccccc32)cc1
COc1ccc(OCC(O)Cn2c(=O)cc[nH]c2=O)cc1
O=C(O)CCCc1ccc2c(c1)COc1ccccc1C2=O
Cc1ccc(CNCC2(O)CCCC(=O)N2CC2CCC2)cn1
NC1CC(Nc2ccnc3nccnc23)NC1=O
O=CN1CC(Cn2cccn2)CC1Cc1cccc2c1OCC2
CC1(NCC2(S)CN([SH](=O)=O)CCO2)Cc2ccccc2O1
COc1cccc(C2(N)CC3(CCNCC3)CNC2=O)c1OC
CC(CCCCC(=O)NO)NC(=O)c1ccc(N(C)C)cc1
Cc1ccc2c(C=NNC(=S)N3CCCCCC3)nccc2c1
CC(=O)c1cccc2c1ccc1c(C=O)cc(=O)oc12
NNC(=O)c1cc(-c2ccc([N+](=O)[O-])cc2)co1
CC1CCCCN1c1cc(SCCO)ccc1[N+](=O)[O-]
CC(C=CC(=O)O)=CC(C)OC1CCc2ccccc2C1
CC(C)CCCCCCCC(=O)NC(CC(N)=O)C(=O)O
Oc1ccc(-c2cccc3[nH]c(C(F)(F)F)nc23)cc1
O=C(C=CN(O)Cc1ccccc1)c1cccc2ccccc12
CSc1nc2ccc(-c3cnc4ccccc4n3)cc2[nH]1
NCC1CC1(c1ccccc1)c1cccc2c1CCN2C=O
FC1CN(c2ccccn2)CCN1Cc1cc2ccccn2n1
CC(COc1cc(F)ccc1F)NC(=O)C(C#N)C1CC1
CC1(c2ccc(F)c(F)c2)CCC(=NNc2nccs2)CC1
COc1ccc(CCN(C)CCC2Oc3ccccc3O2)cc1OC
O=c1ccoc2c(C3Oc4ccccc4O3)ccc(O)c12
CC(O)c1ccc2c(c1)C(=O)c1oc(O)cc1C2=O
COc1ccc(CCNC(=O)c2cccc3[nH]cnc23)cc1
N#CCCn1ncc(C(=O)O)c1-c1ccc2ccoc2c1
CCOCC1CC2CCC3C4CCNC4CCC3C2C1
CCc1cccc2c1oc1cnc(Nc3ccc(OC)cc3)nc12
COc1ccc(CN(CC2CC2)c2nc(N)nc3ccsc23)cc1
Nc1c(Br)cc(C=Cc2ccc3cccnc3c2)cc1Br
CC(C(=O)O)C(=CC1Oc2ccccc2O1)C(=O)O
COC1(OC)CCCOC(=O)c2ccccc2CC=CC1C
COc1cc2c(c(OC)c1)C1CC(c3ccccc3)CCN1CC2
O=c1[nH]c2cccc(N3CCNCC3)c2n1Cc1ccccc1
COc1cccc(CCNc2ncc([N+](=O)[O-])n2C)c1OC
CNC(=O)C(C)C1C(C)C(=O)NC1(N)c1ccccc1
O=c1c2c([nH]n1-c1ccc(Cl)cc1Cl)CNCC2
COc1ccc(N=C(C(C#N)=NN)N2CCCCC2)cc1
O=c1c2ccccc2[nH]n1Cc1c[nH]c2ccccc12
O=C(Cn1nncc1CC1CCCCC1)NC1CCC(=O)O1
CCCCCCC(C)(C)C1C2Cc3c(cnn3C=O)C21
CC(N)Cc1c2ccoc2c(C(F)(F)F)c2ccoc12
Cc1cnc2ccc(C(=O)NC3CCc4ccccc4C3)cn12
O=C(NCC1Oc2ccccc2O1)C1COc2ccccc2O1
O=C(CSc1nnc2ccccn12)NC1Oc2ccccc2O1
C=CC(C)COc1ccc(-c2cccc3c2C(=O)C(=C)O3)cc1
CC1CC(C)(c2ccc(N)cc2)C(N)(Cc2ccccc2)CN1
CCc1ccc(NC(=O)Nc2ccc(O)c([N+](=O)[O-])c2)cc1
CC1CCC(N)(Cc2cc3cccnc3cc2-c2ccco2)N1
O=C(Nc1ccc([N+](=O)[O-])cn1)C1C2CCC1CC2
O=[N+]([O-])c1ccc(Oc2c(Cl)ccc3ncccc23)cc1
CN1CCCC1COc1ccc(-c2cccc3c(N)c[nH]c23)cn1
O=[N+]([O-])c1ccc(C2(CN3CCCC3)CN=CO2)cc1
Cc1ccc(COC23CCC(C(C)C)(O2)C(C)C3)cc1
C=CC1(N)C2Cc3cc(O)c(CCC)c4c3C1(CCN2)CO4
CCCCCCCCC(=O)N(C)C1C2CC3C(CCN31)O2
COC1CC(=O)CC2c3cc(CC(C)C)ccc3CC(OC)N12
CCc1ccsc1
Cc1nn(-c2ccccc2)nc1CN1C(CO)CC(O)C1O
O=c1cc(F)[nH]c(=O)n1C=C1CCOC1(O)CO
O=C(O)C1(O)CC(n2c(=O)cc(I)[nH]c2=O)CO1
Cc1ncc(C2(N)CNCC3OCC(c4ncccn4)C32)s1
NC1CCC(c2cccc3[nH]c([N+](=O)[O-])nc23)C1
CC1(F)OCC(n2c(=O)cc(F)[nH]c2=O)C1(O)O
CC1C2CC(=O)C=C2CCC(C(C)(O)CO)C1C
Nc1ccc(-c2c(C34CCC(CC3)N4)ccnc2F)cn1
C=C1C(=O)OC2(C)C1CC(C)C1C=CC(=O)CC12
N#CC(OC1OC(O)(O)C(CO)CC1O)c1ccccc1
CC1(C)CC(=NO)CC2(O)CCC3C4CCCC4CCC3C12
CCC1(C)COCC2=C1c1c([nH]c(S)nc1=S)[SH]2C
c1csc(-c2ncc(CN3CCCC3Cn3cccn3)o2)c1
c1ccc(-c2ccn(CN3CCC4(CC3)OCCO4)n2)nc1
COc1cc(C(F)(F)F)c2c(OC)[nH]c(=O)nc2c1
Cn1ccc(=O)nc1SCC(=O)Nc1cccnc1Cl
OC(c1ccc(F)cc1)C1CCCCN1CCCCc1ccccc1
CC(Cc1ccc(OCc2ccccc2)cc1)NCCCc1ccccc1
Cc1cc(C(=O)Nc2ncc(O)nc2O)cs1
Cc1nn(C=O)cc1Cc1ccc(-c2ccccc2)cc1
O=Cc1ncc(CCCCCC(=O)NCc2ccc(Cl)cc2)o1
O=CN1CCC(C2(C(=O)CCCc3ccccc3)CC=CC2)C1
CC(C)(C)OC(=O)N1CC=CCC1C#Cc1ccccn1
Cc1cc(O)c2oc(=O)c3cccc(C)c3c2c1O
NC1(C2=CCCCCCC2)CCCC(NC(=O)Nc2cccs2)N1
CCCCNC(=O)OC1(C)COC(n2ccc(N)nc2=O)S1
Cc1c(-c2ccc(-c3ccccc3)cc2)ccnc1NC=O
Cn1c(S)nnc1S
CC(C)CCc1cnc(NCC(C)C)nc1NCc1ccccc1
C=CC(C)COc1ccc(CC(NC(C)=O)C(=O)O)cc1
O=C1C=Cc2oc(C(=O)c3ccccc3)cc2C1=O
CCCCc1ccc(-c2ncc(CNCc3ccccn3)o2)cc1
CCc1ccc(OP(=O)(O)C(N)CCc2ccccc2)cc1
Cc1ccc(C2=NN(CN3CCOCC3)C(=O)CC2)cc1
O=C(CCCCC(S)CCS)Nc1ccc(C(F)(F)F)cc1
Cc1ccc(OCCC(=O)OC(C)C(=O)NC2CC2)cc1
O=CNC(=S)N1C(c2ccccc2)CCCC1c1ccccn1
CS(=O)(=O)N(CC1CN(C=O)CCO1)c1ccccc1
COc1ccc(-c2nc(-c3ccc(Cl)cn3)no2)cc1
c1ccc(C2=NCCc3c2[nH]c2ccccc32)cc1
O=C(CC12CC3CC(CC(C3)C1)C2)Nc1ccccn1
CSC1=NC(Cc2ccc(-c3ccccc3)cc2)CN1C=O
COc1ccc(NC2=NC(N)=NC3(CCCCC3)N2)cc1
CCCC(=O)Nc1nccc(NC(=O)c2ccco2)c1C
c1cc2ccc3cccc4c(CN5CCOCC5)cc(c1)c2c34
CCN(CCO)c1ncnc2onc(-c3ccc(F)cc3)c12
Cc1sc(N)c(-c2ccccc2)c1C1CN(C=O)CCO1
O=[SH](=O)NC(=[SH]c1ccc(Cl)cc1)c1ccccc1
O=C(CSc1cc(-c2ccccc2)cnn1)NCc1ccco1
COc1ccc(CCNS(=O)(=O)c2cc(Br)cs2)cc1
Cc1nc(Nc2ccc(Cl)cc2)cc(-c2ccccc2)n1
Cc1ccc(CNC(=O)C(=O)NCCC2CC=CCC2)cc1
CC(C)CCc1nc(CN(CC2CCC2)CC2CCCO2)no1
CCOC(=O)c1sc(C(=O)NC2CCCCC2)c(C)c1N
S=CN1CCOC(c2cc(-c3ccc(Br)cc3)co2)C1
COCCNCc1ncc(C2CN(C=O)CCN2C(C)C)o1
Cc1ccc(OCC(=O)NCCNC(=O)c2ccccn2)cc1
COc1ccc2c(c1NC(=O)C(F)(F)F)CCC2=O
CC(C)(c1ccc(OC#N)cc1)c1ccc(OC#N)cc1
CCCCCCCCCCCCCC(=O)NCC(O)c1ccc(C)cc1
COc1ccc(-c2cc(-c3ccc(Cl)cc3)on2)cc1
COCc1n[nH]c2c1C(c1ccc(C)cc1)NC2=O
CC(NC(=O)NCCC(=O)OC(C)(C)C)c1nncn1C
CN(c1ncc(Cn2c(Br)cccc2=O)s1)C1CC1
Cc1cc(C)n(-c2ccc(N3CCCCC3O)cn2)n1
CC(C)c1cc(CN(C)C(=O)CN2CCCCC2=O)on1
Cn1c(NC(=O)COc2ccc(Br)cc2)cccc1=O
O=C(NCNc1ccccc1)N1CCCCC1
O=C(CCS(=O)(=O)c1ccccc1)NCCCn1cccn1
COc1ccc(CN(C)Cc2nccc(C3CCCO3)n2)cc1
Cc1cc2c(C)n(CC(F)F)nc2nc1SCC(=O)O
NC1(C2CC2)CC2(CCN(C=O)CC2)NC1C1CCCCC1
CCCCCN(CCCCC)Cc1cc(=O)oc2cccc(O)c12
Nc1cc2[nH]c3nc(S)nc(=O)c-3c(Cl)c2cc1S
Nc1ccc(OCCCCOc2ccccc2)c2[nH]c(=O)ccc12
O=C(c1ccccc1)c1ccc(O)c2oc(=O)ccc12
O=c1oc2c(ccc3ccccc32)cc1N1CCCCC1
COC(=O)c1cc(C)c(Cc2ccccc2)c(=O)[nH]1
Cc1ccc(-c2cccc3nccc(NCCCN(C)C)c23)cc1
CCN(CCN(C)C)c1ccc2nc(-c3ccccc3)ccc2c1
CC1=CC(=O)C2=C(C#CCC(O)C(C)CC#C2)C1=O
Nc1cc(C(=O)CCC(=O)O)ccc1C(=O)c1ccccc1
N#Cc1sc(N(C(N)=O)c2c(Cl)cccc2Cl)nc1Cl
C#Cc1[nH]c(=O)n(COCCO)c(=O)c1Sc1ccccc1
CCCCCSCc1ccc(C#CCCC2(O)OC(O)=CC2=O)cc1
COCn1c(C(N)=O)cc2cc(OC)cc(OC(C)C)c21
O=c1[nH]oc(C2CCCCN2)c1CCc1cccc2ccccc12
Cc1cc(-c2cnc(N=C(N)N)s2)c(CN(C)C)[nH]1
Cc1ccc(-c2cnc(N=C(N)N)s2)c2cc[nH]c12
O=[SH](=O)N1CCCC1S
CCCc1cccc(Oc2c(C)cccc2CC(=O)O)c1Cl
COc1ccc2c(C)ccc(NCCCCCCN3CCSCC3)c2n1
CCN(C(=N)N)c1ncc(-c2cc(CNC(C)=O)co2)s1
COc1ccc(CC(=O)NC2CCCCN2Cc2ccccc2)cc1
COc1ccc(-n2c(O)nc3c(=O)[nH]sc3c2=O)cc1
Nc1nc(=O)c2nc[nH]c2n1C1(CO)SC(O)CC1O
Cc1nc(N2C(=O)CSC2c2cc(Cl)ccc2Cl)sc1C
O=C(O)CCCCOc1cnc2c(-c3ccccc3)cccc2c1
COc1ccc(Cn2cnc3c(N)nc(N)nc32)cc1
NC1CCNC=C1N=Nc1ccc(C(F)(F)F)c(F)c1
O=C1Nc2cc3ccc(O)c(Cl)c3c3cc(O)cc1c23
CCN(CCO)CCCCCCNc1cnc2cc(OC)cc(C)c2c1
CC1c2ncc(Cn3cccn3)n2CCN1Cc1ccccn1
IC=CCN1CCN(CCOC(c2ccccc2)c2ccccc2)CC1
C=CC(=O)N(CCC)C(c1ccccc1)c1ccc(OC)cc1
CC(=O)C(=C(C)O)[SH]1C2=C(CCCC2)c2c(S)ncnc21
O=C(NCc1ccccn1)C(=O)Nc1cccc2ccccc12
N#Cc1cc(-c2ccccc2)c(NC(=O)c2ccccc2)o1
NC(=O)c1csc2c1C(NC(=O)CN1CCCC1)CCC2
O=C(Oc1csc2c1CCCS2(=O)=O)c1ccccc1
O=C(CCN1CCN(c2ccccc2)CC1)Nc1ccc(F)cc1
CCC1=Cc2cncnc2S1(C)Cc1c(NC=O)noc1C
COc1cc(OC)c(OC)cc1CNCCNC(=O)c1ccco1
COC(=O)C1CC(COc2ccc(Br)c(Cl)c2)N(C=O)C1
CCC(CO)n1ncc2c(N)nc(N)nc21
FC(F)(F)c1cc[nH]c2c(-c3ccccc3)nnc1-2
Cc1cccc(C(=O)ON=C(N)c2ccccn2)c1Cl
CC(C)(Oc1ccc(Cl)cc1)C(=O)NC1CCC(=O)S1
COc1ccc(NC(=O)C(C)N(C)CCOc2ccccc2)cc1
CC(C)(CO)NCc1ccc(OCC(=O)Nc2ccccc2)cc1
COc1ccc(C2CCN(C(=O)C(=O)NNC=O)CC2)cc1
Nc1nccc2ccc(S(=O)(=O)N3CCCNCC3)cc12
CN1CCN(c2cnc3ccccc3c2-c2ccco2)CC1
CC(C)(C)S(=O)(=O)c1cnc(N2CCCC2)nc1N
Cn1nc(C(N)=O)cc(N)c1=O
Fc1ccc(NC(=S)NN=Cc2ccc(F)cc2F)cc1
COc1ccc(C)c2sc(NC(=O)Nc3ccccn3)nc12
O=C(Nc1c(Cl)cccc1Cl)c1ccc(Cl)cc1O
c1ccc(-c2nccn3cc(NC4CCCCC4)nc23)cc1
CC(=O)Oc1cccc(C(=O)O)c1-c1ccc(F)cc1
COc1ccc(C=CC(=O)OCC(=O)NC2CCCC2)cc1
CN(c1ccccc1)c1ncc(C(=O)c2ccc(F)cc2)s1
CCCOc1ccc(-c2ccc3nccc(OCCN)c3c2)cc1
CC(N)=C(C#N)C(=O)COC(=O)c1ccc(O)cc1
CCn1nc(NCCCN(C)C)c2cc3c(C)cccc3nc21
CCCc1ccc(CNC(=O)CC)c(OCC(O)CNC(C)C)c1
COc1cccc(Sc2ncccc2C(=O)NCCSC)c1OC
C[N+](C)(C)CC=CCOC(=O)Nc1ccc(Cl)cc1
CN(C)CCN(Cc1ccccc1)C(=O)CN1CCCNC1=O
[truncated: 8,000 more rows]
