# Supplementary material for: t-SMILES: a fragment-based molecular representation framework for de novo ligand design
Source: Nat Commun. 2024 Jun 11;15:4993. doi: 10.1038/s41467-024-49388-6 (PMC11167009; doi:10.1038/s41467-024-49388-6)
Supplement: Supplementary file 4 — Source Data [file 41467_2024_49388_MOESM4_ESM.zip › Soure data/Source data and code for all other graphs/Metrics/Dataset/Chembl_G/guacamol_v1_all.smiles.rnd10000.csv]

O=C1CCC2=C(CCc3c(F)cccc32)N1
CC(C)Nc1nc(NC(C)C)nc(N(C)N)n1
CC1=NN(c2cccc(C(=O)O)c2)C(=O)C1=Cc1ccc(O)c(O)c1
CCOC(=O)C1(C)CCN1C(=O)c1ccc2c(c1)CCO2
CCc1c(-c2ccc(O)cc2)noc1-c1ccc(O)cc1
CSc1ncccc1C(=O)Nc1nc2ccc(S(C)(=O)=O)cc2s1
CCOC(=O)c1c(OCCO)nn(-c2ccccc2)c1N
COC(=O)C(C)(C)CCCOc1ccc(OCCCC(C)(C)C(=O)OC)c(C=O)c1
CC1=CCC2C(C1CCC1C(C)(O)CCC3OC(C)(C)C(O)CCC31C)C(C)(C)CCC2(C)O
CC(C)Oc1ccc(C(CC(=O)O)NC(=O)CCC(=O)Nc2ccc3c(c2)CNC3)cc1
CC1CC(NC(=O)C2C3CCC(O3)C2C(=O)O)CC(C)(C)C1
Cc1ccc(C)n2nc(CCc3nc(-c4cccnc4)cn3C)nc12
CCOC(=O)C1CCCN(C(=O)c2ccccc2[N+](=O)[O-])C1
O=C(NN=Cc1ccco1)c1ccccc1OCc1ccc(Br)cc1
O=C1CCN(CCc2ccccc2)CCN1C(COc1ccccc1)Cc1ccccc1
Clc1ccc2c(C3CCN(C4Cc5cccc6cccc4c56)CC3)cn(Cc3ccccc3)c2c1
O=C(NN=Cc1cccc(O)c1O)c1ccc2ccccc2n1
Nc1cnc(-c2cccnc2)n(CC(=O)NC(Cc2ccccc2)C(=O)C(F)(F)C(=O)NCc2ccccc2)c1=O
Cc1ccc(C(=O)C=Cc2ccc(Cl)cc2)cc1
CC(NS(=O)(=O)c1ccc(OCC(=O)N2CCOCC2)cc1)c1ccccc1
CN(C)C(=O)CN1CCC(c2ccc(Nc3nc4c(-c5ccc(F)cc5)cccn4n3)cc2)CC1
CC1(C)OC2C(COS(=O)(=O)O)OC(n3cnc4c(N)ncnc43)C2O1
CN(C)c1ccc(CNC(=O)C2CCN(c3nc4ccccc4[nH]3)CC2)cc1
Cc1ccc(S(=O)(=O)Nc2ccccc2F)cc1C(=O)NCc1ccco1
Cc1nccc(C(=O)N2CCCC(c3cc(C(F)(F)F)[nH]n3)C2)n1
COc1ccc(CN2C=CC=C3C2=Nc2ccccc2OS3(=O)=O)cc1
CN(C)S(=O)(=O)c1ccc(C(=O)OCc2nnc(-c3ccccc3)o2)cc1
CC(C)N1CC(C(=O)NCCOc2ccc3c(c2)OCO3)CC1=O
Cc1cccc(N(C(=O)CCC(=O)Nc2ccccn2)C(C(=O)NC(C)C)c2ccc(F)cc2)c1
Oc1ccc2cc(-c3ccsc3)ccc2c1
COc1ccc2nc(NC(=O)Cc3cccc(Cl)c3)sc2c1
CC(CC(=O)Nc1ccccc1)n1ccnc1
COc1ccc(CC(=O)ON=C(N)c2ccccn2)cc1OC
O=C1Nc2ccccc2C1Cl
CC1CCC2C(C)C(c3ccc(CN(C)C)[nH]3)OC3OC4(C)CCC1C32OO4
N=C(N)NCCCCC(=O)Nc1ccc(CC(NC(=O)C2CCCN2S(=O)(=O)c2cc(F)cc(F)c2)C(=O)O)cc1
Cc1cc(N2CCN(c3cc(Cl)ccc3C)CC2)n2nc(-c3ccccc3)nc2n1
COc1cc(COc2ccc3c4c(c(=O)oc3c2)CCC4)cc(OC)c1OC
COc1ccccc1N1CCN(C(=O)Cn2ncc3c(=O)oc4ccccc4c32)CC1
CC(=O)CC1(O)C(=O)c2c(O)cc(CO)cc2OC1(C)C1CCC(=O)O1
CCOc1ccc(N2CC(Oc3ccc(C(C)NC(=O)Cc4cccnc4)cc3)C2)cc1
N=C(N)NCCCCC(=O)Nc1ccc(CC(NC(=O)C2CCCN2S(=O)(=O)c2ccccc2)C(=O)O)cc1
CC(O)=NC1CCCN(c2ccc(-c3cc(C)cc(Nc4cc(C(F)(F)F)ccn4)n3)cn2)C1
CC(C)Oc1ccc(CN2CCC2(C)C(=O)Nc2ccc(Cl)c(Cl)c2)cc1
CCc1ccccc1NC(=O)C1CCN(c2nn3c(=O)cc(C)nc3s2)CC1
CCCCCC1=NC(c2ccccc2)c2ccccc2CN1C
CC1CCCC(C)N1CC(O)Cn1c2ccccc2c2ccccc21
O=C(Nc1nc(CO)cs1)N1CCC(N2CCc3ccc(F)cc32)CC1
CCS(=O)(=O)c1ccc(CC(=O)Nc2ccc3c(ccn3CCc3ccc(C#N)cc3)c2)cc1
COc1cc(C=C2NC(=O)C3Cc4c(OC)c(C)c(OC)c(OC)c4C2N3C)c(OC)c(C)c1OC
CC(C)c1cc2c(cc1O)C(Cc1ccccc1Cl)N(C)CC2
CC1CN(C2=C(Cl)C(=O)N(c3cccc(C(F)(F)F)c3)C2=O)CCN1
C=CC(=O)N1CCCC1c1ccco1
COc1ccc(CC(c2ccccc2)N2CCN(C3CCCCC3)CC2)cc1
NC(=O)C(c1ccc(Cl)c(Cl)c1)C1CCCCN1
NC(=O)C(NC1CCN(CC2CCCCC2)CC1)c1ccccc1
C=C1CCC2C(C)(COC(=O)c3cccs3)C(OC(=O)c3cccs3)CCC2(C)C1C=CC1=CCOC1=O
COc1ccnc(Oc2ccc(Cl)cc2)c1C#N
CCCCCCCCC=CCCCCCCCCNC(=O)C(C)C1CCC2C1CCC1C2CC=C2CC(OC(=O)CCCCCCCCC=CCCCCCCCC)CCC21C
CC(C)NCC(=O)Nc1cccc2c1CN(C)CC2c1ccccc1
C=C1CCC2C(C)C(=O)OC2C2C(=C)C(OC3OC(CO)C(O)C(O)C3O)CC12
O=C(Cn1nnc(-c2ccccc2)n1)NC(=O)NC1CCCC1
O=C(C=Cc1cc2c(c3ccccc13)OCC1COC2O1)c1ccc(Cl)cc1
O=C1NCCN2CCN(C(=O)Nc3ccc(-c4ccccc4)cc3)CC12
CCOC(=O)N1CCCC(c2ccccc2)C1=O
COC(=O)C(CC(C)C)N1CC2OC(C(=O)N3CCCCC3)C(O2)C1=O
O=C(Cc1ccc(-c2noc(C(F)(F)F)n2)cc1)N1CCOCC1
Clc1ccc(Cn2cc(Cn3cc(C(c4ccccc4)c4cn(Cc5cn(Cc6ccc(Cl)cc6)nn5)c5ccccc45)c4ccccc43)nn2)cc1
Nc1ccc(S(=O)(=O)N(CCC(F)(F)F)c2cc3ccccc3s2)cc1Cl
COc1cc2ncnc(Nc3cccc(Br)c3)c2cc1OCCC(=O)NO
Cc1ccc(-c2cc3nc(-c4ccco4)cc(N4CCN(Cc5ccoc5)CC4)n3n2)cc1
CCN(Cc1cnn(C)c1)C(=O)c1ccccc1O
CCCCCCCCCCS(=O)(=O)NC(CCCCCC)COP(=O)(O)OCCO
O=C1CSc2cc(Cl)ccc2N1C1CCCCC1
CC(C)(O)Cn1ccc(-c2ccc3nc(C(C(=O)NCCS(N)(=O)=O)S(C)(=O)=O)sc3c2)cc1=O
O=C(Cc1ccc(Cl)c(Cl)c1)N1CCc2occc2C1CN1CC=CCC1
CCN(CC)CCNC(=O)c1c(C)[nH]c(C=C2C(=O)Nc3ccc(C=CS(=O)(=O)Cc4cccc(F)c4)cc32)c1C
CCCNC(=O)C1CCN(c2ncnc3c2nc2n3CCCCC2)CC1
NCCCCCNCCCCCN=C(N)N
Cc1cc2[nH]c(=O)c3cnn(C4CCOCC4)c3c2cc1C(=O)N1CC2CN(Cc3ccccc3)CC2C1
COC(=O)C(CCCCNC(=O)Nc1ccc(OC)cc1)NC(=O)CCCc1nc2ccccc2c(=O)[nH]1
Cc1ccc(N=C(S)N2CCC(N(C)CC3CCCO3)CC2)cc1C
COc1ccc2c(c1)c(C1C(C)C3CCCCC3CN1S(=O)(=O)c1ccc(C)cc1)cn2C
COc1cccc(-c2cc(C(=O)Nc3cc4cc(OC)c(OC5CC(C)(C)CC(O)C5O)c(C)c4oc3=O)ccc2OC)c1
COc1ccc(-n2ccc(C(=O)NCCN3CCCCC3)n2)cc1
CNC(=O)C(Cc1ccccc1)NC(=O)C(CCC(=O)O)NC(=O)C(Cc1ccccc1)NC(=O)C(Cc1ccc(O)cc1)NC(=O)C1CCCCC1C(=O)O
CC(C)C(NS(=O)(=O)CCCOCn1ccc(=O)[nH]c1=O)c1ccc(F)c(OCC2CC2)c1
COc1cc(F)c(-c2ccc(C(CC(=O)O)NC(=O)C3(C)CCCN3S(=O)(=O)c3cc(Cl)cc(Cl)c3)cc2)c(OC)c1
O=S(=O)(NCCc1c[nH]cn1)c1ccc(F)cc1
CCC#CC(O)=Nc1cccc(-c2cnc3[nH]cc(C)c3c2)n1
COc1nc(N)nc2c1ccn2C1OC(CO)C(O)C1F
C=CCCCCC1(C)SC(=O)C(C)=C1O
CC(=NNC(=O)COc1cccc2cccnc12)c1ccco1
CCOc1cc(N)c(Cl)cc1C(=O)NCC1CN(Cc2ccccc2Cl)CCO1
COc1ccc(Oc2cc(Nc3ccc(F)cc3C(N)=O)c(C(F)(F)F)cn2)cc1
O=C(NCc1cccc(F)c1)c1cccc2c1C(=O)c1ccc(Cl)cc1S2(=O)=O
CN(C)c1ccc(-c2nc3c(N4CCN(CC(=O)Nc5nccs5)CC4)c(Br)cnc3[nH]2)cc1
CCN1C(NCCc2c[nH]c3ccccc23)=NC(c2ccccc2)C(C(=O)OC)C1C
CCNC(=O)N1CC2=CC(C)(C)COc3ccc(OC)c(c32)C1
c1ccc([B-]23Oc4ccccc4[NH+]2c2ccccc2O3)cc1
CCn1c(=O)c2[nH]c(-c3ccccc3)nc2n(CCCOC)c1=O
CCOC(=O)c1sc(C)nc1C1CCN(C(=O)OCC)CC1
COc1ccc(-c2ncnc(C(F)(F)F)c2-c2csc(C)n2)c(O)c1
COC(=O)NCc1ccc(Cl)c(CN(C(=O)C2CNCC(=O)N2c2ccc(OCCOc3c(Cl)cc(C)cc3Cl)nc2)C2CC2)c1
CC(C)[Si](OCc1ccc(-c2nc3c(C(N)=O)cccc3[nH]2)cc1)(C(C)C)C(C)C
Cc1c(F)cccc1Cc1c(C(=O)N2CCNCC2)c2ccccc2n1C1CCCCC1
O=C(O)c1cc(S(=O)(=O)Nc2ccccc2C(=O)O)ccc1Br
O=Cc1ccc(-c2ccc(-c3cc(=O)cc(N4CCOCC4)s3)cc2)c2ccccc12
COC12C(COC(N)=O)C3=C(C(=O)C(CSc4nnc(C)s4)=C(N)C3=O)N1CC1NC12
CC(CC(c1ccccc1)c1ccccc1)NC(C)(C)C
CC(C)C(N)C(=O)NC(CO)Cc1ccccc1
COC=C(C(=O)OC)c1ccccc1COc1ccc(C2=NN(C(C)=O)C(c3ccc(Br)cc3)C2)cc1
CC(=O)OC1(C(C)=O)CCC2C3C=C(Cl)C4=CC(=O)CCC4(C)C3CCC21C
COc1cc(-c2cc(-c3cccs3)cnc2N)ccc1C(N)=O
COc1ccccc1C=NNC(=O)CSc1nnnn1C
COc1ccc(NC(=O)C(C)Nc2nc3c(cnn3C3CCCC3)c(=O)[nH]2)cc1
CC(C)(O)c1cc2nc(NN=Cc3cn(Cc4c(Cl)cccc4Cl)c4ccccc34)nc(N3CCOCC3)c2s1
Cc1cc(Nc2cc(C(F)(F)F)ccn2)nc(-c2cnc(C(C)(O)C3CCC(C(=O)O)CC3)s2)c1
Cc1ccccc1Sc1c(C(=O)NCCO)[nH]c2ccc(Cl)cc12
Cc1ccc2ccc(O)cc2c1
CC(=O)c1cccc(-c2cnc3ccccc3c2)c1
CC(C)CC(=O)NC(c1cccs1)c1ccc2cccnc2c1O
COC1C=CC=C(C)C(=O)NC2=CC(=O)C(NCCN(C)C)=C(CC(C)CC(OC)C(NCCF)C(C)C=C(C)C1OC(N)=O)C2=O
COc1ccc(OC)c(NC(=O)c2ccccc2N(Cc2ccccc2)S(C)(=O)=O)c1
COc1ccc2nc(Oc3ccccc3)c(C3C(CC#N)=C(N)Oc4c3c(=O)oc3ccccc43)cc2c1
CCOC(=O)N1CCN(C(=O)c2cc(-c3ccccc3F)on2)CC1
CCCN(CCC)C(=O)Cn1c(=O)n(CCC(=O)NCCc2ccccc2)c(=O)c2ccccc21
O=c1ccc(Cc2ccccc2)c(Cl)o1
CSC(=Cc1ccc2ccccc2[n+]1C)SC
CCOc1ccc(C=NNC(=O)C(OC)c2ccccc2)cc1
Cc1cc2c3c(c(O)c(O)c(C(C)C)c3c1)CO2
Cc1noc(C)c1S(=O)(=O)NCC(O)c1ccc2c(c1)CCO2
COc1ccccc1NC(=O)NCC1CC1(Cl)Cl
Fc1ccc(-c2ncn(C3CCNCC3)c2-c2ccnc(Oc3cc(F)cc(F)c3)n2)cc1
Cc1cccc2[nH]c(CN(C)C(=O)C3CCC(=O)N(CCc4ccccc4)C3)nc12
CCOc1cc(OCc2cccc(OCc3ccccc3)c2)c2cc(-c3cn4nc(SC)sc4n3)oc2c1
COCCn1c(-c2cccc(OC)c2)cnc1NC(=O)NCC(C)C
Cn1c(=O)c(C(=O)NCCO)c(O)c2ncc(Cc3ccc(F)cc3)cc21
COc1ccc(CC(=O)O)cc1C(=O)c1ccccc1NS(=O)(=O)c1ccc(C)cc1
Cc1cccc(N(C(=O)c2csnn2)C(C(=O)NC(C)(C)C)c2ccncc2)c1
CCn1cc(C(=O)NC2C3(C)CCC(C3)C2(C)C)c(=O)c2ccc(Sc3ccccc3)cc21
Cc1ccc(S(=O)(=O)C(Cl)(Cl)S(=O)(=O)c2ccc(C)cc2)cc1
CN(c1ccc(C(F)(F)F)cc1)c1ccc(C(=O)c2ccc(C(=O)c3ccccc3)c(C(=O)O)c2)nc1
CC(Cc1ccc(O)cc1)N1CCC(Cc2ccccc2)CC1
Cc1cc(Nc2ccc(C)c(Br)c2)n2nc(C)nc2n1
COc1ccc(C2C(c3ccc(N)cc3)C(=O)N2c2cc(OC)c(OC)c(OC)c2)cc1O
C=CCN1CCN(Cc2nc3ccc4c(c3[nH]2)C(=O)c2ccccc2C4=O)CC1
CC(C)(C)OC(=O)N1C(C(=O)N2CC3CCC2CC3)CC2CCCCC21
COc1cc(-c2cnn(C)c2)ccc1Nc1ncc2cc[nH]c(=NCC(C)(C)CO)c2n1
O=C(CCCCCCC(=O)Nc1cc2c(Nc3ccccc3)ncnc2s1)NO
CC(C)CC(CC(=O)O)C(=O)NC1Cc2cn(c3ccccc23)CCCCCCNC1=O
CS(=O)(=O)c1cn[nH]c1C1CCCCN1C(=O)c1cncs1
CN(C)CCCCN(C)C1=Nc2ccccc2C(CC(=O)NCc2ccccc2)N1c1ccc(-c2ccccc2)cc1
COC(=O)C1CCCN1CC(=O)NCc1ccc(OCC(N)=O)cc1
CN(Cc1c2ccccc2cc2ccccc12)C(=O)C1CC(=O)N(C2CCCC2)C1
Oc1nncc(NCCc2ccccc2)c1Cl
O=C(Cc1ccccc1F)N1CCN(C(=O)c2ccoc2)CC1
Cc1nn(-c2ccc(Cl)cc2)c2sc(C(=O)N3CCN(C(=O)c4ccco4)CC3)cc12
O=C(COC(=O)C=Cc1cccc([N+](=O)[O-])c1)NCC1CCCO1
CC(C)N=C(O)C(C)c1ccc(OC2CCN(c3nc(N(C)C)ncc3F)C2)cc1
COc1ccc(NC(=O)C(=NNc2ccc(Cl)c(S(=O)(=O)Nc3ccc(Cl)cc3)c2)C(C)=O)cc1
COCCn1c(S)nnc1-c1ccccc1F
CCN(CC)CCOc1nnc(-c2ccc(OC)cc2)c2ccccc12
Cc1cc2c(cc1C)NC(CC(=O)NCc1ccccc1)C(=O)N2
O=c1cccc2n1CC1CC2CN(CCO)C1
CC(=O)C1C(OC(=O)CBr)CC2C3CCC4=CC(=O)CCC4(C)C3CCC21C
COc1cccc(NC(=O)CN(C)C(C)C(=O)Nc2cc([N+](=O)[O-])ccc2Cl)c1
Cc1cc(CN2CCC(N3C(=O)CCC3C(=O)Nc3cc(C(=O)N4CCOCC4)ccn3)CC2)ccc1Cl
CCOc1ccc(-c2nc(-c3cccc4c3ccn4CC(N)(CO)CO)no2)cc1Cl
CC(C)Cc1nc2cccnc2n1-c1ccc(CC(NC2=C(Br)C(=O)C23CCCCC3)C(=O)O)cc1
COC(=O)Oc1ccc(Oc2ccc(S(=O)(=O)CC3CS3)cc2)cc1
CC(C)c1ccc(COC2CN(C(=O)OC(C)(C)C)CC2Nc2nc3cc(F)ccc3[nH]2)cc1
Cc1ccc(CN2CCC(CC(=O)N3c4ccccc4CC3C)CC2)cc1
Cc1cccc(CN2CCCC23CCNC3)n1
CCCCCCCCCCCCCCCCCC(=O)OC1CC2C3(C)CCC(O)C(C)(C)C3CCC2(C)C2(C)CCC(C(C)(O)CCCC(C)(C)O)C12
Cc1ccc(SCCN(C)C(=O)c2cn(C3CCC(N)CC3)nn2)cc1
O=C(Cc1cccc(F)c1)N1CCc2ncnc(NC3CC3)c2CC1
O=C(CN1CCN(Cc2ccc(Cl)cc2)CC1)Nc1ccc2c(c1)CCc1n[nH]c(=O)n1-2
NC(=O)C1CCN(CCc2ccc(Oc3nc4ccccc4s3)cc2)CC1
Nc1ncc(I)c(-c2c[nH]c3cc(Br)ccc23)n1
CCC(Nc1cc(C)nc2c(-c3ccc(OC)cc3OC)c(C)nn12)c1nc(C)no1
CC(C)c1ccc(C(NC(=O)Cc2ccccc2)NC(=O)Cc2ccccc2)cc1
CN(C)c1ccc(-c2ccnc3c2CC(C)(C(=O)Nc2cccc(C(F)(F)F)c2)O3)cc1
O=C(Nc1ccc(C(=O)N2CC3COCCN3Cc3ccccc32)c(Cl)c1)c1ccccc1-c1cccc(O)c1
Cc1ccnc(NC(=O)c2ccc(F)c(F)c2C)c1
C=CC1CN2CCC1CC2C(OCc1cn(CC(=O)NC(CC(C)C)C(=O)O)nn1)c1ccnc2ccc(OC)cc12
CCN(CC)C(=O)CN(c1ccc2c(c1)OCO2)S(C)(=O)=O
CC(C)CC(COCc1cccc(Cl)c1)N1CCN(C(=O)c2cccc(C(F)(F)F)c2)CCC1=O
COc1ccc(C(CC(=O)O)NC(=O)OC(C)(C)C)cc1
COC1=C(OC)C(=O)C(Cc2c(C)nc3sc(C)cn23)=C(C)C1=O
NC(=O)c1cccc(Oc2ccc3c(c2)c(=O)ncn3Cc2c(F)cc(F)cc2F)c1C(F)(F)F
CC(C)C1CN(S(=O)(=O)Cc2ccccc2)CC1C(=O)O
COc1cccc(C2C(C(=O)c3ccco3)=C(O)C(=O)N2CCCN2CCOCC2)c1OC
COc1c(F)cc2[nH]c3c(c2c1F)CCNC3=O
O=C1c2ccccc2C(=O)N1CCCCn1cncn1
CCc1ccc(S(=O)(=O)c2nnn3c2nc(N2CCCC2)c2sccc23)cc1
COC(=O)c1cc(S(=O)(=O)C(C)C)c(S(C)=O)s1
CCCCCCOc1ccc(NC2=CC(=O)c3ccccc3C2=O)cc1
CCNc1ncc(C#Cc2cccc(C)c2)cn1
CCn1cc(C=C(NC(=O)c2ccccc2Cl)C(=O)NCCCn2ccnc2)c2ccccc21
Cc1cccc2c1N(C(=O)N1CC(C)N(C)C(C)C1)Cc1c(C(=O)OC(C)(C)C)ncn1-2
COc1ccc(C=CC(=O)C=Cc2ccc(N(C)C)cc2)c(OC)c1
O=c1ccn(CCc2c[nH]c3ccccc23)c2c1CCCC2
C[N+]1=C(C=Cc2ccc(N3CCCC3)cc2)C(C)(C)c2ccccc21
CCOC(=O)C1CCN(c2cc3c(cc2NC(=O)c2ccccc2Br)n(C)c(=O)n3C)CC1
Sc1nnc(COc2ccc(Cl)cc2Cl)[nH]1
Cc1cc2nc(-c3ccc(C(=O)NC4CCN(Cc5ccccc5)CC4)cc3)[nH]c2cc1C
O=C(O)C1CN(Cc2ccc(OCc3cc(-c4ccccc4)c(C(F)(F)F)s3)c(F)c2)C1
O=C(O)CC1SC(NN=CC2CC=CCC2)=NC1=O
CCCNc1nc2c(c(=O)n(C)c(=O)n2C)n1CCC(C)C
CCn1ccc(NS(=O)(=O)c2cccc(COC)c2)n1
CC1CN(C(C)CO)C(=O)c2cc(NS(=O)(=O)c3ccccc3)ccc2OC1CN(C)C(=O)Nc1ccc2c(c1)OCO2
CCOC(=O)CC(=O)c1cccnc1
CCN1CCC(CN(C)C(=O)c2cc(-c3ccnc(C)c3C#Cc3ccc(N)nc3)ccc2F)C1
Cc1cccc(NC(=O)c2cc(=O)c3ccccc3o2)n1
N#Cc1c(-c2cccc(NC(=O)CCN)c2)cc(-c2cc(Cl)ccc2O)nc1NC(=O)c1cccs1
NS(=O)(=O)c1ccc(NC(S)=NCC(=O)O)cc1
CC1C(=O)C2=C(C(=O)C13OCCO3)C(COC(N)=O)C1(O)C3C(CN21)N3C
Cc1ncc([N+](=O)[O-])n1CCNc1ccccc1
CNC(=O)c1ccc2c(c1)-c1[nH]nc(-c3ccc(-c4ccc(O)cc4)cc3)c1C2
C=C1C(O)CC2C3CCC(C)C12CC3(C)C
CC(C)=C(c1ccccc1OCC(C)(C)C)n1ccnc1
C=CC(O)=Nc1cccc(N=c2[nH]c(Nc3ccc(NC(C)C)cc3OC)ncc2Cl)c1
COc1ccc(-c2cc(-c3ccc([N+](=O)[O-])cc3)on2)cc1
CCOC(=O)N1CCN(Cc2cc(Nc3cc(C(F)(F)F)nc(N=C(N)Nc4ccc(Cl)c(Cl)c4)n3)ccc2O)CC1
COc1nnc(-c2ccccc2)s1
CCCc1nc(Cl)c2n1CCN(C(C(=O)NC)c1ccccc1)C2CCc1ccc(C(F)(F)F)cc1
CN(O)C(=O)c1cc2c(COC3CCOCC3)cn(Cc3ccc(F)cc3)c2cn1
C=CC1CN2CCC1CC2C(O)c1cc(CCC(C)C2CCC3C4C(O)CC5CC(O)CCC5(C)C4CCC23C)nc2ccccc12
CCOC(=O)c1cc2c3ccccc3n(CC)c2nc1N
CCC(C)(C)C(=O)C(=O)N1CCCCC1C(=O)SCCc1ccccc1
CC(C)=CCCC(C)=CCCC(C)=CCCC(C)=CCn1cnc2c1C(=N)N(C)CN2C
CC12CCC3C(CCC4C(C)(C(=O)N5CCCCC5)CCCC34C)(CC1=O)C2
COc1c(CNCCNC(=O)Cc2ccc(F)cc2)c(C)nn1C
CCOC(=O)c1cn(COCCO)c2cc(Cl)ccc2c1=O
O=C(C1CCN(S(=O)(=O)c2ccc3[nH]ncc3c2)CC1)N(CCO)Cc1ccccc1C(F)(F)F
CC12CP(=O)(O)CC1C2(Cl)Cl
O=C(O)CSc1ncnc2sc3c(c12)CCC3
O=C(O)C1(Nc2ccccc2)CCN(Cc2ccccc2)CC1
O=c1cnn(-c2ccc(Cc3ccc(Cl)cc3)c(Cl)c2)c(=O)[nH]1
Cc1ccc(CNCC2(F)CCN(C(=O)c3cc(Br)c(Br)s3)CC2)nc1
CC(O)c1ccc(-c2ccc(N3CC(Cn4ccnn4)OC3=O)cc2F)cn1
Cn1cccc1C(=O)N1CCC2(CCCN2c2ncccn2)CC1
O=C1C(=NO)c2cc(F)ccc2N1Cc1cc(F)cc2c1OCOC2
NCCCC(=O)NCC1(O)CCCN(c2ccnc3cccnc23)C1
COc1ccc2oc(C(C)NC(=O)NCC(C)(C)C(N)=O)c(C)c2c1
O=C(O)CCCC=CCC1C(=O)CCC1c1ccc(C(O)C2CCCCC2)cc1
COc1nc(N(C)C)ncc1-c1nc2c(n1C(C)C)C(c1ccc(Cl)cc1)N(c1cc(C)nn1C)C2=O
O=C1C2C3CCC(O3)C2C(=O)N1CCOP(=O)(Oc1ccccc1)Oc1ccccc1
CN1CCN(c2cccc(Nc3nc4c(Nc5cccc(S(C)(=O)=O)c5)cccn4n3)c2)CC1
O=C(O)CSc1ncnc2sc3c(c12)CCCC3
COc1ccc(CCNS(=O)(=O)c2ccc3c(c2)CCN3C(=O)CCC(=O)O)cc1OC
O=c1[nH]c2ccccc2n1C1CCN(C2CC3CCC(C2)N3Cc2ccccc2)CC1
O=c1cc(CO)cnn1Cc1ccccc1
OC(c1ccc(Cl)c(F)c1)c1nc(-c2cccc3ccccc23)c[nH]1
Cc1ccc(C2CN(C(=O)CCc3cc(Cl)no3)CC2N(C)C)cc1
CC(O)C(=O)N1CCc2c(c(-c3ccc(C(F)(F)F)c(SCCN4CCC(F)CC4)c3)nn2CC(O)CN2CCCCC2)C1
C#CCCOC(=O)C12CCC(C)(C)CC1C1=CCC3C4(C)CC(O)C(O)C(C)(C)C4CCC3(C)C1(C)CC2
COc1ccc(C(C(=O)NC(C)(C)C)N(C(=O)CCC(=O)Nc2ccccn2)C2CCCCC2)cc1
CC(C)NC(=S)NN=Cc1ccc2c(c1)OCCO2
O=Cc1nn(-c2ccc(F)cc2)c2c1CCCC2Cc1ccc(F)c(F)c1
CCc1ncnc(NC(C)c2ccc(NC(=O)CCCCC3SCC4NC(=O)NC43)cc2)c1Cl
COC(=O)c1ccc(C)c(NC(=O)CN(c2ccccc2)S(=O)(=O)N(C)C)c1
NC(=O)Nc1sc2c(c1C(N)=O)CCc1nn(Cc3ccccc3)cc1-2
N=C(N)NCCCC1NC(=O)C(Cc2ccc(NC(=N)N)cc2)NC(=O)C(Cc2ccc(O)cc2)NC(=O)CNC(=O)C(Cc2ccc3ccccc3c2)NC1=O
C[N+]1(C)CCOC(O)(c2ccc(CCc3ccc(C4(O)C[N+](C)(C)CCO4)cc3)cc2)C1
C=CC1CN2CCC1CC2C(OCc1cn(-c2ccc(Cl)cc2)nn1)c1ccnc2ccc(OC)cc12
Cn1cnc2cc(-c3cnc4nc[nH]c4c3)nc(NC3CC3)c2c1=O
COC(=O)C(CCCNC(=N)N)NC(=O)C(Cc1c[nH]c(-c2ccc(OC)cc2)n1)NC(=O)OC(C)(C)C
COc1ccc(C(O)c2nc(-c3ccccc3Cl)c[nH]2)cc1F
CCOC(=O)C1CCN(CC2COc3ccc4[nH]c(C(=O)OC)cc4c3O2)CC1
O=C(Cc1ccccc1)NCCNCC(O)c1ccccc1Cl
CN(C)CCOc1ccc(C(=C(CCCO)c2cccnc2)c2ccc(Br)cc2)cc1
CC(=CCCc1ccoc1)CC(=O)CC(C)=CCCc1ccoc1
COC(=O)c1ccc(CN2C(=O)NC3(CCCCC3)C2=O)cc1
Cc1cc(Nc2cc(C(F)(F)F)ccn2)nc(-c2ccc(NC3CCN(C(=O)Cc4ccc(O)c(Cl)c4)CC3)nc2)c1
CC12CC(CCCF)C3c4ccc(O)cc4CCC3C1CCC2O
O=C(O)CSCCc1ccccn1
[C-]#[N+]c1cc(C2CN3CCN(C(=O)Cc4ccc(-n5cnnn5)cn4)CC3CO2)c(F)cc1F
Cc1c(C)c2c(C)cc(O)cc2oc1=O
CC1(C(=O)NS(=O)(=O)c2cccc(Cl)c2)CCN1C(=O)CC1CCCCC1
COc1cc(OC)c(OC)cc1CNC1CCCCCC1
COc1ccc(NS(=O)(=O)c2cccc(C(=O)N3CCOCC3)c2)cc1
O=C(Cc1ccccc1)Nc1nnc(NC2CCN(c3nnc(NC(=O)Cc4ccccc4)s3)CC2)s1
NC(=O)c1cccc2c(NCc3cccc(NC(=O)c4ccccc4C(F)(F)F)c3)ncnc12
c1c2c(cc(-n3nnc4c3CCCCCC4)c1-n1nnc3c1CCCCCC3)CCCCCC2
CC1(C)c2cc(N3CCS(=O)(=O)CC3)ccc2C(=O)c2c1[nH]c1cc(C#N)ccc21
Cc1cc(C)cc(-c2nnc(N=C(N)N)s2)c1
COCCCC1CCN(C(=O)C2CCC(=O)N(CCCc3ccccc3)C2)CC1
COC(=O)C(C#N)=Cc1c(OC)[nH]c2ccccc12
Fc1ccc(C2(CC3CCOCC3)c3ccccc3-c3nccn32)cc1
c1cncc(C2CC3(CCN(c4cnccn4)CC3)c3ccccc32)c1
CN(C)CCOc1ccc(-c2nc(-c3ccc4c(c3)CC3CC(=O)NN=C43)c(-c3ccncc3)[nH]2)cc1
CC(Nc1nccc(-c2c(-c3ccc(F)cc3)c(=O)n3n2CCCC3)n1)c1ccccc1
CCOc1ccc(CCNC(=O)c2cccc3c2C(=O)N(CCOC)C3)cc1OCC
NCC(=O)NC(c1ccccc1)P(=O)(O)CCC(=O)O
COc1cccc(OC)c1-c1cc(C(=O)NC2(C(=O)O)CCCCC2)nn1-c1ccnc2cc(Cl)ccc12
COc1ccc2[nH]c(-c3ccc(Cn4nc(C)c(CC(=O)O)c4C)cc3)nc2c1
NC(=O)c1c(N2CCCC2)nc2sc3ccccc3n2c1=O
COc1ccc2nc(-c3ccc(F)cc3)sc2c1
O=[N+]([O-])c1cc(S(=O)(=O)c2ccc(N3CCCCC3)c([N+](=O)[O-])c2)ccc1N1CCCCC1
Clc1ccc(CN2CCN(Cc3ccccc3)CC2)cc1Cl
CC(=O)c1cccc(NC(=O)c2cccc3c(-c4cccc(C(N)=O)c4)coc23)c1
O=C1NC(O)CCN1C1CC(O)C(CO)O1
CNC(=O)C(=O)NCCCN1CCOCC1
Clc1ccc(-c2csc(N3N=C(c4cccs4)CC3c3cc4c(cc3Br)OCO4)n2)cc1
CCC(C)NC(=O)c1cccc(C)c1
Cc1nn(-c2ccccc2)c2c1c(N1CCN(C)CC1)nc1ccccc12
Cc1ccc(C)c(N(C(=O)CNC(=O)c2ccco2)C(C(=O)NC2CCCC2)c2cccnc2)c1
Cc1cc2ccc1C(C)COC(=O)Nc1ccc(S(=O)(=O)C(C)(C)C)c(c1)CN(C)C(=O)C2Nc1ccc2c(N)nccc2c1
Cc1cc(CN(C)C(=O)NC2CCN(Cc3ccccn3)CC2)no1
Cc1cnn(CC2CCCCN2C(=O)c2ccc3[nH]nnc3c2)c1
CCCCCCCCn1cc(C(=O)NCc2ccc3ccc(CNC(=O)c4cn(CCCCCCCC)c(=O)[nH]c4=O)cc3c2)c(=O)[nH]c1=O
Cn1c2nc3ccccc3c-2c(NCCCN)c2cc(Br)ccc21
CC(=O)OCCCCn1nncc1Cn1ccc(=O)n(Cc2cnnn2CCCCOC(C)=O)c1=O
Cc1cccc(OCC(=O)N2CCN(C(=O)c3ccco3)CC2)c1
Cn1nc(C(F)(F)F)cc1-c1cnc(NC(=O)c2ccncc2F)s1
Cc1nc2c3c(c(C(=O)N(C)C)cn2c1C)CCC(c1ccccc1)C3
CCCCNCc1cc(=O)oc2cc(OCc3cccc(Cl)c3)ccc12
CCOC(=O)c1oc2cccc(OCCCNCc3cccnc3)c2c1C(C)C
CCC(Oc1ccccc1C)C(=O)N1CCCN(C)CC1
CCCCCNC(=N)NN=Cc1c[nH]c2ccc(O)cc12
C#CCN(Cc1ccc2nc(C(F)(F)F)[nH]c(=O)c2c1)c1ccc(C(=O)NC(CCC(=O)O)C(=O)O)cc1
CC(C)CCN(CC(O)C1Cc2ccc(cc2)OCCCCC(=O)NC(C(C)C)C(=O)N1)S(=O)(=O)c1ccccc1
CCCCNCCCOc1cccc(O)c1C(=O)CC
Fc1cccc(CNc2ncnc3ccc(-c4ccccc4Cl)cc23)c1
O=C(O)CCCC(=O)Nc1cccc2cccnc12
C[n+]1cccc(C(=O)OCCCCCCCn2ccc3cc(OCc4ccccc4)ccc32)c1
OCC1CCCCN1C(S)=NCc1ccco1
O=C(c1ccc(Cl)cc1)C12CN3CN(CN(C3)C1)C2
CNC(=O)C[S+](C)C
Cc1ccc(NS(=O)(=O)c2c(C(=O)N3CCCCCC3)c(C)n(C)c2C)c(C)c1
CS(=O)(=O)N1CCN(c2ccc([N+](=O)[O-])c(NCc3cccnc3)c2)CC1
O=C1CCC(N2Cc3ccccc3C2=O)C(=O)N1CN1C(=S)CCCC1=S
CCOc1ccc(S(=O)(=O)N2CCCNCC2)cc1-c1nnc2c(n1)c(C)nn2C
CC(OC(=O)c1cc(S(=O)(=O)N2CCOCC2)ccc1Br)C(=O)N1CCOCC1
O=C(N=NC1=C(O)c2cccc3cccc1c23)c1cccc(O)c1
Cc1ccc(OCC(=O)N2CCN(C(=O)c3ccco3)CC2)cc1
NCCCCC(NC(=O)C1NCCC1=O)C(=O)NC(Cc1ccccc1)C(=O)NCC(=O)N1CCCC1C(=O)O
CC(C)N(Cc1ccccc1)S(=O)(=O)N(C)C
CCn1cc(Nc2nc3c(Oc4ccc(S(C)(=O)=O)cc4)cccn3n2)cn1
COc1ccc(NC(=S)NN=Cc2ccc([N+](=O)[O-])o2)c(OC)c1
CCCCn1c(N)c(N(CCOC)C(=O)C(C)N2C(=O)c3ccccc3C2=O)c(=O)[nH]c1=O
CCC(C)c1ccc(NC(S)=NCc2ccccn2)cc1
CS(=O)(=O)c1cc(C#N)ccc1C1C2=C(CCC2=O)N(c2cccc(C(F)(F)F)c2)C(=O)N1C(O)=NC1CCCC1O
CCOc1ccc(C=C(NC(=O)c2ccccc2)C(=O)NCCC(=O)O)cc1
Nc1ncc(-c2ccc(-c3ccccc3OCCO)cc2F)cn1
CC(CC(C)C1CCC2C3CCC4CC(O)CCC4(C)C3CCC12C)C(=O)O
COc1c(Cl)ccnc1C(=O)NC(CC(=O)O)c1ccc(-c2ccccc2)cc1
Clc1ccccc1-c1nc(CNCCN2CCOCC2)co1
CCN(CC)CCOc1ccc(Nc2nc(C)cc(-c3ccc(OC)cc3)n2)cc1
COc1ccc(C=CC(=O)Nc2cc(S(=O)(=O)N3CCOCC3)ccc2N2CCCC2)cc1OC
N[S+]([O-])(=NC(=O)Nc1ccc(Cl)cc1)c1ccc(C(=O)O)cc1
COc1ccccc1OC(C)C(=O)Nc1c(C(=O)c2ccc(Cl)cc2)oc2ccccc12
CN1CCC(c2ccc(Cl)cc2)C(CSCC(=O)NCCc2ccccc2)C1
NCC(=O)NCC(=O)NC(CCC(=O)O)C(=O)O
Cc1ccc(C)n1-c1ccccn1
CCN(C)Cc1cc(Nc2cc(C(F)(F)F)nc(N=C(N)Nc3ccc(Cl)c(Cl)c3)n2)ccc1O
Nc1ncc(-c2ccc3[nH]ccc3c2)c(-c2ccccc2O)n1
CN(C)C(=O)Oc1ccccc1[N+](=O)[O-]
COc1ccc2c(OC3CC4C(=O)N(C)CCCCC=CC5CC5(C(=O)NS(=O)(=O)C5CC5)NC(=O)N4C3)cc(-c3noc(C)n3)nc2c1C
COc1cc2nc(Nc3nc(O)c4ccccc4n3)nc(C)c2cc1OC
ON=Cc1ccc(F)cc1
COc1cc(CN2C(=O)C(NC(=O)c3ccco3)(C(F)(F)F)C3=C2CC(C)(C)CC3=O)cc(OC)c1
COc1ccc2nc3cc(Cl)ccc3c(Oc3ccc(C(C)=O)cc3)c2c1
O=C(Nc1ccc(Cl)cc1)c1cc(S(=O)(=O)N2CCNNC2=O)c(S)cc1Cl
CCN(c1nc(Nc2cccc(Cl)c2)c2ncn(C(C)C)c2n1)C(CO)C(C)C
O=C(O)c1ccc(CCNC(=O)c2ccc3ccc(OCc4ccc5ccccc5n4)cc3c2)cc1
O=C(O)COc1cccc2c1CCCC2CCCCOC(c1ccccc1)c1ccccc1
COc1cncc(N2CCc3nc(NC(C)=O)sc3C2)c1
CCOc1cc(C(=O)O)cc(Cl)c1OC
CN(C)CCN(C(=O)c1ccco1)c1nc2cc3c(cc2s1)OCCO3
CCOC(=O)C1=CC(c2ccc(OC)cc2)C2=C(CC(C)(C)CC2=O)N1
Nc1nc(N)c2nc[nH]c2n1
CCC(=O)Nc1ccccc1-c1nc2ccccc2n(Cc2cccc(Br)c2)c1=O
CC(C)(C)c1n[nH]c(=S)n(N)c1=O
CCN1CCC(C(=O)NO)(S(=O)(=O)c2ccc(OC)cc2)CC1
CCOc1ccccc1-n1c(CN2CCCCC2)nc2ccccc2c1=O
CCOCCCNC(=O)CN1C(=O)c2c(c3ccccc3n2C)C1c1ccc(OC)cc1
c1ccc(OCCN2CCN(c3cccc4c3OCCO4)CC2)cc1
COc1cc(NC(=O)CN2C(=O)c3ccccc3C2=O)c(C(=O)O)cc1OC
O=C(NO)c1cc(Br)ccc1O
Cc1ccc(C(NC(=O)C2CCCCC2)c2c(O)ccc3ccccc23)cc1
O=C1C(=O)c2sccc2-c2ccsc21
CCCCCn1cc(C(=O)NC23CC4CC(C)(CC(C)(C4)C2)C3)c(=S)c2ccccc21
CN1CCN(c2cnc3c(Oc4ccc(NC(=O)Nc5cc(C(C)(C)C)nn5-c5ccccc5)c(F)c4)ccnc3n2)CC1
COC(=O)c1cccc2nc(C3CCN(Cc4ccccc4C)C3)oc12
NC(=O)n1ccc(-c2ccc(Oc3ccc([N+](=O)[O-])cc3)cc2)n1
CS(=O)(=O)c1cc(-c2ccc(CC(C#N)NC(=O)C3NC4CCC3CC4)cc2)ccc1C#N
O=C(NNS(=O)(=O)c1ccc2ccccc2c1)c1cccs1
CC(C)(c1nc(-c2cccc3[nH]ccc23)nc2c1OCC1COCCN21)S(=O)(=O)C1CC1
CCOc1ccc(-n2c(C)c3c(C)nnc(NCc4cccc(OC)c4)c3c2C)cc1
CC(C)Sc1nc(O)cc(-c2ccccc2)n1
CCOc1ccccc1-c1noc(CCC(=O)NC2CCCCC2)n1
CCCC1=Cc2nc1ccc1[nH]c(cc1CCO)c1nc(ccc3[nH]c2cc3CCC)C(CCO)=C1
O=C(C=Cc1ccc([N+](=O)[O-])cc1)n1[n-][n+](=O)c2ncccc21
COC(=O)CCCC(=O)NC1CCCN(C2Cc3ccccc3C2)C1
CCOCCC1(Oc2ccc(Oc3ccc(F)cc3)cc2)C(=O)NC(=O)NC1=O
CCN(CC=Cc1ccccc1S(=O)(=O)Nc1ccc2c(c1C(=O)O)CCCC2)CCO
O=C1CCC2(CCC(NCc3ccoc3)CC2)N1
O=C(O)C1=CC(O)C(O)C(O)C1
O=C(c1nccs1)c1nc(NCc2cccnc2)nc2ccsc12
Cc1coc2c1c(C)cc1oc(=O)c(CC(=O)NCCc3ccc(Cl)cc3)c(C)c12
COc1ccc(OCC(=O)Nc2cc(S(=O)(=O)N3CCCC3)ccc2Cl)cc1
CCOC(=O)c1c(-c2ccco2)csc1NC(=O)COC(=O)c1cnc(C)cn1
CC[N+](C)(CC)CCCNC(=O)c1nccc2c1[nH]c1ccccc12
NS(=O)(=O)c1ccc(NC(=O)CN2CCN(S(=O)(=O)C=Cc3ccccc3)CC2)cc1
CN(O)C(=O)C=CC=Cc1ccccc1
O=C(COc1ccc(Cl)cc1Cl)NN=Cc1cccnc1
COc1cc(C(=O)NS(=O)(=O)c2c(C)cccc2Cl)ccc1Cn1ccc2ccc(NC(=O)CC3CCCC3)cc21
CCCCCCCCNC(=O)Oc1ccc(Cl)cc1C(=O)Nc1cccc(Cl)c1
N#Cc1c(-c2ccc(C(=O)NCCCO)cc2)c(C#N)c2nc3ccccc3n2c1N
CC1=C2CCc3cc(C(=O)Nc4ccc(C)cc4)ccc3N2CCC1=O
C=CCC1=C(O)C(=O)C2=C(C1=O)C(O)CC1C(C)(C)CCCC21C
O=C1c2cc(OC(F)(F)F)ccc2-n2c1nc1ccccc1c2=O
COCCN1CCC(NCC(C)(C)c2nc(-c3ccc(Cl)c(O)c3)c(-c3ccncc3)[nH]2)CC1
CC(C)C(=O)NCCN1CCC(n2c(=O)[nH]c3ccccc32)CC1
O=S(=O)(Nc1sccc1-c1nc2ccccc2s1)c1ccc(Cl)cc1F
Nc1ccc(CNC(=O)C2CCCN2C(=O)C(Cc2ccc(Cl)c(Cl)c2)NS(=O)(=O)Cc2ccccc2)cn1
C=CC(=O)Oc1ccccc1Nc1nc(Nc2cccc(N3CCOCC3)c2)ncc1Cl
CCCCCCCCCCCCCCCCNc1ncc(C(=O)OCC)cn1
O=C(CCC(NC(=O)OCc1ccccc1)C(=O)OCc1ccccc1)NNc1ccccc1OCc1ccccc1
CC1(C)CCCC2(C)C(OC(=O)c3ccc(OCCCNC(=O)CCCCC4SCC5NC(=O)NC54)cc3OCC3CO3)CCC12
CCc1c(N)ncnc1N1CCC(c2nc(-c3ccc(F)cc3)cn2CCN2CCC3(COC3)C2)CC1
COc1ccc(-c2nc3ccccn3c2Nc2ccccc2C)cc1
COc1cc(Cl)cc(C=NNC(=O)c2ccc3c(c2)OCO3)c1O
O=C(Cc1ccc([N+](=O)[O-])cc1)Nc1ccc(C(=O)N2CCOCC2)cc1
O=[N+]([O-])c1ccc(Cn2c(Br)nc3cc(Cl)c(Cl)cc32)cc1
NCCc1ccc(-c2c(O)cc(Cl)c3[nH]c(=O)c4sccc4c23)cc1Cl
C=CC1(C)CCNc2c3c(C(F)(F)F)cc(-c4ccccc4)c(C#N)c3nn21
CCCCC(=O)N(C)c1c(CC)nc2c(OCC3CCCCC3)cccn12
Cc1ccc(Nc2c(-c3ccc(Cl)cc3)nc3sccn23)c(C)c1
CC(C(=O)N1CCCC1)C1CCC(CC(C)n2cc(C#CC3=CCCCC3)nn2)O1
CC(C)(C)C(=O)NC(Nc1cccc2cccnc12)C(Cl)(Cl)Cl
C=CCNc1nc2cc(-c3ccc(C(=O)NCCCN(C)C)cc3)sc2c(=O)n1C
Cc1ccc(-c2ccnc(-n3ncc(C(=O)NCCN4CCOCC4)c3C3CC3)n2)o1
O=C(c1cc(Br)no1)N1CC2CNCC(C2)C1
CC1(C(N)=O)CCC2(C)CCC3(C)C(=CC=C4C5(C)C=C(O)C(=O)C(C)(C)C5CCC43C)C2C1
Cc1ccc(C(=O)CCC(=O)NCc2ccccc2)cc1
COc1ccc(Cl)cc1NC(=O)CN(C)S(=O)(=O)c1ccc2c(c1)CCCN2C(C)=O
COc1ccc2oc(C(=O)OCC(=O)N3CCN(S(=O)(=O)c4ccccc4)CC3)c(C)c2c1
O=C(Nc1cccc(C(F)(F)F)c1)Nc1nc(Nc2ccc(C(=O)O)cc2)c2cc([N+](=O)[O-])ccc2n1
CCOC(=O)C1=C(O)C(=O)N(Cc2ccco2)C1
Cn1cc(-c2cc(C(=O)O)ccn2)nn1
CNS(=O)(=O)c1ccc2ncnc(N3CCN(C(=O)C(N)Cc4ccc(Cl)cc4)CC3)c2c1
Nc1cnc(-c2ccc(C3CCC3)c(OCC3CC3)c2F)cn1
O=C(Nc1cccc(Cc2cccc(NC(=O)c3ccccc3)c2)c1)c1ccccc1
CCCOc1ccc(C=NNC(=O)C2CCCN2S(=O)(=O)c2ccc(Cl)cc2)cc1
CCC(C)C(NC(=O)C(O)Cc1cc(Br)c(O)c(Br)c1)C(=O)N1C(C(=O)NCCCCNC(=N)N)CC2CCC(OS(=O)(=O)O)CC21
Cc1ccc(NC(=O)C2CCN(S(=O)(=O)c3ccc4c(c3)OCCO4)CC2)c(O)c1
CSc1nsc(SCC(=O)N2CCCc3ccccc32)n1
CCCCCCCCC#Cc1cn(C2CC(F)C(CO)O2)c(=O)[nH]c1=O
CCCCOC(=O)N1CCCc2cc(S(=O)(=O)N3CC(c4ccccc4)NC3=O)ccc21
Nc1n[nH]c(O)c1N=Nc1ccccc1
O=S(=O)(NCC1(C(O)=NC2C3CC4CC2CC(O)(C4)C3)CC1)c1ccccc1F
c1nc(NC2CCNCC2)c2cc(-c3ccc4c(c3)OCO4)ccc2n1
c1ccc(-c2cncc(OCC3CCN3)c2)cc1
COC(=O)CSc1nnc(CNC(=O)c2ccc(S(=O)(=O)N(C)C)cc2)n1C
CCCCC(NC=CC(Cc1ccc2ccccc2c1)NC(=O)OC(C)(C)C)C(=O)NC(CC(=O)O)C(=O)NC(Cc1ccccc1)C(N)=O
Cc1cc([N+](=O)[O-])c(-c2ccc(C=Nn3cnnc3)o2)cc1Cl
O=C(c1ccco1)N1CC2(CC(c3ccc(Cl)cc3)=NO2)CN1Cc1ccc(Br)cc1
O=C1C(Cl)=C(Cl)C(=O)c2[nH]c(-c3ccccn3)nc21
COc1cccc(-c2ccc(-c3ccc(Oc4ccc(C(C)=O)cc4)cc3)n2CC(=O)NC(=N)N)c1
Cc1nc(CN2CCC3(CCCO3)CC2)c2ccccn12
CCCc1cc(Cc2cnc(N)nc2N)cc(CCC)c1O
CCCCCCCc1cc(-c2ccc(O)cc2)ccc1OCC(=O)OCC
Oc1ccc(C(c2ccc(O)cc2)C2CCCC3(CCCCC3)C2)cc1
O=C(Nc1cc([N+](=O)[O-])ccc1O)c1cccc([N+](=O)[O-])c1
O=[N+]([O-])C(Cl)=CC(=C(N1CCCCC1)N1CCCCC1)[N+](=O)[O-]
Cc1onc(-c2ccccc2)c1COc1cccc(C#N)n1
CCN(CC)CCCNc1ccc2ncnc3c2c1C(=O)c1c(O)ccc(O)c1-3
CC(C)(CC(O)(Cc1cc2cc(S(C)(=O)=O)ncc2[nH]1)C(F)(F)F)c1ccc(Cl)cc1C(N)=O
Cc1noc(Cc2nc3n(n2)Cc2c(C)ncn2-c2ccc(Br)cc2-3)n1
COc1cccc(CNc2nc(Cl)nc3[nH]cnc23)c1
CC1CC(=O)N(C(C)C(=O)Nc2ccccc2)C1=O
O=C(Cn1cnc2ccccc2c1=O)N1CCc2ccccc2C1
CS(=O)(=O)Nc1ccc2c(c1)C1CC(CC(=O)NCC3CC3)OC(CO)C1O2
CCOc1cc(C2SCC(=O)N2c2nc3cc4sc(N5C(=O)CSC5c5ccc(O)c(OCC)c5)nc4cc3s2)ccc1O
COC1CCC(C(C)O)OO1
Cc1nsc(N2CCN(C(=O)Nc3ccc4[nH]ccc4c3)CC2)n1
Cc1nc(CS(=O)(=O)c2ccc(Cl)cc2)cc(N2CCOCC2)n1
Cc1nc(NC(C)c2cccc(-c3ccnc(N)n3)c2)cc(-c2ccc3ncsc3c2)n1
CC(C)(C)n1cc(C(=O)O)c(=O)c2cc(F)c(N3CC4CCC3CN4)nc21
CCOc1ccc(-c2nn3c(=O)c4ccccc4nc3n2Cc2ccccc2)cc1
Cc1cc(-c2c(Cl)cccc2Cl)cc2nnc(Nc3ccc(S(=O)(=O)N(C)CCN4CCCC4)cc3)nc12
Cc1cnn(CC2CCCN2Cc2coc(-c3ccccc3)n2)c1
COc1cc(Nc2cc(Nc3ccccc3C(N)=O)ccn2)ccc1N1CCOCC1
N=C(N)c1cc2cc(-c3cccc(OCc4ccccc4F)c3)ccc2s1
CCC(C(=O)OC)n1cnc2c(nnn2-c2ccccc2)c1=O
O=C(O)C(Cc1ccccc1)n1cnnn1
CCOCCOC(C)C(=O)Nc1ccc2ccn(CCN(C)C)c2c1
S=C(Nc1ccc(Br)cc1)N1CCN(c2ccccn2)CC1
Cc1ccsc1C=C(C#N)C(=O)Nc1c(C)n(C)n(-c2ccccc2)c1=O
CCN(CC)CCCn1c2c(c3ccc(OC)cc3c1=O)C(=O)c1cc3c(cc1-2)OCO3
COc1cc(Nc2nccc(N3CCCC(C(=O)NCc4ccccc4Cl)C3)n2)cc(OC)c1OC
CCCCCCCCCCCCN(CCC(=O)O)CCC(=O)O
CC(C)Nc1nccc(N(C(=O)NCc2ccccn2)c2ccc(F)cc2)n1
CC(C)c1nc(N2CCC(N3CCCCCC3)CC2)c2cnn(C)c2n1
CCCCCCCCCCCCCCCCCCP(=O)(O)OC1CCC2(C)C(CCC3C2CCC2(C)C(C(C)CCCC(C)C)CCC32)C1
NCC(=O)NCC(=O)NCC(=O)O
COc1ccc(Oc2ncc3nc(C)c(=O)n(Cc4cccs4)c3n2)cc1
Cc1c[n+](CCO)ccc1C=Cc1cccc2ccccc12
O=C(C=Cc1ccc(OC(F)(F)F)cc1)NCc1ccco1
CC1(C)OC(c2ccc(S(C)(=O)=O)cc2)=C(c2ccc(C=O)s2)C1=O
O=C1Nc2cccnc2N(C2CCCC2)c2ncccc21
O=C(CS(=O)(=O)c1cn(Cc2ccc(F)cc2)c2ccccc12)N1CCCCC1
CCOC(=O)CNC(=O)CNC(=O)CNC(=O)CCCCSc1[nH]cnc2ncnc1-2
NC(=NCCC(O)CO)c1c(O)nsc1Nc1ccc(Oc2cc(Cl)ccc2Cl)cc1
O=C(O)C(=O)c1cn(Cc2ccccc2)c2ccc(-c3cccc(OC(F)(F)F)c3)cc12
Fc1ccc(-c2[nH]c(-c3c(F)c(F)nc(F)c3F)nc2-c2ccncc2)cc1
CCOc1ncccc1NC(=O)N1CCN(Cc2ccncc2)CC1
CCCCN1CCC2(CC1)OC(OC)Cc1c2cnn1-c1ccccc1
O=[N+]([O-])c1ccc(-c2nnn(-c3ccc(Cl)cc3)n2)o1
NC(=O)c1ccccc1C#Cc1c(Cl)nc(N)nc1NC1CC(CO)C(O)C1O
CCOC(=O)c1[nH]c2c(c1C)C(=O)CC(c1ccccc1)C2
CC1C2C3Cc4ccc(O)c5c4C2(CCN3CC2CC2)C(O5)C(=O)C1(C)C
CS(=O)(=O)N1CCC(C(=O)Nc2ccc(F)cc2)CC1
COc1ccc(C(O)CNc2cc[nH]c(=O)c2-c2nc3c(C)cc(-n4ccnc4)cc3[nH]2)cc1Cl
CCN1CCN(c2ccc(CNC(=O)c3cnn(C)c3C)cn2)CC1
CC1(O)C=CC2OC3(C)CC4(C)OC5CC6OC7CC8OC(CCCO)CC(O)C8(C)OC7(C)CC6OC5CCC4OC3CC2OC1C=CBr
CC1(C)OC2C3CC(C2O1)N(c1cc(Cc2nnc(O)c4c2CCCC4)ccc1F)C3=O
COc1ccc2c(c1C=CC(C)(C)O)OC(c1ccccc1)CC2=O
O=C(C1CCCCC1)N1CCC2(CC1)OCCO2
COC(=O)C(CCCc1ccccc1)=C1OC2CC(=O)N2C1C(=O)OC
COc1ccc(C)c(OC(CCN2CCC(n3c(=O)n(Cc4ncn(C)n4)c4ccccc43)CC2)C(C)C)c1
O=C(O)CNC(=O)c1ccccn1
CC(C)OCCC(=O)NCC(O)c1c(Cl)cccc1Cl
CC(C)(O)C(F)CN=C(O)c1cnc(-n2cnc3cc(C#N)cnc32)cc1Nc1cnn(CC(F)F)c1
CC(=O)NC(CCC(=O)O)P(=O)(O)CC(CCC(=O)O)C(=O)O
CCn1c(C)c(C2=CCN(S(=O)(=O)c3ccccc3)CC2)c2ccccc21
CCN(CCCn1c(=S)[nH]c2ccc(N3CCOCC3)cc2c1=O)c1ccccc1
CC1=NC2=CC=C3CC=CC(=O)C3N2S1
CN(C)c1cc(C(=O)NCCc2n[nH]c(=O)[nH]2)ccn1
O=C1NCc2nc(Sc3ccc(F)cc3F)c(N3CC4CC3CN4)cc2N1c1c(Cl)cccc1Cl
CC(C)C(=O)c1cc2c(cc1NC(=O)c1cccs1)OCCO2
Cc1cc(C)c(S(=O)(=O)NCc2ccc(C(=O)NCCN3Cc4ccccc4C3)cc2)c(C)c1
CCC1Oc2ccccc2N(CC(=O)NCCN2CCc3ccccc3C2)C1=O
COc1ccc(C2NC(=O)c3c(C)cc(C)nc3N2)c(OC)c1
CC1(c2cc(F)cc(F)c2)CNC2(CCCC2)C(=O)N1CC(=O)Nc1cnc2c(c1)CC1(C2)C(=O)Nc2ncccc21
C=CCc1ccc(OCCn2cncn2)c(OC)c1
O=C1C2Cc3c([nH]c4ccccc34)C(c3ccc4c(c3)OCO4)N2C(=O)CN1c1ccsc1
CCN(CC)C(=O)Oc1ccc(Br)c2ccccc12
O=C(Nc1cccc(S(=O)(=O)c2cccc(NC(=O)C3CC3)c2)c1)C1CC1
C=C(C)C1CCC2(NC(=O)NC(CC(C)C)C(=O)OC)CCC3(C)C(CCC4C5(C)CCC(=O)C(C)(C)C5CCC43C)C12
CC(C)CN(CC(O)C(C=CC(C[S+]([O-])c1ccc2ccccc2c1)NS(C)(=O)=O)Cc1ccccc1)S(=O)(=O)c1ccc(N)cc1
CN(Cc1cn2c(n1)CN(C1CCOCC1)CC2)Cc1ccco1
COc1ccncc1-n1cc(-c2ccc(C(=O)O)cc2)c2c1-c1cc3c(cc1CC2)C(C)(C)CCC3(C)C
COc1cc(C2C(C#N)=C(N)N(c3sc4c(c3C#N)CCCC4)C3=C2C(=O)CC(C)(C)C3)cc(OC)c1OC
CS(=O)(=O)c1cnc2c(-c3ccc(F)cc3)cnn2c1N
CCCCNC(=O)OCC#CCOc1nc(N2CCOCC2)nc(NS(=O)(=O)c2ccc(C)cn2)c1Oc1ccccc1OC
CCC12C=CC(O1)C(C(=O)c1ccc(Br)cc1)C2c1ccccc1
COc1ccc(OCC2(c3ccccc3)CC2C(=O)Nc2ccccn2)cc1OC
Oc1ccccc1-c1nc2ccc(Nc3ncnc4ccccc34)cc2[nH]1
CS(=O)(=O)c1cccc(-c2ccc3[nH]nc(-c4nc5ccccc5[nH]4)c3c2)c1
COc1ccc(-c2nc3ncccc3o2)cc1
CCN1C(=CC=Cc2n(CC)c3cc4ccccc4cc3[n+]2CC)Sc2ccccc21
COC(=O)C1(c2ccccc2)C(=O)N(C(C)(C)c2cc(Cl)nc(Cl)c2)C=C1C
CCCCCCC1CC(=O)c2c(O)cc(O)cc2O1
CN(C)c1ccc(N=c2ssnc2Cl)cc1
Cc1nnc(CC#N)n1NC(=O)CC#N
C=CCn1c(CSCc2ccc(Cl)cc2Cl)nnc1SCC(=O)Nc1ccc(C(=O)O)cc1
Cc1cc(C)c(-c2n[nH]cc2C)cc1C(=O)N1CC(F)(c2ccc(C#N)cc2)C1
O=C(Nc1cccc(Cl)c1)c1cc(N2CCC(N3CCCCC3)CC2)cc(C(F)(F)F)c1
CCCCN1C(=O)C(O)(CC(=O)c2ccccn2)c2ccccc21
C=C1CCCC2(C)CCC(C=O)=CCC12C
COC(=O)c1ccc(NC(=O)CSc2nncc3ccc(OC)c(OC)c23)cc1
Cc1cccc(NC(=O)c2cc3c([nH]c2=O)CC(c2ccccc2)CC3=O)c1
O=S(=O)(NC(CO)C1CCNCC1)c1ccc(Cl)s1
N#Cc1ccc(Oc2nc(=NC3CC3)n3ncc(C=C4N=C(O)N=C4O)c3[nH]2)c(Br)c1
Clc1cc(Cl)c(NN=Cc2ccncc2)c(Cl)c1
c1ccc2c(=NCCCCCCCN=c3c4ccccc4nc4n3CCCC4)n3c(nc2c1)CCCC3
COCC(=O)NC1CCN(S(=O)(=O)c2cccc(C(C)=O)c2)CC1
O=C(Cc1ccc(Cl)s1)Nc1ccc2c(c1)C(=O)NC2=O
O=C(Nc1ccccc1N1CCNCC1)c1csc(-c2ccccc2)n1
CC(C)C1OCCN1CCOC(=O)NCCCCCCNC(=O)OCCN1CCOC1C(C)C
Cc1ccc(S2=NS(=O)(=O)c3ccc(S(N)(=O)=O)cc32)c(C)c1
CS(=O)(=O)CCN1CCC2(CCCN(C3CCOCC3)C2=O)C1
CC(=O)OC1CCC2(C)C(CCC(C)C23CCC2(CCOC2O)O3)C1(C)C
Cc1ccc2nc(N(C)C)nc(NCc3ccc(NC(=O)C4CCN(Cc5ccccc5)CC4)cc3)c2c1
Cc1nn(CCC#N)c(C)c1CCC(=O)N(C)Cc1ccsc1
Cc1ccccc1CC(N)CC(=O)N1C(C#N)CC2CCCC21
COc1cc(C(=O)N2CCOCC2)ccc1Nc1ncc(C#N)c(OC)n1
CN1CCc2c(c3cc(Cl)ccc3n2Cc2cccc(Cl)c2)C1
CC1NC(COP(=O)(O)OP(=O)(O)OCC2OC(n3cnc4c(O)nc(N)nc43)C(O)C2O)C(O)C1O
COC(=O)c1c(C)oc2ccc(N(C(=O)Oc3ccccc3)S(=O)(=O)c3ccc(Cl)c([N+](=O)[O-])c3)cc12
CN1CCC(c2ccc(Cl)cc2)C(C(=O)NCc2ccc(CNC(=O)c3cccc(C(F)(F)F)c3)cc2)C1
NC(=S)NN=Cc1ccc(OC2OCC(OC(=O)c3ccccc3)C(OC(=O)c3ccccc3)C2OC(=O)c2ccccc2)cc1
CCC1(CC)CC(=O)N(CC(O)c2ccc(Cl)cc2)C1=O
CN1CCc2c[nH]c(C(=O)O)c2C1=O
c1cc(-c2nnc(C3CCN(C4CCCCC4)C3)o2)ccn1
Nc1nc(NC2CCCC2)cc(-c2cc(N3CC(O)C(O)C3)ccc2O)n1
COC1CCCCCCCCCC(C)OC(=O)CCC1=O
COc1ccc(C=CC(=O)CCN2CCOCC2)cc1
O=C(O)CC1CCC(c2ccc(-c3cccc4c3OCCN4C(=O)Nc3ccccc3)cc2)CC1
COc1ccc(N2CC(C(=O)NC(C)C(=O)NC(CO)c3ccccc3)CC2=O)cc1
CCC(NCCCn1cnc2c(SC)ncnc21)c1ccccc1
O=C1NC(=O)C(c2cccc([N+](=O)[O-])c2)=C1Nc1ccc(Cl)c(C(=O)O)c1
CCOC(=O)C(N)CS
CC(=O)Nc1cccc(-c2ccnc3c2CC(C)(C(=O)Nc2ccccc2)O3)c1
CC(N)C(=O)N1CCN(CCCOc2ccc(C(=O)C3CC3)cc2)CC1
NC(=O)CC(N)C(=O)N1CCCC1P(=O)(Oc1ccccc1)Oc1ccccc1
CC(O)C(NC(=O)C=Cc1ccccc1)C(=O)NC(Cc1ccccc1)C(=O)NC(CCC(N)=O)C(=O)Nc1ccc(F)c(Cl)c1
CCCOC(=O)C12CCC3(C)CCC(C)(O)C=CC3C1CCC2C(C)C
Oc1ccc(-c2nc(-c3ccc(Oc4ccc(C(F)(F)F)cc4)cc3Cl)no2)cc1
Cc1ccc(S(=O)(=O)N2CC3(O)CN(C(=O)OC(C)C)N(C(=O)OC(C)C)CC3(OC(=O)Nc3cccs3)C2)cc1
Cc1cccc(CN2CCN(C3CN(Cc4ccc(F)cc4)S(=O)(=O)C3)CC2)c1
CCCCCCOc1ccc(C(=O)CCN(C)C)cc1[N+](=O)[O-]
O=C(COc1ccccc1)N1CCCCC1c1nc(-c2ccc(O)cc2)no1
COc1ccc(CCC2(C3CCCC3)CC(=O)C(Sc3nncn3C)=C(O)O2)cc1Cl
CC(=O)OCCN1C(=O)C(OC(C)=O)N=C(c2ccccc2)c2cc(Cl)ccc21
COc1ccc(-c2nc3n(Cc4ccccc4F)c(C)c(-c4ccc5c(c4)OCO5)c(=O)n3c2CN(C)CCc2ccccc2F)cc1
Cc1cc(-c2ccnn2C)c2cccc(OCc3c(Cl)cncc3OCC(=O)N(C)C)c2n1
CCCCC(S)C(=O)NC(Cc1ccc(-c2ccccc2)cc1)C(=O)O
CN(C)CCCN=C(S)N1CCn2c(nc3ccccc32)C1
O=C(O)C1CCCN(CCNN=Cc2ccccc2-c2ccc(Cl)cc2)C1
COc1cccc(OC)c1-c1cnnc(NCc2nc3ccc(CO)cc3s2)n1
CC(C)=CCc1[nH]c2cc([N+](=O)[O-])ccc2c1CC1NC(=O)C2CCCN2C1=O
CC(C)(C)OC(=O)N1CCN(C(=O)C(Cc2ccc(OS(=O)(=O)c3ccccc3)cc2)NC(=O)OCc2ccccc2)CC1
Oc1cccc(C(Cc2ccccc2O)N2CCN(C3CCCCC3)CC2)c1
CC1(C=O)C(=O)CCC2(C)C3CC(=O)OC3CCC12
O=C1C(Cl)=C(N2CCN(CCOCCO)CC2)C(=O)c2ncccc21
Cc1c(Nc2c(C#N)cncc2C=CCCN2CCC(N)C2)ccc2[nH]ccc12
CC1CCCCC1NC(=O)CN1C(=O)NC(C)(c2cc(F)ccc2F)C1=O
CNC(C)C(=O)NC(C(=O)N1CCCC1C(=O)Nc1c(C)ccc2ncccc12)C(C)C
CC(NC(=O)C(=O)Nc1ccccc1C(C)(C)C)C(=O)NC(CC(=O)O)C(=O)COc1c(F)c(F)cc(F)c1F
O=C(OC1C[N+]2(CCCc3cccs3)CCC1CC2)C1(O)c2ccccc2Oc2ccccc21
CCCCCCCCCCCCCCCCCC(=O)OC(C)COP(=O)(O)OCC(N)C(=O)O
Cc1cc2c(ncn2C)c(NS(=O)(=O)c2cc(Cl)ccc2Cl)c1C
CCCCN(C(=O)CCC)c1nc(C)co1
Cc1cccc(CN2C(=O)CC3C2CCN3Cc2ccco2)n1
COc1ccc(-c2c3c(n(C4OC(COC(C)=O)C(OC(C)=O)C(OC(C)=O)C4OC(C)=O)c(=S)c2C#N)CCC3)cc1
CCOC(=O)C12COC(C(C)(C)C)N1C(=O)C(=C(C)NCc1ccc(C)o1)C2=O
CN1CCC(O)(C#Cc2ccc3c(c2)-c2nc(C(N)=O)c(Cc4ccccc4Cl)n2C2CC3C2)C1=O
COc1ccc(S(=O)(=O)NC(C)C(=O)N2CCCCCC2)cc1
COc1cc2c(Oc3ccc(NC(=O)c4nn(-c5ccc(F)c(F)c5)c(=O)cc4C)cc3F)ccnc2cc1OCCCN1CCN(C)CC1
O=C(NN=Cc1ccc(OC(=O)c2cccc(Br)c2)cc1)c1cccnc1
COc1c2c(c(O)c3c1C(=O)c1c(cc(O)c(C)c1O)C3=O)-c1c(cc(C=NN=C(S)Nc3ccccc3)c(C(=O)O)c1O)CC2
Cc1cccc(C)c1OCCN1CCCC1
O=C(Nc1ccc(F)cc1)C1CCN(C(=O)c2ccc([N+](=O)[O-])cc2)CC1
CN1CC(c2cccc(OCc3nc4ccccc4s3)c2)OC1=O
COc1cc(NCC(O)CN(CC(C)C)CC(C)C)c2nc(C)ccc2c1
COC(=O)c1nc2ccc(N3CCOCC3)cc2c(C)c1C(=O)OC
O=C(C=Cc1ccc(O)c(O)c1)OC1C(COC2OCC(O)C(O)C2O)OC(OCCc2ccc(O)c(O)c2)C(O)C1O
COc1c(Cl)ccc2c1C(=O)CC1(CCN(C(=O)c3cccc4cn[nH]c34)CC1)O2
Cc1cccc(C)c1Nc1ncc(C(=O)N(C)CCCCCCC(=O)NO)cn1
O=C(CSc1nc2sc3c(c2c(=O)n1CC1CCC1)CCCC3)c1cccs1
CCCCC(C(=O)COc1c(F)c(F)cc(F)c1F)n1cc(C(C)(NC(=O)c2ccc3ncsc3c2)C(C)C)nn1
COC(=O)C12OCC34C(CC5C(C)=CC(O)C(O)C5(C)C3C(O)C1O)OC(=O)C(OC(=O)C=C(C)C(C)(C)O)C24
COc1ccc(CN(C)c2nc3sc4c(c3c(=O)o2)CCN(Cc2ccccc2)C4)cc1OC
O=C(NCCCCN1CCN(C(c2ccccc2)c2ccc(Cl)cc2)CC1)c1cccs1
O=CC1=C(SC2CCCC2)c2sc3nc4n(c(=O)c3c2CC1)CCCCC4
CC(=O)NN1C(=O)C(=Cc2ccc(C(C)C)cc2)SC1=S
Nc1nn(Cc2cn(-c3ccc([N+](=O)[O-])cc3)nn2)c2nc(-c3ccccc3)cc(C(F)(F)F)c12
NS(=O)(=O)c1ccc(CNC(=O)c2c(F)c(F)c(F)c(F)c2F)cc1
CCCC(C)=NNc1nc(-c2ccc3ccccc3c2)cs1
CCN(CC)S(=O)(=O)c1ccc(NC(=O)CN(c2cccc(F)c2)S(C)(=O)=O)cc1
CCC(C)C(C(=O)NCc1ccccc1)N1C(=O)C(CCCCCN)N(Cc2ccccc2)C1=O
Cc1ccc(C(=O)C=Cc2cc(=O)[nH]c(=O)n2COCCO)cc1
O=[N+]([O-])N=C1N(CCN2CCN(Cc3ccc(Cl)nc3)C2=N[N+](=O)[O-])CCN1Cc1ccc(Cl)nc1
Cc1cccc2nc(CCc3nc(-c4cccs4)cn3C(C)CO)nn12
CCC(=O)N1CCc2cc(Br)cc(S(=O)(=O)CCC(=O)NCCc3ccc(C)cc3)c21
COc1cc(-c2c(C)c(CO)c(OC3OC(CO)C(O)C(O)C3O)c3cc(OC)c(OC)cc23)ccc1O
CCCn1cc(-c2cccs2)nc1CCc1nc2c(OC)ccc(C)n2n1
COc1ccc(OC)c(C=NNC(=O)c2cc3c(OC)cc(OC)cc3[nH]2)c1
O=C(Nc1ccc(C2CNCCO2)cc1)C1CCN(c2ccncn2)CC1
CN1CCC(c2cc(Nc3ccnc(N(C)CC4CCC(N)CC4)n3)n[nH]2)C1=O
CN1C2CCC1CC(OC(=O)c1ccccc1-c1ccccc1)C2
COc1ccc(C)cc1N(C)C(=O)c1c(C)oc2ncnc(N3CCOCC3)c12
Cc1nc(N2CCCC2)c2c(C(=O)Nc3ccc(Br)cc3F)c(C)oc2n1
CN(C)CCC(=O)c1ccc(S(C)(=O)=O)cc1
COc1ccc2nc3cc(Cl)ccc3c(NCCCNCCCN3CCn4c3nc3c(N)ncnc34)c2c1
Cc1cc(C)c2c(c1)C(=NNc1ccc(S(N)(=O)=O)cc1[N+](=O)[O-])CCC2
CN(Cc1ccccc1)Cc1c[nH]c(-c2cccc(F)c2)n1
O=c1[nH]nc(-c2ccc(N3CCCC3)c([N+](=O)[O-])c2)c2ccccc12
CC(C)(C)C1CCC(OCC(O)CN2CCN(c3ccccn3)CC2)CC1
CC(=O)OC(C1CC(C)C2C(O1)C(O)C1(C)C3CCC4C(C)(C)C(OC(=O)N5CCOCC5)CCC45CC35CCC21C)C(C)(C)O
Cc1ccc(-c2nc(CCOc3ccc(CC4COC(C)(C(=O)O)OC4)cc3)c(C)o2)cc1
O=C(c1ccc2cc(Oc3ccc(C(F)(F)F)cn3)ccc2n1)N1CCCC(O)CC1
COc1ccc(N2CC(NC(=O)C(=O)c3c(C)[nH]c4ccccc34)CC2=O)cc1
CCCN(CCC)c1nc(C(F)(F)Cl)ccc1CNC(=O)C(C)c1ccc(NS(C)(=O)=O)c(F)c1
CCOC(=O)c1ccc(Nc2nnc(C(C)(C)C)c(O)n2)cc1
COc1ccc(CN(CCCN)Cc2ccc(OC)c(O)c2)cc1O
O=C(O)C=NOC(c1ccc(OCc2ccc3ccccc3n2)cc1)C1CCCCC1
Cn1ncc2c(c1=O)SCCCN2C(=O)CCNCCOc1ccccc1
C=C1CCCC2C1(C)CCC(C)C2(C)CC=C(C=O)C(C=O)OC(C)=O
CCCn1c(NC(=O)C2COc3ccccc3O2)nc2ccccc21
O=C(Nc1ccc(Oc2cc(NCCN3CCOCC3)ncn2)c(F)c1)c1cccn(-c2ccc(F)cc2)c1=O
Fc1ccc2nc(-c3ccccc3)cc(-c3ccccc3)c2c1
COC(=O)C(CC(C)C)NC(=O)c1ccc(NCC(N)CS)cc1-c1cccc2ccccc12
COc1ccc(Nc2ccc(CCC3COC(N)=N3)cc2)cc1
COc1ccc(CCNC(=O)CCC2COc3ccccc3O2)cc1OC
COCCN(C)Cc1c(-c2ccc(NC(=O)NOC)cc2)sc2c1c(=O)n(-c1ccccc1)c(=O)n2Cc1c(F)cccc1F
Cc1ccc(CNC(=O)COC(=O)c2ccc(Br)o2)cc1
CSc1ncccc1C(=O)OCC(=O)NCc1ccc2c(c1)OCO2
O=C(c1ccccc1[N+](=O)[O-])c1ccc2ccc(C=Cc3ccc(O)c(O)c3)nc2c1O
Cn1nc(C(=O)NC2CC2)c2c1-c1nc(Nc3ccccc3)ncc1CC2
Nc1ccc(-c2nc(-c3ccc(Cl)cc3)no2)cc1
C=C(C)CNC(=O)C1OC(n2cnc3c(N)ncnc32)C(O)C1O
CCCc1cc(Oc2ccccc2)ccc1OCCCCOc1ccc(C2SC(=O)NC2=O)cc1
CCOC1(OCC)C2c3cc(Br)ccc3C([n+]3ccccc32)C1(C)C
CCCCCC(=O)Nc1sc(C)c(C)c1C#N
NC(=O)c1cccc(-c2cnc(N)c(C(=O)c3cccnc3)n2)c1
CCc1c(C#N)c(-c2ccc(-c3ccccc3OC)cc2)c(C(=O)O)n1C
CC(CCC(=O)O)C1CCC2C3CCC4N(C)C(=O)CCC4(C)C3CCC12C
CCc1ccc(Nc2cc(=O)n(C3CCCCC3)c(=O)[nH]2)cc1
Cc1cccc2c(C(O)C3CCCCN3)cc(-c3ccccc3)nc12
CC(=O)NC(=O)Nc1cccc(NC(=O)CBr)c1
O=C(CCN1CC2CC1CN2)NC1CCCCC1
CN=c1ccc(-c2ccc3cc(OCC(O)CF)ccc3n2)c[nH]1
CC(C)CCn1c(=O)c(C2=NS(=O)(=O)c3ccccc3N2)c(O)c2cc(NC(=O)c3ccccc3)ccc21
C[S+](O)c1cc(Cl)cc(CSc2nc(-c3ccc(F)cc3)c(-c3ccncc3)[nH]2)c1O
CCOc1ccccc1-c1nc(CNCc2ccccc2OC(F)(F)F)co1
COc1cccc2c1-c1ccc(NCc3ccccc3)cc1C(c1ccccc1)O2
CC(C)(OCc1ncc(-c2ccc(Cl)cc2)o1)C(=O)O
CCCCCN1CC(C)(C)C(Oc2ccc(C#N)c(C(F)(F)F)c2)C1=O
O=C(COc1coc(CN2CCN(c3ccccc3)CC2)cc1=O)Nc1ccccc1
COc1cccc(-c2cc(C(=O)Nc3ccc(-c4ccc(OC5CCN(C)CC5)cc4)c(Cl)c3)ccc2OC)c1
O=C(NCCN1CCN(C(=O)c2c(F)cccc2F)CC1)C(=O)Nc1ccc(Cl)cc1
CCC(C)(C)Cc1c[nH]c(CCc2ccc(-c3cccc(N)n3)cc2)n1
CCc1nc(NCCCn2cccn2)c2c(n1)c(C)nn2CC
COc1ccccc1C(=O)NNC(=O)c1cccc(O)c1
Cc1ccc(CCNC(=O)c2cccnc2Oc2ccc(C(=O)c3nc4ccccc4[nH]3)cc2)cc1
Cc1nc(CC(=NN)c2ccc(O)cc2O)cs1
CN1CCN(C(c2ccc(C(F)(F)F)cc2)c2cc(Cl)c3cccnc3c2O)CC1
Cc1cccc(C)c1NC(=O)C(Cc1c[nH]c2ccccc12)NC(=O)OCc1ccccc1
COCCN1CCC(C(=O)NO)(S(=O)(=O)c2ccc(OCCCn3nnc(-c4ccc(OC(F)(F)F)cc4)n3)cc2)CC1
ClC(=NNc1ccccc1)c1ccc(I)cc1
Cc1ccc(Oc2ccc(Nc3ncc(N=C(O)C4COC(C)(C)OC4)c(=O)n3Cc3ccc(Cl)cc3)cc2)cn1
COc1cc(C(=O)Nc2ccccn2)cc(OC)c1OC
Cc1cc(N2CCCC2)nc(Nc2ccc(NC(=O)C(C)(C)C)cc2)n1
CN(C)c1ccc(Cn2cnc3c2c(=O)n(C)c(=O)n3C)cc1
O=C(NC1CCCCC1)c1nc[nH]c1C(=O)Nc1ccc(Cl)c(Cl)c1
OC(=Nc1cccc(Cc2nnc(O)c3c2CCCC3)c1)c1ccc(F)cc1F
Cc1ccc(CNCc2cc3c(C(C)(C)C)nn(-c4ccccc4)c3nc2O)cc1
Cc1cc(Oc2ccc(Cl)cc2NC(=O)Nc2cccc(C(F)(F)F)c2)cc(S(=O)(=O)O)c1Cl
COc1cnc(C(=O)Nc2ccc(Cl)c(C3(C(F)F)N=C(N)OC4CC43)c2)c(C)c1
COc1ccc(-n2nc(C(=O)NCC(=O)N3CCOCC3)c3ccccc3c2=O)c(OC)c1
Cc1cn(C2CC(N=[N+]=[N-])C(COP(=O)(O)Oc3ccncc3)O2)c(=O)[nH]c1=O
C#CC(C)OC[n+]1ccn(C)c1C=NO
CC(O)(C#Cc1cc2c(cc1F)C1CC(C1)n1cc(C(N)=O)nc1-2)CF
O=Cc1cc2c(cc1-c1c(C=O)ccc3c1OCO3)OCO2
CS(=O)(=O)c1ccc(Oc2cc3cc(-c4ccc(CCC(=O)O)cn4)[nH]c3nc2CN2CCCC2=O)cn1
NC(=O)CCC(CC(N)C(=O)O)C(=O)O
Cn1cncc1CN=c1[nH]c(=NC2CC2)n2ncc(C=C3N=C(O)N=C3O)c2[nH]1
COc1ccc(C(=O)CC(C)C)c(OCC(O)CNC(C)C)c1
COc1ccccc1CNC(=O)COC(=O)c1c(C)nn(-c2ccccc2)c1Cl
Cc1ccc(C(=O)Nc2cc(C(F)(F)F)ccn2)cc1Nc1ncnc2cnc(N3CCC(F)C3)nc12
CCOC(=O)c1cc(C#N)c(N2CC(NC(=O)NS(=O)(=O)c3ccccc3)C2)nc1C
O=C(O)C=Cc1cccc(-c2nc(-c3ccc4oc5c(C(=O)O)cccc5c4c3)cs2)c1
O=c1cc(NC2CC2)c2nnn3c2n1C1OC(C3)C(O)C1O
Cc1ccccc1N1CCN(CCN2C(=O)CC3(CCCC3)CC2=O)CC1
COc1ccc(Cl)cc1Nc1nc(-c2sc(NC(=O)C(C)(C)C)nc2C)c(-n2cc(-c3ccccc3)nn2)s1
CNC(=O)OCC1OC(n2cnc3c(NC(=O)Nc4ccc(I)cc4)ncnc32)C(O[Si](C)(C)C(C)(C)C)C1O[Si](C)(C)C(C)(C)C
Nc1n[nH]c2cccc(-c3cccc(NC(=O)Nc4ccc(F)c(F)c4)c3)c12
COc1ccc(NC(=O)CSCC(=O)OCc2cccc(OC)c2OC)cc1
CCOC(=O)c1ccc(Oc2cc(C)nc(Cl)n2)cc1
COc1ccc(C(=O)Nc2cccc3c(=O)cc(C(=O)O)oc23)cc1
COc1ccccc1OCc1nnc(SCC(=O)Nc2nnc(C3CC3)s2)n1C
O=C(c1cccs1)N1CCN(Cc2ccccc2)CC1
CC1=C(c2ccc3ccccc3c2)S(=O)(=O)N(Cc2ccc(C(=O)N3CCCCC3)cc2)C1=O
NC1=NC2(c3cc(NC(=O)c4ccc(Cl)cn4)ccc3Cl)CC2CCS1
COc1cc(C2C(=C(O)OC(C)C)C(C)=Nc3nc(O)nc(O)c32)ccc1O
Nc1cccc(C=CC(=O)N=c2cc[nH]c3ccccc23)c1
C#CCN(CC=C)Cc1nc(-c2cc(OC)ccc2OC)oc1C
Cc1ccc(NC(=O)N2CCC(C(=O)Nc3ccc(C)cc3C)CC2)cc1
Nc1ccccc1NC(=O)c1ccc(CNCOC(=O)c2cccnc2)cc1
CC(CCn1ccc(CCc2ccccc2)cc1=O)(C(=O)NO)S(C)(=O)=O
COc1cccc(Oc2ccc(C(=NO)Nc3ccc(C(C)C)cc3)cn2)c1
N=C(N)c1ccc2nc(-c3cncc(-c4nc5ccc(C(=N)N)cc5s4)c3)sc2c1
COCCNS(=O)(=O)c1ccc(Cl)c(C(=O)NC2CCN(Cc3ccccc3)CC2)c1
O=C(O)Cc1ccc(COc2cccc(-c3c(C(=O)c4ccccc4)cnc4c(C(F)(F)F)cccc34)c2)cc1
C=CCn1ncn(-c2ccc(N3CCN(c4ccc(OCC5COC(Cn6cncn6)(c6ccc(Cl)cc6Cl)O5)cc4)CC3)cc2)c1=O
NCC(=O)C(N)C(=O)NCCOCCOCCNC(=O)c1ccc(S(N)(=O)=O)cc1
Cc1cc(O)cc(C)c1CC(N)C(=O)N1CCCC1C(=O)NC(Cc1ccccc1)C(=O)NC(Cc1ccccc1)C(N)=O
Cc1cc(Br)c(OCc2ccc(C(=O)NN=Cc3ccc[nH]3)cc2)c(Br)c1
Cn1cncc1-c1c2c(=O)n(C3CC3)c(=O)n(CC3CC3)c2nn1Cc1ccnc2ccc(Cl)cc12
Cc1ccc(CNC(=O)C(=O)c2c[nH]c3ccccc23)o1
O=C(C=CC=Cc1ccc2c(c1)OCO2)OCc1cn(-c2ccc(Cl)cc2Cl)nn1
Cn1cc(C(=O)Nc2ccc(S(C)(=O)=O)cc2)c(OCc2cccc(C(F)(F)F)c2)n1
CCC(=O)N(c1ccccc1)C1CCN(C(=O)C(Cc2ccccc2)NC(=O)C(C)NC(=O)C(N)Cc2c(C)cc(O)cc2C)CC1
CCOC(O)=C1C(COCCNC(=O)c2ccccc2C(=O)O)=NC(C)=C(C(=O)OC)C1c1cccc(-n2ccnc2)c1
N#CC(=Cc1ccc(Cl)cc1)C(=O)NC1CC1
O=C(NN=Cc1cc([N+](=O)[O-])ccc1O)c1ccc(O)c(O)c1
CC(C)NC(=O)c1onc(CSc2ccncc2)c1C(=O)NC(C)C
Cc1nn(Cc2ccc(-c3cc4cc(Cl)ccc4[nH]3)cc2)c(C)c1CC(=O)O
O=c1c(OC2OC(CO)C(O)C(O)C2OC2OC(CO)C(O)C(O)C2O)c(-c2ccc(O)c(O)c2)oc2cc(O)cc(O)c12
COc1ccc(S(=O)(=O)N2CCOC23CCN(S(=O)(=O)c2ccc(C)cc2)CC3)cc1
O=C1Oc2c(ccc(O)c2C2OC(CO)C(O)C(O)C2O)C1=Cc1ccc(O)cc1
CS(=O)(=O)c1c(Cl)cc(-n2ncc(=O)[nH]c2=O)cc1Cl
CN1C(C(=O)Nc2cccc(O)c2)=CC(c2ccco2)=NS1(=O)=O
CCC(CC)C1C(C#N)=C(N)Oc2cc(C)oc(=O)c21
CCn1nc(C)c(CCNC(=O)C2CCCN(C(=O)N(C)C)C2)c1C
N#Cc1c(N)nc(N)nc1OCC1CCCCC1
CC1=CC=C(C(C)C)C(=O)C(O)C(C)CCC(=O)C(C)CCC1
CC(=O)OCC1OC(CC(=O)C=Cc2cccs2)C(OC(C)=O)C(OC(C)=O)C1OC(C)=O
Cc1ccc(C(=O)Nc2cccc3cccc(S(=O)(=O)O)c23)cc1N
Cc1cc(Cl)cc(C(=O)NNCc2ccccc2)c1NC(=O)C(C)(C)C
CCN1CCN(c2ccc(NC(=O)c3cc(C(F)(F)F)ccc3C(F)(F)F)cc2Cl)CC1
CC(NC(=O)C1C(c2ccc(Cl)c(Cl)c2)OC23C(=O)c4ccccc4C2(O)OC(=O)C13)c1ccccc1
Cc1cc(N2CCN(C)CC2)ccc1NS(=O)(=O)c1ccc2ccccc2c1
COC(=O)N1C2CN3C4=C(C(=O)C(N)=C(C)C4=O)C(COC(N)=O)C3(OC)C21
Cc1cc2c3c(c1)c1c(n3CCNC2)CCC1
CCNC(=O)C(C#N)=Cc1c(N2CCCCCC2)nc2c(C)cccn2c1=O
CNC(=O)c1ccc(Nc2ncc(C(F)(F)F)c(Oc3cccc4c3C(=O)N(C)C4)n2)c(OC)c1
COc1ccc(OC)c(C2c3[nH]c4ccccc4c3CC3C(=O)N(CCCOC(C)C)CC(=O)N32)c1
COc1ccc(OCC2CN(Cc3nc(=O)c4cnc(C5CCOCC5)n4[nH]3)C2)cc1
CCOc1ccccc1-c1nc(Cn2cnc(C)c2)co1
O=C(CN(Cc1ccccc1Cl)C(=O)CCC(=O)Nc1nccs1)NCC1CCCO1
COC(=O)C(=Cc1ccc(OC)cc1)CSC#N
COc1ccccc1N1CCC(CC#N)(n2cc(C(=N)O)c(Nc3ccc(F)cc3)n2)CC1
CC(C)(O)CC(=O)NC1CCC(CCN2CCC(c3cccc4c3OCO4)CC2)CC1
CC(C)CC1Cc2[nH]c(-c3ccnc(N)n3)cc2C(=O)N1
CCOC(=O)N1CCN(C(=O)c2ccccc2N(Cc2ccccc2)S(=O)(=O)c2ccc(OC)cc2)CC1
CCc1nc2ccccc2n1-c1nc(N2CCOCC2)c2sc(CN3CCC(C(C)(C)O)CC3)cc2n1
CC1CCC(Oc2cc(C#N)ccn2)CN1C(=O)c1ccccc1OC(F)F
COc1cc(SC)ccc1C(=O)Nc1ccc2c(c1)OCO2
CS(=O)(=O)N1CC=C(c2cc3c(cn2)OC(C2CCN(c4ncc(C5CC5)cn4)CC2)C3)CC1
CC(=O)Oc1cc(OC(C)CCCc2ccccc2)cc2c1C1CC(O)CCC1C(C)N2
CCCc1nnc(SCC(=O)NC2CCCCC2)n1CCOC
COc1cccc(-n2c(=O)c3sc4ccccc4c3n(CC(=O)NC3CCCCC3)c2=O)c1
C#CC(C)(CO)N1CCCC1
CCc1ccc(N2CC(C)Cn3c2nc2c3c(=O)n(CC(=O)O)c(=O)n2C)cc1
Cc1ccc(NS(=O)(=O)c2ccc3c(c2)CCC(=O)N3)cc1F
O=C(CCCOc1ccc(O)cc1)C(F)(F)F
Cc1ccccc1S(=O)(=O)N=C(c1ccccc1)N(C)C
Cc1cc(C)cc(Sc2c(Cn3nc(C)nc3C)c(C)[nH]c(=O)c2I)c1
CCOc1ccc(C(CC)c2cc3c(cc2OC)OCO3)cc1
CCOP(=O)(OCC)C(CCC(=O)c1cccnc1)P(=O)(OCC)OCC
CC1COc2c(Cl)cc(-n3ccc4cc(F)ccc43)cc2CN1Cc1cc[nH]c(=O)c1
Clc1ccc(Nc2nccc(-c3ccnc(N4CCOCC4)c3)n2)cc1
CCCc1c(Cc2ccc(-c3ccccc3-c3nc(=O)o[nH]3)cc2)c(=O)n(C2CCC(OC(C)C#N)CC2)c2ncnn12
O=C1N=C(O)C(=Cc2ccc(OCC3CCCCO3)cc2)S1
Cc1cccc(CNc2ncc(-c3cccc([N+](=O)[O-])c3)n2C)c1
COc1ccc2[nH]cc(C(O)=NCCCCCC(O)=Nc3ccccc3N)c2c1
COc1cc(C2C(C#N)=C(N)Oc3cc(O)ccc32)cc(Br)c1OC
N#Cc1ccc(Cl)c(NC(=O)c2cc(Cl)ccc2O)c1
Cc1nn(CCC(=O)O)c2nc(-c3cccnc3)cc(C(F)(F)F)c12
COc1cc(NC(=O)C=Cc2cc(F)cc(F)c2F)cc(OCCN2CCN(CCN3CCOCC3)CC2)c1
O=CN1CCCCC1
CCCCOC(=O)c1ccc(NC(=O)c2c(OC)cccc2OC)cc1
CC=CCN1C2CCC1CC(N(c1ccc(C(=O)N(CC)CC)cc1)c1cccc(OC)c1)C2
O=C(Nc1nccs1)c1c(C(F)(F)F)nc2c(Cl)ccc(C(F)(F)F)c2c1O
Cc1cccc(C(=O)NC2(C(=O)O)Cc3cc(F)c(F)cc3C2)c1CC(C)C
COc1ccc(N2C(=O)c3cccc4cccc(c34)C2=O)nn1
c1ccc(CN2CCCC2CNCCCN2CCC3(CC2)OCc2ccccc23)cc1
O=C(CN1CC(=O)Oc2ccccc21)OCC(=O)c1ccc(Br)cc1
Cc1ccc(C(=NO)N2CC2C)c(Oc2ccc3oc4ccccc4c3c2)n1
CSCCC(NC(=O)C(CO)NC(=O)C(CO)NC(=O)OCc1ccccc1)C(=O)NC(CC(C)C)C(=O)NC(C=O)CC(C)C
COCCOc1nc(N)c2nc(NN)n(Cc3ccccc3)c2n1
CCCCCCCCCCCCCCC(O)CN1CCOCC1
Cn1cc(-c2ccc3[nH]nc(-c4cc(N5CCc6nccnc6C5)ncn4)c3c2)cn1
COC(=O)NCCCCOc1ccc(CC(NC(=O)OC2COC3OCCC23)C(O)CN(CC(C)C)S(=O)(=O)c2ccc3c(c2)OCO3)cc1
CCOC(=O)CCc1nc(-c2ccc(Cl)cc2)oc1-c1ccsc1
O=Cc1cn(-c2ccccc2)nc1-c1ccccc1O
CCCCCCCCCCCCCCOc1cc(Br)cc(OP(=O)([O-])Oc2cccc(C[n+]3csc(C)c3)c2)c1OC
CCCCNC(=O)OCc1ccc(NCCN(CC)CC)c2c(=O)c3ccccc3sc12
CCONC(=O)c1cn(-c2ccc3c(c2)CCC3)c2nc(Nc3ccc(CCN4CCN(C)CC4)cc3)ncc2c1=O
CCOC(=O)c1nc(SC)sc1NC(=O)c1ccc(OC)cc1
COc1ccc(N(C(=O)Cn2nnc3ccccc32)C(C(=O)NCc2ccco2)c2cccnc2)cc1
Cc1nc(C)n(CC2CCCN2Cc2cn3ccsc3n2)n1
CC(C)(C)N1C(=O)c2ccccc2NC(=O)C1C(=O)NCCc1ccccc1
CS(=O)(=O)Oc1cc(-c2ccccn2)[nH]n1
COc1cc(C(=O)O)nc(-c2cscn2)c1OC
O=C(Nc1ccc(Br)cc1)OC1C2CCN(CC2)C1Cc1cc2ccccc2o1
COC(=O)CCCS(=O)(=O)N(Cc1ccc(F)c(C(F)(F)F)c1)c1sc2ccccc2c1C
Cc1ccc(S(=O)(=O)C(C#N)=Cc2c(N3CCN(Cc4ccccc4)CC3)nc3ccccn3c2=O)cc1
CC(C)C1(C(=O)N2CCN(C(=O)OC(C)(C)C)CC2)CCC(NC2CCOCC2)C1
CN(C)CCCn1c(C=Cc2ccc(F)cc2)nc2ccccc2c1=O
N#CC1=C(N)Oc2nc(Nc3ccc(S(N)(=O)=O)cc3)sc2C1c1ccc(Cl)cc1
COc1cc2c(cc1OCCCN)CC[n+]1cc3c(OCCCN)c(OC)ccc3cc1-2
COC(=O)c1c(CNC(=O)c2ccccc2)c(=O)c2ccccc2n1-c1ccccc1
CC(NC(=O)CCC(=O)O)C(=O)NC(C)C(=O)N1CCCC1C(=O)NC(C(=O)Nc1ccc([N+](=O)[O-])cc1)C(C)C
O=C1c2ccccc2C(=O)c2c1oc1cc(O)c3ccccc3c21
COc1ccc(-c2ncnc3c2nc(C)c(=O)n3C(C2CC2)C2CC2)c(C)c1
[H]C([H])([H])C(O)(CCCC(CC=CC(O)(C(F)(F)F)C(F)(F)F)C1CCC2C(=CC=C3CC(O)CC(O)C3)CCCC21C)C([H])([H])[H]
CCN(CC)c1c(C)n(CC)c(=O)n(-c2ccccc2)c1=O
CCCSC(=O)N1CC(C(C)OC(=O)CCCc2ccccc2)C1=O
ClCCC=Cc1ccc(OCc2ccc(OCCN3CCCCC3)cc2)cc1
CCOC(=O)N1CCC(NS(=O)(=O)c2ccc(NCCc3ccccc3)c3ccccc23)CC1
CN1CCN(C(=O)NC2CCCN2S(=O)(=O)c2ccc(Cl)cc2)CC1
COc1cccc2c1ncc1c(=O)n(-c3cccc(Cl)c3)c(=O)n(C3CCN(S(=O)(=O)N(C)C)CC3)c12
Cc1coc(C)c1C(=O)CC1(O)C(=O)N(Cc2ccccc2)c2ccccc21
CN(c1ccc(F)cn1)C1CCc2c(c3cc(F)ccc3n2CC(=O)O)C1
CC(C)CC(NC(=O)CCC1CCCCC1)C(=O)O
CC(C)(CNC(=O)C1CCCN(Cc2ccc(Cl)cc2)C1)c1nc(-c2ccc(Cl)c(O)c2)c(-c2ccncc2)[nH]1
Cn1c2c3cc(Br)ccc3nc-2cc2cc(Br)ccc21
CCOC(=O)Nc1nc(C)c(-c2nc3ccccc3c(=O)n2-c2ccc(Cl)cc2)s1
Cc1coc2cc(-c3cccc(O)c3O)oc(=O)c12
O=C(CCc1nccs1)N1CCN(c2ncccn2)CC1
CCCCCCCCCOc1cccc(CCN)c1
CCC(C)N1Cc2c(nc(-c3ccccc3)c3ccccc23)C1=O
CC(C=NO)CC#CCN1CCCC1
Cc1cccc2c1N(C)C(=O)C2=O
CCCCCCCCCCCC(=O)NCCOC(=O)COc1ccc(C)cc1
COc1cccc(C2(C)C(=Cc3ccc(C)cc3)CCCC2CN(C)c2ccccc2)c1
COc1ccc(Oc2ccc(S(=O)(=O)Nc3ccc(F)cn3)cc2C#N)cn1
CCC(CC)OC1OC(C(=O)O)=CC(O)C1NC(C)=O
Cc1nc2ccccc2c(=O)n1NC(=O)C1CC1
CSc1nccc(-c2ccc(S(=O)(=O)Nc3ccc(Cl)cc3)s2)n1
CC(C)CC(CN1CCCC1CN1C(=S)NCC1Cc1ccc(O)cc1)N1CC(Cc2ccccc2)N(CCc2ccccc2)C1=S
Cc1nc(-c2nc(N)[nH]c2-c2ccc3nccnc3c2)ccc1F
CCN1CCN(C(c2ccc(F)cc2)c2nnnn2Cc2cccs2)CC1
COc1ccc(-c2c(SC)nn(-c3c(Cl)cc(C(F)(F)F)cc3Cl)c2N)cc1OC
CCOc1c2c(c(OCC)c3ccccc13)C(=O)N(c1ccc(CC3(NC(=O)Cc4ccccc4OC)CC3)cc1C)C2
COc1ccc(C(C)NC(=O)c2cc3c(ccc4c(C)cc(=O)oc43)oc2=N)cc1
CCCCCCCCn1cc(SCCN=C2CCCN2C)c2ccccc21
CCCNC(=O)Oc1ccc2c(c1)C(N)CC2
CCC(CC)NC(=O)NC(C(=O)NC(CC(=O)N1CCCC1)C(=O)NC(CC(=O)O)C(=O)NCCC(C)C)C(C)(C)C
CC(CC(O)C(COCc1cc(F)cc(F)c1)NC(=O)c1cc(C(=O)NC(C)c2ccccc2)cc(N(C)S(C)(=O)=O)c1)C(=O)NC1CC1
Cc1cccc(C)c1N(CC(=O)NC(Cc1ccccc1)C(O)CN(CC(C)C)S(=O)(=O)c1ccc([N+](=O)[O-])cc1)CC(=O)N1CCOCC1
COc1ccc(N2C(=O)c3ccc(C(=O)O)cc3C2=O)cc1C(=O)Nc1ccc(C)cc1
O=C(O)C(Cc1ccc(O)cc1)N1C(=O)CSC1=S
N#Cc1cccc(CCN2CCN(CCc3ccc([N+](=O)[O-])cc3)CC2)c1
Cc1c(Cl)c(C(=O)NC2C3CC4CC(C3)CC2C4)nn1C
COC(=O)c1ccc(NS(=O)(=O)c2ccc(S(=O)(=O)N3CCOCC3)cc2)cc1
COC(=O)CC1OOC(C)(C(C)=CC(C)=CCc2ccccc2)CC1C
CCN(CC)CCCCC(C)Nc1c2ccc(Cl)cc2nc2ccc(OC)cc12
Cc1ccc(Cl)cc1NS(=O)(=O)c1ccc2oc(=O)ccc2c1
COc1cc2c(c3c1c(=O)c1cc4ccccc4cc1n3C)C(OC(C)=O)C(OC(=O)C=Cc1ccc([N+](=O)[O-])cc1)C(C)(C)O2
CCN(CC)Cc1ccccc1N1CCC(N2CCc3c(C(N)=O)nn(-c4ccc(OC)cc4)c3C2=O)CC1
Nc1cnc(-c2ccc(-c3ccccc3SCC3CNC(=O)O3)cc2F)cn1
Nc1ccn(-c2cccc3ccccc23)c(=O)n1
O=C1C2CCCN2C(=O)N1CCCCNCc1ccccn1
COCCn1c(=O)c2c(nc3n2CCCN3CCc2ccc(OC)c(OC)c2)n(C)c1=O
CC[N+](C)(CC)CCCC(=O)Nc1ccc2c(c1)C(=O)c1cccc3ccnc-2c13
Sc1nnc(CSc2nc3ccccc3s2)o1
O=C(c1c(Cl)cccc1C(F)(F)F)c1nc(C2CCC(C(=O)O)CC2)c2ccccn12
COc1ccc2c(c1)CCC(Nc1ccc(Cl)cc1)C2
COc1ccc(Cn2cnc3c(-c4ccco4)nc(C4CCCC4)nc32)cc1
Cc1ccc2ccc(-c3cccnc3)cc2n1
CCN1C(=O)c2c(nc(OC)n2Cc2ccc(O)c(Br)c2)N2C1=NC1CCCC12
O=C(NC(CCc1nnn[nH]1)C(=O)O)NC(CCc1nnn[nH]1)C(=O)O
CN(Cc1ccc(F)c(F)c1)Cc1cc2c(cc1Br)OCCO2
CCOC(=O)c1c[nH]c2ncnc(-c3ccc4cn(C)nc4c3)c12
CCc1cc(C(=O)NCC(c2ccc(OC)cc2)N2CCOCC2)sc1C
COCCCN1C(=O)C(=Cc2ccc(CNS(=O)(=O)c3ccccc3)o2)C(C(=O)OC)=C1C
Cc1ccc(S(=O)(=O)N2CCOCC2)cc1C(=O)NCC1CCCO1
CC(=O)OC1CCCc2nc3sc4c(=O)n(-c5ccccc5Cl)c(C)nc4c3cc21
ON=CC(=NN=CN1CCCCC1)c1ccc(F)cc1
CC1CN(C(C)CO)C(=O)c2cc(Br)cnc2OC1CN(C)C(=O)Cc1cccnc1
c1ccc2cc3[nH]c(-c4cscn4)nc3cc2c1
COc1ccc2nc3c(c(NCCCCCCCCCNc4c5c(nc6ccc(OC)cc46)CCCC5)c2c1)CCCC3
CSc1nc2c(Br)c(Br)c(Br)c(Br)c2[nH]1
Cc1cc(C)c(-c2nc3cc(N4CCNCC4)ncc3[nH]2)cc1C(=O)N1CCC(c2ccc(C#N)cc2)CC1
O=C(NCC(=O)N1c2ccccc2Sc2ccccc21)NN1C(=O)C(Cl)C1c1ccccc1
CCS(=O)(=O)n1nc(-c2ccc(OC)cc2)nc1N
O=C(c1ccc2c(c1)N(Cc1ccccc1F)C(=O)c1ccccc1S2)N1CCOCC1
CCCC(C(N)=O)C(CC(C)C)C(=O)NC1CCCCN(Cc2cncc(-c3cccnc3)c2)C1=O
COc1cc(Br)c(O)c(C(=O)NC2CCN(Cc3ccccc3)CC2)c1OC
CCOC(=O)CCCCON=C(c1cccnc1)c1cccc(CN2CCN(C(=O)C3CSC(c4cccnc4)N3)CC2)c1
CC(C)c1ccccc1NCC(O)COc1ccc2c(c1)OC1(CCCC1)CC2=O
CC1c2ccccc2-c2nc3ccccc3c(Nc3ccc(O)cc3)c21
O=C1c2ccccc2C(=O)N1C1CCC(N2CCc3ccccc3C2)CC1
Cc1ccc(CN2C(=O)CC(c3ccccc3Cl)C([N+](=O)[O-])C2c2ccc(O)cc2)cc1
COc1cc(OC)c2c(C)[n+](-c3cccc4c3C(=O)c3ccccc3C4=O)c(C)cc2c1
COC(=O)c1ccc(Cc2nn(CC3CCCN3C)c(=O)c3ccccc23)cc1
N#CC(=Cc1ccc(Br)o1)C(=O)NC1CC1
CN(Cc1c(-c2ccccc2)nc2ccccc2c1C(=O)NC(c1cccc(F)c1)C1CC1)S(C)(=O)=O
O=Nc1c(-c2ccc([N+](=O)[O-])cc2)nc2sc(Cc3noc4ccccc34)nn12
CCCOc1ccc2ccccc2c1C=C1SC(=O)NC1=O
Cc1ccc2nc(-c3ccc(NS(=O)(=O)c4ccccc4)cc3)sc2c1
CC1=CC2(CC#N)CCC3C(C)(C(=O)O)CCC(O)C3(C)C2CC1
O=C(O)c1ccc2nc(-c3ccccc3)c(N3CCC(c4ncccc4C(F)(F)F)CC3)nc2c1
CN(C(=O)c1cnc(N2CCOCC2)nc1)C1Cc2ccccc2C1
CN(CC(=O)NNC(=O)CNC(=O)c1ccccc1Cl)S(=O)(=O)c1ccc(Cl)cc1
COc1ccc2c(c1)C(=O)C(c1ccc(Cl)c(C(F)(F)F)c1)=[N+]2[O-]
COc1c(C#N)ccc(N2C(=O)C3C(O)CCN3C2=O)c1C
N#Cc1nc(NCc2ccccc2)c2ncn(Cc3cccc(C(F)(F)F)c3)c2n1
N#Cc1ccccc1CN1CCC2(CC1)CC(c1ccccc1)C(=O)N2
Cc1ccc(C(C)C)c(NC(=O)c2ccc(-c3ccccc3)cc2)c1
N=C(NC1CCCCC1)c1ccc(OCCSCCOc2ccc(C(=N)NC3CCCCC3)cc2)cc1
Cn1nnc(O)c1CC(N)C(=O)O
NC(=O)CC1NC(=O)c2cc([N+](=O)[O-])cc(I)c2OCCC(C(N)=O)NC(=O)C2CCCN2C1=O
CCOC(=O)C1=C(C)NC2=C(C(=O)CCC2)C1c1cc(C(C)(C)C)c2oc(=O)c(C(=O)OCC)cc2c1
CC(=O)NC(Cc1c[nH]c2ccccc12)C(=O)NC(CC(C)C)B(O)O
CC1=C(C=CC(C)C=NNC(=O)c2ccncc2)C(C)(C)CCC1
COc1ccc(-n2c(-c3ccc(Cl)cc3)cc3c2CC(C)(C)CC3=O)c(OC)c1
Oc1ccc2c3c1OC1C4(CCC5(O)C(C2)N(CC2CC2)CCC315)OC1COC2N1C4OC21CCC2(O)C3Cc4ccc(O)c5c4C2(CCN3CC2CC2)C1O5
Fc1cccc(-c2nc(CNC(c3ccccc3)c3ccccc3)co2)c1
CCCc1nn(-c2ccc([N+](=O)[O-])cc2)c(O)c1C=NCCN1CCNCC1
CCc1nc(C(=O)NCc2ccc(N3CCNC(=O)C3)c(F)c2)c[nH]1
CSc1ncccc1C(=O)OCC(=O)N1CCc2ccccc21
CCC(OC(=O)COc1ccc(Cl)cc1Cl)P(=O)(O)OC
COc1ccccc1C(=O)Nc1ccnn1C1CCN(C(=O)c2ccoc2)CC1
CC(C)Cc1sc(N)nc1-c1ccc(P(=O)(NCC(=O)OC(C)(C)C)NCC(=O)OC(C)(C)C)o1
CCCCCOC(=O)N1CCN(C(=O)C(CCC(=O)O)NC(=O)c2cc(OCCCN3CCOCC3)nc(-c3ccccc3)n2)CC1
COc1ccc(CNC(=O)c2ccc3c(c2)N=C(C)c2c(C)ccc(C)c2S3)cc1
CCC(C)(CC)Sc1nc2cc(Cl)c(N3CCN(CCO)CC3)cc2[nH]1
O=c1nc(-c2c(F)cccc2F)on1-c1ccc(C(F)(F)F)cc1
Cn1c(=O)c2nc3c(=O)n(C)c(=O)n(CC(N)=O)c3nc2n(C)c1=O
C#Cc1cccc(-c2cn(C3C=C(Br)C(O)C(O)C3O)nn2)c1
O=C(Nc1ccc(F)cc1)C1CCN(S(=O)(=O)c2ccc3c(c2)CCCN3C(=O)C2CCC2)CC1
COc1ccccc1Sc1ccc(-c2ccnc(N3CCC(NC(C)=O)C3)c2)cc1C(F)(F)F
N#CC(=Cc1ccc(-c2cccc([N+](=O)[O-])c2)o1)c1nc2ccccc2[nH]1
C[S+]([O-])c1ccc(CN2C(=O)c3ccccc3C2(O)c2ccc(Cl)cc2)cc1
O=c1oc(Oc2ccc([N+](=O)[O-])cc2)nn1-c1ccc(O)cc1
O=C(NC(CCC(=O)N1c2ccccc2CC1C(=O)O)C(=O)O)c1ccccc1
CNC(=O)CCCC1CCN(C(=O)C(Cc2cccc(C(=N)N)c2)NS(=O)(=O)c2cccc(-c3ccc(Cl)c(Cl)c3)c2)CC1
CSc1nc2sc3c(c2c(=O)n1C)CCC(C)C3
CCOc1ccc(C=NNC(=O)c2cccc3ccccc23)c(OCC)c1
CS(=O)(=O)NC1CCN(C(c2ccc(C(F)(F)F)cc2)c2cccnc2)CC1
COc1cc2[nH]c3c(c2cc1OC)C(c1ccc(O)cc1)=CCNC3=O
Cc1ccc(S(=O)(=O)c2nc(-c3ccccc3)oc2NCCCN2CCOCC2)cc1
Oc1nc2nc3ccnc(-c4ccccc4)c3cc2s1
CCCCCCCc1nc(-c2ccc(NC(=O)C3NCCC3O)cc2)no1
COc1ccc(S(=O)(=O)N(Cc2ccc3c(c2)OCO3)C(CCC(=O)NCc2ccncc2)C(=O)NO)cc1
OC(CN1CCN(c2ccccc2F)CC1)c1ccc(Br)cc1
NS(=O)(=O)c1nnc(NS(=O)(=O)c2cccc3cccnc23)s1
O=C(NCC(=O)N1CCN(c2ccc(C(F)(F)F)cn2)CC1)c1ccc(Br)o1
COCc1ccccc1C(=O)N(CCc1ccc(Cl)cc1)C1CCC2(CC1)OCCO2
CCCOc1ccc(C#Cc2ccc(C(C)NC(C)=O)cc2)c(OC)c1
CCN1CCSC1=CC=c1sc(=Cc2sc3c4ccccc4ccc3[n+]2C)n(CC)c1=O
CCN(Cc1ccccc1)C(=O)CCS(=O)(=O)c1cc(Br)cc2c1N(C(=O)C1CC1)CC2
CCC1c2[nH]c3ccccc3c2CC2C(=O)NC(Cc3c[nH]c4ccccc34)C(=O)N21
CC(C)(C)Cc1cnc2c(c1)C(NCC(O)C1Cc3cccc(c3)CCCn3cc(ccc3=O)C(=O)N1)CC1(CCC1)O2
Cc1ccccc1C1CCN(S(=O)(=O)CC2(C(=O)NO)CCN(C(=O)OCC3CCCN3)CC2)CC1
Nc1ncc(-c2ccc(O)cc2)c(-c2ccccc2)n1
COc1ccc(-n2nc(C(=O)NC(c3ccccc3)c3ccccc3)cc2C(=O)NCc2ccccc2)cc1
FC(F)(F)COc1c(CCNCCCCNCCc2ccc3ccccc3c2OCC(F)(F)F)ccc2ccccc12
CC(C)=CCc1cc(C(=O)Nc2cc3ccc(OCCCNC(C)C)c(C)c3oc2=O)ccc1O
CC1(C)C(C)(C)C1(F)C(=O)O
COC(=O)C(NC(=O)Nc1ccc2c(c1)OCCO2)C(C)C
Cc1ccc(-n2nc(C3CCN(C(=O)C4CN(C)CCO4)CC3)cc2N=C(O)c2cnn3cc(Br)cnc23)cc1
CON(C)C(=O)C1(C)CCC2(C)CCC3(C)C(=CC(=O)C4C5(C)CCC(OC(C)=O)C(C)(C)C5CCC43C)C2C1
Cc1ccc(S(=O)(=O)Nc2cnccc2C(=O)Nc2nc(-c3ccco3)cs2)cc1
O=c1c2ccccc2nc2n1C(CSCc1ccc(Cl)cc1)CS2
CCCCOC(=O)NS(=O)(=O)c1sc(CC(C)C)cc1-c1cccc(Cn2cnc3ccccc32)c1
COc1ccc2nc(C)c3c(C(F)(F)F)nc(-c4ccc(F)cc4Cl)n3c2n1
COC(=O)C(OC)c1cccc(COc2ccc(Cl)cc2)c1
CCOCc1ccc(OC2OC(CO)C(O)C(OC3OC(CO)C(O)C(O)C3O)C2O)cc1
O=C(Nc1ccc(I)cc1)c1cc(=O)c2ccccc2o1
CC(C)(C)Cn1ccc2cc(OCCCCOc3ccc(-c4nn[nH]n4)cc3)ccc21
Cc1nc(N2CCOCC2)c(C#N)c2c1COC(C)(C)C2
CCC1Oc2ccccc2N(CC(=O)NCCCN2CCC(C)CC2)C1=O
Brc1ccc(C2CCCc3cncn32)cc1
CC(C)(C)C(NC(O)=Nc1cc2[nH]nc(OCCO)c2cn1)c1ccccc1
COc1cc(C2c3cccc4cccc(c34)C3CCC(=O)N32)cc(O)c1O
CC1(C)Oc2cc3oc(=O)ccc3cc2CC1OC(=O)C=Cc1ccc(O)cc1
CCCc1c(OCCCOc2ccc3c(c2)CCC3CC(=O)O)ccc2c(C)noc12
CCCCCNc1ncc(-c2ccc(Br)cc2)[nH]1
CCCCCCC(C(=O)N1CC(Oc2ccccc2OC)CC1C(=O)O)n1cnc(NC(=O)c2ccccc2S(=O)(=O)O)c1
CN(CC=CC(=O)N1CCc2c(sc3ncnc(Nc4cc(O)c(Cl)c(Cl)c4)c23)C1)C(C)(C)C
CC1(C)OCC(Cn2cc(C(O)c3ccc4ccccc4c3)nn2)O1
CCCCCC(=O)Nc1ncc([N+](=O)[O-])s1
CCC(=O)Nc1nc(C)c(C(=O)NC(C)c2ccc(OC3CCN(c4ccnc(NCC(F)F)c4Cl)C3)cc2)s1
Cc1nn(C)c2nc3ccccc3c(NCCCN)c12
Cc1ccc(=O)n(CCCCCC(=N)S)n1
COC1C=C(CN2CCCCC2)C(=O)C(C2CCCCC2)O1
CC1=CC=CC2(C)CN(C)N(C(=S)Nc3ccccc3)N=C12
O=C(NCC(F)(F)F)c1ccccc1Sc1ccc2c(C=Cc3ccccn3)n[nH]c2c1
O=C(NN=Cc1ccc([N+](=O)[O-])o1)c1ccc(I)cc1
CCCCCCCCCNCc1cc(OC)c(O)c(OC)c1
N#Cc1c(NC(=O)c2ccc([N+](=O)[O-])s2)[n+]([O-])c2cc(C(F)(F)F)ccc2[n+]1[O-]
Cc1cc(C)c(C2CC(=O)c3ccccc3N2)c(C)c1
O=C(O)Cc1c(Cl)ccc(Cl)c1Cl
CN(C)c1ccc(C(=O)O)c(Oc2nc(Oc3cccc(-c4cccc(CN)c4)c3)c(F)cc2F)c1
NCCCC(NC(=O)OCc1ccccc1)P(=O)(Oc1ccccc1)Oc1ccccc1
CN1CC2(CCN(c3ncnc4c3CCNC4)CC2)OC1=O
O=C(Oc1ccccc1)c1ccc2c(c1)C(=O)N(Cc1ccncc1)C2=O
O=C(c1ccc(Cl)cc1)C1CCN(CCN2CCCc3ccccc3C2=O)CC1
CC(=O)N(c1ccc2oc(=O)sc2c1)S(=O)(=O)c1ccc(C(=O)O)cc1
CC(C(=O)OC1C[N+]2(CCOc3ccc(F)cc3)CCC1CC2)(c1ccccc1)N1CCCCC1
O=C(O)c1c(Cc2ccc(-c3ccccc3-c3nn[nH]n3)cc2)c(C2CC2)nc2ccccc12
COc1ccc(Cl)cc1NC(=O)NCCCl
CC(C)(CO)NC(=O)C=Cc1ccccc1
COCCOc1ccc2c(C(=O)NCc3ccc(F)c(F)c3)c(C(C)C)n(Cc3ccccn3)c2c1
NCc1cccc(NS(=O)(=O)c2ccccc2)c1
COc1ccc(-c2nc3cc(C)c(Br)c(C)n3c2Cc2ccccc2C(F)(F)F)cc1OC
Cc1ccc(Oc2ncccc2C(=NO)NCc2cc(F)ccc2F)c2c1CCC2
O=C1C=CC2(C=C1Cl)OCC(c1cccc(I)c1)O2
Cc1ccc2[nH]c3c(c2c1)CC1(C)C(CCC2(C)C1CC=C1C4C(C)C(C)CCC4(C(=O)O)CCC12C)C3(C)C
CC(C)CC(NC(=O)C(Cc1ccc2ccccc2c1)NC(=O)C(Cc1ccccc1)NC(=O)c1cnccn1)B(O)O
CN1CCC(NC(=O)c2ccc3c(C4CCCC4)c(-c4ncccn4)n(C)c3c2)(C(=O)Nc2ccc(C=CC(=O)O)cc2)C1
O=C(NC(Cc1ccc2[nH]ccc2c1)C(=O)N1CCC(N2CCCCC2)CC1)N1CCC(n2c(=O)[nH]c3ccccc32)CC1
CN(C)CC1CC(Cc2ccc(N)cc2)=NO1
CCCCCC=CCC=CCC=CCC=CCCCC(=O)NCc1ccc(O)cc1
C[N+]1(CC(=O)c2ccc(I)cc2)CCOCC1
CC(=O)c1c(C)oc2ccc(NS(=O)(=O)c3cccs3)cc12
COc1ccc(CNC(=O)CO)cc1-c1nc2c(n1C(C)C)C(c1ccc(Cl)cc1C)N(c1cc(Cl)ccc1C)C2=O
Cc1ccnc2c1nc(C(C)C)n2Cc1ccc(-c2ccccc2C(=O)O)cc1
CCCCCCCC(=O)NC1C(O)CC(OC)(C(=O)O)OC1C(O)C(O)CO
O=C1NCN(c2ccccc2)C12CCN(Cc1cccc(Oc3ccccc3)c1)CC2
CCCCNC(=O)c1cc(NC(=O)CN2CCCCC2)ccc1Oc1ccc(C(C)C)cc1
CCNC(=S)N1NC2=C(CCCC2)C1c1ccco1
C[N+](C)=c1ccc2nc3c(cc(N)c4ccccc43)oc-2c1
CC(=O)NC(Cc1c[nH]c2c(Br)cccc12)C(=O)NC(Cc1ccccc1)C(=O)NCC(N)=O
CCOc1cc(C(=O)OCc2cc(=O)n3nc(CC)sc3n2)cc(OCC)c1OCC
Cc1sc2[nH]c(=S)n(CCCn3cncc3C)c(=O)c2c1-c1ccccc1
Cc1nc2sc(C(=O)Nc3ccccc3)c(N)c2c(C)c1[N+](=O)[O-]
CNC1CCN(C(=O)N(C)Cc2cc(C(F)(F)F)cc(C(F)(F)F)c2)C(c2ccc(F)cc2C)C1
CC(=O)c1cccc(NC(=O)CCS(=O)(=O)c2cc(Br)cc3c2N(C(=O)C2CC2)CC3)c1
CCN(Cc1nc(-c2ccc(OC)cc2)no1)C(=O)c1ccoc1C
CCOC(=O)c1cnc(-n2nc(C)cc2C)nc1Nc1ccccc1OC
O=c1cc(CCl)oc(CN2CCN(c3ccccc3)CC2)c1O
CCn1c(SCC(=O)N2CCc3ccccc32)nc2c(c1=O)SC(C)C2
COc1cc(-c2nc(-c3ccnc(C)c3)c3n2CC(C)OCC3)ccc1OC(F)(F)F
CC(=O)NNCC1CN(c2ccc(OCCN3CCOCC3)c(F)c2)C(=O)O1
CCc1ncnc(-c2ccc(C(=O)N3CC4CC3CN4C)c(F)c2)c1C#Cc1ccc(N)nc1
CC1CCC2C(C)C(OCC(=O)CO)OC3OC4(C)CCC1C32OO4
COc1cc2ncnc(Nc3ccc(F)c(Cl)c3)c2cc1C#CCCC(=O)NO
Clc1ccc(CSc2ncccn2)cn1
O=C(NCCc1ccc([N+](=O)[O-])cc1)c1ccc(O)c2[nH]c(Cc3ccccc3)nc12
COc1cccc2c1c(O)c(C(=O)N(C)c1cccc(Oc3ccccc3)c1)c(=O)n2C
Cc1ccc(S(=O)(=O)N(C)CC(=O)ONC(=N)c2ccccn2)cc1
Cc1c(C)c2c(c(C)c1OC(=O)CCC(=O)NC1CC(C)(C)N([O])C1(C)C)CCC(C)(C(=O)NC1CC(C)(C)N([O])C1(C)C)O2
CCCC(=O)Nc1cccc(NC(=O)c2ccccc2C)c1
O=C(O)C(Cc1ccc(O)cn1)NC(=O)C(F)(F)F
CC(C)S(=O)(=O)N(C)C1CCN(c2ncnc3[nH]ccc23)C1
CCNC(=O)C1OC(n2cnc3c(NCC)nc(C#CCCCc4ccccc4)nc32)C(O)C1O
O=C(O)c1ccnc2cc(OCc3ccc(Cl)c(OCC4CC4)c3)[nH]c12
Cc1nn(-c2ccccc2)c(=O)c2nc(C)n3nc(-c4ccccc4)cc3c12
CC(C)(C(=O)NC(C(=O)NCCN1CCOCC1)c1ccccc1)c1cc(Cl)cc(Cl)c1
NS(=O)(=O)c1ccc(NS(=O)(=O)c2ccccc2)cc1
Cc1ccc2c(c1)C(=O)N(N(C)C)CC(=O)N2
O=C(C=Cc1ccccc1Br)N1CCN(Cc2ccc(F)cc2)CC1
CCCCCCCCCCC(O)C1CCC(C2CCC(C(O)CCCCCCCCCCC(O)CC3=CC(C)OC3=O)O2)O1
C=C(C)C1CCC2(C(=O)NCCCCCCCCCCCCCCCCCC)CCC3(C)C(CCC4C5(C)CCC(=O)C(C)(C)C5CCC43C)C12
CCn1cc(CNCCNc2ncc(Cl)cc2Cl)cn1
Cc1cc(C(=O)N2CCN(c3ccncc3Cl)CC2)n(C)n1
Fc1cc(Oc2cccnc2)cc(-n2nnc(-c3ncc[nH]3)n2)c1
NC(=O)c1nn(-c2cccc(-c3n[nH]c(=O)[nH]3)c2)c2c1CCN(c1ccc(-c3ccccc3CN3CCCC3)cc1)C2=O
Cc1c(C)n(Cc2ccc(-c3ccccc3C(=O)O)cc2)c2ccc(C(=O)NCc3cccc(C(F)(F)F)c3)cc12
Cc1c(C(=O)N2CCC(C)CC2)c(S(=O)(=O)NCc2ccccc2)c(C)n1C
CCN(CC)CCCC(C)n1c(C)cc(C(=O)NS(=O)(=O)c2ccc(C)cc2)c1C
COCCc1nc(-c2cc(C(=O)N3CC(c4ccc(C#N)cc4)C3)ccc2C)c(C(F)(F)F)[nH]1
CCOc1ncnc(N2CCC(Oc3ccc(C(C)NC(C)=O)cc3)C2)c1Cl
COc1ccc(Nc2ccc([N+](=O)[O-])c3[nH]c(C(=O)O)cc23)cc1OC
Cc1cccc(C(=O)OC(C)C(=O)N2CCc3ccccc3C2)c1C
CCc1ccc(N(CC(=O)NCc2cccnc2)S(=O)(=O)c2ccccc2)cc1
COC(=O)OC1CC2C3(C)CCC(OC(=O)OC)C(C)(C)C3CCC2(C)C2(C)CCC(C(C)=CCCC(C)(C)OC(=O)OC)C12
CCN1C(=O)C(=Cc2c[nH]c3ccccc23)SC1=Nc1ccccc1
Cc1cc(NC(C)C)nc(NCc2ccc3c(c2)OCO3)n1
COC(=O)c1nc(-c2ccccc2)nc(-c2ccccc2)c1C(=O)OC
COC(=O)c1cc(-c2ccc(C)cc2C)n[nH]1
O=C(NC1CCC(CCN2CCC(c3cccc4c3CCO4)CC2)CC1)c1ccc2c(c1)OCO2
O=C(OCC1CCNCC1)C1CCN(C(=O)Cn2cc(N=C(O)c3cnn4cccnc34)c(-c3cc(Cl)ccc3OC(F)F)n2)CC1
O=C1c2cccc3cccc(c23)C(=O)N1CC1CCCO1
Cc1cc(-c2nc(-c3ccncc3)no2)ccc1[N+](=O)[O-]
COc1ccc(C(=O)NNC(=O)CSc2nnc(COc3ccc4ccccc4c3)n2C)cc1
CCCCCCC1C(=O)NC(C(=O)NCCc2ccc(S(N)(=O)=O)cc2)Cc2ccc(cc2)OCCCC1C(=O)NO
CC1(C)c2cc(OCC(O)CO)ccc2C(=O)c2c1[nH]c1c(C(=O)O)c(C#N)ccc21
CN1CCCC1c1cncc(C(=O)NCCN2CCCCC2)n1
COc1cc2c(=O)c(C(=O)c3ccc(C)c(C)c3)cn(Cc3ccc(F)cc3)c2cc1OC
CC(O)COC1CCC2(C)C(CCC3C4CCC(=O)C4(C)CCC32)C1
COc1ccc(NC2=CC(=O)C(=O)c3ccccc32)cc1
C=C(CCCC(C)=O)C1C(OC(C)=O)OC=C2C(CC=C(C)C)OC(=O)CC21
COc1ccc(C=Cc2cc(OC)cc(OC)c2CO)cc1
CCOC(=O)C1(CCOc2ccccc2)CCN(Cc2cc(OC)c(O)cc2Cl)CC1
C=C1C2CC3C4N(Cc5ccccc5)CC5(C)CCCC46C5C(=O)CC3(C1OCc1ccccc1)C6C2O
NC(=O)C(Cc1ccc(O)c([N+](=O)[O-])c1)NC(=O)C(CS)NC(=O)C(CO)NC(=O)C(CO)NC(=O)c1ccccc1N
Cc1cc(F)ccc1C1CCN(CC2CCc3cccnc3C(O)C2)CC1O
C=CCN1Cc2cccc3c2C(CC1C)C(S)=N3
COc1ccc(-c2c(Sc3ccc(Br)cc3)c3ccc(OC)cc3[s+]2O)cc1
COc1ccc(C2=NN(C3CCN(C(=O)CN4C(=O)CSCC4=O)CC3)C(=O)C2(C)C)cc1OC
O=S1(=O)NC(Cc2ccccc2)COc2ccc(Cl)cc21
CCCC(=O)N1CC2(CCC)CN(C(=O)CCC)CC(CCC)(C1)C2=O
CCC(=O)N1CCc2cc(S(=O)(=O)NCCC(=O)N3CCN(c4ccccn4)CC3)ccc21
CCS(=O)(=O)CCSc1nnc(-c2ccccc2[N+](=O)[O-])s1
O=C(O)C(=Cc1ccc(-c2ccc([N+](=O)[O-])cc2)o1)C(=O)O
C=C1C2CC(OC(=O)c3ccc(Br)cc3)C3C4(C)CCCC(C)(C(=O)O)C4CCC3(C2)C1O
Cc1ccc(C[N+](C)(C)CCCCCOc2c(Br)cc(Br)cc2Br)o1
O=C(O)c1c2c(nc3ccc(F)cc13)-c1ccc(Oc3ccccc3)cc1C2
O=C(CCCCc1cc(C=NO)no1)Nc1ccccc1
CN=C(O)c1ccc(Nc2cc(NC3CC3)n3ncc(C=C4N=C(O)N=C4O)c3n2)c(F)c1
COc1cc(N2CCC(N3CCCC3)CC2)ccc1Nc1ncc(Cl)c(Nc2ccccc2P(C)(C)=O)n1
Cc1sc2nc(-c3cccnc3)[nH]c(=O)c2c1C
CN(C(=O)CSc1nc2ccccc2o1)C1CCCCC1
CCc1ccccc1NC(=O)C(CC(=O)c1c(C)[n+]([O-])c2ccccc2[n+]1[O-])=NNS(=O)(=O)c1ccc(C)cc1
CCOC(=O)Cc1cc(CN2CCCC2)c(O)c(CN2CCCC2)c1
CCOc1ccc(NC(=O)CN(C)C(=O)c2ccc3[nH]c4c(c3c2)CC(C)CC4)cc1OCC
Cc1nn(C)c(Oc2cccnc2)c1NC(=O)C1CCCO1
CCOC(=O)c1ncn2c1CN(CCF)C(=O)c1cc(F)ccc1-2
CCSc1nnc(NC(NC(=O)c2ccco2)(C(F)(F)F)C(F)(F)F)s1
Cc1ccc(C2=NC(=O)C(=Cc3cccs3)S2)cc1
COc1c(C)cc(CN2CCN(c3ncccn3)CC2)cc1C
Cc1ccc(-c2ccc3c(c2)C=C(C(=O)Nc2ccc(C[N+]4(C)CCCCC4)cc2)CC3)cc1
O=C(N1CCc2cnc(NC3CCOCC3)nc2C1)N1CCCC1c1ccccc1
Cc1ccc(-c2nc3ccc(Cl)cc3c(=S)n2N)cc1
Cc1ccc(S(=O)(=O)Nc2cc(O)cc3cccnc23)cc1
COc1ccc(C(=O)Nc2nc3nc(C)c(Cc4ccccc4)c(O)n3n2)cc1OC
COc1ccc(CCN=C(S)Nc2ccc(Br)cn2)cc1
N=C(N)Nc1ccc(CNC(=O)N2CCN(C(=O)OCC34CCC(COC(=O)N5CCN(C(=O)NCc6ccc(NC(=N)N)cc6)CC5)(CC3)CC4)CC2)cc1
Cc1nn2c(SCC(=O)NCc3ccccc3F)nc3ccccc3c2nc1=O
COc1cccc(NC(=O)C(=O)NCCc2sc(-c3cccc(C)c3)nc2C)c1
COc1ccc2cc(C3CC(c4ccco4)=NN3S(C)(=O)=O)c(Cl)nc2c1
COc1cc2c(cc1OC)C(c1cccc([N+](=O)[O-])c1)N(CCCCCCc1cn(CCNc3c4c(nc5cc(Cl)ccc35)CC3C=C(C)CC4C3)nn1)CC2
Cn1cc(-c2cnc(N3CCCC3)nc2)cc1C(=O)O
CCOCCCN=C(S)N1CCN(Cc2ccc3c(c2)OCO3)CC1
Cc1ccc(CN(C)C(=O)COC(=O)CSc2ccc([N+](=O)[O-])cc2)cc1
Cc1ccc(Cc2ncn3c(=O)[nH]c(=S)[nH]c23)cc1
N#CC1(c2ccc(-c3c(F)cc(N4CC(Cn5ccnn5)OC4=O)cc3F)cn2)C2C[S+](O)CC21
O=c1oc2ccc(Br)cc2cc1-c1nc(-c2ccccc2)no1
CCCCCCCCCOc1cc([N+](=O)[O-])ccc1NS(C)(=O)=O
CC(=O)NCC1CN(c2ccc3c(c2)CCCc2c(NCCc4ccccn4)n[nH]c2-3)C(=O)O1
CC(O)C1CCC2C3CCC4NC(=O)CCC4(C)C3CCC12C
CS(=O)(=O)c1ccc2c(O)c(C(=O)O)cnc2c1
CCCCC(C=O)NC(=O)OC(CCC)Cc1ccccc1
O=S(=O)(Nc1nc[nH]n1)c1ccc(Cl)cc1
O=C(NCC1=CC2CCN1CC2)c1ccc(Br)cc1
Oc1ccc(-c2cc(-c3ccccc3)nc(-c3ccccc3Cl)c2)cc1
COCCN(CCOC)c1nc(C)nc2c(-c3cc(F)c(OC)cc3Cl)c(C)nn12
CCOC(=O)c1csc(NC(=O)c2cc(OC)c(OC)c(OC)c2)n1
CN1CCc2ccc(NC(=O)c3cc4cc(Nc5nccc(-c6cn(C)cn6)n5)cc(Cl)c4[nH]3)cc2CC1
Cc1cccc(C)c1NC(=O)CN(C)C(C)c1nc(C(C)(C)C)no1
CCN(CC)c1ccc(C(=O)NCCc2c(C)[nH]c3ccccc23)cc1
Cc1n[nH]c(=O)cc1-c1ccc(OCCCN2CCCCC2)cc1
O=C(O)c1ccc2c(c1)nc(-c1ccc(OCc3cc(C(=O)N4CCOCC4)ccc3-c3ccc(Cl)cc3)cc1F)n2C1CCCCC1
FC(F)(F)c1cccc(OCc2noc(-c3ccsc3)n2)c1
CCCCCC(=O)Oc1ccc(NC(C)=C2C(=O)OC(=O)C(C(C)=O)=C2O)cc1
CC1=NN(c2cccc(Cl)c2)C(=O)C1=Cc1cn(Cc2ccccc2)c2ccccc12
Cc1ccc(C)c(COc2cc(NC(=O)c3cccc4ccccc34)ccc2N(C)S(C)(=O)=O)c1
Cc1cc2c(s1)c1cnn(Cc3c(F)cccc3Cl)c(=O)c1n2C
NC1CN(CCOc2ccc(F)cc2)CC1C1CC1
O=C(COC(=O)CN1C(=O)NC2(CCCC2)C1=O)NCc1ccc(Cl)cc1Cl
O=C(Nc1ccc(F)cc1F)c1ccccc1NC(=O)C1CC=CCC1C(=O)O
COc1cccc(NC(=O)Cn2nnc(-c3ccccc3N)n2)c1
CN1C(=O)C2C(N=C(C=Cc3ccc(Cl)c(Cl)c3)N2C)N(C)C1=O
COc1cccc(S(=O)(=O)NC(CNC(=O)c2ccoc2)C(=O)O)c1
COc1ccc(C(=NNC(=S)Nc2ccccc2)c2ccccn2)cc1
Cc1cccc2nc3c(c(C)nn3C)c(NCCCN(C)C)c12
COc1ccc2cc(CN(CCCN3CCOCC3)Cc3nnnn3C3CCCCC3)c(O)nc2c1
COC(=O)C12OCC34C(CC5=C(C)C(=O)C(OC6OC(CO)C(O)C(O)C6O)=CC5(C)C3C(O)C1O)OC(=O)C(OC(=O)C=C(C)C)C24
CSCCN1C(=O)c2ccccc2S1(=O)=O
COc1ccc(NC(=O)OC23CC4CC(CC(NCC(=O)N5CCCC5C#N)(C4)C2)C3)cc1
O=C(c1ccccn1)C1CCCN1C(=O)C1CCCN1CCCc1ccccc1
Cc1ccc(NC(=O)c2ccc(COc3ccc4c(c3)CCC4)cc2)c(C)c1
CCCC(=O)Nc1ccc(C=C(C(C)=O)C(C)=O)cc1
O=C1N(CC2CC2)C(Cc2ccc(F)cc2)C(O)C(O)C(Cc2ccc(F)cc2)N1CC1CC1
CCOc1ccc(C)nc1C(=O)N1C2CCC1C(Nc1nc(C)cc(C)n1)C2
OC1CCC(Nc2ncc3nc(Nc4c(F)cc(F)cc4F)n(C4CCOC4)c3n2)CC1
COc1ccc(NC(=O)CCNS(=O)(=O)c2ccc(NC(C)=O)cc2)cc1Cl
COc1ccc(NC(=O)CS(=O)(=O)c2ccccc2Cl)cc1
CC1(C)Oc2ncnc(N)c2N=C1c1ccc(-c2ccccc2)cc1
O=C(O)C(O)c1ccc(O)c(O)c1
OC1(c2ccc(Cl)cc2)CCN(Cc2c[nH]nc2-c2ccccc2)CC1
CC(=O)C1=C(O)C(=C(C)N(C)c2ccc(O)cc2)C(=O)OC1=O
CC(C)(C)NCC(O)Cn1cnc2c(OCc3ccccc3)nc(N)nc21
O=C(c1cccc(Cl)c1Cl)N1CCc2c(-c3cncnc3)n[nH]c2C1
Cc1ccccc1-c1cc(N2CCN(C)CC2)ccc1NC(=O)c1ccc(C#N)o1
CC(C)(C)c1ccc(C2=C(C(O)=NS(=O)(=O)C3CC3)C(=O)NC(c3ccc(OCCCCCC(F)(F)F)cc3)(C(F)(F)F)C2)cc1
CC(=O)N(Cc1cccc(-c2ccc(CNCCc3ccccc3)cc2)c1)C1CCN(Cc2ccccc2)CC1
Cc1cc2c(cc1C)C1OCCCC1C(c1ccccc1)N2
O=C(O)c1c(=O)c2cc(F)c(N3CCCC3)c3c2n2c(csc12)CO3
CC(C)(C)OC(=O)N1CCC(N(C(=O)c2ccc(-c3ccco3)cc2)C2CC2)CC1
COC(=O)c1cc(C)sc1NC(=O)CCCC(=O)O
COc1cc2c(cc1OC)C(=O)CC(C)S2
CCCS(=O)(=O)N1CCC(N2CCN(Cc3ccc(C)cc3)C(=O)C2=O)CC1
COc1cc2ncnc(Nc3ccc(-c4nc5ccccc5s4)cc3)c2cc1OC
CCn1ncc2cncn2c1=S
CC(C)(C)NC(=O)NCC1Cc2ccccc2CN1C(S)=NCC1CCCN1C(C)(C)C
CCc1cc2c(nc1CC)CCN(CCC(C)=NOCC(C)C(OCc1ccccc1)C(C)C)C2
Oc1ccc2c(c1)CN(C(=S)NCCc1ccc(Cl)cc1)CCC2
COc1ccc(C2CC2COc2nc(C)ncc2-c2ccn(C)c(=O)c2SC)nc1
CCc1cnc(N2CCC(CCCNc3ccc4c(c3)OCC4=O)CC2)nc1
C=CCOc1ccc(C=C(C)C(=O)NC2C(O)C(O)C3OCOC3C2O)cc1F
CC#CCOc1ccc(S(=O)(=O)NC(Cc2cn(Cc3ccc(Cl)cc3)c3ccccc23)C(=O)O)cc1
COc1ccc(N2C(=O)C3CCCN3C2c2ccc(C)cc2)cc1
COc1cc2c(cc1OC)C1CC(N)C(c3cc(CF)ccn3)CN1CC2
OC1C(O)C(n2cnc3c(NCc4cccc(Cl)c4)nc(C#Cc4ccc(-c5ccccc5)cc4)nc32)C2CC12
O=C(NCCc1nc(-c2cccc(Cl)c2)cs1)c1ccccc1
CCCNC(=O)OC1CCC(CNC(=O)c2ccccc2OC)(c2ccccc2)CC1
CCCNC(=O)Cn1c(=CC(=O)C(C)(C)C)sc(=Cc2ccc(-c3cccc([N+](=O)[O-])c3)o2)c1=O
C=CCN(C(=O)C(Cc1ccccc1)NC(=O)C(C)NC(=O)OC(C)(C)C)C(C)C(=O)NC(C(=O)NC(C(=O)OC)C(C)C)C(C)CC
S=C(NN=Cc1ccc(Oc2ccc(Br)cc2)cc1)Nc1ccc(Br)cc1
Cc1ccc(NC(=O)CN2CCCC2c2cccn2C)c(Br)c1
COc1ccc(F)cc1S(=O)(=O)NC1CCCCCC1
O=[N+]([O-])c1ccc(O)c(CNc2ccc(S(=O)(=O)Nc3nccs3)cc2)c1
COc1ccc(CCNC(=O)C2CCN(S(=O)(=O)c3cccc4nonc34)CC2)cc1OC
CCc1cnc(CN(C(C)=O)C2CCN(CCc3ccccn3)C2)o1
COC(=O)c1ccccc1-[n+]1ccc2c(c1)[nH]c1ccccc12
NC(=O)C1=c2ncnc(NCc3cccc(NC(=O)c4ccc(C(F)(F)F)cc4)c3)c2=CCC1
CN(C)C(=O)CCC(CC(N)C(=O)O)C(=O)O
CN1CCN(C2CC(c3ccc(F)cc3)c3ccc(Cl)cc32)CC1
CCC(CC)N1CCN(C(=O)CCC(=O)c2ccc(OC)c(OC)c2)CC1
CC(C)CNCc1ccc(-c2ccc(CN(C(=O)Nc3ccccc3)C3CCN(Cc4ccccc4)CC3)cc2)cc1
CCOc1ccccc1C(=O)C=Cc1cccc2ccccc12
Fc1ccc(NCc2ccc(CNc3ncccn3)cc2)nc1
NCc1ccc(CN=C(O)C(Cc2ccccc2)N=C(O)C(Cc2ccc(OCc3c(Cl)cccc3Cl)cc2)N=C(O)c2ccccc2)cc1
N#Cc1cnn(-c2ncnc3sc4c(c23)-c2ccccc2CC4)c1NC(=S)NC(=O)c1ccccc1
C[N+](C)(C)CCOC(=O)Nc1ccnc(Cl)c1
O=C(CCCCCN1C(=O)c2ccccc2C1=O)Nc1cccc(O)c1
COc1cc(COC(=O)C2C(C=O)=Cc3cc4c(cc3C2c2cc(OC)c(OC)c(OC)c2)OCO4)cc(OC)c1OC
CC(C)(C(=O)N1CCN(C2c3ccc(Cl)cc3CCc3cccnc32)CC1)c1cc[n+]([O-])cc1
Oc1nccc2c1[nH]c1ccccc12
Nc1ccccc1-c1ccc([N+](=O)[O-])cc1
Cc1cc(O)c2ccc(N(C)C)cc2n1
Cc1cccc(-c2nc(SCc3ccc(Br)cc3)n3[nH]c(=O)cc3n2)c1
O=C(CCCC(=O)NCCCCNc1c2ccccc2nc2ccccc12)NCCCCNc1c2ccccc2nc2ccccc12
CC(C)CCNC(=O)CC1C(=O)N(Cc2ccccc2)C(C)c2nc3ccccc3n21
CCCCc1ccc(-n2nnc(C(=O)Nc3ccccc3F)c2C)cc1
CCCCNc1nnc2nncn2n1
CCCN(CCCCNC(=O)c1cc(=O)oc2c3c4c(cc12)CCCN4CCC3)C1COc2cccc(OC)c2C1
COC(=O)c1c(NC(=O)CS(=O)(=O)c2ccccc2)sc(C)c1C
c1ccc(-c2cnc3cnc(-c4cn[nH]c4)cn23)cc1
Cc1cccc2cc(Cn3nc(C(F)F)c4c(N)ncnc43)n(-c3ccccc3)c(=O)c12
Cc1noc(C)c1CNC(=O)NCCOc1ccc(F)cc1F
N#CC(=Cc1ccc(O)c(O)c1)S(=O)(=O)c1ccccc1
COc1ccccc1N=C(S)N(CCc1c(C)[nH]c2ccccc12)Cc1cccs1
COc1ccc(-c2csc3ncnc(NCCN4CCOCC4)c23)cc1
CN(C(=O)CCCOc1ccc2c(c1)CN1CC(=O)NC1=N2)C1CCC(O)CC1
CC1(C)Oc2ccc(NC(=O)c3ccc(C#N)cn3)cc2C2(COC(N)=N2)C12COC2
CC(C)(C)c1ccc(CCNC(=S)N2CCc3c(Cl)c(O)c(O)c(Cl)c3C2)cc1
NC(=O)CCC(CC(=O)C(=O)O)C(=O)O
COc1cccc(N(C)CC(=O)N2CCCC(c3ccccc3)C2CN2CCCC2)c1
COc1cccc(NC2=CC(=NNC(N)=S)C(=O)N=C2Nc2cccc(OC)c2)c1
COc1ccc(C=Cc2ccc3c(c2)C(C)(C)CCC3(C)C)cc1O
C#Cc1ccc2nc(O)n3c2c1CN(CC=C(C)C)C(C)C3
Clc1ccc(OCc2cccc(COc3ccc(Cl)c4cccnc34)c2)c2ncccc12
c1nc(N=Nc2ncnc3nc[nH]c23)c2[nH]cnc2n1
OCC(NCC1NCC(O)C1O)c1ccccc1
O=c1[nH]nc(NCc2ccccc2)c2nnn(Cc3ccccc3)c12
Cc1cc(-c2ccc3nc(C(=O)O)ccc3c2)ccc1OCc1c(-c2c(Cl)cccc2Cl)noc1C(C)C
Cc1ccccc1-n1c(Cn2nc(C#CC(C)O)c3c(N)ncnc32)cc2cccc(C)c2c1=O
Cc1ccccc1S(=O)(=O)NCCC1CCC(NC(=O)Nc2cccc(Cl)c2)C(CO)O1
CCCCCC1(OC)CCC(CC(=O)N(CC)CC)OO1
Clc1ccc(C=NNc2cc(NN=Cc3ccc(Cl)cc3)[nH]n2)cc1
c1ccc(N2CCN(CCCCCNC3=Nc4ccccc4OC3)CC2)nc1
O=C(Nc1ccc(Oc2ncnc3[nH]ncc23)cc1)NC1CCCCC1
COc1cc(C(=N)N)c(OC)cc1CC(C)N
CN(C)N=Nc1ccc(S(=O)(=O)NC(=O)Cc2ccccc2)cc1
CC(C)CS(=O)(=O)N1CCCC(Nc2ncccc2-c2cnc3nc[nH]c3n2)C1
CN1CCN(Cc2cccc3c2ccn3S(=O)(=O)c2cccc3ccccc23)CC1
Cc1cc(C2CCCN2C)no1
CC(C)(C)OC(=O)N1CCC(c2ccc(C(O)(C(F)(F)F)C(F)(F)F)c(F)c2)(S(=O)(=O)c2ccc(F)cc2)C1
Cc1nccc2c1[nH]c1cc(O)ccc12
O=C(NCc1ccc(Cl)c(Cl)c1)c1cccs1
Cc1cccc(C)c1N=C1C(Cl)=C(O)OC1OC(=O)c1ccccc1
CCS(=O)(=O)N1CCC2(CC1)CC(COC)N(c1ncccn1)C2
O=C(Nc1cc(C(O)=NC2CCOCC2O)nn1-c1ccccc1)c1cc(-c2ncccc2F)c(F)cc1Cl
Cc1cc(C)nc(SC2=CS(=O)(=O)c3ccccc32)n1
COc1ccc(-c2coc3c(OC)c(OC)c(OC)c(O)c3c2=O)cc1[N+](=O)[O-]
COC(=O)c1ccc(NC(=O)CNS(=O)(=O)c2cccs2)cc1
CCN(CC)c1ccc(N=Cc2c(C)[nH]c3ccccc23)cc1
NC(=O)c1cn(COC(CO)CO)c2ncnc(N)c12
O=C(c1nnc(CC(O)=NC2CC2)o1)c1nc2ccc(-c3ccccc3)cc2s1
CCCc1c(OCc2ccc(C(=O)O)cc2OC)ccc(C(=O)Nc2ccccc2)c1O
O=C(Nc1cccc(C(=O)C(=O)c2ccccn2)c1)c1cccc(Cl)c1
Cn1c(SCCCN2CCOC(c3ccc(C(F)(F)F)cc3)C2)nnc1-c1ccc(-n2cnnc2)cc1
CC(C)(C)OC(=O)N(C(=O)c1cccc(C2(C#N)CC2)c1Cl)c1cc(Oc2ccc3nc(NC(=O)C4CC4)sc3n2)ccc1F
O=C(Cn1cc(-c2ccccc2)nn1)NC1C(O)C=C(C(=O)O)OC1C(O)C(O)CO
O=C(c1cccc(NS(=O)(=O)c2ccc(Br)cc2)c1)N1CCCCC1
O=C1CCC2OC(OC3CCCCC3OC3OC(CO)C(O)C(OC(Cc4ccccc4)C(=O)O)C3O1)C(O)C(O)C2O
CC(NC(=O)Cn1c(Cl)nc2ccccc21)c1ccccc1
c1ccc2c(c1)sc1ncnc(NC3CCC(N4CCOCC4)CC3)c12
O=C(c1ccc2cccnc2c1)N1CCN2CCC1C2
COc1ccc(CCNCCCCNC(=O)c2cc(Br)cc(OC)c2OC)cc1OC
CC1CCCCOC(CN(C)C(=O)CCCN(C)C)C(C)CN(C(C)CO)C(=O)c2cc(NC(=O)C3CCCCC3)ccc2O1
OCc1c(CO)c2n(c1CCCc1ccc(Nc3c4ccccc4nc4ccccc34)cc1)CCC2
Cc1nn2c(=O)cc(COC(=O)c3ccc(NC(=O)c4cccc(Br)c4)cc3)nc2s1
CC1(C)OC2OC(C(O)CO)C(OC(=O)C(C)(C)C)C2O1
CCCc1cc(=O)oc2c1c(OCCN1CCOCC1)cc1oc(-c3noc(C(F)(F)F)n3)cc12
C=CCCCCCCCC(O)C1CC(O)C(CCCCC)O1
O=C(c1cccnc1Oc1ccc(Nc2ccccn2)cc1)N1CCSC1
O=[N+]([O-])c1ccc(Cl)c(S(=O)(=O)n2ccnc2)c1
CN(C)c1ccc(NC(=O)COC(=O)c2cc(=O)c3ccccc3o2)cc1
Cc1cccc2[nH]c(C3CCN(C(=O)c4ccc[nH]4)CC3)nc12
CCC(O)=Nc1nc(C)c(C(O)=NC(C)c2ccc(CN3CCc4cc(OCC5CC5(F)F)ccc4C3)cc2)s1
CCc1cc(O)nc(CN2CCC(N3CCC(C(=O)c4ccc(OC)cc4)CC3)C2=O)n1
Cc1ccc(S(=O)(=O)NCC(=O)OCC(=O)N2CC(=O)Nc3ccccc32)cc1
CCOC(=O)c1c[nH]c2ccc(Oc3ccccc3)cc2c1=O
CC(C)(C)CC(C)(C)Nc1c(-c2ccccc2OC(=O)C2CCCCC2)nc2ccccn12
CCC(C)S(=O)(=O)N1CCc2nc(C3CCNCC3)ncc2C1
CCc1ncc(-c2ccc3nc(NC(C)=O)sc3c2)cc1OC
CN(CCNCc1cn(-c2ccc(Cl)cc2)nn1)CCNc1ccnc2cc(Cl)ccc12
CC1=C2C(=O)OC(c3ccoc3)C2(C)CCC1=NNC(=O)c1ccncc1
COc1cccc(-c2cc(C(F)(F)F)n3nc(-c4ccc(C)cc4)cc3n2)c1
Cc1ccsc1C=C1CN(C)Cc2c1nc1ccccc1c2C(=O)O
O=c1[nH]c2ccccc2nc1NN=C1CCCCC1
OC1CCCN(Cc2ccc(-c3cccc(-c4nc5ccccc5[nH]4)c3)cc2)C1
Cc1nc(NS(=O)(=O)c2ccc(NC(=O)NC34CC5CC(CC(C5)C3)C4)cc2)oc1C
Cc1cc(=O)nc2c3ccccc3n(CC(=O)NC3CCCCC3)n12
Cc1nn(CCCC(=O)NCCc2ccccc2)c(=O)c2nccn12
O=C(NC(Cc1c[nH]c2ccc(Br)cc12)C(=O)O)c1ccccc1Br
NS(=O)(=O)c1cc(Br)c(NC(=S)NC(=O)c2ccccc2)c(Br)c1
Cc1cc(COc2ccc(C(N)=O)cc2)c2c(N)c(C(N)=O)sc2n1
CC(C)CC(NC(=O)C(C)NC(=O)C(Cc1ccccc1)NC(=O)OC(C)(C)C)C(O)CCc1ccccc1
CCC(Sc1nc(O)cc(-c2ccccc2)n1)C(=O)O
Cc1cc(COc2ccc(S(=O)(=O)CC(CC3CCC4(CC3)OCCO4)N(O)C=O)cc2)c2ccccc2n1
COc1ccc(-c2nc(-c3ccc(Cl)cc3)c[nH]2)cc1
CC(N=C(O)Nc1cc2[nH]nc(OCc3ccncc3)c2cn1)c1ccc(F)cc1
CS(=O)(=O)c1ccc(-c2oc3ccccc3c(=O)c2-c2cccc(F)c2)cc1
CC(=O)NC1C(O)CC(Oc2ccc(N=[N+]=[N-])cc2C(F)F)(C(=O)O)OC1C(O)C(O)CO
CCOC(=O)Oc1c(C)c(-c2ccc(Cc3ccc(OC(F)(F)F)cc3)cc2)nc2ccccc12
CC(=O)c1cc(C#N)c(N2CC(C)OC(C)C2)nc1C
COCC1CN2c3c(cc4c(C)noc4c3F)CC3(C(=O)NC(=O)NC3=O)C2C(C)O1
COc1ccc(S(=O)(=O)NC(=O)c2ccc(C(=O)O)nc2)cc1
CC(O)=Nc1cc(-c2c(F)cccc2F)cc(-n2cnc3cc(-n4cccn4)ccc32)c1
O=C(CCCC1CCCC1)NS(=O)(=O)CC1CC1
CCOC(=O)c1c(-c2ccccc2-c2ccccc2)csc1NC(=O)c1ccccc1C(=O)O
COc1ccccc1NC(=O)NC1(C(=O)N2CCC(O)CC2)CCCCC1
c1ccc(CNCCOCCNCc2ccccc2)cc1
COc1cc(N)c(Cl)cc1C(=O)OCC(=O)N1CCCC1
N#Cc1c(O)nc(N)nc1C1=CC=CCC1=S
CC(C)(C)NC(=O)C(c1cccnc1)N(C(=O)c1ccco1)c1ccc(-c2ccccc2C#N)cc1
CC(=O)C(=O)N(c1ccccc1C=CC(N)=O)c1ccccc1C(=O)O
COc1cc(NC(C)CCCN)c2nccc(C)c2c1
COCCNC(=O)c1ccc(-c2ccc(OC)cc2C)c2ccoc12
CC1(c2cc(N)ccc2F)N=C(N)COC1F
COc1ccc(S(=O)(=O)NC(Cc2c[nH]cn2)C(=O)O)cc1
CCOC(=O)c1sc(NN=Cc2c[nH]c3ccccc23)nc1C
CC(CC(=O)N(C)O)CP(=O)(O)O
Cc1nc(C)c(-c2csc(Nc3ccc(C(=O)N4C5CCC4CC(=NOCC(C)(C)O)C5)cn3)n2)s1
CCCSc1nc(N2CCCC(CC(=O)NS(C)(=O)=O)C2)ccc1C(=O)NC1CCCCC1
CCOc1cc(C=C2SC(=NC)N(C)C2=O)cc(Cl)c1OC(C)=O
CC(c1cccc2cccnc12)N1CCC(C(=O)NCc2cccc(F)c2)CC1
CC(Cn1nc(C(C)C)cc1C(C)C)OC(=O)Nc1ccc(F)cc1F
CC12CCC=CC1=CCC1C2CCC2(C)C(O)CCC12
Cc1ccc(-c2nnn(CCCSc3nc4ccccc4s3)n2)cc1
COC(=O)c1nnn(CC(=O)C(CCC(=O)N(C)C)NC(=O)C(C)NC(=O)C(C)NC(=O)C(CC(C)C)NC(C)=O)c1C(=O)OC
CC1(c2cccc(NC(=O)c3cnc(O)cn3)c2)COCC(N)=N1
Cc1cc(NC(Cc2ccccc2)C(=O)Nc2ccccc2)nc(Nc2ccccc2)n1
Cc1ccc(C)c(CN2C(=O)C3(OCCCO3)c3ccccc32)c1
O=C(NC1CCOC1)c1ccc2cc(Oc3ccc(C(F)(F)F)cn3)ccc2n1
O=c1c2ccccc2nc(SCc2cc(F)ccc2F)n1C1CCCC1
CCOC(=O)c1c[nH]c2ncnc(-c3cccc(NC(=O)C=CCOC)c3)c12
COc1cc2c(cc1Nc1ncc(Cl)c(Nc3ccccc3S(=O)(=O)C(C)C)n1)CNCCO2
c1cnc(Oc2ccc(OCCN3CCCC3)cc2)cn1
CCCC(=O)Nc1ccc(C(=O)NN=Cc2cccnc2)cc1
CC(=O)Oc1cc(C)c2c(c1C)CC(C(C)C(=O)OCc1cn(-c3cccc([N+](=O)[O-])c3)nn1)CC2
CN(Cc1coc(-c2ccc(F)cc2)n1)C(c1ccccc1)c1ccccc1
CCOC(=O)C1(Cc2ccccc2)SC(F)C(C)(C)C1=O
CC1Cc2c(ccc(F)c2F)N1C(=O)Cc1nc(N2CCOCC2)c(F)c(=O)n1C
CCc1nc2c(OCc3cc(Cl)cc(Cl)c3)cccn2c1N(C)C(=O)Nc1ccccc1OC
CC1(C)C(C(=O)N=C(N)N)C1c1cc(Cl)cc(Cl)c1
CC(C)CCc1nc(CNCC2CN(C)CCO2)cs1
CC1(C)OC(=S)N(c2ccccc2)C12C=Cc1ccccc1O2
CCOC(=O)CC(C)NC(=O)CCC(=O)Nc1ccc(C(=N)N)cc1
O=[N+]([O-])c1cccc(-c2nnc(C3CC3)o2)c1
Cc1cccc(C)c1OCC(=O)N(Cc1ccc(C(C)C)cc1)Cc1ccco1
CC(=O)C1(N=Nc2ccc(C(=O)O)cc2)N=C1C
CCOc1ccc(OCCC(=O)N2CCN(S(=O)(=O)c3ccc(OCC)cc3)CC2)cc1
CN(Cc1cccc(Br)c1)c1nc(=NC2CC2)n2ncc(C=C3N=C(O)N=C3O)c2[nH]1
Cc1cc(C)c(S(=O)(=O)O)cc1NC(O)=NCC(N)C(=O)O
CCN1CCN(c2nc(Nc3ccc(C#N)c(C(F)(F)F)c3)nc(Oc3ccnc4ccccc34)n2)CC1
COc1cc(-n2nnnc2SCc2cc([N+](=O)[O-])cc([N+](=O)[O-])c2)cc(OC)c1OC
CCOC(=O)C1=C(COC(=O)CNC(=O)c2ccc(C)cc2)NC(=O)NC1C
CC1(C)N=C(O)N(Cc2ccc3c(-c4ccc(F)cc4)cc(C(N)=O)nc3c2)C1=O
COc1ccc2[nH]c(C(=O)c3cc4cc(C)ccc4[nH]3)cc2c1
Cc1noc(NC(=O)c2cccc(Cl)c2Cl)c1C#N
COc1ccc(C2COC(N)=N2)cc1Cl
Nc1ccc2[nH]c(S)nc2c1
O=C(Nc1cccc(I)c1)Nc1cccn(Cc2ccccc2Cl)c1=O
O=C(O)c1nc(Cl)c(Cl)c(NN=Cc2ccc(N3CCOCC3)c([N+](=O)[O-])c2)c1Cl
CC(=O)c1ccc(NC(=O)CN2C(=O)NC3(CCCc4ccccc43)C2=O)cc1
O=C(CC(Cc1c[nH]c2ccccc12)(NC(=O)OC1C2CC3CC(C2)CC1C3)C(=O)NCCc1ccc(OS(=O)(=O)O)cc1)NCCc1ccccc1
CCN(Cc1ccccc1)S(=O)(=O)c1ccc(F)c(C(=O)Nc2ccc(C(C)C)cc2)c1
Cc1nc(C(=O)NC2CCC3(O)C4Cc5ccc(O)c6c5C3(CCN4CC3CC3)C2O6)cc2ccccc12
Cc1nc2c(cc3c4c(cccc42)C(=O)N(CCN2CCCC2)C3=O)[nH]1
CS(=O)(=O)Nc1cccc(C2=NN(S(=O)(=O)c3ccc(F)cc3)C(c3cccs3)C2)c1
Cc1nn(-c2ccccc2)c(C)c1-c1ccccc1O
C=CCOc1ccc(-c2ccc(OC)cc2)cc1CC=C
CC(=O)N1CCN(c2ccc(CN(C3CCC3)S(=O)(=O)Cc3ccc(F)cc3)c(F)c2)CC1
CNCCc1cnc(S)n1C1COc2ccccc2C1
CC(=O)c1ccc(Nc2cc(C(=O)O)cc(C(=O)O)c2)c(C(=O)O)c1
COc1ccc(Nc2nnc(SCC(=O)NC(=O)Nc3ccc4c(c3)OCCO4)s2)cc1
c1ccc(CCNCc2ccc(CN3CCCNCCNCCCNCC3)cc2)nc1
O=C(NCC1OC(CO)C(O)C(O)C1O)c1cccc([N+](=O)[O-])c1
Cc1[nH]c2ccccc2c1CCN1CCC(Oc2ccc(F)cc2)CC1
CC(C)N=C(O)C1CN(C(=O)c2ccc3cc(Oc4ccc(C(F)(F)F)cn4)ccc3n2)CCN1
CCOCc1nc2c(c(C)nn2-c2ccccc2)c(=O)n1CC#N
N#Cc1nc(N)ccc1-c1ccc(-c2ccccc2S(=O)(=O)C2CC2)cc1F
CCC(COC)Oc1cc(Oc2ccc(S(C)(=O)=O)cc2)cc(C(=O)Nc2nccs2)c1
COc1ccc(-c2ncncc2-c2ccccc2)c(O)c1
COc1cc(NS(C)(=O)=O)ccc1Nc1c2ccc(N)cc2nc2cc(N)ccc12
NS(=O)(=O)c1cccc(NS(=O)(=O)c2ccc(C=CC(=O)OCC(=O)c3ccc(Br)cc3)cc2)c1
COC(=O)C(C)CC(=O)CC(C)C1CC2OC(C)(C)OC3CC4C(C)(C)C(=O)CCC4(C)C4=C3C2(C)C1(C)CC4=O
CNC(C)C(O)=Nc1cc(-c2c(C)ccc3ncccc23)cc(NC(=O)c2ccc(OC)cn2)n1
N#Cc1c(-c2ccc3c(ccn3C3CCC(O)CC3)c2)ccn2c(CC(F)(F)F)cnc12
Cc1ccc(N(CC(=O)NCc2ccc(F)cc2)S(=O)(=O)c2cccs2)cc1
S=C(NCC12CC3CC(CC(C3)C1)C2)Nc1ccc(Br)cn1
O=C1NN=C2C=C(c3ccc(Br)cc3)CC(c3cccc([N+](=O)[O-])c3)C12
CCCCCCCN(CC)CCCCc1ccc([N+](=O)[O-])cc1
COc1ccc(-c2nc3cnc(OC)nc3n(CCC#N)c2=O)cc1
OCC(O)COc1ccc(F)cc1
Cn1c2c(c3ccc(-n4ccc(OCc5ccc(Cl)cc5)cc4=O)cc31)CCNCC2
O=S(=O)(Cc1ccc(Cl)cc1)c1ccccc1-c1nnc(-c2ccc(Cl)cc2)o1
COC(=O)c1c(NC(=O)c2ccccc2C(=O)O)sc2c1CCCC2
COC(=O)c1ccc(N2C(=O)C(=Cc3ccccc3)SC2=S)cc1
c1cc(CN2CCC3(CC2)OCCc2sccc23)nc(-c2ccc3c(c2)OCO3)c1
C=C(C)C1CCC2(C(=O)O)CCC3(C)C(CCC4C5(C)C=C(OC(C)=O)C(=O)C(C)(COC(C)=O)C5CCC43C)C12
Cc1c(C(=O)OC(C)C(C)(C)C)cn2c1C(=O)N(CC1CC1)CC2
COC(=O)CCNC1N=C(c2ccccc2Cl)c2cc(Cl)ccc2NC1=O
COc1cc(-c2cncn2C)ccc1Nc1cc2cc(-c3cnn(C)c3)ccc2cn1
c1ccc2c(c1)CC2CCCN1CCN(c2cccc3ccoc23)CC1
N#CCCN(C(=O)CSc1ccc2c(c1)OCCO2)c1ccc(F)cc1
CCCCCCC1(CCCCCC)OC2CC3(CC(OC(=O)C=Cc4ccc(O)c(O)c4)C2O1)OC(CCCCCC)(CCCCCC)OC3=O
c1ccc(CN2CCC(COC3CC3)CC2)cc1
COc1cc(C(=O)NC2CCN(C)CC2)ccc1Nc1ncc(Br)c(Oc2cccc3c2C(=O)CC3)n1
Cc1sc(-c2ccncc2)nc1OC(=O)c1ccc(Cl)cc1
COC1CCC2(CC1)Cc1ccc(C#CC3CC3)cc1C21NC(=N)N(C(C)c2ccccc2)C1=O
CCOC(=O)N1CCN(C(=O)CSCc2nc(-c3ccccc3C)oc2C)CC1
CCOc1cccc(-c2nnc3sc(-c4cccs4)nn23)c1
NC(=O)C(Cc1ccc(OCCOc2ccc3c(c2)NCCC3)cc1)C(=O)O
COc1cc2ncnc(N3CCC(Oc4ccc5ccccc5c4)C3)c2cc1OC
Cn1c(C(C#N)C(=O)c2sc3ccccc3c2Cl)nc2ccccc21
CC1(C)OC2C(C#N)CC(COC(=O)c3ccccc3)C2O1
O=C(Nc1ccc2c(c1)OCO2)C1Cc2c(-c3cccnc3)ccnc2O1
C=CC(=O)C(CCCN1CCOCC1)c1cc2c(Nc3cccc(Br)c3)ncnc2cn1
O=C(Nc1ccc(Cl)c(F)c1)C(=O)NC1CCc2[nH]ncc2C1
COc1cc(NCCCCCNC2CCSCC2)c2ncccc2c1
CC(NC(=O)NC(Cc1cccnc1)C(=O)NC(C(=O)NC(CCCNC(=N)N)C(=O)c1nccs1)C(C)C)c1ccc(Br)cc1
Cc1ccc(-c2nc(CN(Cc3ccccn3)C(C)C)cs2)o1
Clc1ccc(C2=NOC3C4CCC(C4)C23)cc1
Cc1sc2ccccc2c1-c1nc(N2CCOCC2)c2sc(CN3CCC(N(C)C)CC3)cc2n1
O=C(NCC1CCCCC1)c1cc(S(=O)(=O)N2CCOCC2)ccc1F
C=CCn1c(SCC(=O)Nc2cccc(S(N)(=O)=O)c2)nnc1C1CCCCC1
COc1cc(CC(=O)NCc2ccc(C(C)(C)C)cc2)c(Br)cc1OC(C)=O
O=C(Nc1ccccc1F)NC1N=C(c2ccccc2)c2ccccc2NC1=O
Cc1cc(=O)oc2cc(OCC(=O)N3CCOCC3)c(Cl)cc12
CCN(CC1CCCO1)C(=O)c1cc(COc2ccc(OC)cc2Cl)on1
COc1cc([N+](=O)[O-])ccc1C(=O)N(C)C1N=C(c2ccccc2)c2ccccc2NC1=O
Cc1nc2c3cccnc3nn2c(C)c1CCC(=O)Nc1ccccc1F
COCC(C)(CCO)NC(=O)Nc1c(F)cccc1Br
Cc1ccccc1NC(=O)c1cn2c(nc3ccccc32)c(C#N)c1C
O=C(c1ccco1)N1CCN(C(=O)c2cc(-c3ccccc3F)no2)CC1
COc1cc(C=O)c(Br)cc1OC1CCCC1
COc1ccc(Cn2c(=O)c(C(=O)NCCc3ccccc3)cc3c(Cl)cccc32)cc1
CNc1ccnc2c1ncn2C1OC(CO)C(O)(CN=[N+]=[N-])C1O
CC(C)(C)c1ccc(-c2ccc(C3(O)CN4CCCCC4CO3)cc2)cc1
N#Cc1c(N)nc(Sc2cccc(O)c2)c(C#N)c1-c1ccccc1
COC(=O)N1CCC2(CC1)CN(C(=O)Nc1ccc(OC)cc1)C2
CCCOc1cc2ncnc(Nc3cccc(Br)c3)c2cc1OCCC
CN(Cc1ccc(CN(C)Cc2cccnc2)cc1)Cc1cccnc1
CCCCCC=CCC=CCCCCCCCc1cc(=O)c2ccccc2n1C
COc1nc(C(=O)NNC(=O)c2nc(OC)c3ccccc3c2-c2ccccc2)c(-c2ccccc2)c2ccccc12
N#Cc1ccc(CNC2CCC(C(c3ccccc3)c3ccccc3)OC2)cc1
O=C(O)c1cc(-c2ccc(Br)cc2)c2c(-c3cccnc3)nn(-c3ccccc3)c2n1
CC(C)CC=C(c1ccccc1)c1cccnc1
Cc1nn(C2CCN(Cc3ccccc3)CC2)c(C)c1CC(=O)NCc1ccc(F)cc1Cl
COC(=O)C1CC(N(C)C(C)=O)C(=O)C2C1(C)CCC1C(=O)OC(c3ccoc3)CC12C
CC(OC(=O)CCC(=O)c1ccc(F)cc1)C(=O)NC1CCCCC1C
Oc1ccc2c3c1OC1c4c(c(-c5ccccc5)cn4Cc4ccccc4)CC4(O)C(C2)N(CC2CC2)CCC314
CC1CN(C(=S)NC(=O)c2ccc(Cl)cc2)CC(C)O1
O=C(NC(=S)NCc1cccnc1)c1cc(Br)ccc1Cl
O=[N+]([O-])c1ccc(N2CCNCC2)cc1NCCc1ccccc1
COc1cccc(CN(C(=O)C=Cc2ccc3c(c2)OCO3)C(Cc2ccc(O)cc2)C(=O)O)c1
Clc1ccc(C(Cn2ccnc2)OCc2ccc(Cl)nc2)c(Cl)c1
O=C(O)CC1Cc2ccc(OCCCNc3ccccn3)cc2CN(CC(F)(F)F)C1=O
O=C1CC2(C(=O)N1)C(=O)N(Cc1ccc(Br)cc1)C(=O)c1cccn12
CC(=O)OC1c2ccccc2-c2ccc(-c3nn(-c4cccc(C(F)(F)F)c4)cc3CC(=O)N(C)C)cc21
COc1ccc(C2C(CCC(O)(c3ccccc3)c3ccccc3)C(=O)N2c2ccc(F)cc2)cc1
Cc1nc(-c2ccc3c(c2)CCN3S(=O)(=O)c2ccc(CCC(=O)O)cc2)cs1
Cc1ccc(C(=O)CSC2=C(C#N)C(c3ccco3)C3=C(O)CC(C)(C)CC3=N2)cc1
CC(C)c1cc(C(C)(C)c2ccc(O)c(C(C)C)c2)ccc1O
COc1ccc(-c2cc(C(=O)NC(Cc3c[nH]c4ccccc34)C(=O)O)c(C)o2)cc1OC
CC(C)C1=CCC2(C)C(O)CCC(C)(O)C2C1
COC(=O)C(C)N=C1C=C(O)c2ccccc2C1=O
CC(C)CC1CC(c2ccc(C(=O)O)cc2)=NN1c1ccc(C#N)cc1
C=C1C(=O)OC2C1CCC(=C)C13CC(O)C(=C)C21OC(C)(C)O3
CC(=O)Oc1cc(OC(C)=O)c2c(OC(C)=O)cc(C)cc2c1OC(C)=O
CCNC(=O)C1CN(Cc2ccccc2)CC1C(=O)c1ccccc1
COc1cc(-c2cc(C)cc(F)c2)ccc1-c1nccc2cc(S(=O)(=O)Nc3ccncn3)ccc12
Cc1ccc(-c2c(C#N)c(S)n(NS(=O)(=O)c3ccc(C)cc3)c(=O)c2C#N)cc1
COc1cccc(Cn2nnc(C(=O)Nc3cc(C)ccc3C)c2N)c1
O=C(C1CCC1)N1CCN(c2nc(=O)c3cc(C(F)(F)F)cc([N+](=O)[O-])c3s2)CC1
CC(CNP(=O)(Oc1ccccc1)Oc1ccccc1)NP(=O)(Oc1ccccc1)Oc1ccccc1
CC(=O)N=C1NC(=Cc2ccc(Cl)cc2)C(=O)N1C=C1C(=O)Oc2ccccc2C1=O
Cc1cn(C2CC(N)C(CO)O2)c(=O)[nH]c1=O
Cn1c(SCC(=O)Nc2ccc(N3CCOCC3)c(Cl)c2)nnc1C(O)c1ccccc1
Cn1c(C=[N+](C)[O-])cnc1[N+](=O)[O-]
Cn1cc(C(N)=O)c2c1-c1nc(N)ncc1CC2
O=C(C=CNCc1ccc(F)cc1)c1ccccc1
CC(C)(C)c1ccccc1OCCn1c(=S)[nH]c2ccccc21
Cn1c(Cn2cnc([N+](=O)[O-])n2)nnc1SCC(=O)Nc1cccc(Cl)c1
N=C(N)NCCC(N)C(=O)NCCCCCCCCNCCCCNC(=O)C(NC(=O)Cc1ccc(O)cc1O)c1c[nH]c2ccccc12
CCCCCCCCCC1(CO)CCC(C)C(=O)OC(CO)(CCCCCCCCC)CCC(C)C(=O)O1
[O-]c1c(C=Cc2ccccc2)sc2cccc[n+]12
CS(=O)(=O)Nc1ccc(OCC(O)CN(CCc2ccc(Cl)c(Cl)c2)CC2CCCCC2)cc1
Cc1cc(C(=O)Nc2cccc(OC(C)C)c2)cc(C)c1OCCN
CC(C)C(NC(=O)Oc1ccccc1)C(=O)N1CCCC1C(=O)NC(C(=O)C(F)(F)CNC(=O)c1cccnc1)C(C)C
O=C(CCc1ccc(O)c(O)c1)NCCc1cc(O)cc(OCc2ccccc2)c1
O=C(CSc1nnc(Cc2ccccc2)n1-c1cccc(Cl)c1)N1CCOCC1
Cc1[nH]c2cc(S(C)(=O)=O)ccc2c1Oc1ccc(F)cc1
Cc1cccnc1CNCC1(O)CCCN(CC2CCC2)C1=O
CCC1OC(C(C)=CC(C)C=CC2C(C)C2C=CC2OC(CC(=O)O)CC(OC(C)=O)C2OC(C)=O)CC=C1C
CSC(=NS(=O)(=O)c1ccc(Nc2nn3c(=O)c4cnn(-c5ccccc5)c4nc3o2)cc1)SC
CCSc1cc(CCN)cc(OC)c1OC
CC(=O)c1ccc2c(c1)C(NC(=O)c1cc(F)cc(F)c1)C(O)C(C)(C)O2
COCCN(C)c1nc2c(c(Nc3ccc(C(C)(C)C)cc3)n1)CCN(c1ncccc1C(F)(F)F)CC2
N=C(N)NCCCCCCc1ccc(CCNC(=N)N)s1
O=C(C=Cc1ccc(Cl)c(Cl)c1)NCCCCCN1CCN(C(=O)Nc2ccc(Cl)c(Cl)c2)CC1
Cc1ccc(NC2=NCCO2)c(C)c1
CCOc1cc(F)ccc1NS(=O)(=O)c1cc(C)c(C(=O)O)s1
COc1ccc(-c2nc(NCc3ccc(F)cc3)sc2Cc2ccccc2)cc1
Cc1ccc(-c2c(CC(=O)O)c(C)nc3sc(C)cc23)cc1
Nc1ccc(S(=O)(=O)NCc2cn(Cc3ccccc3Cl)nn2)cc1
C=C(C)C1CCC2=CC(OC2=O)C(C(=C)C)c2cc(C)c(o2)C1O
CCc1ccc(-c2[nH]nnc2C2=CC(=O)CC(c3ccc(F)cc3)C2)cc1
CC(NC(=O)NCc1cccc(CN2CCCC2)c1)c1nccs1
COCCOCCOCCOCCOCCOCCOCCOCCOC1CCC2(O)C3Cc4ccc(O)c5c4C2(CCN3CC2CCC2)C1O5
CCOc1cccc(F)c1C1CC(C)C(=O)N1Cc1csc(-c2ccc(C)cc2)n1
Cc1ccccc1OCc1cn(CCn2c([N+](=O)[O-])cnc2C)nn1
Cc1ccc(C(c2nnnn2C(C)(C)C)N2CCc3ccccc3C2)cc1
c1ccc(Cc2noc(CN3CCCC3Cn3cccn3)n2)cc1
CCc1c(C)sc(NC(=O)Oc2ccccc2)c1C(=O)OC
CCCCCCCCCCCCCCCCCCSCC(COP(=O)(O)OP(=O)(O)OCC1OC(n2ccc(N)nc2=O)C(O)C1O)OCCCCCCCCCCCCCCCC
COc1cc2c(Nc3ccc(Cl)c(Cl)c3F)ncnc2cc1OCC1CN2CCCCC2C(=O)N1
CCCCCCCCCCCCCCCCNC(=O)C1CSC(Cc2ccc(NC(C)=O)cc2)N1
O=C(Nc1ccc(Cl)cc1Cl)c1csc(-c2cccnc2)n1
O=C(C1CC1)N1CCc2cc(S(=O)(=O)NCCC3=CCCCC3)ccc21
CCCCCCCCCCCCCCCC(=O)NC(C)C(O)CC(O)CCCCCCCCCCCCC
Fc1ccc(-c2n[nH]c3ccc(-c4nn[nH]n4)cc23)cc1
O=C1Nc2ccc(Cl)cc2C12C1CCCN1C1(C(=O)Nc3ccc(Cl)cc31)C1CCCN12
O=[N+]([O-])c1cccnc1NCc1cccs1
Nc1ccc(-c2ccncc2)cc1N=C(O)c1cnc2c(c1)cc(C1CC1)n2CCN1CCOCC1
CC1(c2ccccc2)CCC(=O)NC1
O=S(=O)(c1ccc(C(F)(F)F)cc1)N1CCC(Nc2nccc(-c3ccc(Cl)cc3)n2)CC1
Cc1nc(CN2C(=O)CCC23CCN(c2ncccn2)CC3)cs1
CS(=O)(=O)Nc1n[nH]c2ncc(-c3ccccc3)cc12
O=C(Cc1ccc(Cl)cc1Cl)NC1CCN(Cc2ccccc2)CC1
COCC(N=C(O)Nc1cc2[nH][nH]c(=N)c2c(C)n1)c1ccccc1
COc1cccc2sc(S(N)(=O)=O)cc12
C=CCNC(=O)C(=O)C(CCC)NC(=O)C1C2C(CN1C(=O)C(NC(=O)NC(CN1CCC(C)(C)CC1=O)C(C)(C)C)C(C)(C)C)C2(C)C
Cc1cccc(C(C(=O)NCCc2nc(C)cc(=O)[nH]2)N(C)C)c1
COC(=O)C(C(=O)OC)C1OC23COC=CC2(C)C3c2ccccc21
Cc1nn(Cc2c(Cl)cccc2Cl)c2cc(C(=O)CCC(=O)O)ccc12
Cc1ccc(C(C)NCc2cc3ccccc3[nH]2)cc1
CC(COc1cccc2ncccc12)NS(=O)(=O)c1ccccc1C#N
O=C(COC(=O)c1ccc(-n2cnnn2)cc1)c1ccc(Br)cc1
CSC1(CNC(=O)c2ccn(-c3ccccc3F)n2)CCOCC1
O=C(NCC(F)(F)F)Nc1cccc(-c2cnc3cc(-c4cnc(N5CC(F)(F)C5)nc4)ccn23)c1
Cc1nc2ccc(-c3ccnc(Nc4ccc(CN5CCN(C(C)C)CC5)cn4)n3)cc2n1C(C)C
c1cncc(COC2CCCN(Cc3nc(-c4cccs4)no3)C2)c1
Nc1nc(NCc2ccc(C(=O)Nc3ccccc3N)cc2)nc(NC2Cc3ccccc3C2)n1
O=C(O)c1ccc(NC(=O)C(CC2CCCCC2)n2cnc(S(=O)(=O)C3CC3)c2)nc1
N#Cc1ccccc1CSc1nnc2c(n1)[nH]c1cccc(Br)c12
NC1CC(N2Cc3[nH]nc(NS(=O)(=O)C4CC4)c3C2)COC1c1cc(F)ccc1F
CN(C1CCC(c2ccc(OCCCN3CCCCC3)cc2)CC1)S(=O)(=O)c1ccccc1
CC1(C)CCC2(C(=O)O)CCC3(C)C(=CCC4C5(C)Cc6nc(-c7ccccc7)c(-c7ccccc7)nc6C(C)(C)C5CCC43C)C2C1
Cc1cccc(C(=O)NN(C(=O)c2cc(C)cc(C)c2)C(C)(C)C)c1
COc1ccc(-c2nc3cc(C(=O)O)ccc3nc2-c2ccccc2)c(OC)c1
CCC(CC)Cc1ccc(OCCONC(C)C)cc1
CCCOc1cc(N2CCC(Oc3ccc(C(C)NC(C)=O)cc3)C2)ncn1
CC1CCc2c(sc3[nH]c(=S)n(C)c(=O)c23)C1
OCC1OC(N2CC=CCN=C2O)C(F)(F)C1O
COc1ccc2[nH]c(C(=O)N3CCN(C)CC3)c(C)c2c1
O=C(NCc1ccsc1)N1CCCC1c1nc(Cc2ccccc2)no1
Cc1cccc(C(O)c2nc(-c3cccc(C(F)(F)F)c3)c[nH]2)c1C
O=C(NO)c1cnc(Nc2nnc(-c3ccc(Cl)cc3)o2)nc1
COC(=O)CNC(=O)C(CSC(=O)c1ccc(Br)cc1)NC(=O)CCC(NC(=O)OCc1ccccc1)C(=O)OC
Cc1ccc(NC(=O)CCN2C(=O)c3ccccc3C2=O)cc1C
O=C(Nc1cccc(NC(=O)c2cccs2)c1)c1ccc2c(c1)OCO2
NS(=O)(=O)c1ccc(N2C(=O)C(Cl)=C(Nc3ccc(Cl)cc3)C2=O)cc1
CCCCCCCN1C(=N)NCC1CCCCN1CC(C(C)CC)N(CC(C)CC)C1=N
COc1ccccc1N=NC(=NNC(=O)c1ccc(C)cc1)c1ccc(N(CCC#N)CCC#N)cc1C
Cc1cc(O)cc2oc(=O)c3c(O)cc(OS(=O)(=O)O)cc3c12
NCCCCCCc1ccnc(SCc2nc3ccccc3s2)n1
CC(=O)Oc1ccc(CCC(=O)CCC=Cc2ccccc2)cc1
O=C1C(=Cc2nc3ccccc3[nH]2)SC(=S)N1C1CCCCC1
C#Cc1cccc(Nc2ncnc3cc4c(cc23)N(C(=O)C=CCN(C)C)CCO4)c1
COc1ccc(NC(=O)c2cc(S(=O)(=O)N3CCCCC3)c[nH]2)cc1
O=C(Nc1ccc(S(=O)(=O)N2CCCC2)cc1)c1cc(F)c(F)cc1Cl
O=C(Nc1nc(-c2ccccc2)c(-c2ccccc2)[se]1)c1ccccc1
Fc1cc(Cl)cc(C#CCSc2nsnc2C23CN4CC2C3C4)c1
CCOC(=O)C=CC(=O)OCC(CCC(N)=O)NC(=O)OC(C)(C)C
COC(=O)C(O)C1CCN(CCc2ccncc2)CC1
Cc1ccc(COc2cccc(OCCCOc3ccc4c(CC(=O)O)c[nH]c4c3)c2)cc1
COC(=O)c1ccccc1NC(=O)c1cccc(NC(=O)c2ccc(Br)o2)c1C
N#Cc1cc(F)cc(C(=O)Nc2ccon2)c1
COCCN(C(=O)COC(=O)c1cc(C)oc1C)c1c(N)n(Cc2ccccc2)c(=O)[nH]c1=O
OC(CON=Cc1ccc(Cl)cc1)CN1CCN(c2ccccc2Cl)CC1
O=C(O)C1CC(Oc2ccc3ccccc3c2)CN1
COc1cc(C=CC(=O)OCCCCCCCN(C)CCCCCCCOC(=O)c2cc(OC)c(OC)c(OC)c2)cc(OC)c1OC
CC(=O)c1cnc2ccc(-c3cc(Cl)c(O)c(Cl)c3)cc2c1NC1CCC(NC(=O)C(C)N)CC1
COc1ccccc1CN1CCC2(CC1)CCN(C(=O)c1ccncc1)CC2
COc1ccccc1N=Nc1c(O)[nH]c(=O)c(C#N)c1C
CN(C(=O)Nc1ccc(Oc2ccccc2)cc1)C(C)(C)Cc1ccccc1
CC1(C)CC2C(CCCN2C(=O)c2ccc3nc[nH]c3c2)c2ccccc21
c1ccc2c(c1)Nc1ncccc1-n1c(-c3ccc(CNC4CCC4)cc3)nnc1-2
NCCC1CN(C(=O)CC(O)C(CC2CCCCC2)NC(=O)C(CC#CCNC=O)NC(=O)C(Cc2cccc3ccccc23)Cc2cccc3ccccc23)CCO1
CN(CCOc1ccc(Cl)cc1)C(=O)c1cc([N+](=O)[O-])ccc1N1CCOCC1
N#CC(c1ccccn1)(c1ncc(C(F)(F)F)cc1Cl)N1CCOCC1
CC1CC(O)(CCc2ccc3ccccc3c2)C(C)CN1C
Cc1cnn(CCNCC(O)COc2c(C)ccc(C)c2C)c1
Cc1ccc(OCCC(=O)N2CCN(c3ccc(O)cc3)CC2)cc1
CN(C)CCONC(=O)C12CC3CC(CC(C3)C1)C2
CN(CC(=O)Nc1ccc(F)c(F)c1F)C(=O)c1ccc2c(c1)S(=O)(=O)N=C1CCCCCN12
O=C(O)c1ccc2c3c1C(=O)N(c1ccccc1)C3(O)CCC2
Cc1cnnc2c1-c1nonc1CC2
O=C(C=Cc1ccc(Cl)c(Cl)c1)C1CCC(Cl)CC1
CC(C)c1c2c(nn1Cc1nnn[nH]1)C(=O)N(c1cccc(Cl)c1F)C2c1ccc(Cl)cc1
Cc1cc2c(c(=O)o1)C(c1ccco1)C(C#N)=C(N)O2
COc1cc(NC(=O)C=Cc2ccc(O)cc2)cc(OC)c1
Cc1ccc(C(=O)Nc2ccc([N+](=O)[O-])cc2C)cc1I
CCCCN=C(c1ccc(=O)n(CCCC)c1)c1ccc(OC)cc1O
O=C1NC(=S)N(c2ccccc2F)C(=O)C1=CNc1ccc(N2CCOCC2)cc1
Cn1c(CC23CCCCC2O3)cc(=O)n(C)c1=O
CS(=O)(=O)c1ccc(Cn2cc(Cl)cc(C(N)=O)c2=N)cc1Cl
CCOC(=O)C(C#N)=NNc1ccc(-n2c(C)nc3ccccc3c2=O)cc1
Cc1ccc(NC(=O)CCN2C(=O)c3ccccc3C2=O)c(C)c1
CC(C)Cc1nn(-c2nccs2)cc1C(=O)NCc1ccc(F)cc1F
CCCNC(=O)NC(=O)CN1C(=O)NC(C)(c2ccc3ccccc3c2)C1=O
N=C(N)c1ccc(C2=NOC(CC(=O)NCC(NS(=O)(=O)c3ccccc3)C(=O)O)C2)cc1
Cc1c(NC(=O)OCc2ccccc2)c(=O)n(-c2ccccc2)n1C
CC1(C)CCc2cc(S(=O)(=O)N(CCOC(=O)N3CCCCC3)Cc3cccc(Oc4ccccc4)c3)ccc2O1
COC(=O)c1csc(NC(=O)c2ccc3[nH]c4c(c3c2)C(C)CNC4=O)n1
CCCc1ncc(Cc2cc3ccccc3cn2)c2cc(OC)c(OC)cc12
O=C1NC(=S)SC1=Cc1cccc(Oc2ccc(C(F)(F)F)cc2)c1
OC(COC(c1ccccc1)c1ccccc1)CN1CCc2ccccc2C1
O=C(NCCCCCCNC(=O)OCCO)OCCO
Cc1cccc(NC(=O)CSc2ccc3nnc(-c4cccnc4)n3n2)c1
Cc1ccc(NC(=O)c2cc(-c3cccc(O)c3)on2)cc1Cl
O=c1[nH]c(-c2cccc([N+](=O)[O-])c2)nc2sc3c(c12)CCCC3
CCCCCCCCCCCCCC1(C(=O)OCC)CCCC1OP(=O)([O-])OCC[N+](C)(C)C
CC(C)c1cc(-n2nnc(C(=O)NC3CCCCC3)c2-c2ccc(CN3CCOCC3)cc2)c(O)cc1O
Cc1cnn(CCNCC(=O)NCCOc2ccc(F)cc2)c1
CNC(=O)C1CCCCNC(=O)CCC(C(=O)NO)C(CC(C)C)C(=O)N1
Cc1cn(CC=CCOC(=O)C(C)(C)C)c(=O)[nH]c1=O
COc1ccc(S(=O)(=O)N2Cc3ccccc3CC2C(=O)Nc2nccs2)cc1
CC(=O)N1CCCC1(C)c1nc(C)no1
CCCCC(NC(=O)CNC(=O)c1ccc(S(N)(=O)=O)cc1)C(=O)O
Cc1c(NS(=O)(=O)c2ccc(Cl)c(C(=O)OC(C)C(=O)N3CCOCC3)c2)c(=O)n(-c2ccccc2)n1C
O=C(COC(=O)CCc1c[nH]c(O)n1)Nc1ccccc1
Cc1nc(-c2ccc(Cl)cn2)nc(NCC(CCCCCc2ccccc2)c2ccccc2)c1Cl
CN1NC2(CCCCC2)ON=C1c1ccccc1
C=C1C(=O)C(O)=CC2C1(C)CCC1CC(C)(C(=O)OC)CCC12C
Cc1cc(NC(=O)CSc2nnc(-c3ccoc3C)n2N)no1
Cc1ccccc1CSc1nnc(Nc2cccnc2)[nH]1
COc1ccc2c3c1OC1c4[nH]c5ccccc5c4CC4(O)C(C2)N(C)CCC314
Cc1ccc2c(c1)c1c(n2CC(O)CNC2CCCC2)CCCC1
O=C(Oc1cccc(Cl)c1)N1CCN(c2ncccc2Cl)CC1
CC(=O)C1CCC2C3CC(OC4OC(C)C(O)C(O)C4O)C4CC(OS(=O)(=O)O)CCC4(C)C3=CCC12C
O=C(OCCN1CCOCC1)c1ccc2c(c1)C(=O)c1ccc(Nc3ccc(F)cc3F)cc1CC2
CNc1nc(Nc2ccc(C(=O)N3CCN(C(=O)C4CC4)CC3)cc2OC)ncc1Cl
O=C(CN1C(=O)NC(CC(=O)NNC2=NCCN2)C1=O)NCC(NC(=O)OCc1ccccc1)C(=O)O
CC(C)(C)C(=O)Nc1ccc(-c2ccc(NC(=O)Nc3cc(Br)cc(C(F)(F)F)c3)cc2)cn1
OC(CC1CCCCN1)c1cc(C(F)(F)F)nc2ccccc12
C1CN(c2nc(N3CCOCC3)nc(N3CCOCC3)n2)CCO1
COc1ccc(CCNc2ccc(S(N)(=O)=O)cn2)cc1
CCCCCCCCCCCCS(=O)(=O)N1CCC[N+](C)(C)CC1
Cc1cc(CNCC(O)c2ccc(O)c3[nH]c(=O)ccc23)ccc1NC(=O)CCCCN(C)C(=O)CCN1CCC(OC(=O)Nc2ccccc2-c2ccccc2)CC1
O=C1C(Cl)C(c2cc3ccccc3nc2Cl)N1c1ccccc1Cl
Cc1cc(=O)oc2cc(NC(=O)CP(=O)(O)O)ccc12
COC(c1ccccc1)c1nnc(CCC(=O)N2CCN(Cc3cccs3)CC2)o1
C#CCSc1nc(Nc2cccc(C(F)(F)F)c2)c(C#N)c(-c2ccc(Cl)cc2)n1
O=C(NCc1ccco1)C(=Cc1ccco1)NC(=O)c1ccco1
COc1cc2c(c3c1OCO3)-c1c(cc(OC)c3c1OCO3)CN(CCc1ccc3c(c1)OCO3)C2
Cc1cccc(SC(CC(=O)c2ccccc2)c2ccc(O)cc2)c1
O=C1C(=Cc2ccccc2OCCCn2ccnc2)Cc2ccccc21
CC1(C)Oc2cc(O)cc(O)c2N=C1c1ccc(O)c(Br)c1
O=S(=O)(CC(F)(F)F)NCC(Cc1ccccc1)(c1cccc(OC(F)(F)F)c1)c1cccc(OC(F)(F)F)c1
CCOC(=O)N1CCN(C(=O)CSc2ncnc3ccccc23)CC1
Cn1cc(C=CC(=O)NS(=O)(=O)c2ccc(F)c(F)c2)c2c(Oc3ccc(Cl)cc3)cccc21
COc1cc2c(cc1C)c(OC)cc1cc(C)c(=O)c(OC)cc12
CC(=O)NC(C)c1ccc(OC2CCN(c3nccc(C(F)(F)F)n3)C2)cc1
Cc1ccccc1-c1nnc(NC(N)=NC(C)C)s1
CCN(CC)CCCN1CCC(=Cc2ccccc2)C1
O=C1C(Sc2nc(=O)ccn2C2CC2)CCN1c1ccccc1
O=C1c2ccc(NC(=O)C3CCCC3)cc2C(=O)c2cc(NC(=O)C3CCCC3)ccc21
COc1ccc2nccc(C(O)CCC3CCN(C4CC(c5ccc(C(F)(F)F)cc5F)C4)CC3C(=O)O)c2c1
CCOC(=O)N1CCN(C(=O)CSc2nc(O)c3cnn(-c4ccc(C)cc4)c3n2)CC1
CCOC(=O)N1CCc2nc(-c3cc(C(=O)N4CCC(c5ccc(C#N)cc5)CC4)ccc3C3CCC3)[nH]c2C1
CC1(C)C(=O)Nc2ccccc2N1C(=O)COC(=O)CSc1ccc(Cl)cc1
O=C(Cc1ccccc1)Nc1nnc(NC2CCC(Nc3nnc(NC(=O)Cc4ccccc4)s3)C2)s1
O=C(Nc1ccc(C(=O)N2CCC3(CCNCC3)CC2)cc1)N1Cc2ccccc2C1
COC(=O)c1ccc(COc2ncnc3c(Cl)cc(Cl)cc23)o1
C=C(C)n1c(=O)n(Cc2ccc(C)cc2)c2ccccc21
Cc1cc2n(n1)CC(CNCCc1cnn(C)c1)CN2
CCCNC(=O)CSc1nnc(-c2cccnc2)o1
COc1ccc(NC(=O)C2CCCN(S(=O)(=O)c3ccc(C)cc3)C2)cc1OC
Cc1cc(=O)c(-c2nnc(Nc3cccc(C(F)(F)F)c3)o2)nn1-c1ccccc1Cl
C=CC1CC1(NC(=O)C1CC(Oc2cc(-c3ccccc3)nc3c(OC)cccc23)CN1C(=O)C(NC(=O)C(NC(C)=O)C1CCCCC1)C(C)C)C(=O)O
Cc1ccc(Oc2ncnc(N)c2[N+](=O)[O-])cc1
COc1ccc(CCCNCCOc2cc(F)cc3c2OC(C)CC3)cc1
CC1OC(=O)C2(O)CC(F)(F)C(C)C(C=Cc3ccc(-c4ccccc4C#N)cn3)C12
O=C1C2C3C=CC(C3)C2C(=O)N1c1cccc(C(F)(F)F)c1
Cc1ccc2sc(C(=O)Nc3ccc(NC(=O)Nc4cc(C(C)(C)C)on4)cc3)cc2c1
COc1ccc(S(=O)(=O)N(C)C(C)CCc2ccco2)cc1
COC(=O)c1ccc(-c2nn(Cc3ccccc3)c3cc4c(cc23)OCO4)o1
Cc1ccc2c(n1)N(CC(C)C)CCN(C(=O)Cc1ccccn1)C2
Cc1ccc(S(=O)(=O)NCC(c2ccc(N(C)C)cc2)N2CCCC2)cc1
c1ccc2[nH]c(NC34CC5CC(CC(C5)C3)C4)nc2c1
Cc1nc(CN2CCOC3CN(C(=O)CC4CC4)CCC3C2)cs1
O=C(NCc1cccc(Cl)c1)c1ccc2c(c1)N=C(N1CCC(F)(F)CC1)c1ccccc1S2
N#Cc1cccc(-n2nnc(-c3cc[nH]n3)n2)c1
O=S(=O)(O)C(F)(F)c1ccc2ccccc2c1
COc1ccc(S(=O)(=O)N2CCC(C(=O)NC(C)C(=O)NCc3ccc(F)cc3)CC2)cc1
O=C(Nc1ccccc1F)Nc1cc2ncncc2cc1OCc1ccccc1Cl
CC(=O)OCC1OC(n2cc(CN3C(=O)C(=CC=Cc4ccccc4)c4ccccc43)nn2)C(OC(C)=O)C(OC(C)=O)C1OC(C)=O
CCS(=O)(=O)Nc1ccc(-c2ccc(C#N)n2C)cc1OC(F)(F)F
CC(=O)N1N=C(c2cccs2)CC1c1ccc(Br)cc1
CCOC(=O)c1oc2cccc(OCCCCNC(C)(C)C)c2c1C
COc1cc2cc(c1Cl)N(C)C(=O)CC(OC(=O)C(C)N(C)C(=O)CCCSSC)C1(C)OC1C(C)C1CC(O)(NC(=O)O1)C(OC)C=CC=C(C)C2
COc1ccc(CNC(=O)Nc2ccc(C)cc2C)cc1
NCCCOc1cc(OCCCN)cc(-c2cc(-c3ccccc3)cc(-c3cc(OCCCN)cc(OCCCN)c3)c2)c1
COc1ccc(C=C(C#N)C(=O)Nc2ccccn2)cc1
CC1C(=O)OC2C(O)C34C5OC(=O)C3(OC3OC(=O)C(O)C34C(C(C)(C)C)C5OS(=O)(=O)C(F)(F)F)C12O
NC(=O)c1nn(-c2ccc(OC(F)(F)F)cc2)c2c1ccc1[nH]ncc12
CCN(c1ccc(C(=O)O)cn1)c1cc(OCC(C)C)c(C(C)C)cc1-c1ccccc1
COC(=O)C(Cc1ccccc1)NC(=O)CC(NNC(=O)C(CCCCN)NC(=O)OC(C)(C)C)C(F)(F)F
O=C1CCCC2(CCCC(O)C2)N1
CC1(C)C=C(c2nc3c(C(N)=O)cccc3[nH]2)CC(C)(C)N1
CC(C)(C)OC(=O)N1CCN(c2cc(-c3ccccc3)nc3cc(-c4ccc(F)cc4)nn23)CC1
Cc1c(C)c2c(c(C)c1OC(=O)C(N)C(C)C)CC(CCn1ccc(=O)c(O)c1C)O2
C1CCC(N2CCNCC2)CC1
CCN(c1ccc([N+](=O)[O-])cc1)c1cc(C(=O)N2CCCC2)n(C)c1
COc1cccc(-n2[nH]c(C)c(C3(C(F)(F)F)C(=O)N(c4ccccc4)C4=C3C(=O)CC(C)(C)C4)c2=O)c1
CC(C)OCC(Oc1ncnc2c1cnn2-c1ccccc1Cl)C(=O)Nc1ccccn1
CCCC(=O)OCC1OC(Oc2cc(O)cc(C=Cc3ccc(O)cc3)c2)C(O)C(O)C1O
CCOc1cc2ncnc(Nc3cccc(-c4ccccc4)c3)c2cc1OCC
Cc1onc(-c2ccccc2)c1C(=O)Nc1ccc2c(C)cc(=O)oc2c1
Oc1cc(O)cc(C=Cc2ccccc2O)c1
CC(C)=CCOc1ccc(C=C2SC(=O)NC2=O)cc1
Cn1cc(NC(=O)c2ccc3cc4n(c3c2)C(C)(C)CNC4=O)nc1C(=O)NC1CCCC1
COc1cc2ncc3c(c2cc1OCc1sccc1S(=O)(=O)N1CCOCC1)n(-c1ccc(C#N)cc1F)c(=O)n3C
O=C(Nc1nc(-c2ccccn2)cs1)c1ccc(F)cc1
O=C(c1ccc(Cl)cc1)c1ccccc1O
O=C(NCCF)c1cc(-c2ccc(Cl)cc2)c(-c2ccc(Cl)cc2Cl)nc1OCc1ccc(F)c(F)c1
Nc1nc(O)c2ncn(CC(=CCO)CO)c2n1
O=C(CC1CCN(Cc2ccccc2)CC1)Nc1ccc(-c2ccccc2)nn1
CC=c1[nH]c(=O)c(=CC=Cc2ccccc2)[nH]c1=O
C=C(C(CC(O)C(C)(C)O)OC(=O)C(C)=CC)C1CC2OC2(C)C(O)C1OC(=O)C(C)=CC
COc1cccc2nc3cccc(C(N)=O)c3nc12
Cc1cnc(C(=O)N2CCC(c3ccc(C#N)cc3)CC2)cc1NC(=O)c1ccc(NC(C)C)nc1
Cc1cccc2cc(C#N)c(SCC(=O)N3CC(=O)Nc4ccccc43)nc12
Cc1nc(-c2cccnc2Nc2ccc(NC(=O)C3CC3)cc2)c2nc[nH]c2n1
O=C(O)CCc1ccc(Cl)cc1NC(=O)Nc1cccc(Br)c1
Nc1ncnc2c1ncn2C1OC(COP(=O)(O)CP(=O)(O)O)C(O)C1O
COC(=O)c1ccc(CNC(=O)c2sccc2-c2ccccc2)cc1
Cc1cccc2sc(N(Cc3cccnc3)C(=O)C3CCCCC3)nc12
CCOC(=O)Cc1cc(-c2ccc(OC)cc2)nc2ccc3ccccc3c12
COc1ccc(Nc2nc3c(C)cccn3c(=O)c2C=NCc2ccccc2)cc1
CN(c1cccc(Cl)c1)c1c(C(N)=O)cnc2ccc(S(C)(=O)=O)cc12
Cc1ccc(O)c(C(=O)c2cnc3c(c2)c(C)nn3C)c1
CC(=O)OC1CCC2C3CCC4NC(=O)CCCC4(C)C3CCC12C
CCOc1nc2c(c(-c3ccc(Cl)cc3)c1C#N)CCSc1ccccc1-2
CCCCCCCCCCCCNC(=O)C=Cc1ccc(-c2[nH]c(-c3ccc(-c4cc(C(=O)O)on4)cc3)nc2-c2ccc(C=CC(=O)O)cc2)cc1
Cn1cnnc1-c1cncc(NCc2cccc3c2OC(C)(C)C3)c1
COc1ccc2c(C(=O)N(C)C)cc(-c3cnc(N)nc3)nc2c1
CC(=O)C=C1C(=O)Nc2cc(F)ccc21
NC1CCCN(c2c(F)cc3c(=O)c(C(=O)O)cn(C4CC4)c3c2Cl)C1
COc1cccc2cc(C(=O)Nc3ccc(F)c(F)c3)c(=O)oc12
O=C(O)C1NCCC2CC(Cc3nnn[nH]3)CCC21
COc1c(N2CCC(CN)(CO)C2)c(F)cc2c(=O)c(C(=O)O)cn(C3CC3)c12
CC(OC(=O)c1nn(C)c(=O)c2ccccc12)C(=O)NCc1ccc2c(c1)OCO2
CNC(=O)C1(CCCc2ccccn2)CCN1Cc1coc(C)n1
CC=CC1OC(O)(C(C)C(O)C(C)C2OC(=O)C(OC)=CC(C)=CC(C)C(O)C(CC)C(O)C(C)CC(C)=CC=CC2OC)CC(O)C1C
O=C(COc1ccc(C(F)(F)F)cc1)Nc1ccc2nc(N3CCOCC3)cnc2c1
COc1cc2c(Oc3ccc(NC(=O)c4nn(-c5ccccc5)c(=O)n4C)cc3F)ccnc2cc1OCCCN1CCC(C)CC1
CC(N=C(S)Nc1ccc(NN)nc1)C(C)(C)C
CC12CCC3C(CC(O)C4(O)CC(O)CCC34C)C1CCC2C(=O)O
CCC[S+](C)CCC(O)(P(=O)([O-])O)P(=O)(O)O
OC(CN1CCNCC1)C(c1ccccc1)n1ccc2ccccc21
O=C(c1ccc(OC2CCN(Cc3ccccn3)CC2)cc1)N1CCCC(O)C1
CNC(=O)CN1CCOCC2(CCCN(CCc3ccccc3)C2)C1
NS(=O)(=O)c1ccc(COS(=O)(=O)c2c(F)c(F)c(F)c(F)c2F)cc1
CCCC1C(=O)N(C(CCC(=O)OC)Sc2ccc(NC(=O)c3ccccc3C(=O)O)cc2)S(=O)(=O)N1C
N#CCc1cc2c(-c3cccc(N4CCNCC4)n3)[nH]nc2cn1
COc1ccc(C(C(=O)NC(C)(C)C)n2c(=O)c(-c3ccco3)nc3ccccc32)cc1
COc1ccc(C2CC(=O)N(c3ccc(C)c(N)c3)C2)cc1OC1CCCC1
Cc1nc(-c2ccc(Cl)cc2)sc1C(=O)CSc1ccc(C(=O)Nc2ccc(F)cc2)cn1
COC1C(OC(=O)c2ccc(C)[nH]2)C(O)C(Oc2ccc3c(OCCN4CCCC4CO)cc(=O)oc3c2C)OC1(C)C
CN(Cc1cccc(O)c1)C(=O)c1ccc(-c2cccc(O)c2)cc1
CC(C)C(CO)Nc1nc(Nc2ccnnc2)c2ncn(C(C)C)c2n1
COc1ccc(C2Oc3cc(O)cc(O)c3C(=O)C2OC)cc1O
COCCN(C)c1cc2c(c3ncccc13)NS(=O)(=O)c1ccccc1-2
CCCCCCCCCCCCCCC(=O)NC(CCCCCCCCCCCCCC)COC(=O)CCCCCC
CCCCC(=O)NN=Cc1ccc(-c2ccc([N+](=O)[O-])cc2)o1
CC1CC(c2ccncc2NC(=O)c2ccc(F)c(-c3c(F)cc(O)cc3F)n2)CC(N)C1O
COc1ccc(-c2csc(N=CN(C)C)n2)cc1OC
NC1CCN(C(=O)c2cccc(-c3n[nH]c4cnc(-c5cccnc5)cc34)n2)CC1
CCOC1(OCC)N=C(N)C2(C#N)C(c3ccc(NC(C)=O)cc3)C12C#N
Cc1cccc(NC(=O)CSc2nnc(C)c(C)n2)c1
CCN(CC)c1nc2sccc2c(=O)o1
C1OCC2SC3COCOC3C2O1
Cc1cn(C2C=CC(COP3(=O)OCc4cc(CCC(=O)O)ccc4O3)O2)c(=O)[nH]c1=O
O=c1c2ccccc2oc2c(O)ccc(O)c12
C1=C(c2ccccc2)C(N2CCNCC2)=Nc2ccccc2C1
CN1CCN(S(=O)(=O)CC(=O)c2ccccc2)CC1
COc1cc(-c2nn(-c3ccc(NC(=O)c4cc(C(F)(F)F)cc(C(F)(F)F)c4)cc3)cc2-c2ccncc2)ccc1Cl
CC(CO)C1CCC2C3CCC4C(=[N+]=[N-])C(=O)CCC4(C)C3CCC12C
O=C(COC(=O)c1cc(Cl)ccc1O)c1ccc2c(c1)OCO2
Cc1cc(C)c(CC(=O)c2ccccc2)c(C)c1
CC(C)(O)C1CCC(C)(C2C(O)CC3(C)C2(C)CC=C2C4(C)CCC(O)C(C)(C)C4CC(O)C23C)O1
Cc1ccsc1-c1ccc(-c2nc3ccc(S(C)(=O)=O)cc3[nH]2)cc1
CCOC(=O)c1cccc(NC(=O)c2c(N)n(C)c(=O)[nH]c2=O)c1
Oc1cccc(Nc2nc3ccc(C(F)(F)F)cc3nc2Nc2cccc(O)c2)c1
Cc1ccc2nc(C)cc(C(=O)NN=Cc3ccncc3)c2c1
COc1cccc2c1OCC(C(=O)NC1CCN(S(C)(=O)=O)CC1)C2
Cc1ccc(-c2nc3cc(C)ccc3o2)c(C)c1
Fc1ccc(-c2cc(-c3nc4ncccc4[nH]3)c3cc(F)ccc3n2)cc1
O=c1[nH]n2ccccc2c1Br
CC(N=C(O)c1cc(NC(=O)c2cc(-c3ccccn3)c(F)cc2Cl)n(-c2ccccc2)n1)c1ncccn1
O=C1CC(=O)c2ccc(Cl)cc2N1
CCc1cc(CCCN2C(=O)c3ccccc3C2=O)c(O)nc1C
COc1ccc(SCc2cc(=O)c3ccc(C)c(C)c3[nH]2)cc1
COc1cc(C2c3cc4c(cc3C(NC(=O)c3ccc([N+](=O)[O-])cc3)C3COC(=O)C23)OCO4)cc(OC)c1O
CNc1nc(-c2c(C)[nH]c3ccc(OC)cc23)cs1
COc1ccc(C(c2ccc(OCCN(C)C)cc2)c2cccnc2)cc1
Cc1cc(-c2ccc3c4c([nH]c3c2F)-c2ccc(C(=O)O)cc2C4)ccc1F
O=C(NC(Cc1ccc(OCc2ccccc2)cc1)C(=O)O)c1cn2nc(C=Cc3ccc(Cl)cc3)ccc2n1
CC(=O)N1N=C(COc2ccc3c(c2)OCO3)OC1c1ccc(C)cc1
O=C(CCCCCONC(=O)c1ccco1)NO
CCOc1ccc2[nH]c3nc(SCC(=O)NC4CC4)nnc3c2c1
CN(C)c1ccc(CC(=O)N2CCCC(c3cc(C(=O)Nc4ccc(F)c(Cl)c4)no3)C2)cc1
Cn1nnnc1SCC(=O)Nc1ccccc1Cc1ccccc1
COc1ccc(Cc2nnc(S)s2)cc1
Cc1ccc(-c2cc(=O)c3ccc(N)cc3o2)o1
O=C(CCn1nc(-c2ccc(Cl)cc2)c2ccccc2c1=O)NCC1CCCO1
COc1ccc(-c2cnc(-c3ccc(S(=O)(=O)NC(C(=O)NO)C(C)C)cc3)s2)cc1
COc1ccc(N(C(=O)Cn2nnc3ccccc32)C(C(=O)NC(C)(C)C)c2ccc(OC)c(O)c2)cc1
CCN1CCN(c2ccc(C3Oc4ccc(O)cc4SC3c3ccc(O)cc3)cc2)CC1
CCOC(=O)c1sc(Nc2cc(Cl)cc(Cl)c2)nc1-c1ccccc1
CCn1c(=O)c2cc(C(=O)N(CCN(C)C)Cc3ccccc3)sc2c2ccccc21
CC(NC1=NS(=O)(=O)c2cc(C(F)(F)F)ccc2S1)c1ccccc1
COc1cc(C(=O)Nc2nsc3ccc([N+](=O)[O-])cc23)ccn1
CCCCCCCC1CC(=CBr)OC1=O
Clc1ccc(C2NC(N3CCCCC3)=NC3=C2CCc2ccccc23)c(Cl)c1
N#Cc1ccc(N(Cc2ccc(Br)cc2)n2cnnc2)cc1-c1ccc(OS(N)(=O)=O)cc1
O=c1oc2ccc(Cl)cc2n1CN1CCCC1c1cccc(Br)c1
N#CCSc1nc2ccccc2c2nc3ccccc3n12
CC(=O)N(N=Cc1ccc(Cl)cc1)c1nc(CCl)c[se]1
CCN(CC)C1=CC(=[N+]2CCCC2)CC(C)(C)C1
CCC(=O)C1C(c2ccc3c([N+](=O)[O-])c(OC)ccc3c2)CC2CCC1N2C
NC1CCCN(c2cncc(-c3cc4c(-c5ccccc5F)n[nH]c4cn3)n2)C1
O=C1Nc2ccc(Cl)cc2C(C#Cc2cccnc2)(C(F)(F)F)O1
CCOP(=O)(Cc1ccc(-c2nc3ccccc3s2)cc1)N1CCCCCC1
COc1ccc(CC(=O)OCC(=O)Nc2ccc(Cl)cc2C)cc1
c1cncc(-c2noc(CN3CCCC3Cn3cccn3)n2)c1
O=C1CCN(CCc2ccccc2)CCN1C(CSc1ccccc1)c1ccccc1
Cc1cc(NC(=O)C(=O)O)cc(C)c1Oc1ccc(O)c(C2CCCCC2)c1
CC(=NNC(=O)c1ccncc1)c1cccc(CN2CCCCC2)c1O
N=C(O)CNc1nc(N2CCOCC2)nc(O)c1-c1nc2ccccc2s1
O=C(CCCCn1c(=O)c2ccccc2n(CC(=O)NC2CCCC2)c1=O)NC1CCCC1
Cc1cc(C=Nn2cnnc2)c(C)n1-c1ccc(Cl)cc1
CCCS(=O)(=O)N1CCC(CNC(=O)c2ccc(Cl)cc2Cl)(C(=O)N(C)C)CC1
CCC(CC)C(=O)Nc1cc(C(=O)OC)ccc1C(=O)OC
COC(=O)c1ccc(NCC2Cc3c(N)nc(N)nc3NC2=O)cc1
Cc1ccc(-c2nnc(NC(=O)c3nc4ccccc4s3)o2)c(C)c1
CCC(C)N(C(=O)Cn1nnc2ccccc21)C(C(=O)NCc1ccco1)c1cccc(OC)c1
O=C(COC(=O)c1ccc([N+](=O)[O-])s1)NC(c1ccccc1)c1ccccc1
Cn1cc(C2=C(c3c[nH]c4cc(Br)ccc34)C(=O)NC2=O)c2ccccc21
O=c1oc(Nc2ccccc2I)nc2ccccc12
Cc1nc(NC(C(=O)O)C(C)C)c2c(C)c(C)sc2n1
O=C(Cc1cn2ccccc2n1)N1CCCC(n2cccn2)C1
Cn1c(=O)cc(Nc2ccc(I)cc2F)c2c(=O)n(CC(O)CCO)cnc21
CNCc1ccc(-c2cccnc2)o1
CCC(C)C(NC(=O)NC(CC(C)C)C(=O)NCC(N)Cc1ccccc1)C(=O)O
CC(NC(=O)NC(CCCCNC(=O)c1ccc(I)cc1)C(=O)O)C(=O)O
CC(C)CC(NC(=N)N)C(=O)NCC(=O)N1CCC(c2cc(-c3ccc(OCc4ccc(C(=O)O)o4)c(Cl)c3Cl)nn2C)CC1
CCCn1c(=O)c2nc(C34CCC(C(=O)NCCN(C)C)(CC3)CC4)[nH]c2n(CCC)c1=O
NC(=O)NN=C1CCC(O)CC1CC(=O)O
CC(C(=O)C=[N+]=[N-])N1C(=O)c2ccccc2C1=O
Cc1cccc(NC(=O)Nc2ccc3c(c2)OCO3)n1
COc1cc(C2c3cc4c(cc3CC3COC(=O)C32)OCO4)cc(OC)c1OC(=O)CCC(=O)NCCCCCCNC(=O)Cn1cc(F)c(=O)[nH]c1=O
CN(Cc1ccccc1)c1nc2cc(C(=O)O)ccc2nc1-c1ccc(F)cc1
C=C(C=CC1=C(C)CCCC1(C)C)CC=CC=CC(=O)O
c1ccc2[nH]c(CSc3nc4ccccc4o3)nc2c1
CCN(CC)C(=O)n1cnc(S(=O)(=O)C(CC(C)C)C(=O)OCC(C)C)n1
Cc1cc2c(c(=O)n1-c1ccccc1)C1OC(c3ccsc3)(Cc3ccccc31)O2
O=C1COc2ccc(N3C(=O)c4ccccc4C3=O)cc2N1
CC(=O)N1CC(=O)N(c2ccsc2)CC12CCN(Cc1ccccn1)C2
Cc1ccc(OCC(=O)Nc2cccc(-c3nnc(-c4ccccc4)o3)c2)c(C)c1
COc1ccccc1COCCCOc1ccc(N2C(=O)CNCC2COCc2cccc(C(F)(F)F)c2F)cc1
CCN(CC)CCn1c(N)nc2ccccc21
O=C1NC(=Cc2ccc(Cl)cc2)C(=O)N1S(=O)(=O)c1ccccc1
CC1(c2ccccc2)NC(=O)N(CC(=O)N(c2ccccc2)C2CCS(=O)(=O)C2)C1=O
CCOc1ccccc1-n1c(CN2CCOCC2)nc2ccccc2c1=O
CCn1c(=O)nc2n1C(=O)N(c1cccc(Cl)c1)C2
CC(C)(C)c1cc(C(=O)NC2CCC2)cc2c1OCC2(C)C
Cc1cc(S(=O)(=O)N(Cc2cccc(CN)c2)C(C)C(=O)NO)ccc1F
N#Cc1c(N)nc(SCC(=O)c2ccc(Cl)cc2)c(C#N)c1-c1ccsc1
O=C(Nc1cnc(-c2ccncc2)c(-c2ccncc2)n1)C1CC1
Cc1c(C=O)[nH]c(C=O)c1C
CN(C)CCCOc1ccc(-c2cncc(-c3cc4ccccc4[nH]3)c2)cc1
CS(=O)(=O)Nc1ccc(C(=O)N2CCCCC2)cc1
COc1c(CN(C)C)cccc1-c1cc2c(Nc3ccc4[nH]ccc4c3C)c(C#N)cnc2s1
COC(=O)CN(C)c1nccc(C#Cc2ccc(CC(C)NC(C)=O)cc2)n1
Cc1cc(C=Cc2ccc3cc(N(C)C)ccc3[n+]2C)c(C)n1-c1ccccc1
NC(=O)c1ccc2[nH]c(-c3ccc(Sc4ccc(O)cc4)cc3)nc2c1
O=C(Nc1ccccc1)N(Cc1cc(Br)cc(Br)c1O)c1ccccc1Cl
CCOC(=O)c1ccc(N(C)C)cc1
CC(=O)Nc1cccc(NC(C)=O)[n+]1[O-]
CC(N=c1[nH]c(=N)[nH]c(N)c1C#N)c1nc2c(Cl)cc(F)cc2c(=O)n1-c1ccc(=N)[nH]c1
NCCCCCCCCCCC(=O)NC(CO)C(=O)NC(Cc1c[nH]cn1)C(=O)NCCC1CCCCC1
Cc1cccnc1CCNC(=O)CC1C(=O)NCCN1CCC(C)C
COc1cc(C(C)C#Cc2c(C)nc(N)nc2N)ccc1-c1c(C)cccc1C
Cc1cc(-c2cnn(C3(CO)CCCC3)c2)c2c(c1)C(O)(C(F)(F)F)c1ccccc1-2
COc1nc(N(C)C)ncc1-n1nc2c(c1C(C)C)C(c1ccc(C#N)c(F)c1)N(c1c[nH]c(=O)c(Cl)c1)C2=O
CCOC(=O)c1sc2nc(C)nc(SCC(=O)NC3CCS(=O)(=O)C3)c2c1C
CC(=O)NC(=Cc1ccccc1)C(=O)NC(Cc1cnc[nH]1)C(=O)NC(Cc1ccccc1)C(=O)NC(CCCNC(=N)N)C(N)=O
Cc1cn(C2COC(COC(=O)CN)O2)c(=O)[nH]c1=O
Cc1cc(C)n(-c2nc(NCCC(C)C)c3c4c(sc3n2)COC(C)(C)C4)n1
O=C1NCc2c(-c3ccccc3Cl)cc(OC3CCNCC3)cc2N1c1c(Cl)cccc1Cl
CC(C(=O)NC1N=C(c2ccccc2)c2ccccc2N(C)C1=O)C(CO)c1ccc(F)c(F)c1
CC1(C)Cc2c(-c3ccccc3)c(-c3cccc(Cl)c3)c(CC(=O)O)n2C1
COc1c(O)cc2cc1CC(C)CC(OC)C(O)C(C)C=C(C)C(OC(N)=O)C(OC)CCC=C(C)C(=O)N2
COc1ccc(C(=O)NCCCCCC(=O)NN=Cc2ccco2)cc1OC
COc1ccc(Cl)cc1NC(=O)COc1ccc2c(c1)OCO2
CC(C)c1ccc(C(=O)NCC2(C(F)(F)F)OC(=O)Nc3ccc(Cl)cc32)cc1
CCN(CC)C(=O)Cn1cc(S(=O)(=O)CC(=O)Nc2ccc(F)cc2F)c2ccccc21
Cc1c(N[S+](=O)([O-])c2ccc(Br)cc2)cnn1C
CCC(C)c1cc(-c2[nH]ncc2-c2ccccc2)c(O)cc1OC
CCCCCCCCCCCCCCCCNC(=O)C1CSC(c2ccc(NC(N)=O)cc2)N1
O=C(Nc1ccccc1O)c1ccccc1Sc1ccc2c(C=Cc3ccccn3)n[nH]c2c1
CCCCCCCC(=O)NC(Cc1ccccc1)C(=O)NC1C=CCCNC(=O)C=CC(C(C)C)NC1=O
CC(C)Oc1ccc(F)cc1Oc1ccc(S(=O)(=O)Nc2ccc(F)cn2)cc1C#N
COc1ccc(-c2csc(NC(=O)CSCC(=O)Nc3cc(C)on3)n2)cc1
CCOC(=O)N1CCN(S(=O)(=O)c2ccc(OC)c(Br)c2)CC1
O=C(Nc1nnc(-c2ccco2)s1)c1ccccc1
[truncated: 8,000 more rows]
