# Supplementary material for: t-SMILES: a fragment-based molecular representation framework for de novo ligand design
Source: Nat Commun. 2024 Jun 11;15:4993. doi: 10.1038/s41467-024-49388-6 (PMC11167009; doi:10.1038/s41467-024-49388-6)
Supplement: Supplementary file 4 — Source Data [file 41467_2024_49388_MOESM4_ESM.zip › Soure data/Source data and code for all other graphs/Metrics/Dataset/Chemb_Voc/chembl_120.bfs[228].[BRICS_Base]_token.voc.smi.rnd10000.csv]

CSC1=C(C#N)C(=O)N(C2=CC=C(C)C=C2)C(N)=C1C#N
NC1=CC=CC(C2=CN=CC(NC3=CC(Cl)=NC(Cl)=C3)=N2)=C1
CC1=C(C=O)C(C2=CC=CC(Cl)=C2)C(C=O)=C(C)O1
CC(=O)C1=C(C2=CC=CC=C2)NC(=S)C(C#N)C1C1=CC=CO1
O=CC1=CC=C2[NH]N=C(C3=CC4=NC=NN4C=C3)C2=C1
NC1=CC2=C(C=C1CCC1=CC=CC3=CC=CC=C13)C(C(=O)O)CC2C1=CC=CS1
CCCCN1C=NC2=NC(=O)[NH]C(O)=C21
CC1=CC(C(C)(C)C)=CC=C1S
NC(=S)NN=C1CCS(=O)C2=CC=C([N+](=O)[O-])C=C12
CCCCCC(O)C1=CC=C(Cl)C=C1
COC1=CC=C2C(=O)C3=C(CCC(C)(C)C3)[NH]C2=C1
O=C(CC1=NC2=CC=CC=C2S1)C(F)(F)F
CCCCC1=C(C2=CC=C(C3=CC=C(O)C=C3)C=C2)C2=CC=CC=C2S1
COC1=CC(N)=CC=C1NC1=C2C=CC=CC2=NC2=C(CCC(N)=O)C=CC=C12
CC1=NC2=C(C=NN2C2=CC=CC=C2Cl)C(=O)N1C1=CC=C(N2CCC(C)CC2)C=C1
COC1=CC=CC2=C1CCC1NCCCC21
O=C1N=CC(CCC2=CC=CC=C2)=C2[NH]C=NC=C21
CC1(C)OC2=CC=C(C3=CC=NC(Cl)=C3Cl)C=C2C2(COC(N)=N2)C12COC2
CCC1=CC=C(CCF)C=C1
N#[N+][N-]C1OC(N2C=CC(=O)[NH]C2=O)C(O)C1O
COC1=CC(=O)N=C2SC(S(N)(=O)=O)=NN12
CC(C)CC(=O)C1=C(NC2=CC=C(Cl)C=C2Cl)N=C2C(Cl)=CC=C([N+](=O)[O-])C2=C1O
CCCCCCC(=O)NNC1=CC=CC=C1C
CC(C)CC1=CC(C2=CC=CO2)=C(C#N)C(N)=N1
NC(S)=NC1CCCCC1
O=C(O)C=C1NC2=CC=CC=C2S1
NC1=NC=C2CN(C3=NC(C=O)=CC=C3)CCC2=N1
CC(O)C1=NC(C2=CC=CC3=C2NCC2=CC=C(C(F)(F)F)N=C2N3)=NO1
CC1(C)CCC(C)(C)C2=CC(SC3=CC=C4C=C(C(=O)O)C=CC4=C3)=CC=C21
NCCCC1=CC2=C(C(=O)[NH]C=C2C2=CC=CC=C2)C2=CC(C3=C[NH]N=C3)=CC=C12
NC(=S)NC1=CC=CC=C1[N+](=O)[O-]
C1=CSC(C2=NC(N3CC4CNCC4C3)=NC=C2)=C1
CN1CCN(C2=CC=C3C(=C2)CC2=C3[NH]N=C2C2=CC=CS2)CC1
CC1=CC=CC2=C1N=C(C1=CC=CC=C1)N1C=NN=C21
CC(C)=NNC(N)=NC(=S)NC1=CC=C(C)C=C1
N#CC1=CC=CC(N2C=C(C3=CC=CN=C3)C=N2)=C1
COC1=CC=C(N2N=NN=C2C2=CN=C3C=C4OCOC4=CC3=C2C)C=C1
NC1=NC=NC(C#CC2=CC=C(N3CCOCC3)N=C2)=C1CCCC1=CC=NC=C1
ON=C1CN=C(C2=CC=CC=C2Cl)C2=CC(Cl)=CC=C2N1
CC(C)C1=NC=C(C2=C(F)C(C3CCCO3)=C3[NH]C(N)=NC3=C2)C=N1
COC1=CC=C(CC2=C(O)[NH]C=NC2=O)C=C1
CCCCCCC1=CC=C(OC2=CC=CC=C2)C(O)=C1
CCC1=C(C)C2=NC1=CC1=NC(=CC3=C(C)C(CCC(=O)O)=C(C=C4[NH]C(=C2)C(C)=C4CCC(=O)O)[NH]3)C(CC)=C1C
CC=NNC1=NC=NC2=C1C1=C(CCCC1)S2
CC1=CC2=C(C=C1C)N(CC(O)C(O)C(O)CO)C1=NC(=O)[NH]C(=O)C1=C2
COC1=C([N+](=O)[O-])C2=C(C=C1)C(=NO)CCC2
CC1=CC=C(C2=NN(C(=O)CCC(=O)O)C(C3=CN(C4=CC=CC=C4)N=C3C3=CC=C(C)C=C3)C2)C=C1
CCCCCC1=CC=C(C#CC2=CN(C3CC(O)CO3)C(=O)[NH]C2=O)C=C1
C=CC1CC2(C)C(CCC23CCC(=O)O3)C2CCC3=CC(=O)CCC3=C12
O=C(NN=CC1=CC2=NO[N+]([O-])=C2C=C1)C1=CC=C(Br)C=C1
CC(C)CC1=CC=C(C2=C(O)C=CC=C2[SH](=O)=O)C=C1
CN1C(C2=CC=CC(Cl)=C2)=NN(C2=CC=C([N+](=O)[O-])C=C2C#N)C1=S
CC#CCS(=O)(=O)C1=CC=CC=C1
COC1=CC=CC=C1C1=N[NH]C(=S)N1C1=CC=CC=C1
N#CC1=C(C2=CC=CC=C2)N=C(S)N(C2CCCCO2)C1=O
CC1=CC=C2C(=C1)C(N)CC21CCN(C)CC1
COC1=C(OC)C(OC)=C2C(=C1)C=C(C=O)N2C
NC1=CC=CC(OC2=NC=CC=C2C(=NO)N2CCC=N2)=C1
CCCN1C(=O)C2=C(N=C(C3CCCCC3)N2C)N(CCC)C1=O
CC1(C2=NC3=CC=CC=C3[NH]2)NC(=O)C2=CC=CC=C21
COC1=CC=C(SC2=C(Cl)C(=O)C3=C([NH]C(C4=CC=CC=C4)=N3)C2=O)C=C1
CSC1=CC=C(N2C(=O)NC3(CCNCC3)C2=O)C=C1
COC1=CC=C2C(=C1)[NH]C1=C(C(C)=O)N=CC=C12
CC1=NN=C(C2CCC(C)CC2)O1
CCCC1=N[NH]C(=S)N1C1=CC=CC=C1
NCCCC(=O)NNC1=CC=C(S(N)(=O)=O)C=C1
CCCN1C=C(CC(C#N)C=O)C2=CC=CC=C21
CC1=CC=C(NC2=NC3=C(C#N)C=NN3C(N)=C2)C=C1N
O=C1N=C(CC2=CC=CC=C2C2=CC=NC(F)=C2)[NH]C2=C1C=NN2C1CCOCC1
COC1=CC2=C(C3=CC=CC=C13)N(CC(C)C)C(C)=C2C(=O)O
NNC(=O)C1=C(N)C2=C(C3=CC=CC=C3)C=C(C3=CC=CC=C3)N=C2O1
CC1=CC=CC(C)C(O)C(C)C(O)C(C)C(O)C(C)CC=COC2(C)OC3=C(C)C(O)=C4C(=O)C(=C5NC6(CC[N+]([O-])(CC(C)C)CC6)N=C5C4=C3C2=O)NC1=O
O=C(O)CC1=CC(C(F)(F)F)=CC(C(F)(F)F)=C1
COC1=CC=C(C2=C(C3=CC=C4OCCOC4=C3)C(C)=NO2)C(O)=C1
NC1=CC=CC(C#CC2=CN=CN=C2NC2=CC=C(O)C(Cl)=C2)=N1
N#[N+][N-]C1CCC=C(C(=O)O)C1
O=CC(=O)NNC(=O)C1=CC=CC(Br)=C1
CCCC(C)N=C1C=C(C2=CC=C(Cl)C=C2)SC2=CC=CC=C12
NC1=CC=C2C(=NC3=CC=C(S(N)(=O)=O)C=C3)C3=CC=C(N)C=C3[NH]C2=C1
O=CC1=NN2C(=N1)C(=O)[NH]C1=CC(Cl)=C(N3C=NC=N3)C=C12
OC1COC(C2=CC=C(Cl)C(CC3=CC=C4OC=COC4=C3)=C2)C(O)C1O
N#CC1=CC2=CN=C(NC3=CC=C(Cl)C=C3)N=C2N(C2CCCC2)C1=O
C#CC1=CC=C(C2OC3=CC=CC=C3C3=C2C(C2=CC=C(Br)C=C2)N2N=CN=C2N3C)C=C1
CC1=C(C=O)N=CN1CC1=CC=C(F)C=C1
CC1=C(CC2=NCCN2)C=CC2=CC=CC=C12
CC(=O)C1=CC(=O)N(C)N=C1C1=CC=CC=C1
COC1=CC2=C(C=N[NH]2)C=C1NC1=NC=NC2=C1C1=C(CCCC1)[NH]2
CC1=CC=C(C(=O)C2=C(O)C(=O)NC2C2=CC(Cl)=CC(Cl)=C2)C=C1
COC1=CC(CC(=O)O)=CC=C1NC1=C2C=CC=CC2=NC2=CC=CC=C12
FC1=CC=C(C2=C3C=CC(=N3)C(C3=CC=C(F)C=C3F)=C3C=CC(=C(C4=CC=C(F)C=C4F)C4=CC=C([NH]4)C(C4=CC=C(F)C=C4F)=C4C=CC2=N4)[NH]3)C(F)=C1
O=C(NN=C1NS(=O)(=O)C2=CC=CC=C12)C1=CC=C(Cl)C=C1
CN1CC2C(O)CCC34C2CC(C2C(O)CC5(O)CC2C3(O)C5)C14
O=C1NCC2=CC=C3OCCCC3=C12
C1=CC=C(CC[N+]2=CC3=CC=CC=C3C3=CC=CC=C32)C=C1
COC1=CC2=C(NC3=CC(OC)=C(Cl)C=C3Cl)C(C#N)=CN=C2C=C1O
CS(=O)(=O)C1=CC=C(C2=CC(F)=C(F)C=C2C2=CC=C(F)C=C2)C=C1
CC1=NN(C2=CC=CC=N2)C(N)=C1C#N
CN1C(=O)C(C2=CC=C(F)C(F)=C2)=NC2=CN=CN=C21
NC1=NC=C2C(=O)CC(C3=CC=CO3)CC2=N1
CC1=CC=C(C2=CC=CC3=CC=CC=C23)C=C1
CC1=CC=C(C2=NN3C(C)=NN=C3C3=CC=CC=C23)C=C1[SH](=O)=O
CCCC1=C(N)C(O)=CC=C1
CNC1=NC2=C(OC3=CC(C4=CC=C(C(F)(F)F)C=C4)=NC=N3)C=CC=C2S1
COC1=CC(C2=C(C3=CC=C(N(C)C)C=C3)OC=N2)=CC(OC)=C1OC
FC1=CC(C2=CN3CCNCC3=N2)=CC=C1
NC1=NC(N2CCCCC2)=NC=C1C1=CC=CC=N1
O=CC1=CC=C(NC2=CC=C3C=CC=CC3=N2)C=C1
O=C1C(O)=C(C2=CC(O)=C(O)C(O)=C2)OC2=CC(F)=CC(F)=C12
CC1=CC=CC(C)=C1C1=NC(N)=NN=C1
NC1=NC=NC2=C(C3OCC(O)C3O)[NH]N=C12
CC(C)(C)C(C=O)C1=CC=C(Cl)C=C1
CC1CCN(C2=CC=C3C4=CC=CC=C4C(O)(C(F)(F)F)C3=C2)C1
CCCC(C)(C)N=C(NC#N)NC1=CC=CN=C1
COC1=CC=C(S(=O)(=O)N2C(=O)C(C3=CC(C)=CC=C3OC)C3=CC(Cl)=CC=C32)C(OC)=C1
O=CC1=C(N2C(=O)C3C4C=CC(O4)C3C2=O)SC2=C1CCCC2
CCC1=C(O)C=C2OC(C3=CC=C(O)C=C3)=C(O)C(=O)C2=C1O
CC1(C)CC(=O)C([SH](=O)=O)=C(NC2=CC=C(Cl)C=C2C(F)(F)F)C1
FC(F)(F)OC1=CC=C(NSSNC2=CC=C(OC(F)(F)F)C=C2)C=C1
CC1=CC(N)=C2C=CC=CC2=[N+]1C
N#CCC1=NCCN1
COC1=CC=C(C2=C(C3=NCCN3)C(C3=C(C)C=C(C)C=C3C)=NO2)C=C1
O=S(=O)(C1=CC(F)=CC=C1F)N1C=C(Cl)C=N1
C1=CN=C2C=C(N3CCNCC3)N=CC2=N1
C1=CC=C(NC2=NC=NC3=C2SC2=NC=CN=C23)C=C1
CC1OC2=CC3=C(C(O)=C2C1(C)C)C(=O)C=C(C1=CC=C(O)C=C1)O3
NC1=CC=C(C2=NC3=CC=C(F)C=C3O2)C=C1
CCC1=CC(Cl)=C(OC)C(C=O)=C1O
CC(=O)CC(C)=COC1=CC=C(C=O)C=C1O
NC1=CC=C(SC2=NN=NN2C2=CC=CC=C2)C(Cl)=C1
ClC1=C2CCNC2=CC=C1
CC1=NC(N2CCCC2)=NC=C1C(=O)O
FC(F)(F)C1=C[NH]C(C2=NC(Br)=C[NH]2)=N1
NC1=C(S(=O)(=O)O)C=C(NC2=CC=C(NC3=CC=CC=C3)C(S(=O)(=O)O)=C2)C2=C1C(=O)C1=CC=CC=C1C2=O
CC1=CC=C2SC(C3=CC=C(N)C=C3)=NC2=C1
CC1=NN2C(C(=O)O)=CC(N3CCOCC3)=NC2=C1CC1=CC=CC(C(F)(F)F)=C1C
CC1=C(N)C=CC([N+](=O)[O-])=C1Cl
NC1=C(C2=CC=CC(C3=NC4=CC=C(F)C=C4[NH]3)=C2)N=C2C=CC=CN12
O=CC1=NC(C2=CC=C3C=CC=CC3=C2)=NO1
O=CNN=C1CCS(=O)(=O)C2=CC=C(Cl)C=C12
O=C1C=CC2=CC=C3OCNCC3=C2O1
CC1CN(C2=CC=C(Cl)N=N2)CC(C)O1
CC1=COC2=CC3=C(C=C12)C(C)=CC(=O)O3
O=C1C2=CC=CC=C2OC2=CC(C3=CC=C4C=C[NH]C4=C3)=CC=C12
CCCCCC1=C(Br)C2=C(C(=O)C1=O)N1C=CC=CC1=N2
FC1=CC(C2=CC(C3=CC=CC=C3)=NO2)=C(Cl)C=C1Cl
CC1=CC=CC(C2=CC=C(C(=O)NNC(=O)C(=O)C3=C[NH]C4=CC=CC=C34)C=C2)=C1
CC1(C)CCC2=C(O1)C1=CC=CC=C1C1=C2[NH]C(C2=CC=C([N+](=O)[O-])C=C2)=N1
CC1=CC2=C(C=C1Cl)C1=C(C2)C(C=O)=NN1C1=CC=C(Cl)C=C1Cl
NCC1=CN=CC(C2=CC=C(C3CCCCC3)C=C2)=N1
CC(O)C(=O)NN=CC1=CC=CC(Cl)=C1Cl
CC(C)C1=CC=CC=C1CC1=CC=NS1
CC1OC(C2=CC=C3C(=O)C4=C(C=CC5(O)CC(C)(O)CC(=O)C45)C(=O)C3=C2O)CCC1O
CC1=CC(C=C2SC3=CC=CC=C3N2C)=NC2=CC=CC=[N+]12
CCCCN1C(=O)C2=C(C3=CC=CC=C3O2)N(CC2=CC=C(C)C=C2)C1=O
CC1=CSC(C=O)=C1NN=CC(C=O)=C(O)O
CCS(=O)(=O)C1=CC=C(C(=O)C2=C(C3=CC=C(OC)C=C3)SC3=CC(OC)=CC=C23)C=C1
CCC1=CC2=CC(OC)=CC=C2N=C1S
CC1=CC=C2C(=C1)C1=C(C(=O)N(CC3=CC=C(F)C=C3)C=N1)N2C
CC1CC2(OC3CC4(C)C5=CCC6C(C)(C)CCCC67CC57CCC4(C)C13)OC(O)C1(C)OC21
CC1=CC=C(C2=CC3=C(O)C(=C2)CC2=CC(S(=O)(=O)O)=CC(=C2O)CC2=CC(S(=O)(=O)O)=CC(=C2O)CC2=CC(S(=O)(=O)O)=CC(=C2O)C3)C=C1
CC1=CC=C2C(SC3=CC=C(C(F)(F)F)C=C3[N+](=O)[O-])=C(C(=O)O)[NH]C2=C1
C#CCN1C(=O)C(C)(C)C2=CC(C3=CC=C(C#N)N3C)=CC(F)=C21
CN1C=C(C2=CC=CC(N)=C2)C=N1
CCN1N=C2C(C3=CC=C(Cl)C=C3)=C(C3=CC=NC=C3F)C(=O)N(CC3=CC=C(C(F)(F)F)N=C3C)N2C1=O
O=C1NCC(O)C2CN12
NC1=NC(N2CC(N)C2)=C2OC3=CC=C(Cl)C=C3C2=N1
NC1=NC2=CC(F)=C3C=C2CN1CCCC(=O)NCCC1=CC=CC(=C1)O3
ClC1=CC(C#CC2=CC=C(C3CC3)C=C2)=CC(Cl)=N1
O=C1[NH]C(N2CCCC2)=CN1C1=CC=C(Cl)C=C1
CCC1=CC=C2C(=C1)C(OC)=C(CC)C1=NC(C(=O)C3=CC=CC=C3)=CN12
CS(=O)(=O)C1=CC=C(C2=CC(=O)C3=CC=CC=C3S2)C=C1
COC1=CC(O)=C2C(=O)C=C(C3=CC(OC)=C(O)C=C3OC)OC2=C1
COC1=CC=C2CC[N+](C)(C)C3C2=C1OC3C1=CC=C(O)C=C1
COC1=CC=C(C)C=C1OC1=CC=CC(C#N)=N1
O=CCC(=O)N1N=C(C2=CC=CC=C2)C(N=NC2=CC=CC=C2C(=O)O)=C1C1=CC=CC=C1
ClC1=C2CCCC2=CC=C1
COC1=CC=C(N2C(C)=NC3=CC=C(NC(=S)NC4=CC=CC=C4)C=C3C2=O)C=C1
CC12OC(C)(C(=O)[NH+]([O-])C1=O)C1C(=O)N(C3=CC=C(C#N)C(C(F)(F)F)=C3)C(=O)C12
COC1=CC2=C(C=C1O)CC(C)NC2
CCN1C=C(C(=O)O)C(=O)C2=CC(F)=C(N3CCN(CN4C(=O)C(=NNC(=S)NO)C5=CC(F)=CC=C54)C(C)C3)C(F)=C21
OC1=CC=C2NCC3CC4=CC=CC=C4C3C2=C1
O=C(O)C1=CC=CC=C1C(=O)C1=CC=C(O)C(O)=C1
CCCCCCC#CC1C=CCCO1
COC1=C(OC)C2=C(C=C1)C(N1CCCC1=O)OC2=O
ClC1=CC=C(C2=CC3CCC(C2)N3)C=N1
COC1=C(C2=CC=CC=C2)N=C2C=CC(OC3=CC=CC=C3)=NN12
NC(C=O)CC1=NC2=CC=CC=C2N=C1CP(=O)(O)O
S=C(NN=CC1=CC=C2OCOC2=C1)NN=CC1=CC=C2OCOC2=C1
O=C1C2=CC=CC=C2C(=O)C2=C1ON=C2C1=CC(Cl)=C(O)C=C1O
CC1OC(=O)C=CC(O)C=CC(Cl)C1O
CN1CCC2=NC(C#CC3=CC=CC=N3)=CC=C2C1=O
CCC1=CC=C(CC2=CC(C3OCC(O)C(O)C3O)=C3CCCC3=C2C(F)F)C=C1
NC1=NC=CC=C1C1=CN=C2N=C[NH]C2=N1
COC1=CC=C(C(CC2=CC=C(Cl)C=C2)N2C=NN=C2)C=C1
CNC(=S)C1(C2=CC=C(C3=CC=CC=C3)C=C2)CCCCS1=O
O=C1NC2=CC=CC=C2C1=CNC1=CC=CC=C1
CCCCN1C(=NC(=O)C2=CC=CN=C2)C(C=O)=CC2=C1N=C1C=CC=CN1C2=O
NCCCC(CC1=CN(C2CCC2)C=N1)C(=O)O
O=C(C=CN(O)CC1=CC=CC=C1)C1=CC=C(Cl)C(Cl)=C1
COC1=CC=C(C2=N[NH]C(C(=O)NN=CC3=CC(OC)=C(OC)C(OC)=C3)=C2)C=C1
CC1=CC=C(C2=CC=CN=C2[SH](=O)=O)C=C1F
CC1=C(P(=S)(C2=CC=CC=C2)C2=CC=CC=C2)C2=CC=CC=C2N1C=O
NC1=CC=C(OC2=CC=NC3=C2N=C2CCCCN23)C(F)=C1
CC1=CC=C(NC2=NC(C3=CC=CC=C3)=C(CC(=O)O)S2)C=C1
O=C1[NH]C(=S)[NH]C(O)=C1C=NC1=CC(Cl)=CC(Cl)=C1
C1=CC(NC2=NCCCCN2)=CC(N2CCNCC2)=C1
OC1=CC=C(C=NN=CC2=CC=CO2)C(O)=C1
NC(=O)CC1=CC=CC=C1OC1=NC=CC(C2=C(C3=CC=C(F)C=C3)N=CN2C2CCNCC2)=N1
NC1=NC=CN2C(C3CCC3)=NC(C3=CC=CC(O)=C3)=C12
NC1=C(C(=O)C2=CC=C(F)C=C2)C2=C(CCCCC2)S1
CCCC1=CC(=O)OC2=C3C(=O)C(C)C(C)(C)OC3=C3C=CC(C)(C)OC3=C12
CC1(C)OC2=CC=C(C3=CC=CC=C3OC(F)(F)F)C=C2C2(COC(N)=N2)C12COC2
O=C(O)CC1=CC(O)=C2C(=O)C3=CC=CC=C3CCC2=C1
CCC(CC1=CC=C(Cl)C=C1)C1=CC=CC(Br)=C1
COC1=CC(O)=CC(OC)=C1C=NNC=O
CC1=CC(C(=O)C2=CC=CC=C2C)=C(O)C(C(=O)C2=CC=CC=C2C)=C1
CC1=CC=CC=C1C#CC1=CC=C(C=O)O1
NC(CN1N=CC(=O)[NH]C1=O)C(=O)O
O=CC1=CC2=CC=CC=C2N=C1N1CCCC1
COC1=CC=C(C2=CC(C(F)(F)F)=CC3=NC=C(N4CCN(C)CC4)N=C23)C=C1OC
CSC1=CC=CC(NC2=NC(C3=CC=C([N+](=O)[O-])C=C3)=CS2)=C1
COC1=CC=C(C2=CSC(NN=C3CCCCCCC3)=N2)C=C1
CCN1C(C)=C2C(=C1C)C(C)(C(N)=O)CC2(C)C
N=C(N)C1=CC=C2[NH]C(C3=CC=C4N=C(C5=CC=C(O)C=C5)[NH]C4=C3)=NC2=C1
O=C1OC(C2=CC=CC=C2)(N(NC2=CC=CC=C2)C2=CC=CC=C2)C2=CC=CC=C12
CCCCC(N)C1=CC(C(F)(F)F)=CC=C1N1CCNCC1
CC1=CC=C(S(=O)(=O)C2=CN=C(N)N=C2N)C=C1
CCC1=NC=CN1CC1=CC(C2=C([SH](=O)=O)SC(CC(C)C)=C2)=CC=C1
CC1CC2(OCC3(C)OC32)OC2CC3(C)C4CCC5C(C)(C)CCCC56CC46CCC3(C)C12
N#CC1=CC=C2C(=C1)C(N)=NC21C2=CC(Br)=CC=C2CC12CCCCC2
O=C1OCCC12CN(CC1=CC=CC=C1)N=N2
C1=CC=C(CC2=N[NH]N=N2)C=C1
CC1=NC2=CC(C3=CC=CC=C3C(F)(F)F)=CC=C2[NH]1
CCCCN1C(=O)C2=C(C3=C(C)C=CC=C31)N(C)C=N2
COC1=CC2=C(C=C1OC)C(=O)C(C)C2
CC1=CC(C=NNC(=O)C2=CC=C(O)C=C2)=C(C)N1C1CC1
O=CC1=CC=C(C2=C3CNCCN3N=N2)C=C1
CC1NC(=S)N(C)C(C2=CC=C(O)C=C2)C1C
BrC1=CC=CC2=NC(C#CC3=CC=CC=C3)=CC=C12
CC1=CC(O)=C(C(C)C)C=C1NC(=S)NC1=CC(C(C)C)=C(O)C=C1C
CC(CC1=CN(CCC2=NN=N[NH]2)N=N1)C1=CC=CC=C1
CC1=CC=C(C2=CC(C(=O)NN3CCOCC3)=C3C=C(Br)C=CC3=N2)O1
CC1=CC(=O)N(C)C(N)=N1
COC1=CC=C(CN2C=NC3=CC(F)=CC=C3C2=O)C=C1
CC(=O)N(N=CC(C)C)C(C)=O
CC1NC(=O)C2CCCN2C(=O)CNC(=O)C(N)CCCCCCCCNC(=O)C2CCCN2C(=O)CNC1=O
FC1=CC=C(C2=C(CC3=CC=CC(F)=C3)N3C=C(Br)C=CC3=N2)C=C1
ClC1=CC=CC(C2CN3CCCC3C3=CC=CC=C32)=C1
CC1=CC=C2C(=C1)C1=NC=NN1CC1=C(Cl)N=CN21
CSC1=NN2C(=O)N(C3=CC(C(F)(F)F)=CC=C3Cl)N=NC2=C1C=O
CC1=NOC(C)=C1S(=O)(=O)N1C=CC=C1C
CN=C1C=C2C(=NC3=CC=CC=C3N2C2=CC=C(Cl)C=C2)C=C1NC1=CC=C(Cl)C=C1
CC(C)N1N=C(CN2N=C3C=CC=CC3=C2C=O)C2=CC=CC=C21
CCCCCC(=NO)C1=CC=C(Cl)C=C1
N#CC1=CC=C(C(F)(C2=CC=C(C#N)C=C2)N2C=CN=N2)C=C1
O=CC1=CC=CC(C#CC2=CC=CC=C2)=C1
COC1=CC(C2=NC3=CC=C(C4=NC5=CC(C(=N)N)=CC=C5[NH]4)C=C3[NH]2)=CC=C1O
NC1CN(C2=CC(C3=CC=CC=C3Cl)=NC=N2)CC1C1=CC(F)=C(F)C=C1F
CCC1=CC(C2=C(C3=CC=C(OC)C=C3)C=N[NH]2)=C(O)C=C1O
CCCCCCCCC(=O)C1=NN(C)N=N1
O=CC1=CC(CN2C=CC=N2)=CC=C1CCC(=O)O
O=C1C=NN(C2=CC=C(OC3=CC=C4C=C(Br)C=CC4=C3)C(Cl)=C2)C(=O)[NH]1
CC1=CN=C(N)C2=C1[NH]C1=CC=C3C=C(O)C=CC3=C12
OC1CNC(=S)N1C1=CC=C(Cl)C=C1
CCC(O)CC(C)(O)C=O
CS(=O)C1=CC=C(C(=O)CC2=CC=CC=C2)C=C1
FC(F)(F)C1=CC=CC=C1C1CN2CCCCC2CO1
OC1=CC=C(C2=NC=CC=N2)C=C1O
CC(C)N1C=C(C(=O)C2=CC=CC=C2F)C2=CC=CC=C21
O=C(O)C1=C(O)C(=O)[NH]C(C2=NC=CN2CC2=CC=CC=C2)=N1
C1=CC=C(C2=CN=C3C=C4C=CC=CC4=CC3=N2)C=C1
NC(=S)N1CC2=CC(C3=CC=CC=C3)=CC=C2N2N=NC=C2C1
CC1=NC(C#CC2=CC=C(S)N=C2)=CS1
O=P(O)(O)C(F)(F)C1=CC=C(CC(CC2=CC=C(C3=CC=CC=C3)C=C2)(C2=CC=CC=C2)N2N=NC3=CC=CC=C32)C=C1
N=C(NN=CC1=CC=CC(C(=N)N)=C1)NN=CC1=CC=CC(C(=N)N)=C1
CC(C)C1=NN=C2CN(C3=NN4C=C(C(C)(C)C)N=C4S3)CCN21
NC1=CC=C2N=C3C=C(Cl)C=CC3=CC2=C1
CC1=C(C2=CSC(N=C3SCC(=O)N3C3=CC=CC=C3)=N2)C(=O)N(C2=CC=CC=C2)N1C
O=C1NC(=O)N2C1CC1=C([NH]C3=CC=CC=C13)C2C1=CC=CC(O)=C1
CCCCCCCCCCCCCCC(=O)CC=O
CCCCC1=CC=C(C2=NN(P(=O)(OC)C3=CC=CC=C3)CCC2)C=C1
CC1=C(C2=NN(CNC3=CC=CC([N+](=O)[O-])=C3)C(=S)O2)SC(N)=N1
COC1=C(N2CCCC2)N=CN=C1N
CC(C)(C)C#CP(=O)(O)C(O)(C1=CC=CC=C1)C(F)(F)F
COC1=CC=C(OC)C(CCC(N)C(=O)O)=C1
N#CC1=CC(Cl)=C(N2CCOCC2)C=C1C#N
CCCN1C(=O)C2=C(C(F)(F)F)C=C(C3=CC=CS3)N=C2N(CCC)C1=O
ClC12CC3CC(C1)CC(N1N=NC4=CC=CC=C41)(C3)C2
O=C(C1=CC=C(F)C=C1)C1=CN=C(C2=CC=C(O)C=C2)N1S(=O)(=O)C1=CC=CC=C1
NS(=O)(=O)C1=CC=C(N2C(=O)C3=CC=CC=C3C2=O)C=C1
CC1=CC=C(C2=CSC(N3N=C(C4=CC=CS4)CC3C3=CC4=C(C=C3Br)OCO4)=N2)C=C1
CC1=C[NH]C(C2=CC=CC=C2F)=N1
CNC1CC(C2=CC=C(Cl)C=C2Cl)C2=CC=CC=C21
COC1=CC=C(NC2=NC=C3CSC4=CC(OC)=CC=C4C3=N2)C=C1
O=C1C(O)=C([N+](=O)[O-])C(=O)C2=CC=C(Br)C=C12
C=C(C=O)C1CCC23OC2C(CC2(C)OC2C2=CC(C=O)=C(C1)O2)OC3=O
CCCC#CC1=CC=C2C(C3=CC=C(Br)C=C3)=NSC2=C1
CC1=CC=C(N2CC(=O)C(C3=CC=CC=C3)C2=N)C=C1
O=S1(=O)NCNC2=CC=C(I)C=C21
O=CCCCN1C(=O)OC2=CC=C(C3=CC=CC=C3)C=C21
COC1=CC=CC=C1C1=CC(C)=NC(N)=N1
CC1=CC=C(C2=CC=C(CC(N)C=O)C=C2)C=C1
NC1=C(C=O)C2=C(CCCCC2C=O)S1
CCC1=CC=C(CC2=CN(C3OCC(O)C(O)C3O)C3=CC=CC(C)=C23)C=C1
O=[SH](=O)C1=CC=C2C(=C1)OC1=CC=C(C3=NOC(C4CCOC4)=N3)C=C12
CCC1=CC2=C(NC3=CC=CC=C3C(N3CCN(C)CC3)=N2)S1
CC1=CC=C(O)C=C1NC1=CC=NC2=CC(C3=CC=CC=C3)=CC=C12
O=C1CN2CCN(CC2)CC(=O)NC2=CC=C(C=C2)S(=O)(=O)C2=CC=C(C=C2)NC(=O)CN2CCN(CC2)CC(=O)NC2=CC=C(C=C2)S(=O)(=O)C2=CC=C(C=C2)N1
CC1CC(=O)N(C2=CC=C(Br)C=C2)C1
BrC1=CC=C(C2=CSC(C3CCCCN3)=N2)S1
CC1=C(C2=CC=NC3=NC4=CC=CC=C4N23)C(C2=CC=CC=C2)=C(C2=CC=CC=C2)[NH]1
O=CC1=CC=C(OC2=CC=C(Cl)C(Cl)=C2)C=C1
CC1=CC(NC2=CC(C(F)(F)F)=NC(N=C(N)NC3=CC=CC=C3)=N2)=CC=C1O
CC1=C(CCC(=O)O)C(=O)OC2=C(C)C(O)=CC=C12
CC1CC(C)CN(N=O)C1
C=C1C(C)=CC2=C(O)C(C)=C(CCO)C(C)=C12
CC1=CC=CC(C)=C1C1=CC(C)=C2N=C(NC3=CC=C(C(=O)NN4CCN(C)CC4)C=C3)N=NC2=C1
O=CC1=C(F)C=C(O)C(F)=C1
CC(C)N1C(=O)C2=CC=CC=C2N1CC1=CN(C2=CC=C(Cl)C=C2)N=N1
O=C(NN=C(C1=CC=CC=C1)C1=CC=NC=C1)C1=C(O)C(O)=C(C(=O)NN=C(C2=CC=CC=C2)C2=CC=NC=C2)S1
CN1N=NC=C1CN1C=CC(=O)[NH]C1=O
CC1=C(C2=CC=CC=C2)C(=O)C2=CC=C3OCC4C(C5=C(OC4(C)C)N(C)C(=O)N(C)C5=O)C3=C2O1
CCCCN1C(C)=CC(=O)N(C)C1=O
COC1=CC=C(C(C2=CC3=C4C(=C2)CCN4C(=O)CC3)N2C=CN=C2)C=C1
CC(C)C1=CC=C(NC2=NC(C3=CC=C(Cl)C=C3)=CS2)C=C1
CCC1=NC2=C(C3=CC=C(OC)N=C3C(F)(F)F)C=CN=C2N1C(CC)CC
BrC1=C(Br)C(Br)=C(OC2=C(Br)C(Br)=C(Br)C(Br)=C2Br)C(Br)=C1Br
CN1N=C(C(F)(F)F)C=C1C1=CC=C(C(=O)NO)S1
CC1=CC(C(=O)NN=CC2=C(O)C=CC3=CC=CC=C23)=N[NH]1
CC1(C)C=C(C2=NC3=C(C=CC=C3C=O)[NH]2)C(C)(C)N1O
O=C(CC1=CC=C(Cl)C=C1)N1N=C(C2=CC=CS2)CC1C1=CC=C(Cl)C=C1
NC1=CC(C=O)=C(CC=NO)OC1=O
COC1=NC([N+](=O)[O-])=CN1CC(O)C1=CC=C(Cl)C=C1Cl
CCCC1=NN2C(=O)C(N)=C(C)[NH]C2=N1
CC1=CN2C([N+](=O)[O-])=CN=C2C=C1
CCC1=NC(N)=C2N=C(C3=CC=C(C#N)C=C3)OC2=N1
COC1=CC=C(C2=CC(OC3=CC=CC(OC)=C3)=CC=N2)C=C1
NC1=NC=CC2=N[NH]C(C=O)=C12
CC12CC(C=O)=NN1C(=O)N(C1=CC=C(C#N)C(C(F)(F)F)=C1)C2=O
CCCCC1=CC=C(N=C=S)C=C1
CC(=O)NN=CC1=C[NH]C2=CC=C(Br)C=C12
CC1=CN=C2C(N)=NC(S)=NC2=N1
CN1C2=C(CCNCC2)C2=CC=C(N3N=CC(O)=CC3=O)C=C21
CN1C(C2=CC=CC=C2)=C(C(N)=O)C2=CC=C3C=NC(N)=NC3=C21
CC1=CC(N2N=CN=N2)=CC2=C1[NH]C(=O)C=C2
COC1=CC=C2C(=C1)OCCC1=C2[NH]N=C1
CC1=CC(C)=[N+](CCC2=CC=C(S(N)(=O)=O)C=C2)C(C(C)C)=C1
COC1=CC(OC)=CC(C2=NN=C(NC3=CSC(C4=CC=CC=C4)=C3)S2)=C1
COC1=CC2=C(C=C1OC)C(C1C=CC(=O)O1)NCC2
CC1(O)C2=CC=CC=C2C2=C1C(O)=NC1=CC=C(Br)C=C21
O=CC1=CC2=C(C3=CC=CC(F)=C3F)C=CC=C2S1
CC1=NC(C(C)(O)C#CC2=CC3=C(C=C2)C2CC(C2)N2C3=NC(C(N)=O)=C2CC2=CC=NN2C)=NO1
O=CC1=CC=C(N2CCC3(CC2)CC(=O)NC2=CC=CC=C2O3)N=N1
CN1C(=O)CCC1C1=CC=C[N+]([O-])=C1
CC1(C)COC(C2=C(CS(=O)C3=CC=CC=C3)ON=C2C2=CC=CC=C2)=N1
O=C(O)CC(CC1=CSC(CCCC2=CC=C3CCCNC3=N2)=N1)C1=CC=CC(F)=C1
CC1OC(N2C=NC3=C(S(N)=O)N=C(N)N=C32)C(O)C1O
O=C1C(C2=CC=CC(F)=C2)=NC2=CN=CN=C2N1CC1=CC=C(F)C=C1
CC12CCC3C4CCC(O)CC4CCC3C1CCC2C#N
COC1=CC(OC)=CC(C2=C(C3C(C=O)=C(C)NC(C)=C3C=O)N3C=CSC3=N2)=C1
O=CC1=CC=C(C2=CN=N[NH]2)C=C1
N#CC1=CC=C(N2C3CCCC2CC3)C=C1C(F)(F)F
CC1=NN(C2=CC=C(F)C(Cl)=C2)C(C2CCNCC2)=N1
CC1=NN2C=NC3=C(C2=N1)C(C1=CC=CC=C1)C1=CC=C(O)C=C1O3
CON=C1CCC2(C)C(CCC3(C)C2CCC2C4CCCC4CCC23C)C1(C)C
CC1=NC=C(CN2N=NC(C(=O)NN=CC3=CC=CC=C3Br)=C2C)C(N)=N1
CCCCC1=CC(N)=NC(C2=CC=NC=C2)=N1
O=C(NN1CCCCC1)C1=NN(C2=CC=C(Cl)C=C2Cl)C2=C1CCCC1=CC=C(Cl)C=C12
CC(C)(C)C1=CC2=NC(C3=CC=CC=C3)=CC(=O)N2C=C1
O=C1N(O)C=CN1CC1=CC=CC=C1
O=C1N=C(N2CCOCC2)[NH]C2=C1CNCC2
CCC1=CC=C2NC3=CC(C4=C5OC(N)=NC5=CC=C4)=CC=C3C(=O)NC2=C1
C=C(C=O)C1CCC(C)(O)C2CCC(C)(CCC=C(C)C(O)C1)O2
O=C1CCCC2=C(C=CC3=CC=CC=C23)N1
NC1=NC(N)=NC(NN=CC2=CC=CS2)=N1
CC1=CC=C(C2CC(=O)OC3=CC(C)=C(Cl)C=C32)C=C1
CCC1=C(C)[N+](CCCC2=CN(CCC3=C(C)[N+](C)=CS3)N=N2)=CS1
CCCCCCCCCCCCCC#CCC(=O)O
CC1=CC=C(C2=NC=C(C3=CC=CC=N3)C=C2C2=CC=CC=C2)C=C1
CC1=NOC2=NC=NC(OC3=CC=C(F)C=C3)=C12
CC1=CC=C(NN=C(C#N)C(=O)C2=CSC=C2)C=C1
CC1=CC(N(O)C(=O)CCC=O)=CC=C1
NCCN1C=C2SC3=CC=CC=C3NC2=NC1=O
COC1=CC=C(OC)C(C=NNC(=O)C2=C(C)N=C3C=CC(C)=CN23)=C1
CS(=O)(=O)C1=CC=C(C2=C(C3=CC=CC=C3)SC3=NC(C(F)(F)F)=NN23)C=C1
CCCCCCCCCCC1=CN(CCC2=CC=C(OC)C(OC)=C2)N=N1
O=C(O)C1=CC(O)CCO1
CC1=NN(C2=CC=C3SC4=CC=CC=C4NC3=C2)C2=C1C(C1=CC=CC=C1O)NC(N)=N2
O=C(CN1C=NC2=CC=CC=C2C1=O)C1=CC=C(Br)C=C1
CC(=O)C1=C(C=O)[NH]C2=CC(Cl)=CC=C12
NC1=NC2=C(CCOC3=CC=C(F)C=C32)S1
COC1=CC(N2C=NC3=C(SC(C4=CC=CC(I)=C4)=C3)C2=O)=CC=C1O
COC1=CC=C2C=CC3=C(CCCO3)C2=C1
NC1=NC(N2CCOCC2)=NC(NN=CC2=CC([N+](=O)[O-])=CC=C2)=N1
NC1=NC=CC(C#CC2=CN=CN=C2NC2=CC=C(O)C(Cl)=C2)=N1
NC1=NON=C1N1C=C(CO)N=N1
CC12CCC3C4=CC=C(O)C=C4CCC3C1CCC21CCC(=O)O1
CC1=C(C=O)C2=C(C(C)=N1)C(=O)OC1=CC=CC=C12
O=C1NC2(CCCCC2)N=C1C1=CC=CC(Cl)=C1F
CCS(=O)(=O)C1=NC(S(=O)(=O)C2=CC=C(Cl)C=C2)=C(N2CCC3=CC=CC=C3C2)S1
COC1=CC(=O)CC2(O)C(=O)C3=CC4=CC(OC)=C(C=O)C(C)=C4C(O)=C3C(=O)C12O
CC(C)CC1=CC2=C(O1)C(N)=NC1=CC=CC=C12
CC(C)=CS
O=C(O)CCC(=NNC(=O)C1=CN(C2=CC=CC=C2)N=C1C1=CC=CC=C1)C(=O)O
C=C1CCC2C(C)(C)CCCC2(C)C1
COC1=CC=CC(CCC2=NN=C(CCC=O)O2)=C1
NC1=CC(C2=CC=CC=C2)=C(C(=O)C2=CC=CC=C2)S1
COC1=CC(C2CC(=O)C3=C(O)C=C(O)C=C3O2)=CC2=C1OC(C)C=C2
CC1=CC=CC(C)CC(C)C(O)C(C)CC(C)CC=COC2(C)OC3=C(C)C(O)=C4C(=O)C(=CC(=O)C4=C3C2O)NC1=O
FC(F)(F)C1=C[NH]C(=NNC(=S)NC2=CC=CN=C2)C(Cl)=C1
CNC1=CC(N2CCCC2)=C(F)C=N1
CC1(C)N=C(N)N=C(N)N1C1=CC=CC(C(=O)CCl)=C1
OC1=CC=CC=C1C=NC1=CC=C(N=CC2=CC=CC=C2O)C=C1
CC12CCC3COC(C4=CC=CC=C4O1)C2C3
CCC1=CC=C(NC2=N[N+](C3=CC=CC=C3)=C(C3=CC=CC(Cl)=C3Cl)S2)C=C1
ClC1=CC=C2CC=C(C3=CC=CC=C3)C(N3CCNCC3)=NC2=C1
COC1=CC(N)=CC2=C1N=C(N)S2
O=C1C2=CC=CC=C2C(=O)C2=C1C=CS2
C#CC1CC2(C)C(O)CCC2C2CCC3=CC(O)=CC=C3C12
O=C(O)C1=CC2=C(C=C(S)C(Cl)=C2)OC1
COC1=C(C(C)C)C=C(C=O)C=C1C(C)C
OC1=CC=C(C23CCC(C4=CC=CC=C42)C2CNCC23)C=C1
CN1N=CC2=C(NC3=CC=C(Cl)C(Cl)=C3)N=CN=C21
CN1C=CC2=C(C=O)CN3N=C(C4=CC=CC=C4)N=C3C2=C1
COC1=CC(C2CC2)=CC=C1C1=NC(=O)C2=C([NH]1)SN=C2C1CCCCC1
CC1=CC=C(C=O)C=C1NC1=NC=NC2=CC=C(C3=CCNC3)N=C12
CC1=NC2=C(S1)N(CC1=CC=C(F)C=C1)C1=CC=C(F)C=C21
CN1CCC2=C(C1)C(C1=CC=C(Cl)C=C1)C(C#N)C(=N)O2
O=C1C2=CC=CC=C2C2=CC=CC=C2C1(O)S
O=C(NN=CC1=CC=C(O)C=C1)C1=COC2=CC=CC=C12
CC(C)C1=NC2=CC=CC=C2C(C=O)=C1
CC1=C(C2=C3C(=NC(=S)[NH]C3=O)[NH]C=C2)C(C2=CC=CC=C2)=C(C2=CC=CC=C2)[NH]1
O=C(O)CC1CCCC2=C1N(CC1=CC=CC(O)=C1)C1=CC=C(F)C=C21
COC1=CC=C2C(C)=C3C4=CC5=C(C=C4CC[N+]3=CC2=C1OC)OCO5
CSC1=C(C=O)C(O)=C2C=CC=CC2=N1
CNC1=CC=CC2=C1N=C(C(F)F)N2C1=NC(N2CCOCC2)=NC(N2CCOCC2)=N1
CC1=CC(C)=C(O)C(C2=CC3=CC(C(=N)N)=CC=C3[NH]2)=C1
CC1=CC=CC(Cl)=C1N1C(O)=CN(C2=CC=CC=C2)C1=S
CC1=CC=CC(C2=C(O)[NH]C3=CC(Cl)=CC=C3C2=O)=C1
COC1=CC=CC(C(=O)N2C=NN=C2N)=C1OC
CC1=CC=C(F)C2=C1C(CC(=O)O)=C[NH]2
CCC1=CC2=C(N=C1C)NC(=O)CO2
CCC1=C(C#N)C(C2=CC=C(C3=CC=CC(C#N)=C3)C=C2)=C(C(=O)O)N1C
FC1=CC=C(NC2=NC=NC3=C2C=CS3)C=C1Cl
CC1=CC=CC(N2C(S)=NN=C2C2=CC=CC=N2)=C1C
COC1=C(N2CCN(C3=CC=CC=N3)CC2)C(F)=CC2=C1N(C1CC1)C=C(C(=O)O)C2=O
COC1=CC=C(C2=NC(C)=C(C(C)=O)N2O)C=C1
CNC1=NN=C(C2=C3CCCC(=O)C3=C(SC)S2)S1
CSC1=[N+](C=O)CCC1=CN(C)C
NC1=CC=C(F)C(N)=C1
O=CNN=CC1=CC(Cl)=CC(Cl)=C1O
N#CC1=NC(N2CCC(S(=O)(=O)C3=CC=C(N4CCNCC4)C=C3Cl)C2)=CC(C(F)(F)F)=N1
N#CSC1=CN(C2CC(O)CO2)C(=O)[NH]C1=O
CN1C=C(C(=O)O)C(Cl)=N1
COC1=CC=CC=C1C#CC1=CC(=O)CC(C2=CC=C(F)C=C2)C1
NC(=CS(=O)(=O)C1=CC=CC=C1)NO
CC1=CC(C=O)=C(C)N1C1=C(C)N(C)N(C2=CC=CC=C2)C1=O
NC1=C2N=CN(C3C(O)C(O)C4CC43)C2=NC(C#CCCCCC2=CN(C3=CC=C(N=C=S)C=C3)N=N2)=N1
CN1C(C2=CC=C([SH](=O)=O)C=C2)=C(C#N)C2=CC=C(OC(F)F)C=C21
NC(=O)C1=CC(C2=N[NH]C3=CC=C(O)C=C23)=CC=C1
CC1=CC=CC=C1C1=NC(C2=CC=CN=C2)=NO1
O=C1C2=CC=CC=C2N2OC3=CC=CC=C3C12C1=CC=CC=C1
CC1(C)CN=C(N2CCNCC2)S1
O=C1C(Cl)=C(Cl)C=NN1C1=CC=CC(Br)=C1
O=CC1=CC=CC=C1N=C1SSN=C1Cl
CCC(C1=CC=C(F)C(F)=C1)N1C(C=O)=C(C=O)[NH]C1=S
O=C1C2=CC=CC=C2SC2=C1C(O)=CC=C2
CCCCC(C)=O
CC1=CC=C(S(=O)(=O)NN=C2CC(C3=CC=CC=C3)OC3=CC=CC=C23)C=C1
CC1=NC2=C(CCNCC2)C(N2CCCOCC2)=N1
COC1=CC(NC2=NN3C(N)=CC(C(C)C)=NC3=C2C(N)=O)=CC(OC)=C1
NC1=NC(OC2=CC=C(O)N=N2)=NC(N2CCOCC2)=N1
CC1=CC=C(N2N=C(C)C3=C(C(=O)O)C=C(C)N=C32)C=C1
COC1=CC=C(C2=C(C(=O)C3=CC(OC)=C(OC)C(OC)=C3)C3=CC=C(OC)C=C3O2)C=C1
O=CC(C1=CC=CC=C1)C1=CC=CC=N1
C1=CC=C2C=C3[NH]C(C4=CC=C5[NH]C(C6=CC=C7[NH]C=NC7=C6)=NC5=C4)=NC3=CC2=C1
CC1=CC=C(C2=NC3=C(C(=O)C4CCCN24)N2C=CC=CC2=N3)C=C1
O=CCCC1=CN(SC2=CC=CC=C2C=O)C2=CC=CC=C12
NC1=CC=C(C2=NOC(CCC3=CC=CC=C3)=N2)C=C1
NS(=O)(=O)C1=CC=C(SC2=CC=CS2)S1
CC1=CC(O)=C(O)C=C1C(C)O
CCC1=C(C2=CC=CC=C2)N(C2=CC=CC=C2)N=C1CC(N)=O
NC1=C(C=O)C(C=O)=C(N=CC2=CC=C(F)C=C2)S1
CC1=NC2=C(C=C1N)N=C(C)N2CC1=CC=C([N+](=O)[O-])C=C1
C1=CC=C(C2=CC(CN3C=CN=C3)=C3C=CC4=C(C=C[NH]4)C3=N2)C=C1
FC(F)(F)C1=CN2C(CC3=CC=CC(Cl)=C3)=C(C3=CC=CC(Cl)=C3)N=C2C(Cl)=C1
O=[N+]([O-])C1=CC=C(C2CC(C3=CC=CC=C3)=NC3=CC=CC=C3S2)C=C1
CN1C(=S)C(C(=O)C2=CC=CC=C2)C2=CC=CC=C21
O=C1C(O)=C(C2=CC=CC(Cl)=C2F)OC2=CC=CC=C12
CC1=NOC(C2=C(Br)C=C(C(=O)O)N2C)=C1
COC1=CC(NC2=NC=CC(C3=CC=CC=N3)=N2)=CC2=C1[NH]C(C=O)=C2
CC1=CC2=C([NH]1)C(=O)N(C)C(=O)N2C
O=S1(=O)CC2=CC=CC=C2N1
COC1=CC=C(OC)C2=C1C(OC)=CC1=C2OC(C2=CC=C(Cl)C=C2)=C(O)C1=O
COC1=CC=C(C2=CSC3=C2C(N)=NC(=O)N3CC(N)=O)C=C1
COC1=CC=C(OC2=CC(C)=NC(C3=CC=CC=C3)=N2)C=C1
CC(C)C1=CC=CC=C1CC1=CC(C=O)=C(O)C(O)=C1O
O=C1[NH]C(C2=CC(C(F)(F)F)=CC([SH](=O)=O)=C2)=NO1
CC12CCC(O)CC1=CCC1C2CCC2(C)C3=NC(Cl)=CC=C3CC12
COC1=CC2=C(C=C1OC)C13CC[N+]4(CCl)CC5=CCOC6CC(=O)N2C1C6C5CC34
N=C(NO)N1N=C(C2=CC=CC=C2O)CC1C1=CC=CC=C1O
CNC1CC(C)(O)C(C=O)C2=CC3=C(C(=O)C4=C(O)C=C5C(=C4C3=O)OC3OC5(C)C(O)CC3O)C(O)=C21
CCCCC1=NC2=CC=CC=C2N1CC1=CC(C(C)(C)C)=C(O)C(C(C)(C)C)=C1
CC(C)(C)C1=N[NH]C(C2=N[NH]C(C(C)(C)C)=C2)=C1
CC1=C(CCC#N)N2C=CC=CC2=C1C(=O)C1=CC=C(N(C)C)C=C1
CC1CN2C(=S)[NH]C3=C2C(=C(C#N)C=C3)CN1
N#CC1=CC=C(C2=CC=C(F)C=C2)N=C1OC1=CC=C(Cl)C(Cl)=C1
COC1=C(Cl)C(=O)C2=C(CC3(O)C4C(CN23)N4C)C1=O
CCN1C=CC2=C1C=CC1=C2N=C(C2=CC=CC=C2)C=C1C=O
CC1=CC=C(C2=N[NH]C(=O)N2N2C(=O)C3=CC=CC=C3C2=O)C=C1
COC1=CN=C(C2(O)CCNCC2)C(OC)=N1
OC(=S)N1C=CN=C1
NC(=S)NC1=CC=CC=C1C(=O)O
COC1=CC(C=NNC(=O)CC#N)=CC(Br)=C1O
CC1NC(S(=O)(=O)O)C(O)C1O
CC1=CC=CC2=C1C(=O)C1=C(O)C3=C(C=C1N2C)OC(C)(C)C=C3
CC1=C(OS(=O)(=O)C2=CC=CC3=C(N(C)C)C=CC=C23)C=CC2=C1[NH]C1=CC(O)=CC=C12
CC1=CC(C)C(O)CCC(C)CC2=CC(=CC=C2O)NC(=O)C(C)=CCCCC1
CCC1=CC=C(C2=C(OC)C=CC3=C2C2=C(SC=C2)C(=O)[NH]3)C=C1
CCC(C)(N)CCC1=CC=C(O)C=C1
CCC1=CC=NC2=CC(F)=CN=C12
O=C(O)C1=CN(C2(C3=CC=CC=C3)CC2)C2=CC=CC=C2C1=O
CNC1=NC=CC2=C1N=NN2CC1=C(F)C=CC=C1F
CC1C(=O)CC(C2=CC=CC=C2)C23CC4CC(OC4(C)C2)C13
CC1=C(C2=CC=CC=C2)N=CO1
NC(=NC1CCCCC1)N1CCCCC1
COC1=CC=C(C2=CC=C3C(N4CCOCC4C)=NC(C4=CC=CC(C(N)=O)=C4)=NC3=N2)C=C1CO
CC1=C(OC2=CC=CC=C2O)C(=O)C2=CC=C(O)C(C)=C2O1
CC1=CC=C(OC2=CC(C)=C(Cl)C(C)=C2)C(CC(=O)O)=C1
CC1=CC=C(C2=NN(C(=O)C3=CC=C(Br)C=C3)C(C3=CC=C4OCOC4=C3)C2)C=C1
COC1=C(C)C(OC)=C(C2=CCN(C)CC2)C(OC)=C1
O=S(=O)(C1=CC=C(C2=CC=C(Cl)C=C2)C=C1)C1CCCC1
CCCC1=CC2=C(C=C1O)OC(=O)C=C2C1=CC=CC=C1
NC(=O)C1=CC=[N+](CCCCCCCCC[N+]2=CC=C(C=NO)C=C2)C=C1
CC1=NC([N+](=O)[O-])=C(Br)N1CC1=CC=CC=C1
CN1N=C(C(=O)N2C=C(Cl)C=N2)C=C1C=O
CCC1=CC=C(N2CC(C)CN3C2=NC2=C3C(=O)N(CC)C(=O)N2C)C=C1
CCC1=CC(C(=NO)C2=CC=CC=C2)=CC=C1
COC1=CC=C(C2=CN3C(C4=CC=CC=C4)=CN=C3C(N)=C2)C(OC)=C1
COC1=C(C)C(O)=C(C(C)=O)C(O)=C1CC1=C(O)C(C(C)=O)=C(O)C(C)=C1OC
N#CC1=C(N)N(C2=NC3=CC=CC=C3[NH]2)C(C2=CC=CC=C2)=C1
CCCCN1C=CC2=NC=CC=C21
CN1CC2(CNCCOC2)OCC1=O
CCCCCCCC(=O)NN(C(=O)C1=CC(C)=CC(C)=C1)C(C)(C)C
CC1=CC(=O)OCC23CCC4(C)OC4C2OC2CC(OC(=O)C=CC=CC(=O)OCC1)C3(C)C21CO1
CC1=NC=C(F)C=C1C1=CC=C2C=C(N)N=CC2=C1
CN1C2=CC=CC=C2SC2=CC(C(=O)C3=CC=C([N-][N+]#N)C=C3)=CC=C21
CC1(C)OC(C)(C)C2=NC(C3=CC=CN=C3)=NN=C21
CCC1=CC=C2[NH]C3=C(CCNC3C3=CC=C4OCCOC4=C3)C2=C1
COC1=CC=C(C2C(C=O)=C(C)NC3=C2C(=O)CC(C)C3)C=C1O
CC1=CC=C(S(=O)(=O)F)C(Cl)=C1
CCCCC1=NC2=CC=C(C)C(C=O)=C2N1CC1=CC=C(C2=CC=CC=C2C2=NN=N[NH]2)C=C1
COC1=CC(N2N=NC3=C2N=CN(CC=O)C3=O)=CC=C1
CCN1C2=C(CCC2)C(=N)C2=C1CCC2
COC1=CC2=C(C=C1Br)C(C)=C(Br)C(=O)O2
OC1C=CC(Br)C(O)C1O
COC1=CC=CC=C1N1C(C)=NC2=CC=C(C(=O)C3=C(O)N(C)N=C3)C=C2C1=O
CCN1C(SC2=CC(C)=CC(C)=C2)=C(C(C)C)C(=O)[NH]C1=O
COC1=CC=C(CCC2C3=CC=CC(O)=C3C(=O)C3=C(O)C=CC=C32)C=C1
FC1=CC=C(C2=NN(C3=NC(C4=CC=C(C(F)(F)F)C=C4)=CS3)C(C3=CC=CS3)C2)C=C1
O=C(O)C1=CC=C2C=C(C3=CC=C(CCCO)C(C45CC6CC(CC(C6)C4)C5)=C3)C=CC2=C1
CCC(=O)C1=CC(C)=CC=C1C
CC1=CC=C(O)C(C=NNC(=O)C2=CC=CO2)=C1
CC1=NC2=CC(N3N=CC(C(=O)C4=CC5=C(C(C)(C)C)C=C(C(C)(C)C)C=C5[NH]4)=C3N)=CC=C2[NH]1
O=C1NC2=CC=CN=C2N(C2=CC=CC=C2)C2=NC=CC=C12
CN1C=C(C2=CC3=C(O)C(C4=CC=CC(CO)=C4)=CN=C3C=C2Cl)C=N1
CCC1=CC=C(CC2=CC(C3OCC(O)C(O)C3O)=C3CCCC3=C2Br)C=C1
CC(=NNC(=O)C1=C(C)OC=C1)C1=CC=CC=C1O
CC1=N[NH]C2=C1C1CCCC(C2)N1
CNC1=CC=NC(N2CC(C)C(O)(C3CCC3)C2)=N1
CC(=O)NN=C(C)C1=NN2C(CC3=CC4=CC=CN=C4C=C3F)=CN=C2C=C1
CC(=NNC(=O)C1=CC=C(C)C=C1)C1=CC=CC([N+](=O)[O-])=C1
COC1=CC=C(C2=NC=C(C=O)C(=NN3C(=O)C=C(C)C3=O)[NH]2)C=C1
CC1=CC=C(C2=CC(C3=CC=CC=C3)=C(C#N)C(N)=N2)O1
O=C(NN=CNC1=CC(Cl)=CC=C1O)C1=CC=NC=C1
CCCCN1C=C(C(=O)O)C(=O)C2=CC(F)=C(N3CCCCC3)C=C21
CCCCN1C2=CC(O)=CC=C2C2=CC=[N+](CC3=CC=CC=C3)C(C)=C21
O=C1CCC(=O)N1C1=CC=CC(Cl)=C1
CS(=O)(=O)CCC1=NC(NC2=CC=C(C(F)(F)F)C=C2)=C2C=CC(C3=NC=CC=C3C(F)(F)F)=CC2=N1
FC1=CC=C2C(=C1)CNCC21CCNCC1
COC1=CC(N2C(C3=CC=C(Cl)C=C3)=CSC2=S)=CC(OC)=C1OC
CC1=CC=CC=C1NC1=NC(N)=NC(N2CCCC2)=N1
CC1=NC2=CC(CO)=CC=C2O1
NC1=NC2=C(C=CC=C2Cl)S1
N#CC1=C(C2=CC=C(Cl)C(Cl)=C2)[NH]C(S)=NC1=O
CC1CN2C(=NN=C2C2=CSC(C(F)(F)F)=N2)C(=O)N1
CC1=CC=C2N=C3CCCCC3=NC2=C1C
NC1=C(C=O)C=NN1C1=NC=NC2=C1OC1=CC=CC=C12
COC1=CC=CC(P2(=O)OCCCC2O)=C1
N=C(NC1=CC=C(O)C=C1)NC1=CC=C(Cl)C=C1
CCC1=CC=CC=C1C1=CC=C(C(=O)N=C(N)N)O1
NC1=CC=C2ON=C(C3=C(O)C=C(O)C(Br)=C3)C2=C1
CC1(C)CC2=C(C3=CC=CC=C3)C(C3=CC=C(N)C=C3)=C(CC(=O)O)N2C1
O=CCCC1=CC=C(NC2=CC=CC=C2C(=O)O)C=C1
O=C1CCCCCNCCCCCCN1
COC1=CC=C2CCNCCC2=C1Cl
NC(=O)N1C=C(CC=O)C2=CC(O)=CC=C21
CC1=CC(O)=C2C(=O)C3=C(O)C=CC=C3C(C3C4=CC=CC(O)=C4C(=O)C4=C(O)C=C(C)C=C43)C2=C1
COC1=CC=C2OC(=O)CC(C3=CC=C4OCOC4=C3)C2=C1
CCC1OC(=O)CC(O)CCC(C)(O)C(O)CCC1C
CCCC1=CC(SC)=CC(=O)N1CC1=CC=C(C2=CC=CC=C2C2=N[NH]N=N2)C=C1
CC1=CC=C(S(=O)(=O)C2=NC=CC=C2N)C=C1
NC1=CC=C2C(=O)C3=CC(F)=CC=C3C2=C1
NC1CCN(C2=C(F)C=C3C(=O)C(C(=O)O)=CN4C5=CC6=C(C=C5OC2=C34)C2=CC=CC=C2O6)C1
COC1=CC(C=NNC(=O)CN2C([N+](=O)[O-])=CN=C2C)=CC=C1O
N#CC(C1=CC=CC=C1)C1=CC=C(N)C=C1
CN1NC(=O)CC1C1=CC=CC=C1
O=C1C2=C(C3=CC=C(Cl)C=C3)C3=C(CCCC3)N=C2N=C2SC3=NC4=CC=CC=C4N=C3N12
COC1=NN(C(C)C)C(=O)O1
SC1=NC2(CCCCC2)NC2=C1C1=C(CCCC1)S2
CN1C(=O)C2=C3OC4=CC=CC=C4OC3=C3[NH]C4=CC=C(F)C=C4C3=C2C1=O
CN
COC1=CC=C(C2=C3C(=O)N(C(C)C)C4=C(C)C=CC=C4N3C=N2)C=C1
ClC1=CC(Br)=C2CC3=NC=C(Br)C=C3CCC2=C1
N=C(N)N1CCCC1C1=NC(C2=CC=C(N3CCNCC3)C=C2)=NO1
CCC1=CC(C2CCN(C)CC2)=CC=C1NC1=NC=C(C(F)(F)F)C(CCC2=CC=CC=C2CC(N)=O)=N1
CC(C)(C)C1=CC(C2=N[NH]C(N)=N2)=CC(C(C)(C)C)=C1O
COC1=CC2=NN=CC(C3=CC=C(N4CCC4)N=C3)=C2C=C1OC
OCCC1=CN(CCC2=CC=C(Cl)C=C2Cl)N=N1
CC(C=O)C1=CC=CC(C2=CN=C(N3CCOCC3)N=C2)=C1
C=CCN1C(C)=CSC1=NC1=CC=CC=C1C
COC1=CC=C(C2=NC(C3=CC=CC=N3)=C(C3=CC=CC=N3)N2CC(C)C)C=C1O
FC1=CC=CN=C1N1CCNCC1
O=C(O)C1=NN2C(C3=CC=C(OC4=CC=CC=C4)C=C3)=CC(C3=CC=C(Cl)C=C3)=NC2=C1
CC1=NN(C(N)=S)C(=O)C1N=NC1=CC=CC(C)=C1
OC1=CC=C(NC(=S)NC2=CC=CC3=CC=CC=C23)C=C1
CCCC1=CC=CC=C1Cl
CC1=CC=C(C2=CC=CC=C2)C=C1C
O=C(CN1N=CC(N2CCOCC2)=C(Cl)C1=O)C1=CC=C(Cl)C=C1
COC1=CC(C=NN2C(C3=NC(C(C)C)=CS3)=N[NH]C2=S)=CC=C1O
O=CC1=CC=C(C2=NC(C3=CC=C(Cl)C(Cl)=C3)=CS2)C=C1
CCCN1C(=O)CNC(=O)C2=CC=CC=C21
CN1C(=O)[NH]C(=O)C2=C1N=C(Br)N2CC=NNC(=O)C1=CC=CC=C1
CC1=CC=CC=C1C(=O)NN1CCNCC1
CC1=CC=C(N2C(C)=CC(C(=O)CN3N=C(C(=O)O)C4=CC=CC=C4C3=O)=C2C)C=C1
NC(=O)C1=CN(C2=CC=C(S(N)(=O)=O)C=C2)C2=C1CCC1=CN=C(N)N=C12
COC1=CC=C2[NH]C(=O)C(C3=NN(C4=CC=C(F)C=C4)N=N3)=CC2=C1
COC1=CC=CC2=C(C3=CC=C(O)C4=C(OC)C=CC=C34)C=CC(O)=C12
CC1=CC=CC2=C1C(=O)C1=C2C(=O)C2=CC=CC=C2N1C
O=C(C1=CC=CC=C1)C1=CC(Br)=CC=C1CN1C=CN=C1
NC1=CC=C2N=CN3C4=CC=C(F)C=C4C(=O)C1=C23
CC(=O)N1C(N)=NN=C1S
CCC1=CN2C3=C(C=C(F)C=C13)CCC2C
O=C1C(C(F)(F)F)=CC=CN1CC1=NN=C(C2=CC=CN=C2)O1
COC1=CC=C(CN2C(=O)C(=NC3=CC=CC(CC(=O)O)=C3)C3=CC(Br)=CC(Br)=C32)C=C1
CC1=CC=CC=C1C1=NCCN=C(N)C1
OC1=CC=C2C3=CC=CC=C3C(N3CCOCC3)C2=C1
CC1(CC2=CC=C(Br)C=C2)C(=O)N(C2=CC(Cl)=CC(Cl)=C2)C2=NC=C(S(=O)(=O)CCO)N21
CCC1=CC=C(CN2C=C(C3=CN(C4CCCO4)C(=O)[NH]C3=O)N=N2)C=C1
CC1=NC(C2=CC=C(Br)O2)=NO1
CC(O)CC(=O)CCl
CC1(C)CC(=O)C2=C(SC3=CC=CS3)SC(C3=N[NH]C=C3)=C2C1
CCC1=NC2=C(CNCC2)C(C(N)=O)=N1
NC1=NC(N)=NC(OC2=CC=C(C=NO)C=C2)=N1
CC1=CC=C2OC(C3=CC=CO3)=CC(=O)C2=C1
CC1=NN2C(=O)COC3=CC([N+](=O)[O-])=CC=C3C2C1
CC(C)N1N=CC2=C1NC(=O)CC21C(=O)NC2=C(Cl)C=CC(Cl)=C21
CC1=C(C)C([N+](=O)[O-])=C2C(=O)C3=CC=CC=C3C(=O)C2=C1N
O=C1NC(=O)C2=C3C1=CC=CC3=C(N1C=C(C3=CC=C(Cl)C=C3)C=N1)C=C2
CC1=CC=C2OCCN(C3=NC4=C(S3)C(=O)NC(C)(C)C4)C2=C1
CN1CCN(C2=CC=C(NC3=NC(NC4=CC=C5C=CC=CC5=C4)=CC=N3)C=C2)CC1
O=CC1=CN2C(CC3=CSC=C3)=C(C3=CC=C(F)C=C3)N=C2C=C1
COC1=CC=C(C(=O)CCC2=CC=CC(OC)=C2)C=C1
O=C(C1=CC=CC=C1Cl)C1=C[NH]C2=NC=C(C3=CC=C4CNCCC4=C3)C=C12
CC1=NOC(C2=CN=C(C)N=C2C)=C1
CNC1CCCC2=C1C=CC=C2O
CN1C(=O)CC(C)(C2=CC(N)=CC=C2)N=C1N
CN1N=C2C3=CC=CC(N)=C3C(=O)C3=CC=CC1=C32
CN(C)C1=CC=C(C2CC(=O)C3=CC(Br)=CC(Br)=C3N2)C=C1
COC1=CC=C(C2=NN(C3=CC=CC=C3)C=C2C2=NC(C3=CC=CC=C3)=C(C(=O)O)S2)C=C1
FC1=CC=C(C(C2=C[NH]C=C2C2=CC=C(Cl)C=C2)N2C=CN=C2)C=C1
CC1C(O)CC(O)C2C1(C)CCC1C2(C)CCC2(C)C3CC(C)(C)CCC3(C)CCC12C
O=C(O)CC(CC1=CC=CC=C1)C1=CC=C2OCOC2=C1
CC1=C(Br)C(=O)C(C=O)=C(C)N1C1=CC=CC=C1
NC1=CC(CC(=O)O)=CC=C1
CC1=CC=C(S(=O)(=O)N2C(C)=NC3=CC(C)=CC=C32)C=C1
CC1(C)CNC2=CC(C3=CC4=CC=CC=C4O3)=NC=C21
CCCC1=CC=CC(C2=CC(N)=NN2C2=CC=C(C(C)C)C=C2)=C1
O=C1CCC(=O)N1C1=CC2=C(C=C1)OCO2
COC1=CC=C(C2=NOC(C3=CC=NC=C3)C2)C(OC)=C1
N#CC1=CC([SH](=O)=O)=CC=C1OC1=CC(OC(F)(F)F)=CC=C1C1=CC=NN=C1
CCCCCCCCC1=C(Br)C(=CBr)OC1=O
O=C(C1=CC=CC=C1)C1=C(O)C=C(C2=CC=CC=C2)OC1=O
O=C1NC2=C(C(=O)[NH]C(=O)N2C2=CC=CC=C2F)C(C(F)(F)F)(C(F)(F)F)N1
CCC(C)CCCC(C)CCO
O=C(CCC1=NN=NN1C1CC1)C1=CC=CC=C1
COC1=CC=C(C2=NN(C3C(=O)NC4=CC=CC=C43)C(C3=CC=C(OC)C=C3)=C2)C=C1
COC1=CC=C2CC3NCCC45C2=C1OC4C1(CCC35)OCCO1
CSC1=NC(C#CC2NC(=O)NC2=O)=CC=N1
CN=C1CCC2=C1N(C)C1=CC=C(O)C(Br)=C21
CC1=CC(C2=CC=CC=C2)=C(S(C)(=O)=O)C=C1C(=O)N=C(N)N
CC1NC2=CC=C(O)C=C2C1CC(=O)O
CC(C)(N)CCC(C)(C)N
COC1=C(C(=O)NN(C=O)C2=CC=CC(F)=C2)C2=CC=CC=C2N=C1C1=CC=CC=C1
COC1=CC(Br)=CN=C1C=O
CN1C=C(C(=O)NOC2=CC=C(F)C=C2F)C(O)=N1
CN1C(=O)C2=CC(NC3=CC=CC=C3)=C(NC3=CC=CC=C3)C=C2C1=O
CC(=NO)C1=CC(Br)=CC=C1N
COC1=CC(C2=C(C=O)C=C3C=CC=NN23)=CC=C1
CC1(C)CC(=O)C2=C(C1)N(C1=CC=C(S(N)(=O)=O)C=C1)C(N)=C(C#N)C2C1=CC=C(F)C=C1
CC(C)C#CC1=CC=C2[NH]C(=O)[NH]C2=C1
CC1=CC=C(C2=C3C(=O)N(C(C)C)C4=CC=CC=C4N3C=N2)C=C1
COC1=CC=C(C=NNC(=O)C2=NON=C2C)C=C1
CC1=CC=C(C2=NC3=C(N)N=CN=C3NC(C3=CC=C4OCOC4=C3)C2)C=C1
COC1=CC=CC(C2=CC(C3=CC(C(=O)O)=CC=C3O)=NN2CCC2=CC=CC=C2)=C1OC
CSC1=CN=CC=N1
N#CC1=C(S(=O)(=O)C2=CC=C(Cl)C=C2)OC(C2=CC=CC=C2)=N1
COC1=C(OC)C(OC)=CC(C(=O)C2=N[NH]C3=C(C#CCCCO)C(OC)=CC=C23)=C1
C1=CSC(N2CCCCC2)=N1
COC1=CC(C2=CC=C3N=CC(S(C)(=O)=O)=C(NC4=CC=C(C)C=C4)C3=N2)=CC(Cl)=C1O
CC1CC2=CC=C(C(C)C(=O)O)C=C2C1
FC1=CC=C(CN2C=C[NH]C2=S)C=C1
CC1=CC=C(C2=NN=C(NC3=CC=C(O)C=C3)C3=CC=CC=C23)C=C1S(N)(=O)=O
N#CC1=CC=CC2=C1C1CCCNC1CC2
CC1CNC(=O)C2=CC(C3=CC=CC(C=O)=C3)=CN=C2OC1
NC1=CC2=C(C=N1)C(C1=CC=C(F)C=C1)=N[NH]2
CC(C)C1=NOC(C2C(C3=CC=C(Cl)C=C3)CC3CCC2N3C)=C1
CC1=CN(C(=O)C2=CC=CC3=CC=CC=C23)C2=CC=CC=C12
CCC1=CC2=CC(CP(=O)(O)O)=C(CC(N)C(=O)O)N=C2C=C1CC
COC1=CC=CC(C2=CSC(NC3OC(=O)C4=C3C=CC(OC)=C4OC)=N2)=C1
CCC1=C(C=O)C(C2=CC=CC=C2Cl)=NO1
CNC1=CC=C2N=C(C3=C(Cl)N=C(N)N=C3N)SC2=C1
CC1=CN2C(=O)N(C)C=CC2=N1
COC1=CC=C(OC2=CN=C(N)N=C2C2=CC=C(O)C=C2O)C=C1
N#CC1=CC=C(C2=CC=CC([SH](=O)=O)=C2)C=C1
CC1=NC(C2=CC=C(Cl)C=C2Cl)=CC(C=O)=C1CN
COC1=CC=C(N2C=CC(C)=C2)C=C1
OC1=NC(N2CCNCC2)=CC=C1
N#CC1=CN=C(N2C=C(C=O)C=N2)C=N1
COC1=CC=C(C2=C(C3C4=C(CC(C)(C)CC4=O)OC(=N)C3C#N)C3=CC=CC=C3[NH]2)C=C1
OC1=CC=CC=C1C1=NN(C(=S)NC2=CC=CC=C2)C(C2=CC=C(N3CCOCC3)C=C2)C1
NC1=NC2=C(C3=CC=C(Cl)C=C3)C=NN2C2=CC=CC=C12
NC1=CC=C2C=CC3=NC=C(C4=CC=CC(Cl)=C4)C=C3C(=O)C2=C1
O=C1C=CC2=CN=C3C=CC(C4=CN=C5C=CC=CC5=C4)=CC3=C2N1C1=CC=C(N2CCOCC2)C(C(F)(F)F)=C1
CC1=C(Cl)C=CC=C1NC(=S)NC1=CC=CC=N1
CC1=C(C2=NSC(N)=N2)N=NN1C1=CC=CC(C(F)(F)F)=C1
CN1C(=O)CC(C)(C2=CC=CC=C2)C1=O
COC1=CC(C=O)=CC=C1NC1=NC=C(C(F)(F)F)C(OC2=CC=CC3=C2C(=O)N(C)CCO3)=N1
CC1=COC(C2=C(N)N=CN=C2NC2=CC=C(F)C(Cl)=C2)=N1
CCCCC1=C(C)C=C(OC)C(C)=C1C
CCC1=CC=C(OC2=CC=C(CN3C(=O)OC4=CC=C(O)C=C43)C=C2)C=C1
CCCCCCCCC1=CC=C(CCC(N)(CO)CCO)C=C1
OC1=CC=C(C=NN2C=C(C3=CC=CC=C3)[NH]C2=S)C=C1
COC1=CC=C(C2CC(C3=CC=C4C=CC=CC4=C3)=NN2C=C2SC(=S)N(C)C2=O)C=C1
CC1(C)CC(=O)C=C(C2=CC=C(OC3=CC=CC=C3)C=C2)C1
CC1=C(Cl)C(=O)C(C2=CC=C(OC3=CC=C(Cl)C(Cl)=C3)C=C2)=C(C)[NH]1
CCCCCC1=NC2=C(C3=CC=CC=C3)N=C3C=CC=CC3=C2N1CC1=CC=CC=C1
NC1=CC=CC(OC2=CC=NC3=C2N=C(O)C(=O)[NH]3)=C1
CC(C)(O)C1=C(C(N)=O)N=C2C3=CC=C(F)C=C3C3CC(C3)N21
COC1=CC=C2C(=NNC(N)=S)CCCC2=C1
COC1=CC=C(C2=CC(=O)C3=C(O)C=C(O)C=C3O2)C(OC)=C1OC
NC(=O)C(=O)NN=CC1=CC=CC(C(F)(F)F)=C1
CON=CC1=C(N)N=CN=C1OC1=CC2=C(C=C1F)[NH]C=C2
CCC1=CC=C(C2=CC(Cl)=CC=C2C2=NC(C)=NO2)C=C1F
CCC1=NC(N)=NC(N)=C1C1=CC=C(CC2=CC=CC=C2)C([N+](=O)[O-])=C1
CC1CCCC2=CC(S(=O)(=O)C3=C[NH]C=C3)=CC=C21
FC(F)(F)C1=CC=C(C2CN3CCCCC3CO2)C=C1
COC1=CC=CC(CN2C=CC=C(C#N)C2=O)=C1
CCC1=C(O)C2=CC=CC=C2[NH]C1=O
NC1=C(C(=O)C2=CC=CC=C2)C2=C(CNCC2)S1
ClC1=CC=CC2=C1N=C1CCCCCN1C2
CN=C(NO)C1=CC=CN=C1OC1=C(F)C(F)=CC(F)=C1F
CC1=CC(C2=C(F)C=C(F)C=C2F)=C2C=C(C(=O)N=C(N)N)C=CC2=N1
CCC1=CC(C2=NC(C3=CC(C)=C(O)C(CC)=C3)=NO2)=CN=C1N1CCCC1
CN1C(C2=CC(O)=CC=C2)=C[N+]2=CC=CC=C12
COC1=CC2=C(C=C1OC)C(=O)C(CC1=CC=C(C(F)(F)F)C=C1)=C(C1=CC=C(C(F)(F)F)C=C1)O2
ClC(Cl)(Cl)CC#CCCCCCCCC#CCC(Cl)(Cl)Cl
O=CC(CC(=O)NO)CC1=CC=C(C2=CC=CC=C2C2=N[NH]N=N2)C=C1
CC1=CC=C(C(=O)CN2C(C3=CC=CC=C3)=C(C=NNC(N)=O)C3=CC=CC=C32)C=C1
CC1=CC=C2CSC3=CC=CC=C3N12
CN1CCN(C2=CC=C3C(=C2)C(S(=O)(=O)C2=CC=CC4=CC=CC=C24)=NN3C)CC1
COC1=CC=C2CC3COC(=O)C3C(C3=CC=C4OCOC4=C3)C2=C1OC
CC1=CN=CC(C2=CC=C3[NH]N=C(C4=NC(C5=CC=CC(F)=C5)=C[NH]4)C3=C2)=C1C
CC1=CC=C2C(=C1)NC1=CC=CC=C1S(=O)(=O)N2C
C1=CC=C2N=C3COC4=CC=CC=C4C(C4=NC5=CC=CC=C5[NH]4)N3CC2=C1
O=C1N=CN(CC2=CC=CC=C2)C2=CC=C(OC3=NC=CC=C3C(F)(F)F)C=C12
CCCC1=NC=CC=C1OC1=CC=C(N)C=N1
CN1C(=O)C2=C(C3=CC=CC=C3)N3CCOC(C4CCCC4)C3=C2N(C)C1=O
O=S(=O)(C1=CC=CC=C1)C1=C(C2=NC=C[NH]2)[NH]C2=CC=C(Cl)C=C12
CC1C2CC(CN2)N1C1=NC2=C(C=C1F)C(=O)C(C(=O)O)=CN2C(C)(C)C
CC1=NN(C)C2C(=O)N(C3=CN(C)C(=O)C=C3)C(C3=CC=C(Cl)C=C3)C12
O=C1NCNC2=CC(NC3=CC=NC4=CC(Cl)=CC=C34)=CC=C12
CC1=C(O)C(C2=CC(C3=CC(C(F)(F)F)=CC=C3Cl)=C(C#N)C(=O)[NH]2)=CC(Cl)=C1
CC(C)N1C(CCC(O)CC(O)CC(=O)O)=C(C2=CC=C(F)C=C2)C(C2=CC=CC=N2)=C1C(N)=O
NC(=O)C1=CC=C(C2=NC3=CC=CN=C3N2C2CCCC2)C=C1
COC1=CC=C(C2=CC=C3C(N4CCOCC4C)=NC(N4CCC(C)CC4)=NC3=N2)C=C1CO
COC1=CC=C(OC)C(C2=CC(C3CCN(C4=NC=CC=C4[N+](=O)[O-])CC3)=N[NH]2)=C1
CCCC1=NC2=C(C)C=C(C=O)C=C2N1CC1=CC=C(C2=CC=CC=C2C(=O)O)C=C1
COC1=CC(N)=CC=C1C1=CN=CO1
CN1CC2=CC(NC3=NC=C(C(F)(F)F)C(N)=N3)=CC=C2S1(=O)=O
OC1=CC=C(NC2=NC(NC3=CC=CC=C3)=NC(N3CCOCC3)=N2)C=C1
NC(=O)C(O)(C1=CC([SH](=O)=O)=CC=C1)C(F)(F)F
CCC1=CC(OC)=C2C=CC=CC2=C1O
O=C1CC=C(C2=CC=CC=C2)N1C1=CC=C(O)C=C1
NC1=C(N)C(=O)[NH][NH]1
CC1=CC(C2=NN(C3=CC=CC=C3)C(C3=CC=CC([N+](=O)[O-])=C3)C2)=CC=C1O
O=C1COCCN1NCCC1=CC=CC=C1
NC1=CC=C(F)C(C2=NC3=NC=C(C4=CC=C(C5=CC=CC=C5)C=C4)C=C3O2)=C1
O=C(NN=CC1=CC=CO1)C(O)C(O)C(=O)NN=CC1=CC=CO1
CC1(C)CC1C1=CC(Cl)=CC=C1Cl
CC1=CC=CC=C1N1CCC2=NC(C3=C(C)C=CC=C3C)=NC(N(C)C)=C2C1
COC1=CC=C(C(=O)O)N=C1C1=CSC(C2=CC=C(C3=CC=CC=C3)C=C2)=N1
CC(O)C(F)(F)C(=O)C1=CC=C(Cl)C=C1
NC1=CC2=C3C(=C1)CC(=O)N3CCC2
CCC1NC(=O)C2=CC=CN=C2N2C1=NC1=CC(F)=CC=C1C2=O
C1=CC=C(CCC2=NC(C3=CC=C(N4C=CC=C4)C=C3)=NO2)C=C1
CC1CCC2(C=O)CCC3(C)C(=CCC4C5(C)CCC(O)C(C)(C)C5CCC43C)C2C1C
CC(C)CC1=NC(N2CCCCC2)=C2[NH]C(C3=CC=CC=C3)=CC2=N1
COC1=CC=C(C2=NC3=C4C=CC=CC4=CC=C3N2C(C)(C)C)C=C1
COC1=C(C2=NS(=O)(=O)C3=CC(N)=CC=C3N2)C(O)=C2C=CC=CC2=C1CCC(C)C
CC1=NC(C2=CC(O)=C(O)C([N+](=O)[O-])=C2)=C(C2=CC=CC=C2)O1
COC1=CC=C(C(=O)CS(=O)(=O)CC2=CC=C([N+](=O)[O-])C=C2)C=C1
CCCCCC1=CC=C(C2CCCN2C)C=N1
COC1=CC=CC(NC2=NC=CC(C3=C4C=CC(OC)=NN4N=C3)=N2)=C1
COC1=CC=CC(N2CCN(C3=C(Cl)C(=O)N(C4=CC=C([N+](=O)[O-])C=C4)C3=O)CC2)=C1
CC1=CC=CN2C=C(C3=CC=C(Cl)C=C3)N=C12
CC(C)CCC1=NN(CCC(C)C)C(O)=C(C2=NS(=O)(=O)C3=CC(N)=CC=C3N2)C1=O
O=CCC1C2=CC=CC=C2C2=CC=CC=C21
CC1=CN=C(C2=CC=CC=C2)O1
OCC1=CC=C(C2=CC=NC=C2)C=C1
NC1CCN(C2=NC3=C(C=C2[N+](=O)[O-])C(=O)C(C(=O)O)=CN3C2=NC=CS2)C1
O=C(C1=CC=CC=C1)C1=CC=C2N=C(SS)[NH]C2=C1
CNC1=C([N+](=O)[O-])C=C(C=O)C=C1[N+](=O)[O-]
CC12CCCC1=C1CC(O)C3CC(O)CCC3(C)C1CC2
CCCCCCCCN1C2=C(CNCC2)C2=CC(C3=CN=C(N)N=C3)=CC=C21
COC1=CC=C2C(O)=CC(C3=CSC(N)=N3)=NC2=C1
NC1=NC(NC2=CC=C(Cl)C=C2)=C2C=C(CCC3=CC=CC=C3)[NH]C2=N1
O=C(O)C1=C2NC3=CC=CC=C3SC2=CC=C1
O=CC1=CC(NC(=S)C2=COCCS2)=CC=C1Cl
SC1=NN=C(CC2=CC=CS2)N1CCC1=CC=CC=C1
CN1C2=C(C3=CC=C(N4N=CC(O)=CC4=O)C=C31)C1CCCC(C2)N1
NC1=NON=C1C1=NC2=CC(CO)=CC=C2N1C1CCC1
O=C1C2=CC(Cl)=CC=C2CC2CNCCN12
FC1=CC=C(NC(=S)N2CCN3C=CC=C3C2C2=CC=CN=C2)C=C1
COC1=CC(C2=C3C(N)=NC=NN3C(C3CC(C)(O)C3)=N2)=CC=C1C(=O)C1=CC=CC=C1
CN(C)C1=NC=CN2C(C3=CC=NC=C3)=C(C3=CC=CC=C3)N=C12
CCCCCCCC1=CN(CCN2N=C(C3=CC=CC=C3)C3=C(N)N=CN=C32)N=N1
O=C1NC2=CC(O)=CC=C2C1=NNC1=CC=CC=C1
O=C1C2=C([NH]N1C1=CC=C(Cl)C=C1Cl)C1=CC=CC=C1SC2
CC1=CC=C(C)C(NC2=NN=C3C=C(C4=C(C)C=CC=C4C)C=C(C)C3=N2)=C1
CC1=CC=CC(C2=CC=C(C3=NC4=CC(F)=CC=C4[NH]3)C=C2)=C1
COC1=CC=CC(C2=CN=C(NC3=C(C)C=CC=C3Cl)C3=CN=CN23)=C1
ClC1=CC(Cl)=C(C2=CC=CC=C2)C=C1Cl
FC(F)(F)C1=CC=C(C2=NN=C(C3=CC=C(C(F)(F)F)C=C3)N=N2)C=C1
CC12CC(OC1=O)C1(C)CCC3(C)C(=CC(=O)C4C5(C)CCCC(C)(C)C5CCC43C)C1C2
CC1CCN(C2=NC(=O)C=C(CC3=C(F)C=CC=C3F)[NH]2)CC1
CC(O)C1=NC=CC(N2CCN(C3=CC=NC(CCO)=N3)CC2C)=N1
CC1C(=O)OC2CC3(C)C(O)CCC(C)(O)C3CC21
CC(C)C1=C(C#N)C2=NC3=CC=CC=C3N2C(N)=C1
N=C(N)C1=CC=C(CN2C=CC3=CC(C(=N)N)=CC=C32)C=C1
O=C(CN1C(=O)C(CC2=CC=CC=C2)=NC2=CC=CC=C21)NNC(=O)C1=CC=C(Br)C=C1
COC1=CC=C(C2=NC(N3CCNCC3)=NC3=CC=CC=C23)C(OC)=C1
COC1=CC=C2C(=C1)[N+]([O-])=C1C=CC(N)=CC1=[N+]2[O-]
OC1=CC=C(Cl)C=C1OC1=CC=C2C=CC=CC2=C1
O=C1NCC(C2=C[NH]C3=CC=CC=C23)NC1C1=C[NH]C2=CC=CC=C12
CC1=NC(N2CCOCC2)=CC(C=O)=C1
CC(=NNC(=O)C1=CC(Br)=CC=C1O)C1=CC2=CC(Cl)=CC=C2[NH]1
NC(CCC(=O)N1C(C2=CC=C([N+](=O)[O-])C=C2)=NC2=CC=CC=C2C1=O)C(=O)O
O=S(=O)(S)C(C1=CC=CC=C1)C1=CC=CC=C1
COC1=CC=C2CC3N(C)CCC4(CC5=C(C=C(C(N)=O)C(=O)[NH]5)CC34O)C2=C1
O=C1NC2C3=C(Br)SC(Br)=C3C(=O)C2O1
COC1=CC=C(C2OC3=CC(OC)=CC(OC)=C3CC2O)C=C1
CS(=O)(=O)C1C(=O)NC2=CC(Cl)=CC=C2C1CC=O
CCCCCCCCN1C2=C(CCCC2)C(=N)C2=C1CCC2
CC1=C2CC3=C(CN2C(C2=CC=C(F)C=C2)=C1C)N(C)C1=CC=CC=C31
NC1=CC=C(C2=CC=C(C=NN3CC(=O)NC3=O)O2)C=C1
CC(O)CN1N=NC(C2=CC=CC=C2C2=CC=C(CN3C(=O)CCCC4=CC=CC=C43)C=C2)=N1
CC#CC1=CC=C2[NH]C=NC(=NOC)C2=C1
CCC1=CC=C(C2=C(C)ON=C2C)C=C1
CC1=C([N+](=O)[O-])N=CN1C
NC1=NC(SC2=CC=CC=C2)=C2C=C[NH]C(=O)C2=N1
CC1=CC=C2N=C3CCCC3=C(NC3=CC=C4OCCOC4=C3)C2=C1
CC1=CN(C2=CC=C(C3=CN(C4CCC5=C(F)C=CC=C5N(CC(F)(F)F)C4=O)N=N3)C=C2F)C=N1
COC1=C(C2=C(C)C=C(C)C=C2C)C(=O)OC12CCCC2
CC1=CC=C(C2=CC=C(N3C(Cl)=CC4=C3C(O)=C(C#N)C(=O)[NH]4)C=C2)C=C1
CC1=CC=C(NC2=NC=CC(N(C)C3=CC4=NN(C)C(C)=C4C=C3)=N2)C=C1S(N)(=O)=O
COC1=CC=CC(OS(=O)(=O)C2=CC=C(N)C=C2)=C1
ClC1=CC=CC=C1C1=CN=C(NC2=CC=C3[NH]N=CC3=C2)O1
CCC(C)=NNC(N)=O
CC1=CN2N=C(C3CCCCN3)C=C2N=C1C1CC1
CN1CC(O)CC1C1=NC(C2=CC=C(OC(F)(F)F)C=C2)=NO1
OC1=CC=CC=C1C1=NC2=CC=CC=C2SC(C2=CC=C(Cl)C=C2)C1
CCC1=CN=C2CCCCN12
O=C1N=C(NC2=CC=CC(CCl)=C2)[NH]C2=C1N=C[NH]2
CCN=C1CC(=O)OC12CCCCC2
COC1=CC(C2C3C(=O)N(C4=CC=CC=C4)C(=O)C3ON2C2=CC=CC=C2)=CC=C1O
O=CC1=CN=C(C(=O)C(F)(F)F)S1
COC1=CC=C2N=C(S)N(CC3=CC=CC=C3)C(=O)C2=C1
FC1=CN=CC=C1C1=C2C=CC(=N2)C(C2=CC=NC=C2F)=C2C=CC(=C(C3=CC=NC=C3F)C3=CC=C([NH]3)C(C3=CC=NC=C3F)=C3C=CC1=N3)[NH]2
CCCC1=CC(C2=NC(C)=C(C(=O)O)S2)=CC=C1O
N#CCS(=O)(=O)C1=CC=C(F)C=C1
FC(F)(F)OC1=CC=C(N2C3=CC(=NC4CCCCC4)C(NC4=CC=CN=C4)=CC3=NC3=CC=CC=C32)C=C1
CCSC1=CC=CC=C1
O=C(CCCCCCN1C=C(C2=CC=C(C3=CC=NC=C3)C=C2)N=N1)NO
N#CC1=C(O)N(C2OCC(O)C(O)C2O)C(=S)C(C#N)=C1C1=CC=CC=C1
NC1=NC(C2=CN=CC=N2)=CS1
CC1=CC=CC(C2=CC(C(=O)O)=NC=N2)=C1
O=CCCN1C(=O)C2=CC=CC=C2N(CC2=CC(=O)N3C=CC=CC3=N2)C1=O
O=C(O)CCCCC1=NC2=CC(C3=NOC(C4=NC5=CC=CC=C5O4)=C3)=CC=C2C(=O)N1C1=CC=C(F)C=C1
O=[N+]([O-])C1=CC=CC=C1SN1CCNCC1
CC(C)(C=O)C1=CC=[N+]([O-])C=C1
CC1=NC2=CC=CC=C2N1C1CC12CC1CCC2N1
CCCCN1C(O)=NC2=CC=CC=C2C1=O
NC1=NC=CC=C1C(=O)C1=CC=CC(N2CCCNCC2)=N1
C1=CC=C(C2=N[NH]C=C2C2=CC=NC(N3CCCCC3)=C2)N=C1
COC1=CC=CC(NC2=C3CCCC3=NC3=NN=CN23)=C1
CCCC(=NNC(=O)C1=CC=C(OC)C(OC)=C1)C1=CC=CC=C1
CCC1=C(Cl)C=C(Cl)C=C1C
O=C(CN1C=C(C(=O)NO)N=N1)C1=CC=CC=C1
O=C(NNS(=O)(=O)C1=CC=C(F)C=C1)C1=CC=C([N+](=O)[O-])C=C1
CC(C)CC1=CC=C(C(C)C)C=C1
CSC1=CC=C(C2=C[NH]OC2=O)C=C1
O=CC1=CC2=C(C=C1Cl)SCC(=O)N2
CC1=CC(=O)N(N=C2N=CC(C(N)=O)=C(C(F)(F)F)[NH]2)C1=O
CN1C(C2=CSC=C2)=C(C2CCCC2)C2=CC=C(C=O)C=C21
NC1=CC=C2CNC(=O)CNC2=C1
CC1=CC=C(C)C(CN2C(=O)C(=O)C3=CC(C)=CC=C32)=C1
CC1=NC=CC2=C1[NH]C1=CC=C(O)C=C12
COC1=CC2=CC(CCC=O)=CN=C2C=C1
CC1=CC=C(N2NC3(CCNCC3)NC2=O)C=C1
C1=CC=C(N2C=CC3=CN=C(NC4=CC=CC5=C4CCCC5)N=C32)N=C1
O=CC1=C(C2=CC=CC=C2)[NH]C(C2=NC=CC3=CC=CC=C23)=C1C=O
CC1=N[NH]C(C2=CC(Cl)=C(O)C=C2O)=C1C1=CC=C(O)C=C1
CCC1=NC2=C(C(SC)=NN2C2=CC=CC=C2)C(N)=C1C=O
CCC(C(C=O)CC1=CC2=CC=CC=C2S1)N(O)C=O
CN(C)C1=NC(C2=CC=CS2)=C2SC=CC2=N1
CC1=CC=C(NC2=CC=CC=C2F)C(CC(=O)O)=C1
COC1=NC=C(NC2=NC=C(C(C)(C)N)C=C2C2=NC(C)=NC(N)=N2)C=C1F
CC1=CC(O)=CC(OS(=O)(=O)C2=CC=CC(C(F)(F)F)=C2)=C1
O=C1N=C[NH]C2=C1SC=C2C1=CC=CC=C1
C1=CC=C(C2C3CCCC4=CC=CC=C4C3=NN2C2=CC=CC=C2)C=C1
N#CC1CC(O)CCC1N1C=C(C(N)=O)C(NC2=CC=C(S(=O)(=O)C(F)F)C=C2)=N1
CC1=CC2OC3C(=NNOS(=O)(=O)C4=CC=C(C)C=C4)CC(C)(C2CC1)C31CO1
NC1=CC=CC(CN2N=C(O)C3=NC4=CC(Cl)=CC=C4C(=O)C3=C2O)=C1
O=[N+]([O-])C1=CC=C(C2=NC3=CC([N+](=O)[O-])=CC=C3[NH]2)C=C1
CC1=NC=NC2=C1CCNCC2
C=C1CC2OC(=O)C(=C)C2CCC2(C)OC1=CC2=O
CC1=CC=CC=C1C(O)C1=CC=CC=C1C
CC1=CC=CC(C(=O)NNC(=O)C2=C(C)OC=C2)=C1O
CC1=C(C)C=C2C(=C1)N=C(N)N2CC(=O)C1=CC(C(C)(C)C)=C(O)C(C(C)(C)C)=C1
CC1=CC(N2N=NC=C2S)=CC=C1
CN1C2CCC1CC(C1=CC=C3C=CC(I)=CC3=C1)C2
N#CCC1=CC=CC=C1Cl
CNC(=S)N1C=NC(N)=N1
NC(=S)NC1=CC=C(C2=CC(C3=CC=NC4=CC=CC=C34)=NO2)C=C1
NC1=CC(C2=CC=C3C(C4=CC=C(N5CCNCC5)C=C4)=N[NH]C3=N2)=CC=N1
NC1=CC=C(CN2C(S)=NN=C2CCC2=CC=CC=C2)C=C1
O=C1C2=C(C3=CC=CC=C3S2)N(CC2=CC=CC=C2Cl)C(=O)N1CC1=CC=CC=C1
CS(=O)C1=NC(C2=CC=CC(F)=C2)=C(C2=CC=CC=C2)[NH]1
COC1=CC(C2SCC(=O)N2NC(=O)C2=CC=C(N)C=C2OC)=CC=C1O
CC1=CC=CC(C2=CC(N)=NN2C2=CC=CC(Cl)=C2)=C1
O=C(O)C1=C(OC2=CC3=C(C(O)=C2O)C2=C(O)C(O)=C(O)C=C2C(=O)OCC2OCC(O)C(OC3=O)C2O)C(O)=C(O)C(O)=C1
O=C1OC(=O)C2=C(F)C=CC=C12
COC1=CC(C=NNC(=O)C2=CC=C(N)C=C2)=CC(OC)=C1O
O=CC1=N[NH]C(I)=C1
ClC1=CC=C(NC2=NC=CC(C3=CC=NC(N4CCOCC4)=C3)=N2)C=C1
ONC(=NCC1=CC(F)=CC=C1F)C1=CC=C(OC2=CC=C(Cl)C=C2)N=C1
COC1=CC(C2=C(C3=CC=C(C(F)(F)F)C=C3)SC(N)=N2)=CC(OC)=C1OC
OC1=CC(C(F)(F)F)=CC(C(F)(F)F)=C1
O=C(O)C1=CC=CC=C1C1=CC=C(N2CCC3(CCNCC3)C2=O)C=C1
C1=CC(C2=CC=C(CN3C=CN=C3)C=N2)=CC=N1
CC1=CC(C2=CC=CC=C2)=CC(C2=CC=CC=C2)=[N+]1CCC1=CC=CC=C1
CCC(O)(CC)CC
CC1=CC(C(=O)O)=CO1
NC1=CC=NC=C1NC1=CC=C(F)C(Cl)=C1
CC=NNC(=O)CN1C(C)=NC2=CC=CC=C21
NC1=C2N=CC(C3NCC(O)C3O)=C2[NH]C=N1
NC1=NC=NC2=C1N=CN2CC(O)C(O)C(O)CO
CC1=CC(C2=NC=CC=C2C)=CC=C1C=O
CC1=CC=NC(N2C(=O)CSC2C2=C(C)C=CC=C2C)=N1
COC1=C(OC)C=C2C(=O)N3C=C(C4=CC5=CC=C(O)C=C5C=C4)CC3C=NC2=C1
O=C1[NH]C2=CC(Cl)=CC=C2S1
CC1=CC(NC2=CC(N)=CN=C2C(N)=O)=NC(C)=C1C1=CN(C)N=C1
C=C1COC(N2C=NC3=C(N)N=C(N)N=C32)C1O
COC1=CC=C(OC)C(C(C)C#CC2=C(C)N=C(N)N=C2N)=C1
CC1=C(CCC(=O)O)C(=O)OC2=CC3=C(C=C12)C(C1=CC=CC=C1)=CO3
CC1=CC(CC(C2=CC=C(C(O)(C(F)(F)F)C(F)(F)F)C=C2)C2=CC=C(OC(F)F)C(OC(F)F)=C2)=CC=[N+]1[O-]
N#CCC(=O)C1=C[NH]C2=CC=CC=C12
CCN1N=CC=C1OC1=CC(SC2=CC=CC=N2)=CN=C1N
O=C1CCC2CNCCC2N1C1=CC=CC=C1
C=C(CNOC)C1CCC2CCC3(C)C(CCC4C5(C)CCC(O)C(C)(C)C5CCC43C)C21
COC1=CC=C(C2=CC(C(F)(F)F)=NN2C2=CC=C(C(N)=S)C=C2)C=C1
O=P(O)(C1=CC=NC=C1)N1CCC2=CC=CC=C2C1
O=C1CC(C2=CC=CC=C2)(C2=CC=CC=C2)C2=CC=CC=C12
CC1=CC=C(CC2=C[NH]C3=CC=CC(O)=C23)C=C1F
CCC1=C(SC2=CC(C)=CC(C)=C2)N(CC2=CCCC2)C(=O)[NH]C1=O
CC(C)C1=CC(=O)C(O)=C(C(C2=CC=C(C(C3=C(O)C(=O)C=C(C(C)C)C=C3)C3=C(O)C(=O)C=C(C(C)C)C=C3)C=C2)C2=C(O)C(=O)C=C(C(C)C)C=C2)C=C1
CC1=CC(=O)N(N=C2[NH]C(C3=CN=C4C=CC=CC4=C3)=NC=C2C=O)C1=O
COC1=CC(C)=CC(OC2=CC(C)=CC(O)=C2)=C1
CC1=NC2=CC=C(Cl)C=C2C2=C1CCN2C1=CC=CC=C1
NC1=CC=C(C2=NN(C(=O)C3=CC=CO3)C(C3=CC=C(F)C=C3)C2)C=C1
FC1=CC=C2C(=C1)C1C3CCCC3C2N2CCCCC12
CC1=C(Cl)C=CC2=C1N(C1CCNCC1)C(=O)[NH]2
NC1(C2=CC=C(C3=NC4=C5C=C(C6=CC=C(S(N)(=O)=O)C=C6)C=CC5=NN4C=C3C3=CC=CC=C3)C=C2)CCC1
O=C1C2=CC=CC=C2OC2=CC(O)=CC=C12
CON(C)C(=O)CCC1=CC=CC=C1
CC1=CC2=C3C(=CN(C4=CC=C(Cl)C=C4C#N)C3=N1)CCN2C
CCCCCBr
CC1(C)CCC2=C1C(C=O)=C(N)S2
COC1=CC=C(C2C3C(=O)CCCC3=NC3=NC(C=O)=NN32)C(OC)=C1OC
O=CC1=CC=C(NC=C2CCCCC2=O)C=C1
C1=CC2CCCC2C1
CC1=CC=C(S(=O)(=O)N2N=C(C)C=C2N)C=C1
COC1=CC=C(C2=CC3(O)CCCN3CC2C2=CC=C(OC)C(OC)=C2)C=C1
CCC1=CN(C2=CC=CC=C2)C2=CC=C(OC)C=C12
COC1=CC=C(C2=NC3=CC=CC=C3N2CC2=C([O-])[O+]=NN2C2=CC=C(OC)C=C2)C=C1
CCCCC(C(=O)CCC=O)C(=O)C(C)C
NC1=CC=C(C2=CC=C3N=CN=C(NC4=CC=CC5=C4C=N[NH]5)C3=C2)C=C1
CC(=O)C1=NN=C(C2=CC=C(Cl)C=C2)O1
COC1=CC=C(C2C(C=O)=C(C)N(C)C(=S)N2C)C=C1
CCN1C=C(C(=O)O)C(=O)C2=CC(F)=C(N3CCC(N)C3)C(Cl)=C21
CC1=CC=CC(NC(=S)NN=C2C(=O)NC3=C(F)C=CC=C23)=C1
C[N+]1=C(C2=CC=CC=C2)C=C2C(=CC3=CC=CC=C3)C3=CC=CC=C3N21
CCC(C)(C)N1N=NN=C1CC1=CC=CS1
CC1=C(C)N(C)C(C2=CC=CC=C2)=C1C1=CC=CC=C1
COC1=CC=C2N=CN(C3=CC(O)=C(C(N)=O)S3)C2=C1
CCCCC1=C(C)C(C)(C)CCC1
O=C(NN=CC1=CC([N+](=O)[O-])=CC=C1O)C1=CC=C(O)C=C1
CC1(C)CCCC2(C)C3COC(=O)C3=CCC12
CC1CC(O)CC2(C)CCC3CC12OC3(C)C
O=CC1=CC2=C(C(C3=CC=CC(C4=CC=CN=C4)=C3)=N1)C(CCO)NC2
ClC1=CC=C(C2=C(C3=CC=CC=C3)C(C3=CC=C(Cl)C=C3)N3C(=NC4CCCCC43)N2)C=C1
CCCCCCC1=CC2=CC(OC)=C(OC)C=C2C(C2CCCC2=O)O1
CCCCC1=C(CC2=CC=C(C3=CC=CC=C3C3=NOC(=O)[NH]3)C=C2)C(=O)N(C2CCOC(C)(C)C2)C2=NC=NN12
NC1=C(C2=NC=N[NH]2)C(Cl)=CS1
COC1=C(N2CCN(CN3C(=O)C(=NC4=CC=C([SH](=O)=O)C=C4)C4=CC=CC=C43)C(C)C2)C(F)=CC2=C1N(C1CC1)C=C(C(=O)O)C2=O
O=CCCCCCCCCC#CI
CC1NC(C2=CC=C(Br)C=C2)=NC2=C(C1=O)N1C=CC=CC1=N2
CN1C(C2CCOCC2)=C(C=O)C(=O)N1C1=CC=CC=C1
COC1=CN=C(C#N)N=C1C1=NC2=C(C(C3=CC=C(Cl)C=C3)N(C3=CC(Cl)=CC=C3C)C2=O)N1C(C)C
COC1=NC(N)=NC(C2=CC3=CC(Br)=CC=C3[NH]2)=N1
COC1=CC=CC=C1C1=C(N)N(C)C2=CC=CC=C2C1=O
CC1=CC=C(C2CC(C3=CC=CC=C3)C3=C(O2)C2=CC=CC=C2C(=O)C3=O)C=C1
COC1=CC=C(C2=CN=CC(C3=NC(C4=CC=CC=C4)=C(N)O3)=C2)C=C1
CN1N=CC=C1NC1=NC=CC(C2=CC=C(N3CCC(O)C3)C(C#N)=C2)=N1
COC1=CC=C(C2=CSC3=C2C(=O)OC(C2=CC=C(Cl)C=C2)=N3)C=C1
COC1=CC(CC[N+](=O)[O-])=CC=C1O
CCCCCC1=NN=C(C)C2=C(C)N(C3=CC=C(O)C=C3)C(C)=C12
CC(C)(C)C1SCC(=O)NC2=C1C(=O)[NH]N2C1CCCCC1
C1=CN=C(C2CN3CCC2CC3)C=N1
OC1CC2=CC(OC(F)(F)F)=CC=C2NC(C2=COC=C2)C1
O=C(O)CC1=CC=CC2=C1OC1=C(F)C=CC=C1C2=O
CCN1C(CC2=CC=CC(F)=C2)=CC(=O)C2=C(O)C=C(OC)C=C21
NC(CC1=CC=CC(F)=C1)C(=O)O
O=C(NNC(=O)C1=CC=CC(N2C=NN=N2)=C1)C1=CC=CC=C1
CC(C)S(=O)(=O)C1=CSC(C(=O)NN)=C1Cl
ClC1=CC=C2N=C(C3=CC=CN=C3)NN=C(C3=CC=CS3)C2=C1
C#CC1=CC=CC(N2C(=O)OC3=CC=C(C4=CC=C(F)C=C4F)C=C3C2=O)=C1
CC1=C(CC(=O)O)C=C2C=CC(F)=CC2=C1C1=CC=C(S(=O)(=O)C2=CC=C(Cl)C=C2)C=C1
O=CCCC1=NN=C2SC(=CC3=CC=CC4=CC=CC=C34)C(=O)N12
CC1=C(CCO)C(=O)N(C2=CC=CC=C2)N1S(=O)(=O)C1=CC=C([N+](=O)[O-])C=C1
CC(C)N1N=CN=C1C1=CN2CCOC3=CC(C4=CN(CCO)N=C4)=CC=C3C2=N1
CC(=O)C1=C(O)C2(C)C3C(C(C)=O)=C(O)C(C)C(=O)C3(C)OC2(O)C(C)(O)C1=N
CC(N)CC1=C[NH]C2=CC3=C(C=C12)OCCO3
CCCCC1=NN=N[NH]1
CC1=CC=C(C2=NN=C(C3=CC=C4OCOC4=C3)O2)C=C1
CC1=C(C2=NN=N[NH]2)C(=O)C2=CC=CC=C2O1
CCCCC(O)C1=CC=CC=C1
O=C1N=C(CC2=CC=CN=C2)SC(=O)[NH]1
O=C1OC(C2=CC=CC(OC(F)(F)F)=C2)=NC1=CNC1=CC=C(Cl)C=C1C(=O)O
FC1=CC=C(C2=NC(S)=CC(N3CCCC3)=N2)C=C1
O=S(=O)(CCC(F)(Cl)C(F)(F)Cl)C1=NC2=CC=CC=C2S1
SC1=NN=CN1NCC1=CC=CC2=CC=CC=C12
ClC1=CC=C(NC2=NC3=CC=CC=C3C3=C2[NH]C(C2CCCCC2)=N3)C=C1Cl
CC(C)C1=CC=CC=C1N=C1NCCS1
CC1(C)CC(N)C2=CC(O)=CC=C2O1
O=C1CCC=CCCNC(=O)CNC(=O)CNC(=O)CNC(=O)CNC(=O)C2CCCN2C(=O)CN1
COC1=CC=CC=C1NC1=CC(OC2=CC(C)=C(C)N=C2C2=CC=CC=N2)=CC=N1
NC1=CC=C(C2=CC(=O)C3=CC=CC=C3O2)C=C1
COC1=CC(N)=CC=C1NC1=C2C=CC=CC2=NC2=C(Br)C=CC=C12
COC1=CC=C(CC2=CN=C(N)N=C2N)C(OC)=C1OC
CC(C)CS(=O)(=O)OC1=CC=C(S(C)(=O)=O)C=C1
CC1=CN2C(=NC(=O)CC2C)C=C1
COC1=CC=C(OC(F)(F)F)C=C1CC1(C)C(=O)NC2=CC=C([SH](=O)=O)C=C21
CC1=CC=CC(C(=O)C2=CC=CC(C(=NNC(N)=S)C3=CC=CC(C)=C3)=C2)=C1
CC1=CC=C2N=C(C)C3=NN=C(C4=CC(CO)=CC=C4Cl)N3C2=N1
CN1CC=CS1(=O)=O
O=S(=O)(NO)C1=CC=CC(C(F)(F)F)=C1
O=C(O)C1=CN(C2CC2)C2=C(C=C(F)C3=C2[NH]C2=CC=CC=C23)C1=O
CC1=CC(N2CCCC2=O)=CC=C1C(C)C
O=CC1=CC=C2C(=C1)N(CC1=CC=C(Cl)C=C1)C(=O)C1=CC=CC=C1S2(=O)=O
CCCC1=CC2=CC3=C(C=C2C1N(C)C)OCO3
CC1=NC=CN2C(C3=CC=NC(N)=N3)=C(C3=CC=C(F)C=C3)N=C12
OC1=CC=CC(C=NC2=CC=CC=C2SSC2=CC=CC=C2N=CC2=CC=CC(O)=C2O)=C1O
CNC1=NC=NC2=C1CCNCC2
NC(=O)C1=C(C2=CC=C(C3=C(C(N)=O)N=NS3)C=C2)SN=N1
O=C1CSC2=NC3=C(COCC3)C(C3=CC=C(F)C=C3)N12
CC1(F)CN(C2=C(F)C=C(N3CCOC3=O)C=C2F)C1
COC1=CC2=C(C=C1OC)C1=C(C=NN1C1OCC(O)C(O)C1O)CC2
CC1=CC(=O)N(CC=O)C(NC2=CC=C(F)C(C)=C2)=N1
OC1=CC=C(C2=CC(C3=CC=CC=C3)=CC(C3=CC=CC=C3)=N2)C=C1
CC1=CC(C)=CC(N2CCNC(=O)N2)=C1
CSC1=NC(C2=CC=CO2)=NN1S(=O)(=O)C1=CC=CC=C1
CN(C)C1=CC2=C(NC3=CC=C4N=C(CC5=CC=CC=C5)[NH]C4=C3)N=CN=C2C=N1
O=C1C=C(C2=CC=CC=C2)OC(O)=C1CC1=CC=C2C=CC=CC2=C1
O=C(O)C1=CC=CC(C2=CC=C3C(=C2)C(=NN=C2[NH]C4=CC=CC=C4S2)CCS3=O)=N1
O=C1C(Cl)=C(N2CCOCC2)C(=O)N1C1=CC=C(C(F)(F)F)C=C1
COC1=CC=C2OC(=O)C(C3=NN=C(NC4=CC=CC=C4O)S3)=CC2=C1
CN1N=C(Br)C2=C1N=CN(CCC1=CC=CC=C1)C2=O
O=C1C2=C([N-]N1C1=CC=C(Cl)C=C1)C1=CC=CC=C1C=[N+]2CC1=CC=CC=C1
CCC#CC#CCCCCC#CC#CC=CBr
CC1=C(C2=CC=C(C3CC4CCC(C3)N4)C=C2)N(C)C=C1
CC1=C2CC(C)C3=CC(C)=CC=C3N2CCC1=O
NC1=CC=C(C2=CC=C(C3COC4(C=CC(=O)C=C4)O3)C=C2)C=C1
CCCCCCCC(=O)C1=C(C(=O)O)N(C)C2=CC=CC=C12
CC1=CC=C(N2C=C3C=CC=C(C(N)=O)C3=N2)C=C1C(F)(F)F
CN1C(C2=CC=CO2)=N[NH]C1=S
CSC1=NC2=C(SCC2)C(=O)N1C1=CC=CC=C1
CC1=NN(C)C2=NC3=CC=CC=C3C(NC3=CC=C(C=O)C=C3)=C12
COC1=CC(C2=CC3=C(N)C(C=O)=CN=C3C=C2)=CC=C1O
CN1N=C(C=O)C2=CC=C(O)C=C21
O=C(N=C(S)NC1=CC=CC=C1)C1=CC=CC=C1
CC1=C(O)C(C)=C2C=CC(C)OC2=C1C
CCCN1C=NC2=C(C(C3=CC=CC=C3)=C(C3=CC=CC=C3)O2)C1=N
CC1=CC(O)=C(O)C=C1C1=CC2=CC=CC(O)=C2O1
COC1=CC2=C(C=C1N)N=C(O)N(C1=CC=CC=C1Cl)C2=O
CC1=C2C(C)CCC3(C#N)C(C)CCC(C(C)C1)C23
CC1=CC=C(SC2=CC=CC=C2[N+](=O)[O-])C=C1
O=C(O)CC1=NN(CC2=NC3=CC(C(F)(F)F)=CC(Cl)=C3S2)C(=O)C2=CC=CC=C12
CC(C)CCNNC(=O)C1=CC2=CC=CC=C2C=C1O
CC(C)CS(=O)(=O)C1=CC=C2C(=C1)NCC2(C)C
CC1=CC2=NC(C3=CC=NC4=C3C=C[NH]4)=NC(N3CCOCC3)=C2S1
CC1=CC(C)=CC(NC2=NC3=CC=CC=C3N=C2N2N=C(C)C=C2C)=C1
O=CC1=CC=C2C(=C1O)CCC1NCCCC21
N#CC(C1=NCCCCC1)C1=NC2=CC=CC=C2S1
CCC(CC)=NNC1=NC=NC2=C1C1=C(CCCC1)S2
O=S(=O)(C1=NC(C2=CC=CC=C2)=C(C2=CC=C(O)C=C2)[NH]1)C(F)(F)C(F)F
COC1=CC=C(CC(C2=CC=C(OC)C=C2)N2C=NN=C2)C=C1
CN1C=C(C=O)C(=O)C2=CC=CC(CO)=C21
CC1=C(O)C=C2C(=O)CC(=O)C2=C1Cl
CC1=NC=C(C)N2N=C(CCC3=NC(C4=CN=CS4)=CN3C)N=C12
OC1=CC=CC2=CC(Br)=CC=C12
ClC1=CC=CC(N2C=C(C3=NCCN3)C=N2)=C1
N#CC1=C(N)N=C2CCCC2=C1C1=CC=CC=C1
CCC1=C(F)C(N2CCNCC2)=NC2=C1C(=O)C(C(=O)O)=CN2C1CC1
COC1=CC=C2CC3N(C)CCC4(C2=C1O)C1N=C(C2=CC=C(O)C=C2)C2(C)CC34C=CC12
C1CCN(C2=NSC(N3CCCCC3)=N2)CC1
CCC1=CC=CC=C1NC1CCCC2=NC(C3=C(CC)C=CC=C3CC)=CC(OC)=C21
COC1=C(O)C(O)=CC(CO)=C1C1=C(CO)C(Br)=C(O)C(O)=C1OC
O=C(O)C1=CC2=CC=CC=C2C(CC2=C(O)C(C(=O)O)=CC3=CC=CC=C23)=C1O
CC1C(=NN2C(=O)CNC2=S)CC(C2=CC=C(Cl)C=C2)NC1C1=CC=C(Cl)C=C1
C1=CC=C2C(=C1)C1=NC3=CC=CC=C3C=C1C2N1CCOCC1
COC1=CC=C(C2=C(C=NNC(=O)CCCC(=O)O)OC=C2C2=CC(OC)=C(OC)C(OC)=C2)C=C1
CC1=NC(N2CCCC2)=NC=C1C1=CC=NC=C1
CC1=NOC(C2=C(I)C=C(C(=O)O)[NH]2)=C1
CC1=CC=C(C2=NCC(=O)O2)C=C1
O=C(CCC1=CN=CN1CC1=CC=CC=C1)NO
CC([N-][N+]#N)C1=CN(C2CC(O)CO2)C(=O)[NH]C1=O
COC1=CC=C(C(=O)C[N+]2=CC=C3C(=C2)N=C(C2=CC(OC)=C(OC)C=C2OC)N3C)C=C1
CC1=CC=C(CN=C(N)NO)C=C1
CC1=CC=C(C2=CC(=O)CC(C3=CC=C4OCOC4=C3)C2)C=C1
CC1=CC(NC2=NN(C3=CC=CC(N4N=CC5=CC(C(C)(C)C)=CC=C5C4=O)=C3CO)C=C2C(N)=O)=NN1C
O=C1[NH]C(=S)N(CC2=CC=C(O)C(O)=C2)C2=C1CNCN2
ClC1=CC=CC=C1CC1=CN2C=C(C3=CC=CC=C3)N=C2S1
CC1=CC=C(C2=CC=CC=C2N2N=NN=C2C(C2=CC=CC=C2)(C2=CC=CC=C2)C2=CC=CC=C2)C=C1
O=CC1=CC=NN1CCC1=CC=C(F)C(F)=C1
O=C(O)CC1=NN(CC2=NC3=CC(C(F)(F)F)=CC=C3O2)C(=O)C2=CC=CC=C12
N#CC1=CC=CC(C#CC2=CC=CC(C(N)=O)=C2)=N1
CC1=CC=C(C2=NN=C3SC(C)=NN23)C=C1
CC1CCN(C2=C(C3=N[NH]C(C=O)=C3)SC(C3=CC=CN=C3)=N2)CC1
CCCC(C1=CC=NC=C1)C1=CC=CC(Cl)=C1
CCC(C(=O)C1=CC=CC=C1)P(=O)(NN)C1=CC=CC=C1
OC1=NC=CC=C1C1CCCNC1
CC1=CC(C)=C2C(=O)C(C)CNC2=C1
CN(C)C1=NC2=CC=C(N3C=NC4=C(SC(C5=CC=C(Cl)C=C5)=C4)C3=O)C=C2N1CCO
COC1=NC(C2=NN(C)C(NC3=CC=CC=C3C(F)(F)F)=N2)=CC=C1N1C=NC(C)=C1
CC1=CC(O)=C2C(=O)C3=C(O)C=CC=C3OCC2=C1O
CC1=CC=C(CC2=COC3=CC=CC(O)=C3C2=O)C=C1
C1=CC=C(C2=NCCO2)C=C1
CC1=CC=C(OC2=CC=CC(N)=C2)C=C1
FC(F)(F)C1=CC(NC(=S)N2C3=CC=CC=C3N3C=CC=C3C2C2=CC=CN=C2)=CC(C(F)(F)F)=C1
O=C(O)C1=NC=CC=C1N1CCCCC1
CCCCN1C(=O)[NH]C(=O)C2=C1N=C(C1=CC=C([N+](=O)[O-])C=C1)N2CC
COC1=CC(F)=CC=C1CN1C=CC2=C3CC(C)(C)N(O)C(=O)C3=NC=C21
CCN1N=C(C)N=C(NC2=CC(C)=C(OC(F)F)N=C2C)C1=O
CC1=CC(N2CCCC2)=NC(N2C=CN=C2)=N1
CC1=CC(Cl)=CC=C1C1=CC=CC2=CC([SH](=O)=O)=CC=C12
COC1=CC=C(C2=C(CO)C(CO)=C3CC4=CC=CC=C4N32)C=C1
NC1=CC=C(C(=O)NNS(=O)(=O)C2=CC=C(Cl)C=C2Cl)C(O)=C1
C(#CC1=CN=CN=C1)C1=CC=CC=C1
CN1CC=C(CC2=CC3=CC=CC=C3C3=CC=CC=C23)CC1
FC1=CC=C(C2=NN=C(C3=CC=C(N4C=CC=C4)C=C3)O2)C=C1C(F)(F)F
CC(C)S(=O)(=O)C1=CSC(C=O)=C1N
COC1=CC2=NC=C(C=O)C(NC3=CC=CC(Cl)=C3)=C2C=C1OC
O=CCCCCCCC(=O)NN=CC1=CC=C(O)C=C1O
CCCN1C(=O)C2=C(N=C(C3=CC(N)=NN3C)[NH]2)N(CCC)C1=O
CSC1=C(SC)C(=O)C2=C(CC3C4CCC(C5OCC2N35)N4C)C1=O
CCC1=CC2=C(C(=O)C3=CC(Br)=C(O)C(Br)=C3)C=C(Br)C(O)=C2O1
CC1=NOC(C2=NN(C3OCC(O)C3O)C=C2I)=N1
CC1NC(=O)NC2=NC3=C(C4=NC=CC=N4)C=C(C4=CN=CC(F)=C4)C=C3N21
CCCCC1=NN(C2=CC=CC(Cl)=C2Cl)C(C=O)=C1CC1=CC=C(C2=CC=CC=C2C2=N[NH]N=N2)C=C1
O=C1C(=CC2=CC=C(O)C([N+](=O)[O-])=C2)SC2=NC3=CC=CC=C3N12
CCC1=CC=CC=C1C1=C(C)[NH]C2=CC(OC)=C(Cl)C=C2C1=O
ClC1=CC=C(SC2=CC(Cl)=C(Cl)C=C2Cl)C=C1
CN1C(=N)NC(C)(C2=CC=CC(C3=CC=CN=C3)=C2)CC1=O
CCC(CN)CN
CN1N=C(Br)C=C1C(=O)O
CCCC[N+]1=CN(C2=NC3=CC=CC=C3N=C2[NH-])C=C1
NC1=CC=C2C(C3=CC=C(Cl)C=C3)=C(S(=O)(=O)C3=CC=C(Cl)C=C3)SC2=N1
O=C1CC(C2=CC(C3=C(O)C=CC4=C3OC(C3=CC=C(O)C=C3)=CC4=O)=C(O)C=C2O)OC2=CC(O)=CC(O)=C12
ClC1=CC=C2N=C(N3CC4CNCC4C3)SC2=C1
COC1=CC=CC=C1C1=CN=CN=C1N
CC1=C(C=O)C(C2=CC=CC(Cl)=C2Cl)C(C=O)=C(C)N1C
CC1=CC(C)=CC(OC2=NC(C)=CC=C2C(N=O)N2C=CN=C2)=C1
OC1=CC=C(OC2=CC=C(F)C=C2)C=C1
CC1=CC=C(C2=CC=C3CCCC3=C2)C=N1
OC1=CC=C(F)C(Cl)=C1
CNC1C2=CC=CC=C2CCC12CCCC2
CC1=C(SC2=CC=CC=C2)N(CO)C(=O)N=C1N
CCC1=C(C)C(O)=C(CC2=C(O)C(CC)=C(O)C(C(C)=O)=C2O)C(=O)O1
O=C1C=C(OC2=CC=C(Cl)C=C2F)C(=O)C2=CC=CC=C12
N#CC1=CC=C(OS(=O)(=O)C2=CC=C(N)C=C2)C=C1
CN1C(=O)N2COCCOC2C2=NC3=C(N=C21)N(C)C1=CC=CC=C31
COC1=CC=C(CC(=O)N(O)CCC2=CC=CC=C2)C=C1
CN1C(=N)N(CC(=O)C2=CC=C(C(C)(C)C)C=C2)C2=CC=CC=C21
CCC(=O)NNC(=O)C1=CC(OC)=CC=C1
COC1=CC=C(C2=NN(C(C)=O)C(C3=CC=C([N+](=O)[O-])S3)O2)C=C1
CCCP(=O)(O)O
NC1=CC=C(C(=O)NN=CC2=CC=C(OC(F)F)C=C2)C=C1
CCN1C=CN=C1C1=NC=CN1C1=CC=CC=C1C
O=[SH](=O)C1=CC(Cl)=CC(Cl)=C1O
CS(=O)(=O)C1=CC=C(C2=CC=C(C3=CC=C(CC(F)(F)F)C=C3)C=C2)C=C1
O=[N+]([O-])C1=CC=C2NC3=N[NH]C(C4=CC=CN=C4)=C3N=C(C3=CC=CC=C3Cl)C2=C1
COC1=CC=CN2N=C(CCC3=NC(C4=CSC=C4C)=CN3C)N=C12
NC1=CC=C(C2=CC(=O)CC(C3=CC=C(Cl)C=C3)C2)C=C1
NC(CC1=CC=C(F)C=C1)C1=NC(=O)C2=CC(C3=C[NH]N=C3)=CC=C2[NH]1
CC1=C(C(=O)O)COC1=O
CCN1N=C(CC2=NN=C(C3=CC=C(Cl)N=C3)O2)C2=CC=CC=C2C1=O
C1=C[NH]C(CC2=CC=NC=C2)=C1
CCCCN1C2=C(CCCC2)C2=C(N=CN2C)C1=O
CC(C)C1=CC=C(C2=CC=C(C=O)S2)C=C1
COC1=CC2=C(C=C1C=O)C(CC1=CC=CC(C)=C1)=N[NH]2
ClC1=CC2=C(C=C1N1C=CN=C1)N=C(C1=CC=NC=C1)[NH]2
CC1=NC2=CC=CC=C2C(C2=CC=C3OCCCC3=C2)=C1CC(=O)O
C1=CC=C(C2=NCCS2)N=C1
CC1=CC=C(SC2=CC=CC=C2CC2=C(C)N(CC(=O)O)N=C2C2=CC=CC=C2)C=C1C
O=CCCC1=NC=C(C2=CC=C(Cl)C=C2)O1
CC1=C2N=C(CC3=CC=CC=C3)[NH]C2=CC=C1O
CN1C=C(C2=C3N=C(C4CCCNC4)C=C(NC4=NN=CS4)N3N=C2)C=N1
CS(=O)(=O)C1=CC=C2CCNCC2=C1
O=C(NN=CC1=C(C2=CC=CC=C2)N=C(N2CCOCC2)S1)C1=CC=CC([SH](=O)=O)=C1
C=CCN1C=C(C2=CC=C(Cl)C=C2)C(C(C2=CC=CC=C2)N2C=CN=C2)=C1
CC(C)(C)C1=CC=C2C(=C1)C(=O)C(C=O)=CN2CC1=CC=CC=C1
CCCC1CCCC2=C1C(OC)=CC=C2
O=C1[NH]C2=C(CC(O)C(O)C2O)C2=CC3=C(C=C12)OCO3
CC1(C)C2=CC=C3C(=C2C(O)CC1O)CC(O)C1(C)CCCC31C
O=CC1=CC=C(N2C=NC=N2)N=C1
COC1=CC(N2CCNCC2)=CC=C1NC1=NC(N)=C2N=C[NH]C2=N1
COC1=CC=C(N2C(=O)C(S)=C(S)C2=O)C=C1
NC1=C(C2=NC(C3=CC=CC=C3)=NO2)N=NN1C1=CC=CC=C1O
O=C1C=CC(=O)N1NC1=CC=C([N+](=O)[O-])C=C1[N+](=O)[O-]
ClC1=NC(Cl)=C(CBr)C(Cl)=N1
S=C(NN=CC1=CC=CC=C1)N1CCN(C2=CC=CC=N2)CC1
CN1C(C2=CC(C(C)(C)C)=C(O)C(C(C)(C)C)=C2)=N[NH]C1=O
O=C1NCCN1C1=CC=C(C(F)(F)F)C=C1
CCCC(=O)C1=CN=C2C=CC(C3=CC(Cl)=C(O)C(Cl)=C3)=CC2=C1NC1=CC=C(N2CCNCC2)N=C1
CC1CCCCN1C1=NC=NC(N)=C1[N+](=O)[O-]
CSC1=NC2=C(C3=C(CCCC3)S2)C(=O)N1C1=CC=C(Cl)C(Cl)=C1
NC1=C2N=C(N3CCNCC3)C(N3CCNCC3)=NC2=CC=C1
CCCCC(=O)C1=CCCN(C)C1
COC1=CC=CN=C1C(C)=O
CC1CC(=O)N(OS(=O)(=O)C=CC2=CC=CC=C2)C1=O
CS(=O)(=O)C1=CC=C(C2=NC3=CC(N)=CN=C3[NH]2)C=C1
COC1=C(C)C(OC)=C(O)C(C2OCC3(C)OC3C2C)=C1
CC(C1=CC=C(C(=O)C2=CC=CC=C2)C=C1)C1=NC2=CC=CC=C2N1CC1=CC=CC=C1Cl
ClC1=CC=C(CN2C(C3=N[NH]N=N3)=CC3=CC=CC=C32)C=C1Cl
CC(C)CCC1=CC(=O)N2N=C(N)C(C#N)=C2[NH]1
CCCCC1=NC(=O)C2=C([NH]C(C3=CC=NC(C)=C3)=C2)[NH]1
CC(O)C1=CC=CC=C1
CC(C)(C)C1=CC=C(C2=NC3=CC(Cl)=C(Cl)C=C3[NH]2)C=C1
NC1=CC=C2C(S)=C3C=CC=CC3=NC2=C1
COC1=CC=CC(C2(C3=CC=CC=C3)N=C(N)N3CCCN=C32)=C1
CC1=C(C2=CC=C(OS(=O)(=O)O)C=C2)[NH]C2=CC=C(O)C=C12
CC1=CC=C2C=CC(C=O)=C(O)C2=N1
CC1(C)OC2=C(C(=O)C(=O)C3=CC=CC=C23)C(N2C=C(C3=CC=CC=C3)N=N2)C1Br
CCC1=CC=CC(N(C)C(=N)NC2=CC(C(F)(F)F)=CC(CC)=C2Br)=C1
CC1=CC=C2N=CN(CC(C)O)C(=O)C2=C1
O=CC1=CC=C(C#CC2=CC=CC=C2F)C=N1
O=CC1=CC=C(C#CC2=CC=CC(F)=C2)C=N1
C1=C[NH]C(C2=CC=NC(NC3=CC=C(OC4=CC=C5OCOC5=C4)C=C3)=N2)=C1
NN=C1C=C[NH]C2=NC(N3CCCC3)=C(F)C=C12
CCC1=NN=C(C2=CN3N=CN=C(NC4=CN=C5[NH]C(C)=CC5=C4)C3=C2C(C)C)O1
CC1=CC=CC(C)=C1C1=CSC(NC2=CC=C(Cl)C=C2)=N1
COC1=CC(C=NNC(=O)C2=CC=C(N)N=C2)=CC(Br)=C1O
O=CC1=C(Cl)C=CC(O)=C1Cl
CSCN1C=C2C(=O)NC3=CC=C(Cl)C=C3S(=O)(=O)C2=C1
CC1=C(C=O)N(C)C(=O)N1C1=CC=CC=C1
C1=CC=C(CC2=NCCO2)C=C1
O=C(C1=CC=CO1)N1N=C(C2CCCCC2)CC1O
C=C(C1=CC=CC=C1)C12CC(O)CC1CC(CCCCCC)=C2C1=CC=CC=C1
O=CNNC(=O)C1=CC=C(Cl)C=C1Cl
CCCCCCC(C1=C(C)C(=O)C(C)=C(C)C1=O)C1=CC=CC=C1
COC1=CC=C2C(=C1)CNC(=O)C1=C2C2=CC=CC=C2[NH]1
C1=C(C2=CC=CO2)CC[N+](C2CC2)=C1
NC1=CC=C(C2=CC=C(O)C=C2)C(C2=CC=CC=C2)=N1
N#CCN1C=C(C2=NC(C3(C4=CC=C(C5=CN=C(N)C=N5)N=C4)CCC3)=NO2)C=N1
CC1=CC=C(NC=C2C(=O)C3(C)CCC2C3(C)C)C=C1C
O=C(NN=C1C=CC(=NOS(=O)(=O)C2=CC=CC=C2)C=C1)C1=CC2=CC=CC=C2C=C1O
CN1CCN(C2=C(F)C=C3C(=O)C(C(=O)O)=C4SC=C5COC2=C3N54)CC1
CC1=CC=C(N2C(C)=NC3=C(NC4=CC=C(C5=CC=NC=C5)C=C4)N=CN=C32)C(C)=C1
O=[N+]([O-])C1=CC(C2CCCC2)=CC=C1
NC(=S)NC1=NN2C(=O)[NH]C(S)=NC2=C1CC1=CC=C(C2=CC=CC=C2)C=C1
CC1CC2=CC(CC(=O)O)=CC(Cl)=C2O1
O=P(O)(O)C(CC1=CC=CN=C1)P(=O)(O)O
O=CC1=CN=C2C=C(N3CCNCC3)C=CN12
CC(C)(C)C1=CC=C2[NH]C3=C4C=CC=CC4=NC(C(=O)O)=C3C2=C1
NC1=NC(C2=CC=C(F)C=C2)=CC(C2=CC=C([N+](=O)[O-])C=C2)=N1
CC1=CC(C)=C(C2=NC3=C(COC(C)C3)[NH]2)C=C1C=O
COC1=CC=C2C(=C1)C(=O)N(C)C(=O)C2CC=O
CC1(C)OC2=C(C(=O)C(=O)C3=C2OC(C)(C)C2COC4=C(Br)C=C(Br)C=C4C32)C2C3=CC(Br)=CC(Br)=C3OCC21
O=C1C2=CC=CC=C2N=C(N2CCCC2)N1C1=CC=CC=C1
CC1=C(O)C(C(=O)CC(C)C)=C(O)C(C=O)=C1O
CN1C(=O)CCC1C1=CC=C(C2CCCCC2)C=C1
CNC1=NC(N2CCCNCC2)=NC(NC2=CC(C(=O)NOC)=CC=C2C)=N1
CC1(C)OC(C(=O)O)=CC1=O
[O-][N+]1=NC2=C(C3=CSC=C3)C=NN2C2=CC(C3=CC=CC=C3)=CC=C21
COC1=CC=CC(OC)=C1O
O=C1C2=CC(Cl)=CC=C2N=C(C2=CC=CC=C2)N1C1=CC=CC(Cl)=C1
CC1=NC2=C(CCCCC2)N1CC1=CC=C(N2C=CC=C2C2=N[NH]N=N2)C=C1
COC1=C2CCCCC2=C(I)C=C1
COC1=CC=C2C(=N1)CCCC2C
NC1CCC(=O)OC1
CC1=CC=C(CC(C)(C)F)O1
COC1=CC=CC=C1C1=NN=C(C2=CC=C(F)C=C2)O1
O=C1C2CC=CCC2C(=O)N1C1=NC(CCC2=CC=CC=C2)=N[NH]1
O=C1CCSC1
CC1=NC=CC=C1C1=NC2=CN(C3=CC=C(C#N)C=C3)N=C2C(=O)N1C
COC1=CC(C2C3=CC4=C(C=C3C(OC)C3COC(=O)C23)OCO4)=CC(OC)=C1OC
CC1=C2CC(=O)C3(C)CCC4OCC4C3CC3(OC(=O)OC3C1)C2(C)C
CN1CCN(NC(=O)C2=CC=C(O)C=C2)CC1
CC1=CC(C2(C3=CC=CC(C4=CN=CN=C4)=C3)N=C(N)N(C)C2=O)=CC=N1
COC1=CC=C(C2=CC(C(=O)C3=CC=CC=C3)=C(N)S2)C=C1
CCCC1=CC=CC(OC2=CC=C(Cl)C=C2)=C1
N=C(N)C1=CC=CC(C2CCNCC2)=C1
FC1=CC=C(C2=NN(C(=S)SC3=CC=CC=C3)N=C2C2=CC=NC=C2)C=C1
COC1=CC=C2OC(=O)C(C3=CSC(NC4=CC=CC(O)=C4)=N3)=CC2=C1
COC1=CC2=C(C=C1O)CCN=C2C(=O)C1=CC=C(OS(=O)(=O)C2=CC=C(C)C=C2)C=C1
NC1=NC2=NC=CC=C2[NH]1
ClC1=CC=C(C2=CC=C(C3=NN=CN3C3=CC=C(N4CCNCC4)C=C3)O2)C=C1
CC1=CC=C(N2C=C(C3=CC=CC=C3)C3=C(N4CCOCC4)N=CN=C32)C=C1
CN1CC=CCOCC2=CC=CC(=C2)NC2=NC=CC(=N2)C2=CC=CC(=C2)C1
FC1(C2=CC=CC=N2)CCNCC1
C1=CC=C(C2=NN=C(NC3=NCCC3)O2)C=C1
CC1=CN=C(C)C(C)=C1Br
CCC1=NC=CC2=C1[NH]C1=C(OC)C=CC=C12
CC1(C)OCC2=C(C1=O)C(C1=CC=C(F)C(Br)=C1)C1=C(COC1=O)N2
CC1=CC(C)=NC(N2C=CC(C)=N2)=N1
N=C(NO)C1=CC=C(N2CCN(C3=CC=C(C(=N)NO)C=C3)CC2)C=C1
COC1=CC(C2C3=C(C=C(C)N(C)C3=O)OC(=N)C2C#N)=CC2=C1OCO2
CC1C=C(C2=CC=C(F)C=C2)C(=O)O1
O=C(O)C1=CN(CC2=CC=C(C3=CC=CC=C3)C=C2F)C2=CC=CC=C2C1=O
CCCCCCCCCCC(C)C(=O)C1=C2C3=COC(C)=CC3=CC(=O)C2(C)OC1=O
CCC1=NC(N)=NC(N)=C1C#CC(C)C1=CC(C2=CC=CC=C2)=CC=C1OC
N=C1C(C2=NC(=O)C3=CC=CC=C3[NH]2)C(=O)CN1C1=CC=C(O)C=C1
C=C(C=O)C1=CC=C(O)C(OC)=C1
O=S1CC(O)C(O)C(O)CC(O)CC(O)C(O)C(O)C(O)C1
COC1=CC(C(=O)C2=CC=C3OC=NC3=C2)=CC(OC)=C1OC
CC1(C)OC2=CC=C(C#N)C=C2C(N2OC3=CC(Cl)=CC=C3C2=O)C1O
O=[N+]([O-])C1=C[NH]C(C2=NN=C(C3=CC=CC([N+](=O)[O-])=C3O)O2)=C1
CC1=C(C)C2=CC=CC=C2C(F)=C1
CC1=CC=C(N2CCN3C(C)=NN=C23)C=C1
NC1=NON=C1NN=C1CCCCC1
CC1=CC(S(=O)(=O)C(C)C2=CC=CS2)=CC=C1F
CCCC1=NC2=CC=CC=C2C(=O)N1CCC=O
CC1=NNC(=O)CC1C1=CC=C(O)C=C1
O=C(O)C1=CC(N2C=CN=C2)=CC=C1O
CC1=C(C#N)C(C2=CC=NC3=CC=CC=C23)C(C=O)=C(CCl)N1
CC12CCC(=O)C3C1CCCC32
CCCC1=[N+](CC(=O)C2=CC=C(C)C=C2)CCN2C=CC=C12
COC1=CC2=C(C=C1NC1=NC=C(Cl)C(N)=N1)CCCCC2
CC(C)(O)C1=CN(C2=CC(C(F)(F)F)=CC(C(F)(F)F)=C2)N=N1
CC1=CC(C)=C(C2CC(=O)C3=CC=CC=C3N2)C(C)=C1
CC1=C2C(=O)C(C)(C)C=C2C(=O)C(C)(O)C12CC2
O=CC1=C(S)C2=C(CC1)C1=C(N=C3CCCCCN3C1=O)S2
O=C(O)CC1=C(C2=CC=C(F)C=C2)N=C(CC2=CC=CC=C2C2=CC=C3OCOC3=C2)S1
NC(=O)C1=CC=C(Cl)C=C1N
NC1=CC=CC2=C1C=CO2
C=C1C=CC(C)(C)CC2=C(C)C(=O)C3(CC(C)C=C3C=C1C)O2
OC1=CC=C(C2CC(N3CCNCC3)C3=CC=CC=C32)C=C1
N=C(N)NN=CC1=C(C2=CC=C(Cl)C=C2Cl)N=C2SCCN21
CCCCCCCCC1=CN(C2C3=CC4=C(C=C3C(C3=CC(OC)=C(OC)C(OC)=C3)C3C(=O)OCC32)OCO4)N=N1
CN1C(=O)C2=C(N=C(C(C=O)CO)C(=O)[NH]2)N(C)C1=O
C=C1CC23C(O)CC4C(C)(C=O)CCCC4(C)C2CC(O)C1C3O
COC1=CC=C2C(CC3=C(Cl)C=NC=C3Cl)=NN=CC2=C1O
CC1=CC(N2C(=O)N3C4C5=CC=CC=C5OCC4CC3(C)C2=O)=CC=C1
COC1=CC=C2C(=C1)C(=O)C1=C2C(=O)[NH]C2=CC=CC=C12
C=CC1=C(OC)C=C(C2C3=CC4=C(C=C3C(O)C3COC(=O)C23)OCO4)C=C1OC
O=CC1=C(C(=O)O)[NH]C2=CC=CC=C12
OC1=NC=CC=C1C1=CC=CN=C1F
CC1=CC=C(NC2=NC(C3=C(C)ON=C3C3=CC=CC=C3)=CS2)N=C1
CC(N)C1=CC(C(F)(F)F)=CC=C1N1CCNCC1
COC1=C(C2C(C=O)=C(C3=CC=CC=C3)N=C3SC(=CC4=CC=CN=C4)C(=O)N32)C2=CC=CC=C2C=C1
O=CC1=CC(F)=CC=C1F
NC1=NC(N)=C(CC2=CC=C(Br)C=C2)S1
O=C1C2=C(CCC2)N=C2[NH]C=CN12
CC1=CC=C(C2=CC=C(C3=CC(C(F)(F)F)=NN3C3=CC=C(S(C)(=O)=O)C=C3)C=C2)C=C1
CC1(C)CC(=O)C2=C(C1)N(C(C=O)CO)C(C1=CC=CC=C1)=C2
NC1=C2N=C3C=CC(Cl)=CC3=C2[NH]C=N1
CCCCCC1=CC(C(F)(F)F)=CC=C1C
COC1=C2C=C(CCCCC(=O)C(O)CC3=CC2=C(O)C=C3)C(O)=C1OC
COC1=CC(C2=C(C3=CC=CC4=CC=CC=C34)SC(N)=N2)=CC(OC)=C1OC
COC1=CC=CC=C1N1N=NC=C1C=O
CN(C)C1=NC=C2C=C(C3=C(Cl)C=CC=C3Cl)C(=O)N(C)C2=N1
COC1=CC=C(C=NN2C(C3=CC=C(C)C=C3)=NN(CC3=N[NH]C(=S)N3C3=CC=C(F)C=C3)C2=O)C=C1
CC1=NC2=CC=CC=C2N=C1N1CCC1
CC1C(CO)=CC(=O)CC1(C)C
CC1=CC=CC(N2C(S)=NC3=CC=CC=C32)=C1
CC1=NN(C(C)C)C(C2=CN3CCOC4=CC(N5CCC5)=CC=C4C3=N2)=N1
COC1=NC(S)=NC(N(C)C)=N1
NCC1=CC=C(CN)C(I)=C1
CCCCN1C(C2=CC=C(C#CC3=CC=CC=C3)C=C2)=NC2=CC=CC=C21
COC1=CC=C(CCC(N)=O)C=C1OC
C=C1C(O)CCC2(C)CCC3(O)C4(C)OCC3(C)C(CC4=O)CC12
NC1=CC=C(C2=CC(=O)C3=CC=C(O)C(O)=C3O2)C=C1N
CC(O)C1=CC(F)=CC=C1OC1=NC2=CC=C([N+](=O)[O-])C=C2C=C1CC1=CC=CC=C1
O=C1NCC2(CCCCC2)C2=C1C=C(Cl)S2
COC1=NC(=O)C(Cl)=C(N)[NH]1
O=C1CC(=O)N(C2=CC=C(F)C=C2)C(=S)N1
CN1C=C(C2(C3=NN=C(N)O3)NC(C3=NC(C4=CC=C(F)C=N4)=C[NH]3)CC3=C2[NH]C2=CC=CC=C32)C=N1
O=CCN1C(C2=CC=CC(Cl)=C2)=CN2N=C(O)C=C2C1=O
CC1CCOOC1
N#CN=C1SCCN1P(=O)(O)S
O=S(CC1=CC=C(Cl)C=N1)C1=NC2=CSC=C2[NH]1
CCCN1C=NC2=C(C=NC3=CC(C)=CC=C32)C1=O
NC1=CC=C(Cl)C=C1CS(=O)C1=NC2=CC=CC=C2[NH]1
O=C1N(C2=CC=C(C3=CC=CC=C3)C=C2)C2=NC=CC=C2C12CCNCC2
CC1=CC=C(C2=CC=C(C#N)C=C2)S1
C1=CC=C2N=C(N3CC(C4=NC=CN=C4N4CCOCC4)C3)C=CC2=C1
COC1=CC=C2C=C3C(=NC(C4=CC=CC=C4)=NC3=O)N(C)C2=C1
CC(=NNC(N)=S)C1=CC(C)=C(C)C=C1C
COC1=CC=CC(N2CC(C3=NC4=CC=CC=C4S3)=C(C3=CC=CC=C3)C2=O)=C1
COC1=CC=CC=C1C=NNC1=NC(C)=C(C(C)=O)S1
COC1=CC=C(C2=CC(=O)C3=C(O)C=C(O)C(C4=CC(C5=CC(=O)C6=C(O)C=C(OC)C=C6O5)=CC=C4OC)=C3O2)C=C1
O=C1C(Cl)=C(NC2=CC=C(CCO)C=C2)C(=O)C2=NC=CC=C12
CCCC1=C2CN3N=CN=C3C3=CC(Cl)=CC=C3N2C=N1
COC1=C(O)C=CC2=C1N(C)C1=C3C=CC(C)(C)OC3=CC(O)=C1C2=O
COC1=CC=C(C(=O)C=CN2CCC(O)(C3=CC=CC=C3)CC2)C(O)=C1
NC1=NC(C2=CC=CC=C2)=NN1C(=O)C1=CC=C([N+](=O)[O-])C=C1
CC12CC(O)C3=C(COC3=O)C1CC1OC13C(O)C1OC1C1OC123
O=P1(NC2=NC=CC=N2)COC2=CC=CC=C2OC1
COC1=CC=C(C(=O)C2=CC=C(C)C=C2)C=C1F
OC1(C2=CC=C(Cl)C=C2)CCNC2CCCCC21
COC1=CC=C(C2CC(=O)C3=CC(OC)=CC=C3O2)C=C1
O=C1C2=C(C=CN1C1OCC(O)C1O)OC=C2
COC1=CC(C2=CN(C3=C(F)C(N)=CC=C3F)C3=CN=C(N4CCN(C)CC4)N=C23)=CN=C1
O=C1C(C2=CC=C(Cl)C=C2)=NC2=CN=CN=C2N1CC1=CC=C(F)C=C1
O=C(C1=C[NH]N=C1)C1=CN2N=CN=C(NC3=CC=NC=C3)C2=C1
CC(C)(C1=CC(C2=CC=CC(C3=CC=C(CCC(=O)O)C=C3)=C2)=C2N=CC=CC2=C1)S(C)(=O)=O
NC1=C[NH]C2=C(Cl)C=CC=C2C1=O
CCCCC1=NC2=CC(C)=CC=C2N1CCC
O=CCCN1C=C(C2=CC=CC3=C2C2=CC=CC=C2C3(O)C(F)(F)F)C=N1
CC1=CC=CC(NC2=NN=C(C3=C(N)N=CN3C)O2)=C1
NC(=O)C1=CN=C2C=CC(C3=CSC(NC(=S)NC4=CC=CC=C4)=N3)=CC2=C1NC1=CC=C(Cl)C=C1
CC1=NC=CN1CC1=COC(C2=CC=C(C(F)(F)F)C=C2)=N1
CC1=NC2=C(C=NN2C2=CC=CC=C2)C(N)=N1
CC1CN2C(=NC3=C2C(=O)C=CC3=O)C2=CC=C3C=CC=CC3=C21
CN1CC2=C(C=C(C(C)(C)C)S2)C(C2=CC=C(Br)C=C2)C1
CCCCN1C=C(C=O)C(=O)N(CCCC)C1=O
CC12CCC(=O)C=C1CCC1C2CC(O)C2(C)CC(O)CC12
CC1=CC=C(N=CC2=CC=CC=C2O)C=C1Cl
N=C(N)C1=CC=C2[NH]C(C3=CC=C(C4=NC5=CC(C(=N)N)=CC=C5[NH]4)C=C3)=NC2=C1
CC1=CC=C(N2C3=NC(=O)[NH]C(=O)C3=CC3=CC=C(Cl)C=C32)C=C1
CC1(C)CCC2(C=O)CCC3(C)C(=CCC4C5(C)CCC(=O)C(C)(C)C5CCC43C)C2C1
CC(N)(CO)C(=O)O
COC1=CC2=C(C=C1OC)C1=C(C3=CC=C(C#N)C(C4=CC=CC=C4)=C3)[NH]N=C1C=N2
CC1=CC=CC=C1C1=NN=C(C2=CC=CC=C2C)N1N
O=C(NNC(=O)C1=CC=C(Cl)C(Cl)=C1)C1=CC=C(Cl)C(Cl)=C1
CCCCCCCCCCCCCCCCCC(=O)CC(C)O
C=C1C2=C(N=CN(C)C2=O)OC12CCCCC2
NC1=CC=CC(C2CCNCC2)=C1
OC1=CC=C(C2=CC=C3OCCC3=C2)C=C1C1=CC=CS1
CC(C)(C)C1=CC=C(S(=O)(=O)CCC2=CC=CC=N2)C=C1
CC1=NC(C=O)=NC(N)=N1
FC(F)(F)C1=CC=C(CC2=CC=C(C(F)(F)F)N=C2)C=C1
CC1=C(CC2=CC=CC=C2)C(=O)[NH]C(O)=N1
CC(=NNC(=O)C1=CC=NC=C1)C1=CC=CC(Br)=C1
CC1=CC=CC(OC2=CC=C(F)C=C2)=C1
O=CC1=CC=CC=C1CC1=CC=C(Cl)C=C1
CCC1=CC=CN1C1=CC(C)(C)OC2=CC=C(C#N)C=C12
CC1=CC(C)=C(O)C(N=NC2=CC=CC3=C2C(C2=CC=CC=C2Cl)=NC(C)C(=O)N3)=C1
COC1=CC(OC)=C2C(=O)C3=C(OC)C(CN4C=C(F)C(=O)N(C)C4=O)=C(C)C=C3C(=O)C2=C1
NC1=CC(C2=CC=CC=C2F)=CN2C(C3=CC=CC=C3)=CN=C12
CC1=CC=C2N=C(N3CCNC3=O)C(C)=CC2=C1
CC12CC=C3C(=C(O)C(=O)C4CC(O)C(O)CC34C)C1=CCC2
CC(C)C1=CC=CC2=C1OC(N1CCOCC1)=NC2=O
O=C1C=C(CO)OC(C(C2=CC=CC=C2)C2=CC=C[NH]2)=C1O
O=CC1=CC=CC(N2CCC3=NC(CS)=NC=C3C2)=C1
CC1(C)OC2C3=C4C(CCCCC42O1)C(C1(O)CCCCC1)C=CC=C3CO
N#CC1=C(C2=CC=CC(C=O)=C2)[NH]C2=NC(N)=NC(N)=C12
NC1=CC=C(C2=CC=C(Cl)C(C(F)(F)F)=C2)C(Cl)=C1
O=C(O)C1=CN2C3=C(OC4=C(N5CCNCC5)C(F)=CC(=C42)C1=O)C1=CC=CC=C1C=C3
CC1(C)OC(=O)C(=CNC2=CC=CC([N+](=O)[O-])=C2)C(=O)O1
O=C1NC(=O)C2(N1)OC(=O)C1=CC=CC=C12
CC1=C(O)C=C(O)C2=C1OC(C1=CC=C(O)C(O)=C1)=C(O)C2=O
CCCCCCCCCCN(N=O)C1=CC=CC(N(CCCCCCCCCC)N=O)=C1[N+](=O)[O-]
CC1=CC2=C(C=CC3=CC=CC=C32)N=C1Cl
O=CC1=C(Cl)C2=CC=CC=C2S(=O)(=O)N1
CCC1=CC=C(NC2=NC=C(C(F)(F)F)C(OC3=CC=CC4=C3C(=O)N(C)C4)=N2)C(OC)=C1
CS(=O)(=O)C(C=O)C1=NC2=CC(C3=CC=NC=C3F)=CC=C2S1
CC(=O)C1=CC=C2OC(C)(C)C3COC4=C(C5=C(C=C4)C(=O)C(C)=CO5)C3C2=C1O
CC(C)S(=O)(=O)N1C(N)=NC2=CC=C(C3=C(C4=CC=C(F)C=C4)N=CN3C)C=C21
CSC1=NC(=NC(C)=O)SS1
NC1=CC(=O)C2=CC=C(C3=C4N=C5C=CC=CC5=C4C=C[NH]3)N=C2C1=O
CN1C(=O)C2(CC(C)(C)SC3=CC=C(C4=CN=CN=C4)C=C32)N=C1N
CC1=C(C(C)O)C2=CC(Cl)=CC(Cl)=C2N=C1C1=CC=C(Cl)C=C1Cl
ClC1=CC(C2=CC=C3C(=C2)CCNC3C2CCNCC2)=CC=C1
NC1=NC(C2=NC=CC=N2)=NS1
COC1=CC=CC=C1C1=C2C(=NN(C3=CC=CC=C3)C2=O)[NH]C=C1
CNC1=NC(NC2=CC=CC=C2)=NC(NC2=CC=C(NC3=CC=NC4=CC(Cl)=CC=C34)C=C2)=N1
CCCC(=O)C1=C(O)C(CC2=C(O)C(C)C(O)=C(CO)C2=O)=C(O)C=C1
O=CNN1CNCC1=O
COC1=CC=C(C2=C(C=O)C3=CC(C(C)C)=CC=C3[NH]2)C=C1
CCCC1=NC2=C(C)C=C(Br)C=C2N1CC
CC1CCC2(OOC3(CCC(C)CC3C)OO2)C(C)C1
CCC1CC(=O)C(C)(C)O1
OC1(C2=CC=C(Cl)C(Cl)=C2)CC2=CC=CC=C2C2=NCCN21
SC1=CC=C(Cl)C(S)=C1
O=C1NC(C2=CC=C(O)C(O)=C2)C(C(=O)C2=CC=CO2)=C1O
COC1=CC(C2C3=C(OC(=N)C2C#N)N(C2=CC=CC=C2)N=C3C2=CC=CC=C2)=CC(OC)=C1OC
CC1C=CC(CO)C2=C(O)C3=C(C(O)=C21)C(C)(C)C=CC3=O
CC1=CC=C(N2N=NC3=CC=CN=C32)C=C1
CCC1=NN=C2C(C=O)CCCN12
NC(=O)C(C1=CC=CC=C1)(C1=CC=C(F)C=C1)C1=CC=C(F)C=C1
C=CCC1=CC=CC(C(C)=O)=C1O
O=C(C1=CC=CC=C1)C1=C[NH]C2=NN=CC2=C1O
CC1=CC=C(C2=[N+]([O-])C(C)(C)CC2)C=C1
COC1=CC=CC(NC2=NC3=CC(C)=CC=C3N=C2N)=C1
O=C1[NH]C2=CC=CC=C2N=C1NC1=CC=CC=C1
CCN1N=C(C2=CC=CC=C2)CC1C1=CC=CC=C1
CC1=CC(CCC(=O)O)=CC=C1C1=CN=C(C2=CC=C(O)C(C#N)=C2)S1
CCC1=CC(C)=C2N=C(C(C)C)N(C3CCC4=CC(C5=CC=CC=C5C5=NN=N[NH]5)=CC=C43)C2=N1
CC1=NN2C3=CC=CC(O)=C3C(=O)C3=C(N)C=CC1=C32
CC1CC(=O)N(C2=CC=C(C(C)C)C=C2)C(=O)C1
NC(=O)C1=C(SC2=CC=CC=C2)C2=CC=CC=C2[NH]1
CC1=CC=C(C2CCCCC2)C(Cl)=C1
COC1=CC(C2=C(C#N)C(N)=NC3=C2C(=O)N(C)C(=O)N3C)=CC=C1O
C1=CC=C2SCNC2=C1
CC1=CC=C2C(=C1)C(C1NS(=O)(=O)C3=CC=CC=C31)=C(C)N2CC(=O)O
COC1=CC(C(=O)C(=O)C2=CC=C3C=CC=CC3=C2)=CC(OC)=C1OC
COC1=CC=C2[NH]C3=C(C)C4=C(C=C3C2=C1)C(=NC1=CC=CC=C1)N(C)C=C4
O=CC1=CC=CC(NC2=CC=C([N+](=O)[O-])C=C2)=C1
CC(C)(O)CCCC(O)(C=O)CC=O
CCN1C=NC2=C3C=C(F)C=CC3=NC2=C1O
C1=NC=C(C2CC3CCC(C2)N3)O1
O=[N+]([O-])C1=CC([N+](=O)[O-])=CC(C(F)(F)F)=C1
CCC1=NN=C(C2=CC=C(C3=CC=CC=C3)C=C2)N1C1=CC=CC(N)=C1C
C=C1NS(=O)(=O)C2=CC=CN=C2N1C
O=C(O)C(O)C(O)C(O)C(=O)CO
O=C(O)CN1C(=O)C(=O)[NH]C2=CC(C(F)(F)F)=C(N3C=CC(C(=O)O)=C3)C=C21
CC1=C(Cl)C=CC=C1OC1=CC=CN2C(C34CCC(CC3O)C4(C)C)=NN=C12
CC1=C2CCC3(C)CCC(O)C4COC(C43)C(O)(CC1)C2(C)C
CC1=CC=C(C=O)C=C1NC1=NC=NN2C=C(C=O)C(C)=C12
CC(CCN1[NH]C(=O)C=CC1=O)=NNC(=O)C(O)N=N
O=C(O)C1=NOC(C2=CC=C(O)C=C2)=C1
CCCN(C1=CC=NC=C1)N1C=C(C#N)C2=CC=CC=C21
CC(C)C(O)CC(=O)N1CCCC=N1
O=CC1=CC=C(CC2=CN=C3C=CC=CC3=C2)C=C1
CCN1C(=O)C(=O)C2=C1C(C)=CC=C2
C=C(CO)C12OC1C1(C)C(=CC2=O)CCCC1C
O=C1OCC2(OCCCC2O)O1
CCC1=CC(NC2=CC(=O)N(CCCC(C)=O)C(O)=N2)=CC=C1C
CSC1=NN(C2=CC=C(F)C=C2)C2=CC(C3=CCNCC3)=CC=C12
NC1=NC=NC(N2CCC(N)C2)=C1
CC1=CC=C(OP2(=O)NCCCO2)C=C1
CCCCC1=CC=C(S)C=C1
ON1C2CC3CC(C2)CC1C3
COC1=NC=NC2=C1N(CC(=O)C1=CC=CC=C1)C=N2
CC1=CC(=O)OC2(C1)CC1CCC2CN1C
CNC1=CC2=NC=NN2C=C1
NC1=NC2=CC=CC=C2N1CC(=O)C1=CC=C(Cl)C=C1Cl
O=C1C=CC(=NBr)C=C1
O=C1N=C[NH]C2=C1N=CN2C1CC2COCC2C1
CC1=CC=C(N2CCOC2=O)C=C1
O=C(O)C1=CC2C=C(Cl)C=CC2OC1=O
CC(C)C1=CC(Cl)=CC2=C1CCCC2C1=NCCN1
COC1=C(C)C2=C(C(=O)OC2)C(O)=C1CCC(C)CCC(=O)NO
CC1=NC2=C(O)C(CC3=CC=CC([N+](=O)[O-])=C3)=CC=C2C=C1
CC1=CC=CC=C1N1C=NC2=C(N)N=CN=C21
CC1=CC=C(CC2=CN=C(N)S2)C=C1F
CCC(=O)C1=NNC2C(=O)N(C3=CC=CC(Cl)=C3)C(=O)C12
COC1=CC=C(C2=NN(C3=NC(=O)CS3)C(C3=CC=C(Br)C=C3)C2)C=C1
CCN=C(NO)C1=CC=C(OC2=CC=C(F)C=C2)N=C1
O=CCC1=CC=C(F)C2=CN=CC=C12
CSC1=NC2=C3C(=C(C=O)SC3=N1)NC(=O)CN2C1=CC=CC(F)=C1
O=P(OC1=CC=C(Cl)C=C1)(OC1=CC=C(Cl)C=C1)N1CC1
O=C1NCC(C2=CC=CC=C2Cl)C1C1=CC=CC=C1Cl
COC1=CC=C(C2=CC(C3=CC=C(O)C=C3)=NC(N3CCCC3)=N2)C=C1
O=C1C2=C(C3=CC=CC=C13)C(C1=CC=CC=C1Cl)NC(=S)N2
CC1=CC=CC(C)=C1NC1=NN=C(C2=CC=C(Cl)C=C2)S1
COC1=CC=C2N=CN=C(NC3=CC=CC(Cl)=C3)C2=C1
O=C1[NH]C(C2=CC=CC([SH](=O)=O)=C2)=CS1
COC1=CC=CC=C1CN1C=NC2=C1C(=O)N(C)C(=O)N2CC(C)C
CC1=CC=C2C=C(C=NNC(=N)N)[NH]C2=C1
CN1C=CC2=C3[NH]C(C4=CC=CC=C4)=CC(=O)C3=CC=C21
NC1=CC=C([N+](=O)[O-])C(N)=C1
CCCCC1=CC2=NC=NC(NC3=CC=C(F)C(Cl)=C3)=C2N=C1N
CC1=CC=CC([N+](=O)[O-])=C1OP(=O)(O)O
CC1=CC=C(OC2=NC(C)=CC=C2C(=NCC2=C(F)C=CC=C2F)NO)C(C)=C1
CC(=NNS(=O)(=O)C1=CC=C(C)C=C1)C1=CC=CC(N)=C1
CC1=CC=C2N=C3C(=CC(=O)C(Cl)=C3C)SC2=C1
O=P(O)(C1=CC=C(OC2=CC=NC=C2)C=C1)N1CCC2=CC=CC=C2C1
OC1COC2CC2C1O
N#CC1=CC=C(O)C2=C1[NH]C1=CC=CC=C1C2=O
O=C1OCCC1N=NC1=CC=C([SH](=O)=O)C=C1
CCCCC1=CC2=CC=CC=C2N1CC1=CC=C(C2=CC=CC=C2C(=O)O)C=C1
O=C(NN=CC1=CC=C([N+](=O)[O-])C=C1)C1=CC=CC=C1NC1=CC=CC=C1C(=O)NN=CC1=CC=C([N+](=O)[O-])C=C1
CC1=C(N=NC2=CC=CC=C2O)C(=O)N(C(N)=S)[NH]1
CC(O)C(=O)C(O)(CO)CCCO
ClC1=CC2=C(C3=C[NH]N=C13)C(C1=CC=CC=C1)CNCC2
CC1=C(C(=O)NN=CC2=CC=C(Br)S2)N=NN1NC1=CC=CC=C1
CCN1C(C(=O)C2=CC=C(C)C=C2)=NC(C)=C1C
NC1=NN2C(=C1N=NC1=CC=C(Br)C=C1)N=C(N)C1=C2[NH]N=C1N
CCCCCCC(O)C=O
C=C1CC(N)CCN(C2=C(N)C=NN2C)C1
CCC1CC2=C(O1)C(=O)C1=CC=C(OC)C(OC)=C1C2=O
COC1=CC=CC2=C1[NH]C1=CC([N+](=O)[O-])=CC=C1C2=NNC1=CC=C(Cl)C=C1
CC1=CC=C2C(C)=C(C)C(=O)OC2=C1
O=[N+]([O-])C1=CC=C(C=NNC(=S)NC2=CC=CC=N2)O1
CC1=NC(N)=C2C3=C(CC(C)CC3)SC2=N1
CC1=C(C2=CCNCC2)C2=CC(O)=CC=C2[NH]1
O=C1CSC2C=NC3=CC=CC=C3N12
NC1=NC=CC(C2=C[NH]C3=CC=C(Cl)C=C23)=N1
C1=CC=C2C(N3CCCC3)=NC(C3=CC=NC=C3)=NC2=C1
CCC1=NN(C2CCCC2)C2=C1CCN1C(C3=CC=CC=N3)=NN=C21
CN(C)C1=CC=C2C(=C1)OC(=N)C(C#N)C2C1=CC=CC(C#N)=C1
CC(C)(C)C1NCCC2=CC=CC=C21
CC1=NN=C2SC(C3=NC=CN=C3)=NN12
CN1C(=O)CN2C1=NC1=CC=CC=C12
CNC1=CC2=C(C=C1OC)OC1=CC=CC=C12
CC1=C2CC(O)C3(C)C(O)CC4OCC4(O)C3CC(O)(CC1)C2(C)C
CCCCCCCCCCCCC1=CC=C(C2=C(C)[NH]C(=O)N2C)C=C1
CCN1C(=O)C2(NC(=O)C3=C2C(=O)C2=CC(C)=CC=C2O3)C2=CC=CC=C21
CC1=C(C)C2=C(N)N=C(N)N=C2N=C1C1=CC=CC=C1
COC1=CC=C(CN2C(Br)=NC3=C2C(=O)[NH]C(N)=NC3=O)C=C1
O=CC1=CC=C2C=NC=CC2=C1
O=C(O)CC1(CC2=CC=NC=C2)C(=O)N(C2=CC=CC=C2)C2=CC=CC=C21
COC1=CC(C(=NNC2=CC=C(Cl)C=C2)C2=NC(C3=CC=CC=C3)=N[NH]C2=O)=CC(OC)=C1OC
NC1=CC(C2=CC=C(C3NC(=O)NC3=O)C=C2)=CC=N1
CCC1=CC=CC=C1CN1C(=O)OC2=CC=CN=C21
CC(C)(C)S(=O)N1CC2=C(C(C3=CC=CC(C4=CC=CC(F)=C4)=C3)=NC(C=O)=C2)C1CCO
O=CCC1=CC=CC(CN2C(=O)CCCC3=CC=CC=C32)=C1
CC1(C)CCC2CCC3(C)C(=CCC4C5(C)CC=C(O)C(C)(C)C5CCC43C)C2C1
NCOCN1C(=O)N(CO)C(=O)N(CO)C1=O
ClC1=CC=C(N2N=NC(C3=CC4=CC=CC=C4N=C3Cl)=N2)C=C1Cl
COC1=CC=C2C=C(CCCC(C)O)C=CC2=C1
CC1=CC=CC=C1C1NCCC2=CC(O)=C(O)C=C21
CN(C)C1=NC=NC2=C1C1=C(S2)C(=O)N(C2=CC=C(F)C=C2)C=N1
COC1=CC(OC)=C2C(=N1)C(=O)C1=C3C2=NC=CC3=CC=N1
S=C1NCC(C2=CC=CC=C2)S1
CN1C=C(C2=C(C3=C[NH]C=C3)C(=O)NC2=O)C2=CC=CC=C21
CCC1=CC2=CC=C(C)N=C2C=C1
CC1=C2[NH]OC(=O)C2=CC=C1
C[N+]12CCC(O)(CC1)CC2
COC1=CC=C(OC2=NC=C3N=C(C4=CC=C(OC)C=C4)C(=O)N(C)C3=N2)C=C1
C=C1C2=NC3=CC=CC=C3N2C=C(C2=CC=CC=C2)N1C1=CC=CC=C1
COC1=CC=C(C2NC(=O)N=C3C2C(=O)N=C2SC([N+](=O)[O-])=CN23)C=C1
COC1=CC2=C(C=C1OC)C(=NNC(=O)C1=CC=CC(F)=C1)CCC2
CCCCCCCCN1C(N2CCN(C3=CC=CC(Cl)=C3)CC2)=NC2=C1C(=O)[NH]C(=O)N2C
CC1=CC(=O)N(N=C2N=C(C3=CC=CS3)[NH]C3=C2C(C)=C(C(N)=O)S3)C1=O
CNC1=CC=CC(C2=NC3=CC=CC=C3[NH]2)=C1
CN=C(C[N+](=O)[O-])SC
CN1C=C(C2=C(C3=COC4=CC=CC=C34)C(=O)NC2=O)C2=CC(I)=CC=C21
COC1=CC=CC(C(=O)NNC(=O)CC2=CC=CS2)=C1
CCCCCCCCCC#CO
COC1=CC=C2C=CC(=O)OC2=C1C1=NN(C(N)=O)C(C2=CC=C(C)C=C2)C1
CC1=C(O)C(O)=CC2=C1C(=O)C1=C(O)C=CC=C1C2=O
CC1=NN(C)C(Cl)=C1C1CCCN1C1=NC=NC2=C1CCC2
O=CCCCC(C1=CC=CC=C1)C(F)(F)F
CN1CCN(C2=CC=C(NC3=NC=C(Cl)C(N)=N3)C=C2F)CC1
CN(C)S(=O)(=O)N1CCC2=CC=CC=C21
COC1=CC=C2C(N3C(=O)N(CC4=CC=C(C5(C)OC(=O)NC5=O)C=C4)C4=CC(C(F)(F)F)=CC=C43)=NOC2=C1
C1=CC=C(N2COC3=CC=CC=C3C2)C=C1
NC1=CC=C(Cl)C(C=O)=C1F
CCN1C=C(C2=CC=C(Cl)C=C2)SC1=NC1=CC=C(N2CCN(C3=CC4=C(C=C3F)C(=O)C(C(=O)O)=CN4CC)CC2)C(F)=C1
CC(=NNC1=NC(C2=CC=CS2)=CS1)C1=CC=CN=C1
O=C(O)CCC1=C(C(=O)O)[NH]C2=C([N+](=O)[O-])C=CC(NC3=CC=CC=C3)=C12
O=C(C=CS(=O)(=O)C1=CC=C(Cl)C=C1)C1=CC=C(F)C=C1
CC1=C(CCN)C2=CC(C3=CC=CC=C3)=CC=C2[NH]1
COC1=CC=C2N=C3CCCCCC(C)(C)COC(=O)NCC(=O)N4CCC(C4)OC3=CC2=C1
NC1=C2N=C(SC3=NC4=CN=CC(Br)=C4S3)N(CCP(=O)(O)O)C2=NC=N1
COC1=CC=C(N2C(=O)C3CCCN3C2C2=CC=CC(C)=C2)C=C1Cl
OC1=CC=CC2=CC(C3=COC=C3)=CC=C12
CC1=NC2=C(C(=O)C3=CC=CC=C3C2=O)N1CCO
CCN1C2=CC=CC=C2C2=C3C(=CC=C21)NC(=O)CSC3C1=CC=CS1
O=CC1=CC(Cl)=C2C(=N1)C=CC1=CC=CC=C12
O=S1(=O)N=C(C2=NC(CC3=CC=C(F)C=C3)=C3C=CC=CC3=C2O)C2=CC=CC(C3=C[NH]N=C3)=C21
COC1=CC=CC=C1C1=C(C2=CC=C3OCOC3=C2)C2=CC3=C(C=C2S1)OCO3
O=CNC1=NC=NC2=C1N=CN2C1CC1
COC1=CC=C(C2CC(C3=CC=C(O)C(C)=C3)=NN2C(=O)C2=CC=NC=C2)C=C1OC
O=CC1=N[NH]C2=CC=NC=C12
CC(C)(C)CC1=NN=C(N)O1
CCCN1C(=O)C2=C([NH]C(CC3=CC=C(F)C=C3)=N2)N(CCC)C1=O
O=C1N(CC2=CC=C(Br)C=C2)C2=CC=C(Cl)C=C2C1(O)C1=C[NH]C2=CC=C(Br)C=C12
CC12CN3CC(CN(C1)C3C1=CC=CO1)C2=O
O=C(CCCCCC(=O)NN=CCC1=C(O)C=CC2=CC=CC=C12)NO
CC1(C)OC2=CC=C(C(=O)NN=CC3=CC=C(O)C=C3)C=C2NC1=O
CCCN1C(=O)[NH]C(=O)C2=C1N=C(C1=CC=C(C#N)C=C1)N2CC
NC1=NC(C2=CC=C(S(N)(=O)=O)C=C2)=C(Cl)S1
O=C1C=CN(C2=CC=C(C3=CC=NC(NC4=CC=C5N=CSC5=C4)=N3)C=C2)C=C1
CC1=CC=C(N2C(=O)CC(=NNC(N)=S)C2=O)C=C1
CC1=CC=C(O)C=C1C(C)C1=NC=CS1
CC1=CC=C(N(C=O)NC(=O)C(O)(C2=CC=CC=C2)C2=CC=CC=C2)C=C1
CC1(C)CC2=CC=CC=C2C2=C1C(=O)OC(C1=CC=CC=C1)=N2
N#CC1=CC(N2CCCCC2)=C([N+](=O)[O-])C=C1C#N
CC1=C(C)C(C)CCC1
CC1=CC=C(C=O)C(C2=CC=CC3=CC=CC=C23)=C1
CC1=CC=C(S(=O)(=O)N2C3=C(CCN4CCCCC34)C3=CC=CC=C32)C=C1
CC1CC(=O)C=C(C2=CC=CC=C2)C1
CC1=CC(N(C)C)=CC=C1C1=CC=C(Cl)C=C1
CC1=CC=C(CC2=CC=CC(C3OCC(O)C(O)C3O)=C2)C=C1
CC1=CC=C(C2=NC(C3=CC=C4[NH]C(=O)OC4=C3)=CS2)C=C1
FC(F)(F)C(F)(F)C(F)(F)C(F)(F)CCI
O=CCCC1=CC=C(C2=NC3=CC=CC=C3S2)C=C1
CCCCCCC1=CC=C(C)O1
CC1=CC(C2=NN(C(=O)C3=CC=NC=C3)C(C3=CC=C(Cl)C=C3)C2)=CC=C1O
CN1C=C(C2OCC(O)C2O)C2=C1C(=O)N=C(N)[NH]2
COC1=CC(CN2C=NC3=C2C=C2C(=O)N=C(C4=CC([SH](=O)=O)=CC=C4O)[NH]C2=C3)=CC=C1
N#CC1=C(C2=CC=CC=C2Cl)C=C(C2=CC=CC=C2)[NH]C1=S
CC(=O)C1=C(C)N(CC2=CC=C3OCOC3=C2)C(C)=C1C(C)=O
CC(C)(C)C1=CC=CC(C2(C3=CC=CC=C3)N=C(N)N3CCCN=C32)=C1
O=C1CC2CCNCC2CCN1
NC1=CC(CC(N)C=O)=CC=C1OP(=O)(O)O
BrC1=CC2=C(C=CN=C2N2CCNCC2)S1
O=[N+]([O-])C1=CC=CC(C2=CC=C([N+](=O)[O-])C([N+](=O)[O-])=C2)=C1
COC1=CC(OC)=CC(N2CC(C)=C(C#N)C2=O)=C1
O=C1NC(=O)C(C#CC2=CC=CN=C2)N1
CN(C)C1=NC=NC2=C1C(C(=N)NO)=CN2C1OCC(O)C1(C)O
NC(=O)C1=NC2=CC=NN2C(C2=CC=CS2)=C1
CN1CCC23C4=C5OC2C2CCC3(CC2O)C1CC4=CC=C5O
O=C(O)C1=CC=C(N2C(=O)C3=CC(Cl)=C(Cl)C=C3C2=O)C=C1
O=CCN1C(C2=CC=CC=C2)=C(C2=CC=CC=C2)OC1=O
O=C1CCC2C1CCC21OCCO1
NC1=NN(CC(=O)NN=CC2=CC=CO2)N=N1
CCC1=NOC(CN2C=CC3=NC=CC=C3C2=O)=N1
CCCC1=CC=C(O)C(C=NO)=N1
CCCN1C=NC(C2=CC=CC=C2)=C1CO
COC1=C(Cl)C=CC=C1C=O
CC1OC1C1=CC=C2C=CC=CC2=N1
COC1=CC=CC=C1C1CC(=O)OC2=CC=C3C=C(Br)C=CC3=C21
O=C(CCN1C2=C(CCCC2)C2=CC=CC=C21)NNC(=O)C1=CC=CC=C1[N+](=O)[O-]
N#CC(=NNC1=CC=CC=C1[N+](=O)[O-])C1=N[NH]N=N1
CC(=O)C1=CC(CC2=CC=C(F)C=C2)=CN(CC2=CC=CC(Cl)=C2)C1=O
O=C(O)CCC(=O)N1N=C(C2=C(C3=CC=CC=C3)C3=CC(Cl)=CC=C3[NH]C2=O)CC1C1=CC=C([N+](=O)[O-])C=C1
O=CC1=CC=C(C2=C(F)C=CC=C2F)C=C1
CCC1=C(C=O)C2=C(Cl)N=C(SC3=CC=CN=C3)N=C2[NH]1
CCCCCCCCCC(=O)NN(C(=O)C1=CC(C)=CC(C)=C1)C(C)(C)C
CC(C)C1=CC=C(C2=NN(CCN3C=CN=C3)C(=O)C3=CC=CC=C23)C=C1
O=CC1=CN(CC2=C(F)C=CC=C2Cl)N=N1
C1=C[NH]C(C2=NN=C3C4CCC(CN23)N4)=C1
CC(=O)C1=CC=C(O)C(C)=C1C
CC1=C(O)C=CC(C2=NC=C(C(F)(F)F)[NH]2)=C1C
CC1=CC(C)=C(C(N)=O)C(NC2=CC=C3OCCOC3=C2)=N1
CC1=NN2C(=S)N=C(C3=CC=C(Br)C=C3)C(C#N)=C2[NH]1
OC1=CC=C(CF)N=C1Cl
OC1=CC=C(C2OC3=CC=C(O)C=C3C3CCCCC32)C=C1
NC1=CC=C2C(=C1)C=CN2CCC1=CC=CC(C(F)(F)F)=C1
COC1=CC(C2=COC3=C(O)C(O)=CC=C3C2=O)=CC=C1O
OC1=CC=C(Br)C=N1
COC1=CC=C2[NH]C=C(C3=CC=CC=C3C(C)=O)C2=C1
C=CC1=CC=CC=C1C
CC1=C(NC2=CC=C3N=NN(C(C=O)CCC=O)C3=C2)[N+]([O-])=C2C=C(O)C(F)=CC2=[N+]1[O-]
CS(=O)(=O)C1=CC=C(C2=CC(N)=C(C(=O)O)S2)C=C1
CCCCC(C1=CC=C(O)C=C1)C(C)(CC)C1=CC=C(O)C=C1
NC1=CC=C(OC2=CC(F)=C(F)C=C2Br)C=C1
O=C1C=C(C2=CC=CC=C2Cl)OC2=CC(O)=CC=C12
CC1=CC=C(N2C=C(C3=CC=CC=C3)C3=C(Cl)N=CN=C32)C=C1
NC1=NC=CN=C1NC1=CC=NC(Cl)=C1
NC1CN2C(=NC3=CC=NC=C32)CC1C1=CC(F)=C(F)C=C1F
COC1=CC=CC(C2CC(C3=CC=CC=C3Cl)N3N=C(N)N=C3N2)=C1
COC1=CC(=O)C2(C3=CC(=O)C4=C(O)C=C(O)C=C4O3)CC(C)=CCC2C1=O
SC1=NC(Cl)=CC=N1
CC1=C(CN2C=CC=C(C3=CC=CN3C)C2=O)N=C[NH]1
CCN1N=NC(C2=CCCNC2)=N1
CC1=CC=C(CCC2=CC=C3C=CC=CC3=N2)C=C1
CNC1=CC=CC(N2C=CC(=O)C(C3=CC=NN3C3=CC=CC=C3F)=N2)=C1
CC1=CC=C2N=C(NC3=NC4=C(C(=O)CCC4)C4(CCCC4)N3)OC2=C1
CC1=N[NH]C(C2=CC=C(C)C(C3=CC=C(C=O)C=C3)=C2)=N1
CN1C2=C(C(=O)C(N3CC3)=CC2=O)C(CO)=C1C1CC1
CC1=CC(C)=NC(N2CCCCC2)=N1
O=C(O)C1=CC2=CC(O)=CC=C2[NH]1
CC1=C(C(=O)NN=CC2=CC=CC=C2)SC(=S)N1C
CN1CCN(C2=NC3=CC=CC=C3C3=C2COC3=O)CC1
O=C1NC(=O)C(C2=NN=C(C3=CC(F)=CC(F)=C3)O2)O1
COC1=CC(C2COC3=C(O2)C2=C(C=C3O)OC(C3=CC=CC=C3)=CC2=O)=CC=C1O
COC1=CC=C(C2=CC(=O)N(CCC(C)(C(=O)NO)S(C)(=O)=O)C=C2)C=N1
COC1=CC=C(C2=C(CC3=CC=C(C)C=C3)N3C=C(C(F)(F)F)C=C(Cl)C3=N2)C=C1OC
CC1=C(N=CNC2=CC=CC([N+](=O)[O-])=C2C)C=CC=C1[N+](=O)[O-]
NC1=NC=C(C2=CC=CC=C2)N=C1N1CCCCC1
CC1(C)OCC2OCN(NC3=CC=C([N+](=O)[O-])C=C3)C(=O)C2O1
CC1=C(C2CC2)N=C2C(=C1C1=CC=C(F)C=C1)C(C)=NN2C
NC(=O)C1=CC(F)=CC2=C1N=C(C1=CC=C(C3CCCCN3)C=C1)[NH]2
OC1=C2N=CC=CC2=CC=C1CC1=CC=NC=C1
SC1=NC(Cl)=CC(NC2=CC=CC3=C2CCC3)=N1
CC1(C)OC(=S)NC2=C(Br)C=C(C3=CC=C(C#N)C(F)=C3)C=C21
CCC1=CC=C(C2=C(Cl)C=C3[NH]N=C(N)C3=C2)C=C1
O=CCCC1=CC=C2[NH]N=NC2=C1
O=C1C=COC2=CC(CN3C=NC=N3)=CC=C12
CC1=CC=C(C2=NN=C(NC3=CC=C4OCCOC4=C3)O2)C(N)=N1
O=CC1=C2N=C(N3CCCC3C3=CC(F)=C[NH]C3=O)C=CN2N=C1
OC1=CC=C(N2C=CN=C2C2=CC=NC=C2)C=C1
N#CNC(=N)NC1=CC=CC(Cl)=C1
CC1=N[NH]C(C2=CC=C(C#N)C=C2)=C1
O=C(O)C1=NN(C2=CC=C(Cl)C=C2)C2=C1CCCC2
N#CC1=CC=CC=C1C1=CC(C2=CC=CC=N2)=CN(C2=CC=CN=C2)C1=O
CC1CC2CCC3CC[NH+]=C(N1)N32
OCC1=CC(O)=NO1
CC1=C(C=O)C(C)=C(C(=O)CN2N=NC(C3=CC=CC=C3)=N2)[NH]1
CCC1=CC(=O)N(C(C)C=O)C(N2N=C(C)C=C2C)=N1
O=C(O)C1=CC(=O)C2=C(C(F)(F)F)C=C(C(F)(F)F)C=C2[NH]1
CNC1=NC(N)=C(C)C(C(=O)C2=CC=CC=C2)=N1
O=C(O)C1=CN(C2=CC=CC=C2F)C2=C(C=C(F)C(N3CCCC3)=C2)C1=O
CC1=CN(C2=CC3=C(C(=O)NCC3)C(C3CCCC3)=C2)C2=C1C(=O)CC(C)(C)C2
CCN1C(=O)N(CC)C2=CC(C3=C(C4=CC=CC(C)=C4)N=C(C4=CC=CN=C4)[NH]3)=CC=C21
N#CC1C(=N)OC2=CC3=C(C=C2C1C1=CC=C(Cl)C=C1)OCO3
CC1=C(C2CCCCC2)OC2=CC=C(O)C=C2C1=O
O=C1OCCC(O)CCC=CCC2=CC=CC([N+](=O)[O-])=C12
COC1=CC=C2CCC(N3CCNCC3)C2=C1
NC=NNC(=O)C1=CC=C(C(F)(F)F)C=C1
C1CN(C2=NC3=NON=C3N=C2N2CCOCC2)CCO1
CCN1C=CC(=O)N(CC2=CC=CC3=CC=CC=C23)C1=O
CC1=CC=C2C=C(Cl)C=C(N3C(C)=NN=C3S)C2=N1
C1=CC=C(OC2=CC=C3CCCOC3=C2)C=C1
CCC1(CC)C(=O)CC(=O)C2=C1OC(C1=CC=C(CBr)C=C1)=CC2=O
CC1=CC=CC(C#CC2=CC=C(Cl)C=C2)=C1
CC1=CC=C(SC2=CC=C(O)C=C2)C(NC2=NC=NC3=NC(C4CCC4)=CC=C23)=C1
CC1=CC(C)=C2C3=C(SC2=N1)C(C1=CC=CC=C1)C(C#N)C(=N)O3
O=C(C1=CC=C(Cl)C=C1)C1=CN=C(C2=CC=C(Cl)C=C2)S1
CC12CCC3C4CCC(=O)C=C4C=CC3C1CCC2O
COC1=CC(N)=CC=C1C(=O)O
CNC1=C(Cl)C=C2N=C(NC3=CC(F)=CC=C3C)C3=CN=CN3C2=C1
CC1=CSC(N2C=C(C(=O)O)C(=O)C3=CC(F)=C(N4CCC(N)C4)N=C32)=N1
CC1=CC=C(CC2=C(C)N=C3N=C(N)N=C(N)C3=C2C)C=C1
CC1=CC=CC(N2N=C(C(C)(C)C)C=C2C(C=O)=NO)=C1
COC1=CC(C2C3=CC4=C(C=C3C(O)(C(O)(C3=CC=CC=C3)C3=CC=CC=C3)C3COC(=O)C23)OCO4)=CC(OC)=C1OC
CN1C(C2=CC=CS2)=CC(C2=CC=CS2)=C1C1=CSC=C1
CC1=CC=CC=C1C1=NC2=CC(C(=O)O)=CC=C2C2=CN=CC=C12
COC1=CC(OC)=C2N=C3C=CC=CC3=C(N)C2=C1[N+](=O)[O-]
CCC1=C(C(=O)C2=CC(C)=CC(C)=C2)N(CO)C(=O)N(O)C1=O
CCCCCCCCCCCCCCC=NC1=CC=C(C(=O)O)C=C1
O=C1C2CC3C=CC2(O3)C2C3CCOC3C3=CC=CC=C3N12
O=[N+]([O-])C1=CC=CC(CN2C=NC(C3=CSC=C3)=C2)=C1
N#CC1=C(C2=CC=CC=C2)C=C(C(F)(F)F)C2=C3N=C(C(F)(F)F)C=C(C(F)(F)F)N3N=C12
CN1CCN(C2=NC3=CC=C(O)C=C3SC3=CC=CC=C23)CC1
CC(=NNC(=S)N1C(C)CCC1C)C1=CC=CC=N1
NC(=O)C1=NN(C2=CC=C3ON=C(N)C3=C2)C(C=O)=C1
CCC1=CC(Br)=C2N=C[NH]C2=C1
CC1=CC(C)=C2N=C(N3C(C4=CC=CC=C4)=NC4=CC=CC=C4C3=O)SC2=C1
NC1=NC(N)=C(C=O)N=C1Br
O=CCC1=C(C2=CC=C(Cl)C=C2)N=C(C2=NSC3=CC=CC=C23)S1
O=CNC1=C(C=O)C2=C(CCC2)S1
CCN1C(O)=C2SC3=NC=C(OC)N=C3C2=NC1=O
ON=CC1=CC=[N+](CC2=CC=C(C[N+]3=CC=C(C=NO)C=C3)C=C2)C=C1
O=C1NCCN(C2=CC=CC(C(F)(F)F)=C2)N1
CCCC(=O)C(N)CC1=CC(OC)=CN2C(=C1)C1=CC=CCC13CCCC=C23
CC1=C(Br)C(C(F)F)=NN1C(C)C(=O)O
CC1=C(C2=NN=C(C3CCCCC3)O2)N=C(C2=CC=C(Cl)C=C2Cl)N1C1=CC=C(Cl)C=C1
CCCCC1=CC=C(S(=O)(=O)N2CCCC(C3=CC=C(CC(C)C)C=C3)=N2)C=C1
COC1=CC(C=C2SC3=NC(C4=CC=C(Cl)C=C4)=CN3C2=O)=CC(Br)=C1O
COC1=CC(CC(C)N)=CC(C)=C1O
NC1=CC=C(C2=NN=C(NC3=NC=C(C(=O)NO)C=N3)S2)C=C1
O=C1N=C[NH]C=C1F
CC1=CC(=O)C2=CC=C(I)C=C2O1
C=C1CC23CC4C5(C)C(=O)C=CC4(OC5=O)C2CCC1(O)C3
O=CCN1C(=O)N2CCCC3=CC(NC4=CC=CN=C4)=CC1=C32
CCCC(=O)NNC(=O)C1=CC(OC)=CC(OC)=C1
CC(C)(O)C1=CC=C2CC3NCCCC3C2=C1
COC1=CC(OC)=C(C2=[N+](C3=CC=C(F)C=C3)N=C(NC3=CC=CC=C3)S2)C=C1OC
O=C(CCCCCCC1=CC=CC=C1)C1=CC=C(C2=CC=CC=N2)N=N1
O=CC1=CC=C(CCC(=O)O)C=C1
CSC1=NC(C)=C2CCN(C3=CC=C(Cl)C=C3)C2=N1
CC(C)(O)C1=C(C(C)(C)O)C2=CC=C(F)C=C2[NH]1
CN1CCC(C2=CC=C(NC3=NN(C4=CC=CC=N4)C(N)=N3)C=C2)CC1
CCCN=C1CC(C2=CC=C(C(F)(F)F)C=C2)CC2=C1C(=O)C1=CC(Cl)=CC=C1N2O
COC1=CC=CC=C1C(=O)C1=NC2=CC=CC=C2N1C
CN1C2CCC(C3=NC(C4=CC=CC=C4)=NO3)C1CC2
COC1=CC=C(S(=O)(=O)N=C2C=C(C)C(=O)C(C)=C2)C=C1
CCCCCC1=CN(C2=CC=C(F)C=C2)N=N1
COC1=CC(C2C3=CC4=C(C=C3N(N)C3COC(=O)N23)OCO4)=CC(OC)=C1OC
CC(C)N1C(=O)[NH]C2=C1C(OC1=CC=C(N)C3=CC=CC=C13)=CC=N2
CC(C)C1=C(C2=CC=NC=C2)[NH]C2=CC=C(C3=NNC(=O)CC3)C=C12
CC1=CC(=O)C2(CO2)C(=O)N1
CCCC1=NC(N)=NC(N)=C1C#CCC1=CC(OC)=CC=C1OC
OC(CN1C2=CC=CC=C2C2=CC=CC=C21)C(O)CN1C2=CC=CC=C2C2=CC=CC=C21
CN1C(=O)C(C=O)=C(O)C2=C(Cl)C=CC=C21
NC1=C(Cl)SC=N1
CC(C)C1=CC=C(C2=CC(C3=CC=C(NC4=CC=NC5=CC(Cl)=CC=C45)C=C3)=NC(N)=N2)C=C1
CC(C)(C)C1=C(C=C2[NH]C(=O)C(=CC3=CC(O)=CC=C3)[NH]C2=O)N=C[NH]1
CC1=CC=C(N=C2N=NC3(CCCCCCCCCCC(=O)NCCC3)S2)C=C1
CC1=NC(C)=C2C=C(C)OC2=N1
COC1=CC=C(C)C(C(C)(C)CC(O)(CN2C=CC(=O)C3=CC=CC=C32)C(F)(F)F)=C1
CC1=CC(CCC2=CC(C=O)=CC(Cl)=N2)=CC2=C1[NH]N=C2
CC1=CC=CC(C)=C1C1=CC=C2N=C(NC3=CC=CC([SH](=O)=O)=C3)N=NC2=C1
NC1=CC=C(C2=NC(N3CCOCC3)=C3C=CN(CCO)C3=N2)C=C1
COC1=CC2=C(C=C1F)C(=O)C(C=O)=C(C1=CC=CC(OC3=CC=CC=C3)=C1)[NH]2
O=C(O)C1=CC=CC2=C1[NH]C=C2
CC(C)CCN1N=C(C2=CN(C)C=C2)C(=O)C(C2=NS(=O)(=O)C3=CC(N)=CC=C3N2)=C1O
CCC1=C(N)N2N=C(C3=CC=CC=C3)N=C2N=C1C
CC1=CC=C(S(=O)(=O)C2=C(N)C3=NC4=CC=CC=C4N3C3=NC4=CC=CC=C4N=C23)C=C1
CNC1=C(F)C=C2N=C(NC3=CC=C(F)C=C3C)C3=CN=CN3C2=C1
CN1C(SSC2=C(C=O)C3=CC(Br)=CC=C3N2C)=C(C=O)C2=CC(Br)=CC=C21
O=S(=O)(C1=CC=CC(F)=C1)C1=CC=C2C3=C(OC2=C1)C1(CCOCC1)NCC3
CC1=NN(C2=CC=CC(N)=C2)C(N)=C1C#N
NC1=NC(OC2=CC=CC3=C2N=C(N)C(=O)[NH]3)=CC(C2=CC=C(C(F)(F)F)C=C2N)=N1
COC1=CC(N)=CC=C1C1=NN=C(N)O1
CC1=NN(C2=CC=CC=C2)C2=NC3=C(C(=O)C(=O)C4=CC=CC=C43)C(C3=CC=C(Cl)C=C3)=C12
CC1=NN=C(CC2=CC=CC(F)=C2)O1
CC(C)(C)C1=CC=C2C(=C1)C=C(C1=CC=CC=C1)N2C1=CC=C(O)C(C(=O)O)=C1
CCCCN1C=NC2=C1N=CN=C2N(C)C
CC(C=O)N1N=NC2=C(C3=C(CCCC3)S2)C1=O
CCN1C=CC2=C(NC3=NC(C(C)(C)C)=CS3)C=CC=C21
CCCCC1=CC=C(CO)C=C1
O=CC1=C(C2CCNC2)[NH]N=C1
COC1=CC=C(CCC(=O)C2=CC=C([N+](=O)[O-])C=C2)C=C1
S=C(NC1=CC=CC=C1Cl)N1C2CCCC1CCC2
ON=CC1=CC(O)=CC=C1C1=NOC2=CC(O)=CC=C12
CN1C=C[N+](CCC=O)=C1
CC1=NC2=C(C3=C1COC(C)(C)C3)C1=NC=NC(N)=C1S2
O=C1C2CC3CCC2(O3)C2OCCCN12
CC1=C(CCC=O)OC2=CC=C(Cl)C(OC3=CC=NC=C3C=O)=C12
COC1=CC=C(C=NN=CC2=CC=C(OC)C(OC)=C2)C=C1OC
CC(C)N1C=C(Br)C=C1C=O
COC1=CC=C(Cl)C=C1C(=O)NNC(=O)C1=NN(C)C(=O)C2=CC=CC=C12
CCC1=C(O)C=CN(CCC2=C[NH]C3=CC=CC=C23)C1=O
COC1=NC=C(CC=O)C=C1C1=NC2=C(C(C3=CC=C(C#N)C=C3)N(C3=CC(Cl)=CC=C3C)C2=O)N1C(C)C
CCCCC(=O)NN=C1C2=C(CCCC2)[NH]C2=CC=CC=C12
C1=CC=C(NC2=C3C(=NN=C3NC3=CC=CC=C3)[NH]C=N2)C=C1
CCCC(=O)C1=C(O)C=CC=C1O
O=C(O)CCC1=COC(=O)C(O)=CC1=O
O=[SH](=O)C1OCC(O)C(O)C1O
O=C(O)CCC1=CC=C(OC2CCC3=C2C=CC=C3C(F)(F)F)C=C1
CC1=C(F)C(N2CCC(N)C2)=CC2=C1C(=O)C(C(=O)O)=CN2C1=CC=C(F)C=C1F
O=C(O)C1=CN(CCO)C2=CC=C(C3=CC4=CC=CC=C4O3)C=C2C1=O
CC1=CC(C2=CN=C3C=NC(C4=C[NH]N=C4)=CN23)=CC=C1
O=S1(=O)N=C(C2=CC=CC=C2F)C2=CC=C(O)C(Cl)=C21
COC1=CC=C(C2=C3N=C(C)C=C(C)N3N=C2C)C=C1
COC1=CC=C(C=NNC(=O)C2=C(C)N(CC3=CC=CC=C3)C=[N+]2[O-])C=C1
N#CC(C=O)=CNC1=CC=NC(C2=CC=NC=C2)=N1
COC1=CC=C(OC)C(C=C[N+](=O)[O-])=C1
COC1=CC=C(C2OC3=CC(OC)=C(O)C(OC)=C3C(=O)C2O)C=C1OC
O=C1C(C2=CC=CS2)=NC2=CN=C(N3CCNCC3)N=C2N1CCC1=CC=CC=C1
CNC1=CC=C(OC2=CC=C3C=CC=CC3=C2)C(Cl)=C1
CC(C)N1N=NC=C1S
OC1=CC=C2C=CC=CC2=C1C=NNC(=S)NC1=CC=CC=C1
CC1NC2=CC3=C(C=C2C1(C)C)C(C(F)(F)F)=CC(=O)[NH]3
N#CCCN(N)C1=CC=C(C2=CC=CC=C2)N=N1
CCN(CC1=CC=C(F)C=C1)N=C1C(NC2=CC=CC(C=O)=C2O)=C(O)C1=O
CC1=N[NH]C(C2=CN(C)N=C2)=C1
C[N+]1=CC=C2C3=CC=CC=C3N(CCCCCCCCCCCCN3C4=CC=CC=C4C4=CC=[N+](C)C=C43)C2=C1
O=C1CCOC(O)=C1SC1=CC=CC=C1
CCCN1C(C2=CC=C(O)C=C2)=CC2=CC=C(O)C=C21
CN1C=C[N+](CC(O)C2=CC=C(N)C=C2)=C1
CN1C(C2=CC=C(S(N)(=O)=O)C=C2)=C(C#N)C2=CC=C(OC(F)F)C=C21
C1=CC=C2C3=C([NH]C2=C1)C(C1CCCCC1)NC(C1=NC(C2=CC=NC=C2)=C[NH]1)C3
COC1=CC=C(Br)C(C(=O)NN2C(=O)CSC2C2=CC=C(F)C=C2)=C1
O=CC1=NN=CC(C2=CC=CC=C2)=N1
COC1=CC(OC)=C(C2CC=CC3=C(OC)C=C(OC)C(OC)=C32)C=C1OC
CC1=CC(O)=C(C(C2=CC=C(C(F)(F)F)C=C2)C2=C(N)N(C)C(=O)N(C)C2=O)C(=O)O1
O=C(C=CN1CCC2=CC=CC=C21)C(F)(F)Cl
O=CC1=C(O)C2=CC=CC=C2C2=C1C=CC(=O)O2
S=C(NC1=CC=CC(Cl)=C1)NC1=CC=CC2=CN=CC=C12
CC1=CC(=O)N(N=C2N=C(C(=O)C3=CC=CO3)[NH]C=C2C=O)C1=O
O=CC1=NN(C2=CC=C(Cl)C=C2)C(C2=CC=CC=C2)=N1
O=C1[NH]C2=C(N=C1O)C1=C(C=C2)CNCC1
ClCCCCCCCl
CC1=C(Cl)C(C#N)=CC=C1[SH](=O)=O
NC1=NC=NC2=C1C(C1=CC=C3C=N[NH]C3=C1)=NN2C1CCCC1
O=CC1=CN(C2CCCC2)C(=O)C(N2CCCC2=O)=C1
COC1=CC=C(NC2=NC(C3=CC=C(Cl)C=C3)=CS2)C=C1OC
O=C1OC2(CCN(C3=NC4=CC(Cl)=C(F)C=C4[NH]3)CC2)C2=CC=CC=C12
CC1=CN=C(C2=CC(C3=CN=C(N4CCCC4)N=C3)=CC3=NC(N)=CN23)N=C1
C=C(O)P(=O)(O)OC
COC1=CC=C(C2=C(C=O)[N+]([O-])=C3C=CC=CC3=[N+]2[O-])C=C1
N#CC1=CC=C2C(=C1)C1=C(C3=CC=CC=C3SC1C=O)N2CCF
CC1=NC(CC2=CC=C(C3=CC=CC=C3)C=C2)=C(C(=O)O)[NH]1
OC1COC(C2=CC=CC(CC3=NC=C(C4=CC=CO4)S3)=C2)C(O)C1O
CCCCCCN1C2=C(CCN3C(=O)C4=CC=CC=C4N(C)C23)C2=CC=CC=C21
OC1=CC=CC(C2=CC3=CC(O)=CC=C3[NH]2)=C1
CC(N)C1=NC2=CC=CC=C2N1CC1=CC=C(Cl)C=C1
CON=C1CN(C2=C(F)C=C3C(=O)C(C(=O)O)=CN(C4CC4)C3=C2Cl)CC1C
CC(=O)CC1NS(=O)(=O)C2=C(F)C=C(F)C=C21
O=C(NNC(S)=NC(=O)C1=CC=CC=C1Cl)C1=CC=CC([N+](=O)[O-])=C1
CC1=CC=C(C(=O)O)C=C1NC1=NC=NC2=C1C1=C(CCC1)S2
CCCC(O)(C1=CC=C(F)C=C1)C1=CC=C(F)C=C1
CC1=CC(=O)N=C(N2N=C(C3=CC=CS3)C=C2N)[NH]1
CN(C)N=NC1=CC(C#N)=CC(C#N)=C1
CC1=CC=C(C2CC(C3=CC(Cl)=CC=C3O)=NN2C(=O)C2=C(C)N=NS2)C=C1
COC1=CC=CC=C1C1=CC(=O)C2=C(O)C=CC=C2O1
COC1=CC=CC=C1NC1=NC(C2=CC=C(C3=CC=CC=C3)C=C2)=C(CC(=O)O)S1
CC1=CC=C(N2C(C)=NC3=C(C4=CC=C(Br)C=C4)N=C4C=CC=CC4=C3C2=O)C=C1
CNC1CCC2=CC(OC)=CC=C21
O=C1C=C(C2=CC=C(C3=NN=N[NH]3)C=C2)OC2=CC=CC=C12
O=CCN1C(C2=CC=CS2)=NC2=CC=CC=C21
COC1=C(OC)C=C2C(=C1)CC1=C2[NH]N=C1N
CC1=CC=C(N2CCNCC2)C2=C1C=CO2
CC(=O)N1N=C(C2=CC=C(C(F)(F)F)C=C2)OC1C1=CC=C([N+](=O)[O-])S1
O=S(=O)(OC1=CC=C(C2CCN2C2=CC=C(F)C=C2)C=C1)C1=CC=CC=C1
C=C(C)C1CCC2(C)CCCC(C)(N=C=S)C2C1
O=C1C=CC2=CN=C3C=CC(C4=CN=C5C=CC=CC5=C4)=CC3=C2N1C1=CC=C(C2CCNCC2)C(C(F)(F)F)=C1
CC1=CC=C(C2=CN3C=CC=C(C)C3=N2)C=C1
CCC1=NC2=C(O1)C(=O)C(SC1=CC=CC=C1)=C(SC1=CC=CC=C1)C2=O
[truncated: 8,000 more rows]
