# Supplementary material for: t-SMILES: a fragment-based molecular representation framework for de novo ligand design
Source: Nat Commun. 2024 Jun 11;15:4993. doi: 10.1038/s41467-024-49388-6 (PMC11167009; doi:10.1038/s41467-024-49388-6)
Supplement: Supplementary file 4 — Source Data [file 41467_2024_49388_MOESM4_ESM.zip › Soure data/Source data and code for all other graphs/Metrics/Dataset/Chemb_Voc/chembl_120_Canonical.smi.bfs[228]_org.smi.jtvae.voc.smi.rnd10000.csv]

BC
BO
BP
C
C#C
C#N
C#[NH+]
C#[SH]
C1#CC1
C1#CC2=CC=C(C=C2)CCCCCCCCCCCC1
C1#CC2=CC=C[N+](=C2)CCCCCCCCCCC[N+]2=CC=CC(=C2)C#CCCCCCCCC1
C1#CC2=CC=C[N+](=C2)CCCCCCCCC[N+]2=CC=CC(=C2)C#CCCCCCC1
C1#CC2=CC=C[N+](=C2)CCCCCCCCC[N+]2=CC=CC(=C2)C#CCCCCCCCC1
C1#CC2=CC=C[N+](=C2)CCCCCCC[N+]2=CC=CC(=C2)C#CCCCCCC1
C1#CC2=C[N+](=CC=C2)CCCCCCCCCC[N+]2=CC(=CC=C2)C#CCCCCCCCC1
C1#CC2=C[N+](=CC=C2)CCCCCCCC[N+]2=CC(=CC=C2)C#CCCCCCC1
C1#CC2=C[N+](=CC=C2)CCCCCC[N+]2=CC(=CC=C2)C#CCCCCCCCC1
C1#CC2=C[N+](=CC=C2)CCCC[N+]2=CC(=CC=C2)C#CCCCCCC1
C1#CC2C=CCC3C(C#CC=C1)NC=CC23
C1#CC2C=CCC3C(C#CC=C1)NCCC23
C1#CC2CCC#CC(=C1)CCOCCCC1=CC=C(C=C1)O2
C1#CC2CCCC3C(C#CC=C1)N=CCC23
C1#CC2CCCC3C(C#CC=C1)NC=CC23
C1#CC2CCCC3C(C#CC=C1)NCCC23
C1#CCC2=CCCC(C#CC=C1)C2
C1#CCC2=CCCC(C#CCC1)C2
C1#CCC2=CCCCC(C#CC=C1)C2
C1#CCC2C=CCC(CCCCCCCCCCOC1)O2
C1#CCC2CCCC(C#CC=C1)C2
C1#CCC2CCNC(C#CC=C1)C2
C1#CCCC#CCC=C1
C1#CCCC#CCCNCC=C1
C1#CCCCCC#CC=C1
C1#CCCCCC#CCC1
C1#CCCCCCC1
C1#CCCCCCC=CCCC1
C1#CCCCCCCC=CCC1
C1#CCCCCCCCCCCOCC=C1
C1#CCCNCC#CC=C1
C1#CCCNCC#CCC1
C1#CCCNCCC1
C1#CCCOCC#CC=C1
C1#CCCOCCCOC=C1
C1#CCCOCCCOCC1
C1#CCCOCCOCCC#CCCOCCOCC1
C1#CCNC2=CC=[N+](CCCCC[N+]3=CC=C(CC3)NC1)CC2
C1#CCOC2=CC=CC(=C2)OCC#CC=C1
C1#CCOCCC2=NC(=CS2)CCCCCOCCC=C1
C1#CCOCCCCCCC1
C1#CCOCCOCCCCCOCCCC=CCCOCCOC1
C1#CCSCC#CCC=C1
C1#CCSCC#CCCCC1
C1#C[NH]C=N1
C1=C2C=C(C=N1)OCCCOCCCC2
C1=C2C=C(C=N1)OCCCOCCCCC2
C1=C2C=C(CCCCCCC2)[NH]1
C1=C2C=C(CCCCCCNCC2)NC1
C1=C2C=C3C(=C1)C=C1CCCC(CNCCOCCNSNC2)CN13
C1=C2C=C3C(=C1)C=CN3CCNCCCCCCNC2
C1=C2C=C3C(=C1)C=CN3CCNCCCCCNSNC2
C1=C2C=C3C(=C1)C=CN3CCNCCCCNSNC2
C1=C2C=C3C(=C1)C=CN3CCNCCNCCNSNC2
C1=C2C=C3C(=NCCC3=C1)OC1CCN(CCNCOCCCCC2)C1
C1=C2C=C3C=C1CNC1=CC=[N+](C=C1)CC1=CC(=CC(=C1)C[N+]1=CC=C(C=C1)NC2)C[N+]1=CC=C(C=C1)NC3
C1=C2C=C3C=C4C=CC5=C(N=C6C=CC(=CC6=C5)CNCCNCCNCC5=CC=C6N=C7C(=CC6=C5)C=CC5=CC6=CC(=CC=C6N=C57)CNCCNCCNC2)C4=NC3=C1
C1=C2C=C3CC4=CC(=CC=C4NC3=C1)OCCOCCOCCOCCOCCO2
C1=C2C=C3CC4=CC(=CC=C4NC3=C1)OCCOCCOCCOCCOCCOCCO2
C1=C2C=C3CN(CCNCCCCCCCO2)CCC3=C1
C1=C2C=C3OC4=C(OC3=C1)C1=C(C=C4)CCNC1CC1=CC=C(C=C1)OCCCC2
C1=C2C=C3[NH]C(=CC3=C1)CCOCCN1CCN(CCNSNC2)CC1
C1=C2C=C3[NH]C(=CC3=C1)CCOCCNCCCCCNSNC2
C1=C2C=C3[NH]C(=CC3=C1)CCOCCNCCCCNSNC2
C1=C2C=C3[NH]C(=CC3=C1)CCOCCNCCOCCNSNC2
C1=C2C=C3[NH]C=C(CCNCCNCCNCCC2)C3=C1
C1=C2C=CC(=C1)C1=CC=C(C=C1)NCN1CCN(CC1)CNC1=CC=C(C=C1)C1=CC=C(C=C1)NCN1CCN(CC1)CN2
C1=C2C=CC(=C1)C1=NC3=CC(=CC=C3O1)N=C1CCC(=NC3=CC=C4N=C(OC4=C3)C3=CC=C(C=C3)N=C3CCC(=N2)N3)N1
C1=C2C=CC(=C1)C1=NC3=CC=C(C=C3O1)N=C1CCC(=NC3=CC=C4N=C(OC4=C3)C3=CC=C(C=C3)N=C3CCC(=N2)N3)N1
C1=C2C=CC(=C1)CN1C=C(CCNCCCC3=CN(C2)N=N3)N=N1
C1=C2C=CC(=C1)CN1C=C[N+](=C1)CC1=CC=C(C=C1)SC1=CC=C(C=C1)CN1C=C[N+](=C1)CC1=CC=C(C=C1)C2
C1=C2C=CC(=C1)CNCCCC1=C[NH]C(=N1)CC2
C1=C2C=CC(=C1)OC1CCC3=C1C=CC(=C3)CCOCCC2
C1=C2C=CC(=C1)OCC1=CN(CCOC3=CC=C(C=C3)CCNCCNCCNCCC2)N=N1
C1=C2C=CC(=C1)OCCCCC1CCN(CC2)C1
C1=C2C=CC(=C1)OCCCCCCN1C=CC3=C1C=CC(=C3)CC2
C1=C2C=CC(=C1)OCCCCCOC1=CC=C(C=C1)CC1=CC=C(C=C1)OCCCCCOC1=CC=C(C=C1)C2
C1=C2C=CC(=C1)OCCN1C=C(CCCNCCNCCNCC2)N=N1
C1=C2C=CC(=C1)SC1=CC=C(C=C1)C[N+]1=CN(C=C1)CC1=CC=C(C=C1)C[N+]1=CN(C=C1)C2
C1=C2C=CC(=C1)SC1=CC=C(C=C1)C[N+]1=CN(C=C1)CC1=CC=C(C=C1)SC1=CC=C(C=C1)C[N+]1=CN(C=C1)C2
C1=C2C=CC(=C1)SC1=CC=C(C=C1)NCCN1CCN(CCNC3=CC=C(C=C3)SC3=CC=C(C=C3)NCCN3CCN(CCN2)CC3)CC1
C1=C2C=CC(=NN=C3C=CC(=CC=C4C=CC(=NN=C5C=CC(=C1)C=C5)C=C4)C=C3)C=C2
C1=C2CC(CC1)CCC1COCOCCCOCOC2C1
C1=C2CC(CC1)CCC1COCOCCOCOC2C1
C1=C2CC3=CC=C(CC4=CC=C(CC5=CC=C(CC(=C1)O2)O5)O4)O3
C1=C2CC3=CC=C(CC4=CC=C(CC5=CC=C(CC(=C1)[NH]2)[NH]5)[NH]4)[NH]3
C1=C2CC3=NC4=C(C=CC=C4NC3)OC3CCN(CCN(C1)N2)C3
C1=C2CC3=NC4=C(C=CC=C4NC3)OCCCCCN(C1)S2
C1=C2CC3=NC4=C(C=CC=C4NC3)OCCNCCN(C1)S2
C1=C2CC3C=C2N=C1CCCCCCCC3
C1=C2CCC(=CC3=NC(=CC4=CC=C(C=C5CCC1=N5)[NH]4)CC3)[NH]2
C1=C2CCC(=N2)C2=CCC3=C2[NH]C(=C3)C=C2C=CC(=CC3=CC=C1[NH]3)[NH]2
C1=C2CCC(=N2)C2=CCC3=C2[NH]C(=C3)C=C2CCC(=CC3=CC=C1[NH]3)N2
C1=C2CCC(=N2)C=C2C=CC(=CC3=CC=C([NH]3)C3=CCC4=C3[NH]C1=C4)[NH]2
C1=C2CCC(=N2)CC2=CC=C(C=C3C=CC(=CC4=CC=C1[NH]4)[NH]3)[NH]2
C1=C2CCC(=N2)CC2=CC=C(C=C3CCC(=CC4=CC=C1[NH]4)N3)[NH]2
C1=C2CCC(CCCCCCCCC1)O2
C1=C2CCC(COCCCCCCCCCCC1)C2
C1=C2CCC3=C4C=C(CCC5=C1C(CC2)CC5)CCC4CC3
C1=C2CCC3=C4CCC(=N4)C=C4C=CC(=CC5=CC=C(C=C1N=C23)[NH]5)[NH]4
C1=C2CCC3=CN(CCOCCCN1CC2)CC3
C1=C2CCC3CC(CCC1)C2C3
C1=C2CCC3CC2CCC13
C1=C2CCC3CCCC(=CCC(CC1)C2)C3
C1=C2CCC3CCCC(CCC(CC1)C2)C3
C1=C2CCC3CCCC4OCCCCCCCCCOC1CC(C2)CC34
C1=C2CCC3CCCC4OCCCCCCOCCCCCOC1CC(C2)CC34
C1=C2CCC3CCCC4OCCCCCOCCCCCOC1CC(C2)CC34
C1=C2CCC3CCCC4OCCCCOCCCCCOC1CC(C2)CC34
C1=C2CCC3NCCC24CC(CCC34)CO1
C1=C2CCCC(CCC1)O2
C1=C2CCCC(CCC3CCCC(C1)C3)C2
C1=C2CCCC(CCCC1)COC2
C1=C2CCCC(CCCC1)O2
C1=C2CCCC(O2)C2=CC(CC3CCC1O3)OC2
C1=C2CCCC1NCN2
C1=C2CCCC34CC1C(CN3)CC24
C1=C2CCCC34COC5C(C3)OC1C5C24
C1=C2CCCC3=CC=C(C=C3)OC3=CC(=CC=C3)CC3=NCCC4=C3C=C(O2)C(=C4)O1
C1=C2CCCC3=CC=C(C=C3)OC3=CC(=CC=C3)CC3NCCC4=C3C=C(O2)C(=C4)O1
C1=C2CCCC3=CC=CC(=C3)C3=CC=CC(=C3)CC3NCCC4=C3C=C(O2)C(=C4)O1
C1=C2CCCC3=CC=CC(=C3)CCCC(=CC1)C2
C1=C2CCCC3=CC=CC(=C3)OC3=CC4=C(C=C3)CCNC4CC3=CC=C(O2)C(=C3)CO1
C1=C2CCCC3=CC=CC(=C3)OC3=CC=C(C=C3)CC3NCCC4=C3C=C(O2)C(=C4)O1
C1=C2CCCC3CC1CCC23
C1=C2CCCC=C(CCC1)O2
C1=C2CCCCC(CC1)C2
C1=C2CCCCC3=CC=C(CC1OC2)O3
C1=C2CCCCC3=CC=C(CCC1OC2)O3
C1=C2CCCCC3=CC=C(CCCC1OC2)O3
C1=C2CCCCC3CCCC(CCNCCOCCCCC4OCCC(OC2)C14)O3
C1=C2CCCCC3COC(CCCC(=C1)O2)C3
C1=C2CCCCC3OCCCCCCCCOCNCCCOC1CC3C2
C1=C2CCCCCC(CC1)C2
C1=C2CCCCCC1OCCC2
C1=C2CCCCCC3CC1OCC23
C1=C2CCCCCCC(C1)O2
C1=C2CCCCCCC(CC1)C2
C1=C2CCCCCCC(CC1)OC2
C1=C2CCCCCCC1CC2
C1=C2CCCCCCC3=CC=C(CCCCCCC(=C1)O2)O3
C1=C2CCCCCCC3=CSC(=N3)NCCN3CCC(C3)OCN(C1)C2
C1=C2CCCCCCC3CC=C(C3)C1OC2
C1=C2CCCCCCC3CCC(CC1OC2)O3
C1=C2CCCCCCCC1CC2
C1=C2CCCCCCCC1OC2
C1=C2CCCCCCCCC(C1)O2
C1=C2CCCCCCCCCC(=C1)[NH]2
C1=C2CCCCCCCCCC(=N2)[NH]1
C1=C2CCCCCCCCCC1=NC2
C1=C2CCCCCCCCCC1OC2
C1=C2CCCCCCCCCCCCCCCNC(=CC1)C2
C1=C2CCCCCCCCCNCCN3CCC(C3)OCN(C1)C2
C1=C2CCCCCCCOCNCCN3CCC(C3)OCN(C1)C2
C1=C2CCCCCN3C=C(CCCNCC(=N1)O2)N=N3
C1=C2CCCCNCCNCCNCCNCCCC(=N1)CN2
C1=C2CCCCOC3=CC=C(C=C3)CC1NC2
C1=C2CCCCOCCCCCC(C1)O2
C1=C2CCCN3C=C(CCCNCC(=N1)O2)N=N3
C1=C2CCCN3CCC(C3)C(C1)CC2
C1=C2CCCNCCCCCC(=N2)[NH]1
C1=C2CCCNCCCCCCN1CC2
C1=C2CCCNCCCCCCNCCNCCNCCCCCN1N=N2
C1=C2CCCNCCCCCCNCCNCCNCCNCCN1N=N2
C1=C2CCCNCCNCCCCNCCCN1N=N2
C1=C2CCCNCCNCCCN1CC2
C1=C2CCCNCCNCCNCCNCCCCC(=N1)CN2
C1=C2CCCNCCNCCNCCNCCN1N=N2
C1=C2CCCNCCNCCNCCNCCNCCN1N=N2
C1=C2CCCNCCNCCNCCNCCNCCNCCNCCCN1N=N2
C1=C2CCCSCC(=CC1)O2
C1=C2CCN(C1)CC2
C1=C2CCN1C1CCN(COCC3CNC(CN3)C2)C1
C1=C2CCNC1=NO2
C1=C2CCNCC3CCN(CCCC(=N2)[NH]1)C3
C1=C2CCNCCC(=C1)CC2
C1=C2CCNCCCCCCC(=N1)O2
C1=C2CCNCCCCCCC(=N2)[NH]1
C1=C2CCNCCCCCCCC(=N2)[NH]1
C1=C2CCNCCCNCCC(=N2)[NH]1
C1=C2CCNCCCOCCCCN1CC2
C1=C2CCNCCNCCCCCCN1N=N2
C1=C2CCNCCNCCNCCNCCN1CC2
C1=C2CCNCCNCCNCCNCCNC(=N2)S1
C1=C2CCOC3CCNC4CC(CC2C43)N1
C1=C2CCOCCCCCCC(=N2)[NH]1
C1=C2CCOCCCCCCCCCCCOC(=N1)[NH]2
C1=C2CCOCCCCCCCCCCNOC(=N1)[NH]2
C1=C2CCOCCCCCCCCCCOC(=N1)[NH]2
C1=C2CCOCCCCCCCCCOC(=N1)[NH]2
C1=C2CCOCCCCCCCCOC(=N1)[NH]2
C1=C2CCOCCCOC3CCOC(CC1)(C3)O2
C1=C2CC[N+](=C1)CC1=CC(=CC=C1)C1=CC=CC(=C1)C[N+]1=CC=C(CC1)NCCCCCCCCCCN2
C1=C2CC[N+](=C1)CC1=CC3=C(C=C1)C1=C(C=C(C=C1)C[N+]1=CC=C(CC1)NCC1=CC=C(C=C1)C1=CC=C(C=C1)CN2)C3
C1=C2CC[N+](=C1)CC1=CC=C(C=C1)C1=CC=C(C=C1)C[N+]1=CC=C(CC1)NCC1=CC=C(C=C1)C1=CC=C(C=C1)CN2
C1=C2CC[N+](=C1)CC1=CC=C(C=C1)C1=CC=C(C=C1)C[N+]1=CC=C(CC1)NCC1=CC=C(C=C1)CC1=CC=C(C=C1)CN2
C1=C2CC[N+](=C1)CC1=CC=C(C=C1)C1=CC=C(C=C1)C[N+]1=CC=C(CC1)NCCCCCCCCCCN2
C1=C2CC[N+](=C1)CC1=CC=C(C=C1)C1=CC=CC(=N1)C1=CC=C(C=C1)C[N+]1=CC=C(CC1)NCC1=CC=C(C=C1)CC1=CC=C(C=C1)CN2
C1=C2CC[N+](=C1)CC1=CC=C(C=C1)CC1=CC=C(C=C1)C[N+]1=CC=C(CC1)NCC1=CC=C(C=C1)C1=CC=C(C=C1)CN2
C1=C2CC[N+](=C1)CC1=CC=C(C=C1)CC1=CC=C(C=C1)C[N+]1=CC=C(CC1)NCC1=CC=C(C=C1)CC1=CC=C(C=C1)CN2
C1=C2CC[N+](=C1)CC1=CC=C(C=C1)CC1=CC=C(C=C1)C[N+]1=CC=C(CC1)NCCCCCCCCCCN2
C1=C2CC[N+](=C1)CC1=CC=C(C=C1)CCC1=CC=C(C=C1)C[N+]1=CC=C(CC1)NCCCCCCCCCCN2
C1=C2CC[N+](=C1)CC1=CC=C(C=C1)C[N+]1=CC=C(CC1)NCC1=CC(=CC=C1)CN2
C1=C2CC[N+](=C1)CC1=CC=C(C=C1)C[N+]1=CC=C(CC1)NCC1=CC=C(C=C1)CN2
C1=C2CC[N+](=C1)CC1=CC=C(C=C1)C[N+]1=CC=C(CC1)NCCCCCN2
C1=C2CC[N+](=C1)CC1=CC=C3C(=C1)CC1=C3C=CC(=C1)C[N+]1=CC=C(CC1)NCCCCCCCCCCN2
C1=C2CC[N+](=C1)CC1=CC=CC(=C1)C[N+]1=CC=C(CC1)NCC1=CC(=CC=C1)CN2
C1=C2CC[N+](=C1)CC1=CC=CC(=C1)C[N+]1=CC=C(CC1)NCC1=CC=C(C=C1)CN2
C1=C2CC[N+](=C1)CC1=CC=CC(=C1)C[N+]1=CC=C(CC1)NCC1CCC(CC1)CN2
C1=C2CC[N+](=C1)CC1=CC=CC(=C1)C[N+]1=CC=C(CC1)NCCCCCCN2
C1=C2CC[N+](=C1)CC1=CC=CC(=C1)C[N+]1=CC=C(CC1)NCCCCCN2
C1=C2CC[N+](=C1)CC1=CC=CC(=C1)C[N+]1=CC=C(CC1)NCCCCN2
C1=C2CC[N+](=C1)CC1=CC=CC(=C1)C[N+]1=CC=C(CC1)NCCCN2
C1=C2CC[N+](=C1)CCCCCCCCCC[N+]1=CC=C(C=C1)NCCCCCCCCCCN2
C1=C2CC[N+](=C1)CCCCCCCCCC[N+]1=CC=C(CC1)NCC1=CC=C(C=C1)C1=CC=C(C=C1)CN2
C1=C2CC[N+](=C1)CCCCCCCCCC[N+]1=CC=C(CC1)NCCCCCCCCCCN2
C1=C2CC[N+](=C1)CCCCCCCC[N+]1=CC=C(CC1)NCCCCCCCCN2
C1=C2CC[N+](=C1)CCCCCC[N+]1=CC=C(CC1)NCC1=CC=C(C=C1)CN2
C1=C2CC[N+](=C1)CCCCCC[N+]1=CC=C(CC1)NCCCCCCN2
C1=C2CC[N+](=C1)CCCCCC[N+]1=CC=C(CC1)NCCCCCN2
C1=C2CC[N+](=C1)CCCCC[N+]1=CC=C(CC1)NCC1=CC(=CC=C1)CN2
C1=C2CC[N+](=C1)CCCCC[N+]1=CC=C(CC1)NCC1=CC=C(C=C1)CN2
C1=C2CC[N+](=C1)CCCCC[N+]1=CC=C(CC1)NCC1CCC(CC1)CN2
C1=C2CC[N+](=C1)CCCCC[N+]1=CC=C(CC1)NCCCCCCN2
C1=C2CC[N+](=C1)CCCCC[N+]1=CC=C(CC1)NCCCCCN2
C1=C2CC[N+](=C1)CCCCC[N+]1=CC=C(CC1)NCCCCN2
C1=C2CC[N+](=C1)CCCCC[N+]1=CC=C(CC1)NCCCN2
C1=C2CC[N+](=C1)CCCCC[N+]1=CC=C(CC1)NCCOCCN2
C1=C2CC[N+](=C1)CCCCC[N+]1=CC=C(CC1)NCCSCCN2
C1=C2CC[N+](=C1)CCCCC[N+]1=CC=C(CC1)SCCCCCS2
C1=C2CC[N+](=C1)CCCC[N+]1=CC=C(CC1)NCC1=CC=C(C=C1)CN2
C1=C2CC[N+](=C1)CCCC[N+]1=CC=C(CC1)NCCCCCN2
C1=C2CC[N+](=C1)CCCC[N+]1=CC=C(CC1)NCCCCN2
C1=C2CC[N+](=C1)CCCC[N+]1=CC=C(CC1)NCCCN2
C1=C2CC[N+](=C1)CCC[N+]1=CC=C(CC1)NCC1=CC=C(C=C1)CN2
C1=C2CC[N+](=C1)CCC[N+]1=CC=C(CC1)NCCCN2
C1=C2CC[N+](=C1)CCOCC[N+]1=CC=C(CC1)NCCCCCN2
C1=C2CC[N+](=C1)CCOCC[N+]1=CC=C(CC1)NCCOCCN2
C1=C2CC[N+](=C1)CCOCC[N+]1=CC=C(CC1)NCCSCCN2
C1=C2CC[N+](=C1)CCSCC[N+]1=CC=C(CC1)NCCCCCN2
C1=C2CC[N+](=C1)CCSCC[N+]1=CC=C(CC1)NCCOCCN2
C1=C2CC[N+](=C1)CCSCC[N+]1=CC=C(CC1)NCCSCCN2
C1=C2CN3CCC=C4NCCC(OC1)C4C2CC3
C1=C2CN3CCN(CCNSNCC4=CC=CC(=C4)N(CCC1)C2)CC3
C1=C2CNC(C2)CC2=CC=C(C=C2)OCCC1
C1=C2CNC(C2)CC2=CC=C(C=C2)OCCCCCCC1
C1=C2CNC3CC4NCCC(OC1)C4C2C3
C1=C2CNC3CC4NCCCNC(OC1)C4C2C3
C1=C2CNC3CCC(COC1)C2C3
C1=C2CNC3CNCCNCC4=NC(=CS4)CNC(CNCCNCC(=N2)S1)CSSC3
C1=C2CNC3CNCCNCC4=NC(=CS4)CNC(CSSC3)C3=NC(CNCC(=N2)S1)CO3
C1=C2CNCC3=C2N=C1C=C1C=CC(=CC2=CC=C(C=C4CCC3=N4)[NH]2)[NH]1
C1=C2CNCC3=CC=C(CNCC4=CC=C(CNCC(=C1)O2)O4)O3
C1=C2CNCC3=CC=C(CNCC4=CC=C(CNCC5=CC=C(CNCC(=C1)O2)O5)O4)O3
C1=C2CNCC3=NC(=CO3)C3=NC(=CO3)C3=NC(=CO3)C3=NC(=CO3)C3=NC(=CO3)C3=NC(=CO3)C(=N2)O1
C1=C2CNCC3=NC(=CO3)C3=NC(=CO3)C3=NC(=CO3)CNCC3=NC(=CO3)C3=NC(=CO3)C(=N2)O1
C1=C2CNCC3=NC(=CO3)CNCC3=NC(=CO3)CNCC(=N2)O1
C1=C2CNCC3=NC(=CS3)CNCC3=NC(=CO3)CNCC(=N2)O1
C1=C2CNCC3=NC(=CS3)CNCC3=NC(=CS3)CNCC(=N2)O1
C1=C2CNCC3=NC(=CS3)CNCC3=NC(=CS3)CNCC(=N2)S1
C1=C2CNCC3=NC(=CS3)CNCC3=NC(CNCC(=N2)O1)CO3
C1=C2CNCC3=NC(=CS3)CNCCNCCNCC(=N2)O1
C1=C2CNCC3=NC(=CS3)CNCCNCCNCC(=N2)S1
C1=C2CNCC3=NC(=CS3)CNCCNCCNCCNCC(=N2)S1
C1=C2CNCC3=NC(=CS3)CNCCNCCOCCCNCC(=N2)S1
C1=C2CNCC3=NC(CNCC4=NC(=CS4)CNCC(=N2)S1)CO3
C1=C2CNCC3=NC(CNCC4=NC(=CS4)CNCC4=NC(CNCC(=N2)S1)CO4)CO3
C1=C2CNCC3=NC(CNCC4=NC(=CS4)CNCCNCCNCC(=N2)S1)CO3
C1=C2CNCC3=NC(CNCC4=NC(CNCC(=N2)S1)CO4)CO3
C1=C2CNCC3=NC(CNCC4=NC(CNCC(=N2)S1)CO4)CS3
C1=C2CNCC3=NC(CNCC4=NC(CNCC(=N2)S1)CS4)CO3
C1=C2CNCCC3CCC2C2C(CCNC32)OC1
C1=C2CNCCCCCCNCCNC3CCCCN(C1)C3=N2
C1=C2CNCCCCCCNSNCC3=CC=C4C=C(CC1)N(C2)C4=C3
C1=C2CNCCCCCNSNCC3=CC=C4C=C(CC1)N(C2)C4=C3
C1=C2CNCCCCNSNCC3=CC=C4C=C(CC1)N(C2)C4=C3
C1=C2CNCCCNCCCNCC(=CC1)N2
C1=C2CNCCCNSNCC3=CC=C4C=C(CC1)N(C2)C4=C3
C1=C2CNCCCOCCCCCNCC(=N2)NC1
C1=C2CNCCCOCCNCCNCCNCC(=N2)S1
C1=C2CNCCN3CCN(CC3)SNCC3=CC=CC(=C3)N(CCC1)C2
C1=C2CNCCNCC3=NC(CNCC4=NC(=CS4)CNCC(=N2)S1)CO3
C1=C2CNCCNCC3=NC(CNCC4=NC(CNCC(=N2)S1)CS4)CO3
C1=C2CNCCNCCCCCCN3C=C(CNCCNCCCCCCN1N=N2)N=N3
C1=C2CNCCNCCNCC3=CC(=N[NH]3)CNCCNCCNCC1=N[NH]2
C1=C2CNCCNCCNCC3=NC(=CO3)C3=NC(=CO3)C3=NC(=CS3)C3=NC(=CO3)C(=N2)O1
C1=C2CNCCNCCNCC3=NC(=CS3)C3=NC(=CO3)CNCC(=N2)O1
C1=C2CNCCNCCNCC3=NC(CNCC(=N2)S1)CO3
C1=C2CNCCNCCNCC3=N[NH]C(=C3)CNCCNCCNCC1=N[NH]2
C1=C2CNCCNCCNCCCOCCN1N=N2
C1=C2CNCCNCCNCCN1N=N2
C1=C2CNCCNCCNCCNCCNCC(=C1)O2
C1=C2CNCCNCCNCCNCCNCC(=C1)S2
C1=C2CNCCNCCNCCNCCNCC(=C1)[NH]2
C1=C2CNCCNCCNCCNCCNCC(=N2)S1
C1=C2CNCCNCCNCCNCCNCCNCC(=N2)S1
C1=C2CNCCNCCNSNCC3=CC=C4C=C(CC1)N(C2)C4=C3
C1=C2CNCCNCCOCCCNCC(=N2)S1
C1=C2CNCCOCCCNCC3=NC(=CS3)C(=N2)S1
C1=C2CNCCOCCNSNCC3=CC=C4C=C(CC1)N(C2)C4=C3
C1=C2CNCCOCCOCC3CCC(=C2C3)[NH]1
C1=C2COC(C2)CC2=CC=C(CCC1)O2
C1=C2COC(C2)CC2CCC(CCCCC1)O2
C1=C2COC(CCCCC1)C2
C1=C2COC(CCCCCCC1)C2
C1=C2COC(COCCCCCCC1)C2
C1=C2COC(COCCCCCCCCCCC1)C2
C1=C2COC(COCCCCCCCCCCCCCCC1)C2
C1=C2COC(COCCCCCCCCCCCCCCCCCCC1)C2
C1=C2COC3=C(C=C(C=C3)CCC3=CC=C(C=C3)OC3=CC(=CC=C3)CC1)O2
C1=C2COC3=C(C=C(C=C3)CCC3=CC=CC(=C3)OC3=CC=C(C=C3)CC1)O2
C1=C2COC3=CC4=C(C=C3O2)C(CC2=CC=CC(=C2)OC2=CC=C(C=C2)CC1)NCC4
C1=C2COC3CCC(CN1)C2C3
C1=C2COCC3CCC(CC23)O1
C1=C2COCCCC(CC1)C2
C1=C2COCCCCC(CC1)C2
C1=C2COCCCCCCOC(CCNC1)C2
C1=C2COCCCCCOCC3=CC=C4C=CC(=C1)C(=N2)C4=N3
C1=C2COCCCNCCCCN1N=N2
C1=C2COCCCNCCNCCCCNCCCCNCC(=N2)S1
C1=C2COCCCOCC3=NC(=CS3)CNCCNCC(=N2)S1
C1=C2COCCCOCC3=NC(=CS3)COCCC(=N2)S1
C1=C2COCCCOCC3=NC(CNCCNCC(=N2)S1)CS3
C1=C2COCCOCCOCCOCCOCC(=C[CH-]1)C2
C1=C2COCOC3CCC45OCC3C24CCNC5C1
C1=C2CSCC3=CC=CC(=C3)CSCC(=CC1)O2
C1=C2CSCCSCCSCC(=C1)S2
C1=C2C[NH2+]C3CC4NCCC(OC1)C4C2C3
C1=C2C[NH2+]C3CC4NCCCNC(OC1)C4C2C3
C1=C2C[NH2+]C3CCC(COC1)C2C3
C1=C2N=C(C=N1)OCCCCCCOCCNCN2
C1=C2N=C(C=N1)OCCCCCOCCNCN2
C1=C2N=C(C=N1)OCCCCOCCNCN2
C1=C2N=C(CCCCOCCNCCOCCCCNCC3CSC(=N3)C3CSC2=N3)S1
C1=C2N=C(CNCCCNCCNCC3CSC2=N3)S1
C1=C2N=C(CNCCCOCCCNCC3CSC2=N3)S1
C1=C2N=C(CNCCCOCCNCC3CSC2=N3)O1
C1=C2N=C(CNCCCOCCNCC3CSC2=N3)S1
C1=C2N=C(CNCCCOCCNCCN3C=C2N=N3)S1
C1=C2N=C(CNCCCOCCNCCN3N=NC2=N3)S1
C1=C2N=C(O1)C1=COC(=N1)C1=COC(=N1)C1=COC(=N1)C1=COC(=N1)C1=COC(=N1)C1=COC(=N1)C1CSC2=N1
C1=C2N=C(S1)C1=CSC(=N1)C1=CSC(=N1)CNCCNCCNCC1CSC2=N1
C1=C2N=C3CCC(=N3)N=C3CCC(=NC4=NC(=NC(=C1)[NH]2)CC4)[NH]3
C1=C2N=NC(=C1)SCCCSC1=CC=C(N=N1)SCCCSC1=NN=C(C=C1)SCCCS2
C1=C2NCC3CCC(CCCCCCC1)CC23
C1=C2NCC3CCC(NCC1)C2C3
C1=C2NCC3CCN(CC1)C2C3
C1=C2NCNC1=NCCS2
C1=C2OC3C=C2C(CCCCCCC3)COC1
C1=C2OC3CCN(CCNCOCCCCCC4=CC2=C(C=C4)NC1)C3
C1=C2OC3CCN(CCNCOCCCCCC4=CC=C(NC1)C2=C4)C3
C1=C2OCCCC3CCC(C1)CC23
C1=C2SCC3=CC=C(C=C3)CSC3=CSC(=C(S1)S2)S3
C1=C2SCC3=CC=CC(=C3)CSC3=CSC(=C(S1)S2)S3
C1=C2SSC3=CC=C(SSC4=CC=C(SSC5=CC=C(SSC(=C1)S2)S5)S4)S3
C1=C=CC=CC=1
C1=CC1
C1=CC23C4CCC5C(O4)OC2C1CCC53
C1=CC23CC(CCC4(CCC(C1)O4)O2)NO3
C1=CC23CCC4CC2C2CC4C3C2C1
C1=CC23CCCC4C(CN(C1)C42)C3
C1=CC23CCCC4COC2OC1CC43
C1=CC23CCCN4CC2OC1CC43
C1=CC23CCN4CC5CC(C=CC52C4C1)C3
C1=CC23CCNCC4=CCOC5CCN1C2C5C4CC3
C1=CC23OC4CCC5(O2)C(CCCCCCCCCCCCC1)CCCCC5C4O3
C1=CC2=C3C=C(C=CC3=N1)CCCC1CCC(C1)OCNCCN1CCC(C1)O2
C1=CC2=C3C=C(C=CC3=N1)CCCCC1CN(CCO1)CNCCN1CCC(C1)O2
C1=CC2=C3C=C(C=CC3=N1)CCCCC1CN(CNCCN3CCC(C3)O2)C1
C1=CC2=C3C=C(C=CC3=N1)CCCCCCCNCCN1CCC(C1)O2
C1=CC2=C3C=C(C=CC3=N1)CCCCCNCNCCN1CCC(C1)O2
C1=CC2=C3C=C(C=CC3=N1)CCCCCOCNCCN1CCC(C1)O2
C1=CC2=C3C=C(C=CC3=N1)CCCOC1CCCN(CNCCN3CCC(C3)O2)C1
C1=CC2=C3C=C1C1CCNCCCN(CCCCNCCCN1)CC3CO2
C1=CC2=C3C=C1CCCNCC1=NC=C(O1)C3CO2
C1=CC2=C3CC4=C(C=CC=C4CC3=C1)OCCOCCOCCOCCO2
C1=CC2=C3CC4OCCCCCCCCCCCCCCCNC1=CC2=CC=C3O4
C1=CC2=C3CCC(=CC=C4C=CC(=N4)C4=CC=C(C=CC1=N2)[NH]4)[NH]3
C1=CC2=C3CN(COC4CCN(CCCCCCCCCCC3=C1)C4)C2
C1=CC2=C3CN(COC4CCN(CCCCNCCCCCC3=C1)C4)C2
C1=CC2=C3CN(COC4CCN(CCNCCCCCCCC3=C1)C4)C2
C1=CC2=C3CN(COC4CCN(CCNCOCCCCCC3=C1)C4)C2
C1=CC2=C3CN4CN5CC6=C(C=CC=C6CN6CN(CC3=C1)C4C65)OCCOCCNCCOCCO2
C1=CC2=C3COC(COCCCC3=C1)C2
C1=CC2=C3COC4=CC=C(CCCOCCCC1)C1=C4C3=C(C=C2)OC1
C1=CC2=C3COC4CC=C(CCCOCCCOC1)C1COC(=C3C41)C=C2
C1=CC2=C3N=C(CNC3=C1)C1=C3NN(CCN4CCC(C4)O2)CC3=CC=C1
C1=CC2=C3N=C(CNC3=C1)C1=C3NN(CCNCCO2)CC3=CC=C1
C1=CC2=C3N=C(CNC3=C1)C1=C3SN(CCNCCO2)CC3=CC=C1
C1=CC2=C3N=C(CNC3=C1)C1=CC=CC3=C1SN(CCCCCCO2)C3
C1=CC2=C3N=C(CNC3=C1)C1=CC=CC3=C1SN(CCCCO2)C3
C1=CC2=C3OC(CC2)CNCCNCCNCCNCCCC3=C1
C1=CC2=C3OC4=C(C=CC=C42)CCNCCNCCCNCCNCCNCCCC3=C1
C1=CC2=C3OCCOCCOC4=C(C=CC=C4CC4=CC=CC5=C4OCCOCCOC4=C(C=CC=C4CC3=C1)C5)C2
C1=CC2=C3[NH]C=C(CCNCCNCCCC4=CC=C2C=C4)C3=C1
C1=CC2=CC(=C1)C1=C3NCC(CCNCCCCCC2)C3=CC=C1
C1=CC2=CC(=C1)C1=C3NCC(CCNCCNCCC2)C3=CC=C1
C1=CC2=CC(=C1)C1=CC(=CC=C1)CCCCCCC2
C1=CC2=CC(=C1)C1=CC(=NC=N1)SCCCCNCCNC2
C1=CC2=CC(=C1)C1=CC(=NC=N1)SCCCNCCCCCNC2
C1=CC2=CC(=C1)C1=CC(=NC=N1)SCCCNCCCCNC2
C1=CC2=CC(=C1)C1=CC(=NC=N1)SCCCNCCCNC2
C1=CC2=CC(=C1)C1=CC(=NC=N1)SCCNCCCCNC2
C1=CC2=CC(=C1)C1=CC(=NC=N1)SCCNCOCCNC2
C1=CC2=CC(=C1)C1=CC(=NC=N1)SCCOCNCCNC2
C1=CC2=CC(=C1)C1=CC=C(C=C1)CNCCOC1=CC=C3C=CC(=CC3=C1)OCCNCC1=CC=C2C=C1
C1=CC2=CC(=C1)C1=CC=C(C=C1)CNCCOCCCCOCCNCC1=CC=C2C=C1
C1=CC2=CC(=C1)C1=CC=C(C=C1)C[N+]1=CN(C=C1)CC1=CC=C(C=C1)SC1=CC=C(C=C1)CN1C=C[N+](=C1)CC1=CC=C2C=C1
C1=CC2=CC(=C1)C1=CC=CC(=C1)CC1=CC=C(C=C1)CN1C=C[N+](=C1)CC1=CC=C(C=C1)C1=CC=CC(=C1)C1=CC=C(C=C1)C[N+]1=CN(C=C1)CC1=CC=C(C=C1)C2
C1=CC2=CC(=C1)C1=CC=CC(=C1)CC1=CC=C(C=C1)C[N+]1=CN(C=C1)CC1=CC=CC(=N1)CN1C=C[N+](=C1)CC1=CC=C(C=C1)C2
C1=CC2=CC(=C1)C1=CC=CC(=C1)CCCCCCC2
C1=CC2=CC(=C1)C1=CC=CC(=C1)CCNCCNCC2
C1=CC2=CC(=C1)C1=CC=CC3=C1[NH]C=C3CCCNCCNC2
C1=CC2=CC(=C1)C1=NC(=CO1)C1=NC(=CO1)CNCCNCC1=COC(=N1)C1=COC(=N1)C1=CC=CC2=C1
C1=CC2=CC(=C1)CC1=C3OCCOCCOCCOCCOC4=C(C=CC=C4C2)CC2=CC=CC(=C2)CC3=CC=C1
C1=CC2=CC(=C1)CC1=CC(=CC=C1)CC1=CC(=CC=C1)C2
C1=CC2=CC(=C1)CC1=CC(=CC=C1)CC1=CC(=CC=C1)CC1=CC(=CC=C1)C2
C1=CC2=CC(=C1)CC1=CC(=CC=C1)CC1=CC(=CC=C1)CC1=CC(=CC=C1)CC1=CC(=CC=C1)CC1=CC(=CC=C1)CC1=CC=CC(=C1)C2
C1=CC2=CC(=C1)CC1=CC(=CC=C1)CC1=CC(=CC=C1)CC1=CC(=CC=C1)CC1=CC(=CC=C1)CC1=CC=CC(=C1)C2
C1=CC2=CC(=C1)CC1=CC3=CC(=C1)CNCCNCCNCCNCCNCC1=CC(=CC(=C1)CC1=CC=CC(=C1)C3)C2
C1=CC2=CC(=C1)CC1=CC3=CC(=C1)CNCCNCCNCCNCCNCCNCCNCC1=CC(=CC(=C1)CC1=CC=CC(=C1)C3)C2
C1=CC2=CC(=C1)CC1=CC=C(C=C1)C[N+]1=CN(C=C1)CC1=CC=C(C=C1)SC1=CC=C(C=C1)CN1C=C[N+](=C1)CC1=CC=C(C=C1)C2
C1=CC2=CC(=C1)CC1=CC=C(C=C1)OC1=CC=CC(=C1)CNCCC2
C1=CC2=CC(=C1)CC1=CC=CC(=C1)CC1=CC(=CC=C1)CC1=CC=CC(=C1)C2
C1=CC2=CC(=C1)CC1=CC=CC(=C1)CC1=CC=CC(=C1)CC1=CC=CC(=C1)C2
C1=CC2=CC(=C1)CC1=CC=CC(=C1)CNCCCCCCNCCCCCCCCNCCCCCCNC2
C1=CC2=CC(=C1)CC1=CN=C(CNCCC2)O1
C1=CC2=CC(=C1)CC1=[NH+]CCC3=CC=C(C=C13)OC1=CC=C3C(=C1)CC[NH2+]C3CC1=CC(=CC=C1)O2
C1=CC2=CC(=C1)CC1CNCCNCCNCCNCCNC(CN1)CC1=CC(=CC=C1)O2
C1=CC2=CC(=C1)CC1CNCCNCCNCCNCCNC(CN1)CC1=CC=C(C=C1)N2
C1=CC2=CC(=C1)CC1CNCCNCCNCCNCCNC(CN1)CC1=CC=C(C=C1)O2
C1=CC2=CC(=C1)CC1NCCC3=C(C=CC=C31)OC1=CC=C3CCNC(CC4=CC=C(C=C4)O2)C3=C1
C1=CC2=CC(=C1)CC1NCCC3=C(C=CC=C31)OCCCCC1=CC=C(C=C1)O2
C1=CC2=CC(=C1)CC1NCCC3=C1C=C(C=C3)OCC1=CC=C(C=C1)CC1=C3C=C(C=CC3=CC=N1)O2
C1=CC2=CC(=C1)CC1NCCC3=C1C=C(C=C3)OCC1=CC=C(C=C1)CC1NCCC3=C1C=C(C=C3)O2
C1=CC2=CC(=C1)CC1NCCC3=C1C=C(C=C3)OCCCCC1=CC=C(C=C1)O2
C1=CC2=CC(=C1)CC1NCCC3=C1C=C1OC4=C(C=CC=C4CCC4=CC=C2C=C4)OC1=C3
C1=CC2=CC(=C1)CC1NCCC3=CC4=C(C=C31)OC1=C3C(=CC=C1O4)CCNC3CC1=CC2=CC=C1
C1=CC2=CC(=C1)CC1NCCC3=CC=C(C=C31)OCC1=CC=C(C=C1)CC1=C3C=C(C=CC3=CC=N1)O2
C1=CC2=CC(=C1)CC1NCCC3=CC=C(C=C31)OCC1=CC=C(C=C1)CC1=NCCC3=C1C=C(C=C3)O2
C1=CC2=CC(=C1)CC1NCCC3=CC=C(C=C31)OCC1=CC=C(C=C1)CC1NCCC3=C1C=C(C=C3)O2
C1=CC2=CC(=C1)CC1NCCC3=CC=C4OC5=C(C=C6C(=C5)CCNC6CC5=CC=C(C=C5)O2)OC4=C31
C1=CC2=CC(=C1)CC1NCCC3=CC=C4OOC5=C(C=CC=C5OC4=C31)CCC1=CC=C(C=C1)O2
C1=CC2=CC(=C1)CCC1=CC(=CC=C1)NC1=NC(=CC=N1)N2
C1=CC2=CC(=C1)CCC1=CC(=CC=C1)NC1=NC=CC(=N1)N2
C1=CC2=CC(=C1)CCC1=CC(=CC=C1)OC1=CC=C(C=C1)CCCCO2
C1=CC2=CC(=C1)CCC1=CC3=C(C=C1)OC1=C(O3)C3=C(C=C1)CCNC3CC1=CC2=CC=C1
C1=CC2=CC(=C1)CCC1=CC=C(C=C1)CCCCC1=CC=C(C=C1)O2
C1=CC2=CC(=C1)CCC1=CC=C(C=C1)CCCCC1=CC=C2C=C1
C1=CC2=CC(=C1)CCC1=CC=C(C=C1)CCCCCC2
C1=CC2=CC(=C1)CCC1=CC=C(C=C1)OC1=CC(=CC=C1)CCC1=CC=C(C=C1)O2
C1=CC2=CC(=C1)CCC1=CC=C(C=C1)OC1=CC(=CC=C1)CCCCO2
C1=CC2=CC(=C1)CCC1=CC=C(CC2)S1
C1=CC2=CC(=C1)CCC1=CC=CC(=C1)C1=CC(=CC=C1)CCCCO2
C1=CC2=CC(=C1)CCC1=CC=CC(=C1)CC2
C1=CC2=CC(=C1)CCC1=CC=CC3=C1OC1=C(C=CC4=C1C(CC1=CC=C(C=C1)O2)NCC4)O3
C1=CC2=CC(=C1)CCC2
C1=CC2=CC(=C1)CCCC1COC3=C(C=C4C(=C3)CCNC4CC3=CC=C(C=C3)O2)O1
C1=CC2=CC(=C1)CCCCC1=CC=C(C=C1)CCC1=CC2=CC=C1
C1=CC2=CC(=C1)CCCCC1=CC=C(C=C1)CCC1=CC=C(C=C1)O2
C1=CC2=CC(=C1)CCCCC1=CC=C3C=C(C=CC3=C1)N1CCCN(CC1)C2
C1=CC2=CC(=C1)CCCCC1=CC=CC(=C1)CNCC2
C1=CC2=CC(=C1)CCCCC1=CC=CC(=C1)COCCNC2
C1=CC2=CC(=C1)CCCCCC1=NC=CC(=C1)COCCC2
C1=CC2=CC(=C1)CCCCCCC1=C[NH]C(=N1)CC2
C1=CC2=CC(=C1)CCCCCCC1CCC(CO1)OC2
C1=CC2=CC(=C1)CCCCCCCC1=CC2=CC=C1
C1=CC2=CC(=C1)CCCCCCCC1=CC=C(C=C1)O2
C1=CC2=CC(=C1)CCCCCCCC1=CC=CC(=C1)O2
C1=CC2=CC(=C1)CCCCCCCCC1=CC=C(C=C1)O2
C1=CC2=CC(=C1)CCCCCCCCCC2
C1=CC2=CC(=C1)CCCCCCCCCCOC2
C1=CC2=CC(=C1)CCCCCCCCCCOCCCCNCCOC2
C1=CC2=CC(=C1)CCCCCCCCNCCNCC2
C1=CC2=CC(=C1)CCCCCCCNCC2
C1=CC2=CC(=C1)CCCCCCNCCC2
C1=CC2=CC(=C1)CCCCCCNCCNC2
C1=CC2=CC(=C1)CCCCCCSNCCNCC2
C1=CC2=CC(=C1)CCCCNC1=NC=CC(=C1)COCCC2
C1=CC2=CC(=C1)CCCCOC1=C3CCNC(CC4=CC=C(C=C4)O2)C3=CC=C1
C1=CC2=CC(=C1)CCCCOC1=CC3=C(C=C1)CCNC3CC1=CC2=CC=C1
C1=CC2=CC(=C1)CCCCOC1=CC3=C(C=C1)CCNC3CC1=CC=C(C=C1)O2
C1=CC2=CC(=C1)CCCCOC1=CC=C(C=C1)CC1NCCC3=C1C=C(C=C3)O2
C1=CC2=CC(=C1)CCCCOC1=CC=C(C=C1)CC1[NH2+]CCC3=C1C=C(C=C3)O2
C1=CC2=CC(=C1)CCCCOC1=CC=C3C(=C1)CCNC3CC1=CC=C(C=C1)O2
C1=CC2=CC(=C1)CCCCOC1=CC=C3CCNC(CC4=CC(=CC=C4)O2)C3=C1
C1=CC2=CC(=C1)CCCCOC1=CC=C3CCNC(CC4=CC=C(C=C4)O2)C3=C1
C1=CC2=CC(=C1)CCCCOC1=CC=C3CC[NH2+]C(CC4=CC=C(C=C4)O2)C3=C1
C1=CC2=CC(=C1)CCCNCC1=CC(=CC=C1)COCCC2
C1=CC2=CC(=C1)CCCNCC1=CC=CC(=C1)COCCC2
C1=CC2=CC(=C1)CCCNCCC1=CC=C(C=C1)NCCCN1CCN(CCCN2)CC1
C1=CC2=CC(=C1)CCCNCCC1=CC=C(C=C1)NCCN1CCN(CCN2)CC1
C1=CC2=CC(=C1)CCCNCCC1=CC=C(C=C1)OC1=CC=CC(=C1)CCNCCCC1=CC(=CC=C1)O2
C1=CC2=CC(=C1)CCCNCCC1=CC=C(C=C1)OC1=CC=CC(=C1)CCNCCCC1=CC=C(C=C1)O2
C1=CC2=CC(=C1)CCCNCCCCCCC2
C1=CC2=CC(=C1)CCCNCCN1CCC(C1)OCCO2
C1=CC2=CC(=C1)CCCNCCNCC2
C1=CC2=CC(=C1)CCCNCCNCCC1=CC=C(C=C1)O2
C1=CC2=CC(=C1)CCCNCCNCCNCCNCCNCCC1=CC=C(C=C1)O2
C1=CC2=CC(=C1)CCCNCCNCCO2
C1=CC2=CC(=C1)CCCOC1=CC(=CC=C1)CNC1=NC(=NC=C1)N2
C1=CC2=CC(=C1)CCCOC1=CC=CC(=C1)CNC1=NC(=NC=C1)N2
C1=CC2=CC(=C1)CCCOCC1=CC=CC(=C1)CCCCC2
C1=CC2=CC(=C1)CCCOCC1=CC=CC(=C1)CNCCC2
C1=CC2=CC(=C1)CCCOCC1=CC=NC(=C1)CCCCC2
C1=CC2=CC(=C1)CCCOCC1=CC=NC(=C1)NCCCC2
C1=CC2=CC(=C1)CCCOCCCC1=CC=C(C=C1)O2
C1=CC2=CC(=C1)CCCOCNCCCOC1CNC(COC2)C1
C1=CC2=CC(=C1)CCN1CCC(C1)NCCNCC1=CC(=CC=C1)O2
C1=CC2=CC(=C1)CCNCC1=CC(=CC=C1)CCCCC2
C1=CC2=CC(=C1)CCNCC1=CC(=CC=C1)OCCCCO2
C1=CC2=CC(=C1)CCNCC1=CC=C(C=C1)CCCNCCC1=CC=C(C=C1)CNCC2
C1=CC2=CC(=C1)CCNCC1=CC=C(C=C1)OCCCCO2
C1=CC2=CC(=C1)CCNCC1=CC=CC(=C1)CCNCCCC1=CC(=CC=C1)CNCC2
C1=CC2=CC(=C1)CCNCC1=CC=CC(=C1)OCCCCO2
C1=CC2=CC(=C1)CCNCCCC1=CC=C(C=C1)NCCCN1CCN(CCCN2)CC1
C1=CC2=CC(=C1)CCNCCCC1=CC=C(C=C1)NCCN1CCN(CCN2)CC1
C1=CC2=CC(=C1)CCNCCCC1=CC=C(C=C1)O2
C1=CC2=CC(=C1)CCNCCCCCC2
C1=CC2=CC(=C1)CCNCCCCCCCC2
C1=CC2=CC(=C1)CCNCCCNCCCC1=CC=C(C=C1)O2
C1=CC2=CC(=C1)CCNCCCOCCCCO2
C1=CC2=CC(=C1)CCNCCN1CCC(C1)NCCCO2
C1=CC2=CC(=C1)CCNCCN1CCC(C1)OCCCO2
C1=CC2=CC(=C1)CCNCCN1CCC(C1)SCCCO2
C1=CC2=CC(=C1)CCNCCNCCC1=CC2=CC=C1
C1=CC2=CC(=C1)CCNCCNCCCC1=CC=C(C=C1)O2
C1=CC2=CC(=C1)CCNCCNCCCCC1=CC=C(C=C1)O2
C1=CC2=CC(=C1)CCNCCNCCCCCC1=CC=C(C=C1)O2
C1=CC2=CC(=C1)CCNCCNCCCCCCO2
C1=CC2=CC(=C1)CCNCCNCCNCC2
C1=CC2=CC(=C1)CCNCCNSCCCCC2
C1=CC2=CC(=C1)CCOC1=CC(=CC=C1)CCNC1=NC(=NC=C1)N2
C1=CC2=CC(=C1)CCOC1=CC=CC(=C1)CCCNC1=CC=NC(=N1)N2
C1=CC2=CC(=C1)CCOPCNCCCCNC2
C1=CC2=CC(=C1)CN1C=C(CCCNCCC3=CN(C2)N=N3)N=N1
C1=CC2=CC(=C1)CN1C=C[N+](=C1)CCCOCCOCCC[N+]1=CN(C=C1)C2
C1=CC2=CC(=C1)CN1CCNCCN(CCNCC1)CC1=CC=CC(=C1)CN1CCNCCN(CCNCC1)C2
C1=CC2=CC(=C1)CNC1=CC=NC(=N1)NC1=CC(=CC=C1)CN2
C1=CC2=CC(=C1)CNC1=CC=NC(=N1)NC1=CC(=CC=C1)SN2
C1=CC2=CC(=C1)CNC1=CC=[N+](C=C1)CC1=CC=C(C=C1)C[N+]1=CC=C(C=C1)NC2
C1=CC2=CC(=C1)CNC1=CC=[N+](C=C1)CC1=CC=CC(=C1)C[N+]1=CC=C(C=C1)NC2
C1=CC2=CC(=C1)CNC1=CC=[N+](C=C1)CCCCC[N+]1=CC=C(C=C1)NC2
C1=CC2=CC(=C1)CNC1=CC=[N+](C=C1)CCOCC[N+]1=CC=C(C=C1)NC2
C1=CC2=CC(=C1)CNC1=NC(=NC=C1)NC1=CC(=CC=C1)OCCO2
C1=CC2=CC(=C1)CNC1=NC(=NC=C1)NC1=CC(=CN=C1)CC2
C1=CC2=CC(=C1)CNCC1=CC(=CC=C1)CNCC1=CC(=CC=C1)CNC2
C1=CC2=CC(=C1)CNCC1=CC(=CC=C1)CNCC1=CC(=CC=C1)CNCC1=CC(=CC=C1)CNC2
C1=CC2=CC(=C1)CNCC1=CC(=CC=C1)COCCNC2
C1=CC2=CC(=C1)CNCC1=CC=CC(=C1)CNCC1=CC(=CC=C1)CNC2
C1=CC2=CC(=C1)CNCC1=COC(=N1)C1=COC(=N1)C1=CC=CC(=N1)C1=NC(=CO1)C1=NC(=CO1)CNC2
C1=CC2=CC(=C1)CNCC1=COC(=N1)C1=COC(=N1)C1=CC=CC(=N1)CC1=NC(=CO1)C1=NC(=CO1)CNC2
C1=CC2=CC(=C1)CNCC1=COC(=N1)C1=COC(=N1)C1=NC(=CC=C1)C1=NC(=CO1)C1=NC(=CO1)CNC2
C1=CC2=CC(=C1)CNCC1=COC(=N1)C1=CSC(=N1)C1=NC(=CC=C1)C1=NC(=CO1)C1=NC(=CO1)CNC2
C1=CC2=CC(=C1)CNCC1=COC(=N1)C1=CSC(=N1)C1=NC(=CC=C1)C1=NC(=CS1)C1=NC(=CO1)CNC2
C1=CC2=CC(=C1)CNCCC1=CC(=CC=C1)OCCNC2
C1=CC2=CC(=C1)CNCCC1=CC=C(C=C1)CCCCCN2
C1=CC2=CC(=C1)CNCCC1=CC=C(C=C1)CCCCN2
C1=CC2=CC(=C1)CNCCC1=CC=C(C=C1)CCCN2
C1=CC2=CC(=C1)CNCCC1=CC=C(C=C1)CCNCC1=CC(=CC=C1)CCNCCC2
C1=CC2=CC(=C1)CNCCC1=CC=C(C=C1)OCCCCN2
C1=CC2=CC(=C1)CNCCC1=CC=CC(=C1)OCCCCN2
C1=CC2=CC(=C1)CNCCC1=CN(C=N1)CCCCCO2
C1=CC2=CC(=C1)CNCCC1=NC(=CC=C1)NCCCCO2
C1=CC2=CC(=C1)CNCCCC1=CN(C=N1)CCCCO2
C1=CC2=CC(=C1)CNCCCCCCNCC1=CC(=CC=C1)CCNCCC2
C1=CC2=CC(=C1)CNCCCCCCNCCCCCNC2
C1=CC2=CC(=C1)CNCCCCCCNCCNCCCCN2
C1=CC2=CC(=C1)CNCCCCCNCCCCNC2
C1=CC2=CC(=C1)CNCCCCCOCCNC2
C1=CC2=CC(=C1)CNCCCN1CCN(CC1)C1=CC=CC3=CC=C(C=C13)O2
C1=CC2=CC(=C1)CNCCCNC1CCN(C1)C1=CC=CC3=CC=C(C=C13)O2
C1=CC2=CC(=C1)CNCCCNCCCNC2
C1=CC2=CC(=C1)CNCCCNCCNC1=CC=CC3=CC=C(C=C13)O2
C1=CC2=CC(=C1)CNCCCNCCNCC1=CC=CC3=CC=C(C=C13)O2
C1=CC2=CC(=C1)CNCCN1CCC(C1)OCCCCO2
C1=CC2=CC(=C1)CNCCN1CCN(CC1)C1=CC=CC3=CC=C(C=C13)O2
C1=CC2=CC(=C1)CNCCN1CCN(CC1)CC1=CC(=CC=C1)O2
C1=CC2=CC(=C1)CNCCN1CCN(CCNCC3=CC(=CC=C3)CCNCCC2)CC1
C1=CC2=CC(=C1)CNCCN1CCOCCOCCN(CCNC2)CCOCCOCC1
C1=CC2=CC(=C1)CNCCNC1CCN(C1)C1=CC=CC3=CC=C(C=C13)O2
C1=CC2=CC(=C1)CNCCNC1CCN(C1)C1CCC3=CC=C(C=C31)O2
C1=CC2=CC(=C1)CNCCNC1CCN(C1)C1CCCC3=CC=C(C=C31)O2
C1=CC2=CC(=C1)CNCCNC1CCN(C1)C1CCOC3=CC=C(C=C31)O2
C1=CC2=CC(=C1)CNCCNC1CCN(CC3=CC(=CC=C3)O2)C1
C1=CC2=CC(=C1)CNCCNCCCC1=CC=C(C=C1)O2
C1=CC2=CC(=C1)CNCCNCCCNCC1=CC=CC3=CC=C(C=C13)O2
C1=CC2=CC(=C1)CNCCNCCNC1=CC=CC3=CC=C(C=C13)O2
C1=CC2=CC(=C1)CNCCNCCNCC1=CC=CC3=CC=C(C=C13)O2
C1=CC2=CC(=C1)CNCCNCCNCCCCO2
C1=CC2=CC(=C1)CNCCNCCNCCNCCNC2
C1=CC2=CC(=C1)CNCCNCCNCCNCCNCCNCCNC2
C1=CC2=CC(=C1)CNCCNCCNCCOCCO2
C1=CC2=CC(=C1)CNCCNCCNCCOCCOCCO2
C1=CC2=CC(=C1)CNCCOC1=CC=CC(=C1)CCNC2
C1=CC2=CC(=C1)CNCCOCC1=CC(=CC=C1)CNC2
C1=CC2=CC(=C1)CNCCOCC1=CC(=CC=C1)COCCNC2
C1=CC2=CC(=C1)CNCCOCC1=CC=C(COCCNC2)S1
C1=CC2=CC(=C1)CNCCOCC1=NC(=CC=C1)COCCNC2
C1=CC2=CC(=C1)CNCCOCCCCCCNC2
C1=CC2=CC(=C1)CNCCOCCCCCNC2
C1=CC2=CC(=C1)CNCCOCCNC2
C1=CC2=CC(=C1)CNCCSCC1=CC(=CC=C1)C1=CC=CC(=C1)CSCCNC2
C1=CC2=CC(=C1)CNCCSSCCCNC2
C1=CC2=CC(=C1)CNSN1CCN(CCNNCCN2)CC1
C1=CC2=CC(=C1)COC1=CC(=CC=C1)CCCNC1=NC(=NC=C1)N2
C1=CC2=CC(=C1)COC1=CC(=CC=C1)CNC1=CC=NC(=N1)N2
C1=CC2=CC(=C1)COC1=CC(=CC=C1)CNC1=NC(=NC=C1)N2
C1=CC2=CC(=C1)COC1=CC(=CC=C1)CNCC1=CC=C(C=C1)C1=CC=CC(=C1)C1=CC=C(C=C1)CNCC1=CC(=CC=C1)OC2
C1=CC2=CC(=C1)COC1=CC=CC(=C1)CCNC1=CC=NC(=N1)N2
C1=CC2=CC(=C1)COC1=CC=CC(=C1)CNCC1=CC=C(C=C1)C1=CC(=CC=C1)C1=CC=C(C=C1)CNCC1=CC=CC(=C1)OC2
C1=CC2=CC(=C1)COCC1=CC=CC(=C1)COCC1=CC(=CC=C1)COC2
C1=CC2=CC(=C1)COCCCCCCCCCC2
C1=CC2=CC(=C1)COCCCCCCCCCCC2
C1=CC2=CC(=C1)COCCCOCCC2
C1=CC2=CC(=C1)COCCNCC1=NC(=CC=C1)CNCCOC2
C1=CC2=CC(=C1)COCCNCCOCCC2
C1=CC2=CC(=C1)COCCOCCOCCOCCOCCOC2
C1=CC2=CC(=C1)COCCOCCOCCOCCOCCOCCOCCOC2
C1=CC2=CC(=C1)CSCC1=CC(=CC=C1)CSC2
C1=CC2=CC(=C1)CSCC1=CC=CC(=C1)CCCCC2
C1=CC2=CC(=C1)CSCCCNCCNCCNCCNCCNCCNCCNCCSC2
C1=CC2=CC(=C1)CSCCCNCCNCCNCCNCCNCCSC2
C1=CC2=CC(=C1)CSCCNCC1=CC=C(C=C1)OCCCCOC1=CC=C(C=C1)CNCCSCC1=CC2=CC=C1
C1=CC2=CC(=C1)CSCCNCC1=NC(=CC=C1)CNCCSCC1=CC2=CC=C1
C1=CC2=CC(=C1)CSCCNCCCCCCNCCSCC1=CC2=CC=C1
C1=CC2=CC(=C1)CSCCNCCNCCNCCNC2
C1=CC2=CC(=C1)C[N+]1=CC=C(C=C1)NCC1=CC=C(C=C1)CNC1=CC=[N+](C=C1)C2
C1=CC2=CC(=C1)C[N+]1=CC=C(C=C1)NCCOCCNC1=CC=[N+](C=C1)C2
C1=CC2=CC(=C1)C[N+]1=CC=CC(=C1)C1=NC=C3CN(CCCCCCCCCCN4CCN(CC4)CC4=C[N+](=CC=C4)C2)CCN31
C1=CC2=CC(=C1)C[N+]1=CN(C=C1)CC1=CC=C(C=C1)SC1=CC=C(C=C1)C[N+]1=CN(C=C1)C2
C1=CC2=CC(=C1)NC1=CC=NC(=N1)NC1=CC=CC(=C1)CC2
C1=CC2=CC(=C1)NC1=NC(=CC=N1)NCC1=CC=CC(=C1)OCC2
C1=CC2=CC(=C1)NC1=NC(=CC=N1)NCCC1=CC=CC(=C1)OCCC2
C1=CC2=CC(=C1)NC1=NC(=CC=N1)NCCCNS2
C1=CC2=CC(=C1)NC1=NC(=NC=C1)NC1=CC(=CC=C1)CC2
C1=CC2=CC(=C1)NC1=NC(=NC=C1)NC1=CC=CC(=C1)CC2
C1=CC2=CC(=C1)NC1=NC=CC(=N1)C1=CC=CC(=C1)CNCCNC2
C1=CC2=CC(=C1)NC1CCCN(CCCCN2)C1
C1=CC2=CC(=C1)NC1CCN(CCCCN2)C1
C1=CC2=CC(=C1)NCC1CCN(CCCCN2)C1
C1=CC2=CC(=C1)NCCCCC1=CC=C(C=C1)CCNC2
C1=CC2=CC(=C1)NCCCCCC1=C3N=C(N=CN3N=C1)N2
C1=CC2=CC(=C1)NCCCCCCOCC2
C1=CC2=CC(=C1)NCCCCNCCN2
C1=CC2=CC(=C1)NCCCCOC1=CC(=CC=C1)CCNC2
C1=CC2=CC(=C1)NCCCNCCCCN2
C1=CC2=CC(=C1)NCCCNCCCN2
C1=CC2=CC(=C1)NCCCSSCCNC2
C1=CC2=CC(=C1)NCCN1CCN(CCNC3=CC(=CC=C3)CCNCCC2)CC1
C1=CC2=CC(=C1)NCCNCCCCCCNCCNCCNC2
C1=CC2=CC(=C1)NCCNCCCCCCNCCNCCNCCNCCNC2
C1=CC2=CC(=C1)NCCNCCCCCN2
C1=CC2=CC(=C1)NCCNCCCCN2
C1=CC2=CC(=C1)NCCNCCCN2
C1=CC2=CC(=C1)NCCNCCNC2
C1=CC2=CC(=C1)NCCNCCNCCNCCNCCSCC2
C1=CC2=CC(=C1)NCCOCCNCCCN2
C1=CC2=CC(=C1)NCNCCN1CCC(C1)OCCCO2
C1=CC2=CC(=C1)NNC1=CC=CC(=C1)CSSC2
C1=CC2=CC(=C1)NSCCOCCOCCOCCSN2
C1=CC2=CC(=C1)OC1=CC(=CC=C1)CC1CNC(CNCCNCCNCCNCCN1)C2
C1=CC2=CC(=C1)OC1=CC(=CC=C1)CN1CCC(C1)NCCNC2
C1=CC2=CC(=C1)OC1=CC3=C(C=C1)CCC3N1CCC(C1)NCCNC2
C1=CC2=CC(=C1)OC1=CC3=C(C=C1)CCNC3CC1=CC=C(C=C1)OCCCC2
C1=CC2=CC(=C1)OC1=CC=C(C=C1)CC1NCCC3=C1C=CC=C3OC1=CC=C3CCNC(C2)C3=C1
C1=CC2=CC(=C1)OC1=CC=C(C=C1)CCC1=CC(=CC=C1)OC1=CC=CC(=C1)CC2
C1=CC2=CC(=C1)OC1=CC=C(C=C1)CCC1=CC=C(C=C1)OC1=CC(=CC=C1)CC2
C1=CC2=CC(=C1)OC1=CC=C(C=C1)CCCCC1=CC=C(C=C1)CC2
C1=CC2=CC(=C1)OC1=CC=C(C=C1)CCCCCCC2
C1=CC2=CC(=C1)OC1=CC=C(C=C1)CCCCCCCCCCCCCC2
C1=CC2=CC(=C1)OC1=CC=C(C=C1)CCCCCOCCO2
C1=CC2=CC(=C1)OC1=CC=C(C=C1)CCCNCC2
C1=CC2=CC(=C1)OC1=CC=C(C=C1)CCCNCCC1=CC(=CC=C1)OC1=CC=C(C=C1)CCNCCC2
C1=CC2=CC(=C1)OC1=CC=C(C=C1)CCCNCCC1=CC=C(C=C1)OC1=CC=CC(=C1)CCNCCC2
C1=CC2=CC(=C1)OC1=CC=C(C=C1)CCCNCCC1=CC=CC(=C1)OC1=CC=C(C=C1)CCNCCC2
C1=CC2=CC(=C1)OC1=CC=C(C=C1)CCCNCCCC2
C1=CC2=CC(=C1)OC1=CC=C(C=C1)CCCNCCCNCC2
C1=CC2=CC(=C1)OC1=CC=C(C=C1)CCCNCCNC2
C1=CC2=CC(=C1)OC1=CC=C(C=C1)CCCNCCNCC2
C1=CC2=CC(=C1)OC1=CC=C(C=C1)CCNCCNCCNCCNCCNCCC2
C1=CC2=CC(=C1)OC1=CC=C3C=CC=C(C3=C1)N1CCC(C1)NCCNC2
C1=CC2=CC(=C1)OC1=CC=C3C=CC=C(C3=C1)N1CCN(CCCNC2)CC1
C1=CC2=CC(=C1)OC1=CC=C3C=CC=C(NCCNCCNC2)C3=C1
C1=CC2=CC(=C1)OCC1=CC=C(C=C1)C1=CC(=CC=C1)C1=CC=C(C=C1)COC1=CC(=CC=C1)CNCC1=CC=C(C=C1)C1=CC=CC(=C1)C1=CC=C(C=C1)CNC2
C1=CC2=CC(=C1)OCC1=CC=C(C=C1)COC1=CC=CC(=C1)CNCC1=CC=C(C=C1)C1=CC=CC(=C1)C1=CC=C(C=C1)CNC2
C1=CC2=CC(=C1)OCC1=NC(=CC=C1)COC1=CC(=CC=C1)CNCC1=CC=C(C=C1)C1=CC=CC(=C1)C1=CC=C(C=C1)CNC2
C1=CC2=CC(=C1)OCCCCC1=CC(=CC=C1)OC1=CC=C3CCNC(C2)C3=C1
C1=CC2=CC(=C1)OCCCCC1=CC(=CC=C1)OC1=CC=C3CC[NH2+]C(C2)C3=C1
C1=CC2=CC(=C1)OCCCCC1=CC=C(C=C1)OC1=CC(=CC=C1)CC2
C1=CC2=CC(=C1)OCCCCC1=CC=C(C=C1)OC1=CC(=CC=C1)CCC1=CC(=CC=C1)OCCCCC1=CC=C(C=C1)OC1=CC(=CC=C1)CC2
C1=CC2=CC(=C1)OCCCCC1=CC=C(C=C1)OC1=CC=CC(=C1)CC2
C1=CC2=CC(=C1)OCCCCC1=CC=CC(=C1)OC1=CC=C(C=C1)CC2
C1=CC2=CC(=C1)OCCCCC1=CN(CCNC2)N=N1
C1=CC2=CC(=C1)OCCCCCCCCCO2
C1=CC2=CC(=C1)OCCCCCCCNCCNCC2
C1=CC2=CC(=C1)OCCCCCCOC1=CC=CC(=C1)CNCC1=CC=C(C=C1)C1=CC=CC(=C1)C1=CC=C(C=C1)CNC2
C1=CC2=CC(=C1)OCCCCCNCC1=CC(=CC=C1)C1=CC(=NC=N1)S2
C1=CC2=CC(=C1)OCCCCCNCCNCC2
C1=CC2=CC(=C1)OCCCCCOC1=CC(=CC=C1)C1=NC=NC(=C1)S2
C1=CC2=CC(=C1)OCCCCN1C=C(CCNC2)N=N1
C1=CC2=CC(=C1)OCCCCN1C=NC(=C1)CCNC2
C1=CC2=CC(=C1)OCCCCNC1=NC=CC(=C1)CNCC2
C1=CC2=CC(=C1)OCCCCNCC1=CC(=CC=C1)C1=CC(=NC=N1)S2
C1=CC2=CC(=C1)OCCCCNCCNCC2
C1=CC2=CC(=C1)OCCCCNCCNCCNC2
C1=CC2=CC(=C1)OCCCCOC1=CC(=CC=C1)CNCC2
C1=CC2=CC(=C1)OCCCCOC1=CC=C(C=C1)CCNC2
C1=CC2=CC(=C1)OCCCCOC1=CC=C(C=N1)CCNC2
C1=CC2=CC(=C1)OCCCCOC1=CC=CC(=C1)C1=NC=NC(=C1)S2
C1=CC2=CC(=C1)OCCCCOC1=CC=CC(=C1)CNCC1=CC=C(C=C1)C1=CC=CC(=C1)C1=CC=C(C=C1)CNC2
C1=CC2=CC(=C1)OCCCCOC1=NC=CC(=C1)CNCC2
C1=CC2=CC(=C1)OCCCCOC1CCN(CCNCC2)C1
C1=CC2=CC(=C1)OCCCCOCCCCNC2
C1=CC2=CC(=C1)OCCCNCC1=CC(=CC=C1)C1=CC(=NC=N1)S2
C1=CC2=CC(=C1)OCCCNCC2
C1=CC2=CC(=C1)OCCCOC1=CC(=CC=C1)C1=NC=NC(=C1)S2
C1=CC2=CC(=C1)OCCCOC1=CC=C(C=C1)CC1NCCC3=C1C=C(C=C3)O2
C1=CC2=CC(=C1)OCCCOC1CCN(CCNCNC2)C1
C1=CC2=CC(=C1)OCCNCC1=CC=C(C=C1)C1=CC=CC(=C1)C1=CC=C(C=C1)CNCCO2
C1=CC2=CC(=C1)OCCNCCNCCC2
C1=CC2=CC(=C1)OCCNCCSCC1=CC(=CC=C1)C1=CC=CC(=C1)CSCCNCCO2
C1=CC2=CC(=C1)OCCOC1CCN(CCNCC2)C1
C1=CC2=CC(=C1)OCCOCCNCCNCCNC2
C1=CC2=CC(=C1)OCCOCCOCCNCCNCCNC2
C1=CC2=CC(=C1)OCNCCN1CCC(C1)OCCCO2
C1=CC2=CC(=C1)OCO2
C1=CC2=CC(=C1)SC1=CC=CC(=C1)SC1=CC=CC(=C1)SC1=CC=CC(=C1)S2
C1=CC2=CC(=C1)SC1=NC=NC(=C1)C1=CC(=CC=C1)OCCCCO2
C1=CC2=CC(=C1)SSC1=CC(=CC=C1)C1=CC(=CC=C1)SSC1=CC2=CC=C1
C1=CC2=CC(=CC=C2)C2=CC=CC(=C2)CCCCC1
C1=CC2=CC(=CC=C2)C=CC2CC(CCN2)OC1
C1=CC2=CC(=CC=C2)CCCCCCC1
C1=CC2=CC(=CC=C2)CCNCCCNSCC1
C1=CC2=CC(=CC=C2)CCNCCNSCCC1
C1=CC2=CC(=CC=C2)COCCNCCOC1
C1=CC2=CC(=CC=C2)NC2=NC=CC(=N2)NC2=CC1=CC=C2
C1=CC2=CC(=CC=C2)NC2=NC=CC(=N2)NC2=CC=CC1=C2
C1=CC2=CC(=CN=C2)OCCCCNC1
C1=CC2=CC(=CN=C2)OCCCOCCCC1
C1=CC2=CC(=N1)CCCCCCNCC2
C1=CC2=CC(=N1)CCNCCCCCC2
C1=CC2=CC(=N1)CNCCCNCCNCC1CSC2=N1
C1=CC2=CC(=N1)CNCCCOCCNCC1CSC2=N1
C1=CC2=CC(=NC=N2)OC2=CC=C(C=C2)CCNCCCNSCCC1
C1=CC2=CC(=NC=N2)OC2=CC=C(C=C2)CCNCCNSCCC1
C1=CC2=CC(=NC=N2)OC2=CC=C(C=C2)CNCCNCOCC1
C1=CC2=CC(C1)C2
C1=CC2=CC(CCC3=CCC(C1)O3)CO2
C1=CC2=CC3=C(C=C2)C24C5=CC(=CC=C5OC2N3)CCNCC2=NC(=C4O2)COCC1
C1=CC2=CC3=C(C=C2)N(C=C3)CCCCCCOC2=CC=C1C=C2
C1=CC2=CC3=C(C=CN=C3C=C2)OC2CCN(CCNCCCCC1)C2
C1=CC2=CC3=C(C=CN=C3C=C2)OC2CCN(CCNCN3CC(C3)OCCC1)C2
C1=CC2=CC3=C(C=CN=C3C=C2)OC2CCN(CCNCN3CCC(C3)OC1)C2
C1=CC2=CC3=C(C=CN=C3C=C2)OC2CCN(CCNCN3CCC(CC3)OCCC1)C2
C1=CC2=CC3=C(C=CN=C3C=C2)OC2CCN(CCNCNCCC1)C2
C1=CC2=CC3=C(C=CN=C3C=C2)OC2CCN(CCNCOC3CC(C1)C3)C2
C1=CC2=CC3=C(C=CN=C3C=C2)OC2CCN(CCNCOCCC1)C2
C1=CC2=CC3=C(N=CC=C3C=C2)OC2CCN(CCNCCCCC1)C2
C1=CC2=CC3=CC4=C([NH]3)C(=C3CCC(=N3)C=C3C=CC(=CC1=N2)[NH]3)CC4
C1=CC2=CC3=CC4=C([NH]3)C(=C3CCC(=N3)C=C3C=CC(=CC1=N2)[NH]3)CNC4
C1=CC2=CC3=CC4=C([NH]3)C(=C3CCC(=N3)C=C3C=CC(=CC1=N2)[NH]3)COC4
C1=CC2=CC3=CC4=C([NH]3)C3=C5N=C(C=C6C=CC(=CC1=N2)[NH]6)CC5CCCC3C4
C1=CC2=CC3=CC4=C([NH]3)C3=C5N=C(C=C6C=CC(=CC1=N2)[NH]6)CC5CCCC3OC4
C1=CC2=CC3=CC=C(C=C4C=CC(=C5C=CC(=CC6=NC(=CC1=N2)C=C6)[NH]5)[NH]4)[NH]3
C1=CC2=CC3=CC=C(C=C4C=CC(=CC5=NC(=CC1=N2)C=C5)[NH]4)[NH]3
C1=CC2=CC3=CC=C(C=C4C=CC(=CC5=NC(=CC1=N2)CC5)[NH]4)[NH]3
C1=CC2=CC3=CC=C(C=C4C=CC(=N4)C=C4C=CC(=CC1=N2)[NH]4)S3
C1=CC2=CC3=CC=C([NH]3)C3=C4N=C(C=C5C=CC(=CC1=N2)[NH]5)CC4CCCC3
C1=CC2=CC3=CC=C([NH]3)C3=CC=C(C=C4C=CC(=CC1=N2)[NH]4)[NH]3
C1=CC2=CC3=CC=C([NH]3)C3=CC=C(C=C4C=CC(=N4)C=C4C=CC(=CC1=N2)[NH]4)[NH]3
C1=CC2=CC3=CC=C2C=C1COC1=CC=C(C=C1)CC1=CC=C(C=C1)OCC1=CC=C2C=C(C=CC2=C1)COC1=CC=C(C=C1)CC1=CC=C(C=C1)OC3
C1=CC2=CC3=NC(=C4CCC5=C4[NH]C(=C5)C=C4CCC(=N4)C=C1[NH]2)CC3
C1=CC2=CC3=NC(=C4CNCC5=C4[NH]C(=C5)C=C4CCC(=N4)C=C1[NH]2)CC3
C1=CC2=CC3=NC(=C4COCC5=C4[NH]C(=C5)C=C4CCC(=N4)C=C1[NH]2)CC3
C1=CC2=CC3=NC(=CC4=CC=C(C=C5CCC(=N5)C=C1[NH]2)[NH]4)CC3
C1=CC2=CC=C(C=C2)CCCCCCCCCCCCCC1
C1=CC2=CC=C(C=C2)CCCNCCNC1
C1=CC2=CC=C(C=C2)C[N+]2=CC=C(CC2)NCC2=CC=C(C=C2)CC2=CC=C(C=C2)CNC2=CC=[N+](CC2)CC2=CC=C1C=C2
C1=CC2=CC=C(C=C2)C[N+]2=CC=C(CC2)NCCCCCCCCCCNC2=CC=[N+](CC2)CC2=CC=C1C=C2
C1=CC2=CC=C(C=C2)OC2=CC(=CC=C2)CCC2=CC(=CC=C2)OCC1
C1=CC2=CC=C(C=C2)OC2=CC(=CC=C2)CCCOC1
C1=CC2=CC=C(C=C2)OC2=CC=CC(=C2)CCNCCCC2=CC=C(C=C2)OC2=CC(=CC=C2)CCCN1
C1=CC2=CC=C(C=C2)OC2=CC=CC(=C2)CCNCCCC2=CC=C(C=C2)OC2=CC=CC(=C2)CCCN1
C1=CC2=CC=C(C=C2)OCCCCCCOC2=CC=C1C=C2
C1=CC2=CC=C(C=C2)OCCCNCCN1
C1=CC2=CC=C(C=C2)OCCOCCOC2=CC=C1C=C2
C1=CC2=CC=C(C=CC3=CC=CC(=C3)C3=CC=CC(=C3)CC1)C=C2
C1=CC2=CC=C(CCCCC3=CC(C1)OC3)O2
C1=CC2=CC=C1CC1CC(CCCCO2)CN1
C1=CC2=CC=C1CC1NCCC3=CC=C(C=C31)OC1=CC=C(C=C1)CC1NCCC3=C1C=C(C=C3)O2
C1=CC2=CC=C1CCC1=CC=C(C=C1)CC2
C1=CC2=CC=C1CCC1=CC=C(C=C1)OCCCCCCO2
C1=CC2=CC=C1CCC1=CC=C(C=C1)OCCOCCO2
C1=CC2=CC=C1CCCCCCC1=C[NH]C(=N1)CC2
C1=CC2=CC=C1CCCCCCCC1=CC=C(C=C1)CCCCCCC2
C1=CC2=CC=C1CCCCCCCCCC2
C1=CC2=CC=C1CCCCCCCCCCCCCCCC2
C1=CC2=CC=C1CCCCCCCCCCO2
C1=CC2=CC=C1CCCCCCCCCO2
C1=CC2=CC=C1CCCCCCCNCCOCCCOCCO2
C1=CC2=CC=C1CCCCCCCNCCOCCCOCCOCCO2
C1=CC2=CC=C1CCCCCCCO2
C1=CC2=CC=C1CCCCCCNCC2
C1=CC2=CC=C1CCCCCNCCC2
C1=CC2=CC=C1CCCCNCCCCCCO2
C1=CC2=CC=C1CCCCOC1=CC=C(C=C1)CC1=NCCC3=C1C=C(C=C3)OC2
C1=CC2=CC=C1CCCCOC1=CC=C(C=C1)CCCCO2
C1=CC2=CC=C1CCCNCCC1=CC=C(C=C1)CNCCC1=CC=C(C=C1)CCNC2
C1=CC2=CC=C1CCCNCCC1=CC=C(C=C1)CNCCN1CCN(CCNC2)CC1
C1=CC2=CC=C1CCCNCCC1=CC=C(C=C1)NCCCN1CCCN(CCCN2)CC1
C1=CC2=CC=C1CCCNCCC1=CC=C(C=C1)NCCCN1CCN(CCCN2)CC1
C1=CC2=CC=C1CCCNCCC1=CC=C(C=C1)NCCN1CCCN(CCN2)CC1
C1=CC2=CC=C1CCCNCCC1=CC=C(C=C1)NCCN1CCCN(CCNC2)CC1
C1=CC2=CC=C1CCCNCCC1=CC=C(C=C1)NCCN1CCN(CCN2)CC1
C1=CC2=CC=C1CCCNCCC1=CC=C(C=C1)NCCN1CCN(CCNC2)CC1
C1=CC2=CC=C1CCCNCCC1=CC=C(C=C1)OCCCCO2
C1=CC2=CC=C1CCCNCCCCCCO2
C1=CC2=CC=C1CCCNCCCCCNCCCCN2
C1=CC2=CC=C1CCCNCCCCOCCNCCCNC1CCCCN(C2)C1
C1=CC2=CC=C1CCCNCCNCCC1=CC=C(C=C1)O2
C1=CC2=CC=C1CCCNCCNCCCCCCO2
C1=CC2=CC=C1CCCNCCNCCCCCO2
C1=CC2=CC=C1CCCNCCNCCCCO2
C1=CC2=CC=C1CCCNCCNCCCO2
C1=CC2=CC=C1CCCNCCNCCNCCC1=CC=C(C=C1)OCCCN1C=C(CO2)N=N1
C1=CC2=CC=C1CCCNCCNCCNCCN2
C1=CC2=CC=C1CCCNCCNCCO2
C1=CC2=CC=C1CCCNCCNCCSCCCCO2
C1=CC2=CC=C1CCCOCCC1=CC=C(C=C1)CCN2
C1=CC2=CC=C1CCCOCCCCCCCCCCCCN2
C1=CC2=CC=C1CCCOCCCCCCCCCCN2
C1=CC2=CC=C1CCCOCCCCCCCCCN2
C1=CC2=CC=C1CCCOCCCCCCCCN2
C1=CC2=CC=C1CCCOCCCCCCCN2
C1=CC2=CC=C1CCCOCCCCCCN2
C1=CC2=CC=C1CCCOCCCSCCCN2
C1=CC2=CC=C1CCN1CCC(CCCCCO2)C1
C1=CC2=CC=C1CCNCCCCCCCCCO2
C1=CC2=CC=C1CCNCCCCCCCCO2
C1=CC2=CC=C1CCNCCCCCCCO2
C1=CC2=CC=C1CCNCCCCCCNCCCCN2
C1=CC2=CC=C1CCNCCCCCCO2
C1=CC2=CC=C1CCNCCCOCCCCO2
C1=CC2=CC=C1CCNCCNCC1CC(CN1)N1C=C(CCCN2)N=N1
C1=CC2=CC=C1CCNCCNCC1CC(CN1)N1C=C(CO2)N=N1
C1=CC2=CC=C1CCNCCNCCCCCCCCO2
C1=CC2=CC=C1CCNCCNCCCCCCCO2
C1=CC2=CC=C1CCNCCNCCCCCCO2
C1=CC2=CC=C1CCNCCNCCCCCO2
C1=CC2=CC=C1CCNCCNCCCCO2
C1=CC2=CC=C1CCNCCNCCCO2
C1=CC2=CC=C1CCNCCNCCCOCCCCO2
C1=CC2=CC=C1CCNCCNCCCOCCCO2
C1=CC2=CC=C1CCNCCNCCCOCCO2
C1=CC2=CC=C1CCNCCNCCNCCCCCCNCCCC1=CN(CCO2)N=N1
C1=CC2=CC=C1CCNCCNCCNCCCCCCO2
C1=CC2=CC=C1CCNCCNCCNCCNCCNCCCCN2
C1=CC2=CC=C1CCNCCNCCNCCNCCNCCNCCCCN2
C1=CC2=CC=C1CCNCCNCCNCCO2
C1=CC2=CC=C1CN1C=C[N+](=C1)CC1=CC=C(C=C1)SC1=CC=C(C=C1)C[N+]1=CN(C=C1)C2
C1=CC2=CC=C1CN1C=C[N+](=C1)CCCCN1C=C[N+](=C1)CC1=CC=C(C=C1)S2
C1=CC2=CC=C1CNC1=CC=[N+](C=C1)CC1=CC=C(C=C1)C[N+]1=CC=C(C=C1)NC2
C1=CC2=CC=C1CNC1=CC=[N+](C=C1)CCCCC[N+]1=CC=C(C=C1)NC2
C1=CC2=CC=C1CNC1=CC=[N+](C=C1)CCOCC[N+]1=CC=C(C=C1)NC2
C1=CC2=CC=C1CNCCCCCCNCCCCCCCCNCCCCCCNC2
C1=CC2=CC=C1CNCCCCCCNCCCCCCCCNCCCCCCNCC1=CC=C(C=C1)C2
C1=CC2=CC=C1CNCCCCCCNCCCCCCCCNCCCCCCNCC1=CC=C2C=C1
C1=CC2=CC=C1CNCCCN1CCN(CCCN3CC4=CC=C5CN(CCCN6CCN(CCCNC2)CC6)CC2=CC=C(C3)C4=C52)CC1
C1=CC2=CC=C1CNCCCNCCCN1CC3=CC=C4CN(CCCNCCCNC2)CC2=CC=C(C1)C3=C42
C1=CC2=CC=C1CNCCCSSCCNC2
C1=CC2=CC=C1CNCCNCC1=CC=C(C=C1)CNCCNC2
C1=CC2=CC=C1CNCCNCCNCCCCN2
C1=CC2=CC=C1CNCCNCCNCCCCO2
C1=CC2=CC=C1CNCCNCCNCCNCCNCCNCCN2
C1=CC2=CC=C1CNCCNCCNCCOCCO2
C1=CC2=CC=C1CNCCNCCNCCOCCOCCO2
C1=CC2=CC=C1CNCCNCCNCCOCCOCCOCCO2
C1=CC2=CC=C1CNCCSSCCCN2
C1=CC2=CC=C1COC1=CC=C(C=C1)CC1=CC=C(C=C1)OCC1=CC=C(C=C1)COC1=CC=C(C=C1)CC1=CC=C(C=C1)OC2
C1=CC2=CC=C1COCCCCOCC1=CC=C(C=C1)COCCCCOC2
C1=CC2=CC=C1CSCC1=CSC(=C1)CSC2
C1=CC2=CC=C1CSCCCNCCNCCNCCNCCNCCSC2
C1=CC2=CC=C1CSCCCNCCNCCSC2
C1=CC2=CC=C1NCNCCSCCCSCCNCN2
C1=CC2=CC=C1NCNCCSCCSCCNCN2
C1=CC2=CC=C1OCCOCCOCCOC1=CC=C(C=C1)OCCOCCOCCO2
C1=CC2=CC=C3C=C2C(=N1)OC1CCN(CCNC2=NC(=CS2)CCCC3)C1
C1=CC2=CC=C3C=C2C(=N1)OC1CCN(CCNC2=NC(=CS2)CCCCC3)C1
C1=CC2=CC=C3C=C2C(=N1)OC1CCN(CCNC2=NN=C(CCCC3)O2)C1
C1=CC2=CC=C3C=C2C(=N1)OC1CCN(CCNCCCCCCC3)C1
C1=CC2=CC=C3C=C2C(=N1)OC1CCN(CCNCOCCCCC3)C1
C1=CC2=CC=C3C=CC(=NC3=C2)COCC2CCCN(CCNCCNCC1)N2
C1=CC2=CC=C3C=CC(=NC3=C2)COCC2CCCN(CCNCCOCC1)N2
C1=CC2=CC=C3C=CN=C(OC4CCN(CCNC5=NC(=CS5)CC1)C4)C3=C2
C1=CC2=CC=C3C=CN=C(OC4CCN(CCNCCCCC1)C4)C3=C2
C1=CC2=CC=C3C=CN=C(OC4CCN(CCNCOCCC1)C4)C3=C2
C1=CC2=CC=C3C=CN=C(OC4CCN(CCNCOCCCC1)C4)C3=C2
C1=CC2=CC=C3CN(COC4CCN(CCNC5=NC(=CS5)CC1)C4)CC3=C2
C1=CC2=CC=C3OCC4=C5C(=CC=C4CCCOCCCOC1)OCC2=C35
C1=CC2=CC=CC(=C2)C2=CC(=CC=C2)CCCCOC2=CC1=CC=C2
C1=CC2=CC=CC(=C2)CCC2CCCC(C2)OC1
C1=CC2=CC=CC(=C2)CCNCCNCCCCCC1
C1=CC2=CC=CC(=C2)CCNCCNSCC1
C1=CC2=CC=CC(=C2)CCNCCNSCCCC1
C1=CC2=CC=CC(=C2)CNCOC2CCN(CCNCOCCC1)C2
C1=CC2=CC=CC(=C2)COCC2CC(CN2)OCCCNCOC1
C1=CC2=CC=CC(=C2)NC2=NC=CC(=N2)NC2=CC=CC1=C2
C1=CC2=CC=CC(=C2)OC2=CC=C(C=C2)CCC2=CC=CC(=C2)OCC1
C1=CC2=CC=CC(=C2)OC2=CC=C(C=C2)CCCCC1
C1=CC2=CC=CC(=C2)OCCCCC2=CC=CC(=C2)OC2=CC=C1C=C2
C1=CC2=CC=CC3=C2CCN(COC2CCN(CCNCOCCC1)C2)C3
C1=CC2=CC=CC3=C2CN(CC3)COC2CCN(CCNCOCCC1)C2
C1=CC2=CC=CC3=C2CN(COC2CCN(CCNCCC1)C2)C3
C1=CC2=CC=CC3=C2CN(COC2CCN(CCNCCCCC1)C2)C3
C1=CC2=CC=CC3=C2CN(COC2CCN(CCNCOCCC1)C2)C3
C1=CC2=CC=CC3=C2CN(COC2CCN(CCNCOCCCCC1)C2)C3
C1=CC2=CC=CC3=C2OCC3C=CC2=NC=C(C1)O2
C1=CC2=CCC(CCCC1)O2
C1=CC2=CCCC(CCC1)C2
C1=CC2=CCCC=C(C=CC1)C2
C1=CC2=CN(C1)CCCC1=CC=CC(=C1)CCNC2
C1=CC2=CN(C1)CCCCC1=CC(=CC=C1)CCNC2
C1=CC2=CN(CC2)CCC2=CC=C(C=N2)CCCN2C=C1CC2
C1=CC2=CN(CCCC3=CC(=CC=N3)CCCN3C=C1CC3)CC2
C1=CC2=CN(CCCC3=CC=C(C=N3)CCCN3C=C1CC3)CC2
C1=CC2=CN(CCCC3=CC=C(CCCN4C=C1CC4)N=C3)CN2
C1=CC2=CN(CCCC3=CC=C(CCCN4C=C1CC4)S3)CC2
C1=CC2=CN(CCCC3=NC=CC(=C3)CCCN3C=C1CC3)CC2
C1=CC2=CN(CCCCC3=CC=C(C=N3)CCCCN3C=C1CC3)CC2
C1=CC2=CN(CCCCCCCCCCN3C=C1CC3)CC2
C1=CC2=CN(CCCCCCCCCN3C=C1CC3)CC2
C1=CC2=CN(CCCCCCCCN3C=C1CC3)CC2
C1=CC2=CN(CCCCCCCN3C=C1CC3)CC2
C1=CC2=CN(CCCCCCN3C=C1CC3)CC2
C1=CC2=CN(CCCOCCCN3C=C1CC3)CC2
C1=CC2=CN(CCNCCNCCN3C=C1CC3)CC2
C1=CC2=CN(CCNCCNCCNCCN3C=C1CC3)CC2
C1=CC2=CN(CCNCCOCCNCCN3C=C1CC3)CC2
C1=CC2=CN(CCNCCOCCOCCNCCN3C=C1CC3)CC2
C1=CC2=CN(CCOCCCN3C=C1CC3)CC2
C1=CC2=CN(CCOCCNCCNCCN3C=C1CC3)CC2
C1=CC2=CN(CCOCCNCCOCCN3C=C1CC3)CC2
C1=CC2=CN(CCOCCNCCOCCNCCN3C=C1CC3)CC2
C1=CC2=CN(CCOCCOCCN3C=C1CC3)CC2
C1=CC2=CN(CCOCCOCCNCCCN3C=C1CC3)CC2
C1=CC2=CN(CCOCCOCCNCCN3C=C1CC3)CC2
C1=CC2=CN(CCOCCOCCOCCN3C=C1CC3)CC2
C1=CC2=CN(CCOCCOCCOCCOCCN3C=C1CC3)CC2
C1=CC2=CN(CCOCCOCCOCCOCCOCCN3C=C1CC3)CC2
C1=CC2=CN=CC(=C2)OCCCCNC1
C1=CC2=CN=CC(=C2)OCCCOCCC1
C1=CC2=CN=CC(=N2)OCCCCNC1
C1=CC2=CN=CC3=CC=C(CNCCCOCC1)N=C23
C1=CC2=CN=CC3=CC=C(CNCCCOCCC1)N=C23
C1=CC2=COC(=N2)C2=COC(=N2)C2=COC(=N2)CNCC2=COC(=N2)C2=COC(=N2)C2=COC(=N2)C1
C1=CC2=C[N+](=C1)CCCCCCCCCCCCC1=CC=C[N+](=C1)CCCCCCCCCCCC2
C1=CC2=C[N+](=C1)CCCCCCCCCCCCC2
C1=CC2=C[N+](=C1)CCCCCCCCCCCCCC1=CC=C[N+](=C1)CCCCCCCCCCC2
C1=CC2=C[N+](=C1)CCCCCCCCCCCCCCC1=CC=C[N+](=C1)CCCCCCCCCCCC2
C1=CC2=C[N+](=C1)CCCCCCCCCCCCCCC1=CC=C[N+](=C1)CCCCCCCCCCCCCC2
C1=CC2=C[NH]C(=N2)CCCCCCN1
C1=CC2=NC(=C1)C1=NC(=CO1)C1=NC(=CO1)CNCCNCCNCC1=COC(=N1)C1=COC2=N1
C1=CC2=NC(=C1)C1=NC(CNCCNCCCNC2)CS1
C1=CC2=NC(=C1)C1=NC(CNCCOCCCNC2)CS1
C1=CC2=NC(=C1)CC1CCCCCCCCCCCCC(CCOCCOCCOCC1)C2
C1=CC2=NC(=C1)CCC1=NC(=C[NH]1)CCNCCC2
C1=CC2=NC(=C1)CCCCCNCCNCC2
C1=CC2=NC(=C1)CCNCCCCCNCC2
C1=CC2=NC(=C1)CCNCCCNCCCNCC2
C1=CC2=NC(=C1)CCNCCNCCNCC2
C1=CC2=NC(=C1)CN1C=C(CCCNCCC3=CN(C2)N=N3)N=N1
C1=CC2=NC(=C1)CN1C=C[N+](=C1)CCCOCCOCCC[N+]1=CN(C=C1)C2
C1=CC2=NC(=C1)CN1CCCCCCCCCCCCN(CCOCCOCC1)C2
C1=CC2=NC(=C1)CNCC1=COC(=N1)C1=COC(=N1)C1=NC(=CC=C1)C1=NC(=CO1)C1=NC(=CO1)CNC2
C1=CC2=NC(=C1)CNCCCNCCCNC2
C1=CC2=NC(=C1)CNCCCNCCCNCCCNC2
C1=CC2=NC(=C1)CNCCCNCCNCC1CSC2=N1
C1=CC2=NC(=C1)CNCCCOCCNCC1CSC2=N1
C1=CC2=NC(=C1)CNCCNCCNC2
C1=CC2=NC(=C1)CNCCNCCNCCCCCNCCNCCNC2
C1=CC2=NC(=C1)CNCCNCCNCCNCCCCCNC2
C1=CC2=NC(=C1)CNCCNCCNCCNCCNC2
C1=CC2=NC(=C1)CNCCOCC1=CC=C(COCCNC2)S1
C1=CC2=NC(=C1)CNCCOCC1=NC(=CC=C1)COCCNC2
C1=CC2=NC(=C1)CNCCOCCOCCOCCOCCOCCNC2
C1=CC2=NC(=C1)NCCCSCCCNC1=NC(=CC=C1)NCCCSCCCN2
C1=CC2=NC(=C1)NCCCSSCCCNC1=NC(=CC=C1)NCCCSSCCCN2
C1=CC2=NC(=C1)NCCSCCNC1=NC(=CC=C1)NCCSCCN2
C1=CC2=NC(=C1)NCCSSCCNC1=NC(=CC=C1)NCCSSCCN2
C1=CC2=NC(=CN=C2)OCCCCNC1
C1=CC2=NC(=CO2)C2=NC(=CO2)C2=NC(=CO2)CCCCC=CCCCOCCCC1
C1=CC2=NC(=CO2)C2=NC(=CO2)C2=NC(=CO2)CCCCCCCCCOCCCC1
C1=CC2=NC(=N1)CCCCCCCN2
C1=CC2=NC(=N1)NCCCCCSC1=CC=C2C=C1
C1=CC2=NC(C=CCNCCNCCNCCNCCOCCCC1)CS2
C1=CC2=NC(CCCNCCNCCNCCNCCOCCCC1)CS2
C1=CC2=NC1=CC1=CC=C(C=C3C=CC(=CC4=CC=C(C=C5C=CC(=C2)[NH]5)[NH]4)[NH]3)[NH]1
C1=CC2=NC1=CC1=CC=C(C=C3C=CC(=CC4=NC(C=C4)C2)[NH]3)[NH]1
C1=CC2=NC1=CC1=CC=C(C=C3C=CC(=N3)C=C3C=CC(=C2)S3)S1
C1=CC2=NC1=CC1=CC=C(C=C3C=CC(=N3)C=C3C=CC(=C2)S3)[NH]1
C1=CC2=NC1=CC1=CC=C(C=C3C=CC(=N3)C=C3C=CC(=C2)[NH]3)[NH]1
C1=CC2=NC1=CC1=CC=C(C=C3CCC(=N3)C3=C4[NH]C(=C2)C=C4CNC3)[NH]1
C1=CC2=NC1=CC1=CC=C(C=C3CCC(=N3)C=C3C=CC(=C2)S3)S1
C1=CC2=NC1=CC1=CC=C(C=C3CCC(=N3)C=C3C=CC(=C2)[NH]3)[NH]1
C1=CC2=NC1=CC1=CC=C(C=C3CCC(=N3)CC3=NC(=C2)C=C3)[NH]1
C1=CC2=NC1=CC1=CC=C(CC3C=CC(=N3)C=C3C=CC(=C2)[NH]3)[NH]1
C1=CC2=NC1=CC1=CC=C3C=C4C=CC(=N4)C=C4C=CC(=C2)N4[PH2+]N13
C1=CC2=NC1=CC1=NC(=C3CNCC4=C3[NH]C(=C4)C=C3C=CC(=C2)[NH]3)CC1
C1=CC2=NC1=CC1=NC(=CC3=CC=C(C=C4C=CC(=C2)[NH]4)[NH]3)CC1
C1=CC2=NC1=CC1=NC(=CC3=CC=C(C=C4CCC(=C2)C4)[NH]3)C=C1
C1=CC2=NC1=CC1=NC(=CC3=CC=C(C=C4CCC(=C2)[NH]4)[NH]3)CC1
C1=CC2=NC1=CC1C=CC(=N1)C=C1C=CC(=CC3=CC=C(C=C4C=CC(=C2)[NH]4)[NH]3)[NH]1
C1=CC2=NC1=CC1C=CC(=N1)CC1=NC(C=C1)C=C1C=CC(=C2)[NH]1
C1=CC2=NC1=CC1C=CC(C=C3C=CC(=CC4=NC(=C2)C=C4)[NH]3)N1
C1=CC2=NC1=CC=C1C=CC(=C3C=CC(=N3)C=CC3=CC=C2[NH]3)[NH]1
C1=CC2=NC1=CN=CC=NC=C1C=CC(=N1)C=C1C=CC(=C2)[NH]1
C1=CC2=NC3=CC=C(N=C4CCC(=N4)N=C4CCC(=NC1=N2)[NH]4)[NH]3
C1=CC2=NC3=CC=C4C=C3C=C2C=C1CNCCNCCNCC1=CC=C2N=C3C=CC(=CC3=CC2=C1)CNCCNCCNC4
C1=CC2=NC3=CC=C4C=C3C=C2C=C1OCCOCCOCCOCCOCCOCCO4
C1=CC2=NN(C1)CC1=CC(=CC=C1)CNCNCCN1C=C2C=N1
C1=CC2=NN(C1)CC1=CC=CC(=C1)CNCNCC1=CC=CC2=C1
C1=CC2=NN=C1SCCCSC1=CC=C(N=N1)SCCCS2
C1=CC2=NN=C1SCCSCCCSCCS2
C1=CC2=NN=C1SCCSCCSC1=CC=C(N=N1)SCCSCCS2
C1=CC2=NN=C1SCCSCCSCCSC1=CC=C(N=N1)SCCSCCSCCS2
C1=CC2=[NH+]C(=C1)CN1C=C(CCCNCCC3=CN(C2)N=N3)N=N1
C1=CC2C3C=CC1CC23
C1=CC2C3C=CC2C(O1)OC3
C1=CC2C3C=CC4C1C1CC4C3C21
C1=CC2C3C=CC4C1C1OC4C3OC21
C1=CC2C3C=CC4C1CC2C4C3
C1=CC2C3C=CC4CCN(CC3CC1)C42
C1=CC2C3C=CCCC2CN(CCC1)C3
C1=CC2C3C=NC2CC1C3
C1=CC2C3CC(C1)C2CN3
C1=CC2C3CC1CC23
C1=CC2C3CC1CC2C3
C1=CC2C3CC4CC3C1C42
C1=CC2C3CCC1OC2CC3
C1=CC2C3CCC2C1C3
C1=CC2C3CCC2CC1C3
C1=CC2C3CCC2N2CCC1C32
C1=CC2C3CCC2OC1C3
C1=CC2C3CCC4C(C3)OC(C1)C24
C1=CC2C3CCC4CCN(CC3CC1)C42
C1=CC2C3CCCC24CC1OC4OC3
C1=CC2C3CCCC2C(C1)O3
C1=CC2C3CCCC2C1C3
C1=CC2C3CCCC2C3C1
C1=CC2C3CCCCC2C3C1
C1=CC2C3CCCCCC4OCCC(C1)C2C4O3
C1=CC2C3CCN2CCC2C1COC23
C1=CC2C3CCOC45CC3CC3(C1)CCCC(CC234)O5
C1=CC2C3CNC2CC1C3
C1=CC2C3CNCN2CC1C3
C1=CC2C3COC2CC1C3
C1=CC2C=C(CCCCC1)CO2
C1=CC2C=CC(C1)C2
C1=CC2C=CC(C1)CC2
C1=CC2C=CC(C1)NN2
C1=CC2C=CC(C1)NO2
C1=CC2C=CC(C1)O2
C1=CC2C=CC(C1)ON2
C1=CC2C=CC(C=C1)CC2
C1=CC2C=CC(C=C1)P2
C1=CC2C=CC(C=C2)C1
C1=CC2C=CC(CC1)CC2
C1=CC2C=CC(CCCC1)O2
C1=CC2C=CC1C2
C1=CC2C=CC1CC2
C1=CC2C=CC1CCC2
C1=CC2C=CC1CCCCC2
C1=CC2C=CC1O2
C1=CC2C=CC3CCCC2C3C1
C1=CC2C=CCN(C1)C2
C1=CC2C=COC(C1)O2
C1=CC2C=COCC(C1)C2
C1=CC2C=CSC(C2)N1
C1=CC2C=NC(C1)CC2
C1=CC2C=NCC(C1)C2
C1=CC2CC(C1)C2
C1=CC2CC(C1)CCN2
C1=CC2CC(C1)CCO2
C1=CC2CC(C1)CN2
C1=CC2CC(C1)CNCCCOCCCN2
C1=CC2CC(C1)CNO2
C1=CC2CC(C1)CO2
C1=CC2CC(C1)COCCCCCCCCCCCNCCCO2
C1=CC2CC(C1)COCCCCCCCCCCNCCCO2
C1=CC2CC(C1)COCCCCCCCCNCCCO2
C1=CC2CC(C1)COO2
C1=CC2CC(C1)ON2
C1=CC2CC(C2)NC1
C1=CC2CC(C=C1)C2
C1=CC2CC(C=C1)NN2
C1=CC2CC(C=CO2)C1
C1=CC2CC(C=CO2)O1
C1=CC2CC(C=COC1)C2
C1=CC2CC(CC1)C2
C1=CC2CC(CC1)CCO2
C1=CC2CC(NCN2)O1
C1=CC2CC1CCN2
C1=CC2CC1CCO2
C1=CC2CC1CN2
C1=CC2CC1CO2
C1=CC2CC1CS2
C1=CC2CC1NN2
C1=CC2CC1NO2
C1=CC2CC1OO2
C1=CC2CC3=C(C2)CC(CCCCC1)CC3
C1=CC2CC3=CC=C(C=C4CCC(=N4)C=C4C=CC(=CC1=N2)[NH]4)[NH]3
C1=CC2CC3C4COCC3C(C1)N2C4
C1=CC2CC3C4COCC3C(C1)[NH+]2C4
C1=CC2CC3C=CC2N(C1)C3
C1=CC2CC3C=CC2N(CC1)C3
C1=CC2CC3C=CN2C(C1)C3
C1=CC2CC3CC(C1)C2C3
C1=CC2CC3CC(C=CCC3C1)O2
C1=CC2CC3CC2N(CC1)C3
C1=CC2CC3CC=[N+]2C(C1)C3
C1=CC2CC3CCC(N1)C2CO3
C1=CC2CC3CCC1C2C3
C1=CC2CC3CCC24OCC(=C4O3)CCCCC1
C1=CC2CC3CCC2C(CC1)C3
C1=CC2CC3CCC2C(N3)O1
C1=CC2CC3CCC2N(C1)C3
C1=CC2CC3CCC2N(CC1)C3
C1=CC2CC3CCC2N2CC1OC32
C1=CC2CC3CCC2N3C1
C1=CC2CC3CCN2C(C1)C3
C1=CC2CC3CC[NH+]2C(C1)C3
C1=CC2CC3COC2C(C1)C3
C1=CC2CC3OCC2C(O1)O3
C1=CC2CC=C(CCCC1)O2
C1=CC2CC=CC(C1)C2
C1=CC2CC=CC(C1)N2
C1=CC2CC=[NH+]C(C1)C2
C1=CC2CCC(C1)C2
C1=CC2CCC(C1)CO2
C1=CC2CCC(C1)N2
C1=CC2CCC(C1)NC2
C1=CC2CCC(C1)O2
C1=CC2CCC(C1)S2
C1=CC2CCC(C1)[NH2+]2
C1=CC2CCC(C2)N1
C1=CC2CCC(C2)O1
C1=CC2CCC(C2)OC1
C1=CC2CCC(C=C1)O2
C1=CC2CCC(CC1)N2
C1=CC2CCC(CC1)NC2
C1=CC2CCC(CC1)O2
C1=CC2CCC(CCC3CCC(CC1)O3)O2
C1=CC2CCC(CCCC1)O2
C1=CC2CCC(CO1)C2
C1=CC2CCC(N1)O2
C1=CC2CCC(O2)C2CCCC(CCC1)O2
C1=CC2CCC1C2
C1=CC2CCC1C=N2
C1=CC2CCC1CC2
C1=CC2CCC1CN2
C1=CC2CCC1CO2
C1=CC2CCC1COC2
C1=CC2CCC1CP2
C1=CC2CCC1C[NH2+]2
C1=CC2CCC1N2
C1=CC2CCC1NN2
C1=CC2CCC1NO2
C1=CC2CCC1O2
C1=CC2CCC1OO2
C1=CC2CCC1P2
C1=CC2CCC1S2
C1=CC2CCC1[NH2+]2
C1=CC2CCC3CC4CN2C3(N1)O4
C1=CC2CCC3CCC2C(N3)O1
C1=CC2CCC3CCC2N3C1
C1=CC2CCC3CCC2[NH+]3C1
C1=CC2CCC3CN=C(C1)C2C3
C1=CC2CCC3CNC(C1)C2C3
C1=CC2CCC3OC4=CC=C(C=C4)CC4CC5(CCC1C(C5)C23)CN4
C1=CC2CCCC(C1)C2
C1=CC2CCCC(C1)CC2
C1=CC2CCCC(C1)N2
C1=CC2CCCC(C1)O2
C1=CC2CCCC(C1)[NH2+]2
C1=CC2CCCC(C2)N1
C1=CC2CCCC(C2)O1
C1=CC2CCCC(CC3CCCC(CCCCOCCC4CCC=C(C1)O4)O3)O2
C1=CC2CCCC(CC3CCCC(CCCCOCCC4CCCC(C1)O4)O3)O2
C1=CC2CCCC(CC3CCCC(CCCCOCCCC4CCC(CC1)O4)O3)O2
C1=CC2CCCC(CCC1)C2
C1=CC2CCCC(CCC1)O2
C1=CC2CCCC(CCCCCC1)C2
C1=CC2CCCC(CCOCCCC1)O2
C1=CC2CCCC(COCCCCCCO1)O2
C1=CC2CCCC(COCCCCCO1)O2
C1=CC2CCCC(COCCCCO1)O2
C1=CC2CCCC(COCCCO1)O2
C1=CC2CCCC(COCCO1)O2
C1=CC2CCCC(N1)O2
C1=CC2CCCC(O1)O2
C1=CC2CCCC1C2
C1=CC2CCCC1CC2
C1=CC2CCCC1N2
C1=CC2CCCC1NN2
C1=CC2CCCC1O2
C1=CC2CCCC1OO2
C1=CC2CCCC3C=C(CCCC(C1)O2)CO3
C1=CC2CCCC3C=C(CCCCC1O2)CO3
C1=CC2CCCC=C1COCCCCO2
C1=CC2CCCC=C1COCCO2
C1=CC2CCCC=CCCC=CC(=C1)S2
C1=CC2CCCCC(C1)C2
C1=CC2CCCCC(C1)N2
C1=CC2CCCCC(CC1)C2
C1=CC2CCCCC(CC1)O2
C1=CC2CCCCC1CC2
C1=CC2CCCCC1CN2
C1=CC2CCCCC1NO2
C1=CC2CCCCC1O2
C1=CC2CCCCC3COC(CCC=C1O2)C3
C1=CC2CCCCC3OOC1CC23
C1=CC2CCCCCC(=C1)O2
C1=CC2CCCCCC(C1)C2
C1=CC2CCCCCC1C2
C1=CC2CCCCCCC1NN2
C1=CC2CCCCCCC1O2
C1=CC2CCCCN(C1)C2
C1=CC2CCCCOCCCCCCCCCCC(C1)O2
C1=CC2CCCN(C1)C2
C1=CC2CCCN3CCC(C1)C2C3
C1=CC2CCCOCCCCCCC1O2
C1=CC2CCN(C1)C2
C1=CC2CCN(C1)CC2
C1=CC2CCN(CC1)CC2
C1=CC2CCN3C=CC1CC23
C1=CC2CCN3CC1CC23
C1=CC2CCN3CCC(C1)CC23
C1=CC2CCN3CCC1CC23
C1=CC2CCN3CCCC2C3C1
C1=CC2CCN3CCCCCCCCC1CC2C3
C1=CC2CCN3CCOC2C3C1
C1=CC2CCNC(=C1)C2
C1=CC2CCNC(C1)C2
C1=CC2CCNC(C2)N1
C1=CC2CCNC(C2)O1
C1=CC2CCNCCNC(CNC3=CC=CC(=C3)CCO2)CSSCC1
C1=CC2CCNCCNC(CNC3CCC(CC3)CO2)CSSCC1
C1=CC2CCNCCNC(CNCC3=CN(CCO2)N=N3)CSSCC1
C1=CC2CCNCCNC(CNCCCCCO2)CSSCC1
C1=CC2CCNCCNC(CNCCCCO2)CSSCC1
C1=CC2CCNCCNC(CNCCCNCCO2)CSSCC1
C1=CC2CCNCCNC(CNCCNCCO2)CSSCC1
C1=CC2CCNCCNC(CNCNCCCO2)CSSCC1
C1=CC2CCNCCNC(CSSCC1)CN1CCC(CCO2)CC1
C1=CC2CCNCCNCCCCCNCCNC(C1)C2
C1=CC2CCOC(C1)C2
C1=CC2CCOC(C1)O2
C1=CC2CCOC(C2)N1
C1=CC2CCOC(C2)O1
C1=CC2CCOC(CCCCO1)C2
C1=CC2CCOCCOCC3CCCC(O3)OC(C2)O1
C1=CC2CCOP(OC1)O2
C1=CC2CCOP(OCC1)O2
C1=CC2CCSC(C2)N1
C1=CC2CC[NH+]3CCC1CC23
C1=CC2CC[NH2+]C(C1)C2
C1=CC2CN(C1)CN2
C1=CC2CNC(C1)C2
C1=CC2CNC(C1)CN2
C1=CC2CNC1COCCCS2
C1=CC2CNCC(C1)C2
C1=CC2CNCC(C1)N2
C1=CC2CNCC(CC1)C2
C1=CC2CNCC1C2
C1=CC2CNCC1N2
C1=CC2CNCCNCCNCCNC(CNCCNCCN2)CS1
C1=CC2CNNC1NO2
C1=CC2COC(C1)C2
C1=CC2COC(CC1)O2
C1=CC2COC3=CC=C(C=CCNCCCNCCCCNC1)C=C32
C1=CC2COCC(C1)C2
C1=CC2COCC(C1)N2
C1=CC2COCC=C3CN(C1)CCC32
C1=CC2COCC=C3CN(CC1)CCC32
C1=CC2COCCCCCCCC=C1O2
C1=CC2COCCCCCCCCN=C1O2
C1=CC2CSC(=N2)CCCCCCOCCNCCNCCNCCNC1
C1=CC2CSC(C2)N1
C1=CC2CSC(C2)O1
C1=CC2CSCC(C1)N2
C1=CC2NCC1C1CCC2CN1
C1=CC2NCC1O2
C1=CC2NCC1OO2
C1=CC2NCC1S2
C1=CC2NCCC3C1COCCC23
C1=CC2NCCC3CCC1CC32
C1=CC2NNC(C1)C1C=CCC2NN1
C1=CC2NNC1O2
C1=CC2NNCC1NO2
C1=CC2OC1C1CCCCC2C1
C1=CC2OC34CC5CCC3CCOC4C2C(C1)O5
C1=CC2OC3CCC1C2C3
C1=CC2OC3CCC2C(C1)C3
C1=CC2OC3CCC2CC1C3
C1=CC2OC3CCC4C3COC(C1)C24
C1=CC2OC3CCCC(C1)C2C3
C1=CC2OC3CCOC2C3C1
C1=CC2OC3NCC4CCCC3(CC1)C42
C1=CC2OC3OCC4CCCC3(C1)C42
C1=CC2OCC(C1)O2
C1=CC2OCC(CO1)O2
C1=CC2OCC1C1C=CC2CO1
C1=CC2OCC1OO2
C1=CC2OCC3C1CC23
C1=CC2OCC3C=CCC2C3C1
C1=CC2OCCC(C1)O2
C1=CC2OCCC(CC3CCCC(CCCCOCCC4CCCC(C1)O4)O3)O2
C1=CC2OCCC(CCOCCCCCOCCC3CCCC(C1)O3)O2
C1=CC2OCCC(O1)O2
C1=CC2SC3CC2C(C1)N3
C1=CC2[NH2+]CCC3C1COCCC23
C1=CC=C1
C1=CC=C2C=CC=CC(=C1)C2
C1=CC=CC=C1
C1=CC=CC=CC=C1
C1=CC=CC=CC=CC=C1
C1=CC=CC=CC=CCCC2CCCC(CCCCCCCCCCCCOCCCCC=CC=CC=C1)O2
C1=CC=CC=CC=CCCCCOCCCCCCCCCCCCC2CCCC(CCC=CC=CC=CC=C1)O2
C1=CC=CC=CCCCCCCCCCCCCCCCCCCC=CCCOCC=CC=CC=C1
C1=CC=CC=CCCCCCCCCCCCCCCCCCCCCCCOCC=CC=CC=C1
C1=CC=CC=CCCOCCCCCCCCCCCCCCCC=CC=C1
C1=CC=CC=CCOCCC=CCCCCCCCCCCCCCCCCC=CC=C1
C1=CC=CCC=1
C1=CC=CCC=C1
C1=CC=CCCC2=NC(=CO2)COCCC=CCC=CCC=CC2=NC(=CO2)COCCC=C1
C1=CC=CCCC2=NC(=CO2)COCCC=CCCC=CC=CC2=NC(=CO2)COCCC=C1
C1=CC=CCCC2CCCC(CCNCCOCCC=CCCCCCCC=C1)O2
C1=CC=CCCC2CCCC(CCNCCOCCCCC=CCCCCCCC=C1)O2
C1=CC=CCCC=C1
C1=CC=CCCC=CC=CC2=COC(=N2)CCCCC=CC=CC=CCCOCC=CC=C1
C1=CC=CCCC=CC=CC=CCNCCC=CC=C1
C1=CC=CCCC=CC=CCCCCOCCCCCCCCCCCCC2CCCC(CCC=CC=C1)O2
C1=CC=CCCC=CC=CCCCCOCCCCCCCCCCCCCCCCCCCC=CC=C1
C1=CC=CCCCC=CC=CCCOCC=CCC=CCCC=C1
C1=CC=CCCCC=CC=CCCOCCC=CC=CCCC=C1
C1=CC=CCCCCC=CC=CC=CCNCCC=CC=C1
C1=CC=CCCCCOCCCCCCCCC2CCCC(CCC=CC=C1)O2
C1=CC=CCCCNC2=CC(=CC=C2)CCC=CCCCCC=C1
C1=CC=CCCCOC2CCOC(CC=CC=C1)C2
C1=CC=CCCCOC=CC=CC=CC=CCCNCC=CC=C1
C1=CC=CCCCOCC=CC=CC=CC=CCNCC=CC=C1
C1=CC=CCCCOCC=CC=CC=CCCCCCC=C1
C1=CC=CCCN2CC34CCCCCCCCCCCCN(CC5CC(=CCC=C1)C2CC53)C4
C1=CC=CCCN2CC3CCCCCCCCCCCCN4CCC(C(CCC=C1)C4)C(C3)C2
C1=CC=CCCOCC=CC=CC=CCCCCCCC=C1
C1=CC=CCCOCC=CCCCCCC2CCCC(CCC=CC=C1)O2
C1=CC=CCNC2=CCC3=C(C=CC=C3CC=CCCCC=CCCC=CCCCCC=C1)C2
C1=CC=CCNCCC=CCCCCCCCC=C1
C1=CC=CCOCCC=CC=CCCC=C1
C1=CC=CCOCCC=CC=CCCCCC=CCCC=C1
C1=CC=CCOCCCCCCC=CC=CCCC=C1
C1=CC=CN=CC=C1
C1=CC=CN=CN=CC=C1
C1=CC=CN=NC=C1
C1=CC=CNC=C1
C1=CC=CNCC=C1
C1=CC=COC=C1
C1=CC=CSC=C1
C1=CC=NC2=CCC3=C(C=CC4=C3CC(OC=CCCCCCCCCC=C1)O4)C2
C1=CC=NC=C1
C1=CC=NCC=C1
C1=CC=NCN=C1
C1=CC=NN=C1
C1=CC=NNC=C1
C1=CC=[NH+]C=C1
C1=CC=[NH+]CCCCCCCCNC=CC=CC=[NH+]CCCCCCCCNC=C1
C1=CC=[NH+]CCCCCCCNC=CC=CC=[NH+]CCCCCCCNC=C1
C1=CC=[NH+]CCCCCCNC=CC=CC=[NH+]CCCCCCNC=C1
C1=CC=[NH+]CCCCCNC=CC=CC=[NH+]CCCCCNC=C1
C1=CC=[NH+]CCCCNC=CC=CC=[NH+]CCCCNC=C1
C1=CC=[NH+]CCCNC=CC=CC=[NH+]CCCNC=C1
C1=CC=[NH+]N=C1
C1=CC=[O+]C=C1
C1=CC=[S+]C=C1
C1=CC=[SH]C=C1
C1=CCC1
C1=CCC2=C3CC(CCCCC1)CCC3=CO2
C1=CCC2=C3CC(CCCCC1)CCC3CN2
C1=CCC2=CC(=CC=C2)C2=CC=CC(=C2)CCCNCCNCC1
C1=CCC2=CC(=CC=C2)CCNCCNSCC1
C1=CCC2=CC(=CC=C2)N2CCCCNCCOC(CCCC3CC(CC=C1)NCO3)CC2
C1=CCC2=CC(=CC=C2)NCC=CCCCC2CC(CC=C1)NCO2
C1=CCC2=CC(=CC=C2)NCCCCCCC2CC(CC=C1)NCO2
C1=CCC2=CC(=CC=C2)OC2=CC=C(C=C2)CC=CCC2=CC(=CC=C2)OCCC1
C1=CCC2=CC(CC=CCCCCC1)OC2
C1=CCC2=CC34C5=C(C=CC(=C5)CCCNCC5=NC(=C3O5)COCC1)OC4N2
C1=CCC2=CC34C5=C(C=CC(=C5)CCCNCC5=NC(=C3O5)COCC1)OC4O2
C1=CCC2=CC=C(C=C2)C2=CC=CC(=N2)CCNCCNCC1
C1=CCC2=CC=C(C=C2)C2=CC=CC(=N2)CCNCCNCCNCC1
C1=CCC2=CC=C(C=C2)C2=CC=CC(=N2)CCNCCNCCNCCNCC1
C1=CCC2=CC=C(C=C2)CCCNCCNC1
C1=CCC2=CC=C(C=C2)COC2CCCCC3=CC(CC2C3)OCCCNCCCC1
C1=CCC2=CC=C(C=C2)COC2CCCCC3=CC(CC2C3)OCCCNCCCCC1
C1=CCC2=CC=C(C=C2)OC2=CC(=CC=C2)CC2NCCC3=C2C=C(C=C3)OC1
C1=CCC2=CC=C(C=C2)OC2=CC(=CC=C2)CC2[NH2+]CCC3=C2C=C(C=C3)OC1
C1=CCC2=CC=C(C=C2)OC2=CC(=CC=C2)CCCC1
C1=CCC2=CC=C([NH]2)C2=NCC(COCCCCOCC1)O2
C1=CCC2=CC=C3[NH]C4=CC=C(C=C4C3=C2)CCNCCNCC1
C1=CCC2=CC=CC(=C2)CCNCCNSC1
C1=CCC2=CC=CC(=C2)NCCCC=CCC2CC(CC=C1)NCO2
C1=CCC2=CC=CC(=C2)NCCCCCCC2CC(CC=C1)NCO2
C1=CCC2=CCCC(=C2)C2=CC(=CCC2)CCCNCCNCCNCC1
C1=CCC2=CCCC(CC1)C2
C1=CCC2=CCCC(CC=CCC1)C2
C1=CCC2=CCCC(CC=CCCC1)C2
C1=CCC2=CCCC(CC=CCOC1)C2
C1=CCC2=CCN(COC3CCN(CCNC4=NC(=CS4)CCC1)C3)C2
C1=CCC2=CCN(COC3CCN(CCNCOCC1)C3)C2
C1=CCC2=CCN(COC3CCN(CCNCOCCCC1)C3)C2
C1=CCC2=CN(CCNCC3=CC(=CC=C3)OC1)N=N2
C1=CCC2=C[N+](=CC=C2)CCCCCCCCC=CCC2=C[N+](=CC=C2)CCCCCCCC1
C1=CCC2=C[N+](=CC=C2)CCCCCCCCC=CCC2=C[N+](=CC=C2)CCCCCCCCC=CCC2=C[N+](=CC=C2)CCCCCCCC1
C1=CCC2C3CC4C(C3C1)C24
C1=CCC2C=C(CCCC1)CO2
C1=CCC2C=C(CCCCC1)CO2
C1=CCC2C=C(CCCCCCC1)CO2
C1=CCC2C=C(CCCCCCCC1)CO2
C1=CCC2C=C(CO2)C2CCCC(=CCC1)O2
C1=CCC2C=CC3CCN(CCCCC1)CC3C2
C1=CCC2C=CCC(CCCCCCCC3CC(CO3)OC1)O2
C1=CCC2C=CCC(CCCCCCCCCCOC1)O2
C1=CCC2C=CCC(CCOCC1)O2
C1=CCC2C=CCC(CCOCCC1)O2
C1=CCC2C=CCC(COCCC=CCC3C=CCC(COCC1)O3)O2
C1=CCC2C=CCC(COCCCCCCCOCC1)O2
C1=CCC2C=CCC(COCCCOCC1)O2
C1=CCC2C=CCC(COCCNCCC=CCC3C=CCC(COCCNCC1)O3)O2
C1=CCC2CC(=CCCCCCCC1)CO2
C1=CCC2CC(C=CN2)CC1
C1=CCC2CC(CC1)CCN2
C1=CCC2CC(CCC1)CO2
C1=CCC2CC(CCCCOCCCCC1)CCO2
C1=CCC2CC(CO2)C2CCCC(C=CC1)O2
C1=CCC2CC(CO2)C2CCCC(CC=CC1)O2
C1=CCC2CC(CO2)C2CCCC(CCC1)O2
C1=CCC2CC=C(CCCCC1)O2
C1=CCC2CC=CC(CC1)C2
C1=CCC2CCC(C1)C2
C1=CCC2CCC(C1)N2
C1=CCC2CCC(C2)OCCCC1
C1=CCC2CCC(CC1)C2
C1=CCC2CCC(CC1)O2
C1=CCC2CCC(CC3CCCC(CC1)O3)O2
C1=CCC2CCC(CCC1)O2
C1=CCC2CCC(CCCCC1)O2
C1=CCC2CCC(CCCCCCCC1)O2
C1=CCC2CCC(O2)C2CCC(CCC1)O2
C1=CCC2CCC3=C(C2)CC(CCCC1)C3
C1=CCC2CCC=C(CC1)C2
C1=CCC2CCC=C(COC1)C2
C1=CCC2CCCC(C1)C2
C1=CCC2CCCC(CC1)C2
C1=CCC2CCCC(CC3CCCC(O3)C3=COC(=N3)C=CCC3CC(CCO3)OC1)O2
C1=CCC2CCCC(CCCCCC1)C2
C1=CCC2CCCC(CCCCCCCCCCOC1)O2
C1=CCC2CCCC(CCCOCC1)O2
C1=CCC2CCCC(CCCOCCCCC3CCCC(CCOC1)O3)O2
C1=CCC2CCCC(CCOCCC1)O2
C1=CCC2CCCC(CCOCCCCCCC1)O2
C1=CCC2CCCC=C(C1)C2
C1=CCC2CCCCC(C1)C2
C1=CCC2CCCCC3=C(O2)C(=CC=C3)NCCCCCCC1
C1=CCC2CCN(CC1)CC2
C1=CCC2CC[NH+](CC1)CC2
C1=CCC2CNC(C1)CNCCNCCNCCN2
C1=CCC2CNCCNCCNCCNC(CC1)CN2
C1=CCC2NC3CC(CC1)C2CO3
C1=CCC2NCC3=C2CC(CCCCC1)CC3
C1=CCC2OC3C(CC1)OCCC1CC=CC2C13
C1=CCC2OC3CC2CN(CC1)C3
C1=CCC2OCC3=C2CC(CCCCC1)CC3
C1=CCC2OCC3CCC(CCCCC1)CC32
C1=CCC=C1
C1=CCC=CC#CCSC=1
C1=CCC=CC1
C1=CCC=CC2CC(CCO2)OCC=CC=CCC2CCCC(C=C1)O2
C1=CCC=CCC2CC(CCO2)OCC=CC1
C1=CCC=CCC=CCC=CC1
C1=CCC=CCCC2CC(CCO2)OCCCC=C1
C1=CCC=CCCC2CCCC(C=C1)C2
C1=CCC=CCCC=C1
C1=CCC=CCCC=CC1
C1=CCC=CCCC=CCCCC=C1
C1=CCC=CCCCC=C1
C1=CCC=CCCCC=CC=CCNCCCCC=C1
C1=CCC=CCCCOCCCCC=CC1
C1=CCC=CCOCCC=CC=CCCCC=CC=CCCC=C1
C1=CCC=CCOCCCCC=CC1
C1=CCC=CN=C1
C1=CCC=CNC=C1
C1=CCC=C[CH+]1
C1=CCC=C[CH-]1
C1=CCC=NC=C1
C1=CCC=NN=C1
C1=CCC=[NH+][CH-]1
C1=CCCC1
C1=CCCC2=CC(=CC=C2)CCNCCC1
C1=CCCC2=CC(=NC=N2)CCNCC1
C1=CCCC2=CC(C=CC1)OC2
C1=CCCC2=CC(CC=CCC1)OC2
C1=CCCC2=CC(CC=CCCCC1)OC2
C1=CCCC2=CC(CCC1)OC2
C1=CCCC2=CC=C(C=C2)OC2=CC(=CC=C2)CCCC1
C1=CCCC2=CC=C(C=C2)OC2=CC=CC(=C2)CCC=C1
C1=CCCC2=CC=C(CCC=CCC1)[NH]2
C1=CCCC2=CC=C(CCC=CCCC3=CC=C(CC1)O3)O2
C1=CCCC2=CC=C(CCCC1)O2
C1=CCCC2=CC=C(CCCCCCC3=CC=C(CC1)O3)O2
C1=CCCC2=CC=CC(=C2)C2=CC=CC(=C2)CCC1
C1=CCCC2=CCC(CC=CC1)O2
C1=CCCC2=CCC3CCN(CCCC1)CC3C2
C1=CCCC2=CCCC(CCCCC1)C2
C1=CCCC2=NC(=C[NH]2)CCCCC1
C1=CCCC2=NC(=C[NH]2)CCNCC1
C1=CCCC2=NC(=C[NH]2)CCNCCC1
C1=CCCC2=NC=CC(=C2)CCNCCC1
C1=CCCC2=NN(C=N2)CCOCC1
C1=CCCC2=NN=C(CCNCCC1)O2
C1=CCCC2C=C(CCC1)CO2
C1=CCCC2C=C(CCCC1)CO2
C1=CCCC2C=CC(CC1)O2
C1=CCCC2C=CC3CCN(CCCC1)CC3C2
C1=CCCC2C=CC3CC[NH+](CCCC1)CC3C2
C1=CCCC2C=CCC(CC=CCC1)C2
C1=CCCC2C=CCC(CCCCC1)O2
C1=CCCC2C=CCN(C=CC1)C2
C1=CCCC2C=CCN(CCC1)C2
C1=CCCC2CC(CC1)CO2
C1=CCCC2CC(CCC1)CO2
C1=CCCC2CC=C(CCC1)O2
C1=CCCC2CCC(CCCCCC1)O2
C1=CCCC2CCC(CCCCCCC1)O2
C1=CCCC2CCC3(CCC4(CCCC(CCCCCCCC1)O4)O3)O2
C1=CCCC2CCC3(CCCC(CCCCCCCC1)O3)O2
C1=CCCC2CCC3(COCC4(CCCC(CCCCCCC1)O4)C3)O2
C1=CCCC2CCC3CCN(CCCC1)CC3C2
C1=CCCC2CCC3OC(CC1)CC1OCC2=C13
C1=CCCC2CCC3OC(CC1)CC1OCC2C13
C1=CCCC2CCCC(CC=CCC1)C2
C1=CCCC2CCCC(CCC1)O2
C1=CCCC2CCCC(CCC=C1)O2
C1=CCCC2CCCC(CCCCC1)C2
C1=CCCC2CCCC(CCCCC1)O2
C1=CCCC2CCCC(CCCCCCOCCCCCCCCCC1)O2
C1=CCCC2CCCC(CCNCC3=NC(=CS3)C=C1)S2
C1=CCCC2CCCC(CCOCC1)O2
C1=CCCC2CCCC3=C2COC3CCCC1
C1=CCCC2CCCC3C(C=CCC1)OCC23
C1=CCCC2CCCC=CC(CCC1)O2
C1=CCCC2CCCCC(CCCC1)O2
C1=CCCC2CCCCCC(CC=C1)O2
C1=CCCC2CCCN(CCC1)C2
C1=CCCC2CN3CCCCC=CCCCCC4CC(CN(CCCCCCCC1)C4)C2CC3
C1=CCCC2COC(C=CC1)C2
C1=CCCC2OC(CC=CCC1)C1CCOC2C1
C1=CCCC2OC(CCCC1)C1CCC2O1
C1=CCCC2OC(CCCC1)CC1CCCOC2C1
C1=CCCC=C1
C1=CCCC=C2C=CC(=C3COC(CC=C1)C3)OC2
C1=CCCC=C2CCC(CC=CCC1)OC2
C1=CCCC=C2COC(CC=CCC1)C2
C1=CCCC=CC1
C1=CCCC=CC=CCC2CCC(CCC=C1)OC2
C1=CCCC=CC=CCC2CCCC(C=CCCCCOCC=C1)O2
C1=CCCC=CC=CCCC=C1
C1=CCCC=CC=CCOCCCCC=CC2CC(CCCC=C1)O2
C1=CCCC=CC=CCOCCCCC=CC=CCCCCC=C1
C1=CCCC=CC=CCOCCCCC=CCCCCCCC=C1
C1=CCCC=CC=CCOCCCCCCC=CCCCCC=C1
C1=CCCC=CCC1
C1=CCCC=CCC2CC(CCCC=C1)CCO2
C1=CCCC=CCC2CC(CCO2)OCCCC=C1
C1=CCCC=CCC2CCCC(C=CCCOCC=C1)O2
C1=CCCC=CCCC2CCC(C=C1)O2
C1=CCCC=CCCC2CCN(CC3=NC(=CS3)C=C1)S2
C1=CCCC=CCCC=C1
C1=CCCC=CCCC=CC1
C1=CCCC=CCCC=CCC1
C1=CCCC=CCCC=CCCC=C1
C1=CCCC=CCCCC=CCC1
C1=CCCC=CCCCCC=CCC1
C1=CCCC=CCCCCCC=CC1
C1=CCCC=CCCCCCCC2=CC(=CC=C2)NCC=C1
C1=CCCC=CCCCCCCC2=CC(=CCC2)NCC=C1
C1=CCCC=CCCCCCCC2=CC=CC(=C2)NCC=C1
C1=CCCC=CCCCCCCC2=CCC3=C(C2)N(CC=C1)CNC3
C1=CCCC=CCCCCCCC2=CCC3=C(C2)N=C(C=C1)OC3
C1=CCCC=CCCCCCCC2=CCC=C(C2)NCC=C1
C1=CCCC=CCCCCCCC2CCC=C(C2)NCC=C1
C1=CCCC=CCCCCCCC=C1
C1=CCCC=CCCCCCCC=C2CN=C(C=C1)O2
C1=CCCC=CCCCCCCC=CC=CCCCCOCC=C1
C1=CCCC=CCCCCCNCC2=NC(=CS2)C=C1
C1=CCCC=CCNCC=CC1
C1=CCCC=CCNCCOCCC=CCC1
C1=CCCC=CCOC2CCOC(CCCC=C1)C2
C1=CCCC=CCOCCC=C1
C1=CCCC=CCOCCCCC=C1
C1=CCCC=CNCC=CCC1
C1=CCCC=NC=CCC1
C1=CCCCC1
C1=CCCCC2=CC(CC=CCCC1)OC2
C1=CCCCC2=CC(CCCC=CC1)OC2
C1=CCCCC2=CC(CCCCCC1)OC2
C1=CCCCC2=CC=C(C=C2)OC2=CC(=CC=C2)C=C1
C1=CCCCC2=CC=C(CCC1)O2
C1=CCCCC2=CC=C(CCCCC1)O2
C1=CCCCC2=CC=CC(=C2)COCCCCCC1
C1=CCCCC2=CCOC(CCCCC=CCCCCC=CCCOCC=C1)C2
C1=CCCCC2=COC(=C2)CC=CCCC1
C1=CCCCC2=COC(=C2)CCCCCC1
C1=CCCCC2=COC(=N2)C2=COC(=N2)C2=COC(=N2)C=CCCCCOCCCC1
C1=CCCCC2C=C(CCC=CCC1)CO2
C1=CCCCC2C=C(CCCCC1)CO2
C1=CCCCC2C=C(CCCCCC1)CO2
C1=CCCCC2C=CC(CC=CCC1)O2
C1=CCCCC2C=CCC(CCCCCCCCOCC=C1)O2
C1=CCCCC2CC(CC=CCCC1)CCO2
C1=CCCCC2CC(CCC=CCC1)CCO2
C1=CCCCC2CC(CCCCCC1)CCO2
C1=CCCCC2CC(CCO2)OCC=CCC1
C1=CCCCC2CC(CCO2)OCC=CCCCC1
C1=CCCCC2CC(CCO2)OCC=CCCCCCCCCCC1
C1=CCCCC2CC(CCO2)OCC=CCCCCCCCCCCCC1
C1=CCCCC2CCC(=CCCCC1)CO2
C1=CCCCC2CCC(C=CCCC1)OO2
C1=CCCCC2CCC(CC=CCC1)O2
C1=CCCCC2CCC(CCC=CC1)CCO2
C1=CCCCC2CCC(CCC=CC1)O2
C1=CCCCC2CCC(CCCCC1)CCO2
C1=CCCCC2CCC(CCCCC1)O2
C1=CCCCC2CCC(CCOCC3CCC(CCCCCCCC1)O3)O2
C1=CCCCC2CCC(CCOCCC=C1)C2
C1=CCCCC2CCC=C(CCC=C1)CO2
C1=CCCCC2CCC=C(CCCC1)CO2
C1=CCCCC2CCCC(C=CCC1)O2
C1=CCCCC2CCCC(C=CCCCCCC1)O2
C1=CCCCC2CCCC(C=COC3CC4=C5C=CC(=CC5=CC=C4O3)NCC=C1)O2
C1=CCCCC2CCCC(CCCC1)O2
C1=CCCCC2CCCC(CCNCCOCCCCCC1)O2
C1=CCCCC2CCCC(CCOCCC1)O2
C1=CCCCC2CCCC(O2)C2=C3CC(CCCC1)OC3=CCC2
C1=CCCCC2CCCC(O2)C2=CCC=C3OC(C=C32)CCCC1
C1=CCCCC=C1
C1=CCCCC=C2CCC(C=CCC1)OC2
C1=CCCCC=CC1
C1=CCCCC=CC2CCC(=CCC1)CO2
C1=CCCCC=CCC1
C1=CCCCC=CCCC1
C1=CCCCC=CCCC2=CC=C(CCC=CCCC1)O2
C1=CCCCC=CCCC=CCOCCCC=CCC1
C1=CCCCC=CCCCC2=CC(CCCNCC=C1)NC2
C1=CCCCC=CCCCC=CCC1
C1=CCCCC=CCCCC=CCCCC=CCCC1
C1=CCCCC=CCCCC=CCCCCNCC=C1
C1=CCCCC=CCCCCC=CC1
C1=CCCCC=CCCCCC=CCC1
C1=CCCCC=CCCCCCC2=CC(CCC=C1)OC2
C1=CCCCC=CCCCCCC=C1
C1=CCCCC=CCCCCCCC2=CCC=C(C2)NCC=C1
C1=CCCCC=CCOCC=CCC1
C1=CCCCCC1
C1=CCCCCC2=CC=C(C=C2)CCCC1
C1=CCCCCC2=NC(=CO2)CNCCOCCC=CCNCC=C1
C1=CCCCCC2=NC(=CS2)C=CCOCCC=C1
C1=CCCCCC2C=C(CCCC=C1)CO2
C1=CCCCCC2C=C(CCCCC1)CO2
C1=CCCCCC2CCC(C=CCC1)O2
C1=CCCCCC2CCCC(CCNCCOCCC=CCC1)O2
C1=CCCCCC2CCCC(CCNCCOCCCCCC1)O2
C1=CCCCCC=C1
C1=CCCCCC=CC1
C1=CCCCCC=CC=CCOCCC=C1
C1=CCCCCC=CCC1
C1=CCCCCC=CCCC1
C1=CCCCCC=CCCCC1
C1=CCCCCC=CCCCC=CCCCCCOCC=C1
C1=CCCCCC=CCCCC=CCCCOCC=C1
C1=CCCCCC=CCCCCC=CCOCCC=C1
C1=CCCCCC=CCCCCCCCCCCOCC=C1
C1=CCCCCC=CCCCCCCCCOCC=C1
C1=CCCCCC=CCCOCC=C1
C1=CCCCCCC1
C1=CCCCCCC2=CC(=CC=C2)OC2=CC=C(C=C2)CCCCCCC1
C1=CCCCCCC2CCC(CCNCCOCCCCCC1)O2
C1=CCCCCCC2CN3CCC=CCCCCCCC4CC(CN(CCC=CC1)C4)C2CC3
C1=CCCCCCC=C1
C1=CCCCCCC=CC1
C1=CCCCCCC=CCC1
C1=CCCCCCC=CCCC1
C1=CCCCCCC=CCCCC1
C1=CCCCCCC=CCCCCC1
C1=CCCCCCC=CCCCCCCCCCCOCCC=C1
C1=CCCCCCCC1
C1=CCCCCCCC2=CC(=CC=C2)NCC=CCCCC1
C1=CCCCCCCC2=CC=CC(=C2)NCC=CCCCC1
C1=CCCCCCCC2=CCC=C(C2)NCC=CCCCC1
C1=CCCCCCCC2CCC(CNCCOCCCCCC1)O2
C1=CCCCCCCC2CCCC(CCOCCCC=CC=CCCCCCCC3CCCC(CCOCCCC=C1)O3)O2
C1=CCCCCCCC2CN3CCC=CC=CCCCCC4=CC(=C[N+](=C4)CCC=C1)C2CC3
C1=CCCCCCCC2CN3CCC=CC=CCCCCC4=CC(CN(CCC=C1)C4)C2CC3
C1=CCCCCCCC2CN3CCC=CCCCCCCC4CC(CN(CCC=C1)C4)C2CC3
C1=CCCCCCCC=C1
C1=CCCCCCCC=CC1
C1=CCCCCCCC=CC=CCOCCC=C1
C1=CCCCCCCC=CCC1
C1=CCCCCCCC=CCCC1
C1=CCCCCCCC=CCCCC1
C1=CCCCCCCC=CCCCCCCCCCCOCC=CCC1
C1=CCCCCCCC=CCOCCC=C1
C1=CCCCCCCCC1
C1=CCCCCCCCC2=CC=C(C=C2)CCCCCCC1
C1=CCCCCCCCC2=CC=C(C=CCCCCC1)C=C2
C1=CCCCCCCCC=CC1
C1=CCCCCCCCC=CCC1
C1=CCCCCCCCC=CCCC1
C1=CCCCCCCCC=CCCCCCOCC=C1
C1=CCCCCCCCCC1
C1=CCCCCCCCCC=CCC1
C1=CCCCCCCCCC=CCCC1
C1=CCCCCCCCCC=CCCCCC=CCCOCC=C1
C1=CCCCCCCCCC=COC2CC3=C(C=C4[NH]N=C5C(=CCC3=C54)NCC=C1)O2
C1=CCCCCCCCCC=COC2CC3=C(C=CC4=C3CC=C(C4)NCC=C1)O2
C1=CCCCCCCCCC=COC2CC3=C(C=CC4=C5OC(C=C1)NC5=CC=C34)O2
C1=CCCCCCCCCC=COC2CC3=C(C=CC4=CC(=CC=C34)NCC=C1)O2
C1=CCCCCCCCCC=COC2CC3=C(C=CC4=CC5=C(C=C34)CNC(=N5)C=C1)O2
C1=CCCCCCCCCC=COC2CC3=C4C=C5CNC(=NC5=CC4=CC=C3O2)C=C1
C1=CCCCCCCCCC=COC2CC3=C4C=CC(=CC4=CC=C3O2)NCC=C1
C1=CCCCCCCCCC=COC2CC3=C4CC=C(CC4=CC=C3O2)NCC=C1
C1=CCCCCCCCCC=COC2CC3=C4CCC(=CC4=CC=C3O2)NCC=C1
C1=CCCCCCCCCC=COC2CC3=C4C[CH-]C(=NCC=C1)C=C4CC=C3O2
C1=CCCCCCCCCCC1
C1=CCCCCCCCCCC=CC1
C1=CCCCCCCCCCC=CC2=C3C(=CCC4=CC(=CC=C34)NCC=C1)OCO2
C1=CCCCCCCCCCC=CCC1
C1=CCCCCCCCCCC=CCC2=C3CC=C(CC3=CC=C2)NCC=C1
C1=CCCCCCCCCCC=CCC2=CC=CC3=C2CC=C(C3)NCC=C1
C1=CCCCCCCCCCCC1
C1=CCCCCCCCCCCC=C1
C1=CCCCCCCCCCCCC1
C1=CCCCCCCCCCCCCC1
C1=CCCCCCCCCCCCCC=CCOC2CCOC(CCCC=C1)C2
C1=CCCCCCCCCCCCCCC1
C1=CCCCCCCCCCCCCCCCCOCC=C1
C1=CCCCCCCCCCCCCCOCCNCCCCCCCC=C1
C1=CCCCCCCCCCCCOCCC=C1
C1=CCCCCCCCCCCOCC=C1
C1=CCCCCCCCCCCOCCCC=CCCCC1
C1=CCCCCCCCCCCOCCCCCCCCCCCCC1
C1=CCCCCCCCCCOCCC=C1
C1=CCCCCCCCCCOCCCCCCC=C1
C1=CCCCCCCCCCOCCCCCCCCC=C1
C1=CCCCCCCCCCOCCCCCCCCCC1
C1=CCCCCCCCCOCC=C1
C1=CCCCCCCCCOCCCC=CCCCC1
C1=CCCCCCCCCOCCCCC2CC(CCC=C1)OCO2
C1=CCCCCCCCCOCCCCCCCCC1
C1=CCCCCCCCCOCCCCCCCCCCCCC1
C1=CCCCCCCCNC2=CC=CC(=C2)CCC=CCCCC1
C1=CCCCCCCCNCCOCCCCCCCCCCCCCCC1
C1=CCCCCCCCOCCC=CCC1
C1=CCCCCCCCOCCCCCCCC1
C1=CCCCCCCCOCCNCCCCOCC=C1
C1=CCCCCCCOCC=CCC1
C1=CCCCCCCOCCCCCOCC=CCC1
C1=CCCCCCCOCCNCC=CCCCCCCCC1
C1=CCCCCCCOCCNCCCCCCCCCCC1
C1=CCCCCCCOOCC=C1
C1=CCCCCCC[N+]2=CC(=CC=C2)CCCCCCCCCCCCC[N+]2=CC=CC(=C2)CCCCCC1
C1=CCCCCCC[N+]2=CC(=CC=C2)CCCCCCCCCCCC[N+]2=CC(=CC=C2)CCCCCC1
C1=CCCCCCC[N+]2=CC=CC(=C2)CCCCCC1
C1=CCCCCCNCCCOC2C=C3CCCCC(OCCC=CC1)C(C3)C2
C1=CCCCCCNCCNCCCCCC1
C1=CCCCCCNCCNCCN2CCCC(COCCC=C1)N2
C1=CCCCCCOC2C=C3CCCCC(OCC=CC1)C(C3)C2
C1=CCCCCCOC2CCCCC3=CC(CC2C3)OCCCNCCCCC1
C1=CCCCCCOC2CCOC(CC=CCC1)C2
C1=CCCCCCOCC2CC=CC(C2)OCCCNCCCCC1
C1=CCCCCCOCC2COC3CC(OCC=C1)C2C3
C1=CCCCCCOCC=CC1
C1=CCCCCCOCC=CCCC1
C1=CCCCCCOCCC=C1
C1=CCCCCCOCCC=CCC1
C1=CCCCCCOCCCC=CC1
C1=CCCCCCOCCCCC=C1
C1=CCCCCCOCCCCCC1
C1=CCCCCCOCCCCCCCCC1
C1=CCCCCC[N+]2=CC(=CC=C2)CCCCCC1
C1=CCCCCN2CC3CCCCC=CCCCCN4CCC(C(CCCCCC1)C4)C(C3)C2
C1=CCCCCN2CCC3C(CCCCC=CCCCCN4CC(CCCC1)CC3C4)C2
C1=CCCCCN2CCC3C=CC(=CC1)CC3C2
C1=CCCCCNC=C1
C1=CCCCCNCC=CCC1
C1=CCCCCNCC=CCCC1
C1=CCCCCNCCCC1
C1=CCCCCNCCCCC1
C1=CCCCCNCCCCCCCC1
C1=CCCCCNCCNCCCCC1
C1=CCCCCNCOCCCCCCC1
C1=CCCCCOC2C=C3CCC4CCCC(OCCCCC1)C4CC(C3)C2
C1=CCCCCOC2CCCCC3=CC(CC2C3)OCCCNCCCCC1
C1=CCCCCOCC2CC=CC(C2)OCCCNCCCC1
C1=CCCCCOCC2CC=CC(C2)OCCCNCCCCC1
C1=CCCCCOCC=C1
C1=CCCCCOCC=CCC1
C1=CCCCCOCC=CCCC1
C1=CCCCCOCC=CCCCCCC1
C1=CCCCCOCCC2CC=CC(C=CCCCC1)O2
C1=CCCCCOCCCCC1
C1=CCCCCOCCCCC=CC2=NC(=CO2)C2=NC(=CO2)CNCCCC1
C1=CCCCCOCCCCCC1
C1=CCCCCOCCCCCCC1
C1=CCCCCOCCCCCCCCC1
C1=CCCCCOCCNCCC2CCCC(CCC=CCCCCCCCCCC1)O2
C1=CCCCCOCCNCCCCC1
C1=CCCCCOCCSNCCCC1
C1=CCCCC[N+]2=CC(=CC=C2)CCCCCCCCCCCC[N+]2=CC(=CC=C2)CCCCCC1
C1=CCCCN2CC(COCCC1)C2
C1=CCCCN=C1
C1=CCCCNC=C1
C1=CCCCNCCC1
C1=CCCCNCCC=CCCC1
C1=CCCCNCCCCC1
C1=CCCCNCCCCCC1
C1=CCCCNCCCNCCC=CCCCCC1
C1=CCCCNCCCNCCCC1
C1=CCCCNCCCOC2C=C3CCCCC(OCC=CC1)C(C3)C2
C1=CCCCNCCCOC2C=C3CCCCC(OCCCCC1)C(C3)C2
C1=CCCCNCCNCCC=C1
C1=CCCCNCCNCCCC1
C1=CCCCNCCNCCCCC1
C1=CCCCNCCNCCNCC=CC1
C1=CCCCNCCNCCNCCC1
C1=CCCCNCCNCCNCCC=C1
C1=CCCCNCCNCCNCCCC1
C1=CCCCNCCNCCNCCCNCCC1
C1=CCCCNCCOCCCC1
C1=CCCCNCCOCCCCC1
C1=CCCCNCOCCCCCCCC1
C1=CCCCNN=C1
C1=CCCCNSCCOCCCC1
C1=CCCCOC2C=CCC(COCCC1)C2
C1=CCCCOC2CCCC(CNCC3=CC=C(C=C3)CNCC3CCCC(OCCC1)O3)O2
C1=CCCCOC=C1
C1=CCCCOC=CCCCC1
C1=CCCCOCC2=CC=CC(=C2)CC=CCC1
C1=CCCCOCC2CC=CC(C2)OCCCNCCC1
C1=CCCCOCC=CC1
C1=CCCCOCC=CNCCNCCNCCC1
C1=CCCCOCCC1
C1=CCCCOCCC=CCCC1
C1=CCCCOCCC=CCCCC1
C1=CCCCOCCC=CCCCCCC1
C1=CCCCOCCC=CCCOCNCCC1
C1=CCCCOCCCC1
C1=CCCCOCCCCCC1
C1=CCCCOCCCCCCCC1
C1=CCCCOCCCNCCNCCNCCC1
C1=CCCCOCCCOCCC1
C1=CCCCOCCNCCC1
C1=CCCCOCCNCCNCCNCCC1
C1=CCCCOCCSNCCCC1
C1=CCCCOCNCCN2CCC(C2)OCNCCC1
C1=CCCCOCOCC2CCC(CCCOCCNCCOCCCCCC1)O2
C1=CCCCSNCCCNCCNCCCCCCC1
C1=CCCC[CH-]1
C1=CCCC[N+]2=CC(=CC=C2)CCCCCCCCCCCC[N+]2=CC=CC(=C2)CCCCCC1
C1=CCCC[N+]2=CN(CCC=CCCCCC1)CCC2
C1=CCCC[NH+]=C1
C1=CCCN2CC3C=C4CCCCCCCCCCC=CCCN5CCC3C(CCC=C1)(C5)C42
C1=CCCN2CC=CC(C=C1)C2
C1=CCCN2CC=CC(CC1)C2
C1=CCCN2CCC3C=CC(CCCC1)CC3C2
C1=CCCN2CCCC(CC1)C2
C1=CCCN=C1
C1=CCCN=CC1
C1=CCCNC=C1
C1=CCCNCC1
C1=CCCNCC2=CC=C3C=CN(CCNCC1)C3=C2
C1=CCCNCC2=CC=C3C=CN(CCNCCC1)C3=C2
C1=CCCNCC2=CC=CC(=C2)CNCNCC1
C1=CCCNCC2CC3CN2CC(CCCCC1)NCOCCCC=CC1=CC2=C(C=CN=C2C=C1)O3
C1=CCCNCC=CCNCC1
C1=CCCNCCC1
C1=CCCNCCC2=CN(C=N2)CCC1
C1=CCCNCCC=CC1
C1=CCCNCCC=CCCNCC1
C1=CCCNCCCC1
C1=CCCNCCCCC1
C1=CCCNCCCCCC1
C1=CCCNCCCCCCCCC1
C1=CCCNCCCCCCCNCCCCCOCCC1
C1=CCCNCCCCNCCC1
C1=CCCNCCCCNCCCC1
C1=CCCNCCCCNCCCCC1
C1=CCCNCCCCNCCCCCC1
C1=CCCNCCCCNCCCCCOCCC1
C1=CCCNCCCNCC1
C1=CCCNCCCNCCC=C1
C1=CCCNCCCNCCCNCCCCCOCCC1
C1=CCCNCCCOCCCCOCCCNCCCCCOCCC1
C1=CCCNCCCOCCCNCCCCCOCCC1
C1=CCCNCCNCC1
C1=CCCNCCNCCCCCC1
C1=CCCNCCNCCCCCCC1
C1=CCCNCCNCCCCNCC1
C1=CCCNCCNCCCOCCC1
C1=CCCNCCNCCNCCC1
C1=CCCNCCNCCNCCCOCCCC1
C1=CCCNCCNCCNCCNCCCC1
C1=CCCNCCNCCNCCNCCCCC1
C1=CCCNCCNCCNCCNCCNCCC1
C1=CCCNCCNCCNCCNCCNCCNCCNCCC1
C1=CCCNCCNCNCCCC1
C1=CCCNCCNCNCCCCC1
C1=CCCNCCNCOCCCC1
C1=CCCNCCNCOCCCCC1
C1=CCCNCCNSCCCCC1
C1=CCCNCCNSCCCCCC1
C1=CCCNCCOCC2CC=CC(CC=CCCOCCC1)O2
C1=CCCNCCOCCC=CCCNCCOCCC1
C1=CCCNCCOCCC=CCCOCCC1
C1=CCCNCCOCCCC=CCCNCCOCCC1
C1=CCCNCCOCCCC=CCCOCCC1
C1=CCCNCCOCCCCCCCOCCC1
C1=CCCNCCOCCCNCCOCCC1
C1=CCCNCCOCCCOCCC1
C1=CCCNCNCCCNCCNCCNCCC1
C1=CCCNCNCCNCCCC1
C1=CCCNCOCCCCCCCCC1
C1=CCCNN=C1
C1=CCCN[CH-]1
C1=CCCOC2=CC(=CC=C2)C2=NC(=NC=C2)NC2=CC(=CC=C2)OCC1
C1=CCCOC2=NC=C(CCOCCCC1)[NH]2
C1=CCCOC2CCC(CCCCC1)CC2
C1=CCCOC2CCCC3CCC4=CC(CC(C4)CC32)OCCCCC1
C1=CCCOC2CCCCC3=CC(CC2C3)OCCCNCOCCCC1
C1=CCCOC2CCN(CCNCN3CC(C3)OCCC1)C2
C1=CCCOC2CCN(CCNCN3CCC(C3)OCCC1)C2
C1=CCCOC2CCN(CCNCN3CCC(CC3)OCCC1)C2
C1=CCCOC2CCN(CCNCOCCCCC1)C2
C1=CCCOC=C1
C1=CCCOCC1
C1=CCCOCC2=CC=CC(=C2)COCCCCCOCCC1
C1=CCCOCC2C=CCNC3=C2CC2=C(C=CC=C2CCCC1)C3
C1=CCCOCC2CC=CC(CC=CCCOCC1)O2
C1=CCCOCC2CC=CC(CC=CCCOCCC1)O2
C1=CCCOCC=CC2CNC3=CCC4=C(C=CC=C4CCCC1)C32
C1=CCCOCC=CC=CC2CC(CC=C1)COCO2
C1=CCCOCC=CCC2C=CCC(CCCCCC1)O2
C1=CCCOCC=CCCCC1
C1=CCCOCC=CCCCCCC1
C1=CCCOCC=CCCNC2=CCC3=C(C=CC=C3CCCC1)C2
C1=CCCOCC=CCOCCCCCOCCC1
C1=CCCOCCC1
C1=CCCOCCC2CCCC3(CCC(CC4CCC(O4)C4CC5CCC(O5)(O4)C4CCC(CCC=C1)O4)O3)O2
C1=CCCOCCC=CCCC1
C1=CCCOCCC=CCCNCCOCCC1
C1=CCCOCCC=CCCOCCC1
C1=CCCOCCC=CCOCCCCOCC=C1
C1=CCCOCCCC1
C1=CCCOCCCC=CCCOCCC1
C1=CCCOCCCCC1
C1=CCCOCCCCCC2=CSC(=N2)CCOCC=C1
C1=CCCOCCCCCC2CCC(CC=C1)C2
C1=CCCOCCCCCCC1
C1=CCCOCCCCCCCCC1
C1=CCCOCCCCCCCCCCC1
C1=CCCOCCCCCCCCCCCCC1
C1=CCCOCCCCCCCCCNCC1
C1=CCCOCCCCCCCCNCC=C1
C1=CCCOCCCCCCCCNCCC1
C1=CCCOCCCCCCCCOCCCCCOCCC1
C1=CCCOCCCCCCCOCCC1
C1=CCCOCCCCCCCOCCCCCOCCC1
C1=CCCOCCCCCCCOCCNCC1
C1=CCCOCCCCCCOCCCCCOCCC1
C1=CCCOCCCCCOCCCCCOCCC1
C1=CCCOCCCCNCCNCC1
C1=CCCOCCCCOCCCCCOCCC1
C1=CCCOCCCNCCCCC1
[truncated: 3,029 more rows]
