# Supplementary material for: t-SMILES: a fragment-based molecular representation framework for de novo ligand design
Source: Nat Commun. 2024 Jun 11;15:4993. doi: 10.1038/s41467-024-49388-6 (PMC11167009; doi:10.1038/s41467-024-49388-6)
Supplement: Supplementary file 4 — Source Data [file 41467_2024_49388_MOESM4_ESM.zip › Soure data/Source data and code for all other graphs/Metrics/Dataset/Chemb_Voc/chembl_bfs[228].MMPA_token.voc.smi.rnd10000.csv]

NC1=NC(S)=N[NH]1
CC1CCC(=O)NC1=O
C1=CC=C2C3=NC4NC(N=C5N=C(NC6=NC(=NC(=N3)C2=C1)C1=CC=CC=C61)C1=CC=CC=C51)C1=CC=CC=C14
O=CN1CCCN(C(=O)C2=CC=CO2)CC1
O=C1CNC(=O)CNC(=O)CNC(=O)C2CCCN2C(=O)C2=CC=CC=C2C(=O)CCCNCCCCCN1
O=C1C2=C(N=C3SCCN31)C1=C(C=CC=C1)[NH]2
CC[N+]1=CC=CC2=CC(NC(=O)C3=CC=C(C4=CC=CC=C4)C=C3)=CC=C21
CC1=C(C(=O)O)[NH]C2=CC=C3[NH]C=CC(=O)C3=C2C1=O
NN1C=NN=C1C1=CC=C([N+](=O)[O-])C=C1
CC1COCCN1C=O
C1=CC=C2C=C3C(=CC2=C1)C=CC1=CC=CN=C13
O=C1CN=C(N2CC3CCC(CC3)C2)C2=CC=CC=C2N1
O=C1C2CC(CN2)CN1O
O=C1NC(=O)C2C1C1OC23NC=CCN3C1=O
O=C1[NH]C(=O)C2=C([NH]C(N3CCCCC3)=N2)[NH]1
C=C1CCC=CC(=O)C2=C(C=CO2)C(=O)C1
OC1=CC=C2CC3NCCC45C2=C1OC4C(=NN=C1CCC2(O)C4CC6=CC=CC7=C6C2(CCN4CC2CC2)C1O7)CCC35
C[NH+]1CCC2=C3C(=CC=C2)OC2=CC=C(C=C2)CC2NCCC4=C2C=C(C=C4)OC2=CC=CC(=C2)CC31
C1NNN=[NH+]1
CC1CCCC2C3=C(CCCC3)C(=O)CC12
CNC1=NC=NC2=CN=CN12
O=[SH]S(=O)C1=CC=CC=C1O
C=C1SC(=O)N=C1N
C1=NC=[NH+][NH]1
O=C1NCCN(CC2=CC=CC=C2)C(=O)N1
C1CCC23CCCC(COC2)C3C1
NCC1=CC=C(F)C=C1F
CC1C(=O)CCC2C3CC(=O)COC3CCC12
O=C1C=C2[NH]C=NC(=S)N2[NH]1
O=C1C2=CC=CC=C2OC2CC12
NC1=NCC2CCCCC12
NC(=O)CCCCCC(N)=O
C1COC2(CCC3CC32)O1
CCN(CC)CCC(=O)NC1=CC=CC2=C1C(=O)C1=C(O)C=CC=C1C2=O
O=NN1CCN(N=O)CC1
O=C1C2=CC3=CC=CC=C3N=C2N=C2SC3=NC4=CC=CC=C4N=C3N12
CCC1=NC(N)=NC(N)=N1
C1=CC2=CC(=C1)CCC1=CC=CC(=C1)C1=CC(=CC=C1)CCC1=CC=CC=C1O2
O=CN1CC2=CC=CC=C2CC2(CCNC2)C1
O=C1C(=O)C2=CC=CC=C2C2=C1CCC1(CCCCCC1)O2
CC(C(=O)NCCCNC1=CC(=O)C=CC1=O)C1=CC=CC=C1
O=C1CCCN2C(=NC3=CC=CC=C32)N1
N#CC1=CC=C2[NH]C=C(C3C(=O)NC4=CC=CC=C43)C2=C1
NS(=O)(=O)NN[SH](=O)=O
C1=NC=C2C(=C1)CCC1CCC2N1
CC1CC2=C(CO1)C(N1CCOCC1)=NC=C2
C#CC1=CC(OC)=C(C=CC2=CC(C)=C([N+](=O)[O-])C(C)=C2)C=C1OC
O=C1[NH]C(=O)C2=C(N=C(N3CCN([SH](=O)=O)CC3)[NH]2)[NH]1
C1CNCC2(C1)CCCO2
O=C1C2=C(C(=O)C3=C4[NH]C5=CC=CC=C5C4=CC=C13)C1CCC2C1Cl
C1=NNCS1
COC1=CC2=NC(N3CCN(C(=O)C4=CC=CC=C4CNCCCCCCNCCSS)CC3)=NC=C2C=C1
NC(=S)NS(=O)(=O)C1=NN=C(NC=O)S1
CCCCCN1CCCC(C(=O)N(CC)CC)C1
C1=CN=C(N2CCC3OCCC3C2)N=C1
O=C1NCCC2=CN=C(N3C(O)=NC4=CC=CC=C43)N=C12
C=NN=C1NC(=O)C(=C)S1
CC1=CC=C2C(=O)C3(CC4=CC=CC=C4C3=O)CC2=C1
O=CC(=O)N1CC2CC1CN2C=O
O=C1C=CC(=O)C2=C1CCC1=CC=CC=C21
CSC1=NC(=O)C(C)=C(O)[NH]1
CC1C2=C(CC3C1CCC1C4CCC5CCCC5C4CCC31)SC(Br)=N2
O=CNN=C1C=CC2=CC=CC=C2O1
O=C1C=C[NH]C2=CC=C3OCOC3=C12
CC1=C(OCC(O)CN2CCC3(CC2)OCCO3)C=CC=C1
C1=CC=C2C(=C1)C1=CC=[N+]2CCSCC[N+]2=CC=C(NCCCCCN1)C1=CC=CC=C12
C=C1CC2OC1N1C3=CC=CC=C3C3=C4C(=O)NC(=O)C4=C4C5=CC=CC=C5N2C4=C31
C=C1CCCCC2CNN=C12
CN1C=CN=C1P(=S)(C1=NC=C[NH]1)C1=NC=CN1C
COC1=CC(N)=C(Cl)C=C1
NS(=O)(=O)N1CC2CCC(C1)C(=O)N2
O=CN1CCCN=C1S
O=[SH](=O)N1CCC2(CC1)COC1(OO2)C2CC3CC(C2)CC1C3
CNC1CCCN(C2=NC(N)=NC(N3CCCC(NC)C3)=N2)C1
CC(C)(C)OC(=O)NCC(=O)N1CCN(C=O)CC1
CNS(=O)(=O)C(=O)N1CCC2=CC=CC=C2C1
NC(=O)N1CCN([SH](=O)=O)CC1
O=C1N=C2SCCCN2C1C1=CC=CC=C1
C1CC23CCCC2(C1)CNC3
CC(C)(CO)C(O)C(=O)NCCC(=O)NCCSS
O=C1CSC2=NN=CC=C12
O=C1NC(=O)C2(CCCC2)N1
CCCCCCNCCCNC(=O)C1=CC(OC)=CC=C1OC
SC1=N[NH]C2=C3C=CC=CC3=NC2=N1
O=C1CC2CCC=CCCC=CCCC=CC2O1
C1=CC2C3CC4=CCCC4C2CC13
CC1=CC=C(C2=C(C3=CC=CC=C3)CC=C2)C=C1
O=C1N=[NH+][N-]O1
CC(C)C(C)NC(=O)COC1=CC=C(S)C=C1
O=C1OC23CCN4C(=O)C=CC45CCC2(C1C5)N(C(=O)O)C1=CC=CC=C13
NC1=NN=CC2=C1C=C1C=CC=CN12
CNC(=O)C1=CC2=CC(O)=C(O)C=C2OC1=N
CC1C(=S)CCC2C1CCC1C3CCC4CCCC4C3CCC21
O=C1CCS(=O)(=O)C2=C1C=CS2
O=C1C2=C([NH]C=C2)C(=O)C2=CN=CN=C12
NCCCCNCCCCN1C(=O)C2=CC=C3C(=O)NC(=O)C4=C3C2=C(C=C4)C1=O
C=NC(=NN)N[SH](=O)=O
O=C(NC1=NC2=CC=CC=C2S1)C1=NC=CS1
O=C1C2=CC=CC=C2C2=NC3=CC=C4C(=O)C5=CC=CC=C5C5=NC6=CC=C1C2=C6C3=C45
BrC1=NC2=CC=CC=C2C=C1
O=CN1CC2C=CC(=O)N2CC2=CC=CC=C21
O=C1C2=CN=CC=C2C2SCCN12
O=CN1CCC2=CC3=C(C=C21)C1(CCNCC1)CO3
O=C1C=CC2=CC=C3C(CCC4C3CCC3CCCCC34)C2=C1
O=C1C2=C3N=CN1C1CCC(COP(=O)(O)OP(=O)(O)OCC4CCC(O4)N3C(Br)=N2)O1
O=C1[CH-][S+]=C[NH]1
O=C(O)N1C2OC3(CCCC13)C(=O)C1=CC3=C(C=C12)OCO3
N#CN=C1CCC=CO1
O=C(O)C1=NC=C2C=NOC2=N1
O=C1N2CC3CC3C(C2)N1OS(=O)(=O)O
OC1=NC2=C3OCOC3=CC=C2C=C1
O=[SH](=O)C1=NC=C2CCCC2=N1
O=CNNC1=NC=NC2=CC=CC=C12
O=C1CC2C3CC=CC3C3(CCCCC23)O1
O=[SH](=O)N1CCN(C2=NOC3=CC=CC=C23)CC1
CN=C(N)NC1=CC=C2C(=C1)CC1=CC=CC=C12
C1=CN(C2=NN3C=NN=C3C=C2)N=C1
O=C1[NH]C2=NC=CC=C2N2C=NN=C12
C1=NN2C=C3CCCC3=CC2=C1
CC1CCC(NC(=O)CC#N)CC1
O=C1NCC2(CCN(C3=NC=NC=C3)CC2)O1
C1=NC2=C(OCCC2)S1
CC1CC(=O)C2(CCCC2)C(=O)C1
O=C(O)[N+]1=C2N=CC=CC2=CC2=C1C=CC=C2
NC1=NC(=S)[NH]C2=NN(C3=NN=CC=N3)C=C12
O=C1N=C[NH]C2=C1N=C(N1C=CN=C1)S2
CCCCCCCCCCCCCCCC[N+](C)(C)CCC
C=NNC1=N[NH]C(=O)C2=CC=CC=C12
CCN1CCNC1=N[N+](=O)[O-]
NC1=NC2=C([NH]1)C1CC(C2)C2=C([NH]C=C2)C1=O
C1=CC=C2C3=C(CCNCC3)[NH]C2=C1
O=C(N1CCNCC1)N1N=CC2=CC=CC=C21
C1=CC2=CC=CC=C2OCC1
C1OCN2COCC12
O=S1(=O)NCCC(O)C(COC2=CC=CC=C2)N1CC1=CC=CC=C1
O=C1C2=CC=CC=C2C(=O)C2=C(NCCCNCCO)C=CC=C12
O=C1C2=CC=CC=C2N2C(=NC3=CC=CC=C3C2=O)C2CCCN12
CC1OC2=CC3=C(C=C2C2=C1C=CC=C2)C(=O)C=CO3
N=C1[NH]C(=O)C2=C(N=C[NH]2)[NH]1
C(#CC1CCC1)C1=CC=CS1
O=C(O)C1CCC1C1=CC=C(O)C=C1
NC1=NC(N2CCN3CCCC3C2)=NC2=NC=NN12
C1=[NH+]SC(N2CCOCC2)=N1
NCCC1=C[NH]C2=CC=C(OCCNC(N)=O)C=C12
O=C1C=CC2(C(=O)NC3=CC=CC=C32)C2=C1CCC2
CC1=NN(C(=O)NCC2=CC=CC=C2)C=NN1C(N)=O
N=C(O)NC1=NC2=NC=NC=C2C=C1
O=C1C=CC2=CC3=CC=C4C(=O)C=COC4=C3C=C12
COC1=CC=C(C2=NOC(NC3=NC=NO3)=N2)C=C1
CC(C)C
CC1CCCN([SH](=O)=O)C1
O=C1[NH]C2=CC=C3CCCNC3=C2N=C1O
O=C1C=CC=CCOCCC2OC2C(=O)OCCC23CCC=CC2OC2CC(O1)C3C21CO1
CC1C2CCC1C1OCCC21
O=C1CN([SH](=O)=O)CCCN1
O=C1NC(=O)C2(CCS(=O)(=O)C3=CC=CC=C32)N1
O=CN1CCC2OCCN([SH](=O)=O)C2CC1
C1=N[NH]C2=C1CCCN2
COC(=O)CCC(=O)OC1=CC=CC=C1
C1=CC=C2C(=C1)OC1=CC3=C(C=C12)OC1=CC=CC=C13
C=C1CCCC2CC3=C(C=CO3)CC12
O=C1C2=CC=CC=C2C2=CC=C(S(=O)(=O)NCCCO)C=C12
O=C1CC(N2CCCNCC2)C(=O)N1
NC(=O)C1=NS(=O)(=O)C2=CC=CC=C2N1
CC1CCCC2=CC=C3[NH]C(=O)C=C(OC4CCN(C4)C(=O)CNC(=O)OC1)C3=C2
C1=CC=C2OC3(CCC2=C1)CC3
NC(=NO)NC1=NN=CS1
C1=CC=C2C3=NC4=CC=C(C=C4)C4=NC5=CC=C(C=C5O4)N=C4[NH]C(=NC5=CC=C6OC(=NC6=C5)C5=CC=C(C=C5)N=C([NH]3)C2=C1)C1=CC=CC=C41
C1=CC=C2SC3CC(NC2=C1)OC1=CC=CC=C13
NC(=S)NNC1=NC2=CC=CC=C2O1
CN1CCN(CCC(N)=O)CC1
C1=CC2=NN=C3C4=CC=CN=C4[NH]C3=C2C=C1
NC1=NC=NC2=C1C1=C(CCCC1)[NH]2
O=C1CCCC2SC3=CC=CC=C3C(=O)C12
O=C1C2=CC=CN=C2N=C2CCCCCN21
CC(C)CCN1CCC(O)C(CC2=CC=CC=C2)NC1=NC#N
CCOC(=O)CC1=C(C(=O)OCC2=CC=CC=C2)[NH]C=C1
C1=C2CCOC2C2CCC3=CC=CC=C3C12
O=C1CC2CC3=CC=CN4N=CC(=C34)C2=NN1
NC(=S)C1=NC=CN=C1N
C1=CN2C(=C1)C=CC1=NC=CN12
CC1CC2C(C)C(=O)N3C(CCC3C3=CC=CC=C3)CC(=O)N2C1
SC1=NC2=CC3=CC=CC=C3N=C2[NH]1
CCSC(=N)NC1=CC=CC=C1
O=C1[NH]C=NN1[SH](=O)=O
NC1=NC2(CCC3=CC=CC=C32)CO1
O=CN1C=CC2=CC3=C(C=C21)OCO3
O=C1C=C2C(=N1)C1=CC=CC3=CC=CC2=C13
NN=C1C=COC=N1
NC(=NC1=NC=CC=N1)NC=O
CCCN1C=C(C2=CC=CC=C2)N=C1C1=CC=CC=C1
CC(C)NC(=N)N
O=C1[NH]N=C2NC=CCN21
C1=CN=C2N=C(N3CCCCC3)OC2=C1
CNC=NC1=NN=CC2=C1N=C[NH]2
CC1C(=O)C(=NO)CC2C1CCC1C3CCC4CCCC4C3CCC21
COC(=O)CCC1C(=S)NC2=CC=CC=C21
CCN(CC)CC1=CC=C(N(C)C)C=C1
O=C1C2CCCC(C3C4=C(C=CC=C4)CCN13)N2[SH](=O)=O
C1=CC=C2OC3=CC=CC=C3C3(CCCC3)CC2=C1
CC1SC=NN1C=O
N=C(NC1=CC=CC=C1)C1=NC=CC=N1
O=CN1C2=CC=CC=C2NS(=O)(=O)C2=C1C=CC=C2
O=CO[PH](=O)O
C1CNC2(N1)SCS2
C1=CC=C2C(=C1)NC1CCCCCC21
C[N+](C)(C)CC1CCCCC1=O
CC1CC(=O)C2=C(C=C3OC(=O)C=CC3=C2)O1
ONC1=NCC2=CC=CC=C12
C1=CN=C(N2CCC3(CCNC3)CC2)N=C1
C1=CC2=C(C3=C(CCCC3)[NH]2)C2=NON=C12
O=C(C1CCCN(CC2=CC=CC=C2)C1)N1CCN(C2=NC=CC=N2)CC1
C1=CC2=C(C=C1)C1=CC=C3C=C4OCOC4=CC3=C1N=C2
NC1=N[NH]C2=C1C=NC=N2
C1CCC2(CC1)CCCO2
N#CC=C1[NH]C(=O)C(=C2C=CC3=CC=CC=C3N2)S1
O=C1CC2=CC=CC(=C2)C=CCCCS(=O)(=O)NC(=O)CN1
CC1CC(=O)C2CC3=C(N=C2C1)ON=C3
C1=CC(C2=CC=CC=C2)=C(C2=CC=CC=C2)C1
CC1CC2C3C=CCC3CCC12
C1=NOC2NC3=NC=NN3CC12
O=C1[NH]C(=O)C2=NC3=C4C=C5C=CC=CC5=CC4=CC=C3N=C2[NH]1
O=C1CCCC2=NC3=NC=NC=C3OC12
O=C(C1=NN(C2=N[NH]C(=O)C=C2)C=C1)N1CCOCC1
O=C(O)N1CC(=O)N2CC3=CN=CN3C3=CC=CC1=C32
O=[PH]1NCCO1
O=C1[NH]C2=CC=CC=C2N1C1=NC=CC=C1
CC1CCC[PH2+]1
CCOC(=O)CNC(=O)C1=CC=CC=C1SS
C=S1(=O)CCNC(=O)N1
NC(=O)NN1C=CC=CC1=O
C=C1C=CCC1
CC1=NC2=CC=CC=C2O1
C1=NN2C=NC3=C(CC4=C([NH]N=C4)O3)C2=N1
CC(=O)NN1C(=O)C2=CC=C3C(=O)N(NC=O)C(=O)C4=C3C2=C(C=C4)C1=O
O=C(C1=NC=NC=C1)N1CCCN2CCCC2C1
CCNC(=O)OC1COC2CCOC21
O=C1C=NN=C2S[PH](C3=CC=CC=C3)(C3=CC=CC=C3)CC=NN21
CCCCC1OC(=O)C2(CCCCC2)O1
O=CNC1=NN2C=NC=CC2=N1
O=CN1CCC2(CC1)CC1=CC=CC=C1CNC2=O
NC(=O)NN1C=CC(=[PH](C2=CC=CC=C2)C2=CC=CC=C2)C1=O
O=C1OC(=O)C2C3C=CC(C12)C1C(=O)OC(=O)C31
CC(C)OP(=O)(O)C(N)=NN
NC(=O)N1CCN=C1NC1=NC=CC=N1
CCCCNCCCNCC1=CC=C(Cl)C=C1
O=[SH](=O)NC1=NC=NS1
O=C1C=CCCCC(=O)OCCCCC=CC2=NC(=CO2)C2=NC(=CO2)C2=NC(=CO2)CC1
O=CN1C2=C(CCN3C(=O)C4=CC=CC=C4NC23)C2=CC=CC=C21
C1=CC(N2CC3COCC3C2)=NC=N1
CC1CC(NC(=O)C(=NO)C(=N)S)=NO1
ClC1=NC2=CC=CC=C2N=C1
CC1=CC=C(C2=C(Cl)C(=O)C=CC2=O)C=C1
O=C1NC(=O)C2=CC=C3C(=O)N(CCO)C(=O)C4=C3C2=C1C=C4
OCC[N+]1=CC=C2C(=C1)[NH]C1=CC=C(Cl)C=C12
C=C1COCC2=C1NC(=S)NC2
O=C1C(=O)C2=C3C=CC=CC3=CC3=CC=CC1=C23
O=C1CSCN1C1=NOC=C1
C1=CC=C2CC3(CC2=C1)NCCC1=C3[NH]C2=CC=CC=C12
O=C1C=CC2C(=O)OCCCCC(=O)CCCC2=C1
C1=CC=C2SCCNC2=C1
O=C(N1CCNCC1)N1C=NC=N1
NC1=NC(NC(=O)N[SH](=O)=O)=NN=C1
C1=CC2=C(N=C1)N=C(N1CCCCC1)S2
O=C1CCOC2=CC3=C(C=C12)CCCO3
C1=CC=C2OC3=NC=CC=C3CC2=C1
C=C1CCC2CNC1CN2
O=C1CCC2=C1[NH]C1=C2C(=O)C=CC1=O
C=C1N=CN(O[SH](=O)=O)C1=O
O=C(C=NO)[N-][N+]1=C[NH]N=C1
CC1=CCC2C(=O)C3=C(C(=O)C2C1)C1C2=CC=CC=C2C3C2=CC=CC=C21
BrC1=CC=C(N2C=C(CNC3=NC4=CC=CC=C4S3)N=N2)C=C1
O=CC1=CSC=C1CCC1=CC=CC=C1
CC(C)(CO)CCCCCO
C=NNC1=NC(N2CCCCC2)=NC(O)=N1
C1=CC2=C(C=C1)C1=C([NH]2)C2=C(C=N[NH]2)CCC1
CC1=CSC(NC=O)=N1
CC1CN(N)CCO1
CC1CCCC23CC24CCC2C5CCC6(OCC7OC76)OC5CC2C4CCC13
O=C1OC2=CC3=C(C=C2C2=C1N1C=CC4=CC=CC=C4C1=C2)OCO3
CCNC(=O)N1C=NC(S)=N1
ClC1=NN=C(N2CC3CC2CN3)C2=CC=CC=C12
O=C1CC2C3OCCCC3=CN12
O=C1CCN([SH](=O)=O)C2CCN([SH](=O)=O)CC12
O=C(O)C1=N[NH]C2=C1N=CC1CCCN1C2=O
C1=CSC=CC1
CC1=C(C)C=CC=C1
C=C1C=CC(=NO)C2=CC=CC=C12
FC1COP2(=NP(Cl)(Cl)=NP3(=N2)NCCCN3)OCC1(F)F
C=C1CC[NH2+]CC1
C=C1CCC2OC2CC2OC23CCCC3CC1
O=C1CCOC2=CC(O)=CC=C12
CNC(=O)COC(=O)CCOC1=CC=CC=C1C
O=C1OC2=CC=CC=C2C2=C1CN1CCC3=C(C=CC=C3)C1C2
C1=CC2=C(C=C1)C1=CC3=C[NH]C=CC3=CC1=N2
NC1=NC2=C(C=C1)C1=NN=NC=C1S2
O=C(COC1=CC=C(CCC[NH+]2CCCCC2)C=C1)NCCC1=CC=CC=N1
N=C1C=C2C=CC3=CC=CC=C3C2=N[NH]1
O=C1CN([SH](=O)=O)C(=S)N1
N#CC1CC=C2C=CNCC2C1
CN1C=CC(NC(=O)C2=CC=CC=C2)=C1
S=C(S)NCCNCCNC(=S)S
C1=CC=C2NC3=C(C(N4CCNCC4)=NC2=C1)C1=C(CCCC1)S3
O=C1NC(=S)NC(=O)C12CC=CCC2
O=C1C=C2CCCCC=C2O1
CCC(=O)C(CCCCCOC1=CC=CC=C1)C(=O)CC
C1=CC2=NC=CN=C2CC1
OC1=NC2=CN=C3C=CC=CC3=C2[NH]1
O=C1C=COS(=O)(=O)N1
C=C1NC2(CCCC2)CC2=CC=CC=C12
CCOC(=O)CC(=O)N1CC2CN(C=O)CC(C)(C1)C2=O
O=C1C=C2CCCCCCC=CC3CC(=CC=CC(=O)NC(=C1)C2=O)NC(=O)O3
O=C1C2=CC=CN=C2N=C2C=CC=CN12
CC(C)C1=CC(=O)C=C(C(C2=CC=CC=C2)C2=C(O)C(=O)C=C(C(C)C)C=C2)C=C1
NS(=O)(=O)C1=NC=C[NH]1
CCC(=O)N1CCN(C(=O)C2=CC3=CC(C(=N)N)=CC=C3O2)CC1
CC1CC(=O)[C-]([N+]#N)C(=O)C1
O=C1OCC2NC3=CC4=C(C=C3CN12)OCO4
O=C1C(=NO)CC2C1CCC1C3=CC=CC=C3CCC12
NC(=O)N1CC2=CC=CC=C2C1=O
BrC1=NOC2CCCC12
NC1=NC=CC(N2CCNC2=O)=N1
CC1CCCC2C1CCC1C3CC4=CC=CC=C4OC3CCC21
C1=CN2CCN=C2S1
CCCCCCCCC(=O)NCCCN
C=NNC(=O)N=C1[NH]C2=C(C=CC3=CC=CC=C32)S1
O=C1NCNC12CCNCC2
NC1=NC2=C(CCC3=C2C2CCCCC2O3)C(N2CCNCC2)=N1
N=C(NN=O)N[N+](=O)[O-]
O=C1NCCC2=CN(C=N2)CC=CCOC2=CC=C1C=C2
O=C1CC[PH](=O)C1
C1=CC=C2C(N3CCCCCC3)=NN=CC2=C1
NC1=NC2=CC3=CC=CC=C3C(=O)N2C2=CC=CC=C12
O=C1C=CC(=O)C2=C1C=C1C=CCCC1C2
CC1CC2=C(CS1)C(=S)[NH]C=C2
C1CCC2C(C1)CCCC21CCC2(CCOC2)O1
C1=CC=C2C(=C1)CCC1=CC3=C(C=C12)CCC1=CC=CC=C13
O=P(O)(O)CNCP(=O)(O)O
C#CCOC(=O)C1=CC=CC(OC)=C1
NCCCNC(=O)C1=CC=CC2=CC3=CC(F)=CC=C3N=C12
CC1CC=C(C2=CC=C(O)C=C2)CC1(C)C
CCCN1CN(C(CCC(N)=O)C(=O)O)CSC1=S
O=C1[NH]C(=O)C2=C(N=C3SC=CN32)[NH]1
CNC1=N[NH]C2=C1C=CC=C2
S=C1CCC2=CC=CC=C2N1
CC1CC(=O)C2=C(C1)[NH]C=CC2=O
O=C1CCC2CCC(=O)N12
C1=CC=C2C=C3C(=CC2=C1)CC1=C3C=C2C=CC=CC2=C1
O=C1[NH]N=C2C3=C(CCCC3)[NH]C=C21
CC1=CC=CC=C1C1CC(=O)CCC12C(=O)NC(=O)NC2=O
C1=CC=C2C3=C(COC2=C1)CN1N=CN=C1N3
FC1=NC=C2N=C[NH]C2=N1
C1=CC=C2OC3OCCC3CC2=C1
O=C1[NH]C2=CC=CC=C2C2=C1CCCCCC2
C=C1CCCC(=CC2=CC(F)=CC=C2F)C1=O
[O-][N+]1=C2COCCN2C2=CC=CC=C21
O=C(NC1=NC2=CC=CC=C2S1)C1=N[NH]C=CC1=O
C1=CC2=C(N=CC3=C2CCCC3)S1
O=[SH](=O)N1CCC2=C(C1)C(N1CCOCC1)=NC=N2
NC1=NCC=C2CCCN21
O=CNNCCCC1=CC=CC=C1
NC(=O)C(O)=CC(=O)C1=CC=CC=C1Cl
O=C1[NH]C(Cl)=NC2=CC=CC=C12
O=C(O)NS(=O)(=O)NO
CC(CC1=CC=CC=C1)NC(N)=O
C1=CC2=C(N=C1)[NH]C(N1CCNCC1)=N2
CCOC(=O)N=C(NC)NC1=CC=C(C2=CC=CC=C2)N=C1
CC1C=COC2=C(C=CC3=C2NCC32CC3(CCC2C)CN2CCCC2C(=O)N3)O1
FC1CCN(C2=NC=C3C=CC=NC3=N2)C1
NC(=O)NC1=CC=C(C2=NC3=CN=CC=C3[NH]2)C=C1
O=C1C2=NC=CC=C2CC2=NCCN12
NN=CC1CC1
C=C1C(=N)N2C(=NC1=O)SC1=CC=CC=C12
O=C1C=CC2=C3C1=CC=CC3=CC=N2
O=C1C=C2CCNCC2=C[NH]1
CN(C)CCNC(=O)C1=CC=CC2=C1OC1=C(C=CC=C1)O2
O=C1CSC(NN=C2CCCCCCC2)=N1
O=C1[NH]C(=O)C2=C1C1=C(C3=CC=CC=C3[NH]1)C1=C2C(=O)OC1=O
CCCC1CCCC(C)C1
C1=CC=C2C(=C1)CNC1=C2C=CC=C1
C1=CC2=C3C(=C1)C1(CCC4(CC1)NCCC1=C4[NH]C4=C1C=CC=C4)CC3NCC2
NC1=NN=C2C3=CC=CN=C3C=CN12
CC1=C2OC3=CC=CC=C3CC2=CC=C1
O=CNN=C1CCCC(=O)C1
NC(=O)NC1=CC=C2C(=O)C(=NNC3=CC=C(C(=O)O)C=C3)C(S(=O)(=O)O)=CC2=C1
NC1=N[N+]([O-])=C2C3=C(C=CC2=[N+]1[O-])CCC3
O=C(C1=CC=CC=C1)C1=CC=CC=C1OCC(O)CN1CCNCC1
NN1C(O)=NC2=C([NH]C3=CC=CC=C32)C1=O
O=C1C2=CN=NC=C2C(=O)C2=NC3=CC4=C(C=C3N=C12)OCO4
O=C1C2=CC=CC=C2C=C2C3=CC4=C(C=C3CCN21)OCO4
N#CN1C=CCNC1=N
O=CC1=NC2=CC=C[NH]C2=N1
CC(=O)NC1=CC=C(C=CC(=O)C2=CN=C(C3=NC(C)=CS3)S2)C=C1
CCC1C=[N+]([O-])C(C)C1
O=CN1C=NC2=CN=CN=C21
O=C1CC(O)C(=O)N1
CC1=CC=CN1C1=NN([SH](=O)=O)C2=CC=CC=C12
O=C1C=CC(=O)N1NC1=NC=NC=C1
C1=CN=C(C2=N[NH]C3=NC=CN=C23)C=C1
O=[SH](=O)N1CCN(C2=NC=CC=N2)CC1
C1=CN=C2NC3=CC=CC=C3C(N3CCCNCC3)=NC2=C1
C=C1CCN(C(=O)NC)CC1
NC1=NC2=NON=C2N=C1NC1=CC=C(OC2=CC=CC=C2)C=C1
O=C(NC1=CC=CC=C1Cl)C1=CC=CC=C1SS
C1=CN=C(NC2=NC=CS2)N=C1
O=C1CC2CCC3OC23C2CCC3C4CCCC3(COC4)C12
C=NNC(=S)NC(=S)NN=CC=C(C)C=CC=C(C)C=CC1=C(C)CCCC1(C)C
O=C1C2=[NH+][CH-][NH]C2=NC2=NC=CN12
NC1=NC(=S)NC12CCNCC2
OCC1CC2(C1)CC(CO)(CO)C2
CC1CC2CC(C1)N(C=N)C2
C1=C[NH]C(=[N+]2CCNCC2)C=C1
C=C1C(=O)C2CCOC(C)CCC(C1=O)C2=O
S=C(S)NN1CCOCC1
CC1C(=O)CCC2C1CCC1C2CCC2C1CCC21CCC2(CCC(=O)O2)O1
O=CN1C2=C(CCC2)C2=C1C(=O)C=CC2=O
O=C1[NH]C=NC2=C1C(NO)=NC=C2
C1=NN=C(SC2=NN=N[NH]2)[NH]1
O=C1C=CC=CN1C1=NC=CN=C1
O=C(NC1=NC(O)=NC(O)=N1)N[SH](=O)=O
C1=CC2C3CCC(C3)C2C1
OC1=NC=CN=C1N1CCC(F)CC1
COC1=CC=C(CC(=O)NC2=CC=CC=C2)C=C1
CC1CCCC2C1CCC1C3CC(=O)C4=COC=C4C3CCC21
C=C1CC2(CCCCCC2)OC1=O
C1=CN=C2C(=C1)N=C1CCCCN12
PC1=CC=CC=N1
C1=CC2C3CCC4=C5C(CC4)CCC52C2C1CCN2C3
O=CN1CCC2(CCOC2)C1
CC1C(=O)C=CC2C3=CC=C4C5CCCCC5CCC4C3CCC12
C1CC2(C1)CNCCN2
NC1=NC2=NC(N3CCN(C=O)CC3)=NC=C2N=C1Cl
C1=NOC2CC12
NNC(=O)C(=O)O
O=C1[NH]C(O)=NC2=C1N=N[NH]2
C1=CC=C2C3=C(SC2=C1)C1CCCCN1CC3
CCOC(=O)C1CCCN1C=O
CC1=CC(C(=O)NC2=CC=C(CC(=O)O)C=C2)=CO1
C1=CC2=C(C=C1)C[NH2+]CC2
O=S(=O)(C1=CC=C2C(=NO)C3=CC=CC=C3C(=NO)C2=C1)N1CCCCCCC1
CNC(=O)C1=CC=C(C)C=C1
CCCCC[N+]1=CSC(CCOC)=C1
CN1CCCNC2=C(NCCCNCCCNC3=C(NCCC1)C(=O)C3=O)C(=O)C2=O
CC=C(C)C
C1=CC2CC1C1CNCC21
CC1CC(=O)C2=C(C1)NC1=C(C2)C(=O)C2=CC=CC=C12
O=C1NNC(=O)C2=C[NH]C3=CC=CC1=C23
NC(=S)NN[SH](=O)=O
CC=CCC=CCC=CCC
O=C1OCC2CCCCCON12
O=CON(NC(=O)O)C(=O)O
O=[PH](O)OC1=CC=C(O)C=C1
O=C(C1=NOC=C1)N1CCN(C2=NC3=C(C=CC=C3)S2)CC1
NC1=NC(=O)CN1
C1=CC=C2C(=C1)C1=CC=[N+]2CC2=CC=C(C=C2)CC2=CC=C(C=C2)C[N+]2=CC=C(NCCCCCCCCCCN1)C1=CC=CC=C12
CCCCCC[N+]1=CC(C)=CC(C)=C1
C1=NN2C=NC3=C(C4=C(CCCCC4)S3)C2=N1
N#CNC1=NC=CCN1
CN1CCC(C2=CC=C(Cl)C=C2)C(C(=O)NCC2=CC=CC=C2)C1
O=CON(C=O)[SH](=O)=O
NC1=NC2=C(C=CC3=C2SC(N)=N3)S1
O=C1CCC2=CC=C(C=C2)CNC(=O)CN2CCCN(CC2)CC(=O)NC2=CC=C(C=C2)CCN1
NC(=S)NN=C1C=CC=C[NH]1
NC1=CC=C(SS)C=C1
NC1=NC(S)=NC(S)=N1
CC1=C(C=NC2=CC=CC=C2)C2=CC=CC=C2[NH]1
CN(C)C(=S)OC1=CC=CC=C1
O=C(N[SH](=O)=O)C1=NC(S)=NC=C1
S=C(NN=CC1=NC=CC2=CC=CC=C12)N1CCCCC1
O=C(O)NC1=N[NH]C(SC2=NC=CC=C2)=N1
O=C1CSCN1N=C1C=CC=C[NH]1
O=C1OC23CCCCC2C1CC3
NCCCCC(N)=O
O=C1C=CC2=CC=C3OC4(C=CC3=C2O1)CCCCCC4
O=C1CCCC2=CC3=CC=CC=C3N12
O=C1C=CC2=CN=C(N3CC4CCC(C3)O4)[NH]C2=N1
O=C1[NH]C=CC2=C1C=CC=C2
NC1=NC=C2N=C(S)[NH]C2=N1
SC1=NC2=C(CCCC2)[NH]1
CCCCCC(=O)OCC
O=C1C2=C(CCCC2)[NH]C2=CC=NN12
S=C1C2=CC=CC=C2NC2C3=C(CCN12)C1=CC=CC=C1[NH]3
O=C1NC(=O)C2(CC3=CC4=C(C=C3N3CCOCC32)ON=C4)C(=O)N1
CC1CN(O)C(=O)C=[N+]1[O-]
CCC(NC(=O)OC)C(=O)N1CC(C)CC1C1=NC2=CC(C3=CC=CC=C3)=CC=C2O1
NCCOCCOC1=CC=C(C2=C(OCC3=CC=CC=C3)C(=O)C3=CC=CC=C3O2)C=C1
C1=CC=C(C2=NN=C[NH]2)C=C1
S=C1NC2=CC=CC=C2C(CC2=CC=CC=C2)O1
C=C1CCCC2C3=C(CCCC3)CC12
CC1CC(=O)C2=C(C1)OCCC2=N
C=C1CN([SH](=O)=O)CC(=CC2=CC=C(Cl)C=C2Cl)C1=O
NC1=NC=NC2=C1C(=O)NCC2
CC1=C(C(=O)NNC(=O)C2=CC=CC=C2O)CC=CN1
CC1CC(=O)CC(=NNC=O)C1
N#CNC(=N)N1CC2=CC=CC3=C2C(CCC3)C1
O=C1N=C[NH]C2=C1SCCC2
COC(=O)C1=CSC2(C=CSC3=C2CCC3)S1
C=C1CCC(=O)CC=CCCC2CCCC(CCCCCCOC(=O)CCC3OC13)O2
O=C1OC(C2=CC(Br)=C(O)C(Br)=C2)C2=C1C=CC1=CC=CC=C21
N=C(NC=O)NN=O
O=C1CNCC2=C(C=CC=C2)N1
COC1=CC(C2CCC2(NC(=O)C2=CC=C(NC(=O)C(C)C)C=C2)C(=O)O)=CC=C1
N#CN=C1[NH]C=CS1
C1=NC2=CC=C3CCCC3=C2O1
O=C1OC2CCC3COC4OCC2(C34)C2CCC3CC12C(=O)C31CCC2=C(O1)C13CC2CCC1C12COC4OCC(CCC1OC3=O)C42
O=C1NC(=O)C2=C1C1=C3C4=C2C2=CC=CC=C2N4CC=CCN3C2=CC=CC=C12
CCCCCCCCCC(=O)NCCSS
O=CNC1=NC2(CCCCO2)CCS1
O=S(=O)(N1CCCCCC1)N1CCC2=CC=CC=C2C1
CCCCNCCC(=O)NC1=CC=C2C(=O)C3=CC=CC=C3C(=O)C2=C1
CC1CCCC2C3=C(CCC12)C1CCCC1CC3
NC(=O)C1=NN(C2=NC=CC=C2)C=C1
NC1=NC2=C(C=C[NH]2)C(N2CCCNCC2)=N1
CC1CNC(=O)C2=C(C=CC=C2)O1
FC(F)(F)C1=CC(N2CCNCC2)=CC=C1
O=S(=O)(O)OCCCCOC1=CC=CC=C1
O=C1CCCC2=C1C1OCCC1O2
CC1CN1[SH](=O)=O
NC(=O)N1CCN(C2=NC=NC3=C2C2=C(CCCC2)S3)CC1
O=CN1CCC(=C2C3=NC=CC=C3CCC3=CC=C4[NH]C=CC4=C23)CC1
O=C1CN(C(=O)O)C=C2NC3=C[NH]C=C3CC12
CC1CCCC2OCC3OC3CCC12
SC1=NC2=CC=CC=C2N=C1Cl
O=C1C2NC(=O)C3(CCCN13)SS2
NC(=O)C(N)CC1=C(SS)[NH]C2=CC=CC=C12
O=C1CC2CC1C(=O)O2
O=C1C2=CC=CC=C2C2SC3=CC=CC=C3CN12
O=C1CCC2=CC=CC=C2OCCC=CCOC2=CC=CC3=C2CC2CC(CN2C3)O1
NC(=S)NN=CC(=O)O
O=COCC(=O)NCC1=CC=CO1
[O-][N+]1=CC=CC2=CN=C(N3CCOCC3)N=C21
NC1=CC(=O)C2=CC=CC=C2C1=O
C1COCN1
O=C1C2=CC3=CC=CC=C3CCN2C2=CC=CC=C12
CC1CC2(CC(C)(C)NC(=O)N2)NC(=O)N1
O=C1C2=CC=CC=C2NC2CC3=CC=CC=C3N12
C1=CC2CCN3CCC(C1)C23
O=C1OC2CC=C3CCNC3C2C2=C1C=C1OCOC1=C2
C1=CC2CC=C3NC4=CC5=C(C=C4C34CCN(C1)C24)C1C(CC2CC=C3NC4=C(C=CC=C4)C34CCN1C24)O5
O=C1CC(C2=C[NH]C3=CC(O)=CC=C23)C(=O)N1
NN=C1[NH]N=C2[NH]N=CC=C21
NNC1=NC2=C(C=CC3=CC=CC=C32)O1
C1=CC2=CC=C[S+]=C2C=C1
O=C1NCCC1C1=CC=CC=C1
O=C1CCCC12CCNC21C(=O)NC2=CC=CC=C21
C1=CC=C2N=C3[NH]C4=CC=CC=C4C3=CC2=C1
CC1=CC=C(NC(=S)NNC(N)=S)C=C1
O=C1CCCC2=C1C=C1C(=O)C3=C4C(CCCC4C1=C2)CO3
NC1=NC2=CC=CC=C2N=N1
O=C1CN=CC2=CC3=C(C=C2N1)OCO3
O=C1OCCC=CC(=O)C2OC2CCCC2=CC=CC=C12
C1=CC=C2C(N3CCNCC3)=NOC2=C1
O=CN1CCN2C(=NN=C2C2=NC=CC=N2)C1
COC1=CC2=C(C=C1OCCCCOC1=CC=CC3=C1C(=O)C1=CC=CC=C1C3=O)N=CC1CCCN1C2=O
O=S(=O)(N1CCOCC1)N1CCC2=C(C=CC=C2)C1
O=C1C2=CC3=C(C=C2C(=O)C2=C1C=CC1=C2OC2CCCC1O2)CCCC3
NC(=O)NC1CCCCC1
O=C1CC2=C(CO1)C(=O)N1CC3=C(N=C4C=NC=CC4=C3)C1=C2
CCCC1=CC=C2C=CC=CC2=C1
O=C1C2=CC=C(Br)C(Br)=C2C(=O)N1N1C=NC2=CC=CC=C2C1=O
CC(C)NC(=N)C1=CC=C2[NH]C(C3=CC=C(C4CC4)C=C3)=NC2=C1
CC(=O)NC1=CC=C(S(=O)(=O)N2CCN([SH](=O)=O)CC2)C=C1
C1=NN=C(C2=NCCN2)S1
O=C1C2=C(CCC3=CC=CC=C32)[NH]N1C1=NC2=C(C=CC=C2)S1
C=C1C(=O)OC2CCCCCCC3CCC(CCC12)O3
NC(=O)CCCCC(=O)O
O=C1CC2=C(C1)C(=O)N1CC3=CC4=CC5=C(C=C4N=C3C1=C2)OCO5
C1=CC2=C(C=C1)C1=C(C=C2)[NH+]=C2C=CC=CC2=N1
CC1OC2C(=O)C=CC(=O)C23CC13
O=C1C=CC=CC=CC=CC=CCCCCCCCCCCCCCCCCC=CCCO1
CC=NOC(=O)O
CCSCC1=CC=CC=C1
N#CC(=CC1=CC=C(O)C(O)=C1)C(N)=O
O=C1C2=C(C=C[NH]2)C2=[N+](O)CCC3=C[NH]C1=C23
O=C1CC2(CCN([SH](=O)=O)CC2)C2=CC=CC=C2N1
O=C1C2=C(N=C3C=CC=CN13)SC=C2
CN(CC1=CC=CC=C1)[SH](=O)=O
COC1=CC=C(S(=O)(=O)N2CCN([SH](=O)=O)C(C)C2)C=C1
O=C1[NH]C2=CC=CC=C2C2=C[NH]N=C12
O=C1CC=CC2=CC=CN(OP(=O)(O)O)C12
COC1=CN=C(NS(=O)(=O)C2=CC=C(NC(=O)C3=CC=CC=C3SS)C=C2)N=C1
O=C1NC(=O)C2=C1C1=C(CCC1)C1=C2C2=CC=CC=C2O1
CCC1CSC(=N)N(C(=S)S)C1
COC(=O)C12CNCC(C1=O)C(C1=CC=NC=C1)NC2
CCC12CN(C=O)CC(CN(C(=O)C3=CC=C(OC)C=C3)C1)C2=O
O=C1OC(=O)C2C1C1C=CC23CCC2CCCCC2C3C1
O=C1CNC(=O)CNC(=O)C2CC3=CC=CC=C3CN2C(=O)CNC(=O)CN1
NN1C=NC2=C(C1=O)C1(CCCCC1)CC1=CC=CC=C12
CC1CC(=O)C2=C(C1)N(NC=O)C1=C(C2)C(=O)CC(C)(C)C1
O=[SH](=O)NS(=O)(=O)C1=CC=C(OC(F)(F)F)C=C1
CCCNCCNC1=CC=CC2=C1C(=O)C1=CC=CC=C1C2=O
CCNC1=NC(N)=NC(NC2=C(Br)C=C(C)C=C2)=N1
O=C1NCCCC12CCN(C1=NC3=CC=CC=C3S1)CC2
O=C1C2=CC3C(=O)C=CCC3CC2CC2=C1C=C1C=CC=CC1=C2
O=C1COCC2=C1CCOC2=O
O=C(O)C1=NN=CN=C1N1CCSCC1
O=P(OC1=CC=CC=C1)(OC1=CC=CC=C1)N1CCN=C1NN=CC1=C2C=CC=CC2=CC2=CC=CC=C12
O=C1C2=C(C(=O)C3=C1C=CC=C3)C1=C(CCN2)C2=CC=CC=C2[NH]1
C1=NN=C2SC=CC2=C1
CC1CCCCC12CCCC1=C2C2=CC=CC=C2O1
C1=CN2N=C(N3CCCC3)SC2=N1
CC1=CC=CC2=CC=CC=C12
NC1=NC2(CCCCO2)CCS1
CCCCCCN(CCCNC(=O)CC1=CC=CC=C1OC)C(=O)O
C=S1(=C)NC(=O)C2=C(N1)C1=CC=CC=C1S2(=O)=O
[O-][N+]1=CC2=CC=CC=C2N2C=NN=C2C1
O=CN1CCN(C2=NC3=C(SC=C3)N3C=CC=C23)CC1
O=C(C1=NC2=C(CNCC2)S1)N1CCCCC1
C#CCCCCCCCCC[N+]1=CC=CC=C1
C1CCC2=C(C1)N=C(N1CCNCC1)C1=C2CCCC1
C[NH+]1CC2=C(C=C3C(=C2)C=CC2=CC=CC=C23)C1
O=CN1CCC2(CC1)CN(C=O)CC1=CC=CC=C1O2
O=C1OC=CC2=CC3=CC4=CC=CC=C4C=C3C=C12
O=C1CCCC2=C1C=C1C(=C2)C(=O)C2=C3C(CCCC31)CO2
O[PH]1(O)COCCO1
NC(=S)NN1C=NC2=C(C=CS2)C1=O
CC1CC2=CC=CC=C2C(=N)N1
O=CN1CC2=CC=CC=C2NC1=O
ON=C1C2=CC=CC=C2CCC2=CC=C(Cl)C=C12
O=CN1CCC2=C(C1)C1=C(C=CC=C1)[NH]2
N=C(N)N1CCCCCC1
COC1=CC2=C(C3=C1OCO3)C1=C(C=CC3=C1OCO3)CNC2
N=C1NC2=C(SC=C2)S(=O)(=O)N1
O=[SH](=O)N1CCN(C2=NN3C=NN=C3C=C2)CC1
O=C1CCC2=N[NH]C=C2N1O
O=C(O)C1=NC2=CC=C3C=CC=NC3=C2O1
O=C1NCOC23C=CC4(CC12)C1CC2=CC=CC5=C2C4(CCN1)C3O5
C=C1SC(NC=O)=NC1=O
O=C1C2=C(C=CC=C2)OC2=C3C(=CC=C12)OC1OC=CC31
CC1CC(=NO)CC2C1CCC1C2CCC2C3CCCC3CCC21
O=CNC(=O)NC1=NC=CC=C1
C1=CC=C2C(=C1)CC1CC13COC23
O=[SH](=O)N1CCCC2CN3CCC4=C([NH]C5=CC=CC=C45)C3CC21
CC1=CC=C(O)C(C=NNC(=O)C2=CC=C3C4=C(C=CC3=C2)N2CC3=C(C=CC5=CC=CC=C35)N(C4)C2)=C1
O=S1(=O)C=CC2=C(C=CC3=CC=CC=C23)O1
CC1N=C2C=CC=CC2=[N+]1[O-]
O=C1CCC2C(=O)CCCC2C1
CC1OC2CC(=O)OC23CCC2CCC4CCC5OC45C2CC13
NC1=NC=NC2=C1[NH]C(=O)[NH]2
CC1OCC(=O)O1
NC(=O)N1CCNCC1
CCCC(=O)OC1=CC=C(C2C(CO)NC(=O)C2C(C)C)C2=CC=CC=C12
CNCCOC
O=C1CC=CCCCC2=CC=C(CCC1)O2
O=C(OC1=CC=C2CC3C4CCCCC4(CCN3CC3CCC3)C2=C1)C1CC1
O=C1CC2(CCOCC2)OC2=CC=CC=C2N1
O=C(N1CCCC1)N1CCS(=O)(=O)CC1
O=C1C=C(C2=CC=CO2)OC2=CC=CC=C12
COC1=CC=C(C2CC(C3=CC=CC=C3)=NC3=C(ON=C3C)C2C)C=C1
C1CCC2(CC1)OOC1(CCCCC1)O2
CC1=CC=C2C=CC(=O)OC2=C1
C=C1C2=CC=CC=C2C(=O)C2=C(Cl)C=CC=C12
C1=CC2=NC=C3N=C[NH]C3=C2N=C1
C=C1CC2C=CCCC=CCCC=CC(=O)C23C(=O)NCC3C1
NC(=O)C1=NC(N)=NC(N)=N1
CNC(=O)N1CCNC2=NC=CC=C2C1
OCCOCCOCCOCCOCCOCCOCCOCCOCCOCCOCCOCCOCCOCCOCCOCCOCCOCCOCCO
O=C1C=CN(C2=NN=CS2)C2=C1C=CC(N1CCCC1)=N2
O=C1C2=CCC3C(=O)C4OC4CC3C2CC2OC12
CC1NC(=O)CCC2C1CCC1C3CCC4CCCC4C3CCC21
CC1CCC(C)C2=CC3=C(C=C21)CCC1=C3[NH]N=C1
CCCCOP(=O)(O)OCCCC
CC1CC2=C(C=N1)[NH]C1=CC=CC=C21
O=C1CCC2(CCCN(C(=O)C3=NC=C[NH]3)C2)CN1
O=C1N=C(N2CCOCC2)N=C2[NH]C3=C(C=CC=C3)C=C21
O=C1C2=C[NH]C(=O)C=C2C2=NC3=CC=CC=C3C3=CC=NC1=C23
O=C(NC1=NC=CC=C1)C1=NC=CC2=C1[NH]C=C2
C1=CN=C(N2CCC3CCNCC3C2)C=C1
CCCOC1=C(C(=O)NN=C(C)C2=CC=CC=N2)SC=C1
C1=CC=C2N=C(N3CCC4(CCNC4)C3)C=CC2=C1
O=CNN1C(=O)C2=CC=CC=C2C1=O
O=C1C2=CC=CC=C2C(=O)C2=C1C=CC1=C2S[NH]C1=O
COCCNC(=O)C1CCN(CCOC(=O)C2=CC(Cl)=C(N)C=C2OC)CC1
CCNP1(=S)OC2=CC=C3C=CC=CC3=C2C2=C(C=CC3=CC=CC=C23)O1
C1=CC2=C(C=C1)C1=C([NH]2)C2CC3C4COCC3C(C1)[NH+]2C4
S=C1[NH]N=CN1N=C1CCCCC1
C1=CC=C2C(=C1)CCN1CCC3=C4C(=C[NH]C4=CC=C3)C21
CC(=NNC(=N)N)C1=CC(NC(=O)NCCCN)=CC=C1
O=C1NCC2(CCNCC2)C2=C1C=C[NH]2
C1=CN=C(N2CCC3CNCC32)N=C1
CN1N=C(C(=O)NCCN)C2=C1C1=CC=CC=C1C2
NC(=O)C1=CC=CC(CC(=O)O)=C1
O=[SH](=O)N1CCC2(CCNS2(=O)=O)C1
COC1=CC2=C(C3=C(C=CC=C3)CCC2)C(O)=C1O
O=C1CCCCSSCCCNC(=O)CN1
CC1CCC2=CC3=C(C=C2O1)C1=CC=CC=C1O3
O=C1OCC2=NC3=C(CC12)C(O)=NC(O)=N3
CCC1=CC=C(O)C=C1Br
O=C1NCC(=O)N2CCC(C2)OC2=CC3=CC=CC=C3N=C2CCCCCC2CCCC2O1
COCCNC(=O)CCN1CCN(C2=CC3=C(C=C2F)C(=O)C(C(=O)O)=CN3C2CC2)CC1
N=C(NC=O)N1CCOCC1
O=CNC1=NC2=C(CCCC3=CC=CC=C32)S1
O=C1NC(=O)C2=CC3=CC=CN=C3C3=CC=CC1=C23
O=C(N1CC=CCC1)N1CCNCC1
NC1=NC=CC2=C1C1=CC=CC=C1[NH]2
ON1C=CN=NC1
CC1=NC2=CC=CC=C2N=C1
OC1=NC=CC2=C1C1=C(CCN2)C2=CC=CC=C2[NH]1
CN1C2=CC=CC=C2N(C)C2C1NC1=CC=CC=C1N2C
O=C1[NH]C=NC2=C1CC1=C(C=CC=C1)N2
CC1CCC2=C(O1)C1=CC=CC=C1C1(CO1)C2=O
CNC(=O)N1CCC2(CC1)CN(C=O)C1=CC=CC=C12
C=C1CC2(OC1=O)C1CCC(C1)C2C
NC1=NC2NC=NC2C(Cl)=N1
CCC1CCCCN1CCC(=O)NC1=CC=C2C(=O)C3=CC=CC=C3[NH]C2=C1
N=C1C=CC(=O)O1
SC1=NN(C2=NN=CC=N2)C2=NC=CC=C12
O=CC(=O)N1CCOCC1
O=C1CC2OCC3CCC4CC5OC4(CC(=O)C4C(=O)CCC54)CC32O1
NC(=O)NC1=NC(S)=NS1
N#[N+][N-]C1=NC2=CC=CC=C2[NH]1
O=C1C=CC2=C3N1C1=CC=CC=C1C31CC[N+]3([O-])CCC2CC13
NC1=NN2C(=C1)N=CC1=C2[NH]N=C1
O=C1NCCCOC2=C1C=NC=C2
NC(=O)N1CCCO1
COC1=CC(O)=C(C)C=C1
O=CN1CCCCCCNC(=O)C1
O=C1C(=O)C2=C(C=CC3=C2CCC=C3)C2=C1C=CO2
O=C1CC2C3=CC=CC=C3N3C(=O)C4=CC=CC=C4N1C23
CC1CCC2C(C)C(CC[SH]=O)OC3OC4CCC1C32OO4
N=C1[NH]C=NC2=C1C1=C(CCCC1)S2
O=C1CC(=O)N(CC(=O)N2CCCC2)C2=CC=CC=C2N1
NC(=O)C1=N[NH]C2=C1CCCCC2
ON=C1C2=CC=CC=C2C2=C1C1=CC=CC=C1N=C2N1CCNCC1
CCCC(=O)OC1CC23CCC4C(C)(C(=O)O)CCCC4(C)C2CCC1(C)C3
COC1=CC2=C3C(=C1O)OC1=CC=C(C=C1)CC1NCCC4=C1C(=CC=C4)OC1=CC=C(C=C1)CC3N(C)CC2
NC(=O)N1CCC2(CC1)NC1=CC=CC=C1N1C=CC=C12
O=CN1CCCC12CC1=CC=CC=C1CNC2=O
O=C1[NH]C(O)=NC2=NC=CN=C12
O=C1OCC2CCP(=O)(O)OC=C12
C1=CC=C2CN3C=CN=C3CC2=C1
C1=CCC2C3=CC=CC=C3CCCC2C1
O=C1CCOC12CCNCC2
FC1=CC=C2N=C(NC3=NC4=CC=CC=C4S3)SC2=C1
CC1CN(O)CCN1O
O=C1C=CC2=C(C=C1)OC1(CCCO1)CC2
O=C1NCCOC2=NC=NC=C12
CC(C)(CN1CCOCC1)C(=O)C=CC1=CC=CC=C1
O=C1C2=CC=CC=C2C2=C1[NH]C=C2
N=C1CC2NCC1C1C2C2C=CC1C1(CO1)C2=O
NC(=O)N1CCC2(CC1)NC(=O)NC2=O
SC1=NC2=C(C=N[NH]2)C(S)=N1
N=C1C2=C(CCCC2)[NH]C2=C1CCC2
C1=CN=C(N2CCCN(C3=NC4=CC=CC=C4S3)CC2)C=C1
O=C1[NH]C=CN=C1N1CCOC2=CC=CC=C21
C1=CC=C2C(=C1)N=C(N1CCCCCC1)C1=NN=CN12
C1=CC(CCCCCN2CCC3=CC=CC=C3C2)=CC(CCCCCN2CCC3=CC=CC=C3C2)=C1
NC1=NC(=O)C(=CC2=CC=C(C3=CC=CC=C3)O2)S1
O=C1N=C2[NH]C3=NC=CC=C3C=C2C(=O)[NH]1
C[NH+]1CC2=CC3=C4C=CC=CC4=CC=C3CC2C1
COP(=O)(O)N1CC1
SC1=NC=CC(SC2=NC3=CC=CC=C3[NH]2)=N1
CC1C(=NOC=O)CCC2C1CCC1C3CCC4CCCCC4C3=CC(=O)C12
CCCCCCCC(=O)NCCCNCCC
CC1CNCCC(=O)NC(C)(C)CNCC(C)(OCC2=CC=CC=C2)C(=O)N1
NCCCCCC(=O)NCCCN
O=C1C=COC(=O)C2=CC=CC=C2C=CCCC1
N=C(N)N=C(N)N
C1=CC=C2C(=C1)C1=CC3=CC=CC=C3N1CC1CCNC21
COC1=CC(OC)=C(C=CC=O)C=C1
O=C1NC2=CC=CC=C2C12OCC1=CC3=C(C=C12)OCO3
NC1=NC(C2=NC=C[NH]2)=NO1
CC1OC(=O)C2CC3OC3CC12
O=C1C=COC2(CCC3=CC=CC=C32)C1
O=C1NCC2=C1C=CC=C2
N#CN=C1SCCN1P(=O)(O)S
C=C1CNCC(=CC2=CC=C(OC)C=C2)C1=O
CC1CC=CN(C=O)O1
O=C1CS(=O)C=CN1
O=C1C2=NC=CC=C2C23CCCC1C2CCCN3
C1=CC2=CN=C(N3CCNCC3)N=C2C=C1
CC1C[N+](C)(CC(=O)C2=CC=CC=C2)CCO1
CCCC(=O)N1CC[N+]2(CCCC2)CC1
O=C1CC=CCCCOC(=O)CCCCCCOC(=O)CN1
NN=C1C2=CC=CC=C2C2=CC=C(O)C=C12
C1=CC=C2C(=C1)CC1C3=C(C=C4CCOC4=C3)CC21
O=C1CNC(NC2=NC=CC=N2)=N1
O=[N+]([O-])C1=CC=C(S)C=C1
C1=CC=C2C3=NC4=NC=NN4CC3COC2=C1
C=C1CC2CCCC3CCCC1C32
C=C1C(=O)OC2CCCCCC12
NC1=NC2(OCCO2)C2CC12
NC(=O)N1CCC2=C1C=C1CCNC1=C2
NCP(=O)(O)O
NC(=S)NN=C1C=CC2=CC=CC=C2O1
CC1OC(=O)C2=CC=CC=C2O1
O=C1CC2CCCC3C(=CC4C3C3C(=O)CC45C3CCCC3CC(=O)OC35)C2O1
O=[SH](=O)N1C2CC3=N[NH]C=C3C1C1=CC=CC=C12
O=C1NC(=O)C2=CC(Cl)=CC=C12
CC1CC2CCCC3OC3CCC12
O=C1C=CCNC(=O)C2CCCN2C(=O)CNC(=O)CCCNC(=O)CNC(=O)CN1
O=S1CC2=C(C=CC=C2)C2=C1C=N[NH]2
O=C1CC2(NN1)OC(=O)C1=CC=NC=C12
OC1=CC=C(C2=CC=CC(O)=C2)C=C1
O=C(C1=N[NH]C=C1)N1CCC2=CC=CC=C21
O=C(O)C1=NC(=S)[NH]C=C1
O=C1NCNC2=CC=CC=C12
O=C1CC2=CC=CC=C2CO1
O=CN1CCC2CCN(C(=O)N3CCCC3)CC2C1
COC(=O)C=CC=CCOC(CO)C(=O)NC1C2=CC=CC=C2CC1O
CC(C)CC1CC2=C(NC1=O)C(=O)[NH]C=C2
C1=CC2SC=CC2N1
COC1=CC=C(C2CC(=NO)C(C)CO2)C=C1
CCCCCCC1=NCC(C)N1
NN=C1[NH]C2=CC=CC=C2[NH]1
CCOC(=O)C1C=CC2=CC=CC=C21
C1=NN2C=C3SCCC3=NC2=C1
C1=CCCCC2=CC=C(C=C2)OC2=CC(=CC=C2)C=C1
NC1=NC(N2CCCNCC2)=NC2=C1C=N[NH]2
C1=CC=C2C(=C1)C=[NH+]C1=C3C=CC=CC3=CC=C21
O=C1CCCCCCOC2=CC=CC(=C2)CCNC(=O)CN1
CNC1=NC=CC(N)=N1
O=C(CN1CCCC1)NC1=CC=C(O)C=C1
CC1C2=CC=CC=C2C(=O)C12CCC(=O)CC2
CN[PH](=O)N(C)C
C=CC1=NC2=CC(C(=N)N)=CC=C2[NH]1
O=C1[NH]C2=CC3=C(C=C2[NH]1)N1C(=O)C2=CC=CC4=CC=CC(=C42)C1=N3
C1=C2NCCN2CCN2CCN=C12
O=C1NC2=CC=NC=C2NC2=NC=CC=C12
C1CCCCN2CCC3CCC(CCC1)C1N4CCCCCCC4CC31C2
N=C1N=NC2(CCCCCCCCCCC(=O)NCCC2)S1
O=C(O)C1=CC(S)=CC=C1
CNCC1=CC=C(Cl)C=C1Cl
C=C1C(=O)OC23C(CCCC12)CCC1OC13
N=C(N)NC1=CC=C(CNC(=O)N2CCN(C(=O)OCC3CC4C=CC3CC4)CC2)C=C1
O=C1NCCC(O)C(CC2=CC=CC=C2)N1CC#CC1=CC2=CC=CC=C2C=N1
CC1(C(=O)NCCNCCNC(=O)C2(C)CC3(C)CC(C)(C2)C(=O)NC3=O)CC2CC(C)(C1)C(=O)NC2=O
CCCOC1=CC=C(C(N)=NOC(=O)C(N)C(C)C)C=C1
C=NNC1=NC(=N)N=C(N)[NH]1
O=CN1CC2CCC1CN(C1=NC=C3C=CC=CC3=N1)C2
O=C1C2=CC=CN=C2C(=O)C2=NC=CC=C12
O=C1CCC2CCC(=O)CC(CCOC(=O)C1)OCC(=NO)CO2
C1=[NH+]CC[NH+]=C1
CC=NN1C(C2=CC=CC=C2)=N[NH]C1=O
C1=NC2=C(C3=C(CCCC3)S2)C2=NN=NN12
O=CN1CCC2=C(C1)SC(C(=O)NO)=N2
CNC1=NC2=C(CCNC2)C(N2CCN3N=CC=C3C2)=N1
O=C1CCC(=O)N(CCC2=CC=CC=C2)C(=O)N1
NC1CCC2=C(O)C=CC=C2C1
C1=CC=C2OCCNCC2=C1
C1=CC=C2C(N3C=CN=C3)=NC=NC2=C1
[SH3+]
NN=C1C(=O)NC(=S)NC1=O
O=C1OCCCC=CCCC=CCC2=CC1=CC=C2
O=C1NC2=CC=CC=C2CC1CC1=CC=CC=C1Cl
O=CNN=C1NS(=O)(=O)C2=C(C=CC=C2)S1
CCNC1=NC(N)=NC=C1
C1=N[NH]C2=C1C1(CCN(N3CCCCC3)CC1)OCC2
C1=CC2=CC3=C([NH+]=C2C=C1)C1=CC=CC=C1[NH]3
CCCCCCCNC(=N)C1=CC=C(N2CCNCC2)C=C1
C1=CC=C2C(=C1)COC21CCCCO1
O=C(C1=NC=C2C=CC=CC2=N1)N1CCCC1
C=C1CCN(C(N)=O)C1
CC(C)CCCCCCCOP(O)O
O=S1(=O)NCNC2=NC=CC=C21
O=C1OCCC1=C1CCCO1
O=C1C2=C(C3=NCCC4=C[NH]C1=C34)C1=C(C=CC=C1)CCN2
O=C1C2=C(N=CC=C2)OC2CC3CCCCC3CC12
O=C1C=C2CCCCCN2C(=S)[NH]1
O=C1[NH]C=C2N=CN=C2[NH]1
O=CNC1=CC=C2CC3C4CCCCC4(CCN3CC3CCC3)C2=C1
C1=CC2C(O1)OC1CC2C2OC3C4OCC5CCCC6(CCCC6C3C12)C54
O=C1C=CC23CCN([SH](=O)=O)C(CCC4=CC=CC=C42)C3=C1
O=C1C=C2[NH][NH]N=C2C2=NON=C12
CCC1OC=CC(=O)O1
CC(=O)N1C=CN=C1
C=C1CC2=CC3=C(C=C2OC1=C)OCO3
O=C1CN([SH](=O)=O)CCC12CCNC2=O
CCC[N+]1=CC=C(NC2=CC=C(NC(=O)C=CC3=CC=CC=C3)C=C2)C=C1
O=C1C2=CC=CC=C2CC12CC1=CC=C3CCCCC3=C1C2=O
CNC(=O)N1CCNC(=O)C1
CC(=O)OC1CC(N2C=C(C)C(=O)[NH]C2=O)OC1COP(=O)(O)O
CCCOC1=CC=NC(C(=N)N)=C1
O=[SH](=O)N1CCNC2CS(=O)(=O)CC21
CC1C2=CC=CC=C2N2C=NOC12
COC1=CC=C(OC)C(C2SCC(=O)N2C)=C1
NC1=NC2=C(N=CN=C2N2CCNCC2)S1
C1=CC2C(C1)CC2C1=CC=CC=C1
O=CN=C1NCCCS1
C1=NN2C=NC3=C(C=N[NH]3)C2=N1
O=C(CCN1CCOCC1)NC1=CC(N2C=CC=N2)=C2[NH]C3=CC=CC=C3C2=C1
N=CNS(N)(=O)=O
CC1C2=C(CN1C(=O)N1CCNCC1)C(NC(=O)C1=NOC=C1)=N[NH]2
C=C1OC(=N)CC1=O
OC1=NC2=C(C=C1)CCC1=C2C=N[NH]1
C1=CN=C2C=CC3=NC=CC=C3C2=C1
NCCN1C=CC=N1
O=CN1CCCC12CCCCNC2=O
O=C1CC2=C(C=CC3=CC=CC=C13)C=CC=C2
NCCOCCN1N=C(OCC2=CC=CC=C2)C2=CC([N+](=O)[O-])=CC=C21
S=C1N=CC2=C[NH]C(=S)[NH]C2=N1
O=C1C=CC23CCC(CCC2C1)C3
C1=C2CN3CCC4=C([NH]C5=CC=CC=C45)C3CC2CCC1
ON=C1CSCC2=CC=CC=C12
NC1=[N+]([O-])C2=CC=CC=C2[N+]([O-])=C1
CC1OC(=O)C2=CC=CC(Cl)=C2O1
N#CCNC=O
O=C1C=CN2CCOC2=N1
C1=NC=C2N=CSC2=N1
COCCOCCOCCOCCOCCOCCOC1=CC=C(C2=CC(=O)C3=CC=CC=C3O2)C=C1
CC1OC(=O)C2C(=O)C34C(=O)CCCC3CCC4C12
O=C1C=CC2C(=C1)C=CC1C2CCC2C3CC4(CCCCO4)OC3CC12
NCCNS(=O)(=O)C1=CC=C(N)C=C1
O=CN1CCC2(CNC2)C1
O=C(NC1=NC=CS1)N1CCNCC1
ON1C=NC2=CC=CC=C21
C1=CC2=C(C=C1)SC1=CC3=CC=CC=C3N=C1N2
O=C1[NH]N=NC2=C1C=NO2
O=CN1CCC2COCC2C1
C[N+]1=C2C=CC=CC2=CC2=CC=CC=C21
CC1CC2C(=O)C(CC3=C4CC(=O)OCC4CCC32)C1=O
CCOC1=CC=C2N=C(NC(=O)C3=CC=CC=C3SS)SC2=C1
C1=CC=C2OC(C3=NC=CS3)=NC2=C1
C=C1CNCC(=CC2=CC=C(F)C=C2)C1=O
CCCCCCCCCCCCCC[N+](C)(C)CCN(C)C
N#CN1CCC2CC1CC1=CC=CC=C12
C#CCNC(=O)C=O
CCN(CC)CCCN
CON1CCN=C1NC1=CC=C(N)C=C1
O=C(CC1=CC=CC=C1Br)NC1=NN=C(CCS)S1
O=C1CNC(=O)CNC(=O)C2CCCN2C(=O)CNC(=O)CNC(=O)CNC(=O)C2CCCN2C(=O)CN1
C1=CC2=CC=CN2C2=CC=CC=C2O1
O=C1CCCC(=O)NCC(=O)NCC(=O)NCC(=O)NCC(=O)NCCN1
NC1=NC=C2SC3=NC(C4=CC=CC=C4)C(=O)N3C2=N1
O=CN1CC2=C(C1)OC(C(=O)N1CCNCC1)=N2
C1=CC=C2C(=C1)CNC1=C3C=CC=CC3=CC=C21
O=C1C=CCCC=CCCC2OC2CCC1
O=C1C=CC(=O)C2=C1C=CC1=C2C=CCO1
O=CC=CC1=CC=CC(Cl)=C1
O=C(C1=CC=C2OC3=CC=CC=C3C(=O)C2=C1)N1CCOCC1
CC(=O)CCC[N+](C)(C)CC(=O)C1=CC=CC=C1
CC1CN2C=NCC2S1
C=C1OC2=CC=CN=C2C1=O
NS(=O)(=O)C1=CC=C(NS(=O)(=O)C2=CC=C(NC(=O)C3=CC=CC=C3SS)C=C2)C=C1
C1=C[N+]2=C(C=COC3=CC4=CC=CC=C4C=C32)C1
O=C(O)C1CCCCC1
CC1C2CC3=C(C=CN3C=O)C12
O=C1C=C[NH]C(N2[NH]C3=C(CCCC3)C2=O)=N1
OC1=CC=C(C[N+]2=CC=CC=C2)C=C1
O=CN1CCC2=C3CN4C(=CC5=C(COC(=O)C5)C4=O)C3=NC3=CC=CC1=C23
O=C1NN2C(=O)COC2C2CCCN12
CC1=C(O)C2=CC=CC=C2N(C2=CC=CC=C2)C1=O
C1=CC2=C(CCN3CCCC23)S1
CC1CCC2(O1)OC1CC3C4CCC5CCCCC5C4CCC34COC2C14
C=C1CC2=CCOC2CC1=C
CC1OC2CC(=O)OC23CC2CCC45OCCC4CC4OC45C2CCC13
O=C(NC1=NC2=C(CCCC2)S1)C1=NOC=C1
CNCC(=O)OCCOC1=CC=C2N=C(S(N)(=O)=O)SC2=C1
C=C1CCC2=CCCOC2C1
CC1=C[NH]C2=CC(O)=CC=C12
N=C(NC1=NC(=O)CN1)N1CCCCC1
O=C1C2=COS(=O)(=O)C=C2C2=CC=CC=C12
C=C1C(=O)OC2C1C=C1CCCC(C)C12
C=C1[NH]C(=C2C(=O)NC3=CC=CC=C23)C(=O)S1
O=CN1N=COC1=O
C1=CC2=C3C(=C1)OC1=C(C=CC4=C1OCC4)C3OCC2
CCC1=CC(Br)=C(OCC(O)CN2CCOCC2)C(Br)=C1
O=CC1=CC(Br)=CC=C1O
CCCNC(=O)C1=CC=CO1
CC1CCC2(CC3C(CC4C3CCC3C5CC6=NC7=C(CC8C(CCC9C%10=CC%11OC%12(CCCCO%12)CC%11C%10CCC98)C7)N=C6CC5CCC34)O2)O1
C(C=NNC1=NC=NC2=CC=CC=C12)=NNC1=NC=NC2=CC=CC=C12
CCN(CC)S(=O)(=O)CC[PH](=O)O
OC1=C(Cl)C=C(Cl)C=C1S
O=C1CCOC(=O)CNC(=O)C2CSC(=N2)C2=NC(=CC=C2)CN1
C=C1CN(P(=O)(O)OCC)CC(=CC2=CC=C(Cl)C=C2)C1=O
CCC(=O)N1CCC2=CC=CC=C21
CCOC(=O)CC1=C(I)C=C(I)C(N)=C1I
CC1CCCC2C1CCC1C2CCC2C1CCC21CCCO1
NN=C1C(=O)NC(=O)NC1=O
O=NN(O)S(=O)(=O)O
CC1OC2C3CC4CC1C2C(=O)C(C3=O)C4C
C1=C2CCNCCC2=NO1
C=C1C=C2C(CC1)CCC1C2CCC2C3CCCC(C)C3CCC12
CNS(=O)(=O)N1CCC2(CCCO2)CC1
O=C(O)N1CCCC2=CC=CC=C2C1
CCCCCCCCCCCCCC[N+](C)(C)CCN
O=C1C2=CCC3CCC4=CC=CC5=C4C3C2C(C5=O)C2=CC=CC=C12
O=C1NC(=O)C2C1CN1C(=O)CNC(=O)C21
O=C(N1CCCCC1)N1CC2CCCC2C1
NC1=NC=NC2=C1C(=O)C=C[NH]2
NC1=NC2=CC3=C(C=C2S1)CCN(C=O)CC3
C1=CC(N2CCC3=CN=CN=C3CC2)=NC=N1
CCC1=CC=CC2=C1CCC2
CCN1CCN=C1C1=CC=C(C2=CC=CO2)C=C1
O=CNC(=S)NN1CCOCC1
O=C1C2=CC=CC=C2C(=O)C12CCN1N=CC3=CC=CC=C3C12
NC1=NC(=O)NCCCCCOC(=O)CCN1
O=C1C2=CC=CC=C2C(=O)C2=C1C=CC1=C2[NH]C2=C([NH]1)C1=C(C=C2Cl)C(=O)C2=CC=CC=C2C1=O
O=C1NC2CCCCCC2N1C1=NC2=NC=CC=C2O1
CC1CCC23COC4(C=CC5C6CCCCC6CCC5C4CC2=O)C3C1
CCCCCCC=CC1=CC=C(OCCN2CCCCCC2)C=C1
OF
O=[SH](=O)N1N=CC2=C1CCS(=O)(=O)C2
SC1=NC(N2CCSCC2)=NC(N2CCSCC2)=N1
CC1CCCNC1C1=CC=CC=C1
OC1=CC=CC=C1C1=NC2=C(N=CS2)S1
CCCOC1=CC2=C(C=C1CC)C(O)=C([N+](=O)[O-])C(=O)O2
FC1CN(C2=NC=CC(N3CCCC3)=N2)C1
CC1=CC=CC=C1OP(N)(=O)O
COC1=CC2(C=CC1=O)CCOC2
C1NCC2C1C1C3CC4C1C4C23
N=C1C=CC2=CC=CC=C2[NH]1
CCC[N+]1(C)CCCC1
C=C1NCCC2=CC=CC=C12
O=C1NCCCOC2=C1C=CC=C2
CNCCN1C(=O)C2=C3C(=CC=CC3=CC=C2)C1=O
CC1OC2C3=C4C(=O)C(=O)C=C3OC2(CCCCC=CCCCC2CCCC4O2)O1
CCC(=O)OC
[O-][NH+]1CCC2=C3C=C(C=C2)OC2=CC=CC4=CC=NC(=C24)CC2=CC=C(C=C2)OC2=CC(=CC=C2)CC31
CC1CC(=O)C2=CN=C(N3CCC4=CC=CC=C4C3)N=C2C1
CC(=NNC1=CC=C([N+](=O)[O-])C=C1[N+](=O)[O-])C(C)C(N)=O
O=C(NCCC1=CC=CC=C1)C1=CN(C2CC(S)OC(CO)C2O)N=N1
CC1CCCC2CCC(=O)CC12
C1=CC2=CC(=C1)OC1=CC=C(C=C1)CC1NCCC3=CC4=C(OCO4)C(=C31)OC1=CC3=C(C=C1)CCNC3C2
CC1=CC=C(C2=NC3=CC(C(=N)NC4CC4)=CC=C3[NH]2)C=C1
N#CN=C(N)N1CCN([SH](=O)=O)CC1
C=C1CC2=C(C=CO2)C(=O)CCCC2OC12
O=C1[NH]C(S)=NC2=C1CC=CO2
O=C(N=C1SC=CN1O)[SH](=O)=O
NC1=NC=[O+][NH]1
COC1=CC=CC=C1C(=O)C=CC1=CC=CC=C1
NNC1=NNC(=O)C1
O=C(O)N1CCC2=C(C1)C(=O)[NH]S2
CCOC1=CC=C2C(=C1)CC[N+]1(C)CCC3=CC=CC=C3C21
C=C1C=CC2=C1C(=O)CCN2
CC1CNC(=O)CC=CCNC(=O)CC(C)SS1
COC1=CC(=O)OC(C2CCC2C2=CC=C3OCOC3=C2)=C1
NCCCN(CCCN)CCCN(CCCN)CCCN(CCCN)CCCN
C1=CC=C2C(=C1)CCC1C2CCC2C3=C(C=NO3)CC21
C=NO
O=C(O)C1=[N+]([O-])OCC1
C1CC2C(O1)OC1CC2C2OC12
C1CN(C2=NC3=NON=C3N=C2N2CC3CCC2C3)CCS1
O=C1SC2=C(S1)SC(=O)S2
O=C(NN=C1CCC2=CC=CC=C2C1)NN=C1CCC2=CC=CC=C2C1
C1=CC2=C(C=C1)CCNCCCC2
O=[SH](=O)C1=CC=C(NC(C2=CC=CC=C2)N2N=C(C3=CC=C(NC4=CC=CC=C4)C=C3)OC2=S)C=C1
C1=CC=C2[NH+]=C3C(=CC2=C1)SC1=CC=CC=C13
C1=NCC2=C1C=NC1=CC=NN21
CC1CC(=O)C2=C(C1)OC1=C(C2)C(=O)CC(C)(C)C1
O=C1CC2OC2C23OC2CC2C4CCCC4CCC2C13
CCC1CC2=CC=CC=C2C2=CC(=O)C(=O)N21
CCOP(=O)(O)NC1=NC=NC2=C1N=C[NH]2
O=C1CCCC(=O)O1
CC1COC(=O)CCCOC(=O)C2CCCCN2C(=O)C1=O
O=C1C=CC2C(=C1)CC1CCCC3C=CCC2C31
O=C1CC23CCCCCCCCCCC2(C1)CC(=O)C3
NC1=NC=CC2=CC(N3CCCC3)=NC=C12
O=C1CC2(CCCC2)C(=O)N1O
C1=CNC(C2=NC=CC=C2)=NC1
N=C(N)N1CC2C(C1)C1C3CC4C(C23)C41
OC1=CC=C(Cl)C=C1C1=NNC=NN1
O=C(C1=NN2CCCCC2=C1)N1CCNCC1
O=S(=O)(C1=CC=CC=C1)N(CC1=CC=CC=C1)C1CCNC1
O=C1OC2=C(C=CC=C2)C2=C1CNCC2
O=CON=C1C2=CC=CC=C2C2=NC3=CC=CC=C3N=C12
C1=CC=C2C(=C1)N=CN2C1=NC=CC(N2CCNCC2)=N1
O=C1C=CCCC=CCCCCO1
CC12CN3CC(CN(C1)P3(=O)O)C2=O
O=C(O)C1=NN2C(=N1)C(=O)N(O)C1=CC=CC=C12
SSC1CCCCC1
NN=C1[NH]C2=CC=CC=C2C(=O)N1NC(=O)C(N)=O
COC(=O)C(CC1=CC=CC=C1)NC(=O)C(CC(C)C)NC=O
O=C1CCOC(=O)CNC(=O)CNC(=O)CNC(=O)CNC(=O)CNC(=O)CN1
CNC1=NSC=N1
C1=NCCN2CCNC2C1
O=C1CCCC=C1[N+](=O)[O-]
C1=NN=CC(N2CCNCC2)=N1
CN(NC=O)C(=O)C1=CC=CC=C1
CNN1CCCC1=CC#N
O=C1NCC2CCC1C(C1=CC=CC=C1)C2
O=COC1CCCCC1
C1=CN=C2N=C(C3=NC=CS3)[NH]C2=C1
O=C1COC2=C(N1)C(=O)[NH]C1=CC=CC=C21
COC1=C(C)C(=O)C(CCCCCCCCCCN2CCCNCC2)=CC1=O
C[NH+](C)C
O=C1C2=C(OC34COC5=CC=CC=C5C13C4)C1=C(C=C2)OCC1
O=[SH](=O)N1CCC2(CCC2O)CC1
CC12CCC(O1)C(C(=O)O)C2
O=C1C=C2[NH][NH]C(=O)C2=C[NH]1
N=C1CS(=O)(=O)OC12C1CC3CC(C1)CC2C3
C=C1[NH]C(=O)C(=C2NC3=CC=CC=C3S2)[NH]1
CC(C)NC(=O)OCC1=C[NH]C(C2=CC=CC=C2)=C1
CC1CCC(C)C2=CC3=C(C=NCC(=O)N3)C=C21
NC1=NC(N2CCCC2)=NC(N2CCOCC2)=N1
C1=CC=C(C2CCC3CCC[NH+]32)C=C1
O=C1C2=N[NH]C=C2CN1C1=NC2=CC=CC=C2S1
NC(=O)C1=NN2CCCN(C(N)=O)CC2=C1
CNC(=O)N1CCCC2OCCC21
O=[SH](=O)N1CCCC2CNCCC21
CC(C)=CCC1C(=O)CC(=O)C2=C1C(=O)C1=CC=CC=C1O2
CCN(C)CC1OC2=CC=CC=C2C1=O
NC(=O)N1CCC2C1CCN2C1=NC=CC=N1
COC(=O)NC(C(=O)N1CCCC1C(=O)NC1=CC=C(C2CCCN2)C=C1)C(C)C
O=C1[NH]C(=O)N(C2CC(O)C(COP(=O)(O)O)O2)C=C1C=CBr
CC1=CC=C(OCCN2CCCCCC2)C=C1
NC1=NC=NC2=C1CC1=CC=CC=C1N2
O=C1N=C(NO)C=C[NH]1
C=C1CCC2N(CCC23C(=O)NC2=CC=CC=C23)C1
O=C1NCCCC2=C1N=C(C1=NN=C[NH]1)[NH]2
C1=NC2=C3CCNCCC3=CC=C2O1
O=C1CCC2=C1CC1CC3=C(CCC3=O)OC1O2
C1=CC2=CC3=C(C=C2CN1)OCO3
N#CC1=NC=CC2=C1C=C[NH]C2=O
O=C1C=C[NH]N1C1=NN2C=NN=C2C=C1
O=C1CCCCCCO1
C=CCNC(=S)NCC1=CC=CC=C1
O=C1CNNC(=O)N1
O=C(O)N1CCC2(CCNC2=O)CC1
O=C1NCC2(CCOCC2)O1
CCOC(=O)C(C#N)=CNC1=CC=C([SH](=O)=O)C=C1
O=C1N=C2[NH]C=CC=C2C2=C1SC1=CC=CC=C12
O=C1NCOC2=CC=CC=C12
ON=C1CCCC2=C1C=C[NH]2
C1=CN=C(N2CCOCC3(CCCNC3)C2)N=C1
O=C1CCN1N1C=NC2=CC=CC=C2C1=O
O=C1C2=CC=CC=C2NC12CCN1CC3CCC1C2C3
O=[SH](=O)NCC1=CC=CC(C(F)(F)F)=C1
C1=CC=C2C(=C1)C=CC1=C2C2=CC=CC=C2N=C1N1CCNCC1
O=C1CCCC2=C1C1=CC3=C(C=C1C(=O)[NH]2)OCO3
NC1=NC2(N=C1)C1=CC=CC=C1CCC21CCCCC1
O=C1C=CC2NCCC3=C[NH]C1=C32
CC1=CC=C(N2C(=O)C3ON=C(C4=CC=CC=C4[N+](=O)[O-])C3C2=O)C=C1
O=C1NCCC2=CC=CC(=C2)OCC=CCOC2=CC=C1C=C2
O=C1OCC2CC3=C(C=C4OCOC4=C3)CC12
N=C1C=CC(=O)C2=CC=CC=C12
N=C1C=NS[NH]1
FC1CN(C2=NC=NN3C=NC=C23)C1
O=CNCCNCCNC(=O)C1=CC=C(O)C(O)=C1O
O=C(NC1=NN=CS1)C1=N[NH]N=C1
C1=CC=C2C3=C([NH]C2=C1)SC(N1CCCCC1)=NC3
C=C1CC1C(=O)NCC1=CC=CO1
C1=CC=C2OC(C3=NC4=CC=CC=C4S3)=NC2=C1
N=C(NO)C1=N[NH]C=N1
C1=CC=C2C3=C([NH]C2=C1)C1C(CCC2CCCCC21)C3
O=C1CCC2C3=C(C=CC=C13)C1C3=CC=CC=C3CCC21
NC1=NC(=O)C2(CCOC2=O)S1
NC1=NC(N2CCNCC2)=NO1
N#CN=C(S)N1CCNCC1
CC1=C(SCCC#N)SC(=C2SC=CS2)S1
N#CC1=[N+]([O-])C2=C(C=CC=C2)[N+]([O-])=C1N[SH](=O)=O
O=C1OCC2=NC3=CC4=C(C=C3CC12)OCO4
O=C1C=C2CCC3OC4(CC=C3C2CC1)C(=O)C1=CC=CC=C1C4=O
CCOC(=O)C=C(OCC)C1CC1
O=C1[NH]C2=CC3=C(C=C2N1O)CCC3
O=C1OC=NN1S
CC1=N[NH]C(=S)[NH]1
CC(=O)OC1=CC=CC=C1C(=O)OC1COC2CCOC21
CC(C)(C)OC(=O)N1CCC(CC(=O)NC2=NN=C(CCS)S2)CC1
O=C1OC=NC2=C1SC1=CC=CC=C12
COCC1CCC2=CC=CC=C2O1
C=C1CC2(CC3CC4(CC(=C)C(=O)O4)CC3C2)OC1=O
O=CNN1C=N[NH]C1=O
O=C1CC(=O)N2CCC3=CC=CC1=C32
O=C1C2=CC=CC=C2C(=O)C2=C1C=C1C=C[NH]C1=C2
NC1=NC2=C(N=CN=C2S)[NH]1
C1=CN=C(N2CCOCC3(CNCCO3)C2)N=C1
O=C1C2=C3C(=CC=C2)CC2NCCC4=CC=C1C3=C42
O=C1OC2(CCCCC2)C2=C1C1=C(C=C2)OCO1
C1CC2(CCN1)CNC2
CC1CC2OC2C2(C1)N=NC(=N)O2
COC1=CC=C(C=NC2=CC=CC=C2)C=C1
O=C1NCCC2=CN=C(I)N12
CC1=CC=C2N=C3C(C(=O)NCCCN)=CC=CC3=CC2=C1
O=C1CCCC2=CN=CC=C12
C1=CN=C2N=C(N3CCNCC3)C=CC2=C1
C=CC1=CC=C(NC(=O)C2CCCN2C(=O)C(C)C2=CC=CC=C2)C=C1
N=C(NC1CCC1)C1=CC=C(N2CCNCC2)C=C1
CCCC(=O)OC1CCC(OC(=O)CCC)CC1
NC(=S)N1CCC2=CC=CN=C21
CC1CCCC2C1CCC1OCCC12
C1=CN2CCC3=C([NH]C4=CC=CC=C34)C2CC1
C=C(C#N)SC
O=P(O)(O)CCC1=CC=C(Cl)C=C1Cl
CCNC1=NC(N)=NC2=C1NCCN2
S=C1[NH][NH]C2=CC=CC=C12
C1=C2CCNCCC2=C2C=N[NH]C2=C1
S=C1[NH]N=CC2=CN=CN12
CN(C)CC1=CC=C(CS)O1
CCCCC1=NN=C(CNC2=CC=CC=C2OC)O1
CC1C2=C(CCN1C=O)C1=CC=CC=C1[NH]2
NC1=NC=CC(N2CC3(COC3)OC2=O)=N1
O=C(O)N=C1C=N[NH]S1
O=CN1CC2CS(=O)(=O)CCN2CC2=CC=CC=C21
CC1CN(C=O)C2=CC=CC=C21
O=CC1=CC=C(C2=CC=CS2)S1
CC[N+]1=CC=C(N(C)C)C=C1
C1=CCOCC2=CC=CC(=C2)C2=CC=NC(=N2)NC2=CC(=CC=C2)COC1
CC1CCC2=C(C1)C(=O)C1=C(C=CC=C1)[NH]2
N=[SH]C1=CC=CC=C1
NC1=NC2=C(CCCC3=CC=CC=C32)C(N2CCCC2)=N1
NN=C1CC2CCNC(CC3=C1[NH]C1=CC=CC=C31)C2
O=C1OCC2=C1CCC1C3=CC=CC=C3CCC21
CC1C2=CC=CC=C2C2=C3C1=NC=CC3=CC=C2
CCOCCNC1=NC2=CN=C(NCCOCC)N=C2C(N2CCCCC2)=N1
N=C1N=C(N)NCN1
NC1=NC2(CCCCC2)N2C(=NC3=CC=CC=C32)N1
CCCC[N+]1=CC=CC2=CC(NC(=O)C3=CC=C(C4=CC=CC=C4)C=C3)=CC=C21
C1=CC=C2CC3C4=C(C=CC=C4)CCN3CCC2=C1
O=C1N=C(N2CCOCC2)[NH]C2=CC=CC=C12
C(#CC1=CC=CC=C1)C[NH+]1CCCC1
O=C(C1=NC=C[NH]1)N1CCC2(CCCN2)CC1
C#CC(=O)NCC
NC(=NN[SH](=O)=O)C(=O)O
ON=CC1=NOC=N1
C1=CC2=C3C(=COC3=CC=C2)C=C1
CNC(=N[SH](=O)=O)N(C)C
NC(=O)[PH](=O)O
O=C1N=C[NH]C2=C1CC1=C([NH]C=NC1=O)O2
O=C1C2=CC=CC=C2C=C2NCCN21
O=C(O)N1CCN(C2=NC=CC=C2)CC1
O=C1CCOC2=C1C=CC1=C2C2CCOC2O1
CNC1=NC(NC)=NP(NC)(N(C)C)=N1
COC1=CC(C2OCC3(O)COCC23)=CC=C1
O=C(N1CCCC1)N1CCC=N1
ClC1=CC=C(CNC2CCCCC2)C=C1
O=C1NC(=O)C2=C1C1=C(C3=C2C2=CC=CC=C2[NH]3)C2CCNCCC3=C2C1=CC=C3
CN(CCCCCCNCC1=CC=CC=C1N)CCSS
O=C1OC2CCCC3CCCC1=C32
NC(=O)N1CCN(C(=O)NC2=CC=CC(C(F)(F)F)=C2)CC1
C1=CC=C2CSCC2=C1
CC1OC2=C(C=CC=C2)C2=C1CCNC2
O=C(O)N=C(NC(=O)O)N1CCNC1=O
CC1=NN(C2=CC=CC=C2)C(=NNC(=N)N)C1C
CCCCCCN=C1C=CN(CC)C=C1
N=C(N[SH](=O)=O)N1CC(CF)C=N1
CCCCC[N+](CC)(CC)CCO
O=C1CC2C3=C(C=CC=C3)CC2N1
C1=CC2=C(CCNC2)N=N1
C=NNC(=O)NNC(N)=O
CC1CNC(C2=CC=C(C3=NN=CO3)C=C2)=N1
CSC(=NC#N)N1CCN(C(S)=NC#N)CC1
CC(C)(C)OC(=O)CN1C=CN=N1
NC(=S)N=C1NC2(CCCCO2)CCS1
O=C1CCNC(=O)CNC(=O)CNC(=O)CNC(=O)CNC(=O)C2CCCN2C(=O)CNC(=O)CCN1
NC1=NC(=S)NC12CCCCC2
CN1N=C2C=C1CNCCNCCNCC1=N[NH]C(=C1)CNCCNCCNC2
CC1C(=O)CCC2C1CCC1C3CC4OCCCC4=C3CCC12
NC(=O)ON=C1CCCC2=CC=CC=C12
C=NN=CC1=CC=CC=C1
NS(=O)(=O)N1CCC2=CC=CC=C21
CCNC(=O)N1CCN(C2=NC(N)=NC(N)=N2)CC1
C=NNC1=NC2=NON=C2N=C1N
O=C1CCOC2=C1C=C1CCOC1=C2
NN1C(=O)C2=CC=CN=C2C1=O
C1=CC=C2OC3=C(NCC2=C1)C(N1CCOCC1)=NC=N3
C1=CC=C2C(=C1)C1CCC2CC1
C1=CC=C2C(=C1)C1=CC=[N+]2CC2=CC=C(C=C2)C[N+]2=CC=C(NCC3=CC=C(C=C3)CN1)C1=CC=CC=C12
C1=CC=C2C(=C1)CC1CCCCCC2C1
O=CNN1C(=O)CC2=CC=CC=C21
O=CN1CCNCCN(C2=CC=NC3=CC(Cl)=CC=C23)CC1
O=C1CCCC2=CC=C3C=CC=CC3=C2C1
CC1OC(=O)C=CC23CC24CCC2CCCC2C4CCC13
CC1COC(=O)C2CC3=CC4=C(C=C3N=C12)OCO4
O=C1CCC=CCCC=CCCCC1
CCN1CCCNCC1
CC[NH2+]CC1=CC=CC=C1Cl
C1=CC2=C(C=N1)C1N3CCC1(CC3)C2
C1CCC2C(C1)NC1CCC3CCCN4CCC12C34
NC1=NC(=O)C2=C(CCNCC2)[NH]1
O=C1NC2=CC=CC=C2C12CCN(C1=NC=CC3=C1C=CO3)CC2
O=C1CCCC2=NC3=NC(S)=NN3C=C12
CC=C(C)C(=O)OC1CCCCC1O
NC1=NC(N2CCCCC2)=NC2=C1SC=C2
O=C1C(Br)C2N1CCS2(=O)=O
O=C1C2=N[NH]N=C2C(=O)C2=N[NH]N=C12
NN1C(=O)CCC1=O
CCC1=CN(CCC2(C)CCC3(O2)C(C)=CCC2C(C)(C)CCCC23C)N=N1
NC1=NC2(CCOC1)C1=CC=CC=C1OC1=CN=CC=C12
N#CC1C(C#N)C2C=CC1C1C=CCC21
N=C1C2=C(C=CC=C2)C(=O)C2=CC3=C(C=C12)CCCC3
O=CNN1CCN(C(=O)O)CC1
CC1CCC23CC(OC2=O)C2C(=CCC4C5CCCC(C)C5CCC42)C3C1
O=C1OC2CCCCC1C2
FC(F)(F)C1CC=CC1
C1=NC2=C(CC(C3=CC=CC=C3)C1)ON=C2
CC1C=C2C3=C(C=C4[NH]C5=C(CC6CCC7CCCCC7C56)C4=C3)CC2C(C)O1
C1=CC=C(CC2CC3=C4C2=CC=CC4=CC=C3)N=C1
CCCON1CNC(=N)NC1=N
O=C(N1CCCC1)N1CCC2(CC1)CNCCOC2
O=C1C2=C(C=CC=C2)N=C2SC=CN12
O=C1NCCC2=CC=C(C=C2)OC2=CC(=CC=C2)CCNC(=O)C(=NO)CC2=CC=CC(=C2)OC2=CC=C(C=C2)CC1=NO
[O-][NH+]1CC[NH+]([O-])CC1
O=C1CC2CCCC3COC(CO1)C32
C=NNC(=O)NC1=NC=CC=N1
CC1CC(C)(C)C1=NN[SH](=O)=O
O=C1CC2CCC1CC2
O=C1CCCC2CCCCC2N1
CC1CCC2=C(O1)C1=CC=CC=C1C1=NC3=C(CCCC3)N=C21
N#CNC1=NC(=O)CC(=O)N1
SC1=NC2=CC=CC=C2C=C1
C1=CC=C2C3=NOCC3COC2=C1
C1=CN=C2C(N3CCOCC3)=NC(N3CCOCC3)=NC2=N1
C=C1CCCC(=CC2=NOC(C)=C2)C1=O
[O-][N+]1=CN=[N+]([O-])C2=CC3=C(C=C21)CCC3
O=C1[NH][NH]C2=C1CSC=N2
CC1CCC2=CN=C(N3CCCCC3)N=C21
C1=CC=C2C(=C1)[NH]C1=C3C=C[NH+]=CC3=CC=C21
CC(O)CN(C)CC(C)OCCO
CC1=C(CCC(=O)NCCCN)C(=O)C2=CC=CC=C2C1=O
CC(C)C(=O)C1=CC=C(CO[PH](=O)O)C=C1
CC[N+]1=CC=CC2=CC=C(NC(=O)C3=CC=C(C4=CC=CC=C4)C=C3)C=C21
O=C1C2=CC=CC=C2NCC2CCCN12
NC1=NOC(=O)C1
C=C1C2CC3OC(=O)C=CC=CCOCCC=CC(=O)OCC4(CCC=CC4O2)C13
C1=CC2=C(CNCC2)C2=C1CCC2
C=CC1=CC=C(NN=C2C=CC3=CC=CN=C3C2=O)C=C1
CC(C)(C1=CC=CC=C1)C1=CC=C(NS(=O)(=O)C(F)(F)F)C=C1
CC1CC2C3CCC(=O)C(CCC12)C3
CNS(=O)(=O)N1CCN(S(=O)(=O)N(C)C)CC1
NC1=NS(=O)N=C1N
NC(=O)N1C=NN(C(N)=O)C=N1
O=C1C2CC=CCC2C(=O)N1C1=NC=CS1
CCNC1=NC2=CC=CC=C2O1
CC1CCC2=C(O1)C1=CC=CC=C1C(=NO)C2=O
CC1=CCCC=CCCCC1
CC1CC2=C(CN1)SC=C2
N=C1NCC2(CN(C(=O)O)C3=CC=CC=C32)S1
O=C1[NH]C2=NN=C(S)N2C2=C1C1=C(CCCCC1)S2
C1=CC2=C(C=C1)CN1CCCC1C2
CNC1=NC=C2[NH]C=CC2=C1
C1=CC=C2C(=C1)OCC1C2CCCC12CCSCC2
CC1CC(O[SH](=O)=O)=NN1S(N)(=O)=O
COC1=CC=CC=C1CN
O=S(=O)(C1=NC=N[NH]1)N1CCCCC1
O=C1ON=C2C3=CC=CC=C3N=CN12
C=C1CC23CCC4CCCCC4C2C(=O)CC1C3
CCC1COC(=O)NC1=O
O=C1CN=CC=C2C3=C(C=CC=C3)CCN12
O=CC1=NN=C(C(=O)C2=CC=CC=C2)N=N1
O=CN1C2CCC1CN(C1=NC=CC=N1)C2
S=C1CSC2=C(C=CC3=CC=CC=C23)N1
C=C1CCCCC(=CC2=CC=C(OC)C=C2)C1=O
C1=CC2=CC=C3C4=CC=CN=C4OC3=C2C=C1
C1CC2COCC(C1)N2
O=C1N=C2[NH]C(=S)[NH]C2=C2SCCCN21
CC1CCCCC1NC(=O)C1=NOC=C1
N=C(NC(=O)N1CCN(C(=O)N(C(=NC2CCCCC2)N2CCOCC2)C2CCCCC2)CC1)N1CCOCC1
O=C1NC(=O)C2=C3C4=CC=CC=C4N4C3=C3C(=C12)C1=CC=CC=C1N3C1CCCOC14
C1=CC2=C(C=C1)OCCOCCOCCO2
N=C1C=C2CCCCCN2C(=O)[NH]1
O=C1C=C2OCCCC3CCC1C(=O)C23
CN(C)CCN1C(=O)C2=CC=C(NCCN)C3=C2N(C1=O)C1=CC=CC=C1C3=O
CCCCCCCCCCCCCCCCS(=O)(=O)NCCCN
O=C1NC(=O)C2=C3C=CC=CC3=NC=C12
CC(C)C(NS(=O)(=O)CCC1=CC=CC=N1)C(=O)NC(CO)CC1=CC=CC=C1
CC1=CC=[N+](CCCC2=CC=CC=C2)C=C1
C1=CC=C2C(=C1)[NH]C1=CC3=C(C=C12)C1=CC=CC=C1[NH]3
CC(CC(=O)NC1=CC=CC=C1)=NNC(N)=O
CC1=CC2=CC=C(C(=N)N)C=C2O1
O=C1C=CC2=CC3=C(C=C2O1)OCCO3
NN=C1C=NN(C(=O)C2=NOC=C2)C1=O
CCS(=O)(=O)C=C1NCCO1
CC1OC(=O)C2=CN=CN=C21
O=C1C=C2CCC3C(C=CC4CCCC43)C2CC1
O=P(O)(OCC(Br)CBr)OCC(Br)CBr
NC1=NC=CC2=C1CCNC2
O=CN1C(=O)C2=C3C1=CC=CC3=CC=C2
C=C1CNS(=O)(=O)C2=CC=CC=C12
O=C(NC1C2=CC=CC=C2CC1O)C(CO)OCC=CC1=CC=CC=C1
O=C1CCN2C=NN=C2N1
CCC(=O)NCCC1=CC=C(OC)C=C1
O=CN1CCCC1C(=O)N1CCCC1C(=O)N1CCCC1C(=O)N1CCCC1
C=C1C=COC(C)O1
C1=CCCC2OC2CC2CCCC(CC1)C2
O=C1C=CCNC(=O)CCCCCN1
O=C1NCC(=O)N2CCC(C2)OC2=C3C=C(C=CCC4COCC4O1)C=CC3=NC=C2
ClC1=CC(Cl)=C2OC3=C(Cl)C(Cl)=C(Cl)C(Cl)=C3OC2=C1
O=CN1CCC2(C=CC(=O)O2)CC1
CCNC(=O)CCCN
NC1=CC=C(C2C3=CC=CC=C3C(=O)C3=CC=CC=C32)C=C1
ClN=C1C=CC(=NCl)C=C1
O=C1CC2(CO1)OCC13CCC4C5CC6OC7CCCOC7OC6CC5CCC4C1CCC23
C=C1NN=C(C(=O)O)S1
NC1=NC(N2CCOCC2)=NC(N[SH](=O)=O)=N1
O=C1C=COC2=C1C1=C(C=C2)OCCO1
O=C1C=CC23CCNC(CCC4=CC=CC=C42)C3=C1
O=C1CNC(=O)CNC(=O)C2CCCN2C(=O)C2=CC=CC=C2SSC2=CC=CC=C2NC(=O)CN1
O=C(O)C1=NSC=C1
C1=CC2=C(CCCNC2)S1
CNS(=O)(=O)N1N=CC2=C3C(N)=NC(N)=NC3=CC=C21
C=C1CCN2C1=[NH+]C1=CC3=CC=CC=C3C=C12
O=C1NC(=O)C2(CCN([SH](=O)=O)C2)C(=O)N1
CCCCCCCN
O=C1CC2=C(C=CC=C2)C(=O)OCCCC2CCC(C1)O2
O=C1NC2=CC=CC=C2C12NC1=C(C=CC=C1)N2
NC(=O)C1=NC(N2CCCCCC2)=NC=C1
O=[SH](=O)NNCC1=CC=CC=C1
CC1=CC=C(C(=O)NC2=CN(C)C=C2)C=C1
CCCP=O
O=C1C=CC=C2[NH]C3=CC=CC=C3N12
O=C1C=C[NH]C(N2C=CC=C2)=N1
O=C1NC(=O)N(CCC2=CC=CC=C2)C1=O
CCOC(=O)CCC(=O)N1CCOCCOCCN(C=O)CCOCCOCC1
CC(C)CC(NC(=O)OCC1=CC=CC=C1)C(=O)NNC(=O)NNC=O
O=C1C=CN2N=CSC2=N1
O=C1C=CC2=C(C=C1)C1=CC=CC=C1CCC2
NC1=NC2=CC=CN=C2N2C=CC=C12
NC(=O)NC1=NC2=N[NH]C=C2C2NC=NN12
OCCN1CC1
NC1=NC=NC2=CN=C(N3CCSCC3)N=C12
CNC(=O)N1CCCC2(CCNC2=O)C1
CCCN(CCC)CCC(=O)NC1=CC=C2C(=O)C3=CC=CC=C3C(=O)C2=C1
NC1=C2C(=O)C(=NNC3=CC=CC=C3)C=CC2=C(S(=O)(=O)O)C=C1S(=O)(=O)O
NNC(=O)N1C2=CC=CC=C2SC2=CC=CC=C21
NC(=S)N1C=NC2=CC=CC=C2C1=O
OC1=NC=CC2=C1C=CO2
NC(CO)C(=O)OCC1CSCS1
C1=CC=C2C(=C1)C=CC1=CN=CC=C12
C1=CC2=CN=NC=C2C=C1
NCCCNC1=NC(=O)C(=CC2=CC=C(O)C=C2)S1
O=C1CC2=C(CO1)C(=O)N1CC3=C(N=C4C=CC=C5N=CNC3=C54)C1=C2
O=C1C2=CC=CC=C2C(=O)C2=C1C=NC1=CC=CC=C21
C1=CC=C(C(C2=C[NH]C3=CC=CC=C23)C2=C[NH]C3=CC=CC=C23)C=C1
O=C1OC2CC3=COC(=O)C=C3C3CCCC1C23
CN=CC1=CC=C(OC)C=C1
COC(=O)C1=CC=C(NC(=S)NC2=CC=CC=C2)C=C1
CCCCCNC(N)=O
O=C1CC2C3=CC=C4C=CC=CC4=C3OC2O1
O=CN1CC2(CCCCC2)C1
O=S1(=O)CCOCC2=CC=CC=C21
NC(=O)N1CCC2=C(C1)C(N)=NC=N2
NC1=NC(O)=NC2=C1C=N[NH]2
C1=CC=C2OC3=NC=CC=C3NCC2=C1
CCC1=C(O)C(O)=C(C(C)=O)C2=C(O)C=CC=C12
C1CCC2CN3N=NN=C3N=C2C1
OC1=NC(S)=NC2=CC=CC=C12
O=C(NC1=CC=CC=C1)C1=C[NH]C2=CC=C(Br)C=C12
O=CN1N=CC2C(=O)NC(=O)C21
CNC1=CC=C(S(N)(=O)=O)C=C1
O=C1CNCCCNC(=O)NCCNC(=O)CNC(=O)CNC(=O)CNC(=O)CNC(=O)CN1
C1=CN=C(N2CCC3(COCC4=CN=C(N5CCOCC5)N=C43)C2)N=C1
N=C1NCC2CCCN12
CCC1=CC=C(O)C(CN2CCCCCC2)=C1
O=C1C=CC2=C3C4=C(C=CC=C4)OCC3CC2=C1
O=CC=CC1=CC=CS1
C1=CSC(N2CCOCC3(CCNCC3)C2)=N1
[O-][N+]1=C2CCC3=C(N=C[NH]3)C2=NO1
FC(F)(F)C1=CC=CC=C1CNC1CCCCC1
CCCCC(=O)OCC1OC(N2C=C(C)C(=O)[NH]C2=O)CC1F
O=C1C(=C2CCC3=CC=CC=C23)CC2=C1C=CC=C2
N=C(C1=CC=C2[NH]C(C3=CC=C(O)C=C3)=NC2=C1)N1CCCCC1
O=CNC1=NC=N[NH]1
C1=CC=C2C3=C(CCC2=C1)CC1CCCCC12N=C1C=C4NC5=CC=CC=C5N=C4C=C1N32
C1=CC=C(NCCC2OCC3(COCOC3)CO2)C=C1
CC1=C(C(=O)NC2=CC(F)=C(F)C=C2F)CC=CN1
C1=CC2=C(C=C1)C1CCCCCC1C2
O=C(C1=NC=CS1)N1CC2(CCS(=O)(=O)CC2)C1
COC(=O)C1=C(C)N(NC(N)=O)C2C1C=CN2NC(N)=O
O=C(O)NC1=NC=CN=C1
O=C1C=CC(=O)C(COC(=O)CCC(=O)O)=C1
O=CN1CCC2NCCCCC21
C=C1CC=C2C(=O)C3OC3C3C=CC(C3)C2C1=O
O=C(N1CCCCCC1)N1C=NC2=CC=CC=C21
O=C1C2=CC3=C(C=C2N2C=NC4=C2C1=CC=C4)OCO3
CC#CC
O=CN=C=S
C1=CC=C2C(=C1)[NH]C1=C2C=C2C=[NH+]C=CC2=C1
CCCCNC1=C2C=CC=CC2=NC2=CC=CC=C12
O=C1NCC2=CC=C(C=C2)C2=CC=CC(=C2)C2=CC=C(C=C2)CNC(=O)C2=CC=CC(=C2)OCC2=CC=CC(=C2)COC2=CC=CC1=C2
O=C1C2=CC=CC=C2[NH]C2=CC3=C(C=C12)OCO3
CC(=O)N(O)C=O
C1=CC=C2C(=C1)OC1=C2N=CN=C1N1CCN(C2=NN=CS2)CC1
O=C(CO)NC1=NC=CS1
CCC(=O)C1=CC=C(C)C=C1
NC1=NN2C(=O)C=C[NH]C2=N1
O=C1N=C[NH]C2=C1SC(N1CCOCC1)=N2
NC(=S)NN=CC1=NN2C=CN=C2C=C1
O=C1C2=CC3C=CC2(CC2=CC=CC=C12)CC1=C3C2=C(C=C1)C(=O)C1=CC=CCC1O2
CC(C)(C)C(=O)NC1=CC=C(SS)C=C1
O=C1OCC2=CCCCC12
COC1CCCC(C[SH](=O)=O)O1
C=C1N=CN(OP(=O)(O)OCC)C1=O
O=C(O)C1=NN2C(=O)C3=CC=CC=C3N=C2[NH]1
O=CN1CC2C(=O)CCCC2=NC2=CC=CC=C21
CCC1C(=O)CCC2C1=CCC1C3CCCC3CCC21
O=C1C2=CC=CC=C2C2=NC3=CC=CC=C3SCC12
O=[SH](=O)C1=CC=C(NC(CC2=CC=CO2)N2N=C(C3=CC=C(NC4=CC=CC=C4)C=C3)OC2=S)C=C1
CN(C)C(=O)CC12CC3CC(CC(C3)C1)C2
O=C1CCC23CC4CC(OC4C2)C3C1
[O-][N+]1=CC2=CC=CC=C2CC12CCOCC2
C1=CC2CC1ON2C1=NC=CC=C1
O=C1CCC2(CCN(O)C2=O)N1
O=C1C=CC(NC2=NCCS2)=N[NH]1
O=C1OC=C2NC=CCC12
C=C1CC(=O)NC2=NON=C2N1
CCCCNCCCNCC1=CC=CC=C1
C=C1C=CC=C2OC3=CC(O)=C(NC4=C(C)C=C(O)C=C4O)C(=C)C3=C12
O=CNC1=CC=CC=N1
ON=C1CCCC2=C1CCCC2
C=CSCCCC
C=C1C(=O)OC2CCCC(=O)CC12
CCC1=CC=C(OS(N)(=O)=O)C=C1
O=CNCCCNC1=C2C=CC=CC2=NC2=CC=CC=C12
CC(=O)C1=CC(C)=CS1
C=C1CC2CCCCC2C1
CC1C(=O)NC(=O)N1O
C=CC1=CC=C(OC(C)C)C=C1
O=C1C2CC#CC=CC#CCC2N1O
S=C1[NH]N=C(S)O1
CCC1=CC(O)=CC=C1O
C=C1CCCC(=CC2=CC=C[NH]2)C1=O
O=C1C=CC(=O)C2=CC3=C(C=COC3)C=C12
NC(=O)N1CCC2(CCNC2=O)C1
C=C1COC(=O)C1
O=C1C2CCC3C(C2)C2=C(CCN13)C1=CC=CC=C1[NH]2
FC(F)(F)C1=CC=C2C(=C1)C1=CC=[N+]2CCCCC[N+]2=CC=C(NCCCCCN1)C1=CC=CC=C12
O=C1NC(=O)C2(CC3=C(C=C4ON=C(N5CCNCC5)C4=C3)N3CCOCC32)C(=O)N1
N=C(N)C1=CC=C(NC(=O)C2=CC=CC=C2)C=C1
O=C1NCCNC1=NO
C1=C2CCCC2=NO1
C=C1C2C=CCC1C1=CC=CC=C1C2
O=C1C=CC2=CC=CC=C2S1
NC1=NN2C(=O)C3=C(CCCC3)[NH]C2=C1
CP(C1=CC=CC=N1)C1=CC=CC=N1
C=C1CC=CCC1
O=C1C2=C(C=CC=C2)C(=O)C2=C1C=C1CCC3=C(C=CC=C3)C1=C2
NC(=S)[C-](C=O)[N+]1=CC=CC=C1
N#CC1NCC(C#N)(C#N)NC1C1=CSC=C1
O=C1C=CC2CCC3C4CCC5CCCCC5C4CCC23C1
CCCCC(CC)COC(=O)CC
CC=NC1=CC=C(OC)C=C1
O=C1CCCC2=NC3=NC4=CC=CC=C4N3C=C12
CCCN1C=C(C=O)C2=CC=CC=C21
CC1C2CCC3(C(=O)O2)C1CCC1C2CCC4CCCC4C2CCC13
COC1=CC=C(C2C(C)C(=O)CCN2C=O)C=C1
O=C1C=CC2=NCCC3=N[NH]C1=C23
CC1CCC(N)CC1
O=C(NC1=NC=CS1)C1=NN(C(=O)O)C=C1
C1CC2CCC3(CC2C1)OCCO3
C1COC2(CCC3C4OC4CC32)O1
CCCCC(=O)OC1CCC(O)CC1
CC(CCCN)NC1=C2[NH]C=CC=C2C=CC1=O
CC1=CC=C(S(=O)(=O)N2CCCNCCCN([SH](=O)=O)CCC2)C=C1
O=C1CCOC2=C1C=C1C(=C2)CC23C=CC1C=C2C(=O)C1=CC=CC=C1C3=O
C1NN=NN1
C1=CSC(N2CC3CC2CN3)=N1
CCCCCCNCC1=CC=CC2=CC=CC=C12
O=C1CCCCCCCCNC(=O)CNC(=O)CN1
N=C1NS(=O)(=O)C2COCCC2O1
CCN=CC1=C(O)C(O)=C(C(C)C)C2=CC(C)=CC=C12
NC1=NC=CC2=N[NH]C=C12
CCOP(=O)(O)C1=NC2=CC=CC=C2C=C1
NC1=N[N+]([O-])=C2C=CC=CC2=N1
NC(=S)NN=C1C2CC3CC(C2)CC1C3
C1=CC=C2C(=C1)CC1=NCC3(CCNCC3)CN12
C=NN=CC1=CC=CN=C1
O=COCC1=CC=CC=N1
NC(=O)C1=NC2=C(C=CC=C2)S1
C=C1CN2CCC34CC1CC2C3=NC1=CC=CC=C14
C=C1CCCC(=CC2=NN(C)C=C2)C1=O
COS(N)(=O)=O
O=C1C2=CC=CC=C2C=C2C=CC=CN12
CCN1C=CC2=CC=CC=C21
O=C1NC2CCC1CC2=O
O=[SH]N1CCC2=CC=CC=C21
O=C1NCCCCCCCCCCOC2=CC=CC=C12
ON=CC1=N[NH]C=C1
O=[SH](=O)N1CC2=C[NH]N=C2C2=CC=NC=C21
CC1COC2(CCCCC2)OC1
C[N+]12CCC34C5=CC=CC=C5N5C6OCC=C7C[NH+]8CCC9%10C%11=CC=CC=C%11N(C%11OCC=C(C1)C(CC32)C%11C54)C9C6C7CC8%10
O=CN1C2=C(CCNC2)C2=CC=CC=C21
C1=C2C=NOC2=CN=N1
CCCCN1CCCCC(CC)(C2=CC=CC(O)=C2)C1
CC1C2=CCCC1CC1=CC=CC=C1CC2
NC(=S)NNC(=O)C1=NOC=C1
O=C1[NH]C2=C(C=CC=C2)C2=C1[NH]C(N1CCCCC1)=N2
O=C(C1=NC2=C(CCCN2)S1)N1CCOCC1
C1=NC2=C(C=N1)CNCC2
CC1=CC=C(OCC(O)CNC2CCCCC2)C=C1
N#CCCN[SH](=O)=O
CC1CCC23CCC4C5CCCCC5CC(=O)C4(OC2=O)C3C1
O=C1CCCCCCCCCCOC2OCCCC2OC2CC(CCO2)O1
O=C1CC2OCCCC2O1
CP(=O)(OC1=CC=CC=C1)OC1=CC=CC=C1
C=C1C(=O)C23CCC4C(C)CCCC45COC(CC1C2)C35
O=CN=C1N=C2N=C(Cl)C=CN2S1
C1=CC=C(C2=NN=CS2)C=C1
O=C1CC2CCCCCCCCC34OC5CCC6(O3)C2C1CC1OC1C6C5O4
NCCCNC(=O)C1=C(Cl)C=CC2=CC3=CC=CC=C3N=C12
O=S1(=O)CCCC2CNCC21
C=C1C(=O)OC2CCC(=O)CCCCCC12
CCCC1C2CCC(C2)C1(C)C
O=C1C=CC2C(=C1)C=CC1C2C=CC2C1C1CC1C21CCC(=O)O1
O=C1CCC2C3=C(C=CC=C13)C1=CC=CC3=C1C2C1OC1C3=O
O=C1C=CC=C[NH]1
O=C1NCCC2C3=CC=CC=C3OC(=O)C12
C=NNC1=NN=C(C2=NC=C[NH]2)C2=CC=CC=C12
O=C1NC(=O)C2C1C1=C(C3=CC=CC=C3[NH]1)C1CCCCCCCCCCC12
C1=NN(C2=NC3=CC=CC=C3S2)CC1
N=C1CCC2=C(CCCC2=O)O1
O=C1CCNC2=CC3=CC=CC=C3C=C12
NC(=O)N1CCN2CCC1CC2
O=C(O)N1CCCC12CCOCC2
OC1=NC2=C(COC2)C(O)=N1
N=CC1=NC2=CC=CC=C2N=C1
O=C1CCCCC=CCC2=C1C=CO2
CC1COC2=CC=CC=C2N1
O=CNN1C=C[NH]C1=S
O=C1OC=NC1=C1C=CC=CN1
O=C(NN1CC2CCCC2C1)C1=N[NH]C=C1
NC1=CC=C(C=CCSS)C=C1
S=C1CCC2C(=CCC3=CC=CC=C32)N1
CCNC1=NC2=CN=NN2C2=CC=CC=C12
O=C1CCCCCCCCCOC2OCCCC2OC2OCCCC2O1
CNC1=CC=NC(N)=N1
[O-][N+]1=CC2=CC=CC=C2C2=C(C=[N+]([O-])C=N2)C1
O=C1C2=NC=CN=C2C2=NC3=CC=CC=C3N12
CSC(S)=N[SH](=O)=O
C1=CC2=C(C=C1)C1C3=C(CCC21)[NH]C1=CC=CC=C31
C1=CC2=C(C=CC3=C[NH]N=C32)N=C1
C=C1CCC(=CC2=CC(OC)=CC=C2F)C1=O
C=NNC1=NN=C2C(=N1)[NH]C1=CC=CC=C12
O=[SH](=O)N1CC2CCOC2C1
CCCNC(C)CC1=CC=CC=C1
ClCC[N+]12CC[NH+](CC1)C2
O=C1C2=C(OC3=CC=CC=C13)C1=CC=CC=C1OC2
CN1C(=O)CSC1C1=CC=C(Cl)C(Cl)=C1
C=C1CCC(=CC2=CC=C(OCCCCN(C)C)C=C2)C1=O
COCC1CCCCC12OOC1(CCCCC1)OO2
C1=C2CC[N+]3=CC4=C5OCOC5=CC=C4C=C3C2=CC2=C1OCO2
O=C1C=C2CC3CCCC3C=CC2O1
CC1CCC23CCC4C5CCC6C(C)C(=O)CCC6C5C=CC4(OC2=O)C3C1
O=P(O)(N1CCOCC1)N1CCOCC1
NC(=O)N1CCC2(CCCN(C=O)C2)CC1
O=C1[NH]C=NC2=C1C1=CC=CC=C1S2
O=C1C=CCC2C=C(CCCCC(=O)CC1)C(=O)O2
CN(C)CCC(=O)NC1=CC=C2C(=O)C3=CC=CC=C3C(=O)C2=C1
NC(=O)N=C1NCC(=O)N1
O=C(C1=NC=CC=C1)C1=NC=NC2=C1C=C[NH]2
O=C1C=CC2CCC1C2=O
O=CN1CCNCC12CC2
C=CC1CCO[PH](=O)O1
O=C(NC1=CC=C(C2=NCCN2)C(Cl)=C1)C1=CC=CC=C1
CCC1=CC(Br)=C(OCC(O)CNC2=CC=C(C(C)(C)C)C=C2)C=C1
S=C1[NH]C=CN1C1=NC=CC=C1
SSC1=CC=NC=C1
O=CN1COC(=O)C2=CC=CC=C21
O=C1C=CCCOC(=O)C2=CC=CC=C2C2OC2CCC1
O=C1C=C2COC3C=C4OCCC(=O)C4=C(O1)C23
CC1=CC(O)=C(C)C(=O)[NH]1
O=C(N1CCOCC1)N1CCC2=C(C1)[NH]C1=CC=CC=C21
O=[SH](=O)[N-]C1=NC2=CC=CC=C2N=C1[N+]1=CC=CC=C1
NN=C1[NH]C2=CN=CN=C2[NH]1
CC(C)OP(=O)(O)N[SH](=O)=O
O=C1C=CC(=O)C(NCCCNCCCNC2=CC=NC3=CC(Cl)=CC=C23)=C1
O=C1C2=C(C=CC=C2)CC12CC1=C(C=CC=C1)C2=O
O=[SH](=O)NC1=NS(=O)(=O)C2=C(C=CC=C2)S1
O=C1CCC2NCCCCC2N1
S=C1NCC(N2C=CC3=CC=CC=C32)=NN1
O=C1C=CC23CC=CC2CC1O3
COC1=CC=CC=C1C1=C2C(=O)N(C)C=C2C(=O)N1
CC1CCCC(=O)NC(C2=CC=CC=C2)CCCCC(=O)NC1
N=C1SC=NC1=O
CNC1=NC=C2N=CN=C(N)C2=C1
O=CNC1=NC(=O)C2=C([NH]1)[NH]C(=S)[NH]2
C=C1C(=O)OC2C3=C(CCC12)C(C)C(=O)C=C3
O=C1C2=CC=C(O)C(O)=C2C(=O)C2=C(O)C(O)=C(O)C(O)=C12
C=C1SCN(NC(=O)CCCC)C1=O
O=CN(C1CCCCC1)C1CCCCC1
C1=CC2=CC=C3C4=C(C=CC=C4)C=CC3=C2C=C1
NN1C=C2C=CC=CC2=NC1=S
CC1CCC(O)C=CC(=O)OCCCCC=CC(=O)O1
CC1C=CC(=O)C23CC24CCC2CCCC2C4CCC13
N=[SH]C1=CC=CC=C1[N+](=O)[O-]
NC(=O)C1=NC2=CC=CC=C2N2C=CN=C12
NC1=NC(NC=O)=NC2=C1N=C[NH]2
NC1=NC2=C(C=CS2)C(N2CCN(C=O)CC2)=N1
NC1=NC=[NH+]C2=CC=CC=C12
O=C1CCC2C(CCC3C2CCC2C4CCOC4CC23)C1
O=C1OC(C2=CC=C(O)C(F)=C2)C2=CC3=CC=CC=C3C=C12
O=C(O)C1=NC2=C(SC=C2)C2=C1C1=CC=CC=C1[NH]2
COC(=O)C(C)NP(N)(=O)O
COC1=CC=CC=C1O
O=C1C=CC2=C(C=CC3=C2OCC=C3)O1
C1=CN=C(N2CC3=C(C2)[NH]N=C3)N=C1
CCNC(=O)C(N)=O
C1=CN2N=C(N3CCN4C=NN=C4C3)SC2=N1
[O-][N+]1=C2C=CC=CC2=NO1
FC1CC1
C1CCCC(N2CCCNCC2)CCC1
CCCCCN1C=CC(=O)C2=CC=CC=C21
C1=CC2C(=CC1)C1=CC3=CC=C(C=C4C=CC(=N4)C=C4C=CC(=CC2=N1)[NH]4)[NH]3
C=C1C(=O)C23CCC4C(C)C(=O)CCC4C2CCC1C3
CC(C)OP(=O)(O)C=NC=S
O=C1C2=CC3=CC=CC=C3N2C(=O)C2=CC3=CC=CC=C3N12
O=C1CCC2CSC(=N2)C=CCCCCOC(=O)C2CCCN2C(=O)CNC(=O)CNC(=O)CN1
O=C1C2=C(OCCC2)C(=O)C2=CC=CC=C12
NC1=NN2C=CN=C2C(N)=N1
C=C(C1=CC=C(O)C=C1)C1COC2(CCCC2)OO1
NC(=S)N1CCN2C(=CC3=CC=CC=C32)C1
C=C1C(=O)OC2CCC3=C(CCC3=O)CC12
O=C1OC2C3CC4CC3C(C4)C3CCC45COC1C4(C5)C32
O=C1CC2CCCCC2N1
COC1=CC=C(C=NNC(=O)C2=CC=CC=C2)C=C1
CC1CCCCNC1
C1=CC=C2OC=NOC=NC2=C1
CC1=CC=CN=C1C1=NN=C(C2=NC=CC=C2)N=N1
CCC1=CC=CC(O)=C1
CN1C(=O)[NH]C2=C([NH]C(C3CC(=O)CCN3)=N2)C1=O
O=C1CCCCCCCCCCOC2OCCCC2OC2OCCCC2O1
O=C1OC=CC2=C1C1OC(CC3=CC=CC=C31)O2
N=C1CC=C2SN=C3C4=CC=CC=C4C(=O)C1C23
ClC1=NSSC1=NC1=N[NH]C=C1
CCC(C)C1NC(=O)COC(=O)CN(C)C(=O)C(C)OC(=O)C(C(C)CC)N(C)C(=O)C(C)OC1=O
O=C1[NH]C(=O)C2=CN3C4=CC=CC=C4N=NC3=C2[NH]1
NC(S)=N[N+](=O)[O-]
CCC1=CC=C(C(=CCCN(C)C)C2=CC=C(Cl)C=C2)C=C1
C#CC1=CC(Br)=C(OC(=O)C(C)(C)C)C=C1
C1=N[NH]C2=CC3=C(C=C12)CCNCC3
O=C(NO)C1=N[NH]C=N1
O=CN1CCN(C(=O)C2CCCN(CC3=CC=CC=C3)C2)CC1
NC(=O)N1CCC2=CN=CN=C2C1
CNC1=NN=CS1
C=C1CC2OC2C1=O
CCCCC1=CC(I)=C(O)C=C1
C=C1CC2CC(=O)CCC2C2=C1C1CCCC1CC2=O
O=C1CCCCCCCCCCC(=O)N2CCOCCOCCN1CC1=CC=CC(=N1)C2
O=C1C=CC=C2OC3=CC=CC=C3N12
C1=CC2=C(C=C1)CC1OC1C2
C=C1CNCC(=O)O1
N=CNCC#CC1=CC=CC=C1
N=C1C2=C3C=CN1C1CCC(COP(=O)(O)CP(=O)(O)OCC4CCC(O4)N3C=N2)O1
O=[PH](O)N1CCCC1=S
O=C1C2=CC=CC=C2N=CN1N[SH](=O)=O
C1=CN=C(N2CCCN(C3=NC=NS3)CC2)N=C1
O=C(N1CCCC1)N1CC2CNCCOC2C1
CCCCOC(=O)C1=CC=C(OC)C=C1
O=C1C=[N+]([O-])C2=C1N=C(S)N=C2N1CCCC1
N=NNO
SC1=NN=C2C(=N1)[NH]C1=C2C=CC=C1
CCC1=CC=C(O[PH](=O)O)C=C1
ClC=C1C=C2C(C1)CC1OC1C1C3CC4CC21OC(O4)O3
CN1CCN(CCC2=CC=C(C3=NC=C(C4=CC=CC=C4)O3)C=C2)CC1
CCOP(=O)(OCC)N1CCN=C1NN=CC1=C2C=CC=CC2=CC2=CC=CC=C12
O=C1N=C(O)C=C[NH]1
C1=CCOCC2=CC(=CC=C2)NC2=NC(=CC=N2)C2=CC(=CC=C2)OCC1
O=C1CCC(C2=CC=CC=C2)O1
O=C1CNC2=NC=CN=C2N1
CC1CC2=C3CCCC3=CC=C2O1
NC1=CC=CN=C1
O=C1NCCNC1=C1CCOC1=O
CCCNS(=O)(=O)C1=NN2C=CC=NC2=N1
O=C1CC2(CCS(=O)(=O)CC2)OC2=NC=CC=C12
O=C1CSC2=CC=NC=C2N1
C1=CC=C2C=C3OCCCOC3=CC2=C1
CC1CC(=O)CCO1
C1=CC2=CC=C3C=CC=CC3=C2C=C1
COC1=CC(C)=CC2=C(C3=CC=CC([N+](=O)[O-])=C3)C=CC=C12
O=C1CN2C=CC3=C2C(=CC=C3)N1
CC1=CC2CC3=C(C=CC(=O)[NH]3)C3(C1)C2CCCN3C(=O)CCN1CCNCC1
CCC1=CC=C(OCC(=O)OCC(=O)NC)C=C1
O=C1[NH]C=CN2C=NN=C12
O=C(NC1=NN=CS1)C1=CC=CC=C1
O=C(O)C1=NN2C(=N1)C(=O)[NH]C1=CC=CC=C12
O=C1CCCC2=C1CN1C(=O)CSC1=N2
CC(=O)OC(C)OC(=O)N=C(N)C1=CC=C(C2=CC=CO2)C=C1
O=C(N1CCCC1)N1C2CCCC1CC2
C1CCC2C3CCC(CC3)C2C1
O=C(O)N1C(=O)CC2CCCC21
O=[SH](=O)N1CC2CCC(C3=CC=CC=C3)(C1)OO2
N#CC1=C[NH]C2=CC=CC=C12
O=C1CCC2NC1CC1=C2C2=CC=CC=C2[NH]1
C1=C2CN3CCC45C6=CC=CC=C6NC4C(COC1)C2CC35
O=S1(=O)CCCN2C=CC3=CC=CC1=C32
CC1CCC2=C(O1)C(=O)C=C1COC(=O)C=C12
CCCCC[N+]1=CC=C(N)C=C1
C1=CC=C2N=C(C3=NC4=CC=CC=C4[NH]3)C=CC2=C1
COC1=NC=C(F)C(NCC2=CC=CC=C2)=N1
O=C1CC2C3=CC=C4C=CC=CC4=C3OC2N1
O=[PH](O)C(O)C1=CC=CC=C1
NCCNC1=NC(N)=NC=N1
O=C1N=C[NH]C2=C1C=NN2C1=NC=CC=N1
O=C1C(=O)N2CCC3=CCCCC32C2=CC3=C(C=C12)OCO3
O=S1(=O)N=C(N2CCNCC2)C2=CC=CC=C21
O=C1NC2=CN=NN2C2CCCCC12
C1=CC2=C(CC1)[NH]C=N2
O=CN1CCN(C2=NC3=CC=CC=C3C=C2)CC1
O=CN1CCN(C(=O)NC2=NC=NS2)CC1
CCC1CC2=CC=CC=C2C(=O)N1
COC1=CC=CC=C1NC(=O)C(C)C=NNC=O
C[NH+](C)C1=NC=NC2=C1N=C[NH]2
CC(=O)C1CC2=CC=CC=C2C1
O=C(C1=NC=CC2=CC=CC=C12)N1CCC2=C(C1)[NH]C1=CC=CC=C21
O=C(NC1=CC=CC(Cl)=C1)C1=CC=CC=C1SS
CNC(=O)N1N=CN=N1
NC1=NSC2=NC3=CC=CC=C3N12
NC1=NC2=C(CCN(C=O)CC2)C(N)=N1
CC1C(=O)NC2=C1C=CC=C2
CCCNC1=NC(N)=NC(C#N)=N1
C1=CC=C2C(=C1)C=CN1N=CN=C21
CC1CCC2CCC3C(=CCC4C3CCC3C(C)C5=C(C=NC(=S)[NH]5)CC34)C2C1
CCOC(=O)C12CNCC(C1=O)C(C1=CC=CC=C1)OC2
O=P1(O)C=CC2(CCCC2)O1
CCCCCN[SH](=O)=O
S=C1C=CC2=C([NH]1)C1=CC=CC=C1SCC2
CCCCCC(O)C1CCCO1
C1=CC=C2CN(C3=NC(N4CCNCC4)=NC(N4CCC5=CC=CC=C5C4)=N3)CCC2=C1
O=C1C2C3C=CC(C3)C2C(=O)N1O
O=C1NCCCC2=C1SC(O)=N2
CCS(=O)(=O)NC1=CC=CC=C1
C1=CC=C2OCNCC2=C1
O=C1NN=CC2C3=CC=CC=C3NC12
[O-][N+]12CC=C3C=CCCC31C1=C(C=CC=C1)CC2
N#[N+][N-]C1=NC=C2N=N[NH]C2=N1
C=C1CCC2C(=C)C(=O)OC2C2CCCC12
OC1=CC=CC=C1C(C1=C[NH]C2=CC=CC=C12)C1=C[NH]C2=CC=CC=C12
O=[SH](=O)N1CCCC2(COCCN(C3=NN=CO3)C2)C1
O=C(NC1=CC=C(S(=O)(=O)NC2=CC=CC=N2)C=C1)C1=CC=CC=C1SS
CC(C)CC(=O)NCCCN1CCNCC1
CC(C)(C)C1=CC=C(CNC2CCCCC2)C=C1
CC1=C(C)C2=C(O1)C1=C(C(=O)C2=O)C2=C(C=C1)C(C)CCC2
O=C1CCC2C(=CCC3C2CCC2C3CCC23CCCO3)N1
O=C1[NH]N=C2C=CC=CN12
C1=NC(N2CC3CCC(C2)O3)=NC(N2C3CCC2COC3)=N1
O=C1N=C(S)[NH]C2=C1C1=C(COCC1)S2
CCCC(=O)N1CCC(C2CCN(CC3=CC=CC=C3OC)CC2)CC1
O=C1NC(=O)C2(CCC3=CC4=C(C=C32)OCO4)N1
NC1=NN=C(N)S1
O=C1C=CC2=C([NH]1)C1=C(C=CN1[SH](=O)=O)CC2
O=C(NO)NC=NO
CCCCCOC(=O)NCCCC
O=S1CC2C=CCC(C1)N2
C=NNC(=O)CCCC
O=C1CNC(=O)CNC(=O)CNC(=O)CNC(=O)CNC(=O)CN1
C=C1N=NC=CC1=O
O=C(O)C1=NN=CC=C1
CNC1=NC=NC2=C1C1=C(S2)C(=O)[NH]C=N1
O=C1[NH]C=NC2=NC3=C(C=C12)CCCC3
NC1=N[NH]C2=C1C(=O)[NH]C1=C2CCCC1
NC1=NC(N2CCCCCC2)=NC2=C1N=C[NH]2
NC1=NC2=C(N=C(S)S2)C2=C1N=C[NH]2
O=C(C1=NC2=CC=CC=C2[NH]1)N1CC2CNCC2C1
N=C1C=CC(=O)C2=CC=CN=C12
OC[N+]1=CC=CC=C1C=NO
CCCNC1=CC=CC=CC1=O
O=[SH](=O)C1=NN=C([SH](=O)=O)S1
C=C1NC(=O)C(=NN)S1
O=C1CNC(=O)CNC(=O)C2=CSC(=N2)CNC(=O)C2=COC(=N2)CN1
C1=CC=C2C(=C1)CCCCN2C1=NC=NC2=CC=CC=C12
O=C1C2=CC=CC=C2C(=O)C2=C(SCCO)C=CC=C12
SC1=NC2=CN=NN2C2=CC=CC=C12
O=C(N1CCOCC1)N1C2=CC=CC=C2C2=NN=C(S)N=C21
CC(=O)O
O=C1COCCOCCOCC(=O)NCCN1
C=CCC1C(=O)NC(=O)C2=CC=CC=C21
CC(=CSS)N1C(C=O)=NOC1=O
C1=CC=C2C3=C([NH]C2=C1)C1CCSCON1CC3
O=C1CCCC2=NC(N3CCN(C(=O)O)CC3)=NC=C12
O=CNC(=S)NCCC1=CC=CC=C1
C=C1C(=O)OC2CC3CC(=O)CCC3=CC12
O=C1C=CC2=NS(=O)(=O)C3=CC=CC1=C23
COC(=O)C(C)NC1=C(Br)C(=O)C=CC1=O
O=C(C1=NC=C[NH]1)N1CCCC1
OC1=NC(O)=NC(N2CCN(C3=NC=C4C=CC=CC4=N3)CC2)=N1
O=CN1CCCC2(CCN(C(=O)N3CCCNCC3)C2)C1
CC1CCCC2=C3C(=O)C(=O)C=CC3=CC=C21
C1=C2CNCCNCCNCC3=CC(=N[NH]3)CNCCNCCNCC1=N[NH]2
NN1C=C2C=N[NH]C2=NC1=O
CCC(NC(=O)OC)C(=O)N1CCCC1C1=NC2=CC=C(C3=CC=CC=C3)C=C2[NH]1
[O-][N+]1=C2CCC3=NON=C3C2C2CCCC21
CCC(NC(=O)C(CO)OCC1=CC=C(F)C=C1F)C(=O)NC
CC1CC(=O)C(Br)C(C)(C)N1
O=C1C=C2CCC(=O)C3CCOC(=C1)C23
O=C(O)OO
NC1=NC=NC2=CN=C(Cl)N=C12
O=S1(=O)C=CC(N2CCC3=CC=CC=C32)=N1
S=C1SC=CC2=C1CNCC2
C1=CC=C2C(=C1)NC13OCCOC21CCN1CCCCC13
O=C1OCC(=S)NCC(=S)NCCSCC2=CC=CC=C12
O=C(NC1=NC2=C(C=CC=C2)S1)N[SH](=O)=O
CCCCCCNCCC
O=C1OC2=CC=CC3=C2N1CCC3
O=CNC1=NC2=C(S1)C1=C(C=C2)SC=N1
NC1=NC2=CC3=C(C=C2O1)OCO3
O=P1(O)OCC2=CC3=CC=CC=C3C=C2O1
NN=C1C(=O)NC(=O)N=C1N
CC(=O)NC(C)C1COC2=CC=CC=C2O1
C1=C2CCCCC2=NC(N2CCCCC2)=N1
C1=CC2=CN=C(N3CCCCC3)C=C2C=C1
C1=CN=C(N=C2[NH]N=CS2)C=C1
SN1C2=CC=CC=C2N=NC2=CC=CC=C21
CCCN1C2=CC=CC=C2C2=CC=[N+](C)C=C21
NC1=NC2=CC=CC=C2C(N2CCN([SH](=O)=O)CC2)=N1
NC(=NC1=NC2=N[NH]C=C2C2=NC=NN12)NC1=CC=CC(C(F)(F)F)=C1
C=C1CCN2C=CC=C2C1=O
O=C1[NH]N=C2[NH]N=CC=C21
O=C1OC2=CC(O)=CC=C2C(O)=C1C(C1=CC=CC=C1)C1=C(O)C2=CC=C(O)C=C2OC1=O
O=C(C1=NC=CC=C1)N1CCC2OCCCC21
O=C1C=CC2=CC=CC3=C2N1CCO3
O=C1C=CCP(=O)(O)C1
O=[SH](=O)N1CC#CC2=CC=CC=C2C#CCC1
O=C1C=CC2=CC=C3OC4(CCCCC4)CCC3=C2O1
CC(C)(CO)NS(=O)(=O)C1=CC=C2C(=C1)C(=O)C1=CC=CC=C12
O=C1N(N=[SH](=O)C2=CC=CC=C2)C(=O)N2C3C=CC(CC3)N12
C1CCCCCC(=NNC2=N[NH]N=N2)CCCCC1
CCOC(=O)C1C(=O)CCNC1C1=CC=C([N+](=O)[O-])C=C1
NC1=NC(=O)C2=C(NCC(C(=O)O)=N2)[NH]1
C1=C2C(CCC3CCCNC23)C2CCCCC2C1
NC1=NC(=O)C2=CC=CN=C2[NH]1
O=S1(=O)CCNCC2=C1C=CC=C2
SC1=NC=NC2=C1SC1=NC3=CC=CC=C3N12
C1=CN2C=CC3=C(CCCC3)C2=N1
CC(CCCN)NC(C)CCCN
NC(=O)CCN1C=C(F)C(=O)[NH]C1=O
CCCCCNC(=O)C1=NC=C2C=CC=CC2=N1
C=C1SC(=N[SH](=O)=O)NC1=O
O=C1NCCOC2=C1C=CC=N2
COC1=CC=C(C2CC(C)C([N+](=O)[O-])CN2)C=C1
O=C1C2=CC=CC=C2N=C2NCCN21
O=C1CCCC2=C1C=NN2C1=NC=CC=N1
N=C1C=CC=C[NH]1
C=CC1=CC=CC(C(=O)O)=C1
NN=C1CC2CCC(C1)C2
CN(C)C(=O)C1=CC=C2OC3=CC=CC=C3C(=O)C2=C1
CC1N=CC2CCCC1C2
O=C1CCC(=O)NC2=CC=C(C=C2)CCNC(=O)CNC(=O)CNC(=O)CNC(=O)CNC(=O)CN1
CC1(C)CC2(C)NC3=CC=CC=C3N2C(=S)N1
C1=C2CCC3(OCC(C4=CC=CC=C4)O3)C2CC2=C1[NH]N=C2
NC(=O)N1OCC2COC3=CC=C4C=CC=CC4=C3C21
O=C1C2=CC=NC=C2C2SCCN12
O=C(C1=NC=CC=C1)N1CCCCC1
O=C1OC2=CC=C3C=CC=CC3=C2C2CC12
CN1C(=O)NC(=O)C2(CC3=C(N=C4C=CC=CN4C3=O)N3CCCCCC32)C1=O
N#CC(=NO)C(=O)NC1=NOC(CCl)C1
NC(=O)NC1=NN=C(N2CCCC2)S1
O=C1CCCC2=CC=C(C=C2)OCCOCCCOCCNC(=O)CC1
O=C1C2=CC=CC=C2C(=O)C2=C1C=C1C=CC=CC1=N2
NC1=NN=CC2=CC3=C(C=C12)[NH]C1=CC=CC=C13
CC1CC(=O)C2=C(C1)[NH]C1=CC=CC=C21
O=C1CCC2=C(N1)C1OC3=CC=CC4=C3C13CCNC(C4)C3C2
O=C1CC=CCCCCC2CCCC(O2)C(=O)C(=O)N2CCCCC2C(=O)OCCCC1
N=CNN=N
NC1=CC=C(C2=NC3=CC(OC4=CC=CC=C4)=CC=C3[NH]2)C=C1
CC1CC(=O)C2=C(C1)N1C3=CC(=CC=C3)NCC3CCCN3CCCCC1=C2
N#CCC(=N)SC1=CC=CC(C2=CC=CC=C2)=C1
NC(=O)N1CC1
O=C1N=C2C=C[NH]C2=C[NH]1
O=C1C=C[NH]C(N2CCC=N2)=N1
O=C1[NH]C2=CC=C3[NH]C=CC(=O)C3=C2S1
O=C1CNC(=O)CNC(=O)C2(CCCCC2)NC(=O)CCN1
N=C(N)NC1=NC2=NC(N)=NC=C2C=C1
C1=CC=C2C(=C1)CCC21CCCCC1
CC1=CC=C(Cl)C=C1F
ONC=NCC1=CC=CC=C1
COC1=CC(OC)=C2C(=O)C3(CCC(=O)C=C3OCC3=CC=CC=C3)OC2=C1Cl
O=C1C=CC2(OC3=CC=CC4=CC=CC(=C34)O2)C2CC=CCC12
CCN(CC1=CC=CC=C1)C(=S)SSC(N)=S
O=CC(=O)NC1=NC=CC=C1
O=CNN1CC2CCCC2C1
O=C1CCC2CC(=O)N3C=CC(=C23)C2=CC=CC=C2N1
NC(=O)C1=CC=C2C=CC=CC2=C1
C1=CC2=C3C(=CC=CC3=C1)C(N1CCNCC1)=N2
O=C1NC2=CC=CC=C2C1C1=C[NH]C2=CC=C(Cl)C=C12
CN(C)CCNC(=O)C1=CC=C(NCCN)C2=CC3=CC=CC=C3N=C12
O=C1NC(=O)C2(CNC3=C(C2)C2=CC=CC=C2C=C3)C(=O)N1
CC1OC=NO1
SC1=NC2=CC=CC=C2C2=NN=NN12
O=C1NC2=CC=CC=C2C1=NNC(=S)N1CCCCCC1
CC1CCC2=C(C1)OC=N2
CCC1C(=O)CC(=O)C2=C1OC=CC2=O
CCCC(=O)OC1CCC(O)CC1
S=C1NCC2=C(N1)SC1=C2CCC1
N#CNC1=NC(N2CCCCC2)=NC(N2CCCCC2)=N1
O=C1CCC2=NC3=CC=CC=C3NCC12
CC1CCN(C=O)C1=O
O=CN1CC(=O)NCC1=O
CCNC(=O)C(C#N)=CC1=CC=C(O)C=C1
O=C1C2=C(CCCCCC2)N=C2CCCN21
CC(C)CCNC1=NC(NCCO)=NC2=CN=C(NCCO)N=C12
CC1=NC2=NC(C)=NN2C(C)=C1
NC(=O)C1CC1
C1=CC2=C(C=C1)C1CCC3=CC=CC=C3C(C2)N1
O=C1NCCN(CC2=CC=CC(Cl)=C2)C(=O)N1
C=NNC1=NCCC=N1
CCNC1=NC2=C(S1)C1=CC3=CC=C4OC(OC=CCCCCCCCCC=CC=CC(=O)N1)C(=O)C4=C32
C1=CC2=NC3=CC=CC=[N+]3CN2C=C1
C1CC[N+]2(CC1)CCC2
CC1CC2(CCO1)OC(=O)C1=C2C=C[NH]C1=O
N#CC1=NC=CN=C1N1CCCC1
C1=CN=C2OCN3C=CN=C3C2=C1
C=CCN1C=NC2=CC=CC=C21
CCN1C2=CC=CC=C2C(=O)C2=CC=CC=C21
C=C1CCNC1
O=[N+]([O-])C1=CC(C(F)(F)F)=CC=C1S
C1=CCN(C2=NC(N3CCOCC3)=NC(N3CCCC4=CC=CC=C43)=N2)CC1
CC1C(=O)CCCC1=O
CCCCCCCN=C1C=CN(CCCCC)C=C1
O=C(NC1=NC=C2C=N[NH]C2=C1)N1CCC1
O=C(O)C1=NC2=CC=CN=C2C2=C1C1=CC=CC=C1[NH]2
O=C1C2CCCCN2C2=CC=CC=C2N1O
CC1OC2C3=CC4=C(C=C3N3CC=CCOC(=O)CNC(=O)CC3C2O1)OCO4
N=C1OC2CCC=CCCCC=CCCCC2S1
O=C1C=CC2=C3C4=C(N=C(S)N=C4NCN13)S2
CC12CN3CC(CN(C3)C1)C2=NO
O=CN1CNCC2=CC=CC=C21
C=CCNC=O
CCCC(=O)OC12CCC3C(CCC4C(C)(C(=O)O)CCCC34C)(CC1C)C2
O=C1[NH]C2=CC3=CC=CC=C3C=C2N=C1C1=NN=N[NH]1
C1=CC=C2C(=C1)C=CC1=C3C=CC=C[N+]3=NC=C21
[truncated: 8,000 more rows]
