# Supplementary material for: t-SMILES: a fragment-based molecular representation framework for de novo ligand design
Source: Nat Commun. 2024 Jun 11;15:4993. doi: 10.1038/s41467-024-49388-6 (PMC11167009; doi:10.1038/s41467-024-49388-6)
Supplement: Supplementary file 4 — Source Data [file 41467_2024_49388_MOESM4_ESM.zip › Soure data/Source data and code for all other graphs/Metrics/Dataset/Chemb_Voc/chembl_bfs[228].Scaffold[72]_token.voc.smi.rnd10000.csv]

C1=CC2=C(OCO2)C(CNCC2CCN(CCC3=CC=NC4=CC=CN=C34)CC2)=C1
O=C(NCC1=CC=NC=C1)C1=CC=C(C2=CON=C2)C2=C1OC=C2
CCOC(=O)NS(=O)(=O)O
CCCCCCCCCNC(=O)OC(C)(C)C
C1=CC=C(CCNCCC2=CC=C(OC3=CC=CC=N3)C=C2)C=C1
O=S(=O)(CCN1CCNC1=S)NCCC1=C(CCOC2=CC=CC=C2)C2=CC=CC=C2N1C(C1=CC=CC=C1)C1=CC=CC=C1
O=C(CNC(=O)C1(NC(=O)CCC2=CC=CC=C2)CCNCC1)NCCCC1=CC=C2C=CC=CC2=C1
O=C(NC1=CC=C(OCCN2CCCC2)C=C1)C1=CC=C2OC3=CC=CC=C3C2=C1
C1=CC=C(OC2=NC3=CC=CC(N(CC4CCOCC4)CC4CC4)=C3C=C2)C=C1
O=C1CCCC2=C1CCC2
C1=NC(CN2CCN(CC3=NOC=N3)CC2)=NO1
C1=CC=C(C2=CC=C3C=CC=C4CCCC2=C43)C=C1
O=C(C1=CN=NS1)N1CCCN(CC2=CC=CC=C2)CC1
C1=CC=C(CN2C=C(COC3=CC=C(C4CC(C5=CC=CC=C5)=NN4)C=C3)N=N2)C=C1
O=C(NCCCCC(NC(=O)C1CC2=CC=CC=C2CN1C(=O)CCC1=CC=CC=C1)C(=O)C1=NC2=CC=CC=C2[NH]1)OCC1=CC=CC=C1
C1=NC(NCC2CCC3(CCCC3)CC2)=CC(OCC2CCNCC2)=N1
O=C(C1=CC=CS1)N1CCCN(C(=O)C2=CC=CS2)C1=S
O=C(C1=CC=C(NC2=CC=NC3=CC=CC=C23)C=C1)N1CCN(S(=O)(=O)C2=CC=CC=C2)CC1
O=C(CC1=CC=C(C2=CSC=N2)C=C1)N1CCNCC1
O=C1NC2=CC=C(C3=CN=CC(OCCCC4=C[NH]C5=CC=CC=C45)=C3)C=C2C1C1=CC=C[NH]1
C1=CC=C(CCNC2=NC(NCCN3C=CC=N3)=NC3=CC=CC=C23)C=C1
O=C(C1=CON=C1)N1CCN(C(=O)C2=CC3=CC=CC=C3S2)CC1
NC=N[SH](=O)=O
O=C(C1=CC=NC=C1)N1CCC2=C(C=CC=C2)C12CSC1C3=C(C4=C(C=C3)OCO4)C(COC2=O)N2CC3CC4=CC=CC=C4C(N3)C12
C1=N[NH]C(C2=CC=C(C3=CC=C(CN4CCNCC4)C=N3)C=C2)=C1
C1=CC2=NN=C(CC3=CC=C4N=CC(N5CCNCC5)=CC4=C3)N2N=C1
O=C1CCCC2=C1C(NC(=O)C1=CC=CN=C1)C(=O)N2CC1=CC=CO1
O=C(CCCCCCSC1=CC=C2C=CC=CC2=C1)C1=NC=CO1
O=C(NCC1=CC=CC=C1)N1CCCN2C=CN=C2C1
O=C1NC(=O)C2(CSC3=C2C(=O)C2=NC=CC=C2C3=O)N1
O=C(NC1=CC=CC=C1)C1=CC=CN=C1SCC1=CC=NC(N2CCOCC2)=C1
O=C(CSC1=CC=C2C=CC=CC2=N1)NC1=NOC=C1
O=C(C1=C(CN2CCCC2)N2C=CC=CC2=N1)N1CCCCCCC1
O=C1[NH]C=NC=C1N1CCCCC1
O=C(CCC1=CC=C2C=CC=CC2=C1)N1CCCC1
O=C(CCCCN1C=CC2=CC=CC=C21)NCCCCCCCCCCCNC(=O)CCCCN1C=CC2=CC=CC=C21
N=C(CC(=O)N1CCOCC1)C1=CC2=C(S1)N1C=NN=C1CN=C2C1=CC=CC=C1
CCOC(=O)C=CC(CCC(N)=O)NC(=O)C(CC(C)C)NC(=O)C(CC(C)C)NC(=O)OC
O=C(CC1=CSC=C1)NC1CCN(CC2=CC=CO2)C1
CCCCN(CCO)C(=O)NCC(C)C
C1=CC=C(SC2=NC3=CC=CC=C3N=C2N2CCOCC2)C=C1
O=C(NC1(C(=O)NC2C(=O)NC2OC2=CC=CC=C2)CCCCC1)C1=CC=C(C2=CSC(N3CCNCC3)=N2)C=C1
CC(C)ON(C(CCNS(C)(=O)=O)C(=O)NO)[SH](=O)=O
C1=CC=C(COCC2=CN(C3=CC=CC=C3)C=C2)C=C1
O=C1C=C2C3CCC(OC4OCC(OC5CCCCO5)CC4OC4CCCCO4)CC3CCC2C2CC3OC4(CCCCO4)CC3C12
CCCCCCCC(F)(F)F
O=C1NC(=O)C(=CC2=CC(OCCCOC3=CC=CC=C3)=CC=C2)S1
C=C1CCC(CCC2CCC3(OC2)OC2CCC3OC2)CC1CC=C1CCOC1=O
O=C1N(C2=CC=CC=C2)C=CN1C1=CC=CC(OCCN2CCCCC2)=C1
O=C(NC1=CC=CC(NC2=NC=NN3C=C(C(=O)C4=CC=CC=C4)C=C23)=C1)C1=CC=CC(N2CCOCC2)=C1
O=C(NC1CC1)C1=CC2=CC=CC=C2S(=O)(=O)N1CC1=CC=CC=C1
O=C(NC1=CC=C(CNC2=NC(N3CCCCC3)=NC3=CC=CC=C23)C=C1)C1=CC=CC=C1
O=C(NC1=CC=C2OCOC2=C1)C1=C[NH]C(=O)C2=C1C=CC=C2
O=C(C1CC1)N1CCCCCC1C1CCN(C2=NC=CC=C2)CC1
O=C(NCCC1CCNCC1)C1=NC(C2=CC=CC=C2)=CN=C1
O=C1OC(C2=CC=C(C3=CC=CC=C3)C=C2)=NC1=CC1=CC=CC=C1
O=C(NC(=S)N1CCNCC1)C1=CC=C(C2=CC=CC=C2)C=C1
O=C(NC1=CC=CC=C1)C1=CC=C(N2C=CC=N2)C=C1
CCCCN(CCCN)CCCCN
CCCCOCCCN[SH](=O)=O
O=C1C2CNC3(C(=O)NC4=CC=CC=C43)C2C(=O)N1C1=CC=CC=C1
COCCC(F)(F)F
O=C(CC1CCN(S(=O)(=O)C2=CC=CC=C2)CC1)N1CCC2CC21
C=C1CC23CNCC2(C1)CC(=C)C3
O=C(CCCC1=CC=CC=C1)NC1=CC=CC(C2=NOC(=S)[NH]2)=C1
C1=CC=C(CCCN(CCC2=C[NH]C3=CC=CC=C23)CC2=CC=CC=C2)C=C1
O=C(NC1=NC=CS1)C1=CC=C(CN2CCCC2C2=CC=NO2)C=C1
O=C(NC1=CC=C(C(=O)NC2CC2)C=C1)C1=CC=CC(CN2C(=O)OCC2CC2=CC=CC=C2)=C1
C1=CC=C(CNCCC2=CN=C3C=CC=CC3=C2)C=C1
CNCCOC(=O)C(C)C
O=C1N=CSC12CCCCO2
O=C(NC1=CC=CC=C1)C1=NC(C2=CC=C(S(=O)(=O)C3CCOC3)C=C2)=CN=C1
O=C1C=CC2(CC1)OC1=C(C=CC=C1)C2=O
O=C1C2=CC=CC=C2C(NC2=N[NH]C=C2)=NN1CC1=CC=NC=C1
CN(C)CC(=O)OCC(O)C(O)C(O)C(O)C(=O)O
O=S(=O)(C(=CC1=CC=CC=C1)C1=CC=CO1)C1=CC=CC=C1
O=C1CN(C(=O)C2=CC3=CC=CC=C3S2)CCN1
O=C(CCN1C2=CC=CC=C2SC2=CC=CC=C21)N1C=CC=N1
C1=CC=C(C2=CC3=NC=NC(C4CCCCC4)=C3[NH]2)C=C1
O=S(=O)(CC1=NC(N2CCOCC2)=C2SC=CC2=N1)C1=CC=CC=C1
C=CCC(C)C(=O)OCCNC(=O)C(CC=C)CC(=O)NCCO
O=S(=O)(NC1=CC=CC=N1)C1=CC=C(N=NC2=CC=CC3=C2NCCC3)C=C1
COC(=O)C(C)(O)C(C)O
O=C(CN1C=NC2=C(OCC3=CC=CC=C3)N=CN=C21)NCC1=CC=CC=N1
O=C(C1=CC=NC(C2=C[NH]N=C2)=C1)C1=NC2=NC(N3CCCNCC3)=CC=C2[NH]1
C=CCNC(=O)COC(=O)CCC=O
O=C(CCC1CCCN(CC2=CC=CO2)C1)NCC1=CC=CO1
O=C(OCC1CC1)C1CCC2CCC3C(=CC(=O)C4C5CCCCC5CCC34)C2C1
C1=CC=C(CCN2CCN(C3=C4C(=NC=N3)C3=C(C=CC=C3)N4CCC3=CC=CC=C3)CC2)C=C1
C1=CC=C(NC2=CC=NC(C3=CC=C(OC4=CC=CC=C4)C=C3)=C2)C=C1
O=C(NC(CC1=CC=CC=C1)C(=O)NCCC1=CC=CC=C1)C1CC2=CC=CC=C2CN1
O=C(NCC1=CC=CO1)C1=C[NH]C2=CC=C(S(=O)(=O)NC3=CC=CC=C3)C=C2C1=O
C1=CC=C(C2N3CCCCC3C3C4=C(CCN32)C2=CC=CC=C2[NH]4)C=C1
C1=NC(N2CCCC2CN2C=NC=N2)=C2SC=CC2=N1
O=C(CCSC1=CC=CC=C1)NC1=CSC2=CC=CC=C12
O=C(CN1C(=O)OC2=CC=CC=C21)N1CCN(C2=CC=C(N3CCOCC3)N=N2)CC1
C1=CC=C(OCC2=COC(C3=CC=CC=C3)=N2)C=C1
O=C(NCCN1CCN(C2=CC=CC=C2)CC1)C1=CC=C(OC2=CC=CC=C2)C=C1
O=C(NCCN1CCC(C2=CC=CC=C2)CC1)C1=CC2=CC=CN=C2S1
NC=NOC(=O)CCCC(=O)O
S=C(CC1=NN=C(N2CCOCC2)N1C1=CC=CC=C1)NC1=CC=CC=C1
O=C(NCC1CCNC(=O)C2=CC(NS(=O)(=O)C3=CC=CC=C3)=CC=C2OCCCCCO1)NC1=CC=C2OCOC2=C1
C(#CC1CCCC2CNCC12)C1=CC=CC=C1
O=C(NS(=O)(=O)C1=CC=CC=C1C1=CC=C(CN2C=NC=N2)C=C1)C1=CC=CC=C1
C(=NN1CCCCCC1)C1=CC=C2C=CC=CC2=N1
O=C1C2=CC=CC=C2C(=O)N1CCC[NH2+]CCCN1C(=O)C2=CC=CC=C2C1=O
O=C(NC1=CC=CC2=C1[NH]C1=CN=CC=C12)C1=CC=CC=C1
O=C1[NH]C2=NC(NC3=CC=CC=C3)=NC=C2C=C1C1=CSC=C1
O=C(NC1=N[NH]C2=C1CN(C(=O)N1CCN(CC3CCOCC3)CC1)C2)C1=NON=C1
O=C1N=CC=C(CC2=CC=CC=C2)[NH]1
O=C1C=CC2=C(C=C3OC=CC3=C2N=CC2=CC=CS2)O1
C1=C(SCCC2OCCO2)N=C(N2CCNCC2)C2=C1CCOC2
CC(C)(C)NN=C(N)N
O=C(NC1=CC=CC=C1)NC1CCCCCCC1
O=C(CCCN1C=C2C=CC=CC2=NC1=O)NC1CCCCCC1
O=C(C=CC1=CC=CC=C1)NCCCCCN1CCC(C(=O)NC2=CC=C3OCOC3=C2)CC1
O=C(NC1CCC(C2=CC=CC=C2)CC1)C1=CC=CC=C1
C#CCOCC(C)=CCCC(C)=CCCC(C)=CCCC(C)=CCC
O=S1(=O)CCN(C2CC2)CC1
O=C(COC1=N[NH]C(C2=NC3=C([NH]2)[NH]C(=O)[NH]C3=O)=C1)NC1=CC=C(N2CCOCC2)C=C1
O=C1C=NC(C2=CC=CC=C2)C2=CC=CC=C2N1
C(=CC1=CN2C(C3=CC=CC=C3)=CN=C2C=C1)C1=CC=CC=C1
O=C1[NH]C2=NC=CC(N3CCCC3)=C2N1CC1=CC=CC=C1
O=C(NC1=NC=CS1)C1=C(NC(=O)C2CCC2)SC=N1
O=C1NC2=C(C=CC=C2)C1=CC1=CC=C2OCOC2=C1
O=C1CCC2C3=C(CCC2C1)C1CCC2CCCCC2C1CC3
O=C(NC1=CC=CC=C1)N1CCC(NC2C3CC4CC(C3)CC2C4)CC1
C1=CC(C2=CC=C(OCCCOC3=CC=C4CCCC4=C3)C=C2)=CO1
O=C(C=CC1=CC=C(SC2=CC=CC(OCC3=CC=NC=C3)=C2)C=C1)N1CCOCC1
C=CCNC(=O)NC(=O)COC(=O)C(C)O
O=C(NC1CCCCC1)OC1=CC=C(C2=NCCS2)C=C1
O=C(NCC1=CC=CC=C1)C1=CC(C2=CSC=C2)=NC2=CC=CC=C12
C1=CC=C(N2CCN(C3=NC=NC(N4CCNCC4)=N3)CC2)C=C1
O=C1NCC2=C3C(=C4CC5=CC=CC=C5C4=C12)[NH]C1=CC=CC=C13
O=C(C1=NN2C=CC(C3CC3)=CC2=C1)N1CCC2(CC1)OCCCO2
O=C1CN2CC3=C(N=C2N1)SC1=C3CCCC1
O=C(NCC1=CC=CO1)C(=O)NCC1OCCCN1S(=O)(=O)C1=CC=CC=C1
O=C(NC1=CC=CC=N1)C1=CC=C(NC2=CC(=O)C3=CC=CC=C3C2=O)C=C1
C1=CC=C2C3=C([NH]C2=C1)C1C2CCCCN2CN1CC3
O=S1(=O)NC(=NNC2=CN=C3C=CC=CC3=N2)SC2=C1C=CC=C2
O=C1CNCCN(CC2=C3C(NC4=CC=C5C(=C4)C=NN5CC4=CC=CC=C4)=NC=NN3C=C2)C1
O=C(NC1=CC=C(C2CCN(C(=O)CC3=CC=NC=C3)CC2)C=C1C1=CCCCC1)C1=NC=C[NH]1
O=C1C2=N[NH]C=C2C(C2=CC=CC=C2)N1C1=CC=C(C2=CC=C[NH]2)C=C1
CCN(CC)C(P(=O)(O)O)P(=O)(O)O
O=C(NC1=CC=CC(NC2=CC3=C(C=C2)C(=O)[NH][NH]C3=O)=C1)C1=CC=N[NH]1
CCNCCNC(C)=O
O=C1C=C2N(C(=O)C3=CC4=C(C=CC=C4)[NH]3)CC3CC23C2=CC=CC=C12
O=C(OCC1=CC=CC=C1)C1=CC2=C(C=CC=C2)OC1=O
O=C1CCOC(=O)CNC(=O)C2=CSC(=N2)C2=CSC(=N2)CN1
O=C(NCC1=CC=C2OCOC2=C1)C1=CC2=NC(=O)N(C3=CC=CC=N3)C=C2S1
O=C1NC(=O)C(C=NNC2=CC=CC=C2)C(=O)N1
O=C(C1=CC(C2=CC=CC=C2)=NC2=CC=CC=C12)N1CCN(CC2=CC=C3OCOC3=C2)CC1
C1=CC2=CC=CC=C2C1=CC1=CC=C(C2=CC=CC=C2)C=C1
O=S(=O)(C1=CC=CC=C1)N1C=C(C2=NC=NC=C2)C2=CC=CC=C21
C1=CC=C(C2=C(C3=CC=C4OCOC4=C3)C=N[NH]2)C=C1
C1=CC=C(C2=CC(C3(CC4=NN=N[NH]4)C4CC5CC(C4)CC3C5)=CC=C2)C=C1
O=C(COC1=CC=CC=C1)NC1=CC=C(C2=NC3=CC4=CC=CC=C4C=C3[NH]2)C=C1
O=C(NC(=O)C1=CC=CC=C1)OCCCCNCCC1=CC=CC=C1
O=C(C1=C[NH]C=N1)N(CC1=CC=CC=C1)C1CC2CN(CCC3=CC=CC=C3)CC2C1
O=C(C1=CC=CC=C1)N(CC1=NOC(C2=CC=CC=C2)=C1)C1CCCCC1
O=C(NC1CCCCC1)C1=C(C2=CC=CC=C2)OC(C2=CC=CC=C2)=N1
O=C(NC1=NC=CC=C1)C1=NC=C[NH]1
O=C(NCC1=CC=CC=C1)C1CC(N2C=CN=N2)CN1C1CCN(CC2=CC=CC=C2)CC1
O=C(CNC(=O)OCCN1CCOCC1)NC(CCC(CC1=CC=CC=C1)NC(=O)CNC(=O)OCCN1CCOCC1)CC1=CC=CC=C1
C1=CC=C(CCNCCNC2=CC=C(C3=CC=CC=C3)C=C2)C=C1
O=C1C=COC2=C1C=CC=C2C1CCCCO1
CCCCCCOCC(COP(=O)(O)O)OCCCCCC
C1=CC=C(CC2=CC(C3CCCCO3)=C[NH]2)C=C1
O=C(CCCCCC(=O)NCCC1CCN(CCOC(=O)C2=CC=CC=C2)CC1)NCCC1CCN(CCOC(=O)C2=CC=CC=C2)CC1
O=C(CSC1CCCCC1)NC1=NN=CS1
O=S(=O)(CCCN1CCC(CC2=CC=CC=C2)CC1)NCCNC1=CC=CC2=CC=CC=C12
O=C1OC2=CC(OCCN3CCCC3)=CC=C2C(C2=CC=C(OCCN3CCCC3)C=C2)=C1C1=CC=CC=C1
O=C(C1=CC=CN=C1)N1CC(COC2=CC=CC=N2)C(C2=CC=CC=C2)C1
S=C1N=CC2=C(N=NS2)[NH]1
O=C1NCCC2=CC(C3=CC4=NC=CC=C4C(OCC4=NC=CC=C4)=C3)=CC=C12
O=C(NC1CCCCC1)C1=CN=CC=C1OCC1=CC=CC=C1
O=S(=O)(CC1=CC=C2C=CC=CC2=C1)NCCN1CCOCC1
O=C1C=CC(=O)N1C1=CC=C(N2CCCCC2)C=C1
O=C(C(CC1=CC=CC=C1)NS(=O)(=O)C1=CC=CC=C1)N1CCC(CC2=CC=CC=C2)CC1
N=C(C1=CC=CC=C1)C1=C[NH][NH]C1=O
C1=CC=C2C(NCCCCNC3=NC(N4CCCCC4)=NC=C3)=CC=NC2=C1
O=C(NCC1=CC=CC(C2CC2)=C1)C1=CC=C2C(=C1)C=CN2CC1=CC=C(C2=CC=CC=C2C2=NN=N[NH]2)C=C1
C1=CC(CN2CCCCC2)=CC(C2=CC=C(C3=NC4=C(C=CC=C4)[NH]3)C=C2)=C1
O=C(CCC1=C[NH]C=N1)NC(CC1=CC=CC=C1)C(=O)NCC(=O)N1CCC2=CC=CC=C2C1
C1=CC=C2C(=C1)CCC21CCN(CC2=CC=C3[NH]C4=CC=CC=C4C3=C2)CC1
C1=CC=C(C(OC2=CC=CC3=CC=CN=C23)C2=CC=CC=C2)C=C1
O=C(C1=NN2CCC(C3=CC=C4OCOC4=C3)NC2=C1)N1CCN(C(C2=CC=CC=C2)C2=CC=CC=C2)CC1
C1=CC=C(C2=CC=C3C(C4=CC=C(N5CCNCC5)C=C4)=N[NH]C3=N2)C=C1
C1=CC2=C(C=C1)C1=C(C=N2)N2C=CSC2=N1
O=C(CC1=CN(C2CCCC2)N=C1)NCC1=CC=CC=C1
C1=CC=C(CC2=NN=C(SCC3=CON=C3)N2C2=CC=CC=C2)C=C1
O=C(CC1CCCCCC1)N1CCNCC1
C=CC(=O)NS(=O)(=O)C(F)(F)F
CC(C)CCN(C=O)CC(=O)NO
C1=CC=C(C2=CC(CN(CC3CCCCC3)C3=CC=CN=C3)=CC=C2)C=C1
C1=CC=C(OCC2=CC=C(CC(CCC3=CC=CC=N3)C3=NC(C4=CC=CC=C4)=CS3)C=C2)C=C1
C1=CC=C(CCNC2=NC(C3=CC=CC=N3)=CS2)C=C1
O=C(CC=NNC(=O)C1=CC=CC=C1)NC1=CC=C2OCOC2=C1
C1=CC=C(OCC2CCC3CN(C4=NC=CC=N4)CCN3C2)C=C1
C1=CC=C(C2=CC=CC3=C2C2CNCC3C2)C=C1
O=C(CCCCC1=CC=CC=C1)NC1=C2OCCC(=O)C2=CC=C1
O=C(NCCNCCNC(=O)C1=N[NH]C2=C1CC1=CC=CC=C12)C1=N[NH]C2=C1CC1=CC=CC=C12
O=C1C=C2N(C(=O)C3=CC4=CC=CC=C4C3)CC3CC23C2=C1[NH]C=C2
O=C1OCC(OCCN2CCN(C3=CC=C4C(=O)C=C[NH]C4=C3)CC2)=C1C1=CC=CC=C1
C1=CC=C(OCC2CCOCC2)C(NC2=C3C=CSC3=NC=N2)=C1
O=C1N2CCNC3=CC=NC(=C32)N1C1=CC=CN=C1
O=C(OCCCN1CCCN(CCCOC(=O)C2=CC=CC=C2)CC1)C1=CC=CC=C1
O=S(=O)(OC1=CC(C2=CC=CC=C2)NC(C2=CC=CC=C2)C1)C1=CC=CS1
CCC(=O)NC(CCC(=O)O)C(=O)NC(CCC(N)=O)C(N)=O
C1=CC=C(C2=C[NH]C(C3CC3C3=NN4C=CN=CC4=N3)=N2)C=C1
C1=CC=C(OC2CCN(C3=CC=NC(NCC4CCOC4)=N3)C2)C=C1
O=C(CSC1=CC=CC=N1)NC(CNCC1=CC=CC=C1)CC1=C[NH]C2=CC=CC=C12
O=C(C(C1=CC=CC=C1)C1=CC=CC=C1)N1CCNCC1
CCCCCCCCCCCCCCC(NCCCC)C(=O)O
O=C1CNC(=O)C2CCCN2C(=O)C2=CC=CC=C2NCCCCCN1
COC(=O)C(C)NC(=O)C(NC(=O)C(CC(C)C)NC(=O)C(O)CC(C)C)C(C)C
O=S(=O)(C1=CC=CC=C1)N1CC2CCCCC2CC1C1=CN(CC2=CC=CC=C2)C2=NC=CC=C12
C=C(NC(=O)CCCC(=O)O)C(=O)O
O=C(NN=CC1=CC=C(C2=CC=CC=C2)O1)C1=CC=C2C=CC=CC2=C1
O=C(NC1=CC=CC(OCCCN2CCOCC2)=C1)C12CC3CC(CC(C3)C1)C2
C1=CC2=NC(NCCCCN3CCCC3)=NC(NCCCCCN3CCCC3)=C2C=C1
O=C(NCCC1=CC=C(OCCC2=NC=CC=C2)C=C1)C1=CON=C1
O=C1NC=NC1=CCCNC(=O)C1=CC=C[NH]1
C1=C2C(CC1)CCC1C2CC=C2C3CCCCC3CCC21
O=C(NCCCCNC1=CC=CC2=CC=CN=C12)OCNCCCCNC1=CC=CC2=CC=CN=C12
O=C(COC(=O)CSC1=NN=C(C2=CC=CC=C2)O1)NC1=CC=CC=C1
O=C1C=CC(C2=CC=CC=C2)=NN1CCCN1CCN(C2=CC=CC=C2)CC1
O=C(CN(C(=O)C1=CC=CC=C1)C1=CC=C2N=CN(CC3=CC=C(C4=CC=CC=C4C4=NN=N[NH]4)C=C3)C(=O)C2=C1)C1=CC=CO1
O=C(CN1CCC(NS(=O)(=O)C2=CC=C(C3=CC=CS3)S2)C1=O)N1CCOCC1
N=C1CNC2=NC(=CC3=CC=CC=C3)C(=O)N12
O=C(CN(CCC1=CC=C(C2=CC=CC=C2)C=C1)C(=O)CCN1CCCC1)NC1=CC=CC=C1
O=C1[NH]C(=O)C2=C([NH]1)SC=N2
C1=CC=C(CC2CCCCCCC2)C=C1
O=C1[NH]C2=CN=CN=C2N1CC1=CC=C(N2CCOCC2)C=C1
O=C(NCC1=CC2=NSN=C2C=C1)C1=CN2C(=O)N(CC3=CC=CC=C3)C(=O)C=C2S1
O=C(CC1=C[NH]N=C1)N1CCCNC2(CCNCC2)C1
C1=CC(OC2CCOC2)=CC(NCC2=CC=CC3=C2[NH]N=C3)=C1
C1=CC=C(CN2CC3CCC2CN(CC2=CON=C2)C3)C=C1
O=C(CCN1C(=O)C2C3C=CC(C3)C2C1=O)NC1CCCC2=CC=CC=C21
O=C1[NH]C2=NC=C(C3=CC=C(N4C=CN=C4)C=C3)N=C2N1CC1CCCCC1
C1=CC(CNCCCNC2=NC(N3C=CN=C3)=NS2)=CC=N1
O=C(C1=NC2=C(CNCC2)S1)N1CCN(S(=O)(=O)C2=CC=C3C=CC=CC3=C2)CC1
O=C(NCC1=CC=CC=C1)C1=CC=NC=N1
NC(N)=NCCCC(N)[PH](=O)O
O=C(C1COC2=CC=CC=C2O1)N1CCN(C2=NC=CC=C2)CC1
C1=CC=C(COCC2=CC=C(CC3CC4CCCCC45COC3OO5)C=C2)C=C1
O=C(NCCCN1C=NC=N1)NCC1COC2=CC=CC=C2O1
O=C1NCCN(C2=NC3=CC=CC=C3O2)N1
O=C(NC1CC2CCCC1N2CC1=CC=CC=C1)C1=CC=CC=C1
C(=NNC1=NCCN1)C1=CN2C=C(C3=CC=CC=C3)N=C2C=C1
C1=CC=C(C2=NOC(C3CCN4C=NN=C4C3)=N2)C=C1
O=C(NCCNS(=O)(=O)C1=CC=CS1)C1=CC2=C(SC(CCC3CCNCC3)=C2)S1
O=C(NN=CC1=CC=C(N2C=CN=C2)C=C1)C1=CC=CC=C1
COCCCNC(=O)CNC=S
CCC(CO)NC(=O)OC
O=C(NC1CCCCC1)C1=CCCC1C(=O)NCC1=CC=CC=C1
O=C(CCCC1=CC2=CC=CC=C2C=C1)CC1=CC=C2C=CC=CC2=C1
C(=CC1=CC=C(CN2C=CC=N2)C=C1)C1=CC=CC=C1
CCCCCCCCCCCCCCCCCCSCC(COP(=O)(O)OP(=O)(O)OC)OC(=O)CCCCCCCCCCCCCCC
C1=CC=C(C2=NOC=C2COC2=NC3=CC=CC=C3C=C2)C=C1
C1=NC=C(C2=CC=C(N3CCCC3)C=C2)C=N1
C1=CC2=CC3=C(C=C2C2=CC4=C(C=C12)C[N+]1(CCCC1)C4)C[N+]1(CCCC1)C3
O=C1[NH]C2=CC=CC=C2C=C1CN(CC1=CC=CN=C1)C(=S)NC1=CC=CC=C1
CC#CCCNC(C)=O
O=C(C1=CC2=C(NCCC3=CC=CC=N3)N=CN=C2S1)N1CC2CCC1C2
O=C(C=CC1=CC(CCC2=CC=CC=C2)=NC=N1)N1CCOCC1
C1=CC=C2C(CC3=CC=C(OC4CCCC4N4CCCCC4)C=C3)=C(C3=CC=C(OCCN4CCCC4)C=C3)SC2=C1
O=C1NC2=CC=CC=C2CN2C1=CC1=C2C=C(C2=CC=CC=C2)O1
C1=CSC(C2=NC3=CN=CN=C3[NH]2)=C1
O=C(CNC1=CC=CC2=CC=CC=C12)NN=CCCC1=CC=CO1
C1=NC(C2=CC=CC=C2)CO1
C1=CC=C(NC2=NC=CC(NC3CCCCC3)=N2)N=C1
CCNC(=O)ON(C)C(=O)COCP(=O)(OCOC(=O)C(C)(C)C)OCOC(=O)C(C)(C)C
S=C1NCNCN1CCC1=CC=CC=C1
O=C(NC1=CC2=NC(C3=CC=CC=C3)=CN2C=C1)C1=C(C(=O)N2CCOCC2)C=N[NH]1
O=S1(=O)C2=CN=CC=C2OCCN1CC1=CC=CC=C1
O=C(C1=CC=CC(C(=O)N2CCCC2C(=O)N2CCCC2)=C1)N1CCCC1
CC(C)CC(CC(=O)O)C(N)=O
O=C(CNC(=O)C1=CC=CN=C1)NC1CCN2C1=NC1=C2C(=O)C=C(N2CC2)C1=O
O=C(C1=NN(C2=CC(C3=CN=CN=C3)=CC=C2)C2=C1CS(=O)(=O)C1=CC=CC=C12)N1CCOCC1
C1=CC=C(C2OC3=CC=CC=C3C3CC(C4=CC=CS4)=NN32)C=C1
O=S(=O)(NC1=CC=CC=N1)C1=CC=C(OC2=CC=CC=C2)C=C1
O=C(NC(C(=O)NCC1CCN(C2CCCC2)CC1)C1=CN=C2C=CC=CC2=C1)C1=CC=C2C=C[NH]C2=C1
O=C(C1=CC=C2[NH]N=NC2=C1)N1CCCC2C3=CC=CC=C3CCC21
O=C(C1CCS(=O)(=O)C1)N1CCC(=CC2=CC=CC=C2)CC1
O=S(=O)(C1=CC=CC=C1)N1CCC(C2=N[NH]C(=S)[NH]2)CC1
C1=CC=C(CN2CCC(CNCCC3=CC=CC=C3OC3=CC=CC=C3)CC2)C=C1
O=C(CN1CCC2=CC=CC=C2C1)NC(C(=O)NCC(=O)N1CC2(CC1C(=O)NC1(C(=O)NS(=O)(=O)N3CCCC3)CC1)CC21CCC1)C1CCCCC1
O=C1N=C2C(=CC3=CC=CC=C3N2C2CCNCC2)C(=O)[NH]1
COC(=O)C(F)C(C)NC(C)=O
C1=CC(C2=CC=CC=C2)OC2=NC=CC=C12
C1=CC(CN2CCN(C3CCCC3)CC2)=CC=N1
C1=CC=C(NC2=NC=NC3=CC4=C(C=C23)C(CN2CCOCC2)=C[NH]4)C=C1
O=C(OC1=CC=C(OC(=O)C2=CC=NC=C2)C=C1)C1=CC=NC=C1
CCCCN(CCCC)C(=NC#N)NC
C1=CC=C(OCCCC2CCN(CCCOC3=CC=CC=C3)CC2)C=C1
C1=CC=C(OC2=CC=C(OCC3CCCN3)C=C2)C=C1
C1=CC=C(N2CCCC3=C2N=CS3)C=C1
C1=CC=C(CN2C=C(C3=NC=NC=C3)C3=CC=NC=C32)C=C1
O=C(CC1=CC=C(C2=CC=CC=C2)C=C1)NCCCNCCCNC1=CC(=O)C(NCCCNCCCNC(=O)CC2=CC=C(C3=CC=CC=C3)C=C2)=CC1=O
O=C1C2CCC3C(=NOC4CCCCO4)CCCC3C2C(=O)N1C1CCCCC1
O=C(CCCN1CCN(C2=CC=CC=C2)CC1)C1=NC2=CC=CC=C2S1
C1=CC=C(NC2=NC=CC(C3=CN=C4C=CC=CN34)=N2)C=C1
O=C(NC1=CC=CC=C1)NC1=CC=C(N2N=CC3=C2C=CC=C3)C=C1
O=C(NCCC1=CC=CC=C1)C1CCC(CN2C=C3C=CC=CC3=NC2=S)CC1
C=C(OCCCCCCCCCCCCC)C(C)C(=O)OCCCCCCCCCCCCC
C1=CC=C(C(C(C2=CC=CN=C2)C2=CC=CN=C2)N2CCCOCC2)C=C1
O=C(NCC1=CC=CC=C1)C1CNCCN1C(=O)NC1=C[NH]C2=CC=CC=C12
O=C(C1=CC=NC=C1)N1CCC2OCCN(C3=CC=CN=C3)C2CC1
CCCCC(=O)[O-]
O=C(NCCC1=CSC(C2=CC=CC=C2)=N1)C(=O)NC1=CC=CC=C1
O=C1C2C3C=CC(CC3)C2S(=O)(=O)N1CCCCN1CCN(C2=NC=CC=N2)CC1
C1=CN(CNCC2CC2)N=C1
S=C(NCC1=CC=C2OCOC2=C1)C1=CC=CC=N1
O=C1C2CC3C4=CC=CC=C4NC3N2C(=O)C2CC3C4=CC=CC=C4CC3N12
COC(N)=O
O=C1CCC2C(=NCC3C2CCC2C(C(=O)NC(C4=CC=CC=C4)(C4=CC=CC=C4)C4=CC=CC=C4)CCC23)C1
O=C1C=CC=C2C(=O)C3=CC=C4CC56CC7=CC=CC=C7C(=O)OC5CC=CC6C4=C3C=C12
S=C1N=C(OC(C2=CC=CC=C2)C2=CC=CC=C2)N=C[NH]1
O=C1OC(C2=COC=C2)C2CCC(OC3CCCCO3)C=C12
C1=CC(NCC23CC4CC(CC(C4)C2)C3)=CC(N2CCOCC2)=C1
NC(=O)NC(CS)C(=O)O
O=C1C2CN3CC1(C1=CC=CC=C1)CN(C2)C3C1=CC=CC=C1
O=C(CSC1=NN=C(C2=CC=CC=C2)O1)N1C2=CC=CC=C2SC2=CC=CC=C21
O=C(NCCC1=C[NH]N=C1)NCCN1C=CC=N1
O=C(CC1=CC=CC2=CC=CC=C12)NCC1=CC=C(N2CCC(CC3=CC=CC=C3)CC2)C=C1
O=C(C1=CC=CC=C1NCC1=CC=CN=C1)N1CCCCC1
C1=CC=C(C2(N3CCN(C4=CC=CN=N4)CC3)C3CCCC32)C=C1
C1=CC=C(CCNCCCC2CCCC3=CC=CC=C32)C=C1
O=C1N=C(CSC2=NC=CC=N2)[NH]C2=CC=C(CNC3=CC=CC=C3)C=C12
O=C1CC(C2=CC=CC=C2)CC2=NC3=CC=CC=C3N(C(=O)C3CC3)C(C3=CC=CN=C3)C12
O=C(C1=CN=CN=C1)N1CC2CN(CCC(C3=CC=CC=C3)C3CCN(S(=O)(=O)C4=CC=CC=C4)CC3)CC2C1
O=C(C1CC1)N1CCNC2=NC=CC=C2C1
O=C(C=CC1=CC=CC=C1)NCCCCCN1CCC(CCNC(=O)C2(C3=CC=CC=C3)CC2)CC1
O=C1C=CC2=C(C3=CC=CC=C3)N=CC=C2N1C1=CC=CC=C1
O=C1C=C(C2=CC=CC=C2)OC2=C1CCCC2
O=C(CC1CN(S(=O)(=O)C2=CC=CC3=CC=CC=C23)CCN1C1=CC=NC(N2C=CN=C2)=N1)NCC1=CC=C2OCOC2=C1
O=C(CN(CCC1=CC=CC=C1)C(=O)CN1N=NC(C2=CC=CO2)=N1)NC1CCCC1
O=C(OCCC1CNC2CCCCC12)C(C1=CC=CC=C1)C1=CC=CC=C1
C1=NC2=CC=C(C3=CON=C3)C=C2C(NCC2=CC=C3[NH]C=CC3=C2)=N1
O=C(CC1=CC=CC=C1)NC1=CSC=C1C1=NC=CC(=O)[NH]1
O=C(NC1=CC=CC=C1)C1=C(C2=CC=CS2)C2=NC=CC=C2S1
C1=CC=C(NC2=NC=C(C3=CC=CC=N3)C=C2)N=C1
O=C(NC1=CC=CC=C1)NC1=CC=C(C2=N[NH]C3=NC(NCCC4=C[NH]C=N4)=NC=C23)C=C1
CC(=O)NC(CCCN=C(N)N)C(=O)NCC(=O)NC(CC(=O)O)C(=O)NC(C(N)=O)C(C)C
O=C(CCCNC(=O)C(CCC(CC1=CC=CC=C1)NC(=O)OCC1=CC=CC=C1)CC1=CC=CC=C1)NCC(=O)NCC1=CC=CC=C1
O=C(CC1CCCCC1)N1CCC2CN(CCC3=CC=CC=C3)CCC21
O=C(CSC1=NN=C(CNC2=CC=CC=C2)[NH]1)N1CCCC2=CC=CC=C21
CCNC(=O)NCCCCCO
O=C(NCC1=CC=CC=N1)C1=CC=C2C(=C1)C=CN2CC1=CC=C(C2=CC=CC=C2)C=C1
O=C(NC1=CC=CC=C1)N(CC1=CC=CS1)CC1=CC2=C(C=CC=C2)[NH]C1=O
O=C1OC2=CC=C(CN(CC3=CC=C4OC(=O)C(C5=CC=CC=C5)=NC4=C3)C3=CC=CC=C3)C=C2N=C1C1=CC=CC=C1
O=C1OCC2=CC=C(NC3=NC(C4=CC=CC=C4)=CN=C3)C=C12
C1=CC(N2CCOCC2)=CS1
O=C(CCSCC1=CC=CC=C1)NC(CCN1CCC2CCCCC2C1)CC1=CC=CC=C1
O=C(CN(C1=CC=CC=C1)S(=O)(=O)C1=CON=C1)NC1CCCCCC1
O=C1[NH]C(=O)C2=C(N=C3N(C4CCCCC4)CCN32)[NH]1
N=C(CN1CCN(C(C2=CC=CC=C2)C2=CC=CC=C2)CC1)CN1C=NC2=C(N3C=CC=C3)N=CN=C21
O=C(NC(C1=CC=CC=C1)C1CC1)C1=NOC=C1
O=C1C(=CC2=CN(S(=O)(=O)C3=CC=CC=C3)C3=CC=CC=C23)C=NN1C1=CC=CC=C1
O=C(OC1CCC=CC1=O)C1=CC=CC=C1
C1=NC(C2=C[NH]N=C2)=CC(NC2=NN(C3CCCCC3)C=C2)=C1
O=C(CN1C(=O)[NH]C(=O)C2=CC=CC=C21)NCC1=CC=CC=N1
O=C(COC(=O)C1=CC=CO1)C1=CC=CC=C1
O=C(OC1=CC=CC=C1)C1CNCC=C1C1=CC=CC=C1
O=C(NC1CN(C2=CC=CC=N2)C1)NS(=O)(=O)C1=CC=CS1
O=C(NCC1=CC=CC(OC2=CC=CC=C2)=C1)C1CCCN1C(=O)NC1=C[NH]C2=CC=CC=C12
O=C(CCSC1=CC=CC=N1)NC1=CSC2=NC=CC=C12
O=C1C=C(C2CCCCC2)OC2=CC=C(OCCCCCN3CCCCC3)C=C12
C1=CC=C(COC2=CC=CC=N2)C=C1
O=C1CCC2C(CCC3C4CCC5=CC(OC(=O)C6=CC=CC=C6)=CC=C5C4CCC23)C1
O=C(NC1=CC=C(S(=O)(=O)NC2=CC=CC=C2)C=C1)C1=C2N=C(C3=CC=CC=C3)C=CN2N=C1
C1=CN=C(N2CCN(CCN3C=CN=C3C3=CC=NC=C3)CC2)N=C1
O=S(=O)(NCCC1=C[NH]C2=CC=CC=C12)C1=CC=C(CC2=CC=CC=C2)C=C1
O=C1CCC2CNC(=O)CC2C1
C1=CC=C(C2=NC(SCCCN3CCOCC3)=N[NH]2)C=C1
O=C1C2=CC=CC=C2C(=O)N1CCOC1=CC(C2=CC=CC=C2)=NC2=CC=CC=C12
O=C(NC1=CC=CC=C1)C1=CC=C(CC2=CC3=C(C=C2)CCCC3)O1
O=C(CC1=CN=C(SC2=NC=NC3=CC=CC=C23)S1)NC1=NC2=CC=CC=C2S1
CNC(CCC(N)=O)C(=O)O
O=C(CN1CCOCC1)N1N=C(NC2CCN(CC3=CC=C4OCOC4=C3)CC2)C2=CC=CC=C21
O=C(CCNC1CC2=C3C(=C[NH]C3=CC=C2)C1)NC1CCCCC1
O=C1C2=CC=CC=C2OC2=CC=C(OCCCSC34CC5CC(CC(C5)C3)C4)C=C12
O=C(OCCCN1C=CC=CC1=O)C1=CC=C2[NH]C(=O)[NH]C2=C1
O=C1NC(=S)OC1=CNC1=CC=CC=C1
O=C1C2=CC=CC=C2C(=O)N1CCN(C1CC2=CC=CC=C2N(CC2=CN=C[NH]2)C1)S(=O)(=O)C1=CC=CC=N1
O=C(CN1C(C2=CC=CC=C2)=CC=C1C12CC3CC(CC(C3)C1)C2)N=CNCCC1=CSC=C1
O=C(C1=CC=CC=C1)C1=CC=CC(OCCN2CCN3C(=CC=C(N4C=CN=C4)C3=O)C2=O)=C1
O=C(CN1N=NC(C2=CC=CC=C2)=N1)NC1=CC=CC=C1N1CCOCC1
C1=CC=C(COC2=CC=C3C(=C2)OCCN2C3=C(C3CCCCC3)C3=CC=CC=C32)C=C1
O=S(=O)(C1=CSC=C1)N1CCC2=C(C1)C(C1=COC=C1)=N[NH]2
O=C(NCCC1=CC=CC=C1)C(CN1C(=O)C2=CC3=CC=CC=C3C=C2C1=O)NC(=O)C1CCCN1C(=O)CCC1=CC=CC=C1
O=C(O)C(F)(F)C(F)(F)C(F)(F)C(F)(F)C(F)(F)C(F)(F)C(F)(F)C(F)(F)C(F)(F)F
COC(=O)CC(C)(C)C(=O)O
O=C(CNC1=CC=CC=C1)NCC1=CC=C2[NH]C(=O)[NH]C2=C1
C1=CC(C2=CC=CC=C2)ON(C2=CC=CC=N2)C1
C1=CC=C(C2=NC(CNCC3=CC=C(CCN4C=CC=C4)C=C3)=CO2)C=C1
S=C(NCCC(OC1=CC=CC=C1)C1=CC=CC=C1)SCCCN1CCCCCC1
O=C(CCCC1=CC=CC=N1)NCCC1=CC=CO1
O=C(CNC(=O)OCC1=CC=CC=C1)NC(CC1=CC=CC=C1)C(=O)NCC=CC(=O)N1CCC2=C1C=CC=C2
S=C(NCC(C1=CC=CS1)N1CCOCC1)NC1CCCCC1
O=C1CN=C(C2=CC=CC=C2)C2=CC=CC=C2N1C1CCN(CC2=CC=CC=C2)C1
C1=CC=C(OC2=CC=CC3=C2OC2=CC=C(OC4=CC=C(OC5=CC=CC6=C5OC5=CC=CC=C5O6)C=C4)C=C2O3)C=C1
C1=NCCN1CC1=CC=CN=C1OC1=CC=CC=C1
O=C(C1=CC=CC=C1OCC1=CC=CC=C1)N(C1CCCCC1)C1CCC1
O=C(NCC(=O)C1=NOC(CC2=CC=C(OCCC3=CC=CC4=CC=CC=C34)C=C2)=N1)OCC1=CC=CC=C1
O=C(NCC1(CC2CC2)CN(S(=O)(=O)C2=C[NH]N=C2)C1)C1=CC=CC=C1
O=S(=O)(C1=CC=CC=C1)C1=CN=C(C2=CC=NC=C2)N=C1C1=CN=C(C2=CC=CC=C2)S1
O=C(CC1=CC=CC=C1)NC1=CC(S(=O)(=O)N2CCOCC2)=CC=C1N1CCCCC1
O=C(CN(C1=CC=CC=C1)S(=O)(=O)C1=CC=CC=C1)NN=C1C(=O)NC2=CC=CC=C12
CCSC(=NC)NC
O=C(CNS(=O)(=O)CC1=CC=CC=C1)N1CCCC1
O=C(CCSC1=NC=CC=N1)NC1=CC=CC=C1
O=C(NCC1=CC=CC=C1)NC1CCN(C(=O)C(CC2=CC=CC=C2)NS(=O)(=O)C2=CC=CC=C2)CC1
O=C(CN1CCN(C2=CC=CC=C2)CC1)NC(CNCC1=CC=CC=C1)C1=CC=CC=C1
O=C1OC(C2=CC=CC=C2)C(=O)NCC(=S)NC(C2=NC=NO2)CSCC2=CC=CC=C12
O=C(CN(CC1=CC=C(C2=CC=CC=C2)C=C1)C(=O)CN1C=C(CC2=C[NH]N=C2)C(=O)N=C1SCC1=CC=CC=C1)N1CCOCC1
C1=C(N2CCN(CC3CCCCC3)CC2)C=NC(NC2=NC=C3C=CN(C4CCCC4)C3=N2)=C1
C1=CC=C(C2CCN(CC3=CN(C4CCCCC4)N=N3)CC2)C=C1
C1=CC2=C(N3CCNCC3)N=C(C3=CC=C4[NH]N=CC4=C3)N=C2C=N1
O=C1NCC(C2=CC=CC=C2)C12CCCN2
O=C(CCC1=NN=C(C2=CC=CS2)O1)NCCOC1=CC=CN=C1
C#CC(=O)NCCNC(=O)CCNC(=O)C(O)C(C)(C)CO
C1=CC=C(C2=CC3=NC=NC(NC4=CC=C5[NH]N=NC5=C4)=C3S2)C=C1
O=C(CC1=CC=C(NC(=O)C2CCCN(C(=O)C3=CC=CC=C3)C2)C=C1)NC1=CC=C(C(=O)NCCC2=CC=CC=C2)C=C1
O=C1CCCCCCC(=O)C2CC=C3CCCC4CC=CC(CCC=CC3C2CC(=O)CC1)O4
CCN(CC)C(=S)SCCC(=O)NC(=O)O
C1=CC=C(C2=CC=CC3=C2C=NO3)C=C1
O=C1C=CC2C(CCC3C4=CCC(C5CC(=O)OC5=O)C4CCC32)C1
O=C(OCC1=CC=CC=C1)N1CCC(CNC2=CC=CC=N2)CC1
O=S1(=O)CCC(NC(=S)SCC2=CC=CC=C2)C1
C1=CC2=CC=CC=C2C(N2CCC2)C2=CC=CC=C12
C1=CC2=C(CCC3C2CCC24CCC(CCC32)C4)O1
O=C1C=CC2=CC=C(SCC3=CC=CC=C3)C=C2O1
O=C(CCCC1=CN(CC2=CC=CC=C2)C2=CC=CC=C12)NC1=CC=NC=C1
C(#CC1=CSC=N1)C1=CN=C(N2C=CC3=CC=NC=C32)N=C1
O=C(NCC1=CON=C1)N1CCC(CC2=C[NH]N=C2)C1
O=C(CN1C(=O)C2(CCCC2)NCC1C1=CC=CC=C1)NC1=CC=C2CC3(CC2=C1)C(=O)NC1=NC=CC=C13
C1=CC=C(C2=CC=C(CCNC3CCCC3)C=C2)C=C1
C1=CC=C(OCC2CCC3CN(C4=NC5=NC(C6=CC=CO6)=NN5C=C4)CCN3C2)C=C1
O=C1C=CC2C(CCC3C2CCC2C(C(=O)N4C=CC5=CC=CC=C54)CCC23)N1
O=C1CN(CC(=O)C2=CN(CC3=CC=CC=C3)C(=O)[NH]C2=O)C2=CC=CC=C2N1
C1=N[NH]C2=C1CCNC2
O=C(COC(=O)C(NC(=O)C1=CC=CC=C1)C1=CC=CC=C1)NC1=NOC=C1
O=C1NC(=O)C2CN(CC3=CC=CC=C3)CC12
O=C(C1=CC=CC=C1)N1CCN(C2=CC=C(OC3CCN(C4CCC4)CC3)C=C2)C(=O)C1
C1=CC=C(OCCC2=CC=C3OCCN(CC4=NC5=CC=CC=C5N=C4)CC3=C2)C=C1
O=C(NCC1CCCCC1)C1=C(CN2CCC(N3CCCCC3)CC2)C(C2=CC=CC=C2)=NC2=CC=CC=C12
S=C(NC1=CC=CC=C1)N1CCCN(C2=NC=CC=C2)CC1
O=C(NC1=CC=C2SN=NC2=C1)N1CCN(C2=CC=CC=C2)CC1
O=C1COC2=C(C=C(C3=CC=CO3)C(S(=O)(=O)NC3=CC=CC=C3)=C2)N1
O=C(NS(=O)(=O)C1=CC=C2C=CC=C(OCC3=CC=CC=C3)C2=C1)C1=CC=C(N2C=CC=N2)C(C(=O)N2CCC3=CC=CC=C3C2)=C1
CC(C)CN(C)C(=O)C=CCBr
C1=CC=[N+](CCC2=C[NH]C3=CC=CC=C23)C=C1
C=C1CCC2C=CC(OC(=O)C=CC3=CC=CC=C3)CCC1C2
C1=C(CC2=CC=CC=C2)CCN(CCC(C2=CSC3=CC=CC=C23)N2CCCC2)C1
O=C1CC=CCCCCC2CCCC(O2)C(=O)C(=O)N2CCCCC2C(=O)OC(C=CC2CCC(OCCC3=CC=CC=C3)CC2)CCC1
C1=NC(C2=CC=CC=C2)NC(NCCCCOC2=CC=CC=C2)=N1
N=C(NCNC(=O)C1=CC=CC=C1)NC1=CC=CC=C1
O=C(NCC1=NN=CN1C1=CC=CC=C1)C1=CC=CC=C1
O=C(C1=CC=C(NC2CC2)N=C1)N1CCCC(N2C=NC=N2)C1
O=C(COC(=O)C1CC1)NC1=CC(S(=O)(=O)N2CCOCC2)=CC=C1
O=C(NC1=CC=CC(C2=CC=CC=C2)=C1)NC1N=C(C2=CC=CC=C2)C2=CC=CC=C2NC1=O
O=C(COC1=CC=C(N(CCCCNC(=O)C2=CC=CC=C2)C(=O)C2=CC=CC=C2)C=C1)NC1C(=O)N2CCSC12
O=S(=O)(NCCCSCC1=CC=CC=C1)C1=CC=CC=C1
C1=CN2N=NN=C2N=C1
O=C(COC(=O)CSC1=CC=CC=C1)NC1CCCC1
O=S(=O)(NC1CCC(CNC2=NC=C3C=CC=CC3=N2)CC1)C1=CC=CC=C1
O=C1C2=C3C(=CC4=CC=CC=C4C3=CC=C2)N1C1=CC=CC=C1
O=C(CCC1=CC=CC=C1)NCC(=O)NC(CC1CCCCC1)C(=O)NCC(=O)NCCC1=CC=CC=C1
O=C(NN=CC1=CC=CC(OC2=CC=CC=C2)=C1)C1=CC=NC=C1
O=S(=O)(C1=CC=C2N=C(N3CCN(C4=CC=CC=C4)CC3)C=CC2=C1)N1CCCCC1
CC(C)C(NC(=O)C(NC(=O)C(NC=O)C(C)C)C(C)O)C(=O)O
O=C1NCCCC(=O)N2CCCC12
O=C(C=CC1=CC=CC=C1)NC1CCC(CN2CCC(C3=C[NH]C4=C3C=CN=C4)CC2)CC1
COC(=O)C(NC=O)C(C)C
CC=CC(C)CC
O=S(=O)(C1CC1)N1CCC2(CCN(C3=NC=CC=N3)C2)CC1
O=C(C1=CC=C2N=C3CCCCCC3=CC2=C1)C1CCCCC1
COP(=O)(OCCSC(=O)C(C)C)OCCSC(=O)C(C)C
C(=NNC1=CC=CC=C1)N1CCNCC1
O=C(NCC1CCCO1)C1=CN(C2CCCC2)C(=O)C2=C1C1=CC=CC=C1[NH]2
O=C(C1=CC=C2C(=C1)N(CC1=CC=CC=C1)C(=O)C1=CC=CC=C1S2(=O)=O)N1CCCC1
C1=CC=C(OCCN2CCC3=C(C=CC=C3)C2C2=CC=CC=C2)C=C1
C=C1CC(COC(=O)CCC2=CC=CC=C2)OC1=O
O=S(=O)(CC1=CC=CC=C1)NC1CC2=CC=CC=C2N(CC2=CN=C[NH]2)C1
O=C(NC1=CC=C2C=CC=CC2=C1)C1=CC=NC(C(=O)NC2=CC=C3C=CC=CC3=C2)=C1
CC(C)[N+](C)(C)C
C1=CC=C(C2CCC3=C(O2)C(SC2CCCCO2)=CC=C3)C=C1
O=C1C2CC3=C([NH]C4=CC=CC=C34)C(C3=CC=C4OCOC4=C3)N2C(=O)CN1C1=CC=C(N2CCNCC2)C=C1
O=C(NCC1=CC=CC=C1)OCC1OC2CCCCC1O2
O=C1CCNC(=O)OCCCC2=CC=CC(=C2)C(=O)OC2C=CC(=O)N3CC(CC23)O1
C1=CC=C(NC2=NC(C3=CC=NC(C4=C[NH]N=C4)=C3)=CS2)C=C1
C1=NC(NC2CCCCC2)=C2C=N[NH]C2=N1
CCN(CC)CC#CCOC=O
N=C(C(=O)NCC1=NOCC1)C1=CC=CC=C1
O=C(NC1=NC2=CC3=C(C=C2S1)OCCO3)C1=CC=C(S(=O)(=O)NCC2=CC=CC=C2)C=C1
O=C1C2=C(C=CC=C2)SCC2CCCN12
C1=CC2=CC=C(C3=N[NH]C=C3)C=C2C=C1
O=C1OCCC1=CC1=CN=C2C=CC=CC2=C1
O=C(CCCC1=CC=C(C2=CC=CC=C2)C=C1)NCC(=O)NCC1=CC=CC=C1
O=C(COC(=O)CNS(=O)(=O)C1=CC=CC=C1)NCC1=CC=CS1
O=C(CC1CCCCC1)NCC1=CC=CO1
O=C1[NH]SC2=C1C(=O)C1=C(C=C(N3CCC(CNC4CCCC4)C3)C=C1)N2C1CC1
O=C(C1CCN(CC2=C[NH]N=C2C2=CC=CC=C2)CC1)N1CCCCC1
O=C(NS(=O)(=O)C1=CC=CC=C1)N1CCC=N1
C1=NC(C2=CC=CC=C2)=NN(C2=CC=CC=C2)C2=CC=CC=C12
C(=NNC1=NC(=NC2=CC=CC=C2)[NH]C(=NC2=CC=CC=C2)[NH]1)C1=CC=C(OCC2=CC=CC=C2)C=C1
O=C(NC1=CC=C(C2=NC(N3CCOCC3)=NC(N3C4CCC3COC4)=N2)C=C1)NC1=CC=C(C2=CC=CN=C2)N=C1
O=C(NC1=CC=CC(CN2CCC(CC3=CC=CC=C3)CC2)=C1)NC1CCN(CC2=CC=CC=C2)CC1
CCCCCCCCN(CCCCCCCC)C(=O)C=CC(C)(C)CC=C(C)CCC=C(C)Br
O=C1CC(C2=C[NH]N=C2)C2(CCN(C(=O)C3=COC=C3)CC2)N1
O=C1CN(C2=NC3=C([NH]2)C(=O)[NH]C(=O)[NH]3)CCN1
CC=CC=CC(C)=CC(=O)O
C1=CC=C(OC2=CC=CN3C=CN=C23)C=C1
O=C(NCCC1=CC=CC=C1)C1=CC=C(NC(=O)C2CCNCC2)C=C1
O=C1CN(C(=O)CN2N=CC=CC2=O)C2=CC=CC=C2N1
O=C(CC1=CC=CC=C1)NC1=NN=C2SCCN12
O=C(OC1=NSN=C1N1CCCC1)N1CCCCC1
CCOC(=O)C(C)C[N+](=O)[O-]
O=C(COC(=O)C1=CC(S(=O)(=O)N2CCCCC2)=CC=C1N1CCOCC1)NC1CCCCC1
O=C1C=CC2=CC=C(C3=CC4=C(C=CC(=O)C4=CNC4=CC=CC=C4)C=C3)C=C2C1=CNC1=CC=CC=C1
O=C(CC12CC3CC(CC(C3)C1)C2)N1CCCC1
O=C1C=C2COC(C3=CC=CC=C3)C2CC1
O=C1C(=CC2=CC=CS2)N=C(C2=CC=CS2)N1NC1=CC=CC=C1
CCC(=O)ON=CN
O=C(NCC1=CC=CC=C1)C1=C(S(=O)(=O)NC2=CC=NO2)C=CS1
CC(=CCO)CC=CC(C)(C)O
O=C(NCC1=CC=CC=C1)C1=CC2=CC=CC=C2OC1
O=C1[NH]C2=CC=CC=C2N=C1COC1=CC=CN=C1
O=C(NC1(C2=NC=CC=N2)CC1)C1=CC=CC(C2=CC3=C(C=C2)OC(C2=CC=CC=C2)=C3C2=NC=C[NH]2)=C1
O=C(NN1CCOCC1)C1=CC=CC(OC2CCCC2)=C1
CC(N)C(=O)N(O)CC(=O)O
O=C(C=CC1=CC=CC=C1)OCC1CNC1=O
C1=CC(C2=NN=C(C3CCNCC3)O2)=CS1
O=C(C1=CC=CO1)N1CCC2(CC1)CCN(C(C1=CC=CC=C1)C1=CC=CC=C1)CC2
O=C1C2=CC(S(=O)(=O)NC3=CC=CC=C3)=CC=C2N=CN1NS(=O)(=O)C1=CC=CC=C1
CCCCCCCCCCCCCCCCCCSC(N)=O
O=C(NC1=NC=C2C=C(C3=C4C=N[NH]C4=CC=C3)N=CC2=C1)C1CC1
O=C1CC(C2=CC=CC(NC(=O)C3=CN=CC=N3)=C2)N=CN1
O=C(NC1=C[NH]C2=NC=C(C3=CC=CC=C3)C=C12)C1CCCCC1
C1=CN=CC(C2=CC=C(CNC3=C4N=C[NH]C4=NC=N3)C=C2)=C1
CCCCCCCCCCCCCCCCCC[N+](C)(C)CC[N+](C)(C)CCCCCCCC
O=C1N=C2C(=C1NCC1=CC=CC=C1)C1=CC=C(N3CCSCC3)C3=CC=CC2=C13
O=C1C2=CC=CC=C2C2(C3=CC=CC=C3)SCCN12
C1=CC=C2C(C3=CC=C(CN4CCOCC4)O3)=N[NH]C2=C1
O=C(NCCNCCCOC1=CC=C(C=CC2=CC=CC=C2)C=C1)NC1=CC=CC=C1
C=C(C(=O)C1=CC=CC=C1)C1=NC2=CC=CC=C2[NH]1
O=C1C=C(OCC2=CC=CC=N2)C=CN1C1=CC=C2C3=C([NH]C2=C1)C1CCCN1CC3
O=C1N(C2=CSC=C2)C2=CC=CC=C2C12CCOCC2
C1=CC=C2C(CCN3CCCC(C4=CC=NC(NCC5CC5)=N4)C3)=C[NH]C2=C1
C1=CC=C(NCC2=C[O+]=NN2C2=CC=CC=C2)C=C1
O=C(NC1=CC=CC=C1C(=O)NC1=CC=C(C=CC=CC2=CC=CC=C2)C=C1)C1=CC=CC=C1
CCOC(=O)CN(CCN(CCN(CC(=O)O)CC(=O)O)CC(=O)O)CC(=O)O
O=S1(=O)C=C(SC2=NN=C(CC3=CC=CC=C3)O2)C2=CC=CC=C21
O=C1C(=CNC2=CC=CC=C2)S(=O)(=O)NC2=C1C=CS2
O=C1C(NCCC2CCCCC2)=C(NC2=CC=C3N=NSC3=C2)C1=O
O=C(OC1=CC=CC=C1)N1CCN(CC2=CC=C(OC3=CC=CC=C3)C=C2)CC1
O=C(NC1=NN=CS1)C1=CC=CC=C1N1CCCC1
O=C1CNC(=O)C(CC2=CC=CC=C2)NC(=O)C(CC2=C[NH]C=N2)NC(=O)CCCCCCNC(=O)C(CC2=C[NH]C3=CC=CC=C23)N1
O=C(OCCCNC(=S)N=C1C=CC(=C2C3=CC=CC=C3OC3=CC=CC=C23)C=C1)C1CCCCN1
C1=CC=C(C(C2=CC=CC=C2)C2=CC=NC=C2)C=C1
CC(C)CC(N)C(=O)NC(C=O)C(C)C
O=C(NCC1CNC(C2=CC=CC=C2)C1)NC1=NC=C2C(C3=CC=NC=C3)=N[NH]C2=C1
N=C(NC1=CC=C2C=CC3=CC=CN=C3C2=N1)C1=CC=CC=C1
C1=CC=C2C(N3CCCOCC3)=C3C=N[NH]C3=NC2=C1
O=C1NC2=CC=C(S(=O)(=O)NCC3=CC=CC=C3)C=C2C1=CC1=C[NH]C2=CC=CC=C12
O=C1NC2(CCCC2)N=C1C1=CC=CC=C1
C1=CC=C(OC2=CC=C3OC4=C(C=CC=C4OC4=CC=CC=C4)OC3=C2)C=C1
O=C(CCC1=C[NH]C=N1)NC(CC1=CC=C(OCC2=CC=CC=C2)C=C1)C(=O)NC(COCC1=CC=CC=C1)C(=O)NCCC1=C[NH]C2=CC=CC=C12
O=C(CCCCCCCN1CCNCC1)NC1=CC=CC2=CC=CN=C12
O=C(NCC1=CC=CO1)C1=CC=C(C2=CSN=N2)C=C1
O=C(CSC1=NC=CC=C1)NN1CC(=O)N(C2=CC=CC=C2)CC1=O
O=C1C(CC2=CC=CC=C2)=C(C2=CC=CC=C2)[NH]C2=CC=C(N3CCCCC3)C=C12
C1=CC=C(COCC2=CN(CC3=CC=CN=C3N3CCOCC3)N=N2)C=C1
O=C1C=CN(C2CC2)C2=CC(N3CCN(CCC45CC6CC(CC(C6)C4)C5)CC3)=CC=C12
O=C(NN=C1CCCC1)C1=C(C2=CC=CC=C2)C2=CC=CC=C2[NH]1
O=C(NC1=CC=CC(OC(=O)N2CCCCC2)=C1)N1CCOCC1
O=S(=O)(C1=CC=CC=C1)N1CC2=CC(C3=CC=CC=C3)=CC=C2N(CC2=CN=C[NH]2)CC1CC1=CC=CC=C1
O=C(OCCNC1=NS(=O)(=O)C2=CC=CC=C12)C1=CC=CC=C1
C(=C(C1=CC=CC=C1)C1=CC=C(OCCCN2CCCC2)C=C1)C1=CC=CC=C1
O=C(NC1CCN(CC2=CC=CC=C2)C1)C1=NC(C2=CC=CC(C3=CC4=CC=CC=C4O3)=C2)=C2CNCC2=C1
O=S(=O)(NC1=CC=CC(N2CCNCC2)=C1)C1=CC=C(C2=CC=CC=C2)C=C1
O=C(NC1=CC=CC=C1)NC1=CC=CC(C2=NC=CC3=C2N=C(C2=NON=C2)[NH]3)=C1
C=C1CCCC2C(OC(=O)C=CC3=CC=CC=C3)CC3=CCCC(C3)CC12
C1=C(C2=CC=CC=C2)COC12CCCNC2C1=CC=CC=C1
O=C(NC1=CC=CC=C1)N(CC1CCCN1)C1CCC2(C3=CC=CC=C3)CC2C1
C1=CCC(NCC2=CC=C(C3=CC=CS3)C=C2)CC1
O=C1C=C(C2=CC=CO2)N=C(N2CCN(CC3=CC=CC=C3)CC2)[NH]1
O=C(NS(=O)(=O)OCC1CCC(N2C=CC(=O)[NH]C2=O)O1)OC1OC(COCC2=CC=CC=C2)C(OCC2=CC=CC=C2)C(OCC2=CC=CC=C2)C1OCC1=CC=CC=C1
O=C1NC(C2=CC=CC=C2)(C2=CC=CC=C2)C(=O)N1CC1=CC=CO1
C1=COC(CN2CCN(CC3=CN=C(N4CCOCC4)S3)CC2)=C1
O=S1(=O)CCCN1C1=CC(CC2CCN(CCOC3=CC=CC4=NC=CC=C34)CC2)=CC=C1
CNC(=O)C(C)NC(=O)CC(O)C(CC(C)C)NC(=O)C(NC(=O)CC(C)C)C(C)C
O=C(NCCCN1C=CN=C1)C1=C2NC(C3=CC=CC=C3)CCN2N=C1
C1=CC=C(CC2CCN(CC3=CC=C4OCCC4=C3)CC2)C=C1
O=C1CN(CC2=CC=CC3=CC=CC=C23)NC(=O)C(CC2=C[NH]C3=CC=CC=C23)NC(=O)CNNC(=O)C(CC2CCCCC2)NC(=O)CNNC(=O)CN1
O=C(OC1=CC=C(C=NN2C=NN=C2)C=C1)C1=CC=CN=C1
O=C(CCCC1=CC=CC=C1)NCCC1=CC=C2C=CC=CC2=C1
O=C1C=C2CCC3C(CCC4C(OC(=O)C56C=CC(CC5)CC6)CCC43)C2CC1
O=C1CCCC(=O)C1=NNC1=CC=C(S(=O)(=O)N2CCOCC2)C=C1
O=C(CC1CC2CCCC=C2N(CC2=CC=CC3=CC=CC=C23)C1=O)N1CCCC1
O=C(C1=CC=CC(S(=O)(=O)N2CCOCC2)=C1)N(CC1=NN=C(C2=CC=CC=C2)O1)C1CC1
O=C(COC1=CC=CC2=CC=CC=C12)NC1=NC=CS1
NC(CC(C(=O)O)C(=O)O)C(=O)O
O=C(NCCCN1CCN(CCCNC2=CC=NC3=CC=CC=C23)CC1)C1=CC=C(OC2=CC=CC=C2)C=C1
C1=CC=C(C2NC3=CC=CC=C3C3CCCOC32)C=C1
O=C1C2=CC=CC=C2N=C2C3=CC=CC=C3C(NCC3=CC=CC=N3)=NN12
CCCCCCCCCCCCCCCCCCNC=S
C1=NC=C2[NH]C3=NC=C(C4=CC=C(N5CCNCC5)C=C4)C=C3C2=C1
CCCN(CC)S(=O)(=O)CCOC
O=C(C=CC1=CC=CC=C1)OCCCCNCCCCOC(=O)C1=C2C=CC=CC2=CC2=CC=CC=C12
S=C1[NH]N=C(C2=CC(C3CC3)=NC3=CC=CC=C23)[NH]1
CCC(C)(C)C(N)C=O
C=CCNC(=O)C(N(C=O)CC(C)(C)C)C(F)(F)F
O=C(CSC1=NC(=O)C(CC2=CC=CC=C2)=C[NH]1)NC12CC3CC(CC(C3)C1)C2
C1=CC=C2[NH]C(N=C3C=NSS3)=NC2=C1
C1=CC2=C(OCCO2)C(C2=CN=C3N=C(N4CCC(N5CCCCC5)CC4)OC3=C2)=C1
O=C1NC(=O)C(CNC(=O)C2=CC3=CC=CC=C3O2)(C2=NC=CC=C2)N1
O=C(CN1C(=O)COC2=CC=CC=C21)N(CC1=CC=CC=C1)CC1=CC=CN=C1
O=C1C2=CC=NC=C2C(=O)C2=C1C=CN2CCCCCN1CC1
O=C(NC1CCCCCCC1)C1=COC(=O)C=C1
O=C1CN=C(C2=CC=CC=C2)C2=CC3=CC=CC=C3C=C2N1
O=S(=O)(C1=CC=CC=C1)C12CCCC(CNC3CC3)C1COC1=CC=CC=C12
O=C(OC1=CC=C(C=NNC2=NC(N3CCCCC3)=NC(N3CCCCC3)=N2)C=C1)C1=CC=CO1
C1=CC=C(CC2=CC=C(OCCCCNC3=CC=CC4=NON=C34)C=C2)C=C1
O=C(NCC1=CC=CS1)C1=CN(N=CC2=CC=CC=N2)C2=NC3=CC=CC=C3N=C12
O=C(C1=CC=CC=C1)N(CC1=CSC=C1)CC1CC1
O=C1CCC(C2=NN=NN2CC2=CC=CC=C2)N1C1=CC=C(N2CCOCC2)C=C1
O=C(NC1=CC=C(OC2=CC=CC=C2)C=C1)N1CCN(C2=C3C=N[NH]C3=NC=N2)CC1
O=C(OCC1CCCC(C2=CC=CC=C2)N1S(=O)(=O)C1=CC=CC=C1)N1CCN(C2CCCCC2)CC1
C1=CC=C(CCNC2=NC=C3C(C4=CC=CC=C4)=NN(CC4CCCCC4)C3=N2)C=C1
O=C(CC1=CN=CC=C1C1=CC=CC=C1)NC1=CC=CC=C1
C1=CC=C2OC(SCCCCN3CCN(CCCCSC4=NC5=CC=CC=C5O4)CC3)=NC2=C1
O=C1CCC(N2C(=O)C3=CC=C(C=CN4CCCC4=O)C=C3C2=O)C(=O)N1
O=C(NC1=CC=CC=C1)C1CN(CC2=CC=CN=C2)CCO1
C1=CC=C(C2=NC3=C(NCC4CCCCC4)C=CN=C3C=C2)C=C1
C#CC(C)(C)N
C1=CC=C(NC2=CC(C3=CC=CC=C3)=NC(NC3=NC4=CC=CC=C4[NH]3)=N2)C=C1
CC(O)C#N
O=C(C1=CC=CC=C1)N1CCN(C2=NC=C3C=CC=CC3=N2)CC1
O=C1C=CC=CC=CC=CC=CC=CCCCCCCCCCCCCCCCCCCCCCCO1
CC(=O)NC(CN)C(=O)NCC(=O)NCC#N
O=C(NN=C1CCCCCCCCCCC1)C1=CC=CC(S(=O)(=O)N2CCOCC2)=C1
NCCCNC(=O)C(CCN)NC=O
C1=CC=C(C2=NN(C3=NC4=CC=CC=C4[NH]3)CCC3=CC4=C(C=C23)OCO4)C=C1
C1=CN=C(COCC23CCCC2CNC3)C=C1
C1=CC(OC2=CC=C(CC3NCCC4=C3C=CC=C4)C=C2)=CC(CC2NCCC3=CC=CC=C32)=C1
O=C(C1=CC=C2C(=C1)CC1=CC=CC=C12)N1CCCCC1
O=C1CCC2C(CCC3C4CCC5(C(=O)N6C=CN=C6)CCCCC5C4=CC(=O)C23)C1
O=C1C=C(CSC2=NN=C(C3=CC=CN=C3)N2C2=CC=CC=C2)N=C2SC=CN12
O=C(NC1=CC=CC=C1)C(=O)C1=CC2=CC=CC=C2OC1=O
O=C1CCC2=CC(C(=O)NCC3=CC=CS3)=CC=C2N1
O=C(CSC1=NS(=O)(=O)C2=CC=CC=C2N1)NC1=NOC=C1
O=C(NC1=CC=C2OCOC2=C1)N1CCN(C2=NC=NC3=CC=CC=C23)CC1
O=C(C1CNCC1C1=CC=CC=C1)N1CCN(C2(CNCC3=NC=C[NH]3)CCCCC2)CC1
O=C(NCC1=CC=NC=C1)C1=C(C2=CC=CN=C2)OC=N1
C1=CC(OC2=CC=CC=C2)COC1CCON=CCCN1CCCC2=NC=CC=C21
C1=CC=C(CN2C3=CC=CC=C3C3=NN=CC(C4=CC=CC=C4)=C32)C=C1
CCCCC(CC(O)CC(CCCC)C(=O)NC(C)C(=O)NC(C)C(=O)OC)C(=O)NC(C)C(=O)NC(C)C(=O)OC
C1=C2CNCCC2=NC(C2CCNCC2)=N1
O=C(NC1CCCCC1)C1=CC2=CC(NC3=NC=CC(C4=C[NH]C=N4)=N3)=CC=C2[NH]1
O=C1NC(SCC2=CC=CC=C2)=NC(SC2=CC=CC=C2)N1
O=C(CC1=CC=C2OCCOC2=C1)NC1=C[NH]C(=O)[NH]C1=O
O=C1NCCCCN(CC2=CC=CN=C2)CCOC2=CC=CC=C12
C1=CN(C(C2=CC=C3OCOC3=C2)C2=CC3=C(C=C2)OCO3)C=N1
O=C(CN1C(C2=CC=CC=C2)=CN=C(NC2CCC2)C1=O)NCC1=CC=NC=N1
CC(C)CSCCC(=O)O
O=C1NC(=O)N(CC2=CC=CC=C2)C(=O)C1=CC1=CN(C2=CC=CC=C2)C=C1
CC(C)(C)CC(C)(C)NC(N)=S
O=C(NC(CC1=CN(C(=O)C2=CC=CC=C2)C2=CC=CC=C12)C(=O)NCC1=CC=CC=C1)OCC1=CC2=CC=CC=C2O1
O=C1CC(OC2CCCCO2)CC(OC2CCCCO2)CCCCN(CCCNC(=S)NC2CC3C=CC2C3)CCCCO1
C1=CC=C(CCCCCCCC2=NN=C(C3=CC=CC=N3)O2)C=C1
C1=CC=C(CSC2=NC3=CC=C(N4CCN(CC5CCCCCCC5)CC4)C=C3[NH]2)C=C1
O=C1[NH]C=C(N=CC2=CC=CC=C2)C(=O)[NH]1
C1=CC=C2C(=C1)CCC1=CC=CC=C1C2CNC1CCN(C2=C3N=C[NH]C3=NC=N2)CC1
O=C(NCCC1=CC=CC=C1)C1CSCN1
O=C(NCCNC1CC1)C1=CC=NC(N2C=CN=C2)=C1
O=C(C1=CC=C2C=C(OC3CCNCC3)C=CC2=N1)N1CCCCC1
C1=CC=C(C2=NC=C3C(=N2)C=CC2=CC=CC=C23)C=C1
O=C(NC1CCCC1)C(C1=CC=NC=C1)N(CC1=CC=CC=C1)C(=O)CC1=CC=CS1
O=C(COC1=CC=C2C(=O)C=COC2=C1)NC1=CC=CC=C1
O=C1CCCC(CNC(=O)C2=CC3=CC=CC=C3C=C2NC(=O)NC2=CC=CC=C2)C1
O=C(NC1=CC=CC=C1)C1=CC(N2CCC(N3CCCCC3)CC2)=CC=C1
O=C1C=C(C2=CC=CC(C3=CC=C(C4=CC=CC=C4)C=C3)=C2)SC(N2CCOCC2)=C1
C1=C(CCCC2=NOC(CC3CCCC3)=N2)N=C2NCCCC2=C1
O=C(CC1=CC=CC(C2=CC=CN=C2)=C1)NC1=CC=C(C2=CC=NC=C2)C=C1
O=C(OCC1CC(C2CCCCC2)CN(CCCC2=CC=CC=C2)C1)C1=CC=CC=C1N1C(=O)CCC1=O
CC(C)N(C)CC=O
C=C(C1=CC=CC2=CC=CC=C12)C1CCC2(CC1)COC(NC1=CC=CC=C1)OO2
C1=CC=C(SCC2COC(CN3C=CN=C3)(C3=CC=CC=C3)O2)C=C1
O=S(=O)(OC1=CC=C2[NH]C=C(C3CCNCC3)C2=N1)C1=CC=CC=C1
O=C1CCCC(OC2CCCCO2)CCC(CCC2=NCCS2)C(=O)C=CC=CC(COC2CCCCO2)CO1
N=C(NCC1=CC=CC=N1)NN=CC1=C2C=CC=CC2=C(C=NNC(=N)NCC2=CC=CC=N2)C2=CC=CC=C12
O=C(CC12CC3CC(CC(C3)C1)C2)NCCNC1=CC=NC2=CC=CC=C12
C1=CC=C(CC2CNCCC2C2=CC=CC=C2)C=C1
O=C(CCC1=C[NH]N=C1)N1CCC(C2CCN(C3=NC=CC=N3)CC2)C1
O=C(C1=CC(C2=CC=C3N=CSC3=C2)=CC=C1)N1CCOCC1
O=C(CN1C=NN=N1)NC1=CC2=C[NH]N=C2C=C1
O=S(=O)(NC1=NN(C2=CC=CC=C2)C(C2=CC=CC=C2)=C1)C1=NN(C2=CC=CC=C2)C(C2=CC=CC=C2)=C1
O=C1OC=NC2=C1C1=C(CCCCC1)S2
C1=CC=C(COC2=CC=CC(C3=NN4C=CC(NCCC5=CC=NC=C5)=NC4=C3)=C2)C=C1
O=C(NC1COP(=O)(CCCCC2C3=CC=CC=C3C3=CC=CC=C32)OC1)C1CCCCN1C1=CC=CC=C1
S=C1CC(NCC2=CC=CC=C2)CC2C3CCCN4CCCC(CN12)C34
O=C(C=CC1=CC=CC=C1)NCCCCCN1CCC(C2=N[NH]C3=CC=CC=C23)CC1
O=C(C1C(C2=CC=CC=C2)CCN1C(=O)C1=CC=CC=C1)N1CCCCC1
O=C(C1=CC(C2=CSC3=CC=CC=C23)CCO1)N1CCN(CC2=CC=CC=C2)CC1
O=C(COC1=CC=C(C2=CC3=C([NH]2)C(=O)[NH]C(=O)[NH]3)C=C1)NC1=CC=C(C(=O)NCCC2=CC=CC=C2)C=C1
O=C1C(C2=NS(=O)(=O)C3=CC=CC=C3N2)=CN(NCC2=CC=CS2)C2=CC=CC=C12
O=C(NC1=CN(CC2=CC=CC=C2)N=C1)C1=NOC(C2CC2)=C1
O=C(CSC1=CC=CC=C1C(=O)NC1=CC=CN=C1)NC1=C[NH]N(C2=CC=CC=C2)C1=O
O=C(NC1CC1)N1CCN(CC2=CN=C(NC3=CN=CC=C3)C(C3=NC=NC=N3)=C2)CC1
O=C1[NH][NH]C2=C1C(C1=CC=CC=C1)CCC2
O=C(C1=C[NH]C=C1)C1=C2N=[NH+]C3=CC=CC=C3N2N=C1
O=C(CC1CC=CCC(CC2=CC=CC=C2)C(=O)OCC2CCCN2C1=O)NCCC1=CC=CC=C1
O=C(NC1=NN=CS1)C1(CCCCC2=CC=CC=C2)CCCC1
O=C(COC1=CC=CC=C1)NCC(CC1=CC=CC=C1)C1=CC=CC=C1
O=C(COC1=CC=CC(C(=O)NC2=NC3=C(CNCC3)S2)=C1)NC1=CC=CC=C1
O=C1NC(=O)C(CC#CC2=CC=CC=C2)(S(=O)(=O)C2=CC=C3C=CC=CC3=C2)S1
CC(C)(C)C#N
C(=NOCCSC1=NN=CS1)C1=CC=C(SC2=CC=CC(C3CCOCC3)=C2)C=C1
O=C(COC1CCCCOC(=O)CC(OC2CCCCO2)CC(OC2CCCCO2)CCC1)NC1CC1
O=C(CC1=CC=C(S(=O)(=O)N2CCCC2)S1)NCCC1=CC=CC=C1
CSCCC(NC(N)=S)C(=O)O
C1=CC=C(C23CCCCN(CCC2)C32OCCO2)C=C1
CCCC(=O)OCC(COC(=O)CCC)OC(C)=O
C1=CC=C(C2=CC=C3C=C4OCCOC4=CC3=N2)C=C1
O=C1CC=CC=CN1
C1=CC=C(OC2=CC=CC=C2CNC2=NC=N[NH]2)C=C1
C(=CC1=CC=C(N(C2=CC=CC=C2)C2=CC=CC=C2)C=C1)C1=CC=CC=C1
O=C(CCCOC1=CC(=O)[NH]C2=CC=CC=C12)NC1=CC=CC=N1
O=C(C1=C[NH]C(=O)C=C1)N1CC2CCC(C1)N(CC1=CC=CC=C1)C2
O=C1C=C2CCC3C(CCC4C(C(=O)COC(=O)CCC5=CC=CC=C5)CCC43)C2CC1
C1=CC=C(C2=CN=C(CNCC3=NOC=C3)O2)C=C1
O=C(C=CC1=CC=C(SC2=CC=CC=C2OC2CCOCC2)C=C1)N1CCOCC1
C1=COC(CN2C(SCC3=NC4=CC=CC=C4[NH]3)=NN=C2C2=CC=CS2)=C1
O=C1NC2=CC=CC=C2CC1(CC1=CC=CC=C1)CC1=CC=CC=C1
O=C(C1=CN(C2=CC=C3[NH]C(CC4=CC=CC=C4)=NC3=C2)N=C1)C1=CC2=CC=CC=C2[NH]1
O=C(CC1=CC=NC=C1)NN=C1C(=O)NC2=CC=CC=C12
O=C(COC1=CC(=O)[NH]C2=CC=CC=C12)NCCCN1CCCC1=O
COCCC(C=O)NC(=O)OC(C)(C)C
O=C(CSC1=NN=C(SCC(=O)N2N=CCC2C2=CC=CC=C2)S1)N1N=CCC1C1=CC=CC=C1
O=C(NC1=CC=CC(C2=CC=CC=C2)=C1)N(CCC(C1=CC=CC=C1)C1=CC=CC=C1)CCN1CCOCC1
C=C1C(=O)OC2CC3C4CCC(CCC5=CC=CO5)C4CCC34CC4C12
O=C(OC1CCCCC1)C1=CC(NC(=S)C2=CSC=C2)=CC=C1
O=C(CN1CCCC2=C1C=CC=C2)NC1CCS(=O)(=O)C1
C1=CC=C(C(NC2COC3=NC=CN3C2)C2=NC=C[NH]2)C=C1
O=C(C1=NON=C1)N1CCC2CCN(C3CCCCC3)CC2C1
O=C1NC2=CC=C(C3=CC=CC=C3)C=C2C2(CCCCC2)N1
C1=CC2=CC=CC(CN3CC4CCC(CC4)C3)=C2C=C1
O=C(NC1=CC=CC=C1)OC1CCCCC1NCC1=CC=CC=C1
O=C(CCC1=CC=CN=C1)NCC1=CC=CC=C1
CC(=O)NCC(C)(C)NCC(O)COC=O
C1=CC=C(CC2=CC3=C(C=C2)OCCCOCC2CCCC3O2)C=C1
C1=CC=C(C2=C(N3CCOCC3)C3=CC=CC=C3N=C2CNC2=NC=NC=C2)N=C1
C1=CC=C(COC2=CC=CC=C2OCCCOC2=CC=C3C(=C2)C=CN3CC2=CC=CC=C2)C=C1
O=C1C=CC2C3=CC=C4OC(C5=CC=CC=C5)CCC4=C3OC23OC(C2=CC=CC=C2)CC=C13
O=[PH](OC1=CC=CC=C1)N1CCCCC1
C=C1CC2C3CCCC3CCC2C2CCC(=O)C=C12
C1=CC=C(N2N=CC=C2CNC2=CC=C(OC3CCNCC3)C=C2)C=C1
O=C(NN=CC1=CC=CC=C1)C1=CC2=CC=CN=C2S1
O=C(C=CC1=CC=CC=C1)NC1=CC=CC=C1C(=O)NC1=CC=C(CCN2CCC3=C(C=CC=C3)C2)C=C1
C1CNOCCCONCCCNOCCCONC1
CC=CC=CC(=O)OCCC=C(C)C
O=C(NCCCCN1CCC(C2=CC3=C(C=C2)CCCC3)CC1)C1=CC(C2=CC=CC=C2)=N[NH]1
O=C1NC(=NC2=CSC(C3=CC=CC=C3)=C2)SC1=CC1=CC=C2C=CC=CC2=C1
O=C(C1=CC=CC=C1)C(CN1CCCCC1)C1=CC=CC=C1
O=C(OC1=CC2=CC=CC=C2C=C1)C1=CC=C(NC2=NCCN2)C=C1
O=C(CC1=NC(C2=CC=NC=C2)=N[NH]1)NCCCN1CCOCC1
C(CCCC1CCCCC1)CCCC1CCCCC1
C1=CC=C(CCNCC2=CC=CC3=C(CNCCC4=CC=CC=C4)C=CC=C23)C=C1
O=C1CC2NCCCNCCCCN(CCCN1)C(=O)C1C3=CC2=CC=C3OC1C1=CC=CC=C1
O=C(NC1=CC2=C(CCC2)S1)C1=NC2=CC=CC=C2S1
COC(=O)NC(CCCNC(=N)N)C(=O)NC(C)C(=O)NC(CC(C)C)C(O)CC(=O)NC(C)C
CCCC(CC(O)C(C)NC(=O)CC(NC(=O)CC(C)C)C(=O)O)C(=O)NCC(C)C
O=C1C=C2C(=NC3=CC=CC=C3N2CCN2CCOCC2)C2=CC=CC=C12
CCCCS(=O)(=O)OCCNCCOS(=O)(=O)CCCC
O=C(CC1CCC2=CC=CC=C2O1)OCCC1=CC2=CC=CC=C2C=C1
C1=CC=C(CCC2=CSC3=CC=CC=C23)C=C1
O=C(NC(CC1=CC=CC=C1)C(=O)N1CC[NH+](C2CCCCC2)CC1)C1CC2=CC=CC=C2CN1
O=C1CC2CCC3=CC=C(OCC4=CN=NN4C4=CC5=CC=CC=C5C=C4)C=C3C2O1
O=C1[NH]C(SCC2=CC=CC=C2)=NC=C1N(CC1=CC=CC=C1)CC1=CC=CC=C1
O=C(CSC1=NN=C(C2=CC=CC=C2)[NH]1)NC1CCCCC1
C1=CC2=C(C=C1)C1CC(C1)C1=C2C=CS1
O=C(C1=CC=CS1)C1=C2N=CC=C(C3=CC=CC(NC(=O)C4CCCCC4)=C3)N2N=C1
CCCCCCCCCCCCCCCCCCOCC(O)COCCC[N+](C)(C)C
CCC(C=O)NC(=O)C(C)NC
C#CCN(N=O)C(=O)NCCCCC(NC(C)=O)C(=O)NC
O=S1(=O)NCCNC2=CC(OCC3=CC=CC=C3)=CC=C21
O=C(NC1=CC=C2N=CC=CC2=C1)C1=COC(=O)C=C1
O=S(=O)(NC1=CC=NO1)C1=CC=CC=C1C1=CC=C(C2=NC=C[NH]2)C=C1
CC(=O)NCCCS
C1=CC=C(CC2=CC=C3CCC(CC4=CC=CC=C4)C3=C2)C=C1
O=C(CCC1=CC=CC=C1)NC1=CC(S(=O)(=O)N2CCCCC2)=CC=C1N1CCNCC1
C1=CC=C(CCN2CCC(CNC3=NC(C4=CC=CC=C4)=NC4=CC=CC=C34)C2)C=C1
CCCCC(NC=O)C(=O)NC(CCCCN)C(=O)NC(CCCN=C(N)N)C(=O)NC(C=O)CCCN=C(N)N
S=C1NCCN1CC1CCCN1CCN1CC(CC2=CC=CC=C2)N(CCC2=CC=CC=C2)C1=S
O=C1[NH]C(CNC2=CC=CC=C2)=NN1CC1=CC=CC=C1
CCC(=O)NCC(=O)NCCCCNC(=O)NC
O=C(NC1=CC=C(C2=CC(C3=CC=CC=C3)=NC=N2)C=C1)C1=CC=CC=C1
C1=CC=C(C2=CC3=C(C=N[NH]3)C=C2C2=CC=CN=C2)C=C1
C1=CC=C(CC2CCN(C3=NC=CC=C3)CC2)C=C1
O=C(NC1=CC=CC=C1)NC1=NC(=O)N(C2OCC3OC(CC4=CC=CC=C4)OC32)C=C1
O=C1OC2(CCC(CNC3=CC=C(C4=NC=CC=C4)C=N3)CC2)CN1C1=CC=CN=N1
O=C(CCC1=CC=C(S(=O)(=O)NC2CCCCC2)C=C1)NCC1=CC=CC=C1
C1=CC=C(CCOC2=CC(C3CC3)=CC=C2)C=C1
O=C1[NH]C(=O)C2=C(N=C(N3CCOCC3)N2CCSC2=NC3=CC=CC=C3[NH]2)[NH]1
O=C1[NH]C=NC2=CC=C(C3=CN=CC(S(=O)(=O)NC4=CC=CC=C4)=C3)C=C12
O=C(NC1=NN=C(CSC2=CC=CC=C2)S1)C1=CC=CC=C1
O=C1C2=CC=CC3=C(N4CCCCC4)C=CC(=C23)C(=O)N1C1=CC=CC=C1
O=C1CNC(=O)CNC(=O)C2CCCN2C(=O)C(CC2=CC=CC=C2)NC(=O)CNC(=O)C2CCCN2C(=O)CNC(=O)CN1
O=C(NCCCN1CCOCC1)C1=NN(C2=CC=CC=C2)C(=O)C2=CC=CC=C12
O=C(NC1=CN2N=CN=C(NC3=CC=CC=C3)C2=C1)OC1CCNCC1
C1=CC=C(C2=CC3=CC=CN=C3N=C2)C=C1
O=C(C1=CC=C(OCCC2=CC=CO2)C=C1)C1CC1
O=S(=O)(OC1=CC=C(C2=CC=CC=C2)C=C1)C1=CC=CC=C1
O=C1C=C(C2=CC=CC=C2)C=C(C2=CC=CC=N2)N1C1CCCCO1
C1=CC=C(C2=CC=C(C(C3=CC=CC=C3)C3=CC=C(C4=CC=CC=C4)C=C3)C=C2)C=C1
O=C1CCCN1CCCNC(=S)NC1=CC=CC=C1
O=C(NC1=NC2=CC3=C(C=C2S1)OCO3)C1COC2=CC=CC=C2O1
O=C1C=COC2=C1C(OCCCOC1=C3C(=O)C=COC3=CC=C1)=CC=C2
N=C1N=CC2=C([NH]1)C1=CC=CC=C1CC21CCCC1
O=C(C1=C(OC2=CC=CC=C2)N(C2=CC=CC=C2)C2=C1[NH]C(=O)C=C2)N1CCNCC1
C1=CC=C(C2=CC=CN3N=C(NC4=CN(CCN5CCCC5)N=C4)N=C23)C=C1
O=C(CNS(=O)(=O)C=CC1=CC=CC=C1)NCC1=CC=CC=C1
O=C1N=C[NH]C2=C1[NH]C=C2CC1CCCCC1
O=C1C=CN=CN1CCN1CCC(NC2=CC=CC=C2)CC1
C1=CC=C(OC2=CC(NC3=NC=CC4=C3C=CS4)=CC=C2)C=C1
O=C1C=CN(CC2=CC=C(C3=CC=CC=C3C3=N[NH]N=N3)C=C2)C2=NC(C3=CC=CC=C3)=NN12
O=C(NC1=CC(CNC2=NC=NC3=CC=CC=C23)=CC=C1)C1=CC=CC(CN2CCOCC2)=C1
C1=C(C2=C[NH]C(C3=CC=CC=C3)=C2C2=CC=NC=C2)CCN(CC2=CC=CC=C2)C1
O=C1C=C(NCCNCCCOC2=CC=CC=C2)C=N[NH]1
O=C(C1=CC=CN=C1)N(C1CCCCC1)C1CCN(CC2=CC=CC=C2)CC1
C1=CC2=NON=C2C(NCCCN2CCCCC2)=C1
C1=CC=C(NCCNCCCOC2=CC=CC3=CC=CC=C23)C=C1
O=C1NCCCC2=C1N(CC1=CC=C(C3=CC=CC=C3)C=C1)C=C2
O=C(CN1C(=O)NC2(CCCCC2)C1=O)NC1=CC=C(S(=O)(=O)N2CCOCC2)C=C1
O=S(=O)(CC1=CC=CC=C1)C1=CC2=CC=CN=C2S1
O=C1NC(=O)C(CC2=CC=C(OCCNC3=NC=C(C4=CC=CC=C4)S3)C=C2)S1
C1=CC=C(CCCNC(CNCCNC(CNCCNCCC2=CC=CC=C2)CC2=CC=CC=C2)CC2=C[NH]C3=CC=CC=C23)C=C1
C(=CC1=CC(N2CCNCC2)=C2C=CC=CC2=[NH+]1)C1=CC=C2[NH]C3=CC=CC=C3C2=C1
O=S(=O)(C1=CC=CC=C1)N1CC(C2=CC=CC=C2C2=CCCCC2)C1
O=C1C2C3C=CC(CNS(=O)(=O)C4=CC=CC=C4)(O3)C2C(=O)N1C1=CC=CC=C1
O=C(NCCC1=CC=CC=C1)C1=CC(C2=CC=CN=C2)=CN=C1NCC1CC1
C1=CC2=NC3=C(C=N[NH]3)C(CC3=CN=C[NH]3)=C2C=C1
O=C(NCCC1=CC=CC=C1)C1CCC(CNC2=C(N3CCCCC3)C(=O)C2=O)CC1
O=C(NC1=NOC=C1)C1CCCCN1C(=O)C1CCOCC1
O=C(NC1(C(=O)NS(=O)(=O)C2CC2)CC1)C1CC2CN1C(=O)CNC1=NC(=CS1)CCC=CC1=CC=C3C=CN=C(O2)C3=C1
O=C(C1=CC=CC=C1)C1=C(C2=CC=CC=C2)C(C2=CC=NC=C2)=C(N2CCNCC2)[NH]1
O=C(NC1=NC=C[NH]1)C1=CC=CC(CN2C(=O)N(CC3=CC=CC(C(=O)NC4=NC=C[NH]4)=C3)C(CC3=CC=CC=C3)CCC2CC2=CC=CC=C2)=C1
O=C1NC2=NC=CC=C2C2(CCN(C(=O)NC3CCC(C4=CC=CC=C4)CN4C=NN=C34)CC2)O1
O=C(NC1=CC=CC=C1)NC(CCCC1=CC=CC=C1)C(=O)N1CCC(C(=O)C2=CC=CC=C2)CC1
OCCNCC(F)F
C1=CC=C(C2=N[NH]C(C3=CC4=C(C=C3)OCO4)=N2)C=C1
O=C1[NH]C2=C(C=C(NS(=O)(=O)C3=CC=CC=C3)C=C2)[NH]C1=O
O=C(C1CC1C1=CC=CN=C1)N1CCC2CNCC21
CC(NC(=O)C(C)NC(=O)CS)C(N)=O
O=C(NCCCC1=CC=CC=C1)C1CCN(C(=O)C2=C(N3C=CC=C3)C=CS2)CC1
O=C(NC1=CC=CC2=CC=CC=C12)C1=CC=C(N2C=CN=C2)C=C1
O=C1NCCNC1C1=CC=CC=C1
C1=CC=C(N2C=NC3=CC=C(OCC4=CC=C5C=CC=CC5=N4)N=C32)C=C1
C1=CC=C(CC2=NN=C(C3=C[NH]C4=CC=CC=C34)S2)C=C1
O=C1C=CC(=O)C2=C1CC1NC2C2CC3=C(C(=O)C=CC3=O)C(COC(=O)C3=CC=CN=C3)N2C1=O
O=C(CCCC1=CC=CC=C1)N1CCC2CNCC21
O=C(CN1C=NC=N1)N1CCN(C2=CN=CC=N2)CC1
CCS[SH](=O)=O
CC(=O)NC(CS)C(=O)OC(C)C
O=C1NC(=O)C2=C1C1=C3[NH]C=CC3=CC=C1C1=C2C2=CC=CC(CCNC3CCCCC3)=C2[NH]1
C1=CC=C(C2=NOC(N3CCN(C4=CC=CC=C4)CC3)=N2)C=C1
O=C(OCC1=CC=CC=C1)C12CCCC1C1CCC3C4CCC(=NNS(=O)(=O)C5=CC=CC=C5)CC4CCC3C1CC2
O=C1C2=C(N=C(N3CCCCC3)N1CC1=CC=CC=C1)C(C1=CSC=C1)=C[NH]2
O=C1NC(=O)C2=C3C4=CC=CC=C4N4C3=C3C(=C12)C1=CC=CC=C1N3C1CCCC4N1
O=C1CCCN1C1=CC=C(S(=O)(=O)N2C=CC=N2)C=C1
C1=CC=C(C2=CC3=C(N4CCN(C5=CC=CC=C5)CC4)N=CN=C3S2)C=C1
O=C(NC1COC1)C1=CC2=C(N=CC=C2)S1
O=C(NC1=CC=CC=C1)NC(CC1=CC=CC=C1)C(=O)NN1CCCCNC1=O
C=C1CC2OC(=O)C(=C)C2CC=CCCC1=O
O=C(NC1=CC=CC=C1)NS(=O)(=O)C1=C[NH]C2=CC=CC=C2C1=O
C1=CC=C(OCC2=NC3=C(C=CC=C3)N2CCCC2CCN(CCCCN3CCCCC3)CC2)C=C1
C1=CC=C2[O+]=C3C=C(N4CCSCC4)C=CC3=NC2=C1
O=C(OCC(C1=CC=CC=C1)N1C(=O)C2=CC=CC=C2C1=O)C1=CC=CC=C1
CCN(C)C(=O)NC(C)(C)C
O=C1NC(=O)C(=CC2=CC=C(OCCN3C4=CC=CC=C4C4=CC=CC=C43)C=C2)S1
C#CCOC(=O)NCCCCC(NC(=O)OC(C)(C)C)C(=O)NC(C(=O)OC)C(C)C
C1=CC=C(OCCN2CCC3=C(C2)[NH]N=C3)C=C1
O=C(NCCCN1CCC(C(=O)C2=CC=CC=C2)CC1)C1=NSC2=CC=CC=C12
CCOC(=O)C(C)N(C)[PH](=O)N(C)C(C)C(=O)OCC
S=C1[NH]N=C(C2=CC=CC=N2)N1N=CC1=CC2=C(C=C1)OCO2
O=C1NCCN1C1=CC(S(=O)(=O)NC2=CC=CC=C2)=CC2=C1N(C(=O)OCC1=CC=CC=C1)CC2
O=C(CC1=NOC(C2=CC=CC=C2)=C1)NC1=CC=CN=C1
O=C(NC(CCN1CCC2SCCC2C1)CSC1=CC=CC=C1)OC1CCOC1
O=C(C=NOC1CCCCO1)NC1=CC=C(CNC(=O)NC23CC4CC(CC(C4)C2)C3)C=C1
O=C(CN1C(=O)NC2(CCCC2)C1=O)NC1=C[NH]N(C2=CC=CC=C2)C1=O
O=C(CN1C=NC2=CC=CC=C2C1=O)NC1=CC=CC=C1C1=CC=CC=C1
O=C(NCCC1=CC=CC=C1)C(CC1=C[NH]C2=CC=CC=C12)C(=O)OC1C2CC3CC(C2)CC1C3
CCCCC(=O)C(=O)C(NC=O)C(C)C
N=C1CC2COC(=O)C=CC2C2CCC3C(C4=COC=C4)OC(=O)C4OC43C12
O=C1CC(OC2CCCCO2)CC(OC2CCCCO2)CCCC2=NCC(CCO1)O2
O=C(CC1=CC(=O)C2=CC=CC=C2C1=O)OCC1=CC=CC=C1
C(#CC1=NC2=C(N=CN=C2)N1C1CCCO1)C1=CC=CC=C1
C1=CC=C(C(OCCC2CCN(CC3CC3C3=CC=CC=C3)CC2)C2=CC=CC=C2)C=C1
CCOC(=O)CCNC=O
O=C1C2=C(C(=O)C3=CC=CC=C13)C(SC1=CC=CC=C1)CO2
C1=NC=C(CN2CCC(C3=N[NH]C=C3)C2)C=N1
O=C1CC(CCC2=CC=CC=C2)N1
O=C(CCC1=CC=CC=C1)NC1=CC=CC=C1OC(=O)C1=CC=CC=C1
C1=CN=C(NC2=NC=NC3=CC(OCCCN4CCCC4)=CC=C23)C=C1
O=C(NC1=CC2=C(C=N1)C(C1=CC=NC=C1)=N[NH]2)NC1CCCCC1
O=C1[NH]C2=C([NH]C(N3CCCCC3)=N2)C(=O)N1CC1=CC=C2N=CC=NC2=C1
O=C(NC1=CC=CC=C1)N1CCC2(CCN(C(=O)C3=NC=CN=C3)CC2)C1
C1=NC2=CC(OCCCN3CCOCC3)=CC=C2C(NC2=CC=C3SC=CC3=C2)=N1
O=C(C1=CC=CC=N1)N1CC2OCC(=O)N(CC3CCCCC3)C2C1
O=C(NCCS(=O)(=O)C1=CC=C(SC2=CC=CC=C2)C=C1)OCC1=CC=CC=C1
O=C1N(CC2=CC=CC=C2)C2=NC=NC2=C2NCCN21
C1=CCN2C=C(C3=CC=CC=C3)N=C2C1
O=C(NCC1=CC=C(S(=O)(=O)N2CCCCC2)C=C1)C1=CN=C2[NH]N=CC2=C1
O=C(CNCC1=CC=CC=C1)NCC1=CC=C2OCOC2=C1
CC(C)NCC(O)CN
C1=CC=C(CNC2=NC=CC3=C2[NH]C=C3)C=C1
O=C(CN1C=C(C2=CC=C(N3C=CN=C3)C=C2)N=N1)N(CC1=CC=CC=C1)CC1=CC=CC=C1
C1=CC=C(OCCCOC2=C3CCCCC3=CC=C2)C=C1
C1CCC(C2CCC3C4CCCCC4CCC23)OC1
O=C1NC2=CC=CC=C2N(C2=CC=CC=C2)C(=O)C1C1=CC=C(C2=CN=CN=C2)C=C1
C1=CC=C2C(=C1)[NH]C1=C2C=CN=C1CC1=C[NH]C=[NH+]1
C1=CC(C2=CC=NC3=C2C=C[NH]3)=CC=N1
O=C(C1CCC1)N1CCC(=O)N(C2CC2)CC2=CC=CC=C21
O=C(NC1CCC2=CC=CC=C21)C1=CC(CN2CCCC2)=CO1
O=S(=O)(C1=CC=CC=C1)N(CC1=CC=C(C2=CC=CC=C2)C=N1)C1=CC2=CC=CC=C2C=N1
O=C1C=C(NCCCCCCCCCCCCNC2=CC(=O)C3=C(CC4C5NC5CN34)C2=O)C(=O)C2=C1N1CC3NC3C1C2
O=C1C=CC2C(=C1)C=CC1C2CCC2C3CC4(CCCCO4)OC3CC12
C1=NC2=C(CN1)N=C[NH]2
O=C(NCCCCC(NC(=O)C1=CC=CC=C1)C(=O)NCCC1CCCCC1)C1=CC=CC=C1
O=C(NN1C=NN=C1)C1=CC(C2=CC=CC=C2)=NC2=CC=CC=C12
O=C1[NH]C=CN1CC1=CC=C(C2=CC=CC(CN3CCCCC3)=N2)C=C1
O=C1CNC(=O)C(CC2=CC=CC=C2)NC(=O)CNC(=O)C2=CC=CC3=C(NC4=CC=CC=C4)C=C(N=C23)C2=CC=C(C=C2)CC=CCCN1
O=C(CC(SC(=S)N=C1[NH]C2=CC=CC=C2S1)C1=CC=CC=C1)C1=CC=CC=C1
O=C(CN1C(=O)SC(=CC2=C[NH]C3=CC=CC=C23)C1=O)N1CCCCCC1
O=C1C(NCC2=CC=CC=C2)=C(NC2=CC=NC=N2)C1=O
O=C(C1=NSN=C1)N1CCNC2=CC=CC=C21
CCCC=C(NC=O)C(=O)O
CCCCCCCCCCCCS(=O)(=O)NCCCNCCCNCCCN
C1=CC2=C(C=N1)N(C1CCCC1)C1=NC(NC3=CC=C(NC4CCNCC4)C=N3)=NC=C21
CNCCCOCCCCOCCCN
O=C1COC2CN(C3=NC=CC=N3)CC2N1CC1CC1
O=C(CNC(=O)OCC1=CC=CC=C1)NCCNC1=CC=CC=C1
O=C(NC1=CC=C2CCCC2=C1)C1=CC=CC=C1C1=CC=CC=C1
O=C(NC1=CC=CC=C1)NC1N=C(C2=CC=CC=C2)C2=CC=CC=C2N(CC2=N[NH]N=N2)C1=O
S=P1(NC2=CC=CC=C2)OCCO1
O=C(NCC1=CC=CC=C1)C1=NOC(COC2=CC=C3N=CSC3=C2)=C1
O=C(NCC1=CC=CC=C1)C1=CC=C2[NH]C(=O)C(=O)[NH]C2=C1
O=C(CCCCCN1CCN(C2=CC=CC=C2C2=CC=CC=C2)CC1)NCC1=CC=NC=C1
S=C(NCC1=CC2=CC=CC=C2[NH]1)NC1=CC=CC=C1
O=C(CCNS(=O)(=O)C1=CC=CC=C1)OCC1=NN=C(C2=CC=CC=C2)O1
O=C(NC1=CN2N=C(C3=C[NH]N=C3)C=C2N=C1)C1=CC=CC=C1
O=C1C2=C(N=C3SCC(C4=CC=CC=C4)=NN31)SC1=C2CCNC1
O=C(NC1=CC=C(C2=NN=N[NH]2)C=C1)C1=NN(CC2=CC=CC=C2)C=C1
O=C1C=C[NH]C(NCC2=CC=CC=C2)=N1
O=C(C1CCOCC1)N1CCC(CCC2=CC=CC=C2)CC1
C1=CC=C2OCCC(CNCC3=NOC=C3)CC2=C1
O=C(C1=CC=CN=C1)N1CCN(C2CC(=O)N(C3=CC=CC=C3)C2=O)CC1
O=C1C=C2CCC3C(CCC4C(C(=O)COC(=O)C5=CC=CC(CN6CCOCC6)=C5)CCC43)C2CC1
O=C(NCCCOC1=CC=CC=C1)C1=CSC=C1
O=C(CC1=N[NH]C=C1)NCCC1=CC=CC=C1
COC(=O)C=CC(O)CO
O=C(NCCC1CCCCC1)NC1=CC=C(OC2=CC=NC3=CC=CC=C23)C=C1
O=C(C1=CC=CC=C1C1=CC=CC=C1)N1CC2=CC=C(C3CCOCC3)C=C2C1
C(=NC1CCC2=CC=CC=C21)C1=CC=CN=C1OCC1=CC=CC=N1
O=C1CCCC(=O)C1=CNC1=CC=CC=N1
O=C1N=C2OC3CCOC3N2C=C1NCC1=CC=CC=C1
C1=CN=C(CNC2=NC(NC3=NC=CS3)=CC(N3CCOCC3)=N2)N=C1
O=C(C1=NN(C2=CC=CC=C2)N=C1)N(CC1=CC=C(C2=CC=CC=N2)C=C1)CC1=CN=CC=N1
O=C(COC(=O)CNC(=O)C1=CC=CC=C1)NC1=CC=C2[NH]C(=O)[NH]C2=C1
C1=CC=C(COCC2=CC=CO2)C=C1
C1=CC=C(C2=NC=NN2C2CCNCC2)C=C1
O=C(CC1CC2CCCCC=C2N(CCC2=CCCCC2)C1=O)N1CCN(C(=O)C2CC2)CC1
O=C(NC1=CC=CN=C1)C1=CC=CC2=CN=CN=C12
C1=CC=C(C2=CC(C3=CC=CC=C3)=NC(NCN3CCCCC3)=N2)C=C1
O=C(NC1=NC=CS1)C1=CC=C(NC2=NC3=CC=CC=C3[NH]C2=O)C=C1
C1=CC2=C3C=C4C=CC=CC4=CC3=CC=C2CC1
O=S(=O)(C1=CC=CC=C1)C1=CC=C(NC2=CC=NC3=CN=C(NCCN4CCOCC4)C=C23)C=C1
C1=CC=C(NC2=NC(NC3=CC=C4CNCCCC4=C3)=NC=C2)C=C1
O=C1NC2C3=NC4=CC=CC=C4C(=O)N3C1CC21C(=O)NC2=CC=CC=C21
C1=CC=C(C2=CC=CN3N=C(NCC4=CC=CN=C4)N=C23)C=C1
O=C1N=C(C2=CC=C(N3CCNCC3)N=C2)C2=C([NH]1)C1=CC=CC=C1O2
O=S(=O)(NC1CCC2=C(C=C(C3=CC=CN=C3)C=C2)C1)C1=CC=CC=C1
O=C1NC(=O)C(C2=COC=C2)N2CCCC12
C1=CC=C(CN2C=C(C3=CC=C4C=N[NH]C4=C3)N=N2)C=C1
O=C(NC1=CC(C2=CC=CC=C2)=CS1)C1CCCCC1
O=C1C=C(SCC2=CC=CC=C2)SCN1
O=C(C1=CC(=O)N(C2=NC=CS2)C1C1=CC=CC=C1)C1=CC2=CC=CC=C2O1
O=C(CC1CN(CC2=CC=CC=C2)CCO1)NCCN1CCOCC1
CCCCCCCCC=CCC=CCC=CCC=CCCC(C)C(=O)NCCF
C1=CC=C(N2CCN(CC3COC4(CCSCC4)O3)CC2)C=C1
O=C1SC2=CC=CC=C2C(=O)N2CS(=O)CC12
CC(=O)NNC(O)=CC(N)=O
O=C(CCCC(=O)N1CCC2=C(C1)SC(C1=CC=CC=C1)=N2)N1CCCC1
O=C1[NH]C=NC2=CC=C(S(=O)(=O)NC3=CC=C(CN4C=CN=C4)C=C3)C=C12
O=C(NC1=CC=CC=C1)OCC1OC(=O)NC1CN1CCN(C2=CC=CC=C2)CC1
CC(C)CC(NC(=O)CN)C(=O)NC(C)C(=O)O
C1=CC=C(SCC2=NC3=CC=CC=C3[NH]2)C=C1
O=C(NC1=C[NH]C(C(=O)NC2=C[NH]C=C2)=C1)C1=CC(NCC2=CC=CC=C2)=C[NH]1
O=C(NC1=C2C=NN(CC3=CC=CC=N3)C2=CC=C1)C1=CN=C2C=C(CCN3CCNCC3)C=CN12
COC(=O)C(O)=C(C(=O)C=C(C)C)C(=O)C(N)=O
O=C(CN1CCNC(=O)C1=O)NCC(=O)N1CCCC1C(=O)NCC(=O)C1=NC2=CC=CC=C2O1
O=C(NCC1=NC(C(=O)NCC2=NC=CS2)=CS1)C1=CC=CC=C1
O=C(C1=CN(CCC2=CSC=C2)C2=CC=CC=C12)C1CC1
C1=CN2N=C(N3CCCCC3)C=CC2=N1
O=C(CSC1=NC2=CC=CC=C2S1)NCC(=O)NC1=CC=CC=C1
O=C(CCC1=CC=C2OC=CC2=C1)C1=CC=CC=C1OC1CCCCO1
O=C1NC2CCC1CN(C1=NC=CC=C1)C2
O=C(NC1=CC=CC(OC2=CN=CN=C2)=N1)C1=CC=CC=C1
O=C1OC=NN1CC1=CC=C(OCC2=CC=CC=C2)C=C1
C1=CC=C(C2=NOC(CN3CCCOCC3)=C2)C=C1
O=C1C2=CC=CC=C2C(=O)N1CCC[NH2+]CCCCCCCCCC[NH2+]CCCN1C(=O)C2=CC=CC=C2C1=O
O=C(C1=NC2=C(C=C(N3CCNCC3)C=C2)[NH]1)C1CCCCC1
CC(C)=CCCC(C)=CCCC(C)=CCSCC(C(=O)O)N(C)C=O
O=C(CC1=CC=CC=C1)NCCCCN1CCCCC1
CCCCCCCCCCCCCCCC(=O)N(C)CCC[N+](C)(C)C
C1=CC=C2[NH]C(C3=CC=C(CCC4=CC(C5=NC6=CC=CC=C6[NH]5)=CS4)C=C3)=NC2=C1
C1=CC=C(NC2=NC3=C(C=C(N4CC5=C(C4)SC=N5)C=C3)[NH]2)C=C1
O=C(CSC1=NC2=C(C(=O)N(CC3=CC=CC=C3)C(=O)[NH]2)N1CC1=CC=CC=C1)NC1=CC=CC=C1
O=C(NC(=CC1=CC=CC=C1)C(=O)N1CCN(C2=CC=CC=C2)CC1)C1=CC=CC=C1
CONC=NC=O
O=C(OC1C[N+]2(CCC3=CC=C4C=CC=CC4=C3)CCC1CC2)C(C1=CC=CC=C1)N1CCCCC1
O=C1NC2=CC=CN=C2N(C(=O)NCCN2CCCCC2CNCCCN2C(=O)CCC2=O)C2=CC=CC=C12
O=C(CSC1=NN=C(C2=CC3=C(C=CC=C3)O2)[NH]1)NCCC1=CC=CC=C1
C=C1[NH]C2=CC=CC=C2C1=CC(=O)NCC1=CC=CS1
O=C(C1=CC=CC=C1)N(CC1CCCC1)C1CCNC1
O=C1OC2=CC=CC=C2N1CCCN1C(=O)OC2=CC=CC=C21
O=C(OCN1N=NC2=CC=CC=C2C1=O)C1COC2=CC=CC=C2O1
CCCCCC=CCC=CCC=CCC=CCCCC(=O)NCC(=O)O
C1=CN(C2=CC=C(C3=C4CCCCC4=C(C4=CC=C(N5C=CN=C5)C=C4)[NH]3)C=C2)C=N1
C(=CC1=CC2=C(C=C1)OCCO2)C1=CC=CC=C1
CCCCCOC(=O)C(C)N
O=C(NC1=NN=C(C2=CC=CC=C2)O1)C1CC1
O=C(CNC1=C2CCCCC2=NC2=CC=CC=C12)NCCC1CCN(CC2=CC=CC=C2)CC1
O=C1NC2=NC=CC=C2C12CC1=CC3=CC=C(CN4CCNCC4)N=C3C=C1C2
O=C(CN1CC2=CC=CC=C2C1=O)NC1=CC=CN=C1
O=C(NC1=CC=CC=C1)N1CCN2C(=O)C3=CC=NC=C3C12C1=CC=CC=C1
C1=CC(C2=CC=C3OCOC3=C2)N2N=C(C3=CC=CC=C3)N=C2N1
C1=NC2(CO1)C1=CC(C3=CN=CN=C3)=CC=C1OC1CCCOC12
O=S(=O)(NC1=NC2=CC=CC=C2N=C1NC1=CC=CC=C1CC1CCSCC1)C1=CC=CC=C1
C1CCC(CCCCC2=NC(C3CNCCN3)=NO2)CC1
O=C(C=CC1=CC=CN=C1)NCCCCC(NC(=O)CCC1=C[NH]C2=CC=CC=C12)C(=O)NCC(=O)NCCC1=CC=CC=C1
O=C(CSC1=NN=C(C2=C[NH]C3=CC=CC=C23)[NH]1)NC1=CC2=C(CCCCC2)S1
O=C1C2=C(N=C(NC3=CC=CC=C3)N1C1=CC=CC=C1)N(C1=CC=CC=C1)N=C2
CC(=O)NCCS
O=C(NC1CCCCC1)C(=O)NC1CCCCC1
C1=CC=C(SC2=NC=N[NH]2)C=C1
O=C1OCC2=C1C(C1=CC=CC=C1)C1=CC=CC=C1C2
CN(C=S)CC(=O)O
O=C1C=CC=CN1C1=CCOC2=CC=C(C3=CC=NC=C3)C=C12
C(=CCSC1=CC=CC=C1)CCCCCCCCCCCC1=CC=CC=C1
O=C1C=CCC23CCCC(O2)C2=C4C(=C5OCOC5=C2)OCC143
O=C(NC1=N[NH]N=N1)C1=CN=C2OC3=CC=CC=C3N2C1=O
C1=CN=CC(C2NC3=CC=CC=C3C3=CC=NN32)=C1
O=C1CN(N=CC=CC2=CC=CO2)C(=O)N1
O=C(N=CNC(=O)C1=CC=C2OCOC2=C1)C1=CC=C2OCOC2=C1
C1=CN=C(C2=C[NH]N=C2)C=N1
C1=CC=C2C(=C1)CCC21CCN(CC2CCCCC2)CC1
C(=NNC1=CC(C2=CC=CC=C2)=NC2=CC=CC=C12)C1=CC=CC=C1
O=C1CC=C(N2CCCCC2=O)C2=CC=CC=C12
O=C(CN1C(C2=CC=CC=C2)=CC=C1C1=CC=CC=C1)N=CNCCCN1C=CN=C1
C1=CC(OCC2=CC3=NSN=C3C=C2)=C2C=COC2=C1
O=C(NC1=NC=C2C(C3=CC=NC=C3)=N[NH]C2=C1)NC1CNCC1C1=CC=CN=C1
C1=CC=C(COC2=CC=C(C3=CC(COC4CCCCC4)=CC=C3)C=C2)C=C1
C1=NCN=C(NC2=CC=CC=C2)N1
CN(C)CCCCCCCCCCN
CCCOC(=O)NCC(C)P(=O)(O)O
O=C(OC1=CC2=NC3=C[NH]C=CC3=C2C=C1)N1CCOCC1
O=C(C1=CC=CC=C1)N1CCN(C2=NC=C[NH]2)CC1
O=C1NC2=CC=CC=C2C=NC1CC1=C[NH]C2=CC=CC=C12
O=C(CC1=CC=CC=C1)NCC1CCCN1C(=O)NC1=C[NH]C2=CC=CC=C12
O=S(=O)(C1=CC=CC=C1)N(C1CCNCC1)C1CC1
O=C1CCCC(C2=CC=C3OCOC3=C2)N1
O=C(NCC1=CC=C2OCOC2=C1)N1CCCC(C2=NN=C[NH]2)C1
O=C(NC1=CC=C2C(=C1)N=C(CC1=CC=CC=C1)N2CC1CC1)N1CCCCC1
O=C(CC1COC2=CC=CC=C2N1S(=O)(=O)C1=CC=CC=C1)NCCC1=CC=C(C2=NCCN2)C=C1
O=C(NCC1CCNC2=CC=CC=C21)C1=CC=C[NH]C1=O
O=C(CCC(=O)N(CC1=CC=CC=C1)CC1=CC=CS1)NC1=NOC=C1
O=C(NCCCC1CCN(CC2COC3=CC=CC=C3O2)CC1)NC1=CC=CC=C1
C1=COC(C2=NC(CNCC3=C[NH]N=C3)=CO2)=C1
C1=CC=C(CN2C=NC3=C2N=CN=C3SC2=NN=N[NH]2)C=C1
O=S(=O)(C1=CC=C2C=CC=CC2=C1)N(CCCCCCNC1=CC=NC2=CC=CC=C12)CC1=CC=CC=C1
O=C(NC1=C(C(=O)NC2=CC=C(OCCN3CCCC3)C=C2)SC(C2=CC=CC=C2)=C1)C1=CC=CN=C1
O=S(=O)(NC1=NN=CS1)C1=CC=C(OC2=CC=CC=C2C2=CC=N[NH]2)C=C1
C1=CC=C2C(C3=NCCO3)=N[NH]C2=C1
O=C(CC1NC(=O)C2(CCN(CC3=CC=C(OC4=CC=CC=C4)C=C3)CC2)NC1=O)OCC1=CC=CC=C1
C=C1C(=O)OC2CCC3C=CC(=O)C3C(OC(=O)CCC(=O)OC3C4C(=O)C=CC4CCC4OC(=O)C(=C)C43)C12
O=C1[NH]C(=O)C2=C(N=CN2CC2=CC=NC=C2)[NH]1
O=C(NC1CCN(CC2=CC=C3OCOC3=C2)CC1)C1=CC(C2=CC=CS2)=CN=C1
O=C1C=C(C2=CC=CC=C2)OC2=CC=CC(OC3CCCCO3)=C12
C(=CC1=CC=CC=C1)CN1C=NC2=CC=C(OC3CCNCC3)C=C21
O=C(C1=CC=CC=C1)N(C(=O)C1=CC=CC=C1)C1=NC2=N[NH]C=C2C=N1
O=C(CN1CCN(S(=O)(=O)C2=CC=CC=C2)CC1)NC1=N[NH]C=C1
C1=CC=C2N=C(N3CCCCC3)C(NCC3=NN=C4CCCN43)=NC2=C1
O=C(NCC1=CC=CC=N1)C1=CC=CC(CN2CCNCC2)=C1
S=C1SC2=C(SCC3=CC=CC(=N3)CSC3=C(SCC4=CC=CC(=N4)CS2)SC(=S)S3)S1
O=C(CCN1C=CN=N1)NCC1CCN(C2=CC=CC=C2)C1
C1=CC=C(CN2N=NN=C2C(C2=CC=CC=C2)N2CCSCC2)C=C1
O=C1CC(CCC2=CC=CC=C2)(C2CCCCC2)OC=C1SC1=CC=C(OS(=O)(=O)C2=CC=CC=C2)C=C1
COC(=O)CN(C)C(=O)C(C)NC(=O)OC(C)(C)C
O=C(NC1=CC=C(SCCCNCC2=CC=CC=C2)C=C1)C1=CC=CC2=C1[NH]C1=CC=CC=C1C2=O
O=C(NN1C=NC2=CC=CC=C2C1=O)C1=CN(C2=CC=CC=C2)C(=S)S1
O=C1N=CC(CN2CCCCC2)=C[NH]1
C1=CN2CCC34C5=C(C=CC(C6CCCNCCC7=C6[NH]C6=CC=CC=C76)=C5)NC3C3CC(C1O3)C24
O=C(CSC1=NN=C(NC2CCCCC2)S1)NC1=CC=C2C(=O)C3=CC=CC=C3C(=O)C2=C1
O=C(NCCC1=NC(C2=CC=NC=C2)=NC=C1)C1=CC=C2OC(=O)[NH]C2=C1
O=S(=O)(C1=CC=CC=C1)N1C=CC2=CC=CC(OCC3=CC=CC=C3)=C21
C1=CC=C(OC2=CC=C3[NH]C4=C(CC5C6CC7=CC=CC8=C7C5(CCN6CC5CC5)C4O8)C3=C2)C=C1
O=C(CCC(CC1CCCCC1)NC(=O)CCCCC1=CC=CC=C1)NCC(=O)NCC1=CC=CC=C1
CCCC(NC(=O)C(CCCNC(=N)N)NC(=O)CNCCCN)C(=O)NC(C)C(=O)NC(CN)C(=O)NC(CCC(C)C)C(=O)N(CCN)CC(N)=O
O=C(NCC1=CC=CC=C1)C1=C[NH]C2=CC=NN2C1=O
O=C(CNS(=O)(=O)C1=CC=CC=C1)N1CCOCCOCCOCCOCC1
O=C1C2=C(OC3=CC=CC=C13)C1=CC=CC=C1OCCO2
C1=CC=C(C2=NN=C3COCC3=N2)N=C1
O=C(CCCOC1=CC(=O)[NH]C2=CC=CC=C12)NCC1=CC=CO1
O=C(NC1=N[NH]N=N1)C1=CN=C2[NH]C3=CC=CC=C3N2C1=O
O=C(NC1CCCN(CC2=CC=C3OCOC3=C2)C1)C1=CC(=O)C2=CC=CC=C2O1
O=C1[NH]C(=O)C2=C(N=C(N3CCOCC3)N2CCCOC2=CC=CC=C2)[NH]1
O=C1NC2CCCCC2N1C1CCN(CC2=CC=CC=C2)CC1
O=C(CSC1=NC(=O)C2=C([NH]1)N(C1=CC=CC=C1)N=C2)NCCC1=CCCCC1
O=C(NC1CCCCC1)NS(=O)(=O)C1=CC=C(CCNC(=O)C2CC=CC2=O)C=C1
O=C1CSC2=CC=CC=C2N1C1CCCCC1
CC(=O)C=CC=CC(O)CCC=CC(=O)NCC(C)(C)O
O=C(NC1=NC=NS1)NC1CCCOC1
C1=CC=C(NC2=CC=C(C3=NC4=C(C=CC=C4)[NH]3)C=C2)C=C1
O=C(C1COC2=CC=CC=C2O1)N1CCC2=C(C=CN=N2)C1
O=S(=O)(NC1=CC=CC=C1)C1=CC=C(N2CCCN(CC3=CC=CC=C3)CC2)C=C1
O=C(C1=N[NH]C=C1)N1CCC1C1=NC(C2=CC=CS2)=NO1
CC(NS(C)(=O)=O)C(N)=O
O=C1C2=CC3=CC=CC=C3OC2OC2=CC=CC=C12
O=C1N=C[NH]C2=C1CC(CCC1=CC=CO1)CN2
C=CCOC(=O)CC(NC(=O)C(C)NCC(F)(F)F)C(=O)OCC=C
O=C1OCCCCCCCCCCC2=C1C=CC=C2
O=C1N=C(NC2CC=CC2)[NH]C2=C1C=N[NH]2
O=C(C[N+]12CCC(CC1)C(OC(=O)C1(C3=CC=CC3)CCCCCC1)C2)NC1=N[NH]C=C1
O=C(NC1=CC=CC=C1)C(=NNC(=O)C1=CC=NC=C1)C1=NC2=CC=CC=C2[NH]C1=O
CC(C)CCCCCCCCCCCC(=O)OC(C)C(O)C(O)CCO
O=C1C=CC(=NCCC2=CC=CC=C2)C2=CC=CC=C12
C1=CC=C(CCNCC2=NC3=CN=CN=C3N=C2)C=C1
O=C(CNC(=O)NCC1=CC=CC=N1)NC(CCC(CC1=CC=CC=C1)NC(=O)CNC(=O)NCC1=CC=CC=N1)CC1=CC=CC=C1
C1=CC=C2C(=C1)CCC1C2CCC2C(C3=CC=C4CCCC4=C3)CCC21
O=C1OC(C2=CC=CC=C2)=C(C#CC2=CC=CC=C2)C2=C1C1=C(CCCCC1)S2
O=C(CSC1=CC=CC=N1)N1CCN(C2=CC=CC=N2)CC1
O=C(NS(=O)(=O)C1=CC=C(NC(CCN2CCOCC2)CSC2=CC=CC=C2)C=C1)C1=CC=C(N2CCC(CC3=CC=CC=C3C3=CC=CC=C3)CC2)C=C1
O=C1C2=C(C=CC=C2)S(=O)(=O)C2=CC(N3CCOCC3)=CC=C12
COCC(C(C)=CC(=NO)C(N)=O)=[N+]([O-])O
CCOP(=O)(O)CCCNC(C)=O
CC(=O)NC(CO)C(=O)NC(C)C(=O)NC(CCC(=O)O)C(=O)NC(CC(C)C)C(=O)NC(CC(C)C)C(=O)NC(C)C(=O)NC(CCCNC(=N)N)C(=O)O
CCC(CC)C(=O)NS(=O)(=O)CC
O=C(CN1CCN2C=NN=C2C1)NC1=NN=CS1
S=C(NC1=CC=CC=C1SC1=CC=CC=C1)C1=CC=CC=C1
O=C(NCC1=CC=CN=C1)C1CCCN(C2C3=CC=CC=C3CCC3=CC=CN=C32)C1
O=C1[NH]C=NC2=CC(C3=CC=C(N4CCCC4)C=C3)=NC(NC3CCOC3)=C12
O=C(NCC1=NC=CS1)NC1CCCC2=C1C=N[NH]2
CC=CCCC=CC=CC(=O)NCC(C)C
C1=CC=C(CCC2CCCCN2CC2=NC=NO2)C=C1
O=C1CCCN1CC1=NOC(CN2CCN(C3=CC=CC=C3)CC2)=C1
O=S(=O)(NCC1=CC=C2[NH]C=CC2=C1)C1=CC=C(S(=O)(=O)N2CCOCC2)C=C1
O=C(CN1C(=O)COC2=CC=CC=C21)NCC1=CC=CN=C1
O=C1CC2=C(CO1)C(=O)N1CC3=C([NH]C4=CC(=O)C=CC4=C3)C1=C2
O=C(NCC1=CC=CC=C1)C1CCCN1C(=O)C(CCC1=CC=CC=C1)NS(=O)(=O)CC1=CC=CC=C1
N#[N+][N-]C(CCCNC(=N)N)C(=O)NC(C=O)CCCCN
O=C(NCC1CCN(CCCC2=C[NH]C3=CC=C(N4C=NN=C4)C=C23)CC1)C1=CC=CC=C1
O=C(CCS)NO
O=C(C1=CC=CC=C1)C1=CC=C(OCCCCCCC2=CC=CC=C2)C=C1
O=C1CSCCN1C1=CC=CC=C1
O=S(=O)(CCCN1CCC2=C(C1)N=C[NH]2)C1=CC=CC=C1
N=C(NCCCC(NC(=O)CNC(=O)C1=CC=CC=C1)C(=O)NC1=CC=CC=C1)NS(=O)(=O)C1=CC=CC=C1
O=C1CC(C2=CC=C(CC(NS(=O)(=O)C3=CC=CC=C3)C3=NC=C(CCCCC4=CC=CC=C4)[NH]3)C=C2)S(=O)(=O)N1
O=C1[NH]C2=CC=CC=C2C=C1C1=NC(=O)C2=CC=CC=C2[NH]1
C1=CC=C(NCCN2C=CN=C2)C=C1
CCCCCCN(N)C(=O)CC#N
O=C1C=CC(=CC=CCCC2CCC3OCC4CCCC2C43)O1
O=C(O)CCC(CS)C(=O)O
O=S(=O)(C1=CC=CC=C1)N1C=CC(C2=CN=C3C=CC=CN23)=C1
CCCCCCCCCCCCCCCC(=O)NCCCNCCCNCCCCNCCCN
O=C(NC1=CC=C(C(=O)N2CCCCC2)C=C1)C1=CC=NN1C1=CC=C2C=CC=CC2=C1
O=S(=O)(OCCCOC1=CC=C(C=CC2=CC=CC=C2)C=C1)C1=CC=CC=C1
C1=CC=C(CCCCNC2(C3=CC=NO3)CCCCC2)C=C1
O=C1C(C=NC2=CC=C(S(=O)(=O)NC3=NN=CS3)C=C2)=C[NH]N1C1=CC=CC=C1
O=C1N=C[NH]C2=NC=C(NC3=CC=CC=C3)N=C12
CC(C)C(=O)NCCC(C)(C)C
O=C(NC1=NN=C(CCSCCC2=NN=C(NC(=O)C3=CC4=CC=CC=C4O3)S2)S1)C1=CC2=CC=CC=C2O1
O=S1C=CC2=CC=CC=C21
O=C1C2=C(N=C(C3=CC=CC=C3)NC1CC1=CC=CC3=CC=CC=C13)N=C1C=CC=CN21
O=C(NC1CC2=CC=CC=C2N(CC2=CN=C[NH]2)C1)C1=C[NH]C=N1
O=C1OCC2COC3=CC(N4CCN(CC5=CC=NC=C5)CC4)=CC=C3N12
O=C(OC1=CC=CC=C1)C1=CC2=CC=CC=C2S1
O=C(CN1CCCC1)NC1=C(C(=O)NC2=CC=CC=C2)C2=C(CCCC2)S1
O=C1CC2(CCCC2)CC(=O)N1CCCCNC1COC2=CC=CC=C2C1
O=C(OCC(=O)N1CCC1)C1=CC=C(S(=O)(=O)NC2=CC=CC=C2)C=C1
CNC(=O)C(C)NC(=O)C(N)CC(=O)O
O=C(NC1CC1)C1=CN=C2C3=C(C=CC(C#CC4CCNC4=O)=C3)C3CC(C3)N12
O=C(C1=CNC=CC1C1=CC=CC=C1)N1C=CN=C1
COC(C(=O)O)C(N)C(=O)O
O=C(NCCCN1C=CN=C1)NCC1=CC=CC=C1
O=S(=O)(NC1=NN=C(C2CCCCC2)S1)C1=CC=CC=C1
O=C(CN1C=CC2=C(C=CS2)C1=O)NCCCC1=CC=CC=C1
O=C1C=CC(=O)C(C=CC=CC=CC(=O)NC2C(=O)CCC2=O)=C1
C=C1CCC2CCCCC2C1CC(=O)NC1=CN=CC=N1
C1=CC=C(CC2=NC(NC3=CC=CC=C3)=CC=N2)C=C1
O=C1C=COC2=C1C(=O)N(CC1=CC=CC=C1)C1=CC=CC=C21
O=C(C=C1NCC2C3=CC=CC=C3CCN2C1=O)C1=CC=C(C2=CC=CC=C2)C=C1
O=C(C1=CC2=C(N=C[NH]C2=O)S1)N1CCN(C2=CC=CC=C2)CC1
C1=CC=C(OC2=NC=CC=C2CN2C=CN=C2)C=C1
O=C(NC1CCN(CCCCCCCCNCCC2=C[NH]C3=CC=CC=C23)CC1)C1=CC=CC=C1
O=S(=O)(NC(=NC1=CC=NN1C1=CC=CC=C1)C1=CC=CC=C1)C1=CC=CC=C1
NC(C=O)CCC(=O)O
C1=CC=C(C2=C(C3CCCNC3)C3=CC=CC=C3[NH]2)C=C1
C1=NC=C2N=C(N3CCCCC3)C=CC2=N1
O=C(NC1=CC=C2C=CC=CC2=C1)C1=CC=CC=C1SC1=CC=CC=C1
O=C1C=CC2=CC=CC(CNC3=CC=CC=C3)=C2O1
C1=CC=C(C2CC3(N4CCCCC4)CNCC2C(C2=CC=CC=C2)C3)C=C1
C(=CC1=CC2=C(C=C1CN1C=CC=N1)CCCC2)C1=CC=CC=C1
O=C1NC(=O)C(=CC2=CC=CC(OC3CCCCC3)=C2)S1
C1=CC=C(C2=CC(C3=CC=CO3)=CC=N2)N=C1
O=C(NC(CC1=CC=CC=C1)C(=O)NC(CC1=C[NH]C2=CC=CC=C12)C(=O)NCCC1=C[NH]C=N1)OCC1=CC=CC=C1
C1=CC=C(C2=C(CCN3CCCCC3)OC3=CC=CC=C23)C=C1
O=C1OCC2=C1C=CC(CCN1CCN(CCC3=NC=CC=C3)CC1)=C2
C1=CC=C(CSC2=NC3=NN=CC3=CN2C2=CC=CC=C2)C=C1
CC(C)CC(C=O)NC(=O)C(N)C(C)C
C1=CC=C(C2=NC(CN3CCOC(CN4C=NC=N4)C3)=CS2)C=C1
O=C(CCN1CCC(C2=NC(C3=CC=C4C=CC=CC4=N3)=NO2)CC1)N1CCCC1C1=NC2=CC=CC=C2[NH]1
O=C(C1=CC=C(CN2CCCCC2)C=C1)N1CCNCC1
C1=CC=C(COC2=CC=C(CCCOC3COC4=NC=CN4C3)C=C2)C=C1
O=C(CC1=CC=CC=C1)NC1=C[NH]C=N1
O=C(NCC1=CN=C2SC=CN12)C1=CC=CN=C1
O=C1CC(SC2=CC=CC=C2)N1C(=O)NC1=CC=CC=C1
O=C1NCC2=CC(NCC3=C4C(=CC=C3)SC3=C4C(=O)N=C[NH]3)=CC=C12
S=C1CN(CC2=CC=CC=C2)CN1
O=C(CC1=CC=C(C2=CC=CC=C2)C=C1)NCC1=CC=CO1
O=C1CN=C(C2=CC=CC=C2)C2=CC=CC=C2N1CC1=CC(=O)N2C=CC=CC2=N1
N=C1C2=C(N=C3CCCCCN31)SC1=C2CCCCC1
O=C(CSC1=NC2=CC=CC=C2C2CC=NN12)NC1=CC=CC=C1
O=C(C1=CN(C2=CC=C3N=CC=CC3=C2)N=N1)N1CCOCC1
O=C(CC1=CC=CC=C1)NC1=C[NH]C=C1
O=C(NC1=CC(C(=O)NCCC2CCN(C3CCNCC3)CC2)=N[NH]1)C1=CC=CC=C1
O=C(NCC1=CC=C(C2=NCCN2)C=C1)C1=CC=C(C(=O)NCC2=CC=C(C3=NCCN3)C=C2)C=C1
N=C1S[NH]C(=S)N1C1=CC=CC=C1
O=C(CCN1C(=O)C2=C(C=CS2)N(CC2=CC(=O)N3C=CC=CC3=N2)C1=O)NCC1=CC=CO1
C1=CC(OC2CCOC2)=C2C=NN=C(CC3=CC=NC=C3)C2=C1
O=C(NN=CC1=NO[NH+]=C1)C1=CC=C2OCOC2=C1
O=C(NC1=CC=C(N2CCOCC2)C=C1)C1=CC=C(N2C=CN=C2)C=C1
C1=CC=C(NCC2CCC(CNC3=CC=CC=C3)CC2)C=C1
O=C1C=C(CSC(=S)N2CCN(C3=CC=CC=C3)CC2)OC2=CC=CC=C12
CCCCCCCCCCCCCC(=O)C(F)(F)F
O=C(NC(CCC1=CC=CC=C1)CNC1=CC=CC=C1)C(CC(=O)N1CCOCC1)C1=CC=CC=C1
C1=CN=C(NC2=CC=C3OC(CCN4CCCC4)=CC3=C2)C=C1
O=C(NCC1CC1)C1=CN(C2=NC=C3C=CC=CN23)C=N1
CCCCCCCCCCCCCCCCCCCCCC(=O)OC(CO)COC(=O)CCCCCCCCCCCCCCC
C1=CC2=CC=CC3=C2C(=C1)C1=CC=CC2=C1C3=CC=C2
COCCOCOC=O
O=C(CCCC1=CC=CC=N1)C(CCC1=CC=CC=N1)CCC1=CC=CC=N1
CCNCC=CCNCC=CCNCCCCNCC
O=C(NC1=CC=CN=C1)C1=CC=C(C2=CSC3=C2OC(N2CCOCC2)=CC3=O)C=C1
O=C(NCC(C1=CC=CS1)N1CCNCC1)C(=O)N1CCCCC1
O=C(NCCCN1CCNCC1)C1=CC2=NC(=O)[NH]C=C2C=C1
C1=CC=C(CC2=CC=C(C3=NC4=CN=C5C=CC=CC5=C4[NH]3)O2)C=C1
C1=CC=C2C(N3C=NN=N3)=CC=CC2=C1
C1=CC=C(C2=CC=CC3=C2N=C(N2CCN(C4=NC=CC=C4)CC2)[NH]3)C=C1
O=S(=O)(NN=CC1=CC=CC=C1)C1=CC=C(CC2=NC=CC=C2)S1
CC(C)CN(C(C)C)[SH](=O)=O
O=C(NC1=CC(N2C=CN=C2)=CC=C1)C1=CC=CC(NC2=NC=NC3=CN=C(N4CCNCC4)N=C23)=C1
O=C(NCC(=O)N1CCCC1)C1=C[NH]C2=NC=C(C3CC3)N=C12
O=C(NC(=S)NCC1=CC=C(C2=CC=CC=C2)C=C1)C1=CC=CC=C1
O=C(C1=CC(S(=O)(=O)N2CCNCC2)=CC=C1)N1CCN(C2=CC=CC=C2)CC1
O=C(CC(NC(=O)C1CCCN1)C1=CC=CC2=CC=CC=C12)NCCC1=CC=CC=C1
CNCC(=O)NCC(=O)NC
O=C(NCC1=CC=CC=C1)C1CC2CN3C(=NC4=CC=CC=C43)C2N1CC1=CC=CC=C1
N=C(NCCCCCCNC(=N)NC(=N)NC12CC3CC(CC(C3)C1)C2)NC(=N)NC12CC3CC(CC(C3)C1)C2
O=C(NCCC1=CC=C(C2=CC=CC=C2)C=C1)C1(S(=O)(=O)C2=CC=CC=C2)CCOC1
C1CCC(OC2CC3CCCC4CCC5OOC43C(O5)O2)CC1
O=C(NN1C=C2C=CC=CC2=NC1=S)C1=CC=CC=C1
O=C(CC1=CC=CC=C1S(=O)(=O)N1CCNCC1)NC(CN1CCCC1)C1=CC=CC=C1
O=C(C1=NN2C=CC=NC2=N1)N1CCC2=CC=CC=C2C1
O=C(C=CCC12OCC3CC(C=C4C(=O)C5=CC6=C(C=C5OC431)OCC=C6)C2=O)OCCN1CCOCC1
O=C(CCSC1=CC=CC=C1)NCCSCC1=CC=CO1
O=S(=O)(C1=CC=CC2=CC=CC=C12)C1=N[NH]C2=C1C=CC=C2
O=S(=O)(C1=CSC=C1)N1CCCCC1
O=C(NCCC1=CC=CC=C1)NN1CN(CC2=CC=CC=C2)CC1=O
C(CC(=NC1=CC=CC=C1)C1=CC=C2C=CC=CC2=C1)=NC1=CC=CC=C1
O=S(=O)(NCCS(=O)(=O)N1CCN(C2=CC=CC=C2)CC1)C1=CC=CC=C1
C1=CC(C2=C[NH]N=C2C2CCCCC2)=NC(N2CCCCC2)=N1
C1=CC=C2N=C(N3CCN(C4=CC=NC=C4)CC3)C=CC2=C1
C1=CC=C(CC2=CC3=CC(C(C4=CC=NC=C4)C4=CN=CS4)=CC=C3N=C2)C=C1
O=C(NCC1=CC=CC=N1)C1=COC=C1
O=C(COC(=O)CCC1=NC2=CC=CC=C2S1)NC(=O)NCC1=CC=CO1
O=C(CCS(=O)(=O)C1=CC=CC=C1)OCC(=O)C1=CC=C[NH]1
CCCCCCCCCCC(=O)OCC(C)(C)C
C1=COC(C2=CN(C3CCCO3)C3=NC=NC=C23)=C1
O=C1C2=CC3=NC=C(CC4=CC=CC=C4)C=C3C=C2CN1CC1=CC=CC=C1
O=C1CCC2C(CCC3C2CCC2C3CCC23CCCO3)C1
COC(=O)NC(C(=O)NC(C)C(=O)NC(CC(=O)O)C(=O)CF)C(C)C
O=S(=O)(C1=CC=CS1)N1CCN(C2=C3C=CSC3=NC(CN3CCCC3)=N2)CC1
COCC(=O)N(C)CCCN
O=C(NCCCCNC1CC=CCC1)C1=CC2=CC=CC=C2S1
O=C1[NH]C(=O)C2=C(N=C(CN3CCOCC3)N2CC2=CC=CC=C2)[NH]1
COP(O)(O)=S
O=C(NCCC1=CC=C2OCOC2=C1)C1CCCN(CC2=CC=CO2)C1
O=C(CCCCCCCCC(=O)NC1=NC2=CC3=C(C=C2S1)CC1C2CCCCC32CCN1CC1CC1)NC1=NC2=CC3=C(C=C2S1)CC1C2CCCCC32CCN1CC1CC1
O=C(C1=CC=CC=C1)C1OC1C1=CC=CC=C1
C1=CC=C2C(=C1)[NH]C1=C2N=C[NH]1
CCCCCCCCCCCCCCCCOCCCN
C1=C2C(CCC1)CCC1CCCC21
O=C(NCCC1=CC=C(N2CCCC2)C=C1)C1=CC2=CC=CC=C2[NH]1
CCCCCCCCCCCCCCCC(=O)NC(C(=O)NC(C(=O)NC(C(N)=O)C(C)O)C(C)C)C(C)O
C1=CC=C(CCN2CCN(C3CCOC4(CCOCC4)C3)CC2)C=C1
N=C1C(=O)N(CCN2CCN(C3=CC=C4C(=O)C=CN(C5CC5)C4=C3)CC2)C2=CC=CC=C12
O=S(=O)(OCC(COC1=NC=CC=N1)(C1=CC=CC=C1)C1=CC=CC=C1)C1=CC=CC=C1
C=C(COC1CCCCO1)C1CCC2OC(=O)C=C2C1
O=C(NC1=CC=CC(C2=CN(CC3=CC=CC=C3)N=N2)=C1)C1=C[NH]N=N1
O=C(CCC1=CC=CC=C1)NC1CCNC2=CC=CC=C21
O=C(CN1CCOCC1)OCC1CCCO1
O=C1C=CN(C2CCCO2)C(=O)N1CCCCCC1CC1
O=S(=O)(C1=CC=CC=C1)N1CCCC2(CCCO2)C1
O=S(=O)(N1CCCCC1)N1CCC2=C(C=CS2)C1
O=C(NCC1=CC=C(OC2CCN(C3=NC=NC(OCC4CC4)=C3)C2)C=C1)C1=CON=C1
CN(C)CCNCCN
O=C(NC1=CC=C2C=CS(=O)(=O)C2=C1)C1=CC=CC=C1OC1CCNCC1
C1=C2CCCCC2C2CCC3C(N4C=NC5=C4C=CC=C5)=CCC3C2C1
O=C(CCCC1=CC=CC=C1)N1CCN2N=CN=C2C1CN1C=CC=N1
O=C(NCC1=CC=CC=C1)C1CN(CC2CCCCC2)CC1C1=CC=CC=C1
O=C1COC2(CCN(CC3=NC=C[NH]3)CC2)CN1C1=CC=CC=C1
C1=CC=C(C2CCC(C3=CC=C(OCCSC4=CC=NC=C4)C=C3)O2)C=C1
O=C(NC1=CC=C2OCCCCCOC(CNCC3=CC=CC=C3)CCNC(=O)C2=C1)NC1CCCCC1
O=C(NC1=CC=CC=C1C(=O)NCCCC1=CC=CC=C1)C1=CC2=CC=CC=C2[NH]1
O=C(NC1=CC=CC2=CC=CC=C12)OCC1N=C(C2=CC=CC=C2)C2=CC=CC=C2NC1=O
C1=CC=C(N2CCN(C3=NC=NC(OC4=C5N=CSC5=CC=C4)=C3)CC2)C=C1
C1=CC=C(N2CCN(CCCOC3=CC=C(C4=NC5=CC=CC=C5O4)C=C3)CC2)N=C1
O=C(NC1=CC=C(NS(=O)(=O)C2=NOC=C2)C=C1)NC1=C2N=CN(C3CCCO3)C2=NC=N1
O=C1NCC2=C3C4=CC=CC=C4[NH]C3=C3C(=C12)C1=CC=CC=C1N3C1CCCCO1
O=C(CCC1=CC=CC=C1)N1CCN(C(C2=CC=CC=C2)C2=CC=CC=C2)CC1
C1=CC=C(CCCCNCC2=CC=NC=C2)C=C1
O=S(=O)(NC1=CC(C2=CC=C3N=CC=NC3=C2)=CN=C1)C1=CC=CC=C1
O=C(NC1=CC=CC=C1OCC1CCCO1)C1=CC=CN=C1
O=C1[NH]C2=CC=CC=C2N1CC1=C2[NH]C=CC2=CC=C1
O=C(NC1=CC=C(C2=CC=CC=C2)C=C1)N1CCC2=CC=C(N3CCNCC3)C=C21
O=C(NCCCNC1=CC=CC=C1)C1CCN(S(=O)(=O)C2=C[NH]C(=O)N=C2)CC1
O=C(CNC(=O)C1=CC(S(=O)(=O)NCC2=CC=CC=C2)=CC=C1)NC1=CC=CC=C1
CCCCC(CC)COCCO
O=C1C2=CC=CC=C2N=CN1CSC1=NC2=CC=CC=C2O1
O=C1C2=C3C(=CC(NCCCN4CCOCC4)=C4C(=O)N(CCCN5CCOCC5)C(=O)C(=C43)C=C2)C(=O)N1CCCN1CCOCC1
O=C(COC1=NC2=CC=CC=C2S1)C1CCC2C1CCC1C3CC4=C(C=C3CCC12)N(C1=CC=CC=C1)N=C4
O=C1[NH]N=C(NC2=CC=CC=C2)C2=C1N(C1CCCCC1)N=N2
O=C1C2=C(N=CN1C1=C[NH]N(C3=CC=CC=C3)C1=O)[NH]N=C2NC1=CC=CC=C1
O=C1N=C[NH]C2=C1C1=C(CCC1)C(=S)S2
C1=CC=C(CN2C3=CC=CC=C3C3=C2C=CO3)C=C1
O=C(CN1N=C(C2=CC=CC=C2)CCC1=O)NCC1=CC=CO1
O=C1CCNC1=O
C1=NC2(CO1)C1=CC=CC=C1OC1=CC=C(C3=CC=NC=C3)C=C12
O=C(CN1C(=O)CC2=CC(S(=O)(=O)N3CCCCC3)=CC=C21)NC1=CC=CC=C1
O=C(C1=CC=CC=C1OC1CCCC1)N1CCCC(N2C=NC=N2)C1
O=C(OCC1CNC2=C(N1)C(=O)N=C[NH]2)C1=CC=C(C2N=N2)C=C1
C1=CC=C(CC2CN(C3CCSCC3)CCO2)C=C1
C(=CC1=CC=CC=C1)C1=NNC(C2=CC=CC=C2)C1
C1=CC2=CC=C(C3=NN(C4CCCCC4)C=C3)C=C2C=C1
O=C1NC(CC2=CC=CC=C2)C(=O)C1=C1NC2=CC=CC=C2S(=O)(=O)N1
C1=CC=C2C(=C1)OC1=C(NC3=CC=C(N4CCNCC4)C=C3)N=CN=C12
C1=CC2=C(C=CO2)C(CN2C=CC=N2)=C1
O=C(NC1=NC=CS1)C1=C(CCC2CCCCC2)SC=N1
O=C1C=CCC(CC=CC2=CC=CC=C2)OC(=O)COC(=O)CCNC(=O)C(CC2CCCCC2)N1
O=C(CC1=CC=CC=C1)NC1=NC=C(SCC2=CN=CO2)S1
COC(=O)C(C)NC(=O)C(N)CO
C1=CC=C(C2=NC(NC3=CC=C4NCCC4=C3)=NC=C2)N=C1
O=C(COC(=O)C1=NC=CC=C1)NC1=CC=CS1
O=C(OC1CCCC2C3CCCC3CCCC12)C1=CC=CC=C1
CCCCCCC(C)OC(=O)C=C(O)CBr
O=C1C(CC2=CC=CC=C2)=CC2=CC=NC(C3=CC=CN=C3)=C2N1CC1=CC=CC=C1
O=C(OCN1COC2=CC=CC=C21)C1=CC(CN2CCNCC2)=CC=C1
O=C(CC1CCC(CCN2C=C(C#CCOC3=CC=CC(C4=CC=CC=C4)=C3)N=N2)O1)N1CCN(CC2CCCO2)CC1
O=C(C1=CC=C(CCC(COC2=CC=C(C3=CC=CC=C3)C=C2)N2C(=O)CCC2=O)C=C1)N1CCCC1
C1=CC=C2C(=C1)CCC2NC1=NN=C(C2CC2)O1
O=C(NC1=NC=CC=C1)C1=CC2=CC=CC=C2[NH]C1=O
O=C(NCCC1=CC=CC=C1)C1CC1
O=C(C1=CC(COC2=CC=C3[NH]C(=O)C=CC3=C2)=CC=C1)N1CCNCC1
O=C(C1=NN2C=C3CCC4=CC=CC=C4C3=NC2=C1)N1CCN2CCCC2C1
O=C(NC1=CC=CC=C1)NN1C=NC2=CC=CC=C2C1=O
O=C(NC(=S)NC1=CC=CC=C1)C1=C[NH]N=C1
C=NN(C)C(=S)N(C)C
O=C1OC2C=C1C1OC1CCC1=CC=C(C2)O1
CCC(NCC(=O)O)C(N)=O
O=C(NC1=CC=C(C2=NN=CO2)C=C1)C1=CC=CC=C1
O=C(CCC1=CC(C2=CC=CC=C2)=N[NH]1)N1CCN(C2=CC=CC=C2)CC1
CCCC(CCC)C(=O)NN
O=C(COC1=CC=CC=C1)NC(=S)NC1=CC=C(N2CCNCC2)C=C1
N=C1C=C2CCCC2CC1
O=C1[NH]C2=CC=CC=C2N1C1CCN(CC2=CC=C(C3=NC4=CC=C(C5=N[NH]N=N5)C=C4N=C3C3=CC=CC=C3)C=C2)CC1
CC(C)C(C=O)NC(=O)C(S)NC(=O)C(N)CCCCN
O=C(NCC1=CC=CC=C1)C1=CC=CN=C1
CCNC(=O)CNC(=O)CC(C)C
C1=CC=C(CC(C2=CN(C(CC3=CC=CC=C3)C3=C[NH]N=N3)N=N2)N2C=CN=N2)C=C1
O=C(NC1=NC2=CC=CC=C2C2=CN(C3=CC=CC=C3)N=C12)C1=CC=CN=C1
S=C1[NH]N=C(CCN2CCN(C3=CC=CC=C3)CC2)N1C1=CC=CC=C1
C(#CC1=CN=C(OCC2=CC=CC=C2)N=C1)C1=CC=CC=C1
O=C1CN(C2=NC3=C(C(=O)N(CC4=NC5=CC=CC=C5C=N4)C(=O)[NH]3)N2CC2=CC=CC=C2)CCN1
C(=CC1=[NH+]C2=CC=CC=C2C=C1)C1=CC=C2OCOC2=C1
O=C(NCC1=CC=NO1)C1=CN=C(OC2=CC=C3OC(C4=CC=CN=C4)CCC3=C2)S1
C1=CC=C(CC2=CC(C3CCCCO3)=C(OCC3COC3)C=C2)C=C1
O=C(OCC1=CC=C(C2=NC=CS2)O1)C1=CC=CC=C1
O=C1C2=CC=CC=C2C(=O)N1CCCCN1C(=O)C2=CC=CC=C2C1=O
CC(OC(C)(C)C)C(NC(=O)OC(C)(C)C)C(=O)O
O=C(NC1=CC=C(C2=NC3=CC=CC=C3O2)C=C1)C1=CC=CC=C1C1=CC=CC=C1
O=C1[NH]C=C(C2=CC=CC=C2)N1C1=CC=C2N=C[NH]C2=C1
O=C1C2=CC=CC=C2C(=O)C2=C1C=CC=C2NC1=CC=C(CCC2=CC=CC=C2)C=C1
O=C(C1CCC(NCC2=CC=CC=C2)CC1)N1CCC(C2=CC=CC=C2)(N2CCCOC2=O)CC1
O=S(=O)(C1CC1)N1CC2CCC1CN(CC1=CC=CC=C1)C2
O=S(=O)(NC1CC1)C1=CC=CN=C1
O=C(NC1=CC=C2SC(C(=O)N3CCC4=C5C=COC5=CC=C43)=CC2=C1)C1=CC2=CC=CC=C2O1
O=C(CN1C=NC2=C1[NH]C(=O)[NH]C2=O)NC1CCCCCC1
O=C1CC2=CC(NC(=O)NC3=CC=CC=C3)=CC=C2OC(CNS(=O)(=O)C2=CC=CS2)CCN1
O=C1NCCC12CCN(CC1=NC=CS1)CC2
C=C(C1=CC=CC=C1)N(C1CCC(C2=CC=CC=N2)CC1)C1CC1
O=C(CCC1=CC=CS1)N=CNCCCC1=NC=C[NH]1
O=C(NC1=NC=CS1)C1=CC(SC2=NN=C[NH]2)=CC=C1SC1=CC=CC=C1
CC(C)C(C)C(=O)O
O=C(NC1=CC=CC=C1C(=O)NC1=CC=CC=C1)C1=CC=C(CN2C=CN=C2)S1
O=C(OC1CCC2CCC3C4CCC5CCCCC5C4=CCC3C2C1)C1=CC=CC=C1
CCN(CC)CC(C)=C(C)C
O=C(CC1CC2CCCC=C2N(CC2=CC=C3OCOC3=C2)C1=O)NCC1=CC=CC2=CC=CC=C12
O=C1C2=C(OC=C2)C2=NC=CC3=CC=NC1=C23
C1=CC(C2CC2)=CO1
C1=CC=C(N2CCN(CCCOC3=CC4=C(C=C3)C3CCCCC3CC4)CC2)C=C1
O=C(NCC1(N2CCNCC2)CCCC1)N1CCC(C2=NC(C3=CC=C4C=CC=CC4=N3)=NO2)CC1
O=C(CN1CCCC1C1=NOC=N1)NCC1=CC=CC=C1
O=C1NC2(CCC(C3=C[NH]C4=CC=CC=C34)CC2)NC1C1CCN(C(=O)C=CC2=CC=CC=C2)CC1
CC=CC=CC(=O)OCCCCCCC
O=C(CCC(=O)N1CCCC(NC2=CC=CC=C2)C1)C1=CC=CC=C1
O=C(CCC(=O)N(CC(=O)NC1CCCC1)C1=CC=CC=C1)NC1=CC=CC=N1
O=C(CNC(=O)C1=CC=CC=C1)NC1CCN(C2CCC(C3=CC=C4OCOC4=C3)CC2)CC1
C1=CC=C(CC2=CSC(C3CCCCO3)=N2)C=C1
O=C1NCCC2=C1C=C(C1=CC=NC(NCC3CCCCC3)=N1)[NH]2
O=C1C=C(SC2=CC=CC=C2)[NH]C(=O)N1CC1=CC=CC=C1
O=C(COC(=O)CCCOC1=CC=CC=C1)NC1=CC=CS1
C=C(I)C(=O)OCC
O=C(NCC1=CC=CC=C1)C1=C[NH]C2=C(C=C(CNCCC3=CC=CS3)S2)C1=O
O=C(NC1CCC(N2CCCCC2)CC1)C1CC1C1=CC=CC=C1
C1=CC=C(C2=CSC(N3N=C(C4=CN(C5=CC=CC=C5)N=N4)CC3C3=CC=CC=C3)=N2)C=C1
O=C1COCCN1C1=CC(=O)N2N=CC(CC3=CC=CC=C3)=C2[NH]1
O=C1C=C(N2C(C3=CC=CC=C3)=C(C3=CC=CC=C3)C3=C2[NH]C=NC3=S)[NH]N1C1=CC=CC=C1
C1=CC=C(C2=NC3=CC=CC=C3N2C2CCCN3CCCCC23)C=C1
C1=CC=C(CC(C2=CC=CC=C2)[P+](C2=CC=CC=C2)(C2=CC=CC=C2)C2=CC=CC=C2)C=C1
O=C1C=CC2C(=C1)CCC1C2CCC2C1C1CC1C21CCC(=O)O1
C1=CC=C(N2CCN(CCN3C=NC4=C5C=CC=CC5=NC4=C3)CC2)C=C1
CC(=N)CC#N
O=C1NC2C3C4CC5C3C1C1C5C4C21
O=C1OC2CN(C3=CN=CC=N3)CC2N1CCCC1=CC=CC=C1
C1=CC=C(CSC2=NC=NC3=C2N=CN3C2CCCC2)C=C1
O=C1NC2C3=CC=CC=C3NC2C(=O)N1CCN1CCN(C2=CC=CC=C2)CC1
O=C(NC1=CC=C(OC(=O)C2=CC=CO2)C=C1)C1=CC=CO1
O=C1N=C(N2CCN(C(C3=CC=CC=C3)C3=CC=CC=C3)CC2)SC1=CC1=CC=CO1
C1=CC2=CC(OCCN3CCCCC3)=CC=C2[NH]1
C1=CC=C(OCCCN2CCC(C(C3=CC=CC=N3)C3CCCC3)CC2)C=C1
O=S(=O)(C1CCCCC1)N1CCC2=C(C=CN=C2NC2=CN=C3C=CC=CC3=C2)C1
O=C1C=C(C2=CC=CC=C2)N=C2C(C=NC3=CC=CC=C3)CCCN21
CN(C)P(N)(=O)C(Cl)(Cl)Cl
CCCCCCCCC(CC)OC=O
C1=CC=C2C(=C1)COC1=CC=CC=C1C2CNC1CCN(C2=NC3=C(C=N2)N=C[NH]3)CC1
O=C1C(C2=NC=CS2)=CC(C2=CC=CC=C2)=C2C3=CN=CC=C3CCCN21
C(#CC1=CSC=N1)C1=CC=C(N2C3CCC2CC3)N=C1
O=C(NC1=CC(C2=CC=C(C(=O)NCC(=O)N3CCNCC3)O2)=CC=C1)C1=CC=C2[NH]C(=O)C=NC2=C1
C1CCC(OC2CCC3CCOCC32)OC1
O=C1C=NC2=C(CNC3=NC=CC=N3)C=CC=C2[NH]1
O=C1C(N2CC2)=CC(=O)C2=C1N=C[NH]2
O=C1C(=CC2=CSC=C2)CCC1=CC1=CSC=C1
O=C(C1=CSC=N1)N1CCC2=C(C=NC=C2)C1
CCNC(C)(C)C
O=C1[NH]N(CCOCCN2CCCCC2)C2=CC=CC=C12
C1=CN=C2C=CC(CC3=NN=C4C=CC(C5=CC=NO5)=CN34)=CC2=C1
C1=CC=C(C2=CSC3=C2N2C=CC=C2C3)C=C1
O=C1CC(C2=CC=CC=C2)N=C2CCCCN12
C1=CSC(C2=NC=C(NCCN3CCOCC3)O2)=C1
O=C(C1CC1)N1CCC2(CC1)CNCC1=CC=CC=C12
O=C1[NH]C(=CC2=CC=CS2)C(=O)[NH]C1=CC1=CC=CS1
O=C1[NH]N=C2N=C(N3CCOCC3)C=CN12
CC(=CC(=O)CC(C)O)CO
O=C(C1=CC=C(NCC2=CC=CC=N2)C=C1)N1CCC2=CC=CC=C2C1
S=C1NCC(CCN2C=CN=C2)OC2=NC=CC=C12
C1=CC=C(CCCCC(CC2=CC=CC=C2)C2=NC=CS2)C=C1
C1=CC2=C3C(=C1)CC1C4CC5=C(C(O2)C34CCN1CC1CC1)N1CCCCC2=C1C5=CC=C2
C1=CC=C(CCCCOC2=CC=CC=C2OCC2=CC=CC=C2)C=C1
O=C(NN1C=NC2=C(SC=C2)C1=O)C1=CC=CC=C1
O=C(C1=CC=CC=C1NS(=O)(=O)C1=CC=CC2=NSN=C12)N1CCOCC1
O=C(CC1=CC=C2[NH]C(C3=CC=CC=C3)=C(CCNCCCCC3=CC=CC=C3)C2=C1)N1CCOCC1
C1=CC=C(OC2=CC=C(C3=C[NH]C=N3)C=C2)C=C1
O=C(NS(=O)(=O)C1=CC=CC=C1)C1=CC=C2[NH]N=NC2=C1
O=C(CCCNC(=O)C1=CC=C(CCC2=C[NH]C3=C2C(=O)N=C[NH]3)C=C1)OCCOC1=NO[NH+]=C1S(=O)(=O)C1=CC=CC=C1
O=C1NC2=CC(C(=O)NCCN3CCNCC3)=CC=C2SC1=CC1=CC=CC=C1
O=C1C=CC=CCCC=CCCCCCCC2=C(NCCC3=CC=CO3)C(=O)C=C(N1)C2=O
C1=CC=C(CN2C=C[N+]3=C2C2CCC3C3=CC=CC=C32)C=C1
C1=CC=C(COC2=CC=C(NC3=NC=NC4=CC=C(C5=CC=CC=C5)C=C34)C=C2)C=C1
O=C(NC1=CC=CC=C1)NS(=O)(=O)N1CCC(CCNC(=O)C2=CC=CC=C2)CC1
C1=CC2=C(C=N1)[NH]C(C1CCCN1)=N2
C1=NC=C2SC=C(C3=CC4=C(C=NC=C4C4=CN=CS4)O3)C2=C1
O=C(CNC(=O)CN1C(C2=CC=CC=C2)=NC=C(NC(=O)OCC2=CC=CC=C2)C1=O)COP(=O)(OC1=CC=CC=C1)OC1=CC=CC=C1
O=C(OCC1OC(N2N=CC3=CC4=CC=CC=C4N=C32)C(OC(=O)C2=COC=C2)C1OC(=O)C1=COC=C1)C1=COC=C1
O=C(CC1CC2CCCC=C2N(CC2=CC=CO2)C1=O)N1CCNCC1
O=C1[NH]C=C(C2=C[NH]C3=CC=CC=C23)C2=C1CCCC2
C1=NC(CCCOC2=CC=C3CCCC3=C2)=C[NH]1
O=C(CNCCCN1CCCCC1)NC1=C(C(=O)C2=CC=CC=C2)C=N[NH]1
N=C(C(=O)C1=CC=CC=C1)N1C=CC=N1
O=C(NCC1=CC=CC=C1)C1=CN=C2C=CC=NN12
O=C(CNC(=O)C1=CC=C(S(=O)(=O)N2CCCCC2)C=C1)NN=CC1=CC=CO1
O=C(NC1=CC=CC=N1)C1=CC2=CC=CC=C2S(=O)(=O)N1
O=C1C2CCC2C(C2=CC=CC=C2)=NN1CC1=CC=C(CN2CCOCC2)C=C1
O=C1NC(=O)C(C2=CC=C(OC3CCCCO3)C=C2)C(=O)N1
B[PH](O)(OC)OP(=O)(O)OP(=O)(O)O
O=C(OC1=CC=CC=C1)N1C2CCCC1CC2
O=C1CC(N2N=NN=C2C2=CC=CC=C2)C2COC1O2
O=C(NC1=NC=NC=C1)C1=NC(N2CCCC2)=NC=C1
C1=CC(CNCC2=CC=CC(C3=CC=CC(C4=NC5=CC=CC=C5[NH]4)=C3)=C2)=CC(C2=CON=C2)=C1
O=C1NC=CC(C2=CC=C(OCCOC3=CC=C(C(=O)C4=CC=CC=C4)C=C3)C=C2)N1
O=C1C=C(CN2CCCC2)C(=O)C2=CC=CC=C12
C1=CC(C2=NCCN2)=CC(OC2=CN=CN=C2)=C1
COC(=O)C(C)(COC(=O)C(C)(C)C)NC(=O)OC(C)(C)C
O=C(CCC1=CC=CC=C1)N1C(=O)N(C(=O)CCC2=CC=CC=C2)C(C2=CC=CC=C2)C1C1=CC=CC=C1
C1=CC2=NC=CC=C2C(NC2=C3C=C[NH]C3=NC(NC3=CC=C(N4CCNCC4)C=C3)=N2)=C1
O=C(NC1=CC=CC=C1)C(=CC1=CC=NC=C1)NC(=O)C1=CC=CC=C1
O=C1CCC2(C1)CC(=O)N(CCCCN1CCN(C3=NS(=O)C4=CC=CC=C34)CC1)C(=O)C2
O=C(CCC1=CC=CC=C1)C1=CC=C(C2=NC(C3=CC=C4OC5=C(C=CC=C5)C4=C3)=CS2)C=C1
O=C(OC1=CN=CC=C1)C1=CC2=CC=CC=C2O1
NS(=O)(=O)C(Cl)Cl
O=C(CC1=C(SSC2=C(CC(=O)NCC3=CC=CC=C3)C3=CC=CC=C3[NH]2)[NH]C2=CC=CC=C12)NCC1=CC=CC=C1
O=C(NC1=NC=CS1)NS(=O)(=O)C1=CC=C(C2=CC=CN=C2)S1
O=C(NC1=CC=C2OCOC2=C1)C1=C[NH]N(C2=CC=CC=N2)C1=O
C1=CC=C(CN2N=NN=C2C(C2=CC=C(CN3C=NC=N3)C=C2)N2CCCN(C3CCC3)CC2)C=C1
O=C(NC1=CC=C(S(=O)(=O)N2CCCCC2)C=C1)C1=NC=NC=C1
O=C(CCC1=CC=CC(OC2CCCC2)=C1)N1CCOCC1
C1=CN=CC(CCNCCC2=CC=C(C3=CC=CC(C4CCCC4)=C3)C=C2)=C1
O=C(CN1C(=O)COC2=CC=CC=C21)N1CCNCC1
O=C(C=CC1=CC=CC=C1)C1=CC2=C(C=C1)OCS2
O=C1CCCCCC1(CC1=CN=C[NH]1)C1=CC=CC=C1
O=C1C=C(C2=CC=CC=C2)[NH]C2=CC=C(N3CCCCC3)C=C12
O=C(COC1=CC=C2C=CC(=O)OC2=C1)NCC1=CC=CC=N1
O=C(CN1C=CC2=C(C1=O)N(CC1=CC=C(C3=CC=CC=C3C3=N[NH]N=N3)C=C1)C=N2)NC1=CC=CC=C1
O=C(NCCCC1=CC=CC=C1)C(C1=CC=CC=C1)C1=CC=CC=C1
O=C(NC1CCC2=NC=CN2C1)C1=NC=NC=C1
O=C(NC1=NC2=CC=CN=C2S1)C1CCCC1
CCN(CC)NC=O
O=C1CN(CCC2=CC=CC=N2)CCN1C1=CC=C2C3=C(CCCNC3)[NH]C2=C1
O=C(NC1=CC=CC=C1C1=CC=CC=C1)C1CCCN(C2=NC=CC=N2)C1
O=S(=O)(NC1=CC=CC(CCN2CCC(N3CCCCC3)CC2)=C1)C1=CC=CC2=CC=CN=C12
C1=CC=C(C2=NCC(NCCC3=CC=NC=C3)=NC3=CC=CC=C23)C=C1
O=C(N1CCNCC1)N1CCC2=C(CC1)C(NC1CC1)=NC=N2
O=C(NC1=CC(C2=CC(C(=O)NC3=CC=NC=C3)=CC=C2)=CC=C1)C1=CC=CC=C1
O=C(C=CC1=CC=CC=C1)NC1CCC2(OC(=O)C3=CC=CC=C3)C3CC4=CC=CC5=C4C2(CCN3CC2CC2)C1O5
O=C(OCOC(=O)C1=CC=CC=C1)OC1=CC=C(C2=CC(=S)SS2)C=C1
C1=CC=C(COCCOC2=CC=C3C(=C2)C=CN3C2=CC=CC=C2)C=C1
C1=CC=C(CCOC2=CC=CC=C2CC2=CC=CN=C2)C=C1
O=C(CCCOC1=CC=CC=C1)NCC1=NN=C[NH]1
O=C(C1=CN=CC(NCCC2=CC=CN=C2)=N1)C1=C[NH]C2=NC=NC=C12
C=C1C2C=CC1C1C(=O)N(CCCCN3CCN(C4=CN=CC=N4)CC3)C(=O)C21
CCCCCCCCCCCCCCC(=O)C(=O)NC(C=CC=CC(=O)O)CCCC
C1=CC=C(CCN2CCCC2C2=NC3=CC=CC=C3[NH]2)N=C1
CCC(=O)OCON=[N+]([O-])N(CC)CC
O=C1C(C2=CC=CC=C2)=CC2=CC=CN=C2N1C1=CC=CC=C1
S=C1N=C2NC=CC(C3=CC=CC=C3)C2=C[NH]1
O=C1C=CC(=O)C2=C1C1OC(=O)C3CC4CCC5CCOC2C(C54)C31
C1=CC2=C(C=C1)OCCCN(C1=NC=NC3=C1CCNC3)C2
O=S1(=O)CCCC2=C1C=CC=C2
O=C(CN1CCNCC1)NC1=CN=C2C(=C1)[NH]C(=O)C1=CC=CC=C12
O=C(CNS(=O)(=O)C1=CC=C2C=CC=CC2=C1)NC1CCS(=O)(=O)C1
CC(C)(C)C(=O)NC(N)C(Cl)(Cl)Cl
C(=NNC1=NC(=NC2=CC=CC=C2)[NH]C(=NC2=CC=CC=C2)[NH]1)C1=CC2=C(C=C1)OCO2
C1=CC2OC3CC4OCCCC4OC3CC2OC2CC3OC4CCC5OC6CC7OCCCC7OC6CCC5OC4CC3OC2C1
O=C(OCC1=CC=CC=C1)C1CCCN1C(=O)C(CC1=CC=CC=C1)NS(=O)(=O)C1=CC=C2C=CC=CC2=C1
C1=CC=C(CN2CCC3(CC2)COCC2=CC=CC=C23)C=C1
O=C1NC2=CC=CC=C2C(=O)C2C(C3=CC=CC=C3)CC(C3=CC=C4C=CC=CC4=C3)C12
CCCCCCCCCCCCCC(=O)NC(CCCN)C(=O)NC(CCCN)C(=O)NC(CCCN)C(=O)NC(CCCN)C(N)=O
O=C(NCCCN1CCNCC1)C1=CC2=CC=CC=C2N=C1
O=C1N(CC2=CC=CC(COC3=CC=C(C4=CC=CC=C4)C=C3)=C2)CCN1C1=CC=NC=C1
O=C(NC1CCCC1)C(C1=CC=CC=C1)N(CC1=CC=CC=C1)C(=O)C1=CC=CO1
O=C1CN(C(=O)C2=CC=CC(S(=O)(=O)N3CCC4=CC=CC=C43)=C2)C2=CC=CC=C2N1
O=C1C=C(CCCC2(C3CC3)CC2)C2=C([NH]C=NC2=O)O1
O=C(NC1=CC=NC=C1)C1=CN(C2=CC=CC=C2)C2=NC=CC=C2C1=O
O=C(CC1=CC=CS1)NCCOCC1=CC=CC=C1
N=C1NC(=NCCC2=CC=CC=C2)C2=CC=CC=C12
CCOC(=O)C(COS(C)(=O)=O)(COS(C)(=O)=O)C(=O)OCC
O=C(NCCCCN1CCN(C2=NSC3=CC=CC=C23)CC1)C1=NSC2=CC=CC=C12
O=C1OCCN1C1=CC=C(OC2CCN(C3=NC4=C(C=C3)C(=O)C=CN4C3CC3)CC2)C=C1
O=C(OC1CC2CCC1NC2)C1=CC=CC=C1
CCOC(=O)NCS
N=C1SC(=CC2=N[NH]N=C2C2=CC=CC=C2)C(=O)N1C1=NC=CS1
C=CC[N+](C)(C)CCOP(=O)([O-])OCCCCCCCCCCCCCCCC
C1=C2CC3C4CCC(OC5CCCCO5)CC4=CCC3C2CCC12CC1NCCCC1O2
NC(=O)CO[N+](=O)[O-]
CCCCCC=CCC=CCC=CCC=CCCCC(=O)OCC
C1=CC=C(C2=C(CN3C=CC=C3)N3C(=N2)SC2=CC=CC=C23)C=C1
O=C1NC2(CCNCC2)CC1C1=CC=CC=C1
O=C(C1=CC=CC=C1)C1=NC2=NC=NC=C2N=C1
C(=NOC1CCCCO1)C1=CC=CC(C2=CC=CC=C2)=C1
C1=CC=C(OCCCCCNC2=NC=C3C=C(C4=CC=CC=C4)C=NC3=C2)C=C1
O=C1C=CC(=O)C2=C1C=C1OC3=CC=CC=C3C(=O)C1=C2
C1=C(C2=C[NH]C3=CC=CC=C23)CCN(CCOC2=CC=CC3=NC=CC=C23)C1
O=C(C1=CC=CC=C1)C1COC(C2=CC=CC=C2)C1COC1CCCCO1
O=C(CCC(=O)N(CC1=CC=CC=C1)C1CC1)NC1=NOC=C1
O=C1C=CC2=CC=C(N3CCN(C4=CC=CC=C4)CC3)[NH]C2=C1
O=C(CC1=CC=CC=C1)NCC1=N[NH]C(=S)O1
N=C(C1=CC=C(C(=O)NC2=CC=CC=C2C(=O)NC2=CC=CC=N2)C=C1)N1CCS(=O)(=O)CC1
C(=CC1=NC2=CC=CC=C2C=N1)C1=CC=CC=C1
CCCCCCCCC#CCOC
O=C(NCCCCN1CCN(C2=NSC3=CC=CC=C23)CC1)C1=CC=CC=C1C(=O)NCCCCN1CCN(C2=NSC3=CC=CC=C23)CC1
O=C(OCCCN1C(=O)[NH]C(=O)C2=C1[NH]C(C1CCCC1)=N2)C1=CC=CC=C1
C1=CC=C2C(CC3=NC4=CC=CC=C4[NH]3)=CC=CC2=C1
C1=CC=C(CCNC2=CN=CC=N2)C=C1
C1=C[NH]C(CNC2=NC3=C(C=C[NH]3)C=C2)=N1
O=S(=O)(CC1=CC(C2=CC=CC=C2)=C2C=CC=CC2=N1)C1=NC=C[NH]1
O=C(C=CC1=CC=CC=C1)C1=CC=NC2=CC=CC=C12
O=C(CCCCCCCCC(=O)OCCN1C=CC(=O)[NH]C1=O)OCCN1C=CC=NC1=O
C1=CC=C(C2CN=C(C3=CC=C4N=CC=CC4=C3)O2)C=C1
C1=CC=C(COC2=CC=CC=C2OCCNCCSC2=CC=CC=C2)C=C1
O=C1CC2(CCN(CCC(CN3C=C(C4=CC=CC=C4)[NH]C3=O)C3=CC=CC=C3)CC2)C2=CC=CC=C12
O=C(C1=CC=CC=C1)N(C1=CC=CC=C1)C1=NC2=CC=CC=C2S1
C1=CC=C2C(=C1)OCCCC2NC1CCNCC1
CCCCCCCCCCCCCCCCS(=O)(=O)NCCC[N+](C)(C)C
C1CN2C(=NN=C2C23CC4CC(CC(C4)C2)C3)S1
O=C1CSC(NN=C2CCCC2)=N1
O=C(C1CCCC1)C1CCN(CC2=CC=CC=C2)C1
C1CCN2CCCCC2C1
O=C1NC(=O)C(=CC2=CC=C(C3=CC=CN=C3)O2)S1
O=C(NC1=CC=C(C2=CN=CO2)C=C1)C1=CC=CC=C1
C1=NN(CC2CCCCN2CC2=CN3C=CSC3=N2)C=N1
CC(=O)NC(CCCNC(=N)N)C(=O)NC(C)C(=O)O
O=C1C=CC2=CC=C(N=CC3=CC=C(C4=COC=C4)C=C3)C=C2O1
CCS(=O)(=O)NCCCCCN
C=C(CC1=CC=CC=C1OCC1=CC=CC=C1)C(=O)OCC1=CC=CC=C1
O=C1CCC2=CC=C(NC3CCCN(C4=C[NH]N=C4)C3=O)C=C2N1
O=C(CN1CCN(C2=CC=CC=N2)CC1)C1=CN=C2CCCCN12
C1=CN=CC(C2=CN3C=CC=C(NC4=CC=C(N5C=CN=C5)C=C4)C3=N2)=C1
S=C(NCC1=CC=CC=C1)NCC1=NC2=CC=CC=C2[NH]1
O=C(C1=CC(CC2(NCC3CCCCC3)COC2)=NO1)N1CCCCC1
O=C(NC1=C[NH]C(=S)S1)OCCSC1=NC=NC=N1
C1=CC=C(CCC2=NC3=C(N4CCC(CC5=CC=CC=C5)CC4)C=CC=C3N2CC2CNCCO2)C=C1
O=C(CC1=CC=CC=C1)N1CCCC(C2=NC(C3=CC=C(S(=O)(=O)N4CCCC4)C=C3)=NO2)C1
C1=CC=C(C2=CC=NC3=NC(N4CCN(C5=CC=CC=C5)CC4)=NN23)C=C1
C1=CC2=C(C=C1)C(C1=C[NH]C=N1)CC2
N=C1C(NC2=CC=CC=C2)=CC1=O
O=C(NCC1=CC=CC=C1)C(C1=CC=CC=C1)N1CCC1=O
O=C(NCCCCCNC(=O)C1=CC=CS1)OCC1=CC=CC=C1
C1=C(CN2CCCCCC2)C=CC(OCCCOC2=CC=C(CN3CCCCCC3)C=C2)=C1
O=C1NC2=CC(C(=O)NCCN3CCN(C4=CC=CC=C4)CC3)=CC=C2SC1=CC1=CC=CC=C1
O=C(NCC1=CC=CC=C1)NC1=CC=C(NC2=NC=NC3=CC(OCCCN4CCCC4)=CC=C23)C=C1
C1=CSC(C2=CN3N=CC=NC3=N2)=C1
CC(C)C(N)CC(N)=O
CNS(=O)(=O)CCO
C1=CC=C2C(C3=NOC(C4CCCNC4)=N3)=C[NH]C2=C1
O=C(C(C1=CC=CC=C1)N1CCCCC1)N1CCCC1C1=NC=C(C2=CC=C(C3=CC=C(C4=CN=C(C5CCCN5C(=O)C(C5=CC=CC=C5)N5CCCCC5)[NH]4)C=C3)C=C2)[NH]1
O=C1NC(=O)C2=C3C1=CC=CC3=C(NCCSC1=CC=CC=C1)C=C2
O=C1C2=CC(OCCN3CCCCC3)=CC=C2C2=C(C3=CC=C(OCCN4CCCCC4)C=C3)N=C3C=CC(OCCN4CCCCC4)=CC3=C12
C=C1[NH]C2=CC=CC=C2C1=CC(=O)NC1=CC=CC=C1
O=C(NC1=CC=NC=C1)C12CCC(CC1)C2
COC(=O)NCC(=O)O
C1=CC=C(CC2=C(C3=CC=CC=C3)C3=C(CCCC3)N=C2C2CCCC2)C=C1
O=C1C=C(C2=CC=CC=C2)OC2=CC3=C(C=C12)C(=O)C=C(C1=CC=CC=C1)O3
C1=CC=C(C2=CC=C(COC3=NC=CN=C3)N=C2)C=C1
O=C(NCCC1=CN2C=CC=CC2=N1)C1=CC=CO1
C(=CC1=CC=CC=C1)CON1CCCCC1
O=C1C2=CC(OC3=CC=CC=C3)=NC=C2N=CN1CC1CCCNC1
O=C(C1=CC(S(=O)(=O)NC2CC2)=CC=C1)N1CCC(CCN2C3CCC2CC(N2C=NC4=CC=CC=C42)C3)(C2=CC=CC=C2)CC1
N=C1CC2=CCCCC2C(C2=CC=CC3=CC=CC=C23)C12C(=O)C1=CC=CC=C1C2=O
C=C(C)CN(CC)C(=O)CO
C1=CC2=NC(C3CC3COC3=NC=CC(NCC4=CN=CO4)=N3)=CC=C2N=C1
O=C1C=C(C2=CC=CC=N2)C=CN1C1=CC=C2C3=C(CNCC3)[NH]C2=C1
C1=CC=C(CCNC2=NC=NC3=C2C(C2=CC=CC=C2)=CN3C2=CC=CC=C2)C=C1
O=C(CCN1CCCC1)NC1=C(C(=O)C2=CC=CC=C2)C=N[NH]1
C1=CC=C(NCCCOC2=CC=C3[NH]C=CC3=C2)N=C1
O=C(CN1C(=O)NCC2=CC=CC=C21)NC1=CC=CC=C1
CC(C)CC(NC=O)C(O)C(=O)OC(C)C
O=C1CCCC2=NC=CC=C2C(=O)OCC2OC34CC(O1)C(OC(=O)C1=COC=C1)CC3CC(=O)C2C4
O=C1C2=C(C=NN2C2CC2)C(C2=CC=CC=C2)N1C1=CC=C2N=N[NH]C2=N1
O=C1C(CC2=CC=CC=C2)C2OC=CN12
CCCNC(=O)NCC(C)O
O=C1CC(C2=CC=CC=C2)OC2=C1C=C(C1=CC=CC3=C1OC(C1=CC=CC=C1)CC3=O)C=C2
O=C1C2=C(NC(C3=CC=CC=C3)N1N=CC1=CC=CC=C1)N(CC1=CC=CC=C1)N=C2
O=C(NC1=CC=CC=C1)N1CCC(C2=CC=NC=C2)C1
C1=CC=C(CC2CC(CNC3=NC=CC=C3)C2)C=C1
O=C1C(=CC2=CC=NC=C2)SC2=NC=CC(C3=CC=C4OCOC4=C3)N21
O=C(C1=NC(NC2CCNC2C2=CC=CC=C2)=CN=C1)C1=C[NH]C2=NC=NC=C12
CC(O)C(O)C(C)CO
CCCCCCCCCCCCCC(=O)NC(COC(=O)CN(C)C)COC(=O)CN(C)C
O=C1C2=CC(C3=CC=CC=C3)=NN2N=CN1C1=CC=C(OCCN2CCCC2)C=C1
O=C(NC1=NC(C(=O)NC2=CC=CC=C2)=CC=N1)C1=CC=CC=C1
CC(=O)CN(CC(C)=O)N=O
O=C(CN1C=CC2=C(NCN(CC3CCC3)S2(=O)=O)C1=O)NCC1=CC=CN=C1
O=S(=O)(NC1=CC=CN=N1)C1=CC=C2C(C3=CC=CC=C3)=NC=CC2=C1
CC(OS(N)(=O)=O)C(C)OS(N)(=O)=O
O=C(C1CCC2CN1C(=O)N2)N1CCCCC1
O=C(NCC1=CC=CC=C1)N1C(C2=CC=CC=C2)=C(P(=S)(C2=CC=CC=C2)C2=CC=CC=C2)C2=CC=CC=C21
O=C(CSC1=NN=C(COC2=CC=CC=C2)O1)C1=CC=CC=C1
O=C(CNCC(=O)NC1=CC=CC=C1)NCC1CCCCC1
O=C1COC2=CC=C(CNC3=CC=CC=C3)C=C2N1
O=C1CCC(N2OCCC2=O)O1
C1=CN=C(OCC2=CC=C3C=CC=CC3=C2)N=C1
O=C(NCC1=CC=CC=C1)NC1=CC2=C(C=N1)C(C1=CC=CC=C1)=N[NH]2
O=C(NC1=CC(NC2=CC=[NH+]C=C2)=CC=C1)C1=CC=C(NC2=CC=NC3=CC=CC=C23)C=C1
O=C(CSC1=NC=C[NH]1)NCCC1CCCO1
O=C(NC1=CC=C(CN2CCCCC2)C=C1)C1=CC2=CC=CC=C2S1
C(=CN1CCN(C(C2=CC=CC=C2)C2=CC=CC=C2)CC1)C1=CC=CC=C1
O=C1C=C(N2CCOCC2)C2=C(C=CC3=CC=CC=C32)O1
C1=NC(NCC2=NOC(C3CCCO3)=N2)=C2C=CSC2=N1
O=C1C2=CC(C3=CC=CC=C3)=CN2N=CN1C1=CC=C(N2CCCC2)N=C1
C1=CC=C(C2=N[NH]C3=C2CC2=C3C=CC=C2CN2CCNCC2)C=C1
O=C(CN1N=NN=C1C1=CC=C2OCOC2=C1)NN=CC1=CC=CC=C1
C1=CC=C(CN2CCC(N3CCN(CC4=CC=C5OCOC5=C4)CC3)CC2)C=C1
O=C(NCCC1=CC=CC=C1)C1=CC=C(NCC2=CC=CC=C2)C=C1
CC(=O)NCCCCCCCCO
COCCCNC(=O)COC=O
O=C(CCC(=O)N(CC1=CC=CC=C1)CC1=CC=CO1)NC1=NC=CS1
C(=CC1=CC=C(OCC2=CC=CC=C2)C=C1)CCN1C=NC2=CC=CC=C21
O=C(NCCOC12CC3CC(CC(C3)C1)C2)C1=CC2=CC=CC=C2C=C1
O=C1CCSSCCNC(=O)CNC(=O)CNC(=O)C(CC2=CC=CC=C2)NC(=O)C2CSCN2C(=O)CN1
O=C(CSC1=NC2=CC=C(NC3=NC(N4CCCC4)=NC(N4CCCC4)=N3)C=C2S1)NCC1=CC=CC=C1
C1=CC=C(CCCCC2COCCO2)C=C1
COCCOC(=O)CC#N
O=C(COC1=CC=CC=C1)OC1CCCCC1N1C=C(CNCCC2=CC=CC=C2)N=N1
O=C(NC1=CC=CC2=C1CC1=CC=CC=C12)C1CC(=O)N(C2CCCCC2)C1
C1=CC=C(OC2=CC=CC(N3CCOCC3)=C2)N=C1
N=C(C(=O)NC1CN(C(=O)NS(=O)(=O)N2CCN(C(=O)C3=CC(=O)C=C[NH]3)CC2)C1=O)C1=CSC=N1
C1=CC=C(OCC2CCCN2)N=C1
C1=CCCC=CCCC=CCCC=C1
O=C1C=CN(C2CC2)C2=C1C=CC(N1CCC1)=N2
O=C(C=C1CCCCC1)NCC1=CC=CC=C1
O=C1[NH]C(=O)C2=C(N=C(NCCCN3C=CN=C3)N2CCOC2=CC=CC=C2)[NH]1
O=C(NCCC1=CC=CC=C1)C1=CC2=CC(S(=O)(=O)N3CCOCC3)=CC=C2O1
C1=CC(OCCCN2CCOCC2)=CC=C1CC1=CC=C(OCCCN2CCOCC2)C=C1
O=C(NC1=NC=C[NH]1)C1=C2N=C(C3=CC=CC=C3)[NH]C2=CC=C1
O=C(CNC(=O)C1=CC=CC=C1)OCC1=CC(=O)N2C(=N1)SC1=CC=CC=C12
O=C(NC1=NC2=C(CCC3=CC=CC=C32)S1)C1=CC=CO1
C1=CC2=CC(C3=CC=NC=C3)=CN=C2C=C1
C1=CC=C(CCNC2=NC(NCCCOC3=CC=CC=C3C3=CC=NC=C3)=NC(N3CCNCC3)=N2)C=C1
O=C(NC1=CC=C2OCCOC2=C1)C1=CC=NS1
O=C1NC2=CC=CC=C2C1=CC(=O)C1=CC=CN=C1
O=C(C1=CC=CC=N1)N1CCC2(CC1)COC(COC1=CC=CN=C1)C2
O=C(NCNC1CCC1)C1CC2=CC=CC=C2CN1
O=C1NC2(CCCCC2)OC2=CC=C3C(=C12)OC1=CC=CC(=O)C13
O=C(C1=CC=CN=C1)N1CCC2=C(C=CC=C2)C12CSC1C3=C(C4=C(C=C3)OCO4)C(COC2=O)N2CC3CC4=CC=CC=C4C(N3)C12
N=C(NOC(=O)C1CC1)C1=CON=C1C1=CC=CC=C1
O=C1NCC2=CC(CCC3=NC=C[NH]3)=CC=C2C2=CC=CC=C12
O=C(NC1=CC=C2C(C=CC3=CC=C4C=CC=CC4=N3)=CC=CC2=C1)OC1=CC=CC=C1
C1=CC=C(CC2=CN=C3C=CC=CC3=C2C2=CC(NCC3=C4[NH]C=CC4=CC=C3)=CC=C2)C=C1
C1=CC=C2CC3CN4CCCCC4C4=CC=CC(=C43)CC2=C1
O=C(NC(CC(=O)N1CCN(CC2=CC=CN=C2)CC1)C1=CC=CC=C1)C1=NC=CC=C1
O=C1C2=C(C(=O)N1C1=CC=CC=C1)C1=C(C=C2)C2=CC=CC=C2OC1
CCC(OC)C(C)CCC(=O)C(C)C(CC(=O)O)OC
O=C(NC1=CC=CC=C1)N1CCN(CC2=NC3=CC=CC=C3O2)CC1
C1=CC=C(NC2=CC=NC=C2C2=N[NH]C(NC3=CC=C4OCOC4=C3)=N2)C=C1
O=C1C=C(C2=CC=CC=C2)[NH]C=C1C1=CC=C2C=CC=CC2=N1
C1=CC=C(CSC2=C3N=C(N4CCCCC4)N(C4CCCO4)C3=NC=N2)C=C1
O=C(CNC(=O)OCCN1C=CC(C2=CC=NC=C2)=N1)CNS(=O)(=O)C1=CC=CC=N1
CN(C)C(=O)NCC(C)(C)S(C)(=O)=O
O=C1NC(=NC2=CC=CC=C2)SC1=CC1=C[NH]C=C1
C(#CC(C=CCOC1=CC=CC=C1)C1=CN=C2C=CC=CC2=C1)C1=CC=CC=C1
O=C1[NH]C(=O)C2=C([NH]C(C3=CC=C(OCC4=NOC(C5=CC=CC=C5)=N4)C=C3)=N2)[NH]1
C1=CN=C(NC2=NC=C(C3=CN=C4C=CC(OC5CCNCC5)=NN34)C=N2)C=C1
N=C1[NH]C2=CC=CC=C2N1CCC1=CC=CC2=CC=CC=C12
CN(C)CCCN(C=O)CCCN(C)C
O=C1CC(C2=CC=CC=C2)CC(=O)C1SC1=CC=CC=C1
O=C1CC2CCCCC2C1
O=C(NC1CCC(N2CCNCC2)CC1)C1=CC2=C(S1)N(C1CCOCC1)N=C2
C1=CN=CC(CNC2CCCC3=CC=CC=C32)=C1
C1=C2C(CCC3C2CC2OCC4CCCC3C42)C(C2=COC=C2)C1
O=C1N=C(CCCN2CC=C(C3=CC=CC=C3)CC2)NC2CCCCC12
C(=NNC1=NC(NC2=CC=CC=C2)=NC(N2CCCCC2)=N1)C1=CC2=C(C=C1)OCO2
O=C(CNC(=O)CC1=CC=CC2=CC=CC=C12)NCC(=O)NC1=CC=CC=C1
O=C1N(C2=CC=CC=C2)N=C2C(OCC3=CC=CC=C3)=NC3=CC=CC=C3N12
O=C1CC=CCCCOC(=O)C(OCC2=CC=CC=C2)C=CCCCOC(=O)CN1
O=C(NCC1=N[NH]C=C1)NC1=CC=C(S(=O)(=O)C2=CC=CC=C2)C=C1
O=C1C(C2=CC=CC=C2)=CN(CC2=CC=CC=C2)C(=O)N1CCC1=CC=CC=C1
C(=CC1=CC=CS1)C=NN=C1[NH]C=CS1
O=C(C1=CC=C(S(=O)(=O)NC2CCCCC2)C=C1)N1CCN(C2=NC3=CC=CC=C3S2)CC1
C1=CC=C(CCCN2C=NC=C2CN2CCOCC2)C=C1
C1=CC=C(CN(CCN2CC2)C2=CC=CC=N2)C=C1
O=C(CSC1=CC=C(C2=CC=CO2)N=N1)N1CCCCCC1
C1=CC=C2C(=C1)NSC2N1CCNCC1
O=C(C1=CC=CC(CC2=N[NH]C(=O)C3=CC=CC=C23)=C1)N1CCCN(C(=O)N2CCOCC2)CC1
O=C(NCCS(=O)C1=N[NH]N=N1)C1=CC=C(NCC2=CC3=C(C=C2)[NH]C=NC3=O)C=C1
O=C(OC1CCC23CC24CCC2C5CCCOC5CC2C4CCC3C1)C1=CC=CC=N1
N=C1NC(C2=CC=CC=C2)(C2=CC=CC=C2)C(=O)N1C1CCC1
O=C(NC1=CC=C(C(=O)C2=NC=CN2C2=NC=NC=C2)C=C1)C1=CC=CC=C1
O=C(C=CNCC1=CC=CC=C1)C=CC1=CC=CC=C1
C1=CC=C(OC2CCN(C3=NC(C4CCCCC4)=NC=C3)C2)C=C1
C1=NN2C(NC3CCCCC3)=NC(NC3CCCCC3)=NC2=N1
O=C1C=CCC2CCCC=C12
CCOC(=O)C[N+](C)(C)CCO
O=C(NC1=CC=C(OC2CCN(CC3=CC=CO3)C2)C=C1)C1=CC=C2N=CC=CC2=C1
CSCCC(N)C(=O)NO
O=C1C=COC(CN2CCC(CC3=CC=CC=C3)CC2)=C1
O=C(CCN1N=CC=C(CC2=CC=CC=C2)C1=O)NC1=CC=CC=C1
CCC(C)(S(=O)(=O)CC)S(=O)(=O)CC
O=C(CCC1CCCN(C(=O)C2=CC=CC=C2)C1)NCC1=CC=CC=C1
CCCCCCCC(CC=CCCC(=O)O)OC
O=S(CC1=CC=CC=C1)C1=NC=CN1C1=NC=CC=C1
O=C1[NH]C2=CC=C(OCCN3CCNCC3)C=C2C2=C1CCCN2
O=C(CCN1CCNCC1)NC1=CC=C2[NH]C(C3=CC=C[NH]3)=NC2=C1
C1=CSC(C2=CN3C4=CC=CC=C4N(CCN4CCCCC4)C3=N2)=C1
CC(C)=CCCC(C)=CCCC(C)=CCOCC=C(C)CCC=C(C)CCC=C(C)C
CN(CC#N)CCS(C)(=O)=O
O=C1C2=C(N=C(S(=O)(=O)CC3=CC=CC=C3)N1C1=CC=CC=C1)SC=C2
N=C(NC1CCCCC1)C1=CC=C(OC2=CC=CC=C2)N=C1
O=C(C1=CC=CC=C1OC1=CC=CC=C1)N1CCC1
CNC=NC(C#N)C(=N)C#N
O=C1CN=C(NC2=CC=C(N3C=CN=C3)C=C2)N1
O=C(C1=NC=CO1)N1CC2CNCC(C2)C1
O=C(CC1OC2=CC=CC=C2NC1=O)NCCNC1=CC=CC=C1
CCCCCCCCCCCCCCCOC(C)=O
O=C(NC1=CN=CC(C2N=COC3CC32)=C1)C1=CC=CC=N1
C1=CC=C(CCCSC2=N[NH]C=N2)C=C1
C1=CC=C2NC(C3=CC4=CC=CC=C4C=C3)=NCCC2=C1
O=C(CCCN1C(=O)C(=CC2=CC=CC=C2)SC1=S)NNC(=O)C1=CC=CC=C1
CC(S)C(=O)NS(C)(=O)=O
COCCCCC(C)O
C1CCC(=[N+]2CCOCC2)CC1
O=C(OCC1CC#CC=CC#CCC1)C1=CC=CC=C1
O=C(CCC1=CC=CC=C1)N1CCCN(CC2=C[NH]N=C2)CC1
O=C1C=CN2C(C3=CC=CC=C3)=C(C3=CC=C(C4CCC4)C=C3)[NH]C2=N1
O=C1N=CC=NN1C1=CC=CC=C1
O=C(CCSCC1=CC=CC(OC2=CC=CC=C2)=C1)N1CCCC1
C1=CC=C(OCCCOC2=CC=C3OCOC3=C2)C=C1
CC(C)(C)OC(=O)NCC(=O)NCC(N)=O
O=C(NC1CCOCC1)C1=CN=CN=C1
C1=CC=C(NCC2=NC3=CC=CN=C3NC2)C=C1
N=C1C=CC23CC24CCC2CCCC2C4CCC3C1
C1=CC=C(OC2=CC(N3C=CC4=CC=NC=C43)=CC=C2)C=C1
O=C1C=C(C2=CC=C(OC3CCCCO3)C=C2)OC2=C1C=CC=C2
CC(C)(C)OC(=O)NC(CCCCCC(=O)O)C(N)=O
O=C(OCC1=CC=CC=C1)C(C1=CC=CC=C1)C1CCCCN1
CCN(CC(F)(F)F)C(C)C
CC(C)CC(NC(=O)C(C)NC(=O)C(N)CO)C(=O)NC(CC(C)C)C(=O)NC(CCCN=C(N)N)C(N)=O
CCCCCCCCCCCCCCC(C)OC(=O)NC(N)=O
O=C1CNC(=O)CNC(=O)C2CCCN2C(=O)CNC(=O)C(CC2=C[NH]C3=CC=CC=C23)NC(=O)CNC(=O)CN1
C=C(O)C(=O)C(O)C(O)O
O=C(COC1=CC=CC=C1)NCC1=CC=CC=N1
O=C(NCC1=CC=CC=C1)C1(C2=CSC=C2)CC1CN1CCC(C2=CC=CC=C2)CC1
O=C(NC1=C(C(=O)NCC2CCCO2)C2=C(CCCC2)S1)C1=CC=CS1
CC(N)C(=O)NC=O
O=C(CSC1=CC=C(C2=CC=CN=C2)N=N1)N1CCCCC1
C1=CC=C(CN2C=CC3=CC(CCCC4=CC=C5CCCNC5=N4)=CC=C32)C=C1
O=C1NC=NCN1
O=C(NCCN1CCC(C2=CC=CC=C2)CC1)C1=CC=CC=C1
O=C(COC1=CC=CC=C1)NCC1CC2CCC1C2
C1=CC(C2=CC=C3C=N[NH]C3=C2)=NC=N1
NCCCS(=O)(=O)O
C1=CC(C2=CN3N=CC(C4=C[NH]N=C4)=C3N=C2C2CCCNC2)=CS1
O=C(CC1=NN=C(C2=NC3=CC=CC=C3[NH]2)O1)NC1=CC=CC=C1
O=C1C=C(C=CCCC=CCOC2=CC=CC=C2)OC1
O=C(CCSC1=CC=CC=C1)NCC1=CC=CO1
O=C(CCC1C(=O)C=CC23CC4CC(CC(C4)C12)C3)NC1=CC=CC=C1
O=C1OC2(CCN(CC3=C(C4=CC=CC=C4)N=CS3)CC2)CN1C1=CC=CC=C1
C1CC2=C(C1)C1CCC3CC4=NC5=C(CC6CCC7C8=C(CCC8)CCC7C6C5)N=C4CC3C1CC2
O=C(CNC1=CC=CC=C1)NC1=CC=C(C(=O)NC2=CC=CC=C2)C=C1
CCC=NNC(N)=O
O=C1C2=C(C=CS2)N=C(CNC2=NC=NC3=C2[NH]C=N3)N1C1=CC=CC=C1
O=C(C1=CC=C(OCCC2=CC=CC=C2)C=C1)N(CC1=CC=C2OCOC2=C1)C1=CC=CC=C1
O=C(C1=N[NH]C(=O)C=C1)N1CCCC(CCC2=CC=CC=C2)C1
O=C(CCCC1=CC=CC=C1)NCCC(=O)NC1CCCCO1
O=C(CN1C(=O)NC(C2=CC=CC=C2)C1=O)NCC1=CC=CS1
O=C1C=C(N2CCN(CCOC3=CC=CC=C3)CC2)C=NN1CCCCCCCN1CCN(C2=CC=CC=C2)CC1
O=C(CC1=CC=CS1)NC1=CC=C(S(=O)(=O)N2CCNCC2)C=C1
O=C(NN=CC1=CC=CC=C1)C(CC1=CC=CC=C1)NS(=O)(=O)C1=CC=CC=C1
O=C1CCC2C3=CC=C(C4=CC=CO4)C=C3CCC2N1
O=C(NCC1=CC=CO1)C1CCCN1C(=O)NC1=CC=CC=C1
O=C(C1CNCC(=O)N1C1=CC=C(CCCOC2=CC=CC=C2)C=C1)N(CC1=CC=CC=C1)C1CC1
O=S(=O)(C1=CC=C(N2CCNCC2)C=C1)N1CCOCC1
O=C(NC1CC1)C1=CC(C2=CC=CC=C2)=NC2=C1C=NN2CC1=CC=NC=C1
O=C(NC1=CC=CC(C2=CC=C(C3=NC4=CC=CC=C4[NH]3)C=C2)=C1)C1=COC=C1
O=C(NC1=CC=C(C2=CC=CC=C2)C=C1)C1=CC=NC=C1
C1=CC=C(SCC2=CC3=CC=CC=C3O2)C=C1
O=C(NCCN1CCN(C2=NC=CC=N2)CC1)C1=CC2=C(S1)N(C1=CC=CC=C1)N=C2
C1=CN=C2C(NCC3=NN=C4C=CC(C5=CC=NS5)=CN34)=CC=NC2=C1
C=C(C(=O)O)C(=O)O
O=C(C1=CC=CS1)N1CCN(C2=CC=C(N(CC3=CN=CN3CC3=CC=CC=C3)C(=O)C3=CC=CC=C3)C=C2)CC1
O=C1CNC(=O)CNC(=O)C(CC2=C[NH]C=N2)NC(=O)CNC(=O)CN(CCC2=CC=CC=C2)C(=O)CSCCN1
O=C1C=C(C2=CC=C(OCCCN3CCCCC3)C=C2)OC2=CC=CC=C12
O=C(NN=CC1=CC2=CC=CC=C2N=C1)C1=CC=C(CNC2=CC=CC=C2)C=C1
O=C(CCC(=O)NC1=CC=C(C2=C3C(=O)CCCC3=NC3=C2C=CC2=CC=CC=C23)C=C1)NC1=CC=C(C2=C3C(=O)CCCC3=NC3=C4C=CC=CC4=CC=C23)C=C1
O=C1CC(C2=CC=CC=C2)CC2=C1C=C(C1=NC(C3=CC=CC=C3)=CS1)C(=O)N2C1=CC=CC=C1
O=C(NC1CCCCC1)N(CC1=CC=CC=C1)CC1=CC=CO1
O=C(CN1CCCC1)N1CCCC(C2=CC(=O)N3CCCCCC3=N2)C1
CCN(CC)CCSC(N=O)=C(C)O
O=C(C1=CN2C(NCCCC3=CC=CC=C3)=CN=C2C=C1)N1CCCCC1
C1=CC(NC2=CC(C3CC3)=CC=N2)=NC(C2=CN=C(C3CCCC4=CC=CC=C43)S2)=C1
O=C(NC1=CC=CN=C1)C1CCN(S(=O)(=O)C2=CC=CC3=NON=C23)CC1
O=C(NC1CC1)N1C2=CC=CC=C2SC2=CC=CC=C21
C=C=CCC
O=C1CC(=O)N2N=CSC2=N1
O=[PH]1OCC2OC(N3C=CC4=C3N=CN=C4)CC2O1
O=C(C1=COC=N1)N1CCOC(C2=NC=N[NH]2)C1
C#CCNC(=O)C(=O)C(CC)NC=O
O=C1C2=C(N=CN=C2)OCCN1C1=CC=C(C2=NC=CC=C2)C=C1
O=C1NC=NC1C1=CC=CC=C1
O=C(NCCC1=CC=C(C2=CC=CC(S(=O)(=O)N3CCNCC3)=C2)C=C1)C1NC2CCC1C2
C1=CC=C(NC2=NC(N3CCCC3)=NC3=CC=NN23)C=C1
C1=CSC(C2=CN=CN=C2NC2CCCC2)=N1
C1=CC=C(CN2CC3COCC3(COCC3=CC=NC=C3)C2)N=C1
O=C(CCC1=NN=C(C2=CC=CS2)O1)NCC1=CN=C2C=CC=CN12
O=C1N=C(N2CCC3=CC=CC=C32)[NH]C2=C1CCCC2
O=C1C=NC2=C[NH]C(C3=CC=CC=C3)=CN21
CCCCCCCCC(C)N(CCCCCCC(=O)O)C(C)=O
CCOC(=O)CC(=O)COC(C)(C)C
O=C1C(C2=CC=CC=C2)=COC2=C1C=CC1=CC=CC=C12
C(CC=NC1=CC=CC=N1)=NC1=CC=CC=N1
C1=CC=C2CC(NC3=NC=NC(NC4=CC=NC=C4)=N3)CC2=C1
CC(=O)NCCCCC(NC(C)=O)C(N)=O
C1=CC(OC2CCCC2)=CC=C1NC1=NCCO1
C1=CC=C2C(=C1)C1=CC=[N+]2CCCC[N+]2=CC=C(NCC3=CC=C(C=C3)CN1)C1=CC=CC=C12
C1=CC2=C(C=CC3=C2[NH]N=C3)[NH]1
C1=CC(C2=CC=CN=C2)C=C(CSC2=CC=CC=C2)N1
O=C(NCCCN1CCCC1=O)C1=CC=C(N2C=CC3=CC=CC=C32)S1
C1=CC=C(N=C2C=C[NH]C3=C2C=CC=C3)C=C1
COC(=O)C(N)CCCCNC(=O)OC(C)(C)C
O=C(CSC1=NC=CC=N1)NC1=NC=C2C(=O)CCCC2=N1
C1=CC=C(CN(CCCOC2=NOC=C2)CC(C2=CC=CC=C2)C2=CC=CC=C2)C=C1
O=C1N=CSC1CC1=CC=C(OCC2CCC3=C(C=CC=C3)O2)C=C1
O=C1CN2C(=NN1)COC1=CC=C(NC3CCCNC3)C=C12
C1=CC=C(OCN2C=CN=C2)C=C1
CC(CS)C(=O)NC(CC(=O)O)C(=O)O
C1=CC=C(C2=NN=C3C=CC(N4CCCC4)=NN23)C=C1
O=C(CC1C(=O)N(CN2CCOCC2)C2=CC=CC=C21)C1=CC=CC=C1
O=C1CCCCCOCCC2OC2C(=O)OCC23CCC=CC2OC2CC(O1)C3C21CO1
O=C1C=CC2=CC=C(CCC3=N[NH]C4=CC=CC(OCC5=CC=CC=C5)=C34)C=C2O1
O=C1[NH]C2=C([NH]C(N3CCCNCC3)=C2)C(=O)N1CC1=NC=CC2=CC=CC=C12
O=S(=O)(NC1=CC=C(OCCCC2=CC=CC=C2)C=C1)C1=CC=C2CN(CCC3=CC=CN=C3)CCC2=C1
O=C1OC2CCC3OC(C2)C1C1C3CC2C=CC3CCCC3C21
C1=CC=C(CCCNC2=CC=NC3=CC=NN23)C=C1
CC(C)CC(NC(=O)C(CCCNC(N)=N[N+](=O)[O-])NC=O)C(N)=O
C1=CN=C(N2CCCC3=C2N=CS3)N=C1
C1=CC2=NC=CC=C2C(COC2=CC=C3[NH]C=CC3=C2)=C1
CCC(CC)NC(=O)NC(C(=O)NC(CC=O)C(=O)NC(CC(=O)O)C(=O)NCC(C)(C)C)C(C)(C)C
C1=CC=C(N=P(C2=CC=CO2)(N2CCOCC2)N2CCOCC2)C=C1
O=C1COC2=CC(S(=O)(=O)N3CCN(C4=CC=CC=C4)CC3)=CC=C2N1
O=C(CN1CC[N+]2=C1SC=C2C1=CC=CS1)C1=CC=CC=C1
O=C(NCC1=CC=CC=C1)C1CC2=C(C=CC=C2)OC1=O
C1=CC=C(CN2C=NC3=CC4=C(C=C32)COC4)C=C1
O=C(C1=CC=CN=C1)N1CCOCC2(CCN(C3=NC=CC=N3)C2)C1
O=C(NN=CC1=C(C2=CC=CC=C2)N=C(N2CCOCC2)S1)C1=CC=CC(S(=O)(=O)N2CCOCC2)=C1
O=C(CN1C(=O)C(NC(=O)NC2=CC=CC=C2)CC(C2=CC=CC=C2)C2=CC=CC=C21)NCC1=CC=CC=C1
C1=NC(CN2CC3CCCCC3C2)=CS1
C1=N[NH+]=C2C=CC(OCC3CC3)=CC2=[NH+]1
O=C(NC1=CC=C(N2C=NN(CC(CN3C=NC=N3)C3=CC=CC=C3)C2=O)C=C1)C1=CC=CC=N1
O=S(=O)(C1=CC=CC2=CC=CC=C12)N1CCC(CCNC2=NC3=CC=CC=C3C=N2)CC1
O=C(COC1=CC=CC=C1)C1=CC=CC=N1
O=C(CN1CCN2C(=NN=C2C2CC2)C1)NC1=NOC=C1
O=C(C1=N[NH]C2=C1CS(=O)(=O)C1=CC=CC=C12)N1CCN(C2=CC=CC=C2)CC1
O=C1CSC2=CC=CC=C2N1CC1CCC1
O=C1CN2CC3=CC(OCCCC(=O)N4CCCC5=CC=CC=C54)=CC=C3N=C2N1
O=C1[NH]N=C(NN=C2NC(C3=CC=CC=C3)CS2)C2=CC=CC=C12
O=C(COC1=CC=CC=C1)NC(CCC(CC1=CC=CC=C1)NC(=O)CN1C(=O)CCC1=O)CC1=CC=CC=C1
O=C(CCCN1CCN(CC2CC(=O)C3=CC=CC=C32)CC1)C1=CC=CC=C1
CC(O)C(=O)N(CCC(N)CF)CC(C)(C)C
O=C1CCCN2N=NC=C2COC(CNCC2=CC=CC3=C2OCCCO3)CCN1
O=C(NCC1=CC=NC=C1)C(C=CC1=CC=CC=C1)=CC1=CC=CC=C1
CCCCC(CC(C)C)(CC(C)C)C(=O)O
C(=NOCC1=CC=CC=C1)C1=NON=C1
O=C(C1=CC=CC=C1N1C(=O)C2CC3=C([NH]C4=CC=CC=C34)C(C3=CC=CC=C3)N2C1=O)N1CCCC1
C1=CC=C(C2=NC(C3=CC=NC(N4CCOCC4)=N3)=CS2)C=C1
O=C(NN=CC1=CC=CN1C1=CC=CC=C1)C1=CC=CC2=CC=CC=C12
C1=CC=C(C2CNCC3=CC=CC=C32)C=C1
COP(=O)(O)O
C1=CC=C(NC2=NC(=NN3CCCC3)C3=C([NH]2)N(C2CCCO2)C=N3)C=C1
C1=CC=C(CCCOC2=CN=CC(C3=CC4=C(C=N3)[NH]N=C4C3=CC=CO3)=C2)C=C1
C1=CC=C(C2=CC(OCCCC3=C[NH]C4=CC=CC=C34)=CN=C2)C=C1
O=C1C=C(C2=NN3C(C4=CC=CC=C4)=NN=C3S2)C=C[NH]1
C1=CC=C2C(=C1)C1OC2C2=C3C1=CC=CC3=CC=C2
O=C(COC1=CC=CC=C1)NC1=CC=CC(NC(=O)NC2=CC=CC=C2)=C1
C1=CC=C(N2CCC3=C(C=NC=C3CNCC3=CC=CN=C3)C2)N=C1
C(=NNC1=NC(NC2=CC=CC=C2)=NC(N2C=CC=N2)=N1)C1=CC=CS1
O=C1N=C(NC2=CC=CC=C2)[NH]C2=C1CCCC2
O=C(CCC(=O)N1CCCCC1)NC1=CC2=C3C=CC=CC3=CC=C2C2=CC=CC=C12
O=C1CCC2C1CCC1C3=CC=C(OC4CCCCO4)C=C3CCC12
O=C(C1=CC2=C(C=CC=C2)OC1=O)N1CCNCC1
C1=CC=C2N=C3[NH]C4=CC=CC=C4C3=CC2=C1
C1=CN=CC(NCCCNC2=CC=NC3=CC=NN23)=C1
O=C(NCC1CCCCC1)C1=CC2=CC=CC=C2[NH]1
C1=CC(CN2CC3=C[NH]N=C3C(COCC3CC3)C2)=CS1
O=C1C=C(N2CC2)C(=O)C2=C1N=C[NH]2
C=CCCCCCCCCCOC(=O)C(CC(C)C)NC(=O)C(COC(C)(C)C)NC=O
O=C(NCCC1=C(C2=CC=CC=C2)SC2=CC=CC=C12)C1=CC=CC=C1
O=C(NN=C1N=C(C2=CC=CC=C2)C=N[NH]1)C1CCCCC1
O=C(C(=O)N1CCN(C(=O)C2=CC=CC=C2)CC1)C1=C[NH]C2=C(C3=CC=CN=C3)C=CC=C12
O=C(NCCCN1N=C2C=CC=CN2C1=O)C1=CC=CS1
O=C1C=C(N2CCOCC2)OC2=C(C3=CC=CC(C4=CSC=C4)=C3)C=CC=C12
C1=CC=C(CC2=CN=C3N=CN=CC3=C2)C=C1
O=S(=O)(NC1=CC=C2OC=CC2=C1)C1=CC=CC=C1
O=C(CSC1=NC(=O)C=N[NH]1)NC1=NC=CS1
O=C(NC1=NC2=CC3=C(C=C2[NH]1)OCO3)C1=CC=CC=C1
C1=CC=C(C2=NC3=C([NH]2)C(C2CC2)=N[NH]3)C=C1
C1=CC=C(CCC2CN(CC3=CC=CN=C3)CCO2)C=C1
O=C(NC1CC1)C1=CC=CC(C2=CC3=NN=C(C4CCOCC4)N3C=C2)=C1
O=C(CN1CCN(CC2=NC=C[NH]2)CC1)NCC1=CC=CO1
C1=CC2=C(CC3C(CCC4CCCCC43)C2)O1
C1=CN(C2CCC(OC3CCCCO3)CO2)N=N1
C=CC(=O)N(C)CCC(=O)NC(CC(=O)O)C(=O)NC(C(=O)O)C(C)C
O=C1CC2CC3CCCCC3CC3OC3C=CC2O1
C1=CC=C2C3=C(CCN(CCCC4=CC=NC=C4)C3)[NH]C2=C1
O=C(NC1=CC=CC=C1N1CCN(C2=CN=CC=N2)CC1)C1=CC=CN=C1C1=CC=CC=C1
O=C1C2=CC=CC(OCC3CC3)=C2C(=O)N1CCC1=NC2=CC=CC=C2C(=O)N1C1=CC=CC=C1
O=C(NC1CCN(CC2=CC=CC=C2)CC1)C1=CC=C(S(=O)(=O)NCC2=CC=CO2)C=C1
C1=CC=C2C(=C1)N=C(C1=CN=CC=N1)N2C1CC2CCCC(C1)N2C1CC2CCCC(C2)C1
C=C1CCC2CCCC3CCC(CCNC(=O)CN(CCNC4=CC=NC5=CC=CC=C45)C(=O)C4=CC=NC=C4)C1C23
[truncated: 8,000 more rows]
