# Supplementary material for: t-SMILES: a fragment-based molecular representation framework for de novo ligand design
Source: Nat Commun. 2024 Jun 11;15:4993. doi: 10.1038/s41467-024-49388-6 (PMC11167009; doi:10.1038/s41467-024-49388-6)
Supplement: Supplementary file 4 — Source Data [file 41467_2024_49388_MOESM4_ESM.zip › Soure data/Source data and code for all other graphs/Metrics/Dataset/JNK3/Active/Brics/recon_ds1/active_brics.csv.re_smils.smi_pred_active[A1].smi]

COC1CCC(C(=O)Nc2ccc(-c3ccc(Nc4ccc(F)cc4)cn3)cn2)CC1
Cn1ccc(-c2cc(Nc3ccc(-n4ncnc4N4CCOCC4)cc3)c(F)cn2)n1
N#Cc1nc(Nc2cc(F)ccc2Cl)c(NCc2ccccn2)c2cccnc12
COc1cc(Nc2cc3cncnc3n2CN)cc(N2CCN(C(C)C)CC2)c1
CS(=O)(=O)Nc1ccc(-c2cccc3ccc(Nc4ncccn4)nc23)cc1
CCN(CCCOc1ncc2c(Nc3cc(CC(=O)Nc4ccc(F)cc4)[nH]n3)cccc2n1)CCOP(=O)(O)O
Cc1[nH]c(C(=O)NCC(O)CN2CCOCC2)c(C=C2C(=O)Nc3cccc(F)c32)c1C
O=[N+]([O-])C=Cc1ccc2c(c1)OCO2
O=C(Cc1cnc2ccccc2c1)Nc1sc(-c2ncn[nH]2)cc1Br
COc1ccc(CNC(=O)C2=NC(c3cc(-c4ccc(Cl)cc4)[nH]n3)C=C2)cc1
c1ccc2c(-c3cccc4c3ncn4-c3nccc(NC4CCCCO4)n3)cccc2c1
O=C(c1ccc(C=Cc2ccc3c[nH]nc3c2)cc1)N1CCNCC1
COc1ccc(C=C2NN(c3ccc(C#N)cc3)C(=O)C2=O)cc1O
COc1ccc(Nc2ccc3[nH]nc(-c4ccccc4)c3c2)cc1
Fc1cc(Nc2ccc(N3CCOCC3)cc2)cc(-c2ccn(CCN3CCOCC3)n2)n1
O=C(CN1C(=O)CCc2ncccc21)Nc1scc(Br)c1-c1ncn[nH]1
CCOc1cc2cc(C#N)cnc2c(NC(=O)C=CCN(C)C)c1Nc1ccc(Cl)cc1OCc1ccccn1
Cc1cc(C)c(C=C2C(=O)Nc3ccccc32)[nH]1
O=C(C1CC1)N1CCCCC1Nc1ccc(-n2cnc3c(-c4ccc(O)cc4)cccc32)cn1
COc1ccc(Oc2cc(Nc3ccc(-c4ncn[nH]4)cc3)cc(Cl)n2)cc1
CNC(=O)c1ccc(Sc2cccc3[nH]nc(C=Cc4ccccn4)c23)cc1
COc1ccc(Oc2ncc(Nc3ccc(C(N)=O)cc3)cc2F)cc1
NC(=O)c1ccc(Nc2nccc(C(F)(F)F)c2Oc2ccc(F)cc2)cc1
C=CCN1CCN(c2ccc(Cl)cc2NC(=O)c2ncc(C)s2)CC1
CNc1noc(-c2ccc(Nc3ccc(N4CCOCC4)cc3)cn2)c1-c1ccc(F)cc1
N#Cc1csc2c1C(NC(=O)c1c(F)ccc3ccccc13)CCC2
CC(C)(C)NS(=O)(=O)c1ccc(-c2cc(Nc3ccccn3)nc3ccccc23)cc1
C=CC(=O)Nc1ncc2cc(OCCCN3CCOCC3)c(Nc3ccc(F)cc3Cl)cc2n1
CCc1ccc2c(N=O)c(O)n(Cc3c(F)ccc4c3COCO4)c2c1
COc1cc2c(cc1Cl)CCN=C2c1ccc(Cl)c(Cl)c1
C=CCN1CCN(c2ccc(NC(=O)c3ccc[nH]3)c(Cl)c2)CC1
CC(C)c1noc(-c2ccc(F)cc2)c1-c1ccccn1
O=C(CN1CCC(=O)c2ccccc21)Nc1sc(Br)cc1-c1ncn[nH]1
Clc1ccc(Nc2ccc3[nH]nc(-c4ccccc4)c3c2)cc1
Cc1ncnn1-c1ccc(Nc2ccc(-c3cc(-c4cc[nH]n4)on3)cn2)cc1
Fc1ccc(-c2cc(-c3ccc(Nc4ccc(N5CCOCC5)cc4)cn3)on2)cc1
COc1ccc(Nc2ncc3c(n2)nc(N)n3CN)cc1
CNC(=O)c1ccc(Nc2ncc(Nc3cccc4ccccc34)cc2C(F)(F)F)cc1
Nc1ncc2c(n1)c(-c1ccc(Oc3ccccc3)cc1)cn2C1CCCC1
O=C(NCCCN1CCOCC1)c1ccc(-n2ncc3c(Nc4ccc(Cl)cc4)cccc32)cc1
Cc1ncnn1-c1ccc(Nc2ccc(-c3cc(-c4cc[nH]n4)on3)cn2)cc1
COc1ccc(CC(=O)Nc2cc(-c3nc(C(F)(F)F)n[nH]3)cs2)cc1
CSc1nc(-c2ccc(NCC3CCCO3)cn2)c(-c2ccc(F)cc2)[nH]1
COC(=O)c1c(C(=Nc2ccc(N(C)C(=O)CN3CCN(C)CC3)cc2)c2ccccc2)ccc2c1NCC2=O
Cc1ccc(-c2cc3cncnc3cc2NC2CCC(C(=O)N3CCCC3)CC2)cn1
COc1cc2ccc(-c3ccc(Cl)cc3Cl)nc2cc1OC
O=C(NC(CO)c1cc(F)ccc1F)C1=NC(c2cc(-c3ccc(Cl)cc3)[nH]n2)C=C1
O=C(NCc1cc(F)ccc1F)c1cc(-c2cc(-c3ccc(Cl)cc3)[nH]n2)c[nH]1
CS(=O)(=O)Nc1ccc(-c2nccc(Nc3ccc(S(N)(=O)=O)cc3)n2)cc1
COc1ccc(COc2ccc(Cc3nc(N)cc(N)n3)cc2OC)cc1
Cc1nc(-c2scc(NC(=O)Cc3cccc4ncccc34)c2C)n[nH]1
COc1ccc(Nc2ncc3c(n2)nc(N)n3CN)cc1
c1ccc(-c2cc(-c3cccc4ccccc34)n[nH]2)nc1
CCOC(=O)N1CCN(C(=O)C2CCC(Cn3c(=O)[nH]c4ccccc4c3=S)CC2)CC1
OC1CCC(Nc2nc3c(Nc4c(F)ccc(F)c4F)ncnc3n2C2CCCO2)CC1
c1ccc2c(-c3cccc4c3ncn4-c3ccc(NC4CCCCC4)cn3)cccc2c1
N#CC(C(=N)Sc1ccc(N)cc1)c1ccc(C(F)(F)F)cc1
CCN(CC)S(=O)(=O)c1cccc2[nH]c(COC(=O)c3cccc4[nH]ncc34)nc12
CCn1cnc2c(NC3CCC(N)CC3)nc(Nc3ccc(Cl)cc3)nc21
Cc1nc(Nc2ccc(OCCN3CCCC3)cc2)cc(Nc2ccc(S(=O)(=O)NC(C)(C)C)cc2)n1
CCNC(=O)N1CCCCC1Nc1nc(C#N)cc(-c2cc3c(F)cccc3[nH]2)n1
CC(C)Nc1ccc(-c2cnc3c(-c4ccc(F)cc4)cccc3n2)cn1
O=C(NCCCN1CCOCC1)c1ccc(-n2ncc3c(Nc4ccc(Cl)cc4)cccc32)cc1
NC(=O)C(NC(=O)c1cc(-c2cc(-c3ccc(Cl)cc3)[nH]n2)c[nH]1)c1ccccc1
O=C(C1CC1)N1CCCCC1Nc1nccc(-n2cnc3c(-c4cccc5ccccc45)cccc32)n1
COc1cc(N2CCOCC2)ccc1Nc1ccc(Nc2ccc(C(N)=O)cc2)cn1
O=C(Cn1c(=O)ccn2nccc12)Nc1cc(-c2ncn[nH]2)c(Br)s1
C=CCN1CCN(c2ccc(NC(=O)c3ncc(Br)s3)cc2Cl)CC1
COc1c(Oc2cc(NC(=O)C3(C(=O)N=C4CC=CC(F)C4)CC3)ccc2F)cnc2cccc(OCCCN3CCOCC3)c12
O=C(Cc1cccc2ccccc12)Nc1cc(-c2nnco2)cs1
NC1CCC(Nc2nc3cnc(Nc4cccc(F)c4F)nc3n2C2CCCC2)CC1
COC1CCC(C(=O)Nc2ccc(-c3ccc(Nc4ccc(F)cc4)cn3)cn2)CC1
Cc1ncnn1-c1ccc(Nc2ccc(-c3cc(-c4cc[nH]n4)on3)cn2)cc1
Oc1ccc(Nc2ncc(-c3ccc(Cl)cc3)s2)cc1
O=C(Cc1ccnc2ccc(C(F)(F)F)cc12)Nc1cc(-c2ncn[nH]2)c(Br)s1
CCOc1ncc(N)c(C(=O)NCc2ccc(S(C)(=O)=O)cc2)c1Cl
CCOc1ccc(C2=Cc3cncnc3S2(C)CCC(=O)O)cc1
NC(=O)c1ccc(-c2nc(-c3ccccn3)c(-c3ccc4c(c3)OCO4)[nH]2)cc1
COc1ccc(Oc2cc(Nc3ccc(Cl)cc3C(N)=O)c(C(F)(F)F)cn2)cc1
CCOc1ccc(C(=O)Nc2ccc(C(=O)Nc3ccc(S(=O)(=O)CCO)cc3)cc2)cn1
O=C(NC(CO)c1ccc(F)cc1)c1cc(-c2cc(-c3ccc(Cl)cc3)[nH]n2)c[nH]1
Cn1ccc(-c2c(C(F)(F)F)ccc3nc(Nc4ccc(-n5ncnc5N5CCOCC5)cc4)ncc23)n1
CC(=O)c1ccc(NC(=O)C2(c3ccc(F)cc3)C=NOC2)cc1
N#Cc1ccc(Nc2nc(Cl)cc(Nc3ccc(C(N)=O)cc3)n2)cc1
COc1ccc(Nc2ncc3c(n2)nc(N)n3CN)cc1
CN(C(Cc1ccc(OS(=O)(=O)c2ccc3cnccc3c2)cc1)C(=O)N1CCN(c2ccccc2)CC1)S(=O)(=O)c1cccc2cnccc12
NC(=O)c1ccc(-c2nc(-c3ccc4c(c3)OCCO4)c(-c3ccccn3)[nH]2)cc1
CCc1cnc2c(NC(=O)Nc3ccc(C(F)(F)F)cn3)cccc2c1
NC(=O)c1cc(NC(=O)CSc2nc3ccccc3c(=O)n2CCCO)cs1
CCOC(=O)c1[nH]c(C)c(C)c1C=C1C(=O)Nc2ccccc21
Cc1ccc(C2CC=Cc3ncnc(Nc4ccc5c(c4)OCO5)c32)cn1
COc1ccc(Oc2nc(Nc3cc(C(N)=O)ccc3OC)ccc2C(F)(F)F)cc1
Cc1cncc2c(S(=O)(=O)N3CCN(C(=O)CN)CC(C)C3)cccc12
c1cc(-c2nccs2)c2nc(Nc3ccc(-n4ncnc4N4CCOCC4)cc3)ncc2c1
Cc1ncnn1-c1ccc(Nc2ncc3ccc(-c4nccs4)cc3n2)cc1
CCOc1ncc(NC(C)=O)c(C#N)c1N
C1=Cc2nc(-c3ccc(-c4cc[nH]n4)cc3)ccc2C2CC=NC=C12
C=CCN1CCN(c2ccc(NC(=O)c3ccc(Br)cc3)c(Cl)c2)CC1
CS(=O)(=O)Nc1ccc(-c2ccc3ncc(-c4ccccn4)cc3c2)cc1
COC(=O)c1cc(NC(=O)Cc2ccc(OC)cc2)c(C)s1
NC(=O)c1ccc(Nc2cc(C(F)(F)F)c(Oc3ccc(N4CCNCC4)cc3)cn2)cc1
NCc1ccc(-c2ccnc3[nH]cc(-c4ccc(NC(=O)Nc5ccc(F)cc5C(F)(F)F)cc4)c23)cc1
Nc1ncnc2cccc(NCCc3ccc(Oc4ccccc4)cc3)c12
NC(=O)c1ccc2nc(-c3ccc(Oc4ccc(Cl)cc4)cc3)[nH]c2c1
CSc1nc(-c2ccc(NC3Cc4ccccc4C3)cn2)c(-c2ccc(F)cc2)[nH]1
O=C(Cn1c(=O)ccc2cc(F)c(F)cc21)Nc1sc(Br)cc1-c1ncn[nH]1
COc1ccc(Oc2nc(C(F)(F)F)ccc2Nc2ccc(C(N)=O)cc2)cc1
O=C(NC(CO)c1ccc(Cl)cc1)c1cc(-c2cc(-c3ccc(Cl)cc3)[nH]n2)c[nH]1
Cc1nc(-c2scc(C)c2NC(=O)Cc2cnc3ccccc3n2)n[nH]1
NC(=O)c1ccc(Nc2cc(C(F)(F)F)cc(Oc3ccc(-c4ccccn4)cc3)n2)cc1
CC(C)OC(=O)c1cc(NC(=O)Cc2ccccc2)cs1
CC(C)n1ccc(-c2ccc(Cl)c3cnc(Nc4ccc(-n5ncnc5N5CCOCC5)cc4)nc23)n1
c1ccc(-c2noc(CN3CCCCC3)c2-c2nccc(NC3CCCCC3)n2)cc1
NC(=O)c1ccc(Nc2ccc(Nc3cc(F)ccc3N3CCOCC3)cn2)cc1
Cc1ccc(NC(=O)c2ccc(-n3ncc4c(Nc5ccc(C)cc5)cccc43)cc2)cc1
COc1ccc2c(c1)C(=Cc1ncc[nH]1)C(=O)N2
N#Cc1sc(-c2nccs2)cc1NC(=O)Cn1c(=O)ccc2cc(C(F)(F)F)ccc21
CS(=O)(=O)Nc1ccc(-c2cccc3nc(Nc4ncc([N+](=O)[O-])s4)ccc23)cc1
c1ccc(-c2ccn3ncc(-c4ccc(OCCN5CCCCC5)cc4)c3n2)nc1
Cc1cc(-c2cc(NC(=O)Cc3cccc4ccccc34)cs2)[nH]n1
c1ccc2c(-c3cccc4c3ncn4-c3nccc(NC4CCCCN4)n3)cccc2c1
CCCNc1nccc(C2CC(COCc3ccc(OC)cc3)n3c(-c4ccc(F)cc4)cnc32)n1
Cc1nc(-c2cc(NC(=O)Cc3cccc4ccccc34)cs2)n[nH]1
O=C(Cc1cccc2cnccc12)Nc1sc(-c2ncn[nH]2)cc1Cl
c1ccc2c(-c3cccc4c3ncn4-c3ccc(NC4CCCCO4)cn3)cccc2c1
CC(C)(C)n1nc(-c2ccc(Cl)cc2)c2cnc(N)nc21
Fc1ccc(Nc2nccc(-n3cccn3)n2)cc1
N#Cc1sc(-c2nccs2)cc1NC(=O)CN1C(=O)CCc2ncccc21
Cc1cc(NC(=O)c2ccc(-n3ncc4c(Nc5ccc(Cl)cc5)cccc43)cc2)cc(N2CCOCC2)c1
CNC1NC(=O)c2c1c1c3ccccc3n3c1c1c2c2ccccc2n1C1CC(C)(OC)CC3O1
c1ccc(-c2ccnc(-c3cccc4ccccc34)n2)nc1
CNCC(=O)N1CCCCC1Nc1nc(Cl)cc(-c2ccc3cc[nH]c3c2)n1
O=Nc1ccc2c(cc(C=Cc3ccccc3)n2CC2OCc3cc(F)ccc3O2)c1O
C=S(O)(O)=CCNCc1cc(-c2ccc3ncncc3c2Nc2cccc(Cl)c2OCc2ccc(F)cc2)co1
CCOc1ncc(N)c(C(=O)NCc2ccc(S(C)(=O)=O)cc2)c1C#N
CC(=O)N1CCCCC1C(=O)Nc1ccc(-c2ccc(Nc3ccc(F)cc3)cn2)cn1
CS(=O)(=O)Nc1ccc(-c2cc(NC(=O)c3ccccn3)nc3ccccc23)cc1
CCOc1ncc(C#N)c(C(=O)NCc2ccc(S(N)(=O)=O)cc2)c1N
Fc1ccc(-c2noc(-c3ccc(Nc4ccc(N5CCOCC5)cc4)cn3)c2NCc2ccccc2)cc1
COc1ccc(Cn2c(O)c(N=O)c3ccc(F)cc32)cc1
c1cnc(Nc2ccc(N3CCOCC3)cc2)c(-c2cc[nH]n2)c1
NC(=O)c1ccc(Nc2cc(Oc3cccc4ccccc34)cc(C(F)(F)F)n2)cc1
N#CC(=Cc1ccc(O)cc1)C(=N)C(C#N)C#N
COc1ccc(Nc2ccc(-c3ccc(Nc4ccc(OC)cc4)nc3)nc2)cc1
NC(=O)c1ccc(Nc2nc(Cl)cc(Nc3ccc(F)cc3)n2)cc1
O=C(NCCN1CCOCC1)c1ccc(-n2ncc3c(Nc4cccc(Cl)c4Cl)cccc32)cc1
O=C(Cc1ccnc2ccccc12)Nc1scc(-c2ncn[nH]2)c1Cl
O=C(C1CC1)N1CCCCC1Nc1nccc(-n2cnc3cc(O)cc(-c4cccc5ccccc45)c32)n1
COc1ccc(CN=C(C)C(C#N)C(N)=O)cc1OC
c1ccc(-c2nccc(Nc3ccc(-n4cncn4)cc3)n2)cc1
Cc1nc(C)n(-c2ccc(Nc3ccc(-c4cc(C)n(C)n4)cn3)cc2)n1
O=C(Nc1ccc(-c2ccc(Nc3ccc(F)cc3)cn2)cn1)C1CCCO1
NC1(c2ccc(F)c3c2COCO3)C[N+]([O-])(CO)c2c(C(=O)O)cccc21
Cc1ccc(-c2ccc3nc(Nc4ccc(-n5ncnc5N5CCOCC5)cc4)ncc3c2)cn1
Cc1cccc(-c2nncc3c(OC(C)C(F)(F)F)cccc23)c1C(=O)NC1CC1
COc1ccc(N2CCN(C(C)C)CC2)cc1Nc1cc2cncnc2n1CN
O=C(Cc1cccc2ccccc12)Nc1cc(-c2cc[nH]n2)cs1
N#Cc1scc(NC(=O)CN2C(=O)CCc3ncccc32)c1-c1ncn[nH]1
CC(C)Nc1ccc(-c2c(-c3ccc(F)cc3)ccc3occc(=O)c23)cn1
O=C(Cc1ccc2ncc(F)cc2c1)Nc1sc(Br)cc1-c1ncn[nH]1
COc1ccc(CNC(=O)c2cc(-c3cc(-c4ccc(Cl)cc4)[nH]n3)c[nH]2)cc1
CC(=O)N1CCCCC1C(=O)Nc1ccc(-c2ccc(Nc3ccccc3)cn2)cn1
Cc1ccc(NC(=O)c2ccc(-n3ncc4c(Nc5ccc(F)cc5)cccc43)cc2)cc1
N#Cc1scc(NC(=O)Cc2ccnc3ccccc23)c1-c1ncn[nH]1
COc1ccc(CC(=O)Nc2cc(-n3nccn3)cs2)cc1
O=C(Nc1ccc(N2CCN(c3ccccn3)CC2)c(Cl)c1)c1cc(Br)co1
CCn1ncc(-c2cc(C(O)Nc3ccc(C(=O)OC)cc3)on2)c1C
CC(=O)N1CCCCC1C(=O)Nc1ccc(-c2ccc(Nc3ccc(F)cc3)cn2)cn1
COC(=O)c1scc(C)c1NC(=O)Cc1cccc2ncccc12
COC(=O)c1cc(NC(=O)Cc2ccc3ccccc3n2)cs1
Cc1ccc(-c2ccc(NCCN3CCOCC3)c3cncnc23)c(C(=O)Nc2ccc(C(F)(F)F)cc2)c1
COc1ccc2ccc(-c3ccc(F)cc3)nc2c1Cl
CCCOc1ccc(Oc2ccc(C(F)(F)F)c(Nc3ccc(C(N)=O)cc3)n2)cc1
NC(=O)c1ccc(C23CNN=C2C=CC=C3Nc2ccc(Cl)cc2)cc1
O=C(Nc1ccc(Nc2nccc(Nc3ccc(C(F)(F)F)cc3)n2)cc1)C1CC1
CS(=O)(=O)Nc1ccc(-c2cc(Nc3ccc(Cl)cn3)c3ncccc3c2)cc1
COc1ccc(Nc2ncc3c(n2)nc(N)n3CN)cc1
N#CC(c1nccc(NCCc2ccc(S(N)(=O)=O)cc2)n1)c1cccc2scnc12
O=C(Nc1ccc(-c2ccc(Nc3ccc(F)cc3)cn2)cn1)C1CCCCO1
COCCC(=O)Nc1ccc(-c2ccc(Nc3ccccc3)cn2)cn1
NC1CCC(Nc2nc3cnc(Nc4ccc(F)cc4)nc3n2C2CCCC2)CC1
O=C(O)c1ccc(Nc2ncc3c(n2)-c2cc(Cl)ccc2C=NC3c2ccc(F)cc2F)cc1
CN(C)c1noc(-c2ccc(Nc3ccc(N4CCOCC4)cc3)cn2)c1-c1ccc(F)cc1
Cc1ncnn1-c1ccc(Nc2nccc(-c3ccc(N4CCOCC4)c(C#N)c3)n2)cc1
CN(C)CC=CC(=O)Nc1nc(OC2CCCO2)nc2cccc(Nc3cccc(F)c3Cl)c12
COC(=O)c1cc(NC(=O)Cc2cc3ccccc3cn2)c(C)s1
Cn1ccc(-c2nc(N)cc3scc(-c4ccc(NC(=O)Nc5ccc(F)cc5)cc4)c23)n1
O=C(NOCc1ccccc1)c1cc(-c2cc(-c3ccc(Cl)cc3)[nH]n2)c[nH]1
Cc1nc(-c2sc(NC(=O)Cc3ccc(OCCCN4CCCCC4)cc3)cc2C)n[nH]1
COc1ccc(CC(=O)Nc2cc(-c3cnccn3)cs2)cc1
O=c1c2ccccc2[nH]c(=S)n1CCN1CCCCC1=C(c1ccc(F)cc1)c1ccc(F)cc1
NC(=O)c1ccc(N2CC3C(Nc4ccc(F)cc4)=CC=CC3=N2)cc1
CNC(=O)c1ccc(Nc2nc(Nc3c(OC)ccc(OC)c3OC)ccc2C(F)(F)F)cc1
CNC(=O)c1ccc(Nc2nc(Nc3ccc(N4CCOCC4)cc3)ccc2C(F)(F)F)cc1
O=C1NC(=O)c2c1c1[nH]c3ccccc3c1c1[nH]c3cccc(Br)c3c21
COc1ccc(Oc2nccc(C(F)(F)F)c2Nc2ccc(C(N)=O)cc2OC)cc1
Cn1nnc(-c2ccc(Nc3nccc(-c4ccc(N5CCOCC5)cc4C#N)n3)cc2)n1
COC(=O)c1cc(NC(=O)Cc2cccc3ccccc23)cs1
NC(=O)c1cc(NC(=O)c2cccs2)cs1
COc1c(-c2cccc3ccccc23)ccc2c1ncn2-c1nccc(NC2CCCCN2C(=O)C2CC2)n1
COc1cc(Nc2ccc(Nc3ccc(C(N)=O)cc3)cn2)cc(OC)c1OC
OC1CCC(Nc2nccc(-c3cc(C4CCCCO4)[nH]n3)n2)CC1
Cc1nc(Nc2ncc(C(=O)Nc3cccc(C)c3Cl)s2)cc(N2CCN(CCO)CC2)n1
O=C(Cn1c(=O)c(OC(F)(F)F)cc2ccccc21)Nc1sc(Br)cc1-c1ncn[nH]1
O=C(C1CCC(Cn2c(=O)[nH]c3ccccc3c2=S)CC1)N1CCN(c2ccccc2)CC1
CN(C)CC(=O)N1CCCCC1c1c(NC(=O)c2ncc(C#N)[nH]2)cccc1C1CC=CCC1
CC(C)C(CO)Nc1nc2c(Nc3c(N)cccc3Cl)ncnc2n1C(C)C
CNC(=O)C1CCC(Nc2nc3cnc(Nc4cc(F)cc(F)c4F)nc3n2C2CCCO2)CC1
Nc1ncc2[nH]nc(N)c2n1
COc1c(C)ccc2c1c1c3c[nH]cc3c3c4c(N(C)C(=O)CCC(=O)NCCC(=O)NCCC(=O)NCCC(N)=O)cccc4n4c3c1n2C1CCCC4(O)O1
C=CCN1CCN(c2cccc(Cl)c2NC(=O)c2ccc(Br)cn2)CC1
Cc1cccc(NC(=O)c2cc(C(F)F)co2)c1N1CCC2(CC1)OCCO2
C=CCN1CCN(c2cc(NC(=O)c3ncc(Br)s3)ccc2Cl)CC1
O=C(NC(CO)c1ccc(F)cc1)C1=NC(c2cc(-c3ccc(Cl)cc3)[nH]n2)C=C1
O=C(Cn1c(=O)ccc2cnccc21)Nc1sc(Br)cc1-c1ncn[nH]1
Nc1ncc2[nH]nc(Nc3ccc(F)cc3)c2n1
CCCNc1nccc(C2c3nc(-c4ccc(F)cc4)cn3CC2COCc2ccc(OC)cc2)n1
COC(=O)c1cc(NC(=O)Cc2cccc3ccccc23)cs1
CN(C)CCNC(=O)c1ccc(-c2cccc3[nH]nc(Nc4ccc(Cl)cc4)c23)cc1
Cc1cccc(NC(=O)c2cc(Br)co2)c1N1CCC2(CC1)OCCO2
CC(C)Nc1nc2cnc(Nc3ccc(F)cc3)nc2n1C1CCCC1
NCCNc1nc(Nc2ccc(C(F)(F)F)cc2)cc(C(N)=O)n1
O=C(Nc1ccc(-c2ccc(Nc3ccccc3)cn2)cn1)c1ccccn1
O=S(=O)(NCCNCC=Cc1ccc(Br)cc1)c1ccc2cnccc2c1
N#CC(c1nccc(NCCc2ncc[nH]2)n1)c1cccc2scnc12
CS(=O)(=O)N1CCN(Cc2csc3c(-c4ccc5c[nH]nc5c4)nc(N4CCOCC4)nc23)CC1
COc1ccc(Oc2cc(C(F)(F)F)cc(Nc3cccc(C(N)=O)c3Cl)n2)cc1
CC(NC(=O)c1cc(-c2cc(-c3ccc(Cl)cc3)[nH]n2)c[nH]1)c1ccccc1
Cc1nc(C)n(-c2ccc(Nc3ccc(-c4ccn(-c5ccccn5)n4)cn3)cc2)n1
Cc1ccc(Nc2ccc(Nc3ccc(C(N)=O)cc3)cn2)cc1N1CCOCC1
Cc1nc(-c2cc(NC(=O)CN3CCC(=O)c4ccccc43)c(C)s2)n[nH]1
CS(=O)c1ccc(-c2nc(-c3ccccn3)c(-c3ccc(F)cc3)[nH]2)cc1
O=C(NCc1ccccc1)c1cc(-c2cc(-c3ccc(Cl)cc3)[nH]n2)c[nH]1
C=S(O)(O)=CC(C)Nc1ncc2c(Oc3cc(F)ccc3F)c(N)c(=O)[nH]c2n1
c1ccc(-c2ncc(Nc3ccc(OCCN4CCCC4)cc3)s2)cc1
C#Cc1ccc(Nc2cc(OCCOC)c3c(OCCOC)ncnc3c2)cc1
CNC(=O)c1ccc(Nc2ncc(Nc3cccc(N4CCOCC4)c3OC)cc2C#N)cc1
Cc1nc(C)n(-c2ccc(Nc3ccc(-c4cc(-c5ccc(F)cc5)n(C)n4)cn3)cc2)n1
O=C(NC(CO)c1ccccc1)c1cc(-c2cc(-c3ccc(Cl)cc3)[nH]n2)c[nH]1
CCC=S(O)(O)=Nc1ccc(C#N)cc1Nc1ccc2c(=O)n(C)cnc2c1
CS(=O)(=O)Nc1ccc(-c2cnc3ccc4ccncc4c3c2)cc1
Cc1cccc2c3c4c[nH]cc4c4c5c(O)cccc5n5c4c3n(c12)C1CCC5O1
O=C(c1ccc(Cn2c(=O)[nH]c3ccccc3c2=O)cc1)N1CCN(c2ccc(F)cc2)CC1
CNC(=O)c1ccc(Nc2nccc(Nc3ccc(-n4nc(C)nc4C)cc3)c2C(F)(F)F)cc1
Cc1ccc(-c2ncnc3cc(Nc4ccc(C(=O)N5CCOCC5)cc4)ccc23)cn1
Oc1ccc(-c2cccc3ccccc23)c2c1ncn2-c1ccc(NC2CCCCN2)cn1
Cn1ccc(-c2cc(Nc3ccc(N4CCOCC4)cc3)cc(F)n2)n1
N#Cc1cc(-c2nccs2)c(NC(=O)Cn2c(=O)ccc3c(C(F)(F)F)cccc32)s1
O=C(NCCCN1CCOCC1)c1ccc(-n2ncc3c(Nc4ccc(F)cc4)cccc32)cc1
c1ccc(-c2ccc3nc(Nc4ccc(-n5ncnc5N5CCOCC5)cc4)ncc3c2)nc1
COC(=O)c1cc(NC(=O)Cc2cccc3cnccc23)cs1
CCc1cc(C(=O)OC)c(NC(=O)Cc2ccc(OC)cc2)s1
COC(=O)c1cc(NC(=O)Cc2cccs2)cs1
COc1ccc(CC(=O)Nc2cc(-c3ncnn3C)cs2)cc1
O=C1c2ccccc2-c2nc3nnnn3nc21
CC#CC(=O)Nc1nccc2cnc(Nc3cc(Cl)ccc3F)nc12
OC1CCC(Nc2nc3c(Nc4ccc(F)cc4)ncnc3n2C2CCCC2)CC1
COc1ccc(Oc2nccc(Nc3ccc(C(N)=O)cc3)c2Cl)cc1
CCNC(=O)N1CCCC1Nc1nc(Cl)cc(-c2c[nH]c3ccccc23)n1
Cc1cc(NC(=O)Nc2ccc(C(F)(F)F)cn2)nc2ccccc12
Cc1cc(NC(=O)Nc2ccc(-c3nn(C)c4ccccc34)cc2)ccc1F
O=C1Cc2ccc(Nc3ccc(Nc4ccc(N5CCOCC5)cc4)cn3)cc2N1
CNC(=O)c1ccc(Nc2cc(Cl)c(Oc3ccc(OC)cc3)cn2)cc1
O=C(Cc1nc2ccccc2cc1F)Nc1scc(Br)c1-c1ncn[nH]1
C=S(O)(O)=CCCOc1cc2cc[nH]c2cc1N
O=C(Nc1ccc(-c2ccc(Nc3ccc(F)cc3)cn2)cn1)C1CCCO1
CNC(=O)CN1CCCCC1Nc1nccc(-c2ccn3ccnc3c2)n1
Fc1ccc(Nc2ccc(-c3ccc(Nc4ccc(F)cc4)nc3)nc2)cc1
Cc1ccc(Nc2ccc(-c3ccc(Nc4ccc(C)cc4)nc3)nc2)cc1
O=C(NCCN1CCOCC1)c1ccc(-n2ncc3c(Nc4ccc(Cl)cc4)cncc32)cc1
Cn1ccc(-c2ccc(Cl)c(Nc3ccc(-n4ncnc4N4CCOCC4)cc3)n2)n1
COc1ccc(-c2cc(C(O)Nc3ccc(C(C)=O)cc3)on2)cc1
Cc1ccc(C2=Cc3cncnc3S2(C)CCC(=O)O)cc1
CC(C)(C)NS(=O)(=O)c1ccc(-c2ccnc3cccc(Nc4ccc(Cl)cn4)c23)cc1
COc1ccc(Nc2nc3cnc(Nc4ccc(F)cc4)nc3n2C2CCC(C(N)=O)CC2)cc1
Cn1ccc(-c2cc(-c3ccc(Nc4ccc(N5CCOCC5)cc4)cn3)on2)n1
COC(=O)c1cc(NC(=O)Cc2cc3ccccc3[nH]2)c(C)s1
CNC(=O)c1ccc(Nc2nccc(C(F)(F)F)c2Nc2cc(OC)cc(N3CCOCC3)c2)cc1
CCOc1ccc(Nc2ccc(-c3ccc(Nc4ccc(OCC)cc4)nc3)nc2)cc1
O=C(NC(CO)c1ccc(F)cc1)C1=NC(c2cc(-c3ccc(Cl)cc3)[nH]n2)C=C1
Cc1nc(Nc2ccc(Cl)c(F)c2)cc(-c2cc(C(=O)NC(CO)c3ccc(Cl)cc3)c[nH]2)n1
COc1ccc(-c2cc(C(O)Nc3cccc(OC)c3OC)on2)cc1
CN(C)CCNc1cncc(-c2cc3c(-c4nccc(N)n4)cccc3[nH]2)n1
CN(C)c1cc(-c2nccc(NC3CCC(O)CC3)n2)n(Cc2ccccc2)n1
O=C(NCCN1CCOCC1)c1ccc(-n2ncc3c(Nc4ccc(Cl)cc4)cccc32)cc1
CCCCCCCCCCCc1cc(C(=O)OC(CCC)CCCCCCCc2ccc(OS(=O)(=O)O)c(OS(=O)(=O)O)c2)c(O)cc1O
C#Cc1cc(C(=O)OCC)c(NC(=O)Cc2ccc(OC)cc2)s1
NC(=O)c1ccc(Nc2nc(Cl)cc(Nc3ccc(N4CCOCC4)cc3F)n2)cc1
Cc1ccc(-c2c(C(=O)c3ccc(F)cc3F)c(N)cc[n+]2O)cc1
Cc1ccc2c(N=O)c(O)n(Cc3ccc(F)c4c3COCO4)c2c1
CC(C)c1noc(-c2ccc(F)cc2)c1-c1ccccn1
CSc1nc(-c2ccc(NC(C)CCc3ccccc3)cn2)c(-c2ccc(F)cc2)[nH]1
NC(=O)c1ccc(Nc2ccc(Nc3ccc4c(c3)CCC=C4)cn2)cc1
Cc1cc(NC(=O)c2cc(Cl)co2)ccc1N1CCC2(CC1)OCCO2
O=C(CN1C(=O)CCc2ncccc21)Nc1sc(Br)cc1-c1nccs1
COc1ccc(Nc2cccc3c2cnn3-c2ccc(C(=O)NCCCN3CCOCC3)cc2)cc1
O=C(NC(CO)c1ccc(C(F)(F)F)cc1)c1cc(-c2cc(-c3ccc(Cl)cc3)[nH]n2)c[nH]1
N#Cc1cc(N2CCOCC2)ccc1-c1nccc(Nc2ccc(-n3ncnc3-c3ccccn3)cc2)n1
O=C(Cc1cccc2cnccc12)Nc1ncc(-c2ncn[nH]2)s1
NC(=O)c1ccc(Nc2ccc(Nc3ccc(N4CCOCC4)cc3)cn2)cc1
CNC(=O)c1ccc(Nc2nc(Cl)cc(Nc3c(OC)cccc3N3CCOCC3)n2)cc1
CCNC(=O)N1CCCCC1Nc1nc(Cl)cc(-c2cccc3cc[nH]c23)n1
NC(=O)c1ccc(Nc2nccc(-c3ccccc3)n2)cc1
O=C(CN1CCC(=O)c2ccccc21)Nc1cc(-c2ncn[nH]2)c(Cl)s1
CCN1CCN(Cc2ccc(NC(=O)Nc3ccc(Oc4nccc(NC)n4)cc3)cc2C(F)(F)F)CC1
COC(=O)c1ccc(NC(=O)CN2CCCCC2NC(=O)c2c(OC)ccc(OC)c2OC)cc1
CCC1(c2ncc3cnc4[nH]ccc4n23)CCC(=N[SH](O)(O)=C2CC2)C1
C[SH](=O)(O)N=C1CCC(Nc2nccc(-n3nnc4ccccc43)n2)CC1
Fc1ccc(N2CCOCC2)c(-c2nccc(Nc3ccc(-n4ncnc4N4CCOCC4)cc3)n2)c1
O=C(Cc1cncc2ccccc12)Nc1ncc(-c2cnccn2)s1
COc1ccc(-c2cc(C(O)Nc3ccc(OC)c(OC)c3OC)on2)cc1
CC(=O)N1CCCCC1C(=O)Nc1ccc(-c2ccc(Nc3ccccc3)cn2)cn1
CCNc1nc2c(Nc3ccc(F)cc3)ncnc2n1C1CCCC1
O=C(Cn1c(=O)ccc2cncc(C(F)(F)F)c21)Nc1sc(-c2ncn[nH]2)cc1Br
OC1CCC(Nc2nc(Cl)cc(-c3ccnc4[nH]ccc34)n2)CC1
CCC(CO)Nc1nc2cnc(N=C(N)N)nc2n1C(C)C
O=C(C1CCC(Cn2c(=O)[nH]c3ccccc3c2=O)CC1)N1CCN(c2ccccc2)CC1
COc1cc(NC(=O)c2ccc(-n3ncc4c(Nc5ccc(F)cc5)cccc43)cc2)c(OC)c(OC)c1
Cc1cccc(N2CCC3(CC2)OCCO3)c1NC(=O)c1cc(C#N)co1
c1ccc2c(-c3cccc4c3ncn4-c3nccc(NC4CCCCC4)n3)cccc2c1
O=C(NC(CO)c1ccccc1)C1=NC(c2cc(-c3ccc(Cl)cc3)[nH]n2)C=C1
CS(=O)(=O)Nc1ccc(-c2ccnc3cccc(Nc4ccccn4)c23)cc1
CCN(CC)CCNC(=O)c1[nH]c(C)c(C)c1C=C1C(=O)Nc2cccc(F)c21
COCCNC(=O)C1CCC(Cn2c(=O)[nH]c3ccccc3c2=S)CC1
CNC(=O)c1cc(F)ccc1Nc1ncnc2c1ccn2CN1c2ccc(N)cc2CC1OC
COC(=O)c1cc(NC(=O)CN2CCC(=O)c3ccccc32)c(C)s1
Oc1noc(-c2ccc(Nc3ccc(N4CCOCC4)cc3)cn2)c1-c1ccc(F)cc1
COc1ccc(Cl)cc1Oc1cc(Nc2ccc(C(N)=O)cc2)c(C(F)(F)F)cn1
Cc1ccc(NC(=O)c2ccc(NC(=O)C=CCN(C)C)cc2)cc1Nc1nccc(-c2ccccn2)n1
Fc1ccc(-c2cc(-c3ccc(Nc4ccc(N5CCOCC5)cc4)cn3)[nH]n2)cc1
O=C(NCCO)c1ccc(-n2ncc3c(Nc4ccc(Cl)cc4)cccc32)cc1
COc1ccc(CC(=O)Nc2cc(-c3ncco3)cs2)cc1
O=C(Cc1cccc2ccccc12)Nc1cc(-n2ccnc2)cs1
CC(=O)N1CCCCC1C(=O)Nc1ccc(-c2ccc(Nc3ccccc3)cn2)cn1
CN(C)CCNc1noc(-c2ccc(Nc3ccc(N4CCOCC4)cc3)cn2)c1-c1ccc(F)cc1
COc1c(Cl)ccc2nc(-c3ccc(Br)cc3)ccc12
CCOC(=O)N1CCCCC1Nc1nc(Cl)cc(-c2ccc3cc[nH]c3c2)n1
COc1ccc(-c2cccc3ccccc23)c2c1ncn2-c1nccc(NC2CCCCC2)n1
COc1ccc(Oc2nc(Cl)cc(Nc3ccc(C(N)=O)cc3)n2)cc1
NS(=O)(=O)c1ccc(-c2ccc3cc(Nc4ccc(Cl)cn4)ccc3n2)cc1
CS(=O)(=O)Nc1ccc(-c2cccc3ncc(-c4ccccn4)cc23)cc1
O=C(Cn1c(=O)ccc2ccc(OC(F)(F)F)cc21)Nc1scc(-c2ncn[nH]2)c1Br
NC(=O)c1ccc(Nc2cc(C(F)(F)F)cc(Oc3ccc(-n4cncn4)cc3)n2)cc1
Cc1ncnn1-c1ccc(Nc2nc(Cl)cc(-c3ccn(C)n3)n2)cc1
CSc1nc(-c2ccc(NC(C)CCCC(C)C)cn2)c(-c2ccc(F)cc2)[nH]1
Oc1ccc(-c2cccc3ccccc23)c2c1ncn2-c1ccc(NC2CCCCO2)cn1
CN(c1ccc(CNc2nc(Nc3ccc4[nH]ccc4c3O)cc(C(F)(F)F)n2)cn1)S(C)(=O)=O
O=C(NCCN1CCOCC1)c1ccc(-n2ncc3c(Nc4ccc(Cl)cc4)cccc32)cn1
Cn1ccc(-c2ccc3nc(Nc4ccc(-n5ncnc5N5CCOCC5)cc4)ncc3c2C2CC2)n1
N#Cc1sc(-c2ncn[nH]2)cc1NC(=O)Cc1cc2ccccc2cn1
COc1ccc(Nc2ncc3c(n2)nc(N)n3CN)cc1
CN(C)CC(=O)N1CCCCC1Nc1nc(Cl)cc(-c2c[nH]c3ccccc23)n1
O=C(NC(CO)c1cc(Cl)ccc1Cl)c1cc(-c2cc(-c3ccc(Cl)cc3)[nH]n2)c[nH]1
COC(=O)c1cc(NC(=O)Cc2ccccc2)cs1
O=C(Cc1cc2ccccc2cn1)Nc1scc(-c2ncn[nH]2)c1Br
c1nc(N2CCOCC2)n(-c2ccc(Nc3ncc4ccc(-c5cc[nH]n5)cc4n3)cc2)n1
Cc1ncnn1-c1ccc(Nc2ccc(-c3cc(-c4ccn(C)n4)on3)cn2)cc1
O=C(COC(=O)c1ccc2c[nH]nc2c1)Nc1ccc(S(=O)(=O)N2CCCC2)cc1
CS(=O)(=O)Nc1ccc(-c2nccc(Nc3ccc(-n4ccnn4)cc3)n2)cc1
c1ccc(-c2ccn(-c3cccc4ccccc34)n2)nc1
Clc1ccc(Nc2ccc3[nH]nc(-c4ccccc4)c3c2)cc1
COc1ccc(Oc2nccc(C(F)(F)F)c2Nc2ccc(C(N)=O)c(F)c2)cc1
Cn1ccc(-c2ccc3nnc(Sc4ccc5c(c4)CCN=C5)n3n2)n1
O=C(c1cc(-c2cc(-c3ccc(Cl)cc3)[nH]n2)c[nH]1)N1CCCC1
C=CCN1CCN(c2cc(Cl)ccc2NC(=O)c2nccs2)CC1
Cc1ccc(-c2nc(-c3ccc4c(c3)OCO4)c(C(C)(C)C)[nH]2)cn1
c1nc(N2CCOCC2)n(-c2ccc(Nc3ncc4ccc(-c5ccon5)cc4n3)cc2)n1
c1ccc(-c2cc(-c3ccc4ccccc4n3)[nH]n2)nc1
O=C(NCCCN1CCCC1=O)c1ccc(Nc2nc(-c3ccc(F)c(Br)c3)nc3nccnc23)cn1
Cc1nc(-c2scc(NC(=O)Cc3ccc(-c4ccccn4)cc3)c2C)n[nH]1
CNC(=O)c1ccc(Nc2cc(Nc3ccc(N4CCOCC4)cc3OC)cc(F)n2)cc1
c1cc(Nc2ccc(N3CCOCC3)cc2)c(-c2cc(C3CC3)on2)cn1
NC(=N[N+](=O)[O-])NN=Cc1cc(-c2ccc([N+](=O)[O-])cc2)co1
O=C1NC(=Cc2cnc3ccccc3n2)C(=O)S1
Cc1ccc(-c2cccc3c(-c4ccc(C(=O)NC5CC5)cc4C)nncc23)cc1
O=C(Cc1cncc2c(F)cccc12)Nc1sc(-c2ncn[nH]2)cc1Br
COC(=O)c1cc(NC(=O)Cc2ccc(C(F)(F)F)cc2)cs1
NC(=O)c1ccc(Nc2nc(C(F)(F)F)ccc2Oc2ccc(Br)cc2)cc1
CCN(CC)CCCCN1c2ccccc2Oc2cccc(Cl)c21
OC1CCC(c2cc(-c3nccc(NC4CCCC4)n3)[nH]n2)CC1
O=C(COC(=O)c1cccc2[nH]ncc12)Nc1ccc(S(=O)(=O)N2CCCC2)cc1
O=C(O)c1ncc(O)c2c(Cl)cc(Cl)c(Cl)c12
COC(=O)c1sc(C)cc1NC(=O)Cc1cnc2ccccc2n1
NC(=O)c1nc(N(C(N)=O)c2ccc(F)cc2F)ccc1-c1c(F)cccc1F
Cc1nnc(-c2cc(NC(=O)Cc3cccc4ccccc34)cs2)o1
O=C(NCCN1CCOCC1)c1ccc(-n2ncc3c(Nc4ccc(Cl)cc4)cccc32)cn1
CCCn1c(C2CCCCN2)nc(-c2cc(Cl)ccc2Cl)c1-c1nccc(NC2CCCCC2)n1
CS(=O)(=O)N(c1ccc(-c2ccc3c(ccc4ccncc43)n2)cc1)S(C)(=O)=O
N#Cc1scc(-c2ncco2)c1NC(=O)Cn1c(=O)c(C(F)(F)F)cc2ccccc21
CC(C)(C)Oc1ccc(Oc2cc(C(F)(F)F)cc(Nc3ccc(C(N)=O)cc3)n2)cc1
CCNC(=O)N1CCCCC1Nc1nc(Cl)cc(-c2cccc3cc[nH]c23)n1
CC(=O)N(C(C)=O)c1ccc(-c2cc3ncccc3c3cnccc23)cc1
NS(=O)(=O)c1ccc(-c2cc3c(cn2)CCC=C3Nc2ccccn2)cc1
Cc1cc(C(=O)NC2CC2)ccc1-c1ncc2c(NCCN3CCOCC3)cccc2n1
COc1ccc(-c2cccc3ccccc23)c2c1ncn2-c1nccc(NC2CCCCN2C(=O)C2CC2)n1
N#CC1CCN(S(=O)(=O)c2ccccc2)c2sc(NC(=O)c3cccc4ccccc34)cc21
COc1ccc(C)c(N2CCN(C(C)C)CC2)c1Nc1cc2cncnc2n1CN
Cc1ccc(-c2ncnn2-c2ccc(Nc3ncc(F)cc3-c3ccn(C)n3)cc2)cn1
Cc1noc(-c2ccc(Nc3ccc(N4CCOCC4)cc3)cn2)c1-c1ccc(F)cc1
Cc1nc(C)n(-c2ccc(Nc3ccc(Nc4ccc(C(N)=O)cc4)cn3)cc2)n1
Cc1ccc(-c2ncnn2-c2ccc(Nc3ncc(-c4ccn(C)n4)cc3Cl)cc2)cn1
COc1ccc(Nc2ncc3c(n2)nc(N)n3CN)cc1
COC(=O)c1cc(NC(=O)Cc2ccc(-c3ccccn3)cc2)cs1
COC(=O)c1cc(NC(=O)Cc2cccc3ccccc23)cs1
Cn1ccc(-c2ccc(Cl)c(Nc3ccc(N4CCOCC4)cc3)n2)n1
COC(=O)c1cccc2c1C(=NO)c1ccccc1-2
O=C(C1=NC(c2cc(-c3ccc(Cl)cc3)[nH]n2)C=C1)N1CCCC1
O=C(Cc1cccc2ccccc12)Nc1cc(-c2ncn[nH]2)cs1
O=C(NC(CO)c1ccc(C(F)(F)F)cc1)C1=NC(c2cc(-c3ccc(Cl)cc3)[nH]n2)C=C1
C=CCN1CCN(c2cc(Cl)ccc2NC(=O)c2ccc(C)cn2)CC1
COc1ccc(Nc2ncc3c(n2)nc(N)n3CN)cc1
O=C(Cn1c(=O)ccc2ccc(C(F)(F)F)cc21)Nc1sc(Br)cc1-c1ncn[nH]1
O=C(NCc1c(F)cccc1F)C1=NC(c2cc(-c3ccc(Cl)cc3)[nH]n2)C=C1
CCOC(=O)c1scc(C#N)c1NC(=O)Cc1ccc(OC)cc1
O=C(Cc1c(C(F)(F)F)ccc2ncccc12)Nc1scc(-c2ncn[nH]2)c1Cl
CNC(=O)c1ccc(Nc2ccc(Br)c(Nc3ccc(N4CCOCC4)cc3OC)n2)cc1
Cc1cc(Cl)ccc1Nc1cccc2c1cnn2-c1ccc(C(=O)NCCN2CCN(C3CCC3)CC2)cc1
Cc1c(SCCC(=O)O)ccc2cncnc12
COc1ccc(Cl)c2nc(-c3cc(Cl)ccc3F)ccc12
O=C(c1ccc(Cn2c(=O)[nH]c3ccccc3c2=O)cc1)N1CCN(c2ccccc2)CC1
Cc1nc(C)n(-c2ccc(Nc3ccc(-c4ccn(-c5ccc(C#N)cc5)n4)cn3)cc2)n1
Cc1cc(C(=O)Nc2cc(C(F)(F)F)ccc2-n2ccnc2C)ccc1Nc1nccc(-c2ccccn2)n1
COC(=O)c1cc(NC(=O)Cc2ccc(OC)cc2)cs1
COCCNC(=O)c1cc(NC(=O)Cc2ccccc2)cs1
O=C(C1CC1)N1CCCCC1Nc1nccc(-n2c(-c3cccc4ccccc34)nc3cccc(O)c32)n1
C=S(O)(O)=CCCOc1cc2[nH]ccc2cc1N
COc1ccc(Oc2nccc(C(F)(F)F)c2Nc2ccc(C(N)=O)cc2F)cc1
COc1cc(C=C2C(=O)Nc3ccccc32)c(OC)c(OC)c1
Cc1[nH]nc(-c2cc(-c3ccc(Nc4ccc(-n5ncnc5C)cc4)nc3)no2)c1C
CCCNc1nccc(C2CC(c3ccc(F)cc3)n3c(Cc4ccc(OC)cc4)cnc32)n1
Cn1ccc(-c2nc(Cl)cc(Nc3ccc(-n4ncnc4N4CCOCC4)cc3)n2)n1
Fc1nc(Nc2ccc(N3CCOCC3)cc2)ccc1-c1ccn(CCc2ccccc2)n1
O=C(Nc1ccc(-c2ccc(Nc3ccccc3)cn2)cn1)C1CCCCO1
CN(C)C(=O)c1ccc(Nc2ccc(Nc3ccc(C(N)=O)cc3)cn2)cc1
CC(Sc1ccc2ncccc2c1)C(=O)O
O=C(NC(CO)c1cc(F)ccc1F)c1cc(-c2cc(-c3ccc(Cl)cc3)[nH]n2)c[nH]1
CNc1c(C)ccc2c3c4c(c5c6ccccc6n6c5c3n(c12)C1(OC)CCCC6O1)C(=O)NC4
Cn1ccc(-c2ccc3nc(Nc4ccc(-n5ncnc5N5CCOCC5)cc4)ncc3c2)n1
CS(=O)(=O)Nc1ccc(-c2ccnc3cccc(Nc4ccc(Cl)cn4)c23)cc1
COc1cc(N2CCOCC2)ccc1Nc1cc(Nc2ccc(C(=O)N(C)C)cc2)cc(C(F)(F)F)n1
COc1ccc(Oc2cc(C(F)(F)F)c(Nc3ccc(C(N)=O)cc3)cn2)cc1
O=C(Cn1c(=O)ccn2ncc(C(F)(F)F)c12)Nc1cc(-c2ncn[nH]2)c(Br)s1
CN1CCN(c2ncnn2-c2ccc(Nc3nccc(-c4cc(F)cc(N5CCOCC5)c4)n3)cc2)CC1
COc1ccc(CC(=O)Nc2sc(-c3nc(C)n[nH]3)cc2C)cc1
Fc1ccc(-c2noc(-c3ccc(Nc4ccc(N5CCOCC5)cc4)cn3)c2C2CC2)cc1
NC(=O)c1ccc(Nc2nccc(Oc3ccc(Cl)cc3)c2C(F)(F)F)cc1
C[SH](=O)(O)N=C1CCC(Nc2nccc(-n3nnc4ccccc43)n2)CC1
O=C1C=CC(c2nc(-c3ccccn3)c(-c3ccc(F)cc3)[nH]2)=CC1
C#CCN1CCN(c2ccc(Cl)cc2NC(=O)c2cc(Br)co2)CC1
NC1(c2ccc(-c3nc4cc5ncc(-c6ccccc6)nc5cc4[nH]3)cc2)CCCC(n2c(=O)[nH]c3ccccc32)N1
O=C(NCCN1CCOCC1)c1ccc(-n2ncc3c(Nc4ccccn4)cccc32)cc1
N#Cc1noc(-c2ccc(Nc3ccc(N4CCOCC4)cc3)cn2)c1-c1ccc(F)cc1
Nc1nc2c(O)ccc(-c3cccc4ccccc34)c2[nH]1
Cc1ccc(-c2ncnn2-c2ccc(Nc3ncc4ccc(-c5cc[nH]n5)cc4n3)cc2)cn1
COc1cc(OC)c(OC)c(-c2ccc3c(c2)Nc2c(cccc2-c2ccc(NS(C)(=O)=O)cc2)C(=O)N3)c1
Cc1scc(NC(=O)Cc2ccc3ccccc3n2)c1-c1ncn[nH]1
O=C(Nc1ccc(-c2ccc(Nc3ccccc3)cn2)cn1)C1CCCO1
COc1ccc(N2CCOCC2)c(Nc2ccc(Nc3ccc(C(N)=O)cc3)cn2)c1
NC(=O)c1ccc(Nc2nc(Cl)cc(Nc3ccc(Cl)cc3)n2)cc1
CNC(=O)c1ccc(Nc2nccc(NC3Oc4ccccc4O3)c2C(F)(F)F)cc1
Cn1ccc(-c2cc(-c3ccn(C)n3)c3cnc(Nc4ccc(-n5ncnc5N5CCOCC5)cc4)nc3c2)n1
COc1ncc2c(OC)cc(Nc3ccc(NC(=O)c4ccccc4)cc3)cc2n1
CNC(=O)c1ccc(Sc2ccc3c[nH]nc3c2C=Cc2ccccn2)cc1
C=Cc1ccc2c(N=O)c(O)n(Cc3cc(F)cc4c3OCOC4)c2c1
O=C(NCc1ccccc1)C1=NC(c2cc(-c3ccc(Cl)cc3)[nH]n2)C=C1
N#Cc1csc2c1C(NC(=O)c1cccs1)CCC2
CNC(=O)C(NC(=O)c1cc(-c2cc(-c3ccc(Cl)cc3)[nH]n2)c[nH]1)c1ccccc1
COC1=CC(OC)Cc2ncnc(Nc3ccc(Oc4ccccc4)cc3)c21
COC(=O)c1scc(NC(=O)Cc2ccc(OCCCN3CCCC3)cc2)c1C
NC(=O)c1ccc(Nc2ccc(Oc3ccc(N4CCNCC4)cc3)cn2)cc1
NC(=O)c1ccc(Nc2cc(C(F)(F)F)c(Oc3ccc4c(c3)OCO4)cn2)cc1
COc1ccc(Oc2cc(Nc3ccc(C(N)=O)cc3)cc(C(F)(F)F)n2)cc1
O=C(NC1(O)Cc2ccccc2C1)C1=NC(c2cc(-c3ccc(Cl)cc3)[nH]n2)C=C1
NC(=O)c1ccc(Nc2cc(C(F)(F)F)cc(Oc3ccc(OC(F)(F)F)cc3)n2)cc1
Oc1ccc(-c2cccc3c2ncn3-c2ccc(NC3CCCCN3)cn2)cc1
N#Cc1sc(-c2ncn[nH]2)cc1NC(=O)CN1CCC(=O)c2ccccc21
Cn1ccc(-c2ccc3nc(Nc4ccc(-n5ncnc5-c5ccccn5)cc4)ncc3c2)n1
C#CCN1CCN(c2cc(F)ccc2NC(=O)c2cc(Br)co2)CC1
C=C1CC(C)=C(C(=O)N2CCN(C)CC2)C1=Cc1c[nH]c2c(O)c(S(=O)(=O)N(C)c3ccc(Cl)cc3)ccc12
CCNC(=O)N1CCCCC1Nc1nccc(-c2ccc(-c3ccccc3)c3cc[nH]c23)n1
CN(C)S(=O)(=O)c1cc2cc(O)[nH]c2cc1C1(C)C=c2cc[nH]c2=CC1
Cn1sc(=O)n(Cc2ccccc2)c1=O
Cc1nc(C)n(-c2ccc(Nc3ccc(F)c(-c4ccn(C)n4)n3)cc2)n1
COc1ccc(-c2n[nH]c(O)c2N=Nc2ccccc2)cn1
COCCCNC(=O)c1ccc(Cn2c(=O)[nH]c3ccccc3c2=O)cc1
O=C(O)c1ccc(-c2n[nH]c3cc(Nc4ccc(Cl)cc4)ccc23)cc1
NC(=O)c1ccc(Nc2ccc(Nc3ccc(-n4ccnn4)cc3)cn2)cc1
c1ccc(-c2cc3ccccc3[nH]2)nc1
Fc1ccc(-c2noc(-c3ccc(Nc4ccc(N5CCOCC5)cc4)cn3)c2N2CCOCC2)cc1
O=C(NCCN1CCOCC1)c1ccc(-n2ncc3c(Nc4cccc(Cl)c4Cl)cccc32)cn1
c1nc(N2CCOCC2)n(-c2ccc(Nc3ncc4ccc(N5CCOCC5)cc4n3)cc2)n1
CC1CCCCN1C(=O)N1CCCCC1Nc1nc(Cl)cc(-c2ccc3cc[nH]c3c2)n1
Cc1cc(NC(=O)c2ccc(-n3ncc4c(Nc5ccc(F)cc5)cccc43)cc2)ccc1N1CCOCC1
Cc1cccc(NC(=O)c2ccc(CN3CCN(C)CC3)cc2)c1Nc1nccc(-c2ccccn2)n1
O=C(Cc1ccc2ncccc2c1)Nc1cc(-c2nnc[nH]2)cs1
O=C(CCCc1ccc(-c2ccc(F)cc2)cc1)Nc1ccc(O)cc1
CCc1nc(-c2ccccn2)c(-c2ccc(OC)cc2)[nH]1
COC(=O)c1cc(NC(=O)Cc2ccc(-n3ccnc3)cc2)cs1
CS(=O)(=O)N1CCN(Cc2c(N3CCOCC3)sc3c(-c4n[nH]c5ccccc45)ncnc23)CC1
CCNC(=O)N1CCCCC1Nc1nc(C)cc(-c2c[nH]c3ccccc23)n1
NC(=O)c1ccc(Nc2nc(Cl)cc(Nc3ccc(N4CCOCC4)cc3)n2)cc1
CSc1nc(-c2ccc(NCCc3cccs3)cn2)c(-c2ccc(F)cc2)[nH]1
CN(C)CCNC(=O)c1ccc(-c2cccc3[nH]nc(Nc4ccc(Cl)cc4)c23)cc1
O=C1NC(=O)C(C2CN(CCCO)c3cccnc32)=C1c1cnccn1
O=C(Cn1c(=O)ccc2c(C(F)(F)F)cccc21)Nc1cc(-c2ncn[nH]2)c(Br)s1
COc1ccc(Nc2nc(Cl)cc(Nc3ccc(C(N)=O)cc3)n2)cc1
O=C(NC(NC(=S)Nc1ccc(F)cc1[N+](=O)[O-])C(Cl)(Cl)Cl)C(c1ccccc1)c1ccccc1
CCN(CC)CCNC(=O)c1[nH]c(C)c(C)c1C=C1C(=O)Nc2cccc(F)c21
CC(=O)N1CCCCC1C(=O)Nc1ccc(-c2ccc(Nc3ccc(F)cc3)cn2)cn1
COc1cccc(O)c1C=C1NN(c2cc(Cl)ccc2Cl)C(=O)C1=O
Cc1ccc(NC(=O)Nc2ccc(-c3c(N)ncc4c(C#CCCCCCCCCN)csc34)cc2)cc1
COc1ccc(NC(=O)Nc2nnc(-c3ccccn3)s2)cc1
N#Cc1cc2c(s1)CCCC2NC(=O)c1ccc(Br)cc1
CCN(CC)S(=O)(=O)c1cccc2[nH]c(COC(=O)c3ccc4c[nH]nc4c3)nc12
COc1ccc(C=C(C#N)C#N)cc1
COc1c(CC(=O)Nc2nc(N)cc(OC(C)C)c2C#N)ccc(S(C)(=O)=O)c1OC
COC1CCC(C(=O)Nc2ccc(-c3ccc(Nc4ccccc4)cn3)cn2)CC1
CCNC(=O)N1CCCCC1Nc1nc(Cl)cc(-c2c[nH]c3ccccc23)n1
Cc1nc(C)n(-c2ccc(Nc3nccc(-c4ccn(C)n4)c3Cl)cc2)n1
CC(C)(C)c1c(Br)ccc(O)c1C=C(C#N)C#N
Clc1ncc(-c2cc[nH]n2)cc1Nc1ccc(N2CCOCC2)cc1
O=C(Cc1ccc2cccc(C(F)(F)F)c2n1)Nc1cc(-c2ncn[nH]2)c(Br)s1
COc1ccc(CCNc2nccc(C(C#N)c3cccc4scnc34)n2)cc1
Cn1ccc(-c2cc(Cl)cc3nc(Nc4ccc(-n5ncnc5N5CCOCC5)cc4)ncc23)n1
NC(=O)c1ccc(Nc2nccc(OC34C=CC=CC3=CC=CC4)c2C(F)(F)F)cc1
N#Cc1ccc2c(N=O)c(O)n(Cc3ccc(F)c4c3COCO4)c2c1
N#CC(C(=N)SC1C=CC=CC1)c1ccc(C(O)c2ccccn2)cc1
COC(=O)c1scc(C)c1NC(=O)Cc1ccc(OCCCn2ccnc2)cc1
CC1(Cn2c(O)nc3ncc(-c4ccc(-c5ncn[nH]5)cc4)nc32)CCOCC1
NC(=O)c1cc(NC(=O)Cc2ccccc2)cs1
O=C(NCC1CCCO1)c1cc(-c2cc(-c3ccc(Cl)cc3)[nH]n2)c[nH]1
CN1CCN(CCNC(=O)c2ccc(-n3ncc4c(Nc5ccc(Cl)cc5Cl)cccc43)cn2)CC1
COc1ccc(Oc2cc(C(F)(F)F)c(Nc3ccc(Cl)cc3C(N)=O)cn2)cc1
CS(=O)(=O)Nc1ccc(-c2cc(Nc3ccc(C(F)(F)F)cn3)nc3ccccc23)cc1
O=S(=O)(c1nccc2ccccc12)N1CCCNCC1
COC(=O)c1scc(NC(=O)Cc2ccc(OCCCN3CCCCC3)cc2)c1C
Oc1ccc(-c2nc(-c3ccccn3)c(-c3ccc(F)cc3)[nH]2)cc1
NC1CCC(Nc2nc3cnc(Nc4ccc(F)c(F)c4F)nc3n2C2CCCC2)CC1
Cc1cc(-c2ncn[nH]2)c(NC(=O)CN2CCC(=O)c3ccccc32)s1
Fc1ccc(Nc2nc3c(NC4CCCCC4)ncnc3n2C2CCCC2)cc1
NS(=O)(=O)N1CCCCC1Nc1nccc(-c2ccc(S(=O)(=O)N3CCOCC3)cc2)n1
CC(=O)Nc1ccc(-c2cc3ccc4ncccc4c3cn2)cc1
CN1CC(O)CC(c2cc3c(=O)c(-c4ccc(Cl)cc4)coc3c(O)c2O)C1
c1ccc(-n2ccc(-c3cccc4ccccc34)n2)nc1
CCC(Nc1ccc(-c2nc(-c3ccc(F)cc3)c(SC)[nH]2)cn1)c1ccccc1
CCC(CO)Nc1nc2c(N=C(N)N)ncnc2n1C(C)C
Cc1ncnn1-c1ccc(Nc2nccc(-c3ccc(N4CCOCC4)cc3)n2)cc1
CCOc1ccc(Oc2cc(C(F)(F)F)cc(Nc3ccc(C(N)=O)cc3)n2)cc1
O=C(NC1CCCCN1)c1ccc(-c2cccc3[nH]nc(Nc4ccc(Cl)cc4)c23)cc1
COc1ncnc2cc(OCCCN3CCOCC3)c(Nc3cc(Cl)ccc3F)cc12
c1ccc(-c2ncnn2-c2ccc(Nc3nccc(-c4ccc(N5CCOCC5)cc4)n3)cc2)nc1
Cc1ncnn1-c1ccc(Nc2nccc(-c3cc[nH]n3)n2)cc1
COc1ccc(Nc2ncc3c(n2)nc(N)n3CN)cc1
CCOc1cc(NC(=O)c2ccc(-n3ncc4c(Nc5ccc(F)cc5)cccc43)cc2)cc(OC)c1
NC(=O)c1scc(NC(=O)c2ccco2)c1Cc1ccccc1
O=C(NC(CO)c1ccc(F)cc1)c1cc(-c2cc(-c3ccc(Cl)cc3)[nH]n2)c[nH]1
CNC(=O)CN1CCCCC1Nc1nc(Cl)cc(-c2c[nH]c3ccccc23)n1
CNC(=O)c1ccc(Nc2cc(Nc3ccc(-n4ccnn4)cc3)cc(C(F)(F)F)n2)cc1
COC1CCC(C(=O)Nc2ccc(-c3ccc(Nc4ccc(F)cc4)cn3)cn2)CC1
O=C(C1CC1)N1CCCCC1Nc1nccc(-n2cnc3c(-c4ccc(Cl)c(Cl)c4)cccc32)n1
CNC(=O)CN1CCCCC1Nc1nc(Cl)cc(-c2cc3ccccc3[nH]2)n1
N#Cc1ccc(N)c2[nH]c(=O)ccc12
Cc1ccc(-c2c(NC3CCC(O)CC3)ccc3cncnc23)cn1
O=C(CN1C(=O)CCc2ncccc21)Nc1scc(-c2ncco2)c1Br
O=C(Cn1c(=O)ccc2ccc(C(F)(F)F)cc21)Nc1cc(-c2ncn[nH]2)c(Br)s1
Fc1ccc(Nc2ccc(-c3ccc(Nc4ccc(F)cc4)nc3)nc2)cc1
O=C1C(=Cc2ccc3[nH]ccc3c2Cl)Nc2ccccc21
COc1ccc(Oc2cc(Nc3ccc(C(N)=O)cc3Cl)cc(C(F)(F)F)n2)cc1
NC1CCC(Nc2nc3c(Nc4cccc(F)c4F)ncnc3n2C2CCCC2)CC1
CNC(=O)c1ccc(Nc2nc(Nc3ccc(C)c(N4CCOCC4)c3)ccc2C(F)(F)F)cc1
CN(C)CCNC(=O)c1ccc(-c2cccc3[nH]nc(Nc4ccc(Cl)cc4)c23)cc1
CN1CCN(CCNC(=O)c2ccc(-n3ncc4c(Nc5cccc(Cl)c5Cl)cccc43)cc2)CC1
Cc1ncnn1-c1ccc(Nc2nccc(-c3ccn(C)n3)n2)cc1
CCOC(=O)c1cc(NC(=O)Cc2ccccc2)cs1
O=C(NCCCN1CCOCC1)c1ccc(-c2cccc3[nH]nc(Nc4ccc(Cl)cc4)c23)cc1
Nc1nc(Oc2ccc(F)c(F)c2)nc2[nH]c(=O)c(NC(CCO)CCO)cc12
CS(=O)(=O)c1ccc(CN2CC(C#N)Cc3c(NC(=O)c4cccc5ccccc45)csc32)cc1
CS(=O)(O)=Nc1cccc2c(O)c(N=O)n(Cc3ccc(F)c4c3COCO4)c12
O=C(Cc1cncc2ccccc12)Nc1cc(-c2nccs2)cs1
Cn1ccc(-c2cc(-c3ccccc3)c3cnc(Nc4ccc(-n5ncnc5N5CCOCC5)cc4)nc3c2)n1
O=C(Nc1ccc(C(F)(F)F)cn1)Nc1cc2cccnc2cc1F
Nc1ccc(Nc2ccc(-c3ccc(Nc4ccc(N)cc4)nc3)nc2)cc1
Cn1ccc(-c2ccc(F)c(Nc3ccc(-n4ncnc4-c4ccccn4)cc3)n2)n1
O=C(NC1(O)Cc2ccccc2C1)c1cc(-c2cc(-c3ccc(Cl)cc3)[nH]n2)c[nH]1
CN(C)CC(=O)N1CCCCC1c1ccc(NC(=O)c2ncc(C#N)[nH]2)cc1C1CC=CCC1
Clc1cccc2c3c([nH]c12)CC=C1C=NNC13
OCCn1ncc(-c2ccc3c(c2)CC(=NO)C3)c1-c1ccccn1
O=C1NN(c2c(Cl)cccc2Cl)C(=Cc2cccc([N+](=O)[O-])c2O)C1=O
CS(=O)(=O)Nc1ccc(-c2ccc(Nc3ccc(F)cn3)c3ncccc23)cc1
Nc1ccc(-c2nnc(S)n2-c2cccc3ccccc23)cn1
NC(=O)c1ccc(-c2nccc(Nc3ccc(OC(F)(F)F)cc3)n2)cc1
CN(C)CCCC(=O)Nc1ccc(C(=O)O)cc1-c1cccc2[nH]nc(Nc3ccc(Cl)cc3)c12
Oc1ccc(-c2cccc3ccccc23)c2c1ncn2-c1nccc(NC2CCCCO2)n1
CCN(CC)CCNC(=O)c1[nH]c(C)c(C)c1C=C1C(=O)Nc2cccc(Cl)c21
CNC(=O)c1ccc(Nc2ccc(Nc3ccc(N4CCOCC4)cc3)cn2)cc1
O=C(Nc1ccc2c[nH]nc2c1-c1cc2ccccc2s1)C1CCCO1
c1cn(-c2ccc(Nc3ccnc(-c4ccc(N5CCOCC5)cc4)n3)cc2)nn1
NC(=O)c1ccc(Nc2nccc(Oc3cccc(Cl)c3Cl)c2C(F)(F)F)cc1
O=C(NOCc1ccccc1)C1=NC(c2cc(-c3ccc(Cl)cc3)[nH]n2)C=C1
COc1c(Cl)cccc1NC(=O)Nc1cccc2c(C)ccnc12
Cc1ccc(S(=O)(=O)C=CC#N)cc1
NC(=O)C(NC(=O)C1=NC(c2cc(-c3ccc(Cl)cc3)[nH]n2)C=C1)c1ccccc1
COC(=O)c1cn(Cc2ccc(S(C)(=O)=O)cc2)c(=O)c2cc(-c3ccccc3)cc(Br)c12
OC1CCC(Nc2nc3cnc(Nc4ccc(F)c(F)c4F)nc3n2C2CCCO2)CC1
O=C(Cn1c(=O)ccc2nccc(C(F)(F)F)c21)Nc1cc(-c2ncn[nH]2)c(Br)s1
CC(C)C(CO)Nc1nc2cnc(Nc3ccc(Cl)cc3)nc2n1C(C)C
c1ccc(-c2nn[nH]c2-c2cccc3ccccc23)nc1
