# Supplementary material for: t-SMILES: a fragment-based molecular representation framework for de novo ligand design
Source: Nat Commun. 2024 Jun 11;15:4993. doi: 10.1038/s41467-024-49388-6 (PMC11167009; doi:10.1038/s41467-024-49388-6)
Supplement: Supplementary file 4 — Source Data [file 41467_2024_49388_MOESM4_ESM.zip › Soure data/Source data and code for all other graphs/Metrics/Dataset/JNK3/Active/Brics_Base/recon_ds1/active_brics_base.csv.re_smils.smi_pred_active[A1].smi]

COC1CCC(C(=O)N(c2ccc(F)cc2)c2cc(-c3ccnc(N)c3)ccn2)CC1
CNc1nccc(C(C#N)c2nc3ccccc3s2)n1
Cn1ccc(-c2cc(Nc3ccc(-n4cnc(N5CCOCC5)n4)cc3)ncc2F)n1
N#Cc1cnc2c(N)nc(N)cc2c1Nc1ccc(F)c(Cl)c1
CC(C)(N)Oc1cc(N2CCNCC2)ccc1Nc1nc(Nc2cccc(F)c2C(N)=O)c2cc[nH]c2n1
Oc1nnc(-c2ccnc(Nc3ccccc3)c2)n1-c1ccc2ccccc2c1
NC(=O)c1ccccc1Nc1ccnc(Oc2ccccc2)c1
CNc1cc2c(Nc3cccc(Br)c3)ncnc2cn1
CS(=O)(=O)N(c1ncccn1)c1cccc2ncc(-c3ccc(N)cc3)cc12
CCN(CCOP(=O)(O)O)C(C)(C)Oc1ccc2c(Nc3cc(CC=O)[nH]n3)ncnc2c1Nc1cccc(F)c1
Cc1[nH]c(C=C2C(=O)Nc3ccc(F)cc32)c(CNC(C)(O)CN2CCOCC2)c1C=O
O=Nc1c(O)n(Cc2cc(F)cc3c2OCOC3)c2cccc(-c3cccc(F)c3)c12
O=[N+]([O-])C=Cc1ccc2c(c1)OCO2
Nc1scc(Br)c1-c1ncnn1C(=O)Cc1cccc2ncccc12
O=c1ncn2nc(Sc3ccc(F)cc3F)ccc2c1-c1c(Cl)cccc1Cl
COc1ccc(CNC(=O)c2ccc(Cl)cc2-c2cn[nH]c2C2=CCN=C2)cc1
COc1cc(N)cc(OC)c1OCN(c1ccccc1)c1ccc2c(cnn2-c2cccc(C=O)c2)c1
Nc1nccc(-n2c(-c3cc4ccccc4cc3N)nc3ccccc32)n1
O=C(c1ccc(C=Cc2[nH]nc3ccccc23)cc1)N1CCNCC1
COc1cc(C=C2C(=O)NN(c3ccc(C#N)cc3)C2=O)ccc1O
COc1ccccc1Nc1ccc2c(-c3ccccc3)n[nH]c2c1
CCn1ccc(-c2cc(Nc3ccc(N4CCOCC4)cc3N3CCOCC3)ncc2F)n1
Nc1scc(Br)c1-c1ncnn1-c1cnc2c(c1)N(CC=O)C(=O)CC2
CCOc1ccc(Nc2c(C#N)cnc3cc(Oc4cccc(C)n4)c(NC(=O)C=CCN(C)C)cc23)cc1Cl
Cc1cc(C)c(C=C2C(=O)Nc3ccccc32)[nH]1
O=C(C1CC1)N1CCCCC1Nc1cc(-n2c(-c3cccc(O)c3)nc3ccccc32)ccn1
COc1ccc(Oc2cc(Nc3ccccc3-c3ncn[nH]3)c(Cl)cn2)cc1
CNc1ccc(Sc2ccc3c(C=Cc4ccccn4)n[nH]c3c2)c(C=O)c1
COc1ccc(Oc2cc(Nc3ccccc3C(N)=O)c(F)cn2)cc1
c1ccc2cc(-n3nncc3-c3ccncc3)ccc2c1
NC(=O)c1ccccc1Nc1cc(Oc2ccc(F)cc2)ncc1C(F)(F)F
Oc1nnc(-c2ccnc(NC3CCCCO3)c2)n1-c1ccc2cccc(F)c2c1
C=CCN1CCN(c2c(Cl)cccc2Nc2sc(C)nc2C=O)CC1
CNc1onc(-c2ccnc(Nc3ccc(N4CCOCC4)cc3)c2)c1-c1ccc(F)cc1
CC(C)(C)NS(=O)(=O)c1ccc(-c2cnc3cccc(Nc4ccccn4)c3c2)cc1
C=CC(=O)N(c1cc(O)c(F)c(Cl)c1)c1ncnc2cc(O)c(N)cc12
CCc1cccc2c1c(N=O)c(O)n2Cc1cc(F)cc2c1OCOC2
COc1cc2c(cc1Cl)C(c1ccc(Cl)c(Cl)c1)=NCC2
C=CCN1CCN(c2c(N)ccc(-n3cccc3C=O)c2Cl)CC1
CC(C)c1onc(-c2ccc(F)cc2)c1-c1ccncc1
Nc1scc(Br)c1-c1ncnn1C(=O)CN1C(=O)CCc2ccccc21
Clc1ccccc1Nc1ccc2c(-c3ccccc3)n[nH]c2c1
Cc1ncn(-c2ccc(Nc3cc(-c4nocc4-c4cn[nH]c4)ccn3)cc2)n1
Oc1[nH]c2ccc(Br)cc2c1Cc1cc2c([nH]1)=CCCC=2
Fc1ccc(-c2conc2-c2ccnc(Nc3ccc(N4CCOCC4)cc3)c2)cc1
COc1ccc(Nc2ncc3nc(Nc4ccccc4F)n(C(C)C)c3n2)cc1
CNc1ccc(C=O)c(Nc2cc(Nc3ccc4ccccc4c3)ncc2C(F)(F)F)c1
Nc1ncnc2c1c(-c1ccc(Oc3ccccc3)cc1)cn2C1CCCC1
CC(C)(Nc1nn(-c2cccc(C=O)c2)c2ccc(Nc3ccccc3Cl)cc12)N1CCOCC1
Cc1ncn(-c2ccc(Nc3cc(-c4nocc4-c4cc[nH]n4)ccn3)cc2)n1
COc1ccc(CC(=O)n2nc(C(F)(F)F)nc2-c2sccc2N)cc1
c1ccc(-c2cnc3ccc4ccncc4c3c2)cc1
NCCCn1cc(-c2cc(-c3cc4ccccc4s3)c3[nH]ncc3c2)c2nc(N)ncc21
CSc1nc(-c2ccc(F)cc2)c(-c2ccnc(NCC3CCCO3)c2)[nH]1
COc1ccc(C(=Nc2ccc(N(C)C(=O)CN3CCN(C)CC3)cc2)C2C(=O)Nc3cc(C=O)ccc32)cc1
Cc1cc(N)c(-c2cccc3cnc(N)nc23)cn1
COc1cc(CC=O)cc(OC)c1OCNc1sccc1C(N)=O
COc1cc2c(cc1OC)C(c1ccc(Cl)c(Cl)c1)=NCC2
O=C(Nc1c(CCO)ccc(F)c1F)c1c(Cl)cccc1-c1cn[nH]c1C1=CCN=C1
Cc1ccc(F)c(F)c1Nc1[nH]c(C=O)cc1-c1[nH]ncc1-c1cccc(Cl)c1
CS(=O)(=O)NS(=O)(=O)c1ccc(Nc2nccc(-c3ccc(N)cc3)n2)cc1
COc1ccc(COc2ccc(Cc3cnc(N)nc3N)cc2OC)cc1
COc1ccc(Nc2ncc3nc(Nc4ccccc4F)n(C4CCOCC4)c3n2)cc1
c1ccc2cc(-c3n[nH]cc3-c3ccncc3)ccc2c1
CNc1c(Nc2ccc(N3CCOCC3)cc2F)ncc(C(F)(F)F)c1Nc1ccccc1C=O
Nc1ncc2nc(N(c3c(F)cc(F)cc3F)C3CCC(O)CC3)n(C3CCOC3)c2n1
CCOc1nc(NCOc2ccc(OC)c(CC=O)c2)cc(N)c1C#N
Cn1ncnc1-c1ncsc1Nc1ccc2cnccc2c1CC=O
Nc1ccc2ccc(-c3nc4ccccc4n3-c3ccnc(N)c3)cc2c1
N#CC(C(=N)Sc1ccc(N)cc1)c1ccccc1C(F)(F)F
CCN(CC)S(=O)(=O)c1ccc2nc(C)[nH]c2c1Oc1cccc2[nH]nc(C=O)c12
COc1ccc(Oc2cc(Nc3ccc(F)cc3C(N)=O)c(C(F)(F)F)cn2)cc1
CCn1cnc2c(Nc3cc(Cl)cc(NC4CCCCC4)c3)nc(N)nc21
Cc1cnc(Nc2ccc(OCCN3CCCC3)cc2)nc1Nc1cccc(S(=O)(=O)NC(C)(C)C)c1
CC(C)Nc1cc(-c2nc3ccccc3nc2-c2ccc(F)cc2)ccn1
CC(C)(NC(=O)c1ccc(-n2ncc3cc(Nc4ccccc4Cl)ccc32)cc1)N1CCOCC1
NC(=O)Cc1ccc(NC(=O)c2cc(-c3[nH]ncc3-c3cccc(Cl)c3)c[nH]2)cc1
CCN1C(=O)C(C)(C)c2cc3[nH]c4c(c3cc21)CCCc1c-4n[nH]c1C
O=C(C1CC1)N1CCCCC1Nc1nccc(-n2c(-c3ccc4ccccc4c3)nc3ccccc32)n1
COc1cc(N2CCOCC2)ccc1Nc1cc(Nc2ccccc2C(N)=O)ccn1
N#Cc1c(Nc2c[nH]nc2C=O)sc2c1CCCN2c1ccc(C=O)c2ccccc12
CCn1nc(-c2cc(N)ncc2N)n(-c2ccc3ccccc3c2)c1=O
Nc1cc(-c2nnc(O)n2-c2ccc3cccc(Cl)c3c2N)ccn1
COCC1CC(C)C(C(C)(C)C2(OC)CCC(O)CC2)=CC=CC=C(C)CCC2CCC(C)C(O)(O2)C(=O)C(=O)N2CCCCC2C(=O)OCCC(=O)C(C)=CC(C)C(O)(OC)CC1=O
O=CC(Nc1ccsc1-c1nnco1)c1cccc2ccccc12
Nc1ncc2nc(N(c3c(F)cccc3F)C3CCC(N)CC3)n(C3CCCC3)c2n1
COC1CCC(C(=O)N(c2ccc(F)cc2)c2cc(-c3ccnc(N)c3)ccn2)CC1
Cc1ncn(-c2ccc(Nc3cc(-c4nocc4-c4ccn[nH]4)ccn3)cc2)n1
Oc1ccc(Nc2nc(-c3ccc(Cl)cc3)cs2)cc1
COc1cc(Cn2c(O)c(N=O)c3ccccc32)cc(OC)c1
O=Nc1c(O)n(Cc2cccc(C(F)(F)F)c2)c2ccccc12
Nc1scc(Br)c1-c1ncnn1-c1cnc2cc(C(F)(F)F)cc(CC=O)c2c1
CC(O)COc1ccc(C(=O)c2cnn(-c3ccc(F)cc3)c2N)cc1O
CCOc1nc(C=O)c(NCS(=O)(=O)c2ccc(C)cc2)c(N)c1Cl
CCOc1ccc(-c2csc3nc(S)nc(S)c23)cc1
NC(=O)c1ccc(-c2nc(-c3ccc4c(c3)OCO4)c(-c3ccccn3)[nH]2)cc1
CCCn1c(C2CCN(C)CC2)nc(-c2ccc(Cl)c(Cl)c2)c1-c1nc(N)ncc1N
COc1ccc(Oc2cc(Nc3ccc(Cl)cc3C(N)=O)c(C(F)(F)F)cn2)cc1
CCOc1nc(Nc2cccc(C(=O)Nc3cccc(S(=O)(=O)CCO)c3)c2)ccc1C=O
COc1cc2c(cc1Cl)C(c1cccc(C)c1)=NCC2
Cc1ncn(-c2ccc(Nc3cc(-c4nocc4-c4cn[nH]c4C)ccn3)cc2)n1
N#Cc1c(Nc2ccc3cccc(C=O)c3c2)sc2c1CCCN2C(=O)C1CC1
O=C(Nc1cc(F)cc(CCO)c1)c1cc(-c2[nH]ncc2-c2cccc(Cl)c2)c[nH]1
CCn1c(Nc2ccccc2F)nc2cnc(Nc3ccc(OC)cc3)nc21
Cn1cc(-c2ccc3cnc(Nc4ccc(-n5cnc(N6CCOCC6)n5)cc4)nc3c2C(F)(F)F)cn1
CCCOc1cc(C=O)ccc1Nc1ncc2c(n1)N(C1(N)CCN(C)CC1)CC(=O)N2C1(N)CCCC1
CC(=O)c1ccc(NC(=O)C2CON=C2c2ccc(F)cc2)cc1
N#Cc1ccc(Nc2ncc(Cl)c(Nc3ccccc3C(N)=O)n2)cc1
COc1ccc(Nc2ncc3nc(Nc4ccccc4F)n(C4CCC(O)CC4)c3n2)cc1
CN(C(CC(=O)N1CCN(c2ccccc2)CC1)c1ccc(OS(=O)(=O)c2cccc3cnccc23)cc1)S(=O)(=O)c1cccc2cnccc12
NC(=O)c1ccc(-c2nc(-c3ccccn3)c(-c3ccc4c(c3)OCCO4)[nH]2)cc1
NC(=O)c1ccsc1NC(=O)CSc1nc2ccccc2c(=O)n1CCCO
CCOC(=C1C(=O)Nc2ccccc21)c1[nH]c(C)c(C)c1C=O
Cc1ccc(-c2cccc3cnc(Nc4ccc5c(c4)OCO5)nc23)cn1
NC(=O)c1ccccc1Nc1nc(Nc2ccc(N3CCCC3=O)cc2)ncc1Cl
COc1ccc(Oc2cc(Nc3cccc(OC)c3C(N)=O)c(C(F)(F)F)cn2)cc1
O=Nc1c(O)n(Cc2cccc([N+](=O)[O-])c2)c2ccccc12
CCNc1c(F)cc2c(c1Cn1c(O)c(N=O)c3ccc(C=O)cc31)OCOC2
Cc1cncc2cccc(S(=O)(=O)N3CCCN(C(=O)CN)CC3C)c12
c1cc(-c2nccs2)c2nc(Nc3ccc(-n4cnc(N5CCOCC5)n4)cc3)ncc2c1
Nc1cccc(-c2cc3c(Oc4cccc(O)c4)ncnc3[nH]2)c1
Cc1ncn(-c2ccc(Nc3ncc4cccc(-c5nccs5)c4n3)cc2)n1
Cc1ccc(Cn2c(O)c(N=O)c3ccccc32)cc1
CCOc1nc(NC(C)=O)cc(N)c1C#N
c1cc2ccc3ncc(-c4ccc(-c5ccn[nH]5)cc4)cc3c2cn1
C=CCN1CCN(c2c(Cl)cccc2Nc2c(Br)cccc2C=O)CC1
CS(=O)(=O)Nc1ccc(-c2cnc3cccc(-c4ccncc4)c3c2)cc1
N#Cc1ccc(Nc2cc(-c3cc(CO)on3)ccc2F)cc1
O=C(O)c1cccc(-c2n[nH]c3cc(Nc4ccccc4Cl)ccc23)c1
O=C1NC(=O)C(=Cc2ccc3c(c2)OC(F)(F)O3)S1
COC(=O)c1c(C)csc1NC(=O)Cc1ccc(OC)cc1
NC(=O)c1ccccc1Nc1cc(Oc2ccc(N3CCNCC3)cc2)ncc1C(F)(F)F
CSc1ccc(-n2ccc(-c3ccnc(Nc4ccc(-n5nc(C)nc5C)cc4)c3)n2)cc1
Nc1cccc(-c2c[nH]c3ncc(-c4ccc(CNC(=O)Nc5ccc(C(F)(F)F)cc5F)cc4)cc23)c1
Nc1ncnc2ccc(NCCc3ccc(Oc4ccccc4)cc3)cc12
CCn1cc(-c2cc(C(O)Nc3ccccc3C(=O)OC)on2)c(C)n1
COc1cc2nccc(Oc3ccc(N)c(Cl)c3N)c2cc1OC
COc1cc2ncnc(Nc3ccc(Oc4ccc(C)cc4)cc3)c2cc1OC
NC(=O)c1ccc2[nH]c(-c3ccc(Oc4ccc(Cl)cc4)cc3)nc2c1
CC(=O)N1CCN(c2c(Cl)cccc2Nc2cc(C=O)oc2Br)CC1
CSc1nc(-c2ccc(F)cc2)c(-c2ccnc(NC3CCc4ccccc43)c2)[nH]1
Sc1nnc(-c2ccncc2)n1-c1ccc2ccccc2c1
Nc1cc(-c2nnc(O)n2-c2cc(N)c3cc(F)ccc3c2)ccn1
Cc1ccc(Nc2nccc(N(C)c3ccc4c(C)n(C)nc4c3)n2)cc1S(N)(=O)=O
COc1ccc(Oc2cc(Nc3ccccc3C(N)=O)c(C(F)(F)F)cn2)cc1
O=Cc1cc(-c2[nH]nc(Nc3cc(CCO)ccc3Cl)c2-c2cccc(Cl)c2)c[nH]1
NC(=O)c1ccccc1Nc1cc(Oc2ccc(-c3cccnc3)cc2)ncc1C(F)(F)F
CC(C)n1cc(-c2ccc3cnc(Nc4ccc(-n5cnc(N6CCOCC6)n5)cc4)nc3c2Cl)cn1
Cc1onc(-c2ccccc2N2CCCCC2)c1-c1ccnc(NC2CCCCC2)n1
NC(=O)c1ccccc1Nc1ccnc(Nc2ccc(N3CCOCC3)cc2F)c1
Cc1ccccc1N(c1ccc2c(cnn2-c2cccc(C=O)c2)c1)c1ccc(N)cc1C
O=Nc1c(O)n(Cc2cccc(F)c2)c2ccccc12
Cc1cc(Nc2cc(N3CCN(CN)CC3)nc(Sc3ccc(N)cc3)n2)n[nH]1
Oc1nnc(-c2ccnc(NC3CCCCO3)c2)n1-c1ccc2cc(Br)ccc2c1
COc1ccc2c(c1)C(=Cc1cnc[nH]1)C(=O)N2
N#Cc1csc(Nc2c(C(F)(F)F)ccc3c2ccc(=O)n3CC=O)c1-c1cscn1
CS(=O)(=O)N(c1ncc([N+](=O)[O-])s1)c1cccc2ncc(-c3ccc(N)cc3)cc12
c1cc(-c2cnn3cc(-c4ccc(OCCN5CCCCC5)cc4)cnc23)ccn1
COc1ccc(COC2CC(C)n3c2nc(-c2ccc(F)cc2)c3-c2ccnc(NC(C)C)n2)cc1
Cc1n[nH]c(-c2sccc2NC(=O)Cc2cccc3ccccc23)n1
Cc1ccc(Nc2cccc(Cl)c2N2CCN(c3cc(C=O)oc3Br)CC2)o1
Nc1scc(Cl)c1-c1ncnn1C(=O)Cc1cccc2cnccc12
COc1cc2nccc(Oc3ccc(N(C(N)=S)c4ccc(C)c(C=O)c4)cc3)c2cc1OC
Nc1cc(-n2c(-c3cc4ccccc4cc3N)nc3ccccc32)ccn1
CC(C)(C)n1nc(-c2ccc(Cl)cc2)c2c(N)ncnc21
Oc1nnc(-c2ccnc(NC3CCC3)c2)n1-c1ccc2ccccc2c1
Fc1cccc(Nc2cc(-n3cccn3)ncn2)c1
N#Cc1csc(Nc2ccc3c(n2)CCC(=O)N3CC=O)c1-c1nccs1
Nc1ccc2cc(-n3c(O)nnc3-c3ccnc(N)c3)ccc2c1
Cc1cc(Nc2ccc(C=O)cc2-n2ncc3cc(Nc4ccccc4Cl)ccc32)ccc1N1CCOCC1
CC(C)Nc1nccc(-c2c(-c3ccc(F)cc3)nc3n2C(CO)CC3)n1
CNC12CCCC(COC)(O1)n1c3ccccc3c3c4c(c5c6ccccc6n2c5c31)C(=O)NC4
c1ccc2cc(-c3ncncc3-c3ccncc3)ccc2c1
Oc1cc(-c2ccccc2F)nc2cc3c(cc12)OCO3
CNC(=O)CN1CCCCC1n1cc(-c2nc(N)ncc2Cl)c2ccccc21
Cc1cccc2c1c(N=O)c(O)n2Cc1cc(F)cc2c1OCOC2=Cc1ccccc1
C=S(O)(O)=CCNC(O)(c1cccc(F)c1)c1ccc(-c2ccc3ncnc(Nc4ccc(O)c(Cl)c4)c3c2)o1
CCOc1nc(C(=O)NCS(=O)(=O)c2ccc(C)cc2)cc(N)c1C#N
CC(=O)N1CCCCC1C(=O)N(c1ccc(F)cc1)c1cc(-c2ccnc(N)c2)ccn1
CS(=O)(=O)N(c1cccc(C=O)n1)c1cccc2ncc(-c3ccc(N)cc3)cc12
Cc1ccc(N=C2CC(=O)c3sc(C)nc3C2=O)cc1
CCOc1nc(C(=O)Nc2ccc(S(N)(=O)=O)c(C)c2)cc(N)c1C#N
Nc1onc(-c2ccnc(Nc3ccc(N4CCOC(N)(c5ccccc5)C4)cc3)c2)c1-c1ccc(F)cc1
O=Nc1c(O)n(Cc2ccc([N+](=O)[O-])cc2)c2ccccc12
COc1ccc(Cn2c(O)c(N=O)c3cc(F)ccc32)cc1
c1cc(-c2cc[nH]n2)cc(Nc2ccc(N3CCOCC3)cc2)n1
NC(=O)c1ccccc1Nc1cc(Oc2ccc3ccccc3c2)ncc1C(F)(F)F
N#CC(=Cc1ccc(O)cc1)C(=N)C(C#N)C#N
COc1ccccc1Nc1cc(-c2ccnc(Nc3ccccc3OC)c2)ccn1
NC(=O)c1ccccc1Nc1nc(Nc2ccc(F)cc2)ncc1Cl
O=Nc1c(O)n(Cc2cc(F)cc3c2OCOC3)c2ccc(F)cc12
O=Cc1cc(NCCN2CCOCC2)cc(-n2ncc3cc(Nc4c(Cl)cccc4Cl)ccc32)c1
Nc1scc(Cl)c1-c1ncnn1C(C=O)c1cccc2ncccc12
O=C(C1CC1)N1CCCCC1Nc1nccc(-n2c(-c3ccc4ccccc4c3)nc3ccc(O)cc32)n1
COc1ccc(CN=C(C)C(C#N)C(N)=O)cc1OC
Cn1cc(-c2cn(C)nc2-c2ccnc(Nc3ccc(N4CCOCC4)cc3)c2)cn1
CCNC(=O)N1CCCCC1Nc1nccc(-c2cnc3ccccn23)n1
CCCn1cnc(-c2ccc(F)cc2)c1-c1ccncc1Nc1ccc(C=O)cc1
c1ccc(-c2ccnc(Nc3ccc(-n4cncn4)cc3)n2)cc1
Cc1nc(C)n(-c2ccc(Nc3cc(-c4nn(C)cc4C)ccn3)cc2)n1
Cc1cccnc1Nc1sc2c(c1C#N)CCCN2c1cccc2c(C=O)cccc12
O=Nc1c(O)n(Cc2cc(F)cc3c2OCOC3)c2cc(C(=O)O)ccc12
Cc1cnc(Nc2ccc(-n3cnc(N4CCOCC4)n3)cc2)cc1-c1ccn(C)n1
Cc1ccc(-c2ccc3cnc(Nc4ccc(-n5cnc(N6CCOCC6)n5)cc4)nc3c2)cn1
Cc1cc(NC2CC2)c(C=O)cc1-c1ccc2c(OC(C)C(F)(F)F)nncc2c1
CCC1(N)CNCCN1c1ccc(OC)c(Nc2nc(Nc3cccc(F)c3C(N)=O)c3cc[nH]c3n2)c1
CC(=O)Nc1cc(N)c(C#N)c(-c2ccccc2)n1
CC(C)Nc1cc(-c2oc3ccccc3c(=O)c2-c2ccc(F)cc2)ccn1
Nc1scc(Br)c1-c1ncnn1C(=O)Cc1cccc2ncc(F)cc12
COc1ccc(CNc2cc(Cl)cc(-c3cn[nH]c3-c3c[nH]c(C=O)c3)c2)cc1
Cc1cc(N)ccc1N(c1ccc2c(cnn2-c2cccc(C=O)c2)c1)c1ccccc1F
C=C(C)CN1CCN(c2c(Cl)cccc2Nc2cc(C=O)oc2Br)CC1
COc1ccc(CC(=O)Nc2ccsc2-n2nccn2)cc1
O=Cc1cc(Nc2cccc(Cl)c2N2CCN(c3ccccn3)CC2)c(Br)o1
CC(=O)N1CCCCC1C(=O)N(c1ccc(F)cc1)c1cc(-c2ccnc(N)c2)ccn1
COC(=O)c1c(C)csc1NC(C=O)c1cccc2ncccc12
Cc1c(N)cc(C=O)cc1-c1cc2cnc(N)nc2cc1Nc1cccc(C(F)(F)F)c1
COc1cc2c(cc1Cl)C(c1ccc(F)cc1)=NCC2
Cc1nc2cc3nc(-c4cccs4)cnc3cc2n1C
Nc1cc(-c2nn(C3CCOC3)c(=O)n2-c2ccc3cccc(N)c3c2)ccn1
CC(C)Oc1ccc(Oc2cc(Nc3ccccc3C(N)=O)c(C(F)(F)F)cn2)cc1
NC(=O)c1cccc(-c2n[nH]c3cc(Nc4ccccc4Cl)ccc23)c1
Nc1cccc(Nc2cc(N(C(=O)C3CC3)c3cccc(C(F)(F)F)c3)ncn2)c1
CS(=O)(=O)N(c1ccc(Cl)cn1)c1cccc2ncc(-c3ccc(N)cc3)cc12
COc1ccc(Nc2ncc3nc(Nc4ccccc4F)n(C4CCC(N)CC4)c3n2)cc1
c1ccc(-c2cccc3cnc(Nc4ccc(-n5cnc(N6CCOCC6)n5)cc4)nc23)cc1
CCc1ccc(S(=O)(=O)Nc2cc(C(C#N)c3nc4ccccc4s3)nc(N)n2)cc1
Nc1cc(-c2ccnc(N(C(=O)C3CCCCO3)c3ccc(F)cc3)c2)ccn1
Nc1ncc2nc(N(c3ccccc3F)C3CCC(N)CC3)n(C3CCCC3)c2n1
O=C(O)c1ccc(Nc2ncc3c(n2)-c2ccc(Cl)cc2C(c2c(F)cccc2F)=NC3)cc1
CN(C)c1onc(-c2ccnc(Nc3ccc(N4CCOCC4)cc3)c2)c1-c1ccc(F)cc1
Cc1ncn(-c2ccc(Nc3nccc(-c4cc(C#N)cc(N5CCOCC5)c4)n3)cc2)n1
CN(C)CC=CC(=O)N(c1ccc(F)c(Cl)c1)c1ncnc2cc(O)c(N)c(O)c12
CNc1nccc(-c2cnc3cc(N)ccn23)n1
Cc1cccc(Cn2c(O)c(N=O)c3ccccc32)c1
COC(=O)c1c(C)csc1Nc1ccc(CC=O)c2ccncc12
Cn1cc(-c2cnc(N)c3c(-c4ccc(NC(=O)Nc5cccc(F)c5)cc4)csc23)cn1
O=C(NO)c1cc(-c2[nH]ncc2-c2cc(Cl)ccc2O)c[nH]1
COc1ccc(CC(=O)Nc2ccsc2-c2cnccn2)cc1
CCn1c(=O)c2ccccc2n(C2CCC(=C(c3ccc(F)cc3)c3ccc(F)cc3)CN2)c1=S
NC(=O)c1cccc(-n2ncc3cc(Nc4ccccc4F)ccc32)c1
CNc1cccc(C=O)c1Nc1cc(Nc2cc(OC)c(OC)c(OC)c2)ncc1C(F)(F)F
CNC1COCCN1c1ccc(Nc2cc(Nc3ccccc3C=O)c(C(F)(F)F)cn2)cc1
O=C1NC(=O)c2c1c1c3ccccc3[nH]c1c1[nH]c3cc(Br)ccc3c21
COc1ccc(Oc2cc(Nc3cc(OC)ccc3C(N)=O)c(C(F)(F)F)cn2)cc1
Cn1nnc(-c2ccc(Nc3nccc(-c4cc(C#N)cc(N5CCOCC5)c4)n3)cc2)n1
COc1cc(Nc2cc(Nc3ccccc3C(N)=O)ccn2)cc(OC)c1OC
COc1cc2c(cc1OC)C(c1cccc(Cl)c1)=NCC2
Nc1nccc(-c2cnn(C3CCC(O)CC3)c2C2CCCOC2)n1
O=C(Nc1cc(CCO)ccc1Cl)c1ccc(Cl)cc1-c1cn[nH]c1C1=CCN=C1
Cc1nc(Nc2nc(Nc3c(C)cccc3Cl)c(C=O)s2)cc(N2CCNC(N)(CO)C2)n1
COc1ccc2c(N=O)c(O)n(Cc3cc(F)cc4c3OCOC4)c2c1
Nc1scc(Br)c1-c1ncnn1C(C=O)n1c(=O)ccc2cc(OC(F)(F)F)ccc21
CC1(n2c(=S)[nH]c3ccccc3c2=O)CCC(C(=O)N2CCN(c3ccccc3)CC2)CC1
CN(C)C(=O)CNc1c(C2=CCCCC2)cc(C2CCNCC2)cc1-n1cc(C#N)nc1C=O
CC(C)CC(O)Nc1nc(Nc2cc(N)cc(Cl)c2)c2ncn(C(C)C)c2n1
CNC(=O)C1CCC(N(c2c(F)cc(F)cc2F)c2nc3cnc(N)nc3n2C2CCOC2)CC1
COc1c(F)cc2c(c1Cn1c(O)c(N=O)c3ccc(C=O)cc31)OCOC2
Cc1cccc(Nc2cc(C=O)oc2F)c1N1CCC2(CC1)OCCO2
CCC(=O)N(C)C(C)C(=O)NC(C)C(=O)NC(=O)CC(C=O)N(C)c1ccc2c3c4c(O)[nH]cc4c4c5ccccc5n5c4c3n(c2c1)C1CCCC5(COC)O1
C=CCN1CCN(c2c(Cl)cccc2Nc2ccc(C=O)nc2Br)CC1
Sc1nnc(-c2ccnc(NCC3CC3)c2)n1-c1ccc2ccccc2c1
COc1cccc(-n2ccc(-c3ccnc(Nc4ccc(-n5nc(C)nc5C)cc4)c3)n2)c1
Cc1cccc(NC(F)(F)c2ccc(C=O)o2)c1N1CCC2(CC1)OCCO2
C=CCN1CCN(c2c(Cl)cccc2Nc2sc(C=O)nc2Br)CC1
O=C(NC(O)Cc1cccc(F)c1)c1ccc(Cl)cc1-c1cn[nH]c1C1=CCN=C1
CN1CCN(c2ccc3nc(-c4c(N)c5c(F)cccc5[nH]c4=O)[nH]c3c2)CC1
Nc1scc(Br)c1-c1ncnn1C(C=O)n1c(=O)ccc2cnccc21
Nc1ncnc2[nH]nc(Nc3ccc(F)cc3)c12
COc1ccc(COc2cc(F)ccc2-c2nc3n(c2-c2ccnc(NC(C)C)n2)C(C)CC3)cc1
O=Nc1c(O)n(Cc2ccc(Cl)cc2)c2ccccc12
CN(C)CCNc1ccc(-c2n[nH]c3cc(Nc4ccccc4Cl)ccc23)cc1C=O
COc1cc(Cn2cc(C=O)cc(Br)c2=O)cc2c1OCO2
Cc1cccc(Nc2cc(C=O)oc2Br)c1N1CCC2(CC1)OCCO2
CC(C)N(c1ccccc1F)c1nc2cnc(N)nc2n1C1CCCC1
CCNc1nc(N)nc(Nc2cccc(C(F)(F)F)c2)c1C(N)=O
Nc1cc(-c2ccnc(N(c3ccccc3)c3ncccc3C=O)c2)ccn1
COc1cc(-c2cc(=O)c3cc(Cl)cc(C)c3o2)ccc1O
O=S(=O)(NCCNCC=Cc1ccc(Br)cc1)c1cccc2cnccc12
Cc1cc2nc(-c3cccc4n[nH]cc34)nc(N3CCOCC3N3CCN(S(C)(=O)=O)CC3)c2s1
COc1cc2c(cc1Cl)C(c1ccccc1)=NCC2
COc1ccc(Oc2cc(Nc3c(Cl)cccc3C(N)=O)c(C(F)(F)F)cn2)cc1
CCc1ccc(NC(=O)c2cc(-c3[nH]ncc3-c3cccc(Cl)c3)c[nH]2)cc1
Cc1nc(C)n(-c2ccc(Nc3cc(-c4ccn(-c5ccccn5)n4)ccn3)cc2)n1
Cc1cc(Nc2cc(Nc3ccccc3C(N)=O)ccn2)ccc1N1CCOCC1
CC(C)(O)c1ccc(-c2cnc3c(n2)NCC(=O)N3CC2CCOCC2)cn1
COc1cc2c(cc1Cl)C(c1cccc(Cl)c1)=NCC2
CS(=O)c1ccc(-c2nc(-c3ccc(F)cc3)c(-c3ccncc3)[nH]2)cc1
O=Nc1c(O)n(Cc2cc(F)cc3c2OCOC3)c2cc(-c3ccccc3)ccc12
c1cc2ccc3ncc(-c4ccc(N5CCOCC5)cc4)cc3c2cn1
Cc1ccc(NC(=O)c2cc(-c3n[nH]cc3-c3cccc(Cl)c3)c[nH]2)cc1
C=S(O)(O)=CCCNc1ncc2cc(Oc3ccc(F)cc3F)c(=O)n(C)c2n1
COC(=O)c1c(C)csc1Nc1cc(-c2ccncc2)ccc1CC=O
c1ccc(-c2cnc(Nc3ccc(OCCN4CCCC4)cc3)s2)cc1
NC(=O)c1ncc(N)nc1Nc1cccc(CNC2CCCCC2)c1
C#Cc1cc(Nc2ncnc3cc(O)c(O)cc23)c(O)cc1O
CNc1ccc(C=O)c(Nc2cc(Nc3ccc(N4CCOCC4)cc3OC)ncc2C#N)c1
Oc1nnc(-c2ccnc(Nc3cccnc3)c2)n1-c1ccc2ccccc2c1
Cc1nc(C)n(-c2ccc(Nc3cc(-c4nn(C)cc4-c4ccc(F)cc4)ccn3)cc2)n1
O=Cc1cc(-c2[nH]ncc2-c2cccc(Cl)c2)c(Nc2ccc(CCO)cc2)[nH]1
CCC=S(O)(O)=Nc1cccc(Nc2ccc3ncn(C)c(=O)c3c2)c1C#N
O=C1NC(=O)C2=C1c1cn(c3ccccc13)CCCc1ccc(c(N3CCCC3)n1)CCCn1cc2c2ccccc21
CS(=O)(=O)Nc1ccc(-c2cnc3ccc4ccncc4c3c2)cc1
Cc1ncn(-c2ccc(Nc3cc(-c4nocc4-c4c[nH]nc4C)ccn3)cc2)n1
CC12OC(CC1O)n1c3cc(CO)ccc3c3c4c(O)[nH]cc4c4c5ccccc5n2c4c31
O=CC(Nc1scnc1-c1cscn1)c1cccc2cnccc12
O=Cc1ccc(Cn2c(=O)[nH]c3ccc(N4CCN(c5ccc(F)cc5)CC4)cc3c2=O)cc1
CNc1cccc(C=O)c1Nc1cc(Nc2ccc(-n3nc(C)nc3C)cc2)ncc1C(F)(F)F
Cc1ccc(-c2cccc3c(N4CCOCC4)nc(Nc4ccc(C=O)cc4)nc23)cn1
Cn1ccc(-c2cc(Nc3ccc(N4CCOCC4)cc3)ncc2F)n1
O=C(Nc1cc(-c2nnc(O)n2-c2ccc3ccccc3c2)ccn1)C1CC1
Nc1ccc2ccc(-c3nc4ccc(O)cc4n3-c3ccnc(N)n3)cc2c1
CC(C)(Nc1cccc(Nc2ccc3c(cnn3-c3cccc(C=O)c3)c2)c1F)N1CCOCC1
Nc1cccc(Cl)c1N1CCN(c2cc(C=O)oc2Br)CC1(N)Cc1ccccc1
c1cncc(-c2ccc3cnc(Nc4ccc(-n5cnc(N6CCOCC6)n5)cc4)nc3c2)c1
Nc1cccc(Cl)c1N1CCN(c2cc(C=O)oc2Br)CC1
CCc1c(OC)sc(NC(=O)Cc2ccc(OC)cc2)c1C=O
COC(=O)N1CCC(n2nc(-c3ccnc(N)c3)n(-c3ccc4ccccc4c3)c2=O)CC1N
COc1ccc(CC(=O)Nc2ccsc2-c2nc(N)n[nH]2)cc1
Cc1ccc(-c2cccc3cnc(Nc4ccc(-n5cnc(C)n5)cc4)nc23)cn1
O=C1c2ccccc2-c2nc3nnnn3nc21
CC#CC(=O)N(c1ccc(F)c(Cl)c1)c1ncnc2cnc(N)cc12
Nc1ncc2nc(N(c3ccccc3F)C3CCC(O)CC3)n(C3CCCC3)c2n1
CC(=O)Nc1cc(-c2nnc(O)n2-c2ccc3ccccc3c2)ccn1
COc1ccc(Oc2cc(Nc3ccccc3C(N)=O)c(Cl)cn2)cc1
Oc1nnc(-c2ccnc(Nc3ccccn3)c2)n1-c1ccc2ccccc2c1
O=Cc1c(O)nc(O)nc1Nc1ccc(Nc2ccccc2)cc1
COc1cc(-c2cc(=O)c3cc(Cl)cc(Cl)c3o2)ccc1O
Cc1ccc(F)c(NC(=O)n2nc(N)c3c(-c4ccc(N)cc4)cccc32)c1
COc1ccc(COC2Cc3nc(-c4ccc(F)cc4)c(-c4ccnc(N)n4)n3C2C)cc1
O=Cc1cc(N2CCN(c3c(Cl)cccc3NC3CC3)CC2)c(Br)o1
O=C1NCc2cccc(Nc3ccnc(Nc4ccc(N5CCOCC5)cc4)c3)c21
CNc1cc(OC)ccc1Oc1cc(Nc2ccccc2C=O)c(Cl)cn1
Nc1scc(Br)c1-c1ncnn1-c1c(F)cc(CC=O)c2cccnc12
C=S(O)(O)=CCCOc1cccc2c1cc(N)n2-c1ccnc(N)n1
COc1cc(N)cc(OC)c1OCN(c1ccc2c(cnn2-c2cccc(C=O)c2)c1)c1ccccc1C
O=c1cc(N2CCOCC2)oc2c1ccc1ccccc12
CNC(=O)CN1CCCCC1Nc1nccc(-c2cnc3ccccn23)n1
Fc1ccccc1Nc1cc(-c2ccnc(Nc3ccccc3F)c2)ccn1
Cc1ccccc1Nc1cc(-c2ccnc(Nc3ccccc3C)c2)ccn1
O=Cc1cccc(-n2nc(NCCN3CCOCC3)c3cc(Nc4ccccc4Cl)ncc32)c1
Cn1ccc(-c2cc(Nc3ccc(-n4cnc(N5CCOCC5)n4)cc3)ncc2Cl)n1
COc1ccc(Nc2ccc(C(C)=O)cc2)c(-c2cc(CO)on2)c1
Cc1ccc(C2=C[SH](C(C)C(=O)O)c3ncnc(S)c32)cc1
CC(C)(C)NS(=O)(=O)c1ccc(-c2cnc3cccc(Nc4ccc(Cl)cn4)c3c2)cc1
CCCCC(C(=O)O)N1C(=O)C(=Cc2ccc(-c3ccc(Br)cc3)o2)SC1=S
COc1ccc(Nc2ncc3nc(Nc4ccccc4F)n(C4CCCCC4)c3n2)cc1C(N)=O
Cn1cc(-c2conc2-c2ccnc(Nc3ccc(N4CCOCC4)cc3)c2)cn1
COC(=O)c1c(C)csc1Nc1cc2cccc(CC=O)c2[nH]1
CNc1ccc(Nc2cc(Nc3ccc(N4CCOCC4)cc3OC)ncc2C(F)(F)F)c(C=O)c1
CCOc1ccccc1Nc1cc(-c2cc(O)nc(Nc3ccccc3O)c2)ccn1
O=C(Nc1ccc(F)c(CCO)c1)C1C=C(c2[nH]ncc2-c2cccc(Cl)c2)C=N1
COc1ccc(-c2cccc3cnc(Nc4ccc(-n5cnc(-c6ccccn6)n5)cc4)nc23)cc1F
Cc1c(Nc2cc(Cl)cc(CCO)c2)nc(Nc2ccc(F)cc2Cl)nc1-c1c[nH]c(C=O)c1
CN(C)CCNc1nccc(-c2c[nH]c3ccc(-c4cncc(N)n4)cc23)n1
CN(C)c1c(-c2ccnc(NC3CCC(O)CC3)n2)cnn1Cc1ccccc1
COc1c(N(C)c2ccc(C=O)cc2)ccc2c1c1c3c(c4c5ccccc5n5c4c1n2C1(C)CCCC5O1)C(=O)NC3
O=Cc1cccc(-n2ncc3cc(Nc4ccccc4Cl)cc(NCCN4CCOCC4)c32)c1
CCCCCCCCCCC(OC(CC)CCCCCCCCc1cc(O)cc(O)c1C=O)c1cc(OS(=O)(=O)O)cc(OS(=O)(=O)O)c1
O=C1N=c2ncccc2=C1c1[nH]c2ncccc2c1O
O=Nc1c(O)n(Cc2cc(F)cc3c2OCOC3)c2cccc(-c3ccccc3)c12
Cc1ccc(-c2cccc3cnc(Nc4ccc(-n5cnc(N6CCOCC6)n5)cc4)nc23)cn1
C#Cc1c(OCC)sc(NC(=O)Cc2ccc(OC)cc2)c1C=O
Nc1nc(Nc2ccc(S(N)(=O)=O)cc2)nn1C(=O)c1c(F)cccc1F
NC(=O)c1ccccc1Nc1nc(Nc2ccc(N3CCOCC3)cc2F)ncc1Cl
Cc1ccccc1-c1c(N)c(C(=O)c2ccc(F)cc2F)cc[n+]1O
O=c1n(C2CCOCC2)nc(-c2ccnc(NC3CCCCC3)c2)n1-c1ccc2ccccc2c1
Cc1cccc2c1c(N=O)c(O)n2Cc1cc(F)cc2c1OCOC2
CC(C)c1noc(-c2ccc(F)cc2)c1-c1ccncc1
CSc1nc(-c2ccc(F)cc2)c(-c2ccnc(NC(C)CCc3ccccc3)c2)[nH]1
COc1cc2ncc(-c3ccccc3)nc2cc1OC
NC(=O)c1ccccc1Nc1ccnc(Nc2ccc3ccccc3c2)c1
O=CCN1C(=O)CCc2nc(Nc3scc(Br)c3-c3nccs3)ccc21
COc1ccccc1Nc1ccc2c(cnn2-c2ccc(NC(C)(C)N3CCOCC3)c(C=O)c2)c1
O=Cc1cc(-c2[nH]ncc2-c2cccc(Cl)c2)c(Nc2cc(CCO)ccc2C(F)(F)F)[nH]1
N#Cc1cc(-c2ccnc(Nc3ccc(-n4cnc(-c5ccccn5)n4)cc3)n2)cc(N2CCOCC2)c1
Nc1scnc1-c1ncn(-c2ccc(CC=O)c3ccncc23)n1
O=c1n(Cc2ccncc2)nc(-c2ccnc(NC3CCCCC3)c2)n1-c1ccc2ccccc2c1
NC(=O)c1ccccc1Nc1ccnc(Nc2ccc(N3CCOCC3)cc2)c1
CNc1cc(N2CCOCC2)cc(OC)c1Nc1ncc(Cl)c(Nc2ccccc2C=O)n1
CCNC(=O)N1CCCCC1n1cc(-c2nc(N)ncc2Cl)c2ccccc21
NC(=O)c1ccc(Nc2nccc(-c3ccccc3)n2)cc1
Nc1scc(Cl)c1-c1ncnn1C(=O)CN1C(=O)CCc2ccccc21
CCN1CCN(c2c(NC(=O)Nc3ccc(Oc4cc(NC)ncn4)cc3)ccc(C)c2C(F)(F)F)CC1
CCCc1cn(C)nc1-c1ccnc(Nc2ccc(-n3nc(C)nc3C)cc2)c1
CC1(C)CC(c2ncc3cnc4[nH]ccc4n23)CC1=N[SH](O)(O)=C1CC1
C[SH](=O)(O)N=C1CCC(Nc2nccc(-n3nnc4ccccc43)n2)CC1
Fc1cc(-c2ccnc(Nc3ccc(-n4cnc(N5CCOCC5)n4)cc3)n2)cc(N2CCOCC2)c1
O=CCc1cc(Nc2scnc2-c2cnccn2)cc2cnccc12
O=C1NC(=O)C(c2cn(CCCn3ccnc3)c3ccccc23)C1=Nc1ccccc1
COc1cccc(-c2cc(C(O)Nc3cc(OC)c(OC)c(OC)c3)on2)c1
CCN1CCN(c2c(Cl)cccc2Nc2cc(C=O)oc2Br)CC1
CCN(c1ccccc1F)c1nc2cnc(N)nc2n1C1CCCC1
Nc1scc(Br)c1-c1ncnn1C(=O)Cn1c(=O)ccc2cnc(C(F)(F)F)cc21
COc1ccc(-c2cccc3cnc(Nc4ccc(-n5cnc(C)n5)cc4)nc23)cc1F
CCCC(O)Nc1nc(N=C(N)N)c2ncn(C(C)C)c2n1
CC(C)Nc1nccc(-c2c(-c3ccc(F)cc3)nc3n2C(CO)CC3)n1
Cn1c(=O)[nH]c2ccc(C3CCC(C(=O)N4CCN(c5ccccc5)CC4)CC3)cc2c1=O
COc1cc(N)cc(OC)c1OCN(c1ccc2c(cnn2-c2cccc(C=O)c2)c1)c1ccccc1F
Cc1cccc(NC(=O)c2ccc(C#N)o2)c1N1CCC2(CC1)OCCO2
Nc1nccc(-n2c(-c3cc(N)c4ccccc4c3)nc3ccccc32)n1
O=C(Nc1ccc(CCO)cc1)c1ccc(Cl)cc1-c1cn[nH]c1C1=CCN=C1
CS(=O)(=O)N(c1ccccn1)c1cccc2ncc(-c3ccc(N)cc3)cc12
CCN(CC)CCNC(=C1C(=O)Nc2ccc(F)cc21)c1[nH]c(C)c(C)c1C=O
CNc1c2c(cc(Nc3nc(Nc4cccc(F)c4C=O)c4cc[nH]c4n3)c1OC)N(C(=O)CN(C)C)CC2
COC(=O)c1c(C)csc1Nc1cccc2c1CCC(=O)N2CC=O
Nc1cc(-c2nn(-c3ccc(C=O)cc3)c(=O)n2-c2ccc3ccccc3c2)ccn1
CC(C)N1CCN(c2c(Cl)cccc2Nc2cc(C=O)oc2Br)CC1
Oc1onc(-c2ccnc(Nc3ccc(N4CCOCC4)cc3)c2)c1-c1ccc(F)cc1
COc1ccc(Oc2cc(Nc3ccccc3C(N)=O)c(C(F)(F)F)cn2)c(Cl)c1
Cc1cc(N)ccc1Nc1nccc(-c2ccc(N(C(=O)C=CCN(C)C)c3cccc(C=O)c3)nc2)n1
Fc1ccc(-c2n[nH]cc2-c2ccnc(Nc3ccc(N4CCOCC4)cc3)c2)cc1
CCN1CCC(n2nc(-c3ccnc(N)c3)n(-c3ccc4c(N)cccc4c3)c2=O)CC1
CC(O)Nc1cc(Nc2ccccc2Cl)cc2cnn(-c3cccc(C=O)c3)c12
CN(C)C(C)(C)NC(=O)c1ccc2c(c1)CC(c1nc3ccc(-c4cn[nH]c4)cc3s1)CO2
CCOc1nc(N)cc(NC(C=O)c2cc(OC)c(S(C)(=O)=O)cc2OC)c1Cl
Nc1ccc(Nc2ccc(Cl)cc2)c(N)c1C=O
COc1ccc(CC(=O)Nc2ccsc2-c2ncco2)cc1
O=CCc1cccc2c(Nc3ccsc3-n3ccnc3)cccc12
O=C1NC(=O)C2=C1c1cn(c3ccccc13)CCCc1cc(nc(N3CCCC3)c1)CCCn1cc2c2ccccc21
C=CCN1CCN(c2c(Cl)cccc2Nc2cc(C=O)oc2Br)CC1
CN(C)CCN(c1ccc(N2CCOCC2)cc1)c1cc(-c2noc(N)c2-c2ccc(F)cc2)ccn1
COc1cc2c(cc1Cl)CCN=C2c1cccc(Br)c1
COc1cc(N)cc(OC)c1OCN(c1ccc2c(cnn2-c2cccc(C=O)c2)c1)c1ccccc1Cl
Nc1nccc(-n2c(-c3ccc4ccccc4c3)nc3cc(OC4(N)CCCCC4)ccc32)n1
Nc1nccc(-c2nnc(O)n2-c2ccc3ccccc3c2)c1N
COc1ccc(Oc2ncc(Cl)c(Nc3ccccc3C(N)=O)n2)cc1
NS(=O)(=O)c1ccc(-c2cnc3cccc(Nc4ccc(Cl)cn4)c3c2)cc1
CS(=O)(=O)Nc1ccc(-c2cnc3cccc(-c4cccnc4)c3c2)cc1
NC(=O)c1ccccc1Nc1cc(Oc2ccc(-n3cncn3)cc2)ncc1C(F)(F)F
Cc1ncn(-c2ccc(Nc3ncc(Cl)c(-c4ccn(C)n4)n3)cc2)n1
CCCCC(N)(Sc1nc(-c2ccc(F)cc2)c(-c2ccnc(N)c2)[nH]1)C(C)C
NC(=O)c1ccccc1Nc1nc(Nc2ccc(N3CCOCC3)c(F)c2)ncc1Cl
Nc1ccc2cc(-n3c(O)nnc3-c3ccnc(N)c3)ccc2c1
CN(c1ncccc1Cn1c(O)cc2cc(Nc3ncc(C(F)(F)F)c(N)n3)ccc21)S(C)(=O)=O
COc1ccc(-c2cccc3cnc(Nc4ccc(-n5cnc(N6CCOCC6)n5)cc4)nc23)cc1F
O=C(NCCN1CCOCC1)c1ccnc(-n2ncc3cc(Nc4ccccc4Cl)ccc32)c1
Cn1cc(-c2ccc3cnc(Nc4ccc(-n5cnc(N6CCOCC6)n5)cc4)nc3c2C2CC2)cn1
N#Cc1csc(N)c1-c1ncnn1C(=O)Cc1cccc2cnccc12
COc1ccc(Nc2ncc3nc(Nc4ccc(F)cc4F)n(C4CCCC4)c3n2)cc1
CN(C)C(=O)CN1CCCCC1n1cc(-c2nc(N)ncc2Cl)c2ccccc21
O=C(Nc1c(Cl)cc(CCO)cc1Cl)c1cc(-c2[nH]ncc2-c2cccc(Cl)c2)c[nH]1
O=Nc1c(O)n(Cc2cccc(Cl)c2)c2ccccc12
Nc1scc(Br)c1-c1ncnn1-c1cc2c(CC=O)cccc2cn1
c1cc(-n2cnc(N3CCOCC3)n2)ccc1Nc1ncc2ccc(-c3cn[nH]c3)cc2n1
Cc1ncn(-c2ccc(Nc3cc(-c4nocc4-c4cnn(C)c4)ccn3)cc2)n1
CS(=O)(=O)N(c1ccc(-n2ccnn2)cc1)c1nccc(-c2ccc(N)cc2)n1
c1ccc2cc(-n3nccc3-c3ccncc3)ccc2c1
Cn1cnc(-c2c(Br)csc2NC(C=O)N2C(=O)CCc3ncccc32)n1
Clc1ccccc1Nc1ccc2c(-c3ccccc3)n[nH]c2c1
COc1ccc(Oc2cc(Nc3c(F)cccc3C(N)=O)c(C(F)(F)F)cn2)cc1
Oc1cc(O)cc(C=Cc2ccc(O)c(O)c2)c1
COc1ccc(C(=O)Nc2cccc(C)c2N2CCC3(CC2)OCCO3)o1
Cn1cc(-c2ccc3nnc(Sc4ccc5ncccc5c4)n3n2)cn1
Cc1nc(C)n(-c2ccc(Nc3cc(-c4nn(C)cc4-c4cccnc4)ccn3)cc2)n1
NC(=O)c1oc2ccccc2c1Nc1ccc(C=O)o1
O=Cc1cc(-c2n[nH]cc2-c2cccc(Cl)c2)c(N2CCCC2)[nH]1
Nc1nccc(-n2c(-c3ccc4ccccc4c3)nc3ccc(OC4(N)CCCCC4)cc32)n1
c1ccc2cc(-n3cnnc3-c3ccncc3)ccc2c1
Cc1cccc(-c2[nH]c(C(C)(C)C)nc2-c2ccc3c(c2)OCO3)n1
c1cc(-n2cnc(N3CCOCC3)n2)ccc1Nc1ncc2ccc(-c3cnoc3)cc2n1
c1ccc(-c2[nH]ncc2-c2ccnc3ccccc23)nc1
O=C1c2ccccc2C(=O)C1c1ccncc1
CC(C)(Nc1cnc2c(Nc3ccncc3C=O)nc(-c3cc(Br)ccc3F)nc2n1)N1CCCC1=O
Sc1nnc(-c2ccnc(NC3CCCCC3)c2)n1-c1ccc2ccccc2c1
CNc1cccc(Nc2cc(Nc3ccc(N4CCOCC4)cc3OC)ncc2F)c1C=O
c1cc(-c2nocc2C2CC2)cc(Nc2ccc(N3CCOCC3)cc2)n1
NC(=N[N+](=O)[O-])NN=Cc1ccc(-c2cccc([N+](=O)[O-])c2)o1
O=Nc1c(O)n(Cc2cc(F)cc3c2OCOC3)c2ccc(OC(F)(F)F)cc12
O=C1NC(=O)C(=Cc2ccc3nccnc3c2)S1
Cc1ccc(C=O)cc1-c1ccc2c(-c3ccc(NC4CC4)cc3C)nncc2c1
Nc1scc(Br)c1-c1ncnn1-c1cc(F)c2cnccc2c1CC=O
NC(=O)c1ccsc1Nc1cc(C=O)ccc1S(=O)(=O)N1CCCCC1
O=Nc1c(O)n(Cc2cc(F)cc3c2OCOC3)c2ccccc12
CCCn1cc(Nc2ccc(Br)cc2-c2cc(CO)on2)cn1
NC(=O)c1ccccc1Nc1cc(Oc2ccc(Br)cc2)ncc1C(F)(F)F
CCN(CC)C(C)CCN1c2ccccc2Oc2ccc(Cl)cc21
OC1CCC(c2[nH]ncc2-c2ccnc(NC3CCCC3)n2)CC1
O=Cc1n[nH]c2cccc(OC(=O)CNc3ccc(S(=O)(=O)N4CCCC4)cc3)c12
O=C(O)c1cnc2c(Cl)cc(Cl)c(Cl)c2c1O
COC(=O)c1c(C)csc1Nc1cnc2c(CC=O)cccc2n1
NC(=O)c1ccc(Nc2c(F)cccc2F)nc1-c1c(F)cc(F)cc1NC=O
Cc1nnc(-c2sccc2Nc2ccc3ccccc3c2CC=O)o1
NC(CN1CCOCC1)N(c1ccc2c(cnn2-c2cccc(C=O)n2)c1)c1ccccc1Cl
O=c1n(C2CCNCC2)nc(-c2ccnc(NC3CCCCO3)c2)n1-c1ccc2ccccc2c1
CCCn1c(C2(N)CCNCC2)nc(-c2ccc(Cl)c(Cl)c2)c1-c1ccnc(N)n1
CS(=O)(=O)N(c1ccc(-c2cnc3ccc4ccncc4c3c2)cc1)S(C)(=O)=O
O=Cc1cc(Nc2ccccc2N2CCOCC2)c(Br)o1
ON=C1c2ccccc2-c2c1nc1ccccc1[n+]2O
CC(C)(C)Oc1ccc(Oc2cc(Nc3ccccc3C(N)=O)c(C(F)(F)F)cn2)cc1
CCNC(=O)N1CCCCC1n1cc(-c2nc(N)ncc2Cl)c2ccccc21
CC(=O)N(C(C)=O)c1ccc(-c2cnc3ccc4ccncc4c3c2)cc1
c1ccc(Nc2ccc3c(-c4ccccc4)[nH]nc3c2)cc1
N#Cc1ccc2cc(-n3ncnc3-c3c(Br)csc3N)c(=O)n(CC=O)c2c1
NS(=O)(=O)c1ccc(-c2cnc3cccc(Nc4ccccn4)c3c2)cc1
Nc1ncc2cc(-c3cc(C=O)cc(NC4CC4)c3C(N)CN3CCOCC3)ccc2n1
COc1cc2c(cc1Cl)C(c1cccc(Br)c1)=NCC2
N#Cc1c(NS)sc2c1CC(N)CN2
CCC1(N)CN(c2cc(Nc3nc(Nc4cccc(F)c4C(N)=O)c4cc[nH]c4n3)c(OC)cc2C)CCN1
O=C(O)c1cnc2c(ccc3ccccc32)c1O
Cc1ccc(-c2ncn(-c3ccc(Nc4cc(-c5ccn(C)n5)c(F)cn4)cc3)n2)cn1
Cc1onc(-c2ccnc(Nc3ccc(N4CCOCC4)cc3)c2)c1-c1ccc(F)cc1
Cc1nc(C)n(-c2ccc(Nc3cc(Nc4ccccc4C(N)=O)ccn3)cc2)n1
Nc1n[nH]c2nc3ccccc3nc12
CNc1ccc(CC=O)cc1NC(=O)c1c(Cl)cccc1-c1cn[nH]c1C1=CCN=C1
CCC(C(=O)O)N1C(=O)C(=Cc2ccc(-c3ccc(Br)cc3)o2)SC1=S
COc1cc(Cn2c(O)c(N=O)c3cc(F)ccc32)cc(OC)c1
Cc1ccc(-c2ncn(-c3ccc(Nc4cc(-c5ccn(C)n5)c(Cl)cn4)cc3)n2)cn1
Fc1cnc(Nc2ccc(N3CCOCC3)cc2)cc1-c1ccn(Cc2ccccc2)n1
COc1ccc(Nc2ncc3nc(Nc4ccccc4F)n(C4CCCC4)c3n2)cc1
O=C(Nc1c(Cl)cc(CCO)cc1Cl)C1=NCC=C1c1[nH]ncc1-c1cccc(Cl)c1
Cn1ccc(-c2cc(Nc3ccc(N4CCOCC4)cc3)ncc2Cl)n1
COc1ccc2c(c1C=O)-c1ccccc1C2=NO
O=C(c1ccc(Cl)cc1-c1cn[nH]c1C1=CCN=C1)N1CCCC1
O=C(Nc1cc(CCO)ccc1C(F)(F)F)C1=C(c2[nH]ncc2-c2cccc(Cl)c2)C=NC1
C=CCN1CCN(c2c(Cl)cccc2Nc2ccc(C=O)nc2C)CC1
COc1ccc(Nc2ncc3nc(Nc4c(F)cccc4F)n(C4CCCC4)c3n2)cc1
NC(=O)c1ccccc1Nc1ccnc(Nc2ccc3c(c2)OCO3)c1
O=Nc1c(O)n(Cc2ccc(F)cc2)c2ccccc12
Nc1scc(Br)c1-c1ncnn1C(C=O)n1c(=O)ccc2c(C(F)(F)F)cccc21
Cc1ccc(F)c(F)c1NC(=O)c1c(Cl)cccc1-c1cn[nH]c1C1=CCN=C1
CCOC(=O)c1c(C#N)csc1NC(=O)Cc1ccc(OC)cc1
Nc1scc(Cl)c1-c1ncnn1C(=O)Cc1ccc(C(F)(F)F)c2ncccc12
COc1cc2c(cc1Cl)C(c1cccc(F)c1)=NCC2
CNc1cc(Nc2cc(Nc3ccccc3C=O)c(Br)cn2)c(OC)cc1N1CCOCC1
COc1ccc2c(c[n+](C)c3c4cc5c(cc4ccc23)OCO5)c1OC
Cc1cc(NCCN2CCN(C3CCC3)CC2)cc(Nc2ccc3c(cnn3-c3cccc(C=O)c3)c2)c1Cl
Cc1nc(SC(C)C(=O)O)c2ccccc2n1
COc1cc2c(cc1Cl)C(c1cccc(Cl)c1F)=NCC2
O=C(c1ccc(Cn2c(=O)[nH]c3ccccc3c2=O)cc1)N1CCN(c2ccccc2)CC1
Cc1nc(C)n(-c2ccc(Nc3cc(-c4ccn(-c5cccc(C#N)c5)n4)ccn3)cc2)n1
Cc1cn(-c2cc(C(F)(F)F)cc(N)c2N(c2nccc(-c3cccnc3)n2)c2cc(C=O)ccc2C)cn1
CN(C)c1nc2ccc1CCCn1cc(c3ccccc31)C1=C(C(=O)NC1=O)c1cn(c3ccccc13)CC2
O=C(C1CC1)N1CCCCC1Nc1nccc(-n2c(-c3ccc4ccccc4c3)nc3cc(O)ccc32)n1
C=S(O)(O)=CCCOc1cccc2c1ccn2-c1ccnc(NC2CCC(C(=O)N3CCC(O)CC3)CC2)n1
O=Nc1c(O)n(Cc2cc(F)cc3c2OCOC3)c2cc([N+](=O)[O-])ccc12
COc1ccc(Oc2cc(Nc3cc(F)ccc3C(N)=O)c(C(F)(F)F)cn2)cc1
CC1=CC(Nc2cc(C=O)ccc2Cl)=C([SH](=O)=O)[SH]1N1CCC(n2nnc3ccccc32)CC1
COc1cc(OC)c(C=C2C(=O)Nc3ccccc32)c(OC)c1
CCOc1cc(CC=O)c(Nc2c(C(N)=O)oc3ccccc23)cc1OCC
COc1cc(CN=C(C)C(C#N)C(N)=O)cc(OC)c1OC
Cc1ncn(-c2ccc(Nc3cc(-c4nocc4-c4c(C)n[nH]c4C)ccn3)cc2)n1
COc1ccc(CC2CCc3nc(-c4ccc(F)cc4)c(-c4ccnc(NC(C)C)n4)n32)cc1
Cn1ccc(-c2nc(Nc3ccc(-n4cnc(N5CCOCC5)n4)cc3)ncc2Cl)n1
Fc1cnc(Nc2ccc(N3CCOCC3)cc2)cc1-c1ccn(CCc2ccccc2)n1
CN(C)c1cccc(C(N)=O)c1Nc1ccnc(Nc2ccc(C=O)cc2)c1
CC(Sc1ccc2ccccc2n1)C(=O)O
CNCN(c1ccc(NC)cc1C=O)c1cc(Nc2ccc(C=O)cc2)ncc1C(F)(F)F
O=Cc1[nH]cc(-c2[nH]ncc2-c2cccc(Cl)c2)c1Nc1c(CCO)ccc(F)c1F
CNc1cccc2c1c1c3c(c4c5cccc(OC)c5n5c4c1n2C1(C)CCCC5O1)C(=O)NC3
Cn1cc(-c2ccc3cnc(Nc4ccc(-n5cnc(N6CCOCC6)n5)cc4)nc3c2)cn1
CS(=O)(=O)N(c1cccc(Cl)n1)c1cccc2ncc(-c3ccc(N)cc3)cc12
CNCN(c1cc(Nc2ccccc2C=O)c(C(F)(F)F)cn1)c1ccc(N2CCOCC2)cc1OC
COc1ccc(-c2cnc3c(-c4ccsc4)cnn3c2)cc1
CC(N)C1CCC(C(=O)Nc2ccncc2)CC1
COc1cccc(Oc2cc(Nc3ccccc3C(N)=O)c(C(F)(F)F)cn2)c1
CN1CCN(c2ncn(-c3ccc(Nc4nccc(-c5cc(F)cc(N6CCOCC6)c5)n4)cc3)n2)CC1
COc1ccc(CC(=O)Nc2scc(C)c2-c2nc(C)n[nH]2)cc1
O=Nc1c(O)n(Cc2cc(F)cc3c2OCOC3)c2cc(Br)ccc12
Cc1cc(NC(=O)C(C)(S)c2ccc(-n3c(S)nc4nncc-4c3O)cc2)[nH]n1
Fc1ccc(-c2c(-c3ccnc(Nc4ccc(N5CCOCC5)cc4)c3)noc2C2CC2)cc1
Cc1ccc(Nc2ccnc(Nc3ncccc3C)c2C#N)cc1
O=C(O)c1ccc2c3c1cccc3c(=O)n1c3ccccc3nc21
NC(=O)c1ccccc1Nc1cc(Oc2cccc(Cl)c2)ncc1C(F)(F)F
CC(Nc1nccc(C(C#N)c2nc3ccccc3s2)n1)c1cccnc1
CNS(=O)(=O)c1ccccc1Nc1nc(Nc2cc(OC)c(OC)c(OC)c2)ncc1Cl
O=C1c2ccccc2-c2n[nH]c3cccc1c23
C[SH](=O)(O)N=C1CCC(Nc2nccc(-n3nnc4ccccc43)n2)CC1
O=C1C=CC(c2nc(-c3ccc(F)cc3)c(-c3ccncc3)[nH]2)=CC1
Cc1ccc(-c2nc3c(-n4c(=O)n(C5CCNCC5)c5ccccc54)c4[nH]cnc4cc3nc2-c2ccccc2)cc1
O=c1c(-c2ccc(F)cc2)c(-c2ccnc(NC3CCCCC3)c2)oc2ccccc12
O=C(O)c1ccc(-c2n[nH]c3cc(Nc4ccccc4Cl)ccc23)cc1
O=Cc1cccc(-n2ncc3cc(Nc4ccccn4)cc(NCCN4CCOCC4)c32)c1
CCC(=O)Nc1ccc2c(N=O)c(O)n(Cc3cc(F)cc4c3OCOC4)c2c1
N#Cc1onc(-c2ccnc(Nc3ccc(N4CCOCC4)cc3)c2)c1-c1ccc(F)cc1
Oc1ccc2c(c1)nc(-c1ccc3ccccc3c1)n2-c1ccnc(NC2CCCCC2)n1
Cc1ccc(C(=O)Nc2cccc(C)c2N2CCC3(CC2)OCCO3)o1
COc1cc2c(cc1Cl)C(c1ccc3ccccc3c1)=NCC2
Cc1ccc(-c2ncn(-c3ccc(Nc4ncc5ccc(-c6cn[nH]c6)cc5n4)cc3)n2)cn1
COc1cc(-c2ccc3c(c2)N(S(C)(=O)=O)C(=O)c2ccc(-c4ccccc4N)cc2N3)cc(OC)c1OC
CCc1ccc(C(=O)Nc2cccc(C)c2N2CCC3(CC2)OCCO3)o1
CNc1nc(Nc2ccc(N3CCOCC3)cc2OC)cc(Nc2ccccc2C=O)c1Cl
COc1cc(Nc2cc(Nc3ccccc3C(N)=O)ccn2)ccc1N1CCOCC1
O=C(c1ccccc1)c1ccc(N2CCOCC2)cc1O
CN(C)c1cc2cc(n1)CCCn1cc(c3ccccc31)C1=C(C(=O)NC1=O)c1cn(c3ccccc13)CCC2
NC(=O)c1ccccc1Nc1nc(Nc2ccc(Cl)cc2)ncc1Cl
CNc1cc2c(cc1Nc1cc(Nc3ccccc3C=O)c(C(F)(F)F)cn1)OCO2
CCc1ccc(Nc2cc(-c3nnc(O)n3-c3ccc4ccccc4c3)ccn2)cc1
Cn1cc(-c2ccc3cnc(Nc4ccc(-n5cnc(N6CCOCC6)n5)cc4)nc3c2-c2cnn(C)c2)cn1
COc1cc2c(Nc3ccc(N)cc3)ncnc2c(N)c1OC
CNC(=Cc1ccccn1)c1[nH]nc2cc(Sc3ccccc3C=O)ccc12
C=Cc1cccc2c1c(N=O)c(O)n2Cc1cc(F)cc2c1OCOC2
Cc1ccc(NC(=O)c2n[nH]c(C3=CCN=C3)c2-c2cccc(Cl)c2)cc1
O=Nc1c(O)n(Cc2ccccc2)c2ccc(Br)cc12
O=Nc1c(O)n(Cc2ccccc2F)c2ccccc12
O=c1cc(N2CCOCC2)oc2c(-c3ccccc3)cccc12
CNc1ccc(CC=O)cc1Nc1ccc(-c2cn[nH]c2-c2c[nH]c(C=O)c2)cc1Cl
COc1cc2ncnc(Nc3ccc(Oc4ccccc4)cc3)c2cc1OC
NC(=O)c1ccccc1Nc1ccnc(Oc2ccc(N3CCNCC3)cc2)c1
COc1cc(Nc2ncc(Cl)c(Nc3ccccc3C(N)=O)n2)ccc1N1CCOCC1
Oc1nnc(-c2ccnc(Nc3nccs3)c2)n1-c1ccc2ccccc2c1
NC(=O)c1ccccc1Nc1cc(Oc2ccc3c(c2)OCO3)ncc1C(F)(F)F
CCn1c(Nc2c(C=O)cccc2[N+](=O)[O-])nc2ccc(N3CCOCC3)cc21
COc1ccccc1Oc1cc(Nc2ccccc2C(N)=O)c(C(F)(F)F)cn1
CC(C)N1CCN(c2c(Cl)cccc2Nc2cc(C=O)oc2Br)CC1
O=C(NC1c2ccccc2CC1O)C1=NCC=C1c1[nH]ncc1-c1cccc(Cl)c1
NC(=O)c1ccccc1Nc1cc(Oc2ccc(OC(F)(F)F)cc2)ncc1C(F)(F)F
N#Cc1csc(N)c1-c1ncnn1C(=O)CN1C(=O)CCc2ccccc21
Cn1cc(-c2ccc3cnc(Nc4ccc(-n5cnc(-c6ccccn6)n5)cc4)nc3c2)cn1
C#CCN1CCN(c2c(F)cccc2Nc2cc(C=O)oc2Br)CC1
CNc1ncc2nc(Nc3ccccc3F)n(C3CCCC3)c2n1
C=C1CC(=Cc2c(O)[nH]c3ccc(S(=O)(=O)N(C)c4cccc(Cl)c4)cc23)C(CN2CCN(C)CC2)=C1C=O
CN(C)S(=O)(=O)c1ccc2[nH]c(O)c(Cc3cc4c([nH]3)=CCCC=4)c2c1
CCc1ccc(NC(=O)C2=C(c3[nH]ncc3-c3cccc(Cl)c3)C=NC2)cc1
Cn1cc(-c2ncco2)c(-c2ccnc(Nc3ccc(N4CCOCC4)cc3)c2)n1
Nc1cc(-c2nnc(O)n2-c2ccc3cccc(N)c3c2)ccn1
Cn1sc(=O)n(Cc2ccccc2)c1=O
Cc1nc(C)n(-c2ccc(Nc3cc(-c4ccn(C)n4)c(F)cn3)cc2)n1
COc1cc(N2CCC(N3CCN(C)CC3)CC2)ccc1Nc1ncc(Cl)c(Nc2ccccc2S(=O)(=O)C(C)C)n1
O=Nc1c(O)n(Cc2cc(F)cc3c2OCOC3)c2cccc(Br)c12
COc1ccncc1-c1[nH]nc(O)c1N=Nc1ccccc1
COC(C)(C)NC(=O)c1ccc(Cn2c(=O)[nH]c3ccccc3c2=O)cc1
O=C(O)c1cccc(-c2[nH]nc3cc(Nc4ccccc4Cl)ccc23)c1
O=Nc1c(O)n(Cc2cc(F)cc3c2OCOC3)c2cc(C(F)(F)F)ccc12
NC(=O)c1ccccc1Nc1ccnc(Nc2ccc(-n3ccnn3)cc2)c1
Cc1ncn(-c2ccc(Nc3cc(-c4nocc4C)ccn3)cc2)n1
c1ccc2c(-c3ccncc3)c[nH]c2c1
Fc1ccc(-c2c(-c3ccnc(Nc4ccc(N5CCOCC5)cc4)c3)noc2N2CCOCC2)cc1
O=Cc1cc(-n2ncc3cc(Nc4c(Cl)cc(NCCN5CCOCC5)cc4Cl)ccc32)ccn1
c1cc(-n2cnc(N3CCOCC3)n2)ccc1Nc1ncc2ccc(N3CCOCC3)cc2n1
CC1CCN(C(=O)N2CCCCC2n2cc(-c3nc(N)ncc3Cl)c3ccccc32)CC1
Cc1cc(N)ccc1N1CCOCC1N(c1ccc2c(cnn2-c2cccc(C=O)c2)c1)c1ccccc1F
Cc1ccc(N)c(N)c1Nc1nccc(-c2cccnc2)n1
Nc1ccc2c(N=O)c(O)n(Cc3cc(F)cc4c3OCOC4)c2c1
O=CCCCc1ccc(-c2ccc(Nc3ccc(O)cc3)cc2F)cc1
CCc1nc(-c2ccc(OC)cc2)[nH]c1-c1ccncc1
Cc1sc2c(N3CCOCC3)nc(-c3cccc4[nH]ncc34)nc2c1N1CCN(S(C)(=O)=O)CC1
NC(=O)c1ccccc1Nc1nc(Nc2ccc(N3CCOCC3)cc2)ncc1Cl
CCc1ccc(-c2ccc3c(c2)-c2[nH]ncc2S(=O)(=O)N3C)cc1
CC(N)(Sc1nc(-c2ccc(F)cc2)c(-c2ccnc(N)c2)[nH]1)c1cccs1
CN(C)CCNc1cccc(Cl)c1Nc1ccc2c(-c3cccc(C=O)c3)n[nH]c2c1
O=C1NC(=O)C(c2cn(CCCO)c3ncccc23)=C1c1cnccn1
Nc1scc(Br)c1-c1ncnn1C(C=O)n1c(=O)ccc2cc(C(F)(F)F)ccc21
CC(=O)ON=C1C(C2C(=O)Nc3cc(Br)ccc32)=Nc2ccccc21
COc1ccc(Nc2ncc(Cl)c(Nc3ccccc3C(N)=O)n2)cc1
CC(=O)c1ccc(N2CCOCC2)cc1O
Cc1c(-c2cnn(C)c2)ccc2cnc(Nc3ccc(-n4cnc(N5CCOCC5)n4)cc3)nc12
NC(=S)N(c1ccc(F)c([N+](=O)[O-])c1)C(Nc1ccc(C(C=O)c2ccccc2)cc1)C(Cl)(Cl)Cl
Oc1ccc(-c2cnc3ccc4ccncc4c3c2)cc1
CC12OC(C(CO)C1O)n1c3ccccc3c3c4c(c5c6ccccc6n2c5c31)CNC4=O
CCN(CC)CCNC(=C1C(=O)Nc2ccc(F)cc21)c1[nH]c(C)c(C)c1C=O
CC(=O)N1CCCCC1C(=O)N(c1ccc(F)cc1)c1cc(-c2ccnc(N)c2)ccn1
COc1cc(C=C2C(=O)NN(c3ccc(Cl)c(Cl)c3)C2=O)ccc1O
Cc1cccc(NC(=O)Nc2ncc(C#CCCCCCCCCN)c3scc(-c4ccc(N)cc4)c23)c1
CCN(CC)S(=O)(=O)c1cc(Oc2cccc3c(C=O)[nH]nc23)c2[nH]c(C)nc2c1
Cc1ccc2c(N=O)c(O)n(Cc3cc(F)cc4c3OCOC4)c2c1
COc1ccc(C=C(C#N)C#N)cc1
COc1cc(-c2cc(=O)c3cc(Br)cc(Br)c3o2)cc(Cl)c1O
COc1cc(S(C)(=O)=O)c(OC)cc1C(C=O)Nc1cc(N)c(C#N)c(OC(C)C)n1
CN1N=C(N)c2cn(C3OC(CO)C(O)C3O)c3ncnc1c23
Nc1ccc2cc(-n3c(-c4ccnc(NC5CCCCO5)c4)n[nH]c3=O)ccc2c1
CNc1cnc(C=O)cc1Oc1ccc(NC(=O)Nc2ccc(Cl)c(C(F)(F)F)c2)cc1
COC1CCC(C(=O)N(c2ccccc2)c2cc(-c3ccnc(N)c3)ccn2)CC1
CCNC(=O)N1CCCCC1n1cc(-c2nc(N)ncc2Cl)c2ccccc21
Cc1nc(C)n(-c2ccc(Nc3cc(-c4ccn(C)n4)c(Cl)cn3)cc2)n1
COc1c(-c2cnn(C)c2)ccc2cnc(Nc3ccc(-n4cnc(N5CCOCC5)n4)cc3)nc12
Cc1cc(Br)c(O)c(C(C)(C)C=C(C#N)C#N)c1
Clc1cnc(Nc2ccc(N3CCOCC3)cc2)cc1-c1cc[nH]n1
CCc1ccc(OCNc2nccc(C(C#N)c3nc4ccccc4s3)n2)cc1
Cn1cc(-c2ccc3cnc(Nc4ccc(-n5cnc(N6CCOCC6)n5)cc4)nc3c2Cl)cn1
NC(=O)c1ccccc1Nc1cc(Oc2cccc3ccccc23)ncc1C(F)(F)F
COCOc1ccc(Cn2cc(C=O)cc(Br)c2=O)cc1OC
Cn1cc(-c2ccnn2C)c(-c2ccnc(Nc3ccc(N4CCOCC4)cc3)c2)n1
N#Cc1cccc2c1c(N=O)c(O)n2Cc1cc(F)cc2c1OCOC2
N#CC(S)(C(=N)S)c1cccc(C(O)c2ccncc2)c1
CCn1c(O)nc2ncc(-c3ccc(-c4ncn[nH]4)cc3C3CCCCO3)nc21
NC(=O)c1sccc1Nc1ccc(CC=O)cc1
O=Cc1cc(-c2[nH]ncc2-c2cccc(Cl)c2NCC2CCCO2)c[nH]1
CN1CCN(CCNc2cc(Nc3c(Cl)cccc3Cl)cc3cnn(-c4cncc(C=O)c4)c23)CC1
COc1ccc(Oc2cc(Nc3cccc(Cl)c3C(N)=O)c(C(F)(F)F)cn2)cc1
CS(=O)(=O)N(c1ccc(C(F)(F)F)cn1)c1cccc2ncc(-c3ccc(N)cc3)cc12
O=S(=O)(c1cccc2cnccc12)N1CCCNCC1
O=C1Nc2cccnc2Sc2ccccc21
Oc1ccc(-c2nc(-c3ccc(F)cc3)c(-c3ccncc3)[nH]2)cc1
Nc1ncc2nc(N(c3c(F)cc(F)cc3F)C3CCC(N)CC3)n(C3CCCC3)c2n1
Nc1ccc(Nc2nc3cnc(N)nc3n2C2CCCC2)c(F)c1
NS(=O)(=O)N1CCC(Nc2nccc(-c3ccc(S(=O)(=O)N4CCOCC4)cc3)n2)CC1
c1ccc(-c2n[nH]c3ccccc23)cc1
CC#Cc1ccc(C(=O)Nc2cccc(C)c2N2CCC3(CC2)OCCO3)o1
CC(=O)Nc1ccc(-c2cnc3ccc4ccncc4c3c2)cc1
CN1CCC(c2c(O)cc(O)c3c(=O)cc(-c4ccccc4Cl)oc23)C(O)C1
c1ccc2cc(-c3ccnn3-c3ccncc3)ccc2c1
CSc1nc(-c2ccc(F)cc2)c(-c2ccnc(N)c2)n1C(C)Cc1ccccc1
CCCC(O)Nc1nc(N=C(N)N)c2ncn(C(C)C)c2n1
Cc1ccc2c(c1)c(N=O)c(O)n2Cc1cccc(C(F)(F)F)c1
Cc1ncn(-c2ccc(Nc3nccc(-c4cccc(N5CCOCC5)c4)n3)cc2)n1
CCOc1ccc(Oc2cc(Nc3ccccc3C(N)=O)c(C(F)(F)F)cn2)cc1
O=Cc1cccc(-c2n[nH]c3cc(Nc4cc(NC5CCCCN5)ccc4Cl)ccc23)c1
CCC(O)Oc1cc2nc(N3CCOCC3)nc(Nc3ccc(F)c(Cl)c3)c2cc1O
O=C(NCC1CCCO1)c1ccc(Cl)cc1-c1cn[nH]c1C1=CCN=C1
c1cncc(-c2ncn(-c3ccc(Nc4nccc(-c5cccc(N6CCOCC6)c5)n4)cc3)n2)c1
Cc1ncn(-c2ccc(Nc3nccc(-c4cc[nH]n4)n3)cc2)n1
Cc1cc(Nc2ncc(Cl)c(Nc3ccccc3C(N)=O)n2)ccc1N1CCOCC1
COc1ccc(Nc2ncc3nc(Nc4ccccc4F)n(C4CCCCC4)c3n2)cc1
CCOc1c(OC)cc(N)cc1N(c1ccc2c(cnn2-c2cccc(C=O)c2)c1)c1ccccc1F
O=Cc1cc(-c2[nH]ncc2-c2cc(Cl)ccc2Nc2ccc(CCO)c(F)c2)c[nH]1
CNC(=O)CN1CCCCC1n1cc(-c2nc(N)ncc2Cl)c2ccccc21
CNc1cccc(C=O)c1Nc1cc(Nc2ccc(-n3ccnn3)cc2)ncc1C(F)(F)F
COC1CCC(C(=O)N(c2ccc(F)cc2)c2cc(-c3ccnc(N)c3)ccn2)CC1
CNC(=O)CN1CCCCC1n1cc(-c2nc(N)ncc2Cl)c2ccccc21
Cn1cc(-c2cccc3cnc(Nc4ccc(-n5cnc(N6CCOCC6)n5)cc4)nc23)cn1
Nc1ncc2cccc(-c3ccc(C4(N)CCC(O)CC4)nc3)c2n1
O=C(CN1C(=O)CCc2ncccc21)Nc1scc(Br)c1-c1ncco1
Fc1ccc(Nc2cc(-c3ccnc(Nc4ccc(F)cc4)c3)ccn2)cc1
O=C1Nc2ccccc2C1=Cc1c(Cl)[nH]c2ccccc12
COc1ccc(Oc2cc(Nc3cc(Cl)ccc3C(N)=O)c(C(F)(F)F)cn2)cc1
Nc1ncc2nc(N(c3ccc(F)cc3F)C3CCC(N)CC3)n(C3CCCC3)c2n1
CNC1COCCN1c1ccc(Nc2cc(Nc3ccccc3C=O)c(C(F)(F)F)cn2)cc1C
CN(C)CCNc1cccc(Cl)c1Nc1ccc2c(-c3ccc(C=O)cc3)n[nH]c2c1
Fc1ccc(-c2nc3n(c2-c2ccnc(NC4CCC4)n2)C(Cn2ccnc2)CC3)cc1
CN1CCN(CCNc2ccc(C=O)cc2-n2ncc3cc(Nc4c(Cl)cccc4Cl)ccc32)CC1
Cc1ncn(-c2ccc(Nc3nccc(-c4ccn(C)n4)n3)cc2)n1
c1ccc(-c2c[nH]c3ncnc(N4CCCCC4)c23)cc1
COc1cccc(-c2cc(=O)c3ccccc3o2)c1N
CC(C)(Nc1ccc(C=O)cc1-c1n[nH]c2cc(Nc3ccccc3Cl)ccc12)N1CCOCC1
COc1cc(N2CCOCC2)ccc1Nc1ncc(Cl)c(Nc2ccccc2C(N)=O)n1
c1ccc2cc(-c3cnnn3-c3ccncc3)ccc2c1
Cn1c(=O)c(Oc2ccc(F)cc2F)c(N)c2cnc(N)nc21
CS(=O)(O)=Nc1ccc2c(N=O)c(O)n(Cc3cc(F)cc4c3OCOC4)c2c1
O=C(Cc1cccc2cnccc12)Nc1ccsc1-c1cscn1
Cn1cc(-c2ccc3cnc(Nc4ccc(-n5cnc(N6CCOCC6)n5)cc4)nc3c2-c2ccccc2)cn1
Oc1cccc(-c2nc(N3CCOCC3)c3oc4ncccc4c3n2)c1
O=C(Nc1cccc(C(F)(F)F)n1)Nc1ccnc2ccc(F)cc12
Nc1ccccc1Nc1cc(-c2ccnc(Nc3ccccc3N)c2)ccn1
Cn1ccc(-c2cc(Nc3ccc(-n4cnc(-c5ccccn5)n4)cc3)ncc2F)n1
O=Cc1[nH]cc(-c2[nH]ncc2-c2cccc(Cl)c2)c1NC1c2ccccc2CC1O
O=Nc1c(O)n(Cc2cc(F)cc3c2OCOC3)c2ccc(Cl)cc12
C=CCN1CCN(c2c(Cl)cccc2Nc2cc(C=O)on2)CC1
CN(C)C(=O)C1(N)C=C(c2cc(C3CCNCC3n3c(C#N)cnc3C=O)ccc2N)CCC1
Clc1ccc2[nH]c3c(c2c1)CCc1c[nH]nc1-3
OCCn1cc(-c2ccc3c(c2)CCC3=NO)c(-c2ccncc2)n1
O=C1NN(c2ccc(Cl)c(Cl)c2)C(=O)C1=Cc1ccc(O)c([N+](=O)[O-])c1
CS(=O)(=O)N(c1ccc(F)cn1)c1cccc2ncc(-c3ccc(N)cc3)cc12
Nc1cc(-c2nnc(S)n2-c2ccc3ccccc3c2)ccn1
CCOc1nc(NC(C=O)c2cc(OC)c(S(C)(=O)=O)cc2OC)cc(N)c1C#N
O=C1Cc2c([nH]c3ccc(Br)cc23)-c2ccccc2N1
NC(=O)c1cccc(-c2cc(Nc3ccc(OC(F)(F)F)cc3)ncn2)c1
CCC(C(=O)N(C)C)N(c1ccc2c(-c3cc(N)cc(C(=O)O)c3)n[nH]c2c1)c1ccccc1Cl
COc1cc(-c2cc(=O)c3cc(Br)cc(Br)c3o2)ccc1O
c1ccc2cc(-n3ccnc3-c3ccncc3)ccc2c1
O=C1C(Cl)=C(n2c(O)ccc2O)C(=O)c2ccccc21
Oc1ccc2c(c1)nc(-c1ccc3ccccc3c1)n2-c1ccnc(NC2CCCCO2)n1
CCN(CC)CCNC(=C1C(=O)Nc2ccc(Cl)cc21)c1[nH]c(C)c(C)c1C=O
O=c1n(C2CCN(C3CCCCO3)CC2)nc(-c2ccnc(NCC(F)(F)F)c2)n1-c1ccc2ccccc2c1
CNc1ccc(Nc2ccnc(Nc3ccc(N4CCOCC4)cc3)c2)c(C=O)c1
COc1cc(Nc2ncc(F)c(Nc3ccc4c(n3)NC(=O)C(C)(C)O4)n2)cc(OC)c1OC
c1cc(-c2ccnc(Nc3ccc(-n4ccnn4)cc3)n2)cc(N2CCOCC2)c1
NC(=O)c1ccccc1Nc1cc(Oc2ccc(Cl)c(Cl)c2)ncc1C(F)(F)F
Cc1ccc(ONC(=O)c2c(Cl)cccc2-c2cn[nH]c2C2=CCN=C2)cc1
Nc1ccc(-c2cnc3ccc4ccncc4c3c2)cc1
COc1ccc(Cl)cc1NC(=O)Nc1cc(C)nc2ccccc12
Cc1ccc(S(=O)(=O)C=CC#N)cc1
Cc1ccc(-c2cccc3cnc(Nc4ccc(F)cc4)nc23)cn1
O=C1NC(=O)C(c2c[nH]c3ccccc23)=C1c1nc(N2CCNCC2)nc2ccccc12
NC(=O)Cc1ccc(NC(=O)C2=C(c3[nH]ncc3-c3cccc(Cl)c3)C=NC2)cc1
COc1cc2c(=O)n(Cc3ccc(S(C)(=O)=O)cc3)c(C=O)c(-c3ccccc3)c2cc1Br
Cc1cc2ncc(-c3ccccc3)nc2cc1C
Nc1ncc2nc(N(c3c(F)cc(F)cc3F)C3CCC(O)CC3)n(C3CCOC3)c2n1
CC(C)CC(O)Nc1nc(Nc2cccc(Cl)c2)c2ncn(C(C)C)c2n1
c1ccc2cc(-c3nn[nH]c3-c3ccncc3)ccc2c1
O=c1cc(N2CCNCC2)oc2c(-c3ccccc3)cccc12
