# Supplementary material for: t-SMILES: a fragment-based molecular representation framework for de novo ligand design
Source: Nat Commun. 2024 Jun 11;15:4993. doi: 10.1038/s41467-024-49388-6 (PMC11167009; doi:10.1038/s41467-024-49388-6)
Supplement: Supplementary file 4 — Source Data [file 41467_2024_49388_MOESM4_ESM.zip › Soure data/Source data and code for all other graphs/Metrics/Dataset/JNK3/Active/JTVAE/recon_ds1/active_jtvae.csv.re_smils.smi_pred_active[A1].smi]

COC1CCC(C(=O)Nc2ccc(-c3ccc(Nc4ccc(F)cc4)cn3)cn2)CC1
Cn1ccc(-c2ccc(F)c(Nc3ccc(-n4ncnc4N4CCOCC4)cc3)n2)n1
N#Cc1ncc2c(NCc3ccccn3)nccc2c1Nc1ccc(Cl)c(F)c1
COc1cccc(Nc2nc(Nc3cccc(C(N)=O)c3F)c3cc[nH]c3n2)c1N1CCN(C(C)C)CC1
CS(=O)(=O)Nc1ccc(-c2nccc3ccc(Nc4ncccn4)cc23)cc1
CCN(CCCOc1ccc2nc(Nc3cc(CC(=O)Nc4ccc(F)cc4)[nH]n3)ncc2c1)CCOP(=O)(O)O
Cc1[nH]c(C(=O)NCC(O)CN2CCOCC2)c(C=C2Nc3cc(F)ccc3C2=O)c1C
O=[N+]([O-])C=Cc1ccc2c(c1)OCO2
O=C(CC1C=Cc2ncccc2C1)Nc1scc(Br)c1-c1ncn[nH]1
O=c1cc2ccc(Sc3cccc(F)c3F)nn2c(-c2cccc(Cl)c2Cl)n1
COc1ccc(CNC(=O)C2=NC(c3cc(-c4ccc(Cl)cc4)[nH]n3)C=C2)cc1
O=C(c1ccc(C=Cc2n[nH]c3ccccc23)cc1)N1CCNCC1
COc1cc(O)cc(C=C2NN(c3ccc(C#N)cc3)C(=O)C2=O)c1
COc1ccc(Nc2ccc3[nH]nc(-c4ccccc4)c3c2)cc1
Fc1ncc(-c2ccn(CCN3CCOCC3)n2)cc1Nc1ccc(N2CCOCC2)cc1
O=C(CN1C(=O)CCc2ccncc21)Nc1cc(-c2ncn[nH]2)c(Br)s1
Cc1cc(C)c(C=C2Nc3ccccc3C2=O)[nH]1
COc1ccc(Oc2ccc(Cl)c(Nc3ccc(-c4ncn[nH]4)cc3)n2)cc1
CNC(=O)c1ccc(Sc2ccc3[nH]nc(C=Cc4ccccn4)c3c2)cc1
COc1ccc(Oc2ncc(F)cc2Nc2ccc(C(N)=O)cc2)cc1
NC(=O)c1ccc(Nc2nccc(Oc3ccc(F)cc3)c2C(F)(F)F)cc1
C=CCN1CCN(c2cccc(Cl)c2NC(=O)c2ncc(C)s2)CC1
CNc1noc(-c2ccc(Nc3ccc(N4CCOCC4)cc3)cn2)c1-c1ccc(F)cc1
CC(C)(C)NS(=O)(=O)c1ccc(-c2ccc3cc(Nc4ccccn4)ccc3n2)cc1
CCc1ccc2c(N=O)c(O)n(Cc3ccc4c(c3F)OCOC4)c2c1
C=CCN1CCN(c2cccc(Cl)c2NC(=O)c2ccc[nH]2)CC1
CC(C)c1noc(-c2ccc(F)cc2)c1-c1ccccn1
O=C(CN1CCC(=O)c2ccccc21)Nc1sc(Br)cc1-c1ncn[nH]1
Clc1ccc(Nc2ccc3[nH]nc(-c4ccccc4)c3c2)cc1
Cc1ncnn1-c1ccc(Nc2ccc(-c3cc(-c4cc[nH]n4)on3)cn2)cc1
Fc1ccc(-c2cc(-c3ccc(Nc4ccc(N5CCOCC5)cc4)cn3)on2)cc1
COc1ccc(Nc2ncc3c(n2)nc(N)n3CN)cc1
CNC(=O)c1ccc(Nc2ccc(C(F)(F)F)c(Nc3ccc4c(c3)CCC=C4)n2)cc1
Nc1ncc2c(n1)c(-c1ccc(Oc3ccccc3)cc1)cn2C1CCCC1
Cc1ncnn1-c1ccc(Nc2ccc(-c3cc(-c4cc[nH]n4)on3)cn2)cc1
COc1ccc(CC(=O)Nc2cc(-c3nc(C(F)(F)F)n[nH]3)cs2)cc1
c1ccc(-c2nccc3ccc4ncccc4c23)cc1
CSc1nc(-c2ccc(NCC3CCCO3)cn2)c(-c2ccc(F)cc2)[nH]1
O=C1NC(=Cc2cc(-c3ccc(O)cc3F)co2)C(=O)S1
O=C(NC(CO)c1ccc(F)c(F)c1)C1=NC(c2cc(-c3ccc(Cl)cc3)[nH]n2)C=C1
O=C(NCc1cccc(F)c1F)c1cc(-c2cc(-c3ccc(Cl)cc3)[nH]n2)c[nH]1
CS(=O)(=O)Nc1ccc(-c2nccc(Nc3ccc(S(N)(=O)=O)cc3)n2)cc1
COc1ccc(COc2cccc(Cc3nc(N)cc(N)n3)c2OC)cc1
COc1ccc(Nc2ncc3c(n2)nc(N)n3CN)cc1
c1ccc(-c2cc(-c3cccc4ccccc34)n[nH]2)nc1
CNC(=O)c1ccc(Nc2ncc(C(F)(F)F)cc2Nc2c(F)cccc2N2CCOCC2)cc1
CCOc1nc(C#N)c(N)cc1NC(=O)Cc1ccc(OC)cc1OC
N#CC(C(=N)Sc1ccc(N)cc1)c1ccc(C(F)(F)F)cc1
COc1ccc(Oc2nccc(Nc3ccc(C(N)=O)cc3F)c2C(F)(F)F)cc1
CCn1cnc2c(NC3CCC(N)CC3)nc(Nc3ccc(Cl)cc3)nc21
Cc1nc(Nc2ccc(OCCN3CCCC3)cc2)cc(Nc2ccc(S(=O)(=O)NC(C)(C)C)cc2)n1
CCNC(=O)N1CCCCC1Nc1nc(C#N)cc(C23CNC=C2C=CC=C3F)n1
NC(=O)C(NC(=O)c1cc(-c2cc(-c3ccc(Cl)cc3)[nH]n2)c[nH]1)c1ccccc1
O=C(C1CC1)N1CCCCC1Nc1nccc(-n2c(-c3cccc4ccccc34)nc3ccccc32)n1
COc1cc(N2CCOCC2)ccc1Nc1ccc(Nc2ccc(C(N)=O)cc2)cn1
N#Cc1sc(NC(=O)c2ccc(F)cc2)c2c1CCC=C2
N#Cc1sc2c(c1NC(=O)C1C=Cc3ccccc3C1)C=CN(C(=O)c1cc[nH]n1)C2
C=CCN1CCN(c2cccc(Cl)c2NC(=O)c2ncc(Br)s2)CC1
O=C(CC1CC=Cc2ccccc21)Nc1cc(-c2nnco2)cs1
NCn1c(N)nc2nc(NC3CCC(N)CC3)ncc21
COC1CCC(C(=O)Nc2ccc(-c3ccc(Nc4ccc(F)cc4)cn3)cn2)CC1
Cc1ncnn1-c1ccc(Nc2ccc(-c3cc(-c4cc[nH]n4)on3)cn2)cc1
Oc1ccc(Nc2ncc(-c3ccc(Cl)cc3)s2)cc1
CCOc1nc(N)c(Cl)cc1C(=O)NCc1ccc(S(C)(=O)=O)cc1
NC(=O)c1ccc(-c2nc(-c3ccccn3)c(-c3ccc4c(c3)OCO4)[nH]2)cc1
COc1ccc(Oc2nccc(Nc3ccc(Cl)cc3C(N)=O)c2C(F)(F)F)cc1
CCOc1ccc(C(=O)Nc2ccc(C(=O)Nc3ccc(S(=O)(=O)CCO)cc3)cc2)cn1
N#Cc1sc(NC(=O)C2C=Cc3ccccc3C2)c2c1CC=CN2C(=O)C1CC1
O=C(NC(CO)c1ccc(F)cc1)c1cc(-c2cc(-c3ccc(Cl)cc3)[nH]n2)c[nH]1
Cn1ccc(-c2cc(C(F)(F)F)cc3nc(Nc4ccc(-n5ncnc5N5CCOCC5)cc4)ncc23)n1
CCC1(N)Nc2nc(Nc3c(OC)cccc3C(=O)NC3(N)CCCCN3)ncc2N(C2CCCC2)C1=O
CC(=O)c1ccc(NC(=O)C2(c3ccc(F)cc3)C=NOC2)cc1
N#Cc1ccc(Nc2nc(Cl)cc(Nc3ccc(C(N)=O)cc3)n2)cc1
COc1ccc(Nc2ncc3c(n2)nc(N)n3CN)cc1
NC(=O)c1ccc(-c2nc(-c3ccc4c(c3)OCCO4)c(-c3ccccn3)[nH]2)cc1
CCc1cccc2ccc(NC(=O)Nc3ccc(C(F)(F)F)cn3)nc12
CCOC(=O)c1[nH]c(C)c(C)c1C=C1Nc2ccccc2C1=O
COc1ccc(Oc2ncc(Nc3cc(C(N)=O)ccc3OC)cc2C(F)(F)F)cc1
CCNC(=O)c1cccc2c1[N+](C)([O-])C(N)(c1c(F)ccc3c1COCO3)C2O
c1cc(-c2nccs2)c2nc(Nc3ccc(-n4ncnc4N4CCOCC4)cc3)ncc2c1
Cc1ncnn1-c1ccc(Nc2ncc3ccc(-c4nccs4)cc3n2)cc1
CCOc1cc(NC(C)=O)c(N)c(C#N)n1
C=CCN1CCN(c2ccc(NC(=O)c3ccc(Br)cc3)c(Cl)c2)CC1
CS(=O)(=O)Nc1ccc(-c2cc3c(cn2)C(c2ccccn2)=CCC3)cc1
O=C1NC(=Cc2ccc3c(c2)OC(F)(F)O3)C(=O)S1
COC(=O)c1sc(C)cc1NC(=O)Cc1ccc(OC)cc1
NC(=O)c1ccc(Nc2nccc(C(F)(F)F)c2Oc2ccc(N3CCNCC3)cc2)cc1
NCc1ccc(-c2cc3c(cn2)C(c2ccc(NC(=O)Nc4cc(C(F)(F)F)ccc4F)cc2)CN3)cc1
Nc1ccc2nc(NCCc3ccc(Oc4ccccc4)cc3)ncc2c1
CCn1nc(C)cc1-c1cc(C(O)Nc2ccc(C(=O)OC)cc2)on1
NC(=O)c1ccc2nc(-c3ccc(Oc4ccc(Cl)cc4)cc3)[nH]c2c1
CSc1nc(-c2ccc(NC3Cc4ccccc4C3)cn2)c(-c2ccc(F)cc2)[nH]1
O=C(Cn1c(=O)ccc2c(F)c(F)ccc21)Nc1cc(-c2ncn[nH]2)c(Br)s1
COc1ccc(Oc2cc(C(F)(F)F)c(Nc3ccc(C(N)=O)cc3)cn2)cc1
O=C(NC(CO)c1ccc(Cl)cc1)c1cc(-c2cc(-c3ccc(Cl)cc3)[nH]n2)c[nH]1
NC(=O)c1ccc(Nc2cc(Oc3ccc(-c4ccccn4)cc3)c(C(F)(F)F)cn2)cc1
CC(C)OC(=O)c1cc(NC(=O)Cc2ccccc2)cs1
CC(C)n1ccc(-c2ccc(Cl)c3cnc(Nc4ccc(-n5ncnc5N5CCOCC5)cc4)nc23)n1
c1ccc(-c2noc(CN3CCCCC3)c2-c2nccc(NC3CCCCC3)n2)cc1
NC(=O)c1ccc(Nc2ccc(Nc3ccc(N4CCOCC4)cc3F)cn2)cc1
COc1ccc2c(c1)C(=O)C(=Cc1ncc[nH]1)N2
Cc1cc(-c2cc(NC(=O)CC3C=Cc4ccccc4C3)cs2)[nH]n1
CCCNc1nccc(-c2nc(-c3ccc(F)cc3)c3n2C(COCc2ccc(OC)cc2)CC3)n1
O=C(Nc1cccc(Cl)c1N1CCN(Cc2ccco2)CC1)c1cc(Br)co1
O=C(CC12C=CC=CC1N=CC=C2)Nc1scc(Cl)c1-c1ncn[nH]1
COC1(OC)CC=Cc2c(Oc3ccc(NC(=S)NC(=O)c4ccc(C)cc4)cc3)cncc21
Fc1ccc(Nc2nccc(-n3cccn3)n2)cc1
CCCNc1nccc(-c2nc(-c3ccc(F)cc3)c3n2C(CO)CC3)n1
c1ccc(-c2ccnc(-c3cccc4ccccc34)n2)nc1
C=S(O)(O)=CCNCc1cc(-c2ccc3nc(Nc4cc(Cl)ccc4OCc4ccc(F)cc4)ncc3c2)co1
CCOc1ncc(C(=O)NCc2ccc(S(C)(=O)=O)cc2)c(N)c1C#N
CC(=O)N1CCCCC1C(=O)Nc1ccc(-c2ccc(Nc3ccc(F)cc3)cn2)cn1
CS(=O)(=O)Nc1ccc(-c2cc3c(cn2)C(NC(=O)c2ccccn2)=CCC3)cc1
CCOc1ncc(N)c(C#N)c1C(=O)NCc1ccc(S(N)(=O)=O)cc1
Fc1ccc(-c2noc(-c3ccc(Nc4ccc(N5CCOCC5)cc4)cn3)c2NCc2ccccc2)cc1
c1cc(Nc2ccc(N3CCOCC3)cc2)c(-c2cc[nH]n2)cn1
NC(=O)c1ccc(Nc2nccc(Oc3cccc4ccccc34)c2C(F)(F)F)cc1
N#CC(=Cc1ccc(O)cc1)C(=N)C(C#N)C#N
COc1ccc(Nc2ccc(-c3ccc(Nc4ccc(OC)cc4)nc3)nc2)cc1
NC(=O)c1ccc(Nc2nc(Cl)cc(Nc3ccc(F)cc3)n2)cc1
O=C(CC12C=CC=CC1C=CC=N2)Nc1scc(Cl)c1-c1ncn[nH]1
O=C(C1CC1)N1CCCCC1Nc1nccc(-n2c(-c3cccc4c3C=CCC4)nc3cc(O)ccc32)n1
COC1=Cc2ncnc(N3CCN(C(=O)Nc4ccc(Oc5ccccc5)cc4)CC3)c2CC1OC
c1ccc(-c2nccc(Nc3ccc(-n4cncn4)cc3)n2)cc1
Cc1nc(C)n(-c2ccc(Nc3ccc(-c4cc(C)n(C)n4)cn3)cc2)n1
O=C(Nc1ccc(-c2ccc(Nc3ccc(F)cc3)cn2)cn1)C1CCCO1
Cc1ncc(Nc2ccc(-n3ncnc3N3CCOCC3)cc2)cc1-c1ccn(C)n1
Cc1ccc(-c2ccc3nc(Nc4ccc(-n5ncnc5N5CCOCC5)cc4)ncc3c2)cn1
Cc1cc(-c2ccc3c(OC(C)C(F)(F)F)nncc3c2)ccc1C(=O)NC1CC1
COc1cc(Nc2nc(Nc3cccc(F)c3C(N)=O)c3cc[nH]c3n2)ccc1N1CCN(C(C)C)CC1
O=C(CC12C=CC=CC1C=CC=C2)Nc1cc(-c2cc[nH]n2)cs1
O=C(CC1CC=Cc2ccc(F)nc21)Nc1scc(Br)c1-c1ncn[nH]1
COc1ccc(CNC(=O)c2cc(-c3cc(-c4ccc(Cl)cc4)[nH]n3)c[nH]2)cc1
CC(=O)N1CCCCC1C(=O)Nc1ccc(-c2ccc(Nc3ccccc3)cn2)cn1
Cc1ccc(NC(=O)c2ccc(N3CC4C(Nc5ccc(F)cc5)=CC=CC4=N3)cc2)cc1
C=C(C)CN1CCN(c2cccc(Cl)c2NC(=O)c2cc(Br)co2)CC1
COc1ccc(CC(=O)Nc2cc(-n3nccn3)cs2)cc1
CCn1cc(C)c(-c2cc(C(O)Nc3ccc(C(=O)OC)cc3)on2)n1
CC(=O)N1CCCCC1C(=O)Nc1ccc(-c2ccc(Nc3ccc(F)cc3)cn2)cn1
COC(=O)c1cc(NC(=O)CC2CC=Cc3cnccc32)cs1
Cc1cc(C(=O)Nc2ccc(C(F)(F)F)cc2)cc(-c2ccc3nc(NCCN4CCOCC4)ncc3c2)c1
COc1cc2c(cc1Cl)CCN=C2c1ccc(F)cc1
CCCOc1ccc(Oc2cc(Nc3ccc(C(N)=O)cc3)cc(C(F)(F)F)n2)cc1
NC(=O)c1ccc(C23CNN=C2C=CC=C3Nc2ccc(Cl)cc2)cc1
O=C(Nc1ccc(Nc2nccc(Nc3ccc(C(F)(F)F)cc3)n2)cc1)C1CC1
CS(=O)(=O)Nc1ccc(-c2cc3c(cn2)CCC=C3Nc2ccc(Cl)cn2)cc1
COc1ccc(Nc2ncc3c(n2)nc(N)n3CN)cc1
O=C(Nc1ccc(-c2ccc(Nc3ccc(F)cc3)cn2)cn1)C1CCCCO1
COCCC(=O)Nc1ccc(-c2ccc(Nc3ccccc3)cn2)cn1
NCn1c(N)nc2nc(NC3CCC(N)CC3)ncc21
CN(C)c1noc(-c2ccc(Nc3ccc(N4CCOCC4)cc3)cn2)c1-c1ccc(F)cc1
Cc1ncnn1-c1ccc(Nc2nccc(-c3cccc(N4CCOCC4)c3C#N)n2)cc1
Cn1ccc(-c2nc3scc(-c4ccc(NC(=O)Nc5ccc(F)cc5)cc4)c3cc2N)n1
O=C(NOCc1ccccc1)c1cc(-c2cc(-c3ccc(Cl)cc3)[nH]n2)c[nH]1
Cc1nc(-c2sc(C)cc2NC(=O)Cc2ccc(OCCCN3CCCCC3)cc2)n[nH]1
COc1ccc(CC(=O)Nc2cc(-c3cnccn3)cs2)cc1
O=c1[nH]c(=S)c2ccccc2n1CCN1CCCCC1=C(c1ccc(F)cc1)c1ccc(F)cc1
NC(=O)c1ccc(N2CC3C(Nc4ccc(F)cc4)=CC=CC3=N2)cc1
CNC(=O)c1ccc(Nc2nc(Nc3ccc(OC)c(OC)c3OC)ccc2C(F)(F)F)cc1
CNC(=O)c1ccc(Nc2cc(C(F)(F)F)c(Nc3ccc(N4CCOCC4)cc3)cn2)cc1
O=C1NC(=O)c2c1c1[nH]c3ccccc3c1c1c2[nH]c2cccc(Br)c21
COc1ccc(Oc2cc(C(F)(F)F)c(Nc3ccc(OC)cc3C(N)=O)cn2)cc1
Cn1nnc(-c2ccc(Nc3nccc(-c4cc(C#N)ccc4N4CCOCC4)n3)cc2)n1
NC(=O)c1cc(NC(=O)c2cccs2)cs1
COc1ccc(OC)c(OC)c1Nc1ccc(Nc2ccc(C(N)=O)cc2)cn1
OC1CCC(Nc2nccc(-c3cc(C4CCCCO4)[nH]n3)n2)CC1
Cc1nc(Nc2ncc(C(=O)Nc3ccc(Cl)c(C)c3)s2)cc(N2CCN(CCO)CC2)n1
O=C(C1CCC(Cn2c(=O)[nH]c(=S)c3ccccc32)CC1)N1CCN(c2ccccc2)CC1
CN(C)CC(=O)N1CCCCC1c1cc(NC(=O)c2ncc(C#N)[nH]2)cc(C2CC=CCC2)c1
CC(C)C(CO)Nc1nc(Nc2ccc(Cl)c(N)c2)c2c(ncn2C(C)C)n1
CNC(=O)C1CCC(Nc2ncc3c(n2)nc(N)n3CN)CC1
COC(=O)c1cccc2c1c(O)c(N=O)n2Cc1c(F)ccc2c1OCOC2
Nc1ncc2[nH]nc(N)c2n1
C=CCN1CCN(c2ccc(NC(=O)c3ccc(Br)cn3)c(Cl)c2)CC1
C=CCN1CCN(c2cc(Cl)cc(NC(=O)c3ncc(Br)s3)c2)CC1
O=C(NC(CO)c1ccc(F)cc1)C1=NC(c2cc(-c3ccc(Cl)cc3)[nH]n2)C=C1
O=C(CN1Cc2ncccc2CC1=O)Nc1sc(Br)cc1-c1ncn[nH]1
Nc1ncc2[nH]nc(Nc3ccc(F)cc3)c2n1
CCCNc1nccc(-c2nc(-c3ccc(F)cc3)c3n2C(COCc2ccc(OC)cc2)CC3)n1
COC(=O)c1cc(NC(=O)Cc2cccc3ccccc23)cs1
CN(C)CCNC(=O)c1ccc(C23CNN=C2C=CC=C3Nc2ccc(Cl)cc2)cc1
NCCNc1nc(Nc2ccc(C(F)(F)F)cc2)cc(C(N)=O)n1
O=C(Nc1ccc(-c2ccc(Nc3ccccc3)cn2)cn1)c1ccccn1
COc1cc(Cl)cc2c1CCN=C2c1ccccc1
COc1ccc(Oc2nc(Nc3c(Cl)cccc3C(N)=O)ccc2C(F)(F)F)cc1
CC(NC(=O)c1cc(-c2cc(-c3ccc(Cl)cc3)[nH]n2)c[nH]1)c1ccccc1
Cc1nc(C)n(-c2ccc(Nc3ccc(-c4ccn(-c5ccccn5)n4)cn3)cc2)n1
Cc1ccc(N2CCOCC2)cc1Nc1ccc(Nc2ccc(C(N)=O)cc2)cn1
CS(=O)c1ccc(-c2nc(-c3ccccn3)c(-c3ccc(F)cc3)[nH]2)cc1
O=C(NCc1ccccc1)c1cc(-c2cc(-c3ccc(Cl)cc3)[nH]n2)c[nH]1
C=S(O)(O)=CC(C)Nc1ncc2cc(Oc3cccc(F)c3F)c(=O)n(C)c2n1
c1ccc(-c2ncc(Nc3ccc(OCCN4CCCC4)cc3)s2)cc1
Cc1ccc(Nc2ncc(NC3CCC(N)CC3)nc2C(N)=O)cc1
CNC(=O)c1ccc(Nc2nccc(Nc3cc(OC)ccc3N3CCOCC3)c2C#N)cc1
Cc1nc(C)n(-c2ccc(Nc3ccc(-c4cc(-c5ccc(F)cc5)n(C)n4)cn3)cc2)n1
N#Cc1sc2c(c1NC(=O)c1ccc(F)cc1)CC=CC2
O=C(NC(CO)c1ccccc1)c1cc(-c2cc(-c3ccc(Cl)cc3)[nH]n2)c[nH]1
CCC=S(O)(O)=Nc1c(C#N)cccc1Nc1ccc2c(c1)c(=O)ncn2C
CS(=O)(=O)Nc1ccc(-c2ccc3c(ccc4cccnc43)n2)cc1
O=C(c1ccc(Cn2c(=O)[nH]c3ccccc3c2=O)cc1)N1CCN(c2ccc(F)cc2)CC1
CNC(=O)c1ccc(Nc2ccc(C(F)(F)F)c(Nc3ccc(-n4nc(C)nc4C)cc3)n2)cc1
Cn1ccc(-c2cc(F)cc(Nc3ccc(N4CCOCC4)cc3)n2)n1
c1ccc(-c2ccc3nc(Nc4ccc(-n5ncnc5N5CCOCC5)cc4)ncc3c2)nc1
CCc1sc(C(=O)OC)cc1NC(=O)Cc1ccc(OC)cc1
COC(=O)c1cc(NC(=O)Cc2cccs2)cs1
COc1ccc(CC(=O)Nc2cc(-c3ncnn3C)cs2)cc1
COc1ccc(Oc2nc(Nc3ccc(C(N)=O)cc3)ccc2Cl)cc1
Cc1ccc2nc(NC(=O)Nc3ccc(C(F)(F)F)cn3)ccc2c1
Cc1ccc(F)cc1NC(=O)Nc1ccc(-c2ccc3c(N)n[nH]c3c2)cc1
O=C1Cc2ccc(Nc3ccc(Nc4ccc(N5CCOCC5)cc4)cn3)cc2N1
CNC(=O)c1ccc(Nc2nccc(Oc3ccc(OC)cc3)c2Cl)cc1
O=C(Nc1ccc(-c2ccc(Nc3ccc(F)cc3)cn2)cn1)C1CCCO1
O=c1cc(N2CCOCC2)oc2cc3ccccc3cc12
CNC(=O)CN1CCCCC1Nc1nccc(-c2ncc3ccccn23)n1
Fc1ccc(Nc2ccc(-c3ccc(Nc4ccc(F)cc4)nc3)nc2)cc1
Cc1ccc(Nc2ccc(-c3ccc(Nc4ccc(C)cc4)nc3)nc2)cc1
Cn1ccc(-c2cc(Nc3ccc(-n4ncnc4N4CCOCC4)cc3)cc(Cl)n2)n1
COc1ccc(-c2cc(C(O)Nc3ccc(C(C)=O)cc3)on2)cc1
CC(C)(C)NS(=O)(=O)c1ccc(-c2cc3c(cn2)C(Nc2ccc(Cl)cn2)=CCC3)cc1
COc1ccc(Nc2ncc3c(n2)nc(N)n3CN)cc1
Cn1ccc(-c2cc(-c3ccc(Nc4ccc(N5CCOCC5)cc4)cn3)on2)n1
COC(=O)c1scc(NC(=O)Cc2ccc3cc[nH]c3c2)c1C
CNC(=O)c1ccc(Nc2cc(Nc3ccc(OC)cc3N3CCOCC3)c(C(F)(F)F)cn2)cc1
CCOc1ccc(Nc2ccc(-c3ccc(Nc4ccc(OCC)cc4)nc3)nc2)cc1
O=C(NC(CO)c1ccc(F)cc1)C1=NC(c2cc(-c3ccc(Cl)cc3)[nH]n2)C=C1
Cc1nc(Nc2ccc(Cl)cc2F)cc(-c2cc(C(=O)NC(CO)c3ccc(Cl)cc3)c[nH]2)n1
COc1ccc(-c2cc(C(O)Nc3cccc(OC)c3OC)on2)cc1
CN(C)c1cc(-c2nccc(NC3CCC(O)CC3)n2)n(Cc2ccccc2)n1
Cc1ccc(-c2cc(C(=O)c3ccc(F)c(F)c3)c(N)c[n+]2O)cc1
Cc1ccc2c(N=O)c(O)n(Cc3cc(F)cc4c3OCOC4)c2c1
CC(C)c1noc(-c2ccc(F)cc2)c1-c1ccccn1
CSc1nc(-c2ccc(NC(C)CCc3ccccc3)cn2)c(-c2ccc(F)cc2)[nH]1
COC1C=CC=C2N=C(c3ccccc3)C=NC21OC
NC(=O)c1ccc(Nc2ccc(Nc3ccc4c(c3)C=CCC4)cn2)cc1
COc1ccc(Nc2ccc3c(cnn3-c3ccc(C(=O)NCCCN4CCOCC4)cc3)c2)cc1
O=C(NC(CO)c1ccc(C(F)(F)F)cc1)c1cc(-c2cc(-c3ccc(Cl)cc3)[nH]n2)c[nH]1
N#Cc1c(-c2nccc(Nc3ccc(-n4ncnc4-c4ccccn4)cc3)n2)cccc1N1CCOCC1
NC(=O)c1ccc(Nc2ccc(Nc3ccc(N4CCOCC4)cc3)cn2)cc1
CNC(=O)c1ccc(Nc2nc(Cl)cc(Nc3ccc(N4CCOCC4)cc3OC)n2)cc1
NC(=O)c1ccc(Nc2nccc(-c3ccccc3)n2)cc1
O=C(CN1CC(=O)c2ccccc2C1)Nc1scc(Cl)c1-c1ncn[nH]1
CCN1CCN(Cc2ccc(C(F)(F)F)cc2NC(=O)Nc2ccc(Oc3nccc(NC)n3)cc2)CC1
COC(=O)c1ccc(NC(=O)CN2CCCCC2NC(=O)c2cc(OC)cc(OC)c2OC)cc1
CCC1C(=N[SH](O)(O)=C2CC2)CCC1c1ncc2c3cccn3ccn12
C[SH](=O)(O)N=C1CCC(Nc2nccc(-n3nnc4ccccc43)n2)CC1
Fc1cc(-c2nccc(Nc3ccc(-n4ncnc4N4CCOCC4)cc3)n2)cc(N2CCOCC2)c1
COc1ccc(-c2cc(C(O)Nc3cc(OC)c(OC)cc3OC)on2)cc1
CCN1CCN(c2c(Cl)cccc2NC(=O)c2cc(Br)co2)CC1
CC(=O)N1CCCCC1C(=O)Nc1ccc(-c2ccc(Nc3ccccc3)cn2)cn1
O=C(CN1CCc2ccc(C(F)(F)F)nc2C1=O)Nc1scc(Br)c1-c1ncn[nH]1
COc1ccc(C2CC=Cc3ncnc(Nc4ccc(-n5ncnc5C)cc4)c32)cc1F
CCC(CO)Nc1nc(N=C(N)N)c2c(ncn2C(C)C)n1
CCCNc1nccc(-c2nc(-c3ccc(F)cc3)c3n2C(CO)CC3)n1
O=C(C1CCC(Cn2c(=O)[nH]c3ccccc3c2=O)CC1)N1CCN(c2ccccc2)CC1
O=C(NC(CO)c1ccccc1)C1=NC(c2cc(-c3ccc(Cl)cc3)[nH]n2)C=C1
CS(=O)(=O)Nc1ccc(-c2ccc3c(n2)C(Nc2ccccn2)=CCC3)cc1
CCN(CC)CCNC(=O)c1[nH]c(C)c(C)c1C=C1Nc2cc(F)ccc2C1=O
CNC(=O)c1cccc(Nc2nc(Nc3cc4c(c(OC)c3)CC(N)N4)c3[nH]ccc3n2)c1F
Oc1noc(-c2ccc(Nc3ccc(N4CCOCC4)cc3)cn2)c1-c1ccc(F)cc1
COc1cc(Cl)ccc1Oc1cc(Nc2ccc(C(N)=O)cc2)c(C(F)(F)F)cn1
Cc1ccc(NC(=O)c2ccc(NC(=O)C=CCN(C)C)cc2)cc1Nc1nccc(-c2ccccn2)n1
Fc1ccc(-c2cc(-c3ccc(Nc4ccc(N5CCOCC5)cc4)cn3)[nH]n2)cc1
COc1ccc(CC(=O)Nc2cc(-c3ncco3)cs2)cc1
CC(=O)N1CCCCC1C(=O)Nc1ccc(-c2ccc(Nc3ccccc3)cn2)cn1
C=CCN1CCN(c2ccc(Cl)cc2NC(=O)c2cc(Br)co2)CC1
CN(C)CCNc1noc(-c2ccc(Nc3ccc(N4CCOCC4)cc3)cn2)c1-c1ccc(F)cc1
COc1c(Cl)ccc2c1C(c1ccc(Br)cc1)=NCC2
COc1ccc(Oc2nc(Cl)cc(Nc3ccc(C(N)=O)cc3)n2)cc1
NS(=O)(=O)c1ccc(-c2nccc3c2CCC=C3Nc2ccc(Cl)cn2)cc1
CS(=O)(=O)Nc1ccc(-c2nccc3c2CCC=C3c2ccccn2)cc1
O=C(CN1Cc2cccc(OC(F)(F)F)c2CC1=O)Nc1scc(Br)c1-c1ncn[nH]1
NC(=O)c1ccc(Nc2nccc(C(F)(F)F)c2Oc2ccc(-n3cncn3)cc2)cc1
Cc1ncnn1-c1ccc(Nc2nc(Cl)cc(-c3ccn(C)n3)n2)cc1
CSc1nc(-c2ccc(NC(C)CCCC(C)C)cn2)c(-c2ccc(F)cc2)[nH]1
NC(=O)c1ccc(Nc2nc(Cl)cc(Nc3ccc(F)cc3N3CCOCC3)n2)cc1
CN(c1ccc(CNc2nc(Nc3ccc4cc(O)[nH]c4c3)cc(C(F)(F)F)n2)cn1)S(C)(=O)=O
Cn1ccc(-c2cc(C3CC3)cc3nc(Nc4ccc(-n5ncnc5N5CCOCC5)cc4)ncc23)n1
N#Cc1cc(-c2ncn[nH]2)c(NC(=O)CC23C=CC=CC2C=CC=N3)s1
COc1ccc(Nc2ncc3c(n2)nc(N)n3CN)cc1
O=C(NC(CO)c1cc(Cl)ccc1Cl)c1cc(-c2cc(-c3ccc(Cl)cc3)[nH]n2)c[nH]1
COC(=O)c1cc(NC(=O)Cc2ccccc2)cs1
O=C(CC1CC=Cc2cccnc21)Nc1scc(Br)c1-c1ncn[nH]1
c1nc(N2CCOCC2)n(-c2ccc(Nc3ncc4ccc(-c5cc[nH]n5)cc4n3)cc2)n1
Cc1ncnn1-c1ccc(Nc2ccc(-c3cc(-c4ccn(C)n4)on3)cn2)cc1
O=C(COC(=O)c1n[nH]c2ccccc12)Nc1ccc(S(=O)(=O)N2CCCC2)cc1
CS(=O)(=O)Nc1ccc(-c2nccc(Nc3ccc(-n4ccnn4)cc3)n2)cc1
c1ccc(-c2ccn(-c3cccc4ccccc34)n2)nc1
Clc1ccc(Nc2ccc3[nH]nc(-c4ccccc4)c3c2)cc1
COc1ccc(Oc2ncc(Nc3ccc(F)cc3C(N)=O)cc2C(F)(F)F)cc1
Cn1ccc(-c2ccc3nnc(Sc4ccc5c(c4)C=NCC5)n3n2)n1
O=C(c1cc(-c2cc(-c3ccc(Cl)cc3)[nH]n2)c[nH]1)N1CCCC1
C=CCN1CCN(c2ccc(Cl)cc2NC(=O)c2nccs2)CC1
Cc1ccc(-c2nc(-c3ccc4c(c3)OCO4)c(C(C)(C)C)[nH]2)cn1
c1nc(N2CCOCC2)n(-c2ccc(Nc3ncc4ccc(-c5ccon5)cc4n3)cc2)n1
c1ccc(-c2cc(-c3ccc4ccccc4n3)[nH]n2)nc1
CNC(=O)c1ccc(Nc2cc(F)c(Nc3ccc(OC)cc3N3CCOCC3)cn2)cc1
c1cc(Nc2ccc(N3CCOCC3)cc2)cc(-c2cc(C3CC3)on2)n1
NC(=N[N+](=O)[O-])NN=Cc1cc(-c2ccc([N+](=O)[O-])cc2)co1
O=C1NC(=Cc2ccc3nccnc3c2)C(=O)S1
N#Cc1sc2c(c1NC(=O)c1ccccc1)CCC=C2
Cc1ccc(-c2nncc3cc(-c4c(C)cccc4C(=O)NC4CC4)ccc23)cc1
O=C(CC1CC=C(F)c2ncccc21)Nc1scc(-c2ncn[nH]2)c1Br
COC(=O)c1cc(NC(=O)Cc2ccc(C(F)(F)F)cc2)cs1
NC(=O)c1ccc(Nc2nc(C(F)(F)F)ccc2Oc2ccc(Br)cc2)cc1
CCN(CC)CCCCN1c2ccccc2Oc2cc(Cl)ccc21
OC1CCC(c2cc(-c3nccc(NC4CCCC4)n3)[nH]n2)CC1
O=C(O)c1nc(O)cc2c1C(Cl)CC(Cl)=C2Cl
NC(=O)c1nccc(N(C(N)=O)c2ccc(F)cc2F)c1-c1ccc(F)c(F)c1
CCCn1c(-c2nccc(NC3CCCCC3)n2)nc(-c2ccc(Cl)c(Cl)c2)c1C1CCCCN1
N#Cc1scc(NC(=O)CN2CCc3c(cccc3C(F)(F)F)C2=O)c1-c1ncco1
CC(C)(C)Oc1ccc(Oc2cc(Nc3ccc(C(N)=O)cc3)c(C(F)(F)F)cn2)cc1
N#Cc1ccc2ccc(=O)n(CC(=O)Nc3sc(Br)cc3-c3ncn[nH]3)c2c1
NS(=O)(=O)c1ccc(-c2cc3c(cn2)CCC=C3Nc2ccccn2)cc1
Cc1cccc(C(=O)NC2CC2)c1-c1ccc2nc(NCCN3CCOCC3)ncc2c1
COc1ccc2c(c1Cl)CCN=C2c1ccc(Br)cc1
N#Cc1sc2c(c1NC(=O)C1CC=Cc3ccccc31)CCCN2S(=O)(=O)c1ccccc1
COc1cc(Nc2nc(Nc3cccc(C(N)=O)c3F)c3cc[nH]c3n2)cc(N2CCN(C(C)C)CC2)c1C
Cc1ccc(-c2ncnn2-c2ccc(Nc3cc(-c4ccn(C)n4)cc(F)n3)cc2)cn1
Cc1noc(-c2ccc(Nc3ccc(N4CCOCC4)cc3)cn2)c1-c1ccc(F)cc1
Cc1nc(C)n(-c2ccc(Nc3ccc(Nc4ccc(C(N)=O)cc4)cn3)cc2)n1
Cc1ccc(-c2ncnn2-c2ccc(Nc3nc(-c4ccn(C)n4)ccc3Cl)cc2)cn1
Fc1cc(-c2ccn(Cc3ccccc3)n2)cc(Nc2ccc(N3CCOCC3)cc2)n1
COc1ccc(Nc2ncc3c(n2)nc(N)n3CN)cc1
COC(=O)c1cc(NC(=O)Cc2ccc(-c3ccccn3)cc2)cs1
Cn1ccc(-c2nccc(Cl)c2Nc2ccc(N3CCOCC3)cc2)n1
COC(=O)c1ccc2c(c1)-c1ccccc1C2=NO
O=C(C1=NC(c2cc(-c3ccc(Cl)cc3)[nH]n2)C=C1)N1CCCC1
O=C(CC1C=CC=C2C=CC=CC21)Nc1cc(-c2ncn[nH]2)cs1
O=C(NC(CO)c1ccc(C(F)(F)F)cc1)C1=NC(c2cc(-c3ccc(Cl)cc3)[nH]n2)C=C1
C=CCN1CCN(c2c(Cl)cccc2NC(=O)c2ccc(C)cn2)CC1
COc1ccc(Nc2ncc3c(n2)nc(N)n3CN)cc1
O=C(NCc1ccc(F)cc1F)C1=NC(c2cc(-c3ccc(Cl)cc3)[nH]n2)C=C1
CCOC(=O)c1scc(C#N)c1NC(=O)Cc1ccc(OC)cc1
COc1c(Cl)ccc2c1C(c1ccc(F)cc1)=NCC2
CNC(=O)c1ccc(Nc2cc(Nc3cc(OC)cc(N4CCOCC4)c3)c(Br)cn2)cc1
Cc1ccc(Nc2ccc3c(cnn3-c3ccc(C(=O)NCCN4CCN(C5CCC5)CC4)cc3)c2)cc1Cl
Cc1nc(SCCC(=O)O)c2ccccc2n1
COc1c(Cl)ccc2c1C(c1ccc(F)cc1Cl)=NCC2
O=C(c1ccc(Cn2c(=O)[nH]c3ccccc3c2=O)cc1)N1CCN(c2ccccc2)CC1
Cc1nc(C)n(-c2ccc(Nc3ccc(-c4ccn(-c5ccc(C#N)cc5)n4)cn3)cc2)n1
Cc1ccc(C(=O)Nc2ccc(C(F)(F)F)c(-n3ccnc3C)c2)c(Nc2nccc(-c3ccccn3)n2)c1
COC(=O)c1cc(NC(=O)Cc2ccc(OC)cc2)cs1
COCCNC(=O)c1cc(NC(=O)Cc2ccccc2)cs1
O=C(C1CC1)N1CCCCC1Nc1nccc(-n2c(-c3cccc4c3CCC=C4)nc3cc(O)ccc32)n1
C[N+]1([O-])c2c(cccc2[N+](=O)[O-])C(O)C1(N)c1ccc(F)c2c1COCO2
COc1ccc(Oc2cc(Nc3c(F)cccc3C(N)=O)c(C(F)(F)F)cn2)cc1
COc1ccc(C=C2Nc3ccccc3C2=O)c(OC)c1OC
Cc1[nH]nc(-c2cc(-c3ccc(Nc4ccc(-n5ncnc5C)cc4)nc3)no2)c1C
CCCNc1nccc(-c2nc(-c3ccc(F)cc3)c3n2C(Cc2ccc(OC)cc2)CC3)n1
Cn1ccc(-c2nc(Cl)cc(Nc3ccc(-n4ncnc4N4CCOCC4)cc3)n2)n1
Fc1ncc(-c2ccn(CCc3ccccc3)n2)cc1Nc1ccc(N2CCOCC2)cc1
O=C(Nc1ccc(-c2ccc(Nc3ccccc3)cn2)cn1)C1CCCCO1
CN(C)C(=O)c1ccc(Nc2ccc(Nc3ccc(C(N)=O)cc3)cn2)cc1
CC(Sc1ccc2c(n1)CCC=C2)C(=O)O
O=C(NC(CO)c1ccc(F)c(F)c1)c1cc(-c2cc(-c3ccc(Cl)cc3)[nH]n2)c[nH]1
Cn1ccc(-c2ccc3nc(Nc4ccc(-n5ncnc5N5CCOCC5)cc4)ncc3c2)n1
CS(=O)(=O)Nc1ccc(-c2cc3c(cn2)CCC=C3Nc2ccc(Cl)cn2)cc1
COc1ccc(N2CCOCC2)cc1Nc1nccc(C(F)(F)F)c1Nc1ccc(C(=O)N(C)C)cc1
COc1ccc(Oc2ncc(C(F)(F)F)cc2Nc2ccc(C(N)=O)cc2)cc1
CN1CCN(c2ncnn2-c2ccc(Nc3nccc(-c4c(F)cccc4N4CCOCC4)n3)cc2)CC1
COc1ccc(CC(=O)Nc2scc(C)c2-c2nc(C)n[nH]2)cc1
Fc1ccc(-c2noc(-c3ccc(Nc4ccc(N5CCOCC5)cc4)cn3)c2C2CC2)cc1
NC(=O)c1ccc(Nc2ccc(C(F)(F)F)c(Oc3ccc(Cl)cc3)n2)cc1
C[SH](=O)(O)N=C1CCC(Nc2nccc(-n3nnc4ccccc43)n2)CC1
O=C1C=CC(c2nc(-c3ccccn3)c(-c3ccc(F)cc3)[nH]2)=CC1
C#CCN1CCN(c2cccc(Cl)c2NC(=O)c2cc(Br)co2)CC1
CCC(=O)Nc1cccc2c(O)c(N=O)n(Cc3cc(F)cc4c3OCOC4)c12
N#Cc1noc(-c2ccc(Nc3ccc(N4CCOCC4)cc3)cn2)c1-c1ccc(F)cc1
Cc1ccc(-c2ncnn2-c2ccc(Nc3ncc4ccc(-c5cc[nH]n5)cc4n3)cc2)cn1
COc1ccc(-c2cccc3c2C(=O)Nc2cc(-c4ccc(NS(C)(=O)=O)cc4)ccc2N3)c(OC)c1OC
Cc1scc(NC(=O)CC2C=Cc3cccnc3C2)c1-c1ncn[nH]1
CNC(=O)c1ccc(Nc2nc(Nc3ccc(OC)c(N4CCOCC4)c3)ccc2Cl)cc1
O=C(Nc1ccc(-c2ccc(Nc3ccccc3)cn2)cn1)C1CCCO1
COc1cccc(Nc2ccc(Nc3ccc(C(N)=O)cc3)cn2)c1N1CCOCC1
NC(=O)c1ccc(Nc2nc(Cl)cc(Nc3ccc(Cl)cc3)n2)cc1
Cn1ccc(-c2ccc(-c3ccn(C)n3)c3nc(Nc4ccc(-n5ncnc5N5CCOCC5)cc4)ncc23)n1
COC1=CCC(OC)c2ncnc(Nc3ccc(NC(=O)c4ccccc4)cc3)c21
C=Cc1ccc2c(N=O)c(O)n(Cc3cc(F)c4c(c3)OCOC4)c2c1
O=C(NCc1ccccc1)C1=NC(c2cc(-c3ccc(Cl)cc3)[nH]n2)C=C1
N#Cc1sc(NC(=O)c2cccs2)c2c1CCCC2
CNC(=O)C(NC(=O)c1cc(-c2cc(-c3ccc(Cl)cc3)[nH]n2)c[nH]1)c1ccccc1
COC(=O)c1scc(NC(=O)Cc2ccc(OCCCN3CCCC3)cc2)c1C
NC(=O)c1ccc(Nc2ccc(Oc3ccc(N4CCNCC4)cc3)cn2)cc1
NC(=O)c1ccc(Nc2ncc(Oc3ccc4c(c3)OCO4)cc2C(F)(F)F)cc1
COc1ccc(Oc2cc(Nc3ccc(C(N)=O)cc3)cc(C(F)(F)F)n2)cc1
NC(=O)c1ccc(Nc2cc(Oc3ccc(OC(F)(F)F)cc3)c(C(F)(F)F)cn2)cc1
N#Cc1sc(-c2ncn[nH]2)cc1NC(=O)CN1CCC(=O)c2ccccc21
Cn1ccc(-c2ccc3nc(Nc4ccc(-n5ncnc5-c5ccccn5)cc4)ncc3c2)n1
Cn1sc(=O)n(Cc2ccccc2)c1=O
Cc1nc(C)n(-c2ccc(Nc3nc(-c4ccn(C)n4)ccc3F)cc2)n1
Cc1c(F)cc(-n2c(N=O)c(O)c3cc(Br)ccc32)c2c1COCO2
COc1ccc(-c2n[nH]c(O)c2N=Nc2ccccc2)cn1
COCCCNC(=O)c1ccc(Cn2c(=O)[nH]c3ccccc3c2=O)cc1
O=C(O)c1ccc(-c2n[nH]c3cc(Nc4ccc(Cl)cc4)ccc23)cc1
NC(=O)c1ccc(Nc2ccc(Nc3ccc(-n4ccnn4)cc3)cn2)cc1
c1ccc(-c2cc3ccccc3[nH]2)nc1
Fc1ccc(-c2noc(-c3ccc(Nc4ccc(N5CCOCC5)cc4)cn3)c2N2CCOCC2)cc1
c1nc(N2CCOCC2)n(-c2ccc(Nc3ncc4ccc(N5CCOCC5)cc4n3)cc2)n1
Cc1cc(NC(=O)c2ccc(CN3CCN(C)CC3)cc2)cc(Nc2nccc(-c3ccccn3)n2)c1
O=C(CCCc1ccc(-c2ccc(F)cc2)cc1)Nc1ccc(O)cc1
CCc1nc(-c2ccccn2)c(-c2ccc(OC)cc2)[nH]1
COC(=O)c1cc(NC(=O)Cc2ccc(-n3ccnc3)cc2)cs1
CC1(N2CCN(S(C)(=O)=O)CC2)Cc2nc(N3CCOCC3)nc(-c3ccc4cn[nH]c4c3)c2S1
NC(=O)c1ccc(Nc2nc(Cl)cc(Nc3ccc(N4CCOCC4)cc3)n2)cc1
CCc1ccc(-c2cccc3c2-c2[nH]ncc2S(=O)(=O)N3C)cc1
CSc1nc(-c2ccc(NCCc3cccs3)cn2)c(-c2ccc(F)cc2)[nH]1
CN(C)CCNC(=O)c1ccc(C23CNN=C2C=CC=C3Nc2ccc(Cl)cc2)cc1
COc1ccc(Nc2nc(Cl)cc(Nc3ccc(C(N)=O)cc3)n2)cc1
CC1C=C(c2ccn(C)n2)c2ncnc(Nc3ccc(-n4ncnc4N4CCOCC4)cc3)c2C1
O=C(NC(NC(=S)Nc1ccc([N+](=O)[O-])c(F)c1)C(Cl)(Cl)Cl)C(c1ccccc1)c1ccccc1
CCN(CC)CCNC(=O)c1[nH]c(C)c(C)c1C=C1Nc2cc(F)ccc2C1=O
CC(=O)N1CCCCC1C(=O)Nc1ccc(-c2ccc(Nc3ccc(F)cc3)cn2)cn1
COc1cc(O)cc(C=C2NN(c3ccc(Cl)c(Cl)c3)C(=O)C2=O)c1
COc1ccc(NC(=O)Nc2nnc(-c3ccccn3)s2)cc1
N#Cc1sc2c(c1NC(=O)c1ccc(Br)cc1)CCCC2
CCN(CC)S(=O)(=O)c1ccc2nc(COC(=O)c3n[nH]c4ccccc34)[nH]c2c1
COc1ccc(C=C(C#N)C#N)cc1
COc1ccc(CC(=O)Nc2ncc(OC(C)C)c(C#N)c2N)c(OC)c1S(C)(=O)=O
Nc1cccc2c1C(n1c(-c3ccc(NC4CCCCO4)cn3)n[nH]c1=O)=CCC2
COC1CCC(C(=O)Nc2ccc(-c3ccc(Nc4ccccc4)cn3)cn2)CC1
CC(C)(C)c1cc(O)cc(C=C(C#N)C#N)c1Br
Clc1ccc(-c2cc[nH]n2)c(Nc2ccc(N3CCOCC3)cc2)n1
O=C(CC1CC=Cc2ccc(C(F)(F)F)nc21)Nc1cc(-c2ncn[nH]2)c(Br)s1
Cn1ccc(-c2cc(Cl)c3cnc(Nc4ccc(-n5ncnc5N5CCOCC5)cc4)nc3c2)n1
NC(=O)c1ccc(Nc2cc(OC3C=CC=C4C=CC=CC43)c(C(F)(F)F)cn2)cc1
Cn1ccc(-c2c(-c3ccc(Nc4ccc(N5CCOCC5)cc4)cn3)cnn2C)n1
N#Cc1ccc2c(N=O)c(O)n(Cc3cc(F)c4c(c3)COCO4)c2c1
N#CC(C(=N)SC1C=CC=CC1)c1ccc(C(O)c2ccccn2)cc1
COC(=O)c1sc(NC(=O)Cc2ccc(OCCCn3ccnc3)cc2)cc1C
NC(=O)c1cc(NC(=O)Cc2ccccc2)cs1
O=C(NCC1CCCO1)c1cc(-c2cc(-c3ccc(Cl)cc3)[nH]n2)c[nH]1
COc1ccc(Oc2cc(C(F)(F)F)cc(Nc3cc(Cl)ccc3C(N)=O)n2)cc1
CS(=O)(=O)Nc1ccc(-c2nccc3ccc(Nc4ccc(C(F)(F)F)cn4)cc23)cc1
COC(=O)c1sc(C)cc1NC(=O)Cc1ccc(OCCCN2CCCCC2)cc1
Oc1ccc(-c2nc(-c3ccccn3)c(-c3ccc(F)cc3)[nH]2)cc1
NCn1c(N)nc2nc(NC3CCC(N)CC3)ncc21
Cc1scc(-c2ncn[nH]2)c1NC(=O)CN1CCc2ccccc2C1=O
NS(=O)(=O)N1CCCCC1Nc1nccc(-c2ccc(S(=O)(=O)N3CCOCC3)cc2)n1
CC(=O)Nc1ccc(-c2ccc3c(n2)Cc2ncccc2C3)cc1
CN1CCCC(O)(c2cc(O)c(O)c3occ(-c4ccc(Cl)cc4)c(=O)c23)C1
c1ccc(-n2ccc(-c3cccc4ccccc34)n2)nc1
CCC(Nc1ccc(-c2nc(-c3ccc(F)cc3)c(SC)[nH]2)cn1)c1ccccc1
CCC(CO)Nc1nc(N=C(N)N)c2c(ncn2C(C)C)n1
Cc1ncnn1-c1ccc(Nc2nccc(-c3ccc(N4CCOCC4)cc3)n2)cc1
CCOc1ccc(Oc2nc(Nc3ccc(C(N)=O)cc3)ccc2C(F)(F)F)cc1
O=C(NC1CCCCN1)c1ccc(C23CNN=C2C=CC=C3Nc2ccc(Cl)cc2)cc1
c1ccc(-c2ncnn2-c2ccc(Nc3nccc(-c4ccc(N5CCOCC5)cc4)n3)cc2)nc1
Cc1ncnn1-c1ccc(Nc2nccc(-c3cc[nH]n3)n2)cc1
Cc1cc(Nc2nc(Cl)cc(Nc3ccc(C(N)=O)cc3)n2)ccc1N1CCOCC1
COc1ccc(Nc2ncc3c(n2)nc(N)n3CN)cc1
NC(=O)c1scc(NC(=O)c2ccco2)c1Cc1ccccc1
O=C(NC(CO)c1ccc(F)cc1)c1cc(-c2cc(-c3ccc(Cl)cc3)[nH]n2)c[nH]1
CNC(=O)CN1CCCCC1Nc1nc(Cl)cc(C23C=CC=CC2=CNC3)n1
CNC(=O)c1ccc(Nc2ccc(C(F)(F)F)c(Nc3ccc(-n4ccnn4)cc3)n2)cc1
COC1CCC(C(=O)Nc2ccc(-c3ccc(Nc4ccc(F)cc4)cn3)cn2)CC1
CNC(=O)CN1CCCCC1Nc1nc(Cl)cc(C23C=CC=CC2=CNC3)n1
N#Cc1ccc2c(c1)C(=O)CN(CC(=O)Nc1scc(-c3ncn[nH]3)c1Br)C2
O=C(CN1CC2C(=CC1=O)C=CC=C2C(F)(F)F)Nc1sc(Br)cc1-c1ncn[nH]1
Fc1ccc(Nc2ccc(-c3ccc(Nc4ccc(F)cc4)nc3)nc2)cc1
COc1ccc(Oc2cc(Nc3cc(Cl)ccc3C(N)=O)c(C(F)(F)F)cn2)cc1
NCn1c(N)nc2nc(NC3CCC(N)CC3)ncc21
CNC(=O)c1ccc(Nc2ncc(C(F)(F)F)cc2Nc2c(C)cccc2N2CCOCC2)cc1
CN(C)CCNC(=O)c1ccc(C23CNN=C2C=CC=C3Nc2ccc(Cl)cc2)cc1
Fc1ccc(-c2nc(-c3nccc(NC4CCC4)n3)c3n2C(Cn2ccnc2)CC3)cc1
Cc1ncnn1-c1ccc(Nc2nccc(-c3ccn(C)n3)n2)cc1
CCOC(=O)c1cc(NC(=O)Cc2ccccc2)cs1
N#Cc1sc2c(c1NC(=O)C1C=Cc3ccccc3C1)CC=CC2
CS(=O)(O)=Nc1ccc2c(O)c(N=O)n(Cc3c(F)ccc4c3OCOC4)c2c1
Cn1ccc(-c2c(-c3ccccc3)ccc3cnc(Nc4ccc(-n5ncnc5N5CCOCC5)cc4)nc23)n1
O=C(Nc1ccc(C(F)(F)F)cn1)Nc1ccc2cc(F)ccc2n1
Nc1ccc(Nc2ccc(-c3ccc(Nc4ccc(N)cc4)nc3)nc2)cc1
Cn1ccc(-c2cc(F)c(Nc3ccc(-n4ncnc4-c4ccccn4)cc3)cn2)n1
O=C(NC1CC(O)c2ccccc21)c1cc(-c2cc(-c3ccc(Cl)cc3)[nH]n2)c[nH]1
CN(C)CC(=O)N1CCCCC1c1c(NC(=O)c2ncc(C#N)[nH]2)cccc1C1CC=CCC1
OCCn1nc(-c2ccccn2)cc1-c1ccc2c(c1)CC(=NO)C2
O=C1NN(c2cc(Cl)ccc2Cl)C(=Cc2ccc([N+](=O)[O-])cc2O)C1=O
CS(=O)(=O)Nc1ccc(-c2nccc3ccc(Nc4ccc(F)cn4)cc23)cc1
Nc1ccc(-c2nnc(S)n2-c2ccc3c(c2)CCC=C3)cn1
CCOc1nc(NC(=O)Cc2cc(OC)c(S(C)(=O)=O)c(OC)c2)c(N)cc1C#N
NC(=O)c1ccc(-c2nccc(Nc3ccc(OC(F)(F)F)cc3)n2)cc1
CCN(CC)CCNC(=O)c1[nH]c(C)c(C)c1C=C1Nc2cc(Cl)ccc2C1=O
CNC(=O)c1ccc(Nc2ccc(Nc3ccc(N4CCOCC4)cc3)cn2)cc1
COc1cc(OC)c(Nc2nc(F)cc(Nc3cc4c(cn3)NC(C)(C)C(=O)O4)n2)c(OC)c1
c1cn(-c2ccc(Nc3ccnc(-c4ccc(N5CCOCC5)cc4)n3)cc2)nn1
NC(=O)c1ccc(Nc2cc(C(F)(F)F)c(Oc3ccc(Cl)c(Cl)c3)cn2)cc1
O=C(NOCc1ccccc1)C1=NC(c2cc(-c3ccc(Cl)cc3)[nH]n2)C=C1
Nc1ccc(-c2nccc3c2ccc2cccnc23)cc1
Cc1ccc(S(=O)(=O)C=CC#N)cc1
NC(=O)C(NC(=O)C1=NC(c2cc(-c3ccc(Cl)cc3)[nH]n2)C=C1)c1ccccc1
O=C(CN1CC(=O)c2c(cncc2C(F)(F)F)C1)Nc1cc(-c2ncn[nH]2)c(Br)s1
CC(C)C(CO)Nc1nc(Nc2ccc(Cl)cc2)c2c(ncn2C(C)C)n1
c1ccc(-c2nn[nH]c2-c2cccc3ccccc23)nc1
