# Supplementary material for: t-SMILES: a fragment-based molecular representation framework for de novo ligand design
Source: Nat Commun. 2024 Jun 11;15:4993. doi: 10.1038/s41467-024-49388-6 (PMC11167009; doi:10.1038/s41467-024-49388-6)
Supplement: Supplementary file 4 — Source Data [file 41467_2024_49388_MOESM4_ESM.zip › Soure data/Source data and code for all other graphs/Metrics/Dataset/JNK3/Active/MMPA/recon_ds1/active_mmpa.csv.re_smils.smi_pred_active[A1].smi]

COC1CCC(C(=O)Nc2ccc(-c3ccc(Nc4ccc(F)cc4)cn3)cn2)CC1
CNc1ncc(C(C#N)c2cccc3scnc23)cn1
Cn1ccc(-c2ccc(F)nc2Nc2ccc(-n3cnc(N4CCOCC4)n3)cc2)n1
N#Cc1ccc2c(NCc3ccccn3)c(Nc3ccc(Cl)c(F)c3)ncc2n1
COc1ccc(N2CCN(C(C)C)CC2)cc1-n1c(Nc2c(F)cccc2C(N)=O)cc2cnc(N)nc21
CNc1nccc2cnc(Nc3ccc(Br)cc3)nc12
CS(=O)(=O)Nc1ccc(-c2c(Nc3ncccn3)ccc3ncccc23)cc1
CCN(CCCOc1ccc2ncnc(Nc3n[nH]cc3CC(=O)Nc3ccc(F)cc3)c2c1)CCOP(=O)(O)O
C=C1C(=O)Nc2ccc(F)c(-c3c(C(=O)NCC(O)CN4CCOCC4)[nH]c(C)c3C)c21
O=Nc1c(O)ccc2c1c(-c1ccc(F)cc1)cn2Cc1ccc2c(c1)OCOC2F
O=C(Cc1cccc2cccnc12)Nc1scc(-c2ncn[nH]2)c1Br
O=c1ncn2nc(Sc3ccc(F)c(F)c3)ccc2c1-c1cccc(Cl)c1Cl
COc1ccc(CNC(=O)C2=NC(c3cc(-c4ccc(Cl)cc4)[nH]n3)C=C2)cc1
Nc1ccnc(Nc2nc3c(-c4cccc5ccccc45)cccc3[nH]2)n1
O=CN1CCNC(c2ccc(C=Cc3ccc4c[nH]nc4c3)cc2)C1
COc1ccc(O)cc1C=C1C(=O)NN(c2ccc(C#N)cc2)C1=O
COc1ccc(Nc2cccc3[nH]nc(-c4ccccc4)c23)cc1
Fc1c(-c2ccn(CCN3CCOCC3)n2)ccnc1Nc1ccc(N2CCOCC2)cc1
O=C(CN1C(=O)CCc2ncccc21)Nc1sc(Br)cc1-c1ncn[nH]1
CCOc1nc2cccc(C#N)c2c(Nc2cc(Cl)ccc2OCc2ccccn2)c1NC(=O)C=CCN(C)C
C=C1C(=O)Nc2cccc(-c3[nH]c(C)cc3C)c21
Cn1c(=O)c(Oc2ccc(F)cc2F)cc2cnc(NC3CCCCO3)nc21
O=CN1CCC(Nc2ccc(-n3cnc4c(-c5ccc(O)cc5)cccc43)cn2)CC1C1CC1
COc1ccc(Oc2cc(Cl)c(Nc3ccc(-c4ncn[nH]4)cc3)cn2)cc1
CNC(=O)c1ccc(Sc2cccc3[nH]nc(C=Cc4ccccn4)c23)cc1
NC(=O)c1ccc(Nc2c(C(F)(F)F)ccnc2Oc2ccc(F)cc2)cc1
CNc1noc(-c2ccc(Nc3ccc(N4CCOCC4)cc3)cn2)c1-c1ccc(F)cc1
CC(C)(C)NS(=O)(=O)c1ccc(-c2cccc3nccc(Nc4ccccn4)c23)cc1
C=CC(=O)Nc1cc(OCCCN2CCOCC2)cc2c(Nc3cc(Cl)ccc3F)ncnc12
C=CCN1CCN(c2cc(NC(=O)c3ccc[nH]3)ccc2Cl)CC1
CC(C)c1noc(-c2ccc(F)cc2)c1-c1ccccn1
O=C(CN1C(=O)CCc2ccccc21)Nc1sc(-c2ncn[nH]2)cc1Br
Clc1ccc(Nc2cccc3[nH]nc(-c4ccccc4)c23)cc1
Cc1ncnn1-c1ccc(Nc2ccc(-c3cc(-c4cc[nH]n4)on3)cn2)cc1
Oc1[nH]c2cc(Br)ccc2c1Cc1c[nH]c2c1=CCCC=2
Fc1ccc(-c2cc(-c3ccc(Nc4ccc(N5CCOCC5)cc4)cn3)on2)cc1
COc1ccc(-n2c(NC(C)C)nc3cnc(Nc4ccc(F)cc4)nc32)cc1
Nc1nc(-c2ccc(Oc3ccccc3)cc2)nc2c1ccn2C1CCCC1
O=C(NCCCN1CCOCC1)c1ccc(-n2ncc3c(Nc4ccc(Cl)cc4)cccc32)cc1
Cc1ncnn1-c1ccc(Nc2ccc(-c3cc(-c4cc[nH]n4)on3)cn2)cc1
COc1ccc(CC(=O)Nc2cc(-c3nc(C(F)(F)F)n[nH]3)cs2)cc1
c1ccc(-c2cncc3c2ccc2ncccc23)cc1
NCCCn1cc(-c2cccc3[nH]nc(-c4ccc5ccsc5c4)c23)c2nc(N)ncc21
CSc1nc(-c2ccc(NCC3CCCO3)cn2)c(-c2ccc(F)cc2)[nH]1
COC(=O)c1c(C(=Nc2ccc(N(C)C(=O)CN3CCN(C)CC3)cc2)c2ccccc2)ccc2c1NC(=O)C2
Cc1ccc(-c2cccc3c(N)nc(N)nc23)cn1
O=C(NC(CO)c1ccc(F)c(F)c1)C1=NC(c2cc(-c3ccc(Cl)cc3)[nH]n2)C=C1
O=C(NCc1cccc(F)c1F)c1cc(-c2cc(-c3ccc(Cl)cc3)[nH]n2)c[nH]1
CS(=O)(=O)Nc1ccc(-c2cnc(N)nc2N)cc1
COc1ccc(COc2cc(Cc3cnc(N)nc3N)cc(OC)c2)cc1
Cc1nc(-c2scc(NC(=O)Cc3ccc4ccccc4n3)c2C)n[nH]1
COc1ccc(-n2c(Nc3ccc(F)cc3)nc3cnc(NC4CCCCO4)nc32)cc1
c1ccc(-c2cc(-c3cccc4ccccc34)n[nH]2)nc1
CCOC(=O)N1CCN(C=O)CC1C1CCC(Cn2c(=S)[nH]c(=O)c3ccccc32)CC1
OC1CCC(n2c(Nc3c(F)ccc(F)c3F)nc3cnc(NC4CCCO4)nc32)CC1
CCOc1cc(NC(=O)Cc2cc(OC)ccc2OC)c(N)c(C#N)n1
Cn1ncnc1-c1ncc(NC(=O)Cc2cccc3cnccc23)s1
c1ccc2c(-c3cccc4c3ncn4-c3ccc(NC4CCCCC4)cn3)cccc2c1
N#CC(C(=N)Sc1ccc(N)cc1)c1ccc(C(F)(F)F)cc1
CCN(CC)S(=O)(=O)c1cccc2[nH]c(COC(=O)c3n[nH]c4ccccc34)nc12
COc1ccc(Oc2nc(Nc3ccc(C(N)=O)c(F)c3)ccc2C(F)(F)F)cc1
CCn1cnc2c(Nc3ccc(Cl)cc3)nc(NC3CCC(N)CC3)nc21
Cc1cnc(Nc2ccc(OCCN3CCCC3)cc2)nc1Nc1ccc(S(=O)(=O)NC(C)(C)C)cc1
CCNC(=O)N1CCC(Nc2ncc(C#N)c(-c3ccc(F)c4cc[nH]c34)n2)CC1
CC(C)Nc1ccc(-c2cnc3c(-c4ccc(F)cc4)cccc3n2)cn1
O=C(NCCCN1CCOCC1)c1ccc(-n2ncc3c(Nc4ccc(Cl)cc4)cccc32)cc1
NC(=O)C(NC(=O)c1cc(-c2cc(-c3ccc(Cl)cc3)[nH]n2)c[nH]1)c1ccccc1
O=C(Nc1cccc(Cl)c1N1CCN(Cc2ccccc2)CC1)c1cc(Br)co1
CCC1C(=O)N(CC)c2cc3c4c([nH]c3cc21)-c1n[nH]cc1CCC4C
O=C(C1CC1)N1CCCCC1Nc1nc(-c2cccc3ccccc23)cc(-n2cnc3ccccc32)n1
COc1ccc(Nc2ccc(Nc3ccc(C(N)=O)cc3)cn2)cc1N1CCOCC1
N#CC1(NC(=O)c2cccc3ccccc23)Cc2ccsc2N(C(=O)c2cc[nH]n2)C1
O=c1n(CC2CCCOC2)nc(-c2ccc(NC3CCCCC3)cn2)n1-c1cccc2ccccc12
O=C(Cn1c(=O)ccn2nccc12)Nc1sc(Br)cc1-c1ncn[nH]1
C=CCN1CCN(c2c(Cl)cccc2NC(=O)c2cnc(Br)s2)CC1
O=C(Cc1cccc2ccccc12)Nc1cc(-c2nnco2)cs1
NC1CCC(n2c(Nc3cc(F)ccc3F)nc3cnc(NC4CCCC4)nc32)CC1
COC1CCC(C(=O)Nc2ccc(-c3ccc(Nc4ccc(F)cc4)cn3)cn2)CC1
Cc1ncnn1-c1ccc(Nc2ccc(-c3cc(-c4cc[nH]n4)on3)cn2)cc1
Oc1ccc(Nc2ncc(-c3ccc(Cl)cc3)s2)cc1
O=C(Cc1cc(C(F)(F)F)cc2cccnc12)Nc1cc(-c2ncn[nH]2)c(Br)s1
CCOc1ccc(C2=Cc3cncnc3S2(C)CCC(=O)O)cc1
NC(=O)c1ccc(-c2nc(-c3ccccn3)c(C3Oc4ccccc4O3)[nH]2)cc1
COc1ccc(Oc2ccc(C(F)(F)F)c(Nc3ccc(C(N)=O)c(Cl)c3)n2)cc1
CCOc1ncccc1C(=O)Nc1ccc(C(=O)Nc2ccc(S(=O)(=O)CCO)cc2)cc1
COc1ccc2c(c1)C(Cl)CN=C2c1ccc(C)cc1
O=C(NC(CO)c1ccc(F)cc1)c1cc(-c2cc(-c3ccc(Cl)cc3)[nH]n2)c[nH]1
CCn1c(Nc2ccc(F)cc2)nc2cnc(Nc3ccc(OC)cc3)nc21
Cc1cc2c(-c3ccn(C)n3)nc(N)nc2cc1N
CCC1(N)Nc2nc(Nc3cccc(C(=O)NC4CCCC(N)N4)c3OC)ncc2N(C2CCCC2)C1=O
CC(=O)c1ccc(NC(=O)C2(c3ccc(F)cc3)C=NOC2)cc1
COc1ccc(-n2c(NC3CCC(O)CC3)nc3cnc(Nc4ccc(F)cc4)nc32)cc1
CN(C(Cc1ccc(OS(=O)(=O)c2cccc3cnccc23)cc1)C1CN(C=O)CCN1c1ccccc1)S(=O)(=O)c1cccc2ccncc12
CCc1cnc2cc(NC(=O)Nc3ccc(C(F)(F)F)cn3)ccc2c1
C=C1C(=O)Nc2cccc(-c3c(C(=O)OCC)[nH]c(C)c3C)c21
Cc1ccc(-c2cccc3c(N)nc(N)nc23)cn1
COc1ccc(Oc2ncc(C(F)(F)F)cc2Nc2ccc(C(N)=O)cc2OC)cc1
O=Nc1cn(Cc2ccc([N+](=O)[O-])cc2)c2cc(O)ccc12
Cc1cc2ccccc2c(S(=O)(=O)N2CCN(C=O)C(CN)C(C)C2)n1
Nc1ncc2c(N)cc(-c3nccs3)cc2n1
Nc1ccc(-c2[nH]c3ncncc3c2Oc2ccc(O)cc2)cc1
Cc1ncnn1-c1ccc(Nc2ncc3cccc(-c4nccs4)c3n2)cc1
c1cnc2cc(-c3ccc(-c4cc[nH]n4)cc3)c3ccncc3c2c1
C=CCN1CCN(c2c(Cl)cccc2NC(=O)c2ccc(Br)cc2)CC1
CS(=O)(=O)Nc1ccc(-c2cccc3nc(-c4ccccn4)ccc23)cc1
O=C(O)c1ccc(-c2cccc3[nH]nc(Nc4ccc(Cl)cc4)c23)cc1
NC(=O)c1c(NC2CCC(N)CC2)ccnc1Nc1ccc(Cl)cc1
O=C1NC(=O)C(=Cc2cc(F)c3c(c2)OC(F)O3)S1
COC(=O)c1cc(NC(=O)Cc2ccc(OC)cc2)c(C)s1
NCc1ccc(-c2ccnc3[nH]cc(-c4ccc(NC(=O)Nc5ccc(C(F)(F)F)cc5F)cc4)c23)cc1
CCn1ncc(-c2cc(C(O)Nc3ccc(C(=O)OC)cc3)on2)c1C
NC(=O)c1cccc2[nH]c(-c3ccc(Oc4ccc(Cl)cc4)cc3)nc12
CSc1nc(-c2ccc(NC3Cc4ccccc4C3)cn2)c(-c2ccc(F)cc2)[nH]1
O=C(Cn1c(=O)c(F)cc2cccc(F)c21)Nc1scc(Br)c1-c1ncn[nH]1
Cc1cccc(S(N)(=O)=O)c1Nc1nccc(N)n1
COc1ccc(Oc2nc(Nc3ccc(C(N)=O)cc3)ccc2C(F)(F)F)cc1
O=C(NC(CO)c1ccc(Cl)cc1)c1cc(-c2cc(-c3ccc(Cl)cc3)[nH]n2)c[nH]1
Cc1nc(-c2scc(C)c2NC(=O)Cc2cnc3ccccc3n2)n[nH]1
NC(=O)c1ccc(Nc2cc(C(F)(F)F)cnc2Oc2ccc(-c3ccccn3)cc2)cc1
CC(C)OC(=O)c1cc(NC(=O)Cc2ccccc2)cs1
CC(C)n1ccc(-c2nc(Nc3ccc(-n4cnc(N5CCOCC5)n4)cc3)nc3cc(Cl)ccc23)n1
NC(=O)c1ccc(Nc2ccc(Nc3ccc(N4CCOCC4)cc3F)cn2)cc1
Cc1ccc(NC(=O)c2ccc(-n3ncc4c(Nc5ccc(C)cc5)cccc43)cc2)cc1
O=Nc1cn(Cc2ccc(F)cc2)c2c(O)cccc12
Cc1c(N)n[nH]c1N1CCN(c2ccnc(Sc3ccc(NC(=O)C4CC4)cc3)n2)C(N)C1
N#Cc1scc(NC(=O)Cn2c(=O)ccc3c(C(F)(F)F)cccc32)c1-c1nccs1
CS(=O)(=O)Nc1ccc(-c2c(Nc3ncc([N+](=O)[O-])s3)cnc3ccccc23)cc1
c1ccc(-c2ccn3ncc(-c4ccc(OCCN5CCCCC5)cc4)c3n2)nc1
Cc1cc(-c2cc(NC(=O)Cc3cccc4ccccc34)cs2)[nH]n1
c1ccc2c(-c3cccc4[nH]c(Nc5ncc(N6CCCCC6)cn5)nc34)cccc2c1
CCCNc1ncc(C2c3nccn3C(COCc3ccc(OC)cc3)C2c2ccc(F)cc2)cn1
Cc1nc(-c2cc(NC(=O)Cc3cccc4ccccc34)cs2)n[nH]1
O=C(Cc1cccc2ccncc12)Nc1cc(-c2ncn[nH]2)c(Cl)s1
COc1ccnc2ccc(Oc3ccc(N(C(=O)c4ccc(C)cc4)C(N)=S)cc3)c(OC)c12
c1ccc2c(-c3cccc4c3ncn4-c3ccc(NC4CCCCO4)cn3)cccc2c1
Fc1ccc(Nc2nccc(-n3cccn3)n2)cc1
N#Cc1sc(NC(=O)CN2C(=O)CCc3ncccc32)cc1-c1nccs1
Cc1cc(NC(=O)c2ccc(-n3ncc4c(Nc5ccc(Cl)cc5)cccc43)cc2)cc(N2CCOCC2)c1
COCCn1c(SC)nc(-c2ccc(NC3CCCCC3)cn2)c1-c1ccc(F)cc1
CNC1CC2(OC)OC(C1C)n1c3ccccc3c3c4c(c5c6ccccc6n2c5c31)CNC4=O
c1ccc(-c2ccnc(-c3cccc4ccccc34)n2)nc1
Oc1cnc2cc3c(cc2c1)OC(c1ccc(F)cc1)O3
CNCC1CC(Nc2ncc(Cl)c(-c3cc4ccccc4[nH]3)n2)CCN1C=O
O=Nc1cc(C=Cc2ccccc2)c2c(ccn2Cc2ccc3c(c2)OCOC3F)c1O
CCOc1ncc(C#N)c(C(=O)NCc2ccc(S(C)(=O)=O)cc2)c1N
CC1(C(=O)Nc2ccc(-c3ccc(Nc4ccc(F)cc4)cn3)cn2)CCN(C=O)CC1
CS(=O)(=O)Nc1ccc(-c2cnc3ccc(NC(=O)c4ccccn4)cc3c2)cc1
Cc1ccc(N=C2CC(=O)c3sc(C)nc3C2=O)cc1
CCOc1ncc(C(=O)NCc2ccc(S(N)(=O)=O)cc2)c(N)c1C#N
Fc1ccc(-c2noc(-c3ccc(Nc4ccc(N5CCOCC5)cc4)cn3)c2NCc2ccccc2)cc1
O=Nc1c(O)ccc2c1ccn2Cc1ccc([N+](=O)[O-])cc1
c1cc(-c2ccc(Nc3ccc(N4CCOCC4)cc3)nc2)n[nH]1
NC(=O)c1ccc(Nc2ccc(C(F)(F)F)nc2Oc2cccc3ccccc23)cc1
N#CC(=Cc1ccc(O)cc1)C(=N)C(C#N)C#N
COc1ccc(Nc2ccc(-c3cccnc3Nc3ccccc3OC)cn2)cc1
Nc1[nH]c2cc(N=O)cc(O)c2c1F
O=C(NCCN1CCOCC1)c1ccc(-n2ncc3c(Nc4c(Cl)cccc4Cl)cccc32)cc1
O=C(Cc1ccnc2ccccc12)Nc1cc(-c2ncn[nH]2)c(Cl)s1
O=CN1CCC(Nc2nccc(-n3cnc4cc(O)cc(-c5cccc6ccccc56)c43)n2)CC1C1CC1
COc1ccc(CN=C(C)C(C#N)C(N)=O)cc1OC
Cc1nc(C)n(-c2ccc(Nc3ccc(-c4cc(C)n(C)n4)cn3)cc2)n1
O=C(Nc1ccc(-c2ccc(Nc3ccc(F)cc3)cn2)cn1)C1CCCO1
N#CC1CCN(Cc2ccccn2)c2sc(NC(=O)c3cccc4ccccc34)cc21
O=Nc1cc(O)cc2c1c(C(=O)O)cn2Cc1cccc2c1C(F)OCO2
Cc1cc(-c2ccn(C)n2)cnc1Nc1ccc(-n2cnc(N3CCOCC3)n2)cc1
Cc1ccc(-c2nc(N)nc3c(N)cccc23)cn1
COc1cccc(-n2c(Nc3cc(C(N)=O)ccc3F)cc3cnc(N)nc32)c1N1CCN(C(C)C)CC1
O=C(Cc1cccc2ccccc12)Nc1cc(-c2cc[nH]n2)cs1
N#Cc1cc(-c2ncn[nH]2)c(NC(=O)CN2C(=O)CCc3ncccc32)s1
CC(C)Nc1ccc(-c2ccc(-c3ccc(F)cc3)c3c(=O)ccoc23)cn1
O=C(Cc1ccc2nccc(F)c2c1)Nc1sc(Br)cc1-c1ncn[nH]1
COc1ccc(CNC(=O)c2cc(-c3cc(-c4ccc(Cl)cc4)[nH]n3)c[nH]2)cc1
Cc1ccc(NC(=O)c2ccc(-n3ncc4c(Nc5ccc(F)cc5)cccc43)cc2)cc1
CCNC(=O)N1CC(Nc2ncc(Cl)c(-c3cc4ccccc4[nH]3)n2)C1
N#Cc1sc(-c2ncn[nH]2)cc1NC(=O)Cc1ccc2ncccc2c1
COc1ccc(CC(=O)Nc2cc(-n3nccn3)cs2)cc1
O=C(Nc1ccc(N2CCN(c3ccccn3)CC2)cc1Cl)c1cc(Br)co1
CCn1cc(-c2cc(C(O)Nc3ccc(C(=O)OC)cc3)on2)c(C)n1
CC1(C(=O)Nc2ccc(-c3ccc(Nc4ccc(F)cc4)cn3)cn2)CCN(C=O)CC1
COC(=O)c1scc(NC(=O)Cc2cccc3ncccc23)c1C
COC(=O)c1cc(NC(=O)Cc2ccc3ccccc3n2)cs1
Cc1cccc(C(=O)Nc2ccc(C(F)(F)F)cc2)c1-c1nc(N)nc2c(N)cccc12
COC1CN=C(Cl)c2c(-c3ccc(F)cc3)cccc21
CCCOc1ccc(Oc2nc(Nc3ccc(C(N)=O)cc3)ccc2C(F)(F)F)cc1
NC(=O)c1ccc(-c2cccc3[nH]nc(Nc4ccc(Cl)cc4)c23)cc1
CN(c1ccc(NC(=O)C2CC2)cc1)c1ccnc(N)n1
CS(=O)(=O)Nc1ccc(-c2c(Nc3ccc(Cl)cn3)cnc3ccccc23)cc1
COc1ccc(-n2c(NC3CCC(N)CC3)nc3cnc(Nc4ccc(F)cc4)nc32)cc1
Nc1nc(N)c2cccc(-c3ccccc3)c2n1
N#CC(c1cnc(N)nc1N)c1cccc2scnc12
O=C(Nc1ccc(-c2ccc(Nc3ccc(F)cc3)cn2)cn1)C1CCCCO1
COCCC(=O)Nc1ccc(-c2ccc(Nc3ccccc3)cn2)cn1
Nc1nc2cnc(N(c3ccc(F)cc3)C3CCCC3)nc2n1C1CCC(N)CC1
O=C(O)c1ccc(Nc2ncc3c(n2)-c2c(cccc2-c2cc(F)ccc2F)C(Cl)=NC3)cc1
CN(C)c1noc(-c2ccc(Nc3ccc(N4CCOCC4)cc3)cn2)c1-c1ccc(F)cc1
CC1NC(=O)NC1CCCCCC(=O)NCCc1ccccc1
Cc1ncnn1-c1ccc(Nc2ncc(-c3ccc(N4CCOCC4)c(C#N)c3)cn2)cc1
CN(C)CC=CC(=O)Nc1ccc(OC2CCCO2)c2nc(Nc3cccc(Cl)c3F)ncc12
COC(=O)c1cc(NC(=O)Cc2ccc3cnccc3c2)c(C)s1
Cn1ccc(-c2sc3ccnc(N)c3c2-c2ccc(NC(=O)Nc3ccc(F)cc3)cc2)n1
O=C(NOCc1ccccc1)c1cc(-c2cc(-c3ccc(Cl)cc3)[nH]n2)c[nH]1
Cc1nc(-c2cc(NC(=O)Cc3ccc(OCCCN4CCCCC4)cc3)c(C)s2)n[nH]1
COc1ccc(CC(=O)Nc2cc(-c3cnccn3)cs2)cc1
O=c1[nH]c(=S)n(CCN2CCC(=Cc3ccc(F)cc3)CC2c2ccc(F)cc2)c2ccccc12
NC(=O)c1ccc(-n2ncc3c(Nc4ccc(F)cc4)cccc32)cc1
O=C1NC(=O)c2c1c1c3ccccc3[nH]c1c1[nH]c3cccc(Br)c3c21
COc1ccc(Oc2cc(Nc3ccc(C(N)=O)c(OC)c3)cc(C(F)(F)F)n2)cc1
Cn1nnc(-c2ccc(Nc3ncc(-c4cccc(C#N)c4N4CCOCC4)cn3)cc2)n1
COC(=O)c1cc(NC(=O)Cc2cccc3ccccc23)cs1
NC(=O)c1cc(NC(=O)c2cccs2)cs1
COc1ccc(-c2cccc3ccccc23)c2c1ncn2-c1cnc(N)nc1N
COc1ccc(OC)c(OC)c1Nc1ccc(Nc2ccc(C(N)=O)cc2)cn1
COC1=NCC(c2ccc(Cl)cc2)c2cccc(OC)c21
OC1CCC(Nc2ncc(-c3cc(C4CCCCO4)[nH]n3)cn2)CC1
Cc1nc(Nc2ncc(C(=O)Nc3cc(Cl)ccc3C)s2)cc(N2CCNC(N)(CO)C2)n1
O=C(Cn1c(=O)ccc2cc(OC(F)(F)F)ccc21)Nc1sc(Br)cc1-c1ncn[nH]1
NC1CNCC(C2CCC(Cn3c(=S)[nH]c(=O)c4ccccc43)CC2)N1C=O
CN(C)CC1CCCN(C(=O)c2ccc(C3CC=CCC3)cc2-n2c(C#N)cnc2C(N)=O)C1
CC(C)Nc1nc(Nc2c(N)cccc2Cl)c2ncn(C(CO)C(C)C)c2n1
CNC(=O)C1CCC(n2c(N)nc3cnc(N(c4cc(F)cc(F)c4F)C4CCCO4)nc32)CC1
COc1ccc(O)c2c1c1c3c[nH]cc3c3c4c(C)c(N(C)C(=O)CCC(=O)NCCC(=O)NCCC(=O)NCCC(N)=O)ccc4n4c3c1n2C1CCCC4O1
C=CCN1CCN(c2ccc(NC(=O)c3cccnc3Br)cc2Cl)CC1
Cc1cccc(NC(=O)c2cc(C(F)F)co2)c1N1CCC2(CC1)OCCO2
C=CCN1CCN(c2cc(Cl)cc(NC(=O)c3ncc(Br)s3)c2)CC1
O=C(NC(CO)c1ccc(F)cc1)C1=NC(c2cc(-c3ccc(Cl)cc3)[nH]n2)C=C1
CN1CCN(c2cccc3[nH]c(-c4c(N)c(=O)[nH]c5ccc(F)cc45)nc23)CC1
O=C(Cn1c(=O)ccc2cnccc21)Nc1cc(-c2ncn[nH]2)c(Br)s1
O=Nc1c(O)ccc2c1ccn2Cc1ccc(Cl)cc1
COC(=O)c1cc(NC(=O)Cc2cccc3ccccc23)cs1
CN(C)CCNC(=O)c1ccc(-c2cccc3[nH]nc(Nc4ccc(Cl)cc4)c23)cc1
Cc1ccc(N2CCC3(CC2)OCCO3)c(NC(=O)c2cc(Br)co2)c1
CC(C)n1c(Nc2ccc(F)cc2)nc2cnc(NC3CCCC3)nc21
NCCNc1ncc(C(N)=O)c(Nc2ccc(C(F)(F)F)cc2)n1
O=C(Nc1ccc(-c2ccc(Nc3ccccc3)cn2)cn1)c1ccccn1
COc1cc(O)ccc1-c1cc2oc(C)cc(=O)c2cc1Cl
O=S(=O)(NCCNCC=Cc1ccc(Br)cc1)c1ccc2cnccc2c1
N#CC(c1cnc(N)nc1N)c1cccc2scnc12
COc1cc(Cl)c2c(c1)C(c1ccccc1)CN=C2
COc1ccc(Oc2cc(Nc3cc(Cl)ccc3C(N)=O)c(C(F)(F)F)cn2)cc1
CC(NC(=O)c1cc(-c2cc(-c3ccc(Cl)cc3)[nH]n2)c[nH]1)c1ccccc1
Cc1nc(C)n(-c2ccc(Nc3ccc(-c4ccn(-c5ccccn5)n4)cn3)cc2)n1
Cc1ccc(N2CCOCC2)cc1Nc1ccc(Nc2ccc(C(N)=O)cc2)cn1
Cc1nc(-c2sc(C)cc2NC(=O)CN2C(=O)CCc3ccccc32)n[nH]1
COC1CN=C(Cl)c2cc(-c3ccc(Cl)cc3)ccc21
CS(=O)c1ccc(-c2nc(-c3ccccn3)c(-c3ccc(F)cc3)[nH]2)cc1
O=Nc1c(O)c2c(-c3ccccc3)cccc2n1Cc1cccc2c1OCOC2F
c1cnc2ccc3c(-c4ccc(N5CCOCC5)cc4)cncc3c2c1
O=C(NCc1ccccc1)c1cc(-c2cc(-c3ccc(Cl)cc3)[nH]n2)c[nH]1
C=S(O)(O)=CC(C)n1c(=O)c(N)c(Oc2ccc(F)cc2F)c2cnc(N)nc21
COC(=O)c1sc(C)cc1NC(=O)Cc1ccc(-c2ccccn2)cc1
Cc1nc(C)n(-c2ccc(Nc3ccc(-c4cc(-c5ccc(F)cc5)n(C)n4)cn3)cc2)n1
N#Cc1csc2c1C(NC(=O)c1ccc(F)cc1)CCC2
O=C(NC(CO)c1ccccc1)c1cc(-c2cc(-c3ccc(Cl)cc3)[nH]n2)c[nH]1
CCC=S(O)(O)=Nc1ccc(Nc2c(N)ccc3nc[nH]c(=O)c23)cc1C#N
O=C1NC(=O)C2=C1c1cn(c3ccccc13)CCCc1ccc(c(N3CCCC3)n1)CCCn1cc2c2ccccc21
CS(=O)(=O)Nc1ccc(-c2cc3ccncc3c3cccnc23)cc1
Cc1[nH]cc2c1c1c3c(O)cccc3n3c1c1c2c2ccccc2n1C1CCC3O1
NC1(c2ccc(Cn3c(=O)[nH]c(=O)c4ccccc43)cc2)CN(C=O)CCN1
Cc1ccc(-c2cccc3c(N)nc(N)nc23)cn1
Oc1ccc(-c2cccc3ccccc23)c2c1ncn2-c1ccc(NC2CCCCN2)cn1
Cn1ccc(-c2cc(F)cnc2Nc2ccc(N3CCOCC3)cc2)n1
Nc1ccnc(Nc2cc(O)c3nc(-c4cccc5ccccc45)[nH]c3c2)n1
O=C(NCCCN1CCOCC1)c1ccc(-n2ncc3c(Nc4ccc(F)cc4)cccc32)cc1
COC(=O)c1cc(NC(=O)Cc2cccc3ccncc23)cs1
CCc1scc(C(=O)OC)c1NC(=O)Cc1ccc(OC)cc1
COC(=O)c1cc(NC(=O)Cc2cccs2)cs1
COc1ccc(CC(=O)Nc2cc(-c3nc(N)n[nH]3)cs2)cc1
Cc1ccc(-c2cccc3c(N)nc(N)nc23)cn1
O=C1c2ccccc2-c2nc3nnnn3nc21
CC#CC(=O)Nc1nccc2cnc(Nc3cccc(F)c3Cl)nc12
OC1CCC(n2c(NC3CCCC3)nc3cnc(Nc4ccc(F)cc4)nc32)CC1
COc1ccc(Oc2ncc(Cl)cc2Nc2ccc(C(N)=O)cc2)cc1
COc1ccc(Cn2cnc3c(NC(C)C)nc(NC(N)(CO)CO)nc32)cc1
CCNC(=O)N1CCC(Nc2ncc(Cl)c(-c3c[nH]c4ccccc34)n2)C1
O=C(Nc1ccccc1)c1c(O)nc(O)nc1Nc1ccccc1
Cc1cc2ncccc2cc1NC(=O)Nc1ccc(C(F)(F)F)cn1
COc1ccc(-c2cc3c(=O)cc(Cl)oc3cc2Cl)cc1O
Cc1ccc(NC(=O)Nc2ccc(-c3cccc4c(N)n[nH]c34)cc2)c(F)c1
O=C1NCc2c(Nc3ccc(Nc4ccc(N5CCOCC5)cc4)cn3)cccc21
O=C(Cc1cc(F)c2ncccc2c1)Nc1sc(Br)cc1-c1ncn[nH]1
C=S(O)(O)=CCCOc1cc(Nc2nccc(N)n2)cc2[nH]ccc12
O=C(Nc1ccc(-c2ccc(Nc3ccc(F)cc3)cn2)cn1)C1CCCO1
COc1cc(OC)c(NC(=O)c2ccc(-n3ncc4c(Nc5ccc(C)cc5)cccc43)cc2)c(OC)c1
O=c1cc(N2CCOCC2)oc2c1ccc1ccccc12
CNC(=O)CN1CCCCC1Nc1ncc(-c2cccc3nccn23)cn1
Fc1ccc(Nc2ccc(-c3cccc(F)c3Nc3ccccn3)cn2)cc1
Cc1ccc(Nc2ccc(-c3ccc(C)c(Nc4ccccn4)c3)cn2)cc1
Nc1cc2cnn(-c3ccc(C(=O)NCCN4CCOCC4)cc3)c2c(N)n1
COc1ccc(-c2cc(C(O)Nc3ccc(C(C)=O)cc3)on2)cc1
Cc1ccc(C2=Cc3cncnc3S2(C)CCC(=O)O)cc1
CC(C)(C)NS(=O)(=O)c1ccc(-c2c(Nc3ccc(Cl)cn3)cnc3ccccc23)cc1
O=C(O)CCCCCN1C(=O)C(=Cc2cc(-c3ccc(Br)cc3)co2)SC1=S
COc1ccc(-n2c(Nc3ccc(F)cc3)nc3cnc(NC4CCC(C(N)=O)CC4)nc32)cc1
Cn1ccc(-c2cc(-c3ccc(Nc4ccc(N5CCOCC5)cc4)cn3)on2)n1
COC(=O)c1sc(C)cc1NC(=O)Cc1cc2ccccc2[nH]1
CCOc1ccc(Nc2ccc(-c3ccc(Nc4ccccn4)c(OCC)c3)cn2)cc1
O=C(NC(CO)c1ccc(F)cc1)C1=NC(c2cc(-c3ccc(Cl)cc3)[nH]n2)C=C1
COc1cc(F)cc(-c2cccc3c(N)nc(N)nc23)c1
COc1ccc(-c2cc(C(O)Nc3ccc(OC)c(OC)c3)on2)cc1
CN(C)CCNc1cncc(-c2cc3c(-c4cnc(N)nc4)cccc3[nH]2)n1
COc1ccc(N(C)C(=O)c2ccccc2)c2c3c4c(c5c6cccc(C)c6n6c5c3n(c12)C1CCCC6O1)C(=O)NC4
O=C(NCCN1CCOCC1)c1ccc(-n2ncc3c(Nc4ccc(Cl)cc4)cccc32)cc1
CCCCCCCCCCCc1c(O)ccc(C(=O)OC(CCC)CCCCCCCc2cccc(OS(=O)(=O)O)c2OS(=O)(=O)O)c1O
O=C1C=c2ccc(-c3ccnc4[nH]cc(O)c34)nc2=N1
Cc1ccc(-c2cccc3c(N)nc(N)nc23)cn1
C#Cc1scc(NC(=O)Cc2ccc(OC)cc2)c1C(=O)OCC
NC(=O)c1ccc(Nc2nc(Cl)cc(Nc3ccc(F)cc3N3CCOCC3)n2)cc1
Cc1ccc(-c2cc[n+](O)c(N)c2C(=O)c2cc(F)ccc2F)cc1
CC(C)c1noc(-c2ccc(F)cc2)c1-c1ccccn1
CSc1nc(-c2ccc(NC(C)CCc3ccccc3)cn2)c(-c2ccc(F)cc2)[nH]1
NC(=O)c1ccc(Nc2ccc(Nc3cccc4ccccc34)cn2)cc1
O=C(CN1C(=O)CCc2ncccc21)Nc1sc(Br)cc1-c1nccs1
COc1ccc(Nc2cccc3c2cnn3-c2ccc(C(=O)NCCCN3CCOCC3)cc2)cc1
O=C(NC(CO)c1ccc(C(F)(F)F)cc1)c1cc(-c2cc(-c3ccc(Cl)cc3)[nH]n2)c[nH]1
N#Cc1cccc(N2CCOCC2)c1-c1cnc(N)nc1N
O=C(Cc1ccc2cnccc2c1)Nc1ncc(-c2ncn[nH]2)s1
NC(=O)c1ccc(Nc2ccc(Nc3ccc(N4CCOCC4)cc3)cn2)cc1
CCNC(=O)N1CCC(Nc2ncc(Cl)c(-c3cc4ccccc4[nH]3)n2)CC1
NC(=O)c1ccc(Nc2ncc(-c3ccccc3)cn2)cc1
O=C(CN1C(=O)CCc2ccccc21)Nc1cc(-c2ncn[nH]2)c(Cl)s1
CCN1CCN(Cc2ccc(C(F)(F)F)c(NC(=O)Nc3ccc(Oc4c(N)ncnc4N)cc3)c2)CC1
COC(=O)c1ccc(NC(=O)CN2CCCCC2NC(=O)c2ccc(OC)c(OC)c2OC)cc1
CCC1CCC(=N[SH](O)(O)=C2CC2c2ncc3cnc4[nH]ccc4n23)C1
C[SH](=O)(O)N=C1CCC(Nc2nccc(-n3nnc4ccccc43)n2)CC1
O=C(Cc1cccc2ccncc12)Nc1ncc(-c2cnccn2)s1
N=C1C(=O)N(c2ccccc2)C(=O)C1c1cn(CCCn2ccnc2)c2ccccc12
COc1ccc(-c2cc(C(O)Nc3cc(OC)cc(OC)c3OC)on2)cc1
CCn1c(Nc2ccc(F)cc2)nc2cnc(NC3CCCC3)nc21
O=C(Cn1c(=O)ccc2cncc(C(F)(F)F)c21)Nc1scc(Br)c1-c1ncn[nH]1
COc1cc(-c2cccc3c(N)nc(N)nc23)ccc1F
OC1CCC(Nc2c(Cl)ncnc2-c2ccnc3[nH]ccc23)CC1
CCCNc1ncc(C2CC(CO)n3cc(-c4ccc(F)cc4)nc32)cn1
COc1cc(NC(=O)c2ccc(-n3ncc4c(Nc5ccc(F)cc5)cccc43)cc2)c(OC)c(OC)c1
Cc1ccc(N2CCC3(CC2)OCCO3)cc1NC(=O)c1cc(C#N)co1
Nc1ccnc(Nc2nc3c(-c4cccc5ccccc45)cccc3[nH]2)n1
O=C(NC(CO)c1ccccc1)C1=NC(c2cc(-c3ccc(Cl)cc3)[nH]n2)C=C1
CS(=O)(=O)Nc1ccc(-c2cc(Nc3ccccn3)nc3ccccc23)cc1
C=C1C(=O)Nc2ccc(F)c(-c3c(C(=O)NCCN(CC)CC)[nH]c(C)c3C)c21
COCCNC(=O)C1CCC(Cn2c(=S)[nH]c(=O)c3ccccc32)CC1
CNC(=O)c1cccc(N(c2ccc3c(c2)N(C=O)CC3(CN(C)C)OC)c2nc(N)nc3[nH]ccc23)c1F
Oc1noc(-c2ccc(Nc3ccc(N4CCOCC4)cc3)cn2)c1-c1ccc(F)cc1
COc1cc(Cl)ccc1Oc1cc(C(F)(F)F)cc(Nc2ccc(C(N)=O)cc2)n1
Cc1c(NC(=O)c2ccc(NC(=O)C=CCN(C)C)cc2)cccc1Nc1ncc(-c2ccccn2)cn1
Fc1ccc(-c2cc(-c3ccc(Nc4ccc(N5CCOCC5)cc4)cn3)[nH]n2)cc1
CN(C)CCCn1cc(C2=C(c3ccc4cc[nH]c4c3)C(=O)NC2=O)c2ccccc21
O=C(NCCO)c1ccc(-n2ncc3c(Nc4ccc(Cl)cc4)cccc32)cc1
CN(C)CCCNC(=O)c1cc2c(c(-c3cccc4sc(-c5cc[nH]n5)nc34)c1)OCCC2
COc1ccc(CC(=O)Nc2cc(-c3ncco3)cs2)cc1
O=C(Cc1cccc2ccccc12)Nc1cc(-n2ccnc2)cs1
O=C1NC(=O)C2=C1c1cn(c3ccccc13)CCCc1cc(nc(N3CCCC3)c1)CCCn1cc2c2ccccc21
CN(C)CCNc1noc(-c2ccc(Nc3ccc(N4CCOCC4)cc3)cn2)c1-c1ccc(F)cc1
CCOC(=O)N1CCC(Nc2ncc(Cl)c(-c3ccc4[nH]ccc4c3)n2)CC1
COc1ccc(Oc2ncc(Cl)c(Nc3ccc(C(N)=O)cc3)n2)cc1
NS(=O)(=O)c1ccc(-c2nc3ccccc3cc2Nc2ccc(Cl)cn2)cc1
CS(=O)(=O)Nc1ccc(-c2ccc3ncccc3c2-c2ccccn2)cc1
O=C(Cn1c(=O)ccc2cc(OC(F)(F)F)ccc21)Nc1sc(Br)cc1-c1ncn[nH]1
NC(=O)c1ccc(Nc2cc(C(F)(F)F)cnc2Oc2ccc(-n3cncn3)cc2)cc1
CSc1nc(-c2ccc(NC(C)CCCC(C)C)cn2)c(-c2ccc(F)cc2)[nH]1
CN(c1ncc(CNc2nc(N)c(C(F)(F)F)c(-n3c(O)cc4ccccc43)n2)cc1S)[SH](=O)=O
COc1ccc(F)cc1-c1cccc2c(N)nc(N)nc12
O=C(NCCN1CCOCC1)c1ccc(-n2ncc3c(Nc4ccc(Cl)cc4)cccc32)cn1
Cn1ccc(-c2nc(Nc3ccc(-n4cnc(N5CCOCC5)n4)cc3)nc3ccc(C4CC4)cc23)n1
N#Cc1scc(NC(=O)Cc2cccc3cnccc23)c1-c1ncn[nH]1
COc1ccc(-n2c(NC3CCCC3)nc3cnc(Nc4ccc(F)cc4F)nc32)cc1
CN(C)CC1(Nc2ncc(Cl)c(-c3cccc4cc[nH]c34)n2)CCCCN1C=O
O=C(NC(CO)c1cc(Cl)ccc1Cl)c1cc(-c2cc(-c3ccc(Cl)cc3)[nH]n2)c[nH]1
CCOC(=O)c1ccc(NC(=O)CSc2ncc(C(=O)OCC)c(N)n2)cc1
O=Nc1ccc2ccn(Cc3ccc(Cl)cc3)c2c1O
COC(=O)c1cc(NC(=O)Cc2ccccc2)cs1
O=C(Cc1ccc2cnccc2c1)Nc1scc(Br)c1-c1ncn[nH]1
c1cc(-c2cc[nH]n2)c2nc(Nc3ccc(-n4cnc(N5CCOCC5)n4)cc3)ncc2c1
Cc1ncnn1-c1ccc(Nc2ccc(-c3cc(-c4ccn(C)n4)on3)cn2)cc1
O=C(COC(=O)c1ccc2c[nH]nc2c1)Nc1ccc(S(=O)(=O)N2CCCC2)cc1
CS(=O)(=O)Nc1ccc(-c2cnc(N)nc2N)cc1
c1ccc(-c2ccn(-c3cccc4ccccc34)n2)nc1
Clc1ccc(Nc2cccc3[nH]nc(-c4ccccc4)c23)cc1
COc1ccc(Oc2cc(Nc3cc(F)cc(C(N)=O)c3)cc(C(F)(F)F)n2)cc1
Oc1cccc(C=Cc2c(O)cccc2O)c1O
O=CN1CCC(c2cc(-c3cc(-c4ccc(Cl)cc4)[nH]n3)c[nH]2)C1
COc1cc(-c2cccc3ccccc23)c(Nc2nccc(N)n2)c2[nH]cnc12
C=CCN1CCN(c2cc(Cl)ccc2NC(=O)c2nccs2)CC1
c1cc(-c2ccon2)c2nc(Nc3ccc(-n4cnc(N5CCOCC5)n4)cc3)ncc2c1
c1ccc(-c2cc(-c3cccc4cccnc34)[nH]n2)nc1
O=C(NCCCN1CCCC1=O)c1ccc(Nc2ncnc3ncc(-c4cc(F)ccc4Br)nc23)cn1
c1cc(N2CCOCC2)ccc1Nc1ccc(-c2cc(C3CC3)on2)cn1
NC(=N[N+](=O)[O-])NN=Cc1cc(-c2ccc([N+](=O)[O-])cc2)co1
O=Nc1cc(OC(F)(F)F)c2c(c1)cc(O)n2Cc1cccc2c1C(F)OCO2
O=C1NC(=O)C(=Cc2cnc3ccccc3n2)S1
N#Cc1csc2c1C(NC(=O)c1ccccc1)CCC2
Cc1ccc(-c2cccc3c(-c4ccc(C(=O)NC5CC5)cc4C)nncc23)cc1
O=C(Cc1cccc2cnc(F)cc12)Nc1scc(Br)c1-c1ncn[nH]1
O=Nc1cc(O)cc2ccn(Cc3cccc4c3C(F)OCO4)c12
COC(=O)c1cc(NC(=O)Cc2ccc(C(F)(F)F)cc2)cs1
NC(=O)c1ccc(Nc2c(C(F)(F)F)ccnc2Oc2ccc(Br)cc2)cc1
CCN(CC)CCCCN1c2ccccc2Oc2cccc(Cl)c21
Nc1ncc(-c2cc(C3CCC(O)CC3)n[nH]2)c(N)n1
O=C(COC(=O)c1n[nH]c2ccccc12)Nc1ccc(S(=O)(=O)N2CCCC2)cc1
O=C(O)c1c(O)cnc2c(Cl)c(Cl)c(Cl)cc12
NC(=O)c1cc(-c2ccc(F)c(F)c2)cc(N(C(N)=O)c2ccc(F)cc2F)n1
Cc1nnc(-c2cc(NC(=O)Cc3cccc4ccccc34)cs2)o1
O=C(NCCN1CCOCC1)c1cccc2c1c(Nc1ccc(Cl)cc1)nn2-c1ccccn1
CCCn1c(C2CCCCN2)nc(-c2cccc(Cl)c2Cl)c1-c1cnc(N)nc1N
CS(=O)(=O)N(c1ccc(-c2cc3ncccc3c3cnccc23)cc1)S(C)(=O)=O
ON=C1c2ccccc2-c2c1nc1ccccc1[n+]2O
N#Cc1cc(-c2ncco2)c(NC(=O)Cn2c(=O)ccc3cc(C(F)(F)F)ccc32)s1
CC(C)(C)Oc1ccc(Oc2cc(Nc3ccc(C(N)=O)cc3)c(C(F)(F)F)cn2)cc1
CCNC(=O)N1CCC(Nc2ncc(Cl)c(-c3cc4ccccc4[nH]3)n2)CC1
CC(=O)N(C(C)=O)c1ccc(-c2cc3ccncc3c3cccnc23)cc1
c1ccc(Nc2ccc3c[nH]nc3c2-c2ccccc2)cc1
N#Cc1cc2cccc(N)c2[nH]c1=O
NS(=O)(=O)c1ccc(-c2ccc3cc(Nc4ccccn4)ccc3n2)cc1
Cc1ccc(-c2nc(N)nc3c(N)cccc23)cc1C(=O)NC1CC1
COC1N=Cc2c(-c3ccc(Br)cc3)cccc2C1Cl
COc1c(-c2cccc3ccccc23)c(Nc2nccc(N)n2)cc2[nH]cnc12
N#Cc1csc2c1CC(NC(=O)c1cccc3ccccc13)CN2S(=O)(=O)c1ccccc1
COc1cc(C)cc(N2CCN(C(C)C)CC2)c1-n1c(Nc2ccc(C(N)=O)c(F)c2)cc2cnc(N)nc21
O=C(O)c1ccnc2c1c(O)cc1ccccc12
Cc1ccc(-c2ncnn2-c2ccc(Nc3ncc(-c4ccn(C)n4)cc3F)cc2)cn1
Cc1noc(-c2ccc(Nc3ccc(N4CCOCC4)cc3)cn2)c1-c1ccc(F)cc1
Cc1nc(C)n(-c2ccc(Nc3ccc(Nc4ccc(C(N)=O)cc4)cn3)cc2)n1
Nc1n[nH]c2nc3ccccc3nc12
O=C(O)CCCN1C(=O)C(=Cc2cc(-c3ccc(Br)cc3)co2)SC1=S
Fc1c(-c2ccn(Cc3ccccc3)n2)ccnc1Nc1ccc(N2CCOCC2)cc1
COc1ccc(-n2c(Nc3ccc(F)cc3)nc3cnc(NC4CCCC4)nc32)cc1
COC(=O)c1cc(NC(=O)Cc2ccc(-c3ccccn3)cc2)cs1
COC(=O)c1cc(NC(=O)Cc2cccc3ccccc23)cs1
COC(=O)c1cccc2c1-c1ccccc1C2=NO
O=C(Cc1cccc2ccccc12)Nc1cc(-c2ncn[nH]2)cs1
O=C(NC(CO)c1ccc(C(F)(F)F)cc1)C1=NC(c2cc(-c3ccc(Cl)cc3)[nH]n2)C=C1
C=CCN1CCN(c2ccc(Cl)cc2NC(=O)c2ccc(C)cn2)CC1
COc1ccc(-n2c(N)nc3cnc(N(c4c(F)cccc4F)C4CCCC4)nc32)cc1
O=C(Cn1c(=O)ccc2ccc(C(F)(F)F)cc21)Nc1sc(Br)cc1-c1ncn[nH]1
O=C(NCc1ccc(F)cc1F)C1=NC(c2cc(-c3ccc(Cl)cc3)[nH]n2)C=C1
CCOC(=O)c1cc(NC(=O)Cc2ccc(OC)cc2)c(C#N)s1
O=C(Cc1cnc2ccc(C(F)(F)F)cc2c1)Nc1cc(-c2ncn[nH]2)c(Cl)s1
COc1cccc2c1C=NCC2(Cl)c1ccc(F)cc1
Cc1cccc(Nc2cccc3c2cnn3-c2ccc(C(=O)NCCN3CCN(C4CCC4)CC3)cc2)c1Cl
COC1=NCC(c2ccc(Cl)cc2F)c2cccc(Cl)c21
Cc1nc(C)n(-c2ccc(Nc3ccc(-c4ccn(-c5ccc(C#N)cc5)n4)cn3)cc2)n1
Cc1ccc(Nc2ncc(-c3ccccn3)cn2)cc1C(=O)Nc1cc(C(F)(F)F)ccc1-n1ccnc1C
COC(=O)c1cc(NC(=O)Cc2ccc(OC)cc2)cs1
COCCNC(=O)c1cc(NC(=O)Cc2ccccc2)cs1
CNc1nc2ccc1CC(N)Cn1cc(c3ccccc31)C1=C(C(=O)NC1=O)c1cn(c3ccccc13)CC2
O=CN1CC(Nc2nc(O)cc(-n3cnc4ccc(-c5cccc6ccccc56)cc43)n2)CCC1C1CC1
C=S(O)(O)=CCCOc1cccc2cc(Nc3nccc(N)n3)[nH]c12
COc1ccc(Oc2nccc(C(F)(F)F)c2Nc2cc(F)cc(C(N)=O)c2)cc1
O=C(NCc1cc(S(=O)(=O)N2CCC(n3nnc4ccccc43)CC2)cs1)c1ccc(Cl)cc1
C=C1C(=O)Nc2cccc(-c3cc(OC)c(OC)c(OC)c3)c21
Cc1[nH]nc(-c2cc(-c3ccc(Nc4ccc(-n5ncnc5C)cc4)nc3)no2)c1C
Fc1ccc(-c2ccn(CCc3ccccc3)n2)nc1Nc1ccc(N2CCOCC2)cc1
O=C(Nc1ccc(-c2ccc(Nc3ccccc3)cn2)cn1)C1CCCCO1
CN(C)C(=O)c1ccc(Nc2ccc(Nc3ccc(C(N)=O)cc3)cn2)cc1
CC(Sc1cnc2ccccc2c1)C(=O)O
O=C(NC(CO)c1cc(F)ccc1F)c1cc(-c2cc(-c3ccc(Cl)cc3)[nH]n2)c[nH]1
CNC1C(OC)CC2OC1n1c3c(C)cccc3c3c4c(c5c6ccccc6n2c5c31)C(=O)NC4
Cn1ccc(-c2nc(N)nc3c(N)cccc23)n1
CS(=O)(=O)Nc1ccc(-c2cc3ccccc3nc2Nc2cccnc2Cl)cc1
COc1ccc(N2CCOCC2)cc1Nc1nc(Nc2ccc(C(=O)N(C)C)cc2)ccc1C(F)(F)F
COc1ccc(-c2ccn3ncc(-c4cccs4)c3n2)cc1
COc1ccc(Oc2cc(Nc3ccc(C(N)=O)cc3)c(C(F)(F)F)cn2)cc1
O=C(Cn1c(=O)ccn2ncc(C(F)(F)F)c12)Nc1scc(-c2ncn[nH]2)c1Br
Cn1cnc(N2CCN(c3ccc(Nc4ncc(-c5cc(N6CCOCC6)ccc5F)cn4)cc3)CC2)n1
COc1ccc(CC(=O)Nc2cc(-c3nc(C)n[nH]3)c(C)s2)cc1
Fc1ccc(-c2noc(-c3ccc(Nc4ccc(N5CCOCC5)cc4)cn3)c2C2CC2)cc1
O=C(O)c1cc2cccc3c2c(c1)c(=O)n1c2ccccc2nc31
NC(=O)c1ccc(Nc2c(C(F)(F)F)ccnc2Oc2ccc(Cl)cc2)cc1
N#CC(c1cnc(N)nc1N)c1cccc2scnc12
O=C1c2ccccc2-c2n[nH]c3cccc1c23
C[SH](=O)(O)N=C1CCC(Nc2nccc(-n3nnc4ccccc43)n2)CC1
O=C1C=CC=CC1c1nc(-c2ccccn2)c(-c2ccc(F)cc2)[nH]1
C#CCN1CCN(c2cc(Cl)ccc2NC(=O)c2cc(Br)co2)CC1
NC1(c2ccc(-c3nc4cc5ncc(-c6ccccc6)nc5cc4[nH]3)cc2)CCCCN1c1ccc2[nH]c(=O)[nH]c2c1
O=C(O)c1ccc(-c2cccc3[nH]nc(Nc4ccc(Cl)cc4)c23)cc1
CN(C)CC1Cc2c(NC(=O)c3cccc4ccccc34)csc2C(C#N)N1C=O
O=C(NCCN1CCOCC1)c1ccc(-n2ncc3c(Nc4ccccn4)cccc32)cc1
CCC(=O)Nc1ccc2c(cc(N=O)n2CC2OCc3cc(F)ccc3O2)c1O
N#Cc1noc(-c2ccc(Nc3ccc(N4CCOCC4)cc3)cn2)c1-c1ccc(F)cc1
Nc1ccnc(Nc2cc3[nH]cnc3c(O)c2-c2cccc3ccccc23)n1
Cc1ccc(-c2ncnn2-c2ccc(Nc3ncc4cccc(-c5cc[nH]n5)c4n3)cc2)cn1
COc1ccc(-c2ccc3c(c2)C(=O)Nc2ccc(-c4ccc(NS(C)(=O)=O)cc4)cc2N3)c(OC)c1OC
Cc1sc(NC(=O)Cc2ccc3ccccc3n2)cc1-c1ncn[nH]1
O=C(Nc1ccc(-c2ccc(Nc3ccccc3)cn2)cn1)C1CCCO1
COc1ccc(Nc2ccc(Nc3ccc(C(N)=O)cc3)cn2)cc1N1CCOCC1
CN(C)c1c2ccnc1CCCn1cc(c3ccccc31)C1=C(C(=O)NC1=O)c1cn(c3ccccc13)CCC2
NC(=O)c1ccc(N(c2ccc(Cl)cc2)c2ncc(Cl)c(N)n2)cc1
Cc1ccc(N)c2c(-c3ccn(C)n3)nc(N)nc12
CNC(=O)c1ccc(Sc2ccc3c[nH]nc3c2C=Cc2ccccn2)cc1
O=C(NCc1ccccc1)C1=NC(c2cc(-c3ccc(Cl)cc3)[nH]n2)C=C1
O=Nc1cc(Br)c2cc(O)n(Cc3ccccc3)c2c1
Nc1[nH]c2cc(N=O)ccc2c1O
O=c1cc(-c2ccccc2)oc2cccc(N3CCOCC3)c12
CNC(=O)C(NC(=O)c1cc(-c2cc(-c3ccc(Cl)cc3)[nH]n2)c[nH]1)c1ccccc1
COC(=O)c1cc(NC(=O)Cc2ccc(OCCCN3CCCC3)cc2)c(C)s1
NC(=O)c1ccc(Nc2ccc(Oc3ccc(N4CCNCC4)cc3)cn2)cc1
COc1cc(Nc2ncc(Cl)c(Nc3ccc(C(N)=O)cc3)n2)ccc1N1CCOCC1
NC(=O)c1ccc(Nc2cc(C(F)(F)F)cnc2OC2Oc3ccccc3O2)cc1
COc1ccc(Oc2ncc(Nc3ccc(C(N)=O)cc3)cc2C(F)(F)F)cc1
O=C(NC1(O)Cc2ccccc2C1)C1=NC(c2cc(-c3ccc(Cl)cc3)[nH]n2)C=C1
NC(=O)c1ccc(Nc2cc(C(F)(F)F)cnc2Oc2ccc(OC(F)(F)F)cc2)cc1
Oc1ccc(-c2cccc3c2ncn3-c2ccc(NC3CCCCN3)cn2)cc1
N#Cc1cc(-c2ncn[nH]2)c(NC(=O)CN2C(=O)CCc3ccccc32)s1
Cn1ccc(-c2nc(N)nc3c(N)cccc23)n1
C#CCN1CCN(c2cc(F)ccc2NC(=O)c2cc(Br)co2)CC1
Cn1c(NC2CCCC2)nc2cnc(Nc3ccc(F)cc3)nc21
CC=C1C(=CC2CN(C=O)CC(N)N2)CC=C1c1cc2cc[nH]c2c(S(=O)(=O)N(C)c2ccc(Cl)cc2)c1O
CCNC(=O)N1CCC(Nc2ncc(-c3ccc(-c4ccccc4)c4cc[nH]c34)cn2)CC1
CN(C)S(=O)(=O)c1ccc2c(O)c(CC3=c4[nH]ccc4=CCC3)[nH]c2c1
Cn1nc(-c2ccc(Nc3ccc(N4CCOCC4)cc3)cn2)cc1-c1ncco1
Cn1c(=O)sn(Cc2ccccc2)c1=O
Cc1nc(C)n(-c2ccc(Nc3cc(F)cc(-c4ccn(C)n4)n3)cc2)n1
O=Nc1cc(Br)c2c(ccn2Cc2cccc3c2OCOC3F)c1O
COc1ccc(-c2c(O)n[nH]c2N=Nc2ccccc2)cn1
O=C(O)c1ccc(-c2ccc3c[nH]nc3c2Nc2ccc(Cl)cc2)cc1
O=Nc1cc(O)c(C(F)(F)F)c2ccn(Cc3cccc4c3OCOC4F)c12
NC(=O)c1ccc(Nc2ccc(Nc3ccc(-n4ccnn4)cc3)cn2)cc1
c1ccc(-c2c[nH]c3ccccc23)nc1
Fc1ccc(-c2noc(-c3ccc(Nc4ccc(N5CCOCC5)cc4)cn3)c2N2CCOCC2)cc1
O=C(NCCN1CCOCC1)c1ccc(-n2ncc3c(Nc4cccc(Cl)c4Cl)cccc32)cn1
c1ccc2nc(N(c3ccc(-n4cnc(N5CCOCC5)n4)cc3)C3CNCCO3)ncc2c1
CC1CCN(C(=O)N2CCCC(Nc3ncc(Cl)c(-c4ccc5cc[nH]c5c4)n3)C2)CC1
Cc1cccc(N2CCOCC2)c1NC(=O)c1ccc(-n2ncc3c(Nc4ccc(F)cc4)cccc32)cc1
Cc1c(NC(=O)c2ccc(CN3CCN(C)CC3)cc2)cccc1Nc1ncc(-c2ccccn2)cn1
O=C(Cc1cccc2ncccc12)Nc1cc(-c2nnc[nH]2)cs1
Nc1cc(N=O)c2cc(O)[nH]c2c1N
O=C(CCCc1ccc(-c2ccc(F)cc2)cc1)Nc1ccc(O)cc1
CCc1nc(-c2ccccn2)c(-c2ccc(OC)cc2)[nH]1
COC(=O)c1cc(NC(=O)Cc2ccc(-n3ccnc3)cc2)cs1
CS(=O)(=O)N1CCN(Cc2c(N3CCOCC3)sc3c(-c4n[nH]c5ccccc45)ncnc23)CC1
CCOC(=O)c1sc(C2CC2)cc1NC(=O)Cc1ccc(OC)cc1
CCNC(=O)N1CCC(Nc2ncc(C)c(-c3c[nH]c4ccccc34)n2)CC1
NC(=O)c1ccc(Nc2ncc(Cl)c(Nc3ccc(N4CCOCC4)cc3)n2)cc1
CCc1ccc(-c2n[nH]c3c2S(=O)(=O)Nc2cc(N)ccc2-3)cc1
CSc1nc(-c2ccc(NCCc3cccs3)cn2)c(-c2ccc(F)cc2)[nH]1
CN(C)CCNC(=O)c1ccc(-c2cccc3[nH]nc(Nc4ccc(Cl)cc4)c23)cc1
O=C1NC(=O)C(c2ccnc3c2ccn3CCCO)=C1c1cnccn1
O=C(Cn1c(=O)ccc2cc(C(F)(F)F)ccc21)Nc1cc(-c2ncn[nH]2)c(Br)s1
COc1ccc(Nc2nc(Cl)cc(Nc3ccc(C(N)=O)cc3)n2)cc1
Cc1cc(-c2ccn(C)n2)cc2cnc(Nc3ccc(-n4cnc(N5CCOCC5)n4)cc3)nc12
O=C(NC(NC(=S)Nc1cccc(F)c1[N+](=O)[O-])C(Cl)(Cl)Cl)C(c1ccccc1)c1ccccc1
Oc1ccc(-c2cc3ccncc3c3cccnc23)cc1
C=C1C(=O)Nc2ccc(F)c(-c3c(C(=O)NCCN(CC)CC)[nH]c(C)c3C)c21
CC1(C(=O)Nc2ccc(-c3ccc(Nc4ccc(F)cc4)cn3)cn2)CCN(C=O)CC1
COc1cccc(O)c1C=C1C(=O)NN(c2ccc(Cl)c(Cl)c2)C1=O
Cc1ccc(NC(=O)Nc2ccc(-c3cnc(N)c4c(C#CCCCCCCCCN)csc34)cc2)cc1
CCN(CC)S(=O)(=O)c1cccc2[nH]c(COC(=O)c3ccc4c[nH]nc4c3)nc12
Cc1c(O)c2ccc(N=O)cc2n1Cc1cccc2c1C(F)OCO2
COc1ccc(C(C#N)=CC#N)cc1
COc1c(O)cc(-c2cc(Br)c3oc(Br)cc(=O)c3c2)cc1Cl
COc1cc(CC(=O)Nc2c(OC(C)C)ncc(N)c2C#N)c(OC)c(S(C)(=O)=O)c1
Cn1cc2c3c(ncnc31)N(C1(O)CC(O)(CO)CO1)N=C2N
CNC(=O)c1ccc(Oc2ccc(NC(=O)Nc3ccc(C(F)(F)F)cc3Cl)cc2)cn1
COC1CCC(C(=O)Nc2ccc(-c3ccc(Nc4ccccc4)cn3)cn2)CC1
CCNC(=O)N1CCC(Nc2ncc(Cl)c(-c3cccc4cc[nH]c34)n2)CC1
COc1cc(-c2ccn(C)n2)cc2cnc(Nc3ccc(-n4cnc(N5CCOCC5)n4)cc3)nc12
CC(C)(C)c1cc(Br)c(O)cc1C(C#N)=CC#N
Clc1c(-c2cc[nH]n2)ccnc1Nc1ccc(N2CCOCC2)cc1
O=C(Cc1ccc2nc(C(F)(F)F)ccc2c1)Nc1scc(Br)c1-c1ncn[nH]1
COc1ccc(CCNc2ncc(C(C#N)c3cccc4scnc34)cn2)cc1
Cn1ccc(-c2nc(N)nc3cc(Cl)cc(N)c23)n1
NC(=O)c1ccc(Nc2ccc(C(F)(F)F)nc2Oc2cccc3ccccc23)cc1
Cn1ccc(-c2nn(C)cc2-c2ccc(Nc3ccc(N4CCOCC4)cc3)cn2)n1
N#Cc1cc2c(N=O)ccc(O)c2n1Cc1cccc2c1C(F)OCO2
N#CC(C(=N)SC1C=CC=CC1)c1ccc(C(O)c2ccccn2)cc1
COC(=O)c1sc(NC(=O)Cc2ccc(OCCCn3ccnc3)cc2)cc1C
Oc1nc2ncc(-c3ccc(-c4ncn[nH]4)cc3)nc2n1CCC1CCCOC1
NC(=O)c1cc(NC(=O)Cc2ccccc2)cs1
O=C(NCC1CCCO1)c1cc(-c2cc(-c3ccc(Cl)cc3)[nH]n2)c[nH]1
CN1CCN(CCNC(=O)c2ccc(-n3ncc4c(Nc5ccc(Cl)c(Cl)c5)cccc43)cn2)CC1
CS(=O)(=O)Nc1ccc(-c2ccc3cccc(Nc4ccc(C(F)(F)F)cn4)c3n2)cc1
O=S(=O)(c1nccc2ccccc12)N1CCCNCC1
O=C1Nc2cccnc2Sc2ccccc21
COC(=O)c1scc(C)c1NC(=O)Cc1ccc(OCCCN2CCCCC2)cc1
Oc1ccc(-c2nc(-c3ccccn3)c(-c3ccc(F)cc3)[nH]2)cc1
Nc1nc2cnc(N(c3cc(F)c(F)cc3F)C3CCCC3)nc2n1C1CCC(N)CC1
Cc1cc(-c2ncn[nH]2)c(NC(=O)CN2C(=O)CCc3ccccc32)s1
Fc1ccc(-n2c(NC3CCCC3)nc3cnc(NC4CCCCC4)nc32)cc1
NS(=O)(=O)N1CCC(Nc2ncc(-c3ccc(S(=O)(=O)N4CCOCC4)cc3)cn2)CC1
c1ccc(-c2cccc3[nH]ncc23)cc1
CC(=O)Nc1ccc(-c2ccc3c(ccc4ccncc43)n2)cc1
c1ccc(-n2ccc(-c3cccc4ccccc34)n2)nc1
CCC(Nc1ccc(-c2[nH]c(SC)nc2-c2ccc(F)cc2)cn1)c1ccccc1
Cc1ncnn1-c1ccc(Nc2ncc(-c3ccc(N4CCOCC4)cc3)cn2)cc1
CCOc1ccc(Oc2nccc(Nc3ccc(C(N)=O)cc3)c2C(F)(F)F)cc1
O=C(NC1CCCCN1)c1ccc(-c2cccc3[nH]nc(Nc4ccc(Cl)cc4)c23)cc1
COc1c(Nc2cc(F)ccc2Cl)ccc2ncnc(OCCCN3CCOCC3)c12
c1ccc(-c2ncnn2-c2ccc(Nc3ncc(-c4ccc(N5CCOCC5)cc4)cn3)cc2)nc1
Cc1ncnn1-c1ccc(-n2ccc(-c3ccnc(N)n3)n2)cc1
COc1ccc(-n2c(NC3CCCCC3)nc3cnc(Nc4ccc(F)cc4)nc32)cc1
CCOc1cc(OC)ccc1NC(=O)c1ccc(-n2ncc3c(Nc4ccc(F)cc4)cccc32)cc1
COC(=O)c1n[nH]cc1NC(=O)Cc1cccc2ccccc12
NC(=O)c1cc(NC(=O)c2ccco2)c(Cc2ccccc2)s1
O=C(NC(CO)c1ccc(F)cc1)c1cc(-c2cc(-c3ccc(Cl)cc3)[nH]n2)c[nH]1
CNC(=O)CN1CCCCC1Nc1ncc(Cl)c(-c2cccc3cc[nH]c23)n1
COC1CCC(C(=O)Nc2ccc(-c3ccc(Nc4ccc(F)cc4)cn3)cn2)CC1
O=CN1CCC(Nc2nccc(-n3cnc4ccc(-c5c(Cl)cccc5Cl)cc43)n2)C(C2CC2)C1
CNC(=O)CN1CCCCC1Nc1ncc(Cl)c(-c2c[nH]c3ccccc23)n1
Cc1ccc(-c2cccc3c(N)nc(N)nc23)cn1
O=C(CN1C(=O)CCc2ncccc21)Nc1sc(Br)cc1-c1ncco1
O=C(Cn1c(=O)ccc2cc(C(F)(F)F)ccc21)Nc1cc(-c2ncn[nH]2)c(Br)s1
Fc1ccc(Nc2ccc(-c3cccnc3Nc3ccc(F)cc3)cn2)cc1
C=C1C(=O)Nc2cccc(-c3ccc4[nH]ccc4c3Cl)c21
COc1ccc(Oc2cc(C(F)(F)F)c(Nc3cc(C(N)=O)ccc3Cl)cn2)cc1
NC1CCC(n2c(NC3CCCC3)nc3cnc(Nc4cccc(F)c4F)nc32)CC1
CN(C)CCNC(=O)c1ccc(-c2cccc3[nH]nc(Nc4ccc(Cl)cc4)c23)cc1
Nc1ncc(C2CC(c3ccc(F)cc3)c3ncc(Cn4ccnc4)n32)c(N)n1
CN1CCN(CCNC(=O)c2ccc(-n3ncc4c(Nc5ccc(Cl)c(Cl)c5)cccc43)cc2)CC1
c1ccc(-c2cc3cncnc3n2C2CCCCN2)cc1
COc1cc(-c2cc(=O)c3ccccc3o2)ccc1N
CCOC(=O)c1cc(NC(=O)Cc2ccccc2)cs1
N#CC1CCc2scc(NC(=O)c3cccc4ccccc34)c2C1
O=C(NCCCN1CCOCC1)c1ccc(-c2cccc3[nH]nc(Nc4ccc(Cl)cc4)c23)cc1
COc1cccc(N2CCOCC2)c1Nc1ncc(Cl)c(Nc2ccc(C(N)=O)cc2)n1
CCC(O)(CCO)Nc1ncc2c(Oc3cccc(F)c3F)cc(=O)n(C)c2n1
CS(=O)(=O)c1ccc(CN2CC(C#N)Cc3cc(NC(=O)c4cccc5ccccc45)sc32)cc1
CS(=O)(O)=Nc1cc2c(N=O)cn(Cc3cccc4c3OCOC4F)c2cc1O
O=C(Cc1ccc2cnccc2c1)Nc1cc(-c2nccs2)cs1
Cn1ccc(-c2nc(Nc3ccc(-n4cnc(N5CCOCC5)n4)cc3)nc3c(-c4ccccc4)cccc23)n1
O=C(Nc1ccc2c(F)ccnc2c1)Nc1ccc(C(F)(F)F)cn1
Nc1ccc(Nc2ccc(-c3ccc(Nc4ccccn4)c(N)c3)cn2)cc1
O=C(NC1(O)Cc2ccccc2C1)c1cc(-c2cc(-c3ccc(Cl)cc3)[nH]n2)c[nH]1
O=Nc1c(O)c2ccc(Cl)cc2n1Cc1cccc2c1OCOC2F
CC(N)(CN1C(=N)N=C(N)C(c2cccc3cc(-c4ccncc4)ccc23)C1=O)c1ccccc1
CN(C)CC1CC(c2cc(-n3c(C#N)cnc3C(N)=O)ccc2C2CC=CCC2)CN(C=O)C1
Clc1ccc2[nH]c3c(c2c1)CCc1c[nH]nc1-3
OCCn1ncc(-c2ccccn2)c1-c1ccc2c(c1)CCC2=NO
O=C1NN(c2ccc(Cl)cc2Cl)C(=O)C1=Cc1ccc(O)cc1[N+](=O)[O-]
CS(=O)(=O)Nc1ccc(-c2ccnc3c(Nc4ccc(F)cn4)cccc23)cc1
Nc1ccc(-c2nnc(S)n2-c2cccc3ccccc23)cn1
O=C1Cc2c([nH]c3ccc(Br)cc23)-c2ccccc2N1
CN(C)CCCC(=O)Nc1ccc(-c2cccc3[nH]nc(Nc4ccc(Cl)cc4)c23)c(C(=O)O)c1
COc1cccc(O)c1-c1ccc2oc(Br)cc(=O)c2c1Br
O=C1C=C(Cl)C(=O)c2ccc(-n3c(O)ccc3O)cc21
Nc1ncc(-n2cnc3c(O)ccc(-c4cccc5ccccc45)c32)c(N)n1
C=C1C(=O)Nc2ccc(Cl)c(-c3c(C(=O)NCCN(CC)CC)[nH]c(C)c3C)c21
CNC(=O)c1ccc(Nc2ccc(Nc3ccc(N4CCOCC4)cc3)cn2)cc1
O=C(Nc1ccc2c[nH]nc2c1-c1cc2ccccc2s1)C1CCCO1
COc1ccc(N(c2ncc(F)c(N)n2)c2nc3c(cc2C)OC(C)C(=O)N3)c(OC)c1OC
NC(=O)c1ccc(Nc2cc(C(F)(F)F)cnc2Oc2c(Cl)cccc2Cl)cc1
O=C(NOCc1ccccc1)C1=NC(c2cc(-c3ccc(Cl)cc3)[nH]n2)C=C1
Nc1ccc(-c2cc3ccc4ncccc4c3cn2)cc1
COc1cccc(Cl)c1NC(=O)Nc1cc2ncccc2cc1C
Cc1ccc(S(=O)(=O)C=CC#N)cc1
Cc1ccc(-c2cccc3c(N)nc(N)nc23)cn1
O=C1NC(=O)C(c2ccc3[nH]ccc3c2)=C1c1ccc2nc(N3CCNCC3)ncc2c1
NC(=O)C(NC(=O)C1=NC(c2cc(-c3ccc(Cl)cc3)[nH]n2)C=C1)c1ccccc1
COC(=O)c1cc(Br)c2c(=O)n(Cc3ccc(S(C)(=O)=O)cc3)cc(-c3ccccc3)c2c1
Cc1cnc2cc(-c3ccccc3)c(C)cc2n1
Nc1nc2cnc(N(c3ccc(F)c(F)c3F)C3CCCO3)nc2n1C1CCC(O)CC1
O=C(Cn1c(=O)ccc2nccc(C(F)(F)F)c21)Nc1scc(-c2ncn[nH]2)c1Br
CC(C)Nc1nc(Nc2ccc(Cl)cc2)c2ncn(C(CO)C(C)C)c2n1
c1ccc(-c2nn[nH]c2-c2cccc3ccccc23)nc1
O=c1cc(-c2ccccc2)oc2ccc(N3CCNCC3)cc12
