# Supplementary material for: t-SMILES: a fragment-based molecular representation framework for de novo ligand design
Source: Nat Commun. 2024 Jun 11;15:4993. doi: 10.1038/s41467-024-49388-6 (PMC11167009; doi:10.1038/s41467-024-49388-6)
Supplement: Supplementary file 4 — Source Data [file 41467_2024_49388_MOESM4_ESM.zip › Soure data/Source data and code for all other graphs/Metrics/Dataset/JNK3/Active/Scaffold/recon_ds1/active_scaffold.csv.re_smils.smi_pred_active[A1].smi]

COC1(C(=O)Nc2cc(-c3ccnc(Nc4ccccc4)c3F)ccn2)CCCCC1
NC1CN(c2ncn(-c3ccc(Nc4cc(-c5cc[nH]n5)ccn4)c(F)c3)n2)CCO1
N#Cc1nc(NCc2cncc(Cl)c2)cc2c(Nc3ccc(F)cc3)ccnc12
CCC1(N)CNCCN1c1ccc(Nc2nc(Nc3ccc(C(N)=O)c(OC)c3)c3cc[nH]c3n2)c(F)c1
Oc1c(-c2nncn2-c2ccc3ccccc3c2)ccnc1Nc1ccccc1
NC(=O)c1ccccc1Nc1ccnc(Oc2ccccc2)c1
CNc1ccccc1Nc1nc(Br)nc2cnccc12
CS(=O)(=O)Nc1ccccc1-c1cnc2cccc(Nc3ncccn3)c2c1
CCN(CCCOc1c(Nc2ncnc3c(F)cccc23)n[nH]c1CC(=O)Nc1ccccc1)CCOP(=O)(O)O
Cc1ccccc1Cc1ccc(C(=O)Nc2ccccc2N2CCC3(CC2)OCCO3)o1
Cc1ccc2c(c1F)NC(=O)C2=C(O)c1cc(C(=O)NCC(C)CN2CCOCC2)c[nH]1
O=NC(c1c(F)ccc2c1OCOC2)n1cc(F)c2c(-c3ccccc3O)cccc21
O=C(Cc1cccc2nc(Br)ccc12)Nc1sccc1-c1ncn[nH]1
COC1=C(c2[nH]ncc2-c2cccc(Cl)c2)C=NC1C(=O)NCc1ccccc1
COc1cccc(NC(=O)c2cc(OC)c(OC)c(-n3ncc4cc(Nc5ccccc5)ccc43)c2)c1
c1ccc2cc(-c3nc4ccccc4n3-c3ccnc(NC4CCOCC4)n3)ccc2c1
O=C(c1ccc(C=Cc2[nH]nc3ccccc23)cc1)N1CCNCC1
COc1cc(Nc2ccccc2)cc2[nH]nc(-c3ccccc3)c12
Fc1cn(CCN2CCOCC2)nc1-c1ccnc(Nc2ccc(N3CCOCC3)cc2)c1
O=C(CN1C(=O)CCc2ncccc21)Nc1scc(Br)c1-c1ncn[nH]1
CCOc1cnc(COc2ccc(Nc3ccnc4cc(NC(=O)C=CCN(C)C)c(C#N)cc34)cc2)cc1Cl
Cc1c[nH]c(C=C2C(=O)Nc3ccc(C)cc32)c1
Nc1cc(F)ccc1Oc1cc2cnc(NC3CCOC(F)C3)nc2[nH]c1=O
O=C(C1CC1)N1CCCC(Nc2cc(-n3c(-c4ccc(O)cc4)nc4ccccc43)ccn2)C1
COc1c(Nc2ccccc2-c2ncn[nH]2)ccnc1Oc1ccc(Cl)cc1
CNC(=O)c1cc2c(C=Cc3ccccn3)n[nH]c2cc1Sc1ccccc1
COc1cc(Oc2cc(Nc3cccc(F)c3)ccn2)cc(C(N)=O)c1
c1ccc2cc(-n3nncc3-c3ccncc3)ccc2c1
NC(=O)c1c(Oc2ccccc2)ncc(F)c1Nc1cccc(C(F)(F)F)c1
Oc1c(-c2nncn2-c2ccc3cccc(F)c3c2)ccnc1NC1CCOCC1
C=CCN1CCN(c2c(C)cccc2NC(=O)c2cscn2)CC1Cl
CNc1cccc(-c2conc2-c2ccnc(Nc3ccc(N4CCOCC4F)cc3)c2)c1
N#Cc1ccc2c(C(=O)Nc3cc4c(s3)CC(F)CC4)cccc2c1
O=C(Nc1cc(-c2ccnc(Nc3ccccc3)c2)ccn1)c1ccco1
CC(C)(C)NS(=O)(=O)c1ccnc(Nc2cccc3ncc(-c4ccccc4)cc23)c1
CCc1ccc2c(ccn2C(O)(N=O)c2cccc3c2OC(F)OC3)c1
COc1ccc(C2=NC(Cl)Cc3cc(Cl)ccc32)c(Cl)c1
C=CCn1cccc1C(=O)Nc1c(Cl)cccc1N1CCNCC1
CC(C)c1ccc(-c2nocc2-c2ccnc(F)c2)cc1
O=C(CN1C(=O)CCc2cc(Br)ccc21)Nc1sccc1-c1ncn[nH]1
Clc1cccc(-c2n[nH]c3cc(Nc4ccccc4)ccc23)c1
Cc1[nH]ncc1-c1conc1-c1ccnc(Nc2ccc(-n3cncn3)cc2)c1
Fc1onc(-c2ccnc(Nc3ccc(N4CCOCC4)cc3)c2)c1-c1ccccc1
COc1ccc(Nc2ncc3nc(Nc4ccc(N)cc4)[nH]c3n2)cc1F
CNC(=O)c1cc2cc(Nc3cc(Nc4ccccc4)ccn3)ccc2cc1C(F)(F)F
Nc1ncnc2c1c(-c1ccc(Oc3ccccc3)cc1)cn2C1CCCC1
O=C(NCC(Cl)CN1CCOCC1)c1cccc(-n2ncc3cc(Nc4ccccc4)ccc32)c1
Cc1ncn(-c2ccc(Nc3cc(-c4nocc4-c4cc[nH]n4)ccn3)cc2)n1
c1ccc(-c2cnc3ccc4ccncc4c3c2)cc1
CCCNc1ccc2cc(-c3c(N)c(-c4c[nH]c5cncnc45)cc4cn[nH]c34)sc2c1
CSc1cc(-c2[nH]cnc2-c2ccccc2)cc(NCC2OCCC2F)n1
COC(=O)c1c(NC(=O)CN2CCNCC2)ccc(N=C(c2ccccc2)C2(N)C(=O)Nc3ccccc32)c1N
Cc1ccc2cnc(NC3CCC(C(=O)N4CCCC4)CC3)nc2c1-c1cccnc1
O=C1NC(=O)C(=Cc2cc(O)c(-c3cccc(F)c3)o2)S1
COc1ccc(C2=NCCc3cc(OC)c(Cl)cc32)cc1Cl
O=C(NC(F)(CO)c1ccc(Cl)cc1)C1C=C(c2[nH]ncc2-c2ccc(F)cc2)C=N1
O=C(NCc1ccccc1)c1cc(-c2[nH]ncc2-c2cc(F)ccc2F)c(Cl)[nH]1
CS(=O)(=O)Nc1ccc(-c2ccnc(Nc3ccccc3)n2)c(S(N)(=O)=O)c1
Cc1ccc2c(CC(=O)Nc3sccc3-c3ncn[nH]3)c(C)ccc2n1
COc1c(F)cccc1Nc1nc2cnc(Nc3ccccc3)nc2n1C1CCOCC1
c1ccc2cc(-c3n[nH]cc3-c3ccncc3)ccc2c1
CCOC(=O)N1CCN(C(=O)C2CCC(Cn3c(=S)[nH]c4ccccc4c3=O)CC2)CC1
CNC(=O)C1COC(C(F)(F)F)CN1c1ccc(Nc2cc(Nc3ccccc3F)ccn2)cc1
OC1CC(F)(n2c(Nc3ccccc3)nc3cnc(NC4CCCCC4)nc32)C(F)(F)O1
Nc1nc(-c2ncn[nH]2)c(NC(=O)Cc2cccc3cnccc23)s1
c1ccc2cc(-c3nc4ccccc4n3-c3ccnc(NC4CCCCC4)c3)ccc2c1
N#Cc1ccc(CC(=N)Sc2ccc(C(F)(F)F)c(N)c2)cc1
CCN(CC)S(=O)(=O)c1ccc2[nH]nc(C(=O)OCc3nc4ccccc4[nH]3)c2c1
COc1c(C(N)=O)cc(C(F)(F)F)c(Oc2cc(Nc3ccccc3)ccn2)c1F
CCN(c1ccccc1)c1nc(NC2CC(Cl)CCC2N)nc2[nH]cnc12
Cc1cc(OCCN2CCCC2)c(S(=O)(=O)NC(C)(C)C)cc1Nc1nccc(Nc2ccccc2)n1
CCNC(=O)n1cc(-c2nc(NC3CCNCC3)ncc2F)c2cccc(C#N)c21
O=C(NCCCN1CCOCC1)c1ccc(-n2ncc3cc(Nc4ccccc4)ccc32)cc1Cl
NC(=O)c1ccc(-c2cn[nH]c2-c2c[nH]c(C(=O)NCc3ccccc3Cl)c2)cc1
O=C(Nc1ccccc1N1CCN(Cc2ccccc2)CC1)c1oc(Br)cc1Cl
CC1c2c([nH]c3cc4c(cc23)NC(=O)C4)-c2n[nH]cc2C(C)(N)C1(C)C
O=C(C1CC1)N1CCCC(Nc2nccc(-n3c(-c4ccc5ccccc5c4)nc4ccccc43)n2)C1
COc1cc(Nc2ccccc2)cc(Nc2ccc(N3CCOCC3C(N)=O)cc2)n1
N#Cc1c[nH]nc1C(=O)N1CCCc2cc(NC(=O)c3cccc4ccccc34)sc21
O=c1n(CC2CCOCC2)nc(-c2ccnc(NC3CCCCC3)c2)n1-c1ccc2ccccc2c1
O=C(Nc1sccc1-c1ncn[nH]1)C(Br)n1c(=O)ccn2nccc12
C=CCN1CCN(c2cc(Cl)ccc2NC(=O)c2cnc(Br)s2)CC1
Oc1cccc2cc(-n3cnnc3-c3ccnc(NC4CCOCC4)c3)c(Cl)cc12
COc1cc2c(Oc3ccc(NC(=O)C4(C(=O)N=C5CCC=CC5F)CC4F)cc3)ccnc2cc1OCCCN1CCOCC1
O=C(Cc1cccc2ccccc12)Nc1ccsc1-c1nnco1
Nc1nc(NC2CCCC(F)(F)C2)nc2c1nc(Nc1ccccc1)n2C1CCCC1
COC1CCCCC1C(=O)Nc1cc(-c2ccnc(Nc3ccccc3)c2F)ccn1
Cc1cc(-c2conc2-c2ccnc(Nc3ccc(-n4cncn4)cc3)c2)[nH]n1
Oc1ccc(-c2csc(Nc3ccccc3)n2)cc1Cl
O=C(Cc1cccc2nccc(Br)c12)Nc1scc(C(F)(F)F)c1-c1ncn[nH]1
CCOc1sc2ncncc2c1-c1ccccc1SCCC(=O)O
NC(=O)c1cccnc1-c1[nH]c(-c2ccccc2)nc1-c1ccc2c(c1)OCO2
CC(C)N1CCC(c2nc(-c3ccc(Cl)c(Cl)c3)c(-c3cc(N)nc(NC4CC4)n3)[nH]2)CC1
COc1cc(Nc2ccc(Cl)cc2)cc(Oc2cc(C(F)(F)F)ccc2C(N)=O)n1
COc1ccc2c(c1Cl)C(C)CN=C2c1ccccc1
Cc1cc(-c2nocc2-c2cn[nH]c2)cc(Nc2ccc(-n3cncn3)cc2C)n1
N#Cc1cc(C(=O)Nc2cc3c(s2)N(C(=O)C2CC2)CCC3)c2ccccc2c1
O=C(NCc1ccccc1)c1[nH]c(F)c(-c2[nH]ncc2-c2ccccc2Cl)c1CO
CCn1c(Nc2ccc(F)cc2)nc2c(OC)nc(Nc3ccccc3)nc21
Nc1nc(Nc2ccc(-n3cnc(N4CCOCC4)n3)c(C(F)(F)F)c2)nc2cc(-c3cn[nH]c3)ccc12
CCc1cc(Nc2ncc3c(n2)N(C2CCC(OC)C2(N)N)CC(=O)N3)ccc1C(=O)NC1CCNCC1
N#Cc1ccc(Nc2nccc(Nc3c(Cl)cccc3C(N)=O)n2)cc1
COc1ccccc1Nc1nc2c(O)nc(Nc3cccc(F)c3)nc2n1C1CCCCC1
Nc1ccc2cnccc2c1S(=O)(=O)NC(Cc1ccc(OS(=O)(=O)c2cccc3cnccc23)cc1)C(=O)N1CCN(c2ccccc2)CC1
NC(=O)c1cccc(-c2nc(-c3ccccc3)[nH]c2-c2ccc3c(c2)OCCO3)n1
CCc1ccc2c(NC(=O)Nc3ccccn3)ccnc2c1C(F)(F)F
CCOC(=O)c1c[nH]c(C(C)=C2C(=O)Nc3ccccc32)c1C
CC1Oc2ccc(Nc3ncc4cccc(-c5cccnc5)c4n3)cc2O1
NC(=O)c1cccc(Nc2ccnc(Nc3ccc(N4CCCC4=O)c(Cl)c3)n2)c1
COc1ccc(C(F)(F)F)c(Oc2cc(Nc3ccccc3)cc(C(N)=O)n2)c1OC
CCNC(=O)c1ccc2c(O)cn(C(N=O)c3cccc4c3OCOC4)c2c1F
c1cc(-c2nccs2)c2nc(Nc3ccc(-n4cnc(N5CCOCC5)n4)cc3)ncc2c1
Nc1ccccc1-c1cc2c(Oc3cccc(O)c3)ncnc2[nH]1
Cc1cc(-c2nccs2)c2nc(Nc3ccc(-n4cncn4)cc3)ncc2c1
CCOc1ncc(NC(C)=O)c(N)c1C#N
c1cc2ccc3ncc(-c4ccc(-c5ccn[nH]5)cc4)cc3c2cn1
C=CCN1CCN(c2ccccc2NC(=O)c2cc(Cl)cc(Br)c2)CC1
CS(=O)(=O)Nc1ccc(-c2ccncc2)c2cc(-c3ccccc3)cnc12
O=C(O)c1cccc(-c2n[nH]c3cc(Nc4ccccc4)c(Cl)cc23)c1
O=C1NC(=O)C(=Cc2ccc3c(c2)OCO3)S1
COC(=O)c1cc(OC)c(CC(=O)Nc2cccs2)cc1C
NC(=O)c1c(Nc2ccc(C(F)(F)F)cc2)ccnc1Oc1ccc(N2CCNCC2)cc1
CSc1cc(-n2cncn2)ccc1Nc1cc(-c2ccn(-c3ccccc3C)n2)cc(C)n1
NCc1cccc(NC(=O)Nc2cc(-c3c[nH]c4ncc(-c5ccccc5)cc34)cc(C(F)(F)F)c2F)c1
Nc1cccc2ncnc(NCCc3ccc(Oc4ccccc4)cc3)c12
CC(C)(C)c1cnc(CSc2cnc(NC(=O)C3CCNCC3)s2)o1
COc1ccc2c(Nc3ccc(OCc4ccccc4)c(OC)c3)ncnc2c1
NC(=O)c1ccccc1Oc1ccc(-c2nc3ccccc3[nH]2)cc1Cl
CC(=O)N1CCN(c2ccccc2NC(=O)c2ccc(Cl)o2)CC1Br
CSc1ccccc1-c1nc[nH]c1-c1cc(NC2CCc3ccccc32)ncc1F
Sc1cc(-n2cnnc2-c2ccncc2)cc2ccccc12
O=C(Cn1c(=O)ccc2cccc(F)c21)Nc1scc(Br)c1-c1nc(F)n[nH]1
Oc1cc2c(F)cccc2cc1-n1cnnc1-c1ccnc(NC2CCOCC2)c1
COC(=O)C(C(=O)Nc1ccncc1)c1cccc2ccccc12
Cc1cc(N(C)c2ncc(S(N)(=O)=O)c(Nc3ccc4c[nH]nc4c3)n2)cc(N)c1C
COc1c(Oc2cc(Nc3ccccc3)ccn2)cc(C(F)(F)F)cc1C(N)=O
O=C(NCc1cccc(Cl)c1Cl)c1cc(-c2[nH]ncc2-c2cccc(CO)c2)c[nH]1
Cc1cc(CC(=O)Nc2scc(C)c2-c2ncn[nH]2)c2nccnc2c1
NC(=O)c1cc(-c2ccc(Oc3cc(Nc4ccccc4)ccn3)cc2)cnc1C(F)(F)F
CC(C)OC(=O)c1ccc(CC(=O)Nc2ccsc2)cc1
CC(C)n1cc(-c2ccc3cnc(Nc4ccc(-n5cnc(N6CCOCC6)n5)c(Cl)c4)nc3c2)cn1
NC(=O)c1cc(Nc2ccnc(Nc3ccc(N4CCOCC4)cc3)c2)ccc1F
Cc1ccc(Nc2ccc3c(cnn3-c3cccc(C(=O)Nc4cccc(C)c4)c3)c2)cc1
O=Nc1cn(Cc2ccccc2)c2cc(F)c(O)cc12
Cc1c(Nc2cc[nH]n2)nc(Sc2ccc(NC(=O)C3CC3)c(N)c2)nc1N1CCNCC1
Oc1nnc(-c2ccnc(NC3CCOCC3)c2)n1-c1ccc2cccc(Br)c2c1
COC(=C1C(=O)Nc2ccccc21)c1cnc[nH]1
N#Cc1c(C(F)(F)F)ccc2c1ccc(=O)n2CC(=O)Nc1sccc1-c1cscn1
CS(=O)(=O)Nc1cc(Nc2nccs2)c2cc(-c3ccc([N+](=O)[O-])cc3)cnc2c1
c1cc(-c2cnn3cc(-c4ccc(OCCN5CCCCC5)cc4)cnc23)ccn1
Cc1ccc2cccc(CC(=O)Nc3ccsc3-c3ccn[nH]3)c2c1
c1ccc2cc(-c3nc4ccccc4n3-c3ccnc(NC4CCCNC4)n3)ccc2c1
CCCNc1ccc(-c2nc3n(c2-c2ccncn2)C(COCc2cccc(F)c2)C(OC)C3)cc1
Cc1cc(CC(=O)Nc2ccsc2-c2ncn[nH]2)c2ccccc2c1
O=C(Cc1ccc(Cl)c2cnccc12)Nc1sccc1-c1ncn[nH]1
c1ccc2cc(-c3nc4ccccc4n3-c3ccnc(NC4CCOCC4)c3)ccc2c1
Oc1cc(-c2nncn2-c2ccc3ccccc3c2)cc(NC2CCC2)n1
Fc1ccc(Nc2cc(-n3cccn3)ncn2)cc1
N#Cc1ccc2c(n1)CCC(=O)N2CC(=O)Nc1sccc1-c1nccs1
OC1(Nc2cc(-c3nncn3-c3ccc4ccccc4c3)ccn2)CCCC1
CC1COCCN1c1ccc(NC(=O)c2cccc(-n3ncc4cc(Nc5cccc(Cl)c5)ccc43)c2)cc1
CCCNc1cc(-c2c(-c3ccc(F)cc3)nc3n2C(CO)CC3)ncn1
CCOCn1cnc(-c2ccccc2)c1-c1ccnc(NC2(F)CCC(SC)CC2)c1
CNC1NC(=O)c2c1c1c3c(OC)cc(C)cc3n3c1c1c2c2ccccc2n1C1CCCC3O1
c1ccc2cc(-c3ncncc3-c3ccncc3)ccc2c1
Oc1c2c(cc3nc(-c4ccccc4F)ccc13)OCO2
CNCC(=O)n1cc(-c2cc(Cl)nc(NC3CCNCC3)n2)c2ccccc21
O=Nc1cn(Cc2ccc(O)c3c2OCOC3)c2c(F)ccc(C=Cc3ccccc3)c12
C=S(O)(O)=CCNCc1cc(OCc2ccccc2F)ccc1Nc1ncnc2cc(Cl)c(-c3ccco3)cc12
CC(=O)N1CC(C(=O)Nc2cc(-c3ccnc(Nc4ccccc4)c3)ccn2)CCC1F
CS(=O)(=O)Nc1ccnc(C(=O)Nc2cccc3ncc(-c4ccccc4)cc23)c1
Fc1cccc(-c2c(-c3ccnc(Nc4ccc(N5CCOCC5)cc4)c3)noc2NCc2ccccc2)c1
c1cc(-c2cc[nH]n2)cc(Nc2ccc(N3CCOCC3)cc2)n1
NC(=O)c1ccccc1Nc1ccnc(Oc2ccc3cc(C(F)(F)F)ccc3c2)c1
COc1ccc(Nc2cc(-c3cc(Nc4ccccc4)ncc3OC)ccn2)cc1
NC(=O)c1ccccc1Nc1ccnc(Nc2ccc(Cl)c(F)c2)n1
O=C(NCCN1CCOC(Cl)C1)c1cccc(-n2ncc3cc(Nc4ccccc4)ccc32)c1Cl
O=C(Cc1c(Cl)ccc2ncccc12)Nc1sccc1-c1ncn[nH]1
O=C(C1CC1)N1CC(Nc2nccc(-n3c(-c4ccc5ccccc5c4)nc4ccccc43)n2)CCC1O
Nc1cc(-c2n[nH]cc2-c2cn[nH]c2N)cc(Nc2ccc(N3CCOCC3)cc2)n1
COc1cccc(Oc2ccc(NC(=O)N3CCN(c4ncnc5ccccc45)CC3)cc2OC)c1
CCNC(=O)N1CCC(Nc2nccc(-c3cnc4ccccn34)n2)CC1
O=C(NCCCn1cnc(-c2ccccc2)c1-c1ccncc1F)c1ccccc1
c1ccc(-c2ccnc(Nc3ccc(-n4cncn4)cc3)n2)cc1
Cc1cc(-c2cc(C)[nH]n2)c(N)c(Nc2ccc(-n3cnc(C)n3)cc2)n1
O=C(Nc1nccc(-c2ccnc(Nc3ccccc3)c2)c1F)C1CCOC1
N#Cc1ccc2cccc(C(=O)Nc3cc4c(s3)N(Cc3cccnc3)CCC4)c2c1
O=Nc1ccc2c(ccn2Cc2c(O)c(C(=O)O)cc3c2OCOC3)c1F
Cc1cc(-n2cnc(N3CCOC(N)C3)n2)ccc1Nc1cc(-c2cc[nH]n2)ccn1
Cc1cc(-n2cnc(N3CCOCC3)n2)ccc1Nc1ncc2ccc(-c3cccnc3)cc2n1
Cc1nnc(OC(C)C(F)(F)F)c2cc(-c3cccc(C(=O)NC4CC4)c3)ccc12
COC1CN(c2cc(F)cc(N(c3nc(Nc4ccccc4)c4cc[nH]c4n3)C(C)C)c2C(N)=O)CCN1
O=C(Cc1cccc2ccccc12)Nc1ccsc1-c1ccn[nH]1
CC(=O)Nc1cc(N)nc(-c2ccccc2C#N)c1
N#CC1Cc2ncccc2N(CC(=O)Nc2sccc2-c2ncn[nH]2)C1=O
CC(C)Nc1ccc(-c2c(-c3ccncc3)oc3cc(F)ccc3c2=O)cc1
O=C(Cc1cccc2nccc(Br)c12)Nc1sccc1-c1nc(F)n[nH]1
COc1ccc(-c2cn[nH]c2-c2c[nH]c(C(=O)NCc3cccc(Cl)c3)c2)cc1
CC(=O)N1CCCC(C(=O)Nc2cc(-c3ccnc(Nc4ccccc4)c3)ccn2)C1
Cc1c(Nc2ccccc2)c(F)cc2c1cnn2-c1cccc(C(=O)Nc2ccccc2)c1
CCNC(=O)n1c(Cl)c(-c2ccnc(NC3CNC3)n2)c2ccccc21
C=C(C)CN1CCN(c2ccc(Cl)cc2NC(=O)c2ccc(Br)o2)CC1
N#Cc1ccc2c(CC(=O)Nc3sccc3-c3ncn[nH]3)cccc2n1
COC(C(=O)Nc1ccsc1-n1nccn1)c1ccccc1
O=C(Nc1c(N2CCN(c3ccccn3)CC2)ccc(Br)c1Cl)c1ccco1
CCn1cc(-c2cc(C(O)Nc3ccc(C)cc3C(=O)OC)on2)cn1
CC(=O)N1CC(F)CC(C(=O)Nc2cc(-c3ccnc(Nc4ccccc4)c3)ccn2)C1
COC(=O)C(C(=O)Nc1cccs1)c1c(C)ccc2ncccc12
COC(=O)c1ccc2ncccc2c1CC(=O)Nc1ccsc1
Cc1cc(C(=O)Nc2ccccc2)cc(-c2ccc3nc(NC(CN4CCOCC4)C(F)(F)F)ncc3c2)c1
COC1CN=C(c2ccc(Cl)cc2)c2ccc(F)cc21
Cc1nc2cc3nc(-c4cccs4)cnc3cc2n1C
O=c1n(C2CCOC2)nc(-c2ccnc(NC3CCOCC3)c2)n1-c1ccc2ccccc2c1
CCCOc1ccc(C(N)=O)c(Oc2cc(Nc3ccccc3)cc(C(F)(F)F)n2)c1
NC(=O)c1ccc(Nc2ccc3c(-c4ccccc4)n[nH]c3c2)c(Cl)c1
O=C(Nc1cccc(Nc2ncnc(Nc3ccccc3)c2C(F)(F)F)c1)C1CC1
CS(=O)(=O)Nc1cccc(-c2cnc3cccc(Nc4cccc(Cl)n4)c3c2)c1
COc1cc(Nc2nc3cnc(Nc4ccccc4F)nc3n2C2CCCCC2)ccc1N
c1ccc(-c2cccc3cnc(Nc4ccc(-n5cnc(N6CCOCC6)n5)cc4)nc23)cc1
N#Cc1cccc2sc(Cc3nc(NCCc4ccccc4)ncc3S(N)(=O)=O)nc12
O=C(Nc1cc(-c2ccnc(Nc3ccccc3F)c2)ccn1)C1CCOCC1
COCCC(=O)Nc1cccc(Nc2cc(-c3ccncc3)ccn2)c1
Nc1nc(NC2CCCCC2)nc2c1nc(Nc1cccc(F)c1)n2C1CCCC1
O=C(O)c1nc(Nc2cccc(F)c2Cl)nc2c1CN=C(c1ccccc1)c1c(F)cccc1-2
CN(C)C1COCCN1c1ccc(Nc2cc(-c3nocc3-c3ccccc3)ccn2)cc1F
Cc1nc(C#N)n(-c2ccc(Nc3nccc(-c4cccc(N5CCOCC5)c4)n3)cc2)n1
CN(C)CC=CC(=O)NC1COCC1(F)Oc1ccc2c(Nc3ccc(Cl)cc3)ncnc2c1
NC1CCCC(Nc2nccc(-c3cnc4ccccn34)n2)C1
Nc1cc(-c2nncn2-c2ccc3ccccc3c2)cc(NC2CCOC(O)C2)n1
COC(=O)C(C(=O)Nc1cc(C)cs1)c1cccc2cnccc12
CN(C(=O)Nc1ccc(-c2csc3c(-c4cn[nH]c4)cnc(N)c23)cc1)c1ccccc1F
O=C(NOCc1ccccc1)c1cc(-c2[nH]ncc2-c2ccc(Cl)cc2)c[nH]1
Cc1csc(NC(=O)Cc2ccc(OCC(C)CN3CCCCC3)cc2)c1-c1ncn[nH]1
COc1cncc(-c2sccc2NC(=O)Cc2ccccc2)n1
O=c1c2ccccc2[nH]c(=S)n1CC(F)N1CCC(=C(c2ccccc2)c2ccccc2)C(F)C1
NC(=O)c1cc(F)ccc1Nc1ccc2c(cnn2-c2ccccc2)c1
CNC(=O)c1ccc(Nc2cc(Nc3ccc(OC)c(OC)c3)c(C(F)(F)F)cn2)c(OC)c1
CNC(=O)C1COCCN1c1ccc(Nc2cc(Nc3cccc(C(F)(F)F)c3)ccn2)cc1
O=C1NC(=O)c2c1c1c3ccccc3[nH]c1c1[nH]c3cccc(Br)c3c21
COc1ccccc1Nc1cc(Oc2cccc(C(F)(F)F)c2C(N)=O)ncc1OC
N#Cc1cc(-c2nn[nH]n2)ccc1Nc1ncc(N)c(-c2cccc(N3CCOCC3)c2)n1
COC(=O)c1cccc2c(CC(=O)Nc3ccsc3)cccc12
NC(=O)c1csc(C(=O)Nc2cccs2)c1
COc1ccc2cc(-c3nc4ccccc4n3-c3ccnc(NC4CCCN(C(=O)C5CC5)C4)n3)ccc2c1
COc1ccc(Nc2nccc(Nc3c(OC)cccc3C(N)=O)c2OC)cc1
OC1CCCC(Nc2nccc(-c3cn[nH]c3C3CCCOC3)n2)C1
O=C(NCc1ccccc1)C1N=C(Cl)C(c2[nH]ncc2-c2ccccc2CO)=C1Cl
Cc1c(Nc2ncc(C(=O)N(c3ccccc3)C(C)O)s2)ncnc1N1CCNC(C)C1Cl
COc1cc2c(c(C(N=O)n3c(O)cc4ccc(F)cc43)c1)OCOC2
O=C(Cn1c(=O)c(OC(F)(F)F)c(Br)c2ccccc21)Nc1sccc1-c1ncn[nH]1
O=C(C1CCC(Cn2c(=S)[nH]c3ccccc3c2=O)CC1)N1CCN(c2ccccc2)CC1
CN(C)CC(=O)n1ccnc1C(=O)Nc1ccc(C2CCNCC2)cc1C1=C(C#N)CCCC1
CNC(=O)CCC(=O)NCCC(=O)NCCC(=O)NCCC(=O)Nc1cccc2c1c1c3c[nH]cc3c3c4ccc(OC)cc4n4c3c1n2C1OC4(C)CCC1O
C=CCN1CCN(c2ccccc2NC(=O)c2ccccn2)C(Br)C1Cl
Sc1cc(-n2cnnc2-c2ccnc(NCC3CC3)c2)cc2ccccc12
COc1cc(C)cc(-n2ccc(-c3ccnc(Nc4ccc(-n5cncn5)cc4)c3C)n2)c1
O=c1n(Cc2ccccn2)nc(-c2ccnc(NC3CCOCC3)c2)n1-c1ccc2ccccc2c1
C=CCN1CCN(c2cc(Br)cc(Cl)c2NC(=O)c2nccs2)CC1
O=C(NCc1ccc(F)cc1Cl)C1N=CC(c2[nH]ncc2-c2ccccc2)=C1CO
O=C(Cn1c(=O)ccc2cnc(Br)cc21)Nc1sccc1-c1ncn[nH]1
CCCNC1Cc2nc(-c3ccccc3OC)c(-c3ccncn3)n2C1COC(F)c1ccccc1
O=Nc1cn(C(Cl)c2ccccc2)c2cc(O)ccc12
COC(=O)c1cccc2ccc(CC(=O)Nc3ccsc3)cc12
CN(C)CCNC(=O)c1cc2c(-c3ccccc3Cl)n[nH]c2cc1Nc1ccccc1
COC(=O)c1cc2c(cc1Cn1ccc(Br)cc1=O)OCO2
CC(C)Nc1ccc(Nc2nc3cncnc3n2C2CCCC2)cc1F
NCC(N)N(c1ccncn1)c1ccc(C(N)=O)cc1C(F)(F)F
O=C(Nc1cc(-c2ccnc(Nc3ccccc3)c2)ccn1)c1cccnc1
COc1cccc2c(=O)cc(-c3c(Cl)ccc(C)c3O)oc12
O=S(=O)(NCCNCC=Cc1ccc(Br)cc1)c1cccc2cnccc12
N#Cc1ccc2sc(Cc3ccnc(NCCc4c[nH]cn4)n3)nc2c1
CS(=O)(=O)N1CCN(Cc2cc3nc(-c4cccc5n[nH]cc45)nc(N4CCOCC4)c3s2)CC1
Cc1c(Cl)cccc1CNC(=O)c1cc(-c2[nH]ncc2-c2ccccc2)c[nH]1
Cc1cc(-n2cncn2)ccc1Nc1cc(-c2ccn(-c3ncccc3C)n2)ccn1
CC1CN(c2ccc(Nc3cc(Nc4ccccc4)ccn3)cc2)C(C(N)=O)CO1
Cc1cccc2c1N(CC(=O)Nc1sccc1-c1ncn[nH]1)C(=O)C(C)C2
CS(=O)c1ccc(-c2nc(-c3ccccc3)[nH]c2-c2ccncc2F)cc1
c1cc2ccc3ncc(-c4ccc(N5CCOCC5)cc4)cc3c2cn1
O=C(NCc1ccc(Cl)cc1)c1cc(-c2n[nH]cc2-c2ccccc2)c[nH]1
C=S(O)(O)=CC(C)Nc1nc(F)nc2[nH]c(=O)c(Oc3ccc(N)cc3F)cc12
COC(=O)c1ccsc1NC(=O)Cc1ccc(-c2ccncc2)c(C)c1
c1ccc(-c2cnc(Nc3ccc(OCCN4CCCC4)cc3)s2)cc1
C#Cc1cccc2c(Nc3ccc(OCCOC)cc3OCCOC)ncnc12
CNC(=O)c1ccc(Nc2ccnc(Nc3ccc(N4CCOC(OC)C4)cc3)c2)c(C#N)c1
Oc1ccc(Nc2cc(-c3nncn3-c3ccc4ccccc4c3)ccn2)cn1
Cc1cc(-c2n[nH]c(C)c2-c2cccc(N)c2)cc(Nc2ccc(-n3cnc(F)n3)cc2)n1
O=C(NCc1ccc(CO)cc1)c1cc(-c2[nH]ncc2-c2ccccc2Cl)c[nH]1
CCC=S(O)(O)=Nc1c(Nc2ccccc2)cc2c(=O)[nH]c(N)nc2c1C#N
O=C1NC(=O)C2=C1c1cn(c3ccccc13)CCCc1ccc(c(N3CCCC3)n1)CCCn1cc2c2ccccc21
CS(=O)(=O)Nc1cc2ncc(-c3ccccc3)cc2c2cnccc12
Cc1cc(Nc2cc(-c3nocc3-c3cn[nH]c3C)ccn2)ccc1-n1cncn1
Cc1cc(O)cc2c3c4c[nH]cc4c4c5ccccc5n5c4c3n(c12)C1CCC5O1
O=C(Cc1cccc2cnccc12)Nc1scnc1-c1cscn1
O=C(c1ccc(Cn2c(=O)[nH]c3ccccc3c2=O)cc1)N1CCN(c2ccccc2)C(F)C1
CNC(=O)c1ccc(Nc2cc(Nc3ccc(-n4ncnc4C)cc3)ncc2C(F)(F)F)c(C)c1
Cc1ncccc1-c1cccc2cnc(Nc3ccc(C(=O)N4CCOCC4)cc3)nc12
Nc1c[nH]nc1-c1cc(F)nc(Nc2ccc(N3CCOCC3)cc2)c1
O=C(Nc1cc(-c2nncn2-c2ccc3ccccc3c2O)ccn1)C1CC1
N#Cc1cccc2cc(C(F)(F)F)c(=O)n(CC(=O)Nc3sccc3-c3nccs3)c12
Oc1cnc(NC2CCOCC2)nc1-n1c(-c2ccc3ccccc3c2)nc2ccccc21
O=C(NCCCN1CCOCC1)c1cccc(-n2ncc3cc(Nc4ccccc4)c(F)cc32)c1
c1cncc(-c2ccc3cnc(Nc4ccc(-n5cnc(N6CCOCC6)n5)cc4)nc3c2)c1
COC(=O)c1nccc2c(CC(=O)Nc3ccsc3)cccc12
CCc1ccccc1CC(=O)Nc1sc(OC)cc1C(=O)OC
COC(=O)N(c1cc(-c2nn(C3CCNCC3)c(=O)n2-c2ccc3ccccc3c2)ccn1)C1CCOCC1
COC(=O)c1cc(NC(=O)Cc2cccs2)cs1
O=c1n(-c2ccccn2)nc(-c2ccnc(NC3CCOCC3)c2)n1-c1ccc2ccccc2c1
Cc1ncn(-c2ccc(Nc3nc(C)c4cccc(-c5cccnc5)c4n3)cc2)n1
O=C1c2ccccc2-c2nc3nnnn3nc21
CC#CC(=O)Nc1ncc2ncnc(Nc3cccc(F)c3)c2c1Cl
OC1CCCCC1Nc1nc(F)c2nc(Nc3ccccc3)n(C3CCCC3)c2n1
COC(=O)c1cc2c(CC(=O)Nc3cncs3)cccc2cn1
CC(=O)Nc1cccc2ccc(-n3cnnc3-c3ccncc3)c(O)c12
CCNC(=O)n1cc(-c2nc(NC3CCNC3)ncc2Cl)c2ccccc21
Oc1cc2ccccc2cc1-n1cnnc1-c1ccnc(Nc2ccccn2)c1
O=C(Nc1ccccc1)c1cnc(O)nc1Nc1ccccc1O
Cc1ccc2c(NC(=O)Nc3ccc(C(F)(F)F)cn3)ccnc2c1
COc1c(O)cc2oc(-c3ccccc3)c(Cl)c(=O)c2c1Cl
Cc1cc(-c2cc(F)cc3[nH]ncc23)ccc1NC(=O)Nc1cccc(N)c1
COc1ccc(-c2nc3n(c2-c2ccncn2)C(COCc2ccc(N)c(F)c2)CC3)cc1
O=C1NCc2cccc(Nc3ccnc(Nc4ccc(N5CCOCC5)cc4)c3)c21
CNC(=O)c1cc(Cl)cc(Nc2ccnc(Oc3ccccc3)c2)c1OC
O=C(Cc1cc(Br)c(F)c2ncccc12)Nc1sccc1-c1ncn[nH]1
O=C(Nc1cc(-c2ccnc(Nc3ccccc3)c2)cc(F)n1)C1CCOC1
COc1ccc(OC)c(NC(=O)c2cc(C)cc(-n3ncc4c(OC)c(Nc5ccccc5)ccc43)c2)c1
O=c1cc(N2CCOCC2)oc2c1ccc1ccccc12
CNC(=O)CN1CCC(Nc2nccc(-c3cnc4ccccn34)n2)CC1
Fc1ccc(Nc2cc(-c3ccnc(Nc4ccccc4)c3)ccn2)cc1F
Cc1nc(Nc2ccccc2)cc(-c2ccnc(Nc3ccccc3)c2)c1C
O=C(NCCN1CCOCC1)c1cccc(-n2ncc3cc(Nc4ccccc4Cl)ncc32)c1
NC1CN(c2ncn(-c3ccc(Nc4cc(-c5n[nH]cc5Cl)ccn4)cc3)n2)CCO1
Cc1cc(OCCN2CCOCC2)c2ccc(C(C)(C)C)cc2c1NC(=O)Nc1ccnn1-c1ccccc1
Cc1cccc(-c2csc3ncnc(SCCC(=O)O)c23)c1
CC(C)(C)NS(=O)(=O)c1ccc(Nc2cccc3nc(Cl)c(-c4ccccc4)cc23)nc1
COC1CCCC(n2c(Nc3ccc(C(N)=O)cc3)nc3cnc(Nc4ccc(F)cc4)nc32)C1
Nc1c(-c2nocc2-c2cn[nH]c2)ccnc1Nc1ccc(N2CCOCC2)cc1
COC(=O)c1csc(NC(=O)Cc2cccc3c(C)c[nH]c23)c1
CNC(=O)c1c(Nc2ccccc2)ccnc1Nc1ccc(N2CCOCC2C(F)(F)F)cc1OC
CCOc1ccccc1Nc1cc(-c2ccnc(Nc3ccccc3OCC)c2)ccn1
O=C(NC(F)(Cl)c1cccc(CO)c1)C1C=C(c2[nH]ncc2-c2ccccc2)C=N1
COc1cc(Nc2ncc3cccc(-c4ccccc4)c3n2)ccc1-n1cnc(-c2ccc(F)cn2)n1
N#Cc1ccc2c(C(=O)Nc3cc4c(s3)CN(S(=O)(=O)c3ccccc3)CC4)cccc2c1
Cc1cnc(Nc2ccccc2)nc1-c1c(Cl)[nH]c(C(=O)NC(F)c2ccccc2Cl)c1CO
COc1cccc(-c2cc(C(O)Nc3c(OC)cccc3OC)on2)c1
CN(C)CCNc1nc(N)cc(-c2c[nH]c3ccc(-c4cnccn4)cc23)n1
CN(C)c1ccc(Cn2ncc(-c3ccnc(NC4CCCCC4)n3)c2O)cc1
COC1(NC(=O)c2ccccc2)CC2OC(C)(C1)n1c3ccccc3c3c4c(c5c6ccccc6n2c5c31)C(=O)N(C)C4
O=C(NCCN1CCOCC1)c1cccc(-n2nc(Cl)c3cc(Nc4ccccc4)ccc32)c1
O=C1N=c2ncccc2=C1c1cc2cc(O)cnc2[nH]1
O=Nc1cccc(F)c1-c1cccc2c1ccn2Cc1cccc2c1OC(O)OC2
Cc1cncc(-c2cccc3cnc(Nc4ccc(-n5cnc(N6CCOCC6)n5)cc4)nc23)c1
NC(=O)c1cc(N2CCOC(Cl)C2)ccc1Nc1nccc(Nc2cccc(F)c2)n1
Cc1cccc(C(=O)c2cc(N)[n+](O)c(-c3cc(F)ccc3F)c2)c1
O=c1n(C2CCOCC2)nc(-c2ccnc(NC3CCCCC3)c2)n1-c1ccc2ccccc2c1
CC(C)c1ccc(-c2onc(F)c2-c2ccncc2)cc1
CSC(C)(CNc1cc(-c2[nH]cnc2-c2ccccc2)cc(F)n1)Cc1ccccc1
COc1ccc(-c2cnc3cc(OC)ccc3n2)cc1
NC(=O)c1cc2ccccc2cc1Nc1cc(Nc2ccccc2)ccn1
O=C(CN1C(=O)C(Br)Cc2ncccc21)Nc1sccc1-c1nccs1
COc1cc2c(cnn2-c2cccc(C(=O)NCCCN3CCOCC3)c2)cc1Nc1ccccc1
O=C(NCc1cc(Cl)ccc1CO)c1cc(-c2[nH]ncc2-c2ccc(C(F)(F)F)cc2)c[nH]1
N#Cc1ccc(-c2ccnc(Nc3ccc(-n4cnc(-c5ccccn5)n4)cc3)n2)cc1N1CCOCC1
O=C(Cc1cccc2cnccc12)Nc1scnc1-c1nc[nH]n1
O=c1n(Cc2ccncc2)nc(-c2ccnc(NC3CCCCC3)c2)n1-c1ccc2ccccc2c1
NC(=O)c1cc(N2CCOCC2)ccc1Nc1cc(Nc2ccccc2)ccn1
CNC(=O)c1ccc(Nc2cc(Cl)nc(Nc3ccc(N4CCOCC4)cc3OC)n2)cc1
CCNC(=O)n1cc(-c2cc(Cl)nc(NC3CCCNC3)n2)c2ccccc21
NC(=O)c1cccc(Nc2nccc(-c3ccccc3)n2)c1
O=C(Nc1sccc1-c1ncn[nH]1)C(Cl)N1C(=O)CCc2ccccc21
CNc1cc(Oc2ccc(NC(=O)Nc3ccc(C(C)(N)N4CCNCC4)cc3C(F)(F)F)cc2)ncn1
COc1cc2c(N3CCN(C(=O)Nc4ccccc4)CC3)ncnc2cc1OC(CCN1CCCCC1)OC(C)C
COC(=O)c1ccc(C(=O)NC2CCN(CC(=O)Nc3ccc(OC)c(OC)c3)CC2)cc1OC
Cc1ncn(-c2ccc(N(C)c3cc(-c4cc(C)[nH]n4)ccn3)c(C(C)C)c2)n1
CCc1c[nH]c2ncc3cnc(C4CCC(=N[SH](O)(O)=C5CC5)C4)n3c12
FC1COCCN1c1cccc(-c2ccnc(Nc3ccc(-n4cnc(N5CCOCC5)n4)cc3)n2)c1
O=C(Cc1cccc2cnccc12)Nc1scnc1-c1cnccn1
O=C1NC(=O)C(c2cn(CCCn3ccnc3)c3ccccc23)C1=Nc1ccccc1
CC(=O)N1CCC(C(=O)Nc2cc(-c3ccnc(Nc4ccccc4)c3)ccn2)CC1
CCNc1ncnc2c1nc(Nc1ccc(F)cc1)n2C1CCCC1
O=C(Cn1c(=O)c(C(F)(F)F)cc2c(Br)nccc21)Nc1sccc1-c1ncn[nH]1
COc1nc(Nc2ccc(-n3cncn3)cc2)nc2c(-c3ccccc3F)cc(C)cc12
Oc1[nH]c2ncccc2c1-c1nccc(NC2CCC(Cl)CC2)n1
O=C(C1CCC(Cn2c(=O)[nH]c3ccccc3c2=O)CC1)N1CCN(c2ccccc2)CC1
c1ccc2cc(-c3nc4ccccc4n3-c3ccnc(NC4CCCCC4)n3)ccc2c1
O=C(NCc1ccccc1)C1N=CC(c2[nH]ncc2-c2ccccc2Cl)=C1CO
CS(=O)(=O)Nc1ccc(Nc2ccccn2)c2cc(-c3ccccc3)cnc12
CCN(CC)CCNC(=O)C(=C1C(=O)Nc2cc(C)ccc21)c1cc(F)c(C)[nH]1
COCCNC(=O)c1ccc2c(=O)n(CC3CCCCC3)c(=S)[nH]c2c1
CNC(=O)c1c[nH]c2nc(Nc3ccc4c(c3)N(C(=O)CN(C)C)CC4)nc(Nc3ccc(F)cc3OC)c12
COC(=O)c1ccc2c(c1)CCC(=O)N2CC(=O)Nc1cc(C)cs1
O=C(Nc1cc(-c2n[nH]c(=O)n2-c2ccc3ccccc3c2)ccn1)c1ccccc1
Oc1cc(N2CCOCC2F)ccc1Nc1cc(-c2nocc2-c2ccccc2)ccn1
COc1ccc(C(N)=O)cc1Oc1nccc(Nc2ccccc2Cl)c1C(F)(F)F
Cc1ccc(-c2nc(Nc3ccc(NC(=O)c4ccccc4)cc3)ncc2NC(=O)C=CCN(C)C)cn1
Fc1[nH]nc(-c2ccccc2)c1-c1ccnc(Nc2ccc(N3CCOCC3)cc2)c1
CCN1CCC(n2nc(-c3ccnc(NC4CCOCC4)c3)n(-c3ccc4ccccc4c3)c2=O)CC1
CCCN(C)Cn1cc(C2=C(c3c[nH]c4ccccc34)C(=O)NC2=O)c2ccccc21
O=CNCC(O)c1cc(Nc2ccc3c(cnn3-c3ccccc3)c2)ccc1Cl
CN(C)CCCNC(=O)c1ccc2c(c1)OCC(c1nc3ccc(-c4cn[nH]c4)cc3s1)C2
O=C(Nc1cccc(Cl)c1)c1ccccc1NCc1ccncc1
COC(C(=O)Nc1ccsc1-c1ncco1)c1ccccc1
O=C(Cc1cccc2ccccc12)Nc1ccsc1-n1ccnc1
CC(=O)N1CCCCC1C(=O)Nc1cc(-c2ccnc(Nc3ccccc3)c2)ccn1
O=C1NC(=O)C2=C1c1cn(c3ccccc13)CCCc1cc(nc(N3CCCC3)c1)CCCn1cc2c2ccccc21
CN(C)CCNC1COCCN1c1ccc(Nc2cc(-c3nocc3-c3ccccc3)c(F)cn2)cc1
COc1c(C2=NCCc3ccccc32)ccc(Cl)c1Br
CCOC(=O)n1cc(-c2ccnc(NC3CCNCC3)n2)c2cc(Cl)ccc21
COc1cccc2cc(-c3nc4ccccc4n3-c3ccnc(NC4CCCCC4)n3)ccc12
Oc1cnc(NC2CC2)cc1-c1nncn1-c1ccc2ccccc2c1
COc1c(Oc2nccc(Nc3ccc(Cl)cc3)n2)cccc1C(N)=O
NS(=O)(=O)c1cccc(-c2cnc3cccc(Nc4cccc(Cl)n4)c3c2)c1
CS(=O)(=O)Nc1ccc2ncc(-c3ccccc3)cc2c1-c1cccnc1
O=C(Cn1c(=O)ccc2cc(Br)ccc21)Nc1sc(OC(F)(F)F)cc1-c1ncn[nH]1
NC(=O)c1ncnn1-c1ccc(Oc2nccc(Nc3ccccc3)c2C(F)(F)F)cc1
Cc1c(-n2ncnc2Cl)ccc(Nc2nccc(-c3cc[nH]n3)n2)c1N
CSc1c(NC(C)CCCC(C)C)cccc1-c1nc[nH]c1-c1ccnc(F)c1
NC(=O)c1cc(Nc2nccc(Nc3ccccc3Cl)n2)ccc1N1CCOCC1F
Oc1cccc2ccc(-c3nc4ccccc4n3-c3ccnc(NC4CCOCC4)c3)cc12
O=C(NCCN1CCOCC1)c1cccc(-n2ncc3cc(Nc4ccccc4)cnc32)c1
OC1CC(Nc2cc(-c3nncn3-c3ccc4ccccc4c3)ccn2)CCO1
CNS(=O)(=O)Cn1ccc2cc(Nc3nccc(NC(O)c4cccnc4)n3)cc(C(F)(F)F)c21
COC1COCCN1c1ncn(-c2ccc(Nc3nc(F)c4cccc(-c5ccccc5)c4n3)cc2)n1
O=C(NCCN1CCOCC1)c1ccnc(-n2ncc3cc(Nc4ccc(Cl)cc4)ccc32)c1
Nc1cc(Nc2ncc3ccc(-c4cn[nH]c4)c(C4CC4)c3n2)ccc1-n1cnc(N2CCOCC2)n1
N#Cc1nccc2c(CC(=O)Nc3sccc3-c3ncn[nH]3)cccc12
COC1CCCC1n1c(Nc2cccc(F)c2)nc2cnc(Nc3ccccc3F)nc21
CN(C)CC(=O)n1cc(-c2ccnc(NC3CCNCC3)n2)c2c(Cl)cccc21
O=C(NC(CO)c1cccc(Cl)c1)c1[nH]cc(-c2[nH]ncc2-c2ccc(Cl)cc2)c1Cl
O=Nc1cccc2c1ccn2C(O)(Cl)c1ccccc1
COC(=O)c1sccc1NC(=O)Cc1ccccc1
COC(=O)c1cccc(C(=O)NC2CCN(C(C)C(=O)Nc3ccccc3)CC2)c1
O=C(Nc1sccc1-c1ncn[nH]1)C(Br)c1cccc2cnccc12
c1cc(-n2cnc(N3CCOCC3)n2)ccc1Nc1ncc2ccc(-c3cn[nH]c3)cc2n1
O=C(COC(=O)c1[nH]nc2ccccc12)Nc1ccc(S(=O)(=O)N2CCCC2)cc1
c1ccc2cc(-n3nccc3-c3ccncc3)ccc2c1
Nc1cc2c(nc1Br)CCC(=O)N2CC(=O)Nc1sccc1-c1nc[nH]n1
Clc1cccc(Nc2ccc3c(-c4ccccc4)n[nH]c3c2)c1
COc1cccc(Nc2c(F)cnc(Oc3cccc(C(F)(F)F)c3)c2C(N)=O)c1
Nc1c(Sc2nnc3ccc(-c4cn[nH]c4)nn23)ccc2ncccc12
Cc1nc(N(C)c2ccc(-n3cncn3)cc2)cc(-c2n[nH]cc2-c2cccnc2)c1C
NC(=O)c1oc2ccccc2c1NC(=O)c1ccco1
O=C(c1cc(-c2n[nH]cc2-c2ccccc2)c(Cl)[nH]1)N1CCCC1
COc1ccc2cc(-c3nc4ccccc4n3-c3ccnc(NC4CCCCC4)n3)ccc2c1
C=CCN1CCN(c2ccccc2NC(=O)c2cscn2)C(Cl)C1
c1ccc2cc(-n3cnnc3-c3ccncc3)ccc2c1
Cc1c(-c2nc[nH]c2-c2ccccn2)cc(C(C)(C)C)c2c1OCO2
c1cc(-n2cnc(N3CCOCC3)n2)ccc1Nc1ncc2ccc(-c3cnoc3)cc2n1
c1ccc(-c2[nH]ncc2-c2ccnc3ccccc23)nc1
O=C1c2ccccc2C(=O)C1c1ccncc1
O=C(NCCCN1CCC(Br)C1=O)c1cncc(F)c1Nc1nc(-c2ccccc2)nc2nccnc12
Sc1ccc2cc(-n3cnnc3-c3ccnc(NC4CCCCC4)c3)ccc2c1
CC(C)(C(=O)Nc1sccc1-c1ncn[nH]1)c1ccc(-c2ccncc2)cc1
CNC(=O)C1CN(c2ccc(Nc3cc(Nc4ccccc4F)ccn3)cc2)C(OC)CO1
c1cc(-c2nocc2C2CC2)cc(Nc2ccc(N3CCOCC3)cc2)n1
NC(=N[N+](=O)[O-])NN=Cc1cc([N+](=O)[O-])ccc1-c1ccco1
OC1CCC(Nc2cc(-c3nncn3-c3ccc4ccccc4c3)ccn2)CC1
O=C1NC(=O)C(=Cc2ccc3nccnc3c2)S1
N#Cc1c(NC(=O)c2ccccc2)sc2c1CCCC2
Cc1c(-c2cccc(C(=O)NC3CC3)c2)cc(C)c2c(-c3ccccc3)nncc12
O=C(Cc1cccc2cncc(Br)c12)Nc1scc(F)c1-c1ncn[nH]1
NC(=O)c1csc(NC(=O)c2ccc(S(=O)(=O)N3CCCCC3)cc2)c1
O=Nc1ccc2ccn(C(F)c3cccc4c3OCOC4O)c2c1
CC(C)n1cc(NCc2cc(-c3ccc(Br)c(O)c3)no2)cn1
NC(=O)c1cccc(Nc2ccnc(Oc3cc(C(F)(F)F)ccc3Br)c2)c1
CCC(CN(CC)CC)N1c2ccccc2Oc2cccc(Cl)c21
OC1CCC(c2[nH]ncc2-c2ccnc(NC3CCCC3)n2)CC1
O=C(COC(=O)c1n[nH]c2ccccc12)Nc1ccc(S(=O)(=O)N2CCCC2)cc1
O=C(O)c1c(Cl)c(Cl)nc2c(O)cc(Cl)cc12
COC(=O)c1nc2cccc(CC(=O)Nc3cccs3)c2nc1C
NC(=O)c1cc(F)c(-c2cc(F)ccc2F)nc1Nc1ccc(NC=O)c(F)c1
Cc1ccc(CC(=O)Nc2ccsc2-c2nnco2)c2ccccc12
O=C(NCCN1CCOCC1)c1cccc(-n2ncc3cc(Nc4ccc(Cl)cc4)ccc32)n1
O=c1n(C2CCNCC2)nc(-c2ccnc(NC3CCOCC3)c2)n1-c1ccc2ccccc2c1
CC(C)N1CCC(c2nc(-c3ccccc3Cl)c(-c3nc(NC4CCCCC4)ncc3Cl)[nH]2)CC1
CS(=O)(=O)N(c1ccc(-c2cnc3ccc4ccncc4c3c2)cc1)S(C)(=O)=O
ON=C1c2ccccc2-c2c1nc1ccccc1[n+]2O
N#Cc1ccc2ccc(=O)n(CC(=O)Nc3sccc3-c3ncco3)c2c1C(F)(F)F
CC(C)(C)Oc1cccc(Nc2cc(Oc3ccc(C(F)(F)F)cc3)nc(C(N)=O)c2)c1
CCNC(=O)n1cc(-c2ccnc(NC3CCCNC3)n2)c2cc(Cl)ccc21
CC(=O)N(C(C)=O)c1cc2ccc3ncc(-c4ccccc4)cc3c2cn1
c1ccc(Nc2ccc3c(-c4ccccc4)[nH]nc3c2)cc1
N#Cc1cc2cccc(Br)c2n(CC(=O)Nc2sccc2-c2ncn[nH]2)c1=O
NS(=O)(=O)c1cccc(Nc2cccc3ncc(-c4ccccc4)cc23)n1
CC(CNc1ncc2cc(-c3cccc(C(=O)NC4CC4)c3)ccc2n1)N1CCOCC1
COc1ccc2c(c1)C(c1ccccc1Cl)=NC(Br)C2
COc1cnc(NC2CCCN(C(=O)C3CC3)C2)nc1-n1c(-c2ccc3ccccc3c2)nc2ccccc21
N#Cc1ccc(S(=O)(=O)N2CCCc3cc(NC(=O)c4cccc5ccccc45)sc32)cc1
COc1ccc(N(c2nc(Nc3ccc(C)cc3F)c3cc[nH]c3n2)C(C)C)cc1N1CCNC(C(N)=O)C1
Cc1cc(-c2cc[nH]n2)cc(Nc2ccc(-n3nc(-c4cncc(F)c4)nc3N)cc2)n1
Cc1cnc(Nc2ccc(N3CCOC(F)C3)cc2)cc1-c1nocc1-c1ccccc1
Cc1ccc(C(N)=O)c(Nc2ccnc(Nc3ccc(-n4cncn4)cc3)c2)c1C
Nc1ccc2nc3cn[nH]c3nc2c1
CNC(=O)c1n[nH]c(C2=CC(Cl)(C(=O)NCc3ccccc3)N=C2)c1-c1ccccc1
CCC(C(=O)O)N1C(=O)C(=Cc2oc(-c3ccccc3)cc2Br)SC1=S
Cc1c(Nc2ccc(-n3cnc(-c4cccnc4)n3)c(N)c2)ncc(Cl)c1-c1cc[nH]n1
Fc1c(-c2ccn(Cc3ccccc3)n2)ccnc1Nc1ccc(N2CCOCC2)cc1
COc1cccc(Nc2nc3cnc(Nc4ccccc4)nc3n2C2CCCC2)c1F
COC(=O)c1sccc1NC(=O)Cc1ccc(-c2ccncc2)cc1
COC(=O)c1ccc(CC(=O)Nc2ccsc2)c2ccccc12
O=C(NC(CO)c1ccc(Cl)cc1)C1C=C(c2[nH]nc(Cl)c2-c2ccccc2)C(Cl)=N1
Nc1cc(Nc2nccc(-c3cc[nH]n3)c2Cl)ccc1N1CCOCC1
COC(=O)c1cccc2c1-c1ccccc1C2=NO
O=C(C1C=C(c2[nH]ncc2-c2ccccc2Cl)C=N1)N1CCCC1
O=C(Cc1cccc2ccccc12)Nc1ccsc1-c1ncn[nH]1
O=C(NC(CO)c1ccccc1)C1(Cl)C=C(c2[nH]ncc2-c2cccc(C(F)(F)F)c2)C=N1
C=CCN1CCN(c2cc(Cl)ccc2NC(=O)c2cccc(C)n2)CC1
COc1nc(Nc2cc(F)ccc2F)nc2c1nc(Nc1ccccc1)n2C1CCCC1
NC(=O)c1ccccc1Nc1ccnc(Nc2ccc3c(c2)OCO3)c1
O=Nc1cn(C(F)c2ccc(O)cc2)c2ccccc12
O=C(Cn1c(=O)ccc2cc(C(F)(F)F)ccc21)Nc1sccc1-c1nc(Br)n[nH]1
O=C(NCc1cccc(F)c1)C1C=C(c2[nH]ncc2-c2cc(F)ccc2Cl)C=N1
CCOC(=O)c1cc(NC(=O)C(C#N)c2ccccc2)sc1OC
O=C(Cc1c(Cl)ccc2ncccc12)Nc1sccc1-c1nc(C(F)(F)F)n[nH]1
CNC(=O)c1ccc(Nc2ccnc(Nc3ccc(N4CCOCC4)c(Br)c3OC)c2)cc1
COc1c([NH3+])ccc2c[nH+]c3c4cc5c(cc4cc(OC)c3c12)OCO5
CC1C(Cl)CC1N1CCN(CCNC(=O)c2cccc(-n3ncc4cc(Nc5ccccc5)ccc43)c2)CC1
O=C(c1ccc(Cn2c(=O)[nH]c3ccccc3c2=O)cc1)N1CCN(c2ccccc2)CC1
Cc1cnc(Nc2ccc(-n3cncn3)cc2C#N)cc1-c1ccn(-c2ccccc2C)n1
Cc1cc(Nc2ncc(C)c(-c3ccc(C(F)(F)F)nc3)n2)cc(C(=O)Nc2cccc(-n3ccnc3)c2)c1
COC(=O)c1ccc(OC)cc1CC(=O)Nc1ccsc1
COCCNC(=O)C(C(=O)Nc1ccsc1)c1ccccc1
CN(C)c1ccc2c(c1)c1cn2CCCc2ccc(nc2)CCn2cc(c3ccccc32)C2=C1C(=O)NC2=O
O=C(C1CC1)N1CCCC(Nc2nccc(-n3c(-c4ccc5ccccc5c4)nc4cc(O)ccc43)n2)C1
C=S(O)(=CCCO)Oc1cnc(NC2CCC(C(=O)N3CCCCC3)CC2)nc1-n1ccc2c(O)cccc21
COc1ccc(Nc2ccnc(Oc3ccc(C(F)(F)F)cc3F)c2)c(C(N)=O)c1
O=C(NCc1ccc(S(=O)(=O)N2CCC(Cl)(n3nnc4ccccc43)CC2)s1)c1ccccc1
COc1cccc(C=C2C(=O)Nc3c(OC)cc(OC)cc32)c1
Cc1ncn(-c2ccc(Nc3cc(-c4nocc4-c4c(C)n[nH]c4C)ccn3)cc2)n1
CCCNc1ccc(F)c(CC2CC(OC)c3nc(-c4ccccc4)c(-c4ccncn4)n32)c1
Nc1cnc(Nc2ccc(-n3cnc(N4CCOCC4)n3)cc2Cl)nc1-c1cc[nH]n1
FC(Cn1ccc(-c2ccnc(Nc3ccc(N4CCOCC4)cc3)c2)n1)c1ccccc1
O=C(Nc1cc(-c2ccnc(Nc3ccccc3)c2)ccn1)C1CCOCC1
CN(C)C(=O)c1cccc(Nc2ccnc(Nc3ccccc3)c2)c1C(N)=O
CC(Sc1cnc2ccccc2c1)C(=O)O
CNC(=O)c1ccc(Nc2ccnc(Nc3ccccc3)c2)c(C(=O)N(C)C)c1C(F)(F)F
Cc1ccc(-n2cc3c(O)nnc-3nc2SCc2cscn2)cc1
O=C(NC(CO)c1cccc(F)c1)c1cc(-c2[nH]nc(Cl)c2-c2ccc(F)cc2)c[nH]1
CNc1cccc2c1c1c3c(c4c5ccccc5n5c4c1n2C1(C)CCCC5(OC)O1)CNC3=O
Nc1cc2cnc(Nc3ccc(-n4cnc(N5CCOCC5)n4)cc3)nc2cc1-c1cn[nH]c1
CS(=O)(=O)Nc1cccnc1Nc1ccc(Cl)c2ncc(-c3ccccc3)cc12
COc1cc(N2CCOCC2)ccc1Nc1cc(Nc2ccc(C(F)(F)F)cc2C(=O)N(C)C)ccn1
COc1cc(-c2cnn3cc(-c4ccccc4)cnc23)cs1
COc1c(Nc2ccccc2C(N)=O)cc(Oc2ccccc2)nc1C(F)(F)F
O=C(Cn1c(=O)cc(C(F)(F)F)n2nc(Br)cc12)Nc1sccc1-c1ncn[nH]1
Nc1ccc(N2CCOCC2)cc1-c1ccnc(Nc2ccc(-n3cnc(N4CCNCC4)n3)cc2F)n1
COc1c(C)ccc(C)c1CC(=O)Nc1sccc1-c1ncn[nH]1
Fc1cc(Nc2cc(-c3noc(C4CC4)c3-c3ccccc3)ccn2)ccc1N1CCOCC1
N#CC(Nc1ccnc(NCc2cccnc2)c1)c1ccccc1
O=C(O)c1ccc2nc3c4cccc5cccc(c(=O)n3c2c1)c54
NC(=O)c1nc(Oc2ccccc2)c(Cl)c(Nc2ccccc2)c1C(F)(F)F
N#CC(c1ccnc(NCCc2cccnc2)n1)c1nc2ccccc2s1
CNS(=O)(=O)c1ccc(OC)cc1Nc1ncc(OC)c(Nc2c(Cl)cccc2OC)n1
O=C1c2ccccc2-c2n[nH]c3cccc1c23
O=C1C=CC(c2nc(-c3ccccc3)c(-c3ccnc(F)c3)[nH]2)=CC1
C#CCN1CCN(c2c(Cl)cccc2NC(=O)c2ccc(Br)o2)CC1
O=c1[nH]c2ccccc2n1C1CCN(Cc2ccc(-c3nc4cc5[nH]cnc5cc4nc3-c3ccccc3)cc2)CC1
O=c1c(-c2ccccc2)c(-c2ccnc(NC3CCCCC3)c2F)oc2ccccc12
O=C(O)c1ccc(Nc2ccc3c(-c4ccccc4)n[nH]c3c2)cc1Cl
O=C(NCCN1CCOCC1)c1cccc(-n2ncc3cc(Nc4ccccn4)ccc32)c1
CCC(=O)Nc1cc(N=O)cc2c1c(O)cn2Cc1cc(F)cc2c1OCOC2
N#Cc1cccc(-c2conc2-c2ccnc(Nc3ccc(N4CCOCC4)c(F)c3)c2)c1
Oc1cc2ccccc2cc1-c1nc2ccccc2n1-c1ccnc(NC2CCCCC2)n1
Cc1nc(-c2cccnc2)nn1-c1ccc(Nc2ncc3ccc(-c4cn[nH]c4)cc3n2)cc1
COc1ccc(-c2cc3c(c(OC)c2OC)Nc2cc(-c4ccccc4)ccc2C(=O)N3)c(NS(C)(=O)=O)c1
Cc1csc(NC(=O)Cc2cccc3ncccc23)c1-c1ncn[nH]1
CNC(=O)c1cc(Nc2cc(Nc3cccc(Cl)c3)c(OC)cn2)ccc1N1CCOCC1
O=C(Nc1cc(-c2ccnc(Nc3ccccc3)c2)ccn1)C1CCOC1
COc1cccc(C(N)=O)c1Nc1ccnc(Nc2ccc(N3CCOCC3)cc2)c1
CN(C)c1cc2cc(n1)CCCn1cc(c3ccccc31)C1=C(C(=O)NC1=O)c1cn(c3ccccc13)CCC2
NC(=O)c1cc(Cl)cc(Nc2nccc(Nc3ccc(Cl)cc3)n2)c1
CNC(=O)c1cccc(Nc2ccnc(Nc3ccc4c(c3)OCO4)c2)c1C(F)(F)F
Cc1ccc2ccc(-n3cnnc3-c3ccnc(NCc4ccc(O)cc4)c3)cc2c1
Nc1[nH]ncc1-c1c(-c2cn[nH]c2)cc(N)c2cnc(Nc3ccc(-n4cnc(N5CCOCC5)n4)cc3)nc12
COc1ccc2c(Nc3ccc(NC(=O)c4ccccc4)c(OC)c3)ncnc2c1
CNC(=O)c1ccnc(C=Cc2[nH]nc3cc(Sc4ccccc4)ccc23)c1
C=Cc1cccc2c(N=O)cn(C(O)c3c(F)ccc4c3OCOC4)c12
O=C(NCc1ccc(Cl)cc1)C1C=C(c2[nH]ncc2-c2ccccc2)C=N1
O=c1cc(N2CCOCC2)oc2c(-c3ccccc3)cccc12
N#Cc1c(NC(=O)c2ccsc2)sc2c1CCCC2
CNC(=O)c1ccc(CNC(=O)c2cc(-c3[nH]ncc3-c3ccccc3)c[nH]2)cc1Cl
COc1nc(Nc2ccc(Oc3ccccc3)cc2OC)c2ccccc2n1
Oc1cccc2cc(-n3cnnc3-c3ccnc(Nc4nccs4)c3)ccc12
NC(=O)c1ccc(Nc2ccnc(Oc3ccc4c(c3)OCO4)c2)cc1C(F)(F)F
O=C(Nc1nc2cc([N+](=O)[O-])ccc2n1CCN1CCOCC1)c1ccccc1
COc1nc(Oc2ccc(C(F)(F)F)cc2)cc(Nc2ccccc2)c1C(N)=O
O=C(NC1CCc2c(Cl)cccc21)C1C=C(c2[nH]ncc2-c2ccccc2O)C=N1
NC(=O)c1cccc(OC(F)(F)F)c1Oc1cc(Nc2ccccc2C(F)(F)F)ccn1
N#Cc1ccc2c(c1)CCC(=O)N2CC(=O)Nc1sccc1-c1ncn[nH]1
Nc1cc2cnc(Nc3ccc(-n4cnc(-c5ccccn5)n4)cc3)nc2cc1-c1cn[nH]c1
C#CCN1CCN(c2ccc(Br)cc2NC(=O)c2ccc(F)o2)CC1
CNc1cccc(Nc2nc3cncnc3n2C2CCCC2)c1F
Cc1ccc(NS(=O)(=O)c2cc(Cl)c3[nH]c(N)c(C=C4CC=C(C(=O)N5CCNCC5)C4=C(N)O)c3c2)cc1
CCNC(=O)n1c(-c2ccccc2)c(-c2ccnc(NC3CCNCC3)n2)c2ccccc21
CN(C)S(=O)(=O)c1[nH]c2ccccc2c1Cc1cc2c([nH]1)=CCCC=2O
Cc1n[nH]c(C2=CC(C(=O)NCc3ccc(Cl)cc3)N=C2)c1-c1ccccc1
Oc1cc(-c2nncn2-c2ccc3ccccc3c2)cc(NC2CCCOC2)n1
Cn1sc(=O)n(Cc2ccccc2)c1=O
Cc1nc(Nc2ccc(-n3cncn3)cc2)c(C)c(-c2ccn(C)n2)c1F
COc1ccc(Nc2ccnc(Nc3ccc(N4CC(Cl)C(N5CCNCC5)CC4N)c(S(=O)(=O)C(C)C)c3)n2)cc1
O=Nc1cc(F)c2c(c1)c(Br)cn2C(O)c1cccc2c1OCOC2
COc1ccc(-c2[nH]ncc2N=Nc2ccccc2)c(O)n1
COCCCNC(=O)c1ccc2c(=O)n(Cc3ccccc3)c(=O)[nH]c2c1
O=C(O)c1ccc(Nc2ccc3c(-c4ccc(Cl)cc4)[nH]nc3c2)cc1
O=Nc1cc2ccn(C(O)c3cccc4c3OC(C(F)(F)F)OC4)c2cc1F
NC(=O)c1ccccc1Nc1ccnc(Nc2ccc(-n3ccnn3)cc2)c1
Cc1cc(Nc2cc(-c3ccon3)ccn2)ccc1-n1ncnc1C
c1ccc2c(-c3ccncc3)c[nH]c2c1
FC1CN(c2onc(-c3ccnc(Nc4ccc(N5CCOCC5)cc4)c3)c2-c2ccccc2)CCO1
O=C(NCCN1CCOCC1Cl)c1cc(-n2ncc3cc(Nc4ccccc4Cl)ccc32)ccn1
c1cc(-n2cnc(N3CCOCC3)n2)ccc1Nc1ncc2ccc(N3CCOCC3)cc2n1
CC1CCN(C(=O)N2CCC(Nc3nccc(-c4c[nH]c5ccccc45)n3)CC2Cl)CC1
Cc1cc(N2CCOCC2)ccc1NC(=O)c1ccc(F)c(-n2ncc3cc(Nc4ccccc4)ccc32)c1
Cc1cc(-c2cccnc2)nc(Nc2cccc(N(C)C(=O)c3ccc(CN4CCNCC4)cc3)c2)n1
O=C(Cc1cccc2ncccc12)Nc1ccsc1-c1nnc[nH]1
NC1Oc2c(ccc(O)c2Cn2ccc3cc(F)ccc32)C(N=O)O1
O=C(CCCc1ccc(-c2ccccc2)c(O)c1F)Nc1ccccc1
CCc1ccc(-c2ncc(-c3ccnc(OC)c3)[nH]2)cc1
COC(=O)c1cn(-c2ccc(CC(=O)Nc3ccsc3)cc2)cn1
C=CCN1CCN(c2ccc(Br)cc2NC(=O)c2ccc(C)o2)CC1
CS(=O)(=O)N1CCN(Cc2cc3nc(-c4cccc5[nH]ncc45)nc(N4CCOCC4)c3s2)CC1
CCNC(=O)n1c(C)c(-c2ccnc(NC3CCNCC3)n2)c2ccccc21
NC(=O)c1cc(Nc2nccc(Nc3ccccc3)n2)cc(Cl)c1N1CCOCC1
CCc1cc2c(cc1-c1cccc(N)c1)-c1[nH]ncc1S(=O)(=O)N2
CSc1c(-c2[nH]cnc2-c2ccccc2)ccnc1NCCc1sccc1F
CN(C)CCNC(=O)c1cccc(-c2n[nH]c3cc(Nc4ccccc4)ccc23)c1Cl
O=C(Cn1c(=O)c(C(F)(F)F)cc2cc(Br)ccc21)Nc1sccc1-c1ncn[nH]1
COc1cccc(Nc2nccc(Nc3ccccc3Cl)n2)c1C(N)=O
Cc1nc(N2CCOCC2)nn1-c1ccc(Nc2nc(N)c3ccc(-c4cn[nH]c4)cc3n2)cc1
O=C(NC(F)NC(=S)Nc1ccc([N+](=O)[O-])cc1)C(c1ccccc1)c1cccc(C(Cl)(Cl)Cl)c1
Oc1cc2ccncc2c2cc(-c3ccccc3)cnc12
CCN(CC)CCNC(=O)c1cc(C)cc2c1NC(=O)C2=Cc1[nH]c(F)cc1C
CC(=O)N1CC(C(=O)Nc2cc(-c3ccnc(Nc4ccccc4)c3)ccn2)CCC1F
COc1c(O)cccc1C=C1C(=O)NN(c2cc(Cl)ccc2Cl)C1=O
C#CCCCCCC(CCN)c1cc(-c2c(C)sc3ccncc23)ccc1N(C)C(=O)Nc1ccccc1
COc1cc(-c2nnc(NC(=O)Nc3ccccc3)s2)ccn1
CCN(CC)S(=O)(=O)c1cccc2nc(COC(=O)c3[nH]nc4ccccc34)[nH]c12
Cc1ccc2c(O)cn(Cc3c(N=O)ccc4c3OC(F)OC4)c2c1
COc1ccc(C=C(C#N)C#N)cc1
COc1cc2oc(-c3ccc(O)c(Br)c3)c(Cl)c(=O)c2cc1Br
Nc1nc2c3c(cn(C4(N)CC(O)C(O)(CO)O4)c3n1)C=NN2
Nc1ccc2cc(-n3c(-c4ccnc(NC5CCOCC5)c4)n[nH]c3=O)ccc2c1
CNC(=O)c1cccc(NC(=O)Nc2ccc(Oc3ccncc3Cl)cc2C(F)(F)F)c1
COc1cc(-c2ccnc(NC(=O)C3CCCCC3)c2)cc(Nc2ccccc2)n1
Cc1cnc(NC(=O)c2cnccn2)cc1-c1ccnc(Nc2ccccc2)c1
CCNC(=O)n1cc(-c2nc(NC3CCNCC3)ncc2Cl)c2ccccc21
Cc1cc(Nc2nc(Cl)cc(-c3n[nH]cc3C)c2N)ccc1-n1cncn1
COC1COCCN1c1ncn(-c2ccc(Nc3ncc4ccc(-c5c[nH]nc5N)cc4n3)cc2)n1
CC(C)(C)c1cc(C=C(C#N)C#N)c(Br)cc1O
Clc1cc(-c2ccnc(Nc3ccc(N4CCOCC4)cc3)c2)n[nH]1
O=C(Cc1cccc2nc(C(F)(F)F)ccc12)Nc1scc(Br)c1-c1ncn[nH]1
NC1CN(c2ncn(-c3ccc(Nc4ncc5cc(Cl)c(-c6cn[nH]c6)cc5n4)cc3)n2)CCO1
NC(=O)c1cccc2cccc(Oc3cc(Nc4ccccc4)cc(C(F)(F)F)n3)c12
Nc1cc(N2CCOCC2)ccc1Nc1cc(-c2n[nH]cc2-c2[nH]ncc2N)ccn1
N#Cc1cc(N=O)c2ccn(Cc3c(F)cc(O)c4c3OCOC4)c2c1
COC(=O)C(CCn1ccnc1)Oc1ccc(CC(=O)Nc2sccc2C)cc1
Oc1cc(-c2ncn[nH]2)ccc1-c1cnc2ncn(CCC3CCOCC3)c2n1
NC(=O)c1cccc(CC(=O)Nc2ccsc2)c1
O=C(NCC1(Cl)CCCO1)c1cc(-c2[nH]ncc2-c2ccccc2)c[nH]1
NC(CN1CCNCC1)NC(=O)c1cnc(Cl)c(-n2ncc3cc(Nc4ccccc4Cl)ccc32)c1
COc1cccc(C(F)(F)F)c1Oc1cc(Nc2ccc(Cl)cc2)cc(C(N)=O)n1
CS(=O)(=O)Nc1ccc(Nc2cc(C(F)(F)F)ccn2)c2cc(-c3ccccc3)cnc12
O=S(=O)(c1cccc2cnccc12)N1CCCNCC1
O=C1Nc2cccnc2Sc2ccccc21
Oc1ccc(-c2nc(-c3ccccc3)[nH]c2-c2ccncc2)cc1F
NC1CCC(F)(Nc2ncc3nc(Nc4ccc(F)cc4)n(C4(F)CCCC4)c3n2)CC1
Cc1ccc2c(c1)CCC(=O)N2CC(=O)Nc1sccc1-c1ncn[nH]1
FC1CCCC(Nc2ncc3nc(Nc4ccccc4)n(C4CCCC4)c3n2)C1
NS(=O)(=O)N1CCC(Nc2nccc(-c3ccc(S(=O)(=O)N4CCOCC4)cc3)n2)CC1
c1ccc(-c2n[nH]c3ccccc23)cc1
CC(=O)Nc1nccc2ccc3ncc(-c4ccccc4)cc3c12
c1ccc2cc(-c3ccnn3-c3ccncc3)ccc2c1
CCc1c(-c2[nH]cnc2-c2ccccc2)ccnc1NC(F)c1ccccc1SC
Cc1c(-c2ccnc(Nc3ccc(-n4cncn4)cc3)n2)cccc1N1CCOCC1
CCOc1cccc(Oc2cc(Nc3ccccc3C(F)(F)F)ccn2)c1C(N)=O
O=C(NC1CCNCC1)c1cc(Cl)cc(-c2n[nH]c3cc(Nc4ccccc4)ccc23)c1
O=C(NCC1CCCO1)C1C=C(c2[nH]ncc2-c2ccc(Cl)cc2)C=N1
c1cncc(-c2ncn(-c3ccc(Nc4nccc(-c5cccc(N6CCOCC6)c5)n4)cc3)n2)c1
Cc1cnc(Nc2ccc(-n3cncn3)cc2)nc1-c1cc[nH]n1
Cc1c(Nc2nccc(Nc3cccc(C(N)=O)c3)n2)ccc(N2CCOCC2)c1Cl
COc1ccccc1Nc1ncc2nc(Nc3ccccc3)n(C3(F)CCCCC3)c2n1
CCOc1ccc(C(=O)Nc2cccc(F)c2)cc1-n1ncc2cc(Nc3ccccc3)cc(OC)c21
CC1CNC(N)C(N(C(=O)CC#N)c2ncnc3[nH]ccc23)C1
COC(=O)c1cccc2cccc(CC(=O)Nc3cn[nH]c3)c12
O=C(NCc1cccc(CO)c1)c1cc(-c2[nH]ncc2-c2cc(Cl)ccc2F)c[nH]1
CNC(=O)C1(N)NC(Cl)CCC1Nc1nccc(-c2c[nH]c3ccccc23)n1
CNC(=O)c1cnnn1-c1ccc(Nc2cc(Nc3ccccc3)ccn2)c(C(F)(F)F)c1
COc1cc(-c2ccnc(Nc3ccccc3)c2)cc(NC(=O)C2CCCCC2F)n1
O=C(N1CCCC(Nc2nccc(-n3c(-c4ccccc4)nc4c(Cl)cccc43)n2)C1)C1(Cl)CC1
CNC(=O)Cn1cc(-c2ccnc(NC3(Cl)CCNCC3)n2)c2ccccc21
N#Cc1n[nH]c(-c2c(Br)csc2NC(=O)Cn2c(=O)ccc3ccccc32)n1
Nc1cc(-n2cnc(N3CCOCC3)n2)ccc1Nc1ncc2cccc(-c3cn[nH]c3)c2n1
CC1(Nc2ncc3c(O)ccc(-c4cccnc4)c3n2)CCCCC1
O=C(CN1C(=O)CCc2ncccc21)Nc1sccc1-c1ncc(Br)o1
O=C(Cn1c(=O)ccc2ccc(C(F)(F)F)cc21)Nc1sccc1-c1nc(Br)n[nH]1
Fc1cnc(Nc2ccccc2)cc1-c1ccnc(Nc2ccccc2)c1F
O=C1Nc2ccccc2C1=Cc1c[nH]c2cc(Cl)ccc12
COc1cccc(Nc2ccnc(Oc3ccc(C(F)(F)F)c(C(N)=O)c3Cl)c2)c1
NC1(F)CCC(Nc2ncc3nc(Nc4ccccc4)n(C4CCCC4)c3n2)CC1F
CNC(=O)c1cc(Nc2ccccc2)cc(Nc2ccc(N3CCOC(C(F)(F)F)C3C)cc2)n1
CN(C)CCNC(=O)c1cc(Nc2cccc(Cl)c2)cc2[nH]nc(-c3ccccc3)c12
FC1Cc2nc(-c3ccccc3)c(-c3ccnc(NC4CCC4)n3)n2C1Cn1ccnc1
Nc1ccc(Nc2cc3c(Cl)nn(-c4cccc(C(=O)NCCN5CCNCC5)c4)c3cc2Cl)cc1
Cc1cc(Nc2nccc(-c3cc[nH]n3)n2)ccc1-n1cnc(N)n1
c1ccc(-c2c[nH]c3ncnc(N4CCCCC4)c23)cc1
COc1cc2c(=O)cc(-c3ccccc3)oc2cc1N
N#Cc1ccc2ccccc2c1C(=O)Nc1cc2c(s1)CCCC2
O=C(NC(Cl)CCN1CCOCC1)c1cccc(-c2n[nH]c3cc(Nc4ccccc4)ccc23)c1
COC1OCCN(c2ccc(Nc3nccc(Nc4ccccc4)n3)cc2C(N)=O)C1Cl
c1ccc2cc(-c3cnnn3-c3ccncc3)ccc2c1
Nc1c(Oc2ccc(F)c(F)c2NC(CCO)CCO)c(=O)[nH]c2ncncc12
CS(=O)(O)=Nc1ccc(N=O)c2ccn(Cc3ccc(O)c4c3OCOC4F)c12
O=C(Cc1cccc2cnccc12)Nc1ccsc1-c1cscn1
Nc1nc(Nc2ccc(-n3cnc(N4CCOCC4)n3)cc2)nc2c(-c3ccccc3)c(-c3cn[nH]c3)ccc12
Oc1cccc(-c2nc(N3CCOCC3)c3oc4ncccc4c3n2)c1
O=C(Nc1ccc(F)cn1)Nc1ccnc2cc(C(F)(F)F)ccc12
Nc1cccc(Nc2cc(-c3ccnc(Nc4ccccc4)c3)cc(N)n2)c1
Nc1cc(-c2cc[nH]n2)cc(Nc2ccc(-n3cnc(-c4ncccc4F)n3)cc2)n1
O=C(NC1CCc2ccccc21)c1cc(-c2[nH]ncc2-c2ccc(Cl)cc2O)c[nH]1
O=NC1OCOc2c(Cn3c(O)cc4c(Cl)c(F)ccc43)cccc21
N#CC1c2sc(NC(=O)c3cccc4ccccc34)cc2CCN1C(=O)CCN1CCCCC1
CN(C)CC(=O)n1ccnc1C(=O)Nc1cc(C#N)c(C2CCNCC2)cc1C1=CCCCC1
Clc1[nH]nc2c1CCc1c-2[nH]c2ccccc12
CC(O)n1cc(-c2ccc3c(c2)CCC3=NO)c(-c2ccncc2)n1
O=C1NN(c2ccc(Cl)cc2)C(=O)C1=Cc1cc([N+](=O)[O-])cc(O)c1Cl
CS(=O)(=O)Nc1cccnc1Nc1cccc2ncc(-c3ccc(F)cc3)cc12
Nc1cncc(S)c1-c1nncn1-c1ccc2ccccc2c1
CCOc1cc(NC(=O)C(C#N)(OC)c2cc(N)ccc2S(C)(=O)=O)ncc1OC
O=C1Cc2c([nH]c3ccccc23)-c2ccc(Br)cc2N1
NC(=O)c1ccccc1Nc1ncnc(-c2ccccc2)c1OC(F)(F)F
CN(C)CCCC(=O)Nc1cc(C(=O)O)ccc1-c1n[nH]c2cc(Nc3ccccc3)cc(Cl)c12
COc1c(Br)cc2oc(-c3ccccc3O)cc(=O)c2c1Br
c1ccc2cc(-n3ccnc3-c3ccncc3)ccc2c1
O=C1C(O)=C(n2c(O)ccc2Cl)C(=O)c2ccccc21
Oc1cccc2ccc(-c3nc4ccccc4n3-c3ccnc(NC4CCOCC4)n3)cc12
CCN(CC)CCNC(=O)C(=C1C(=O)Nc2cc(C)c(Cl)cc21)c1[nH]ccc1C
NC1(C(F)(F)F)CC(n2nc(-c3ccnc(NC4CCOCC4)c3)n(-c3ccc4ccccc4c3)c2=O)CCN1
CNC(=O)c1cnc(Nc2ccc(N3CCOCC3)cc2)cc1Nc1ccccc1
O=C(Nc1ccc2n[nH]c(-c3cc4ccccc4s3)c2c1)C1CCOC1
COc1cc(F)cc(Nc2nc(Nc3cc(OC)c4c(n3)NC(=O)CO4)cc(OC)n2)c1
c1cc(-c2ccnc(Nc3ccc(-n4ccnn4)cc3)n2)cc(N2CCOCC2)c1
NC(=O)c1c(Oc2ccccc2)ncc(Cl)c1Nc1ccc(C(F)(F)F)c(Cl)c1
O=C(NOCc1ccccc1)C1C=C(c2[nH]ncc2-c2ccc(Cl)cc2)C=N1
Nc1ccc(-c2cnc3ccc4ccncc4c3c2)cc1
Cc1ccc(S(=O)(=O)C=CC#N)cc1
Cc1cncc(-c2ccc(F)c3cnc(Nc4ccccc4)nc23)c1
O=C1NC(=O)C(c2c[nH]c3ccccc23)=C1c1nc(N2CCNCC2)nc2ccccc12
NC(=O)C(NC(=O)C1C=C(c2[nH]ncc2-c2ccc(Cl)cc2)C=N1)c1ccccc1
COC(=O)c1ccc(-c2cn(Cc3ccccc3)c(=O)c3c(S(C)(=O)=O)ccc(Br)c23)cc1
Cc1cccc(-c2nc3ccccc3nc2C)c1
COc1cncnc1-c1c(-c2cccc(F)c2)nc2n1C(COCc1ccc(N)cc1)CC2
O=C(Nc1sccc1-c1ncn[nH]1)C(Br)n1c(=O)ccc2nccc(C(F)(F)F)c21
c1ccc2cc(-c3nn[nH]c3-c3ccncc3)ccc2c1
O=c1cc(N2CCNCC2)oc2c(-c3ccccc3)cccc12
