# Supplementary material for: t-SMILES: a fragment-based molecular representation framework for de novo ligand design
Source: Nat Commun. 2024 Jun 11;15:4993. doi: 10.1038/s41467-024-49388-6 (PMC11167009; doi:10.1038/s41467-024-49388-6)
Supplement: Supplementary file 4 — Source Data [file 41467_2024_49388_MOESM4_ESM.zip › Soure data/Source data and code for all other graphs/Metrics/Dataset/JNK3/Active/smiles/active_smiles.smi_clustercenter[8].smi]

COc1cccc(-c2cc(C(O)Nc3ccc(C(C)=O)cc3)on2)c1
N#Cc1csc(NC(=O)Cc2cccc3cnccc23)c1-c1ncn[nH]1
COC(=O)c1sccc1NC(=O)Cc1ccc(C(F)(F)F)cc1
Cc1ncn(-c2ccc(Nc3ncc(Cl)c(-c4ccn(C)n4)n3)cc2)n1
c1cc(-c2cnn3cc(-c4ccc(OCCN5CCCCC5)cc4)cnc23)ccn1
O=C(NCCCN1CCCC1=O)c1cnccc1Nc1nc(-c2cc(Br)ccc2F)nc2nccnc12
O=C(O)c1cnc2c(ccc3ccccc32)c1O
O=Nc1c(O)n(Cc2cccc(Cl)c2)c2ccccc12
