# Supplementary material for: t-SMILES: a fragment-based molecular representation framework for de novo ligand design
Source: Nat Commun. 2024 Jun 11;15:4993. doi: 10.1038/s41467-024-49388-6 (PMC11167009; doi:10.1038/s41467-024-49388-6)
Supplement: Supplementary file 4 — Source Data [file 41467_2024_49388_MOESM4_ESM.zip › Soure data/Source data and code for all other graphs/Metrics/Dataset/JNK3/InActive/smiles/inactive.smi]

COc1ccc(N2CCN(c3nc4c(c(=O)[nH]c(=O)n4C)n3Cc3ccccc3Cl)CC2)cc1
CCSc1nnc(NC(=O)c2cc(C)oc2C)s1
COC(=O)c1nc(NC(C)=O)n[nH]1
O=C1CSC2(CCCCC2)N1CCO
O=C1CSC(c2cccc(F)c2)N1c1ccccc1F
CCC1SC2=NCCN2C1(O)c1ccc(Cl)cc1
CC(C)NCC(O)Cn1c2c(c3ccccc31)CCc1c-2cnn1-c1ccccc1
COc1cccc(OC(=O)CSc2nnc(-c3ccccc3Br)o2)c1
COc1ccc2nc(SCC(=O)O)nc(C)c2c1
Cc1ccc(-n2cc(C(O)Nc3cccnc3)cc2O)cc1
COC(=O)c1ccc(NC(=O)Cc2ccccc2)cc1
Cc1nn(Cc2c(Cl)cccc2Cl)c(C)c1NC(=O)c1cc(C(C)C)on1
CSc1nsc(SCC(=O)Nc2ccccn2)n1
O=S(=O)(c1cccs1)n1cccn1
O=C1NC(=O)N(Cc2ccco2)C(=O)C1C=NCCN1CCOCC1
CCn1c(SCC(=O)N2CCN(c3ccc(F)cc3)CC2)nnc1-c1ccncc1
COc1c(C(=O)N2CCCC2)ccc2ccccc12
CCOC(=O)c1c(C)n(Cc2ccccc2)c2ccc(OCC(O)Cn3nc(C)nc3C)cc12
COc1ccc(C2C3C(=O)CCCC3=Nc3nc(-c4cc(OC)c(OC)c(OC)c4)nn32)cc1OC
Cc1ccc(C)c(NC2=NCCCS2)c1
CCc1ccccc1Nc1nc(N)nc(CSCC(=O)c2cc(C)n(C)c2C)n1
CS(=O)(=O)N1CCCC(C(=O)NCCc2ccc(Cl)cc2)C1
Cc1cc2cc(CNC(=O)c3cccs3)ccc2n1C
Cc1cc2cc(CNC(=O)CCC(=O)O)ccc2[nH]1
CN(CCc1ccccn1)S(=O)(=O)c1ccc2c3c(cccc13)C(=O)N2
CCCn1nnnc1NCc1cccn1C
CC(C)c1nnc(NC(=O)CCC(=O)N2CCN(Cc3ccccc3)CC2)s1
CC1=NC(Nc2nc(C)c3ccccc3n2)=NC(C)(C)C1
CCCCCOC(=O)C1C2C=CC3(CN(c4ccccc4C)C(=O)C13)O2
CCOC(=O)Cc1csc(NC(=O)CN(C)S(=O)(=O)c2ccc3c(c2)CCC(=O)N3)n1
CN(C(=O)c1ccc(Cl)cc1)C1=CCCCC1CCC#N
CC(Sc1nnc2ccccn12)C(=O)Nc1ccc(Cl)cn1
CCn1cc(CNC(=O)CCc2ccc(OC)cc2)cn1
CCS(=O)(=O)Nc1cccc(C(=O)CC2(O)C(=O)Nc3ccccc32)c1
Cc1nn(Cc2ccccc2)c(Cl)c1C(=O)OCc1nnc(-c2ccccc2)o1
CCOC(=O)N1CCC(n2c(O)c3ccccc3c2Nc2ccc3c(c2)OCCO3)CC1
O=C(CSc1nnc(Cc2ccccc2)o1)NC1CC2CCC1C2
O=C(CCN1CCc2ccccc2C1)Nc1ccc(F)cc1
O=C(CSc1nnc(-c2ccco2)o1)NC(=O)Cc1ccccc1
Cc1ccc(C)c(N2CCN(S(=O)(=O)c3ccc4c(c3)OCCO4)CC2)c1
Cc1ccc2c(c1)C1CN(C)CCC1N2CC(=O)N(C)c1ccccc1
COc1ccc(Cl)cc1NC(=O)C1CCCO1
Fc1ccccc1CSc1nnc(-c2cnccn2)n1Cc1ccco1
CCC(NC(=O)Nn1cnnc1)(C(F)(F)F)C(F)(F)F
O=C(CCn1cccc1)NC1CCCc2ccccc21
CCOC(=O)c1c(C)c(C(=O)NC2CCCCCC2)c(C)n1C
CCSC1=NC(=O)C(c2oc(O)c3c(OC)c(OC)ccc23)C(=O)N1CC
CC1(C)CC(=O)C(C=Nc2ccccn2)C(=O)C1
Cn1c(OCc2cccnc2)nc2c1c(=O)n(Cc1ccc(Br)cc1)c(=O)n2C
Cn1c(=O)[nH]c(=O)c2c1nc(N1CCCCC1)n2CCCSc1nc2ccccc2s1
COC(=O)C1CCN(C(=O)Cc2ccc(OC)c(OC)c2)CC1
Cc1cc(C)c2cc(C(c3nnnn3C3CCCC3)N3CCOCC3)c(O)nc2c1
N#Cc1nc(COc2cccc(Cl)c2)oc1NCc1ccco1
CCC1(C)CC(=O)N(c2ccc(C(=O)O)c(O)c2)C1=O
CCN(CC)CCCn1c(O)c(O)c(C(=O)c2ccccc2)c1-c1cc(OC)ccc1OC
COc1ccc(C(=O)CSc2nnc(C(CO)NC(=O)c3ccc(OC)cc3)n2C)cc1
CCOc1ccc(Cl)cc1S(=O)(=O)n1cnc2ccccc21
CC(C)(Oc1ccc(Cl)cc1)C(=O)NCCCn1ccnc1
COC(=O)CSc1nnc(-c2ccccn2)n1Cc1ccco1
COc1ccc(-c2cc(C(F)(F)F)n3nc(C(=O)N4CCOCC4)c(Cl)c3n2)cc1
Cc1ccc(CN(CC(=O)NCCc2ccccc2)C(=O)CCCC(=O)Nc2cc(C)on2)cc1
COc1ccc(-c2nc(N)n[nH]2)cc1OC
Cc1ccc(-c2nc3cc(NC(=O)C(C)C)ccc3o2)cc1C
CC1CCCN(C(C(=O)Nc2ccc3c(c2)OCO3)c2ccccc2)C1
COc1cc(NCCCC(C)N)c2ncccc2c1
CCOC(=O)c1ccc(-n2c(O)cc(NC3CCN(C(=O)c4cccc(Cl)c4)CC3)c2O)cc1
Cc1cc(Nc2cccc(C(F)(F)F)c2)n2nc(C)nc2n1
C=C(C)CSc1nc(N)c2c3c(sc2n1)CCC3
CC(C(=O)NC(=O)NC1CCCCC1)N1CCN(c2ccccn2)CC1
CCOc1ccc(C(=O)Nn2cnnc2)cc1
COCCN(C(=O)c1ccccc1)c1nnc(-c2cccnc2)s1
CC(C)OC(=O)NCCOC(=O)Nc1cccc(Cl)c1
Cc1cc(NC(=O)CSc2nnc(COc3cccc(C)c3C)n2Cc2ccco2)no1
Cc1ccc(CCNC(=O)NC(C)(C)C)cc1
O=C(O)Cc1sc(Nc2cccc(C(F)(F)F)c2)nc1O
COC(=O)C(C#N)c1nc2ccccc2nc1N1CCCC1
COC(=O)C1C(=O)C(C=NC2CCCCC2)C(=O)CC1(C)C
CC(C)CCNC(=O)NC(=O)COC(=O)C1=COCCO1
Cc1cc(C)c2c(=O)n(CC(=O)N3CCC(N4CCCCC4)CC3)sc2n1
C=CCSc1nnc2c(n1)OC(c1cccnc1)Nc1ccccc1-2
O=C(NCc1ccco1)c1cc(-c2cccnc2)nc2ccccc12
Oc1ccccc1Nc1nc(NCC2CCCO2)c2ccccc2n1
CCOC(=O)N1CCN(C(=O)CSc2nnc(-c3cccc(Cl)c3)o2)CC1
CCOC(=O)c1c(C)oc2c(F)c(F)c(F)c(F)c2c1=O
CCn1c(SCC(=O)c2ccc(C)cc2)nnc1-c1ccoc1C
CC(C)NC(=O)c1cc2c(-c3ccc(Cl)cc3)nn(C)c2s1
Cc1csc(NC(=O)Nc2ccc(Cl)cc2)n1
CC(C)C(=O)N=c1sc2cc(F)cc(F)c2n1C
CCCCC12CN3CC(C)(CN(C1)C31C(=O)N(C)c3ccc(C)cc31)C2=O
CC(=O)OCC(=O)C1(O)CCC2C3CC=C4CC(=O)C=CC4(C)C3(Cl)C(Cl)CC21C
COC(=O)C(O)(CC(=O)Nc1ccc(OC(F)(F)F)cc1)C(F)(F)F
COC(=O)C(Cc1ccccc1)NC(=O)Nc1ccc(S(N)(=O)=O)cc1
OCCN1CCN(c2ncnc3nc[nH]c23)CC1
Cc1c(C(=O)N2CCCCC2)sc(NC(=O)C2CC2)c1C#N
COCCNc1nc(S)nc2cc(OC)c(OC)cc12
CCCCCN=C(C)C1C(=O)Oc2ccccc2C1=O
C#CC1(O)CCC2C3CC=C4CC(=O)CCC4(C)C3CCC21C
CCOc1ccc(CCNC(=O)CCN2C(=O)COc3ccccc32)cc1OCC
CC1CCCCN1CCNC(=O)C1CCN(S(=O)(=O)c2cccc3cccnc23)CC1
COc1cccc(NC(C)C(=O)N2CC(C)OC(C)C2)c1
COc1ccc(Nc2nc(C)cc(C)c2C#N)cc1OC
Cc1ccc(Cl)cc1N1CCN(C(=O)C2CCN(S(=O)(=O)c3c(C)nn(C)c3C)CC2)CC1
Cc1cc(Nc2ccc(F)cc2F)n2nc(C)nc2n1
O=C(NCc1ccccc1)C1CCN(S(=O)(=O)N2CCOCC2)CC1
COc1ccc(C2(NC(C)=O)CCN(C(=O)c3ccco3)CC2)cc1
O=C1CC(=O)N(c2ccccc2)c2ccccc21
CCn1c(SCC(N)=O)nnc1-c1ccc2[nH]c(C)c(C)c2c1
COC(=O)C1C2C=CC3(CN(C(C)c4ccc(OC)cc4)C(=O)C13)O2
CCn1c(C)nc2cc(S(=O)(=O)N3CCCCC3)ccc21
Cc1cc(C)n(-c2nc(SCC(=O)Nc3nccs3)c3c4c(sc3n2)COC(C)(C)C4)n1
COc1ccc(OC)c(Nc2cc(C)nc3nc(C)nn23)c1
CCCc1nnc(SCC(=O)N2CCCC(C)C2)n1CCCOC
Cc1cccc(Cc2cc(O)n(-c3ncccn3)c2O)c1
O=C(c1ccc2c(c1)OCO2)N(C1=CC=S(O)(O)=C1)c1ccc(Cl)cc1
COc1ccc(NC(=O)NCc2cccn2C)c(OC)c1
Cn1c(=O)c2c(-c3ccccc3)n(C3CCCCC3)cc2n(C)c1=O
CCN1C(=O)CC(N2CCC3(CC2)OCCO3)=NC1=O
CC1CN(Cc2nc3c(c(=O)n(C)c(=O)n3C)n2CCc2ccccc2)CC(C)O1
Cn1c(=O)[nH]c(=O)c2c1nc(Sc1ccccc1)n2CCc1ccccc1
O=S(=O)(Nn1cnnc1)c1ccccc1Cl
CC(C)CCNC(=O)CN(Cc1ccc2c(c1)OCO2)C(=O)CCC(=O)Nc1ccccn1
Cn1c(=O)c2c(nc(CN3CCN(C(=O)c4ccco4)CC3)n2Cc2ccccc2)n(C)c1=O
COc1ccc(NC(=O)CSc2nc(C)cc(C(F)(F)F)n2)cc1
COc1cccc(OCC(=O)Nc2ccc(OC)c(OC)c2)c1
COCCNC(=O)CN(c1cc(Cl)ccc1OC)S(C)(=O)=O
COc1cccc(OC)c1OCCN1CCN(C(=O)c2ccco2)CC1
O=C1N(CCCCN2C(=O)C3(OCCO3)c3ccccc32)c2ccccc2C12OCCO2
COc1cc2c(N3CCOCC3)cc(O)c(CC(=O)Nc3ccccc3)c2cc1OC
CCCSC1=NC(=O)CC(c2ccccc2OCC)C1C#N
Cc1cc(C)c2c(=O)nc(SCC(=O)Nc3ccccc3)[nH]c2n1
CC1C=C2N=C(SCC(=O)N3CCCc4ccccc43)N(C)C(=O)C2S1
COc1cc(OC)c(C2CC(=O)N3CN(c4ccccc4)CSC3=C2C#N)cc1OC
COC(=O)c1ccc(CSc2nc3ccccc3c(=O)n2-c2cccc(OC)c2)o1
O=C(O)CC(Cc1ccc(Br)cc1)C(=O)O
CC(C)N(CCCNC(=O)CC1Oc2ccccc2NC1=O)Cc1ccccc1
COCCCn1c(SCC(=O)N2CCCCC2C)nnc1-c1ccco1
C=CCn1nnnc1SCC(=O)Nc1ccccc1C(=O)OC
CC(=O)C1C2c3ccccc3OC1(C)N=c1sc(=Cc3cn(C)nc3C)c(=O)n12
Cc1onc(-c2ccccc2)c1C(=O)n1nnc2ccccc21
COc1cc(C)nc(N(Cc2ccccc2)S(=O)(=O)c2ccccc2)n1
CC1CC2(CC(C)(C(=O)CSc3n[nH]c(-c4ccccc4Cl)n3)OC2=O)C(=O)O1
CCOC(=O)c1sc2nc(-c3ccco3)c3c(c2c1N)CC(C)(C)OC3
O=C(Nc1ccncc1)C1COc2ccccc2O1
Nc1ccc(S(=O)(=O)c2cccc(N)c2)cc1
O=C(c1oc(=O)c2ccccc2c1-c1ccccc1)N1CCOCC1
Clc1ccc2nc(N3CCCCC3)[nH]c2c1
CCSc1ccccc1C(=O)Nc1cc(C)on1
Cc1ccc2c(c1)CC1(CN2C)C(=O)NC(=O)N(C(C)C)C1=O
Cc1ccc(NC(=O)Cn2cnc3c(cnn3C(C)(C)C)c2=O)cc1
COc1cccc(-c2cc(C(=O)NCCN3CCOCC3)no2)c1
CCOC(=O)C1=C(CC)Nc2ccccc2N=C1NC(=O)Cn1cnc2ccccc2c1=O
CCOC(=O)N1CCN(Cc2nc(-c3ccc(C)cc3)no2)CC1
O=C(OC1CSc2nc3ccccc3n2C1)c1ccco1
Clc1ccc(C2CC(c3ccccc3)Nc3ncnn32)cc1
COCc1cc(C)nc2sc(C(=O)OC(C)C)c(N)c12
COc1cc(C2C3CCCCC3(O)CCN2Cc2ccccc2F)ccc1O
O=S(=O)(c1cccc(-c2csc(-c3cccnc3)n2)c1)N1CCCCC1
COCCCNC(=O)CCn1c(=O)c2ccccc2n(CC(=O)Nc2c(C)cccc2C)c1=O
Cc1ccc(S(=O)(=O)N2CCN(C(=O)COc3ccc(-c4nnco4)cc3)CC2)cc1
COc1cc(NC(=O)c2cnn3c(C)cc(C)nc23)c(OC)cc1Cl
Clc1ccc(Br)cc1-c1nc(-c2cccnc2)no1
Cn1c(=O)c2c(nc(CN3CCC(Cc4ccccc4)CC3)n2CCN2CCOCC2)n(C)c1=O
Cc1nn(C(C)(C)C)c(OC(=O)c2cccs2)c1S(=O)(=O)c1ccccc1
COc1ccc(-c2nn3c(-c4ccccc4)nnc3s2)cc1OC
Cc1c(N=Cc2ccco2)c(=O)n(-c2ccccc2)n1C
CCOC(=O)c1nnn(-c2nonc2N)c1CSc1ccccn1
CCCC(=O)Nc1ccc(N2CCN(C(=O)c3ccccc3C)CC2)cc1
CCN(CC)CCOc1ncnc2c1oc1ccccc12
Cn1cc(C(=O)c2ccccc2)cc1-c1nc2ccccc2n1C
Cc1ccccc1C=S(O)(O)=Cc1ccc(C(=O)NCCCN2CCOCC2)o1
CC1CCC2(CC1)NC(=O)N(CC(=O)NC(=O)NC1CCCC1)C2=O
COC(=O)CCC(=O)N1CCc2cc(S(=O)(=O)N3CCc4ccccc43)ccc21
CCCN1C(=O)C(C(=O)Nc2cnccn2)C(=O)c2ccccc21
COc1ccc(-c2nn(C)c(=O)c3ccccc23)cc1NC(=O)Cn1nc(C)c2ccccc2c1=O
CC1(C)C(c2cccs2)=NC(c2ccccc2)N1O
COc1ccc(CSc2nc(C)cc(O)n2)cc1
O=C(CCNS(=O)(=O)c1ccc(Br)cc1)NCc1ccc2c(c1)OCO2
O=C(O)c1ccccc1C(=O)OCCCCOC(=O)c1ccccc1C(=O)O
Cc1ccc(C)c(-n2nnnc2SCC(=O)c2ccc3c(c2)NC(=O)CO3)c1
O=S1(=O)N=C(NCc2ccco2)c2ccccc21
COc1ccc(S(=O)(=O)N2CCc3ccccc32)cc1C(=O)OCc1c(C)noc1C
CCC1CCCCN1C(=O)COC(=O)c1cc2ccccc2cc1O
O=C1CCCC(=NCc2ccco2)C1
CC(=O)N1CCC(=O)N(C(C)C)c2ccccc21
O=C(c1ccc2c(c1)c(=O)oc1ccccc12)N1CCCCC1
CC(=O)N1CCN(c2ccc(NC(=O)c3ccccc3Br)cc2Cl)CC1
COC(=O)c1[nH]c2cc(OC)ccc2c1N
CCOC(=O)C(CCC#N)(CCC#N)C(=O)OCC
CCOc1ccccc1C1C(C(=O)Nc2ccccc2OC)C(C)=Nc2nnnn21
Cn1c(=O)n(Cc2ccc(Cl)cc2)c(=O)c2c1nc1n2CCN1Cc1ccco1
COc1ccc(-c2ocnc2C(=O)Nc2ccccc2N2CCCCC2)cc1
Cc1cc(N2CCC(C(=O)NCC3CC3)CC2)nc(-c2ccccc2)n1
CCOC(=O)c1c(O)csc1Nc1ccccc1
CCOC(=O)C1C(=O)NC(N2CCCCC2)=NC1c1ccccc1
Cc1ccccc1N1C(=O)CC(=O)NC1=O
COc1ccc(S(=O)(=O)Nc2ccccc2C(F)(F)F)cc1
O=C(O)c1ccc(N2CCCCC2)cc1
O=C(O)CC(NCc1ccco1)C(=O)OCCc1ccccc1
COC(=O)C(NC(=O)c1ccco1)(Nc1nc(C)cs1)C(F)(F)F
Cc1ccc(C=S(O)(O)=CCC(=O)NCc2cccs2)cc1
CCOC(=O)c1c(-c2ccc(C)o2)csc1NC(=O)CN1CCN(CC)CC1
CCOC(=O)C1C(=O)NC(N2CCCCC2)=NC1c1ccco1
CCOC(=O)N1CCN(S(=O)(=O)c2ccc(C(=O)Nc3nc4ccccc4s3)cc2)CC1
c1ccc(-c2nnc(-c3ccco3)o2)cc1
O=C(Cn1cc(C(F)(F)F)ccc1=O)N1CCN(S(=O)(=O)c2ccc(Cl)cc2)CC1
COCCNC(=O)COc1cc(=O)n(C)c2ccccc12
Clc1ccc(-n2nnnc2-c2ccccc2)cc1
O=C(CC(c1ccccc1)c1cc(Br)ccc1O)NCc1ccco1
CCOC(=O)C1C(C)N=C2SCC(=O)N2C1c1cccc(Br)c1
CCCCNc1nc(N(C)c2ccccc2)nc(-n2ccnc2)n1
Cc1nc(SCC(=O)N=C2C(=O)N(c3ccccc3)N(C)C2C)nc(O)c1Cc1ccccc1
COc1ccc(OC)c(S(=O)(=O)N(C)CC(=O)Nc2ccc3c(c2)OCCO3)c1
O=C(Nc1cccc(Cl)c1)N1CCN(Cc2ccccc2)CC1
O=C(NC1CCCCC1)NC1CC2CCC(C1)N2C(=O)NC1CCCCC1
COc1ccc(-n2c(O)c3c(c2O)CC(C)=C(C)C3)c(OC)c1
Cc1ccc(-c2nnc(SCC(=O)Nc3nc4c(s3)CCCC4)n2C)cc1
COc1cccc(C2NC(=O)N=C(C)C2C(=O)Nc2ccccc2C)c1
CCCCC(=O)Nc1nnc(SCC(=O)N2CCN(c3ccccc3OC)CC2)s1
COC(=O)c1ccc(CNC(=O)COc2ccccc2Br)o1
COc1ccc2c(CC(=O)OCC(=O)N3CCc4ccccc43)coc2c1
COCCNC(=O)CC(NS(=O)(=O)c1ccc(C)cc1)c1ccco1
CN(C)CCCNC(CC(=O)Nc1ccc(Cl)cc1)C(=O)O
c1ccc(-c2cc(-c3nnc4sc(-c5ccccn5)nn34)[nH]n2)cc1
Cc1cccc(NC(=O)c2ccccc2OCC(=O)N2CCOCC2)c1C
COc1cc(NC(=O)COc2ccc(F)cc2)nc(OC)n1
Cc1nnc(NC(=O)CSc2nnc(Cc3cccn3C)n2-c2cccc(C)c2C)s1
CCCCCC(=O)Nc1ccc(Cl)cn1
CC(C)N(Cc1nc(-c2ccccc2)no1)C(=O)COc1ccccc1
Cc1ccc(-n2cc3c(=O)n(C)c(=O)n(C)c3c2)cc1C
Cc1cccc(N2CCN(C(=O)c3cc4n(n3)C(C(F)(F)F)CC(c3ccco3)N4)CC2)c1C
COc1ccc(N(C)S(=O)(=O)c2ccc3c(c2)oc(=O)n3C)cc1
Cc1ccc(-n2cc(C(O)N3CCc4ccccc4C3)cc2O)cc1
COc1ccccc1N1C(=O)C2SCC=C2N=C1SCC(N)=O
CCC(c1nnnn1C(C)C)N1CCN(C2CCCC2)CC1
CC1=CSC(=C(C#N)C(=O)NCc2ccco2)N1c1ccccc1
Cc1ccc2c(c1)CCCN2C(=O)c1ccc2c(c1)OCO2
COc1ccc(C2C(C(=O)OCC(=O)N3CCCCC3)CCC(=O)N2c2ccc(OC)cc2)cc1
COc1ccccc1OCc1nc(C#N)c(NCc2ccco2)o1
COCCCNC(=O)Nc1ccc(F)cc1F
O=C(NCc1ccc2c(c1)OCO2)c1cc2c(s1)C=S(O)(O)=C2
Cc1ccc(C)c(Cn2c(=O)c3c(nc4n3CCN4Cc3ccco3)n(C)c2=O)c1
CC1c2cccn2CCN1CC(O)COCc1ccccc1
Cc1c2c(nc3nc4ccccc4n13)CC(C)(C)CC2=O
C(=Nc1nccs1)Nc1nccs1
COCCNC(=O)C(c1ccc(C)o1)N(CC1CCCO1)C(=O)Cn1nnc2ccccc21
Cc1cc(NC(=O)CN2CCC(n3nnc4cc(C(F)(F)F)ccc43)CC2)no1
CC(OC(=O)c1cc2c3ccccc3n(C)c2s1)C(=O)N=C1C(=O)N(c2ccccc2)N(C)C1C
Cn1c(C(=O)O)c(CC(=O)N2CCN(Cc3ccccc3)CC2)c2ccccc21
CC(C)Cc1nc2oc3c(N4CCN(CCO)CC4)ncnc3c2c2c1CCCC2
Cc1ccc(NC(=O)CSc2nnc(C3CCCN3C(=O)OC(C)(C)C)o2)c(C)c1
Cc1ccc2[nH]c(=O)c(CN(C)C(=O)c3ccccn3)cc2c1
COc1ccccc1CNC(=O)C1CCN(Cc2nc(-c3cccc(Cl)c3)oc2C)CC1
COC(=O)C(=C1Oc2cc(C)oc(=O)c2S1)C(F)(F)F
Cc1ccnc(SCCn2c(N3CCC(C)CC3)nc3c2c(=O)[nH]c(=O)n3C)n1
COc1ccccc1OCC(=O)NCC1CCCCC1
CC(C(=O)Nc1ccc(N2CCOCC2)cc1)N1C(=O)c2ccccc2C1=O
Cc1nnc(SCC(=O)N2CCOCC2)s1
CC(C)(C)n1nc2c(c1NC(=O)c1cccc(C(F)(F)F)c1)CS(O)=C2
COC(=O)c1ccc(-n2c(O)cc(N3CCOCC3)c2O)cc1
COc1nc(OCC(N)=NO)nc(N2CCOCC2)n1
CCCCCn1c(CN2CCCCC2C)nc2c1c(=O)n(C)c(=O)n2C
CCCC(=O)Nc1nn(C)c2nc3cc(C)ccc3cc12
Cc1ccc(N2C(=O)N=CC(C(=O)N3CCc4ccccc43)C2=O)cc1
COc1ccc2c(c1)N1CCN=C1N2C
COCC(=O)N(C)c1nnc(-c2cnccn2)s1
CC(=O)c1ccc(OCCCC(=O)OCC(=O)N2CCN(c3ccccc3)CC2)cc1
Cc1cc(-c2ccccc2)nc2cc(C(=O)N=C3C(=O)N(c4ccccc4)N(C)C3C)nn12
Cn1cccc1C(C(=O)NC1CCCCC1)N(C(=O)Cc1cccs1)C1CC1
COCCNC(=O)c1cc2c(-c3ccccc3F)nn(C)c2s1
Cc1c(N2C(=O)C(C)SC23C(=O)Nc2ccccc23)c(=O)n(-c2ccccc2)n1C
CCC(c1nnnn1C1CCCCC1)N1CCN(C2CCCC2)CC1
CN1C(=O)C=S(O)c2ccc(C(=O)NCCC3=CCCCC3)cc21
CCn1c2ccccc2c2cc(CN3CCN(C(=O)c4ccco4)CC3)ccc21
CCCSCCCNC(=O)Cn1cc2c(n1)CCCCC2
CS(=O)(=O)N1CCN(C(=O)c2cccnc2)CC1
CC1Cc2ccccc2N1C(=O)COC(=O)c1ccc(S(=O)(=O)N(C)C)cc1
Cn1c(NCc2ccco2)nc2c1c(=O)n(Cc1ccc(Cl)cc1Cl)c(=O)n2C
COc1ccc2[nH]c3nc(SCc4nnc(-c5ccccc5)o4)nnc3c2c1
COc1cc(-n2nc(C)c3c2OC(=N)C(C#N)C3c2ccccc2)c(Cl)c(Br)c1O
O=C1CC(N2CCN(c3cccc(Cl)c3)CC2)=NC(=O)N1C1CCCCC1
Cc1ccc2cc(CCNC(=O)C(C)C)c(O)nc2c1
CC1(C)Cc2c(sc3nc4n(c(=O)c23)CCC4)CO1
O=C(Cn1c(O)c2c(c1O)C1C=CC2C1)N1CCc2ccccc2C1
CCOC(=O)c1c(C[SH](=O)(O)c2ccc(F)c(C)c2)nc(O)nc1-c1ccc(O)c(O)c1
Cc1noc(C(=O)Nc2ccccc2C(F)(F)F)c1Cl
COC(=O)c1ccccc1CCC(C)=O
O=C(CSc1nc2cccnc2n1Cc1ccccc1)NCc1ccco1
COc1ccc2c(=O)c(N3C(=O)c4ccccc4C3=O)coc2c1
CCN(CC)c1ccc(NC(=O)c2cc3ccccc3o2)c(C)c1
CCn1cc(C(=O)NCCN(C)CCc2ccccc2)c(=O)c2cc(S(=O)(=O)N(C)C)ccc21
CC1=CC(C)(C)N2C(=O)C3(c4ccc(O)cc4OC(=N)C3C#N)c3cccc1c32
Cc1cccc(-n2ncc3c(N(CCO)CCO)ncnc32)c1
O=c1c2ccccc2nc(SCc2nnc(-c3ccccc3Br)o2)n1-c1ccccc1
COCCn1nnnc1C(c1ccc(C)cc1)N1CCN(Cc2ccc3c(c2)OCO3)CC1
CC(=O)CCc1c(C)nc2ccc(NC(C)=O)cc2c1O
Oc1ncnc2c1sc(=S)n2-c1ccccc1
COC(=O)c1ccc2c(c1)SC1C(=O)CCCC1=N2
CCOC(=O)COn1c(=O)c[n+]([O-])c2ccccc21
O=C(CCN1C(=O)c2ccccc2C1=O)Nc1ccc(F)cc1F
O=C(Cc1nnc[nH]1)NCCc1ccccc1
c1ccc2[nH]c(SCc3cscn3)nc2c1
Cc1ccc(NC(=O)CCNS(=O)(=O)c2ccc3c(c2)oc(=O)n3C)cc1C
Cc1ccnc2nc(C(=O)NC3=NCCS3)nn12
COc1ccc(-c2cc(-c3ccccc3O)[nH]n2)cc1OC
CCN1C(=O)C2SC(C)C=C2N=C1SCC(=O)N1CCCC1
CC12CCC(C(=O)N(c3ccccn3)c3ccccn3)(OC1=O)C2(C)C
CN(C)C(=O)Nc1cnc2ccccc2c1
CCN(c1ccccc1)c1ncnc2c1cnn2-c1ccccc1
COc1ccc(NS(=O)(=O)c2ccc3oc(Nc4ccc5c(c4)OCCO5)nc3c2)cc1
Cc1nc(N2CCc3ccccc32)nc(O)c1CCC(C)C
CCCOC(=O)CSc1nc(N)c(C#N)c(CC)c1C#N
Cc1ccc(C2CC(=O)c3cnc(NC(=O)c4ccco4)nc3C2)cc1
COCCn1nnnc1C(CC(C)C)N1CCN(C(=O)c2ccco2)CC1
CC(=O)Nc1ccc(S(=O)(=O)N2CCCN(S(=O)(=O)c3ccc(NC(C)=O)cc3)CC2)cc1
COc1ccc(CN2CCN(C(=O)c3cccs3)CC2)cc1Br
O=C1CSC(c2cn(-c3ccccc3)nc2-c2ccccc2)N1Cc1ccco1
CN1C(=O)CC(=NC(=O)CCc2ccccc2)N(C)C1=O
CCOC(=O)CCC(=O)OCC(=O)NC(C)C1CC2CCC1C2
CCCn1c(SCC(=O)NC)nnc1C(C)C
CCOC(=O)Nc1ccc2c(CN3CCN(S(=O)(=O)c4ccccc4)CC3)cc(=O)oc2c1
O=C(O)C1CCCCC1C(=O)N1CCc2ccccc2C1CN1C(=O)c2ccccc2C1=O
CSc1ccc(S(=O)(=O)NCCOc2ccccc2C)cc1
O=C(Nc1ccc(N2CCN(C(=O)c3ccco3)CC2)cc1)c1ccccc1F
CCOC(=O)c1c(NC(=O)OC)sc2c1CCC2
Cc1cc(C(C)c2ccccc2)c(O)c(CN2CCOCC2)c1C
CN=C(c1ccco1)n1c(=S)nc(-c2ccco2)n(C)c1=S
COc1ccc(C(=O)C(CO)Oc2ccccc2OC)cc1OC
COc1ccc(C2Nc3ccccc3C(=O)N2Cc2ccco2)cc1COc1ccc(NC(C)=O)cc1
CCNc1nc(NC(C)(C)C)nc(N(C#N)CC)n1
COc1cc(C(=O)Nc2cccc(-c3nc4ncccc4o3)c2C)cc(OC)c1OC
COc1ccccc1-c1nc(SCC(=O)O)n[nH]1
O=C1CCC=C2OC3=CCCC(=O)C3C(c3ccccc3)C12
S=C1N=C(c2ccccc2)N(CCCn2ccnc2)C2=CCCCC12
Cc1cc(C)n(C(=O)Cn2c(O)ccc2O)n1
COc1cc2cc(CN(Cc3nnnn3Cc3ccco3)C3CCCCC3)c(O)nc2cc1OC
COc1ccc(NCc2nnc(SCC(=O)Nc3cc(C(F)(F)F)ccc3Cl)o2)cc1
COc1ccc(CC(NC(C)=O)C(=O)N2CCN(C(=O)N(C(C)C)C(C)C)CC2)cc1
CC(C(N)=O)n1c(O)c2c(c1O)C1C=CC2C1
O=C(c1ccc(C=S(O)(O)=Cc2ccc(Cl)cc2)o1)N1CCCC1
O=C(Nc1ccc(N2CCN(C(=O)c3ccco3)CC2)cc1)c1ccc(F)cc1
O=C(Cn1nnc(-c2ccc(CN3CCOCC3)cc2)n1)N1CCCc2ccccc21
CNC(=O)N(O)C1N(C)C(=O)N(CC(=O)OC)C1(C)C
CCN(CC)c1ccc2c(c1)C(=O)N(C)C2=O
CC1(C)Cc2c(sc3nc(NCCN4CCOCC4)n4ncnc4c23)CO1
O=C(COC(=O)C1CC1)Nc1ccc(Oc2ccccc2)cc1
Cc1onc(-c2ccccc2)c1C(=O)NCC1CCCO1
Nc1ccc(-c2nc3c(Cl)cc(N)cc3[nH]2)cc1
Clc1ccc(Cn2nnc(-c3ccc(N4CCOCC4)cc3)n2)cc1
Cc1ccc(S(=O)(=O)NC(C(=O)OCC(=O)NC(=O)c2cccn2C)C(C)C)cc1
CCN1CCN(c2nc3c(C)cccn3c(=O)c2C=C(C#N)S(=O)(=O)c2ccc(C)cc2)CC1
COc1cc(C(=O)O)cc(OC)c1OCc1cc(C(=O)O)oc1C
Cc1ccccc1-c1nc(CN2CCCC(C(=O)NCCCN3CCOCC3)C2)c(C)o1
CC(=O)Nc1cc2c(=O)n(Cc3ccccc3)c(C)nc2cc1N1CCOCC1
CC(C)CCN=C1CC(=O)N(C)C(=O)N1C
C=CCSc1nnc(-c2cccnc2)o1
O=C(CCCn1c(=O)c2ccccc2n(CC(=O)NCc2ccco2)c1=O)NCc1ccco1
O=C(O)Cn1nnc(-c2cccs2)n1
Cc1ccc(C(=O)N2CCN(c3cccc(Cl)c3)CC2)cc1C
CCOC(=O)N1CCN(C(=O)c2ccc3c(c2)NC(=O)C(N2CCOCC2)S3)CC1
CCOC(=O)c1ccc(NC(=O)CSc2nnc(COc3ccccc3OC)n2C)cc1
CCOC(=O)c1[nH]c2ccc(C)cc2c1N=CN(CC)CC
Cc1ccc2oc(=O)c3cnn(CC(=O)NCCN(C)C)c3c2c1
NCCCCCc1nnc(SCc2cccc(Cl)c2)o1
O=C1CN(c2nc3ccccc3n3cnnc23)CC(=O)N1CCc1ccccc1
CC(NC(=O)Cn1cnc2c1c(=O)n(C)c(=O)n2C)c1ccccc1
Cc1nnc(O)nc1NCc1ccccc1
C=CCN(CC=C)c1nc2ccccc2nc1C(C#N)C(=O)OCCOC
N#Cc1ccc(CSc2nnc(-c3cccc(S(=O)(=O)N4CCCCC4)c3)o2)cc1
Cc1noc(C)c1CSc1nnc(-c2ccccc2F)n1CCc1ccccc1
COC(=O)c1ccc(NS(=O)(=O)c2ccc(OC)cc2)cc1
O=C(C1CCN(S(=O)(=O)c2cnc[nH]2)CC1)N1CCc2ccccc2C1
CCCNC(=O)c1ccccc1NS(=O)(=O)c1ccc(OC)c(OC)c1
COCc1cc(C)c(C#N)c(S)n1
CCN(CC)S(=O)(=O)c1cc(C(=O)Nc2ccncc2)ccc1Cl
COc1ccccc1-c1nc(S(=O)(=O)c2ccc(Cl)cc2)c(N(C)C)o1
O=C(Cc1ccccc1)N1CCN(C2CCCC2)CC1
Cc1ccc(S(=O)(=O)Nc2cc(C(=O)NCCN3CCCC3)ccc2N2CCCCC2)cc1
CCCCC(=O)Nc1ccc2oc(-c3ccncc3)nc2c1
COc1cccc(CN2CCN(C(=O)c3cccs3)CC2)c1OC
Cc1cnc(C(=O)Nc2ccc(N3CCN(C(=O)OC(C)(C)C)CC3)cc2)cn1
CCCCN(CCCNc1ncnc2nc[nH]c12)c1ccccc1
COC(=O)CCCc1nc2ccccc2s1
Cc1ccc2c(c1)N(CC(=O)OC(CC(C)C)C(=O)NC1CCCC1)C(=O)CO2
Cc1cc(C(=O)CSc2nnc(NCc3ccccc3)s2)c(C)n1C
CCOC(=O)c1[nH]c2ccccc2c1NC(=O)C(CC)CC
O=C1C2CCCN2C(c2ccncc2)N1c1ccc(Cl)c(Cl)c1
CCc1ccccc1N1CC23C=CC(O2)C(C(=O)OCC(C)C)C3C1=O
CC(C)OC(=O)CSc1nnc(Cc2ccccc2)n1Cc1ccco1
CCCCNC(=O)c1cc2c(=O)n3cccc(C)c3nc2n(Cc2ccncc2)c1=N
O=C(CSc1nnnn1-c1ccc(F)cc1)NC1CCCCC1
CCOC(=O)CNS(=O)(=O)c1cc(-c2nnc(O)c3ccccc23)ccc1C
Cn1c(=O)n(Cc2ccco2)c(=N)c2c3c(sc21)CCC3
Cn1c(-c2ccc(Br)o2)nc2cc(Br)ccc21
COc1ccc(N2C(=O)C3CCCN3C2c2ccc(F)cc2)cc1Cl
O=C(Cc1cccs1)Nc1ccon1
CCOC(=O)c1ccccc1NC(=O)C(C)Oc1ccccc1
CC(C)OC(=O)C(C#N)c1nc2ccccc2nc1N1CCN(Cc2ccccc2)CC1
O=C(Nc1ccc2c(c1)CCC2)C1COc2ccccc2O1
CC(=O)N1CCc2cc(S(=O)(=O)NCCC(=O)Nc3cccc(C)c3C)ccc21
CCOC(=O)Cc1csc(SCC(=O)Nc2cccc(C#N)c2)n1
Cc1nc2ncnn2c(C)c1CCC(=O)N1CCN(c2ccccn2)CC1
Cc1ccc(C)c2nc(O)c(CCNC(=O)c3ccc(Br)o3)cc12
CCCn1c(C)cc(=O)c2cc(NC(=O)c3ccccn3)ccc21
Cc1cccnc1NCC(O)COc1ccccc1
O=C(Cn1cnc2c(oc3ccccc32)c1=O)c1ccccc1
O=C(N1CCN(c2ccccc2)CC1)C(F)(F)C(F)(F)F
Cc1cc(S(=O)(=O)N2CC(=O)N(CCc3ccccc3)C(=O)C2)ccc1F
Clc1ccc(Cn2ncc3c(N4CCCC4)ncnc32)cc1
CCCn1nc(NC(=O)c2cccs2)c2cc3cc(OC)ccc3nc21
CCn1cc(C(=O)OCC(=O)OC2CC(C)CCC2C(C)C)c(=O)c2ccc(C)nc21
CCOc1ccc(C(C)=O)cc1CSc1nnc(-c2cccs2)n1CC1CCCO1
COc1ccc2nc(NC(=O)C3COc4ccccc4O3)sc2c1
Oc1nc2cccnc2n1Cc1ccco1
COC(=O)c1cc(OC)c(OC)cc1N
c1cnc(N2CCN(c3ncnc4c3oc3ccccc34)CC2)nc1
COc1ccc(S(=O)(=O)NCCc2csc(C)n2)cc1C
O=C(Cn1c(C2CC2)nc2ccccc2c1=O)Nc1ccc(Br)cc1
CCOC(=O)c1c(C)n(C(=O)c2ccco2)c(=O)n1C(=O)c1ccco1
COc1ccc(-c2ccc(SCC(=O)NCc3ccco3)nn2)cc1OC
OCc1csc(=Nc2ccccc2)n1-c1ccccc1
CN(C(=O)c1cnc2n(c1=O)CCS2)C1CCCCC1
Cn1c(Cn2c(=O)sc3ccccc32)nnc1SCc1ccccc1
O=C(C1CCCN(Cc2ccncc2)C1)N1CCc2ccccc2C1
O=C(c1ccccc1)c1ccccc1C(=O)N1CCOCC1
CC1(C)CC(=O)c2sc(NC(=O)CN3CCOCC3)nc2C1
COc1ccc(CC(=O)C(C#N)=C2Nc3ccccc3N2)cc1OC
Cc1ccc(CN2C(=O)C(=C3SC(N4CCOCC4)=NC3=O)c3cc(Br)ccc32)cc1
COc1ccc(C2C(=O)N(C(C)(C)C)CC(=O)N2c2ccccc2C)cc1
CCOCCn1c(SCc2ccccc2)nc2c1c(=O)[nH]c(=O)n2C
Cc1cc(=S)cc(C)n1CCCO
O=C(Cn1cnc2ccccc2c1=O)N(Cc1ccco1)c1ccc(O)cc1
Cc1cc(O)c2c(C)nn(-c3ccccc3)c2n1
O=S(=O)(c1ccc(OCC(O)CN2CCN(c3ccc(F)cc3)CC2)cc1)N1CCOCC1
c1ccc(-c2ccccc2-c2nc(-c3cccnc3)no2)cc1
CCOc1ccc(CCNC(=O)CN2CCN(Cc3ccccc3C)C2=O)cc1OCC
CCOc1ccc(CCNC(O)C(=O)c2ccccc2)cc1
CCOC(=O)c1c(C2COc3ccccc3O2)csc1N
CC(C)NC(=O)NC(=O)CSc1ncc(C(F)(F)F)cc1Cl
Nc1nc2c3ccccc3nc(Cc3ccccc3)n2n1
CSc1cccc(NC(=O)C2CCCN2S(=O)(=O)c2ccc3c(c2)CCC(=O)N3)c1
CCOC(=O)c1sc2nc3n(c(=O)c2c1C)CCCCC3
COc1ccc(N2CC(C)Cn3c2nc2c3c(=O)[nH]c(=O)n2C)cc1
COCCCNC(=O)CN(c1cc(OC)ccc1OC)S(=O)(=O)c1ccccc1
COc1cccc(NC(=O)Cn2c(=O)oc3ccccc32)c1
CC1CC(C)CN(C(=O)CCCn2c(=S)[nH]c3ccccc3c2=O)C1
O=C(CCCN1C(=O)c2ccccc2C1=O)Oc1ccc(F)cc1
CC(C)(C)C(O)c1c2c(c3c4ccccc4ccn13)C(O)N(c1ccc3c(c1)OCCO3)C2=O
CCOc1ccc(C(C)(C)C)cc1S(=O)(=O)N1CCOCC1
CN(C)C(=O)CSc1nnc(C23CC4CC(CC(C4)C2)C3)o1
COC(=O)Cc1csc(N=C2C(=O)N(c3ccccc3)N(C)C2C)n1
COC(=O)CN1C(=O)C(O)(CC(=O)c2ccccc2)c2ccccc21
O=C(NCc1cccs1)C1CCN(S(=O)(=O)c2cccs2)CC1
CCCn1c(=NC(=O)c2ccco2)c(C(=O)OCC)cc2c(=O)n3ccccc3nc21
CC1(C)Cc2c(C#N)c(S)nc(N3CCCCC3)c2CS1
O=C(CCCOc1ccccc1)Nc1nncs1
Cc1cc(C)c(S(=O)(=O)NCCCN2CCOCC2)cc1Br
CCc1ccc(-c2cn3nc(C)c(C)nc3n2)cc1
Cc1ccc(Cl)cc1N1CCN(Cc2nc3c(c(=O)[nH]c(=O)n3C)n2CCc2ccccc2)CC1
Cc1c(Cc2ccccc2)sc(N)c1C(N)=O
O=C1CC(c2ccc(F)cc2)Cc2nc(NCc3ccco3)ncc21
CNC(=O)NC(=O)CSc1nc2cc(C(=O)OC)ccc2c(=O)n1-c1ccccc1
O=C(NCc1ccncc1)c1ccc(Br)cc1
O=C(c1cc(O)nc2ccc(Br)cc12)N1CCC2(CC1)OCCO2
CS(=O)(=O)c1ccc2nc(NC(=O)c3cccs3)sc2c1
CCSCc1nnc(SCC(=O)c2ccc(OC)cc2)n1C
CCN(CC)c1ccc(C(=O)n2cnc3ccccc32)cc1
CCCC(=O)c1cc(F)c(N2CCN(C(=O)OCC)CC2)cc1C
O=C(c1ccc2nc(N3CCOCC3)sc2c1)N1CCN(C(=O)c2ccco2)CC1
CC(C)C(N)c1nnc(SCc2ccc(Cl)cc2)o1
Cc1ccc(CNC(=O)CN(C)S(=O)(=O)c2cccc3cccnc23)cc1
Cc1cccc(N2CC34C=CC(O3)C(C(=O)O)C4C2=O)c1
CC1CC(C)CN(CC(=O)Nc2ccc(S(N)(=O)=O)cc2)C1
CN(C)Cc1ccc(OC(=O)N(C)C)c(Cl)c1
O=C(NCc1ccccc1)C1CCCN1S(=O)(=O)c1cccc2cccnc12
Cc1ccc(C(=O)C2CCN(CC(=O)NC3CCCCC3)CC2)cc1
CSc1nnc(Cn2c(=O)sc3ccccc32)n1C
Nc1ccc2oc(-c3cccc(Br)c3)nc2c1
Cc1noc(C=Cc2ccco2)c1S(=O)(=O)N1CCC(C(=O)NCc2ccco2)CC1
Cn1c(=O)c2c(nc(NCCCO)n2Cc2cccc(Br)c2)n(C)c1=O
Oc1ccc(Cl)cc1C=Nc1nc2ccccc2[nH]1
CCCNC(=O)c1nnc(O)c2ccccc12
CCSCCNC(=O)c1cc(-n2cnnc2)ccc1Cl
COc1ccc(CCNC(=O)CSc2nnc(Cn3c(=O)sc4ccccc43)n2C)cc1OC
CC(C)Oc1ccc(C(=O)N(Cc2ccco2)C2C=S(O)(O)=CC2)cc1
O=C(c1cc2c(=O)oc3ccccc3c2s1)N1CCN(c2ncccn2)CC1
COc1ccc(Oc2nc(Oc3ccc(OC)cc3)nc(Oc3ccc(OC)cc3)n2)cc1
O=C(COc1cnc2ccccc2n1)NCCC1=CCCCC1
CC1(C)Cc2[nH]c3nnc(N)c-3cc2CO1
N#Cc1nc(-c2ccco2)oc1NCc1ccco1
O=C(CN(Cc1ccco1)C(=O)CNS(=O)(=O)c1ccc(F)cc1)NCc1ccc(F)cc1
CCc1nc(SCC(=O)NCc2ccco2)c2c(=O)n(C)c(=O)n(C)c2n1
Cc1cc(NC(O)c2cc(-c3cccc(Br)c3)no2)no1
COc1ccc(F)cc1CN1CCN(c2cc(C)nc3c4c(C)cc(C)nc4nn23)CC1
COc1ccc(CN(CCCN2CCOCC2)S(=O)(=O)N(C)C)cc1OC
COc1ccc(C(=O)Cn2nnc(-c3ccccc3F)n2)cc1
CC(=NCCN1CCOCC1)C1C(=O)c2ccccc2C1=O
Cn1cccc1CNCCc1ccccc1F
Cc1ccc(C(=O)c2c(O)c(O)n(CCN3CCOCC3)c2-c2ccccn2)cc1
Cc1ccccc1CS(=O)(=O)Cc1ccc(C(=O)NCc2ccccn2)o1
N#Cc1nc(-c2ccccc2F)oc1NCCN1CCOCC1
Cc1cc(C)n2nc(S(=O)(=O)NCCc3ccccc3)nc2n1
CC(=O)c1ccc(OCCCC(=O)N2CCN(S(=O)(=O)c3cccs3)CC2)cc1
CN1C2C=C(N(C(=O)c3ccc(Cl)cc3)c3ccccc3)CC1CC2
Cc1ccccc1C(=O)NC1CCN(Cc2nnnn2CCc2ccccc2)CC1
CC(=O)N1CCCc2cc(S(=O)(=O)N3CCN(c4ccccn4)CC3)ccc21
CN1C(=O)CC(=NC(=O)c2cc(-c3ccc4c(c3)OCO4)nc3ccccc23)N(C)C1=O
CC1(C)CC(=O)CC(=NCCO)C1
CCCCOc1ccc(CNn2c(C)nc3ccccc3c2=O)cc1
CC(C)(C)Cc1nnc(N=S(O)(O)=Cc2ccccc2)s1
O=C(C1Cc2ccccc2CN1S(=O)(=O)c1ccc(F)cc1)N1CCCCC1
CCOc1ccccc1-c1nc(C(N)=O)c2nc(O)n(-c3ccc(F)cc3)c2n1
COC(=O)C=CS(=O)(=O)c1ccc(NC(C)=O)cc1
O=C(Nc1ccc(Cl)cc1C(=O)NCc1cccnc1)c1ccco1
C=CCn1c(SCC(=O)NCc2ccco2)nnc1-c1ccc2ccccc2n1
CCOc1ccc2[nH]c3ccc4nonc4c3c2c1
CNS(=O)(=O)c1ccc(Oc2ccc(S(=O)(=O)NC)cc2)cc1
O=C(O)C1CCCN1S(=O)(=O)c1ccc2nc(O)c(O)nc2c1
COc1ccc(NC(=O)C2=C(C(=O)NCc3ccco3)C3CCC2C3)cc1
COc1cccc(N(C(=O)c2cc[nH]n2)C2(C(=O)Nc3c(C)cccc3C)CCCCC2)c1
CN(C)c1ccc(NC(=O)CN2C(=O)CN=C(c3ccccc3)c3ccccc32)cc1
CCN1C(=O)NC(=O)C(C=NCCc2c[nH]c3ccccc23)C1=O
CCOc1cc(-c2c3c(=O)c4cc(Cl)c(C)cc4oc3c(O)n2Cc2ccco2)ccc1O
CCNc1nc(NC#N)nc(SCC(=O)OCC)n1
O=C(Cn1nnc(-c2ccncc2)n1)Nc1ccc2c(c1)CCC2
CCCC(c1nnnn1Cc1ccccc1)N1CCC(C(N)=O)CC1
CC(=NO)C(=O)NCCCn1ccnc1
COc1ccc(CNc2nc3c(c(=O)[nH]c(=O)n3C)n2CCCc2ccccc2)cc1
O=C1Nc2ccc(S(=O)(=O)NCc3ccccn3)c3cccc1c23
Cn1c(=O)c2cc(S(=O)(=O)NC(C(=O)N3CCCCCC3)c3ccccc3)ccc2n(C)c1=O
CCOC(=O)c1[nH]c(C)c(C(=O)c2c(O)c(O)n(CCN(C)C)c2-c2cccc(OC)c2OC)c1C
Cc1ccc(-n2nnnc2SCc2nnc(-c3ccccc3Br)o2)cc1
C=C(C)c1sc(N2CCN(Cc3ccccc3)CC2)nc1O
COc1ccc(C(=O)NCCCCCC(=O)O)cc1OC
CCCc1ccc(Oc2cn[nH]c2-c2ccc(O)cc2O)cc1
O=C(O)c1ccc(NC(=O)C2C3CCC(C3)C2C(=O)O)cc1
O=C(Cc1cn2ccsc2n1)Nc1nc2c(s1)CN(Cc1ccccc1)CC2
COC(=O)CNc1nc(-c2cccnc2)nc2ccccc12
CCOC(=O)C1CCCN(C(=O)c2cn(CC)c3ccc(S(=O)(=O)N(C)C)cc3c2=O)C1
Cc1cccc(C2=NCC(=O)N(CC(=O)NCc3ccco3)c3sc4c(c32)CCCC4)c1
COc1ccc(S(=O)(=O)N(Cc2cccs2)C2CCCC2)cc1
Cc1cc(=O)n2ncnc2n1COCCO
COCc1nnc(NC(=O)CCC2CCCCC2)s1
COc1ccc2c(c1)N(C)C(=O)CC(c1ccccc1)=N2
Nc1c(C(=O)NC2CC2)c2nc3ccccc3nc2n1-c1ccc2c(c1)OCO2
CN(C)CCn1c(O)c2oc3ccccc3c(=O)c2c1-c1ccc(F)cc1
COc1ccc(Oc2nc(C)cc(C)c2C#N)cc1
Cc1ccc(-c2ccc(C(=O)O)[nH]2)cc1
CCCC(=O)C1C(=O)C(C(=O)OC)C(C)(C)C=C1SCC
COc1ccc(Cn2c(-c3ccco3)nc3oc4cc(OC)ccc4c(=O)c3c2=O)cc1
CC(C)Sc1nnc(C(C)NC(=O)OC(C)(C)C)o1
Cc1cc(C)c2nc(O)c(CN(CC3CCCO3)C(=O)c3cnccn3)cc2c1
O=c1c2ccccc2nnn1CSc1nnc(-c2ccc3c(c2)OCO3)o1
Oc1ncnc2cc(-c3ccccc3)sc12
COc1ccccc1N1CCN(CC(=O)Nc2ccc(CN3CCCCC3)cc2)CC1
OCC1OC(n2cnc3c(Nc4ccccc4)ncnc32)C(O)C1O
COc1ccc(S(=O)(=O)Nc2cc(C(C)C)c(O)cc2C)cc1
CC(C)Oc1ccc(C(=O)Nc2ccc(N(C)C)cc2)cc1
Cc1cc(OCC(=O)Nc2ccncc2)ccc1Br
CCOC(=O)C1C(C)=NC(=O)NC1c1cccnc1
COc1cccc(C2=Nc3nnnn3C(c3ccccc3)C2)c1
Cc1ccccc1NC(=O)c1cc(S(=O)(=O)N2CCOCC2)ccc1F
CC(C)NC(O)c1cc(O)n(-c2ccc(F)c(Cl)c2)c1
CC1CN(C(=O)c2cccc(S(=O)(=O)N3CCOCC3)c2)CC(C)O1
COc1ccc(OC)c(S(=O)(=O)N2CCC(C(=O)Nc3cccc(C)c3C)CC2)c1
CC(C)CCNC(=O)C(c1ccco1)N(Cc1ccccc1)C(=O)c1snc(C(N)=O)c1N
Cc1ccc(C(=O)OCC(=O)N2CC(=O)Nc3ccccc32)s1
CN1C(=O)CC(=NCc2ccccc2)NC1=O
CCOC(=O)c1cnc2scnn2c1=O
CCOc1ccccc1NC(=O)C1CCCN1C(=O)OCc1ccccc1
COc1cccc(-c2nnc3sc(-c4ccc(C)cc4)nn23)c1
CC1C(=NC(=O)c2ccc(Cl)c(S(=O)(=O)N3CCOCC3)c2)C(=O)N(c2ccccc2)N1C
CC(C)n1nnnc1SCC(=O)N1CCOCC1
Cc1cccc(NC(=O)c2cc(NC(=O)c3ccco3)ccc2Cl)n1
N=c1sccn1CC(=O)Nc1ccc2c(c1)CCC2
COc1ccc(CNC(=O)C2C3C=CC4(CN(Cc5cccnc5)C(=O)C24)O3)cc1
CC(=O)c1cccc(NC(=O)CCOc2ccccc2)c1
Cc1cc(Cl)c(S(=O)(=O)Nc2ccc3c(c2)OCCO3)cc1OCC(N)=O
Cc1noc(C=CN(C)C)c1S(=O)(=O)N(C)CC(=O)N1CCc2ccccc21
O=C(COc1ccc(OCc2ccccc2)cc1)NC1CCOC1=O
COc1ccc(OCc2ccc(-c3nc4ccccc4c(=O)n3N)o2)cc1
O=C1CC(=NCc2ccccc2)N=C2SCCCN12
CCOC(=O)C1CCCN(C(=O)c2cncc(Br)c2)C1
Cc1nc2ccccn2c1C(=O)NC1CCCCC1
COc1ccc(Cn2nnnc2C(c2ccccc2Cl)N2CCN(C3CCCC3)CC2)cc1
O=c1nc(N2CCOCC2)ccn1-c1nc(-c2ccccc2)oc1-c1ccccc1
Cc1cc(C)c2cc(C(c3nnnn3CC3CCCO3)N3CCN4CCCC4C3)c(O)nc2c1
CCC(=O)N1c2ccccc2N=C2CCCC(=O)C2C1c1cccnc1
CCOC(=O)c1[nH]c2ccc(OCC)cc2c1NC(=O)CN1CCC2(CC1)OCCO2
O=C(Oc1ccc2c(c1)OCO2)c1ccc(Br)c(S(=O)(=O)N2CCOCC2)c1
CCc1ccc(C2CC(c3ccccc3Cl)Nc3nc(N)nn32)cc1
O=C1OC2(CCCCC2)OC(=O)C1C=Nc1nccs1
CN1CCN(CCCN2c3ccccc3Sc3ccc(C(F)(F)F)cc32)CC1
O=C(Nc1ccccc1N1CCCC1)c1cccnc1
CC(=O)NC(c1ccccc1)c1cccnc1
CN1CCN(Cc2nc3c(c(=O)n(C)c(=O)n3C)n2Cc2cccc3ccccc23)CC1
COc1ccc(N2CCn3c2nc2c3c(=O)n(CCN3CCOCC3)c(=O)n2C)cc1
C=C(CC)C(=O)c1ccc(OCC(=O)O)c(Cl)c1Cl
COc1ccc(C2C(C(=O)NCc3ccccc3)C(C)=Nc3ncnn32)cc1OC
CC(=O)Nc1c(C(=O)O)oc2ccc(Cl)cc12
Cc1cccc(N(CC(=O)NCc2ccccc2)C(=O)Cn2nnc(-c3ccc(C)o3)n2)c1
Cc1nc2nc(Cc3ccccc3)nn2c(C)c1Cl
COc1ccc(CNc2ccc3c(c2)nc(C)n3C)cc1
CC1(C)OC(=O)C(C=Nc2ccc(F)cc2)C(=O)O1
CCCn1c(C)nc2c(c1=O)c1nc3ccccc3nc1n2CCC1=CCCCC1
CCc1nccn1S(=O)(=O)c1ccc2ccc(C)cc2c1
CC(C)OC(=O)CCc1nc2ccccc2nc1O
O=C(CNS(=O)(=O)c1ccc(Br)s1)NCc1ccc2c(c1)OCO2
O=C(Cn1ccc2ccccc2c1=O)N1CCN(c2cccc(Cl)c2)CC1
Cc1cc2n(n1)C(c1ccc3c(c1)OCO3)Nc1ccccc1-2
CC(C)(O)C#Cc1ccc(C(=O)N2CCN(C(=O)c3ccco3)CC2)cc1
CC1CCN(C(=O)CSc2nnc(Cc3cc(O)nc(O)n3)n2-c2ccc(Cl)cc2)CC1
CCCN1CCN(C(=O)CCCn2c(C)c3cnn(-c4ccccc4)c(=O)c3c2C)CC1
CCN1CCCC1CNC(=O)C(NC(=O)C1CCC(C)CC1)C(C)C
Fc1ccccc1CSc1nc2ncccc2[nH]1
Cc1nn(Cc2ccccc2)c(C)c1NC(=O)c1cc(-c2ccc3c(c2)OCO3)on1
CCCc1n[nH]c2c1C(=O)CC(C)(C)C2
O=C(CCC(=O)N1CCN(S(=O)(=O)c2ccccc2)CC1)NC1CCCc2ccccc21
CCCC=C1CC(=O)Oc2cc(C)cc(OCC(=O)O)c21
COc1ccccc1CN1C(=S)SC(C)(C)C1NO
CCN(CC)C(=O)Nc1cnc2ccccc2c1
O=C(CN1C(=O)COc2ccccc21)N1CCc2ccccc21
Cc1cccc(CSc2nncc(O)n2)c1
Cn1c(C(=O)N2CCC3(CC2)OCCO3)cc2c(=O)n(C)c3ccccc3c21
C=CCN=C1SCC(=O)N1S(=O)(=O)c1ccc(C)cc1
COc1ccc(C(=O)COC(=O)c2ccco2)cc1
CC1=CC(C)(C)N(C(=O)c2ccccc2)c2ccccc21
CCCc1nnc2n1N=C(c1ccc(OC)c(OC)c1)CS2
CCOC(=O)c1c(NC(=O)c2noc3c2CCCC3)sc2c1CCCC2
Cc1cc(NC(=O)CC(CN(C)S(=O)(=O)c2ccccc2)c2ccccc2)no1
CCOC(=O)C1CCN(C(=O)CC2C(=O)N(Cc3ccccc3)C(C)c3nc4ccccc4n32)CC1
CC1CCC(NC(=O)c2c3ccccc3c(O)n2CCCN2CCOCC2)CC1
Cc1ccc(S(=O)(=O)c2c(N)n(N=Cc3ccco3)c3nc4ccccc4nc23)cc1
CCOC(=O)Cn1c(-c2ccccn2)nc2ccccc21
CCOc1ccc2nc(N3CCC(C(=O)N4CCN(C5CCCCC5)CC4)CC3)sc2c1
COc1ccc(CCNS(=O)(=O)c2cccc(S(=O)(=O)N3CCCC3)c2)cc1OC
C=CCN1C(=O)NC(=O)C(C(C)=NCCCO)C1=O
CC(C)C1(C)C(=O)N=C2c3ccccc3C(=O)N21
Cc1ccc(NC(=O)CCSc2nnc(-c3ccco3)o2)cc1
CCN(CC)c1ccc(CN(C(=O)c2cc(OC)c(OC)c(OC)c2)C2C=S(O)(O)=CC2)cc1
Cc1ccc(NC(=O)c2ccc(OC(=O)c3ccco3)cc2)cc1
COc1ccc(CC2SC(=C(C#N)C(=O)NCc3ccco3)N(c3ccc(C)cc3)C2=O)cc1
O=C1CN(c2ccccc2Cl)C(=O)CN1c1ccccc1Cl
O=C(CCCOc1ccccc1)N1CCc2ccccc2C1
Cc1ccc(S(=O)(=O)c2nc(Nc3nccs3)sc2Cl)cc1
CCOc1nc(-c2ccc(C)cc2)ccc1-c1noc(COC)n1
CCN(CC)CCN(Cc1cc2cc3c(cc2nc1O)OCCO3)C(=O)NC1CCCCC1
O=C(C1CCN(c2nnc(-n3cccc3)s2)CC1)N1CCN(Cc2ccc3c(c2)OCO3)CC1
CC(C)Cn1c(N)c(C(=O)NCc2cccs2)c2nc3ccccc3nc21
O=C(CN1C(=O)c2ccccc2S1(=O)=O)N1CCN(Cc2ccc3c(c2)OCO3)CC1
OCCSc1nncn1N=Cc1c[nH]c2ccccc12
COc1ccc(-c2cc(C(O)NCc3ccc(F)cc3)on2)cc1
CC(=O)Nc1nc(-c2ccccc2)nc(-c2ccccc2OC(C)=O)n1
Oc1cc(C(O)NCCC2=CCCCC2)cn1C1CCCCC1
N#Cc1cn(-c2ccccc2)nc1-c1cc2ccccc2oc1=O
CC(=NCCc1ccccc1)c1c(O)coc1O
Cc1cc2ccccc2n2c(SCC(=O)N3CCN(C(=O)c4ccco4)CC3)nnc12
COc1ccccc1Cn1c(=O)c2ccccc2n2c(Sc3ncnc4sccc34)nnc12
COc1ccc(CNC(=O)c2ccc(=O)oc2)cc1OC
CC(C)(C)c1ccc(-c2nnc3sc(-c4ccncc4)nn23)cc1
COc1ccc(Cc2nc(-c3ccc(-n4cccc4)cc3)no2)cc1OC
COc1ccc2c(ccc3c(C(O)NCc4ccco4)noc32)c1
Nc1nc2n(n1)C(c1cccs1)CC(c1ccc(F)cc1)N2
CCCCOc1cc(O)nc(O)n1
COc1ccc2cc(CN(CCCN3CCOCC3)Cc3nnnn3C3CCCCC3)c(O)nc2c1
O=C(O)CCCNS(=O)(=O)c1ccc2ccccc2c1
Cn1c(=O)c(=O)n(C)c2cc(S(=O)(=O)N3CCC(N4CCCCC4)CC3)ccc21
Cc1cccc(-c2nc(CN3CCCC(C(=O)NC4CCCCC4)C3)c(C)o2)c1
Cc1cccc(NC(=O)N(Cc2nc(O)c3ccccc3n2)C2CCCC2)c1
CC(C)CNC(=O)c1cccc(NC(=O)C2CCCO2)c1
OC1(c2ccc(F)cc2)CC2CCC(C1)N2Cc1nnnn1C1CCCC1
Fc1ccc(Cn2nnnc2CN2CCN(C3CCCCC3)CC2)cc1
CC(C)(C)c1cc(NS(=O)(=O)c2ccc3c(c2)OCCO3)on1
O=C(NCc1ccc2c(c1)OCO2)c1ccc(COc2cccc(Cl)c2)o1
CC(=O)C1C(=O)OC(C)=CC1=NCCc1ccccc1
O=C(CSc1n[nH]c(-c2ccncc2)n1)Nc1ccccn1
CC1(C)NC(=O)N(CC(O)CN2CCCC2)C1=O
CCOc1ccc(-c2nc3n(c(=O)c2C#N)CCCS3)cc1
Cc1occc1C(=O)Nc1ccc2ccccc2c1
Cc1cc(=O)n2nc(N3CCCC3C(=O)NCCCN3CC(C)CC(C)C3)sc2n1
CCNC(=O)c1cc2c(=O)n3cccc(C)c3nc2n(CCc2ccccc2)c1=N
Cc1cc(C)c2nc(N3CCCC(C(=O)N4CCC(C(N)=O)CC4)C3)sc2c1
COc1ccc(C(=O)N2CCCc3ccccc32)cc1
O=C(COC(=O)c1ccc2c(c1)OCCO2)NCc1ccccc1
CC(=O)N(CC1CCCO1)c1nnc(-c2ccccn2)s1
Cc1ccc(CNc2ccc(O)cc2)cc1
O=C(COc1nnnc2ccccc12)N1CCCc2ccccc21
CCOc1ccccc1NC(=O)N1CCC(n2nnc3cc(C)ccc32)CC1
COc1cccc(N(CC(=O)Nc2cccc(C(C)=O)c2)S(C)(=O)=O)c1
O=C(CCc1nc(-c2ccccc2)no1)N1CCCC1
CSc1nc(C)cc(-n2cc(F)c(=O)[nH]c2=O)n1
CC(C)c1ccc(C2CC(=O)N3CN(C)CSC3=C2C#N)cc1
O=C(CSc1nnc(-c2ccco2)n1Cc1ccco1)NCc1cccs1
COc1ccc(CC(=O)Nc2c3c(nn2-c2ccccc2C)C=S(O)C3)cc1
COc1ccc(CCC(=O)N2CCC3(CC2)OCCO3)cc1
CCOc1ccc(Cn2nnc(C(=O)NCCc3ccccc3)c2N)cc1
Cn1c(=O)c2c(nc(NCc3ccc4c(c3)OCO4)n2Cc2ccc(F)cc2)n(C)c1=O
COc1ccc(-c2cc(C(F)F)nc(-n3nc(C)cc3C)n2)cc1
COC(=O)C1=C(C)N=C2SCCC(=O)N2C1C=Cc1ccccc1
Cc1ccc(S(=O)(=O)N2CCCC2C(=O)NC2CCCCC2)cc1
COc1cccc(-c2nc(NCCN3CCOCC3)c3ccccc3n2)c1O
CCC(=O)c1ccc(N2CCN(C(=O)Cc3ccccc3)CC2)c(F)c1
CC1(C(=O)N(CC(=O)NC2CCCC2)C2CCCC2)CC(=O)N=C2C=CC=CN21
COC(=O)c1cc2c(ccn2-c2ccc(F)cc2)n1CC(=O)N1CCN(C(=O)c2ccco2)CC1
Cc1cc(C)c(C#N)c(SCC(=O)C[SH](O)(O)=Cc2ccccc2)n1
O=C(CSCSCC(=O)NCC1CCCO1)NCC1CCCO1
CCc1cc2c3c(c(=O)oc2cc1O)CCCC3
O=C(CN(C(=O)CNS(=O)(=O)c1ccccc1)c1ccc2c(c1)OCCO2)NC1CCCCC1
CCN(c1ccccc1)S(=O)(=O)c1ccc(F)cc1C
Cc1ccc(N(CC(=O)NCc2ccco2)C(=O)CCC(=O)Nc2ccccn2)cc1C
CC(O)c1cccc(NC(=O)CCC(=O)O)c1
O=C(Nc1nc2c(Cl)ccc(Cl)c2s1)c1ccco1
Cc1nc(CNS(=O)(=O)c2ccc(Oc3ccccc3)cc2)cs1
CC(C)CN1C(=O)C(C(=O)Nc2ccccc2S(N)(=O)=O)C(=O)c2ccccc21
CC(=O)C1C(=Nc2ccc(C)cc2)CC(C)(O)C(C(C)=O)C1c1ccco1
Cc1c(C(=O)N2CCN(c3ccccc3F)CC2)sc2nc(-c3ccccc3)cn12
CC(C)CC(c1nnnn1Cc1ccccc1)N1CCN(C(=O)c2ccco2)CC1
CCNC(=O)NCCc1c[nH]c2ccc(Cl)cc12
CC(=O)N=c1sc2nc3ccccc3nc2n1N(C(C)=O)C(C)=O
COCCC(=O)N(Cc1ccc2c(c1)OCO2)C(C(=O)NC1CCCCC1)c1ccncc1
Cc1ccccc1NC(=O)c1ccccc1NC(=O)c1ccco1
O=C(O)c1ccc(CSc2nnc(-c3ccco3)[nH]2)cc1
Cc1nnc(SCC(=O)Nc2ccc(Oc3ccccc3)cc2)n1N
CN(C(=O)Oc1cccc2cccnc12)c1ccccc1
CC(NS(=O)(=O)c1ccc(F)cc1)C(=O)NCc1ccncc1
CCOC(=O)C1CCCN(CCC(=O)Nc2ccc(F)c(F)c2)C1
Cc1noc(C)c1C(=O)Nc1ccc2c(c1)CCC2
Cc1cc(C)nc(NC(=O)CSc2nn(C)c(=S)s2)n1
CC1(C)N=C(c2ccc(Cl)cc2)C(=O)N1
COc1cc(C)c(C#N)c(OC)n1
CC(Oc1ncnc2ccccc12)C(=O)N=C1C(=O)N(c2ccccc2)N(C)C1C
COCCn1c(=N)c(C(=O)NCCc2ccc(OC)cc2)cc2c(=O)n3cccc(C)c3nc21
CC(C)CCn1c(Br)nc2c1c(=O)n(CC(N)=O)c(=O)n2C
COc1ccccc1CNC(O)c1cc(O)n(-c2ccc(C)c(C)c2)c1
Cc1ccc(NC(=O)c2c(-c3c(F)cccc3Cl)noc2C)cc1F
CCC(Cc1ccccc1)NC(=O)CN1C(=O)CSc2ncccc21
CCn1c(NCc2ccccn2)nc2c1c(=O)n(C)c(=O)n2C
Cc1noc(C)c1COC(=O)c1cccc(S(=O)(=O)N2c3ccccc3CC2C)c1
COc1ccc(NC(=O)CCC2COc3ccccc3O2)c(OC)c1
O=S(=O)(NCCN1CCCC1)c1cccc2cccnc12
Cc1ccc(-n2c(C)cc(C(=O)CSc3nncs3)c2C)cc1
O=C(c1ccccc1)N(Cc1cccs1)C1C=S(O)(O)=CC1
CC(=O)c1cc(-c2ccccc2)n(CC(=O)NCc2cccs2)c1C
CC(C)c1ccc(NC(=O)C2CC(=O)N=C(N)S2)cc1
O=C(CN(c1ccc(F)cc1)S(=O)(=O)c1ccc2c(c1)OCCO2)NCC1CCCO1
COC(=O)C1C2CCC(C(=O)OC)(CC2)C1C(=O)OC
COc1ccccc1CC(=O)NCC1CCCO1
Cc1ccc(S(=O)(=O)N2CCC(C(=O)Nc3ccccc3N3CCCCC3)CC2)cc1
Cc1ccccc1NC(=O)C1CCC(C)(C(=O)O)C1(C)C
O=C(N1CCN(c2ccccc2)CC1)C12CC3CC(CC(C3)C1)C2
Clc1ccc(-n2ncc3c(NCCN4CCOCC4)ncnc32)cc1
Cc1nn(C(=O)c2cccs2)c(C)c1CN1C(=O)c2ccccc2C1=O
CC1(C)C(c2ccccc2)=NC(c2cccnc2)=[N+]1[O-]
O=S(=O)(NCC1OCCc2ccccc21)c1ccc(S(=O)(=O)N2CCOCC2)cc1
CCCn1c(=O)c2ccccc2n2c(SCC(=O)c3ccccc3)nnc12
O=C(O)CCn1cc2ccccc2c1O
Cc1nnc(SCC(=O)N2CCc3ccccc32)n1-c1ccccc1
O=C(c1nn(Cc2ccccc2)c(=O)c2ccccc12)N1CCN(c2ccccn2)CC1
CCCCCn1c(N2CCN(c3cccc(Cl)c3)CC2)nc2c1c(=O)[nH]c(=O)n2C
Cc1cc2cc3c(cc2nc1SCC(=O)N1CCN(C(=O)c2ccco2)CC1)OCO3
O=C(CSc1ccc2nnc(-c3ccc(F)cc3)n2n1)N1CCCCC1
COC(=O)c1c(NC(=O)c2nc3ccccc3s2)sc2c1CCN(C(C)=O)C2
CC(C)(C)c1nc(NCC2CCCO2)c2nnn(Cc3ccccc3)c2n1
O=C(CSc1cccc[n+]1[O-])c1cc2ccccc2o1
COc1ccccc1CNc1ncnc2nc[nH]c12
COc1cccc(-n2c(O)c3c(c2O)C2C=CC3C23CC3)c1
Cn1nc(-c2ccc(C(=O)N3CCN(c4ccccc4)CC3)cc2)c2ccccc2c1=O
CCOc1ccc(C(=O)Nc2nnn(CC)n2)cc1
COc1ccc(-c2nc(C#N)c(N3CCCCCC3)o2)cc1
Cc1ccnc(N2CCC(C(=O)Nc3cccc(C(F)(F)F)c3)CC2)n1
Cc1cc(NCCCn2ccnc2)n2ncc(-c3ccccc3)c2n1
COc1ccc(N(CC(=O)Nc2cccc(C)c2C)S(=O)(=O)c2c(C)n[nH]c2C)cc1
O=C(NC1CCCC1)C(c1ccccn1)N(C(=O)c1csnn1)C1CC1
CC=C1N=C2Sc3ccccc3C(=O)C2C(=O)N1Cc1ccco1
Cc1c(-c2ccccc2)oc2nc3c(c(=O)n(C)c(=O)n3C)n12
COc1ccc(C(OC(=O)c2ccco2)C(=O)NCc2ccco2)cc1
O=C(Nc1cc(C(F)(F)F)ccc1N1CCCCC1)c1ccco1
COc1ccc(C(=O)N2CCCC(c3nc(-c4ccc(OC)c(OC)c4)no3)C2)c(OC)c1
COc1ccc(C2CC(=O)N3CN(c4ccc(C)c(Cl)c4)CSC3=C2C#N)cc1
CCOC(=O)c1sc(C)c2c1NC1(CCCCC1)NC2=O
O=C1NC(=O)N(c2cccc(Cl)c2)C(=O)C1C=Nc1ccccn1
CCOC(=O)CSc1nnc(CNC(=O)c2ccc(OC)cc2OC)n1C
Cc1ccc(NC(=O)C2CCCN(S(=O)(=O)c3c(C)noc3C)C2)cc1F
CCOC(=O)c1[nH]c2ccc(OC)cc2c1NC(=O)CN1CCC2(CC1)OCCO2
COc1ccc(C(=O)Nc2ccccc2C(=O)NCCN2CCOCC2)cc1
COCC(C)n1c(C)cc(C(=O)Cn2c(=O)oc3ccccc32)c1C
OC1CCCCC1Sc1nc2ccccc2s1
O=C(NCCCN1CCCC1=O)c1nnc(Cc2c(F)cccc2Cl)o1
O=C1c2ccc(Oc3ccc4c(c3)C(=O)N(CCCO)C4=O)cc2C(=O)N1CCCO
COc1cc2ccccc2cc1-c1nnc(COc2ccccc2)o1
CC1CCCCC1NS(=O)(=O)c1ccc(S(=O)(=O)NCc2ccncc2)cc1
O=C(Cn1c(CO)nc2ccccc21)Nc1cc(C(F)(F)F)ccc1N1CCOCC1
CC(NC(=O)CN1CCC(C(N)=O)CC1)c1ccccc1
Cc1cc(NC(=O)C2CCN(S(=O)(=O)c3cnc[nH]3)CC2)ccc1Br
CC(C)C(=O)Nc1cccc(C(=O)Nc2nccs2)c1
CCn1c(Cc2ccccc2)nnc1SCC(=O)Nc1ccc2c(c1)OCO2
O=C(NC1CCCCCCC1)c1cnccn1
O=C(NCc1cccnc1)NC1CCCN1S(=O)(=O)c1ccc(Cl)cc1
Cc1ccc(C(=O)Nc2ccc(N3CCOCC3)cc2)cc1
COc1ccccc1NC(=O)C1=C(C)N=C2N=C(c3cccs3)NN2C1c1cccc(O)c1
Cc1cc(C)n(C(=O)c2ccc(S(=O)(=O)NCC3CCCO3)cc2)n1
COc1ccc(CNC(=O)c2cc3c(=O)n4ccccc4nc3n(Cc3cccnc3)c2=N)cc1
COc1cccc(CCC(=O)O)c1OC
CSc1cccc(NC(=O)CN(C2CCCCC2)S(C)(=O)=O)c1
COc1ccc2c(CC(=O)Nc3nnc(C4CC4)s3)coc2c1
CCCOC(=O)C1C2C=CC3(CN(C(C)c4ccc(OC)cc4)C(=O)C13)O2
CCc1ccc(Cn2nnc(C(=O)NCc3ccccc3OC)c2N)cc1
N#CC1C(SCC(N)=O)=NC(=O)CC1c1ccccc1Cl
O=c1c2ccccc2oc2c(O)n(Cc3ccco3)c(-c3cccnc3)c12
O=C(CSc1nnc(-c2ccc(OC(F)F)cc2)o1)NC(=O)NCc1ccco1
Cc1cccc(N(C)c2cc(C)nc3nc(C)nn23)c1
CNc1nn(-c2cccc(Cl)c2)nc1N
Cc1ccc(C(=O)CSc2nnc(-c3cccs3)n2C)o1
CCC(=O)N1CCc2cc(S(=O)(=O)NCCC(=O)N3CCN(c4ccccn4)CC3)ccc21
COc1ccc(OC)c(C(=O)CN2C(=O)NC(C)(c3ccccc3)C2=O)c1
CCN(CC)CCCn1c(O)c(O)c(C(=O)c2ccc3c(c2)OCO3)c1-c1ccccn1
C#CCn1cc[n+](CC(=O)N(C)C)c1
Cc1cc(C)cc(N(C(=O)C2CCCC2)C2=CC=S(O)(O)=C2)c1
CN(C)CC1=Nc2ccccc2C1=O
Cc1cc(NC(=O)C2CCCN(S(=O)(=O)c3c(C)noc3C)C2)[nH]n1
CC(C(=O)N1CCOCC1)N1c2cccc3cccc(c23)S1(=O)=O
Cc1onc(-c2c(F)cccc2Cl)c1C(=O)OCN1C(=O)c2ccccc2C1=O
C=CCNc1nc(C2(C)CC3(CC(C)(C)OC3=O)C(=O)O2)cs1
CCCNC(=O)c1ccc(SC)cc1OC
Oc1c(CN2CCOCC2)cc(COCc2ccccc2)c2cccnc12
O=C(Nc1ccc2c(c1)OCO2)N1CCN(c2ncccn2)CC1
CCCn1c(N=Cc2cc(OC)ccc2O)nc2ccccc21
O=C(c1nc(-c2ccccc2)n(-c2ccccc2)n1)N1CCCCCC1
CN1C(=O)CC(P(=O)(c2ccccc2)c2ccccc2)N(C)C1=O
Cc1cc(OCCSc2nnc(-c3cccs3)n2C)ccc1Cl
CC(=Nc1ccccc1C)c1c(O)oc(C)c1O
CC(=O)OC(C)(CCC(C)(OC(C)=O)C(C)=O)C(C)=O
Cc1cccc(NC(=O)CCN2CCOCC2)c1
CCOC(=O)c1nnn(-c2nonc2N)c1COc1ccccc1
CCc1ccc(C(=O)N2CCN(c3ccc(F)cc3)CC2)s1
c1cc(-n2cnnn2)ccc1N=C1CCCN1
O=S1(=O)C=C(Sc2nc3ccccc3s2)c2ccccc21
CSCCC(NC(=O)C1CCC(C)CC1)C(=O)N1CCN(c2ccccn2)CC1
CCOc1ccc2nc(N=S(C)(=O)O)sc2c1
Cc1ccc(-n2c(SCC(=O)NCc3ccco3)nc3sc(C)c(C)c3c2=O)cc1
CCOC(=O)C1CCN(C(=O)Nc2ccc3nc(C)c(C)nc3c2)CC1
N#Cc1nc(-c2ccc(OCc3ccccc3)cc2)oc1NCc1ccco1
COc1ccc(N2CCN(C(=O)c3ccc(C)cc3Cl)CC2)cc1
Cn1c(=O)cc(SCC(=O)N2CCCC2)c2cc(Cl)ccc21
Cn1cnc(S(=O)(=O)NCc2cccs2)c1
Cc1cccc(-c2nc(CN3CCCC(C(=O)NC4CCC(C)CC4)C3)c(C)o2)c1
COc1ccc(S(=O)(=O)N2CCN(Cc3cccc(Cl)c3)CC2)cc1
CCCn1cc2cccc(C(=O)NC3CCCC3)c2c1O
CCCC(=O)Nc1ccccc1NC(=O)CN(C)S(=O)(=O)c1ccc(C)cc1
Cc1cc(C)c(C(=O)CN2CCOCC2)c(C)c1
O=C(CSc1nnnn1C1CCCCC1)NCc1ccc2c(c1)OCO2
Cc1c2cnn(-c3ccccc3)c(=O)c2c(C)n1CCCC(=O)N1CCN(c2ncccn2)CC1
N#Cc1ccc(NC(=O)Nc2ccc(Cl)cc2)cc1
Cc1nc2ccccc2c2oc(C(=O)N3CCc4ccccc43)cc12
CN1CCN(C(=O)c2ccc3c(=O)n(CCc4ccccc4)c(=S)[nH]c3c2)CC1
COc1ccc(F)cc1S(=O)(=O)N1CCN(Cc2ccc3c(c2)OCO3)CC1
O=C(CSc1nnc(C2COc3ccccc3O2)o1)NC1CCCCC1
C=CCN1C(=O)C(C2=c3ccccc3=NC2=O)SC1=Nc1ccc(O)cc1
COc1ccc(NC(=O)CSC2=NC3=CCCC(=O)C3C(c3ccco3)C2C#N)c(OC)c1
COCCOC(=O)c1c(N)n(Cc2ccco2)c2nc3ccccc3nc12
COC(=O)c1ccc(S(=O)(=O)NCCSc2nnc3c4ccccc4n(C)c3n2)cc1
O=S(=O)(Nc1cccc2ncccc12)c1cccs1
CC1C(=NC(=O)OCc2ccccc2)C(=O)N(c2ccccc2)N1C
CCc1c(C)nc(N)n2c(SCC(=O)N3CCN(c4ccccc4)CC3)nnc12
CCOC(=O)c1ccccc1NC(=O)c1cncc(Br)c1
COc1nc(NCc2ccco2)nc(N2CCC(C)CC2)n1
CC(=O)N1CCc2cc(C(=O)CN3CCN(c4ccccc4F)CC3)ccc21
COn1c(SCC(N)=O)nc2ccccc2c1=O
COc1cccc(-c2ccc(=O)n(CC(=O)NCCN3CCOCC3)n2)c1
Cc1ccc2cc(CN(Cc3ccco3)C(=O)NCc3ccccc3)c(O)nc2c1C
C=CCN=C(NC#N)SCC(=O)c1cccc(OC)c1
Cc1nnc(NC(=O)C2CCCO2)s1
c1ccc(C2CC(c3ccccc3)n3ncnc3N2)cc1
O=C(CSc1nnc(-c2ccncc2)n1-c1ccc(Cl)cc1)N1CCOCC1
CCn1c(C)cc(=S)c2ccccc21
CCCNC(=O)C=S(O)(O)=Cc1nc(-c2cccc(OC)c2)oc1C
CC(c1ccccc1)C1NC(C(=O)O)CS1
O=C(OCC(=O)N1CCOCC1)c1ccc2c(c1)OCCO2
CCOC(=O)C(C)Sc1nc(O)c2cnn(-c3ccc(C)cc3)c2n1
Cc1cccc(N2CCN(C(=O)C=S(O)(O)=Cc3nc(-c4ccccc4F)oc3C)CC2C)c1
O=C(NC12CC3CC(CC(C3)C1)C2)N1CCN(c2ccccn2)CC1
COc1cc(Br)cc2cc(C(=O)N3CCN(C(=O)c4ccco4)CC3)c(=O)oc12
CCc1nc2c(sc3nc4c(cc32)COC(C)(C)C4)c(=O)n1Cc1ccco1
COc1ccc(C(=O)N2CCN=C2c2ccccc2)cc1OC
COc1ccc(-n2nnnc2SCC(=O)Nc2ccc3c(c2)OCCO3)c(OC)c1
C=CCc1cccc(CN=C2C(=O)N(c3ccccc3)N(C)C2C)c1O
Cc1nn(C(=O)c2ccc3c(c2)OCO3)c(N)c1-c1ccccc1
O=C(Nc1cnn(C23CC4CC(CC(C4)C2)C3)c1)c1cnn2c(C(F)(F)F)cc(-c3ccco3)nc12
CCCCNCC(=O)Nc1ccc(-c2nc3cc(NC(=O)CNCCCC)ccc3o2)cc1
CCOc1ccc(N(CC(=O)N2CCCC2)S(=O)(=O)c2c(C)noc2C)cc1
COC(=O)Cn1ncn2c(cc3oc(C)cc32)c1=O
O=C(COc1ccc(-c2nnc(N3CCCCC3)c3ccccc23)cc1)N1CCCCC1
CCCCOC(=O)C1C(=N)OC2=CCCC(=O)C2C12C(=O)Nc1ccccc12
O=C(Nc1ccc(N2CCOCC2)cc1)C1CCCN(S(=O)(=O)c2ccccc2)C1
O=C(Nc1ccccc1N1CCCC1)c1ccc2c(c1)OCO2
O=C(NCc1ccco1)C1(c2ccccc2)CCCC1
O=C(Nc1c(C(=O)NCc2ccco2)cnn1-c1ccccc1)c1ccc(F)cc1
CC1CCCCN1S(=O)(=O)c1ccc(S(=O)(=O)N2CCN(c3ccc(F)cc3)CC2)cc1
COc1cc(OC)cc(C(=O)N(CN2CCCC2=O)c2ccccc2OC)c1
O=C(NC1CCCCCCC1)C1=COCCO1
COc1ccc(Cn2nnnc2C(c2ccc(F)cc2)N2CCN(C3CCCC3)CC2)cc1
CCCn1nnnc1SCC(=O)N(C(C)C)C(C)C
CCN(CC(=O)NC1CCS(=O)(=O)C1)c1nc(-c2ccccc2)nc2ccccc12
CCn1c(S)nnc1-c1ccc(F)cc1
CCn1c(SCc2cccc(C(F)(F)F)c2)nnc1-c1ccco1
CCCc1cc2c(=O)c(-c3ccccn3)c(C)oc2cc1O
CCCNc1nc2c(c(=O)[nH]c(=O)n2C)n1CCc1ccccc1
O=C(c1ccccc1)c1c2c(c3ccc4ccccc4n13)C(O)N(c1ccc3c(c1)OCO3)C2O
Cc1ccc(C2CC(c3cccc(C)c3)n3nc(N)nc3N2)cc1
COc1ccc(C(c2sc3nc(C)nn3c2O)N2CCC(O)CC2)cc1OC
CCOC(=O)c1c(C)c(C(=O)Nc2cc(F)ccc2F)c(C)n1C
COc1ccc(N=C(C)C2C(=O)NC(=O)N(C3CCCCC3)C2=O)c(OC)c1
COc1cc(C(C)=O)ccc1OCC(O)CN1CCN(S(=O)(=O)c2ccccc2)CC1
COc1ccc(N2C(=O)C3SC(C)C=C3N=C2SCC(=O)Nc2nccs2)cc1
O=C(Cn1cnc2c(nnn2Cc2ccccc2F)c1=O)OCc1ccccc1
O=C(CSc1ncc(-c2ccccc2)n1CC1CCCO1)N1CCCCC1
Cc1cc(=O)n2c(n1)OC(CO)C2
CC(=O)Nc1nonc1-n1nnc(C(=O)NCc2ccccc2)c1C
COc1ccccc1N(CC(=O)Nc1ccccc1C(=O)NC(C)C)S(C)(=O)=O
Cn1c(=O)[nH]c(=O)c2c1nc(CN1CCN(c3ccc(F)cc3)CC1)n2CCc1ccccc1
COC(=O)c1ccc(CSc2ncnc3c2nnn3-c2ccc(OC)cc2)o1
O=C(Nc1ccc(F)cc1)N(Cc1ccco1)Cc1cc2cc3c(cc2nc1O)OCO3
O=C(NCc1ccco1)c1csc2c1CCCCC2
CN(C)CCCNCCCNC(=O)c1ccco1
O=C1c2ccccc2C(=O)N1CCCc1nc(-c2ccc(Cl)cc2)no1
CCOc1ccc(NC(=O)Nc2cc(C)ccc2OC)cc1
CN(C(=O)COC(=O)c1ccc2c(c1)OCO2)C1C=S(O)(O)=CC1
CCN(CC)CCOC(=O)C1(c2ccc(OC)c(OC)c2)CCCC1
CCN(CC)C(=O)c1sc2nc(-c3cccs3)cc(-c3cccs3)c2c1N
O=C(O)C1CCN(C(=O)NC2CCCCC2)CC1
CCC(CC)C(=O)Nc1c2c(nn1-c1ccc(OC)cc1)C=S(O)C2
Oc1cc(C(O)Nc2ncccn2)c(-c2ccccc2)o1
Cc1ccc(-c2cc(C(F)(F)F)n3nc(C(=O)N4CCCC4)cc3n2)cc1
Cc1cccc(Cn2c(=O)n(Cc3ccco3)c(=O)c3ccccc32)c1
Cc1ccccc1CNS(=O)(=O)c1ccc2c(c1)OCCO2
COc1ccc(CC(=O)Nc2ccc3c(c2)CCC3)cc1S(=O)(=O)N1CCOCC1
CC(=O)c1cn(CC(=O)NCC2CCCO2)c2ccccc12
Nn1cnn(Cc2ccccc2)c1=S
O=C(CCc1nc2ccccc2[nH]1)NC1CCCCC1
Cc1cnc(NC(=O)CSc2nnc(Cc3ccccc3)n2C)s1
COc1ccccc1-c1nc2sc(=Cc3cccs3)c(=O)n2n1
COc1ccc(-n2nnc3c(SCC(=O)NCc4ccco4)ncnc32)cc1
O=C(O)CCNS(=O)(=O)c1ccc2c(c1)Cc1ccccc1-2
O=C(O)c1ccc(NC(=O)C2CC=CCC2C(=O)O)cc1
COCCCn1c2nc3ccccc3nc2c2c(=O)n(CC3CCCO3)cnc21
CCCCn1c(SCC(=O)Nc2cc(C)on2)nc2ccccc2c1=O
CCOC(=O)N1CCN(C(c2cccc(OC)c2)c2sc3nc(C)nn3c2O)CC1
Cc1ccc2nc(CCc3nc4ccc(C)cc4o3)oc2c1
O=C(NCCN1CCCCC1)c1ccc2c(c1)OCCO2
O=C(c1ccc(Cl)cc1)c1c(O)c(O)n(CCCn2ccnc2)c1-c1cccnc1
CC1CCc2nn(CC(=O)N3CCN(C(=O)c4ccco4)CC3)cc2C1
Cc1ccc2c(c1)C1CN(C)CCC1N2C(=O)Cn1nnc(-c2ccccc2F)n1
CCn1c(SCC(=O)Nc2cccc(C)n2)nnc1-c1ccco1
O=S(=O)(Nc1ccc(O)cc1)c1cccc2cccnc12
CC1CCCC(C)N1C(=O)c1cc(-c2ccc(Cl)c(Cl)c2)on1
Cc1ccc(S(=O)(=O)N2CCN(C(=O)COC(=O)c3cc(C)oc3C)CC2)cc1
COC(=O)c1cc2c(cc1NC(=O)CSCCc1ccccn1)OCO2
COc1cccc(C2CC(C(F)(F)F)n3ncc(C(=O)O)c3N2)c1
CC1(C)Cc2cccc(OCC(=O)N3CCN(S(=O)(=O)c4ccccc4)CC3)c2O1
CC(=O)N1CCc2cc(C(=O)CN3CCCN(Cc4ccc(F)cc4)C3)ccc21
C=CCN(C(=O)CNC(=O)c1ccco1)C(C(=O)NC1CCCCC1)c1ccc(F)cc1
O=S(=O)(c1ccc(S(=O)(=O)N(Cc2ccco2)Cc2ccccc2Cl)cc1)N1CCCC1
O=C1CC(c2cccs2)c2cc3c(cc2N1)OCCO3
Cn1c(C(=O)Nc2ccc3c(c2)OCO3)cc2sccc21
O=C(NCn1c(O)c2c(c1O)C1C=CC2C1)OC1CCCCC1
CCOC(=O)C1=C(C)N=C(SCC(=O)Nc2cc(C)on2)C(C#N)C1c1cccs1
CCC(=NCc1ccco1)C1C(=O)NC(=O)N(C2CCCCC2)C1=O
CCOC(=O)c1c(C)c(C(=O)NCC2CCCO2)c(C)n1CC
CC(OC(=O)CNC(=O)c1ccc2c(c1)OCO2)C(=O)NCCC1=CCCCC1
O=C(CN1C(=O)c2ccccc2S1(=O)=O)Nc1ccccc1C(=O)NCc1ccco1
O=c1oc2c(CN3CCOCC3)c(O)c(Cl)cc2c2c1CCCC2
Cc1ccccc1-c1nc(CN2CCC(C(=O)N3CCC(C(N)=O)CC3)CC2)c(C)o1
COc1ccc(C)cc1NC(=O)c1cnc2sccn2c1=O
COc1ccc2cc(C3(C)NC(=O)N(CC(=O)NCc4ccco4)C3=O)ccc2c1
Cc1c(-c2nn(C)c(=O)c3ccccc23)oc2ccc(F)cc2c1=O
CCC(=O)N1C(C(=O)O)CSC1c1ccc(OC)cc1
O=S(=O)(Nc1cc(Cl)ccc1N1CCCCC1)c1cccs1
Cc1cccc(C)c1Nc1nc2ccccc2o1
O=C(CCC(=O)OCC(F)(F)C(F)F)Nc1ccc(Cl)cc1
Cc1ccc(C)c(N(C(=O)Cn2nnc3ccccc32)C(C(=O)NCc2ccco2)c2ccncc2)c1
CC(=O)C1C(c2ccncc2)=C(C#N)C(=N)OC1C
CC(=O)N1CCN(C(=S)c2ccc(N(C)C)cc2)CC1
Nc1ccc(NC(=O)c2cccs2)c(Cl)c1
c1ccc2c(c1)nc(N1CCOCC1)c1c3ccccc3[nH]c21
O=C(c1ccccc1F)N1CCN(c2ccccc2)CC1
Cc1ccccc1N1C(=O)CC(N2CCCCCC2)=NC1=O
CCOc1ccc(C(=O)NCC2CCCO2)cc1
CC(C)C(=O)Nc1ccc(C(=O)NC2CCSC2=O)cc1
Nc1nc2n(n1)C(c1ccco1)CC(c1ccc(Cl)cc1)N2
O=C(NCCc1ccccc1)c1ccc(=O)oc1
CC(=O)c1c(C(C)=O)c(C)n(CCCCn2c(C)c(C(C)=O)c(C(C)=O)c2C)c1C
COc1cc(C(O)P(=O)(OC2CCCCC2)c2ccc(N(C)C)cc2)cc(OC)c1OC
CC1C=C2N=C(SCC(=O)NCc3ccco3)N(c3ccccc3)C(=O)C2S1
CC(=O)Nc1ccc(S(=O)(=O)N2CCCCC2c2cccnc2)cc1
COc1ccccc1Nc1ccc(C(=O)NC2CCCCC2)cn1
O=C(Cc1coc2ccc3ccccc3c12)N1CCCC1
CCn1nc(C)c(NC(=O)CCCSc2nc(-c3ccco3)cc(C(F)(F)F)n2)c1C
CC(=O)Cc1nsc(NC(=O)c2ccccc2)n1
CC1CN(C(=O)C2CCCCC2)C(C)CN1C(=O)C1CCCCC1
COC(=O)CSc1nc2c(c(-c3ccco3)c1C#N)CCCC2
CCOC(=O)C(NC(=O)C1CCCN1C(=O)OCc1ccccc1)C(=O)OCC
C=CCSc1nnc(-c2ccc(Cl)cc2Cl)o1
Cc1c(Br)cc(C(=O)O)c(C)c1C
Nc1nc(C(=O)N2CCOCC2)nn1C(=O)c1ccc(Cl)cc1
Cc1cc(OCC(=O)N=C2C(=O)N(c3ccccc3)N(C)C2C)c2c(c1)OC(=O)C1CCC=C21
O=C(c1ccccc1F)N(Cc1ccccc1)C1C=S(O)(O)=CC1
COc1ccc(NC(=O)c2ccccc2N=S(C)(=O)O)cc1OC
O=C(CCCN1CCC(O)(c2ccc(Cl)cc2)CC1)c1ccc(F)cc1
CCn1ncc(-c2cc(C(O)Nc3cc(OC)c(Cl)cc3OC)on2)c1C
CCCC(c1nnnn1CCc1ccccc1)N1CCN(C(=O)c2ccco2)CC1
Cc1ccc(NC(=O)CSc2nnc(Cn3cnc4ccccc43)o2)cc1
CCn1c(SCC(N)=O)nnc1-c1ccco1
Cc1cccc2cc(C#N)c(N3CCN(C)CC3)nc12
CCOC(=O)c1cc(S(=O)(=O)N2CCN(C(=O)OCC)CC2)cn1C
Cn1c(=O)c2c(nc(N3CCCCCC3)n2CC(=O)c2ccc(Br)cc2)n(C)c1=O
CCOC(=O)N1CCN(C(=O)C2CCN(S(C)(=O)=O)CC2)CC1
CCC1CCCCN1Cc1nc2c(c(=O)n(C)c(=O)n2C)n1CCC(C)C
O=C1C(=O)C(N2CCOCC2)C1=NCC1CCC(C(=O)NC2CCCc3ccccc32)CC1
O=S1(=O)N=C(NCc2ccccc2)c2ccccc21
O=C(CSc1nnc(Cn2c(=O)sc3ccccc32)n1CCc1ccccc1)N1CCOCC1
CCn1c(CNC(=O)c2ccco2)nnc1SCC(=O)Nc1cc(C(F)(F)F)ccc1Cl
Cc1ccc(C=S(O)(O)=CCC(=O)NCc2ccccn2)cc1
CC1Cn2c(nnc2-c2cc3ccccc3cc2O)S1
CC1=NC(SCC(=O)OC(C)C)=C(C#N)C(c2ccco2)C1C(=O)Nc1ccccc1
COC(=O)c1cc(NCc2c(F)cccc2Cl)ccc1N1CCOCC1
Cc1cc(C)n(-c2nc3c(c(=O)[nH]c(=O)n3C)n2C(C)C)n1
CCCc1nc(SCC(=O)Nc2cc(C)on2)c2c(=O)n(C)c(=O)n(C)c2n1
O=CN1CCN(C(=O)c2ccccc2F)CC1
O=C(Nc1nc2ccccc2n1CCN1CCOCC1)c1cn(-c2ccccc2)nc1-c1ccccc1
O=C(CN(C(=O)CCNC(=O)c1ccco1)c1ccccc1)NC1CCCC1
CC(=O)c1cccc(NC(=O)COc2nsnc2N2CCOCC2)c1
CC1CCc2nc(NC(=O)Cc3cccs3)sc2C1
OC(CN1CCN(c2ccccn2)CC1)Cn1c2ccccc2c2ccccc21
CNC(=O)NCCN1CCCC1=O
CCn1c(COc2ccccc2C)nnc1SCC(=O)CC(=O)Nc1ccccc1
COc1ccc(S(=O)(=O)NCCN2CCOCC2)c2ccccc12
CCCC(=O)Nc1cc(O)nc2ncnn12
O=C(Cn1nc(-c2cccc(Cl)c2)ccc1=O)Nc1cccnc1
COC(=O)c1ccc(NC(=O)CN2CCN(S(=O)(=O)c3cc(Cl)ccc3OC)CC2)cc1
CCN(CC)S(=O)(=O)c1ccc(N2CCCC2)c(C(=O)OCC(=O)C(C#N)C(C)=N)c1
O=S(=O)(N1CCCCC1)N1CCN(S(=O)(=O)N2CCCCC2)CC1
CC(NC(=O)Nc1ccccc1)C(c1cccs1)N1CCOCC1
O=C(Nc1ccccc1)c1ccc(NCCN2CCOCC2)c(S(=O)(=O)N2CCOCC2)c1
O=C(CN1CCN(c2ccccn2)CC1)Nc1ccc(Oc2ccccc2)cc1
CCc1ccc(-c2nc(CS(O)=CC(=O)NCc3cccnc3)c(C)o2)cc1
Cc1cccc2cc(C(c3nnnn3Cc3ccc4c(c3)OCO4)N3CCC(C)CC3)c(O)nc12
O=C(Nc1ccc(Nc2ccccc2)cc1)C1CC1
CN(C)CCCN1c2ccccc2Sc2ccc(C(F)(F)F)cc21
COCCn1c(SCc2nc(O)c3c(C)c(C(=O)OC)sc3n2)nc2ccccc21
COCCNC(=O)C(c1ccc(C)o1)N(C(=O)c1snc(C(N)=O)c1N)c1ccc(C)c(C)c1
S=C(c1ccc(-c2ccc(Cl)c(Cl)c2)o1)N1CCOCC1
CCSC1(SCC)N=C(N)C2(C#N)C(c3ccc(OC)c(OC)c3OC)C12C#N
CCOc1ccc(Cl)cc1S(=O)(=O)N1CCN(c2ccc(F)cc2)CC1
CN1CCC(N(C)C(=O)COc2ccccc2-c2ccccc2)CC1
CCOC(=O)N1CCN(C(=O)CSc2nc(O)c3cnn(-c4ccc(Cl)cc4)c3n2)CC1
CCOC(=O)CNC(=O)CSc1nnnn1-c1ccc(C)c(C)c1
CN(C)c1nc(OCCOC(=O)c2ccccc2)nc(N(C)C)n1
Cc1c(C(=O)NCc2ccccc2Cl)oc2c1C(=O)CCC2
COc1ccc(C(=O)c2c(O)c(O)n(CCCC(=O)O)c2-c2ccc(OC)c(OC)c2)cc1
FC(F)(F)c1nnc2ccc(-n3ccnc3)nn12
CCOC(=O)c1c(NC(=O)CSc2nnnn2C)sc(CC)c1C
CCc1nc(N)c(C#N)c(-c2ccccc2OC)c1C
Cc1nn(C)c(C)c1S(=O)(=O)N(CC(=O)Nc1ccc2c(c1)OCO2)c1ccc(C(C)C)cc1
O=C(COC(=O)c1ccncc1)NCc1ccccc1
Nc1ccc2oc(CCc3ccccc3)nc2c1
CCn1c(SCC(=O)c2ccc(Cl)cc2)nnc1-c1ccoc1C
Cn1c(SCc2ccc(C#N)cc2)nnc1-c1ccccc1
COC(=O)C1C(C)=Nc2nnnn2C1c1ccco1
CSc1nc2ccccc2n1Cc1cccc(F)c1
Cc1ccc(S(=O)(=O)N2CCN(c3ncnc4c3cnn4-c3ccccc3)CC2)cc1
CCOC(=O)C(C#N)c1ccccn1
COC(=O)c1c(NC(=O)CN2CCN(c3ccccc3OC)CC2)c2cc(C)ccc2n1C
O=C(c1cccc(F)c1)N1CCN(C(=O)C2CC2)CC1
CC(C)CC(=N)c1nnc([SH](O)(O)=Cc2ccc(F)cc2)o1
Cc1ccccc1N1C(=O)C2=C(C1=O)N1C(=O)C3CCC=C3N=C1S2
COCCNC(=O)c1cc(Br)ccc1Cl
N#Cc1cccc(Cn2nnc(-c3ccccc3)n2)c1
Nc1nc(SCc2ccc(Cl)cc2)ns1
OCC#CCSc1nnc(-c2ccc(Br)cc2)o1
Cc1nn(-c2ccc(F)cc2F)c2c1-c1nc(N3CCCC3)ncc1CC2
CCC(=O)N1CCc2cc(S(=O)(=O)NC(C(=O)NC(C)c3ccccc3)C(C)C)ccc21
CCOC(=O)c1ccc(Nc2c3ncccc3c(O)n2Cc2ccc(F)cc2)cc1
O=C(NCc1ccccc1)C1C(=O)c2cccc3c2N(CCC3)C1=O
Cc1ccccc1OCC(=O)Nc1ccccc1N1CCOCC1
CN(C)c1ccc(CNn2cnnc2SCc2ccc(F)cc2)cc1
COC(=O)Cn1c(C)c(C(C)=O)c(C(C)=O)c1C
O=C(CSc1nc(O)cc(NS(=O)(=O)c2ccccc2)n1)Nc1ccc(F)cc1
O=C(c1cc(-c2ccco2)nn1-c1cccc(Cl)c1)N1CCCCC1
CCOC(=O)C1C(=CSc2nc(C)ccc2C#N)OC(=N)C(C#N)C1c1cccc(OC)c1OC
CCCCSc1nnc(C(NC(=O)OC(C)(C)C)C(C)C)o1
Cc1nc(-c2ccc(C(=O)N3CCOCC3)cc2)cs1
CCOC(=O)N1CCN(C(=O)c2cc3c(ccc4ccccc43)oc2=O)CC1
O=C(Nc1cnc2ccccc2c1)c1cccnc1
COc1ccc(C(=O)NCCn2cc(SCC(=O)Nc3cc(C)on3)c3ccccc32)cc1OC
O=C(NCc1ccc2c(c1)OCO2)C1CCC(CNS(=O)(=O)c2ccccc2)CC1
COC(=O)c1ccccc1NC(=O)C=S(O)(O)=Cc1nc(-c2ccc(C)cc2)oc1C
O=C(NCc1ccc2c(c1)OCO2)c1cc(-n2cnnc2)ccc1Cl
CCN1C(=O)C(=C2SC(=S)N(CCCOC)C2=O)c2ccccc21
Cc1ccc(S(=O)(=O)N2CCN(c3nc(C(C)C)c4c(c3C#N)CC(C)(C)OC4)CC2)cc1
O=S(=O)(Nc1ccccc1Cl)c1ccc(F)cc1
O=C(O)CSc1nnc(-c2ccccc2O)n1Cc1ccccc1
Cc1cc(C(=O)Nc2cnn(Cc3ccc(Cl)cc3Cl)c2)no1
c1ccc(OCc2nn3c(-c4ccncc4)nnc3s2)cc1
C=CCc1cccc2cc(C(=O)N(C)C)c(=O)oc12
CCOC(=O)c1ccc(Cn2cnc3ccccc3c2=O)cc1
CC(NS(=O)(=O)c1ccc(Br)cc1)C(N)=O
Cc1ccc(S(=O)(=O)N2CCCC(NC(=O)N3CCN(c4ccccc4)CC3)C2)cc1
CCOC(=O)N1CCC(NC(=O)CSCc2nc(-c3cccc(OC)c3)oc2C)CC1
Cc1nc(NC2=NCN(CCN3CCOCC3)CN2)nc2c(C)cccc12
CCC(=O)Nc1ccc(-c2nn3c(C)nnc3s2)cc1C
Cc1ccc(-c2nn3c(C)nnc3s2)cc1NC(=O)c1ccc(-c2ccc(Cl)cc2Cl)o1
CN(C)c1ccc(P(=O)(OCc2ccccc2)C(O)c2ccncc2)cc1
CCN(CC)CC(=O)Nc1ccc2c(c1)Nc1ccccc1CC2
CN1CCN(C(=O)c2cc3c(ccc4ccccc43)oc2=O)CC1
COc1ccccc1-c1coc2cc(O)cc(O)c2c1=O
Cc1ccc(NCc2nnc(SCC(=O)N3CCCc4ccccc43)o2)c(C)c1
CCc1oc(C(=O)O)cc1COC
O=C1OCCC1Sc1nnc(-c2cccs2)n1Cc1ccccc1
CCn1nnc(NC(=O)CSc2ccc(Cl)cc2)n1
O=C(NCCc1ccccc1)c1ncn[nH]1
COC(=O)c1ccc(CSc2nc(-c3ccc(OC)cc3)nc3c2c(=O)n(C)c(=O)n3C)o1
CCNC(=O)N1C(=O)C2(OCCO2)c2ccccc21
CCC1C(=O)N=C(SCC(=O)N2CCOCC2)N(c2ccccc2)C1=O
O=C(Nc1nnc(-c2ccncc2)s1)C1CCCO1
CC(=O)Nc1ccc(S(=O)(=O)NC(CC(=O)NCCC2=CCCCC2)C(C)C)cc1
O=C(COc1ccc(S(=O)(=O)NC2CCCC2)cc1)N1CCCCCC1
CC(C)(C)OC(=O)NCCc1nnc(SCc2ccccc2Cl)o1
Cc1ccccc1-c1nnc(-c2ccc(Br)cc2)o1
Cn1c(CSCc2ccc(Cl)c(Cl)c2)nnc1SCC(=O)Nc1nccs1
CCC(=O)Nc1ccc(S(=O)(=O)N2CCc3ccccc3C2)cc1
Cc1ccc(S(=O)(=O)C(C=CC(=O)N2CCOCC2)=[SH](O)(O)c2ccc(C)cc2)cc1
CCOC(=O)N1CCN(C(=O)CSc2ccc(Cl)cc2)CC1
C#CCSc1nnc(-c2cccc3ccccc23)o1
COC(=O)C=C1C(=O)Oc2cc(OCC(=O)N3CCOCC3)ccc2C1C
CCOC(=O)c1ccc(NC(=O)Nc2ccn(C)n2)cc1
CCn1c(SCC(=O)C(C)(C)C)nnc1-c1cccnc1
Cc1nc2sc(C(c3ccco3)N3CCOCC3)c(O)n2n1
O=C(NCc1ccco1)c1ccc(C=S(O)(O)=Cc2ccc(Cl)cc2)o1
COC(=O)C1C(=O)C2=C(CC1C)N=C(C)C(C(=O)OCc1ccc(OC)cc1)C2c1ccc(C)o1
COc1ccccc1C(=O)N1CCN(C2CCN(Cc3ccccc3)CC2)CC1
Cc1cc(C)n(S(=O)(=O)c2cc(Cl)ccc2Cl)n1
CCOC(=O)N1CCC(NC(=O)c2cccnc2SC)CC1
O=C(C(Cc1ccccc1)n1cccc1)N1CCN(c2ncccn2)CC1
CNC(=O)c1ccccc1NC(=O)c1ccc(C)c(S(=O)(=O)N2CCCCC2)c1
COc1ccc(C)c2sc(=NC(=O)c3ccc(C#N)cc3)n(C)c12
O=C(NCc1cccnc1)c1ccc(S(=O)(=O)N2CCOCC2)cc1
CCOc1ccc(NC(=O)CN2CCN(CC(=O)Nc3cccc(F)c3)CC2)cc1
O=c1nc2n(c3cc(Cl)c(S(=O)(=O)N4CCOCC4)cc13)CCCCC2
CC1(C)Nc2ccc(O)cc2-c2c1ssc2=S
CCC1CCc2c(sc3ncnc(N4CCOCC4)c23)C1
COC(=O)c1ccc(C(=O)OC)c(NS(=O)(=O)c2ccc(NC(C)=O)cc2)c1
O=C(NC1=NCCS1)C12CC3CC(C1)CC(C(=O)NC1=NCCS1)(C3)C2
COc1ccc(C2C(C(=O)Nc3ccccn3)C(C)=Nc3ncnn32)c(OC)c1
CCCOc1ccc(CSC(CC(=O)O)C(=O)O)cc1
Cc1nc(CCNC(=O)c2ccccc2)cs1
CC(c1ccccc1)N1CN=C2C(C1)C(=O)N(C)C(=O)N2C
Cc1cc(N2CCCCCC2)nc(-c2ccccc2O)n1
Cc1nnc(NCc2n[nH]c(=O)c3ccccc23)c2ccccc12
Cc1cccc(N)c1SC1CCCCC1O
CCC1CCCCN1C(=O)CSc1nnc(-c2cccs2)o1
Cn1c(CN2CCCCC2)nc2cc(NC(=O)c3ccccc3)ccc21
Cc1ccc2nc(O)c(CNC(C)(C)C)cc2c1
COC(=O)CSc1ccc2c(N)c(C(=O)OC)sc2c1
COc1ccc(C2N3CC4(C)CN2CC(C)(C3)C4O)cc1OC
O=C(c1cnn2ccccc12)N1CCc2ccccc21
COc1ccc(C(c2nnnn2CCc2ccccc2)N2CCN(C)CC2)cc1OC
Oc1c2c(c(O)n1-c1ccc(Cl)c(Cl)c1)C(c1cccnc1)N(c1ccccc1)O2
Cc1onc(-c2c(F)cccc2Cl)c1C(=O)NC1=NCCS1
CCCCC(=O)NC1(C(F)(F)F)C(=O)N=C2C1C(=O)N(C)C(=O)N2C
COc1cc(-c2c3c(=O)c4cc(C)ccc4oc3c(O)n2-c2cc(C)ccn2)cc(OC)c1OC
O=C1NCCCC1C(=O)NCCNC(=O)C(F)(F)F
CCOC(=O)c1ccc(NC(=O)Cn2nnc3ccccc32)cc1
Cc1ccc(C(c2nnnn2CCC(C)C)N2CCN(C)CC2)cc1
COCc1cc(C)nc(SCC(=O)N2CCC(C)CC2)c1C#N
Cc1ccc(-n2c(SCC(=O)OC(C)C)nnc2-c2ccccn2)cc1
CCCN=C(N)C(C(=O)OCC)C(=O)c1ccc(OC)cc1
O=C(CSc1nc2ccccc2s1)N1CCN(C(=O)c2ccco2)CC1
COC(=O)c1ccc(NC(=O)C2CCCO2)cc1
N#Cc1cnc(SCCc2ccccc2)nc1N
CCn1cc(Br)c(C(=O)NC(C)c2ccccc2)n1
Cc1ccc2c(c1)C1OCCC1C(c1ccncc1)N2
Cc1cccc(NC(=O)C2CCCN(c3nc(C)cc(C)n3)C2)c1
CN(C)c1cc[n+](Cc2ccccc2)cc1
CCCC(c1nnnn1CS(=O)(=O)c1ccc(C)cc1)N1CCN(c2ccccc2)CC1
CCN(CC)C(=O)CCC(=O)Nc1ccc(C(=O)OC)cc1
C(=Nn1cnnc1)c1cccc(Oc2ccccc2)c1
Cc1nn(Cc2ccccc2)c(Cl)c1C(=O)NCc1ccc(C)n1C
O=C(NCc1cccs1)c1cc2c(s1)C=S(O)(O)=C2
Cc1coc2c(O)cc3c(c12)OC1(N2CCCCC2)C(=O)NCCCC31
O=C(CSc1nnc(CN2CCOCC2)n1-c1ccc(Cl)cc1)Nc1cc(Cl)ccc1O
CC(=O)c1ccc(N2CCN(C(=O)c3cc4c(=O)n(C)c5ccccc5c4n3C)CC2)cc1
COc1ccc(C(CC(=O)O)NC(=O)COc2ccccc2)cc1OC
CCN(c1c(C)n(C)n(-c2ccccc2)c1=O)S(C)(=O)=O
CCOC(=O)COc1ccc(Oc2nc(C)cc(OC)n2)nn1
CCCCCCn1c(SCCOC)nc2c1c(=O)[nH]c(=O)n2C
O=C(Nc1scc(-c2ccccc2)c1C(=O)O)c1ccco1
COc1nonc1NCn1nc(C)cc1C
c1coc(CNC2CCCCCCC2)c1
Cc1cc(=O)n2nc(N3CCC(C(=O)NCCC4=CCCCC4)CC3)sc2n1
Cc1nnc(NC(=O)c2ccccc2Br)s1
CCOc1ccc(-c2c(C(=O)c3ccc(C)o3)c(O)c(O)n2CCN2CCOCC2)cc1OC
COC(=O)c1ccc2c(=O)n(CCCN3CCCC3=O)c(=S)[nH]c2c1
Cc1ccc(C)c(OCCCC(C)(C)C(=O)O)c1
COc1ccc(-n2c(SCC(=O)N3CCCCC3C)nnc2-c2cccnc2)cc1
CC(=O)OCC(=O)C1(O)C(C)CC2C3CC=C4CC(=O)C=CC4(C)C3(F)C(O)CC21C
CC1CCCC(N2CCN(C(=O)c3ccc(F)cc3)CC2)C1
Nc1nnc(-c2ccccc2)c(-c2ccccc2)n1
COc1ccccc1CN1C(=O)CCC1(C)C(=O)NCc1cccnc1
CS(=O)(=O)N1CCN(C(=O)CCC2CCCC2)CC1
Cc1cc(N=CC2C(=O)CC(C)(C)CC2=O)no1
CC(C)(C)C(=O)OCC1OC(n2cnc(C(N)=O)n2)C(O)C1O
Cc1ccoc1C(=O)NCCCNC(=O)c1occc1C
Cc1ccc2cc(C)c3nnc(SCC(=O)NCc4ccco4)n3c2c1
COc1ccc(S(=O)(=O)N2CC(C)N(S(=O)(=O)c3ccc(OC)cc3)CC2C)cc1
COc1ccc(C(c2sc3nc(C)nn3c2O)N2CCC(C(N)=O)CC2)cc1OC
CC(C)c1nc(N2CCOCC2)c(C#N)c2c1CCC2
CCCCOc1ccc(-c2nnn(C(C)C(=O)OCC)n2)cc1
CCOC(=O)CCN=CC1C(=O)NC(=O)N(c2ccc(Br)cc2)C1=O
Cc1ccc(NC(=O)c2oc3ccccc3c2NC(=O)c2ccc3c(c2)OCO3)cc1
O=C(Cn1cccc1C(=O)c1ccccc1)NCCN1CCOCC1
Cn1nnc(NC(=O)c2ccco2)n1
O=C(Cc1ccccc1)Nc1nnc(-c2cccs2)s1
COc1ccc(C(=O)Cn2c(N3CCOCC3)nc3c2c(=O)n(C)c(=O)n3C)cc1
Brc1ccc(-c2nnc3sc(CN4CCN(c5ccccc5)CC4)cn23)cc1
COc1ccc(-n2c(Cc3cccn3C)nnc2SCC(=O)Nc2ccccc2)cc1
CN(Cc1cc2ccccc2nc1O)S(C)(=O)=O
CC(C)CN1C(=O)C(C(=O)Nc2ccncc2)C(=O)c2ccccc21
Cc1ccc(NC(=O)C(C)n2c(O)c3c(c2O)CC(Cl)=CC3)cc1
CN1CCN(S(=O)(=O)c2ccc(NC(=O)c3ccco3)cc2)CC1
CCC(c1nnc(SCC(=O)Nc2nnc(-c3ccccc3)o2)n1Cc1ccccc1)N(C)C
Nc1nc(N)nc(-c2ccccn2)n1
O=C(O)CCc1ccc(-c2cccs2)n1CC1CCCO1
COc1ccc2cc3cc(C(=O)Nc4ccccc4N4CCN(C)CC4)oc3nc2c1
CCCn1c(S)nnc1-c1ccc(F)cc1
CCC(C)Cn1c(S(=O)(=O)O)nc2ccccc21
COc1cccc(C2C(C#N)C(=N)OC3=CCCC(=O)C32)c1OC(=O)c1ccco1
Cc1ccc(C(=O)Nc2ncc(Cc3ccccc3)s2)o1
CCN(CC)CCCn1c(O)c(O)c(C(=O)c2ccc3c(c2)CC(C)O3)c1-c1cccnc1
Cc1nc2ccccc2c(=O)n1-c1cccc(O)c1
O=C(CC(O)(c1ccccc1)C(F)(F)C(F)F)c1cccs1
O=C1C(=NCC2CCCO2)C(Cl)C(=O)N1c1ccccc1
Sc1nnc(-c2ccccc2Cl)n1CC1CCCO1
Cc1cc(C(C#N)c2ccccc2)n2ncnc2n1
CSc1nc2nc3c(C)cccc3c-2n[nH]1
Cn1c(=O)c2c(O)cc(O)nc2n(-c2ccccc2)c1=O
CCc1cccc(NC(=O)C2CCCC2)c1
COc1ccc(CN2CCCCC2C)c(C)c1C
Cc1nnc(Nc2ccc(C(=O)NCCO)cc2)c2ccccc12
CCOC(=O)N1CCN(C(=O)C2CCN(Cc3nc(-c4ccccc4C)oc3C)CC2)CC1
O=C(COC(=O)CN1C(=O)c2ccccc2C1=O)Nc1ncc(Cl)cc1Cl
Cn1c(=O)c2c(nc(OCc3ccccc3)n2C)n(C)c1=O
CC(=O)c1c(C(C)=O)c(C)n(CC2CCCO2)c1C
CCOc1ccccc1NC(=O)CSc1nnc(-c2ccccc2Cl)n1Cc1ccco1
CCOc1ccc(C2CC(c3ccc(CC)cc3)n3nc(N)nc3N2)cc1
COc1cc(C(c2sc3nc(C)nn3c2O)N2CC(C)CC(C)C2)cc(OC)c1OC
Cc1ccc(S(=O)(=O)NC(CC(=O)N2CCc3ccccc32)c2ccco2)cc1
Cc1nc(SCC(=O)Nc2cc(C)on2)c2c(=O)n(C)c(=O)n(C)c2n1
N#Cc1c(N)c(C(=O)c2ccccc2)n2c1CCCC2
CCOC(=O)C1CCN(S(=O)(=O)c2cn(C)c(=O)n(C)c2=O)CC1
O=C(Oc1ccc(-c2nnco2)cc1)N1CCCCC1
CC(CCc1ccccc1)NC(=O)CN1CCOc2ccccc21
Cc1ccc(NC(=O)c2oc3c(c2C)C(=O)CC(C)(C)C3)cc1
CCn1cc(C(=O)OCC(=O)Nc2ccc(S(=O)(=O)N3CCCC3)cc2)c(=O)c2ccc(C)nc21
CCOC(=O)CSc1nnc(-c2cccc(Br)c2)o1
CN1C(=O)C2C(=NC1=NCCO)c1ccccc1CC21CCCCC1
Cc1cc2oc(C(=O)NCc3ccc4c(c3)OCO4)c(C)c2cc1C
Cn1c(-c2ccc3c(c2)OCO3)cnc1N
Cc1ccc(S(=O)(=O)NCCCNC(=O)N2CCOCC2)cc1
COc1cc2c(cc1OC)CN(C(=O)CSc1n[nH]c(N)n1)CC2
CC(=NCCN(C)C)C(C#N)C(N)=O
CCc1c(C)sc(NC(=O)c2ccco2)c1C(=O)N1CCCCC1
CCCc1nc(SCc2cccnc2)c2c(=O)n(C)c(=O)n(C)c2n1
CCSC1=NC(=O)CC(c2cccc(Br)c2)C1C#N
O=C(CCN1CCCCC1)NCC1OCCc2ccccc21
COc1ccccc1Oc1ccc2c(c1)C(=O)N(c1cccc(O)c1)C2=O
COc1ccc(CCNC(=O)c2cnc3scc(C)n3c2=O)cc1OC
Cc1cc(NC(=O)CSc2nnc(C3CC3)n2N)no1
CCCNS(=O)(=O)c1ccc(OCC(=O)NCCCOC)cc1
O=C(CCn1c(=O)[nH]c2ccccc2c1=O)Nc1ccccc1
O=C(Oc1ccc2ccccc2c1Cl)N1CCCC1
CC(=O)C1C(c2ccc(Cl)cc2)NC(=O)NC1(O)C(F)(F)F
O=C(c1ccco1)N1CCN(S(=O)(=O)c2ccc(S(=O)(=O)NC3CCCCC3)cc2)CC1
O=C(CSc1ccc2nnc(-c3ccc(F)cc3)n2n1)NCc1ccco1
Cc1cc(NC(=O)COc2ccc3oc4ccccc4c3c2)no1
CN(C)c1ccc(C(=O)N2CC(=O)N(CCc3ccccc3)C(=O)C2)cc1
CCOC(=O)c1oc2nc3c(cc2c1N)COC(C)(C)C3
O=C(CCn1c(=O)[nH]c2ccccc2c1=O)N1CCN(c2cccc(C(F)(F)F)c2)CC1
CC(=O)CCC(=O)NCCc1ccccc1F
CC1=C(C#N)C(=O)N(CCCO)C(=O)C1=Nc1ccc(N(C)C)cc1
CCn1c(CCNC(=O)c2ccc(Cl)cc2)nnc1SCC(=O)NC1CCCC1
CCn1nnnc1SCC(=O)NCc1ccco1
CC(C(=O)Nc1ccc(S(=O)(=O)N2CCOCC2)cc1)N(c1ccccc1)S(C)(=O)=O
Cc1nc2sc(C(c3ccc(Cl)cc3)N3CCN(CCO)CC3)c(O)n2n1
CCN(C(=O)c1c(OC)cccc1OC)c1nnc(-c2cccnc2)s1
CCOC(=O)N1CCN(S(=O)(=O)c2cccc3cccnc23)CC1
Cc1ccc(S(=O)(=O)N2CCCCC2C(=O)N2CCN(Cc3ccccc3)CC2)cc1
COCCNC(=O)Cn1cc2c(n1)CCCCC2
CC1(C)Cc2c(sc3nc(SCC(=O)O)nc(O)c23)CO1
O=C(Nc1cccnc1)c1cccc(NC(=O)c2ccco2)c1
Cc1ccc(C(=O)CCNc2ccc(F)c(Cl)c2)o1
CC(C(=O)N1CCN(C)CC1)N1C(=O)c2ccccc2C1=O
CC(C)(C)P(=NC(=O)c1ccccc1F)(N1CCOCC1)N1CCOCC1
O=C(O)CCSc1ccc2ccccc2n1
N#Cc1ccc(-c2c[nH]c3ncc(NC(=O)c4cccnc4)c-3c2)cc1
CCCCOc1ccc(C(=O)NCc2ccccn2)cc1
CCOC(=O)c1ccc(NC(=O)CCC(=O)OC)cc1
CC1CCCCN1Cc1nc2c(c(=O)n(C)c(=O)n2C)n1Cc1cccc2ccccc12
COC(=O)c1ccc2c(c1)N(Cc1nc(-c3cccc(C)c3)oc1C)C(=O)C1CCCN21
COc1ccc(-c2cc(C(F)(F)F)n3nc(C(=O)N4CCOCC4)nc3n2)cc1
Sc1nnc(-c2ccncc2)n1Cc1ccccc1
CC(C)CCNC(=O)NC(=O)CSc1nnc(-c2ccccc2F)n1N
CCOC(=O)COc1ccc(S(=O)(=O)NCCC2=CCCCC2)cc1
Cc1cc(Cl)c(S(=O)(=O)NCC2CCCO2)cc1OCC(N)=O
COC(=O)c1ccc(C(=O)OC)c(NC(=O)COC(=O)C23CC4CC(CC(O)(C4)C2)C3)c1
O=C(COC(=O)c1ccccc1F)c1ccc(-n2nncc2-c2ccco2)cc1
c1ccc(Cn2nnc3c(NCc4ccc5c(c4)OCO5)nc(C4CC4)nc32)cc1
CCOC(=O)c1sc(NCc2ccco2)c(-c2nc3ccccc3s2)c1N
Sc1nnc(Cc2ccccc2)n1Cc1ccco1
COc1cc(-c2cc(C(O)Nc3ccc(C(C)=O)cc3)on2)cc(OC)c1OC
CCC1(C)Cc2c(sc3nc(SCC(=O)O)nc(O)c23)CO1
Cc1ccc(-n2c(Cc3cccs3)nnc2SCC(=O)OC(C)C)cc1
Cc1nc(-c2cnn(-c3ccccc3)c2)c2cc(C)oc2n1
CCOc1cc(CN2CCOCC2)cc(C(C)=O)c1
Cc1ccc(C(=O)N2CCN(C(=O)CN3CCOCC3)C2)cc1
Cc1c(C(=O)O)nnn1-c1ccccc1
N#CC(C(=O)c1ccccc1)=C1SCC(=N)N1c1ccccc1
O=C(COC(=O)CNC(=O)c1ccco1)NCCN1C(=O)CSC1=O
COc1ccc(Cl)cc1C(=O)Nc1ccc(NC(=O)c2ccco2)cc1
CC(=O)c1c(C)nc(-c2ccc(Cl)cc2Cl)n1O
Cn1nc(C(=O)OCC(=O)N2CCc3ccccc32)c2ccccc2c1=O
COc1ccccc1NC(=O)c1cn(C)c(=O)c2cc(OC)c(OC)cc12
CCn1nnnc1SCC(=O)N(C1CCCCC1)C1CCCCC1
Cc1ccccc1OCC(=O)Nc1ccc(N2CCN(S(C)(=O)=O)CC2)cc1
CCOC(=O)c1cc2c(=O)n3cccc(C)c3nc2n(CCc2ccc(OC)c(OC)c2)c1=N
CCN(CC)S(=O)(=O)c1cccc2nsnc12
Cc1cc(C2=CC(C)(c3cc(C)oc3C)Nc3nc(C(F)(F)F)nn32)c(C)o1
Cc1cc(C(=O)CSc2nnc(-c3ccco3)o2)c(C)n1-c1ccc2c(c1)OCCO2
CCOc1cc(C2CC(=O)N=C3CC(C)C(C(=O)OC)C(=O)C32)cc(Cl)c1O
O=C(C1CCCN1S(=O)(=O)c1ccc(Cl)c(Cl)c1)N1CCCCC1
CCOc1cc(C(=O)NCC(C)CN(C)C)cc(OCC)c1OCC
Cc1ccc(CCC(=O)Nc2ccc(S(N)(=O)=O)cc2)o1
COc1cc(OC)cc(C(=O)Nc2ncc3c(n2)CC(C)(C)CC3=O)c1
CN1CCN(c2ncnc3ccc(Br)cc23)CC1
COC(=O)c1cc2nc(-c3ccc(OC)cc3)cc(C(F)(F)F)n2n1
CC(C)CCOc1ccc(C(=O)CCNC(C)C(=O)O)cc1
CC(C)SC1=NC2=CC(C)SC2C(=O)N1C
O=C(CCC(=O)Nc1ccc(Oc2ccccc2)cc1)NCCO
Cc1oc(-c2ccc(Cl)cc2)[n+]([O-])c1C
O=C(Nc1nnc(SCc2ccccc2)s1)c1cccs1
CN(CC(=O)NCc1cccs1)S(=O)(=O)c1cccc2cccnc12
Cc1cc(NC(=O)c2cnn3c(C(F)(F)F)cc(-c4ccccc4)nc23)no1
COc1ccc(NC(=O)N2CCCc3ccccc32)cc1
CC1CCN(S(=O)(=O)c2ccc(NC(=O)Cn3nnc(-c4ccccc4F)n3)cc2)CC1
O=C(Cn1cnc2ccccc2c1=O)N1CCN(Cc2ccccc2)CC1
CC(=O)OCC(=O)Nc1ccc(Cl)cc1Cl
c1ccc(C2CC3CC4(CCCC4)N2O3)cc1
Cc1ccc(N2CN=c3sc(=Cc4ccccn4)c(=O)n3C2)cc1
O=Nc1c(O)n(Cc2ccccc2)c2ccc(Cl)cc12
Cc1csc(NC(=O)c2c3oc(c2C(O)O)CC3)n1
COc1ccc(N(C)C(=O)c2ccc3snnc3c2)cc1
Fc1ccc(Cc2nnc(-c3cccs3)o2)cc1
CC1CCCN(C(=O)COC(=O)c2n[nH]c3ccccc23)C1
CCN(CCCNC(=O)COc1cc(=O)n(C)c2ccccc12)c1ccccc1
Cc1cc(NC(=O)COC(=O)C2COc3ccccc3O2)no1
CCN(CC)S(=O)(=O)c1ccc(C(=O)OCCn2c(O)ccc2O)cc1
Cc1cccc(OCCNc2nc3c(c(=O)n(C)c(=O)n3C)n2C)c1
COc1ccc(-c2nnc(NC(=O)c3ccc(S(=O)(=O)N4CCCc5ccccc54)cc3)o2)cc1
Cc1nn2cc(-c3ccc(-c4ccccc4)cc3)nc2s1
CCOC(=O)N1CCN(C(=O)c2cnsn2)CC1
COc1ccccc1OCC(=O)c1[nH]c(C)c(C(C)=O)c1C
Oc1cc(C2Nc3ccccc3N2)cn1Cc1ccccc1
Cc1ccc2cc(C#N)c(SCC(=O)NCc3ccco3)nc2c1
COc1ccc(C2C(C(=O)Nc3ccccc3OC)C(C)=Nc3nnnn32)c(OC)c1
COc1ccc(NC(=O)CN2CCN(c3ccc(Cl)cc3)CC2)c(OC)c1
O=C(CSc1nnc(COc2cccc3cccnc23)o1)c1ccc(F)cc1
CC(=O)c1cccc(NC(=O)N2CCCC2C(=O)NCc2ccc(F)cc2)c1
Cc1noc(C)c1C(=O)OCC(=O)Nc1ccccc1C(=O)NC(C)c1ccccc1
CCOC(=O)CSc1cn2c(n1)CCC2
CCOC(=O)c1sc2ncn(C(C)C(=O)OC)c(=O)c2c1C
CC(=O)c1c(O)c(O)n(-c2ccc(C(=O)O)cc2)c1-c1ccccc1
O=S(=O)(NC1CCCC1)c1ccccc1Cl
CCCc1nc(SCC(=O)Nc2cc(Cl)ccc2OC)c2c(=O)n(C)c(=O)n(C)c2n1
CC(C)Oc1ccc(C(=O)c2c(O)c(O)n(CCCN3CCOCC3)c2-c2ccncc2)cc1
CC1(C)CC2CC(C)(CN2c2ncnc3ccccc23)C1
O=C(CN1CCOc2ccccc21)N1CCN(c2cccc(Cl)c2)CC1
NC1=NC(c2ccccc2Cl)n2c(nc3ccccc32)N1
CC1(C)C=C2OC(=N)C(C#N)C(C3C=CCCC3)C2C(=O)C1
O=C(NC(NCCCN1CCOCC1)(C(F)(F)F)C(F)(F)F)C1CCCCC1
CCOC(=O)c1sc2nc(CC(=O)OC)nc(N3CCN(c4ccccn4)CC3)c2c1C
CCCCn1c(C)c(C(=O)O)c2cc(OC)ccc21
Oc1nc(N2CCOCC2)nc2ncn(Cc3ccccc3)c12
Cn1c(=O)c2c(nc(NCCCO)n2Cc2cccc(C(F)(F)F)c2)n(C)c1=O
CCOc1ccccc1-c1cc(-c2ccc(OC)cc2)nc2c1c(=O)n(C)c(=O)n2C
CC(=O)Nc1ccc2c(c1)nc(CCN1CCN(C)CC1)n2C
Cc1nc2oc(C(=O)c3ccccc3)c(N)c2c2c1COC(C)(C)C2
COc1ccc(C2NC(=O)N=C(C)C2C(=O)Nc2cccc(C)c2C)cc1
CCOC(=O)c1cc(NC(=O)N2CCOCC2)c(C)nc1C
CCOC(=O)CCn1nnc(N)n1
CC1SC(=C(C#N)C(=O)NCc2ccco2)N(c2ccc(F)cc2)C1=O
Clc1ccc(CCNc2ncnc3nc[nH]c23)cc1
CCOC(=O)CN(C(=O)CSc1nc2nc3ccc(OC)cc3c-2n[nH]1)c1ccc(F)cc1
CCCc1nc(N2CCN(C)CC2)c2sc(=S)n(-c3ccccc3)c2n1
COc1cccc(CN(Cc2cccnc2)S(=O)(=O)c2ccc(-n3cnnn3)c(C)c2)c1
COc1ccc(CN(C(=O)CN2C(=O)C(C)Oc3ccccc32)C2CCCC2)c(OC)c1
Cc1ccccc1C(=O)Nc1ccccc1
O=C(NCc1ccco1)C1CN(S(=O)(=O)c2ccccc2)CCN1S(=O)(=O)c1ccccc1
c1ccc(-c2nnc(Cn3c4ccccc4c4nc5ccccc5nc43)o2)cc1
CC1CCC(C(C)C)c2oc(=N)c(C#N)c(C#N)c21
Cc1nonc1OCCn1nnnc1N
Cc1nnc2sc(-c3cccc(NC(=O)c4cccnc4)c3)nn12
CC(N=Cc1cccc(O)c1O)c1ccccc1
CCc1n[nH]c2c1C(=NO)CC(c1ccccc1)C2
O=C(CSc1ncnc2c1oc1ccccc12)N1CCc2ccccc2C1
COc1cccc(C2CC(c3ccccc3Cl)Nc3ncnn32)c1
CSCCC(NC(=O)NCCc1ccc(F)cc1)C(=O)O
O=C1C2CCN(CC2)C1Cc1ccc2ccccc2c1O
CCOC(=O)N1CCc2c(sc3c2C(=O)NC(c2ccccc2)N3)C1
Cc1cc(NC(=O)c2noc3c2CCCC3)no1
COc1ccc(C)cc1S(=O)(=O)Nc1ccc(F)cc1
CCn1c(=O)c2cc(C(=O)NCc3cccs3)sc2c2ccccc21
CCc1c(C)nc(N2CCOCC2)nc1O
CCCc1ccc(OCCNC(=O)CC)cc1
COC(=O)c1cc(Nc2cc(C)nc3ncnn23)cc(C(=O)OC)c1
Nc1ncc2c(n1)CC(c1ccco1)CC2=O
O=C(NCCN1CCCC1)C1(S(=O)(=O)c2ccc(Cl)cc2)CC1
COC(=O)CSc1nnc(CNC(=O)Cc2ccccc2)n1C
Cc1ccc(-c2nn(CC(=O)NCCN3CCOCC3)c(=O)c3ccccc23)cc1
C#CC(C)(CC)NC(=O)Cn1nnc(-c2ccc(S(C)(=O)=O)cc2)n1
NC(=O)CSc1nc(N)c2c3c(sc2n1)CCCCC3
CCOC(=O)C1CCN(C(=O)CC(C)c2ccccc2)CC1
Cc1cc(NC(=O)c2cnc3ccccn3c2=O)no1
CC(C)c1cc(C(N)=O)c(NC(=O)C2CCC2)s1
CCC1OC(=O)CC(O)C(C)C(OC2OC(C)CC(N(C)C)C2O)C(CC=O)CC(C)C(=O)C=CC2(C)OC2C1C
COc1ccccc1OCC(=O)Nc1nnc(-c2ccco2)s1
COc1ccccc1N1CCN(c2ncnc3c2oc2ccccc23)CC1
O=C(Nc1ccccc1C(=O)NCCCn1ccnc1)c1ccccc1
CN(CCNC(=O)c1cn(C)c2ccc(S(=O)(=O)N(C)C)cc2c1=O)CCc1ccccc1
Cc1cc(NC(=O)C(C)C)ncc1NC(=O)Cc1ccccc1
COC(=O)C(Nc1nccs1)(OC)C(F)(F)F
CCCOC(=O)CCCCC1SCC(NC(=O)OC)C1NC(=O)OC
CCOC(=O)C1CCCN(C(=O)c2ccccc2NC(C)=O)C1
COc1ccccc1NC(=O)CSc1nnc(CC(=O)Nc2ccccc2)n1C
COc1nc(N2CCOCC2)nc(-n2cccc2)n1
COc1ccccc1N1CCN(C(=O)CSc2nnc3n2C(C)(C)Cc2ccccc2-3)CC1
C=CCN(C(=O)Cn1c(C(=O)OC)cc2oc(C)cc21)c1ccccc1
Cc1cc(-c2nnc(SCC(=O)N3C(C)CCCC3C)o2)no1
CCCCC(=O)Nc1nnn(CCC)n1
Cc1cccnc1Nc1nc(-c2ccc(O)cc2O)cs1
Cc1c(Cl)ccc2c1NC(=O)C21NC(CCC(N)=O)c2c1c(O)n(-c1ccc(F)cc1)c2O
C=CCNC(=O)c1c(Cl)cccc1Cl
COc1ccc(OC)c(C(O)c2nc3ccccc3n2C(C)C)c1
COc1ccc(CN(CCN2CCOCC2)C(=O)c2c(F)cccc2F)cc1OC
CCOC(=O)CSc1nnc(CNC(=O)c2ccc(OC)cc2OC)n1-c1ccc(OC)cc1
CCOc1ccc2nc(O)c(CN(Cc3ccco3)C(CC)c3nnnn3Cc3ccccc3)cc2c1
Cc1cc(C)n2nc(SCC(=O)N(C(C)C)C(C)C)nc2n1
COc1ccccc1N1CCN(C(=O)c2sc3nc(-c4ccc(F)cc4)cn3c2C)CC1
CCn1cc(Br)c(C(=O)Nc2cccc(SC)c2)n1
Oc1ccc(COCc2ccccc2)c2cccnc12
CCOc1ccccc1Nc1ncnc2c1cnn2-c1ccccc1
Cc1ccc(C)c(NC(=O)c2nnn(Cc3ccccc3C)c2N)c1
COc1cc(C2Nc3ccc4ncccc4c3C3=C2C(=O)CCC3)ccc1O
CCN1CCN(Cc2c(C)nc3ccc(C(=O)OC)cc3c2O)CC1
CCOC(=O)c1c(NC(=O)COC)sc2c1CCCC2
CCN(CC)CCNC(=O)c1nn(-c2ccc(C)cc2)c(=O)c2c1c1ccccc1n2C
COc1ccc(-c2csc(N(CC3CCCO3)C(=O)c3ccco3)n2)cc1
CCOc1ccc(-c2c(C(=O)c3ccccc3)c(O)c(O)n2CCCN(C)C)cc1OC
COC(=O)c1c(C)nn(-c2ccccc2)c1N
COc1ccc(NC(=O)C2CCCN(S(=O)(=O)c3cccc4cccnc34)C2)c(OC)c1
CCSc1ccccc1C(=O)Nc1cccc(OC)c1
COc1cccc(-c2nc(C=S(O)(O)=CC(=O)N3CCc4ccccc4C3)c(C)o2)c1
Cc1cccc(NC(=O)C2CCCN2C(=O)OCC(C)C)c1C
Cc1cccc(CCNC(=O)C2CCCN(S(=O)(=O)c3cnc[nH]3)C2)c1
COc1ccc(CC(=O)NCc2ccccc2Cl)cc1S(=O)(=O)N1CCOCC1
COCc1n[nH]c2c1C1(C(=O)Nc3ccc(F)cc31)C(C#N)C(=N)O2
CCCCC(=O)Nc1cc(N(C)C)nc2ccccc12
Cc1c(C)c2cc(Cl)c(O)c(CN(C)C)c2oc1=O
Cc1ccc(N(CC(=O)NC2CCCCCC2)S(=O)(=O)c2c(C)nn(C)c2C)cc1
COc1ccc(NC(=O)c2ccc(S(=O)(=O)N3CCOCC3)cc2)c(OC)c1
Cc1cc(C)c(S(=O)(=O)N(CC(=O)N2CCOCC2)C2CCCCC2)c(C)c1
COc1ccccc1C1CC(c2ccc(Br)cc2)=Nc2nc(N=S(C)(=O)O)nn21
O=C(CN1C2=NCCCN2c2ccccc21)c1ccc2c(c1)OCO2
COc1ccc(N2CCN(S(=O)(=O)c3cccs3)CC2)cc1
CCOC(=O)C1CCCC(NS(=O)(=O)c2ccc(NC(C)=O)cc2)C1
CCSc1nc(=O)n(-c2ccccc2)c(C)c1C(C)=O
CCc1ccccc1NC(=O)CC1SC(=Nc2nccs2)N(CC)C1=O
COc1ccc(NCc2ccc3c(c2)OCO3)cc1Cl
CCOc1ccc(CCNC(=O)CCn2cccc2)cc1OCC
CCn1c(=O)c2c3c(sc2n(C)c1=O)CCC3
Nc1nnc(SCc2coc(-c3ccc(Cl)cc3)n2)s1
CC(OC(=O)c1cc(O)nc2ccccc12)c1ccccc1
COC(=O)Cn1cc(C(=O)OC)c2ccccc21
COc1ccc(NC(=O)c2oc3ccccc3c2NC(=O)C(C)(C)C)cc1
Cc1cc(C)nc(Sc2nc(C)nc3c2oc2ccccc23)n1
Cc1nn(CC(=O)Nc2ccc3c(c2)nc(CN2CCCC2)n3C)c(=O)c2ccccc12
COC(=O)CSC1=NS(=O)(=O)c2ccccc21
O=C(Cn1cnc2sc3c(c2c1=O)CCCC3)NCCC(=O)N1CCC2(CC1)OCCO2
COc1cc2cc(C(c3nnnn3C(C)(C)C)N3CCc4ccccc4C3)c(O)nc2cc1OC
COc1ccccc1-n1cc(C(=O)NCC(=O)N2CCN(c3ccccc3)CC2)c2ccccc2c1=O
Cn1nnnc1SCCNCC=Cc1ccccc1
COc1ccc(NC(=O)C(c2ccc(OC)cc2)N(C)C(=O)CNC(C)=O)cc1
O=C(CSc1nccc(O)n1)Nc1ccc(Br)c(Cl)c1
CS(=O)(=O)N1CCCC(C(=O)N2CCOCC2)C1
COc1ccc(-c2nc(C=S(O)CC(=O)NCc3ccc(Cl)cc3)c(C)o2)cc1
Cc1cc(Cl)c2c(c1)C1(C(=O)N2)c2c(c(O)n(Cc3ccccc3)c2O)C2CCCN21
C=C(Br)CN1CCN(CC(=C)Br)CC1
Cn1c(Cn2nnc3ccccc32)nnc1SCC(=O)NCc1ccc2c(c1)OCO2
Cc1ccccc1-n1c(S)nnc1-c1cccnc1
Cc1cccc(OCc2nc(C#N)c(NCCN(C)C)o2)c1
COC(=O)CNC(=O)C(C)NC(=O)OCc1ccccc1
COc1ccc2nc(NC(=O)CCNS(=O)(=O)c3ccc4c(c3)oc(=O)n4C)sc2c1
CCSc1nnc(-c2cccc(S(=O)(=O)N(C)C)c2)n1-c1cc(OC)ccc1OC
Cc1ccc(NCc2nnc(SCCN3CCCCC3)n2CC2CCCO2)cc1Cl
COc1cccc(C(=O)c2c(O)c(O)n(-c3cc(C)on3)c2-c2cccs2)c1
COc1cccc(N2CCN(CC(=O)c3c[nH]c4ccc(OC)cc34)CC2C)c1
O=C1CSC(=S)N1Cc1cccnc1
O=C(Nc1ccc(O)cc1C(=O)O)c1ccc2c(c1)C(=O)N(Cc1ccco1)C2=O
CCc1cc2c(=O)c(-c3nc4ccccc4[nH]3)coc2cc1OC(=O)N1CCOCC1
CCn1c(SCC(=O)Nc2ccc(NC(=O)c3ccco3)c(OC)c2)nc2ccccc2c1=O
Cc1c(C(=O)N2CCOCC2)oc2c1C(=O)CC(C)(C)C2
CCCC(=O)Nc1nnc(-c2ccco2)s1
CCC(c1c(C)n(C)n(-c2ccccc2)c1=O)c1c(C)n(C)n(-c2ccccc2)c1=O
CN(C)C(CNC(=O)C1CCCN(C(=O)c2ccc(Cl)cc2)C1)c1ccco1
CC(C)c1cc(C(=O)NC2CCCCC2)no1
CCC(C)(NC(=O)c1ccccn1)C(=O)NC1CCCCC1
CCc1nnc(NC(=O)CSc2ncc(-c3ccccc3)n2CC)s1
CCCOc1ccc(NC(=O)C2CCCNC2=O)cc1
COc1ccc(-c2nnc(SCC(=O)NC(C)c3ccccc3)o2)cc1OC
Cc1cc(C)nc(NC(=O)c2c(-c3ccccc3Cl)noc2C)n1
N#Cc1cccc(C(c2nnnn2CCc2ccccc2)N2CCN(C3CCCCC3)CC2)c1
CC1(C)Cc2c(C#N)c(O)nc(-c3ccccc3Cl)c2CO1
CCC1(c2ccccc2)NC(=O)N(CC(=O)Nc2cccc(C#N)c2)C1=O
COc1cc(CNc2cc(C)ccc2C)cc(OC)c1OC
N#Cc1ccsc1NC(=O)CSc1ncnc2ccccc12
CC(C)c1ccc(-c2nc3c([nH]2)c(=O)n(C)c(=O)n3C)cc1
CCOc1ccccc1N1CCN(S(=O)(=O)c2ccc(Cl)s2)CC1
COC(=O)c1ccccc1N(Cc1ccccc1)S(C)(=O)=O
CCN(CC)C(=O)C1CCN(S(=O)(=O)c2ccc(C3CNC(=O)C3)cc2)CC1
CCOc1cc(C(=O)Nc2cc(C)ccn2)cc(OCC)c1OCC
CC(=O)OC1CC(C)(C)N(OC(=O)c2ccc(N)cc2)C(C)(C)C1
CC(NC(=O)Nc1ccccc1C(F)(F)F)C1CCCO1
O=C(CN1CCN(c2ccccc2)CC1)N1CCN(c2ccccc2)CC1
CCCCSc1nnc(CCC)n1N
CCc1ccc2c(c1)C(=CN1CCOCC1)CC(=O)O2
COCC(=O)Nc1nc2n(n1)C(c1ccccc1Cl)CC(c1ccc(OC)cc1)N2
CC(=O)N1CCc2ccc(C(=O)CN3CCN(c4cccc(C)c4C)CC3)cc21
CC1(C)C=C2C(C(=O)C1)C(c1cccnc1)C(C#N)C(=N)N2c1ccccc1
CCn1c(=O)cc(SCC(=O)NCC2CCCO2)c2ccccc21
CN(Cc1nc2ccccc2n1C)S(=O)(=O)c1ccc(Cl)cc1
CN(c1ccc(F)cc1)S(=O)(=O)c1ccc2ncc(C(=O)O)c(O)c2c1
Cc1nc(NCc2ccco2)nc2c1C(=O)CC(C)C2
CCCCC(CC)C(=O)Nc1ccc(Cl)cn1
COc1ccc(C(C)C)cc1S(=O)(=O)NCc1ccccn1
Nc1ccc2oc(-c3cccs3)nc2c1
CCOCCCNC(=O)Cc1cc(O)nc(O)n1
O=c1n(Cc2ccccc2)c2cc(Cl)cnc2n1Cc1ccccc1
COc1cc2cc(CN(Cc3cccnc3)C(=O)NCc3ccccc3)c(O)nc2cc1OC
CCCCNC(=O)N1CCOCCOCCN(C(=O)NCCCC)CCOCCOCC1
O=C1NC(Cc2cnc[nH]2)C(=O)N2CCCC12
CN1CCN(Cc2ccc(OCc3ccccc3)cc2)CC1
CCc1nnc(-n2nc(C)cc2-c2ccccc2)n1N
COC(=O)c1ccc(C2NC(C(=O)O)CS2)cc1
O=C(c1ccc(Nc2nc3c(s2)C[SH](O)(O)=C3)cc1)N1CCc2ccccc2C1
COc1cc(C2C(C(=O)Nc3ccc(F)cc3)C(C)=Nc3nc(CCCO)nn32)cc(OC)c1OC
CCCCn1c(C)cc2cc(O)ccc21
CCOC(=O)C(O)(c1ccc(N(CC)C(=O)OC)cc1)C(F)(F)F
Cc1sc(NC(=O)c2ccco2)nc1O
COc1ccc(CCN2C(=O)CC(C(N)=O)SC2=Nc2ccccc2)cc1OC
O=S(=O)(c1ccc(Nc2c3ncccc3c(O)n2Cc2ccccc2)cc1)N1CCCCCC1
c1ccc(Cc2nnc3sc(-c4ccc5c(c4)OCCO5)nn23)cc1
Cc1c(C)n(Cc2ccccc2)c2ncnc(N)c12
CSCSC1=NC(C)=C(C(C)=O)C(c2ccc(Cl)cc2)C1C#N
CCCOc1ccc(C(=O)C2C(=O)C(=O)N(CCCN(C)C)C23C(=O)N(C)c2ccccc23)cc1
CCOc1ccc2nc(O)c(CN(Cc3ccc(F)cc3)C(=O)c3ccco3)cc2c1
CCOC(=O)N1CCN(C2C(=O)C(=O)C2=NCC2CCCO2)CC1
CC(NC(=O)NCCc1ccccc1)C(=O)O
CCN1CCN(CC(O)COc2ccc(C(C)=O)cc2)CC1
O=C(Nc1ccc(O)c(C(=O)O)c1)c1ccc2c(c1)C(=O)N(CC1CCCO1)C2=O
Cc1cccc(-n2ncc3c(NC(C)C)ncnc32)c1
CC1(C)CC(=O)CC(=NCCN2CCN(C(=O)Nc3ccc(Cl)cc3)CC2)C1
CC(C)OCCCNc1ncnc2c1[nH]c1ccc(F)cc12
O=[SH](O)(C=Cc1ccccc1)N=CCc1ccccn1
CCOC(=O)c1cnc2nc(NCc3ccc(OC)c(OC)c3)nn2c1O
COc1cc2ccccc2cc1C(=O)Nc1ccc(N2CCN(C)CC2)cc1
CN(C)C1=NC(c2ccccc2)=NP(N(C)C)(N(C)C)=N1
CC(C)N(C(=O)CN(C#N)c1nc(N(C)C)nc(N(C)C)n1)c1ccccc1
CN(CCC#N)C(=O)COC(=O)c1ccc(Cl)c(S(N)(=O)=O)c1
Cc1cc(SCC(=O)N2CCCCC2)nc(C)n1
COc1ccccc1CCn1cnc2c3cc(C)ccc3n(C)c2c1=O
CCOC(=O)C(CC)n1cnc2c(oc3ccccc32)c1=O
CC1CCCCN1C(=O)CSc1nc(O)cc(-c2ccccc2)n1
O=C(c1ccco1)N1CCCN(C(=O)c2ccco2)CC1
CCC(=NCc1ccco1)C1C(=O)NC(=O)N(c2ccc(OC)cc2)C1=O
Oc1nc(N2CCc3ccccc3C2)nc2c1CCC2
CN(CC(=O)NCCc1ccccc1)S(=O)(=O)c1cccs1
Cc1ccc(-c2nn(C)c(=O)c3ccccc23)cc1S(=O)(=O)N1CCCC1
CC(C)n1c(SC2C(=O)CC(C)(C)CC2=O)nc2c1c(=O)n(C)c(=O)n2C
Cc1nn(-c2ccccc2)c2sc(C(=O)NCCN3CCOCC3)cc12
C=CCn1c(SCC(=O)Nc2cc3oc4ccccc4c3cc2OC)nnc1-c1cnccn1
CN(C)CCNc1nc2c(c(=O)[nH]c(=O)n2C)n1CC(O)COc1ccc(Cl)cc1
COc1ccccc1NC(=O)C1=C(C)N=C2N=C(CCCO)NN2C1c1cccnc1
CC(Oc1ccccc1)C(=O)Nc1ccc(S(=O)(=O)N2CCOCC2)cc1
CCOC(=O)c1[nH]c2ccc(OC)cc2c1NC(=O)OC
Fc1ccc(-c2noc(C3CCN(Cc4cccnc4)CC3)n2)cc1
C=CCn1c(SCC(=O)O)nnc1-c1ccc(C(C)(C)C)cc1
CC1(C)CC(=O)C2C(=Nc3ccccc3NC2c2nc3ccccc3[nH]2)C1
O=C(CSc1ccc2nnc(-c3cccnc3)n2n1)NCC1CCCO1
Cc1nnc(NC(=O)NC(C)n2c(O)c3c(c2O)C2C=CC3C2)s1
COc1ccc(Cl)cc1C(=O)NCc1cn2c(C)csc2n1
Nc1nncn1C(=O)c1ccccc1Cl
CNS(=O)(=O)c1cc(OCC(N)=O)c(C)cc1Cl
Cn1nnnc1SCCNCc1cccc2ccccc12
O=C(c1ccccc1F)N1CCN(c2ccccc2F)CC1
Cn1cnnc1SCC(=O)Nc1ccccc1Sc1ccccc1
Cc1ccsc1C(=O)OCC(=O)Nc1sccc1C(N)=O
O=C(Cn1nnc(-c2ccc(Cl)cc2)n1)NC1CCN(Cc2ccccc2)CC1
Cc1cc(NC(=O)c2ccccc2F)n(-c2nc3ccccc3[nH]2)n1
O=C(O)c1cc(-c2cccs2)nc2cc3c(cc12)OCCO3
CCCn1c(SCCc2ccccc2)nc2c1c(=O)[nH]c(=O)n2C
CCOC(=O)C1C(C)=NC(SCC(=O)O)=NC1c1ccccc1
CCN(CC)S(=O)(=O)c1cccc(C(=O)Nc2ccccc2C(=O)N2CCOCC2)c1
COc1ccc(OC)c(S(=O)(=O)N2CCc3ccccc32)c1
O=C(NCCN1CCOCC1)c1csc2c1CCCC2
Cc1oc2c(CN3CCCC3)c(O)ccc2c(=O)c1-c1ccccc1
CC(=O)OCC1OC(n2ccc(=O)[nH]c2=O)C(O)C1O
Cc1cccc(NC(=O)c2ccccn2)c1C
CC(=O)NC(C)C(c1cccs1)N1CCN(c2ccccc2)CC1
O=C(CSc1nnc(-c2ccc(F)cc2)o1)Nc1ccc(S(=O)(=O)N2CCCC2)cc1
CC1(C)C=C2C(C(=O)C1)C(NC(=O)C1CC1)(C(F)(F)F)C(=O)N2Cc1cccnc1
CCOC(=O)c1sc2nc(NC(=O)C(C)(C)C)sc2c1C
COc1ccc(C(=O)Nn2c(C)ccc2C)cc1OC
O=C(Cn1cnc2c(cnn2-c2ccc(Cl)cc2)c1=O)NCCc1ccccc1
CCOc1ccc(Br)cc1S(=O)(=O)Nc1ccccc1N1CCOCC1
Cc1cccc(-c2nnc(SCc3nc4ccccc4[nH]3)n2Cc2ccco2)c1
COc1ccc(-c2cc(C(O)NCC(C)C)on2)cc1
COc1ccccc1N1C(=O)CC(=O)N=C1SCC(=O)Nc1ccccc1C
O=C1CC(=NC(=O)N2CCOCC2)Oc2ccccc21
O=C(c1cccc(-n2cnnn2)c1)N1CC=C(c2ccccc2)CC1
COc1cccc(C(=O)CC=Nc2cc(C)ccc2O)c1
CCOC(=O)C1C(C)=NC(=O)NC1C
CC1(C)CC(=O)N(CC(=O)O)c2ccccc2S1(=O)=O
CCOC(NC(=O)c1ccccc1)C(NC(=O)c1ccccc1)OCC
COc1ccc(-c2c(C(=O)c3ccccc3)c(O)c(O)n2CCN2CCOCC2)c(OC)c1
CC(=O)c1cc(F)c(N2CCN(C(=O)c3ccco3)CC2)cc1C
Cc1ccccc1-c1coc2cc(O)ccc2c1=O
CCc1nnc(NC(=O)CSc2nccn2-c2cccc(C)c2C)s1
CCOc1ccc(-c2nnc3ccc(SCC(=O)N4CCCCC4)nn23)cc1
CC(C)c1nc(SCC(=O)N2CCOCC2)c2c(=O)n(C)c(=O)n(C)c2n1
CC(NC(=O)COc1ccccc1)C(=O)NC1=NCCS1
CN(C)c1ccc(CNCCC2(O)CCOC(C)(C)C2)cc1
COC(=O)CCC(=O)Nc1ccccc1C(N)=O
COc1cccc(OC)c1C(=O)Nc1ccc(CN2CCOCC2)cc1
O=C1c2ccccc2C(=O)N1CCn1nc(Cl)nc1Cl
Cc1nnc(SC(C)C(=O)Nc2ccc(Cl)cn2)n1Cc1ccccc1
Oc1cc(-c2ccccc2Cl)c2c(n1)CCC2
CC(C)Oc1cc(O)c2c(=O)c(-c3ccc(O)cc3)coc2c1
O=C(Cc1ccc(F)cc1)N(C1=CC=S(O)(O)=C1)c1ccc(F)cc1
COC(=O)c1cc(Br)c(=O)n(CCc2ccc(F)cc2)c1
CCOc1ccccc1N1CCN(C(=O)Nc2cccc(Cl)c2)CC1
Cc1ccc(-n2c(O)c3c(c2O)C(c2ccncc2)N(c2ccccc2)O3)c(C)c1
CCN1CCN(c2c(Cl)cccc2NC(=O)c2ccco2)CC1
COc1ccccc1-c1nnc(SCc2ccccn2)n1C
O=C(Nc1ccc2ccccc2c1)N1CCN(c2ncccc2C(F)(F)F)CC1
COC(=O)C(CCSC)NC(=O)Nc1ccc(C(C)C)cc1
O=C(NC(C(=O)O)c1ccccc1)c1ccc(S(=O)(=O)N2CCOCC2)cc1
CCCCn1c(CNC(=O)CCC)nc2ccccc21
CCOC(=O)c1ccc(N=Cc2nc(-c3ccccc3)oc2OC(C)=O)cc1
N#Cc1c(NC(=O)Nc2cccc3ccccc23)sc2c1CCCC2
Cc1ccc(S(=O)(=O)N(C)CCCC(=O)Nc2ccncc2)cc1
O=C(O)CSC12CC3CC(C1)CC(C(=O)O)(C3)C2
CCN(CC)CCNC(=O)Cn1nc(-c2ccccc2)c2ccccc2c1=O
CCOC(=O)Nc1c[n+](N2CCOCC2)no1
C=C(C)CN1C(=O)C(O)(CC(=O)c2ccc3c(c2)OCCO3)c2ccccc21
CCOc1ccc(-c2nnc(-c3ccco3)o2)cc1OCC
Cc1cc(=O)n2nc(N3CCCC(C(=O)NCc4ccc5c(c4)OCO5)C3)sc2n1
COC(=O)CN1CCN(C(=O)c2ccc(F)cc2)c2ccccc2C1
Cc1occc1C(=O)n1nnc2ccccc21
c1ccc(-n2ncc3c2ncn2nc(-c4ccco4)nc32)cc1
O=c1oc2c3c4c(cc2c(C(F)(F)F)c1CCN1CCOCC1)CCCN4CCC3
CC(C)OCCCNc1ncnc2c1cnn2-c1ccccc1
O=c1c2ccccc2nc2ccc(=NCc3ccco3)[nH]n12
COc1cc(-c2nc3n(n2)C(c2ccc(F)cc2)C2C(=O)CCCC2=N3)cc(OC)c1OC
O=C(c1ccc(CNS(=O)(=O)c2cccc(C(F)(F)F)c2)cc1)N1CCOCC1
CC1=CC(C)(C)N(C(=O)CSc2nnc(-c3ccccc3)o2)c2ccc(C)cc21
Cc1ccccc1NCn1c(O)c2c(c1O)C1C=CC2C1
Cc1cc(F)ccc1S(=O)(=O)N=C1C(=O)N(c2ccccc2)N(C)C1C
Cc1cccn2c(=O)c3cc(C(=O)N(C)C)n(C)c3nc12
N#Cc1ccccc1Cn1c(=O)n(CCC(=O)NCc2ccco2)c(=O)c2ccccc21
c1ccc(Cn2nnnc2CN2CCN(c3ncccn3)CC2)cc1
Cc1nc2ccccc2c(=O)n1NC(=O)c1c(O)c2c(n(CC(C)C)c1=O)CCCC2
CCOCC(=O)NCc1ccc2c(c1)OCO2
COC(=O)CN(c1ccc(C(C)C)cc1)S(=O)(=O)c1c(C)nc(O)nc1O
Cc1ccc(-n2ncc3c(=O)n(CC(=O)NC4CCCC4)cnc32)cc1C
CC(=O)c1c(O)c(O)n(C2CCCCC2)c1-c1ccccc1
CCOC(=O)c1ccc(-n2c(O)cc(Sc3nnc(C)s3)c2O)cc1
Cc1ccc(S(=O)(=O)C2(C(=O)O)CCCC2)cc1C
Cc1cccc2cc(COC(=O)COc3ccccc3)c(O)nc12
Nc1nc(SCCOc2ccccc2)n[nH]1
Cc1ccn2cc(-c3ccc(S(=O)(=O)N4CCOCC4)cc3)nc2c1
Cc1cc(=O)oc(C)c1C(=O)NC1CCCCNC1=O
CCOC(=O)N1CCC(Nc2cccc(SC)c2)CC1
CC(=O)c1sc(NC(=O)C=C(C)C)nc1C
CCOC(=O)Cn1c(=O)oc2cc(S(=O)(=O)Nc3cc(OCC)ccc3OCC)ccc21
COc1cc(C2c3cc4c(cc3C(O)C3COC(=O)C23)OCO4)cc(OC)c1OC
CCC(C)C(NC(=O)NCc1cccs1)C(=O)OC
COc1ccc(OC)c(Nc2nc(-c3cccs3)cs2)c1
CC(=O)c1cc(OC(=O)c2ccncc2)ccc1OC(=O)c1ccncc1
Cc1c(C(=O)Nc2ccc(-n3cnnn3)cc2)oc2ccccc12
C=CCOC(O)c1[nH]c2cc(-c3cc(OC)c(OC)c(OC)c3)cc(O)c2c1C
COC(=O)NCCOc1cc(C)ccc1C
CCC1(C)Cc2c(sc3c2c(=O)n(C)c2nnc(SCc4ccc5c(c4)OCO5)n32)CO1
COc1ccc(C2CC(c3cc(Br)ccc3F)n3nnnc3N2)cc1
COc1cccc(NC(=O)NC(Cc2ccccc2)C(=O)O)c1
O=C(NCCc1ccccn1)c1ccc(COc2ccccc2)o1
O=C(O)C1(P(=O)(c2ccccc2)c2ccccc2)CCC1
Cc1cc(C)c2cc(CN(Cc3nnnn3C3CCCCC3)CC3CCCO3)c(O)nc2c1
COc1ccc(C2C(C(C)=O)=C(C)N=c3sc(=Cc4cc(C)n(C)c4C)c(=O)n32)c(OC)c1
COC(=O)CN(c1cc(C(F)(F)F)ccc1Cl)S(C)(=O)=O
OS(O)(=CCSc1nc2ccccc2o1)=Cc1ccccc1
Cc1cccc(N=CC2C(=O)Oc3ccccc3C2=O)n1
CCCC=C1CC(=O)Oc2cc(OCC(=O)N(C)C)c(Cl)cc21
CC(C)C1c2c(n[nH]c2-c2cccs2)OC(=N)C1C#N
CNc1ccc(C(O)(C(F)(F)F)C(F)(F)F)cc1C(O)(C(F)(F)F)C(F)(F)F
CC(C(=O)N1CCCCC1)n1ncn2cccc2c1=O
CCCCN1C(=O)NC(=O)C(C(CC)=NCCCN(C)C)C1=O
CC(=O)CCc1oc2ccc(NC(C)=O)cc2c1-c1ccc(C)o1
CCN(CC)CCCn1c(O)c(O)c(C(=O)c2ccc(C)cc2)c1-c1ccccn1
COc1ccc(N=C2C=S(O)(O)=CC2)c(OC)c1
CCOC(=O)N1CCC(NC(=O)C2CCC(Cn3c(=O)[nH]c4ccccc4c3=O)CC2)CC1
Cc1c(C(=O)c2c(O)c(O)n(CCN(C)C)c2-c2cccnc2)cnn1-c1ccccc1
O=C1CN(C(=O)COC(=O)COc2ccc3c(c2)CCC3)c2ccccc2N1
COc1ccccc1CNC(=O)Cn1cc2c(n1)CCCC2
NC(=NO)c1ccc(NC(=O)c2cccs2)cc1
Cc1cc(O)c(NC(=O)c2ccc(Br)o2)cc1C
Cn1c(=O)c2c(nc(CN3CCc4ccccc4C3)n2Cc2ccccc2F)n(C)c1=O
CCCc1nc(SC2CCCC2)c2c(=O)n(C)c(=O)n(C)c2n1
O=C1NC(=O)N(Cc2ccccc2Cl)C(=O)C1=CN1CCOCC1
CCOC(=O)c1ccc(NC(=O)C2C(C)=Nc3nc(CCCO)nn3C2c2ccc(OC)cc2)cc1
Cc1ccc(Nc2nc(C(=O)N3CCC(C(=O)N4CCN(C)CC4)CC3)cs2)cc1
CCOC(=O)C1CCN(C(=O)C2CCN(S(=O)(=O)c3cccc4cccnc34)CC2)CC1
Cc1nnc(NC(=O)CCSc2ccccc2)s1
FC(F)(F)c1ccc(N2CCN(c3cc(-c4ccccc4)nc4ncnn34)CC2)nc1
O=C(CSc1nc2c(sc3ccccc32)c(=O)n1Cc1ccco1)NCC1CCCO1
CC(C)Cn1c(=O)c(C(=O)NCc2ccccn2)c(O)c2ccccc21
Cc1cc(C)n(S(=O)(=O)c2cccc(Cl)c2Cl)n1
Nn1c(SCC(=O)NC2CCCc3ccccc32)nnc1-c1cccs1
CN1CCN(C2=NC(=O)N(c3ccc(Cl)cc3)C(=O)C2)CC1
O=C(CCCN1CC=C(n2c(O)nc3ccccc32)CC1)c1ccc(F)cc1
O=S(=O)(c1ccc(Nc2c3ccccc3c(O)n2-c2cccnc2)cc1)N1CCOCC1
COc1cc(S(=O)(=O)N2CCN(C)CC2)ccc1Cl
COc1ccc(OC)c(NC(=O)CSc2nnc(CNc3ccc(F)cc3)o2)c1
CN(C)C(=O)N1CCC(C(=O)NCC2CCCO2)CC1
O=C(NCCc1c[nH]c2ccccc12)c1cnc2sccn2c1=O
O=C(Cc1cccs1)Nc1ccc(-c2nnn(CC(=O)N3CCOCC3)n2)cc1
O=C(Nc1nnc(C2CCCCC2)[nH]1)C1CCCCC1
CN1CCN(c2ccccc2NC(=O)c2ccc(Br)o2)CC1
Cc1oc2ccc(OCc3ccc(F)cc3)cc2c1C(=O)O
O=C(O)CCc1ccc(-c2ccc(Br)cc2)n1CC(=O)O
Cc1nn(C)cc1CNC(=O)c1cnn2c1NC(c1ccc(Br)cc1)CC2C(F)(F)F
O=C1NC(=O)N(Cc2ccc(F)cc2)C(=O)C1C=NCCN1CCCCC1
COc1cccc(NC(=O)Cn2cc3c(n2)CCCCC3)c1
COc1ccc2nc(O)c(CN(Cc3ccc(C)cc3)Cc3nnnn3CC3CCCO3)cc2c1
CCOc1ccc(OCc2ccc(C(=O)O)o2)cc1
CC(C)(C)NC(=O)CSc1nnc(C2CC2)n1Cc1ccccc1
Cc1nnc(C)c2c(C)n(C(C)c3ccccc3)c(C)c12
O=C(CCN1CCCCC1)c1ccc2c(c1)OCCO2
CCOC(=O)C1C(=O)OC2(CCOC(C)(C)C2)C1C(=O)OCC
Cc1cc(O)c(C(C)C)cc1NC1=NS(=O)(=O)c2ccccc21
O=C1CCCN1CN(C(=O)c1ccc2c(c1)OCO2)c1cccc(Cl)c1
COC(=O)c1ccc(-n2c(O)cc(N3CCC(n4c(O)nc5ccccc54)CC3)c2O)cc1
COC(=O)C1CCN(C(=O)CCCOc2ccccc2)CC1
CSc1ccc(S(=O)(=O)Nc2ccc(NC(C)=O)cc2)cc1
O=S(=O)(c1ccccc1)N(Cc1cc2cc3c(cc2nc1O)OCCO3)CC1CCCO1
c1ccc(CCNc2c3c(nc4ncnn24)CCC3)cc1
O=C(CSCCO)N1CCc2ccccc21
CC(C)(C)NC(=O)Cn1c(=O)oc2cc(S(=O)(=O)N3CCc4ccccc43)ccc21
Cc1ccc2c(CC(=O)NC3=NCCS3)coc2c1
CN(C)S(=O)(=O)c1ccc(C(=O)NCc2ccccc2)cc1
CC1(C)Cc2c(sc(N=CN3CCOCC3)c2C#N)C(C)(C)N1
COc1ccc(C(=O)CSc2nnc(COc3ccccc3)n2Cc2ccco2)cc1
O=C(Nc1ccccc1C(=O)NCC1CCCO1)c1ccco1
Cc1ccc(-c2cc(C(F)(F)F)n3ncc(C(=O)N4CCN(C)CC4)c3n2)cc1
CCN1CCN(S(=O)(=O)c2cc(C)c(OC)cc2C)CC1
CCOc1ccccc1N(CC(=O)NCC1CCCO1)C(=O)CCC(=O)Nc1ccccn1
CSCCC(NC(=O)NCc1ccc(F)cc1)C(=O)O
CCOc1ccc(S(=O)(=O)NCCCN2CCOCC2)c2ccccc12
N#Cc1cc2c(nc1SCC(=O)NCc1ccc3c(c1)OCO3)CCCCC2
COc1ccc(CCNC(=O)c2cc3sc(Cl)cc3n2C)cc1OC
CCCn1c(SC2C(=O)CC(C)(C)CC2=O)nc2c1c(=O)n(C)c(=O)n2C
CCOc1ccc(-c2n[nH]c(C)c2-c2ccccc2OC)c(O)c1
COC(=O)c1ccc(CSc2nc(C)nc3sc(C)c(C)c23)o1
c1ccc(Cc2nnc3sc(-c4cccs4)nn23)cc1
O=C(c1ccc2nc(N3CCCCC3)sc2c1)N1CCN(Cc2ccc3c(c2)OCO3)CC1
CC(C)c1nc(N2CCOCC2)c(C#N)c2c1CCCC2
COc1ccc(N(Cc2cc3cc(OC)ccc3nc2O)C(=O)C2CCCO2)cc1
O=C(NCc1ccco1)c1cc2nc(-c3cccs3)cc(C(F)(F)F)n2n1
O=C(c1ccco1)N1CCN=C1SCc1cccc(Cl)c1
C=CCN1C(=N)CC(=O)N=C1SCC(=O)NC(C)c1ccccc1
Cc1cc(C(=O)Nc2nc3c(s2)CCCC3)cs1
CCOC(=O)C(C)Sc1nnc2n1C(C)(C)Cc1ccccc1-2
O=C(CN(Cc1cccs1)C(=O)CNS(=O)(=O)c1ccc(F)cc1)NCc1ccco1
O=C(Nc1ccc2oc(-c3ccncc3)nc2c1)c1c(F)c(F)c(F)c(F)c1F
COc1ccc(C(=O)c2c(O)c(O)n(CCCC(=O)O)c2-c2ccc(OC)cc2)cc1
Oc1nc(CSc2nnc(NCCCN3CCOCC3)s2)nc2cc(Cl)ccc12
CCC(C)C(NC(=O)NCc1cccc(OC)c1)C(=O)OC
O=C(CSc1cn(CCNC(=O)c2cccs2)c2ccccc12)NCC1CCCO1
Cc1noc(C)c1COC(=O)c1cccc(S(=O)(=O)N2CCCCCC2)c1
O=C(NCc1cccnc1)c1c2ccccc2c(O)n1C1CCCCCCC1
OCCNCC1(O)C2CC3CC(C2)CC1C3
Cc1nc(S(=O)(=O)N2CCOCC2)c(C#N)c(C)c1Cl
CC(Cc1c[nH]c2ccccc12)NC(=O)C1CCCNC1=O
CCOC(=O)C1C(CC)=Nc2ccccc2N=C1N=C(O)c1cccc(S(=O)(=O)N2CCCC2)c1
COc1ccc(OC)c(-n2cc3c(=O)n(C)c(=O)n(C)c3c2)c1
CCOCCCNS(=O)(=O)c1ccc(NC(=O)c2ccccc2)cc1
COC(=O)C(CCCCNC(=O)OCc1ccccc1)NC(=O)CN
COc1cc(-c2nnc3sc(-c4ccncc4)nn23)cc(OC)c1OC
CC(=O)N(C1=CC=S(O)(O)=C1)c1ccc(Br)cc1
CCc1ccc(NC(=O)CSC2=NC3=CCCC(=O)C3C(c3ccco3)C2C#N)cc1
COC(=O)c1ccccc1NC(=O)c1cncc(Br)c1
CC(=O)N(Cc1ccccc1)c1ccc(C(=O)O)cc1
COc1nc(-c2ccccc2)ccc1-c1noc(-c2ccc(F)cc2)n1
COc1ccc(-c2cc(C(=O)N3CCCc4ccccc43)no2)cc1OC
CCOC(=O)CSc1nnc(-c2ccco2)n1-c1ccccc1
Nc1nnc(CCN2C(=O)CSC2=O)s1
c1ccc(Cc2ccc(OCCn3cncn3)cc2)cc1
COc1ccc(CNC(=O)c2noc3c2CCCCC3)cc1
O=C(CN(Cc1ccccc1F)S(=O)(=O)c1ccc(Cl)cc1)NCCCO
O=C(c1ccc(F)cc1)C(CN1CCOCC1)c1ccccc1
CC=Cc1ccc(Oc2nnnn2-c2ccc(C(N)=O)cc2)c(OC)c1
O=C(O)CSc1nnc(-c2ccco2)o1
O=C(CN1CCN(c2ccc(F)cc2)CC1)NCC1CCCO1
O=C(NCc1ccc2c(c1)OCO2)c1ccc2c(c1)C(=O)N(CC1CCCO1)C2=O
OC(c1cc(-c2ccc(F)cc2)no1)N1CCc2ccccc2C1
Brc1ccc(-c2nc(-c3ccccn3)no2)o1
CC1Cc2ccccc2N1C=C1CC(=O)N2C=CSC2=N1
COC(=O)COc1cccc(NS(=O)(=O)c2ccc(NC(C)=O)cc2)c1
CCN(CC)S(=O)(=O)c1ccc(-c2nnc(SCc3nnc(-c4ccccc4)o3)o2)cc1
CC(=O)N1CCC(N2CCN(c3ccccc3F)CC2)CC1
COC(=O)c1[nH]nc2c1C(=O)N(Cc1ccccc1)C2=O
CC1CCN(C(=O)Nc2cccc(NC(=O)N3CCC(C)CC3)c2)CC1
O=C1CN2C(C=N1)Nc1ccc(Cl)cc1C2c1ccccc1
COc1cc(C2c3c(cc(C)oc3=O)OC(=N)C2C#N)cc2c1OCO2
CCn1c(SCc2ccc(C#N)cc2)nnc1-c1ccc(S(=O)(=O)N2CCCCC2)cc1
CCOC(=O)c1sc(NC(=O)c2cccnc2)nc1C
O=C1CC(c2ccco2)CC(Nc2ccccc2)=C1C(=O)Nc1ccccc1
O=C(NCC(c1cccnc1)N1CCOCC1)c1cccs1
COC(=O)CSc1nnc2c3c4c(sc3nc(-n3nc(C)cc3C)n12)COC(C)(C)C4
CN1CCN(C(=O)c2ccc3c(c2)N(Cc2ccc(Cl)cc2)C(=O)c2ccccc2S3=O)CC1
COc1ccc2c(c1)nc(-c1ccc(Cl)c(Cl)c1)n2-c1ccnc(NC2CCCCC2)c1
COc1ccccc1NC(=O)CSc1nnc(Cn2c(=O)sc3ccccc32)n1C
Cc1cc(Cl)cc(C)c1OCCCCN1CCOCC1
O=S(=O)(CCc1nnc(-c2ccccc2)o1)c1ccc2ccccc2c1
Cn1c(SCC(=O)N2CCOCC2)nnc1-c1cnccn1
CCOc1cccc(C(=O)NC2CCCCC2)c1
O=C(Oc1ccc(-n2c(O)ccc2O)cc1)c1ccco1
Cn1c(N2CCOCC2)nc(-c2ccccc2)c1-c1ccccc1
Cn1c(SCC(=O)NCc2ccccc2)nnc1C1CC1
CC(=O)C(CN1CCCCC1)=NO
CCCCCCNC(=O)C1C(=O)c2cccc3c2N(CCC3)C1=O
c1ccc(OCc2nn3c(C4CCCCC4)nnc3s2)cc1
Cc1ccccc1NC(=O)CN1C(=O)COc2ccc(Cl)cc21
CCC(C)(C)NC(=O)C(c1cccc(OC)c1)N(C(=O)c1ccn[nH]1)c1cccc(OC)c1
CC(=NCc1ccco1)C1C(=O)NC(=O)N(C2CCCCC2)C1=O
CCC(NC(=O)c1ccccc1NC(=O)c1ccco1)C(=O)O
COC(=O)c1[nH]c2ccc(C)cc2c1NC(=O)CN1CCC(C)CC1
COC(=O)c1ccc(NC(=O)CNC(=O)C2CCCCC2)cc1
CC1CCCCN1CCNS(=O)(=O)c1ccc2c(c1)oc(=O)n2C
COCCCNCCOc1cc(C(C)C)ccc1C
Cc1ccc(S(=O)(=O)N2CCCC2C(=O)OCC(=O)Nc2ccc3c(c2)OCO3)cc1
COC(O)c1c(C)cc2[nH]c(C(=O)OCC3CCCO3)c(C)c2c1O
CCCC1(C(=O)O)NC(c2cccc(OC)c2O)c2c1c(O)n(-c1ccccc1)c2O
CCOC(=O)c1cnc2ccc(C(=O)OC)cc2c1NCCN1CCOCC1
CC(C)CCNC(=O)NC(=O)CSc1nnc(-c2ccccc2Br)o1
N#Cc1c(NC(=O)c2nc3ncccn3n2)sc2c1CCCCC2
Cc1cccc(-n2ncc3c(NCCc4ccc(S(N)(=O)=O)cc4)ncnc32)c1
Cc1nn(-c2ccccc2)c2c1C1(C(=O)N(C(C)C)c3ccccc31)C(C#N)C(=N)O2
O=C(O)C1CCC(=O)N1C1c2ccccc2Oc2ccccc21
CCc1cccc(NC(=O)Cn2ncn3c(cc4ccccc43)c2=O)c1
CCCCOc1ccc(C(=O)O)cc1
COc1cc(C)c(S(=O)(=O)N2CCN(C)CC2)cc1C
c1ccc(-c2ccc(OCCOCCn3cncn3)cc2)cc1
Clc1ccc(SCCCCn2ccnc2)cc1
c1ccc(-c2nnc3sc(CN4CCC5(CC4)OCCO5)cn23)cc1
O=C(O)CN1C(=O)COc2cc(S(=O)(=O)N3CCCC3)ccc21
CCCCn1c(SCC(=O)NCCc2ccc(OC)c(OC)c2)nc2c1c(=O)n(C)c(=O)n2C
COc1ccc(CCn2cc(O)c(-c3nc(O)c4ccccc4n3)c2N)cc1OC
COc1cccc(-c2cc(C(O)NC3CCCCC3)on2)c1
OC1(c2cn(Cc3ccccc3)nn2)CCCCC1
O=C(CCCC(=O)N1CCN(c2ccccc2F)CC1)N1CCN(c2ccccc2F)CC1
COCC(=O)Nc1sc2c(c1C(=O)OC)CCC(C)C2
Cc1nc2ncnn2c(C)c1Cc1ccc(Cl)cc1F
CCCc1noc(-c2ccc(-c3ccccc3)cc2)n1
Cn1cc(C=C2C(=O)Nc3ccc(S(N)(=O)=O)cc32)c2ccccc21
CCCC(=O)Nc1ccccc1-c1nnn(CC(=O)Nc2ccc(OC)cc2)n1
COC(=O)CCCNC(=O)CN1CC(c2ccccc2)CC1=O
CCn1c(Cc2cccs2)nnc1SCC(=O)Nc1ccc(OC)c(OC)c1
CCOC(=O)C(Cc1cc(C(C)=O)ccc1OC(C)C)C(=O)OCC
COc1ccc(S(=O)(=O)N2CCN(C3CCN(Cc4ccccc4)CC3)CC2)cc1
CC(=O)c1cccc(NC(=O)CN2C(=O)NC3(CCCCCCC3)C2=O)c1
COCCN(CCOC)S(=O)(=O)c1ccc(C(=O)Nc2nc(C)c(C(C)=O)s2)cc1
C=CCNc1nc(NCCO)nc(N2CCCC2)n1
COc1cccc(Oc2coc3c(CN4CCOCC4)c(O)ccc3c2=O)c1
Cc1n[nH]c(C)c1S(=O)(=O)N(CC(=O)Nc1ccc2c(c1)OCCO2)c1ccc(C(C)C)cc1
O=C(NCCCN1CCOCC1)NC12CC3CC(CC(C3)C1)C2
CCCCc1c(-c2ccc(O)cc2)nc2ncc[nH]c1-2
CC(=O)Nc1ccccc1NC(=O)C(F)(F)F
CCn1c(SCCC(C)C)nnc1-c1c[nH]c2ccccc12
Cc1cc(NS(=O)(=O)c2ccc(NC(=O)CCCC(=O)O)cc2)nc(C)n1
COC(=O)c1cc(S(=O)(=O)n2nc(C)cc2C)c(Cl)cc1Cl
CCC(Sc1nc(C)cc(O)n1)C(=O)Nc1ccc(Cl)cn1
CS(=O)(=O)N(CC(=O)NCc1ccc2c(c1)OCO2)c1ccc(Cl)cc1
Cc1ccc(S(=O)(=O)N2CCOCC(=O)NCCOCCNC(=O)COCC2)cc1
CC(=O)N=c1sc(S(N)(=O)=O)nn1C
CC(C)C(=O)Nc1cccc(C(=O)NC2CCSC2=O)c1
O=C(Cc1cccs1)N1CCN(c2nc(-c3ccc(Cl)cc3)cs2)CC1
O=C1c2ccccc2C(=O)N1CCCc1nc2ccccc2c(=O)n1CCCn1ccnc1
COc1ccc(-c2cc3nc4n(c(=O)c3s2)CCOC4)cc1
Fc1c(F)c(C(F)(F)F)c(F)c(F)c1N1CCN(c2ccc3nnc(C(F)(F)F)n3n2)CC1
Cc1ccc(OC(=O)C(F)(F)F)c2c1NCCC2
COc1cc(C(=O)NCCC(=O)NCCCN2CCCCC2C)cc(OC)c1OC
COCCn1nnnc1C(C(C)C)N(Cc1cccnc1)Cc1cc2cc(OC)ccc2nc1O
CC(C)CCn1nnnc1C(c1ccccc1)N1CCC(C(N)=O)CC1
O=C(NCc1ccco1)c1cc2sccc2n1Cc1ccccc1
COc1ccc(NS(=O)(=O)c2coc(C(N)=O)c2)cc1Cl
CCOC(=O)N1CCN(S(=O)(=O)c2cccc3ccc(C)nc23)CC1
CCSc1nnc(NC(=O)C(C(F)(F)F)C(F)(F)F)s1
c1ccc(-c2csc(N3CCN(c4ccccn4)CC3)n2)cc1
COc1cccc(CNc2ccc3c(c2)ncn3C(C)C)c1OC
CSC1=NC2=CCCC(=O)C2C(c2ccc(C)cc2)C1C#N
CC(=O)c1cc(Cc2csc(C(C)=O)c2)cs1
CNc1oc(-c2ccco2)nc1C#N
CCCOc1ccc(-c2nc(N)n[nH]2)cc1
O=C(CC1(O)C(=O)N(Cc2ccccc2Cl)c2ccccc21)c1ccco1
O=C(NCCc1cn2ccsc2n1)c1cccs1
CCC(c1nnnn1Cc1ccco1)N(CCc1ccccc1)Cc1cc2ccc(OC)cc2nc1O
CC(C)c1oc(NC(=O)Nc2ccc(Cl)c(Cl)c2)nc1O
COc1ccc(OCC(=O)N2CCN(c3nnc(-c4ccccc4)c4ccccc34)CC2)cc1
Cc1ccc(S(=O)(=O)NCCC(=O)N2CCN(Cc3ccccc3)CC2)cc1
CC(=NC(=O)c1ccccc1F)C1C(=O)CC2C1C2(C)C
COc1ccccc1Cn1cnc2cccnc21
O=C(O)CCC(=O)c1cccc2ccccc12
CCC(=O)N1CC23C=CC(CC2CC12CCCCC2)O3
C=CCOC(=O)C1=C(C)OC(=N)C(C#N)C1c1ccc2c(c1)OCO2
OC(COc1ccc2ccccc2c1)CN1CCCC1
CCn1c(N2CCN(CC(=O)c3c[nH]c4ccccc34)CC2)nc2c1c(=O)[nH]c(=O)n2C
COC(=O)c1sc(NC(=O)c2cc3c(s2)CCCC3)nc1C
COc1cccc(COc2nc3c(c(=O)n(C)c(=O)n3C)n2C)c1
O=C(c1cnn2c(C(F)F)cc(C3CC3)nc12)N1CCc2ccccc2C1
O=C(O)CCC(=O)OC1CC2CCC1C2
CCCCCn1c(N2CCN(Cc3ccccc3)CC2)nc2c1c(=O)[nH]c(=O)n2C
OC(COc1ccc2cc(Br)ccc2c1)CN1CCN(c2ccccn2)CC1
O=C(O)c1cccc(CSc2ncccn2)c1
CC(=O)Nc1ccc(S(=O)(=O)NCc2cn3c(C)csc3n2)cc1
CC(NC(=O)OC(C)(C)C)c1nnc(SCC(=O)Nc2ccc(Br)cc2)o1
CCOC(=O)C1Cn2c(nc3c(c2=O)C2(CCCC2)Cc2ccccc2-3)S1
CN=C(Nc1cc(C)nn1CCC#N)c1ccccc1F
COc1ccc(CN2C(=O)CC(=O)NC2=O)cc1
COc1ccc(N2CCN(C(=O)COc3ccc4ccccc4c3)CC2)cc1
CCCCn1nnc(NC(=O)c2ccc(-c3ccccc3)cc2)n1
COc1ccc(C=Nn2cncn2)cc1CSc1ccccn1
CSC1=NC(=CC=Cc2cccs2)C(=O)S1
COc1ccc(OC)c(C(O)C(C)N)c1
CCCCNC(=O)Nc1cc(C(F)(F)F)cnc1O
Cc1ccc(N(C=NC#N)CC(=O)N2CCN(c3ccccc3)CC2)cc1
Cc1nn(-c2ccccc2)c2c1C(=NO)CC(C)(C)C2
CN(CC(=O)N1CCN(c2ccccc2)CC1)S(=O)(=O)c1cnc[nH]1
COc1ccc2sc(NC(C)=O)nc2c1
CCCCNC(O)c1cc(O)n(C2CCCCC2)c1
Cc1cc2c(N=O)c(NO)ccc2[nH]1
CCOC(=O)C1C(=O)C(=CN(C)C)N=C1C
CC(C)c1ccccc1NC(=O)CCCC(=O)O
CC(=O)c1cccc(N(CC(=O)Nc2cccnc2)S(C)(=O)=O)c1
CC(C)N(Cc1nc(-c2ccc(Cl)cc2)no1)C(=O)CCCN1C(=O)c2ccccc2C1=O
CC(C)(C)NC(=O)C(c1ccco1)N(C(=O)Cn1nnc(-c2ccc(F)cc2)n1)c1ccccc1
CN1C(=O)c2ccccc2Sc2ccc(NC(=O)NC3CC3)cc21
CCc1ccc(NC(=O)c2cc(C(C)C)on2)cc1
O=C(Nc1ccccc1)N1CCC(c2nc(-c3ccc(S(=O)(=O)N4CCOCC4)cc3)no2)CC1
Cc1cccc2cc(CN(CC3CCCO3)C(=O)c3cnccn3)c(O)nc12
O=C(CSc1nc2cc(Cl)ccc2s1)NC(=O)NCc1ccco1
CCOC(=O)N1CCN(C(=O)c2ccc(CNS(=O)(=O)c3ccc(C)cc3)cc2)CC1
COc1ccc(NC(=O)CCc2ccccc2)cc1NC(=O)c1ccco1
NC(=O)COC(=O)c1cc(S(=O)(=O)N2CCOCC2)ccc1N1CCCCC1
CCN1C(=O)C2SC(C)C=C2N=C1SCC(=O)Nc1cc(C)on1
Nc1nc(SCC(=O)Nc2ccc(Br)cc2F)n[nH]1
O=C(Nc1nccs1)NC(C(F)(F)F)C(F)(F)F
COc1ccccc1N1CCN(Cc2ccc(Br)s2)CC1
CCn1c(SCC=Cc2ccccc2)nnc1-c1cnccn1
CC(C)NC(=O)CN(c1cccc(Br)c1)S(C)(=O)=O
CNC(=O)CN(c1cc(C)ccc1C)S(C)(=O)=O
CCn1c(COc2cccc(C)c2)nnc1SCC(=O)CC(=O)Nc1ccccc1OC
O=C(OCc1ccccc1)Oc1cncc(C(=O)O)c1
CCCOc1ccc(C(=O)C(c2ccccc2)N2CCOCC2)cc1
O=C(NC1c2ccccc2-c2ccccc21)N1CCOCC1
Cc1nnc(NC(=O)C2CCN(c3nnnn3-c3ccccc3)CC2)s1
CC1=Nn2c(nnc2-c2ccccc2)SC1
Cc1ccc2c(c1)nnn2C1CCN(S(=O)(=O)c2ccc(C(=O)N(C)C)cc2)CC1
Cc1ccc2nc(SCC(=O)NCC3CCCO3)c(C#N)cc2c1
Oc1cc(N(O)c2ccccc2)c(O)n1-c1cc(Cl)cc(Cl)c1
COc1ccc(-c2noc(CCC(=O)NCCCN3CCC(Cc4ccccc4)CC3)n2)cc1
Cc1cc(Nc2ccc(C)c(C)c2)n2nc(C)nc2n1
Cc1ccc(NC(=O)CCNS(=O)(=O)c2ccc3c(c2)oc(=O)n3C)c(C)c1
COc1ccc2oc(C(=O)C3CC3)c(NC(=O)CCCN3C(=O)c4ccccc4C3=O)c2c1
COc1ccc(N2C(=O)CSC2c2ccc3c(c2)OCO3)cc1
CCCOc1ccc(S(=O)(=O)NCCCN2CCOCC2)c2ccccc12
CCCc1cc(O)nc(SCc2ccc(C#N)cc2)n1
COc1ccc(-n2c(C)nc3c(cnn3-c3ccc(C)c(C)c3)c2=O)cc1
CC(C)OC(=O)C(CC(=O)O)NCc1ccccc1
O=C(Nc1cccc2ccccc12)N1CCOCC1
O=C(CN1CCN(c2ccc(F)cc2)CC1)Nc1nnc(-c2ccccc2)s1
Cc1cccc(NC(=O)c2ccccc2C(=O)O)c1
CC(=O)Nc1nnc(S(N)(=O)=O)s1
COC(=O)C(C)Oc1cc(C)cc2c1C1=CCCC1C(=O)O2
Cc1c(C(=O)O)cnc2cc(-c3ccc(Cl)cc3)nn12
CNC(=O)N(O)C1N(C)C(=O)N(Cc2ccccc2)C1(C)C
CC1CCC(NC(=O)CN2CCCN(Cc3ccc(F)cc3Cl)C2=O)CC1
O=C(CCCCCn1c(O)ccc1O)Nc1ccc2c(c1)OCCO2
Cc1ccnc(N2CCCC(C(=O)Nc3cc(F)ccc3C)C2)n1
COc1ccc(S(=O)(=O)N(CC(=O)NC2CC2)C2CCCCC2)cc1Cl
CCN1CCN(C(=O)c2nn(-c3ccc(OC)cc3)c(=O)c3c2c2ccccc2n3C)CC1
Cn1c(=N)n(CC(O)c2cccc3ccccc23)c2ccccc21
CN1CCCC(OC(=O)CCCC(=O)OC2CCCN(C)C2)C1
O=C(CSc1ncc(-c2ccc(F)cc2)n1Cc1ccco1)Nc1ccc2c(c1)OCO2
CCOC(=O)N1CCN(C(=O)c2cc3cc(Br)ccc3oc2=O)CC1
COc1ccc(N(CC(=O)Nc2cccc(C)c2)S(=O)(=O)c2c(C)n[nH]c2C)cc1
CCn1c(-c2ccco2)nc2ccccc21
COc1ccc(Cl)cc1NC(=O)CN1C(=O)CSC1=O
Cc1onc(-c2c(Cl)cccc2Cl)c1C(=O)NCC1CCCO1
Cc1csc(NC(=O)CCCSc2nc3ccccc3s2)n1
Cc1nnc(C)n1N=Cc1cccs1
CCn1c(SCC(=O)c2[nH]c(C)c(C(C)=O)c2C)nnc1-c1ccncc1
COc1cc(C)nc(N2CCCC(C(=O)NC3CCC(C)CC3)C2)n1
COc1cc(CSc2ncn[nH]2)c(OC)cc1CSc1ncn[nH]1
CCCn1c(=O)n(C)c(=O)c2c3oc(O)c(NC(=O)c4ccc(F)cc4)cc-3nc21
CCOC(=O)c1cnn2c(C(F)(F)F)cc(-c3ccco3)nc12
N#Cc1nc(Cc2ccccc2)oc1N1CCN(c2cccc(Cl)c2)CC1
Cc1noc(C)c1S(=O)(=O)Nc1ccc(C(=O)NC2CCCCC2)cc1
COc1ccccc1CN(C)C(=O)C1COc2ccccc2O1
CCOC(=O)N1CCN(c2cc(O)n(-c3ccc(F)cc3)c2O)CC1
CC(=O)N(C(C)=O)c1c(C#N)c(C)n(-c2ccccc2)c1C(=O)c1ccccc1
CCOC(=O)c1nnn(-c2nonc2N)c1-c1cccs1
Cc1ccc(NC(=O)c2ccco2)cc1NC(=O)CSc1nnc(-c2cccs2)n1C
COc1ccc(O)c(-c2cc(-c3cccs3)n[nH]2)c1
Cc1ccc2nc(-c3ccccn3)cc(C(=O)N3CCN(c4ncccn4)CC3)c2c1
COc1ccccc1NS(=O)(=O)c1ccc(Br)s1
COC(=O)c1[nH]c2ccc(C)cc2c1NC(=O)C1=COCCO1
O=C1CCCCCN1Sc1ccccc1
Cc1ccc(C(=O)N2CCN(C(=O)CN3CCCC3)C2)cc1
COC(=O)c1ccc(CSc2nnnn2-c2ccc(C)cc2C)o1
O=C(CSc1nnc(NC(=O)C2CCC2)s1)Nc1ccc(N2CCOCC2)cc1
CCN(CC)CC(=O)c1c[nH]c2ccc(C)cc12
COCCn1c(SCC(=O)Nc2ncc(Cl)c(C)c2Cl)nc2ccccc21
COCCOC(=O)C1C(=N)OC2C(=C1c1ccncc1)C(=O)Oc1ccccc12
COc1ccc(CNc2oc(C)nc2C#N)cc1
CC(C)Cn1cnc2c(N)nc3ccccc3c21
COc1ccc(C(=O)NCC(c2cccnc2)N2CCN(c3ccccc3)CC2)cc1OC
Cc1nc(SC(C)C)nc(O)c1Cc1ccccc1
O=C(Nc1ccc(-c2nnc(-c3ccccc3)o2)cc1)c1ccc(Br)o1
CCOC(=O)c1[nH]c(C)c(C(=O)N2CCC3(CC2)OCCO3)c1C
CCC(CO)Nc1ncnc2c1cnn2-c1ccc(Cl)cc1
COc1ccc(OC)c(S(=O)(=O)Nc2cc(OC)c(Cl)cc2OC)c1
COC(=O)c1c(N)n(Cc2ccc(OC)cc2)c2nc3ccccc3nc12
Cc1ccc(OCC(=O)Nc2ccc(-c3nc4ncccc4o3)cc2)cc1
CCOC(=O)N1CCC(NC(=O)Cn2cc3c(n2)CCCC3)CC1
CC(=O)Nc1ccc(S(=O)(=O)N2CCN(CCCOc3cc(C)ccc3C)CC2)cc1
COCCn1nnnc1C(c1ccc(OC)c(OC)c1)N1CCN(c2nc3ccccc3s2)CC1
COc1ccc(S(=O)(=O)N2CCN(S(=O)(=O)c3ccc4c(c3)OCCO4)CC2)cc1C
COc1ccc(CC(NC(C)=O)C(=O)NC2CCN(C(=O)NCc3ccccc3)CC2)cc1OC
CN(c1ccc(C(=O)Nc2nccs2)cc1)S(=O)(=O)c1ccccc1
CC(=O)N1C(c2ccccc2)CC(=O)OC1c1ccc2c(c1)OCO2
O=C(Nc1cc(C(=O)N2CCCC2)ccc1N1CCCC1)c1ccccc1F
O=C(Cc1ccccc1)Nc1ccc(NC(=O)c2ccco2)nc1
Oc1cc(C2CCCO2)c(O)n1-c1cccc(Cl)c1
CCOC(=O)c1cc(-c2ccccc2)n(CCCC(=O)O)c1C
O=C1c2ccccc2-c2ncnc3cccc1c23
COc1ccc2nc(O)c(CN(C(=O)C3CCCO3)c3cccc(C)c3)cc2c1
COc1ccc(CCNC(=O)c2cc(-c3ccccc3OC)on2)cc1OC
CCOC(=O)c1[nH]c2ccc(OC)cc2c1NC(=O)CCN1CCN(Cc2ccccc2)CC1
Nc1ncnc2nc(SCC(=O)N3CCN(c4ccccc4)CC3)[nH]c12
CS(=O)(O)=Nc1ccc(S(=O)(=O)N2CCOCC2)cc1
O=S(=O)(NCCO)c1cccc2cccnc12
CC(C)OC12Oc3ccccc3C=C1N1CCC2CC1
COc1cccc(C(=O)Nc2ncc3c(n2)CC(c2ccc(OC)cc2OC)CC3=O)c1
COC(=O)CC1=Nc2ccccc2NC(=O)C1
COc1ccccc1C1CC(c2ccc(Cl)cc2Cl)Nc2nc(N)nn21
CC1=C(C(=O)OC2CCCCC2)C(c2ccco2)C2C(=O)CC(C)(C)CC2=N1
Cc1ccc(-c2c(C(=O)c3sc(C)nc3C)c(O)c(O)n2CCCN(C)C)o1
CCOc1ccc(N(CC(=O)NCc2ccccc2OC)S(C)(=O)=O)cc1
CCN(CC)c1ccc(NC(=O)CN2CCN(CC(=O)Nc3ccc(F)cc3)CC2)cc1
CCOc1ccc(-n2c(C)nc3cc(C(=O)NCc4ccco4)ccc32)cc1
Cc1nnc(-n2c(O)c(O)c(C(=O)c3ccco3)c2-c2ccc(F)cc2)s1
O=C(NCc1ccco1)C(Cc1ccccc1)n1c(O)c2c(c1O)C1C=CC2C1
Cc1cc(O)nc(SC=Cc2ccccc2)n1
NC(=O)C1CCN(C(=O)CN2CCN(c3cccc(C(F)(F)F)c3)CC2)CC1
COCc1nnc(NC(=O)c2ccc(S(=O)(=O)N3CCCCCC3)cc2)o1
COc1ccc(CCNC(=O)C2CCCN(Cc3nc(-c4cccc(Cl)c4)oc3C)C2)cc1OC
CCOC(=O)CSC(CC)C(=O)Nc1nnc(C(C)C)s1
Cc1cc(C)nc(N2CCN(c3ncnc4c3cnn4Cc3ccc(Cl)cc3Cl)CC2)n1
CC(C)(C)NC(=O)Cn1cc(C#N)c2cc(Br)ccc21
C1=Nc2c(NCc3ccccc3)ncnc2Oc2ccccc21
OC(CN1c2ccccc2Sc2ccccc21)Cn1nnc2ccccc21
CC(Oc1cccc(Cl)c1)C(=O)N=C1CC(=O)N(C)C(=O)N1C
CCOc1cc(C#N)c(NC(=O)c2cccnc2)cc1OCC
CCOC(=O)N1CCC(=C2c3ccc(Cl)cc3CCc3cccnc32)CC1
O=C(NC1CCCCC1)N1CCCC(c2nc3ccccc3[nH]2)C1
CCOc1ccc2nc(NCCNC(=O)Nc3cccc(C)c3)c(C#N)cc2c1
CCOc1ccc2nc(NCCNS(=O)(=O)c3ccccc3)c(C#N)cc2c1
Cc1c(C(O)N2CCOCC2)[nH]c2cc(-c3ccccc3Cl)cc(O)c12
Cc1cc(C)c2c(O)nn(C(C)C)c2n1
CC1(C)C2CCC1(C)C(NC(=O)CCN1CCCCC1)C2
CCOC(=O)CSc1nc2ccccc2n2cnnc12
COc1ccc2nc(SCc3cnc(C)nc3N)[nH]c2c1
COCc1n[nH]c2c1C(c1sccc1C)C(C#N)C(=N)O2
Cc1cc(=O)oc2cc(OCC(=O)OCC(=O)N3CCc4ccccc43)ccc12
CCN(CC)S(=O)(=O)c1ccc(Nc2cc(C)nc3ncnn23)cc1
CCOc1ccc(-c2nnc3ccc(SC)nn23)cc1
Cc1ccc(C(=O)Nc2ccc(Cl)cn2)cc1S(=O)(=O)N1CCOCC1
O=S(=O)(c1ccc(OCC(O)CN2CCN(c3ccccc3O)CC2)cc1)N1CCOCC1
COc1cc(-c2nnc(SC=C3CC(=O)Oc4cc(C)ccc43)o2)cc(OC)c1OC
O=c1c(=Cc2ccc3c(c2)OCO3)sc2n1CCCN=2
CCN(CC)c1ccc(-n2c(C)c(C(C)=O)c(C(C)=O)c2C)cc1
COC(=O)CN(C#N)c1nc(SC)nc(N(C)C)n1
O=C(O)CN(Cc1ccco1)S(=O)(=O)c1ccccc1
Cc1cc(C=NO)c(C)n1-c1ccncc1
CSc1nc(O)c2c3c(sc2n1)CC(C)CC3
CCc1nnc(NC(=O)C2CCCN2S(=O)(=O)c2ccc(C)cc2)s1
COc1cc(C2c3c(cc(C)n(CCc4ccccc4)c3=O)OC(=N)C2C#N)cc2c1OCO2
c1ncn(CCOc2ccc3c(c2)CCC3)n1
COc1ccc(-n2c(=O)c3ccccc3n(CC(=O)Nc3cc(C)on3)c2=O)cc1OC
CSc1ccccc1NC(=O)c1cccnc1
CCCOc1ccc(C(C)=O)cc1CSCCC#N
Cc1cccc(-n2c(O)cc(N(O)c3ccccc3)c2O)c1
COCCNC(=O)CN1C(=O)CSc2cc(S(=O)(=O)N3CCCCCC3)ccc21
COc1ccc(-c2noc(CSc3nc(N)c(-c4ccccc4)c(O)n3)n2)cc1OC
O=C(NCc1cccs1)c1cnn2cccnc12
Cc1ccc2c(CC(=O)OCc3nc(N)nc(Nc4ccccc4C)n3)coc2c1
COc1ccccc1-n1nnnc1SCC(=O)Nc1cc(C)on1
COc1cccc(-n2nc(C(=O)Nc3ccc4c(c3)OCO4)c3ccccc3c2=O)c1
COC(=O)c1ccccc1NC(=O)NC1CCN(Cc2ccccc2)CC1
O=C(NCc1cccs1)c1cnc2ccccn2c1=O
CCN(CC)C(=O)Oc1ccc2c(=O)c(-c3ccc(OC)cc3)coc2c1
OCC1(CO)COC(c2cccnc2)N1
COC(=O)c1c(C)oc(C)c(C(=O)OC)c1=O
O=c1oc2c(CN3CCOCC3)c(O)ccc2c2c1CCC2
COc1ccc(OC)c2nc(O)c(CCNC(=O)C(C)C)cc12
CCc1nnc(NC(=O)CSc2nnc(COc3ccccc3)n2Cc2ccccc2)s1
Cc1cccc2c1N(CC(=O)OC(C)C)C(=O)C2=O
CCN(CC)CCN(CC)Cc1ccccc1Br
COc1cc2nc(O)c(C(=O)NCCCN3CCCCC3)c(O)c2cc1OC
CCc1nc2c3cnn(-c4cc(Cl)ccc4C)c3ncn2n1
COC(=O)NCC(c1cccnc1)N1CCN(c2ccccc2)CC1
COc1ccc(-c2cc(C(F)(F)F)nc(SCC(=O)Nc3cc(C)on3)n2)cc1
CC1(C)CC(=O)C2C(=Nc3nc(S)nc(O)c3C2c2ccccc2)C1
COc1cc(=O)[nH]c(=O)n1C(=O)Cc1ccccc1
O=C(Nc1ccn(C2CC(OC(=O)c3ccccc3)C(CO)O2)c(=O)n1)c1ccccc1
CCN(CC)C(=O)Nc1ccc2c(c1)nnn2C
CCC(C)c1ccc2oc(-c3ccc(NC(=O)c4ncn[nH]4)cc3)nc2c1
O=C(CN1CCC(c2nc3ccccc3s2)CC1)NCc1cccs1
c1cc(-c2nc3cc(Cc4ccc5oc(-c6ccncc6)nc5c4)ccc3o2)ccn1
CC(=O)N=C1SC2C=S(O)(O)=CC2N1c1cccc(Cl)c1Cl
CC(OC(=O)c1cccs1)C(=O)NCc1ccccc1
O=C1NC(=O)N(CCC2=CCCCC2)C(=O)C1C=NCCN1CCNCC1
CCCN1C(=O)SC(CC(=O)Nc2ccc(Br)cc2)C1=O
O=C(O)CCCC(=O)Nc1cccc(-c2nc3ccccc3[nH]2)c1
CCc1ccc(-c2nc(CN3CCC(C(=O)N4CCN(c5ccccn5)CC4)CC3)c(C)o2)cc1
Cn1c(C(=O)NCc2cccnc2)cc2sc(Cl)cc21
CC1=CC=CN2C(=O)C(C=Nc3ccccc3)C(=NCCO)N=C12
O=c1c2ccccc2nc(-c2ccco2)n1-c1ccncc1
Cc1ccsc1C(=O)OCC(=O)N1CC(=O)Nc2ccccc21
CN1CCCN(CC(O)COCc2cccs2)CC1
Cc1nnc(OCc2nc3ccccc3n2C)c2ccccc12
C=CCOc1ccc(C(=O)c2c(O)c(O)n(CCN(C)C)c2-c2cccs2)cc1
CCOC(=O)c1ccc(-n2c(O)c(O)c(C(C)=O)c2-c2ccccn2)cc1
COc1cc2c(cc1OC)C(c1cccnc1)CC(=O)N2
CC(C)C(NC(=O)C1CCCCC1)C(=O)N1CCN(c2ccc(F)cc2)CC1
CCOC(=O)c1ccc2nc(NC(=O)C(C)C)sc2c1
CC(C)(C)N(C=C(Cl)Cl)C(=O)NC1CCCCC1
O=S(=O)(NCc1ccccc1)c1ccc2c(c1)OCCO2
CN(C)c1ccc(NC(=S)c2ccccn2)cc1
CCCCCNc1c(C(=O)OCC)c(O)nc2ccccc12
N#Cc1c(O)nc(N2CCCCCC2)nc1-c1ccccc1
O=C(O)CCCCCNC(=O)c1ccncc1
O=C(OCC(=O)N1CCN(c2ccccc2)CC1)C1=COCCO1
NC(=O)C1CCCN(C(=O)c2ccc(Cl)cc2)C1
CC1CCCN(c2nc3c(c(=O)[nH]c(=O)n3C)n2CCSc2ncccn2)C1
c1coc(CNc2c3c(nc4ccccc24)CCC3)c1
CC(Cc1ccccc1)[n+]1cc(NC(N)=O)on1
CCOC(=O)c1cnc(-c2cccc(OC)c2)nc1O
CC1(c2ccc3c(c2)OCO3)NC(=O)N(CC(=O)Nc2ccc(N3CCOCC3)cc2)C1=O
CC(C)C12CCC(C(=O)O)C(C1)C(=O)O2
COc1ccc(-c2noc(C3CCCN(C(=O)CCc4ccccc4)C3)n2)cc1
COc1cccc(-c2cc(C(O)NC(C)C)on2)c1
Cc1ccc(N(CC(=O)NCc2cccs2)S(=O)(=O)c2cccs2)cc1
COc1ccc(S(=O)(=O)N2CCN(c3ccccc3OC)CC2)cc1OC
COc1ccc(NC(=O)CSc2nc(O)c3c(n2)CCC3)cc1OC
O=C(c1cccs1)N1CCN(C2CCCCC2)CC1
COc1ccc(-n2c(O)cc(N3CCN(c4nc5ccccc5s4)CC3)c2O)cc1
CC(C)=CCCC(C)CN1CCC(O)CC1
O=C(NC(Cc1ccccc1)C(=O)O)c1cccnc1
Cc1ccsc1C1C(C(=O)O)c2ccccc2C(=O)N1C
O=C(CSc1nnc(Cc2ccccc2)n1Cc1ccco1)NC1CCCC1
CN(C)CCCn1c(O)c(O)c(C(=O)c2cccs2)c1-c1ccccn1
CC(=O)COc1ccc2c(c1)OC(=O)C1CCCCC=C21
COCC(=O)N(Cc1ccc(OC)cc1)Cc1nc(O)c2ccccc2n1
CCN(CC)CCOC(=O)C(c1ccccc1)c1ccccc1
Cc1onc(-c2ccccc2)c1C(=O)Nc1cccc2nsnc12
COCCNC(=O)c1c(N)n(N=Cc2cccs2)c2nc3ccccc3nc12
COc1ccc(CC(=O)NCc2nnc(SCC(=O)Nc3nccs3)n2-c2ccccc2)cc1
COc1cccc(-c2nc(CS(O)=CC(=O)NCc3ccccc3)c(C)o2)c1
Cc1onc(-c2ccccc2Cl)c1C(=O)NCc1ccc2c(c1)cc(C)n2C
COc1cccc(OCC(=O)Nc2ccccc2NC(C)=O)c1
Cc1ccc(C)c(-n2nnnc2SCC(=O)NCCC2=CCCCC2)c1
N#CN=C1CCCCCN1CC(N)=O
CCC(=O)n1nc(-c2ccco2)nc1N
C=CCn1c(SCc2ccccc2C#N)nnc1-c1cc(Br)ccc1O
COc1ccc(S(=O)(=O)Nc2nnc(C(C)(C)C)s2)cc1
COc1ccc(S(=O)(=O)n2nc(OC(=O)C3CCCCC3)cc2N)cc1
Nc1c(C(=O)NCCN2CCOCC2)c2nc3ccccc3nc2n1-c1ccccc1
Cc1ccc(-c2cnc(-c3ccncc3)o2)cc1
COCCSc1nc2c(c(=O)[nH]c(=O)n2C)n1Cc1cccc(C)c1
Cc1ccc(NC(=O)CC2NCCNC2=O)cc1
O=S(=O)(c1ccc(Oc2ncnc3scc(-c4ccccc4)c23)cc1)N1CCOCC1
COc1ccc(CCNC(=O)CSc2nc(C)nc3c2oc2ccccc23)cc1OC
Cc1nn(C)cc1CNC(=O)c1cc2n(n1)C(C(F)(F)F)CC(c1cccs1)N2
O=P(O)(O)COc1ccccc1O
COc1ccc(OC)c(S(=O)(=O)Nc2ccccc2C(=O)O)c1
COC(=O)c1cccc(NC(=O)c2nn(C)c(=O)c3ccccc23)c1
CC(C)CC(NC(=O)NCc1ccccc1Cl)C(=O)O
CC(CN1CCCCC1)OC(=O)Cc1ccc(Cl)cc1
CN1CCN(CCCNC(=O)C2CCN(c3nnc(-n4cccc4)s3)CC2)CC1
NS(=O)(=O)c1ccc(-c2ccc(C=NC3C=S(O)(O)=CC3)o2)cc1
COc1cc(N=C2CC(=O)CC(C)(C)C2)cc(OC)c1
CCOC(=O)C1CCN(Cc2c(O)ccc3ccccc23)CC1
Cc1ccc(S(=O)(=O)N2CC(=O)Nc3ccccc32)cc1C
CC(=N)C(C#N)C(=O)CSc1nnc(Nc2c(C)cccc2C)s1
CCCCNC(=O)c1c(N)n(N=Cc2cccnc2)c2nc3ccccc3nc12
COc1ccc2c(ccc3c(C(O)NCCCn4ccnc4)noc32)c1
CCOc1cc(C=Nn2cnnc2)c(Br)cc1O
CN(C)c1ccc(-n2cc3c(=O)n(C)c(=O)n(C)c3c2)cc1
CC1=C(C(=O)OC(C)(C)C)C(c2ccco2)C(C#N)C(=N)O1
COc1c(F)c(F)c(C(=O)Nc2ccccc2N2CCN(C(C)=O)CC2)c(F)c1F
Cc1cc(C)n2nc(NCc3ccccc3)nc2n1
COCCn1c(SCC#N)nnc1-c1ccccc1O
c1ccc2c(c1)[nH]c1cnccc12
O=C(NCCCCNC(=O)c1ccco1)c1ccco1
COc1ccc(CCNCc2csc3nc4ccccc4n23)cc1OC
COc1ccc(-c2noc(CCC(=O)Nc3ccc(C)c(C)c3)n2)cc1
CC(=O)N(Cc1ccc2c(c1)OCO2)c1cc(O)n(CCc2ccccc2)c1O
COc1cccc(-c2noc(C3CCCN(S(=O)(=O)c4cccc(Cl)c4C)C3)n2)c1
O=c1c2sc3nc(N4CCOCC4)c4c(c3c2ncn1Cc1ccco1)CCCC4
O=S(=O)(NCc1cn2ccsc2n1)c1cccs1
O=C(O)CCCC(=O)Nc1ccccc1-n1ccnc1
CC1CCN(C(=O)CN(c2ccc3c(c2)OCO3)S(C)(=O)=O)CC1
CN(C)Cc1nc(O)c2c(n1)-c1ccccc1CC21CCCCC1
O=C(Cn1cnc2c(nnn2Cc2ccccc2F)c1=O)N1CCN(c2ccccc2)CC1
O=S(=O)(c1ccc(Cl)c(C(F)(F)F)c1)N1CCN(CC(O)COCC2CCCO2)CC1
O=C(Nc1cccc(NC(=O)c2ccc(-c3cccc(Br)c3)o2)c1)c1ccco1
C=CCSC1=NC(=Cc2ccsc2)C(=O)S1
CC(OC(=O)c1cc2sccc2n1C)C(=O)NCc1ccco1
COc1ccccc1C(=O)NCc1ccc2c(c1)OCO2
COc1c(Cl)cc(Cl)cc1C(=O)Nc1ccccc1N1CCN(C(C)=O)CC1
Cc1oc2c(CN(C)C)c(O)ccc2c(=O)c1-c1ccc2ccccc2n1
Cc1cc(Cl)ccc1OCC(=O)NCCCN1CCOCC1
Cc1cc(NC(=O)CSc2nnc(-c3ccco3)n2Cc2ccco2)no1
CN(C1C=S(O)(O)=CC1)S(=O)(=O)c1ccc(C2CCCCC2)cc1
COc1ccc(-c2c3c(=O)n(C)c(=O)n(C)c3cn2-c2cc(OC)ccc2OC)cc1
COc1ccc(CCCc2nnc(SCC(=O)Nc3cc(C)c(C)cc3Br)o2)cc1
CCc1cc(O)n2nc(C)c(-c3ccccc3OC)c2n1
Cn1c(CCN2CCOCC2)nc2cc(NC(=O)COc3ccccc3)ccc21
Cc1sc(NC(=O)CN2CCN(c3ccccn3)CC2)c(C#N)c1C
Oc1ncnc2sc3c(c12)CCCC3
O=C(O)C1CCCCC1C(=O)NCCc1cccc(Cl)c1
CCc1nc(N2CCCC2)c(C#N)c2c1CCCC2
CCCC(C)C(=O)Nc1cccc(NC(C)=O)c1
Cn1c(-c2ccc(Cl)cc2)cnc1N
O=C(COC(O)c1cc(O)n(-c2ccc3c(c2)OCCO3)c1)Nc1ccc2c(c1)CCC2
CC(O)CN(Cc1cccc(Cl)c1)CC(C)O
CSc1nc2ccc3nc(NC(=O)c4cccs4)sc3c2s1
COCCn1c(SCCCc2ccccc2)nc2c1c(=O)[nH]c(=O)n2C
COc1ccccc1N1CCN(C(c2cccs2)C(C)NS(=O)(=O)c2ccccc2)CC1
O=C(Nc1ccc(Cl)cc1)Nc1ccc2c(c1)N1CCN=C1S2
NC(Cc1ccccc1)c1nnc(SCc2ccccc2Cl)o1
COc1ccc(NC(C)=O)cc1NC(=O)CSc1nnc(-c2ccccn2)n1C
COc1cccc(C2c3c(C)nn(-c4ccccc4)c3OC(=N)C2C#N)c1OC
CCOC(=O)CSc1nc(O)c2cnn(-c3ccc(C)cc3)c2n1
CC(C)CCn1c(SCC(=O)OCn2nnc3ccccc3c2=O)nc2ccccc2c1=O
Oc1nc2ccccc2n1CCCN1CCC(n2c(O)nc3cc(Cl)ccc32)CC1
CC1CCCC(C)N1C(=O)CSc1nnc(NC(=O)Cc2cccs2)s1
CN(C)CCN=CC1C(=O)NC(=O)N(CCC2=CCCCC2)C1=O
C=CCC(NCCCO)c1cccc(OC)c1OC
CCOc1ccc(C(=O)c2c(O)c(O)n(CCOCCO)c2-c2ccccn2)cc1
Cn1nc(C(C)(C)C)cc1C(=O)NCc1ccc(N2CCCC2=O)cc1
CCN1CCN(C(=O)Nc2cccc(C(F)(F)F)c2)CC1
COc1cccc(-n2nnnc2SCC(=O)NCCc2ccccc2)c1
CCOC(=O)c1cc(O)n2nc(-c3ccc(C)cc3)cc2n1
O=C(C=S(O)(O)=Cc1ccccc1)NCc1ccc2c(c1)OCO2
N=c1oc2ccc3ccccc3c2cc1-c1nnc2n1CCCCC2
COC(=O)C1(S(=O)(=O)c2cc(Br)cc3c2N(C(C)=O)CC3)CC1
O=C(O)Cn1nc(C(F)(F)F)c2c1CCC2
COC(=O)c1cc(OC)c(OC)cc1NC(=O)C1CCC(=O)N1S(=O)(=O)c1ccc(C)cc1
CCN(CC)c1ncccc1C(=O)NCc1cccs1
CCCCn1cc(SCC(=O)O)c2ccccc21
O=C(CN1CCNCC1)Nc1ccccc1Cl
CCN(CC)CC(=O)Nc1cc(C)c2c(=O)oc3ccccc3c2n1
CC(=O)Nc1ccc(OC(=O)Cc2sc(O)nc2O)cc1
CN1C(=O)C(C=Nc2ccc(Cc3ccncc3)cc2)C(=O)N(C)C1=O
Cc1cc(NCCCCO)n2c(nc3ccccc32)c1C#N
Cc1ccnc(NS(=O)(=O)c2ccc(NC(=O)C3CCCCC3)cc2)n1
Cn1c(=O)c2c(nc(CN3CCc4ccccc4C3)n2Cc2ccccc2)n(C)c1=O
CCc1ccc(-c2nc(CN3CCC(C(=O)N4CCN(c5ccccc5)CC4)CC3)c(C)o2)cc1
Cc1cc(O)ccc1NC(=O)c1ccccc1
CCOC(=O)c1[nH]c2ccccc2c1NC(=O)C1CCCC1
O=C(COc1ccc(S(=O)(=O)NC2CCCCC2)cc1)NCc1ccccn1
O=C(O)c1ccc(N2CCCC2=O)cc1
COc1cccc(-n2c(O)c3c(c2O)C(c2cccs2)N(c2ccccc2)O3)c1
CCOC(=O)c1c(C)n(OCc2ccccc2)c2ccc3nonc3c12
Cc1ccc(C(=O)NCc2ccc3c(c2)OCO3)cc1N1CCCC1=O
CCOc1ccc(N=C(NC#N)SC)cc1
Cc1ccnc(NC(=O)C2CCN(S(=O)(=O)c3cccc4nsnc34)CC2)c1
COc1ccc(C(=O)Nc2ccccc2C(=O)NC(C(=O)NCc2ccco2)C(C)C)cc1
CN(C(=O)CSc1nc(N)nn1-c1ccccc1)c1ccccc1
C=CCn1c(SCC(=O)Nc2ccc3c(c2)OCO3)nnc1-c1cc(Br)ccc1O
O=C(NCC(F)(F)F)Nc1nnc(C(F)(F)F)s1
O=C(c1ccc2c(c1)OCCO2)C1CCN(S(=O)(=O)c2cccc(F)c2)CC1
COc1nc(-c2ccccc2)ccc1-c1noc(COc2ccccc2)n1
CCN(CC)CCN(Cc1cc2cc(C)ccc2nc1O)C(=O)Nc1ccccc1OC
Cc1cccc(N(C)C(=O)COc2cc(=O)n(C)c3ccccc23)c1
CCC(=O)Nc1ccc(Br)c(Cl)c1
CC1C(=NC(=O)c2cccc(S(=O)(=O)N3CCOCC3)c2)C(=O)N(c2ccccc2)N1C
CCOC(=O)C1=C(c2ccccc2)N(C)C(=O)NC1c1ccc(O)c(OC)c1
CCOCCCNC(=O)c1c[nH]c2ccc(S(=O)(=O)Nc3cccc(OC)c3)cc2c1=O
Cc1ccc(N2C(N)=NC(N)=NC2(C)C)c(C)c1
Cn1ncc(N=Cc2c(O)ccc3ccccc23)c1C(=O)N1CCOCC1
CCN(CC)CCCNC(=O)NC(Cc1ccccc1)C(=O)O
CCOC(=O)NCCc1c(C)nc2c(c(C)nn2C(C)(C)C)c1C
CCOC(=O)c1c(C)oc2c1c1c(c3ccccc32)OCN(Cc2cccnc2)C1
CC(C)Sc1nnc(C(N)Cc2c[nH]c3ccccc23)o1
CCOC(=O)c1ccc(NC(=O)N2CCN(c3ccccn3)CC2)cc1
COc1ccc2c(CC(=O)NCc3ccc4c(c3)OCO4)coc2c1
COCc1nnc(NC(=O)c2sc3ccccc3c2Cl)s1
O=C(O)C1CCCCC1C(=O)Nc1ccc(Cl)cc1
CC(=O)C1C(=O)C=C(C)OC1=Nc1ccc2c(c1)OCCO2
COc1cccc(CNC(=O)C2CCN(S(=O)(=O)c3ccccc3)CC2)c1
O=C(O)CCn1c(-c2ccccc2)cc2c1CCCC2=O
C=CCOC(=O)C1C(C)=NC(=O)NC1c1ccc(Cl)cc1
CCN(CC(=O)Nc1cccc(OC)c1)C(=O)C1CCN(C(=O)Nc2ccccc2)CC1
CCOc1ccc(N(CC)S(=O)(=O)c2ccc3c(c2)oc(=O)n3C)cc1
CCCNC(=O)c1cc(-c2ccc(Br)cc2)on1
O=C(c1cc2nc(-c3ccccc3)cc(-c3ccccc3)n2n1)N1CCN(C(=O)c2ccco2)CC1
CCOCCCNC(=O)C=S(O)(O)=Cc1nc(-c2cccc(OC)c2)oc1C
CCc1ccc2c(c1)c1nc(C)sc1n2CC
Cc1cc(NC(=O)C2CCCN(S(=O)(=O)c3c(C)noc3C)C2)no1
CC(C)c1nnc(NC(=O)CSc2nc3ccccc3s2)s1
Cc1c(C(O)OC2CCCC2)[nH]c2cc(-c3ccco3)cc(O)c12
O=C(NC1CCCCCC1)C1CCCN(S(=O)(=O)c2cccs2)C1
O=C(CCN1C(=O)c2ccccc2C1=O)N1CCC(c2ccccc2)C1
COc1ccc(NC(=O)CN(c2cccc(F)c2)S(C)(=O)=O)cc1OC
COc1ccc(-c2noc(CN(C(=O)c3c(-c4ccccc4Cl)noc3C)C(C)C)n2)cc1
CC1CCN(CC(=O)Nc2sc3c(c2C#N)CCC3)CC1
COc1ccccc1NC(=O)CSc1nc(=O)c2c(C)cc(C)nc2[nH]1
CC(=O)c1cccc(NC(=O)CN(c2ccc(C)cc2)S(=O)(=O)c2cccc3nonc23)c1
CCOC(=O)C1=C(C)OC(=N)C(C#N)C1c1cc2c(cc1Br)OCO2
CCn1c(C)cc2c(c1=O)C(c1ccccc1Br)C(C#N)C(=N)O2
COc1ccc(C=Nn2cncn2)cc1COc1ccc(NC(C)=O)cc1
CC1C(=NC(=O)N2CCCCCC2)C(=O)N(c2ccccc2)N1C
CN(C(=O)Cn1c(=O)n(CCCCC(=O)NC2CCCC2)c(=O)c2ccccc21)C1CCCCC1
COc1cc(C(O)P(=O)(OC(C)C)c2ccc(N(C)C)cc2)cc(OC)c1OC
Cc1n[nH]c2c1-c1nc3ccccc3nc1C(C)(C)C2
O=C(NCC(=O)N(CCc1ccccc1)C(C(=O)NC1CCCC1)c1cccnc1)c1ccco1
CC(NC(=O)c1cccc(C(F)(F)F)c1)C1CCCO1
Cc1cc(C(=O)COC(=O)CN(C)S(=O)(=O)c2ccc(Cl)cc2)c(C)n1CC1CCCO1
COCC(C)N=CC1C(=O)CC(C)(C)CC1=O
COc1ccc(Cn2ccnc2)cc1Br
CC(C)N(CCc1ccncc1)C(=O)Nc1ccc(F)cc1
O=C(O)CC(c1ccccc1)n1cnnn1
CCOc1ccccc1N(CC(=O)OC)S(=O)(=O)c1ccccc1
CC(=N[SH](C)(=O)O)C(c1cccs1)N1CCN(Cc2ccccc2)CC1
COc1cc(OC)nc(NC(=O)COC(=O)C2CCCCC2)n1
CCCC(c1nnnn1Cc1ccc(F)cc1)N1CCN(C2CCCCC2)CC1
CC1=NC(=O)NC(c2c(O)ccc3ccccc23)C1C(=O)OC(C)C
O=C(Nc1ccc(-c2nc3cccnc3s2)cc1)c1ccc(Br)o1
CSc1nnc(-c2ccccc2Cl)n1N
CCCOc1cccc(C(=O)Nc2nnn(CCC)n2)c1
CCOC(=O)CSc1nnc(Cc2ccccc2)n1CC1CCCO1
Cc1cc(NCCN2CCOCC2)n2ncc(-c3ccc(Cl)cc3)c2n1
COc1ccccc1Nc1nc(N)nc(CN2CCc3ccccc3C2)n1
CCOC(=O)C(CCCN(CC)CC)=NO
O=C(c1ccc(S(=O)(=O)N2CCCC2)cc1)N1CCCc2ccccc21
O=C(c1ccco1)N1CCN=C1SCc1ccccc1Cl
CC1Cc2ccccc2N1NC(=O)c1ccc(Cl)c(S(N)(=O)=O)c1
COc1ccc(-n2c(SCC(=O)NCc3cccs3)nnc2-c2ccoc2C)cc1
Cc1ccc(-c2csc(=S)n2CC(=O)OCC(=O)NCc2ccco2)cc1
O=C(c1ccco1)N1CCN=C1SCc1cccnc1
COc1ccc(-c2nn(CC(=O)N(C)C)c(=O)c3ccccc23)cc1
O=S(=O)(c1cccc2cccnc12)N1CCN(Cc2ccc3c(c2)OCO3)CC1
Cn1c(=O)c2c(nc(SCC(=O)N3CCCc4ccccc43)n2C)n(C)c1=O
COc1ccc(OC)c(C2c3c(C)nn(-c4cccc(Cl)c4)c3OC(=N)C2C#N)c1
Cc1nc2ccccc2c(=O)n1C1CCCCCC1
O=C1N=c2ccccc2=C1C1SC(=S)N(CC2CCCO2)C1=O
COC(=O)CSc1nnnn1-c1ccccc1
O=C(Cn1c(=O)oc2cc(S(=O)(=O)NCc3ccccc3)ccc21)NCc1ccco1
COC(=O)c1c(C)[nH]c(C(=O)COC(=O)Cc2ccc3c(c2)OCCO3)c1C
COc1ccc(C2C3C(=O)CC(C)(C)C=C3N(CCN3CCOCC3)C3=CC(C)(C)CC(=O)C32)cc1
O=C(COC(=O)c1n[nH]c2ccccc12)NC(=O)NCc1ccco1
Sc1nnc(-c2ccco2)n1Cc1ccccc1
CC1(C)CC(CCNC(=O)c2ccco2)CC(C)(C)N1
O=C(OCc1cccc2ccccc12)c1ccc2c(O)nc(CN3CCOCC3)nc2c1
CCN(CC)CCN1C(=O)c2ccccc2NC1c1cc(OC)c(OC)c(OC)c1
CC1(C)C=C2OC(=N)C(C#N)C(c3cccc(OC(=O)c4ccco4)c3)C2C(=O)C1
CCOc1ccc(N(Cc2cc3cc(OC)ccc3nc2O)C(=O)C2CCCO2)cc1
COc1ccc(NC(=O)c2cnc(C)cn2)cc1-n1cnnn1
CCn1c2ccccc2c2cc(NC(=O)CSc3nnnn3-c3ccccc3)ccc21
CCN1C(=O)C(CC(=O)NCc2ccc(Cl)cc2)N(CC)C1=O
O=C(CCN1C(=O)COc2ccccc21)NCCC1=CCCCC1
COc1ccc(-c2nnnn2C)cc1S(=O)(=O)NCCc1ccccc1
CC1=NC2=CC(C)(C)CC(=O)C2C(c2ccc(C)o2)C1C(=O)OCCOc1ccccc1
Cc1c(C#N)c2ccccc2n1CC(=O)NCCc1c[nH]c2ccccc12
CCOC(=O)N1CCN(C2C(=O)C(=O)C2=NCc2cccs2)CC1
CCCCc1c(C)nn(-c2nnc3c4ccccc4n(CC)c3n2)c1C
NC(=O)COc1ccc(=O)n(-c2ccccc2)n1
Cc1ccc(-c2ccc(=O)n(CC(=O)NCCN3C(C)CCCC3C)n2)cc1
O=C(Nc1cc(C(F)(F)F)ccc1N1CCOCC1)c1ccc2ccccc2n1
CC(NC(=O)CSc1ncccn1)c1ccccc1
Clc1ccc(OCc2nn3c(-c4ccccc4)nnc3s2)c(Cl)c1
COc1ccc2nc3oc(C(=O)N4CCN(c5cccc(C(F)(F)F)c5)CC4)cc3cc2c1
COc1ccc(C(=O)Nc2ccc(-c3cn4ccsc4n3)cc2)cc1S(=O)(=O)N1CCOCC1
CC(=NC(=O)c1ccccc1)C1C(=O)CC2C1C2(C)C
CC(C)(C)C(=O)Nc1ccccc1C(=O)NCc1ccco1
O=C(Cc1sc(O)nc1O)N1CCCCC1
Cn1c(=O)c2c(nc(CN3CCN(C(=O)c4ccco4)CC3)n2Cc2ccc(F)cc2)n(C)c1=O
Cc1nnc(Sc2nc3c(c(=O)[nH]c(=O)n3C)n2CCc2ccccc2)s1
Cc1sc2ncnc(-n3cnc4ccccc43)c2c1C
CC(CN1CCNCC1)(NS(=O)(=O)c1ccccc1)c1ccccc1
CCn1c(SCC(=O)N2CCCC2)nc2c1c(=O)n(C)c(=O)n2C
CCCCN(Cc1ccccc1)C(=O)C1CCCN(S(=O)(=O)c2cnc[nH]2)C1
CCOc1ccccc1OCc1nn2c(-c3ccc(C)cc3)nnc2s1
COc1ccc(OCc2nnc(SC3CCOC3=O)n2-c2ccccc2)cc1
Cc1ccc(Cn2c(-n3nc(C)cc3C)nc3c2c(=O)[nH]c(=O)n3C)cc1
Cc1ccccc1-c1nnc(SCc2ccc(F)cc2)o1
CCN1C(=O)CC(C(=O)Nc2ccc(F)cc2)SC1=Nc1cccc(OC)c1
Cn1c(=O)c2c(nc(NCc3ccc4c(c3)OCO4)n2Cc2ccccc2Cl)n(C)c1=O
Clc1ccc2oc(-c3ccccn3)nc2c1
CSc1ccc(-c2nnn(Cc3ccccn3)n2)cc1
Cc1cc(Br)c2c(c1)=C(c1sc(N3CCCCCC3)nc1O)C(=O)N=2
CCCC(=O)Nc1cccc(NC(=O)c2ccc3c(c2)OCO3)c1
COc1ccc(N2CCN(C(=O)CSc3nnc(CNc4ccccc4)o3)CC2)cc1
CC(C)c1ccc(NS(=O)(=O)c2cn(C)c(=O)n(C)c2=O)cc1
Cn1nnnc1SCCOc1ccc(C#N)cc1
O=C(C1CCN(S(=O)(=O)c2cccc3cccnc23)CC1)N1CCN(C2CCCC2)CC1
CCN(Cc1ccccc1)Cc1c(F)cccc1F
Cc1ccc(N)c(C(=O)CCCCC(=O)O)c1
Cc1ccc(CN2C(=O)CCC2C(=O)NC2CCCC2)cc1
O=C(c1ccco1)N1CCN(C(=O)c2cnn3c(C(F)(F)F)cc(-c4cccs4)nc23)CC1
COCCNS(=O)(=O)c1cc(OC)c(Cl)cc1Cl
C=CCOC(O)c1[nH]c2cc(-c3ccco3)cc(O)c2c1C
CC(=O)OCCN(CCOC(C)=O)c1c(C)nc(O)nc1O
CCOc1ccc(C2CC(=O)N=C(SC)C2C#N)cc1
COc1ccc(-n2nnc3c(SCC(=O)N4CCN(c5ccccc5)CC4)ncnc32)cc1
CN1C(=N)C(C(=O)COC(=O)c2ccc3c(c2)OCCO3)C(=O)N(C)C1=O
C=CCn1c(C)cc(C(=O)CSc2nc3ccccc3o2)c1C
CCOc1ccc(C(=O)Nc2nncs2)cc1OCC
Cc1ccc(C)c(C(=O)c2c(O)c(O)n(CCCN3CCOCC3)c2-c2cccnc2)c1
COc1ccc(-c2cc(C(F)F)n3ncc(C(=O)N4CCSCC4)c3n2)cc1
CN1CCN(c2nc(-c3ccccc3)nc3c2oc2ccccc23)CC1
CC1Cc2ccccc2N1C(=O)C1CCCN1S(=O)(=O)c1ccc(Cl)cc1
O=C(NCc1ccco1)C(c1cccs1)N(C(=O)Cc1cccs1)c1ccccc1
COc1ccccc1CC1(C)NC(=O)N(CC(=O)N2CCc3ccccc3C2)C1=O
COc1ccccc1OCCC(=O)OCCN1C(=O)c2ccccc2C1=O
COc1ccccc1-c1nnc(NC(=O)C(C)C)s1
O=C(NCc1ccccn1)c1ccc(NC(=O)c2ccco2)cc1
CCOC(=O)c1c(O)coc1Nc1cccc(Cl)c1
CC1=C(C(=O)NCCCOC(C)C)C2(CCC(C)CC2)OC1=O
CC(C)CC(c1nnnn1CC1CCCO1)N1CCN(c2cccc(Cl)c2)CC1
COc1ccc(NC(=O)N(C2CCCCC2)C(C)c2ccco2)c(OC)c1
COc1cc(-c2nnc(SCC(=O)N(Cc3ccccc3)C(C)(C)C)o2)cc(OC)c1OC
Clc1ccc(C2CC(c3cccs3)n3ncnc3N2)c(Cl)c1
CSc1nnc2c(n1)OC(c1ccc(C(=O)O)cc1)N(C(C)=O)c1ccccc1-2
Cc1cccc(OC(C)C(=O)N(Cc2cccs2)C2C=S(O)(O)=CC2)c1C
Cc1cc(CC(=O)O)c(C)cc1CC(=O)O
COCc1nnc(NC(=O)c2cccs2)s1
CCn1c(CNc2ccc(F)cc2)nnc1SCC(=O)Nc1ccc(OC)cc1OC
COc1cc(Cn2c(-c3nonc3N)nc3ccccc32)ccc1C
CC1C(=O)C(C)C(c2ccc3c(c2)OCO3)NC1c1ccc2c(c1)OCO2
CCOC(=O)C1C(C)=Nc2nc(SC)nn2C1c1ccc(C(=O)OC)cc1
O=C(Cn1ncc2c1-c1ccccc1OC2)Nc1ccc(Cl)cn1
CCN1c2ccccc2NC1c1cc(O)n(Cc2ccccc2)c1
N#Cc1c(-c2ccco2)cc(-c2ccccn2)nc1N
CC(C)=CC(=O)OCC(=O)Nc1ccc(F)cc1Cl
Cc1ccc(CC(=O)NCC(C)C)cc1
CC(C)C(NS(=O)(=O)c1cccs1)C(=O)N1CCc2ccccc2C1
N#CC(C(=O)NC1CCCCC1)c1nc2ccccc2nc1N1CCOCC1
COC(=O)c1c(NC(=O)CC2SCC(C(=O)OC)NC2=O)sc2c1CCCC2
N#Cc1nc(-c2ccc(OCc3ccccc3)cc2)oc1NCc1cccnc1
CC1=Nc2ccc(C)cc2N=C(C)C1
COC(=O)c1c(-n2c(O)ccc2O)sc2c1CCCC2
CCCn1cc2cccc(C(=O)Nc3ccc(N4CCN(CC)CC4)cc3)c2c1O
N#Cc1c(NCCO)nc(NCc2ccccc2)c2c1CCN(Cc1ccccc1)C2
COc1ccc(OC)c(-c2cc(C(O)NCC3CCCO3)on2)c1
O=C(NCc1ccco1)C12CC3CC(C1)CC(C(=O)NCc1ccco1)(C3)C2
CCC(C)(C)NC(=O)C(c1ccccc1F)N(Cc1ccco1)C(=O)c1csnn1
CC(=O)c1c(C)nc(-c2ccc(Cl)cc2)nc1N=CN(C)C
COC(=O)c1cc2occc2n1CC(=O)N(C)C1CCCCC1
O=C(CC(c1ccccc1)c1ccccc1)NCCO
Cc1ccc2oc(-c3ccccc3C(=O)O)cc(=O)c2c1
CCOC(=O)c1cnn(-c2ncnc3c2oc2ccccc23)c1N
CN1CCN(C(=O)c2ccc(C3SCC(=O)N3Cc3ccco3)cc2)CC1
CS(=O)(O)=Nc1ccc(C(=O)NC2CCCC2)cc1
CC(=O)Nc1cc(-c2nn(CC(=O)N3CCCCC3)c(=O)c3ccccc23)ccc1N1CCOCC1
CCOC(=O)CCSc1nc(C)cc(C(F)(F)F)c1C#N
O=C(C1CCCN1C(=O)c1cccs1)N1CCc2ccccc21
CCCC(=O)Nc1ccc(N2CCN(C(=O)CCC)CC2)cc1
Cc1nc2c(-c3ccccc3)c(C)nn2c(C)c1CCC(=O)N1CCC2(CC1)OCCO2
CCCCn1c(-c2ccc(Cl)cc2)nc2c(=O)n(C)c(=O)[nH]c21
O=C(C1CCCN(Cc2ccc3c(c2)OCO3)C1)N1CCCC1
CCOC(=O)N1CCN(C(=O)c2cn(CC(C)C)c(=O)c3c2c2ccccc2n3C)CC1
CC(=O)c1cccc(N(CC(=O)NCCC2=CCCCC2)S(C)(=O)=O)c1
COc1ccccc1NC(=O)N(Cc1ccccc1)C1=NCC(C)S1
CCCn1c(=O)c2ccccc2n2c(SCc3c(C(=O)OCC)oc4ccccc34)nnc12
COC(=O)CSc1ccccc1C(=O)OC
CCCn1c(SCc2ccc(Cl)cc2)nc2c1c(=O)[nH]c(=O)n2C
Cc1cc(S(=O)(=O)N(Cc2ccccc2)Cc2ccc(N(C)C)cc2)ccc1-n1cnnn1
CC(=O)c1c(COC(=O)c2ccco2)nc2ccccc2[n+]1[O-]
COc1ccc(C(=O)COC(=O)CN2C(=O)NC(C)(C)C2=O)cc1OC
O=C(Nc1ccc(OC(F)(F)F)cc1)C1CCCN(S(=O)(=O)c2cccnc2)C1
CCc1cc2c(CN3CCN(CCO)CC3)cc(=O)oc2cc1O
Fc1ccccc1N1CCN(C(c2ccccn2)c2nnnn2C2CCCCC2)CC1
CCCCn1c(SCC(=O)N2CCCCC2)nc2cc(S(N)(=O)=O)ccc21
c1ccc(C2(Cn3ccc4ccccc43)OCCO2)cc1
CN1C(=O)C(C2=CCCCCC2)SC1=S
Cc1cc(C(=O)O)c(CCCN)s1
O=C(c1ccco1)N1CCN(c2ncnc3c(-c4ccccc4)nsc23)CC1
Cc1cc(O)nc(SCn2nnc3ccccc3c2=O)n1
COC(=O)Cc1c(C)nc2nc(-c3ccc(OC)cc3)nn2c1O
CCOC(=O)Cn1c(=O)oc2cc(S(=O)(=O)N(CCN(C)C)Cc3ccccc3)ccc21
O=C(NCCCN1CCCC1=O)c1cccc(C(F)(F)F)c1
CSc1nc(-c2ccco2)nn1S(=O)(=O)c1ccccc1
Cc1cc(C(=O)OCC(=O)N2CCN(C(=O)c3ccco3)CC2)c(C)n1-c1ccc(F)cc1
COc1ccc(OC)c(NS(=O)(=O)c2ccc(N3CCCC3=O)cc2)c1
O=C(Cn1ncc2c(=O)oc3ccccc3c21)NCCN1CCN(c2ccccc2F)CC1
CCCCn1c(=O)n(C)c(=O)c2c(C(F)(F)F)cc(-c3ccncc3)nc21
O=C1c2ccccc2C(=O)N1CCSc1nncs1
CN(C#N)c1nc(N2CCOCC2)nc(N2CCOCC2)n1
N#Cc1nc(Cc2ccccc2)oc1NCCN1CCOCC1
CCCCOC(=O)CN1C(=O)c2ccc(C(=O)OCCCC)cc2C1=O
CC(=O)Nc1ccc(OC(=O)c2ccccc2N)cc1
Cc1nc2ncnn2c(C)c1CCC(=O)NC(C)CCc1ccco1
Fc1ccc(-c2nnc3sc(-c4ccc5c(c4)OCO5)nn23)cc1
COc1ccc(S(=O)(=O)N2Cc3ccccc3CC2C(=O)N2CCOCC2)cc1
CCN(C(=O)CN1CCN(c2ccc(O)cc2)CC1)C1C(=N)N(Cc2ccccc2)C(=O)NC1=O
C=C(C)c1cccc(C(C)(C)NC(=O)N2CCN(C)CC2)c1
CCOc1ccc2cc(C#N)c(SCC(=O)N3CCCC3)nc2c1
CCCCc1cc(=O)oc2c(CN(C)C)c(O)c(Cl)cc12
COCc1nnc(S)n1-c1cccc2ccccc12
Cc1ccc(-c2cc(-c3ccccc3Cl)[nH]n2)c(O)c1
Cn1nnnc1SCC(=O)NC1CCCCC1
CC=C(C)CN1CCc2cc(OC)c(OC)cc2C1
CN(CCCC(=O)NCc1ccco1)S(=O)(=O)c1ccccc1
Cc1ccc(C)c(Cn2c(CO)nc3ccccc32)c1
Nc1c(C(=O)Nc2ccc(Cl)cc2)oc2ccccc12
CC=S(O)(O)=Nc1ccc(-c2nnc(SCC(=O)OC)o2)cc1
COc1cc2c(cc1OC)C1=C(C#N)COCN1CC2
CS(=O)(=O)N1CCN(C(=O)C2c3ccccc3Oc3ccccc32)CC1
O=S(=O)(NCC1CC1)c1cccc(S(=O)(=O)N2CCCC2)c1
O=S(=O)(Nc1ccc(-c2nc3ccccc3o2)cc1)c1ccccc1
Cc1oc(-c2ccccc2)cc1C(N)=O
Cc1cccc(C)c1-n1c(O)cc(N(O)c2ccccc2)c1O
CCCc1nc2ccccc2c(=O)n1NC(=O)c1c(O)c2ccccc2[nH]c1=O
CCOC(=O)CC(=O)CSc1ccc2nnc(-c3ccccc3)n2n1
Cc1cc(-n2c(O)cc(N3CCN(c4ccc(C(=O)c5cccs5)cc4)CC3)c2O)no1
Cn1c(=O)cc(OCCCC(=O)N2CCCCC2)c2ccccc21
COc1ccc(C2C(C(C)=O)=C(C)N=c3sc(=Cc4ccc5c(c4)OCO5)c(=O)n32)c(OC)c1
CCCCN(CCCC)CCn1cnc2c3cc(OC)ccc3nc-2c1O
Cc1ccc(S(=O)(=O)N(C)CC(=O)N2CCCc3ccccc32)cc1
Cc1ccc2c(c1)CCCN2C(=O)Nc1ccc2c(c1)OCO2
CC1CCN(C(=O)c2ccc(N(C)S(C)(=O)=O)cc2)CC1
CC=S(O)(O)=Nc1cc(-c2nc3cccnc3s2)ccc1C
O=C(CN1C(=O)COc2ccccc21)N(CCCN1CCOCC1)CC1CC=CCC1
CC(=O)Nc1c2c(nn1-c1cccc(Cl)c1)C=S(O)C2
CN(C(=O)c1ccccc1)C1(C)C=S(O)(O)=CC1
O=C1c2ccccc2C(=O)N1CCOCCN1C(=O)c2ccccc2C1=O
CN=Cc1cc(-c2ccccc2)sc1O
CC1CC(c2ccccc2)n2nc(NC(=O)CCc3ccccc3)nc2N1
c1ccc(-n2ncc3c(NCCN4CCOCC4)ncnc32)cc1
CS(=O)(=O)N(CC(=O)O)c1ccc2c(c1)OCO2
CCOC(=O)c1c(C)c(C(=O)NCCN2CCOCC2)c(C)n1CC
Nc1nc(SCc2nc(O)c3c(-c4cccs4)csc3n2)n[nH]1
CCOc1ccc(C2CC(c3cccc(Cl)c3)n3nc(N)nc3N2)cc1
CCSc1oc(-c2cccs2)nc1S(=O)(=O)c1ccccc1
Cc1cc(C)nc(Nc2nnc(COc3ccccc3)[nH]2)n1
COc1ccc(C(=O)c2c(O)c(O)n(-c3nc(C)c(C)s3)c2-c2ccco2)cc1
CCc1ccc(-c2nc(CN3CCCC(C(=O)O)C3)c(C)o2)cc1
Cc1ccc(-n2nnnc2SCC(=O)N2CCc3ccccc3C2)c(C)c1
CCCCCc1ccc(-c2ccc(O)nn2)cc1
CC(=O)CSc1nc2ccc(Nc3nc(N4CCOCC4)nc(N4CCOCC4)n3)cc2s1
O=C(Cn1c(O)ccc1O)Nc1nc2c(F)cc(F)cc2s1
Cc1ccc(S(=O)(=O)C2(C(=O)N3CCCCC3C)CC2)cc1
COc1ccc2c(C)cc(=O)oc2c1C
CC1=C(C(=O)OC2CCCCC2)C(c2ccc(C)o2)C2C(=O)CC(C)(C)CC2=N1
COc1ccc(N(CC(=O)Nc2ccc(F)c(Cl)c2)S(=O)(=O)c2c(C)noc2C)cc1
COc1cccc(-n2c(O)c3c(c2O)CC(Cl)=CC3)c1
O=C(Nc1cnn(Cc2ccc(Cl)cc2)c1)C1CCCC1
CC(CC(O)(C=NO)c1ccccc1)=NO
NS(=O)(=O)c1ccc(CNC(=O)NC2(c3ccccc3)CC2)cc1
CC1(CCc2ccccc2)NC(=O)N(Cc2nnc(-c3ccccc3Br)o2)C1=O
COc1ccc(-c2nc(N)nc(C)c2Oc2ccccc2Br)c(O)c1
CNC(=O)c1[nH]cnc1C(=O)Nc1cccc(OC)c1
COc1cccc(-n2cc(C(O)NC3CCCCC3)cc2O)c1
CC(C)(C)n1nnnc1C(c1ccccc1F)N(Cc1ccco1)CC1CCCO1
Cc1cc(C)n(-c2nnc(C)n2N=Cc2cc(Br)ccc2OCc2ccccc2)n1
COC(=O)Cn1nc(-c2ccccc2)n(-c2ccccc2)c1=S
Cn1cccc1Cc1nnc(SCC(=O)Nc2nc3ccccc3s2)n1CCc1ccccc1
COc1ccc2c(c1)CCc1cc(C(=O)N3CCN(c4ccc(N5CCOCC5)nn4)CC3)sc1-2
CC(C)OC(=O)CSc1nc(N)c(C#N)c(-c2cccs2)c1C#N
CC(C)Oc1ccc(C(=O)Nc2ccc(N3CCCC3)cc2)cc1
CC1C(=NC(=O)CSC2=NC(=O)CC(c3ccccc3F)C2C#N)C(=O)N(c2ccccc2)N1C
COc1ccc(-c2c(C(=O)c3ccccc3)c(O)c(O)n2CO)cc1
COCCNC(=O)c1ccccc1NC(=O)COc1ccccc1
O=C(O)C1CCCCC1C(=O)Nc1ccc2c(c1)CCC2
CCN(CC)S(=O)(=O)c1ccc2[nH]c(CSc3nnnn3-c3ccc(O)cc3)nc2c1
CCOC(C(=O)OCC(O)CN(CC)CC)(c1ccccc1)c1ccccc1
OC(O)c1cc(-c2ccccc2F)no1
CC(=O)N(CN1C(=O)c2ccccc2C1=O)c1ccccc1
CCn1cc(C(=O)NCCCN(C)c2ccccc2)c(=O)c2cc(S(=O)(=O)N(C)C)ccc21
CCOC(=O)C1CCN(Cc2ccc(F)cc2)CC1
Cc1c(C(=O)N2CCC3(CC2)OCCO3)oc2ccccc12
COc1cccc(-c2nc(N3CCCCC3C)c3ccccc3n2)c1O
COc1cccc(NC(=O)c2ccccc2N=S(C)(=O)O)c1
COc1ccc(CN2CCN(c3ccccn3)CC2)c(OC)c1
CCCCN(C)CCCNC(=O)c1ccc2c(c1)NC(=O)C(N1CCOCC1)S2
COc1ccc(S(=O)(=O)N(Cc2cc3ccc(OC)cc3nc2O)CC2COCCO2)cc1
CCc1cc2c(NC(C(=O)O)C(C)C)ncnc2s1
COc1ccc(-c2nnc3n2N=C(c2ccccc2)CS3)cc1OC
O=S(=O)(N1CCOCC1)n1nnc2ccccc21
CCOC(=O)c1sc(NC(=O)CSc2nc3c(cc2C#N)CCC3)c(C#N)c1C
COC(=O)c1ccc(-c2c(C(=O)c3ccc(OC)c(C)c3)c(O)c(O)n2-c2cc(C)on2)cc1
CC1(c2ccccc2)NC(=O)N(CC(=O)Nc2cccc(C#N)c2)C1=O
N#Cc1ccc(NC(=O)Cn2c(O)nc(Cc3ccccc3)c2O)cc1
CN(C)C=Nc1nonc1-c1ncn[nH]1
CCOC(=O)C1CCN(c2ncnc3c2cnn3-c2ccc(OC)cc2)CC1
CC(C)=CC(=O)Nc1ccccc1C(N)=O
CSc1nnnn1CCn1nnnc1SC
CS(=O)(=O)N1CCN(c2nc(-c3ccc(F)cc3)cs2)CC1
CCOC(=O)C1CCN(C(O)c2cc(O)n(-c3ccc(C)cc3)c2)CC1
CCC(=O)N1CC(C)C(=O)Nc2ccccc21
CNCC(O)c1cccc(OC(=O)c2ccccc2C)c1
CCOC(=O)CC1C(=O)NCCN1C(=O)c1cc2c(=O)n3cccc(C)c3nc2s1
COc1ccc(N(CC(=O)NC(C)(C)C)C(=O)c2ccco2)cc1
COc1cc2c(cc1OC)CN(C(=O)CSc1nc(N)c(C#N)cc1C#N)CC2
CN1C(=N)C(C#N)=C2CC(C)(C)SCC2C1=S
Cc1cc(N2CCCC2)n2nc(C)nc2n1
Cc1nnc(Sc2nc(Sc3nnc(C)s3)nc(N3CCN(C)CC3)n2)s1
COCCCNC(=O)c1cccc(OC)c1OC
O=S(=O)(c1cccc2cccnc12)N(CCO)CCO
CC(C)(C)n1nnnc1C(c1ccncc1)N1CCCCCC1
c1ccc(CCc2ccccc2-c2nc(-c3ccccn3)no2)cc1
CC(=O)N1CCc2cc(S(=O)(=O)NCCC(=O)Nc3cccc(C)c3)ccc21
CCn1cc(C(=O)NCC2CCCO2)c(=O)c2cc(S(=O)(=O)N(C)C)ccc21
Cc1cccc(-n2ncc3c(N4CCc5ccccc54)ncnc32)c1
Cc1nc(NCC2CCCO2)c2nnn(Cc3ccccc3)c2n1
Cn1ccnc1C(=O)c1cc(=O)c2ccccc2o1
CCOC(=O)Cn1c(=O)oc2cc(S(=O)(=O)N3CCCc4ccccc43)ccc21
O=C(Nc1ccc(Cl)c(Cl)c1)OCc1cccnc1
CCCc1n[nH]c2c1C(Cc1ccccc1)C(C#N)C(=N)O2
COC(=O)c1cc(O)n(-c2ccc(OC)c(OC)c2)c1C
COc1ccc2sc(C)nc2c1NC(C)=O
c1ccc(-c2cnnc(SCc3cn4cccnc4n3)n2)cc1
CCC(C)c1ccc(O)c(NC(=O)c2ncn[nH]2)c1
Cn1c(=O)c2c(nc(Br)n2CCc2ccccc2)n(C)c1=O
COc1cccc(C(=O)Nc2ccc(NC(C)=O)cn2)c1
Cc1nc(C)c(C(=O)Nc2ccccc2)s1
CCOC(=O)C1CCN(C(=O)Cc2c(C(=O)O)n(CC)c3ccccc23)CC1
Cc1cc(Cl)ccc1OCC(=O)Nc1ccccc1N1CCOCC1
CCCCn1cnc2c(cnn2-c2ccc(F)cc2)c1=O
COc1ccc(CNC(=O)CSc2nnnn2-c2ccccc2)cc1
Cc1cc(C)n(-c2ccc(C(=O)OCC(=O)C3C(=N)N(C)C(=O)N(C)C3=O)cc2)n1
CNC(=O)C1CC(=O)N(Cc2ccc3c(c2)OCO3)C(=Nc2ccc(OC)cc2)S1
COc1ccc(S(=O)(=O)N2CCC(O)(c3ccc4c(c3)OCO4)CC2)cc1
Cc1occc1-c1nnc(SCC(=O)Nc2ccc(F)cc2)n1Cc1ccccc1
Cn1c(-c2ccc(F)cc2)cnc1NCc1ccccc1
Cc1ccc(NC(=O)CN2C(=O)COc3ccc(C)cc32)nc1
c1ccc2c(c1)nc(NCCN1CCOCC1)c1nncn12
Clc1ccc2[nH]c3c(NCCCN4CCOCC4)ncnc3c2c1
CC(C)CCNC(=O)COc1ccc2c(c1)OC(=O)C1CCC=C21
CCCNC(=O)Cn1cccc1C(=O)c1ccccc1
CC(=O)N(c1ccccc1)C1SC(=O)N(c2ccccc2)C1=O
COc1cc(OC)cc(C(=O)N2CCN(Cc3cccc(F)c3)CC2)c1
COCCCNc1nc(S)nc2cc(OC)c(OC)cc12
CCCCOc1ccc(CSc2ncn[nH]2)cc1
O=C(Nc1ccncc1)C1C(=O)c2ccccc2N(Cc2ccccc2)C1=O
CS(=O)(=O)N1CCN(C(=O)c2c(F)cccc2F)CC1
CCN(C(=O)COc1cc(=O)n(CC)c2ccccc12)c1cc(Cl)ccc1OC
CCCN(CCC)C(=O)c1c(C)[nH]c(C(=O)OCC)c1C
CC(SCCc1ccccn1)C(=O)O
COC(=O)c1c(NC(=O)CSc2nnnn2-c2ccc3c(c2)OCO3)sc(C)c1C
OC(COc1ccc(C2C=CCC2)cc1)CN1CCCCC1
CCc1ccc(N(CC(=O)NC2CCCC2)S(=O)(=O)c2c(C)noc2C)cc1
CCOC(=O)CNc1nnc(SCC(=O)OCC)nc1O
CC(=O)Nc1nnc(SCC(=O)NCC2CCCO2)s1
Cc1ccccc1-n1c(O)c2c(c1O)C(c1cccnc1)N(c1ccccc1)O2
Cc1nnc2c(-c3ccccc3)nc3ccccc3n12
O=C(c1noc2c1CCc1ccccc1-2)N1CCc2ccccc2C1
CC(=O)c1c(O)c(O)n(-c2cccc(C(=O)O)c2)c1-c1ccccc1F
COC(=O)Nc1c(C(=O)OC)cc(OC)c(OC)c1OC
O=C(c1ccco1)N1CCC(c2ccccc2)C1
Cc1ccc(CN2C(=O)CCC2C(=O)NCCCN2CCCCC2C)cc1
c1ccc2c(N3CCCCC3)nc(N3CCCC3)nc2c1
O=C(NCc1ccc2c(c1)OCO2)c1ccc(CN2CCOCC2)cc1
Cc1ccccc1-n1c(C)nnc1SCC(=O)NCC1CCCO1
CC(=O)c1cc(Cn2c(O)ccc2O)cs1
CCc1ccc(S(=O)(=O)NCc2cn3cccc(C)c3n2)s1
CC1=NC(c2ccccc2)C(C#N)(C#N)C(C#N)(C#N)C1
Cc1c(-n2c(SCC(=O)O)nnc2-c2ccccc2Cl)c(=O)n(-c2ccccc2)n1C
O=C(CC(c1ccccc1)c1ccco1)N1CCOCC1
O=C(c1ccc(CN2CCc3ccccc3C2)cc1)N1CCCCC1
O=C(O)C1CCCN1C(=O)c1cccs1
Nc1nnc(SCCN2C(=O)c3ccccc3S2(=O)=O)s1
O=C(CCNc1ccc(F)c(Cl)c1)c1ccco1
Cc1cc(Cl)cc(Cl)c1OCC(=O)NCc1ccco1
COCCN(C(=O)c1csnn1)C(C(=O)NC1CCCCC1)c1cccs1
CCOC(=O)c1oc2nc(C)c3c(c2c1N)CC(C)(C)OC3
CC1(C)C(=O)Nc2ccccc2N1C(=O)COc1ncnc2ccccc12
CN(C)CCNc1nc2c(c(=O)[nH]c(=O)n2C)n1CCCc1ccccc1
CCC=[SH](O)(O)N=CCc1cc2cc(C)c(C)cc2nc1O
O=C1OC2CCC1(c1ccccc1)C2
OCCN(Cc1ccccc1)CC1CC=CCC1
COc1ccc(N2CCN(S(=O)(=O)c3ccc(OC)cc3)CC2)cc1
C=CCNC(=O)CCCCC(=O)NCC=C
CCCn1c(O)c2ccc(C(=O)NC3CCCC3)cc2c1O
CC(C)C(NC(=O)C1CCCCC1)C(=O)NC1CCN(Cc2ccccc2)CC1
COC(=O)c1ccc(CN(c2ccccc2OC)S(=O)(=O)c2cccs2)o1
CC1(C)C2CCC1(C)C(OC(=O)CSc1nc(N)cc(O)n1)C2
CC(=O)Oc1ccc(-c2ccc(C(=O)O)cc2)cc1
COc1ccc(C2CC(c3ccc(Cl)cc3)n3nc(N)nc3N2)cc1
Cc1ccc(C(=O)CC2(O)C(=O)N(Cc3ccc4c(c3)OCO4)c3ccccc32)cc1
CCOc1ccc(S(=O)(=O)Nc2ccc3c(c2)OCO3)c2cccnc12
O=S(=O)(c1cccc(C(F)(F)F)c1)N1CCC(O)(c2cccnc2)CC1
CN1CCN(C(=O)Nc2cccc3ccccc23)CC1
Cn1nc(-c2ccc(N3CCCCC3)c(NC(=O)c3ccco3)c2)c2ccccc2c1=O
CC(C)NC(=O)c1cc(-c2ccco2)on1
CC(C)(C)OC(=O)NCCCCCc1nnc(SCC(N)=O)o1
O=C(Nc1nnc(-c2ccco2)s1)c1ccccc1
COc1ccc(F)cc1S(=O)(=O)NC1CCCCCC1
Cc1cc(COc2ccccc2OCc2cc(C)no2)on1
Cc1ccc2c(c1)NC(=O)C(CC(=O)NCCCN1CCc3ccccc3C1)O2
CCCCNC(=O)C=S(O)Cc1nc(-c2cccc(C)c2)oc1C
Cc1nnc(SCCn2c(N3CCN(c4ccccc4)CC3)nc3c2c(=O)n(C)c(=O)n3C)s1
O=C(O)Cn1nc(-c2ccc(F)cc2)oc1=O
CC(=O)Nc1cccc(-n2c(O)cc(Cc3ccccc3)c2O)c1
O=S1(=O)Nc2c(ccc3cccnc23)-c2ccccc21
CCCC(=O)NC(C)C(c1cccs1)N1CCN(C)CC1
NC(=O)C1(N2CCCCC2)CCN(C(=O)CSc2nc(O)cc(C(F)(F)F)n2)CC1
CCCN1CCN(CCCNC(=O)Cn2nc(-c3ccc(C)cc3)ccc2=O)CC1
Cc1csc(SCC(=O)Nc2nc3ccccc3s2)n1
CCOC(=O)c1cnn(CCOC(=O)c2cccs2)c1NC(=O)c1cccs1
COC(=O)c1c(-c2ccc(F)cc2)noc1N
O=C(Cn1nc(Cc2cccnc2)c2ccccc2c1=O)N1CCN(C(=O)c2ccco2)CC1
CCOC(=O)CN1C2=NCCN2c2ccccc21
Cc1sc2nc(-c3cccs3)nc(N3CCCN(C)CC3)c2c1C
OC12Oc3ccccc3C=C1N1CCC2CC1
O=C1CCCN1CN(C(=O)c1ccccc1)c1ccc(F)cc1
COc1ccc(OC)c(-n2nnnc2SCC(=O)Nc2ccc3c(c2)OCCO3)c1
COc1ccc(-c2nc(-c3cccc(C(F)(F)F)c3)no2)cc1OC
O=C(Cn1cnc2c(cnn2-c2ccccc2)c1=O)c1ccc(Cl)cc1
O=C(Cc1ccc(F)cc1)N(C1=CC=S(O)(O)=C1)c1ccccc1
COc1ccc(-n2cc(C(O)NCCc3ccc(OC)c(OC)c3)cc2O)cc1
c1ccc(CCCc2nc(-c3ccccn3)no2)cc1
CN(C)S(=O)(=O)N1CCCN(S(=O)(=O)N(C)C)CC1
CC1CCCN(CCCNC(O)c2cc(O)n(-c3ccc(F)c(Cl)c3)c2)C1
COc1ccc(CSc2nc(N3CCOCC3)c3c(c2C#N)CC(C)(C)OC3)cc1
CC1CCCC(NC(=O)Cn2cc3c(n2)CCCCC3)C1C
Cc1ccc(OCC(=O)Nc2cccc(C)n2)c(C)c1
CCN(CCCNC(=O)CNC(=O)Cn1cnc2ccccc2c1=O)c1ccccc1
O=C1CCCCCN1CP(=O)(O)CN1CCOCC1
COc1ccccc1N1CCN(C2=NC(=O)N(c3ccc(Cl)cc3)C(=O)C2)CC1
CN1C(=CC(=O)Nc2cccnc2)c2ccccc2CC1(C)C
COc1cccc(-n2cc(C(O)Nc3c(C)cccc3C)cc2O)c1
COc1ccccc1-c1c(C(=O)c2sc(C)nc2C)c(O)c(O)n1CCN1CCOCC1
C=CCn1c(SCC(=O)Nc2cccc(OC)c2)nnc1-c1cccnc1
CC1(C)C2CCC13C=[SH](O)(O)N=C3C2
CCCCOCP(=O)(CCCC)COCCCC
CC(=O)c1cc2c(cc1NC(=O)CN1CCN(c3ccc(F)cc3)CC1)OCO2
Cn1c(Cc2csc(N)n2)nnc1SCC=Cc1ccccc1
O=C(Nc1cccc2nsnc12)c1ccc2c(c1)OCCO2
Cn1c(=O)n(CC(=O)N2CCC3(CC2)OCCO3)c(=O)c2ccccc21
COC(=O)c1c(C#N)c(N)nc2c1CCCC2
CCOC(=O)CN1CC23C=CC(O2)C(C(=O)NC2CCCCC2)C3C1=O
COC(=O)CC(C(=O)Nc1cc(C(=O)OC)cc(C(=O)OC)c1)N1CCN(C)CC1
CCOC(=O)c1cc(NC(=O)Nc2ccc(OC)c(OC)c2)c(C)nc1C
O=C(NCCC1=CCCCC1)C1CCN(S(=O)(=O)c2cccc3cccnc23)CC1
CCC=C1Nc2ccccc2C(=O)N1N=Cc1ccccc1O
O=C(COC(=O)C1CCCN1C(=O)c1cccs1)c1ccccc1
Clc1ccccc1CSc1nnc(-c2ccco2)c(-c2ccco2)n1
O=C(NCCSc1c[nH]c2ccccc12)c1ccco1
O=C(c1cc(C2CC2)on1)N1CCN(c2ccc(F)cc2)CC1
Cn1c(=O)[nH]c(=O)c2c1nc(SCCN1CCCCC1)n2Cc1ccccc1
O=C(Nc1cccnc1)c1ccc(COc2ccccc2Br)o1
Cc1cc(C)n(-c2nc(C)nc3c2cnn3-c2ccccc2)n1
COc1cccc(-c2cc(C(O)Nc3cc(C)nn3-c3ccccc3)on2)c1OC
O=S(=O)(NCCOC12CC3CC(CC(C3)C1)C2)c1cccc2nsnc12
COC(=O)c1sc(Nc2ccccc2)nc1C
COC(=O)c1cc(OC)c(OC)cc1NC(=O)c1ccc(Br)o1
O=C(Nc1cccnc1)C(Cc1ccccc1)n1cccc1
O=C(CCCC1=Nc2ccccc2S(=O)(=O)N1)N1CCC2(CC1)OCCO2
O=C(c1ccc2c(c1)OCO2)N1CCC2(CC1)OCCO2
COC(=O)c1sccc1NC(=O)c1ccncc1
Cc1cccc(OCc2nnc(SCC(=O)c3cccs3)n2C)c1C
CCOC(=O)N1CCN(C(=O)c2cc(-c3ccc(OCC)cc3)nc3ccccc23)CC1
CCN(CC)S(=O)(=O)c1ccc(NC(=O)C(OC)c2ccccc2)cc1
CCCC=S(O)(O)=NC1=NCN(CCO)CN1
COc1ccc(C2C3C(=O)CCCC3=Nc3nc(C(F)(F)F)nn32)c(OC)c1OC
COc1ccc(C(=O)N2CCN(C(=O)CC(C)C)CC2)cc1OC
CSc1nc(C)c(C(=O)Nc2ccccc2)c(C)c1C#N
O=C(Cn1ccc2ccccc2c1=O)NCCC(=O)N1CCN(c2cccc(C(F)(F)F)c2)CC1
COc1ccc(C(=O)O)cc1S(=O)(=O)N(C)CCc1cccnc1
O=C(COc1ccccc1)N1CCN(S(=O)(=O)c2cccs2)CC1
CC1(C)Cc2c(C#N)c(N3CCN(C(=O)c4ccco4)CC3)nc(Cc3ccccc3)c2CO1
Cc1noc(C=CN(C)C)c1S(=O)(=O)N1CCCC(C(=O)N2CCCCC2)C1
CCOC(=O)CSc1nnc(CNC(=O)c2ccc(S(=O)(=O)N3CCCC3)cc2)n1C
COc1cc(C(=O)OCC(=O)NC2CCCC2)cc(NC(=O)c2ccco2)c1OC
O=C(Nc1ccc(S(=O)(=O)N2CCN(Cc3ccccc3)CC2)cc1)c1cnccn1
Cc1cc(NC(=O)CCC(=O)N(CC(=O)NC2CCCC2)Cc2ccc(F)cc2)no1
O=C(c1ccco1)N1CCCSC1=Nc1ccccc1
O=C(NCc1cccnc1)c1ccccn1
COc1ccc(-n2cc(C(O)NCc3cccnc3)cc2O)cc1
CCOC(=O)Cc1nnc(NC(=O)C(CC)Sc2nc(C)cc(O)n2)s1
CCOc1ccc(OCC)c(NC(=O)Cn2cccc2)c1
COc1ccc(CCNC(=O)C2CCN(Cc3nc(-c4cccc(Cl)c4)oc3C)CC2)cc1OC
Cc1cc(NC(=O)c2ccc(S(=O)(=O)N(C)C)cc2)no1
CSc1ccn(Cc2ccc(Cl)cc2)c(=O)n1
COc1ccccc1-n1cc(C(O)Nc2cccc(C(=O)O)c2)cc1O
COc1ccc(-c2ccc(-c3noc(-c4ccncc4)n3)c(OC)n2)cc1
CC(C)NS(=O)(=O)c1ccc(OCC(=O)Nc2ccccc2F)cc1
CCCOc1ccc(-c2nnn(CC(=O)Nc3cccc(C(=O)OC)c3)n2)cc1
CCN(C1CCCCC1)S(=O)(=O)c1cc(C)ccc1OC
CCOc1ccc(C(=O)N2CCCC2C(=O)O)cc1
O=C(NCc1ccccc1)c1n[nH]nc1-c1ccccc1O
COc1ccc(OC)c(-c2c(C(C)=O)c(O)c(O)n2CCC(=O)O)c1
CC(C)NC(=O)NC1C2CC3CC(C2)CC1C3
O=C(Nc1ccon1)c1csc2c1CCCC2
COC(=O)C(C)NC(=O)NC1CCCc2ccccc21
Sc1nnc(Cc2c[nH]c3ccccc23)o1
CCOC(=O)NC(Nc1cc(C)ccn1)(C(F)(F)F)C(F)(F)F
COCc1nc2ccccc2n1Cc1ccc(Br)cc1
CC(C)CNC(=O)NC1C(NC(=O)NCC(C)C)N(C)C(=O)N1C
N#CC(C1=NCCCCC1)c1nc2ccccc2s1
COc1ccc(-c2nc(CN3CCC(C(=O)NC(C)C)CC3)c(C)o2)cc1OC
COc1ccc(Cl)cc1NC(=O)N1CCN(CCc2ccccc2)CC1
N#Cc1c(N)n(CCOC(=O)c2ccc(Cl)cc2)c2nc3ccccc3nc12
Cc1cc2ncc(-c3ccc(Cl)cc3)c(N)n2n1
CCCCOc1ccc(NC2=NC3(CCCCC3)N=C(N)N2)cc1
CCOc1ccc2nc(NC3=NCN(Cc4ccco4)CN3)nc(C)c2c1
Nn1c(SCC(=O)NC(=O)NC2CCCC2)nnc1-c1ccccc1F
O=C(c1cccc(Cl)c1)N1CCN(C(=O)c2ccco2)CC1
CSc1nnc2n(-c3ccccc3)c(=O)c3c4c(sc3n12)CCC4
CC(O)CNc1cc(-n2c(-c3cccc(O)c3)nc3ccccc32)ccn1
CCCCCC(C)n1nc(O)c2c(C)cc(C)nc21
CCOC(=O)CC1C(=O)NCCN1Cc1cccc(OC)c1
O=C(O)c1ccccc1C(=O)N1CC=C(c2ccccc2)CC1
N#CC1=C(c2ccccc2)OC(=N)C(C#N)C1c1ccc2c(c1)OCO2
Cc1c(C(=O)N2CCOCC2)sc2ncnc(N3CCc4ccccc4C3)c12
COC(=O)c1ccccc1NC(=O)CC#N
CC(=O)N1CCc2cc(S(=O)(=O)NC(C(=O)Nc3ccc4c(c3)OCCO4)C(C)C)ccc21
O=C(NC1CCCCC1)N(CCN1CCCC1)Cc1cc2cc3c(cc2nc1O)OCCO3
COc1ccc(C2N(C(=O)c3ccccc3)CCN2C(=O)c2ccccc2)cc1
CCc1nnc(NC(=O)c2ccc(S(=O)(=O)N(CCOC)CCOC)cc2)o1
CCOc1cc(NC(=O)c2cnccn2)c(OCC)cc1NC(=O)c1ccc(OC)cc1
Cc1ccc(-c2nc(C(=O)NC3CCCCCC3)no2)cc1
CC(=O)Nc1ccc(NC(=O)c2cccc(C(=O)OC(C)C)n2)cc1
COc1cc2oc(=O)c(Br)c(C)c2c(OC)c1OC
O=C(CSc1nnc(-c2ccco2)n1-c1ccccc1)NCCc1ccccc1
C=CCOc1nc2c(c(=O)n(C)c(=O)n2C)n1Cc1ccccc1Cl
COc1ccc(C(=O)NCc2cn3cccc(C)c3n2)cc1OC
COc1ccc(C(=O)Nn2c(SCC(=O)NCc3ccco3)nc3ccccc3c2=O)cc1
COc1ccccc1C(c1nnnn1C(C)(C)C)N1CCN(Cc2ccncc2)CC1
COc1cc(-c2nnc(SCc3c(F)cccc3Cl)o2)cc(OC)c1OC
COC(=O)C1CCN(c2nc3ccccc3nc2C(C#N)C(=O)OCC(C)C)CC1
Cc1ccc(N2C(=O)C(C(=O)NCc3ccco3)=CC3C(=O)CC(C)(C)C=C32)cc1
CCc1ccc(CCC(=O)Nc2nnc(CC)s2)o1
COc1cc(S(=O)(=O)NCCc2ccc3c(c2)OCO3)ccc1-n1cnnn1
C=CCn1c(SCc2c(C)noc2C)nc2sc3c(c2c1=O)CCCCC3
Nc1nc(Cl)nc2c1ncn2C1OC(CO)C(O)C1O
Cc1ccc(-c2cc(C(=O)N3CCCC3)no2)cc1
CCCOc1ccc(C(=O)c2c(O)c(O)n(CCCn3ccnc3)c2-c2cccs2)cc1
Cc1cc(-n2c(C)cc(C(=O)CN3C(=O)NC4(CCCC4)C3=O)c2C)no1
Cc1ccc(NCc2nnc(SCC(=O)Nc3cccc(O)c3)n2CC2CCCO2)c(C)c1
O=C(COC(=O)CSCC(=O)N1CCCCC1)NCc1ccc(F)cc1
CCCN1CCN(C(c2cc3cc4c(cc3nc2O)OCO4)c2nnnn2C(C)(C)C)CC1
O=C(Nc1ccccc1C(=O)NCc1ccco1)c1ccco1
O=C(Nc1cccnc1)c1cn(-c2ccccc2)nc1-c1cccs1
CCN(CC)S(=O)(=O)c1cccc(C(=O)OC=C2CC(=O)N3N=C(C)SC3=N2)c1
Cc1ccc(Cl)cc1N1CCN(C(=O)COc2ccc(S(=O)(=O)NC(C)C)cc2)CC1
COc1ccccc1-c1c(C)nn2c(C)c(C(C)=O)cnc12
CC(=O)NC(CCS(C)(=O)=O)C(=O)Nc1cccc(C(C)=O)c1
CC(NC(=O)c1cc(-c2cccs2)on1)c1ccccc1
Cc1ccc(S(=O)(=O)N2CCN(C(=O)CCC(=O)NC3CCCc4ccccc43)CC2)cc1
CC1CN(C2CCCCC2)c2nc3c(c(=O)[nH]c(=O)n3C)n2C1
COCCn1cc2cccc(C(=O)Nc3cc(OC)ccc3OC)c2c1O
Cc1ccc(-n2ncc3c(O)ncnc32)c(C)c1
CC(C)Oc1ccc(C(=O)N2CCCc3ccccc32)cc1
Cn1c(=O)cc(SCC(=O)NCCCN2CCOCC2)c2ccc(Cl)cc21
CCOc1ccc(-c2cc(CCCC(=O)NCc3ccco3)no2)cc1
Cc1ccc(S(=O)(=O)N2CCC(C(=O)OC(C)C(=O)NCc3ccc4c(c3)OCO4)CC2)cc1
Cc1nc2c(-c3ccccc3)c(C)nn2c(C)c1CCC(=O)NCc1ccco1
COc1ccc(NC(=O)c2cccc(Cn3cc(Br)cn3)c2)cn1
CCOCCCNC(=O)C(c1ccc(C)cc1)N1CCOCC1
C=CCn1c(=O)c2ccccc2n2c(SCC(=O)C(C#N)C(C)=N)nnc12
COc1ccccc1-c1nnc(NC(=O)c2ccc(S(=O)(=O)N(C)Cc3ccccc3)cc2)o1
CCOC(=O)c1ccc(NS(=O)(=O)c2cc(-c3nnnn3CC)ccc2OC)cc1
O=S(=O)(c1ccccc1)c1nc(Nc2ccccc2N2CCOCC2)sc1Cl
O=C1NC(=O)N(Cc2ccccc2)C(=O)C1C=NCCCO
Cc1cccc2cc3c(NC(=O)c4ccccn4)nn(C)c3nc12
COc1cc(OC)c(NC(=O)CS(=O)(=O)Cc2nc(-c3ccc(C)cc3)oc2C)cc1Cl
CC(C)NS(=O)(=O)c1ccc(OCC(=O)N2CCN(C)CC2)cc1
CCOc1ccc(S(=O)(=O)n2ccc(C)n2)c2ccccc12
Cc1ccc(Nc2nc(N)nc(CN3CCN(C)CC3)n2)cc1
CC1(C)N(O)C(c2cccs2)=C[N+]1=O
O=C(NCc1ccco1)C1CCN(S(=O)(=O)N2CCC3(CC2)OCCO3)CC1
COc1ccc(CN2C(=O)CCC2(C)C(=O)NC2CCCCC2)c(OC)c1
O=C(CCc1nc(-c2ccccc2F)no1)Nc1ccc(Oc2ccccc2)cc1
CCOC(=O)C1CCN(S(=O)(=O)c2ccc(C(=O)OC)cc2)CC1
CC(C)(C)c1cc(CN(CCO)CCO)cc(C(C)(C)C)c1O
COc1nc(C#N)c(N2CCOCC2)o1
Cc1cc(C(=O)OCC(=O)Nc2cc(C(F)(F)F)ccc2N2CCOCC2)c(C)o1
CS(=O)(=O)Nc1ccc(C(=O)NCc2ccccn2)cc1
Cn1c(=O)c2c(nc(CN3CCN(c4ccccc4F)CC3)n2CCN2CCOCC2)n(C)c1=O
CCCCN(CCCC)CCCOC(=O)c1ccc(N)cc1
CCCCN1c2ccccc2N(CCCO)c2cc(C)nnc21
Cc1cc(OCCCC(=O)N2CCCCC2)cc(C)c1Cl
Cc1cc(N2C(=O)C3CCCN3C2c2sccc2C)no1
C=CCNc1ncnc2c1[nH]c1ccccc12
CCCN(CCC)C(=O)C1CCN(c2cc(C)nc3c(-c4ccc(OC)c(OC)c4)c(C)nn23)CC1
COc1ccc(-n2cc3cccc(C(=O)NC(C)CCc4ccco4)c3c2O)cc1
CCOc1ccc2nc(NCCCNS(=O)(=O)c3ccccc3)c(C#N)cc2c1
O=S(=O)(NCc1cccs1)c1cccc(S(=O)(=O)N2CCCCC2)c1
c1ccc(N2CCN(c3nc4cc5c(cc4s3)OCO5)CC2)cc1
CCOC(=O)c1oc2ccc(S(=O)(=O)n3nc(-c4ccc(OC)cc4)cc3N)cc2c1C
Nc1ccc(CN2CCN(c3ccc4ccccc4n3)CC2)cc1
CC1(C)CC(=O)C(C=NCc2ccccn2)C(=O)C1
CCOC(=O)N1CCN(Cc2nc3c(c(=O)n(C)c(=O)n3C)n2Cc2cccc(C)c2)CC1
CCSC1=C(C#N)C(=O)n2c1cc1c2CCCC1
O=C(O)CCn1c(C2CCCCC2)nc2ccccc21
CCCC(c1nnnn1Cc1ccco1)N1CCN(c2cc(Cl)ccc2C)CC1
O=c1nc(C(F)(F)F)nc2ccccn12
COC(=O)c1ccccc1N1C(=O)C2ON=C(c3ccc(Br)cc3)C2C1=O
CCOP(=O)(c1ccc(N(C)C)cc1)C(O)c1c(Cl)cccc1Cl
CCOC(=O)c1sc(N)nc1-c1ccccc1
O=C(Nc1nnc(Cc2ccccc2)s1)c1cccs1
CCc1cccc(NC(=O)c2snc3c(O)ncnc23)c1
CS(=O)(=O)N1CCC(NC(=O)Cc2ccccc2)CC1
COc1ccc(N=c2oc3c(OC)cccc3cc2C(=O)NCc2ccco2)c(OC)c1
CC12CCC(C(=O)N3CCN(C(=O)C45CCC(C)(C(=O)O4)C5(C)C)CC3)(OC1=O)C2(C)C
CCOC(=O)c1ccc(OCc2nc(-c3cccs3)no2)cc1
Cn1c(C(C#N)=C2C(=O)N(c3ccccc3)C(=O)C2Cl)nc2ccccc21
Cc1noc(-c2ccccc2OC(=O)c2ccccc2)n1
CCc1ccccc1N(C(=O)c1cccs1)C1=CC=S(O)(O)=C1
CCn1cc(C(=O)NC2CCCCCC2)c(=O)c2cc(S(=O)(=O)N3CCCCC3)ccc21
Cc1nc2ncnn2c(N2CCN(C(c3ccccc3)c3ccccc3)CC2)c1C
Cc1ccc(C)c(N2CCN(C(=O)CCCCn3c(=O)[nH]c4ccccc4c3=O)CC2)c1
CCCCOC(=O)COc1cc(C)cc2c1C1=CCCC1C(=O)O2
O=C(c1csc2ccccc12)N1CCCCCC1
CC(C)C1c2c(n[nH]c2-c2ccccc2)OC(=N)C1C#N
CCC(C)C1C(C#N)C(=N)OC2=CC(C)(C)CC(=O)C21
CNc1nc(N2CCc3ccccc32)ncc1F
CC(NC(=O)OCc1ccccc1)C(=O)N1CC(O)CC1C(=O)O
CCOc1ccccc1Cn1c(O)c2ccccc2c1C(=O)NCC1CCCO1
Cc1ccnc(NS(=O)(=O)c2ccc(NC(=O)C3CCCO3)cc2)n1
CCCCN1C(=O)NC(=O)C2(Cc3c(nc4ccccn4c3=O)N3CCc4ccccc4C32)C1=O
CSC1=NC2=CC(C)(C)CC(=O)C2C(c2ccc(Cl)cc2)C1C#N
CCSc1nnc(Cn2c(=O)sc3ccccc32)n1-c1ccc(OC)cc1
Cc1ccc(C)c(N(CC(=O)NCCSCc2ccco2)S(C)(=O)=O)c1
CC(C)CC(NC(N)=O)C(=O)OCC(=O)NC(=O)NC1CCCC1
CCCCNC(=O)Nc1ccc(C(O)(C(=O)OCC)C(F)(F)F)cc1
Cc1csc(NC(=O)CSc2nnc(-c3ccoc3C)n2Cc2ccco2)n1
CCOc1cc(CN2CCN(c3ccc(C(C)=O)cc3)CC2)ccc1OC
Nc1nc2c(s1)CC(c1ccccc1)CC2
CSc1nc(C)cc(Oc2ccc(=O)n(C)n2)n1
Cc1c(C2Nc3ccccc3N=C3CC(C)(C)CC(=O)C32)cnn1C
CC1C(=NC(=O)c2ccc(F)cc2)C(=O)N(c2ccccc2)N1C
CCn1c(CNC(=O)c2cccc(C)c2)nc2ccccc21
CNC(=O)CN1C(=O)c2ccccc2S1(=O)=O
CCc1ccccc1NC(=O)CN1C(=O)C2CCCN2c2ncc(Cl)cc21
Cn1cccc1P(=O)(c1cccn1C)c1cccn1C
O=C(Nc1c(F)cc(F)cc1Br)C1CCCO1
CC(C(=O)Nc1ccc2c(c1)OCO2)N(c1ccc(Cl)cc1)S(C)(=O)=O
CCOC(=O)Cn1c(CN2CC(C)OC(C)C2)nc2c1c(=O)n(C)c(=O)n2C
CCCOc1ccc2ccccc2c1C=Nn1cnnc1
CC(C)CC(c1nnnn1C1CCCC1)N1CCN(c2ccccc2F)CC1
Cc1cc(NC(=O)CCC(=O)N(c2cccc(F)c2)C(C(=O)NC2CCCC2)c2ccncc2)no1
Oc1nc(Nc2ccccc2)cc2ccccc12
Cc1ccc(-n2ncc(C#N)c2N=CN2CCOCC2)cc1
Cc1c(C(=O)N2CC(C)OC(C)C2)sc2nc(-c3ccc(F)cc3)cn12
CCOc1ccc(N(CC(=O)NC(C)(C)C)S(=O)(=O)c2c(C)noc2C)cc1
CC(C)COCC1CC2(CC(C)C(=O)CC2=O)C(=O)O1
CCOc1ccc(S(=O)(=O)N2CCN(S(=O)(=O)c3ccc(OCC)cc3)C(C)C2)cc1
CC(=O)c1cccc(NC(=O)C=C(C)C)c1
Cc1ccc(C(=O)c2coc3ccc(OCC(=O)O)cc23)cc1
COc1ccc(OC)c(N2C(=O)C(Cl)=C(N3CCOCC3)C2=O)c1
O=C(O)C1=C(C(=O)Nc2ccccc2Cl)CCCC1
CN(C)S(=O)(=O)N1CCN(S(=O)(=O)c2ccc(F)cc2)CC1
Cn1c(CCN2CCCCCC2)nc2cc(NC(=O)Nc3ccccc3)ccc21
CCCC=S(O)(O)=NC1=NCN(CCOC(=O)c2ccccc2)CN1
O=C1CC(c2cccc(Cl)c2)Cc2nc(N3CCN(c4ccccc4)CC3)ncc21
CCOC(=O)Cn1cnc2c(cnn2-c2ccc(Cl)cc2)c1=O
O=C1NC(=O)N(c2ccccc2)C2=NC(=O)C(Nc3ncccn3)(C(F)(F)F)C12
CN1CCN(C(=O)c2cnn3c(C(F)F)cc(C4CC4)nc23)CC1
CC(=O)N(Cc1cccnc1)Cc1cc2ccccc2nc1O
CCN(C(=O)c1ccccc1Cl)c1ccccc1
O=C(Nc1ccccc1C(=O)N1CCCCC1)c1cccc(S(=O)(=O)N2CCOCC2)c1
CCn1c2ccccc2c2cc(C3N=C(N)Nc4nc5ccccc5n43)ccc21
Fc1ccc(NCc2nnc(SCc3nnc(-c4ccccc4)o3)n2Cc2ccccc2)cc1
COc1cccc(-c2nn(C)c3sc(C(=O)N4CCOCC4)cc23)c1
CCCC(=O)Nc1ccc(C(=O)n2nnc3ccccc32)cc1
O=C(Nc1cccnc1)c1ccc(COCC(F)(F)F)cc1
Oc1cc(SCc2nc3ccccc3[nH]2)c(O)n1-c1ccc(F)cc1
CNC(=O)c1sc2nc(-c3ccc(OC)cc3)cn2c1C
O=C(CSc1ccccn1)c1ccc(F)cc1
Cn1cc(C(=O)NCN2CCCCC2)c2ccccc21
CCOC(=O)c1ccccc1NC(=O)Cn1cnc2c(cnn2-c2ccccc2)c1=O
COc1cccc(NC(=O)Nc2cc(C)ccc2F)c1
CCOc1ccccc1NC(=O)CCC(=O)O
COC(=O)COc1ccc(S(=O)(=O)NCc2ccco2)cc1Cl
CCc1nnc(NC(=O)CSc2nccn2-c2cc(C)cc(C)c2)s1
COc1ccccc1C(=O)N1CCCC1(C#N)c1ccccc1
CCCN(c1nc(C)cc(OC)n1)S(=O)(=O)c1ccccc1
CCOC(=O)C1CCCN(C(=O)c2cc3c(C)nc4ccccc4c3o2)C1
Cc1ccccc1-c1nc(CN2CCC(C(=O)NCC3CCCO3)CC2)c(C)o1
CC(C)CC(=O)N(C1=CC=S(O)(O)=C1)c1ccc(F)cc1
Cc1ccnc(NS(=O)(=O)c2ccc(NC=C3C(=O)CC(C)(C)CC3=O)cc2)n1
CC1C(=NC(=O)COc2ncnc3ccccc23)C(=O)N(c2ccccc2)N1C
CCOC(=O)c1c(C)nc2ncccn12
O=C1c2ccccc2-c2onc3ccc(NCCCn4ccnc4)c1c23
COc1ccc(OC)c(S(=O)(=O)Nc2c(F)cccc2F)c1
C=C(C)Cn1c(SCC(=O)NCc2ccco2)nc2sc3c(c2c1=O)CCC3
COc1ccc(CN2CCC(CNC(=O)NC3CCCCC3)CC2)cc1
COc1ccc(CNC(=O)COC(=O)c2ccc3c(c2)OCCO3)cc1
COc1ccc(OC)c(C2CC(=O)N=C(SC)C2C#N)c1
COc1ccc(C(c2nnnn2Cc2cccs2)N2CCN(c3ccc(F)cc3)CC2)cc1OC
Cc1nc2ncnn2c(N2CCC(C(=O)NCC3CCCO3)CC2)c1Cc1ccccc1
CC(=O)Oc1ccccc1C1OC(=O)c2ccccc2N1C(C)=O
CCCCn1cnc2cc(NCc3ccncc3)ccc21
COc1ccc(S(=O)(=O)NC(CC(=O)NCC2CCCO2)c2ccco2)cc1
Cn1c(=O)c2ncn(CC(=O)Nc3cc(C(F)(F)F)ccc3N3CCOCC3)c2n(C)c1=O
Nc1cc(N)nc(SCc2cccnc2)n1
COCCn1cc2cccc(C(=O)Nc3cc(C)cc(C)c3)c2c1O
O=C(NCc1ccccc1)c1ccc(O)nn1
CCCC(=O)NCCCc1nc2ccccc2n1CC
CN(Cc1ccccc1)S(=O)(=O)c1ccc2nc(O)oc2c1
Cc1ccc(Cn2c(C)nc3c(c2=O)c2nc4ccccc4nc2n3Cc2ccco2)cc1
c1ccc(Oc2cc(-n3cccn3)ncn2)cc1
CCc1ccc(Cn2nnc(C(=O)Nc3ccc(OC)cc3OC)c2N)cc1
CCOc1cc(C2C3CCCCC3(O)CCN2CC(=O)NCc2ccco2)ccc1O
Cc1ccc(C)c(NC(=O)CSc2n[nH]c(-c3ccncc3)n2)c1
Nc1nc(CSc2nnc(-c3cccc(F)c3)n2-c2ccccc2)nc(N2CCOCC2)n1
CCCCCOC(=O)Cn1c(N2CCCCCC2)nc2c1c(=O)[nH]c(=O)n2C
CCOC(=O)C1=C(C)N=C2SCCC(=O)N2C1c1sccc1C
CCOc1cccc(C(=O)Nc2cccc(-c3nc4ncccc4o3)c2C)c1
Cn1c(NCc2ccccc2)nc2c1c(=O)n(Cc1ccccc1)c(=O)n2C
CCCCc1cc(=O)oc2c(CN3CCCC3)c(O)ccc12
CCOC(=O)c1[nH]c2ccccc2c1N=CN(CC)CC
COc1ccc(NC(=O)N=C2C(=O)N(c3ccccc3)N(C)C2C)cc1
O=C(Cn1cc2c(n1)CCCC2)NCC1CCCO1
COc1ccccc1CN(Cc1cc2cc(C)ccc2nc1O)Cc1nnnn1Cc1ccco1
COc1ccc2c(ccc3c(C(O)O)n[nH]c32)c1
Cc1ccc2[nH]c3c(c2c1)CN(C(=O)CN1CCN(Cc2ccc4c(c2)OCO4)CC1)CC3
COc1ccccc1Nc1nc(NCCO)c2ccccc2n1
Cn1c(=O)oc2cc(S(=O)(=O)N3CCCc4ccccc43)ccc21
CCSc1nnc(NC(=O)c2ccc3c(c2)OCO3)s1
Cc1nc2nc(C)c(CCC(=O)NCCC3=CCCCC3)c(C)n2n1
Cc1ccc(-n2nnnc2SCC(=O)N2c3ccccc3NC(=O)C2(C)C)cc1
Nc1c(S(=O)(=O)c2cccs2)c2nc3ccccc3nc2n1Cc1cccs1
CCOC(=O)CSc1nc2ccccc2c(=O)n1CCCCCC(=O)NCc1ccco1
Cc1ccc(C)c(N2CCN(C(=O)CCc3nc4ccccc4[nH]3)CC2)c1
C=CCn1c(CCNC(=O)c2cccs2)nnc1SCC(=O)Nc1cccc(C(C)=O)c1
O=C(Nc1ccc(-c2nc3cccnc3s2)cc1)c1ccco1
CCn1c(CNc2ccc(C)cc2)nnc1SCC(=O)NCc1ccccc1
Cc1ccc(OCCN2CCN(C(=O)CCC(=O)Nc3nnc(C(C)C)s3)CC2)cc1
O=c1c2ccccc2nc2c3ccccc3c(N3CCOCC3)nn12
CCCc1cc(O)n2nc(NCc3ccc(Cl)cc3Cl)nc2n1
CCn1nnc(-c2ccccc2NS(=O)(=O)c2ccc(C(=O)OC)cc2)n1
CC1C(=NC(=O)Cn2nc(C(=O)O)c3ccccc3c2=O)C(=O)N(c2ccccc2)N1C
Cc1ccc(C(C)C)c(OCCNc2nc3c(c(=O)n(C)c(=O)n3C)n2C)c1
Cc1nnc(SC=C2CSC3C(NC(=O)Cn4cnnn4)C(=O)N3C2C(=O)O)s1
COc1cccc(OC)c1NC(=O)C1CCCN1C(=O)NCc1ccccc1
C=CCOC(=O)C1=C(C)OC(=N)C(C#N)C1c1ccc(F)cc1
COc1ccc(OC)c2sc(N3CCCCC3)nc12
Cc1ccc(C(=O)CC=Nc2cccc(O)c2)cc1
O=C(CSc1nnc(C2COc3ccccc3O2)o1)N1CCCCC1
CCSc1nnc(NC(=O)c2nn(C(C)C)c(=O)c3ccccc23)s1
O=C(Nc1ccccc1C(=O)O)c1ccc2ccccc2n1
O=C(Nc1nc2ccccc2n1CCN1CCCC1)C1CCCCC1
COc1ccc(-n2c(SCC(=O)NCC3CCCO3)nc3nnc(C)c-3c2N)cc1
Cc1cccc(OCCCC(=O)O)c1
Oc1cc(N(O)c2cc(O)n(Cc3ccccc3)c2O)c(O)n1Cc1ccccc1
Cc1ccc(-n2c(SCC(=O)Nc3ccc4cn[nH]c4c3)nnc2-c2ccco2)cc1
CCCn1cc2cccc(C(=O)Nc3ccc4c(c3)OCCO4)c2c1O
O=C(Cn1cnc2ccccc2c1=O)c1ccc2c(c1)OCCO2
CCOc1ccc2nc(-c3ccc(OC)c(OC)c3)cc(C(=O)O)c2c1
O=C(NCc1ccc(N2CCCC2=O)cc1)c1cn(Cc2ccccc2)nn1
CCN1C(=O)C2(c3ccccc31)c1c(COC)n[nH]c1OC(=N)C2C#N
CC1Cc2ccccc2N1C(=O)C12CCC(C)(C(=O)C1)C2(C)C
COc1ccc(-c2cn3c(C)c(C(=O)Nc4cccc(NC(C)=O)c4)sc3n2)cc1
COc1ccc(C(=O)N(C2=CC=S(O)(O)=C2)c2ccccc2)cc1
CCN1CCN(C(c2cc(OC)c(OC)c(OC)c2)c2nnnn2C(C)C)CC1
CCOC(=O)c1ccccc1NC(=O)N1CCn2c(C)ccc2C1CC
Cc1cc(CNC(=O)c2cc(Br)ccc2Cl)nn1C
C=CCn1c(SCC(=O)c2ccc(OC)cc2)nnc1C(C)NC(=O)c1cccs1
Cc1cccc(C(=O)Nc2ccc(O)cc2)c1
CCOC(=O)C1C(C)=Nc2nnnn2C1c1cccc(OC)c1OC
CN1CCC(n2nccc2N)CC1
Cc1cccn2c(=O)c3cc(C#N)c(=O)n(Cc4cccnc4)c3nc12
CC(=O)NC(CCS(C)(=O)=O)C(=O)Nc1cccc2ccccc12
CC1=CN2C(=O)C(C=NCc3ccco3)C(=NCc3ccco3)N=C2C=C1
Cc1ccc(-c2nnn(CC(=O)N(CC(=O)NC(C)C)c3cnc4ccccc4c3)n2)o1
CCC(C)NC(=O)CN1C(=O)CC(C)(C)S(=O)(=O)c2ccccc21
COc1cccc(C(CC(=O)NCc2ccco2)NS(=O)(=O)c2ccc(C)cc2)c1OC
C=CCn1c(COc2ccccc2)nnc1SCC(=O)C(C)(C)C
CSc1ccc2nc(O)cc(C)c2c1
COc1cc2nc(C3CCC3)n(NC(=O)C3CCCC(OC)C3)c(=O)c2cc1OC
Cc1c(Cl)cccc1NC(=O)CCCCCn1c(O)ccc1O
O=S(=O)(NCCSc1ccccc1)c1cccs1
Oc1cc(N2CCC(c3nc4ccccc4[nH]3)CC2)c(O)n1Cc1ccccc1
O=S(=O)(c1cccs1)N1CCN(c2ccccn2)CC1
O=C(O)CSc1nnc(CNc2cccc(C(F)(F)F)c2)n1Cc1ccco1
CC(C)(C)c1nc(CN2CCOCC2)ccc1O
COc1cccc(N2CCN(c3cc(O)n(-c4ccc(C)c(Cl)c4)c3O)CC2)c1
COc1ccc(OC)c(CCNC(=O)CC2Oc3ccc(C)cc3NC2=O)c1
O=C(NC1CCCc2ccccc21)C1CCCN(S(=O)(=O)c2cnc[nH]2)C1
Cc1n[nH]c(C)c1S(=O)(=O)N1CCc2ccccc21
COC(=O)Nc1ccc2c(c1)N(C(=O)CCN1CCN3CCCC3C1)c1ccccc1S2
CSCCC(N=CC1C(=O)NC(=O)N(c2ccc(F)cc2)C1=O)C(=O)O
Cc1cc(N2CCCCC2)nc(SCc2ccc(C#N)cc2)n1
COc1ccc(-c2ccc(-c3noc(-c4ccc(OC)c(OC)c4)n3)c(OC)n2)cc1
CC(C)c1cc(C(F)(F)F)n2nc(C(=O)Nc3ccc4c(c3)OCO4)cc2n1
COc1ccc(S(=O)(=O)NC(CC(=O)NCc2ccco2)C(C)C)cc1
CCOC(=O)c1c(NC(=O)Cc2cccs2)sc(C(=O)N2CCCCC2)c1C
CN(C(=O)c1ccccn1)c1nnc(-c2ccccn2)s1
CC1CC(C)CN(C(=O)COC(=O)c2cc3ccccc3cc2O)C1
COc1cc(OC)c(C2C(C#N)C(=N)OC3=CC(C)(C)CC(=O)C32)cc1OC
O=C(Nc1ccc2c(c1)OCO2)OCc1ccccc1
CC(C)N(Cc1nc(-c2ccccc2)no1)C(=O)c1ccc2c(c1)OCO2
CC(=NC1CCCCC1)C1C(=O)c2ccccc2C1=O
Cc1cccc2cc(C(c3nnnn3CC3CCCO3)N3CCc4ccccc4C3)c(O)nc12
Cc1cc(C)c(S(=O)(=O)N(C)CC(=O)N2CCCCC2)c(C)c1
Cc1ccc(S(=O)(=O)NC(C)C(=O)Nc2ccccc2C(=O)N2CCCC2)cc1
CCCCC(=O)Nc1cccc(NC(=O)c2ccc(Br)o2)c1
Cn1c(=O)c2c(nc(NCc3ccccc3)n2CC(=O)NCc2ccccc2)n(C)c1=O
COc1ccc(-c2nc3ccccc3c(=O)n2CCN2CCOCC2)cc1
O=C(OCCN1CCCC1)C1(c2ccccc2)CCCC1
O=C(O)CCCC(=O)OCCCCc1cccs1
CCN1CCN(CC(=O)Nc2sc3c(c2C#N)CCC(C)C3)CC1
C[N+]1(CCOS(=O)C23CC4CC(CC(C4)C2)C3)CCOCC1
CCCSC1=NC2=CC(C)(C)CC(=O)C2C(c2ccc(OC)cc2)C1C#N
CCOC(=O)C1CN(S(=O)(=O)c2ccc(C)cc2)CCN1S(=O)(=O)c1ccc(C)cc1
CCN(CCCNC(=O)C1CCN(S(=O)(=O)N2CCOCC2)CC1)c1cccc(C)c1
Cc1nccn1CCc1nnc(S)n1Cc1ccccc1
O=C(CCn1c(=O)c2sccc2n(CC(=O)NCc2ccco2)c1=O)NCc1ccccc1
O=C(CN1CCOc2ccccc21)NCc1ccccc1
CCCC(=O)Nc1nnc(-c2cccc(OCC)c2)s1
COc1ccc(-c2c(C#N)c(N)nc3c2CCCC3)cc1OC
CCN1CCCC1CN(Cc1cc2c(C)cc(C)cc2nc1O)C(=O)NC1CCCCC1
Cc1ccccc1Cn1ccc(NC(=O)c2nc3ncccn3n2)n1
Cc1ccc(Cl)cc1N1CCN(C(c2cccnc2)c2nnnn2C2CCCCC2)CC1
CCCc1cc(C(=O)NCc2ccco2)no1
O=C(c1ccc2c3c(cccc13)CC2)N1CCN(c2ncccn2)CC1
CCOC(=O)c1c(C)c(C(=O)Nc2ccc3c(c2)OCCO3)c(C)n1C
CCOc1cccc2cc(C(=O)Nc3nccs3)c(=O)oc12
Cc1cc(C)nc(N2CCC(C(=O)NCc3cccs3)CC2)n1
Cn1cccc1Cc1nnc(SCC(=O)Nc2ccc3c(c2)OCCO3)n1-c1ccc(F)cc1
CC(=O)c1cccc(NS(=O)(=O)N2CCCCC2)c1
c1ccc2sc(-c3ccc4c(c3)OCO4)nc2c1
Cc1nc(O)nc(O)c1CSc1nnc(C(CC(C)C)NC(=O)OC(C)(C)C)o1
Cc1nn(-c2ccc(F)cc2)c2sc(C(=O)N3CCCCCC3)cc12
CCOc1cc(-c2ccccc2)nc(N)n1
COC(=O)C1=C(C)N=C2SC(C)C(=O)N2C1c1cccs1
COC(=O)Nc1ccc(S(=O)(=O)N(C)C)cc1
Cn1c(=O)oc2cc(S(=O)(=O)N3CCC(C(=O)NCc4cccs4)CC3)ccc21
Cc1ccc(C(=O)NCC2CCCO2)cc1N1CCCC1=O
Cn1cc(S(=O)(=O)N2CCN(Cc3ccccc3)CC2)c(=O)n(C)c1=O
COc1ccc(C(=O)c2c(O)c(O)n(CCCN(C)C)c2-c2ccco2)cc1Cl
COc1cccc(CNC2CN3CCC2CC3)c1OC
Cc1cc(C)c2nc(O)c(CN(Cc3ccco3)C(=O)C3CCCO3)cc2c1
CCCCN(Cc1ccccc1)c1ncnc2nc[nH]c12
O=C(Nc1cccc2ncccc12)c1cc2ccccc2o1
CCCCOc1ccc(CC2C(=O)N(C)C(=O)N(C)C2=O)cc1
COc1ccc(NC(=O)CSc2nnc(Cc3cccn3C)n2-c2ccc(C)cc2)cc1OC
O=C(O)C(Cc1ccccc1)n1cc2ccccc2c1O
O=C(O)c1cc(NC(=O)C2CCCO2)cc(NC(=O)C2CCCO2)c1
Cc1ccc(CNC(=O)Cn2ccc3ccccc3c2=O)o1
COc1cc(OC)c(OC)cc1CNC(C)C(O)c1ccccc1
CC(=O)Oc1ccc(C)cc1N1C(=O)c2ccc(C(=O)O)cc2C1=O
Cc1ccccc1Nc1ncnc2c1cnn2-c1ccccc1
CCN1CCN(C(=O)C2CCN(S(=O)(=O)c3cccc4cccnc34)CC2)CC1
CC(C)(C)c1[nH]nc2c1C(c1cccc(OC(=O)N3CCOCC3)c1)C(C#N)C(=N)O2
O=S(=O)(Nc1nccs1)c1cc(Cl)ccc1Cl
Cn1c(N2CCCCC2)nc2c1c(=O)[nH]c(=O)n2C
CC1CCCCN1CCCn1c(=S)[nH]c2ccccc2c1=O
COC(=O)C(O)(c1c[nH]c2ccccc12)C(F)(F)F
C=CCn1cnc2c(c1=O)c1nc3ccccc3nc1n2Cc1ccccc1
CC1CN(S(=O)(=O)c2ccc(NC(=O)CCCN3C(=O)c4ccccc4C3=O)cc2)CC(C)O1
O=C(Nc1cccc2ncccc12)c1ccc2c(c1)OCCO2
CC(=O)N=c1sc2c3ccccc3ccc2n1C
CCOc1ccccc1NC(=O)CN(c1ccc(OC)cc1)S(=O)(=O)c1c(C)noc1C
N#CC1C(=N)Oc2cc(N)ccc2C1C1CC=CCC1
COc1ccc(C(N)CCc2ccco2)cc1
Cc1noc(C)c1C(=O)OC(C(=O)NC1CCCC1)c1ccc(F)cc1
Cc1cc(C)c2c(CC(=O)Nc3nccs3)coc2c1
Cc1cccc2cc(CN(CCc3ccccc3)C(=O)N3CCOCC3)c3nnnn3c12
CCCC(=O)Nc1cc2c(cc1C(=O)c1ccccc1)OCCO2
COc1ccc(S(=O)(=O)NC(C)C(=O)Nc2ccccc2F)cc1
c1ccc2c(c1)CCN(c1nc3cc4c(cc3s1)OCCO4)C2
CC(C)(C)C1=CC(CO)CC(CO)C1
COC(=O)c1c(C)nc(C)c(C(=O)OC)c1C1=CCC=CN1
CCNCc1cc2cc(C)ccc2nc1O
O=C(Nc1ccc(CN2CCOCC2)cc1)c1cccs1
COC(=O)C(C#N)C(c1cccnc1)c1c(C)n[nH]c1O
CC1=C(C(=O)OCc2ccccc2)C(c2ccc(C)o2)C2C(=O)CCCC2=N1
Nc1nnc(CCN2CCCCC2)s1
CCOC(=O)N1CCN(Cc2nc(N)nc(Nc3ccc(Oc4ccccc4)cc3)n2)CC1
COc1ccc(C2CC(c3cccc(Cl)c3)n3nc(N)nc3N2)cc1
CN(C)S(=O)(=O)N(CC(=O)NCc1ccccc1)c1ccccc1
Cc1n[nH]c(C)c1C(=O)CC1(O)C(=O)N(CCc2ccccc2)c2ccc(Cl)cc21
CC1C(=O)CC(c2ccco2)N2C(=O)C3C(C(=O)O)C4C=CC3(O4)C12
Cc1cc(C)c(S(=O)(=O)N(CC(=O)NCc2cccnc2)C2CCCCC2)c(C)c1
Cc1cc(OCCN2CCCCC2)nc2ccccc12
COCCNC(=S)c1ccc(OC)cc1
O=C(c1ccccc1CCc1ccccc1)N1CCOCC1
COc1ccc(S(=O)(=O)N2CCN(S(=O)(=O)c3ccc4c(c3)OCCO4)CC2)cc1
Cc1oc(-c2cccs2)nc1C=S(O)CC(=O)NC1CCCCCC1
O=c1oc(-c2ccco2)nc2c1cnn2-c1ccccc1
Cc1cc(OC(=O)c2ccc(S(=O)(=O)N(C)C)cc2)cc(=O)o1
O=C(c1cccc(F)c1)N1CCN(CC2CC3C=CC2C3)CC1
Cc1noc(C)c1COC(=O)Cc1ccc(Cl)c(Cl)c1
O=C(O)C1CCCN1S(=O)(=O)c1ccc(Cl)c(Cl)c1
COc1ccc(C(=O)Nc2ccc(S(=O)(=O)N3CCOCC3)cc2)cc1OC
Cc1ccc(C)n1CCN1CCN(CC(=O)Nc2cc(C(F)(F)F)ccc2Cl)CC1
Cc1ccc(-c2nc3ccccc3n3nnnc23)cc1
CC(C)CCOCC1CC2(CC(C)(c3csc(N)n3)OC2=O)C(=O)O1
CCOC(=O)N1CCN(C(=O)c2ccc(N=S(C)(=O)O)cc2)CC1
COCCCNC(=O)c1ccc2c(c1)ncn2-c1ccccc1OC
OC(COCc1ccc(Cl)cc1)CN1CCN(CC(O)COCc2ccc(Cl)cc2)CC1
CCOC(=O)c1cccc(NC(=O)CSc2nc(N)cc(N)n2)c1
O=S(=O)(c1cccs1)N1CN(CC2CCCO2)c2nc3ccccc3nc21
Cc1cc(NC(=O)COC(=O)C2CCN(C(=O)c3ccc(Cl)cc3)CC2)no1
CCOC(=O)c1[nH]c(C)c(CN(Cc2ccco2)C(=O)C(F)(F)F)c1C
O=C1Nc2ccc(S(=O)(=O)N3CCCC3)c3ccc(S(=O)(=O)N4CCCC4)c1c23
Cc1cccc2nc(C(F)(F)F)nc(=O)n12
O=S(=O)(Nc1cccc(C(F)(F)F)c1)c1cnc[nH]1
O=S1(=O)N=C(Nc2nc3c(s2)CCCC3)c2ccccc21
COc1ccc(OCC(=O)Nc2cccc(OC)c2)cc1
O=C(CN1CCN(c2ccc(F)cc2)CC1)Nc1ccc(-n2cnnn2)cc1
CC(=O)Nc1ccc(OCC(O)CN2CCN(c3ccc(C)c(Cl)c3)CC2)cc1
O=C(O)CCn1cnc2ccccc2c1=O
Cc1n[nH]c(C)c1S(=O)(=O)N1CCC(C(=O)O)CC1
O=C(NCc1ccco1)C1CCCN(S(=O)(=O)c2ccc(-n3cnnn3)cc2)C1
CCOc1ccc(NC(=O)NC2CCOC(C)(C)C2)cc1
Cc1cc(NCCN2CCOCC2)n2nc(C)c(-c3ccccc3)c2n1
O=C1Nc2ccccc2C1=CNc1ccc2c(c1)OCO2
O=C(C(c1ccccc1)c1ccccc1)N1CCOCC1
O=C(O)CCCC(=O)N1CCc2cc(S(=O)(=O)N3CCc4ccccc43)ccc21
Cc1ccccc1NC(=O)CNc1ccccc1N1CCCCC1
O=C1C(=O)C(N2CCOCC2)C1=NCc1ccc(C(=O)N2CC=C(c3ccccc3)CC2)cc1
COc1cc(NC(=O)c2cc3c(=O)n(C)c4ccccc4c3n2C)cc(OC)c1OC
OS1(O)=CC=C(Sc2nc3ccccc3[nH]2)C=1
N#Cc1c(NC(=O)Cc2ccccc2Br)sc2c1CCCC2
Cc1cc(NC(=O)c2cc(-c3cccs3)nc3ccccc23)no1
Cc1c(C(=O)N2CCCC2)sc(NC(=O)c2cccs2)c1C#N
O=C(Nc1cccc(C(=O)N2CCOCC2)c1)NC1CCCCC1
COC(=O)c1ccc(NS(=O)(=O)N(C)C)cc1
CCOC(=O)c1c(CN2CCOCC2)n(C)c2cc(Br)c(O)c(CN(C)C)c12
CCSc1nnc(Cc2cc(O)nc(O)n2)n1-c1cccc(C)c1
CS(=O)(=O)N1CCC(C(=O)Nc2cccc(C(F)(F)F)c2)CC1
Cc1cccc(N2CCN([SH](=O)(O)c3ccc4nc(O)ccc4c3)CC2C)c1
CN(C(=O)c1cccs1)c1ccccc1C(=O)O
CC=S(O)(O)=CCSc1nc2c(cc1C#N)CCCC2
COc1ccc2nc(O)c(CN(C)C(=O)c3ccncc3)cc2c1
CN(C)C1(c2nnnn2-c2ccc(Cl)cc2)CCCCC1
CC1=Nc2nc(-c3cccc(Cl)c3)nn2C(c2cccs2)C1C(N)=O
Oc1ccccc1-c1nc(NCC2CCCO2)c2ccccc2n1
CCOc1ccccc1NC(O)Cc1nc2cc(C)c(C)cc2nc1O
CCN=c1sc(C(=O)NCCc2ccccc2)cc(=O)n1CC
CSCCC(NC(=O)Nc1cccc(C(F)(F)F)c1)C(=O)O
CCOC(=O)C1CCN(C(=O)c2ccc(SC)cc2OC)CC1
O=C1NC(c2cccs2)Oc2ccccc21
COc1ccc(CN2CCCCC2c2cccnc2)cc1C
CCCNC(=O)C1CCN(S(=O)(=O)c2ccc(Br)cc2)CC1
COc1ccccc1N1CCN(C(=O)c2c(-c3c(Cl)cccc3Cl)noc2C)CC1
Cc1ccc2[nH]c3c(c2c1)CN(C(=O)CN1CCSCC1)CC3
Cc1sc(NC(=O)c2ccc(Cl)s2)c(C(N)=O)c1C
O=C(CCN1C(=O)c2ccccc2C1=O)N1CCN(C(=O)c2ccccc2)CC1
CCC1(C(=O)OC)NC(c2cccc(F)c2)c2c1c(O)n(C)c2O
CCc1ccc(NC2=NC(C(=O)c3ccccc3)CC(=O)N2)cc1
O=S(=O)(NCCCN1CCN(c2ccccc2F)CC1)c1cccc2cccnc12
CCOC(=O)CN(C(=O)CNC(=O)c1ccco1)C(C(=O)NC1CCCC1)c1ccccc1OCC
CC1(C)C=C2Oc3ncn(CCCn4ccnc4)c(=N)c3C(c3ccccc3)C2C(=O)C1
CC(=O)c1cccc(NS(=O)(=O)c2ccc3c(c2)oc(=O)n3C)c1
CC(C)(C)C1CCC(=O)C(C2(O)C(=O)Nc3ccccc32)C1
CCOC(=O)c1sc2ncn(C(CC)C(=O)OC)c(=O)c2c1C
O=C(O)c1cc2c(nc1O)CCCC2
O=C(CSc1nnc(-c2ccc(Br)cc2)n1C1CCCCC1)N1CCCC1
COc1cc(CO)cc(Br)c1OCC(=O)N1CCCCC1
CCn1c(SCC(=O)c2cccs2)nnc1-c1cccs1
O=C(Nc1ccc(NC(=O)c2cccs2)cn1)c1ccco1
CCOC(O)c1c(-c2ccccc2)nc2ncnn2c1-c1ccccn1
CCOc1ccccc1N1CCN(C(=O)c2c(C)noc2C)CC1
C=CCN1C(=O)NC(=O)C(C(CC)=NCc2cccnc2)C1=O
CCn1c(C(=O)NCCCN2CCc3ccccc3C2)cc2sccc21
O=C(NCc1ccco1)c1ccc(N2CCCC2=O)cc1
Cc1ccc(Cn2c(=N)n(CC(O)c3ccco3)c3ccccc32)cc1
Cn1c(C(=O)NCCc2c[nH]c3ccccc23)cc2sccc21
Cc1csc2nc(CCNS(=O)(=O)c3cccs3)cn12
CCOc1cc(C(=O)N2CCc3cc(OC)c(OC)cc3C2)ccc1OC(F)F
Cc1cc(=O)n2nc(N3CCCC3C(=O)NCc3ccccn3)sc2n1
O=C(CCN1C(=O)COc2ccccc21)NCc1ccco1
O=C(NCC1CCCO1)c1ccc(Cl)c(F)c1F
CC1(C)C=C2C(C=C(C(=O)N3CCCCC3)C(=O)N2c2ccc(Cl)cc2)C(=O)C1
CCOC(=O)C(NC(=O)c1ccc(OC)cc1)(N1CCOCC1)C(F)(F)F
COCCCNc1ncnc2nc[nH]c12
COC(=O)c1ccccc1NC(=O)COC(=O)CSCC(=O)N1CCOCC1
CCOc1ccc(C2Oc3nc(SC)nnc3-c3ccccc3N2C(C)=O)cc1OC
Cc1ccnc(NC(=O)CCC(=O)N(CC(=O)NC2CCCCC2)CC2CCCO2)c1
Cn1nnc(NC(=O)c2cccc(F)c2)n1
CCOc1ccc(CNC(=O)NS(=O)(=O)c2ccc(OC)cc2)cc1
CCOC(=O)CSc1nc(O)c2c(C)c(C)sc2n1
CS(=O)(=O)c1ccc2nc(NC(=O)C3CCCCC3)sc2c1
CN(C)c1ccc(C(=S)N2CCOCC2)cc1
O=C1CN(C(=O)COc2ccccc2)CCN1
COc1ccccc1N(C(=O)Cn1nnc2ccccc21)C(C(=O)NCc1ccco1)c1ccc(C)o1
N=c1c(C(=O)NCC2CCCO2)cc2c(=O)n3ccccc3nc2n1Cc1cccnc1
CCOc1ccc2nc(NS(=O)(=O)c3ccc4c(c3)n(C)c(=O)n4C)sc2c1
c1coc(-c2nnc(-c3ccc4c(c3)OCO4)o2)c1
O=C(Nc1ccc(Cl)c(C(F)(F)F)c1)N1CCCC(O)C1
COCC(=O)Nc1ccc(C)c(Cl)c1
CC(C)(C)NC(=O)COC(=O)c1ccc(S(=O)(=O)N2CCCCCC2)cc1
O=C1NC(=O)N(CCC2=CCCCC2)C(=O)C1C=NCCCn1ccnc1
CN(CP(=O)(O)CCc1ccccc1)S(C)(=O)=O
CC(C(=O)N=c1sc2ccccc2n1C)n1c(O)c2c(c1O)CC=CC2
Cc1cc(C(=O)COc2cccc(-n3cnnn3)c2)c(C)n1-c1ccccc1
CC1=CC(C)(C)N=C(Nc2ccc(C)cc2)S1
CCc1nnc(NC(=O)CSC2=NC3=CC(C)SC3C(=O)N2CC)s1
COc1ccc(C2(C(=O)NCC3CCCO3)CCOCC2)cc1
COCCn1c(SCCN2CCCCC2)nc2ccccc2c1=O
O=C(Cn1cnc2c(cnn2-c2ccc(F)cc2)c1=O)NCC1CCCO1
O=C1CCC(Cc2ccccc2)N1
CCOC(=O)N1CCC(N2C(=O)c3ccc(C(=O)NCc4ccc(F)cc4)cc3C2=O)CC1
Cc1ccccc1C=S(O)(O)=Cc1ccc(C(=O)NCc2cccnc2)o1
Cc1nc2ncnn2c(C)c1CCC(=O)Nc1ccc(S(=O)(=O)N2CCCCCC2)cc1
CCOc1cc2nc(-c3ccc(OC)c(OC)c3)nc(N3CCOCC3)c2cc1OC
COc1ccc2nc(O)c(C(c3nnnn3CC3CCCO3)N3CCc4ccccc4C3)cc2c1
CCN(CC)CCNC(=O)c1ccc(NC(C)=O)cc1
COc1ccc(OC)c(NC(=O)Cc2nn(C)c(=O)c3ccccc23)c1
Cc1cccc(C=S(O)(O)=Cc2ccc(C(=O)NCC3CCCO3)o2)c1
CC(C)(C)N=C1CC=CC=CC1=O
COc1ccc(C(=O)N=C2CCCC2C#N)cc1OC
CC(NC(=O)c1ccc2c(c1)OCCO2)C(=O)O
O=C(c1ccc(-c2ccccc2)cc1)N1CCCC1
OS1(O)=CCC(NCC2CCCO2)C=1
CC(C)c1nnc(NC(=O)CCC(=O)Nc2ccc(F)cc2)s1
O=C(C1CCCN1[SH](=O)(O)c1ccc2nc(O)ccc2c1)N1CCN(c2ccccc2)CC1
CC(=O)Nc1ccc(C(=O)Nc2ccc(S(=O)(=O)NCC3CCCO3)cc2)cc1
COc1cc(C2c3c(c(O)n(-c4ccccc4)c3O)ON2c2ccccc2)cc(OC)c1OC
COc1cccc(C(=O)Nc2ncc3c(n2)CC(C)(C)CC3=O)c1
Fc1ccc(-c2csc3nnc(SCc4cccnc4)n23)cc1
COc1ccc2nc(C)c3c(c2c1)OC(C)C3
O=C(NCc1ccccc1)c1cnsn1
Cc1ccc(S(=O)(=O)N(C)Cc2nc(-c3ccccn3)no2)cc1
CCOC(=O)c1[nH]c(C)c(C(=O)Nc2cc(OC)ccc2OC)c1C
O=S1(=O)N=C(Nc2ccc(S(=O)(=O)N3CCCCC3)cc2)c2ccccc21
CCCCN1C(=N)C(N(CCC(C)C)C(=O)COC(=O)c2ccco2)C(=O)NC1=O
COc1ccc(-c2c3c(=O)n(C)c(=O)n(C)c3c3nnc4ccccc4n23)cc1
O=C(CCc1ccc(S(=O)(=O)N2CCOCC2)cc1)Nc1cc(Cl)ccc1N1CCOCC1
CCc1ccc(-c2nc(CSCC(=O)N3CCN(c4ccccn4)CC3)c(C)o2)cc1
Cc1cc2cc(CNS(=O)(=O)c3ccccc3)ccc2n1C
COCCC(=O)NC12CC3CC(CC(C3)C1)C2
CCC1(CC)C(=O)N(C)C(=O)N=C1NCc1ccccc1
NCC(O)COc1ccc2c(c1)OCO2
O=C(Cn1nnc(-c2ccc3c(c2)OCO3)n1)N1CCOCC1
CCCCOC(=O)CSC1=NC(=O)C(C#N)C(c2ccccc2OC)C1C#N
CCOC(=O)N1CCC(n2cc3cccc(C(=O)Nc4cc(F)ccc4F)c3c2O)CC1
CCCCCc1c(C)nc(Nc2ccc(F)cc2)nc1O
N#CC1=C2Sc3ccccc3N2C(=N)C(C#N)C1c1ccccc1
CCC(CC)COC(=O)C(C#N)c1nc2ccccc2nc1N1CCN(CC)CC1
COCCNC(=O)C(c1cccc(OC)c1)N(C(=O)Cn1nnc2ccccc21)c1cccnc1
CN(C)c1cc(N)c2c(n1)CCC2
N#CC1C(=N)SC(=N)C(C#N)C1Cc1ccccc1
Cc1cc(N2CCN(c3ccccc3F)CC2)nc2cc(O)ccc12
Cc1sc2ncnc(SCc3ccco3)c2c1C
O=C(CN(Cc1ccco1)C(=O)Cn1nnc(-c2cccs2)n1)NCc1ccccc1
COc1cccc(C=Nn2cncn2)c1OCC#N
COCCCn1c(SCC(=O)Nc2ccc(C(=O)OC)cc2)nc2ccccc2c1=O
N#Cc1ccccc1Cn1c(-c2cscn2)nc2ccccc21
CCn1c(CC(=O)Nc2ccc(C)cc2)nnc1SCC(=O)NCc1ccccc1
CCOC(=O)CN(C(=O)c1ccccc1)c1ccccc1C
CCOc1ccc(N(CC(=O)NCc2ccc(OC)cc2)S(=O)(=O)c2c(C)noc2C)cc1
O=C(CN(CCc1ccccc1)C(=O)CN1C(=O)COc2ccccc21)NCc1ccco1
CN(C)CCCn1c(O)c(O)c(C(=O)c2ccc3c(c2)OCO3)c1-c1ccccn1
Cc1sc2nc(SCC(=O)NCc3ccco3)n(CCc3ccccc3)c(=O)c2c1C
O=C(CSc1ncnc2sc3c(c12)CCCC3)N1CCC(c2noc3ccc(F)cc23)CC1
COc1cc(C2NC(C(=O)O)CS2)ccc1OCc1ccccc1C#N
CC(C)(C)Cc1nc(-c2ccccn2)no1
Cc1cc(C)c(S(=O)(=O)N2CCN(C)CC2)c(C)c1
O=C(COC(=O)Cn1cnc2ccccc21)NCCc1ccccc1
Cc1ccc(-n2c(SCC(=O)OC(C)C)nnc2-c2ccco2)cc1
CCOC(=O)C1CCN(S(=O)(=O)c2cccc(-c3cn4cccnc4n3)c2)CC1
Cc1cc(O)nc(COc2ccccc2)n1
COc1ccc(C2SCC(=O)Nc3c2c(O)nn3C2CCCCCC2)cc1
Cc1ccc(-c2nc3sc(=Cc4ccco4)c(=O)n3n2)cc1
CCn1ncc(Br)c1C(=O)Nc1sc2c(c1C(=O)OC)CCC2
COc1ccc(Cl)cc1N(CC(=O)Nc1ccc2c(c1)OCO2)S(C)(=O)=O
CC(=O)Nc1nc2ccccc2n1CCOc1ccccc1
Cc1cccc(OCC(=O)N2CCC(c3ccccc3)C2)c1
CC(Oc1ccc(Br)cc1)C(=O)N1CCc2ccccc21
O=C(Cn1c(=O)oc2cc(S(=O)(=O)N3CCOCC3)ccc21)N1CCc2ccccc2C1
CCCCOc1ccc(-c2nnn(C(C)(C)C(=O)OC)n2)cc1
CCCCn1c(SCC(=O)N(CC)C2C=S(O)(O)=CC2)nnc1C(CC)N(C)C
COc1ccc(C2C3=C(N=C4SCC(=O)N42)c2ccccc2CC3)cc1
O=C(c1cc(Br)ccc1Cl)N1CCC2(CC1)OCCO2
Oc1ccc(O)n1-c1nc2n(n1)C(c1ccccc1)CC(c1ccc(Br)cc1)=N2
C=CCn1c(SCC(=O)Nc2cc(C)cc(C)c2)nnc1-c1cnccn1
O=C(NCc1ccccn1)c1ccc(CS(=O)(=O)Cc2ccc(Cl)cc2)o1
CCN(CC)S(=O)(=O)c1ccc(N=CC2C(=O)NC(=O)N(c3ccccc3)C2=O)cc1
CCn1c(=N)n(CCO)c2ccccc21
Oc1cc(C(O)O)cn1CCOc1ccccc1
CCOc1ccc(C2CC(=O)N=C(SCC(=O)OC)C2C#N)cc1
Cc1csc2ncc(C(=O)NCc3ccccc3Cl)c(=O)n12
COc1ccc(C)cc1NC(=O)C1CCCN(S(=O)(=O)c2c(C)noc2C=CN(C)C)C1
COc1cc(NS(=O)(=O)c2ccc(Cl)cc2)c(OC)cc1NC(=O)c1ccco1
O=C(NCc1ccccc1F)c1cccs1
CC1=CC(C)(C)Nc2ccccc21
CCc1ccc(OCCCN=C(C)C2C(=O)N(C)C(=O)N(C)C2=O)cc1
CCc1ccc(-c2nc(CSCC(=O)N3CCN(c4ncccn4)CC3)c(C)o2)cc1
CCN1CCN(Cc2c(O)ccc3c(=O)c(-c4ccc(OC)c(OC)c4)c(C(F)(F)F)oc23)CC1
CC(=O)Cc1oc(O)c(Br)c1NCc1ccccc1
CCOCCCNS(=O)(=O)c1ccc2c(c1)oc(=O)n2CC(=O)OCC
Cc1cc(C)cc(NC(=O)CSc2nnc(-c3ccccc3C)o2)c1
N#CCSc1nc2cc(C(=O)N3CCC(C(N)=O)CC3)ccc2c2nc3ccccc3n12
CSC1=NC(=Cc2ccccc2F)C(=O)S1
COc1cccc(-c2c(C(=O)c3cc4ccccc4o3)c(O)c(O)n2CCN(C)C)c1OC
O=C(CCCCCN1C(=O)c2ccccc2C1=O)Nc1ccc(S(=O)(=O)N2CCCCC2)cc1
Cc1ccc(S(=O)(=O)N(CCO)Cc2cc3ccc(C)c(C)c3nc2O)cc1
Cc1cc(NS(=O)(=O)c2ccc(NC(=O)COc3ccc(Cl)cc3)cc2)no1
Cc1cc(N2CCOCC2)c2c(N)c(C)cc(C)c2n1
Cc1nc(CC(=O)N2CCN(S(=O)(=O)c3ccccc3C#N)CC2)cs1
CCc1ccc2nc(O)c(C(c3nnnn3CCOC)N3CCN(c4ccccc4F)CC3)cc2c1
CN(C)c1ccc(P(=O)(OC2CCCCC2)C(O)c2cccnc2)cc1
COC(=O)c1c(C)n(Cc2ccc3c(c2)OCO3)c2ccc(O)cc12
Cc1cc(C)n(C(=O)CSc2nc3ccccc3o2)n1
Cc1cc(Cl)c(S(=O)(=O)NCCC(=O)O)cc1OCC(N)=O
O=C(COc1ccccc1Br)c1ccc(O)cc1O
Cc1ccc(O)c(Sc2cc(C)ccc2O)c1
O=C1CN(C(=O)CCCc2c[nH]c3ccccc23)c2ccccc2N1
Cc1onc(-c2ccccc2)c1C(=O)Nc1ccc(OC(C)C)cc1
CCOC(=O)c1cnc(SCC(=O)Nc2ccc(NC(C)=O)c(OC)c2)nc1N
O=C(Nc1ccc2snnc2c1)N1CCOCC1
O=C(CN1C(=O)c2ccccc2S1(=O)=O)Nc1ccc(S(=O)(=O)N2CCCCC2)cc1
Cc1ccc(NC(=O)CS(=O)CC(=O)Nc2ccc3c(c2)OCO3)cc1Cl
c1ccc(CN2CCN(CCN3CCn4c3nc3ccccc34)CC2)cc1
COC(=O)c1ccc(NC(=O)CCN2CCCCC2)cc1
COc1cc(C(=S)N2CCCC2)cc(Cl)c1O
CCOc1ccc(Cc2c(O)nc(O)nc2O)cc1
CC1(C)NC(=O)N(CC(O)COc2cccc(F)c2)C1=O
CC(C)(C)NC(=O)C(c1ccco1)N(C(=O)Cn1nnc(-c2ccc(F)cc2)n1)c1ccccc1F
C1=CN2CCC1C(c1ccccc1)C2
O=C(C=NO)NCCN1CCCCC1
CCOC(=O)C12CNC(=O)C(C(=O)OCC)(CNC1=O)C2
CCN(CC)S(=O)(=O)c1ccc(NC(=O)COc2c(OC)cccc2OC)cc1
COc1ccc2cc(C3(C)NC(=O)NC3=O)ccc2c1
CCOc1ccc(-n2ccnc2SCC(=O)NCc2ccc3c(c2)OCO3)cc1
Oc1ccccc1-c1cc(C(F)(F)F)n[nH]1
O=C(c1cc(-c2cccs2)on1)N1CCc2ccccc2C1
O=C(CCc1ccccc1)Nc1ccc(NC(=O)C2CC2)nc1
N#Cc1cc2c(nc1SCC(=O)N1CCCCC1)CCCCC2
C=CCOC(=O)C1=C(C)N=C(SC)C(C#N)C1c1ccc(OCC)cc1
Cc1nn2c(O)cc(C(C)C)nc2c1-c1ccccc1
ClC(Br)=C(n1cnc2ccccc21)n1cnc2ccccc21
Cc1cc(C)nc(NS(=O)(=O)c2ccc(NC(=O)CCCN3C(=O)c4ccccc4C3=O)cc2)n1
Cc1ccc(C)c(S(=O)(=O)Nc2ccc(O)cc2)c1
Cc1nc(-c2coc3cc(OCC(=O)O)ccc3c2=O)cs1
CCOCC(=O)Nc1nc2c(s1)C(=O)CC(C)(C)C2
C=CCn1c(SCc2nc(N)nc(N(C)C)n2)nnc1-c1cccnc1
COc1ccc(CN2C(=O)NC(=O)C(C=NCCN3CCOCC3)C2=O)cc1
CCCOC(=O)c1ccc(NC(=O)c2cnccn2)cc1
Cc1ccc(CC2(O)CC(C)N(C)CC2C)c(C)c1
COC(=O)c1ccc(NC(=O)c2cccc(OC)c2)cc1
CCC(=O)N1CCN(c2ccc(NC(=O)c3cc4ccccc4o3)cc2Cl)CC1
CCn1c(CNC(=O)C23CC4CC(CC(C4)C2)C3)nnc1SCC(=O)Nc1nnc(C)s1
CCN(CC)c1ccc2cc(C(=O)O)c(=O)oc2c1
CC12CC(NC(=O)N1CCc1ccccc1)c1cc(Cl)ccc1O2
COc1ccc(CNC(=O)C=S(O)Cc2nc(-c3ccc(C)cc3)oc2C)cc1
Cc1ccccc1-c1nc(CN2CCC(C(=O)O)CC2)c(C)o1
Cc1ccc(S(=O)(=O)NCc2ccco2)c(C)c1C
O=C(NCCc1c[nH]c2ccccc12)c1cc(S(=O)(=O)N2CCCCC2)ccc1N1CCOCC1
COc1cc(-n2c(=O)c3ccccc3n(Cc3cccnc3)c2=O)cc(OC)c1OC
Oc1oc(Nc2ccc(Br)cn2)c2ccccc12
CN1CCc2ccccc2C1C1CCNCC1
O=C(CN(C(=O)C1COc2ccccc2O1)c1ccccc1)NCC1CCCO1
O=C1CN(C(=O)c2ccco2)C(c2ccccc2)c2cc(Cl)ccc2N1
O=C(O)CCCC(=O)NCCCCc1ccccc1
COc1ccc(-c2c3c(=O)c4cc(C)cc(C)c4oc3c(O)n2Cc2cccnc2)cc1OC
Cc1ccc(N2CCCCn3c2nc2c3c(=O)n(CC(=O)O)c(=O)n2C)cc1
OCCOCCNc1ncnc2c1cnn2-c1ccc(Cl)cc1
COc1ccccc1NC(=O)CN(c1ccc(C)cc1)S(=O)(=O)c1c(C)n[nH]c1C
O=C(c1ccccc1)c1nnc(-c2ccncc2)o1
O=C1C2CCCN2C(c2cccnc2)N1c1cccc(Cl)c1
CC1CCc2nn(CC(=O)Nc3ccc(F)cc3F)cc2C1
CCOC(=O)CC(=O)CSc1ncc(C(=O)OCC)c(N)n1
Cc1nc2sc(C#N)c(N)c2c2c1CCCC2
c1ccc2c(c1)nc(NCC1CCCO1)c1nnnn12
Clc1cccc(Cl)c1Cn1cnc(NCc2ccco2)c2ncnc1-2
CCN(CC)CCNC(=O)c1cc(S(C)(=O)=O)ccc1OC
Cc1ccccc1Cn1c(CN2CCc3ccccc3C2)nc2c1c(=O)n(C)c(=O)n2C
Cc1nc2ncnn2c(N2CCN(c3cccc(C(F)(F)F)c3)CC2)c1C
CCc1ccc(C2C(C#N)C(=N)SC(=N)C2C#N)s1
O=S(=O)(NCc1cccs1)c1cccc2cccnc12
CC1=Nc2ncnn2C(c2cccnc2)C1C(=O)OCc1ccccc1
O=C(Nc1nccs1)c1cnccn1
COc1cccc(CN2C(=O)CCC2(C)C(=O)NC2CCCCCC2)c1
Cc1ccc(CCSCC(=O)O)cn1
Cc1c(CNC(=O)c2cnn3c2NC(c2ccc(Br)cc2)CC3C(F)(F)F)cnn1C
O=C(CSc1nc2ccccc2nc1SCC(=O)N1CCCCC1)N1CCCCC1
CCNc1nc2c(c(=O)n(C)c(=O)n2C)n1Cc1ccc(Cl)cc1
CCC(CC)C(=O)Nc1cccc(C(=O)Nc2ccc3c(c2)OCO3)c1
O=c1c2ccccc2nnn1CSc1nnc(COc2ccc(Cl)cc2)n1Cc1ccco1
CCCC(=O)NCCc1cc2ccc(C)c(C)c2nc1O
CCOC(=O)c1c(C)[nH]c(C(=O)Cn2c(=O)oc3ccccc32)c1C
CC(=O)N1CCN=C1SCc1cccc(C(F)(F)F)c1
Cc1oc(-c2ccc(Cl)cc2)nc1CN1CCC(C(=O)N2CCN(Cc3ccccc3)CC2)CC1
COc1ccc(Cc2nc(-c3ccc(NC(=O)c4cccnc4)cc3)no2)cc1
CCC1CCCCN1C(=O)CSc1nc(N)c(NC(=O)c2ccco2)c(O)n1
c1ccc2c(c1)nc(-c1ccncc1)n1nnnc21
Cn1c(=O)c2c(ncn2CC(=O)NC(C)(C)C)n(C)c1=O
O=C(CSc1ncn(-c2ccccc2)n1)Nc1nc2c(s1)CCCC2
CCOC(=O)C1CCCN(C(=O)C2CCCN(S(C)(=O)=O)C2)C1
C=CCNc1nc2c(c(=O)n(C)c(=O)n2C)n1CC(=C)C
COC(=O)c1cc(NCc2ccccc2F)ccc1N1CCOCC1
COc1ccccc1C1(O)CC2CCC(C1)N2S(=O)(=O)c1ccc(C(C)=O)cc1
O=C(CN1C(=O)c2ccccc2S1(=O)=O)NCc1ccccc1Cl
CCOc1ccc(Br)c(C2(O)CC(C)N(C)CC2C)c1
COc1ccc(S(=O)(=O)N2CN(Cc3ccco3)c3nc4ccccc4nc32)cc1
Cn1c(=O)oc2cc(S(=O)(=O)N3CCC(C(=O)NCC4COc5ccccc5O4)CC3)ccc21
O=C1CCCC(=O)C1C=Nc1ccc2c(c1)oc1ccccc12
COc1cccc2nc3c(O)n(CCN(C)C)cnc-3c12
CCc1nnc(NC(=O)OCc2ccccc2)s1
CCOC(=O)C1CCCN(C(=O)c2cc3c(=O)n(C)c4ccccc4c3n2C)C1
O=S(=O)(c1cccc(-c2nc3ccccc3s2)c1)N1CCCC1
Cn1c(=O)c2c(nc(SCC(=O)O)n2Cc2cccc(C(F)(F)F)c2)n(C)c1=O
CCCn1nnnc1SCC(=O)NCc1ccc2c(c1)OCO2
CN(Cc1ccccc1)S(=O)(=O)c1ccc2ncc(C(=O)NCC3CCCO3)c(O)c2c1
Oc1ccc(O)n1OCCCCOc1ccccc1
Nc1nc(-c2ccccc2)nn1C(=O)Cc1ccccc1
c1ccc(Nc2n[nH]nc2-c2ccccc2)cc1
COc1ccc(-c2cc(-c3ccccc3)n3ncnc3n2)cc1
Cn1c(=O)c2c(nc(SCCN3CCCCC3)n2Cc2ccc(Cl)cc2)n(C)c1=O
Nc1c(C(=O)NCc2ccco2)nnn1-c1ccccc1
CCCCOc1ccc(C2(C(=O)O)CCCC2)cc1
CCOCC(=O)Nc1nc2ccc(S(C)(=O)=O)cc2s1
CCOc1ncccc1C(=O)OCC(=O)N1CCN(S(=O)(=O)c2ccc(Cl)cc2)CC1
CCCn1c(SCC(=O)Nc2nnc(C(C)C)s2)nc2c1c(=O)n(C)c(=O)n2C
COc1ccccc1Cn1nnc2c(O)nc(C3CCN(C(=O)c4ccc(F)cc4)CC3)nc21
O=C(NCCC1=CCCCC1)C1CCCN(S(=O)(=O)c2cccc3cccnc23)C1
Cc1ccc(-c2nnc(SCC(=O)Nc3ccc(S(=O)(=O)N4CCCCCC4)cc3)o2)cc1
CCOCCCn1c(=N)c(C(N)=S)cc2c(=O)n3cccc(C)c3nc21
CCOC(=O)C1CCN(Cc2ccc(O)c(OC)c2)CC1
O=C(COC(=O)c1cncc(Br)c1)NCCC1=CCCCC1
O=C(CCn1cnc2ccccc2c1=O)Nc1ccc(S(=O)(=O)N2CCCC2)cc1
COc1ccc(C2c3cc4c(cc3OC(=N)C2C#N)OCO4)cc1
O=C(Cn1cc2c(n1)CCCC2)NCc1cccnc1
CC(=O)c1c(C)[nH]c(C(=O)OCc2nnc(-c3ccccc3)o2)c1C
Nc1cccc(S(=O)(=O)c2cccc(N)c2)c1
CN1C(=O)NC(NC(=O)c2ccncc2)(C(F)(F)F)C1=O
CCOc1cc(C(=O)NCCOC)ccc1OC
Cc1cc(C)nc(SCC(=O)Nc2ncc3c(n2)CC(C)(C)CC3=O)n1
COC(=O)c1cc2occc2n1CC(=O)Nc1ccc(OC)c(OC)c1
CCCCC(=O)C1C(=O)Oc2ccccc2C1=O
CC(C)(C)NC(=O)c1ccc(COCC(F)(F)F)o1
Cc1nc2nc(-c3ccco3)nn2c(O)c1Cc1ccccc1
OCC1OC(n2cnc3c(NC4CCCC4)ncnc32)C(O)C1O
CC(C)CCSc1nc(N2CCOCC2)c2c(c1C#N)CC(C)(C)OC2
c1nnc(N=C2CCCCCN2)s1
Cc1cc(NC(=O)CCC(=O)N(c2ccccc2)C2(C(=O)NC3CCCCC3)CCCC2)no1
CCOC(=O)C1CCCN(Cc2nc(N)nc(Nc3ccccc3)n2)C1
Oc1cc(C(O)O)cn1-c1ccc(OCc2c(F)cccc2Cl)cc1
O=C(NCCc1ccc(Cl)cc1)c1cnc2n(c1=O)CCS2
O=C(CSc1ncn(-c2ccccc2)n1)Nc1nc2ccccc2s1
CCOC(=O)N1CCC(NC(=O)c2cc3c(-c4cccc(OC)c4)nn(C)c3s2)CC1
CN(C(=O)c1ccccc1)c1ccc(OCC(=O)NC2C=S(O)(O)=CC2)cc1
CCOC(=O)C1=C(C)NC(=O)C1CC(=O)Nc1ccccc1
O=S(=O)(c1ccccc1Cl)N1CCCC(c2nc(-c3cccnc3)no2)C1
O=c1sc(N2CCN(c3ccccc3F)CC2)nc2ccsc12
CC1CCN(c2ccc(C(=O)O)cc2N)CC1
COc1ccc(OC)c(C(c2nnnn2C2CCCC2)N2CCN(c3ccc(F)cc3)CC2)c1
Oc1c2cccnc2c(O)n1Cc1cccs1
CC(OC(=O)COc1cccc2c1OC(C)(C)C2)C(=O)N=C1C(=O)N(c2ccccc2)N(C)C1C
CSc1nc2c(c(-c3ccc(O)cc3)c1C#N)CCC2
CCOc1ccc(N=CC2C(=O)CC(C)(C)CC2=O)cc1
CC1SC(=C(C#N)C(=O)NCc2ccco2)N(Cc2ccco2)C1=O
O=C(NC1CCN(Cc2nnnn2CCc2ccccc2)CC1)c1ccccc1F
COc1cccc(NC(=O)NC2CCN(Cc3nnnn3Cc3ccc(F)cc3)CC2)c1
COc1ccc(CNC(=O)C2CCN(S(=O)(=O)c3c(C)n[nH]c3C)CC2)cc1
O=C1CC(N2CCOCC2)=NC(=O)N1Cc1ccc(F)cc1
O=C(NCc1cccs1)c1nc(O)c2nnn(Cc3ccccc3Cl)c2n1
CN(C(=O)C1CCOC1)c1nnc(C2CCOC2)s1
CCCCOc1cccc(NC(=O)CSc2nccn2C)c1
Cc1cc(C)c(C#N)c(N2CCCC(C(N)=O)C2)n1
O=C(OCC(O)C(O)COC(=O)c1ccccc1)c1ccccc1
Cc1ccc(-c2nc(C=S(O)CC(=O)NCCN3CCCC3)c(C)o2)cc1
Cc1cccc2c(=O)oc(-c3ccc4c(c3)C(=O)N(CC3CCCO3)C4=O)nc12
CCOC(=O)CSc1nc2c(c(=O)[nH]c(=O)n2C)n1CC=C(C)Cl
CCOC(=O)CSc1cc(C)nc(NC(C)=O)n1
CCOC(=O)N1CCN(S(=O)(=O)c2ccc(C(=O)Nc3nc4ccc(F)cc4s3)cc2)CC1
C=CCn1c(COc2ccccc2)nnc1SCC(=O)Nc1ccc2c(c1)OCCO2
O=C(Cn1nnc2ccccc2c1=O)Nc1ccc2c(c1)CCC2
CCCc1nc(NC2CCCCC2)c(C#N)c2c1COC(C)(C)C2
CC(NC(=O)c1csc2ccccc12)C1CCCO1
CCc1sc(N=S(C)(=O)O)nc1-c1ccccc1
Cc1cc(C)nc(SCc2ccc3nonc3c2)n1
CNC(=O)Cn1nc(C)c2ccccc2c1=O
O=C(c1ccco1)N(Cc1cccs1)C1C=S(O)(O)=CC1
CCOC(=O)CSC1=NC(C)=C(C(C)=O)C(c2ccc(F)cc2)C1C#N
Cc1cc(C)n(C(=O)c2ccc3c(c2)NC(=O)CO3)n1
CCC(C)C(NC(=O)NCc1ccccc1)C(=O)O
Cc1ccc(CCNC(=O)C2CCCN2[SH](=O)(O)c2ccc3nc(O)ccc3c2)cc1
COCCn1c(Cc2ccccc2)nnc1SCC(=O)NC(C)(C)C
Brc1cccc(-c2nnc3sc(CNC4CCCC4)cn23)c1
CC1=C(C(=O)Nc2cccnc2)C(c2ccccn2)N2NN=NC2=N1
COc1cccc(NC(=O)C2C3CC4OC(=O)C2C4C3)c1
Cc1cc(C)nc(NC(=O)CN2C(=O)c3ccccc3C2=O)n1
O=C(Nc1ccc(S(=O)(=O)N2CCc3ccccc32)cc1)c1c2oc(c1C(O)O)CC2
COc1ccccc1-c1cc(C(=O)NC(C)C)no1
CC(C)NC(=O)CCCc1ccccc1
COc1cccc(C2C(=O)C(C)=NN(c3ccc(C)cc3)C2=NC(=O)c2ccco2)c1
COc1ccc(C(c2nnnn2CC2CCCO2)N2CCN(c3cccc(C)c3C)CC2)cc1
O=C(CN(C(=O)CNS(=O)(=O)c1ccccc1)C1CCCC1)NCc1ccco1
COc1cc(C(=O)N=C2C(c3ccccn3)C(=O)c3ccccc3N2C)cc(OC)c1OC
CC1(C)Cn2c(nnc2-c2cccc(O)c2)S1
CCOc1cc(C(N)=O)cc(OCC)c1OCC
O=C(CN1C(=O)c2cccc3cccc1c23)NCC1CCCO1
O=C(Cc1ccccc1)N1CCCC1c1ccccc1
Cc1ccc(N2CCN(C(=O)CNS(=O)(=O)c3ccc(Br)s3)CC2C)cc1
O=C(Cn1c(=O)oc2ccccc21)Nc1ccc2c(c1)OCCO2
Oc1c2nc3ccc(F)cc3c-2ncn1CCCN1CCOCC1
C(=Nn1cnnc1)c1ccc(OCc2ccccc2)cc1
CCc1cccc(NC(=O)CN(C)S(=O)(=O)c2cccc3nsnc23)c1
COc1ccccc1NC(=O)C1CCCCC1
C=CCNc1ncnc2c1cnn2-c1ccc(Cl)cc1
Cc1cc(=O)n2nc(-c3ccccc3)sc2n1
CN(CC(=O)N1CCCCCC1)S(=O)(=O)c1cccc2cccnc12
CC(=NO)c1cc2ccccc2oc1=O
CC(=O)Oc1cc2c(C(=O)NCCN3CCOCC3)c(C)oc2c2ccccc12
O=C(CSc1nnc(-c2cccnc2)o1)c1cc2ccccc2oc1=O
Cc1c(C(O)OC2CCCC2C)[nH]c2cccc(O)c12
COc1ccc(C2C3C(=O)CCCC3=Nc3nc(C(F)(F)F)nn32)cc1OC
COC(=O)c1[nH]c2ccc(Cl)cc2c1NC(=O)CN1CCC(C(N)=O)CC1
O=C(c1cc(-c2cccs2)on1)N1CCCCC1
CC(=O)CCc1ccc(OCCCCn2cncn2)cc1
COc1ccc(C(c2nnnn2C(C)(C)C)N2CCN(c3nc4ccccc4s3)CC2)cc1OC
CCC1C(=O)N=C(SCC(=O)Nc2ccc(C)cc2)N(C2CCCCC2)C1=O
C=CCc1cccc2c1OC(=O)C(=NC(C)=O)C2
Cn1c(=O)c2c(nc(NCc3ccco3)n2Cc2ccccc2Cl)n(C)c1=O
CN(c1ccc(C(=O)O)cc1)S(=O)(=O)c1ccccc1
c1ccc(-c2n[nH]nc2-c2ccccc2)cc1
O=C(CSc1nnc(CN2CCOCC2)n1-c1ccccc1)Nc1ccc(Cl)cc1
CCC(C)C(=O)OC1CC(C)C=C2C=CC(C)C(CCC3CC(O)CC(=O)O3)C21
Cc1ccc(C=S(O)(O)=Cc2ccc(C(=O)NCc3ccco3)o2)cc1
O=C(CN1C(=O)c2ccccc2C1=O)N1CCN(c2ccccc2)CC1
COc1ccc(S(=O)(=O)NCc2ccc(C(=O)N3CCN(c4ccccn4)CC3)cc2)cc1
COc1ccc(OC)c(NC(=O)CSc2nnc(Cc3cccn3C)n2-c2ccc(F)cc2)c1
O=C(CSc1nnnn1C1CCCC1)Nc1ccc2c(c1)OCCO2
CSCCC(NC(=O)C1CCC(C)CC1)C(=O)NCc1ccco1
CCOc1ccc(C2c3c(cc(C)n(CCN4CCOCC4)c3=O)OC(=N)C2C#N)cc1OCC
Cc1occc1C(=O)NCCCc1ccccc1
O=C(OCC#CCSc1nnc(-c2ccccc2)o1)c1cccs1
CCCCC(=O)Nc1ccc(F)c(Cl)c1
Nc1nonc1C(=O)NCC1CCCO1
CCOC(=O)c1c(NC(=O)Cn2c(C)nc3ccccc32)sc2c1CCC2
CSc1nnc(-c2ccccc2)o1
CC(C)(Oc1ccc(Cl)cc1)C(=O)N1CCN(c2ccccn2)CC1
Cc1ccc(NC(=O)CSC2=NC3=CC(C)(C)CC(=O)C3C(c3ccco3)C2C#N)cc1
O=C(NCCCN1CCN(Cc2ccccc2)CC1)C1CCN(S(=O)(=O)N2CCCC2)CC1
Cc1cccc(NS(=O)(=O)c2ccc(Oc3ccccc3)cc2)n1
CCN(CCCNC(=O)CNC(=O)Cn1cnc2ccccc2c1=O)c1cccc(C)c1
CCN(C#N)c1nc(N(C)C)nc(N(C)C)n1
COc1cc2[nH]c3c(N4CCN(c5ccc(Cl)cc5)CC4)ncnc3c2cc1OC
Cc1cc(C)nc(NC2=NCCN2C(=O)Nc2ccc(Cl)c(Cl)c2)n1
COc1ccc(CCn2c(=O)[nH]c3cc(C(=O)NCCCN4CCOCC4)ccc3c2=O)cc1OC
Cc1cc(C(=O)c2cccs2)c(N)s1
CCOc1cc(C2C3C(=O)CC(C)(C)C=C3N=C(C)C2C(=O)N2CCCCC2)ccc1O
CCOC(=O)N1CCC(Nc2ncnc3c2cnn3-c2ccc(Cl)cc2)CC1
C=C(C)CSc1nnc(C(CCSC)NC(=O)OC(C)(C)C)o1
Cc1ccc(OCC(=O)N2CCN(C(=O)Cc3ccccc3)CC2)cc1
COc1cc(C=C(C#N)c2ccc(F)cc2)ccc1OCc1ccc(C(=O)O)o1
CCCn1c(N2CCC(Cc3ccccc3)CC2)nc2c1c(=O)[nH]c(=O)n2C
CCOc1ccc(S(=O)(=O)NCC2CCCO2)c2cccnc12
O=C(NCC(=O)N(CCN1CCOCC1)C(C(=O)NC1CCCC1)c1cccs1)c1ccco1
COc1ccc(NC2SC(=O)N(CC(=O)O)C2=O)cc1
COc1ccc(N2C(=O)c3ccccc3NC23CCCCC3)cc1
CCCCNC(=O)CSc1cc(=O)n(C)c2ccccc12
O=C1CCCc2c1[nH]c1ccc(Br)cc21
COCCNC(=O)CN(c1cc(C(F)(F)F)ccc1Cl)S(C)(=O)=O
Cc1noc(C)c1C(=O)Nc1sc2c(c1C(N)=O)CCC2
CCCc1nc(N)c(C#N)c(-c2cccnc2)c1CC
Cc1ccc(OCc2nc(-c3ccccn3)no2)c(Br)c1
CCOC(=O)c1ccc(CSc2nnc(C)[nH]2)o1
N#CC(=Cc1ccc[nH]1)S(=O)(=O)c1ccccc1
CC(NC(=O)OC(C)(C)C)C(=O)Oc1ccc2ccc(=O)oc2c1
COc1ccc(OC)c2c(C)cc(NCCN3CCOCC3)nc12
CC(=O)C1=C(C)OC(=N)C(C(=O)OC(C)C)C12C(=O)Nc1ccccc12
CNC(=O)Nc1cc(C(C)(C)C)no1
CCC(=NCCO)C1C(=O)NC(=O)N(C2CCCCC2)C1=O
CN(C)C=C1C(=O)c2ccccc2C1=O
CCc1c(C)nc(N)n2c(SCC(=O)N3CCN(c4ccccc4OC)CC3)nnc12
CN(C)c1cccc(NC(=O)Cc2ccc(F)cc2)c1
Cc1ccc(-n2c(SCC(=O)NCc3ccco3)nnc2-c2cccnc2)c(C)c1
CC1NC(=O)NC1CCCCC(=O)O
CC(C)(C)C(=O)Nc1ccccc1C(=O)Nc1cccnc1
Cc1cc(C(=O)OCC(=O)Nc2ncc(C(F)(F)F)cc2Cl)c(C)o1
C=CCc1c(C)nc(SC)nc1Nc1ccc(C(C)=O)cc1
COC(=O)c1ccc(-n2nnnc2SCc2ccccc2OC)cc1
CCCCCCN=CC1C(=O)CC(C)(C)CC1=O
CCOC(=O)C1CCCN(CC(=O)NC2=Nc3ccccc3N=C(C)C2c2ccccc2)C1
COc1ccc(S(=O)(=O)N2CCN(C(=O)CCC3CCCC3)CC2)cc1
Oc1cc(CSc2nnc(COc3ccccc3)o2)c2ccccc2n1
COc1ccc(NC(=O)Cn2nnc(C(=O)NCc3cccc(OC)c3)c2N)cc1
CC(C)CC(=O)N1CCN(S(C)(=O)=O)CC1
Cc1ccccc1-n1c(C)nnc1SCc1nc2ccccc2s1
CCOc1ccc2nc(SCC(=O)N3CCCCCC3)c(C#N)cc2c1
COc1ccc2nc(C)c(CN3CCCC(C)C3)c(O)c2c1
CC1CN=C(NC2CCCCC2C)S1
Cc1ccc(S(=O)(=O)NCc2ccc(C(=O)N(C)CCC#N)cc2)cc1
NCC(=NO)c1ccc(Cl)cc1Cl
CCOc1c(OC)cc(C2c3c(n[nH]c3-c3ccncc3)OC(=N)C2C#N)cc1OC
COc1cc(SC)ccc1C(=O)NCC1CCCO1
O=C(Nc1ccc(F)cc1F)c1cc(-c2ccco2)on1
CCN(CC)S(=O)(=O)c1ccc(C(=O)c2c(O)c(O)n(CCOC)c2-c2ccccc2)cc1
O=C(Nc1ccc(F)cc1)N1CCC(c2nc(O)c3nnn(Cc4cccc(Cl)c4)c3n2)CC1
CCOc1ccc(N(C(C)C(=O)NC2CCCCCC2)S(C)(=O)=O)cc1
Fc1cccc2sc(Nc3nnc(-c4ccccc4)o3)nc12
Cc1ccc2cc3c(nc2c1)N(Cc1ccco1)CC3
COc1ccc(-n2nnnc2SC(C)C(N)=O)cc1
Cc1ccc(-c2nc(C=S(O)CC(=O)NC3CCC(C)CC3)c(C)o2)cc1
COc1cc(NC(=O)c2cc3c(C)nc4ccccc4c3o2)cc(OC)c1OC
O=C(CNC(=O)c1ccc(Cl)cc1Cl)NCC(=O)Nc1ccccc1N1CCOCC1
Cc1ccc(S(=O)(=O)c2nc(S(C)(=O)=O)sc2NCC2CCCO2)cc1
Cn1c(CN2CCCCC2)nc2cc(NC(=O)c3cccs3)ccc21
O=C(C1CC1)N1CCN=C1SCc1ccccc1
Cc1ccc(NS(=O)(=O)c2cc(C(=O)N3CCOCC3)ccc2C)cc1
COc1ccc(NC(=O)CN2CCC(C(N)=O)CC2)cc1
Cc1oc2c(C)c3c(cc2c1C)C1=CCCCC1C(=O)O3
c1ccc(-c2nc(-n3ccnc3)nc(-n3ccnc3)n2)cc1
CCCCc1c(O)nc(SCC(=O)Nc2ccc3c(c2)CCC3)nc1O
CCOC(=O)c1cc(NC(=O)c2cc(C)on2)cc(C(=O)OCC)c1
CC(=O)SC(C)CC(=O)Nc1ccccc1
CCCCCOC(=O)c1cc(O)nc2ccccc12
CCCOC(=O)Nc1ccc(S(=O)(=O)Nn2cnnc2)cc1
CCCCOC(=O)C1C(C)=Nc2ncnn2C1c1cc(OC)ccc1OC
Cc1csc2nc(=O)c(-c3ccccc3N)nn12
O=C(c1noc2c1CCCC2)N1CCOCC1
COc1ccc(Cn2c(O)c3cccnc3c2Nc2ccc(OC)c(Cl)c2)cc1
Cc1c(C(=O)N2CCN(C(=O)c3ccco3)CC2)sc2nc(-c3ccc(F)cc3)cn12
Cn1c(=O)cc(OCCCC(=O)NCCN2CCN(c3ccccc3F)CC2)c2ccccc21
C=CCNc1oc(COc2ccc(C)cc2)nc1C#N
CCN1CCN(CCNC(=O)c2cn(C(C)c3ccccc3F)nn2)CC1
Clc1ccccc1-c1nnc2sc(-c3ccc4c(c3)OCO4)nn12
O=C(Cn1cc2c(n1)CCCC2)NCCCN1CCN(C2CCCCC2)CC1
COCc1cc(O)n2nc(SC)nc2n1
CCn1c(COc2cccc(OC)c2)nnc1SCC(=O)Nc1ccccc1C(=O)OC
O=C1CCCC2Nc3nc(SCc4ccccc4Cl)nc(O)c3C(c3ccncc3)=C12
COc1ccc(C(=O)COc2ccc(NC(C)=O)cc2)cc1
O=c1oc2cc(O)ccc2c2c1CCCC2
Oc1cc2c(n1C1CCCCC1)C[SH](O)(O)=C2
C=CCSc1nnc(CSc2nc(O)c3c4c(sc3n2)CCCC4)n1-c1ccccc1
CCN1CC=C2C(C#N)C(=N)C(C#N)(C#N)C(c3cccc(OC)c3OC)C2C1
COc1cccc(-n2nnnc2SCC(=O)NCc2ccco2)c1
CCCCCn1c(SCC#N)nc2cc(C(=O)NCC3CCCO3)ccc2c1=O
Cc1ccc(S(=O)(=O)N2CCC(C(=O)Nc3ccc4c(O)occ4c3)CC2)cc1
CCN(c1ccccc1)c1cc(C)nc2ncnn12
N#Cc1nc(-c2ccccc2Cl)oc1N1CCCCC1
Cc1noc(C)c1C(=O)Nc1sc(C)c(C)c1C#N
COc1ccc(-n2cc3cccc(C(=O)O)c3c2O)cc1
CCCOc1ccc(-n2cc(C(O)Nc3ccccc3C(=O)NCc3ccco3)cc2O)cc1
COC(=O)C(Cc1ccccc1)NC(=O)CSc1nc(C)cc(O)n1
CC1C(=NS(=O)(=O)c2ccc3nc(O)[nH]c3c2)C(=O)N(c2ccccc2)N1C
O=C(NC1CCCc2ccccc21)C1CCN([SH](=O)(O)c2ccc3nc(O)ccc3c2)CC1
CCOc1ccccc1NC(=O)c1cccc2cn(CCOC)c(O)c12
CCN=C1SC(C(=O)Nc2cccc(C(=O)O)c2)CC(=O)N1CC
Nc1nnnn1N=Cc1ccccc1OCc1ccccc1
COc1ccc(C(=O)Nc2ncc3c(n2)CC(c2ccco2)CC3=O)cc1
CCn1c(SCC(=O)C(C)(C)C)nnc1-c1ccccn1
COc1ccccc1-n1c(=O)c2c3c(sc2n2c(SC)nnc12)CCC3
CC(=O)N1CCCc2cc(S(=O)(=O)N3CCN(C4CCCCC4)CC3)ccc21
CCOC(=O)C1CCN(C(=O)c2ccc(OC)cc2OC)CC1
COc1ccc2nc3c(O)n(Cc4ccco4)cnc-3c2c1
Clc1ccc(OCc2nnc(SCc3nc4ccccc4[nH]3)n2Cc2ccco2)cc1
ON=C1CCCC1=Cc1ccco1
Cn1c(CN2CCCCC2)nc2cc(NS(=O)(=O)c3ccc(Cl)cc3)ccc21
CC1CCC(NC(=O)CN2C(=O)C3CCCN3c3ncc(Cl)cc32)CC1
Cc1ccc(-n2ncc3c(O)nc(SCC(=O)N4CCCCC4)nc32)cc1
Cc1cc(C(=O)Nc2cccc(O)c2)co1
CCOC(=O)c1c(C)[nH]c(C(=O)Nc2ccc3c(c2)OCO3)c1C
CCn1ncc(-c2cc(C(O)N3CCC(C(N)=O)CC3)on2)c1C
O=C(CCCn1c(=O)c2ccccc2n(Cc2ccccc2)c1=O)NCc1ccco1
Cc1ccc2c(c1)c1c(n2CC(O)Cn2c(C)nc3ccccc32)C(=O)CCC1
Cc1ccc2c(c1)N(CCCC(=O)NCCCN1CCCC1=O)C(=O)CO2
CCCNC(=O)C=S(O)Cc1nc(-c2cccc(OC)c2)oc1C
NC(=O)CSc1nnc(Cc2ccc3c(c2)OCO3)n1C1CCCCC1
Cc1ccc(C(C(=O)NCCc2ccccc2)N(C(=O)c2csnn2)C2CC2)o1
CCn1c(SCC(=O)c2cc(OC)ccc2OC)nnc1C(C)C
OC(CN(c1ccccc1)c1ccccc1)Cn1cnc2ccccc21
O=C(Nc1ccc(N2CCCCC2)cc1)c1cccnc1
CC1CC(C)CN(C(=O)Cn2c(=O)n(CCCCC(=O)NC3CCCC3)c(=O)c3ccccc32)C1
CCc1ccc(C(=O)CC2(O)C(=O)N(CN3CCOCC3)c3ccccc32)cc1
Cc1cc(C)cc(N(CC(=O)NCC2CCCO2)C(=O)CCC(=O)Nc2cc(C)on2)c1
COc1ccc(-n2c(Cc3cccn3C)nnc2SCC(=O)NC2CCCCC2)cc1
CC1(C)C=C2C(C(=O)C1)C(c1cccc(Cl)c1)C1C(=O)CC(C)(C)C=C1N2CCN1CCOCC1
COc1cc2nc(S)n3nc(CCn4c(C)nc5ccccc54)nc3c2cc1OC
Cc1nn(CCc2nc(-c3ccco3)cs2)c2nc(O)cc(C(F)(F)F)c12
O=C(c1ccc(N2CCCC2=O)cc1)N1CCCCCC1
CCCCCOc1ccc(C2C(C(C)=O)C(C)=Nc3ncnn32)cc1OC
O=C(NCc1cccnc1)C1CCCCN1S(=O)(=O)c1ccc(F)cc1
Cn1c(CN2CCOCC2)nc2cc(NC(=O)c3ccc(Cl)cc3)ccc21
CCCCn1c(C(C)O)nc2ccccc21
CC(=O)c1cccc(OCC(=O)c2cc(C)n(-c3cc(C)on3)c2C)c1
CC12CCC(C(=O)NC3CCCC3)(CC1=O)C2(C)C
Cn1c(=O)c2c(SCC(=O)c3ccccc3)nc(C3CC3)nc2n(C)c1=O
CC1(C)CC(=O)C2C(=NC(=O)CC2c2ccccc2F)C1
Cc1ccc(S(=O)(=O)NCCCCC(NC(=O)OC(C)(C)C)C(=O)O)cc1
Cc1ccc(S(=O)(=O)N(C)CCCC(=O)n2nc(C)cc2C)cc1
CCC1CCCCN1CCCNC(=O)C1CCC(=O)N1Cc1ccc(C)cc1
Cc1cccc(C)c1NC(=O)C1(N2CCN(C(=O)c3ccco3)CC2)CCCCC1
CCCNC(=O)c1ccc(CN=C2C(=O)C(=O)C2N2CCC(C(=O)OCC)CC2)cc1
CCN(C(=O)c1cn(C)c(=O)c2cc(OC)c(OC)cc12)c1ccccc1C
O=C(NCc1ccc(Cl)cc1)c1noc2c1CCCCC2
COc1ccc(CCNS(=O)(=O)c2cn(C)c(=O)n(C)c2=O)cc1OC
COc1cccc(NC(=O)CSc2nnc(CNC(=O)c3ccccc3)n2C)c1
CC(=NS(=O)(=O)c1ccc(C)cc1)N1CCN(S(=O)(=O)c2ccccc2)C1
COc1ccc(-n2nnc3c(=O)n(Cc4cc(C)ccc4C)cnc32)cc1
COc1ccc(Cl)cc1N1CCN(CCNC(=O)Nc2ccccc2C)CC1
CCNc1nc(Oc2ccc(C(=O)OC)cc2)nc(SC)n1
CCN(CC)c1ccc(C=Nn2c(=S)[nH]nc(C)c2=O)cc1
COc1ccccc1N1CCN(C(=O)Nc2cccc(C)c2)CC1
COc1ccc(OC)c(C2C(C(N)=O)C(C)=Nc3nc(-c4cccc(Cl)c4)nn32)c1
c1ccc(-c2ccccc2-c2nc(-c3ccncc3)no2)cc1
CN(C)S(=O)(=O)c1ccc(-c2ccccc2)cc1
COc1c2ccoc2nc2c(OC)c(OCC(O)C(C)(C)O)ccc12
CCOC(=O)Nc1cccc(Nc2ccccc2)c1
c1ccc(-n2ncc3c(N4CCN(c5ccccn5)CC4)nc(N4CCOCC4)nc32)cc1
N#Cc1ccc(CSCC(=O)O)cc1
CC(C(=O)OCn1nnc2ccccc2c1=O)N1C(=O)c2ccccc2C1=O
CC=Cc1ccc(OCCn2cncn2)c(OC)c1
Cc1cc(OCC(=O)Nn2cnnc2)c(C)cc1Br
CCOC(=O)C1CCCN(C(=O)c2ccccc2SCCOC)C1
Cc1c(N(C)C)nc2ccccc2c1N
Cc1ccc(CN2CCN(CC(=O)N3CCC(C(N)=O)CC3)C2=O)cc1
CCCCCCSc1nc2c(c(=O)[nH]c(=O)n2C)n1C
COc1ccc(N2CCN(S(=O)(=O)c3ccc(Br)s3)CC2)cc1
Oc1c2ccccc2c(Nc2ccccc2F)n1-c1cccnc1
CCOC(=O)C1(CC)NC(c2cccc(F)c2)c2c1c(O)n(CC)c2O
Cc1ccccc1OCCCN1C(=O)C(=O)c2cccc(C)c21
Cc1ccc(-c2cc(C(=O)NCc3ccccn3)no2)cc1
Cc1cc2cc(CN(Cc3cccs3)Cc3nnnn3CC3CCCO3)c(O)nc2cc1C
COC(=O)c1cccc(NC(=O)Cn2cnc3ccccc3c2=O)c1
CN(Cc1cc(=O)[nH]c2ccccc12)C(=O)c1ccccc1
COc1ccc(C2(C(=O)NC(C)C)CCCC2)cc1OC
CCN(CC)C(=O)CN(c1ccc(F)c(Cl)c1)S(C)(=O)=O
O=C(Nc1ccccn1)C1C(=O)c2cccc3c2N(CCC3)C1=O
CCC(C)NC(=O)c1c(N)n(N=Cc2cccnc2)c2nc3ccccc3nc12
CCCOc1ccc(CSc2nnc(CCC)n2N)cc1
Cc1nc(N)sc1-c1nnc(SCC(=O)Nc2nccs2)n1C
O=C(Nc1ccc2c(c1)OCCO2)c1ccncc1
CCOC(=O)C1CCCN(C(=O)C2CCN(S(=O)(=O)N3CCC4(CC3)OCCO4)CC2)C1
Cn1c(=O)cc(OCCCC(=O)NCCCN2CCN(Cc3ccccc3)CC2)c2ccccc21
COc1cccc(NC(=O)C2C3C=CC4(O3)C2C(=O)N(C2CC2)C4C(=O)NC2CCCCC2C)c1
COC(=O)Cc1ccc(NC(=O)c2ccc(Br)o2)cc1
CN(C)C=C1C(=O)Nc2ccccc21
O=C(CCn1c(=O)oc2ccccc21)NC1=NCCS1
O=C(NCCc1ccc(Cl)cc1)C1CCN(c2cnccn2)CC1
Cn1c(CNc2ccc(Cl)cc2)nnc1SCc1ccccc1
COc1ccc(Cl)cc1NC(=O)c1nc2nc(C)cc(C(F)F)n2n1
Cc1cc(-n2c(O)c3c(c2O)C2C=CC3C2)ccc1Br
N#Cc1nc(COc2ccc(Br)cc2)oc1N1CCN(Cc2ccccc2)CC1
CCn1c(S)nnc1-c1cccc(Cl)c1
COc1ccc(N=CC2C(=O)CCCC2=O)cc1
COc1ccc(-c2nnc(SCc3cc(C)cc(C)c3)o2)cc1
Cc1ccc(S(=O)(=O)Cn2nnnc2CN2CCN(C(=O)c3ccco3)CC2)cc1
COc1cccc(OCCNC(=O)c2cccc(OC)c2)c1
CCCCN(C)CCCNC(=O)c1cccc(N2CCCC2=O)c1
CC(C)NS(=O)(=O)c1ccc(CCC(=O)N2CCOCC2)cc1
O=C(OCC(=O)N1CCN(c2ccccc2)CC1)c1ccc2ncsc2c1
Cc1nc2ccccc2nc1OCC(=O)NCc1ccc2c(c1)OCO2
O=C(CCCN1C(=O)c2ccccc2C1=O)NCCC1=CCCCC1
Cc1nc2ncnn2c(-c2ccccn2)c1C(O)OC(C)C
COc1ccc(OC)c(Nc2c3ncccc3c(O)n2Cc2ccco2)c1
CN1CCc2c(sc3c2C(=O)NC(c2ccccn2)N3)C1
CCc1nnc(NC(=O)c2c(OC)cccc2OC)s1
CC(=O)c1c(C)n(CCCOC(C)C)c2ccc(O)cc12
CC1=CCc2c(c(O)n(-c3ccc(Br)cc3C)c2O)C1
COc1ccc(OC)c(S(=O)(=O)N2CCC(C(=O)NCCC3=CCCCC3)CC2)c1
COc1ccc(-c2nnn(CCc3nn[nH]n3)n2)cc1OC
Cc1cc(C)n(C(CC(=O)N2CCc3ccccc3C2)C(=O)O)n1
Cn1c(=O)c2c(nc(SCC(=O)OCc3ccccc3)n2C)n(C)c1=O
COc1ccccc1OCc1csc(NC(=O)c2ccco2)n1
N#Cc1ccc2ccn(CC(=O)NC3CCCCC3)c2c1
COCCCNc1nc2c(c(=O)n(C)c(=O)n2C)n1Cc1cccc(OC)c1
Nc1ccc(N2CCOCC2)c(Cl)c1
CC(=O)N1CCc2cc(NC(=O)c3ccc(C)cc3)ccc21
Cc1ccc(NC(O)c2cc(O)nc(N3CCCCC3)n2)cc1Cl
CC(c1ccccc1)n1c(O)cc(Sc2ncccc2C(=O)O)c1O
CC(NC(=O)Nc1cccc(C(F)(F)F)c1)C(=O)O
c1ccc2c(c1)oc1c(N3CCN(Cc4ccc5c(c4)OCO5)CC3)ncnc12
COCCCn1c(O)c(O)c(C(=O)c2ccc(OC)cc2)c1-c1ccc(O)c(OC)c1
Oc1cnnc(NCc2ccccc2)n1
CCN(CC)CCn1c(O)c(O)c(C(=O)c2cccc(OC)c2)c1-c1ccccn1
CC(Oc1ccc(Cl)cc1)C(=O)Nc1ncccn1
CC(=O)Nc1ccc(N2C(=O)CSC2c2ccc(F)cc2)cc1
N#CC1=C2CCCCC2C(=S)SC1=N
COC(=O)CSc1nnc(CNC(=O)c2ccc(OC)cc2OC)n1C
COc1ccc2cc(C#N)c(NC(C)C)nc2c1
C=CCOC(=O)c1sc(-n2c(O)c3oc4ccccc4c(=O)c3c2-c2ccco2)nc1C
COc1cc(CNC(=O)c2ccc(Cn3nc(C)c(Cl)c3C)o2)cc(OC)c1
COCc1cc(C)nc(N)c1C#N
O=C(NCc1nnc(S)n1-c1ccccc1)c1ccco1
COC(=O)c1cc(C(=O)OC)cc(S(=O)(=O)Nc2ccc(Cl)c(N)c2)c1
COC(=O)COc1ccc(S(=O)(=O)NCc2ccco2)cc1
COc1ccc(CCC(=O)NCc2ccco2)cc1
O=C(CN1CCN(CC(=O)Nc2ccccc2Cl)CC1)Nc1ccc2c(c1)OCCO2
COc1ccc(N(C(=O)COc2ccccc2)C2=CC=S(O)(O)=C2)c(OC)c1
CCSc1nc2c(c(=O)[nH]c(=O)n2C)n1C
CCOc1ccccc1OCC(=O)N1CCCc2ccccc21
O=C(Nc1ccc2nc(-c3cccs3)[nH]c2c1)c1cccs1
O=C(C1CCCN(c2nnc(-n3cccc3)s2)C1)N1CCC2(CC1)OCCO2
CC1Cc2ccccc2N1C(=O)CSc1ncccc1C(=O)O
O=C(c1cnc2sccn2c1=O)N1CCc2ccccc2C1
COc1ccc(CCN2C(=NC(=O)CCC(=O)O)SC3C=S(O)(O)=CC32)cc1OC
O=C(C1CCN(c2cc(O)n(-c3ccc(F)cc3)c2O)CC1)N1CCOCC1
CSc1nc(C)cc(OCNC(=O)c2cccs2)n1
C=C(C)COc1ccc(-c2[nH]ncc2Oc2ccccc2OC)c(O)c1
COc1ccc2[nH]c(C)c(CCn3c(O)c4c(c3O)CC=CC4)c2c1
CN1CCN(C(=O)c2cnn3c(C(F)(F)F)cc(-c4ccc5c(c4)OCO5)nc23)CC1
CCOC(=O)C1CCCN(C2=NC(=O)N(Cc3ccc(F)cc3)C(=O)C2)C1
CC(C)N(Cc1nc(-c2ccccc2)no1)C(=O)CSc1ccccc1
Cn1c(CCNC(=O)c2ccco2)nc2cc(NC(=O)C3CCCCC3)ccc21
Cc1cc(C)cc(NCC(=O)Nc2c(C)cccc2C)c1
CC1=C(C(=O)Nc2cccc(C)n2)C(c2ccc3c(c2)OCO3)C2=C(CC(c3ccco3)CC2=O)N1
O=C(c1ccco1)N1CCN=C1SCc1ccc(F)cc1
Cc1ccc(C)c(NC(=O)CN(C)S(=O)(=O)c2ccccc2)c1
COc1ccc(C2C3C(=O)CC(C)(C)C=C3N=C(C)C2C(=O)N2CCOCC2)c(OC)c1
CCOC(=O)c1ccc(NS(=O)(=O)c2ccc3[nH]c(=O)[nH]c3c2)cc1
Nc1ncnc(Nc2ccccc2C(F)(F)F)n1
CCN(CC)c1ccc(C(=O)OCC(=O)N2CCN(c3ccccc3)CC2)cc1
Cc1ccc(N=C(c2cccs2)N2CCOCC2)cc1
CCOC(=O)Nc1ccc(C(=O)NCC2CCCO2)cc1
CCCCc1nnc(SCc2ccc(OCC)cc2)n1N
COc1ccc(NC(=O)C2CSc3c4ccccc4c(O)n32)cc1
CCC(Sc1nc2nnc(C)c-2c(N)n1-c1ccc(C)c(Cl)c1)C(=O)N1CCOCC1
Cn1c(S)nnc1CCNC(=O)OC(C)(C)C
CCOc1ccc(-c2nnn(CC(=O)Nc3cc(OC)ccc3OC)n2)cc1OCC
CC(=O)C(C(=N)N1CCN(c2cccc(Cl)c2)CC1)C(C)=O
COc1cc(OC)c(N2CC34C=CC(O3)C(C(=O)O)C4C2=O)cc1Cl
Cc1ccc2c(c1)c1ncnc(N3CCC4(CC3)OCCO4)c1n2C
O=C(CCCCCN1C(=O)c2ccccc2C1=O)NCc1ccco1
COc1ccc(OC)c(-n2c(SC)nnc2-c2c[nH]c3ccccc23)c1
Cc1ccc(CCn2c3c(c4ccccc42)CN(C)CC3)cn1
CCOC(=O)N1CCN(C(=O)C(C)N(c2ccc(Oc3ccccc3)cc2)S(C)(=O)=O)CC1
COC(=O)CC1C(=O)NCCN1C(=O)CSc1nnc(Nc2ccc(OC)cc2)s1
O=C(COc1ccccc1)Nc1ccccc1N1CCN(c2ccc(F)cc2)CC1
CCC(=O)NCc1nc2ccccc2n1C(C)C
O=C1NC(=O)C2(Cc3ccccc3N3CCCC32)C(=O)N1Cc1ccccc1
COc1ccc(Cn2nnc3c(O)nc(C(=O)NCCc4ccc(F)cc4)nc32)cc1OC
CC1(C)NC(=O)N(CC(O)CNC23CC4CC(CC(C4)C2)C3)C1=O
Brc1ccc(CSc2ncnc3nc[nH]c23)cc1
CN(C)C(=O)Oc1ccc(OC(=O)c2ccccc2)cc1
CCOc1ccc(C=CC(C)=NO)cc1
CCOCCCn1c(=NC(=O)c2cccnc2)c(C(=O)OCC)cc2c(=O)n3ccccc3nc21
COC(=O)CCC(C(=O)O)N1C(=O)c2ccccc2C1=O
CC1C2CC(CC1(C)C)N(C(=O)Nc1ccc3nccnc3c1)C2
Cc1nnsc1C(=O)Nc1ccccc1Cl
CC(=O)c1c(C)[nH]c(C(=O)N2CCCCCC2)c1C
COc1ccc2c(c1)CC1(CN2C)C(=O)NC(=O)N(CCc2ccccc2)C1=O
Cn1c(=O)c2c(ncn2Cc2cccc(Cl)c2)n(C)c1=O
O=C(Cn1cc2c(n1)CCCC2)Nc1ccccc1Cl
CC(=NC(C)C)C1C(=O)CCC1=O
Cc1cc(N2CCN(c3ccccn3)CC2)n2c(nc3ccccc32)c1C#N
CC(C)(C)NC(=O)CSc1nnc(-c2ccco2)n1Cc1ccco1
Cc1cc(C)nc(-n2nc(C)cc2NC(=O)c2cc(=O)c3ccccc3o2)n1
Cc1nc(CC(=O)c2c(C)cc(O)cc2O)cs1
Nc1nc(SCC(=O)NCc2ccco2)nc(O)c1-c1ccccc1
Nn1c(SCC=Cc2ccccc2)nnc1-c1ccco1
CCOc1ccc(N(CC(=O)Nc2cccc(OC)c2)S(=O)(=O)c2c(C)noc2C)cc1
COc1cc(CN2CC3CC(C2)c2cccc(=O)n2C3)cc(OC)c1OC
COc1ccc(OC)c(NC(=O)c2ccc(NS(=O)(=O)c3c(C)noc3C)cc2)c1
Cn1c(C(=O)NCCCN2CCOCC2)cc2c(=O)n(C)c3ccccc3c21
COc1c(Br)cc2c(C)c(C(=O)N3CCOCC3)oc2c1Br
CSc1nc(C)c2cc(C)oc2n1
O=C(CSc1nnc(-c2ccco2)n1CC1CCCO1)c1ccc(F)cc1
COc1ccc(C2CC(=O)c3cnc(N)nc3C2)c(OC)c1
O=P(CCNCc1ccco1)(c1ccccc1)c1ccccc1
Cc1c(C(=O)OCc2ccccc2)nnn1-c1nonc1N
CC1CN(C2CCN(S(=O)(=O)c3ccc4ccccc4c3)CC2)CC(C)O1
O=C(C1CCC1)N1CCc2cc(S(=O)(=O)Nc3ccc4c(c3)OCO4)ccc21
CC(C)CNS(=O)(=O)c1ccccc1C(=O)N1CCCCC1
Cc1ccc(-n2nc(-c3cccs3)cc2C(=O)NCC2CCCO2)c(C)c1
C=CCOC(=O)COc1ccc2c(C)c(CC)c(=O)oc2c1
NC(=O)CSP(=O)(c1ccccc1)c1ccccc1
CC(c1ccccc1)c1cc(O)n(CC(=O)O)c1O
CC(=O)C1=C(C)N=C(SCSc2ccccc2)C(C#N)C1c1cccnc1
Cc1ccc(NC(=O)C2CCN(S(=O)(=O)c3cccc4cccnc34)CC2)nc1
O=C(Nc1ccccc1C(F)(F)F)N1CCCCCC1
CC(=O)Nc1ccn(-c2ccccc2)n1
CCOC(=O)Cn1nnnc1C(CC)N(Cc1cc2c(C)cc(C)cc2nc1O)C1CCCC1
O=C(Cn1nc(Cc2cccnc2)c2ccccc2c1=O)NCC1COc2ccccc2O1
Cc1cc(C)c(C(=O)COC(=O)Cn2cnnn2)cc1C
Cc1c(Br)c(=O)[nH]c(=O)n1COCc1ccccc1
Cc1cc(C)c2nc(N3CCCC(C(=O)NCCN4CCOCC4)C3)sc2c1
O=C(c1ccccc1Br)N1CCN(c2ccccc2)CC1
O=C(Cn1cnc2c(nnn2Cc2ccc(Cl)cc2)c1=O)N1CCN(c2ccccc2)CC1
Cc1cc(-c2nnc3sc(-c4ccc(Cl)cc4Cl)nn23)[nH]n1
CC(C)(C)SCCNC(=O)CN(c1ccc(F)cc1)S(C)(=O)=O
N#CCCSCc1ccc2oc(C(=O)O)cc2c1
CCOc1ccccc1NC(=O)CN1C(=O)C(C#N)C(=COC)C=C1C
CCc1ccc2nc(O)c(CN(CCO)C(=O)NCc3ccccc3)cc2c1
Cc1ccc(CCn2cc(C(O)NCc3cccnc3)cc2O)cc1
O=C(CSc1ccc2nnc(-c3ccccn3)n2n1)N1CCN(c2ccccc2)CC1
COc1ccc(NC(=O)N2CC(C)OC(C)C2)cc1OC
COc1ccc(CNc2nc3nc(C)cc(C)n3n2)cc1OC
COc1cc(C2c3c(cc(C)n(CC4CCCO4)c3=O)OC(=N)C2C#N)cc2c1OCO2
O=C(CSc1nc(-c2ccco2)cc(C(F)(F)F)n1)Nc1ccc2c(c1)OCO2
COCCN(C(=O)C(F)(F)F)C(C(=O)NC1CCCCC1)c1ccco1
Cc1ccc2nc(O)c(CN(Cc3cccnc3)C(=O)c3ccncc3)cc2c1
C(=Cc1ccccc1)CN1CCN(C(c2ccccc2)c2ccccc2)CC1
CC(C)CC(=O)CN1C(=O)C2(OCCO2)c2ccccc21
O=C(CSc1nnc(-c2cccnc2)o1)Oc1ccccc1
COc1cccc(C(=O)NC(C)C(c2cccs2)N2CCN(C)CC2)c1
C=CCOC(=O)C1=C(C)Nc2nc3ccccc3n2C1c1ccncc1
CCOC(=O)C1C(=O)N=C(SCC(N)=O)C(C#N)C1c1ccccc1OCC
COc1ccc(N(CC(=O)Nc2ccc(C)cn2)S(=O)(=O)c2c(C)noc2C)cc1
Cc1cccc(N(Cc2cc3ccccc3nc2O)C(=O)c2ccco2)c1C
CCC(C)NC(=O)C1(C)CCC(=O)N1CCc1ccc(OC)c(OC)c1
CCCc1n[nH]c2c1C(c1ccncc1)C(C#N)C(=N)O2
O=C(NCCCN1CCN(c2ccccc2F)CC1)C1CCN(S(=O)(=O)c2cccs2)CC1
COC(=O)C1(C(F)(F)F)N=C(N(C)C)OC(N(C)C)=N1
COc1ccc(C(=O)CN2CCOCC2)cc1F
COC(=O)c1cc(COC(=O)c2ccc3ccccc3n2)oc1C
CCN(CCCn1c(=S)[nH]c2ncccc2c1=O)c1ccccc1
O=C(Cn1c(O)c2c(c1O)CC=CC2)Nc1ccc(S(=O)(=O)N=C2CCCCCN2)cc1
O=C(CSc1nnc(CNc2ccc(Cl)cc2)o1)Nc1nc2ccccc2s1
CN1C(=NC(=O)c2ccco2)C(c2ccccc2Cl)C(=O)c2ccccc21
Cc1nc2ccc(N)cc2c(=O)n1Cc1ccc(Cl)cc1
COc1ccc2c(c1)SC(=CC(=O)c1ccncc1)N2C
COc1ccc(C2CC(c3ccccc3C)n3nc(N)nc3N2)cc1
COc1ccccc1NC1=NC2(CCCC2)N=C(N)N1
O=C(Nc1c(F)cc(F)cc1Br)c1cccnc1
Cn1c(=O)n(CC(=O)Nc2cccnc2)c2ccccc21
CCN(CC)S(=O)(=O)c1ccc(NC(=O)CN(c2ccc(OC)cc2OC)S(C)(=O)=O)cc1
O=C(Cc1ccccc1)N1CCCC(c2nc(-c3cccs3)no2)C1
C=CCOc1ccc(CN(C)CC(=O)N(CC(C)C)C2C(=N)N(CC(C)C)C(=O)NC2=O)cc1
O=C(Nc1cccc(Cn2cccn2)c1)c1cc2c(s1)CCCC2
COc1ccccc1-n1nc(C(=O)O)c2ccccc2c1=O
O=C(Cn1nc(C(F)(F)F)c2c1CCCC2)Nc1ccc2c(c1)OCO2
O=C(Nc1cnccn1)c1ccncc1
Cn1c(=NC(=O)C2CC2)sc2cc(F)cc(F)c21
O=C(Nc1ccc2oc(-c3ccncc3)nc2c1)c1cccs1
COC(=O)C1C(=N)Oc2cc(C)n(CCc3ccccc3)c(=O)c2C1c1cccnc1
Fc1ccc(-c2cc3nc(-c4ccccc4)cc(N4CCN(CCN5CCOCC5)CC4)n3n2)cc1
O=C(CCN1C(=O)c2ccccc2C1=O)Oc1ccc(F)cc1
COc1ccccc1Nc1ncc(-c2cccs2)s1
O=C(NCc1ccoc1)c1ccc(NC(=O)c2ccccc2Cl)cc1
Cc1nn(C(=O)c2cccnc2)c(C)c1C
O=C(OCC(=O)N1CCc2ccccc21)c1cccnc1
COc1ccc(OC)c(CC(NC(C)=O)C(=O)NC2CCN(c3nc(C)cc(C)c3C#N)CC2)c1
Cc1ccc(C2c3c(C)n[nH]c3OC(=N)C2C#N)cc1
CCSc1nncn1N=Cc1ccc(OC)c(OC)c1
CC1CC(C)CN(c2ncc3c(n2)CC(c2ccccc2)CC3=O)C1
O=C(NCC1CCCO1)c1nc(O)c2nnn(Cc3ccc(F)cc3)c2n1
COC(=O)COc1ccc(S(=O)(=O)N2CCN(c3ccccc3F)CC2)cc1
COc1ccc(CC(=O)NCc2nnc(SCC(=O)N3CCN(c4ccccc4)CC3)n2C)cc1
Cc1cc(C)c(NC(=O)CSc2nnc(-c3ccco3)n2N)c(C)c1
CC(C)(C)NC(=O)CN(c1ccc2c(c1)OCCO2)C(O)c1csc(O)c1
Cn1c(SCC(=O)N2CCOCC2)nnc1-c1ccc(NC(=O)c2ccccc2F)cc1
Cn1c(=O)n(CC(=O)Nc2ccccc2)c2ccccc21
O=C(CC1CCCCC1)NCC1CCCO1
CC(=O)c1ccc(OCC(O)CN2CCOCC2)cc1
CC(C)(C)C1CCc2onc(C(=O)NC3CCCC3)c2C1
Cc1cc(=O)oc2c1ccc1oc(C(=NO)c3ccccc3)c(C)c12
CC1CCCCN1CC(=O)c1ccc2cc[nH]c2c1
O=C(NCC1CCCO1)C1CCCN1C(=O)NC1CCCCC1
COCCCn1c(SCC(=O)NC2CCCCC2)nnc1-c1ccncc1
O=C1CC(=NCc2ccccc2)C2(CCCCC2)O1
Cc1oc(-c2ccccc2)nc1Cn1cccc1C1=NC(c2ccccc2)CO1
CCOC(=O)C1CCN(C(c2cccnc2)c2c(NC(=O)c3ccco3)sc(C)c2C)CC1
COc1cc(Cl)c(C)cc1NC(=O)COC(=O)c1cnc(C)cn1
Cn1c(=O)[nH]c(=O)c2c1nc(NCCCn1ccnc1)n2Cc1cccc(Br)c1
Cc1ccc(OS(=O)Nc2cccc3nccnc23)cc1
COc1cc2c(cc1OC)C(C(=O)O)C(c1ccc(C)o1)N(C)C2=O
O=C(c1cnc2n(c1=O)CCS2)N1CCCc2ccccc21
NC12CCc3nonc3C1(O)CC(c1ccccc1)=[N+]2[O-]
CCCCC(CCC(=O)Nc1nncs1)(C(=O)OCC)C(=O)OCC
Cc1nc2cc(NCc3nc4ccccc4n3Cc3ccccc3)ccc2n1C
Cc1ccc2cc3cc(C(=O)N4CCCCC4C)oc3nc2c1
COc1ccc2[nH]c(C)c(CCN3CCC(=O)C(C)C3C)c2c1
COc1ccccc1OCC(=O)NC1CCCCCC1
Cc1nc2sc3c(c2c(=O)o1)CCCC3
CCOc1ccc(NC(=O)C(C)SC(N)=O)cc1
O=C(CSc1ccccc1C(=O)NCCCN1CCCC1=O)NCc1ccco1
O=C(Cn1c(O)ccc1O)Nc1nc(-c2ccccn2)cs1
CCCCN(C1=NC(=O)N(C)C(=O)C1)c1ccccc1
CCOc1cc(-c2nc(-c3ccc(C)nc3OCC)no2)cc(OCC)c1OCC
COc1ccc(-c2cc(C(F)(F)F)nc(SCC(=O)NCc3ccco3)n2)cc1OC
CCOc1ccc(C(=O)N2CCN(C(=O)c3ccco3)CC2)cc1OCC
COc1cc(Br)cc2cc(C(=O)N3CCCCC3C)c(=O)oc12
Cc1nnc(C)n1N=Cc1cccn1C
Cc1oc(-c2ccccc2Cl)cc1-c1nn2c(-c3ccco3)nnc2s1
O=C(O)CCCC(=O)Nc1ccc(Cl)c(Cl)c1
Oc1c2c(c(O)n1CN(Cc1ccco1)Cn1c(O)c3c(c1O)CC(Cl)=CC3)CC(Cl)=CC2
Cn1cccc1Cc1nnc(SCC(=O)N2CCOCC2)n1CCc1ccccc1
O=P(C(c1ccc2c(c1)OCO2)N1CCOCC1)(N1CCOCC1)N1CCOCC1
CN(C)S(=O)(=O)c1ccc(C(=O)N2CCC(c3nc4ccccc4o3)CC2)cc1
CCOC(=O)c1cnn(-c2ccccn2)c1N
O=C(Nc1ccc(Cl)cc1)N(Cc1nnc2n1CCCCC2)c1ccccc1
CC(C)N(Cc1nc(-c2ccccc2)no1)C(=O)c1ccc(Cl)cc1
COCc1cc(C)nc(SCC(=O)NCc2ccco2)c1C#N
Cc1ccc(NC(=O)N2CCC(C(=O)NCc3ccc(F)cc3)CC2)cc1
CCCn1cc2cccc(C(=O)NCc3cccs3)c2c1O
Cc1cccc2cc(C(c3nnnn3Cc3ccc4c(c3)OCO4)N3CCCC3)c(O)nc12
O=C(Nc1cc(C(F)(F)F)ccc1N1CCOCC1)c1c(F)c(F)c(F)c(F)c1F
CN(C)C=Nc1c(C#N)c(-c2ccccc2)c(-c2ccccc2)n1Cc1ccco1
CCCCCn1c(=NC(C)=O)c(C#N)cc2c(=O)n3cccc(C)c3nc21
COc1ccc(S(=O)(=O)NCc2ccco2)cc1-c1nnc2c3ccccc3c(C)nn12
CCn1c(CNC(=O)c2cccs2)nnc1SCC(=O)NCCc1ccccc1
O=C(CSCCO)Nc1cc(C(F)(F)F)ccc1Cl
CC(c1nnc(Sc2nnnn2-c2ccccc2)n1-c1ccc(F)cc1)N(C)C
CN1C(=N)C(C(=O)CSc2nnnn2C)C(=O)N(C)C1=O
C=COCCNC(O)c1cc(O)n(-c2ccc(C)cc2)c1
CCOC(=O)c1cc2occc2n1CC(=O)NC1CCC(C)CC1
O=C(Nc1ccccc1)NC1(C(=O)NCCCN2CCOCC2)CCCCC1
COC=C1C=C(C)N(CC(=O)NC(C)c2ccccc2)C(=O)C1C#N
CCSc1nnc2c(Cl)cc(Cl)cn12
O=C(c1ccc(Br)o1)N(C1=CC=S(O)(O)=C1)c1ccc(Br)cc1
O=C(NCc1ccco1)c1ccc2c(=O)n(CCC3=CCCCC3)c(=O)[nH]c2c1
Cc1ccc(C(=O)c2c(O)c(O)n(Cc3ccccc3)c2-c2cccnc2)o1
COc1cc(NC(=O)c2ccco2)c(OC)cc1NC(=O)CCC(=O)Nc1cc(C)ccc1C
Cc1ccc(C(=O)Cn2c(C)cc(C)c(C#N)c2=O)cc1
Fc1ccc(Cn2nnnc2CN2CCc3ccccc3C2)cc1
Cn1c(=O)c2c(nc(O)n2C)n(C)c1=O
COc1ccc2[nH]cc(C(=O)CN3CCN(CC=Cc4ccccc4)CC3)c2c1
O=C(O)CN(Cc1ccccc1)S(=O)(=O)c1ccc(F)cc1
COc1ccc(NC(=O)Cn2nnc(C(N)=O)c2N)c(OC)c1
Cc1ccc2c(c1)C(c1ccccc1)N(C(=O)C(C)C)CC(=O)N2
Cc1cc(C)n(-c2ccc(C(=O)Nc3ccc4c(c3)OCCO4)cc2)n1
COc1cccc(NC(=O)C2CCCN(S(=O)(=O)c3ccc(-n4cnnn4)cc3)C2)c1
COC(=O)Sc1nc(N2CCOCC2)c2c(c1C#N)CC(C)(C)OC2
CC(C)(C)c1cc(Cc2ccccc2)n[nH]1
O=C(Nc1ccc2oc(-c3ccccc3)nc2c1)c1cccnc1
COc1ccc(OC)c(C(=O)COC(=O)c2c(OC)cccc2OC)c1
CCNS(=O)(=O)c1ccc(OCC=N[SH](C)(=O)O)cc1
Cc1ccc(CCNc2ccccc2)c[n+]1[O-]
NS(=O)(=O)c1ccc(CCNc2ncnc3sccc23)cc1
O=C(Sc1nnnn1C1CCCCC1)c1cccs1
CCCCN(C)Cc1c(C)nc2ccc(Cl)cc2c1O
CN(C(=O)COC(=O)c1ccccc1Nc1ccccc1)C1CCS(=O)(=O)C1
Oc1c(C(c2cccs2)N2CCN(c3ccc(F)cc3)CC2)sc2ncnn12
Cc1ccc(C(=O)NC2CC3CCCC(C2)N3C(=O)NC2CCCCC2)cc1
Cc1cccc(C(C)C)c1NC(=O)c1cccnc1
Cc1ccc(CNC(=O)CNS(=O)(=O)c2cccc3nsnc23)cc1
Cc1cc2n(n1)SC(Nc1ccccc1)N2
CCCSc1nnc(NC(=O)Nc2ccccc2)s1
COC(=O)Cc1nnc(S)nc1O
Cn1c(=O)c2c(nc(CN3CCN(CCO)CC3)n2Cc2cccc3ccccc23)n(C)c1=O
Cc1cccc(C)c1NC(=O)Cn1nnc(-c2ccc(N3CCOCC3)cc2)n1
COc1ccc(S(=O)(=O)NC(CC(=O)NCc2ccc3c(c2)OCO3)c2ccco2)cc1
Cn1ncc(C#N)c1N=CN1CCOCC1
COc1cc(OC)cc(-c2nnc(SCC(=O)N(C(C)C)C(C)C)o2)c1
O=C(CSc1nc(-c2ccco2)cc(C(F)(F)F)n1)NCCc1ccccc1
O=C(CN1CCOCC1)Nc1ccc(Oc2ccccc2)cc1
CCOC(=O)c1ccc(NC(=O)CSc2nnc(Cn3c(=O)sc4ccccc43)n2C)cc1
COc1ccc(OC)c2c1CC(C)(C)NC2=O
COc1cccc(C2=Nc3nnnn3C(c3cccc(OC)c3OC)C2)c1
Cn1c(Cc2ccccc2)nnc1SCC(=O)Nc1ccccc1N1CCOCC1
COc1cc(OC)cc(-c2nc3nc(C)c(CCC(=O)NCc4ccco4)c(C)n3n2)c1
COc1ccc2nc(O)c(CN(C(C)=O)c3cccc(C)c3)cc2c1
CC(=O)c1ccc(NC(=O)c2ccc(S(=O)(=O)N3CCCC3)cc2)cc1
COc1ccc(N2CCN(C(=O)C(CCSC)NC3=NS(=O)(=O)c4ccccc43)CC2)cc1
O=C(NCc1ccco1)C(c1cccnc1)N(C(=O)Cn1nnc2ccccc21)c1ccc(F)cc1
CC1(C)C=C2C(C(=O)C1)C(NC(=O)c1cccnc1)(C(F)(F)F)C(=O)N2CC1CCCO1
Cc1nn(C(C)(C)C)c(OC(=O)c2ccc3c(c2)OCO3)c1S(=O)(=O)c1ccccc1
CC(=O)c1cccc(NC(=O)c2ccc(N(C)S(C)(=O)=O)cc2)c1
CCOC(=O)N1CCN(C(=O)C2CCCN(S(=O)(=O)c3cccnc3)C2)CC1
CCCOc1ccc(-c2c(C(=O)c3ccc(F)cc3)c(O)c(O)n2CCCN(C)C)cc1
Cn1c(=O)c2c(nc(CN3CCc4ccccc4C3)n2Cc2ccc(F)cc2)n(C)c1=O
CCOC(=O)c1[nH]c(C)c(CN(CCc2ccccc2)C(=O)CCC(=O)O)c1C
C=C(C)CSc1nc2nc(C)cc(C)n2n1
O=C(CSc1nnc(-c2cccs2)o1)N1CCc2ccccc21
Cn1c(=O)c2c(ncn2CCCc2ccccc2)n(C)c1=O
CC(C)(C)Nc1nc(NC(C)(C)C)nc(-n2ccnc2)n1
CCOc1ccccc1NC(=O)CCN1CCN(S(=O)(=O)c2ccc(OC)cc2)CC1
CCOC(=O)N1CCN(C2C(=O)C(=O)C2=NCc2ccccn2)CC1
C=CCn1c(C)c(C(C)=O)c(SC)nc1=S
COc1ccc(-c2cc(C(O)N3CCOCC3)on2)cc1OC
CCCC1(C(=O)OC)NC(c2ccco2)c2c1c(O)n(-c1ccc(C)cc1)c2O
O=C(O)CCC(=O)Nc1ccccc1C(=O)NC1CCCCC1
COc1ccc(C2C3C(=O)CC(C)(C)C=C3N=C3C2C(=O)NC(=O)N3Cc2ccccc2)cc1OC
COc1ccc(OCC(O)Cn2c(=N)n(Cc3ccccc3)c3ccccc32)cc1
CCOCCCNc1ncnc2c1[nH]c1ccccc12
O=C(CN(Cc1ccccc1F)C(=O)Cn1nnc(-c2cccs2)n1)NCC1CCCO1
COc1ccccc1-c1c(C(=O)c2ccc(OC(C)C)cc2)c(O)c(O)n1-c1cc(C)on1
O=C(CSc1nc(O)c2ccccc2n1)N1CCCCCC1
CC(O)CNC(=O)C1CCN(Cc2ccc(OCc3ccccc3)cc2)CC1
O=S(=O)(NCCn1cc2ccccc2c1O)c1ccc(Cl)cc1
O=C(COc1ccc(Cl)cc1Cl)NCCCN1CCOCC1
CCn1c(SCC(=O)OCc2ccccc2)nnc1-c1ccco1
COc1ccccc1NC(=NC(C)=O)Nc1nc(C)cc(C)n1
CCC(=O)n1nc(-c2ccccc2)nc1NCc1ccccc1
CCc1cc2c(C)cc(=O)oc2cc1OC(=O)C1CCCN1C(=O)OC(C)(C)C
OC1(C2(O)CC(c3ccccc3)ON2)CCCCC1
Cn1c(=O)c2nc(NCc3ccccc3)cnc2n(C)c1=O
COc1ccccc1N(CC(=O)NC1CCCC1)C(=O)c1csnn1
O=C(NCC1CCCO1)c1ccc(COCC(F)(F)C(F)F)cc1
O=C(CCSc1nc(-c2ccco2)cc(C(F)(F)F)n1)N1CCCc2ccccc21
CCOC(=O)c1ccc(-n2c(O)cc(N3CCC(O)(c4ccc(Cl)cc4)CC3)c2O)cc1
Nc1cc(C(=O)c2cccs2)ccc1Cl
O=C(Nc1ccon1)c1ccc(S(=O)(=O)N2CCCCCC2)cc1
COc1ccc(C)cc1S(=O)(=O)N(C)CC(=O)NCc1ccco1
CC1(C)Cc2c(C#N)c(O)nc(-c3ccccc3)c2CS1
CCC(=O)OC1CSc2nc3ccccc3n2C1
COc1cc(C)nc(N(C)S(=O)(=O)c2ccccc2Cl)n1
Cc1cc(N2CCOCC2)nc2ccc(NC(=O)CCC(=O)N3CCCC(C)C3)cc12
C=CCn1cnc2c(c1=O)c1nc3ccccc3nc1n2-c1ccccc1
COc1ccc(OC)c(-n2cnc3cc(C(=O)NCCCN4CCOCC4)ccc32)c1
COc1cccc(NC(=O)Cn2c(-c3cncs3)nc3ccccc32)c1
COc1ccccc1NC(=O)C(C)N1CCN(CC=Cc2ccccc2)CC1
COCCNC(=O)c1ccc(N2CCCCC2)c(NS(=O)(=O)c2ccc(C)cc2)c1
CC(C)c1c(C#N)c(N)nc(SCC(=O)c2cc3ccccc3oc2=O)c1C#N
COc1ccc2c(c1)C(=NO)c1cc(OC)ccc1-2
O=C(Cc1cccs1)Nn1c(Cc2cccs2)nc2ccccc2c1=O
CCOc1ccc2nc(NC(=O)C3CCN(c4cnccn4)CC3)sc2c1
CC(C)(C)n1ncc2c(=O)n(CC(=O)Nc3ccc4c(c3)OCO4)cnc21
CCOc1ccc(C=Nn2cnnc2)cc1
CCOC(=O)c1n[nH]c(-c2c(O)cc(C)cc2O)c1-c1csc(C)n1
Cc1ccccc1C=S(O)(O)=CCC(=O)NCCCN1CCOCC1
CC1CCN(S(=O)(=O)c2ccc(NC(=O)Cn3nnc(-c4ccccc4)n3)cc2)CC1
COC(=O)NC1(C(F)(F)F)NC(=O)N(C2CCCCC2)C1=O
O=C(NC1(C(F)(F)F)NC(=O)N(Cc2ccco2)C1=O)c1cccnc1
CCCC(=O)Nc1cc(C)c(NC(=O)c2ccncc2)cn1
O=C(CN1C(=O)c2ccccc2S1(=O)=O)c1ccccc1
CCCn1c(SCC(=O)N2CCCc3ccccc32)nc2c1c(=O)n(C)c(=O)n2C
COc1ccccc1CN(Cc1cc2cc(C)cc(C)c2nc1O)Cc1nnnn1CC1CCCO1
CN1C(=O)C2C(=NC1=NCCCO)c1ccccc1CC21CCCCC1
c1csc(-c2csc(-c3cccs3)n2)c1
COc1ccccc1N1CCN(S(=O)(=O)c2c(C)ccc3nsnc23)CC1
O=C(CSc1nc(-c2cccs2)cc(C(F)(F)F)n1)NCc1ccco1
c1ccc(Cc2nnc3sc(-c4cccnc4)nn23)cc1
CC(C)c1nnc(NC(=O)C2CCN(c3nc4ccccc4s3)CC2)s1
Cc1nn(CCC#N)c2c1P(=S)(N1CCCC1)OC(c1ccc(F)cc1)=N2
CCn1c(SCC=Cc2ccccc2)nnc1-c1cccs1
CCCC(=NCC(=O)O)C1C(=O)CC(C)(C)C(C(=O)OC)C1=O
COc1ccc(OC)c(C2c3ccc(N)cc3OC(=N)C2C#N)c1
Cc1cc(=O)oc(C)c1C(=O)N1CCN(Cc2ccc3c(c2)OCO3)CC1
O=c1c2c(-c3ccccc3)csc2nc2n1CCC2
COC(=O)c1ccc(COc2nc(C)cc(C)c2C#N)o1
CCOC(=O)C(CC)Sc1nc2c(c(=O)[nH]c(=O)n2C)n1CCc1ccccc1
COCC(C)NC(=O)c1cc(-c2ccc(OC)c(OC)c2)on1
Cc1cc(CCC(=O)O)c(C)cc1CCC(=O)O
Cc1cc2c(cc1C)C(CC(N)=O)=NC(C)(C)C2
Nn1c(SCC(=O)Nc2cccc(F)c2)nnc1C1CCCCC1
Cc1ccccc1NC(=O)CCN1CCCCCC1
COc1ccc2cc3cc(C(=O)NCCN4CCN(Cc5ccccc5)CC4)oc3nc2c1
Cc1ccc(-c2cc(-c3ccccc3Cl)c(C#N)c(N)n2)o1
O=C(c1ccco1)N1CCN(C(c2ccc(F)cc2)c2nnnn2Cc2cccs2)CC1
CC1CN(Cc2ccc(C#N)cc2Cl)CC(C)O1
CC12CCC(C(=O)NCc3ccccc3)(OC1=O)C2(C)C
CCn1ncc(C(=O)Nc2ccc(S(=O)(=O)N3CCCC3)cc2)c1C
CCn1c(Cc2c(C)[nH]c3ccccc23)nnc1SCC(N)=O
COc1ccc2c(ccc3c(C(O)N4CCc5ccccc5C4)noc32)c1
COc1ccccc1OCC(=O)N(Cc1nc(-c2ccccc2)no1)C1CCCCC1
Cn1c(SCC(=O)N2CCCCC2)nc2cccnc21
CCn1cc(NC(=O)Nc2ccccc2C(=O)OC)c(C(N)=O)n1
O=C(NCc1cccnc1)c1cccc(S(=O)(=O)N2CCOCC2)c1
COC(=O)c1ccc(-n2c(O)cc(N(C)CCc3ccc(OC)c(OC)c3)c2O)cc1
CCOC(=O)c1ccc(NC(=O)Cn2nnc(-c3ccc(C)cc3)n2)cc1
CCOC(=O)c1cc2c(=O)n3cccc(C)c3nc2n(Cc2cccnc2)c1=N
O=C(COC(=O)C1=COCCO1)Nc1ncc(C(F)(F)F)cc1Cl
CC1C(=NC(=O)c2ccc(-n3c(O)c4c(c3O)C3C=CC4C3)cc2)C(=O)N(c2ccccc2)N1C
O=C(CN1CCC(n2nnc3cc(C(F)(F)F)ccc32)CC1)NCc1cccs1
CC(C)(C)C(=O)CC(=N)C=Cc1ccccc1
CCOC(=O)c1[nH]c(C)c(C(=O)NCCc2ccc(OC)cc2)c1C
COC(=O)c1nc2n(n1)C(c1cccc(Cl)c1)C1C(=O)CC(C)(C)CC1=N2
Nc1nc(-c2cccnc2)nc(N2CCCCC2)n1
COC(=O)c1[nH]c2ccc(F)cc2c1NC(=O)CCN1CCN(C(=O)c2ccco2)CC1
CC(C)c1ccc(-n2cc(C(O)Nc3nccs3)cc2O)cc1
CCOC(=O)C1CCN(Cc2cnc(NC(=O)OC)s2)CC1
CCN1C(=CC(C)=O)Sc2ccc(OC)cc21
Brc1cccc(-c2nnc(SCc3nc4ccccc4[nH]3)o2)c1
CC(C)(C)c1nc(N2CCN(C(=O)c3ccco3)CC2)c2nnn(Cc3ccccc3Cl)c2n1
Cc1cc(N2CCCC2=O)c(N)cc1N
CC(C)(C)c1cc(CN2CCN(CCC#N)CC2)cc(C(C)(C)C)c1O
CCOC(=O)c1nnn(-c2nonc2N)c1CNc1ccccc1
Cc1nc(COC(=O)c2c(C)nn(-c3ccccc3)c2C)cs1
CCOC(=O)C1C2c3ccccc3OC1(C)N=C1SCC(=O)N12
COc1ccc2[nH]c(C(=O)O)c(NS(=O)(=O)c3ccc(Cl)s3)c2c1
C=C(C)CSc1nc(N)cc(O)n1
COc1ccc(-c2nn(-c3ccccc3)cc2C(=O)N2CCOCC2)cc1
COc1ccc2nc(NC(=O)C3CCN(S(=O)(=O)c4cnc[nH]4)CC3)sc2c1
O=S(=O)(c1ccc2c(c1)OCCO2)N1CCC(c2nc3ccccc3s2)CC1
O=C(Nc1nccs1)Oc1ccccc1
Cc1ccc(NC(=O)C=S(O)CC(=O)NCC2OCCc3ccccc32)c(C)c1
Oc1[nH]c2ccccc2c1C=Nc1nccs1
CCOC(=O)C(C)n1cnc2c(nnn2-c2ccc(OC)cc2)c1=O
CCCc1noc2c1C(c1ccoc1)C(C#N)C(N)=N2
Cc1cc(C)nc(SCC(=O)Nn2cnnc2)n1
O=C(Cn1cnc2c(nnn2Cc2ccc(F)cc2)c1=O)NCc1ccc2c(c1)OCO2
CC(NC(=O)C1CCC1)c1ccc2c(c1)OCO2
N#CC1C(=N)C(C#N)(C#N)C(c2ccc[nH]2)C2CCCC=C12
Cc1ccccc1-n1nc2c(c1NC(=O)c1cc3ccccc3oc1=O)CS(O)=C2
CSc1nnnn1-c1ccc(C(=O)OCC(=O)N2CCOCC2)cc1
Cc1ccc2cccc(S(=O)(=O)NC3C=S(O)(O)=CC3)c2n1
N#CC1C(=N)Oc2n[nH]c(-c3cccs3)c2C1c1cccnc1
c1ccc2c(c1)nc(NC1CCCCC1)c1nncn12
Cc1cccc(NCc2ccccc2O)n1
Cc1cccc2cc(CN(CCN3CCCC3)C(=O)NC3CCCCC3)c(O)nc12
COc1ccccc1C(=O)Nc1ccccc1N1CCN(S(C)(=O)=O)CC1
Cc1nc2scc(-c3cccs3)c2c(=O)o1
Cn1c(SCC(=O)N2CCN(c3ccccc3)CC2)nnc1-c1cc2ccccc2o1
Cc1cc(C)c2c(c1)OC(=O)CC2=CN1CCN(C)CC1
CCC(C)C(NC(=O)NCc1ccccc1Cl)C(=O)O
O=C(Nc1ccc2oc(-c3ccccc3)nc2c1)c1ccc2c(c1)OCCO2
Nc1ccccc1-c1nnc(SCc2ccccc2F)nc1O
COC(=O)C(C)NC(=O)C(C)NC(=O)OCc1ccccc1
CCOc1ccccc1C(=O)Nc1nnc(C(C)C)s1
CCCCn1nnnc1SCC(=O)Nc1ccc(C)cc1
CC1(C)C(c2ccccc2)=NC(c2ccccc2)N1O
COc1cc(Cl)cc(C#N)c1OCC(=O)O
O=C(Cc1cccs1)OCC(=O)c1ccco1
CCOC(=O)CNC(=O)CSc1nc2cccnc2n1Cc1ccccc1
CCOC(=O)N1CCC(NC(=O)c2cc(S(=O)(=O)N3CCOCC3)ccc2F)CC1
Cc1cccn2c(N)c(-c3ccccc3)nc12
O=C(c1ccc2c(c1)OCCO2)C1CCN(C(=O)c2ccc(F)cc2)CC1
COc1ccccc1OCc1nnc(SCCN2CCOCC2)o1
Brc1cnc(N2CCCC2)nc1N1CCCCC1
N#Cc1ccccc1N=C1CCCN1Cc1ccccc1
CCOC(=O)N1CCC(NC(=O)c2cc(C(=O)NCc3ccc(F)cc3)ccc2CO)CC1
NC(=Nc1nc2ccccc2o1)NC(=O)c1ccccc1NC(=O)c1ccccc1
CCC(C)(C)NC(=O)C(OC(=O)c1ccco1)c1ccccc1OC
COCCNC(=O)C(c1ccc(OC)cc1)N(CC1CCCO1)C(=O)CCC(=O)Nc1ccccn1
C=CC(=C)CC(NC)c1ccccc1
O=C(C1CCCN(S(=O)(=O)c2cccc3cccnc23)C1)N1CCN(c2ccc(F)cc2)CC1
CCCOc1ccc(-c2c(C(=O)c3ccco3)c(O)c(O)n2CCN2CCOCC2)cc1OC
O=C1CC(c2ccccc2)n2ncnc2N1
CC(OC(=O)CN(C)S(=O)(=O)c1ccc(Cl)cc1)C(=O)Nc1ccc(N2CCOCC2)cc1
CCOc1cccc(N2C(=O)CC(=O)NC2=O)c1
COCCN(CC(=O)NCc1ccccc1)C(=O)CCC(=O)Nc1nccs1
O=C(O)C1C2C=CC3(CN(C4CCCC4)C(=O)C13)O2
O=C(Nc1cnn(Cc2ccc(F)cc2)c1)c1cc(-c2cccs2)on1
c1ccc(C2=Nn3c(nnc3-c3cccnc3)SC2)cc1
Cc1noc(C)c1S(=O)(=O)Nc1ccc(C(=O)NCCc2ccccc2)cc1
COc1ccc(C(C)=O)cc1COC(=O)c1cnc(C)cn1
Cc1cc(O)nc(-n2nc(C)cc2C)n1
Cc1ccc(S(=O)(=O)N2CCOCC2)c(C)c1-n1cnnn1
Cn1c(=O)c2c(nc(Br)n2CCCc2ccccc2)n(C)c1=O
Cc1ccc(N2CCN(c3cc(C)nc4c5c(C)cc(C)nc5nn34)CC2)cc1
Nc1cc(OC(=O)c2ccccc2Br)nn1S(=O)(=O)c1ccccc1
O=C(CN1C(=O)CN=C(c2ccccc2)c2ccccc21)NCc1ccco1
CCn1c(=O)cc(OCC(=O)NCc2ccc(C)o2)c2ccccc21
CCCCCCP(=O)(O)c1ccccc1
CCOC(=O)CNC(=O)CSc1nnc(-c2cccc(C)c2)n1-c1ccc(OC)cc1
CCOC(=O)c1cnc2ccc(Br)cc2c1NCC(C)O
CCOC(=O)c1c(C)[nH]c(C(=O)COC(O)c2cc(O)n(Cc3ccccc3)c2)c1C
c1cc(-c2noc(CC3CCCCC3)n2)ccn1
COc1ccc(-c2nnc(SCc3nnc(-c4ccccc4)o3)n2-c2ccccc2)cc1
CN(C(=O)C1CCCO1)c1nnc(-c2ccccn2)s1
CCOC(=O)C1C(C)=CC(=O)CC1c1ccco1
OCC(CO)(CO)N=Cc1cc(Br)ccc1O
CCC(C(=O)O)n1c(C(F)(F)F)nc2ccccc21
CCCC(=O)Nc1nc2ccc(NC(=O)c3ccc(Br)o3)cc2s1
N#Cc1ccccc1Cn1cc(C(=O)c2ccco2)c2ccccc21
O=C1CC(c2cccc(Br)c2)C2C(=O)CCCC2=N1
CC(=O)Nc1c(O)[nH]c2c(C(F)(F)F)cccc12
CCOC(=O)N1CCN(C(=O)CSc2nnc(-c3cccs3)o2)CC1
O=C(CCN1C(=O)c2ccccc2S1(=O)=O)NCc1ccco1
CCc1ccc(-c2nc(CSCC(=O)NCCCN3CCCC3=O)c(C)o2)cc1
CC1CCCN(CC(=O)C(C#N)c2nc3ccccc3[nH]2)C1
CCC(Sc1ccc2nnc(-c3cccnc3)n2n1)C(=O)O
O=C1c2ccccc2C(=O)N1c1ccc2nc(-c3ccc(Br)o3)[nH]c2c1
CCOC(=O)c1ccc(NCc2ccc(N(C)C)cc2)cc1
O=C(NCc1cccc(F)c1)c1noc2c1CCCC2
COCCCNC(=O)CCCn1c(=O)c2ccccc2n(CC(=O)Nc2c(C)cc(C)cc2C)c1=O
Cc1cc2c(c(=O)n1Cc1ccc3c(c1)OCO3)C(c1cccnc1)C(C#N)C(=N)O2
Cc1ccc(S(=O)(=O)n2nc(-c3cccnc3)nc2N)cc1
Cc1nc(SCc2ccc(Br)cc2)nc(O)c1C
CCN1CCCC1CN(Cc1cc2cc(C)cc(C)c2nc1O)C(=O)Nc1ccccc1OC
CCCCn1c(SCc2c(C)noc2C)nc2cc(S(N)(=O)=O)ccc21
CCOC(=O)c1nc(O)c2c3c(sc2n1)CCCC3
CC1(C)CC(=O)c2cnc(NC(=O)c3ccco3)nc2C1
CCN(CCCNC(=O)Cn1ncc2c(=O)oc3ccccc3c21)c1cccc(C)c1
CCn1c(=O)n(CC(=O)NCc2ccccc2OC)c(=O)c2ccccc21
O=C(Nc1ccc(-n2c(O)c3c(c2O)C2C=CC3C2)cc1)Nc1cccnc1
Cc1noc(C)c1COc1cccc(C(=O)OCCOc2ccc(F)cc2)c1
Cc1ccc(-c2nn3c(C)nnc3s2)cc1NCc1c(F)cccc1Cl
CC(=N)C(C#N)C(=O)COC(=O)COc1ccc(Cl)cc1
CC(=O)c1ccc(OCC(O)CN2CC(C)OC(C)C2)cc1
CCOC(=O)c1sc(NC(=O)c2ccc3ncsc3c2)nc1C
Cc1ccc(NC(=O)CN(c2cc(C)cc(C)c2)S(=O)(=O)c2c(C)noc2C)nc1
Cc1cc(C)cc(NC(=O)C2CCCN(S(=O)(=O)c3cnc[nH]3)C2)c1
CC(NC(=O)C1CC1)C(c1cccs1)N1CCN(c2ccccc2)CC1
O=C(N1CCOCC1)N1CCN(c2ccccc2F)CC1
CC(C)OCCCNC(=O)C1CCN(S(=O)(=O)N2CCCCC2)CC1
CCOC(=O)c1c(NC(=O)C2CCN(S(=O)(=O)c3cccs3)CC2)sc(C)c1C
COc1cc(NC(=O)c2c(-c3ccccc3Cl)noc2C)c2ncccc2c1
Cc1cc(C)c(NC(=O)NC(=O)c2ccc(F)cc2)c(C)n1
CCOC(=O)c1cccc(NC(=O)Nc2cc(OC)ccc2OC)c1
Cc1noc(C)c1C(=O)OCC(=O)c1c[nH]c2ccccc12
CC(NC(=O)C1=C(C(=O)O)CCCC1)C1CC2CCC1C2
CCOC(=O)c1ccc(NC(=O)C(CC)(CC)C(=O)OCC)cc1
CCOC(=O)c1cccc([P+](=O)O)c1
CN(C)S(=O)(=O)c1cccc(COC(=O)C2=COCCO2)c1
COc1ccc(C(C)(C)C)cc1NC(=O)C1=C(C(=O)O)CCCC1
O=S(=O)(Nc1cccc2ccccc12)N1CCCC1
O=S(=O)(c1ccc(S(=O)(=O)N2CCCN(Cc3ccccc3)C2)cc1)N1CCCCCC1
CCOC(=O)N1C(=O)c2cc(OC)ccc2S1(=O)=O
CCOC(=O)C1CCCN(C(=O)c2cn(C)c3ccc(S(=O)(=O)N(C)C)cc3c2=O)C1
CNC(O)c1cc(O)n(-c2ccc(C)cc2)c1
CCCCOc1ccc(-c2nnn(CC(=O)NCc3ccco3)n2)cc1
COc1ccc(OC)c(NC(=O)c2[nH]c(C)c(C(C)=O)c2C)c1
COc1ccc(C)cc1S(=O)(=O)NC1CCCCC1C
Cc1cc(C)n(-c2nc3c(c(=O)[nH]c(=O)n3C)n2Cc2cccc(Br)c2)n1
CC(CC1(O)C(=O)N(Cc2ccccc2)c2ccccc21)=NO
Oc1oc(-c2ccccc2)nc1C=NCc1ccncc1
Cc1nc(SCC(=O)NCc2ccccc2)c2c(=O)n(C)c(=O)n(C)c2n1
CC(C)CCOc1cccc(-c2c3c(=O)c4ccccc4oc3c(O)n2CCCN2CCOCC2)c1
COc1ccc2cc(C#N)c(N3CCN(Cc4nnnn4CCC(C)C)CC3)nc2c1
CN(C)c1ccc(C2OC(=O)C3(CCCC3)C(=O)C2(C)C)cc1
COc1ccccc1N(C(=O)CNS(=O)(=O)c1ccccc1)C(C(=O)NCc1ccco1)C(C)C
Cc1c(C#N)c2ccccc2n1CC(=O)O
CCc1ccc(C2CC(c3ccccc3C)n3nc(N)nc3N2)cc1
O=c1oc(-c2cccs2)nc2scc(-c3cccs3)c12
Cc1cc(NS(=O)(=O)c2ccc(NC(=O)COc3ccccc3C(C)C)cc2)no1
CCc1nnc(SCC(=O)Nc2cc(C)on2)[nH]1
O=C(c1ccco1)N1CCN(c2ncnc3scc(-c4cccs4)c23)CC1
CC1C(=NC(=O)c2ccccc2F)C(=O)N(c2ccccc2)N1C
Cc1nc2sccn2c1-c1nc(C2CC2)c(C(=O)c2ccc3c(c2)NC(=O)CO3)s1
O=C(CSc1nc2ccccc2[nH]1)N1CCN(c2ccccc2)CC1
CC(C)n1c(SCc2ccccc2F)nc2c1c(=O)n(C)c(=O)n2C
O=C(NCCc1ccccc1)C1CCN(S(=O)(=O)c2ccc(-n3cnnn3)cc2)CC1
Cc1cccc(Cn2cnc3c(nnn3Cc3ccc(F)cc3)c2=O)c1
CCOc1ccc2nc(NC(=O)C(CC)Sc3nc(C)cc(O)n3)sc2c1
O=C(Nc1ccc(C(=O)N2CCOCC2)cc1)c1nc2ncccn2n1
Cc1ccc2c(c1)C(=O)C(=C(c1nnnn1Cc1ccccc1)N1CCOCC1)CO2
Cc1cc(N2CCN(C)CC2)nc(N2CCOCC2)n1
CNc1nc2c(c(=O)n(C)c(=O)n2C)n1Cc1ccccc1
CCOC(=O)c1c(C)[nH]c(C(=O)Cn2nnc(-c3ccc(Cl)cc3)n2)c1C
O=C(C=S(O)CC(=O)N(CC(=O)NC1CCCC1)C1CCCC1)Nc1ccc(F)cc1
NC(=O)C1CCN(C(c2ccccc2Cl)c2nnnn2CC2CCCO2)CC1
O=C(O)c1cc(S(=O)(=O)NCc2ccco2)c(Cl)cc1Cl
CCN(CCNC(=O)C1CCN(c2nnc(-n3cccc3)s2)CC1)c1ccccc1
CCCCCCn1c(NCC)nc2c1c(=O)n(C)c(=O)n2C
CCN(CC)c1ccc(-c2nc3cnccc3n2C)cc1
O=C(c1ccco1)N1CCN(c2ncnc3c2[nH]c2ccccc23)CC1
CC(=O)Nc1nc2cc3c(cc2s1)OCO3
CC(C)(C)c1ccc(C(=O)N2CCC(C(=O)NCc3ccncc3)CC2)cc1
Cc1ccc(C(N)=O)cc1S(=O)(=O)Nc1cccc(C)c1C
COC(O)c1ccc(-c2nc(O)nc(C)c2C(=O)N(C)C)cc1
Fc1ccccc1N1CCN(Cc2ccc3c(c2)OCO3)CC1
Cc1occc1C(=O)NCc1ccccc1F
COCCn1cc2cccc(C(=O)Nc3cccc(C)c3C)c2c1O
Cc1cc(C(=O)OCC(=O)N2CCC(C)CC2)c(C)o1
O=C(CCCCCN1C(=O)c2ccccc2C1=O)NCCc1nc2ccccc2[nH]1
CN(C)c1ccc(C(c2nnnn2C(C)(C)C)N2CCN(C(=O)c3ccco3)CC2)cc1
Cc1ccc(C)c2nc(O)c(CCNC(=O)CC(C)C)cc12
O=S(=O)(c1ccccc1)n1nc(-c2ccccc2)nc1NCc1ccco1
COc1ccccc1N1CCN(CC(O)COc2c(OC)cccc2OC)CC1
COC(=O)Nc1ccc(S(=O)(=O)N(C)CC(F)(F)C(F)F)cc1
CC1CN(C(=O)c2cccs2)CCN1C(=O)c1cccs1
c1ccc2oc(NC3=NCN(CC4CCCO4)CN3)nc2c1
O=C(O)c1cccc(COCC(F)(F)C(F)F)c1
Cc1ccnc(SCC(=O)N2CCC(C(N)=O)CC2)n1
COc1cccc(NC(=O)CN(c2cccc(F)c2)S(C)(=O)=O)c1
COCCOC(O)c1[nH]c2cc(-c3ccco3)cc(O)c2c1C
COc1ccccc1N1CCN(C(=O)C(F)F)CC1
COc1ccc(C(=O)Nn2c(C3CCC3)nc3ccccc3c2=O)c(OC)c1
CCOC(=O)c1oc2ccc(CNCCO)c(Cl)c2c1C
CCOC(=O)CSc1nc(N)nc(C)c1Br
C=CCn1c(S)nnc1-c1ccoc1
CCc1ccccc1NC(=O)c1cnc2scc(C)n2c1=O
Cc1cccc(Nc2ncnc3ccccc23)c1
COc1ccc(N2CCN(C3=NC(=O)N(Cc4ccc(F)cc4)C(=O)C3)CC2)cc1
CC1(c2ccccc2)NCCN2C(=O)CSC21
COc1ccc(NC2CS(=O)(=O)CC2OC(=O)c2ccc(F)cc2)cc1
O=C(O)CCNS(=O)(=O)c1ccccc1
Cc1cc(SCC(=O)NC(=O)NCc2ccco2)nc2ccccc12
COc1cccc(-c2nnc(SCC(=O)N(C(C)C)C(C)C)o2)c1
CC(=O)Nc1cc(NC(=O)C2C3C=CC(C3)C2C(=O)O)ccc1Cl
O=C(c1ccccc1)c1c(O)c(O)n(CCCn2ccnc2)c1-c1ccccn1
CCOC=CC(O)(CNC(=O)COc1ccccc1F)C(F)(F)F
CCOC(=O)C1(C)NC(c2ccccc2F)c2c1c(O)n(-c1cccc(C(C)=O)c1)c2O
CCCOc1ccc(CC(=O)NCc2ccco2)cc1OC
Brc1ccccc1-c1nc(-c2ccccc2)no1
Nc1nnc(SCc2cccnc2)s1
COc1ccc(C(=O)Nc2cccc(C(=O)N3CCCC3)c2)cc1
CN(C)S(=O)(=O)c1ccc(C(=O)Nc2nc(-c3cccs3)cs2)cc1
Nc1c[n+](CC23CC4CC(CC(C4)C2)C3)no1
O=C(OCC(=O)N1CCCC1)c1ccccc1OCc1ccccc1
CC(=O)c1c(NC(=O)C(C)C)nc(C)nc1-c1ccccc1
CN(c1ccccc1C(=O)Nc1cccc(C(F)(F)F)c1)S(C)(=O)=O
CCCCCCN(Cc1ccco1)c1nc(N2CCOCC2)nc(N2CCOCC2)n1
COc1ccc(S(=O)(=O)N2CCc3ccccc32)cc1C(=O)OCc1nnc(-c2ccccc2)o1
COc1nc(-c2ccccc2)cc(C(F)(F)F)n1
NC(=O)C1CCN(C(=O)C2CCN(S(=O)(=O)c3ccccc3)CC2)CC1
COc1ccccc1N1CCN(C(=O)c2cc3c(=O)n(C)c4ccccc4c3n2C)CC1
CC(C)Sc1nc2c(c(=O)[nH]c(=O)n2C)n1Cc1ccc(Cl)cc1
COCCn1c(C)cc(C(=O)COC(=O)c2ccc(N3CCCC3=O)cc2)c1C
CC1(C)CC(NC(=O)C2CCCCC2C(=O)O)CC(C)(C)N1
CCOC(=O)C(C#N)C(Cc1ccccc1)c1ccco1
CC(=O)N1CCN(c2ccc(NC(=O)c3ccc4c(c3)OCO4)cc2)CC1
Cc1cc(NC(=O)Cn2c(=O)c3c(ncn3CC(C)C)n(Cc3ccccc3)c2=O)no1
COc1ccc(-c2noc(CSc3nc(O)cc(-c4ccccc4)n3)n2)cc1OC
COc1ccc(S(=O)(=O)NC2CCCCC2)c(C)c1C
O=C1c2ccccc2C(=O)N1OCc1ccccc1
Nc1nonc1C(=O)NCCNC(=O)c1ccccc1F
CCCc1n[nH]c2c1C(C1CCCCC1)C(C#N)C(=N)O2
Cc1ccc(-n2ncc3c(=O)n(-c4ccc(C)c(C)c4)c(C)nc32)cc1
COc1ccccc1NC(=O)CSc1nnnn1C
COc1ccc(-c2c(C(C)=O)c(O)c(O)n2CCc2ccccc2)c(OC)c1
Cc1cc(NC(=O)CSc2ccc3nnc(-c4ccccc4)n3n2)no1
O=C(O)C1CCCCC1C(=O)Nc1cccc(C(=O)N2CCCCC2)c1
CN(C)S(=O)(=O)c1cccc(C(=O)OCC(=O)Nc2ccccc2OC(F)F)c1
CC1CCCCN1C(=O)c1cnn2c(C(F)(F)F)cc(-c3ccco3)nc12
Cn1c(SCC(=O)c2ccc3c(c2)OCO3)nnc1-c1ccccn1
COc1cccc(-c2cnc(NCc3cc(Cl)ccc3O)n2C)c1
O=C(CSc1nc(-c2ccccc2)cs1)N1CCN(C(=O)c2ccco2)CC1
CCOC(=O)c1c(NC(=O)Cn2nnc(-c3ccccc3)n2)sc(C(C)=O)c1C
CCOc1ccc(Cl)cc1S(=O)(=O)n1nnc2ccccc21
O=S1(=O)C=C(Oc2ccc(F)cc2)c2ccccc21
Cc1ccc(OCC(=O)OC2C=S(O)(O)=CC2)cc1
COc1ccc(-n2c(Cc3cccn3C)nnc2SCC(=O)NC2CCCC2)cc1
CCN(CC)S(=O)(=O)c1ccccc1C=NO
Cc1cnc(-c2nnc(N(C)C(=O)C3CCCO3)s2)cn1
CC1CCCC(C)N1C(=O)CSc1nnc(-c2c[nH]c3ccccc23)o1
O=C(O)Cn1cnc2scc(-c3cccs3)c2c1=O
COCCNC(=O)CN(C(=O)CCC(=O)Nc1ccccn1)c1ccc(F)cc1
CCOc1ccc(C(=O)Nc2ccc(N3CCN(C)CC3)cc2)cc1Br
CCOC(=O)c1cc2occc2n1CC(=O)N1CCN(C(=O)c2ccco2)CC1
COc1ccc(CN(CC(=O)NC2CCCC2)C(=O)c2onc(C(N)=O)c2N)cc1
CCC(C)N(CCNC(=O)CC1Oc2ccccc2NC1=O)C1CCCCC1
Cc1[nH]nc(NC=C2C(=O)CC(C)(C)CC2=O)c1-c1ccccc1
COc1ccc(-c2nsc3c(N4CCN(S(=O)(=O)c5ccccc5)CC4)ncnc23)cc1
CSC1=NC2=CC(C)SC2C(=O)N1C
CN1CCN(C=C2CC(=O)Oc3ccc(Cl)cc32)CC1
COc1ccc(C(C)=O)cc1COC(=O)c1cc(C)oc1C
CC1(C)CNC(=O)c2sc(NC(=O)CN3CCOCC3)nc2C1
Cc1ccc(NC(=O)C=S(O)CC(=O)NCC2CCCO2)cc1
CN(C)S(=O)(=O)c1ccc(C(=O)OCCCNC2=NS(=O)(=O)c3ccccc32)cc1
COc1cc(OC)cc(C2c3c(n[nH]c3-c3cccnc3)OC(=N)C2C#N)c1
CC1=Nc2ncnn2C(c2cccc(F)c2)C1C(=O)OC(C)C
O=C(C1CCN(c2nnc(N3CCCC3=O)s2)CC1)N1CCN(Cc2ccc3c(c2)OCO3)CC1
O=C(NCCCN1CCC(Cc2ccccc2)CC1)C1CCC(=O)N1C1CCCC1
Nc1nc(-n2cnnc2)nn1-c1ccccc1
COC(=O)c1nc(-c2ccc(C)cc2)oc1N(C)C
N#Cc1cn(CC(=O)NCc2cccnc2)c2ccccc12
COc1ccc(C2=NCC(CSc3nnc(-c4ccc5c(c4)OCO5)o3)S2)cc1
Cc1cc(C)nc(Nc2ncc(O)n2-c2ccc(C)c(Cl)c2)n1
COc1ccc(NC(=O)Cn2nnc(-c3ccc(CN4CCOCC4)cc3)n2)c(OC)c1
CN(C)c1oc(COc2ccc(F)cc2)nc1C#N
COc1ccc(-c2nnc(CSc3nnc(-c4ccncc4)n3C3CCCCC3)o2)cc1OC
Cc1ccc(C=Nc2ccc(N(C)C)cc2)o1
COc1cc(OC)c(CN2CCN(c3ccc(F)cc3)CC2)cc1Br
Cc1ccnc(NC(=O)CCC(=O)N(CC(=O)NCCc2ccccc2)Cc2ccco2)c1
CCOC(=O)N1CCC(n2cc3cccc(C(=O)NCc4ccccn4)c3c2O)CC1
CCOC(=O)C1CCN(C(=O)Nc2ccccc2Cl)CC1
CCCCNC(=O)N1CCOCCOCCN(C(=O)NCCCC)CCOCC1
CCCN1C2=CCCC(=O)C2C(c2ccc(O)c(Br)c2)C2C(=O)CCC=C21
COc1ccc(C(C)=O)cc1CSCCC(=O)O
CN(C)CC(C)(C)CNC(=O)C1CCN(Cc2ccccc2O)CC1
COc1ccccc1C(=O)n1nc(C)cc1C
CCn1nc(C(=O)N2CCN(Cc3ccc4c(c3)OCO4)CC2)c2ccccc2c1=O
N#Cc1cnn(Cc2ccccc2)c1N
CN(C)S(=O)(=O)NCc1ccc2c(c1)OCO2
CCOc1cc(C(=O)NCCN2CCOCC2)cc(OCC)c1OCC
CCn1c(=O)c2cc(S(=O)(=O)NC3CCCCC3)ccc2n(CC)c1=O
COc1cc2c(cc1NC(=O)Cn1cnc3c1c(=O)n(C)c(=O)n3C)oc1ccccc12
CCOc1ccc(C2c3c(cc(C)n(CCN(C)C)c3=O)OC(=N)C2C#N)cc1OCC
COC(=O)c1ccc(COc2ccc(-c3nnn[nH]3)cc2)cc1
Cc1ccc(-c2nnn(CC(=O)NC3CC4CCC3C4)n2)cc1
O=C(CN1C(=O)c2ccccc2C1=O)NCC1COc2ccccc2O1
COC(=O)c1c(NC(=O)COC(=O)Cn2cnc3ccccc32)sc(C)c1C
Cc1ccc(S(=O)(=O)NC2=NCN(C3CCCCC3)CN2)cc1
CCOCCn1c(CN2CCN(c3ccc(OC)cc3)CC2)nc2c1c(=O)n(C)c(=O)n2C
COc1nc(OC)nc(N2CCC(C(=O)NCc3cccs3)CC2)n1
Cc1ccc(-c2nnn(CC(=O)N(CCO)C(C(=O)NC(C)(C)C)c3ccncc3)n2)cc1
Cc1nn(C)c(C)c1CN(C)C(=O)c1cnn2c1NC(c1ccccc1)CC2C(F)(F)F
CCOc1cc(-c2nc3c(C)cccn3c2NCC2CCCO2)ccc1O
Cc1cc(NC(=O)CCCC(=O)NCc2cccs2)no1
Cn1c(SCC(=O)NCc2ccc3c(c2)OCO3)nnc1-c1cccs1
Cc1ccnc(N2CCN(c3c4c(c(C#N)c5nc6ccccc6n35)CCC4)CC2)c1
CC1CCN(C(=O)CSc2nnc(Cn3c(=O)sc4ccccc43)n2C)CC1
CCOC(=O)N1CCC(NC(=O)C2CCCN(Cc3nc(-c4cccc(Cl)c4)oc3C)C2)CC1
N=C1CC(=O)c2cccc3cccc1c23
CCSc1nc2cc(C(=O)OC)ccc2c(=O)n1CC
O=C(CSc1nnc(-c2ccccc2)o1)Nn1cnnc1
O=C(O)c1cc2nc3c(c(C(F)(F)F)n2n1)CCc1ccccc1-3
O=C(c1ccc(Cn2cc(Cl)cn2)o1)N1CCN(Cc2ccc3c(c2)OCO3)CC1
COCCCNC(=O)C1CCN(C(=O)Nc2ccc(Cl)cc2)CC1
CCn1ccnc1C(O)c1cccc(OC)c1OC
O=C(NCc1ccccn1)C1C(=O)c2cccc3c2N(CC3)C1=O
CC1=NC(=O)C(Nc2cccc(C)n2)(C(F)(F)F)C1C#N
CCOC(=O)c1[nH]c(C)c(C(=O)Nc2ccc(F)cc2)c1C
CCOC(=O)c1cc2sccc2n1CC(=O)N1CCCc2ccccc21
Cn1nccc1C(=O)NCCN1C(=O)OC(C)(C)C1(C)O
OC(COc1ccc2ccccc2c1)Cn1ccnc1
CCOC(=O)c1cc2n(c1N)-c1ccccc1C2=O
CC(C)C(=O)Nc1cccc(C(=O)NCCc2ccc(S(N)(=O)=O)cc2)c1
COc1ccc(C2C(C#N)C(C)=NC3=CC(C)(C)CC(=O)C32)c(OC)c1
COc1nc(OC)nc(N2CCC(NC(=O)C(Cc3ccc(C(C)C)cc3)NC(C)=O)CC2)n1
CC1C(=NS(=O)(=O)c2ccc3c(c2)CCN3C(=O)C2CC2)C(=O)N(c2ccccc2)N1C
O=C(NC(Cc1ccccc1)C(=O)N1CCN(c2ccccn2)CC1)c1ccco1
O=C(Cn1cnc2ccccc2c1=O)OCCCCN1C(=O)c2ccccc2C1=O
O=C(CSc1nnc(-c2cnccn2)n1Cc1ccco1)c1ccc2ccccc2c1
Cc1ccc(SCCC(=O)N2CCC(C(N)=O)CC2)cc1
CC(C)CN1CN(S(=O)(=O)c2cccs2)c2nc3ccccc3nc21
CN(C)S(=O)(=O)c1ccc(C(=O)Oc2ccccc2)cc1
CC(C(=O)N1CCOCC1)N1C(=O)c2ccccc2C1=O
C=CCn1c(N)c(C(=O)OC(C)CC)c2nc3ccccc3nc21
CCOC(=O)c1c(NC(=O)c2nn(CC)cc2Br)c(C#N)nn1-c1ccccc1
Nc1n[nH]c2nc(NCc3ccccc3)c3c(c12)CCN(Cc1ccccc1)C3
Cc1ccc(C(O)c2nc3ccccc3n2C(C)C)cc1
CCOc1ccccc1C(=O)N(C)Cc1cc2ccccc2nc1O
COc1cc(C(=O)Nc2nc3ccccc3[nH]2)cc(OC)c1OC
Oc1nc2cc3c(cc2cc1C(c1nnnn1C1CCCC1)N1CCSCC1)OCCO3
Oc1ccc(Br)cc1-c1cc(-c2ccccc2F)n[nH]1
Cc1nc2cc(NC(=O)NCc3ccc4c(c3)OCO4)ccc2o1
CCOC(=O)Cn1c(O)c(O)c(C(C)=O)c1-c1ccccc1
CCN(c1ccccc1)S(=O)(=O)c1cnc[nH]1
Oc1c2c(c(O)n1Cc1cccnc1)C1C=CC2C1
CCOc1ccc(C2CC(c3cccc(OC)c3)Nc3nc(N)nn32)cc1
COc1cc(OC)c(C2C3C(=O)CC(C)(C)C=C3N=C(C)C2C(=O)N2CCOCC2)cc1OC
N#CC1C(=N)Oc2cc(O)ccc2C1c1cccs1
CCC(CC)c1nc(NCCC(=O)O)c2ccccc2n1
COc1ccc(CCNc2oc(COc3ccccc3F)nc2C#N)cc1OC
CN1C(=O)N(C)C2(CC1(C)C)CC(C)(C)N(C)C(=O)N2C
Cc1cnc(SCCc2ccncc2)nc1C
COc1cccc(NC(=O)N2CCCC2C(=O)NC2CC2)c1
CC(=O)c1cccc(NC(=O)C2CCCN(S(=O)(=O)c3cccc4cccnc34)C2)c1
Cc1cccc(C)c1NC(=O)Cn1cnc2c(=O)n(C)c(=O)n(C)c21
CCCc1n[nH]c2c1C(CCc1ccccc1)C(C#N)C(=N)O2
CCC(=O)NC(C)C(c1cccs1)N1CCOCC1
O=C(NCCc1ccccc1)C1CCN(S(=O)(=O)N2CCC3(CC2)OCCO3)CC1
Cc1ccc(-n2c(SCC(N)=O)nnc2-c2ccccn2)cc1
CCCn1nnc(NC(=O)c2ccc(OCC)c(Cl)c2)n1
CCc1c(C)c2ccc(OCC(=O)OC(C)C)c(C)c2oc1=O
Cc1c(C(=O)NC(C)C)oc2c1-c1[nH]ncc1CC2
CC(=O)Nc1cccc(Cl)c1C(=O)O
COc1ccc(-n2cc(C(O)Nc3ccc4c(c3)OCO4)cc2O)cc1
CCc1cc(C(=O)COc2ccccc2F)c(O)cc1O
O=S(=O)(Nc1cccc2c[nH]nc12)c1ccc(F)cc1
CCC(Oc1ccccc1)C(=O)N1CC(C)CC(C)C1
COc1ccc(CC(NC(=O)c2ccccc2)C(=O)NCC(=O)O)cc1
COCC(=O)Nc1nnc(C2CCCCC2)s1
CC(C)C(c1nnnn1Cc1ccc2c(c1)OCO2)N1CCN(c2ccccc2)CC1
Cc1cc2c3c(c1C)C1(C(=O)N3C(C)(C)CC2C)c2c(C)n[nH]c2OC(=N)C1C#N
Oc1ccc(CN2CCN(Cc3ccccc3)CC2)c2cccnc12
Cc1nc(C)c(C(=O)c2c(O)c(O)n(CCCN(C)C)c2-c2ccco2)s1
CCOC(=O)C1CCCN(C(=O)c2c(-c3ccccc3Cl)noc2C)C1
Oc1nc2cc3c(cc2cc1C(c1nnnn1Cc1ccccc1)N1CCCc2ccccc21)OCO3
Cn1c(-c2ccc(F)cc2)cnc1SCC(=O)N1CCCCC1
O=C(Nc1c(-c2ccccc2)nc2sccn12)c1ccccc1
COc1ccc2c(C)nc(=Nc3nc(C)cc(O)n3)[nH]c2c1
O=C(Nc1ccccc1)c1ccccc1OCC(O)CN1C(=O)c2ccccc2S1(=O)=O
O=C(CSc1nc(O)c(C2CCCCC2)c(O)n1)NCC1CCCO1
Cn1nnc(NC(=O)c2ccc(C(C)(C)C)cc2)n1
O=C(C1CCCN(S(=O)(=O)c2cccc3nsnc23)C1)N1CC=C(c2ccccc2)CC1
O=C(OC(C(=O)NCc1ccc2c(c1)OCO2)c1ccccc1F)c1ccco1
Cn1cc(C(=O)NCCN2CCN(c3cccc(Cl)c3)CC2)c2c3ccccc3n(C)c2c1=O
CN(C)S(=O)(=O)c1cccc(C(=O)OCC(=O)N2c3ccccc3NC(=O)C2(C)C)c1
Cc1cc2n(n1)C(c1ccccc1Cl)Nc1ccccc1-2
CN(C)CCCn1c(N)c(C#N)c2nc(C#N)c(C#N)nc21
O=C(CN(C(=O)Cn1nnc(-c2cccs2)n1)c1cnc2ccccc2c1)NCC1CCCO1
COc1cc(C2c3c(O)nc(O)nc3N=C(C)C2C(=O)OC(C)C)ccc1O
COc1ccccc1NC(=O)c1cc(C(=O)O)ccc1C(=O)O
CCN=c1cc2n(c(=O)[nH]1)CCc1cc(OC)c(OC)cc1-2
FC(F)(F)c1cccc(-c2nnc3ccc(C(F)(F)F)cn23)c1
Cc1ccc(N(C(=O)CNC(=O)c2ccco2)C(C(=O)NC2CCCC2)c2cccnc2)cc1C
Cc1cc(C)c2cc(CN(CCO)Cc3nnnn3Cc3ccc(F)cc3)c(O)nc2c1
CCOc1ccc(C2C(C(=O)OC)=CN(CCOC)C=C2C(=O)OC)cc1
COCCOC(=O)C(C#N)c1nc2ccccc2nc1N1CCN(Cc2ccccc2)CC1
Clc1cccc(-c2ccc(C=Nn3cnnc3)o2)c1
NC(=O)C1CCN(c2cc(O)n(-c3cccc(F)c3)c2O)CC1
COc1ccc(-c2cn3ccccc3n2)cc1OC
C=CCOc1ccc(C=Nn2cncn2)cc1OC
COc1ccc(OCC(=O)N(C)Cc2ccccc2)cc1
CC1(C)OC(=O)N(CCc2ccccc2)C1(C)O
CC12CCC(C(=O)NCCCN3CCOCC3)(OC1=O)C2(C)C
CCC(=O)Nc1nc2ccccc2n1Cc1ccccc1C
COc1ccc(N2C(=O)C3CCCN3C2c2cccc(Br)c2)cc1
CCOc1cc(S(=O)(=O)N2CCC(Cc3ccccc3)CC2)c(OCC)cc1-n1cnnn1
OCCN1CCN(c2nc(-c3ccccc3)nc3c2oc2ccccc23)CC1
NC(=O)C(c1ccccc1)C1CCCC1
CCOC(=O)N1CCC(NC(=O)c2cc3c(=O)n(C)c4ccccc4c3n2C)CC1
C=CCN(CC=C)S(=O)(=O)c1ccc2nsnc2c1
CC(CN1CCCC(C(N)=O)C1)c1ccccc1
Cc1oc(-c2ccc(Cl)cc2)nc1CS(O)=CC(=O)NCCCN(C)C1CCCCC1
COC(=O)c1c(N)n(-c2ccc(N3CCOCC3)cc2)c2nc3ccccc3nc12
Cc1nc2c(c(-c3ccncc3)c1C(O)OCC1CCCO1)C(=O)CCC2
CCOC(=O)Nc1cccc(Cl)c1C
O=C(c1ccccc1)c1cccn1CC(=O)N1CCCCCC1
CCCc1nc2c3cnn(-c4cccc(Cl)c4)c3ncn2n1
NC(=O)c1cc2n(n1)C(C(F)(F)F)CC(c1ccco1)N2
COc1ccc(C(=O)C(c2ccccc2)N2CCOCC2)cc1
CCCCP(=O)(O)c1ccccc1
COc1ccc(NC(=O)NCCN2CCN(c3cccc(Cl)c3)CC2)cc1
CC(=O)Nc1sc(N)nc1-c1ccccc1
CSC(=NS(=O)(=O)c1cccs1)NC(=O)CSc1nc2ccccc2s1
COc1ccc2[nH]c3c(N4CCN(Cc5ccc6c(c5)OCO6)CC4)ncnc3c2c1
CCCc1nc(Nc2nc3ccccc3o2)nc(C)c1C(=O)OCC
O=C(O)CCc1ccc(-c2ccc(F)cc2)n1CCC(=O)O
O=C(CCCN1C(=O)CSc2ncccc21)N1CCN(c2cccc(C(F)(F)F)c2)CC1
COc1ccc(CNC(=O)c2c(C)cc(=O)oc2C)cc1OC
Fc1ccc(C2C3C(=Nc4ncnn42)c2ccccc2OC3c2ccncc2)cc1
COc1cc2c(cc1NC(=O)c1ccc3c(c1)OCO3)oc1ccccc12
Cc1nc2c(c(-c3ccccn3)c1C(=O)OCc1ccccc1)C(O)N(C)C(=O)N2C
Cc1cc(C)n(CCc2nc(-c3cc4ccccc4o3)cs2)n1
COc1ccc(-c2ccc(-c3nnc(-c4ccncc4)o3)cc2)cc1
Cc1cc(C)nc(N2CCC(C(=O)O)CC2)n1
C=CCn1c(=O)c2c3c(sc2n2c(Nc4ccc(OC)cc4)nnc12)CCCC3
O=CN(Cc1ccco1)C1(C(=O)NC2CCCCC2)CCCCC1
CCc1nnc(NC(=O)c2cccc(C(=O)Nc3nnc(CC)s3)n2)s1
COc1cc(NC(=O)c2ccc3c(=O)n(Cc4ccco4)c(=S)[nH]c3c2)cc(OC)c1OC
c1ccc(CCC2=NCCn3cccc32)cc1
Cc1cc(=O)oc(C)c1C(=O)NC12CC3CC(CC(C3)C1)C2
Nc1nc2ccccc2n1CCN1CCCC1
Cc1noc(C(=O)N=C2C(=O)N(c3ccccc3)N(C)C2C)c1Cl
COC(=O)COc1ccc(S(=O)(=O)NCCC2=CCCCC2)cc1
CCOC(=O)N1CCN(S(=O)(=O)c2ccc3c(c2)CCN3C(=O)C2CC2)CC1
Cc1cc(-c2nnc(S)n2-c2ccc3ccccc3c2)ccn1
O=C1CCCC(=O)C1C1c2ccccc2OC2=CCCC(=O)C21
O=C(C1CCCN(S(=O)(=O)c2cnc[nH]2)C1)N1CC(=O)N(CCc2ccccc2)C(=O)C1
c1ccc(OCc2nn3c(Cn4nnc5ccccc54)nnc3s2)cc1
Cc1cc(NC(=O)COc2nnc(-c3ccccc3)c3ccccc23)no1
COCCCNC(=O)c1cc(C)nc2ccc(F)cc12
Cc1ccccc1NC(=O)C(C#N)Cc1cccnc1
O=C(NCc1cccs1)c1csc2ccccc12
Cc1ccc(C=S(O)(O)=Cc2ccc(C(=O)NCC3CCCO3)o2)cc1
COc1cc(C(C(=O)NC(C)(C)C)N(Cc2ccccc2)C(=O)c2cnccn2)cc(OC)c1OC
O=C(CN1C(=O)c2ccccc2S1(=O)=O)Nc1cccnc1
COc1ccc2nc(Nc3nc(C)c(CCC(C)C)c(O)n3)nc(C)c2c1
O=C(c1coc(=O)c(Br)c1)N1CCCc2ccccc21
CCOc1ccc(CCNC(=O)C2CCCN(c3nn4c(=O)cc(C)nc4s3)C2)cc1OCC
COc1ccccc1N1CCN(C(=O)c2ccc3c(=O)n(Cc4ccco4)c(=S)[nH]c3c2)CC1
Cn1c(SC=C2CC(=O)N3C=C(Br)C=CC3=N2)nnc1C1COc2ccccc2O1
Cc1nc(=O)c(-c2ccccc2)c(C)n1Cc1ccco1
COc1ccc(C=Nn2nnc3ccccc32)cc1
CCN(C)c1ccc(C=Nn2nnnc2N)cc1
N#CC1C(=O)N=C(SCC(=O)c2cc3ccccc3oc2=O)C(C#N)C12CCCC2
O=C(O)C1CCN(S(=O)(=O)c2ccc(Oc3ccccc3)cc2)CC1
CCc1ccc(NC(=O)CSc2nc3ccccc3c(=O)n2CCN2CCOCC2)cc1
O=C(Nc1ccc(F)cc1)N1CCN(CC=Cc2ccccc2)CC1
COC(=O)C1C(C)=NC(=O)CC1c1cccc(OC)c1OC
O=C(Cn1nnc(-c2ccccc2)n1)Nc1ccccc1N1CCOCC1
COc1ccc(CCCc2nnc(SCC(=O)Nc3nc(C)cs3)n2C)cc1C
COc1ccc(-c2cc(C(=O)NCCN3CCOCC3)c3ccccc3n2)cc1
CCOc1ccccc1C(=O)NCCC(=O)O
CCc1nnc(NC(=O)CSc2nnc(COc3cccc(C)c3)o2)s1
CCOC(=O)C1CCCN(C(=O)CCn2nc(-c3ccccc3)ccc2=O)C1
O=C(COC(=O)CCCN1C(=O)c2ccccc2C1=O)Nc1ncc(Cl)cc1Cl
Cc1ccc(NC(=O)CSc2nnc(C3CCCCC3)n2N)cc1F
CN(C)S(=O)(=O)c1ccc(NC(=O)C2COc3ccccc3O2)cc1
CCCn1c(SCC(=O)Nc2nnc(-c3ccccc3)s2)nnc1-c1ccccn1
CCSc1nnc(NC(=O)C2CCCCC2)s1
CC(=NC1CCCCC1)C(C#N)C(=O)NCCN1CCOCC1
CCc1cc2c(SCC(=O)c3cccs3)ncnc2s1
CCOc1cccc(OCCOCCN2CCCC2)c1
Cc1ccc2cc(CN(CCN3CCOCC3)C(=O)NCc3ccccc3)c(O)nc2c1C
COC(=O)c1ccc(CSc2nnnn2-c2ccccc2)o1
Cc1c(C)c2cc3c4c(oc3c(C)c2oc1=O)CCCC4
Cc1ccc2cc(C#N)c(NCCNC(=O)C3CC3)nc2c1C
O=C(c1ccc2c(c1)ncn2C1CCCCC1)N1CCC2(CC1)OCCO2
Cn1c(=O)c2c(nc(CN3CCC(C(N)=O)CC3)n2Cc2ccccc2F)n(C)c1=O
O=C(CSc1nnc(-c2c[nH]c3ccccc23)o1)N1c2ccccc2CCc2ccccc21
O=S1(=O)N=C(NCCOCCOC(O)c2cc(O)n(-c3ccccc3)c2)c2ccccc21
CC(=O)N=C1C(=O)N(C)c2cccc3c(O)c4ccccc4c1c23
CCOCCCNC(=O)CCCOc1ccccc1
COC(=O)c1ccccc1NC(=O)C1CCCN(S(=O)(=O)c2ccc(OC)cc2)C1
N#Cc1c(NC(=O)CCC(=O)O)sc2c1CCCC2
CCOC(=O)N1CCN(C(=O)CCN2C(=O)COc3ccc(C)cc32)CC1
C=CCn1c(=O)c2c(nc3n2CC(C)CN3c2cccc(OC)c2)n(C)c1=O
CCOc1ccccc1-c1nc(-c2cc3ccccc3nc2OC)no1
COc1ccc(C(=O)Nc2ccccc2C(N)=O)cc1
CCOC(=O)C1CCCN(C(=O)CCCOc2cc(=O)n(C)c3ccccc23)C1
COc1ccc(CSCCN)cc1Cl
CCOc1ccc(C2N(c3cc(C)on3)C(=O)C3CCCN32)cc1OC
O=C1COc2ccc(C(=O)NCc3ccc4c(c3)OCO4)cc2N1
COc1ccc(CNc2nc(-c3cccnc3)nn2C(=O)c2ccco2)cc1
CCOc1ccc(OCc2ccc(C(=O)Nc3cccc(C)n3)o2)cc1
COC(=O)c1cc(=O)c2ccc(OC)cc2o1
COc1ccc(OCCOC(=O)c2cccc(-n3cnnn3)c2)cc1
COc1cc(-c2nc(-c3ccccn3)no2)cc(OC)c1OC
COc1ccc(N2CCN(C(=O)COc3ccccc3)CC2)cc1
O=C(CSc1ccc2nnc(-c3ccncc3)n2n1)Nc1ccccc1F
COc1ccc(S(=O)(=O)Nc2nnc(C)s2)cc1
Cc1cc(N2CCN(C3CCCC3)CC2)n2c(nc3ccccc32)c1C#N
c1ccc2c(c1)CC(N1CCCCC1)c1ccccc1N2
CCN=C1c2ccccc2OC(=O)C1N
CN(Cc1ccccc1)C(=O)c1cccc(NC(=O)c2ccco2)c1
COc1ccc(Cc2nc(-c3ccc(Cl)cc3)no2)cc1
COc1ccccc1C(=O)Nc1ccc(N2CCN(Cc3ccccc3)CC2)cc1
CCOc1ccc(C(=O)NCc2ccccn2)cc1
CCCc1nnc(SCC(=O)N2CCCC2)n1CC1CCCO1
COc1ccc(S(=O)(=O)N(CC(=O)O)c2ccc(C)cc2)cc1
O=C(Nc1cccnc1)c1ccc2snnc2c1
CC(=O)NC1(C(F)(F)F)C(=O)N=C2C1C(=O)N(C)C(=O)N2C
CCN=C1SC(CC(=O)Nc2ccccc2OCC)C(=O)N1CC
Cc1cc(OCCCn2ccnc2)cc(C)c1Cl
O=C(c1ccco1)N1CCN(C2=NS(=O)(=O)c3ccccc32)CC1
Cc1occc1C(=O)Nc1ccccc1NC(=O)c1ccoc1C
Cn1c(=O)cc(SCC(=O)N2CCC3(CC2)OCCO3)c2ccc(Cl)cc21
Cc1ccc(-c2nnn(CC(=O)N(CC(=O)NCC3CCCO3)c3ccc(F)c(Cl)c3)n2)o1
O=C(Nc1ccc(-c2nc3ccccc3[nH]2)cc1)c1ccco1
CCOC(=O)C1(O)CSc2nc3sc(C(=O)O)c(C)c3c(=O)n21
O=C(CSc1ccccn1)N1CCN(C(=O)CSc2ccccn2)CC1
CCC(=O)N1CCCc2cc(S(=O)(=O)N3CCN(C4CCCCC4)CC3)ccc21
C=CCN(CC=C)C(=O)CCCC(=O)N(CC=C)CC=C
Nc1nc(-c2ccco2)nn1C(=O)c1cccnc1
N#Cc1nc(-c2ccco2)oc1N1CCOCC1
COCCNC(=O)C(c1cccs1)N(C(=O)Cn1nnc2ccccc21)c1cccc(C(C)=O)c1
COC(=O)c1c(NC(=O)CN2CCC(C)CC2)c2c(C)cccc2n1C
Cc1ccc(C)n1C(Cc1ccccc1)C(=O)O
O=C(Nc1cccnc1)c1noc2c1CCCCC2
Cc1c(C(=O)COC(C)(C)C)[nH]c2ccccc12
CC(C)(C)NC(=O)CN(C(=O)c1ccc(CN2CCOCC2)o1)c1ccc2c(c1)OCCO2
Cc1ccc(CNC(=O)c2coc(=O)c3ccccc23)o1
CCCc1ccc(C(C)NC(=O)c2cnccn2)cc1
COCc1nc2ccccc2n1Cc1ccccc1Br
CC(Sc1ccccn1)C(=O)Nc1ccccc1
C[N+](C)(C)CCCCCCCCCC[N+](C)(C)C
CCc1nc(N2CCCCC2C)c2oc3ccccc3c2n1
O=C(O)c1oc2ccc(Br)cc2c1-n1cccc1
N=c1c(C(=O)NCc2ccccc2)cc2c(=O)n3ccccc3nc2n1CCCN1CCOCC1
Cc1cccc(Nc2ncc3c(n2)CC(C)CC3=O)c1
CCOc1cc(C)c(Cl)cc1S(=O)(=O)N(CC)CC
CCOC(=O)C(NC(=O)CC)(Nc1ccc(S(=O)(=O)Nc2onc(C)c2C)cc1)C(F)(F)F
O=C(Cn1nc(-c2ccccc2)ccc1=O)N1CCOCC1
O=C(Nc1nccs1)C12CC3CC(C1)CC(C(=O)Nc1nccs1)(C3)C2
Cc1cc(NC(=O)Cn2c(O)c3c(c2O)CC=CC3)no1
COC1CCCCC1Nc1cccc(SC)c1
CN(C(=O)c1ccncc1)c1nnc(-c2cccnc2)s1
O=C(O)c1cccnc1Nc1cccc(C(F)(F)F)c1
Cc1nnc(SCCn2c(N3CCCC(C)C3)nc3c2c(=O)[nH]c(=O)n3C)s1
Cc1cc(C(F)F)n2nc(C(=O)Nc3ccc(S(=O)(=O)N4CCCCCC4)cc3)nc2n1
CCOC(=O)N1CCC(N2CC34C=CC(O3)C(C(=O)Nc3ccc(OCC)cc3)C4C2=O)CC1
COc1ccc(-n2c(O)cc(NC3CC3)c2O)cc1
Cc1nnc(NCCN2CCOCC2)nc1O
CCOC(=O)c1ccccc1NC(=O)Nc1ccc(OC)c(OC)c1
COc1ccc2nc(O)c(CN(C(=O)c3ccncc3)C(C)(C)C)cc2c1
Cc1cccc(C)c1OCc1nnc(SCC(=O)Nc2ccccc2F)o1
CC1(C)C=C2OC(=N)C(C#N)C(C3CC=CCC3)C2C(=O)C1
CN1C(=O)CC(=O)N=C1SCC(=O)NC(C)(C)C
CCc1cc(C(=O)c2ccccc2OC)c(N)s1
Cc1ccc(C)c(C(=O)Nc2c(C(N)=O)oc3ccccc23)c1
Cc1csc(NC(=O)C2CCCN2C(=O)Oc2ccccc2)n1
COc1ccc(CC(NC(C)=O)C(=O)NC2CCN(C(=O)NCc3ccccc3)CC2)cc1
CC(C)N(Cc1cc2ccccc2nc1O)C(=O)C(C)(C)C
Cc1cc(C)cc(NC(=O)C2CCCN(c3nccc(C)n3)C2)c1
O=C(CSc1nc(O)c2c(n1)CCC2)Nc1cccc(Cl)c1
Cc1ccccc1CN1CCN(S(=O)(=O)c2ccc(F)cc2)CC1
COc1ccc(Cl)cc1NC(=O)COC(=O)CCNC(C)=O
O=C(c1ccco1)N1CCN(C(c2cccs2)c2sc3ncnn3c2O)CC1
CCC(C)(C)n1nnnc1CN(Cc1cc2cc(OC)ccc2nc1O)C1CCCC1
CCOC(O)c1c(CNCCc2ccc(Cl)cc2)nc(O)nc1-c1ccc2c(c1)OCO2
CC(C)C(=O)Nc1ccc(C(=O)N2CCN(C(=O)c3ccco3)CC2)cc1
COc1ccc(S(=O)(=O)N(C)CC(=O)NC2CCCC2)cc1Cl
Cc1ccccc1C=S(O)(O)=Cc1ccc(C(=O)N2CCC3(CC2)OCCO3)o1
CC(C(=O)NCc1ccc2c(c1)OCO2)N1c2cccc3cccc(c23)S1(=O)=O
COc1cc(C(=O)OCC(=O)N2CCCC2)cc(OC)c1OC
CCN(CC)CCCC(C)N=C(c1ccccc1)C1C(=O)N(C)C(=O)N(C)C1=O
O=C(Nc1ccc2[nH]c(-c3cccnc3)nc2c1)c1ccco1
CCCC(CCC(=O)Nc1ccc(C(=O)OC)cc1)C(=O)O
Cc1c(Cl)cccc1NC(=O)Cn1cccc1
CCOC(=O)C1C(=N)n2c(sc(=Cc3cccnc3)c2=O)=C(C(=O)OC)C1c1cccnc1
CC1(C)CC(=O)C(C(C2=C(O)CC(C)(C)CC2=O)c2cccc(O)c2)C(=O)C1
COCCn1c(-c2ccc(OC)cc2)cnc1SCC(=O)Nc1cc(C)on1
COC(=O)c1ccsc1NC(=O)c1ccc(Cl)s1
CCOc1ccc(N2C(=O)C3SCC=C3N=C2SCC(=O)Nc2ccc(OC)cc2OC)cc1
CC(C)OCCCNC(=O)CNC(=O)c1cccs1
Cc1cccc(-n2c(SCC(=O)NCc3ccco3)nnc2-c2ccco2)c1
O=C(OC1CCOC1=O)c1ccc2ccccc2n1
CCn1c(SCC(=O)N2CCN(S(=O)(=O)c3ccccc3)CC2)nnc1-c1cccs1
CC1=Nc2nc(CCCO)nn2C(c2cccc(C)c2)C1C(=O)Nc1ccc(F)cc1
O=C(OC(C(=O)NCC1CCCO1)c1ccc(F)cc1)c1ccco1
Cc1cc(NC(=O)c2cc(-c3ccc4c(c3)OCO4)on2)n(-c2ccccc2)n1
Cc1cc(C)nc(SCc2nnc(SCC(=O)NCc3ccco3)n2-c2ccccc2)n1
CCN(CC(=O)O)S(=O)(=O)c1cc(Cl)ccc1Cl
O=C1CCCCCN1C(=O)c1cccc(C(=O)N2CCCCCC2=O)c1
Cc1cc(C(=O)CSc2nnc(Nc3ccccc3)s2)c(C)n1CC1CCCO1
O=C(c1ccco1)N1CCN(C(=O)c2cnn3c2NC(c2cccs2)CC3C(F)(F)F)CC1
CC(C)CCn1c(Cl)nc2c1c(=O)n(C)c(=O)n2C
Cc1cccc(-c2nnc(-c3ccc(N)cc3)o2)c1
Cn1ccc(-c2sccc2NC(=O)Cc2cccc3ccccc23)n1
COc1ccc2nc(O)c(CN(C(=O)c3ccccn3)C3CCCCC3)cc2c1
COc1cccc(C2CC(c3ccccc3Cl)n3nnnc3N2)c1
Cc1cccc(C2N(c3ccc(F)cc3)C(=O)C3CCCN32)c1
O=C(CCCc1ccccc1)NCCN1CCOCC1
CCCSC1=NC2=CC(C)SC2C(=O)N1CC
Cc1ccc(NC(=O)Nc2ccc(F)cc2)nc1
COCCn1c(Sc2ccccc2)nc2c1c(=O)[nH]c(=O)n2C
CCCNC(=O)C1=C(C)C(=O)OC12CCC(C)CC2
c1ccc(-c2ccc(-c3nc(-c4cccnc4)no3)cc2)cc1
Cc1ccc(-n2ncc3c(NCc4cccnc4)ncnc32)c(C)c1
CNc1sc(C(=O)c2cccs2)c(N)c1-c1nc2ccccc2s1
O=C(CN(Cc1ccc(F)cc1)C(=O)CCC(=O)Nc1ccccn1)NCc1ccco1
CCOC(=O)c1ccc(Nc2oc(O)c3ccccc23)cc1
Cc1cccc(OCC(=O)Nc2ccc(N3CCN(S(C)(=O)=O)CC3)cc2)c1
O=C(NCCc1ccccc1)C1CCN(S(=O)(=O)N2CCCC2)CC1
Cn1c(=O)c2c(-c3cccc(Br)c3)c3c(O)c4ccccc4c-3[nH]c2n(C)c1=O
O=C(O)CC(C(=O)OC1CCCCC1)N1CCOCC1
O=C(CCSc1nc2ccccc2o1)N1CCOCC1
COc1cccc(NC(=O)c2nc3ncccn3n2)c1
COc1cc2c(cc1OC)C1=C(C#N)CN(CC(=O)O)CN1CC2
O=C(Cn1ncc2ccccc21)N1CCc2ccccc21
CCOC(=O)C1CCCCN1Cc1ccccc1C(F)(F)F
CCN1C(=N)C(C(=O)NCc2ccco2)SC1=S
O=C(CCCn1c(=S)[nH]c2ccccc2c1=O)N1CCCCC1
Fc1ccc(CN2CCCCCC2)c(F)c1
O=C(Cn1ncc2c(=O)oc3ccccc3c21)N1CCCc2ccccc21
CC(C)CCNC(=O)C1CCN(C(=O)N(C)C)CC1
C=CCNC(=O)CCCCCNS(=O)(=O)c1ccc(OC)cc1
CC(C)(C)NC(=O)CN(C(=O)CS(O)=CC(=O)Nc1ccc(F)cc1)c1ccc(Cl)cc1
O=C(COc1ccccc1)NCCc1cn2ccsc2n1
CN1CCc2c(c3ccccc3n2Cc2ccccc2)C1
CC(=O)C1=C(C)N=C(SCC(=O)c2ccc(Cl)cc2)C(C#N)C1c1ccco1
COc1cccc(C2CC(=O)N=C3CCCC(=O)C32)c1
Cc1cc(C)nc(N2CCC(C(=O)Nc3cccc(C(F)(F)F)c3)CC2)n1
O=c1n(-c2cccc(Cl)c2)c(=O)n2n1CCC2
C#CCN1CC(C)C(=NO)CC1C
COC(=O)c1c(C)oc2ccc(NS(=O)(=O)c3cc(OC)ccc3OC)cc12
COc1ccc2c(c1)C1(Nc3ccccc3-c3nc4ccccc4n31)C(=O)N2C
CC(C)(C)n1nnnc1C(c1ccccc1)N1CCc2ccccc2C1
CC(=O)OC12CC3CC(C1)C(=NO)C(C3)C2
CC1C(=NC(=O)C2CCCN2C(=O)c2cccs2)C(=O)N(c2ccccc2)N1C
Cn1c(=O)c2c(nc(CN3CCN(Cc4ccccc4)CC3)n2Cc2ccc(F)cc2)n(C)c1=O
Cc1ccccc1C(=O)c1cccn1CC(=O)NCc1ccco1
COC(=O)c1ccc(CSc2nnnn2Cc2ccccc2)cc1
CCCN1C(=O)C(C(=O)NC)C(=O)C2=C1CCCC2
Cc1cc(C)cc(-n2ccnc2SCC(=O)Nc2nccs2)c1
Cc1ccc(-c2nn3c(C)nnc3s2)cc1NC(=O)c1ccc(-c2cccc(Cl)c2)o1
OC1(c2cccnc2)CCN(Cc2nnnn2C2CCCCC2)CC1
CC(=O)N(c1ccc(N(C(C)=O)S(=O)(=O)c2cccs2)cc1)S(=O)(=O)c1cccs1
Cc1nc(N2CCN(Cc3ccccc3)CC2)nc2c1C(=O)CCC2
COc1ccc2c(c1)c1ncn(Cc3ccco3)c(=O)c1n2C
O=C(COC(=O)COc1ccccc1)Nc1ccccc1OC(F)F
CCOC(=O)Nc1ccc2c(c1)N(C(=O)CCN1CCN3CCCC3C1)c1ccccc1CC2
Cn1c(=O)c2c(SCC(=O)N3CCC(Cc4ccccc4)CC3)nc(C3CC3)nc2n(C)c1=O
O=C(O)c1ccc(OCc2occc2C(=O)O)cc1
CC(Cl)=CCn1c(Nc2ccc(C)cc2)nc2c1c(=O)n(C)c(=O)n2C
CCOC(=O)Cn1c(=O)c2c(nc3n2CCN3c2ccc(C)cc2)n(C)c1=O
CCCC(=O)C1C(=O)CC(C)(C)CC1=Nc1ccc(OC)cc1OC
COC(=O)c1sc(-n2c(O)c3oc4ccccc4c(=O)c3c2-c2cccs2)nc1C
CN(CC(=O)Nc1nc2ccccc2s1)S(=O)(=O)c1ccccc1
CC1=CC(C)(C)N2C(=O)C3(c4c(C)c(C)cc1c42)C(C#N)C(=N)OC1=CCCC(=O)C13
CC(C)CCn1c(N2CCC(C(N)=O)CC2)nc2c1c(=O)[nH]c(=O)n2C
Cn1c(=O)c2c(ncn2CC(=O)N2CCN(c3ccc(F)cc3)CC2)n(C)c1=O
COc1ccc(OC)c(NC(=O)Nc2cccc(Cn3cccn3)c2)c1
Cc1c(C#N)c2ccccc2n1CCOc1ccccc1F
COCCn1c(-c2ccccc2)nc2oc3ccccc3c(=O)c2c1=O
CN1CCC(O)(c2ccccc2)C2CCCC21
C=C(C)Cn1c(Sc2nnc(C)s2)nc2c1c(=O)[nH]c(=O)n2C
COc1ccc(N(CC(=O)NC2CCCC2)C(=O)Cn2nnc(-c3ccc(C)cc3)n2)cc1OC
CC1(C)Cc2ccccc2-c2nnc(-c3cccc(O)c3)n21
COc1ccc(CC(=O)OCc2nnc(C3COc4ccccc4O3)o2)cc1OC
CC(=O)c1ccc(Oc2ncnc3sccc23)c(CN2CCOCC2)c1
CCCCOC(=O)CSc1nc(N)c(C#N)c(-c2ccc(OC)cc2)c1C#N
O=C(NCCN1CCOCC1)c1cccc(Cl)c1
CCN(CCO)C(=O)C12CCC(C)(C(=O)C1)C2(C)C
CN1CCC(N(C)CC(=O)Nc2cccc(Oc3ccccc3)c2)CC1
COc1ccc(NC(=O)c2cc(C(C)C)on2)cc1OC
OC(CNC1CCCCC1)CN1CCN(CC(O)CNC2CCCCC2)CC1
O=C(c1cc2ccccc2o1)N1CCN=C1SCc1cccnc1
CC1(C)CC(=O)c2c(nc3ccccc3c2N)C1
CCOc1ccccc1OCC(=O)Nc1nnc(COC)s1
C=CCOc1ccc(CNc2nn[nH]n2)cc1
Cc1ccc(Cn2nnc3c(O)nc(C4CCN(C(=O)c5cccs5)CC4)nc32)cc1
CCN(CC)C(=O)COn1c(SCC(=O)N(CC)CC)nc2ccccc2c1=O
O=C(OCCN1CCOCC1)c1ccc(OCCN2CCOCC2)cc1
COc1ccc(N2C3=[N+](CC2(C)O)c2ccccc2CC3)cc1
O=C(Nc1ncc2c(n1)CC(c1ccco1)CC2=O)c1ccccc1
CN(Cc1cc2ccccc2nc1O)S(=O)(=O)c1ccccc1
CCN(CC)c1cc2nonc2c2nonc12
Cc1ccc(-c2nn3c(-c4ccco4)nnc3c3ccccc23)cc1S(=O)(=O)N1CCOCC1
CC(=O)Nc1ccc(Nc2ncnc3c2cnn3-c2ccccc2)cc1
O=C(COc1ccccc1)N1CCN=C1c1ccccc1
Cc1cc(NC(=O)c2cc(-c3ccccc3)on2)n(-c2ccccc2)n1
O=C(NCCCN1CCN(c2ccccc2F)CC1)Nc1ccc(F)cc1
COc1ccccc1C(=O)Nc1nnc(-c2ccc(F)cc2)o1
CCOC(=O)c1ccc(NS(=O)(=O)c2cccc3nsnc23)cc1
O=C1c2ccccc2C(=O)C1c1nccc2ccccc12
COc1ccc(-c2noc(CCCc3ccccc3)n2)cc1OC
CC1CC(C)CN(c2nc3c(c(=O)n(C)c(=O)n3C)n2C)C1
CC1C(=NC(=O)C2CCCCN2S(=O)(=O)c2ccc(Cl)cc2)C(=O)N(c2ccccc2)N1C
CC(C)Cn1c(SC(C)C(=O)Nc2ccc3c(c2)OCCO3)nc2ccccc2c1=O
CC1(C)CC(=O)C(C=Nc2cccnc2)C(=O)C1
NCCCNC(=O)c1cc2ccccc2[nH]1
CC(=O)c1c(S)nc(-c2ccccc2)nc1N1CCN(Cc2ccccc2)CC1
O=C(NC1C=S(O)(O)=CC1)OC1CCCCC1
O=C(O)C1=C(C(=O)NC2CCN(Cc3ccccc3)CC2)C2CCC1C2
CCOc1ccc(NC(=O)N2CCC(n3c(O)nc4ccccc43)CC2)cc1
O=S(=O)(Nc1ccc(-c2cn3ccsc3n2)cc1)c1ccc2c(c1)OCCO2
Cc1cc(=O)oc2cc(OCC(=O)OCc3nnc(-c4ccccc4)o3)ccc12
COc1ccc(Cl)cc1Nc1cc(C)nc2nc(C)nn12
c1ccc2c(c1)CNc1ccccc1C2
CC(C)=CC(=O)Nc1ccc2c(c1)OCO2
CC(C)OC(=O)CC12CN3CC(CC(=O)OC(C)C)(CN(C1)C(=O)c1ccccc1C3=O)C2=O
O=C(Nc1cccc(C(=O)N2CCOCC2)c1)c1cncc(Br)c1
COc1cc(-c2nnc(SCC(=O)c3ccccc3)o2)cc(OC)c1OC
Clc1ccc(C(c2nnnn2C2CCCCC2)N(Cc2cccnc2)Cc2ccco2)cc1
O=C(C=S(O)(O)=Cc1ccccc1)N1CCN(C(=O)c2ccco2)CC1
O=C1CN2C(=Nc3ccc(Br)cc3C2c2ccccc2)CCN1
CS(=O)(=O)N1CCC(C(=O)c2cccc(Cl)c2)CC1
O=S(=O)(NC1CCCC1)c1ccc(S(=O)(=O)N2CCc3ccccc32)cc1
O=C(Cn1c(O)c2c(c1O)C1C=CC2C1)N1CC(=O)N(CCc2ccccc2)C(=O)C1
CC1CCc2nc(NC(=O)c3cc(C(C)(C)C)nn3C)sc2C1
CC1=CC(C)(C)N(C)C(=O)C1C#N
CC(=NCc1ccco1)c1c(C)nn(-c2nc3ccccc3s2)c1O
CC1CCc2sc3ncn4nc(C(=O)NCc5ccco5)nc4c3c2C1
c1ccc(-c2ccc(CN3CCN(c4ncccn4)CC3)cc2)cc1
Cc1c(C(=O)NCCCN2CCOCC2)sc2nc(-c3ccccc3)cn12
CC(C)(C)c1[nH]nc2c1C(c1cccnc1)C(C#N)C(=N)O2
Nc1cc(N)nc(SCCOc2ccccc2)n1
O=C(NCCc1ccccc1)C1CCCN(S(=O)(=O)c2cccnc2)C1
O=C(C1c2ccccc2Oc2ccccc21)N1CCN(c2ccccc2)CC1
Cc1oc(N=Cc2cccc3ccccc23)c(C#N)c1C
O=C(COc1ccc(CO)cc1)Nc1ccc(F)cc1
Nc1nnnn1N=Cc1cccc(Oc2ccccc2)c1
CCCOc1ccc(C(CC(=O)O)NS(=O)(=O)c2ccc(NC(C)=O)cc2)cc1
CC1(C)CC(=O)c2cnn(-c3nc4ccccc4[nH]3)c2C1
O=C(O)c1cc(O)c2c(c1)C(=O)c1cccc(O)c1C2=O
CCCN1CCN(c2ncnc3c2nnn3Cc2ccccc2)CC1
COc1ccc(F)cc1S(=O)(=O)Nc1ccc(C)cc1
CC(=O)N(c1cccc(C)c1)C1SC(=O)N(c2ccccc2)C1=O
O=C(Nc1ccccc1C1CC1)c1cccs1
O=C(CSc1nc(C2CCCCC2)n(-c2ccccc2)n1)NCCN1C(=O)CSC1=O
Cc1cc(NC(=O)CSc2nnc3c(C)cc4cc(C)c(C)cc4n23)no1
Cc1cccc(-n2ccnc2SCC(=O)Nc2cc(C)on2)c1
CCOc1cccc(=O)c2c(C)n(CC3CCCO3)c(C)c12
CC(=O)Nc1ccc(S(=O)(=O)N2CCSC2c2ccccc2Cl)cc1
COc1ccc(OC(C)C(=O)N2CCOCC2)cc1
CCOC(=O)N1CCC(N(C(=O)Nc2ccc(Cl)c(Cl)c2)C(C)CC)CC1
COc1cccc(CNC(=O)C2CCCN(c3nc4ccccc4o3)C2)c1
CCNC(=O)NC(=O)CSc1ccc(NC(C)=O)cc1
COc1cccc(CNc2ccc(N3CCCCC3)cc2)c1OC
O=C(Nc1ccon1)C(Sc1ccccc1)c1ccccc1
Cc1ccc(CSc2nnnn2C)cc1
O=c1c(-c2ccc3c(c2)OCCO3)c(C(F)(F)F)oc2cc(O)cc(O)c12
CCCCN(CCCC)S(=O)(=O)c1ccc(C(=O)Nc2nnc(CSC)o2)cc1
O=C(Cn1nnc2ccccc2c1=O)Nc1cc(C(F)(F)F)ccc1N1CCOCC1
COc1nc(Nc2ccc(-c3nc4ccccc4o3)cc2)nc(N2CCOCC2)n1
Cc1cc(N2CCN(c3ccccn3)CC2)n2nc(C)nc2n1
CCOC(=O)c1c(NC(=O)CN2CCCCC2)sc2c1CCN(C(=O)OCC)C2
Cc1onc(-c2c(Cl)cccc2Cl)c1C(N)=O
O=C(CCn1nnc2ccccc21)N1CCN(c2ccccc2)CC1
O=C(CCn1c(O)c2c(c1O)C1C=CC2C1)N1CC(=O)N(CCc2ccccc2)C(=O)C1
CCc1c(O)nc(SCC(=O)Nc2ccc3c(c2)CCC3)nc1O
COCCOCCOCCC(=O)NC1CC2CCC1(C)C2(C)C
COc1ccc(C(=O)Nc2c(N)nc(SCC(=O)N3CCC(C)CC3)nc2O)cc1OC
Oc1c2ccccc2c(O)n1-c1cccnc1
CCOc1ccc(C2CC(c3ccc(OC)cc3)n3ncnc3N2)cc1
O=C(CSc1nnc(Cc2ccccc2)o1)c1ccc(Br)cc1
COc1cc(OC)cc(C(=O)N2CCN(Cc3ccccc3C(F)(F)F)CC2)c1
CC(=O)c1nn(-c2cccc(Cl)c2)cc1C(=O)c1ccco1
CCCCOC(=O)n1c(=O)oc2cc(S(=O)(=O)N3CCCCC3)ccc21
O=C(COc1ccc(-c2ccccc2)cc1)N1CCN(C(=O)c2cccnc2)CC1
COc1ccc(NC(=O)C2CCN(S(=O)(=O)c3ccc(OC)c(OC)c3)CC2)c(OC)c1
CCOC(=O)c1[nH]c2ccccc2c1NC(=O)C(C)(C)C
Oc1cc(Cc2ccccc2)c(O)n1-c1ccc(Cl)cn1
Cn1c(SCC(=O)N2CCN(c3cccc(Cl)c3)CC2)nnc1-c1ccncc1
COC(=O)Cc1n[nH]c2c1C1(C(=O)N(Cc3ccc(Cl)cc3)c3ccccc31)C(C#N)C(=N)O2
COc1ccc(C(C)(C)C)cc1NC(=O)Nc1ccc2c(c1)OCO2
O=C(N1CCOCC1)N1CCC(n2nnc3cc(F)ccc32)CC1
Fc1cnc(N2CCOCC2)nc1NCc1ccccc1
O=S(=O)(Nc1ccc2c(c1)oc1ccccc12)N1CCCC1
CCCNC(=O)N1C2CCC1CC(O)(c1cccnc1)C2
COc1cc(Cc2cnc(N)nc2N)cc(OC)c1OC
CN1CCN(c2cc3c(c4c2[nH]c2ccccc24)C(=O)CC(C)(C)C3)CC1
O=C(Cn1c(CC(=O)N2CCOCC2)nc2ccccc21)Nc1ccc2c(c1)OC(F)(F)O2
O=C(Nc1ccn(Cc2ccc(F)cc2)n1)c1ccncc1
CCOc1cccc2cc(C(=O)NCc3cccnc3)c(=O)oc12
O=C(Nc1ccc2c(c1)OCCO2)c1ccc2nccnc2c1
CCCCOC(=O)C1C2C=CC3(CN(Cc4cccs4)C(=O)C13)O2
COc1ccc(CCNS(=O)(=O)c2ccc(C3CNC(=O)C3)cc2)cc1OC
CCn1cc(C(=O)Nn2cnnc2)c(=O)c2ccc(C)nc21
O=C(Nc1cc(C(F)(F)F)ccc1F)C1CCC1
Cc1ccc(-c2nnc(SCC(=O)N3CCCC3)o2)cc1
Cn1c(CSc2nc3ccc(Br)cc3[nH]2)nc2ccccc21
CN1C(=O)C2C(=NC3=CCCC(=O)C3C2c2ccccc2OC(F)F)N(C)C1=O
CC(C)CCNC(=O)NC(=O)COc1ccccc1C#N
CCOc1ccc2nc(O)c(CN(Cc3ccccc3)C(=O)N3CCCC3)cc2c1
CCNc1nnc(-c2ccc(C)cc2)o1
CCCn1cc2cccc(C(=O)NCc3ccc4c(c3)OCO4)c2c1O
c1ccc(-c2nc(N3CCOCC3)c3ccccc3n2)nc1
O=C(NC1CCCC1)c1cccc(S(=O)(=O)N2CCCCC2)c1
COCCCNc1ccnc2c(Cl)cccc12
CC(C)(C)OC(=O)N1CCCC1c1nnc(SCC=Cc2ccccc2)o1
N#CC1C(SCC(=O)NC2CCCCC2)=NC(=O)CC1c1ccco1
Cc1ccccc1-c1nc(CS(=O)(=O)CC(=O)Nc2cc(F)ccc2F)c(C)o1
COc1cccc(-n2nnc3c(=O)n(CC(=O)N4CCC(C)CC4)cnc32)c1
O=C(Cc1nc2c3ccccc3nc(SCc3ccccc3Cl)n2c1O)NCc1ccco1
O=C1C=CC2=CC(c3nc4ccccc4[nH]3)C(=O)OC2=C1CN1CCCCCC1
O=C(c1cccc(S(=O)(=O)N2CCCC2)c1)N1CCN(c2ccccc2)CC1
COc1ccc(Br)cc1C1SCCN1S(C)(=O)=O
O=C(CSc1nccc(O)n1)Nc1ccc(F)c(Cl)c1
COc1ccc(C)cc1NC(=O)C1CCCN(S(=O)(=O)c2cnc[nH]2)C1
O=C(NCCCN1CCOCC1)c1c(O)nc2c(Br)cc(Br)cc2c1O
Nc1nonc1C(=O)NCCNC(=O)c1cccs1
C1CCC(OCCN2CCN(CCOC3CCCCC3)CC2)CC1
COC(=O)c1o[n+]([O-])c(C(O)OC)c1-c1c[nH]c2ccccc12
O=C(c1ccco1)N1CCN(C(=O)c2cc3sccc3n2Cc2ccccc2)CC1
O=C(COC(=O)c1cccnc1O)NCC1CCCO1
Cc1ccc2c(C(=O)CN3CCCCC3CCO)c(C)[nH]c2c1
Cc1cccc(C(C)C)c1NC(=O)CSc1ncn[nH]1
CC(=O)OCCN1C(=O)c2cccnc2C1=O
Cc1ccc(Nc2nc(N)nc(CSc3nnnn3-c3ccccc3)n2)cc1
Cc1nn(Cc2ccccc2)c(C)c1CCC(=O)O
O=C(c1ccc(COCC(F)(F)F)o1)N1CCCCCC1
COc1cc2nc(C3CC3)n(NC(=O)c3ccc(F)cc3)c(=O)c2cc1OC
Cc1ccc(-n2ncc3c(NCCCN4CCCC4=O)ncnc32)c(C)c1
Cc1ccc(OCC(=O)Nc2ccc(-c3nnc(-c4ccco4)o3)cc2)cc1
O=C(COC(=O)c1ccc(Cl)c(S(=O)(=O)N2CCCC2)c1)NC1CCCC1
Cc1noc(C(=O)Nc2c(C)nn(Cc3ccccc3)c2C)c1Cl
Cc1nnc(SCC(=O)N2c3ccccc3Sc3ccccc32)n1N
CCOc1ccccc1NC(=O)N1C2CCCC1CC(NC(=O)C1CC1)C2
Cc1c(C(=O)NCc2cccnc2)oc2c1C(=O)CC(C)(C)C2
COc1ccc(-c2nnc(SCC(=O)N3CCCC3)o2)cc1OC
Cc1c(C(=O)c2c(O)c(O)n(CCN(C)C)c2-c2cccs2)cnn1-c1ccccc1
Nn1c(SCc2nc3ccccn3c2Br)nnc1-c1cccnc1
Cc1ccc(S(=O)(=O)N2CCN(C(=O)CN3CCc4ccccc4C3)CC2)cc1
CCCCCOC(=O)NCCOC(=O)Nc1ccc(C(=O)OCC)cc1
COCCNC(C)C(=O)C12CC3CC(CC(C3)C1)C2
COc1cccc(C2N(c3ccccn3)C(=O)C3CCCN32)c1OC
CC(C)c1nc(SCC(=O)Nc2cccc(C(F)(F)F)c2)c2c(=O)n(C)c(=O)n(C)c2n1
CCc1nnc(NC(=O)c2ccc(S(=O)(=O)N(CC)CC)cc2)s1
ON=CCCn1c(=S)sc2ccccc21
CC=C1N=C2Oc3ccccc3C(=O)C2C(=O)N1c1ccccc1
O=C(NC1CC2CCC(C1)N2C(=O)NCc1ccccc1)C1CC1
Oc1ccc(-c2csc(Nc3cccnc3)n2)cc1
CC(C)Oc1ccc(-c2c3c(=O)c4ccccc4oc3c(O)n2CCCN2CCOCC2)cc1
CCC(C(=O)NC1CCCC1)N(C(=O)Cn1nnc(-c2ccc(C)o2)n1)C(C)(C)C
CCOC(=O)c1ccc(NC(=O)C2CCN(S(=O)(=O)c3ccccc3)CC2)cc1
Sc1nnc(-c2ccncc2)n1CC1CCCO1
COc1cccc(Cn2c(NCc3ccco3)nc3c2c(=O)n(C)c(=O)n3C)c1
COc1ccc(OC)c(-n2c(N)c(C(=O)NCC3CCCO3)c3nc4ccccc4nc32)c1
CCOC(=O)c1sc2ncnc(N3CCN(C(=O)OCC)CC3)c2c1C
Cc1ccc(-n2nc(C)c3cc(C(=O)O)sc32)cc1
O=C(Cn1nnc(-c2ccccc2Cl)n1)N1CCN(S(=O)(=O)c2ccc(Cl)cc2)CC1
O=C(c1ccc(F)cc1)N1CCN(Cc2ccccc2Br)CC1
Cc1ccc(N2C(=O)c3ccccc3C2=O)cc1Cl
O=C(NCCN1CCN(Cc2ccccc2)CC1)C1c2ccccc2C(=O)N2CCc3ccccc3C12
O=C1CC(c2ccccc2)n2nc(NC(=O)c3ccccn3)nc2N1
CCOC(=O)C1=C(C)OC(=N)C(C#N)C1c1ccc(OC)c(C)c1OC
COc1cc(C(=O)O)ccc1OC(C)=O
Cc1noc(C)c1C(=O)Nc1nc(C23CC4CC(CC(C4)C2)C3)cs1
CSCCC(NC(=O)c1ccc(C)o1)C(=O)O
CCn1c2ccccc2c2nnc(SCC(=O)NC(C(=O)OC)C(C)C)nc21
CCCOC(=O)Cc1c(O)nc2ccccc2c1O
O=C(CCN1CCc2ccccc2C1)c1ccc2c(c1)OCCO2
Cc1cc2n(n1)C(c1ccc3c(c1)OCO3)Nc1c(C)cccc1-2
CCOC(=O)c1cnc2c3c(ccc2c1O)CCCC3
CCOC(=O)CSC1=NC2=CC(C)(C)CC(=O)C2C(c2ccc(OC)cc2)C1C#N
Cn1c2c(c(=O)n(C)c1=O)C(c1ccc(O)cc1)Nc1ccccc1O2
O=C(c1ccc(Br)o1)N1CCN(c2ccccn2)CC1
CCOC(=O)c1c(C)oc2c1c(C(c1ccncc1)N1CCOCC1)c(O)c1ccccc12
COCCn1c(SCC(=O)N2CCCc3ccccc32)nc2cccnc21
Cc1ccccc1CCNC(=O)C1CCN(S(=O)(=O)c2ccc(-n3cnnn3)cc2)CC1
Oc1c(C(c2ccco2)N2CCC(Cc3ccccc3)CC2)sc2ncnn12
O=C(CCCN1C(=O)CSc2ncccc21)N1CCN(Cc2ccccc2)CC1
CCOC(=O)CN1C(=O)C(O)(CC(=O)c2cccc(OC)c2)c2ccccc21
Cc1csc2nc(CNS(=O)(=O)c3ccc(-c4ccccc4)cc3)cn12
COc1ccc(-c2ccc(SCC(=O)N3CCCC3)nn2)cc1OC
Cc1c(N2C(=O)c3ccccc3C2=O)c(=O)n(-c2ccccc2)n1C
COc1ccc(OC)c(NS(=O)(=O)c2ccc3c(c2)n(C)c(=O)n3C)c1
CCOC(=O)c1nnn(-c2nonc2N)c1-c1ccc(OC)cc1
Cc1ccc(CNC(=O)c2cc3c(=O)n4cccc(C)c4nc3n(CC3CCCO3)c2=N)cc1
CC(C)N(C(=O)COc1ccc(Br)cc1Cl)C(C)C
O=C(NCc1nnc(S)n1-c1cccc(Cl)c1)c1ccc(S(=O)(=O)N2CCCC2)cc1
CCCCCCN1C(=O)NC(=O)C(C=Nc2c(C)n(C)n(-c3ccccc3)c2=O)C1=O
CCn1cc(C2N3CC4(C)CN2CC(C)(C3)C4=O)c2ccccc21
O=C1CC(c2ccco2)Cc2nc(NCC3CCCO3)ncc21
Oc1nc2c(s1)C=Nc1ccccc1N2
CC1=C(C)SC(=C(C#N)c2nnc(N3CCOCC3)n2-c2ccccc2)S1
O=C(Nc1ccc2c(c1)OCCO2)c1ccc(Br)c(S(=O)(=O)N2CCOCC2)c1
Cc1ccc(C=c2sc3nc(-c4ccco4)nn3c2=O)o1
C=CCNC(=O)C1CCN(c2nc(C)cc(-c3ccccc3)n2)CC1
CCSc1nnc(N2C(=O)CC(c3ccsc3)C3C(=O)CC(C)(C)C=C32)s1
O=C1C=C(N2CCN(C(=O)c3ccccc3)CC2)C2(CCCCC2)O1
Cc1ccc2cc(C)c(NCCO)nc2c1
COc1ccc(N2CCn3c2nc2c3c(=O)n(CCCc3ccccc3)c(=O)n2C)c(OC)c1
COc1cc(-c2cc(C(O)N3CCCCCC3)on2)cc(OC)c1OC
CCCCOC(=O)C(C)Nc1nnc(O)nc1O
COc1ccc(O)c(-c2c(C)n[nH]c2-c2ccc(Cl)cc2)c1
CCN(CC)CC#CCOC(=O)C(O)(c1ccccc1)C1CCCCC1
Cc1cc(NC(=O)CSc2nnc(CC(C)C)[nH]2)no1
O=C(c1ccc(F)cc1)N1CCC(O)(c2cccnc2)CC1
COc1ccc(C(=O)CN2C(=O)NC3(CCCc4ccccc43)C2=O)cc1OC
Cc1ccc2oc(=O)c3cnn(CC(=O)NCCC(C)C)c3c2c1
CN(Cc1ccccc1)C(=O)CCn1c(=O)oc2ccccc21
COCCn1c(O)c2oc3c(C)cc(C)cc3c(=O)c2c1-c1cccc(O)c1
COc1ccccc1N(CC(=O)NCCc1ccccc1)S(C)(=O)=O
CC(C)CCn1c(N2CCN(Cc3ccccc3)CC2)nc2c1c(=O)[nH]c(=O)n2C
Cc1ccc(Cn2c(CN(C)Cc3ccccc3)nc3c2c(=O)n(C)c(=O)n3C)cc1
CCCCn1cc(O)c(-c2nc3ccccc3s2)c1N
CCOc1ccc(NC(=O)Cn2nnc(-c3ccccc3F)n2)cc1
CCOC(=O)N1CCN(S(=O)(=O)N(C)C)CC1
Cc1ccc2cc(CN(CCO)Cc3nnnn3Cc3ccc(F)cc3)c(O)nc2c1
Nc1cc(N)nc(SCC(=O)Nc2ccc3c(c2)OCCCO3)n1
COc1ccc(CCNC(=O)CN(c2ccccc2OC)S(C)(=O)=O)cc1
COc1cc(NS(=O)(=O)c2ccc(C)cc2)ccc1-n1cnnn1
COc1cccc(NC(=O)CNC(=O)c2ccc(F)cc2)c1
O=C(CC(c1ccccc1)c1cc(Br)ccc1O)NCCN1CCOCC1
CCOC(=O)c1cnn2c(C(F)(F)F)cc(-c3cn(C)nc3C)nc12
CCn1c2ccccc2c2nnc(SCC(=O)OCN3C(=O)c4ccccc4C3=O)nc21
CCOc1ccc(NS(=O)(=O)c2ccc3c(c2)CCN3C(=O)CCC(=O)O)cc1
CCCc1nnc(NC(=O)C2CCCO2)s1
Fc1ccc(Cn2nnnc2C(c2cccs2)N2CCCCCC2)cc1
Cc1cc(C(=O)NC(C)C2CCCO2)cs1
CCOc1ccc(NC(=O)c2cccc3cn(Cc4cccnc4)c(O)c23)cc1
COCC(C)n1c(C)cc(C(=O)COC(=O)c2nc3nc(C)cc(C)n3n2)c1C
CCOC(=O)NCC(C)(C)CNC(=O)OCC
O=C(Cn1nnc(-c2ccc(N3CCOCC3)cc2)n1)OC1CCCCC1
COc1ccc2c(c1OC)c(O)n1c3ccccc3c(=O)n(-c3ccc(F)cc3)c21
COc1ccccc1C(=O)NCCCn1cc(Br)c(C)n1
CCOCCCn1c(=S)[nH]c2cc(C(=O)NCCN(CC)CC)ccc2c1=O
COc1ccccc1NC(=O)c1ccc(Br)o1
Cc1cc(=O)oc2cc(OCc3ccc(S(=O)(=O)N4CCOCC4)cc3)ccc12
c1cncc(-c2nc3ccccn3c2Nc2ccc3c(c2)OCCO3)c1
Nc1nonc1-c1noc(-c2ccc(Br)o2)n1
Cc1cc(C)n(CCc2nc3c4ccccc4nc(SCc4ccc(C#N)cc4)n3n2)n1
CCOC(=O)C(C)Sc1nc(N)c(NC(=O)c2ccc(OC)c(OC)c2)c(O)n1
COc1ccc(CCNC(=O)NC(C(F)(F)F)C(F)(F)F)cc1OC
O=C(CN1CCC(Cc2ccccc2)CC1)NC(=O)NCc1ccco1
O=C1CCC=C2c3c(ccc4ccccc34)NC(c3ccco3)C12
CCC(=O)Nc1cccc(NC(=O)CSc2nnnn2C2CCCC2)c1
O=C(c1ccc(Cn2cc(Br)cn2)o1)n1cccn1
O=C(Nn1c(C2CC2)nc2ccccc2c1=O)c1ccco1
O=C(Cn1cnc2ccccc2c1=O)Nc1ccc2c(c1)CCC2
CCc1c(C)c2ccc(O)c(CN(C)C)c2oc1=O
CCn1c(CNC(=O)Cc2ccc(OC)cc2)nnc1SCC(=O)Nc1nccs1
Cn1c(=O)c2c(SCC(=O)NCc3ccco3)nc(CC(C)(C)C)nc2n(C)c1=O
CCOCCCn1c(C)nc2c(c1=O)c1nc3ccccc3nc1n2CCC1=CCCCC1
CSc1nc(C)c2c(c1C#N)CCCC2
CC(=O)NCCCCCCNC(C)=O
CCOC(=O)N1CCC(NC(=O)c2cccc3cn(-c4ccc(OC)cc4)c(O)c23)CC1
CC1CCCCN1CCNC(=O)c1cc2c(-c3ccccc3F)nn(C)c2s1
Cc1cccc2cc(CN(CC3CCCO3)C(=O)NC3CCCCC3)c(O)nc12
COc1ccccc1-c1c(C)oc2c(CN3CCN(CCO)CC3)c(O)ccc2c1=O
O=C(C1c2ccccc2C(=O)N2CCc3ccccc3C12)N1CCC2(CC1)OCCO2
CCOC(=O)N(Cc1ccccc1)C(C(=O)O)C(C(=O)O)N(Cc1ccccc1)C(=O)OCC
COc1ccc(-c2ccc(-c3noc(-c4ccccc4)n3)c(OC)n2)cc1
O=C(CC1(C(F)(F)F)OCCO1)Nc1ccc2c(c1)OCO2
COc1ccc(OC)c(NC(=O)c2cnc3ccccn3c2=O)c1
Cc1nc2sccn2c(=O)c1CCN1CCC(=C(c2ccccc2)c2ccc(F)cc2)CC1
COCCNCC(=O)C12CC3CC(CC(C3)C1)C2
Cc1nn(-c2ccc(C(=O)Nc3nnc(C4CC4)s3)cc2)c(C)c1Cl
CCOC(=O)c1cc(CC)sc1N
CCOc1ccc(OCCCCN(C)C)cc1
Cc1csc2nc(CSc3nc4ccccc4o3)c(Br)n12
Cc1cccc(C2CC(c3ccc(Cl)cc3)Nc3nc(N)nn32)c1
O=C(c1cnn2cccnc12)N1CCN(Cc2ccc3c(c2)OCO3)CC1
COc1cccc(C(=O)N2CCN(Cc3cccc(F)c3)CC2)c1
O=C(Nc1cccc(Cl)c1)N(CCCN1CCOCC1)Cc1ccccc1F
CCOC(=O)C1C=Nc2ccccc2NC1=NC(=O)c1ccc(Br)o1
O=S(=O)(c1ccc(O)nc1)N1CCC(Cc2ccccc2)CC1
C[SH](=O)(O)N=CCCc1ccccc1
O=C(c1cc(-c2ccncc2)nc2ccc(Br)cc12)N1CCN(c2ccccn2)CC1
O=S(=O)(c1ccccc1)c1nc(-c2ccco2)oc1N1CCCCCC1
Cn1c(C(O)c2ccc(Cl)cc2)nc(Cl)c1Cl
Cc1occc1-c1nnc(SCC(=O)C2C(=N)N(Cc3ccccc3)C(=O)N(C)C2=O)n1C
Cc1ccc(C2c3sc(O)nc3Sc3c(O)[nH]c(O)c32)cc1
COc1ccc(-c2c3c(=O)c4cc(Cl)ccc4oc3c(O)n2Cc2ccco2)cc1OC
Cc1ccc(C)c(N2CCN(C(=O)c3cc4ccccc4oc3=O)CC2)c1
O=C(CN(c1ccc(F)cc1)S(=O)(=O)c1ccc2c(c1)OCCO2)Nc1cccnc1
CC(C(=O)N1CC2(C)CC1CC(C)(C)C2)N1C(=O)c2ccccc2C1=O
O=C(Nc1sccc1C(=O)NCc1ccco1)c1cccnc1
NC(=O)C1(N2CCCCC2)CCN(c2nc(-c3ccccc3)cs2)CC1
Cc1ccc(CNS(=O)(=O)c2ccc(C(C)(C)C)cc2)n1C
CCOC(=O)CSc1nnc2c(n1)C1(C)CCC2C1(C)C
CCCNc1nc2c(c(=O)[nH]c(=O)n2C)n1CCCc1ccccc1
C=CCn1cnc2c(NCc3ccccc3)ncnc21
COCCn1nnnc1C(c1ccc(Cl)cc1)N1CCSCC1
CCOCCn1c(=O)c2c(nc3n2CCN3c2ccc(C)cc2)n(C)c1=O
Cn1c(=O)c2c(ncn2CC(=O)Nc2ccccc2Sc2ccccc2)n(C)c1=O
COc1ccc(C(=O)c2c(O)c(O)n(CCN3CCOCC3)c2-c2ccccc2OC)cc1
O=C(NC1CCCCC1)C(c1ccc(Cl)cc1)N(C(=O)c1cnccn1)c1ccc2c(c1)OCO2
O=C(NCCN1CCOCC1)c1cc2sccc2n1Cc1ccc(Cl)cc1
Cn1c(N2CCN(C(=O)NCc3ccccc3)CC2)nc2ccccc21
C=CCNC(=O)Nc1ccc(OCC)cc1
CC(C)N1C(=O)C2C(C(=O)NCc3ccccc3)C3C=CC2(O3)C1C(=O)NC(C)(C)C
Cc1c(C)c2cc(Cl)c(O)c(CN3CCN(C)CC3)c2oc1=O
COC(=O)c1ccc(OC(=O)c2ccc(OC)c(OC)c2)c(OC)c1
CN(CCNC(=O)CCNC(=O)Cn1ccc2ccccc2c1=O)Cc1ccccc1
O=C(NCc1ccco1)c1cc(-c2ccco2)on1
COc1cccc(OC)c1-c1nn2c(-c3ccccc3Cl)nnc2s1
CCCOCC(O)COc1ccccc1C(=O)N1CCOCC1
CCOC(=O)CC(=O)CSc1nnc2sc3ccccc3n12
Cc1onc(-c2ccccc2)c1C(=O)NCc1cccnc1
Cc1c(C(=O)Nc2ccc3c(c2)OCO3)sc2nc(-c3ccccc3)cn12
Cc1ccc(S(=O)(=O)N2CCCC2C(=O)n2nc(C)cc2C)cc1
CCOC(=O)c1c(C)[nH]c(C(=O)CSc2ccccc2)c1C
O=P(Nc1nccs1)(c1ccccc1)c1nc2ccccc2s1
Cc1ccc(Cn2nc(C)c(NC(=O)c3cc(-c4ccc5c(c4)OCO5)on3)c2C)cc1
COc1ccc(NC(=O)c2ccc(CN3CCN(c4ccccc4)CC3)cc2)cc1
CN(C)C(CNC(=O)c1cccc(S(=O)(=O)N2CC3(C)CC2CC(C)(C)C3)c1)c1ccco1
CC(C)(C)OC(=O)N1CCC(C(=O)O)CC1
CCOc1ccc(N(CC(=O)OC)S(=O)(=O)c2c(C)noc2C)cc1
O=C(Nc1ccc(N2CCOCC2)cc1)c1cnsn1
COC(=O)C(CCSC)NC(=O)Cn1ncc2c(=O)oc3ccc(C)cc3c21
CS(O)=CSc1nc2c(cc1C#N)CCCC2
COc1nc(NCC(C)C)nc(Oc2ccc(=O)n(-c3ccccc3)n2)n1
Cc1cc(C(=O)CSc2nc3ccccc3c(=O)n2C)c(C)n1Cc1ccc2c(c1)OCO2
CN1CCc2cc3c(c4c2C1CC41CCC(=NO)CC1)OCO3
O=C(NCc1ccco1)c1nc2ncccn2n1
CC(C)C(c1nnnn1C1CCCC1)N(C)C1CCCCC1
COc1ccc2cc(CCNC(=O)C3CCCC3)c(O)nc2c1
Oc1c2n(O)c3c([n+](O)c-2c2ccccc12)CCCC3
O=C1CC(=O)N(c2ccccc2)C(SCC(=O)N2CCCCC2)=N1
CCc1cccc(Nc2c3ccccc3c(O)n2-c2cccnc2)c1
CCOC(=O)C1CCN(C(=O)CN(c2cc(OC)ccc2OC)S(=O)(=O)c2ccccc2)CC1
Cc1cc2ccccc2c(=O)n1CC(=O)Nc1ccc2c(c1)OCCO2
O=C(CCn1c(=S)[nH]c2ccccc2c1=O)N1CCOCC1
COc1cc(CN2CC(C)OC(C)C2)cc(OC)c1
O=C(CSc1nc2ccccc2c(=O)n1CC1CCCO1)NCC1CCCO1
CCOC(=O)N1CCN(C(=O)c2ccc(NC(=O)c3ccc(C)cc3)cc2)CC1
Cc1nnc(SCCn2c(N3CCCCCC3)nc3c2c(=O)[nH]c(=O)n3C)s1
N#Cc1c(N)nc(SCC(=O)NCCc2ccccc2)c(C#N)c1-c1cccs1
Cc1oc2cc3c(cc2c1C)C1=CCCC1C(=O)O3
CC1(C)CC(CCC(=O)Nc2ccccc2Cl)C(=O)O1
COc1ccc(N=c2oc3cc(O)ccc3cc2C(=O)NCC2CCCO2)cc1
Cc1ccc(C(=O)Nc2nc3ccccc3s2)s1
COc1ccc2nc(O)c3c(c2c1)OC(C)(C)C=C3
CCc1cn(C2CC(O)C(CO)O2)c(=O)[nH]c1=O
NC(=O)CN1CCCN(S(=O)(=O)c2ccc(Br)cc2)CC1
CCN1CC=C2C(C#N)C(=N)C(C#N)(C#N)C(CCc3ccccc3)C2C1
Cn1c(CCCNC(=O)c2cccs2)nc2ccccc21
O=C(CCN1CCOCC1)Nc1ccc2c(c1)N(C(=O)CN1CCOCC1)c1ccccc1CC2
CCn1c(=NC(=O)c2ccc(S(=O)(=O)N3CCOCC3)cc2)sc2cccc(OC)c21
COc1cc(-c2nn3c(-c4ccccc4)nnc3s2)cc(OC)c1OC
c1ccc(COc2ccc(Nc3ncnc4nc[nH]c34)cc2)cc1
CCC(C)c1ccc(O)c(NC(=O)c2cncc(Br)c2)c1
NC(=O)C(Cc1ccccc1)NS(=O)(=O)c1ccc(N2CCCC2=O)cc1
CS(=O)(=O)c1ccc2nc(NC(=O)C3COc4ccccc4O3)sc2c1
COc1cccc(C2CC(c3ccc(OC)cc3OC)=Nc3nnnn32)c1
CCc1ccc(NC(=O)CN(c2ccc3c(c2)OCO3)S(=O)(=O)c2c(C)noc2C)cc1
Cc1ccc(C(=O)c2c(O)c(O)n(CC(C)O)c2-c2ccc(N(C)C)cc2)cc1
CCN(CC)CC(=O)c1c[nH]c2ccccc12
COCCNC(=O)Cn1cnc2ccc(S(=O)(=O)N3CCC(C)CC3)cc2c1=O
O=C(NCC1COc2ccccc2O1)c1ccc(NC(=O)c2ccco2)cc1
CCN1CCc2c(sc(NC(=O)c3ccc(S(=O)(=O)N4CCOCC4)cc3)c2C(=O)OC)C1
Cn1c(=O)[nH]c(=O)c2c1nc(NCCCO)n2CCCc1ccccc1
CCOCCCNC(=O)c1cnc2cc(C)ccc2c1O
CN1C(=O)NC(c2ccc(O)cc2)C(C(=O)c2cccs2)C1(O)C(F)(F)F
CC(=O)c1cccc(NC2=c3ccccc3=NC2=O)c1
CCOc1cccc(-c2nnc3sc(-c4cc(OC)c(OC)cc4OC)nn23)c1
CCc1c(C)nc(SCCOc2ccc(OC(C)C)cc2)nc1O
O=C(CCNc1ccc(Cl)c(C(F)(F)F)c1)c1ccco1
COc1ccccc1Nc1nnc(SCC(=O)N2CCCC2)s1
Cc1noc(C)c1S(=O)(=O)Nc1ccc(C(=O)N2CCc3ccccc3C2)cc1
COC(=O)C(C)NC(=O)Nc1ccc(S(N)(=O)=O)cc1
O=S(=O)(NC1CCc2ccccc21)c1ccc(S(=O)(=O)N2CCCC2)cc1
COc1ccc(C(=O)Nc2cc(Cl)ccc2Cl)c(OC)n1
CC(=O)N1C2CCCCC2SC2CCCCC21
COc1cc(NC(=O)c2ccccc2Cl)c(OC)cc1NC(=O)CN1CCOCC1
Cc1cccn2c(=O)c3cc(C(=O)N4CCCc5ccccc54)n(C)c3nc12
O=C(NCCc1ccncc1)Nc1ccc(Cl)cc1
COc1ccccc1NC(=O)C1=C(C)NC(SCC(=O)c2ccccc2)=C(C#N)C1c1ccco1
CC(Oc1ccc(C(=O)NC2CCCCC2)cc1)C(=O)O
O=C(Cn1cnc2ccccc2c1=O)NC1CCCc2ccccc21
CCc1cccc(C)c1NC(=O)CN1C(=O)c2ccccc2S1(=O)=O
c1coc(-c2nnc3sc(-c4cccs4)nn23)c1
Cn1c(=O)c2cc(S(=O)(=O)NCCC(=O)NCC3CCCO3)ccc2n(C)c1=O
Fc1ccc(C2CC(c3ccc(F)cc3)n3ncnc3N2)cc1
CC(C)(C)n1cnc2cc(NS(=O)(=O)c3ccc(Br)cc3)ccc21
CCCn1c(SCC(=O)c2cc(OC)ccc2OC)nnc1C(C)C
CCN(CC)CCCNC(=O)c1c(O)nc2c(c1O)CCCC2
CC(C)C(NS(=O)(=O)c1cccc2nsnc12)C(=O)N1CCc2ccccc2C1
CCc1n[nH]c2c1C1(C(=O)N(Cc3ccccc3)c3ccccc31)C(C#N)C(=N)O2
O=c1c2ccccc2nnn1CSc1nnc(C2COc3ccccc3O2)n1-c1ccccc1
CCOc1cccc(-c2nn3c(-c4ccccn4)nnc3s2)c1
Cc1ccc(S(=O)(=O)N2CCCC2C(=O)Nc2ccc(O)cc2)cc1
COc1ccc(N2C(=O)c3ccccc3C(C=Nn3cnnc3)C2=O)cc1
Nc1nc(CN2CCCCC2)cs1
Cc1cccc(NC(=O)CN(C)S(=O)(=O)c2ccc(Cl)cc2)n1
O=c1c(=Cc2ccco2)sc2nc(-c3ccccc3Br)nn12
O=C(O)c1sccc1S(=O)(=O)c1ccccc1
COC(=O)c1ccccc1NC(=O)c1ccc(N=S(C)(=O)O)cc1
Nc1nc2n(n1)C(c1cccc(Br)c1)CC(c1ccc(F)cc1)N2
O=C(Cn1c(=O)oc2cc(S(=O)(=O)N3CCCC3)ccc21)NC1CCCc2ccccc21
COc1ccc(CNC(=O)CN(C(=O)c2ccc(CN3CCOCC3)o2)C2CCCC2)cc1
CCOC(=O)Cc1csc(NC(=O)CSc2nnnn2-c2ccc(CC)cc2)n1
CSc1nnc2c3cc(F)ccc3n(Cc3ccccc3)c2n1
CC(C)Cc1nc2oc3c(NCc4cccnc4)ncnc3c2c2c1CCC2
Cc1cc(C)n(-c2nc3ccccc3nc2N2CCN(S(=O)(=O)c3ccc(F)c(C)c3)CC2)n1
CCN(CC)CCN=C(C)C(C#N)C(N)=O
CCN(Cc1ccccc1)S(=O)(=O)c1nc2nc(C)c(C)c(C)n2n1
COc1ccc2nc(NS(=O)(=O)c3ccc(NC(C)=O)cc3)sc2c1
O=C(NCCCN1CCCC1=O)c1ccc2c(=O)n(Cc3ccco3)c(=S)[nH]c2c1
CCOC(=O)c1oc2ccccc2c1NC(=O)COC
CCOC(=O)c1cn(CC(=O)Nc2cc(Cl)ccc2OC)nn1
CN1C(=O)CC(=NC(=O)C(C)(C)Oc2ccc(Cl)cc2)N(C)C1=O
COc1ccccc1NC(=O)Nc1ncccc1C
Cc1ccc(Cl)cc1N1CCN(C(=O)C2CCCN(S(=O)(=O)c3cnc[nH]3)C2)CC1
COc1ccc(CCN2C(=O)NC(=O)C(C=NCCCN(C)C)C2=O)cc1OC
CCOC(=O)c1cnc(Nc2nc3ccccc3o2)nc1CN1CCN(c2ccccc2)CC1
Cc1ccc2cc(CN(C(=O)c3cccnc3)C(C)C)c(O)nc2c1
Cc1ccc(S(=O)(=O)c2c(N)n(C)c3nc4ccccc4nc23)cc1
Cc1cccc(OCC(=O)N2CCN(C(=O)Cc3ccccc3)CC2)c1
Cc1cc(Nc2cccc(F)c2)nc(-c2ccccc2O)n1
O=C(NCc1cccs1)c1cccc(S(=O)(=O)N2CCCCC2)c1
O=S(=O)(c1ccc2ccccc2c1)n1cnc2ccccc21
CCC(C)NC(=O)C1(C)CCC(=O)N1Cc1ccccc1OC
O=C(NCCCN1CCCC1=O)c1ccc2c(c1)ncn2C1CCCCC1
CCOc1cc(C(=O)NCc2nnc(SCC(=O)OC)n2C)cc(OCC)c1OCC
O=C1CC(c2cccc(F)c2)C2C(=O)CCCC2=N1
COC(=O)c1cc2c(=O)n3ccccc3nc2n(C(C)C)c1=N
COC(=O)C1=C(C)n2cnnc2NC1c1ccc(Cl)cc1
Cc1sc2ncnc(SCc3nnc(-c4ccccc4)o3)c2c1C
O=C(Nc1nncs1)C1COc2ccccc2O1
COc1ccccc1C(c1nnnn1C(C)(C)C)N1CCN(C(=O)c2ccco2)CC1
O=C(CSc1ncccc1-c1nc2ccccc2[nH]1)N1CCCCC1
CCOCC(=O)Nc1c(C(=O)Nc2ccc(OC)cc2OC)oc2ccccc12
COc1ccc(NC(=O)CSC2=NC(=O)CC(=O)N2c2ccccc2OC)cc1
Cc1ccc(-n2nnc3c(=O)n(Cc4ccccc4C)cnc32)cc1
CC1=CC(C)C(C=Nn2cnnc2)C(C)C1
Cc1ccc(Nc2nc(C3CC3)cs2)cc1
CC(C)Cc1cc(-c2ccco2)c(C#N)c(N)n1
Cc1ccc2nc(NC(=O)CN(C)S(=O)(=O)c3cccc4nsnc34)sc2c1
Cc1cc(NS(=O)(=O)c2ccc(NC(=O)Nc3cccc(Cl)c3)cc2)no1
O=C(Cn1cnc2c(nnn2Cc2ccc(F)cc2)c1=O)N1CCCCC1
C=CCn1c(O)c2oc3ccccc3c(=O)c2c1-c1ccc(O)c(OC)c1
CC1(C)CC(=O)C(CC(=O)Nc2ccc(S(N)(=O)=O)cc2)C(=O)C1
COC(=O)c1ccc(C2CC(=O)N=C3CCCC(=O)C32)cc1
COc1ccc(CC(=O)Nc2cccc(-c3nnc(-c4ccco4)o3)c2)cc1
O=C(NCCN1CCCCC1)c1c(O)nc2ccccc2c1O
COC(=O)CSc1ncccc1-c1nc2ccccc2[nH]1
O=C(NCCOCCOCCNC(=O)c1cccnc1)c1cccnc1
COc1ccc(Nc2cc(C(=O)NCCCN3CCN(C)CC3)c3ccccc3n2)cc1OC
CCCCc1nccn1CCn1ccnc1CCCC
Cc1cccc(C2CC(c3ccc(F)cc3)Nc3nc(N)nn32)c1
Cc1cc(NC(=O)c2cc(C)on2)n(-c2ccccc2)n1
COc1cc(C2C(C(=O)N3CCOCC3)=C(C)N=C3CCCC(=O)C32)ccc1OC(C)=O
CCOC(=O)c1[nH]c2cc(OC)c(OC)cc2c1NC(=O)C(C)N1CCN(Cc2ccccc2)CC1
CCOC(=O)CCc1c(C)c(C#N)c2nc3ccccc3n2c1-n1ccnc1
CCOC(=O)C1CCN(c2nc3cc(OC)ccc3cc2C#N)CC1
Cn1c(=O)c2c(nc(NCCO)n2C)n(C)c1=O
COc1ccccc1CN(CC(=O)NCC1CCCO1)C(=O)CNS(=O)(=O)c1ccc(C)cc1
O=C(CSc1nnc(Cn2c(=O)sc3ccccc32)n1-c1ccccc1)N1CCCCCC1
Cc1ccccc1-c1nc(C=S(O)CC(=O)NCCN2CCOCC2)c(C)o1
CCOC(=O)c1ccc(NC(=O)CSc2nccn2C)cc1
O=C(Nc1ccccc1)N1CCN(c2nc3ccccc3s2)CC1
CS(=O)(=O)N(CCc1ccccc1)CC(=O)NCc1cccnc1
CN(Cc1ccccc1)Cc1ccccc1F
COC(=O)C(O)(CC(=O)c1ccc(OC)cc1)C(F)(F)F
O=C(Nc1ccc2c(c1)OCO2)c1cccc(F)c1
COc1ccc2c(c1)C1CC(C)(NC(=O)C1C(=O)c1ccccc1)O2
O=C(CSc1ncn[nH]1)Nc1ccccc1C(=O)O
COc1ccccc1-n1c(CNC(=O)c2ccco2)nnc1SCC(=O)Nc1cc(C)ccc1C
[O-][N+]1=c2ccc(Nc3ccccc3)cc2=NC12CCCCC2
O=C(Nc1ccc(Cl)cc1C(=O)NCC1CCCO1)c1ccco1
Cc1ccc(S(=O)(=O)C(C#N)=Cc2c(N3CCN(C)CC3)nc3c(C)cccn3c2=O)cc1
Cc1ccc(S(=O)(=O)N2CCC(C(=O)OCC(=O)N3CC(=O)Nc4ccccc43)CC2)cc1
O=C(COC(O)c1ccc(O)[nH]1)C12CC3CC(CC(C3)C1)C2
CCOC(=O)C1C(=O)CC(C)(O)C(C(=O)OCC)C1c1ccccc1OC
CNC(=O)c1c(NC(=O)c2nc3ccccc3s2)sc2c1CCC2
CCn1c(SCC(=O)Nc2cc(C)on2)nnc1-c1ccc(S(=O)(=O)N2CCCC2)cc1
O=C(CSc1ccc2c(c1)OCCO2)NCc1ccco1
COc1ccc(C2(C(=O)NCCCN(C)C)CCOCC2)cc1
O=C(c1cccnc1)N1CCC(c2nc3ccccc3[nH]2)CC1
Cc1cc2nsnc2c(S(=O)(=O)N2CCN=C2Cc2ccccc2)c1C
CCCCNC(=O)CC1N=C2c3ccccc3N=C(SCC(=O)Nc3ccc(OC)cc3)N2C1=O
O=C(NCCC1=CCCCC1)c1c2oc(c1C(O)O)CC2
CC(C)(C)NC(=O)C(c1ccccc1)N(Cc1ccco1)C(=O)c1csnn1
COc1cccc(C(c2nnnn2C(C)(C)C)N2CCN(C3CCCCC3)CC2)c1OC
Cc1oc2nc(SCC(=O)NC3CCCCC3)nc(N)c2c1C
Cc1cc(C)c2nc(SCCC#N)nc(C)c2c1
CCCC1=C(CC)C(=O)C2C(=O)CC(C)(C)C=C2O1
CN(CC(=O)Nc1ccc(F)c(Cl)c1)S(=O)(=O)c1cccc2nsnc12
Oc1[nH]c2ccccc2c1C=Nc1ccc2c(c1)OCCO2
O=C(NCc1cccs1)c1ccccc1C(=O)NCc1cccs1
O=C(CCc1ccc(S(=O)(=O)N2CCOCC2)cc1)OCc1nc2ccccc2s1
CCOC(=O)c1c(C)n(O)c2ccc(Cl)cc2c1=O
CCOc1ccccc1C1NC(=O)N=C(C)C1C(=O)OCc1ccco1
COc1ccccc1N1CCN(C(=O)c2cc(-c3cccs3)on2)CC1
O=C(O)C1CCCCC1C(=O)Nc1ccc2c(c1)OCCO2
COc1ccc(Cl)cc1NC(=O)c1cnc2n(c1=O)CCS2
O=C(Cn1cc(C(=S)N2CCOCC2)c2ccccc21)N1CCOCC1
Cc1cc(C)c(S(=O)(=O)Nc2cccnc2O)c(C)c1
CCOC(=O)C(O)(c1ccc(NC(=O)c2ccco2)c(OC)c1)C(F)(F)F
CCOC(=O)CN1CC23C=CC(O2)C(C(=O)N2CCN(c4ccc(F)cc4)CC2)C3C1=O
N#Cc1c(NC(=O)c2cc(-n3cnnc3)ccc2Cl)sc2c1CCCC2
O=C(O)c1ccc2c(c1)ncn2C1CCCCCC1
CCOC(=O)c1c(C)oc2c1cc(O)c1ccccc12
N=c1c(C(=O)NCc2ccc3c(c2)OCO3)cc2c(=O)n3ccccc3nc2n1Cc1cccnc1
COc1ccccc1CNC(=O)CSc1nc(-c2ccccc2)cn1N
CSC(=NCc1cccnc1)NS(=O)(=O)c1cccs1
CCn1c(=O)cc(OCC(=O)N2CCCC2)c2ccccc21
O=c1c2cnn(-c3ccccc3)c2ncn1N=Cc1ccncc1
CC(=O)NC(C)c1nc2ccccc2n1C(C)C
CCOc1ccc(N2C(=O)CSC2c2ccncc2)cc1
COc1ccc(NC(=O)N(CCCN2CCOCC2)Cc2cccnc2)c(OC)c1
CCOC(=O)C1C(C)=Nc2nc(C)nn2C1c1ccc(OC)c(OC)c1
CCOc1ccc(S(=O)(=O)NCCN2CCOCC2)c2ccccc12
CCc1nnc2sc(-c3ccc(NC(=O)c4ccc5c(c4)OCCO5)cc3)nn12
CC1(C)Cc2c(sc(NC(=O)c3ccco3)c2C#N)C(C)(C)N1
COc1cc(-c2nc3n(n2)C(c2cccc(OC)c2OC)C2C(=O)CCCC2=N3)cc(OC)c1OC
Cc1cc(C(=O)OCC(=O)C2C(=N)N(C)C(=O)N(C)C2=O)c(C)o1
Nc1c(C(=O)NCCc2ccccc2)c2nc3ccccc3nc2n1CCN1CCOCC1
OC1=C2C3=C(C4CCCCC4)C(=C2C(O)N1Cc1ccccc1)C=C3
C=CCc1cccc(C=Nc2ncn[nH]2)c1O
O=C(NCc1ccncc1)Nc1ccccc1Cl
COc1cccc(CC(=O)Nn2c(C)nc3ccccc3c2=O)c1
CCOC(=O)CN(C(=O)CSc1nnc(-c2ccc(OC)c(OC)c2)o1)c1ccccc1
CCc1cc(Br)ccc1NC(=O)C1CCCO1
Nc1nc(-c2cccnc2)nn1C(=O)CCc1ccccc1
O=S1(=O)N=CN(Cc2cccc(F)c2)c2ccccc21
Cc1ccc(C)c(C(=O)c2c(O)c(O)n(Cc3cccnc3)c2-c2cccnc2)c1
Cc1ccc(-c2nnc3ccc(SC(C)C(=O)O)nn23)cc1
COc1ccccc1NC(=O)c1ccc(N=S(C)(=O)O)cc1
C=CCSc1nnc(-c2ccncc2)n1-c1ccc(OCC)cc1
Cc1ccc2nc(N3CCN(C)CC3)[nH]c2c1
CC(C(=O)NCc1ccc2c(c1)OCO2)N(c1ccccc1)S(C)(=O)=O
CCOc1cc(-n2cnnn2)c(OCC)cc1NC(=O)c1cnccn1
COc1ccc(Br)cc1CNC(=O)C1CCN(S(=O)(=O)N2CCCCC2)CC1
COc1ccc(-c2nnc(NC(=O)c3cc(Cl)ccc3Cl)o2)cc1
CC1CCc2nn(CC(=O)NCCCN3CCOCC3)cc2C1
Cc1ccc2nc3c(cc(C(=O)NCc4ccccc4)c(=N)n3CCCn3ccnc3)c(=O)n2c1
COC(=O)CNc1nc(-c2ccncc2)nc2ccccc12
Cc1onc(-c2ccccc2)c1C(=O)Nc1cccc(C#N)c1
COc1ccc(-c2nc3ccccc3o2)cc1NC(=O)c1ccc(Br)o1
CCNc1nc(N)nc(Oc2ccc(OCC)nn2)n1
Cc1ccc(N(C)C(=O)Oc2cccc3cccnc23)cc1
Cc1cccc2cc(C#N)c(SCCN3CCCCC3)nc12
CCN(CC)C(=O)COc1ccc(-c2nnc(N3CCCCC3)c3ccccc23)cc1
CCCN(CCC)C(=O)CSc1nc2nnc(C)c-2c(N)n1-c1ccc(OCC)cc1
O=C(NCc1ccco1)c1ccc(COCC(F)(F)C(F)F)cc1
COc1ccc2c(c1OCC(=O)C(C)(C)C)OC(=O)C1CCCC=C21
O=C1c2ccccc2C(=O)N1CCCCCC(=O)N1CCc2ccccc21
NC(=O)C1CCN(C(=O)CSCc2ccccc2Cl)CC1
O=C(C1CC1)N1CCc2cc(S(=O)(=O)NCC3COc4ccccc4O3)ccc21
COc1ccc(Cl)cc1S(=O)(=O)N1CCN=C1C
CC(=NCc1ccccc1)c1c(O)coc1O
Cc1c[n+]([O-])n(-c2ccc(C(=O)O)cc2)n1
O=C(CN1CCN(S(=O)(=O)c2ccc(Cl)cc2)CC1)Nc1ccc2c(c1)OCCO2
COc1ccc(N2CCN(c3oc(-c4ccccc4OC)nc3C#N)CC2)cc1
CCC(=O)c1ccc(N2CCN(C(=O)c3ccc(Br)cc3)CC2)c(F)c1
c1ccc2nc(-c3nc4ccccc4[nH]3)ccc2c1
COc1cccc(NC(=O)CCN2CCC(C(N)=O)CC2)c1
CCOC(=O)N1CCC(NC(=O)CSCc2nc(-c3ccc(OC)c(OC)c3)oc2C)CC1
Cn1c(SCC(=O)N2CCCc3ccccc32)nnc1-c1ccccc1
Cc1cccc(OCCSc2nnc(-c3ccoc3C)n2C)c1
CCN(CC)c1nc2ccccc2nc1C(C#N)C(=O)NCCCOC
Cc1ccccc1CN1C(=O)C(O)(CC(=O)c2ccncc2)c2ccccc21
CCCCOC(=O)CCc1nnc(O)nc1O
Cc1cnc(C)c(N2CCC(C(=O)NCc3ccco3)CC2)n1
CCOC(=O)c1ccc2c(c1)C(=O)N(C1CCCCC1)C2=O
CN1CCN(C(=O)NC2CCCN2S(=O)(=O)c2ccc(Cl)cc2)CC1
Cc1cc(CN2CCN(CCC#N)CC2)c(O)c(C2(C)CCCCC2)c1
CCCSc1nnc2nc(C)cc(C)n12
CC1=C(C(=O)OC(C)C)C(c2cccc(F)c2)N2C(=O)C(C)SC2=N1
CCc1nnc(SCc2ccc(OC(C)C)cc2)n1N
O=C(c1nnc(O)c2ccccc12)N1CCN(c2ccccc2)CC1
Nc1nonc1-c1noc(-c2ccccc2Br)n1
CCOC(=O)C(=NC(=O)c1ccccc1)C1=CC(C)OC(C)=C1
COC(=O)c1ccccc1NC(=O)Nc1cnccn1
COCCn1c(SCc2cnc(-c3ccccc3)s2)nnc1-c1ccncc1
COC(=O)c1ccc(N=c2sc(C(=O)OC)cc(=O)n2C)cc1
CC(=O)c1c(N2CCCCC2)nc(=S)n(-c2ccccc2)c1C
COc1cc(C(=O)Nc2nccs2)c(Br)c(OC)c1OC
CCC(c1nnnn1C1CCCC1)N1CCN(c2ccccc2F)CC1
CCCCCCNC(=O)Cc1c(O)nc2ccccc2c1O
O=C(NCc1ccco1)c1ccc2ccccc2c1
CCOC(=O)CCc1c(O)nc2c(c(C)nn2-c2ccccc2)c1C
Cc1ccc(SCCCn2cncn2)cc1
O=C(CN(C1CC1)S(=O)(=O)c1ccc(S(=O)(=O)N2CCCCCC2)cc1)Nc1ccccc1
CC1CCN(c2oc(-c3ccccc3Cl)nc2C#N)CC1
CC1CCCC(C=Nc2ccc(O)cc2)C1=O
Cc1cccc(Nc2nnc(SCc3cn4ccsc4n3)s2)c1
O=C(CN1CCc2ccccc2C1)Nc1ccccc1N1CCCCCC1
C=C(C)C1CC=C(CN2CCC(C(=O)OCC)CC2)CC1
COC(=O)COc1ccc(C(=O)OC)cc1
CC(=NCC1CCCO1)c1c(O)nc(O)nc1O
Cc1ccc2c(c1)N(CCC(=O)NCc1ccc3c(c1)OCO3)C(=O)CO2
Cc1ccc(OCC(=O)n2cnnc2N)c(C)c1
COc1ccc(C2CC(c3ccc(Cl)c(Cl)c3)Nc3nc(N)nn32)cc1
COc1cc2[nH]c(=S)n(CC3CCCO3)c(=O)c2cc1OC
COc1ccc(C2N=C(c3ccccc3)C(C)(C)N2O)cc1OC
COc1ccc(OCc2nn3c(-c4cccc(OC)c4)nnc3s2)cc1
COc1cccc2sc(N(C)c3ccccc3)nc12
COc1ccc(N=C2C(=O)Nc3ccccc32)cc1
CCc1nc(OCCN(C)C)c2oc3ccccc3c2n1
CC(CC1C(C#N)C(=N)SC(=N)C1C#N)c1ccccc1
O=C(Nc1cccc(F)c1)C1CCN(C(=O)Cc2ccccc2)CC1
Cc1cc(C)c2cc(CN(Cc3ccc4c(c3)OCO4)Cc3nnnn3Cc3ccco3)c(O)nc2c1
Cc1c(-c2nc(N)nc(Nc3ccccc3F)n2)oc2ccccc12
CCN(CC)c1ccc(N=CC2C(=O)NC(=O)N(CCC3=CCCCC3)C2=O)cc1
CC1(C)CC(=O)CC(=NCc2ccco2)C1
Cc1cc(C)n(-c2nc3ccccc3n3nnnc23)n1
CCN1CCN(CCCNC(=O)C2CCCN(c3nnc(-n4cccc4)s3)C2)CC1
O=C(O)C1C2C=CC(C2)C1C(=O)Nc1cccc(F)c1
NC(=O)C1CCN(C(=O)c2cc(S(=O)(=O)N3CCOCC3)c(Cl)cc2Cl)CC1
CCC1(C)Cc2c(sc3nc(NC)n(C)c(=O)c23)CO1
COc1ccccc1-c1cc(C(=O)Nc2ccccc2SC)no1
O=S(=O)(O)c1nc2ccccc2n1Cc1ccc(Cl)cc1Cl
Cn1c(C(=O)N2CCC(C(N)=O)CC2)cc2c(=O)n(C)c3ccccc3c21
Cc1ccc(-c2nn(C)c(=O)c3ccccc23)cc1CO
O=C(Cc1c(C(=O)O)[nH]c2ccccc12)NCCN1CCN(c2cccc(Cl)c2)CC1
Cc1ccc(S(=O)(=O)N2CCCC2C(=O)Oc2ccccc2)cc1
CCOC(=O)c1sc(NC(=O)CSc2nnnn2-c2ccc(C)cc2C)nc1C
c1ccc(Oc2cccc(OCCn3cncn3)c2)cc1
CCOCCCNC(=O)C1CCN(S(=O)(=O)N(CC(C)C)CC(C)C)CC1
CS(=O)(=O)N1CCc2cc(C(=O)N3CCOCC3)ccc21
CCN1C(=O)c2ccccc2S(=O)c2ccc(C(=O)NCc3ccccn3)cc21
COc1ccc(C(C)NC(=O)C2C(=O)NC3(C)CC2c2ccccc2O3)cc1
CCN(CC)CCCN=C(C)C1C(=O)NC(=O)N(c2ccc(C)cc2)C1=O
Cc1ccc2cc(CN(CC3CCCO3)S(=O)(=O)c3c(C)ccc4nsnc34)c(O)nc2c1
CCOC(=O)C(NC(=O)CCC(=O)Nc1ccc(S(N)(=O)=O)cc1)C(O)c1ccccc1
N#CCCN(C(=O)Nc1ccccc1)c1ccccc1
Cc1nc(N2CCOCC2)nc(O)c1CCC(C)C
CC(CS)C(=O)N1CCCC1C(=O)O
Cc1ccc(S(=O)(=O)N2CCN(Cc3cc(C(C)C)ccc3O)CC2)cc1
CCOc1ccccc1OCc1nn2c(COc3ccccc3)nnc2s1
CCC(CC)C(=O)N(C1=CC=S(O)(O)=C1)c1ccc(F)cc1
Cc1cc(N2CCN(C(c3ccccc3)c3ccccc3)CC2)n2ncnc2n1
CCC(c1nnnn1CC1CCCO1)N(CCN1CCOCC1)Cc1cc2cc(C)ccc2nc1O
CCOC(=O)C(C#N)=C(C)c1ccc(OC)cc1
CCc1nc(SCC(=O)Nc2ccnc3ccccc23)n[nH]1
CC1CCCCN1CCn1cnc2c3ccccc3nc-2c1O
COc1cc(-c2c(C(=O)c3sc(C)nc3C)c(O)c(O)n2CCN(C)C)cc(OC)c1OC
CCOC(=O)c1snc(-c2ccc(F)cc2)c1N
CCCc1nc2ccccc2c(=O)n1-c1cccc(OC)c1
Cc1cc(C(=O)CN2C(=O)c3ccccc3S2(=O)=O)c(C)n1-c1ccccc1
Cc1[nH]c2ccccc2c1C(=O)CN1CCSCC1
Cc1nc2nc3c(cn2n1)C(=O)CC(C)(C)C3
COc1ccc(OC)c(Nc2ncnc3c2cnn3-c2ccccc2)c1
CC(C)(C)C1CCC2(CC1)NC(CO)(CO)CO2
CCOC(=O)Cc1nn2c(=O)cc(C)nc2s1
CCc1nc(C)c(C#N)c2cc(OC)c(OC)cc12
CCN1CCN(c2nc3c(c(=O)n(C)c(=O)n3C)n2Cc2cccc3ccccc23)CC1
CCC(=O)Nc1cc(C(F)(F)F)ccc1N1CCOCC1
CC(=O)Nc1ccc(S(=O)(=O)NC(CC(=O)NCCCN2CCOCC2)C(C)C)cc1
CCOC(=O)N1CCC(NC(=O)C2CCCN(c3nc4ccccc4o3)C2)CC1
CC1=CC(C)c2c(c(O)n(CCC[N+](C)(C)C)c2O)C1
CCOC(=O)CC1C(=O)NCCN1C(=O)c1cc2c(=O)n3ccccc3nc2s1
Oc1c(Cl)cc(Cl)cc1Sc1cc(Cl)cc(Cl)c1O
O=C(c1cc2ncc(Br)cn2n1)N1CCN(C(=O)c2ccco2)CC1
CCN(c1ccccc1)S(=O)(=O)c1ccc(NCC2COc3ccccc3O2)nc1
CCOC(=O)Cc1c(C)nc2c(C#N)c(C)nn2c1C
CCN1C(=O)C2SC(C)C=C2N=C1SCC(=O)Nc1ccc2c(c1)OCO2
Cc1cc(C(=O)Nc2ccccc2C#N)n(-c2ccccc2)n1
CC(C)(C)C(=O)Nc1ccccc1N1CCN(C(=O)c2ccc(Cl)cc2)CC1
O=S(=O)(c1ccc(F)cc1)N1CCC(O)(c2ccc3c(c2)OCO3)CC1
CCCCCC(=O)N(O)c1cc(O)n(-c2ccccc2)c1O
Cc1ccc2nc(O)c(CN(CC3CCCO3)C(=O)c3ccco3)cc2c1
CCOc1cc(NC(=O)c2ccco2)c(OCC)cc1NC(=O)CCc1ccc(OC)cc1
O=C(Nc1nnc(N2CCCCCC2)s1)c1cc(-c2ccc(Br)cc2)on1
COc1ccc(NC(O)c2cc(O)n(C(C)C)c2)cc1
O=S(=O)(c1ccc(Nc2c3ccccc3c(O)n2Cc2ccco2)cc1)N1CCCCCC1
O=C(O)CCC(=O)Nc1ccc(N2CCOCC2)cc1
CCOC(=O)c1c(-n2cnnn2)sc(C)c1C
CCCCNC(=O)CC1N=C2c3ccccc3N=C(SCC(=O)Nc3cccc(OC)c3)N2C1=O
O=C(CCCCCn1c(=O)[nH]c2ccccc2c1=O)N1CCN(Cc2ccc3c(c2)OCO3)CC1
O=C(N1CCOCC1)C(F)(F)C(=O)N1CCOCC1
COC(=O)c1ccccc1NC(O)c1cc(-c2ccccc2O)no1
c1cnc(N2CC[N+]3(CCCC3)CC2)nc1
CN(C(=O)c1cnccn1)c1nnc(-c2cccnc2)s1
Nc1nc(-c2cccnc2)nn1C(=O)Cc1ccccc1
Cc1nc2ccccn2c1C(=O)c1ccccc1
CC(C)Oc1ccc(CSc2nnc3n(C)c(=O)c4c5c(sc4n23)CCCC5)cc1
COc1ccc(-n2c(=O)c3ccccc3n(CC(=O)NC3CCCCC3)c2=O)c(OC)c1
O=C(CN1C(=O)COc2ccccc21)NCCCN1CCc2ccccc2C1
COc1ccc(OC)c(-c2cc(C(O)Nc3cccnc3)on2)c1
c1ccc(-c2ncnc3nc4n(c23)CCC4)cc1
O=C(CCCOc1ccccc1)Nc1ccc2c(c1)OCCO2
Cc1ccc2nc(NC(=O)C3CCCN(S(=O)(=O)c4cnc[nH]4)C3)sc2c1
Nc1c(C(=O)NCCc2ccccc2)nnn1Cc1ccccc1
COC(=O)c1nc(O)c2ccccc2c1OCc1ccccc1
O=C(NCc1ccccn1)C1CCCN(Cc2cnn(-c3ccccc3)c2-n2cccc2)C1
O=C(OCc1ccccc1F)c1ccc2c(c1)OCCO2
O=C(CSc1nc2ccccc2n1-c1ccccc1)NCC1CCCO1
CC(C)Cc1cc(C(=O)NCc2cccs2)no1
COc1cc(-c2nc(N)n[nH]2)cc(OC)c1OC
CC(C)(C)C1=Nn2c(nnc2-c2ccccc2F)SC1
CCn1c(=O)cc(OCC(=O)NCC2CCCO2)c2ccccc21
COCCNC(=O)c1nn(-c2cc(OC)cc(OC)c2)c(=O)c2ccccc12
COc1ccc(OCc2cccc(C(=O)O)c2)cc1
Cc1ccc(-c2c3c(c(O)n2Cc2ccncc2)NNC3=C2C=CC=CC2=O)cc1
Cn1c(SCC(=O)c2cc3ccccc3o2)nnc1-c1ccccc1
CC(c1ccccc1)C1C2=CC=C1c1c(O)[nH]c(O)c12
Cc1ccccc1C=S(O)(O)=CCC(=O)NCCCN1CCN(c2ccccc2F)CC1
CCC1CCCCN1c1nc2c(c(=O)n(C)c(=O)n2C)n1CCSc1nc2ccccc2o1
CCOC(=O)c1cc(OC(=O)c2cccs2)n(-c2ccccc2)n1
Cc1ccc(NC(=O)C2C3C=CC4(CN(Cc5cccnc5)C(=O)C24)O3)cc1F
COc1ccc(OC)c(C2SCCN2S(=O)(=O)c2cccc(C(F)(F)F)c2)c1
CCOc1ccccc1NC(=O)C1CCN(S(=O)(=O)c2cccc3cccnc23)CC1
O=C(Nc1ccccc1C(F)(F)F)c1cccnc1
COc1ccc(CCN(C)C(=O)N2CCOCC2)cc1OC
CCOCCOC(=O)C(C)Sc1nnc(O)nc1O
Cc1nccn1-c1c2c(c(C#N)c3nc4ccccc4n13)CCCC2
CCOC(=O)N1CCN(C2C(=O)C(=O)C2=NCCN2CCN(Cc3ccccc3)CC2)CC1
CCCCC(CC)C(=O)NCCc1ccc(S(N)(=O)=O)cc1
O=C1c2ccccc2C(=O)N1c1ccc2nc(-c3ccco3)[nH]c2c1
Cn1c(=O)c2c(nc(CN3CCc4ccccc4C3)n2CCc2ccccc2)n(C)c1=O
CCOC(=O)N1CCN(S(=O)(=O)c2ccc(OCC(=O)OC)c(C)c2)CC1
CC(C)n1c(-c2cccnc2)nc2cnccc21
COC(=O)N1CCN(c2ccc(C(C)=O)cc2)CC1
CC(Cl)=CCn1c(SC(C)C)nc2c1c(=O)[nH]c(=O)n2C
Oc1c(CN2CCOCC2)cc(-c2ccccc2)cc1CN1CCOCC1
COCc1cc(O)n2nc(C)cc2n1
O=C(NCc1ccco1)c1cc2sccc2n1Cc1ccc(F)cc1
CC(C)(CSc1nncn1N=Cc1ccco1)NS(=O)(=O)c1ccc(Cl)cc1
COc1cccc(Nc2c(F)c(OC)c(F)c(F)c2C(=O)O)c1
Cc1ccc(C2(O)CC(C)N(C)CC2C)cc1
CC(=C1C(=O)c2ccccc2C1=O)N1CCN(Cc2ccccc2)CC1
O=C(c1cn(-c2ccccc2)nc1-c1ccncc1)n1nnc2ccccc21
Cc1cccc(NC(=O)Cn2cnc3c(cnn3-c3ccc(F)cc3)c2=O)c1C
Cc1cccc(-c2noc(CN(C(C)C)S(=O)(=O)c3ccc(Cl)cc3)n2)c1
O=C(C1CCC1)N1CCC(c2nc(O)c3nnn(Cc4c(F)cccc4Cl)c3n2)CC1
COC(=O)Cn1cnc2sc(C)c(S(=O)(=O)N3CCC(C)CC3)c2c1=O
Cc1ccccc1OCC(O)Cn1c(SC(C)C)nc2c1c(=O)[nH]c(=O)n2C
CCCCn1c(SCC(=O)OC)nc2c1c(=O)n(C)c(=O)n2C
O=C(Cc1cccs1)N1CCC(c2nc(O)c3nnn(Cc4ccccc4Cl)c3n2)CC1
CCCCCSc1nc2c(c(=O)[nH]c(=O)n2C)n1C(C)C
O=c1c2ccccc2sn1-c1ccc(S(=O)(=O)N2CCCCC2)cc1
CN1CCN(C2=Nc3ccccc3Oc3ccc(Cl)cc32)CC1
CCn1nnc(C(=O)O)c1C(=O)O
CCn1c(Cn2nnc(-c3ccccc3)n2)nnc1SCC(=O)Nc1cccc(C)c1C
Cn1c(SCC(=O)Nc2cccc(F)c2)nnc1-c1cc2ccccc2o1
CC(C)Cn1nc(NC(=O)C(C)(C)C)c2cc3ccccc3nc21
Cc1cncn1CCc1nc2c3ccccc3nc(S)n2n1
c1ccc(-c2noc(CSc3nnc(Cc4cccs4)n3-c3ccccc3)n2)cc1
CCOC(=O)NC1(NC2CCCCC2)Oc2ccccc2O1
COc1ccc(N(C(=O)c2ccco2)C(C(=O)NC2CCCC2)c2ccc(N(C)C)cc2)cc1
CC1(C)OC2CC3C4CC=C5CC(=O)C=CC5(C)C4(F)C(O)CC3(C)C2(C(O)C=O)O1
NCc1ccc(-c2nc3ccccc3o2)cc1
CC1(C)CC(=O)C(C=NCc2cccnc2)C(=O)C1
CCOC(=O)c1ccc2nc(C)c(CN3CCN(C)CC3)c(O)c2c1
COc1ccc(OCC(O)COc2ccc(OC)cc2)cc1
COc1cc(CC(=O)OCC(=O)Nc2ncc(Cl)cc2Cl)cc(OC)c1OC
CCOC(=O)c1c(-c2ccc(C)o2)csc1NC(=O)CSc1nnnn1-c1ccccc1
O=C(NC(=O)c1ccc(Cl)c(Cl)c1)OC1C=S(O)(O)=CC1
CC(C)C(=O)Nc1ccc(N2CCN(S(C)(=O)=O)CC2)cc1
COc1ccc2cc(CN(CCc3ccccc3)Cc3nnnn3Cc3ccco3)c(O)nc2c1
O=C(CSCC(=O)Nc1nccs1)Nc1ccccc1
CCOC(=O)N1CCN(c2c(N3CC=C(c4ccccc4)CC3)c(=O)c2=O)CC1
CCCCn1c(NC(=O)c2ccccc2Cl)c(C#N)c2nc3ccccc3nc21
CCOC(=O)N1CCC(NS(=O)(=O)c2ccc3c(c2)OCC(=O)N3)CC1
COc1ccccc1NC(=O)N1CCN(c2cccc(C(F)(F)F)c2)CC1
Cc1ccc(S(=O)(=O)C(C#N)=Cc2c(N3CCN(C)CC3)nc3ccccn3c2=O)cc1
CC1(C)CC(=O)c2cc(OCC(=O)NCCCN3CCN(c4ccccc4F)CC3)ccc2O1
Cc1cc(C)c(NC(=O)CCCN2CCN(C)CC2)c(C)c1
O=C(Nc1nc2ccc(S(=O)(=O)N3CCCC3)cc2s1)C1CCCO1
NC(=O)c1ccccc1NC(=O)CN1CCOCC1
CC(C)n1nc(C(=O)OCC(=O)N(C)C2C=S(O)(O)=CC2)c2ccccc2c1=O
CCC(=O)N1CCc2cc(S(=O)(=O)NC(Cc3ccccc3)C(=O)NC3CCCC3)ccc21
COc1ccc(NC(=O)C(F)(OC)C(F)(F)F)c(OC)c1
CN1C(=O)N(C)C(=O)C2(Cc3c(ccc4ccccc34)N(C)C2)C1=O
Brc1ccc(OCCOCCN2CCOCC2)cc1
CSc1nnc(-c2ccc(O)cc2)n1C
CN(C)S(=O)(=O)N1CCN(S(=O)(=O)c2ccccc2)CC1
COc1ccccc1N1CCN(C2=NS(=O)(=O)c3ccccc32)CC1
O=C(c1ccc(N2CCOCC2)nc1)N1CCOCC1
COc1cccc(NC(=O)N2CCN(c3ccc(C(F)(F)F)cn3)CC2)c1
CCN(C1CCCCC1)S(=O)(=O)c1cn(C)c(=O)n(C)c1=O
CSc1ncc(Cl)c(C(=O)C(C#N)c2nc(O)c3cc(C)cc(C)c3n2)n1
COc1cccc(CNC2CCCC2)c1
NS(=O)(=O)c1ccc(CNC(=O)NC23CC4CC(CC(C4)C2)C3)cc1
CCOc1cc(-c2nc(-c3cc(OC)c(OC)c(OC)c3)no2)cc(OCC)c1OCC
CCOc1ccc(S(=O)(=O)N(C)CCO)cc1-c1nc(O)c2c(n1)c(C(C)(C)C)nn2C
Cc1ccc(C(=O)C2CCN(CC(=O)Nc3ccc4c(c3)OCCO4)CC2)cc1
CCOC(=O)c1[nH]c(C)c(C(=O)C2=C(c3cccnc3)N(CCCN3CCOCC3)C(O)C2=O)c1C
COc1ccc(S(=O)(=O)N2CCC(C(=O)NCC(c3cccs3)N(C)C)CC2)cc1
CCC1(COC(=O)Nc2cccc(Cl)c2)COC1
O=C(COC(=O)c1cccnc1)Nc1cccc(Cl)c1
c1ccc(-c2oc3ncnc(NCCCN4CCOCC4)c3c2-c2ccccc2)cc1
Cc1cc(=O)n(C)c(=O)n1CCCCCN1CCCC1
CCOc1ccc(S(=O)(=O)N2CCc3ccccc3C2)cc1
Cc1nc2sccn2c1P(c1c(C)nc2sccn12)c1c(C)nc2sccn12
N#Cc1c(-c2ccccc2Cl)cc(C2CC2)nc1N
COc1ccc(OC)c(C2C(C(N)=O)C(C)=Nc3nc(CCCO)nn32)c1
CCCNC(=O)c1cc(S(=O)(=O)N2CCc3ccccc32)ccc1F
Cc1cc(C)n2c(SCc3c(C)noc3C)nnc2n1
O=C(NC(Cc1ccccc1)C(=O)O)OCc1ccccc1
CCOC(=O)N1CCN(S(=O)(=O)c2ccc(C)c(C)c2C)CC1
CC1=NC(=O)NC(c2ccc(Cl)cc2)C1C(=O)OCc1ccc2c(c1)OCO2
C=CCNc1nnc(SCC(=O)N2CCCCC2)c2ccccc12
COc1ccc(C2CC(=O)c3cnc(NC(=O)c4ccccc4)nc3C2)c(OC)c1
COc1ccc(CN2CCN(S(=O)(=O)c3ccc(NC(C)=O)cc3)CC2)cc1OC
CC1=NC(SCc2ccccc2)=C(C#N)C(c2ccco2)C1C(=O)Nc1ccccc1
Clc1ccc(-n2ncc3c(NCc4cccs4)ncnc32)cc1
COc1cc(S(=O)(=O)N2CCN(Cc3ccc4c(c3)OCO4)CC2)c(C)cc1C
CC(C)Nc1nc(NC(C)C)nc(C(N)=O)n1
COc1cc(N2C(=O)NC3CC2(C)Oc2ccc(Br)cc23)cc(OC)c1OC
CCCCCC(=O)Nc1cccc(-c2nc3ncccc3o2)c1
O=C(CCCNS(=O)(=O)c1cccc2nsnc12)NCc1ccc(Cl)cc1
CC(=CC(=O)Nc1nccs1)c1ccccc1
Cc1ccsc1C(=O)OCC(=O)NCc1ccc2c(c1)OCO2
Cc1occc1-c1nnc(SCC(=O)NCc2ccco2)n1CC(C)C
CCCCNC(=O)C1COc2ccccc2O1
COc1ccc(Nc2c3ccccc3c(O)n2Cc2ccco2)cc1OC
CC1CCCCN1C(=O)c1cc(-c2ccc(Cl)c(Cl)c2)on1
Cc1cc(C=Nn2cnnc2)c(C)n1-c1ccc(OCc2ccccc2F)cc1
COc1ccc(C(CC(=O)O)NS(=O)(=O)c2ccc(C)cc2)cc1OC
COc1ccc(CC(=O)OCn2nnc3ccccc3c2=O)cc1
c1ccc2[nH]c(NCCCN3CCOCC3)nc2c1
C[SH](=O)(O)N=Cc1ccc(C(=O)NC2CCCCC2)cc1
CCNC(=O)CC1C(=O)N(c2ccccc2)C(=O)N1CCC(C)C
CCC(=NCc1ccc2c(c1)OCO2)C1C(=O)NC(=O)N(C2CCCCC2)C1=O
Cc1cc(C)n(Cc2ccc(C(=O)O)o2)n1
CNC(=O)COC(=O)c1cc(F)c(F)cc1Cl
Cn1c(=O)oc2cc(S(=O)(=O)Nc3cccc(C(=O)O)c3)ccc21
NCc1cccc(-n2cccn2)c1
CCCCN(CC)C(=O)Cc1c(C(=O)O)[nH]c2ccc(Cl)cc12
COC(=O)C(Cc1ccccc1)NC(=O)NCc1ccc(S(N)(=O)=O)cc1
CCOC(=O)c1c(NC(=O)CSc2nnc(CNc3ccc(F)cc3)o2)sc(C)c1C
CCOC(=O)CSC(CC)C(=O)Nc1nnc(CC)s1
Cc1noc(C)c1CSc1ccccc1C(=O)Nc1nccs1
CNC(=O)c1cnn2c(O)c(Cc3ccccc3F)c(C)nc12
COc1ccc(CNc2nc3nc(C)c(Cl)c(O)n3n2)cc1OC
O=C(c1ccco1)N1CCN(C(=O)C2CCCc3c2[nH]c2ccc(Cl)cc32)CC1
O=C(Nc1ccc2c(c1)OCCO2)NC1(C(F)(F)F)Oc2ccccc2O1
COC(=O)c1cc(Br)c(=O)n(-c2ccccc2OC)c1
O=C(Cn1c(O)c2c(c1O)C1C=CC2C1)NC1CCCc2ccccc21
Cc1cccc(N(C)C(=O)c2cc3cc4ccc(C)cc4nc3o2)c1
CCOC(=O)c1sc2ncn(C(CC)C(=O)OCC)c(=O)c2c1C
CCc1ccccc1NS(=O)(=O)c1ccc2[nH]cc(C(=O)NCc3ccco3)c(=O)c2c1
CC(=O)Nc1cccc(-n2c(O)cc(N3CCC(C(=O)N4CCCCC4)CC3)c2O)c1
COc1ccc(C2CC(C(F)(F)F)n3ncc(C(=O)O)c3N2)cc1OC
CCOc1ccc(OC(=O)c2cccnc2)cc1
Nc1nncn1C(=O)c1c(Cl)cccc1Cl
CC(C)Oc1ccc(-n2cc(C(O)Nc3ccc4c(c3)OCO4)cc2O)cc1
CCOC(=O)C1CCN(C(=O)COC(=O)CCOc2ccc(C)cc2)CC1
CCOc1ccc(-n2c(O)cc(N3CC(C)OC(C)C3)c2O)cc1
COC(=O)c1c(C(=O)NCc2ccccc2)ncn1CC(O)COc1ccccc1
C(#CCN1CCOCC1)COCC#Cc1ccccc1
O=C(CSc1nnc(COc2ccccc2)o1)Nc1nccs1
COc1ccc(OC)c(C(=O)CSc2nnc(-c3cccs3)o2)c1
COC(=O)c1cnn2c(C(F)(F)F)cc(-c3ccco3)nc12
CCCN1CC2CCCC3(C1)C(=O)NC1(CCCCC1)N=C23
CCOc1cc(Br)c(C(=O)O)cc1OCC
Cc1ccc2cc(C)c(N3CCN(c4ccccn4)CC3)nc2c1
Cc1ccc2nc(O)c(CN(Cc3ccccc3)Cc3nnnn3C3CCCC3)cc2c1
Cc1cccc(-n2ncc3c(N4CCCC4)ncnc32)c1
CC(=O)Nc1ccc(S(=O)(=O)c2ccc(N)cc2)cc1
O=c1c(-c2ccc(Cl)cc2)coc2c(CN3CCOCC3)c(O)ccc12
O=C(CN(c1ccccc1F)C(O)c1csc(O)c1)NCc1ccc2c(c1)OCO2
Cc1[nH]c2ccc(-c3nnc(SCC(=O)N4CCCc5ccccc54)o3)cc2c1C
COc1ccc(CC(C)N2CCN(c3ccccc3OC)CC2)cc1OC
NC(=O)CSc1nnc(-c2ccc(S(=O)(=O)N3CCOCC3)cc2)n1Cc1ccccc1
CN1CCN(C(=O)COc2ccc(C(C)(C)C)cc2Br)CC1
CC(C)(C)NC(=O)CC(CC(=O)O)c1ccccc1
Cc1ccc(NP(C)(=O)Oc2ccccc2)c(C)c1
O=S(=O)(NCc1ccccc1)c1ccc(S(=O)(=O)N2CCCCC2)cc1
CCn1c2ccccc2c2nc3cc(OC)c(OC)cc3nc21
CC(=O)c1cccc(N2C(=NC(=O)C(C)C)SC3C=S(O)(O)=CC32)c1
CSc1nnnn1-c1cccc(O)c1
CCN(CC)CCCn1c(O)c(O)c(C(=O)c2ccc3c(c2)OCCO3)c1-c1ccc(C)o1
COc1ccccc1S(O)=Cc1ccc(C(=O)NC2CCCC2)o1
COc1ccc(CC(=O)NCc2ccccc2)cc1S(=O)(=O)N1CCOCC1
Cc1ccc(-c2nnc(N3CCCCC3)c3ccccc23)cc1S(=O)(=O)N1CCN(C)CC1
CC1(C)CC(=O)C2C(=Nc3ccccc3NC2c2ccc3c(c2)OCO3)C1
CCC(C)(C)NC(=O)C(c1cccn1C)N(Cc1ccc(C)cc1)C(=O)Cn1nnc2ccccc21
CCOC(=O)N1CCN(Cc2nc3c(c(=O)n(C)c(=O)n3C)n2Cc2cc(C)ccc2C)CC1
O=C(Oc1ccccc1C(=O)N1CCOCC1)c1cccc(Br)c1
CC(=O)c1ccc(S(=O)(=O)N(Cc2cc3cc4c(cc3[nH]c2=O)OCCO4)CC2CCCO2)cc1
COc1ccc(NC(=O)c2c(OC)cccc2OC)c(OC)c1
Cn1cnnc1SCC(=O)NCc1cccc(C(F)(F)F)c1
CC(Sc1nnc(O)nc1O)C(=O)OCc1ccccc1
COc1ccc(S(=O)(=O)N2CCN(CC(=O)Nc3cc(C(F)(F)F)ccc3Cl)CC2)cc1
O=C(C1CCN(S(=O)(=O)c2cccc3nsnc23)CC1)N1CCn2c1nc1ccccc12
COc1cc(NS(=O)(=O)c2ccc(NC(C)=O)cc2)cc(OC)c1
FC(F)(F)c1ccccc1Nc1nccs1
O=C(Nc1ccc(-n2c(O)c3c(c2O)C2C=CC3C2)cc1)Nc1nncs1
O=C(CCCn1c(=O)c2sccc2n(C=C2CC(=O)N3C=CC=CC3=N2)c1=O)NCc1ccco1
CCCCNC(=O)c1cc(-c2ccc(F)cc2)on1
O=P(C(=NO)N1CCOCC1)(N1CCOCC1)N1CCOCC1
COc1ccccc1N1CCN(C(=O)c2cc(-c3ccc(C)cc3)on2)CC1
CC1CCN(S(=O)(=O)c2cccc(C(=O)NCc3cccs3)c2)CC1
Cc1cc(C)c(S(=O)(=O)n2nc(C)c(Br)c2C)c(C)c1
COC(=O)c1ccc(COC(=O)c2ccccn2)cc1
CS(=O)(O)=Nc1ccccc1C(=O)Nc1cccc(Cl)c1
COc1ccc(-c2[nH]nc3c2C(c2ccc(OC(=O)N4CCOCC4)cc2)C(C#N)C(=N)O3)cc1
CCOC(=O)c1ccccc1NC(=O)C1C(=O)c2ccccc2N(CC)C1=O
O=C(O)CCC(=O)c1ccc2c(c1)OCCO2
O=C(Nc1cccc(OC(=O)N2CCOCC2)c1)N1CCOCC1
CCOC(=O)C(C)Sc1nc2c(c(=O)[nH]c(=O)n2C)n1CC=C(C)Cl
CC1C(=NC(=O)NC(C)n2c(O)c3c(c2O)C2C=CC3C2)C(=O)N(c2ccccc2)N1C
COc1cccc(CN2C=CCC(=NC(=O)NC3CCCCC3)C2=O)c1
Cc1ccccc1CN1CCN(CC(=O)NCCCN2CCN(c3ccc(F)cc3)CC2)C1=O
Fc1ccccc1-c1nc(N2CCCCC2)c2ccccc2n1
O=S(=O)(Nc1ccc2c(c1)nc1n2CCOC1)c1ccc(Cl)cc1
O=C(Nc1cccnc1)c1noc2c1CCCC2
c1ccc(CNn2nnnc2-c2ccccc2)cc1
COC(=O)c1sc(S(=O)(=O)N2CCN(c3ccccc3)CC2)c(C(=O)OC)c1C
CCn1cc(C(=O)NCc2ccc(OC)cc2OC)c(=O)c2ccc(C)nc21
O=c1c2ccccc2n2cnnc2n1-c1ccccc1
C=CCn1c(SCC(=O)Nc2ccc3c(c2)OCO3)nnc1-c1ccccc1OC
c1ccc(-n2nnnc2SCCCSc2nc3ccccc3s2)cc1
COc1ccccc1N1CCN(C(=O)c2nn(-c3ccccc3OC)c(=O)c3ccccc23)CC1
O=C(CCCn1c(O)ccc1O)Nc1cccc(C(F)(F)F)c1
COc1ccc(-n2cc(C(O)NCc3ccccc3)cc2O)cc1
O=C(c1cccc(Cl)c1)N1CCN(C(=O)c2ccccc2F)CC1
C=CCSc1nnc2n(CCc3ccccc3)c(=O)c3c4c(sc3n12)COC(C)(C)C4
CCOC(=O)CC(=O)CSCC(=O)Nc1ccc(C)cc1
O=C(c1nc2ncccn2n1)N1CCc2ccccc2C1
CC(=O)c1cccc(NC(=O)C2CCCCC2)c1
Cc1cc(C)nc(N(C#N)Cc2ccccc2Cl)n1
Clc1ccc2nc(CSc3nc4ccccc4o3)cn2c1
O=c1oc2ccc3ccccc3c2cc1-c1nnc(-c2ccccc2)o1
COc1ccc(-c2cn3c(C)c(C(=O)N4CCc5ccccc5C4)sc3n2)cc1
COc1ccccc1C(=O)NC(=Nc1nc2ccccc2o1)NC(=O)c1ccccc1OC
CCCC(=O)Nc1c2c(nc3c1CCC3)CCCC2
CCOC(=O)c1c(-c2ccccc2)csc1NC(=O)c1nn(CC)cc1Br
CC(=O)N1CCCc2cc(S(=O)(=O)N3CCc4ccccc4C3)ccc21
O=C(Oc1ccc2ccc(OC(=O)N3CCOCC3)cc2c1)N1CCOCC1
Nc1nc(-c2c[nH]c3ccccc23)cs1
CC1=CC=CC2=NC(=Cn3c(=O)n(CCCC(=O)NCc4ccco4)c(=O)c4ccccc43)CC(=O)N12
CS(=O)(=O)N1CCc2cc(-c3csc(NCC4CCCO4)n3)ccc21
COc1ccccc1NC(=O)CSc1nnnn1-c1ccc2c(c1)OCO2
Nc1ccc(S(=O)(=O)c2ccc(N)cc2)cc1
CC(=O)Nc1c(C(=O)O)[nH]c2ccccc12
Cc1ccc(C(=O)CSc2nnc(Cn3nnc4ccccc43)n2C)cc1
Cc1cc(S(=O)(=O)NCc2ccccc2)ccc1OCC(=O)N1CCN(C)CC1
CCOc1cc(-c2conc2N)cc(OCC)c1OCC
Cc1ccc(CCNC(=O)Cn2cccc2)cc1
N=c1n(CCN2CCOCC2)c2ccccc2n1CC(O)COc1ccccc1
c1coc(CNc2c3c(nc4ncnn24)CCC3)c1
CCCOc1ccc2c(c1)C1=CCCN(C(=O)CN3CCN(c4ncccn4)CC3)C1C(=O)O2
CCCCOc1cccc(C2(C(=O)O)CCCC2)c1
CCN1CCN(Cc2nc3c(c(=O)n(C)c(=O)n3C)n2Cc2ccc(Cl)cc2Cl)CC1
Clc1ccc(N=C2CCCN2)cc1Cl
CCOC(=O)c1c(C)nc(C)c(C(O)OCC)c1C(=O)OC1CCOC1=O
COc1cc(C2NC(=O)N=C(C)C2C(=O)OC2CCCCC2)cc(Br)c1O
CN(C(=O)c1ccccc1Cl)c1ccccc1
CCOC(=O)N1CCN(C(=O)CCc2ccc(S(=O)(=O)NCCc3ccccc3)cc2)CC1
COc1ccc(NC(=O)CN2CC(c3ccccc3)CC2=O)cc1OC
c1ccc(-c2nn3c(Cn4cnc5ccccc54)nnc3s2)cc1
OC(CN1CCN(c2ccccc2)CC1)c1c[nH]c2ccccc12
Cc1ccnc2c(N3C(=O)C4C5C=CC(C5)C4(C)C3=O)cccc12
CCOC(=O)c1ccc(-n2c(O)c3c(c2O)CC(C)=CC3)cc1
Cc1cc(C)cc(C(=O)NCc2ccncc2)c1
CCOc1ccccc1N(C(=O)CNC(=O)c1ccco1)C(C(=O)NC1CCCC1)c1cccnc1
COc1ccc2c(CCNC(=O)c3ccco3)c[nH]c2c1
O=C(Nn1cnnc1)c1csc2ccccc12
COC(=O)CSc1nnc(CNC(=O)c2ccccc2OC)n1-c1ccc(OC)cc1
COCCCNC(=O)c1c(N)n(-c2ccc3c(c2)OCO3)c2nc3ccccc3nc12
COc1ccc(C2OC(=O)c3ccccc3S2)cc1
COc1ccc(-c2nc(C=S(O)CC(=O)N3CCCC3)c(C)o2)cc1
C=CCN1C(=O)CC(=O)N=C1SCC(=O)N(CC)CC
CCCCC(=NCCO)C1C(=O)CC(C)(C)C(C(=O)OC)C1=O
O=C(Nc1ccccc1N1CCN(C(=O)c2ccc(Cl)cc2)CC1)c1cccnc1
CCCn1c(SCC(=O)N2CCc3ccccc3C2)nc2c1c(=O)n(C)c(=O)n2C
O=c1c2ccccc2nc2n1CCCS2
Oc1ccc(-c2onc(C(F)(F)F)c2-c2cscn2)c(O)c1
COc1cc(OC)c(-c2cc(C(O)Nc3c(C)nn(CC(=O)N4CCCC4)c3C)on2)cc1Cl
Cc1ccc(C(=O)CSc2ncn[nH]2)cc1
CC(CCc1ccccc1)NC(=O)CSc1nc(N)cc(N)n1
O=C(O)COc1ccc(Oc2ccccc2)cc1
CC(C)(C)n1ncc2c(=O)n(CC(=O)NCc3ccccc3)cnc21
O=C(OCC(=O)N1CCCCCC1)c1nnc(O)c2ccccc12
O=C1Nc2ccccc2C(O)(C(=O)N2CCCCC2)N1c1ccccc1
CCOC(=O)C1CCc2sc(N)c(C#N)c21
COC(=O)CSc1nc(N)nc(C)c1Br
COc1ccc(Cl)cc1-c1nnc(S)o1
CN1C(=O)CC(=NC(=O)CSc2nnc(-c3cccs3)n2C)N(C)C1=O
CCn1c(N=Cc2c[nH]c3ccccc23)nc2ccccc21
COc1ccc(C)cc1C(=O)CCC(=O)Nc1ccccc1N1CCOCC1
Cc1ccc(C)c(N2CCN(C(=O)COc3cc(=O)n(C)c4ccccc34)CC2)c1
CC1(C)NC(=O)N(CCOc2ccc3c(c2)CCC3)C1=O
Cc1c(C(=O)NCc2ccccn2)oc2ccccc12
Cc1cc(C)nc(SCc2nnc(SCC#N)n2-c2cccc(Cl)c2)n1
c1ccc2c(c1)[nH]c1nc3nncn3nc12
CCSc1nnc(NC(NC(=O)c2ccco2)(C(F)(F)F)C(F)(F)F)s1
c1ccc2c(N3CCCCC3)nc(N3CCCCC3)nc2c1
c1ccc(-c2nn3c(Cn4nnc5ccccc54)nnc3s2)nc1
CC(C)n1c(Sc2nccn2C)nc2c1c(=O)n(C)c(=O)n2C
Cc1ccc(C(c2sc3ncnn3c2O)N2CCC(C)CC2)cc1
CCCCn1c(=N)n(CC(O)COc2cccc(C)c2)c2ccccc21
Cc1cccc2cc(C#N)c(NCCNS(=O)(=O)c3ccc4c(c3)OCCO4)nc12
Cn1c(-c2ccc3ccccc3n2)nc2cnccc21
COc1cccc(-n2c(C)nc3c(cnn3-c3ccc(C)cc3)c2=O)c1
CC(C)Cc1nc2c3ccccc3nc(SC=C3CC(=O)N4C=CC=CC4=N3)n2c1O
CC1=NC(=O)NC(c2ccc(F)cc2)C1C(=O)OCC(C)C
Cc1cccc(NC(=O)c2cc(N3CCOCC3)nc3ccccc23)c1
O=C(Cc1ccc(-n2cnnn2)cc1)NC12CC3CC(CC(C3)C1)C2
Cc1ccc(C2NC(=O)c3c(sc4c3CCN(C)C4)N2)o1
COC(=O)c1ccc(CSc2nc(O)c3cnn(-c4ccccc4)c3n2)o1
O=C(O)C1CCCN1S(=O)(=O)c1cc(Cl)ccc1Cl
Cc1ccc(S(=O)(=O)c2cc3c(=O)n4cccc(C)c4nc3n(Cc3ccco3)c2=N)cc1C
CCCCN1CCCCC1C(=O)Nc1c(C)cc(C)cc1C
COC(=O)c1nn2c(C(F)(F)F)cc(-c3ccc(Br)o3)nc2c1Br
COC(=O)c1ccccc1NC(=O)c1ccc(-c2ccccc2F)o1
CCCC(=O)NC(C)c1nc2ccccc2n1C
COC(=O)C1(C)NC(c2cccs2)c2c1c(O)n(-c1ccccc1F)c2O
CC12CCC(C(N)=O)(c3nc4ccccc4nc31)C2(C)C
O=C(Nc1ccc2nn(-c3ccccc3)nc2c1)c1cccs1
CC(C)(C)NC(=O)CSc1ncnc2c1nnn2Cc1ccccc1Cl
CSc1ccccc1NC(=O)c1c(Br)cnn1C
COc1ccccc1N1CCN(CCNC(=O)Nc2cccc(C)c2C)CC1
COC(=O)c1cccc(N2C(=O)C(Cl)=C(N3CCOCC3)C2=O)c1
CN(Cc1ccccc1)c1nc2c(c(=O)[nH]c(=O)n2C)n1CCCSc1ncccn1
CC(=O)Oc1ccc(C(=O)Nc2nccs2)cc1
Cc1c(C(=O)O)oc2ccc(S(=O)(=O)NCc3ccc4c(c3)OCO4)cc12
CCOC(=O)C1CCCN(CC(=O)C(C#N)c2nc(-c3ccccc3)cs2)C1
O=C1CC(c2ccco2)Cc2nc(N3CCc4ccccc4C3)ncc21
COCCOC(=O)C1=C(C)N=C2CCCC(=O)C2C1c1cc2c(cc1Br)OCO2
Cc1cccc2cc(C#N)c(N3CCCC3)nc12
CCN1C(SCc2ccc(C(=O)OC)o2)=NNC1=C1C=Nc2ccccc21
O=C(COC(=O)C1COc2ccccc2O1)NC1C=S(O)(O)=CC1
Cc1ccc(Cn2c(SCCN3CCCCC3)nc3c2c(=O)[nH]c(=O)n3C)cc1
O=C1OCCC1Sc1nnc(-c2ccccc2)o1
COc1ccc(OC)c(S(=O)(=O)n2nnc3cc(Cl)ccc32)c1
O=C(NCCn1c(O)c2c(c1O)C1C=CC2C1)Nc1ccccc1
O=C(O)c1ccccc1C(=O)Nc1ccccn1
Cc1nnc(NC(=O)c2ccccc2F)s1
CCN1C(=O)C(O)(C2COC(C)(C)CC2=O)c2cc(Br)ccc21
CCC1CC2(C)NC(=O)c3c(sc4c3CC(C)(C)OC4)N2C1=O
CCOc1ccccc1OCC(=O)Nc1ccc(S(=O)(=O)N(C)C)cc1
O=C(NCCc1cccc(Cl)c1)c1cccnc1
Nn1cc(-c2ccccc2)nc1SCC(=O)N1CCN(S(=O)(=O)c2ccc(Cl)cc2)CC1
CCn1cc(C(=O)NCc2ccc3c(c2)OCO3)c(=O)c2ccc(C)nc21
CC(=O)c1c(O)c(O)n(CCN2CCOCC2)c1-c1ccc(N(C)C)cc1
Cc1ccccc1C1CC(=O)N=C2CCCC(=O)C21
CCN(CC)CCN=CC1C(=O)NC(=O)N(CCc2ccccc2)C1=O
CCCN1C(=O)C(C(=O)Nc2nnc(C)s2)C(=O)c2ccccc21
Cc1cc(C)cc(-n2c3nc4ccccc4nc3c3c(=O)n(Cc4ccco4)cnc32)c1
CC(=O)c1ccc(N2CCN(C(=O)c3ccco3)CC2)c(F)c1
CCCCOC(=O)C(C)Oc1ccc(=O)n(-c2ccccc2)n1
CCC(C)C(=O)Nc1c2c(nc3c1CCC3)CCCC2
O=C1c2ccccc2-c2nc3ncnn3c(-c3ccccc3)c21
CC(c1ccccc1)n1cc(C(O)N2CCN(c3ccccc3)CC2)cc1O
CCN(CC)C(C(=O)Nc1ccc2c(c1)OCO2)c1ccccc1
CC1CCC(N2CCN(S(C)(=O)=O)CC2)CC1
Cc1cc(N2CCOCC2)c2c(N)c(Br)cc(C)c2n1
CCOc1cccc2cc(-c3nnc(-c4ccccc4)o3)c(=O)oc12
C=CCN1C(=O)C(C(=O)Nc2ccccc2C(=O)OCC)C(=O)c2ccccc21
OCCOCCN1CCN(C(c2ccccc2)c2ccc(Cl)cc2)CC1
CC1CCCC(C)N1C(=O)CSc1nnc(C2CCCCC2)o1
O=C(Nc1cnn(Cc2ccc(Cl)cc2)c1)c1cnccn1
O=C(CN1C(=O)c2cccc3cccc1c23)N1CCN(c2ccccc2)CC1
Cn1c(=O)[nH]c(=O)c2c1nc(CN1CCOCC1)n2CCCO
CCOC(=O)c1[nH]c2ccc(OC)cc2c1NC(=O)N1CCOCC1
C=CCNC(O)c1cc(-c2cccc(OC)c2)no1
CCOc1ccc2nc(O)c(CN(Cc3ccco3)Cc3nnnn3Cc3ccccc3)cc2c1
COC(=O)C(Cc1ccc(O)cc1)NC(=O)C(C)Oc1ccccc1
CC(=O)NC(Cc1cc(C)ccc1C)C(=O)N1CCN(C(=O)Nc2ccc(C(C)=O)cc2)CC1
O=C(COc1ccccc1Cl)NC(=O)NC1CCCC1
O=C(Oc1ccc2c(c1)OCO2)c1ccncc1
CCc1ccccc1N1CCN(S(=O)(=O)c2cc(OC)ccc2OC)CC1
Cc1ccc2nc(Cc3ccc(N)cc3)oc2c1
COc1ccc(C)cc1NC(=O)C1CCN(S(=O)(=O)c2cccc3cccnc23)CC1
CCn1c(=O)c(C(=O)Nn2c(C)nc3ccccc3c2=O)c(O)c2ccccc21
CCOc1cccc(C(=O)Nc2cc(-c3nn4c(C)nnc4s3)ccc2C)c1
CCN(C(=O)Cc1cccs1)c1nnc(-c2cccnc2)s1
CCOC(=O)c1cnn(-c2nc(O)c3c4c(sc3n2)CCCC4)c1N
CCC(C)(C)n1nnnc1C(c1ccccc1F)N1CCC(C(N)=O)CC1
O=C(NCCNC(=O)C1CC2CCC1C2)C1CC2CCC1C2
CCNc1nc2c(c(=O)[nH]c(=O)n2C)n1CC(C)C
CCCCOc1ccc(S(=O)(=O)N2CCCCCC2)cc1
COc1ccc(-c2noc3c(O)n(-c4cccc(C)c4C)c(O)c23)cc1OC
O=C(CN1CCN(CC(=O)Nc2ccccn2)CC1)Nc1ccccn1
COC(=O)N1CC(c2ccccc2)CC1=O
COc1ccccc1NC(=O)c1cccc(NC(=O)c2ccco2)c1
C=CCC1CCCCC12NC(=O)NC2=O
C=CCNc1nc2c3ccccc3n(C(C)=O)c2s1
Cc1cccc(N2CN=c3sc(=Cc4ccncc4)c(=O)n3C2)c1
COc1cc(-c2cc(C(O)NCc3ccco3)on2)cc(OC)c1OC
COC(=O)c1ccc(CSc2nc(-c3ccco3)cc(C(F)(F)F)n2)o1
O=C(CCCC(=O)N(CC(=O)NC1CCCC1)Cc1ccc(F)cc1)Nc1ccccn1
Clc1ccccc1-c1nn2c(-c3ccncc3)nnc2s1
O=C(O)Cn1c2c(c3ccccc31)CCCC2
C=CCc1ccc(OCCOCCNCCOC)c(OC)c1
Cc1cc(C(F)F)n2nc(C(=O)Nc3cc(C)on3)nc2n1
CC(=O)OCCNC(=O)c1cc2ccccc2oc1=O
CCCC(=O)Nc1ccc(NC(=O)c2ccccc2Cl)nc1
Cn1c(=O)c2c(nc(CN3CCN(c4ccccc4)CC3)n2Cc2ccccc2Cl)n(C)c1=O
CC(=NCCN1CCOCC1)C1C(=O)NC(=O)N(c2ccccc2C)C1=O
Cc1nc2nc(C)c(CCC(=O)NCCCN3CCN(c4cccc(Cl)c4)CC3)c(C)n2n1
COc1ccc(-n2nc3ccccc3n2)cc1
COc1ccccc1NC(=O)CC(NCc1ccccc1)C(=O)O
CCOC(=O)CSC1=NC(=O)C(C(=O)OC)C(c2ccc(C)cc2)C1C#N
COC(=O)c1cc(OC)c(OC)cc1-n1cnc2cc(OC)c(OC)cc2c1=O
COc1cccc(CNS(=O)(=O)c2cn(C)cn2)c1
Cc1ccc(C(=O)c2c(O)c(O)n(CCN3CCOCC3)c2-c2ccccn2)o1
CN1CCN(C(=O)c2ccc(NS(=O)(=O)c3ccccc3)cc2)CC1
CCn1c(SC)nnc1-c1sc2cc(Cl)ccc2c1Cl
CN1C(=O)CSc2ccc(C(=O)O)cc21
O=C(CCn1c(=O)oc2ccccc21)NCc1ccc2c(c1)OCO2
COc1ccc(OC)c(N(CC(=O)Nc2ccc(NC(C)=O)cc2)S(C)(=O)=O)c1
CC(=O)NC(CC(C)C)C(=O)NC(Cc1ccccc1)C(N)=O
Cc1cc(NS(=O)(=O)c2ccc(NC(=O)CCCOc3ccccc3)cc2)no1
Cn1c(=O)oc2cc(S(=O)(=O)NCCC(=O)NC3CCCC3)ccc21
Cc1cc(Nc2ccc(F)cc2F)n2ncnc2n1
CC1=Nc2nc(-c3cccs3)nn2C(c2ccccc2)C1C(N)=O
CCN1CC=C2C(C1)C(c1ccc(Cl)s1)C(C#N)C(=N)C2(C#N)C#N
Cc1nc2ncnn2c(O)c1CCC(C)C
Cc1ccccc1NC1=Nc2ccccc2CS1
COCCn1nnnc1C(C(C)C)N(Cc1cccnc1)Cc1ccccc1Cl
Cc1[nH]c2ccc(-c3nnc(S)n3C)cc2c1C
CCCc1cc2c(=O)c(-c3ccccn3)coc2cc1OC
O=C(NCc1ccco1)c1ccc2c(c1)C(=O)c1ccccc1-2
COc1ccc(OC)c(NC(=O)c2cc3sccc3n2C)c1
O=C(CN1CCc2ccccc2C1)c1cccs1
Cn1c(C=Nc2nc3ccccc3[nH]2)nc2ccccc21
O=C(NCc1cccnc1)NC(C(F)(F)F)C(F)(F)F
Cc1ccc(S(=O)(=O)N2CCCCC2C(=O)NCc2ccco2)cc1
CCOCCCNC(=O)C1CCN(S(=O)(=O)N2CC(C)CC(C)C2)CC1
COCc1cc(C)nc(O)c1C#N
COc1ccc2[nH]cc(C(=O)CN3CCCCC3C)c2c1
Cc1ccc2oc(=O)n(CCCOc3ccccc3)c2c1
COc1cc(CNc2ccc3nc(O)[nH]c3c2)cc(Cl)c1OCC(=O)NC(C)(C)C
COC(=O)c1sccc1NC(=O)c1ccc(Cl)s1
Cc1cccc(OCc2nnc(SCc3nc(O)c4ccccc4n3)o2)c1
COc1ccc(-c2nnc3sc(-c4c(OC)cccc4OC)nn23)cc1
COc1ccc(-c2ccc(Nc3ccc(S(=O)(=O)N4CCCC4)cc3)nn2)cc1OC
CC1(CCC#N)N=C(SCCC#N)N(c2ccccc2)C1=O
Cc1cccc(NC(=O)CSc2n[nH]c(-c3ccncc3)n2)c1
Oc1c(C(Nc2nc3ccccc3s2)c2ccco2)ccc2cccnc12
Cc1ccc(-c2noc(CCC(=O)Nc3cccc(C#N)c3)n2)cc1
N#Cc1c(N=Cc2cccs2)sc2c1CCCCC2
CCOC(O)c1[nH]c2cc(-c3ccc(N(C)C)cc3)cc(O)c2c1C
CC1CN(Cc2nc3c(c(=O)n(C)c(=O)n3C)n2CCCO)CC(C)O1
CN(C)Cc1c(O)ccc2oc(Cc3ccccc3)cc12
c1ccc2c(c1)Cc1cc(CN3CCOCC3)ccc1-2
COc1cccc(CNC(=O)c2ccc(-c3cc(-c4nnc(C)o4)ccc3C)cc2)c1
CC1(C)C(=O)OC(C(=O)c2ccccc2)C(C)(C)C1=O
CC1CCCN(C(=O)C2CCN(CCCc3ccccc3)CC2)C1
COc1cccc(OCC(=O)Nc2ccccc2C(N)=O)c1
Cc1cc(NC(=O)CSc2ccc3nnc(-c4cccnc4)n3n2)no1
COc1ccc(CCNC(=O)C2CCCN2C(=O)NC2CCCCC2)cc1OC
COC(=O)c1cn(CC(=O)NC2CCCCC2)c2ccccc12
CCOC(=O)CC(=O)CSc1nc2c(c(C)c1C#N)CCC2
c1ccc(CNc2ncnc3c2cnn3-c2ccccc2)cc1
Nn1cc(-c2ccccc2)nc1SCC(=O)NC1C=S(O)(O)=CC1
O=C(CSc1nc2ccc(Cl)cc2[nH]1)NCc1ccco1
CCCCNC(=O)c1cc2n(n1)C(C(F)(F)F)CC(c1ccccc1)N2
O=C(O)CC1Oc2ccc(Cl)cc2NC1=O
O=C(NCC(F)(F)F)Nc1cccnc1
COc1ccc(N2CCN(C(=O)c3ccc(NS(=O)(=O)c4cccc(F)c4)cc3)CC2)cc1
Cc1ccc2nc(NC(=O)Cn3cc4c(n3)CCCCC4)sc2c1
Cc1cccc(-c2c3c(=O)n(C)c(=O)n(C)c3c3cccnn23)c1
COc1ccccc1CNC(=O)C1CCN(S(C)(=O)=O)CC1
Cc1ccc(-n2ncc3c(NCc4ccccn4)ncnc32)c(C)c1
Cc1ccc(S(=O)(=O)N2CCOCC2)cc1C(=O)OCC(=O)N1CCc2ccccc2C1
Cc1cc(O)nc(-c2ccccc2O)n1
CC(Sc1ccccc1)C(=O)Nc1ccc(S(=O)(=O)N2CCOCC2)cc1
CC(C)N(C(=O)CSc1nc2c([nH]1)c(=O)n(C)c(=O)n2C)c1ccccc1
COC(=O)C(Cc1ccccc1)NC(=O)NCCc1ccc(S(N)(=O)=O)cc1
O=C(c1cnc(N2CCN(c3ncccn3)CC2)c2ccccc12)N1CCN(c2ncccn2)CC1
COc1ccccc1N(CC(=O)NCCSC(C)(C)C)S(C)(=O)=O
COc1ccc(-c2nnc(SCCOc3cccc(C)c3)n2N)cc1
Cc1cccc(NC(=O)CSc2nnc(CSc3nc(C)cc(C)n3)n2Cc2ccco2)c1
O=C(c1ccco1)c1c2c(c3c4ccccc4ccn13)C(O)N(c1ccc(F)cc1)C2O
O=C1CCCCC1Sc1nc2ccccc2o1
CCCC(CCC)n1nc(O)c2c(C)cc(C)nc21
CCNc1nc(NC(C)C)nc(Nn2cnnc2)n1
COc1ccc(OC)c(NC(=O)C2CC(C)=C(C)CC2C(=O)O)c1
Cc1cnc(C(=O)OCC(=O)NC2CCCCC2)cn1
Cn1c(C(=O)OCC(=O)NCC2CCCO2)cc2sccc21
CN(C)c1ccc2nonc2c1N
CC(O)CNc1nc2c(c(=O)n(C)c(=O)n2C)n1CCc1ccccc1
Cc1cc(C)nc(-n2nc(C)cc2NC(=O)c2ccc3c(c2)OCO3)n1
Cc1ccc2nc(O)c(CN(CCc3ccccc3)C(=O)N3CCOCC3)cc2c1
O=C(CN1C(=O)CC(c2ccco2)Sc2ccccc21)NCC1CCCO1
COc1ccc2nc(O)c(CN(Cc3ccco3)C(=O)c3ccccc3)cc2c1
CCOc1ccc(-n2c(O)cc(SCCN)c2O)cc1
O=C1OCCC1Sc1nc2cc(Cl)ccc2s1
O=C(CNCCO)NC12CC3CC(CC(C3)C1)C2
O=C(C1CC2CCC1C2)N1CCN(Cc2ccc3c(c2)OCO3)CC1
CCCN1CC=C2C(C#N)C(=N)C(C#N)(C#N)C(c3cccc(OC)c3OC)C2C1
Cc1noc(C=CN(C)C)c1S(=O)(=O)NC1CCCCC1
C=CCn1c(SCC(=O)C(C#N)C(C)=N)nc2sc(CC)cc2c1=O
CC1=CCC2(CO)COC(c3ccccc3O)C1C2
Cc1cccc(C(C)C)c1-n1nnnc1-c1ccccc1
Cc1cc(C)n(CC(=O)n2c3ccccc3c3ccccc32)n1
COc1ccc(C(=O)Oc2cccnc2)cc1OC
Cc1ccc2cccc(S(=O)(=O)n3nc(C)cc3C)c2n1
Cc1cc(C(=O)CN2C(=O)c3ccccc3S2(=O)=O)c(C)n1CC1CCCO1
CN(CC(=O)N1CCc2ccccc21)S(=O)(=O)c1ccc(Cl)cc1
COCCCn1c2nc3ccccc3nc2c2c(=O)n(Cc3ccc(Cl)cc3)cnc21
O=C(Nc1ccc(N2CCOCC2)cc1)C1CCCN(S(=O)(=O)c2cccc(C(F)(F)F)c2)C1
CC12CCC(C(=O)N3CCCc4ccccc43)(CC1=O)C2(C)C
Cc1c(S(=O)(=O)N2CCN(C(=O)c3ccco3)CC2)c(=O)n(C)c(=O)n1C
CCOc1ccccc1NC(=O)CSc1nc(N)c(C#N)cc1C#N
COc1ccc2cc(S(=O)(=O)N3CCOCC3)ccc2c1
CCC(c1nnnn1CCc1ccccc1)N(Cc1ccco1)Cc1cc2cccc(C)c2nc1O
O=C(CSc1nnc(-c2ccc(Cl)s2)o1)N1CCc2ccccc21
CCOc1ccc(-n2nnc3c(=O)n(CC(=O)N4CCCc5ccccc54)cnc32)cc1
CCN(CC)S(=O)(=O)c1ccc2oc(SCC3CN=C(c4ccc(OC)cc4)S3)nc2c1
N#Cc1nc(COc2ccccc2)oc1N1CCN(c2cccc(Cl)c2)CC1
Cn1c(SCC(=O)N2CCCC2)nc2ccccc2c1=O
O=C(O)Cn1nnnc1-c1ccc(F)cc1
CCOc1ccc(C(=O)OCn2nnc3ccccc3c2=O)cc1OC
Cc1nn(-c2ccccc2)c2sc(C(=O)N(CC(=O)NC(C)(C)C)Cc3ccco3)cc12
CN(C)C(=O)CSc1nc(O)c2ccccc2n1
COc1ccc(CCn2c(O)cc(N3CCOCC3)c2O)cc1
CCn1c2c(c3cc(C(=O)O)ccc31)CCCC2=O
O=C(Cn1cnc2c(nnn2Cc2ccc(F)cc2)c1=O)N1CCN(c2ccccc2)CC1
CCC1(CC)Cc2ccccc2C(=N)C1C#N
CC(CCc1c[nH]c2ccccc12)=NO
OCCCc1nc2n(n1)C(c1cccs1)CC(c1ccccc1)=N2
CCOC(=O)C1CCN(S(=O)(=O)c2nc3nc(C)cc(C)n3n2)CC1
Cc1sc2c(=O)n3c(nc2c1C(=O)NCCCN1CCOCC1)CCCCC3
CCOC(=O)c1cnc(SCC(=O)Nc2cc(C(F)(F)F)ccc2N2CCOCC2)nc1N
CCOC(=O)CSc1nncc2ccc(OC)c(OC)c12
CC1(C)CC(=O)C(C=NCCC2=CCCCC2)C(=O)C1
CC(C)(C)OC(=O)N=C(Cc1ccccc1)c1nnc([SH](O)(O)=Cc2cccc(F)c2)o1
CCCCN1C(=O)NC(=O)C(C=Nc2c(C)n(C)n(-c3ccccc3)c2=O)C1=O
CCOC(=O)N1CCN(S(=O)(=O)c2ccc(C)cc2)C1c1ccc(OC)cc1
CCC1CCCCN1CCCNC(=O)Cn1nc(-c2ccccc2)ccc1=O
COc1ccc(CCC(=O)N2CC(C)OC(C)C2)cc1
Cc1ccc(Sc2oc(C=Nn3cnnc3)cc2Br)cc1
COc1ccc(C)cc1S(=O)(=O)N(C)CC(=O)Nc1ccccc1
OCCNCc1ccc(OC2CCCC2)cc1
CCc1n[nH]c2c1C(=NO)CC(C)(C)C2
CN(C(=O)COC(=O)C1CCN(S(=O)(=O)c2cccs2)CC1)C1C=S(O)(O)=CC1
O=C(COC(=O)c1ccc(S(=O)(=O)NCc2ccco2)cc1)NCCC1=CCCCC1
Cc1ccc2[nH]c3c(N4CCN(Cc5ccc6c(c5)OCO6)CC4)ncnc3c2c1
O=C(Nc1cnn(Cc2ccc(Cl)cc2Cl)c1)c1noc2c1CCCC2
Cc1ccc(-c2nnn(CC(=O)N(Cc3ccco3)C(C(=O)NC(C)(C)C)c3cccs3)n2)o1
CCCOc1ccc(-c2nnn(CC(=O)c3ccc4c(c3)OCCO4)n2)cc1
CCOC(=O)CSc1nnc(-c2cccc(Cl)c2)n1CC
O=C(Nc1cccnc1)Nc1ccc(Br)cc1Cl
CC(C)CNC(=O)COc1ccc2c(c1)OC(=O)C1CCC=C21
CC(=NCCN1CCNCC1)C1C(=O)CC(C)(C)CC1=O
COC(=O)c1ccc(COC(=O)C23CC4CC(CC(O)(C4)C2)C3)o1
O=C(C1CCCN1S(=O)(=O)c1ccc(Cl)c(Cl)c1)N1CCOCC1
CCOC(=O)C1=C(C)N=C(C)C(C(=O)OCC)C1c1ccc(O)cc1
COc1ccc(C(=O)c2ccc(OC)c(OC)c2)cc1OC
CC1=Nn2c(nnc2-c2ccccc2F)SC1
O=C(NCc1cccnc1)C1CCN(S(=O)(=O)c2cccs2)CC1
O=C(c1ccco1)N1CCN(Cc2ccc(Cl)cc2)CC1
COc1ccc(-c2nnn(CC(=O)Nc3sc4c(c3C#N)CCCC4)n2)cc1
CCCc1cc(C(=O)NCc2ccccc2)no1
COc1ccc(-c2nnc(SCC(=O)N3CCN(c4ccccc4)CC3)o2)cc1OC
Cc1ccc(-n2cc(C(O)Nc3ccc4c(c3)OCO4)cc2O)cc1
O=C(O)c1cccnc1Sc1cc(O)n(-c2cccc(C(F)(F)F)c2)c1O
CCC(CC)C(=O)Nc1nnc(SCC(=O)N2CCN(c3ccccc3OC)CC2)s1
COc1ccc(NC(=O)CN(c2cc(C)cc(C)c2)S(=O)(=O)c2c(C)n[nH]c2C)cc1
Cc1csc(NC(=O)CSc2nnc(-c3ccncc3)n2C)n1
Cc1ccc(NC(=O)NC2CCN(CC(=O)Nc3nccs3)CC2)cc1
COc1ccc(-c2cc(C(=O)N(C)Cc3ccccc3)no2)cc1OC
CCCc1nnc(NC(=O)CCC(=O)N2CCN(CCn3c(C)ccc3C)CC2)s1
O=C(O)c1cccc(Cn2cccn2)c1
COC(=O)c1ccc(Nc2ncnc3c2cnn3-c2cccc(C)c2)cc1
Cc1c(Cl)cccc1-n1c(O)c2c(c1O)C(c1cccnc1)N(c1ccccc1)O2
COc1ccc(-n2c(Cc3cccn3C)nnc2SCC(=O)Nc2nccs2)cc1
O=C(NCCc1ccccc1F)C1CCCN1S(=O)(=O)c1ccccc1
COc1ccc(N2C(=O)C3CCCN3C2c2cccc(F)c2)cc1Cl
CCOC(=O)N1CCC(NC(=O)c2ccc3c(=O)n4c(nc3c2)CCCC4)CC1
O=C(C1CC1)N1CCN=C1SCc1cccc(F)c1
Cc1ccc(NC(=O)C2CCN(C(=O)NC3CCCCC3)CC2)cc1Cl
O=c1c2c3nc4ccccc4nc3n(N=Cc3cccs3)c2ncn1-c1ccccc1
CC12CCC(=O)N1C(C(=O)O)Cc1c2[nH]c2ccccc12
COC(=O)C(C)Oc1ccc(O)nn1
O=C(NC1CCN(Cc2ccccc2)CC1)C1COc2ccccc2O1
CC(C)n1c2ccccc2c2nc3ccccc3nc21
CCCOCC1CC2(SC(Nc3ccc(C)cc3)=NC2=O)C(=O)O1
CCSc1ccccc1C(=O)NCCCn1ccnc1
Cc1nc(NCc2ccccn2)c2ccccc2n1
O=C(CSc1nnnn1-c1ccc2c(c1)OCCO2)c1cccc2c1OCCO2
O=C(NCC1CCCO1)C1CCC(=O)N1Cc1ccccc1Cl
CCn1c(SCC(=O)Nc2cc(C)on2)nnc1-c1ccncc1
COc1ccc(C)cc1NC(=O)c1[nH]c(C)c(C(C)=O)c1C
Cc1cc(=O)oc(C)c1C(=O)Nc1cnc2ccccc2c1
Cc1ccc(S(=O)(=O)Nc2nc(C)cc(NCCN)n2)cc1
CCc1c(C)nc2cc(-c3cc(OC)cc(OC)c3)nn2c1N1CCCC1
CSc1nc(N)c(C#N)c(-c2ccccc2Cl)c1C#N
O=C(CNC(=O)C12CC3CC(CC(C3)C1)C2)NC1=NCCS1
CC1Cc2cc(C(=O)c3c(O)c(O)n(CCN4CCOCC4)c3-c3cccc(Cl)c3)ccc2O1
Cc1cccc(C)c1NC(=O)C1CCCCN1C
CCc1ccc(N2C(=O)c3sc4nnc(C)c(=O)n4c3C2=O)cc1
CC1CN(C(=O)Cc2ccc(-c3ccccc3)cc2)CC(C)O1
CCOC(=O)c1c(C)c(-c2ccccc2)n(CC(=O)N2CCN(C)CC2)c1C
C=C(C)CN(CC)c1nc(N)c(C#N)c(CC#N)c1C#N
O=S(=O)(c1ccccc1)N1CCCC(c2nc(O)c3nnn(Cc4ccccc4F)c3n2)C1
CCCCn1c(SCC(=O)Nc2nnc(C(C)C)s2)nc2c1c(=O)n(C)c(=O)n2C
Cc1cccc(NC(=O)C2CCCN(S(=O)(=O)c3cccc4nsnc34)C2)n1
Brc1ccc(-c2nnc3ccc(N4CCN(c5ccccc5)CC4)nn23)cc1
Cc1ccc(-c2cnc(NC(=O)CCC(=O)N3CCCCC3)n2C)cc1
O=C(C=S(O)(O)=Cc1ccccc1)Nc1nnc(C2CCCCC2)s1
Cc1nn(-c2ccccc2)c(OC(=O)c2cccs2)c1S(=O)(=O)c1ccccc1
O=S(=O)(Nc1ccc2c(c1)nc1n2CCN(Cc2ccccc2)C1)c1ccccc1
CC(=O)Nc1cccc(NC(=O)C2CCCN2C(=O)Nc2ccc(Cl)cc2)c1
CCOCC(=O)NCc1ccc2c(c1)cc(C)n2C
CCOc1ccc(-c2nnn(CC(=O)c3ccc4c(c3)OCCO4)n2)cc1
Cc1nc2ccccc2c(=O)n1NC(=O)c1ccccc1Cl
Cc1ccc(C)c(OCC(=O)Nc2ccc3c(c2)OCO3)c1C
N#CCCN1CCN(C(CNS(=O)(=O)c2ccc(Cl)cc2)c2ccccc2)CC1
CCC(=O)Nc1nc2c(OC)ccc(C)c2s1
OCC#Cc1cnc2ccccc2c1
COc1ccc(CNC(O)c2cc(-c3cccc(OC)c3)no2)cc1
O=C(O)CCc1ccc(-c2cccs2)n1NC(=O)c1ccc(O)cc1
O=c1c2nnn(Cc3ccc(Cl)cc3)c2ncn1Cc1ccc(F)cc1
Cn1c(SCCOc2cccc(Cl)c2)nnc1-c1ccncc1
Cc1cc(C(=O)O)ccc1-n1c(C)ccc1C
O=C(NCc1ccccc1)c1ccc(CN2CCOCC2)cc1
CCSC1=NC2=CCCC(=O)C2C(c2ccc(Cl)cc2)C1C#N
Cc1cc(N2CCC(C)CC2)nc2ccc(-n3c(O)ccc3O)cc12
Clc1ccc(Cn2nnc(-c3ccc(CN4CCOCC4)cc3)n2)cc1
Cc1ccc2c(c1)NCC(C(=O)NCc1ccccc1)O2
CCN(CC)CCCN=C(C)C1C(=O)NC(=O)N(c2ccccc2)C1=O
CCOC(=O)C=C1SCC(=O)N1CC(=O)Nc1ccc2c(c1)CCC2
CC(C)(C)n1nnnc1C(c1ccc2ncccc2c1)N1CCSCC1
CC(=O)c1cccc(-n2nnnc2SCC(=O)Nc2cccc(NC(=O)c3ccco3)c2)c1
CCN(CC)S(=O)(=O)c1ccc(Cl)c(C(=O)Oc2cccnc2)c1
COc1ccccc1-c1cc(C(=O)NCCCn2ccnc2)no1
Cc1ccc(-c2cc(C(F)(F)F)n3ncc(C(=O)O)c3n2)cc1
CCc1nn(CC(=O)N2CCN(Cc3ccc4c(c3)OCO4)CC2)c(=O)c2cc3occc3n12
CN(C)S(=O)(=O)N(CC(=O)Nc1ccccc1C(F)(F)F)c1ccccc1
COc1ccc(OC)c(-c2nc(C(N)=O)c3nc(O)n(-c4ccc(F)cc4)c3n2)c1
Cc1cc(N2CCOCC2)nc2ccc(NC(=O)CCC(=O)N3CCCCC3)cc12
O=C1NC(=O)N(Cc2ccccc2)C(=O)C1C=NCCN1CCNCC1
Cc1c(C#N)c(N=CN(C)C)c(C(=O)c2ccccc2)n1-c1ccccc1
O=S1(=O)N=C(Oc2ccccc2)c2ccccc21
CCCCc1cc(=O)oc2c(CN(C)C)c(O)ccc12
Cc1csc(SCCn2c(Br)nc3c2c(=O)[nH]c(=O)n3C)n1
CCOC(=O)N1CCN(S(=O)(=O)c2c(C)cc(C)cc2C)CC1
Clc1ccccc1Nc1c2c(nc3ncnn13)CCC2
COc1ccc(NC(=O)C(NS(=O)(=O)c2ccc3c(c2)CCCN3C(C)=O)C(C)C)c(OC)c1
Brc1ccc(-c2noc(COc3ccc4c(c3)CCC4)n2)o1
Cc1cc(OCc2nn[nH]n2)c2c(c1)OC(=O)C1CCCC=C21
CCN(CC)S(=O)(=O)c1ccc2c3c(cccc13)C(=O)N2
Fc1cccc(-c2cc3nc4c(c(N5CCOCC5)n3n2)CCCC4)c1
COc1ccccc1N1CCN(C(=O)CSc2nnc(NC(=O)c3ccco3)s2)CC1
Cc1cc(C(=O)COC(=O)CCCN2C(=O)c3ccccc3C2=O)c(C)n1C
O=C(Cn1nnc(-c2cccc(C(F)(F)F)c2)n1)NC1CCCC1
COc1ccccc1N1CCN(C(=O)c2cc(-c3ccc4c(c3)OCO4)on2)CC1
COc1ccc(C(=O)CSc2cc(C)nc3nc(C)nn23)cc1OC
COC(C)(C)C12CC(O)(c3ccccc3)ON1C1CCCCC1N2O
COc1cccc(OC)c1OCCNCCO
CCn1c(SCC(=O)Nc2nc(C)cs2)nnc1C(NC(=O)c1ccccc1Cl)C(C)C
CC(C)NC(=O)NC(=O)COc1cccc2c1OC(C)(C)C2
O=S(=O)(c1ccc(-c2c(-c3ccccc3)coc2O)s1)N1CCOCC1
CCOC(=O)CSc1nc2ccccc2c2nc(CC(=O)NCc3ccc4c(c3)OCO4)c(O)n12
O=C(Nc1cc(C(F)(F)F)ccc1Cl)C1CCN(c2nnc(-n3cccc3)s2)CC1
CCN1C(=O)C(=CN2CCN(c3cccc(Cl)c3)CC2)SC1=S
COC(=O)C1C(CN2CCCc3ccccc32)=NC(=O)NC1c1ccc(F)cc1
Cc1oc2ccc(OC(=O)N(C)C)cc2c1C(=O)OC(C)C
COc1ccc(-n2nc3c(c2NC(=O)c2ccc(Br)cc2)CS(O)=C3)cc1
COc1ccc(NC(=O)C2C3C=CC4(CN(Cc5cccnc5)C(=O)C24)O3)c(OC)c1
COc1ccc(-c2noc(-c3ccccc3C(=O)Nc3cccnc3)n2)cc1
O=C(CC1Oc2ccccc2NC1=O)NCCCN1CCN(Cc2ccccc2)CC1
COc1ccc(O)c(C(=O)CC(=O)c2ccccc2)c1
O=C(CSc1nnc(-c2cccs2)n1-c1ccccc1)Nc1ccccc1
Cc1cc(C)n(-c2cc(N3CCOCC3)ncn2)n1
CC1(C)CC(=O)C2CN(CCCN3CCOCC3)CN=C2C1
O=C(CN1C(=O)CC(c2ccco2)Sc2ccccc21)Nc1ccccc1F
COC(=O)C1C(CSc2nc3ccccc3o2)=NC(=O)NC1c1cc(C)ccc1C
Cc1cccc(-c2noc(CN(C(=O)C34CC5CC(CC(C5)C3)C4)C(C)C)n2)c1
Oc1c2c(c(O)n1-c1nccs1)C1C=CC2C12CC2
COc1ccc(CNC(=O)C(C#N)c2nc3ccccc3nc2N2CCCC2)cc1
CCOCCn1c(SCc2c(F)cccc2Cl)nc2c1c(=O)[nH]c(=O)n2C
CSc1nc(-c2ccco2)nn1S(=O)(=O)c1ccc(C)cc1
Cn1cnnc1SCc1ccc(C(=O)n2ncc(C#N)c2N)cc1
COc1ccc(N2CC(C)Cn3c2nc2c3c(=O)n(Cc3ccccc3F)c(=O)n2C)c(OC)c1
COc1ccccc1C(CC(=O)Nc1nccs1)c1ccco1
COc1ccccc1NC(=O)CNC(=O)c1ccccc1
COc1ccccc1OCCCn1cc(C(=O)c2ccco2)c2ccccc21
OC1CCCN(Cc2cccc3ccccc23)C1
Cc1nc2oc3ccccc3c(=O)c2c(=O)n1Cc1ccccc1
Cc1c(C(=O)Nc2ccc3oc(-c4cccnc4)nc3c2)oc2ccccc12
CNCCc1c[nH]c2ccccc12
COC(=O)c1sc2ccccc2c1C(=O)OC
CCN1CCN(CCNC(=O)C2CCCN(Cc3nc(-c4cccc(Cl)c4)oc3C)C2)CC1
c1ccc(-c2nc(C3CCCCC3)no2)cc1
CCOC(=O)c1c(C)[nH]c(C(=O)COC(=O)C2CC2C)c1C
CN1C(=O)CC(=NC(=O)c2cccs2)N(C)C1=O
COc1cccc(CNCC(=O)N2C(C)CCCC2C)c1
CCc1cc2c(=O)c(Oc3ccccc3F)c(C)oc2c(CN(C)C)c1O
COc1ccccc1N1CCN(S(=O)(=O)c2ccccc2F)CC1
COc1nc(-c2ccccc2)cc(-c2ccc(OC)c(OC)c2)n1
CC(=O)c1c(O)c(O)n(CCN(C)C)c1-c1ccc(Cl)cc1
CNC(=O)c1cc2cc(OC)ccc2n1CCN(C)C
Cn1c(SCC(=O)NCc2ccc(F)cc2)nc2ccccc21
Cc1ccc2nc(NC(=O)C3CCCN(S(=O)(=O)c4cccc5nsnc45)C3)sc2c1
CC(C)OC(=O)CC(=O)c1sc2nc3c(cc2c1N)CN(C)CC3
Cc1cccc(-n2c(O)nc3c(C(N)=O)nc(C(C)C)nc32)c1
COc1cc(NC(=O)C(C)C)ccc1NC(=O)c1ccco1
O=C(NCCN1CCOCC1)c1c(F)c(F)c(F)c(F)c1F
COc1ccc(CC2c3cc(OC)c(OC)cc3CCN2C)cc1OC
Cc1ccc(Nc2nc(CSc3nnnn3C)cs2)cc1
CS(=O)(=O)N1CCC(C(=O)NCc2ccncc2)CC1
COC(=O)c1cc(Br)ccc1OC(=O)c1cccnc1
Cn1c(=O)c2c(nc(OCC3COC(C)(C)O3)n2Cc2ccccc2F)n(C)c1=O
CCOC(=O)C(C(=O)c1ccccc1)C(N)=NCc1ccco1
CCc1n[nH]c2c1C(=O)CC(C)(C)C2
CCC1C(=O)N=C(SCc2ccccc2)N(C(C)CC)C1=O
NC(=O)COc1c(-c2ccccc2)oc2ccccc2c1=O
O=C(NCCN1CCOCC1)c1ccc(Cl)cc1
CCOC(=O)C1CCN(C(=O)CCCN2C(=O)c3ccccc3C2=O)CC1
COC1=CC=CCC1=NC(O)c1c(C)nc2nnnn2c1-c1ccncc1
Cn1c(SCC(=O)N2CCc3ccccc32)nc2cccnc21
CCOC(=O)N1CCC(NC(=O)Cn2cc3c(n2)CCC(C)C3)CC1
Cc1cc(C)cc(NC(=O)C2CCCN(c3nc(C)cc(C)n3)C2)c1
N#Cc1c(NC(=O)c2ccncc2)sc2c1CCC2
Cc1cc2cc(OCC(=O)O)ccc2n1C
Nc1c(C(=O)c2ccc(Br)s2)oc2ccccc12
CCOC(=O)c1cccc(NC(=O)CCc2nc(-c3ccc(C)cc3)no2)c1
Cc1cc(C)nc(-n2nc(C)cc2NC(=O)c2cc3ccccc3oc2=O)n1
CCOC(=O)c1c(C)n(Cc2ccccc2)c2ccc(OCC(O)Cn3c(O)cnc3O)cc12
CCC(=O)NC1(C(F)(F)F)C(=O)N=C2C1C(=O)NC(=O)N2Cc1ccco1
CCCCC(=O)Nc1ccc(C(=O)N2CCN(C)CC2)cc1
COc1cc2c(cc1OC)C(c1ccc3c(c1)OCO3)C1C(=O)CC(C)(C)CC1=N2
Cn1nnc(NC(=O)c2ccccc2F)n1
Cc1ccc2[nH]c3c(c2c1)CN(C(=O)CN1CCN(c2ccccc2)CC1)CC3
COc1ccccc1-c1nnc2n1N=C(C)CS2
Cc1cccc(NC(=O)CN(C)S(=O)(=O)c2cccc3cccnc23)c1
C=CCSC1=NC(=O)C(C#N)C2(CCCCC2)C1C#N
CC(=O)C1C(c2ccc(F)cc2)NC(=O)NC1(O)C(F)(F)F
O=C(Nc1nnc(SCC(=O)N2CCCCC2)s1)c1cccs1
Cc1cccc2cc3c(NC(=O)CC(C)C)nn(C)c3nc12
COCCOC(=O)C1C(C)=NC(=O)NC1c1c(OC)ncnc1OC
Cc1cc(C)c(S(=O)(=O)Nc2ccc(OCC(=O)O)cc2)c(C)c1
CN(C)c1nc2n(c(=O)n1)CCO2
CCCCSc1nc(N)c(C#N)c(-c2cccs2)c1C#N
CCc1ccccc1NC(=O)NC(C)C(=O)O
CCc1nc(O)c(C#N)c2c1CCCC2
COc1cccc2cc(C(=O)N3CCC(C)CC3)c(=O)oc12
O=C(CCSc1ccccc1)N1CCOCC1
N#CC(C(=O)COC(=O)c1ccc2c(c1)OCCO2)c1nc2ccccc2[nH]1
Cc1cc(F)c(F)c(C(=O)NC2CC2)c1Cl
Cc1csc(Sc2nc3c(c(=O)[nH]c(=O)n3C)n2CCCc2ccccc2)n1
N#CCSc1nnc2ccc3ccccc3n12
Cc1cc(C)nc(NC2=NCN(Cc3ccccc3)CN2Cc2ccccc2)n1
Cc1cccnc1NC(=O)C1C(=O)c2ccccc2N(C)C1=O
CC1CC(C)CN(C(=O)CSc2nnc(-c3ccc(F)cc3)o2)C1
CN(C)CCOC(=O)C(c1ccccc1)C1(O)CCCC1
CC(=O)c1sc(Nc2ccccn2)nc1C
O=C(Nc1ccccc1C(F)(F)F)N1CCC(n2c(O)nc3ccccc32)CC1
Sc1nnc(C2COc3ccccc3O2)o1
O=C(O)CCc1ccc(-c2ccccc2)n1NC(=O)c1ccco1
Cc1cc(C)c(O)c(-c2cc(C(=O)Nc3ccc(S(=O)(=O)N4CCOCC4)cc3)n[nH]2)c1
Cc1cccc(-c2cc3nc4c(c(N5CCC6(CC5)OCCO6)n3n2)CCCC4)c1
Cn1nc(-c2ccc(Cl)cc2)c2cc(C(=O)N3CCN(c4ccccn4)CC3)sc21
O=C(O)COc1ccc(C(=O)Cc2ccc3c(c2)OCCCO3)c(O)c1
CCN(CC)c1ccc(-c2c(C#N)c(N)nc(OC)c2C#N)cc1
CCn1c(SCC(=O)N2CCCc3ccccc32)nc2c1c(=O)n(C)c(=O)n2C
CCCCC(=O)OCC(=O)Nc1ccc(OC(F)F)cc1
N#Cc1c(N)nc2c(c1-c1cccc(O)c1)CCCCCC2
Cc1cccc(C=S(O)(O)=Cc2ccc(C(=O)O)o2)c1
CCN1CCN(CCNC(=O)C2CCN(Cc3nc(-c4ccc(Cl)cc4)oc3C)CC2)CC1
Cc1onc(-c2ccccc2Cl)c1C(=O)NCC(=O)O
CN=C1SC(CC(=O)Nc2cccc(Cl)c2Cl)C(=O)N1C
C=C(C)C1Cc2c(C)nn(-c3ccccc3)c2C1
Cc1ccc(Cn2nnc3c(=O)n(CC(=O)c4ccccc4)cnc32)cc1
CCCCN1C(=N)C(N(CCC(C)C)C(=O)CSc2nnc3ccccn23)C(=O)NC1=O
COc1cc(CC(=O)N2CCc3ccccc32)cc(OC)c1OC
N#Cc1nc(-c2ccco2)oc1NCCc1ccccc1
COc1ccc(OC)c(-c2nc(C)sc2CC(=O)O)c1
CCN1C(=O)C(C(=O)CN2CCOCC2)C(=N)N(Cc2ccccc2)C1=O
O=C1c2ccccc2S(=O)(=O)N1CC1CC(c2ccccc2)=NO1
Cc1cc(C)nc(SCc2nnc(SCC(=O)Nc3ccccc3C)n2Cc2ccco2)n1
CN(Cc1ccco1)C(=O)Cn1c(=O)oc2cc(S(=O)(=O)NCc3ccccc3)ccc21
Cc1ccc(S(=O)(=O)C2(S(=O)(=O)c3ccc(C)cc3)CCCC2)cc1
COc1cccc(-c2c(C(=O)c3ccc4c(c3)OCCO4)c(O)c(O)n2CCN(C)C)c1
CC(C)CCn1c(=S)[nH]c2ncccc2c1=O
CC1CCN(c2ccc(C(=O)NCc3cccs3)cn2)CC1
CSCCC(NS(=O)(=O)c1ccc2c(c1)oc(=O)n2C)C(=O)NC1CCCCC1
O=C(Nc1ccc2c(c1)nc1n2CCSC1)c1ccccc1
CCc1cccc2c(O)c(C(=O)NCCN3CCOCC3)cnc12
C=CCOc1ccc(C(=O)c2c(O)c(O)n(CCCOC)c2-c2ccncc2)cc1
COc1ccc(C2CCN(Cc3cccnc3)CC2O)cc1
O=C(O)CC(NC(=O)c1ccccc1NC(=O)c1ccccc1)C(=O)O
Cc1cccnc1NC(=O)C(C)Oc1ccccc1
Cc1cnc(NC(=O)CSc2nnc(Cc3ccccc3)o2)s1
COc1ccccc1N(CC(=O)NC1CCCCC1)C(=O)c1cnn(C(C)C)c1
Cc1cc(-c2nc3ncccc3o2)ccc1N
O=C(c1ccccc1)c1cc2ccccc2o1
Oc1oc(-c2ccco2)nc1C=Nc1ccccc1
COc1ccc(C(=O)C=CN=C2C(=O)N(c3ccccc3)N(C)C2C)cc1OC
Cc1ccc(N2C(=O)C3SCC=C3N=C2SCC(=O)NC2CCCCC2)cc1
O=C(c1cccs1)N(CCO)Cc1cc2cc3c(cc2nc1O)OCCO3
COc1cc(OC)c(C(=O)NC2CC(C)(C)NC(C)(C)C2)cc1OC
CCOC(=O)N1CCC(O)(c2cc(C)c(C)cc2C)CC1
CC(C)(C)c1ccc(S(=O)(=O)NCC(=O)N2CCN(C(=O)c3ccco3)CC2)cc1
Cc1cc(-c2ccccc2)nc(O)n1
Cn1nnnc1SCc1nc2ccccc2[nH]1
N#Cc1cccc(C(c2nnnn2Cc2ccccc2)N2CCCC2)c1
O=C(NCC(c1cccnc1)N1CCN(c2ccccc2)CC1)C1CCCCC1
N=C1C=CC=C2C1=NC1(CCCCC1)N2O
CC1Oc2ccccc2N(CC(=O)NCCc2ccccc2)C1=O
COC(=O)C(Cc1ccccc1)NC(=O)N1CCCCC1C
COC(=O)C1=C(C)N=C2SC(C)C(=O)N2C1C=Cc1ccccc1OC
CC1=CC(C)(C)C(C(=O)O)C(C(=O)O)C1
O=C1CN(Cc2ccccc2)C(=NCc2ccco2)S1
O=C(c1ccccc1)N1CCCCC(Sc2nnnn2-c2ccccc2)C1=O
O=C1CN(C(=O)COC(=O)c2ccccc2NC(=O)c2ccco2)c2ccccc2N1
CCC(c1nnnn1CCOC)N1CCN(C(=O)c2ccco2)CC1
O=C(c1ccncc1)N1CCN(C(=O)c2cccc3ccccc23)CC1
O=C(CSc1ccccc1)Nc1ccccc1N1CCOCC1
CCN1CCN(C(=O)c2cc3c(=O)n(C)c4ccccc4c3n2C)CC1
COc1cc(C(=O)N2CCN(C(=O)COc3ccc4ccccc4c3)CC2)cc(OC)c1OC
Cc1ccccc1-n1c(=C(C#N)C(=O)Nc2ccccc2)sc(=Cc2ccco2)c1=O
Cc1cc(C(C)(C)C)oc1C(=O)Nc1ccc(CC(=O)O)cc1
CCC=C1CC(=O)Oc2cc(OCC(=O)OC)cc(OCC(=O)OC)c21
Cc1c(C)[n+](=O)c(-c2cccs2)c(C)n1O
CC(=O)Nc1ccc(C(=O)Nc2ccc3c(c2)OCO3)cc1
c1ccc(CN=C2CCCN2)nc1
CCOc1ccccc1-n1c(SCC(=O)NC2CCCC2)nnc1-c1ccoc1C
Cc1cc(C)nc(N2CCCC(C(=O)Nc3nnc(C)s3)C2)n1
Cc1oc(-c2cccc(Cl)c2)nc1CN1CCCC(C(=O)NCc2ccco2)C1
Cc1ccccc1Cn1nnc(-c2cccc(C(=O)O)c2)n1
Cc1nn(Cc2ccc(C(=O)N3c4ccc(F)cc4CCC3C)o2)c(C)c1Br
Cc1ccc(CNc2ccc(N3CCOCC3)c(C(=O)O)c2)s1
O=C(Cc1nn[nH]n1)NCc1ccccc1Cl
CC(=O)Oc1cc2c(cc1Cl)C1=CCCC1C(=O)O2
COC(=O)c1cccc(S(=O)(=O)N(Cc2ccco2)Cc2cc3ccc(OC)cc3nc2O)c1
O=C(CN1CCOCC1)Nc1ccccc1-c1ccccc1
O=C(CSc1nnc(-c2ccc3c(c2)OCCO3)o1)NC1CCCCC1
C=C1Nc2ccccc2C(=O)N1N=Cc1cccc(OC)c1O
CCOc1cc(CNCC2CCCO2)cc(Br)c1OCC(N)=O
O=C(C1CCN(S(=O)(=O)N2CCOCC2)CC1)N1CCOCC1
Cc1ccc(OCC(=O)Nc2ccc3c(c2)nc2n3CCOC2)cc1
CCOc1ccc(C(=O)NCCn2cc(SCC(=O)Nc3cc(C)on3)c3ccccc32)cc1
Cc1ccc(NS(=O)(=O)c2cccc(C(=O)n3ncc(C#N)c3N)c2)c(C)c1
COc1ccc(-n2nnnc2Sc2ccc(S(=O)(=O)N3CCOCC3)cn2)cc1
Cn1c(=O)c(=O)n(C)c2cc(S(=O)(=O)NCCc3ccccc3)ccc21
Cc1ccc2nc(O)c(CN(CCCN3CCOCC3)Cc3nnnn3C3CCCC3)cc2c1
CC1CC(C)CN(CC(C)(C)NS(=O)(=O)c2ccccc2)C1
CC(C(=O)C[N+]#N)N1C(=O)c2ccccc2C1=O
Cc1cc(C)n2nc3nc(N4CCCCC4)nc(-c4ccco4)c3c2n1
FC(F)(F)COc1nc(N2CCCCC2)nc(N2CCNCC2)n1
O=C(NCCCN1CCN(CCCNC(=O)c2ccccc2F)CC1)c1ccccc1F
Cn1cnnc1Sc1nc2ccccc2nc1NS(=O)(=O)c1ccccc1
C[N+]1=C2CCCCCN2C(O)(c2ccccc2)C1
CCN(C(=O)CCN1C(=O)c2ccccc2C1=O)C1CCCCC1
CCOc1ccccc1CNC(=O)C1CCN(c2nc3ccccc3o2)CC1
COC(=O)C1(C)NC(c2ccc(O)cc2)c2c1c(O)n(-c1ccc3c(c1)OCCO3)c2O
COCCNC(=O)CN1c2ccccc2CC1C
COc1ccc(N(C(=O)c2ccc(S(=O)(=O)N3CCOCC3)cc2)C2=CC=S(O)(O)=C2)cc1
Cc1c(C(=O)Nc2ccccc2Cl)oc2ccc(S(=O)(=O)N3CCC4(CC3)OCCO4)cc12
CCC(=O)Nc1c(OC(=O)CC)ccc2c(C)cc(=O)oc12
CC1(C(=O)NCc2cccnc2)CCC(=O)N1CCc1ccccc1
Cc1cc(C(=O)Nc2cc(C)n(Cc3ccc(Cl)cc3)n2)no1
CCCCC(=O)Nc1ccc(Cl)cn1
NC(=O)c1ccccc1OCCOCCOCCOc1ccccc1C(N)=O
CSCCC(CO)NC(=O)OCc1ccccc1
CCC(C(=O)OC)n1cnc2c(nnn2-c2ccc(OC)cc2)c1=O
C=COCCNC(=O)Nc1ccc(Cl)c(Cl)c1
Nc1nc(N2CCOCC2)nc2ccccc12
CCCOc1cccc(-c2c(C(=O)c3ccncc3)c(O)c(O)n2CCCN(C)C)c1
CC(C)CC(=O)NC1(C(F)(F)F)C(=O)N=C2C1C(=O)NC(=O)N2Cc1ccco1
C=C(C)c1cccc(C(C)(C)NC(=O)N2CCOCC2)c1
O=C(O)COc1ccc(S(=O)(=O)NCCc2ccccc2)cc1
CCOc1ncccc1C(=O)OCC(=O)Nc1ncc(C(F)(F)F)cc1Cl
COC(=O)c1[nH]c2ccc(F)cc2c1NC(=O)CCN1CCN(Cc2ccc3c(c2)OCO3)CC1
COc1ccc(-c2cc3ccc(OCc4nn[nH]n4)cc3oc2=O)cc1
CNC(=O)Nc1ccccc1NC(=O)NC
COCCn1c(C)cc(C(=O)CSc2ncn[nH]2)c1C
NS(=O)(=O)c1ccc(CCNC(=O)c2cncc(Br)c2)cc1
Cc1cccc(N2C(=O)C3C4C=CC(C4)C3(C)C2=O)c1
CCN1c2ccccc2-c2nc3ccccc3n2C1c1ccncc1
O=C(Oc1cccc2c(O)nccc12)c1ccccc1
CCCCCC(O)CCC1=C(CC=CCCCC(=O)O)C(=O)C=C1
COc1ccc(S(=O)(=O)N(C)C2C=S(O)(O)=CC2)cc1OC
O=c1oc(-c2ccccc2)nc2c1cnn2-c1ccccc1
O=C(O)C1C(c2ccccc2)C(C(=O)OCc2ccco2)C1c1ccccc1
Cc1ccccc1Cn1nc(C)c(NC(=O)c2noc3c2CCCC3)c1C
O=C(Oc1ccc2c(O)coc2c1)c1ccccc1
COC(=O)C=c1sc2nc3ccccc3n2c1=O
CCCCN(c1ccccc1)S(=O)(=O)c1ccc2c(c1)CCN2C(=O)CCC(=O)O
COc1ccccc1NC(=O)c1oc2ccc(C)cc2c1C
O=C(CN1CCCCC1)Nc1nnc(-c2ccccc2)s1
CCOC(=O)c1ccc(NC(=O)CSc2nc(C)cc(O)n2)cc1
Cc1cccc2cc(CN(Cc3ccco3)C(=O)NC3CCCCC3)c(O)nc12
Oc1nc(N2CCc3ccccc32)nc2c1CCCC2
O=C(Cn1cnc2ccccc2c1=O)Nc1ccc2c(c1)OCCO2
CCOC(=O)N1CCN(CC(=O)c2ccc3c(c2)CCN3)CC1
COc1ccccc1C(=O)N1CCN(Cc2ccc3c(c2)OCO3)CC1
CC1CCN(S(=O)(=O)c2ccc3c(c2)oc(=O)n3CC(=O)N2c3ccccc3CC2C)CC1
Cc1ccc(-c2nc3cc(N)ccc3o2)c(C)c1
Cc1ccc2c(c1)N(CC(=O)N(Cc1ccc3c(c1)OCO3)CC1CCCO1)C(=O)C(C)O2
CCCC(c1c(C)n(C)n(-c2ccccc2)c1=O)c1c(C)n(C)n(-c2ccccc2)c1=O
CC1CCCCN1S(=O)(=O)c1ccc2c(c1)oc(=O)n2CC(=O)O
O=C(O)c1cccc(Nc2nc(N3CCOCC3)nc(N3CCOCC3)n2)c1
COc1ccc(NC(=O)CSc2nnc(Cc3cccn3C)n2-c2ccc(F)cc2)cc1OC
CC12CN3CCN(CC(C3)C1(O)CN1CCCCC1)C2
CCn1cc(C(=O)NCCCN2CC(C)CC(C)C2)c(=O)c2cc(S(=O)(=O)N(C)C)ccc21
CC(NS(=O)(=O)c1ccccc1)C(=O)Nc1nccs1
O=C(CN1CCN(S(=O)(=O)C=Cc2ccccc2)CC1)NC(=O)NCc1ccco1
CCOCCCNC(=O)Cc1ccc(OC)c(OC)c1
CC1CCN(c2nc(-c3ccco3)c3c(c2C#N)CC(C)(C)OC3)CC1
COC(=O)C1C(=O)C2C(=NC(C)=C(C(=O)OC3CCCC3)C2c2ccc(N(C)C)cc2)CC1C
O=C(c1cc2c(s1)CCCC2)N1CCN(C(=O)C2CCCO2)CC1
COCCCn1c(O)c(O)c(C(=O)c2ccc3c(c2)CC(C)O3)c1-c1cccnc1
C=CCn1c(S)nnc1Cc1c[nH]c2ccccc12
COc1ccc(N2C(=O)CSC2c2ccncc2)cc1
CCOC(=O)CNc1c(-c2ccc(O)cc2)nc2ccccn12
CCc1nnc(NC(=O)c2ccc(S(=O)(=O)NC3CCCCC3)cc2)s1
CSC1=NC2=CC(C)SC2C(=O)N1Cc1ccccc1
COCc1nnc(NC(=O)CSc2ccccc2)s1
COc1cccc(-c2cc(C(=O)N3CCCCCC3)no2)c1
CC1CCN(C(=O)CSc2nc(O)c3cnn(-c4ccccc4)c3n2)CC1
COc1cccc(C(c2nnnn2Cc2ccco2)N2CCN(c3cccc(C)c3C)CC2)c1OC
COC(=O)C(C(=O)Nc1ccc(OC)cc1)C1CCCCCC1
Cc1nn2c(N3CCCC3)cc(C(C)C)nc2c1-c1ccccc1
COc1ncnc(OC)c1NC(=O)c1ccc(F)cc1
Cn1c(-c2nonc2NC(=O)c2ccc(C(C)(C)C)cc2)nc2ccccc21
COc1ccccc1COCC(O)CNCC1(N2CCCCC2)CCCCC1
COc1ccc(N2CCN(C=C3CC(=O)Oc4ccc(Cl)cc43)CC2)cc1
COc1ccc(C(=O)c2oc3ccccc3c2N)cc1
COc1cccc(-c2cc(C(=O)NCc3ccc(Cl)cc3)no2)c1
COc1ccc(C(=O)NCCn2ccc3ccccc32)cc1OC
COc1cc2c(cc1OC)CN(CC(=O)NC(=O)NCc1ccco1)CC2
COc1ccc(-c2ccc(=O)n(CC(=O)Nc3cccc(O)c3)n2)cc1OC
O=C(COc1ccc(S(=O)(=O)NC2CCCCC2)cc1Cl)NCc1cccnc1
COc1ccc(-c2c(C(=O)c3ccc4c(c3)CC(C)O4)c(O)c(O)n2CCN2CCOCC2)cc1
COc1ccc(S(=O)(=O)N2CCC(C(=O)Nc3c(F)cccc3F)CC2)cc1
O=C(CSCSCC(=O)Nc1ccc2c(c1)OCO2)Nc1ccc2c(c1)OCO2
COC(=O)c1nc2n(n1)C(c1ccc(OC)c(OC)c1OC)C1C(=O)CCCC1=N2
CCCC1CC(C)(C(=O)Cn2[nH]c(=O)ccc2=O)OC1=O
CC(N)c1nnc(SCc2ccc(Cl)cc2Cl)o1
CC(CCc1ccco1)NC(=O)Nc1cccc(F)c1
Cc1cc(C)n2ncc(C(=O)NCc3cccnc3)c2n1
CCOC(=O)CNS(=O)(=O)c1ccc(C(=O)O)cc1
Cc1ccc(-n2nc3c(c2NC(=O)c2cccs2)CSC3)cc1
O=P(O)(CCCCP(=O)(O)CCc1ccccc1)CCc1ccccc1
CSc1nnc(Cn2c(=O)sc3ccccc32)n1-c1ccccc1
Cc1ccc(N(C(=O)C2CCCO2)C2=CC=S(O)(O)=C2)cc1Cl
CC(C)(C)c1csc(NC2=NS(=O)(=O)c3ccccc32)n1
CCn1c(=O)cc(SCC(=O)NCCCN2CCN(c3ccccc3F)CC2)c2ccccc21
COC(=O)c1c(NC(=O)c2nn(C)cc2Cl)sc2c1CCCC2
O=C(O)COc1cccc(NC(=O)c2ccccc2)c1
CC1(C)CC(=O)c2sc(NC(=O)CN3CCCCC3)nc2C1
Cc1cc(C)n2nc(SCC#N)nc2n1
O=C(CCN1CCN(c2ccccc2F)CC1)Nc1ccc2c(c1)OCO2
COc1ccc(C(C)=O)cc1CSc1nnc(C)s1
CCOc1ccc(OCC)c(NC(=O)CCCN2C(=O)c3cccnc3C2=O)c1
Cc1cccc(Nc2nc(N)nc(CN3CCN(c4ccccc4F)CC3)n2)c1
COc1ccccc1C1C(C(N)=O)C(C)=Nc2ncnn21
CCN1C(=O)CC(=O)c2ccccc21
O=c1c2ccccc2oc2c(O)n(CCCO)c(-c3cccc(F)c3)c12
O=C(c1ccc(S(=O)(=O)Nc2ccccc2)cc1)N1CCOCC1
O=c1n(Cc2ccccc2Cl)c2sc3c(c2c2ncnn12)CCCC3
Cc1cc(C)c2cc(CN(CC3CCCO3)C(=O)NC3CCCCC3)c(O)nc2c1
O=C(NCC(=O)N(c1cccnc1)C(C(=O)NC1CCCCC1)c1cccnc1)c1ccco1
O=C(CCN1C(=O)CSC1=O)Nc1ccccc1
CC1(C)C2CCC(C2)C1(C)NC(=O)CN1CCOCC1
CCn1ncc(Br)c1C(=O)Nc1cc(C)ccc1F
Nc1c(-c2nc3ccccc3s2)c(O)cn1CCCO
CCC(C)NC(=O)c1c(N)n(CCCOC)c2nc3ccccc3nc12
Cc1ccc(-n2ncc3c(N4CCCC(C)C4)ncnc32)c(C)c1
Nn1c(SCC=Cc2ccccc2)nnc1-c1cccnc1
COC(=O)CSc1nc(C)c(Oc2ccccc2)c(O)n1
COc1cc(NC(=O)CSc2nnnn2-c2ccccc2)cc(OC)c1OC
c1ccc(COc2ccc(CNn3cnnc3)cc2)cc1
Cn1c(=O)c2c(ncn2CC(=O)Nc2nnc(Cc3ccccc3)s2)n(C)c1=O
CCOC(=O)CNC(=O)c1sc(NC(=O)c2ccccc2F)nc1C
COc1ccccc1CNC(=O)c1cnc2sccn2c1=O
COCCNC(=O)C(c1cccs1)N(C(=O)Cn1nnc2ccccc21)c1ccc2c(c1)OCO2
CCC12CN3CC(CC)(CN(C1)C3c1c(O)ccc3ccccc13)C2=O
O=C(Cn1nnc(-c2ccccc2)n1)c1ccccc1
Cc1cc(=O)oc2c1ccc1oc(C(C)O)c(C)c12
CCN1C(=O)C(O)(CC(=O)c2ccc3c(c2)OCCO3)c2ccccc21
O=C1C(=NCC2CCCO2)C(Cl)C(=O)N1CCc1ccccc1
COCCNC(=O)c1cc2c(=O)n(C)c3ccccc3c2n1C
Cn1c(SCc2nc(-c3ccc(Cl)cc3)no2)nnc1-c1ccco1
COc1cccc(-n2c(SCC(=O)NC(C)(C)C)nnc2-c2ccoc2C)c1
CCc1ccc(CN2C(=O)CCC2(C)C(=O)NC2CCCC2)cc1
COc1ccc(C(=O)NCCn2cc(SCC(=O)N3CCOCC3)c3ccccc32)cc1
COc1ccc(NC(=O)COc2ccccc2)c(OC)c1
Cc1cc(C(=O)CSc2nnc(-c3ccc(Cl)cc3)n2CC2CCCO2)c(C)n1C
Cc1ccc2c(c1)N(CCC(=O)NCC1COc3ccccc3O1)C(=O)CO2
COc1ccc(CN2CCCCC2c2cccnc2)c(OC)c1C
O=C(CSc1nnc(C2CCCCC2)o1)N1CCCCC1
CCc1nnc(NC(=O)CSc2nnc(-c3ccoc3C)n2-c2ccc(C)cc2)s1
Cc1ccc(-c2nc(C3CCN(S(C)(=O)=O)CC3)no2)cc1
Nc1c(C(=O)OC2CCCCC2)c2nc3ccccc3nc2n1CC1CCCO1
COc1ccc(S(=O)(=O)N2CCCC2C(=O)Nc2nnc(-c3cccnc3)s2)cc1
Cn1c(=O)[nH]c(=O)c2c1nc(SCCN1CCCCC1)n2CCCc1ccccc1
CCCCC(=O)NCCc1cc2c(C)ccc(C)c2nc1O
CCCCNS(=O)(=O)c1cccc(S(=O)(=O)N2CCCC2)c1
COc1ccc(C2N(c3cc(Cl)ccc3OC)C(=O)C3CCCN32)c(OC)c1
COC(=O)c1ccccc1NC(=O)N1CCN(C(=O)c2ccco2)CC1
Cc1noc(C)c1S(=O)(=O)N1CCCC(C(=O)NCCc2ccc(Cl)cc2)C1
CC(=NCc1ccc2c(c1)OCO2)C1C(=O)c2ccccc2C1=O
c1ccc(CN2CCN(c3nc(-c4ccccn4)nc4ccccc34)CC2)cc1
Cn1c(SCc2ccc(F)cc2)nnc1-c1cccs1
CCOc1ccccc1N1C(=O)NC(=O)C(C=Nc2c(C)n(C)n(-c3ccccc3)c2=O)C1=O
CCc1c(C)nc2cc(-c3ccc(OC)cc3)nn2c1O
CCCCC(c1nnnn1CS(=O)(=O)c1ccc(C)cc1)N1CCN(c2ccccc2)CC1
COc1ccc(OC)c(C2CC(=O)N3CN(c4ccccc4)CSC3=C2C#N)c1
O=C(COC(=O)c1ccccn1)Nc1nccs1
COC(=O)c1ccc(OCCn2cnc3ccccc3c2=O)cc1
Cc1ccc(C)c(C(=O)c2c(O)c(O)n(CCCn3ccnc3)c2-c2ccncc2)c1
COc1cc(C)ccc1NC(=O)c1ccc(S(=O)(=O)N2CCOCC2)cc1
CCOc1ccc(CCNC(=O)C2CCCN(C(=O)N(C)C)C2)cc1OCC
COC(=O)Nc1cc(C)nc2ccccc12
Brc1ccccc1OCCCN1CCOCC1
CCCN(CCO)Cc1ccc(F)c(Br)c1
COc1ccc(S(=O)(=O)Nc2nc(C(F)(F)F)cs2)cc1
CSCCC(NS(=O)(=O)c1ccc2c(c1)oc(=O)n2C)C(=O)NC1CCC(C)CC1
CC(C)(C)c1noc2c1C(c1cccnc1)C(C#N)C(N)=N2
CCCCn1c(SCc2cc(O)nc3ccccc23)nc2c1c(=O)n(C)c(=O)n2C
COc1ccc(C(=O)NCc2cccnc2)cc1OC
COc1ccc(-c2cc(-c3ccccc3)nc(N3CCCC3)n2)cc1OC
O=C(O)c1ccc(-c2ccco2)n1Cc1ccccc1
Cn1nnnc1SCc1csc(Nc2ccccc2)n1
CC1=NC(C)=C(C(=O)OC(C)C)C(C)C1C(=O)OC(C)C
c1ccc(Cn2c(CSc3nnnn3-c3ccccc3)nc3ccccc32)cc1
CCN(CC)C(=O)C(C)N(C#N)c1nc(SC)nc(N(C)C)n1
COCCn1c(CN2CCN(c3ccc(F)cc3)CC2)nc2c1c(=O)n(C)c(=O)n2C
O=C(c1ccccc1)N1CC(COc2ccccc2)OC(c2ccco2)O1
O=C(c1nc2nc(-c3ccccc3)cc(C(F)(F)F)n2n1)N1CCOCC1
COCCSc1ccccc1C(=O)N1CCN(Cc2ccc3c(c2)OCO3)CC1
CC(C)OCC(O)Cn1c(N2CCCC2)nc2c1c(=O)[nH]c(=O)n2C
COc1cccc(-c2c(C(=O)c3ccc4c(c3)OCO4)c(O)c(O)n2CCN(C)C)c1OC
CCN(C(=O)COc1cc(=O)n(C)c2ccccc12)c1cccc(Cl)c1
O=C1CC(=NCc2ccncc2)CC(c2ccccc2)C1
COc1cc(OC)c(-c2cc(C(O)O)on2)cc1Cl
COc1ccccc1NC(=O)N1CCCC1C(=O)NCc1ccc(F)cc1
Cc1cc(NC(=O)CSc2nc(-c3ccco3)cc(C(F)(F)F)n2)no1
O=C(NC1CCN(C(=O)Nc2cccc(F)c2)CC1)C1CCCCC1
CC(=O)NC12CC3CC(C1)CC(C(=O)OCC(=O)Nc1ncc(Cl)c(C)c1Cl)(C3)C2
O=C(NC12CC3CC(CC(C3)C1)C2)N1CCC(O)CC1
CC(C)c1n[nH]c2c1C(c1ccc(OC(=O)c3ccco3)cc1)C(C#N)C(=N)O2
Cc1ccccc1N1C(=O)CC(=O)N=C1SCC(=O)N1CCOCC1
CCOC(=O)c1c(C)n(C)c2ccc(OCC(O)Cn3c(C)nc4ccccc43)cc12
CCCN1CCN(CCCNC(=O)Cn2nc(-c3ccc(Cl)cc3)ccc2=O)CC1
COc1ccc(-c2cc(N)n(CCC#N)n2)c(OC)c1
CCC(O)c1cc2c(cc1NC(=O)c1cccs1)OCCO2
Cn1cccc1CNC(=O)Nc1ccc(Cl)c(Cl)c1
CCCCN(C)c1nc(-c2ccco2)c2c(c1C#N)CC(C)(C)OC2
Cc1cc(C)cc(OCC(=O)N2CCCCCC2)c1
Cc1cccc(OCCCC(=O)Nc2ccc3c(c2)OCO3)c1
CC(=O)c1cccc(NC(=O)N2CCCC2C(=O)NCc2ccc(C)cc2)c1
O=C(O)CC(CNS(=O)(=O)c1ccccc1)c1ccccc1
CCN(CCC(=O)Nc1cc(OC)cc(OC)c1)Cc1ccccc1
CCOC(=O)c1cnc(-n2nc(C)cc2C)nc1NC(C)c1ccccc1
O=C(CSc1nnc2scc(-c3ccccc3)n12)Nc1nsc(-c2ccc(Cl)cc2)n1
O=C(CSc1ncnc2c1oc1ccccc12)Nc1cccc(F)c1
CC(=O)C1=C(C)N=C(SCC(=O)c2ccc(F)cc2)C(C#N)C1c1ccco1
O=C(CSc1nc2c(sc3ccccc32)c(=O)n1CCO)NCC1CCCO1
CC1(C)C=C2OC(=N)C(C#N)C(c3ccccc3)C2C(=O)C1
COC(=O)c1ccc(CSc2nc(-c3ccccc3)cs2)o1
CCOC(=O)c1c(C)c(C(=O)NC(C)COC)c(C)n1C
c1ccc(-c2nnc(N3CCOCC3)nc2-c2ccccc2)cc1
Oc1cc(N2CCC(O)(c3ccc(Cl)cc3)CC2)c(O)[nH]1
CCCn1nnnc1SCC(=O)Nc1nnc(CC)s1
O=C(CC1COc2ccccc2O1)NCc1ccccc1
CCN(CC)C(=O)COc1ccc(-c2ccccc2)cc1
CCCNC(=O)CC(NS(=O)(=O)c1ccc(Cl)cc1)c1ccco1
CCOc1ccc2nc(O)c(CN(CCO)C(=O)c3ccc(Br)cc3)cc2c1
Cc1cc(=O)oc(C)c1C(=O)Nc1cccc2nonc12
O=C(CN1CCN(c2nc(-c3ccccc3)cs2)CC1)Nc1ccc2c(c1)OCO2
COc1ccc(-c2ccc(-c3noc(C4CCCCC4)n3)c(OC)n2)cc1
COC(=O)c1ccnc(C=NO)c1
Cc1ccc(-c2csc3nnc(SCC(=O)NCc4ccc5c(c4)OCO5)n23)cc1
COc1ccc(NC(=O)CSc2nc3ccccc3c(=O)n2-c2ccc3c(c2)OCO3)c(OC)c1
CC1(C)Oc2ccc3ccc(=O)oc3c2C(C=NCCO)C1=O
CCOC(=O)N1CCC(NC(=O)CN2C(=O)CCSc3ccccc32)CC1
CCOC(=O)C1SC(=S)N(CC)C1=NC(=O)C1CC1
COc1ccccc1-c1nn2c(-c3ccc(C(C)(C)C)cc3)nnc2s1
Cn1c(=O)c2c(nc(N3CCCCCC3)n2CC(O)COc2ccc(Cl)cc2)n(C)c1=O
CCC(=O)Nc1nonc1-c1nc2ccccc2n1CCC(C)C
COc1cc(C(=O)N2CCN=C2c2ccccc2)cc(OC)c1OC
COC(=O)CCC(=O)COc1ccc(OC)cc1C#N
CCn1ncc(Br)c1C(=O)Nc1sc2c(c1C(N)=O)CCC2
C=C(C)c1cccc(C(C)(C)NC(=O)Nc2ncccn2)c1
COc1ccc(OCc2nc(N)nc(Nc3cccc(C)c3C)n2)cc1
O=C(NCc1nc2ccccc2[nH]1)c1cc2ccccc2oc1=O
Cc1cc(C)cc(-c2nnc(SCC(=O)N3CCN(C(=O)c4ccco4)CC3)o2)c1
CCOC(=O)CCSc1nc(C)c2ccccc2n1
C=C1C(=S(O)(O)=Nc2cc(Cl)ccc2Cl)C(=O)N(C)C(=O)N1C
CCOC(=O)N1CCN(C(=O)C2CCC(C(=O)N3CCN(C(=O)OCC)CC3)CC2)CC1
Cc1ccc(NC(=O)CSc2nnc(NC(=O)CN3CCOCC3)s2)cc1
CC(=O)OCCCN1C(=O)c2ccc(Br)cc2C1=O
CC(C)(C=NO)N(O)C=C[N+](=O)C(C)(C)C=NO
CCCCn1c(S(=O)(=O)O)nc2ccccc21
Nc1nnc(-c2cc3ccccc3oc2=O)s1
CN(c1ccc(C(=O)NCc2ccccc2)cc1)S(C)(=O)=O
CC(=O)Cc1nsc(NC(=O)C2Cc3ccccc3C(=O)O2)n1
O=S(=O)(c1ccc(NC2CCCCC2)cc1)N1CCOCC1
Cc1nc(NCc2ccco2)nc(O)c1CCC(C)C
O=C(CSc1nnc(Cc2cccs2)n1-c1ccccc1)NC1CCCCC1
COC(=O)c1cc(NC(=O)C2COc3ccccc3O2)cc(C(=O)OC)c1
Cc1ccc(CNC(=O)c2nnn(-c3cccc(C)c3)c2N)cc1
COc1ccc(CNC(=O)c2noc3c2CCCC3)cc1
Nc1nc2n(n1)C(c1ccccc1)CC(c1ccc(F)cc1)N2
Cc1cccc(N2CCN(C(=O)CCN[SH](=O)(O)c3ccc4nc(O)ccc4c3)CC2)c1C
CC1CCCCN1S(=O)(=O)c1ccc(C(=O)Nc2nnc(-c3ccccc3Cl)o2)cc1
CCOc1ccc(N(C(C)=O)C2=CC=S(O)(O)=C2)cc1
CCCCOc1nc(N)nc(-c2ccccc2)n1
Cc1onc(-c2ccccc2Cl)c1C(=O)NCc1ccco1
CCOC(=O)C1C(=O)NC(N2CCN(Cc3ccccc3)CC2)=NC1c1ccco1
Cc1c(O)ccc(C(=O)CN2C(=O)c3ccccc3C2=O)c1O
O=C(NC1CCCCC1)N1CCC(c2nc(-c3ccc(S(=O)(=O)N4CCCC4)cc3)no2)CC1
Cc1ccc(OCCCn2c(CO)nc3ccccc32)cc1
CC1Cc2ccccc2N1C(=O)CSCC(=O)O
COc1cc(-c2nc(S(=O)(=O)c3ccc(Cl)cc3)c(N3CCOCC3)o2)cc(OC)c1OC
Cn1c(=O)c2cn(-c3ccc4c(c3)OCCO4)cc2n(C)c1=O
COC(=O)CN1C2(C#N)CCCCC2CC2CCCCC21C#N
O=C(OCC(=O)N1CCN(C(=O)c2ccco2)CC1)c1ccccc1Cc1ccccc1
COc1ccc(OC)c(NC(=O)c2cc3ccccc3o2)c1
COc1ccc(CCNc2cc(O)n(CCc3ccccc3)c2O)cc1OC
CCOC(=O)NC(Nc1nnc(SCC)s1)(C(F)(F)F)C(F)(F)F
OCc1nc2ccccc2n1CCCOc1ccc(Br)cc1
CCn1c(O)cc(N2CCC(C(=O)N3CCOCC3)CC2)c1O
CCN1CCN(c2ncc(C(=O)N3CCN(c4ccccc4OC)CC3)c3ccccc23)CC1
CC1CCCCN1CCNC(=O)C1CCN(S(=O)(=O)N2CCCCC2)CC1
CCCOc1ccc(-c2c3c(=O)c4cc(C)c(C)cc4oc3c(O)n2CCCN(C)C)cc1
CC(=O)c1cc2c(cc1NC(=O)Nc1cccc(Cl)c1)OCCO2
Cc1cc(O)nc(SCC(=O)Nc2nc3c(s2)CCCC3)n1
O=C(O)C1C2CCC(C2)C1C(=O)Nc1cc(F)ccc1F
C=CCOc1ccc(C(=O)c2c(O)c(O)n(CCCOC)c2-c2ccc(O)c(OC)c2)cc1
N#Cc1cc(N)c(Nc2ccccc2)cc1C#N
CNC(=O)c1ccccc1-c1ccccc1
O=C(C1CCCN(Cc2cccnc2)C1)N1CCCCC1
CCCN(CCC)C(=O)c1ccc2c(c1)N(Cc1ccccc1)C(=O)C=S2O
CCOC(=O)C1=C(C)OC(=N)C(C#N)C12C(=O)Nc1ccc(C)cc12
CC(=O)N1CCN=C1SCc1ccccc1Cl
CCCc1cc(C(=O)Nc2sc(C)c(C)c2C(=O)OCC)no1
CCCCCCn1c(SCC(C)C)nc2c1c(=O)[nH]c(=O)n2C
CCc1cc(C(=O)Nc2ccccc2)cs1
CCC1(C)Cc2c(sc3c2c(=O)n(C)c2nnc(SCCc4ccccc4)n32)CO1
CN(C)c1ccc(CN(C(=O)COc2ccccc2)C2C=S(O)(O)=CC2)cc1
c1ccc(Cn2ccnc2-c2ccco2)cc1
Cc1ccc(N2C(=O)CSC2c2cccs2)cc1
Cc1cc(C(=O)NCCCN2CCOCC2)n(-c2ccccc2)n1
Cc1ccc(NC(=O)CCn2cccc2)cc1Cl
CCCCn1c(Oc2ccc(C(=O)OC)cc2)nc2c1c(=O)n(C)c(=O)n2C
Cc1nc(NC(=O)CCC(=O)O)sc1C(=O)N(C)C
COc1ccc(Cl)c(Cn2c(NCCCN(C)C)nc3c2c(=O)n(C)c(=O)n3C)c1
Cc1ccc2c(c1)c1c(n2C)C(C(N)=O)CCC1
COc1cccc(C2NC(=O)NC(O)(C(F)(F)F)C2C(=O)c2cccnc2)c1OC
CC(C)OC(=O)Nc1ccc(Oc2c(F)c(F)c(F)c(F)c2F)cc1
COCCCNC(=O)C=S(O)(O)=Cc1nc(-c2cccc(OC)c2)oc1C
c1ccc(-n2nnnc2SCc2cccc3nsnc23)cc1
CCc1ccc(N(CC)c2ncnc3nc[nH]c23)cc1
Cn1c(SCC(=O)Nc2cccc(F)c2)nnc1-c1cccnc1
CCOC(=O)CNC(=O)CSc1nnnn1-c1cc(C)ccc1C
OCCOCCn1c2ccccc2c2ccccc21
CC1=NC(=O)NC(c2ccc(N3CCOCC3)cc2)C1C(=O)OCc1ccccc1
Cc1ccc(F)c(NC(=O)C2CCCCC2C(=O)O)c1
CCc1ccc(Nc2cc(O)n(-c3ccc(OC)cc3OC)c2O)cc1
CN1C(=O)NC(=O)C2C1=NC(=O)C2(NC(=O)c1ccco1)C(F)(F)F
CCCCC(=O)Nc1ccc2c(c1)nc1n2CCSC1
Cc1noc(C)c1COC(=O)C1COc2ccccc2O1
O=C(NCC1CCCO1)c1cccc(-n2cnnn2)c1
Cc1cc(C)nc(SCc2nnc(SCC(=O)Nc3ccc(Cl)c(C(F)(F)F)c3)o2)n1
O=C(O)COc1ccc(-c2nnn(Cc3ccccc3F)n2)cc1
C=CCn1c(C)cc(C(=O)CN2C(=O)c3ccccc3C2=O)c1C
O=C(OCc1nnc(-c2ccccc2)o1)c1ccc(S(=O)(=O)NCc2ccco2)cc1
Cc1cc(C)n2nc(S(=O)(=O)N(C)c3ccccc3)nc2n1
CCN1CCc2c(C#N)c(N3CCOCC3)nc(NCCO)c2C1
CCOc1cc(-c2noc(N)c2C(=O)OC)cc(OCC)c1OCC
CCOC(=O)c1ccccc1NC(=O)c1ccc(Cl)c(S(=O)(=O)N2CCOCC2)c1
CCc1nnc(NC(=O)Cn2nc(-c3ccccc3OC)ccc2=O)s1
COc1cccc(C2=Nc3ncnn3C(c3ccc(C)cc3)C2)c1
O=c1oc2c(CN3CCOCC3)c(O)c(Cl)cc2c2c1CCC2
CC(=O)NC1(C(F)(F)F)C(=O)N=C2C1C(=O)NC(=O)N2Cc1ccco1
O=C(Nc1ccccc1Cl)c1ccc(S(=O)(=O)N2CCOCC2)cc1
O=C(NCCc1ccccc1)C1CCN(S(=O)(=O)c2ccc(-c3nnn[nH]3)cc2)CC1
CNC(=O)c1cccc(N2CCCC2=O)c1
O=C(Nc1ccc2nn(-c3ccccc3)nc2c1)c1ccc2c(c1)OCO2
CC(C)N(CCNC(=O)c1cn(C)c2ccc(S(=O)(=O)N(C)C)cc2c1=O)Cc1ccccc1
CCn1c(=O)c(C(C)=O)nc2ccccc21
COc1ccc(OC(C)C(=O)NCc2cccnc2)cc1
Cc1noc(C)c1C(=O)Nc1ccccc1-c1ccccc1
CCc1sc(C(=O)NCc2cc(C)n(C)n2)cc1Br
Brc1cccc(-c2cnc3n2CCCCC3)c1
C(=NC12CN3CN(CN(C3)C1)C2)c1ccc2c(c1)OCO2
Cc1nc2cc(NC(=O)N3c4ccccc4CC3C)ccc2o1
CCN(CC)CCNC(=O)c1ccccc1C(=O)c1ncc[nH]1
CN(Cc1nc(-c2ccncc2)no1)S(=O)(=O)c1ccccc1
COc1ccccc1NC(=O)CN1CCN(c2ccc(Cl)cc2)CC1
O=C(c1cc2ccccc2oc1=O)N1CCCC1
O=C(Nc1nnc(CCN2CCOCC2)s1)C1CCCCC1
O=C(CCn1c(=O)oc2ccccc21)N(Cc1ccccc1)c1ccccn1
O=C(CN1CCN(Cc2ccc3c(c2)OCO3)CC1)N1CCc2[nH]c3ccc(F)cc3c2C1
O=C(CN(Cc1ccc2c(c1)OCO2)C(=O)CNS(=O)(=O)c1ccccc1)NCc1ccco1
c1ccc(Cn2nnc3c(N4CCc5ccccc5C4)ncnc32)cc1
COc1ccc(CCNC(=O)c2cc3ccccn3n2)c(OC)c1OC
CC(C)n1c(CCCO)nc2ccccc21
Cn1c(=O)oc2cc(S(=O)(=O)N3CCC(C(=O)Nc4ccc(OC(F)(F)F)cc4)CC3)ccc21
O=C(Nc1nc(-c2ccncc2)cs1)C1COc2ccccc2O1
N#Cc1cc2c(nc1SCC(=O)N1CCCCC1)CCCC2
O=C(Nc1ccccc1C(=O)O)c1cccc(NC(=O)c2ccc(Br)o2)c1
COC(=O)C(C)NC(=O)Nc1ccccc1F
COc1ccc(C2=Nn3c(nnc3-c3cccnc3)SC2)cc1
Cc1onc(-c2ccccc2Cl)c1C(=O)NCc1ccccn1
CCN(CC(=O)Nc1ccc2c(c1)OCCO2)C(=O)c1cccc(S(=O)(=O)N2CCOCC2)c1
CCN(Cc1cc2cc(OC)ccc2nc1O)C(=O)c1ccncc1
O=C(c1ccccc1)c1ccncc1
CCOC(=O)c1ccc2c(c1)nc(SCC(=O)c1ccco1)n2CC
COC(=O)C1SCCC1=NC(=O)c1cccc(OC)c1
Cc1cccc(N2CCN(S(=O)(=O)c3ccc4c(c3)n(C)c(=O)c(=O)n4C)CC2C)c1
Cc1ccc(NC(=O)c2cnc3scc(C)n3c2=O)c(C)c1
Cc1ccc(S(=O)(=O)NCc2nc3ccccc3[nH]2)cc1
COc1ccc(N=c2scc(-c3ccc(S(=O)(=O)N4CCOCC4)cc3)n2CCCO)cc1
O=C(Nc1ccc(F)cc1)NC1CCN(Cc2nnnn2Cc2ccc3c(c2)OCO3)CC1
O=C(NC1(C(F)(F)F)NC(=O)N(Cc2cccnc2)C1=O)c1ccncc1
COC(=O)c1onc(C(=O)c2ccccc2)c1C(=O)OC
Cn1c(Cn2cnc3ccccc32)nnc1SCc1ccccc1
CCOc1ccc(C2C(C(=O)Nc3ccc(F)cc3)C(C)=Nc3nc(CCCO)nn32)cc1
Cc1nc(S)nc(O)c1CCOc1ccccc1
Cc1ccccc1CN1CCNC1=O
COc1ccc(N2C(=O)CSC23CCCCC3)cc1
CCOC(=O)N1CCN(S(=O)(=O)c2ccc3c(c2)SC(C)C(=O)N3)CC1
CCOC(=O)C1C(C)=Nc2nnnn2C1c1ccc(OC)c(Br)c1
CCOC(=O)C1CCN(C(=O)C2(NC(=O)Nc3ccccc3Cl)CCCCC2)CC1
OCCN1CCOCCN(CCO)CCOCC1
CC(=O)NC(C)(C)C1C=CC(C)C(=NO)C1
C=CCOC(=O)CCC(=O)Nc1cc(OC)nc(OC)n1
COc1ccc(OC)c2nc(O)c(CCNC(=O)c3ccc(Br)o3)cc12
Cc1cc2c(c(=O)n1Cc1ccccn1)C(c1cccs1)C(C#N)C(=N)O2
CCn1nc(-c2ccccc2)c2nc3ccccc3nc21
O=C(O)CCc1ccc(-c2ccccc2)o1
CCCOc1cc(C)c(S(=O)(=O)NCCOC)cc1C
O=C(C1CCCCN1S(=O)(=O)c1ccc(F)cc1)N1CCN(c2ccccc2F)CC1
CCCc1cc(O)nc(SCC(=O)N(C)C2C=S(O)(O)=CC2)n1
NC(=O)C1CCN(C(=O)C23CC4CC(CC(C4)C2)C3)CC1
O=C1CC(c2cccc(Cl)c2)CC(=O)C1C=NCCCO
Cc1ccc(S(=O)(=O)NC(=O)c2cc(C)n(CCCn3ccnc3)c2C)cc1
CCOc1ccc(C(=O)CSc2nnc(N)s2)cc1
COc1ccc(N(Cc2cc3ccc(C)cc3nc2O)C(C)=O)cc1
COC(=O)Nc1c[n+](-c2ccc(C)cc2)no1
Cc1ccc(OCC(O)CN2C(=O)NC(C)(C)C2=O)cc1C
CCOC(=O)c1sc(C)c(C(N)=O)c1N=C1CCCCCN1
CC1(C)c2ccccc2N2CCC(=O)NC21C=Cc1ccco1
Cc1ccnn2c(-c3ccccc3)c3c(=O)n(C)c(=O)n(C)c3c12
CCNC(=O)C1CC(=O)N(Cc2ccc3c(c2)OCO3)C(=Nc2ccc(F)cc2)S1
Cc1ccc(-c2nnc(N3CCN(S(C)(=O)=O)CC3)c3ccccc23)cc1
O=C(O)c1cc2n(n1)C(C(F)(F)F)CC(c1ccccc1)N2
Cc1ccnc(SCCn2c(N3CCOCC3)nc3c2c(=O)[nH]c(=O)n3C)n1
Cn1c(=O)c2c(ncn2CC(=O)N2CCN(c3ccccc3F)CC2)n(C)c1=O
COc1cc(OC)c(C(=O)Nc2ccc(N(C)C)cc2)cc1OC
CC1(C)c2ccccc2N2CC(=O)N(CC(N)=O)C21C
CC(C)Oc1cccc(-c2cc(C(=O)N3CCN(S(C)(=O)=O)CC3)c3ccccc3n2)c1
CCOc1ccccc1NS(=O)(=O)c1ccc(OC)c(OC)c1
CCOc1ccc(OCC)c(C2C(C#N)C(=N)N(c3cccnc3)C3=CC(C)(C)CC(=O)C32)c1
CCOC(=O)C1CCCN(C(=O)c2sc3nc(-c4ccccc4)cn3c2C)C1
CC(C)(C)OC(=O)N1CC(O)CC1C(=O)OCC(=O)c1ccc(Cl)cc1
CCOC(=O)C1CCCN(Cc2cc(Br)c(OC)cc2OC)C1
CCOC(=O)N1CCN(C(=O)c2cn(C)c3ccc(S(=O)(=O)N4CCCC4)cc3c2=O)CC1
COCCn1c(SCC(=O)OC(C)C)nnc1-c1ccccc1
Cc1cccc(C(CC(=O)N2CCCC2)c2ccccc2)c1O
O=C(c1nnc(Cc2ccc(Cl)cc2)o1)N1CCc2ccccc2C1
CCN1CCN(C(=O)c2sc3nc(C)nc(N4CCC(C)CC4)c3c2C)CC1
O=C(c1cc2c(s1)-c1ccccc1OC2)N1CCN(c2ccccn2)CC1
O=C(CN1CCN(c2ccccc2)CC1)Nc1c(C(=O)C2CC2)oc2ccccc12
Cc1cc(-c2ccco2)n(CC(=O)NCc2ccco2)n1
CCN1C(=O)c2ccccc2S(=O)(=O)c2ccc(C(=O)NCc3cccnc3)cc21
COc1ccc(N(Cn2c(O)c3c(c2O)C2C=CC3C2)C(=O)c2ccco2)cc1
COc1ccc(NC(=O)CCN2CCCCC2)cc1
CC=S(O)(O)=CCSc1nc2ccccc2o1
COc1cc2c(cc1OC)-c1cc(=NC3CCCCCC3)[nH]c(=O)n1CC2
COc1ccc(C(=O)CSC2=NC(=N)C(C#N)C3(CCCCC3)C2C#N)cc1
Cc1ccc(-c2nc(-c3cccnc3)no2)cc1
O=C(c1cc2cc(Br)ccc2oc1=O)N1CCN(c2ccccn2)CC1
Cc1nc2cc(C(=O)O)ccc2n1-c1ccccc1
O=C1CC(c2ccncc2)c2cc3c(cc2N1)OCO3
O=C(C1CCCO1)N1CCN(S(=O)(=O)c2cccc3nsnc23)CC1
CC(=O)N1CCc2cc(S(=O)(=O)CCC(=O)Nc3cccc(F)c3)ccc21
Cc1ccc(NC(=O)c2cc(-c3cccc(O)c3)on2)cc1C
O=C(c1cc(C2CC2)on1)N1CCN(C(c2ccccc2)c2ccccc2)CC1
COc1ccc(C(=O)NC2(C(F)(F)F)N=C3SCCN3C2=O)cc1
COc1ccc(C(=O)NCC(=O)O)cc1
CC1CN(S(=O)(=O)c2cccc(C(=O)OCc3cc(=O)oc4cc(O)ccc34)c2)CC(C)O1
Cc1cc(Cl)ccc1OC(C)C(=O)Nc1ccccc1N1CCOCC1
N#Cc1nc(-c2ccccc2Cl)oc1N1CCOCC1
COc1cccc(-c2nnc3sc(-c4ccccc4)nn23)c1
CCc1c(O)nc(SCC(=O)Nc2ccccc2C)nc1O
CCN=c1scc(C)n1N=Cc1ccsc1
COc1ccc(C2C(C#N)=C(N=CN3CCN(C)CC3)OC3=CC(C)(C)CC(=O)C32)cc1
CCCOC(=O)CC1C(=O)NCCN1Cc1ccccc1C
CCOC(=O)N1CCN(C(=O)c2ccc(CNS(=O)(=O)c3ccc(OC)cc3)cc2)CC1
Cc1noc(C)c1COC(=O)c1ccc2c(c1)S(=O)(=O)c1ccccc1C2=O
O=C(O)CC(C(=O)O)c1cn(Cc2ccccc2)c2ccccc12
CCOC(=O)CNC(=O)CSc1nc(N(C)C)nc(N2CCOCC2)n1
CCN(CC)c1ccc2cc(-c3nnc(-c4ccncc4)o3)c(=O)oc2c1
Cc1nc(C)c2c(O)cc(-c3ccccc3)nc2n1
Cc1ccc(-c2csc(N3CCC(C(N)=O)(N4CCCCC4)CC3)n2)cc1
CN(Cc1ccccc1)Cc1nc2c(c(=O)n(C)c(=O)n2C)n1CCCc1ccccc1
O=C(NCc1cccnc1)c1c2ccccc2c(O)n1Cc1ccco1
COc1cccc(C(=O)CSc2nnc(CNc3nc(-c4ccccc4)cs3)n2C)c1
CCOC(=O)CCCNC(=O)Cn1c(O)nc(CCc2ccccc2)c1O
O=C(NCc1nc(-c2ccccc2)no1)c1ccc2c(c1)OCO2
CCN1C(=O)c2cccc3c(S(=O)(=O)NC(Cc4c[nH]c5ccccc45)C(=O)O)ccc1c23
NC(=O)COc1ccc(-c2c3c(=O)c4ccccc4oc3c(O)n2CC2CCCO2)cc1
CCn1c(Cc2ccccc2)nnc1SCc1nc(O)c2ccccc2n1
Oc1cc(N2CCN(c3cc(O)n(CCc4ccccc4)c3O)CC2)c(O)n1CCc1ccccc1
Cc1ccccc1C(=O)N1CCC(C(=O)Nc2ccc(F)cc2)CC1
CCCC=S(O)CC(COCc1ccccc1)OC(=O)CSc1nc(C)cc(C)n1
COC(=O)c1ccc(Cn2cnc3c(cnn3-c3ccc(F)cc3)c2=O)o1
Cn1c(CCN2CCN(c3ccc(F)cc3)CC2)nc2cc(NC(=O)c3ccco3)ccc21
CCOC(=O)C(C(=O)OCC)C(N)=NCCCO
COc1ccccc1N1CCN(C(=O)CCN[SH](=O)(O)c2ccc3nc(O)ccc3c2)CC1
Cc1nc2ccccn2c1-c1csc(NCc2ccco2)n1
COc1ccc(C)cc1NC(=O)c1cnc2scc(C)n2c1=O
COC(=O)C1ON2OC(C(=O)OC)C(C(=O)OC)C2C1CC(C)=O
COC(=O)C1=CN(C2CC2)C=C(C(=O)OC)C1c1ccccc1OC
Cc1nn(CC(=O)N(C)C)c(=O)c2ccccc12
Cc1oc2nc(SCC(=O)N3CCCCC3)nc(N)c2c1C
Cc1nc2c(Br)c3[nH]c(C(F)(F)F)nc3c(Br)c2[nH]1
CCOC(=O)C1CCN(CC(=O)Nc2c(C(=O)OC)n(C)c3cccc(C)c23)CC1
O=C1C2CCCN2C(c2ccccc2)N1c1ccccn1
c1ccc(-c2noc(-c3cccnc3)n2)nc1
CC(C)(C)NC(=O)c1ccc(COc2ccccc2Br)o1
COc1ccccc1N1CCN(C(=O)c2cnn3cccnc23)CC1
CCCCCCn1c(N2CCC(C)CC2)nc2c1c(=O)[nH]c(=O)n2C
O=S(=O)(c1cccc2cccnc12)n1cnc2ccccc21
CCC(=O)OC1=C2C(=Nc3c(c(=O)n(C)c(=O)n3C)C2c2ccccc2)c2ccccc21
Cc1c(C(=O)N=C2C(=O)N(c3ccccc3)N(C)C2C)oc2ccccc12
CN1CCN(c2ccccc2NC(=O)c2cc(Br)ccc2Cl)CC1
NC(=O)C1(N2CCCCC2)CCN(CC(=O)Nc2ccc(Oc3ccccc3)cc2)CC1
CCC(c1nnnn1C1CCCCC1)N(Cc1ccco1)Cc1cc2ccc(OC)cc2nc1O
Cc1occc1-c1nnc(SC=C2CC(=O)N3C=C(Br)C=CC3=N2)n1C
Cc1cc(=O)oc2cc(OCC(=O)N3CCCC(C)C3)ccc12
C=C(C)COc1ccc(-c2nc(N)nc(C)c2Oc2ccccc2OC)c(O)c1
CCOc1ccc(OCC)c(NC(=O)CSc2nc3ccccc3c(=O)n2C)c1
COc1cc(OC)cc(-c2nc(-c3ccc(Br)cc3)no2)c1
CCN1CCc2nc(SCC(=O)Nc3ccc(OC)cc3)c(C#N)cc2C1
CC(=O)C1=C(C)N=C(SCC(=O)c2ccc(Cl)c(Cl)c2)C(C#N)C1c1ccco1
CC1CSc2nnc(CCc3ccccc3)n21
O=C1NC(c2ccccc2)C(C(=O)c2cccs2)C(O)(C(F)(F)F)N1
O=C(NC1CCCCC1)c1cc(-c2ccco2)on1
Cc1nnc(SCC(=O)N2CC(=O)Nc3ccccc32)n1-c1ccccc1
COc1ccc(OC)c(S(=O)(=O)N2c3ccccc3CC2C)c1
COC(=O)c1cc(NC(=O)CCc2c(C)nc3ncnn3c2C)cc(C(=O)OC)c1
O=S(=O)(Nc1nc2ccccc2nc1Nc1ccc2c(c1)OCCO2)c1cccs1
Cc1cc(C)n(S(=O)(=O)c2ccc(C)c(C)c2C)n1
CC(=O)NCCc1csc(-c2ccccc2)n1
O=C(c1ccco1)N1CCN(c2oc(O)c3ccccc23)CC1
CCCNS(=O)(=O)c1ccc(CCC(=O)Nc2ccc3c(c2)OCO3)cc1
Clc1ccc(-c2nnc3sc(Cc4cccs4)nn23)cc1
Nc1nc(SCC(=O)N2CCCc3ccccc32)nc(O)c1-c1ccccc1
CCc1nc(SCc2cccnc2)c2c(=O)n(C)c(=O)n(C)c2n1
COc1ccc(OC)c(C(c2nnnn2CCc2ccccc2)N2CCN(c3ccccc3)CC2)c1
Oc1c2c(c(O)n1-c1ccncc1)C1C=CC2C1
COc1ccc(N2CCN(Cc3nc(N)nc(Nc4ccc(C)c(Cl)c4)n3)CC2)cc1
CCn1cnc2cc(NCc3ccncc3)ccc21
Cc1cc(O)nc(SCC2COC3(CCCCC3)O2)n1
CC(=O)Nc1ccc(S(=O)(=O)NC(CC(=O)O)c2ccc(OC(C)C)cc2)cc1
O=c1c2ccccc2nc(N2CCCC2)n1-c1ccc(Cl)cc1
COc1ccc(OC)c(-c2cc(O)c3c(C)c(C(O)OCC4CCCO4)[nH]c3c2)c1
Nn1c(SCC(=O)NC2CCCCC2)nnc1-c1ccc(Cl)cc1
COC(=O)Cn1c(C)nc(=O)c(-c2ccccc2)c1C
CCn1c(C(=O)N2CCCC(C(=O)O)C2)cc2sccc21
Cc1cc(=O)oc2cc(N)ccc12
COC(=O)c1ccc(Cn2cnc3c(cnn3-c3ccc(C)c(C)c3)c2=O)o1
CCc1cccc(CC)c1N(COC)C(=O)Cn1c(CO)nc2ccccc21
COC(=O)C1CN(S(=O)(=O)c2ccc(C)cc2)CCN1S(=O)(=O)c1ccc(C)cc1
O=C(CN1CCOc2ccccc21)NC1CCCCCCC1
CC(C)COC(=O)Cc1c(O)nc2ccccc2c1O
COC(=O)C(C)NC(=O)Nc1ccc(OC)c(OC)c1
Fc1cccc(F)c1CN1CCN(Cc2c(F)cccc2F)CC1
COc1ccc(-c2nnc3n2N=C(c2cccc(Br)c2)CS3)cc1OC
CCCc1cc(O)nc(SCC(=O)c2ccc(S(=O)(=O)N3CCCC3)cc2)n1
CCC(Oc1ccc2c(c1)C(=O)CC(C)(C)O2)C(=O)NCCN1CCCCCC1
COc1ccc(C=CC(=O)Nc2ccccc2C(=O)O)cc1OC
COc1ccc2cc3cc(C(=O)NCCN4CCN(c5ccccc5F)CC4)oc3nc2c1
c1ccc2c(c1)N1CCN=C1N2CCN1CCCCC1
C#CC(C)(CC)NC(=O)c1cc(OC)c(OC)c(OC)c1
COc1ccc(OC)c2nc(O)c(CCNS(=O)(=O)c3ccc(Cl)cc3)cc12
COc1ccc(Cl)cc1NC1=NCC(C)S1
CN(C)c1ccc2c(c1)N=C(c1ccco1)OP2(=S)N1CCOCC1
Cc1ccc([SH](=O)(O)C=NC(=O)c2ccccc2)cc1
Cc1ccc(N2C(=O)C(C(=O)NCCCN3CCOCC3)=CC3C(=O)CC(C)(C)C=C32)cc1
Cc1cccc(C)c1NC(=O)N1CCC(c2nc3ccccc3o2)CC1
Cc1cc(NC(=O)c2cc3ncc(Br)cn3n2)no1
COc1cc2c(C(=O)NCc3ccccn3)cn(CC(C)C)c(=O)c2cc1OC
COc1cccc(-c2noc3c(O)n(Cc4ccccc4)c(O)c23)c1OC
Cc1ccc(CSc2nnc(Cn3c(=O)sc4ccccc43)n2C)cc1
COc1ccc(CNc2ccc(S(N)(=O)=O)cc2)c(OC)c1OC
COc1cccc(-c2nn3c(-c4ccccn4)nnc3s2)c1
c1cc2c(cc1-c1cnc3n1CCC3)OCCO2
COc1ccc(-n2c(SCC(N)=O)nc3sc4c(c3c2=O)CCN(C)C4)cc1
COc1ccc(NC(=O)CSc2nnc(Cc3cccn3C)n2CCc2ccccc2)cc1OC
CCC(=O)N(Cc1cc2cc(OC)ccc2nc1O)c1cccc(C)c1
Cc1ccc(N(C(=O)c2ccncc2)C2=CC=S(O)(O)=C2)cc1
COc1ccc(C2=Nn3c(nnc3-c3ccccn3)SC2)cc1
c1cncc(CN=C2CCCCCN2)c1
COCCNc1oc(-c2ccc(Cl)cc2)nc1C#N
Cc1nn(C)c(C)c1S(=O)(=O)N1CCC(C(=O)NCCC2=CCCCC2)CC1
CCCc1cc(O)nc(SCc2ccccc2)n1
Cc1ccc(-c2c3c(=O)n(C)c(=O)n(C)c3cn2N2CCOCC2)cc1
CC(CCc1ccccc1)C(O)=NO
O=C(Nc1ccc(Cl)cc1)Nc1ccc(N2CCOCC2)cc1
N#Cc1ccc(COC(=O)c2ccc3c(O)nc(CN4CCOCC4)nc3c2)cc1
CCN(CC)CCOC(=O)c1c(C)oc2ccc(O)cc12
CCC(=O)c1ccccc1OCCN1C(=O)NC(C)(C)C1=O
CCC(=O)Nc1ccc(NC(=O)c2cccc(OC)c2)nc1
CC(C)C(NS(=O)(=O)c1ccc2c3c(cccc13)C(=O)N2)C(=O)O
O=C(Nc1ccccc1C(=O)Nc1ccccc1C(=O)NCc1ccco1)c1ccco1
CC(C)C(c1nnnn1CCc1ccccc1)N1CCOCC1
Cc1ccc(S(=O)(=O)NCC(=O)N(CC(=O)NCc2ccco2)Cc2ccc3c(c2)OCO3)cc1
CC(=O)c1ccc(N2C(=O)C3C(C2=O)C(C(=O)c2ccc(Cl)cc2)N2CCCC32)cc1
CCCn1c(NCc2cccc(OC)c2O)nc2ccccc21
C=CCSc1nc(O)cc(C)c1C(N)=O
CCN(CC)C(=O)CSc1ncnc2c(-c3cccs3)nsc12
CC1CC(C)CN(CCCNC(=O)c2ccc3c(c2)NC(=O)C(N2CCCCC2)S3)C1
CCOC(=O)C(O)(c1ccc(N)c(OC)c1)C(F)(F)F
COc1ccc(CCNC(=O)C2CCCN(C(=O)N(C)C)C2)c(OC)c1
CN(C)Cc1c(C#N)c2ccccc2n1C
COc1cccc(N(CC(=O)NC2CCCC2)C(=O)Cn2nnc(-c3ccc(C)cc3)n2)c1
CCOc1cccc(C(=O)Nc2nnc(-c3ccco3)s2)c1
CC(=NO)C(=O)NCCCNCCCN(C)C
Cc1cc(NC(=O)CSc2nnc(-c3ccc4c(c3)OCCO4)o2)no1
Cc1c(C2OC(=O)C3(CCCCC3)C(=O)C2(C)C)c(=O)n(-c2ccccc2)n1C
CC(C)c1nnc(NC(=O)CCC(=O)NCc2ccc3c(c2)OCO3)s1
CCOC(=O)CCc1c(C)nc(SCCCn2c(O)nc3ccccc32)c(C#N)c1C
CC(N=C1CC(=O)N(C)C(=O)N1)c1ccccc1
C=Cn1c(N2CCOCC2)nc2c1c(=O)[nH]c(=O)n2C
O=C(COC(=O)C1=COCCO1)Nc1ccc2c(c1)OCO2
O=C(CSc1nc(-c2ccco2)cc(C(F)(F)F)n1)N1CCCc2ccccc21
COc1cccc(OC)c1C(=O)Nc1nc2ccc(S(C)(=O)=O)cc2s1
CC1(C)C=C2Oc3ncn4nc(-c5cccnc5)nc4c3C(c3ccccc3)C2C(=O)C1
O=C(Oc1ccc(-c2cnc3ccccc3n2)cc1)c1ccco1
Clc1cccc(Cl)c1-c1nnc2ccc(N3CCOCC3)nn12
O=C(CSc1ncn[nH]1)c1ccco1
NC(=O)c1ccc2c(c1)OCCO2
Cc1ccc(-n2nnnc2SCC(=O)NC(=O)Nc2ccc3c(c2)OCCO3)cc1
CCCCCn1c(CN2CCN(C(=O)OCC)CC2)nc2c1c(=O)n(C)c(=O)n2C
N#CC(C(=O)NCc1ccccc1)c1nc2ccccc2nc1N1CCCC1
Cn1cccc1Cc1nnc(SCC(N)=O)n1-c1ccc(F)cc1
O=C(NCc1ccc(C(=O)N2CCC3(CC2)OCCO3)cc1)c1ccc2c(c1)OCO2
COC(=O)c1c(C(=O)OC)c2cc(C)ccn2c1Cl
COC(=O)c1sc(NC(=O)C2CCCO2)c(C(=O)OC)c1C
O=C1C2CCCN2C(c2cccs2)N1c1ccccn1
COc1cc2c(cc1NC(=O)C1CCCO1)oc1ccccc12
CC(Nc1ccc(Br)cn1)c1cc(Cl)ccc1O
C=CCn1c(SC=C2CC(=O)N3C=CSC3=N2)nnc1C1CCCCC1
CCC(=O)c1ccc(OCCn2cncn2)cc1
COc1cc(OC)cc(C(=O)N2CCN(S(C)(=O)=O)CC2)c1
CCOC(=O)C1CCN(C(=O)CNS(=O)(=O)c2ccc(Br)s2)CC1
COc1ccc(C)cc1N(C(=O)CNC(=O)c1ccco1)C(C(=O)NC1CCCC1)c1cccnc1
CCn1cc(C(=O)NCc2ccco2)c(=O)c2cc(S(=O)(=O)N3CCCCCC3)ccc21
CC1(C)Cc2c(c(-c3ccco3)nc3[nH]nc(N)c23)CO1
O=C1NCCCCC1Nc1cc(O)n(-c2ccccc2)c1O
O=C(Oc1cccc2cccnc12)c1cccc(-n2cnnn2)c1
Nc1nc(NC(=O)CCCC(=O)O)nn1-c1ccccc1
CCN(CC)CCCNC(=O)c1cc2c(-c3ccc(Cl)cc3)nn(C)c2s1
Cc1cc(SCNC(=O)c2ccccc2)ncn1
Cc1c(C(=O)N2CCN(S(C)(=O)=O)CC2)oc2ccccc12
CC(=O)c1c(C(C)=O)c(C)n(Cc2ccccc2)c1C
CC(C)(C)NC(=O)CSc1nnc(O)n1-c1ccccc1
CCC(Sc1nc2ccccc2c2nc(CC(C)C)c(O)n12)C(=O)Nc1ccc2c(c1)OCO2
CN(C)C(=O)Nc1cccc(OC(=O)N(C)C)c1
COc1cc(C2c3c(C)n[nH]c3OC(=N)C2C#N)cc2c1OCO2
O=C(CCc1ccccc1)Nc1ccc(NC(=O)c2ccco2)nc1
COc1ccc(-n2c(SCC(=O)Nc3ccc4c(c3)OCO4)nnc2C(C)N2CCCCC2)cc1
COc1ccc(C2CC(c3ccccc3Cl)Nc3ncnn32)cc1OC
CC1(C)NC(=O)N(CCCCOc2cccc(C(F)(F)F)c2)C1=O
COc1ccc2cc(C(=O)NCc3ccco3)c(=Nc3ccc(C(=O)O)cc3)oc2c1
CC(C(=O)N1c2ccccc2Sc2ccccc21)n1nnc(-c2cccs2)n1
COc1ccc(-c2c3c(=O)n(C)c(=O)n(C)c3cn2Cc2ccccn2)cc1
CCCNC(=O)CN(c1ccc(F)c(Cl)c1)S(C)(=O)=O
CN1C(=O)C2C(=NC(=O)C2(NC(=O)C(C)(C)C)C(F)(F)F)N(C)C1=O
NC(Cn1nnc(-c2ccccc2)n1)=NO
CC(C)CCNC(=O)c1cccc(Cl)c1
OCc1nn2c(c1Br)NC(c1ccccc1)CC2C(F)(F)F
Cc1cc(SCC(=O)N=C2C(=O)N(c3ccccc3)N(C)C2C)n2c(nc3ccccc32)c1C#N
Cc1ccc(-c2[nH]nc3c2C(c2cccnc2)C(C#N)C(=N)O3)cc1
Cc1ccc(C(=O)Nc2ccc3c(c2)OCO3)cc1S(=O)(=O)N1CCCCC1
CCOCCOC(O)c1[nH]c2cc(-c3ccc(N(C)C)cc3)cc(O)c2c1C
CC1CCCN(C(=O)Cn2c(=O)oc3ccccc32)C1
O=C(Oc1cccnc1)c1ccco1
O=C(NCc1ccco1)c1cccc(S(=O)(=O)N2CCCCC2)c1
O=[n+]1c2c(n(O)c3cc(Br)ccc31)CCC2
CCCc1nnc(NC(=O)CN2CCOCC2)s1
CC(Cl)=CCn1c(N2CCCC2)nc2c1c(=O)[nH]c(=O)n2C
O=C(COC(=O)CCC(=O)Nc1nccs1)NCc1ccco1
CN1C(=S)SC(N(O)C(=O)Nc2ccccc2)C1(C)C
O=C(NCCO)c1cccc2c1C(=O)c1ccccc1-2
Cc1cc(Oc2ccccc2)nc(-c2ccccc2)n1
CSc1cccc(NC(=O)CN(C)S(=O)(=O)c2ccc(F)cc2)c1
Cc1cc(C)nc(SCc2nc3ccccc3n2C)n1
O=C(O)c1cnn2c1NC(c1cccs1)CC2C(F)(F)F
CN1C(=O)CC(=NC(=O)c2cc(Br)ccc2Cl)N(C)C1=O
CC1CCC(NC(=O)Cn2cc3c(n2)CCCC3)CC1
Cc1cc(C)c2c(=O)[nH]c(=O)n(Cc3ccccc3)c2n1
C=CCOC(=O)C1=C(C)N=C(SCC(=O)NC(=O)OCC)C(C#N)C1c1cccnc1
COC(=O)c1cc(=O)n2c(-c3ccccc3)csc2n1
O=C(CCn1nnc(-c2cccs2)n1)NC1CCCCC1
CC1CCCN(C(=O)CSc2nnc(-c3ccc(S(=O)(=O)N4CCOCC4)cc3)n2C)C1
COc1cccc(-c2cc(C(O)N3CCC4(CC3)OCCO4)on2)c1
N#Cc1ccccc1CSc1nc(O)cc(O)n1
COc1ccc(OC)c(NC(=O)C(CC(=O)O)NCc2ccco2)c1
N#CCCn1c(SCC(=O)NCC2CCCO2)nc2ccccc21
COc1ccc(OC)c(NC(=O)C2CCCN(S(=O)(=O)c3c(C)noc3C)C2)c1
Cc1ccccc1Oc1ccc(S(=O)(=O)NCCC(=O)O)cc1
O=C(Nc1ccc(Br)c(Cl)c1)c1ccco1
O=C(Cn1c(=O)n(Cc2ccc3c(c2)OCO3)c(=O)c2ccccc21)N1CCCc2ccccc21
COc1cc(C(=O)NC2CC3CCCC(C2)N3CC(=O)Nc2ccccc2)cc(OC)c1OC
CSc1nnc(Cc2ccc3c(c2)OCO3)o1
CCOc1ccc2oc(-c3ccccc3)c(C(=O)O)c2c1
Cc1nc2c(n1O)CCCC2=NO
CCOc1ccc(S(=O)(=O)Nc2cc(Cl)ccc2O)cc1
C=CCOc1c(Br)cc(CNn2nnnc2N)cc1OCC
Cc1cccc(N2CC(=O)N(c3cccc(C)c3)CC2=O)c1
CN(C)S(=O)(=O)N(CCN1CCOCC1)Cc1ccccc1F
CN(C(=O)COC(=O)c1nc(-c2ccccc2)n(-c2ccccc2)n1)C1C=S(O)(O)=CC1
Cc1nnc(NC(=O)CSc2nnnn2Cc2ccccc2)s1
O=C1CCCN1c1ccc(S(=O)(=O)N2CCN(c3ccccn3)CC2)cc1
O=C(Cc1c[nH]c2ccccc12)NCc1ccc2c(c1)OCO2
CC=C1N=C2Oc3ccccc3C(=O)C2C(=O)N1Cc1ccc(OC)cc1
CCOc1ccccc1C(=O)N(CN1CCCC1=O)c1ccc(C)c(Cl)c1
c1ccc(CCNc2ncnc3nc[nH]c23)cc1
O=C(CSc1nnc(CNc2ccc(Cl)cc2)n1Cc1ccccc1)NCc1ccco1
O=C(Cn1nnc2ccccc21)C1CC1
O=C(C1CCCN1S(=O)(=O)c1cccc2cccnc12)N1CCN(c2ccccc2)CC1
O=C(c1cccc(C(F)(F)F)c1)N1CCCC1
O=C(CSc1nnc(-c2ccco2)n1-c1ccccc1)NCc1ccc2c(c1)OCO2
O=C1CC(=COn2nnc3ccc(C(F)(F)F)cc32)N=C2SC=CN12
Cc1cc2nc(C)n3c4ccccc4nc3n2n1
CC(C(=O)Nc1ccccc1-c1ccccc1)N1CCOCC1
CN(C(=O)c1ccncc1)C1C=S(O)(O)=CC1
Cc1ccc2cc(C(c3nnnn3Cc3ccccc3)N3CCN(c4ccccc4)CC3)c(O)nc2c1
Cc1ccc2[nH]c(-c3cccc(N)c3)cc2c1
CCN1CCN(Cc2c(O)ccc3c(=O)c(-c4ccccc4OC)coc23)CC1
CCn1cc(C(=O)NCCOC)c(=O)c2ccc(C)nc21
O=C(CCC1=NS(=O)(=O)c2ccccc2N1)NC1CCCCCCC1
COc1ccc(NC(=O)c2ccco2)cc1N
COc1ccc(C(CNC(=O)c2cccc(N(C)C)c2)N2CCCC2)cc1
CCc1cc2c(=O)n(Cc3ccco3)c(SCC(=O)N3CCCc4ccccc43)nc2s1
CCOC(=O)CCCCC(=O)NC(CO)C(=O)NC
O=C1NC(=O)N(CCc2ccccc2)C(=O)C1C=NCCCn1ccnc1
CCOc1cc(C(=O)Nc2ccc(S(=O)(=O)N3CCOCC3)cc2)cc(OCC)c1OCC
N#Cc1c(O)nc(-c2ccccc2)c2c1CCCC2
O=C1c2ccccc2C(=O)N1CCc1nc2ccccc2c(=O)n1Cc1ccco1
Cc1nc2ccccn2c1C(=O)C1C(=O)C(=O)N(CCCn2ccnc2)C1c1ccncc1
Oc1c2ccccc2c(Nc2ccc3c(c2)OCO3)n1Cc1ccc2c(c1)OCO2
COc1ccc2c(c1)c(C(=O)CN1CCN(C)CC1)c(C)n2Cc1ccccc1
Cc1ccc(OC(=O)c2cccc(C(=O)Oc3ccc(C)cn3)n2)nc1
C=C(C)COc1ccc(-c2nc(N)ncc2Oc2ccccc2OCC)c(O)c1
Cc1cc(=O)oc2c(C)c(OCC(=O)N(C)C)ccc12
COc1ccccc1-c1cc(C(=O)NC(C)c2ccccc2)no1
Cn1c(=O)c2c(nc(SCC(=O)Nc3ccccc3N3CCCCC3)n2C)n(C)c1=O
CCOC(=O)c1cc(OC(=O)c2cccnc2)n(-c2ccccc2)n1
CSc1cccc(NS(=O)(=O)c2ccc3c(c2)oc(=O)n3C)c1
COc1ccc(-n2c(SCC(=O)C3C(=N)N(C)C(=O)N(C)C3=O)nc3ccccc32)cc1
CCCCCCn1c(CN2CCCCC2CC)nc2c1c(=O)n(C)c(=O)n2C
COc1ccc2cc3cc(C(=O)NCc4ccc5c(c4)OCO5)oc3nc2c1
COc1ccc(C(=O)Nc2nc(N)n(-c3ccccc3)n2)cc1OC
CCCCOCCCNC(=O)c1c(-c2ccccc2)noc1C
Cc1onc(-c2c(F)cccc2Cl)c1C(=O)OCn1nnc2ccccc2c1=O
O=C(c1ccccc1)n1nc(-c2ccccc2)nc1NCc1ccco1
Oc1nc2c(cc1CNCCN1CCOCC1)c(-c1cccc(F)c1)nn2-c1ccccc1
CCOC(=O)c1c(C)n(C)c2ccc(OC(C)C(=O)OC)cc12
Cc1cc(Cl)ccc1OC(C)C(=O)O
CCc1nnc(NC(=O)c2ccc(S(=O)(=O)N(CC)Cc3ccccc3)cc2)o1
CCc1ccc(-n2c(O)c3c(c2O)C(c2ccco2)N(c2ccccc2)O3)cc1
O=S(=O)(c1ccc(Br)s1)N1CCCCC1
CCSC1=NC(=O)CC(=O)N1c1ccc(OC)cc1
CCc1c(C)nc(SCC(=O)CC(=O)OC(C)C)c(C#N)c1C
Nc1cc(OC(=O)c2cccs2)nn1S(=O)(=O)c1ccc(F)cc1
CCOC(=O)CCCCC(=O)c1nc(O)[nH]c1Cn1ccnc1
COCCn1cc2cccc(C(=O)NCc3ccccc3OC)c2c1O
COC(=O)c1cc(=O)n(Cc2ccco2)c(=Nc2ccc(F)c(Cl)c2)s1
COc1ccc2cc(CN(C(=O)Nc3ccccc3OC)C3CCCC3)c(O)nc2c1
Cc1c(S(=O)(=O)N2CCc3ccccc3C2)c(=O)n(C)c(=O)n1C
O=C(NCCCN1CCOCC1)c1cc2cc(Br)ccc2oc1=O
CCOC(=O)c1c(C)nc2sccn12
COC(=O)C1(CCSC)NC(c2ccccc2OC)c2c1c(O)n(C)c2O
Cc1ccc(C(=O)NCCn2cc(SCC(=O)Nc3nnc(C)s3)c3ccccc32)cc1
O=C(O)CC1CCCC(c2ccccc2)C1=O
COc1cccc(C(=O)c2c(O)c(O)n(-c3ccccn3)c2-c2ccccc2OC)c1
CCc1nnc(NC(=O)CN2C(=O)c3ccccc3C2=O)s1
Cc1ccc2c(Cl)cc(Cl)c(OCc3nnc(-c4ccccc4Br)o3)c2n1
CCc1ccc(S(=O)(=O)NCCc2cn3ccccc3n2)s1
COc1ccc2cc(C(C)C(=O)O)ccc2c1
CC(C)C(NC(=O)Nc1ccc(Oc2ccccc2)cc1)C(=O)O
Cc1nc2sc(C(c3cccs3)N3CC(C)CC(C)C3)c(O)n2n1
CCC(=O)Nc1ccc(Oc2ccc3c(c2)C(=O)NC3=O)cc1
COc1cccc(OC)c1C(=O)N1CCN(Cc2ccccc2C(F)(F)F)CC1
CC(C)CNC(=O)c1cccc(C(=O)NCC(C)C)c1
COC(=O)c1ccc(Cl)c(NC(=O)NC2CCCCC2)c1
Cc1cc(C)c2c(N)c(C(=O)c3ccccc3)oc2n1
Cc1ccccc1P(=O)(CO)c1ccccc1C
Cc1nn(Cc2ccccc2Cl)c(C)c1NC(=O)c1noc2c1CCCCC2
COc1ccc(-n2ncc3c(N4CCC(C)CC4)ncnc32)cc1
COc1ccc(C2N(C(=O)CN3CCOCC3)CCN2S(=O)(=O)c2ccccc2)cc1
CCOC(=O)CNC(=O)C(Cc1ccccc1)NS(=O)(=O)c1ccc2c(c1)CCC(=O)N2
CCCc1c(C)c2ccc(OCC(C)=O)cc2oc1=O
COC(=O)CCC(=O)Nc1ccc(Br)cc1
Cn1c(=O)[nH]c(=O)c2c1nc(CN1CCN(c3cccc(Cl)c3)CC1)n2CCCc1ccccc1
O=S(=O)(Nc1ccc2c(c1)OCO2)c1cccs1
Cc1c(C(O)OCCOC(C)C)[nH]c2cc(-c3ccco3)cc(O)c12
CN(C)c1oc(-c2ccccc2Cl)nc1C#N
COc1ccc(CN2CCN(S(=O)(=O)c3ccc(F)cc3)CC2)cc1OC
Cc1cccc(Nc2nc(N)nc(CN3CCN(c4ccc(F)cc4)CC3)n2)c1
COCCCN(C(=O)Cn1ncc2c(=O)oc3ccc(C)cc3c21)C(C)c1ccncc1
Cc1cc(C)n2nc(C(=O)Nc3cccnc3)nc2n1
COc1ccc(-n2c(SCC#N)nnc2-c2ccc(NS(=O)(=O)c3ccc(C)cc3)cc2)cc1
CC(C)CC(C(=O)Nc1oc(-c2ccco2)c(-c2ccco2)c1C#N)N1C(=O)c2ccccc2C1=O
Cc1ccc(-c2noc(CCC(=O)NCCN3CCN(Cc4ccccc4)CC3)n2)cc1
Cc1ccc(-c2nc(CS(O)=CC(=O)NCc3ccccc3)c(C)o2)cc1
Cc1nnc2sc(-c3csc4c3CCCC4)nn12
CCOC(=O)c1c(-c2ccc(C)o2)csc1NC(=O)CSc1nnc(C)s1
COc1ccc(C(=O)N2c3ccccc3CC2C)cc1OC
COc1ccccc1N1CCN(CC(O)c2ccc3cc[nH]c3c2)CC1
CCn1c(O)cc(Sc2ccccc2N)c1O
COC(=O)CSC1=NC(=O)CC(c2ccc(F)cc2)C1C#N
COc1cccc(C2=NOC(C(=O)Nc3cccc(C(C)=O)c3)C2)c1OC
COc1ccc(NS(=O)(=O)c2ccc(OC)c3ccccc23)cn1
COc1cc(C2NC(=O)N=C(C)C2C(=O)Nc2cccc(C)c2C)cc(OC)c1OC
CCOC(=O)C=C1CC(C)(CC(=O)OCC)C(C#N)(C#N)C(=N)C1C#N
CCCc1cc(=O)oc2c(CN3CCCC3)c(O)ccc12
COc1ccc(Nc2cc(O)n(C)c2O)cc1
Cn1c(C(=O)NCc2ccc3c(c2)OCO3)cc2sccc21
CCOC(=O)c1ccccc1NC(=O)CN(c1ccccc1OCC)S(C)(=O)=O
CCN1CCN(Cc2nc3c(c(=O)n(C)c(=O)n3C)n2Cc2ccccc2Cl)CC1
COc1cc(-c2nnc(-c3ccco3)o2)ccc1OCc1ccccc1
O=C(CSc1nc2ccccc2c(=O)n1-c1ccccc1)NCc1ccco1
CCCCOC(=O)Nc1nnc(-c2ccccc2OC)s1
O=C(NCc1cccs1)C1CCCN(c2nc3ccccc3o2)C1
O=C(NCc1ccco1)c1cc(-c2cccnc2)nc2ccc(Cl)cc12
Cc1ccc(C2CC(c3ccc(F)cc3)Nc3nc(N)nn32)cc1
O=C1CC(C(F)(F)C(F)(F)C(F)(F)C(F)F)=Nc2ccccc2N1
O=C(CN1CCC(n2nnc3cc(F)ccc32)CC1)NCc1ccco1
CCCCCOC(=O)C1C2C=CC3(CN(c4ccccc4CC)C(=O)C13)O2
CC(=O)Cc1nsc(NC(=O)c2c(-c3ccccc3Cl)noc2C)n1
O=C(CCn1c(O)c2c(c1O)C1C=CC2C1)Nc1ccc(F)cc1
CCN(CC)C(=O)CSc1nc2ccccc2c(=O)n1OC
CC1CCCCN1Cc1nc2c(c(=O)n(C)c(=O)n2C)n1CCCc1ccccc1
O=C(NCCCNCCCNC(=O)c1ccccn1)c1ccccn1
CCOC(C)=Nn1c2nc3ccccc3nc2c2c(=O)n(CC(C)C)c(C)nc21
CCOc1cc(C2NC(=O)NC(O)(C(F)(F)F)C2C(=O)c2ccc(Cl)cc2)ccc1O
COc1cccc(NC(=O)Nc2cccs2)c1
CCNC(=O)CCC(=O)Nc1cc(Cl)ccc1C
CCC(Sc1nnc(C)s1)C(=O)Nc1nccs1
Nc1nc(CN2CCN(Cc3ccc4c(c3)OCO4)CC2)nc(Nc2ccccc2)n1
COC(=O)C1C(C)=NC(=O)CC1c1cc(Br)ccc1F
COc1cc(OC)cc(-c2nc(-c3ccccc3)no2)c1
CCN1CCN(c2ncc(C(=O)Nc3ccc(F)cc3F)c3ccccc23)CC1
CCOC(=O)C(Oc1ccc(O)nn1)C(C)=O
C=CCn1c(=C(C#N)c2nnc3n2CCCCC3)sc(=Cc2ccc(Cl)cc2)c1=O
CN(C(=O)c1cnc(N2CCN(c3ncccn3)CC2)c2ccccc12)c1ccc(Cl)cc1
O=C(NCc1ccc(Cl)cc1)c1cc(-c2ccco2)on1
O=C(O)C1CCCN(S(=O)(=O)c2ccc(Cl)s2)C1
O=C(c1cc2nc(C3CC3)cc(C(F)F)n2n1)N1CCOCC1
COc1cc(C2c3c(cc(C)oc3=O)OC(=N)C2C#N)ccc1OC(=O)N1CCOCC1
CCOC(=O)c1ccccc1NC(=O)CN1CCC(n2nnc3cc(F)ccc32)CC1
CCOC(=O)N1CCN(C(=O)CSc2cc(C)nc3c(-c4ccccc4OC)c(C)nn23)CC1
CC12C(=NO)C3C4CC5C3C(=NO)C1C5C42
COc1ccc(C(C)=O)cc1COC(=O)c1ccc(OCc2c(C)noc2C)cc1
NC(=O)C1CCN(Cc2nnnn2Cc2ccco2)CC1
COC(=O)C1C2C=CC3(CN(Cc4ccco4)C(=O)C13)O2
CC(OC1=CCCC(=O)C1)C(=O)c1ccccc1
N#CC(=CC1CC=CCC1)c1nc2ccccc2[nH]1
CCOC(=O)Cc1csc(NC(=O)CCc2ccc(S(=O)(=O)N3CCOCC3)cc2)n1
CCCCCc1nnc(NC(=O)OCCC)s1
COC(=O)c1cccc(NC(=O)NC2CCCN2S(=O)(=O)c2ccc(Cl)cc2)c1
O=C(NCc1ccccn1)c1ccc2ccccc2n1
COc1ccc(CCNC(=O)CCN2C(=O)COc3ccc(C)cc32)cc1OC
O=C(Cn1nnc(-c2ccccc2)n1)NCc1ccc2c(c1)OCO2
Cc1cc2oc(C(=O)Nc3cccnc3)c(C)c2cc1C
CCC(C)OC(=O)C1C(C)=NC(=O)CC1c1ccccc1OC
Cn1nc(-c2ccc(Cl)cc2)c2cc(C(=O)NCCCN3CCOCC3)sc21
COc1cccc(NC(=O)CSC2=NC3=CCCC(=O)C3C(c3ccco3)C2C#N)c1
CCN(CC)S(=O)(=O)c1cc(C(=O)O)ccc1Cl
COc1ccc(C(=O)CC2C(=O)N(C)C(=O)N(C)C2=O)cc1
COc1ccc(-n2cc(O)c(-c3nc4ccccc4s3)c2N)c(OC)c1
Cc1ccc(OCC2Cn3c(nc4c3c(=O)n(C)c(=O)n4C)O2)cc1
CC1=Nn2c(nc(-c3ccccc3)c2-c2ccccc2)N(CC(N)=O)C(=O)C1
COc1ccc(C2CC(=O)c3cnc(NC(=O)c4cc(OC)cc(OC)c4)nc3C2)cc1
Cc1nn(-c2ccccc2)c2sc(C(=O)C(C#N)c3ccccn3)cc12
NC(=O)NC(=O)COC(=O)CCCc1c[nH]c2ccccc12
COc1cccc(NC(=O)CC2SC(Nc3ccccc3)=NC2=O)c1
COc1cccc(N2CCN(c3ncnc4c3[nH]c3ccc(F)cc34)CC2C)c1
O=C(C1=COCCO1)N1CCN(S(=O)(=O)c2cccc(Cl)c2Cl)CC1
O=C(c1ccco1)N1CCN(C(=O)C2CCN(S(=O)(=O)c3cnc[nH]3)CC2)CC1
CN(C)CCNC(=O)Cn1nc(C(F)F)cc1C1CC1
CC1CCCCN1S(=O)(=O)c1ccc(C(=O)Nc2nnc(-c3cccs3)o2)cc1
COc1ccc(CN(C(=O)c2ccco2)c2ccc(C)cc2)cc1OC
CCc1ccc(C(=O)Nc2nnn(CC)n2)cc1
c1ccn2c(CNc3ncnc4sccc34)nnc2c1
CCOc1ccc(C(=O)c2nc3c(n2O)CCCC3)cc1
CC(OC(=O)c1nsc(Cl)c1Cl)C(=O)NCc1ccco1
CC(=O)NC(=O)C(O)c1ccccc1
Cc1ccc(S(=O)(=O)c2nc(-c3ccccc3)oc2NCc2cccnc2)cc1
CCCCCCc1ccc(OCC(=O)O)cc1OCC(=O)O
O=C(O)CSCC(=O)Nc1cccc2ccccc12
O=C(CC1(O)C(=O)Nc2ccccc21)c1ccc(-n2cccc2)cc1
CC(C)NS(=O)(=O)c1ccc(CCC(=O)O)cc1
Cc1ccc(S(=O)(=O)N2CCCC2)cc1S(=O)(=O)N1CCCC1
CC1(C)CC(=O)C(C=Nc2ccc3c(c2)OCO3)C(=O)C1
Cc1oc(-c2ccccc2F)nc1C=S(O)(O)=CC(=O)NCCN(C)C1CCCCC1
COc1cc(OC)cc(OCC(O)Cn2cnc3cc(C)c(C)cc32)c1
O=S(=O)(c1ccccc1)c1ccc(NCc2ccco2)cc1
COc1ccc(-n2nnc3c(=O)n(Cc4ccccc4C)cnc32)cc1
CCN(CC)CCCNS(=O)(=O)c1ccc(OC)cc1
CCOC(=O)C1C(=N)N(c2ccccc2)C(=S)C2=C1CCC2
CCc1nnc(NC(=O)C2CCCCC2)s1
CCN(CC)c1ccc(NC(=O)c2cccc(C)c2OC)c(C)c1
O=C(Cn1ncc2ccsc2c1=O)N1CCC2(CC1)OCCO2
Cc1csc(NC(=O)c2sc3nc(-c4cccs4)ccc3c2N)n1
O=C(Cn1cnc2c(nnn2Cc2ccccc2)c1=O)N1CCN(c2ccccc2)CC1
COc1ccccc1NC(=O)CSc1ncnc2c1oc1ccccc12
COC(=O)c1ccc(CSc2nc3ccccc3c(=O)n2Cc2ccco2)o1
COC(=O)c1[nH]c2ccccc2c1NC(=O)CCN1CCN(C2CCCCC2)CC1
O=C(NC1CC1)C1CCN(c2ccc(S(=O)(=O)N3CCOCC3)cc2)CC1
Cc1cc(C)c(NC(=O)CN2CCN(C)CC2)c(C)c1
Cc1ccc(C2N(c3ccc(Cl)c(Cl)c3)C(=O)C3CCCN32)o1
COc1ccc(-c2cc(C(=O)O)c(C)o2)cc1OC
CCOC(=O)C1CCCN(C2C(=O)C(=O)C2=Nc2cccc(C)c2)C1
Cc1ccc(C)c(N(CC(=O)NCc2ccco2)C(=O)CCC(=O)Nc2ccccn2)c1
Cc1occc1C(=O)Nc1nnc(-c2ccncc2)s1
CCOC(=O)C1(C(=O)OCC)C(c2ccccc2)CC(O)N1C(C)=O
Cc1cccn2c(=O)c3cc(C(=O)NCc4ccco4)c(=N)n(CCc4ccccc4)c3nc12
CC(C)CN1C(=N)C(C(=O)COC(=O)C2CCCCC2)C(=O)N(C)C1=O
O=C(NC(=O)c1ccccc1)OCC(F)(F)F
C=S(O)c1ccccc1CSc1ncc(-c2ccc(F)cc2)c(-c2ccncc2)n1
CCN1C(=O)NC(=O)C(C=NCc2cccs2)C1=O
Oc1nc2c(c3c1CCCC3)CCCC2
Cc1cccc2cc(CN(Cc3nnnn3C3CCCC3)C3CCCCC3)c(O)nc12
CC(C)C(NC(=O)CC12CC3CC(CC(C3)C1)C2)C(=O)O
CN(C)C=Nc1nc2ccc3c(c2s1)CCCC3
CN1CCN(C(=S)c2ccc(N(C)C)cc2)CC1
COc1cccc(CNn2cnnc2)c1OCc1ccccc1F
CCCc1cc(N2CCN(c3ccccn3)CC2)n2nc(C)c(-c3ccccc3)c2n1
O=C1CCn2nc(-c3ccc(Cl)cc3)cc2N1
CCOC(=O)C1(C)NC(c2ccc(OC)c(OC)c2)c2c1c(O)n(CC)c2O
Cc1ccc(C(=O)C2C(=O)C(=O)N(CCCN3CCOCC3)C23C(=O)N(C)c2ccccc23)o1
COc1cc(C)c(S(=O)(=O)N2CCCC2)cc1C
COc1cc(-c2cc(C(=O)O)c3c(OC)c(OC)c(OC)cc3n2)ccc1O
CCN1CCCC1CNC(=O)Cn1cccc1C(=O)c1ccccc1
CC(=O)N1CCc2cc(S(=O)(=O)NCCC(=O)NCCc3ccccc3)ccc21
COC(=O)c1cccc(NC(=O)CSc2nnc(C)n2Cc2ccccc2)c1
C=C1CC(C)OC(c2ccccc2OCC(O)CN2CCCCC2)C1
Cc1cc(NC(=O)CSc2nc3ccccc3c(=O)n2C2CCCC2)no1
Cc1ccc(S(=O)(=O)Cn2nnnc2C(CC(C)C)N2CCN(C(=O)c3ccco3)CC2)cc1
CCn1c(-c2ccsc2)nc2c1c(=O)[nH]c(=O)n2Cc1ccccc1
CN(C)c1nc2ccc(OCCN3CCCCC3)cc2s1
O=C(CSc1nc2ccccc2s1)N1CCOCC1
O=C1N(CN2CCOCC2)c2ccccc2C1(O)c1c[nH]c2ccccc12
CC(=O)Nc1ccc(S(=O)(=O)N2CCN(C(=O)Cc3ccccc3)CC2)cc1
O=C1Oc2ccccc2C(=O)C1CN1CCCCC1
Cc1ccc(-c2nc(NC(=O)CSc3nnc(C)s3)ns2)cc1
CCCOc1cccc(-c2c(C(=O)c3ccc(OC)cc3)c(O)c(O)n2CCN(C)C)c1
CCC(SC1=NC(=O)CC(=N)N1CCc1ccccc1)C(=O)Nc1ccccc1C#N
O=C1CN=C(c2ccccc2)c2oc3ccc(Br)cc3c2N1
Cc1ccc(F)c(N=CC2C(=O)OC(C)(C)OC2=O)c1
O=C(NCCN1CCN(c2ccccc2)CC1)C1CCN(S(=O)(=O)c2cccc3nonc23)CC1
C=CCn1c(SCC(=O)NCC(=O)OCC)nnc1-c1cccc(OC)c1
CN(C)C(=O)Oc1cccc([N+](C)(C)C)c1
CCCCN1C(=O)NC(=O)C(C(CC)=NCCc2ccccc2)C1=O
Oc1cc(C(O)NCCc2ccccc2)cn1C1CCCCCC1
CSc1ccccc1N=CC1C(=O)CC(C)(C)CC1=O
CCCC=C1CC(=O)Oc2cc(C)cc(OCc3nn[nH]n3)c21
O=C(O)CCC1COc2ccccc2O1
CC1(C)Cc2c(sc3c2c(=N)n(Cc2ccco2)c(=O)n3CC(=O)Nc2ccc(Cl)cc2)CO1
Cc1ccc(S(=O)(=O)N2c3ccccc3NC(=O)C2CC(=O)Nc2ccccc2)cc1
CC1CCCN(CC(=O)Nc2ccc(S(=O)(=O)NC3CCCCC3)cc2)C1
O=C1CC(=CSc2nc(O)c3c(n2)CCC3)N=C2C=CC=CN12
Cc1ccc(C)c(OCC(=O)Nc2nonc2NC(=O)COc2cc(C)ccc2C)c1
O=C(NC1CCCCCC1)c1nnc(Cc2ccc(Cl)cc2)o1
CC1=NC2=CC(c3ccc(F)cc3)CC(=O)C2C(c2ccc(C)o2)C1C(=O)OCC1CCCO1
CSc1nsc(SCc2cnc(C)nc2N)n1
CCN(CCCNC(=O)CCn1c(=O)[nH]c2ccccc2c1=O)c1ccccc1
Cn1cccc1C(=O)c1ccc(Cl)cc1Cl
CCC(=NCCN1CCOCC1)C1C(=O)NC(=O)N(c2ccccc2C)C1=O
CCCCCn1c(-c2ccco2)nc2nc3ccccc3nc21
O=C(NC1CCCCCCC1)C1CCCN(S(=O)(=O)c2cnc[nH]2)C1
c1ccc2sc(Cc3nnc4n3CCCCC4)nc2c1
CCN(CC)CCCNc1oc(-c2cccc(Cl)c2)nc1C#N
CCOCN(C(=O)Cn1c(CO)nc2ccccc21)c1c(C)cccc1CC
CNC(=O)c1cc2ccccc2o1
Cc1cc(C)n2c3c(c(C#N)c2n1)CC(C)(C)OC3
CC(=N)C(C#N)C(=O)COC(O)C(NS(=O)(=O)c1ccc(Cl)cc1)C(C)=O
Cc1nc2ccccc2c2oc(C(=O)NCc3ccc4c(c3)OCO4)cc12
Cc1cc(N2CCN(C3CCCC3)CC2)n2ncc(-c3ccccc3)c2n1
Cc1ccc(C(=O)CC2(O)C(=O)N(CN3CCOCC3)c3ccccc32)cc1
N#Cc1ccc(-c2cccnc2)nc1SCC(=O)Nc1sc2c(c1C#N)CCC2
CCOC(=O)c1c(C)n(C)c2ccc(OCC(O)CN(CC)CC)cc12
CN=C1CC(C)(C)CC(=O)C1C(=O)CCC(=O)NC
COc1ccc(N2CCN(c3oc(COc4ccc(Cl)cc4)nc3C#N)CC2)cc1
CCC(C)NC(=O)C(NS(=O)(=O)c1ccc2c(c1)c(=O)n(C)c(=O)n2C)c1ccccc1
O=C1C2C(=NC3=CCCCCN13)c1ccccc1CC21CCCC1
COc1ccc(C)cc1Nc1cc(C)nc2nc(C)nn12
CCc1nc(SCc2cccnc2)c(C#N)cc1C
COC(=O)C1C2C=CC3(CN(C4CCCC4)C(=O)C13)O2
CC1=NC(=CN(O)C(C)(C)C=NO)[N+]([O-])=C1C
O=C(O)c1cccc(CSc2nnc(Cc3ccccc3)o2)c1
CCn1ncc(Cl)c1C(=O)Nc1cc(Cl)ccc1Cl
CC1CCc2cc(F)cc3c(=O)c(C(=O)O)cn1c23
Cc1onc(-c2ccccc2Cl)c1C(=O)NCc1cccnc1
CC(NC(=O)c1ccccc1NC(=O)c1ccco1)c1ccccc1
Cc1sc2nc(SCC(=O)N(CCO)CCO)n(C3CCCCC3)c(=O)c2c1C
CCCCn1nnnc1SCC(=O)Nc1sc2c(c1C#N)CCCC2
CC(C)Cc1cc(C(=O)Nc2ccc3c(c2)OCO3)no1
CC(=O)OCC(=O)C1(OC(C)=O)C(C)CC2C3CC(F)=C4CC(=O)C=CC4(C)C3(F)C(O)CC21C
CCOC(=O)c1cnc2c(C#N)c(C)nn2c1C
COC(=O)c1ccccc1-n1c(O)c2c(c1O)C1C=CC2C12CC2
CC(C)CCNC(=O)CN(CC1CCCO1)C(=O)CCC(=O)Nc1nccs1
O=C(c1ccco1)N1CCN(CCOCCOc2cccc3ccccc23)CC1
Cc1nnc(NC(=O)CCC(=O)N2CCC(C)CC2)s1
COc1cc(NC(=O)CSc2nnc(C)s2)cc(OC)c1
CC(=O)c1c(C)[nH]c(C(=O)N2CCc3ccccc32)c1C
O=C(NC1CCCCCC1)c1cc(S(=O)(=O)N2CCOCC2)ccc1N1CCCCC1
CCOc1ccc(C(=O)NCCN(C)C)cc1
CC(NC(=O)CNC(=O)OCc1ccccc1)C(=O)N1CC(O)CC1C(=O)OCc1ccccc1
Cc1ccc2cc(CN(C)C(=O)C3CCCO3)c(O)nc2c1
COc1ccccc1Cn1nnc2c(O)nc(C3CCN(C(=O)c4ccc(C)cc4)CC3)nc21
COc1ccc(OC(C)C(=O)N2CCc3ccccc3C2)cc1
COc1ccc(CNC(=O)c2onc(C)c2Cl)cc1
OC(O)c1cc(-c2cccc(Br)c2)no1
Cc1ccc2cc(CN(CCCO)S(=O)(=O)c3cccc4nsnc34)c(O)nc2c1C
COc1ccc(OC)c(C2CC(=O)N3CN(c4ccc(C)c(Cl)c4)CSC3=C2C#N)c1
COC(=O)CN1C(=O)C(O)(CC(=O)c2ccc(Cl)cc2)c2ccccc21
COc1ccccc1CNC(=O)CN(c1ccc(C)cc1)S(=O)(=O)c1c(C)n[nH]c1C
Cn1c(SCC(=O)OC2CCCCC2)nnc1-c1ccc2c(c1)OCO2
O=P(O)(O)C12CC3CC(CC(C3)C1)C2
COC(=O)C(NC(=O)C(C)Oc1ccccc1)C(C)C
CC(=O)Nc1cccc(NC(=O)CSc2nnnn2C)c1
CCCCN1C(=O)NC(=O)C(C(C)=Nc2cccc(C(=O)O)c2)C1=O
CCc1nc(CNC(=O)c2cc(OC)c(OC)c(OC)c2)no1
Cc1ccc(NCc2nc3ccccc3n2C)cc1
CCn1c(=O)cc(SCC(=O)NCCN2CCN(Cc3ccccc3)CC2)c2ccccc21
O=C(O)C1=C(C(=O)OC2CC3CCC2C3)C2CCC1C2
Cc1noc(C)c1CSc1nc2cc(S(=O)(=O)N3CCOCC3)ccc2o1
O=C(CN1C(=O)c2ccccc2S1(=O)=O)NCCSC1CCCCC1
Cn1c(=O)c(=O)n(C)c2cc(S(=O)(=O)Nc3ccc4c(c3)OCCO4)ccc21
C=CCSc1nc(N)c(C#N)c(-c2ccccc2)c1C#N
c1ccc2oc(SCc3cn4ccsc4n3)nc2c1
CCOC(=O)c1[nH]c2cc(OC)c(OC)cc2c1NC(=O)CN(C)C1CCCCC1
O=C(c1cccs1)c1no[n+]([O-])c1C(=O)c1cccs1
COc1cc(OC)cc(C(=O)Nc2cccc(NC(C)=O)c2)c1
Cc1cc(C)nc(N2CCCC(C(=O)NCc3cccc(C(F)(F)F)c3)C2)n1
CN(C)CCNc1nc(-c2ccco2)c2c(c1C#N)CC(C)(C)OC2
CCn1ncc(Cl)c1C(=O)NC(C)c1ccccc1
CCN(CC)S(=O)(=O)c1ccc(NC(=O)c2ccc(N=S(C)(=O)O)cc2)cc1
CCC(C)(C)NC(=O)C(c1cccn1C)N(C(=O)Cn1nnc2ccccc21)c1ccc(OC)cc1
O=C(CN1C(=O)c2cccc3cccc1c23)NCc1cccnc1
Nc1ccc(S(=O)(=O)N2CCCC2)cc1
CCC(CCC(=O)Nc1ccn(-c2ccccc2)n1)C(=O)O
CN(C)CCCn1c(O)c(O)c(C(=O)c2ccc(OCc3ccccc3)cc2)c1-c1cccnc1
COc1cc(-c2c3c(-c4cc(Cl)c(C)cc4O)n[nH]c3c(O)n2Cc2cccnc2)ccc1O
CC(=O)OC(C(=O)Nc1ccccc1)C(C)S(=O)(=O)c1ccccc1
N#CCCN(CC(=O)O)S(=O)(=O)c1ccccc1
COc1cccc(C=Nn2c(CO)nc3ccccc32)c1OC
CC(C)CCNC(=O)C(CC(C)C)NC(=O)C1OC1C(=O)O
CCOC(=O)c1csc(NC(=O)c2ccccc2)n1
Cc1ccc(Cl)cc1N1CCN(C(=O)C2CCN(c3nnc(-n4cccc4)s3)CC2)CC1
O=C1NC2(CCCc3ccccc32)C(=O)N1Cc1nnc(-c2ccccc2Br)o1
Cc1cc(C)cc(N(CC(=O)N2CCn3c2nc2ccccc23)S(=O)(=O)c2c(C)noc2C)c1
CCOC(=O)C1C(C)=NC(=O)NC1c1ccc(F)cc1
COCCNCC(=O)NC12CC3CC(CC(C3)C1)C2
COc1ccccc1NC(=O)CCc1c(C)nc(O)c(C#N)c1C
CCOC(=O)c1c(C)oc2ccc(OCC(=O)N(CC)CC)cc12
COc1ccc(CC(=O)Nc2ccc(-c3nnc(-c4ccccc4)o3)cc2)cc1OC
CCn1c(O)cc2cc(S(=O)(=O)N3CCOCC3)ccc21
C=C(C)CSc1nc(N)c2c(C)c(C)sc2n1
COCC(C)NS(=O)(=O)c1ccc(OC)cc1
O=C(CCCn1c(=O)[nH]c2ccccc2c1=O)NC1CCCCCC1
CC1CCCCC1NC(=O)C1CCN([SH](=O)(O)c2ccc3nc(O)ccc3c2)CC1
COC(=O)c1ccc(Oc2nc3c(c(=O)n(C)c(=O)n3C)n2CCC(C)C)cc1
COc1ccc(CNC(=O)c2cccs2)cc1
Cc1nc2ccc(N=C3CCCCCN3)cc2s1
O=C(c1cccc(S(=O)(=O)N2CCCC2)c1)c1nnc(-c2ccncc2)o1
O=c1ccn(CCOc2ccc(Cl)cc2)c(=O)[nH]1
O=C(C1=COCCO1)N1CCN(C(c2ccccc2)c2ccccc2)CC1
CCOc1ccccc1-n1cc(O)c(-c2nc3ccccc3s2)c1N
CC1CCC(NC(=O)c2cc3c(s2)C=S(O)(O)=C3)CC1
COc1cccc(Oc2cn[nH]c2-c2ccc(O)cc2O)c1
CN=C(Nc1cc(C)nn1-c1ccccc1)c1ccccc1
CCOC(=O)N1CCN(C(=O)c2ccc3c(c2)sc2nc(-c4ccc(OC)cc4)cn23)CC1
CCCCCCn1c(C(C)NC(=O)c2ccco2)nc2ccccc21
CC1(C)Cc2ccccc2C2=NC(=NCCO)N(c3ccccc3)C(=O)C21
N#Cc1c(O)c(-c2ccccc2)n2c1nc(O)c1ccccc12
COc1ccc(CNC(=O)C=S(O)Cc2nc(-c3ccccc3C)oc2C)cc1
COc1ccc(S(=O)(=O)N2CCCCCC2)cc1C(=O)OCC(=O)NC(N)=O
Clc1ccccc1OCCCCn1ccnc1
O=C(NCCCn1ccnc1)c1noc2c1CCCC2
CC1CC(=O)N(Cc2ccccc2)c2ccccc2N1C=O
COc1ccc(OC)c(CCNC(=O)Cn2sc3nc(C)cc(C)c3c2=O)c1
CCOC(=O)c1cc2c(ccn2C)n1Cc1ccccc1C
CCOC(=O)C1Cc2cc3c(cc2C1=O)CC(C(=O)OCC)C3=O
O=C1c2nc3ccccn3c2C(=O)N1Cc1ccccc1
CC1(C)CC(=O)C(C(c2cccnc2)C2C(=O)CC(C)(C)CC2=O)C(=O)C1
Cc1ccc2c(c1)n(S(=O)(=O)c1cccs1)c(=O)n2S(=O)(=O)c1ccsc1
O=C(NCCC1=CCCCC1)NC1CCCCC1
CCCCC(NS(=O)(=O)c1ccc(OC)cc1)C(=O)O
Cc1cc(N)ccc1-n1c(C)ccc1C
C#CC1CN(Cc2ccccc2)CC(C#C)N1C
N#Cc1c(NC(=O)c2ccc(Br)o2)n(-c2ccccc2)c2nc3ccccc3nc12
Cc1cc(C)nc(Nc2nc(C)c3cc4c(cc3n2)OCO4)n1
O=C(COc1ccc(S(=O)(=O)N2CCCC2)cc1Cl)Nc1ccc2c(c1)OCO2
CC1CCCCN1C(=O)CSc1nnc(-c2ccco2)n1CC1CCCO1
CCOC(=O)Cc1csc(NC(=O)CC)n1
COc1ccc(OC)c(C(=O)CSc2nc3c(c(=O)n(C)c(=O)n3C)n2C(C)C)c1
CSc1nc(C)cc(OCC#N)n1
Oc1ccc(N2CCN(C(c3ccncc3)c3nnnn3C3CCCC3)CC2)cc1
CCOC(=O)c1ccccc1NC(=O)c1cc2sccc2n1C
O=C(CCc1nc2ccccc2[nH]1)Nc1ccccc1
COc1ccc(C(=O)c2c(O)c(O)n(-c3cc(C)on3)c2-c2ccc(OC)c(OC)c2)cc1OC
O=C(CN1CCOCC1)Nc1ncc(Br)cc1Br
Cn1c(=O)c2c3c(sc2n2c(SCc4ccc5c(c4)OCO5)nnc12)COC(C)(C)C3
COc1ccc(CNC(=O)CCc2c(C)nc3ncnn3c2C)cc1
COC(=O)c1ccccc1NC(=O)C1CCN(S(C)(=O)=O)CC1
O=C1CC(=O)N(c2ccc3c(c2)OCO3)C(=O)N1
O=C1c2ccccc2NC(c2ccc(Cl)cc2Cl)N1O
C=CCN(C(=O)CNC(=O)c1ccco1)C(C(=O)NC1CCCCC1)c1ccc(OC)cc1OC
O=C(O)C1CSC2(c3ccc4c(c3)OCCO4)CCC(=O)N12
CN(C)c1ccc(NC(=O)c2cc3c(=O)n4ccccc4nc3n2C)cc1
Cc1nc2nc(C)c(CCC(=O)N3CCOCC3)c(C)n2n1
CCC(C)(C)n1nnnc1C(c1cc2cc(OC)c(OC)cc2nc1O)N1CCc2ccccc21
O=C(NCc1ccco1)c1cc2ccccc2c(=O)o1
O=C(CCCn1c(=O)[nH]c2ccccc2c1=O)N1CCN(Cc2ccc3c(c2)OCO3)CC1
CCCCN1CCc2c([nH]c3ccc(C)cc23)C1=O
O=C(Nc1ccc(C(=O)N2CCOCC2)cc1)c1cccs1
O=C(Nc1ccc(F)cc1F)c1noc2c1CCC2
CCCCOc1ccccc1C1NC(=O)N=C(C)C1C(=O)OCCOC
CC(C)NC(=O)C1CCN(C(=O)c2cc3sccc3n2Cc2ccc(F)cc2)CC1
C=CCN(c1ccc(C(=O)N2CCCC2)cc1)S(C)(=O)=O
O=C(Nc1ccc2c(c1)OCO2)C1CCCN(S(=O)(=O)c2cccs2)C1
COc1ccc(CC(=O)Nc2ccc(-c3nnc(-c4ccccc4)o3)cc2)cc1
CCCOCCOC(=O)C1C(C)=NC(=O)NC1c1cc(Cl)c(O)c(OC)c1
COC(O)c1c(C)cc2[nH]c(C(=O)OC3CCCCCC3)c(C)c2c1O
Cc1ccc(S(=O)(=O)N2CCC(C(=O)Nc3nnc(COc4ccccc4)s3)CC2)cc1
COC(O)c1[nH]c2cc(-c3ccccc3)cc(O)c2c1C
C(=Nn1cnnc1)c1cn(Cc2ccccc2)c2ccccc12
COC(=O)c1sc(NC(=O)Cc2cccs2)nc1C
OC(CN1C2=NCCCN2c2ccccc21)c1ccc2c(c1)OCO2
O=C(Cc1ccccc1)Nc1ccccc1N1CCN(c2ccccc2)CC1
CC1(C)Cc2ccccc2-c2nnc(-c3ccccn3)n21
Cc1ccc(C(C)C)c(OCc2nnc3n2CCCCC3)c1
COc1cccc(Oc2nc3ncn(Cc4ccccc4)c3c(=O)n2C)c1
Cc1nnc(NCCc2ccccc2)n(N)c1=O
Cc1ccc(Cn2c(=N)c(C(=O)NCc3ccco3)cc3c(=O)n4ccccc4nc32)cc1
COC(=O)c1cccc(CSc2nnc(C)s2)c1
CNC(=O)NC(=O)CSc1ncc(C(F)(F)F)cc1Cl
Cc1cccn2c(=O)c3cc(C(=O)N4CCC5(CC4)OCCO5)n(C)c3nc12
CC1=C(C(=O)N2CCCCC2)C2(CCC(C)CC2)OC1=O
Cc1ccccc1Nc1nc(N)nc(CSc2nnnn2-c2ccccc2)n1
CCOC(=O)c1ccc(S(=O)(=O)N2CCN(CC3CC=CCC3)CC2)cc1
O=C(COC(=O)c1n[nH]c2ccccc12)NC(=O)NC1CCCCC1
CCOC(=O)N1CCC(NS(=O)(=O)c2cc3c(cc2C)NC(=O)CO3)CC1
COc1ccc(S(=O)(=O)N(CC(=O)NCc2ccco2)c2ccccc2)cc1OC
COc1nc(Nc2ccc(OC)c(Cl)c2)nc(OC)n1
COc1ccc(C(=O)N(CN2CCCC2=O)c2ccc(C)cc2)cc1
O=C(Nc1ccccc1N1CCCCC1)c1cccc(F)c1
COc1ccccc1N1CCN(C(=O)COc2ccc(S(=O)(=O)NC3CCCCC3)cc2)CC1
O=C(CCCSc1nnc(-c2cccs2)n1CC1CCCO1)c1ccccc1
CNc1nc(C)nc(-c2ccccc2O)n1
O=C(Nc1ccc(S(=O)(=O)N2CCCCCC2)cc1)c1ccco1
C#CC(C)(C)NC(=O)c1ccccc1OC
COC(=O)CSc1ccc2nnc(-c3ccc(OC)c(OC)c3)n2n1
COc1ccc(-n2nnnc2SCC(=O)N2C(C)CCCC2C)c(OC)c1
CCOC(=O)c1ccc(NC(=O)c2c(C)[nH]c(C(=O)OCC)c2C)cc1
Cc1cc(Nc2cccc(F)c2)n2nc(C)nc2n1
CN1CCN(C(=O)C(Cc2ccccc2)N[SH](=O)(O)c2ccc3nc(O)ccc3c2)CC1
Cc1ccc(-c2ccc(SCC(=O)Nc3nonc3C)nn2)cc1
Cn1c(C(=O)O)c(CC(=O)Nc2ccc3c(c2)OCCO3)c2ccccc21
Cc1ccc(-c2nc3ccccc3c(=O)n2CCCn2ccnc2)cc1
Oc1cccc(-n2c(O)cc(-c3ccccc3)c2O)c1
COc1ccc(OC)c(NC(=O)C2C(C)=Nc3ncnn3C2c2cccs2)c1
CCc1cccc(C)c1NC(=O)c1cccc(N(C)C)c1
Cc1ccc(Cn2c(=O)c3c(nc4n3CCN4Cc3ccco3)n(C)c2=O)cc1
C=CCN1C(=O)C(=C2Sc3ccccc3N2C)SC1=Nc1c(C)n[nH]c1C
COc1ccc2nc(Nc3nc(C)c(C(C)=O)s3)sc2c1
CCOC(=O)Cn1c(CN2CCc3ccccc3C2)nc2c1c(=O)n(C)c(=O)n2C
CC(NC(=O)C1CCN(S(=O)(=O)N2CCCCCC2)CC1)c1ccccc1
COc1ccc(CNS(=O)(=O)c2ccc(C3CNC(=O)C3)cc2)cc1
CCOC(=O)C(C)Oc1cccc2c(=O)n(CC(=O)N3CCc4ccccc43)ccc12
COc1ccc(N(CC(=O)N2CCC(C)CC2)S(=O)(=O)c2c(C)nn(C)c2C)cc1
CCOC(=O)C1=C(C)N=C2SC(C)C(=O)N2C1c1ccc(OC(C)=O)c(OCC)c1
COc1cccc(NC(=O)CNC(=O)c2ccccc2)c1
Cc1cccc(NC(=O)CSCc2c(C)noc2C)c1C
O=C(c1cccs1)c1c(O)c(O)n(CCN2CCOCC2)c1-c1ccccn1
Cc1cc(O)nc(SCCOc2cccc(C(F)(F)F)c2)n1
N#CCSc1nnc(COc2cccc3ccccc23)n1-c1ccccc1
CCc1nnc(NC(=O)C2CCN(c3cnccn3)CC2)s1
O=C1OCCC1Sc1nc2ccccc2s1
O=C(Oc1ccccc1-n1c(O)ccc1O)c1ccco1
Nc1ccc(S(=O)(=O)N2CC3CC(C2)c2cccc(=O)n2C3)cc1
O=C(O)CCCC(=O)Nc1ccn(-c2ccccc2)n1
Oc1cc(N2CCC(n3c(O)nc4ccccc43)CC2)c(O)n1Cc1ccccc1
CCOC(=O)c1cnn(-c2cc(C)nc3c(-c4ccccc4)c(C)nn23)c1N
Oc1nc(-c2ccccc2)c(-c2ccccc2)[nH]1
CCn1c(=O)cc(SCC(=O)N2CCC3(CC2)OCCO3)c2ccccc21
COC(=O)c1sc(NC(=O)c2ccco2)nc1C
CC=S(O)(O)=Nc1c(C(=O)OC)[nH]c2ccccc12
Oc1nnc(Cc2ccccn2)c2ccccc12
C=CCOc1ccc(Cl)cc1C(=O)O
COc1ccc(N2CCN(c3nc4c(c(=O)n(C)c(=O)n4C)n3Cc3ccccc3)CC2)cc1
CCCCOc1ccc(-c2cc(O)n(C)c2O)cc1
Cc1ccc(-c2nc(NC(=O)CSc3nnnn3-c3ccccc3)ns2)cc1
CC1=C(C(=O)N(C)CCC#N)C2(CCCCC2)OC1=O
COc1ccccc1OC(=O)c1ccc(SC)cc1OC
Cn1c(=O)c2c(nc(N3CCNCC3)n2Cc2cccc3ccccc23)n(C)c1=O
O=C(O)C1CCCN1S(=O)(=O)c1ccc2c(c1)CCC2
COC(=O)c1sccc1NC(=O)c1c(C)noc1C
CSCCC(N=CC1C(=O)CC(C)(C)CC1=O)C(=O)O
COc1ccc(-n2nc(C(=O)Nc3ccc4c(c3)OCO4)c3c4ccccc4n(C)c3c2=O)cc1
NC(=O)c1ccccc1N=Cc1ccccn1
Cc1ccc2nc(NC(=O)c3ccc(Cn4cc(Cl)cn4)o3)sc2c1
CCOC(=O)N1CCN(C(=O)CN(Cc2ccc(Cl)cc2)S(C)(=O)=O)CC1
O=C(CSc1nnc(COc2ccccc2)o1)N1CCN(c2ccccc2)CC1
Cn1c(=O)cc(SCC(=O)NCCCN2CCN(c3ccc(F)cc3)CC2)c2ccccc21
CN1CCc2nc(SCC(=O)Nc3ccc(Cl)cc3)c(C#N)cc2C1
Cn1c(=O)c2nc(-c3cccnc3)[nH]c2n(C)c1=O
COc1ccc(NC(C)=O)c2nc(C)c(C)nc12
COc1cccc(C(=O)NC2CCN(C(=O)N3CCCCC3)CC2)c1
O=c1c2ccccc2nc(-c2ccco2)n1-c1nccs1
CCc1ccccc1NC(=O)CSc1nnc(C(NC(=O)OC(C)(C)C)C(C)C)o1
COc1ccc2nc3oc(C(=O)NCc4cccs4)cc3cc2c1
CC(=O)NCCOc1ccc2oc3ccccc3c2c1
Cc1ccc2c(c1C)OC(=O)CC2=COn1nnc2ccc(S(=O)(=O)N(C)C)cc21
CN(C)S(=O)(=O)c1cccc(C(=O)OCC(=O)Nc2sccc2C(N)=O)c1
Cc1c(Cl)cccc1N(CC(=O)O)S(C)(=O)=O
CCn1c(CC(=O)Nc2ccc(C)cc2)nnc1SCC(=O)N1CCN(c2ccccc2)CC1
COc1cccc(-n2nnc3c(=O)n(Cc4cccc(C)c4)cnc32)c1
O=S(=O)(c1ccc(F)cc1)c1nc(-c2ccc(F)cc2)oc1NCCN1CCOCC1
CC(=O)COc1ccc2c(c1)OC(=O)C1CCCC=C21
COc1cc(C)c(Br)cc1S(=O)(=O)N1CCOCC1
C=CCSc1nnc(-c2cc(Br)ccc2N)c(O)n1
c1ccc2c(c1)[nH]c1c(N3CCN(C4CCCCC4)CC3)ncnc12
O=C(NC1=NCCS1)c1csc2ccccc12
CC1CCN(C(=O)CSc2nnc(Cc3cccn3C)n2-c2ccc(F)cc2)CC1
COc1ccccc1CN1C(=O)CCC1(C)C(=O)NC1CCCCCC1
Cc1cc(C)c2ccc(N)nc2c1O
CCOC(=O)c1ccc(CSc2nnc(-c3ccncc3)n2N)cc1
COc1ccc(Cn2nnnc2C(c2ccccc2OC)N2CCC(C(N)=O)CC2)cc1
Cc1c(O)ccc(C(=O)COc2ccccc2F)c1O
O=C(COc1ccc(C(=S)N2CCOCC2)cc1)N1CCCC1
Cc1cc2ncn(-c3ncnc4sc(C)c(C)c34)c2cc1C
CC1(C)CC2=C(C#N)C(=N)SC(=S)C2CS1
CCOc1ccc(CCNC(=O)C2CCN(S(=O)(=O)N3CCOCC3)CC2)cc1OCC
Cc1cc(NC(NC(=O)c2ccco2)(C(F)(F)F)C(F)(F)F)no1
CCn1c(=O)cc(OCC(=O)Nc2ccccc2C#N)c2ccccc21
CCC(C(=O)N1CC2(C)CC1CC(C)(C)C2)N1C(=O)c2ccccc2C1=O
Cc1cc(C)n2nc(SCN3C(=O)c4ccccc4C3=O)nc2n1
CCc1c(C)sc(NC(=O)c2ccc(Br)o2)c1C(=O)OC
Cc1cccc(CN2CCN(CC(=O)NCCCN3CCCC3=O)C2=O)c1
CCC(=O)Nc1ccc(Nc2ccccc2)cc1
O=C1c2ccccc2C(=O)N1Cc1nc2ccccc2c(=O)n1-c1ccc(Br)cn1
O=C(CCc1ccccc1)n1nc(-c2ccccc2)nc1NCc1ccco1
COC(CCN(C)C)(c1ccccc1)c1ccccc1
O=C1OCCC1Sc1ncnc2sc3c(c12)CCC3
COc1ccc(NC(=O)c2oc3ccccc3c2NC(=O)c2ccc3c(c2)OCO3)cc1
COc1ccc(C(O)c2nccn2Cc2ccccc2)cc1
CCC(c1nnc(SCC(=O)Nc2ccc(C(=O)Nc3ccccc3OC)cc2)o1)N(C)C
Cc1cc(=O)oc2cc(OCC3CC(c4ccc(N(C)C)cc4)=NO3)ccc12
CCC=C1C(C(=O)OCC)C(c2ccccc2OCC)NC(=O)N1C
CCn1c(NC(=O)c2cccc(Cn3cc(Cl)cn3)c2)nc2ccccc21
COc1ccccc1N1CCN(C(=O)CSc2nnc(-c3ccoc3C)o2)CC1
COc1ccccc1NC(=O)N1CCn2c(nc3ccccc32)C1
COC(=O)c1ccc(NC(=O)COc2ccc(S(=O)(=O)NC(C)C)cc2)cc1
CCn1ccc(C(=O)Nc2ccc(Cl)cn2)n1
COc1ccc(NC(=O)c2cc(-c3ccc(OC)c(OC)c3)on2)cc1OC
COC(=O)c1c(NC(=O)CN2CCCC(C)C2)c2c(C)cccc2n1C
Cc1nc(SCC(=O)Nc2cc(C)on2)c2c3c(sc2n1)CCCC3
N#CC(C(=O)NC1CCCCC1)c1nc2ccccc2nc1N1CCC(C(N)=O)CC1
Cn1nccc1C(=O)c1ccc(Cl)cc1
Cn1cccc1Cc1nnc(SCC(=O)NC2CCCC2)n1CCc1ccccc1
CC(C)=CCCC(C)=CCCC(C)NCCN1CCNCC1
C=CCn1c(C)c(C(C)=O)c(N2CCCC2)nc1=S
O=P(O)(CP(=O)(c1ccccc1)c1ccccc1)c1ccccc1
Cc1ccc(-c2nnc(SCC(=O)Nc3ccccc3N3CCOCC3)o2)cc1
Cc1cc(C)c2c(n1)nn1c(N3CCN(c4ccccc4C)CC3)cc(C)nc21
O=C(O)c1cc(-c2ccncc2)nc2ccc(F)cc12
COc1cccc(C(=O)NCC2CCN(c3ccc(S(=O)(=O)N4CCOCC4)cc3)CC2)c1
COc1ccc2c(c1)c1nnc(SCC(=O)N3C(C)CCCC3C)nc1n2C
COCCN(CCOC)S(=O)(=O)c1ccc(OC)cc1
CCNc1nc(N)c(C(=O)c2ccc(Cl)s2)s1
CCOC(=O)c1c(C)[nH]c(C(=O)OCC(=O)Nc2cc(C)ccc2OC)c1C
Oc1cc(-c2ccccc2)nc2ccccc12
Cc1occc1C(=O)N1CCN(c2ncccn2)CC1
CCOC(=O)NC1C=S(O)(O)=CC1
CCCn1cc2cccc(C(=O)Nc3cc(OC)cc(OC)c3)c2c1O
Cc1c(C(=O)OCC(=O)N2CC(C)OC(C)C2)oc2ccc(Br)cc12
CCN1CCc2c(C#N)c(N3CCCCC3)nc(N3CCOCC3)c2C1
COc1cc(C2NC(=O)N=C(C)C2C(=O)OCC2CCCO2)ccc1O
Cc1ccc(Cl)cc1N1CCN(C(CC(C)C)c2nnnn2CC2CCCO2)CC1
N#Cc1ccccc1S(=O)(=O)N1CCN(c2ccc(S(=O)(=O)N3CCOCC3)cn2)CC1
Cc1sc2[nH]c3c4ccccc4cn3c(=O)c2c1C
CCC(C)(C(=O)NC1CCCC1)N(Cc1ccco1)C(=O)c1ccc2c(c1)OCO2
Cc1ccccc1OCCn1c(=O)oc2ccccc21
CCOC(=O)CC1=Nc2ccccc2S(=O)(=O)N1
CC(C)(C)n1nnnc1C(c1cccc(C#N)c1)N1CCC(Cc2ccccc2)CC1
O=C(O)Cc1cc(I)c(Oc2ccc(O)c(I)c2)c(I)c1
NS(=O)(=O)c1ccc(NC(=O)CN2CCN(Cc3ccccc3)CC2)cc1
CC(C)(C)OC(=O)N1CCCC1C(=O)NCC1CCC(C(=O)O)CC1
COc1cccc(N2C(=O)N=CC(C(=O)Nc3ccc(NC(C)=O)cc3)C2=O)c1
Cc1ccn2cc(C(=O)Nc3nnc(C)s3)nc2c1
C=CCn1c(SCc2nc(O)c3ccccc3n2)nnc1-c1cc2cc(Cl)ccc2o1
CC(=O)N=C(Nc1ccc(NC(C)=O)cc1)Nc1nc(C)cc(C)n1
CCOC(=O)N1CCN(CC(O)c2ccc3cc[nH]c3c2)CC1
CC1CCN(c2nc3ccccc3nc2C(C#N)C(=O)OC2CCCCC2)CC1
Cc1cc(-c2ccccc2)nc2cc(C(N)=O)nn12
Cc1nn(-c2ccccn2)c2nc(-c3cccs3)cc(C(=O)N3CCOCC3)c12
CCCn1c(=N)n(CC(=O)c2ccco2)c2ccccc21
O=C1C(=O)C(c2ccc3c(c2)OCO3)Oc2ccccc21
Cn1c(Cn2c(=O)sc3ccccc32)nnc1SCc1ccccn1
Cc1cc(C(=O)Nc2sc3c(c2C#N)CCC(C(C)(C)C)C3)no1
CCOc1ccc(NC(=O)CN2CCN(CC(=O)Nc3ccc4c(c3)OCO4)CC2)cc1
C=S(O)(O)=CCC(NC(C)=O)C(=O)Nc1cc(C)on1
CN(C)CCCN1c2ccccc2CCc2ccc(Cl)cc21
CCc1ccccc1OCC(=O)Nc1ccc(S(N)(=O)=O)cc1
COc1ccc(CCN(Cc2nc(-c3ccccc3)no2)Cc2nc(-c3ccccc3)no2)cc1OC
CCOC(=O)c1ccc(-n2c(O)cc(N3CC=C(c4ccc(F)cc4)CC3)c2O)cc1
Cc1noc(NS(=O)(=O)c2ccc(NC(=O)CCC3CCCC3)cc2)c1C
Oc1ccccc1C1=Nc2ncnn2C(c2ccccc2)C1
C=CCSC1=NC(=O)CC(c2cccc(OC)c2)C1C#N
O=C1C(CC=S(O)c2ccccc2)C(=O)N(c2ccccc2)N1c1ccccc1
CC(C)CNS(=O)(=O)c1ccc(CCC(=O)NCc2ccco2)cc1
COc1ccc(Br)cc1S(=O)(=O)N1CC(C)OC(C)C1
Cc1cc(C(=O)Nc2cccnc2)no1
O=C(Cn1nc(C(F)(F)F)c2c1CCCC2)NCCN1CCOCC1
CN1CCC(=C2c3ccccc3C=Cc3ccccc32)CC1
CCOC(=O)N1CCC(N=C2C(=O)C(=O)C2c2ccc(C)cc2)CC1
CCOC(=O)c1c(-c2cccs2)csc1NC(=O)CSc1ncn[nH]1
COCCNC(=O)C(c1ccc(F)cc1)N(CC1CCCO1)C(=O)CCC(=O)Nc1ccccn1
COc1ccc2cn(-c3ncn[nH]3)c(O)c2c1OC
O=C(O)Cc1sc2nc3ccccc3n2c1O
Cc1nc(S)n(-c2ccccc2)n1
COc1ccccc1NC(=O)c1c(NC(=O)c2ccco2)sc2c1CCC2
O=C(NCc1ccc(F)cc1)c1cc2n(n1)C(C(F)(F)F)CC(C1CC1)N2
CCOC(=O)CSc1nnc(-c2ccncc2)o1
CC(CCc1ccccc1)NC(=O)C1CCCN(C(=O)c2cc3sccc3n2C)C1
CCC(C)C(NC(=O)c1ccccc1NC(=O)c1ccc(OC)cc1)C(=O)NCc1ccco1
Cc1ccc(-c2nnn(CC(=O)N(Cc3cccs3)C(C(=O)NC(C)(C)C)c3ccco3)n2)o1
CCC(=O)N1CCN=C1SCc1ccc(F)cc1
COC(=O)c1ccc(NC(=O)CCn2cccc2)cc1
Cn1c(NCc2ccco2)nc2c1c(=O)n(Cc1ccc(Br)cc1)c(=O)n2C
Cc1ccc2c(c1)c1c(n2CC(O)Cn2nc(C)c(Br)c2C)C(=O)CCC1
COc1ccc(-n2cnnc2SCC(=O)c2ccc(S(=O)(=O)N3CCOCC3)cc2)cc1
COc1ccc(CNC(=O)C(C)OC(=O)c2cccn2C)cc1
COc1ccc(OC)c(N(CC(=O)Nc2ccccc2)S(C)(=O)=O)c1
CCN(CC)Cc1cc(CC(C(N)=O)C(N)=O)ccc1OC
CCSc1nnc(NC(=O)c2cc3c(s2)CCCC3)s1
COc1cccc(CSc2nnc(-c3ccc(F)cc3)o2)c1
CC(=O)Nc1ccc(-n2c(C)c(C(C)=O)c(C(C)=O)c2C)cc1
CCOC(=O)c1[nH]c(C)c(CN(CCc2ccc(OC)c(OC)c2)C(=O)CCCC(=O)O)c1C
CC1CCCCC1NC(=O)C1Cc2ccccc2CN1S(C)(=O)=O
O=C(CCc1c[nH]c2ccccc12)NCC1CCCO1
Cc1occc1C(=O)Nc1cccc(Cn2cccn2)c1
COc1ccc(CNC(=O)C(OC(C)=O)c2ccccn2)cc1
COc1cccc(-c2nnc3sc(-c4ccccn4)nn23)c1
Cc1ccc2c(c1)c1ncnc(N3CCOCC3)c1n2C
Cc1ccc(NC(=O)Cn2c(=O)n(CCCCC(=O)NCc3ccco3)c(=O)c3ccccc32)cc1
O=C(CCn1c(=O)oc2ccccc21)NCCCN1CCCC1=O
COc1cc(OC)c(NC(=O)Nc2ccc(OC)c(OC)c2)cc1Cl
CCOC(=O)C1C(C)=NC2=CCCC(=O)C2C1c1cccnc1
O=C(CCC1COc2ccccc2O1)NCc1ccco1
O=C(Cc1cccs1)Nc1ccccc1NC(=O)Cc1cccs1
COc1ccc(Br)cc1-c1nc(C)c(C(C)=O)n1O
Cc1ccccc1-c1nc(C=S(O)(O)=CC(=O)NCCCN2CCCC2=O)c(C)o1
Cn1c(=O)c2nc(CN(Cc3ccccc3)Cc3ccccc3)[nH]c2n(C)c1=O
Cc1ccc(S(=O)(=O)N2CCN(C(=O)N3CCOCC3)C2C)cc1
O=C(COC(=O)c1ccc(S(=O)(=O)N2CCOCC2)cc1)NC1CCCC1
Cc1cc(C)cc(-n2cc3c(=O)n(C)c(=O)n(C)c3c2)c1
O=C(CSc1nnc(CCCO)n1-c1ccccc1)NCCc1ccccc1
COc1cc(C(=O)OC2CCN(C)CC2)cc(OC)c1OC
COC(=O)Nc1nc2c(s1)CCCC2
COc1cccc(N2CCN(CC(=O)Nc3nc4c(s3)CC(C)CC4)CC2)c1
CC(CNCc1ccc2c(c1)OCO2)NCc1ccc2c(c1)OCO2
O=C(COc1ccccc1)Nc1ccc(S(=O)(=O)N2CCCC2)cc1
COc1cc(Br)cc(CN2CCN(C)CC2)c1O
COc1ccc(CN2CCN(C(=O)c3cccs3)CC2)c(OC)c1OC
COc1cccc(C(=O)COC(=O)C(C)N2C(=O)c3ccccc3C2=O)c1
CCOC(=O)c1cccc(NC(=O)CSc2nnnn2CC)c1
O=C1NC(c2ccncc2)Nc2ccccc21
Cn1c(SCC(=O)N2CCCCC2)nc2c3ccccc3nc-2c1O
COc1ccc(CCNC(=O)Cn2cnc3c2c(=O)n(C)c(=O)n3C)cc1OC
O=C(CSc1ccc2nnc(-c3ccc(Cl)cc3)n2n1)N1CCN(c2ccccc2)CC1
CCCc1cc(-n2ccnc2)n2c(nc3ccccc32)c1C#N
COC(=O)c1c(O)csc1Nc1cccc(C(F)(F)F)c1
COC(=O)c1cc(O)n(-c2cccc(C(C)=O)c2)c1C
CCCCOc1ccc(NC(=O)CSCC(=O)OCC)cc1
CCN(CC(F)(F)C(F)F)S(=O)(=O)c1ccc(NC(=O)OC)cc1
Cc1ccc(C(=O)c2c(O)c(O)n(-c3cc(C)on3)c2-c2cccc(Cl)c2)cc1
O=C(CC1CC2CCC1C2)NCc1cccs1
COc1ccc(-c2cc(C(=O)N3CCc4ccccc4C3)no2)cc1OC
CN(C)C=C1C(=O)N(C2CCCCC2)C(=O)N(C2CCCCC2)C1=O
CCOCCCn1cnc2c(c1=O)c1nc3ccccc3nc1n2-c1ccccc1
O=S(=O)(Nc1ccc2c(c1)OCCO2)c1cccc2cccnc12
O=C(c1ccccc1)c1ccc(N2CCOCC2)c(F)c1
Cn1c(-c2ccc(C(=O)c3ccccc3)s2)nc2ccccc21
Cc1ccc(C(=O)c2c(O)c(O)n(CC(C)O)c2-c2cccc(F)c2)cc1
Cc1ccc(-c2noc(CCC(=O)NCCN3CCc4ccccc4C3)n2)cc1
CCOC(=O)C1CCN(C(=O)c2ccc(OCC)c(OCC)c2)CC1
CCOC(=O)c1ccc(CNC(=O)c2n[nH]c(=O)c3ccccc23)o1
CCOC(=O)c1ccccc1Nc1c2ccccc2c(O)n1C1CCN(C(=O)OCC)CC1
Cc1cc(C)c(NC(=O)CN2CCN3CCCC3C2)c(C)c1
COc1ccc(NCc2n[nH]nc2-c2ccccc2)cc1Cl
O=C(NC1CCCc2ccccc21)C1CCN(S(=O)(=O)N2CCCCCC2)CC1
O=C(CCN1CCc2ccccc2C1)Nc1ccccc1
COC(=O)CSc1nc2nc(C)cc(C)n2n1
CCOC(=O)N1CCN(C(=O)CSc2nnc(COc3ccc(Cl)cc3)o2)CC1
CCCC(=O)C1C(=O)CCCC1=NC(C)C(=O)O
COc1ccc2c(c1)c(C(=O)O)c(C)n2CC(C)C
CCOC(=O)c1ccc2c(c1)N(Cc1ccccc1C)C(=O)c1ccccc1S2=O
Cc1ccc(-c2nn3c(C)nnc3s2)cc1N
CCSc1nc2sc3c(c2c(=O)n1C1CCCCC1)CCN(C)C3
Cc1nn(C)c(C)c1S(=O)(=O)N1CCCC(C(=O)NC2CCCCC2)C1
CC(NC(=O)C1CCCN(S(=O)(=O)c2cccs2)C1)c1ccccc1
COc1ccccc1CCNC(=O)c1ccoc1C
CCOC(=O)c1c(CN2CCN(C)CC2)n(C)c2cc(Br)c(OC)cc12
CCOC(=O)c1ccc(NC(=O)CN2CCN(c3ccccc3)CC2)cc1
COC(=O)Nc1ccc(OC)c(OC)c1
O=C(Nc1cccnc1)C1(F)C(F)(F)C(F)(F)C(F)(F)C(F)(F)C1(F)F
c1ccc(CC2CCN(c3nnnn3-c3ccccc3)CC2)cc1
Cc1ccc(CCNC(=O)C2CCN([SH](=O)(O)c3ccc4nc(O)ccc4c3)CC2)cc1
CCOc1ccc(C(C)=O)cc1COc1ccc(-n2cnnn2)cc1
O=C(c1cccc(-n2cnnn2)c1)N1CCOCC1
O=C1N=c2ccc3ncsc3c2=C1Cc1cnc[nH]1
O=C(O)CC1C(=O)NCCN1CC=Cc1ccccc1
CCCCCCNS(=O)(=O)c1nc2nc(C)cc(C)n2n1
CCOC(=O)CCCCC(=O)c1nc(O)[nH]c1CN1CCOCC1
CN1C(=O)CC(=NC(=O)CSc2nnc(C34CC5CC(CC(C5)C3)C4)n2C)N(C)C1=O
Cc1cccc(C2Nc3ccccc3C(=O)N2CCc2ccccc2)n1
O=C(Nc1c(-c2ccccc2)nc2c(Br)cc(Br)cn12)c1ccco1
COc1ccc(C(=O)Nn2c(SCC(=O)NCC3CCCO3)nc3ccccc3c2=O)cc1
CN(C)c1cc(N)c2ccccc2n1
COc1cccc(C(=O)CN2C(=O)C(C)(C)Oc3ccc(C(=O)N4CCCCCC4)cc32)c1
CCOC(=O)CN1CC23C=CC(O2)C(C(=O)NC2CCCC2)C3C1=O
Oc1cc(Cc2ccccc2)c(O)n1CCc1ccc2c(c1)OCO2
CCOc1ccccc1CN(Cc1ccco1)S(=O)(=O)c1ccc(-n2cnnn2)c(OC)c1
COC(=O)COc1ccc(S(=O)(=O)NCc2cccnc2)cc1
O=C1CC(c2ccccc2)n2nc(N3C(=O)c4ccccc4C3=O)nc2N1
CC1CCCN(S(=O)(=O)c2ccc(Br)s2)C1
COc1cccc(CNn2c(-c3cccc(C)c3)nc3ccccc3c2=O)c1O
COCCN1C(=O)N(CC(=O)Nc2cc(C)ccc2C)C(=O)C(=NCc2ccccc2)C1N
CN(Cc1ccncc1)c1cc(O)n(-c2ccc(Cl)cc2)c1O
COc1cccc(OC)c1C(=O)N1CCOCC1
Cc1nc2sc3c(c2c2nc(-c4ccco4)nn12)CC(C)(C)OC3
CC(=N)C(C#N)C(=O)CSc1nnnn1-c1ccc(C)cc1
CCCc1cc(O)n2nc(-c3ccc(C)cc3)cc2n1
COc1cccc(C(=O)Nc2nnc(-c3ccc(F)cc3)o2)c1
Cc1ccc(N(C(C)C(=O)Nc2ccc(S(=O)(=O)N3CCOCC3)cc2)S(C)(=O)=O)cc1
Cn1cccc1Cc1nnc(SCC(=O)N2CCCC2)n1CCc1ccccc1
CC1C(=NC(=O)C2CCCN2S(=O)(=O)c2ccc(Cl)cc2)C(=O)N(c2ccccc2)N1C
O=C(c1ccc2nc(N3CCOCC3)sc2c1)N1CCC2(CC1)OCCO2
CC1CCc2c(sc3nc(SCC(=O)NCc4ccco4)nc(N)c23)C1
COC(=O)N(c1ccc(OC)cc1)P1(=S)OCCC(C)O1
COCc1cc(O)nc(N=C(N)Nc2ccc(C)cc2)n1
Cc1oc(-c2ccccc2F)nc1CN1CCC(C(=O)NCc2cccnc2)CC1
CCOC(=O)N1CCC(NC(=O)CCC(=O)N2CC(C)Oc3ccccc32)CC1
Cc1cc(C)n(-c2nc(SCC(=O)NCC3CCCO3)c3c4c(sc3n2)CCCC4)n1
COc1ccc(S(=O)(=O)Nc2cc(C)c(O)c(S(=O)(=O)c3ccccc3)c2)cc1
CCCN(CCC)CCNC(=O)C1CCN(Cc2nc(-c3ccc(Cl)cc3)oc2C)CC1
CN(C)c1cccc(C(=O)NCC2(N(C)C)CCCCC2)c1
COc1ccccc1N1CCN(S(=O)(=O)c2cnc[nH]2)CC1
CCc1nnc(NC(=O)C2Cc3ccccc3CN2S(=O)(=O)c2cccs2)s1
COc1cccc(C(c2sc3ncnn3c2O)N2CC(C)OC(C)C2)c1
O=C(CSc1nnc(-c2ccc(Cl)s2)o1)N1CCOCC1
CC1(C)C=C2C(C(=O)C1)C(NC(=O)c1cccnc1)(C(F)(F)F)C(=O)N2Cc1ccco1
OC(CNCCc1ccccc1)c1ccccc1
Cc1onc(-c2ccccc2)c1C(=O)Nc1nc2c(s1)CCCC2
O=C(Nc1cccc(Br)c1)c1cc2ccccc2o1
O=C(O)CSC(NC(=O)c1cccnc1)(C(F)(F)F)C(F)(F)F
COc1cccc2cc(C(=O)c3c(O)c(O)n(CCN4CCOCC4)c3-c3cccs3)oc12
COc1cc(OC)cc(C(C(=O)NCc2ccccc2)N(Cc2ccco2)C(=O)c2ccno2)c1
CC1CC(C)CN(Cc2nc(N)nc(Nc3ccc4ccccc4c3)n2)C1
CCOCCn1c(=O)c2c(nc3n2CCN3c2ccc(CC)cc2)n(C)c1=O
O=C(c1cc2cc(O)ccc2[nH]1)c1cc2cc(O)ccc2[nH]1
O=C(Cc1sc(N2CCCCC2)nc1O)Nc1cccc(C(=O)O)c1
O=C(O)CC(NS(=O)(=O)c1cccc2nsnc12)c1ccc(F)cc1
O=C(Cc1sc2ncnn2c1O)Nc1ccc(Br)cc1
Cc1ccc2nc(C)cc(NCCO)c2c1
CCC(C)NC(=O)C1CCC(=O)N1Cc1ccc(C)cc1
CCOC(=O)N1CCN(C(=O)C2CCCN(S(=O)(=O)c3cc(C)ccc3OC)C2)CC1
CC(=O)NCCOc1nc(N(C)C)nc(N2CCOCC2)n1
Cc1ccc(OCC(=O)Nc2ccc(N(C)C)cc2)cc1
Sc1nc(-c2ccccc2)nn1-c1ccccc1
CCN(CC)CCn1c(SCC(=O)NCc2ccco2)nc2c(sc3ccccc32)c1=O
Cc1nonc1NC(=O)CSc1nnc(-c2ccoc2C)n1C
O=C(Nc1ccc(Cl)cc1)N1CCC(c2nc(-c3ccc(F)cc3)no2)CC1
O=C(CSc1nc2ccccc2c(=O)n1Cc1ccco1)c1ccc(F)cc1
CN(C)CCn1c(O)c(O)c(C(=O)c2ccc(F)cc2)c1-c1ccccc1
Cc1cc2c(cc1C)C(=COC(=O)c1cccc(N(C)C)c1)CC(=O)O2
COC(=O)c1ccccc1NC(=O)CSc1nnc(C(CO)NC(=O)c2ccccc2)n1C
Cc1ccc(C(C)C)c(OCC(=O)Nc2ccc(N3CCN(S(C)(=O)=O)CC3)cc2)c1
Cc1ccc2c(c1)OC(=O)CC2=CSc1nncs1
CCOC(=O)C1CCCN(C(=O)c2sc3nc(-c4ccc(OC)cc4)cn3c2C)C1
COc1ccc(Cl)c(Cn2c(NCc3ccco3)nc3c2c(=O)n(C)c(=O)n3C)c1
O=P(O)(O)Cc1ccccc1OP(=O)(c1ccccc1)c1ccccc1
Cn1c(=O)[nH]c(=O)c2c1nc(N1CCN(Cc3ccccc3)CC1)n2CCSc1ncccn1
COc1ccc(-n2ncc3c(=O)n(CC(=O)OCc4ccccc4)cnc32)cc1
CSc1ncccc1C(=O)OCC(=O)Nc1cc(C(F)(F)F)ccc1N1CCOCC1
Oc1cc(C(O)N2CCC3(CC2)OCCO3)cn1C1CCCCC1
O=C(Nc1nnc(SCc2ccccc2F)s1)c1ccco1
N#CC1C(=N)OC2=CCCC(=O)C2C1c1ccccc1
Oc1nc(N2CCOCC2)nc2c1CCCC2
CCOC(=O)C1CCCN(S(=O)(=O)c2ccc(Br)s2)C1
O=C(NCc1ccccc1)C1CC2CCCC(C1)C2=O
CC(=O)OC(Cn1ccnc1)c1ccccc1
CCOCCN(C(=O)COC)c1cccc(OC)c1
COC(=O)c1ccccc1NC(=O)Cn1nc(C(F)(F)F)c2c1CCC2
COc1ccc2c(C(=O)CN3CC(C)OC(C)C3)c[nH]c2c1
CC(C)C(=O)Nc1cccc(C(=O)NCc2ccc(S(N)(=O)=O)cc2)c1
CCCc1cc(O)nc(SCC(=O)Nc2nonc2N)n1
CCc1ccc(NC(=O)N(C2CCC(C)CC2)C2CCN(C(C)=O)CC2)cc1
CCOC(=O)c1cccnc1SC=C1CC(=O)N2C=CC=CC2=N1
CN(C)C(CNc1nnnn1-c1ccccc1)c1ccco1
Cc1cc(C)n(S(=O)(=O)c2ccc3ccccc3c2)n1
COC(=O)CSc1nc2cc3c(cc2cc1C)OCCO3
CCOC(=O)c1nc(Nc2ccc(C(=O)O)cc2)c2ccccc2n1
CCOC(=O)Cn1c(N2CCCCCC2)nc2c1c(=O)[nH]c(=O)n2C
CN1CC2(Cc3c1ccc1ccccc31)C(=O)OC(C)(C)OC2=O
CC(NC(=O)c1ccc(Cl)cc1)C(=O)NC1=NCCS1
COc1cc(CN(C)CC(=O)c2[nH]c(C)c(C(C)=O)c2C)ccc1OC(F)F
CCN1C(=O)CC(=O)c2c1n(C)c(=O)n(C)c2=O
COc1cc(NC(=O)c2ccco2)c(OC)cc1NC(=O)CSc1ncc(-c2ccc(F)cc2)[nH]1
COc1ccc(CCNC(=O)CN2CCOc3ccccc32)cc1OC
CN(C(=O)c1ccccn1)c1nnc(-c2ccncc2)s1
CCC(=O)N(CCO)Cc1cc2ccc(C)c(C)c2nc1O
CN1CCN(C(=O)c2ccc(Cl)c(S(=O)(=O)N3CCCCC3)c2)CC1
O=C(O)c1cccc(S(=O)(=O)NCc2cccs2)c1
Cn1c(=O)oc2cc(S(=O)(=O)Nc3ccc(Cl)cc3F)ccc21
COc1ccc(CCN(Cc2cc3cc4c(cc3nc2O)OCO4)C(C)=O)cc1OC
Cc1noc(C)c1COC(=O)c1cc2c(C)nn(-c3ccc(F)cc3)c2s1
Cc1ccc(-n2nc(C)c3c(C)c(CCC(=O)NCc4ccco4)c(C)nc32)cc1
CSCCC1NC2(C(=O)Nc3c(C)cc(Cl)cc32)c2c1c(O)n(C1CCCC1)c2O
O=C(Nc1ccc2nsnc2c1)c1cccs1
CCc1nnc(NC(=O)c2ccc(NS(=O)(=O)c3ccccc3)cc2)s1
COCCn1c(SCC(=O)Nc2sc(C)c(C)c2C#N)nnc1-c1ccc(OC)cc1
O=C(NCCCN1CCCC1)Nc1cccc2ccccc12
CCc1ccccc1NC(=O)Cn1nnc(-c2cccnc2)n1
O=C(CCNC(=O)Cn1cnc2ccccc2c1=O)NCCC1=CCCCC1
COC(=O)c1cccc(NC(=O)c2cc3sccc3n2C)c1
COCCNC(=O)Cc1ccc(Br)cc1
CCC(c1nnnn1CCOC)N(Cc1ccc(C)cc1)Cc1cc2cc(OC)ccc2nc1O
CCOC(=O)C1C(SCC(=O)Nc2ccccc2)=NC(=O)C(C#N)C12CCCCC2
CCOc1ccc(C(=O)c2c(O)c(O)n(CCN(C)C)c2-c2ccccc2)cc1Cl
O=C(c1ccc(=O)oc1)N1CCOCC1
Fc1cccc2sc(N3CCCCC3)nc12
CCc1sc(C(=O)Nc2ccsc2C(=O)OC)cc1Br
NC(=O)C1CCCN(S(=O)(=O)c2ccccc2)C1
CCOC(=O)c1ccccc1Nc1cc(O)n(-c2ccccc2C)c1O
O=C(NCC(c1cccnc1)N1CCN(c2ccc(F)cc2)CC1)c1ccccc1
O=C(Nc1nnc(C2CC2)o1)c1ccc(S(=O)(=O)N2CCCc3ccccc32)cc1
Cc1ccc(S(=O)(=O)N2CCCC(C(=O)NCc3ccccn3)C2)cc1
Cc1ccc(C)c(C(=O)c2c(O)c(O)n(CCN3CCOCC3)c2-c2ccc(C)o2)c1
COc1ccc(-n2nc3cc(C)c(NC(=O)CC(C)C)cc3n2)cc1
Cn1c(CCN2CCOCC2)nc2cc(NC(=O)COc3ccc(Cl)cc3)ccc21
O=C(COC(=O)CCc1cnc(O)[nH]1)Nc1cccc(Cl)c1
Cc1cc(Br)ccc1NC(=O)CNC(=O)CN(C)Cc1nc(=O)c2ccccc2[nH]1
CCCCCn1c(SCCc2ccccc2)nc2c1c(=O)[nH]c(=O)n2C
Cc1cccn2c(=O)c3cc(C#N)c(=NC(=O)c4cccnc4)n(CC4CCCO4)c3nc12
Cc1cc2c(cc1OCc1nn[nH]n1)C1=CCCCC1C(=O)O2
Cc1ccc(Cn2c(SCC(N)=O)nc3c2c(=O)n(C)c(=O)n3C)cc1
CCOC(=O)N1CCN(CCC(=O)Nc2cccc(Br)c2)CC1
CC1(C)SC2C(NC(=O)C(NC(=O)N3CCNC3=O)c3ccccc3)C(=O)N2C1C(=O)O
O=c1c2cnn(-c3ccccc3Cl)c2ncn1Cc1cccnc1
CCCC(=O)N1c2ccccc2N=C2CCCC(=O)C2C1c1ccc(F)cc1
Cc1ccc(C)c(Cn2cnc3c(nnn3-c3ccc(F)cc3)c2=O)c1
O=C(Nc1ccc(F)c(F)c1)NC1CCCCC1
CN(C)c1oc(-c2cccs2)nc1C#N
Cc1nc2scc(-c3ccco3)c2c(=O)n1N=CN(C)C
CCC1Oc2ccc(C)cc2N(CC(=O)N(Cc2ccc3c(c2)OCO3)CC2CCCO2)C1=O
O=C(CSc1nnc(Cc2cccs2)n1-c1ccccc1)Nc1ccc2c(c1)OCCO2
CCCCCn1c(SCCCC)nc2c1c(=O)[nH]c(=O)n2C
CCc1ccc2nc(O)c(CN(CCN3CCCC3)C(=O)NC3CCCCC3)cc2c1
OCCN(Cc1ccccc1)Cc1ccccc1Cl
Oc1cc(C(O)O)cn1Cc1cccs1
COc1ccc(-n2nnc3c(=O)n(Cc4cccc(C)c4)cnc32)cc1
Cc1ccc(C2(C)NC(=O)N(CC(=O)NC(=O)NC3CCCC3)C2=O)cc1
O=C(NCC(F)(F)F)Nc1ncccn1
CCCCn1c(SCC(=O)Nc2cc(C)on2)nnc1-c1cccnc1
O=C(CCN[SH](=O)(O)c1ccc2nc(O)ccc2c1)NC1CCN(Cc2ccccc2)CC1
CCC1SC2=NCN(c3ccccc3)CN2C1=O
CN1C(=O)C2CN(CCN3CCNCC3)CN=C2N(C)C1=O
O=C(c1ccccc1)c1nnc(-c2ccccc2F)o1
O=C(CN1C(=O)c2ccccc2S1(=O)=O)N1CCc2ccccc2C1
CN(C)c1ccc(C(C(=O)NC(C)(C)C)N(C(=O)c2csnn2)C2CC2)cc1
Cc1ccc(S(=O)(=O)N2CCCN(S(=O)(=O)c3ccc(C(F)(F)F)cc3)CC2)cc1
COC(=O)c1nnn(-c2nc(N3CCCCC3)nc(N3CCCCC3)n2)c1C
O=C(NCCN1CCOCC1)Nc1ccc(Cl)cc1
CN(C)C(=O)Oc1ccc(C(=O)c2ccccc2)cc1
Oc1[nH]c(O)c2c1C1c3ccccc3C2c2ccccc21
COCCCNc1oc(COc2ccc(Cl)cc2Cl)nc1C#N
COc1cccc(NS(=O)(=O)c2ccc3[nH]cc(C(=O)NCCC(C)C)c(=O)c3c2)c1
COc1ccc(OC)c(NC(=O)CN(c2ccc(OC)c(Cl)c2)S(C)(=O)=O)c1
COC(=O)c1cc(OC)c(OC)cc1NC(=O)Nc1ccc(OC)cc1OC
CC(C)Oc1ccccc1-c1nc(SCC(=O)O)n[nH]1
CC(C)(C)n1ncc2c(=O)n(CC(=O)N3CCCc4ccccc43)cnc21
Cn1c(C(=O)Nc2ccc3c(c2)OCCO3)cc2sccc21
CCOC(=O)C1C(C)=NC(=O)NC1c1cc2c(cc1Br)OCO2
COC(=O)Cc1n[nH]c2c1C(C1C=CCCC1)C(C#N)C(=N)O2
CCc1ccccc1Nc1nc(O)nnc1C
CCC(=O)Nc1ccc(S(=O)(=O)c2ccc(NC(=O)CC)cc2)cc1
COc1cc(C)c(C)cc1S(=O)(=O)N1CCN(Cc2ccc3c(c2)OCO3)CC1
CC(=O)Nc1ccc(-c2ccccc2)s1
COc1ccccc1Nc1nc(N)nc(-c2cc3ccccc3o2)n1
CCC(c1ccccc1)c1nc(-c2ccccn2)no1
CN1C(=O)C(Cc2cccs2)C(=O)N(C)C1=O
CCn1c(C)c(C(C)=O)c(N2CCCC2)nc1=S
Nc1c(-c2ccccc2)c(O)cn1-c1ccc2c(c1)OCO2
O=C(O)c1cccnc1SCCc1ccccc1
CCCOc1ccc(C(=O)c2nc3c(n2O)CCCC3)cc1
C=CCn1c(Cc2cccs2)nnc1SCC(=O)Nc1ccc(OC)cc1
CC=CCOC(O)c1[nH]c2cc(-c3ccc(N(C)C)cc3)cc(O)c2c1C
O=c1c2cc(F)ccc2oc2c(O)n(CC3CCCO3)c(-c3ccccc3)c12
COc1cc(C(=O)Nc2cccc(-c3nncn3C)c2)cc(OC)c1OC
CCN1C(=N)C(C(=O)NCc2ccc3c(c2)OCO3)SC1=S
COC(=O)C1C(=N)Oc2cc(C)n(Cc3cccnc3)c(=O)c2C1c1cccc(OC)c1OC
CC1(C)CC(=O)C(C=NCCc2ccc(O)cc2)C(=O)C1
CCOC(=O)N1CCN(c2c(-c3ccc(C(C)C)cc3)c(=O)c2=O)CC1
O=C1OCCC1N1C(=O)c2ccccc2S1(=O)=O
CC(c1ccco1)N(C(=O)c1cccs1)c1ccccn1
COc1nc(-c2ccccc2)ccc1-c1noc(C)n1
Cn1c(SCC(=O)N2CCCCC2)nnc1-c1ccc(S(=O)(=O)N2CCOCC2)cc1
CC(C)=CCC(C)(C)CNC(=O)NC1CCCCC1
COc1ccc(OC)c(S(=O)(=O)NCc2cn3cccc(C)c3n2)c1
COc1ccc(OCC(O)CNc2ccc(Br)cc2)cc1
O=S(=O)(NCCc1csc(-c2ccccc2)n1)c1ccc2c(c1)OCCO2
Cn1c(O)c2oc3ccc(Br)cc3c(=O)c2c1-c1ccncc1
Cc1ccc2c(c1)SC1=NCC(=NC(=O)c3ccccc3)C(=O)N12
CCCc1nnc(NC(=O)C2C(=O)c3cccc4c3N(CC4)C2=O)s1
COc1ccc(NS(=O)(=O)c2ccc(NC(=O)C3CCCO3)cc2)cc1
C=CCn1c(O)cnc1NCc1ccccc1
COCCNC(=O)CC(NS(=O)(=O)c1ccc(NC(C)=O)cc1)C(C)C
CCc1nnc(N=C2CCCN2)s1
Cc1noc(NS(=O)(=O)c2ccc(NC(=O)CCn3c(=O)oc4ccccc43)cc2)c1C
CN(C)c1ccnc2sc3c(=O)n(Cc4ccccc4)cnc3c12
CC(=O)Nc1c(-c2ccc(F)cc2)nc2ccccn12
CC(O)C(O)C(O)C(O)C1NCCS1
CC1CCCC(C)N1CCNC(=O)CCn1nc(-c2ccccc2)ccc1=O
COc1cc(OC)cc(C(=O)Nc2ccccc2NC(C)=O)c1
CS(=O)(=O)N(CC(=O)N1CCOCC1)c1ccc2c3c(cccc13)CC2
Cn1c(C(=O)N2CCN(c3ccc(F)cc3)CC2)cc2c(=O)n(C)c3ccccc3c21
CC1CCN(CCCn2c(=S)[nH]c3ccccc3c2=O)CC1
Nc1ccc(C2CCCc3nonc32)c2nonc12
CCOCCCn1cc(C(O)NCCc2ccc(C)cc2)cc1O
COC(=O)c1ccc(CSc2ncnc3ccccc23)o1
Cc1ccc(Cn2nnnc2CN2CCC(n3nnc4cc(C(F)(F)F)ccc43)CC2)cc1
CCCn1c(C(O)c2ccc(OCC)cc2)nc2ccccc21
OCCn1c(CSc2nc3ccccc3n2CCO)nc2ccccc21
O=P(O)(O)c1ccccc1OCCOCCOc1ccccc1P(=O)(O)O
CCOC(=O)CNC(=O)CSc1nc(C)cc(C)c1C#N
O=C(c1cc(-c2ccc(Cl)cc2Cl)on1)N1CCOCC1
O=C(CSc1ncnc2ccccc12)Nc1ccc2c(c1)OCO2
C=CCn1c(NC(=O)c2ccccc2Cl)c(C#N)c2nc3ccccc3nc21
N#CCCN1CCN(S(=O)(=O)c2ccc(S(=O)(=O)NCc3ccccc3)cc2)CC1
CCOc1ccc(CCNC(=O)C(CC)n2nc(C)n3c(cc4sccc43)c2=O)cc1OCC
COC(=O)c1cc(Oc2ccc(C(=O)OC)cc2N)cc(C(=O)OC)c1
CC(=NO)C(=O)NCC1CCNCC1
COc1ccc(OC)c(CN2C(=O)CCC2(C)C(=O)NC2CCCCCC2)c1
c1ccc(CSc2ncn(-c3ccccc3)n2)cc1
Cc1oc2cc(O)ccc2c(=O)c1N1C(=O)c2ccccc2C1=O
CCOC(=O)C1CCN(C(=O)c2cc(S(=O)(=O)N3CCOCC3)c(Cl)cc2Cl)CC1
CNC(=O)CCn1nc(-c2ccccc2)c2ccccc2c1=O
COc1ccc(-c2nnc(SCC(=O)OC3CCCCC3)o2)cc1OC
COC(=O)Cn1nc(-c2ccc(C)c(S(=O)(=O)N(C)C)c2)c2ccccc2c1=O
N#CCSc1nnc(C2CCCCC2)n1Cc1ccccc1
CCc1ccc2c(c1)OC(=O)CC2=CN(CC)Cc1nc(O)c2ccccc2n1
COc1ccc(-c2cc(C(=O)OC3CCOC3=O)c3ccccc3n2)cc1OC
Cc1ccc(Nc2ncc(O)n2-c2ccc3c(c2)OCCO3)c(C)c1
CCN(C(=O)CSc1nncs1)C1C(=N)N(Cc2ccccc2)C(=O)NC1=O
CCOc1ccccc1N(CC)C(=O)Cn1ncc2c(=O)oc3ccccc3c21
O=C1CNCc2[nH]c3ccccc3c2N1c1ccccc1
COc1ccc(OCCOC(=O)Nc2ccccc2)cc1
COc1cc2c(C#N)c(N3CCCCC3)nc(N)c2c(N)n1
Cc1cccnc1NC(=O)C1C(=O)c2cccc3c2N(CCC3)C1=O
COC(=O)Cc1c(C)nc2nc(NCc3ccc(Cl)cc3)nn2c1O
CC(C)(C)N1C(=O)c2ccc(C(=O)NCc3ccco3)cc2C1=O
CC(C)c1ccc2oc(-c3cc(N)ccc3O)nc2c1
C=CCn1c(SCc2nc(O)c3ccccc3n2)nnc1-c1ccco1
Cc1nc2sc(C(c3ccco3)N3CCc4ccccc4C3)c(O)n2n1
O=C(OCc1nc2ccccc2s1)c1cnccn1
CCOc1ccc(OCC)c(NC(=O)CSc2nnc(-c3cccnc3)o2)c1
Nc1nnc(COc2cccc(C(F)(F)F)c2)s1
COc1cc(-c2c(C(=O)c3ccc(OCC(C)C)cc3)c(O)c(O)n2CCN(C)C)ccc1O
CN(Cc1ccccc1)c1nc2c(c(=O)[nH]c(=O)n2C)n1Cc1ccccc1Cl
CCCOC(=O)C1C2C=CC3(CN(c4ccc(Cl)c(F)c4)C(=O)C13)O2
COc1ccccc1-c1nnc2n1NC(c1ccc(O)c(O)c1)=CS2
CCC(=O)N1CCc2cc(S(=O)(=O)NC(C(=O)NCc3ccc(C)cc3)C(C)C)ccc21
Cc1ccc(S(=O)(=O)N2CCCC(C(=O)O)C2)s1
COc1ccc(S(=O)(=O)N(CC(=O)N2CCN(c3ccccc3OC)CC2)c2ccccc2)cc1
COCCCn1c(SCC(=O)Nc2cccc(C)n2)nnc1-c1ccco1
COc1ccccc1-c1noc(-c2ccccc2C(=O)Nc2ccccc2)n1
CCOc1ccc(NC(=O)c2nnn(CC(=O)Nc3ccccc3OC)c2N)cc1
Nc1c(C(=O)OCC2CCCO2)c2nc3ccccc3nc2n1Cc1cccs1
Cn1c(=O)c2c(nc(N3CCOCC3)n2CC(=O)c2ccccc2)n(C)c1=O
CCOc1ccc(NC(=O)N(CCN(C)C)C(C)c2ccncc2)cc1
CC(=O)NC(Cc1c[nH]c2ccccc12)C(=O)OCC(=O)Nc1ccc2c(c1)OCO2
CCCN(c1ccc(C(C)C)cc1)S(=O)(=O)c1c(C)nc(O)nc1O
CC(C)Sc1nnc2n(CCc3ccccc3)c(=O)c3c4c(sc3n12)COC(C)(C)C4
CC1(C)CC(=O)C(C=Nc2ccccc2C(=O)O)C(=O)C1
Cn1c(=O)c2c(nc(NCCCN3CCOCC3)n2Cc2ccc(Cl)cc2Cl)n(C)c1=O
Cc1oc(-c2cccc(Cl)c2)nc1CN1CCC(C(=O)N2CCN(c3ccccc3F)CC2)CC1
Cc1ccc(S(=O)(=O)NC(=O)NN2CCCCCC2)cc1
CC1=NC(=CN(O)C(C)C(C)=NO)[N+]([O-])=C1C
COCCCn1c(-c2ccccc2)nc2ccccc2c1=O
CCOc1ccc(-n2cc(C(O)Nc3cccc(C)c3C)cc2O)cc1
CN(Cc1ccccc1)Cc1nc2c(c(=O)n(C)c(=O)n2C)n1Cc1ccc(F)cc1
Cc1cc(C)cc(OCc2nnc(SCC(=O)c3ccccc3)o2)c1
COc1ccc(C2CC(C(F)(F)F)n3nc(C(=O)N(C)Cc4cn(C)nc4C)c(Cl)c3N2)cc1
O=C(NC1CCCC1)C1CCCN(S(=O)(=O)c2ccc(-n3cnnn3)cc2)C1
C=C(c1ccc(Br)cc1)c1sc(N2CCOCC2)nc1O
COc1ccccc1S(O)=Cc1ccc(C(=O)O)o1
Cc1ccc(NC(=O)c2ccc(NS(=O)(=O)c3c(C)noc3C)cc2)cc1C
CCCCC(=O)Nc1ccc(N2CCN(C(=O)CC)CC2)cc1
COc1ccc(S(=O)(=O)Nc2ccccc2C(=O)NC(C)C)cc1OC
CCOC(=O)c1cc2c(=O)n3cccc(C)c3nc2n(CC2CCCO2)c1=NC(C)=O
Cc1cc(-n2c(O)c3c(c2O)CC=CC3)cc(C)c1Br
N#CC(C(=O)COC(=O)CCC1CCCCC1)c1nc2ccccc2[nH]1
COc1ccc(NC(=O)c2oc3ccccc3c2NC(=O)c2ccc(OC)c(OC)c2)c(OC)c1
Cc1ccc(CCNC(=O)C2CCN(C(=O)c3sccc3-n3cccc3)CC2)cc1
O=C(NC1CC2CCCC(C1)N2C(=O)Nc1ccccc1)c1ccncc1
CC1=NC2(CCCc3c2no[n+]3[O-])N(O)C1(C)C
COc1ccccc1-c1cc(C(F)(F)F)nc(S(=O)(=O)CCCC(=O)Nc2cc(C)on2)n1
COc1ccc(OC)c(C2CC(=O)N3CN(c4ccccc4F)CSC3=C2C#N)c1
O=C(O)Cc1coc(-c2ccc(F)cc2)n1
COC(=O)C1=C2SC(C)C(=O)N2C(=N)C(C#N)C1c1ccc(OC)c(OC)c1
CCN(CC)S(=O)(=O)c1ccc(S(=O)(=O)N(Cc2ccccn2)Cc2ccco2)cc1
Cn1c(=N)c(S(=O)(=O)c2ccc(F)cc2)cc2c(=O)n3ccccc3nc21
N#CCCn1cc(C(CC(=O)c2ccc(Br)cc2)C(=O)O)c2ccccc21
CC(=C1C(=O)c2ccccc2C1=O)N1CCC(C(N)=O)(N2CCCCC2)CC1
COc1ccc(C2(O)CCN(C(=O)c3c(F)cccc3F)CC2)cc1
CC(=O)c1coc2ccc(OCCN3CCCCC3)cc12
[O-][n+]1onc2c1CCc1c-2nn(-c2ccccc2Cl)[n+]1[O-]
CC1CCCN(Cc2nc3c(c(=O)n(C)c(=O)n3C)n2Cc2cccc3ccccc23)C1
CCc1nc(N2CCOCC2)c(C#N)c2c1CCCC2
CCCCC(=O)N1CC2(C)CN(C(=O)CCCC)CC(C)(C1)C2=O
Cc1nc2ccccn2c1C(=O)C1C(=O)C(=O)N(CCN2CCOCC2)C1c1ccncc1
CCc1c(C(=O)Nc2nnc(C3CC3)s2)csc1C
O=C1NC(=O)C2(Cc3c(nc4ccccn4c3=O)N3CCCCCC32)C(=O)N1Cc1ccccc1
Cc1nn(-c2ccccc2)c(=S)n1-c1ccccc1
NC(=O)c1c(NC(=O)c2cc3ccccc3o2)sc2c1CCC2
CN(C(=O)CSc1nc2ccccc2n1CCc1ccccc1)C1C=S(O)(O)=CC1
Oc1c2cccnc2c(O)n1Cc1ccc(F)cc1
CC1CCc2c(sc(N)c2C(N)=O)C1
CCCCOc1ccc(C)cc1CN(CCO)CCO
CCOC(=O)CSC1=NC(=O)C(C(=O)OC)C(c2ccccc2Cl)C1C#N
COc1ccc(-c2noc(COc3ccc4c(c3)OCO4)n2)cc1
COc1ccc(CCNC(=O)C2CCN(S(=O)(=O)N3CC(C)CC(C)C3)CC2)cc1OC
O=C(c1ccc(Cn2cc(Br)cn2)cc1)N1CCN(c2ccccc2)CC1
CN(c1ccc(Cl)cc1)c1cc(=O)n(C)c2ccccc12
COc1ccc(Nc2cc(C)nc(N3CCOCC3)n2)cc1
CCn1c(SCc2cc(O)nc3ccccc23)nc2c1c(=O)n(C)c(=O)n2C
Cc1ccc2cc(CN(Cc3ccc(F)cc3)Cc3nnnn3C3CCCC3)c(O)nc2c1
O=C(Nc1c(F)cc(F)cc1Br)c1ccco1
Cc1ccccc1Cn1nc(C)c(NC(=O)c2noc3c2CCc2ccccc2-3)c1C
N#CC1(P(=O)(c2ccccc2)c2ccccc2)CC1
COc1cccc(-c2cc(C(O)N3CCN(c4ccccc4)CC3)on2)c1OC
O=C(Nc1ccc(N2CCN(Cc3ccccc3)CC2)cc1)c1ncn[nH]1
CCc1ccc2nc(O)c(CN(Cc3ccc4c(c3)OCO4)C(=O)c3ccco3)cc2c1
O=C(CCN1C(=O)COc2ccccc21)N1CCC2(CC1)OCCO2
COc1ccccc1OCC(=O)Nc1ccc(S(=O)(=O)Nc2cc(C)nc(C)n2)cc1
COc1ccc(NC(C)c2cc(Cl)ccc2O)cc1
COc1ccc(C(=O)c2c(O)c(O)n(CCN(C)C)c2-c2cccc(OC)c2OC)cc1
Nc1nc2n(n1)C(c1ccco1)CC(c1ccccc1)N2
Cc1cccc(NC(=O)CSc2nnc(CSc3nc(C)cc(C)n3)o2)c1
Cc1nnc(SCC(=O)N2CCc3ccccc32)s1
COc1ccccc1-c1nnc(SCC(=O)NCc2c(C)c(Cl)cc(C(C)C)c2O)o1
CCC1(CC)C(=O)N=C2c3ccccc3C(=O)N21
O=C1Nc2ccccc2C12c1c(c(O)n(-c3cc(Cl)cc(Cl)c3)c1O)C1CCCN12
Cc1nc(SCc2nc3ccccc3[nH]2)c2oc3ccccc3c2n1
O=C(O)CNC(=O)C1COc2ccccc2O1
CCCN(CCC)S(=O)(=O)c1cccc(C(=O)Nc2ccc3c(c2)OCO3)c1
Nc1c(C(=O)NCCN2CCOCC2)c2nc3ccccc3nc2n1-c1ccc2c(c1)OCO2
O=S(=O)(c1cc(Cl)ccc1Cl)N1CCCCC1
Cc1cccc(N2CCN(C(=O)Cn3nc(Cc4ccncc4)c4ccccc4c3=O)CC2)c1C
Cc1nnc(NC(=O)C2COc3ccccc3O2)s1
COC(=O)CSc1nnc2n1C(C)(C)Cc1ccccc1-2
O=C(NCCc1ccncc1)c1ccccc1F
COc1c(C)cccc1C(=O)Nc1cc(Cl)ccc1N1CCOCC1
CC(C)c1cc(C(=O)Nc2cccnc2)no1
CCOc1ccc(N(C(C)C(=O)Nc2ccc(OC)cc2)S(C)(=O)=O)cc1
O=C(NCc1ccc2c(c1)OCO2)c1cc2c(s1)CSC2
CC12CCC(C(=O)NCc3ccco3)(OC1=O)C2(C)C
N#CC[n+]1cc(-c2ccc(Cl)cc2)n2c1CCC2
CCOC(=O)c1c(-c2cccs2)csc1NC(=O)CN1CC(C)OC(C)C1
Cc1ccc(C)c(NC(=O)CCN2CC(C)OC(C)C2)c1
C=CCOc1ccc(C=CC(C)=NO)cc1
CCCCn1nnnc1NCc1cc(OC)c(OC)c(OC)c1
OCC12C=CC(O1)c1c2c(O)n(-c2ccccc2-c2ccccc2)c1O
COc1cc(C(=O)Nc2ccc(S(=O)(=O)Nc3onc(C)c3C)cc2)cc(OC)c1OC
CC(C)(C)NC(=O)c1cccc(NC(=O)c2ccc(NC(=O)c3ccco3)cc2)c1
O=C1C2CCCN2C(c2ccc(F)cc2)N1c1cccc(Cl)c1
CCOC(=O)c1cnc(SC)nc1Nc1cccc(F)c1
Cc1ccc(-c2nnn(CC(=O)NCc3ccccc3)n2)c(-n2cnnn2)c1
Cc1ccc(NC(=O)C=S(O)CC(=O)N(CC(=O)NC2CCCC2)c2cc(C)ccc2C)cc1
COC(=O)C(Cc1ccc(O)cc1)NC(=O)CCC(=O)Nc1ccc(S(N)(=O)=O)cc1
COc1ccc(N2CCCn3c2nc2c3c(=O)n(Cc3ccccc3F)c(=O)n2C)c(OC)c1
O=S(=O)(c1ccc(F)cc1)N1CCN(c2ncnc3c2cnn3-c2ccccc2)CC1
CC1CCN(C(=O)CSc2nnc(Cc3ccccc3)o2)CC1
CN1C(=O)CSc2ccc(NC(=O)N3CCc4ccccc43)cc21
COCC(=O)N(CCc1ccc(OC)cc1)Cc1nc(O)c2ccccc2n1
CC(C)c1ccc(NC(=O)C2CCN(S(C)(=O)=O)CC2)cc1
O=C(Nc1nnc(-c2cccs2)o1)c1cccc(F)c1
Cc1ccc2nc(N3CCN(C(=O)c4cccs4)CC3)c(C#N)cc2c1
CC(C)(C)n1nc2c(c1NC(=O)c1ccc(Br)o1)CS(O)=C2
O=C(c1ccc(Br)o1)N1CCN(CC=Cc2ccccc2)CC1
CCN(CC)CCCn1c(C)cc2c(c1=O)C(c1cc(OC)c(OC)cc1OC)C(C#N)C(=N)O2
COC(=O)c1ccc(CSc2nc(C)nc3c2c(=O)n(C)c(=O)n3C)o1
CCc1ccc(NC(=O)C=S(O)CC(=O)NCC2OCCc3ccccc32)cc1
CCCCOc1ccc(-c2cc(O)[nH]c2O)cc1
COc1ccc(-c2noc(CN(C)S(=O)(=O)c3ccc(C)cc3)n2)cc1
COC(=O)CCP(=O)(O)Cc1ccccc1CP(=O)(O)CCC(=O)OC
CCOC(=O)c1sc2nc3n(c(=O)c2c1C)CCC(C)CC3
Cn1nc(-c2ccccc2F)c2cc(C(=O)N3CCN(C(=O)c4ccco4)CC3)sc21
CC(=O)Nc1nc2c(F)cccc2s1
CC1=C(C)C(=O)C2C(=O)CC(c3ccccc3)C=C2O1
Nc1c(C(=O)c2ccc(F)cc2)oc2ccccc12
Cc1ccc(CSC2=NCCN2C(=O)c2ccco2)cc1
CCOC(=O)c1ccc(CNC(=O)c2cc(C(C)(C)C)oc2C)o1
COC(=O)c1[nH]c2ccc(C)cc2c1NC(=O)CCN1CCN(Cc2ccc3c(c2)OCO3)CC1
CCOc1ccc(C2=[N+]([O-])C(C)(C)N(O)C2(C)C)cc1
CCN(CC)CCCNC(=O)C1CCN(C(=O)c2cc3sccc3n2Cc2ccc(F)cc2)CC1
O=C(c1ccco1)C12CN3CN(CN(C3)C1)C2
COc1ccc(C(=O)SC2=NCCS2)cc1OC
c1ccc2c(c1)NC1(CCCC1)n1c-2nc2ccccc21
CCOc1ccccc1-c1nnc(SCC(=O)Nc2ccccc2)o1
CCOC(=O)CSc1nnc(CNC(=O)c2cccc(C)c2)n1-c1ccccc1OC
Cc1nc(P(=O)(c2ccccc2)c2ccccc2)c(N2CCOCC2)o1
COCC(=O)N(Cc1cc2ccccc2nc1O)c1ccc(OC)cc1
Cc1c(C(O)OCC2CCCO2)[nH]c2cc(-c3ccc(N(C)C)cc3)cc(O)c12
O=S(=O)(c1ccc2c(c1)OCCCO2)N1CCNCC1
CCN(CC)c1ccc(NC(=O)CSc2nc(C)cc(O)n2)cc1
CC(OCC(O)CN(C)CCOc1ccccc1)c1ccc(Cl)cc1
Cc1ccc(OC(=O)CCC(=O)N2CCc3ccccc32)cc1
COc1nnc(-c2ccc(N3CCCCC3)c(N)c2)c2ccccc12
COc1cc(S(=O)(=O)N2CCN(c3ccccc3F)CC2)c(OC)cc1Cl
CN=c1sc2ccccc2n1CC(O)COc1ccccc1
CC(C)P(=O)(Cc1cccc(C#N)c1)C(C)C
CSc1ccccc1NS(=O)(=O)c1ccccc1
COc1cccc(-c2nnc(SCC(=O)N3CCOCC3)o2)c1
Cc1cc(N(CN2CCCC2=O)C(=O)c2ccc(F)cc2)no1
CCNC(O)c1cc(O)n(-c2ccc(Br)cc2)c1
Oc1nc(Cc2c[nH]c3ccccc23)c(O)n1CCOc1ccc(F)cc1
O=C(NCCN1C(=O)CSC1=O)c1ccccc1
Cn1c(=O)c2c(SCc3cccnc3)nc(CC(C)(C)C)nc2n(C)c1=O
CCOC(=O)Nc1ccc(Oc2ccccc2)cc1
COc1ccc(Oc2c(C)n[nH]c2-c2ccc(O)cc2O)cc1
COC(=O)c1ccc(NC(=O)CSc2nnc(Cc3cccn3C)n2-c2ccc(F)cc2)cc1
CC(=O)c1ccc(NC(=O)CSC2=C(C#N)C(c3ccco3)C3=C(CCCC3=O)N2)cc1
CCOC(=O)c1c(C)[nH]c(C=Nc2ccccc2)c1O
O=C(CSc1nnnn1-c1ccccc1)c1cc2ccccc2oc1=O
CCOc1ccc(NC(=O)C2CCC(n3c(O)c4c(c3O)CC=CC4)CC2)cc1
CC1C(=NC(=O)c2cc(-c3ccccc3)on2)C(=O)N(c2ccccc2)N1C
CCOC(=O)C(NC(=O)c1ccccc1)(N1CCOCC1)C(F)(F)F
Cn1c(=O)[nH]c(=O)c2c1nc(NCCCO)n2Cc1ccc(F)cc1
Fc1ccc(-n2c(SCc3nc(-c4cccs4)no3)nnc2-c2ccncc2)cc1
CCn1c(SCC(=O)NCCc2ccccc2)nnc1-c1ccco1
O=C(Cn1c(C(=O)N2CCN(C3CCCC3)CC2)cc2sccc21)c1ccccc1
COC(=O)c1cc(O)n(-c2cccc(Cl)c2)c1C
CSc1ccccc1NC(=O)c1ccoc1C
CCN(CC)S(=O)(=O)c1ccc(S(=O)(=O)Nc2cc3c(cc2C(C)=O)OCO3)cc1
COc1cc(C2NC(=O)N=C(C)C2C(=O)OC(C)(C)C)ccc1OCC(N)=O
COc1cc(-c2c3c(C)n[nH]c3c(O)n2-c2ccc(Br)cc2)ccc1O
COCCn1c(SCc2nc3ccccc3s2)nc2ccccc21
COc1cc(C(Nc2ccccn2)c2ccc3ccc(C)nc3c2O)cc(OC)c1O
Cc1cccc(Nc2nc3c(c(=O)n(C)c(=O)n3C)n2Cc2ccccc2)c1
COc1ccc(-n2ncc3c(N4CCN(c5cccc(C)c5C)CC4)ncnc32)cc1
O=C(NCCN1CCOCC1)c1ccccc1Oc1ccccc1
CC1CC(C)CN(C(=O)COC(=O)C=N[SH](=O)(O)C=Cc2ccccc2)C1
c1cnc2c(SCc3ccc(-c4nnco4)cc3)cccc2c1
COc1cc(N2C(=O)c3ccccc3C2=O)c(Cl)cc1C(=O)OCC(=O)NCc1ccco1
O=C(c1cccc(F)c1)N1CCN(C(=O)c2cc(-c3ccc(Cl)cc3Cl)on2)CC1
O=C(NCCC1=CCCCC1)c1ccc2c(=O)n3c(nc2c1)CCCCC3
COc1ccc(NC(=O)c2ccc3c(=O)n(Cc4ccco4)c(=S)[nH]c3c2)c(OC)c1
CCOC(=O)CSc1nc2ccccc2n1C(=O)OCC
COc1cccc(NC(=O)Cc2nnc(SCC(=O)c3ccccc3)n2C)c1
CCOC(=O)C1CCN(Cc2ccc(F)c(Br)c2)CC1
O=C(COC(=O)CCN1C(=O)c2ccccc2C1=O)Nc1ccc(S(=O)(=O)N2CCCC2)cc1
COc1ccccc1C=CCN1CCOCC1
CC1CC(NC(=O)c2cnc3n(c2=O)CCS3)CC(C)(C)C1
CC(C)Cn1c(SCC(=O)N2CCN(S(=O)(=O)c3ccccc3)CC2)nc2ccccc21
COC(=O)c1c(NC(=O)Cc2cccs2)sc2c1CCC(C)C2
O=C(Nc1ccccc1C(=O)OC1CCOC1=O)c1ccco1
O=C(Nc1ncc(Br)s1)C(Cc1ccccc1)n1cccc1
CCN(CC)S(=O)(=O)c1ccc(Oc2cccc(C(C)=O)c2)nc1
CCCOC(=O)c1ccc(NC(=O)CCC(=O)OCC)cc1
O=C(CCN1C(=O)COc2ccccc21)NCCCN1CCN(c2ccccc2F)CC1
CCOC(=O)C(=NC(=O)c1ccccc1)C1CCCCC1
COc1ccc(N2C(=O)N=CC(C(=O)N3CCc4ccccc43)C2=O)cc1
COc1ccc(C(=O)N2CCCC(c3nc(-c4cccs4)no3)C2)cc1
COCCn1c(SCc2nnc(-c3ccccc3)o2)nc2sc3c(c2c1=O)CCC3
CCOC(=O)N1CCC(Nc2ncnc3c2cnn3-c2ccc(C)cc2C)CC1
O=C(CCCCn1c(=O)[nH]c2ccccc2c1=O)NCc1ccc2c(c1)OCO2
CCOC(=O)CN1C(=O)C(C)(C)Oc2ccc(C(=O)NC(C)(C)CC)cc21
COc1ccc(S(=O)(=O)N2CCC(NC(=O)Nc3ccc(C)cc3)CC2)cc1
Fc1ccc(CSc2ncnc3nc[nH]c23)cc1
CC(=O)c1sccc1NC(=O)Cc1ccccc1
CC(=O)Nc1nc(-c2ccccc2)nc(C)c1C(C)=O
Cc1cc(C)n(-c2nnc(C)c(O)n2)n1
O=C(CC1c2ccccc2Oc2ccccc21)NCc1ccco1
O=C(C1CCN(S(=O)(=O)c2ccc(-n3cnnn3)cc2)CC1)N1CCN(c2ccccc2)CC1
CCC(c1nnnn1CCOC)N1CCN(c2cccc(C(F)(F)F)c2)CC1
COc1ccc(-c2c(C(=O)c3ccccc3)c(O)c(O)n2CCO)cc1
O=C(C=S(O)(O)=Cc1ccccc1)Nc1ccccn1
O=C(C1CCCN(c2ncccn2)C1)N1CCc2ccccc21
CCOC(=O)C1CCCN(S(=O)(=O)c2ccc(Br)c(OC)c2)C1
Cc1cc(O)n2nc(-c3ccccc3Cl)cc2n1
CCOC(=O)c1ccc(NC(=O)N2CCN(S(C)(=O)=O)CC2)cc1
O=C(NC1CCCCC1)C(c1ccccc1)N1CCOCC1
CN1C(=O)C2CN(Cc3ccc(F)cc3)CN=C2N(C)C1=O
CC(=O)Nc1cccc(Oc2cc(C#N)c(C#N)cc2N2CCCCCC2)c1
c1cc(CSc2nnc(-c3ccc4c(c3)OCO4)o2)ccn1
CCn1c(COc2ccccc2)nnc1SCC(=O)C(C)(C)C
COC(=O)Nc1ccc(S(=O)(=O)N2CCN(c3ccc(F)cc3)CC2)cc1
COc1ccccc1Cn1cc(C(O)N2CCN(c3ccc(F)cc3)CC2)cc1O
Cc1cccc(NC(=O)c2cc3ccccc3c(=O)o2)n1
CCOC(=O)c1cnc2c(Cl)c(Cl)ccc2c1N1CCN(C)CC1
CC1CCc2nn(CC(=O)NCCN3CCCCC3C)cc2C1
O=C(COC(=O)c1cccnc1O)c1ccc(Cl)s1
Oc1cccc(C(=S)N2CCN(Cc3ccccc3)CC2)c1
COc1ccc(-n2nnc3c(SCC(=O)OCc4ccccc4)ncnc32)cc1
O=C(Nc1cccc(Cl)c1)c1ccc2c(=O)n3c(nc2c1)CCCCC3
Cc1nnc(O)nc1NCCN(C)C
Cc1csc(NC(=O)CSc2nnc(Cn3c(=O)sc4ccccc43)n2-c2ccccc2)n1
Cn1c(Cc2cccs2)nnc1SCC(=O)N1CCc2ccccc21
CCc1nn(CC(=O)NCCCN2CCc3ccccc3C2)c(=O)c2cc3sccc3n12
Cc1cc(Br)ccc1SCC(=O)OCC(=O)N1CCN(C(=O)c2ccco2)CC1
O=C(COC(=O)c1ccco1)Nc1ccc2c(c1)OCO2
CCC(C)c1cc(S(=O)(=O)N2CCOCC2)ccc1OC
CCn1cc(C(=O)OC(C)C(=O)N=C2C(=O)N(c3ccccc3)N(C)C2C)c(=O)c2ccc(C)nc21
CCc1nc2sc3c(c2c(=O)o1)CCCC3
O=C1C=NC(=O)C1CN1CCN(C(c2ccccc2)c2ccccc2)CC1
O=C(CC1Oc2ccccc2NC1=O)NCc1ccccc1
CCOC(=O)n1c(=O)oc2cc(S(=O)(=O)N3CCOCC3)ccc21
COc1ccc(C2c3c(C)n[nH]c3OC(=N)C2C#N)cc1Cn1nnc2ccccc21
COCCn1c(SCC(=O)c2ccc3c(c2)OCCO3)nnc1C(C)C
COC(=O)c1cc2c(s1)=NC=NP=2(N1CCOCC1)N1CCOCC1
COc1ccc2cc(CN(Cc3ccco3)Cc3nnnn3C3CCCCC3)c(O)nc2c1
CC1(C)Cc2c(c(N3CCOCC3)nc3sc(C#N)c(N)c23)CS1
COC(=O)c1[nH]c2ccccc2c1NC(=O)CN1CCCCCC1
O=C(c1ccco1)N1CCN(CC(=O)N(C2C=S(O)(O)=CC2)C2CCCCC2)CC1
CC(=O)Nc1ccc(N=Cc2ccc[nH]2)cc1
CCc1ccc2nc(O)c(CN(Cc3ccccc3)Cc3nnnn3Cc3ccco3)cc2c1
O=C1c2ccccc2C(=O)N1Cc1nc(-c2ccccn2)no1
CCOC(=O)N1CCC(NC(=O)Cn2c3ccccc3c3cnnc(O)c32)CC1
O=C1CSC(c2ccccn2)N1c1ccccc1
CC1(C)C2CC=C(CN3CCC(O)CC3)C1C2
O=C(NCc1ccco1)c1cnn2c(C(F)F)cc(-c3ccccc3)nc12
CCOc1ccc2nc(O)c(O)nc2c1
Cc1ccc(C(=O)N2Cc3ccccc3CC2C(=O)O)cc1
Cc1ccc(-n2c(SCC(=O)N3CCOCC3)nnc2-c2ccncc2)cc1
CCOC(=O)c1c(C)c(C(=O)N2CCC3(CC2)OCCO3)c(C)n1CC
Cc1cc(NC(=O)CSc2cn(CCNC(=O)c3ccccc3)c3ccccc23)no1
Cn1c(C(C#N)C=C2CC=CCC2)nc2ccccc21
CCOC(=O)c1ccc(Oc2c(C)oc3c(CN4CCN(C)CC4)c(O)ccc3c2=O)cc1
CCCCC(=O)Nc1cccc2c1C(=O)N(c1ccccc1)C2=O
Cc1onc(-c2c(F)cccc2Cl)c1C(=O)N=C1C(=O)N(c2ccccc2)N(C)C1C
Cc1ccc(-c2nc3cccnc3s2)cc1NC(=O)c1ccco1
COc1ccc(-c2cc(CCCC(=O)NCCc3ccc(OC)cc3OC)no2)cc1
COc1ccccc1-n1nnnc1SCc1cc2c(cc1Br)OCO2
O=C1CC(c2ccccc2)CC(=O)C1C=NCC1CCCO1
CC(Cl)=CCn1c(SCCN2CCOCC2)nc2c1c(=O)[nH]c(=O)n2C
CCOc1cc(C2C(C(=O)OC)=C(C)N=C3SCCC(=O)N32)ccc1OC(C)=O
Cc1nc(Sc2nnnn2-c2ccccc2)c(C#N)c(C)c1C
CCc1nnc(NCC(=O)N2CCc3ccccc32)s1
CCOC(=O)c1ccc(S(=O)(=O)N2CCN(CC(=O)NC(=O)NC3CCCCC3)CC2)cc1
C[SH](=O)(O)N=C1c2cccc3cccc(c23)C1Sc1nncn1N=Cc1ccco1
COc1cc(-c2noc(C3CCCN(S(=O)(=O)c4cccc(Cl)c4)C3)n2)cc(OC)c1OC
Cc1cccn2c(=O)c3cc(C(=O)N4CCc5ccccc5C4)n(C)c3nc12
CCCCn1c(NCCN(C)C)nc2c1c(=O)[nH]c(=O)n2C
C=CCn1c(SCC(=O)c2cc(C)n(CC3CCCO3)c2C)nc2sc(C)c(C)c2c1=O
COc1cccc(NC(=O)CN(c2cccc(C(F)(F)F)c2)S(C)(=O)=O)c1
CCOC(=O)C1CCCN(C(=O)c2cc(-c3ccccc3)on2)C1
CCC(=O)Nc1cccc(-n2nnnc2SCC(=O)NCc2ccco2)c1
Cc1cc(NC(=O)c2oc3ccccc3c2C)ccc1-n1cnnn1
CCOC(=O)CSc1nnc(NCC(=O)OC(C)C)c(O)n1
CCOc1ccccc1-n1nnnc1SCc1nc2ccccc2s1
Cc1cc(C2C(C#N)C(=N)SC(=N)C2C#N)c(C)s1
CCOC(=O)C1(C)NC(c2ccc(OC)cc2OC)c2c1c(O)n(-c1cccc(OC)c1)c2O
Cc1cccc(NC(=O)c2cc(NC(=O)C3CCCCC3C(=O)O)ccc2Cl)n1
COc1ccc(N2CCN(C(=O)c3cn(C)c(=O)c4c3c3ccccc3n4C)CC2)cc1
O=C(CC1(O)C(=O)Nc2cc(Cl)cc(Cl)c21)c1ccccc1O
Cc1ccc(-c2nnn(CC(=O)N(c3cccc(O)c3)C(C(=O)NC(C)(C)C)c3cccs3)n2)o1
O=C(CN1CCOCC1)N1CCc2ccccc2C(c2ccccc2)C1
CCC(NS(=O)(=O)c1ccc(C)cc1)C(=O)N1CCC2(O)CCCCC2C1
CC1(C)Sc2c3ccccc3c(O)n2C1C(=O)NCc1ccco1
COc1ccccc1OCCOc1ccccc1C=Nn1cnnc1
O=C(CSc1nc2ccccc2[nH]1)N1CCN(c2ccc(F)cc2)CC1
O=C(CN(Cc1ccco1)C(=O)CCC(=O)Nc1ccccn1)NCCc1ccccc1
CC1(C)CC(=O)c2cnc(NC(=O)CCc3ccccc3)nc2C1
COc1ccc(S(=O)(=O)N(C)CC(=O)NC2CC2)cc1
CC1(C)Cc2c(oc3ncn4ncnc4c23)CO1
O=S(=O)(NCCCO)c1ccc2c(c1)Cc1cc(S(=O)(=O)NCCCO)ccc1-2
COCCn1cc2cccc(C(=O)Nc3ccc(S(=O)(=O)N4CCCCC4)cc3)c2c1O
Cc1occc1-c1nnc(SCC(=O)NCCc2ccccc2)n1C(C)c1ccccc1
CCOC(=O)CCc1nc2ccccc2nc1O
COc1ccc(CC(=O)NCc2nnc(SCCOc3ccccc3)n2C)cc1
N#Cc1c(SCC(N)=O)nsc1SCc1ccc(Cl)cc1
Cc1ccc(CN2C(=O)CCC2C(=O)N2CCN(c3ccc(F)cc3)CC2)cc1
Cc1ccc(N2C(=O)CC(N3CCN(C(=O)c4ccco4)CC3)=NC2=O)cc1
CCOC(=O)CSc1nc2ccccc2c(=O)n1CC1CCCO1
O=C(CCCCn1c(=O)[nH]c2ccccc2c1=O)NCCC1=CCCCC1
Cc1ccc(O)c(-c2cc(C(=O)Nc3ccc(S(=O)(=O)N4CC(C)OC(C)C4)cc3)[nH]n2)c1
CCOC(=O)N1CCC(n2c(O)c3ccccc3c2Nc2cc(C(=O)OC)cc(C(=O)OC)c2)CC1
Cn1c(Cn2c(=O)sc3ccccc32)nnc1SCC(=O)NC1CCCCC1
CC(=O)Nc1ccc(S(=O)(=O)N2CCN(C34CC5CC(CC(C5)C3)C4)CC2)cc1
O=C(CSc1nc2ncc(Br)cc2[nH]1)Nc1ccc2c(c1)OCO2
CCOC(=O)Nc1ccc(C)cc1Br
COCCCn1c(C)nc2c(c1=O)c1nc3ccccc3nc1n2CCc1ccccc1
COC(=O)COc1ccc(S(=O)(=O)Nc2ccc3c(c2)OCO3)cc1Cl
O=C(c1nnc(O)c2ccccc12)N1CCN(C2c3ccccc3-c3ccccc32)CC1
CN(C)c1ccc(-c2nnn(CC(=O)Nc3ccccc3N3CCOCC3)n2)cc1
O=C(NCCC1=CCCCC1)C1CCCN(S(=O)(=O)c2cnc[nH]2)C1
CCOC(=O)C1CCN(S(=O)(=O)c2cc(Cl)c(C)cc2OC)CC1
O=C(C1CCC1)N1CCc2cc(S(=O)(=O)NCC3COc4ccccc4O3)ccc21
CCN(CC)c1ncc(Cl)c(C(=O)O)n1
CCc1n[nH]c2c1C1(CCN(C(=O)OCc3ccccc3)CC1)C(C#N)C(=N)O2
NS(=O)(=O)c1ccc(C(=O)O)cc1
Cn1nc(-c2ccc(Cl)cc2)c2cc(C(=O)N3CCCC3)sc21
CCOC(=O)N1CCC(Nc2ncnc3c2cnn3-c2ccccc2)CC1
COc1ccc(CNC(=O)C(NS(=O)(=O)c2ccc3c(c2)CCCN3C(C)=O)C(C)C)cc1
O=C(O)c1[nH]c2ccccc2c1N=S(O)(O)=Cc1ccccc1
Cc1nn(CC(O)Cn2cnc3c2c(=O)n(C)c(=O)n3C)c(C)c1Br
O=C1C(SC(F)(F)C(F)F)=C(C(F)(F)F)OC2C3C=CC(C3)C12
Cc1ccc(Cn2c(CN3CCN(C(=O)c4ccco4)CC3)nc3c2c(=O)n(C)c(=O)n3C)cc1
Nc1nonc1-n1nnc(C(=O)O)c1-c1cccs1
Cn1c(N2CCCC2)nc2c1c(=O)n(Cc1ccc(Cl)cc1)c(=O)n2C
COC(=O)c1ccc2c(=O)n(CCN3CCOCC3)c(SCC(=O)NC3CCCCC3)nc2c1
CN1CCN(C(=O)Cn2c(=O)oc3cc(S(=O)(=O)NCc4ccccc4)ccc32)CC1
Cc1ccccc1N1C(=O)C(Cl)=C(N2CCCCCC2)C1=O
Nc1nc(-c2cccnc2)nn1C(=O)COc1ccccc1
O=C1c2ccccc2S(=O)(=O)N1CC(O)COc1ccc(Cl)cc1
CCN1CCN(Cc2ccc(OCc3ccccc3)cc2)CC1
COCCn1c(SCC(=O)c2ccc3c(c2)OCCO3)nnc1-c1ccco1
CCCCCC(=O)N(Cn1c(O)ccc1O)c1ccccc1
CCn1cnc2sc(C(=O)N3CCN(Cc4ccc5c(c4)OCO5)CC3)c(C)c2c1=O
Cn1cccc1Cc1nnc(SCC(=O)Nc2ccc(F)cc2F)n1-c1ccc(F)cc1
CCOCCc1c(O)nc(SCC(=O)NCc2ccco2)nc1O
Cc1ccc(S(=O)(=O)c2c(N)n(NC(=O)c3ccco3)c3nc4ccccc4nc23)cc1
Cc1cc(C)nc(N2CCC(C(=O)Nc3ccc4c(c3)OCO4)CC2)n1
CCC(C)NC(=O)CSc1nc2nnc(C)c-2c(N)n1-c1ccc(OC)cc1
O=C(O)C1CCN(Cc2cnn(-c3ccccc3)c2-n2cccc2)CC1
CCOC(=O)CSc1nc2ccccc2n1CC(=O)NC(C)(C)C
CCc1nnc(SCC(=O)N=C2C(=O)N(c3ccccc3)N(C)C2C)[nH]1
COc1ccccc1NC(=O)N(C1CCCC1)C1CCN(C(C)=O)CC1
CCCSC1=NC(=O)C(CC)C(=O)N1C(C)CC
Cc1ccccc1-n1c(SCC(=O)N2CCN(c3ccccc3)CC2)nnc1-c1ccncc1
Cn1c(C(=O)OCC(=O)NCc2ccco2)cc2sccc21
COc1cc(C2N(c3ccccc3)CCN2c2ccccc2)ccc1OC(C)=O
Cc1cc(C)cc(OCCCC(=O)O)c1
Cc1ccc(C)c(NC(=O)CSc2nnc(C3CCCN3C(=O)OC(C)(C)C)o2)c1
CCOC(=O)c1[nH]cnc1C(=O)Nc1cccc(N)n1
Cc1cccc(C)c1OCC(=O)Nc1cccc(-c2nnc(-c3ccccc3)o2)c1
CC(=O)c1c(N2CCN(C(=O)C3CCCO3)CC2)nc(=S)n(-c2ccccc2)c1C
Cc1cc(C)cc(Nc2ccc(C(=O)O)cc2N)c1
Cn1c(=O)c2c(nc(NCc3ccco3)n2Cc2ccc(Cl)cc2Cl)n(C)c1=O
CCNc1nc(N2CCOCC2)nc(N(c2ccccc2)c2ccccc2)n1
CNC(=O)c1ccsc1NC(=O)c1ccc(Cl)s1
COc1ccc(NC(=O)CN2CCC(n3c(C)nc4cc(F)ccc43)CC2)c(OC)c1
Cc1onc(-c2ccccc2Cl)c1C(=O)Nc1ccccc1C(=O)NC(C)C
COc1ccc(-c2cc(C(F)(F)F)n3nc(C(=O)Nc4cc(C)on4)cc3n2)cc1OC
CCOc1ccc(N(CCC#N)S(=O)(=O)c2ccc(OC)cc2)cc1
Cc1ccc(NC(=O)NC(=O)N(c2ccccc2)S(C)(=O)=O)cc1
O=C(c1ccco1)N1CCN(C(c2ccc(Cl)cc2)c2nnnn2CC2CCCO2)CC1
CCN(CC)C(=O)c1cncc(C(=O)N(CC)CC)c1-c1ccccc1
Cc1nn(Cc2ccc(Cl)cc2)c(C)c1NC(=O)C1=C(C(=O)O)CCCC1
O=C(Nc1ccc(Oc2ccc(S(=O)(=O)N3CCOCC3)cn2)cc1)c1ccco1
Cc1ccc(C(=O)NCCCC(=O)O)o1
CCS(=O)(=O)Nc1ccc(C(=O)CC2(O)C(=O)Nc3ccccc32)cc1
COc1ccc(-c2nc3c(Br)c(N)c(Br)cc3o2)cc1
Oc1cc(CSc2nnc(-c3ccccc3)o2)c2ccccc2n1
CCOC(=O)C1CCCN(C2=NC(=O)N(c3ccccc3Cl)C(=O)C2)C1
Cc1cc(-c2ccccc2)nn1-c1nc2c(c(=O)[nH]c(=O)n2C)n1C
Cc1cc(NC(=O)COC(=O)c2c(C)nn(Cc3ccccc3Cl)c2Cl)no1
COc1ccc(CN2CCCC2C(=O)Nc2ccc(OC)c(OC)c2)cc1OC
CCOc1cccc(NC(=O)C(Cc2cccs2)c2nnn[nH]2)c1
COc1ccccc1Cn1c(O)c2c(c1O)C1(NC2CCC(N)=O)C(=O)Nc2c1ccc(Cl)c2C
CCCCC1(C(=O)OCC)CC(CN2CCOCC2)OC1=O
Cc1ccc(S(=O)(=O)N2CCC(C(=O)NCCN3CCCCCC3)CC2)cc1
CCc1c(C)c(C#N)c2nc3ccccc3n2c1-n1nc(C)cc1C
O=C(O)C1CCCCC1C(=O)NCCc1ccc(Cl)cc1
c1ccc(-n2ncc3c(NCCCN4CCOCC4)ncnc32)cc1
O=C(CN1C(=O)CC(c2ccccc2)=Nc2ccccc21)NCc1ccco1
Cc1ccc(Cl)cc1NC(=O)C1CCCN(S(=O)(=O)c2c(C)noc2C)C1
Cc1nnc(SCC(=O)N2CCC(Cc3ccccc3)CC2)n(N)c1=O
COc1nc2c(s1)C(=O)NCCC2
CCCCS(=O)(=O)Nc1ccc(Cc2ccncc2)cc1
Cn1c(CCNC(=O)c2ccccc2)nc2ccccc21
Cc1ccc(C)n1-c1ccc(-c2nnco2)cc1
O=c1c2ccccc2nnn1CSc1ccc2c(c1)OCCO2
O=C(c1ccco1)N1CCN(C(=O)c2oc(=O)c3ccccc3c2-c2ccccc2)CC1
CCC(C)C(NS(=O)(=O)c1ccc(C)cc1)C(=O)N1CCC(C(=O)NC(C(=O)O)C(C)C)CC1
Cc1ccc(-n2c(Cc3cccn3C)nnc2SCC(=O)NCc2ccco2)cc1
COC(=O)C=C1C(=O)Oc2cc(C)cc(O)c2C1C
O=S1(=O)N=C2CCCCCN2C(c2ccncc2)N1
COCCCn1c(SCC(=O)NC(C)C)nnc1-c1ccccc1
CCOC(=O)NC(=O)CSc1nnnn1-c1ccc(C)cc1
CCOC(=O)N1CCN(C(=O)c2ccc3c(c2)ncn3C2CCCC2)CC1
CCOc1ccc(Cc2nc(-c3nonc3N)no2)cc1OCC
C=C(C)CSc1nnc2nc(O)cc(N)n12
O=C(NCC1OCCc2ccccc21)c1ccco1
Cn1c(=O)c2c(nc(Sc3ncccn3)n2Cc2ccc(Cl)cc2)n(C)c1=O
CCOC(=O)N1CCC(n2cc3cccc(C(=O)NC(C)c4ccc5c(c4)OCCO5)c3c2O)CC1
CC(C)CNC(=O)C1CC(=O)OC12CCCCC2
O=C(NCCCN1CCOCC1)c1ccc(Br)cc1
CCN=C1SC(C(=O)Nc2cccc(OCC)c2)CC(=O)N1CC
O=C(NCC(c1cccnc1)N1CCOCC1)c1cccc(Cl)c1
CCOC(=O)C1CCN(C(=O)CSc2cc(=O)n(CC)c3ccccc23)CC1
Cc1ccccc1OCC(O)Cn1c(NCCN(C)C)nc2c1c(=O)n(C)c(=O)n2C
CN(C)c1ccc(N=CCC(=O)c2ccccc2)cc1
O=C(CC1C=S(O)(O)=CC1)NC1CCCCC1
COc1ccc(CCNC(=O)CN2C(=O)C3(OCCCO3)c3ccccc32)cc1OC
c1ccc(NC2=Nc3ccccc3CS2)cc1
CCCn1c(SCC(=O)N2CCc3ccccc32)nnc1-c1ccco1
CCOC(=O)c1[nH]c2ccc(OC)cc2c1NC(=O)CCN1CCc2ccccc2C1
COc1ccc(Cc2nnc3c4cnn(C)c4ncn23)cc1
CC1C(=NC(=O)c2c(F)c(F)c(F)c(F)c2F)C(=O)N(c2ccccc2)N1C
CCCN(CCC)C(=O)CSc1nc2ccccc2c(=O)n1C1CCCC1
CC(C)c1cc(C(=O)Nc2sc3c(c2C#N)CCC3)no1
CC(=O)N1c2ccccc2C(=O)OC1c1cccnc1
CC(n1cnnn1)C12CC3CC(CC(C3)C1)C2
C=CCn1c(SCc2nc3ccccc3nc2C)nnc1-c1ccoc1C
COc1ccccc1N1CCN(CCCCOc2ccc(F)cc2)CC1
CN(C)S(=O)(=O)c1ccc(C(=O)Nc2ccccc2OC(F)(F)C(F)F)cc1
N#Cc1nc(Cc2ccccc2)oc1N1CCC(C(N)=O)CC1
Cc1ccc(C)c(-n2c(SCC(N)=O)nnc2-c2ccccn2)c1
Cc1noc(C)c1COC(=O)C1(c2cccc(F)c2)CCCC1
CCCCN1C(=O)NC(=O)C(C=NC2CC3CCC2(C)C3(C)C)C1=O
CCOn1c(=O)c(-c2cc3ccccc3o2)[n+]([O-])c2ccccc21
CC=[SH](O)(O)N=CCc1csc(-c2cccnc2)n1
COc1ccc(C(=O)NC2CCCCC2)cc1S(=O)(=O)N1CCCC1
c1ccc2c(c1)CC(=C(c1nnnn1C1CCCCC1)N1CCCCC1)CO2
CCN(CC)C(=O)c1sc(NC(=O)c2ccco2)c(C#N)c1C
CCOC(=O)C=C1SCC(=O)N1CC(=O)Nc1ccccc1OC(F)F
COc1ccc(C(=O)N2CCOCC2)cc1S(=O)(=O)N1CCC(C)CC1
Fc1ccccc1C(c1nnnn1Cc1ccc2c(c1)OCO2)N1CCN(Cc2ccco2)CC1
CCOC(=O)N1CCN(C(O)c2cc(-c3ccccc3OC)no2)CC1
CCOc1ccc(-c2nc(CSCC(=O)N3CCN(c4cccc(OC)c4)CC3)c(C)o2)cc1
COc1ccc(N=c2[nH]c3ccccc3c(=O)s2)c(OC)c1
CS(=O)(O)=Nc1ccc(C(=O)NCc2cccnc2)cc1
Cc1cccc2c1NC(C)CC2C
COC(=O)c1c(-c2ccc(OC)c(OC)c2)csc1N
COc1ccccc1NC(=O)CSC(=NC(C)C)NC#N
CC(C)(CNCC(O)c1ccccc1)N1CCOCC1
COc1ccccc1CNC(=O)CNCC1CCCO1
CCCCSc1nc(O)c2c(n1)CCC2
Cc1cccc(CC(=O)N=C2CC(=O)N(C)C(=O)N2C)c1
Cc1ccccc1Nc1nc(O)cs1
O=C(Nc1nc2ccccc2n1CCOc1ccc(Cl)cc1)c1ccco1
O=C(c1ccc2c(=O)n(-c3ccccc3)c(=O)[nH]c2c1)N1CCCCC1
CCC(CO)Nc1ncnc2c1cnn2-c1ccc(OC)cc1
COc1cccc(N2CCN(c3cc(O)n(-c4ccc(Cl)cc4)c3O)CC2)c1
CCOC(=O)C1C(Cn2ccc(C(F)(F)F)n2)=NC(=O)NC1c1ccc2c(c1)OCO2
Cc1ccc(NC(=O)C2CCCN2S(=O)(=O)c2ccc(F)cc2)c(C)c1
Cc1ccc2[nH]c(C3CCN(C(=O)c4ccco4)CC3)nc2c1
O=C(Nc1ccccc1)Nc1ccccc1C(=O)NCc1ccco1
Cc1cc(Cl)c(S(=O)(=O)N2CC(C)OC(C)C2)cc1OCC(N)=O
COC(=O)CN1C(=O)C2(OCCCO2)c2cc(Br)ccc21
Nc1nnc(SCc2cc3c(cc2Cl)OCO3)s1
O=C(Nc1nnc(-c2ccco2)o1)C1CCCCC1
Cc1ccc(NC(=O)COC(=O)c2ccc3c(c2)NC(=O)C2CCCN32)cc1
CC1(C)CC(=O)C(C=Nc2ccccc2)C(=O)C1
COc1cccc(C(=O)N(C2=CC=S(O)(O)=C2)c2ccc(OC)cc2OC)c1
Cc1nn(C(C)(C)C)c(O)c1Sc1ccccc1
Cc1cc(O)nc(SCc2cccc(Br)c2)n1
CC(C)c1ccc(OCC(O)CN2CCN(c3ccccc3)CC2)cc1
Cc1cc(NCc2ccc(F)cc2Cl)n2nnnc2n1
Cn1c(=O)n(C)c2ncc(Cl)cc21
COc1cc(C(c2sc3nc(C)nn3c2O)N2CCOCC2)cc(OC)c1OC
Cc1ccc2[nH]c3c(c2c1)CCc1c[nH]nc1-3
Cc1cc(N2CCN(C)CC2)nc2ccc(NC(=O)CCC(=O)NCCC3=CCCCC3)cc12
COC(=O)c1ccccc1NC(=O)CN(C)S(=O)(=O)c1ccc(OC)cc1
CN1CCc2nc(SCC(=O)OC(C)(C)C)c(C#N)cc2C1
Oc1[nH]cc2c1C(c1ccccc1)Nc1ccccc1N2
NC(Cc1cccc2nsnc12)C(=O)O
CCOc1ccc(CN(C(=O)c2ccco2)C2C=S(O)(O)=CC2)cc1
Cc1cccc(NC(=O)CSc2nnc(Cn3nnc(-c4ccccc4)n3)n2-c2ccccc2)c1
Oc1cc(C(O)NCCN2CCCC2)cn1C1CCCCC1
O=c1c2oc3ccccc3c2ncn1Cc1ccccc1F
CCCCC(=O)Nc1ccc(C(N)=O)cc1
CCOC(O)c1c(C)nc(SCC(N)=O)c(C#N)c1-c1ccncc1
Cc1nnc(SCc2ccc(C(=O)c3ccc(Cl)cc3)o2)n1-c1ccccc1
Cc1cccc(OCC(=O)OC2CN3CCC2CC3)c1
O=C(NCc1ccco1)Nc1cccs1
CCOc1cc(NC(=O)c2ccco2)c(OCC)cc1NC(=O)Cc1cccc(OC)c1
COc1ccc(CNC(=O)CSc2ncn[nH]2)cc1
Cc1nnc(NC(=O)CSc2ccccn2)s1
CCCCCNC(=O)C(C#N)c1nc2ccccc2nc1N1CC(C)OC(C)C1
COC(=O)C(NC(=O)c1ccco1)(Nc1ccc(Br)cn1)C(F)(F)F
COC(=O)c1cc(C(=O)OC)cc(-n2c(O)cnc2Nc2nc(C)cc(C)n2)c1
Cn1ncc(Cl)c1C(=O)N1CCc2ccccc21
O=C(O)CCC(=O)Nc1ccc(Br)cn1
CCC=C1CC(=O)Oc2cc(C)cc(OC(=O)c3ccco3)c21
Cc1nc(-c2cn[nH]c2)c2cc(C)oc2n1
CCCCCCC(=O)N(O)c1cc(O)n(-c2ccccc2)c1O
Cc1cc(OCc2nn[nH]n2)c2c(-c3ccccc3)cc(=O)oc2c1
COC(=O)c1[nH]c2ccccc2c1NS(=O)(=O)c1ccc(OC)cc1OC
O=C(COc1ccc(Cl)cc1Br)N1CCN(c2ccccc2)CC1
CCSc1nnc(NC(=O)C(C)(C)C)s1
C=CCn1c(NC(=O)c2ccccc2)c(C#N)c2nc3ccccc3nc21
O=S(=O)(c1ccccc1)C1(S(=O)(=O)c2ccccc2)CCCC1
CN(C)c1cccc(C(=O)NC2CCCCCC2)c1
Cc1ccc(S(=O)(=O)N2CCC(C(=O)Nc3nnc(-c4ccco4)s3)CC2)cc1
CN(C)c1ccc(C=Cc2ccncc2)cc1
O=C(NC1CCCCC1)N(CCN1CCOCC1)Cc1cc2cc3c(cc2nc1O)OCCO3
Cn1c(=O)c2c(SCc3cccc(C(F)(F)F)c3)nc(-c3ccco3)nc2n(C)c1=O
Cc1cc(-n2c(C)cc(C(=O)CSc3nnnn3-c3ccccc3)c2C)no1
Cc1ccc2c(c1)C(O)(CC(=O)c1ccc3c(c1)OCO3)C(=O)N2
O=C1c2ccccc2C(=O)C1C=NCCCn1ccnc1
O=C(O)c1cc(Cl)ccc1NC(=O)C1CCCO1
CC(CN1CCCCC1)OC(=O)c1ccc(Cl)cc1Cl
Cc1cc(C)n(-c2ccc(F)cc2)c(=O)c1C(=O)O
CCN(CCCNS(=O)(=O)c1ccc2c(c1)CCN2C(C)=O)c1cccc(C)c1
CCOC(=O)c1ccccc1NC(=O)Cn1cnc2c1c(=O)n(C)c(=O)n2C
Cc1cccc(-n2c(O)cc(N3CCOCC3)c2O)c1
COc1ccc(N2C(=O)C3CCCN3C2c2ccccc2F)cc1
N#CCC(=O)Nc1ncn(Cc2ccccc2Cl)n1
Cc1ccc2[nH]c3cccc-3c(C(O)O)c2c1
Cc1ccn2cc(C(=O)Nc3ccccc3N3CCOCC3)nc2c1
COc1cccc(OCC(O)CN2CCC(Cc3ccccc3)CC2)c1
Fc1cc(F)c(F)c(SCCc2ccncc2)c1F
COC(=O)c1cc(C(=O)OC)cc(-n2c(O)cc(N3CCN(c4ccccc4)CC3)c2O)c1
CCC1(CC)C(=O)NC(=O)N=C1NCCc1c[nH]c2ccccc12
CC1(C)CC(=O)C(C=NCCN2CCN(CCc3ccccc3)CC2)C(=O)C1
CC1C2CC(C(CN(C)C)C2=NO)C1(C)C
CCOC(=O)C1CCN(CC(O)COc2ccc(C(C)(C)C)cc2)CC1
O=C(c1ccco1)N(CC1CCCO1)c1nc(-c2ccccc2)cs1
CC1N(O)C2CCCCCC2N1O
Cc1ccc(N2C(=O)c3ccc(N)cc3C2=O)cc1
Cc1nnc(SCSc2nnc(C)s2)s1
COc1ccc(OC)c(CCNC(=O)CN2C(=O)CC(C)(C)S(=O)(=O)c3ccccc32)c1
CC1(C)CC(=O)c2c(Cc3ccccc3)n[nH]c2C1
C[SH](=O)(O)N=CC(c1cccnc1)N1CCN(c2ccc(F)cc2)CC1
O=C(Cn1cc2c(n1)CCCC2)Nc1cc(F)ccc1F
CCCC(c1nnnn1Cc1ccc(OC)cc1)N1CCN(c2ccccc2OC)CC1
CCCCC(=O)NC(Nc1nc(C2CC2)cs1)(C(=O)OCC)C(F)(F)F
O=C(Cn1ncc2ccccc21)N1CCC2(CC1)OCCO2
CCCn1nnc(NC(=O)c2cc3ccccc3o2)n1
COc1ccc(NC(=O)NC2(C(=O)N3CCCCCC3)CCCCC2)cc1
CCCCCn1c(CN2CCCCC2CC)nc2c1c(=O)n(C)c(=O)n2C
COc1ccc(C(=O)Nc2nc(-c3cccs3)cs2)cc1
Cc1nc(SCC(=O)Nn2c(-c3ccccc3)nc3ccccc3c2=O)n[nH]1
CCC(C)N(C(=O)c1csnn1)C(C(=O)NCc1ccc(F)cc1)c1ccco1
CCOP1(=S)Oc2cc3c(cc2C(C(=O)OC)(C(F)(F)F)O1)OCO3
O=C(O)CCCC(=O)Nc1nc(-c2ccccc2)cs1
CC(=O)Nc1nonc1-c1ccccc1
CCOC(=O)c1cc(NC(=O)CSCCO)ccc1Cl
CC(=O)Cn1c(CN2CC(C)CC(C)C2)nc2c1c(=O)n(C)c(=O)n2C
Cc1ccc(Cl)cc1N1C(=O)NC(=O)C(C=NCCCN2CCOCC2)C1=O
O=c1c2nnn(Cc3ccccc3)c2ncn1-c1ccccc1
C=CCNC(=O)CN1CCC(O)(c2ccccc2)CC1
Cc1cc(NC(=O)c2cc(-c3ccncc3)nc3c(C)cccc23)no1
COc1cc2cc(C)c(SCC(=O)N3CCOCC3)nc2cc1OC
CC(C)CN1C(=O)C(C(=O)Nc2cnccn2)C(=O)c2ccccc21
COc1cc2c(cc1OC)CN(C(=O)C1(c3ccccc3)CC1)CC2
CC(c1ccccc1)C1C(C#N)C(=N)OC2=CC(C)(C)CC(=O)C21
CC1CN(c2nc3ccccc3nc2C(C#N)C(=O)NCc2ccc3c(c2)OCO3)CC(C)O1
c1ccc2c(c1)NC1(CCCCC1)n1c-2nc2ccccc21
Cc1nc(-c2sccc2NC(=O)Cc2cccc3ccccc23)n(C)n1
Cc1ccc(-c2noc(CCC(=O)N(C)c3ccccc3C)n2)cc1
CCCc1cc(O)nc(SCC(=O)N2CCN(c3ccc(F)cc3)CC2)n1
COc1ccc(-c2[nH]c(-c3ccc(F)cc3)nc2SCC(=O)NCc2ccco2)cc1OC
O=C1CC(=CSc2ccc(S(=O)(=O)N3CCCCC3)cn2)N=C2SC=CN12
COc1ccc(C2C(=O)NC(C)(C)C=C2C)cc1OC
COc1ccc(N2C(=O)CCC(C(C)=O)=C2C)cc1
S=C1N=C(c2ccccc2)N(Cc2ccco2)C2=CCCCC12
Cc1cccc(OC=C2N=C(CN(C)C)C(=O)O2)c1
O=C(NCCN1CCOCC1)c1ccc2c(c1)ncn2C1CCCCC1
O=C(NC1=NC(=O)C(F)(C(F)(F)F)S1)NC1CCCCC1
O=C(CCn1c(=O)sc2ccccc21)NCCN1CCOCC1
O=S(=O)(NC1CCCCC1NCc1ccco1)c1ccccc1
CCC(Nc1ccccc1NC(C)=O)=C1C(=O)N(C)C(=O)N(C)C1=O
CCOC(=O)C1CCCN(Cc2cc(Br)ccc2OC)C1
CCOC(=O)c1c(NC(=O)CSc2ncn[nH]2)sc(C)c1C
COc1ccc(-c2noc(C3CCCN(C(=O)c4ccccc4OC)C3)n2)cc1OC
CCCCOCCCNC(=O)C1CCCCC1
COC(=O)C(NC(=O)c1ccco1)(Nc1nc(C2CC2)cs1)C(F)(F)F
C=CCn1c(Cc2cccs2)nnc1SCC(=O)c1cccc(Br)c1
COc1ccc(NC(=O)C2CC(=O)N(C)C(=Nc3ccc4c(c3)OCO4)S2)cc1
CC(C)c1ccc2c(c1)C(=O)NC(C)(C)C2
COc1ccc(-c2nc(C=S(O)CC(=O)NC3CCCc4ccccc43)c(C)o2)cc1OC
Cc1nc(CNS(=O)(=O)c2ccc3c(c2)OCCO3)cs1
COC(=O)c1ccccc1NC(=O)N1CSCC1C(=O)OC
COC(=O)c1cn(C(=O)c2ccc(Br)o2)c2ccccc12
CCOc1ccccc1NC(=O)CSc1nnc(Cn2c(=O)sc3ccccc32)n1C
CCn1c(SCC(=O)O)nnc1-c1cc2c(C)nn(-c3ccccc3)c2s1
CCOC(=O)N1CCN(c2nc3c(c(=O)[nH]c(=O)n3C)n2Cc2ccccc2Cl)CC1
NC(N)=NC(N)=NCCc1ccccc1
COc1cc(C(=O)Nc2nc(-c3cccs3)cs2)cc(OC)c1OC
COCCCNC(=O)CN(c1cccc(Cl)c1C)S(C)(=O)=O
Clc1ccc(-n2ncc3c(NCc4ccco4)ncnc32)cc1
CCCCC1CCC(C(=O)N=C2C(=O)N(c3ccccc3)N(C)C2C)CC1
COC(=O)c1sc(N)c(C(=O)OC)c1COC(=O)c1c(C)noc1C
O=C(c1ccc(Nc2cccc(C(F)(F)F)c2)nc1)N1CCCC1
CCOC(=O)c1c(NC(=O)Cn2nnc3ccccc32)sc2c1CCC(C)C2
CCOC(=O)C(NCc1ccccn1)(NC(=O)c1cccnc1)C(F)(F)F
Cc1ccc(C)c(NS(=O)(=O)c2ccc(OCC(=O)N3CCOCC3)cc2)c1
Cc1cc(C(=O)COC(=O)c2n[nH]c3ccccc23)c(C)n1C
CCOc1ccc(-c2c(C(=O)c3ccc(F)cc3)c(O)c(O)n2CCCN(C)C)cc1
Nn1c(SCC(=O)Nc2ccc3c(c2)OCO3)nnc1-c1ccncc1
O=C(Nc1ccc2c(c1)OCO2)c1ccccc1SCC(=O)N1CCCC1
COC(=O)CNC(=O)c1c(-c2ccccc2Cl)noc1C
CC(C)CCNc1nc2c(cc1C#N)COC(C)(C)C2
CCOc1ccc(NC(=O)CSc2nnc(-c3ccco3)n2C)cc1
CC(=O)Nc1ccc(Cl)c(C(N)=O)c1
COC(=O)C=c1sc2n(c1=O)C(C)=CC(C)(C)N=2
N#Cc1c(N=Cc2ccco2)sc2c1CCCCC2
CCOC(=O)c1c(NC(=O)c2cccs2)sc2c1CCN(C(=O)OCC)C2
Cn1cnnc1SCC(=O)c1c[nH]c2ccccc12
CCCN(Cc1cc2cccc(C)c2nc1O)C(=O)c1cccc(OC)c1
COc1ccc(NC(=O)CSc2nnc(-c3ccccc3C)n2C)cc1
COc1cc2c(=O)n(Cc3ccco3)c(=O)n(CC(=O)c3ccc(Br)cc3)c2cc1OC
C#CCSc1nc(-c2cccs2)ccc1C#N
Cc1noc(NS(=O)(=O)c2ccc(NC(=O)CSc3nc4ccccc4[nH]3)cc2)c1C
Cc1cccc2cc(CN(Cc3cccnc3)C(=O)c3ccncc3)c(O)nc12
Cn1ncc(N=Cc2ccccc2O)c1C(=O)N1CCOCC1
COc1ccc(-c2cc(C(=O)NC(C(=O)O)C(C)C)c(C)o2)cc1OC
Clc1ccccc1OCc1nn2c(-c3ccncc3)nnc2s1
O=C(Cn1cccc1C(=O)c1ccccc1)NCc1ccc2c(c1)OCO2
c1ccc(CN(Cc2ccco2)C(c2ccncc2)c2nnnn2C2CCCC2)cc1
O=C(NCCCN1CCN(CCCNC(=O)c2ccc3c(c2)OCO3)CC1)c1ccc2c(c1)OCO2
CCOC(=O)CCC(=O)N1CCOCCN(C(=O)CCC(=O)OCC)CCOCC1
CCOc1ccc(NC(=O)CSC2=NC3=CC(C)SC3C(=O)N2C)cc1
CCCCN1C(=O)NC(=O)C2(Cc3c(nc4c(C)cccn4c3=O)N3CCc4ccccc4C32)C1=O
COc1ccc(C(=O)NC2CC3CCCC(C2)N3CC(C)C)cc1OC
Cc1oc(-c2ccc(Cl)cc2)nc1CN1CCCC(C(=O)N2CCN(C(=O)c3ccco3)CC2)C1
CC(=O)N1CCc2cc(S(=O)(=O)NC(CC(C)C)C(=O)Nc3ccc4c(c3)OCCO4)ccc21
CCN1C(=O)c2cccc3c(NC(=O)C(C)(C)C)ccc1c23
COc1cccc(-c2nnc(SCC(=O)Nc3ccc(OC)c(OC)c3)n2N)c1
Cc1cccc(NC(=O)Nc2cccc(F)c2)n1
CCCOc1ccc2nc(NC(=O)OC)[nH]c2c1
CC(=O)C(C[N+]1(C)CCCCC1)=NO
Cc1nn(CC(=O)Nc2ccc(C(=O)N3CCCC3)cc2)c(=O)c2ccccc12
COc1ccc(C2c3c(O)nc4nc(C)nn4c3N=C3CC(C)(C)CC(=O)C32)cc1
CCOC(=O)C=c1sc(=Cc2ccc3c(c2)OCCO3)c(=O)n1CC(=O)NCC1CCCO1
CCN(CC)S(=O)(=O)c1ccc(C(=O)N2CCN=C2SC)cc1
Nc1nonc1-c1nc2ccccc2n1CC(=O)N1CCCCC1
CCOc1cc(CN2CCCCC2)ccc1OC
CC(C)CC(NC(=O)C1OC1C(=O)O)C(=O)NCCCCN=C(N)N
Cc1cc2cc(CN(Cc3ccco3)C(=O)NCc3ccccc3)c(O)nc2cc1C
CCn1c(=O)c(=O)n(CC)c2cc(S(=O)(=O)Nc3cccc(OC)c3)ccc21
CCN(CC)c1cccc(OC2=NS(=O)(=O)c3ccccc32)c1
COc1cc(OC)cc(C(=O)N2CCN(C(=O)c3cccc(F)c3)CC2)c1
Cc1ccccc1NC(=O)c1c(-c2ccccc2)noc1C
O=C(CN1CCN(C(=O)c2ccccc2)CC1)Nc1ncc(Br)cc1Br
CCC(=O)N=c1sc2c(C)cc(C)cc2n1CC(=O)OC
Cc1c(C(=O)O)sc2nc3n(c(=O)c12)CCC(C)CC3
CC1(C)OC2CC3C4CC(F)=C5CC(=O)C=CC5(C)C4(F)C(O)CC3(C)C2(C(O)C=O)O1
O=C(CSc1nc2ccccc2o1)c1ccc2c(c1)OCCO2
CCC1=[N+]([O-])C(C)(C(C)=NO)N(O)C1(C)C
COc1cccc(-n2ccnc2SCC(=O)NCc2ccccc2)c1
CC1CCCC(=O)CCCCCc2cc(O)cc(O)c2C(=O)O1
O=S(=O)(c1ccc(S(=O)(=O)N2CCN(CC=Cc3ccccc3)CC2)cc1)N1CCCC1
CC(C)(C)OC(=O)NCC(=O)NCC(=O)OCc1ccccc1
CC(C)(C)NC(=O)c1ccc2nccnc2c1
CC(=NCc1ccc2c(c1)OCO2)c1c(O)nc(O)nc1O
O=c1nc(NCc2ccco2)sc2ncccc12
CCC(Sc1ncccc1C(=O)O)C(=O)N1CCOCC1
CCS(=O)(=O)c1ccc(NC(=O)c2ccccc2Cl)c(O)c1
O=C(O)COc1cccc(NC(=O)C2CCCO2)c1
CCN1C(=O)CC(=NC2=NCC(C)CN2c2cccc(Cl)c2)N(C)C1=O
COc1cccc(C(=O)N2CCSC2=S)c1
O=C(NC1CCCc2ccccc21)C1CCCO1
CCC(=O)Nc1cc2c(cc1C(=O)c1ccccc1)OCCO2
c1csc(-c2ccc3ccccc3n2)c1
Cc1nn(C)c(C)c1S(=O)(=O)N1CCC(C(=O)NC2CCCCCC2)CC1
COc1cc(OC)c(C2C(C(=O)Nc3ccc(C)cc3C)C(C)=Nc3ncnn32)cc1OC
COc1ccc(NC(=O)C2CCCN(S(=O)(=O)c3cccnc3)C2)cc1
Cc1nn(Cc2ccccc2)c(Cl)c1C(=O)OCc1nnc(-c2ccc(Cl)cc2)o1
COc1cccc(C(CC(=O)NCCN2CCOCC2)NS(=O)(=O)c2ccc(C)cc2)c1OC
COc1ccc(-c2nc(C#N)c(N3CC(C)OC(C)C3)o2)cc1OC
CCN(CC)CCCNC(=O)Cn1cc2c(n1)CCC(C)C2
CCOC(=O)C(NC(C)=O)(NS(=O)(=O)c1ccccc1)C(F)(F)F
CN(c1ccccc1C(=O)N1CCCC1)S(C)(=O)=O
c1ccc(Cn2nnnc2C(c2ccccc2)N2CCN(c3nc4ccccc4s3)CC2)cc1
COc1ccccc1NC(=O)C1C(C)=Nc2nnnn2C1c1cccc(Br)c1
CCn1c(CCNC(=O)c2cccs2)nnc1SCC(=O)c1ccc(OC)cc1
Oc1c2c(c(O)n1-c1ccc(N3CCOCC3)cc1)C(c1ccncc1)N(c1ccccc1)O2
CCCc1n[nH]c2c1C(c1cccnc1)C(C#N)C(=N)O2
O=C(Nc1nnc(C(F)(F)F)s1)c1cccnc1
COc1ccc(C2(C(=O)Nc3cc(C)on3)CCOCC2)cc1
COCCCn1c(Cc2ccccc2)nnc1SCC(=O)N1CCCCC1
COc1ccc(C2NC(=O)NC(O)(C(F)(F)F)C2C(=O)c2ccc(F)cc2)cc1
COc1ccc(-c2c(C)nn3c(N4CCN(Cc5ccccc5)CC4)cc(C)nc23)cc1OC
O=C(NCC(=O)N(CC1CCCO1)C(C(=O)NC1CCCC1)c1ccc(F)cc1)c1ccco1
COc1ccccc1N1CCN(C(=O)c2ccoc2C)CC1
CN=c1scc(C)n1N=Cc1ccc(O)cc1O
CC(C)COc1cccc(C(=O)Nc2ccc(S(=O)(=O)N3CCOCC3)cc2)c1
COc1ccc(-c2ccc(-c3noc(-c4ccccc4F)n3)c(OC)n2)cc1
CCCCn1c(CCC(=O)O)ccc1-c1cccs1
CN1CCN(c2ncnc3c2cnn3-c2ccc(Cl)cc2)CC1
Cc1cccc(OCC(=O)Nc2ccc3c(c2)OCO3)c1C
N#Cc1nc(-c2ccco2)oc1N1CCc2ccccc2C1
Cc1c(C(O)N2CCOCC2)[nH]c2cc(-c3ccc(Cl)cc3)cc(O)c12
COc1ccc(C2c3c(c(O)n(Cc4ccccc4)c3O)ON2c2ccccc2)c(OC)c1OC
N#Cc1nc(-c2cccc3ccccc23)oc1N1CCCCC1
O=C(c1ccc(COc2c(F)c(F)c(F)c(F)c2F)o1)N1CCOCC1
O=C(CSc1nnc2c(Cl)cc(Cl)cn12)N1CCN(S(=O)(=O)c2ccccc2)CC1
Cc1cc2nc(-c3cccnc3SCC(=O)NCc3ccco3)[nH]c2cc1C
N#CC1C(=N)Oc2cc(O)ccc2C1c1ccccc1
CC1CCCCN1CCNC(O)c1cc(O)n(-c2ccc(F)c(Cl)c2)c1
COCCCn1c(O)c(O)c(C(=O)c2ccc3c(c2)OCCO3)c1-c1ccc(C(=O)OC)cc1
CCOC(=O)c1sc2c(c1C)C(c1cccs1)C1C(=O)CCCC1=N2
CCCC(=O)Nc1ccc(C(=O)NCCCn2ccnc2)cc1
COC(=O)C(Cc1ccccc1)NC(=O)N1CC(C)OC(C)C1
CCC(=O)Nc1cc(-c2nnc(OC)c3ccccc23)ccc1N1CCOCC1
COc1ccccc1-n1c(SCC(=O)N2CCCCC2)nc2cccnc21
CCCn1c(CNS(=O)(=O)c2ccc(C)cc2)nc2ccccc21
CCC1CCCCN1C(=O)CSc1nnc(-c2ccc3c(c2)OCCO3)o1
N#CCCn1c(-c2nonc2NC(=O)c2ccccc2Cl)nc2ccccc21
COc1ccc(CNn2c(C)nc3ccccc3c2=O)cc1
COc1cc(CSc2nnnn2-c2ccc(C)cc2)cc(OC)c1OC
O=C1Oc2cc(OC(C(=O)O)c3ccccc3)ccc2C2=CCCC12
Cc1cc(-n2c(C)cc(C(=O)CN3C(=O)NC4(CCCCCC4)C3=O)c2C)no1
CCOC(=O)c1sc2ncnc(NCC(c3cccs3)N(C)C)c2c1C
Cc1cc(C(=O)OCC(=O)NCc2ccco2)c(C)n1-c1ccc(F)cc1
N#Cc1nc(COc2ccc(Cl)cc2Cl)oc1N1CCOCC1
O=C(CN1C(=O)C2(OCCCO2)c2ccccc21)NCCc1ccccc1
O=C(CCCCC(=O)NCc1cccs1)NCc1cccs1
CC(C)(C)c1[nH]nc2c1C(c1ccc(OC(=O)c3ccco3)cc1)C(C#N)C(=N)O2
COc1ccc(-n2c(=O)c3c4c(sc3n3cnnc23)CC(C)CC4)cc1
CCn1c(C(=O)N2CCc3ccccc3C2)cc2sccc21
COC(=O)CCn1nnc(-c2ccc(C)cc2)n1
CC(C)N1C(=O)C2C(C(=O)NC3CCCCC3)C3C=CC2(O3)C1C(=O)NC1CCCCC1
O=C(Nc1ccc(O)cc1)c1ccc(C(=O)c2ccccc2)o1
O=C(Nn1cnnc1)c1cc2c(s1)CCCC2
Cc1cc(C)nc(SCC(=O)Nc2ccc(S(=O)(=O)Nc3onc(C)c3C)cc2)n1
Cc1cccc(-n2ncc3c(NCc4ccccn4)ncnc32)c1
O=C(OCCCCN1C(=O)c2ccccc2C1=O)c1n[nH]c2ccccc12
COc1ccccc1N1CCN(C(=O)c2ccncc2)CC1
Cc1nc2c(-c3ccc(F)cc3)c(C)nn2c(C)c1CCC(=O)NC(C)CCc1ccco1
Cn1c(Cn2c(=O)sc3ccccc32)nnc1SCC(=O)N1CCCc2ccccc21
COc1ccc(CNC(=O)C2CCCN2S(=O)(=O)c2ccc(S(=O)(=O)N(C)C)cc2)cc1
CCOC(=O)c1[nH]c2ccc(OC)cc2c1NC(=O)C(C)N1CCC2(CC1)OCCO2
COc1ccc(N(CC(=O)NC2CCCCCC2)S(=O)(=O)c2c(C)nn(C)c2C)cc1
O=C(CCn1nc(-c2ccccc2)ccc1=O)N1CCOCC1
CC1(C)Cc2c(C#N)c(NCC3CCCO3)nc(-c3ccco3)c2CO1
O=S(=O)(c1ccc(Oc2ccccc2)cc1)N1CCOCC1
Cc1cc(C)cc(N(CC(=O)N=C2C(=O)N(c3ccccc3)N(C)C2C)S(C)(=O)=O)c1
CC(C(=O)Nc1ccccn1)n1c(O)c2c(c1O)C1C=CC2C1
O=S(=O)(c1cc(Cl)ccc1Cl)N1CCN(Cc2ccc3c(c2)OCO3)CC1
Cc1cc(C)c2c(n1)nn1c(NCCN3CCOCC3)cc(C)nc21
CCCCc1nc2[nH]nc(N)c2c2c1CCCC2
CN(C)c1ccc(NC(=O)Nc2cccc(Cl)c2)cc1
CC1(C)C=C2C(C=C(C(=O)NCc3ccco3)C(=O)N2c2ccccc2)C(=O)C1
O=C(c1cnn(-c2ccccc2)c1-n1cccc1)N1CCN(C2CCCCC2)CC1
O=C(O)CCSc1nc2ccc(Br)cc2[nH]1
O=C(Nc1ccc(Cc2ccncc2)cc1)C1CC1
C=C1C(=S(O)(O)=Nc2ccc(OC)c(OC)c2)C(=O)N(C)C(=O)N1C
O=C(NCCC1=CCCCC1)C1CCN(S(=O)(=O)c2cccs2)CC1
CC1C(=NC(=O)c2nn(C)c(=O)c3ccccc23)C(=O)N(c2ccccc2)N1C
Cc1ccc(Cn2nnnc2CN2CCC(O)(c3ccc(F)cc3)CC2)cc1
COc1ccc(N2CCN(C=C3CC(=O)Oc4cc5c(cc43)CCCC5)CC2)cc1
CCN1CCN(CC(=O)Nc2cccc(C)c2C)C(=O)C1=O
Cc1ccc(C2C3C(=O)CC(C)(C)C=C3N=C3CC(C)(C)CC(=O)C32)o1
O=C(COc1ccc(F)cc1Br)NCc1ccccn1
COc1cccc(-n2c(SCC(=O)N3CCOCC3)nnc2-c2c[nH]c3ccccc23)c1
CN1CCN(C(=O)c2ccc(-c3nn(C)c(=O)c4ccccc34)cc2)CC1
CC(C)C(c1nnnn1C1CCCC1)N1c2ccccc2CC1C
Cc1nc2sc(C(c3ccco3)N3CCC(C)CC3)c(O)n2n1
Cc1cccc2cc(CN(Cc3ccco3)C(=O)N3CCCC3)c(O)nc12
CCOc1ccc(S(=O)(=O)NCCC(=O)OCN2C(=O)c3ccccc3C2=O)cc1
Nc1cc(-c2nnn[nH]2)ccc1F
COc1ccc(C(C(=O)C(O)c2c[nH]c3ccccc23)N2CCN(c3ccc(OC)cc3)CC2)cc1
CCOC(=O)c1cccc(NC(=O)C(C)N2C(=O)c3ccccc3C2=O)c1
CSc1nc2ccc(Nc3nc(N4CCOCC4)nc(N4CCOCC4)n3)cc2s1
C=CCOc1cccc(-c2c(C(=O)c3ccc(Cl)cc3)c(O)c(O)n2CCN2CCOCC2)c1
COC(=O)c1ccc2c(c1)N(Cc1ccccc1F)C(=O)c1ccccc1S2=O
Cc1cc(NC(=O)CSc2nnc3c(C)cc4cc5c(cc4n23)OCO5)no1
Cc1cccc(C)c1NC(=O)CSCCO
COc1ccccc1NC(=O)CN1CCN(CC(=O)Nc2cc(NC(C)=O)ccc2OC)CC1
Oc1c2c(c(O)n1-c1cccc(-c3nc4ccccc4o3)c1)C1C=CC2C1
CCn1c(=NC(=O)CSC(C)=O)sc2cc(OC)ccc21
C=CCSc1nc(N)c2c(C)c(C)sc2n1
Cn1c(=O)c2c(nc(Br)n2CC(=O)C23CC4CC(CC(C4)C2)C3)n(C)c1=O
CCOC(=O)COc1nc(N(C)C)nc(N(C)C)n1
COCCn1cc2cccc(C(=O)Nc3ccccc3OC)c2c1O
COc1ccc(-c2csc(N(CCCN(C)C)C(=O)c3cccs3)n2)cc1
CCCOc1ccc(-c2nnc(N)s2)cc1
CCCCC(=O)Nc1sc2c(c1C(N)=O)CCC2
Cc1nn(C(=O)c2ccco2)c(C)c1CN1C(=O)c2ccccc2C1=O
COCC(=O)N(Cc1cc2ccccc2nc1O)c1ccccc1OC
CC(C)(C)c1ccc(C(=O)Nc2cnccn2)cc1
COC(=O)C(F)(Sc1c(C)n(C)n(-c2ccccc2)c1=O)C(F)(F)F
CCOCCc1nnc(NC(=O)c2cc(OC)c(OC)c(OC)c2)s1
Cc1ccc2nsnc2c1S(=O)(=O)NCc1ccc2c(c1)OCO2
COc1ccc(C(CC(=O)N2CCOCC2)C(C)C)cc1
c1ccc(Cn2ncc3c(NCc4ccco4)ncnc32)cc1
O=C(Nc1cccc(NC(=O)c2ccco2)c1)c1ccc2c(c1)OCO2
COc1ccc(CNC(=O)CSc2nnnn2Cc2ccccc2)cc1
c1ccc(-c2ccc(C(c3ccccc3)n3ccnc3)cc2)cc1
COc1ccc(-c2cc(C(F)(F)F)nc(SCCC(=O)NCc3ccco3)n2)cc1
CC(=O)n1nc(-c2cccnc2)nc1N
COc1ccc(C(=O)Nc2c3c(nn2-c2cccc(Cl)c2)C=S(O)C3)cc1
O=C(COC(=O)CCc1c[nH]c2ccccc12)NC1CCS(=O)(=O)C1
CN1C=CC=CC1=C1OC(=S)N(C)C1=O
Oc1cc(Sc2ncccn2)c(O)n1-c1ccccc1C(F)(F)F
COc1ccc(OC(=O)c2cccc(S(=O)(=O)N3CCCC3)c2)cc1
OCCN1CCN(CCCN2c3ccccc3Sc3ccc(Cl)cc32)CC1
CCOC(=O)c1sc(NC(=O)CSc2nnc3c4ccccc4n(C(C)C)c3n2)nc1C
COc1ccc(C(C)N2CC34C=CC(O3)C(C(=O)O)C4C2=O)cc1
CCNC(=O)c1ccccc1NC(=O)c1cccc(S(=O)(=O)N2CCC(C)CC2)c1
O=C(Cc1cccs1)Nc1nc2c(s1)CCCC2
CC(=O)c1cc2c(cc1NC(=O)CSc1nc3ccccc3o1)OCO2
CCn1cc(C(C)(C)C)c(C#N)c1NC(C)=O
CCc1c(C)c2cc(Cl)c(O)c(CN(CC)CC)c2oc1=O
CCn1cc(SCC(=O)NCC2CCCO2)c2ccccc21
COc1cccc(C=Nc2cccnc2)c1O
CN(C(=O)c1ccncc1)c1nnc(-c2cnccn2)s1
CCOCCn1c(SCCc2ccccc2)nc2c1c(=O)[nH]c(=O)n2C
CCc1ccc(OC)c(S(=O)(=O)NCCOc2ccccc2)c1
Cc1ccc(-c2nc(C=S(O)(O)=CC(=O)NCCCN3CCN(C)CC3)c(C)o2)cc1
Cc1ccc(C)c(C2(O)CC(C)N(C)CC2C)c1
CC(=O)Nc1ccc(S(=O)(=O)N2CCCc3ccccc32)cc1
Cc1nc(O)nc(O)c1NC(=O)CSc1ncccc1-c1nc2ccccc2[nH]1
CC(=O)c1c(O)c(O)n(Cc2cccnc2)c1-c1ccccc1Cl
COc1ccc(S(=O)(=O)Nc2ccc3c(c2)OCCO3)cc1Cl
Cc1cc(OCC(=O)N(C)C)c2c(-c3ccccc3)cc(=O)oc2c1
Cc1cc(=O)n2nc(N3CCCC(C(=O)N4CCN(c5ccccc5)CC4)C3)sc2n1
Cc1ccc(S(=O)(=O)NC(=O)NCc2ccccn2)cc1
O=C(c1ccc(COc2ccccc2Cl)o1)N1CCN(c2ccccc2)CC1
Cc1ccccc1N1CCN(c2ncnc3c2cnn3Cc2ccc(Cl)cc2)CC1
N=c1n(CCO)c2ccccc2n1CCOc1ccccc1
CCOC(=O)Cc1nnc(NC(=O)CSc2ccccc2)s1
CCOC(=O)CC(Nc1nc(N2CCOCC2)nc(N2CCOCC2)n1)c1ccccc1Cl
Cc1ccc(C)c2nc(O)c(C(c3nnnn3Cc3ccco3)N3CCc4ccccc4C3)cc12
O=C(O)CCc1nc2ccccc2n(CCc2ccccc2)c1=O
Cc1c(C(=O)NCC2CCCO2)oc2ccc3c(c12)C(=O)CC(C)(C)O3
O=C(Nc1ccc2c(c1)OCO2)c1c2c(c3c4ccccc4ccn13)C(O)N(C1CCCCC1)C2O
O=C(NC1CCCCC1)C(c1ccccc1)N(Cc1ccco1)C(=O)Cn1cnc2ccccc21
CCN1CCN(C(=O)c2cc3cc4cc(OC)ccc4nc3s2)CC1
CC(C)=CC(=O)Nc1nnc(-c2cccnc2)s1
Cc1ccc(-c2noc(CSc3nnnn3-c3ccccc3)n2)cc1
CCCCSCCCNC(=O)Nc1cccc(OC)c1
Cc1sc2ncnc(N3CCCCC3C)c2c1C
CCOC(=O)NC(=O)CSc1nnc(C)s1
COc1ccccc1OCCOCCn1cnc2ccccc2c1=O
Cc1ccc(C2CC(C(F)(F)F)n3ncc(C(N)=O)c3N2)cc1
CCOC(=O)c1ccc(COC(=O)CNC(=O)CNC(=O)c2ccc(OC)cc2)o1
Oc1cc(C(O)Nc2nc3ccccc3[nH]2)cn1-c1ccc2c(c1)OCCO2
COc1ccc(S(=O)(=O)N2CCN(c3nc4ccccc4nc3-n3nc(C)cc3C)CC2)cc1
CC(=O)N=C1C=CCC(=NC(C)=O)N1O
O=C(NCc1ccc(F)cc1)c1ccc(C=S(O)(O)=Cc2ccc(F)cc2)o1
Cc1ccc(S(=O)(=O)Nc2oc(O)c(Cl)c2Cl)cc1
COc1ccc(Cl)cc1N(CC(=O)Nc1ccccc1C(=O)NCc1ccco1)S(C)(=O)=O
COc1ccc(-c2noc(CN(C)S(=O)(=O)c3ccc(Cl)cc3)n2)cc1OC
Cc1c(C(=O)NCc2ccc3c(c2)OCO3)oc2ccc(S(=O)(=O)N3CCCCC3)cc12
Cc1ccc2nc(O)c3cc(C(=O)N4CCN(C(=O)c5ccco5)CC4)sc3c2c1
COc1ccccc1N1CCN(C(=O)C2CCN(S(=O)(=O)c3ccc(Cl)cc3)CC2)CC1
COc1ccc(Cc2nnc(SCC(=O)c3ccc(OC)cc3)o2)cc1
Cc1c(N2C(=O)c3ccc4c5c(ccc(c35)C2=O)CC4)c(=O)n(-c2ccccc2)n1C
O=C(Nc1cccc(C(F)(F)F)c1)c1cnc2n(c1=O)CCS2
N#CCCCSc1ncccc1-c1nc2ccccc2[nH]1
CCn1c(=O)cc(OCC(=O)N2CCC3(CC2)OCCO3)c2ccccc21
COCCn1c(SCC(=O)Nc2cc(C)on2)nnc1-c1c[nH]c2ccccc12
CCOC(=O)Nc1ccc2c(c1)N(C(=O)CN1CCN3CCCC3C1)c1ccccc1CC2
CCSc1nnc(Cn2c(=O)sc3ccccc32)n1-c1ccccc1C
Oc1cc(O)nc(SCc2ccccc2)n1
C1CCC(n2nnnc2CN2CCN(C3CCCC3)CC2)CC1
COc1ccc(NC(=O)c2cc(CC(C)C)on2)cc1OC
COc1ccc(Cl)cc1NC(=O)CSc1nnc(Cc2cccn2C)n1-c1ccc(F)cc1
CCC(=O)Nc1ccc2ncnc(Nc3cccc(Br)c3)c2c1
COc1ccc(C(=O)N2CCC(C(=O)Nc3ccc(OC)c(OC)c3)CC2)cc1
COc1ccc2[nH]c(C(=O)O)c(CCNC(C)=O)c2c1
COc1ccc(CCNC(=O)c2cccnc2)cc1OC
Cc1cnc(NC(=O)CCCSc2nc3ccccc3s2)s1
CCOc1ccc(-n2cc(C(=O)Nc3cccc(C)n3)c3cc(OC)c(OC)cc3c2=O)cc1
CSc1ccccc1NC(=O)c1cc(CC(C)C)on1
CCCCOC(=O)c1ccc(NC(=O)CSc2nncn2C)cc1
O=C(NCc1ccc(N2CCCC2=O)cc1)NC1CCCCC1
CN1CCN(CC(=O)Nc2ccc(Cl)cc2Cl)CC1
CCOC(=O)CSc1nc(N)cc(O)n1
Nc1nc2c(c3c1c(=O)oc1ccccc13)CCCCC2
Cn1c(=O)c2c(ncn2Cc2cc(-c3ccccc3)no2)n(C)c1=O
O=C(NCc1ccccc1)C(=NO)c1ccccc1
Cc1oc(C)c2c(=O)ccc3c(c12)OC(=N)C(C#N)C3c1ccccc1Cl
CCOc1ccc(N(CC(=O)NC(C)CC)S(=O)(=O)c2c(C)noc2C)cc1
O=S(=O)(Nc1ncccc1O)c1ccc(Cl)cc1
O=C(CCn1nc(-c2ccc(Cl)cc2)ccc1=O)N1CCOCC1
CCn1c(SCC(=O)N2c3ccccc3CCc3ccccc32)nc2c1c(=O)n(C)c(=O)n2C
Cc1cc(C)nc(SC2CCCCC2O)n1
Cc1ccc(-c2nnc3sc(C4COc5ccccc5O4)nn23)cc1
CC(CN1CCN(C)CC1)OC(=O)c1ccc(Cl)cc1
O=C(c1ccccc1)C1C(=O)c2ccccc2C1=O
CN(C)c1ccc(CN(C(=O)COc2ccc(F)cc2)C2C=S(O)(O)=CC2)cc1
CCOC(=O)N1CCN(C(=O)COc2ccc(Br)cc2Cl)CC1
CC(=O)Nc1ccc(-c2nnc(SCC(=O)n3c4c(c5ccccc53)CCCC4)n2C)cc1
N#Cc1nc(-c2ccco2)oc1N1CCN(c2ccccc2)CC1
O=C(CN(Cc1ccc2c(c1)OCO2)C(=O)c1cnsn1)NC1CCCC1
Cc1ccc(-c2noc(CN3CCN(c4ccccc4F)CC3)n2)cc1
CCN(CC)c1ccc(NC(=O)c2cncc(Br)c2)cc1
O=C(CSc1nnc2scc(-c3ccccc3)n12)Nc1ccc2c(c1)OCCO2
COc1ccc(CCN(Cc2cc3cc(C)ccc3nc2O)C(=O)N2CCCC2)cc1OC
Cn1c(C(=O)N2CCCC(C(=O)NCc3ccc4c(c3)OCO4)C2)cc2sccc21
Cc1nc(N2CCN(c3ccccc3)CC2)c2c3c(sc2n1)CCC3
Cc1ccccc1CN1CCNC(=O)C1CC(=O)O
CCC(CO)N=CC1C(=O)CC(C)(C)CC1=O
CCOC(=O)c1c(NC(=O)CN2CCOCC2)sc2c1CC(C)(C)OC2
O=C(NCc1ccccc1Cl)C1CCN(S(=O)(=O)N2CCCCC2)CC1
COc1ccccc1N1CCN(C(=O)CCNS(=O)(=O)c2ccc(Br)s2)CC1
CCN(CC)CCNC(=O)Cn1nc(Cc2cccnc2)c2ccccc2c1=O
O=C(Nc1ccccc1)C1CC=CCC1C(=O)OCC1CCCO1
CCOc1cc2c(C)cc(=O)oc2cc1Cl
COC(=O)c1cccc(NC(=O)C2COc3ccccc3O2)c1C
COc1ccc(Cl)cc1NC(=O)c1ccoc1C
Nc1ncnc2c1ncn2C1OC(CO)C(O)C1O
Cc1cc(NC(=O)c2cccc(S(=O)(=O)N3CCCCCC3)c2)n(-c2ccccn2)n1
CCOC(=O)C(C#N)c1nc2ccccc2nc1N(CC(C)C)CC(C)C
Cc1cc(C)n2nc(C(=O)NCc3ccco3)nc2n1
CCC(SC1=NC(=O)CC(=N)N1c1ccccc1)C(=O)Nc1ccc(Cl)cn1
Cc1noc(C=CN(C)C)c1S(=O)(=O)N1CCCC(C(=O)NCc2ccco2)C1
O=C(CC1CCCCC1)NCc1cn2ccsc2n1
CC(=O)Nc1c(O)n(C)c2ccccc12
CC(C)N1CC=C2C(C#N)C(=N)C(C#N)(C#N)C(c3ccccc3)C2C1
Cc1cccc(CSc2nnc(-c3ccco3)n2C)c1
O=C(NCc1ccco1)c1cc(-c2ccccc2)c(N2CCOCC2)s1
CC1CCCN(c2ccc(C(=O)NCCc3ccccc3)cn2)C1
Cn1c(COc2ccc(Cl)cc2)nc2ccccc2c1=O
Nc1nnc(SCC(=O)N2CCN(c3ccccc3)CC2)n1-c1ccccc1
O=C(NC12CC3CC(CC(C3)C1)C2)C1CCCN1C(=O)NC1CCCCC1
CCN(CC)C(=O)c1ccc(O)c(OC)c1
COc1ccc(N(CC(=O)NCc2ccco2)S(C)(=O)=O)cc1
CCCC(=O)Nc1ccc(OCC(O)CNC(C)C)c(C(C)=O)c1
Cc1nc2ccc(S(=O)(=O)NC(C(=O)NC3CCCC3)C(C)C)cc2s1
O=C(CCC(=O)c1cccs1)OCC(=O)N1CCN(C(=O)c2ccco2)CC1
Cc1oc(C)c2c(=O)ccc3c(c12)OC(=N)C(C#N)C3c1ccccc1
COc1cc(CN2CCN(c3ccccc3F)CC2)cc(OC)c1O
Cc1cc(C)c2c(O)n(-c3ccccc3)nc2n1
CCN(C(=O)c1cnc(N2CCN(c3ncccn3)CC2)c2ccccc12)c1cccc(Cl)c1
Cc1ccccc1OCc1nc2ccccc2c(=O)n1NC(=O)c1ccco1
O=C(COc1ccccc1)OC1CN2CCC1CC2
CCOC(=O)c1ccc(N2CSC3=C(C#N)C(c4ccc(OC)cc4OC)CC(=O)N3C2)cc1
O=C(OCc1c(Cl)cccc1Cl)c1cccnc1
O=C(C1CCCCC1)N1CCN(c2ccccc2F)CC1
CCN1C(=O)CC(=O)N=C1SCC(=O)N1CCOCC1
COCc1nnc(NC(=O)c2ccc(NC(C)=O)cc2)s1
CC1=C(C(=O)Nc2ccccc2)C(c2ccc(C)o2)N2C(=O)CSC2=N1
CCC1=NC(c2ccccc2OC)N(O)C1(C)C
Cc1sc2ncn(CC(=O)NCCCC(=O)N3CCN(c4ccccn4)CC3)c(=O)c2c1C
COc1ncnc2sc3c(c12)CCCC3
Cc1sc(NC(=O)c2oc3ccccc3c2C)c(C#N)c1C
CC(=O)N(Cc1cc(O)nc2ccccc12)c1ccccc1
Oc1c2c(c(O)n1-c1nnc(-c3cccnc3)[nH]1)C1C=CC2C1
Cc1cc2occ(CC(=O)NC3=NCCS3)c2cc1C(C)C
CCOC(=O)Cn1c(=O)oc2cc(S(=O)(=O)Nc3cccc(C)c3)ccc21
O=C(Nc1ccc(F)cc1)Nc1ccc(Cl)cn1
CCn1c(C(=O)NCc2ccccn2)cc2sccc21
CC1(C)N=C(C(=O)c2ccccc2)N(O)C1(C)O
O=C(CC1Oc2ccccc2NC1=O)NCCCN1CCCCCC1
CCOc1ccc(NC(=O)Cn2nnc(-c3ccccc3NC(=O)C3CC3)n2)cc1
NC(=O)C1C(c2ccccc2)=C1c1ccccc1
CCn1cc(C(=O)O)c(=O)c2cc(F)c(N3CCN(C(=O)Nc4ccccc4)CC3)cc21
Cc1csc(NC(=O)c2cccs2)n1
CN(c1cccc(NS(=O)(=O)c2cccs2)c1)S(C)(=O)=O
CCOc1cccc(-c2nnc3sc(COc4ccc(C)cc4)nn23)c1
CC(=O)c1cccc(NC(=O)NC(C)C2CCCO2)c1
Cc1cc(C)n(S(=O)(=O)c2ccc(C(C)(C)C)cc2)n1
CCN1CCN(CNC(=O)c2cnccn2)CC1
O=C(CN1C(=O)CSC1=O)Nc1ccc(F)c(F)c1F
CCOC(=O)C1CCN(S(=O)(=O)c2c(C)n[nH]c2C)CC1
O=C(NCCc1ccccc1)c1c2ccccc2c(O)n1C1CC1
CC1=NN2C(=O)C(=NC(=O)c3ccc(C)cc3)CN=C2S1
O=C(CSC1=NS(=O)(=O)c2ccccc21)Nc1ccccc1
COC(=O)Nc1ccc(Oc2ccccc2)cc1
O=C(c1ccco1)N1CCN(C(=O)C2CCN(S(=O)(=O)c3cccs3)CC2)CC1
COC(=O)COc1ccc2c(=O)c(Oc3ccccc3)c(C)oc2c1
O=C(Cc1cccs1)N1CCCC(c2nc(-c3ccc(S(=O)(=O)N4CCCC4)cc3)no2)C1
COc1ccc(OC)c(S(=O)(=O)n2nnc3ccccc32)c1
Cc1cc2ccccc2c(=O)n1CC(=O)N(C)c1ccc(F)cc1
Cc1onc(-c2ccccc2)c1C(=O)N1CCCN(C(=O)c2c(-c3ccccc3)noc2C)CC1
CCOc1cc(C(=O)Nc2c3c(nn2C(C)(C)C)C=S(O)C3)cc(OCC)c1OCC
Cc1ccc(C(c2sc3nc(C)nn3c2O)N2CCN(C(=O)c3ccco3)CC2)cc1
CN1CCN(C=C2CC(=O)Oc3cc4c(cc32)CCC4)CC1
CN1C(=O)N(C)C(=O)C2(Cc3c(nc4ccccn4c3=O)N3CCc4ccccc4C32)C1=O
O=C1c2ccccc2C(=O)N1CCN1CCCCC1
CS(=O)(=O)N(Cc1ccco1)Cc1ccccc1Cl
COc1ccc(OCCCN2CCCC(C)C2)cc1
CC1(C)NC(=O)N(CCOc2cccc(Oc3ccccc3)c2)C1=O
COc1ccc(Cl)cc1-c1nc(-c2ccc(NC(=O)c3ccncc3)cc2)no1
O=C(NCc1ccccc1)c1ccc(COCC(F)(F)F)o1
CCCc1nnc(NC(=O)Cn2c(=O)oc3ccccc32)s1
Cc1cc(N2CCN(C(=O)c3ccco3)CC2)n2nc(-c3cccc(F)c3)cc2n1
O=C1C2CCCN2C(c2cccnc2)N1c1ccc(Cl)c(Cl)c1
Cc1ccc(C2c3cc4c(cc3OC(=N)C2C#N)OCO4)cc1
CCn1c(S)nnc1-c1cccc(Br)c1
CC(C)CNC(=O)C1CCN(c2ccc(S(=O)(=O)N3CCOCC3)cc2)CC1
CS(=O)(=O)N1CCN(c2ccccc2NC(=O)Cc2ccc(Cl)cc2)CC1
O=C(Nc1ccc(-c2nc3ncccc3o2)cc1)c1ccc(Br)o1
CC1CCCC(C)N1C(=O)c1cc(-c2cccs2)on1
Cn1c(=O)c2c(ncn2CC(=O)OCc2ccccc2)n(C)c1=O
Cc1ccc(-n2c(C)cc(C)c(C#N)c2=O)cc1
CC1=NN2C(=O)CC(=CSc3nc(C)cc(O)n3)N=C2S1
C=CCc1c(C)nc(SCCC)nc1O
Nc1sc2c(c1C(=O)NC1C=S(O)(O)=CC1)CCCC2
CCn1c(=O)c(C)nn2c3ccccc3nc12
CCn1cc(SCC(=O)NCc2ccc3c(c2)OCO3)c2ccccc21
O=C(O)CCSCC(=O)c1ccc2c(c1)OCCO2
CCOc1ccccc1NC(=O)N1CCC(c2nc3ccccc3[nH]2)CC1
Nc1nnc(SCCOc2ccccc2)s1
Cc1cccc(CN(C)C)c1OC(=O)N(C)C
O=C(Nc1ccc(F)cc1)N(CCCN1CCOCC1)Cc1cc2cc3c(cc2nc1O)OCCO3
Cc1nn(-c2ccccc2)c2sc(C(=O)n3cccn3)cc12
Cc1cc(C)n2cc(CSc3nnc(-c4ccccc4)o3)nc2n1
C[SH](=O)(O)N=C1c2cccc3cccc(c23)C1N1CCOCC1
CCOC(=O)c1cnc(SCC(=O)c2ccccc2)nc1N
COc1ccc2c(c1)CC(C1(O)C(=O)N(C)c3ccccc31)C2=O
O=C(O)C1CCCN1c1ncccn1
Cc1cc(Oc2ccccc2)nc(-c2ccccc2O)n1
NC(=O)CCn1nc(-c2ccc(Cl)cc2)c2ccccc2c1=O
O=C1c2ccccc2N(Cc2ccc(Cl)cc2)C2=NCCN12
Cc1ccc(-c2nnc(SCC(=O)O)n2N)cc1
CC(=O)Nc1cccc(-c2nc3ccccc3c(=O)o2)c1
Cc1ccc2c(c1)c(C)cc(=O)n2CCC(=O)O
CN1CCC(N(C)c2nc(-c3ccccc3)nc3ccccc23)CC1
CCN(CC)C(=O)C1CCN(c2ncnc3c2cnn3-c2ccc(C)cc2C)CC1
N#CC1C(=N)Oc2n[nH]c(-c3ccccc3)c2C1c1cccnc1
O=C(OCc1nc2ccccc2s1)c1cccc(S(=O)(=O)N2CCOCC2)c1
CSc1nsc(SCCN2C(=O)c3ccccc3C2=O)n1
COC1=CC(C=Cc2ccccc2)OC(=O)C1
Cn1c(CCNC(=O)c2ccco2)nc2cc(NC(=O)c3ccco3)ccc21
O=C(NCCSCc1ccco1)Nc1cccc(Cl)c1
Cc1nn(CCO)c2c1C(=O)CCC2
Cn1cnnc1SCC(=O)Nc1sccc1C#N
Cc1cc(C)n(-c2nc3ccccc3nc2O)n1
Cc1cc(OCCN2CCCC2)ccc1C(C)C
COc1ccc(C(=O)NCC(=O)n2nc(C)cc2C)cc1OC
CS(=O)(=O)N(CC(=O)NCC1CCCO1)c1cc(Cl)cc(Cl)c1
Cc1ccc(C(=O)Nc2ccccc2N2CCN(C(=O)C(C)C)CC2)cc1
COc1ccc(OC)c(NC(=O)CSC2=NCCS2)c1
O=S(=O)(c1ccc(NCCc2c[nH]c3ccccc23)nc1)N1CCOCC1
O=C(NCC(=O)N(c1ccccc1)C(C(=O)NCC1CCCO1)c1ccccc1)c1ccco1
O=C(NCC1CCCO1)c1cc2ccccc2[nH]1
CCC(C)C(NC(=O)NCc1cccs1)C(=O)O
CC(C)(C)n1nc2c(c1NC(=O)COc1ccc3ccccc3c1)CS(O)=C2
c1cc2c(c(NCc3ccncc3)c1)CCCC2
NC(=O)c1c(-c2cccs2)csc1N
O=C(Oc1ccc(-c2ccccc2)cc1)N1CCOCC1
O=C(Nc1ccc(Oc2ccccc2)cc1)C1CCCN(c2ncccn2)C1
Clc1ccccc1OCCCCN1CCCC1
COc1ccc(N2CCN(C(=O)CSc3nnc(-c4ccc5[nH]c(C)c(C)c5c4)o3)CC2)cc1
Cc1cc(C)n(-c2nnc(C)n2N=Cc2ccco2)n1
Cc1ccccc1OC(C)c1nc(-c2ccccc2)no1
CCOC(=O)c1cn(CC(=O)Nc2ccc(C(C)C)cc2)nn1
COc1ccc(-c2noc(CN3CCOCC3)n2)cc1OC
Cc1nc(NS(=O)(=O)c2cccs2)c2c3c(sc2n1)CCC3
CCCNC(=O)NC(=O)CSc1ncc(C(F)(F)F)cc1Cl
O=C(CN1C(=O)C2CCc3[nH]c4ccccc4c3C2C1=O)N1CCCC1
COc1ccccc1-n1cnc(N)c1C(=O)c1ccccc1
CCCCN1C(=O)NC(=O)C(C=NCCCN(CC)CC)C1=O
CCOC(=O)Cc1c(O)oc2nnc(C)c-2c1C
CCOC(=O)CCNC(=O)Nc1ccc2nc(C)n(Cc3cccc(Cl)c3)c(=O)c2c1
N#CCCn1cnc2ccccc21
CCn1c(SCC(=O)n2nc(C)cc2C)nnc1-c1ccc2c(c1)OCO2
N#Cc1nc(Cc2ccccc2)oc1NCCc1ccccc1
O=C(NC1CCCC1)c1ccc(Br)s1
CCOc1ccc(OCCSc2nc(C)cc(O)n2)cc1
CC1(C(=O)O)CCC(C(=O)Nc2ccc(S(N)(=O)=O)cc2)C1(C)C
CCOC(=O)NC(CC(=O)O)c1ccc(OCC)cc1
O=C1c2ccccc2C(C=Nn2cnnc2)C(=O)N1c1ccccc1F
O=C(CSc1nccn1-c1ccccc1)N1CCc2ccccc21
COc1ccc(OC)c(C(c2nnnn2C2CCCC2)N2CCN(c3ccccc3)CC2)c1
O=C(O)c1cnn2c1NC(c1ccc(F)cc1)CC2C(F)(F)F
Fc1cc(F)c2nc(N3CCOCC3)sc2c1
CC(C)C(c1nnnn1C(C)(C)C)N(Cc1ccccc1)Cc1cccs1
COc1ccc(C(CC(=O)O)NC(=O)Cc2ccccc2)cc1
Cc1cc2c(cc1C)NC1(C(=O)Nc3ccccc31)C1C(=O)CC(C)(C)C=C1N2
Cc1sc2ncnc(SCC(=O)N3CCCC3)c2c1C
COc1cc2c(cc1OC)CN(C(=O)CCCN1C(=O)c3ccccc3C1=O)CC2
Cc1ccc(-c2c3c(=O)n(C)c(=O)n(C)c3cn2CCCN2CCOCC2)cc1
CC(c1ccccc1)C(CC(=O)O)C(=O)NC1CCCCC1
CCOC(=O)C1CSc2nc(O)sc2C1c1ccccc1
COc1ccc2nc(C)c(C(=O)OCCN(C)C)cc2c1
COC(=O)c1cc(COc2ccc3oc(C)c(C(=O)OC)c3c2)c(C)o1
CCc1cccc(Nc2cc(C)nc3ncnn23)c1
Cc1ccc2nc(O)c(C(c3nnnn3C3CCCC3)N(Cc3cccnc3)Cc3ccco3)cc2c1
CCCn1c(C(O)c2cc(OC)ccc2OC)nc2ccccc21
CCC(C)n1c(C)nc2c(c1=O)c1nc3ccccc3nc1n2-c1ccc2c(c1)OCCO2
CCc1c(O)nc(SCC(=O)Nc2ccc(C(=O)OC)cc2)nc1O
COc1cc2cc(C(=O)O)n(C)c2c(OC)c1OC
COc1ccc(-n2c(SC3CCOC3=O)nc3ccccc32)cc1
Cc1ccccc1-n1c(Cn2c(=O)sc3ccccc32)nnc1SCC(=O)N1CCC(C)CC1
CCOC(=O)c1ccc2c(c1)nc(COc1ccccc1C#N)n2CC
O=C(O)C1OC(C(=O)O)C2C1C(F)(F)C2(F)F
COc1ccc(C(CNC(=O)c2cc(O)nc3ccccc23)N2CCCC2)cc1
Cc1cc(C)n(C(=O)c2cccc(S(=O)(=O)N3CCOCC3)c2)n1
O=C(O)c1ccc(N=S(=O)(O)C=Cc2ccccc2)cc1
COCCNC(=O)C1CCN(S(=O)(=O)c2ccccc2)CC1
CS(=O)(=O)N1CCCC(C(=O)NCCc2ccccc2)C1
CC1CC(O)c2cc(Cl)ccc2N1
NC(=O)c1ccc(Br)c(S(=O)(=O)N2CCCCC2)c1
OCC12COC(c3ccccc3)N1C(c1ccccc1)OC2
Cn1c(=O)c2c(nc(NCc3ccc4c(c3)OCO4)n2Cc2ccccc2F)n(C)c1=O
Cn1c(=O)n(CCCOc2ccc(Br)cc2)c2ccccc21
CCc1nnc(NC(=O)c2ccc(S(=O)(=O)N3CCCCCC3)cc2)s1
O=C(C1Cc2ccccc2CN1S(=O)(=O)c1cccs1)N1CCCCCC1
CCC(=O)NCCSc1c[nH]c2ccccc12
O=C(CN1C(=O)c2cccc3cccc1c23)N1CCN(c2cccc(Cl)c2)CC1
Cc1cc(C)nc(SCC(=O)Nc2cc(C)on2)n1
CCNC(=O)CN(c1ccc(C)cc1)S(=O)(=O)c1ccc(SC)cc1
O=C(CCn1c(O)c2c(c1O)C1C=CC2C1)NC1CCCc2ccccc21
Cn1c(=O)[nH]c(=O)c2c1nc(Br)n2Cc1ccccc1Cl
CC(=O)c1cc2c(cc1N)OCO2
N#CC(C(=O)NCCc1ccccc1)c1nc2ccccc2nc1N1CCCCC1
CC(C)CCn1c(CN2CCN(c3cccc(Cl)c3)CC2)nc2c1c(=O)n(C)c(=O)n2C
CCOC(=O)N1CCN(C(=O)c2cnn3c(C(F)F)cc(-c4ccc(C)cc4)nc23)CC1
CCCCCOC(=O)C(C)c1c(C)nc(S)nc1O
O=C(c1cccs1)N1CCn2c1nc1ccccc12
COc1cc(C)nc(NS(=O)(=O)c2ccc(C)cc2)n1
CC(=O)c1ncnn1CC(=O)c1ccc(Cl)cc1Cl
Oc1cc(C(O)Nc2ccccc2C(F)(F)F)cn1-c1ccccc1F
c1cc(-c2nnc3sc(C4CCCCC4)nn23)ccn1
Oc1ccc2ccccc2c1C=NC12CN3CCN(CN(C3)C1)C2
c1cncc(-c2noc(-c3ccco3)n2)c1
COc1ccc(C(=O)Nc2cccc(N(C)S(C)(=O)=O)c2)cc1OC
COc1ccc(CCN(C)Cc2c(F)cccc2F)cc1OC
COc1ccc(OC)c(NC(=O)CNC(=O)Cn2ccc3ccccc3c2=O)c1
N#Cc1ccccc1NC(=O)COC(=O)CSc1nc2ccccc2o1
Oc1c(C=Nc2ncn[nH]2)ccc2ccccc12
O=C(c1cn(-c2ccccc2)nc1-c1ccccc1)N1CCOCC1
O=C(c1ccco1)N1CCN(c2ncnc3c2oc2ccccc23)CC1
O=C(C=NO)NCCCN1CCOCC1
COc1ccc(C(=O)c2c(O)c(O)n(CCCN(C)C)c2-c2ccc(Cl)cc2)cc1OC
Cc1csc(SCC(=O)Nc2ccccn2)n1
O=[N+]([O-])c1cc([N+](=O)[O-])c(O)c([N+](=O)[O-])c1
Cn1c(N2CCCC2)nc2c1c(=O)n(Cc1cccc(F)c1)c(=O)n2C
Cc1nnc(SCC(=O)NCCN2C(=O)CSC2=O)s1
CC(Sc1nnc(Cn2c(=O)sc3ccccc32)n1C)c1ccccc1
CCOc1ccccc1NC(=O)Nc1cc(OC)ccc1OC
CCOCCCNC(=O)c1ccc(C=S(O)(O)=Cc2ccc(C)cc2)o1
COC(=O)c1cc2occc2n1CC(=O)Nc1cc(OC)cc(OC)c1
COc1ccccc1OCC(=O)N1CCN(c2ccccc2OC)CC1
COc1ccccc1C1NC(=O)N=C(C)C1C(=O)Nc1cccc(C)c1C
Cc1ccc(S(=O)(=O)N2CCN(C(=O)CC3CCCC3)CC2)cc1
Cc1ccc(OCc2nnc(SCC(=O)NCc3ccccc3)n2C)cc1
Cc1nc(O)nc(O)c1S(=O)(=O)NCC12CC3CC(CC(C3)C1)C2
COc1cccc(C(=O)NC2=NCCS2)c1OC
C=CCn1c(=O)c2ccccc2n2c(SCC(=O)Nc3cc(C)on3)nnc12
Cn1c(=O)n(CC=Cc2ccccc2)c(=O)c2c1nc1n2CCCN1Cc1ccccc1
C=CCN1C(=O)NC(=O)C(Cc2ccc(OC)c(OC)c2)C1=O
CCC(C)n1c(SCC(=O)NC(=O)Nc2ccc3c(c2)OCCO3)nc2ccccc2c1=O
COc1cc(OC)c(C(=O)NC2CCCCCC2)cc1OC
O=C(O)c1ccc(OC2CSC2)cc1
CC1(c2ccncc2)N=c2ccccc2=C2Nc3ccccc3N21
O=S(=O)(Nc1ccc2c(O)occ2c1)c1cccs1
COC(=O)C1C2C=CC3(CN(c4cccc(Cl)c4)C(=O)C13)O2
Cc1sc2ncnc(SCC(=O)c3cccs3)c2c1C
CCCCNC(=O)Nc1cnn(CC)c1C(N)=O
CN1c2ccccc2-c2nc3ccccc3n2C1c1ccncc1
O=C(C1COc2ccccc2O1)N1CCOCC1
CCOC(=O)N1CCN(C(=O)c2nnc(O)c3ccccc23)CC1
CCC(=O)Nc1cccc(NC(=O)CSc2nnc(C3CC3)n2C)c1
Cc1ccc(S(=O)(=O)N(C)CCCC(=O)N2CCN(c3ccccn3)CC2)cc1
C=CCOc1nc2c(c(=O)n(C)c(=O)n2C)n1C
O=C(Nc1ncnc2c1CCC2)C12CC3CC(CC(C3)C1)C2
COc1ccccc1N1C(=O)CC(=O)N=C1SCC(=O)NC(C)(C)C
CCSC1=NC(=O)C(CC)C(=O)N1C(C)CC
CCOc1nnnc2c1sc1nc(N3CCOCC3)c3c(c12)CC(C)(C)OC3
CCN(C(=O)c1ccco1)c1nc(CC(=O)Nc2ccc(Cl)cc2)cs1
CC(C)(C)OC(=O)N1CCNc2ccccc2C1
O=C(CN(C(=O)CNS(=O)(=O)c1ccccc1)c1ccc2c(c1)OCCO2)NCc1ccco1
CCOC(=O)c1cc(-c2cc3ccccc3o2)nc2c1c(=O)[nH]c(=O)n2CCOC
O=C1COc2ccc(C(=O)NCc3ccco3)cc2N1
CN1CCN(CC(=O)N2c3ccccc3C(C)(c3ccccc3)CC2(C)C)CC1
CCOC(=O)c1cccc(-n2c(C)nc3ccccc3c2=O)c1
CC1CCN(C(=O)CSc2nc(N)cc(N)n2)CC1
CCOC(=O)N1CCN(S(=O)(=O)c2c(C)nn(C)c2C)CC1
COCCn1c(SCC(N)=O)nnc1-c1c[nH]c2ccccc12
CCOCCCNC(=O)c1ccc(OC)cc1
CCOC(=O)C1CCN(C(=O)CSC2=NCCS2)CC1
O=C(CCN1c2ccccc2Sc2ccccc21)OCc1nnc(-c2ccccc2)o1
CCCN(CCC)CCCNS(=O)(=O)c1ccc2c(c1)oc(=O)n2C
N#Cc1nc(COc2ccc(Br)cc2)oc1NCCN1CCOCC1
CC1C(=NC(=O)c2ccc(COc3ccc4ccccc4c3)o2)C(=O)N(c2ccccc2)N1C
CCn1c(COc2cccc(OC)c2)nnc1SCC(=O)Nc1cc(OC)ccc1OC
c1ccc(-c2cc3c(ccc4nonc43)nn2)cc1
CCN(CC)S(=O)(=O)c1ccc2oc(C(=O)Nc3ccc(OC)cc3OC)c(C)c2c1
COc1ccc(C2CC(c3ccccc3)Nc3nc(NC(=O)c4cccs4)nn32)cc1
CC(=O)OC(C(=O)NC1CCCCC1)c1ccc(C#N)cc1
Cn1cnc2cc3c(Nc4cccc(Br)c4)ncnc3cc21
O=C(Nc1ccc2c(c1)CCC2)c1cnccn1
O=C(NCC1CCCO1)c1ccccc1-c1nc(-c2ccccc2)no1
CCc1noc(C)c1C(=O)N1CCCC1
CC(=O)c1ccc(NC2OC(C)C(O)C(O)C2O)cc1
CC(c1ccc(Br)cc1)N1CC23C=CC(O2)C(C(=O)O)C3C1=O
CCNc1nc(C)c2cc(Br)c(=O)n(CC)c2n1
Oc1cc(N2CCN(CC=Cc3ccccc3)CC2)c(O)n1Cc1cccs1
COc1cc(C2C(C(N)=O)C(C)=Nc3nc(CCCO)nn32)cc(OC)c1OC
COc1cccc(C=Nn2c(SC)nnc2-c2ccccc2)c1O
COc1ccc(CN2CCN(C(O)c3cc(O)n(C4CCCCCC4)c3)CC2)c(OC)c1OC
Cc1nnc2sc(-c3ccc(NC(=O)c4ccc(-c5ccc(Br)cc5)o4)cc3)nn12
O=C(CSc1nnnn1-c1cccnc1)NCc1cccs1
COc1ccc(Oc2nc(C)nc3c2oc2ccccc23)cc1
CCCCc1ccc(NC(=O)CSC2=NC3=CCCC(=O)C3C(c3ccco3)C2C#N)cc1
Cc1cccc(N2CCN(C(=O)CCCOc3ccccc3)CC2)c1C
CCOC(=O)c1ccc(NC(=O)CSc2nnc(COc3ccccc3)n2C)cc1
O=C(NCc1ccco1)c1cc(-c2ccc(F)cc2)on1
O=C(OCC1COc2ccccc2O1)c1ccccc1F
COc1cc2c(cc1OC)C(c1ccsc1)CC(=O)N2
O=C(Nc1cccc(OC(=O)c2ccco2)c1)c1ccco1
COc1ccc(-c2nnn(CC(=O)N(CC(=O)NC3CCCC3)Cc3cccs3)n2)cc1OC
Cc1cccn2c(=O)c3cc(C#N)c(=O)n(-c4c(C)n(C)n(-c5ccccc5)c4=O)c3nc12
C=CCn1c(SCC(=O)Nc2ccccc2CC)nnc1-c1ccncc1
O=C1N=C2SCCCN2C(=O)C1CC=Cc1ccccc1
COc1cccc(OC)c1-c1nnc(-c2cn(C)c3ccccc23)o1
Cc1ccccc1S(=O)(=O)Nc1oc(O)c(Cl)c1Cl
COc1cccc(-c2cc(C(=O)Nc3cnn(Cc4ccccc4C)c3)no2)c1
CC(=O)Nc1cc2c(cc1C(=O)c1ccc(C)cc1)OCCO2
Cc1cnc(NC(=O)COc2ccccc2Cl)s1
CCc1nc2sc3c(c2c(=O)n1N)CCC3
CCOC(=O)C1C(=N)Oc2cc(C)oc(=O)c2C12C(=O)N1c3c(cccc32)C(C)=CC1(C)C
CCc1cc2ccc(C)cc2nc1SCC(=O)N1CCN(C(=O)c2ccco2)CC1
CCC(C)n1ncn(-c2ccc(N3CCN(c4ccc(OCC5COC(Cn6cncn6)(c6ccc(Cl)cc6Cl)O5)cc4)CC3)cc2)c1=O
Cc1nc(O)nc(O)c1S(=O)(=O)N1CCCC(C(=O)N2CCC(Cc3ccccc3)CC2)C1
O=C(Cn1c(NCCO)nc2ccccc21)c1ccc(Cl)cc1
COc1ccccc1Cc1nc(-c2ccc(Br)o2)no1
Fc1cnc(N2CCN(c3ccccc3)CC2)nc1N1CCN(c2ccccc2)CC1
COc1ccc(-c2nnn(CC(=O)N(Cc3cccs3)C(C)C(=O)NC3CCCC3)n2)cc1OC
CCC(=Nc1ccc2c(c1)CCC2)C1C(=O)NC(=O)N(C2CCCCC2)C1=O
Cc1cc(C)cc(Oc2ccc(N)cc2)c1
CN(c1ccccc1)c1nc(N2CCCC2)nc(-n2ccnc2)n1
CCCCC1(CN2CCCC2=O)C(=O)NC(=O)NC1=O
CN1CCN(c2nccc3c2ncn3C)CC1
c1ccc(-c2nnc(CN3CCCc4ccccc43)o2)cc1
Cc1cc(C)c2cc(C#N)c(N3CCCC3)nc2c1
CC(=O)c1ccc(NC2CC(O)C(O)CO2)cc1
CC(=O)C(Sc1ccc2nnc(-c3ccc(F)cc3)n2n1)C(C)=O
Brc1ccc(-c2nnc3sc(CNCc4ccc5c(c4)OCO5)cn23)cc1
Cc1onc(-c2c(F)cccc2Cl)c1C(=O)NCCCN1CCOCC1
COC(=O)c1ccccc1NC(=O)Nc1nnc(N2CCCCC2C)s1
O=C(CN(C(=O)Cn1nnc(-c2ccc(F)cc2)n1)C1CCCC1)NC1CCCC1
Cc1cccc2cc(CN(CC3CCCO3)C(c3nnnn3Cc3ccco3)C(C)C)c(O)nc12
C=CCSc1n[nH]c(-c2ccc(OCCC)cc2)n1
CCOCCCNC(=O)CN1CCN(c2ccc(F)cc2)CC1
CCn1cc(-c2cc(C(O)O)on2)c(C)n1
CCCCc1n[nH]c2c1C1(C(=O)N(CC)c3ccccc31)C(C#N)C(=N)O2
O=C(Nc1cnccn1)c1csc2ccccc12
O=S(=O)(c1cccc(-c2nn3cc4ccccc4c3[nH]2)c1)N1CCCC1
CN1C(=CC(=O)c2nc(S(C)(=O)=O)ncc2Cl)C(C)(C)c2ccccc21
CCC(CC)C(=O)Nc1cc(C)c2c(=O)oc3ccccc3c2n1
CCN1C(=O)C2(c3ccccc31)c1c(C(C)C)n[nH]c1OC(=N)C2C#N
CCCOC(=O)c1ccc(Oc2c(C)n[nH]c2-c2ccc(OCC)cc2O)cc1
COc1ccc(OC)c(NC(=O)CCN2CCCCC2)c1
CCOc1ccccc1N1CCN(Cc2ccc(OC)c(OC)c2OC)CC1
CN(C)c1nc(OCC(=O)NC(C)(C)C)nc(N(C)C)n1
N#Cc1nc(-c2ccc(OCc3ccc(Cl)cc3)cc2)oc1NCCCn1ccnc1
CCOC(=O)Cn1nnnc1CN(Cc1ccc(OC)cc1)Cc1cc2cc(C)ccc2nc1O
Cc1nc2ccccn2c1C(=O)NCc1ccc2c(c1)OCO2
CCCn1c(C(C)NC(C)=O)nc2ccccc21
CCOC(=O)C1CCN(C(=O)c2ccccc2NC(C)=O)CC1
Cc1cc(C)c(NC(=O)CCCOC(=O)C2=COCCO2)c(C)c1
COc1cccc(-c2nn(C)c3sc(C(=O)NCc4ccccn4)cc23)c1
Cc1ccc2cc(CCNC(=O)CC(C)C)c(O)nc2c1
Cc1ccc(C2CC(c3ccccc3OC(F)F)Nc3ncnn32)cc1
CCOC(=O)C1C(=O)CC(C)(O)C(C(=O)OCC)C1c1ccc(Br)cc1
Cc1cc(C)n(C(=O)CNC(=O)c2ccco2)n1
Cc1nn(-c2nc3ccccc3s2)c(N)c1Sc1ccc(F)cc1
Cc1ccc(C(=O)CSc2nnc(CNc3nc(-c4ccccc4)cs3)n2C)cc1
CCCCn1c(SCC(=O)c2ccc3c(c2)OCCO3)nnc1-c1ccoc1C
Cc1ccc2cc(CN(Cc3ccco3)S(=O)(=O)c3c(C)ccc4nsnc34)c(O)nc2c1
COc1cc(OC)nc(NC(=O)CSc2nc3ccccc3[nH]2)n1
O=C(CSC1=NC2=CCSC2C(=O)N1c1ccccc1)N1CCN(c2ccccc2)CC1
CC1(C)CC(=O)c2c(noc2-c2ccccc2)C1
COc1cccc(-c2nn(-c3ccccc3)cc2C(=O)Nc2nccs2)c1
COc1ccccc1N1CCN(c2cc(N3CCCC3)nc(C)n2)CC1
COc1cc2cc(C(c3nnnn3C3CCCC3)N3CCc4ccccc43)c(O)nc2cc1OC
Cc1ccccc1C(=O)Nc1nnc(-c2ccc(F)cc2)o1
CC(C(=O)NCC1CCCO1)N(C(=O)c1snc(C(N)=O)c1N)c1ccccc1
CCc1cccc(CC)c1NC(=O)CSc1nnc(C(C)C)n1CC
O=C(c1ccco1)N(CCCN1CCOCC1)c1nc(-c2ccc(Cl)cc2)cs1
CC(C)CCn1cnc2c(cnn2-c2ccc(Cl)cc2)c1=O
CCOC(=O)C1CCN(Cc2c(F)cccc2Cl)CC1
COc1ccc(OC)c(C(=O)CSc2nnc(-c3cccs3)n2C)c1
CCOC(=O)Cn1c(C(=O)OCC)cc2sccc21
CCN(CC)S(=O)(=O)c1ccc(Cl)c(C(=O)NC)c1
CC(=O)NC1CC2CCC(C1)N2Cc1ccc(C)cc1
CCc1cc2c(N3CCN(c4ccccc4)CC3)ncnc2s1
Cc1cc(O)c(C2(C(F)(F)F)NCCNC2=O)cc1C
O=C(CCCN1C(=O)c2ccccc2C1=O)N1CCC(c2ccccc2)C1
COc1ccccc1N1CCN(C(=O)COc2ccc(Cl)cc2Br)CC1
CC(=O)OC1C(=O)C2(C)C(O)CC3OCC3(OC(C)=O)C2C(OC(=O)c2ccccc2)C2(O)CC(OC(=O)C(O)C(NC(=O)c3ccccc3)c3ccccc3)C(C)=C1C2(C)C
CC(C)C(=O)c1cn(Cc2ccccc2C#N)c2ccccc12
Cc1ccc(N2C(=O)c3oc4ccccc4c(=O)c3C2c2cccc(O)c2)nc1
CCOc1ccccc1NC(=O)Cn1nnc(C(=O)NCc2ccco2)c1N
CCOC(=O)Cc1csc(NC(=O)c2ccoc2C)n1
Nc1nc2n(n1)C1(CCCCC1)C1CCCCC1=N2
O=C(c1cnc2n(c1=O)CCS2)N1CCN(c2ccc(Cl)c(Cl)c2)CC1
CN(C)c1ccc(C2N(c3ccc(F)cc3)C(=O)C3CCCN32)cc1
CC12C(=O)N(n3cnnc3)C(=O)C1C1C=CC2C1
CCn1c(SCC(=O)Nc2cc(C)on2)nnc1-c1cccs1
COc1ccc2oc(=N)c(C(=O)Nc3ccccc3)cc2c1
O=C(c1ccco1)N1C(=O)c2cccc3c(S(=O)(=O)N4CCCC4)ccc1c23
O=C(NCC(=O)N(c1ccc2c(c1)OCCO2)C(C(=O)NC1CCCC1)c1ccco1)c1ccco1
O=C(Nc1nc(-c2ccc3c(c2)OCO3)cs1)C1CC1
COc1ccc(C(O)Cc2nc3ccccc3n2C)cc1OC
O=S(=O)(c1ccccc1)c1nc(-c2ccco2)oc1NCCCN1CCOCC1
CCOc1ccccc1C(=O)N1CCN(c2cccc(Cl)c2)CC1
CCN1CCCC1CNC(=O)c1cc2c(-c3cccc(OC)c3)nn(C)c2s1
CCN(CC)C(=O)COc1ccc(Br)cc1Cl
CCOC(=O)N1CCN(C(=O)CN(c2ccccc2OC)S(=O)(=O)c2ccc(C)cc2)CC1
O=C(C1CCCCC1)N1CCN(C(=O)C2CCCCC2)CC1
CC(C#N)On1c(SC(C)C#N)nc2ccccc2c1=O
CC12CC(NC(=O)N1Cc1ccccc1)c1cc(Cl)ccc1O2
COc1cc(CN2CCC(C(=O)N3CCCC(C)C3)CC2)cc(Br)c1O
COc1ccccc1NC(=O)c1ccc(-c2ccccc2F)o1
c1ccc(-c2nnc(-c3ccco3)n2-c2ccccc2)cc1
C=CCOc1ccc2c(c1)c(S(=O)(=O)c1ccc(C)cc1)cn2COC
Cn1c(=O)c2c(nc(SCCOc3ccc4ccc(=O)oc4c3)n2C)n(C)c1=O
COc1ccccc1S(=O)(=O)n1cc(Cc2ccccc2)c(N)n1
N#Cc1nc(Cc2cccc3ccccc23)oc1NCc1ccco1
COc1cc(S(=O)(=O)N2CCN(c3ccc(F)cc3)CC2)ccc1Cl
CCCC1Cc2c(sc3ncnc(N)c23)CO1
Clc1ccccc1CN(Cc1ccccc1)c1ncnc2nc[nH]c12
Cc1nnc2n1N=CC=C(c1ccccc1)S2
COc1cc(C)c(S(=O)(=O)NCc2ccc3c(c2)OCO3)cc1C
CCc1c(C)nc2ncnn2c1N1CCCC(C(=O)NCc2ccc3c(c2)OCO3)C1
COc1cc(C)nc(NC(=O)COc2ccc(Cl)cc2C)n1
C=CCOC(=O)C1CC=CCC1C(=O)Oc1ccc(F)cc1F
CCOc1cccc(C2NCc3ccccc3-n3cccc32)c1O
CCSc1nnc(NC(=O)CCn2c(=O)oc3ccccc32)s1
O=C(Nc1cc(C(F)(F)F)ccc1N1CCOCC1)c1ccco1
O=C(NC1CC2CCCC(C1)N2C1CC1)NC12CC3CC(CC(C3)C1)C2
COc1ccc(C2CC(=O)c3sc(N)nc3C2)cc1
O=C(O)c1cccc(NC(O)c2cc(O)n(Cc3ccccc3)c2)c1
C=CCNc1nc(-c2ccc(OC)cc2OC)cs1
COc1ccccc1OCC(=O)Nc1cccc(C(=O)N2CCOCC2)c1
CCOC(=O)c1cc2sccc2n1CC(=O)N1CCCC1
Nn1c(COc2ccccc2)nnc1SCc1cc(O)nc2ccccc12
Oc1c2c(c(O)n1-c1ccc(Br)cc1)C(c1ccncc1)N(c1ccccc1)O2
CCOC(=O)C(NCc1ccc2c(c1)OCO2)(NC(=O)CC)C(F)(F)F
O=c1c2ccccc2nc2n1CCS2
CC1(C)CC(=O)CC(C)(C)N1OC(=O)c1ccncc1
Oc1c2c(c(O)n1-c1ccc(Cl)cc1)C1CCCC1=C1CCCC12
CC1(O)c2ccccc2C(=O)N1Cc1ccccc1
Cc1cc(NCc2ccccc2)nc(-c2ccccc2O)n1
Cc1sc2nc(SCc3nnc(-c4cccs4)o3)n(C3CCCC3)c(=O)c2c1C
O=C(O)c1ccc(S(=O)(=O)NC2CCCc3ccccc32)cc1
COC(=O)CSc1nc2cc3c(cc2cc1C#N)OCO3
CCOC(=O)c1oc2cccc(O)c2c1CN(Cc1ccccc1)C(C)=O
C=CCc1ccccc1OCC(CN1CCCCC1)OC(C)=O
CCCCCCn1cnc2c(c1=O)c1nc3ccccc3nc1n2Cc1cccs1
COC(=O)CN(c1ccc(C)cc1)S(=O)(=O)c1ccc2c(c1)n(C)c(=O)c(=O)n2C
Cn1c(=O)c2c(nc(CN3CCN(c4ccccc4)CC3)n2Cc2c(F)cccc2Cl)n(C)c1=O
Cc1ccc(S(=O)(=O)N(CCC#N)CCN2CCCC2)cc1
COc1ccc(-c2cc(C(F)(F)F)n3ncc(C(=O)NCC4CCCO4)c3n2)cc1
CCN(CC)c1ccc2cc(C(=O)Nc3ccc(-n4cnnn4)c(OC)c3)c(=O)oc2c1
CC(C)CCOC(=O)C1C2C=CC3(CN(Cc4cccs4)C(=O)C13)O2
CCOC(=O)c1ccc(-n2c(O)c3[nH]nc(C)c3c2-c2ccccn2)cc1
CC1(C)Cc2ccccc2-c2nnc(-c3ccc(O)cc3)n21
O=C(NCC1CCCO1)C(C(=O)c1ccccc1)n1ccccc1=O
COc1ccccc1CNC(=O)CN1CCN(Cc2ccc(Cl)cc2)C1=O
COc1cc(-c2nnc(COc3ccc4ccccc4c3)o2)cc(OC)c1OC
CC(C)COCC1CC2(CC(C)(c3csc(N)n3)OC2=O)C(=O)O1
O=C(c1cnn2c1NC(c1ccco1)CC2C(F)(F)F)N1CCN(c2cccc(Cl)c2)CC1
COc1cc(C(=O)N2CCN(C(=O)c3ccccc3)CC2)cc(OC)c1OC
O=S(=O)(c1ccc(-c2csc(-c3cccnc3)n2)cc1)N1CCCC1
CCOC(=O)c1cccc2c1-c1ccccc1C2=NO
CCOC(=O)c1cn(CC(=O)Nc2ccc(C)cc2)nn1
COc1ccccc1CNC(=O)C1CCN(S(=O)(=O)N2CCCCC2)CC1
CC(C)C(=O)Nc1cccc(NC(=O)c2cccnc2)c1
COC(=O)c1ccccc1NC(=O)Cn1cnc2c1c(=O)n(C)c(=O)n2C
CCOc1ccccc1C(=O)Nc1ccccc1C(N)=O
COCCNC(=O)CN1C(=O)COc2ccc(Cl)cc21
Cc1ccc2nsnc2c1S(=O)(=O)N(Cc1ccco1)Cc1cc2cccc(C)c2nc1O
O=C(Nc1ccc(N2CCOCC2)c(Cl)c1)C1CCCCC1
COc1ccc(-c2csc(NC(C)=O)n2)cc1OC
Oc1ccc(O)n1-c1ccccc1-c1ccccc1
CCCCOc1ccc(C(=O)Nc2ccc(S(=O)(=O)Nc3cc(C)on3)cc2)cc1OC
COc1ccc(C2C(=N)c3ccccc3C2=O)cc1
O=C(O)c1cccc(Cn2cc(Cl)cn2)c1
O=C(CSc1nnc(-c2ccccc2)o1)OCc1ccccc1
CCCCN=C(C)c1c(O)csc1O
COc1ccccc1NC(=O)CN1CCC(n2c(C)nc3cc(F)ccc32)CC1
CCN1C(=O)CSc2ccc(C(=O)OC)cc21
CN(C)c1cccc(C(=O)n2cc(C(=O)c3cc(F)ccc3O)cn2)c1
CCN1CCN(Cc2ccc(NC(=O)Nc3cccs3)cc2)CC1
CCOC(=O)NC1(C(F)(F)F)C(=O)N(Cc2ccccn2)C2=CC(C)(C)CC(=O)C21
CCCSc1nnc(-c2cccc(S(=O)(=O)N(C)C)c2)n1-c1cc(OC)ccc1OC
COc1cc(C(=O)N2CCN(C(=O)C3CC3)CC2)cc(OC)c1OC
Cc1oc(-c2ccc(Cl)cc2)nc1CSCC(=O)NCCCN1CCOCC1
CC(C)NC(=O)CSc1nc2ccccc2n1-c1ccccc1
O=C(Nc1cccnc1)Nc1ccccc1Cl
COc1nc(C)ccc1-c1noc(-c2ccncc2)n1
C=CCn1c(SC(C)C(=O)NCc2ccc3c(c2)OCO3)nnc1C1CCCCC1
CC1(CCc2ccc3c(c2)OCO3)NC(=O)c2ccccc2N1
CN(Cc1ccccc1)C(=O)NC(Cc1ccccc1)C(=O)O
NC(=O)c1ccsc1NC(=O)Cn1c(O)c2c(c1O)CC=CC2
CC(C)(C)C1=Nn2c(nnc2C2CCCCC2)SC1
CCOC(=O)c1sc(=NC(=O)c2ccc(S(=O)(=O)N3CCOCC3)cc2)n(C)c1C
Cc1ccc(C(=O)CSc2nnc(COc3cccc(C)c3)o2)cc1
Nc1c(C(=O)NCc2ccc3c(c2)OCO3)c2nc3ccccc3nc2n1CCCN1CCOCC1
Cn1nc(-c2ccc(OCC(=O)Nc3cccnc3)cc2)c2ccccc2c1=O
O=C(Nc1ccc(S(=O)(=O)Nc2ccc(Cl)cc2)cc1)C1CCCO1
Cc1ncsc1C(=O)Nc1nc2c(s1)CC(C)CC2
N#CCCN1CCN(S(=O)(=O)c2ccc(C#N)cc2)CC1
COc1cccc(NC(=O)c2ocnc2C)c1
COc1ccc2cc(CCNC(=O)c3c(-c4ccccc4Cl)noc3C)c(=O)[nH]c2c1
CCOC(=O)C(NC(C)=O)(Nc1ccc(S(=O)(=O)Nc2nccs2)cc1)C(F)(F)F
OC(c1cccc(OCc2ccccc2)c1)c1nnc(-c2ccccc2)o1
Cc1onc(-c2ccccc2Cl)c1C(=O)Nc1cccnc1
CCOC(=O)C1CCCN(C(=O)C2CCN(c3nnc(-n4cccc4)s3)CC2)C1
O=C(NCCn1c(O)ccc1O)c1ccncc1
COc1ccc(C2CC(c3ccc(Cl)cc3Cl)Nc3nc(N)nn32)cc1
C=CCNC(=O)c1ccc(OC)cc1OC
N#Cc1c(N2CCOCC2)nc(N2CCCCC2)c2c1CCN(C1CCCCC1)C2
Cc1cccc(C)c1NC(=O)Cn1c(=O)n(CCCC(=O)NCc2ccco2)c(=O)c2sccc21
OC(COC1C2CC3CC(C2)CC1C3)CN1CCOCC1
CNC(=O)C(=NO)c1ccccc1
O=C1c2ccccc2C(=O)N1CCc1nc2ccccc2c(=O)n1CCCn1ccnc1
COc1ccc(OC)c2[nH]c(=O)c(CCNC(=O)c3ccc(S(=O)(=O)N4CCCC4)cc3)cc12
[truncated: 1,655,524 more chars]
