# Supplementary material for: t-SMILES: a fragment-based molecular representation framework for de novo ligand design
Source: Nat Commun. 2024 Jun 11;15:4993. doi: 10.1038/s41467-024-49388-6 (PMC11167009; doi:10.1038/s41467-024-49388-6)
Supplement: Supplementary file 4 — Source Data [file 41467_2024_49388_MOESM4_ESM.zip › Soure data/Source data and code for all other graphs/Metrics/Dataset/JNK3/InActive/smiles/inactive.smi.rnd10000.csv]

Cc1ccc(-n2cc(C(O)Nc3cccnc3)cc2O)cc1
Cc1nn(Cc2c(Cl)cccc2Cl)c(C)c1NC(=O)c1cc(C(C)C)on1
COc1c(C(=O)N2CCCC2)ccc2ccccc12
Cc1ccc(C)c(NC2=NCCCS2)c1
CCS(=O)(=O)Nc1cccc(C(=O)CC2(O)C(=O)Nc3ccccc32)c1
CCSC1=NC(=O)C(c2oc(O)c3c(OC)c(OC)ccc23)C(=O)N1CC
Cn1c(OCc2cccnc2)nc2c1c(=O)n(Cc1ccc(Br)cc1)c(=O)n2C
CCOc1ccc(C(=O)Nn2cnnc2)cc1
COC(=O)C(C#N)c1nc2ccccc2nc1N1CCCC1
Oc1ccccc1Nc1nc(NCC2CCCO2)c2ccccc2n1
CCOC(=O)N1CCN(C(=O)CSc2nnc(-c3cccc(Cl)c3)o2)CC1
COCCNc1nc(S)nc2cc(OC)c(OC)cc12
CC1CCCCN1CCNC(=O)C1CCN(S(=O)(=O)c2cccc3cccnc23)CC1
O=C(NCc1ccccc1)C1CCN(S(=O)(=O)N2CCOCC2)CC1
COC(=O)C1C2C=CC3(CN(C(C)c4ccc(OC)cc4)C(=O)C13)O2
Cc1cc(C)n(-c2nc(SCC(=O)Nc3nccs3)c3c4c(sc3n2)COC(C)(C)C4)n1
Cc1cccc(Cc2cc(O)n(-c3ncccn3)c2O)c1
Cn1c(=O)[nH]c(=O)c2c1nc(Sc1ccccc1)n2CCc1ccccc1
CCCSC1=NC(=O)CC(c2ccccc2OCC)C1C#N
Clc1ccc2nc(N3CCCCC3)[nH]c2c1
Cc1ccc2c(c1)CC1(CN2C)C(=O)NC(=O)N(C(C)C)C1=O
COc1cccc(-c2cc(C(=O)NCCN3CCOCC3)no2)c1
CCOC(=O)N1CCN(Cc2nc(-c3ccc(C)cc3)no2)CC1
O=C(OC1CSc2nc3ccccc3n2C1)c1ccco1
Cn1c(=O)c2c(nc(CN3CCC(Cc4ccccc4)CC3)n2CCN2CCOCC2)n(C)c1=O
CCCC(=O)Nc1ccc(N2CCN(C(=O)c3ccccc3C)CC2)cc1
CC1CCC2(CC1)NC(=O)N(CC(=O)NC(=O)NC1CCCC1)C2=O
CCCN1C(=O)C(C(=O)Nc2cnccn2)C(=O)c2ccccc21
CC1(C)C(c2cccs2)=NC(c2ccccc2)N1O
COc1ccc(CSc2nc(C)cc(O)n2)cc1
O=C1CCCC(=NCc2ccco2)C1
CCOC(=O)C1C(=O)NC(N2CCCCC2)=NC1c1ccco1
CCOC(=O)N1CCN(S(=O)(=O)c2ccc(C(=O)Nc3nc4ccccc4s3)cc2)CC1
O=C(Cn1cc(C(F)(F)F)ccc1=O)N1CCN(S(=O)(=O)c2ccc(Cl)cc2)CC1
O=C(NC1CCCCC1)NC1CC2CCC(C1)N2C(=O)NC1CCCCC1
COc1cccc(C2NC(=O)N=C(C)C2C(=O)Nc2ccccc2C)c1
CN(C)CCCNC(CC(=O)Nc1ccc(Cl)cc1)C(=O)O
Cc1cccc(N2CCN(C(=O)c3cc4n(n3)C(C(F)(F)F)CC(c3ccco3)N4)CC2)c1C
COc1ccccc1N1C(=O)C2SCC=C2N=C1SCC(N)=O
COCCNC(=O)C(c1ccc(C)o1)N(CC1CCCO1)C(=O)Cn1nnc2ccccc21
CC(C(=O)Nc1ccc(N2CCOCC2)cc1)N1C(=O)c2ccccc2C1=O
CCn1c2ccccc2c2cc(CN3CCN(C(=O)c4ccco4)CC3)ccc21
CS(=O)(=O)N1CCN(C(=O)c2cccnc2)CC1
Cn1c(NCc2ccco2)nc2c1c(=O)n(Cc1ccc(Cl)cc1Cl)c(=O)n2C
O=C1CC(N2CCN(c3cccc(Cl)c3)CC2)=NC(=O)N1C1CCCCC1
CCN(CC)c1ccc(NC(=O)c2cc3ccccc3o2)c(C)c1
CC(=O)CCc1c(C)nc2ccc(NC(C)=O)cc2c1O
CCOC(=O)COn1c(=O)c[n+]([O-])c2ccccc21
O=C(Cc1nnc[nH]1)NCCc1ccccc1
Cc1ccc(NC(=O)CCNS(=O)(=O)c2ccc3c(c2)oc(=O)n3C)cc1C
COCCn1nnnc1C(CC(C)C)N1CCN(C(=O)c2ccco2)CC1
COc1ccc(C(=O)C(CO)Oc2ccccc2OC)cc1OC
CCNc1nc(NC(C)(C)C)nc(N(C#N)CC)n1
CC(C(N)=O)n1c(O)c2c(c1O)C1C=CC2C1
O=C(Nc1ccc(N2CCN(C(=O)c3ccco3)CC2)cc1)c1ccc(F)cc1
CC1(C)Cc2c(sc3nc(NCCN4CCOCC4)n4ncnc4c23)CO1
Cc1ccc(S(=O)(=O)NC(C(=O)OCC(=O)NC(=O)c2cccn2C)C(C)C)cc1
CCOC(=O)c1[nH]c2ccc(C)cc2c1N=CN(CC)CC
CCN(CC)S(=O)(=O)c1cc(C(=O)Nc2ccncc2)ccc1Cl
CCCCC(=O)Nc1ccc2oc(-c3ccncc3)nc2c1
CCc1ccccc1N1CC23C=CC(O2)C(C(=O)OCC(C)C)C3C1=O
O=C(CSc1nnnn1-c1ccc(F)cc1)NC1CCCCC1
O=C(Nc1ccc2c(c1)CCC2)C1COc2ccccc2O1
O=C(N1CCN(c2ccccc2)CC1)C(F)(F)C(F)(F)F
Cc1cc(S(=O)(=O)N2CC(=O)N(CCc3ccccc3)C(=O)C2)ccc1F
COc1ccc(S(=O)(=O)NCCc2csc(C)n2)cc1C
CC1(C)CC(=O)c2sc(NC(=O)CN3CCOCC3)nc2C1
COC(=O)CN1C(=O)C(O)(CC(=O)c2ccccc2)c2ccccc21
O=C(NCc1cccs1)C1CCN(S(=O)(=O)c2cccs2)CC1
Cc1cc(C)c(S(=O)(=O)NCCCN2CCOCC2)cc1Br
Cc1c(Cc2ccccc2)sc(N)c1C(N)=O
O=C1CC(c2ccc(F)cc2)Cc2nc(NCc3ccco3)ncc21
O=C(c1ccc2nc(N3CCOCC3)sc2c1)N1CCN(C(=O)c2ccco2)CC1
Cc1ccc(CNC(=O)CN(C)S(=O)(=O)c2cccc3cccnc23)cc1
Cc1cccc(N2CC34C=CC(O3)C(C(=O)O)C4C2=O)c1
Nc1ccc2oc(-c3cccc(Br)c3)nc2c1
Oc1ccc(Cl)cc1C=Nc1nc2ccccc2[nH]1
CCCNC(=O)c1nnc(O)c2ccccc12
COc1ccc(Oc2nc(Oc3ccc(OC)cc3)nc(Oc3ccc(OC)cc3)n2)cc1
O=C(COc1cnc2ccccc2n1)NCCC1=CCCCC1
N#Cc1nc(-c2ccco2)oc1NCc1ccco1
Cc1cc(NC(O)c2cc(-c3cccc(Br)c3)no2)no1
COc1ccc(CN(CCCN2CCOCC2)S(=O)(=O)N(C)C)cc1OC
CN1C2C=C(N(C(=O)c3ccc(Cl)cc3)c3ccccc3)CC1CC2
Cc1ccccc1C(=O)NC1CCN(Cc2nnnn2CCc2ccccc2)CC1
O=C(O)C1CCCN1S(=O)(=O)c1ccc2nc(O)c(O)nc2c1
COc1cccc(N(C(=O)c2cc[nH]n2)C2(C(=O)Nc3c(C)cccc3C)CCCCC2)c1
CCOc1cc(-c2c3c(=O)c4cc(Cl)c(C)cc4oc3c(O)n2Cc2ccco2)ccc1O
Cn1c(=O)c2cc(S(=O)(=O)NC(C(=O)N3CCCCCC3)c3ccccc3)ccc2n(C)c1=O
Cc1ccc(-n2nnnc2SCc2nnc(-c3ccccc3Br)o2)cc1
C=C(C)c1sc(N2CCN(Cc3ccccc3)CC2)nc1O
COc1ccc(C(=O)NCCCCCC(=O)O)cc1OC
O=c1c2ccccc2nnn1CSc1nnc(-c2ccc3c(c2)OCO3)o1
Oc1ncnc2cc(-c3ccccc3)sc12
COc1ccccc1N1CCN(CC(=O)Nc2ccc(CN3CCCCC3)cc2)CC1
OCC1OC(n2cnc3c(Nc4ccccc4)ncnc32)C(O)C1O
CCOC(=O)C1C(C)=NC(=O)NC1c1cccnc1
COc1cccc(C2=Nc3nnnn3C(c3ccccc3)C2)c1
Cc1noc(C=CN(C)C)c1S(=O)(=O)N(C)CC(=O)N1CCc2ccccc21
CN1CCN(Cc2nc3c(c(=O)n(C)c(=O)n3C)n2Cc2cccc3ccccc23)CC1
COc1ccc(N2CCn3c2nc2c3c(=O)n(CCN3CCOCC3)c(=O)n2C)cc1
COc1ccc(C2C(C(=O)NCc3ccccc3)C(C)=Nc3ncnn32)cc1OC
O=C(CNS(=O)(=O)c1ccc(Br)s1)NCc1ccc2c(c1)OCO2
Cc1cc2n(n1)C(c1ccc3c(c1)OCO3)Nc1ccccc1-2
COc1ccc(C(=O)COC(=O)c2ccco2)cc1
Cc1cc(NC(=O)CC(CN(C)S(=O)(=O)c2ccccc2)c2ccccc2)no1
CC1CCC(NC(=O)c2c3ccccc3c(O)n2CCCN2CCOCC2)CC1
C=CCN1C(=O)NC(=O)C(C(C)=NCCCO)C1=O
CC(C)C1(C)C(=O)N=C2c3ccccc3C(=O)N21
Cc1ccc(NC(=O)c2ccc(OC(=O)c3ccco3)cc2)cc1
O=C1CN(c2ccccc2Cl)C(=O)CN1c1ccccc1Cl
CCN(CC)CCN(Cc1cc2cc3c(cc2nc1O)OCCO3)C(=O)NC1CCCCC1
COc1ccccc1Cn1c(=O)c2ccccc2n2c(Sc3ncnc4sccc34)nnc12
COc1ccc2cc(CN(CCCN3CCOCC3)Cc3nnnn3C3CCCCC3)c(O)nc2c1
Cn1c(=O)c(=O)n(C)c2cc(S(=O)(=O)N3CCC(N4CCCCC4)CC3)ccc21
O=C(NCc1ccc2c(c1)OCO2)c1ccc(COc2cccc(Cl)c2)o1
CC1(C)NC(=O)N(CC(O)CN2CCCC2)C1=O
COc1ccc(CCC(=O)N2CCC3(CC2)OCCO3)cc1
Cn1c(=O)c2c(nc(NCc3ccc4c(c3)OCO4)n2Cc2ccc(F)cc2)n(C)c1=O
COc1ccc(-c2cc(C(F)F)nc(-n3nc(C)cc3C)n2)cc1
CC1(C(=O)N(CC(=O)NC2CCCC2)C2CCCC2)CC(=O)N=C2C=CC=CN21
CCc1cc2c3c(c(=O)oc2cc1O)CCCC3
O=C(Nc1nc2c(Cl)ccc(Cl)c2s1)c1ccco1
Cc1ccccc1NC(=O)c1ccccc1NC(=O)c1ccco1
Cc1nnc(SCC(=O)Nc2ccc(Oc3ccccc3)cc2)n1N
CCn1c(NCc2ccccn2)nc2c1c(=O)n(C)c(=O)n2C
Cc1ccccc1NC(=O)C1CCC(C)(C(=O)O)C1(C)C
CCCn1c(=O)c2ccccc2n2c(SCC(=O)c3ccccc3)nnc12
Cc1cc2cc3c(cc2nc1SCC(=O)N1CCN(C(=O)c2ccco2)CC1)OCO3
CC(C)(C)c1nc(NCC2CCCO2)c2nnn(Cc3ccccc3)c2n1
CCOc1ccc(C(=O)Nc2nnn(CC)n2)cc1
COc1ccc(-c2nc(C#N)c(N3CCCCCC3)o2)cc1
Cc1ccnc(N2CCC(C(=O)Nc3cccc(C(F)(F)F)c3)CC2)n1
COc1ccc(C(=O)N2CCCC(c3nc(-c4ccc(OC)c(OC)c4)no3)C2)c(OC)c1
COc1ccc(C(=O)Nc2ccccc2C(=O)NCCN2CCOCC2)cc1
COc1cc2ccccc2cc1-c1nnc(COc2ccccc2)o1
COc1ccc(CNC(=O)c2cc3c(=O)n4ccccc4nc3n(Cc3cccnc3)c2=N)cc1
COc1cccc(CCC(=O)O)c1OC
O=c1c2ccccc2oc2c(O)n(Cc3ccco3)c(-c3cccnc3)c12
O=C(CSc1nnc(-c2ccc(OC(F)F)cc2)o1)NC(=O)NCc1ccco1
Cc1cc(NC(=O)C2CCCN(S(=O)(=O)c3c(C)noc3C)C2)[nH]n1
O=C(Nc1ccc2c(c1)OCO2)N1CCN(c2ncccn2)CC1
CC(=Nc1ccccc1C)c1c(O)oc(C)c1O
O=S1(=O)C=C(Sc2nc3ccccc3s2)c2ccccc21
N#Cc1nc(-c2ccc(OCc3ccccc3)cc2)oc1NCc1ccco1
COc1ccc(N2CCN(C(=O)c3ccc(C)cc3Cl)CC2)cc1
Cc1cccc(-c2nc(CN3CCCC(C(=O)NC4CCC(C)CC4)C3)c(C)o2)c1
O=C(CSc1nnnn1C1CCCCC1)NCc1ccc2c(c1)OCO2
N#Cc1ccc(NC(=O)Nc2ccc(Cl)cc2)cc1
O=S(=O)(Nc1cccc2ncccc12)c1cccs1
CC1C(=NC(=O)OCc2ccccc2)C(=O)N(c2ccccc2)N1C
COc1nc(NCc2ccco2)nc(N2CCC(C)CC2)n1
Cc1nnc(NC(=O)C2CCCO2)s1
CCCNC(=O)C=S(O)(O)=Cc1nc(-c2cccc(OC)c2)oc1C
COc1cc(Br)cc2cc(C(=O)N3CCN(C(=O)c4ccco4)CC3)c(=O)oc12
Cc1nn(C(=O)c2ccc3c(c2)OCO3)c(N)c1-c1ccccc1
O=C(Nc1ccccc1N1CCCC1)c1ccc2c(c1)OCO2
CCCn1nnnc1SCC(=O)N(C(C)C)C(C)C
CCN(CC(=O)NC1CCS(=O)(=O)C1)c1nc(-c2ccccc2)nc2ccccc12
CCn1c(SCc2cccc(C(F)(F)F)c2)nnc1-c1ccco1
CCCNc1nc2c(c(=O)[nH]c(=O)n2C)n1CCc1ccccc1
O=C(Cn1cnc2c(nnn2Cc2ccccc2F)c1=O)OCc1ccccc1
CC(=O)Nc1nonc1-n1nnc(C(=O)NCc2ccccc2)c1C
CN(C)CCCNCCCNC(=O)c1ccco1
CCN(CC)CCOC(=O)C1(c2ccc(OC)c(OC)c2)CCCC1
O=C(O)C1CCN(C(=O)NC2CCCCC2)CC1
Cc1cccc(Cn2c(=O)n(Cc3ccco3)c(=O)c3ccccc32)c1
O=C(CCc1nc2ccccc2[nH]1)NC1CCCCC1
COc1ccc(-n2nnc3c(SCC(=O)NCc4ccco4)ncnc32)cc1
CCOC(=O)N1CCN(C(c2cccc(OC)c2)c2sc3nc(C)nn3c2O)CC1
CCn1c(SCC(=O)Nc2cccc(C)n2)nnc1-c1ccco1
CC(=O)N1CCc2cc(C(=O)CN3CCCN(Cc4ccc(F)cc4)C3)ccc21
CC(=O)c1c(C(C)=O)c(C)n(CCCCn2c(C)c(C(C)=O)c(C(C)=O)c2C)c1C
O=C(Cc1coc2ccc3ccccc3c12)N1CCCC1
CCOC(=O)C(NC(=O)C1CCCN1C(=O)OCc1ccccc1)C(=O)OCC
COc1ccc(NC(=O)c2ccccc2N=S(C)(=O)O)cc1OC
CCCC(c1nnnn1CCc1ccccc1)N1CCN(C(=O)c2ccco2)CC1
CCC1CCCCN1Cc1nc2c(c(=O)n(C)c(=O)n2C)n1CCC(C)C
O=C(Nc1nc2ccccc2n1CCN1CCOCC1)c1cn(-c2ccccc2)nc1-c1ccccc1
CC(=O)c1cccc(NC(=O)COc2nsnc2N2CCOCC2)c1
CC1CCc2nc(NC(=O)Cc3cccs3)sc2C1
O=S(=O)(N1CCCCC1)N1CCN(S(=O)(=O)N2CCCCC2)CC1
CCc1ccc(-c2nc(CS(O)=CC(=O)NCc3cccnc3)c(C)o2)cc1
S=C(c1ccc(-c2ccc(Cl)c(Cl)c2)o1)N1CCOCC1
CN(C)c1nc(OCCOC(=O)c2ccccc2)nc(N(C)C)n1
OCC#CCSc1nnc(-c2ccc(Br)cc2)o1
Cc1ccccc1OCC(=O)Nc1ccccc1N1CCOCC1
O=C(c1cc(-c2ccco2)nn1-c1cccc(Cl)c1)N1CCCCC1
CCOC(=O)C1C(=CSc2nc(C)ccc2C#N)OC(=N)C(C#N)C1c1cccc(OC)c1OC
O=C(NCc1ccc2c(c1)OCO2)c1cc(-n2cnnc2)ccc1Cl
Cc1ccc(S(=O)(=O)N2CCN(c3nc(C(C)C)c4c(c3C#N)CC(C)(C)OC4)CC2)cc1
CCOC(=O)c1ccc(Cn2cnc3ccccc3c2=O)cc1
CCC(=O)Nc1ccc(-c2nn3c(C)nnc3s2)cc1C
Cc1ccc(NCc2nnc(SCC(=O)N3CCCc4ccccc43)o2)c(C)c1
CCC1C(=O)N=C(SCC(=O)N2CCOCC2)N(c2ccccc2)C1=O
O=C(Nc1nnc(-c2ccncc2)s1)C1CCCO1
Cc1nc2sc(C(c3ccco3)N3CCOCC3)c(O)n2n1
COc1ccccc1C(=O)N1CCN(C2CCN(Cc3ccccc3)CC2)CC1
O=C(C(Cc1ccccc1)n1cccc1)N1CCN(c2ncccn2)CC1
O=C(NC1=NCCS1)C12CC3CC(C1)CC(C(=O)NC1=NCCS1)(C3)C2
CCCOc1ccc(CSC(CC(=O)O)C(=O)O)cc1
Cn1c(CN2CCCCC2)nc2cc(NC(=O)c3ccccc3)ccc21
CCOC(=O)c1ccc(NC(=O)Cn2nnc3ccccc32)cc1
Cc1ccc(-n2c(SCC(=O)OC(C)C)nnc2-c2ccccn2)cc1
CCCN=C(N)C(C(=O)OCC)C(=O)c1ccc(OC)cc1
Cc1cccc(NC(=O)C2CCCN(c3nc(C)cc(C)n3)C2)c1
O=C(Nc1scc(-c2ccccc2)c1C(=O)O)c1ccco1
CCOc1ccc(-c2c(C(=O)c3ccc(C)o3)c(O)c(O)n2CCN2CCOCC2)cc1OC
COC(=O)c1ccc2c(=O)n(CCCN3CCCC3=O)c(=S)[nH]c2c1
Cc1ccc(C)c(OCCCC(C)(C)C(=O)O)c1
CC1CCCC(N2CCN(C(=O)c3ccc(F)cc3)CC2)C1
CC(C)c1nc(N2CCOCC2)c(C#N)c2c1CCC2
Cn1nnc(NC(=O)c2ccco2)n1
Brc1ccc(-c2nnc3sc(CN4CCN(c5ccccc5)CC4)cn23)cc1
CCC(c1nnc(SCC(=O)Nc2nnc(-c3ccccc3)o2)n1Cc1ccccc1)N(C)C
COc1cc(C(c2sc3nc(C)nn3c2O)N2CC(C)CC(C)C2)cc(OC)c1OC
CCOC(=O)C1CCN(S(=O)(=O)c2cn(C)c(=O)n(C)c2=O)CC1
CCOC(=O)CSc1nnc(-c2cccc(Br)c2)o1
Cc1ccc(S(=O)(=O)NCCCNC(=O)N2CCOCC2)cc1
Cc1cc(NC(=O)CSc2nnc(C3CC3)n2N)no1
CCn1c(CCNC(=O)c2ccc(Cl)cc2)nnc1SCC(=O)NC1CCCC1
Cc1nc2sc(C(c3ccc(Cl)cc3)N3CCN(CCO)CC3)c(O)n2n1
CCN(C(=O)c1c(OC)cccc1OC)c1nnc(-c2cccnc2)s1
O=C(Nc1cccnc1)c1cccc(NC(=O)c2ccco2)c1
CC(C(=O)N1CCN(C)CC1)N1C(=O)c2ccccc2C1=O
O=C(O)CCSc1ccc2ccccc2n1
COC(=O)c1ccc2c(c1)N(Cc1nc(-c3cccc(C)c3)oc1C)C(=O)C1CCCN21
N#CC(C(=O)c1ccccc1)=C1SCC(=N)N1c1ccccc1
O=C(COC(=O)CNC(=O)c1ccco1)NCCN1C(=O)CSC1=O
Cn1nc(C(=O)OCC(=O)N2CCc3ccccc32)c2ccccc2c1=O
CCn1nnnc1SCC(=O)N(C1CCCCC1)C1CCCCC1
Cc1ccc(CCC(=O)Nc2ccc(S(N)(=O)=O)cc2)o1
O=C(CCC(=O)Nc1ccc(Oc2ccccc2)cc1)NCCO
Cc1oc(-c2ccc(Cl)cc2)[n+]([O-])c1C
O=C(Nc1nnc(SCc2ccccc2)s1)c1cccs1
O=C(Cn1cnc2ccccc2c1=O)N1CCN(Cc2ccccc2)CC1
O=Nc1c(O)n(Cc2ccccc2)c2ccc(Cl)cc12
Cc1csc(NC(=O)c2c3oc(c2C(O)O)CC3)n1
Fc1ccc(Cc2nnc(-c3cccs3)o2)cc1
Cc1cccc(OCCNc2nc3c(c(=O)n(C)c(=O)n3C)n2C)c1
COc1ccccc1OCC(=O)c1[nH]c(C)c(C(C)=O)c1C
CC1(C)CC2CC(C)(CN2c2ncnc3ccccc23)C1
NC1=NC(c2ccccc2Cl)n2c(nc3ccccc32)N1
CC1(C)C=C2OC(=N)C(C#N)C(C3C=CCCC3)C2C(=O)C1
Cn1c(=O)c2c(nc(NCCCO)n2Cc2cccc(C(F)(F)F)c2)n(C)c1=O
COc1ccc(CN(C(=O)CN2C(=O)C(C)Oc3ccccc32)C2CCCC2)c(OC)c1
Cc1ccccc1C(=O)Nc1ccccc1
Cc1nnc2sc(-c3cccc(NC(=O)c4cccnc4)c3)nn12
CSCCC(NC(=O)NCCc1ccc(F)cc1)C(=O)O
O=C1C2CCN(CC2)C1Cc1ccc2ccccc2c1O
CCOC(=O)N1CCc2c(sc3c2C(=O)NC(c2ccccc2)N3)C1
CCn1c(=O)c2cc(C(=O)NCc3cccs3)sc2c2ccccc21
COC(=O)c1cc(Nc2cc(C)nc3ncnn23)cc(C(=O)OC)c1
CCOC(=O)C1CCN(C(=O)CC(C)c2ccccc2)CC1
COC(=O)C(Nc1nccs1)(OC)C(F)(F)F
CCOC(=O)C1CCCN(C(=O)c2ccccc2NC(C)=O)C1
Cc1cc(-c2nnc(SCC(=O)N3C(C)CCCC3C)o2)no1
Cc1c(Cl)ccc2c1NC(=O)C21NC(CCC(N)=O)c2c1c(O)n(-c1ccc(F)cc1)c2O
CCOc1ccc2nc(O)c(CN(Cc3ccco3)C(CC)c3nnnn3Cc3ccccc3)cc2c1
COc1ccccc1N1CCN(C(=O)c2sc3nc(-c4ccc(F)cc4)cn3c2C)CC1
COc1ccc(-c2csc(N(CC3CCCO3)C(=O)c3ccco3)n2)cc1
COc1ccc(NC(=O)C2CCCN(S(=O)(=O)c3cccc4cccnc34)C2)c(OC)c1
CCc1ccccc1NC(=O)CC1SC(=Nc2nccs2)N(CC)C1=O
CCn1c(=O)c2c3c(sc2n(C)c1=O)CCC3
Nc1nnc(SCc2coc(-c3ccc(Cl)cc3)n2)s1
CC(OC(=O)c1cc(O)nc2ccccc12)c1ccccc1
COC(=O)CSC1=NS(=O)(=O)c2ccccc21
O=C(Cn1cnc2sc3c(c2c1=O)CCCC3)NCCC(=O)N1CCC2(CC1)OCCO2
O=C(CSc1nccc(O)n1)Nc1ccc(Br)c(Cl)c1
Cc1cccc(OCc2nc(C#N)c(NCCN(C)C)o2)c1
CCn1c(SCC(=O)Nc2ccc(NC(=O)c3ccco3)c(OC)c2)nc2ccccc2c1=O
CCC(C)(NC(=O)c1ccccn1)C(=O)NC1CCCCC1
CCCOc1ccc(NC(=O)C2CCCNC2=O)cc1
COc1cc(CNc2cc(C)ccc2C)cc(OC)c1OC
CC1(C)C=C2C(C(=O)C1)C(c1cccnc1)C(C#N)C(=N)N2c1ccccc1
Cc1nc(NCc2ccco2)nc2c1C(=O)CC(C)C2
CCOCCCNC(=O)Cc1cc(O)nc(O)n1
COC(=O)c1ccc(C2NC(C(=O)O)CS2)cc1
O=C(c1ccc(Nc2nc3c(s2)C[SH](O)(O)=C3)cc1)N1CCc2ccccc2C1
CN(CCC#N)C(=O)COC(=O)c1ccc(Cl)c(S(N)(=O)=O)c1
COc1ccccc1CCn1cnc2c3cc(C)ccc3n(C)c2c1=O
O=C(c1ccco1)N1CCCN(C(=O)c2ccco2)CC1
Cc1nn(-c2ccccc2)c2sc(C(=O)NCCN3CCOCC3)cc12
C=CCn1c(SCC(=O)Nc2cc3oc4ccccc4c3cc2OC)nnc1-c1cnccn1
CC1(C)CC(=O)C2C(=Nc3ccccc3NC2c2nc3ccccc3[nH]2)C1
CNS(=O)(=O)c1cc(OCC(N)=O)c(C)cc1Cl
O=C(O)c1cc(-c2cccs2)nc2cc3c(cc12)OCCO3
Cc1oc2c(CN3CCCC3)c(O)ccc2c(=O)c1-c1ccccc1
Cc1cccc(NC(=O)c2ccccn2)c1C
O=C(Cn1cnc2c(cnn2-c2ccc(Cl)cc2)c1=O)NCCc1ccccc1
CCOc1ccc(Br)cc1S(=O)(=O)Nc1ccccc1N1CCOCC1
CCOC(=O)C1C(C)=NC(=O)NC1C
CCOC(NC(=O)c1ccccc1)C(NC(=O)c1ccccc1)OCC
O=c1c2ccccc2nc2ccc(=NCc3ccco3)[nH]n12
O=C(c1ccc(CNS(=O)(=O)c2cccc(C(F)(F)F)c2)cc1)N1CCOCC1
CCOCC(=O)NCc1ccc2c(c1)OCO2
Nc1nc(SCCOc2ccccc2)n[nH]1
Cc1ccn2cc(-c3ccc(S(=O)(=O)N4CCOCC4)cc3)nc2c1
CCC(C)C(NC(=O)NCc1cccs1)C(=O)OC
Cc1c(C(=O)Nc2ccc(-n3cnnn3)cc2)oc2ccccc12
O=C(O)C1(P(=O)(c2ccccc2)c2ccccc2)CCC1
Cc1c(C(=O)c2c(O)c(O)n(CCN(C)C)c2-c2cccnc2)cnn1-c1ccccc1
Cn1c(=O)c2c(nc(CN3CCc4ccccc4C3)n2Cc2ccccc2F)n(C)c1=O
FC(F)(F)c1ccc(N2CCN(c3cc(-c4ccccc4)nc4ncnn34)CC2)nc1
COc1cc(S(=O)(=O)N2CCN(C)CC2)ccc1Cl
COc1ccc(OC)c(NC(=O)CSc2nnc(CNc3ccc(F)cc3)o2)c1
O=C(Cc1cccs1)Nc1ccc(-c2nnn(CC(=O)N3CCOCC3)n2)cc1
O=C1NC(=O)N(Cc2ccc(F)cc2)C(=O)C1C=NCCN1CCCCC1
COc1ccc2nc(O)c(CN(Cc3ccc(C)cc3)Cc3nnnn3CC3CCCO3)cc2c1
CCOc1ccc(OCc2ccc(C(=O)O)o2)cc1
O=C1CCCN1CN(C(=O)c1ccc2c(c1)OCO2)c1cccc(Cl)c1
CSc1ccc(S(=O)(=O)Nc2ccc(NC(C)=O)cc2)cc1
N#Cc1cc2c(nc1SCC(=O)NCc1ccc3c(c1)OCO3)CCCCC2
O=C(Nc1ccc2oc(-c3ccncc3)nc2c1)c1c(F)c(F)c(F)c(F)c1F
Cc1noc(C)c1COC(=O)c1cccc(S(=O)(=O)N2CCCCCC2)c1
COC(=O)C(CCCCNC(=O)OCc1ccccc1)NC(=O)CN
COc1cc(-c2nnc3sc(-c4ccncc4)nn23)cc(OC)c1OC
COC(=O)c1ccccc1NC(=O)c1cncc(Br)c1
CC=Cc1ccc(Oc2nnnn2-c2ccc(C(N)=O)cc2)c(OC)c1
O=C(CN1CCN(c2ccc(F)cc2)CC1)NCC1CCCO1
CC1Cc2ccccc2N1C=C1CC(=O)N2C=CSC2=N1
COc1ccc2c(c1)nc(-c1ccc(Cl)c(Cl)c1)n2-c1ccnc(NC2CCCCC2)c1
COc1ccccc1NC(=O)CSc1nnc(Cn2c(=O)sc3ccccc32)n1C
Cc1cc(Cl)cc(C)c1OCCCCN1CCOCC1
Cn1c(SCC(=O)NCc2ccccc2)nnc1C1CC1
CCCCCCNC(=O)C1C(=O)c2cccc3c2N(CCC3)C1=O
CCC(NC(=O)c1ccccc1NC(=O)c1ccco1)C(=O)O
COCCCNCCOc1cc(C(C)C)ccc1C
Cc1ccc(S(=O)(=O)N2CCCC2C(=O)OCC(=O)Nc2ccc3c(c2)OCO3)cc1
O=C(O)C1CCC(=O)N1C1c2ccccc2Oc2ccccc21
Clc1ccc(SCCCCn2ccnc2)cc1
c1ccc(-c2nnc3sc(CN4CCC5(CC4)OCCO5)cn23)cc1
Cn1cc(C=C2C(=O)Nc3ccc(S(N)(=O)=O)cc32)c2ccccc21
C=CCNc1nc(NCCO)nc(N2CCCC2)n1
COc1cccc(Oc2coc3c(CN4CCOCC4)c(O)ccc3c2=O)c1
CCCCc1c(-c2ccc(O)cc2)nc2ncc[nH]c1-2
COc1ccc(-c2cc3nc4n(c(=O)c3s2)CCOC4)cc1
O=C(NCc1ccco1)c1cc2sccc2n1Cc1ccccc1
COc1cccc(CNc2ccc3c(c2)ncn3C(C)C)c1OC
CNc1oc(-c2ccco2)nc1C#N
O=C(NCCc1cn2ccsc2n1)c1cccs1
CCC(c1nnnn1Cc1ccco1)N(CCc1ccccc1)Cc1cc2ccc(OC)cc2nc1O
CC(C)c1oc(NC(=O)Nc2ccc(Cl)c(Cl)c2)nc1O
Cc1ccc(S(=O)(=O)NCCC(=O)N2CCN(Cc3ccccc3)CC2)cc1
O=C(O)CCC(=O)c1cccc2ccccc12
O=C(c1cnn2c(C(F)F)cc(C3CC3)nc12)N1CCc2ccccc2C1
OC(COc1ccc2cc(Br)ccc2c1)CN1CCN(c2ccccn2)CC1
O=C(O)c1cccc(CSc2ncccn2)c1
CC(NC(=O)OC(C)(C)C)c1nnc(SCC(=O)Nc2ccc(Br)cc2)o1
CCCCn1nnc(NC(=O)c2ccc(-c3ccccc3)cc2)n1
COc1ccc(C=Nn2cncn2)cc1CSc1ccccn1
COc1ccc(OC)c(C(O)C(C)N)c1
CN(CC(=O)N1CCN(c2ccccc2)CC1)S(=O)(=O)c1cnc[nH]1
COc1ccc2sc(NC(C)=O)nc2c1
Cc1cc2c(N=O)c(NO)ccc2[nH]1
CCOC(=O)C1C(=O)C(=CN(C)C)N=C1C
Nc1nc(SCC(=O)Nc2ccc(Br)cc2F)n[nH]1
O=C(Nc1nccs1)NC(C(F)(F)F)C(F)(F)F
CC(C)NC(=O)CN(c1cccc(Br)c1)S(C)(=O)=O
CCCOc1ccc(C(=O)C(c2ccccc2)N2CCOCC2)cc1
O=C(NC1c2ccccc2-c2ccccc21)N1CCOCC1
Cc1nnc(NC(=O)C2CCN(c3nnnn3-c3ccccc3)CC2)s1
Cc1ccc2nc(SCC(=O)NCC3CCCO3)c(C#N)cc2c1
Cc1cc(Nc2ccc(C)c(C)c2)n2nc(C)nc2n1
COc1ccc(N2C(=O)CSC2c2ccc3c(c2)OCO3)cc1
CCCc1cc(O)nc(SCc2ccc(C#N)cc2)n1
O=C(CN1CCN(c2ccc(F)cc2)CC1)Nc1nnc(-c2ccccc2)s1
COc1ccc(S(=O)(=O)N(CC(=O)NC2CC2)C2CCCCC2)cc1Cl
O=C(CSc1ncc(-c2ccc(F)cc2)n1Cc1ccco1)Nc1ccc2c(c1)OCO2
Cc1csc(NC(=O)CCCSc2nc3ccccc3s2)n1
Cc1nnc(C)n1N=Cc1cccs1
CCOC(=O)c1cnn2c(C(F)(F)F)cc(-c3ccco3)nc12
COc1ccc(O)c(-c2cc(-c3cccs3)n[nH]2)c1
O=C1CCCCCN1Sc1ccccc1
COc1ccc(OC)c(S(=O)(=O)Nc2cc(OC)c(Cl)cc2OC)c1
COc1ccc(S(=O)(=O)N2CCN(S(=O)(=O)c3ccc4c(c3)OCCO4)CC2)cc1C
O=C(Cc1ccccc1)Nc1ccc(NC(=O)c2ccco2)nc1
CCOC(=O)c1cc(-c2ccccc2)n(CCCC(=O)O)c1C
O=S(=O)(NCCO)c1cccc2cccnc12
Cc1ccc(-c2c(C(=O)c3sc(C)nc3C)c(O)c(O)n2CCCN(C)C)o1
CCOc1ccc(-n2c(C)nc3cc(C(=O)NCc4ccco4)ccc32)cc1
Cc1nnc(-n2c(O)c(O)c(C(=O)c3ccco3)c2-c2ccc(F)cc2)s1
CCOC(=O)CSC(CC)C(=O)Nc1nnc(C(C)C)s1
OC(CN1c2ccccc2Sc2ccccc21)Cn1nnc2ccccc21
Cc1c(C(O)N2CCOCC2)[nH]c2cc(-c3ccccc3Cl)cc(O)c12
Cc1ccc(C(=O)Nc2ccc(Cl)cn2)cc1S(=O)(=O)N1CCOCC1
CSc1nc(O)c2c3c(sc2n1)CC(C)CC3
c1ncn(CCOc2ccc3c(c2)CCC3)n1
COc1ccc(-c2noc(CSc3nc(N)c(-c4ccccc4)c(O)n3)n2)cc1OC
OCC1(CO)COC(c2cccnc2)N1
COc1ccc(OC)c2nc(O)c(CCNC(=O)C(C)C)cc12
COc1cc2nc(O)c(C(=O)NCCCN3CCCCC3)c(O)c2cc1OC
COC(=O)NCC(c1cccnc1)N1CCN(c2ccccc2)CC1
CCC(C)c1ccc2oc(-c3ccc(NC(=O)c4ncn[nH]4)cc3)nc2c1
CC(OC(=O)c1cccs1)C(=O)NCc1ccccc1
O=C(O)CCCC(=O)Nc1cccc(-c2nc3ccccc3[nH]2)c1
CCc1ccc(-c2nc(CN3CCC(C(=O)N4CCN(c5ccccn5)CC4)CC3)c(C)o2)cc1
CN1CCCN(CC(O)COCc2cccs2)CC1
CCOC(=O)c1ccc(-n2c(O)c(O)c(C(C)=O)c2-c2ccccn2)cc1
CCOC(=O)c1ccc2nc(NC(=O)C(C)C)sc2c1
NC(=O)C1CCCN(C(=O)c2ccc(Cl)cc2)C1
Cc1onc(-c2ccccc2)c1C(=O)Nc1cccc2nsnc12
COc1ccc(CC(=O)NCc2nnc(SCC(=O)Nc3nccs3)n2-c2ccccc2)cc1
Cc1onc(-c2ccccc2Cl)c1C(=O)NCc1ccc2c(c1)cc(C)n2C
CCC(=O)n1nc(-c2ccco2)nc1N
COc1ccc(S(=O)(=O)n2nc(OC(=O)C3CCCCC3)cc2N)cc1
CCOC(=O)C1CCN(Cc2c(O)ccc3ccccc23)CC1
CCOc1cc(C=Nn2cnnc2)c(Br)cc1O
O=S(=O)(NCc1cn2ccsc2n1)c1cccs1
CCc1cc(O)n2nc(C)c(-c3ccccc3OC)c2n1
O=C(Nc1ccc(Cl)cc1)Nc1ccc2c(c1)N1CCN=C1S2
COc1cccc(C2c3c(C)nn(-c4ccccc4)c3OC(=N)C2C#N)c1OC
CC(C)CCn1c(SCC(=O)OCn2nnc3ccccc3c2=O)nc2ccccc2c1=O
COC(=O)C1(S(=O)(=O)c2cc(Br)cc3c2N(C(C)=O)CC3)CC1
Cc1ccnc(NS(=O)(=O)c2ccc(NC(=O)C3CCCCC3)cc2)n1
O=C(O)c1ccc(N2CCCC2=O)cc1
Cc1cccc(N(C)C(=O)COc2cc(=O)n(C)c3ccccc23)c1
CCOC(=O)NCCc1c(C)nc2c(c(C)nn2C(C)(C)C)c1C
CCOC(=O)c1ccc(NC(=O)N2CCN(c3ccccn3)CC2)cc1
CC(=O)C1C(=O)C=C(C)OC1=Nc1ccc2c(c1)OCCO2
Cc1c(C(O)OC2CCCC2)[nH]c2cc(-c3ccco3)cc(O)c12
COc1ccc(NC(=O)CN(c2cccc(F)c2)S(C)(=O)=O)cc1OC
COc1ccc(C=Nn2cncn2)cc1COc1ccc(NC(C)=O)cc1
COc1cc(C(O)P(=O)(OC(C)C)c2ccc(N(C)C)cc2)cc(OC)c1OC
CC(NC(=O)c1cccc(C(F)(F)F)c1)C1CCCO1
COc1ccc(Cn2ccnc2)cc1Br
O=C(O)CC(c1ccccc1)n1cnnn1
COc1cc(OC)nc(NC(=O)COC(=O)C2CCCCC2)n1
CCCC(c1nnnn1Cc1ccc(F)cc1)N1CCN(C2CCCCC2)CC1
COc1ccccc1Nc1nc(N)nc(CN2CCc3ccccc3C2)n1
CCOC(=O)C(CCCN(CC)CC)=NO
CC1Cc2ccccc2N1NC(=O)c1ccc(Cl)c(S(N)(=O)=O)c1
COc1ccc(OC)c(C2c3c(C)nn(-c4cccc(Cl)c4)c3OC(=N)C2C#N)c1
O=C1N=c2ccccc2=C1C1SC(=S)N(CC2CCCO2)C1=O
Sc1nnc(-c2ccco2)n1Cc1ccccc1
CC1(C)CC(CCNC(=O)c2ccco2)CC(C)(C)N1
CC1(C)C=C2OC(=N)C(C#N)C(c3cccc(OC(=O)c4ccco4)c3)C2C(=O)C1
CCn1c2ccccc2c2cc(NC(=O)CSc3nnnn3-c3ccccc3)ccc21
COc1ccc(-c2nnnn2C)cc1S(=O)(=O)NCCc1ccccc1
NC(=O)COc1ccc(=O)n(-c2ccccc2)n1
CC(NC(=O)CSc1ncccn1)c1ccccc1
COc1ccc2nc3oc(C(=O)N4CCN(c5cccc(C(F)(F)F)c5)CC4)cc3cc2c1
CCOc1ccccc1OCc1nn2c(-c3ccc(C)cc3)nnc2s1
Cc1ccccc1-c1nnc(SCc2ccc(F)cc2)o1
CCN1C(=O)CC(C(=O)Nc2ccc(F)cc2)SC1=Nc1cccc(OC)c1
CCCC(=O)Nc1cccc(NC(=O)c2ccc3c(c2)OCO3)c1
CCOc1ccc(C2CC(=O)N=C(SC)C2C#N)cc1
CN1C(=N)C(C(=O)COC(=O)c2ccc3c(c2)OCCO3)C(=O)N(C)C1=O
CCOc1ccc(C(=O)Nc2nncs2)cc1OCC
CN1CCN(c2nc(-c3ccccc3)nc3c2oc2ccccc23)CC1
CC1=C(C(=O)NCCCOC(C)C)C2(CCC(C)CC2)OC1=O
COc1cc(Cn2c(-c3nonc3N)nc3ccccc32)ccc1C
CCN1c2ccccc2NC1c1cc(O)n(Cc2ccccc2)c1
CC(C)=CC(=O)OCC(=O)Nc1ccc(F)cc1Cl
N#CC(C(=O)NC1CCCCC1)c1nc2ccccc2nc1N1CCOCC1
N#Cc1c(NCCO)nc(NCc2ccccc2)c2c1CCN(Cc1ccccc1)C2
O=C(CC(c1ccccc1)c1ccccc1)NCCO
CN1CCN(C(=O)c2ccc(C3SCC(=O)N3Cc3ccco3)cc2)CC1
O=C(C1CCCN(Cc2ccc3c(c2)OCO3)C1)N1CCCC1
CCCn1c(SCc2ccc(Cl)cc2)nc2c1c(=O)[nH]c(=O)n2C
CCCCn1c(SCC(=O)N2CCCCC2)nc2cc(S(N)(=O)=O)ccc21
O=C(c1ccco1)N1CCN(c2ncnc3c(-c4ccccc4)nsc23)CC1
COC(=O)Cc1c(C)nc2nc(-c3ccc(OC)cc3)nn2c1O
CCOC(=O)Cn1c(=O)oc2cc(S(=O)(=O)N(CCN(C)C)Cc3ccccc3)ccc21
COc1ccc(OC)c(NS(=O)(=O)c2ccc(N3CCCC3=O)cc2)c1
CCCCn1c(=O)n(C)c(=O)c2c(C(F)(F)F)cc(-c3ccncc3)nc21
CN(C#N)c1nc(N2CCOCC2)nc(N2CCOCC2)n1
CCCCOC(=O)CN1C(=O)c2ccc(C(=O)OCCCC)cc2C1=O
Cc1nc2ncnn2c(C)c1CCC(=O)NC(C)CCc1ccco1
Cc1ccc(-c2cc(-c3ccccc3Cl)[nH]n2)c(O)c1
CC=S(O)(O)=Nc1ccc(-c2nnc(SCC(=O)OC)o2)cc1
COc1cc2c(cc1OC)C1=C(C#N)COCN1CC2
O=S(=O)(Nc1ccc(-c2nc3ccccc3o2)cc1)c1ccccc1
Cc1cc(-n2c(O)cc(N3CCN(c4ccc(C(=O)c5cccs5)cc4)CC3)c2O)no1
CCCCN(CCCC)CCn1cnc2c3cc(OC)ccc3nc-2c1O
CC=S(O)(O)=Nc1cc(-c2nc3cccnc3s2)ccc1C
O=C1c2ccccc2C(=O)N1CCOCCN1C(=O)c2ccccc2C1=O
CC1=C(C(=O)OC2CCCCC2)C(c2ccc(C)o2)C2C(=O)CC(C)(C)CC2=N1
COc1cccc(-n2c(O)c3c(c2O)CC(Cl)=CC3)c1
COc1ccc(-c2nc(N)nc(C)c2Oc2ccccc2Br)c(O)c1
CC(C)(C)n1nnnc1C(c1ccccc1F)N(Cc1ccco1)CC1CCCO1
Cn1cccc1Cc1nnc(SCC(=O)Nc2nc3ccccc3s2)n1CCc1ccccc1
CC(C)OC(=O)CSc1nc(N)c(C#N)c(-c2cccs2)c1C#N
CC(C)Oc1ccc(C(=O)Nc2ccc(N3CCCC3)cc2)cc1
CCOC(C(=O)OCC(O)CN(CC)CC)(c1ccccc1)c1ccccc1
COc1cccc(-c2nc(N3CCCCC3C)c3ccccc3n2)c1O
COc1ccc(CN2CCN(c3ccccn3)CC2)c(OC)c1
COc1ccc(S(=O)(=O)N(Cc2cc3ccc(OC)cc3nc2O)CC2COCCO2)cc1
O=S(=O)(N1CCOCC1)n1nnc2ccccc21
CC(C)(C)n1nnnc1C(c1ccncc1)N1CCCCCC1
CC(=O)N1CCc2cc(S(=O)(=O)NCCC(=O)Nc3cccc(C)c3)ccc21
CCCc1n[nH]c2c1C(Cc1ccccc1)C(C#N)C(=N)O2
COc1ccc2sc(C)nc2c1NC(C)=O
Cn1c(-c2ccc(F)cc2)cnc1NCc1ccccc1
CCCNC(=O)Cn1cccc1C(=O)c1ccccc1
CCN(C(=O)COc1cc(=O)n(CC)c2ccccc12)c1cc(Cl)ccc1OC
CCc1ccc(N(CC(=O)NC2CCCC2)S(=O)(=O)c2c(C)noc2C)cc1
Cc1nnc2c(-c3ccccc3)nc3ccccc3n12
Cc1ccc(CN2C(=O)CCC2C(=O)NCCCN2CCCCC2C)cc1
c1ccc2c(N3CCCCC3)nc(N3CCCC3)nc2c1
Cc1c(-n2c(SCC(=O)O)nnc2-c2ccccc2Cl)c(=O)n(-c2ccccc2)n1C
CN(C)CCNc1nc2c(c(=O)[nH]c(=O)n2C)n1CCCc1ccccc1
CC(=O)Oc1ccc(-c2ccc(C(=O)O)cc2)cc1
CCOc1ccc(S(=O)(=O)Nc2ccc3c(c2)OCO3)c2cccnc12
Cn1nc(-c2ccc(N3CCCCC3)c(NC(=O)c3ccco3)c2)c2ccccc2c1=O
O=C(Nc1nnc(-c2ccco2)s1)c1ccccc1
Cc1ccc2c(c1)NC(=O)C(CC(=O)NCCCN1CCc3ccccc3C1)O2
CCCCNC(=O)C=S(O)Cc1nc(-c2cccc(C)c2)oc1C
CCCC(=O)NC(C)C(c1cccs1)N1CCN(C)CC1
COC(=O)c1c(-c2ccc(F)cc2)noc1N
Cc1sc2nc(-c3cccs3)nc(N3CCCN(C)CC3)c2c1C
O=C1CCCN1CN(C(=O)c1ccccc1)c1ccc(F)cc1
COc1ccc(OC)c(-n2nnnc2SCC(=O)Nc2ccc3c(c2)OCCO3)c1
c1ccc(CCCc2nc(-c3ccccn3)no2)cc1
CN1C(=CC(=O)Nc2cccnc2)c2ccccc2CC1(C)C
COc1cccc(-n2cc(C(O)Nc3c(C)cccc3C)cc2O)c1
CC(=O)c1cc2c(cc1NC(=O)CN1CCN(c3ccc(F)cc3)CC1)OCO2
Cn1c(=O)n(CC(=O)N2CCC3(CC2)OCCO3)c(=O)c2ccccc21
CCOC(=O)CN1CC23C=CC(O2)C(C(=O)NC2CCCCC2)C3C1=O
Cn1c(=O)[nH]c(=O)c2c1nc(SCCN1CCCCC1)n2Cc1ccccc1
CCOC(=O)N1CCN(C(=O)c2cc(-c3ccc(OCC)cc3)nc3ccccc23)CC1
CCN(CC)S(=O)(=O)c1ccc(NC(=O)C(OC)c2ccccc2)cc1
CCCC=S(O)(O)=NC1=NCN(CCO)CN1
COc1ccc(C2C3C(=O)CCCC3=Nc3nc(C(F)(F)F)nn32)c(OC)c1OC
CSc1nc(C)c(C(=O)Nc2ccccc2)c(C)c1C#N
CC1(C)Cc2c(C#N)c(N3CCN(C(=O)c4ccco4)CC3)nc(Cc3ccccc3)c2CO1
Cc1cc(NC(=O)CCC(=O)N(CC(=O)NC2CCCC2)Cc2ccc(F)cc2)no1
Cc1cc(NC(=O)c2ccc(S(=O)(=O)N(C)C)cc2)no1
CSc1ccn(Cc2ccc(Cl)cc2)c(=O)n1
Sc1nnc(Cc2c[nH]c3ccccc23)o1
CC(C)CNC(=O)NC1C(NC(=O)NCC(C)C)N(C)C(=O)N1C
N#CC(C1=NCCCCC1)c1nc2ccccc2s1
N#Cc1c(N)n(CCOC(=O)c2ccc(Cl)cc2)c2nc3ccccc3nc12
COc1ccc(C2N(C(=O)c3ccccc3)CCN2C(=O)c2ccccc2)cc1
O=C(CSc1nnc(-c2ccco2)n1-c1ccccc1)NCCc1ccccc1
Cc1ccc(N2C(=O)C(C(=O)NCc3ccco3)=CC3C(=O)CC(C)(C)C=C32)cc1
Nc1nc(Cl)nc2c1ncn2C1OC(CO)C(O)C1O
O=C(COC(=O)CSCC(=O)N1CCCCC1)NCc1ccc(F)cc1
CCN(CC)S(=O)(=O)c1cccc(C(=O)OC=C2CC(=O)N3N=C(C)SC3=N2)c1
CC(NC(=O)c1cc(-c2cccs2)on1)c1ccccc1
CC1CN(C2CCCCC2)c2nc3c(c(=O)[nH]c(=O)n3C)n2C1
Cc1nc2c(-c3ccccc3)c(C)nn2c(C)c1CCC(=O)NCc1ccco1
CCOC(=O)c1ccc(NS(=O)(=O)c2cc(-c3nnnn3CC)ccc2OC)cc1
O=S(=O)(c1ccccc1)c1nc(Nc2ccccc2N2CCOCC2)sc1Cl
CCOc1ccc(S(=O)(=O)n2ccc(C)n2)c2ccccc12
COc1ccc(CN2C(=O)CCC2(C)C(=O)NC2CCCCC2)c(OC)c1
CCCCN(CCCC)CCCOC(=O)c1ccc(N)cc1
CCCCN1c2ccccc2N(CCCO)c2cc(C)nnc21
CCOC(=O)N1CCN(Cc2nc3c(c(=O)n(C)c(=O)n3C)n2Cc2cccc(C)c2)CC1
O=C(Nc1nnc(Cc2ccccc2)s1)c1cccs1
CC12CCC(C(=O)N3CCN(C(=O)C45CCC(C)(C(=O)O4)C5(C)C)CC3)(OC1=O)C2(C)C
CCOC(=O)c1ccc(OCc2nc(-c3cccs3)no2)cc1
Cc1nc2ncnn2c(N2CCN(C(c3ccccc3)c3ccccc3)CC2)c1C
Cc1ccc(C)c(N2CCN(C(=O)CCCCn3c(=O)[nH]c4ccccc4c3=O)CC2)c1
CCCCOC(=O)COc1cc(C)cc2c1C1=CCCC1C(=O)O2
CCCCN1C(=O)NC(=O)C2(Cc3c(nc4ccccn4c3=O)N3CCc4ccccc4C32)C1=O
CCCCNC(=O)Nc1ccc(C(O)(C(=O)OCC)C(F)(F)F)cc1
CCOc1cc(CN2CCN(c3ccc(C(C)=O)cc3)CC2)ccc1OC
CNC(=O)CN1C(=O)c2ccccc2S1(=O)=O
CCc1ccccc1NC(=O)CN1C(=O)C2CCCN2c2ncc(Cl)cc21
CCOC(=O)Cn1c(CN2CC(C)OC(C)C2)nc2c1c(=O)n(C)c(=O)n2C
Cc1c(C(=O)N2CC(C)OC(C)C2)sc2nc(-c3ccc(F)cc3)cn12
CCOc1ccc(S(=O)(=O)N2CCN(S(=O)(=O)c3ccc(OCC)cc3)C(C)C2)cc1
CCCC=S(O)(O)=NC1=NCN(CCOC(=O)c2ccccc2)CN1
O=C1CC(c2cccc(Cl)c2)Cc2nc(N3CCN(c4ccccc4)CC3)ncc21
Cn1cc(C(=O)NCN2CCCCC2)c2ccccc21
CCOc1ccccc1NC(=O)CCC(=O)O
CCc1nnc(NC(=O)CSc2nccn2-c2cc(C)cc(C)c2)s1
O=C1c2ccccc2-c2onc3ccc(NCCCn4ccnc4)c1c23
COc1ccc(OC)c(C2CC(=O)N=C(SC)C2C#N)c1
CCCCn1cnc2cc(NCc3ccncc3)ccc21
O=C(NCc1ccccc1)c1ccc(O)nn1
CCCC(=O)NCCCc1nc2ccccc2n1CC
CCOc1cc(C2C3CCCCC3(O)CCN2CC(=O)NCc2ccco2)ccc1O
Nc1nc(CSc2nnc(-c3cccc(F)c3)n2-c2ccccc2)nc(N2CCOCC2)n1
CCOc1cccc(C(=O)Nc2cccc(-c3nc4ncccc4o3)c2C)c1
Nc1c(S(=O)(=O)c2cccs2)c2nc3ccccc3nc2n1Cc1cccs1
CCOC(=O)CSc1nc2ccccc2c(=O)n1CCCCCC(=O)NCc1ccco1
O=C(Nc1ccc(-c2nc3cccnc3s2)cc1)c1ccco1
O=C(Cn1cnc2ccccc2c1=O)c1ccc2c(c1)OCCO2
CCN1C(=O)C2(c3ccccc31)c1c(COC)n[nH]c1OC(=N)C2C#N
CC1Cc2ccccc2N1C(=O)C12CCC(C)(C(=O)C1)C2(C)C
COc1ccc(-c2cn3c(C)c(C(=O)Nc4cccc(NC(C)=O)c4)sc3n2)cc1
CCOC(=O)c1ccccc1NC(=O)N1CCn2c(C)ccc2C1CC
Cc1cc(CNC(=O)c2cc(Br)ccc2Cl)nn1C
CC(=O)NC(CCS(C)(=O)=O)C(=O)Nc1cccc2ccccc12
Cc1ccc(-c2nnn(CC(=O)N(CC(=O)NC(C)C)c3cnc4ccccc4c3)n2)o1
CCC(C)NC(=O)CN1C(=O)CC(C)(C)S(=O)(=O)c2ccccc21
C=CCn1c(COc2ccccc2)nnc1SCC(=O)C(C)(C)C
CSc1ccc2nc(O)cc(C)c2c1
Oc1cc(N2CCC(c3nc4ccccc4[nH]3)CC2)c(O)n1Cc1ccccc1
O=S(=O)(c1cccs1)N1CCN(c2ccccn2)CC1
O=C(O)CSc1nnc(CNc2cccc(C(F)(F)F)c2)n1Cc1ccco1
CC1CC(C)CN(C(=O)COC(=O)c2cc3ccccc3cc2O)C1
COc1cc(OC)c(C2C(C#N)C(=N)OC3=CC(C)(C)CC(=O)C32)cc1OC
Cc1cccc2cc(C(c3nnnn3CC3CCCO3)N3CCc4ccccc4C3)c(O)nc12
CCCCC(=O)Nc1cccc(NC(=O)c2ccc(Br)o2)c1
CCN(CCCNC(=O)C1CCN(S(=O)(=O)N2CCOCC2)CC1)c1cccc(C)c1
O=C(c1ccc2c3c(cccc13)CC2)N1CCN(c2ncccn2)CC1
Cc1ccc(CNC(=O)Cn2ccc3ccccc3c2=O)o1
O=C(Nc1cccc2ncccc12)c1ccc2c(c1)OCCO2
Cc1cc(C)c2c(CC(=O)Nc3nccs3)coc2c1
CC1C(=O)CC(c2ccco2)N2C(=O)C3C(C(=O)O)C4C=CC3(O4)C12
Cc1oc(-c2cccs2)nc1C=S(O)CC(=O)NC1CCCCCC1
O=C(O)C1CCCN1S(=O)(=O)c1ccc(Cl)c(Cl)c1
CCOC(=O)N1CCN(C(=O)c2ccc(N=S(C)(=O)O)cc2)CC1
O=S(=O)(c1cccs1)N1CN(CC2CCCO2)c2nc3ccccc3nc21
Cc1cc(NC(=O)COC(=O)C2CCN(C(=O)c3ccc(Cl)cc3)CC2)no1
O=C(O)CCCC(=O)N1CCc2cc(S(=O)(=O)N3CCc4ccccc43)ccc21
COC(=O)c1ccc(NS(=O)(=O)N(C)C)cc1
Cc1cccc(N2CCN([SH](=O)(O)c3ccc4nc(O)ccc4c3)CC2C)c1
O=C1NC(c2cccs2)Oc2ccccc21
CCCNC(=O)C1CCN(S(=O)(=O)c2ccc(Br)cc2)CC1
COc1ccccc1N1CCN(C(=O)c2c(-c3c(Cl)cccc3Cl)noc2C)CC1
CCC1(C(=O)OC)NC(c2cccc(F)c2)c2c1c(O)n(C)c2O
CC(C)(C)C1CCC(=O)C(C2(O)C(=O)Nc3ccccc32)C1
CCOC(=O)c1sc2ncn(C(CC)C(=O)OC)c(=O)c2c1C
COc1cc(CO)cc(Br)c1OCC(=O)N1CCCCC1
Cc1ccc(Cn2c(=N)n(CC(O)c3ccco3)c3ccccc32)cc1
COCCCNc1ncnc2nc[nH]c12
COc1ccccc1N(C(=O)Cn1nnc2ccccc21)C(C(=O)NCc1ccco1)c1ccc(C)o1
N=c1c(C(=O)NCC2CCCO2)cc2c(=O)n3ccccc3nc2n1Cc1cccnc1
CC(=O)Nc1ccc(C(=O)Nc2ccc(S(=O)(=O)NCC3CCCO3)cc2)cc1
COc1ccc2nc(C)c3c(c2c1)OC(C)C3
CCC1(CC)C(=O)N(C)C(=O)N=C1NCc1ccccc1
NCC(O)COc1ccc2c(c1)OCO2
COCCNC(=O)C(c1cccc(OC)c1)N(C(=O)Cn1nnc2ccccc21)c1cccnc1
Cc1sc2ncnc(SCc3ccco3)c2c1C
CN(C)CCCn1c(O)c(O)c(C(=O)c2ccc3c(c2)OCO3)c1-c1ccccn1
O=C(CSc1ncnc2sc3c(c12)CCCC3)N1CCC(c2noc3ccc(F)cc23)CC1
CCn1ncc(Br)c1C(=O)Nc1sc2c(c1C(=O)OC)CCC2
C=CCn1c(SCC(=O)Nc2cc(C)cc(C)c2)nnc1-c1cnccn1
O=C(NCc1ccccn1)c1ccc(CS(=O)(=O)Cc2ccc(Cl)cc2)o1
CCOc1ccc(C2CC(=O)N=C(SCC(=O)OC)C2C#N)cc1
O=C(NCc1ccccc1F)c1cccs1
CCOCCCNS(=O)(=O)c1ccc2c(c1)oc(=O)n2CC(=O)OCC
O=C(CCCCCN1C(=O)c2ccccc2C1=O)Nc1ccc(S(=O)(=O)N2CCCCC2)cc1
Cc1cc(Cl)c(S(=O)(=O)NCCC(=O)O)cc1OCC(N)=O
O=C(CN1C(=O)c2ccccc2S1(=O)=O)Nc1ccc(S(=O)(=O)N2CCCCC2)cc1
CCOc1ccc(Cc2c(O)nc(O)nc2O)cc1
COc1ccc2cc(C3(C)NC(=O)NC3=O)ccc2c1
O=C(c1cc(-c2cccs2)on1)N1CCc2ccccc2C1
Cc1nc(-c2coc3cc(OCC(=O)O)ccc3c2=O)cs1
Cc1ccccc1-c1nc(CN2CCC(C(=O)O)CC2)c(C)o1
Oc1oc(Nc2ccc(Br)cn2)c2ccccc12
O=C(CN(C(=O)C1COc2ccccc2O1)c1ccccc1)NCC1CCCO1
O=C1CN(C(=O)c2ccco2)C(c2ccccc2)c2cc(Cl)ccc2N1
COc1ccc(-c2c3c(=O)c4cc(C)cc(C)c4oc3c(O)n2Cc2cccnc2)cc1OC
CCOC(=O)CC(=O)CSc1ncc(C(=O)OCC)c(N)n1
Cc1ccccc1Cn1c(CN2CCc3ccccc3C2)nc2c1c(=O)n(C)c(=O)n2C
Cc1ccc(CCSCC(=O)O)cn1
CCNc1nc2c(c(=O)n(C)c(=O)n2C)n1Cc1ccc(Cl)cc1
CCC1CCCCN1C(=O)CSc1nc(N)c(NC(=O)c2ccco2)c(O)n1
c1ccc2c(c1)nc(-c1ccncc1)n1nnnc21
CCc1nnc(NC(=O)OCc2ccccc2)s1
Oc1ccc(O)n1OCCCCOc1ccccc1
Nc1c(C(=O)NCc2ccco2)nnn1-c1ccccc1
O=C(NCCC1=CCCCC1)C1CCCN(S(=O)(=O)c2cccc3cccnc23)C1
Cc1ccc(-c2nnc(SCC(=O)Nc3ccc(S(=O)(=O)N4CCCCCC4)cc3)o2)cc1
CCOCCCn1c(=N)c(C(N)=S)cc2c(=O)n3cccc(C)c3nc21
CC(C)(C)NC(=O)c1ccc(COCC(F)(F)F)o1
O=C(NCCc1ccc(Cl)cc1)c1cnc2n(c1=O)CCS2
O=C(CSc1ncn(-c2ccccc2)n1)Nc1nc2ccccc2s1
CN(C(=O)c1ccccc1)c1ccc(OCC(=O)NC2C=S(O)(O)=CC2)cc1
CCOC(=O)C1=C(C)NC(=O)C1CC(=O)Nc1ccccc1
O=c1sc(N2CCN(c3ccccc3F)CC2)nc2ccsc12
CC(OC(=O)COc1cccc2c1OC(C)(C)C2)C(=O)N=C1C(=O)N(c2ccccc2)N(C)C1C
CCOc1ccc(N=CC2C(=O)CC(C)(C)CC2=O)cc1
O=C(OCC(O)C(O)COC(=O)c1ccccc1)c1ccccc1
CCOC(=O)CSc1nc2c(c(=O)[nH]c(=O)n2C)n1CC=C(C)Cl
CCOC(=O)N1CCN(S(=O)(=O)c2ccc(C(=O)Nc3nc4ccc(F)cc4s3)cc2)CC1
CC(NC(=O)c1csc2ccccc12)C1CCCO1
O=C(c1ccco1)N(Cc1cccs1)C1C=S(O)(O)=CC1
O=C(CN1C(=O)c2cccc3cccc1c23)NCC1CCCO1
O=C(Cc1ccccc1)N1CCCC1c1ccccc1
O=C(Cn1c(=O)oc2ccccc21)Nc1ccc2c(c1)OCCO2
Cc1cc(=O)n2nc(-c3ccccc3)sc2n1
CN(CC(=O)N1CCCCCC1)S(=O)(=O)c1cccc2cccnc12
CC(=NO)c1cc2ccccc2oc1=O
CC(=O)Oc1cc2c(C(=O)NCCN3CCOCC3)c(C)oc2c2ccccc12
Cc1c(C(O)OC2CCCC2C)[nH]c2cccc(O)c12
Cn1c(=O)c2c(nc(NCc3ccco3)n2Cc2ccccc2Cl)n(C)c1=O
Cc1ccc(C=S(O)(O)=Cc2ccc(C(=O)NCc3ccco3)o2)cc1
O=C(CSc1nnnn1C1CCCC1)Nc1ccc2c(c1)OCCO2
CSCCC(NC(=O)C1CCC(C)CC1)C(=O)NCc1ccco1
Cc1occc1C(=O)NCCCc1ccccc1
Cc1cccc(NS(=O)(=O)c2ccc(Oc3ccccc3)cc2)n1
Cc1cc(C(=O)c2cccs2)c(N)s1
C=C(C)CSc1nnc(C(CCSC)NC(=O)OC(C)(C)C)o1
CCCCNC(=O)CSc1cc(=O)n(C)c2ccccc12
CNC(=O)Nc1cc(C(C)(C)C)no1
CN(C)C=C1C(=O)c2ccccc2C1=O
CN(C)c1cccc(NC(=O)Cc2ccc(F)cc2)c1
Cc1ccc(-n2c(SCC(=O)NCc3ccco3)nnc2-c2cccnc2)c(C)c1
CC1NC(=O)NC1CCCCC(=O)O
CC(C)(C)C(=O)Nc1ccccc1C(=O)Nc1cccnc1
CCOC(=O)C1CCCN(CC(=O)NC2=Nc3ccccc3N=C(C)C2c2ccccc2)C1
Cc1ccccc1-n1c(C)nnc1SCc1nc2ccccc2s1
CCOc1ccc2nc(SCC(=O)N3CCCCCC3)c(C#N)cc2c1
CC1CN=C(NC2CCCCC2C)S1
Cc1ccc(S(=O)(=O)NCc2ccc(C(=O)N(C)CCC#N)cc2)cc1
COc1ccc(-n2nnnc2SC(C)C(N)=O)cc1
CCCCc1c(O)nc(SCC(=O)Nc2ccc3c(c2)CCC3)nc1O
CCN1CCN(CCNC(=O)c2cn(C(C)c3ccccc3F)nn2)CC1
Clc1ccccc1-c1nnc2sc(-c3ccc4c(c3)OCO4)nn12
CCn1c(COc2cccc(OC)c2)nnc1SCC(=O)Nc1ccccc1C(=O)OC
CCN1CC=C2C(C#N)C(=N)C(C#N)(C#N)C(c3cccc(OC)c3OC)C2C1
COC(=O)C(Cc1ccccc1)NC(=O)CSc1nc(C)cc(O)n1
CCN=C1SC(C(=O)Nc2cccc(C(=O)O)c2)CC(=O)N1CC
Nc1nnnn1N=Cc1ccccc1OCc1ccccc1
COc1ccccc1-n1c(=O)c2c3c(sc2n2c(SC)nnc12)CCC3
Cn1c(CN2CCCCC2)nc2cc(NS(=O)(=O)c3ccc(Cl)cc3)ccc21
CCOC(=O)c1c(C)[nH]c(C(=O)Nc2ccc3c(c2)OCO3)c1C
CC1CC(C)CN(C(=O)Cn2c(=O)n(CCCCC(=O)NC3CCCC3)c(=O)c3ccccc32)C1
CC1(C)C=C2C(C(=O)C1)C(c1cccc(Cl)c1)C1C(=O)CC(C)(C)C=C1N2CCN1CCOCC1
O=C(NCc1cccnc1)C1CCCCN1S(=O)(=O)c1ccc(F)cc1
CCCCn1c(C(C)O)nc2ccccc21
CCCNC(=O)c1ccc(CN=C2C(=O)C(=O)C2N2CCC(C(=O)OCC)CC2)cc1
CCN(C(=O)c1cn(C)c(=O)c2cc(OC)c(OC)cc12)c1ccccc1C
O=C(NCc1ccc(Cl)cc1)c1noc2c1CCCCC2
c1ccc(-c2ccccc2-c2nc(-c3ccncc3)no2)cc1
N#Cc1ccc(CSCC(=O)O)cc1
CC(C(=O)OCn1nnc2ccccc2c1=O)N1C(=O)c2ccccc2C1=O
CCCCCCSc1nc2c(c(=O)[nH]c(=O)n2C)n1C
COc1ccc(N2CCN(S(=O)(=O)c3ccc(Br)s3)CC2)cc1
Cc1ccccc1OCCCN1C(=O)C(=O)c2cccc(C)c21
COC(=O)c1cccc(NC(=O)Cn2cnc3ccccc3c2=O)c1
Cn1c(=O)cc(OCCCC(=O)NCCCN2CCN(Cc3ccccc3)CC2)c2ccccc21
O=C(CCn1c(=O)oc2ccccc21)NC1=NCCS1
COc1ccc(-c2nnc(SCc3cc(C)cc(C)c3)o2)cc1
CCc1nnc(NC(=O)c2c(OC)cccc2OC)s1
COc1ccc(OC)c(S(=O)(=O)N2CCC(C(=O)NCCC3=CCCCC3)CC2)c1
Cc1cc(C)n(C(CC(=O)N2CCc3ccccc3C2)C(=O)O)n1
Nc1ccc(N2CCOCC2)c(Cl)c1
CC(=O)Nc1ccc(N2C(=O)CSC2c2ccc(F)cc2)cc1
COC(=O)CSc1nnc(CNC(=O)c2ccc(OC)cc2OC)n1C
COCc1cc(C)nc(N)c1C#N
O=C(C1CCCN(c2nnc(-n3cccc3)s2)C1)N1CCC2(CC1)OCCO2
CC1Cc2ccccc2N1C(=O)CSc1ncccc1C(=O)O
O=C(c1cnc2sccn2c1=O)N1CCc2ccccc2C1
O=C(C1CCN(c2cc(O)n(-c3ccc(F)cc3)c2O)CC1)N1CCOCC1
CC(C)N(Cc1nc(-c2ccccc2)no1)C(=O)CSc1ccccc1
CCN(CC)c1ccc(C(=O)OCC(=O)N2CCN(c3ccccc3)CC2)cc1
CCC(Sc1nc2nnc(C)c-2c(N)n1-c1ccc(C)c(Cl)c1)C(=O)N1CCOCC1
O=C(CCCCCN1C(=O)c2ccccc2C1=O)NCc1ccco1
CCOCCCn1c(=NC(=O)c2cccnc2)c(C(=O)OCC)cc2c(=O)n3ccccc3nc21
COC(=O)CCC(C(=O)O)N1C(=O)c2ccccc2C1=O
CC(=O)c1c(C)[nH]c(C(=O)N2CCCCCC2)c1C
O=C(Cn1cc2c(n1)CCCC2)Nc1ccccc1Cl
Cc1nc(CC(=O)c2c(C)cc(O)cc2O)cs1
CCOc1ccc(N(CC(=O)Nc2cccc(OC)c2)S(=O)(=O)c2c(C)noc2C)cc1
COc1c(Br)cc2c(C)c(C(=O)N3CCOCC3)oc2c1Br
CSc1nc(C)c2cc(C)oc2n1
COc1ccc(C2CC(=O)c3cnc(N)nc3C2)c(OC)c1
O=P(CCNCc1ccco1)(c1ccccc1)c1ccccc1
CC(c1ccccc1)c1cc(O)n(CC(=O)O)c1O
CCOC(=O)Cn1nnnc1C(CC)N(Cc1cc2c(C)cc(C)cc2nc1O)C1CCCC1
CCOc1ccccc1NC(=O)CN1C(=O)C(C#N)C(=COC)C=C1C
Cc1ccc(CCn2cc(C(O)NCc3cccnc3)cc2O)cc1
O=C(CSc1ccc2nnc(-c3ccccn3)n2n1)N1CCN(c2ccccc2)CC1
COc1ccc(NC(=O)N2CC(C)OC(C)C2)cc1OC
COc1ccc(CNc2nc3nc(C)cc(C)n3n2)cc1OC
COc1cc(C2c3c(cc(C)n(CC4CCCO4)c3=O)OC(=N)C2C#N)cc2c1OCO2
COc1cccc(C(=O)NC(C)C(c2cccs2)N2CCN(C)CC2)c1
O=C(CSc1nnc(CNc2ccc(Cl)cc2)o1)Nc1nc2ccccc2s1
CN1C(=NC(=O)c2ccco2)C(c2ccccc2Cl)C(=O)c2ccccc21
CCN(CC)S(=O)(=O)c1ccc(NC(=O)CN(c2ccc(OC)cc2OC)S(C)(=O)=O)cc1
COC(=O)C1C(=N)Oc2cc(C)n(CCc3ccccc3)c(=O)c2C1c1cccnc1
Fc1ccc(-c2cc3nc(-c4ccccc4)cc(N4CCN(CCN5CCOCC5)CC4)n3n2)cc1
Cc1ccc(C2c3c(C)n[nH]c3OC(=N)C2C#N)cc1
COC(=O)COc1ccc(S(=O)(=O)N2CCN(c3ccccc3F)CC2)cc1
CC(C)(C)NC(=O)CN(c1ccc2c(c1)OCCO2)C(O)c1csc(O)c1
Cn1c(=O)n(CC(=O)Nc2ccccc2)c2ccccc21
CC1CCCCN1CC(=O)c1ccc2cc[nH]c2c1
Cc1oc(-c2ccccc2)nc1Cn1cccc1C1=NC(c2ccccc2)CO1
Cc1ccc(OS(=O)Nc2cccc3nccnc23)cc1
O=C(c1cnc2n(c1=O)CCS2)N1CCCc2ccccc21
Cc1nc2cc(NCc3nc4ccccc4n3Cc3ccccc3)ccc2n1C
Cc1ccc2cc3cc(C(=O)N4CCCCC4C)oc3nc2c1
CCOc1cc(-c2nc(-c3ccc(C)nc3OCC)no2)cc(OCC)c1OCC
O=C(Nc1ccc(Cl)cc1)N(Cc1nnc2n1CCCCC2)c1ccccc1
CC(C)N(Cc1nc(-c2ccccc2)no1)C(=O)c1ccc(Cl)cc1
Cc1ccc(NC(=O)N2CCC(C(=O)NCc3ccc(F)cc3)CC2)cc1
CN(C)C=Nc1c(C#N)c(-c2ccccc2)c(-c2ccccc2)n1Cc1ccco1
CCOC(=O)c1cc2occc2n1CC(=O)NC1CCC(C)CC1
O=C(NCc1ccco1)c1ccc2c(=O)n(CCC3=CCCCC3)c(=O)[nH]c2c1
Cn1c(=O)c2c(nc(O)n2C)n(C)c1=O
Cc1cc(C)n(-c2ccc(C(=O)Nc3ccc4c(c3)OCCO4)cc2)n1
CC(C)(C)c1cc(Cc2ccccc2)n[nH]1
CCCCN(C)Cc1c(C)nc2ccc(Cl)cc2c1O
Cc1cccc(C)c1NC(=O)Cn1nnc(-c2ccc(N3CCOCC3)cc2)n1
Cn1ncc(C#N)c1N=CN1CCOCC1
O=C(CN1CCOCC1)Nc1ccc(Oc2ccccc2)cc1
CCOC(=O)c1ccc(NC(=O)CSc2nnc(Cn3c(=O)sc4ccccc43)n2C)cc1
COc1ccc(OC)c2c1CC(C)(C)NC2=O
O=C(NCc1ccco1)C(c1cccnc1)N(C(=O)Cn1nnc2ccccc21)c1ccc(F)cc1
CCOC(=O)N1CCN(C(=O)C2CCCN(S(=O)(=O)c3cccnc3)C2)CC1
Cn1c(=O)c2c(nc(CN3CCc4ccccc4C3)n2Cc2ccc(F)cc2)n(C)c1=O
CCOC(=O)N1CCN(C2C(=O)C(=O)C2=NCc2ccccn2)CC1
COc1ccc(C2C3C(=O)CC(C)(C)C=C3N=C3C2C(=O)NC(=O)N3Cc2ccccc2)cc1OC
COc1ccccc1-c1c(C(=O)c2ccc(OC(C)C)cc2)c(O)c(O)n1-c1cc(C)on1
CCOC(=O)c1ccc(-n2c(O)cc(N3CCC(O)(c4ccc(Cl)cc4)CC3)c2O)cc1
COc1ccc(OC)c(-n2cnc3cc(C(=O)NCCCN4CCOCC4)ccc32)c1
COc1cccc(NC(=O)Cn2c(-c3cncs3)nc3ccccc32)c1
COCCNC(=O)c1ccc(N2CCCCC2)c(NS(=O)(=O)c2ccc(C)cc2)c1
CC(C)c1c(C#N)c(N)nc(SCC(=O)c2cc3ccccc3oc2=O)c1C#N
CCOc1ccc2nc(NC(=O)C3CCN(c4cnccn4)CC3)sc2c1
CC(C)(C)n1ncc2c(=O)n(CC(=O)Nc3ccc4c(c3)OCO4)cnc21
O=C(NC1(C(F)(F)F)NC(=O)N(Cc2ccco2)C1=O)c1cccnc1
CCOC(=O)C(CC)Sc1nc2c(c(=O)[nH]c(=O)n2C)n1CCc1ccccc1
Cc1ccccc1NC(=O)CCN1CCCCCC1
CC1CN(Cc2ccc(C#N)cc2Cl)CC(C)O1
CCn1c(Cc2c(C)[nH]c3ccccc23)nnc1SCC(N)=O
COc1ccc2c(ccc3c(C(O)N4CCc5ccccc5C4)noc32)c1
CCOC(=O)c1ccc(NC(=O)Cn2nnc(-c3ccc(C)cc3)n2)cc1
COC(=O)c1nc2n(n1)C(c1cccc(Cl)c1)C1C(=O)CC(C)(C)CC1=N2
CCOC(=O)C1CCN(Cc2cnc(NC(=O)OC)s2)CC1
COc1ccc2[nH]c(C(=O)O)c(NS(=O)(=O)c3ccc(Cl)s3)c2c1
O=C(Nc1nccs1)Oc1ccccc1
N#CC1C(=N)Oc2n[nH]c(-c3cccs3)c2C1c1cccnc1
COc1ccccc1C(=O)Nc1ccccc1N1CCN(S(C)(=O)=O)CC1
Cn1c(SCC(=O)N2CCN(c3ccccc3)CC2)nnc1-c1cc2ccccc2o1
CCC(C)C(NC(=O)NCc1ccccc1Cl)C(=O)O
COC(=O)C(C)NC(=O)C(C)NC(=O)OCc1ccccc1
N#Cc1ccccc1N=C1CCCN1Cc1ccccc1
COCCNC(=O)C(c1ccc(OC)cc1)N(CC1CCCO1)C(=O)CCC(=O)Nc1ccccn1
O=C(C1CCCN(S(=O)(=O)c2cccc3cccnc23)C1)N1CCN(c2ccc(F)cc2)CC1
CC(OC(=O)CN(C)S(=O)(=O)c1ccc(Cl)cc1)C(=O)Nc1ccc(N2CCOCC2)cc1
Cn1c(=O)c2c(nc(Br)n2CCCc2ccccc2)n(C)c1=O
CCOC(=O)c1c(C)[nH]c(C(=O)COC(O)c2cc(O)n(Cc3ccccc3)c2)c1C
COc1ccc(-c2nnc(SCc3nnc(-c4ccccc4)o3)n2-c2ccccc2)cc1
OCC(CO)(CO)N=Cc1cc(Br)ccc1O
CCOC(=O)c1ccc(NCc2ccc(N(C)C)cc2)cc1
CC1(C)CC(=O)c2cnc(NC(=O)c3ccco3)nc2C1
Cc1noc(C)c1COc1cccc(C(=O)OCCOc2ccc(F)cc2)c1
CC(=N)C(C#N)C(=O)COC(=O)COc1ccc(Cl)cc1
CC(NC(=O)C1CC1)C(c1cccs1)N1CCN(c2ccccc2)CC1
COc1cc(NC(=O)c2c(-c3ccccc3Cl)noc2C)c2ncccc2c1
Cc1cc(C)c(NC(=O)NC(=O)c2ccc(F)cc2)c(C)n1
CCOC(=O)N1C(=O)c2cc(OC)ccc2S1(=O)=O
Cc1cc(C)n(-c2nc3c(c(=O)[nH]c(=O)n3C)n2Cc2cccc(Br)c2)n1
CC(CC1(O)C(=O)N(Cc2ccccc2)c2ccccc21)=NO
Cc1c(C#N)c2ccccc2n1CC(=O)O
CCc1ccc(C2CC(c3ccccc3C)n3nc(N)nc3N2)cc1
CCc1nnc(SCC(=O)Nc2cc(C)on2)[nH]1
O=C(NCCc1ccccc1)C1CCN(S(=O)(=O)c2ccc(-n3cnnn3)cc2)CC1
O=C(C=S(O)CC(=O)N(CC(=O)NC1CCCC1)C1CCCC1)Nc1ccc(F)cc1
O=C(O)c1cc(S(=O)(=O)NCc2ccco2)c(Cl)cc1Cl
CC(C)(C)c1ccc(C(=O)N2CCC(C(=O)NCc3ccncc3)CC2)cc1
CC1CN(C(=O)c2cccs2)CCN1C(=O)c1cccs1
O=C(O)c1cccc(COCC(F)(F)C(F)F)c1
COCCOC(O)c1[nH]c2cc(-c3ccco3)cc(O)c2c1C
Cc1cccc(Nc2ncnc3ccccc23)c1
Nc1c[n+](CC23CC4CC(CC(C4)C2)C3)no1
COc1ccccc1N1CCN(C(=O)c2cc3c(=O)n(C)c4ccccc4c3n2C)CC1
COc1ccc(-c2noc(CSc3nc(O)cc(-c4ccccc4)n3)n2)cc1OC
Nc1nonc1C(=O)NCCNC(=O)c1ccccc1F
COc1ccc(-c2c(C(C)=O)c(O)c(O)n2CCc2ccccc2)c(OC)c1
O=C(O)C1CCCCC1C(=O)Nc1cccc(C(=O)N2CCCCC2)c1
Cc1cnc(-c2nnc(N(C)C(=O)C3CCCO3)s2)cn1
CC1CCCC(C)N1C(=O)CSc1nnc(-c2c[nH]c3ccccc23)o1
CN1CCN(C=C2CC(=O)Oc3ccc(Cl)cc32)CC1
CC1(C)CNC(=O)c2sc(NC(=O)CN3CCOCC3)nc2C1
Cc1ccc(NC(=O)C=S(O)CC(=O)NCC2CCCO2)cc1
O=C(NCCCN1CCC(Cc2ccccc2)CC1)C1CCC(=O)N1C1CCCC1
Nc1nc(-n2cnnc2)nn1-c1ccccc1
COc1cc(OC)c(CN2CCN(c3ccc(F)cc3)CC2)cc1Br
COc1ccc(C(C)=O)cc1CSCCC(=O)O
CN(C)CC(C)(C)CNC(=O)C1CCN(Cc2ccccc2O)CC1
CCn1nc(C(=O)N2CCN(Cc3ccc4c(c3)OCO4)CC2)c2ccccc2c1=O
COc1cc2c(cc1NC(=O)Cn1cnc3c1c(=O)n(C)c(=O)n3C)oc1ccccc12
O=C(CN1C(=O)c2ccccc2C1=O)NCC1COc2ccccc2O1
Cc1ccc(S(=O)(=O)NC2=NCN(C3CCCCC3)CN2)cc1
CCOC(=O)N1CCC(NC(=O)C2CCCN(Cc3nc(-c4cccc(Cl)c4)oc3C)C2)CC1
CCSc1nc2cc(C(=O)OC)ccc2c(=O)n1CC
O=C(NCc1ccccn1)C1C(=O)c2cccc3c2N(CC3)C1=O
CCOC(=O)c1cc2sccc2n1CC(=O)N1CCCc2ccccc21
Cc1ccc(SCCC(=O)N2CCC(C(N)=O)CC2)cc1
CCOc1ccccc1C(=O)N(C)Cc1cc2ccccc2nc1O
Oc1nc2cc3c(cc2cc1C(c1nnnn1C1CCCC1)N1CCSCC1)OCCO3
CCC(CC)c1nc(NCCC(=O)O)c2ccccc2n1
COc1ccc(CCNc2oc(COc3ccccc3F)nc2C#N)cc1OC
COc1cccc(NC(=O)N2CCCC2C(=O)NC2CC2)c1
Cc1c(C(=O)NC(C)C)oc2c1-c1[nH]ncc1CC2
COc1ccc2c(C)nc(=Nc3nc(C)cc(O)n3)[nH]c2c1
Cn1nnc(NC(=O)c2ccc(C(C)(C)C)cc2)n1
O=C(C1CCCN(S(=O)(=O)c2cccc3nsnc23)C1)N1CC=C(c2ccccc2)CC1
O=C(OC(C(=O)NCc1ccc2c(c1)OCO2)c1ccccc1F)c1ccco1
Cn1cc(C(=O)NCCN2CCN(c3cccc(Cl)c3)CC2)c2c3ccccc3n(C)c2c1=O
O=C(CN(C(=O)Cn1nnc(-c2cccs2)n1)c1cnc2ccccc2c1)NCC1CCCO1
Cc1cc(C)c2cc(CN(CCO)Cc3nnnn3Cc3ccc(F)cc3)c(O)nc2c1
CCOc1ccc(C2C(C(=O)OC)=CN(CCOC)C=C2C(=O)OC)cc1
COCCOC(=O)C(C#N)c1nc2ccccc2nc1N1CCN(Cc2ccccc2)CC1
Clc1cccc(-c2ccc(C=Nn3cnnc3)o2)c1
CCOc1cc(S(=O)(=O)N2CCC(Cc3ccccc3)CC2)c(OCC)cc1-n1cnnn1
O=C(c1ccccc1)c1cccn1CC(=O)N1CCCCCC1
COc1ccc(C(=O)C(c2ccccc2)N2CCOCC2)cc1
O=C(O)CCc1ccc(-c2ccc(F)cc2)n1CCC(=O)O
c1ccc(CCC2=NCCn3cccc32)cc1
Nc1nc2ccccc2n1CCN1CCCC1
c1ccc(OCc2nn3c(Cn4nnc5ccccc54)nnc3s2)cc1
COCCCNC(=O)c1cc(C)nc2ccc(F)cc12
O=C(NCc1cccs1)c1csc2ccccc12
Cc1nc(=O)c(-c2ccccc2)c(C)n1Cc1ccco1
N#CC1C(=O)N=C(SCC(=O)c2cc3ccccc3oc2=O)C(C#N)C12CCCC2
O=C(O)C1CCN(S(=O)(=O)c2ccc(Oc3ccccc3)cc2)CC1
O=C(Cn1nnc(-c2ccccc2)n1)Nc1ccccc1N1CCOCC1
COc1ccc(-c2cc(C(=O)NCCN3CCOCC3)c3ccccc3n2)cc1
O=C(COC(=O)CCCN1C(=O)c2ccccc2C1=O)Nc1ncc(Cl)cc1Cl
O=C(c1ccc2c(c1)ncn2C1CCCCC1)N1CCC2(CC1)OCCO2
CCOC(=O)N1CCN(C(=O)CCN2C(=O)COc3ccc(C)cc32)CC1
COc1ccc(C(=O)Nc2ccccc2C(N)=O)cc1
COc1ccc(CNc2nc(-c3cccnc3)nn2C(=O)c2ccco2)cc1
COc1ccc(Cc2nc(-c3ccc(Cl)cc3)no2)cc1
COc1ccccc1C(=O)Nc1ccc(N2CCN(Cc3ccccc3)CC2)cc1
CCOc1ccc(C(=O)NCc2ccccn2)cc1
O=C(Nc1cccnc1)c1ccc2snnc2c1
CC(=O)NC1(C(F)(F)F)C(=O)N=C2C1C(=O)N(C)C(=O)N2C
O=C(Nc1ccc(-c2nc3ccccc3[nH]2)cc1)c1ccco1
CCOC(=O)C1(O)CSc2nc3sc(C(=O)O)c(C)c3c(=O)n21
N#Cc1nc(-c2ccco2)oc1N1CCOCC1
COCCNC(=O)C(c1cccs1)N(C(=O)Cn1nnc2ccccc21)c1cccc(C(C)=O)c1
COC(=O)c1c(NC(=O)CN2CCC(C)CC2)c2c(C)cccc2n1C
C[N+](C)(C)CCCCCCCCCC[N+](C)(C)C
CCOC(=O)C(NC(=O)CC)(Nc1ccc(S(=O)(=O)Nc2onc(C)c2C)cc1)C(F)(F)F
O=C(Nc1nccs1)C12CC3CC(C1)CC(C(=O)Nc1nccs1)(C3)C2
O=C(O)c1cccnc1Nc1cccc(C(F)(F)F)c1
COc1ccc(CC(NC(C)=O)C(=O)NC2CCN(C(=O)NCc3ccccc3)CC2)cc1
O=C(c1ccco1)N1CCN(C(c2cccs2)c2sc3ncnn3c2O)CC1
CCN(CC)CCCC(C)N=C(c1ccccc1)C1C(=O)N(C)C(=O)N(C)C1=O
Cc1cccc(-n2c(SCC(=O)NCc3ccco3)nnc2-c2ccco2)c1
O=C(OC1CCOC1=O)c1ccc2ccccc2n1
Cc1cc(C(=O)CSc2nnc(Nc3ccccc3)s2)c(C)n1CC1CCCO1
Cc1ccc(-n2ncc3c(NCc4cccnc4)ncnc32)c(C)c1
COc1cc2c(cc1OC)C1=C(C#N)CN(CC(=O)O)CN1CC2
CCN1C(=N)C(C(=O)NCc2ccco2)SC1=S
COC(=O)c1ccc(CSc2nnnn2Cc2ccccc2)cc1
Cc1cc(C)cc(-n2ccnc2SCC(=O)Nc2nccs2)c1
Cc1ccc(-c2nn3c(C)nnc3s2)cc1NC(=O)c1ccc(-c2cccc(Cl)c2)o1
O=C(O)c1ccc(OCc2occc2C(=O)O)cc1
CC(Cl)=CCn1c(Nc2ccc(C)cc2)nc2c1c(=O)n(C)c(=O)n2C
Cn1c(=O)c2c(ncn2CC(=O)N2CCN(c3ccc(F)cc3)CC2)n(C)c1=O
Cc1c(C#N)c2ccccc2n1CCOc1ccccc1F
C=C(C)Cn1c(Sc2nnc(C)s2)nc2c1c(=O)[nH]c(=O)n2C
COc1ccc(N(CC(=O)NC2CCCC2)C(=O)Cn2nnc(-c3ccc(C)cc3)n2)cc1OC
O=C(c1cc2ccccc2o1)N1CCN=C1SCc1cccnc1
Cc1ccc(Cn2nnc3c(O)nc(C4CCN(C(=O)c5cccs5)CC4)nc32)cc1
CN(Cc1cc2ccccc2nc1O)S(=O)(=O)c1ccccc1
CC1(C)CC(=O)C(C=Nc2cccnc2)C(=O)C1
O=C(O)C1=C(C(=O)NC2CCN(Cc3ccccc3)CC2)C2CCC1C2
CCOc1ccc(NC(=O)N2CCC(n3c(O)nc4ccccc43)CC2)cc1
c1ccc2c(c1)CNc1ccccc1C2
CC(C)=CC(=O)Nc1ccc2c(c1)OCO2
COc1cc(-c2nnc(SCC(=O)c3ccccc3)o2)cc(OC)c1OC
CC(C)(C)c1[nH]nc2c1C(c1cccnc1)C(C#N)C(=N)O2
Nc1cc(N)nc(SCCOc2ccccc2)n1
O=C(NCCc1ccccc1)C1CCCN(S(=O)(=O)c2cccnc2)C1
COc1ccc(F)cc1S(=O)(=O)Nc1ccc(C)cc1
CCOc1cccc(=O)c2c(C)n(CC3CCCO3)c(C)c12
CC(=O)Nc1ccc(S(=O)(=O)N2CCSC2c2ccccc2Cl)cc1
COc1ccc(OC(C)C(=O)N2CCOCC2)cc1
COc1cccc(CNc2ccc(N3CCCCC3)cc2)c1OC
O=C(Nc1ccon1)C(Sc1ccccc1)c1ccccc1
O=C(CCn1c(O)c2c(c1O)C1C=CC2C1)N1CC(=O)N(CCc2ccccc2)C(=O)C1
COCCOCCOCCC(=O)NC1CC2CCC1(C)C2(C)C
O=C(CSc1nnc(Cc2ccccc2)o1)c1ccc(Br)cc1
CC(=O)c1nn(-c2cccc(Cl)c2)cc1C(=O)c1ccco1
O=C(COc1ccc(-c2ccccc2)cc1)N1CCN(C(=O)c2cccnc2)CC1
CCOC(=O)c1[nH]c2ccccc2c1NC(=O)C(C)(C)C
CCOc1cccc2cc(C(=O)NCc3cccnc3)c(=O)oc12
Cc1ccc(-c2nnc(SCC(=O)N3CCCC3)o2)cc1
CN1C(=O)C2C(=NC3=CCCC(=O)C3C2c2ccccc2OC(F)F)N(C)C1=O
COCCCNc1ccnc2c(Cl)cccc12
O=C(c1ccc(COCC(F)(F)F)o1)N1CCCCCC1
CCc1nnc(NC(=O)c2ccc(S(=O)(=O)N(CC)CC)cc2)s1
CC=C1N=C2Oc3ccccc3C(=O)C2C(=O)N1c1ccccc1
Oc1ccc(-c2csc(Nc3cccnc3)n2)cc1
CCOC(=O)c1ccc(NC(=O)C2CCN(S(=O)(=O)c3ccccc3)CC2)cc1
Cc1noc(C)c1C(=O)Nc1nc(C23CC4CC(CC(C4)C2)C3)cs1
CSCCC(NC(=O)c1ccc(C)o1)C(=O)O
O=C(c1ccc(Br)o1)N1CCN(c2ccccn2)CC1
CCOC(=O)c1c(C)oc2c1c(C(c1ccncc1)N1CCOCC1)c(O)c1ccccc12
Cc1cc(NC(=O)CSc2nnc(CC(C)C)[nH]2)no1
O=C(c1ccc(F)cc1)N1CCC(O)(c2cccnc2)CC1
CN(Cc1ccccc1)C(=O)CCn1c(=O)oc2ccccc21
CCOC(=O)N1CCN(S(=O)(=O)N(C)C)CC1
CCOc1ccc(NS(=O)(=O)c2ccc3c(c2)CCN3C(=O)CCC(=O)O)cc1
Fc1ccc(Cn2nnnc2C(c2cccs2)N2CCCCCC2)cc1
O=C(Nn1c(C2CC2)nc2ccccc2c1=O)c1ccco1
O=C(Cn1cnc2ccccc2c1=O)Nc1ccc2c(c1)CCC2
O=C(C1c2ccccc2C(=O)N2CCc3ccccc3C12)N1CCC2(CC1)OCCO2
COc1ccc(OC)c(NC(=O)c2cnc3ccccn3c2=O)c1
Cc1nc2sccn2c(=O)c1CCN1CCC(=C(c2ccccc2)c2ccc(F)cc2)CC1
Cc1nn(-c2ccc(C(=O)Nc3nnc(C4CC4)s3)cc2)c(C)c1Cl
O=C(Nc1cccc(Cl)c1)N(CCCN1CCOCC1)Cc1ccccc1F
CC(C(=O)N1CC2(C)CC1CC(C)(C)C2)N1C(=O)c2ccccc2C1=O
CCCNc1nc2c(c(=O)[nH]c(=O)n2C)n1CCCc1ccccc1
CCOCCn1c(=O)c2c(nc3n2CCN3c2ccc(C)cc2)n(C)c1=O
O=C(NCCN1CCOCC1)c1cc2sccc2n1Cc1ccc(Cl)cc1
Cn1c(N2CCN(C(=O)NCc3ccccc3)CC2)nc2ccccc21
O=C(NCc1ccco1)c1cc(-c2ccco2)on1
COc1cccc(OC)c1-c1nn2c(-c3ccccc3Cl)nnc2s1
CCOC(=O)CC(=O)CSc1nnc2sc3ccccc3n12
Cc1c(C(=O)Nc2ccc3c(c2)OCO3)sc2nc(-c3ccccc3)cn12
CCOC(=O)c1c(C)[nH]c(C(=O)CSc2ccccc2)c1C
COc1ccc(NC(=O)c2ccc(CN3CCN(c4ccccc4)CC3)cc2)cc1
CC(C)(C)OC(=O)N1CCC(C(=O)O)CC1
CCOc1ccc(N(CC(=O)OC)S(=O)(=O)c2c(C)noc2C)cc1
CS(O)=CSc1nc2c(cc1C#N)CCCC2
COc1nc(NCC(C)C)nc(Oc2ccc(=O)n(-c3ccccc3)n2)n1
CCc1cccc(Nc2c3ccccc3c(O)n2-c2cccnc2)c1
CCOC(=O)C1CCN(C(=O)CN(c2cc(OC)ccc2OC)S(=O)(=O)c2ccccc2)CC1
Cc1cc2ccccc2c(=O)n1CC(=O)Nc1ccc2c(c1)OCCO2
CCOC(=O)N1CCN(C(=O)c2ccc(NC(=O)c3ccc(C)cc3)cc2)CC1
NC(=O)CN1CCCN(S(=O)(=O)c2ccc(Br)cc2)CC1
COc1cc(-c2nn3c(-c4ccccc4)nnc3s2)cc(OC)c1OC
CCC(C)c1ccc(O)c(NC(=O)c2cncc(Br)c2)c1
COc1cccc(C2CC(c3ccc(OC)cc3OC)=Nc3nnnn32)c1
CC(=O)c1cccc(NC2=c3ccccc3=NC2=O)c1
Cc1noc(C)c1S(=O)(=O)Nc1ccc(C(=O)N2CCc3ccccc3C2)cc1
COc1ccc(C(=O)Nc2cc(Cl)ccc2Cl)c(OC)n1
O=C(NCCc1ccncc1)Nc1ccc(Cl)cc1
O=c1c2ccccc2nnn1CSc1nnc(C2COc3ccccc3O2)n1-c1ccccc1
Nc1nc2n(n1)C(c1cccc(Br)c1)CC(c1ccc(F)cc1)N2
CN1C(=O)CC(=NC(=O)C(C)(C)Oc2ccc(Cl)cc2)N(C)C1=O
Cc1cc(Nc2cccc(F)c2)nc(-c2ccccc2O)n1
CCOc1cc(C(=O)NCc2nnc(SCC(=O)OC)n2C)cc(OCC)c1OCC
O=C1CC(c2cccc(F)c2)C2C(=O)CCCC2=N1
Cc1sc2ncnc(SCc3nnc(-c4ccccc4)o3)c2c1C
O=C(Nc1nncs1)C1COc2ccccc2O1
O=C(CSc1ncccc1-c1nc2ccccc2[nH]1)N1CCCCC1
O=C(NCCOCCOCCNC(=O)c1cccnc1)c1cccnc1
Cc1cc(NC(=O)c2cc(C)on2)n(-c2ccccc2)n1
COc1cc(C2C(C(=O)N3CCOCC3)=C(C)N=C3CCCC(=O)C32)ccc1OC(C)=O
CCOC(=O)c1[nH]c2cc(OC)c(OC)cc2c1NC(=O)C(C)N1CCN(Cc2ccccc2)CC1
CCOC(=O)CCc1c(C)c(C#N)c2nc3ccccc3n2c1-n1ccnc1
CCOC(=O)C1CCN(c2nc3cc(OC)ccc3cc2C#N)CC1
COc1ccccc1CN(CC(=O)NCC1CCCO1)C(=O)CNS(=O)(=O)c1ccc(C)cc1
Cc1ccccc1-c1nc(C=S(O)CC(=O)NCCN2CCOCC2)c(C)o1
CCOC(=O)c1ccc(NC(=O)CSc2nccn2C)cc1
O=C(Nc1ccccc1)N1CCN(c2nc3ccccc3s2)CC1
Cc1cc2nsnc2c(S(=O)(=O)N2CCN=C2Cc2ccccc2)c1C
O=C(NCCC1=CCCCC1)c1c2oc(c1C(O)O)CC2
CCCC1=C(CC)C(=O)C2C(=O)CC(C)(C)C=C2O1
CN(CC(=O)Nc1ccc(F)c(Cl)c1)S(=O)(=O)c1cccc2nsnc12
O=C(O)C1CCCCC1C(=O)Nc1ccc2c(c1)OCCO2
CSC(=NCc1cccnc1)NS(=O)(=O)c1cccs1
Cc1cc(C(=O)OCC(=O)C2C(=N)N(C)C(=O)N(C)C2=O)c(C)o1
C=CCc1cccc(C=Nc2ncn[nH]2)c1O
CCOC(=O)CN(C(=O)CSc1nnc(-c2ccc(OC)c(OC)c2)o1)c1ccccc1
Nc1nc(-c2cccnc2)nn1C(=O)CCc1ccccc1
Cc1ccc(-c2nnc3ccc(SC(C)C(=O)O)nn23)cc1
C=CCSc1nnc(-c2ccncc2)n1-c1ccc(OCC)cc1
COc1ccc(-c2nc3ccccc3o2)cc1NC(=O)c1ccc(Br)o1
CCCN(CCC)C(=O)CSc1nc2nnc(C)c-2c(N)n1-c1ccc(OCC)cc1
O=C1c2ccccc2C(=O)N1CCCCCC(=O)N1CCc2ccccc21
COc1ccc(Cl)cc1S(=O)(=O)N1CCN=C1C
CCC(=O)c1ccc(N2CCN(C(=O)c3ccc(Br)cc3)CC2)c(F)c1
c1ccc2nc(-c3nc4ccccc4[nH]3)ccc2c1
CCCCOC(=O)CCc1nnc(O)nc1O
Cc1cc(CN2CCN(CCC#N)CC2)c(O)c(C2(C)CCCCC2)c1
COC(=O)c1ccc(N=c2sc(C(=O)OC)cc(=O)n2C)cc1
CCCCCCNC(=O)Cc1c(O)nc2ccccc2c1O
O=C(NCc1ccco1)c1ccc2ccccc2c1
O=C(CN(C1CC1)S(=O)(=O)c1ccc(S(=O)(=O)N2CCCCCC2)cc1)Nc1ccccc1
CC1CCN(c2oc(-c3ccccc3Cl)nc2C#N)CC1
COC(=O)COc1ccc(C(=O)OC)cc1
COc1cc2[nH]c(=S)n(CC3CCCO3)c(=O)c2cc1OC
COc1ccc(N=C2C(=O)Nc3ccccc32)cc1
O=C(Nc1cccc(F)c1)C1CCN(C(=O)Cc2ccccc2)CC1
Cc1c(-c2nc(N)nc(Nc3ccccc3F)n2)oc2ccccc12
CCN(CC)c1ccc(N=CC2C(=O)NC(=O)N(CCC3=CCCCC3)C2=O)cc1
CCN1CCN(CCCNC(=O)C2CCCN(c3nnc(-n4cccc4)s3)C2)CC1
NC(=O)C1CCN(C(=O)c2cc(S(=O)(=O)N3CCOCC3)c(Cl)cc2Cl)CC1
COc1ccccc1-c1cc(C(=O)Nc2ccccc2SC)no1
CCOCCCNC(=O)C1CCN(S(=O)(=O)N(CC(C)C)CC(C)C)CC1
N#CCCN(C(=O)Nc1ccccc1)c1ccccc1
CCOC(=O)C(C#N)=C(C)c1ccc(OC)cc1
Cc1cc(C(=O)Nc2ccccc2C#N)n(-c2ccccc2)n1
O=S(=O)(c1ccc(F)cc1)N1CCC(O)(c2ccc3c(c2)OCO3)CC1
Nc1nc(-c2cccnc2)nn1C(=O)Cc1ccccc1
COc1ccc(OC)c(-c2cc(C(O)Nc3cccnc3)on2)c1
O=C(NCc1ccccn1)C1CCCN(Cc2cnn(-c3ccccc3)c2-n2cccc2)C1
COc1ccc(OCc2cccc(C(=O)O)c2)cc1
CCC1CCCCN1c1nc2c(c(=O)n(C)c(=O)n2C)n1CCSc1nc2ccccc2o1
Cc1nccn1-c1c2c(c(C#N)c3nc4ccccc4n13)CCCC2
CCOC(=O)N1CCN(C2C(=O)C(=O)C2=NCCN2CCN(Cc3ccccc3)CC2)CC1
CCCCC(CC)C(=O)NCCc1ccc(S(N)(=O)=O)cc1
COCc1cc(O)n2nc(C)cc2n1
COc1cccc(Nc2c(F)c(OC)c(F)c(F)c2C(=O)O)c1
Cc1cccc(-c2noc(CN(C(C)C)S(=O)(=O)c3ccc(Cl)cc3)n2)c1
COC(=O)Cn1cnc2sc(C)c(S(=O)(=O)N3CCC(C)CC3)c2c1=O
CN1CCN(C2=Nc3ccccc3Oc3ccc(Cl)cc32)CC1
CCn1nnc(C(=O)O)c1C(=O)O
CCOC(=O)NC1(NC2CCCCC2)Oc2ccccc2O1
CC1(C)OC2CC3C4CC=C5CC(=O)C=CC5(C)C4(F)C(O)CC3(C)C2(C(O)C=O)O1
COc1ccc(OCC(O)COc2ccc(OC)cc2)cc1
COc1cc(CC(=O)OCC(=O)Nc2ncc(Cl)cc2Cl)cc(OC)c1OC
O=C(NC(=O)c1ccc(Cl)c(Cl)c1)OC1C=S(O)(O)=CC1
CC(C)C(=O)Nc1ccc(N2CCN(S(C)(=O)=O)CC2)cc1
Cc1ccc(S(=O)(=O)C(C#N)=Cc2c(N3CCN(C)CC3)nc3ccccn3c2=O)cc1
CC1(C)CC(=O)c2cc(OCC(=O)NCCCN3CCN(c4ccccc4F)CC3)ccc2O1
NC(=O)c1ccccc1NC(=O)CN1CCOCC1
Brc1ccc(OCCOCCN2CCOCC2)cc1
NS(=O)(=O)c1ccc(CNC(=O)NC23CC4CC(CC(C4)C2)C3)cc1
CCOc1ccc(S(=O)(=O)N(C)CCO)cc1-c1nc(O)c2c(n1)c(C(C)(C)C)nn2C
CCC1(COC(=O)Nc2cccc(Cl)c2)COC1
CCCNC(=O)c1cc(S(=O)(=O)N2CCc3ccccc32)ccc1F
C=CCNc1nnc(SCC(=O)N2CCCCC2)c2ccccc12
COc1ccc(C2CC(=O)c3cnc(NC(=O)c4ccccc4)nc3C2)c(OC)c1
Cc1ccsc1C(=O)OCC(=O)NCc1ccc2c(c1)OCO2
CC1CCCCN1C(=O)c1cc(-c2ccc(Cl)c(Cl)c2)on1
c1ccc2[nH]c(NCCCN3CCOCC3)nc2c1
Cc1cc(C)n(Cc2ccc(C(=O)O)o2)n1
CCCCN(CC)C(=O)Cc1c(C(=O)O)[nH]c2ccc(Cl)cc12
O=C(Nc1ccc2c(c1)OCCO2)NC1(C(F)(F)F)Oc2ccccc2O1
Cc1ccc2nc(O)c(CN(Cc3ccccc3)Cc3nnnn3C3CCCC3)cc2c1
CC(=O)Nc1ccc(S(=O)(=O)c2ccc(N)cc2)cc1
O=C(CN(c1ccccc1F)C(O)c1csc(O)c1)NCc1ccc2c(c1)OCO2
Cc1[nH]c2ccc(-c3nnc(SCC(=O)N4CCCc5ccccc54)o3)cc2c1C
CC(=O)c1cccc(N2C(=NC(=O)C(C)C)SC3C=S(O)(O)=CC32)c1
CSc1nnnn1-c1cccc(O)c1
CC1(C)CC(=O)C2C(=Nc3ccccc3NC2c2ccc3c(c2)OCO3)C1
CCC(C)(C)NC(=O)C(c1cccn1C)N(Cc1ccc(C)cc1)C(=O)Cn1nnc2ccccc21
Cn1cnnc1SCC(=O)NCc1cccc(C(F)(F)F)c1
CC(Sc1nnc(O)nc1O)C(=O)OCc1ccccc1
COc1ccc(-c2[nH]nc3c2C(c2ccc(OC(=O)N4CCOCC4)cc2)C(C#N)C(=N)O3)cc1
O=C(O)CCC(=O)c1ccc2c(c1)OCCO2
CC1C(=NC(=O)NC(C)n2c(O)c3c(c2O)C2C=CC3C2)C(=O)N(c2ccccc2)N1C
c1ccc(CNn2nnnc2-c2ccccc2)cc1
CCOC(=O)c1c(-c2ccccc2)csc1NC(=O)c1nn(CC)cc1Br
Cc1ccc(CCNC(=O)Cn2cccc2)cc1
CCN1CCN(Cc2nc3c(c(=O)n(C)c(=O)n3C)n2Cc2ccc(Cl)cc2Cl)CC1
CCOC(=O)N1CCN(C(=O)CCc2ccc(S(=O)(=O)NCCc3ccccc3)cc2)CC1
COc1ccc(NC(=O)CN2CC(c3ccccc3)CC2=O)cc1OC
CC(CCc1ccccc1)NC(=O)CSc1nc(N)cc(N)n1
CCOC(=O)C1CCc2sc(N)c(C#N)c21
COc1ccc(Cl)cc1-c1nnc(S)o1
CN1C(=O)CC(=NC(=O)CSc2nnc(-c3cccs3)n2C)N(C)C1=O
c1ccc(-c2nn3c(Cn4nnc5ccccc54)nnc3s2)nc1
Cc1cccc2cc(C#N)c(NCCNS(=O)(=O)c3ccc4c(c3)OCCO4)nc12
Cn1c(-c2ccc3ccccc3n2)nc2cnccc21
O=C(O)C1CCCN1S(=O)(=O)c1cc(Cl)ccc1Cl
CC12CCC(C(N)=O)(c3nc4ccccc4nc31)C2(C)C
CSc1ccccc1NC(=O)c1c(Br)cnn1C
CCN1C(SCc2ccc(C(=O)OC)o2)=NNC1=C1C=Nc2ccccc21
COc1ccc(OC)c(S(=O)(=O)n2nnc3cc(Cl)ccc32)c1
Cc1nnc(NC(=O)c2ccccc2F)s1
CCOc1ccccc1OCC(=O)Nc1ccc(S(=O)(=O)N(C)C)cc1
CC(=O)c1c(O)c(O)n(CCN2CCOCC2)c1-c1ccc(N(C)C)cc1
CCCN1C(=O)C(C(=O)Nc2nnc(C)s2)C(=O)c2ccccc21
CCC(C)C(=O)Nc1c2c(nc3c1CCC3)CCCC2
CCN(CC)C(C(=O)Nc1ccc2c(c1)OCO2)c1ccccc1
Cc1cc(N2CCOCC2)c2c(N)c(Br)cc(C)c2n1
CCOc1cccc2cc(-c3nnc(-c4ccccc4)o3)c(=O)oc12
OCCOCCN1CCN(C(c2ccccc2)c2ccc(Cl)cc2)CC1
CCOC(=O)c1[nH]c2ccc(OC)cc2c1NC(=O)N1CCOCC1
O=C(COc1ccccc1Cl)NC(=O)NC1CCCC1
Cc1ccc2nc(Cc3ccc(N)cc3)oc2c1
CCn1c(=O)c(C(=O)Nn2c(C)nc3ccccc3c2=O)c(O)c2ccccc21
CCOC(=O)c1cnn(-c2nc(O)c3c4c(sc3n2)CCCC4)c1N
COC(=O)N1CC(c2ccccc2)CC1=O
Cc1cccc(N2CN=c3sc(=Cc4ccncc4)c(=O)n3C2)c1
O=C(CCCC(=O)N(CC(=O)NC1CCCC1)Cc1ccc(F)cc1)Nc1ccccn1
Cn1c(=O)c2c(nc(CN3CCN(c4ccccc4)CC3)n2Cc2ccccc2Cl)n(C)c1=O
Cc1nc2nc(C)c(CCC(=O)NCCCN3CCN(c4cccc(Cl)c4)CC3)c(C)n2n1
COc1ccccc1NC(=O)CC(NCc1ccccc1)C(=O)O
CCOC(=O)CSC1=NC(=O)C(C(=O)OC)C(c2ccc(C)cc2)C1C#N
Cc1cc(NS(=O)(=O)c2ccc(NC(=O)CCCOc3ccccc3)cc2)no1
Cc1ccccc1NC1=Nc2ccccc2CS1
COCCn1nnnc1C(C(C)C)N(Cc1cccnc1)Cc1ccccc1Cl
CCCc1cc2c(=O)c(-c3ccccn3)coc2cc1OC
COc1ccc2[nH]cc(C(=O)CN3CCCCC3C)c2c1
COC(=O)c1sccc1NC(=O)c1ccc(Cl)s1
CCOC(O)c1[nH]c2cc(-c3ccc(N(C)C)cc3)cc(O)c2c1C
CC1CN(Cc2nc3c(c(=O)n(C)c(=O)n3C)n2CCCO)CC(C)O1
CN(C)Cc1c(O)ccc2oc(Cc3ccccc3)cc12
Nn1cc(-c2ccccc2)nc1SCC(=O)NC1C=S(O)(O)=CC1
O=C(NCC(F)(F)F)Nc1cccnc1
COc1ccc(N2CCN(C(=O)c3ccc(NS(=O)(=O)c4cccc(F)c4)cc3)CC2)cc1
Cc1cc(O)nc(-c2ccccc2O)n1
O=C1CCCCC1Sc1nc2ccccc2o1
CN(C)c1ccc2nonc2c1N
CC(O)CNc1nc2c(c(=O)n(C)c(=O)n2C)n1CCc1ccccc1
Cc1ccc2nc(O)c(CN(CCc3ccccc3)C(=O)N3CCOCC3)cc2c1
COc1ccc2nc(O)c(CN(Cc3ccco3)C(=O)c3ccccc3)cc2c1
CCOc1ccc(-n2c(O)cc(SCCN)c2O)cc1
O=C1OCCC1Sc1nc2cc(Cl)ccc2s1
O=C(C1CC2CCC1C2)N1CCN(Cc2ccc3c(c2)OCO3)CC1
Cc1noc(C=CN(C)C)c1S(=O)(=O)NC1CCCCC1
COc1ccc2cc(S(=O)(=O)N3CCOCC3)ccc2c1
CCOc1ccc(-n2nnc3c(=O)n(CC(=O)N4CCCc5ccccc54)cnc32)cc1
Cn1c(SCC(=O)N2CCCC2)nc2ccccc2c1=O
Cc1nn(-c2ccccc2)c2sc(C(=O)N(CC(=O)NC(C)(C)C)Cc3ccco3)cc12
CCn1c2c(c3cc(C(=O)O)ccc31)CCCC2=O
CCC1(CC)Cc2ccccc2C(=N)C1C#N
CCCCN1C(=O)NC(=O)C(C=Nc2c(C)n(C)n(-c3ccccc3)c2=O)C1=O
OCCNCc1ccc(OC2CCCC2)cc1
O=C(Nc1cccnc1)Nc1ccc(Br)cc1Cl
O=C(NCc1cccnc1)C1CCN(S(=O)(=O)c2cccs2)CC1
Cc1ccc(-n2cc(C(O)Nc3ccc4c(c3)OCO4)cc2O)cc1
COc1ccc(-n2c(Cc3cccn3C)nnc2SCC(=O)Nc2nccs2)cc1
O=C(NCCc1ccccc1F)C1CCCN1S(=O)(=O)c1ccccc1
Cc1ccc(NC(=O)C2CCN(C(=O)NC3CCCCC3)CC2)cc1Cl
Cc1nc(NCc2ccccn2)c2ccccc2n1
O=C(CSc1nnnn1-c1ccc2c(c1)OCCO2)c1cccc2c1OCCO2
O=C(CNC(=O)C12CC3CC(CC(C3)C1)C2)NC1=NCCS1
Brc1ccc(-c2nnc3ccc(N4CCN(c5ccccc5)CC4)nn23)cc1
Cc1ccc(-c2cnc(NC(=O)CCC(=O)N3CCCCC3)n2C)cc1
Cc1nc2ccccc2c(=O)n1NC(=O)c1ccccc1Cl
Cc1ccc(C)c(OCC(=O)Nc2ccc3c(c2)OCO3)c1C
N#CCCN1CCN(C(CNS(=O)(=O)c2ccc(Cl)cc2)c2ccccc2)CC1
CCC(=O)Nc1nc2c(OC)ccc(C)c2s1
OCC#Cc1cnc2ccccc2c1
COc1ccc(CNC(O)c2cc(-c3cccc(OC)c3)no2)cc1
O=C(NCc1ccccc1)c1ccc(CN2CCOCC2)cc1
Cc1cc(N2CCC(C)CC2)nc2ccc(-n3c(O)ccc3O)cc12
CC(C)(C)n1nnnc1C(c1ccc2ncccc2c1)N1CCSCC1
O=C1NC(=O)N(Cc2ccccc2)C(=O)C1C=NCCN1CCNCC1
CCOC(=O)N1CCN(S(=O)(=O)c2c(C)cc(C)cc2C)CC1
COc1ccc(NC(=O)C(NS(=O)(=O)c2ccc3c(c2)CCCN3C(C)=O)C(C)C)c(OC)c1
Cc1cc(OCc2nn[nH]n2)c2c(c1)OC(=O)C1CCCC=C21
Cc1cc(C(=O)COC(=O)CCCN2C(=O)c3ccccc3C2=O)c(C)n1C
O=C(Cn1nnc(-c2cccc(C(F)(F)F)c2)n1)NC1CCCC1
O=C(Nc1cc(C(F)(F)F)ccc1Cl)C1CCN(c2nnc(-n3cccc3)s2)CC1
CC1(C)CC(=O)C2CN(CCCN3CCOCC3)CN=C2C1
COc1ccc(CNC(=O)C(C#N)c2nc3ccccc3nc2N2CCCC2)cc1
CSc1nc(-c2ccco2)nn1S(=O)(=O)c1ccc(C)cc1
COc1ccccc1OCCCn1cc(C(=O)c2ccco2)c2ccccc21
CCN1CCN(CCNC(=O)C2CCCN(Cc3nc(-c4cccc(Cl)c4)oc3C)C2)CC1
CCc1cc2c(=O)c(Oc3ccccc3F)c(C)oc2c(CN(C)C)c1O
CNC(=O)c1cc2cc(OC)ccc2n1CCN(C)C
COC(=O)c1cc(Br)ccc1OC(=O)c1cccnc1
CCOC(=O)N1CCC(NC(=O)Cn2cc3c(n2)CCC(C)C3)CC1
CCOC(=O)c1cccc(NC(=O)CCc2nc(-c3ccc(C)cc3)no2)c1
CC(=O)C1C(c2ccc(F)cc2)NC(=O)NC1(O)C(F)(F)F
CCCCSc1nc(N)c(C#N)c(-c2cccs2)c1C#N
Sc1nnc(C2COc3ccccc3O2)o1
CCCCC(=O)OCC(=O)Nc1ccc(OC(F)F)cc1
N#Cc1c(N)nc2c(c1-c1cccc(O)c1)CCCCCC2
Cc1cccc(C=S(O)(O)=Cc2ccc(C(=O)O)o2)c1
C=C(C)C1Cc2c(C)nn(-c3ccccc3)c2C1
Cc1ccc(Cn2nnc3c(=O)n(CC(=O)c4ccccc4)cnc32)cc1
CCN1C(=O)C(C(=O)CN2CCOCC2)C(=N)N(Cc2ccccc2)C1=O
CC1CCN(c2ccc(C(=O)NCc3cccs3)cn2)CC1
O=C(Nc1ccc2c(c1)nc1n2CCSC1)c1ccccc1
CCc1cccc2c(O)c(C(=O)NCCN3CCOCC3)cnc12
COc1ccc(C(=O)C=CN=C2C(=O)N(c3ccccc3)N(C)C2C)cc1OC
O=C(NCC(c1cccnc1)N1CCN(c2ccccc2)CC1)C1CCCCC1
N=C1C=CC=C2C1=NC1(CCCCC1)N2O
COC(=O)C(Cc1ccccc1)NC(=O)N1CCCCC1C
CCC(c1nnnn1CCOC)N1CCN(C(=O)c2ccco2)CC1
COc1cc(C(=O)N2CCN(C(=O)COc3ccc4ccccc4c3)CC2)cc(OC)c1OC
Cc1ccccc1-n1c(=C(C#N)C(=O)Nc2ccccc2)sc(=Cc2ccco2)c1=O
Cc1cc(C(C)(C)C)oc1C(=O)Nc1ccc(CC(=O)O)cc1
CC(=O)Nc1ccc(C(=O)Nc2ccc3c(c2)OCO3)cc1
Cc1cc(C)nc(N2CCCC(C(=O)Nc3nnc(C)s3)C2)n1
Cc1ccc(CNc2ccc(N3CCOCC3)c(C(=O)O)c2)s1
O=C(CN1CCOCC1)Nc1ccccc1-c1ccccc1
CCOc1cc(CNCC2CCCO2)cc(Br)c1OCC(N)=O
CC1CC(C)CN(CC(C)(C)NS(=O)(=O)c2ccccc2)C1
FC(F)(F)COc1nc(N2CCCCC2)nc(N2CCNCC2)n1
CCN(C(=O)CCN1C(=O)c2ccccc2C1=O)C1CCCCC1
COc1ccc(N(C(=O)c2ccc(S(=O)(=O)N3CCOCC3)cc2)C2=CC=S(O)(O)=C2)cc1
CCC(C(=O)OC)n1cnc2c(nnn2-c2ccc(OC)cc2)c1=O
C=C(C)c1cccc(C(C)(C)NC(=O)N2CCOCC2)c1
NS(=O)(=O)c1ccc(CCNC(=O)c2cncc(Br)c2)cc1
Cc1cccc(N2C(=O)C3C4C=CC(C4)C3(C)C2=O)c1
O=C(Oc1cccc2c(O)nccc12)c1ccccc1
COc1ccc(S(=O)(=O)N(C)C2C=S(O)(O)=CC2)cc1OC
O=C(O)C1C(c2ccccc2)C(C(=O)OCc2ccco2)C1c1ccccc1
CC1CCN(S(=O)(=O)c2ccc3c(c2)oc(=O)n3CC(=O)N2c3ccccc3CC2C)CC1
O=C(CN1CCN(S(=O)(=O)C=Cc2ccccc2)CC1)NC(=O)NCc1ccco1
COC(=O)C1C(=O)C2C(=NC(C)=C(C(=O)OC3CCCC3)C2c2ccc(N(C)C)cc2)CC1C
CSC1=NC2=CC(C)SC2C(=O)N1Cc1ccccc1
COCc1nnc(NC(=O)CSc2ccccc2)s1
COC(=O)C(C(=O)Nc1ccc(OC)cc1)C1CCCCCC1
COc1ccc(-c2ccc(=O)n(CC(=O)Nc3cccc(O)c3)n2)cc1OC
O=C(COc1ccc(S(=O)(=O)NC2CCCCC2)cc1Cl)NCc1cccnc1
COc1ccc(-c2c(C(=O)c3ccc4c(c3)CC(C)O4)c(O)c(O)n2CCN2CCOCC2)cc1
CCOC(=O)CNS(=O)(=O)c1ccc(C(=O)O)cc1
O=C(O)COc1cccc(NC(=O)c2ccccc2)c1
CCOc1ccc(OCC)c(NC(=O)CCCN2C(=O)c3cccnc3C2=O)c1
O=c1c2ccccc2oc2c(O)n(CCCO)c(-c3cccc(F)c3)c12
COc1cc(NC(=O)CSc2nnnn2-c2ccccc2)cc(OC)c1OC
CCC12CN3CC(CC)(CN(C1)C3c1c(O)ccc3ccccc13)C2=O
COc1ccc(C(=O)NCCn2cc(SCC(=O)N3CCOCC3)c3ccccc32)cc1
Nc1c(C(=O)OC2CCCCC2)c2nc3ccccc3nc2n1CC1CCCO1
COc1ccc(C2N(c3cc(Cl)ccc3OC)C(=O)C3CCCN32)c(OC)c1
CCCCC(c1nnnn1CS(=O)(=O)c1ccc(C)cc1)N1CCN(c2ccccc2)CC1
COc1cc(C)ccc1NC(=O)c1ccc(S(=O)(=O)N2CCOCC2)cc1
CCN(CC)C(=O)C(C)N(C#N)c1nc(SC)nc(N(C)C)n1
COc1ccccc1NC(=O)N1CCCC1C(=O)NCc1ccc(F)cc1
Oc1cc(N2CCC(O)(c3ccc(Cl)cc3)CC2)c(O)[nH]1
CCCn1nnnc1SCC(=O)Nc1nnc(CC)s1
CCOc1ccc2nc(O)c(CN(CCO)C(=O)c3ccc(Br)cc3)cc2c1
O=C(CN1CCN(c2nc(-c3ccccc3)cs2)CC1)Nc1ccc2c(c1)OCO2
COC(=O)c1ccnc(C=NO)c1
Cc1ccc(-c2csc3nnc(SCC(=O)NCc4ccc5c(c4)OCO5)n23)cc1
CC1(C)Oc2ccc3ccc(=O)oc3c2C(C=NCCO)C1=O
CCOC(=O)N1CCC(NC(=O)CN2C(=O)CCSc3ccccc32)CC1
CCC(=O)Nc1nonc1-c1nc2ccccc2n1CCC(C)C
C=C(C)c1cccc(C(C)(C)NC(=O)Nc2ncccn2)c1
COc1ccc(OCc2nc(N)nc(Nc3cccc(C)c3C)n2)cc1
C=C1C(=S(O)(O)=Nc2cc(Cl)ccc2Cl)C(=O)N(C)C(=O)N1C
Nc1nc2n(n1)C(c1ccccc1)CC(c1ccc(F)cc1)N2
Cc1cccc(N2CCN(C(=O)CCN[SH](=O)(O)c3ccc4nc(O)ccc4c3)CC2)c1C
CC1CCCCN1S(=O)(=O)c1ccc(C(=O)Nc2nnc(-c3ccccc3Cl)o2)cc1
CCCCOc1nc(N)nc(-c2ccccc2)n1
COc1cc(-c2nc(S(=O)(=O)c3ccc(Cl)cc3)c(N3CCOCC3)o2)cc(OC)c1OC
CCN1CCN(c2ncc(C(=O)N3CCN(c4ccccc4OC)CC3)c3ccccc23)CC1
CCCOc1ccc(-c2c3c(=O)c4cc(C)c(C)cc4oc3c(O)n2CCCN(C)C)cc1
CC(=O)c1cc2c(cc1NC(=O)Nc1cccc(Cl)c1)OCCO2
O=C(O)C1C2CCC(C2)C1C(=O)Nc1cc(F)ccc1F
C=CCOc1ccc(C(=O)c2c(O)c(O)n(CCCOC)c2-c2ccc(O)c(OC)c2)cc1
CCc1cc(C(=O)Nc2ccccc2)cs1
CCCCn1c(Oc2ccc(C(=O)OC)cc2)nc2c1c(=O)n(C)c(=O)n2C
Cc1ccc2c(c1)c1c(n2C)C(C(N)=O)CCC1
CCc1ccc(N(CC)c2ncnc3nc[nH]c23)cc1
Cc1ccc(F)c(NC(=O)C2CCCCC2C(=O)O)c1
O=C(OCc1nnc(-c2ccccc2)o1)c1ccc(S(=O)(=O)NCc2ccco2)cc1
CCN1CCc2c(C#N)c(N3CCOCC3)nc(NCCO)c2C1
CCOc1cc(-c2noc(N)c2C(=O)OC)cc(OCC)c1OCC
CCOC(=O)c1ccccc1NC(=O)c1ccc(Cl)c(S(=O)(=O)N2CCOCC2)c1
CC(=O)NC1(C(F)(F)F)C(=O)N=C2C1C(=O)NC(=O)N2Cc1ccco1
O=C(Nc1ccc2nn(-c3ccccc3)nc2c1)c1ccc2c(c1)OCO2
COc1ccc(OC(C)C(=O)NCc2cccnc2)cc1
Cc1noc(C)c1C(=O)Nc1ccccc1-c1ccccc1
CCN(CC)CCNC(=O)c1ccccc1C(=O)c1ncc[nH]1
O=C(CN1CCN(Cc2ccc3c(c2)OCO3)CC1)N1CCc2[nH]c3ccc(F)cc3c2C1
O=C(CN(Cc1ccc2c(c1)OCO2)C(=O)CNS(=O)(=O)c1ccccc1)NCc1ccco1
Cn1c(=O)oc2cc(S(=O)(=O)N3CCC(C(=O)Nc4ccc(OC(F)(F)F)cc4)CC3)ccc21
N#Cc1cc2c(nc1SCC(=O)N1CCCCC1)CCCC2
O=C(c1ccccc1)c1ccncc1
CCOC(=O)C1C(C)=Nc2nnnn2C1c1ccc(OC)c(Br)c1
OCCN1CCOCCN(CCO)CCOCC1
CCCc1cc(O)nc(SCC(=O)N(C)C2C=S(O)(O)=CC2)n1
O=C1CC(c2cccc(Cl)c2)CC(=O)C1C=NCCCO
Cn1c(=O)c2c(ncn2CC(=O)N2CCN(c3ccccc3F)CC2)n(C)c1=O
CCOc1ccccc1NS(=O)(=O)c1ccc(OC)c(OC)c1
CC(C)(C)OC(=O)N1CC(O)CC1C(=O)OCC(=O)c1ccc(Cl)cc1
CCOC(=O)N1CCN(C(=O)c2cn(C)c3ccc(S(=O)(=O)N4CCCC4)cc3c2=O)CC1
Cc1nc2cc(C(=O)O)ccc2n1-c1ccccc1
O=C(c1cc(C2CC2)on1)N1CCN(C(c2ccccc2)c2ccccc2)CC1
COc1ccc(C(=O)NC2(C(F)(F)F)N=C3SCCN3C2=O)cc1
COc1cccc(-c2nnc3sc(-c4ccccc4)nn23)c1
CCN=c1scc(C)n1N=Cc1ccsc1
CCOC(=O)N1CCN(C(=O)c2ccc(CNS(=O)(=O)c3ccc(OC)cc3)cc2)CC1
Cc1nc(C)c2c(O)cc(-c3ccccc3)nc2n1
Oc1cc(N2CCN(c3cc(O)n(CCc4ccccc4)c3O)CC2)c(O)n1CCc1ccccc1
CCCC=S(O)CC(COCc1ccccc1)OC(=O)CSc1nc(C)cc(C)n1
COC(=O)c1ccc(Cn2cnc3c(cnn3-c3ccc(F)cc3)c2=O)o1
CCOC(=O)C(C(=O)OCC)C(N)=NCCCO
O=C1C2CCCN2C(c2ccccc2)N1c1ccccn1
COc1ccccc1N1CCN(C(=O)c2cnn3cccnc23)CC1
Cc1c(C(=O)N=C2C(=O)N(c3ccccc3)N(C)C2C)oc2ccccc12
NC(=O)C1(N2CCCCC2)CCN(CC(=O)Nc2ccc(Oc3ccccc3)cc2)CC1
C=C(C)COc1ccc(-c2nc(N)nc(C)c2Oc2ccccc2OC)c(O)c1
O=C1NC(c2ccccc2)C(C(=O)c2cccs2)C(O)(C(F)(F)F)N1
COC(=O)c1cc(NC(=O)CCc2c(C)nc3ncnn3c2C)cc(C(=O)OC)c1
CC(=O)NCCc1csc(-c2ccccc2)n1
CCc1nc(SCc2cccnc2)c2c(=O)n(C)c(=O)n(C)c2n1
CCn1cnc2cc(NCc3ccncc3)ccc21
O=c1c2ccccc2nc(N2CCCC2)n1-c1ccc(Cl)cc1
CCc1cccc(CC)c1N(COC)C(=O)Cn1c(CO)nc2ccccc21
CCCc1cc(O)nc(SCC(=O)c2ccc(S(=O)(=O)N3CCCC3)cc2)n1
CCC(Oc1ccc2c(c1)C(=O)CC(C)(C)O2)C(=O)NCCN1CCCCCC1
COc1ccc(Cl)cc1NC1=NCC(C)S1
CN(C)c1ccc2c(c1)N=C(c1ccco1)OP2(=S)N1CCOCC1
CCCc1cc(O)nc(SCc2ccccc2)n1
N#Cc1ccc(COC(=O)c2ccc3c(O)nc(CN4CCOCC4)nc3c2)cc1
CC(C)C(NS(=O)(=O)c1ccc2c3c(cccc13)C(=O)N2)C(=O)O
CC(C)C(c1nnnn1CCc1ccccc1)N1CCOCC1
CCCn1c(NCc2cccc(OC)c2O)nc2ccccc21
CCN(CC)C(=O)CSc1ncnc2c(-c3cccs3)nsc12
CCOC(=O)C(O)(c1ccc(N)c(OC)c1)C(F)(F)F
CCOc1cccc(C(=O)Nc2nnc(-c3ccco3)s2)c1
CC(C)c1nnc(NC(=O)CCC(=O)NCc2ccc3c(c2)OCO3)s1
CCOC(=O)CCc1c(C)nc(SCCCn2c(O)nc3ccccc32)c(C#N)c1C
O=C(Oc1ccc(-c2cnc3ccccc3n2)cc1)c1ccco1
CCCCCn1c(CN2CCN(C(=O)OCC)CC2)nc2c1c(=O)n(C)c(=O)n2C
COc1cc2c(cc1NC(=O)C1CCCO1)oc1ccccc12
CC(Nc1ccc(Br)cn1)c1cc(Cl)ccc1O
COc1ccc(C)cc1N(C(=O)CNC(=O)c1ccco1)C(C(=O)NC1CCCC1)c1cccnc1
O=C1NCCCCC1Nc1cc(O)n(-c2ccccc2)c1O
CCC(Sc1nc2ccccc2c2nc(CC(C)C)c(O)n12)C(=O)Nc1ccc2c(c1)OCO2
CC1(C)NC(=O)N(CCCCOc2cccc(C(F)(F)F)c2)C1=O
COc1ccc(-c2c3c(=O)n(C)c(=O)n(C)c3cn2Cc2ccccn2)cc1
O=[n+]1c2c(n(O)c3cc(Br)ccc31)CCC2
COc1ccc(OC)c(NC(=O)C2CCCN(S(=O)(=O)c3c(C)noc3C)C2)c1
COc1cc(C(=O)NC2CC3CCCC(C2)N3CC(=O)Nc2ccccc2)cc(OC)c1OC
Cc1nc2c(n1O)CCCC2=NO
CCOc1ccc(S(=O)(=O)Nc2cc(Cl)ccc2O)cc1
O=C1CCCN1c1ccc(S(=O)(=O)N2CCN(c3ccccn3)CC2)cc1
O=C(c1cccc(C(F)(F)F)c1)N1CCCC1
Cc1cc2nc(C)n3c4ccccc4nc3n2n1
O=C1c2ccccc2C(=O)N1CCc1nc2ccccc2c(=O)n1Cc1ccco1
COc1ccc2c(c1)c(C(=O)CN1CCN(C)CC1)c(C)n2Cc1ccccc1
Cc1ccc(OC(=O)c2cccc(C(=O)Oc3ccc(C)cn3)n2)nc1
CCOC(=O)c1cc(OC(=O)c2cccnc2)n(-c2ccccc2)n1
CSc1cccc(NS(=O)(=O)c2ccc3c(c2)oc(=O)n3C)c1
COc1ccc(-n2c(SCC(=O)C3C(=N)N(C)C(=O)N(C)C3=O)nc3ccccc32)cc1
O=C(c1ccccc1)n1nc(-c2ccccc2)nc1NCc1ccco1
CCOC(=O)c1c(C)n(C)c2ccc(OC(C)C(=O)OC)cc12
Cc1cc(Cl)ccc1OC(C)C(=O)O
CCc1c(C)nc(SCC(=O)CC(=O)OC(C)C)c(C#N)c1C
COC(=O)C1(CCSC)NC(c2ccccc2OC)c2c1c(O)n(C)c2O
Cc1ccc2c(Cl)cc(Cl)c(OCc3nnc(-c4ccccc4Br)o3)c2n1
COc1ccc2cc(C(C)C(=O)O)ccc2c1
Cc1cc(C)c2c(N)c(C(=O)c3ccccc3)oc2n1
Cc1nn(Cc2ccccc2Cl)c(C)c1NC(=O)c1noc2c1CCCCC2
COc1ccc(-n2ncc3c(N4CCC(C)CC4)ncnc32)cc1
CCOC(=O)CNC(=O)C(Cc1ccccc1)NS(=O)(=O)c1ccc2c(c1)CCC(=O)N2
CCCc1c(C)c2ccc(OCC(C)=O)cc2oc1=O
Cc1cc(C)n2nc(C(=O)Nc3cccnc3)nc2n1
COc1cccc(C2=NOC(C(=O)Nc3cccc(C(C)=O)c3)C2)c1OC
O=C(CSc1nc2ccccc2c(=O)n1-c1ccccc1)NCc1ccco1
O=C(NCc1cccs1)C1CCCN(c2nc3ccccc3o2)C1
Cc1ccc(C2CC(c3ccc(F)cc3)Nc3nc(N)nn32)cc1
O=C(CN1CCC(n2nnc3cc(F)ccc32)CC1)NCc1ccco1
CC(=O)Cc1nsc(NC(=O)c2c(-c3ccccc3Cl)noc2C)n1
CC1CCCCN1Cc1nc2c(c(=O)n(C)c(=O)n2C)n1CCCc1ccccc1
O=C(NCCCNCCCNC(=O)c1ccccn1)c1ccccn1
COc1cccc(NC(=O)Nc2cccs2)c1
Nc1nc(CN2CCN(Cc3ccc4c(c3)OCO4)CC2)nc(Nc2ccccc2)n1
CN(C(=O)c1cnc(N2CCN(c3ncccn3)CC2)c2ccccc12)c1ccc(Cl)cc1
CCOC(=O)c1ccccc1NC(=O)CN1CCC(n2nnc3cc(F)ccc32)CC1
CCOC(=O)N1CCN(C(=O)CSc2cc(C)nc3c(-c4ccccc4OC)c(C)nn23)CC1
COc1ccc(C(C)=O)cc1COC(=O)c1ccc(OCc2c(C)noc2C)cc1
CC(OC1=CCCC(=O)C1)C(=O)c1ccccc1
COC(=O)c1cccc(NC(=O)NC2CCCN2S(=O)(=O)c2ccc(Cl)cc2)c1
COc1ccc(CCNC(=O)CCN2C(=O)COc3ccc(C)cc32)cc1OC
COc1cccc(NC(=O)CC2SC(Nc3ccccc3)=NC2=O)c1
Cc1ccc(S(=O)(=O)N2CCCC2)cc1S(=O)(=O)N1CCCC1
COc1cc(OC)cc(OCC(O)Cn2cnc3cc(C)c(C)cc32)c1
CCN(CC)CCCNS(=O)(=O)c1ccc(OC)cc1
COc1ccccc1NC(=O)CSc1ncnc2c1oc1ccccc12
O=C(NC1CC1)C1CCN(c2ccc(S(=O)(=O)N3CCOCC3)cc2)CC1
Cc1ccc(C2N(c3ccc(Cl)c(Cl)c3)C(=O)C3CCCN32)o1
CCOC(=O)C1CCCN(C2C(=O)C(=O)C2=Nc2cccc(C)c2)C1
Cc1cccn2c(=O)c3cc(C(=O)NCc4ccco4)c(=N)n(CCc4ccccc4)c3nc12
O=C(NC(=O)c1ccccc1)OCC(F)(F)F
CN(C)C=Nc1nc2ccc3c(c2s1)CCCC3
CCn1c(-c2ccsc2)nc2c1c(=O)[nH]c(=O)n2Cc1ccccc1
CCCOc1cccc(-c2c(C(=O)c3ccc(OC)cc3)c(O)c(O)n2CCN(C)C)c1
O=C(NCCN1CCN(c2ccccc2)CC1)C1CCN(S(=O)(=O)c2cccc3nonc23)CC1
O=C(O)CCC1COc2ccccc2O1
Cc1ccc(S(=O)(=O)N2c3ccccc3NC(=O)C2CC(=O)Nc2ccccc2)cc1
CSc1nsc(SCc2cnc(C)nc2N)n1
CCN(CCCNC(=O)CCn1c(=O)[nH]c2ccccc2c1=O)c1ccccc1
CCC(=NCCN1CCOCC1)C1C(=O)NC(=O)N(c2ccccc2C)C1=O
CCN(CC)CCCNc1oc(-c2cccc(Cl)c2)nc1C#N
Cc1ccc(C(=O)CC2(O)C(=O)N(CN3CCOCC3)c3ccccc32)cc1
COc1ccc(C)cc1Nc1cc(C)nc2nc(C)nn12
CC(NC(=O)c1ccccc1NC(=O)c1ccco1)c1ccccc1
Cc1sc2nc(SCC(=O)N(CCO)CCO)n(C3CCCCC3)c(=O)c2c1C
CCCCn1nnnc1SCC(=O)Nc1sc2c(c1C#N)CCCC2
CCOC(=O)c1cnc2c(C#N)c(C)nn2c1C
COc1ccccc1Cn1nnc2c(O)nc(C3CCN(C(=O)c4ccc(C)cc4)CC3)nc21
COc1ccc(CNC(=O)c2onc(C)c2Cl)cc1
CCc1nc(CNC(=O)c2cc(OC)c(OC)c(OC)c2)no1
Cc1ccc(NCc2nc3ccccc3n2C)cc1
O=C(CN1C(=O)c2ccccc2S1(=O)=O)NCCSC1CCCCC1
C=CCSc1nc(N)c(C#N)c(-c2ccccc2)c1C#N
CCn1ncc(Cl)c1C(=O)NC(C)c1ccccc1
CCC(C)(C)NC(=O)C(c1cccn1C)N(C(=O)Cn1nnc2ccccc21)c1ccc(OC)cc1
CCC(CCC(=O)Nc1ccn(-c2ccccc2)n1)C(=O)O
CN(C)CCCn1c(O)c(O)c(C(=O)c2ccc(OCc3ccccc3)cc2)c1-c1cccnc1
COc1cc(-c2c3c(-c4cc(Cl)c(C)cc4O)n[nH]c3c(O)n2Cc2cccnc2)ccc1O
CC(=O)OC(C(=O)Nc1ccccc1)C(C)S(=O)(=O)c1ccccc1
N#CCCN(CC(=O)O)S(=O)(=O)c1ccccc1
C=C(C)CSc1nc(N)c2c(C)c(C)sc2n1
O=C(CCCn1c(=O)[nH]c2ccccc2c1=O)NC1CCCCCC1
COc1ccc(S(=O)(=O)N2CCCCCC2)cc1C(=O)OCC(=O)NC(N)=O
COc1ccc(OC)c(CCNC(=O)Cn2sc3nc(C)cc(C)c3c2=O)c1
C#CC1CN(Cc2ccccc2)CC(C#C)N1C
Cc1cc(C)nc(Nc2nc(C)c3cc4c(cc3n2)OCO4)n1
O=C(CCc1nc2ccccc2[nH]1)Nc1ccccc1
O=C(CN1CCOCC1)Nc1ncc(Br)cc1Br
O=C(O)C1CSC2(c3ccc4c(c3)OCCO4)CCC(=O)N12
O=C(CCCn1c(=O)[nH]c2ccccc2c1=O)N1CCN(Cc2ccc3c(c2)OCO3)CC1
CCCCN1CCc2c([nH]c3ccc(C)cc23)C1=O
COC(O)c1[nH]c2cc(-c3ccccc3)cc(O)c2c1C
C(=Nn1cnnc1)c1cn(Cc2ccccc2)c2ccccc12
Cc1ccc(C(C)C)c(OCc2nnc3n2CCCCC3)c1
COc1cccc(Oc2nc3ncn(Cc4ccccc4)c3c(=O)n2C)c1
Cc1nnc(NCCc2ccccc2)n(N)c1=O
CNC(=O)NC(=O)CSc1ncc(C(F)(F)F)cc1Cl
COc1nc(Nc2ccc(OC)c(Cl)c2)nc(OC)n1
O=C(Nc1ccccc1N1CCCCC1)c1cccc(F)c1
O=C(CCCSc1nnc(-c2cccs2)n1CC1CCCO1)c1ccccc1
Cc1ccc(-c2nc3ccccc3c(=O)n2CCCn2ccnc2)cc1
N#CCSc1nnc(COc2cccc3ccccc23)n1-c1ccccc1
CCc1nnc(NC(=O)C2CCN(c3cnccn3)CC2)s1
O=C1OCCC1Sc1nc2ccccc2s1
O=C(O)CCCC(=O)Nc1ccn(-c2ccccc2)n1
CCn1c(=O)cc(SCC(=O)N2CCC3(CC2)OCCO3)c2ccccc21
CCCCOc1ccc(-c2cc(O)n(C)c2O)cc1
Cc1ccc(-c2nc(NC(=O)CSc3nnnn3-c3ccccc3)ns2)cc1
O=C(CSc1nnc(COc2ccccc2)o1)N1CCN(c2ccccc2)CC1
CCn1c(CC(=O)Nc2ccc(C)cc2)nnc1SCC(=O)N1CCN(c2ccccc2)CC1
O=S(=O)(c1ccc(F)cc1)c1nc(-c2ccc(F)cc2)oc1NCCN1CCOCC1
COc1ccccc1CN1C(=O)CCC1(C)C(=O)NC1CCCCCC1
Cc1c(O)ccc(C(=O)COc2ccccc2F)c1O
CCOc1ccc(CCNC(=O)C2CCN(S(=O)(=O)N3CCOCC3)CC2)cc1OCC
CCc1c(C)sc(NC(=O)c2ccc(Br)o2)c1C(=O)OC
O=C1c2ccccc2C(=O)N1Cc1nc2ccccc2c(=O)n1-c1ccc(Br)cn1
O=C1OCCC1Sc1ncnc2sc3c(c12)CCC3
CCn1c(NC(=O)c2cccc(Cn3cc(Cl)cn3)c2)nc2ccccc21
COc1ccccc1N1CCN(C(=O)CSc2nnc(-c3ccoc3C)o2)CC1
COC(=O)c1c(NC(=O)CN2CCCC(C)C2)c2c(C)cccc2n1C
Cn1cccc1Cc1nnc(SCC(=O)NC2CCCC2)n1CCc1ccccc1
Oc1cc(-c2ccccc2)nc2ccccc12
Cc1c(C(=O)OCC(=O)N2CC(C)OC(C)C2)oc2ccc(Br)cc12
COc1cc(C2NC(=O)N=C(C)C2C(=O)OCC2CCCO2)ccc1O
CCC(C)(C(=O)NC1CCCC1)N(Cc1ccco1)C(=O)c1ccc2c(c1)OCO2
C=CCn1c(SCc2nc(O)c3ccccc3n2)nnc1-c1cc2cc(Cl)ccc2o1
Cc1nn(-c2ccccn2)c2nc(-c3cccs3)cc(C(=O)N3CCOCC3)c12
Cc1cc(C(=O)Nc2sc3c(c2C#N)CCC(C(C)(C)C)C3)no1
Cc1cc(C(=O)Nc2cccnc2)no1
CCOC(=O)c1c(-c2cccs2)csc1NC(=O)CSc1ncn[nH]1
COCCNC(=O)C(c1ccc(F)cc1)N(CC1CCCO1)C(=O)CCC(=O)Nc1ccccn1
COc1ccccc1NC(=O)c1c(NC(=O)c2ccco2)sc2c1CCC2
CC(CCc1ccccc1)NC(=O)C1CCCN(C(=O)c2cc3sccc3n2C)C1
CCC(C)C(NC(=O)c1ccccc1NC(=O)c1ccc(OC)cc1)C(=O)NCc1ccco1
COc1ccc(-n2cnnc2SCC(=O)c2ccc(S(=O)(=O)N3CCOCC3)cc2)cc1
CCN(CC)Cc1cc(CC(C(N)=O)C(N)=O)ccc1OC
COc1ccc(CNC(=O)C(OC(C)=O)c2ccccn2)cc1
Cc1ccc(NC(=O)Cn2c(=O)n(CCCCC(=O)NCc3ccco3)c(=O)c3ccccc32)cc1
COc1cccc(N2CCN(CC(=O)Nc3nc4c(s3)CC(C)CC4)CC2)c1
Cn1c(SCC(=O)N2CCCCC2)nc2c3ccccc3nc-2c1O
COC(=O)c1c(O)csc1Nc1cccc(C(F)(F)F)c1
CCN(CC(F)(F)C(F)F)S(=O)(=O)c1ccc(NC(=O)OC)cc1
COc1ccc(-c2cc(C(=O)N3CCc4ccccc4C3)no2)cc1OC
CN(C)C=C1C(=O)N(C2CCCCC2)C(=O)N(C2CCCCC2)C1=O
Cc1ccc(C(=O)c2c(O)c(O)n(CC(C)O)c2-c2cccc(F)c2)cc1
Cc1ccc(-c2noc(CCC(=O)NCCN3CCc4ccccc4C3)n2)cc1
CCOC(=O)C1CCN(C(=O)c2ccc(OCC)c(OCC)c2)CC1
CCOC(=O)c1ccccc1Nc1c2ccccc2c(O)n1C1CCN(C(=O)OCC)CC1
Cc1cc(C)c(NC(=O)CN2CCN3CCCC3C2)c(C)c1
COc1ccc(NCc2n[nH]nc2-c2ccccc2)cc1Cl
CCOC(=O)N1CCN(C(=O)CSc2nnc(COc3ccc(Cl)cc3)o2)CC1
CCSc1nc2sc3c(c2c(=O)n1C1CCCCC1)CCN(C)C3
O=C(O)CC1C(=O)NCCN1CC=Cc1ccccc1
COc1cccc(C(=O)CN2C(=O)C(C)(C)Oc3ccc(C(=O)N4CCCCCC4)cc32)c1
Oc1cc(Cc2ccccc2)c(O)n1CCc1ccc2c(c1)OCO2
CCOc1ccccc1CN(Cc1ccco1)S(=O)(=O)c1ccc(-n2cnnn2)c(OC)c1
O=C1CC(c2ccccc2)n2nc(N3C(=O)c4ccccc4C3=O)nc2N1
Cc1nc2sc3c(c2c2nc(-c4ccco4)nn12)CC(C)(C)OC3
CCCc1cc(O)n2nc(-c3ccc(C)cc3)cc2n1
CCOC(=O)N1CCC(NC(=O)CCC(=O)N2CC(C)Oc3ccccc32)CC1
CN(C)c1cccc(C(=O)NCC2(N(C)C)CCCCC2)c1
O=C(Nc1cccc(Br)c1)c1cc2ccccc2o1
CCOCCn1c(=O)c2c(nc3n2CCN3c2ccc(CC)cc2)n(C)c1=O
O=C(Cc1sc(N2CCCCC2)nc1O)Nc1cccc(C(=O)O)c1
CCC(C)NC(=O)C1CCC(=O)N1Cc1ccc(C)cc1
O=C(Nc1ccc(Cl)cc1)N1CCC(c2nc(-c3ccc(F)cc3)no2)CC1
O=C(CSc1nc2ccccc2c(=O)n1Cc1ccco1)c1ccc(F)cc1
CN(C)CCn1c(O)c(O)c(C(=O)c2ccc(F)cc2)c1-c1ccccc1
CSc1ncccc1C(=O)OCC(=O)Nc1cc(C(F)(F)F)ccc1N1CCOCC1
Oc1nc(N2CCOCC2)nc2c1CCCC2
CC(C)C(=O)Nc1cccc(C(=O)NCc2ccc(S(N)(=O)=O)cc2)c1
CC(NC(=O)c1ccc(Cl)cc1)C(=O)NC1=NCCS1
COc1cc(CN(C)CC(=O)c2[nH]c(C)c(C(C)=O)c2C)ccc1OC(F)F
CCN1C(=O)CC(=O)c2c1n(C)c(=O)n(C)c2=O
CCC(=O)N(CCO)Cc1cc2ccc(C)c(C)c2nc1O
O=C(Nc1ccc2nsnc2c1)c1cccs1
CCc1nnc(NC(=O)c2ccc(NS(=O)(=O)c3ccccc3)cc2)s1
CCOc1ccc(C(=O)c2c(O)c(O)n(CCN(C)C)c2-c2ccccc2)cc1Cl
O=C(NCC(c1cccnc1)N1CCN(c2ccc(F)cc2)CC1)c1ccccc1
Cc1cc(Br)ccc1NC(=O)CNC(=O)CN(C)Cc1nc(=O)c2ccccc2[nH]1
O=C(Nc1ccc(F)c(F)c1)NC1CCCCC1
CN(C)c1oc(-c2cccs2)nc1C#N
CCCCCn1c(SCCCC)nc2c1c(=O)[nH]c(=O)n2C
CCc1ccc2nc(O)c(CN(CCN3CCCC3)C(=O)NC3CCCCC3)cc2c1
COc1ccc(-n2nnc3c(=O)n(Cc4cccc(C)c4)cnc32)cc1
Cc1ccc(C2(C)NC(=O)N(CC(=O)NC(=O)NC3CCCC3)C2=O)cc1
O=C(c1ccccc1)c1nnc(-c2ccccc2F)o1
O=C(CN1C(=O)c2ccccc2S1(=O)=O)N1CCc2ccccc2C1
COCCCNc1oc(COc2ccc(Cl)cc2Cl)nc1C#N
COC(=O)Cc1n[nH]c2c1C(C1C=CCCC1)C(C#N)C(=N)O2
CCC(c1ccccc1)c1nc(-c2ccccn2)no1
CCn1c(C)c(C(C)=O)c(N2CCCC2)nc1=S
CC(c1ccco1)N(C(=O)c1cccs1)c1ccccn1
COc1ccc(OC)c(S(=O)(=O)NCc2cn3cccc(C)c3n2)c1
COCCNC(=O)CC(NS(=O)(=O)c1ccc(NC(C)=O)cc1)C(C)C
CS(=O)(=O)N(CC(=O)N1CCOCC1)c1ccc2c3c(cccc13)CC2
N#CCCN1CCN(S(=O)(=O)c2ccc(S(=O)(=O)NCc3ccccc3)cc2)CC1
CCOc1ccc(CCNC(=O)C(CC)n2nc(C)n3c(cc4sccc43)c2=O)cc1OCC
COC(=O)c1cc(Oc2ccc(C(=O)OC)cc2N)cc(C(=O)OC)c1
COc1ccc(OC)c(CN2C(=O)CCC2(C)C(=O)NC2CCCCCC2)c1
CCOC(=O)C1CCN(C(=O)c2cc(S(=O)(=O)N3CCOCC3)c(Cl)cc2Cl)CC1
CCOc1ccccc1N(CC)C(=O)Cn1ncc2c(=O)oc3ccccc3c21
COc1cc2c(C#N)c(N3CCCCC3)nc(N)c2c(N)n1
COC(=O)Cc1c(C)nc2nc(NCc3ccc(Cl)cc3)nn2c1O
CC(C)c1ccc2oc(-c3cc(N)ccc3O)nc2c1
Nc1nnc(COc2cccc(C(F)(F)F)c2)s1
COc1ccc(S(=O)(=O)N(CC(=O)N2CCN(c3ccccc3OC)CC2)c2ccccc2)cc1
COc1ccccc1-c1noc(-c2ccccc2C(=O)Nc2ccccc2)n1
Nc1c(C(=O)OCC2CCCO2)c2nc3ccccc3nc2n1Cc1cccs1
CCCN(c1ccc(C(C)C)cc1)S(=O)(=O)c1c(C)nc(O)nc1O
Cn1c(=O)c2c(nc(NCCCN3CCOCC3)n2Cc2ccc(Cl)cc2Cl)n(C)c1=O
CCOc1ccc(-n2cc(C(O)Nc3cccc(C)c3C)cc2O)cc1
CN(Cc1ccccc1)Cc1nc2c(c(=O)n(C)c(=O)n2C)n1Cc1ccc(F)cc1
Cc1cc(C)cc(OCc2nnc(SCC(=O)c3ccccc3)o2)c1
COc1ccccc1S(O)=Cc1ccc(C(=O)O)o1
Cc1ccc(NC(=O)c2ccc(NS(=O)(=O)c3c(C)noc3C)cc2)cc1C
O=C1NC(=O)C2(Cc3c(nc4ccccn4c3=O)N3CCCCCC32)C(=O)N1Cc1ccccc1
Oc1c2cccnc2c(O)n1Cc1ccc(F)cc1
CCOC(=O)CSC1=NC(=O)C(C(=O)OC)C(c2ccccc2Cl)C1C#N
O=C(CCN1C(=O)COc2ccccc21)N1CCC2(CC1)OCCO2
CCC1(CC)C(=O)N=C2c3ccccc3C(=O)N21
O=C1Nc2ccccc2C12c1c(c(O)n(-c3cc(Cl)cc(Cl)c3)c1O)C1CCCN12
Nc1c(C(=O)NCCN2CCOCC2)c2nc3ccccc3nc2n1-c1ccc2c(c1)OCO2
COc1c(C)cccc1C(=O)Nc1cc(Cl)ccc1N1CCOCC1
Cc1ccc(C)c(NC(=O)CCN2CC(C)OC(C)C2)c1
CC1CCN(C(=O)CSc2nnc(Cc3ccccc3)o2)CC1
COc1ccc(-c2noc(CN(C)S(=O)(=O)c3ccc(C)cc3)n2)cc1
CCOC(=O)c1sc2nc3n(c(=O)c2c1C)CCC(C)CC3
Cn1nc(-c2ccccc2F)c2cc(C(=O)N3CCN(C(=O)c4ccco4)CC3)sc21
CC(=O)Nc1nc2c(F)cccc2s1
CCOC(=O)c1ccc(CNC(=O)c2cc(C(C)(C)C)oc2C)o1
CCN(CC)CCCNC(=O)C1CCN(C(=O)c2cc3sccc3n2Cc2ccc(F)cc2)CC1
COc1ccc(C(=O)SC2=NCCS2)cc1OC
O=S(=O)(c1ccc2c(c1)OCCCO2)N1CCNCC1
CCN(CC)c1ccc(NC(=O)CSc2nc(C)cc(O)n2)cc1
CC(OCC(O)CN(C)CCOc1ccccc1)c1ccc(Cl)cc1
Cc1cc(N(CN2CCCC2=O)C(=O)c2ccc(F)cc2)no1
COC(=O)c1ccc(NC(=O)CSc2nnc(Cc3cccn3C)n2-c2ccc(F)cc2)cc1
CC(=O)c1ccc(NC(=O)CSC2=C(C#N)C(c3ccco3)C3=C(CCCC3=O)N2)cc1
CCOC(=O)c1c(C)[nH]c(C=Nc2ccccc2)c1O
O=C(CSc1nnnn1-c1ccccc1)c1cc2ccccc2oc1=O
CCOC(=O)C(NC(=O)c1ccccc1)(N1CCOCC1)C(F)(F)F
CCn1c(SCC(=O)NCCc2ccccc2)nnc1-c1ccco1
COC(=O)c1cc(O)n(-c2cccc(Cl)c2)c1C
O=C(Nc1ccccc1C(=O)OC1CCOC1=O)c1ccco1
CCCOC(=O)c1ccc(NC(=O)CCC(=O)OCC)cc1
O=C(NC1CCCCC1)C(c1ccccc1)N1CCOCC1
CCn1c(COc2ccccc2)nnc1SCC(=O)C(C)(C)C
CCOC(=O)c1cnc2c(Cl)c(Cl)ccc2c1N1CCN(C)CC1
O=C(CC1Oc2ccccc2NC1=O)NCc1ccccc1
O=C(c1ccco1)N1CCN(CC(=O)N(C2C=S(O)(O)=CC2)C2CCCCC2)CC1
CCOC(=O)N1CCC(NC(=O)Cn2c3ccccc3c3cnnc(O)c32)CC1
CCOc1ccc2nc(O)c(O)nc2c1
Cc1cc(NC(=O)CSc2cn(CCNC(=O)c3ccccc3)c3ccccc23)no1
Cn1c(C(C#N)C=C2CC=CCC2)nc2ccccc21
O=C1CC(c2ccccc2)CC(=O)C1C=NCC1CCCO1
CCOc1cc(C2C(C(=O)OC)=C(C)N=C3SCCC(=O)N32)ccc1OC(C)=O
CCOC(=O)c1ccc(S(=O)(=O)N2CCN(CC(=O)NC(=O)NC3CCCCC3)CC2)cc1
Cc1cc(NC(=O)c2oc3ccccc3c2C)ccc1-n1cnnn1
Cc1ccc(-c2nnn(CC(=O)N(c3cccc(O)c3)C(C(=O)NC(C)(C)C)c3cccs3)n2)o1
COc1ccc(S(=O)(=O)N(C)CC(=O)NC2CC2)cc1
CCOC(=O)CCc1nc2ccccc2nc1O
Cc1ccc(O)c(-c2cc(C(=O)Nc3ccc(S(=O)(=O)N4CC(C)OC(C)C4)cc3)[nH]n2)c1
COC(=O)COc1ccc(S(=O)(=O)Nc2ccc3c(c2)OCO3)cc1Cl
O=C(C1CCC1)N1CCc2cc(S(=O)(=O)NCC3COc4ccccc4O3)ccc21
Cc1nn(CC(O)Cn2cnc3c2c(=O)n(C)c(=O)n3C)c(C)c1Br
O=C1C(SC(F)(F)C(F)F)=C(C(F)(F)F)OC2C3C=CC(C3)C12
Cn1cccc1Cc1nnc(SCC(=O)Nc2ccc(F)cc2F)n1-c1ccc(F)cc1
CCCSC1=NC(=O)C(CC)C(=O)N1C(C)CC
CCOc1ccc(N(CCC#N)S(=O)(=O)c2ccc(OC)cc2)cc1
Cc1ccc(NC(=O)NC(=O)N(c2ccccc2)S(C)(=O)=O)cc1
CCOC(=O)C1CCCN(C2=NC(=O)N(c3ccccc3Cl)C(=O)C2)C1
Cc1ccc(S(=O)(=O)N2CCC(C(=O)NCCN3CCCCCC3)CC2)cc1
Cc1ccc(Cl)cc1NC(=O)C1CCCN(S(=O)(=O)c2c(C)noc2C)C1
COc1nc2c(s1)C(=O)NCCC2
O=c1c2ccccc2nnn1CSc1ccc2c(c1)OCCO2
CCOC(=O)N1CCC(n2cc3cccc(C(=O)NC(C)c4ccc5c(c4)OCCO5)c3c2O)CC1
CCOC(=O)C1CCN(C(=O)CSc2cc(=O)n(CC)c3ccccc23)CC1
O=C(CC1C=S(O)(O)=CC1)NC1CCCCC1
CC(n1cnnn1)C12CC3CC(CC(C3)C1)C2
CN(C)S(=O)(=O)c1ccc(C(=O)Nc2ccccc2OC(F)(F)C(F)F)cc1
Cc1noc(C)c1COC(=O)C1(c2cccc(F)c2)CCCC1
CC=[SH](O)(O)N=CCc1csc(-c2cccnc2)n1
CCOC(=O)C=C1SCC(=O)N1CC(=O)Nc1ccccc1OC(F)F
COC(=O)c1c(-c2ccc(OC)c(OC)c2)csc1N
CC(C)(CNCC(O)c1ccccc1)N1CCOCC1
O=C(Nc1nc2ccccc2n1CCOc1ccc(Cl)cc1)c1ccco1
CCOC(=O)C1C(Cn2ccc(C(F)(F)F)n2)=NC(=O)NC1c1ccc2c(c1)OCO2
COC(=O)CN1C(=O)C2(OCCCO2)c2cc(Br)ccc21
Nc1nnc(SCc2cc3c(cc2Cl)OCO3)s1
COc1cccc(C(=O)N(C2=CC=S(O)(O)=C2)c2ccc(OC)cc2OC)c1
CC(C)c1ccc(OCC(O)CN2CCN(c3ccccc3)CC2)cc1
Cc1nnc(SCc2ccc(C(=O)c3ccc(Cl)cc3)o2)n1-c1ccccc1
Cc1cccc(OCC(=O)OC2CN3CCC2CC3)c1
O=C(NCc1ccco1)Nc1cccs1
CCOc1cc(NC(=O)c2ccco2)c(OCC)cc1NC(=O)Cc1cccc(OC)c1
COc1ccc(CNC(=O)CSc2ncn[nH]2)cc1
Cc1nnc(NC(=O)CSc2ccccn2)s1
CCCCCNC(=O)C(C#N)c1nc2ccccc2nc1N1CC(C)OC(C)C1
CCC=C1CC(=O)Oc2cc(C)cc(OC(=O)c3ccco3)c21
CCCCCCC(=O)N(O)c1cc(O)n(-c2ccccc2)c1O
Cc1cc(OCc2nn[nH]n2)c2c(-c3ccccc3)cc(=O)oc2c1
CN(C)c1ccc(C=Cc2ccncc2)cc1
Cc1cc(-n2c(C)cc(C(=O)CSc3nnnn3-c3ccccc3)c2C)no1
Cc1ccc2[nH]c3cccc-3c(C(O)O)c2c1
O=C(Cn1cc2c(n1)CCCC2)Nc1cc(F)ccc1F
O=C(Cn1ncc2ccccc21)N1CCC2(CC1)OCCO2
COc1ccc(NC(=O)NC2(C(=O)N3CCCCCC3)CCCCC2)cc1
Cc1nc(SCC(=O)Nn2c(-c3ccccc3)nc3ccccc3c2=O)n[nH]1
CCC(C)N(C(=O)c1csnn1)C(C(=O)NCc1ccc(F)cc1)c1ccco1
CC(=O)Nc1nonc1-c1ccccc1
C=CCNC(=O)CN1CCC(O)(c2ccccc2)CC1
CCCc1cc(O)nc(SCC(=O)N2CCN(c3ccc(F)cc3)CC2)n1
O=S(=O)(NC1CCCCC1NCc1ccco1)c1ccccc1
CCOC(=O)C1CCCN(Cc2cc(Br)ccc2OC)C1
CCOC(=O)c1c(NC(=O)CSc2ncn[nH]2)sc(C)c1C
CCOC(=O)N1CCN(c2nc3c(c(=O)[nH]c(=O)n3C)n2Cc2ccccc2Cl)CC1
CCCCC1CCC(C(=O)N=C2C(=O)N(c3ccccc3)N(C)C2C)CC1
CCOC(=O)c1c(NC(=O)Cn2nnc3ccccc32)sc2c1CCC(C)C2
N#Cc1c(N=Cc2ccco2)sc2c1CCCCC2
Cn1ncc(N=Cc2ccccc2O)c1C(=O)N1CCOCC1
Clc1ccccc1OCc1nn2c(-c3ccncc3)nnc2s1
Cc1oc(-c2ccc(Cl)cc2)nc1CN1CCCC(C(=O)N2CCN(C(=O)c3ccco3)CC2)C1
CCN1C(=O)c2cccc3c(NC(=O)C(C)(C)C)ccc1c23
CCOC(=O)C=c1sc(=Cc2ccc3c(c2)OCCO3)c(=O)n1CC(=O)NCC1CCCO1
CCN(CC)S(=O)(=O)c1ccc(C(=O)N2CCN=C2SC)cc1
Nc1nonc1-c1nc2ccccc2n1CC(=O)N1CCCCC1
CCOc1cc(CN2CCCCC2)ccc1OC
COc1cc(OC)cc(C(=O)N2CCN(C(=O)c3cccc(F)c3)CC2)c1
CCC1=[N+]([O-])C(C)(C(C)=NO)N(O)C1(C)C
COc1cccc(-n2ccnc2SCC(=O)NCc2ccccc2)c1
CC1CCCC(=O)CCCCCc2cc(O)cc(O)c2C(=O)O1
CC(=NCc1ccc2c(c1)OCO2)c1c(O)nc(O)nc1O
c1csc(-c2ccc3ccccc3n2)c1
CCOC(=O)C(NC(C)=O)(NS(=O)(=O)c1ccccc1)C(F)(F)F
COc1ccc(C2(C(=O)Nc3cc(C)on3)CCOCC2)cc1
COCCCn1c(Cc2ccccc2)nnc1SCC(=O)N1CCCCC1
CCCCn1c(CCC(=O)O)ccc1-c1cccs1
Cc1cccc(OCC(=O)Nc2ccc3c(c2)OCO3)c1C
Cc1c(C(O)N2CCOCC2)[nH]c2cc(-c3ccc(Cl)cc3)cc(O)c12
COc1ccc(CNn2c(C)nc3ccccc3c2=O)cc1
Cc1cc(-n2c(C)cc(C(=O)CN3C(=O)NC4(CCCCCC4)C3=O)c2C)no1
N#Cc1nc(COc2ccc(Cl)cc2Cl)oc1N1CCOCC1
O=C(CN1C(=O)C2(OCCCO2)c2ccccc21)NCCc1ccccc1
O=C(Nc1ccc(O)cc1)c1ccc(C(=O)c2ccccc2)o1
O=C(OCCCCN1C(=O)c2ccccc2C1=O)c1n[nH]c2ccccc12
Cc1nc2c(-c3ccc(F)cc3)c(C)nn2c(C)c1CCC(=O)NC(C)CCc1ccco1
Cn1c(Cn2c(=O)sc3ccccc32)nnc1SCC(=O)N1CCCc2ccccc21
CC1(C)Cc2c(C#N)c(NCC3CCCO3)nc(-c3ccco3)c2CO1
O=S(=O)(c1ccc(Oc2ccccc2)cc1)N1CCOCC1
Cc1cc(C)cc(N(CC(=O)N=C2C(=O)N(c3ccccc3)N(C)C2C)S(C)(=O)=O)c1
CC1(C)C=C2C(C=C(C(=O)NCc3ccco3)C(=O)N2c2ccccc2)C(=O)C1
O=C(c1cnn(-c2ccccc2)c1-n1cccc1)N1CCN(C2CCCCC2)CC1
O=C(O)CCSc1nc2ccc(Br)cc2[nH]1
O=C(Nc1ccc(Cc2ccncc2)cc1)C1CC1
C=C1C(=S(O)(O)=Nc2ccc(OC)c(OC)c2)C(=O)N(C)C(=O)N1C
Cc1ccc(Cn2nnnc2CN2CCC(O)(c3ccc(F)cc3)CC2)cc1
CCOc1ccc(S(=O)(=O)NCCC(=O)OCN2C(=O)c3ccccc3C2=O)cc1
CCn1c(=NC(=O)CSC(C)=O)sc2cc(OC)ccc21
C=CCSc1nc(N)c2c(C)c(C)sc2n1
CCCCC(=O)Nc1sc2c(c1C(N)=O)CCC2
CN1C=CC=CC1=C1OC(=S)N(C)C1=O
COc1ccc(OC(=O)c2cccc(S(=O)(=O)N3CCCC3)c2)cc1
COc1ccc(C(C)N2CC34C=CC(O3)C(C(=O)O)C4C2=O)cc1
CCc1ccc(OC)c(S(=O)(=O)NCCOc2ccccc2)c1
CC(=O)Nc1ccc(S(=O)(=O)N2CCCc3ccccc32)cc1
CC(=O)c1c(O)c(O)n(Cc2cccnc2)c1-c1ccccc1Cl
Cc1cc(=O)n2nc(N3CCCC(C(=O)N4CCN(c5ccccc5)CC4)C3)sc2n1
Cc1ccc(S(=O)(=O)NC(=O)NCc2ccccn2)cc1
CCOC(=O)Cc1nnc(NC(=O)CSc2ccccc2)s1
Cc1ccc(C)c2nc(O)c(C(c3nnnn3Cc3ccco3)N3CCc4ccccc4C3)cc12
O=C(NC1CCCCC1)C(c1ccccc1)N(Cc1ccco1)C(=O)Cn1cnc2ccccc21
Cc1ccc(-c2noc(CSc3nnnn3-c3ccccc3)n2)cc1
COc1ccccc1OCCOCCn1cnc2ccccc2c1=O
Cc1ccc(C2CC(C(F)(F)F)n3ncc(C(N)=O)c3N2)cc1
COc1ccc(S(=O)(=O)N2CCN(c3nc4ccccc4nc3-n3nc(C)cc3C)CC2)cc1
O=C(NCc1ccc(F)cc1)c1ccc(C=S(O)(O)=Cc2ccc(F)cc2)o1
Cc1ccc(S(=O)(=O)Nc2oc(O)c(Cl)c2Cl)cc1
COc1ccc(Cc2nnc(SCC(=O)c3ccc(OC)cc3)o2)cc1
C1CCC(n2nnnc2CN2CCN(C3CCCC3)CC2)CC1
COc1ccc(C(=O)N2CCC(C(=O)Nc3ccc(OC)c(OC)c3)CC2)cc1
COc1ccc(CCNC(=O)c2cccnc2)cc1OC
CSc1ccccc1NC(=O)c1cc(CC(C)C)on1
CCCCOC(=O)c1ccc(NC(=O)CSc2nncn2C)cc1
O=C(NCc1ccc(N2CCCC2=O)cc1)NC1CCCCC1
Nc1nc2c(c3c1c(=O)oc1ccccc13)CCCCC2
Cc1oc(C)c2c(=O)ccc3c(c12)OC(=N)C(C#N)C3c1ccccc1Cl
CCOc1ccc(N(CC(=O)NC(C)CC)S(=O)(=O)c2c(C)noc2C)cc1
O=S(=O)(Nc1ncccc1O)c1ccc(Cl)cc1
Cc1ccc(-c2nnc3sc(C4COc5ccccc5O4)nn23)cc1
CC(CN1CCN(C)CC1)OC(=O)c1ccc(Cl)cc1
Cc1nc(N2CCN(c3ccccc3)CC2)c2c3c(sc2n1)CCC3
Cc1ccccc1CN1CCNC(=O)C1CC(=O)O
O=C(NCc1ccccc1Cl)C1CCN(S(=O)(=O)N2CCCCC2)CC1
COC(=O)c1cccc(NC(=O)C2COc3ccccc3O2)c1C
COc1ccc(Cl)cc1NC(=O)c1ccoc1C
Cc1cc(NC(=O)c2cccc(S(=O)(=O)N3CCCCCC3)c2)n(-c2ccccn2)n1
CC(=O)Nc1c(O)n(C)c2ccccc12
Cc1cccc(CSc2nnc(-c3ccco3)n2C)c1
CCN(CC)C(=O)c1ccc(O)c(OC)c1
COc1cc(CN2CCN(c3ccccc3F)CC2)cc(OC)c1O
Cc1sc(NC(=O)c2oc3ccccc3c2C)c(C#N)c1C
CC(=O)N(Cc1cc(O)nc2ccccc12)c1ccccc1
Cc1csc(NC(=O)c2cccs2)n1
CCN1CCN(CNC(=O)c2cnccn2)CC1
CC1=NN2C(=O)C(=NC(=O)c3ccc(C)cc3)CN=C2S1
O=C(CSC1=NS(=O)(=O)c2ccccc21)Nc1ccccc1
O=C1c2ccccc2C(=O)N1CCN1CCCCC1
Cc1ccc(C2c3cc4c(cc3OC(=N)C2C#N)OCO4)cc1
CCn1c(S)nnc1-c1cccc(Br)c1
CC1=NN2C(=O)CC(=CSc3nc(C)cc(O)n3)N=C2S1
CCn1c(=O)c(C)nn2c3ccccc3nc12
O=C(O)CCSCC(=O)c1ccc2c(c1)OCCO2
CCOc1ccccc1NC(=O)N1CCC(c2nc3ccccc3[nH]2)CC1
COc1ccc2c(c1)CC(C1(O)C(=O)N(C)c3ccccc31)C2=O
O=C1c2ccccc2N(Cc2ccc(Cl)cc2)C2=NCCN12
Cc1ccc2c(c1)c(C)cc(=O)n2CCC(=O)O
N#CC1C(=N)Oc2n[nH]c(-c3ccccc3)c2C1c1cccnc1
CSc1nsc(SCCN2C(=O)c3ccccc3C2=O)n1
COC1=CC(C=Cc2ccccc2)OC(=O)C1
Cc1cc(C)n(-c2nc3ccccc3nc2O)n1
O=S(=O)(c1ccc(NCCc2c[nH]c3ccccc23)nc1)N1CCOCC1
N#CCCn1cnc2ccccc21
CCn1c(SCC(=O)n2nc(C)cc2C)nnc1-c1ccc2c(c1)OCO2
N#Cc1nc(Cc2ccccc2)oc1NCCc1ccccc1
CCOC(=O)NC(CC(=O)O)c1ccc(OCC)cc1
Cc1sc2ncnc(SCC(=O)N3CCCC3)c2c1C
Cc1ccc(-c2c3c(=O)n(C)c(=O)n(C)c3cn2CCCN2CCOCC2)cc1
O=C(O)C1OC(C(=O)O)C2C1C(F)(F)C2(F)F
COc1ccc(C(CNC(=O)c2cc(O)nc3ccccc23)N2CCCC2)cc1
Cc1cc(C)n(C(=O)c2cccc(S(=O)(=O)N3CCOCC3)c2)n1
O=C(O)c1ccc(N=S(=O)(O)C=Cc2ccccc2)cc1
CS(=O)(=O)N1CCCC(C(=O)NCCc2ccccc2)C1
CC(=O)c1cc2c(cc1N)OCO2
CCCCCOC(=O)C(C)c1c(C)nc(S)nc1O
COc1cc(C)nc(NS(=O)(=O)c2ccc(C)cc2)n1
c1cc(-c2nnc3sc(C4CCCCC4)nn23)ccn1
COc1ccc(C(=O)Nc2cccc(N(C)S(C)(=O)=O)c2)cc1OC
COc1ccc(OC)c(NC(=O)CNC(=O)Cn2ccc3ccccc3c2=O)c1
O=C(c1ccco1)N1CCN(c2ncnc3c2oc2ccccc23)CC1
CC(Sc1nnc(Cn2c(=O)sc3ccccc32)n1C)c1ccccc1
CCC(C)n1c(SCC(=O)NC(=O)Nc2ccc3c(c2)OCCO3)nc2ccccc2c1=O
COc1cc(OC)c(C(=O)NC2CCCCCC2)cc1OC
CC1(c2ccncc2)N=c2ccccc2=C2Nc3ccccc3N21
Cc1sc2ncnc(SCC(=O)c3cccs3)c2c1C
CCCCNC(=O)Nc1cnn(CC)c1C(N)=O
CCC(=O)Nc1cccc(NC(=O)CSc2nnc(C3CC3)n2C)c1
C=CCOc1nc2c(c(=O)n(C)c(=O)n2C)n1C
O=C(CN(C(=O)CNS(=O)(=O)c1ccccc1)c1ccc2c(c1)OCCO2)NCc1ccco1
O=C1COc2ccc(C(=O)NCc3ccco3)cc2N1
CCOC(=O)c1cccc(-n2c(C)nc3ccccc3c2=O)c1
CCCN(CCC)CCCNS(=O)(=O)c1ccc2c(c1)oc(=O)n2C
CCN(CC)S(=O)(=O)c1ccc2oc(C(=O)Nc3ccc(OC)cc3OC)c(C)c2c1
COc1ccc(C2CC(c3ccccc3)Nc3nc(NC(=O)c4cccs4)nn32)cc1
COc1cc(C2C(C(N)=O)C(C)=Nc3nc(CCCO)nn32)cc(OC)c1OC
COc1cccc(C=Nn2c(SC)nnc2-c2ccccc2)c1O
CCCCc1ccc(NC(=O)CSC2=NC3=CCCC(=O)C3C(c3ccco3)C2C#N)cc1
Cc1cccc(N2CCN(C(=O)CCCOc3ccccc3)CC2)c1C
COc1cc2c(cc1OC)C(c1ccsc1)CC(=O)N2
C=CCn1c(SCC(=O)Nc2ccccc2CC)nnc1-c1ccncc1
Cc1cnc(NC(=O)COc2ccccc2Cl)s1
CCC(=Nc1ccc2c(c1)CCC2)C1C(=O)NC(=O)N(C2CCCCC2)C1=O
CN1CCN(c2nccc3c2ncn3C)CC1
Cc1cc(C)c2cc(C#N)c(N3CCCC3)nc2c1
Cc1cccc2cc(CN(CC3CCCO3)C(c3nnnn3Cc3ccco3)C(C)C)c(O)nc12
CCCCn1c(SCC(=O)c2ccc3c(c2)OCCO3)nnc1-c1ccoc1C
CC1(C)CC(=O)c2c(noc2-c2ccccc2)C1
O=C(CCCN1C(=O)c2ccccc2C1=O)N1CCC(c2ccccc2)C1
CCOc1ccccc1NC(=O)Cn1nnc(C(=O)NCc2ccco2)c1N
CN(C)c1ccc(C2N(c3ccc(F)cc3)C(=O)C3CCCN32)cc1
O=C(c1ccco1)N1C(=O)c2cccc3c(S(=O)(=O)N4CCCC4)ccc1c23
COc1ccc(C(O)Cc2nc3ccccc3n2C)cc1OC
CCOC(=O)N1CCN(C(=O)CN(c2ccccc2OC)S(=O)(=O)c2ccc(C)cc2)CC1
CC12CC(NC(=O)N1Cc1ccccc1)c1cc(Cl)ccc1O2
c1ccc(-c2nnc(-c3ccco3)n2-c2ccccc2)cc1
N#Cc1nc(Cc2cccc3ccccc23)oc1NCc1ccco1
Clc1ccccc1CN(Cc1ccccc1)c1ncnc2nc[nH]c12
CCSc1nnc(NC(=O)CCn2c(=O)oc3ccccc32)s1
COc1ccc(C2CC(=O)c3sc(N)nc3C2)cc1
Oc1c2c(c(O)n1-c1ccc(Br)cc1)C(c1ccncc1)N(c1ccccc1)O2
Oc1c2c(c(O)n1-c1ccc(Cl)cc1)C1CCCC1=C1CCCC12
O=C(O)c1ccc(S(=O)(=O)NC2CCCc3ccccc32)cc1
C=CCc1ccccc1OCC(CN1CCCCC1)OC(C)=O
Cn1c(=O)c2c(nc(CN3CCN(c4ccccc4)CC3)n2Cc2c(F)cccc2Cl)n(C)c1=O
COc1ccc(-c2cc(C(F)(F)F)n3ncc(C(=O)NCC4CCCO4)c3n2)cc1
CC(C)CCOC(=O)C1C2C=CC3(CN(Cc4cccs4)C(=O)C13)O2
O=C(NCC1CCCO1)C(C(=O)c1ccccc1)n1ccccc1=O
CCOC(=O)c1cccc2c1-c1ccccc1C2=NO
Cc1ccc2nsnc2c1S(=O)(=O)N(Cc1ccco1)Cc1cc2cccc(C)c2nc1O
CCCCN=C(C)c1c(O)csc1O
Cc1ccc(C(=O)CSc2nnc(COc3cccc(C)c3)o2)cc1
COc1ccc2cc(CCNC(=O)c3c(-c4ccccc4Cl)noc3C)c(=O)[nH]c2c1
OC(COC1C2CC3CC(C2)CC1C3)CN1CCOCC1
CSc1sc(C)cc1C1C(C#N)C(=N)N(c2cccnc2)C2=CC(C)(C)CC(=O)C21
Cc1nn(-c2ccccc2)c(C)c1C(=O)OCC(=O)N1CC(=O)Nc2ccccc21
O=C1CCc2cc(S(=O)(=O)NC(Cc3ccccc3)C(=O)NC3CCCC3)ccc2N1
O=C(Nc1ccc2c(c1)OCCO2)C1CCCN1S(=O)(=O)c1cccc2cccnc12
Cc1cccc(CCNC(=O)C2CCCN(S(=O)(=O)c3cccc4nsnc34)C2)c1
COc1cccc(C2CC(c3ccc(Cl)cc3Cl)n3nc(N)nc3N2)c1
C=CCn1c(-c2ccc(N)cc2)nc2ccccc21
COc1ccc(C=Nn2cnnc2)cc1COc1ccccn1
O=C(O)c1ccc(NS(=O)(=O)c2ccc3c(c2)OCCO3)cc1
Cc1cc(C(=O)Nc2sc3c(c2C#N)CCCCC3)cs1
NC(NC(=O)c1ccccc1)=C1C(=O)CCC1=O
O=C1CN(C(=O)COC(=O)C23CC4CC(CC(O)(C4)C2)C3)c2ccccc2N1
Cc1nn(Cc2ccc(Cl)cc2)c(C)c1NC(=O)c1cc(-c2ccco2)on1
O=C(Nc1ccccc1)NC1(C(=O)NCc2ccco2)CCCCC1
CC(C)N(Cc1nc(-c2ccccc2)no1)C(=O)CCCN1C(=O)c2ccccc2C1=O
CCCCCC1NC(=O)NC1CCCCCC(=O)O
COc1ccc(C(c2sc3nc(C)nn3c2O)N2CCCCC2)cc1
CS(=O)(=O)CCNCc1ccc(-c2ccc3ncnc(Nc4ccc(OCc5cccc(F)c5)c(Cl)c4)c3c2)o1
CC(C)Cc1nc(S(=O)(=O)c2ccc(Cl)cc2)c(N2CCOCC2)o1
Cc1cnc(-c2nnc(N(C)C(=O)C3CCOC3)s2)cn1
Cc1ccc(Nc2nc(N)nc(CC#N)n2)cc1
Cc1csc2ncc(C(=O)Nc3ccc(C(F)(F)F)cc3)c(=O)n12
Cc1ccc(C)c(N(CC(=O)N(C)C)S(C)(=O)=O)c1
O=C(NCc1ccco1)c1cc2ccccc2o1
FC(F)(F)c1cccc(N2CCN(Cc3cccnc3)CC2)c1
Cc1ccc(-c2nc(C#N)c(NCc3ccco3)o2)cc1
COC(=O)c1ccc(OC)c(CSc2nnc(COc3ccc(Cl)cc3)o2)c1
CCC(=O)OCCn1c(Br)nc2c1c(=O)[nH]c(=O)n2C
CC(C)CCn1cc(C(O)NCc2ccc(F)cc2)cc1O
CCNc1nc(NC(C)C)nc(N(C#N)Cc2ccccc2)n1
OC1CCN(C(c2ccc3ncccc3c2)c2nnnn2C2CCCCC2)CC1
Cc1ccc(C(=O)CSC2=NC3=CCCC(=O)C3C(c3ccco3)C2C#N)cc1
O=C(Nc1ccc2nc[nH]c2c1)c1ccco1
CC1CCCCC1NC(=O)Cn1c(CN2CCCCC2)nc2ccccc2c1=O
CCOC(=O)c1cccnc1SCC(=O)N(C)c1ccccc1
CCn1cc2c(c1-c1cccc(C)c1)c(=O)n(C)c(=O)n2C
O=C1c2ccccc2C(O)(Cc2ccccc2)N1C1CCCCC1
O=C(Nc1ccccc1Cl)c1cnccn1
COC(=O)C(C(=O)OC)=C(C=CN(C)C)N(C)C
C1=C(CCN=C2CCCCCN2)CCCC1
CCn1nnnc1SCC(=O)Nc1cc(OC)cc(OC)c1
CCN(CC)CC(=O)N(CC(=O)Nc1c(C)cc(C)cc1C)C1CCCCC1
O=C(NC1CCCCC1)N1CCCCCC1
CCCC(C)C1(CC)C(=O)N=C(Nc2ccc(F)cc2)NC1=O
CCOc1ccc(-n2nnnc2SCC(=O)c2ccccc2)cc1
Cn1c(=O)c2c(CC(=O)N3CCc4ccccc4C3)c(O)[nH]c2n(Cc2ccccc2)c1=O
CCC(Sc1nc(O)c2cnn(-c3ccc(Cl)cc3)c2n1)C(=O)OC
CCOC(=O)C1CCCN(C(=O)Cc2c(F)cccc2Cl)C1
CC(C)OCCCNC(=O)c1ccc(N(C)S(C)(=O)=O)cc1
CC(C)=C(C#N)c1nc2ccccc2s1
C=CCn1c(SCc2ccc(Cl)cc2)nc2c1c(=O)[nH]c(=O)n2C
Cc1noc(C)c1Cn1nc(C(=O)O)c2ccccc2c1=O
COc1ccc(Cn2c(O)c3onc(-c4ccccc4Cl)c3c2O)cc1
COc1cccc(-c2nc(C=S(O)(O)=CC(=O)NCc3ccccc3OC)c(C)o2)c1
CCOC(=O)C(C(C)=O)=C1OC(=O)c2ccccc21
CCn1c(CNc2ccc(F)cc2)nnc1SCC(=O)OC1CCCCC1
CN(C)C(=O)N1CCCC(C(=O)NCc2ccccc2)C1
COC(=O)c1cccc(N(C(=O)c2cnccn2)C(C(=O)NCc2ccccc2)c2ccco2)c1
CN(C)CCN=CC1C(=O)NC(=O)N(c2cccc(C(F)(F)F)c2)C1=O
CC1CCCC(NS(=O)(=O)c2ccc3c(c2)OCCO3)C1C
Nc1c(-c2nc(-c3ccc(Cl)cc3)cs2)c(O)cn1CCCN1CCOCC1
Cn1c(SCC(=O)N2CCCc3ccccc32)nnc1-c1c[nH]c2ccccc12
O=C(Nc1ncnc2sc3c(c12)CCCCC3)c1ccco1
COc1ccc(C2CC(c3ccc(Br)s3)=Nc3ncnn32)cc1OC
Cc1ccc(CSC2=NCCN2C(=O)C2CC2)cc1
COc1ccc(N2CCN(c3oc(-c4ccc(OC)c(OC)c4)nc3C#N)CC2)cc1
CCOC(=O)CNC(=O)CSc1nc(NCc2ccccc2)nc(N(C)C)n1
CCOC(=O)C(Cc1ccccc1)NS(=O)(=O)c1ccc(NC(C)=O)cc1
O=c1c(N2CCOCC2)nsnc1N1CCOCC1
Cc1nc2ccccc2c2nc(NC(=O)Cc3ccccc3)nn12
CCOC(=O)C1CCCN(C(=O)Cn2nc(Cc3cccnc3)c3ccccc3c2=O)C1
O=c1c2ccccc2oc2c(O)n(-c3ncccn3)c(-c3ccc(Cl)cc3)c12
CCCOc1ccc2c(c1)C1=CCCN(C(=O)CN(C)Cc3ccccc3)C1C(=O)O2
O=C(COc1ccc(F)cc1)OCCN1CCOCC1
O=C(c1ccco1)N1CCN(Cc2ccccc2C(F)(F)F)CC1
O=C(c1cccc(F)c1)N1CCN(c2cccc(Cl)c2)CC1
Cc1cc(=O)oc2c1c(C)nn2-c1nn[nH]n1
C=CCC(Nc1ccco1)c1ccccc1
COC(=O)CSC1=NC(=O)C(C(=O)OC)C(c2ccc(Cl)cc2)C1C#N
NC(=O)c1nsnc1-c1ccccc1O
Cc1ccc(-c2csc3nnc(SCC(=O)NCc4ccco4)n23)cc1
O=C(NCc1cccnc1)C1CCCN(S(=O)(=O)c2ccc(Br)cc2)C1
CSCCC(NS(=O)(=O)c1ccc(Cl)cc1)C(=O)OCC(=O)N1CCOCC1
Cc1cc(C)n2c(SCC(=O)N(C)C3C=S(O)(O)=CC3)nnc2n1
COc1cc2c(cc1NC(=O)CCCn1c(O)ccc1O)oc1ccccc12
CN1CCc2c(sc3c2c(NCc2ccco2)nc2nnnn23)C1
COc1ccc(C(=O)Nc2ccc(S(=O)(=O)NC(C)=O)cc2)cc1
Cc1ccc2oc(-c3ccc(NC(=O)CC(C)C)cc3)nc2c1
Cc1ccc(O)c(CNc2ccccn2)c1
CCC(=O)N1CCN(C(C)=O)C1c1ccccc1
CN(CCc1ccccn1)Cc1ccc(Cl)cc1
CSc1oc(-c2ccco2)nc1S(=O)(=O)c1ccccc1
COc1cccc(C(c2sc3ncnn3c2O)N2CCN(C(=O)c3ccco3)CC2)c1
Oc1ccc(N2CCN(c3cc(O)n(Cc4cccs4)c3O)CC2)cc1
CC[n+]1ccc(C)c2cc(S(=O)C(F)(F)F)ccc21
CC1C(=NC(=O)C2CCCN2S(=O)(=O)c2ccccc2)C(=O)N(c2ccccc2)N1C
COc1cccc(CNC(=O)C2CCN(S(=O)(=O)N3CCCC3)CC2)c1
COC(=O)c1ccccc1NC(=O)C1CCCC1
CCOC(=O)c1c(-c2ccncc2)csc1N
COC(=O)Cn1c2ccc(OC)cc2c2nc3ccccc3nc21
CCN1CCN(c2ncnc3c2cnn3-c2ccc(Cl)cc2)CC1
CCOC(=O)c1cccc(N2C(N)=NC(N)=NC2(C)C)c1
Nn1c(SCC(=O)Nc2ccc(F)c(F)c2)nnc1C1CCCCC1
C=CCNC(=O)COc1ccc(Br)cc1Cl
CCN(CC)CCNC(=O)c1ccccc1N
C1CCC2(CC1)OCC1(CO2)COC2(CCCCC2)OC1
CCC(=O)Nc1nnc(-c2ccco2)o1
CC(C)Cc1nc(O)n(CCN2CCOCC2)c1O
CCOC(=O)c1c(C2COc3ccccc3O2)csc1NC(=O)c1ccco1
CCC1(O)CC2CN(CCc3c([nH]c4ccccc34)C(C(=O)OC)(c3cc4c(cc3OC)N(C=O)C3C(O)(C(=O)OC)C(OC(C)=O)C5(CC)C=CCN6CCC43C65)C2)C1
COc1ccc(C(C)=O)c(OC(=O)c2ccc(OC)c(OC)c2)c1
CCOCCCNC(=O)C1CCCN1S(=O)(=O)c1ccc(Cl)cc1
COC(=O)c1[nH]c(C)c(C(=O)c2c(O)c(O)n(CCN(C)C)c2-c2cc(OC)ccc2OC)c1C
CN(C)C=NCCn1c(N2CCOCC2)nc2c1c(=O)n(C)c(=O)n2C
Cc1ccc(NC(=O)c2cc(S(=O)(=O)N3CCOCC3)ccc2F)c(C)c1
COc1ccccc1N1CCN(C(=O)C2c3ccccc3Oc3ccccc32)CC1
[truncated: 8,000 more rows]
