# Supplementary material for: t-SMILES: a fragment-based molecular representation framework for de novo ligand design
Source: Nat Commun. 2024 Jun 11;15:4993. doi: 10.1038/s41467-024-49388-6 (PMC11167009; doi:10.1038/s41467-024-49388-6)
Supplement: Supplementary file 4 — Source Data [file 41467_2024_49388_MOESM4_ESM.zip › Soure data/Source data and code for all other graphs/Metrics/Dataset/QM9/qm9.smi.rnd10000.csv]

OCCO
CC1CC1
COC(C)=O
O=C1CCO1
CC1C[NH+]1C
C#CCC=O
OCCCO
O=CC1CO1
OCC1CN1
c1nc[nH]n1
c1nnon1
Nc1cocn1
c1cnccn1
N=CNC(N)=O
CCCC(C)=O
CCCC(C)C
CC1(C)CCO1
N#CC(O)C=O
CNC(=N)C=O
CC(C=O)CO
CCC(C)C=O
CCC(C)CO
N#CC1(O)CC1
O=C1NCCN1
CC1C=CCC1
CC1C=CCO1
CC1CCOC1
OC1CCCC1
C#CCOC=O
CC#CCC=O
N#CC#CCO
CC[NH2+][CH+]OC
CCCCC#N
COCCC#N
COCCC=O
O=COCCO
O=CCC1CN1
C[NH+]1CC1C#N
CC1CC1CO
CC[NH+]1CC1C
CC(=O)C1CN1
C1CC2(C1)CC2
C1NC12COC2
C1OC2CC2O1
N1C2C3NC2C13
C1CC1C1CC1
C12C3C1C1C2C31
Cc1ncn[nH]1
Cn1cnnc1
Nc1ncno1
Nc1cnon1
Oc1c[nH]nn1
Oc1nn[nH]n1
ONC1CC(O)C1
CCC(CC)=NO
NCC(F)(F)F
Cc1c[nH]c(C)n1
Cc1cnc(C)o1
Cc1cnc(O)o1
Cc1ncc(O)[nH]1
Oc1cnc(O)[nH]1
Cc1ccn(C)c1
Cn1ccc(O)c1
O=c1cc[nH]cn1
O=c1cccc[nH]1
O=c1cncco1
Cc1[nH]ccc1O
Nc1ccoc1N
Cc1c[nH]cc1C
Cn1ccoc1=O
C#Cc1ccc[nH]1
C#Cc1ncc[nH]1
N#Cc1cnco1
N#Cc1ncc[nH]1
C[NH2+]C1OC=CO1
OCc1cnc[nH]1
COc1cocn1
CC(O)C(C)(C)O
CC(C)CC(N)=O
C#CC(C)(C)CO
CC(N)(C#N)CN
C#CC(C)(C)CC
NC(=O)COC=O
NC(=O)OCC=O
C#CC#CC(C)O
CC(C)C#CC=O
C[NH+](C)CCC#N
C/N=C/NC(C)=O
CCC#CC(C)=O
CC(O)C#CCO
CCC#CC(C)O
CCCCC(C)=O
CCCCC(N)=O
CC(C)CCCO
CC1(O)COC1[NH-]
CC1(C)OCC1O
C#CC1NC1(C)C
COC1CC1(C)O
CC1(O)C=CCC1
CC1(O)CCOC1
N#CC([NH-])OC=O
C#CCC(O)C#N
CC(C=O)CC#N
CCC(=O)CC#N
N#CCC(=O)CO
CCC(=O)O[CH+][NH-]
C#CCC(O)CO
CC(CO)O[CH+][NH-]
O=CC(=O)CCO
CCCC(=O)OC
COCC([NH-])OC
CCCC(N)C#N
COCC(C)C#N
CC(N)C(N)C#N
CC(O)C(N)C#N
C#CC(O)C(C)O
CC(=O)C(O)C=O
CCC(=O)C(C)=O
NC(=O)C(=O)CO
COC(=O)C(C)C
N#CC1(O)CCC1
CC1(C=O)CCC1
CCC1(C)CCO1
CC#CC1(C)CN1
CC1(CCO)CC1
CCCC1(C)CO1
N#CC1(N)CC1O
CC1(CO)CC1O
CCC1(C)CC1C
CCC1(C)OC1C
CC(C)C1(C)CC1
CC(C)(O)C1CO1
[NH-]C1C=CC(=O)N1
O=C1CNC(=O)N1
CC1COC([NH-])C1
CC1COC(=O)N1
CC12CC1C(=O)N2
C[NH+]1CC2(O)CC12
C#CC1CC(=O)O1
CC1CC(C=O)C1
C[NH2+]C1CC(C)O1
[NH-]C1CC(CO)O1
O=C1CC(CO)N1
C#CC12C[NH+](C1)C2
CC1CC2(CC2)O1
CC1(O)CC2CC21
CC1(O)C2CCC21
O=C1CCOCC1
OC1CN=COC1
CC1CCCCC1
CC1CCCCO1
CC1=CCNC1=O
CN1CC=CC1=O
O=C1OCCC1O
CC1CC(=O)C1C
CC1NC(=O)C1C
CC1CC(O)C1=O
CC1OC(C)C1=O
CC12COC1C2O
OC1C2OCC12O
CC12C=CCC1N2
CC12CC1CCO2
CC12CCOC1C2
CC12NC1CC2=O
O=C1CC2CC12O
CC1CC2CC12O
OC1CC2CC12O
N#CCC1COC1
O=COC1COC1
CC#CC1CC1C
CC#CC1NC1C
CC#CC1OC1C
C#CCC1OC1C
N#CCC1CC1O
CC1NC1CC=O
CCOC1CC1C
CC1CN1C(N)=O
CC(=O)C1C[NH+]1C
C1CC2(COC2)O1
OC1CC12COC2
CC1C2CC1C2=O
C[NH+]1C2CC1C2O
OC12CC3C14OC324
OC12CC3CC1C32
O=C1CC2CC2C1
CC1=CC2NC2C1
CCN(C=O)C=O
O=CC(C=O)CO
CCC(C#N)OC
CNC(C#N)CO
O=CC(CO)CO
C#CC1(C#N)CC1
N#CC1(C=O)CC1
C#CC1(C=O)CN1
O=CC1(C=O)CC1
CCC1(CO)CN1
C#CCCCC#N
C#CCNCC#N
C#CCCO[CH+][NH-]
O=CCCOC=O
CO[CH+][NH2+]CC#N
CCC[NH2+][CH+]OC
CC#CCCCC
CC#CCOCC
CCCCCC#N
CCCOCC=O
N#CC1CNC1=O
O=CN1CCC1=O
C#CC1CCC1O
COC1CCC1=O
COC1COC1[NH-]
N#CC1NC1C#N
C#CC1CC1C=O
C#CC1CC=CC1
C#CC1CO[CH+][NH2+]1
C#CC1CCCO1
O=CC1=CCOC1
C#CC(O)C1CC1
CC(C=O)C1CC1
N#CCCC1CO1
CCC#CC1CC1
CCOCC1CN1
COCC[NH+]1CC1
N#CC1C(N)C1N
C#CC12CCC1O2
O=CC12CCC1N2
CCC12COC1C2
[NH-]C1NCC12CO2
[NH-]C1OCC12CN2
O=C1OCC12CN2
CC1CCC12CC2
CC1OCC12CN2
C1=CCC2(C1)CO2
CC1C(O)C2OC12
C1OC1CC1CO1
C1CCCCCC1
O=C1C[NH+]2CCC12
OC1C[NH+]2CCC12
O=CC1CC2C[NH+]12
O=CN1CC2CC21
C1CC2OC2CO1
C1OC2CCC2O1
CC1C2CC(=O)N12
[NH-]C1OCC2CC21
CC1CCC2CC12
CC1OCC2CC21
OC12C3CC1C2O3
C1CC(C2CC2)C1
C1OCC1[NH+]1CC1
C1CC(C2CO2)O1
C1NC12C13CC21O3
O=C1C2CC3C1[NH+]23
C1OC2C1[NH+]1CC21
CC1C2C3CC3[NH+]12
CC1C2C3C[NH+]3C12
CC1CC1[NH+]1CC1
C[NH+]1CC1C1CO1
C1C2CC3OC1C23
C1OC2C3CC1C32
C1C2C3C1C1C2[NH+]31
C1C2C3C4C1[NH+]2C34
C1C2C3C2C2C1C32
Cc1nnoc1C
Cc1[nH]ncc1O
Cc1nc(N)no1
CCc1cc[nH]n1
CCc1cnon1
CCn1cnnn1
Cn1ncc(O)n1
Cn1nccc1O
Cn1nnoc1=O
CNc1cnoc1
COc1cnoc1
COc1cn[nH]n1
COc1nn[nH]n1
COc1ncon1
N#Cc1cnno1
[NH-]c1cc[nH+]nn1
[NH-]C1C=CN=NO1
Nc1cc(O)[nH]n1
O=c1cnonc1
O=Cc1c[nH]nn1
O=Cc1cc[nH]n1
C#CC#C/C(C)=N/O
C/C(COC=O)=N\O
CCC#C/C(C)=N/O
CC1(C)CCC1NO
N#C/C(=N\O)C(N)=[NH2+]
C/C(=N\O)C(C)C=O
CC/C(=N\O)C(N)=O
CCC(C)/C(C)=N/O
NC1=CC(NO)CC1
ONC1CN=COC1
O=C1COCC1NO
CC12C[NH+]1CC2NO
CC12NC1CC2NO
C/C(=N\O)C1COC1
C/C(=N\O)C1CC1O
C/C(=N\O)C1NC1C
CC1C2OC1C2NO
ONC1C2OC1C2O
CC/C(=N/O)C1CC1
ONC1CCC12CO2
[NH-]C1=CC(N)OC=N1
O=c1cc[nH]c(O)c1
Cc1nc[nH+]c([NH-])n1
[NH-]c1cc(O)n[cH+]o1
[NH-]c1nc(O)c[cH+]o1
Cc1ncnc(C)n1
Cc1cc(O)ccn1
Nc1ccnc(O)c1
Nc1cccc(O)n1
Nc1ncnc(O)n1
Oc1cc(O)ncn1
Oc1cccc(O)n1
Oc1ccnc(O)n1
Cc1cccc(=O)o1
Nc1cccc(=O)o1
Nc1cncc(=O)o1
[NH-]C1C=CN=C(N)O1
[NH-]C1=NC=CC(O)O1
Nc1[nH]c(=O)[nH]c1N
Cc1nc(O)oc1C
Cc1cc(O)[nH]c1N
Cc1cc(N)oc1N
Cc1[nH]c(N)cc1O
Cc1oc(N)cc1O
Cc1oc(N)nc1O
Nc1nc(O)oc1N
Nc1cc(N)c(N)o1
Nc1nc(O)c(N)o1
Cc1cn(C)cc1O
Cc1cnc(O)nc1
Nc1ccc(O)cn1
Nc1ncc(O)cn1
Oc1ccc(O)cc1
Cc1coc(=O)cn1
[NH-]C1C=NC(N)=CO1
O=c1ccc(O)c[nH]1
C#Cc1coc(=O)o1
C#Cc1c[nH]c(C)n1
C#Cc1c[nH]c(N)c1
C#Cc1c[nH]c(O)n1
O=Cc1c[nH]c(O)c1
C#Cc1cnc(C)o1
N#Cc1nc(N)co1
Nc1coc(C=O)c1
C[NH2+]C1O[CH+][CH+](C)O1
Cc1coc(CO)c1
COc1cc(N)co1
Nc1coc(CO)n1
CNc1c[nH]c(=O)o1
COc1coc([NH-])[nH+]1
CCc1c[nH]c(C)c1
COc1c[nH]c(N)c1
Cc1ccccc1O
Nc1cncnc1O
Nc1nccnc1O
Oc1cncnc1O
Oc1nccnc1O
C[CH+]1NC=COC1[NH-]
Nc1ncc[nH]c1=O
Nc1nccoc1=O
O=c1ocncc1O
Nc1c[nH]cnc1=O
Nc1coccc1=O
[NH-]C1=NC=NC=CN1
O=c1cnccnc1
O=c1nccccn1
Cc1[nH]cc(N)c1O
Nc1c[nH]c(O)c1N
Cn1c(N)c[nH]c1=O
Cn1c(O)cnc1O
N#CCc1ncc[nH]1
O=CCc1ccc[nH]1
O=CCc1cnc[nH]1
[NH-][CH+]Oc1cc[nH]c1
O=CNc1c[nH]cn1
O=COc1cc[nH]c1
CC#Cc1cnco1
CC#Cc1cocn1
CCCc1cnco1
CCOc1ccco1
CCOc1cnco1
CCOc1ncco1
OCCc1cnco1
OCCc1cc[nH]c1
CC(=O)c1ncc[nH]1
NC(=O)c1cnc[nH]1
CC(O)c1cnco1
CC(O)c1cocn1
C#Cc1ccccc1
N#Cc1cccnc1
CCc1ccccc1
CNc1ccccc1
CNc1ncncn1
Nc1[nH]cnc1C=O
C#Cc1cc[nH]c1C
C#Cc1ccoc1C
C#Cc1[nH]ccc1N
Nc1ncoc1C=O
C#Cc1c[nH]cc1C
C#Cc1cocc1C
Cn1ccnc1C=O
Cn1cncc1C=O
Cc1cc[nH]c1CO
CCc1ocnc1C
CCc1[nH]ccc1O
CNc1[nH]ccc1O
COc1occc1N
COc1[nH]cnc1N
Nc1nc[nH]c1CO
OCc1occc1O
CNc1ncoc1C
CNc1nc[nH]c1O
CCc1c[nH]cc1C
CNc1c[nH]cc1C
OCc1c[nH]cc1O
C1=Cc2c[nH]cc2C1
c1nc2c[nH]cc2[nH]1
c1nc2cocc2o1
c1nc2[nH]ccc2[nH]1
c1cc2ocnc2[nH]1
c1cc2nc[nH]c2[nH]1
c1cc2ncoc2o1
C1=Cc2cncn2C1
C1=Cn2cccc2C1
c1cc2c([nH]1)CCN2
c1cc2c(o1)CCO2
c1[nH]cc2c1CCN2
c1c[nH]c(C2CN2)n1
c1c[nH]c(C2CO2)n1
CC(=O)OC(C)(C)C
CC(C)(C)OC(N)=O
CC(C)(O)CC(N)=O
CC(C)OC(C)(C)C
CC1(C)CC(C)(C)O1
C#CC(C)C(C)(C)C
COC(=O)C(C)(C)O
CCC(C)C(C)(C)C
CCC(O)C(C)(C)C
COC(C)C(C)(C)O
CC#CCC(C)(C)O
CC(C)(C)C#CC#N
CCCCC(C)(C)C
C#CCC(C)(C)C#C
C#CCC(C)(O)C#C
CC(C)(C=O)CC#N
CCCC(C)(O)C=O
CCCC(C)(O)CC
CC(N)(C#N)C(N)=O
CC(=O)COC(C)=O
NC(N)=NCC(=O)O
CC(O)C#CC(N)=O
CC1(C)NC1C(N)=O
CC(C)C1CC1(C)C
CC(O)C1CC1(C)O
CC1(C)COC(N)[NH2+]1
CC1(O)CCC(O)C1
CC1CCC(C)(C)C1
CC1(O)C(O)C1(C)O
CC1C(C)(C)C1(C)C
CC1C(C)(C)C1(C)O
CC(C)OC(=O)C#N
C#CC(=O)CC(C)O
C#CC(=O)C[NH+](C)C
C[NH+](C)CC(=O)C#N
CC(C)NC(=O)C=O
CC(C)CC(C)C#N
C#CC(C)OC(N)=O
NC(=O)NC(=O)CO
CC(C)OC(=O)CN
CNC(=O)CC(C)C
CC(CO)OC(N)=O
CCC(C)OC(C)=O
CC[NH+](C)CC(=O)O
CNC(C)CC(=O)O
CC(O)CC(C)CO
CCC(O)CC(C)O
C#CC1(O)CC(=O)C1
C#CC1(C)CC(C)C1
CC1(CO)CC([NH-])O1
CCC1(C)CC(=O)N1
CC(=O)CC1(C)CC1
CC1(O)CC1(N)C#N
COC1(C)CC1(C)C
CC(C)(C)C[NH+]1CC1
CC1(O)CC2(C)NC12
CC1(C)CC2(C)CC12
CC12C=CC(C)(C1)C2
CC12CC(C#N)(C1)N2
C#CC12CC(O)(C1)C2
CC1(C)CC2(CO2)C1
CC1(O)CC2(CN2)C1
CC#CC#CC(C)C
CC#CCOC(N)=O
C#CCOCC(C)=O
C#CCCNC(C)=O
C#CCCOC(C)=O
CC([NH-])OCCC=O
CC(=O)CCO[CH+][NH-]
NC(=O)CCNC=O
NC(=O)CNCC=O
CC(C)OCCC#N
NCCC#CC(=O)O
CCCC#CC(C)C
CCOCCC(C)=O
CC(C)CCCCO
CC(C)OCCCO
COCCCC(C)O
CCC1OCC1(C)C
CC1(O)CN=COC1
CC1(C)C(O)C1C=O
COC1C(O)C1(C)C
CC#CC1CC1(C)C
CC1(C)CC1CC=O
CCCC1OC1(C)C
CC1(C)CC=CC1=O
CC1OCCC1(C)C
CC1CC(C)C1(C)C
C#CCC(=O)NC=N
N=CNC(=O)NC=N
[NH-][CH+]OC(=O)CC=O
C#CCC(O)CC#N
O=CCC(O)CC=O
CC#CC(=O)OCC
CCOC(=N)NC=O
CCOC(=O)NC=N
COCC(=O)CC=O
COCC(=O)NC=O
CCCC(=O)CCC
CCCC(O)CC#N
CC(CCO)OC=O
CCCC(O)CCO
COCC(C)CCO
CC#CC(O)C(C)C
CC#CC(O)C(C)O
CC(=O)C([NH-])OC=O
CC(C)C(=O)NC=O
CC(O)C(C)CC#N
C#CCC(C)C(N)=O
CC(=O)C(C)OC=O
CCCC(=O)C(C)C
CCNC(=O)N(C)C
CC(=O)N(C)CCO
CC(O)C(C)CCO
N=C(N)C(=O)C(N)=O
CC(=O)C(O)C(C)=O
CC(=O)C(O)C(N)=O
CC(=O)C(=N)N(C)C
CN(C)C(=O)C(N)=O
CC(C)C(=O)N(C)C
CC(C)C(O)C(C)C
CC(O)C(C)C(C)O
CC1(NC=O)CCC1
O=CCC1(O)COC1
CCCC1(C)CCO1
CCCC1(O)CCC1
CCOC1(C)CCC1
CC#CC1(C)C[NH+]1C
CC1CC1(C)CC=O
O=CCC1(O)CC1O
CC1CC1(O)CCO
CCOC1(C)CC1O
C[NH+]1CC1(C)CCO
COCC1(C)CC1C
CC(=O)C1(C)C[NH+]1C
CC(O)C1CC(=O)N1
CC1(O)C2NC(=O)C21
CC1OC2C1C2(C)C
O=C1C=CCC(=O)C1
[NH-]C1CCCC(=O)N1
O=C1CCCC(=O)C1
O=C1CCCC(=O)N1
O=C1CCNC(=O)N1
NC1=CC(=O)COC1
CC1C=CNC(=O)C1
CC1CCCC([NH-])O1
[NH-]C1CC(O)CCO1
CC1=CC(O)CCC1
CC(C)CC1CC1C
CC(=O)NC1CC1O
CC1C[NH+]1CC(N)=O
NC(=O)OC1CC1O
CC1=CC(C)C(=O)C1
CC1CC(=O)C([NH-])N1
CC1=CC(C)CC1=O
CC1=CC(=O)OC1C
NC1=CC(=O)CC1O
CC1OC(=O)OC1[NH-]
C[NH+]1CC(=O)NC1[NH-]
[NH-]C1CC(O)C(=O)N1
CC1OC(=O)OC1C
CC1=C(C)CC(C)C1
CC1=CC(=O)N(C)C1
CC1=CC(C)C(C)C1
CC12CCC1C([NH-])O2
O=C1CC2(O)CNC12
C[NH+]1CC2(O)CCC12
CC12CC(N1)C2C#N
OCC1[NH+]2CC1(O)C2
CC12CC=CC(C1)C2
OC12CCOC(C1)C2
CC1=CC2CC2(O)C1
CC1CC2CC1(C)O2
CC12COCC1(C)C2
CC([NH-])OC1COC1
CC(C)CC1CCC1
N#CCC1CC(=O)O1
CCCC1CC([NH-])O1
CCCC1CC(=O)C1
COCC1CC([NH-])O1
CCCC1CC(C)C1
OCCC1CC(O)C1
OCC[NH+]1CC(O)C1
CC1CC2(CCC2)O1
[NH-][CH+]OC12CC(C1)C2
OCCC12C[NH+](C1)C2
CC1CC2(C1)CC2C
CC1OC12C[NH+](C)C2
CC(O)C12C[NH+](C1)C2
CC1(C)OC12COC2
C[NH+]1C2CC(C)(C)C21
CC1(C)CC2NC21C
CC1(C)CC2OC21C
CC12CC(C1)C([NH-])O2
CC1=CC2(C)CC1O2
CC12CC3(O)C1NC23
CC12OC3(C)C1NC23
CC12CC3C1C3(C)C2
CC12CC3C1C3(C)O2
OC12CC3C1C3(O)C2
CC1C2[NH+]3CC2(O)C13
[NH-]C1CC2CC(C2)O1
CC1OC2CC(C2)O1
[NH-]C1OC23CC(C2)C13
C#CC(N)(C#N)C#N
C#CC(O)(C#N)C#N
C#CC(C)(C#C)C=O
C#CC(C)(C=O)C=O
C#CC(C)(C#N)NC
O=CC(O)(C=O)CO
CC(CO)(CO)CO
CCC(C)(CC)CC
C#CC(=O)C(=O)C#C
C#CC(O)C(=O)C=O
C#CC(=O)C(=O)CO
CCC(=O)C(=O)OC
CCC(=O)C(C)C#N
CCC(=O)C(C)C=O
CCC(=O)N(C)C=N
CN(C=O)C(=O)CN
CCC(O)C(=O)C=O
CCC(C)C(=O)NC
CCC(O)C(=O)CO
C#CC(C)C(C)CC
COC(C)C(N)C#N
CC(C=O)C(O)CO
COC(C)C(C)C=O
C#CC(=O)OCC#N
C#CC(=O)COC=O
CC#CCN(C)C=O
C#CC#CC(C)C=O
C#CC(C)CCC#N
CC(C#N)CCC#N
CC(C=O)OCC#N
CC(C#N)CCC=O
CC(C#N)OCC=O
N#CC(N)CNC=O
CC(C=O)COC=O
O=C(C#CCO)CO
C#CC(O)C#CCO
O=CC(O)C#CCO
CCC(=O)C#CC#N
C#CCNC(=O)CC
CNC(=O)OCC#N
O=CCNC(=O)CO
CCC(C)C#CC#N
CC#CCC(O)CO
N#CCCC(O)CO
CC(CO)CNC=O
CCC(O)CO[CH+][NH-]
CO[CH+][NH2+]C(C)C=O
C#CC(=O)OCCC
N#CC(=N)NCCO
C#CC(=O)NCCO
CCCNC(=O)C=O
O=CC(=O)CCCO
N=C(C=O)NCCO
O=CC(=O)NCCO
CNC(=O)CCCO
CNC(=O)NCCO
CC(C#N)CCCO
CCC(O)CCCO
CCCCC(O)CC
CCCOC(C)CO
CCOCC(C)CC
C#CC1(N)CNC1=O
C#CC1(C)CCC1C
CC1CCC1(C)C=O
CCC1(O)COC1[NH-]
CNC1(C)COC1[NH-]
COC1(C)CNC1=O
C#CC1CC1(C)C#C
C#CC1NC1(C)C#C
C#CC1(C)CN1C=O
CC1(C#N)OC1C=O
CC1(CO)CC1C#N
CC1(CO)OC1C=O
CCC1(C)CC1C=O
C#CC1(C)NC1CC
COC1CC1(C)C#N
CC1(C=O)C=CCO1
CC1(C#N)CCCC1
CC1(C=O)CCOC1
O=CC1(O)CCCC1
CC1(CO)CC=CC1
CCC1(C)CC=CC1
CCC1(C)CO[CH+][NH2+]1
CCC1(C)CCCO1
CCC1(O)CCOC1
COC1(C)CCCO1
COC1(C)CCOC1
CC1(C(N)C#N)CC1
N#CC(N)C1(O)CC1
N#CC(O)C1(N)CC1
CC(C=O)C1(C)CN1
C#CC(=O)C1(C)CC1
CC1(C(=O)C#N)CC1
C#CC(=O)C1(C)CN1
CC1(C(=O)C#N)CN1
CCC(=O)C1(C)CC1
CCC(=O)C1(O)CC1
CNC(=O)C1(C)CC1
CCC(O)C1(C)CO1
COC(C)C1(C)CN1
CC1(COC=O)CN1
CC1(C#CCO)CO1
CC1(C#N)C(N)C1N
CC1C(O)C1(N)C#N
CC1C(C)C1(C)CO
CCC1(C)C(C)C1O
CCC1(C)C(C)[NH+]1C
COC1(C)C(C)C1C
C#CC(C#C)CC#N
C#CCC(C#C)C#C
N=CN(C=O)CC=O
C#CCC(C#N)NC
N#CCC(C#N)CO
CNC(C=O)CC#N
CC#CC(CO)OC
C#CCC(CC)OC
CCC(CC)NC=O
[NH-][CH+]OC(CO)CO
C#CC(C#N)CCC
CNCC(C#N)C=O
C#CC(C=O)CCO
C#CC(CO)CCC
CCCC(C#N)CO
C#CC(CCC)OC
CCN(C=O)CCO
C#CC(C#C)C(C)=O
N#CC(C#N)C(N)=[NH2+]
CC(C)N(C=N)C=O
CCC(C#N)C(C)C
CCC(OC)C(N)=O
C#CC1(C#N)COC1
C#CC1(C=O)COC1
COC1(CO)CCC1
COC1(CO)COC1
C#CCC1(C#C)CN1
C#CC1(O[CH+][NH-])CC1
N#CC1(CC=O)CO1
O=CNC1(C=O)CC1
CC#CC1(C#N)CO1
CCC1(CC#N)CN1
C#CCC1(OC)CC1
C#CCC1(CO)CC1
CC#CC1(CC)CN1
COC1(CCO)CC1
C#CC1(OCC)CC1
C#CC1(C#N)NC1C
O=CC1(C=O)CC1O
CC1CC1(CO)CO
CCC1(CO)OC1C
CC1CC1(C#N)CO
C#CC1(CO)OC1C
CC1OC1(C#N)CO
CC(=O)C1(C=O)CC1
CC(C)C1(C#N)CN1
CC(N)C1(C#N)CN1
C#CC1(C(C)O)CO1
C[NH+](C)C1(C#N)CC1
CC(=O)C1(CO)CC1
CC(C)C1(CO)CO1
CC(C)(C#N)C1CN1
CC(N)(C#N)C1CC1
CC(N)(C#N)C1CO1
CCC(C)(O)C1CN1
COC(C)(C)C1CC1
[NH-]C1CN=C(N)CO1
CC1C=CC(O)CC1
CC1COC(C)OC1
CC1C2CC1(C)C2C
CC1C(=O)C2(C)OC12
CC1C(C)C2(O)CC12
C#CC1CC2(C)C[NH+]12
CC12CC(CO)C1O2
CC12CCC(O1)C2=O
O=C1C2CC1(O)CO2
CC12C=CC(N1)C2O
CC1C2CC1(C)CO2
CC12CCC(=O)C1O2
CC12COC([NH-])[NH+]1C2
CC12CCC(O)C1C2
CC1OCC2(C)NC12
CC12C=CC(C=C1)O2
CC12CCC(CC1)O2
OC12COC(C1)OC2
N#CC1CC(C#N)C1
C#CC1CC(CC)O1
COC1CC(C=O)C1
N#CC1OCC(=O)O1
[NH-]C1CN=C(C=O)N1
[NH-]C1CCC(C=O)O1
O=CC1CNC(=O)C1
CC1=CC(C#N)CC1
NC1[NH2+]C(C=O)CO1
CC1CC=C(C=O)C1
CC1C=C(C#N)CO1
CC1CCC(C#N)C1
CC1OCC(C#N)O1
N#CC1CC(O)CN1
CC1C=C(C=O)CC1
CC1CNC(C=O)[NH2+]1
C[NH2+]C1CC(=O)CO1
C[NH2+]C1CCC(=O)O1
O=C1C=C(CO)CN1
O=C1CC(CO)=CN1
O=C1CN=C(CO)N1
CCC1C=CC(=O)O1
CCC1C=CC(C)C1
COC1C=CC(C)O1
CC1=CCC(CO)C1
COC1C[NH2+]C(N)O1
CCC1CNC(=O)C1
COC1CCC([NH-])O1
COC1CNC(=O)C1
COC1COC([NH-])O1
O=C1OCC(CO)O1
CCC1C=C(C)CO1
CC1COC(CO)O1
COC1CC(C)CO1
C#CC(O)CC1CC1
N#CC(O)CC1CC1
CN(C=O)CC1CO1
CCC(=O)C[NH+]1CC1
COC(=O)NC1CC1
COC(C)[NH2+]C1CC1
CCC(C)OC1CC1
CC(=O)C#CC1CO1
CC(O)C#CC1CO1
C#CC12CC(N1)C2=O
N#CC12CC(C1)C2O
CCC12CC(C1)C2=O
O=C1C2CC1(CO)N2
N#CC12CC([NH-])[NH+]1C2
CC1CC2(C#N)OC12
CC1OC2(C#N)CC12
CC1CC2(C=O)C[NH+]12
CC1CC2(C=O)NC12
CCC12CC(=O)C1N2
CCC12CC(=O)C1C2
CCC12CC(C)C1O2
N#CC12CCC(C1)O2
N#CC12CC[NH+](C1)C2
CCC12CCC(C1)C2
CCC12COC(C1)C2
CC1C([NH-])OC12CC2
CC1C(O)CC12CN2
CCC1CC2(CC2)C1
[NH-]C1=C[CH-]C2(CC2)O1
O=C1CCC2(CC2)N1
CC1C=CC2(CN2)C1
C#CC12CCC1(C)O2
CCC12CC1(C)CO2
COC12COC1(C)C2
CC1(C)OCC12CN2
CC1(O)C=CC2NC21
CC1(O)COC2CC21
CC1(C)CC1[NH+]1CC1
CC1(C=O)CC2OC21
CCC1(C)CC2NC21
CCC1(C)C[NH+]2CC21
OCC1(O)CC2OC21
CC1(CC2CO2)CO1
CC1(C[NH+]2CC2)CO1
CC1(C2(C)CO2)CN1
CC12NC1C1(C)OC21
CN1C(=O)CC1C#N
C#CC1OC(C)C1=O
CC1CC(C#N)C1C
C#CC1CC(O)C1O
N#CC1CC(O)C1O
O=CN1CC(O)C1=O
C[NH2+]C1OC(C)C1O
[NH-]C1OC(CO)C1O
CC1OC(CO)C1=O
O=C1C=CCCC1=O
[NH-]C1NCCOC1=O
O=C1NCCNC1=O
CC1=CCCNC1=O
[NH-]C1OCCN=C1N
CC1C=CCOC1[NH-]
CC1OC=NCC1=O
O=C1NC=CCC1O
CC1COCCC1=O
CC1COCOC1[NH-]
CC1NCCCC1=O
[NH-]C1OCOCC1O
[NH-]C1=CC=C[CH-]CO1
[NH-]C1OCC=CCO1
O=C1CCN=COC1
O=C1CCCN=CO1
O=C1CCOC=NC1
O=C1NCCN=CO1
O=C1CCCOCC1
CC1=CC=CC=CC1
CC1=CCCC=CC1
CC1=CCOCC=C1
CC1=CCCOCC1
CC1=NCCCCO1
CC1C=CCC=CC1
CC1C=CC=CCO1
CC1CCCN=CO1
OC1CC=CCCC1
OC1CC=CCOC1
CC1=CCC(=O)C1=O
CN1C(=O)CN=C1N
CN1C(=O)CCC1=O
CC1[NH2+][CH+]N(C)C1=O
C[NH+]1CCC(=O)C1[NH-]
[NH-]C1OCC(O)C1=O
CC1COC(=O)C1O
O=C1CCC(O)C1O
CC1CCN(C)C1=O
CC12NCC1OC2=O
[NH-]C1OC2CCC12N
CC12OCC1CC2O
CC12CC1NC2C#N
CCC1CC2OC12C
COC1CC2CC21O
CC12CC1CN=CO2
CC12CCOCC1O2
CC12C=CCC1CO2
CC12CCOC1CC2
CC12COCC1OC2
CC1C2CC=CC12O
CC12OCOC1C2O
CC1C2CCCC12O
CC1C2COCC12O
CC1C2OCCC12C
C#CC1C2CCC12C
CC12CCC1C2C#N
CC1OC2C(O)C12C
CC12CC1CNC2=O
CC1C=CC2CC12C
CC12CC1CCC2O
CC1CCC2OC12C
CC1OCC2CC21C
OC1CCC2CC12O
CC[NH2+]C1NCC1O
CCCC1COC1=O
O=C1COC1CCO
COCC1OCC1O
N#CC(=O)C1CCO1
N#CC(O)C1CCO1
CNC(=O)C1COC1
COC(=O)C1COC1
O=C(CO)C1COC1
COC(C)C1CCC1
N#CC[NH2+]C1CCO1
C#CCOC1CCC1
N#CCCC1CCO1
N#CCNC1CCC1
CC#CCC1CCC1
OCC#CC1CCC1
CO[CH+][NH2+]C1COC1
C#CCC1=CCOC1
C#CCC1CC=CC1
N#CCC1C=CCC1
C#CCC1COCO1
O=CNC1=NCCO1
O=CCC1CO[CH+][NH2+]1
O=CNC1C=CCC1
CC#CC1C[NH2+][CH+]O1
CCCC1C[NH2+][CH+]O1
COCC1CCOC1
CC#CC1C(C)C1C
CCCC1C(O)C1O
CCOC1C(C)C1O
COCC1C(C)C1C
CC(C)C1CCC1=O
CC(C)C1COC1=O
CC(C)C1CCC1C
CC(O)C1CCC1C
CC(O)C1OCC1C
C#CC(C)C1CC1C
CC1OC1C(N)C#N
CC1CN1C(=O)C#N
CNC(=O)C1C[NH+]1C
CC1OC1C(O)CO
CCC#CC1OC1C
CO[CH+][NH2+]C1CC1C
N#CC1CN1C(N)=O
NC(=O)N1CC1C=O
CC(C)C1CN1C=O
CC(=O)C1CC1CO
CCC1OC1C(C)C
CC(C)C1CC=CC1
CC(O)C1C=CCO1
CC(O)C1OCCO1
CC(=O)C1C(C)C1C
CC1C(C)C1C(N)=O
CC(=O)C1C(C)[NH+]1C
O=C1CNC12CCC2
[NH-][CH+]OC12COC1C2
CC#CC12CC[NH+]1C2
CCCC12COC1C2
OCCC12CCC1C2
C#CC1NC12CCC2
C1CCC2(C1)CCC2
C1CC2(CCO2)CO1
C1COC2(C1)COC2
CC1C(C)C12CCC2
CC1C(O)C12CCC2
OC1C(O)C12CCO2
O=C1OCC12CC2O
CC1COC12CC2C
CC(O)C12COC1C2
CC1CC12CO[CH+][NH2+]2
CC1OC12C=CCC2
CC1(O)C2C=CC1C2
CC1(O)C2C=CC1O2
CC1(O)C2CCC1O2
CC12CC3CC1C3C2
OC12CC3C1C[NH+]3C2
CC12CC3CC1C32C
CC1C2OC3(C)C1C23
CC1CC2C(C)CC12
CC1OC2C(O)CC12
CC1CC2C(=O)OC12
CC1OC2C(=O)CC12
CC1C2[NH2+]C(N)OC12
CC1CC2C(C)C2O1
O=C1CC2CCC2N1
C1CC23CC(C2)C3O1
CC1(C)C2OC3C2C31
CC12CC3COC1C32
CC12CC3C(C1)C32C
CC12CC3C(C1)[NH+]3C2
C#CC1(C)C2C[NH+]1C2
CC1(C#N)C2C[NH+]1C2
N#CC1(N)C2CC1C2
O=CC1(O)C2CC1N2
O=CC1(O)C23CC12O3
CCC1(C)C23CC12O3
C#CC1(O)C2CCC21
N#CC#CCCC#N
O=CC[NH2+][CH+]OC=O
C#CC#CCCC=O
[NH-][CH+]OCC#CC=O
N#CCCCO[CH+][NH-]
N#CCNCCC=O
O=CCCCNC=O
CC#CCCO[CH+][NH-]
O=CC#CC#CCO
C#CCCC#CCO
O=COCC#CCO
CC[NH2+][CH+]OCC#N
C#CCC#CCCC
CCCC#CCC=O
CC#CCOCCC
CC#CCCOCC
CC#CCCCOC
C[NH2+][CH+]OCCOC
C#CCCOCCC
C#CCCCOCC
CCOCCCC#N
O=CNCCCCO
[NH-][CH+]OCCCCO
CCCCCCCO
C#CC1CCC1C#N
C#CC1CCC1C=O
C#CC1OCC1OC
C#CC1COC1CO
COC1COC1C=O
O=CC1CCC1CO
CCC1CCC1CC
OCC1COC1CO
N#CC1CC=CCC1
N#CC1CCOCC1
CCC1COCCO1
COC1COCCO1
OCC1CCOCC1
C#CC(C=O)C1CC1
N=CN(C=O)C1CC1
O=CC(C=O)C1CN1
C/N=C(\C#N)N1CC1
COC(C#N)C1CC1
C#CC(CO)[NH+]1CC1
N#CC(CO)C1CN1
COC(C=O)C1CC1
CCC(OC)C1CO1
C#CCCCC1CC1
C#CCOCC1CO1
N#CCOCC1CC1
O=CCCOC1CC1
CCC#CCC1CC1
CO[CH+][NH2+]CC1CO1
CCCC#CC1CN1
OCCOCC1CC1
C[NH+]1C(C#N)C1C#N
C#CC1C(O)C1C#C
C[NH+]1C(C#N)C1C=O
CCC1C(C)C1C#N
COC1C(C)C1C=O
C#CC1CC1O[CH+][NH-]
CC#CC1CC1C#N
C#CC1OC1C#CC
CC#CC1CC1OC
C#CC[NH+]1CC1CC
CC[NH+]1CC1CC#N
O=CCC1NC1CO
N#CC1C[NH+]1CCO
CCCC1OC1C=O
CCC[NH+]1CC1CO
C#CC1CC=CC1=O
N#CC1CC=CC1=O
N#CC1OCOC1[NH-]
N#CC1CCCC1=O
C#CC1NCCC1=O
C#CC1CCNC1=O
C#CC1CCOC1=O
N=CN1CCCC1=O
O=CC1CCOC1=O
CC1=C(C=O)CCC1
C#CC1O[CH+][NH2+]C1C
C[NH+]1[CH+][NH2+]CC1C#N
C#CC1CC=CC1O
CC1O[CH+][NH2+]C1C#N
O=CC1C=CCC1O
C#CC1=CCCC1O
C#CC1COCC1C
CC1OCCC1C#N
C[NH+]1CCCC1C#N
C[NH2+]C1OCCC1C
CCC1=C(C)COC1
CCC1[NH2+][CH+]NC1=O
CCC1[NH2+][CH+]OC1=O
CCN1C=NCC1=O
CC1O[CH+][NH2+]C1CO
COC1C=CCC1O
COC1CC=CC1C
COC1CC=CC1O
CCC1OCOC1=O
CCN1CCNC1=O
CCC1OCOC1C
N=C(NC=O)C1CO1
[NH-][CH+]OC(=O)C1CN1
CC#CC(=O)C1CC1
CC#CC(=O)C1CO1
N#CCC(O)C1CO1
CC(NC=O)C1CN1
CCCC(=O)C1CC1
C#CC1C(O)CC1O
COC1C(=O)CC1C
O=C1CC(O)C1CO
COC1C(C)CC1C
C#CC12CCC1CC2
O=CC12COC1CN2
OCC12COC1CN2
OCC12COC1CO2
C#CC1CCC12CO2
O=CC1CCC12CN2
O=CC1NCC12CO2
O=CC1OCC12CN2
COC1CCC12CO2
OCC1CCC12CC2
C1=NCC2(CC2)CO1
CC1C2CNC12C#N
C#CC12COC1C2C
CC1[NH+]2CCC12C=O
CC1C2CCC12CO
CCC12CCC1C2C
C[NH+]1C2CCC21CO
COC12COC1C2C
N#CC12CC1O[CH+][NH2+]2
C#CC12CC1CCO2
C#CC12CCC[NH+]1C2
O=CC12CC1OCO2
O=CC12COCC1O2
CCC12C=CCC1N2
O=C1C=CCC12CO2
O=C1NC=CC12CC2
O=C1CCCC12CO2
CC1[NH2+][CH+]OC12CC2
CC1CC=CC12CC2
CC1COCC12CC2
C#CC12CC1OC2=O
C#CC12C[NH+]1CC2O
CC1CC2CC12C=O
O=CC12CC1CC2O
O=CC12C[NH+]1CC2O
CCC12NC1CC2=O
COC12CC1OC2C
C[NH+]1CC(=O)C12CC2
O=C1C2CC(N2)C1O
CC1C2CC(C2)C1C
CC1CCC2CC1O2
OC12C=CC3C1CC32
CC12CC[NH+]3C1CC32
OC12COC3C1CC32
CC12C(=O)C3OC1C32
CC12NC1C1CC2O1
OC12CC[NH+]3CC1C32
CN1C(=O)C2CCC21
O=C1C(O)C2CCN12
C1=CC2COCC1O2
C1=CC2OCC(C1)O2
C1CC2CCC(C1)C2
CC1C(=O)C2C(O)C12
CC1C2C(O)C(O)C12
CC1=C(C)C2CC2C1
NC1[NH2+]C2CC2C1=O
CC1=CC2NC2C1O
CN1C(=O)OC2CC21
O=C1NC2CC2C1O
CN1CC2CN2C1=O
CC1C(O)CC2C[NH+]21
CC1C(O)CC2CC21
CC1C(O)CC2NC21
CC1C[NH+]2CC2C1O
O=C1NC2CC1C2O
CC1C2CC(O)C1O2
CC1C2CC(O)C1C2
OC1CC2CC1C2O
O=C1C2CC(O)C1C2
O=C1C2CC(O)C1O2
N#CC1=CC2CC2C1
O=CC1CC2NC2C1
O=CC1OC2CC2O1
[NH-]C1NC(=O)C2NC12
[NH-]C1OC(=O)C2CC12
[NH-]C1OC(=O)C2NC12
NC1=CC(=O)C2NC12
CC1=CC(C)C2OC12
CC1NC(=O)C2NC12
O=C1CC(O)C2CC12
[NH-]C1CC2OC2CO1
O=C1C[NH+]2CC2CN1
O=C1OCC2CC2O1
CC1=CC2CC2OC1
O=C1CC2C=CC1C2
O=C1NC2CCC1C2
O=C1NC2COC1C2
CC1OC2C=CC1C2
CC1CC2COC1O2
CC1CC2OCC1O2
C1OCC23CC12CO3
C1CC23CCC2(C1)O3
C#CC1C2CC1[NH+]2C
CC1C23OC12C3CO
COC1C23OC12C3C
C1OCC1C[NH+]1CC1
N#CC1=CC2CC1O2
N#CC1CC2CC1O2
CC1CC(C2CO2)C1
CC1CC(C2CN2)O1
COC12C[NH+]3C1CC32
C1OC2C1CC21CO1
CCC12CC3OC1C32
CC12COC1C1C[NH+]12
OC12CCC1C1CC12
OC12COC1C1NC12
CC12C(O)C1C1C[NH+]12
CC1C2C3NC3C12C
C[NH+]1C2C3NC3C21C
CC12CC1C[NH+]1CC12
CC12OC1C[NH+]1CC12
CC1CC1C1OC1C
C1CC2(C1)C[NH+]1CC12
C1CC2(C1)CC1NC12
CC1CC12C[NH+]1CC12
CC1NC12CC1NC12
CC1OC12CC1NC12
CC1OC12C[NH+]1CC12
CC12CC3C(C1=O)C32
CC1C2C3OC1(C)C32
OC1C2C3[NH+]2CC13O
CC12CC3OC3C1O2
CC12C[NH+]3CC3C1O2
CC12C=CC3C(O1)C32
OC12CC1C1CC12O
C#CC12CC3C(O1)C32
CCC12CC3C(C1)[NH+]32
CCC12CC3C1[NH+]3C2
OCC12CC3C(O1)C32
OC1C2OC3(CC3)C12
CC12CC(C1)C1OC12
OC12CC(C1)C1NC12
CC(=O)C(=N)N1CC1
CC(C)C(=O)C1CN1
CC(C)C(O)C1CN1
CC(O)C(O)C1CC1
CC(=O)C(O)C1CN1
CC1(C2CC2)CCO1
CC1([NH+]2CC2)COC1
C[NH+]1CC1(C)C1CO1
CC1C2C3C(C)[NH+]2C13
CC1C2C3C(O)C2[NH+]13
C[NH+]1C2C3C1C2[NH+]3C
C1OC2C3C4CC13C42
C1OC23C[NH+]4C2C1C43
C1C2C3C1C2C31CC1
C1NC12C1C34OC13C24
C1C2C3[NH+]1C2C31CO1
C1CC(C2COC2)C1
CC(C)C1C23CC12O3
CC(=O)C1C2CCC21
NC(=O)N1C2CCC21
C1CC2(O1)C1CCC12
CC1NC12C13CC12O3
O=C1C2CCCC1C2
CC1C2CCCC1O2
OC1C2CC1OCO2
OC1C2C=CC1OC2
NC12C3[NH2+]CC1C2O3
OC12C3C=CC1C2C3
CC12C3CCC1C2C3
C1=C\CC/C=C\CC/1
C[NH2+]C1NC2COC21
OCC1OC2CCC12
C1OCC2CCC2O1
C1COC2COC2C1
O=CCC1C2CCC12
O=CNC1C2CCC21
OCCC1C2CCC12
C1=CC2C=CCC2C1
[CH+]1[NH2+]C2CCCC2O1
C1=C2CCOC2CC1
C1CC2CCOC2[NH2+]1
C1CC2COCC2O1
C1OCC2COCC12
C#CC1OC2C(C)C12
CC1C2CC(CO)C12
C[NH+]1C2CC(CO)C21
OCC1OC2C(O)C12
C#CC1=CCC2CC12
C#CC1CCC2NC12
C#CC1OCC2CC21
CCC1=CCC2OC12
OCC1C=CC2CC12
CCC1CCC2CC12
O=C1CC=C2COC12
[NH-]C1OCC2COC21
O=C1CCC2CCN12
O=C1CCC2COC12
O=C1OCC2CCC12
O=C1OCC2CNC12
C1=CC2NC2C=CC1
C1=NC2CC2OCO1
O=CC1C2CC(=O)C12
CC1C[NH+]2C(C#N)C12
O=CC1C2CC(O)C12
O=CN1C2CC(O)C21
CCC1C2C(=O)C[NH+]12
N#CCC1CC2NC12
N#CCC1OC2CC12
O=COC1CC2NC21
OCCC1CC2C[NH+]12
O=C1CC2CCCC12
O=C1NC2CCCC12
CC1OC2[NH2+]CCC12
CC1CC2CC=CC12
OC1CC2OCOC12
CC1C=CC2C(O)C12
CC1C2CCC(O)C12
O=C1C=CCC2CC12
[NH-]C1OCCC2NC21
O=C1OCCC2OC12
CC1C=CCC2CC12
CC1C=CCC2OC12
CC1OC=NC2CC21
CC1COCC2CC12
CC1OCOC2CC12
OC1COCC2CC12
C1CC23COC2CC13
CC12C3C4C[NH+]1C4C32
O=C1C2CC3CC1C32
O=C1C2CC3CC1[NH+]32
C1OC2C[NH+]3C1CC23
O=C1OC2C3OC1C23
OC1CC2C3C1C[NH+]23
[NH-]C1C2C3[NH2+][CH+][NH+]1C32
CC1C2[CH-]CC3C1C23
C[NH+]1C2COC3C2C31
CC12C3CC1C1C3[NH+]12
CC12C3OC1C1C3[NH+]12
O=C1C2NC3C1OC23
OC1C2OC3C1OC23
C1C[NH+]2C3CC2C3O1
C1C2CC1C1OCC21
O=C1NC2C34OC23C14
CC1=CC2C3CC2C13
O=C1[CH-]C2CC3C1C23
O=C1C[NH+]2CC3C1C32
CC1[NH2+]C2OC3C1C23
CC1C2C3CC(C3)C12
C1C2C[NH+]3CC3C1O2
C[NH+]1C2C3C(O)C3C21
C12C3C4C1C1C2C3[NH+]41
N#CC1([NH+]2CC2)CC1
O=CC1(C2CO2)CN1
CCC1(C2CC2)CC1
CCC1([NH+]2CC2)CC1
COC1(C2CC2)CC1
OCC1(C2CN2)CC1
OCC1([NH+]2CC2)CC1
CC1C2C(C)C1C2O
CC1C2C=CC1[NH+]2C
C1CC2CCC1CO2
C1CC2OCC1CO2
N#CC1C(=O)N2CC12
O=CC1C(=O)N2CC12
N#CC1C(N)C2OC12
CC1C(C=O)C2C[NH+]12
CC1C(C=O)C2CC12
CC1C2CC2N1C=O
CCC1C(O)C2NC12
OCC1C(O)C2OC12
C(C[NH+]1CC1)C1CO1
C(#CC1CN1)C1CC1
C#CC12OC1C1OC12
CCC12OC1C1NC12
OCC12NC1C1OC12
O=C1C2CC2C12CO2
O=C1C2C[NH+]2C12CC2
O=C1C2NC2C12CC2
O=C1C2OC2C12CC2
O=C1N2CC2C12CC2
OC1C2CC2C12CN2
OC1C2OC2C12CC2
C#CC1C2C=CC1C2
O=CN1C2C=CC1C2
CCC1C2C=CC1C2
CCC1C2C=CC1O2
COC1C2C=CC1C2
CCC1C2CCC1O2
O=CC1C2[NH2+][CH+]OC12
CCC1C2[NH2+][CH+]OC12
CNC1C2[NH2+][CH+]OC12
OCC1C2CCOC12
N#CC12C3C[NH+]1CC32
C1=CC2NC1C21CN1
O=C1C2CC1C1NC21
CC1C2CC1C1CC21
OC1C2OC1C1OC21
CC1C2C3C(=O)N1C32
OC1C2C(O)C3C1[NH+]23
C1CC12C1OC3C1C32
CCC12C3C4C3[NH+]1C42
OCC12C3C4C3C1C42
OCC12C3C4C3[NH+]1C42
O=C1C2CC3OC2C13
C#CC1C2CC3C1[NH+]23
N#CC1C2C3C[NH+]1C32
N#CC1C2OC3C1C23
O=CN1C2CC3C2C31
OCC1C2C[NH+]3C1C23
C1=CC2NC1C1OC21
C1OC2C3CC1C2O3
C1OC2C3CC1CC32
O=C1C2NC2C2CN12
CC1C2CC2C2CC12
OC1C[NH+]2C3CC3C12
C1=CC2CC2C2CC12
C1C[NH+]2CC2C2NC12
C1CC2CC2C2CC12
C1OCC2C1C1NC21
C#CC1C2C3C[NH+]3C12
C#CC1C2C3OC3C12
O=CC1C2C3NC3C12
COC1C2C3CC3C12
COC1C2C3OC3C12
C1OC2C[NH+]3CC3C12
C1OC2C1CC1CC12
C1C2CC2C2COC12
C1OC2C1CC1OC12
O=C1COC1C1CN1
O=C1OCC1[NH+]1CC1
CC1COC1C1CC1
C#CC1CC1C1CC1
C#CC1NC1C1CO1
N#CC1CC1C1CC1
OCC1NC1C1CN1
C1=CC(C2CO2)CC1
C1COC(C2CN2)C1
C1COC(C2CN2)O1
CC1C(C2CO2)[NH+]1C
CC(C1CC1)C1CC1
C1CC1C1CC2CC21
C1C2CC([NH+]3CC3)C12
C1NC1C1OC2CC21
O1C2OC3C1C1C2C31
C1CC2CC3CC1C23
C1OC2CC3C(O1)C23
C1=CC2C3OCC1C23
C1=CC2C3COC1C23
C1OC2OCC3C1C23
C1[NH2+]C2C3C1C1C3[NH+]21
C1C2C[NH+]3C2C2C1C23
C1C2OC3C4C1C2C34
C1C2C3C1C2[NH+]1CC31
C12C3C4C1C1C4[NH+]1C23
C#CCc1ncon1
C1=Cc2ccnn2C1
c1cc(C2CC2)n[nH]1
c1nc(C2CC2)no1
c1nnnn1C1CC1
c1noc2c1CCC2
C1Cc2nonc2O1
c1nc(N2CC2)no1
c1cc(C2CN2)[nH]n1
c1[nH]nnc1C1CN1
CC#Cc1ccon1
CC(=O)c1cn[nH]c1
CC(=O)c1ncon1
CC(=O)n1ccnn1
CC(N)c1nnn[nH]1
CC(O)c1cnno1
Cc1cnoc1CO
Cc1cn[nH]c1C#N
C#Cc1[nH]nnc1C
Cc1cn[nH+]c([NH-])c1
C[CH+]1C=C([NH-])ON=N1
Cc1cc(=O)[nH]nn1
Cc1cnc(O)nn1
Cc1ccn(C=O)n1
Cc1n[nH]c(O)c1O
Cc1cnc(=O)on1
Cc1nocc1CO
Cc1noccc1=O
CC1Cc2ccnn21
CCc1cnnn1C
CCc1n[nH]nc1C
CCn1cnoc1=O
CCNc1cnno1
CCNc1cn[nH]n1
CN(C)c1cn[nH]n1
Cn1c(N)nnc1N
Cn1cc(C=O)nn1
C#Cc1ncn(C)n1
Cc1nn(C)c(=O)[nH]1
Cc1nc(N)nn1C
Cn1ncnc1C#N
Cn1nnc(=O)nn1
Cn1nnc(CO)n1
C[NH2+]C1N=CC=NO1
CNc1[nH]ncc1C
CNc1onnc1C
CNc1cnnn1C
CNc1cnn(C)n1
CNc1n[nH]c(O)n1
COc1cc(O)no1
COc1cn(C)nn1
COc1ncnnn1
COc1ncn(C)n1
COc1nnn(C)n1
COc1n[nH]cc1O
COCc1ccno1
N#CCn1cccn1
c1[nH]nc2onnc12
c1cc2nn[nH]c2[nH]1
c1nn2[nH]nnc2[nH+]1
c1cc2cn[nH]c2o1
n1nc2nn[nH]c2[nH]1
N#Cc1noc([NH-])[nH+]1
[NH-]c1cn[nH]c(=O)[nH+]1
[NH-]c1[nH+]c(C=O)no1
[NH-]c1[nH]c(=O)nn[nH+]1
[NH-]c1cn[nH+]c(=O)o1
[NH-]C1ON=NC(=O)O1
N=CNc1ccno1
N=CNc1nc[nH]n1
[NH-][CH+]Oc1cc[nH]n1
[NH-][CH+]Oc1cn[nH]n1
[NH-][CH+]Oc1nn[nH]n1
N=C(N)c1c[nH]nn1
NC(=O)c1ncon1
Nc1[nH]ncc1CO
Nc1[nH]nc(O)c1O
N#Cc1onnc1N
C#Cc1cc(N)[nH]n1
Nc1cc(=O)[nH]nn1
N#Cc1nocc1N
Nc1concc1=O
[NH-]C1=NC(N)ON=C1
Nc1nnn(C=O)n1
C#Cc1cc(N)n[nH]1
N#Cc1cc(N)n[nH]1
C#Cc1nc(N)n[nH]1
Nc1cc(CO)[nH]n1
Nc1n[nH]c(N)c1O
Nc1n[nH]c(O)c1N
C#Cc1nc(N)no1
N#Cc1nc(N)no1
N/C=N/c1ccno1
NCc1nc(O)no1
c1n[nH]c2onn[n+]12
O=c1[nH]nn[nH]c1=O
O=c1onnoc1=O
O=CCc1ccn[nH]1
O=CCc1cnno1
O=CCn1cnnc1
O=CCn1cnnn1
O=CCn1nnnn1
O=Cn1cn[nH]c1=O
O=Cn1ncoc1=O
O=Cn1nn[nH]c1=O
O=COc1ccno1
O=c1nc(O)nn[nH]1
O=Cn1cnc(O)n1
O=Cc1n[nH]nc1O
N#Cc1cc(O)no1
O=c1cnc(O)no1
O=Cc1conc1O
OCc1cc(O)n[nH]1
OCc1cc(O)[nH]n1
OCCc1cnno1
OCCc1cn[nH]c1
O=[N+]([O-])c1ncno1
O=[N+]([O-])c1nnon1
C[CH+]1[CH+]O[CH+]C=C1NO
C/C(=N\O)c1cc[nH]c1
Cc1c[nH+]ncc1NO
Cc1n[nH+]ccc1NO
Cc1n[nH+]ncc1NO
ONc1c[cH+]occ1F
C/C(CC(C)(C)O)=N\O
CCC(C)(O)/C(C)=N/O
C/C(C#CC(C)O)=N\O
CC(C)C/C(CO)=N/O
C[NH+](C)C/C(CO)=N/O
C/C(C#CCC=O)=N\O
C#CC#CC/C(C)=N/O
C/C(COCC#N)=N\O
CC1(C)C[CH-]C=C1NO
C#CCC(CC#C)=NO
COC/C(CCO)=N/O
C/C(=N\O)C(O)CCO
COCC(O)/C(C)=N/O
CC(=O)C(C)/C(C)=N/O
C/C(=N\O)C(=O)N(C)C
C/C(=N\O)C(C)C(C)O
C/C(=N\O)C1(C)OC1C
O=C1COCC(NO)C1
CC1C[CH-]C=C(NO)C1
ONC1CCCC(O)C1
C/C(CC1CC1C)=N\O
CC1=CC(O)C(NO)C1
CC1C=C(NO)C(C)C1
C[NH+]1C2C(NO)CC21C
[NH-][CH+]OC1CC(NO)C1
O=CCC1CC(NO)C1
CCCC1CC(NO)C1
CC12CC(C1)C(NO)C2
CC/C(=N/O)C(C)OC
C#CCC/C(C#C)=N/O
N#CCC/C(CO)=N/O
CC/C(CCCO)=N\O
CC1(C#N)NCC1NO
C#C/C(=N/O)C1(C)CC1
CC1(/C(CO)=N\O)CC1
CC/C(=N/O)C1(C)CN1
C#CC(C=O)/C(C)=N/O
CCC(C#N)/C(C)=N/O
C/C(=N\O)C1(CO)CN1
CC1=CCC(NO)CC1
CC1OCC(NO)CO1
ONC1CCC(O)CC1
CC1C2CC1(C)C2NO
CC1C(NO)C2(C)NC12
ONC1C2C=CC1(O)C2
CC12COC(C1)C2NO
CC12CCC(N1)C2NO
CC12[CH-]C=C(NO)C1N2
N#CC1CC(NO)CN1
OCC1C=C(NO)CC1
CCC1CC(NO)CO1
CC1C(NO)CC12CO2
C#CC1CC(NO)C1C
CC1CC(C#N)C1NO
CC1CC(C=O)C1NO
CC1CC(CO)C1NO
O=C1CNCCC1NO
ONC1CCOCC1O
ONC1=C[CH-]COCC1
CC1=C(C)C(NO)CC1
CC1=CCC(NO)C1C
CC1C(=O)CCC1NO
CC1C=CC(O)C1NO
CC1=C(NO)C(C)C[CH-]1
CC12CCC1CC2NO
O=CCC1OCC1NO
O=COC1CCC1NO
N#CC(NO)C1CNC1
CC(=O)C1NCC1NO
C#C/C(=N\O)C1C[NH+]1C
COC1CC1/C(C)=N/O
C/C(=N\O)C1=CCCC1
C/C(=N\O)C1=CCOC1
ONC1CNC12COC2
ONC1=CC2CCC2C1
N#CC1=CCCC1NO
O=CC1C=CCC1NO
COC1CCCC1NO
COC1OCCC1NO
O=CC1C(O)CC1NO
ONC1CC=CC12CC2
N#CC12CC1CC2NO
CCC12NC1CC2NO
ONC1CC(O)C12CN2
CC1C2COC2C1NO
O=C1C(NO)C[NH+]2CC12
O=C1OC2CC2C1NO
CC1CC2OC2C1NO
ONC1C(O)CC2CC21
CC1=CC2CC1C2NO
ONC1C2CC(O)C1N2
CCC1C2OC1C2NO
COC1C2NC1C2NO
COC1C2OC1C2NO
C/C(=N\O)C1CC2CC21
CC12OC3C(C1NO)C32
C/C(=N\O)C(=O)N1CC1
C/C(=N\O)C(C)[NH+]1CC1
CC1C2C3C(NO)C2C13
ONC1C2CCC1OC2
ONC1CC=C2CCC21
O=CC1C2CC(NO)C12
ONC1C=CC[NH+]2CC12
ONC1C2C=CC3C2C31
ONC1C2CC3C2OC31
CC1C2C(C)C1C2NO
COC1C(NO)C2OC12
ONC1CCC1C1CO1
ONC1COC1C1CN1
[NH-]C1=CC(F)OC=C1
Cc1ccnc(F)c1
Cc1cncc(F)c1
Nc1ccnc(F)c1
Nc1ccnc(F)n1
Cc1cnc(F)cn1
Nc1ccc(F)cc1
Nc1ccc(F)cn1
[NH-]C1=CC(F)=CNO1
O=c1[nH]nncc1F
O=c1cnocc1F
[NH-]C1=NC(F)ON=C1
[NH-]c1cnc(F)n[nH+]1
[NH-]C1=C(F)NOC=C1
CC(=O)CC(F)(F)F
O=CCCC(F)(F)F
NC1(C(F)(F)F)CC1
CC1NC1C(F)(F)F
FC(F)(F)C1COC1
C#CC#Cc1ccc[nH]1
N#CC#Cc1ccc[nH]1
N#CC#Cc1ccco1
N#CC#Cc1ccoc1
N#CC#Cc1cocn1
C#Cc1ncoc1C#C
N#Cc1ncoc1C#N
N#Cc1ncn2c1CC2
C#Cc1c[nH]c(C#N)n1
C#Cc1coc(C#N)c1
N#Cc1cn2c(n1)CC2
N#Cc1ccc(C#N)o1
C#Cc1ccc2n1CC2
C#Cc1ncc2n1CC2
C#Cc1cocc1C#C
N#CCc1ccccc1
N#CCc1ccncn1
C#CC[NH2+]C1OC=CO1
C#CCCc1ccco1
N#CCCc1cnco1
N#CCOc1ncc[nH]1
C#CCOc1ccoc1
c1ncc(CC2CN2)[nH]1
c1ncc(CC2CO2)[nH]1
c1coc(C[NH+]2CC2)c1
c1coc(C[NH+]2CC2)n1
c1coc(NC2CC2)c1
c1nc(NC2CC2)co1
c1nc(OC2CC2)co1
c1cn(CC2CC2)cn1
C1=CC2C[NH+]3[CH+]C=C1C23
c1cc2c([nH]1)NC1CC21
c1nc2c(o1)C1CC1C2
[CH+]1[NH2+]C2CCC3C[NH+]1C32
[CH+]1[NH2+]C2OCC3CC1[NH+]32
C1=Nc2[nH]cnc2CO1
c1cc2c(o1)COCC2
c1nc2c(o1)NCCC2
c1nc2c([nH]1)OCCC2
c1cc2cc[nH+]cc2[nH]1
c1nc2c[nH+]ccc2[nH]1
c1cc2cocnc-2c1
c1nc2co[cH+]nc2[nH]1
C1=Cc2ccncc2C1
c1cc2cc[nH]c2cn1
c1cnc2occc2c1
c1cnc2ocnc2n1
c1cc[nH]cccnc1
c1cccocncc1
c1ncc(C2CCC2)[nH]1
c1ncc(C2CCO2)o1
c1coc(C2COC2)c1
c1cc(C2CCC2)c[nH]1
c1cn(C2CCC2)cn1
c1ncn2c1C1(CC1)C2
c1cnc(C2CO2)nc1
c1cc2c(cn1)OCC2
c1cnc2c(c1)OCO2
c1cn2c(n1)CCCC2
C#CC(=O)c1cnc[nH]1
C#CC(=O)n1cccc1
O=C1C=Cc2nccn21
OC1=C[CH+]n2cccc21
O=c1nccc2n1CC2
N#Cc1cocnc1=O
[NH-]c1n[cH+][nH]cnc1=O
O=c1ccccc(=O)[nH]1
O=c1cccnc(=O)[nH]1
C#Cc1ncnc([NH-])[nH+]1
N#C[CH+]1C=NC=C([NH-])O1
N#C[CH+]1N=CC=C([NH-])O1
[NH-]C1Cc2ocnc2N1
[NH-]C1Cc2[nH]ccc2O1
[NH-]c1[nH+]c2ocnc2o1
O=C1Cc2[nH]ccc2N1
O=C1Cc2cc[nH]c2N1
O=C1Cc2[nH]cnc2O1
O=c1[nH]c2[nH]ccc2o1
O=c1[nH]c2ccoc2o1
O=c1oc2c(o1)CC=C2
O=c1oc2ncoc2o1
[NH-]C1NC2=C(OCO2)O1
O=c1[nH]c2c([nH]1)COC2
O=c1oc2c(o1)CCC2
O=c1oc2c(o1)OCC2
O=C1Cn2ccnc2O1
[NH-]c1[nH+]cc(C2CO2)o1
O=c1[nH]cc(C2CN2)o1
O=c1[nH]cc(N2CC2)o1
O=c1occ(C2CC2)o1
C#Cc1ccc(=O)[nH]c1
O=c1[nH]cc2n1C1CC21
O=c1occ2n1C1CC21
[NH-]C1=CNC(=O)NC=C1
[NH-]c1c[cH+]oc(=O)nc1
[NH-]C1C=NC(=O)C=CN1
[NH-]C1C=NC(=O)N=CN1
[NH-]C1=CN=C([NH-])OC=C1
[NH-]C1=CNC(=O)C=CO1
O=c1ccoc(=O)cc1
N#Cc1nc[nH+]c([NH-])n1
[NH-]c1occ[n+]1C1CC1
C#CCn1ccoc1=O
N#C[CH+]1N=C[CH+]OC1[NH-]
C#Cc1cnc[nH]c1=O
[NH-]C1OC=CC=NC1=O
O=c1nccc[nH]c1=O
[NH-]C1=C2C=COC2CO1
[NH-]C1=C2N=COC2CO1
O=C1CNc2ccoc21
O=C1NCc2nc[nH]c21
O=C1OCc2cc[nH]c21
[NH-]C1OCc2nccn21
O=C1CNc2cccn21
O=CC(=O)c1ccc[nH]1
O=CC(=O)c1ncc[nH]1
C#Cc1nc[nH]c1C=O
N#Cc1[nH]ccc1C=O
O=Cc1ccoc(=O)c1
C#Cc1coc(C=O)c1
O=Cc1nccc(=O)o1
[NH-]c1cnc(C=O)c[nH+]1
O=Cn1ccc(=O)cc1
C#Cc1cncn1C=O
N=CNc1ncccn1
[NH-][CH+]Oc1ncncn1
O=CCc1ccncc1
O=COc1coc(=O)o1
[NH-][CH+]OCc1ccco1
[NH-][CH+]OCc1cnc[nH]1
O=CCOc1cnco1
CC#Cc1ocnc1O
CC#Cc1cc[nH]c1N
CC#Cc1cc(O)c[nH]1
CC#Cc1cnc(N)o1
CC#Cc1cnccn1
CC#Cc1coc(N)n1
CC#Cc1c[nH]cc1N
CC#CCc1cnc[nH]1
CC#CCc1cc[nH]c1
CC#CCn1cccc1
CC(=O)c1[nH]ccc1C
Cc1ccoc1C(N)=O
NC(=O)c1[nH]cnc1O
CC(=O)c1nc[nH]c1O
Cc1[nH]cnc1C(N)=O
CC(=O)c1nc(C)c[nH]1
N=C(N)c1nc(O)co1
CC(=O)c1cnc(O)[nH]1
Cc1ccc(C(N)=O)[nH]1
NC(=[NH2+])C1NC(=O)[CH+][NH2+]1
CC(=O)c1ncncn1
N=C(N)c1ncncn1
NC(=O)c1ccccn1
[NH-]c1ncc(C(N)=[NH2+])o1
NC(=[NH2+])C(C=O)NC=O
CC(=O)c1coc(N)c1
CC(=O)c1cocc1N
Cc1ccn(C(N)=O)c1
CC(=O)n1ccnc1O
CC(=O)n1cncc1C
CC(=O)[n+]1cc[nH]c1[NH-]
CC([NH-])Oc1cnco1
CC(=O)Oc1ccco1
NC(=O)Cc1cnc[nH]1
CC(=O)Oc1c[nH]cn1
CC(=O)Oc1ccoc1
CC(=O)Cn1ccnc1
C#CC(C)c1cnco1
C#CC(C)c1ncco1
C#CC(C)c1cc[nH]c1
C#CC(C)c1cocn1
CC(C#N)c1c[nH]cn1
CC(C)(C)c1cnc[nH]1
C/C(N)=N\c1ncco1
CC(C)c1ocnc1N
CC(O)c1ocnc1N
Cc1ocnc1N(C)C
CN(C)c1ccoc1N
CN(C)c1nc[nH]c1O
CN(C)c1nc(O)c[nH]1
CC(O)c1ccn(C)c1
Cc1ccc(C(C)C)[nH]1
CC(O)c1cnccn1
CN(C)c1cnccn1
CC(O)c1c[nH]c(=O)o1
Cc1nc(C(C)C)c[nH]1
CC(C)c1coc(O)n1
Cc1cocc1C(C)C
CN(C)c1cocc1N
Cc1cccn1C(C)C
CC(C)Cc1ccco1
CC(O)Cc1cc[nH]c1
CC(O)Cn1cccc1
CC(C=O)c1ccc[nH]1
CN(C=N)c1cnco1
O=CC(O)c1ccco1
CN(C=O)c1c[nH]cn1
O=CC(O)c1c[nH]cn1
CC1(O)Cn2ccnc21
CC1(c2ncc[nH]2)CC1
CC1(c2cnco2)CO1
Nc1[nH]cnc(=O)c1N
Nc1[nH]cnc(=O)c1O
Cc1nc[nH]c(=O)c1N
C[CH+]1C(N)=C[CH+]OC1[NH-]
Nc1ccoc(=O)c1N
Cc1occ(C#N)c1N
Cc1[nH]c(O)c(N)c1C
Cc1oc(O)c(N)c1C
Cc1oc(N)c(O)c1N
Cc1c(N)[nH]c(O)c1N
Cc1[nH]c(O)c(N)c1O
Nc1[nH]c(O)c(O)c1O
Cc1ccn(C=O)c1N
Cc1ncn(C=O)c1O
Nc1c(O)cc2n1CC2
OC1=C(O)N2CCC2N1
Cc1nc(C#N)oc1C
C#Cc1cc(N)c(C)o1
C#Cc1nc(N)c(C)[nH]1
Cc1cc(C#N)[nH]c1O
N#Cc1nc(N)c(N)o1
[truncated: 8,000 more rows]
