# Supplementary material for: t-SMILES: a fragment-based molecular representation framework for de novo ligand design
Source: Nat Commun. 2024 Jun 11;15:4993. doi: 10.1038/s41467-024-49388-6 (PMC11167009; doi:10.1038/s41467-024-49388-6)
Supplement: Supplementary file 4 — Source Data [file 41467_2024_49388_MOESM4_ESM.zip › Soure data/Source data and code for all other graphs/Metrics/Dataset/QM9/Recon/QM9.smi.bfs[24]_smiles_join.csv.rnd2k.csv.re_smils.smi]

CCC1(C)CC(=O)O1
CC1CC1COCC#N
N#CC1CC2(CN2)C12CNC2=O
C[n+]1nccc(N)c1[NH-]
Cc1oc(N)cc1O
CC1CC(NO)N1
CC(C)(C)C(C)(C)C
Cc1ccn(C2CN2)n1
O=CNCCC(=O)C=O
CCC1(O)CC(=O)N1
CC1(O)C=CCOC=N1
C#CC(=O)C(=O)OC
CCC1C[NH2+]1
O=CC#CC1CC2CC12
C1OC2C1CC21CO1
CCC1COC(C)(C)[NH2+]1
O=CC1(CCCO)CO1
CC1(N)CC(=O)O1
CCN1CC=CC(=O)C1
O=C1C(NO)CCC12CO2
C#CC#CC(C)(O)C=O
C#CC1(C(N)=O)OC1C
[NH-]C1[NH2+]C(O)C(O)C12C[NH2+]2
CC#CCC1CC1C#N
N#CC1C(=O)CC12CC2
ONC1CCC2NC2N1
OC1CC2C1CC1NC12
C#CCOC(=O)C(=N)N
Cc1[nH]c(N)c(O)c1O
CCC1CC2C(O)C12
O=CCOc1cnn[nH]1
C#CC#CC1CC1C
CC1[NH2+]C12C[NH2+]C2CCO
CC12CC1(O)CCO2
CC12CCC1C=CC2=O
CC12CCC1(CO)O2
CC(C#N)OC([NH-])C=O
c1[cH+]occ2c1[CH+][NH2+][CH+]2
CC1([NH-])CNC2CC2O1
CC1C[CH-]C2(C[NH2+]2)C12CC[NH2+]2
CC1(C)CC(C=O)C1
CCOCC1CC1C
C1=CC2CC23OCCC13
CN=CN
c1cc(C2CC2)no1
CCC1OCC12CC([NH-])O2
[CH+]1[NH2+]CC23C4C(C42)[NH+]13
C#CCn1ncc(C)n1
C1C2OC3OC3C12
C#CC1C(C)C1COC
COC12C(=O)CC1[NH+]2C
N#CC1CC(N)(O)C[NH2+]1
C#CC12CCOC1CC2
CCc1cc(O)c[nH]1
CN1CC(=O)C2(CC2)C1
CC1[NH2+]C12C(=O)[NH2+]C2(C)C
[NH-]c1onn[n+]1C1CC1
C#CC12CC13CC(O)C3O2
C[NH2+]C1(C)OCCC1O
C#CC1C[NH2+][CH+][N+]12CC2C
CC1C2NC23C(=O)NC13C
CC1(C(O)C2CN2)CN1
O=C1CC=CC2(O)CC12
CN=C(N)c1ccon1
CCC(COC)=NO
N1C23OC2C2OC123
C1CC2(CC[NH2+]2)OC2(C1)CC[NH2+]2
N#CC1(CO)CCC1
N#CCC1C2CCC1O2
CCCC1C(C)[NH+]1CC
CC1C2CCCCC12C
N#CC1(C=O)C2COC21
CCC1NCC(O)C1=O
CC1(O)CC2=CCCC21
CC12[NH2+:5][CH2:5][C:5]1([CH:2](O)[CH3:4])[NH2+:6]2
C1CC23C1C1CC2[N+]32CC12
CC1C2C[CH-]CC23C[CH+][NH+]13
C[NH+]1C2CC(N)(C#N)C21
COC1C(C)C(O)C12CC2
N#CCC12[NH2+]C1C1(CCC1)[NH2+]2
O=C1CCC2(CC2)C(O)N1
OC1CC2C3CC2C3O1
CC1(O)C2CC(=O)C1N2
O=CCOCCCO
CCC1(CNC=O)CN1
Cn1cc(N)nc1C=O
Cc1nc(O)cc(O)n1
N#CC12CC[NH+](C1)C2O
[NH-][CH+]Oc1ncnnn1
CCc1nc(C)n[nH]1
COc1n[nH]nc1C
CC(C)C(N)(C#N)CO
CCOC([NH-])OC(C)C
CC12NCC1OC2[NH-]
CC1C=CCOC1
C#CCC12CC(C)(C1)C2
CC(O)COC(=O)CN
CC1CC2(CC2O)C(=O)O1
CC1(N)NNC2=C1NC2
CCc1c[nH]c(=O)o1
Cc1nccc(C=O)n1
C#CC(O)c1ccc[nH]1
CC[n+]1cnccc1[NH-]
CCNC(=N)C(F)(F)F
O=C1C=CC2COC1O2
CC(=O)C(C)C1(O)CC1
CC1CC=C2COCC21
CC1CN2C(=O)CC12C
CC1(O)CCCC(=O)O1
CNc1ncn[nH]1
C#[C:2][CH:2]1[CH2:3][NH+:4]2C(C)[C:4]12[CH3:5]
[NH-]C12C=CC(CCO1)O2
COC1(CO)C2COC21
O=CCC1CC1O
CC1CCC12OCCO2
C#CC1OC(C)C12CC2O
CC1=CC(O)C2CC1C2
C#CC1C(C)C1C(N)=O
CC1(C(=O)CO)CCC1
NC1[NH2+]CC(=O)C12CNC2
CC12CC(C1)C2
C#CC12[NH2+]C3C(C)C31[NH2+]2
[NH-]C12CC1(O)C1(C[NH2+]C1N)[NH2+]2
CC12CC=CC1C1CC12
O=CC1OCCC12CC2
CNc1cc(NC)on1
C1CC2C1C1C3CC3C21
O=CC#Cc1cc[nH]n1
Cc1nc(N)cc(N)n1
CC1(C)C=CNC(=O)O1
CC1CCC2(NO)OC12
CC(=O)C(C=O)C(C)C
C1=CC2(CC2)C2(C1)CC2
CN=C(NC)C(N)=O
CCC#CC1OC2CC12
CCCC1CC2OC12C
OC12OC3C=CC1CC32
COCC1CC1(C)CO
O=CC#Cc1cc[nH]n1
N#CC(=N)NCC1CN1
O=C1CC=C(O)C12CN2
O=CN1C2CC3(CCO3)C21
COC1(C(C)=O)CCO1
CCC1CCC(C)(C)C1
c1nc2c([nH]1)=NNON=2
O=CNC1CC2CC2C1
CNC(=O)C1C=CCO1
CC1[NH2+]CC23C[NH2+]C12OC3
N#Cc1n[nH]nc1O
c1nn[nH]c1C1CN1
CC1NC(=O)C2OCC12
CCOCC(=N)NC=O
O=CCc1cc[nH]n1
Cc1cc(=O)c(N)co1
CC(O)CC1CCCO1
O=C1NC2([NH+]3CC3)CC12
[NH-]c1cc(O)o[cH+]n1
CCC(O)CC1(C)CC1
CCC12CC(O)CC1O2
CCCOC1(C)CCC1
CCC12CC=CC1(C)O2
O=C1C2OCOC1C2O
CC1(O)C2OC1C2(C)O
O=Cn1nncc1O
CC12CCC1C1CC13CCC23
C#CC(C)(C=O)C1CC1
OCC[NH+]1CC1C1CO1
CCC12CC(NO)(C1)N2
CC1C2CCC1C21CC1O
COCCC(C)(C)C#N
N#CC1C[NH2+]CC=C1[NH3+]
C1CC2(C[NH2+]2)[NH2+]CC2(C[NH2+]C2)O1
CC(C#N)C#CCC=O
COc1oc(=O)[nH]c1C
NCCC#CC(=O)O
CC1CCOC(C)(O)C1
CC1CN1c1ccco1
CC1C23CC[NH2+]CC12[NH2+]3
CCCC1CCOCO1
C#CCCN(C=O)CC
CC1CCC(C=O)CO1
NC(=O)C#CC[NH+]1CC1
C1C[NH+]2CC3OCC2C13
C#CC1CC2C(C=O)C12
CC12OC1C1(C)OC21
CCC1CN1C(=O)C=O
C#CCC(C)(CC)CC
C#CC1CC1C(=O)OC
Oc1ncc(N2CC2)o1
C[n+]1cnn(C=O)c1[NH-]
CC1(C)C2C3NC3C21
CCC(C)n1nnnn1
CCC(OC)C(C)O
CCc1n[nH]nc1N
c1occ2c1CCO2
COC1CC(O[CH+][NH-])C1
N#CC(O)(CO)C1CO1
CC1CC=CC12C=CCO2
OC1CC1C1OC2CC21
O=C1NC23CCC12C3
CCCC1C2C=CC1O2
CC(=O)C1(O)CC1O
CCC(O)C(F)(F)F
O=Cc1cc(=O)cco1
CC1CC23[NH2+]CC2([NH2+]3)O1
C#CC(C)(C)C1CC1
CC1C2NC(=O)COC12
COC12CC(NO)(C1)C2
C#CC(C)CCCC=O
CC12NC1=C(N)CC2=O
Cc1ccc(=O)[nH]c1N
C#CCCOC1CC1C
COC(=O)C1CC1C=O
CC12OCC1C1CC2O1
OC12CCC3CC[CH-]C31C2
C#CC1(CC)CC(=O)C1
CCC1([NH-])OCCC12CN2
N#CC1C2CC3NC3C12
CC12CC(O)(C1)C2=O
CC(O)C12NC1CO2
CCC1C2CCC1C2C
CCC1OCC23COC12C3
CC(=O)C1CC=CC1=O
CC1CCC2C(=O)OC12
CC12NC3CC31C(=O)C2O
COC1C2CC(=O)CC21
O=CC1(C=O)CC=CC1
OC12CCC1CC1CCC12
CNC(C#N)CC1CC1
C#CC(C)(CC)C(C)O
CCC12CC(C#N)(C1)C2
c1onc2c1CCCC2
CC(O)(C#N)C(=N)N
CNc1nccc(O)n1
CC#CCNCC=O
O=C1CC2(C1)[NH2+]C1[NH2+]C12
O=C1[NH+]2C3CC2C13CO
CCCC1(C)C2CC1C2
CC12CC(=O)CC1(O)C2
Cn1ccc(C#N)c1N
O=C1NC2(COC2)CC12CC2
CC1(O)C=CCOC1
C#CC1C(O)C1C1CC1
COc1nc(N)c(N)o1
CCC(C)(C)NCC#N
CC12CC1(O)C1(CCN1)C2=O
CC1CC(=O)C1CC#N
CC12O[CH+][NH2+]C1CC21CO1
CC1OC2CC3(CN3)C12
CC1C2C3OC3C12
O=CNC=NC1CC1O
CC12CC13C[NH2+]CC3(O)N2
CCc1oc(=O)[nH]c1C
O=CCC1OCC(=O)O1
C1=CCC2(C=C3[NH2+]C3[NH2+]2)C1
CC(C)C(C)(O)CC#N
OC12C=CCC1[CH-]C1CC12
O=CC12CNC1CC[NH2+]2
CC1CC1(O)C1(C)CO1
C1C2C3COC34C1OC24
CC1(C=O)CCC2OC21
CC12[NH2+]C1(O)[NH2+]C21CC1
NC(=O)CC#CCCO
Cc1cc(C(N)=O)[nH]n1
C#CCC(C)OC(C)=O
CC(C=O)N=CNC=O
O=Cc1cc(CO)[nH]n1
C#CC1OCC2OC12
CC12C[NH+](C1)C2CC=O
NNC1NC(=O)CC1=O
O=C1C(O)=CCN2CC12
CC1CCCC2OC12O
CC1CCC(C)(C)CO1
COC1(C=O)[NH2+]CCO1
C1CC23CC2OCC13
CCC#CC(C)[NH+]1CC1
CC(=O)c1c[nH]c(=O)o1
CC1CC(C)(C2CO2)C1
CC1(C#N)CC=CC1
NCC(=O)O
Cc1cc[cH+]nc([NH-])n1
CC1C2COCC(O)C12
CC1CC=C(O)C1C
Nc1ccc(F)cn1
C1CN(c2nn[nH]n2)C1
CCCC(=O)N(C)C
COC1C(C)C12CC1CC12
N#CC1CCC2(C[NH2+]C2)C12C[NH2+]2
[CH+]1[NH2+]C23CCC2(N3)O1
CCCC1CC1(N)C#N
CC1CC(C)(C=O)C1
O=CNC12OC13CC32
C#CC1C=COC1([NH-])N
COC1(C)C2CC1C2=O
OC1CC2(CCN2)C[NH2+]1
O=c1[nH]c2nn[nH]c2[nH]1
C1C2CC23C1C1C[NH+]13
COC1C2CNC(=O)C21
C1=c2cnoc2=CC1
CNC1(C)NCC(=O)[NH2+]1
OCC[NH+]1CC1CO
C#CC1C2C3OC3C12
C1C[NH2+]C2(C1)OCCO2
CC(O)C1C[NH+]1CC#N
CCCC(=O)C(O)C#N
CC1(C)C[NH2+]C2[NH2+]C2O1
O=COc1[nH]nnc1O
CC(O)c1ncc(O)[nH]1
CC1CC(C2(C)CO2)C1
C#CC1OC2CC3NC312
OCC12OCC1O2
[NH-]C1CC(C2CN2)O1
CC1(C)CC=C2CCC21
O=CC1NCC12CCO2
COC(C#N)C(N)C#N
COCC1(C)CC(=O)C1
CC1CC2COCC12
C#CC(C#C)C(C)(C)O
C[NH+]1CC23CC12CC3NO
C#CCC1NC1C#CC
[CH+]1[NH2+]C2CC3CC32O1
CCCC1(CO)CCO1
C#CC(N)C(=O)NC=O
CNC(C#N)C1CCO1
CC1(C=O)C2CCC[NH+]21
OC1CCC12C[NH2+][CH+]O2
O=CC1(O)CC2(CC2)C1
OC1C(O)C1C1CO1
O=CC(=O)n1ncnn1
N#CC1CC(=O)N1
CC12CC3(C[NH2+]3)C1CC1(C[NH2+]C1)O2
C1CC(C23CC(C2)C3)O1
[NH-][CH+]Oc1[nH]nnc1O
CC12NC3C1(O)CC32O
C#CC(=O)C#CCO
CC1CC(=O)OC(C)O1
N#CC1[NH2+][CH+][NH2+]C12C[NH2+]2
CC(=NO)C(O)C1CO1
[NH3+]C1CC1(CO)C(=O)[O-]
COCCCOC(C)[NH-]
COC(C)C(C)[NH+]1CC1
N#CC1(O)CC2(CN2)C1
CC12COC3(CCC13)C2
N#CC12CC(=O)[NH2+]C1[NH2+]2
NC(=O)N1C2CCCC21
OCC1C2OCC12O
OC1C2CC1OCCO2
COC1C2OC(C)C12
CCC1CN1C(=O)OC
CCC1OC1C1C[NH+]1C
CCC(O)c1ncco1
CCC(N)C#N
CCCC(C)(C#N)NC
CC1CC2(CC2)C1(O)O
CCCC(=O)CC1CN1
C1=C2CCC2C2(CCC1)CC2
COC(C)(C)CC#N
O=C1CC2(C[NH2+]2)NCC[NH2+]1
O=COCc1cnn[nH]1
C1OCC2COCC12
O=CC(O)C1CC1
CC(=NO)C1OC1(C)C
CCC1(O)CC=CC1
C1=NCCC(C2CO2)O1
CC(=O)C1C[NH+]1C(C)C
CC1NC1c1nnon1
CC1C[NH+]1C(C=O)CO
CC1(O)CC2(CC2)C1C#N
O=C1CC=CCC12CCO2
C#CCC(C=O)CC=O
COc1cc(CO)[nH]n1
CCCNc1ncno1
Cc1nccc(=O)n1C
CC1CC2(CC2)OC(C)O1
CCC1OC2(CCC2)C2CC12
C[NH2+]C1(O)CC(O)CO1
CCC(CC#N)C1CC1
Cc1cc(N)c(N)n1C
CNC(CN)CC(=O)O
CC1C=C2NC=NC2O1
CCC1=CC(C)COC1
OCCC1CC2OC2C1
CC#CC(C)C1CCO1
C1COC2C3OC2C3C1
Cn1ccc(C2CO2)n1
C#CC(NC=O)C(C)C
N#CC1CC2(CCO2)C12CCC2
O=Cn1ccnc1CO
O=COc1ncc(O)[nH]1
N#CCC1C2COC1C2
CC1C2C13CC1C(C3)C12O
O=CN1CCC1CO
NCC(C(=O)O)C1CN1
[NH-]C1[NH2+]CC2([NH2+]1)[NH2+]C1CC12
C#CC1OC2CC12
CC#CC12OC1C1NC12
CC(C)c1n[nH]nc1N
CC1C=CCNC1=O
Nc1cc(NC=O)co1
CC1CC(C#CCO)C1
CNc1cc(O)c(C)o1
OCC1CC=C(O)CC1
COC12CCC1CC21CCC1
C1=CC(C2CO2)OC1
O=CCCC1CC1CO
CC(N)C#CCC(=O)O
O=[N+]([O-])c1ccccc1
CC12CCCC3(CCC3)C1C2
C#CC1(C)OCCO1
CN1CC2OC(C1)C2=O
CC1OC(=O)CC([NH-])O1
CC#CC1CC2NC12
CCC1CC2(CO2)C1=O
CCOC1CC1[NH+]1CC1
c1[nH]cc2c1OC1CC21
C#CC12CCC(O)C1N2
CC1CC(N)(C(=O)O)C1
CC12CC3(C#N)OCC13C2
CC#CC(O)CO
C#CC12CC(C)(C1)C2
Cn1cc2n(c1=O)CC2
CCC1(O)CC2(CC2O)O1
C1CC12CC1C(C2)C2OC12
C#CC(C)(C)CC(C)O
CC(C)N=CNC=O
CN1C(=O)C=C(N)C1=O
NC(=O)C1CC2CCC21
CC1[NH2+]C(N)C(=O)C1O
C#CCC(O)C(C)(C)C
CC(CO)C1C=CCO1
CC(C)C1CCO1
CCC1(O)CC1(C)CO
CC1=C([NH-])NC=NC=C1
COC(C)C[NH+]1CC1
CC12O[CH+][NH2+]C1C2C#N
CN=C(N)C(C)(O)C#N
CCC1CCC(O)CC1
CC1=CCC(C)(C#N)C1
CC1(C)C2C(=O)CC21C
N#CC1(N)C2OC(=O)C21
OCCC1C2C=CC1C2
CCC1CC(C)(O)C1=O
CC1C2CCCCC1O2
C1=CC2(C[NH2+]2)C2=C(CC1)C[NH2+]2
O=C1C=CNC1NO
C#CC1(O)CC(C)C12CN2
CC(C)(C)C1CC(O)C1
CCC12OC13CC23
C1CC23CCC2C3O1
O=CC12CC(NO)(C1)N2
C#Cc1cc(C#C)on1
CC1(C#N)CC=C2CC21
C#CC(=O)C1NC1CO
COC12C=CC(C)C1C2
CC1(C)C=CC=CC=C1
N#CC1(CN)C=CCN1
C#CC12C=CC(=O)N1C2
C#CCCC(C)(O)C#C
CC1NC1C(C)(C)C#N
CC1(CO)C2NC(=O)C21
CC1CNCC(C#N)N1
CNc1nc(CO)no1
C1C2C3CC2([NH+]2CC2)C13
O=C1CC2(CN2)C1CCO
N#CC1(CO)OCCO1
CC1(O)CC=CC=CC1
O=CC1C=CC[N+]2(CC2)C1
NC(=O)C1(C=O)CCN1
CC(O)C(C)OCC=O
CC1(CC(N)=O)CC1O
N#CC(O)C1(O)CC1O
CC1(C=O)CC(O)C1
COC1(C#N)CC1(C)C
C#CCC1CCOC=N1
Cc1ncc(O)n1C
COC1C2CCC1C2O
CC1OC=NCCC1=O
OC12OC3CC1OC32
C#CC1[NH+]2CC1(C#C)C2
COC1[NH2+]C2(CC[NH2+]2)C2[NH2+]C12
C#CC1CC1(C)CC
Cc1onnc1C1CC1
Cc1cc([N+](=O)[O-])c[nH]1
OC1(O)C2C3CC2[NH+]31
C[NH2+]C1OCC2CC21
O=CC1CCC(=O)CO1
CCC1CC1C#CCO
Nc1occ2ocnc12
CC([NH-])OCC(C)(C)O
CC(=O)OCCOC=O
N#Cc1cc(N)c[nH]1
OC12CC(C3CC3)(C1)C2
Nc1cc(F)oc(=O)n1
CC1OC=NC2(CCC2)C12CC2
C#CC1(CCCC)CN1
NC=[NH+]C1=C[CH+]NC1=O
CC1OCCC2CC2O1
C#CCCOC1CCC1
CC1C2COCC1C2O
CC12CNC1=CC(=O)O2
N#CC12[NH2+]CC3[NH2+]C31O2
C#CC1CCCCCC1
Cc1nc(N)nn1C
C[N+]1=C[CH+]N2C=NNC21
COC1OC2CCC21
O=C(O)CC1C2CNC21
CCC12[NH2+]C(CO)C1[NH2+]2
C#CC1(O)CC(=O)C1
OC12CC13C1C4CC(C42)C13
O=C1CC(CC2CO2)O1
O=C1C(O)CC23CCC12C3
C#CCCC(C)C#CC
O=C1CC2C(O)C2O1
Nc1noc2c1COC2
N#CC1C(O)CCC1O
O=C1C=CC=CC=CN1
O=C1C2CCNC1C2=O
CCC(=O)N(C)CC#N
O=C1CC2(CC2)C(=O)CO1
CC12CC3OC1CC32O
CC(CN)C(C)C(=O)O
CC1C2C=CCOC12
CCC#CC1CC(O)C1
O=C1C=CCNCC1=O
C#CC12C(C)C1[NH2+]C21C[NH2+]1
[NH-]C1OCC(=O)N1C=O
C#CC1CC(C#N)O1
C1=NCc2nonc2O1
COC1CCN1C(C)=O
N#CC12C=CC(C=C1)N2
CC1(OC=O)CC(=O)O1
CC#CC#CC1(O)CC1
Cn1ccc(=O)cc1F
CC(CCC#N)=NO
CC(CO)N(C=O)C=O
NC1[NH2+]C23CC(C2)C3O1
CC1(C)CCC(O)CO1
CC12CC(=O)C3CC31N2
CCC#CC1CC1OC
CCC(C)n1nnnn1
C#CC12C[NH2+]C1C1(O)[NH2+]C21
NCC1NC1C(=O)O
[NH-]C1C2COC1C([NH3+])[NH2+]2
[NH-]C1OC23OCC2CC13
CC1CC(C(C)O)O1
CC(C=O)c1ccon1
CC(=O)CC(O)C(C)C
Cn1ccc(=O)nc1F
CC1OCCOC([NH-])O1
ONC1CC2NC12
C#CC1(C)CC2(CC2)C1O
C=NCN
CC#CC1OCC2CC21
C1=C2CC2CC12COC1CC12
CC1C(CC#N)[N+]12CCC2
C=NC
C1=CC23CC(C1)CC2C3
O=C1C=CC[NH+]2CC2C1
O=C1C2CCC1(O)O2
C#CC1(CC)CCCO1
OC1(O)C2CC3COC321
O1C2C1C1C3OC3C21
N#CC#CC#CC1CC1
CC1(C=O)NC1C1CO1
CCC(CO)O[CH+][NH-]
CC12C[NH+](C1)C21CC(=O)O1
N1C2C3OC34OC124
N#CC1CC2(CNC2)CO1
CCC1CC=C(C)C12CO2
OC1(CC2(O)CC2)CC1
CC12OCOCC1O2
CC(C)OC1CC(=O)C1
OCCC1CC2CC12
OC1C2CCCCC1O2
OCCC1CC(O)C1O
CC(C)CC1(C)CC1
Cn1c(O)ccc1C#N
C[NH2+]C1OCC2COC21
CC12CC3CC1C3(O)O2
N#CCCC#CC=O
C1COC2(C1)CCCO2
C=NCN
O=CC(=O)C[NH+]1CC1
C#CCC1(O)CCO1
O=C1NC2CC23CCN13
CC1C(C)C1(C)C
CC12CC1(O)CC2C=O
CCC1CC12CC=CCC2
OC1OC2CC2CC12CCC2
N#CC1(C2CN2)CCO1
COC1(C)CC(CO)C1
COC1OCCC12CCO2
O=CC1C2OC3CC312
CC12CC1C[N+]21CC2CC21
C#CC(C)(C#N)C#CC
N#CC1CC2(COC2)O1
Cn1ccc(O)nc1=O
CCC1[NH2+]C(=O)CC1[NH3+]
O=C1OCC(CCO)O1
CC1(C)C2CCC1(O)O2
COC1NC=NO1
COC12CC(=O)C1C2C
O=C1OC=NCC1O
CC1CC2(CCO2)CO1
CC(CO)OC1CCO1
CC(C=O)C1CC2OC21
CC1(CO)[NH2+]C2CC2O1
O=CC12CC[NH+]3C1CC32
OCC#Cc1cn[nH]n1
CC(=O)NC(CO)CO
Cn1ncc(=O)c(F)n1
Nc1ncc(F)oc1=O
CCC1(C)CC=CC1
O=CNCC(F)(F)F
O=c1ccncnc1O
O=C1C2CC3CC2C13O
C#CC(C=O)COC
CC1(O)C2C=CC1CC2
N=C(C=O)N1CCCC1
COC1CC1
CC1(C)OC(=O)C1CO
O=C1OCCCC(O)O1
CC1(C)CC1C1(C)CC1
O=C1NCC(CO)C1O
CCC1(CC#N)CCC1
N#CCC1[NH2+]CC2[NH2+]C12
CCC#CCOCC
[NH-]C1OC2C1C2C1CO1
Cn1cc(C=O)nc1N
CC1N(C=O)CC1(C)C
CC1(O)CCC2(CO1)CO2
COC1C2C(O)CC12C
C#CC(=O)C1(C)CO1
CC(CC#N)CC=O
CC1C2CC2[N+]12CCOC2[NH-]
Cc1cc([NH-])nc(F)[nH+]1
O=C1NCC2(C=CCC2)O1
C[NH2+]C1CC(C)(CO)O1
CC1C(C2(C)CC2)[NH+]1C
CC1OCC2CC2O1
C#CCC1C[NH2+][CH+]O1
CCC1CC(=O)CC12CO2
NCC1(N)OCC(=O)O1
C1CC23NC1COC2O3
CC1CC2(C[NH2+]C2CO)C12C[NH2+]2
C[NH+]1C(O)CC1(C)C=O
CC12COC1(C#N)C1CC12
COC(C)CO
CC1(C)C=CC(=O)NC1
NC(=O)C1CCC(O)C1
C#CC(C)C1CC1O
CC1C=C2OC2C1(C)C
CCc1[nH]cc(N)c1O
CC12NC1C=CC2=O
[NH-][CH+]Oc1ccccn1
O=C1CC2CCC2[N+]12CC2
CC1(C)CC(O)C(=O)O1
CC1(C)CC2CC21C=O
CC1(CCC=O)CC1O
CC1(O)OC=NCC1=O
CC1(NCC#N)CC1O
CC(O)(C#CCO)C=O
CC(O)C1CC2C(O)C12
CC1=CCOC(C)C1C
COC1(C)CCC(O)O1
CC1OC1c1cc[nH]n1
CNc1n[nH+]nnc1C
CO[CH+][NH2+]C1(CO)CC1
OCC1C2C3CC3C12
CC(=O)NC(=N)C(C)C
C[NH+]1C2CC(C#N)CC21
CCCC1C2C=CC1C2
COC(C=O)C1CCO1
Cc1noc(=O)c(N)n1
C#CCOC1(C)CCO1
CC1OC2CCC2C1C
NC12CC1=CC(=O)O2
CC(=O)C1CN1C(N)=O
C1=CC2=C(CCC1)OC2
CC(C)c1cc(O)on1
CC1(O)C2C3NC3(C)C21
CC1CC(C)(O)[NH2+]C12C[NH2+]2
COCc1cc(N)co1
CC12CC(=O)COC1O2
CC1(C#N)CCN=CO1
C#CC(=O)c1ncco1
Cn1nnc(N)cc1=O
CC12NC3CC14CC42C3=O
CC12COC3(NC3C1)O2
CC(C)C1CC2(C)OC12
CC1CC2C=CCOC12
COCC1CC(C=O)O1
N#CC1C(O)C23CCC12C3
Cn1nc(F)ncc1=O
Cc1nc2c(o1)OCO2
CC12[NH2+]C1C(=O)[NH2+]C2[NH-]
O=CC[NH+]1CCOCC1
N#CCCNCC#N
CC12CC13CC2CC3O
CC1(O)C=CC2CC1O2
CCC(C)(CO)O[CH+][NH-]
CCC[NH+]1CC1(C)C#N
CC(C#N)C1NC1C=O
N#CC1(N)CCC(N)C1
O=CCCC1CCO1
C1CC2CCC(C1)C2
CC1NC(=O)CC([NH-])N1
C1=CC23C=CC[NH+]2C3C1
CC1CC(O)=CC1CO
C#CC12C(C=O)C13OC23
[NH-]C1C=CC(=O)ON=C1
COC1C2(CO2)C12CC2C=O
C1=NC2COCC(C2)O1
N#CC1C2COC1CN2
Oc1nc2[nH]nnc2[nH]1
CC1(C)C2OC(C#N)C21
C#CC1NC=NC1=O
C#CC(C)C(=N)NC=O
CC(O)C1CC(C#N)N1
CNc1oc(O)c[n+]1C
CC1(C)CCCC2(CC2)O1
Cn1ncnc1N
Nc1occ(CO)c1N
CC(O)Cc1nn[nH]n1
CC12NC1(O)NC2=O
O=CC1CNC2CC2O1
OCCC1OC2C(O)C12
N#CC1(C=O)CC(=O)C1
CC1(C)C2C=CC1C=C2
CC1CC2(C)C3OC3C12
CC(OC1CC1)C(N)=O
COC(=O)N1C=NCC1
[NH-]C1CCCCC(O)O1
CC(=N)Nc1nn[nH]n1
CCNC1([NH-])C=COC1
C[NH+]1C2CC1C2
CCC1OCCC12CC2O
CC(=O)C(C#N)CC=O
CC1(C)[C:3](=O)[CH:3]2[N:3]1[CH2:5]2
CN=CN1CCNC1=O
CC1(N)NC(=O)C12CC2
C#CCC12CC(C1)C2
O=CC1CCC(O)CO1
CC1C(NC=O)CC12CO2
OC1OCCC23CC12CN3
O=CNC1(O)CC=CC1
[NH-]C1(O)OCC12CC1OC12
CCCC1C=CC(=O)O1
O=CC12CC=CC1N2
C#CC12C3NC3C1[NH+]2C
N#Cc1ccoc(=O)n1
C[NH+]1CCC1(C=O)CO
Cc1cc(C(C)C)on1
CC1C2[NH2+]C23[NH2+]CC13C=O
CC1CC(C#N)C12CC2
OCCC1C2OCOC12
C#CC1(O)C2CC2C12CCO2
CCNC(=O)C1(C)CC1
Cc1n[nH]c(=O)c(C)n1
C#CC(C)c1ccon1
CC1C2CCC(=O)CC12
C1=CC2CCC2OCC1
NC(=O)OCC(O)CO
Nc1occ(C[NH3+])c1O
C[NH+]1C(=O)CCC1(C)O
ONC12CCC=CC1N2
O=CC(C=O)CO
NC(=O)Oc1cnn[nH]1
C[NH+]1CCC1C(=O)C=O
CC1C23CCCCC12C3
C1C[N+]2(CC2)C12CC1NC1C2
CC(=O)C(=O)NC(C)C
CC#Cc1cnn[nH]1
CCCC1(CC)CO1
CCC1C=CC(C)(C)O1
CCC1(OC)CCC1C
COC1(C)CC=CC1
CC12CC3(C=CC1O2)CN3
CC1(CO)OC1CO
CC1=CNCCCC1=O
COCC1CC(C#N)C1
CC(C)(C)C1(C)CCO1
Oc1cnn[nH]1
CC(O)C1OC2C(O)C12
O=C1C2C(O)C3CC2C13
CC1OCc2nccn21
Oc1nccc(F)n1
O=C1CCc2nccn21
C1C23OC45[NH2+]C46C(C26)[NH+]2C5C123
C1[NH2+]C2C1[NH2+]C21C[NH2+]C12CC2
CC([NH3+])C1NC=NO1
CC(O)C1(C=O)OC1C
N#CC1(N)CC=CCC1
CC(=O)C1CC1(C)C=O
CC(=N)Nc1nnon1
Oc1cc(O)nc(O)n1
[NH-]C1OCCC12CC1CC12
CC1CC2(O)C1C13[NH2+]CC21[NH2+]3
COC1NC(C)(C)C[NH2+]1
C#CC(O)C1CC2OC21
CCOC1(C)CC(C)C1
OC12CC1CCC1(CCO1)C2
CNCc1onnc1O
CC12C(O)C1C1OC12
CCC1(CO)CC=CC1
C[NH+]1C2C(=O)C3CC321
CC(C#N)(C#N)OC=O
CCN(C=N)C(=O)CO
C#CCNC(C)C(=O)O
COC(=O)C1(C)CC1
CC(=O)C1(C)CC(C)C1
Oc1n[nH]c2c1COC2
[NH-]C1CCC2(CCO1)CC2
NC1=CC2CC1NC2=O
CC1C2CC3(CC[NH2+]3)C2C12C[NH2+]2
C#CCCC(=O)C=O
COCCC1CC1(C)O
C#CC1(C#C)C2CCC21
Cc1cnc(C)c(C)c1
[NH-]C1(N=CN)OC=CO1
CC1(N)C=CO[CH+]C1=O
CCCCC1(C)C[NH+]1C
O=C1OC2C(O)CC12
CC(C#N)NCC1CC1
CC(C#N)OCC1CO1
C#CCCOC(C)[NH-]
COCC12CCOC1C2
CC12C[NH+](C1)C1CC1O2
CC12[NH2+]CCOC1C1[NH2+]C12
C1CC2CC(O1)C1(CN1)C2
CN(C)c1cnnnn1
CNC(C#N)C1(O)CC1
C[NH+]1CC1C(C=O)CO
C#CC(CC)OCC#N
O=COC1C=CCOC1
CC1(NC=O)CCC1O
N#CC12CC3OC1CC32
CN(C=O)C1CC1O
O=CNc1ccccc1
C#CC(O)C(O)CC
Nc1noc2nnoc12
CNc1ncc(C=O)[nH]1
C#CC1CC(=O)C1CC
CC12C=CC(OC1[NH-])O2
O=C1NCC2(CN2)C12CC2O
O=C1CC2(CO2)C2(CCC2)N1
O=C(CO)C(CO)CO
CNC1=C(N)ONC=C1
N#Cc1ccnc([NH-])[nH+]1
COc1ccc(=O)[nH]n1
O=C1CCCCC2(C[NH2+]2)[NH2+]1
CC1(C)CCC(O)(O)C1
O=C1CCC=CC12CO2
C[NH2+]C12CC1C(C)(C)O2
CNc1ncoc(=O)n1
OC12CCC1C1(CCC1)C2
OCC12CC3(O)C1CC32
C1OC23CCC24C2CC2C4C13
C[NH2+]C1(C)CC2(CN1)CO2
NC(=O)C1CCC(=O)N1
OCCC1C2C3CC3[NH+]12
N#CC12CC3(CCN3)C1N2
C#CCC12NCC1CO2
N#CC1(O)CC=CC1
CCC(C#N)(C#N)CN
C1CC2CC23CC13
O=CC1C2C=CC1C2=O
C1CC2NC2(C2CN2)O1
O=CC1CNC(=O)CO1
NC1Cc2nonc2O1
O=C1CCCC(O)CC1
C#CC[NH+]1C(C)CC1O
CCC(=O)C(=O)CC
c1coc(OC2CC2)c1
CC1(O)CC=CC1
CC#CC1C(C#N)[NH+]1C
CC1CC2(CCOC=N2)C1
C#CC1CNC(=O)CO1
O=CC12OC1C(=O)C2O
O=CCCCOCC=O
[NH-]C1(O)[O:2][CH+:2][CH+:2][N:2]=[C:2]1[CH2+:3]
C#CC1(N)NC(=O)C1C
CC1(CO)CC(O)C1
O=c1[nH]cc(CO)[nH]1
C#CCC(C)(C#N)C=O
C1=CC23C[NH+]4C2C1C43
O=c1cncccn1
CC12COCCC(C1)C2
CC1C2NC(C#N)C12C
CC1(CC2CC2)CC1
CC1(C)OCC(C#N)O1
Cn1ccc(O)nc1=O
CN(C=O)C1CC(=O)N1
CC12NC1C=CCC2O
N#Cc1nccc(N)n1
CC1C(C)(C)CC12CCC2
C[n+]1cncc([NH-])n1
[NH-]C12[CH-]CCC13CC3CO2
Cc1ccc(C)c(F)n1
NC(=O)C1C2C=CC1C2
N#CC1C2C3CCC2C13
C#CC12CC(C)(O)C1N2
CC1(C)C2[NH2+]C2C12C[NH2+][CH+][NH2+]2
CCOCCC1CO1
CC1(C)C=C(CO)CO1
CNC1=NONC([NH-])=C1
N#CC1CC1(O)C(N)=O
ONC1C2CCCC1O2
CC12CC(O)C1C1CC1C2
COCCCOC(N)=O
OCCC1C2OCOC12
NC(=[NH2+])c1[nH]nnc1O
O=C(CO)COCCO
O=C1C=CCNC1CO
CC12OC13OC3C2=O
C1OCC2OCC1CO2
COc1ncc(N)n1C
CC#CC1C=CC(=O)O1
O=COc1cc[nH]n1
OCC1(O)CCC(O)C1
CC(C)c1cnccn1
CC1(O)CC12CCC(=O)C2
CC#CC(CO)O[CH+][NH-]
CC1CC(C#CC#N)C1
O=CNCC1C2COC12
CC(=O)C1CC2NC2C1
C[NH+]1C2(C)CCC12C#N
CC12CC(C1)C2
Cc1cncccc1=O
c1cn(CC2CN2)cn1
COC1(C)CCC(O)O1
C#CCN(C=O)C(C)=N
Cn1cc(N)c(C#N)c1
N#CC(=O)C#CCO
N#CCc1ncc(N)o1
O=CC1[NH2+]C2[NH2+]C12CO
O=C1C=CCNC1=O
CC#Cc1ncco1
CCC1CC(C)C12CC2
CC12NC1(C=O)CO2
C[NH2+]C1(O)OCCC1=O
NC1CC(O)C(=O)[NH2+]1
C#CCNC1(C#N)CC1
C#CC(COC)OC
CC(C)C1CC(NO)C1
CC12CC(O)C1C(=O)N2
C#CC12NC1C1C(C)C12
CCOCC1(C#N)CO1
C1C2C1C1C2C[NH+]2CC12
C#CC1(C)CC=CC1=O
O=C1CCC(C2CC2)N1
CC#CC12CCC1(C)O2
COC(C)C1OCCO1
COCC12CC(=O)C1O2
CNc1occ(C)c1O
C#CC1OC1(C)C(C)=O
O=CCC1OC2CC1C2
O=COCC(O)CCO
CC1CC2(CNC(=O)N2)C1
C[NH2+]C1CC(C#N)C1=O
Cc1ccc(=O)oc1O
CC1CC(O)=CC(O)C1
CC1CCC12CC(=O)N2
CC12COC3C1OC32C
CC#CC1C(C)C1O
CC1(C=O)OCC12CNC2
CC1(C)CCC2NC2O1
O=COCC1CN1
N#CC1([NH-])C=COCC1
N#CC1C(CN)N1C=N
COC1CCC2(CO2)O1
CC1(CO)CC2(CN2)C1
O=C1OCCC2(CC2)C1O
CC1CC(O)C1O
C#CC(O)(CC)CO
CC1C=c2cn[nH]c2=C1
Oc1nccc(F)c1O
Cc1ncc2n1C(O)C2
C#CC12COC1(CO)C2
C#Cc1occ(C)c1N
COCCC(C)(O)C#N
[NH-][CH+]OC1CC2C(O)C12
CC1(CO)CN1
O=C(O)C12CC1CCN2
CC(CO)C1(C)CCC1
C[NH+]1C2CC1C(O)C2=O
CCC1(COC)CCO1
C#CCC(C)C#N
CC1(CC#N)CC(O)O1
CC1(C#N)C2CCC1N2
C#CCC(C#N)NCC
CC1C2(O)CC3(CC3)C2[N+]12CCC2
CC1C2OC(C3CO3)C12
O=C1C(O)CC12CC1OC12
CCCC(=N)N(C)C=O
O=CC1NC1C1CO1
CC(C#N)N(C=O)C=O
C1C2CC3([NH2+]CC34C[NH2+]4)OC12
C#CC1(C)CC1C#CC
CC1CC2(CO2)CC(=O)N1
CC12C=CCCC=C1O2
C[NH+](C)C1OC2C(O)C21
CC(C1CC1)C1CC1O
O=CC12COC3C1CC32
N#CC(=O)O[CH+][NH-]
O=CC12CC3C[NH2+]C31C1[NH2+]C12
CCC1(N)CC(=O)O1
C#CC1C(O)C1CCO
OC1CC2C(O)CC12
CC1(O)CN=COC1
CNc1nc(CO)n[nH]1
c1nc2oncc2o1
CC1(O)CC=CC1CO
COC1(CO)CC(C)C1
OC12CC=CC1NN=N2
C1=CC2(CN=COC2)OC1
CC1(CC2CCO2)CC1
CCC1(C)[NH2+]CC(C)O1
OC1OC2CCC2C12CC1CC12
C#CCN(C=O)CCO
O=CC1CN=CO1
OC1CC2(CC3CC32)C2(CC[NH2+]2)[NH2+]1
C1OC12[C:4]13[C:4]4([CH2:2][CH2:2]4)[C:4]45N[C:4]41[C:4]253
COC1CC(C)=C(O)C1
CC(O)C(C)(C)O[CH+][NH-]
COC12CC(C1)C2
O=CC1CC2(CC2)CC12CC2
C#CC1C(C#N)C1NC
CC1C(=O)CC2CC21
CC(=O)C(=O)C(C)(C)C
CC12CC3(CC(=O)C3)C1(O)C2
CC1CC1
C#CC12CC(C)=CC1N2
O=[C:4]([C:2]1=[CH:2][C:2]2([NH2+:2][CH2:2]1)[CH2:3][NH2+:3]2)[CH3:4]
C1C2OC3C1C2CC31CN1
C#CCOc1cnno1
OC1=CC2(COC2)C(O)C1
C1CC(C2OCCO2)C1
C#CC(=O)C#N
N#CC1([NH-])CC2(CC2O)O1
C1COc2nonc2O1
O=CNCC(F)(F)F
C#CC12CC1C(C=O)O2
O=CC12CC1CC2NO
C#CC(C)C1CN1C=O
CCC1C(C)C1CC=O
C=NC
c1nonc1CC1CO1
CCCOc1ncco1
CCC(=O)C1OC2CC21
O=CCc1ncco1
C1CC2C(C1)C1OC21
C#CC(C)(C=O)[NH+]1CC1
C#CC1(C)C2OC([NH-])C21
CCCOCCC1CC1
CCC(C#N)CC(C)=O
N#CC12CC(CO)(C1)C2
CC#CC1(C)CCCC1
NC(=O)CCCOC=O
COCC1CC(=O)O1
C#CC(O)(C#C)CC
C#CC(C)(C)C#CCO
CNC(=N)C(=O)NC=N
OCC1=CC=CCCC1
COC1C(C)C1CC=O
C#CCCC(=O)CO
CC(=O)OC1CC1C=O
CC#CCC#CC(N)=O
C#CC1C(C)C2(CC2)C1O
[NH-]C1OC2C(C3CN3)C12
Nc1cc(CCO)co1
C[NH+](C)C1C2NC(=O)C21
C#CC1CC=CC1(C)C
OC1C2C3C=CC2C13
CC12[NH2+]CC(=O)C1(C)[NH2+]2
CC(CN(C)C=O)=NO
Cc1ccc(N)cc1C
CC(O)C1CC(=O)O1
OC1(O)CC2(CC[NH2+]2)C2[NH2+]C21
CCC1CC(O)=CC1C
CC1(C2CO2)CC(=O)O1
CC1C2C3C=C4CC41CC32
C1CC2=C(C[NH2+]C23C[NH2+]3)O1
CCOC(C)C(C)C#N
CCC1(C(C)O)CCC1
C#CC1(OC)CC(O)C1
CCOCC1OC2CC12
CCN=C(N)C(=O)CC
CCC1(C)CCC(=O)N1
[NH-]C(OC=O)C1(O)CC1
CNc1cc[cH+]ncn1
O=CC1(C=O)C=CNC1
CC1C=C2CC(C)C2O1
CCC1(O)C(C)C1C#N
OCC[NH+]1CC2OC21
CC#CC1(C)CC=CC1
C#CCC1CCC(C)O1
Cc1nc(C=O)c(C)o1
CCCC#CCC=O
CC12[NH2+]CC1C1CC(=O)[NH+]12
COC(C)COC(C)[NH-]
CC1(C)OCC(C=O)O1
C1C[NH+]2CC1CC21COC1
CC1(C=O)CCC(O)O1
CC(=O)NC(=O)C1CC1
CC1CC2C(C=O)C12
C#CC12CC3(C)C1CC32
CC(C#N)(CO)C1CC1
Cc1onnc1C1CC1
CC12COC(C1=O)C2O
NC1(C(=O)O)CCO1
Cc1cc(C)cc(O)c1
O=CC1(O)C2C3OC3C21
O=C1C2OC(O)C1C2=O
OC1CC2C3OC3C12
CC1=CCOC(C)C1C
C#CC(O)(C=O)C(C)C
CC1(C)C=CNCC1=O
CC12NC3C1NC32
[NH-]c1co[cH+]c(F)c1N
CCC(C)(O)CC1CO1
Cc1[nH]cc2c1C(O)N2
O=C1CC2(CN2)CC12CC2
CCC1CCC(OC)[NH2+]1
CCCc1ncccn1
C#CC1OC1C1CC1O
Cc1cccc(O)c1F
C#CC(CCO)[NH+]1CC1
CC(O)CCC(N)=O
C#CCCC1C2COC12
CC(C)C(C)C(C)CO
CC1OC(C#N)C1NO
C#CC(C)=NO
O=C1CC2C(O)C2O1
C[NH+]1C2C3CC2C31
CC(CC#N)C1CO1
O=C1C2CC1C2O
CC1C(C)C12COC21CC1
N#CC12CC3CC1C2C31CC1
CCCC1CCC2(CN2)O1
OC1(O)C2(CC2)CCC12CCO2
CCCC1C[NH+]1CC#N
C[NH+]1C2C=CC1C2CO
CC1(NC=O)CC2CC21
N#CC12COC(C1)C2N
C#CC1C2NC(=O)C12
C[NH+]1C2(C)CC(=O)C12C
CC(C#N)c1ncc[nH]1
c1nc2nocc2[nH]1
FC(F)(F)c1cn[nH]n1
OCCC12CC=CC1C2
COC(C)C(=O)C(C)=O
O=CC1C(O)C2(C[NH2+]2)[N+]12CCC2
CC1(CO)NCC(=O)O1
CCNC(=O)C(C)(C)C
O=C1CCCN=CO1
CC1CC=CC2(C1)CC2O
Cc1[nH]nnc1C(C)O
CC[NH+](C)CC#N
COC1C2C1C1C2[NH+]1C
CC(C#N)C1CC(=O)C1
CC(N)(C#N)CC1CN1
CC1C2C1C1C2C1(C)C
CNc1nc(N)c(N)o1
Oc1occ2c1C[NH2+]C2
COCC(C)C1(O)CC1
CC#CC(=O)CC#N
CCC1C(O)C1(C)C=O
CC1=CC2CC(C)C1O2
CC1(CO)CC2OC21
OC12CC3CCC1CC32
C#CCC(=O)C(C)(C)C
O=C1CC(O)C2NC12
CCC12CC(C)(O1)C2=O
COCC1CCC1
OC1[NH+]2CC2CC12CO2
C#CC1(C)NC1(C)CO
C#CCOC(=O)C1CN1
OCc1ccc(O)cn1
CNc1ncc(C)o1
Nc1ccc(F)cn1
O=C1[NH2+]C2CC23[NH2+]C13
N#CC1([NH-])OC=CO1
CC(=O)C(O)C1CC1C
CC#CC1(O)CC([NH-])N1
N#CC12CCCN1C2
C1CC2(C1)CCCC21COC1
CC1C(O)CCC12CCO2
CC12COC1C1(CCC1)O2
CCC1C2OC(=O)C12
CC12CC3(NC13C)O2
C#CC(C)(CC)C(C)C
C#CC1(C#N)CC(=O)C1
C#CC12CCC1C1(CC1)O2
COC12CC=CC1CC2
CCCC(C)CCC#N
COCC12CC3CC31CO2
[NH-]C1CNC2(CN2)C(=O)O1
CC12C=CC3CC1[NH+]3C2
C#CC1C(C)C1(C)C#N
CC12C3CC1C3N2C=O
CC1=CC2CC34CC13C4O2
CC1(NN)CCC(=O)O1
Cn1cc(N)c(N)n1
CC1C=CC(CO)O1
CC#CC12CC(C)[NH+]1C2
CC1CC(O)(C#N)C12CN2
CC12NC1C=CNC2=O
O=CC1CC12CCNC2=O
C1CCC2=C(C1)O2
CN(C=O)c1nnon1
CC1([NH+]2CC2)CC=CC1
[NH-]c1ccn[nH+]c1C=O
C[NH2+]C1C=CC(CO)O1
C#CC(C#CC)CO
O=C1CC2(O)C3OC3C12
C1CC2(CC2)C(C2CC2)O1
Cc1cncc(F)n1
CC1NC23C=CC(O2)C13
CC12CC(=O)C1(C)C1(CC1)O2
C#CC(C#C)C(O)CO
C#CC1CCC1(O)O
NC(=O)N1C2C3OC3C21
O=C1CC(CO)CC1=O
CCC1NC1CNC=O
CCN1C(=O)CC1C#N
C1=Cn2nncc2C1
N#CCC1CC(O)C1O
CCC1(C)CC(C=O)C1
COc1cccn1C=O
Nc1cc(C2CO2)co1
CCCC1CC(O)C1O
N#Cc1noc(N)c1N
Cc1[nH]cc2c1NCN2
C#CC(=N)NC(=O)OC
CC1C2CC(O)(CO)[NH+]12
COCC1(C)OC1C#N
C#CC1(C)CC(CO)C1
O=C1CC2(CC2O)C(O)O1
CC12CC=CC1CCC2
CCC(C=O)NCC#N
N#CC#CC1C2(CC2)C12CO2
CCC([NH-])OCCOC
[NH-]C1OCC2NC21
C1C2CC13OC23
CC12OC1(C)C1C(O)C12
C#CC(C)C(CC)CC
C1=NCc2ocnc2N1
OC1C(O)(O)CCC12CC2
CCC1(C#N)CCCN1
OCC1CCC2COC12
Cc1nn2c(c1O)CC2
CC#CCn1cncn1
CC12OC3CC14C(O)C24C3
CC1([NH-])OCC(C#N)O1
CNc1cc(OC)c[nH]1
CC1NCC2C(=O)OC12
COCC1(C2CN2)CN1
CC1(C)CC(C)(CO)C1
OC12C=NNC1C=CC2
CC12CC1CC(CO)O2
C#Cc1[nH+]cc(NC)o1
C#CC1OC2C(CO)C12
CC1(c2cn[nH]n2)CN1
O=CC1(O)CCO1
CC1[NH2+]CC2(CO2)C1N
CC(=O)C1CC(=O)C1O
C#CC1CC2CC12
Cc1ccc(CO)cn1
CC12CCC3(CC3)CC1O2
CC1COCC2=C1C2C
ONC1OCC2C(O)C12
CC1(C#N)[NH2+]C2(C[NH2+]2)C1=O
CC(C#N)c1cc[nH]n1
C1=CC2(CC2)OCCCC1
CC1(CCC(=O)O)CN1
COc1cnnn1C
O=C1OC2CC3(CN3)C12
CC12CC1(N)C1(CNC1)C[NH2+]2
N#CC1(O)C2CC(O)C21
O=CC1(C=O)CN[CH+][NH2+]1
CC[NH+]1CC1(C)CCO
CC(C)(O)C(=O)NC=O
O=CC(=O)C1CO1
N#CC1CC(C2CO2)N1
C#CC(O)C([NH-])OCC
CC(=O)N1C(C)C1C#N
CCC1(C=O)NC1C=O
N#CC1(C#N)OC2CC21
C1CCOC2(CC1)CCC2
CC12CN(C=O)C1(C)C2
CC1C(O)C12CC1CCC12
CC1C=CCC2(C)NC12
CC1CC23CC4C2C1[NH+]43
CC(O)C1CC(=O)N1C
Oc1cnn[nH]1
CC1C2(CC2)C(C)C12CO2
C#CC1[NH2+][CH+]NC1N
O=CC12C=CNC1CN2
OC1CC2=CCCC21
CNc1nc(N)nn1C
CC12OC3CC1OC32C
[NH-][CH+]OCC1CC2NC12
CCCNc1cc[nH]n1
CC12CC(=O)NC1(C)N2
COC1CC(CO)C1
Cc1ccc(=O)[nH]c1C
CC1(C)C2C3CC2(O)[NH+]31
COCCC(O)COC
CCC1C[NH+]1CC(N)=O
[NH-][CH+]OCC(=O)C1CN1
CC1C=CN(C(N)=O)C1
O=CC1CC2(CC2)C2(CCO2)C1
C[NH+]1CC1C1(C)CCC1
N#CC1(N)C2OCC21N
CCc1cnnn1C=O
CC1(C2OC3CC32)CO1
CNc1nonc1C=O
CCC1CC=CC12COC2
C[NH2+]C1COCC([NH-])O1
COC1CCC2(CCN2)[NH2+]1
C[NH2+]C1CCC(C)(C)O1
CC1(C#N)CCO1
Cc1cc(C#N)[nH]n1
O=C1CC(CCCO)N1
CC(C)(C)C(C#N)C#N
CC12CC1C1[NH2+]C1[NH2+]2
O=CCOC12CC(C1)C2
CNc1ncc(C)n[nH+]1
C1CC1Oc1nn[nH]n1
OCC1OC(CO)C1O
COC([NH-])COCCO
CC12CC=CC1C(=O)O2
C#CC1C2(CCOC2)C[N+]12CC2
CC(=N)N1C=NCC1=O
C#CC1OC=CO1
CC1OCCCC2CC21
CC(O)(C=O)CC=O
CCC12NC3C1NC32
C[NH+]1C2CCC13OC3C2
O=C1C=CC2NCCN12
CC(=O)C(C=O)C(C)O
C#CCNC1CC(=O)N1
COC1CC1C(=O)C=O
CCC#CC(C=O)CC
CC1[NH2+]C12C(=O)[NH2+]CC21CC1
CCC1(C)CCC(=O)O1
O=C1NCC2NC=CN12
Cc1cccc(N)c1N
C#Cc1n[nH]nc1C=O
N#CC1NC23CC(C2)C13
C#CC12COC(C1)C2
Cc1ccc(CO)n1C
C1COC2COC(C1)C2
C#CC12CC1[NH2+][CH+]O2
CC(C)[n+]1nnoc1[NH-]
OC12C=CCCC=C1C2
O=CC1(O)C2C3CC3C21
C#CC1(O)CC1(C)O
[NH-][CH+]OC1C(O)CC12CC2
CC1C[NH2+]1
CC12COC3C1NC32[NH-]
CC(=O)C1(C)CC(=O)O1
CC1(C)CC1CC=O
C#CCCC(C=O)CO
[NH-]c1nc[nH+]c(F)c1N
CC[NH+]1C2CC(O)C21
CC1CC2=C(C1)OC2
CC1(C)CC2(CCO2)C1
Cc1cc(C)nc(O)c1
CC(O)c1[nH+]cc([NH-])o1
CC12C3C(=O)C4(CC4)C14C1(CO1)C324
C#CC1OCC=CCO1
C#CC1(C)CC1C#N
N#CCC1CCC(=O)N1
N#CC12CC1CC1(C[NH2+]1)[NH2+]2
N=C(N)c1ncncn1
C[NH2+]C12CC1CC(C)O2
CC1NC2(CC(=O)N2)C12COC2
CC1C=C2CC2(O)OC1
C1CC2=C1CCC21COC1
C=NCN
Cc1[nH]cc2occc12
CC1CC2OCCC12
[NH3+]C12OCCC3C1[NH2+]C32
C#CC1OC2C(O)C2O1
CC1(C(N)=O)CC(=O)N1
O=C1CCC2(CC2)CO1
OC1CC23OCC2C13
CC12CCOC1(C)N2
O=C1CC(O)(CO)C12CC2
[CH+]1[NH2+]CC(C2CCO2)O1
O=C1CC2(O)C(O)CC12
CN=C(N)C(O)C#N
C#CC1(C(C)=O)CC1O
Cc1cc(C=O)[nH]n1
O=C1NC2CCCC2O1
CC(O)C(C)C1CCO1
Cc1[nH]nnc1C=O
COC1C(O)C2(CC2)C12CCC2
C1=CC2=NC=[NH+]CC2N1
Cc1cc(C2CC2)co1
C1C2C3OCC34C1OC24
C1C2C1C13CCC1C23
CC1=CC2CC(C2)C1=O
CC(CC(=O)[O-])[NH+](C)C
C#CC1C[CH-]C2(CCC2)C12CC2
CCC1C(C)C2(C)CC12
C#CCC1CC1(C)C
CCC(O)(CO)C(N)=O
CC(C)(O)C(=O)O[CH+][NH-]
CCC1(OC)CCC12CC2
CC1OCC2CC=CC21
CC12CC1CN=CO2
O=C1NC(=O)N2CC12
Cc1nccc(F)c1O
N#CC(=O)C1NCC[NH2+]1
CC1(C=O)CC(C=O)O1
CCCC1(C)CC2OC21
N#CC1(CO)CCCO1
COC1C2CCC1C2C
CC#Cc1ncc(C)[nH]1
C[NH+]1C2C3OCC2(C)C31
Cc1cnn[nH]1
CC1CCCCCC12CC2
CC1CC2(CC[NH2+]2)C12C[NH2+]2
C1CC2C(O1)C2[NH+]1CC1
COc1[nH]cc(C)c1O
CC12COC(C1=O)C2O
N#CC1CCN=CO1
C1=CC2OC1C[NH2+]C21C[NH2+]1
CCC1COCC(C)O1
NC1C2C(=O)N(C=O)C12
O=C1CCC(O)CO1
CC1(CC=O)C2(CC2)C12CO2
CC1C(CO)C12COCO2
CC[n+]1nncnc1[NH-]
CCC1C2C=CC1OC2
O=C1CC2CC2C1
N#CC12OCCC1O2
C#CC(C#C)OCC#N
C#CCC1OC1C(C)=O
CC1OC2CC([NH-])OC12
O=CC[NH+]1CC=CC1
OC1C2C3COCC2[NH+]13
N#CC12CC(C#N)(C1)C2
O=C1[NH2+]C2C1CC(=O)[N+]21CC1
CC1(C)OC(=O)C(=O)O1
CC(=O)CC1(C)CN1
CCC1(C)CC1C=O
OC1[NH2+]CC12C[NH2+]C21CC1
CC1(C)NC2(CO2)C1[NH-]
CC1(C=O)OC1C1CN1
C#CC12[NH2+]C1(O)[NH2+]C2C
CNC(=O)NC(N)=O
CC1CC=C2OCCC21
CC(C)Nc1cc[nH]n1
CCCC(=O)CC(C)=O
O=C1C(O)C=CC12CCC2
O=CNc1ccccn1
[NH-]C1OCC(=O)C2NC12
CC1CC(C#N)(C=O)C1
CN1C=C(C#N)CC1=O
CC1(C=O)[NH2+][CH+][NH+]2CC21
O=CC12CC3OC1CC32
c1ccc(C2CN2)cc1
CC1(C)NCCC1=O
CC(=O)CC(C)[NH+]1CC1
N#CCC1(N)CC1O
C#CC1(O)CC=CC1
OC12CC3(CCCC13)C2
C1=CC2C3C4CC3(C1)C24
CC1(OC=O)CC(=O)O1
C[NH+]1C2CCC21C#N
CC[NH+]1C2CC3NC3C21
O=C1CC2(CC2)C2(CCCO2)C12CC2
COC(C#N)C(=N)N
C#CCc1cc(N)c[nH]1
OCC(O)c1ccon1
OCc1ncccn1
CCC1(N)C=CC(=O)O1
C#CC1[NH+](C)C1(C)CC
C1C2CC3(C[NH+]4CC43)C12
Cn1ccc([N+](=O)[O-])n1
CNC(=O)C(C)(O)C#N
C#CCC(C)OCC=O
CC1CC2(CC2)OC1(C)C
O=COC1CC12C=CCC2
Nc1ncc(CO)nn1
c1cc(N2CC2)n[nH]1
CC12OC1(C=O)C1OC12
C#CC12CC3(C[NH2+]3)C1(C)C[NH2+]2
CC12OC1C1(CO)OC21
C#CC1(CNC=O)CC1
CCC(=NO)C1CCC1
N#CCNC1CC1O
OCC1(CO)C=CCO1
C#CC1OCC2CC21
COC1CC1(C)O
CN1C([NH-])C(=O)NC12CN2
NC(=O)C12OC1C1CC12
NC(=O)C1(O)CC=CC1
CC1(C)OCCCC1=O
COC1CC(C)(C)C1=O
CC(O)CC(O)C(N)=O
O=c1onnn1CCO
CCC(O)C(=O)NC=N
O=C1NCCC2COC12
CC1(O)CC2NC21C
CCC1[NH2+]C12[NH2+]C1C(O)C12
Nc1ccc(=O)ncn1
C#CCCC(=O)C(C)=O
CC1(C)CCC(=O)C1O
CC12CC3(C1)CC23O
C1=NCc2ncoc2N1
CC1=CC(O)CCOC1
OC1C2C=CC1C1CC21
CCC1=C(C)C([NH-])CO1
C#CC1C2CCC2(C)[N+]12CC2
C#CC1OC2C1CC21CN1
C#CC1(C=O)CC(=O)O1
CC1CC2(C=CCC2)O1
O=C1C=CC2CC1(O)C2
CC1OCC=CCO1
C1=CC23CC(C2)C3C1
C#CC(CC)(CC)CC
CC(C)(C=O)C=O
CC1(C)CC12CO[CH+][NH2+]2
O=CC1(C=O)CC(O)C1
O=Cc1nc(O)c(O)[nH]1
CC(C)[NH2+][CH+]OCC#N
CC12CC1[NH2+][CH+][N+]21[CH+][NH2+]CC1
CC1(CO)OC2CC21
CC(O)CC1CC(=O)C1
C1CC2(CC2)C2(C1)COC2
CC1CC2(CC(=O)C2)C1O
[NH-]C1=CONC=CC1=O
ONC12NC3CC1NC32
C#CC1(C2CC2C)CO1
C#CCC(O)C(=O)NC
O=CC1(O)CC2CC2C1
CC1C(O)C12CC(O)C2
CC(C)C1C2C=CC1O2
CCCC1CC(C)C1=O
CC(C)C12CC=CC1C2
CC1C2C(=O)NC(=O)C12
C#CC(C#N)C(C)OC
C[NH+](C)Cc1cn[nH]n1
CC1(O)CC1(C#N)C#N
CCC(=O)NCC(C)O
C#CC12C=CC(OC1)O2
CC1CC2(COC2)C1C
CCC1C=C2CCC2O1
N#CC1CCC(=O)CO1
O=CNC1(C2CC2)CC1
C#CCOCC1CN1
CC1C2(C[NH2+]C2)CC12C[NH2+]2
CC1(C)C2CCC1C2O
COC1(C)OCCC12CO2
CC12C(O)C(C1O)C2O
O=CC1[NH2+]CCNC12C[NH2+]2
C1OCc2nonc2O1
CC(C)NC(=O)C1CO1
C#CC(C)C1CC(=O)O1
C[NH+]1C2C=CC1C2C#N
CC1CC(C#N)(CO)C1
NC(=O)C1(O)CC(O)C1
CC#CCC1CC(C)C1
O=CC12C[NH+](C1)C21CC1
N#CC1([NH-])CC(=O)CN1
CC1(O)C2C3OC3C21
CC(CO)C1C2COC21
Oc1noc2c1COC2
CC1[NH2+]C2(CCC3C[NH2+]C32)C12C[NH2+]2
C[NH+]1C2CCOC21C#N
C1CC23CCC1C2CC3
O=CC1CCC(=O)CN1
N#CC1CC(=O)C(N)N1
CC12NC1C1CC(O)C12
CC1C(=O)C2(C[NH2+]2)[N+]12CCCC2
O=CC1C2OCC12CO
C1=CN2CN=CN=C2N1
OC12CC(C3CC3)(C1)C2
CC1OCC2(CC2)OC1C
CC12[NH2+]C([NH-])C1C1(CC[NH2+]1)O2
CC12CCCC1OCO2
O=CC#CC1OC1C=O
COCC1CC=CCC1
C#CC(C)OC(=O)C=O
CCC(C)CCC1CC1
CC1NC1CC=O
N#CC1(C2CCO2)CO1
C#CC1CCC(=O)CN1
CC12CC1C1CC1O2
CC(C#N)C1CC1
[NH-]C1=C(F)ONC(F)=C1
CC12CC3OC1CCC32
O=CC12NC3(O)C1CC32
NC(=O)C(CO)[NH+]1CC1
OCCC1CC(CO)O1
C#Cc1cc(OC)co1
CC1OC2CC3C(O)C123
Nc1cc(O)oc(=O)n1
C[NH+]1C(=O)CC1C1CO1
N#CC12OC13NC1C45CC14C235
OCC1(O)CC1C1CN1
CC1(C)C=CCCC=C1
OC12OC3CC31CC21CO1
CC12CC3(NC13C)O2
CC(O)(CO)CNC=O
CCOCCCC=O
C#CCC(CC)CCC
CCCN(C)C(=O)OC
CC(O)C1CC2(CO2)C1=O
CNC(=O)c1cc[nH]n1
Cc1cncc(C#N)n1
O=CNC(=O)OC1CC1
O=CC12CC[NH+]3CC31C2
N#Cc1ccc(F)cn1
C#CC1(C#N)[NH2+]C12CC[NH2+]2
NC1[NH2+]C(=O)C2(CC[NH2+]2)O1
N#CC1C2NC(C=O)C12
CCOC(C)(C=O)C=O
CCC1C2NC23C[NH+]13
COc1noc(N)c1C
O=CCC(C=O)NC=O
[NH-]C1=N[CH+][CH+][C+](C=O)O1
CCCC(C)(CC)OC
C#CC12[NH2+]C[NH2+]C1C[NH2+]2
CC(=O)C(C)C1CC1C
CC12COC1([NH+]1CC1)C2
CCOc1cc(C)c[nH]1
C#CC1C=CNC(=O)O1
CC1(C#N)C2COC1C2
O=CC1OCC2OC12
CCC1CC(C(N)=O)O1
Cc1cc(N)c[nH]1
O=Cc1ncc(=O)[nH]n1
C#CC1(C)CC=CC1=O
[NH3+]CC(O)CCC(=O)[O-]
C#CC1(O)CC(=O)O1
C#CCC(O)C(=O)CC
[NH-]C1OC23CCC12O3
N#CC1C2CCCC12
CCC1(C)CC2C(O)C21
COC1C(C)C1C#N
CC12OC(N)C1C2C#N
N#CC1CC1NC1CC1
O=C1CC2(CO)OC12
O=CNC1NC2(CN2)C1=O
C#CC1([NH-])OCC2NC21
CC(C)[NH+]1CC1(C)C#N
CCC(O)C1(O)CCO1
O=C1CCC2C[NH+]1C2=O
COC1OCC2(C)CC12
CC12CC3(C)C1CC23
CC12CNC(C1)C2C#N
CCOC12CC1C21CO1
NC(=O)C12CC(=O)C1O2
CC1(C#N)CC(NO)C1
CC1CC12C[NH+]1CC(C1)O2
CC1(C(O)CC#N)CO1
COC1([NH-])NCC([NH-])O1
CC1CC(CC#N)O1
CC1(O)C2NC3C2OC31
CC12CC1CN=CO2
CC12CNC(C1=O)C2O
OC(C1CC1)C(F)(F)F
CCC1(C)CC2OCC21
Cn1ccc(O)n1
C[NH2+]C1(C)OCC(C)O1
CC(C)N(C=O)C1CC1
NC(=O)CN(C=O)C=O
[CH+]1[NH2+]CC2(CC3OC32)[N+]12CC2
COC1CC(=O)C1C#N
CC1CC2C1CC1OC12
C[NH+]1C(C#N)CC12CC2N
O=CCCC1CCC1
N#CC[NH+]1C2COC21
CC1OC1(C#N)C=O
CC1[NH2+]CC2(C[NH2+]2)C2NC12
Cn1nc(O)ccc1=O
COC1(C2CN2)CCO1
CCC(C)COC1CC1
CC(=N)N(C)C(=O)C=O
COC(C)CCCCO
OC(C1CO1)C1CO1
[CH2+]C1([NH-])O[CH+][CH+]N=C1O
Cc1cnc(C)c(=O)[nH]1
C1C2CC34NC3[NH+]2C14
CNC(=O)OC
CC1CC2(CCO2)C2(CC2)O1
O=C1CC=CC1C1CN1
CC1C2(CCC2)C(O)C12CC1CC12
CCOC(C#N)CC=O
O=C1OC2(CCC2)CC12CCC2
CC12CC=CC1C1(CO1)C2
C[NH2+]C(C)OC(C)C=O
CC1C2C=CC1C2C#N
CC(C)(C#N)CC1CN1
COC1C2CC3NC3C21
CC#CC(O)(C#N)CO
OC1CCCN=COC1
C1C2[NH+]3C1C21COC31
CC1OC(CO)C1=O
CCC(O)C1(C#N)CN1
CC1C(C)(O)C2CC12O
CCC12C[NH+]1C1(CC(C)C1)C2
CC1NCC(=O)O1
COC1C2[NH2+]C3(C[NH2+]3)C21
CC1(CC#N)CN1
O=[N+]([O-])c1cc[nH]n1
CC1OCC2C(O)C12[NH-]
CC(C=O)C1(CO)CN1
C#CC([NH2+]C)OCC
CC1OC=NC2OCC12
OC1C2CC3NC3C12
CCC1(C#N)OC1CO
[NH-]C1OC(OC=O)C12CC2
CC#CC(O)CCCO
CC1NC2(COC2)CC1=O
O=C1CCC(C2CO2)C1
CC12CC=C(C#N)C1O2
C#CC1(C)CC2NC21
CC1OCC(=O)[NH2+]C12C[NH2+]2
CC1(O)CC12CCOC2=O
OCCCC1CCO1
N#CC12C[NH+]1C1CCC12O
OC12[CH:2]3[C:3]4([CH:3]5O[C:3]54O)[C:5]14[CH:5](O)[C:5]234
CC1[NH2+][C:2]23[C:2]4(CC4)[C:2]45[NH+:2]6[C:2]2(C)[C:2]13[C:2]64[NH2+:4]5
C#CCC(=O)C(O)C#N
CCC12CC1CCO2
CCC1CC2COC1O2
CCOC(C)CC1CO1
[NH-]C1OCC2CC2O1
CCCC1C2OC([NH-])C12
CC(CO)C(C)CO
C[NH+]1C(C2CN2)C1(C)C
CC(C)CC(O)C=O
N#CC(CO)C1CO1
COc1cc(N)n(C)n1
N#CCc1cc(N)on1
C#CCc1ncc(O)[nH]1
CC1CC2(CO)COC12
CC1C2COCC1C2=O
Oc1cc(C2CO2)[nH]n1
CC1(C)OCC2=C1C2
CCCOCC(C)(C)C
Cc1cc(C(N)=O)on1
C1OC2C3(O1)C1OC213
CC1(O)CC(CC#N)C1
CC1[NH2+]C12CC[NH2+]C2=O
[NH-][CH+]OC1CC(=O)O1
C#CC1C=CCNC1=O
CC1NC(=O)CNC12CN2
C1=CC2CC3CC3(C1)O2
CC1([NH3+])C(O)C1C(=O)[O-]
O=C(CO)CC1CC1O
OC1CC2OCCC2O1
c1nncn1C1CCC1
O=C1CC=C2OCC12
N#CC1(CC2CC2)CO1
CC1NC(=O)CC1=O
Cn1nc(N)c(N)n1
CC12C3CCC3C13C(C)(C)C31CC21
C1[NH2+]C2OCC3(CC12)[NH2+]C1[NH2+]C13
CC1OCCC12CC2
C[NH+]1CCC1(N)C(=O)O
C#CC1CC1
[NH-]C1OC2C(O)CCC12
Cc1cc([NH-])[nH]c(=O)[nH+]1
COC1C2CC(=O)C1O2
[NH-][CH+]OCC1OC2CC12
C#CC1(O)CC=CC1
O=C1C2COC3C1OC23
N#CC1C2OCOC12
COCC(N)C(=O)O
C#CC1OC2C1C2(C)O
CC1CC=C2CC2C12CCC2
COC(=N)N1CCC1[NH-]
Nc1cccccc1=O
Cc1ncc(F)[nH]c1=O
C#CCC1(C)CC2CC21
C[NH+]1C2C3NC3(C)C21
N#CC1C(O)CC12CCO2
O=C1C=CC2(C[NH2+]C2)[N+]2(CC2)C1
NCC1C[NH+]1CC(=O)O
[NH-]C1OC(=O)C2NCC12
CC1OC1(CO)CC=O
Cc1cc(C#N)[nH]n1
CC1CCC(C(N)=O)O1
CNC(=O)CC#N
CCC12CCC1(O)O2
CNc1c[nH]c(NC)c1
CNC(=N)N1CCC1=O
O=CN1C=CCCC=C1
CC(=O)c1cc(C)on1
CC1CC2(NC=O)CC12
CC1C2(CC2)C2OCC12CO
CCC#CCCC(N)=O
CNc1n[nH]nc1O
C#CC(=NO)C(C)CO
C[NH+]1CC2(C(=O)[O-])CC12
C#CC1(C#N)CC(O)C1
CCOC(C)(C=O)CC
Cc1ncc(=O)on1
COC(C=O)C1(C)CC1
C1CC2CC2O1
C1[NH+]2C3C4C15CC41[NH2+]C51C32
O=C1C2CCC13OC23
C#CC#CCC1(C)CO1
CC(O)(C#N)CC(N)=O
C#CC1OC1C1(O)CC1
CCNC(=O)CO[CH+][NH-]
C1=COc2ocnc2C1
CC1(C)CCN1C=O
Cc1nn(C)c(C)c1C
C[NH+]1C(=O)OCC1N
C1=CC2CCCC1CC2
O=CC12[NH2+]C1C=C1C[NH2+]C12
O=C1CC2C(O)CC12O
O=CCc1ncc(O)[nH]1
C[NH2+][CH+]OC12CC(C1)C2
CC(C)C12CC=CC1C2
OC12CC3CCC3C1(O)C2
C#CCCC1CO1
Cc1[nH]c(N)c(C)c1C
CC1=CC2CC(C2)C1O
[NH-][CH+]OC1OCC2CC21
C#CCC1C2CCC12
OC12NC13CCC2O3
CCc1cc(N)n(C)n1
C[n+]1ccnc([NH-])c1F
C#CC(C#N)OC(C)=O
CO[CH+][NH2+]CCC=O
C1CC23CC(O1)C2CO3
CO[CH+][NH2+]CCC(C)O
C#CC1C2(CCC13CN3)CN2
CC(=O)N(C=O)C1CC1
CC(C)Cc1nnon1
CC#CC1CCC([NH-])O1
CCC1CCN1C=O
C(#CC1CO1)C1CN1
CC1(O)CC(CO)C12CO2
CC1OC(C2CN2)C1[NH-]
NC(=O)c1cc(N)co1
C#CC1(O)C2(CO2)C12CC2C
C#CC1(C)NC1COC
CC12OC1C21OC2C3C2C31
O=Cc1cc[nH]c(=O)n1
O=C1CCC2CC2(O)N1
C1=CNC2=COC2CC1
CC1CC2C(O)C(=O)C12
O=CC(O)C1CCCC1
CCOCc1cnn[nH]1
O=CCC1CC(=O)N1
C#CC12COC1CCO2
COc1ccc(F)cn1
NC(=O)C(CO)NC=O
C[NH+]1C2C(CO)CC21C
CC(O)C(=O)C(C)C#N
CC(O)C(=O)C1NC1C
CO[CH+][NH2+]CC=O
C[NH+]1C2C3OC2(C)C31
[CH2+]c1nc([NH-])n[cH+]o1
N#CC1C2CC2C12NC1CCC12
Cn1cc(N)c(C=O)c1
C#CC(CC=O)C1CN1
CC1[NH2+]C2(CC2)C12C[NH2+]C2O
CC1(C)CC2CC(=O)N21
C[NH+]1CC(=O)C2(CC2)C1
C#CC(C#N)NC(N)=O
C[CH:5]1[CH2:5][N+:5]12[CH2:2]C([CH2:3][CH2:3]O)[CH2:2]2
CC(=O)Cn1ncnn1
CCC1C(C)C1(C)C#N
CCCOC(C#N)CC
CC(=O)C1C=CCOC1
[NH-]c1[nH]nn[n+]1CCO
[NH-]C1C=CC(C2CN2)O1
CCC1CC(C)O1
OC1C2COC1OC=N2
COC1CC1(N)C#N
CC(C)C1(O)CC2OC21
COC12CC(O)(C1)C2
C[n+]1c([NH-])oncc1=O
CC1OC1C1OC2CC21
CC1C2COC23CC13O
OC12C=CC34C[NH+](C13)C24
CC12CCC13CC3C2O
C#CC1(C#CC)CC1
CCC1=CCOCC1[NH-]
CC#CC12CC(C1)C2
CC1C2CNCC1C2=O
COC(=O)C1(N)CC1C
OCCC1(O)CC=CC1
COCc1cc(N)co1
CC1CCOC(C)C12CC2
C1=CC2C=CCC2C1
CC1C2C=CC1C2C
CCC1CCOC(C)C1
C#CC1CCC2CC2O1
C1=CCC2(OC1)OC1CC12
CNC(=N)c1nnon1
C#Cc1occ(O)c1N
C#CC1CC2(O)C(O)C12
CCC1CCO1
COc1cc(N)c(C)[nH]1
CC(C)(C)C#CC1CN1
N#CC(C=O)C1CCO1
CC1C2NC(=O)COC12
CN1C(=O)C2NC21C#N
N#Cc1cncc(F)n1
CC1(O)CCC=CCC1
OCCC12CC1CCO2
N=C(N)C(=O)C(N)=O
O=CNC1(O)CC=CC1
O=CCC1C2COC1C2
OC12CC1CCCC21CCC1
OC1C23C4C5C46CCC64CC42C513
O=CCCC(=O)N1CC1
CCC1C2CC3C1OC23
c1ccc2c(c1)CCN2
CCC1(C(N)=O)CO1
CC1C=C(CO)C(C)O1
COc1cc(C=O)c[nH]1
ONC1C2(CC2)CC12CC2
OC1C23CCCCC12O3
[NH-]C1=NOC([NH-])=C(F)N1
CCC1CC(C)(O)C1=O
N#CCN1CCC1=O
Nc1ccn[nH+]c1NO
c1nc2ocnc2o1
CC1C2CC3OCC312
C#CC(C(N)=O)C1CC1
Cc1nccc(O)n1
C[NH+]1C(C#N)CC1C#N
C#CC1OC(C)C2NC12
C#CC(O)C1CC=CC1
CC([NH-])OC1C[NH2+][CH+]O1
CCC(O)C#CCC=O
C1=CC2(CC2)CC12CC2
Cc1[nH+]cnc([NH-])c1F
CC1OC1C1CN1C=O
NC1[NH2+]CC2COC2C12CC2
CC(C)C(=O)C(C)(C)O
N#CCCN=CNC=O
O=CC1(CO)CC2(C[NH2+]2)[NH2+]1
C#CC#CCOC(C)=O
C#CC1CC(OC)C1=O
O=C1CC2(CO2)C(O)CN1
C#CC(=O)OC1CCO1
OC12CC1C1(CC1)CO2
[NH-]c1cnn[n+](C=O)n1
CC(=O)C1(C)CC(=O)C1
Cc1ncc(O)nc1N
CCC1C2C3CC3C12
C#CCC(=O)C(=O)C=O
CNc1ccc(F)cn1
N#CC1(N)CC2OC21
NCC#CCCC(=O)O
O=CC1CC12COC1CC12
CCCC1CC(OC)O1
NC(=O)C1CC2OC21
C#CC1CC23CCC12OC3
CC1C2CC1C(O)(O)C2
FC(F)(F)C1CC2NC21
C1OC1C12OC13C1C45CC14C523
CN(C)c1ncc(O)o1
CCC1C2CC(C)(O)C12
NC1CC=C(O)CC1=O
CNc1cc(O)c[nH]1
CC12NC1C1NC12
CCCCOCC1CO1
O=C1CC2CCC1CC2
ONC1CC(C2CC2)O1
C#CC1[NH2+]C(O)C12[NH2+]C2C
CC[NH+]1C2C(O)CC21C
CC(N)C(O)[NH2+]CC#N
CC1(C)C2CC(=O)CC21
CC12[NH2+]C3NC3CC1[NH2+]2
CC1C2CC3CC2(C)C31
COc1ncco1
C#CC1(C)C2COC21
Cn1cccc1CO
O=C1NCC(C2CO2)N1
N#CC(=O)C12CC[NH+]1C2
CC1(C=O)OCCCO1
CC(C)C1C[NH2+]1
C[n+]1nncc(F)c1[NH-]
N#CC1CC(CC=O)O1
C#CC1C2C=CC1C2O
NC(=O)OC1CC1O
O=COCCCCO
[NH-]C1(O)[CH+:2][C+:2]([CH3:3])[N:2]=[N:2][O:2]1
CCC(=O)C(O)C1CN1
N#CC1C2C=CC1C2
O=C1NCC(C2CN2)O1
O=COCC1(C=O)CO1
CC(O)C(C)C1CCO1
C1C2OC34OC23OC14
CC1(O)C(O)C1[NH+]1CC1
CCCCc1nnon1
COC12CC(C#N)(C1)C2
CC1(C)[NH2+]C2(C[NH2+]2)C1(C)O
CC12OC1C21NC2C3C2C31
O=CC1(O)CC=CC1
COCC1CC2(CO1)CO2
C#CC1(O)CC=CC1
C#CC1CC1(C)C(C)=O
[CH+]1[NH2+]CC(C2CO2)O1
CC1([NH-])NCC(=O)N1
Nc1nc(=O)cco1
[NH-]c1[cH+]oc(F)c(F)n1
OCC1OC2(CCC2)C12CC1CC12
CC(C#N)CC1CC1
OCCC(F)(F)F
COC(C)CC(N)=O
CC(=O)C(C)C(O)CO
C[NH+]1C2CCOC2C12CC2
CC1CC(O)(C=O)C1=O
O=C1CC(O)(C2CC2)C1
CNC(=O)C1(OC)CC1
N#CC(N)C12C[NH+](C1)C2
CC1CCC(C)(C)CO1
O=CN1C2CC(O)CC21
CC[NH2+]C1C=CN=NO1
O=C1OC2(CCN2)CC2CC12
CCCCN(C)C=O
CC12NC(=O)C1(CO)N2
CCC12C34C(O)C3C13C1(CO1)C423
CC#CC1NC2COC12
C#CC12CC(O)(C1)C2
COCc1cc(O)c[nH]1
O=C1CC2C1C(=O)[NH2+]C21C[NH2+]1
CC1(CO)CCC(=O)O1
[NH-]C1CNc2ncoc21
CC1NCCC1(C)C#N
N#CC1OC1C(F)(F)F
CC1CC(=O)C1C(N)=O
O=c1ncoc(F)n1
CC[NH+](C)C(C)C(=O)O
CC1C=CNC(=O)C1C
C#CC(C)C(O)C1CC1
O=c1oc2cc[nH]c2o1
COC1(CO)CC(=O)C1
OC1NC2=C(N1)OCO2
CC1C=CCOC12CCO2
O=C1CC2(C1)OC1CNC12
CCOCc1cnno1
CNCCCC(=O)O
CCc1nn(C)nc1N
CC1(C)C2C3CCC2C31
OCC12CC(NO)C1N2
CC(C)C1C=CC(=O)N1
C#Cc1ncc(CN)o1
CC[NH+]1CC1CC1CC1
C#CC12[NH2+]C1C1C[NH2+]C12C
CC(O)C1CCC[N+]12CC2
O=[N+]([O-])c1nccnn1
[NH-]c1ccn[nH+]c1
CCCCOC(=O)CN
C1COC2(C1)CC[N+]1(CC1)C2
OC12C[NH2+]C1C1[NH2+]C12
Nc1cc(F)c[nH]c1=O
CC1CC2(CCC2)CO1
COCC[NH+]1CC1C=O
CC12CC3(CO)C1CC23
NC1[NH2+]C2CCCC2O1
C1CC2C1CC21CC2CC3CC3C21
C#CC12CC[NH+]1C(=O)C2
CC12CC3(C#N)[NH2+]C13C[NH2+]2
CC1C2OC(C=O)C12
[NH-][CH+]OCC1C(O)C1O
C#Cc1nc(N)c(O)o1
C[NH+]1C2CC(=O)OC21
CC1C(O)C12CCC21CCO1
CC1C=CCOC1=O
CCc1c(C)nnn1C
CC1C2C(=O)C3OC312
C#CC[NH2+]C1OC=CO1
CC(=O)CCCC#N
C[NH+]1C2C(=O)C(O)C21
O=c1[nH]nc(C2CN2)[nH]1
COC(C=O)C(N)=O
CC1C(C)C1(C)C1CC1
O=C1CC2CC(O)C2O1
OCC12CC3CC3C1N2
O=COC1C=CNC1=O
CC#CCC1CC1CO
Cc1ncc2oncn12
CC12CC3(CO3)CC1N2
CC1(CO)CCN=CO1
CNc1cc(C=O)[nH]n1
CC1CC=CC1
N#CC(C=O)C1CCO1
C#CCC1CC=CC1=O
CC12NC(C#N)CC1N2
COC1(C)CC2NC21
COC(=O)n1cnnc1
CC1(C#N)C2COC21
O=CCC1(C=O)CCO1
CCOC1(CC)CCC1
CC12C3OC45CC41CC5C32
O=C1OC2C=CCC1C2
OC12C=CC3(CC3)C1(O)NC2
CC1(C#N)NCC2(CC2)[NH2+]1
CCC1CC(C(N)=O)C1
O=c1ncnn[nH]1
C#CC(C)C1CC(=O)N1
CCc1[nH]c(O)cc1N
COC12CC(O)(C1)C2
Nc1ccc(=O)oc1N
CC1OCCC(=O)C1=O
CCC(C)(C)C(C)=NO
COc1ncc(C=O)[nH]1
C1[NH2+]CC2C1C1[NH2+]C1C21CC2CC21
CC1C[NH+](CC#N)[CH+][NH2+]1
CC1OCC(C)(CO)O1
O=C1NC=NCC12CCO2
CCC(CC(C)C)OC
CC1OC1C#CC(N)=O
CC1(O)CC1(N)CC#N
CC1C2(CC2)C(C#N)C12COC2
Cc1cc(N=CN)co1
[NH-]C1OC2CC2CC1O
CC1OCCCC12CC2
CC1[NH2+]C12C[NH2+]C2C=O
N#CC1CC=CC2CC12
O=C1CC23COC(C2)C13
C#CC1(NO)CC=CC1
OC1CC2C(O)C12
CC1C2CCC(=O)N12
OC1C2OC(C3CN3)C12
COC1CCC(O)CO1
C1=NCCCC2(CO2)O1
N#CC1NC2C(N)CC12
O=C1NCC2(CO)CN12
C1=CC2C3CCC1C2C3
c1cc2cc[nH]c2[nH+]n1
O=C1CC(=O)C2(CC2)C1
N#CC1CCC2(CC2)N1
N#CCC1OCCO1
C#CCCC1CC(=O)O1
OC1CC12COCCC21CC1
O=COC1CC2CC21O
C=NC1NC(=O)C2(CC2)N1
c1nc2n(n1)C1CC2C1
C1CC(c2nn[nH]n2)C1
CC1OCC12C1COC2C1
C1COCC2NC2C1
CCCC1C(O)C1OC
O=CCCC(O)CC=O
O=C1CC=C2CCC=C12
C#CC1(C)C[NH2+][CH+]O1
[CH2+]c1c(C)co[cH+]c1[NH-]
O=CN1CCC12CCOC2
C#CC(C)CC(C)(C)C
N#CCOc1ccon1
Nc1ncc2oncn12
CC1CC2=C(N2)C1C
CC1(O)CC2(CN2)C1=O
C1=Cc2nonc2NC1
OC1(O)C2CC3OC3C21
CCC(O)C(=O)N1CC1
C[NH2+]C1OC2C(C)C12
O=C1CCC2(CC(=O)[NH2+]2)[NH2+]1
CC(O)C1NC2COC21
O=CC1C=CCOC1
[NH-]C12C=COC1OCC2
N#CC1C2OC(=O)C12
COc1oc([NH-])n[n+]1C
C#CC1(CO[CH+][NH-])CN1
CC1(O)OCCC12CCO2
N#CC1CC2(CN1)CC2O
Cc1ncc2n1CC2
C#CC1CC12CC=CC2=O
COc1ncc(O)n1C
OC12CCC3CCC31C1CC12
O=C1CC2(O)CC12
N#CC1(C#N)CN[CH+][NH2+]1
NC1(N)[NH2+]C2(C[NH2+]2)C(=O)O1
O=CNC12CC(O)(C1)C2
O=CC12CCCC1CO2
COC1(C)C2CCC1O2
CC12CC=C(O)C1N2
C#CC(C#N)CCC#N
C#CC1CC(C)C12CC2
CCNC1OC=NO1
N#CC1(O)CCC([NH-])N1
C[NH2+]C(C)OCC1CC1
O=C1CC2(COC(=O)N2)N1
CCC(C=O)C1CCO1
O=C1NC2(CC2)C12C=CCC2
CCC(C)(C)CC1CO1
O=CC12CC=CC1C2
[NH-]C1C=CNC1(O)C=O
COC1CC(CO)O1
COC12CC1CC(=O)O2
CC12CCC1[CH-]C(O)C21CC1
CC(O)C12CC(O)(C1)C2
O=CCNc1ncc[nH]1
C#CC1(C)CC1C(C)=O
C1CC23CC2(C3)C12COC2
Cc1cc(N2CC2)on1
CC1(C)CC(C)(NO)O1
COCC(C)CCC#N
C#CCC(C#C)C(C)C
CC1C(C)(O)C1(C)C=O
C#CC1(C)NCC(=O)O1
CCCCCC(N)=O
C1C23CC14NC24N3
CCc1n[nH]nc1O
CC1=CC2CC1C(C)O2
CC1CC=C(C#N)C12CC2
C1C2C1C1NC21
O=C1NC2CCC12
CC(C)C(CCO)=NO
O=C1NC2(CN2)C12COC2
CC1NC(=O)C(N)C1=O
C#Cc1ncnc([NH-])[nH+]1
Cc1c(O)cn(C)c1C
CC(=O)C1(OC=O)CC1
O=C1NCC(CO)C12CO2
CC1CC=C(O)C1C
Cc1nn(C)c(N)c1O
N#CC12NCC1C1(CC1)C[NH2+]2
CC12CC(OC=O)(C1)C2
OC1C2[NH2+]C2[CH-]CC12C[NH2+]C2
CC1C=CCOC1
CC1CC(=O)C2(COC2)C1
C#CCOC(=O)NC=O
Cc1cc(=O)c(N)co1
CC1C=c2cnoc2=C1
CC12CC(C=O)(C1)C2=O
C1CC2COC(CO1)C2
N#CCC(N)C1CN1
N#CCCC(=O)CO
C#CC1NC1(CC)CO
CC1CNC(NO)=C1N
O=C1NC2CC12
N#Cc1ccc(N)cn1
CC1C2C1(O)[NH2+]C21[NH2+]C1C
CCCCn1cnnn1
C#Cc1cc[nH+]c([NH-])n1
CC1OC2C=CC1(C)O2
O=CNCCCCCO
C1=CC23C=CC1C2C3
COC1CC(O)CC12CC2
CCC12OCC1O2
CCC(O)C1CC2OC21
CCOCC#N
CC1(C=O)CC=CCC1
O=C1CCNCCO1
[CH+]1NC2=C([CH-]C3(C[NH2+]C3)C2)[NH2+]1
CC(CO[CH+][NH-])OC=O
C#CC12COC3C1NC32
c1nc2c([nH]1)NCC2
CCC1(C=O)CC(=O)C1
CC(C)[NH+]1C2C3CC2C31
O=CC1CC(O)=C2CC21
CC[n+]1ncoc1NC
O=CCC1CC=CC1
O=C1COCCO1
CCC1OC1C1CN1
C1C2CC13CC3C21CO1
C[NH2+]C1(C#N)OCCO1
CC1CC2(C=CC3(CC3)C2C)C1
COCC12CC(O)C1C2
C1CC1CCC1CO1
CC[NH2+]C1(O)NCC12CC2
C#CC#CC1(C#N)CN1
CC1C=c2cc[nH]c2=C1
CC12C=NOC1C=CC2
C#CC(=O)NC(=N)N
C#Cc1ncc(CO)o1
CC12CC([NH2+][CH+]O1)C2O
CC1(C(N)C#N)CN1
CC#Cc1n[nH]nc1O
O=C1CC=CC1C1CN1
CC1OC1CC=O
CC12CC(NO)C1(O)O2
[CH-]1C[NH+]2C3C1C1OC3C12
NC12CC1(N)C(=O)O2
C1=CC23CC45[NH2+]C46[NH+](C15)C26C[NH2+]3
Cc1cc(O)cc(F)n1
CC1CC1C(=O)N(C)C
OC12OC3C(O1)C3C1CC12
COC1CCC(C)CO1
C1=CCCC=CCC1
C#CC12NC1C1C(O)C12
NNC1=CC([NH3+])=CC1=O
C#CC1CC(=O)C1OC
N#CCN=C(N)CO
CC1C2N=CNC=NC12
C=NC1NC(=O)C(=O)N1
C#CC1(O)OCC1CC
CC1(O)OC=C([NH-])O1
CN1C(=O)C2C(O)C21C
CC1C2C=CC=CC1C2
Cc1nc([N+](=O)[O-])no1
O=CCCOCC1CC1
CC1(C)OCC([NH-])O1
COC1CC2OC12C
CC1OC1C1CC(=O)C1
Cc1ccc(C#N)cn1
CC1(C=O)NCC(=O)N1
CC12CC(=O)C1(C)C1(C[NH2+]1)[NH2+]2
CCC(C)(C)OC(C)C
Nc1onnc1NC=O
O=C1CCC12C1C=CC2O1
C1OC2CC13NC3O2
N#CCNc1ncno1
C1=CCC2(CN2)C2(C1)CCC2
CC1OCC(N)N=C1[NH-]
O=C1C=CCNCCC1
CC12CC=C(C#N)C1O2
CO[CH+][NH2+]CCCCO
NC(=O)C(O)CC1CN1
C#CC(C=O)C(C)=O
COC1OC2C(C)CC12
O=C1OC23CCC12CC3
[NH3+]C1[NH2+]C2CNC1C2=O
CC12CC=CC1C2C=O
C1CC2=C(O1)C1CC2C1
O=C1C2CC[NH+]1C2CO
C#CC1(C#N)[NH2+]CCO1
c1cncnccoc1
C1CC2OC3CC23C1
Cc1nc(N)no1
CC(=O)C1CC(C#N)N1
Nc1noc2ncoc12
[CH2+]C#N
C1=CC2(CCCO2)[NH2+]CC12C[NH2+]2
CC1CC(CO)C12CC2
C#Cc1cc(C#N)c[nH]1
NC(=O)C1(C=O)CC1
COC1CCC(=O)N1
[CH+]1[NH2+]C2C(CC23CO3)O1
[NH-]C1=NC(F)=COC1N
CNC1OCC1([NH-])C=O
OCC12O[CH+][NH2+]C1C2O
OCC1C2CCC1O2
CCC1CCC(C#N)O1
CN(C=O)C(=O)CO
CC1(C=O)C[NH2+][CH+]O1
N#CC1(C=O)C[NH2+][CH+]O1
OC12CC3[NH2+]CC31C[NH2+]2
C1OC1CC1C2COC21
CN=C(CO)NCC#N
CC1CC(C)C12CCC2
O=CC(=O)C1CC(=O)N1
CC12CCC1COCO2
C#CC1(C)CCCCO1
OCC12[NH2+]CC1C13C[NH2+]C21[NH2+]3
CC1=CCNCCC1=O
OC1(O)CC=CC=CC1
CNC1(C(N)=O)CCO1
N#CC1(C#N)CCO1
COCC(=O)CC(N)=O
O=COC1C2NC(=O)C21
N#CC1CC2(CC2)CO1
Nc1cc(NC=O)on1
CCN1C=NCC1=O
CC1CC1(O)CCCO
N#CC1C23CC4CC12C3O4
C[NH+]1C2CC34CC3OC214
Cc1cc(O)c(C)n1C
C1CC2C3C1C1CC3C12
CCC(=O)CCC(C)C
Cn1ncnc1C#N
C#CC1(CC)OCCO1
ONC1[NH2+]C23C[NH2+]CC12[NH2+]3
COC1(C)CC[N+]12CC2C
COc1nc(O)c(N)o1
COC12CC1(C)C1OC12
CNC(=O)c1ccco1
CC1NC(=O)C2CC2N1
CC1CC1(C)C(C)(C)O
CC1OCC2C(O)C2O1
CC(C)C1CC2CC21C
CC(C)Nc1cc[nH]n1
C#CC1C=CC(C#C)O1
C#CCC1CC([NH-])O1
CC1(C)[NH2+]CC(CO)O1
C#CC1CC=CCOC1
O=CC1(O)C2CCC1C2
[NH-]C1OC2OCCC12O
C#CC1(C(C)O)CC1O
O=C1OCC2CCOC12
C1=Cc2ocnc2CN1
O=CCC1(C=O)CC1
N#CC(F)(F)F
Cc1cc(=O)nnn1C
C1C2C3CC2C2(COC2)C13
N#CC1(N)C2CNC21
N#CC1C2CC3(COC3)C12
O=C1NC2C3NC3C12
C1OC12[CH2:2][C:3]21[C:3]23C[C:3]24[C:3]12[C:3]34[CH2:4]2
CC(C)C1OC1C=O
O=c1cccncn1
O=C(O)CC1C=CCN1
CC(OC(N)=O)C1CO1
CCNc1ncnnn1
C1CC2CC12
CC1(NC=O)CC=CC1
C[NH2+]C1(C)NC2(CC2)CO1
CC1C=CC2(CCC2)OC1
CCC1CN1C(=N)C=O
CCC(OC)C1NC1C
CC1CC=C2CC2=CC1
CCC1CC(=O)C([NH-])N1
Oc1ncc2n1CCN2
C#CC1OCC([NH-])C12CC2
OC1CCC2(CC3NC32)O1
C=NCN
Cc1nc(N)nn1C
CCC1CC=CC(=O)C1
N#CC12CC1CC21CC1
CC1C2COCC1C2=O
N#CC1C=CCNC=N1
CNC(=O)OC1CC1C
CC(C)(C)c1ncn[nH]1
OC1CC=C2OC2=CC1
CNc1coc(NC)c1
CC12[NH2+]C1=CC1(C[NH2+]C1O)[NH2+]2
COC1(C)CC=CC1
OCC12NC1C1OC12
CC1COC(=O)CCO1
C[NH+]1CCC2(CC2)C1=O
CCOC1C23C[NH2+]C12[NH2+]3
C1CC2CCC23COC3C1
O=Cc1nc(O)no1
C#CC12CC=CC1C2O
C#CC12OC3(C)C1OC32
OC1CC(O)C2(CN2)C1
O=C1OCC[NH2+]CC12C[NH2+]2
CC1(O)C2OC([NH-])C21
C#CCNC(C)CC#N
CC(C)OCCC=O
C#CC[NH2+]C1CC(N)O1
OC1C2CC3C(O)C13C2
CCC1(O)CC2CC21
C[NH+]1C2C3C(C=O)C3C21
c1cn2cc[nH]c2n1
C#CC1CC2(CO1)CC2C
CC12COC(C)(C1)C2O
C#CCC#CC#CCC
CCC1[NH+]2CC2C12CC(O)C2
C1CC1C1CO1
CC12OC=NCC1O2
CCc1nc(NC)no1
CC1C2(O)C[NH+]3CC132
OC1C2COCC1N2
CC1(C#N)C=CCOC1
CC12CN=COC1C2
COCC(=O)C1(C)CC1
COC(=N)N(C)C(C)=O
CC1(C)C2CC1O[CH+][NH2+]2
CC(C)CC(O)C#N
Cc1ncc(C=O)[nH]1
CNc1ncc(O)n1C
[NH-]c1onc2[n+]1CC=C2
CCCOC(=O)NCC
O=C1OCC23CC(C2)C13
N#CC1CCCCCO1
OC1C2CC3CC3C12
COC12CN=COC1C2
CC12CC[NH+](C1)C2C=O
OC1C2CCC23CC13O
CC1C(=O)CCC12CN2
O=COC1C=CNC1=O
CC(N)C(C)(O)C(=O)O
N=C(CC=O)NC=O
Cn1cc(O)c(CO)n1
O=C1NC2(O)CCCC12
COC(C#N)CC(C)O
O=C1NC2(CC2)C2NC(O)C12
CC12CCCC(O)C1O2
Nc1cc(CO)co1
O=Cc1ccn(C=O)n1
C1CC2(CO2)C2=C1O2
O=CCN1C=CC(=O)C1
CC12CC1CC21CCNC1=O
C#CC1[NH2+]C12CC(C)(C)[NH2+]2
Cn1cc(O)c(C=O)c1
CCc1onnc1N
COC1CC1COC=O
CC(C#N)(C#N)OC=O
CC1(O)CC2CC2C1
C#CC1(C)C=CC(=O)O1
C[NH+]1C2C(=O)CC21C=O
C[NH2+]C1CNC(=O)CO1
CC(CC#N)CCO
CC1C2(CO2)C[N+]12CCC2
Cc1cccc(O)c1O
C1=CC23CC2CC3OC1
C#CC1(C(C)=O)OC1C
CC(C)CCCC(N)=O
[CH2+]C1(C)ON[CH+]C=C1[NH-]
O=C1CC=C2CC12
CNc1cc(C)c(C)o1
OC1(C2CC2)CC=CC1
CCc1nc(C)c(O)o1
CCc1[nH]cc(N)c1O
CC(=O)COC1CC1C
C#CC(O)C(=O)N(C)C
CC1C(=O)CCC12COC2
C#Cc1cc(OC)on1
NC(=O)NC1OC2CC21
CC(C)[NH2+][CH+]OCCO
CC(C)C([NH-])OC=O
OC1(C2C3COC32)CC1
Nc1nc(F)ccc1O
CC1(O)C2OCCOC21
Cc1noc(CO)c1N
C1OC2C13CC1OC12N3
CC1(C)CC2OC23CC13
C#CCNC(=N)NC=O
CC#CCCOC(C)C
O=COCC1C(O)C1O
CC(C=O)CC1(C)CC1
C#CC1(O)CC2(CC2)C1
CC1(O)C=CCN=CO1
CC1CC2O[CH+][NH2+]C12
[NH-]C12OC3(CC3)CC34C1C23C41CO1
CCC12CC1CC2C=O
Cn1cnc2[nH]nnc21
COC12CC(OC)(C1)C2
O=C1OC2C3COC2C13
N#CC(=O)N1CCC1=O
N#Cc1cc(C=O)on1
CC1(O)C2OCOC21C
CCOC(=O)C(C)OC
CC1CC2C1C2(C)C
CC1(C)CCC([NH-])CO1
C1CC2(C[N+]34CC23CC2CCC24)[NH2+]1
C#CC1(C=O)CC=CC1
OC12CC3(CC3)CC1CO2
CCC(=O)C1CC=CC1
OCCC1(O)CC12COC2
O=C1CC(CO)O1
CC1CC=CC1(O)NO
[NH-]C12CC3COC14CC24N3
N#CC1C=CCOC1=O
O=C1CC2NC1C2=O
NC(=O)Oc1ncco1
[NH-]C1CCC23CNC2(C3)O1
OCc1cncc(O)n1
O=CC1CC=CC(=O)C1
CC1CC(O)C12CC2O
N#CC1CC2=C(C1)OC2
C1[NH2+]C1C1CO1
CC1(C)[NH2+]C2(C[NH2+]C2)C12CC1CC12
OC12CC3OC1(O)C3C2
CC(C)C12COC(C1)C2
CC1C(C)[N+]12CCC2CO
CC(=O)C(=N)N(C)C
CCNC(C)C(=O)O
OCC12CC(CO)(C1)C2
CC12CC(C1)OC21COC1
CC1(c2nnon2)CO1
Nc1ncco1
CNc1onnc1CO
ONC1CCCC2NC12
COC1CCC(O)CO1
CC1(CO)C2OC([NH-])C21
CCC12CC3NC1C3O2
C1=COc2ccoc2N1
Cc1nc(C)nc(C)n1
O=CC(=O)COC1CC1
OCC(O)C1C[NH2+][CH+]O1
CCC(=O)OC(C)C
CC1CC(=O)C(C)C1
CCC1(O)C2CCC21
C[NH+]1CCC1(C)C(=O)[O-]
CC1CC([NH2+]CCO)O1
Cn1ccc(C2CN2)n1
N#CC1(N)CC1CO
Cn1ccc(OC=O)n1
CC1CC(O)(C2CC2)C1
CCC1(C)CC(C)(C)C1
CC1(O)COCOC=N1
O=CC12CC(O)C1C1(C[NH2+]1)[NH2+]2
COCc1cc(N)on1
O=C(O)CNC1CCN1
CC(O)C(C)C(C)(C)C
C#CC1C2CC2=C2COC21
CC1(CC#N)[NH2+]CCO1
CC[NH+](C)C1CC([NH-])O1
C#CCC(CN)C(=O)O
N#CCn1ccnn1
O=C1OC23COC2(C3)C1O
CN1C(=O)C2(CN[CH+][NH2+]2)C12CC2
[NH-][CH+]OC1CC2(O)CC12
NC(=O)C12C[NH+](C1)C2O
CC1CC2(CN2)C1NO
CCOC1CCC(O)O1
CC(C=O)CC#N
CCC(CN)CC(=O)O
C#CC1(C)CC(=O)O1
CC1(CCO)OCCO1
C#CC1C(C)C1O
COC(C)C1CC(=O)N1
CCC1CCC2(CCC2)O1
CCC(CC)C1OC1C
O=CC12CC(C=O)(C1)N2
COC(C)[NH-]
CC1OC(C=O)C1C#N
OC1OCCC2CC21
O=C1[NH2+][CH+]NC1C1CN1
C#CC1(C)CCC(O)C1
CC1C(CO)C2(CC2)C12CCO2
CC(C)[NH+]1C(C)C1C#N
CC1(C=O)C2[NH2+]CC23C[NH+]13
O=C1C2CCC1C2O
CC1C2CCC1C2=O
FC(F)(F)c1ncco1
CCC1(C)C=CCO1
N#CC1(N)[NH2+]CCC1O
CC1(C)CC(CCO)O1
NC(=O)C1(OC=O)CC1
CC1(C#N)CC=CC1=O
C1=CC23CC2OCC1O3
CCOC1CC(CC)C1
N#CC12COC1(O)C2
CC1=CC=CNC(=O)N1
O=CCC1[NH2+][CH+]NC1=O
NC1CC([NH3+])=CC(=O)[NH2+]1
N#CC1OCC=CCO1
O=C1CCC12COC2
O1C2C1C1C3OC3C21
C1=CC2C=CNN2C1
CNc1ccc(=O)oc1
C[NH+]1C2NCCC(=O)C21
CC1(C)CC12CC1CC1O2
C#CC1CC2C(O)C2C1
CNC(=O)C1CC(O)N1
CC#CC1(CC#N)CN1
C#CC#Cc1cc[nH]n1
CC1OCC2C(O)C12
C#CC12CCC1C1(CC3CC31)O2
N#CC[NH2+]C1CC(O)N1
C#CC(C)C1CC(=O)O1
Cn1ccc(C=O)c1O
CC1(C#N)OC2CNC21
Nc1noccc1=O
CC1NC=C(NO)C1C
CCC1[NH2+]C12C[NH2+]C21CCO1
CC(C)COCC1CC1
C1CC23CCC4CC42OC13
CC1OC1C(=O)N(C)C
Cc1ncc(CCO)[nH]1
OC1(O)C2CCC1O2
CNC(=N)C(=O)OC
CC1C=CNC(NO)C1
CC1(C=O)CC1C#N
O=C1C=CNCCO1
COC1(C)C2C=CC1C2
C#CC1C2CCC1C2=O
CC1OC2C1C1C(C)C21
C#CCCC(C)(C)C#N
OC1C23CCC12OC3
C#CC(CO)CO
CC1C2C3OC12C3=O
CC12CN1C(=O)C=CN2
CC(O)c1ccc[nH]1
C#Cc1ccc(N)cn1
CCn1ncoc1=O
O=Cc1cnnn1C=O
CC1OC23CC(C2=O)C13
CC12NC1CN2C=O
O=C1CC2CCC2O1
NC(C(=O)O)C1CC1O
C[C:3]12O[CH:3]1[C:3]21C2([C:5]3(O)[CH2:5][CH2:5]3)[CH:2]3[CH:2]2[CH:2]31
COC1(CNC=O)CC1
CC12CC(CC#N)[NH+]1C2
CCC1CC2(CNC2=O)O1
CC(O)C1C2CCC2[N+]12CC2
CC1([NH-])CNC(=O)CO1
CC1CC(O)(C(C)O)O1
C[NH+]1CC1(CO)CO
[NH-]C1NCC2NC2C1=O
CC1=CC(C)COC1=O
CC1CC12CCCOC2C
CC(=O)OC1CC1CO
CC1(O)CCCN=CO1
COCCC1(CO)CC1
CC1C(=O)C(C)(C)C12CN2
CC1OC2CC23[NH2+]CCC13
CC1OCCC(O)C1C
CNc1cn(C)c(=O)o1
Cc1nc(C=O)c(O)[nH]1
NC(=O)C1CCC[N+]12CC2
CC(C#N)[NH+]1CCCC1
CC12O[CH+][NH2+]C1C2C#N
CCCOC1CC(=O)O1
C#CC(C)C(C#N)CO
C#CCOC(=O)C#N
COC12CC(C)(C1)C2O
C#CC12OC1C1C(C)C12
CCOC(C)CCOC
N#CC1OC2C(O)CC12
Oc1nc(N2CC2)no1
O=CNCC1CC1C=O
CC1(N)CCC(=O)CO1
CCC(CC)CCC=O
C1OCC23CCC2C1C3
C#CC1(C)CC=CC12CN2
CC1CC1
CC#CC#CC(F)(F)F
CC1(C=O)OC1CC=O
C#CC(O)CC#CC
NC1C([NH3+])C1(N)C(=O)[O-]
C1CC2(C1)CC1CC13NC23
O=[N+]([O-])c1cn[nH]n1
C#CC1(C)CC(C)C1
CC12CC(C1=O)N2C=O
CC[NH+](C)CC(=O)C#N
O=CC1(CO)C=CNC1
C#CC1(C)C2C=CC1O2
C1OCC12C13CC14C21C2(CO2)C341
CC(=O)C1NCC12CNC2
C#CC1(C)CCC2OC21
O=CNCC(=O)C1CN1
CNC1C=NCC(=O)O1
CCC1(C#N)CC([NH-])O1
CC1C2C1C1C2C1(C)O
N#CCNC(=O)CO
CC(C)C1C23C[NH2+]C12[NH2+]3
C#CC(=O)C1C[NH+]1C
CC12CC(O)CC1C1CC12
COC12C[NH+]1C1(CCC1)C[NH2+]2
N#Cc1cc(C#N)[nH]n1
Cc1ccn(C)c(=O)n1
Cc1nn(C)c(O)c1C
CC(C)CCCO
C#Cc1nc(C)nn1C
CC1(C)CC(=O)O1
CC1(C)OC2CC1(O)C2
CC1OCC2(C=O)CC12
CC(=O)C#CCC(C)O
CC1C=CNC(C)C1=O
C1C2CN1c1n[nH]nc12
CC1(C=O)CC2NC2C1
C1=C2CC2C2OCC=C12
OC1C2C3CC2[NH+]1C3
O=C1NC2([NH+]3CC3)CC12
CCC12CC3OC14CC24O3
OCC(CO)CC1CO1
CCC(C)CC(=O)C#N
O=C1C2CC2(O)C12CCCO2
O=C1CC2(C1)C[NH+]1CC12
O=C1OCC2(CC2)C1CO
O=C1OCC2CC2C1O
Cc1oc(N)cc1C=O
C#CC1CC2CC12OC
CC(CC#N)C(C)(C)O
CCC12NC1C(=O)C2C
Cc1ncc(C(C)C)o1
Cc1noc(=O)nc1N
CC12[NH2+]C3(C[NH2+]3)C1OCC21CC[NH2+]1
CC1NC1C1CC(=O)N1
CC(C)C(O)C(C)C
CNc1cc(O)[nH]n1
C#CC1CC(CC=O)C1
[NH-]C1CC(C=O)(C=O)O1
CC#CC1(CC)CC1O
CC1(C)CC(=O)C(O)N1
CC12C[NH+]1C1(C)NC21
OC12CC=CC1COC2
c1coc(N2CCC2)n1
CC(=O)CC1NC1C#N
N#CC12[NH2+]C3NC3C1[NH2+]2
N#CC1(N)C(O)C1CO
C[NH2+]C12COC(C1)OC2
[NH-]C1=COC=CC([NH-])=N1
N=C(C=O)N1CC=CC1
O=CCC1CC=CCC1
O=C1NC2CCC1(O)C2
C#CCC1C(O)C1C#C
C1CC23CC1OC2O3
O=C1CC2CC(O)CC12
O=C1[NH+]2CCC1(O)CC2
C1CC2(C1)C1COC13C1CC1C23
N#CC1CCC(O)CO1
Cc1cnc(C)n1C=O
C#CC(O)C(=O)NC=O
CCCn1ccc(N)n1
OC1C(O)C(O)C1O
CN=C(NC=O)C1CN1
C1=CC2CC3OC2C3C1
CCC1CC2([CH-]C[NH2+]C2)C12C[NH2+]2
O=C1CC2([NH2+]C3[NH2+]C32)O1
CC(=O)C1CC2(CO2)C1O
CC1C2OC1C(O)C2O
CC#Cc1cc[nH]n1
CC(O)CCOCC=O
Cc1cc(C#N)on1
CCOCC(=O)N1CC1
CC1CC=CCC12CCC2
CC12CC=CC1(O)N2
CC1CC2(CCC3C[NH+]32)C12CC2
C[NH+]1C2CC1(C(=O)[O-])C2
O=CN1C2CC1(CO)C2
CC1(C2CO2)CC(O)C1
CC(C)Nc1[nH]nn[nH+]1
O=CN1C2CCC23CCC13
CC1OC(C)C1C=O
CCC1C(=O)C[NH+]1CC
C1=NCC2(C[NH2+]2)[NH2+]CCO1
C1C2[NH2+]C(C3CO3)OC12
N#CC12OC13NC1C45CC14C235
O=C1CC(CO)(CO)O1
CC(=O)n1nnoc1=O
C[NH+]1CC2C1C2(O)C#N
CC1=CC2CCOC1O2
CC(O)c1ncc(O)[nH]1
N#CC1(O)C2OC1C2O
CC1CCC12CCCO2
Cc1[nH+]nnc([NH-])c1C
OC1C2C3CCC(O3)C12
N#CC1OC2(CCC2)C1N
CNc1nocc[c+]1C
CC1(O)NCC(=O)C1[NH-]
C[NH+]1C2(CC2)CC12CC1CC12
OCC1OC2OC12
O=C1OC2C=CC1CO2
C#CC(=O)C(O)C1CN1
CCC(C=O)C1C[NH+]1C
CC#CCCC(O)C#N
O=CC12CC(=O)N1C1CC12
O=CC1(O)CC=CC1
CC1(C=O)OCC12CC2O
CC1(O)C2NC1C2C#N
O=C1C2CCOC1C2O
CNC1(C)C=CC(=O)N1
CC12CC(CCO1)C2
N#CC1OC2C(O)C12
OCc1[nH]cc2c1CN2
CC1NC1C1C(O)C1O
OC12C[NH+](C1)C1(COC1)C2
N#CC1C2NC(=O)NC12
CC1CC=CC(C)(O)C1
CC1[NH+]2CC3C(=O)OC312
C#CC(CO)CC=O
C1CC2C(C[NH2+]C23C[NH2+]3)O1
Cn1nccnc1=O
Cc1ncc(C(C)O)[nH]1
C#CCCCCC#CC
N#CC12COCC1C2O
CC(O)CNC(=N)C=O
C1NC1Cc1nn[nH]n1
OC12CC=CC1ON=N2
CC([NH-])OC(CO)CO
C#CC1(C)C(C)C1CO
N#CC12NC3C1C(=O)C32
C1CC2[NH2+]C2OC2(C[NH2+]C2)O1
CC(=O)C1CCC(C)O1
CC1CCC(=O)C1C
C1CCOCC2(C[NH2+]2)[NH2+]C1
C1CC2(C1)CC1C3OC3C12
N#CC1(O)CC=CC12CC2
CCCC1(CO)CO1
CC12CCC=CC1(O)N2
CC12CC(C1)OC2(C)C
CC1(O)CC1(O)C=O
NC(=O)NC1CC=CC1
Cc1nc(=O)cc(O)[nH]1
CC#CC(N)(C#N)CC
OCC[NH2+]C1ON=NO1
CC(O)C1CC(C=O)C1
CNc1cc(CO)c[nH]1
C1CC23NC24NC4C1O3
CCOc1cc(C)co1
CC(C)(O)CO[CH+][NH-]
CC#CCC(C)=NO
O=C1CC2NC2O1
CC1CC(NO)CC1=O
C#CC1(C2(O)CC2)CC1
CC#CCOC1CC1O
[NH-]C1NCCOC(=O)O1
CC(=O)C1CC(C)O1
C[NH+]1C2CC(=O)CNC21
C[n+]1coc(C#N)c1[NH-]
Cc1c(N)nnn1C
O=C1COCCN=CO1
O=C1CCC(CCO)N1
CC12C3NC14CC[NH+]2C34
OCC(O)c1ccon1
O=C1CC2(CC2)C(=O)O1
C1COc2nonc2O1
O=CC1CC1
C1CC2C3CCC2(C1)C3
c1cc2[nH][cH+][cH-]c2[cH+]o1
C1=C2O[CH+][NH2+]C2CC1
CCc1cc(C=O)co1
CCn1cc(N)nc1O
Cc1ncc(O)o1
N#CC1C2CCCC1C2
C#CC1CN1C(=O)CO
[NH-]C1CCC(C2CN2)O1
COC12CCN1C(=O)C2
C#CC1NC2(CC[NH2+]2)C12[NH2+]C1[NH2+]C12
CC1C2CC1(C)C[N+]21CC1
CC(O[CH+][NH-])C1CCO1
CC#CC1C2[NH2+]C2C12CC[NH2+]2
CC1CCC2=C(CO2)C1
CC12OC1C1CC12
C1CC2CC3(C1)NC3O2
[CH+]1[NH2+]C2C3CCC2C3O1
CC1(O)[NH2+]CC(=O)C1N
C#CC(CC)(CC)CO
CC[C:2]1(O)[CH2:2][C:2]2([CH2:2]1)[CH2:4][NH:4]2
CC1(C=O)C2C=CC1N2
CN=CN1CC=CC1=O
COCC1CC(CO)O1
CCC1C2OC(C#N)C12
CC1(O)OC23CCC12N3
CC(C)C(C)C(C)(C)C
CC(O)C#CC1CCC1
C#CCNC(=O)N1CC1
C#CC(=O)C(=O)C(=N)N
[NH-]C1OC2CC12
O=CC[NH+]1CC2(CCC2)C12CC2
O=C1CC2CC2O1
CCCc1ccn(C)n1
Cc1cc(CC=O)[nH]n1
C#CC(C=O)C(O)CC
C1CC23NC2[NH+]2C1CC23
COC1C(C)CC2C[NH+]21
C1CC2OCC12
CCC1CC2(CC2)C2COC12
NC(=O)C(N)=NCCO
OC12CCCCC1CC2
CC1(O)CC2(CC2)C1
CC1[NH2+]C2(C#N)CC12[NH3+]
Cc1ccn(C2CC2)n1
CCC(C)C(C=O)CO
CCCC1CC(C)C1
NC(=O)CC1(CO)CC1
C#Cc1cnc([NH-])n[nH+]1
N#CC(N)C(=O)O[CH+][NH-]
C#CCNc1cnon1
C#CC12CCC1C([NH-])O2
Cn1cnc(=O)nc1
OC1CC2(C1)C[NH+]1CC12
C[NH+]1C2C=CC1C2C#N
N#CCC1CC1(O)C=O
NC(=O)NCC1CCO1
CC1CCC(=O)CN1
CC12OCCC=C1O2
N#CC12[NH2+]C1C=CC21C[NH2+]C1
C[NH+]1C2CCCOCC21
CC1OC1CCCC=O
CC1(C)C2CC2C1(C)O
CC1OC(C)C12COC2
C#CC1(C#N)OC2CC21
C1CC2([NH2+]1)C1C[N+]3(CC3)C13OC23
CC1CC(C#N)(CN)O1
ONC1C2CCC1O2
[NH-]C1C2COC(=O)C1N2
O=C1CC(O)C12CC1NC12
OC1(C2CC2)CCCO1
CCC1(C)NC1C(N)=O
CCOCc1ccon1
CCC1(C)OCC([NH-])O1
CC1CC1
CCCC1CO1
CC1OC(C)(C)CC1O
CCC1CC1
C#CC1(CC)CC=CC1
O=C1CCCCCC1
CC(C)CCCCCO
O=CC12CNC1(C=O)C2
COCC1C2CCC1C2
OCc1nccc(O)n1
O=CNC1C=CC(=O)N1
COC1C=CC([NH-])O1
CC1C23CCC4CC2C13O4
COC1CC1
CC12COC(C1)C2C=O
O=CC12CC3OC14CC24O3
CC1CC1(C)C#CC=O
C=NCN
C[NH2+][CH+]OC
CC#CC(C#N)[NH+]1CC1
C#CCCCN(C)C=O
CC12C3C4(CC4)CCC14C1(CO1)C324
CCOc1ncc(C)[nH]1
CC12CCC1CC(=O)C2
Cc1oc(N)c(N)c1O
CCC(=O)C(=N)N(C)C
O=CNC1(CCO)CC1
CC1C2C3CC2[NH+]1C3=O
C#CC1(C)CC2CC21O
O=c1ccc(O)cnc1
C1=CC2(CC1)CCCO2
CN(CC#N)C(=O)C=O
OCC12C[NH+](C1)C21CC1
OCCC1OC2NC12
C1=C2CNC23C2NC3C12
O=C1C=C2CNCC2N1
OC1CC2C(O)C2C1
CC1(C)C=CCC1(C)C
CCC1C(C)C1(C)C=O
O=CCCc1ncn[nH]1
CC(=O)N1C2COC21
COC1C2OC(C=O)C12
CC1(O)CC2NC21C
CCC(=NO)C1(C)CN1
N#CC1C2CC(=O)CC12
COCc1ncnn1C
CC12COC(=O)C1CO2
C1=CC2(CCO2)CC12CCN2
CC(OCC=O)C(N)=O
N#CC1C2=CCCNC21
CC1C2(C)CC1(C)C2=O
[NH-]C1OC2C(O)CC12
CC1C2[NH2+][CH+]OC12
C#CC1(C=O)NC1C#N
CC(=O)C1(C)CC2(CC2)C1
COc1cc(N)on1
N#CC1C(=O)CN1C=N
CCC1(C#N)CC=CC1
O=COC1OC=NO1
CC[NH+]1COC([NH-])C1[NH-]
C#CC(O)C#CC
[NH-]C1COCC(C=O)O1
OC1CC2(CC2)C12CCCO2
C#CC1OC1(C)CCC
C1CCC(C2CCO2)C1
C#CC1(C[NH+]2CC2)CO1
CC12N=COCC1C2O
C#CC12OCC1(C)C1CC12
COC(C#CCO)C=O
N#CC(C=O)NCCO
Cc1cc(CC#N)[nH]n1
CCC12CC(O)(C1)C2
N#CC1CC(O)C(=O)O1
CC(=O)CC1CN1C=O
C1CC2C3NC3C23CC13
C#CC1(O)CC(C)(C)C1
COC1(C)CC23CCC21C3
CCCOCCC=O
CNc1nocc[c+]1C
CC#Cc1cc(O)[nH]n1
C#Cc1cc(C#N)co1
CNc1cncc[cH+]n1
OC(C1CN1)C1(O)CC1
CCC(=O)C1C2COC21
C#CC1OC1(C#N)CN
OC12OCC3CC1CC32
C#CCC(C)C#CC=O
CC1CN1c1cc[nH]n1
CC1(C)C2CCCCC21
C[NH+]1CC12CCCOCC2
C#CCCC(=O)CC#N
O=CC1CC2(O)OCC12
O=CC1C2C[NH+]3CC123
O=C1C2CC1C(O)(O)C2
CC1OCCCCC1[NH-]
OCC1C[NH+]1CC1CO1
OC1CC2C3CC3[NH+]12
C1COC23CC2(CN3)[NH2+]1
Cn1cc(N)cc1O
CC(C)(O)C1CC([NH-])O1
CC(CN)NCC(=O)O
C#CC1OC1C#CC=O
CCNc1ccc[nH+]n1
Cn1nccc1N
CC1C(C#N)C2(COC2)C12CC2
CC(C1CC1)C1CC1O
CC1(C)CC(=O)C[N+]12CC2
N#CC1CC2OC2C12CC2
CC(C)(O)CC1CCO1
CC1(C)CC=CC1=O
NC(=O)C1(N)CCO1
CC12CC1CC21OCCCO1
COC1CC1
OC12CC=CC(C1)O2
C#CC1CCC(O)O1
CC1C2OC(CC#N)C12
c1coc(C[NH+]2CC2)n1
N#CC1C=CC(C=O)O1
C#CC(C)(CO)NC=O
CC(=O)C1CC2(CC2)C12CCO2
CCC1(C2CO2)CC1O
CC1(CO)C2CCC1O2
CC12CC(C)(C1)C2C#N
N#CC(O)C(=O)N1CC1
CC(C1CCO1)C1CO1
CN1C(=O)[NH2+]CC1CO
CCCC12CC1(C)CO2
CCN(C=O)C(C)C
CC1C2C3CC3C12
CC1NCC(=O)OC1C
CC1CC23COC(C2)C13
CC12COC(C1)C2CO
CC1(C2CC3NC32)CO1
CC1(C)OCC12C[NH+]1CC12
O=CC12CC3OCC31C2
C#CC(C)CCCC=O
CC1CC2OC12C=O
O=C1CCN=CO1
[NH-]C1(N)OC2(CC2)CC1=O
Cc1cc(C(N)=O)c[nH]1
COC1(C)CC2(CN2)C1O
C1=CC2NC2C1
Cc1cc(C)on1
CC1CC2(CN2)CC2C[NH+]12
OC12CCC3CC1OC32
C#CC(C#CC)O[CH+][NH-]
C#CC1CC=CC(=O)C1
CC(N)COCC(=O)O
OC1CC2[NH2+]CC3(C[NH2+]3)C12
OC12CC3(CC3)C1C1CC12
CC(C=O)c1ccco1
O=CC1(C(O)CO)CC1
O=CC1CC=CC12COC2
CC(C#CCCO)CO
CCC(CC#N)CC=O
CC1OCCC12CC(=O)O2
CC12C=COC1NC=N2
CC1CN1c1cnno1
CC(=O)NCC#N
CNC12CC(=O)C1C1(CC1)N2
O=C1OC2CCC1(O)C2
Cn1c(N)ccc1C=O
CC1(CO[CH+][NH-])CO1
Cc1cc(C2CO2)on1
O=C1CC2NC=CC2N1
C#CC12CC1CN=CO2
Cc1ncnc(N)n1
CC12CCC3C(CC31)C2
CCNC1[NH2+]C2CC2O1
C[NH2+]C(C#N)OCC=O
CC1CC2OC12CC=O
CC1OC(C)(N)C1=O
ONc1ccc(F)c[nH+]1
CC1CC(=O)CC(=O)N1
O=C1CNC(=O)C(=O)C1
CC#CC1(C)CC(=O)C1
[NH-]c1n[cH+]oc(O)c1F
C[NH2+]C1(O)CC(C)(C)O1
OCC1(O)CC1C1CC1
CC1(C)CC2OCC21
N#CC1CN=CN1C=O
CC1CCCC(=O)CO1
CC1[NH2+]CC12[NH2+]C2CCO
CC(=O)OC1C2COC21
CC1(NO)CCC12CO2
CC12C[NH+]3C4CC4C31[NH2+]2
O=C1CCC(O)C1
CC12C=CC(C)(O1)C2=O
O=CCCC1(C=O)CN1
[NH-]c1[nH+]cc(N2CC2)o1
CC1C2(C=C3C[NH2+]C31O)C[NH2+]2
C1COC(OC2CC2)C1
NC1CC1CCC(=O)O
CCC12CC(C)OC1C2
C[NH+]1C(O)CC1CC=O
OC1CC1(O)C[NH+]1CC1
C#CC(C)(C#N)C(C)O
C#CC1(CC)CN1C=O
C1=COc2oncc2N1
C#CC1(C)CCN=CO1
C1[NH2+]C23[NH2+]C24CCC3C14
C1C[NH2+]C2[NH2+]C23OC3C1
NCc1cc(O)co1
CC12COC34C[NH+](C13)C24
Cc1cc(=O)c(C)no1
Nc1cncc(N)n1
CN1C2C3OC(=O)C2C31
CCC(C#N)C1CC1
C1CC2(C1)COC1CC13CC23
COc1nc(C)n[nH]1
COCC(O)(CO)CO
[NH-]C1=CCOCOCC1
CC1OC23CC(O)(C2)C13
CC1C[NH+]1C(C#N)CN
CC(=O)C1NC=NN1
CC1C(C)C23CC12CC3=O
CC1(C#N)CC2(CC2)C1=O
CCC1[NH2+]CC12[NH2+]C2C#N
O=C1C=C2C=NOC2N1
COC12C([NH3+])[NH2+]C1C1CC12
CCC1CC1COC
C#CC12CC(OC)(C1)C2
COc1cc([NH-])o[cH+]n1
N#CC(C=O)OC=O
COCC([NH-])OC1CC1
CC1CC2C3NC3C12C
CC1OC(CO)C12CC2O
C#CC1OC2C(O)C12
C[n+]1cn[nH]c(=O)c1[NH-]
N#CC(CC=O)O[CH+][NH-]
CC1CC(O)C=C2OC21
CC(C)C(C#N)CC=O
Nc1cc(F)c(O)nn1
N#CCC1C2NC(=O)C12
COC1CC(CC#N)O1
[NH-]C1CC(O)(C=O)N1
CC1COCC2=C(C1)N2
N#CC1(C=O)OC2CC21
OC12CC3(CCCC13)N2
C#CC1OC1(C)C
CCOC(C)(C)CC
C1=NC2CC23CCCC3O1
NC(=O)N1CCC1
O=C1NCC2(O)NC12
CC1CC12C[NH2+]C(C=O)N2
CC1(C=O)OCC(=O)O1
O=Cc1cc(C=O)on1
CC1CC2(CCC2)C2COC12
O=COC1C2CC(=O)C21
N#CC1C=CCNC=N1
CC1(C#N)OCC([NH-])O1
CC1CC(O)CC1O
CCC1OCC2CC21C
CC1([NH3+])C(N)C1C(=O)[O-]
CC1(O)CC2(CC[NH2+]2)C2C[NH+]21
[NH-]C1=NOC([NH-])=C(N)O1
CC(=O)N1C23CC24C12C1(CO1)C342
O[CH:2]1[O:2][C:2]2([CH2:3][CH2:3]2)[C:4]12[CH2:4][C:4]21CO1
CCC1(O)CC(C#N)C1
CC1(C=O)C2CC1C2=O
O=C1NC2([NH+]3CC3)CC12
[NH-]C1N=CN=CO1
CC(C)CC1(C)CC1O
CC12CCC(OC1O)O2
C1CCC2OCOC2C1
CCNC1([NH-])OC=CO1
CC1C(=O)C=CC1CO
C1CC2CCC3OC23O1
CC[NH2+]C(CCO)OC
C1C2C3OC4(COC24)C13
O=COCC(=O)C1CC1
CC(C)C(C)C(C)O
C#CC1C=CC(CC)O1
CC1OC1CO[CH+][NH-]
NC(=O)C(C=O)CCO
Cn1ccnc1CC#N
NC(=O)c1ccon1
CC1CCC(=O)C12CO2
CC1(C)OC2CC2(C)O1
COC(=O)C12CC(C1)C2
C#CCCC1C2COC12
C#CC1C2C3NC3(C)C12
C#CC1C(C#N)C1CO
CCOCC1CC2CC12
N#CCC1CC(C=O)O1
CC12CCC1C1(C)CC21
O=C1CC2(NO)[NH2+]C2[NH2+]1
CNC1(C)C=COCC1
O=CC1C2[NH2+]C3C[NH2+]C312
CC1CC(O)=C2NC21
CC12CC[NH+]3C1C(O)C32
CC1(C#N)OCC1C#N
N=C(CO[CH+][NH-])NC=O
CC1OC(=O)CCC12CC2
CC[NH2+]C1CC(CO)O1
CC1OC23CCC12OC3
C#CC(C)OC1(C)CC1
C[C:2]12[NH+:2]([CH2:3][CH2:3]1)[C:4]21[NH:4][CH:4]1C
C#CCC1CC(=O)C1C
[NH-]C1=C(O)N=C[CH-]C=C1
Cc1onc([NH-])[n+]1C=O
CCC(C=O)(CO)OC
N#CC1(O)C2CCCC21
CCc1nc(C)c(N)o1
CC1(C(=O)O)C=CCN1
O=CC1(C=O)C[NH2+][CH+]O1
CC12CC=CC1CCC2
O=C([O-])C12CC[NH+](C1)C2
CC1(C)C2C=CC1C=C2
CC1(C)C2CC(O)C23CC13
O=c1c(F)nonc1F
NCc1noc(O)c1O
CC1CCC(O)C1NO
CCC1C(N)C12COC2=O
OCC1C[NH+]1C1CC1O
CCC1CC2(CO2)CC1=O
CC1CC2(CC2)[NH+](C)C1=O
CC1(C)C(O)C1OC=O
CC(C)c1nccnn1
OCC12NC13C1OC123
C#CC1(C=O)NC1CC
Cn1cc(O)cc1CO
CC1(OCC2CO2)CC1
C1=CC2(CCOC2)C2(C1)CC2
COC1(C)CC(C)(O)C1
CCC1C2CC(CO)C12
CC1(C)C2OC2C12CC2
C1CC2(C1)C1CC3C1CC32
C#CC(C)C1CC([NH-])O1
Fc1cc(F)cc(F)c1
CC1N(C=O)C12COC2
CC(O)C1CC2C(O)C12
C#CCCC[NH+]1CC1C
CC1(CC#N)CC(=O)O1
CC12CCC13COC3C2
CC1CC2C1C(C)C21C[NH+]2CC21
CC1(CO)C2CC1C2=O
C[NH+]1C2CCC21C=O
CC#CCC(C)OC=O
CC12OCC1([NH-])CC21CN1
CC1(O)C=CC2C[NH+]1C2
CCc1cc(C#N)[nH]n1
CC1(C)CC=CC1C#N
CCCOCC(C)O
O=CC1CCCC2(CN2)O1
CC1CCCC(=O)CO1
CCC(C)CC#CC=O
CCC(C=O)C1CC1
C#CC1C=CNC(=O)N1
COCC12[NH2+]CC1[NH2+]2
C1CCC2CC(CC1)C2
O=C1CCNC(CO)O1
COC(=O)CN(C)C=O
CC(=NO)C1(C)CCC1
CC1(C=O)OC(O)C12CC2
Nc1ncc(O)cc1O
COc1cc(C)c[nH]1
CC12CCCC1CC1CC12
CCCC1(C#N)CCN1
CC(=O)C1(C)OCCO1
C#CC(O)C(C)O[CH+][NH-]
C#CCC(C=O)CC=O
COC1(C)C(N)C1C#N
COC1(C)CC(C)CO1
CC1OCC2([NH-])NC12
O=CC12CNC=C1C2
C#CC#CCNCC#N
O=C1CC2C3OC3C12
CC1(O)C2COCC1N2
CC1OC2CCC=C12
CC1(C)COCC([NH-])C1
O=c1oc(O)cnc1O
CC1(C#N)C=CCOC1
C1=NCCC([NH+]2CC2)O1
CC12CC1C=CCC21C2OC21
CCN1CC(=O)C=C1C
N#CC#CC(=O)CCO
CCC[NH2+]C1CC(C)O1
OC1CC(C2CC2O)O1
c1coc(CC2CC2)c1
CC12CCC13C=CC2O3
CCCN1C(=O)CC1C
CC1C=CC(C#N)O1
CCC(O)CC1CC1
OC1C2C3CC2[NH+]1C3
COC1(COC=O)CC1
CC1[NH+]2C3CC3C12C#N
O=C1C2(O)CC3NC13C2
C1CC2C1C1CC21
CN1Cc2cccn2C1
CC12OC34CC15CCC51C2C31C4
Oc1ncc(F)cc1F
CC#CC12CC=CC1C2
Cc1cccc(C)c1N
COC1OC=NO1
CC1C2NC2C12CO2
COC1CC(O)CC1C
OC1(c2ncco2)CC1
CC1C2CCC1C2O
CCc1ncc(CO)[nH]1
CC1(O)CC(C2CO2)C1
Cn1cn[n+]2[nH]nnc12
CC1C2OCCCN12
O=C1C=CCOCCC1
CC1C23C=CC4OC2C13O4
CC1C2C1C1C(C#N)C21
Nc1onnc1N1CC1
Cc1nccc(F)c1O
CC1=C([NH-])NC=NC=C1
O=CC1CC2(C=CCC2)O1
COC12C([NH-])NC1C2O
C1=CCOCOCC1
CC(C#N)C1CC=CC1
c1coc(NC2CC2)n1
C1C2CC1C21CC2OCC21
C[NH+]1CCC12CCC(=O)N2
O=CC12[NH2+]C(NO)C1[NH2+]2
C1=NON2CCN=C12
[NH-]C1CCC(=O)O1
OC1CC2(C=C3CC31)CCO2
CC1C(C)(O)CC12CC2
CC(C)NC(=O)C(C)C
CCOC1C=CC(=O)O1
C#CCC1(C=O)CC1
CCCC(C)(C)CCO
O=c1oc(F)cnc1F
C1OC23C4CC2[NH+](C4)C13
C[NH+](C)Cc1ncco1
CC(=O)C[NH+]1CC1CO
CC1OCC(C#N)C12CN2
C#CC12CC(OC)(C1)N2
C#CC(C#N)(CN)OC
CC#CCC1CCCO1
C1OC23COC12O3
CCOC([NH-])C1OC1C
OC1C2C=CC1CCC2
C#CCC(C)(C#C)OC
N#Cc1nccc(=O)o1
CC1C2OCC(=O)OC12
CC1(OC=O)C2CC1C2
N#CC1(C#N)CCC1
CCCOC(C)(C)C=O
CC12CC3(COC3)C1N2
CC(CO)C(=O)NC=O
[NH-]C1OCC(=O)C12CO2
CC1CCC=CC2CC12
C#CCNCC(=O)C=O
CC1(C)CC2(CO2)C1=O
CC(C)CC1C[NH+]1C
C#CC1N=COC=N1
NC1(CO)C=CC(=O)N1
C[NH+]1C(C=O)C1CCO
C#Cc1nccnn1
[NH-]C1OCC(N)=C1CO
CC(C)Cn1cnnn1
C#CC(O)C1C(C)C1C
COCc1cc(N)c[nH]1
CC1(C)C=CCOC1
OC1C=CN2C=NNC12
CC(O)C(C)C1CCO1
CC(O)C1C2CC(O)C21
[CH+]1[NH2+]CC2CCCC2O1
O=CC1OC1CO
CC1(C#N)CC=CC12CN2
OC1CC2(CN2)CC1O
N#CC1([NH-])C=CCOC1
[NH-][CH+]OCC=O
CC1CCC12CC(O)O2
O=C1OC(CO)CC12CC2
CCC12CC(=O)C1N2
O=C1CC(NCCO)O1
CCC1NC1CNC=O
CC1CN1c1nnon1
CC(O)COC1(C)CC1
CCCOCC(C)O
N#CC(O)C1C[NH2+][CH+]O1
O=c1oncn1CCO
CC(OC=O)C1CCC1
C#CC(C)(O)C(C)=O
CC1CC2(C)C3CC3C12
Cn1ccc(C2CN2)n1
CC#Cc1nccn1C
CCOC(=O)CCCO
CNC(=O)C(O)CO
Cn1ccc(CCO)n1
OCC[NH2+]C1CCO1
CCC(=O)C12C[NH+](C1)C2
[NH-]C1COC2CCC1C2
COC(=O)NC(=O)CO
CC12OCCCCC1O2
N#CC1CC(OC=O)O1
CC1OC1CC(=O)CO
CCC1(CCCO)CC1
C#CC12C[NH+]1C(C)(C)C2
O=CC12CC(NO)(C1)O2
O=C1C(O)CC12CC1CC12
[NH-][CH+]OC1(C=O)CCO1
CC1C(=O)C=CC1(C)O
CC(=O)c1n[nH]nc1O
CC1(CCO)CC1C=O
CCC1(CO)CC=CC1
CC1NC1(C)C(O)C=O
Cc1oc(O)c(N)c1O
NC12C[NH2+]C3C4(CC34O1)O2
C1=NCCCCCO1
CC1(C)C2CCC21C=O
CC1OC2C=CC1OC2
CCCC1C2[NH2+][CH+]OC12
CCC1CC2C=CC1O2
O=C1NC23C[NH+](C2)C13
O=C1CC(O)C12CC2CO
C1CC2CC3(C[NH2+]3)C3(CC3)C2[NH2+]1
Cn1nncc1C#N
COc1[nH]c([NH-])n[nH+]1
CC12NC13CCC2O3
COCCC(C=O)C=O
O=C1CCC2([CH-]CCC2)C12CC2
CC1(C=O)CC(=O)C1O
OC12C=CNC1CN2
O=CC1CC(O)C2OC12
CC1CC2C=CC1C=C2
CC(C)(O)C1CCO1
CC1OC2(CC2)C2(CCC2)C1O
CC1OCC2=CCOC21
COC1NC([NH-])C(C)[NH2+]1
CC1(C)CC=CC1C=O
CC1(CC=O)CC=CC1
CC12CC=C(C#N)C1O2
CC1OC2C(OC=O)C12
OCC12O[CH+][NH2+]C1C2O
CCC1(C=O)C(C)[NH+]1C
OC1CC12C1C(O)C13C1CCC1C23O
CNC(=O)C[NH2+][CH+]OC
c1cc2c(cn1)OCC2
CC#Cc1ncno1
C#Cc1coc(C#C)c1
N#CCCC12[NH2+]CC1[NH2+]2
CC1(C)CC(=O)C12CN2
Cc1ncc(O)n1C=O
CC1C2C=CC1C(=O)N2
CC12CC1OC1CC12
COCC1CC2(CCO2)N1
C#CCC1C2CCC12
NC1CCCN=CC1=O
C#Cc1cncc(N)n1
CC(C)(C)C1CC(=O)N1
C1CC2(COC2)CC2CN12
N#CC(N)CNC1CC1
C#CC(C)C1CCCC1
C#CC1CCC12CNC2=O
CC1OC1c1cc[nH]n1
O=C1CC2CC2CCO1
Cc1[nH+]cnc([NH-])c1O
C#CC1(C)CCC2(CC2)O1
CC1C2OC(NO)C12
C#CC(=O)CC(C)O
C1OCC23CCC2C1O3
CC(N)C#CC(=O)O
CC1CC12CCC(=O)O2
CC#CC(OC)C(C)=O
C#CC1CC(CC#N)O1
CC#CCC(C)C#CC
OCC1CC2C3CC12C3
c1nc2[nH]nnc2[nH]1
CC1(CO)CCC(=O)C1
CC1=CC(C)C(=O)NC1
c1cn(C2CN2)nn1
C#CCC(CC=O)=NO
C[n+]1c([NH-])cncc1O
CCC12C[NH2+]C1C1(C[NH2+]1)C2C
OCC1C2[NH2+][CH+]OC12
CC(O)C(=O)C1OC1C
CCC(O)CC(N)C#N
CC12C(O)CCC1C2O
CC1([NH-])CC(O)(CO)O1
C#CC(=O)C#CCC=O
Nc1noc(F)cc1=O
CC1C=CC(=O)N1
COCC1CC=CCO1
COCc1cc(N)on1
OC12CC1C1(CC1)CO2
CC(C)C1CCC([NH-])O1
CC#CC#CCCC
[NH-]C1(F)C=COC(=O)O1
CN=CN1CCOC1=O
CC1CC2COCC2C1
C#CC1OC1CC1CC1
N#CC#Cc1ccc[nH]1
CC1C2C=CC1CC2
C=NCN
O=C1C=CNCC1NO
O=C1C23CC24C32CCC23C12C(O)C243
COCCc1ncno1
OCC1C2C=CC1C=C2
Cc1nc(F)cc(F)n1
CC(=O)C1(CO)NC1C
CCC(C)C1(O)CCC1
N#CC1C2CC3C1OC23
CC1(C)CC2CCC21
O=C1C2C=CC1(CO)N2
CN1C(=O)CC1(C)C=O
CCC12CC(CO)(C1)C2
[NH-]C1NCCN1C(N)=O
[NH-]C12CCOC1CCO2
CC1(C=O)C2C3CC2[NH+]31
CC1CC=CC1(C)O
C#CC1(OC)CC=CC1
C#CC1C2OC3CC312
CC1([CH3:2])[CH2:3][C:3](=O)[N+:3]12[CH2:5][CH2:5]2
C1CC2(CC3C4CC4[NH+]3C2)O1
C#CC1(C#CC)CO1
C[NH+]1C2CC13COC23
CC1CC=C2C(O)C21C
CCC1(C)C2CCC1O2
CCC1CCOC(O)C1
COC1NC2(CC2)C12CC(=O)C2
CC1CC(C)C(CO)C1
CCc1cc(CO)c[nH]1
CC1[NH2+]C12CC[NH2+]C2C=O
COC1C2CC(=O)C1O2
C#Cc1cc(N)c(N)o1
Oc1ccnc(O)c1F
CC(=O)C1C2OC([NH-])C21
OC1=CC2CCC(C1)C2
O=c1[nH]c2c(o1)OCO2
O=C1CCCOCN1
O=C1C2CC1C(O)(O)C2
CC1C(O)C12CC1CC12
[NH-][CH+]OCc1cnno1
CC(=O)N1CCOCC1
O=C1C2C3CCC2[NH+]13
O=CC1CC(O)=C(O)C1
Cn1ccc(O)nc1=O
C#CCN=C(N)C(C)O
OC1CC=C2CCOC21
CCCC(=O)C(O)C#N
C1CC2(CC2)CCC2(C1)CC2
CC12NCC1NC=C2N
Cn1cnoc1=O
OC1(c2ccon2)CC1
CCC#CC(CC)CO
OCC1CC12CCOC=N2
O=CC1NC1CO
C#CC(CO)OC(C)[NH-]
C1COC2CC2CCO1
CC(=O)N1C=CC(O)C1
Cc1nc(N)cc(F)n1
CC(=O)CCOC(C)C
COC1C(C=O)C1(C)O
CC(C)C1CCC([NH-])O1
CCC(C)C#CC1CO1
O=CC12CC(C1)[NH2+]CO2
O=C1OCC2NC=CN12
C#CCc1cnn[nH]1
C1CC2CCC2C2(C1)CO2
COCC#CCCC=O
Cc1[nH+]cc2nn[nH]n12
C1CC2CC3C(C1)OC23
C=NC
CC1(CCO)CC(=O)N1
C#CC12CC3(CC3)C1C1CCC12
CC1(C)CC(CCO)O1
N#CC1(CN)C[NH2+][CH+]O1
Cn1cc(N)cc1O
CC(C)(C)C(O)CC=O
[NH-][CH+]OC12COC(C1)C2
O=Cn1ccc(=O)nn1
CC12CCC3(CC13C)O2
CC1(C)C=CN(C=O)C1
CCC(=O)C1CC1O
CC1N=CN=NO1
C1=CC2N=NNC2NC1
Cc1cc(N)cn1C
CC1(O)CNC2(CC2O)[NH2+]1
N#Cc1nccoc1=O
C#CC1CC(C)C1(O)O
CC1CCC(C)(O)CC1
C#CC(N)(C#N)C(=N)N
COCC(CO)CC#N
C1=CC2(C[NH2+]2)C2(CN2)[NH2+]C1
C1=NC2(CCCO1)CN2
N#CC1(C(=O)C=O)CN1
O=c1nc(CO)cc[nH]1
C#CC(C)OC(C)C#C
O=C1NCCC2CC12O
C#CC1(O)CC(CO)C1
O=C1CC=C2C=CNC12
C1=NC2C3CC(O1)C2O3
CC(O)C1CC(=O)O1
CCOCC(C)C(C)O
CC1C2(C)[NH2+]C2C12C[CH-]C[NH2+]2
CC1C2C1C1C(O)C21
O=COC1OCCCO1
CC(C)(C)C1CCO1
OC1COCCC2(CC2)O1
C#CC1(CCC)C[NH+]1C
O=C1NCC12C[NH2+][CH+]N2
CC(C(O)CO)[NH+]1CC1
CC1CC2(CO2)C1O
C1[NH2+]CC2([NH2+]C3CC32)C2=C1C[NH2+]2
O=CC12CC3CC3C1N2
Cn1cc(N)c(C=O)c1
OC12C3C[NH+]1C1C3C13CC32
CC1C2CC2C2(O)CCC12
C#CC12CC3OC1C3C2
NC(=O)C(O)C1CC1
C1OC2C3CCC2C13
C#CC(C)C1CC2NC21
[NH-]C1OC2C1C2(O)C=O
N#C[CH:3]1[C:3]23O[C:3]12C31CC1
CCC(C)C1CC=CC1
O=C1OCC2C=CC1O2
CC1C2C1(C)[N+]1(CC3CCC31)C21[NH2+]C1C
CC1C2CC(=O)C12C
CC1=C(C)C2OC2(C)C1
CCC(CCO)C1CO1
CC(C)C(=O)C1NC1C
CC1NC(=O)C2(CC2O)O1
CCC12CC1(C)C1NC12
OC1CC1(O)C[NH+]1CC1
OCC1C2C3C=CC2C31
O=CCc1nccnn1
CC1(C)CC12CCCOC2
O=CC12CC(O)C1N2
O=C1C=CC2C=CC1O2
CC(C)(O)C1CC(O)C1
CC(CO)OCCCO
OC1C2C1(O)C1(CC3CCC31)C21CC1O
CC1C2COCC1C2
COC(C(C)=O)C(C)=O
CC(=O)OCC1CN1
C#CC1(O)C(C)C1C
CC1([NH+]2CC2)CC(=O)N1
CC1(O)C=CCOCC1
Nc1ncc(O)oc1=O
ONC12C=C3[NH2+]C3[NH+]1CC2
C#CC1CC(C=O)C12CO2
Cc1ncnn1C1CN1
C#CC1(O)CCC(=O)N1
C1C[NH2+]C2(C[NH2+]2)C2(C1)CO2
CC#CCCC1CCO1
CC12C3CC3C1N2C=O
NC(=O)C1CCN=CO1
CC1CCC2(CO2)C12CO2
Cn1ccc(O)n1
CC12COC(C1)C2(C)O
[NH-][CH+]Oc1ccco1
CC1(C)CC=CC=CC1
CC1(C=O)CC(O)(O)C1
CC1(C#N)C2COC1C2
C#CC(C)(C#N)OC
CC(O)C1C2(CC2)CC12CCO2
CC1(C)CC(=O)C1C=O
N#CC1C2NC(C=O)C12
CC12NC3C1(O)CC32O
CC#CC1OCCCO1
CCC1(CO)CC2NC21
CC1C=C2N=CCC2O1
C1CC2CC(CC23CN3)O1
NC(=O)n1cc[nH]c1=O
CC(=O)C1(O)C2CCC21
CCC1(C2(C)CO2)CC1
CC(C=O)[NH+]1CC1
N#CC12CC3(NC13)O2
COc1ccnc([NH-])[nH+]1
C#CC1(C#C)NC1C
CC12CC=CC13CC2C3
COC1OC(=O)CC1O
N#CC12CC(=O)C1CN2
O=CC1CC=C(O)CC1
CCC1(O)OC2(CCC2)C12CC2
Cc1ncc(C(N)=O)o1
OCC12CC1C21CO1
C1=CC2C(C1)C1COC21
CNc1cc(C#N)[nH]n1
ONC1C2CCCC1C2
COC1(C)CC=C(C)C1
CNc1nn(C)nc1O
CC12COC1N2C=O
COC1(C#N)C(C)C1N
O=CC12CC(C=O)(C1)C2
N#CC1(NO)C=CNC1
OC12C([CH-]CC13CCC3)C1CC12
C#CCc1cc(N)on1
CC1(C)C2C3C=CC2C31
CC1(C)CCC=CCC1
Nc1ncn[nH]1
CC12CC1(N)C(=O)O2
Cc1c(O)cn[nH+]c1[NH-]
C1CC2OC3OC2CC13
C#CC1C=CCNC1=O
CC1(C#N)CC=CC1=O
O=COC1(C=O)CCO1
N#CC[NH+]1CCOCC1
Nc1ccccnc1=O
CC1CC1
O=CC1(O)OCCC12CC2
OC12CC=CC(C1)OC2
CC1(C)CC=CC1CO
CC1(O)C(C#N)C12CCO2
C=NC1(C)C=CNC1=O
CNc1n[nH]nc1C=O
C1CC23CC4CC12OC43
CC12COC(OC1)C2[NH-]
CCC(=O)NC1CC1C
CC1(CC#N)[NH2+]CCO1
CC(CC#N)C1CCO1
CC12C(O)C1C1CC12
CN1OC([NH-])=NC=C1F
C1=CC23CC4C2[NH+](C1)C43
[NH-]C1CC(CC2CC2)O1
CCC1OC1CC(N)=O
O=CCC1OC1C1CC1
O=CC1C2(CC(=O)C2)C[N+]12CC2
C[NH+]1CC1C(N)=O
O=C1CC=C2CCOC12
OCC(O)CC1(O)CC1
CC1C23CCC(O2)C13C
C1=CC23CCC2C3C1
Cc1nc(O)cc(F)n1
CC1CCC(CO)CO1
C#CC1CCC(NO)O1
CC1CC2(COCO2)C1C
CC(=O)[n+]1nnoc1[NH-]
[NH-]C1(N)CCC2NC2O1
C#CC1(C)C(C)C12CCO2
CC12CC(CO)C1N2
O=C1C2COC1CN2
CC1(C#N)CC=CC1=O
C#CC1C23C4[NH2+]C45C4C56CC[N+]62C413
N#CC1CC(C2CN2)O1
Nc1cnno1
C#CC1CC([NH-])O1
O=CN1C(O)CCC12CC2
CC12COC3(C1)NC23
CC12C[NH+]1CC21CC(O)C1
O=CC12C[NH+]3CC3(C1)C2
O=C1CCC2(CCCO2)O1
Cc1[nH]cc2[nH]ccc12
CC1CNCC(=O)N1
CC1CC(CO)C12CN2
CC(O)(C#N)CN
N#CC(=N)NC(=N)C=O
CC12CC1C1(CCC1)C2(C)O
[NH-]C1(O)[CH+:2][NH:2][O:2][N:2]=[C:2]1[CH2+:3]
C[NH+]1CC2(C)CC12C#N
O=C1CC=C(O)C12CN2
CC1(C)CC2(CC3NC32)O1
[NH-][CH+]OC1OC2C(O)C12
CC12CC3(C1)OCOC23
CC1CC=CC12C[NH2+][CH+]O2
CNc1nccc(N)n1
COCC12CC(O)C1O2
N#CCC12C[NH+](C1)C2O
O=C1CC2CC(CO)[NH+]12
CC12CC1C1(CC(CO)C1)C2
[NH-]C1CCNCC2(CC2)O1
CC1CC2=C(N2)C12CN2
OCC1C(O)C12CCO2
N#CC1C2(C[NH2+]C2)C2[NH2+]C12O
CC12CC(C)(O1)C2(C)O
C#CCC(CC)NC=O
O=CC1(CO)CCC1O
CC1CC(CO)=CC12CO2
CCOC1C2CCC1C2
N#CC1C2C3C[NH+]3C12
ONC1C2C=CC1CC2
CC(O)C1OCCC12CC2
CN=C(C)NC(N)=O
CNc1nc(=O)cc[nH]1
O=CNC1CCO1
CN(C=O)CC1CC1
O=C1CC=CC(NO)C1
CC1C(=O)CN1C1CC1
CC12CC(O1)C1CC2O1
N#CC(O)C1CC1C=O
Nc1ncc(O)nn1
C#CCOCC1CCC1
CC1(C)[NH+]2CCC2(C)C12CC2
NCCC1=CC(=O)[CH+][OH+]1
CCc1nc(CO)n[nH]1
O=C1CNC2CC2O1
CC(O)C1CC(C#N)C1
C#CC1(C)[NH2+]C2(C[NH2+]2)C12CCC2
CCC1CC2=C(C1)OC2
O=CC12OC1C1C[NH+]12
CCC#Cc1ncno1
C1=CCN2C=NNC2=C1
C#CC(N)C(=O)N(C)C
CC1[NH+]2C(=O)CCC2C12C[NH2+]2
CC12CC3(CCOC13)C2
N#CC12[NH2+]CC13[NH2+]C3[NH2+]2
N#CCC1CCC(=O)O1
O=C1CC2[NH2+]C2C(O)[NH2+]1
[NH-]C1CC(NCC=O)O1
CC1C=CC(O[CH+][NH-])O1
COC1(CO)CC(=O)O1
CC1(O)CCCOCO1
NC(C=O)=NC1CCO1
C#CC1CC2C1[NH+]2C
[NH-]C1=CNC([NH-])=C(O)O1
CC1C2CC3=CCOC312
CC1(C(N)=O)[NH2+]CCO1
c1n[nH]c2cocc12
C#CC(=O)NCC=O
C1CC23COC1C2O3
N#CC1CCC(O)CC1
CC1(C2OC2C=O)CC1
C[NH2+][CH+]OC1CC2CC21
CC1CC([NH+]2CC2)C1
CCCC#CCOC=O
N#Cc1cc(O)c(O)[nH]1
C#CCCC(C)NC=O
CN=C(N)N(C=N)C=O
C#CC1([NH-])[CH-]C=CO1
CC1NC=CN1
[CH-]1CCC23CCC2(C1)C3
N#Cc1[nH+]cc([NH-])o1
N#CC1C2CCCC23C[NH+]13
OC12CC=CC1C1NC12
C#CC#CCC(C)=NO
O=CCCCCC1CO1
C[N+]1(C)CC23CCOC21[NH2+]3
CC1C=CCNC1=O
C1COC2CC2C1
CN1C2CC23CC(=O)NC13
O=C1NCC12CCN2
CC12COC3C1C(O)C32
CC(C)C1(C)CC=CC1
O=CCOc1nnon1
O=CC1CCC12CO[CH+][NH2+]2
COC1(C=O)C2CC1C2
CC#CC1CC2(CO2)C1=O
CNc1oc(=O)[nH]c1C
CC12C34C(CO)C3C13C1(CO1)C423
N#CC1C(CO)N1C=N
CC1(CC(O)CO)CN1
CCCN(C)C(C)=O
C1OC1C12COC(C1)C2
CC(C=O)CC1(C)CO1
COC1CCCC2(CC2)C1
N#CC1C2CC(=O)C1O2
C#CCO[CH+][NH2+]CCC
Cc1noc(CN)c1O
CC1C2COC(C#N)C12
CCC1C2CC(OC)C12
CCc1cc(N)cn1C
Cc1ncc(N)cc1F
N#CC1(N)CCC(N)C1
C[NH2+]C(C=O)C(=O)C=O
OCCCC12C[NH+](C1)C2
COC([NH-])C(C#N)CN
OCC12NC3C[NH2+]C31[NH2+]C21C[NH2+]1
CC1CCC(OC=O)O1
C#CC12CC3OC3[NH+]1C2
O=C1NC23CC(C2)C3O1
CC[NH+]1C(C#N)C1C#N
CC12CCCC1OC2[NH-]
CC1C2CC(=O)C1(C)O2
N#CC1CC2(CC2O)C1=O
CC#Cc1cc(N)co1
CC(O)C1(O)CCC12CC2
CC1(O)CC2([NH2+]C2C#N)[NH2+]1
C#CC(N)(C#C)C#C
CC1(C)C=CCOC1
OCC1(CO)CC(O)C1
CCCC(C)(C)C(C)C
CC#Cc1[nH+]cc([NH-])o1
C[NH+]1CC1C1(C)C[NH+]1C
CCn1nnc(C)c1O
CC1(C(=O)[O-])C([NH3+])C1O
C#CCC(C)C1CCO1
CC(O)CC1CC(C)C1
CC([NH-])OC1C2COC21
CC1[NH+](C)C23CCOC12C3
O=CNC1C2COC21
CCC1OC1C(C)OC
OC12CC(O)(C1)C2
CC1(c2ncno2)CC1
N#CC12C[NH+]1CC(N)[NH2+]2
CC1([NH3+])CC1C(=O)[O-]
CC(N)c1nc(O)no1
CC1C=CN2C=NNC12
CC#CC1CCC([NH-])O1
CC(C)(C)c1ncn[nH]1
Nc1cc(N)cc(N)c1
CC12COC(C1)C2CO
O=C1CCC2(C=CNC2)N1
Cn1ccc(=O)cc1O
C1CC1CC1CO1
CC(C)C(O)(C=O)C=O
CCn1nc(C)nc1O
CCC1C=CC=CCO1
O=C1C=C(CO)N2CC12
[NH-]c1n[nH+]cc(N)c1F
CCn1cnc(O)c1C
CC1C[NH+]1C
C1CC23OC4C(NC42)C13
O=CNc1cn[nH]n1
COCC(=N)N(C)C=O
O=C1C=CCC(=O)OC1
O=CC1C2C=CC1C2
O=C1CCC2(CCO2)CC1
C1OC23C[NH+]2CC13
CN(C)c1[nH+]c([NH-])no1
COC1C2CC(NO)C21
CN1C=CC(NO)=CO1
CC1(C)C2COCC21O
O=C1C=CC(C2CO2)O1
Nc1cc(F)cc(F)n1
CCC#CC(=O)C(=N)N
CC12CC1C13CCC1OC23C
CCNC1([NH-])OC=NO1
CCc1cc(OC)on1
CNC(=O)C1CC2OC21
N#CCNC1CC=CC1
CC1(C2(O)CCO2)CC1
CC1(O)CCC12CC2C#N
CC1C2OCCCC2C12CC2
N#CC(=O)CCOC=O
C#Cc1nc(N)nn1C
CCC(CO)C(C)C#N
CCc1nc(N)c(N)o1
C#CC1(CO)CC=CC1
CC1CCC(=O)CO1
c1cn2c(n1)C1OC12
O=COC1CCC(=O)N1
NCC#CC(O)C(=O)O
CC1CC(C#CCO)O1
[NH-]C12CCCC1=COC2
CCNC1=NNOC=N1
CC1C=C2C(C)C2O1
CC1(O)C2C3CC2[NH+]31
CC1(N)NCC(O)C1=O
CCC(C)OCC1CO1
CC12COC(=O)C13CC3O2
C1=NCc2ccnn21
CC1CC2(C)OC12O
N#CC1CCCCCC1
C1CC1C1C2C3C[NH+]3C12
C#CC(C)(C)C#C
O=C1CCCC(O)CN1
N#CC1(CO)CC(O)C1
C1CC1C1([NH+]2CC2)CC1
CC1NCC12CCOC2=O
[NH-]C1NC(=O)CN=CO1
CC1CC2C(NO)CC12
C[NH+]1C2CC1(CC=O)C2
CC(C#N)(C#N)CC#N
O=CC12CC3NC3C1O2
CC12OCOC1C2CO
O=CC1CC2C3OC3C12
COC(=O)C1C=CNC1
CC1(CO)CC(NO)C1
CC12CC1(C#N)C1OC12
C#CC12CC(C#N)(C1)C2
OC1CC2CCCCC12
CC1CCC12CO[CH+][NH2+]2
[CH-]1C2CCC2CC12CCOC2
C#CC(C)(CC)C(C)C
C1COC2CCC(C2)O1
CC(=O)C1CCC(=O)N1
C#C[CH2+]
CC1CC1CCC=O
Nc1occ2onnc12
CC1C2OC(=O)OC12
C#CC[NH+]1CC1C(C)C
CCNc1ncc(O)o1
CC(C)CC1(O)CC1O
C#CC1(CO)CC1C
C1COC2(C1)CCCO2
NC(=O)C1OCC(=O)O1
CC1C=CCCOCO1
COCC1C=CC(C)O1
CCC1CC(C)C12CO2
O=C1CCC(C2CC2)C1
COc1onnc1CO
CC1OCC[NH2+]C12COC2
CC12CC(O)C1C1OC12
Cc1ccc(=O)[nH]c1O
CC1(C)CC(C)(C#N)N1
OCC12OC13CCC2C3
C#CC1C2=CCCCC21
O=C1CC2(CCCO2)C[N+]12CC2
CC(C)C1CC=CC1
Cc1ncn[nH]1
CCCCCCC1CC1
OC1CC2(CCC2)C2(CCO2)C12CC2
CC12OC13CC3CC2O
CCC1C(=O)C=CC1O
C#CC1CC2C(C)C2C1
CC1(C)CC(C)(C)C1
c1nc2occc2o1
O=C1CC[NH2+]C2(C[NH2+]2)CO1
O=C1CC(O)(C2CC2)C1
NCC1(C(=O)O)CN1
O=COCC1CC1O
C#Cc1ccc(C)cn1
O=CC1CC2(CC2)CC1=O
CCOc1ncc(N)o1
O[C:2]1([C:5]2=[C:5](O)[CH2:5][CH2:5][CH2:5]2)[CH2:4][CH2:4]1
CCC1CC2(CO2)C1=O
CC(CO)C(C)CO
CC1(C(CO)CO)CC1
Cc1noc2ncoc12
O=C1NC2C(O)C12
CC(=O)OC1CC(=O)C1
ONC1(O)CCC12CO2
C#CC1(C)CCC([NH-])O1
C#CC12CC(C)(N1)C2O
C1COC2CCC(C2)O1
CCC1(C)CC2([NH2+]C2C)[NH2+]1
Nc1cc(F)c(F)cn1
COC(C)C(C)C(C)O
O=C1CC23OCC12O3
O=CCNC(C=O)CO
[NH-]C1N=NOC=[NH+]1
O=C1CCC=CC12CN2
C1[NH2+]C2OC3C4NC13C24
C1=CC2(CCC3OC13)CN2
N#CCn1nn[nH+]c1[NH-]
C#CC(C)(C)COC=O
CC1[NH2+]C([NH3+])C1(C)C=O
O=C1C(O)C2CC12CO
CCC(C)(O)C(C)C=O
CCCC1(N)CC(=O)O1
CCC1OC(C)C12CC2
CC1[NH+]2CC2(O)C12CC(=O)C2
CC12CC3CCC1C3C2
OC1(O)C2COCC2C12CC2
CN(C=O)C1CC1(C)O
CC(N)C1NC1C(=O)O
O=C1NC2(O)C(O)CC12
N#CC1(CC2CN2)CO1
CC1(OCC#N)CC1O
C1C2CC1C1CCC2O1
N#CC(O)C#CC(N)=O
N#CC1C(N)CC12COC2
CCc1nccn1CC
O=C1OCC2(O)CCC12
[NH-]C1CN=CN1C(N)=O
C#CC1CC(C#C)O1
CCC(O)CCOC=O
CC1(C)OC2C(=O)CC21
C#CC1CCCC1(O)O
CC1(C)C(O)C1C1CO1
O=C(CO)NCCCO
C[NH2+]C1COCC([NH-])O1
CCC1[NH2+]C2(CC2)C12C[NH2+]C2C
N#CC1(N)C(N)C12CCO2
COC(=O)C(O)CCO
CC1CC1C1NC1CO
CN1CCc2cc[nH]c21
[CH-]1C2(CCC2)CCC12COC2
CCC12C[NH+](C1)C2C
COC1(C)C[NH2+][CH+]O1
N#CC1(N)CC1(N)CO
CN(C)c1cnn[nH]1
O=C1OC2C3COC2C13
CCC1C2C3C(O)C3C12
CCCC(C#N)NCC
C#CC#CC(O)C#CC
CCN=C(C=O)N(C)C
COC1NC2(NC2C)C1=O
O=C1C2CCC1N2
N#CC12CC1CN=CO2
CCC1CC2COCC12
CC12C=CC(O)C(C1)O2
CCC1(C)OC2CC2O1
CC1(C)CC1CC=O
CC#CC(C#N)C(C)C
Cc1[nH]nnc1C#N
[NH-]C12CC1C1(CCCO1)O2
CC1C2[NH+](C)C1C2(C)O
Cc1ccn(C)c(=O)n1
C#CC(N)C#CC(N)=O
CC1(C)OC2CCC1O2
CC(O)C(CO)C1CO1
C1=C2CCOCC2CC1
CC12OCC1C1C(O)CC12
O=C1C2NC2C12CCOC2
N#CCC1CCC2(C[NH2+]2)[NH2+]1
CC(C=O)c1nnon1
C#CC1(C)CC1C#CC
CC1COC(=O)CCO1
CC1(c2cc[nH]n2)CN1
CNc1nccc(=O)[nH]1
CC1(C)C(C)(O)C1(C)O
CC(C)Cn1ccnc1
CC1(C#N)NC1(C)C=O
Cc1ccn(CC#N)n1
CC(=O)C1(O)CC=CC1
Cc1nccc(=O)n1C
OC1CCC([NH+]2CC2)C1
CCC1CCCCC12CC2
CC1CC12CC(C)(O)C2
C[NH+]1C2CNCC1C2=O
O=CNC1C2C=CC1O2
CCCCOCCO
CC1(C)CC(O)(O)C12CC2
O=C1C(=O)C2C=CC1O2
CC12CCCC(O)C1C2
O=CCC1C2[NH2+][CH+]OC12
CN1CC(=O)CCC12CC2
COC(C)C1(C=O)CN1
CC1(O)CC=C2NC21
C1=CC2C=NOC2=CC1
Cn1nc(N)[nH+]c1[NH-]
CC1CC(C)C2OC12
CC1(OCC#N)CC1O
[NH-]C1OC2CNC12CO
CCC1CC12CCC([NH-])O2
CC1(C)NCC(C#N)[NH2+]1
CC1C2CCC2=C(O)C12CC2
CC1OC1C1(C)CC1
CC1C(C)C1(C=O)C=O
O=CC1(C=O)[NH2+]CCO1
C1=NCC2CC2O1
C1=CC2=CCCN2C=[NH+]1
C1CC2(CC3CC3O2)O1
CC(C)OCC1CCO1
CC(C#N)OC1(C)CC1
C#CC1(C)CC1C(N)=O
CC(=O)C(C)NC(N)=O
CC12CC(CO)(C1)C2=O
CCC1C2(CO2)C12CC2C#N
C#CC1C=CCOC1=O
[NH-][CH+]OC1CC=CC1=O
Oc1cc2cc[nH]n2n1
C#CCCCCC(C)C
c1[nH]cc2c1C1CN2C1
N#CC1[NH2+]CC12C[NH2+]C2O
CCOCC1CC(O)C1
CNC1(C#N)[NH2+]CCO1
CC#CCC1CC(C)C1
CN1C=C([NH-])NN=C1[NH-]
CC12CNCC(=O)C1C2
CC1(O)CC2C(O)C21
OCC12NC3(O)C1CC32
CC1C2CCC1C2NO
CC1CC1C#CCO
C[NH+]1CC2CC21C(=O)O
CC1(O)CC2C(O)C21
C#CCc1cc(C)co1
Cn1cccc1NC=O
C#CC1C=CC=CCO1
O=CO[CH+][NH2+]C1CCC1
O=C1CC2C1C[NH+]1CC21
O=CCC1C2COC12
[NH-]c1[nH]cn[n+]1C(N)=O
CCC1C(O)C1(C)C=O
NC1[NH2+]C2(N)CC23OCC13
O=C1C2CC3CC[NH+]2C13
CCn1nc(N)cc1N
CC1NCC(=O)NC12CC2
CC(O)C(C)(C#N)CO
Cc1ccc(N)cc1
C#CC1(COCC)CO1
C#CC1CC2C3CC3C12
OC1C2C3NC3C12
N#CCC1OC2NC12
O=C1OCCC2CC1N2
CN1N=C([NH-])C=C(F)O1
C#CC1(O)CC2C(C)C21
CC1(C#N)C(O)CC12CC2
NC(=O)C1CC1(O)C=O
O=C1CC2(CCC2)CC2(CC2)N1
O=CCC(=O)CNC=O
CC1C2C(C#N)NC2C12CC2
[NH-]C1=CNC=NC=C1
CC1C(C)C2(CC(O)C2)C12CC2
N#CC(O)C1CC(=O)N1
C#CC12OC13CCC2N3
CC(=O)N(C=N)C=N
C[NH+]1C2C(=O)OC21C
CC1(C)CCC2(CC2O)O1
CNc1ccc(=O)[nH]n1
C#CC1(O)C=CNC1=O
OC12CC(COCO1)C2
CCC1CC(CO)C1
[NH-]C1CCCC2(CN2)O1
C1=CC2C(C1)C21CCO1
CCC1C2C3C(C)[NH+]2C13
CC1(C)CC=CC12CC2
CC1(O)CC12CC1CCC12
C#CC(=O)CCO
C1CC2(C1)[NH2+]CC1(C[NH2+]1)C21CN1
CCC(C)C#CCO
O=CNc1cc(O)c[nH]1
O=CC1C2CN(C=O)C12
C#CC12C[NH+](C1)C2C#N
CC(=O)NCC1NC1C
CC1C=C2CC2OC1
CCc1coc(CC)c1
N#CCCC1(C=O)CN1
COCC1(CO)CO1
CC1(O)CC=CCCO1
CC1C2C3(CCC3)CC23CC[NH+]13
O=C1CC2C(CO)C12
C[NH2+]C1CC(C)C2(CN2)O1
[NH-]C1OC2C=CC1C=C2
NCCc1onnc1O
N#CC(N)C(O)C(N)=O
CNc1cc[nH+]c(F)n1
C#CC(C#C)CCOC
CC12CC(CO)CC1O2
C[NH+]1CC1(C)C(N)=O
O=C1NC2(CC(O)C2)C12CCN2
CC1CC2C(C#N)C12
O=C1CC=C2COCC12
CC1(C)C2CC1C2C=O
COCC#CC(N)C#N
OC12CC3CC14CC24C3
C[NH+]1C2CCCOC21
O=C1OC2NC12CO
C1CC23CC4CC2(C3)C14
OC1CC2(CC2)C2(CO2)C1
O=C1C2(COC2)C2CC12CO
O=CC12CC1CN=CO2
C#CC1CC(=O)C(C)O1
O=C1CCNCC(=O)O1
O=COC1CC2NC2C1
O=C1CC[N+]12CC1CC12
CC1(OC=O)CC(=O)O1
CC#CC1C2CCC12
CC1(O)[NH2+]CC(CO)O1
NC12CC1C=CC(=O)N2
C#CCC(C)C(C)=O
Oc1nc2[nH]nnc2[nH]1
C#CC1CC1(C#C)CC
CC1(C23C[NH+](C2)C3)CC1
CC12CC(O)(C1)C2NO
CC1CC2(CO2)N1C=O
N#CCCNC(=O)CO
CCC1(C)CC1(C)O
[NH-]C12CC(NCO1)C2=O
C#CC(O)(C#C)C(C)=O
CC12COCC1(C)C2O
O=C1C2COC1OC=N2
C1C2C1C1OC21
O=COC1(O)CC12CCC2
COC(C#N)C(C)C
C#CC(O)CCCOC
CC#CCC1CC(C)O1
[NH-]c1[nH+]c(F)ccc1F
CC1(CO)CC2(COC2)O1
COCc1cc(C)on1
N#Cc1cc(C#N)[nH]n1
C[NH+]1C2(C)CC(=O)C12C
N#CC1(O)C2OC(=O)C21
N#CC(=O)COC1CC1
CC1NC1C(=O)C1CO1
O=C1CC(O)C12C1CC2C1
CC1C=CC(CO)O1
C[n+]1c([NH-])noc1CN
C#CCNC1OC2CC21
C#CC1(C=O)CC=CC1
ONC12CC3CC1CC32
CCCC(O)(CO)CO
CCC1C(CC#N)[NH+]1C
C#CCCOC(C)C
CCc1cc(C)[nH]n1
COc1cc(C)n(C)n1
CC1([NH+]2CC2)CC2OC21
C[NH+]=C(N)C#CC(=O)[O-]
O=[N+]([O-])c1ccccn1
CC12COC(OC1)C2O
O=C1C2C(O)C1C2CO
C1C2CC1C1(CO1)C21CC1
[CH-]1CC[N+]2(CC3CC32)C2(C1)CCC2
N=C(CC1CN1)NC=O
[NH3+]C1(CO)CC(C=O)[NH2+]1
N#CCC#CC1CO1
CC1CC=C(O)CC1=O
CC1NCC(=O)C12CO2
C1=CC2C3CC2C3CC1
OCC1C23CC4CC12C3O4
CC1C(CO)C2OC12C
CC1CC2=C(C1)C([NH-])O2
CC12NC1C1C=CC2O1
COC1C2CCCC1O2
COC(=O)c1nnon1
CC1(O)CC2C(=O)CC21
CCCC(C)(O)CO
CNC1C(=O)N=CN1C
O=C1C=CNC2OC12
C#CC1(C)C2CC(C)[NH+]21
CNc1ccnn[n+]1C
OC1CC2CC12C1CC1
O=C1C=CCC(=O)C1
Cc1ncc2n1COC2
CC1(C#N)CC=CC1=O
CC#CC12CC1(C)CO2
O=C1[NH2+]C(O)C2(C[NH2+]C2)C12C[NH2+]2
CC1C2(C[NH2+]C2C#N)C[N+]12CC2
C#CC12[NH2+]CCOC1[NH2+]2
CCCN(C=O)C=O
[NH-]C1CC(=O)C2(CC2)CN1
CC1CC(OC=O)C1C
C#CC1(C#N)CCC12CN2
C1=CC23C=CCC2(C1)C3
C#CC1CC(O)C1O
C#CC1CCC2(CC2)O1
N#CC1(CO)NC2CC21
N#CCC1CCCOC1
N#CC(O)(CO)CCO
CC12CC[NH+](C1)C2C=O
[NH-]c1nc(F)c[cH+]o1
CC(=O)C#CC1NC1C
O=CC1C2OCOC12
Cn1cc(N)nc1C=O
CCC12OCC1(C)C2O
C#CC(O)(C#C)CCO
C#CC1CC(C)(C)C1O
OC12CC3(C1)OCOC23
[NH-]c1ccn[n+](C=O)n1
C#CC1CC1
COC1C2CC1C1(CO1)C2
CC(CO[CH+][NH-])=NO
O=CC1CC=CC=CC1
N#CC(=O)CNC=O
O=CC1NC12CC(=O)N2
OCC12CC(C1)C2
CC(O)C1CN=CO1
CCCn1ncc(O)n1
CCC(C)(C)C1CC1C
CC12CC1C1(N=CO2)C2OC21
C[NH+]1C2CC([NH-])COC21
N#CC1OCC12C=CCC2
Cc1[nH]cc2ocnc12
ONC1CCC1
C1=CC2OC(C1)C21CN1
C#CC(CC)OCCO
CCC1CCC(C)(O)C1
C#CC(C)CNCC#N
CCCC(O)CO
CC1[NH2+]C2C3(C)[NH2+]C3C12C
CCNC1(C(=O)O)CC1
c1cc2c(cn1)CCC2
C1C[NH+]2C3C4CC5([NH2+]C325)C14
C#CC(C(C)=O)C(C)O
CCC1CC2CCC12
CC1(C2CCC2)CC1O
CCC1C2CC(C#N)C12
CC1CC1
CCC1(O)CC1(C)C
CCC1CC(=O)C([NH-])O1
CC1CCCC12CC([NH-])O2
C#CC1(C)C23CC24C12C1(CO1)C342
CCC1(C)CC=CC1
CNc1ccn(C=O)n1
C#CC#CCC(C)C#C
CNc1[nH+]c(O)c([NH-])o1
CC1C(=O)C23CC12CO3
CC1(O)[NH2+]C2[NH2+]C21C=O
CC(O)C1CC(CO)O1
COC(=O)C(C)(O)C=O
CC1CC2C(C1)C1CC21
Fc1ccc(F)nc1
COC1(C)OCCC1C
COc1ncc[nH]1
C#CCCOC(=O)C#N
OCc1nc(O)n[nH]1
C#CC1(C#N)NCC[NH2+]1
O=CNCc1ncn[nH]1
O=CC#CC1(CO)CO1
CC1C=c2ncoc2=C1
CC#CCC1(C)CCC1
CC1CC2(C[NH2+]CCO2)N1
CC1(C(=O)CC=O)CO1
CC(C#N)CC(N)=O
CCc1n[nH]c(O)c1C
C1CC2(CC2)COC2OCC12
CC1OCCC12CC2
NC(=O)C12C[NH+](C1)C2O
CC1CC1
O=CC1C2C3CCC2C13
C#CC1(C)CC(C=O)O1
CC#CC(O)CC
CC1OC2(CC2)C1(C)O
CC1C(=O)CN1CC=O
CC12CCOC1(C)CC2
CC1(C=O)CC=C2NC21
Cn1ccnc1C(N)=O
CC12CC([NH-])COC1N2
[NH-]c1ncnc[cH+]n1
COC1CC(O)C1
C#CC(CC#N)[NH+](C)C
N#CC#Cc1nn[nH]n1
CC(C)(O)c1ccco1
Cc1ncc([N+](=O)[O-])o1
O=Cc1cc(CO)c[nH]1
COc1cc(C=O)c[nH]1
CCc1nccoc1=O
C#CC(C)C(C)OC=O
C#CCOC(N)=O
O=C1OC2(O)C(O)CC12
[NH-]C1OCC12CNC21CCC1
Cc1noc(=O)nc1F
O=c1[nH]cc2ccon12
CC12CC(C(=O)[O-])(C1)[NH2+]2
C#CCC1CC(=O)C1O
CC1OC(C)(C=O)C1=O
CC1CC2(C[NH2+]2)C2C[NH2+]C2O1
CC(CC#N)NC(N)=O
OCC1NC1C1CCO1
C#CC(=O)N1CC1C#N
C#CC[NH+]1C([NH-])CC1O
C[NH+]1C2C(C#N)CC21C
NC(=O)C(=O)C1(O)CC1
CC12CC3(CO[CH+][NH2+]3)C1N2
C#CC(C)(C)C#C
C[NH+]1CC2C([NH-])OC21
NC(=O)N1CCC1NO
CCC1OC2C1C2(C)O
[CH+]1[NH2+]CC2(C[NH+]3CC32)O1
O=C1CCC2NC12CO
O=CNC(=O)N1CC1
N#CC1CC=CC(=O)C1
CC12COC13[NH2+]C3C[NH2+]2
C1=NC=NC2C=NOC12
C=NCN
N#CC12NCC1C2CO
O=C1CC2=C(CCC2)C1
C#Cc1nccc(N)n1
[NH-]c1nc(N)nc(F)[nH+]1
COC1OC=CO1
C#CCC(=O)OCC#N
N#CC(N)C1CC1
CC1(O)CC(O)C1
CC12C3CC3C1C2CO
CC[NH+]1C2C3NC3C21C
Cn1ccc(=O)cc1O
CC12CC3(CO)C1CC23
N#[C:4][CH2:2][C:6]12C[C:6]13OC32O
CNC(C=O)C(=O)CO
CCOC1(C)CC(=O)O1
COCCC(=O)N1CC1
C#CC[NH+]1C2CCCC21
CC1CC([NH+]2CC2)O1
[NH-]c1cc(N)c(N)[nH+]n1
CC1(C)C2CC(O)C21
CCC[n+]1cnoc1[NH-]
CC(C)CCCC(N)=O
Cc1nc([NH-])nc(O)[nH+]1
N#CC1CC(O)C1
CC1CC(C)C2(CO2)C1O
CC1CCC1
CC1(CCO)CC=CC1
OC12CC=CCC1O2
COc1ncnnn1
N#CCCCO
Nc1cnc(N)o1
C#Cc1ccn(CN)n1
O=COC12CC[NH+]1CC2
CC1(C)CC(CCO)O1
Cc1cc(CO)on1
[NH-][CH+]OC1OCC(=O)O1
CC1C(C#N)C1CC#N
CCC1(C)C(=O)C[N+]12CC2
CC(=O)C1(C=O)CC1O
CC(=O)NC1C(C)C1C
CCC1NC1C(O)C=O
C#CCNC(=O)COC
CC12CC3(C)OC13O2
CCOCCC1C[NH+]1C
CCCC#CC1(C)CO1
Cc1n[nH]c(=O)nc1F
O=CC1CC2CCCC12
CC12CC(NC=O)(C1)C2
Cc1nc(C=O)c(O)o1
CN(C=O)c1ncc[nH]1
COC1(O)CC12CC1OC12
O=C1CC2(CCN1)CN2
CC12[NH2+]C3C(C)(C)C31[NH2+]2
c1cnn(C2CCC2)c1
Cn1nccc1N
[NH-]C1C=COC12COC=N2
C#CC(C)CC(C)(C)O
N#CC12CCC1N2
CNc1ncc[n+](C)n1
CC1CC=CC12C=CCC2
C1OC2C3C4OCC13C24
O=CNc1cc(O)c[nH]1
CC1(O)C2COCC1N2
[NH-]C12COC3C[NH+]1C3C2
CC1=C([NH-])[C+](C)NON1
C1CC1[NH+]1C2C3OC3C21
N#CC1OC2CNCC12
CC1CC(C)(C#N)C1O
CC([NH-])OC(=O)C1CC1
CC1CC(C(=O)CO)O1
C[n+]1nnc([NH-])nc1O
CCCn1cccc1O
C#CC1OC=NCC1=O
C#CC(O)C1(OC)CC1
c1cc(NC2CC2)n[nH]1
O=C(CC1CN1)C1CC1
O=c1cccccc1O
CCC(=O)N(C)C1CC1
Nc1cnccc(=O)c1
COCc1ncc(O)[nH]1
C1OC1C1CC2CC21
CC(C)(O)C1CC([NH-])O1
CC#CC(C)OC(N)=O
CCOCC(C)NC=O
Nc1ccc(O)cn1
OC1(C2CN2)CCC1
NC(=O)C1CC(C=O)O1
N#CC12CC=CCC1C2
N#CCC1CCC(=O)N1
C#CCC(O)CCOC
COCC(C=O)C(C)=O
CC1CC(=O)C2(CC2O)N1
C#CC1(OC)C=CCO1
CC12CCOC1(C)OC2
CCCC1CC(C)O1
O=C1CCC(CCO)C1
CC(=O)C1(C)C(O)C1O
CC1CC(C2(O)CC2)O1
CC1(C2CO2)CC2NC21
O=CC1CCNC(=O)O1
CC1(C)CC=C2NC21
N#CCNc1[nH]cn[nH+]1
CC1(O)CC12CCOCC2
C1C2[NH+]1C13CC21C3
CC1OC2C1C2[NH+]1CC1
CC1(O)C(=O)C=CC1N
CC#CCN(C=N)C=O
CC12CC1CC(=O)O2
O=CC1CC1
OC1CC(O)C12CC2
COC12COC1C2C
O=C1NC23CCC2(N3)O1
O=C1C2COC1C2
CC1(C2CO2)[NH2+]CCO1
CNC(=O)NC(=O)NC
CC1(O)NC2(CC2)C12CC(O)C2
CNC(=O)C(=O)COC
CCC(O)(CC)CO
N#CCC1OC1CO
CC1OC1C(=O)N(C)C
CC1C2(C)CCC1(O)C2
CC1C2NCC(=O)NC12
C#CC1C(C#C)C1CO
C[NH2+]C1(N)OC=C(O)O1
CN1C=NCCC1C=O
C#CC1C(O)C1(C)C
CC(C)(C)C(CO)CO
CC1(O)CC2(CO2)C1C=O
N#CCC1C2C=CC[NH+]21
COC(=O)C1(C)OC1C
CC#CC1C(C)C12COC2
[NH-]C1(O)CCCCCO1
CC(=O)CCOCCO
C#CC1CC(=O)CC12CO2
CCCC1(C2CO2)CO1
Cc1cc2c(o1)C=CC2
CC12OC(=O)C1CC21CN1
C#CC(N)C(N)=O
CC1(O)C2OC([NH-])C21
Oc1cnnc(O)c1
C[NH+]1CC1C1(C#N)CN1
CCC1C(CO)[NH+]1C
C#CC12CC(C1)[NH+]2C
C#CC#CC(C)OC
CCC(COC=O)=NO
CC1C23C4C(O)C45C46C[NH2+]C45[N+]12C63
N#CC1(N)C2C3CC3C21
N#CC1CC(C2CN2)O1
CC(C=O)[NH+]1CC1CO
N#CC12CC3C1CC32
CCC1CC(C)(C#N)C1
CC1CCC(CO)CO1
CC1C2CC1C1C(O)C21
Cn1cc2c(n1)CCN2
CC1(C#N)CC(CO)C1
Cc1cc(C)on1
COC1(O)CCC2(CC2)C1
C#CC1C(O)CC12CCO2
Cn1ncc(=O)nn1
CC[NH2+][CH+]OC(C)C
CC12[NH2+]C1CCC21CC[NH2+]C1
C#CC1([NH-])OC=C([NH-])O1
O=C1CC=CC2(CCC2)C1
CC12[NH2+]C(CO)C1C1(CC1)[NH2+]2
CC1Cc2c[nH]c(=O)n21
O=CC12CC1C=CC2O
OC1CC23OCCC12CO3
CC1CNc2[nH]nnc21
CC1C=NON=C1
CCOC1CC(=O)O1
CC1([NH-])C=CCOC1
CC1(C)CCC2(CCO2)C1
[NH-]C1(CC=O)OCCO1
[NH-]C1(O)OC=CO1
O=C1C2OCC1(O)CO2
Cn1cnc(O)c1C=O
[NH-]C1(O)CC2(CC2)C(=O)O1
C1=CNc2ccoc2C1
Cc1ncc(C=O)n1C
CC(C)C(C=O)C(C)O
Cc1o[cH+]c(=O)[cH-]c1N
CC12CCC3CC3C1CO2
OC1C2C3OCOC2C13
O=C1CCC(CO)CN1
CC1CC1N=C(N)C#N
O=C1CNc2ccoc21
COC12CC=CC1O2
O=C1NC2NC2OC1=O
C1CC2CC3OC3C2C1
CCCC1(O)CC12CCC2
CC(C)(C#N)CCC=O
Cc1cc(F)nc(C)n1
O=C1CC2(CCCO2)C1O
O=C1OC2C3CC3C2O1
NC(=[NH2+])c1c[cH-]c(=O)[nH]1
CC1OC2C1C2(C)C#N
CC1CC2(CO2)C2(CO2)C1
O=C1OC2NC2C1O
[NH-]c1n[nH+]c(F)nc1N
CC1C2C1C1C(CO)C21
CNC(C#N)=NC1CC1
O=CC1OCC12CC(=O)O2
Cc1ncc(N2CC2)o1
C#CC1(C)CCN=CO1
CC1OC(=O)C2CCC12
CC#CCC(O)CO
CCC1CC2OC12C
C#CCCC1(C)C[NH+]1C
C1=CCC2(C1)C1CCC2O1
CC1(CO)[NH2+]C12C[NH2+][CH+][NH2+]2
CN(C)c1ncc(O)o1
O=C1C2CCC1(O)CC2
CCc1ncc(O)n1C
CCc1cc(C)c[nH]1
CC1(CC=O)CC(=O)N1
N#CC1([NH-])[CH-]C=COC1
N#CCC1(O)CC(O)C1
O=C1CCC2NC12O
CC1C(C)C2(CO2)C1(C)C
C1C2C3OC4C3OC3C4C123
O=C1CC2(CCC2)CC12CN2
CC12CC(=O)NC1C2O
N#CC12OC13C1(O)C45CC14C253
CC1(C)CC2(C)OC12
CC1C2NC3NN[CH+]C312
O=Cc1ccc(F)cn1
CC12OC1C1CC12
CC#CC1OC2CC12
CC1CC2(C3CO3)OC12
CC1(C)C(N)C1C(=O)O
CC1(C(CO)=NO)CC1
OC1CC2C3COC12C3
O=C1C=CNCCC1
CC1NN=CO1
CC1CC2C3CC12C3=O
CCC1CC(C)(C)C1
CCC1=CC2COC1O2
N#Cc1cc(CO)co1
N#CC12CC(O)C1O2
CC(=O)C1CCCCO1
C#CCC[NH+]1CC1
O=CCC1CC2CC12
COC(=N)N(C=N)C=O
Nc1ncc2[nH+]n[nH]n12
CC1CC(C(C)(C)C)C1
CC1C(C#N)C=CC12CN2
CCC#CC1CC1(C)O
O=CNc1ccon1
O=C1C2CC[NH+]3CC2C13
C#CCC(=O)CO[CH+][NH-]
C1C2[NH+]1C13CCC21CC3
CC[NH+]1C(C)C1C(C)=O
C#CC1[NH2+]C2(COC2)C1[NH3+]
Oc1cc(F)cc(F)n1
CC(CO)C1CC(O)O1
CC1=C(O)C2NC1C2C
O=C1CC2(CCC2)C2(CC2)CO1
O=C1C2CCCC1CC2
O=C1OCCC12COC2
C[NH+]1CC1COC(N)=O
C1CC2C1CC21OC2CC21
O=C1NC2CC3(CCO3)C12
CC1CC2(CC2C#N)[NH+]1C
CCC1C2OC([NH-])C12
N#CC1CC2NN=CN12
O=CN1CCCC2NC21
CC1[NH+](C)C1(C)C1CC1
CC1(C=O)CC(C#N)O1
CNC(=O)N1C2CC1C2
CC1(CO)C2CCC21C
CCOC1CC(O)C1
C#CC1(C)[NH2+]C(=O)C12C[NH2+]2
CCC1(C)NC=CC1=O
O=C1CC2(CCN1)CC2
COC(C)C1(CO)CO1
CC#CC(=O)C(C)CO
CCN(C=O)CC(C)O
CC12OC1C1OC12
COC1(C)C(O)C1(C)O
CC1CCC(C)(O)C1
O=[C:4]([CH:2]1[CH2:2][N+:2]2([CH+:2][NH2+:2]1)[CH2:3][CH2:3]2)[CH3:4]
O=CNC12CC(C1)C2=O
O=C1NC2([NH2+]C3[NH2+]C32)C2[NH2+]CC12
[NH-]c1nc(F)[nH]c(=O)[nH+]1
C#CC(O)(C#C)C(C)O
CC1C2COC1OC=N2
CC12C=COC1C=CC2
COC1(C#N)CCCC1
OCC1CC2(CC2)C2(COC2)C1
C#CC(O)C(O)C(C)O
C#CC12CC(=O)NC1N2
OC1CC2C1[NH+]2C1CC1
C1C2CC3C1CC23
O=CC(O)C12[NH2+]CC1[NH2+]2
CC1(O)C2CCC21O
[NH-][CH+]OC1CNCCO1
CC(C)OCC(=O)CO
Cc1occ2[nH]ccc12
CC1(C)CC(=O)CC1O
O=CC1(C=O)CCCC1
CC12CC3CCC1C3O2
N#CCCOC=O
C#CC(O)(CO)C(C)C
OCCC12C[NH2+]C13CC3[NH2+]2
C#CC(O)(C#C)COC
CCCC1CC(=O)O1
CNC(=O)C(C)C(C)=O
CC1C2CCCCCC12
N#CCC(N)CNC=O
OCC12NCC1C=NN2
CC(O)CC1CC(C)O1
O=CCc1c[nH]c(=O)o1
O=C1C2CCC1NCN2
CC1(C)NC=NCC1=O
C1=CC2(CC3CC3[NH2+]2)OC1
C1=NC=C2N=NOC2O1
CC(C)C(C)(O)C1CC1
Cc1nc(C)c(C=O)o1
NC=[NH+]c1[nH]nnc1O
CN=C(C#N)N1CCC1
CCc1nonc1OC
O=C1NC2NCC2C12CC2
O=C1CC2(COC2)C1CO
[NH-][CH+]OC12CC[NH+](C1)C2
CNc1ncc(C#N)o1
O=CCC12C[NH2+]C1C1(C[NH2+]1)C2
Cc1nc(C=O)no1
C#CCC(C#C)[NH+]1CC1
Nc1cc(OC=O)on1
O=C1CC2(CC2)C2(O)CN12
CC1OC2(CC[NH2+]2)C12C[NH+]1CC12
CCC1[NH2+]CC1([NH3+])NO
CC1(NO)CC=CCC1
CC1(C)OC2C=CC1C2
N#Cc1ncc(=O)on1
CC(C)C(C#N)NC=O
COC1(C)C2C3CC2[NH+]31
[CH2+]C1([NH-])[CH+]C(F)=CNO1
CCCCC(C)(C)CC
CC1C(C)C1C1CC1O
OCC1CCCOC1
CC1(O)C2C3CCC2[NH+]31
Cc1ncc2n1COC2
CC1C2CC3(CO3)C(=O)C12
Cc1ncc(O)o1
C#CC1(NCC#N)CC1
CC(=N)Nc1cnn[nH]1
Nc1cc(OC=O)on1
O=CCCC1(CO)CC1
CC1NC(C)C12COC2[NH-]
OC1[NH2+]C2CCC23COC13
Cn1cccc1C1CO1
C#CCC1(C)CC(=O)C1
C1CC1Nc1nn[nH]n1
OCCC12CCC1(O)O2
C1NC23CC4(OC4C12)O3
CCOC1CC12CCCO2
CC1(C2CC2)CC(O)O1
CC12CC=CC1C2
OCC12OC1C1NC12
OCC1C[NH+]1CC1CC1
O=C1C=CCOC=NC1
Cn1cc2cn[nH]c2c1
CC(O)C(=O)CCCO
CC(=O)N1C2C3CC2C31
CC#CC(=O)C1(C)CN1
FC(F)(F)C1C[NH2+][CH+]O1
CC1OC1C#CCO
CC(=O)C12OC13C(O)C23
COCCC#CCC=O
CC1[NH2+]C2=C1C[NH+]1CC21C
C#CC12OC1C=CC2=O
C#CC12C([NH3+])[NH2+]C1C1CC12
CC12CC3(C)C1CC23
CCC(C)C1CC(C)C1
CN1CC(=O)C2CCC21
[NH-]C1CC(OC=O)O1
CC1C(O)CC=CC12CN2
O=C(O)C1CC12CCNC2
CC1(CC(=O)C#N)CO1
N#CC(CN)OC1CC1
C#CC12CC(NO)(C1)C2
C#Cc1cccn1CC
Nc1cc(=O)c(F)co1
N#CC12CNC(C1)C2
CC1COCCC2(CC2)O1
CC12C3OC45CC4(CC15)C32
CC1(C)NC2(CC2)C12CC(=O)C2
CNC(=O)C1CC(C)O1
CC1C2(O)C34[NH2+]CC35C3C12[N+]31CC541
O=c1ocnn1C1CN1
CC12CCC1(C)CC2
COCCOC1(C)CC1
COC12CC3(C[NH2+]3)C1C([NH-])[NH2+]2
C#CCC1(C(C)C)CC1
O=C1CC(O)(O)CC12CC2
CC1CC23CCCC12C3
Cc1occ2ocnc12
OC1C2OC3C=CC2C31
CCC1CCC(O)(O)C1
[NH-]C12CC1C(=O)NCO2
N#CC[NH+]1CCC2NC21
N#CCC(N)C(O)C#N
c1noc2c1C1NC1N2
[NH-]C1(NO)C=CNC=N1
C1NC23CC4OC(C12)C3O4
CC1[NH2+]C2(CC(O)[NH2+]2)C1=O
CC1=C2NC2C(C)C1C
CC1(C)CCC(=O)CO1
[NH-][CH+]OCC1(CO)CC1
C[NH+](C)CCC(=O)O
CC1C2C3CCCC2C13
O=COC1CC1(O)C=O
N#CC1(O)CC=CC1O
COCc1nccn1C
C1=Cc2occc2CO1
CCc1nc(CO)no1
C#CC(C#N)C1(C)CC1
CCC1OC1C(C)C=O
CCc1[nH]c(C)cc1O
O=C(O)CCCC1CN1
O=CC1[CH2:2]C2(O[C:4]2(O)[CH3:6])[CH2:2]1
Cn1cc(N)nc1C#N
C#CCCC1CC(O)O1
C[NH2+]C1CC1(O)C(=O)[O-]
CNC(C#N)C1CCC1
CC(C)C1CC(=O)C1
CC1[NH2+]C23C[NH2+]CC12OC3
C[NH2+]C1OC2C(OC)C12
CCOC1(C)CC(=O)O1
N#CC1([NH-])OCCC1=O
C#CC1CC(C#N)N1
CC1OC(C=O)CC1=O
CC12COC34CC(C13)C24
CCCCOC1CCC1
O=CC1[NH2+]C12[NH2+]C1CCC12
CCC1(C(C)=O)CCO1
CC1NCC(=O)O1
CC1CCC(O)=CC1O
CC(=O)C12CC(N1)C2=O
c1onc2c1C1NC1N2
Nc1cc(F)c(F)cn1
CC1[NH2+]C2(O)CNC23CC13
CCC12C=CCC1O2
CNc1cc(C=O)on1
CC1CC2C(C=O)C12
NC1C=NCC1=O
C#CC1(C(N)C#N)CN1
CC1CC2(C[NH2+]2)C(C=O)[NH2+]1
CC12[NH2+]C1[NH2+]C1NC12
CC1(O)CCCN=CO1
C#Cc1[nH]c(C)cc1N
O=Cc1nccc(O)n1
[NH-]C1OCC1(O)C=O
Cc1[nH]c(O)cc1CO
OCc1nnc(CO)o1
O=C1CC2(CN2)C1(O)CO
O=CC1(C=O)CCO1
C1=CC23NC4C2[NH+](C1)C43
C#CC1CC2(CC([NH3+])[NH2+]2)O1
CC1(C=O)OC2C(O)C21
CC1C(O)C12CC1OC12C
OCCC1CC(O)O1
C#CC(C#C)CC#N
CCCCCCC1CC1
OCC1CC2CCC12
CC1C2(CC[NH2+]2)C(C=O)C12C[NH2+]2
CC1(O)CC1OC=O
N#CC1CC2(CC2)C1(O)O
C#CC12NC(=O)C1C1NC12
CC12C=CC(C)(O1)C2=O
CC1C[N+]12CC1C2C1(O)O
C#Cc1[nH]cc(O)c1N
O=C1C(O)(O)C2CC12O
CC#CC(C#N)OC
Nc1cc(CC=O)co1
ONC12COC(C1)OC2
C#CC12[NH2+]C1CC21C[NH2+]C1C
O=COCC#CC1CO1
CC1C2OC([NH-])C12
CC#CCC1CC(=O)O1
COC12COC(C1)C2[NH-]
CC12C[NH2+]CC1C[N+]21CC1
CC12CC(C=O)=CC1O2
NC(=O)N1C2COC21
c1ncc2n[nH]cc2n1
C1CC2OC2[NH2+]C2[NH2+]C12
CC[NH2+][CH+]OC(C)=O
C#CC(C)(O)CO
Cc1ccc(=O)[nH]c1C
COC1(C)CCC(=O)O1
c1nc2c([nH]1)COCO2
C#CC1(C)[NH2+]C2[NH2+]C21O
[NH-]C1C[NH+]2CC2C2(CC2)O1
CC12C=CNC1C(=O)N2
C1OC1C1C2COC2C12CC2
c1[nH]cc2c1NCN2
N=C(N)C(O)(C=O)C=O
CC(O)C#CCCC#N
CC12C=CC3C1C=CC32
CCC1(C)CC(NO)O1
CC(C)CC(CO)=NO
CC12CCC1C=CC2O
Cc1cc(OC=O)[nH]n1
CN=C(NC=O)C(C)=O
COC(C)CC(C)CO
COc1cc[nH]n1
C1CC23CC4C2CC143
[NH-]c1cc(F)cc(O)[nH+]1
CN1C(=O)C=CC1C=O
[NH-][CH+]OC1CCCCO1
CC1C[N+]2(CC2)C1(C)NO
C#CCC1CC(OC)O1
COCC(C)OC(C)C
CC1C[NH+]1CC#CCO
OC1(O)C2C=CC1CC2
CCc1nnon1
O=C1OC2CCC12
CCOC1(C)C2COC21
CC12CC(CCO1)C2O
CC1CC1OCCC#N
CCC12CC(C=O)C1N2
CC#CC(O)C(C)(C)O
CC1(C2CN2)OCCO1
OC12CC[CH-]C1CC1CC12
Nc1nc(O)cc(O)n1
C1=CCCOC=NCC1
CC1CC=CC(C)(C)C1
CC1(O)CC2CCC21
CC1(O)C2C3C=CC2C31
CC(C#CC1CN1)CO
C#CC(O)CN(C)C=O
CC1C(=O)C2CC12C
CCC12CC3OC14CC24O3
O[C:2]12C[CH:2]1[C:2]1(C23CCC3)[CH2:3][CH-:3][CH2:3][CH2:3]1
COc1ncc(=O)[nH]n1
O=C1OCCC2OC12
CC(=O)C1CC(O)C1
O=c1cnocnc1=O
CC12C=CC(C1)C(=O)N2
CCCC(C)CCOC
CC1(C2OCCO2)CO1
CNc1ncnn1CN
CC1CC12CC(=O)C([NH-])N2
COC1CCC(O)CO1
C#CC1CC=CC1=O
CC[n+]1cnoc1NC
[NH-]C1(N)N=CN=CO1
COC1=NOC([NH-])N=C1
O=C1CC(O)C12CCO2
CC1=CCOCCC1=O
C1C2=C3CC3OC12
CC1(C)CC=CC1C#N
COC1CCC(CO)O1
COC1CC1(N)C(=O)O
N#CC1C(O)C1O[CH+][NH-]
C1CC23NC2(C[NH2+]1)CO3
N#CC1C(=O)C=CC1O
CC1(C)C[CH-]C2(C[NH2+]2)C12C[NH2+]C2
CC1CC2(N1)C(=O)NC2O
OC12CC1C=CC1CCC12
O=CNc1cc[nH]n1
CC1OC2CCC1(C)O2
[NH-]c1cc(O)c(F)c[nH+]1
C#Cc1ncc(CN)o1
O=C1C2OCC13COC23
N#CC(C=O)OCC=O
Cc1nccn1C(N)=O
COC(C)CNC=O
CCOc1cc(O)[nH]n1
COC1(C)CCC(C)C1
Cc1ccc(O)cn1
c1ncc2c(n1)OCO2
NC1[NH2+]CC2OC12CO
N#CCC1OCCO1
C#Cc1ncc(C)nn1
N#CC1(N)CC1CCO
CC1(C#N)OCCCO1
O=CC(=O)C1(C=O)CC1
c1[nH]nc2c1CC1CC21
C#Cc1nccc(C)n1
CC12CCC1(C1CO1)O2
CCC1C(=O)C=CC1C
O=Cc1nccoc1=O
C#CC1C2[NH2+]C23[NH2+]C(C)C13
CC1(C)CC12C=CCO2
OC1CC(O)C1C1CN1
CC1C2OCC([NH-])OC12
CCCC#CCO
O=C1C=CNCCC12CN2
O=C1CC2(CCC2)C12CC2
O=CCC1CC(C=O)O1
CC1([NH-])NCC(=O)O1
CCC1CC=CC1
CC12CC1CN=CO2
O=C1C(O)CC2OC12
CCNc1ncnn1C
CCOCCC1C[NH+]1C
COc1nccc(C)n1
CC12C[NH+]1C1C(C=O)CC12
CCC12CC(C1)N2C=O
CC1(C)C=CCNC1=O
COC1CC(C)C1O
O=CNC=NCC1CO1
N#CC1CCC(O)CC1
[CH2+]C#N
CC1C[N+]12CC1OC12C
O=CCC1CCC(=O)N1
CC1CC2(C=CCO2)C1
C#CC(OC)C(=O)C#N
OCCC#CC1CCC1
Cn1cncc1N
CCOC1(CC)CCO1
COc1ccc(F)cn1
NC1(C(=O)O)CC=CC1
CC1(C=O)[NH2+]C12C[NH2+]C21CC1
C[NH+]1C2C1C1C2[NH+]1C
ONC12CCC13CCC3C2
CC1(O)CC1C1(O)CC1
O=CCNc1cnn[nH]1
COC1C2CC(C)C2C12CC2
O=C1NC2N[CH+][NH2+]C12
O=COCCC1(O)CC1
CNCC(N)(C#N)CO
C#CCCCO
Nc1occ2oncc12
CCC(O)CCC=O
COC(C)COC1CC1
Cc1cnc(C)o1
Cc1ncc2n1CCC2
C1=Cc2nnoc2NC1
CC(=O)C1(O)CC=CC1
O=c1onc(C2CC2)o1
Cc1[nH]cc(N)c1C=O
CCC(=O)NC
CC1(C)C2COC1C2
CC12CC3CC31CC(=O)O2
CCC(O)C1[NH2+]CC12C[NH2+]2
N#CCC1CC2NC12
CNc1cncc(C)n1
Oc1[nH]cc2c1CCC2
OC1CC2C(C1)C1CC21
C#CC1(C#N)OC1CC
COCCOC1CC1O
C[NH+]1C2C3CC1([NH3+])C2[NH2+]3
CC#CC(O)C(C)C#N
N#CC1(CC2CN2)CO1
CCC(=NO)C1CCO1
O=c1occoc1=O
CC1(O)C2CN(C=O)C21
CC1CCC(OC=O)C1
CCCC(=N)NC(C)=O
CC1CC(N)=C(NO)C1
C#CC1CC2(CCN2)C[NH2+]1
CC1C2C=CC1N2C=O
c1onc2c1C[NH+]1CC21
O=CC(=O)C(=O)N1CC1
CC1C2(C)CCC1(O)C2
CNCc1nc(C)no1
CC1OC(C)(C=O)C1=O
CC12CCC1CC(=O)C21CC1
CC1(O)CC2(CC2C#N)C1
C#CC1CC=C(C)CC1
C#Cc1n[nH]c(C)c1C
CC1(C(=O)O)CCN1
N#CC(CO)C(O)CO
CC1(C)CCCN=CO1
C#CC1CC=C(O)C1C
CC1CC(C#N)(C#N)O1
O=CCC1CC1CCO
O=CCC1C2[NH2+][CH+]OC12
C1CC23COC1C2N3
CC12CC(CO)C1N2
CNc1cc(C)[nH]n1
CC(C)(O)C1OCCO1
C#CC1CC(C)(O)C1=O
N#CCNCCC=O
O=C1C2C34C(O)C23C42C3OC132
CC1NC1C1C[NH2+][CH+]O1
CNc1cnc(O)c[nH+]1
CC12COC(C)(O)C1C2
CC12CC(=O)CC1C1(CC1)C2
CC1CCC([NH-])O1
CN(C)c1cc(N)on1
N#Cc1cc(CO)[nH]n1
O=C1CCCNCCO1
CC1(C#N)[NH2+]C2[NH2+]C21C
CC1C(O)C1C(=O)CO
C#CC1C2CCC12C#C
C#CC(O)C(C)(C)C
O=C1OC2C[NH2+]CC23CC13
ONC1CC2NC2C1
N#CC1C2COC1CN2
C1CC23CCC14CC42O3
OC1C2C3OCOC2C13
C#CC1(O)CC=C2CC21
CC1C2CC(CCO)[NH+]12
N#CC12C[N+]13C14CC13C13CCC14C32
N#CC(O)c1ccc[nH]1
Oc1nccc(F)n1
CC1[NH2+]C12[NH2+]C1OC1C2[NH-]
CC1CC2(CC2)C2(CCOC2)O1
CC(=O)N1C(C)CC1C
C#CC#CC(C#N)C=O
N#CC1[NH2+]C12[NH2+]C1CC12
CC(=O)CCC(C)CO
c1nncc2c[nH]cc12
CC1[NH2+]C2(CC[NH2+]2)C12CC(O)C21CC1
C#CC(=O)NC1CC1O
C1OC1c1nnon1
CC12CC3C=CC1CC32
CC(=O)CC(C)(C)CO
N#CC1CCCN=CO1
CC(C)C1C(O)C1C=O
Oc1n[nH]c2c1CC=C2
C#CC1CN=CN1C=O
c1ccc(C2CO2)cc1
C#CC1CC2([NH2+]1)[NH2+]C1CC3(CC3)C12
C#CCCC[NH+]1CC1
CC12CCC13CC3=CC2O
CC(=O)NC1CC2OC12
O=CNCc1ccc[nH]1
CCC(O)C1CC1CC
CC1(C)[NH2+]C(C)(O)C12C[NH2+]2
CC1(C)CC2(O)CCC12
C1C2=C1C1CC1C2
CC1CC(C2C[NH+]2C)O1
C[NH+]1CC2(COC2)C1
Nc1nc(N)c(O)o1
C1=COC([NH2+]C2CC2)O1
[NH-]C1(C=O)C=CNC1=O
CC12[NH2+]CC1[N+]1(CC3CC31)C2O
C1CC(C2OCCO2)O1
CC12CC1C1(CCC1)C2C=O
C#CCCc1ncno1
C#CCC(O)CNC=O
O=CC(=O)C1NC1CO
N#CC1C2C[NH2+]C2=C2[NH2+]C21
CC1(C)C2OC(=O)C21C
C#CC1CC1(O)CC#N
CC#CC1CO1
C1CC(C2C3COC32)O1
CC1(C)CC(O)C12CC2O
COC12CC(C)(C1)C2
O=Cc1ncnn1C=O
COC(C=O)CC(N)=O
CC12OC(=O)C1C2CO
CC1(N)CC([NH-])(CO)O1
O=CC1CC=CCC12CC2
C#CC1CN1C(=N)C#N
O=COc1ccon1
N#CC#CC(O)C1CC1
CC1=CCC(C)C1C#N
OC1CCC2(CC3OC32)O1
C1CC2C3CC2C3CO1
CC1(C2OC3CC32)CO1
CCC1CC2=C(C2)C12CCC2
[NH-][CH+]OCc1cnn[nH]1
CCC1NC(=O)CC1=O
c1n[nH]c2c1=NCNN=2
CC12NC13CCC2O3
CC1C2COC(=O)C1N2
C#CC12OC(C)C1C2C
C1CC2OC2C2(C1)COC2
C[n+]1nnc(F)c([NH-])n1
[NH-]c1cc(O)n[nH+]c1O
CCC(C=O)NCC#N
CC12OCCC1C1NC12
CN1CC2CC21C(=O)O
NC(=O)Cn1ccnn1
C#CC1NC=NN1
CC(C)C([NH-])OCC#N
Cc1ncc(C(C)O)o1
OC1C2CCC1CC2
OC12CC13C1CC4C(C12)C43
CCC(C)(C)C(C)O
C#CC1(C)CC1C(N)=O
O=C1OCC2C=CCC12
CC1[NH2+]C2(O)[NH2+]C12C#N
CC(O)C(=O)C1CC1
C[NH+](C)CC(C#N)C=O
O=C1OCC12CCOC2O
CCC1OC1(C)C=O
CC1C2OC3CC4(CO4)C312
CC12OC13C1CCC3[NH+]12
NC(=O)C1CN1
CC1CC1[NH2+][CH+]OC=O
CC1(O)C2C=CC1CC2
CC(=O)c1ncc(C)o1
C#CC12CC(C)(C1)C2O
C1CC2C1OC1CC12
C#CC(C)C1CC1(C)C
CC[NH2+]C1C=CC(C)O1
C#CCCC1C(C)[NH+]1C
O=c1occn1C1CN1
O=C1CC(O)(C2CO2)C1
C[NH+]1C(C#N)CC1(C)C
CC(C)CCCC#N
CC12CC3(C1)OCOC23
CC12CC[NH+](C1)C2NO
C#CCC1(N)CC(=O)O1
CC#CC1CC2(CC2)CO1
O=CC1CC2OC12NO
CC1(C)CC2(CC2)C2(CO2)C1
CC1(C)CN1C=O
COC(=O)C(N)C#N
N#CCC(CO)O[CH+][NH-]
CC1(C2CC2)CC=CC1
C1=CC=CCCC=C1
CC12[NH2+]CC(=O)NC1[NH2+]2
CC#CC1CCN1C=O
N#CCNC1CC1C#N
O=C1CNC2=C1OCC2
C1C23CC24NC14O3
CC(=O)CC1C(C)[NH+]1C
CC12C[NH+]1CC21CC2CC21
N#CCC1C2C3NC3C12
O=C1C=C2CCC2O1
C#CC1OC12CC=CC2O
O=C1NC2(CCO2)C12CCC2
CC1C(=O)C(O)C12CO2
C[NH+]1CCC12CC(=O)O2
C#CC1CC1(O)C=O
C[NH+]1CC=C[CH-]C1NO
COC12CC1CC(=O)N2
CC12CC1(C)OCO2
C1CC23CC4C2[NH+]1C43
CCC1C[CH-]C2(CCC2)[N+]12CC2
CC(C=O)C(C)C=O
[NH-]C1COCC(C=O)O1
C#CC1C=CC(=O)N1
Cn1cncc1N
CC1C(=O)C=CC1(C)C
CCC1CC2(COC2)C1
N#CC12NC3CC14CC42C3
c1ncn(C2CCC2)n1
CC1CC([NH-])O1
C1C2NC2CC12CC1OC12
N#CCOCC#N
C1COC2CC3(CN3)C2N1
CCCC1(CCC)CO1
C#CC1(C(C)O)CCO1
Oc1noc2c1OCO2
CCCC12CC(N1)C2=O
OCC1CC2(CC2)CO1
CCC(C)(C=O)CC#N
CC12CC(O)C1C2O
CC1C2C3CC(=O)C2[NH+]13
C1=CCC2(COC2)OC1
Cc1cc(CC#N)on1
CN1C=CC(=O)C1(C)C
O=C1CC(C2CC2)N1
CO[CH+][NH2+]CC1OC1C
CCOc1cc(C)[nH]n1
O=CCC1OCCO1
CNc1ncc(CO)[nH]1
OCC1CCC(O)O1
O=c1ccn2c(c1)CC2
CC1C2NCC(=O)NC12
CC12C3CC1C3N2C=O
OCC12[NH2+]C3CC1(C3)[NH2+]2
O=Cn1c(O)c[nH]c1=O
CC1(C)OC2C(O)C2O1
CCC12CC(C=O)(C1)C2
CC#CC#CCC(C)=O
COC1OCC(=O)C1C
NC(=O)C(C=O)C1CN1
N#CCC12CC=CC1N2
Cn1nncc1OC=O
O=CCc1ccccn1
C#CC1CC(C)(OC)O1
CC12CC1CC(O)O2
CC1(CO)CC2CC21
[NH-]C1CC(=O)CC(=O)N1
CCCCOC1CCC1
CC1(O)CC=CC1=O
OCC12CC34CC3C1C2C4
OCCC1CC2CC2C1
CC1C2CNC(=O)C[NH+]12
CN1C(=O)CC2CC21C
CC1(C2CO2)CC=CC1
CCC1(CC)CC(=O)N1
CCOCCC#N
O=CC1(CO)OC1CO
O=CC12CC(=O)C1O2
COC1OCC2(COC2)C12CC2
C#CC1OC2C(=O)CC12
COC12CC3(C[NH2+]3)[NH+]1CC[NH2+]2
CC1CCC2C[NH+]1C2=O
O=C1CC2O[CH+][NH2+]C2O1
Cn1nnc(O[CH+][NH-])n1
COC1(C=O)NC2CC21
CC12NC1C1CCC12
Cc1nc(N2CC2)no1
Nc1ccc(O)c(N)c1
Cc1nc(CC#N)no1
O=CC12CCC1CCC21CC1
O=C1CCC(O)C1NO
COc1ccc(F)cn1
CC(O)C1(C#N)CCO1
CC1(O)C2C(=O)C(O)C21
CC(=O)C1(C)CC(=O)N1
COC1(C)NCC(=O)O1
CC1CC=C(N)C1NO
CC1(O)CC2OC21C#N
OC12COC3CC1C3O2
OCC(O)C1C=CCO1
O=CC1CC2(C=O)CC12
ONC1C=CC(NO)N1
N#CC[NH+]1C2CC1(O)C2
C#CCC1C(CO)[NH+]1C
CC(C#N)(C=O)C1CC1
O=COCc1ccon1
CCOc1cc[nH]n1
CC1C=CNC(O)C1=O
CC(CO)c1ncno1
C#CC(O)(C=O)CC=O
C1=CC[N+]2(C1)CC=CC1(C[NH2+]1)C2
CC[N+]1(C)CC2[NH2+]C21O
CC12CC(O)(C1)C2C#N
N#CCC1COC(=O)N1
Oc1cc(O)cc(F)c1
O=CCC1C2C=CC1C2
CNc1n[nH]nc1O
C#CC1C=CC(C)(C)O1
CC1(C)OC1(C)C
C#CC1(C)C2COC1C2
C1OCC2CC(CO2)O1
CC1(C)CC([NH-])C(=O)N1
CCC12CC=CC1N2
CC1(C#N)OCC(=O)O1
CC1(CO)CC12CC1CC12
N#CC1(O)C2CC(O)C21
C#CC#CC(=O)NC=O
CCC1CC(O)C(=O)O1
COC1(C)CC=CCC1
C#CC1NC=NCC1=O
CC1CC1c1ccon1
Nc1cc[nH]c(=O)c1
C[NH+]1CC2(CN2)C2C(=O)NC21
NC(=O)C1CCC(=O)C1
O=CCC12OC1C1CC12
N#CC1NC2(CCC2)C12CC1CC12
C#CC1(O)NCC12CC2
CCC1(CO)CC(C)O1
CCC1C2COC1OC2
CC1CC(=O)CN1C=O
C#CCC(C)(C#N)C#N
CCCCC1CO1
Cn1nnc(C(N)=O)n1
C#CC12CCCC1(O)N2
CC1[NH2+]CC12C[NH2+]C2C=O
O=COCCOC=O
CC1OCCO1
C#CC1CC(C)(C)C1=O
C#CC12CC3OC3C1O2
CC1C2CC3(CO3)C1CO2
CC1C2OC3CC312
C#CC1(C=O)CC=CC1
O=C1CC(C2CC2)O1
CCc1ncc(OC)[nH]1
O=C1CC2(CCCC2=O)N1
[NH-][CH+]Oc1nc(N)no1
Cc1[nH+]cnc([NH-])c1C
CC1(C2CC(=O)O2)CC1
CC1NC(=O)C(C)(C)[NH2+]1
COCC1CC1(C)OC
C#CC(C)(CC)OCC
CC1([NH3+])C[NH2+]C([NH-])CO1
N#CC12C=CNN1CC2
Cc1noc(O)c1C=O
CCC1OC(O)CC1=O
CC1(CC#N)CC2CC21
CC1(CO)CC=CCC1
c1[nH]cc2c1CNCN2
O=C1CC2OCCOC12
OCC1C2CC(O)C12
C#CC1CC2C(C=O)C12
c1cc(CC2CN2)n[nH]1
N#[C:3][CH2:3][CH:5]1[O:5][C:5]12CCC2
CC1NC1(C)C(=O)C#N
CC12OC13CCC2C3
CCC1[NH2+]C(CO)C12C[NH2+]2
O=C1COc2cc[nH]c21
C1OCC2C3CC2C3O1
O=CC1(CCCO)CC1
CC1(C)CCC12CO2
CC1OC2CCC12
CC12NC1C1C(C#N)C12
CCOC1CCC(C)C1
OC1CCC(O)(O)C12CC2
CC1(CO)OC2CC2O1
NC(=O)C12C[NH+]1CC[NH2+]2
O=CC1CC(O)C2CC12
CC1CC[N+]12CC1C3CC3C12C
C#CC12NC3(O)C1CC32
O=C1NCCC(CO)N1
OC1CC=CC2(CC2)C1
CCC1(C)C23CC24C12C1(CO1)C342
CC1CC(=O)C2(CO2)N1
O=C1CCCCCO1
O=CC1CCC2NC2O1
OCC1CCC1
C1CC2CC(C1)C2
CCC(CC#N)NC=O
CC(CO)NCC(=O)O
C#CC1C(=O)C=CC1O
CC12NC1(CO)C1NC12
CNC(=O)C1CC1O
[NH-]C1C=CN(C=O)CO1
CCc1ncno1
CC1(C(N)=O)CC=CC1
CNC1=NC=C(O)ON1
CC1C2C3OC3(C)C12
ONC1CC2(CC2)C1O
CC1OCC2OCC12O
CCC1OC([NH-])C12CC2C
C#CC1C2CC1C1(CO1)C2
C#CC[NH+](C)CC#N
N#CC12CC13OCC3CN2
Cc1nc(=O)cc(O)[nH]1
OC1CCCCC2(CO2)O1
CC1OCC2(CC2)C1CO
N#CCNCC1CC1O
OCCC1CCC1
C[NH+]1C(CO)C1CC=O
CN1C=NCC(=O)C12CC2
CC1CC2C1C2(C)C
CC1(CCC2CO2)CO1
[NH-]C1COC(O)CCO1
CC12[NH2+]C13[NH2+]CC2C3O
C1OC2CC1C2
CC1C(C)[N+]12C([NH-])CC2O
Cc1ccc(N)c(C)c1
CC12CC(O)C1(C#N)O2
C1CC2OCC3CC32O1
N#CCC12CC1C1(C[NH2+]C1)[NH2+]2
CCC1CCC(=O)CC1
CC(O)C1CC1CCO
O=C1CC2COCC2C12CC2
N#CC1C=CC(C#N)O1
[NH-]C1(C2CO2)OC=CO1
CC(C#CCC=O)C=O
CCOC1(C(C)C)CC1
CC1C2CCCC1C2C
C#CC1(C#N)OCCO1
COC(=O)C1CC1CO
Cc1ncc(N)nn1
CC(C=O)C1NC1(C)C
CNC(=O)CO
CC1OCC=CCCO1
C1CC2C1CC1OC12
CC(C(N)=O)C1CCO1
Cc1ccc(N)cc1
O=C1OC=NC2CC12
CC1[NH2+]C(C)C2(CC2)O1
CC1C2OC3C(O)C123
COC(C)C1C[NH+]1C
CC1CC(=O)C(C)(O)C1
CC1OC2(CO2)CC1(C)[NH-]
CC1NCc2nn[nH]c21
CC[NH2+]C1C=CC(C)O1
CNc1n[nH]nc1OC
C#CC1CC1C1CC1O
CC1(C)CCC2CC21O
O=C1CC2(CC[NH2+]2)C2(C1)CC1[NH2+]C12
CC1(C)CC2(CC(=O)N2)C1
[NH-][CH+]OC1CC1CCO
CC1=C([NH-])[C+](C)NON1
Cn1ccc(O)c1CO
C#CC1(C)CC2OCC21
C1C2C1C13CCC21CO3
CCC1CCC(=O)N1
OC1C2CC1C1(CCC1)C2
O=C1C2OCC1[NH+]1CC21
C#CC(=NO)C(C)CC
CC1(C)C2(O)C3C4CCC4C34CC412
CNc1nc(C#N)no1
CCCn1ncnc1O
CC1(O)CCC1(C)NO
O=COC1NC=NO1
OC1C2(O)CC1(O)C2
CC1(O)C(C=O)C1CO
N#CC1C=C(N)CNC1
CC(C)C1CC2OC21O
C[NH+]1CC1C1CC(=O)C1
[NH-][CH+]OC1(C2CO2)CC1
C1=CC23COC2(C1)CN3
CC1(C)CC2(CN2)C1(C)C
NC(=O)CC1CC(=O)O1
CC1(C)CC1OC=O
CC12OC1C1CC12
Cn1ccc(N)c1C#N
CNc1cc(OC)c[nH]1
C#CC(O)C1(C#C)CN1
OC12CC=CC1NN=N2
NC(=O)C1CC2OC2C1
CC1(C)C2C3CCC3C21
C#CC1N=CN=NO1
CN=C(CO)NCC#N
CC(C)(C)C1CC(=O)O1
CC1CCC12CC(O)O2
CC12C[NH2+]C1C1(C[NH2+]C1)C1(CC1)O2
CCOC1CCC2(CC2)[NH2+]1
Oc1nc2c(o1)OCO2
CC1CNCC(C#N)N1
CCC12CCC1(CO)C2
O=CCC12NC1C1OC12
CC1(CC#N)[NH2+]CCO1
C#CC1(C)CC=CC1
CC[NH+]1C2CC1(OC)C2
CC1C2C3C4OCC13C42
Cc1cc(O)c[nH]1
CC1C2CC13NC3C2=O
CCC1(O)CC1(O)C#N
C(#CC1CC1)C[NH+]1CC1
O=C1OCC2(C[NH2+]C2)[NH2+]C12C[NH2+]2
C#CC1(C(N)=O)CCO1
CC[NH+]1C(O)CC1CO
C#CCC1CC1C1CC1
C[NH+]1CC1C1(O)CCO1
C#CCOC1(C#C)CC1
O=c1[cH-]c2c(o1)C[NH2+]C2
O=C1CC2CCCC12
O=C1OCCCO1
CN(C=O)C1CC(=O)C1
COC(=O)CCC1CN1
CC1C2OC1C1C(C)C21
CC1CC([NH2+]CCO)O1
O=CC12CC=CC1C2
O=C1[NH2+]CC12CC[NH2+]C2
C[NH+]1C2CC(O)C13NC23
CC1(C(=O)C#N)CO1
C1CCC([NH+]2CC2)OC1
C#CC(C)(C)C(C)=O
CC1(C)OC1C(=O)C=O
C1CC23COC2C1O3
C#CC1C(CCC)[NH+]1C
CC(C)COCC(C)O
Cc1ncc(C2CC2)o1
C1CC2[NH2+]CC(O1)C21C[NH2+]1
CCC1(C)CC(C)(C)C1
CC1C2CC3CC3C12
COCCC1C[NH2+][CH+]O1
Nc1cc(O)nc(N)n1
Cn1ccc(CC#N)n1
C=NC1([NH-])C=CC(=O)N1
C1C2CC23CC2(CN2)C[NH+]13
CC12NCC1NC=C2N
OCC12CC1C1(O)COC12
Cc1nc(F)cc(=O)[nH]1
CC12CC(=O)C1C2C=O
CC1C2COC1C(=O)N2
O=C1N2C3C2C2C3N12
CCCC(=O)C(=O)CC
C#CC1C2C3CC2[NH+]13
O=C1OC2CC2O1
Nc1ncc(O)nn1
Cc1cc(=O)[nH]nn1
OC1(O)C2C3CC21C3
C#Cc1ncc(=O)on1
COCC1(OC=O)CC1
CC1(C)CC1CC#N
CCNC1CC(C#N)N1
CC1CC2CC3CC12C3
CNC(=O)OCC(C)O
O=c1cc(O)cc(O)[nH]1
COCCNC(=N)C=O
CC1(CO)CC23[NH2+]CC12[NH2+]3
O=CCOCCC1CO1
C#CC1COCCCO1
Cc1cc([N+](=O)[O-])on1
Cn1ncnc1N1CC1
C1OCC23CC2[NH+]2CC2C13
OCCC(O)C1(O)CC1
NC1(C=O)CC=CC1=O
CC1(O)C(C=O)C1CO
Cc1ncc(=O)n(C)n1
CCC1(C(N)=O)CCO1
CC1(O)CCN1C=O
CC1CC(C)(C=O)C1O
CCCC1CC2(CC2)CO1
C#CCOc1ccon1
C#Cc1cc(CC)co1
OCC1C2CCC1C2O
Nc1nc(O)cc(F)n1
CC1(C)C2CCC1C2=O
[CH-]1C2[NH2+]CC23C[NH+]3C12CCC2
C#CC1(C#C)C2CCC21
CCC1OC1C1(O)CC1
CC(C#N)CCC=O
c1coc(C2CN2)n1
CCOCC1(O)CCC1
CCc1ncc(C=O)o1
C1CC23OC2(O3)C12CO2
O=CNCC(O)C1CC1
CC1OC2(CC2)C1(C)C#N
CCOC1CC(O)C1
Cc1nc(N)nc(N)n1
CCC1CCC=C(O)C1
CC1OC2C=CCC12
CC1C(O)C23CC12O3
CC(C)C1([NH-])OCCO1
Cc1nnc(F)cc1F
CCC1CC(C)(CO)C1
COC(=O)C(O)C(N)=O
CCCC(=O)C#N
CC12CC(O)(CO)C1N2
O=C1OC23COC(C2)C13
CCC1C2CC3OC2C31
CC1CC2(CC2C#N)[NH+]1C
C#CCC1C(C#C)[NH+]1C
N#CC12CC3(C1)NC23
O=CCc1cc(O)[nH]n1
OCC1[NH2+]C2(CCC2)C2[NH2+]C12
CC(C)C(N)C#N
O=CCCC1CC(=O)N1
Cc1ncc(C(C)C)o1
CC(C)(O)C(O)CC=O
C1CC12CCC1(COC1)OC2
C#CC12[NH2+]C1[NH2+]C2=O
CNC(=O)COC(C)[NH-]
CC(C)NC(=O)C1CC1
CCN=C(NC)C(N)=O
CC1CC2(C)OCCC12
CC1OC2C=CC1(C)O2
CC1C2CCC23CC13C#N
CC1CCC2OC2[N+]12CC2
O=C1C=CCC(O)C=C1
C[NH+]1C(C=O)CC1CO
OC1(O)CCC2(CC2)C1
[CH2+]C1=N[CH+]O[CH+][CH+]1
CC12CC([NH2+][CH+]O1)C2O
C#CC1(C)CC(C)(C)O1
CC12CC(=O)C13CC3(O)N2
CC12C3CC(CC31)C21CC1O
CC12C3OC4C3OC13CC432
CC1C=C(O)NCC1=O
CC1CC1C1CC(=O)N1
CC1(C)OC2C=CC1O2
c1[nH]cc2c1NC21CCO1
CC1(C)CCCC(=O)N1
CC(C=O)n1ncnn1
CC1C2CC3OC3C12
CC12CNC1C1(C#N)CC21
N#CC1(N)C2CCCC21
OCC1C2C[NH+]3C1CC23
C#CC1CC([NH+](C)C)O1
O=COC12CC(O)C1C2
CCCC1CC(CC)O1
Cc1ncc(F)oc1=O
C#CCC1(CC)CCO1
CC1CC(CO)[N+]12CC2
O=C1COC2C=CC1O2
CC1(C)C2COCC1O2
C1=CC2CC3(CC3)CC2C1
CC1CC=C(C#N)CC1
CC12NC3(C#N)C1NC23
Oc1nccc(F)c1F
C[NH+]1C(CO)CC1(C)O
C=NC1(C#N)CN[CH+][NH2+]1
CC1(C)CC2(CC3CC32)O1
O=CCOC(=O)CC=O
CC1(C2CC2)CC(O)C1
CCOC12C[NH2+]C1C1(CC1)[NH2+]2
CCC1CC2OC12
CCC(=O)C(C)C1CO1
OC1(O)C2C3CCC2C31
C1CC2(C1)COC1CC1C2
C1CC2=C(C1)C1CC2O1
OC1CC(O)C2C(O)C12
CCC1NCC12CNC2=O
COC12CNC(=O)C1C2
C1OC2OCC3C1CC23
CC12CC(O)CC1N2
CC12C=NNC1C=CC2
[NH-][CH+]OC1C2COC21
C1CC2CC2O1
CCC(=O)OC
[NH-]C1(NC=O)OC=NO1
CC1(NC=O)CC1
CC(CO)C1(C)CC1O
O=C1CCC(NO)CO1
CC1C=Cc2nccn21
CN1C=NC(N)CC1
O=CC1(C=O)CC2OC21
C#CC(C)(C)C=O
O=CCOC(C=O)C=O
OC1CC1(O)CC1CC1
C#CC1(CC)CC2C[NH+]21
C#Cc1ncc(C=O)o1
CNc1[nH]c(=O)[cH-]c1C
CCC(C)(C)N(C)C=O
C#Cc1nonc1C#C
CCC1(C=O)OCCO1
Cc1cc(C)c([NH-])[nH+]n1
CCC(C)CC(=O)C#N
CN=C(N)C#CC(=O)O
O=C1CCN=C2CN12
CCC1(C=O)CC2NC21
CCC12CC1CC(=O)O2
N#CC(=O)CC1CC1O
CCCCOC(C)CC
CCCCCC1CCO1
CC12OC13C=CC2O3
OC1C2OCC3CC2[NH+]31
CC1OC(C)C12CCCO2
CC12COC3(C1)OC23
CCC12NC1CC2(C)O
CC[NH+]1C2CCC21C=O
CC1C2C=CC1CCC2
C#CC1(C)C2COC1C2
CC1C(C)C1OC(N)=O
CCCC1CC(=O)O1
CC1CC(C#N)(CO)C1
O=C1C=C2C=COC2O1
C#CC(C)CCCO
CC1(O)CC2(O)C(O)C12
C1COC([NH2+]C2CC2)N1
CC1COCC=CCO1
C1=CC2[NH2+][CH+]OC2C1
CC(C=O)c1ccco1
CC1C23OC45CCC46C54C(C)C24C136
CC1(CO)NCC(=O)O1
N#CCc1cnon1
NC(=O)C#CCNC=O
OCC12C=CC(O)C1N2
C1NC1C1[NH2+]C2CC2O1
CC1C2C=CC1C=C2
C#CCc1cnccn1
CC(OC=O)C1CCO1
N#CC1CC(=O)C2C[NH+]12
CCC1COC2C[NH+]1C2
COc1ncc[nH]c1=O
[NH-]C1OC2C1CC1NC12
C#CC12CC1CC21CO1
[NH-]c1cc(O)nc(O)[nH+]1
C1CC23COC(C2)C3O1
C1C2CC13CC3O2
OC12COCC1C1(CC1)C2
CC1(C)OCC2OC21
O=C1NCCNC(=O)N1
C#CC(=O)C(=O)C(C)O
CC1OCC(C)(C)O1
CCC(=O)C(C)=O
CC(=O)C1(C(C)=O)CC1
CCCOCC1OC1C
Cc1[nH]cc2c1COC2
CC#CC(C)C(C)(C)C
O=C1CC2(COC2)O1
O=CNc1cc(O)c[nH]1
CCC1(O)CC1C#N
OC1C2C3OCOC3C12
CC1C2C3NC3(C=O)C12
CC1(C)CC2(CN2)CC1O
CC1CC1(C)C1CO1
C#CC1(N)C(C)C1C#N
CCC1(C(C)=NO)CC1
O=C1CC=C2OCC12
ONC12COC(C1)C2O
CCn1nncc1O
O=C1C2CC3(CCN3)C1N2
COCc1nccn1C
COC1(C)CC=C2NC21
COC(=O)C[NH+]1CC1
CC1(CCO)CC=CC1
COC(C#N)C1(C)CN1
OC12CC3(CCOC13)C2
CC1CC(CO)=CC12CC2
CCC1OC1C1NC1C
C1CC2(CO2)C2=C1N2
C#CCOCC(=O)C=O
C#CC(CO)C(=O)C=O
OC1CC2OC12C1CO1
COC(=O)C1(C#N)CO1
COC12CC(C1)[NH2+][CH+]O2
OC1C2C=CCC12O
CC(CO)C(O)C(N)=O
CCCOc1cc[nH]n1
Cn1ccc(F)nc1=O
NC1(c2nnn[nH]2)CC1
C[NH+]1C2C=CC1C2C#N
O=CC1NC2C(=O)CC12
OC12CC3(C1)NC23
c1cnc2cc[nH]c2c1
OC1C2(O)C=CCC12O
[NH-][CH+]OC1CC2NC2C1
N#CC1NC(=O)CC1O
N#CC#CCC(=O)C#N
CC12OC1C1OC12
CCC1OC2CC1(O)C2
C#CC1(C)CC1C(C)C
Cn1c(O)ccc1O
O=C(CCO)N1CCC1
Cc1cnnn1C
N#CC12OC(=O)C1O2
O=CC1OCCCO1
O=CC1(O)CC(=O)C12CC2
C[NH+]1C2CCC1C2C#N
N#CC1NCC2CC21
COC1(C#N)[NH2+]CC1[NH3+]
C#Cc1ccn(CN)n1
Cc1ncc(N=CN)o1
C#CC([NH-])OCCOC
CCC1OC1CC=O
C#CCc1ncc(N)o1
CCC1(C=O)CO1
OC1C2CC3(CCO3)C12
CCn1c(C)cnc1C
C#CC(OC=O)C(C)O
O=CC12CNC1CCO2
[NH-]C1[CH-]C2=C(C2)OC1O
[NH-]C12CC(COCO1)C2
N#Cc1nccc(=O)o1
C#CCOC1CC(O)C1
CC1(C#CCO)CCC1
COc1cc(C#N)co1
N#CC(C#N)C[NH+]=CN
CC1C(=O)C2(C)CC12
CC1([NH+]2CC2)CC(O)C1
CC(C)C1CC(=O)C1O
O=C1NC2(O)CCC23CC13
COc1cc(N)co1
CC(=O)COC1(C)CC1
C[NH+]1C2C3CCC24OC314
CC1(C)CC(C)(O)C1=O
N#CC1(CN)C(O)C1O
CC1CC1CNC=O
CC1(O)C2C3(C)OC213
CC[NH+]1C(C=O)C1C=O
COc1[nH]cc(N)c1C
CC1(C2CO2)[NH2+]CCO1
CC[C:2](=O)[CH:5]1[NH2+:5][CH:5]2[CH:5]1[NH2+:6]2
CCCC#CCCOC
COC1CC=CC1=O
CC1CC2(O)CC([NH-])[NH+]12
CC1(C)CC2(CO2)C1(C)C
CC1NC(=O)CC1=O
C#CC1CCC(=O)CN1
CCC1([NH3+])[NH2+]C2CC21O
Cc1cnn[nH]1
N#Cc1ncnc(O)n1
CC1C=CCCCC=C1
c1cncnccoc1
CCC12CC(C)=CC1N2
CC1(C)NC1C#CCO
O=C1C2CC[NH+]1C2O
C#CC1CC(CC#N)O1
[NH-]C1=NOC(N)C=C1O
COC1(C#N)CC(O)C1
CC12C=CC(=O)C1(C)C2
C[NH+]1C2C3C(O)C3C21
OC1C2CC2(O)C2C[NH+]12
COCC(O)C(N)=O
OCC#CC1(O)CCC1
Cn1ccnc1C(N)=O
O=C1CNCC2=C1CN2
CNc1ncc[nH]c1=O
[CH+]1[NH2+]CC(C2CCO2)O1
CC1[NH2+]C2(C)OC12[NH3+]
c1cn2c(n1)CC2
OC1C2(CC2)CC2NC21O
COC1[NH2+]CCC12C[NH2+]2
NC1[NH2+]CC(=O)C12CNC2
C1OC1C1CC2OC2C1
CC1COc2cc[nH]c21
CC1(O)CC23CC12O3
CC12[NH2+]C3C(CO)C31[NH2+]2
CC1CC(C(C)(C)C)O1
C1C[NH+]2CC2C2=C1N2
C#CC1C(C)C12CC([NH-])O2
C1COCOCCO1
CC1(C=O)CC(CO)C1
CC1CC2(CC(O)C2)C1O
OC1C2C3COCC2[NH+]13
CCOCC#CC(N)=O
CCCOCCCO
COC12CC(=O)C1C2
O=C1NCCOCCN1
CC(CO)n1cncn1
C1=CC2CC2C2OCC2=C1
O=C1CC(C2CC2O)C1
CC1(C=O)C[NH2+]C2(CC2)O1
[NH-]C1OC(O)=NC=C1N
Nc1cc(N2CC2)on1
C[C:2]1([CH:5]2[CH2:5][CH:5](O)[CH2:5]2)[CH2:4][NH:4]1
N#CC12CNC1C2C=O
CC12CC(C#N)C1(N)O2
CC1CC=CC1
CC1CCN1C(=O)CO
CC1(CO)C2CCC1C2
C[NH+]1C(O)C2(CC2)C1(C)C
C#CC1OC1CNC=O
CC1C[N+]12CC1(CCO1)C2
O=C1[NH2+]C2[NH2+]C2C2CC12
CC1C2C[NH+]3C4CC4C123
O=C1CC2(CN2)CC12CC2O
CC1C(C)[NH+]1CC1CN1
C[NH+]1C2C=CC(C#N)C21
CC12CCC(=O)C1N2
CC1C=CC=CC=CC1
C#CC1NC1(C)CCO
CC1C(O)C12CCC(=O)C2
N#CC12CCC1CO2
CC(O)C1C2CC(C)C21
CC12CCCC1CCO2
O=C([O-])C12CC[NH+](C1)C2
CC1C2COCC2[N+]12CCC2
OC12CCC=CC1OC2
N#CC1C(=O)CCC12CN2
COC1C2(CO2)C12CC2C
OC12C=NOC1CCN2
C1CC(C[NH+]2CC2)C1
CC1C(C)C1(C)C(N)=O
CC1(O)CC=CC(O)C1
OC1CCC2(CN2)C12CC2O
CNc1ncc(CO)o1
CC(=O)CC1CCCO1
O=C1C=CCNC1CO
CCC1(C)C(O)C1C#N
CC(O)(C#N)C(=O)CO
ONC1CC2(CCC2)C12CCO2
CC1(C)CC23CCCC12C3
CCNC(=O)CC1CC1
COC1C2CC23CCC13O
CC1=CCC(C)C1(C)C
O=CN1C2C3NC3C21
CNc1n[nH]c(O)c1C
C1=C2COC23CCC1C3
NC(=[NH2+])Nc1ncn[nH]1
COC1CC1
CC12[NH2+]C13CC3[NH2+]C2=O
CC1C2[NH2+]C3(C[NH2+]3)C2C12CC2
CC1CC2(C1)[NH2+]C(C)C21CC[NH2+]1
[NH-]c1onn[n+]1CCO
C1CC23COC2C1O3
O=C1CC(=O)C2(CC2)CO1
CCOC(C)C#CCO
CC1OC2CCC1OC2
CC12OCC3CC1CC32
Cn1cc(N)c(C#N)n1
CC(=O)C1(C#N)CN1
CC1Cc2coc(=O)n21
CN1C(=O)C2CCC21C
COCC1([NH-])OCCO1
O=CC1NC2NN=NC12
[NH-]C1(C=O)OC=NO1
NC(=O)CCCOC=O
C1CC2(COCO1)COC2
O=CC1(O)C2COC21
COC1(C)C2[NH2+][CH+]OC21
C#CCOCCC(C)O
CCC1OC1(C)CCO
CNc1ccc(F)cc1
CCC1(C)C2OC([NH-])C21
CC(C#CCO)C1CO1
N#CCOCCC1CO1
CC#Cc1ncco1
OCC1CC1(O)C1CC1
N#CC(O)C12CC(C1)N2
N#CC12CC=CC1C2O
C1OC23OCC24CC3C14
CC1(O)C2C=CC1CC2
CC1(C)CC2(CC(=O)N2)C1
CC[NH+]1C2(C)CC1(O)C2
C[NH+]1C2C3OC3C21C
O=COC1CCC1
CCC12CC3(C1)OC23
CC#CC1(O)CCC12CO2
OC12CC1C1OCCC12O
CC1(C#N)CCCCO1
O=C1CCNC(=O)N1
CC(O)c1cc(O)[nH]n1
COCC(=O)C(C)OC
Cn1cc2nc[nH]c2c1
C#CC1C[NH2+]1
C1COC([NH2+]C2CC2)O1
CC1CCCN=COC1
N#Cc1nccoc1=O
O=COC12COC(C1)C2
Nc1cc([N+](=O)[O-])on1
OC1C2COC3COC312
CCC1(C2CC2)CCO1
CC(C)C1NC1C#N
CC#CC(CC)OC=O
C1OCC2C1CC1CC12
C1C23C4C5C6[NH+]5C5([NH2+]C45)C2C163
C1OC2CC1C1(CO2)CO1
CC1OC1C1C(O)C1O
O=CC1C2C3CC3C12
COC(=O)C(O)C=O
O=CN(C=O)CCCO
COC1(C)NCC[NH2+]1
CC1CC(CO)(CO)C1
CC1(CO)C2C3CC2[NH+]31
Cc1cc(N(C)C)co1
C1CC2(C1)OC13CC14C1C(O3)C2C14
C[NH+]1CCC1(O)CCO
N#CCC(O)CC#N
COCC(=O)OCCO
CC1(C)CCC([NH-])CO1
C1CC2CC3(C[NH2+]3)[NH2+]C2O1
CNC(=O)C(=O)O[CH+][NH-]
C[NH+]1C2CCCOC21
C1CC2OCCOC2[NH2+]1
CNc1[cH+]oc(F)cn1
CCOC(=O)NC(=N)N
C#CC1(O)CC([NH2+]C)O1
C#CC1C2CC(C)C12
CN(C)C(=O)C1(O)CC1
O=C1C=CC(C2CO2)N1
CCc1cc(CO)co1
[NH-]C1NC23CC(C2)C13O
N#CC12CC13CCC2N3
CC1CC23OCC12CC3=O
C#CC(C)C1CC2NC21
[NH-][CH+]OCC(F)(F)F
O=C1C2(CC2)CC2(CCC[NH2+]2)C12C[NH2+]2
CC12CC3C1C1CC14C3C24
Nc1cccncc1=O
CC12CC=CC1NN=N2
CCc1cc(O)on1
CCC12NC(=O)C1C2C
NCCC1OC=CC1=O
O=C1CC2(CC2)C(=O)CO1
Cc1nc(=O)ccn1C
CC12[NH2+]C1CC21CC[NH2+]C1O
CCOC1CCC(=O)O1
CC1(O)CC2NC21
Cc1ncc(CCO)o1
C#CCNc1ncco1
CCC(C=O)CC1CO1
C1=CCC2OC=CC2=C1
CC12OC3CC14CC42C3=O
CC12CCC3(NC3C1)O2
N#CC1NCC(=O)O1
C1CC23CC1COC2O3
N#CCC(O)C1CCC1
CC1C2CCC1C2C
O=CC1OCCC(=O)O1
CCc1nccc(F)n1
O=CC1C(O)C12CCC2
OC1CC1(O)C1CN1
C1=CCC2C=CC(C1)C2
OCC1(O)C2CCC1O2
CC1[NH2+]C2CC3(C)C[N+]4(CC4)C123
CC12[NH2+]C1(O)C[N+]2(C)C
CC1(C)C2OC3C2OC31
O=C1CC2(N1)C1COC2C1
[NH-]C1(O)OC=CO1
C1=CC2C3C1C1C3C[NH+]21
C#CC12COC(C1)C2C
C#CCC(N)(C#N)C#N
O=C1COC2=C1[NH2+]CC2
C#CC(C)C1CC(=O)N1
CC1C2C=C3NC31CC2
C#CCc1c[nH]c(=O)o1
O=CCC1(O)CC(O)C1
[NH-]C12NC1CC(=O)O2
COC(C)C1NC1C
C1C2OC2C2OC12
O=C1CCC2(CCOC2)N1
CC12CCC=CC1C2
CC(CCO)O[CH+][NH-]
[NH-][CH+]Oc1ccc[nH]1
CC1OC2(CC2)C(C)C1=O
C[NH+]1C2C(C)(C)CC21C
CC1(O)CC2(C[CH-]CO2)C1
CC1(C)CC2(CO2)C1=O
C[CH:5](CC1[CH2:2][CH2:2][CH2:2]1)C1CO1
CC1(O)CC12CC1CC1C2
CN=CNC(=O)N1CC1
ONC1C2CC3C2C[NH+]31
[NH-]C1OCC2OC2O1
c1noc(OC2CC2)n1
CC1(C)CC=C(O)CC1
CC1(C)C2C3CC2[NH+]31
OCC12C34C(O)C3C13C1(CO1)C423
Cc1cc(N)co1
CC12CC13OC2CC3=O
O=CC1NC=NO1
N#CC[NH+]1CCCC1
N#CC(=O)C1(C=O)CO1
CCC1(O)CC(C)(O)C1
OC1CC2(C1)CC1(C[NH2+]1)[NH2+]C2O
CC(=O)CNC(C)=O
CC1C2CCC(C)(C)[NH+]12
CC(=O)C(=O)NC(C)C
O=CC(=O)C=O
CC12CCC1CC1CC1C2
C1[NH2+]C2C1[NH+]1CC21C1CO1
C#CCC1OCC1([NH-])N
CC(C)C(=O)C(C)(C)O
Cc1cnc(O)c(C)n1
CCC1C(C)C1(C)C=O
CCOc1[nH]nnc1C
CC(=O)C1CC(C)(O)N1
Cc1cc(CO)cn1C
Cc1nc(O)c(C)[nH]1
CC(C)Oc1ccon1
OC1CCC=CCC1
OCCC1(CO)CC1O
CC1[NH+]2CCC3NC312
[NH-]c1[nH]cn[n+]1C(N)=O
O=C1CC2CCC2C1
CC1CC1C(N)C(=O)O
CC12O[CH+][NH2+]C3C1NC32
O=C1CC2(CO2)C12COC2
Cn1cnc(N)nc1=O
C1OC2C1C13CC(C1)C23
O=C1NCCCN=CO1
c1noc2c1CCCO2
CCC(C#N)C(C)C=O
C1[NH2+]C1[N+]12CC3C1CC32
Cc1cnnn1C=O
CC1(C=O)OCCO1
O=CC1(C=O)CCC12CO2
O=C1NC2C1C21CCO1
O=C1CCCC2(CC2)O1
CCOC1CC=CCC1
OC1CC12[CH-]CC1(COC1)C2
CC1(O)CC23COCC12C3
C[NH+]1CCC1(C)C(=O)[O-]
CCn1nnnn1
c1n[nH]c(N2CCC2)n1
CC1(NO)CC(C=O)C1
OCC12CCC1COC2
ONC12CC3(O)C1CC32
CC1OCC2(CO2)C1[NH-]
CC1C2C(=O)NC12C
CC1CC1c1ccon1
CC1OC1CC=O
C#CC1NC1C(C)C
CC1(C(N)=O)[NH2+]CCO1
CCOC1CC1O
O=CCNc1ccco1
CC1CC2CCOC1C2
CC(O)c1cc(O)on1
CC1(C)CCC=CCC1
C1CC1C1CC2OC21
CC#CC1CC(NO)C1
C1=CC2N=CN=NN2N1
CC1OC2C(C=O)OC12
C#CC1(O)CCCC1=O
CC1CC(C)(C)C1O
CC(=NO)C1C2CCC21
COCc1ncc(O)[nH]1
N#CC12CCC1OC2
C#Cc1cc(C=O)on1
COCC1NC=NC1=O
COC1CC23CC12CO3
O=C1CCC[N+]12CCC2O
Cc1nccc(=O)o1
CC1(O)CC=CC1=O
N#CC1OCCC12CC2N
Nc1nc(F)cc(=O)o1
CC(=O)C1(O)C2CC1C2
CC1(O)C(C#N)C2C[NH+]21
CCOCC(=O)C#N
COc1ncc([NH-])n[nH+]1
[CH+]1[NH2+]C2C(CC23CN3)O1
[NH-][CH+]Oc1ncc(O)[nH]1
C1=Cc2ccoc2CN1
CC12[NH2+]C1C1(CC(C#N)[NH2+]1)[NH2+]2
COc1occ(C)c1N
CC12CC(C=O)C1O2
CCOC1C2C3CC3C12
CCc1nccc(O)n1
NC(=O)C1CC1(O)CO
C1COC2COC2CO1
CC#CC#CC(C)CO
N#CC1(C(=O)C=O)CN1
C#CCC1CC1C1CC1
O=C1C2CC2C12CC(CO)O2
OC12CC13C1CC3[NH+]12
N#CC1(O)C=CCNC1
COC1CCC(NO)C1
C[N+]1(C)CC2OCC21[NH3+]
CC1(C=O)CC(=O)O1
COC12CC=CC1N2
CCC12CC1(C#N)CN2
O=C1CC2CC(O)C2O1
C#CC(C)CC(O)CC
N#Cc1cc([NH-])nn[nH+]1
c1onc2c1CCOC2
OC1CC2C3CC(C3)C12
CC(CO)OC1CCC1
CC(=O)C(C)C1CCC1
CC12CCC(OC1)O2
CC(=NO)C1CCCN1
N#CC(O)c1ncco1
C[NH2+]C1CNCC(=O)N1
C#CC1(C)CC(O)(O)C1
c1cc2c([nH]1)CCN2
[CH2+]C
O=CC12CC=CC1N2
CC1C(=O)CCC2NC21
C1C2CC3C1C3OC1(CC1)O2
OC1C2C=CC1C2O
Nc1ncc(C2CC2)o1
CC1(C)CCNC(=O)O1
CC#CC1(C)CC(O)C1
CC1CC2(CC(O)C2)C2CC12
Cc1n[nH]c2nnoc12
O=CCC1C2COC12
OC12NC3(O)C1CCC23
CC(C)NC1(C#N)CC1
CC[NH+]1CC1C1CCO1
N#CC1(O)C2C=CCC21
C#CC(C)[NH+]1CC1CO
O=C1CC2(CN2)C1CO
Cc1ncc(N)o1
CC12CCCCC1C2
C#CC1[NH2+]C([NH-])C2(C[NH2+]2)O1
N#Cc1nccc(=O)[nH]1
O=CC(=[N+]=O)C1CC[NH2+]1
C#Cc1nc(N)c(C)o1
O=CCC1CC12CCOC2
C#CCC1CC(C#C)O1
[NH-]C1NC(=O)CCC12CN2
N#CC#CC1CCCC1
Cc1c(O)cc(O)n1C
OCCc1nn[nH]n1
CCC1CCOC2OC12
CC1CC2([NH2+]1)[NH2+]C2CC#N
C#CC1CC1(C)C1CC1
CC12CC3OC1(O)C3C2
O=C1CC23C=CC(C2)[NH+]13
CC#CC(=O)C#N
Cc1oc(C)c(C)c1C
CC1C2C3OC3C12
C#CC1(O)CCC[N+]12CC2
Cc1cncccc1=O
C#CCCCC1CC1C
OC1CCCCCCO1
CC1([NH-])OCCCO1
COC1(C)CC2(CC2)C12CCO2
CC12NC1C1OC12
CC1CC2(CNC2=O)CO1
CC1C2OC(C#N)C12N
Nc1cc(O)co1
CC#CC(C)CC#N
CC1CC2(C)C=CCC12
CC12CC1(C#N)CN2
CCc1cc(C)c[nH]1
CC1C(C)C2(C#N)C[NH+]12
Cc1cc[nH]n1
CC1CC1(O)C1CCO1
CC1CC(=O)C1CC=O
Cn1ccc(N2CC2)n1
CC#CC1C2C3CC2[NH+]13
O=CC1NC(=O)CC1O
CCCCCC1CC1C
C#CC12CC13C(C)[NH2+]C3[NH2+]2
CC(C)C1CC(C)C1O
[NH-]C12COCC1C(O)N2
CC(C)C1OC1CC=O
N#CC1NC1(C#N)C=O
CC#Cc1n[nH]nc1N
C[n+]1cc[nH]c(=O)c1[NH-]
OCC1(C2CN2)CC1
C#CCN(C=O)C=NC
CC(O)C(C)C(=O)C=O
OCC[NH+]1CC1C1CN1
CC(C)(O)CNC=O
C#CC12[NH2+]CC1[NH2+]2
CNC1(O)CC12CC([NH-])N2
CNc1cc(N)n(C)n1
CC12C=CN(C=O)C1C2
O=C1CC2(OCCCO2)O1
O=C1C2CC=CCC1C2
CC12COC(C1)C2
OCCOc1ncno1
CCC1CC2OCC12
O=CC1C=CCOC1
CC1(c2ncc[nH]2)CO1
CCN1C(=O)C=CC1C
CC1(C)CCOC2OC21
COc1nccn1C
CCC(O)C1NC1CC
CC12CC[NH+]1C1[CH-]C3CC3C12
CC12C=CC(O)C(C1)C2
CC(C)(C)C1(C)CCO1
COc1ncc(C)nn1
C#CCn1ncc(C)n1
C#CC(O)CC(N)C#N
[NH-]c1cc(N)o[cH+]n1
OC1C2CC([NH+]3CC3)C12
C#CC1OC1C=O
O=CC1(O)CC2NC21
CNC(=O)N1C(C)C1C
Cc1nc(C)c(C#N)[nH]1
CC1(O)CC=C(O)CC1
CCC1C2CCC1O2
O=COCc1nnon1
CC1(C)[NH2+]CC12[NH2+]C2C#N
C1CC1C1CC2CC2C1
O=C1NC=CC2CC1C2
C#CC12C[NH2+][CH+][NH+]1C2
CC1(O)OCCC1=O
CNC(=O)n1cnnc1
C#CCCCC(C)O
C#CCc1nccn1C
CNC(=N)C(=O)OC
CC(C)C1CCC(=O)O1
CCC(C)(O)C(C)(C)C
CC1[NH2+]C12CC(C)(C#N)[NH2+]2
CC(O)C1CC(C#N)O1
O=C1CC23CC2(CO3)O1
C[NH+]1CCCCC1C#N
CC#CCN(C)C=O
C#CC1CC(O)(CO)O1
CC(=O)OC1C(O)C1O
CCCCNC=O
Nc1cc(C=O)cnn1
C#CCCC(=O)C#C
CC1=C(C)CC(C)C1
CC12CCC(CC1=O)O2
O=C1C=c2cc[nH]c2=C1
C#CCc1c[nH]c(=O)o1
OC1C2C3CCC2C13
O=CNc1cc(O)on1
CC(C)C(C#N)[NH+](C)C
CC12NC1C1(CO)OC21
CCC1C(O)C12C[NH+]1CC12
CC(O)C(C)C(N)=O
CNc1ccc(C)cn1
Cc1oc(N)cc1C#N
CO[CH+][NH2+]CCC#N
C#CC1OC=NCCO1
CCC1OC=NC1=O
N#CC12CC=CC1C2
N#CC1CC2(CC[NH2+]2)C12CC1[NH2+]C12
O=CC12CCC1C(=O)C2
O=C1C2([CH-]CC[N+]13CC3)CCC2
C#Cc1cnon1
O=c1cncno1
CC1C2(CC[NH2+]2)C23[NH2+]C2C[N+]13C
c1n[nH]c(NC2CC2)n1
COC1CC2OC2C1
CC1C2CC(C)(C)C1O2
CC(C)C1CC(=O)C1O
CC1(C#N)CN[CH+][NH2+]1
C#CCC1CC(C#N)N1
CC(O)(C=O)C[NH+]1CC1
CC12OC13CCC2CC3
CCC(CC)C1(C)CO1
CC(=O)O[CH+][NH-]
CC1(OC=O)CC2C[NH+]21
N#CC1NC23C[NH2+]C12[NH2+]3
CC1CC1NC=O
C#CCC1CC2CC12
C#CC1C(C)CC1OC
O=C1NCC2C3CC12C3
O=C1CC2CC(O)C2N1
O=c1[nH]ccn1C1CC1
Oc1cc2c([nH]1)OCN2
CC1(O)CC12CC1(C[NH2+]1)C[NH2+]2
O=C(CCCO)C1CC1
CC1(C2CN2)C[NH2+][CH+]O1
C1CC2CC3CC3C2C1
O=C1CC(=O)C2(C[NH2+]2)C12C[NH2+]C2
C[NH+]1CC1c1ccco1
O=C(CO)c1nnon1
OC1(O)CC2(CC2)CC12CCC2
Cn1ccnc1C1CC1
Cc1cc(CCO)on1
CCC1CC1C=O
CC1OCC12[NH2+]C1[NH2+]C12
O=C1CCC2(CC=CC2)N1
CCN(C=O)CC=O
[NH-]C1(O)[CH-]C=CNC1=O
C#CC1C=CC(=O)N1
COC1CCC2(CO2)C1=O
[NH-]C1COCC(C=O)O1
COC1CCC(=O)O1
O=Cc1nccc(O)n1
COC1CC(C)C1C=O
C[NH+]1C(NO)CC1(C)C
CC(=O)C1(C)OCCO1
C#CC1OC1(C#N)C#N
NC(=O)Cn1ncnn1
C[n+]1coc([NH-])c1C#N
COCCC1CC1(C)C
Cn1cc2c(c1)CNC2
CC(C)C12CC(O)(C1)O2
CCOC(=O)C(C)=O
Cc1cc(C2CC2)on1
Cc1nc(N=CN)no1
CC1C2OC(CO)C12
CCC1(COC)CCC1
OC12CC=CC=CC1C2
C#CC(C#C)C#C
C1CCC2=C(C1)OCO2
C#CC1OCCC12CC2
CNc1nc(=O)cco1
CCc1c(C)nnn1C
CC1CC2C1C2(C)C
CCC1(C)OC(C)C12CC2
C1OC2C1C1C3CC21C3
[CH+]1[NH2+]C2(CO1)COC1CC12
C#CC1CCC2(C)C[NH+]12
OCC1OCCO1
C1NC1C1[NH2+]C2CC2O1
Cc1ccoc(=O)n1
CCC#CCC(C)(C)C
C1=C2OC2c2cocc21
C#CC(C)(C)COC
NC(=O)C1CC2OC2C1
COC1C(O)C1C1CO1
CC#CCC(=O)C1CN1
C1C2OC3CC4C2C4C13
OC12CCC=CC1C2
COC1CCC([NH-])O1
CN(CCO)C(=N)C=O
Cc1occ2oncc12
CC1CC(C)([NH+]2CC2)O1
[NH-]C12CCNC1=COC2
COC12CC[NH+](C1)C2=O
COc1cc(C)[nH]n1
N#CC(=O)c1ncc[nH]1
Cc1occ(O)c1CN
N#CCOC1(C=O)CC1
CC1C(C#N)C23CCC12C3
Cc1[nH]c(O)c(O)c1N
[NH-]C1OCCCCO1
C#Cc1nc(C)c(N)o1
O=CCC(=O)C1CCC1
CC1[NH2+]CCC12CCO2
CC12CC(O)CC1N2
C1=CC2CCCC2C1
CC1(O)C2C=CCC1O2
CCC1CC12[NH+]1C3C14CCC41C34[NH2+]C241
CC#CC1OC2CC12O
C#CC1CC2(CO2)C1NO
CNc1ncc(N)nn1
COC1(C)OC(=O)C1C
COc1[nH]nnc1CN
NC1C(O)C1CC(=O)O
CC(=O)CC1NC1C
N=C(N)C([NH-])OC=O
CC12CC13C[NH+]3CCO2
CC(C)(C#N)NC1CC1
[NH-]C1NCC(=O)N1C=O
CCC1(C)NC1C(C)=O
CCCc1ncnnn1
CC(CO)OCC1CN1
[NH-][CH+]OC(=O)C(N)=O
Cc1cc(N2CC2)co1
C#CC12CC(C#N)(C1)N2
CC1(C)NCC12CNC2=O
CC1C2OC3CC3C12O
C#CCC1(C=O)CC1C
C#CC1(C)C=CCOC1
CC(=O)C#CC#N
C[NH2+]C1OC2C(O)C12
CC(C)C1(C)CC(=O)N1
NC1C=CC2(C=O)C[NH+]12
CCOC(=O)C1CCO1
N#CC(C#N)C(N)=[NH2+]
CCC(O)COCC#N
C1C2OCC2C2OC12
CC12CC=CC1CCO2
CCC1(C#N)CC=CC1
N#CC(CO)C(O)CN
O=c1ccc(CO)c[nH]1
N#CC1C2CC23CC(N)[NH+]13
CCC1CC1(C)[NH+]1CC1
CCC(C)CCCC=O
C#CC1C2CCCC12
N#Cc1cc(C=O)on1
CC1(C)CC2(CC(O)C2)C12CC2
CN1C(=O)CNC1N
COC1CC(C)(OC)C1
Cn1ncc(=O)c(N)n1
O=CC12C[NH+](C1)C2
Cc1cc(C2CN2)co1
C[NH+]1C2C3(C)OC2(C)C13
O=CC1[NH+]2CC1(C=O)C2
OC1CCCCC12CO2
O=C1C=CCOC1CO
CC1[NH2+]C12C[NH2+]C21CC(=O)N1
CC1(O)C2CCC21
CCC12CC(C1)[NH2+][CH+]O2
C#CC(=N)NC(=O)CC
CC1(C)CC2(C)OC12
O=C1NCC[NH+]2CC1C2
C#CC(C)C1(C)CCO1
CCc1c(C)nnn1C
CCc1cc(CC)on1
Cn1cccc1C1CO1
CC12CC(O)[NH+]1CC2=O
C#CC(C=O)(CO)CO
O=C1CC2CCC(O)[NH+]12
COc1ccc(N)cn1
CCC(C)(C=O)C(C)O
OCC1CC2(CO2)C12CO2
CC1CC1
CC1(O)CC(C)(C#N)N1
O=C1C=CC=CCCN1
O=C1NC2OCOC12
O=C1NCC2=C1C(O)N2
CC(C)C1C[NH+]1CCO
OCC1(O)CC2(O)NC12
CCNCc1ncco1
CC1OC2CCC12
CC(C#N)C1(O)CC1
CC1(C=O)CC(C#N)N1
C#CC#CC1CC1OC
C1=CN=C2C=CON2C1
CC(C=O)n1cccc1
CCC1C2CCC1CC2
CCC(O)C1CC1CO
CC12C=CC(OC1)OC2
C1OC2CC3CNC3=C12
N#CCC1OC2CC1C2
NC(=O)C12CC1C(O)O2
C#CC1C(O)C1C#C
O=C1C2CC1CC1(CC1)C2
CC1NC2(CN2)C(C)C1=O
CCC1OC2C(CO)C12
C#Cc1cc(CO)[nH]n1
[NH-]c1n[nH+]cc(F)c1N
CC1C=CC=CC=CC1
CNC(C)(CO)C(=O)O
CC1CC1CNC(N)=O
CC1C2NC2C2NC12
CC12CCC1NC(=O)O2
CC1NCC(=O)C12COC2
CCC1CC2(CC(C)C2)C12CC2
NCC(N)(CO)C(=O)O
CC(O)CCC#N
N#CC(=N)NC1CC1O
CC1(COCC=O)CN1
OCC12[NH2+]CCC13CC3[NH2+]2
C#CC1(C)CC(C=O)C1
C1[NH2+]CC2(C[NH2+]2)CC2=C1N2
CC1C=CC2OC2C1C
C1CC2C1CC1CC2O1
CC1C(=O)CCCC1=O
CC(C)C1([NH-])OC=NO1
N#CC#CC1CC([NH-])O1
O=CC12CCC1(O)O2
CNC1=NC([NH-])OC=C1
CN1C(=O)C2OC21
C#CC1(C=O)CC=CC1
CC(O)C(C)C(C)(C)C
CC1C2C3NC3(C)C12
C#CCC1(C2CO2)CO1
CCCC1CC([NH2+]C)O1
COc1cc(N)n(C)n1
N#CC1CCN=CO1
OC1CCC12COC21CCO1
C[NH2+]C(C)OC(C)(C)C
Cc1nc(F)cc(=O)o1
CC1OCC2CC[NH+]2C12C[NH2+]2
CC1(C=O)C=CCOC1
O=C1CC(C(O)CO)O1
CC#CCC[NH+]1CC1C
CC(O)C1(C)OC1C=O
COC1(C)CC=CC1=O
C1CC23C1C2C1NC13
O=c1[nH]ccn1C1CC1
CCCC1(O)CC1(C)C
CC1C(COC=O)[NH+]1C
O=c1cc(F)oc(F)c1
CNC1CC(C)(C#N)N1
CC1(n2cnnn2)CC1
C#CC1C[NH+]1C(C)C=O
C#CC1(C)CC(OC)C1
CC1C2CC3(CCOC3)C12
OC1CCC2CC2C1O
CCC1CN=COC1C
COC(=O)C1(C=O)CN1
CN1CCN=COC1=O
[NH-][CH+]OC1C2[NH2+]C3(C[NH2+]3)C21
Cc1[nH]cc(O)c1N
N#CC1([NH-])OCC1CO
C1CC2(CC3CC2O3)O1
[NH-]C1OCC1(O)CCO
C[NH+]1CC(NO)CC1=O
CCc1n[nH]nc1N
N#CC12CC(NO)(C1)O2
c1nc2oc[nH+]n2[nH+]1
C1=CC2OC23OCC13
C#CC1(C)C[NH+]1CCO
O=C1CC=C2NCC12
COC1CC1
C1=C2OCCC2CC1
COC(=O)NC(C)=N
CC(C)(C=O)C(=O)C=O
C#CC1NC1CC(C)O
COCC1CC1
CC12CC13NC2CC3=O
CCCC1(CO)CO1
O=CCC(C=O)C=O
CC1(CO)C=CCOC1
C#CC1OC1CCO
CC1OC2C1C2(C)O
CN(C=O)c1ccon1
CC1NCC(=O)N1C
C1=CC23[NH2+]CC2([NH2+]3)OC1
O=C1OC(O)C2COC12
COCC(OC)C1CO1
COC1(C)C2CCC1O2
OC1(O)C2CC2C12C=CCC2
COc1cc(N)co1
N#CC(N)(C#N)CN
CCC1CC1C(=O)C=O
N#CC1CC12CCOC=N2
CC(C)C(C#N)C(N)=O
CC1(CO)OCC2OC21
CC(O)c1ncc(N)o1
CC1C23OC4CC2(C)C13O4
CC(=O)CCC(C)C=O
CNC1C=NCC1=O
CCC1OC(CO)C1C
c1[nH]nc2c1CCC2
[NH-]C1OCNC(=O)O1
O=CC1C2CCCC1C2
Cc1cc(CC=O)[nH]n1
CC12NC1(C=O)CO2
O=CNC1(O)CC2(CO2)C1
CCC(C)NC(C)C#N
CC1(C(O)C=O)CCO1
C[NH+]1CC2COC=NC21
CNc1nccnn1
CC1(CC=O)CC(=O)C1
CC1(C)CC1C#CCO
C1=CC2ON=CC2CC1
CC1(O)C2[NH2+][CH+]OC21
O=C1OCC2CC2O1
Oc1c[nH]c(O)c1
C1CC1C12CC[NH+]1CC21C[NH2+]1
C#CC12CCC1(C)C1CC12
Cn1cccc1C1CO1
C1=CC(C2CO2)COC1
CC1C[N+]12CCC2=O
N#Cc1n[nH]nc1N
CC1C(O)C=C2C(O)C21
O=c1ccnc[nH]1
C1COC(C2CO2)O1
C#CC12N[CH+][NH2+]C1C2C
CCCC1(C)OC1C=O
O=C1OC2C(O)C12
CCC12CC=CC1C2
Cc1ccc(CO)n1C
CCCc1cc(N)c[nH]1
CC1C2C3NC3(C#N)C12
COC1CCC(=O)C1
CC12CC3CC1C3O2
C#CC1C(C)C1(C)CC
C[NH2+]C1CCC(O)CO1
CC1(O)NC(=O)CC1=O
CC#CCC1C[NH2+][CH+]O1
C#CC1(O)CC2=C(C1)O2
CC#CC(C=O)COC
C=NCN
CC(C)(C)[NH+]1CC1CO
N#CC1(O)CC(O)C12CC2
O=C1OCC2(CC2)C1CO
CC12NC1C1(C[NH2+]C1)[NH2+]2
CCC12CC(C)(O)C1N2
C[NH+]1C2C3(C)OC2(C)C13
c1cc(N2CCC2)n[nH]1
COC12C[NH+](C1C)C2C
O=C1CC=CC=CCC1
Cc1occ(CO)c1N
C#Cc1cncc(C)n1
Cc1noc2c1CC=C2
COCC12CC3(CC[NH2+]3)C1[NH2+]2
CC(C)(C)OC=O
OC1[NH2+]C2(CCC2)C2(C[NH2+]2)C12CC[NH2+]2
CC1(C=O)C2CCC1O2
COCCCC1CCO1
CCC1[NH+](C)C1(C)C#N
COCC1C2C[NH+]3CC123
CCOCC(=O)OCC
c1[nH]nc2c1C1(CO1)N2
N#CCC1(N)CC2C[NH+]21
Cn1cnc2c1CNC2
CC12CC3C(C=CC31)O2
C1CC1C1OC1C1CN1
Cc1ncc2n1C=CC2
C#CC1C2C=CC1OC2
OC12CCC13CCC2CC3
CC12CC(C1)[NH+]2CC=O
COC12CC[NH+](C1)C2=O
CC12C=CC(C1)OC2
C#CC1CC=CCC12CC2
CC1(C(N)=O)CC(O)C1
N#CCC(N)C(F)(F)F
C1COC2OC2C1
Nc1nc(C2CC2)no1
CC1(O)CC(O)C1O
COCC1(O)CC1
CC1C2C3CC2[NH+]13
CC#Cc1nc(O)n[nH]1
CC1[NH2+]C(C)(CO)CO1
CC1CC(NO)C1
CCCN(C=O)C1CC1
CC(=NO)c1cc[nH]n1
CCC1C=CC(C#N)O1
C#CC(C#N)C(C)(C)C
C1CCCOCC1
COC12CC(C=O)(C1)N2
CC1(O)[NH2+]CC12[NH2+]C1CC12
CCC1C2CC(C#N)C12
CCC1CC(=O)O1
CC1(C)C2CC(O)C21
CNC12CC(C#N)[NH+]1C2
CCC(CC)CO
O=c1ccc(=O)ocn1
C1=CC2C=CC1C1OC21
COC1CC[N+]12CC2C
CCn1nncc1C
CC1([NH-])OCCC12CC2O
CCCn1ccnc1C
c1nnoc1C1CN1
[NH-]C1C=C[C+](CO)NO1
CC1CC2(CC2)C2(COC2)O1
CNc1ncc(O)[nH+]n1
O=C1C2CCC3C1OC23
Cc1cnc(O)c(F)n1
CC1(C)CC=CC2CC21
C1CC([NH2+]CC2CC2)O1
O=CC1(O)CC=CC1
CC12CCC1CC(=O)O2
O=C1CCC2OC1C2=O
CC1[NH2+]C2CC2(C=O)O1
C#CCC(O)C(C)(C)O
[NH-]C12COC=C1CC2O
[CH+]1[NH2+]CC2(CC3NC3C2)[N+]12CC2
C#CC(CCO)CCO
CC[NH+]1C2CCOC21
Cc1[nH]c(O)c(N)c1O
Cc1n[nH]c(O)c1C#N
Cc1nccc(CO)n1
CC(C=O)C1NC1CO
COCCOC([NH-])C#N
CC1(O)C2CCCC1O2
CCC(O)C1CN=CO1
CC1=CCCN=COC1
CC1(C)NC(=O)C2OC21
C1OC2OC1COC21CC1
O=C1C=CNC1[NH+]1CC1
CC(C)OCC1(O)CC1
N#CC12CC1CN2C=O
CC12C=CC3OC1C3N2
ONC1CC(C2CN2)N1
CC1C=CCOC12CC2
CC(=O)Nc1cnno1
CC12CC13OCC[NH2+]C3[NH2+]2
Cc1ncc(C(N)=O)o1
COc1cncc(N)n1
C#CC#CCC1(C)CN1
C1C2C3COC34C1CC24
O1[CH:4]2[CH2:4][C:4]12[NH+:2]1[CH2:2][CH:2]2[CH:2]1[CH2:3]2
[NH-]C1CC2CC2C(O)O1
C1CCCC2CC2CC1
COC1CCC(C)O1
CC(=O)COCC(C)C
CCC(C)CC#N
Cc1nn(C)ccc1=O
C[NH+]=C(N)C(O)C(=O)[O-]
CC1C2C3(C)CC12C3
CC12CC=CC1C1OC12
[NH-]c1[nH+]c2[nH]cnc2o1
C1=C2OC23CCC3C1
C#CC(=O)c1cc[nH]n1
CC1(C#N)CCC(O)O1
O=C1C=Cn2cccc21
C#CC(C)n1cccc1
CCC1CC(O)=CC1C
C#CC(CC)CC#CC
C1CC23OC4CC12NC43
C#CC1OC1C(C)CO
COC1C2CC(C)(C)C21
O=CNC1CCCCO1
CCCC1(CO)CN1
CNC(=O)C1OCCO1
CCC#Cc1cc[nH]n1
C#CC1[NH2+]C12[NH2+]C1CC2C1
OC12CC3(C[NH2+]C3)C3[NH2+]CC31C2
CC12CC(C1)C2
O=C1OC2COCC1O2
CC12CC(O)C1C1CC12
CC1CC(C#N)(CO)N1
CCOC(C=O)COC
CCC1(C)CC(OC)C1
CC(O)c1cc(O)co1
N#CC1(C=O)OC1CO
C[NH2+]C(C)OCC1CN1
CC1OC2C1CC21COC1
CC1C=CC(C)(O)OC1
OCC1CC2COC2C12CC2
CC(C)C1CC1(C)C=O
[NH-]C1CC(CO)C(O)O1
C#CC12CCC1(C)CO2
N#CC1C2(CC2)CC12CN2
CCC(O)C1(O)CC1O
C#CC(C#N)NCC
CCC1CC([NH2+]C)O1
COC1(CO)CC(=O)C1
CC1C(=O)C=CC1C#N
C#CC1C=CC(C#N)O1
CC1C(O)CC12CC2O
C[NH2+][CH+]OC(=O)C(C)O
CCC1NC1(C)CC=O
CC1(C)CCC12CCO2
C1CC2NC2OCO1
CC1CC(=O)C(C=O)O1
C1C2NC2C1[NH+]1CC1
O=c1[nH]nc(F)cc1F
CC(=O)C(=O)C(C)C
OCC12C3C45CC34C13C[N+]23C51CCC1
C#CC1(C#N)CC(=O)O1
C[NH+]1CC2(C)CC12O
[NH-]C12C=COC1OC=C2
c1cnn(C2CCO2)n1
C[NH+]1C2CC(C)(C=O)C21
CC12CCCCC=C1C2
Cc1cc(N)n(C=O)n1
C[NH2+]C1OC2C(O)C12
CC1=CC2CC1C(=O)O2
[NH-]C1OCC(=O)N1C=O
CCC1C2C3C(C)[NH+]2C13
CC1[CH-]C2(C[NH2+]2)C2[NH2+]CC12C
OC12CCC3(CCC3)C1C1CC12
CCC12NC(=O)C1C2C
CC1C2COC3CC12C3
CCC1CC(CC=O)O1
N#CCNC1C(O)C1O
C#CC12CC1N[CH+][NH2+]2
CC12CC13[NH2+]C3C1CC[NH2+]C12
O=c1ccnc(CO)[nH]1
C1C2[NH+]3C45[NH2+]C34C3C24C[N+]34C15
O=COC1C2C3CC3C12
C#CC1(C=O)CC(C)C1
O=C1C=CC(O)OC12CC2
O=CCC12NC1CC2=O
C#CCc1cc[nH]n1
OCC1CC=CC1
CCc1cc(NC)co1
CC1(C)CC2COCC21
CC1(O)CC(O)(C=O)C1
C1CC2(CO2)CC2CC12
C1C2OC3OCC3C12
CC#CCn1cnnc1
CC(=O)C(C#N)C(N)=O
CC1(C=O)[NH2+]C2(CC2)C12CC[NH2+]2
O=CCC(=O)NC1CC1
C#CC1CNC(=O)CO1
CCC(C)C(C)C(N)=O
C#CC12NC1C1CC12
O=CNC(C=O)C1CN1
N#CC1OC2CCC12
O=CNC(=O)N1CC1
CC#CC(=O)C(C)C=O
CC1(C)CC=CC1=O
C#CC1[NH2+]C12CC([NH2+]C)[NH2+]2
CC(C)C1(C2CO2)CO1
CC1(C2OC2C=O)CC1
CN(C)C(=O)OCC#N
N#CC[NH+]1CC1
CC1(C)C2C3CC2(C)C31
C#Cc1ncc(C#N)[nH]1
O=CNC(CO)C1CC1
COc1noccc1=O
Cc1ncn(C)c(=O)n1
O=C1CC2NC2C(O)N1
O=CNCc1nnon1
O=C1[NH+]2CCC1(O)CC2
C1CC(C[NH+]2CC2)O1
O=C1NCc2cnnn21
Cc1nc(C2CN2)no1
CC1CCN=COCC1
O=CCC1CCOC=N1
C#CC(C)C[NH+]1CC1C
Cc1[nH]c(C)c(O)c1N
CC(C)N(C)C(=N)C#N
C#CC1CC2(CO[CH+][NH2+]2)C1
CC1CC(O)(C=O)C1=O
C#CC(O)C#CC1CN1
C#CCNC(=O)COC
C#CC(O)C(O)C#C
C#CC1(CO)NCC[NH2+]1
C[NH2+]C1C=CNCCO1
CC(=O)CC12C[NH+](C1)C2
O=C1CCCC(O)CO1
C#CC12[NH2+]C3([NH3+])C1CC32
OC1CC=CCN=CO1
CC1CC23CCC12CC3O
CC1CCC(=O)CN1C
CC#CC(=N)NC(C)=O
NC(=O)C1(CO)CCO1
CCCCC(CC)CO
CC(=O)COCC(C)O
O=CN1C2CC3OC2C31
CC1C2CCC2[CH-]C12CC1CC12
COC1OC2CCC21
C[NH+]1C2C=CC(=O)CC21
COC1CC1(CO)CO
O=CC1(O)CC=CC1=O
CCC(C)CC(=O)C=O
CCC12OCC1C[N+]21CC1
N#CC1OC([NH-])CC1O
NCC(N)CC(=O)O
O=C1CC(CO)C12CO2
CC1CC2C3CC12C3
CC12CC1CC21CC=CC1
O=c1ccoc(O)c1
C1COC(C2CN2)O1
CCCOC(C=O)CC
CCC12CC(C=O)(C1)C2
CC1(C#N)CC2(CC2)C1
C#CC1[NH2+]CC(C)[N+]12CC2
CCC1CC1(O)CO
CC(=N)NC(=O)C(N)=O
CC1CC2(CC2C=O)C1C
CC1CC(=O)CC1O
COC(C)(C=O)CC=O
CC1CC=CCC1(C)O
CC[NH+]1C2C3NC2C31
CC(C)C1(C)CC1CO
O=C1C2CCC1C2=O
CC1C2CC3C([NH+]13)C21[NH2+]C1C
N#CC(=O)C1CC(O)O1
COc1cnc([NH-])c[nH+]1
CCC[NH2+]C(CO)OC
COCC1(C)CC2(CN2)C1
CC1C(C#N)C(C)[NH+]1C
CC1(C)CC2OC2C1
C1CC23CC2C(CO1)O3
CC1C(=O)C(C)(C)[N+]12CC2
C#Cc1cc(C#N)co1
Cc1ccc(=O)[nH]c1F
NC1[NH2+]CCC12OCCO2
C#Cc1oc(=O)[nH]c1C
Cc1noc2ncoc12
CC(=O)NC(C)CC=O
O=C1CCC2OC2O1
C#CCC(=O)CO[CH+][NH-]
ONC1(O)CC2C(O)C21
CN(C=O)C1CC=CC1
[NH-]C1C[N+]2(CC2)C2(C[NH2+]C2)CO1
O=C1C2CNCNC1C2
CC1(C(=O)N2CC2)CC1
CC(C)C1CC(=O)C1C
O=CN1C=C2CC2C1
CC12CC(C#N)=CC1N2
CC1(O)CC2(C[NH2+]2)C2(CCC2)[NH2+]1
COc1nc[nH]c(=O)n1
CC1(CO)CC2CC21
CC(C)(O)C(C)(N)C#N
C#CCC[NH2+][CH+]OCC
CCC(=O)NC1(C)CC1
c1c[nH]c(CC2CO2)c1
CCC(O)(CC)C(C)O
CC1C2C=CC1C2C#N
CC1C2OC(C3CO3)C12
CC1[NH2+]CC2(C[NH2+]C2O)[NH2+]1
CC[NH+]1CNC(=O)C1[NH-]
O=CC1CC=CC(=O)C1
CC12CC1C1C3C[NH+]1C32
CC#CCC1(C=O)CN1
O=C1C=CNCCCO1
CC(=O)C(=N)NCC#N
C#CC1C(OC)CC12CC2
CC1CC2(CCO2)C1CO
CC1(O)CC=C2CC21
CC(C#N)C1CC2NC21
Oc1cc2c([nH]1)CCO2
CC1CC2[NH+]1C2(C)CO
[NH-]C1=NC(F)=COC1N
CC12CCC(OC1O)O2
Cn1cc(N)cc1C#N
[CH+]1[NH2+]C23NC4C2[NH2+]C43[NH2+]1
CC(C#N)CC(O)C#N
NC1CC1(O)C(=O)O
N#Cc1cc(N)on1
COC1OCC2C(O)C12
CC1C=CC(C(C)O)O1
O=CCNCC=O
CC12COC3NC3C1C2
O=C1CC(C2CN2)O1
CNCc1ncn[nH]1
C[NH+]1C2C3(C)CCC21O3
CC1(C#N)CCC1
O=CC1NC1CO
C1=CC2(CC2)C2(CC2)C2COCC12
CC1CCC(OC=O)C1
CC(=O)C1CC=CC1=O
N#CC1C2CCC3(CC3)[NH+]12
O=CNC=NCC1CN1
O=C1CC(O)C12CCCC2
CC[NH+]1CC2COC21
CC#CC1CCC(C)O1
CC12CC3[NH2+]C1C3([NH3+])O2
CN1C(=O)C2C(O)CC21
C#CC(C=O)OC1CC1
CC1(C)OC1C1CO1
CC1(O)CCC=CCC1
CC12CC[N+]1(C)C1(C2)[NH2+]C2[NH2+]C21
CCc1cc(CC)[nH]n1
OC1C2CCCC2(O)C12CC2
C#CC12CC=CC1N2
COC1CC1C=O
O=CC1C2CC3OC3C12
CCC(C)OCC1CC1
C#CCC1(O)CC(C)O1
O=CNc1nccnn1
C1C2C1C1C3OC3C21
O=CC1CC=CCOC1
CC1CC2COC12O
O=C1[NH2+]C2[NH2+]C12
C#CCNC(C#C)C#N
CC1OC1c1ccco1
C#CC1CC(CC#N)O1
O=C1OCNC2CCC12
COCC1(C2CO2)CC1
NC(=O)C1NC1CC=O
O=C1NC2CC2C2(CCN2)N1
[NH-]C1CNC2(C[NH2+]2)C(=O)[NH2+]1
CC(O)CO[CH+][NH-]
N#CCOC1CC(=O)N1
OC1C2CC2=CC12CCC2
CC#CC(C)(C)OCC
N#CC12OC1C1OC12
CN(C)c1onnc1O
NC(=O)c1cnccn1
O=c1ncnc[nH]1
O=CC12CCOCC1C2
C#CC(C)C(C)CCO
C#CC(O)(C#C)COC
O[CH2:3][CH:4](O)[CH:6]1[C:6]2(CC2)[C:6]12CO2
C1CC2COC2C2(C1)CO2
CC1(C(N)=O)[NH2+]CC12C[NH2+]2
N#CC12NC1C=CC2=O
CC1CC2(COC2)C1C=O
C#CCC1COC(N)[NH2+]1
C#CC[NH+]1CC1C#N
C[NH2+]C(C)OC(=O)C#N
CNc1n[c+](C)cco1
CC12C(C=O)C1C1CC12
OC1(O)C2CCC1CC2
C#CC1(O)CC2(C[NH2+]C2)C12C[NH2+]2
CC1OCNC(=O)C1C
C[NH+](C)C1(CO)CCO1
CC#Cc1ccn(C)n1
CCC12CC=CCC1C2
C[NH+]1C2CC1C2
C1Cc2onnc2N1
CNC(CO)C(=O)OC
O=CCCn1cnnn1
C#CC#CC(F)(F)F
CC(C)C(=O)C1CC1
CNC1(C#N)CCC1O
[NH-]C1CC(=O)C2(CCC2)N1
N#CC1(C=O)C(O)C1O
CC1C[NH+]2CC2CO1
CC1C=NC(=O)C(N)N1
c1ncn2nncc2n1
CC(=O)c1ncccn1
CC1NC1CC(O)CO
O=CC12NCC1(O)C1CC12
CN(C)C(=O)NC(N)=O
CC1(O)CC(O)C12CC2
CC1CCC(O)(C=O)O1
C#CC1(O)C2CCC1C2
CC(C=O)(C=O)CO
[NH-]c1co[cH+]c(F)c1N
CCCC1CC1CO
CC1COC(=O)C(C)O1
O=CCNc1[nH+]cno1
O=C1CC=C2C3NC3C12
C[NH+]1C2C(=O)CC21C=O
CNC1(C)CC([NH-])O1
CC1(O)CC2C(O)C21
CC1(O)CCC(=O)CC1
CC1CC1CC#N
[NH-]C1CCC([NH+]2CC2)O1
COC1CC12CCCOC2
NCc1n[nH]c(O)c1O
CC1C=CC2([NH2+]1)[NH2+]C2C=O
CC1(C#N)C2OC([NH-])C21
n1nc2onn[n+]2[nH]1
C#CC#CC(=O)C(C)C
Cn1cnc2conc21
CCC1(C#N)CC(O)N1
CC(C#N)C#CCC#N
C#CC(C=O)OC
CC1(C)OCC(=O)O1
CC(C)C1CC(=O)C1C
CC1CC2C(=O)C1C2C
C#CC1C2CC(CC)C12
CC1(CC(O)C#N)CO1
N#Cc1ccnc([NH-])[nH+]1
CN=CNC(C)=O
C[NH+]1CC2C=NOC2C1
COC1CCC2(CC2)O1
OCC(O)C1(O)CC1O
N#CC12CC=CC1(O)C2
OCCOCC1CC1O
CC1CC2(C)C(C)[N+]3(CC3)C12
CC1CC2C(C#N)C12
OC1C2CCC1C21CO1
O=CNc1cc(O)c[nH]1
O=C1NC2CC2(CO)O1
C#CC(C)(C#N)C#N
O=C1C2C(O)C1C2CO
CC12CCOC1CC2
C1CC23CC4OC2(C3)C14
C1CC2CCC3(CC3)C2C1
Cc1nc(=O)cco1
CC(C[NH3+])C(O)C(=O)[O-]
O=C1CC(CCCO)C1
CCCCCC(O)CO
CNc1cc[cH+]oc1[NH-]
FC(F)(F)c1cc[nH]n1
CCC1(OC)CC(=O)N1
c1ncc2c(n1)CCO2
COC1C2C=CCC1O2
CC1(C2CC(=O)O2)CO1
CCc1[nH]cc([NH-])c1O
CC1(C)C=CCC1(C)O
CC(=O)C1NC1(C)C
CO[CH+][NH2+]CCO[CH+][NH-]
C#CC1(OC)C2CCC21
OC12C3C1C14CCC15CC25C3O4
C#CCCCCC(N)=O
CC1OC1CC#CC#N
COCC(C#N)C1CO1
CC1CCC=C(O)C1
COC(=O)CC(C)=NO
CC1(C#N)C(O)C1O
C#CC1(O)CC2(CC2)C1C
O=CC(O)C1CC(=O)O1
CC1(O)C(N)C1(C)C#N
C#CC1CC1(C#C)C#N
CC1OC1C1OC2CC21
Cc1noc(C)c1C#N
[NH-]c1[nH]nc(OC=O)[nH+]1
CC1CC(O)C1O[CH+][NH-]
CCC12CC3(C)C1CC32
CC1NCC(=O)C12COC2
CCC1(C#CC=O)CN1
C1=CC2(CO2)CC2OC12
C#CC(COCC)OC
C#CC1C(C)[NH+]1C1CC1
CCOCC1(CO)CO1
C#CC1C(CC)C1(C)O
OC1CC2([NH2+]1)[NH2+]C1CC3CC31O2
OCC1CC(NO)O1
C[NH+]=C(N)c1nnc[nH]1
CCCC1(O)CCCO1
CC1(C)CC2OC2C12CN2
C1[NH2+]C2C[NH2+]C3OC23[NH2+]1
CC1OC2OC2C1C=O
CC1(O)C(O)C=CC1O
Oc1n[nH]c2c1CC=C2
O=C1CCCC(=O)NC1
CC(C)CC(=O)CC=O
CC(=O)C1CN1C=O
CC12CC=CC1C2
Cc1oc(N)c(N)c1N
O=C1NC=NCC1CO
OCC1OC2CCC=C12
CCOC(=O)C(=O)CO
CC(CNC=O)C1CO1
N#CC1CN1C(N)=O
COC1CC2C(C)CC12
OC12CCC13COC(C2)C3
C#CCC(CC)C(C)=O
CCC1CC12CC=CC2C
N#CC(N)(C#N)C(=N)N
COC1(C)OC=C([NH-])O1
CCCC1CC2OC12
COC1(C)CC2(CN2)C1=O
CC1(C)CCC2(CO1)CO2
CC12C[NH+](C1)C2CCO
CC1(O)C2CC(=O)C1N2
Nc1ncc(NC=O)o1
CCc1cc(C#N)[nH]n1
N#CCC1C2CCC1C2
Cc1occ2oncc12
CC1OC12CCC[NH2+]C21C[NH2+]1
CC12OCC(O)C1CO2
C#CCC(=O)CCC#N
CC(C)C1CC1(O)CO
COC1NC=CN1
O=CCNc1ncc[nH]1
CCOC1C=CC(C)O1
CC1C2CC(C=O)C12
CC(C)C(C)C#CCO
C#CC1N=COC=N1
CC(C)c1ccon1
C#CC1NC1CC(N)=O
C1COC2(C[NH2+]1)OC1CC12
O=c1cc[nH]c(O)n1
CC12CC(O)N1C=CN2
CCC(O)C(C#N)C=O
CC#CC1(N)CC(=O)O1
N#CC([NH-])OCCCO
C#CCC#CC(C)CO
COCC12CC(O)(C1)C2
CC(=O)C12CN1CC2=O
C[NH+]1C2C=CC13CCC23
Cn1cc2nc[nH]c2n1
O=CC(CO)C1CCC1
CCC1(CO)CC(=O)O1
CC(C)(O)C1CC2OC21
CC(=O)C12CC(N1)C2=O
[NH-]c1[nH+]c(F)c[nH]c1=O
C1=CCOCC2(CC1)CO2
OC1CC2(CCC2)CCO1
O=CCn1ccnn1
CC1CCC2(CO2)C(=O)C1
OC1CC2C=CC(O1)O2
O=CC1(CO)CC2OC21
OC12C3CC1C1C3C[NH+]12
CCCC1CC=CC1=O
COc1[nH]cc(N)c1C
CNc1ncc(C=O)[nH]1
CC1(OC=O)CC=CC1
C#CC1(C)CCC(C)O1
CC1(C2CN2)[NH2+]CCO1
CC12CC(O)CC1N2
C#Cc1cc(C#N)c[nH]1
CCCC1CC(NO)C1
O=CNc1cnno1
C[NH2+]C1(O)C=NC=NO1
CN=C(N)C(=O)C1CC1
CCC1(CC)NC1C#N
COc1n[nH]c(O)c1O
OCC1C2C=CC1C=C2
CC1(C)CC12CCCO2
C[NH2+]C1NCC(=O)C12CC2
CC1C2C3C([NH+]12)C3(C)C
Cc1nccc(=O)n1C
O=C1CC2CC[NH+]1CC2
C[NH2+]C1OCC1(C)CO
O=CC1OC1C1CCO1
CC1CC1(C=O)C1CO1
CC1(C)NCC2(CN2)C1=O
CC1CNCC=CC1=O
CC1[NH2+]C([NH3+])(C#N)C1C
CC(=O)C1OC1C(N)=O
CCCC(O)C#N
CNc1nc(O)no1
CC12CC1(C#N)C1(C[NH2+]C1)[NH2+]2
C#CC1CC1C(C)CO
C#CC(C#C)C(=O)NC
O=C1NC2CCC=C12
CC1OC(=O)CCC1=O
CC#CCCCCCO
COCC1[NH2+]C12C[NH2+]C21CC1
C1OC1C1C2C3NC3C12
Cc1ccnc(C)n1
CC1OC1(C)C[NH+]1CC1
O=C1C2NC1C2CCO
C[NH+]1C2(C)CCC12C#N
CC12CC1NC(C#N)[NH2+]2
N#CC1([NH+]2CC2)CCC1
CC1(C23CC(C2)C3)CO1
CC1OC2C(=O)CC12O
CNc1cc(C)n(C)n1
N#CC1(O)OCCC1=O
Cc1n[nH+]c([NH-])nc1F
CC1(C#N)CC1C=O
CC(=O)OC([NH-])C(C)C
C#Cc1cc(N)c[nH]1
Nc1ccc(=O)oc1N
C#CC1(C)OCC(=O)O1
C#CC(=O)C1CC=CC1
CC12CC1(O)C1CC12
c1nnnc(C2CO2)n1
C#CC(C#N)C1CC1C
COCC1(C#N)CC1C
OC12CC3NC3C1N2
C1[NH2+]CC2C1C1COC1C21C[NH2+]1
COC(C)C1CN1C=O
N#CC1C=CC2(CC2)OC1
CC(=O)OC1CC(C)C1
C#CC1(C)CC2(CN2)C1C
O=Cc1nnc(C=O)o1
[NH-][CH+]OC(=O)COC=O
CC1C2CC3OC3C12
CC1(C)C2COC1C2O
N#CC1(N)C2C3CC2[NH+]31
CCCc1cc(C)on1
CN(C)C=NCC(=O)O
CNC1CC2(CN2)C1NO
Cn1cccc1CCO
CC12CC3(COC3)C1(O)C2
C#CC(C#CC)NC=O
O=CC1C2CC2C12CCCC2
O=CNCC1CN1C=O
COC(=O)C1CC(=O)O1
c1[nH]nc2c1CC1OC21
C#CC1C[NH+]1CC#CC
C#CCC(N)(C#C)C#N
CNc1ncc(F)n[nH+]1
CC(=O)C1(CO)C[NH+]1C
CCCCC1CC([NH-])O1
CC1OCC2OC12
CCC1([NH-])NCC(=O)N1
CC1(O)CCC(C#N)C1
N#CC12C[NH+](C1)C2CO
COCC1C2COC12
N#CCOC(C#N)CN
C#CC1(OC)CC=CC1
C#CC1CCC1(O)NO
OC1CC(O)(C2CC2)C1
C#CCN(C=O)C(C)=O
CCC1(CO)CN1
COC1CC2[NH+]3CC12C3
COc1ccn[nH+]c1[NH-]
CCCC12CC(O1)C2=O
C#CC#CC1(C)CCO1
ONC1CCCCCO1
CC1C2CC3(CC(=O)O3)C12
[NH-]C1OCC(=O)C1C=O
CC12CC([NH2+]1)C2([NH3+])C=O
C[NH2+][CH+]OC(=O)CC=O
C#Cc1ncnn1C
Cc1onnc1C#N
Nc1cc(OC=O)on1
CCN(C(N)=O)C(N)=O
COC1CN=CNC=N1
CC(O)C(=O)C(O)C=O
CC1(C)[NH2+][CH+]NC1[NH-]
O=CC1(C=O)CC=CC1
CCCC(=O)NC(C)=N
OC1C(O)C1C1CC1
CC(C)C#CC1C[NH+]1C
C[NH+]1CC2(CC2)C12CC(=O)C2
CC[C:4]12CCO[C:4]1(C)[CH2:4]2
O=CC1CC2COC1C2
CC1(CNC(N)=O)CC1
CC1(O)OCCC(=O)O1
C[NH+]1C2C3C(=O)C2C31C
COC12CC(C)C1O2
C[n+]1cn[nH]c(=O)c1[NH-]
CCC12CC(C)(C1)C2C
C1CC2C3CC1C2CO3
CCC1(OC)CC=CC1
CC12OC([NH-])C1C1NC12
CC1(C)OC2CC21CO
COCCC1CC1C#N
O=C1CCOC(=O)CO1
CC1C=CC(=O)O1
C1CC23COC2CC13
COC12CCC1(C#N)C2
CC(C)c1ncnn1C
N#CC12COC(C1)C2=O
OCC1CCC2(CO2)O1
C#CCC#CC(N)=O
N#CC12CC1C1(CCN1)C2O
COC1C2CC(C)C21
CC1(CO)CC12C=CCC2
N#CCCC1CC2OC12
CC1(CO)CCN=CO1
CCCC([NH-])OCC#N
COC1CC(C)C1NO
C1CC23OC2C12CN23
CC1(C)CC2(C)NC12
CC(=O)C12CC(=O)N1C2
CC(C)C1CC(C)C1O
NCc1cc(O)cnn1
CC1C(=O)C2(C[NH2+]C2)C12C[NH+]1CC12
N#CCN(C=O)C(N)=O
CCCC(C)[NH2+][CH+]OC
C1OC2CC3OC1CC23
CCOC(C=O)C(C)=O
CCC1(CCC=O)CC1
N#CC1(C2CC2)CCO1
COC1CC=C(O)C12CC2
c1cc(CC2CN2)no1
CCOC1CCN1C=O
CC1C2C3C[NH+]2C1(O)C3
CC1CC2C3C=CC2C13
CNC=[NH+]C(C#N)C#N
CCC1(C2CO2)NC1C
CCC#CC1CC([NH-])O1
O=CCN(C=O)CCO
COC(C)C1CC1OC
CC1CNCC=CC1=O
CC1(C)C[N+]12CC1CC12
[NH-]C1CC(OCCO)O1
CC1CC=CC(C)(C)C1
[NH-]C1OC2(CC2)CC12COC2
CNc1noc(N)c1N
N#CCC1=CNCC1=O
N#CC1C=CC(C#N)O1
CN1C(=O)C2C1C2(C)O
FC(F)(F)C12CC(C1)C2
ONC1CCC12C[NH2+][CH+]O2
CC1(O)NC2NN=CC21
CCCc1cc(O)c[nH]1
O=COCC#CC1CC1
CC(=O)OC([NH-])CCO
N#CC1C2CC(O)C12
CC(C#CCCO)=NO
CCC1CC(C(C)O)C1
Cn1ccc(=O)nc1F
COC1C2CC(=O)C1N2
COCCC(C)(C)O
CCC1C2CC(=O)C1O2
CC1=CC2NC2(C)C1
CC1CC2C1CC2(C)O
C1=CC2NC2C2(CC1)CN2
N#CC1CC(C2CO2)O1
C#CC(CC)C1CCO1
CC1=CC2C=CCC1C2
CC1CC(=O)N2CC2O1
CCOCC(=O)OCC
O=CC(O)C1CO1
OC1CC2(C3CO3)NC12
N#CC1C=CC(CO)O1
CC1(C#N)CCC(O)O1
O=C1NC23CCC2OC13
[NH-]C1CC2CC(CO1)C2
CC1(C)CC(=O)C(=O)C1
COCCC(C)(C)C#N
N=C(N)c1ccon1
COc1ccc(C)cn1
CC1OC2(CC3OC32)C1[NH-]
Cc1nc2c(o1)C=CC2
OCC1CC=CCC1
C1=C2OCCC2C2(C1)CO2
CC1C2CCCOC12C
C#CC(C)(C#C)OC=O
CC(O)(C=O)C(=O)C#N
O=C1CC2(CCOC2)O1
C[NH+]1CC2(CC(O)C2)C12CCC2
[NH-]C1(O)CCCC(=O)O1
Cc1ncn(C)c(=O)n1
CC1CC=CC2(CO2)C1O
OCC1OC1C1CN1
C#CCOC1CC1(C)C
COCc1onnc1C
C1=NCCCCCCO1
COC1(C)CC1C(C)O
COCC(C)C1(C)CO1
O=C1CCCC(=O)NC1
CC1(C=O)NCC(=O)[NH2+]1
O=COCCC1(O)CC1
O=C1NC23CCC12O3
C#CC(=O)NCCO
CC1NC2(CNC2O)C1=O
CC1C2(C[NH2+]2)CC12C[NH2+]C21CC1
[NH-]c1ccn[n+](C=O)n1
NC1(C(O)C(=O)O)CC1
O=C1CCC(O)CC12CO2
OC12C34CC35C4C13CC32C51CCC1
Cc1onnc1CO
C#CC(C)(O)CCCO
N#CC1CC2(CC([NH-])N2)N1
C1CC23CC2C12COC23
N=C(C=O)N1CC=CC1
C#CC12CC(C)(C1)C2C
C#CCC1CC(=O)O1
C#CCC1(C)CC1O
CC1C=CNCC(=O)O1
CC12CC3(C1)C(=O)OC23
CC12NC3(C#N)C1NC23
CN(C=O)C(=O)C#N
CC1(O)CC(=O)C(O)C1
C#CC(CC)OCCO
CC1(O)CC=C(C=O)C1
C#CC1OC1C=O
O=C1CC2OC2O1
C[NH+]1CC1C1CC(=O)N1
CC1NC(=O)CC1=O
CC1(O)C2CC2CC12CCO2
O=CC(=O)OC1CCC1
CC1CC2(O)CCC12
COC1CC2=CCCC21
C#CC(C)(O)C1NC1C
[NH-]C1([NH-])C=COCN1
C#Cc1nccc(C)n1
CC[N+]1(C)CC2(C[NH2+]2)C1O
C#CC(C=O)OC(C)[NH-]
CC1(C)CC=CC12CCC2
OC1(C2CC2)C2CCC21
C1CC12COC1[NH2+]C1[NH2+]2
Cc1ncc2n1C=CC2
CC1(C)C=CNC1=O
CC1OC1COCCO
ONC1CCC12OCCO2
NC1=CC(=O)CCOC1
Oc1noc2c1COC2
CC#CCNC(=O)CC
CC1(O)C=CCOCC1
C1=NC2C3CC2C3CO1
CC12COC(C1)C2C#N
CCC1C2CC1C1(C[NH2+]1)[NH2+]2
OC1(O)C2C3CC2[NH+]31
O=CC1CC2NC12
COCC(=O)C(O)C=O
CC12CC1C(O)(O)C2O
CC(C=O)[NH2+][CH+]OC=O
C1CC2(CN2)C2NC2C12CN2
CC1OCCCC12CO2
O=CC1C23C45CCC42C24CC2(O5)C143
O=C1C2CCC1CC2
CC1C2NC(NO)C12
C#CC1C(C)C2NC12C
C#CC1(O)CC=CC1C
C#CC1CC1C1CCC1
CC(O)CC12C[NH+](C1)C2
CC1(C2CO2)CC([NH-])O1
OC1OC2C1C2C1CO1
CCC1C2OCC23CC13O
COC1C(C)C1C#N
C#CCC(=O)NC(C)C
Cc1ncc(C2CO2)o1
COCCC1(C)CC1C
Cn1nnc2[nH]ccc21
Cc1nc(O)c(O)o1
CC12CCC1CC21COC1
CNC1(C=O)C(O)C1O
Cc1nc(CCO)n[nH]1
Nc1nc([N+](=O)[O-])no1
OCC(O)CC1CN1
CC1=CC2CC(C1)O2
C[NH+]1C(C#N)C1CCO
CCC1C2COC12
N#CC1NC(=O)C1N
CC1C2C3OC3(C)C12
CCC(=NO)C(C)C
C#CC#CCCC(C)=O
COC1CC2COC1C2
C1=CC2CC3(CO3)C2C1
CNC1C(O)C1(C)C#N
C1CC2=C(C1)C1(CCO1)O2
OC1CC1c1cnno1
CC(O)C1(C)CC2CC21
[NH-]C1(C=O)OCCCO1
O=CN1C2CC(=O)OC21
CC#CC(C=O)[NH+]1CC1
C#Cc1cc(CO)c[nH]1
C#CC1(C#N)C(O)C1O
C1CC2(CC3(CCC4CC43)C2)O1
CC1C[NH+]1CC[NH+]1CC1
Cc1occ(N)c1CO
N1C2C1C1NC21
CC1CCC2(CCC2)CC1
CC(O)c1cnnn1C
N#CC(=O)c1ncc[nH]1
CC12NC(=O)NC=C1N2
OCC1C2CC3NC3C12
CC12COC3C1C(O)C32
CC1CC2(C)CCC=C12
CC(=O)CNCC#N
CC1CC23CC(O)[NH2+]C12[NH2+]3
CC(O)C1NC=CN1
C#CC(CCC)COC
CCC(=O)C1CC2NC21
COC1CC(C)(C)C1C
CC1(CO)CCC2(CC2)O1
C#CC(=O)COC1CC1
CCc1ncc(OC)o1
ONC12COC(C1)C2
Cn1cc(O)c(O)c1O
C#CCNc1ncco1
N#CC1(C=O)CN[CH+][NH2+]1
COC(C#N)CC=O
CC1(C2CC(O)C2)CC1
OC1CC12C=CCCO2
C1=CC2(CC1)COC21CC1
CC(O)(C=O)C(=O)C=O
C1CC2(C[NH2+]C3(COC3)C2)O1
CCCC1(CO)CCO1
NC(=O)c1ccco1
OCCOC1CCCO1
C1C23C4OC5C6C4[N+]64CC24C153
C1CC2CC3(CC3)CC2O1
C#CCCCC(C)C=O
ONC1(O)CC2CC21
CC12CCC3(CC3C1)O2
NC(=O)C1(O)CC(O)C1
OCC12CC3C[NH2+]C31C1(C[NH2+]1)[NH2+]2
NC1CN=C2NN=CN21
OCCCOCCCO
CC(=O)C1OCC2CC21
N#CC1(CO)CC(=O)N1
CCOC1(C(C)=O)CC1
OC12CC3(CC=CC3)C1O2
NC1OC=CO1
CC(CCO)C(N)=O
C#CC(C)C(C)CC#N
CC1CNCC(=O)N1
CC1CCC([NH-])CO1
C1=c2ncoc2=CC1
N#CCc1cc(O)c[nH]1
CC1C2CCC1C(=O)C2
CC1(O)CC=CC1C=O
CCC1OCC1([NH-])C=O
CC(CO)C(CO)CO
C#CC#CC1(CC)CC1
CC1(C)CC23CC[NH2+]C12[NH2+]3
CCC(C)(C)C[NH+]1CC1
CC(CC=O)[NH+]1CC1C
CCC1CC2C(C)C2C1
O=C1C2CCC13CC23
CC(C)C(C)C[NH+]1CC1
C#CCC1(C)CC(=O)N1
COc1cc(C)co1
Cc1c(CO)ccn1C
CCC1C2CC(C)C12
O=Cc1cncc(F)n1
OCC#CCC(O)CO
c1ncnc(C2CO2)n1
CC1(C)C=CN(C=O)C1
OCC1(CC2CC2)CN1
C[NH2+]C1OCC12CC(C)O2
Cc1cc(N)co1
N#CC1(O)C2C[NH+]3CC231
CC1C2CCC2CC12CCO2
CC(C)(O)C1(O)CC1O
N#CC1CCN=CO1
Cn1ccc(=O)nn1
COC1CC(CO)C1C
COC1(C)CC=CC1
CN1C(=O)CCOC1[NH-]
CC1C[N+]12CC=CC2C#N
N#CC1CC2(CN2)C12CC2
Oc1[nH]cc2[nH]nnc12
CC1C(O)C12COCOC2
Cc1ncc(O)o1
CC12[NH2+]C(NO)C1[NH2+]2
COC1C(CO)C1CO
CCC1OC2C(O)CC12
C#CC1(O)CC(CO)C1
CCCC1NC1CC=O
CC(=NO)C1C2CCC21
C#CC1OC1CO
OC1C2C=CC13CCC23
CC1=C(O)C2(CC2)C(C)C1
N#CC(C=O)N=CN
CC1(CC#N)C(O)C1O
CCc1nc(N)no1
CC1(C)C2CCC23C2CC2C13
CNC1=NNC([NH-])=CN1
[NH-]c1c(O)cn[nH+]c1N
C[NH+]1CCC1(O)C#N
NC1[NH2+]C(C=O)C2OC12
CC(=O)N(C)C(=O)CO
N#CC1[NH2+]C2CC2O1
CC1(C#N)CC=CC1=O
OC1C2C=CC(O2)C1O
OCC1OC2(C=CCC2)C12CC2
CC(=O)C12[NH2+]CC1C[NH2+]2
CCOC1CC(C=O)C1
COCCC1C(C)[NH+]1C
CC(=O)Cc1ncc[nH]1
Cc1cc(C(C)O)co1
CC1(C)[NH2+]CC(CO)O1
C#CC1NC1C1CCC1
C=NC1(C)[NH2+][CH+]NC1[NH-]
C#CC(=O)N1C(C)C1C
C#CC1CCC(CO)O1
O=CC1CCC2(CC2)O1
C#CC1(C#C)CC([NH-])O1
COC1C(O)C(C)C12CC2
O=CC1CCC=CCC1
Cc1oc(=O)[nH]c1CO
CC1C(C)C23NC12NC3=O
N=C(NC=O)C1(O)CC1
CC(C#N)CC1CC1C
OC1OC2C1C2C1CO1
CCC1C2C3CC1C1(C[NH2+]1)[NH+]32
CC1(C)CCC(C)(O)C1
[NH-]c1[nH+]cc(C2CO2)o1
[NH-][CH+]OC1CCCCO1
COC(=O)C(=O)C#N
N#CC(CN)[NH+]1CC1
C#CC1CCC=CC1C
[NH-]C1OCC12CC(CO)N2
COC1CCC(O)CO1
COc1ncc(C)nn1
CC1CC1(C)C[NH+]1CC1
C#CC(=N)N1CC1C#N
[NH-]C1(O)OC[NH2+]CC12C[NH2+]2
CC1C2C13CC1C(C3)C12C
COC1C2C=CC1C2=O
OC1OC2CC3CC312
CCOc1cc(N)co1
OCCC1(O)CC=CC1
CC1C2OC([NH-])C12C=O
CC(O)C1(N)CC([NH-])O1
O=C1NCC2(CN2)C2CC12
CC1([NH3+])C=CC(C=O)[NH2+]1
C[N+]1(C)COC2(C[NH2+]C2)C1
C#CC12CC(O)C13CC3O2
CC12CC3C[N+]4(CC4)C31C[NH2+]2
C1COC([NH+]2CC2)C1
N#CC1C2COC12
CC1(CCCC=O)CC1
C[NH+]1[CH+][NH2+]C2(C#N)CC12
CC1C2COC23OC13
CCC12OC1C1C(C)C12
[NH-]C1=NC=CON=C1[NH-]
Cn1cc(N)cc1CO
O=c1cc2n(nn1)CC2
O=CCC1(O)CC(=O)C1
CC(NC=O)C1CN1
CC(C)C1OC2CCC21
N#CC1(O)C2CC(=O)C21
CCc1[nH]c(N)cc1N
O=C1NCCC12CN2
C(CC1CC1)C[NH+]1CC1
C#Cc1cc(O)n(C)n1
c1cnc2oncc2c1
CCCCC#CC(C)C
C[NH+]=C(N)C(C#N)C#N
C1CC2CC(O1)C1OC21
C1[NH2+]CC2C1[NH2+]C21COC1
C1CC23CCC1C21C[NH+]3C1
C#C[CH:2]1[CH2:3][N+]2(CC2)[C:5]1(C)C
COCC(CO)C(N)=O
COCC#CC(=O)C=O
CC1C2C=CCOC12C
CCC(C)CCC#N
CC#CC#CC=O
CC12CC=CC1C(=O)C2
OC1C2CC1(O)O[CH+][NH2+]2
CC(C)Oc1ncco1
C=NCN
c1oc[n+]2cn[nH]c12
CC#CCC1CC(=O)C1
N=C(N)C(=O)CO[CH+][NH-]
CC(CO)OC([NH-])C#N
[NH-]c1[nH]nn[n+]1CCO
CN(C)c1nc(O)n[nH]1
CC(C)C12OC13C(O)C23
CC1CCC12[NH2+]C1[NH2+]C12
COCC(C=O)OC=O
O=C1NCC2C3CC12C3
CC1=CCNC(=O)C1C
CC12OC(=O)CC1CC21CC1
CC1=CC2CCC(C1)O2
C#CC(N)(C#N)C(=N)N
Cn1cccc1[N+](=O)[O-]
CC12CCOC1C[N+]21CCC1
CCOC1CCC(=O)O1
O=C(CO)C12C[NH+](C1)C2
CC12NC1C1C(O)C12
CC1CC1
C#CC1C=CC(CO)O1
N#CC1C2C3C=CC2[NH+]13
CCC1(C#N)OCCO1
OCC(O)CC[NH+]1CC1
O=COc1cn[nH]n1
CC(C)C1C2COC21
C#CCC1(O)CC1O
C#CC1(C)C2C3CC2[NH+]31
COC(C)CCNC=O
COCC1(COC)CC1
O=C1CC23CC12O3
C[NH+]1C2(O)CC1(NO)C2
N#CC[NH+]1CCCCC1
CC(C)CC1CC(=O)O1
C1CC2CC3CCC23O1
CC(C)(C)[NH+]1CC1C=O
[NH-]c1nn[nH+]c(N)c1O
COC1CCC(=O)O1
O=CNC1CC(=O)C12CC2
CC1CC2C(CCO)C12
CCc1cc(C#N)co1
CNC1C(C#N)C1C=O
CC1(CC#N)CCC1
CCC(C)(O)C(C)OC
O=C1C2C3CC4CC14OC32
CC(C)CCC1CC1C
CC1C(C(N)=O)C1(C)C
CC1(O)CCC2(O)CC12
O=C1CCC(CO)O1
C[CH:5]1[NH2+:5][C:5]12C(C1[CH2:3][CH:7]3[NH2+:7][C:7]4(C[NH2+]C4)[C:7]13C)[CH2:2]2
C[NH2+]C1(O)NCC12CC2
C#CC(C)(C)COC
CC12CCCC1C1(C[NH2+]1)C1(CC1)[NH2+]2
COC1CC2(CC=CC2)C1
CC1C=CCN(C=O)C1
N#CC(=O)OC1CCO1
CC1(C)CC(O)C([NH-])O1
CCOC(C)CCO
CC1CC23CC(CC12)C3
Cc1cc(=O)c(C)c[nH]1
OCC12C=NNC1CN2
CC1(C=O)C=CNC1
CC1(O)CC2OC21
O=C1NC2(CCC2)C12CCN2
CC1CC2(CCC2)CCO1
CC12CC[NH+]1C1(CC1)CC2O
C#CC(C)OC=O
CC12CC=CCCC1C2
NC(=O)CC1CC2OC12
O=CC1N=CN=NN1
Cn1ccc(C(N)=O)n1
CCCC1C[NH2+][CH+]O1
CC1C2C1C1(C=O)C[NH+]21
C#CC(C=O)OC(C)[NH-]
O=C1CC(CO)C2(CC2)N1
CC1CC1C1OC1(C)C
CNc1c[c+](C)[cH+]o[nH]1
OC1CC2NC2C1
OC1OCC2CC2C12CC2
CCCC1CC1C(C)O
CC1C2C3CCCC2C13
C1CC1C1C2CCC1C2
OC12O[C:6]13C[C:6]23[O:2][CH2:4][CH3:3]
CC#CC(C)CNC=O
[NH-]C1[CH-]C=COCC1=O
Oc1[nH+]nc2[nH+]c[nH]n12
CCC1([NH-])CC(C)(O)O1
Nc1[nH+]nco1
CC1(C=O)C2C3CC2[NH+]31
N#CCN=CNCC#N
NC(=O)CC(O)C1CO1
N#CC1NC1CC(N)=O
C#CC1[NH2+][CH+]NC1(C)C
C1=NC2ON=NC2=CN1
Cc1[nH+]c(F)cnc1[NH-]
C#CC12CC3(C[NH2+]3)CC1C[NH2+]2
CC1OC2C1CC21CC1
OCCc1cnno1
CC1OC1C(=O)C(=N)N
C#CCC[NH+]1CCC1=O
Nc1cnc(N)c(=O)o1
Cc1ccn(C(N)=O)n1
O=CC1CC2(C[NH2+]2)C12C[NH2+]C2
O=C1CC2OCC12CO
CC(O)C1(C)[NH2+]C12C[NH2+]C2
O=CC12CC=CC1C2
CC1C2CC1OCO2
CC1C2C(O)CC12C=O
Nc1ccc(F)cn1
C1=NC2CC3NC2C3O1
NC(=O)NC1CC1
COC(=O)C(C)C(C)=O
C1=CC2(COC2)CC12CC2
CC(O)c1[nH+]cc([NH-])o1
N#CCN=C(N)C#N
COC1([NH-])NCC(=O)O1
Cc1cc(C)n(C)n1
CC1(CC(=O)C=O)CO1
CC12NC13CCCC2O3
C#CC1C=CCOC1
Cc1ccc(=O)[nH]c1
C#CC1CC(C2CN2)O1
CC(=O)Cn1cccn1
CCOC1(C#N)CCN1
O=CN1CC=CC(=O)C1
N#CC1CC2OC2C1
CCCC1CC1
O=CCC1CCC2(CN2)O1
COC1COCC(C)O1
CC#CC(C)(O)C(N)=O
CCN(C=O)C(N)=O
[NH-]C1=NC(F)=C(O)OC1
CC1(C)[NH2+]CC(CO)O1
CC1C2CC2C12COC2CO
CC1(OC2CCC2)CC1
NC12CC1C=CC2=O
CC(CCCCO)=NO
C1CC2OC(C1)C21CN1
COCC1(C)CC(=O)N1
CCCC(C)C(C)=O
COC1CCC(=O)CO1
N#CC1(C#N)CN1C=O
O=c1nconc1O
C#CC(=N)NC(=N)C#C
C#CC[NH+]1C2CCC21
CNc1cnc(C)[nH+]n1
Nc1ncc(CC=O)o1
c1cc(C[NH+]2CC2)no1
CC12OC1C1COCC12
C1=CCCOCCC=C1
CC(C)C12CC=CC1O2
CC1(O)C2C=CCC1C2
O=CCC1CC2(CC2)CO1
CC1CC2(O1)OC1CC2C1
CCNC(C#N)CC#N
C#CC1OC1CNC=O
O=COC12CC3CCC31C2
c1nnnn1CC1CN1
Nc1ncc(NC=O)o1
CCCC(=O)C(C)O
C#CC1C2CCCC12
CC[NH+]1CC1C(=O)C#N
O=CNC1CC2OCC12
Cc1[nH+]nc([NH-])nc1F
CCC1(CCC#N)CO1
CCC12CCC1O2
N#CC1(CO)CC(O)C1
C1=C2[NH2+]CNC2OCN1
CC1[NH2+]C12[NH2+]C1(C)CC12O
N#CC1(O)CC=CC1O
O=Cc1cnnn1C=O
CCC1CC1CCOC
CCC(O)CC(O)C#N
[NH-]C1=NOC(N)C(F)=C1
C#CC(=O)CCCO
C#CC(OC)C1OC1C
N#CC1C(O)C12CCO2
CCCC(O)C(=O)CC
CCOC1(C)CCC1
CNC(=O)C1CC(O)C1
COc1ncc(O)nn1
[NH-]C12CCCC1=COC2
Oc1cnc(O)c(O)c1
C#CC1CC(C)=CC12CC2
OC12CC1(O)C1CC=CC12
CCCC12NC3C1NC32
C#CC(C)OCC
C#CCCCNC(C)=O
OCC1NC1C1CCC1
CC1CCC(=O)CO1
C[NH+]1C(C2CC2)C1(C)C
C#CCNc1ccon1
CCC1(C)NC1(C)CO
C[NH2+][CH+]OC(C)(C)C=O
CC(O)C(C#N)[NH+](C)C
C[NH+]1CC2(CCCOC2)C1
OC1CC2(C1)CC1(O)CC12
CC(=O)NCC1(O)CC1
N#CC12CC(O)(C1)O2
CC1CC(C2CC2)C1=O
C#CC1(C#N)CC(O)O1
OCCOCC1CC1O
OC1(C2CO2)CC2CC21
CC12CC(O)(C1)C2C=O
CC(C)C12OCC1O2
[NH-][CH+]OC1CC(=O)C1O
C1OC2CC1[NH2+]C1(C[NH2+]1)C2
COC(=O)C(C#N)OC
C1OC2OC1C1CC2O1
CCC(=O)CC1CCO1
CC1C=CC(CC=O)O1
CC(C)Cc1ncc[nH]1
O=COCC1(O)CC1
CC1(O)C2CCCC21
Cc1ccnccc1=O
OC1(O)CC23CC12N3
O=C1CCC12CC=CC2O
CC1[NH2+]C12C[NH2+]C21CC([NH-])O1
CC(=O)C(O)C(C)C
CCC(C)C(CC)CO
CCC(O)CC#N
CC(C)OC(C#N)CN
NC(=O)C(=O)OC1CC1
O=CC12[NH2+]C1C1(C=CC[NH2+]1)[NH2+]2
[NH-]C1C=CCOC(=O)N1
O=C1OC2CC2C2CCC12
CC1CC(C)(O)C1O
COC1C=CC(CO)O1
Nc1cc(CC=O)co1
Cn1cc(O)c(CO)n1
CC12C[NH+]1C1(CC(CO)C1)C2
CC12OC1(CO)C1CC12
[NH-]C1OC2C=CC1OC2
CC1C2C1C1C2C1(C)O
CC1C(C2CO2)C12CCO2
CC1(C)C[NH2+]C(C)(C)O1
C#CC12CC1(O)CC21CCC1
CC1[NH2+]C12CC(C#N)[NH2+]2
CC12COCC1C13CC1(C3)O2
CC(=O)N1CC1C(C)O
Cn1ncc([N+](=O)[O-])n1
O=C1C2CCC2(O)C12CCN2
CNC1NC(=O)CC1=O
Cc1[nH+]c([NH-])cn1C=O
CC1(O)CC1OC(N)=O
CCC#CC1CC(C)O1
CC12CC3(COC3)C1(C)O2
N#CC(N)C(N)C1CO1
N=C(C=O)NCCO
Nc1cnc(N)o1
CC#CCCCC(C)O
CC12CC(C)(O1)C2O
OC1NC2=C(N1)OCO2
N#CCCC1[NH2+]C12C[NH2+]C2
C#CC1CCC(CO)O1
NCC1(C(=O)O)CCO1
C[NH+]1CC1(C)CO
O=C1OC2COCC1O2
CC12COC34C[NH+](C13)C24
CC(CO)CNCC#N
O=C1[CH-]CC2(CCC2)C2(CC2)N1
CC1(CO)[NH2+]CCO1
CCC(=O)c1ncno1
CC(C)COC(=O)C#N
C1CCCCC1
CC1CC2(CNC2C#N)C1
O=CC(=O)C(=O)CCO
OC12CC3OC1CC32O
CC1=CC2CC1CO2
C1CC2(CC3NC3C2)O1
N#CC1C2CC3C[NH+]2C31
CC1CCC(=O)CO1
C#CCCC(C#C)C=O
N#CC12C[NH2+]C1C[NH2+]2
CCC1(O)C2CC1[NH+]2C
O=c1ccnc(CO)[nH]1
CCC1(O)NC2(CN2)C1=O
[CH2+]c1c(N)c[cH+]oc1[NH-]
CC1(NO)CC(O)C1
CCC12CC(C#N)[NH+]1C2
N#CC1CCC(=O)CO1
OCC12CC13CC(O)C3O2
OC1C=c2cn[nH]c2=C1
CC1(O)CC1C1CC1
Oc1nc(C2CN2)no1
CC1C2C(=O)CCC12O
OCC1(CO)CCO1
CC1CC=CCC1C=O
C#CC(C=O)C=O
O=CCn1ccc(O)n1
O=C(CO)C1(O)CCO1
C[NH+](CC=O)CCCO
C1COC2(C1)CCOC2
CCC1C2NC(C#N)C12
CCCC(C)C(=O)C=O
CC(=N)NC(=O)C1CN1
O=CNC12C[NH+](C1)C2
N#CC1C2NC(=O)C12
OC1OC2CCC1CC2
Cc1nc2occc2[nH]1
Cc1cc(O)c(F)cn1
CC1(C2CO2)CC(O)C1
CC1CC(O)CC1(C)C
[NH-]C1C=C[C+](CO)NO1
[NH-]C1CC2(CCO2)CO1
[NH-]C1CC(NC2CC2)O1
C#CC(C)(C)C(O)CC
CNc1cc(O)c[nH]1
CC1(C)OCCCCO1
C1CC2CCCC2C1
N#CC1C2C3CC2[NH+]1C3
[NH-]c1occ2[n+]1CC=C2
Cc1ncc(O)n1C=O
CC1([NH-])C2COCC1N2
CCC1CC(=O)C1C=O
C#CC(OCC)C(N)=O
O=CC1CCC=C(O)C1
C#CC1CC(C(=O)O)N1
COCc1ncnn1C
OC12CCC1[CH-]CO2
N#CCNCC(O)C#N
O=Cc1ccoc(=O)n1
[NH-]c1cc[nH+]c(F)n1
C#CCC#CCC=O
O=CC12OC1CC2=O
CC(=O)COC([NH-])C=O
COC(=O)NC1CC1O
N#Cc1nc(=O)cco1
C#Cc1coc(C#C)c1
CC1(O)C2C3C=CC2[NH+]31
CC12CCC1[N+]1(CC1)C2(C)C
NC(=O)Nc1ncco1
C[N+]12CCC1C1(C[NH2+]C1)C1(CC1)C2
CC(C)[NH2+]C(C)OC=O
CCC1(C)C2CC1C2O
C1CC23CC[NH+]2C3O1
CC1(C)C2C3C=CC2C31
CC12C[CH-]C3(O)CCC31C2
N#CC12CC(C1)C2=O
CC#CCC(O)C(C)=O
C1C2C3[NH+]4C5CC14C51CC231
C[NH2+]C1CC(C=O)O1
OC1CC1(O)C1CCO1
CCC1(C)CCC12CO2
COC(=N)NC(=O)CO
COC(=O)c1ccon1
Nc1noc2c1CC=C2
CC#CC1CC1(C)C#N
CC1C(=O)CC=CC12CN2
Cn1nc(N)nc1C#N
OC12CC3C4C(OC41)C32
N=C(N)c1n[nH]nc1O
CCOCC(=O)CC=O
COCC1(CC=O)CN1
COC1CC1C1(O)CC1
C#CCC(C#C)[NH+]1CC1
COC1C2NC(C#N)C21
OC1N=Nc2[nH+]nnn21
OC12CC=CCC1C2
C#CC(=O)NC(N)=NC
CCOCC(C)COC
Cn1c(O)ccc1CO
CC(C)C(O)C1(O)CC1
O=CC1CC2CCC12
CC1(O)CC2C1C2(C)O
CC(C)c1ncco1
O=[N+]([O-])c1ncnnn1
COCC1(C)CC1C#N
COCC1C(C)C1O
CCC1C2OCCOC12
COC1NC(=O)C12CNC2
C1CC2(CC3CC3O2)C2CC12
[CH+]1[NH2+]C2COCC2CO1
COC1OC2(CC2)CC1C
C1=CCC2(CCC1)CCO2
O=c1ncnc[nH]1
N#CCC1(C#N)CO1
CC1(C)C=CNC(=O)O1
CN=CN
Nc1ncc(C=O)o1
CC1CC=CC(=O)CO1
N#CCC1C2C3NC3C12
C#CC1OC1C#CCC
N#CC1NC1C1CN1
C#CC(=O)NCCC#N
O=C1C2CC3(CNC3)C1N2
N#CCC1NC1CC=O
O=CC1C2CC(O)C12
CC(C=O)C[NH+]1CC1
C#CC(C#CC)CCO
C#CC1CC=CC12CCO2
CC1(C)C2CC(NO)C21
CC1C=CN(C=O)C1
COC1(O)CC12CNC2=O
CC12CCC1CC21CC(O)C1
CC12CC(O)C1CC2=O
CC1(O)CC(=O)CC1O
O=C1C=CC2COC1O2
[NH-]c1n[cH+]occc1=O
Oc1[nH]cc2[nH]nnc12
C#CC(N)C(N)C(N)=O
N#CC1(C#N)NCC1O
[NH-][CH+]OC1(C(N)=O)CC1
CC12CC(O)C3(CCC3)[NH+]1C2
N#CC1CCC(C=O)N1
CC1(C)CCCC2(CO2)C1
c1cc2c[nH]cc2[nH]1
C1CC2(CN2)C(C2CO2)O1
CC(O)C1CC2(C[NH2+]1)C[NH2+]2
C[NH2+][CH+]OC1(C)CC1O
COc1cn(C)c(=O)o1
CCC1CC1(O)C(C)=O
CC1CCCN1C=O
CC1(C=O)[NH2+][CH+]NC1=O
CC12CC13[NH2+]C31C3C4C5(C[NH2+]C452)[NH+]31
Cn1cnc(=O)nc1O
C=NCN
COC1CC(C(C)C)O1
CC1CC1OCC1CN1
Cn1ccnc(F)c1=O
CC12OCCC1CO2
O=CC1[NH2+]C12CCC(=O)[NH2+]2
COC1(C)CCC12CC2C
CNCc1nccnn1
COC1CC1C#CC#N
CC12CC(C#N)(C1)C2
C#CC(CC)NC(N)=O
C1COC(CC2CC2)O1
O=CN1C=CCCCC1
CC1COC2CC2=C1[NH-]
O=C1OC(CO)CC1O
C#CC1(C)C2C[NH+]1C2
COCC1CC(C)(C)C1
CC#CCCC#CCO
CC(C)C1CC2OC21
CCC(=O)N1CC1CC
C1CC2=C(CO1)OC2
CC(C#N)C1CC(=O)N1
O=C1C2CC3[NH2+]C3C2C12C[NH2+]C2
C1CC2C(CC23CC3)O1
COC1CC1(N)C(=O)O
CC1CC(C)C2(CC2)C1O
N#CC(=O)CCC1CO1
C[NH2+][CH+]OCC(F)(F)F
CC1C2(CCCC2)[NH+](C)C12CC2
CC1(C)C2CC2=CC12CCO2
CC12CC1CC1(CC1)O2
CC12CC1C1(CO)CCC21
OC12CC3CC1CC32
C#CC1OC2OCC2C12CC2
CCc1cc(N)c(N)o1
Nc1ccc(F)c(N)n1
N#CC12CC[NH+]1[CH+][NH2+]C2
C#CC12NC3(O)C1CC32
CC#CC1(C#CC)CO1
CCC(=NO)C(C)C
CC(O)C(C=O)CO
CC(C)C1C(O)CC12CC2
C#CC1C[NH2+][CH+]O1
CC1(C)C2COCC1O2
C#CCC12COCC1C2
CC1CC2C1C1C(O)C21
CC1C[NH+]1CCOC=O
CC1C2C(=O)OC12O
CCCOC(=O)CCC
CC(C)Cn1ccnc1
Cn1cc2nnoc2n1
COCC1CC2OC2C1
CC(N)(C#N)C1CC1
CCCC(C)(C)CCC
CC1(C)CCCN=CO1
Oc1ncc2n1C(O)C2
N#CC1C2CCNCC12
CC1C(O)C12CC(O)C2
O=c1cnc(CO)no1
CC(=O)C1(C)CC=CC1
CC12CC(O)C1C(=O)N2
C#CC1(CC)CC=CC1
CCCCc1ncno1
CC1C=CC2CC1CO2
Nc1noc(O)c1C=O
CCOC(CC)CC
CCOc1ncc(O)[nH]1
CC(=O)Cc1nnon1
COCCCCC#N
COC1CC=CCC1C
CCC1(C)C2C3CC2[NH+]31
N#CC12NC3C1C(=O)C32
CC12C[CH-]C3CCC31CC2
[NH3+]C1C2OC(C(=O)[O-])C12
CN(C)c1nnn(C)n1
CC1(CCCC=O)CO1
COCC1NC=NC1=O
CC#CC1(CC)NC1C
C#CC(C)(O)CC(N)=O
OCC1(O)CC=C2CC21
CCC(C)NCC#N
OC12CC3OCOCC31C2
CC(=O)C1CC(C#N)C1
CC(=O)C(O)C#N
O=CC12CC13CCC2O3
CC#CC1CC2OC2C1
ONC1C2C=CC1O2
O=COCC(=O)C=O
N#CC1C[NH+]1CCO
CC#CC1(OC)CCC1
C[NH+]1C2(O)CC1(C=O)C2
C#CC12OC1C1NC12
N#CC(C=O)(C=O)CO
N#CC1NCC2C(N)C12
CCCC(=O)C1(C)CC1
C[NH+]1C2(O)CC13NC23
Cn1nnc(C#N)c1N
C#Cc1cc(O)c[nH]1
C[NH+]1C2CC(C#N)C21
CC1COC(C)(C=O)O1
CCOCC#CCOC
C[NH+]1CC1C#CCCO
O=C1CN2CC2C[N+]12CC2
O=C1CCC(CO)CN1
COc1nccc(C)n1
Cc1n[c+](C)cc([NH-])o1
CCC1CCC(C#N)N1
C1=CC2=NNOCC2N1
CCC1CC(C)(C)O1
C[NH+]1C2C(=O)N3CC231
CC1(C(N)=O)CC2OC21
C#CC12CCC1(O)N2
CC1NC(O)C(=O)C1=O
CCC1CC2[NH+](C)C12O
C#CC1CC=C(C)C1C
CCC1C2C(C)C(C)C12
CC1(C)OCC2CC21
CC(O)C1CC=CCC1
C#CC#CC#CC=O
N#Cc1cc([NH-])c([NH-])[nH]1
C#CC1(C)C=CCOC1
OC1OC2(CC2)C12CC1NC12
OC12CCOCC=C1C2
CC1(C)C=CCCC=C1
C1OCC2CC1CC21CC1
O=C1C(O)CC12CC2
[NH-]C1ON=NC(=O)O1
CC#Cc1cc(N)co1
OC12CCC3(NC3C1)O2
O=CC1CCN=CO1
CC1(C)CC2(CC=CC2)O1
CC1=CC(=O)C(C)CC1
N#CC(O)CO[CH+][NH-]
O=CC1CC1C1CCO1
Cc1[nH]cc(CO)c1C
CC(C#N)CC1(C)CC1
COCC(F)(F)F
CNC(=O)c1ncc[nH]1
Cc1[nH+]cc([NH-])nc1O
C1OC12CC1OC13NC23
NC1C=NCCC(=O)O1
COCC1(C#N)CCC1
C1=C([NH+]2CC2)CCC12CC2
CCOC(C)C(=O)C=O
CN=C(N)C(=O)N(C)C
CC1CC(C)(C=O)C1O
CC12CC=CC(CC1)O2
Cc1ncc(F)[nH]c1=O
CC1CC1
O=C1CC(O)(C2CC2)N1
C1=CC23OCC=C2C1O3
CC1(O)CC(CCO)C1
[NH-]C1C2COC(=O)C1N2
O=C1OCc2cccn21
COCC1CCC(C)O1
O=COCC1CC1O
C#CC(=O)C#CC1CN1
COC1CC1CNC=O
CC#CC1C(O)C1O
COCC12OC1CC2C
C1C2C1C1NC21
CCCn1ccnc1C
CC(O)C1CC=CCC1
CC12CCC(O1)C2(C)C
CC12[NH2+]C13[NH2+]C1C2C24C[NH2+]C23[NH+]14
N#Cc1cc(N)c[nH]1
[NH-]C12CC1C(CO)CO2
N#CC12CCC1=CCO2
O=C1CCC2NC2C1
O=CC1CC2CC2C1
O=CC#CC#CC1CO1
C1CC2CC(C1)C21CC1
NCc1cc(O)co1
CC1=NCC2CC2(C)O1
CC#CC1(CC)OC1C
N#CC1(N)C2CCC21N
CC12CC3C[NH+]1C3(O)C2
C1=CC23OCOC2C3C1
C#CC(=NO)C1CCO1
C1CC2COC2C1
C#CC1C2C[NH+]3C1CC23
CCC1(O)CC=CC1C
CC#CC(O)C(C)C
OC(C1CN1)C1CCO1
CCC1C[N+]12CC1NC12
O=COC1C2CCC21
C1OC12[C:4]13[CH:4]4[C:4](C5[CH2:2][CH2:2]5)([C:4]15CC5)[C:4]243
O=C1NC2(CCC2)C12CCN2
CC1(CO)CC=CCC1
C#CC12COC1C[NH+]2C
COc1nc(C)c(O)o1
CO[CH+][NH2+]CCCC=O
CC1OCC2(CO2)CC1O
CC12COC3C1CC32
ONc1ccc(F)[nH+]n1
OCC12[NH2+]C3[NH2+]C31CCO2
CCC1(C)CC(C)(C)O1
CN1CC2=C(CN2)C1=O
Cc1nc(CC#N)no1
[NH-]c1ncnc[n+]1C=O
CC1(C)OCC([NH-])O1
OC1(O)CC2(COC2)CC12CC2
Fc1ccccn1
[NH-]C1C=C2OC=CN2C1
C#Cc1cc(CO)co1
CC(C(O)C#N)C1CO1
CCC1(O)CC(C=O)N1
Nc1occ2[nH]ccc12
CC1C=CNCC1=O
CN1CCN=COC1=O
C[NH+]1C2CC2C12CO2
CCC#CCNC=O
OC1C2(O)CC3CC312
OC1CC1C1CC=CC1
CC1NC2NC=NC2O1
Cc1[nH+]cc([NH-])oc1=O
CCOC(=N)NC=NC
C#CC1OC2CC12
Oc1nc2[nH]nnc2[nH]1
CC12CC(=O)CC1C2
C[NH2+]C1NC2OC12C
CC1(C#N)C2C[NH2+][CH+][NH+]21
CC(C)COC1CCO1
CC1([NH-])OCCOC1=O
COC1CC(=O)C12CC2
OC12CC(C3CO3)(C1)C2
CC1OCC12C1C3NC1C32
O=C1OC=NCC2CN12
CC12COC(C1)C2CO
CCC1CC2C=CC1C2
O=C1C2CC34C(O)C13C4N2
C#CCOCC(C)=O
O=CCC12CC(C1)C2
C#CC1(O)CCC(=O)C1
CO[CH+][NH2+]C(C)CCO
N#CC1C(N)C1(N)CO
ONC1CC(C2CO2)C1
[NH-]C1OC(O)=NC=C1F
OC1CC1C1CCO1
Cc1noc(O)c1CO
C#CCC1C(C)C1O
C#CC1CC=CC1(O)O
OC1CC(O)C2(COC2)C1
N#CC1NC1C(=O)C=O
C#CC1CC1(O)C(C)O
C#CC1(C#C)CCCC1
C#CC1(C)C2CC1C2C
C#Cc1nc(C#N)no1
N#Cc1ccc(F)cn1
N#CC1C2CC[NH+]1CC2
CO[CH+][NH2+]C(C)(C)C#N
OC1CC1C1CC1O
N#CC1OCC2(O)CC12
CC#Cc1cc(C)[nH]n1
O=C1C2CCC1(CO)O2
C1CC23COC(C2)OC13
CC1CC(C)(C=O)C1O
CC12CC=CC1C2CO
Cn1nncc1CC=O
CC1(O)C2CCC1(O)O2
C1=CCOCOCCC1
O=COC1CCN=CO1
CC12C[NH+](C1)C2CO
CC12OCC1OC2CO
CC1CCCN=CO1
C#CC(C)(C=O)C(C)C
N#CC12CCC1(CO)N2
N#CCN1C(=O)CC1O
COCC(C)C1CC1
O=CC1[NH2+]C2C[NH2+]CC12
N#CC12CC=CC1C2
CC1C2C3CCCC2C13
OCCC1(O)CCC1O
CCC1CC(C)OC=N1
CCC1C2COC1CO2
CC1(CC=O)CC=CC1
CC1C[NH2+]CC2(COC2)O1
CC(O)(C=O)C1CC1O
Cc1ncc(N)nc1O
CCC1(CC#N)OC1C
O=CC12CC(O)(C1)C2O
CCC(C)OC(C)=O
CC1(CO)C=CCOC1
O=C1CC2(CCO2)CO1
CCOc1ccn(C)n1
N#CC(=O)CO[CH+][NH-]
NNC1C2CC(=O)C1O2
[NH-]C1(C=O)CC(C=O)O1
CN=C(N)c1cnno1
CN(C)C(=O)CO[CH+][NH-]
CC1(O)CC=CC1CO
N#CC12CC1C1(CC(O)C1)O2
C[NH+]1CC1CCCC#N
OC1C2CCC1OCO2
N#CCC1(O)CC1C=O
CC(=O)C1(O)CC(C)C1
O=C1NC=CC=CCO1
O=C1CC2(CCN1)CC2
CC12C[NH+](CCO1)C2=O
CC1(O)CC(C)(C#N)N1
C[n+]1coc([NH-])c1O
COC12CC3(O)OCC31C2
C[NH+]1C2CC(C)(C)C21C
CC12CCCCC1CC2
C1=C2OC23CCC1C3
Cn1cc[nH+]c1C(=O)[O-]
CC1([NH-])CCCC(=O)O1
C#CC(CC)CC1CO1
COCC1C2C[NH+]3CC123
CC1C=CC(=O)N(C)C1
OC1OC2CCC3(CC3)C12
CC12COCC(C1)OC2
CCCC1CC(NO)O1
CC[NH+]1C23CC24C12C1(CO1)C342
O=COC1CC=CC1=O
CC#CC(=O)C(=O)C#N
CNc1cc(C)c(C)o1
CCC1(C)CC(C#N)C1
O=C1C2NC3C1NC23
C1=C2C3CC3C2OC1
CNC1([NH-])OCCCO1
CCC1CC2(C)CC2O1
CC(O)C12CC(C)(C1)C2
CC#CC1CC(CC)C1
OCC1C23CCC12OC3
Cc1[nH+]cc([NH-])o1
CC1C2OC3CCC312
C#CC(O)CC(C)(C)C
CC1CC(C2CC2)C1C
CNC(=O)C1CC=CC1
CCC1(N)CC=CC1=O
OCCC1C2CC(O)C12
OC1C2CC1CC1(CC1)C2
Cn1cnc(F)nc1=O
O=C1CC2C3NC3C2O1
CC1CC=C2CC21O
CC1(C#N)[NH2+]CC1[NH3+]
OC1(C2OCCO2)CC1
CC1(C)CC2(C[NH2+]2)[NH2+]1
CCc1cc(NC)c[nH]1
CC(=O)C1CN1C=O
OCC1NC1C1(O)CC1
CC1(C=O)[NH2+]C2C[NH2+]C21
CC1(C)CC2(CC3CC32)O1
O=C1CC(CO)C2NC12
COCCOCC(N)=O
OC1=CC2CCC(C1)C2
CC1(O)CC1[NH+]1CC1
OCCc1ccco1
Cc1cc(O)c(F)cn1
C#CCOC(C#C)[NH2+]C
CC12OC3C(=O)C1NC32
CC1OCC2(CC2C)C1O
O=C1CC2(CCC2)C2(O)CC12
O=C1CCCC(=O)NC1
C1=CCOC=NCC1
N#CC1C(CO)C1CO
N#CC12COC(C1)C2[NH-]
OCC12O[CH+][NH2+]C1C2O
O=C1OCC[NH+]2CC1C2
C1CC2NC2C2=C1O2
CC12CC(O)C1N2
CC1(CO)CC=CC1=O
[NH-]C12[CH-]C=COC1CC2
CCC12CC(=O)CC1O2
COCC12CCC1(O)N2
COC1(C)CC(C)C1
OC1CC1C1C2CCC21
C1=C2COCN2C2([CH-]1)CNC2
CC1([NH3+])CC(=O)[NH2+]1
CC1OC1C1C2CCC21
CC1CC(=O)C=CCO1
CCNC1([NH-])C=COC1
COCC1(CC=O)CC1
CCC1C(C=O)[NH+]1C
Cc1oc(N)c(N)c1C
N=C(N)C1(O)C=C1C=O
C1=CCC2(C1)C[NH2+][CH+]OC2
N#CC1(C=O)CC(O)C1
CC#CCC(C)O[CH+][NH-]
CCNC(C)(C#N)C#N
OCC#CC1(O)CCC1
OCC[NH+]1CC1C1CC1
C#CC[NH+]1CC1(C)C#N
C[NH+]1CC23CCC(O2)C13
Cn1nc(CO)nc1O
CC1CC2C([NH-])OCC12
[NH-]c1ccn[nH+]c1C=O
OC12CCC1C1(CC1)CO2
CN=CNC(=O)CCO
COC1CCCCO1
C1=CC2NN=NC2C1
CC[NH+]1C2CC3(CCO3)C21
OCC1(O)[NH2+]CCC12C[NH2+]2
CN1C(=O)C2C(O)C21O
CC1C2C3(CCC3)[NH+]3C4C3C35[NH2+]C43C125
O=CC1CC1
CC1C(O)C12CC1(C[NH2+]1)C[NH2+]2
CC#CC(COC)OC
CNc1cc(F)o[cH+]n1
CC1C=CCCCC=C1
C[NH+]1C2CC(C)(O)CC21
CCC1CCN1C=O
CC1(C)CC2(CO1)CO2
Cc1ccn(CC#N)n1
Cc1ncco1
C#CC#CC1C[NH+]1C
CC1(OCCO)CCO1
CNc1n[nH]c(O)c1C
C#CC(O)C[NH2+][CH+]OC
CC(O)C1CC2CCC21
N=C(N)c1nc(O)no1
C#CC1OCCC(=O)O1
C1=C(C2CC2)CCC12CN2
OC1OCC2C=NOC21
NC(=O)C1NC12CNC2=O
C#Cc1cc(O)n(C)n1
C[n+]1ccc([NH-])nn1
C#Cc1cc(C)cn1C
C#CC12C=CC(OC1)O2
C1OC2C3OC4C3CC142
O=C1CNC(=O)C12CCC2
CCc1nc(=O)cco1
CC(N)C(N)(C#N)CN
CC1CC(C)C2(CC2)O1
C1C2OC3C4C[NH+](C13)C24
CN1CC[NH+]2CC1C2=O
Nc1nccc(F)n1
CCC12CCCC1(O)N2
CC[NH+](CC#N)CC#N
CC1N2C(=O)CC12C
CC[NH+](CC#N)C(C)C
CC[NH+]1C(=O)CNC1[NH-]
C#CC(C)COC1CC1
C#CC(C=O)C1CC1O
CC1(CCO)OCCO1
COC1CC2(CO2)C1C
CCC1[NH2+]CC12CC(=O)[NH2+]2
CC(C=O)CC1CCO1
O=Cc1cc(C=O)on1
[NH-]C1OCCO1
CO[CH+][NH2+]CC(F)(F)F
Cn1nnc(O[CH+][NH-])n1
C1C2OC3CC2OC13
OC1C2C[NH+]3CC3C12
[NH-]C1CC(C=O)C2(CO2)N1
O=CNCC1CC(O)C1
OC12[NH2+]CCC13[NH2+]C3C1(CC1)[NH2+]2
CNc1ccoc(=O)n1
CC1C=CCC1(C)C=O
Nc1ncoc(=O)n1
CC1(CO)CC1C=O
CCCCNC(=O)CC
c1cc2nconc-2c1
CC12C=CC(OC1)OC2
CC1C2C=CC1C2=O
C[NH2+]C1NC(=O)CC12CC2
CC1[NH2+]C12C[NH2+]C21CC1
[NH-]C1CC2(CCO1)CC2
O=C1CCCC12CC=CC2
CC12C=CC(C)(C=C1)O2
CCC1CCC(C#N)O1
CC(=O)CC(C)(O)C#N
O=C1CCC([NH+]2CC2)N1
[NH-]c1ncnc(O)[nH+]1
Nc1cc(CO)on1
OC1CCC2(CC1)CN2
FC(F)(F)C1CC2NC21
COCc1ccon1
CC1CC(C=O)C12CO2
C#CC1CCCN1C=O
C1C2C1C1(CO1)CC21CC1
COCC(C#N)NC=O
COC1C2C1C1C2[NH+]1C
O=CC1CC2(CC[NH2+]C2)O1
CC1C(C)(C)C12[NH2+]C1[NH2+]C12
CC(C)C1C2CC(C)C21
OC1CC2NC12
CCOC(C#N)CC=O
C#CC1(C#C)OCCO1
C#CC1(CO)NCC[NH2+]1
CC1[NH2+]CCC12[NH2+]C2CO
Cn1ccc(CC=O)n1
N#CC1(N)C(O)C1O
Cn1cc2ncoc2c1
NC(=O)c1ncc[nH]1
CC1CC([NH3+])(CC#N)[NH2+]1
CC1CNc2nc[nH]c21
CC1(CC=O)CC2(C[NH2+]2)[NH2+]1
CC(C)CNC(C)C#N
O=C1NCC2(CN2)C12CCC2
C1#CCC=CCCC=C1
C#Cc1n[nH]c(O)c1C
C1=CC23CCCC2C1O3
C#CC1C2C[NH2+]C2(C)C12C[NH2+]2
CCC1CC(C)(O)C1C
CC1CC(O)CC(O)O1
CC1CC12CC=CC2C#N
CC1NC12NCC1(CC1)C2=O
N#CC1N=CN=NN1
C#CC(=O)C(C#C)C#C
CC1C2OC(CO)C12
CC1(C)CC(C)(C)C1=O
O=C1CC2(CC2)NCCO1
CC(O)C12COC(C1)C2
[NH-]C12COC3C1C(O)C32
CC12[NH2+]CC1(CC#N)[NH2+]2
CCC1(CO)CC(=O)N1
O=CC1COCC(=O)O1
C#CC1CC1(CC)CO
CCC1C2CCCC12
CC1C2CC1(C)N2C=O
C#Cc1cc(C=O)on1
CNC=Nc1nnon1
N#CCNc1nnon1
OC1C23C[NH2+]C2C2[NH+]4C3C43[NH2+]C213
C#CC(C#N)CCC=O
CC(=O)C(C)(C)C#N
COC(=O)C1CC(C)C1
O=C1NC2CCOC12
CC1C=CC=CC=CC1
C#CC1CC(C#N)C1O
O=C1CC(C2CCO2)O1
CC[N+]1(C)CCOC12C[NH2+]2
CN1CCc2cocc21
CCC(C)(C)C1(C)CC1
CCC1(C)C2C3OC3C21
CC(C)(C=O)C1(O)CC1
CCC(C)(C)CCC=O
C1=CC2CC=CC(C1)C2
N#CC12CCN1C(=O)C2
CC1(C)CCC12C1CC2C1
CC1CC(C(F)(F)F)N1
CN1C(=O)C2C(O)CC21
Cn1ccc(C2CO2)n1
CC1C(C)C12NCC(=O)O2
O=CCCOCCO
CC1CC(=O)C2(CC2O)O1
O=CC1C2CCC1OC2
[CH2+]C1=C([NH-])[CH+]N(C)ON1
CC1NC2(CNC2)C12CC(=O)N2
CC1NC1(C)CO
O=CC12CC(O)C1(O)C2
NC(=O)C(C=O)C1CC1
O=CCCOCC1CC1
COCC1OC1CC=O
CC1NC1CC(N)=O
C1=CC2CC2OCC1
COC1(C(O)C=O)CC1
CCC(C)(C#N)CO
CC1(C)C2CC(O)C21
O=C1OC23CCC2C13
CC(=O)C(O)C(C)C#N
CC1[NH2+]C2(CO)[NH2+]C12C
CC1C2[NH2+]C(C=O)C12[NH3+]
[NH-]C1[NH2+]C2(C[NH2+]C2O)C2(CC2)O1
O=Cc1cnc(C=O)o1
CC1C2C(=O)NC12C
CC12CCC1C1(CC2)COC1
OC12CC(C3CC3)(C1)O2
CC12CC3CC1(CO2)C3
C#CCNC(=O)COC
COc1cc(O)[nH]n1
CC1(C)C(C=O)CC12CO2
CCC1(CC#N)OC1C
Cc1cc(C=O)[nH]n1
OC1(O)C2(CC2)CCC12COC2
OCc1ncco1
CCC1(CO)CCC12CC2
CN1[CH+]C=C(NN)C1=O
CCOCC1(C#N)CC1
Nc1ncc(F)nc1N
CCC1C[NH+]1CCCO
CCCC(C)C(C)(C)C
O=C1OC2C(O)C12
CC1(C)C2C=CC1C=C2
CC12[NH2+]C13C1CC2C2C34CC[N+]124
CC1C2C3CC(=O)C2C13
C#CCCC(C)[NH+]1CC1
N#CC1NCCC(=O)N1
C#CC(C)(O)CCC#N
C1OCC23CC1C2O3
Cc1ncc(O[CH+][NH-])o1
[CH2+]CC
CC1(O)CC2(CC3CC32)O1
CC[NH+]1C2C3OC3C21
CC1C2NC2C1(C)C=O
CCOC1C(O)C1O
Cn1cccc1C1CO1
OC1C2CCC2=C2CC21
NC(=O)C12CC=CC1O2
CC(C#N)n1cccn1
C[NH2+]C1NC2C(O)C2O1
O=CC1C(O)C12CC(=O)C2
N#CC1([NH-])CC(N)O1
COC1C2CC3C2C[NH+]31
CN(C=O)C(C#N)CO
O=C1NC(CO)C2NC12
CCCC(OC)C(C)C
[NH-]C1=NNON=N1
C1NC1C1CC2OC2C1
COC1CCC1(C)O
CCC1(C)C(=O)CC12CO2
CCC12OC1CC2CO
C1CC2(CN2)OC2(C1)CCO2
NC12NC3C1NC(=O)C32
CC1Cc2n[nH]nc2C1
N#CC(=O)C1CC2OC21
CC1CC2CC1(O)C2C
CCC1C2OC([NH-])C12
CCC1C=CC(C)O1
CCCC1(COC)CC1
C#CC(C#CC)C(C)O
N#CC1[NH2+]C12COCC[NH2+]2
O=C1CC=CC2(CN2)C1
COC(C=O)C1(C)CN1
C1[NH2+]C12C1C3C4C3[NH+]3C15CC35C42
[NH-]C1=NC=COC1(N)N
CC1CC1C(=O)NC=O
CCOc1cc(O)c[nH]1
CC1(OC2CC2)CCO1
CC1CC2(CC2)C12CC(C)(C)C2
CC12CC([NH-])OC1C2
CCC1CC2CCC2C1
CC12CCCC(CO1)O2
Cn1c(N)ccc1N
C#CC1CC(O[CH+][NH-])N1
CC1(C#N)C=CNC1=O
O=C1CC2(CN2)C(=O)CN1
CC12CC(=O)CNC1C2
C#Cc1nccn1CC
O=CCC(F)(F)F
CC1CNC=CC(=O)C1
CC1(CC=O)CC(=O)N1
CNC1C2OCC12C#N
CC12C3CC3C1C1CC(O)C12
CCC12OC1C1(C)NC12
C1C2CC1C1OCC1O2
CC12C3CC14CC[NH+]2C34
COC(C#N)C1CO1
CC1(C)NC1(C#N)C#N
O=C1C=CNCNC1
CC1[NH2+]C12C[NH2+]C21CC1C=O
N#CC1(N)CCC(=O)O1
[CH-]1CC2(CCC[NH2+]2)CC12CNC2
NC1(CO)NC(=O)C12CC2
Nc1cc(O)c(=O)on1
COC12C[NH2+]C13[NH2+]C3C[NH2+]2
CCC[NH+]1C2C3OC3C21
CCCCNC(=O)NC
CC(O)CC12CC1C21CO1
OC12OC1CCC21CC1
C1CCC2CCC(C1)C2
CC1CCC(C)(O)C1C
N#CC12CC3(CC13)C2
CCC12NC1C1NC12
CNC(=O)c1ccc[nH]1
CCC1(O)C(=O)CC1C
Cn1nccc1N
OC12CC1C1(CCC1)CO2
CCOCc1ncc[nH]1
CC(C)C1CN=CO1
CC1C(C)[NH+]1CCCO
CC1CCCC(=O)CC1
CCC(COC)C(C)O
CC(=O)CC1CC1C=O
C[NH2+]C1CC(OC=O)O1
C#CC1(C#C)CN[CH+][NH2+]1
C#CCCC([NH-])OCC
O=CC1[NH2+]C2(C[NH2+]2)C1C=O
OC1OC2C=CC(C2)O1
CC1(C)CC(CCO)C1
Oc1nc(O)c(O)[nH]1
CC1NC2(CCC1=O)CO2
CC1CC=C(O)C1C#N
O=C1CCC2=C(CC2)C1
OC1C2CC3CCC3C12
N#CC1(C=O)[NH2+]CCO1
CC1OC2C(O)C12
CC1CC=CC(=O)CN1
CC1CC2=C(CO2)C1=O
CCOCC1(OC)CC1
Cc1cc(OC=O)co1
Nc1cc(C=O)cnn1
CCNc1cnnnn1
CC1(C)C2[NH+]3CC3C21C
N#CC12CCC(OC1)O2
CC1(C(=O)C2CN2)CC1
CCCC([NH2+]CC)OC
CC1(C)NC12C(=O)NC2O
CC1[NH+]2C3C4OCC13C42
O=CC1CCCCO1
CCC1(CC(N)=O)CO1
C1COCC2=C(C1)OC2
C1C2CC3(CC12)CC1CCC13
OC1C(O)C2(CCC2)C12CCC2
C#CC1(C)OCC(=O)O1
O=CNC1OCCC12CC2
CNc1ccc(=O)oc1
C1=CCOC1
N#CC1C2CC(NO)C12
CC1CC(C2C[NH+]2C)O1
CC(C)NCC(=O)C#N
[NH-][CH+]OCC(O)C1CO1
Cc1ncc(C=O)o1
OC12CC3CCC31C1CCC12
CC(C[NH+]1CC1)NC=O
CC[NH2+]C1CC(C)O1
N#CC12C[NH+](CCN1)C2
OCc1coc(CO)c1
O=C1CCCC(O)CO1
CC12CC1C=CCO2
N#CC12CNC(C1)C2=O
O=C1CC(OCCO)C1
C1=CC2=CN=COC2O1
CC1(C=O)[NH2+]CC(N)O1
CCC#CC1CC2CC12
C#CC[NH2+][CH+]OCCO
CC12OCC(=O)C1([NH-])O2
O=C1CCC2(CCCO2)O1
C#CC(C)OCC1CC1
N#CC1CC(O)(CO)N1
CCCCOC1(C)CC1
Cn1cccc1CC=O
OC1CCC(O)C1
CC1=CCCCOC1
N#CC(N)c1cn[nH]n1
NC(=O)C[NH+]1CCC1O
C1=CC2CC(COC1)O2
CC1(C)C=CCOC=N1
CC1C=CC(=O)NC1C
Oc1ncc(N2CC2)o1
CCC1(O)CCC(O)C1
CCC1(C)CC1C1CC1
CC(C=O)C(C)C1CC1
COCC1CC1C(C)C
CC1CC(C(F)(F)F)N1
ONC12CC3(O)C1CC32
O=C1C2CCOC1C2=O
CCCCOCC
Cc1nccc(O)n1
Cn1cc[nH+]c1C(=O)[O-]
O=CC1CC(O)(C=O)O1
C#CC(C)(CC)C(C)C
C[NH+]1CC2CC(=O)C21O
CC12C[NH+](C1)C2NC=O
CC1C2CC(O)C1C2=O
N#Cc1nnoc1C#N
Cn1cnnn1
COCC(=O)C(C)O
C1=NC2(CC2)CC2(CCC2)CO1
C1=C2CC2c2cn[nH]c21
CC1CCC(C)(CO)O1
CCC1CC(C#N)C1=O
CCc1ccn(CN)n1
CNC1C(=O)C2OC12C
CCCc1cc(C)[nH]n1
CC(C)(C)NC(=O)C=O
CNC1CC(=O)C([NH-])N1
CC(O)C1C(C)C1O
C#Cc1[nH]cc(O)c1N
CC1OC2CCCC12C
CCC1C2CCC1CC2
CCC1(O)CC1(O)C#N
[NH-]C1=NC(F)=COC1N
O=CC12CCC1(O)O2
C1CC2(C[NH2+]CC3(C[NH2+]3)[NH2+]2)O1
[CH2+]C#N
CN(C)C(=O)CC1CO1
CC1NC(C=O)C1C#N
CCCC(C)C(O)C#N
c1onc2c1C1CC1N2
CCCC(=O)NCCO
C#CCC(CO)NC=O
N#CCC1C=CC([NH-])O1
CCC(C)CC(C)C
NC1C=NC(=O)C1=O
CCOCC(C)O
CC1C2(CC2)[NH2+][CH+][N+]12CCC2[NH-]
CC12CC1C1(CC(NO)C1)C2
CN1C(=O)C2C3OC3C21
CC(C)(C=O)OCC=O
CC12OC3CC1OC32
ONC12CC=CC1N2
CC(=O)CCOC(C)[NH-]
NC1(CO)CC(=O)O1
COC1C=CCNC1=O
C[NH2+]C1(OC)OC=CO1
N#CC1CC(CCO)N1
COC1C=CNCC1=O
CC(=O)C1(C=O)CCO1
CC1(O)CCC(C=O)O1
O=CC(=O)n1nccn1
C#CC1NC1(C)CC=O
O=Cn1ccc(CO)n1
CNCC(=O)OCC#N
C#CC#CC1C2(CC2)C12CO2
CC[NH+]1CC1C(O)C=O
CC1(C)OCC(=O)C1[NH-]
COCC1CC1O[CH+][NH-]
N#Cc1nnc(CN)[nH]1
N#CC1(CO)[NH2+]CC12C[NH2+]2
O=C1CC2CC2(O)C1=O
O=C1CCCC2(CC2)O1
CC#CC(OC)C(N)=O
O=CC1NC(=O)CC1=O
COC1CCC(=O)CN1
CCCc1cc(O)c[nH]1
O=C1C2CCCC2(O)C12CC2
COC(=O)C12CC[NH+]1C2
C1=CCC2(COC2)C2(C=C1)CC2
Cc1c(N)cccc1O
[NH-]C1CC(CC=O)O1
CCCn1nncc1N
CC(=O)C1OC2C(C)C12
CC([NH-])OCC1CO1
C#Cc1cnc([NH-])c[nH+]1
CC12CC(O)(C1=O)C2O
C#CC1CC1C(N)=O
O=C1C2CC1C1(CCO1)C2
CCC1CC2(CCO2)C[NH2+]1
N#CC1CC(C2CN2)N1
CCC(C#N)CCO
O=C1C=C2CCC2NC1
N#CCc1nc(N)no1
C#CC1C(CO)N1C=O
C1CC(CC2CCO2)C1
OC1CC2C(O)C3CC3C12
CCC(C)OC1CC1O
CC1CCC(CC=O)O1
NCC1OC2(CC2)CC1=O
Oc1cnnc(O)c1
Nc1ncn[nH]1
N#CCC(=O)NC(N)=O
CC(O)C1(C)OC1C
CC1CC2C1CC21CCC2(C[NH2+]2)[NH2+]1
CC(C)(C)C1CN=CO1
CNc1n[nH+]nnc1[NH-]
c1onc2c1CCN2
CC1OC2C(C=O)CC12
Cc1[nH+]c(=O)c([NH-])no1
O=Cn1ncnn1
CC1C2CC(CC#N)[NH+]12
OC1CC(O)(C2CC2)C1
CC1OC2([NH2+]C3[NH2+]C32)C1=O
CC1CC(=O)CC(=O)N1
C#CC1CNC([NH-])CO1
CC(C)C(O)C1(O)CC1
CC1OC2C=CC1(C)O2
Cn1ccc(CC=O)n1
CC1C(O)C(=O)C12CN2
CC(CC#N)C[NH+]1CC1
CC1C(C)C2(COC2)C1O
CC1C2C1C1C(C#N)C21
CC1C=c2ncoc2=C1
Cn1cnn(C)c1=O
CCc1c(N)nnn1C
CNC12CC(O1)C2=O
O=CC1CC1
CC1(O)OCCCCO1
N#CC1CC1C(=O)C=O
N#CC12CC(NO)C1O2
CC1(C2C3COC32)CO1
O=CCC1OCCO1
C#CC12CC3OC1CC32
CC1C2CC3CC3(O)C12
CC(=O)C1CC2(C[NH2+]1)C[NH2+]2
O=C1CC(O)(O)C1
CC1(C=O)OC=C([NH-])O1
OCC1(O)OCCC12CC2
CC12CC1CCC(=O)N2
CCC1O[CH+][NH2+]C1(C)C
N#CC1C2[NH2+]C3(C[NH2+]C3)C12
CCC1CC2CC12
CC1C2C=CC1C2C#N
C1CCC2(C1)COC1(CC1)OC2
CCC1(C)CC(C#N)C1
C1OC1C1CC2OC2C1
COC1C23C4C5C6(CC56C142)C31CCC1
C[NH2+]C1C=C(N)C(C)O1
O=c1cnn2c(c1)CC2
CC12CC(NO)C1O2
Cc1ncnc(O)n1
N#CC(=O)C1CC2NC21
N#CC12NC1C1C(O)C12
N#CC1[NH2+]C2CCC2O1
C[NH+]1C2C3CC2C31C=O
CCc1oc([NH-])c[n+]1C
N#CC1CCNC(=O)O1
O=CC12CC3CC1(C2)O3
CC1CC2(CC(=O)N2)C1C
C#CC1COCC([NH-])O1
O=C1NC2(CCC2)CC12CC2
CCCC1(C)CC(C)O1
C1=CC2CC(CC1)C21CN1
O=CCCCC(O)CO
N#CCOC1(CO)CC1
C#CC(=O)C(=O)C(C)O
CCC1(C2CC2)C[NH+]1C
O=CCC12CC=CC1N2
COC1(C)CC1O
[NH-]C1CCOC([NH-])CO1
CC12CC3CC[CH-]CC31C2
C[NH+]1C2C=CC(C)(O)C21
CC#CC(O)C#CCO
CC1C2(C)C3NC3C12O
N#CCOC(=O)C=O
CCC(O)C1CO1
O=C1CC2C(O)CC12
C#CC#CCOC1CC1
C#CC12CCC1(O)C2C
C1CC12CC13CC2C1C3
O=C1CNC2=C1C2
C1CC2(O1)OC1CC12
OCCC1CC2CC2C1
CC1(C)NC(=O)C1N
OCCC(CCO)=NO
O=CN1C2CC23CC13
CC1C(O)CC2(CN2)C12CC2
CC1=CC2(O)CC1[NH+]2C
C[NH+](C)C1CC(O)C1=O
FC(F)(F)c1ncco1
COC12OC1(C)CC2C
C=CC12NC=C1NC2=O
CCCOC(=N)NC=O
CC1C2CC1C(O)C2=O
N#CC1C2COC(=O)C12
N#CCC1OC1CC=O
Cc1cc2c(o1)C=CC2
CC12CC3(C1)C(=O)NC23
CC1[NH2+]C12CC(C)(C=O)[NH2+]2
CNC1(C#N)CC1CO
CC1C2(C)CC1(C=O)C2
CC12CC3(CCOC3)C1N2
CC12NC3CC14CC42C3=O
OCCC12CCC1(O)C2
OC12[NH2+]C3CCC34[NH2+]CC14[NH2+]2
CC1(C)NCC2(CC2)C1=O
COC1(C#CC#N)CC1
COC1C2C(C)C(C)C12
CCC(CC)CNC=O
[NH-]c1cc(N)n[nH+]c1N
CC1(C)CC2(C#N)C[NH+]12
CCc1ncc(OC)o1
Oc1ccc(O)c(F)c1
COC1(C)CC1C#N
CC(=O)CCC[NH+]1CC1
COC1CCC(C)O1
CC1CC2C1C1(C)C[NH+]21
O=CC12COCC1CO2
N#CC1CCCN1C=O
CN(C)c1ncno1
Cn1cc2c(n1)NC2
COCc1cc(N)on1
CN=CN(C=O)C(N)=O
CC1(C)CCC(C)(C)C1
COCCC(C)C
CC1(C2CC2)CC=CC1
CN(C)c1ncc(N)o1
C1CC2CC3NC3(C2)O1
CC1(C)C2C(O)CC21O
C#CCC1CC2(CCO2)O1
CC1(CCO)CC=CC1
O=c1ccoccc1=O
Cc1nc(=O)cc(N)o1
CCC1(C2CO2)CCC1
C#CC1CC=CC1=O
CC1OC12COCC(=O)C2
C(CC1CO1)CC1CO1
CC1CC(OC=O)C1
CCNC(=O)C(C)=NO
C#CC(CNC=O)OC
CC1CC1C(=O)CC=O
C[n+]1cccc(NO)n1
O=CCC1CC2(O)CC12
CC1CC=CC1=O
CC12CC3(CO3)C(=O)C1O2
C#CCC1(OC)CC1O
O=CC1CCC(O)CO1
Nc1noc2occc12
C[NH+]1CC1CCC1CO1
CC#CC12OC3C1OC32
N#Cc1ccccn1
CC1C2CC(O)C1(C)C2
CC12C=NOC1C=CC2
C1NC1C1CCC2(CC2)O1
CC(C)C1CC2(CO2)C1O
COC1CC(CO)[NH+]1C
COC12OCC1C1CC12O
CC1CC1
C[NH+](C)Cc1cc[nH]n1
C#CC(C#CC)OCC
CN(C)C(=O)C1CCC1
CC1C[NH+]1CCCC=O
CC1C(=O)CC12CC1(CC1)C2C
CC1C(C=O)C(C)C12CN2
CC1(N)NCC(=O)O1
CC(=O)C1C2OC(=O)C21
CC1=CCC(C)COC1
CC1(C=O)C=CCOC1
O=c1occ2cc[nH]n12
C1CC2CC3C1COC23
CC1(N)C(O)C1(C)C#N
NC(=NCCO)NC=O
CC12CC=CC1O2
[NH-]C12COC=C1OC=N2
c1nc2c([nH]1)C1CC2N1
CC12CC1C1(CCC(=O)C1)C2
CCCC(=NO)C(C)O
[NH-][CH+]Oc1cc(O)c[nH]1
[NH-]c1[nH+]c(N)cnc1F
CC1C2CC23C(O)C(O)C13
CC(OC=O)C(C)(C)O
CCOc1ncccn1
C#CC1C(OC)CC12CC2
C#CCOC(C)C1CN1
CC1(C2CC(=O)O2)CC1
CC1CC2CC(O)CC12
CC1(O)CC2(C)NC12
C#CC1(OC)C(C)C1C
CC1C(=O)C=CC1C=O
CC12CC=CC1C2
C#CC(C)(O)CCCC
CC1CC(O)(C(=O)O)N1
CC12CC(C)(C1)C2
O=Cc1ccon1
C1=NCC2CC2CCO1
CC1C(O)C1C(N)C#N
CC1CC2(CC2)C2C1[NH+]2C
O=CCC1CC1
C[NH+]1C2C34OC3C214
CCC1(OC(N)=O)CC1
O=CN1CCC1=O
O=C1OC=NC1C1CC1
O=c1nc(O)occ1F
NC1=CC(=O)C(=O)NC1
CC(C1CCO1)C1CO1
CC(C#N)N=C(N)C=O
c1[nH]cc2[nH]nnc12
COCC1CC2CC12
C#CC(N)c1nnon1
O=C(CO)c1ccco1
OC1C2C[NH+]3C(O)C2C13
O=COC(CO)CCO
COC(C#N)C1CC1
Cc1cc(C(C)C)on1
C#CC12NC1CC2=O
C1CC23CC4C2[NH+]1C43
CC1C=CC(C(C)O)O1
COC([NH-])CCO
CCCOCCC
C1OC2C3C4OC4C123
CC1(C)CC(=O)C1C=O
CC1CC12CC(C#N)C2C
CCOC1CC(=O)C1C
CC1(NO)C2CCC1O2
CC1CCC(C)C2(CO2)C1
C#CC1(C#C)CC1
Cc1nc(=O)ccn1C
N#CC1(N)C(N)C1O
CC1(C)NC([NH-])C(=O)O1
C[NH2+]CC(CO)=NO
CC1NC1C1C=CCO1
CC12CC(=O)C1CC21CCC1
C#Cc1ncc(C)nn1
COC1C2CC23OC2CCC213
OCCc1cc(O)c[nH]1
[NH-]C12NCC1[NH2+]CCO2
CCCCCC(O)C=O
OC1(C2CC2)CCC1
CC1CC(C)(O)C1
O=CC#CC(=O)C1CC1
CC(=O)C1CCC(=O)O1
CCC1CC2(O)OCC12
CC1CCCC2(CO2)C1
C[NH+]1C(CO)CC1NO
CC1(C2CN2)CC(=O)N1
O=COCC1CN1C=O
CC1(C)C2CCC1CC2
O=CC12C[NH2+]C1C[N+]21CC1
CC1C2C1C1(C=O)C[NH+]21
O=C1NC2C(CO)C12
Cc1[nH]cc2onnc12
CC1=CCCC(C)C1=O
C[NH2+]C1(C#N)OCCO1
N#CC(O)C#CCCO
OC12CC(C3CO3)[NH+]1C2
Oc1ncc2[nH]ccn12
NC(=O)C1CC2C(O)C12
O=C1CC=C2C(O)C12
CC#CC1OCCC12CC2
CN1CC2C(C(=O)O)C21
OC1CC=CCC12COC2
N#CC1NC1CC(N)=O
O=C(CO)C1CCCO1
CCc1ccc(F)cn1
CC1C2CC[N+]3(CC3)C2C12CCC2
N#Cc1[nH]c(O)cc1N
C#CC(O)C(C)OC=O
CCCCC(C#N)C#N
CCC1OCC2([NH-])OC12
N#CC1CC1NC=O
CC#CC(C)CC#N
CC1CC(CC=O)C1=O
[NH-]C1CCC(CC=O)O1
OCCC1C[N+]12CCC2
CC1C=CCOC=N1
C1C2CC34COC3[NH+]2C14
[NH-]C1O[CH+]C=C[C+]1C=O
CCc1ncnc(O)n1
CC(=O)C1([NH+]2CC2)CC1
CC#CCCO[CH+][NH-]
Cc1n[nH]c(C=O)c1C
CC(C)COC(C)C
CN1CCC1CC(=O)O
C#Cc1cc([NH-])n[nH+]n1
O=[C:2]1[NH2+:2][C:2]2([C:5](=O)[CH3:5])[CH:2]1[NH2+:4]2
CC1(C#N)C2C3CC2[NH+]31
CCC12CC3(C)C1CC32
CC1(C)C2CC(=O)C21
CCC1CCC(CC)C1
COCc1cc(O)[nH]n1
COCC1C2[NH2+]C2C12CC[NH2+]2
COC1COCCCO1
O=CNCC(=O)C1CO1
C#CC12OC3C1OC32
CCOC1C2C3NC3C12
Cc1cc(O)c[nH]1
ONC12[CH-]C=CC1C2O
CC1(C2CO2)C2C3OC321
C#CCC(C=O)OCC
N#CC12CC1C(=O)O2
CC1OCC(CO)C1=O
CO[CH+][NH2+]C12CC13OC23
COC1OC2C1CC21CC1
OCC1(O)C2C=CC1O2
Nc1[nH+]nc2n1[CH+]C=N2
CC#CC(O)C(C)OC
NC(=O)C12COC(C1)C2
C#CC(C)(OC)C(C)C
CC(=O)CC1CC(=O)N1
CC(C)C1(C)OCCO1
Cc1oc(C=O)cc1N
CC12OC1C21CC1(N)C#N
[NH-]C1=C(N)OCC=C1
O=C1C[NH2+]CC2(CCN2)O1
CCC1CC1C1(O)CC1
COC1(C)CC2OC21C
CC1OCC(O)C2(CC2)O1
N#CC(O)C1CC2(C[NH2+]2)[NH2+]1
CC1C(CO)C1(O)C#N
CCCOC(C)C1CC1
Cc1ccc(=O)[nH]c1N
CC1(O)C2C3CC2[NH+]31
C1=CC2C=CC(C2)OC1
CC12CC1C(=O)NCN2
CCC(O)C(C)=O
O=CCC1CC1
C1=Cc2n[nH]cc2NC1
CC12CC(C=O)=CC1N2
CC1(C)C2C3COC2C31
CC1=CC(=O)C2CC1C2
O=C1CC2(CC[NH2+]2)C(=O)C12C[NH2+]2
CC12NC1C=CC2=O
C#CCC1(C)C[NH+]1C
O=CC1C2CCC1C2O
CC(=O)Cc1cc[nH]n1
CC1OC2C(O)C2C1O
C1CC2(C1)CC1(CCC1)C2
CC(C)(C)O
C#CC(=O)CC(=O)CC
CC(C#N)NC(N)=O
COC1C(C=O)CC12CC2
OCC1OC2C(O)CC12
NC(=O)C12NCC1N2
CC1CC1C(=O)C1CC1
CC12CC3OCC31N2
CC12CC(CCO1)C2O
CC1CCC2NC2C1=O
CCCN1CC=CC1=O
C#CC1(CC)NC1C=O
CNC(C)(CO)C(=O)O
C#Cc1ncc(N)o1
N#CC(N=CN)C(N)=[NH2+]
c1[nH]cc2c1C[NH+]1CC21
CC12CC3(O)CC31N2
O=CCC1(C=O)CCO1
OC12CCC13C(C2)OC1CC13
[NH-]c1[nH+]cc2occn12
CC12CC1(C=O)C(=O)O2
O=C1CNC2(CCN1)CC2
O=C1CC2(O1)OC1CC12
COC1CC2C(=O)CC12
C1=CC23C[NH+](C2)C3C1
C[NH+]1C2CCC13NC3C2
CNC1([NH-])N=CN=CO1
COC1(C(N)=O)CC1
N#CC1CC2CCC2C1
[CH2+]c1n[cH+]nc(NC)o1
CC1(C)CC(=O)C1CO
[NH-]C1=C([NH-])ON=NC=C1
CCC1(C)C(O)C1OC
CC12CC(C#N)[NH2+]C1[NH2+]2
CC1CC2C(C)C2C1
O=C(CO)CCO
CC1[NH+:2]2[CH2:2][CH2:2][CH:2](O)[C:2]12C
CCC1NC12C(=O)NC2O
Cc1n[nH]c2nnoc12
C#CCOCC(C)=NO
CC#CCOC1CC1O
CNC1([NH-])OCC1CO
COCC(O)CC1CC1
C#CCC1CC(NO)C1
CCC(=O)N(C)C(C)C
OCC1(O)C2CC(O)C21
[NH-]C1(O)CC2(CC2O)N1
C1CCC2OC2CC1
CCC1OC1COC=O
N#CC1CCC2(CCC2)O1
O=CNC1C2C3OC3C12
C#Cc1cc(C#N)[nH]n1
CNC(C#N)C(=O)OC
CC1(O)N(C=O)CC12CC2
CCCC1(C)CC(C)C1
CN=CN
c1cnc2c(n1)CCN2
CC1CN=COC1(C)C
Cc1cc([NH-])[c+](C)on1
CC#CC1C[NH+]1CC
COC(C1CC1)C1CN1
O=C1OCNC2CC12
C#CC1NCC(=O)O1
N#CC12CC3CC1CC32
OCC12NC13CC2C3
[NH-]C1(C=O)OCCO1
CC1(CO)CC=C2CC21
Nc1nccccc1=O
CC(O)(CO)CCO
COC1(C#N)CC1C#N
CC1(O)C2NC(=O)C21
CC1CC12CCCO2
C[NH+]1C2CC(=O)C1(C)C2
Cc1ncc2occn12
OC12O[CH:4]1[CH:4]1C[C:4]21[CH3:2]
O=CC1OC2CC3CC312
CC12C[NH2+]C1(C1CN1)[NH2+]2
C#CC1(C#C)NC1CC
COC1C2OC(=O)C12
CC1(O)CCC2=C(C1)N2
CC1C(C)C1C(N)=O
CC1(C2(C)CC2)CC1
O=C1CC=C2OC=CC12
C1=CCC2[CH+][NH+]([CH+]1)C2
N#CC12CCC1(CO)O2
C[NH+]1CC1(C)C1(C)CC1
CC12C(C13CO3)C13CC14C3C24O
CCC1(C)CC1(C)O
O=CC12CCOC13[NH2+]C3[NH2+]2
C1C[C:2]2(O1)[CH2:2][CH:2]1[CH:2]2C2(CC2)[O:3]1
CN(CC=O)C(=N)C#N
CC1CC2=CCCC21C
O=CO[CH+][NH2+]C1CC1
CCOCC(=O)NC=N
O=C1CC23COC12CC3O
CC(O)C1CC2(CCN2)O1
CC#CC1CC(=O)C12CC2
CN(C=O)C1CC1CO
CC12CN1C(=O)N1CC12
C[NH+]1C2CC(O)OC21
O=CN1CCCCC1=O
C#Cc1nccc(=O)[nH]1
Cc1ccc(=O)on1
CC1(C)C2CC1C2C=O
C1C2[NH+]1CC21C[NH2+]CC12COC2
O=CCn1nnc(O)n1
O=CC1C2OCCOC12
CNC(C#N)C#N
CC1(O)CCC=CCC1
CC12C=CNC1=COC2
C1OC2CC3(CC3)CC12
C#CC12CCC1(NO)N2
CCOC1(O)C2CCC21
CC1(C)CC1CCC=O
CC(O)CCOC1CC1
CC(=O)C[NH+]1CC1CO
CC(=O)CC1C(C)[NH+]1C
CC1C2CC1C1OCC21
O=C1OC=NCC1CO
C#CCC1C2CC(O)C12
CN(C=O)CC(N)=O
CC12CC3OCCC31N2
CC1([NH-])OCCC1=O
C1C2CC3(CC3)C2C1[NH+]1CC1
CC1(C2(C#N)CN2)CC1
C[NH2+][CH+]OCC(C)(C)C
Cc1ncc(O)[nH]1
OC12CC3(C1)OC23O
c1n[nH]c(C[NH+]2CC2)n1
C#Cc1ccc(N)cc1
Oc1[nH]cc2c1OCO2
CC1([NH-])OCC=C1CO
c1ccc(N2CC2)nc1
CC1C2[NH2+][CH+]OC12C
CCC1(C)CC2(CCC2)[N+]12CC2
O=CC1(O)CC12CC1NC12
CCCc1ncncn1
O=CN1C=C2CCC2C1
CC1(O)CC2(CC(O)C2)O1
N#Cc1nc(=O)cco1
OCC1C2C3CCC3C12
OCC1=CCOCC1
[NH-]C1CCC(C(=O)O)N1
CC(C=O)NCC(=O)O
C#Cc1cn(C)c(=O)o1
C#CCC12NC1CC2C
CC12CC3(C[NH2+][CH+][NH2+]3)C1(C)[NH2+]2
CC1C=NNN=C1
N#CC1(C=O)CC(=O)O1
C1CC([NH2+]CC2CC2)O1
O=CCC1(O)CC2OC21
OCC1CC2(COC23CC[NH2+]3)[N+]12CC2
c1nc2n[nH+]ncc2[nH]1
C#CC12[NH2+]C(C)C1[NH2+]2
CCCCC(F)(F)F
N#CC1CCC(O)N1
COC1(C)CCC1
[NH-]C1C2COC1C(=O)O2
C#CC(C#CC)C1CN1
CC1(O)CCC(CO)O1
Cc1noc2c1CC=C2
CC(=O)c1cc(N)co1
C=NC1(C)NCC(=O)O1
CCOCc1ncc[nH]1
C[NH+]1CC1C1(CO)CC1
COC1CC(C#N)C1
CC#CC1C2OC(=O)C12
CNC=Nc1nn[nH]n1
CC1C2[NH2+]C1([NH3+])C1NC21
O=CC1C[NH+]1C1CC1O
CC12CCC13CC3OC2
C#CC(C)C1C(C)C1O
CCCC(C)CC(C)C
CC1CCC12OCCO2
[CH-]1CC2C3CC3C23CC13
C1C2CC3(CO3)C3C1CC23
CCC1(CC(C)O)CC1
CC(C)C1(C)CC(O)O1
[NH-]C1OC=NC(=O)O1
CCC12CC=CC1O2
CC(C)(C=O)C[NH+]1CC1
CC1CC2C3CC12C3
CC1CCC2(CO2)C1(C)C
CC#CCC1CC1C#N
CC(=O)c1ccon1
C#Cc1cc(CO)co1
N#CC[NH2+]C1OC2CC21
C#CCC1(C=O)C[NH+]1C
C#CC1(CC#CC)CO1
CC1COC(O)C=C1[NH-]
CC1CCCCC1(O)O
CC(=O)C1C2[NH2+]C3(C[NH2+]3)C21
CC(=O)C(C)C(C)C=O
CC(C#N)C(C)(O)CO
CC12CC(CO)C1C1(CC1)C2
N#CC1OCC=CCO1
O=c1ccc(F)co1
C1CC23CCC2(C1)CC3
C[n+]1ccc([NH-])c(F)n1
CC12[NH2+]C3CC1([NH2+]2)C3=O
CCC(C)C#CC(C)C
CC1OC2(CC2)CC1=O
CC1(C2CN2C=O)CN1
N#CC1N2C(=O)CC12O
C#Cc1nc(NC)no1
Nc1cc(NO)[cH+]on1
CC(O)C12CC(C)(C1)C2
CC1(C2CC2)C(O)C1O
c1ccn(C2CCN2)c1
COC1CC1
C1CC1C1CC2(COC2)C1
C#CC1(O)CC=CC1O
C1=CC2CCC1C1CC21
ONC1[CH-]C=CCC1
CCC1C(=O)CC12CO2
Oc1[nH]cc2[nH]cnc12
N#CC1(CO)CC1O
CC([NH-])OC1CC(=O)O1
COC1OC2C(=O)CC12
C#CC12CC3CC31[NH2+]C2[NH3+]
C1OC2C3CC2C1O3
CCN(C)C(=O)OC
OC12[NH2+]CC=C1CC[N+]21CC1
C1=CC2OC1C2C1CO1
CC1(O)CC2(CCCC2)C1
CC1(N)NNC2=C1NC2
CCCC12CC(C1)C2
Cc1ncc(C(C)C)o1
CC1(CO)OC1C=O
N#CC1(CC2CC2)CC1
OC1CC12[NH2+]CCC21C[NH2+]1
CC1C=C(O)C2OC12C
CC1(C=O)C2C3CC3C21
CC#CC1CCCO1
NC(=O)C1CO1
CC1(C)CC2(C)OC12C
CC#CCC1(C)CCO1
CC1(OC=O)CC=CC1
CCCC1CCC(=O)N1
CC1([CH3:2])[C:4]23C[C:4]24[C:4]32CC[C:4]23[C:4]12C[C:4]234
C#CC1C2C3NC3C12
CC(=O)c1ccn(C)n1
CCc1ncno1
CC(=NO)C1CC(C)C1
CC(C)C1([NH-])OC=NO1
ONC1=CC=C[CH-]CC1
O=CC(=O)c1ncco1
CNc1cc(OC)on1
CC(C)[NH2+][CH+]OCCO
OC1CC([NH2+]C2CC2)N1
CC(=O)C1CCC(C)O1
COC1(C=O)C2CC1N2
CC(=O)c1ccn(C)n1
C1=NC2CC2N=CN1
COCCc1cnn[nH]1
N#CC[NH+]1CC=CC1
[NH-]C1OCCC(=O)C1O
[NH-]C1C=CN2C=COC12
N#CC1[NH2+]C12COCC[NH2+]2
CCC1NCC2(CC2)C1=O
c1nn[nH]c1C1CO1
CCC1C2CC(=O)N12
CN(C=O)CC#CCO
c1onc2c1NCCO2
[NH-]C1(N)CN=CN1C=O
C1CC2CC1C21COC1
CC(C)OCC(C)(C)O
Cn1cccc1OC=O
CC1C(C)(O)CC12CC2
O=CCCOCC1CN1
OC1=CC2CCC2(O)C1
Cn1cc2n([cH+]1)C1CC21
COc1cc(C=O)[nH]n1
C#CC12NC1CCO2
CC1(C)CC2C1N2C=O
O=CC#CC1CC2CC12
OCC12[NH2+]CCC1[NH2+]2
CNc1cc(=O)cco1
CC1C2CCC=C3CC312
Nc1nccc(C=O)n1
CCCCCC(=O)C=O
C1=CC2C3CCC1C2O3
CC(=O)C(C)(C)O
COC1CC=CCC1O
C#CC1C(=O)C=CC1=O
CCC1OC2C(C=O)C12
CCC(C)CC(C)(C)O
O=C(C1CCO1)N1CC1
CNc1nc(N)c(C)o1
O=C1OCC2NC12CO
C[NH2+]C1CCC(C)CO1
CC1C23[NH+](C)C45C6(CO6)C24C135
CN(C=O)CC(F)(F)F
NNC1[NH2+]C2(C[NH2+]2)CC1=O
Nc1ccncc(=O)n1
CCC1C=CC(CO)O1
C1COC2CC2OC1
CC1C2OC(CO)C12
C1=NC=C2C=NNC2O1
O=CC[NH+]1C2C3CC3C21
CC1OC2C(C#N)C12
CCC12CC1NC(=O)O2
O=c1ccncoc1=O
CCCOCC(=O)CO
CC(O)CC#CCCO
Cc1cc(O)[nH]c(=O)n1
O=C1OC2CCC=C12
C1CC23C1[NH+]1C2CC13
CC12CC=CN1C1(CC1)C2=O
C[NH+]=C(N)c1nnc[nH]1
C#CC1OCC(C)=C1[NH-]
CC(O)(CO)COC=O
CCCC(C)O
CC(=O)CC1CC2OC12
C#CC#CC(O)C#C
C#CCCC1(C)OC1C
CC12CNC3C1C(=O)C32
CC1(C)CC(CO)C1=O
COC1C(C=O)C1OC
[NH-]C1CCC(OC=O)O1
N#CC1CC2C(CO)C12
C#CCC1(CO)CCC1
OCc1c[nH]c(CO)c1
OC1CC2OC3CC123
Cc1[nH]c(C)c(O)c1N
N#CC(=O)C1C=CCO1
CCCOc1nnon1
CCC1C2CC2C12COC2
O=CC1[NH2+]C2CC2O1
CC1(O)C2C3C4OC21OC43
N#CC1C(O)C12CNC2[NH-]
CC(C)(O)C1CC1(C)O
CC12C=CC(C)(O1)C2=O
C#CC1C2NC(=O)C12
O=CC1CCC(NO)N1
CCC#CC(=O)C1CO1
CCOC([NH-])C([NH-])OC
C#CC1(C)CC1(O)CC
CC12CC=CCC1OC2
CC12CC1C=CCC21CO1
CN1C=C2CC2C1=O
N#CC(=O)C1(C=O)CN1
CNC(=O)CCO[CH+][NH-]
COC1C2CC23COC13O
c1[nH]nc2c1CN2
N#CC1NCCC2NC12
C#CC(O)C1(CO)CC1
CC#CC1CC([NH-])O1
CC1C2C=CC13CC23
OC1C2C=C3[NH2+]C31[NH2+]C2
C#CC(C)C(C)C(C)=O
CCOc1nc(N)no1
OC1[NH2+]CCC2(CCO2)C12CC2
CC1OC1C1CC2CC21
COC(N)=NC1CCO1
CC(C#N)N=C(N)C=O
Oc1cc(O)cc(F)c1
CC(C)CCOC1CC1
CC(=O)C(O)C[NH+]1CC1
OC1(O)C2C=CC1CC2
O=CC1C=C2C[NH2+]C2[N+]12CC2
CC1(C)C2[NH2+][CH+]OC21
OC1C2(C=CC13CCC3)CCC2
CC1(O)OCC2CC21O
CN=C(C#N)NC=N
N#CCC12C[NH+](C1)C2O
CC1(C)OCC2OC21
OCCOc1ccc[nH]1
N#CC12CCCCC1C2
Cn1ccnc(O)c1=O
Cn1cnc(N)c1CO
C1=CC23CC[NH+]4C2C1C43
O=C1NC=NC2CC2O1
OCC1C2C3CCC3C12
Cc1nc(=O)cc[nH]1
CC1(CO)[NH2+]C12C[NH2+]C2=O
CC(N)(C#N)CO[CH+][NH-]
CC1(C)CCC(C)(O)O1
O=c1cnoncc1=O
CC1CC2(CO2)CC1O
C#CC(O)CC(O)C=O
C[NH+]1CCOC(C=O)C1
O=C1CNC2(CC2)C(=O)O1
CCCC1C23C[NH2+]C12[NH2+]3
CC1(C=O)CC=CC1=O
CC1CC(C)C12CC(=O)C2
COC(C)C1C2COC21
Cn1ccnc1[N+](=O)[O-]
O=C1OCC2OCC12
Cc1cc(O)nc(C)n1
C1=NC2CC3(CCC23)O1
C#CC1C2C=CC1C2C
CCC1C2C3OC3(C)C12
C[NH+]1C2CC1C2
CC1C2CC(=O)C1(O)O2
O=CNC1C2C3NC3C12
CCC1C(O)C(=O)C1O
C1=CC(C2CC2)OC1
Cc1cc2[nH]ccn2n1
O=CC1N(C=O)CC12CC2
CC1=CC2(C)CC2OC1
CN(C)c1ccn(C)n1
CC1(O)C2(CC2)C12CO2
CC1CC23[NH2+]C4(C[NH2+]4)C2(O)CC13
C#CC1(C)C2OC(=O)C21
CCN1C(=O)CC1C=O
CCC1COC(=O)OC1
CC(CO)OC1CCO1
COC1(C#N)CC=CC1
C#CC(O)C1C=CCO1
C[NH+](C)C1CC(CO)O1
CC1(C)CC12C[NH2+]C(N)O2
CC1OC2CC3CC12O3
CC(=O)C12CC(C1)C2
CNc1nc(N)nn1C
OC12NC13C1CCC3C12
CC1NC(=O)CN=CO1
COC1CC1CO[CH+][NH-]
CC1(C)C=CC(CO)O1
COC1CCC(O)CC1
CC1(C=O)CC(CO)C1
O=CC1CCC(=O)CO1
CC1[NH2+]C23CC12[NH2+]C3C#N
CN(C)c1ncc(N)o1
CC(O)CNC(C)C#N
C#CC1NC1C(C)C=O
O=C1C2CNC1(O)CO2
OCC12CC=CC1CO2
CNc1nccc(C)n1
COCC1C(C)C1(C)C
O=C(CO)c1ccon1
COC12[NH2+]CC(C)C1[NH2+]2
C#CC1C[N+]12CC1CCC12
CC1(C2(CO)CO2)CC1
CCC1COCC(C)O1
CC[NH+]1CC([NH-])(O)C12CC2
Cc1occ2c1NCC2
C#CCC1(C(C)=O)CC1
CC(=N)N(C=O)C(C)C
O=C1C2NC3CC2NC13
O=C1CC(O)OC1=O
CCC#CC(C)OC=O
CCNC(=O)C1CCC1
CC12CC=CC1C(=O)O2
CCC1C2CC23COC13
CCOC([NH-])C#CC=O
CC1C2OCC2C2CC12C
N#CCNc1ncco1
C[NH+]1CC1c1cnno1
CC1C2CC(=O)CC12
N#CC[NH+]1CC1C1CC1
N=C(N)CCC(=O)O
CCC1CC(CC#N)C1
CC1(O)CC(O)(O)C1
O=C1C2CC[NH+]1CCO2
COC1(C)C=CNC1=O
ONC1C(O)CC2C[NH+]21
CCC12NC1C1C(C)C12
CC1NC12CC(O)C2C
Cc1[nH]c(N)c(O)c1N
CCC#CCNCC=O
OCC1CC2(CC2)C1NO
CC1(O)CC2CC21
C1CC2C(C1)C2[NH+]1CC1
O=C1C2C=CC1(CO)N2
CCNc1c[cH-]c(=O)[nH]1
ONC12CC1CCO2
CC#CC(C)(O)C#CC
C#CC1(O)C2OC1C2O
COC(C)C(C)OC=O
CCCCC(C)(O)C=O
CCc1[nH]cc(C)c1O
C#CC1CC(C)(C)C1C
CC12CC1=CC(O)C2
CCNc1cn[nH]n1
CC1C2COC2C2(CC2)C1C
CC1(C)CC=CC1
COC1CC(=O)C1
CC1(CO)[NH2+][CH+][NH+]2CC21
CCC(=O)C1(C)CCO1
CCC(C)C1C[NH+]1C
CC1(O)CC2NC21CO
CCc1ncnc(O)n1
OCC1(O)CC=CC1
CC1CC2(C[NH+](C)C2)O1
CC1C2CC2C1(C)CO
[NH-]C12CC1C(C(N)=O)O2
CC1CC1C1C(C)C1O
C1COC(C2CC2)O1
C1CC(C2CC3CC32)O1
O=C1CC(O)=C(O)C12CC2
CC[n+]1cncnc1[NH-]
COC12COC(C1)C2C
CCCC1C=CCO1
Cc1cc(C2CO2)[nH]n1
CC(O)C1OC(C)C1[NH-]
COC(C)(C#N)C(N)=O
N#CC12[NH2+]C1[NH2+]C1OC12
Cc1cc(N)n(C)n1
CCOC1CC(=O)C12CC2
CC12OC3CCC1OC32
COC1C2COC21
CC12CC1CCCCO2
CC1C(C)C12[NH2+]CC(N)O2
C#CC1C(O)C1OCC
CC12CC(C3CC3)(C1)C2
C[NH+]1CC2(CN2)CC1C=O
Cn1nncnc1=O
C1=NCC2CC2O1
CC#CC1OC(C)C1O
CC1(O)OC2C1CC21CO1
N#CCC(C=O)CO
COCC1CC1C(C)=O
CC12CCC13C1CC1C3(C)C2
CC1C2CCCC1C2O
C#CCC1CCC(O)C1
N#CC1CC(C2CO2)C1
CN(C)c1cc[nH]n1
C#CC1OCCC12CN2
N#CC1CCC2(O)OC12
Cc1cc(C#N)c(N)o1
C[NH+]1CCC1(C)C#N
C#CC1(C#N)NCC[NH2+]1
O=C1C2CCCC1OC2
COC(C)c1ccon1
N#CC(N)C(O)C#N
C1=CC2OCC=NC2=C1
O=COc1cnon1
Cc1c[nH+]nc([NH-])c1F
C=NC12CCC1C(=O)N2
CC1C2C3C=CC2[NH+]13
NC(=O)C12CC[NH+]1C2
OC1C2C3C4CC3[NH+]1C42
[NH-][CH+]Oc1cc(N)on1
CO[CH+][NH2+]CCO[CH+][NH-]
CC(C)(C)[NH2+][CH+]OC=O
O=Cc1ncno1
C#CC1OCCC12CC2
C1C2OC3CC4(CC4)CC3C12
CC1C2OC(O)C12O
C[NH2+]C1CC(N)O1
CNc1[nH]nnc1O
Cc1cc(=O)nc(C)[nH]1
CC1(O)CC2=CCCC21
CC12CC13OC1C(C3=O)C12
CC1C2C3OCOC2C13
CCOC1NC2CC2[NH2+]1
N#CC12[NH2+]C13C1C34CC[N+]43C14CC243
CC1NC1CC#CCO
CCOC1C(C)C1C
[NH-]C1(N)CC2(CC3CC32)O1
CC12CC(O)(N1)C2O
C#CC12CCC1O2
COCC1CC2CC12
CC(=O)C1NC2CC2[NH2+]1
CCCCc1ncco1
CCCNC(=O)C(C)C
N#C[CH:4]1[NH2+:4][CH:4]1[CH:2]1[CH:2]2[CH:2]1[NH2+:3][CH2:3]2
CNc1ncc[c+](C)o1
COC12CC(N1)C2=O
CC1(C)CCC2(CC2)OC1
O=c1cc(F)c(F)c[nH]1
CC(=O)C1OC([NH-])C1O
CCC(C)(C#N)C#N
COCC1(O)CCCO1
C#CC(CC)CCC#N
[NH-][CH+]Oc1nonc1N
O=C1C=c2cc[nH]c2=C1
CC12CC3CCC3C1O2
O=C1OCCC12CCCO2
O=CNC12CC(O)(C1)C2
O=CC1(O)CC2(CC2)C1O
C#CCNc1ccco1
CC1(O)CC(=O)C12CC2O
C#CC1(C#N)CCC12CO2
CCN=C(N)C(N)=O
CC1(O)CC2OC21C
CC1C(O)C1(C)CC#N
O=C1OCCCC(O)O1
CC[NH+](CC#N)C(C)C
C1CC2CC3=C(N3)C2O1
N#CC1C2C3C[NH+]3C12
N#CC(O)C(=N)N1CC1
CC1NC2(CN2)C(=O)C1N
O=c1[nH]nc(C2CO2)[nH]1
C1=CC2CC1OC21CN1
C1C2CC3C1OCC23
C#CC1(C=O)OC1C#N
Cc1nc(O)c(CO)o1
C#CC#CC1C[NH2+][CH+]O1
[NH-]c1onc[n+]1CC=O
Oc1nc(F)ccc1F
CC1CCC(C=O)CC1
O=C1CC=C2ON=CC12
CC1(C#N)[NH2+]C12C[NH2+]C2
CNC1=NOC([NH-])=CN1
CN=CN
CCC#CC1CC1(C)O
CNC(C#CCO)C=O
C#CC1(C)[NH2+][CH+]NC1C
c1nn[nH]c1C1CO1
CC1C2CCC1C2C=O
OC1OC23CC12C3
O=C1C=C2NC2(CO)N1
CC1C2CCC2(C=O)[N+]12CC2
CC1(N)C(C#N)C12CCN2
CCC(C#N)CC#N
COC(=N)n1cnnn1
COC1CC(C)C2(CN2)C1
CC1C2CC2=C2OCC21
C1CC1C12CCC1O2
C#CC1C=CC(C)O1
CC(C)(CO)NC=O
[NH-]C1OC2CCC12
C#CC1C=CC=CCO1
O=C1C=CNCOC1O
CC1C=CC[N+]12CC2C#N
C[NH+]1C(C)(C=O)CC12CC2
O=CC1(OC2CC2)CC1
CC12CC3CC(O)CC31C2
Cc1n[nH]c(O)c1C=O
Cn1cnc(=O)c(F)n1
CC1(C)[NH2+]C2(C[NH2+]2)C([NH-])O1
CCC(O)(CO)C1CC1
O=Cc1c[nH]c(C=O)c1
O=CC1C2CCC2C12CC2
CCC1C(C)[NH+]1CC
CN=CNc1ncco1
C1OC2CC3(CC23)O1
C#CC1C2C(=O)N(C)C12
CCC1(C2CC2)CC1C
C1C2C[N+]3(CC4NC43)C[NH+]12
C1=C2N=NOC2CC12CC2
O=C1NC2=CCCC12O
CC12CCC13CCC2C3
CC1CC2C3CC1C2C3
OCCCC(CO)=NO
O=C1NC2C[NH+]3CC123
ONC1CC2(C1)OCCO2
C(C[NH+]1CC1)C1CO1
OC1[NH2+]C2(CC[NH2+]C2)CC12C[NH2+]2
O=CC1CC2(C=O)C[NH+]12
CC(C=O)C1(C)CCO1
CC1(C(O)CC#N)CC1
O=CN1C=CC2(CC1)CC2
N#CC12CC3(CN3)C1O2
Cn1ncc2c1COC2
CCCC(=O)C#N
COCC1(C)C[NH+]1C
CC1(C2CN2)OCCO1
N#CC1CC2CC12
CC1(C=O)CC(NO)C1
CCC1C(C)C1COC
O=Cn1cncnc1=O
CCC1OC(C)C=C1[NH-]
O=CC1(C2CC2)CCO1
CCc1onnc1C=O
CC1C(O)C2OC12C
[NH-]c1[nH+]cc(N)o1
CN1CNC(=O)CC12CC2
CC1(C)C=CN(C=O)C1
CC1(CO)C=CNC1=O
COC1C2CC1C1(CO1)C2
C#CCC1(O)CCC1O
Cc1cc(CO)on1
C#CC1CC2OC12
CCC(CO)O[CH+][NH2+]C
N#CC1CC(C2CN2)O1
NC1CCC(C(=O)O)[NH2+]1
O=CC[NH+]1CCC1C=O
C#CC[NH2+][CH+]OC1CC1
O=CC(=O)C1CC1
CC(CO)C(=O)CC=O
C#CC(=O)CC1CC1C
O=CC1C2C3CC3C12
CC(C)C(=O)C(C)CO
NC1CCC2(CO2)C(=O)O1
NC(=O)O[CH+][NH2+]CC=O
CC1OC(C=O)C1C=O
CC1C2CC2(C=O)C12CCO2
C#CC(O)CC#CCC
c1nc[nH]n1
OCC12CCC1CCO2
C#CC(=O)CC#CC=O
N1C2C1C1OC21
OC1OC2CC3(CO3)C12
CC1(C#CC2CO2)CO1
CCC1CCC2(CO2)O1
N#CC12CC(O)(C1)C2
CC1(C=O)CC2NC2C1
CNC1(C)CC1(N)C#N
C#CC1(O)CC([NH-])O1
O=CNC1(C=O)CCC1
OCC1(O)CC=CCC1
C[NH+]1C2C3OC2(C#N)C31
C#CCC1(C)CC=CC1
CC1(O)CC(CO)CO1
[NH-]C1CC2(CO1)CC1NC12
CCC1CCC(C)O1
CC1OC2CC2C1(C)C
[NH-]C1NCCOC(=O)N1
O=COC12CCC1(O)C2
CC1C(O)C1NC(N)=O
CC12CC(OC1[NH-])C2O
C#CCC(O)(C#C)C=O
N#CC1C2CC(CO)[NH+]12
C1C2C3C[NH+]1C31OC21
CC1([NH-])C2COCC1O2
O=C1CC23C=CCC12N3
ONC1CC(O)C12CC2O
CC1(N)C(O)CC1C#N
ONC1OCCC12CC2O
O=C1CC=CCCC1=O
CC1(O)C(N)C1(N)C#N
[NH-]C1OC2C(O)CC12
N#Cc1ccc(N)cc1
O=C1NC2(CC2)C2CC(O)C12
CCCN(C)C(N)=O
CC12CCC1C(=O)O2
O=C1CC(C#CCO)O1
O=CC1C2CCC1C2O
[CH+]1NC23CC4(CO4)C2(C3)[NH2+]1
O=CCCc1ccc[nH]1
CCCC1(C(N)=O)CN1
FC(F)(F)c1ccco1
N#CCc1ccco1
CC(C)(CC#N)C(N)=O
CC1(O)CC1[NH+]1CC1
C#CC1([NH-])CC(=O)CO1
CC(O)c1ccn(C)n1
CCOC
N#CC1C2CC(=O)C12
O=C1NCC23COC12C3
CCO
ONC1CC=C(O)CC1
COCC1OC2C(C)C12
C[NH2+]C1CCCCO1
CC1(C=O)NCC(=O)[NH2+]1
CNc1cnc(=O)on1
CC(C[NH+]1CC1)=NO
[NH-]c1cc(O)nc(O)[nH+]1
CC1CC2C1C2C1CC1
C#CC1(C)C2CCC1O2
OC12CC(CCO1)C2
C#CC1(CC)CC=CC1
C1CC2CC23CCC1C3
N#CC1C2CNCC1O2
CCc1nn(C)nc1C
O=CC1CC2([CH-]C[NH2+]C2)C12C[NH2+]2
CCC1CC1C1CCO1
CNc1ccn[nH+]c1[NH-]
CC(O)C1CC2CCC21
COC(C)C1CC([NH-])O1
C[NH2+]C1(N)CC2(CC2N)O1
CC1(N)CC=CC1NO
CCC12CC3OC1C3N2
CN=CN1C=CC(=O)C1
C1COC(C2CO2)O1
C#CC(C)(C)C#CC#N
N#CC(=O)C1NC1C#N
CCC1C2CCC1C2O
O=C1C=CC(C2CO2)N1
Nc1ccc(N)nc1
C1=CC2CCC1C2
O=C1CCNCC(=O)O1
CC12NCC(=O)C1(O)N2
[NH-]C1(OC=O)OC=NO1
COc1cc(C)c[nH]1
CC1OC2C(C#N)C12
CNC(=O)C1(C)CC1C
C=NCn1ncc(O)n1
OC1N=Nc2[nH+]nnn21
CC12[NH2+]C3(C[NH2+]3)CC1O2
c1[nH]nc2c1C1CC2N1
CCCN=C(N)C(N)=O
O=C1NC2(CC2)CCC12CCC2
CCCCC(=O)CCC
CCC(=O)C(O)C(N)=O
CC1C2C3CC2[NH+]13
OC1CC1C1CCCO1
CC1=CN(C)C(=O)C1C
ONC12CC1CC21CCCO1
O=C1CC=C2ON=NC12
CC(=O)n1ccc(C)n1
CC(=O)CC(C)=NO
O=C1CCC(C2CO2)N1
C#CC1CCC(O)C1
CC12[C:2](=O)[NH:2][C:2]1(C)[O:4]2
CC1C2C(O)C3NC132
CCOCC1CCCC1
[NH-]c1cc(F)o[cH+]n1
CC1C2CC(C=O)C12
O=C(CO)CC1CC1O
C[NH+]1C2C=CC1C2CO
COC1CC(=O)C1
CC[NH+]1C2C3OC2(C)C31
O=C1NCCCCN1
CC1C2CCCOC12C
CC1CC1(C=O)CO
COC1(CO)CC2C[NH+]21
CC1(C)CC2C(O)C2C1
[CH-]1C2CC2CC2(C[NH2+]C2)C12C[NH2+]2
O=C1C=C2N=NNC2N1
CCC(=O)C1CC(=O)O1
Nc1cc(O)co1
CC1(C#N)[NH2+]C2(C)[NH2+]C12
C#Cc1cn(C)c(=O)o1
[CH+]1[NH2+]C2(CCO2)CO1
O=CNC1CCCO1
CC(C)[NH2+]C1OC2CC21
CCC1CC2([NH2+]1)[NH2+]C2C=O
CC1C2C=CC1C2O
O=C1C2CCCC1C2
O=C1CCC=CCC1
CC1C2CC(C)(CO)C12
Nc1occ(CO)c1N
Cc1cc(N)oc(=O)n1
O=C1CC=CC(O)CN1
O=C1OCC12CC=CC2
CCC1C2COCC12
CC(=O)CCOC(C)[NH-]
CCC1(C)CC=CC1C
OCC12CC=CC1C2O
CC(C#N)NCCC#N
CNC1CC12COC(C)[NH2+]2
CNC1([NH-])C=NCCO1
O=C1C2CCC13COC3C2
CC#CC1CC2(CCO2)C1
CC12CCCC1(CO)O2
C#CC(C)n1ncnn1
CC1(C=O)CC=CCC1
CC(C)(C)OC=O
O=COC12CC=CC1C2
CC12C[NH2+]CC1=CC1C[NH+]12
C#CC1OC2(CO2)CC1=O
CC1(N)CCC12CC([NH-])O2
COC(CO)CC1CC1
[NH3+]C12CC3C(=O)C1C3[NH2+]2
OC12CC13CCCC3CO2
C1=CC=CCC=C1
CNC(C#N)CC(C)=O
O=CC1=CC2CC(C1)C2
O=CCN(C=O)C1CC1
CC1(O)C(=O)C=CC1=O
C#CC1COCC(C)O1
CCCC(O)C(C)(C)O
CC1(NO)OCCC12CC2
CC1C2CC([NH+]3CC3)C12
[CH2+]c1n[cH+]c(N)c([NH-])o1
Cc1[nH]c(O)c(O)c1N
Fc1ccccc1
Cn1ncnc1N1CC1
OC1C2CCC1C2O
CCc1coc(CC)c1
CCC(C)(O)C(=O)OC
COCC(O)(C=O)CO
N#CC1CCC2(CC2)CO1
C1CCC(C2CC2)OC1
NC(=O)C1CC2NC21
CCC(=O)C1CC1C
OC1=CC2CCC2(O)C12CC2
CC12OC13CCC2O3
CC1(C)C2CCC1O2
CC(O)C(=O)C(F)(F)F
CC#Cc1ccn(C)n1
C#CC1CC(C)(CO)C1
COC12OC13OC1C45CC14C235
CC1(C)CC=CC12COC2
O=C1CC23COC(C2)C13
CCc1cc(CO)co1
[NH-]c1ccn[nH+]c1O
OC12CCCC1C1CC12
C#CCOC(=O)NC
CC12OC3CC14C(O)C24C3
C#CC#CC(C#C)OC
CCC1C=CC(C)(C)O1
O=CC1[NH2+]C12[NH2+]C1C(O)C12
Cc1cc(CC=O)c[nH]1
Nc1coc(N)c1
C1CC23CCC14CCC42CC3
N#CC1C2COC12
NC1=NC2C=COC2=C1
N#CC1(O)CC(NO)C1
c1noc(C[NH+]2CC2)n1
COCCc1ncc[nH]1
NC(=O)C#CC1CN1
Nc1cc[nH]c(=O)c1
O=C1CC(CCO)O1
CCC(CO)C1(O)CC1
N#CC1CC2NC23OC13
COC1(C)CC1(C)C=O
COC(C)(C)C(C)C#N
N#CC(C=O)NCCO
NC(=[NH2+])C1O[CH+][NH2+]C1=O
O=C1C2CCCC1OC2
OC1Cc2nonc2C1
CCCC(=O)C(C)CC
O=CC1C2(CCC[NH2+]2)CC12C[NH2+]2
C1C2[NH+]1CC13CCC21OC3
CCC1CC2(CC2)CO1
c1ccc(C2CO2)nc1
C1OC23CC4C2CC43O1
[NH-]C1(F)C=NOC(=O)O1
CCCC(C=O)C(N)=O
O=CCCC1OC2CC12
OC12OC13CCC2C3
C#CC1CCC(CC)O1
CC(C)C1NN=CO1
C#CC(O)COC=O
CCC1OC2C(C)C12
O=C1CC2(O)NCC2C12CC2
CC(O)C1C(C#N)[NH+]1C
CCN1CCC1=O
COCC(C)C(C)C
CCC(O)c1cnno1
c1n[nH]c(C2CCO2)n1
OC1CC2C1[NH+]2C1CC1
N1C2C1C1OC21
C#CC(O)c1cnno1
CC1NC1C12[NH2+]CC1[NH2+]2
C[n+]1cnc([NH-])cc1O
Cc1cc([N+](=O)[O-])co1
Oc1ncc2n1[CH+]C=[NH+]2
C#CC(C#N)[NH+](C)CC
CC(CC=O)COC=O
CC(C=O)c1cnn[nH]1
CC1C2CC1(C)CO2
CC1(O)CCCCO1
CC1CC(C#N)(CO)O1
NC1CC1NCC(=O)O
CCC1(C)C2COC1C2
CN(C)c1ccn(C)n1
CC(C#N)C1(CO)CO1
N#CC12CC3=C(NC3)C1C2
CN1C(=O)CC12COC2
O=c1cconcc1=O
[NH-]C1OC2(CO)CNC12
N#CC(=O)C1CCCO1
COCc1cc(N)co1
COc1cc(C)n(C)n1
CC1CC2(C)CC3CC32C1
Cc1[nH]c(N)c(C)c1O
C#CC(C#N)C(C)(C)C
CC1(N)CC2OC([NH-])C21
N#CC12CC(CO)(C1)C2
CC(=O)C1(C)CCO1
O=C1OC2(C3CN3)CC12
Cc1cc(CO)c(N)o1
OCC1C2OCCOC12
CCC1(O)CC2(CC2)CO1
CC12CCC3CC1(C2)O3
C1C2C3OCC24C[N+]42C1C32
N=C(N)C(=O)CCC=O
CC(C)(C#N)COC=O
CC(O)C1(C)CC2CC21
[NH-]C1(CO)CC2CC2O1
C1OC2C3CC1CC2O3
CC1CC(C2C[NH+]2C)O1
C#Cc1ncc2n1CC2
CN(C)C(=O)C(F)(F)F
CC1CC(=O)C2(CN1)CO2
Nc1occ2occc12
CC(C)(C)NC(=N)C#N
CC1CC12COC(=O)OC2
CC([NH-])OC1CC(=O)C1
CC12NC1C1C(C#N)C12
OC1NC2CC3(CCO3)C12
CNc1noc(C)c1N
NC(=O)n1ccc(N)n1
C#CC12CC1CC21CC(O)C1
C1CC(OC2CC2)O1
C#CC#CC1(C)CC1C
C#CCC1(O)CC(C)C1
CC12C[N+]3(CC3)C1(C)O2
CC(=O)C1C(O)C2C[NH+]21
COc1nc(N)no1
CC1CC(=O)C=CCO1
[NH-]C1=C(F)OCC=C1N
CC1(C#N)[NH2+]CC(N)O1
CC(O)C1(CO)CCO1
C1=CC23CC4C2CC1C43
CCC1C[NH+]1C(C)C#N
CC1N2C(=O)C3OC312
N#CC1(CO)NCC[NH2+]1
CC1C2C=CC1COC2
CCCOC1CC=CC1
CCC1(C2CC2)CC1
CC1C2CC3CC12C3
CC1C[NH2+]1
C[NH2+]C1(C)CC(C)(O)O1
C1CC(C23CC(C2)C3)C1
CC1C(C#N)N1C=O
C[NH2+]C1(C)CC2(CC2)O1
[NH-]C12CC1CCO2
CCC(C)(C=O)OC=O
O=CCC1C=CC2C[NH+]12
CCC1CC1(O)CC#N
CC[NH+]1CC1C1C[NH+]1C
C1CC2OC(C1)C21CN1
N#CC1(C2CO2)CCN1
C1CC12COCC1(CC1)C2
C#CC(OC)C(N)C#N
C1OC2C1C21COC1
CC#CC12CC13CCC3O2
CNC1CC(C(=O)O)[NH2+]1
C1CC2(CO2)C(C2CN2)O1
CNc1c(C)ccn1C
C#CC(C)CC(O)CO
C[NH+]1CC2C1C2(O)O
CC[NH+]1CC1(C#N)CN
CC1(C)C2C(=O)C(O)C21
C#CC1NC1C1CC1C
NC(=O)Cc1cnn[nH]1
[NH-]C1(CC=O)OC=NO1
CCC12OCC1(O)CC21CC1
N#CC12COC(C1)C2O
CCC1C=C2CCC2O1
[NH-]c1cc(O)c(N)c[nH+]1
C1=NC=C2C=NNC2O1
OC12CCOC1C21CCC1
C1CC2CC3(CC3)C2O1
N#CC12CNC(C1)C2O
CC(C)C1(C(N)=O)CN1
OCC1CCCOC1
O=C1C=CNC1CO
CCC1CC(=O)C12CC2O
OCC1CC2CCC12
Oc1cc(C2CN2)c[nH]1
CC1CC1NCC(=O)O
CC(C)CC#CC1CC1
CC(C=O)C1CC(O)C1
C#CCCC1OC1CO
Cn1ccc(O)n1
CC[NH+]1C(O)CC1C#N
OCC12CC13CC1C(O3)C12
O=C1NCC12CC[N+]21CCC1
CC12CC=CC1O2
O=CC1(O)C2(CC2)CC12COC2
CCC(C)(CO)C(C)C
CC1(CO)NC12CCO2
CCCOC1CC1C#N
N#CCCCC[NH+]1CC1
COc1nc([NH-])nn[nH+]1
CC1C(C=O)C2(C)CC12
N#CC1CC1C1CN1
O=C1CNC23C4(CO4)C24C12CC234
OC1CC=CC12C=CCC2
CC1(C2CO2)CN1
COC1(C)CC1C(N)=O
C#CC(O)(C#C)CC=O
CC1CC2CC(O)CC12
CC([NH-])OCC(F)(F)F
CC(O)C1CC1NC=O
CC12CC1C1(CC(=O)C1O)C2
N#Cc1nc(CO)no1
CC1(C#N)CC(O)C12CC2
CC(C#N)NC(=N)C=O
NC(=O)C#CCC1CC1
C[NH2+][CH+]Oc1ncno1
C#CCc1ncc(C)o1
CCC(C)C(=O)C(C)O
CCCC12NC1C1CC12
COC1=NC=C([NH-])ON1
CN1C(=O)C2CCC21C
C#CC1NC=CN1
COCC12CC1C1(CCC1)C2
O=C1C2NC3CC2NC13
CC1C(=O)C=C2NCC21
Cc1cc(C2CC2)on1
N#CC1CC2OC12O
[NH-]C1OC2(CN2)CC1=O
CCC1CC(C)(C#N)O1
CNC(=O)CC=O
N#CC12NC1C1CC12
O=C1CC2(CO)OC12O
CC1(C)C2COCC1O2
CN(C)C(=O)NC=O
CC1OC2C1C2(C)C
CNc1nnn(C=O)n1
C1=CCC2(CCC1)CC2
CC1(N)OCCC(=O)O1
Cc1nccn1C=O
C#CC(=O)C1NC1C
O=CC1C2CC(=O)C1N2
O=COC1CC2CC21
C[NH+]1C2C1C21C2OC21C
OC12CCC13CC3O2
CC1(C)[NH+]2CC2CC12CC2
NC1(C(=O)O)[NH2+]CC12C[NH2+]2
CC(=O)Cc1ncno1
N#CC1C2C3C(O)C3C12
CC(C=O)C1CCCC1
C#CC1OC2CC3(CO3)C12
C#CC12OCCC1C2C
CC1(O)C2CCC23CC13
COc1cc(C)n(C)n1
OCCc1ccco1
CC1(O)C2C3CC3C21
C#CC1(C#C)CN[CH+][NH2+]1
O=C1OCCCC12CC2O
[NH-]c1ccc(F)[nH+]n1
N=C(N)c1ncno1
C#CC(=O)OC(C)C=O
N#CC1(C(=O)C=O)CN1
CCC(CCO)C(C)=O
C[NH+]1C2C(=O)C1C2O
CCC12[NH2+]C3[NH2+]C(O)C31[NH2+]2
CCC(=O)N1CCCC1
CCC1C2CCC1C2=O
CC12C3CCC1(C3)C2O
CCCC12CC(N1)C2=O
C#CC1CC1CC(C)O
C#CC1([NH-])OCC1NC
Cn1ccc(=O)c(N)n1
C1=CC2(CO2)C(C2CN2)C1
ONC1CCC=C2NC21
O=C1CC2NC12CO
Cn1ccc(CCO)n1
[NH-]C1=NC(N)(N)OC=C1
CC(C=O)(CO)C1CN1
OC1C2CCC1C2O
COC12CC3C1C(=O)C32
CC1(CO)OCCC1O
CC1(CO)CCN=CO1
OC1C2(O)CC3CC312
CC1C2C34CCC35C4C34C(O)C53C124
COC1CC2(CC2)C(=O)O1
C1C[NH+]2C1C13[NH2+]CC21[NH+]1CC13
C#CC1(C#CC)CO1
OC1CCC23CCC2(C1)C3
CN=CN
C=NCN
OCCn1ccnn1
CC#CCC(C)C(C)=O
N#CCN(C=O)CC#N
CC1C2OCOC1C2C
NC(=O)C1C=CNC1=O
N#CCC1CCC(O)O1
CNc1cc(O)n(C)n1
C1[NH2+]C23[NH2+]C(C12)C31COC1
CC1CC(=O)C2CC2O1
CCC1C2OC3CC312
OC12CC3[NH2+]CC31C1(CC[NH2+]1)C2
Cn1cc(N)c(C#N)n1
CC1C2C(O)C(C)(O)C12
CC1CC=CC2CCC12
Cn1ccnc1NC=O
OCC1CC(C2CC2)O1
CC12CC(=O)C=C1CN2
O=CC1NC1CCCO
C#CC(C=O)O[CH+][NH-]
N#CC1CC([NH-])O1
CC1(C#N)C2NC1C2=O
CC1C=C(O)CC1C
COCC(=N)N(C)C=O
COCCCC#CC=O
CCC1(C2CO2)CN1
CC1C(C)C12NCC(=O)O2
COc1nn(C)nc1C
Cc1nc(O)c(N)o1
C1CC2([NH2+]CC3[NH2+]C32)O1
O=C1C=CNCNC1O
C1CC23[NH2+]CC(O1)C2[NH2+]3
Cn1ccc(N2CC2)n1
CCOC(=O)C(C)C
C#CCc1ncnn1C
COCCC1CC=CC1
N#CCC12OC3C1OC32
C#CCOCCCC=O
N#CC1(C#N)C2COC21
N#CCC1(O)C2CC1N2
O=CC1CC1C1CCO1
N#CCc1ncco1
CC(=O)C(=O)COC=O
CC12[NH2+]C3(C[NH2+]3)CC1O2
OC1N=C[CH+]N1
O=C1C=CC2CC(C2)N1
COc1ncnn1C=O
OCCC1CCCCC1
CC1(C#N)OCC2CC21
N=C(N)C1(O)CC(=O)O1
Cc1ccn(C(C)C)n1
NC1(O)CCC(NO)[NH2+]1
NC(=O)C1C[NH+]1CC=O
CC(C)(O)C1OC1C=O
OCC1(O)C2=CCCC21
C1=CC2C3CC(C3)C2C1
CC1(C)CC=CC12COC2
C#CC1C2CC3NC3C12
CNc1ccc(C)cc1
OC1C2CCC13OCC3C2
O=C1CC(C2CN2)C12CO2
CC(C)C1(N)[NH2+]CCO1
CC1(O)[CH:4]2N[CH:4]2[C:4]1(C)[CH3:2]
C[NH2+]C1OC2C(CO)C12
N#CC1(C#N)OCCO1
O=COC1(CCO)CC1
c1cc(C[NH+]2CC2)n[nH]1
CNc1ccc(C)cc1
CC1CC2OC12C=O
C#CC1C(C)C12CO[CH+][NH2+]2
COCC12C[NH+](C1)C2C
CC12CC3CC1C(=O)C32
[CH2+]c1c[cH+]c(N)c([NH-])o1
C#CC1CCC=C2NC21
CC(=O)Cn1ccnn1
OCC1CC2CCC12
CC1([NH-])CCCC(=O)O1
O=C1NCC12NC1OC12
C#CC1(O)C(O)C1(C)C
CC1(C2CO2)NC1C=O
N#CC1CCC2C[NH+]1C2
NC(=O)C1C(=O)CC12CO2
CC1(C)C=CCOC=N1
O=C1CC(O)(CO)CO1
[NH-]C1=NC(O)=C(F)OC1
CC1[NH2+]CC12COC21[NH2+]CC2[NH2+]C21
Oc1ncn[nH]1
OC1[NH2+]C2(C[NH2+]C3(CC3)[NH2+]2)C12C[NH2+]C2
CC1C(C)(O)C23COC12C3
O=CC12CC(C=O)(C1)N2
OC12CCC3CC3C1CO2
N#CC12C=CCNC1C2
CCN(C)C(=O)CC#N
CC1CC=CC1(C)CO
CC(O)(C=O)CCO
N=C(N)CC(C=O)NO
OCC1CC2(CCCO2)O1
C#CC1(O)CC(=O)C1O
CC1C23CC(C2)C13O
CC1C(=O)C=CC1CO
[NH-]c1[nH+]c(N)c(CO)o1
CC1(O)CCC12CC1OC12
CC1(C)CNC(C#N)[NH2+]1
CC1(O)C2OC34CC3(O2)C14
CC1CC=C2COC21
C1OC2C3COC2C1O3
CC(=O)Nc1ncc[nH]1
CCCCC1(O)CC1C
ONc1cc[cH+]oc1F
COC1CCC(C=O)C1
C#CC(C)(C)C(=O)NC
CC1(C)OCCO1
[NH-]C1C=CC2COC1C2
CCN(C)c1ncco1
Nc1ccc(F)cn1
O=CC1C=C2CC2O1
Cc1nc(N)cc(F)n1
C#CC1OC(C#C)C1O
Cc1cc(N)c(O)cn1
CC12CCC1C13CNC1(C3)[NH2+]2
O=COC1CCC(=O)N1
CC1CC2(O)C1C2(C)C
O=CC12CC[NH2+]CC1[NH2+]2
N#CC#CC1(N)CC1O
CCC1CC1(CC)CO
CCCC1C2OC([NH-])C12
CC1(O)C2CC(O)C21
CC(C)n1ccc(N)n1
C#CC12[NH2+]C3([NH3+])C1CC32
O=CCC1C(O)C[N+]12CC2
c1n[nH]c(CC2CC2)n1
C#CC(=O)CNCCO
CC1C2CC2(C)C12[CH-]CCC2
O=CC1COCCCO1
CC1(C)OCC([NH-])C1=O
CC1CC2(CCC(O)[NH2+]2)O1
[NH-]C1OCC(=O)N1C=O
O=CC1CCC(=O)CN1
O=Cc1ccoc(=O)n1
Cc1c2c(cn1C)NC2
N#CC1CN=CO1
CCC1(C)CC=CC1=O
CC1C(O)C1(O)C#N
[NH-]C1NC=CNC(=O)N1
CCC1CC(=O)C([NH-])N1
COC12CC1(C)C(=O)N2
C1CC2[NH+]3C4CC3C24C1
CC(=O)C1CC2(O)CC12
C1C[NH2+]C2(C1)CC1[NH2+]C1C21CC2CC21
Cc1nn(C)nc1N
C#CCC(C=O)C(C)O
[NH-]C1CC2CC1CCO2
CCc1nc(O)n[nH]1
C[NH2+]C(OC=O)C(N)=O
O=CC12OCC1C2CO
NC(=O)C1(N)CC[N+]12CC2
C#CC1CCC2(CC2)C12CC2
C[NH2+][CH+]OC(C)C
NC=[NH+]c1cc(=O)o[nH]1
N#CC1CC(C#N)C1
CC1(O)C2CC(=O)C1C2
CCC1OC2C(CO)C12
C#CC1OC2CC12
C#CC1CC1(C)C
OC1CCC=C2NC21
CCC(CO)NC(C)=O
COc1nccc(O)n1
CC12CC3CC1OC32O
CC1CC=CC(=O)CO1
COC1CC(NO)C1
OC(CC1CO1)C1CC1
OCC1(O)CCCCO1
N#Cc1onnc1CO
N#Cc1cc(C#N)on1
CC1(CO)COCCO1
COc1occ(C)c1O
C[NH+]1C2CC1(CC=O)C2
C[NH+]1C2CC(C=O)CC21
COCC1CC(C)(O)C1
CC1=CC2(C)OC1C2C
C[NH+]1CC2(C)C(=O)CC12
OC1OC=NC2CC1C2
CC1(C)OC1COC=O
NC1C(O)C1C(=O)O
N#CCC(N)(C#N)C#N
CCC1OC2C(O)CC12
O=CC#Cc1ccco1
CCNc1cc(C)c[nH]1
C#C[CH2+]
O=CN1C(=O)C2OC21
CC12CC3(CC(=O)N3)C1N2
OCC[NH2+][CH+]OC1CC1
CC(C#CC=O)C(N)=O
CC(=O)n1cccc1O
[NH-]C12[NH2+]C3(C[NH2+]3)CC1CO2
CC(O)C#CC(O)CO
[NH-]C1[CH-]C2=C(CC2)O1
CC1C2COC13CC3C2
CCC(C)(O)C(F)(F)F
C#CC(C)(O)CO[CH+][NH-]
N#CC1(N)CC2NC21
[NH-]C1(C=O)OCCC12CC2
CC1CC2([CH-]C3CC3C2)O1
CC1CC=CC=CC1=O
CC1C(C)C1C#CC=O
CC1(C2CO2)CC=CC1
OCC(O)C(CO)CO
CC12[NH2+]C3C(O)[NH2+]C31[NH2+]2
Cc1[nH+]cc([NH-])o1
C#CC(=O)COCC#N
CC12C3C=CC(OC31)C21CC1
[NH-][CH+]OCc1ccco1
O=C1CNc2ccoc21
CC12COC([NH-])C1C2
CCC(C=O)C(C)OC
C#Cc1noccc1=O
C1OC2CC1CC21CC1
N#CC12OC1C=CC2=O
O=CCc1ncccn1
C#Cc1onnc1CC
C#CC12CC=C(C)C1O2
C#CC12OC1C(C)C2=O
CCOCC(C)OCC
CC1OC1C(O)CC#N
C[NH+]1C2(O)CC13NC23
COCC1OC1(C)CO
N#CC1NCCC12CC2N
Cn1cc(C=O)c(N)n1
OCC12CC3C1CCC32
O=C1CC(OC2CC2)O1
O=C1NCCC12C=CCO2
CC1CC12CC(O)OC2[NH-]
CC1(C)CC[N+]12CC2
COCC1CC2(C)C[NH+]12
N#CC1C2CC(NO)C12
CC1(O)C2C=CC1CC2
CC1(C)C[NH2+]C(C=O)N1
CC(C)NC(C#N)C=O
CNc1onc(N)[n+]1C
Cc1noc2c1OCC2
O=c1ocnn1CCO
CC12COC(C1)C2(C)[NH-]
Cc1ncc(NC=N)o1
OCCCC1C2COC12
CCOC(=O)C1CN1
CC(C#N)[NH+]1CC2CC21
C#CCOCC(=O)NC
[NH-]c1[nH+]ccc(F)c1O
OC1C2CC2C2(CC[NH2+]C2)[N+]12CC2
C[C:4]1([CH:2]2[CH:2]3[NH+:2]2[CH2:3][CH2:3]3)[CH2:4][O:4]1
COC1(C)CCC(C)O1
C#Cc1nc(N)no1
Nc1ncc(CO)o1
O=C(C1CN1)C1CO1
N#Cc1cc(N)c(O)[nH]1
C1C2NC2C12CC1NC12
CC1C=CC(CCO)O1
OCCC1C2C3NC3C12
OCCC1CC(CO)O1
CC1C2CCOC23CC13O
C1=CCOCOCCC1
NC1=NC2N=COC2=C1
C#CC(C)c1ncc[nH]1
C#CC(C)(CO)[NH+]1CC1
O=C1CC(=O)C2(CC2)O1
N#CC12CC(=O)C=C1O2
CC([NH-])Oc1ncn[nH]1
O=C1CC2(C3CC3)NC12
CCc1cccn1C=O
CC1OC=NC2CC1C2
CC(N)C#CC(=O)O
CC12CNC(=O)C1CO2
O=CC1CC2(COC2)CO1
Cn1ccc(N)c1C=O
[NH-]C1OC(C=O)C2C[NH+]12
C1=C2COC23CC1CO3
[NH-]C1(N)C=COC(=O)O1
CNc1cc(CO)on1
CC1C(C)C23CC12CC3C
C1=CC2C3OC1OC1(CC1)C23
CCC1(C)[NH2+]C2(CC[NH2+]2)C12C[NH2+]2
C#CC1(C)OCCO1
C1C2CC1C1OCC1[NH2+]2
CCOCC1(C)CO1
CC1=CCOCCC12CN2
CCCN(C)C(=N)C#N
O=C1OC2C(=O)CCC12
C1=CCCOCC=CC1
Cn1cc2c(n1)OCO2
C#CCCCC(C)(C)C
CNC(C)C(=O)C#N
CCC#CC1CC1O
NC(=O)Cc1ncco1
O=CC1C2C[NH+]3CC2C13
CCC1C[NH2+]C(C#N)N1
CC12C=CC(CO)C1C2
COC(=N)NC(C)=O
CCC12CC(CN1)C2=O
N#CCC1(C(N)=O)CN1
C1OC2C3OCC14CC4C23
C1C2C3(C4OC43)C3C45CCC34C125
CC(=O)CC1(C)CN1
CC1C(CO)C=CC12CN2
C#CC1(O)CC1C(C)=O
O=C1C=CNC1C1CN1
CC1(C)OC1C#CCO
CC1CC([NH-])C(C)CO1
OCCC1CC2CC12
O=C1NCCC12C[NH2+][CH+]O2
N#CC(CCO)C1CO1
OC1C2CCCC1C2O
CNC1=NC([NH-])OC=C1
C#CC1C(O)C1C1CO1
CC1CC2C(NO)CC12
CCOC(=O)NCCO
O=C1CC=C2C(O)CC12
OCCC12NC3C1NC32
CNC(=O)C(C)O
CC12CC13C(=O)NC3CN2
Cc1cc(C=O)on1
C1CC2C(O1)OC1NC12
C[NH2+]C1CC(C)(C#N)O1
CCC12OCC1C1(O)CC12
CC#CC1(C)CC2(C[NH2+]2)[NH2+]1
c1[cH+]oc2cc[nH]c2n1
OC1Cc2n[nH]nc2C1
O=C1CNC2CC2O1
N#CC12[NH2+]C3COCC31[NH2+]2
CC1(C)CCC(C)(O)C1
[NH-]c1n[c+](C=O)nno1
C#Cc1cnc([NH-])[nH+]n1
CC12COC3CC31C2
C[NH+]1CC(C)(C#N)C12CC2
CCNc1ncn[cH+]o1
N#CC1C2CC(=O)C23C[NH+]13
CC1CC(CO)C2CC12
N#CC1C23C45CCC42C24CC2(O5)C143
C[NH+]1CC2OCC21CO
CC1(C)C2CC1C1NC12
O=C1C2([CH-]C[NH2+]C2)CCC12C[NH2+]2
N#CCCCCNC=O
CCC1(CO)CC=CC1
N#CC12CC3C1CC32
CC1(O)NCCC1C#N
O=CNCC1C(O)C1O
CCC1(O[CH+][NH2+]C)CC1
C#CC1[NH2+]C12CC(C#N)[NH2+]2
[NH3+]C1CCC(C(=O)[O-])O1
N#CCCOC(=O)C=O
OC1(O)C2C3CCC2[NH+]31
Nc1ccc(=O)oc1O
N#CC1C2OC(=O)C12
c1nnn(C2CCO2)n1
N#CCCC1CC(O)O1
CC1CC=C2OCC21O
CC1(C)C(=O)CC12CO2
COC(=N)n1nnnn1
CC1CC1c1cc[nH]n1
O=CCOc1nnon1
CC1[NH2+]C([NH3+])C=C1C#N
CC1C2CC(O)C1(O)C2
ONC1CCCCCO1
CC1([NH-])C2COCC1N2
COCC12CC(N1)C2=O
CCOc1onnc1C
Cc1ccc(=O)[nH]c1N
CC[C:4]12CC[C:4]1([CH3:2])[CH:4]1C[CH:4]12
C1=CC23CCCC2C3C1
CCCC1CC2OC2C1
CC1(CC#N)C[N+]12CCC2
C#CC1(OC)CC=CC1
OC12CC1CCC21CO1
CNc1ncnc(O)[nH+]1
CNC(=O)N1CC1(C)C
CC1(C)C(=O)C=CC1O
CC1(C)C(=O)C2(CCC2)C12CC2
O=CC1CC2([NH2+]1)[NH2+]C1CC12
CCOC12CC(C1)C2
C#CC#CC(O)CC#N
C#Cc1ncc(C=O)o1
CCCC1OC1C(N)=O
COc1noc(OC)n1
CC1(C#N)CC2NC21
OC1(C2CO2)CC=CC1
C#CC1(C)CCC12COC2
O=CC1(CO)CC(=O)N1
C[NH2+]C(C=O)OC1CC1
Nc1nc(=O)cc(F)o1
CC1CC2(C)OC12
CC#CC#CCOC
CC1CC2C(C=O)CC12
CC1(C2CC(=O)N2)CN1
C1CC2(CC3OCC32)O1
CC1(CO)CC2(COC2)O1
N#Cc1cc(C=O)co1
CC1CC(C2CO2)C1
CCc1nc(N)c(C)o1
CC12OCCC1CO2
C#CC(C)CC#CC=O
OCCOc1cnon1
C#CC1CC2(CCO2)C1O
CCC1C(O)C1[NH+]1CC1
C1CC(C2CC2)O1
CCC1C2NCC12C#N
C#CCC1CC(C)(O)O1
CC1(CO)C=CC(=O)N1
OC1CC=C2OCC21
O=CCNCC(=O)O
CC1(O)CC12CCC([NH-])O2
CCCC1CCOC=N1
C#CC1C2OCOC12
CC(CC=O)C(O)CO
CC1CC(C)C12CC2CO
C#CC(=O)C([NH-])OC=O
CNc1c[cH-]c(=O)o1
C1[NH2+]CC12C1NC13C1[NH2+]C1C23
CC12CC(O)(C1)C2CO
N#CC1CCC(C=O)O1
COC1(CC#N)CCO1
CN1C(=O)C23CCC12N3
N#CCNC1OC2CC21
O=C1OC2(CN2)CC1CO
CC1CC=CC(C)(C)C1
CC#Cc1ccc[nH]1
O=CCc1ccccn1
CC(=O)c1ncc(C)o1
ONC1CC2CC21
CC#CC1C=CCOC1
Cn1cc2c(n1)CC=C2
CC1C(O)C1CNC=O
CC1C23C4C56CCC52C62CC2(C)[N+]143
O=C1CNCNC2=C1C2
CC1CC2(C(N)=O)C[NH+]12
CC12OCC1C1CC2O1
C1C2C1C13CCC1C23
O=C1NCC2NCC2N1
CC(=N)N(C=O)C(C)=N
C1=CC2C(C1)CC21CC1
CC(C)C1CC2OC21O
CC(C)(O)C1(C)CN1
CC1CC(=O)C=CCN1
N#CC12CC3OC14CC24O3
CCC1C2CC(=O)C12
[NH-][CH+]OCCC(N)=O
Cc1onnc1CCO
C#CC1C2C=CC1C2C
C1C[NH+]1C12CC(C1)C2
C#Cc1ncnc(O)n1
CC(C)C1CC12CCOC2
CCC1(C)C2C3OC3C21
CCCCC1CCCO1
CCC12OC3CC1OC32
OC12C3CC14CC[NH+]2C34
COC1(C)CC2(CC2C)C1
CC1C(=O)C=CC1(C)C
CC1(C)CC(O)C12CO2
O=CCCOCCC=O
Nc1ccccnc1=O
OCC#CC1CC2(C[NH2+]2)[NH2+]1
C#CC#CC(=O)CC
CN=CN
C#CC1CC(C)(C=O)O1
N#CCN(C=O)CC#N
CCC12C=CC(CO1)C2
CC(C#N)N(C=N)C=O
CNC(=N)c1ccon1
C=NCN
CC#CCC(O)CC#N
CC#CC1CC1CC#N
CC1CC=CC2(CC2)OC1
N#CC1NC2C(O)C12
C1C[C:3]12[CH:3]1[C:3]3([NH+]4C5OC54)[C:3]14[C:3]23[CH2:4]4
CC#CC1(O)CC(C)O1
O=CC1C2[NH2+][CH+]OC12
CN=Cn1nncc1N
C#CCC(O)C(O)CC
OCC1(C2CN2)CCO1
ONC12CC=CC1N2
CCc1nccn1C
CC1(O)[NH2+]CC2(O)[NH2+]C12
C1=CC2(C3CN3)OC2C1
CC([NH-])OC12OC13CC32
CC12COC3C1C(O)C32
OCC1C=C2CC2O1
CCC1CC2NC12C=O
COC(=O)C1CO1
CC1C2CCOC1(C)C2
C#CCC1OC1CC#N
C[NH+]1C2CC13CCOC23
O=CCC1OC1CC=O
C#CCC(C)C(=O)CC
CC(O)CCC1CCC1
CC1(CCO)CCC1O
COC1(CCO)CCO1
[CH2+]CC
Cn1nncc1CC#N
O=CC12OCC1C1CCC12
[NH-]C1OCc2cncn21
O=CC(=O)c1cnno1
CC(=O)C12CC(C1)C2
C#CC12CC1(C)CO2
CC1(C)[NH2+]C(=O)C12C[NH2+]C2
Cn1c(O)cnc1CO
CC(C)NC(=O)N(C)C
C#CC1(C)CC(=O)N1
Cn1ccc(NC=O)n1
CCC12C(C)C1C1OC12
O=Cc1cncc(O)n1
CC1CC23OCC2CC13
C#CC(C)OC(=O)CO
CC1OCC(O)C1C#N
COC1(CO)CC2NC21
C1CC(CC[NH+]2CC2)O1
C=NC12NC(=O)C1C2O
OC1(O)CCCC12CCC2
O=CC1CC1
Cn1nc(O)cc1O
CCCC#CC(=O)C=O
CC(C)Cc1ncn[nH]1
CC1OC2(C)CC(O)C12
CCn1nncc1CO
CC1CC(C(C)C=O)C1
OCC1C(O)CC2NC21
O=C1CCCC2(CCO2)C1
[NH-]C1CCN1C(=O)CO
CCC1Cc2cccn21
ONC1CC2C(O)C12
O=COC1CC2OC12
OCC(CO)C1CC1
CCOC1(CC#N)CC1
CC[NH+]1CC2(CC2)C1C=O
O=C1CC2C=CC(C1)O2
C#CC12[NH2+]C(C=O)C1[NH2+]2
CCC(O)c1nnon1
C#CCNc1ncc[nH]1
COC12CC(O)(C1)C2O
CC1C(=O)C2(CC2)C1O
CC1OC(C)C2(CN2)C1=O
C1CC23COC2C[NH+]1C3
CC(C)CC[NH+]1CC1
CC1(COC=O)CO1
N#CC#CCC(N)=O
CC(C=O)CCC1CO1
CC(C)C(C#N)C1CN1
CC12CC1C(CO)C2=O
COC1C2CC3NC3C21
CC1NC12CC1CC(C2)O1
C#CC1(O)C2CCC23CC13
O=C1C2CCC13CC3C2
CN1C=CN2C3CC3C12
c1noc2c1CCN2
CCC1(O)CC2OC2C1
[NH-]C1OCC12[NH2+]C1[NH2+]C12
OC1(C2C=CCO2)CC1
C1CC2OC2=C1C1CC1
CCC(=O)CNC(C)=O
CC12CC(C1)N2
C#CCC(=O)C(F)(F)F
c1[nH]nc2c1CNC21CC1
CC(=O)C1OC2C(C)C12
NC1(CO)CC(=O)O1
O=CCC1CC12CCCO2
CC(CO)C1C2COC21
C#CC(N)CCC(=O)O
C#CC#CC1C[NH2+][CH+]O1
CC1(C=O)C2CCC21
OCC1CC2C(O)C12O
NC12COC3C1C(=O)C32
CC1OC2(C)CC(O)C12
CC12C=NNC1(C)NC2
O=C1CCC(O)N1
COCC1OC1C1CO1
C[n+]1nccc(F)c1[NH-]
Cn1cnc2c1NCO2
C#CC(C)C(C)(O)CC
CC1CC12C=CCCC21CO1
C1=C2OCC=C2C2(C1)CC2
OCCC1CC1C1CC1
COC(=O)C1(O)CCO1
CC12CC1C(C=O)C2O
OC12[NH2+]CC1C=CC21C[NH2+]1
[CH-]1C[NH+]2C3CC3C23CCC13
CC1C(C)(C)C12C[NH2+][CH+]O2
O=CCOc1ccco1
CC1OC=NCC12CCN2
Cc1[nH]nnc1OC=O
CC(C)C(=O)C1CC1C
CC1CC2OC12C#N
Oc1[nH]cc2c1COC2
O=C1C(C2CO2)C2CN12
COC(CO)C1CC1C
[NH-]C1CC2(CC2)OC2=C1CC2
O=CC1(CO)NC1CO
O=CC1CC(CO)O1
COC1OC2(CC2O)C1C
O=CN1C2CCOC21
O=C1C=CC(CO)C1=O
NC(=O)C1CC2CC21
C#CC1C=CC(=O)N1
C[NH+]1C(C#N)C1(C)C
Cn1ccc(=O)nc1O
N#CC1(C#N)CC(=O)O1
CC1C2CC(=O)C1(C)O2
C1CC2(C[NH2+]1)[NH2+]C21CCO1
CNC12CC1CC(=O)[NH2+]2
CC1(CO)C[NH+]1CC=O
C1C2C3OC45CC4[NH+](C23)C15
CCOc1onnc1C
CCCOCCC=O
CC1CC=C(CO)CC1
CC12C=CCC1(C)C2O
O=CNCC12C[NH+](C1)C2
C1CC2C1C1C3C[NH+]3C21
CC1C[NH+]1CC#CC#N
N#CC1(O)CC=CC1
OC1CCCOC=NC1
N=C(N)N1CCC1=O
CC1CC(CO)C(=O)O1
c1cc(C2CCO2)n[nH]1
CC12OCC3C(CC31)O2
CCC12NC13C1OC123
N#Cc1ccc(N)cn1
CC(C)Oc1nnon1
CC1C2(C=CCC2)C(C)C12CC2
N#CC#Cc1ncc[nH]1
N#CC1CC1C(N)=O
C#CC1CC(O)O1
CC1(C#N)CC(O)CN1
CNc1ncc(CO)[nH]1
C1=CC2OC23CCOC13
C#CC1C2C3C(C)C3C12
CC1(C)CC2(CN2)C12CC2
OC12CCOC1C2
CC12CCC3(CC3O)[NH+]1C2
C#CCCCNCC#N
C1CC23C1CC2[NH+]1CC13
ONC1C2CCC1C2
c1onc2c1C1CC2O1
CC12CCC=CC(C1)C2
[NH-]c1cc[nH+]c(F)n1
OC1C2CCC2(O)C12CCO2
COC1([NH-])NCC1C#N
CC(C)CC(CO)CO
CC1CC2C=NNC2C1
N=C(C=O)NCC=O
N=C(N)N(C=O)C=O
O=CC1[NH2+]C12CCC(=O)[NH2+]2
c1n[nH]c(CC2CC2)n1
OCC1CCC1(O)CO
N=C(NC=O)C1(O)CC1
C1=CCCC2(C=C1)C[NH2+]C2
CC1(C)OC=NCCO1
[CH-]1C2CCC34CC(C13)C24
CCC1(O)CCCC1
N#CC1CC=C2COC21
Cc1cc(O[CH+][NH-])on1
CCC1NC1C(=O)C=O
CC1CCC(C)(C)C1
COC1(C)CC2(C)OC12
ONC1[NH2+]CC2OCC12
CC1(C=O)C2C3CC2[NH+]31
CC(C)(O)C1(C)CCC1
N#CC1CC=CC1=O
N#CCOCC#CC=O
CC12CC3(C1)NC23O
NC(=O)C1C2[NH2+]C2C12C[NH2+]C2
CC12CC(C=O)C1N2
CC1C(=O)C=CC1(C)O
CCC(CC)C1CO1
CC1C2CC3(COC3)C12
ONC1CC(O)C1(O)O
CCCn1cccc1O
CC1OCC12CCC(=O)O2
CC1NC(C)(C#N)C1=O
CCC1NC1(C#N)CO
CC[NH2+]C1NCCC12CO2
CC#CCc1ccc[nH]1
COc1cncc(N)n1
CCC1CCC=CC1C
CC1(C)C=CC(CO)O1
C[NH+]1C2CCC23C2(CC2)CC13O
COC1(C)NC(=O)C12CN2
CC(O)C(C)C(C)C#N
CCC(N)C(O)C(=O)O
CNC(=O)OCCC#N
NC1(C(=O)O)C2CCC21
CC[NH+]1C2OC(C)C21
C1=CC2[NH+]=CN=CC2N1
CCC1CC(=O)C=CN1
C1CC2([NH2+]C3[NH2+]C32)C2CC12
C1CC2(C1)CC1(CCC1)OCO2
C1CC23COC1C2C3
C1CC23C[NH2+]C2([NH2+]1)OC3
O=CC1C[CH-]C2(CC2)C12CCC2
CC#CC1(C2CO2)CC1
CCC(C)=O
CC1C2C3CC2(O)C13C
O=C1NC(O)C2CC12O
C[NH+]1CC1c1ncc[nH]1
CC1(O)CC2C=CC1O2
C#CC1(C#C)C[NH+]1CC
O=C1CC(C2CCC2)O1
CC#CC1(C)CCO1
C#CC1C2COC([NH-])C12
CC1C2COC2C12COC2
C#CCCOCC#N
COCC12CC(O)(C1)C2
CC12[NH2+]C13[NH2+]CC3C2C=O
CCNc1cc(C)on1
CCOC1CCC12CCO2
C#CCC1C2C3OC3C12
C#CC(C#N)C(N)CO
CCC1C2CC(C=O)[NH+]12
CC1(O)CCOCC1
CC1CC2(CNC2=O)[NH+]1C
CC1CC2(CC(=O)N2)C1O
Nc1cc(=O)oc(N)n1
CCCOC1C(O)C1O
CC1(O)CC12CC=CC2O
Nc1c[cH-]c(=O)[cH+]o1
OCc1nnc(CO)o1
C1C2OC3C1C1CC2C13
CC1(O)CC2(C)COC12
CN1C(=O)CC1C1CN1
Nc1noc2c1CC=C2
[NH-]c1cc(N)oc(=O)[nH+]1
C1CC1C1OC2CC2O1
CC12NC13C1OC123
[NH-]C1C=Cn2cncc21
CC(CO)C1(C)C[NH+]1C
CCn1ncnc1CO
CC1(C)C2[NH2+]CC2C12CC1[NH2+]C12
NC(=O)CC(O)C1CN1
COC1C23C[NH2+]C12[NH2+]3
CC1(C)CCCCCO1
C1C2CC3(C[NH2+]CC34C[NH2+]4)C12
CC(=NO)C1C2CCC21
CC(C)C1C2[NH2+][CH+]OC21
CNc1nccoc1=O
CN=C(CCO)NC=O
CC(=O)C(C)CC#N
O=CCC1C2[NH2+][CH+]OC12
CCC1(O)CC12CC(O)C2
NC1C=NCCC1=O
CNC(=O)C(=O)CCO
C1=CC2(CCC2)C2CCC2C1
CC(CC#N)C1(C)CN1
CCc1cc(C=O)c[nH]1
C#CC(=O)n1cnnn1
N#CC#CC1OC1C#N
CC(C1CC1)[NH+]1CC1
COCC1C(C)C1O
C#CC(=O)C(=O)N1CC1
C[NH2+]C1OC2CC21
O=C1C2COCC1C2O
CC12OC1C(=O)C2CO
CCC1CC2(CC2)C1O
CCC1(C(C)O)C[NH+]1C
Oc1ccc(O)nc1
CC(=O)C1C(O)C1C=O
Cc1noc(=O)nc1C
CCc1noc(N)c1C
CC1(C)CC(O)(O)C1=O
CC1(C)CCCC1(C)O
CC1(O)C2OC13CC23
CC1(O)C=CNC(=O)C1
C#CC#CCCNC=O
[NH-]C1[CH-]C2=C(OC2)OC1
CC(C)C1CCC(O)O1
CC1(O)C2NC13NCC23
C1=CC2C=CNN2CC1
C#CC1CCC2(CN2)C1C
CC1(C)CC2OC21O
O=CC1C(O)C12COC2
O=CC12CC1CC(=O)O2
CC(=O)C(C)(C)C=O
c1onc2c1OCCC2
CC1(C)C[NH2+]C(C)(C)O1
Cc1nc(O)cc(=O)o1
OCC12CC3OC3C1O2
CC12CC(O)C1CC21CCC1
C1=CC2OC2CCC1
N#CC1(N)C2OC([NH-])C21
O=CC1C=C2[NH2+]CC2[NH2+]1
C=C1[CH-]CC2=C1CCN2
[NH-]C1(CO)NCC(=O)O1
OCC(O)C1CC(O)C1
CC1(C2CC2)CCCC1
[NH-]C1COC2CCC2O1
CC1COC(C)(C)C12CC2
Cc1c(C=O)nnn1C
CC1CC2C1C2(C)C
CC1OC2(CC2C)C1C=O
O=CC1CC=CC(=O)C1
OC1=CCC2CCC1O2
c1nnoc1C1CCO1
C#CCC1(C#C)CC1C
C#CC1([NH-])COC=C1N
COC(C=O)C1OC1C
C#CC1(O)CC2NC2C1
C#CC1(C)OC1CC=O
CC(C)C(=NO)C1CN1
CC1(O)C2CCC1O2
Cn1nc(F)ccc1=O
C#CC1(C)C[NH+]1C(C)C
CC1(C)[NH2+]C(C#N)C12C[NH2+]2
CC([NH-])OCC(C)(C)O
CNC(C)C(C=O)NO
CC1CC1
CC1(O)C2C[NH+]3C2CC31
CC(O)c1cn[nH]n1
[NH-]c1nnc([NH+]=CN)o1
Cc1nn(C)c(N)c1O
Cc1cc(C)n(C=O)n1
CNc1cc(C)c(C)[nH]1
[NH-]c1ncc(C(N)=[NH2+])o1
Cc1cc(C(C)O)on1
[NH-]c1[nH+]cc(C2CC2)o1
CC(C)C1(C)CC=CC1
CN=CN(C=O)C(N)=O
CC#CC1(C)CC2OC21
CC12CC(O)C1C1OC12
N#CCCC1CC2NC12
N#CC1CC(CO)C12CN2
CC(=O)Cn1nnnn1
CC12C=CCOC1C2O
O=CNC1(O)CC(O)C1
CC1C(C)(O)C1(N)C#N
CC1C2CC(=O)C1(C)O2
[NH-][CH+]OCC1OC1CO
C#CC1CNC(=O)CO1
CC1CC2(CC(O)C2)C1C
C[NH2+]C1(O)CC2(CC2)CO1
CC1OC2CC3OC123
COC1N=CN=NO1
CC1OCC12CCCCO2
N#CC1NCCC12CC2
CCC12CC1C1CCC12C
O=C1CCC2(O)NC12
Cc1cc(N)c(=O)on1
C1=C2OCC2C2(CC1)CC2
CC1=CC([NH-])OC1C
C1=C2C[NH2+]C3[NH2+]C3=C2[NH2+]C1
CC12C[NH+]3CC31C2CO
CCNc1ncco1
CC12OCCC1OC2=O
CC12CC=CC1OCO2
CC12CC3C4(CC[NH2+]4)[NH2+]C31C[NH2+]2
CC1(C)CC(=O)C1
CC(C)C(C)CNC=O
OCCC1CC(O)C1
CC1CC23C4CC4C2(C)OC13
Cn1ccc(=O)cn1
CC1NC1(C#N)C1CN1
C#CC1OC2CC12C=O
CC12OCC1O2
C1CC2(CN2)C2(CC3NC32)O1
CC#CC1CC2(CO2)C1O
CC1CC1C1C(C)C1C
C1CC23COC2(C1)N3
N#Cc1cc(C=O)[nH]n1
COCC1CC2NC12
CC(=NO)C1(C=O)CC1
O=C(CO)C1CC2C[NH+]21
CC1[NH2+]C(C)C12[NH2+]C2CO
CC12C(O)C(C1O)C2O
C1CC2(CCOCO1)CN2
CC[NH+]1C(C)CC1C#N
C#CC(C)CC=O
CC1[NH2+]C(C=O)C1[NH3+]
C1CC23C4OC4C2[NH+]13
C[NH+]1C2CCC1(C)C2=O
CC1(C)C2(C)CCC12C
N#CC12CC3C1C(=O)C32
C1CC23CC(C2)OC13
C#CC(O)COC(N)=O
C[NH2+]C(OC=O)C1CO1
CCOC(C=O)C=O
OC1CC2COCCC12
COC(=O)C(=N)N(C)C
C#CC#CC1CN=CO1
N#CC1CC(CO)O1
O=C1CC2C3OC3C12
CCC1CC2(CC(C)C2)[N+]12CC2
COc1nc(O)no1
COCC(C)C#CCO
CCC#CCCCC=O
C1COC2C(O1)C1OC21
C#CC(=O)C1(C)CN1
CC1CC2(C)CC=CC12
C[NH+]1C2C3NC3C21
C1=C2CCCOC2[N+]2(C1)CC2
C[NH+]1CC1C(O)C1CO1
CC#CCNC(=O)OC
C1CC2CC3(CC3)C2O1
C[NH+]1CC2(CCNC2=O)C1
COC12CC1(C)[N+]1(CC1)C2
C#CCC(=O)COC
CC(C)C1CC(=O)C1
C1=CC2C3CC1C2O3
N#CC1=CC2CNC1C2
OCC1C2C3NC3C12
CC(C#N)NCCO
C#CC(O)(C#C)C#C
CC1(CO)CCN=CO1
CC(C)(O)CC(=O)C=O
CC1C2[NH+]1C1(O)CC21C
COC1C(=O)C=CC1C
NC(=O)NCC(=O)C=O
CC1(C#N)OCCCO1
CC#CC1(C)CN1
CC1NC1c1cnno1
C1=CC23C[N+]24C25C[NH2+]C12C51CC134
CC1CCC(C(N)=O)O1
CC1CC1(C)C1(O)CC1
CNc1ccn[nH+]c1C
COC1CC(C)(O)C1
O=CC12NC13[NH2+]C3C[NH2+]2
O=C(CO)c1cnon1
N#CC12CC[NH+]3C1CC32
C1C[N+]2(C1)CC1(CC3CC31)C2
CCNc1cnn[nH]1
CN(C)C(=O)C#CC#N
O=CC1(O)C(O)C12CCO2
COC(=O)NC(=N)N
CC[NH+]1C2C(=O)C1C2O
O=CC[NH+]1CC2C(O)C21
C#CC(C)CC(O)C#C
N#CCOCCCC=O
O=CCC1(C2CO2)CN1
O=CC(C1CO1)C1CO1
CCC12[NH2+]C1C(C)C21CC[NH2+]1
OCC1C2[NH2+]C2=CC12CC[NH2+]2
CC#CC(C)C1C[NH+]1C
CCC1CC2C(O)C12
C#CCCOC(C)C=O
C#CC1[NH2+]CC12[NH2+]C2(C)C
C1OCC2CC1C21COC1
C#Cc1cc(C)c[nH]1
CC1(C2CC(=O)O2)CN1
OC12C[CH-]C3C[NH2+]C31C1[NH2+]C12
C1=C2CC2CC12CN2
CC1C2C3CC(O)C3C12
OC12CC3(C1)[NH2+][CH+]OC23
C1OC2(COC2)OC2CC12
O=CC1CC12CCOC2
C#CC1CC(C=O)[N+]12CC2
C#CC(CC#N)COC
O=CC1(O)C2C3CC2[NH+]31
CC1[NH2+]C12C(N)[NH2+]C2C#N
CC(O)C1C2C3CC2[NH+]31
OCC#CC12CC(C1)C2
[CH2+]c1[cH+][cH+]o[nH]n1
[NH-]C1(N)OC=NC=C1O
OC12CCC1(C1CO1)C2
N#CC(N)CCO
[NH-]c1nc(F)c[cH+]o1
C#CC12CC(O)(C1)C2=O
CC(O)C1OCC2NC21
CCC12C(C)[NH+]3C1CC32
N#CC12[CH-]C=C([NH-])N1C2
NC1[NH2+]C2CC2O1
O=CC1(O)C2CCC1O2
CC1CC2(C1)CC(C)OC21CC1
N#CC1CC2CC2C1
Cc1ccc(=O)oc1C
C#CC(N)(C#N)CC#N
O=CCC1OCCO1
O=C1CCCC(O)CN1
CC1(CO)CCC12CO2
[NH-]C12C=CCC(CO1)C2
Cc1cc2n(n1)COC2
O=COCC#CC1CO1
CC1(C)C2CC(CO)C21
CC1(C#N)CCN=CO1
Cn1nn[n+](C)c1[NH-]
CCOCCC1CCO1
O=C1CC2C3OC3C12
CC1[NH2+]C([NH3+])C1C#N
CC1N=CNC=N1
CC[n+]1cc([NH-])ccn1
CCCC(=O)CC1CO1
CN1N=C([NH-])C=CO1
C#CC1C2OC(C#N)C12
O=CN1C2CCC21
C#CC1(C)CC=CC1
CC1C(=O)N=CN1C
COC1C(O)C1C(N)=O
Cc1cc(C(C)C)on1
C#CCCCC(=O)OC
Cc1ccc(=O)[nH]c1O
C#CC1CCNC(=O)O1
CC(=O)CC(C)(O)C=O
Cn1ccnc1C(N)=O
C1CC2CC2O1
CC(CO)OCCCO
O=C1C=CCCC=CC1
CC1(O)CC12CCOC=N2
C#CC12C[NH+](C1C)C2C
[NH-]C1(C=O)OCCO1
Cn1c(O)cnc1C=O
CCCc1ccon1
c1[nH]cc2[nH]nnc12
[NH-]C1(CO)OC=NO1
C1=CC23CC2(C1)N=NN3
COC1(C)OC=C([NH-])O1
O=COc1[nH]nnc1O
OCC1C2COCC12
[NH-]C1COCC(C=O)O1
CNc1nnn(C=O)n1
COCC1C(O)C1C=O
CCCC(=O)OC(C)[NH-]
CCC1([NH-])C=CC(=O)O1
[NH-]c1ccoc(=O)[nH+]1
COc1cc(CO)[nH]n1
CC1(C)C(=O)CCC1=O
CC1C=CC(CC#N)O1
CC1NCC2OC12C=O
CNc1[nH]c(N)cc1N
N#CCC(C=O)OC=O
O=CC12CC1OC1CC12
C#CC#CC1CC2OC12
C#CC(O)CCC(C)=O
CCNC1OC=NO1
C1C2NC(C3CO3)[NH2+]C12
OC1CC=CC1
CC1CCC(OC=O)O1
Cc1nc(C#N)c(C)o1
CCC1C(C)C12CC([NH-])O2
CC1C2C=CC1C(=O)C2
CC1C=CCOC12CC2O
O=C1N2CCC23CCC13O
CC1(C)CCC(C=O)O1
Nc1nc(O)c(O)o1
CCC1(C2CN2)CC1O
CCC(O)C(O)CC#N
OC12CC3C1CC1C34CC124
O=CC1CCC(=O)C1
CCC(OC)C1(C)CC1
N#CC1CC1(O)CCO
O=Cn1c(O)cnc1O
O=C1C2CN=COC1C2
Cc1cc(C(=N)N)on1
CN(C=O)CC1(C)CN1
C#CC1[NH2+]C(=O)CC1N
CC1OC2CC3NC312
CCC(=O)CC1CC1O
N#CC12COC1CC2O
CCC1C2CC(C)C12
CC1(C)CC([NH-])(N)O1
Cc1cc(C)cc(F)c1
Cn1cnc2conc21
O=CC1C2CCC1C2=O
CCc1[nH]c(=O)[cH-]c1[NH-]
N#Cc1nccc(O)n1
CC(C)C(CO)[NH+]1CC1
CC1C2CCCC1C2
N#CC(O)(C=O)C1CN1
N#CC1NC2(CC2)C1O
CO[CH+][NH2+]C1CC(O)C1
CC1C2C3OC3C12
Cc1nc(CCO)no1
O=C1OC2COCC1C2
[NH-]C1CCOC2C[NH+]1C2
CCC1CC2NC12C=O
CCc1cc(CO)on1
Cc1c(O)cccc1O
[NH-]C1=NC(F)OC(O)=C1
CC1(C)OCCCC12CC2
CNC1(C#N)CC2(CN2)C1
C1=CNc2cocc2N1
C[NH2+]C1(C)NCC2(CC2)O1
C1CC2C(O1)OC1CC12
C#Cc1cc(C)cn1C
CC1CC2=C(O2)C1CO
Nc1cc([N+](=O)[O-])on1
CC1[NH2+]CC2(C[NH2+]2)C1O
[NH-][CH+]Oc1ncc(N)o1
CNC(=O)C1(C)CC1
O=C1CCC2(CCO1)CO2
N#CCCC1OC2CC12
N#CCN
CC1(O)C2CC1C1NC12
CC12[NH2+]C3OC3C1[NH2+]2
CC1C(C)C1(C)C(N)=O
C#CC(C)[NH2+]C(C)OC
COC1(C)C(O)C1(C)O
N#CC1C2CC(=O)C12
[NH-]C1NCC12COC(=O)N2
O=C1OC23CC12O3
CC12CC(CO)C1C2O
C1C2[NH2+]CC34C[NH+]3CC124
CC1(O)C2NC1C2C#N
Nc1occ2onnc12
ONC1C2C=CC1C2
O=C1OC23CC12C3
N#CC(N)(CN)C1CN1
CC1C(O)CCC1NO
CCC(C=O)C(C)=O
OC12NC13C1CC3[NH+]12
CCC1OC2(CC2)CC1O
CCCC1CC(C)C12CC2
OC1CC2CCOCC12
CCCC(C)CC(N)=O
COCC(=O)N1CCC1
CC1C2COC1C1(CC[NH2+]1)[NH2+]2
COC1(C)C=CNC1=O
CC(C)C(O)COC=O
CCOC1C(C)C1C
O=[N+]([O-])c1cn[nH]n1
OCCC1C2[NH2+][CH+]OC12
C1CC23C[NH2+]C2(CO1)[NH2+]3
N#CC(C#N)[NH+]1CC1
N#CC1CC2(C[NH2+]C2=O)[N+]12CC2
OC12CC1CC1(CCC1)C2
COCCNCC(=O)O
c1nc2c([nH]1)OCN2
CO[CH+][NH2+]CCC(C)O
CC12[NH2+]C1[NH2+]C2OC=O
CC#CCNCCC#N
CCC1CCC(C)CC1
C#Cc1cc(CC)co1
Cc1[nH]nnc1C(C)C
CC(=O)OCC(N)C#N
CC1(C)CC=C2C(O)C21
O=CC12CC1CC1(CN1)C2
CC12C[NH+](CCN1)C2=O
N#CC12CC(N)C1N2
C1=CC2C=CNC2=CC1
CC1(C23CC(C2)C3)CO1
CC1(CC=O)[NH2+]CCO1
C#CC(C=O)C(=O)CC
CC1CC(C2CCO2)O1
N#CC(O)C(=O)NC=O
N#CCOC(=O)N1CC1
CC1(C2C=CCO2)CO1
O=C1OC2C3CC3C2O1
CC1(CO)[NH2+]C2(CC[NH2+]2)C12CC2
CC(O)CC(N)=O
CC1C2C3CC(C3)C12
CC1C2C1C1C(CO)C21
CC(C=O)NC(=O)C=O
CC[NH+]1C2C3NC2C31
Cc1ccn(C=O)n1
CC1CC2C1C[NH+]1CC21
COCC(O)C1CC1C
C1CC2(CC34CC3C2O4)O1
Cn1cnnc1
O=CCC(O)C(=O)C=O
CC1C2CCCC1C2C
OCC1CC12COC1CC12
CCNC(C#N)C(C)C
c1nc2cocc2o1
CC1C2C(=O)NC12C
CCC1[NH+](C)C1(C)CO
CC(=O)CC1(O)CCC1
CC1C2C1(C)CC[N+]21CC1
CCCC1NC1CC=O
CC1NC(=O)C2(CC2)N1C
C#CC1(C(N)=O)CC1
C1OC1C1CC2CC21
O=C1NC2CNC2C1=O
CC(C#N)C1C[NH+]1C
CC#CC1COCCO1
C#CC1C(=O)C=CC1C
CC12NC1(C=O)NC2=O
FC(F)(F)C1NC2CC21
[NH-]c1cnc(F)c(F)[nH+]1
CC1C(=O)CN1C(N)=O
O=C1CCCCCCC1
C#CCC(CO)C(C)C
CCc1[nH]c(O)cc1N
CC1(C(=O)C#N)CCO1
CC(O)C(=O)C1NC1C
C1CC23CC(C2)OC13
CC(O)C1OC2CC21
CC12[NH2+]CCNC1CO2
C1CC2(CO2)C2CC1O2
CC12CC(CO)[NH2+]C1[NH2+]2
CC1(C=O)C2COC1C2
N#CC(C=O)(C=O)C=O
CC1CC2[NH+]1C1(C)[NH2+]C21C
CC1(C#N)C=CC(=O)O1
c1n[nH]c2c1C1(CC1)OC2
COC1(C)CCC(=O)N1
CNc1ccc(F)cn1
CC(=O)C(=O)N(C)C=N
O=CC12[NH2+]C3[NH2+]C(=O)C31[NH2+]2
O=C1CC2(O)C=CC1N2
C#CC12OC1CC2=O
COC1C2CC3COC321
OC12CCCOC1(O)C2
O=CCC(=O)N1CCC1
C[NH2+]C(C)C(C)C(=O)[O-]
CC12CC3OC1CC32O
Cn1ccc(C(N)=O)n1
NC(=O)CC1CC=CC1
CC1(C)C2C3C(O)C3C21
O=C1CCCOC(=O)N1
COC1OCCC(=O)O1
C#CC(C)(N)C(=O)OC
N#CC1CCC(NO)N1
CCC1(C2CO2)OC1C
N#CC1NC(O)C2CC12
COCC#CC(C)=NO
COCC(O)C(C)=NO
C1=CC2CC1C2[NH+]1CC1
CC1CC2(CN2)C(=O)C1O
CC1=C2NC2C(C)(O)C1
CCC[NH2+][CH+]OCCO
O=C1CC(CC2CC2)O1
C1C2C[NH+]3C1C31[NH2+]C21
Cc1nc(N)nc([NH-])[nH+]1
CCC12CC(NO)C1O2
OC12[NH2+]C1C1CC2C[NH2+]1
C1=CCOCOCC=C1
C1C[NH2+]C(OC2CC2)N1
C#CCOC(=O)C(C)=O
CC1(C)CC2(CC2)C1C#N
CC1CC1NC(=N)C=O
OC1C(O)C1C1CCO1
N#CC1(N)C=CCOC1
Cc1ncc(C2CC2)o1
CC(=O)NC(=N)CC=O
O=CC12NC(=O)C1C1(CC1)N2
OC12CC13C1CCC3C12
CC1(C=O)CCC(O)C1
COC(C)c1ccon1
C#CC(C)c1ncco1
O=C1C2C3CC2C24CC12C34
C[NH+]1C(C=O)CC1(C)C
CCNc1ccco1
CC1C=CNCC1=O
C1OC2C3OCC2C1O3
CC1=CC(=O)CC(C)C1
c1cc(CC2CN2)n[nH]1
CC(C)C(O)C1CC1C
CC1(O)CC(CCO)O1
CC1C(O)C1CC=O
[CH+]1[NH2+]C2C3CCOC32O1
CNC(=O)NC(=O)NC
O=CCCc1ccon1
O=C1C=CCC(O)C=C1
C#CCC1CC1CC#N
Cc1cncccc1=O
CCc1ncc(C#N)[nH]1
CCC1CC1
Cc1ncncc(=O)n1
CC(C[NH+]1CC1)=NO
N#CC1CC=C2OCC21
Cc1nccn1C(C)C
O=CCC1C2C=CC1C2
CC1(O)C2C3CCC2C31
CC#CCC1CC2OC12
COCc1cnon1
COCC1(C)OC1C=O
C1=C2OCC23CC3C1
C[NH+]1C(C#N)CC12CC2N
Nc1ncc2n1[CH+]N=[NH+]2
CC1CC(O)(CO)O1
O=C1C=CNC(CO)O1
C#CC(C)(C)O[CH+][NH2+]C
CCC12CC(O)(N1)C2=O
COC1(C)CC12CO[CH+][NH2+]2
O=C1N2CC23CCC13CO
Cc1nc(F)cc(F)n1
C[NH+]1C2CC(CO)OC21
CC1C=CNC1=O
C#CCCC1CC(=O)C1
COC1CC2C(O)CC12
COC1(C#N)C(C)C1C
CC1(C)C2C[NH+]1C2CO
CC1(CO)CCCO1
CC12CC3(CCCC13)C2
CC1(O)C=CC2CC1C2
CC1CC2(CCC(=O)O2)C1
CCc1ncc(NC)o1
C[NH+]1CCC1(O)CO
C1OC2C3C4CC3(O1)C42
O=C1NCCC12C1C[NH+]2C1
CCC1(O)C2CC2C12CCO2
CC1CC(CC2CC2)O1
O=C1C2CNC13CCC23
C1[NH2+]C2[NH2+]C3(CC4(C[NH2+]C4)[NH2+]3)C12
CC1(O)CC(O)C12CC2
CCC1(C)CCC(C)O1
ONC1(O)CCC2NC21
CC(O)c1ncccn1
O=C1C2CC3C[NH+]2C13
CC1(C)C[N+]12CC1C(O)C12
C#CC12CC(O)(C1)C2
CCC1CC1(C)C(C)=O
CC1(C)CC1(C#N)CO
CN(C)c1cc(O)c[nH]1
N#CCOCC1CCO1
COCc1nc(N)no1
C1CC2CCC3OCC23C1
CC12CC(C)(C1)C2=O
CC1COC([NH-])CCO1
CC1(O)CCC2(CN2)OC1
N#CC1(C2CO2)CC1
C#CC12CC1CN=CO2
CC1(C=O)CC=CC1=O
O=C1CCNC(=O)O1
N#CCOC(=O)[CH+]NN
CCC1CCC2(O)NC12
CC1(O)C2C3CC3C21O
OC1C2C3C(O)C2(O)C13
CC1[NH+](CCO)C1(C)C
COCC1(O)CC(=O)O1
C[NH2+]C1NC(=O)C(N)O1
CC1NC12CCCC1(C[NH2+]1)[NH2+]2
O=C1C=CC2CC(C1)C2
COCCc1ccon1
C#CC1(C)C=CC(=O)O1
CC1(C)[NH+]2CCC23CC13O
O=C1CCC12CCOCC2
C#CC1(C)OC1CC#N
CC1CC2(C1)CC(C)C2C
CCC1CC2C(O)C12
O=C1CC=CC1C1CO1
OC1CC2C3(O)CC12C3
C1=CC2CCCC=C2C1
CC1(C=O)CCN=CO1
CCC1(O)CC1
CC1C2C=C(O)C1(O)C2
CC#CC(C)(O)CC#N
OCC12CC=C3CC31CO2
OC1C2C3OC3C12
CC(C)(C)C1CC(=O)C1
N#CCN(C=N)C=N
CC1CCC([NH-])O1
[NH-][CH+]OC12CC3C1CC32
CCC1(O)CC2(C[NH+]2C)C1
C[NH2+]C1OC=NOC1=O
CCC1(C)C2CCC1O2
O=C1OCC2CC2O1
CC1CC(C)C2(CO2)C1
CCC1(C)OC2(CC2)C1C
CC1CC(=O)C(=O)CO1
CC1(C)OC1(C)CCO
CNC(=N)c1cnno1
CC1C2C1C1C(CO)C21
CC1CC2CC2[N+]12CC2
CC12CC3C(O)C1CC32
C[NH+]1C2C=CC1(C)C2=O
COCC(=O)NCCO
CC1(O)C2([CH-]C[N+]13CC3)CCC2
CC1(O)OC2CCC1O2
OC12C=CC3OC3C1C2
COC(=N)n1cncn1
CCC1([NH-])CC(C)(C)O1
CCOC1CC(CO)C1
[NH-]c1[nH+]c(=O)onc1O
NC1(CCO)[NH2+]CCO1
O=CC1CCC12COC2
[NH-]c1ncc[c+](C=O)o1
c1nnn(CC2CC2)n1
CC1(O)CC(O)C(=O)O1
COC(C=O)C1CN1
CN(C)C(=O)C(=O)C=O
CC1CC(C)(C=O)C1
C[C:4]1([CH:2]2[CH2:2][C:2]3([C:2]24CC4)[CH2:3][O:3][CH2:3]3)[CH2:4][CH2:4][CH2:4]1
O=CC(O)C(O)C1CN1
N#CCCC(=O)NC=O
[NH3+]C1(CCO)CC(=O)[NH2+]1
CC1(n2ccnn2)CC1
CC1C2CCCC1O2
[NH-]C1OC2NC2C1C=O
OC12CC1=C1NC1C2
CC1(C)CC2(COC2)C1
CO[CH+][NH2+]CC1CC1C
O=C1C=C2OC2C1=O
CN(C=O)c1ncco1
C#Cc1oc([NH-])c[n+]1C
OCC12CC(CO)(C1)C2
CCCC#CC1(C)CC1
COCC1CN=COC1
CCCn1nnnn1
C#CC([NH-])OC(=O)C=O
CC1CN1C(=O)NC=O
C#CC1(O)CCN=CO1
C[NH2+]C1ON=NC(=O)O1
OCCC1CCC1
OC12CC3(COC13)O2
CC1CC=CC(=O)C1
O=COCC(=O)C1CN1
CC1(O)CC(=O)C(=O)C1
N#CC1(COC=O)CC1
OCC#CC12CC(C1)C2
CC1(C)C2C(=O)NC21C
COC(=O)CC(C)C#N
CCC12OC3([NH3+])C1[NH2+]C32
CC(C=O)C(=O)NC=O
N#CC1C2CCCC1O2
C[NH+]1CCC2OC21
N#CCC1(O)CC2C[NH+]21
CC(C#N)C(=N)NC=O
NC(=O)C1C2C3NC3C12
C#CC(=O)n1cccc1
COC(=O)NCC1CO1
CC1CC=C2[NH2+][CH+]OC21
CCC(=O)CC(C)C
O=CC12[NH2+]CC13CC3[NH2+]2
C#CC1NC1(C#N)CO
C1=c2[nH]cnc2=NCN1
Cn1nnc2[nH]cnc21
CC1CC2(CC2)C12CO2
C#CC12C[NH+](C1)C2
CCC1(OC)C[NH2+][CH+]O1
CCCC1NC1C(N)=O
Cc1ncc(C=O)n1C
Fc1ccccn1
CC12C[NH+](C1)C2(C)C#N
C1CC23OC24COC3C14
N#CC1CNC2CC2O1
COCCC(=O)CCO
CC(C)C1(CO)OC1C
O=CC12CC3CC3C1O2
CCN1C(=O)CC1C#N
COC1(C)C(=O)CC12CC2
CC1(O)C=CN(C=O)C1
CN1C=NOC(=O)C1[NH-]
C1CC(NC2CCO2)O1
CC12CC1(C#N)CN2
C#CC1C(O)C1C(C)=O
CCCn1ccc(C)n1
CC1CC(C)(C#N)C1=O
OC12CC1CN=CO2
O=C1CC2COCC2N1
CC12COC3C1OC32C
OC1CC2CCC2C12CN2
C#CC1OCCO1
CCNc1ncco1
N#CC[NH+]1CC=CC1
C#CC1CC=CC1=O
N#[C:5][CH2:5][CH:2]1[C:2](=O)[NH:2][CH:2]1[NH2:4]
COc1cc(O)c(C)o1
CCc1nc(N)c(N)o1
CC#CC(O)COC=O
COC(C1CC1)C1CO1
CC#CC1[NH+]2CC2C12C[NH2+]C2
CCC1(C)[NH2+][CH+]NC1=O
CC(C#N)c1cc[nH]n1
CC1(O)C(=O)CC12CN2
CC1(C)CC2C(O)CC21
C[NH2+]C12COC1C(C)N2
C#CC(O)(C#CC)CO
O=CCc1[nH]nnc1O
COC1(C)CCC1C=O
O=C1CC2C(O)CC12
COCc1cc(O)[nH]n1
CC1CC(=O)C(CO)O1
[NH-]C1CNc2ccoc21
C1=Cc2ocnc2C1
N#CC1CC2(CC2)C12CCOC2
C1=CC2(CC=CC2)OCC1
CCC(C=O)C1CCO1
CC1CC23NC12[NH+]1CC13
CC1CC=C2C(=O)OC21
FC(F)(F)CC1CC1
OCCc1cc(O)[nH]n1
CC(NO)C1(O)CCN1
CC1(C=O)C2C=CC1O2
C#CC1(C#N)CC([NH3+])[NH2+]1
C1OCC2CC23CC3O1
CC1(C2[CH2:2][CH2:2]2)COC1
CC(=O)C1C(C)C1(C)C
[NH-]C1(OC=O)OCCO1
O=C1CC2(CCCO1)CO2
CNc1ncc(O)[nH]1
CN1CC(=O)C(C=O)C1
CC(=O)C1OC1(C)C
CC1(NCC(=O)O)CC1
CC1CCC2NC2O1
OC1C2CCC13COC3C2
CCCC1CC(=O)O1
OC12COC3(CCC13)OC2
O=C1C=Cn2cccc21
CC1CC(C)(O)C1=O
OC1C2OC3CC312
C1CC23OCC2CC13
C#CC[NH+]1CC1C
CC1(C#N)C[N+]12CC1CC12
CCOC1(C)CC(O)C1
CC12NCC1C1([CH-]C2=O)CC1
COc1cc(O)c(O)[nH]1
CC1(C)[NH2+]C(=O)C12C[NH2+]2
Cn1cc2nc[nH]c2c1
NC1CC(C(=O)O)O1
C#CC12CC(O)(C1)C2O
CC[NH2+]C1(C)OCCO1
CCn1nnc(NC)n1
OCCCC1CC2NC12
C[NH+]1C2CC1(C(N)=O)C2
CC1OCC([NH3+])[NH2+]C1=O
C#CC1C[NH+]1CC(C)O
CC1(O)C(=O)C=CC1=O
CCCC(=NO)C1CC1
CC12OCCC1NC2=O
CN(C)c1cnno1
CC1(C)C2OC(=O)C21O
C1CC2(CC3CC3O2)O1
C1C2NC2C2OC12
CCC1[NH2+]C2(CC[NH2+]2)C1=O
C(CC1CC1)OC1CC1
Cc1ccc(=O)[nH]c1N
CC[NH2+][CH+]OC(C)CC
NC1(NO)CC=CC1
[NH-]C1=CC2CC1C(O)O2
C#CC12NC1C1C(O)C12
CC1C2OC3(C)CC123
CCC1OC(O)C1C=O
Cn1nncnc1=O
O=CC12CC(=O)C1O2
CCn1ccnc1NC
Cc1ncc(O)oc1=O
CC12CC3(CCO3)C1N2
CC#CC1C(O)CC1O
CC1(C2CCCO2)CN1
O=CC1(O)C=CCOC1
C#CC12NCC1C([NH-])O2
CN=Cn1ncc(O)n1
[NH-][CH+]OC1CCC(=O)O1
OCC12C[NH+](C1)C2O
C#CCC1(O)CC=CC1
CC(=O)c1cn[nH]n1
Cc1cnc(C)c(N)c1
Cc1onnc1C(C)C
CN1C=NCC1[NH-]
CC12NC1(C=O)C1NC12
Cc1ncc(C=O)n1C
C1OCC2CC(CO2)O1
CC1CCC12COC2C
C1C2CC3C4C1OC2C34
[NH-][CH+]OC(=O)CC=O
CC(=O)C(=O)OC(C)[NH-]
N#CC1(C(N)=O)CC1N
CCc1ncc(C)nn1
O=C1CNCCN1
COc1ncnc([NH-])[nH+]1
C#Cc1ncc(CO)[nH]1
Cc1nc(O)c2n1CC2
COC1(C)CCC(C)O1
O=C1C2C=CC1C(O)C2
[NH-]C1ON=NNC1=O
CC(=O)C(O)C(C)=O
OC12CC1C=CC1C[NH+]12
CC(OC(N)=O)C1CN1
NC(=O)c1cc[nH]n1
C1=NCCCC2(CC2)O1
O=C1CC=C(CO)C1O
CC12OC3(C=O)C1OC23
CC1C(=O)CC(=O)C1O
CC1CCC(C)(C)CO1
O=CNCc1cc[nH]n1
CC12CC(CO)CC1N2
COC(=O)NC(C)=O
OCc1ccc(O)cn1
C#Cc1nonc1CC
c1ccc2[nH]ccc2c1
C#CC1(C)CC([NH-])O1
NC(=O)Oc1ncco1
CC1C=C2[NH2+]C(=O)C2[NH2+]1
OC1CCC=C2OC21
CC1(O)C2NC1C2C#N
CC1(O)CC2(C1)CC2(C)O
CNc1ccc(=O)[nH]n1
[CH-]1CCC23CCC12[N+]1(CCC1)C3
OCC12C=CC(CO1)C2
CC12CC=CC1(C=O)C2
NC(C(=O)O)C1CN1
CC1(C)C2OC(C=O)C21
O=CC1(CCO)CC1O
C#CC12CC(C)(C1)C2C
CCC1(C)CC2OC2C1
CC(=O)c1cc(N)c[nH]1
Cc1ncc(O)[nH]1
CC1CC=CC12C[NH2+][CH+]O2
CC1C2NC3C(=O)NC312
CCc1c[nH]c(=O)o1
CC(C)C1C2CCC23CC13
CC(C)(C)C#CC1CO1
[NH-]C1OCC(=O)C12CCN2
CC12CCC1C(C#N)N2
CC1C(=O)CC12CC1(C)C[NH+]12
CC12OCC1(CO)C2O
C[NH+]1CC1(C=O)C=O
O=C1OC2C(CO)CC12
CC1CC2[NH+]1C1C3(CC3)[NH2+]C21C
O=CNC1C2[NH2+][CH+]OC12
CC12CCCC1OC2[NH-]
CC1NC(=O)C2(CCN2)C12CC2
C#CC1(C#C)CC1CC
C#CC12COC1C2C#N
CC1([NH-])OCC(C=O)O1
CCC12C[NH+]3CC31C2O
O=C1C=CNC2CC12
CC12CC1(C#N)N[CH+][NH2+]2
OCC1C2COC1CO2
O=CC(=O)N1CC=CC1
CNc1cc(N)n(C)n1
CC1OC(O)C2(CC2)C1=O
CCC(C)C1CC(C)O1
COC(C)COC(C)[NH-]
CNc1nccc(C)n1
CCC1(C)NCC(=O)O1
CCCC1CCC(=O)O1
N#CCOc1nn[nH]n1
CC1CC(=O)C2OC12C
COC12OCCCC1O2
CC(C)c1ccn(C)n1
CC1(OCC2CC2)CC1
CC(C)(C)CCC=O
[NH-]C1OC2(CCN2)C1CO
C#CC(CCC)C(C)=O
CC12CCC1(O)C1(C)CC21
CCC1C=CC(OC)O1
OCc1ccc(O)cn1
CC1(O)C2CC(=O)C1C2
CC1CC=CC12CCOC2
CC1(COCC=O)CC1
CCC1C2C3CC3C12
Cc1occ(CO)c1C
C1=CC2(CCO2)CC12CCC2
CC1OC2=CC3CC21N3
C1CC2(C1)CC1OCC12
C[NH+]1CCC1(C)OC=O
N#CC1CC(N)(CO)O1
CC1C=C2NC2C1C
N#CC12CC[NH+]3C1CC32
OC1OC2CC2CC12CCC2
O=C1CC(C2CC2O)C1
CC(N)C(C)CC(=O)O
CC1C2C3(C)C4CCC4C34C(O)C124
CC1(CO)CC1C1CO1
CCC1(C)[NH2+][CH+]NC1[NH-]
C#CC1(CC)OC2CC21
CN1C(=O)CC1CC=O
CC1C2CCCC1C2=O
CNC(=O)C(=O)C(=N)N
CCCOC1CC([NH3+])[NH2+]1
C1=C2CCC2OCCC1
CC(=O)c1ncc(C)[nH]1
OCC12COC1CC21CCC1
CCC12CCC3C1CC32
CC(CC#N)OCC=O
CC1(O)CC1(O)C=O
CC1CC=CC1(O)CO
CC1=CC(=O)C=CCN1
N#CCC1C2OC([NH-])C12
CC1[NH2+]CC2(CC2)N1C=O
C#CC#CC1NC1C#C
CO[CH+][NH2+]C1CC2CC21
CC1OCC2(CC2O)C1C
OCC1C2C3(CC3)CC23CC[NH+]13
CC(O)CC1OC1(C)C
Cn1nnc2ocnc21
C1C2OC3CC3C12
[NH-]C1NCC(=O)CC1O
CC1(C)CC12CC(=O)N2
COC12CC[NH+](C1)C2O
COC(C)CCC(C)O
CC1(O)CC2OC21
C#CC1(C)C[N+]2([CH+][NH2+]1)CC2
CC([NH-])OC(CO)CO
CC(O)C1(O)C2CCC21
CC1NC(=O)CCC1O
C[NH2+]C1OC2CCC21
OCc1nccc(F)n1
CC(C)C1C=CC(=O)O1
OC1C=CC2CC1(O)C2
c1cc2ccoc2cn1
CC12CC(CC=O)(C1)C2
CC1C(=O)CCC1(O)O
CC1(C#N)CC2(O)CC12
CC12CCC(OC1[NH-])O2
Cc1[nH]cc2c1NCN2
CC1C2CC(O)(C=O)C12
C1C[NH+]2C3C1C21OC31
CCCc1ncc(O)o1
CC12NC1(CO)CO2
NC(=O)CCC(=O)CO
[NH-][CH+]OCC1CC1C=O
CC1CC1N=CNC=O
CC#CC(OC)C(N)=O
C#CC1(C)C2C=CC1O2
C1CC(CC2CCO2)O1
CC(C)C1CCC(O)C1
COCCCC(C)(C)C
NC1[NH2+]C2(CCN2)CC1=O
C#CC12OCCC1([NH-])O2
CCC(=O)C(=O)C=O
CC1C(=O)C2(CC3[NH2+]C32)C12C[NH2+]C2
O=COc1cc(O)[nH]n1
CCCC(C)COC=O
CC(=O)C(C)C(C)CO
CCC1C[NH2+]C(C=O)N1
C1=CC2NC1C21COC1
Cn1ccnc(F)c1=O
CC1(CC2CC2)CC1O
OC12CC1C1COC2O1
CC1(C)CC2(C)CC2O1
CC#CCOC(=O)C#N
CC[NH+]1C2C3NC3(C)C21
CC1OCCC(O)C1=O
CC12CC(=O)N=CN1C2
c1cc2c([nH]1)NCCC2
CNCC(N)(C#N)C#N
CC12CC3CCCCC31C2
CC1OCC12C1COC2C1
COc1ncc(=O)on1
C1CC2OC(CO1)C21CC1
C[NH+]1C2C3COC2C31
CC12C3NC3C1N2C=O
CCOC(C)(C#N)C=O
N#CC12C=CCOC1C2
NC(=O)C1(O)CC2C[NH+]21
CC1(C)[NH2+]C12CC(C=O)[NH2+]2
C#CC(=O)OC(C)(C)C
OC1OC2(CC2)CCC12COC2
O=C(CO)NC1CC1O
COC1C2(O)CCC2C12CC2
CC1OC2C(O1)C2(C)O
CC(C)c1ccco1
O=CNc1cc(O)on1
CC1C(C)C12CC(O)O2
COCC12CC(C)(C1)C2
N#CC1(CN)C2C[NH+]1C2
CC1C2OC(C3CC3)C12
Fc1ccnc(F)n1
CC#CC1C2C3NC3C12
CC12OCCC1CO2
OC1CC2OC23NC13
N#CC1(O)CCC(=O)N1
CC1CNCC=CC1=O
CCCOCC(C)=NO
N#CC(OC=O)C1CO1
C1CC2=C(C1)CCC2
COCC(C)C(C)C=O
COCC1COCCO1
C#CC1CN1C(=N)CO
O=CN1C2CC(=O)C21
CCC1CC=CC(=O)C1
N#CC(O)C(=O)CCO
CC(O)C(=O)N1CC1C
CC1CCNCC(=O)O1
CC(C)OCC(C)(C)C
C#CC(C)OC(C)[NH2+]C
C#CC12CC=CC1N2
Cn1ccnc(F)c1=O
N#Cc1ncc(C=O)[nH]1
C#CCCC(=O)C(=N)N
CC1(C)CN1C(=O)C=O
C[NH2+]CC(C)C(=O)[O-]
CC1NC(=O)C(=O)N1
[NH-]C1OC23CC(C2)C13
C#CC1C(CC)C1OC
N#Cc1cncc(N)n1
NC(=[NH2+])c1c[cH-]c(=O)o1
CCC(C)C1CC2OC21
Cn1cnc2c1NCO2
CC1(C(=O)C#N)CCO1
OC12CC1C1(CCCC1)C1(CC1)C2
O=C1COC2CC2O1
CC(O)CC(CO)CO
CC12NC1CCC1NC12
CCC1C(C)N1C(N)=O
CC1(CO)C2C=CC1O2
CCCNC1CC([NH-])O1
CO[CH+][NH2+]CC1OC1C
CC1CC(C)(C)C([NH-])O1
COC1NC2C(O)C12
C#Cc1nccn1CN
ONC1CCC12CC=CC2
C[NH2+]C1CCO1
C1CC(n2nnnn2)O1
CC1C2COC(=O)C12
COC(=O)C[NH+]1CC1
CC1CCC(C#N)C12CN2
O=CN1CCC2(O)CC12
CC1CC(C)(C)C1O
CC1C2NC(C#N)C12
Nc1nc(F)cc(=O)o1
Cc1noc2nnoc12
C#CC12OC13C1(C)C45CC14C253
CC1(C2CO2)C2CC1C2
C#CC1C2C3NC3C12
CC1CN1C(=O)C=O
N#CC12CC(CO)(C1)N2
C#CC1C(C)N1C(N)=O
O=CC1CC(O)C2OC12
CCC12OC1C1C(O)C12
[NH-]C1C(O)CN1C(N)=O
CN1C(=O)C=CC1[NH-]
CC1(O)CC(=O)C12CC2
CC1CC(C)(C2CO2)O1
CC12CC[NH+](C1)C2NO
CCC(C)N=CNC=O
CN1C=NC(=O)C2(CC2)C1
O=CC1C2C[NH2+]C2CC12C[NH2+]2
CC1[NH2+]C23CCC2(C3)O1
N#CC1OC2C(O)C12
O=CC[NH+]1CC1
CC1C=CC(=O)NC1O
CC#CC(=O)CC#N
CCCC1(C#N)CCO1
CCOC1C2COC21
CC(C)C(=O)CNC=O
C1CC(c2nn[nH]n2)O1
CCC1(O)C(O)C1C=O
O=C1[NH2+]C2(CCC[NH2+]2)C2CC12
CCC1(C)CC=CC1=O
O=CCNC(C=O)C=O
CC1(O)CC12CCO2
Cn1cccc1CCO
C=C1C2C=CC=CC1C2
OCC#CC1CCC1
CCCC1(C)CC([NH-])O1
O=C1C2CCOC1C2O
N#CC1(N)CC(N)(N)C1
NC(=O)c1cc(N)c[nH]1
C1CC12CC1OC3C(O1)C3O2
OCC12CC1C1(CCOC1)C2
C1=CC2OCC2COC1
CCCOC1CC1CO
CC12OC13CCCC2O3
CCC12CCC1(C)O2
CC1OCC12C[NH2+]CCN2
Cn1nnnn1
O=CC(=O)CC(O)CO
COC(C#N)C[NH+]1CC1
CCCc1c[nH]c(=O)o1
CC1C2NCOC(=O)C12
CNc1oc(N)c[n+]1C
[NH-][CH+]OCC(O)C1CO1
CNc1ccc(F)cn1
OC12CC3C(CO1)CC32
COC1C(C)(O)C1(C)O
C1C2C3C4OC5([NH2+]C135)C24
COC1C2CCC1C2O
CC(C=O)C(=O)NC=N
CNc1ncc(N)nn1
O=CC1C=CC(C=O)O1
O=C1NCC2CCC=C12
CCC12CC(C1)C2=O
CC(C#CCCO)C=O
C[NH2+][CH+]OC(C)(C)C#N
CC1=CC(C)C2CC1C2
CC1CC(CO)O1
[CH2+]c1n[cH+]nc([NH-])o1
CC12CC=CC1N2C=O
CC(OC(N)=O)C1CC1
CC1(C)C(=O)CC12CC2
CC12CCC1C1(C#N)CC21
NC=[NH+]c1nnc[nH]1
CC[NH+]1C2C3C(O)C3C21
CN(C)C(=O)N(C)C=O
CC1=CC(C)C(C=O)N1
NC(=O)C#CC1CC1O
OCC12CC=CC1O2
O=C1C2OCC23CN13
CN1C2=C(N2)C2NCNC21
CC12CCCC(C1)OC2
CC1(C)CCC(=O)CN1
CC1C=CCN1C=O
CC1(CC#N)CCC12CC2
C1=CC2CC3CCC23C1
C1=CC2OC=CC2CC1
CC1C2CC1C1=C2CO1
CCCC(O)C(C)(C)O
CC1CC2C1C2(O)CO
CCC12CC(CO1)CO2
CC1C=C2CCCC2O1
Cc1ccc(=O)n(C)n1
CC#CC(=O)C=O
CCCC1(C(N)=O)CN1
CCC1CCC=CC1C
C[NH+]1C2CC1(CC#N)C2
CC1(C)C2NC(=O)C23NC13
CC1(C2CC([NH-])O2)CN1
COC12COC1(O)C1(CC1)C2
Cc1cc(C#N)on1
CC1C=C(N)COC1=O
OC1CC2CC23COC13
CCCC1CC(C#N)O1
CC1C(C)(O)C12CCCO2
CC1NC2NC=C(N)C12
O=C1NC2C1C2[NH+]1CC1
O=C1C(O)CC2NC12
Cc1cc(C=O)c(N)o1
CC(=O)C1(C)CC([NH-])O1
O=CC12[NH2+]C3(C[NH2+]3)C1O2
Cn1nccc1N
Cc1ncc2[nH+]c[nH]n12
N#CC1OC2C(O)C12
C#CC12CC1C(O)C2C
Cc1cc(NC=O)co1
CC(C)CCCNC=O
CCC(=O)CC1C[NH+]1C
O=CCOC1CC(O)C1
C[NH+]1CCC1C#N
CC1CC(O)(CC#N)C1
COCc1ncc(O)o1
CC1OC23CCC12O3
Cc1noc(=O)nc1F
CC(C)(C)OC(C)(C)C
CC1C2C(=O)C(C#N)C12
CC12CC3(CC(=O)O3)C1O2
C#CC(C)C1C2COC21
CC1OC(=O)CC(O)O1
C#CCC1CC(C)(O)C1
COC1(C)CCCO1
CC(C)NC(=N)C(N)=O
C1=CC2=CCCCC2C1
CN1CC(=O)C1(O)C#N
N#CC12CC1C1(CC(O)C1)N2
OCC1(NO)CC=CC1
C#CC1[NH2+]C12[NH2+]CC21COC1
CC1CCC[N+]12CC2C=O
C#CC(C#N)N(C)C=O
CC1(C)CCCOC=N1
CC1C2C3C=CC2[NH+]13
[NH-]C12N[CH+]OC1=CCN2
C1C2[NH+]1C13CC21C3
C1CC2(CO1)CC1(CN1)CO2
C#CCCNC(N)=O
CNc1n[nH]c(C)c1C
Cc1cc(=O)[nH]c(C)n1
C#CC1CCC1(C)C#C
CCC1OC(C#N)C1[NH-]
COC1(C)CCC(=O)O1
C#CC1C(C)C=CC1O
CN(C)c1cnccn1
Cc1n[nH]nc1OC=O
C1=CC2(CCOC1)CO2
CC(O)C12CC=CC1N2
Oc1ncc(C2CN2)[nH]1
CNC(=O)C1[NH2+]C12C[NH2+]C2
CC1CC1C(=O)CC=O
CCC12CCCC1O2
C#CC(N)(C#C)C#CC
CC(=N)NC(=O)CC=O
C#Cc1cc(C=O)c[nH]1
N#CC1CC2NC2C1
C#CCC1C[N+]12CCC2O
Cc1cc(OC=O)on1
COC1(C)CC=CC1C
OC1(O)CC2C3NC3C21
O=C1OCNC2(CC2)C12CCC2
Cn1cnc(=O)nc1F
CCCC1(N)CC([NH-])O1
C[NH2+]C(C#N)OCC=O
CC1NC1C(=O)C(=N)N
CCC12CC1(CO)CO2
Cn1c(N)nccc1=O
C#CC#Cc1ncco1
OC1C2CCCC1C21CO1
O=c1[nH]cc(CCO)o1
[NH-]c1[cH+]oc(O)cn1
CC(C#N)c1ccco1
N#CC1CC2(CC(=O)N2)N1
CC(C=O)OCCC#N
[NH-][CH+]OC1C23C[NH2+]C12[NH2+]3
OCCOC12CC(C1)C2
CC(O)C#CC(C)(C)C
COC1C(=O)CCC12CO2
C1CC2(CC3C[NH+]2C3)O1
O=CC1C2COCC1N2
O=CCCC1CC(=O)N1
C#CC1C(C)C=C2OC21
CC1(C#N)CC=CC1=O
COC1CC2(C#N)CC12
C#CCOC1CCC[NH2+]1
C1OC12CC13CC21O3
CC1(C=O)CC=C2OC21
CC1CC2(CCC(=O)N2)C1
O=CC1(O)CCC12CC2
CC12CN1C(=O)CN2
N#CC1(N)C2[NH2+]C3(C[NH2+]3)C21
O=C1NC2CCC1(O)C2
O=CC1OC1C=O
C[NH2+]C1(C)OCCC1O
O=C1C23CCC24C2C4C14CC24C3
COC1CC1OC
NC(=O)Cc1ccco1
N#CC12C3(CC3)NC3C14C1(CO1)C324
C1CC2OC2COCO1
C#CC(=O)C1OC1C=O
O=CC1(CO)CC(O)C1
CC1(C2CO2)CCCO1
CNC1(O)C(=O)CC1O
C#CC1CCC(O)CC1
CC1(C)OC2CC1CO2
CC1CC2C(=O)C(C)C12
C#CC1CC(C)(CO)O1
CCC(C)CO[CH+][NH2+]C
O=C1C2CC3CCC2C13
[NH-][CH+]OC1NC2C(O)C12
COC1CC(=O)CC1C
OCCCCCO
OCC1CC2=C(C1)OC2
COC1NCC(C)(C)[NH2+]1
CCNc1ccc[nH]1
C1C2OC3C4C5C12OC31CCC451
C#CC(O)(CO)COC
CCC1(C)CC(C)(C)O1
C1=NON2C3CCC12C3
CC1(C)OCCC(=O)O1
C1CC1C1CCC2(CO2)O1
C#CCC1C=CC(=O)N1
Cc1ncc2n1CC=C2
N#CC(=O)CNC=O
C#CC(=O)C(C)CC=O
Oc1nccc(F)n1
OC1(C2CC2)CC2OC21
CC12CC(CCO1)C2=O
COC1CC1CC(N)=O
C[NH2+]C1NCC(=O)C1O
Cc1cc(C)c(N)o1
CC(=O)C1CC2(COC2)N1
OC1C2C=CC13OC23
O=CC1C2COC12
O=C(CO)CC1(O)CC1
CC1CC(C=O)(C=O)O1
CC(C=O)CC1CCO1
OC1OCC2C=CCC21
CC1CC(=O)N=C(O)N1
[NH-]c1cc[nH+]c(C=O)n1
C1=CC2CC3CCC23C1
O=C1CC2(CC[NH2+]2)C12CC1(CC[NH2+]1)C2
CC(=O)N1CCC1C#N
C#CC(=O)C1OC1CC
CCC1(CC2CC2)CO1
OC1CCC=CC2(CO2)C1
O=C1OC2CC2O1
CCC(C=O)C1CCO1
C#CC1C(O)C12CCCO2
CC12CC1(C=O)C1CC12
NCc1nc(=O)cc[nH]1
[NH-]C1OCCC12CC2
CC(CO)C(C)C1CO1
[NH-]C1=NNOC(F)=C1
CCCC1C2CCC1C2
CC1CC=CC12C[NH+]1CC12
CC(=O)Cc1cc[nH]n1
C#CC1CC=CC1=O
O=CC1C(O)CC1CO
CCC1C=CC=CC=C1
CC1(C#N)C(N)C1N
CC(C#N)C1(C=O)CC1
CC1OC=NCC(=O)O1
CCCCC(=O)CCO
CC12COC(C1)OC2
C#CC1CC2(CCCO2)C1
CCC1CC(O)C12CC2
COc1ccc(F)cn1
N#CC1CC(CC=O)O1
[NH-]c1cc(N)c(N)[nH+]n1
CC[NH+]1C(C)C1COC
CCC(=O)C(C)COC
Cc1cc(O)c[nH]1
OC1OC23CCC2C13
CCOc1ncc(C)o1
Cc1ccc(=O)[nH]c1N
COC(C=O)C(C)C
CC1CC=C2CC21C=O
CCc1cccc(=O)[nH]1
CNc1[nH]nc(O)[nH+]1
Cc1cc(N)co1
OC1CC2CCC12
C1=Cc2ccoc2OC1
CC[NH2+]C1OC2C(O)C12
ONC1CC2CC2C1
CC1CC1CCOC=O
NC12COC[NH+](C1)C2=O
C1=CC2(C=CCC1)CO2
CC1C2CC3[NH2+][CH+]OC312
OC1CC1(O)C[NH+]1CC1
Nc1nc(F)cc(F)n1
N#CC12CC3(C1)NC23
NC1Cc2n[nH]nc2O1
C#Cc1nccn1C
N#CC1OC1(C=O)C=O
CC#Cc1ncno1
CC1OCC2CCC1O2
CC1(O)CCC12OCCO2
CC1CC2=C(CC2)C1O
C1CC2OCCC2CO1
CC1N=CN=NO1
Cc1nnoc(=O)c1F
COC(=O)c1nnon1
OC12C=CC(C1)O[CH+][NH2+]2
CC(O)C(C)C(=O)C=O
C#CC(O)C(C=O)CO
CCC(C)(C)C(=O)NC
CNc1ncc(C#N)o1
OCC#CC1C2CCC12
N#CC1(O)C(=O)CC12CC2
C1C2OC3C1C2CC31CC1
O=C1CC(O)C2(CC2)C1
CC1C(=O)C2C=CC1N2
O=C1C2C3NCC[NH+]2C13
CC12C=CC(O)C1(O)C2
CC1CCC(O)(C#N)C1
N#CC(O)(CO)C1CC1
CCC(=O)OC(C)C
C#CC1CCC(O)O1
O=CC1(O)CC1C1CN1
CC12CC1C(=O)N=CO2
CCOc1cc(N)c[nH]1
CC1(CO)NCC(=O)O1
C#CC1(N)C(C)C1C#N
OC1C2NC3NC=CC312
Oc1cc(C2CC2)[nH]n1
CC1CC=CC(=O)C1=O
CC1OC2CCCC12
OCC1C2CC1C1OC21
CC1C2C(C)C(C)(C)C12
Cc1occ2[nH]nn[n+]12
CCC1C=CC(CO)O1
CCCC1CC(C)C1
CC1NC2OCC12C#N
O=C1CCCC2(CN2)O1
O=C1[NH2+]C2CC1CC21C[NH2+]1
C#CC(O)C1(CC)CC1
C[NH2+]C(C#N)OCC=O
C#CCC(C)NC(C)=O
[NH-]C1=CN=C([NH-])N=NN1
[NH-][CH+]OCc1cnon1
C[NH+]1C2C=CC3(CO3)C21
CN1CNCC(=O)C1[NH-]
CC1C2OC(=O)C12C
CC1CC(C[NH+]2CC2)O1
C#CC#CCCC#CC
NC(=O)C1[NH2+]C12C[NH2+]C21CC1
CC(=O)COC(N)=O
CC12C3OC45CC4(O3)C13CCC523
O=CC1CC=CCCO1
CCCOC1(CC)CC1
CCC1(CC)OCCO1
CCC1CC2(CO2)C1=O
CCC(C)(C=O)CC
OCC(O)c1cnn[nH]1
CC(=O)C1CCC(=O)N1
CC1CCC(C)C(=O)C1
CCC#CCC(C)CO
C[NH+]1CCC1(C#N)CN
COCC(N)C(=O)OC
OCCCc1cnno1
ONC1CC2OC2C1
CC1CC1C#CC(N)=O
C#CCC1CC2OC12C
C#CC1C(CC)CC12CC2
CC#CC12CC[NH+]1C2
CC1(O)C(CO)C[N+]12CC2
CC1OC1C(C)C1CC1
CC1C2CCC1C2CO
CN1ON=C([NH-])C=C1F
CC12CC3C(O)C1CC32
CC1CC(=O)C(=O)CO1
Cn1cnc2nonc21
N#CC1(C2CCC2)CN1
C1[NH2+]CC2C1CN1CC21
CC1CC(=O)C12CC2CO
C#CC1C=CC(C=O)O1
CNC1CCC12COC2=O
O=C1CC=C2OCC12
N#CCC12OCC1O2
CC1C2C(O)CC12C
CC1(O)CC2COCC21
C#Cc1ccc(N)cn1
O=C1CC=C2OC(=O)C12
OC1CC2=C(CC=C2)C1
C#CCCC1C[NH2+][CH+]O1
CC(=O)N1C(=O)CC1C
CC1C=C([NH-])C2(CCN2)O1
CC1CC(CO)C1=O
OC12CC3C[NH+]3C13C[NH2+]C3C2
CCOC(C#N)C(C)N
CC1CC1
C#CC1(C#N)CC([NH-])O1
Cc1cc(C)cc(F)c1
CC1(C)CC(C)(C=O)C1
Nc1cc(F)c[nH]c1=O
CC1C(O)C2[NH2+]CC2C12C[NH2+]2
Nc1nc2ocnc2o1
CCC1C2COC1CO2
CC1(C)C2C3CC2[NH+]31
[NH-]C1OCC(=O)NC12CN2
C#CC1(O)OC2CC21
Cc1cc2cc[nH]n2n1
CC1CC2(COC(C)C2)C1
CC12COC(C1)C2CO
O=C1CC=C(NO)C1O
NC(=O)C1C[NH+]1CCO
CC1OC2(CC2)C2COCC12
CC12CC=CC1O2
O=COc1cn[nH]n1
C1C2C3OC3C1C1OC21
CNC(=O)c1cnno1
C#CC(=O)NC=NCC
O=C1C2CCC13CCC23
OCCCn1cccc1
CCC1(CC)CC(=O)C1
NC(=O)C1CCO1
CC(O)C12CCC[NH+]1C2
CNCC(C#N)OC
[NH-][CH+]OCC1CC([NH-])O1
CC1C2OCOC12
CC#CCC1C[NH2+][CH+]O1
O=C1NC2CC1C1(CO1)C2
CC12CC(C1)[NH2+][CH+]O2
CCc1ncc(CO)[nH]1
CNC(C#N)CCOC
CC(O)COC(C)(C)C
[NH-][CH+]OC12CCC1C1(CC1)C2
O=c1cc[nH]c(=O)cn1
N#CC12[NH2+]CC3[NH2+]C31O2
O=CC12CCC1CC2O
O=CC(=O)n1ccnc1
CC1CC1(C)C1CCO1
C#CCCCC#CCC
Cc1nn(C)c(N)c1N
N#CC12CCCC1(O)C2
CC1CC=CC1=O
CC(O)C1(C)CCC1O
CC1CC(C)(CC=O)C1
NC12COC3C1C(=O)C32
C#Cc1ncc(C#N)[nH]1
C1CC2CCOC(C2)O1
COC1([NH-])CC(C)CO1
C#CC1CCC12CCO2
C1CC12CC1OC1C2
Cc1cc(C#N)n(C)n1
CC1CC2CCC2(O)C12CC2
CC1C(C)(O)C(=O)C12CN2
O=CNC=NC(=O)F
CC(=O)C(C)(C)O[CH+][NH-]
O=C1C=CNC1NO
CCC[NH+]1C(C)C1CO
C1CC2(CCC23CC2[NH2+]CC23)C2(C[NH2+]2)[NH2+]1
CC1OCC(=O)C1CN
CCc1cccn1C=O
ONC1[NH2+]C2CC2C12C[NH2+]2
OC1CCCC(O)CC1
N#CC1NC23CCC12N3
[NH-]C1OC2CC12NC=O
[NH-]C1CCC2(CN2)CO1
CC1OC2C1C2(C)C#N
Nc1cc2c(o1)CCN2
C1CC2(CC2)OC2(C1)CC2
C[NH+]1C2CC3(CO3)C1(C)C2
CN=C(N)c1ncn[nH]1
CC1C=CCOC12CC2
C#CC[NH+]1CC1(C)CO
N#CC1CC(C#N)C1
CC1C=COC(N)C1=O
CC1(C)OC(CO)C1=O
CC(=O)CC1CC([NH-])O1
CC(N)C(N)C(=O)O
COC1([NH-])N=CN=NO1
c1nc2nn[nH+]cc2[nH]1
OC1C2OC1C1OCC21
CC(O)COCC(N)=O
[NH-]C1=NCOC(F)=C1N
CC1(C)C=CCCC=C1
CNc1oc(C)c[n+]1C
CCC(=O)c1cnno1
N#CCCC(=O)C(N)=O
CCOc1ncc(C)o1
C#CC1C2OC(CO)C12
CC1OC1CCCC#N
N#CC(CCO)O[CH+][NH-]
CCC(C=O)(CC)CC
C1COCCOC1
C#CC1(CCC)CC1
CC12CC3CC1C(=O)C32
C#CC(O)C1CC(O)O1
NC(CO)c1ncno1
C#CC(NC)C(O)C#N
COC1(C)CC12CNC2=O
CC(=NO)C(=O)N1CC1
CC1NC(C(=O)O)C1N
CC12C=CC(C)(N1)C2=O
COC1CC1NC(N)=O
Cc1oc(=O)[nH]c1CO
CC1(O)CCC(=O)C1
CCc1cnccn1
CC1CC2(C[NH2+]2)C12C[NH2+]CC21C[NH2+]C1
CC(=O)CCC1CC1O
C#CC1(NO)CC=CC1
C#CC1([NH-])C=CC(=O)O1
CC1CCCOC(=O)N1
Cc1nccc(F)c1C
OC1C2CC3(O)C1CC23
OCC1C(O)C2(COC2)C12CC2
C#CC1OC2=CCCC21
CC(=O)c1ncc(C)o1
COC1[NH2+]C2CC2C12COC2
OC1C2=CCCCC21
CC1(C#N)CC(N)O1
Cc1nnn(CC=O)n1
C#CCC1(C)CC2(CC2)C1
OC12CC1CCCO2
[NH-][CH+]OC12CC1CC2=O
O=C1OC2OC12CO
C1=CCC2(CC1)CCCO2
CC12CC3CC31O2
COC1CC2[NH+](C)C12C
C#CC(C#N)OC(C)[NH-]
CC1=CCCC(C)(C)C1
CC(C=O)CC#N
[NH-]C1C=CN(C=O)CC1
O=C1CC2(O)CCC12
CCC1(O)C(C)C12COC2
C[NH+]1C2CC3C(O)C3C21
C#CCC(O)CC
C[NH2+][CH+]OC1CC2OC12
ONC1C2C=CCC1C2
C#CC12[NH2+]C1[NH2+]C2CO
Cc1cc(=O)n(C)nn1
CCC(O)(C#N)CC=O
O=CC#CC1CCCC1
COC12CC=CC1(C)C2
CC(=O)C1(C2CN2)CO1
CC12CC1=CNC2=O
CC(O)CC1CC(=O)O1
O=CC1(O)C=CCOC1
CC1CC12C=C1NC1C2
CC1(NC=O)CC(=O)N1
C1=CC23CC24CC1CC34
C[NH+]1CC2NC(=O)C2C1
O=C1CC2=C(O2)C1O
O=CC1C2CCCC1C2
C#CC(=O)C(=O)C(C)C
N#CC1CC=C2NC21O
O=CC1(CO)[NH2+]CCO1
C[NH+]1CC1CNC=O
CNc1[nH+]cc(C=O)o1
COC1(C)CCCO1
CC(C)(O)C1CC1C#N
N#CCC(O)(C=O)CO
OCCc1ncc(O)[nH]1
NC1(C(=O)O)C2CC1N2
C1CC2C1CC2C1CC1
CC1C(O)CCCC12CC2
C#CC12CCC(OC1)O2
CC1CC2(C[NH2+]2)C2C[NH2+]C12
C1=c2cnoc2=CC1
OCC1(NO)CC=CC1
N#CC12COC(C1)C2=O
CCCOC1C2COC21
CC12CCC1(O)C(=O)O2
CC#CC(O)C(O)CC
N#CC12CC=CC1C2
Nc1ncc(NC=O)o1
CCC12COCC1C1(CC1)C2
O=C1CC(O)C2(CC2)O1
CC1C(C#N)C1CC#N
O=C1C2C[NH2+]C3[NH2+]C13O2
O=COC1CCC(=O)O1
CC(C)CC(CO)CO
CC12[NH2+]C13C[NH2+]C3=CC2O
C1=CC2N=CNC2C=C1
CC1CCC2(CC2CO)O1
[NH-]C1NC(=O)NC([NH-])N1
OCCOc1cn[nH]n1
CN1C=CC(C=O)C1=O
CCCCCCOC=O
CCC1CC=CC1(C)O
CN1C=CCC1=O
C#CC1OCC12COC2
CC12CC[N+]13CC3(C=O)C2
CNc1occ(N)c1O
N#CC1(O)CC(C=O)C1
C[NH+]1C2C=CC1C2C#N
O=CC1(O)C2CC1N2
[NH-][CH+]Oc1ccccc1
CCC(CO)COC=O
OCCNc1nnon1
CCC(=O)N(C=O)CC
Cc1[nH]c(O)c(O)c1C
Nc1cc(=O)c(F)co1
CC1OC2(C)NC(=O)C12
CCCOC
CC1C2CC(O)C1(O)O2
O=C1CNCC2=C1NC2
C1CC2C3NC3C2O1
CC1(C)C2C3CC3C21
CC[NH+]1C2C3OC3C21
CC1CC12CCC(=O)CN2
Cc1cc(C)n(C)c1
CCCOC(C)=O
CN=CNc1ccco1
C1CC2([NH2+]1)C1[NH2+]CC1[N+]21CC2[NH2+]C21
CCC1OC2(CCC2)C1C
C1=CC2C3C4C[NH+]3C24C1
CC12COC(C1=O)C2O
CC(C#N)[NH+]1CC1CO
CC12CC3OCC31N2
C#CC1OC(C)C2CC12
C1=CC23CC4CC2C1[NH+]43
CCn1nncc1OC
Cc1nonc1C1CN1
CC#CCc1ncc[nH]1
N#CC1C=CC(C=O)N1
CC12NC(=O)C1(C)C2O
CC1CC=C(NO)C1C
CC(C)C1CC(=O)O1
NC(=O)C#CCNC=O
C#CC1CC1(C)O[CH+][NH-]
CC12C[NH2+]C3C(O)C31[NH2+]2
C#CC(N)C(=O)OCC
C1=CC23CCC2(C1)C3
OC1(C2CO2)CC2OC21
CCC1(CO)C2COC21
C#CC1(C(C)OC)CN1
OC12CC1CCO2
COC1CC(C(N)=O)O1
CC1CC1(C)OCC#N
O=C1OCC[NH+]2CC1C2
C#CC1C(O)C1(C)C#C
COc1ccc(F)cn1
CC#CCN(C=O)CC
Nc1nc(CO)no1
C#CC12C[NH2+]C(C)C1[NH2+]2
CC1CCOC(C)CO1
NCC1OC1C(=O)O
CC1C=C(O)C2(C[NH2+]2)[NH2+]C1
NC1OC=NCC(=O)O1
CC1CC12C[NH2+]C(N)O2
CC12CC3(CC3)C(=O)C1N2
O=C1C=C2C=NNC2O1
C1=CC2(CCCC1)CCO2
OC1CC2(O)OC1C2O
CC(C)(C)CC#CC=O
Cn1ccnc1O[CH+][NH-]
CC1NC(=O)CC1CO
C1CC1C12OC3C1NC32
CCC(O)C(=O)NC
CC1(O)C2OC3CC2C31
CCCC[NH+]1C(C)C1C
[NH-]C12NCC1CC1(CC1)CO2
CC1(O[CH+][NH-])CC2CC21
CC1C=CC2OC2(C)C1
COc1c(O)ccn1C
CC1=CC(C)C2(C)NC12
CC1(C#N)CC2(CN2)C1=O
CC1([NH-])OC2OCC21
C#CC(O)CCOC
CC#CC(O)(C#N)C=O
C[NH+]1CNC([NH-])CC1=O
CC1(O)C2(CC2)CC[N+]12CC2
CC(C)CC1OC2CC12
C1OC12CC1OC1C2
CC1(O)CC=CC(O)C1
CCC1C2CCC1C2=O
Cc1n[nH+]c([NH-])nc1C
C1=CC2NC2C1
COC12NCC1CC1(CC1)[NH2+]2
CCC(C)(NC)C(=O)O
C[NH2+]C1(C)NCC(=O)O1
CC1(C)C2C3COC2C31
C#CC(C)c1cc[nH]n1
[NH-]C1Oc2ncoc2O1
OC12COC34C[NH+](C13)C24
CC1C2C1C1(CO)C[NH+]21
NC(C=O)=NCCO
N#CC(O)C#CCCO
CC1CCC(C(C)O)C1
C[C:2]1(C2CC2)[CH2:4][NH2+:4][CH+:4][O:4]1
CC1CCC(=O)C(N)N1
N#CC1C2[NH2+][CH+]OC12
C#CC12CC1(O)C([NH3+])[NH2+]2
CC1C2C3C4C=CC13[NH+]42
CCN1C(=O)CC1C
CC12NC(C#N)C1CO2
CC1CCC2(COC2)O1
C#CC1(C#N)CC(=O)O1
N#CC12OC(=O)C1O2
CC(O)CC(=O)C(C)C
CCC#CC1C(O)C1O
CCCC12CCC1O2
NC1=CCNC=CC1=O
Cc1cc(N)on1
C1C2CC3(CCC4(CC4)C3)OC12
CC(C#N)CO
CCCNc1[nH+]cco1
N#CC1(CO)[NH2+]C2[NH2+]C21
CCC12CC3(C)C1CC32
CC[NH+]1CC(=O)C2CC21
CC[NH+]1C2CCC1C2=O
C#CC12C[NH2+]C1(C#C)[NH2+]2
CC12CNC(=O)C1N2
CC(N)(CCO)C(=O)O
O=c1[nH]nc2n1C(O)C2
Nc1ncc(O)nc1N
OC1C2CC1C1(CC1)C2
C#CCC(C=O)CC#N
CC1=CC2NC2(C)C1
CC(C)Cc1cnno1
Cn1c(O)ccc1C=O
CC(O)c1ccco1
CCOCC1(CC)CC1
O=CCc1cc(O)[nH]n1
N=C(N)NC(=O)C=O
CC1(C=O)C(O)C12COC2
O=C1NCC2CCC2N1
CC1OC1C[NH+]1CC1
CC(C)C1CC([NH-])O1
O=CC1C=CNCCO1
CC1CC2(C1)CC1(C)OCC21
CC[NH+]1C2COC21C
N#CC1C2CCCCC12
CC1(O)COC(O)OC1
OC12C=[NH+]CN1N=NN2
CNC(=O)COC(C)C
N#CC1([NH-])OCCCO1
C1C2CC3(CC3)[NH+]2C1[NH+]1CC1
O=CC1=CC2CC(C1)C2
CC12NC(=O)C1(O)C2O
CC(O)C1C2NC(=O)C21
N#CC(CO)CC(N)=O
C[NH+]1CC[NH2+]C1C(N)=O
CCC1CC(O)(CC)O1
CC(=O)O[CH+][NH2+]C(C)C
CCn1ccc(O)c1N
CC1C2OCOC1C2=O
[NH-][CH+]OC1C2CC(O)C21
N#CCC1(O)CC2CC21
O=CN1C=CC(CO)C1
CC(O)(CN)CC(=O)O
Cc1cc(F)oc(=O)n1
CCc1ncc(O)o1
Cn1nc(N)nc1N
C1C2OC3C1OC23
O=CC(O)(CO)CCO
O=C1[NH2+]C2(C[NH2+]2)CC12CC2
N#CC1C2C34C[NH2+]C35C3C12[N+]31CC451
Oc1ccc(O)cc1
Oc1cc2n(n1)CC=C2
CNC1=NC=CNC=C1
CC([NH-])OCCC(N)=O
C#CC1[CH-]C(C)=C([NH-])O1
CC1(C)CC2C1C2(C)O
CC1(C)C(O)C1OC=O
OCCC1C2CCC1C2
C#CCCC(O)C#C
CC12CC(NO)C1N2
C[NH+]1CCCCC1=O
CC1C=CC(C)(CO)O1
N#CC1NC2CCNC12
[NH3+]C12COC(C[NH2+]1)C2=O
CCCOC1CC([NH3+])[NH2+]1
CC1C=CC(CC#N)O1
O=C1[CH-]C2CCCC23CN13
CNc1[nH+]c(O)c(N)o1
Cn1nnc(=O)nc1F
CC1CC=CC1(O)C=O
Oc1ncc2n1[CH+]C=[NH+]2
O=C1C=CCOCC1=O
C=NCN
OC1CC2(CC2)C1[NH+]1CC1
C[NH2+]C1(C)NCC(=O)O1
CC1(O)CC=C2OC21
CC1CC=C(O)C1C=O
C1=CC2NC=NC2NC1
CC12CCC(=O)C1C2
COc1[nH]cc2c1CN2
C#C[CH2+]
C#CC#CCC(C)CC
O=C([O-])C12CC[NH+](C1)C2
CN(C=O)C(=O)CCO
[NH-]c1cnc(O)c(O)[nH+]1
CC1C(C=O)C12C[NH+]1CC12
CC(=O)C(=O)C1CCO1
N#CCCCC[NH+]1CC1
O=[CH:2][CH:2]1[C:4]23[CH:4]4[C:4]5(CC5)[CH:4]5[C:4]6([NH2+]C[C:4]462)[N+:4]153
Nc1nc(N)c(C=O)o1
CCC1(CC)CC(=O)O1
O=CC1(C=O)OC2CC21
C1=CC2C3C1C1C[NH+]3C21
CC(CO)c1cnn[nH]1
C[NH2+]C12CC1(C)C(C)O2
CN1C(=O)C23CC(C2)C13
C#CC1(C)CC1C1CC1
CC(CCO)CNC=O
Cc1[nH]cc2ocnc12
Cc1n[nH]c2c1OCC2
N#CCn1ccnn1
CCC1(C)CC1(C)CO
CC12CC3(O)C1CC23
[NH-]c1nc(O)nn[nH+]1
O=COC(CO)C1CN1
CCC(C#N)CC1CC1
N#CC1CC(O)(CO)N1
C1COC2(C1)CCOCC21CC1
C#CC1C=C2CCC2O1
CC1OC2C=CC1C=C2
CNC1(C)CC(=O)O1
CCC12CC(O)([NH2+]1)C2[NH3+]
CC12NC1C1CN1C2=O
COCc1cc(C)c[nH]1
CN(C=O)C(C)(C)C=O
CCc1nc[nH]c(=O)n1
CCNCc1nnon1
CC(O)C#CCO
CC([NH-])OC1C2COC21
CC1[NH+]2CCC2(C=O)C12CC2
O=C1CC(C(O)CO)O1
C#CC1(C(C)(C)C)CO1
C1#CCCCCCCC1
C#CC(CC#N)OCC
CC12NC1NC1(CO1)C2=O
C1=C2CC2c2cncn21
CC1(CO)OCCC12CC2
C[n+]1cnc(F)cc1[NH-]
CC1CCC2(CO2)C1O
C#Cc1cc(OC)c[nH]1
OC12CC3(C1)OC23
Nc1ccncc(=O)n1
CC12C3CC1[NH+]3C2(C)C
C#Cc1ccc(F)cn1
CC1OC(C)C1=O
Nc1cc(O)c(=O)on1
C#CCCC#CCCC
CC1CC(=O)C=CCN1
OC1CC2(O)C3NC3C12
CC1(C)C=CC=CC=C1
C#CC1([NH-])OC=CO1
CC(CO)C1(C#N)CN1
C#CCC(=O)C(C)C
CC1(C)CC(C)(C)O1
CC1C(C)(O)C12C[NH2+][CH+]O2
CCC12OCC1(O)C2C
CC(C)C#CC#CC=O
C#CC1(C#C)CC1(C)C
Cn1ccc(=O)cc1N
CC1C2C3CC(=O)C2[NH+]13
CC1(C(N)=O)CC=CC1
NC(=O)C(=O)C1CC1
CC12C[NH+](C1)C2C(N)=O
CCC(C(C)=O)C1CO1
[NH-]C1NC2(CC2)C([NH-])O1
C#CC12[NH2+]C3(C[NH2+]3)CC1O2
CNc1cc(C)[nH+]nn1
N#CC1(CO)C2COC21
O=CC1[NH2+]C(O)C12C[NH2+]2
CC12CC(O)N1C1(CC1)C2=O
CC(C)C1OCCO1
CCC(C=O)C(F)(F)F
COC1CC(=O)C(N)[NH2+]1
CC(C)(C=O)CCC#N
[NH-]C1(CC=O)CN[CH+][NH2+]1
C1CC2C1CC21CC2CC21
O=C1CCC(O)(O)C1=O
C#CC(C)(O)C1C[NH+]1C
N#CCOC12CC(C1)C2
C=NCN
C#CC1CC(C)(O)C1=O
Cc1ncc(C#N)n1C
CC(O)C1OC=CO1
CC1(C#N)CC(C#N)N1
COCCOC(C)=O
Nc1cc(C2CN2)co1
CNC1(C#N)CC1
Oc1[nH]cc2[nH]ccc12
C1=NON2CCCN=C12
Cc1onnc1C#N
CC#CCC(O)CCO
O=C1C2C3C4CNC13C42
CC(C=O)CNC=O
CC1[NH2+]C(O)C2(O)[NH2+]C12
C1CC2C1OC1CCC12
O=CCOc1ccon1
C#CCCC1(C)CCO1
CCC1(CO)CC(C)O1
CC12C(=O)OC1C2CO
CCN(C=N)C=O
CC(C=O)(CO)C1CO1
C1=CCCCC=CC1
N#[C:3][C:4](=O)[CH:6]1[C:6]2(CC2)[C:6]12CO2
CC12C[NH+](CCN1)C2=O
CC(C)C(C#N)C#N
[NH-]C1CC(C(F)(F)F)O1
c1noc2c1CCCO2
COCC(CO)C(N)=O
C#CC1CC([NH3+])(C#N)[NH2+]1
CC(O)C1(N)CC(=O)O1
C#CCC1C=CC(=O)N1
CC1CC1
OC1C2CCCC23NC13
O=CCc1coc(=O)o1
O=C1C=C2CCC2OC1
Oc1cc(C2CC2)[nH]n1
Cn1cc2cn[nH]c2n1
N#CCC1CC(=O)C1O
O=c1ccoc(F)n1
COC1(CO)NCC[NH2+]1
O=c1ccc(CO)no1
CC1([NH-])CC[N+]12[CH+][NH2+]C1CC12
NC(=O)C(=O)C1CCO1
CNC(C=O)C(O)C#N
O=CC(O)C1C2COC21
CC1(C)CC2(CO1)CO2
CCC(=O)C(=O)C1CO1
CC1CCCC2(CC2)O1
CCC[NH+]1C2COC21
N#CC12CC(O)(C1)C2O
CC1CC(CCO)O1
CC(C#CC1CO1)=NO
O=C1NC2CCC1(O)C2
C1=C2CC23C2CC1OC23
C#Cc1ccc(N)cc1
O=CCC1CC=CC1=O
C1=CC2CC3OC1CC23
COC1CC1(C)C(C)C
C#Cc1ncc(N)o1
CCCc1cc(O)c[nH]1
CCC1CC=CC1(C)C
C#CC(CC)C(C)C
COC(=O)C(O)CC#N
CC1(C=O)CC2(C)C[NH+]12
CCCCCNC=O
CC1(n2ccnc2)CC1
[NH-]C1=CNC=CC([NH-])=N1
N=C(N)C=O
[NH-][CH+]OC1CC1O[CH+][NH-]
C#CC1OC2(CC2O)C1C
C[NH+]1C2CC(=O)C21
CCC(C)c1ncc[nH]1
CCC1(C2(C)CO2)CC1
C1=CC2OCCC(C1)O2
CCC1(C(C)C)CC1C
COC(C)CC=O
[NH-]c1[nH+]c(N)noc1=O
OC1NCC2C=NNC21
CCC(O)C1CC(O)C1
ONC1CCC(O)CC1
[NH-]C1C=CN=CC(=O)N1
OCCc1[nH]nnc1O
O=C1OC2CCC1(O)C2
N#CC12C[NH+](C1)C2C=O
COC1(O)C2CCC2C12CC2
COC1(O)CCC12CCO2
O=C1OC2(CC2)CC1O
CC12CC1=CNC2=O
CC1CC12COC1CC12
NC(=O)N1CC2(CC2)C1O
C#CC(CO)[NH+]1CC1
CC#Cc1cc(O)c[nH]1
N#CC12CC(O)CC1O2
CCCCCC(=O)C=O
CC([NH-])OC(=O)NC=O
O=C1CCC2(CC2)OCN1
C#CCC(O)CCC
Cc1[nH]cc2ocnc12
Cn1nnc(N)n1
Cc1nc(O)oc(=O)n1
OC1C2CC3C1C3C1CC21
C#CCCC(=O)N(C)C
CC(C)(C)C#CCC#N
CCC1C2CC(O)CC12
N#CCCc1ccon1
OC1CC23CC=CC12O3
[NH-]C1[NH2+]C23CCOC12[NH2+]3
C[n+]1nc([NH-])cc(F)n1
CC1(C)C2C3C(O)C2[NH+]31
CC1C=CC(C#N)O1
COC1(C#N)CC(O)C1
O=CC1CC2(COC2)N1
CC1CC1CC(C)(C)O
CC(C)(O)c1ncc[nH]1
CCc1nc(C)c(O)[nH]1
CNC(=O)C(=O)C=O
O=CC1C2[NH2+]C[CH-]C23[NH2+]C13
CC#CC([NH-])OC(C)C
C#CC(C#C)CCO
OC1CC2(CCC2)CC1O
N#CC(N)CC1CO1
O=CC1(O)CC1(O)C=O
C#Cc1cc(CC)[nH]n1
CC1C=CCOC1=O
CC1C2C[NH+]3C2CC13O
Cc1ncc(CC=O)[nH]1
N#CC1(N)C2CCC1O2
Cn1cnc2c1CCN2
O=CC1CCC(O)O1
CN1CC=C2CC(O)N21
COC1CC2(CO2)C1C=O
CN1CCC(=O)OC12CC2
CC1C2CC3(O)C([NH+]13)C21C[NH2+]1
CC1CC2C(C1)N2C=O
CC1C(C)C2(CN2)C12CN2
O=c1onc2n1COC2
COC1(C)CCC(=O)N1
C#Cc1ccoc(=O)n1
COC1CC2(CC(=O)[NH2+]2)[N+]12CC2
CC(O)(C#N)CCC#N
O=C1CCCCC2(CC2)O1
CC1CCC(C(C)O)O1
C[NH+]1CCC([NH-])C1=O
CC12C[NH+](C1)C1CC1O2
COC1CC2CC21O
[NH-]C12C=CNC1=N[CH+]O2
CCC(N)(C#N)C#N
COCC1OC2CC12
OCC#CC12C[NH2+]C1[NH2+]2
CC12CC1CC(=O)O2
CC1(O)CC12CC1NC1C2
CC1(C)C=CC(CO)O1
NC1C=NCC1=O
O=CCC1CC2OC12
CC(=N)N1CC=CC1=O
C#CC(CC)CCC#N
CC(N)=Nc1ncno1
CCC1CC12[NH2+]CC(C)O2
CC(COCC#N)=NO
CCc1ccon1
CCC1(C)CC=CC1O
OC1CNc2nnoc21
CC1C(C)(O)C2(CC2)C12CCC2
NC(=O)OC1CC=CC1
CC(=O)Nc1cc[nH]n1
C#CC1(CC)NC1C
N#CC12CC1N[CH+][NH2+]2
C#CCC1OC2C(O)C12
CC(C)C1OCCC12CO2
COC(C)C1CC(=O)O1
CC(C)C1C2OC(C)C21
CNC1CN=CN1C=O
CCC1CC1(C)CO
CC12[NH2+]C3C[NH2+]CC31CO2
O=C1OCC=CCO1
CCCOCC(C)OC
C#CC1(CO)CC(O)C1
CC1C2C13C1(C)C24C2(CO2)C314
CC1(C)OC2CCC1C2
CC1(C#N)OCC(=O)O1
C#CCOC1CC1
CC1[NH+]2CC2C12C[NH2+]C1NC12
CC1NC12C=CC(=O)C2
C#CC1CC(C)CC1C
[NH-]C1CCC(=O)C2(CO2)O1
[NH-]C12COC(CO1)OC2
C#CCC1C[NH+]1CCC
N#CCC1CC(O)C1
O=C1OC2C(CO)C12
C1C2C3OC34OC124
N#CC(N)(C#N)C1CN1
COCC1[NH2+]CC12[NH2+]C2C
C1C2C[NH+]1C1(COC1)C2
Cc1ccn(C=O)n1
C#CC(O)(C#C)C1CC1
O=C1CC[NH+]2CC2CO1
COC1CCC(C)CC1
COCC1CCC(=O)N1
CC1OC(=O)CCC1=O
CC1(C2(C=O)CN2)CC1
CC1(C)COC2CC1C2
CC1CC(CC=O)C1
OCC1(NO)CC=CC1
CNc1cc(O)c[nH]1
CC1CC=C(O)C12CN2
N#CC1(N)C2COC21
CC12[NH2+]C3OC3C1[NH2+]2
C1CC2CC1CC1CC21
OC1CC2CCCC12
c1cnc2ccoc2c1
O=c1[nH]c(O)c(CO)[nH]1
CC1(CO)NC12CC(=O)N2
CC1C2C=CC1C2NO
CC12CC1(C=O)C1OC12
[NH-]C1OC2NC12
OC1CC2CCCC2C1
CC1(O)CCC(=O)CO1
Nc1cc(=O)[nH]cc1F
COC12CC1(C)C1OC12
c1ncc2cn[nH]c2n1
CC1C(C=O)CC12CC2O
CC12C=CCC(CC1)C2
Nc1nc(N)c(O)o1
CCC1NC1(C)CO
CNC1CC(=O)O1
CC1C2(C[NH2+]2)C2[NH2+]C([NH-])C12O
Nc1nc2ccoc2o1
CCC12C=CNC1CN2
CC(C)C1C(O)C1CO
COC1CC1O[CH+][NH-]
CC12C(=O)NC3C1NC32
O=CCOC(=O)C1CC1
C1CCC(C2CC2)OC1
O=C1C2CCCC1C2O
C[NH+](C)CC1(C#N)CO1
OC12CC3(C1)NC23O
N#CC1C2CCCC23CC13
C#CC1C(C)C1COC
CC1(C)CCCC2(CN2)O1
COC1(CC#N)CC1
CC1C23C4C56CCC45C12C3OC61CC1
CC1CC(OCCO)O1
COc1onnc1CN
C#CC12CC(C)C1N2
CCCC1OC1C(N)=O
C[NH+]1C2C3[NH2+][CH+]OC2C31
CNC(=O)c1ccco1
CC1C=CN(C(N)=O)C1
C#CCC(=O)OCC=O
CC1CCC(C#N)CN1
Cc1oc([NH-])c[n+]1C
CC1(C#N)CC2C(O)C21
OC12C3C1C1(CC1)C1(C32)C2OC21O
Cn1c(N)ccc1O
[NH-]c1[nH+]c(NC=O)no1
CC1C2COCC1C2C
CCC#CC1(CO)CO1
C#CC#CC1CC1C#C
CC[NH+]1CCC1(C)C#N
CC12OC3(CCC3)C1C(O)C21CC1
CC1(C#N)C2OC1C2=O
O=CC1C23C[NH2+]C12[NH2+]3
C1OC2CC1CC1(CC1)C2
CC1CC2(CC2)C(C)CO1
CC1C2C(O)C(O)C12
CO[CH+]Nc1ccon1
C1=C2COC2C2[NH2+]CCC12
C[NH+]1CC2CC2C1=O
CCN1C(=O)C2C(C)C21
C#CC1C2CCC2=CC12CC2
N#CCNc1nn[nH]n1
CC1([NH-])OC=NCCO1
Cc1nccc(O)n1
CC1C(C)(O)C12COC2=O
CCC(=N)N(C=N)C=O
N=C(N)Oc1ncn[nH]1
[NH-]C1OC2C(O)CC12
CCC12CC3(O)C1CC32
CNc1ncc([NH-])n[nH+]1
C1=CC2C3C[NH+]2C1CO3
CC(CO)C12[NH2+]CC1[NH2+]2
CC1CC2C1C2(C)O
OC12CCC34C[NH+](C13)C24
CC(C)c1cnnn1C
C[NH2+]C(C)OC(C)C
N#Cc1ccc(N)cn1
N#CC1CCC(C#N)N1
C1CC12OC13C4(CO4)C14C21CC134
CCC(C)[NH+]1CC1C#N
COCC1(C)CCCO1
CC1(C2(C)CN2)CN1
Cc1cnnn1C(N)=O
Cc1ccc2n1CCO2
CC1(C)CCCCC1=O
N#CC1OCCC1([NH-])N
[NH-]c1[nH+]cc(CO)o1
COCC12C[NH+](C1)C2C
N#CC1CC(C2CO2)N1
O=C1CC=C2CCCC12
O=C1CN=COC(=O)N1
COC1(C)C=CCOC1
O=CC1CCN1C=O
NC12CC=C(C=O)C1C2
O=C1CC(C2CC2O)O1
C1C2CC1C1CC1O2
CC1C[N+]12C(=O)CCC2=O
C#CC(=NO)C(=O)NC
CCCCC(C)(O)C#N
C1OC2C1CC1OC3CC132
CC(=O)C1(C)CC1C
Nc1[nH]nc[nH+]1
CC1(O)CC12CC(CO)C2
C[NH+]1CCC12CCCO2
CCC12CC13C1CC2CC13
CC1C2CCC(=O)C1O2
CNC(=O)OCC=O
CC1C2CCC2C(C)C12CC2
CCC1CC(=O)C(C)N1
CN(C)c1c[nH]c(=O)o1
CCC12CCCC(C1)O2
CC1([NH+]2CC2)CC(=O)O1
CCC1(C=O)CC(O)O1
C#CC(COC)O[CH+][NH-]
C#CC1CC1C1CCO1
ONC1C2C3CCC2[NH+]31
COC1C2C(=O)C(C)C12
[NH-]C1(N)N=C(N)N=CO1
N#CC1(O)CC(C=O)O1
CC1CC(C#N)(C=O)N1
[NH-]c1cc(F)n[nH+]c1N
Cn1ccc(=O)nc1O
CN1CC2OC1OC2=O
O=CCC1C2COC12
CCC12[NH2+]C3(C[NH2+]3)CC1O2
N#CC12OCCC1C2N
CCC1(OC)C2CCC21
C1=C2CCC2C2OCC12
OC1CCCOC1(O)O
CC(=O)Cn1ccnc1
C[NH2+][CH+]OC1C(O)C1O
CCC(C#N)C1CCO1
C#CC(=N)N1CCC1=O
CC(=O)c1cc(C)c[nH]1
CC1C2C(=O)C3OC312
C[NH+]1C(C=O)C1(C)C#N
CNc1ncnc(C)n1
OC12CC3(CC3)C3CCC31CO2
CCCC(C=O)C=O
OCC1CC2OC2C1
C1CC23CCC1C2OC3
O=CC12CC1C1(CCOC1)O2
OC12CC13C1CC3[NH+]12
Cc1nc(C)c(C=O)o1
CCNc1n[nH]nc1N
OCC1CC2CC12NO
CC1C(C=O)C2(C)NC12
C#CC12CC(C)C1C2C
C1CC23CCC2C1C3
O=CCC1CC=CCO1
C1=C2C[NH2+]C2COC12CC[NH2+]2
C#Cc1nccc(O)n1
CCC1NC1C=O
CC1(C)CC2(CN2)C1(C)C
CC1(O)CC=CC1C#N
C[NH+]1CC1(C)C(O)C=O
CC#CC(=O)CC(N)=O
C#CC1(O)CC12CCOC2
C1=COC2NCC2C=C1
CC12CCC1O2
C#CCCc1nnon1
COCC(C)(C)COC
Cc1cc(O)nc(C)n1
CC1(C)OCC12COC2
OC1CC2C3OCC12CO3
CC1(C)CC(N)(C#N)O1
[NH-]c1cc[n+]2c(n1)CC2
C#CCC1CC2(CN2)CO1
C1[NH2+]C2OC3C4NC13C24
CC1(C)CC=CC1C#N
O=C1CCC=CCC1O
C[NH+]1C2CC(C=O)C21
CC(CC1CCO1)=NO
CC#CC(=O)C=O
CCCn1ccc(C)n1
OC12CCOC1C1OC12
CCCCC(=O)COC
Cc1ccc(=O)n(C)n1
C#CC12OC3CCC31CC21CC1
CC1OC(N)NCC1=O
N#CCc1cc(O)c[nH]1
CC1[NH2+]C12C[NH2+]C1NC12
CCC1[NH2+]C12CC(C#N)[NH2+]2
C1CC2CC3CC23O1
CC1C2C=C(O)C1C2C
CC(=O)C1(C)CC(O)O1
CC(C)OC1CCCC1
CC1CC(C)(C2CO2)C1
O=C1NC23CC[NH+]2C13
[NH-]C1=CONC(N)=C1N
O=C1CC2CC12
COC(=N)N(C)C(C)=O
O=CC1CC(O)O1
Cc1nc([NH-])[nH+]cc1O
CNc1ccn[nH+]c1C
COCCC1(CO)CC1
[NH-]C1CN=CN1C(N)=O
Cc1cc([NH-])cc(F)[nH+]1
O=c1cc[nH]c(O)n1
CO[CH+][NH2+]CC(C)O
CC(O)C1(CCO)CO1
CC(C)CC12OC13CC23
N#CC1C2CNCC1N2
C#CC1(C#C)[NH2+]CC12C[NH2+]2
CCC1CC(C)=CC12CN2
CC1CC(O)CCC12CC2
CC1(C)C(O)C1CO
COC1OC2(CC2)C1[NH-]
COc1nc(CN)no1
CC(CO)CC1OC1C
OCC12OCCC1O2
CC1(C)CCCC2(CN2)O1
[NH-]C1=CC([NH-])=NON=N1
C#CC(O)(C#N)C1CN1
N#CC1CCC(CO)N1
C[NH2+]C1CC(C2CN2)O1
CC1=CC(C)CNC1=O
N#CC(N)c1cc[nH]n1
CC1CNCC(=O)N1
Cc1n[nH]nc1N
CCn1nc(N)c(O)n1
[NH-]C1OC(=O)CNC12CC2
CC(C=O)C1CC2CC21
CC(C)NCC(=O)C#N
NC1C=Nc2ncoc21
COC1CC(CCO)C1
CC#CC(C)(C#N)C#N
C#CC(C(N)=O)C(N)=O
[NH-]C1CC2(CC(CO)N2)O1
CCC(C=O)C(C)OC
COCC12CC(O)(C1)C2
CCC1C(O)C2OCC12
CC1CC(C)(O)C1CO
CCC12NC1C1C2[NH+]1C
CC1(C)CCC=CC1=O
C1CC23CC14CCC42N3
CC(CO)C(O)C#N
CC1CC(C2CO2)C1C
CCC12CC3OC1C3N2
c1c[nH]c(N2CCC2)n1
O=CCCCOC=O
O=CCc1ncc(O)o1
COCC1(C)C(O)C1O
O=CN1C(=O)C2CC21
O=c1occ2cc[nH]n12
CC1OC(C)(O)C1=O
[CH2+]C1=C[CH+][CH+]O[CH+]1
O=C1C2(CCC2)C(O)C12CNC2
CC12OCCC1CCO2
CCC1CC2C3CC3C12
CC1(CO)C2C=CC1O2
N#CC1NCC2(CN2)C1=O
O=C1C2CC3OC13O2
C#CC1CC(C#C)O1
CCCC1(C)C[NH2+][CH+]O1
CC1CCC=C2C(C)C21
C1[NH2+]C2(CN2)C12C[N+]1(CC1)C[NH2+]2
CCNC1[NH2+]C2CC2O1
CC1CC=C(C#N)CC1
CC1CCC(NO)CO1
CCC12CC(C1)C2=O
OC12[NH2+]CCCCC1[NH2+]2
CC12CC(O)[NH+]1[CH+][NH2+]C21CC1
CC1COCCCCO1
OC1C2C3(O)CC12C3
C#CC1C2OC(=O)OC12
NC(=O)OC(C=O)CO
CC1CC(O)(C=O)C1
CC1C=CCOC1(C)O
CC(C)C1(C=O)CC1C
[NH-]c1onc[n+]1C(N)=O
NC12C(=O)C3C1CNC32
O=CC12COC(=O)C1C2
Cn1ccc(C(N)=O)n1
CCC1OC1CO[CH+][NH-]
CC12CC1(CC=O)CO2
CC1(C)CC(CO)C12CO2
CCc1nc(C)c(C)o1
CC1(CO)C=CC(=O)N1
CC#CC1(CC)CCC1
CC#CC1[NH2+]CC2=C1[NH2+]2
C#CC(CCC)C(C)O
O=C1OCC2C1C[N+]21CC1
C[NH+]1C(CO)C1CC#N
C#Cc1noc(C#C)n1
CC1(C)OC(=O)C2CN21
O=C1C2C3CCOC2C13
O=C1NC(O)C2(CCN2)C12CC2
N#CC1C=CCNC1
CC1(O)CCN=COC1
CCC1(C)C=CC(C)O1
O=C1NCC(CO)O1
C1=CC2(CCCC1)CCO2
C#CC(=O)C1C2COC21
OCCC1C23C[NH2+]C12[NH2+]3
C1OC1C1CC1[NH+]1CC1
C#CC12OC1C1C(O)C12
Cc1cc(O)n(C)n1
CC1([NH-])CCC2(CC2O)O1
OC1C2=CCC3CC3C21
CC1(C(=O)O)CN[CH+][NH2+]1
NC(=O)C(O)C=O
NC(=O)NCCC1CO1
O=c1ccoc(CO)n1
[NH-]C12CC(O)NC1CO2
CC1(CO)OC2CC2O1
CC1C(C)(C)C1(O)C=O
O=CC1CCC=CCC1
C#CC1(CCO)C[NH+]1C
CNc1nc(=O)cc[nH]1
COC1(C)[NH2+]CC12C[NH2+]2
O=C1C[NH2+]CC2=C1[NH2+]C2
CCC12OC1C1C[NH+]12
C#CC(C#N)C1CO1
OC1CC2C3OCC(O3)C12
C1C2CC2C2OC12
C1CC2CC2O1
C1=CC2ON=NC2CN1
OC12[NH2+]C3CC3C1CO2
CC1(O)CCCCOC1
CC1CC2(C3CO3)CC12
CC1(C)C2OCOC21
O=C1OCC2CCC1O2
CC1(C)CC(O)C12CN2
C#CC(=O)NC=N
CC12OC3CC1NC32
C1OC23CC4C2CC143
CC1NC(=O)CC(=O)N1
CCNC1=CN=NON1
CC12CCC(O)=CC1C2
C1OCC2COC1CO2
CC1[NH+]2CC1(C)C2CO
C1C2CC13[NH2+]C1[NH2+]CC213
CC1(C)OC1(C)CCO
C[NH+]1C2CC3(CNC3=O)C21
O=CC1C2CC(O)C12
O=CC12CCCC1N2
C1C2=C(C3NC13)C1OC21
Oc1cc(C2CO2)on1
CC1(O)C2CCC1(O)O2
CN1C=C(N)C([NH-])C1=O
Cc1nc(C)nc(O)n1
Cn1c(O)cnc1O
OC12C=CNC1OC=C2
CC12CC(C=O)CC1O2
CC1([NH-])CC(N)(C#N)O1
CN(C)c1ccn(C)n1
ONC1C=CCCCO1
C#CC(CCO)C(C)O
CN(C=O)C(=O)C1CN1
COC1C(O)C1(O)C#N
COC(=N)NC(N)=O
CCCC1CC(=O)C1C
CCCC(C=O)CC
CCCC(C)(O)C=O
[NH-]C1=C(O)ONC=C1
CCC1(CO)CC1C#N
Cc1cc2n(n1)C=NC2
O=CNCc1ccco1
OC1CC2CCC2C1
O=CCC1CCC(=O)N1
[NH-]c1cc(O)[nH]c(=O)[nH+]1
OC1CC1CC1(O)CC1
O=CCCC1CO1
COC1(C)NCC(=O)[NH2+]1
CCC1C(=O)C=CC1O
[NH-]C1=C(F)OC(O)C=C1
O=CC1C2CCCC1O2
C#CCC1(C(N)=O)CO1
CCOCc1nnon1
COC12CC1CC2C#N
C#CC(C)(OC)C1CC1
C[NH+]1C2COCC1C2O
CC1(C2OC2C=O)CC1
C#CCCC(C)CCO
CC1CCCN=COC1
C1C2CC3C4CC3(C4)C12
CC1(O)CC([NH+]2CC2)C1
CC(C)C1C(=O)CC12CN2
CC(C)C#CC(C)C=O
N#CC1CC=CC(=O)C1
CC1Cc2conc2O1
NC1C=CNCCC1=O
O=C1CC=CC2(COC2)C1
CC1(C)C2CC23CC(=O)N13
OC1C2[NH+]3CC12C3O
N#CCC(=N)NC=O
C=NCN
C1=CCC2(CC2)COC1
C1=CC23OCC=C2C1O3
[NH-]C1CC=CC(=O)CO1
CCC1CC(C)=C2NC21
N#CC1C2CCC2CC12CC2
CC(O)c1nccn1C
CC12CCC1O2
N#CC1CC2(CCO1)CC2
CC1=CC2CCC(C1)C2
CCOc1ncc(C)[nH]1
C1=NC2CCC23CC3O1
CC[NH+]1CC1C(=O)C#N
NC(=O)Oc1nnon1
CC1(C)C=CC=CC=C1
O=CC1C2C3CC(C3)[NH+]12
CCCCC(F)(F)F
CCC12OC([NH-])C1C2C
CC#CC([NH-])OCC
C#CC1C2[NH2+]C(=O)C23C[NH+]13
Cc1ncc(C(N)=O)o1
C#CC(C#N)COCC
C#CC(C)n1cncn1
CC1(O)C(O)C12CC(=O)N2
C#CCC1(C)CC=CC1
Cc1cc(C(C)C)on1
C#CCc1ccn(C)n1
CC1(CO)CCN=CO1
CC(C)C#CCC(N)=O
N#CCCCC(O)C=O
C[NH+]1C2C3OC(=O)C2C31
[CH2+]c1[cH+]occ(C)c1[NH-]
N#CCN(C=N)C=O
COCCC1(C)CCC1
CC(C#N)CC1CO1
CC1C2C3OC3(C)C12
C#CC(=O)NCCO
OC12CC3(C1)OCOC23
N#CCCC#CC1CN1
C1CC23NC2(C1)N3
Nc1nnc(F)cc1F
CC(C)C(O)C1CO1
N#CC[NH+]1CC2OC21
O=C1OC2CCC1CC2
CC1C=CC(C)O1
OCCC1NC1CO
CC1OC2NC12C=O
CC1C[N+]12CCOC1CC12
O=C1CCCCCCO1
CC1(O)CC1CO[CH+][NH-]
Cc1ncc(C#N)[nH]1
CC1(C)CCC(=O)CN1
COC(C)(CO)CCO
C1=CC23CC4C2[NH+](C1)C43
C[NH+]1CCC1C(=O)C=O
CC(=O)CNC(=O)CO
O=CC1CC2CCC12
CC1(C#N)C2CC(=O)N21
CC1(C(O)C2CC2)CC1
CCCC1C=CC(C)O1
CC(=O)C1C2COC21
c1coc(NC2CC2)c1
O=C1OC=NC2CC2O1
CC(C)C#CC1NC1C
C#CC1CCC2OC12O
[NH-]C1OC(F)=NC=C1O
CC1([NH+]2CC2)CC1C#N
CCNCC1(C#N)CO1
CC1CCC23CC12C3C
ONC1CC2OC2C1
NC12C=NOC1=NCC2
CC1CCC12CC(C=O)O2
O=C1OC=NCC2NC12
N#CC1CC(N)O1
CC(=O)C1(CO)CC1C
N#CC1OC1(CO)CO
C#CC1C2CC(O)CC12
C1=CC2(CCN=CO2)OC1
OCC1CC(O)C12CO2
C=NCN
CC1CC12CC1C(O)C1O2
CC1(C)CCC=CCC1
N#CC12C(CC13CC[NH2+]3)C1[NH2+]C12
[NH-]c1[nH+]c(=O)cc(O)o1
Cn1ccc(=O)c(O)n1
O=C1CC2C3OC3C12
COc1nccc(N)n1
Nc1noc(F)nc1=O
CCC#CCC(=O)NC
COC1OCCCC12CN2
O=CC12CC(=O)C1C1(CC1)C2
OC1CC2(C[NH2+]C2)CC12CC1[NH2+]C12
CC1C2CC(=O)C3NC312
COC12CCC1CO2
ONC12OC3CC1NC32
C1OC2CC3OC3C2O1
CC1CCC(NO)CC1
OCCNc1nnon1
[NH-]C1OCCC(=O)C1=O
[NH-]C1(C=O)CCN1C=O
C1CC2C[NH2+]C23[NH2+]C3O1
OC1CC=CCC12CCO2
N#CC12CCC(CC1)O2
CC#CC1C2(CCC2)CC12CC2
N#CCC1C2C=CC1C2
CC1CC=CC(C)OC1
CC#CC1CC1(C)C#N
CN1OC=CN=C1[NH-]
C[NH2+]C(CC1CO1)OC
CCC12[NH2+]C13C[NH2+]C3C2C
C#CC1(C)O[CH+][NH2+]C1C
CC1(C)CC2(CC3NC32)O1
N#CC(CN)NC(N)=O
CC1(O)[NH2+]CC2[NH2+]C21C
[NH-]C1OCCC2(CN2)C1O
CC1(O)C(O)C1C=O
CC(O)C1OC2CC21
N#CC1NC2(CC2N)C1[NH-]
N#CC1(C#N)CCN1
C#Cc1cc(CC)[nH]n1
O=C1CC(C(O)CO)O1
CC(C)C1(CO)CCC1
C[NH+]1C2COC21
C1=C2OCC2COC1
CC#CC1(C)CC1
CC1=C2CC2C(C)(C)C1
[NH-]C1OC=COC1=O
O=CC1C2CCC1C2=O
CCC1CC(O)(C#N)N1
O=COC1C2CCC1O2
CC(=O)C(C#N)[NH+](C)C
[NH-]c1[nH]c(=O)cc(O)[nH+]1
N#CC(N)c1cc[nH]n1
C1C[NH+](C2CCO2)C1
C#CCC(O)C(C)(C)C
CC1(O)C2C3CC3C21
C[NH+]1C2C(C)(O)CC21C
COc1nc(C)c(N)o1
C[NH2+][CH+]OCC(C)OC
CNc1cncc[cH+]n1
CC(CO)c1ncno1
O=CC1C(CO)C1CO
C#CC(C)C(C)(C)OC
NC(=O)CC1C2CCC21
O=C1OC2(O)CC12
CC1C2C3C(C#N)C3[NH+]12
N#CC1(CO[CH+][NH-])CO1
OCc1[nH]nnc1O
CCCC(=O)CO[CH+][NH-]
CC1(C)CCC(=O)O1
NC(=O)Nc1nn[nH]n1
COC1(C)OCCCO1
CC1(CC(=O)C=O)CC1
COC1C2C=CC1C=C2
CC1CCC=C2OCC21
CC12COC(C1)C2C=O
CC1C23[CH-]C45CCC4C2C2C5C213
CC12CC3(NC13C)O2
Nc1ccn[nH+]c1NO
CC12CCC3NC31OC2
OC1(C2CN2)C2COC21
COC1(C)C2CCC2C12CC2
OC1C2CC3NC3C12
CC(=O)C(C=O)CC#N
C#Cc1cnnn1CC
Cc1ccc(N)cn1
CC1(C)CC2CC23COC13
O=C1C=CNC1CO
C1=CC23CC[N+]2(C1)CC3
CCC1C2(CC[NH2+]2)CC12C[NH+]1CC12
C1[NH2+]C2(COC2)CC2CC12
CC1C2CCC1C2NO
CC(C)C#N
COCC(=O)CC1CO1
CC1OCC2C=CNC21
CC(C)c1cc(N)co1
Cn1cnnc1N
C1CC2OC(C1)C21CN1
CC1(C)CC([NH3+])(C#N)[NH2+]1
CNCC(=O)OCC#N
COCC1CC(C=O)O1
NC(C(=O)O)C1CO1
CC12CCC1C1CCC13C[NH+]23
COC(C#N)C1OC1C
CCC1CC=CC1(C)C
CC1(O)NC2(CC2)C12CCCO2
C#CC12CC1[NH2+][CH+]O2
Oc1ncc2ocnn12
CNc1ccn[nH+]c1N
CCOc1nonc1C
C=NC1(C#N)CN[CH+][NH2+]1
C1=C2CCC=C2CC1
CC(=NO)C1CC1C=O
CC1CC2OC12C
CC(C#N)COC1CC1
CCCO[CH+][NH2+]CC#N
C#Cc1cc(C=O)co1
CC1CC1
C1C2OC3C4OC(C14)C23
C#CC1(C#N)CC(=O)N1
CC1(C2CO2)CN1
COC12NC13CCC2O3
COCC1(C)C2C[NH+]1C2
C#CC1(O[CH+][NH-])CCN1
O=Cc1ccccn1
CC1(C#N)C=CCCO1
C#CCC#CC(=O)C=O
CCC12CCCC1O2
CC(=NCCO)NC=O
CC#CC1OC2CNC12
CN=CN1CC1(C)C#N
C1=NCC23CCC2(N3)O1
C[NH+]1C2(O)CC1(C=O)C2
C#CCOc1ncc[nH]1
C#CC(O)C1CC1C=O
C1=CC2(CC1)COC21CC1
N#CCOc1ncco1
[NH-]C1CCCC(=O)CO1
N#Cc1ncn[nH]1
CC1(C)C23C4C5C6(C[N+]56C25CCC5)C413
C#CC#CCCO
CCC1(C(C)(C)C)CC1
C1CC2C1C1CCC21
CC1(O)CC12CC1CC1O2
O=CNC1CC(CO)C1
CCC(CO)CC1CO1
CC(C)CC(=O)CC=O
c1cnn(C2CCO2)c1
CC1(NC=O)CC=CC1
CC1(C2CO2)CC=CC1
COC(=O)n1cnnc1
COC(C)(C#N)C(C)C
CC1(C=O)CC=C2OC21
O=c1[nH]c2nn[nH]c2[nH]1
O[CH2:4][CH2:4][C:2]12[NH2+:2][CH+:2][NH2+:2][CH:2]1[NH2+:3]2
Cc1nc(O)cc(F)n1
[CH-]1C2(CCC2)CCC12CCCO2
CCC12CC1C=CC2C
Nc1cc(=O)c(O)co1
CC(=O)O[CH+][NH2+]CC#N
COC12CCCC1CC21CC1
CC1(O)C(O)CC12CCO2
C#CC(=O)c1ccc[nH]1
CC1(C(=O)C2CN2)CN1
CC#CC12CC=CC1N2
CCC1=CCCCC=C1
CCCC1CC(C)(C)O1
CCC(C=O)NC(N)=O
CC1C2C3CCC3C12
OCC12C3CCC3C1C1CC12
CC(C#N)OC(C)CO
CC1(C(O)C(N)=O)CN1
Cc1nccc(C#N)n1
N#CC1NC1CNC=O
CC#CC1(CCC)CO1
C#CCC1CCC(C)O1
COC(C)C
O=c1cc(O)c(O)c[nH]1
CC1(C#N)C=CCOC1
CC1CC(C#N)(C=O)C1
O=CCc1n[nH]c(=O)[nH]1
CC1CC2(C#N)COC12
CC12CC=CC1C2CO
CC1OC2(COC2)CC1=O
CCCc1[nH]nnc1C
NC=[NH+]CC(CO)=NO
N#CC(N)C1CN=CO1
CC1CC12C=CC(C#N)C2
O=CC12CC3(CCO3)C1N2
CC1(O)CN=COC12CC2
COC1C(O)C12CC1OC12
CC1C(=O)C=CC1=O
CC(O)C1(C)[NH2+]CCO1
N#CC1(N)CC2OC21
C#CC1C(O)CCC12CC2
CC1C2(CN2)CC12CO2
OC1C23C4C56CC45C12C3OC61CCC1
CC1CC2C1[NH+]1C(C)C21
COC1(C)CC=CC1C
CNC(C#N)C(C)CO
CC1C(C)(O)CC12CN2
N#CCCCC(O)C=O
CC#CC1(O)CC(C)C1
O=C1CCC2OC1C2=O
CCC1(C)CC1C1CO1
CC12[NH2+]C(C#N)C1[NH2+]2
OC1(O)CC2(CCOC2)C1
C#CC12OC1C1C(O)C12
CC1CC1(O)C(=O)C#N
CC#CC1(O)CCCO1
CC12NC(=O)C1CC21CN1
C1=C2OC2C(C2CC2)C1
CCC(C)c1cnon1
CC(C)C1CC1(O)CO
[NH-]C1=C(F)ONC=C1
OC1CC23NC12C3O
CC[NH+]1C2C3NC2C31
Cc1[nH]cc2c1C(O)N2
CCC1(C)CC=CC1C
CC(=O)[n+]1nnoc1[NH-]
NC1OC=CO1
C#CCC(O)(C=O)CO
CC1(C)C(O)CC12CO2
N=C(N)N(C=O)C(N)=O
O=C1CC2C1C1C(O)C21
CC12C[NH+](C1)C2C1CO1
CC1(C=O)NCC(=O)[NH2+]1
CC1CC2(CC2)C(=O)CN1
C#CC(=O)c1ccc[nH]1
C#CC1C2CC2C12CC(O)C2
O=C1CC(C2(O)CC2)O1
C#CC1(C)CC12CCO2
CCC#CC#CC(C)C
CC1CC2(C[NH2+]C2=O)C[NH2+]1
CC1C2COCC1C2
C#CC1C=CCOC1=O
CC1C2=C([NH2+]2)C2(CC[NH2+]2)C1C
CC1CCC(C)(O)CC1
C#CC(O)C1(CO)CN1
C#CC1C2COCC1O2
CC1COCCCO1
C[NH+]1C(CO)C1CC#N
C[NH+]1C2CC3(C)NC213
C#CC(O)C(C)C#N
CC1(C#N)CC=CCC1
O=C1C2CC(O)C1C2=O
CCC1N(C=O)C1(C)C
CC(=O)C1[NH2+]CC1(C)[NH3+]
CC(=O)C(O)CC1CO1
C1CC1[NH+]1C2C3OC3C21
O=CC12CC=CC1O2
C#CCCC1C(C)C1C
O=C1C2(CCC13CN3)CN2
C1C[N+]2(C1)CC1NC12
N#CCC1C2OC(=O)C12
O=C1NC2C(O)CC12
O=C1C=CNC2CC12
C#Cc1cc(O)n(C)n1
OCCC12OC3C1OC32
CC1NC(=O)CC12CC2O
CC#CCCC(C)=NO
C#CC(C#N)NC1CC1
CC1C2CC(CO)CC12
CC(=O)C1(C=O)CC1
C#CCC12CC(C)C1O2
CC1C[N+]12CCC1OC12
CC(C)C1(C(N)=O)CN1
c1n[nH]c2c1C1CC1O2
Cc1cc([NH-])[n+](C)nn1
CC1(C=O)OC1C1CN1
CCC1(C)CC(C=O)O1
CCC1(O)CC2CC21O
C#CCCNC=O
O=C1C=CNC12CN=CN2
O=CN1CCOC2CC21
C[NH2+]C1CC(COC)O1
O=C1C2(CCC2)N2C34NC23C23C[N+]12C43
[NH-][CH+]OC1CC1O
C[NH2+][CH+]OC(C#N)CN
CC1C2C=CC1C2CO
Cc1ncc2n1C=CC2
CCCCNCC#N
N#CC1CCC12CCOC2
CC1(CO)OCC(=O)O1
Oc1[nH]cc2c1C=CC2
COc1ncc[nH]c1=O
CC12CCC34C[NH+](C13)C24
CC1(C[NH+]2CC2)CC1
CC[NH2+]C1OC2(CC2)C1C
C1CC2(CC3(CCOC34CC[NH2+]4)C2)[NH2+]1
N#CC1C2CNCC1C2
N#CC1OC2(CC2)C12CC[NH2+]C2
OCC12CC3OCC31O2
C#CC1COC2CC2O1
O=CNC12CC(N1)C2=O
OC12CCC1C1CC2O1
COCC1(C)CC(=O)O1
CC1(C)OC2(CC2)C1(C)O
Cc1cc(OC=O)co1
C#CC[NH2+]C1OC=CO1
CCC12CC=CCC1O2
NCC1CC1CC(=O)O
O=CC#Cc1ncco1
C#CC1(CC)CC(C)C1
CC12CC1C1(CC1)CO2
CC1(C2(O)CC2O)CC1
Oc1ncc2cc[nH]n12
CC12CC(C#N)C1(C)O2
FC(F)(F)c1ccco1
[NH-]C1(O)CCC2(CC2)CO1
C[NH+]1CC2(CC2)NCC1=O
C#CCC1CCC(O)C1
N#CC1(N)CC12[NH2+]C1[NH2+]C12
C#CC1C23C45CCC42C24CC2(O5)C143
Cc1cc(N)c(C#N)o1
OC12CCCC1COC2
C1=C2COC23CCC1C3
CCC1(O)C2CC1C2O
[NH-]C12COC=C1CC2O
C1OC2C1C1OC2C12CO2
C1[NH2+]C2NC2C12[NH2+]C1[NH2+]C12
C#CC1CC1(C)NC=O
C[NH2+]C(OC=O)C(C)C
CC1(C)C2CC(=O)C1N2
CC1(C)CC=CC1C#N
O=CC#CC1CC2(C[NH2+]2)[NH2+]1
[NH-][CH+]Oc1cc(O)co1
[NH-][CH+]OC12OC1CC2=O
CC1(O)CC=CC1C#N
CCCC1(C)CC=CC1
C1OC2C1C13CCC21CO3
COC1(C=O)NCC[NH2+]1
CC1CC2(CC2)C12CC(C=O)C2
CC1CC1CC1OC1C
CC1(O)C=CCOC1
CCN(C)c1cnn[nH]1
OC12CC[N+]3(CC3)C1CC21CCC1
C#CC(C#C)C(C)=NO
[NH-]C1=C([NH-])OC=NC=C1
OCC1OC2CC1(O)C2
C[NH+]1CC1CCO
C#CC1C2CC(C)CC12
C#CCCCC#N
C#CC(=O)NC(=O)C#C
OC12CN=COCC1C2
OCC1C2C(CC23CC3)[N+]12CCC2
CC1(C)C2C3OC3C21
CC1CC(=O)NC(O)O1
N#CC(O)C1CC(=O)N1
CC(C)CC1CC1(C)C
CC1NC12NC(=O)C2C=O
O=CC12[NH2+]C3OC3C1[NH2+]2
Cc1ncnn1C
CC1(C)OCC12CC(=O)C2
C[NH+]1C(C#N)C1C1CO1
NC(=O)NCC1CCO1
OCC12C=CC(CO1)C2
C#CC1OC1C[NH+]1CC1
CC(CO)CC(O)C=O
Cn1nc(N)nc1CO
OCCCn1cccn1
[CH2+]C1(F)ON[CH+]N=C1[NH-]
N#CC1(O)C=CNC1=O
N#CC12CC=CC1C2
N=C(N)n1cn[nH]c1=O
O=CC12[CH-]CC3(CCC3)[NH+]1C2
CC(=O)OCCCC#N
CC(=O)C(N)=NCC=O
O=C1NCC2OC1C2=O
CC1(C)CCC(O)C1
Cn1c(O)ccc1O
C#CCOCC(F)(F)F
C#CCc1ccn(C)n1
CCC#Cc1cc[nH]n1
OC1([NH+]2CC2)CC=CC1
CC1(C)CC(C=O)O1
CC1C[NH+]1C(C#N)CO
CCC(C)[NH+]1CC1C#N
O=C1C2CCCC2C12COC2
COC1CC1(N)CC#N
CC1CC2=C(CC1C)N2
N#CC1CC(C=O)C12CN2
CC1C2C3CC3C12
OC1CC2CCC12
C#CCCCC(=O)C=O
CC1CC(C)(CC=O)C1
CC1C(C)[NH+]1CC#N
O=CC12NC3CC1NC32
OCC1CCC2(CN2)O1
CC(C=O)CNC=O
O=CCC1(O)CC=CC1
CCO[CH+][NH2+]CC1CC1
Cc1noc(O)c1C=O
O=CN1CC2OCC=C21
CCNc1ncccn1
CC1(C)OC=NCC1O
ON[C:3]12[CH:3]3[CH:3]1[C:3]1([CH:3]4C5(CO5)[C:3]342)[CH2:4][CH2:4]1
CCN(C(N)=O)C(C)C
C[NH+](C)C(C#N)CN
CCCC12CC=CC1N2
OCC12CCCCC1C2
CCC1CC(C2CO2)O1
COC1([NH-])C=CN=CO1
CC12OCC1C1(CC1)C2C=O
CCc1[nH+]c(O)c([NH-])o1
CC12CC=CC1C(O)C2
CC1(O)C2CC[NH+]1C2O
CCCC(CC)C(C)=O
C#Cc1cc(CO)[nH]n1
O=C1CC2(O)C3CC12C3
CC12C=CC(=O)N1C2
CC(=O)C1C(O)C1(C)C
CCOc1onnc1C
C#CC1(C)OC2C(O)C21
CNc1cc(OC)c[nH]1
COCC(N)C#CC#N
CC#CC1C2CC(=O)C12
C[NH2+][CH+]OCC(C)C=O
[CH2+]C1([NH-])N=C(F)[CH+][CH+]O1
CC12[NH2+]C13[NH2+]CCC3C2O
OCC1(CO)CC2OC21
C[NH2+]C(C#N)OC(N)=O
C#CC1CCC=CC12CC2
CC(=O)C(C=O)[NH+]1CC1
O=C1CCC2(CC2)C1NO
O=COC1C=NCC1=O
OCC1[NH2+]C2(CC[NH2+]C2)C12C[NH2+]2
CC1(O)C2NC13COC23
COC(=O)C1C[NH+]1C
CCC(=O)CCCC=O
O=CN(C=O)CC1CC1
CC12CCC1C=CC2=O
NNC(C=O)C(N)=O
CCC1CCC2(CCC2)O1
N#CCCC#CC1CC1
CCc1nc(OC)no1
N#CC1CC2NN=CN12
COC12CC13C1C34C[N+]43C14C[NH2+]C243
C1=CCCC=CC1
O=CCC1(C2CO2)CO1
CC(CCN)CC(=O)O
N=C(N)c1cn[nH]n1
N#CC12CC[NH+](C1)C2
N#CC1(C#N)C2CC1C2
CC12[NH2+]CC[NH+]1CCO2
CC12C([NH-])C(O)[NH+]1C1CC12
C[NH2+]C1NC2(C)COC12
CC1(C)C2C3C(O)C2[NH+]31
CC(C=O)c1ccc[nH]1
CC12CC(C#N)(C1)N2
CC(=O)C#CC1C[NH+]1C
CC1C2CC(O)(O)C1O2
CC1(C)C[N+]2(CCO1)CC2
NC(=O)n1ncnc1N
OC12CC3(C=CC[NH+]13)C2
Cc1occ(N)c1CO
Cc1cccc(O)c1O
C[NH+]1CC23CC(O)(C2)C13
CC12NC(=O)C1C(O)N2
CC#CCNC(=O)OC
CC(=O)C12OC1C1CC12
O=CC[NH+]1CC2CC21
CC(O)C1CC2(CN2)C1C
N#CC1OCCC(=O)O1
CCC(C=O)CC(C)C
O=CC12C[NH2+]CC1C1(C[NH2+]1)C2
CC1CCOC(C)CC1
CC1(CO)CCC2(CO2)C1
COC(C)C#CCC=O
O=C1NCCC2(CC2)C12CCC2
CCOCc1cnno1
CC[NH+]1CC1CC(C)=O
O=C1CC(OC2CC2)C1
C[NH2+]C1=NOCN=C1
C#CC1(OC)CCC1
C1OCC2(C[NH2+]C3(C[NH2+]3)C2)O1
N#CC1(C2CO2)CN1
CC1C=CC(C)C(=O)N1
CC1(NC=O)CC=CC1
CC1(CO)CC(=O)N1
CC(=NO)C1CC=CC1
CNC1([NH-])OC=CO1
COCC1[NH2+]C2(CC[NH2+]2)C12C[NH2+]2
C#CC1(CO)CC1C=O
CC12OC1C21C2COC21
Cn1ccc(=O)c(F)n1
Cn1cnc2occc21
Cn1nnc(CC#N)n1
COC1CC2CC2C1
Cc1ncc(O)cc1O
O=C1OC2CC3NC2C13
CCC1(O)C2CCCC21
Nc1nc(=O)cco1
C#CC1(NC(C)=O)CC1
CC1C(=O)CCC12CO2
[NH-]C1=COC(N)C(O)=C1
CC(=O)C1(C)CC=CC1
C#CC#CC(CO)OC
C#Cc1ncc(CC)o1
CCC(C)C1C2CCC21
O=COC1CCCO1
COc1nnoc1OC
CCC1C[NH+]1C(C)C#N
CC(=O)CC1CC(=O)N1
CC1(C)CC=CC1
N#Cc1cc(N)on1
O=C1CC2COC2C12CN2
C#CCC(C)C#CCO
CCOC(=O)CC1CN1
O=C1CC2C(C1)C1CC21
[NH-][CH+]Oc1cc(O)[nH]n1
CC12OC3C4C[NH+](C41)C32
[NH-]C1OC2(N)CC12CO
[NH-]C12C=CNC1=NNO2
COCC(C)(C)COC
CC(O)C#CCO[CH+][NH-]
CC1C2CCCCCC12
OC1C2C3C4OCC13C42
CC#CCCNC=O
[NH-]C1=NOC([NH-])=C(F)O1
Cc1noc(=O)c(N)n1
CC(=O)c1ncc(C)o1
CC1C=CC(C(C)C)O1
COCCC1(CO)CC1
N#CC12CC1CCC2=O
COCCOC1CCO1
CC1CCC=CC12CC2
CC1(C)CC12CCOC2=O
O=C1CC2(C[NH2+][CH+][NH2+]2)C12C[NH2+]2
COCC1CCC(O)O1
CN(CCO)C(=O)CO
Cc1cc(F)c(=O)on1
CNC(C)(C#N)CN
O=CC12CNC(C1)C2=O
Cc1cc(N2CC2)c[nH]1
CC12CC=CC1C2C#N
O=C(O)CCC1CN1
[NH-][CH+]OC1NCC(=O)O1
N#CCC12CC(N1)C2=O
CC1(CO)CC=C(O)C1
C#CC(C)(O)C(C)(C)C
C#CCOC1OC2CC21
CC#CCCCO
CC(CO)c1cnn[nH]1
CCCC#CC(N)=O
Cn1cc2ncoc2n1
CCOCC(N)C(=O)O
CC1(C)CC1(CO)CO
COC1CC2CC21
CN=CN1C([NH-])CC1O
N#CC12OC3CC1NC32
CC1(C)OCCC([NH-])O1
[NH-]C1OCCC=CC1O
CCC(C)C1OC2CC21
CC1OCc2c[nH]cc21
N#Cc1cc(C=O)c[nH]1
CC1OCC2CC2O1
O=C1OC2CCC1(O)C2
COc1cc([NH-])nn[nH+]1
CCC(CC)OC1CC1
CCC(C)(C)O
CC1CC1(C)OCCO
CC1NCC12CC(CO)O2
CC12CC1C1OC3C(O1)C32
C#CC1[NH+](C)C1(C)C#C
O=CC1CCCCCO1
CC1CCC2(CC3OC32)O1
COC12C(CC13C[NH2+]C3)C1[NH2+]C12
Nc1cc(NC=O)co1
Cc1noc(O)c1N
[NH-]c1ccc([NH-])n1C=O
OCC1C2C3C=CC2C31
CCC(O)CCC=O
CC(=NO)c1ncc[nH]1
NC(=O)c1ncco1
CC(C)C1(C(N)=O)CO1
C[NH2+]C1OCCC12CO2
OC12CC13C1CC3[NH+]12
N#CCC1CCCO1
O=CCC(C=O)CCO
OCC1(O)C2COCC21
CC1C2CC1(C)CO2
C#CC(OC)C(=O)C#N
CC1(O)C=CC([NH-])OC1
CCC1CCC(C)(O)O1
C1CC2OC3CC2CC13
OC1CCCC2(CO2)C1
CCC(=O)NC(=O)CN
C#CCNC(C#N)=NC
CC1=CC(=O)C2CC1C2
C#CC(O)C=O
CC(C#N)C1(C=O)CO1
CC12COCC(O)C1C2
CC(O)c1ncc(O)o1
NNC1(N)C=CNC1=O
C#CC(O)C1CC1(C)C
CC(COC=O)OC=O
CCN1C=NC(C)C1=O
O=C1NC2C(=O)CCC12
CC1CC12CC(=O)C2C
O=C1CC2CCC1(O)O2
COc1ccc(F)cn1
CC1CC2(C1)C1CC1C2(C)C
CC1CCC(=O)CN1
ONC1CC2CCC21
CC1OC(C)C12CC2C=O
O=CNC1(O)CC=CC1
[CH-]1C2=C(CCN2)N2CCC12
C[NH+]1CC1(CO)C1CO1
CC1(O)CC23CC(C2)C13
CC1(C(O)CC#N)CO1
CC1OC1(C)C(C)(C)C
C[NH+]1CC2CC3(CCO3)C21
N#CCCC(N)=O
CC1CCC=C(O)C1=O
CC1(C)CC2COC21C
C#CC1C=CN(C=O)C1
O=C1C2CCCC1C2O
N#CC12CC(O)(C1)C2=O
CC1(O)C(C=O)C2C[NH+]21
ONC1C2CCC1C2O
N#CCNC(=O)NC=O
OCC1CC1CC1CO1
N#CC1C=CC(C#N)N1
CC(=O)C12CC(C)C1O2
COC1(C2CCO2)CC1
CC1C2CCC1C2O
C[NH+]1C2CC([NH-])OC21C
C#CC1([NH-])CC(C)(N)O1
CC1CC(=O)C(=O)CO1
C#CC1CC2(COC2)C1
CNc1ccco1
CC12CC=CC1C(=O)C2
C#CC1OC1(C)CC
N#CCCN1CCC1=O
CC1(C#N)CC(CO)N1
CC(=O)CC#CCC=O
CNC1(C)C(O)C1C#N
CC1CC(N)=C(C=O)C1
OCC1CC2(CCN2)O1
NC1CC2(CC(=O)O2)C1
CC1C2CCC23CC13C=O
CC(CO)CCC(N)=O
O=CCC1NCC(=O)N1
O=COCC1CC(=O)C1
C#CCC(=O)C1CCC1
CC1C2C3[NH+]1C2C3(C)C
Cc1cc(C=O)n(C)n1
[NH-]C1=NOC(N)(O)N=C1
CC12CC(C1)C2
CC12CCC1(C=O)O2
C1=CCC2(COC2)C2(C1)CC2
c1cc2ncnoc-2c1
CC12OC3CC14C(O)C24C3
CC1(C2CC2)C2COC21
C1CC2(O1)C1OC3CC1C32
CC1C2C(=O)C(C)(O)C12
O=C1CC2(CC3C[NH+]2C3)O1
CC(O)CC(C)CC#N
C1C2NC23OC12NC23
c1ccn2nccc2c1
O=CC1CCC=C2OC21
COC1(C)CCCO1
N#CC1CC=CCC12CC2
C[NH+]1C2CCOC21CO
CC([NH-])OC1CC1C=O
C#CC1(C)NC1(C)C#N
N=C(N)C1([NH-])OC=NO1
COC(C)C1OCCO1
CC12CCOC1C1(CC1)C2
O=CC1NC1(CO)CO
CCCC12CC(O)(C1)C2
CCC(C)C(CC)CC
[CH2+]C#N
CNc1nccc(F)n1
N#CCN=CNC=O
NC(=O)C1CC2OC21
CN(C)c1ncc(O)[nH]1
N#CC12COC(C1)C2O
CCC1(O)CC2=C(C2)C1
CC1(CO)C2CC1C2
CCCC#CCO[CH+][NH-]
CC1(C)C2CNC(=O)N21
OC12NC13C1CCC3C12
CN(C=O)C(CO)CO
C1C[NH2+]CC2(C[NH2+]2)OC1
C#CC1(O)C2(CC2)CC12CCN2
C#CCOCCC(C)C
COC(C)CO[CH+][NH-]
N#CC1(CO)NCC12CC2
CC1(C)CC=C2OC21
CC(C)(C)C(=N)NC=O
[NH-]c1[nH+]ccc(F)c1N
C#CC1([NH-])OCCCO1
c1nnn(CC2CN2)n1
CC1COCCCO1
O=C1CC2(CN2)CC12CC2
CC#CC1C[NH+]1C
C#CCC#CC1CC1
CCC(C)(O)C#CC#N
C1C[N+]12[CH2:2][CH2:2][C:2]13C[C:2]21[O:1][CH2:1][CH2:1]3
COC1C2CC(C)C23CC13
C1CC(OCC2CN2)C1
OC1C2(CC2)CC23CCCC12C3
O=CC1(O)CC2C[NH+]21
CC1C(C=O)C1CCO
CC1(CC=O)CCC1
CC1OC12CCC1=C(C1)C2
CCC1(O)CC2NC2C1
Nc1cc(N)cc(N)c1
O=CC1COCC(=O)O1
CC1(C)OCC(O)C1=O
CCC1(CO)CC=CC1
CC(C#N)CCO[CH+][NH-]
C#CCNc1[nH+]cno1
O=C1CC2(CC2)C2(CC[NH2+]C2)O1
N#CC1(N)CC12C=CCC2
O=c1ccoc(F)n1
O=CCC(=O)C1CO1
CC1(C=O)CC2NC2C1
CC1(C#N)CC1(C)CO
N#CC1CC2(CO2)C1=O
N=C(N)n1cc[nH]c1=O
ONC1=C[CH-]CCC=C1
C#CCC(=N)N(C)C=O
ONC1=CCCCOC1
CC1(C)OCC(=O)O1
CC(C)OC1(C)CC1O
CC(O)C(=O)C1(O)CC1
[CH2+]c1ncn[cH+]o1
C#CC1C(N)C1C(=O)O
CCC1CC(C)(O)C1O
CC1C=CC2(CO2)C1C
[CH+]1[NH2+]C2CC3OC23O1
O=CC1(O)C=CNC1=O
C#CC(C)C(C=O)CC
O=C1NC2C=CC1C=C2
CCC1([NH-])[CH-]C(C)=CO1
Cn1c(O)ccc1CO
CC1OCc2c[nH]nc21
CCC1(OC)CC([NH3+])[NH2+]1
CC(=O)NC(=N)CC#N
CC12CC1C(=O)OCO2
CC(O)COC1CC1C
CC1(O)CC2C3NC3C21
CC1(O)CC12CC(=O)C2O
C[NH+]1C2CCC1C2C#N
Cc1nccc(F)c1N
OC1(O)CC2=C(C2)C1
CC12COCC1CCO2
Cc1nccn1C(C)C
CC[NH+]1CCC1(C)C#N
N#CC12COC=NC1C2
C#CC1(C)C=CCOC1
O=C1CCCC(O)CO1
C#CCc1cc[nH]n1
C1COC2(C1)C1COC2C1
CN1C(=O)C2CC21O
CC12CC(O)[NH+]1C13CC1[NH2+]C23
CCC(=O)C1CC(O)O1
COC1C[NH+](C)CCO1
CC(C)C#CC(N)=O
CC1OC2(C[NH2+]C2)CC12[NH2+]C1[NH2+]C12
CCC(C)C12C[NH+](C1)C2
C1=CC2NN=NC2CN1
Nc1occ(O)c1C[NH3+]
CC1[NH2+]C12C[NH2+]C1CC1O2
[NH-]C1OC2(CC2)CC1O
NC1OC(=O)CC12COC2
CCNc1[nH+]cc(O)o1
CC1(C#N)CCC2(CN2)C1
[NH-]C1C[NH+]2CC23CCC3O1
OCCC1OC2CCC12
CCCC(O)CO
CC1CC2(COC2)N=CO1
N#CC1(N)OC2C(O)C21
C[NH+]1C2CC(C#N)C21
CCCOCC1CC1
CC1(C2(C=O)CN2)CC1
CC#CC(O)C#CCC
CC1OC2C3CC(C3)C12
CC1CC2C(CO)CC12
CC1C([NH3+])C1(C)C(=O)[O-]
CC12OC1C1(CO)OC21
O=C1C2CC1C2(O)CO
CC1C=c2ncoc2=C1
CCC1C(C=O)C[N+]12CC2
CCC(C=O)CC(N)=O
OC1CCC=CC12CO2
CC(CNC(N)=O)=NO
C1CC2CC3(O2)OC3C1
O=CC1CCC(=O)CO1
CCOc1cc(N)c[nH]1
C#CCC1CC([NH2+]C)O1
CC1[NH2+]C([NH3+])C12COC2
CNC(C)(C#N)CC=O
C[n+]1ncc(N)cc1[NH-]
C#CC1OC=NCC1=O
OCC(O)c1nnon1
C[NH+]1C[NH2+]C(CO)C12CC2
Cc1nccc(C=O)n1
N#CCOc1ncc[nH]1
CC1[NH2+]C12CC(O)(C#N)[NH2+]2
O=C1OCCC12CCOC2
CNC(C#N)(CO)CO
CC#CC12CC1CC2O
N#CCCC#CCO
CC1(OC=O)[NH2+]CCO1
O=CC1(O)CC(=O)C1O
CC1(C)OC2(CCC2)C2CC21
C1CC2(C1)OC1C3CC2C1O3
COCC1(O)CC=CC1
N#CC([NH-])OCCC=O
CC1CC2(CO2)C1(C)C#N
CCC1(C#CCO)CC1
CC(O)C1C[NH+]1CCO
CCCC(=O)C1NC1C
N#CCC1CC=CC1=O
COCc1nonc1C
O=C1C2C3C4CC3[NH+]1C42
CCNC(C=O)CC#N
O=COc1ncccn1
Cn1ccc(CC#N)n1
C1CCC2(C1)CC1COC1C2
O=C1C2(O)COC1(O)C2
CCCC(N)(C#N)CC
CC1[NH2+]C2CC23C[NH2+][CH+][NH+]13
N#CC1CC(C2CC2)O1
CC1(C)OC([NH-])CC1=O
O=CC1C2C=CC1C2
Cn1cnc(C=O)c1O
[NH-]C1CC=CC(=O)CO1
C#CC1(O)CC1OCC
C1C2[NH+]1CC21NC23CCC21[NH2+]C3
CCCC(=O)CC#N
CC(C)C#CC(O)CO
O=c1[nH]cc(CO)o1
OC1CC2(C1)[NH2+]C1[NH2+]C12
C#CC1CC(O)(CO)C1
CC1OC(=O)CNC1N
C1Cc2n[nH]nc2O1
CC(=O)N1CCC2CC21
CC12CC13CCCC2O3
CCCOC(C)=O
CC(O)C(C#N)NC=O
N#CC1(CO)OCC12CC2
C1=C2C3CC(O3)C2OC1
Cn1cccc1
CC1[NH+](C)CC1(O)CO
COC(=O)NCCO
CC1CC(=O)C1CC=O
O=C1CC2(CCO)NC12
N#CC12CCC=CC1N2
CC1[NH2+]C(=O)CC12[NH2+]C2C
N#CC1CC(O)(C=O)O1
CC1(C)CC=C2OC2C1
CCC(=O)CCCO
CC(C)C(C)(C)C#N
CC(C#N)[NH+]1CC1C=O
C#CC1(C=O)[NH2+]CC1[NH3+]
CC1CC1(C)OCCO
CC1CC(C=O)C12CO2
CC1(C=O)CCN=CO1
CCC(C)COC(C)C
NC1C=CCOC1=O
CC(C)C(C)(O)C(C)O
O=Cc1nc(O)c(O)[nH]1
CCC1C(=O)CC12CN2
O=CC[NH+]1CCC1CO
COC1(C=O)CC(=O)N1
CC1(O)CC=CC=CC1
c1ncn(CC2CO2)n1
CC1([NH-])OC=NOC1=O
COC1(C)C(O)C1(C)O
CCOCC1CC2OC12
CC1CCCC(C)C1O
CC12CC(O)C1C1CC12
CC[NH+]1C(C)C1CO
N#CC(=N)NC(O)CN
C#CC(C)C(C)O[CH+][NH-]
CC(C)c1ncc(O)[nH]1
CC1(CO)CC1CC=O
CC1C=C2CC2C(C)C1
CC1OCCC12COC2C
[NH-][CH+]OCC1CC([NH-])O1
c1onc2c1NCC2
CC1(C(N)=O)CC(=O)C1
C#CC1(CC)CC=CC1
CC(=O)C1(O)OCC1C
O=C1CNC2C3NC2C13
N#CC1[NH2+]C12[NH2+]C1NC12
CCC[NH+]1CC1COC
CC1(O)CCCN=CO1
CCOc1cc(O)c[nH]1
c1nc2c(o1)C[NH+]1CC21
CC12[NH2+]C3(CCCO3)C1(C)[NH2+]2
CC1C2COC1C(=O)N2
C#CC12NC1CC(C)O2
Cc1cnnn1C(C)C
N#CC1C2CC1C1(CO1)C2
COC12COC([NH-])C1C2
CC12C3C=CC14CC2C34
CC12CC13NC(=O)C3(O)N2
CC1(O)CCC(=O)C1
CC1CC2(C(C)O)NC12
OCC(O)C12CC(C1)C2
C#CC12C34CC3C13C1(CO1)C423
CC1OC1(C=O)CCO
CC#CC1CC2NC2C1
CC1CC=C(O)C2CC12
C#CC12[NH2+]C1C1(CC(O)[NH2+]1)[NH2+]2
CC(O)C#CCC1CN1
CCc1cc(C=O)on1
N#CCC1CN1
C#CC12CC(C#C)(C1)C2
C1OC2CC3(CN3)C12
CC12CC(=O)C=C1C2
CC1CCCC(=O)CO1
CN1C=C2NC=NC2C1
O=CC1C2NC(=O)C12
C#CC(N)c1ncno1
O=CC1CCCCCO1
CC1(C)CCC2OC2O1
O=CNCc1ncno1
C#CCC1COCOC1
CCC1(CC)CC(=O)N1
CC(C#N)C1(C=O)CC1
CCC1(C(C)O)CC1
C#CC1C(=O)C=CC1C
Cn1cccc1C=O
C#CCC1CC2OC12
CC1CN1C(=O)NC=O
COCC1CC2OC2C1
CC1(O)[NH2+]CC(O)C1N
O=c1[nH]c(C2CN2)no1
CC1CC=CC12C=CCO2
CNc1nccn1CN
CC12CC13CCCCC3O2
N#CCCOCC=O
CC#CC1C=CC(=O)O1
CC1=CC(=O)C(=O)N1
COC1(C#N)CC1C
CCc1nc(=O)cco1
N#CC(=O)C1C2COC21
CC12CC(=O)N=CN1C2
C#CC#CCOC(C)C
CC1(O)CCC(=O)C1
O=CCNc1cnno1
CC1C2CCC1C2C=O
Nc1cc(C2CO2)co1
N=NC(=N)C(=O)C=[N+]=O
CC(O)CC1NC1C#N
C1=CC2(CC3OC32)C2(C1)CO2
CN1C(=O)CC1[NH+](C)C
N#CC(C(N)=O)C1CN1
CC1OC1C#N
N#CC1OC2CC12
CC12CNC(C1)C2=O
OC12CC=CC3C1CC32
OCC1(CO)C[NH2+][CH+]O1
CC1OC2(CC(O)C2)C2CC12
CC1CC2(CCO1)CO2
COC1(C)[NH2+]CC12C[NH2+]2
OCC1CC(O)CC12CC2
CCC(O)C1CCCC1
CC#CCC#CC(N)=O
C1C2[NH+]1C13CC21C3
CC(C)C1CC1(C)CO
CC12CC=CC1(C)OC2
C[NH+]1CC2C1C2(N)C#N
CCC12C[NH+]1CC21CC(=O)C1
C#CC1(C)CCC(=O)O1
OCC1NC1C1CCO1
C1NC12CC1C3C4CC32C14
C1CC1C1CC1
CC1(CC#N)[NH2+]CCO1
CC(=O)C1(C)[NH2+]CCO1
c1cn(CC2CO2)nn1
COC1(C)NCC[NH2+]1
CNc1cc(C#N)co1
CC12CC(C#N)(N1)C2=O
COC1C(O)C1C(C)C
CC(C)CC#N
CCCC12CC(O)(C1)C2
C#CC1CC2(CN[CH+][NH2+]2)C1
Cc1cc(O)n(C)n1
OC12COC3(CCC13)OC2
CC12CC[NH+]3C1C(O)C32
O=C1CC(C(=O)CO)O1
COCC1CC(C)C1
Oc1[nH]cc2[nH]nnc12
C#CC1(CO)C[NH2+][CH+]O1
CCC(=O)C(=O)OC
CNc1[nH]c(N)cc1O
C#CC12CC(=O)NC1C2
CC(C)(O)C(C)(O)C=O
C1=Cc2onnc2CN1
CCC(=N)NC(C)=O
C[NH2+]C1(C)OCC1C=O
CC(O)C1(O)C(O)C1O
CC12CC3OC3C1C2O
CC1(C)C2CC1O[CH+][NH2+]2
CC(N)(CO)C(F)(F)F
CC1C2(CC(C=O)C2)C[N+]12CC2
Cc1cc(=O)c(C)c[nH]1
N#CC1C2OC([NH-])OC12
Cc1[nH]c(C=O)cc1N
NC(=O)C1OC2CC21
CNc1cc(N)n(C)n1
Cn1cc[nH]c1=O
COCC1(O)CC=CC1
CC1C2OCC1(C)CO2
CN=CN
Oc1cc(C2CC2)[nH]n1
CC([NH-])OCCNC=O
CC12C=CC34C[NH+](C13)C24
C1OCC23OC2OCC13
C1CC2(COC23CC3)O1
[NH-]C1CCC2OCC1O2
C#CC1C2CC(C)(C)[NH+]12
CCc1noc(O)c1C
CC1OCC2CC2(O)O1
CC1C2CC1C1C(C)C21
[NH3+]C1(C2CN2)CC(O)[NH2+]1
CC1CC([NH-])OC(C)O1
CCC12CC1(C)CCO2
O=C1CC(O)(CO)C1
CCc1ncc2n1CC2
C#CCC1(C)OCCO1
[NH-]C12C[NH+]1C(CO)CO2
O=C1C(O)CC12CO[CH+][NH2+]2
C#Cc1ccc(=O)[nH]c1
O=CC1C2=C(CC2)NC12CN2
CC(C)CC1OC1C=O
CN(C)C(=O)C#CC#N
CC1CC2(COC2)C1NO
[NH-]C12C=CNC1OC=N2
Nc1ccc(=O)oc1
[NH-][CH+]OCCCNC=O
C#Cc1coc(C#C)c1
CC1NCC(C)(CO)[NH2+]1
[NH-]C1(O)OC=CO1
C#CC1CC2(COC2)C12CCC2
O=CC1CCC=CC12CN2
CN=CN
O=C1CC(O)=CC2CC12
C#CC(CC=O)C(N)=O
COC1C[NH2+]CC2=C1[NH2+]2
Cc1nn(C=O)nc1O
CC1(C=O)CC=C(N)C1
C#CC(=O)C(C)(C)C#N
CC(N)=Nc1ncno1
CC(=O)C1(C)CC=CC1
CCC1CC(C)OCO1
OC1C23CCC12OC3
C#CC12CC=CC1CO2
NC1CC2(C(=O)O)CC12
C#CC1(CCC=O)CO1
CCC1CNC(=O)CO1
CC1OC1(C#N)C1CO1
CCC1(O)CC1CCO
CCC1(C#N)CC1C
CC1(C)OCCC1[NH-]
CC1(CO)CCC2(CN2)C1
COCc1cnn[nH]1
CC1(C)C(C=O)N1C=O
C[NH+]1C2CC(=O)COC21
Cc1[nH]cc(N)c1C=O
C#CCC1([NH-])OC=CO1
CCC12CC(C#N)(C1)N2
O=C1CC2([NH2+]1)[NH2+]C1C(O)C12
COCC(=O)C[NH+]1CC1
CC(C#N)C1CC2NC21
COC1C=CCCC=C1
CC1OCC(O)CC12CC2
N#CC1CCC=CCC1
O=C1C2CN=COC1C2
COC1CC1CO
C#CCC(C#C)OCC
O=CC12COC1C1(CC1)CN2
c1[nH]nc2c1OCO2
CC1(CO)CC2=C(C2)C1
C#CC1(C)CC12[NH2+]C1[NH2+]C12
CNC(=O)C#CC1CN1
CCC12NC1CC(=O)O2
CC12NC1C[CH-]C21CCO1
COCC1C(C=O)[NH+]1C
COC1C2C3CC12C3
N=C(CC(N)=O)NC=O
[NH-]c1[nH+]c(OC=O)no1
COCC(O)C1CC1O
CC(=O)N1CC1CC=O
C#CC1(O)CC(C)(O)C1
CC1CNCC=CC1=O
CC1CCCN=CO1
O=C1C2CC3COC2C13
OC1C2C3C4CC3C4C12
CCOc1ccc[nH]1
CC1(C)CC(O)C2NC21
N#CC(CO)CCC=O
OCCCCC1CCC1
[NH-]C1CC2(CO1)CC(=O)C2
CCC1(CO)[NH2+]CC12C[NH2+]2
CCn1cccc1NC
O=CC12C[NH+]3CC14CC24C3
COC(C)C1NC1(C)C
CCC#CC(=O)O[CH+][NH-]
C[NH2+]C1CCC(C)(C)O1
CC1OC(=O)CC(O)O1
CCC1CC2C3NC3C12
CCC1(C)C2CC1C2O
COCC(O)C(C)=NO
OC1CC2(C=C3CC3C2)C1
ONC1CC2C(O)C2C1
COC1C(=O)C=CC1O
CC1CC12CCC(C#N)N2
[NH3+]CC1CC(C(=O)[O-])C1
COC12CC(C=O)(C1)N2
O=C1CC(O)C2NC12
O=CCC1CC=CC1
CC#CCC1CC2OC12
CC1CC2(CC(=O)N2)C1
CC(=O)OC1CCO1
CCC1[NH2+]C12[NH2+]C1OC12
OC12C(CC13CC[NH2+]3)C1[NH2+]C12
CC1(C)CC=CC12CCO2
N#CCCCC=O
CCc1[nH+]cc(NC)o1
C1OC2CC12
CC1CCC(C=O)CO1
O=CC1C2N[CH+][NH2+]C12
COC1(C(C)C)CCO1
CC12COCC1CC[NH2+]2
N#CC1CC(=O)O1
C1CC(C2CN2)C2=C1N2
CC1(C)C2CC=CC21C
O=CNC1[NH2+]C2CC2O1
CC1(C)[NH2+]C12C[NH2+]C2C=O
[NH-]c1[nH+]cc(CC=O)o1
CC12CC13CC(O)C3O2
CC1(NO)OCCCO1
C1=CC2COC2C1
OC1C2C3OCC2(O)C13
CC#Cc1nccn1C
N#CC(=O)N1C2CCC21
CCC12CC(O)C1N2
N#CC1(O)C2CCC1C2
[NH-]C1=NNOC(=O)C=C1
O=CC12CC(=O)C1C1C[NH+]12
CC1C(C)(C)C12CC=CC2
CC(=O)C12CCC[NH+]1C2
[NH-]C1C=CC2(CC2)OC1
CC12CC3CC1C3(O)O2
O=CNC12OC13C1C45CC14C253
OC12CC3(COC13)N2
c1ncc2c(n1)CCO2
NCC(C(=O)O)C1CN1
CC[NH+]1CC1C1NC1C
C#CC1C2CC(C)(C)C12
Nc1ccc(F)cn1
C1CC2COC2CO1
CN(C=O)C1CC=CC1
N#CCC1CC(O)C1
CC([NH-])OCC1CO1
CC1=CCC2CCC1C2
C#CC1OC(C)C12CCC2
CC(C)(O)COCCO
C1CC2(C1)CCC1(CC2)CO1
CC1CCC(C)(CO)O1
CC1CC2CC(=O)CC12
CC1C2NCC12C#N
CCn1ncc(N)n1
CC12COC3C1NC32[NH-]
CC12CC(=O)CC1N2
C1COCC2(CCO1)CC2
CC(=N)NC(=O)C=O
CC1CC2C3CCC3C12
CC1COC2CCC1O2
CN1C(=O)C=CC1(C)C
CCC1(C)C(=O)CC12CC2
Cc1ncn[nH]1
Nc1cc2cc[nH]c2o1
Cc1cc(C2CN2)[nH]n1
N#CC1CC1OC1CC1
Oc1[nH+]nc2[nH+]c[nH]n12
O=C1CC(O)C12CN2
[NH3+]C1C2CC[NH2+]C1C2=O
OC12CCCC1COC2
N#CC(C#N)C=O
CC12C3C4C35CC45C1(O)C21CO1
C1CC1C1C2CCC1C2
CC1CC2OC2C12CO2
CC(C)C1(C)C2COC21
COC1CC2C1C2(C)O
CC(C)C(=O)C(C)C
CC1C(C#N)CC1(C)C
N#CC1(O[CH+][NH-])CC1
C#CC1(C(C)=O)C[NH+]1C
CC(C#N)C1C[NH2+][CH+]O1
CC1(C2CO2)CN1C=O
CC(O)CC1(C#N)CC1
CC1COC(C)C12CC2
O=CC1OC2(CC2)C2NCC12
Cc1cc(C=O)n(C)n1
CC12COC13CCC2C3
CCC1(C(O)C=O)CN1
CC1NC(C2CO2)C1=O
CCCC(C#N)C#N
O=CC12OCC1CC2O
C#CC1C2OC([NH2+]C)C12
O=c1cc(O)c(O)co1
CC1CC1CCNC=O
[NH-][CH+]OC(C=O)CC=O
c1cc2cnocc-2c1
C#CC1(C#N)CCCO1
CC#CCC1NC1C
C1CC2OC3CC1OC23
N#CC1[NH2+]CC12[NH2+]C1CC12
CC1CC2(O)COCC12
CC1(O)[NH2+]CC2[NH2+]C21C
CC1(C#N)NCC[NH2+]1
CC1(N)CC(C)(C#N)O1
CC1(O)CC2C(C=O)C21
C#CC(O)C1C=CCO1
[NH-][CH+]OC1C(O)C1CO
C1CC2(CC2)C2CC1C2
CC1=CCC(C)C1C
COC12CCC1(C)N2
CN1C=CC2ON=CC21
O=C1OC2C1C21COC1
CC12CC13C(CO)[NH2+]C3[NH2+]2
CCCOCCOC=O
C#Cc1cc(CC)c[nH]1
C1OC23CCC2C1OC3
[NH-]C12COCCC1CO2
CCOCc1cc[nH]n1
CC1CC2(CCCO2)C1
CC1OC([NH-])C1C(N)=O
CC1C2COCC1C2[NH-]
CC1C=CCC1(C)O
COCc1cnno1
C1=CC2C3CC2C(C1)O3
CC#CC1C=CCOC1
CC1(O)OC2C(O)C21
O=CC1(O)C2COC21
CC[NH2+][CH+]OC(N)=O
CCc1cc(C)c(C)o1
CCCC(C)(O)CC#N
CC1(O)C2CCC1C2O
CC1(C=O)C2C=CC1O2
CC(O)C1(C)C2CCC21
CCC[NH2+]C(C#N)OC
CC(C)(C)C(=O)N1CC1
C#CC1(O)OCCCO1
C#CC1CC1(C#C)C#N
CC1(O)C2CC3NC3C21
O=COCC#CCCO
CC1(C)NC(=O)CC1=O
CCCC1(CCC)CC1
COCC1(C)NC1CO
COC1CC2(CC2C)C1O
C#CC1(CO[CH+][NH-])CC1
N#CC1(N)CC2(COC2)C1
CC1C(C)(C)C12[NH2+]C1[NH2+]C12
CCCC#CCOCC
C1COC(C2CO2)OC1
N#CC1CC2(C[NH2+]C2)C12C[NH2+]2
CC1OC1C(O)C(N)=O
C#CC(C#C)N(C)C=O
CC#CCC(=O)C(=N)N
COCC1CC=CC1=O
N#CC12COC1CC1CC12
O=CC1CC2OC2C1
CCC1(C)OCC1[NH-]
CC1C2CC1(C)C[N+]21CC1
C1=CC2CC1C2[NH+]1CC1
CC1(O)COCC(O)C1
CC1=CC2(CO2)C(C)C1=O
CNC(=O)C(=O)OC
NNC(C=O)C(N)=O
CCOC(C)CC1CO1
CC(=O)O[CH+][NH2+]C1CC1
COC12OC1CC2O
OCCC1(O)CC2(CC2)C1
CC(C)Nc1ccco1
CC1(C2CC(=O)C2)CN1
CC#CCC1CC=CC1
C1CC2(C1)[NH2+]C1=C2C[NH+]2CC12
O=CN1CC2CCC21
OCC1CCC1(O)CO
O=C1CC=CCCO1
CC1OC2(CC[NH2+]2)C23C[NH2+]C12C3
O=CC1(CO)NCC[NH2+]1
OC1C2NC3N[CH+]NC312
[NH-]C1CCC(CC=O)O1
CC1OC2CC3(COC3)C12
C#CC1CC(C2CO2)O1
CC1(C)CCOC(=O)C1
O=CC1CC2(CC2)CC1=O
CC1CC12CC1CCC1O2
CC1CC1c1cc[nH]n1
CC1[NH2+]C23[NH2+]CC12[NH+]1CCC13
C1CC23OCC12O3
CC1OC2(CCC2)C12CC1CC12
CC1CC(C)C12CC(=O)C2
C#CC(OC)C1CO1
CC(=NO)C1CC1C
CC(=NCC#N)NC=O
C[C:4]1([CH3:5])[NH2+:4][C:4]12C(=O)[NH2+:3][CH2:3]2
CC1CC2([NH2+]1)[NH2+]C([NH-])NO2
C1CC(CCC2CO2)O1
C#CC1C2CCCC1O2
C#CC(=O)C(C)(C)C#C
OCCC(=NO)C1CC1
CCOC1CC2CC21
CC#CC(O)C(C)C#N
C[NH2+]C1CC2(CO1)CC2O
OCCC1(O)CCC12CC2
CC12C=C3[NH2+]C3[NH+]1C(=O)C2
Oc1cc(N2CC2)c[nH]1
O=C1CCOC(=O)O1
Cc1cccc(C)c1N
OCC#CCCC1CO1
CCC(=O)N(C=N)CC
CC(=O)C1CC2CC2C1
CCC12CCC1(C)C2
CCC1CC(O)(C=O)C1
CC1(C=O)OCC12COC2
CC1C(CO)C1(O)C#N
CC12CNC(C1=O)C2O
C[NH+]1C2C3CC2C31
[NH-][CH+]OC12CC[NH+](C1)C2
C#CC(O)(CO)C(C)O
NC(=O)C12OCC1O2
CC1(O)CCOC2CC21
CN1CC(C#N)NC1=O
C#CC#CC(=O)N(C)C
CC1(C)C2CCC1CC2
C1C[C:5]2(C1)[O:5][CH:5]2[CH2:3][CH3:2]
C#CC12CCC1C(C)O2
CC1CC=CC12COC2
C#CC1C2OCCOC12
CCCC1CC(C)(O)C1
CC1C(O)C[N+]12CC[NH2+]C2
O=C1CC(O)C2(CC2)C1
CC1(C)C23CCC12OC3
O=C1CCC2OC2C1
C[NH2+]C(CC1CC1)OC
Fc1ncnnn1
O=Cc1ncc(CO)o1
CCCC(=O)C(O)CO
CC1OC2C(C3CC3)C12
C1CC23CC24CC1CC34
CC12CC=CC1C(O)C2
N#CC1(NO)[CH-]C=CC1
Cc1cc(C(C)C)co1
CC1CC2C3[NH2+]C4CC43[NH+]12
Cn1ccnc1CC#N
O=C1CC(O)C1
CCC(=O)C1OC1CO
OC1CCC2(CCC2)C12CC2
N#CC1C2OC(=O)OC12
N#CCC1CCC([NH-])O1
CO[CH+][NH2+]CCC#N
O=C1N2CCCC2C12CCC2
O=c1ocnc(F)c1O
[NH-]C1CC(C2CN2)O1
CN(C=N)c1cc[nH]n1
ONC12CCC(CC1)O2
CC#CC1OC=CO1
CC#CC1(C)CC(=O)O1
Nc1nc(O)cc(F)n1
CC1C=C2C(O)C2O1
O=CC1(C2(O)CC2)CO1
O=C1OC2C3OCC3C12
CC#CC12C[NH+](C1)C2C
CC1C(C)[N+]2(CC2)C12CO2
CC#CC1CC[N+]12CC2C
CCNC1(C(=O)O)CC1
CC(CCO)OCC=O
C#Cc1ccn(C=O)n1
CC1(C#N)CC(C#N)O1
CC12NC=CN1CCO2
OC12COC3(CC13)C2
COC1(C)CC12CC(=O)C2
CC1C2CCC13C2[NH+]3C
N#CC1C2CC(=O)C1N2
[NH-]C1OCC[NH2+]C12C[NH2+]C2
CC1CC1
O=COC12CC(O)(C1)O2
CCCC(C)C(N)=O
COC1(C)C(O)C2OC21
N#CC1C(=O)CCC12CC2
COCCC(C)(O)CO
CC(C)N=CNC=O
CNc1ccc(F)cn1
C#CC1(C)CC=CC1O
CC1C2C3C(C)C2(O)[NH+]13
CC12N[CH+][NH2+]C1C2C=O
NCCC1=CC(=O)CO1
N#CC#CC(N)C#N
CC1OC2(CC(O)C2=O)C12CC2
[NH-]C1NC2(C=CCC2)C1O
CC1CC=C2NC2=CC1
OCc1nnc(CO)o1
CC1(O)COC2C[NH+]1C2
C#CCOC(C#N)[NH2+]C
COCC12CC1C(C)O2
CC12CC1C1CC12C
CC1C[NH+]1CC(=O)CO
CC1(O)CC=CCC12CC2
CC12CC=C3NC31N2
CNc1nc(O)nn[nH+]1
CC1[NH2+]CC2(C[NH2+]C2=O)C12C[NH2+]2
Cc1nnoc(=O)c1O
Cc1cc(C)cc(C)c1
C#CC1(C(C)O)CCC1
CCC1CC2C3OC3C12
COC1(C(N)=O)CC1O
CCCC12CC=CC1N2
O=C1OCC2CCC2O1
Cn1cnoc(=O)c1=O
CC1N(C=O)C1(C)CO
CCC(C#N)C1(C)CN1
Cc1noc(N)c1C
N#CC1(N)C2C3CC2[NH+]31
NC1CC(=O)CC2(CC2)O1
CC1(c2ccc[nH]2)[CH+][NH2+]1
C1COC2C(C1)CC21CC1
CCC1CCOC([NH-])C1
C[NH2+]C1CC2(CN2)C(=O)O1
[NH-]C1C=CNN=NC1=O
[NH-]C1OC2C(O)CC12
C#CC1CC(=O)C2(CN2)N1
CCCOCC(=O)CC
CCCCC1(C)C[NH+]1C
CC(CCC(N)=O)=NO
CC(=NO)C(O)CO
CC(O)(CO)CCC#N
CC#CC1CC(=O)[N+]12CC2
Nc1nccc(F)c1O
CC1NC1C1CC2OC21
N=C(N)N(C=O)C=O
[NH-]C1NC2(CC2)C1(O)CO
CC12COC(C1)C2C=O
OCCC1C2C3OC3C12
ONC1C2CCCC1O2
CCC1C=C2[NH2+]CC23C[NH+]13
C#CCC1(C)NC1C#C
O=C(OC1CC1)C1CO1
O=C1C2CC13NCC3O2
C1C2CC3C1OCC23
CC12CC13OC(=O)CC3N2
COC(C)(C)C=O
COC1CC(OC)C1
C#CCC1[NH2+]C12C[NH2+]C2O
C[NH+]1C2CC(C=O)OC21
C#CC1(OC)CCC12CO2
CC1(C)[NH2+]C2(CC[NH2+]2)C12CCO2
CC1C2C(O)C3C2C[NH+]13
CC12C[NH+]1C1C(O)[NH2+]C12
OCCc1cc(O)c[nH]1
CC1OC1(CO)CC=O
CCCC([NH-])OC1CC1
[NH-]C12NCC1COCO2
C#CCC12OC1C1NC12
OC1CC(OC2CC2)C1
COc1[nH]c([NH-])n[nH+]1
CC12CC(C=O)(N1)C2=O
O=C1C2[NH2+]CC2C12C[NH+]1CCC12
O=C1C2CCC1(NO)N2
O=CC1C(=O)CC12CC2
N#CC12CC3NC3C1N2
C#CC1CN1
COC1C(C=O)C1CO
CC(C)C(C)CC1CC1
N#CC1CC2(CCN2)CO1
CC#CC(C)CC1CO1
CC12CC=CCC1C2
CC#CC(O)C#N
CC(=O)COC([NH-])C#N
C#CCC12CC=CC1O2
C#CC(C)OC
C#CC(CO)C(O)C=O
CCC12OC(C)C1O2
CC1(CO)NCC(=O)O1
[NH-]C1CC(=O)C2CC2N1
CC(CO)C(=O)C(N)=O
C1CC2(CC3(CC4[NH2+]C4C3)C2)[NH2+]1
CNC1(C=O)C(O)C1O
CC12CC=CC1C2
C1CC2(C1)OCOCC21CC1
CCC(CC)C(C)=NO
NC(=O)C1(C=O)CCC1
CC1CC=CC12CO[CH+][NH2+]2
C1COC2CC2OC1
OCCc1ncc(O)o1
C#CC1CC=CC1
CC1(C=O)CC=CC1
OC12CC3(CCOC13)N2
Cc1ccc(CO)cc1
O=C1CC(O)(NO)CO1
CC1C2(CC2)C[N+]12CC=C1[NH2+]CC12
C#CC1OCCC1(C)C
CCOC(=O)COC
C[C:3]1(C)[O:3][C:3]2([CH2:2][NH:2]2)[C:3]1=O
[NH-]C1=C(O)NC=NC=C1
CC12CC3NC1C3(C)O2
CC1NCC(=O)C12CN2
CC1(C)CCC2COC21
CC1COCCN=CO1
O=c1[nH]nc(C2CC2)[nH]1
C[NH+]1CC2CC21CC=O
CC(C)(C)C1CC(=O)O1
N#CC(=O)N1CC1C=O
NCCC1(C(=O)O)CC1
Cc1nc(C)[nH]c(=O)n1
C=NCn1ccnc1C
O=C1C2NC2C12CC2O
CC1C=C2CCCC2O1
C#CC1OC2C(C=O)C12
CC1(C#N)CC12CCCO2
N#CC1(CCO)CO1
CCC1C2C3C(O)C3C12
CC12NC(=O)C1O2
OC1CC2(C1)C1CCC2O1
OC12CC3(C1)OCOC23
O=CCC1NC(=O)C12CN2
CC1([NH3+])CC(NO)[NH2+]1
OC1CCC2(CO2)CC12CN2
CCOc1nc(C)no1
CC12OCC1CO2
COC1(C)NCCC1=O
N#CC(N)=NCCC=O
N#Cc1cnc([NH-])c[nH+]1
NC(=O)C1(C2CC2)CO1
O=CCC1CC=CC1
CCC#CCC(C)=O
CCC1(C)C=CCO1
Cc1cnc(C)o1
O=C1CCC2C(O)C2C1
CC1C2C(=O)C(O)C12
C#CC(OC)C(C)(C)C
CC1(C)C2C=CC1C=C2
CC12CNC=C1NN=N2
CCC1(C)CC2=C(C1)O2
CCOC(=O)C1CCO1
OC12CC3(O)C1CC23
NC12NC1C=CC2=O
CC12OC1C=CC2=O
NCCc1[nH]nnc1O
OC1(O)CCC12CC1CC12
CCC(C)c1cnon1
CC1C(=O)C=CCC1O
CC(C#N)N1CCC1=O
CC#CC1C2N[CH+][NH2+]C12
C1C2C3C4C5C3C13CC23C45
COCC12C=CCC1C2
O=C1C2CC1C2CCO
CC1(C#N)CCCC12CN2
CC(O)(CC#N)C1CC1
CC#CC(C)CCCO
O=C1C2C[NH+]1CCO2
CCC(C)C12OC13CC32
CC1CC2OC12C
CC1C2CCC1C(=O)O2
CCC1(C2(C)CO2)CO1
C#CC#CC1NC1C#C
C#CC1OC1(C)C(C)=O
O=CC1NC1CC1CO1
Cc1cn(C)c(C)c1O
N#CC1(O)C2C=CC1C2
C#CC(=O)C(O)CC#N
CCNCC#CC(=O)O
CC(C)CC1OC2CC12
CC1C(O[CH+][NH-])C12COC2
N#CC1(C#N)CN1
N#CCC(O)CCO
O=C1CC2(CO2)C(=O)C1O
C#CC(CC)C1CC1
CC(O)C(=O)C1CC1O
O=CC(O)C12C[NH+](C1)C2
C#CC1(C)CC12CC(O)C2
O=c1[nH]cno1
O=c1cc[nH]c(=O)[nH]1
CC1CC(=O)C=CC12CO2
Cn1ncc2cc[nH]c21
C#CC1(C=O)CC([NH3+])[NH2+]1
N#CCCC1CCCC1
OC1C2C3OC4C3[NH+]1C42
O=CC#CC1OC1CO
C#CC(C)(C#C)C#CC
CCCCCC(=O)C#N
CC[NH+]1CC(C)C12CO2
C#CCC1(O)CC(=O)O1
CC1(OC=O)[NH2+]CCO1
[NH-][CH+]OC1(O)CC=CC1
CCC(O)C(O)CCO
O=C1OCNC2CC12
CC1N2C3(O)CC12C3
CC(C)C(C)C#CCO
N#CCNC(=N)C(N)=O
COC1C=NON=N1
CC1CC(C)(O)C(=O)O1
CCC1CC1CO
O=CCC1CC(C=O)O1
O=c1[nH]cc2ccon12
C1COC(C2CC2)OC1
C#Cc1cnccn1
CC1=C(C=O)C(C)CN1
Cn1ccnc1C=O
C#CCC(C)(O)CC
CC1(C)OCCC12CC2
CCC12CC=C(O)C1O2
CC12CC1CC1(CC(O)[NH2+]1)[NH2+]2
CC12CCOC1C1CC12
CN1CC(C#N)OC1=O
CCCCN=CNC=O
CC1(O)CC(C)(C=O)N1
CC(O)C1CC2CC21
CC1OC2C1CCC21CC1
COCC(O)C#CC=O
CCCC(C)(C)C(N)=O
CC(=O)c1[nH]nnc1C
CC12C3C4C5(CCC415)C1(CC1)C1CC132
CCC12CC(C)(O)C1N2
CC1(O)C2OC(=O)C21
CC12COC3C1OC32O
[NH-]c1[nH+]cc(F)cc1F
CNC(=O)CC1CN1
C#CCC(C=O)CC#C
Cc1cc(OC=O)on1
CC12CCCC1(C=O)O2
CC#CC1(C#CC)CN1
CC12COC3(CC3C1)O2
CC1OCC23CC(C2)C13
C#CC(C)(C)OC(C)[NH-]
O=COC1CC2CC2C1
CC1OC2CCC1CC2
COCCCC(C)(C)O
CCC1(C=O)C[NH2+][CH+]O1
CC1(C#N)CC2CC21C
CC(C)CC(=O)O[CH+][NH-]
[NH-][CH+]Oc1ncc(O)[nH]1
CCC1(C)CC2(CCO2)C1
CN1COC2(CC2)C1=O
CC12CCC1C1(CCC1)C2
Cc1ncc(=O)on1
O=C1NCC12C[NH+]1CC2C1
Cn1cnc2oncc21
CC1CCC(NO)C1=O
CCC(=O)N1CC1(C)C
C#CC(C)(O)C1C[NH+]1C
C[NH2+]C1(C)CC2(COC2)O1
OC12NC=CC1CN2
O=CC1CC2(CC2)C12CC(O)C2
CNC(C)C(F)(F)F
N#CC1OC1C1CC1O
C1NC12CC1OC3CC132
NC(=O)C#CC(F)(F)F
CC(C)C1C2CCC1O2
O=C1C2C3OCC2(O)C13
C#CC1CC(=O)C1
O=COc1cc(O)[nH]n1
[NH-]C1OC[NH+]2CC2C12CCC2
C1=CC2CC(C1)C2
Cc1cc(O)c(C#N)[nH]1
C#CC(CO)CCC#N
CC1CC=C2NC(=O)C21
COC1CCC(C#N)O1
COC1OCCC12CCO2
OC12[NH2+]CCC3(C[NH2+]3)C1C[NH2+]2
[NH3+]C1[NH2+:2][C:3]12[C:3]13C4(CO4)[C:3]14[C:3]21[C:3]34[CH2:4]1
C#Cc1ccn[nH+]c1[NH-]
C#CC1CC2(CC2)[N+]12CCC2C
CCn1ncnc1C#N
CC12CCC1(O)[NH2+][CH+]O2
CC1[NH2+]C12[NH2+]C1(C)C(O)C12
CC#CC12CC=CC1C2
C[NH+]1C2C=CC13OC23
CCC1CC(=O)C=CN1
CCC1CC1C#N
C#CCc1nccnn1
[NH-]C1(F)C=C(N)N=CO1
COc1ncoc(=O)n1
N#CCC1C2OCOC12
CCNc1nn[nH]n1
CC1(O)CC=CCC1
C[NH+]1C23CC(O)C12O3
[NH-]C1=NC(O)=NC=C[CH-]1
CC1C(=O)CCC12CO2
N#CC[NH2+]C1OC=NO1
C#CC(O)C#CC(C)C
CC[NH+]1CC1(C)CC
CCC1COC(C)OC1
CC(=NO)C1(C#N)CC1
O=C1NC(O)C12CNC2
CC1CC2CC=CC2O1
CC1CN1C(=O)C1CN1
NC(=O)C12CCOC1C2
CC[NH2+][CH+]OCC1CO1
C#CC1C2CC23C([NH3+])[NH2+]C13
CCN(C)C(=O)C(C)C
C#CC(C#C)C(N)C#N
C1=c2ncoc2=CC1
O=CCC1(O)CC1C=O
CC1OC(=O)CC12CC2O
CC(=O)C(=O)OCC#N
Cc1noc(O)c1CO
CC1(C)C(=O)C=CC1N
CC1(CC#N)CC2NC21
CC1OCC2=C1N=CC2
CC#CC#CC1(C)CO1
CC1=CC(C)([NH-])COC1
CC(CO)O[CH+][NH-]
O=C1NC2CC3(CN3)C12
OC12[NH2+]C1C1([NH2+]C3CC31)[NH2+]2
C[NH+]=C(N)c1nnc[nH]1
C#Cc1nc(N)nn1C
CNCC(N)(C#N)CO
Cc1nc(N)cc(F)n1
COC1(C)CCN=CO1
OC1[NH+]2CCC13[NH2+]C[C-]3C2
N#CCC12CCOC1C2
CC12CC1[NH2+]CC1(C[NH2+]1)C2
COc1cn(C)c(=O)o1
O=C1N2CCC23CCC13O
C#CC1C2C3OC3C12
CC1CCCCCC1
CC(COC=O)[NH+]1CC1
N#CC1(CO)CC=CC1
CCC(=O)C1C(C)C1C
C1OC1C1OC2CC21
COC(=O)NC=O
O=C1CC=CC(O)C1
C1COC(C2CC2)C1
O=CC1(O)CC(=O)C1O
CN=C(C(C)=O)N1CC1
[NH-]C12OC=CC1=CCO2
CC1(C2CO2)NC1C#N
NC(=O)N1C2CCOC21
C#CCC1C(O)C1O
Cc1cc(C2CC2)co1
C#Cc1cnc([NH-])n[nH+]1
Cc1nc([NH-])nn[nH+]1
CC1(O)C2NC1C2C#N
C[NH+]1C2C=CC(=O)C21N
N#CC1(O)C2[NH2+][CH+]OC21
[NH-]C1=NC(N)(N)OC=C1
CC1CCNC=CC1=O
CC1C2(CC2)C(C)C12CN2
Cc1n[n+](C)ccc1[NH-]
O=CC1[NH2+]C2CC2O1
O=CC1C(CO)N1C=O
CC1(C)OC1(C)C1CN1
CC12CC1([NH-])CC(=O)O2
CCCC(C)C(C)C=O
CC(=O)C1(C)CC=CC1
CC1(C#N)CCC12CCC2
CCOC1(C#N)CCO1
CCC(C)C1CC([NH-])O1
CC1CC(=O)N1CCO
N#CC(O)C1CC(=O)C1
CCC1(C)C(C)CC12CO2
CC[NH+](C)CC(O)C#N
CN(C)c1c[nH]c(=O)o1
C1=CC2CC(C1)CO2
NC(=O)OC1CC=CC1
C#CC(=O)C1(O)CC1O
N#CC12CCCC1N2
C#CC(=O)n1ncnn1
CC(O)C1C(O)C1C=O
C#CC(C)C#CCC
CC1CC(C)(C2CN2)O1
COCC1OCC(=O)O1
CC1CC2(C)C1CC21COC1
CC(C)(O)CC1(O)CC1
[NH-]C1=C(F)OCC=C1N
C#CCC([CH-]CN)=[N+]=O
C1OC2COC12
O=CCC(O)C1CC1O
CC1(C(C#N)C=O)CN1
Cn1ccnc1CO
CC1(C#N)C2CCC21
CC(O)C1(O)C2CCC21
CC1(C)CC(C)(NO)O1
C1=CC([NH2+]C2CC2)OC1
N#CC12OCC1CC2=O
C#CC1CC1
c1cn(CC2CN2)cn1
O=COC(CO)C1CN1
OCC1(CO)CCCO1
CC1OC2C=CC1(C)O2
O=CC1NC1C(F)(F)F
Cc1[nH]cc(CO)c1N
CC1CCC=C(C#N)C1
O=C1CC=C(CO)C12CC2
COC1C2COCC1C2
C[NH+]1C2C=CC(O)C21
ONC1CC2(CO2)C12CN2
C#CC1(C#N)C(C)C1N
COc1ccc(N)cn1
O=c1cc(CO)nn[nH]1
CC1NCC12CC[NH2+]C2=O
C#Cc1nc(=O)cco1
OCC1CC2(COC2)C1O
O=COCc1ccco1
OC1CC2CC3C4(C2)CC134
C#CC12COC1C(=O)C2
Nc1nccc(CO)n1
COCc1cnccn1
O=CC12NC13CCC2O3
NC1OC=NO1
N#CC1(N)[CH:5]2C[CH:5]2[C:5]12COC2
CC1CC2C3CC3C12
OC1C2[NH2+]C3(C[NH2+]3)COC12
Cc1ccc(=O)oc1F
CCCC1CC2OC12
CCC1CCC(C)CC1
C#CC1(CO)OCCO1
O=Cc1ncco1
N#CC1C2COC1CN2
Cc1cnnn1C1CN1
CC1C[NH+]1C1CC1CO
CC12C=NNC1=CCN2
CC(O)C1OC2OC21
COc1occ(N)c1C
C#CC1(C(C)C#N)CC1
CCC1(C#N)CC([NH-])O1
CC(=O)C1OC2CC21
C#CCC(C=O)C(C)O
CCC12CC=CC1CC2
CC1CC(=O)[NH+](C)C1C
[NH-]C12CCN1C=C(N)O2
OC1CC23CCC2C13
[NH-]c1nc([NH+]=CN)no1
[NH-]C12COCC(OC1)O2
C#CC(C=O)NCC
CC(=O)C(C)C#CC#N
Nc1ncncc(=O)n1
C1=C2CC2OCC1
CC1(O)CC1NC=O
C1C2C3C[NH+]1C1C[NH+]3C21
Cn1c(O)ccc1C#N
CC12CC1CN=CO2
O=CCCCC1CO1
NC1COC(=O)CCO1
N#CC1CC(N)C2(C[NH2+]2)[NH2+]1
COC1CC2(CO2)CC12CO2
CC(=O)C1OC1CC=O
N#CC(C#N)(C#N)C#N
N#CC1(N)CCCCO1
CC1([NH-])OC=NCCO1
CC1[NH2+]C2C1[NH2+]C21C[NH2+]C12CC2
CC(C)CCC#CC#N
CC1(C)CC(C)(O)C1
CCC12NC1C(=O)C2O
CC1OCC23COC12C3
O=CC1CCC(O)CC1
O=CC1C=C2CC2O1
C#CC1(C(C)C)NC1C
O=CCNC12C[NH+](C1)C2
COc1ncc(C)[nH]1
OCCC1CC(CO)O1
N#CCOC12C[NH+](C1)C2
[NH-]C12C=CNC1C=NO2
CC1NCC(=O)O1
N#CC(N)c1ncc[nH]1
[NH-]C1=C(F)ONC(F)=C1
CC1(C2CC2)CCCO1
C1=CC2(CCCC2)CC2CC12
CCCC(C)OC1CC1
C#CC(C(C)O)[NH+]1CC1
[NH-]C1OC2CC3(CC3)CC12
CC#CC1C2CCC1O2
C#CC1(NC=O)CC1O
CC#Cc1ncc(O)[nH]1
CC1OC(C)(C)C=C1[NH-]
CC1(O)NCC([NH-])C1=O
CC1(C(=O)C2CO2)CO1
C#CC1CC2C(C)CC12
CC(C)C1C(O)CC12CC2
CC1(C)OC1C(O)CO
CC1CC23OCC2CC13
CC#CC(C=O)OC=O
CN(C)c1ccccn1
[NH-][CH+]OCC1CC([NH-])O1
CC1OC2=CC(=O)CC21
COC(C)CC(C)CO
CCCc1cc(O)c[nH]1
C1CC2COC(CO2)O1
C#CCCCCC=O
COC12CC1C(C)[N+]21CCC1
COCC(C#N)CO
CC1=C2OC2C(C)C1
Cn1ccc([N+](=O)[O-])n1
CC1(C)CCC(C=O)O1
O=[N+]([O-])c1ncc[nH]1
C#CC1(C(C)=NO)CN1
N#CCC(CO)CCO
CC1C2COCCC12C
N=C(N)NC(=O)C=O
Oc1ccc(F)cn1
CC(C)OC(C)CC#N
CO[CH+][NH2+]C1CC1C
CCC1OCC[NH2+]C12C[NH2+]2
O=CC1(O)CC=CCC1
CC1C=CCOC12CO2
COC12CCC(CO1)C2
CC1CC2(C)[NH+]3CC3C12C
Cn1ncnc1C1CC1
CCOCCC1CC1
CC1OC2C(O)C12
CC1C=C(NO)CC1C
O=CC12CC[NH+]1C1CC12
CC1C2CCC1C2C
N#CC1CC2C(O)C12N
N#CCC(=O)C1CCC1
OCC1(O)CC2(CC2O)O1
CC1C2OC(C=O)C12
CC(=O)NCCCCO
C#CCC(C)(C#N)CC
C#CCOC1(CC)CC1
C1CC2OC2C2(C1)CC2
C1CC2C3CC3C2O1
CNC(=O)C[NH+]1CC1
COc1ncc(CO)[nH]1
CC(C)C1C2OC(=O)C21
C[NH+](C)CC(=O)C1CN1
CC(C)C1CCC(=O)O1
O=C1C=C2CC2NC1
OC1CC2C(O)C2C1
COC12CC1C(=O)CO2
C#CC(=NO)C1CC1O
CC1(C=O)CC(C=O)N1
C#CC1CCC(=O)CO1
C1[NH2+]C12CC1(C[NH2+]2)[NH2+]C2OC21
CC1CC2=C(O2)C1C#N
CC12CCC3CC31O2
CCC1C2OC3CC312
CC(C)CC1(C#N)CC1
O=COC1CC(NO)C1
NC(=[NH2+])c1ncc(O)[nH]1
C#Cc1cccn1CC
O=CCOc1cc[nH]n1
N#CC1(O)CCC(=O)O1
O=CC(=O)NC1CC1
CC1CC=CC1(O)C=O
OC1CCC23NC12O3
CC1OC2(C=CCC2)C1C
COC(C#N)CC1CO1
Cc1cc([NH-])oc(=O)[nH+]1
CC1(N=C(N)C#N)CC1
OC12CC13CCC2C3
O=CCCCC(O)CO
Cc1[nH+]c(CN)c([NH-])o1
CC1C(=O)CCC1C=O
CCC#CC1(C)CC1O
C#CC1OC2CCC12
O=C1OC2C1C2C1CN1
CN1CC2(CCO2)C1=O
[NH-]C1OC2C(O)CC12O
O=CNC1C=CNC1=O
CCC(O)CC
CC1=CC2CCC(C1)O2
NC(CC(=O)O)C1CC1
CC(C)C(C)CCCO
Nc1nonc1CO
CCC1C(C)C12CO[CH+][NH2+]2
C#CC1=CC2COC1C2
OC12NC1CCCO2
OC1CCC2(CCC2)C12CCO2
COC(C)(C=O)C(C)C
N#CC1C2NC3CC312
CC1(O)CC(CC#N)C1
C#CC1CC=CC1=O
c1cnc2oncc2c1
CC1C2OCC2CC12CC2
C#CC1C=CCN1C=O
C#CC1OC1C(=O)CC
CC1(C=O)OCCO1
Oc1nc(O)nc(F)n1
O=C1C=CC2CC1(O)C2
C#CC1OC1(C)C1CC1
C[N+]12CCC13CC2([NH3+])C3
CNC(=O)N1CC2CC21
CC1C2[NH2+]C([NH3+])(C#N)C12
O=C1CCCCCO1
C#CC(OC)C(O)CO
COC(C)(C=O)C(C)=O
CC12[NH2+]C13C1C4CC(C42)[NH+]13
CC(O)CC1CC[N+]12CC2
[NH-]C1OCC2(COC2)CO1
[NH-]C12CC=CC1C1(CC1)O2
CC12CCC[NH+]1C1(C[NH2+]1)C1(CC1)C2
CC1C2NC2C12CN2
OC1CC(O)C(O)C1
CC12[NH2+]C1C=C1[NH2+][CH+][NH2+]C12
Cc1ncc(N)o1
O=CC12CC(CO)(C1)N2
CCC1CC2(CO2)C1CC
OCC#CC1(CO)CC1
CCNC(=O)NC(C)=N
CCC(C)CC(=O)CO
Cc1[nH]cc(C=O)c1C
O=COc1ccon1
N=C(N)N(C=O)C(N)=O
[CH+]1CC2(CN[CH+]C23COC3)C[NH2+]1
CC12CC1C(=O)OC2N
[NH-]C1Oc2cc[nH]c2O1
CC1(C2CC2)CC=CC1
O=CCC1CC2CC2C1
CCOCC#CC#N
CC12[NH2+]CC13C1C4C2C2([NH2+]C23)[NH+]41
[NH-]C1(O)OC2(CC2)CC1O
N#CC1[NH2+]CC(O)C1N
C[NH2+]C1(C)CCC(C)O1
O=CN1CCC2C(O)C21
CC1C2NC(=O)C12
OC1(C2CN=CO2)CC1
N#CC#CCC(=O)C#N
CC12OC13CC2(O)N3
CCC(C#N)CC(C)O
N#CC1(N)CC1
N#CC1CCC2(CO2)N1
CC(=O)C1CC2CC21
CC1(O)CC2(C)NC12
Oc1cnc(O)c(O)c1
c1cc2ccoc2[nH]1
CCC(C)c1ccco1
C1C2OC3OCC3C12
O=C1NC(O)CC12CO2
O=C1OC2OCC2C12CC2
Cc1ccc(C)cc1
CC1CN1C(=O)C1CN1
CC[NH2+]C1CC(C)(O)N1
C#CC1=CCC2CC1C2
C[C:2]1(C)[NH:4][C:5]12[CH2:5][C:5]1(CO1)[CH2:5]2
C1OC23CC4(C2)OC4C13
C#CC1NC1CCCO
COCCC(C)(O)C=O
O=COC1C=NCCO1
C#CC1(C)CC(C=O)C1
O=C1CCC2C=CNC12
CC1OCC[N+]2(CC2)C1C
Nc1cc(=O)c(N)no1
CCC12C=CC(=O)N1C2
COC(C#N)C1CC1O
C#CC1C[NH+]1CC
C#CC12C34C(C)C3C13C1(CO1)C423
CC1CCNC(C)C1=O
CCC1CC([NH-])N1C=O
CC12CCC(O)C1CO2
CC12CC(C=O)C1O2
O=CCc1ncccn1
C#CC1CC2C(C)C12
C[NH+]1CC1c1ccon1
c1ncn(C2CC2)n1
O=CC1(C=O)CC2CC21
[NH-]C1C2COC(=O)C1O2
CC(CC#N)COC=O
CC([NH-])OC(=O)C(C)N
CC1C23C(C)(O)C45C6(CO6)C24C135
COC1CC2OC12C
OCC1CCCO1
CC1C2C=CC1OCC2
C#Cc1cc(C)[nH]n1
C[NH2+][CH+]OCC1NC1C
CCOCCC(=O)C#N
CC1CC2(NC2(C)C)O1
C#CC1(O)OCCCO1
CC1C(O)CCC12CC2
CCC1NC(=O)C2NC12
CCC1OC2CC1C2=O
CN=C(NC)C(=O)C=O
CC1C2C=CC1C2C#N
C#CC1NC1CC1CC1
CCOC(=O)C1CC1
CC1=CCC(C)C1C#N
C[C:2]1([CH:5]2[CH2:5][C:5](=O)[CH2:5]2)[CH2:4][O:4]1
CC(C)OC1CC(C)O1
COCC1(C)[NH2+]C12CC[NH2+]2
COC1OCC([NH-])C1=O
CC12CC(C1)O2
c1noc2c3c([nH]c12)C3
C1=CCC2OCC(C1)O2
O=Cc1coc(C=O)c1
CC1[NH+]2CC23CCCC13C
CC1CC(C)C2(O)OC12
CNC12C([NH-])NC1C2O
CC1(O)C2C3NC2(O)C31
CC1(C#N)OCCC1=O
C#CC(O)C(=O)C(C)C
CC1(CO)CC1[NH+]1CC1
CC1(C=O)C(O)C1C#N
N#CCNC1(C=O)CC1
C1OC23C[NH+]4CC2C1C43
OC1[NH2+]CCC2(C[NH2+]C2)C12C[NH2+]2
Cc1c(C=O)ccn1C
C#CCCC1(C)C[NH+]1C
Cc1[nH]cc2c1CCC2
CC(N)(C#N)C(N)CO
C#Cc1nccc(N)n1
OC1C2CCC1O2
COC12CC1CC2CO
O=C1C=CC=CCCO1
CCC(C#N)C1(C)CC1
O=C1C2CC3C[NH2+]C13[NH2+]2
CC(O)C#CCCCO
O=C1CC2(CCC2)C2(CC2)C1
CCC12CC[NH+]3CC31C2
C#CCC12CC=CC1N2
O=C1OC2(C3CO3)CC12
CC1CC2CC2C12CO2
O[C:2]12[NH2+:2]C3(CCC3)[CH:2]1[CH2:3][NH2+:3]2
N#CC1(O)C2CCC1O2
CCc1ccn(C)n1
CC12OCC1C1C[NH+]12
CCCC1(CO)CC1O
OCC1(O)CC2(CC2)C1
CC1OC2CC12
c1cn2c(n1)C1CC12
c1coc(C[NH+]2CC2)c1
CC1OCCCCO1
CC(O)c1ncc(O)o1
CC1CC(CO)=C2NC21
c1cc2ncnnn2c1
N#CC1[NH2+]C2C[NH2+]C12
CCOC(=O)NCCO
CC1C2CC1C1(CCO1)C2
CCC1(C)CC(C#N)O1
O=CC1CC2(CCC2)C2C[NH+]12
OC1C2=C1CC(O)(O)C2
CC(C)N1C=CC(=O)C1
C#CCC1CCC(=O)O1
O=C1CC23CCC2C13
CCOC1(C=O)CCC1
C#CC(=O)C1(CO)CN1
O=C(CCO)N1CC1
O=C1OC2C=CC1CC2
CC12NC1C1(C#N)NC21
Cn1cc(N)nc1O
COC1CC2(CC2)C2(CC2)C1
CNCc1nonc1O
NC1(O)C2COC1C[NH2+]2
CC1(C)CCN=CO1
Cc1ccc(F)c(C)c1
CC1CC2(C=CC(O)C2)C1
Cc1cc(N)n(C)c1C
C1C2C3C4CC12OC1C42CCC312
C#CC12C[NH+]1C1C(C)CC12
CC1C(C#N)C1CC=O
Cc1noc2ncoc12
CC(O)c1cc(N)c[nH]1
Cn1c(CO)c[nH]c1=O
CC1(C2CC2O)CCC1
Cc1cccc(N)c1F
C#CC1C2C=CCC1O2
CCC(C#N)C[NH+]1CC1
O=CN1CC2(O)CCC12
CC1[NH+]2CC2(C)C12C[NH2+]C2O
OCCC1C2C3OC3C12
c1cc(NC2CC2)no1
CC12CC34CC35CC4C1C25
CNc1onnc1C
OCC1C2CCOCC12
CC#CC1CC2OC2C1
CC1NCCC(=O)C1C
COCC(=O)C1CC1C
CCC(=NO)C1CN1
OCCC1C2OCOC12
C#CC12COC(C1)OC2
CC1C(O)C1C1(C)CO1
CCC1(C)CCC(=O)O1
CCCn1ncoc1=O
N#CC1C2C=CC1C2O
C#CCC(C)OC(C)[NH-]
OCC12CC3(O)OCC13C2
OC1CC1n1ccnc1
CCCC1(C)CC1C=O
N#CC1CC=CC1
CC12OC13C1(CO)C45CC14C253
N#CC12CNC1CO2
[NH3+]c1[cH-]cc2onnc12
CC1(C)C(=O)C2CC21O
[NH-]C1NC2(CCO2)C12C=CNC2
CC1C2OC(CC=O)C12
CCC1OC1(C)CC=O
COC(=O)C1CCC1
C1CC2(O1)C1CC3NC1C32
C#CC1C2CC(O)CC12
[CH2+]C1([NH-])[CH+]C=C[CH+]O1
O=C1OC2=CCCC2C12CC2
C1CC23CC2C([NH+]2CC2)C13
CNCC(C)(N)C(=O)O
CC(CO[CH+][NH-])O[CH+][NH-]
[NH-]C1OC2C1CCC21CC1
CC1(C)OCC(=O)O1
C1OCC23CC(C2)C3O1
[NH-][CH+]OCCOCCO
C#CC1(C#N)OC2CC21
CC1CCC(C)(C#N)O1
CCC12OC13CCC2O3
CNc1cc(C)n(C)n1
CC1Cc2coc(=O)n21
CCN=C(N)C(=O)C=O
CC1C2C[N+]3(C(C)C3C)C12
CCC1(C#N)C2(CC2)C12CO2
CCC1C2OC(O)C12
COC1(C)C2CCC1O2
CC1(C)CCN1C=O
CC12CC1C1(C=O)CCC21
CC1CC(=O)C2(CC2O)N1
c1cc2c(o1)=NCCN=2
CCOC(=O)CC1CN1
Cn1ccnc1O[CH+][NH-]
OCC#Cc1ncco1
C#CC1C=CC=CCO1
C1CC23CCC4(COC4C2)C13
O=C1OC2CC2O1
CCC(C)C#CCCO
C#CC1(CC)CC(=O)N1
C1=C2CC2c2c[nH]nc21
CN1C(=O)C2NC21
C#CC[NH+]1C2C3OC3C21
C#CC1C=CC(C)O1
CC(=O)CC#CCCO
C#CC(C)OCC(C)C
CCC#CC(C)=NO
OCC12OC3CC14CC42C3
CC[NH+]1C2CCOC21
N#CC1NC(C#N)C1=O
COC12CC1CC2CO
COCC#CCC(C)O
C#Cc1ccc(F)cn1
C#Cc1occ(C)c1N
CN(C=N)C(=O)NC=O
O=CC(CO)CCCO
C#CC1(C)C2C3CC3C21
OC12CC1CC1CC2C1
C#CC12COC13CC3C2C
C[NH2+]CC(COC)=NO
N#CC1(NO)C=CNC1
C#CC(O)C(C)COC
CC1CCC1(C)C1CO1
CC1CC(C2CC2)O1
CC1(C2(C)CN2)CN1
OC1C2C3CC3C12
O=CN1C=CC(CO)C1
CC1(C)C=CCNC1=O
COC1OC2(CN2)CC1=O
CCCC1CC23[NH2+]CC12[NH2+]3
CC1(O)C2CC(=O)C1O2
CCOC(C)(C)C(C)=O
COC1CC2(CC(O)C2)[N+]12CC2
CC1C=CC(CC=O)O1
CC(=O)CC(C)(C)C=O
[NH-]C1OC(N)=NC=C1F
CC(C)C1CC2(CN2)CO1
COC12CC(C=O)(C1)N2
CCC1C2COCC12O
N#CC12NC1C1C(O)C12
CC(CO)c1ncco1
CCC(O)C(=O)C=O
O=CCCc1ncc[nH]1
O=Cn1c(O)cnc1O
O=CC1NC1CCCO
O=CNC1CC2NC2C1
CCC1(C)C=CC(C)O1
C#Cc1oc(C)cc1N
[CH-]1C2CC3C2C2OC1C32
CC1(C)CC=C(CO)C1
C1=CCCOCCC[CH-]1
C#CC12CC(C)=CC1N2
CC(=O)Oc1cn[nH]n1
C#CC1(C=O)C(C)[NH+]1C
Nc1ncn[nH]1
CC12CC(OC=O)C1N2
C#Cc1nccc(O)n1
OCC1C=CCO1
CC1C2C3C=CC2[NH+]13
CC(C)[NH+]1CC1CC#N
C[NH+]1CC1C(=O)N1CC1
CCC1(C)C2CCC1O2
CCC1(O)CC1CO
C#CC(C)C1CC2NC21
[NH-]C1CNC(CO)CO1
CC1(O)CC(CCO)C1
CC1([NH-])NC=NCCO1
CC1(C#N)CC[N+]12CC2
Cn1ncnc1N
CC1(O)CCC12CO2
C[NH+](C)C1C(N)C1C#N
CC1OCC(O)C([NH-])O1
N#CC12OC1C1CC12
OC1CCCCC2(CN2)O1
CC12CC=CC1C2
C1CC23C1OC1C2NC13
CC1(CO)CC(=O)C1O
NC(=O)Nc1ccon1
CC1=CNCC=CC1=O
COCC1(C)CC=CC1
CC12CC3(CCO3)C1O2
Cc1cc(C)nc(O)c1
[NH-]C1(C=O)OCCC12CO2
Cc1ncc2occn12
C#CC1(CC)CC(=O)N1
NC(=O)C1CCN1C=O
C#CC1CC=CCC1C
CC(=O)Nc1ncno1
CC1C2C(=O)N(C)C12
CCCC(CO)CC#N
C#Cc1ccn(CN)n1
COCC(=O)C(=N)N
C1CC2CC3OC3C2C1
CCC12C[NH2+]C13OCC3[NH2+]2
CC1C=CCC(C)(O)C1
CCC#CC#CC(C)=O
C=NC1(C)[NH2+][CH+]NC1[NH-]
CC(C(N)=O)C1CCO1
O=C(CCO)CC1CO1
C1NC1C1C2CCC1O2
CC(C(N)C#N)[NH+]1CC1
CCC1OC(O)CC1=O
O=C1CC(C(F)(F)F)C1
N#CCNC1CC=CC1
OCC#CCCC1CC1
CC(C)CC(C)C
C1CC2C3C4C1C2C1(CC1)C43
CCC1(C)C(O)C1CO
CC1CC2(C1)C(C)OC21CC2CC21
CC1C2C1C1(C)C[NH+]21
OCC12CCCC1(O)N2
C#CCOC(=N)NC=O
CNC1=CONC=C1
CC1(C)C2CCCC21
CC(C#N)C#CCC#N
CC(O)CCC(C)C#N
CC1CC1CNC(N)=O
Cc1cc(C)n(C)c1
CCCc1cnccn1
Cc1c[nH]c(C)c1
C#Cc1cc(C)c(C)[nH]1
OC1CC2(C1)C1CCC2OC1
C#CCC1CC(OC)C1
Cn1ccnc1CC#N
OCCC12CC=CC1C2
O=c1[nH]nc(O)cc1O
[NH-]C1C2C3CC3OC2[N+]12CCC2
COc1cc(CO)c[nH]1
C#CC(O)C(C#N)NC
C1=CC(C2CO2)COC1
CC1(C)CCC(NO)C1
CC1CC12CC=CCCO2
O=CN1C=CCCC1
C1=CC23CCC2(C1)O3
CCC12CN1C(=O)CN2
CC(C)(C=O)NCC=O
CC1C(O)C1C[NH+]1CC1
C#CCC1OC1CC#N
CC1C2CCC1C2CO
CC(=O)CC1OC1CO
COC(C)c1cnno1
CC(=NO)C1(O)CC1C
CC(C)CC1CC1(C)O
CCOC(=O)C(C)(C)C
C1CC23C4CC2[NH+]4C3O1
N#CC1CCC(O)CN1
CNc1cncc(O)n1
O=CNC(=O)C1CCO1
C[NH+](CC=O)CCC#N
C[C:3]12[CH:3](OC3CC3)[CH2:3][NH+:3]1[CH2:5][CH2:5]2
Cn1ccnc1C(N)=O
CC1C2NC2(C)C12CNC2=O
CC12CC3CC1C3(C)O2
[NH-]C1OC2C3COC12C3
C#CC12OC1C[N+]21CC1
[CH-]1CC2(CCC2)[NH2+]CC12[NH2+]C1CC12
CCOC1([NH-])OC=NO1
CCC1CC2([NH2+]1)[NH2+]C2CO
N#CC1CCC(O)(O)C1
CC1(O)C[NH+]2CC1(O)C2
CCCOc1ncno1
CNc1cc(O)co1
N#CCC1NC2C(O)C12
C#CC(CC)NC(C)=O
Nc1cc(F)oc(=O)n1
CCOCC1OC1C=O
CC(O)C1NC=NN1
CCCC1NC1C(N)=O
C1=CC2CCC(CC1)O2
CC1OC(O)CCC1=O
CC1CC=C2OCC=C21
O=COCC1CC2CC12
C1OC2C3CCC3C2O1
CC1C=CC(=O)OC1N
C1CC2[NH2+]C3[NH2+]C3OC2C1
CCCCCC(=O)OC
CC(C)C(C)(O)CC#N
C1CC2(C[NH2+]2)C2C1[NH2+]C1CC12
C#CC1C(C=O)C1(C)C
CN=C(C#N)N1CCC1
C1=CC=CC=CC=C1
CCC(C)c1ccc[nH]1
C#Cc1ccc(O)cn1
N#CC(N)C1CC(=O)O1
C#CC12CC(CCO1)C2
CCCC#CCC=O
CC(=O)Cc1cnno1
CC12OC13C1CC123
CC1(C)C2CC(O)C21
CC1C=CC(OC=O)O1
CC12NC1C(O)C2=O
C[NH+]1CC1c1ncn[nH]1
N#CC(CO)C1CCO1
O=Cc1cc(=O)cc[nH]1
O=C1CNC(O)CCN1
CC12CC(O1)C2=O
CC12CC3(CC3)C1(O)N2
CC1C(CO)C12COC2=O
COc1ncc(C)n1C
CC12CC=CC1C1(CO1)C2
O=c1cc(F)oc(F)n1
O=CC12CC[NH+]1C2
CC#CC(=NO)C1CN1
OCC12COC3C1NC32
CC1(C)OC1(CO)CO
CC12C3CC1C31CC21
O=C1CCCCCN1
CCC1CCC2(CC2)O1
C1=CC2COC2C1
CCc1cc(C)c(O)[nH]1
ONC1CC2C(O)C12
CC1CC(O)=C2CCC21
CC1(O)C2C3CCC2C31
N#CC12C[NH+]1C1(CC[NH2+]1)C2
[NH-]C1OCC12COC1CC12
CCCc1cc(C)co1
O=CN1CC2CCC=C21
CCCc1c[nH]c(=O)o1
Cc1ncc(C(N)=O)[nH]1
C#CCC(=O)C(C)CO
C1COCC2(C1)C1CC2C1
c1onc2c1CC1OC21
COC(C)(C)C(C)CO
COCC1(CCO)CN1
OC1CC2C3CC12C3
[CH+]1[NH2+]CC2CC3(CC23)O1
CCC1CC12NCC(=O)O2
NC(=O)c1ncc[nH]1
C#CC1C(C#N)C[NH+]1C
CC1(C#CC#N)CCO1
C1CC23OCC24CC(O4)C13
Cc1cc(C)cc(C)c1
CNC(=O)N(C)C(C)C
C#CCOCC1NC1C
[NH-]C1OC2C3COC3C12
C[NH+]1CC23CCC12CC3=O
C#CC(=O)C(C)(O)C#C
CC1CC1(C#N)O[CH+][NH-]
CC1(OC=O)CC=CC1
COC1C2C=CC1C2
Cc1nc(C2CN2)n[nH]1
OC12OCCC3C1OC32
CCC1(C(C)=O)CN1
COCC1(C)CC2CC21
O=CC12C[NH+](CCO1)C2
O=C1CCC12C[NH2+][CH+]O2
CCC1(O)CCC([NH-])O1
CC1[NH2+]C12C[NH2+]CC21CCO1
C#CC1C2C=CC1[NH+]2C
CCNc1nc(C)n[nH]1
OC1CC(C2CCO2)C1
NC1CC(N)(C(=O)O)C1
C#CCn1cn[nH]c1=O
Nc1ccncc(=O)n1
Cc1cc(O[CH+][NH-])on1
CC1C2CC2C12CCOC2[NH-]
[NH-][CH+]OCCC1CCO1
O=CC(=O)C1OCCO1
CCC12CC3(O)C1CC32
CC12CC13CC(C=O)C3O2
OCCC(O)CO
C#CC12OC(=O)CC1O2
CCC12OC3(C)C1NC32
C#Cc1cc(OC)co1
CC(NC=O)C1C[NH+]1C
CC1C=CC[N+]12CC2C#N
CCc1cc(C=O)co1
CC[NH+]1C2CC(O)C21C
O=C1C2C3CCCC2C13
CC(O)C1(C2CO2)CO1
O=COC1CCN=CO1
C1CC2(COC2)OC2CC12
CC12CC13C14CCC31C13C(O)C14C23
C1=CC2(COC3CC32)OC1
C1C[NH+]1C1C2C3C[NH+]3C21
CNC1([NH-])C=NCCO1
CC1COC2C=CC1C2
CC1CCC(O[CH+][NH-])O1
CC1CCCC23C[NH2+]C12[NH2+]3
CC1CC(O)C2(CC[NH2+]2)C12C[NH2+]2
C#Cc1[nH]c(N)cc1C
COC1CC2(C)C(C)C12
CCCC1(O)CC1C=O
CC12CC13CCCC3C2O
C1=Cc2c[nH]cc2C1
CNc1ccccn1
C#CCC12CC(N1)C2=O
CCC1C=CC(C#N)O1
O=C1CC2(CCC2)CC12CO2
CC(C=O)CCC1CO1
CC1CCC(O)=CC1=O
CC1CCCCOC1C
CC#Cc1cc(N)c[nH]1
O=CC12[NH2+]CC3(C[NH2+]3)C1O2
O=C1OC2(CO)C(O)C12
CCCCC(C)(C)OC
O=CC12CC1COC=N2
[CH-]1C2CC3C2[NH+]2CC1C32
O=C1NCCCC12CO2
CC1NCC2NC=CC12
[NH-]C1C=CCNC1=O
CCc1ncc(F)nn1
C1CCOCCOC1
C#CC1C2COCC12
CC(=O)C1(C#N)CN1
CC1C=C2C(O)C2O1
CC12CC=CC1(O)CO2
C[NH2+]C1OC2CCC21
CNc1ccc(O)n1C
O=CC12NC1C1CCC12
N#CCC1CC2(COC2)C12CC2
CC(C)(N)CCC(=O)O
C(#CC1CCO1)C1CC1
C#CC(O)C#CC(C)O
CC12C[NH+](C1)C2C(=O)[O-]
C1=C2CCC23CC3C1
CCC(O)C(CC)CC
CC1CC2OC(=O)C12
c1nonc1C1CO1
N#CC1(O)C2(CC2)CC12COC2
CC12OC1C=CC2=O
Nc1ncc(=O)on1
O=CN1C=NCC1CO
Nc1cc(F)cc(O)n1
[NH-]C1NCC(=O)C2OC12
CC1(O)OC23C[NH2+]CC12C3
N#CC1C=CC([NH-])O1
CC1OC12C=C1OC1C2
C1=CCC(CC2CO2)C1
CC1(C)C(=O)C=CC1=O
CCC(C)(O)C1CC1O
[NH-]C1OC(CO)C1CO
C#CCC1C(CO)[NH+]1C
OC1CC1C1CO1
C1OC2=C1C1CC2CO1
COC1CC2(OC)OC12
CCC(C)COC(N)=O
C#CC1(CO[CH+][NH-])CO1
COC1CC(=O)C(=O)C1
CC1CC1
CCC1NC2NN=NC12
CCC#CCC(=O)C=O
CC1OCC(C)(C=O)O1
Cn1cc2nnoc2n1
CCc1cccc(=O)[nH]1
CCC[NH+]1C2C3CC3C21
C1CC12COC13CCC21C3
CC1(c2ncc[nH]2)CN1
COC1CC2C3NC3C12
CCc1cc(C)n(C)n1
NC1C(=O)C=C2OCC21
CC1OC2C(NO)CC12
CCC1C(C)(C)CC12CO2
CC1OCC12C[NH+]1CC12
CNCC(NC)C(=O)O
O=C1C2(O)C[NH2+]C13[NH2+]C23
CC(=O)OC1CCCO1
NC(=O)C1CC(=O)O1
O=CNC1(O)CC2CC21
CC(=O)C(=O)NCCO
C[NH+]1C2C=CC(C)(C)C21
N=C(COC=O)NC=O
CCC(O)C(O)C1CO1
CC1C(C#N)C1(O)CO
CC1C2CC3=CCCC312
CC1(CO)C=CNC1=O
CC1(C#N)CC2(CC2)C12CCO2
CC12CC3(CC(=O)N3)C1O2
C1C2OC3CCC34C[NH+]4C12
O=CNCc1cnno1
CC#CC12NC1CC2=O
OC1CC2C3CC2C3O1
O=c1onnoc1=O
OCC(O)C1C2CCC21
[NH-]C1C=CCNC1=O
N#CC1(CC2CN2)CC1
C1=CC2([NH2+]C3CC32)[NH+]2CC12
CC#CCC1(O)CCO1
NC(=O)CC1CN1
COC1COCCCO1
C#CC12NC1C1(C)NC12
CC(C#N)C1(C)CC1
[NH-]C1(N)OC=C(N)O1
CCOC1(C)CC([NH-])O1
CC1CC2(CC[NH2+]C2=O)N1
CCC1CC1C1CO1
CC1(C#CC2CO2)CC1
Cn1nncc1N
[NH-]c1cnc(F)c(N)[nH+]1
CCC(=O)C(O)C1CC1
CC1OC2NC12[NH-]
O=CC1CC(=O)C2(CC2)N1
FC(F)(F)F
CCOC1C=NCCO1
CC1(O)C(=O)C=CC1O
CCC1(C)C=CCOC1
C[NH2+]C1(C)OCCC12CO2
OC1C2CCCC1O2
CC1[NH2+]C2(C[NH2+]2)CC1C#N
CC#CC1OC2CC2O1
COC1CC1C(C)(C)C
N#CC1CCC(CO)O1
CCC(O)C(C)(O)CC
CC1C=CN2C=NNC12
C#CCC(=O)N(C)C
CCCC1(C)C[NH2+][CH+]O1
OC1CC1C1CCO1
N#CC(O)CNC(N)=O
Nc1cc(N)on1
OC1CC2(C[NH2+]2)C2[NH2+][CH+][NH2+]C12
CCC(OC)C(C)C#N
C#Cc1ccc(F)cn1
OC12CCCCC1OC2
CC(CO)[NH+]1CC1(C)C
O=CN1CCC2(CC[NH2+]2)C12C[NH2+]2
[NH-]c1cccc[n+]1C=O
CC1C=CCCOCO1
C#CC1(CC)[NH2+]C2[NH2+]C21
C#CCC1CC12CCOC2
N#CCOc1ccon1
CC1CCCCC2(CC2)O1
CCC(C#N)C1CC1C
N#CC12O[CH+][NH2+]C1C2N
O=C1C2C=C(O)C1(O)C2
[NH-]C1(CO)C=CCOC1
CCc1cc(=O)[nH]nn1
N#CC1(N)C2NC(=O)C21
C1C[N+]2(CCC23C[NH2+]C3)C12C[NH2+]C2
CC1(NO)CC=CCC1
[NH-]C1OCCCC(=O)O1
CCCCC1CC(C)O1
CC1C2NC2CC12CC2O
CC1(C)[NH2+]CC(=O)O1
C#CC(C)C1(C)C[NH+]1C
CC(O)C1(C)CCO1
CC1C[NH2+]1
CCC1C(=O)N=CN1C
CCC1CC1C(C)C=O
CC1(CO)[NH2+][CH+][NH2+]C12C[NH2+]2
C#C[CH2+]
Cn1ccc(=O)nc1F
CNC1C2OC(C#N)C12
O=Cc1ncco1
COC(C)C(=O)C=O
CC(O)(C#N)COC=O
CC1C2CCC1CC2
COC1(N)CC(=O)CO1
C1CC2C1CC21C2CCC1C2
C#CCC(CC)NC=O
C#CC1(C)CC2NC21C
Cc1cc(C#N)on1
N#CC12COC(C1)C2N
Cn1nnc(NC=O)n1
O=CC(=O)c1ncno1
CC1OC12COCC([NH-])C2
CC1C2(C)C13[NH+]1C45C[NH2+]C24C52[NH2+]C132
CNc1ccc(=O)on1
Cc1n[nH]nc1C=O
CC1C[N+]12CCC2(O)C=O
COC1CC1(C)C(C)C
CCOC1CC1C#N
C[NH+]1C2C(=O)CC21C
CC1OC(C)C2(CC2)C1=O
COCc1cc[nH]n1
CC1CC(O)(CC=O)C1
Cn1cnc(O)c1N
CCC(O)C(C)(O)C#N
COCc1ccon1
COCCc1ncno1
NC(=O)NC1CC1
CC1C2CC2(C)N1C=O
C#CC1CC2C(C#N)C12
CC1C2CCCC1C2O
CCC1NC(=O)CC1C
[NH-]C1=COC(N)C=C1F
C#CC1CC2(C)CC2O1
CNC1(C#N)NCC[NH2+]1
Nc1ncc(C2CO2)o1
OCc1ncc2n1CC2
CC#CC1C[NH+]1CC
CC1NC2(CCOC2=O)C12CC2
CC1C2C=CC1C2C#N
O=C1NC2CC2NC1=O
O=C(O)C(O)CC1CN1
CC1C=CC(C#N)N1
C[NH+](C)C1OC2CC21
C[NH2+]C1([NH2+]C)NCCO1
CC(C)C(C=O)CC=O
Nc1cc([N+](=O)[O-])on1
C#CCC12C[NH2+]C13CC3[NH2+]2
O=C1CC2(C=CNC2)CN1
COC(C)(C#N)C#N
O=CNc1ncc[nH]1
CC12CC[NH+](C1)C2C#N
C1=CC2C=C[NH+]=CC2N1
CC12C=CCCC=C1N2
CCC1(C#N)CC1C#N
O=C(O)CNCC1CC1
C#CC1(OC)CC2OC21
CC(C#N)C1C(C)C1O
O=Cn1ccnc1CO
CC(=O)n1nnoc1=O
CN(C=O)c1cnon1
CC[NH+]1CCC1NC=O
CCC1=NCCCCO1
CC12[NH2+]CC3(CC(=O)[NH2+]3)C1[NH2+]2
CC1CC2CC1CCO2
OCCCC12OC13CC23
CCC1(C)CC=CC1O
OC12C3CC1[NH+]1CC2C31
N#CC1C2CCCC1O2
CC1CC2(CC2)OC(C)O1
CC(O)C1CC2(CN2)CO1
O=CNCC1CCO1
CC(C=O)NC(C)C=O
[NH-]C1=CC([NH-])=NON=N1
C1CCC2(C1)CCC1(CC1)C21CCCC1
C#CCOC(=O)NC=O
CC#CCOCC1CO1
OC1CC(C2(O)CC2)C1
Cc1cnc(C)c(=O)[nH]1
CCC1C2COCC1C2
CNC(=O)C(=O)NC=O
CC(O)C1C(=O)CC12CN2
CC1(C)OC2C(O)C2O1
O=CC1CCN=CO1
C1=CC2(CC1)C[NH2+][CH+]O2
C#Cc1cc(C)c(C)[nH]1
Cc1onnc1C#N
CCN=CN(C)C(C)=O
CCC1(C=O)CO1
C1OC1C1OC2CC21
O=CNCC1(O)CCC1
C#CCC1CCC(C)C1
C=NC1NC(C)(C)C1=O
O=C1C=CC(CO)C1=O
CC12C34CC31C21C2OC21C4=O
CC1OCC(=O)C1O
O=C1OCC(C2CC2)O1
CC1C(O)C12CNC2=O
Nc1occ(CO)c1N
CC1CC2(C[NH2+]C2)[N+]12CC1(COC1)C2
CC12CCC(C1)C(O)O2
CN1C(=O)CC1CC=O
CC1[NH2+]C12CC1(COC1)[NH2+]2
COCc1ncc(O)[nH]1
C#CCC1OC1C#CC
CCN=C(C=O)NC
CC12NC13CCC2O3
CN1C(=O)NC2(C)CC12
O=C1OC2C3CC[NH+]3C12
CC1CC2C(CO)CC12
CC1NC2(C)NC(=O)C12
CCNc1nccn[nH+]1
CN1C(=O)CC2(CCC2)C12CC2
CC#Cc1onnc1C
O=C1CCC2COC1O2
C1CC2CC(C2)C2(C1)CO2
O=C1CC(=O)C2OCC12
CC1CC1CNC(N)=O
C[NH+]1CCC2[NH2+][CH+]OC21
O=C1CCNC2CC1C2
OCC12NCC1(O)C2O
OCCC1(O)CCCC1
CC1(C)CCN1C=O
N#Cc1[nH]cc(O)c1N
N#CC1NCC(=O)C12CN2
CC1OC2CCC12
OCCC(CO)CO
O=C1CC2C3CC12C3
OC1C2(O)CC1(O)C2
CC1CCC(C(N)=O)O1
O=CNC1CC1
C#CCc1cc(N)on1
COC(CO)C(C)C#N
O=CC1C2COC(=O)C12
CC(=O)C1CC1CO
CC1[NH2+]C2(C[NH2+]C2)C23CCC12[NH2+]3
OC1NCc2c[nH]nc21
OCC1(CO)C(O)C1O
CCOC1OCC(=O)O1
CC1CCC(C#N)CO1
CC[NH2+]C1OC2C(C)C12
CC1C(CCO)C1(C)C
CC1(NC(N)=O)CC1O
CCCC1(C)CC(=O)O1
CCCc1nn[nH]n1
c1nc2c([nH]1)C1NC1N2
C#CC(=O)CC(O)C=O
CCC1CC2C(O)C12
C1CCC2CCC(C1)O2
CCC(O)CCNC=O
O=CCC#CC(O)CO
O=CCn1nnc(O)n1
CC12CC1(C#N)N[CH+][NH2+]2
NC1(C(=O)O)CC2NC21
N#CC(CCO)[NH+]1CC1
CCN(CC)C(C)=O
COc1ncc(C#N)o1
CC1(C)C2C3OC3C21
CCOCC[NH+]1CC1C
CC(=O)N(C)CC1CN1
CCNc1onc[n+]1C
C[NH+]1C(N)CC1C(=O)[O-]
N=C(NC=O)C(=O)CO
COC1CC2C(=O)CC12
C[NH2+]C1C2COC1CO2
C#CC(C)(O)C1(C)CO1
[CH2+]C1(F)[CH+][CH-]C([NH-])=NO1
C1CC2NC2(C2CC2)O1
CC#CC12C[NH2+]C1C1(CC1)[NH2+]2
CCC1CC2C(O)C2C1
C[NH+]1C2CCC1C2C=O
CCCc1cc(O)c[nH]1
CN(C)c1ncc(O)[nH]1
CC1CC2(C)CC(=O)N12
[NH-][CH+]OCC1CC(O)O1
CCC#CC1CC1C
C#CC1CC(C)(C)C1=O
CCC#CC(C)OC
C#CC1(C#CCC)CO1
OC12NC1CCC21CC1
O=C1NC23CCC2(N3)C12CCC2
CCc1ccc(F)cc1
NC1CCC2C(=O)OC12
NC(=O)C(O)CO
CC(=O)CC1(C)CN1
CCCC#CCC#N
CC1(O)NC2N=NNC21
[NH-]c1[nH+]cc(C2CN2)o1
Nc1ncncc(=O)n1
CC1(C=O)NCC(=O)N1
COC1CCC([NH-])CO1
CC12CC1CCC(O)O2
CC1C2CC(NO)CC12
CCC(C(C)=O)C(N)=O
NC1(C(=O)O)CC12COC2
OC1C=CC2C[NH+]2C1
CC1NC(=O)C23CC12CN3
CCC1C2C3CC3C12
CC1C=CC(CO)O1
O=CC12CC3(CC[NH2+]3)C1[NH2+]2
C1OCC12C1NC3C1OC32
CCC1(C)C=C(C)CO1
CC1(C)C2C(O)CC21C
CC1C=CC=CC=CC1
O=C1CC2(C[NH2+]C2)C12C[NH2+]CC21C[NH2+]1
OC1C2COC12O
Cc1nccn1C1CN1
CC1C=CCOCC=C1
CN=C(N)C(=O)C(C)O
N#CC1CC1C1(O)CC1
NC1(n2ccnn2)CC1
CC1(C)C2CCC21
CN=C(NC=O)C1CN1
C#CC12CCCC=C1C2
N#CCn1ccc(O)n1
CC1(O)C2CCC1(O)O2
CC1(C)CCC=CCC1
C=NC1(C)[NH2+][CH+]NC1[NH-]
N#CC1(N)CC1CO
CC1(O)CC2(CC2)C12CCC2
[NH-][CH+]OCC1CC(=O)C1
O=CC1(CO)CC2NC21
C1CC([NH+]2CC2)C1
O=CC(=O)c1cc[nH]n1
c1noc(OC2CC2)n1
CCC(CC)(CO)CO
CCc1cc(C=O)c[nH]1
CCC1CCC=C(O)C1
O=C1CCC(C2CN2)O1
CC1C2CCCC1C2=O
CCCC1(O)CC(=O)N1
CC1[NH+](C)C1(CO)CO
C#CC1(C)CC2(C)OC12
COC12CC3(CC31)C2
CN1N=C([NH-])C=C(F)O1
CC1C=CC(=O)O1
C#CC1(C2C[NH+]2C)CO1
CC1C(C)(O)C1(C)CO
C#CCC(O)C(O)CC
O=C(CO)C1CC=CC1
CC1(C)CCOC2CC21
O=C(CO)c1ncco1
CNC(=O)C1CCCC1
CC1=CC2CC3C1C[NH+]23
Cc1cc(O)c(O)cn1
C1#CCCCCCCC1
CC12CC(CO)C=C1O2
OC1CC2C3OC3C12
CC1OCC2NC21
O=CCC(C=O)C=O
CC1CC(=O)C(O)C1
C#N
CCC12CC1C1(COC1)C2
O=COCc1ncc[nH]1
[NH-][CH+]OCC1CC2NC12
CC1=C(O)CC(C)C1O
O=CNCC1(C=O)CC1
CC1(C)C23C[NH2+]C12[NH2+]3
O=C1C2COC13NC23
CC(=O)C(O)C(C)(C)C
CC1C=CC(=O)N(C)C1
O=C1NCC(CO)C1O
N#CC#Cc1cnno1
C#CC(CC(C)=O)OC
[NH-]C1NCC12CC(C=O)O2
CCOC(=N)N(C)C=O
CC#Cc1nccn1C
O=CC[NH+]1CC2CC21
OCC#CC12CC(C1)C2
CC1CCCC(=O)CO1
COC(C)C(=O)C1CC1
NCc1noc(O)c1O
CCn1ccc(C=O)n1
C#CC([NH-])OC=O
CC(O)C1(C)CCCO1
CC1(O)CC1CCC#N
COC1C(O)C1CC=O
CC1(C2CO2)CN1
C[n+]1ccccc1NO
CC1NCC(=O)CC1=O
CC1(C#N)C=CCNC1
CC12CC=C3NC31C2
CC#CC1C2COC12
[NH-]C1OC=NCCCO1
C#CC1NC(C=O)C12CC2
N#CCC1OC2CC12
C#CC(C)C1CC(=O)N1
CC(C)C1[NH2+]C12CC(=O)[NH2+]2
CC(C=O)CC1(O)CC1
CC1[NH2+]C2(C[NH2+]2)C1CC#N
CCC1OCCO1
Nc1nccc(O)n1
C1OC2(COC2)CC2CC12
C#CC1C23C45CCC42C2C13[N+]21CC51
CCC(C)C(CO)OC
CC1(C2CO2)CCO1
COC1C(O)C1CC=O
CC1(O)CC2(C=O)C[NH+]12
COCC(=O)CO
c1nonc1CC1CO1
C[NH2+]C1(O)NCC12CC2
C[NH+]1[CH+]C=CC1NO
CCC1(CC#N)CC1
[NH-]c1[nH+]cc(F)cc1F
CC1OC2CCCC12
CC12C[NH2+]C1C1(CCC1)C[N+]21CC1
COC1(C)CC(C)(O)C1
C1CC2(CN2)C2COC12
OC1[NH2+]C2[NH2+]C[NH2+]C2C12C[NH2+]2
C#CC(O)(C=O)CCO
CC1(CC#N)[NH2+]CCO1
CNc1n[nH]nc1N
N#CC1(C#N)CC2C[NH+]21
CC1(O)C2CCC1CC2
CC(C#N)C1(O)CC1
O=C1CC(O)([NH+]2CC2)C1
OCC1OC2CC2O1
O=CC1(O)CCC(=O)O1
O=C1[NH+]2C3CC2C13CO
O=CCC12CC=CC1C2
CC1CC(O)=C2NC21
N#CCC1C2C3NC3C12
ONC1C2CCC1C2O
OC1=CCCC2CC1C2
c1cc(N2CC2)no1
CC1(C)OC(O)C12CC2O
N#CC1C2C=CC1C2O
C#CC1C=CCOC1
CC1(CO)C[NH+]1CCO
C1=CC2(C[NH2+]C23CCO3)C2[NH2+]C12
C#CCC#CC(C)C=O
CN(C)c1cnon1
CN(C)C(=O)CC1CC1
CN1CCC2(CO2)C1=O
CC(O)c1cc(N)c[nH]1
C[NH2+]C1C=CCNC1=O
C#CC1[NH2+]C2[NH2+]C12CC
CC([NH-])Oc1ncno1
O=CNC(CO)C1CC1
C#CCC1CC1C#CC
C#CC(C)OCCO
OCC12OC1C1C(O)C12
CC1OC1CC(N)C#N
Cc1[nH]c(O)c(O)c1O
C[n+]1c([NH-])ncnc1O
CC1CC2(CN2)C1CCO
C#CCC12NCC1CO2
O=C1C2CCC1OCN2
CC12COC1C1CC12
C#CC1C[NH+]1CC(C)=O
CC1(C=O)CCC(=O)O1
C[n+]1nnn(C=O)c1[NH-]
CC1OC(=O)C(=O)O1
Cc1nonc1C1CO1
O=C1CC=CC1NO
C=NCN
C#CC1(CC#N)CCO1
N#CC#CC(=O)CCO
O=CC1C2CC(O)C12
NC(CO)C(=O)NC=O
CC1OC2C1C2(O)C=O
C#CC1C2C=CC1CC2
CC(O)(CO)C1CC1O
CC(C)C(C=O)C(N)=O
CC(=O)Oc1nnon1
CC12CCCCC1O2
CC(=O)OCCC#N
OC12[NH2+]C3CC3[NH+]1CC21CC[NH2+]1
OCC1OC23CCC12O3
C1CC2OC2O1
Cc1occ2c1OCO2
CC1CCC=CC2(CC2)C1
CC(O)C1(O)CC=CC1
C#CCC1(C)CC(=O)O1
N#CC(C#N)[NH+]1CCC1
C#CC#CC1(CC)CC1
ONC1[CH-]C=CCO1
C#CCCC1CC(=O)O1
CC(C)(NC=O)C(N)=O
CCC12OC(C)C1O2
C1C2C3C45CCC34CC12C5
CC1(C)CCC(O)C12CC2
CC1NC12C(=O)NC21CC1
COC1C(C)C1C=O
CC1CC2=CCOCC21
C#CCc1nc(C)no1
CCC1C(=O)C=CC1O
CC1C2CC1(C)C(O)O2
COC1CC(OC)C1=O
CC(=O)C1(CO)OC1C
N#CC1OC2CCCC12
C=NC1(O)C=CNC1=O
CCC1(C2CC2)CC1
CC1C2COCC1C2O
CC(CC(C)C#N)=NO
OC([CH3:2])[C:5]12[C:5]34C5OC53[C:5]13[C:5]42[CH2:6]3
C1=CCC2(COC2)OCC1
C1=CC2OCCCC1O2
CC(C)C(O)CC#N
CCC1CCC(=O)C1O
O=COC1CC(=O)C12CO2
CC1CC2=C(C1)C(=O)N2
C#CC1CCC(O)CC1
CCCC1(C(C)O)CO1
COC1C2C3OC3C12
c1nn[nH]c1C1CCO1
CC1C2OCC1(C)C2=O
CC(C)(C=O)C(O)CO
N#CC1=CC2CC(C1)C2
N#CC(O)C1(O)CC1
[NH-]C1=CC=CC(O)=CN1
CC1(C)CC2(CCC2)CO1
CC12C=CCCC1(C)C2
O=C1NC2(CN2)C2CCCC12
C#CC12NCC1C(C)O2
CNCC(O)=CC=O
CC1CC2CC12C(N)=O
CC1C2=C1C(C)C(C)C2
[CH-]1C2CC3C2C2OC1C32
CCC(=O)CC(C)C
O=C1CC2C(O)CC12O
CC1(C)NC1C(O)CO
CC1OC23CCC2(C3)O1
CC1(C)CC2(CC2)CO1
N#CCC1(O)CC=CC1
N#CC12[NH2+][CH+][NH2+]C1C1(CC1)[NH2+]2
CCc1ncc(C=O)o1
C#Cc1ncc2n1CC2
CC1CC1C1C(O)C1O
CC1(C)C2=CC(=O)CC21
OCCC1CC2(CCO2)C1
CCC1C23C4C5C6(CC[NH2+]6)C12[N+]31CC541
CC1C2NCC1(C)C2=O
C#CC1(CO[CH+][NH-])CC1
N#CC[NH+]1C2COC21
CC1(O)CC=CC(O)C1
CC1CC=C(NO)C1C
OC1(c2nnon2)CC1
[NH-][CH+]OC(=O)N1CCC1
[NH-]C1COc2oncc21
O=CCC(O)(C=O)CO
CCC(=O)NCC(N)=O
CC1C(O)C12CCCCC2
O=C1NC2CCCC12
COC12CC1C1(C[CH-]CC1)C2
C#CC(O)C1CC(C)C1
O=C1[NH2+]C2(C[NH2+]C2)C12CC[NH2+]C2
O=CC1(O)CC2NC2C1
O=C1CCCC(O)CN1
O=c1ccc(O)c[nH]1
CCNC1OC=NO1
COCc1ncc(C)[nH]1
COC1CC=CCC12CO2
COC1NC2C(O)C12
COCCC1(O)CCC1
C#CC1C(=O)C2OCC12
CC(C)CC(O)C#N
CC12CC3CC1CC3O2
CC(=O)C#CCNC=O
CC1(C)NC1C#CC=O
C#CC1(C)CC(C#N)N1
[NH-]C1C2COC(=O)C1O2
CC1CC2C(CO)C12
Oc1cc(F)c(F)cn1
C#CC(C)OCCC#N
O=Cc1cn[nH]n1
C#CC1C2CC(=O)C1N2
O=C1OC2CC12
[NH-]C1OC2CC3(CC3)C12
N#CCC[NH+]1C2CC1C2
OCC(O)C(O)C1CO1
Cc1cc(C(N)=O)co1
C#CC12C=NNC1CN2
CCCCOCC=O
CC1(O)C=CC=CC=C1
OC12CCCC1=CCO2
CC#CC(CC)NC=O
O=C1CCC2CC2C1
CC12CC(=O)C1(C=O)O2
C#CC(=O)CC(C)(C)O
C[NH2+]C1OCC2(CC2)C1=O
CC1C(N)C1(O)C#N
CC1(COCC=O)CC1
CC(C#N)C1CC2(C[NH2+]2)[NH2+]1
C#CC(C)C#CC1CN1
OCC1CC2(CC2)C2(CCO2)[NH2+]1
CNc1ccccn1
CC(=O)C12[NH2+]CC=C1[NH2+]2
C#Cc1ccn(C=O)n1
CC1CC(C)(OC=O)C1
CC1(O)CC12C1CCC2O1
O=CNc1cc(O)[nH]n1
CC1(C#N)C2C3CC2C31
CC1OC2(CC2)C12CC(O)C2
[CH+]1[NH2+]C23CC4C2CC43O1
[NH-]C12COC3C1CCC32
O=CC12CC3(CNC3)C1(O)C2
CC1(O)CC12CCC(O)C2
O=CC12CC1[NH2+][CH+]O2
CC1CC12C1C(C)[N+]13C1CCC1C23O
C1CCCCOCCC1
CC(C)C1(O)CC1CO
CC1(C2CC2)CC2(CC2)C1
CC1CC2OC12C(N)=O
CC1C2OC1(C)CC2O
C#CC1C2C=CCC[NH+]12
CC1OCC2(O)C(C)C12
[NH-]C1CC2(CN2)C(CO)O1
N#CC1(O)C2COC21
CC12CC3(C1)OC23C
CC12CC=CC1C2CO
CC1C[NH2+]1
[NH-]C1OC23C=CC(C2)C13
CCOC1CC2C1[NH+]2C
C[NH+]1CC1C1OC2CC21
N#CC1(CO)CC(N)N1
CC(C)(C)CC(F)(F)F
CC1C2C(=O)OC([NH-])C12
CC1C(=O)N(C)CC12CC2
C#CC(C=O)C=O
CC(C#N)CC1CCO1
CC1(CC2CO2)CC1O
CC1CC=CCC12CO2
OC1CC2(CC=CC2)O1
CNC1([NH-])C=NC=NO1
COC([NH-])C(C)CCO
C[NH+]1CC(=O)NC([NH-])C1
CC[NH+]1C2CC(OC)C21
NC1(C2CN2)CC(=O)N1
CC(C#N)c1ncno1
O=C1C2CCC13NC23
CC1(C)CC=CC12CCO2
C1=Nc2c[nH]cc2CN1
O=CC(O)C1CC=CC1
CC1(C)CC(N)(C#N)C1
C#CCC(C)C(C)C=O
C#CC1CCC(C)CC1
CC1CC(CC2CO2)O1
C#CC1CC2C(C1)[NH+]2C
C#CC1OC=CO1
CC1(O)C2CCC1C2=O
Cc1ncc(N(C)C)o1
C#CC1C2CCC1C2C
CC1C2NC(=O)CC12C
CC12CCC1=CCO2
CC1(C)OCCCCO1
N#CC1(O)CC2(CN2)C1N
CC(O)C1C2C3CC2[NH+]31
O=CCC#CCOC=O
CC1C2NC(=O)C12
CNc1nc(C)n[nH]1
N#CC(=O)C1CC(=O)O1
OCC#CC1CC2NC12
OC1C[CH-]C2(C[NH2+]C2)C12C[NH2+]C2
O=c1cc(CO)nno1
CC1(C)NCC(C#N)[NH2+]1
Cc1cc(C=O)[nH]n1
CC#CC(O)CC(N)=O
CC12OC1C(O)C2O
CC12CC=CC1CCO2
N#CC1NC(N)C1[NH-]
OC1C2C3COCC3C12
C1CC(C2C3COC32)O1
NC(=O)OC1CC2OC12
OC12CC=CC1C1(CN1)C2
CC1(C)C2COC1C2O
CC(=O)C1(C)CC(C)C1
CC1CC([NH2+]CC=O)O1
CC1C2CCC1O2
OC1CCC23CCCC12C3
CC(O)C1CC2(CCO2)O1
C#CC1(C#C)CC=CC1
CC12CC1=CC(=O)O2
CC(C)OC(C#N)C=O
O=CC(=O)c1cnon1
CN1N=C([NH-])C=CO1
CC(O)C1CC2CC21O
CC(C)C(CO)C(C)O
C1CC23COC(C2)C3O1
C#CC(C)(CC)OC
CC1OCC12CC([NH3+])[NH2+]2
Cn1nnc(F)cc1=O
CC1(O)CCC(CO)O1
C1CC(C2OCCO2)O1
[NH-]C1OCCC2CCC21
CCC1(O)CCN=CO1
O=CC12COC1CCC21CC1
CC12NCC(=O)C1C2O
Cc1coc(C)c1
CC1(C#N)CC2(CN2)CO1
N#CC1NC1C(O)CO
C#CC1OC1CC(N)=O
CC1(C)C2C(=O)C(O)C21
Cc1n[nH]c2c1COC2
CC1(C#N)CC2COC21
CC1(C)CCC12OCCO2
Cc1c(O)c(O)cn1C
CC1(O)CC2OC2C12CC2
C#CC1(C)C(=O)CC12CO2
CC1C2CCC1C2O
COC1CC2C(O)CC12
CC1C(OC=O)C1(C)C
COC1(C)CC12CC(O)C2
C[NH2+]C1OC2CCC21O
CCC1(O)CCC([NH-])O1
C1CC2CCOC(C1)O2
C1=CC2C(CC1)CC21CO1
CCC1(C)CC2NC21O
Cc1[nH]c(O)c(N)c1N
CC1(O)C(C=O)CC12CO2
NCC(N)(CO)C(=O)O
CCCCC1CC(=O)O1
N#CC12CC(C1)[NH2+][CH+]O2
C1=C2C3CC(C3)C2CC1
N#CC(O)C1C2COC21
C#CC1(C(O)CO)CN1
CCC1C2CCC1C2C
NC(=O)C1CC2CCC21
OC1Cc2cncn21
C1=C2OC2CCC12CCO2
C[NH2+]C1C=CNC2OC12
CC1(C)CC1(C)CC=O
O=Cc1[nH]cc2c1CN2
N#CCNc1cnno1
CC1CC1CC#CCO
OC12CC3(CC=CC13)C2
CCOCC(C)(O)C#N
OCCC12[NH2+]C(O)C1[NH2+]2
CC(C)Cn1cccc1
CC1C=C2C(O)C2C1C
C1=NC2CNC2COC1
C#CC12CC3(O)C1CC32
CNC12CCC1=COC2
CC1[NH2+]C2(CO)[NH2+]C12C
C[NH+]1C(CO)C1C1CC1
N#CC1OCCC12CN2
C1=CCC2(C=CC3NC32)C1
N#Cc1cc(O)c(O)[nH]1
CC12C(O)C1C1CC12
C#CC1OCCCCO1
OCC1C2C=CC1C2O
OC1CC2=C([NH2+]C2)C2(C[NH2+]2)C1
CC1(C#N)OC1CC=O
CCC12NC1C1CC12
OCC12OC13CC2N3
CC12OC3C4C1C[NH+]4C32
CC12[NH2+]C3OC31C1C[NH+]12
O=C1CNC(=O)C12CC2
CNc1n[nH]ccc1=O
CC1C2CC3C(=O)C2[NH+]31
C#CC(N)C(=O)NCC
NC(=O)C1CCN=CN1
O=C1NC2CC3CC132
OCC1CC=CCC1
O=C1CC2CCCCN12
CCC1(O)CCC1
CC12COC(O)(C1)C2O
C#CC(C)(C)C(C)O
C#CCC1CC2CCC12
OC12[NH2+]C3(CC[NH2+]3)C1(O)C1CC12
CCC(=O)N1C2CCC21
N#CC1(C#N)CC=CC1
CC12CC(O[CH+][NH-])C1N2
COC(CO)C1(O)CC1
COC1CCC(=O)CC1
[NH-]C12CC(CCO1)C2O
CC1(C)CCCN=CO1
O=CCC1CCC1(O)O
O=CC12CC(CCO1)C2
COC1C(C#N)CC12CO2
C#CC1(O)OCCCO1
CC1CC=CC2(C1)CC2C
[NH-]c1[nH+]cc(C2CC2)o1
O=CCc1cc(O)[nH]n1
CC12C[NH+]1CCCC2O
CC1CCC=C2OC2C1
C#CC1C(O)C1(O)CO
CC1CC=C2OC2C12CN2
CC1(O)C2CC23CCC13C
CCCC(O)C1(C)CO1
[NH-]C1COc2onnc21
COC12CC(C)(C1)C2=O
CC1CC23OCC2CC13
CCCC1(C(C)O)CC1
CC1CC2(CN2)CC1(C)O
CC1(C)C=CC=CC=C1
COC1CC1(C)C(N)=O
N#CC(C(N)=O)[NH+]1CC1
COC(C)C1(C)OC1C
CC1CC(C#N)(C=O)O1
OCC12CC(O)=CC1C2
CCC(=O)CCC=O
COC(C)C1CC1CO
N#CC1OC1CNC=O
CC1C[NH+]1CCC1CO1
CC1(O)CC2(CCC2)C2CC21
CC(N)(C#N)C[NH+]1CC1
CC(=O)C(C)(C)O[CH+][NH-]
N#CC(O)COC(N)=O
C#CC1C2C3OC3C12
COC1CC1CNC=O
C1CC23CCC12CC1OC13
N#CC1CCC2(CC2)O1
CCC1(NC=O)CCO1
COC(C)C1OCCO1
N#CC1C2COC12
C[NH2+][CH+]OC(=O)NC=O
N#CCOC1CCCO1
CC1CC(N)(CC#N)O1
O=C1C(O)CC2OC12
Cn1ccnc1NC=O
COc1ncc(O)n1C
CC#CC(C#N)C1CN1
CC1(C)OC2CCOC21
CC1C2CC2(C)C12CCCC2
C#CC1(C#N)CN[CH+][NH2+]1
CC12COC3C1C(=O)C32
NC(=O)C(O)CO
Cc1noc(F)cc1=O
CN=C(C=O)N1CCC1
C#CCC#CC(O)C#C
CC1OCc2c[nH]cc21
C1COC(CC2CC2)O1
N#Cc1nccc(F)n1
CC1(CO)CC2(CN2)CO1
CCC1NC1C#N
CCC1CC1(O)C(N)=O
Cc1occ2ocnc12
O=C1C(O)CN1C1CC1
O=C1CC2(CN1)C1C[NH+]2C1
C1CC2CC3OC23O1
[CH2+]C1O[CH+][CH+]C(O)=C1[NH-]
NC(=O)C1CC=CCC1
Cc1n[nH]c(CO)c1C
C[NH2+]C1N=CN=CO1
C[NH+]1C2C=CC13CC23
CC1(C)CCN=CO1
CC1NC(O)C1C#N
CC12C3CC1C31NC21
OC12CCC13CCC2O3
[NH-]C1CC2(CC=CCC2)O1
CC1NCC2C=COC21
CC12C3CC14CC[NH+]2C34
CCC1CCC(=O)N1
Nc1cc([N+](=O)[O-])co1
OCC12OC1C1C(O)C12
[NH-]C1OC2(CCN2)CC12CCC2
C1C2C3CC2C13
NC(=O)C1CC(C=O)O1
COCC1C(C)C1O
CC1C2CCC1C21CC1
C#CCC(=O)C1CCO1
C#Cc1cc(CC)[nH]n1
O=C1CC(=O)C2OC2N1
CCn1cccc1OC
Cn1ncnc1NC=O
CC([NH-])OC(C)CCO
CC12C(CO)C[NH+]1C1CC12
OC1CCC2CCC=C12
OCC(O)C1OC2CC21
CC1(C)NCC12CC(=O)N2
CC(=O)C12CC1C1(CC[NH2+]1)[NH2+]2
C#CCC1(CO)CC1C
CC1CCC(O)CC1
C#CC12CC=CC1CC2
CC1CC2(CCO2)O1
CC1CC(=O)C(C)(C)C1
N#CC12CC3CC1C3O2
CC1OCC2C(C#N)C12
COCC1NC1COC
C[NH2+]C1CCC(O)CO1
Cn1ccc(O)nc1=O
COC1=NC([NH-])OC=C1
N#CC1(N)CC(CO)O1
C#CC1C(N)C1(O)C#N
C#CC1CN[CH+][N+]1(C)C
[NH-]C1CC=CCCO1
OCC1CCC2(CC2)C12CN2
CC1C(O)C1C1C[NH+]1C
Cc1n[nH]c(C=O)c1C
C#CC1CC(C(N)=O)C1
CC[NH2+]C1CN=CN1
CCC(O)(C=O)C(C)=O
CCC(C)CNCC#N
Cn1cnc2c[nH]nc21
CCC1C2[NH2+]C(C)C2[N+]12CC2
OCC(CO)CC1CO1
CC(C#N)NC1CC1C
CC(=O)C(C)(C=O)CO
O=C1CC2(CO2)C2(CCC2)O1
CC1CC2(C)C3(CC3)CC12O
[NH-]C1OCC=CCCO1
O=c1[nH]nc(O)nc1F
O=CC1C[NH2+]CC2=C1[NH2+]2
C#CC1CCC(C#C)O1
O=C1CC(C2(O)CC2)O1
N#CC#Cc1nnon1
O=CCc1[nH]nnc1O
Cn1nncc1O
NC(=O)C(O)CCCO
CN1COC([NH-])CC1=O
OC1C2NC3NC=CC312
COC12CC=CC1CC2
Cn1cc2c(c1)OCC2
CCCC(O)C(N)C#N
C1=COC2ON=NC2O1
C#CC1C2CCC1C2O
C#Cc1cc(=O)[nH]nn1
O=COC1CCC(=O)O1
CC1[NH2+]C2[NH2+]CC2([NH-])[NH2+]1
NC(=O)c1ncco1
OC1C2CC(CO2)C12CO2
OCCC(CCO)=NO
N#CCCC1CCO1
CC(O)C1(C)CC1CO
C#CC12CC(NO)C1N2
Cc1[nH+]nc([NH-])nc1F
CCCC12CC1(C)CO2
C1CC2C1CC21CC2(C[NH2+]C2)[NH2+]1
[NH-]c1cnoc(=O)[nH+]1
CC(=O)n1ccnc1N
O=C1CC2C3CCC3C12
O=C1CC=CC1
CCC[NH2+]C1OC=CO1
C#CC1C(O)C12CCO2
C[NH+]1C(C#N)C1CO
CC12C=CC(C1)C(O)O2
CCCC#CC([NH-])OC
CC12C[NH+](C1)C21CCCO1
N#Cc1cnon1
CC1[NH2+]C2(CC1=O)[NH2+]C2C
COC12[NH2+]C1CC1(CCC1)[NH2+]2
C1=CC2C(C1)CC21CO1
CC12CC=CC1CC2
C#CC#CC(C)(O)CC
CC(O)Cc1cc[nH]n1
C#CC(C#C)CCC=O
CC(=O)C1C2COC21
O=C1OCCC12CC=CC2
CC1CC=CC1(O)C=O
O=C1OCC2(CC2)C2CC12
C1=C2NC2C2=C1CCC2
O=C(CO)n1ncnn1
CC1C2C=CC13OC23
O=CC12CC(O)[NH+]1CC21C[NH2+]1
Cc1onnc1NC=O
CC(O)C(O)C(C)O
CC1(OC=O)[NH2+]CC12C[NH2+]2
CC1(C)[NH+]2C(O)CC21C
CCC1(CO)CC=CC1
N#CC12CC[NH+](C1)C2=O
N#CC1(C#N)C(N)C1O
C1CC2([NH2+]CC3COC32)O1
CCNc1[nH+]cno1
C1C[N+]23CC2CC2(COC2)C13
CCNc1nnon1
CC1CC2(CC2)C2(CC(O)C2)O1
CC(C)NC(C=O)C=O
C1OC23CC12CO3
N#CC(CO)CO[CH+][NH-]
N#CC1OCC2C(O)C12
O=CC1COC2CC2O1
COC1(CO)C2COC21
CC1(C)OC2C=CC1O2
O=C1C23CC24C3C42C3OC132
CC1(C)C2(O)C3CC34C3CCC3C412
CO[CH+][NH2+]C(CO)CO
CC1CC2(CCC2)C2OCC12
C#CC12CC(C)(O)C1O2
COC1CC(C2CO2)C1
C1=NC2C3CC(O1)C2O3
N#CC1CC2OCC2O1
CC12NC1C1OC12
CC1(C#N)CN=COC1
CC(C=O)(CO)C1CC1
N#CCCC1NC1CO
CNc1cc(NC)on1
Cc1cc(OC=O)co1
OC1C2C1C1C(O)C21
CC1C=CC(C2CN2)O1
O=C1CC23CCC12CCO3
CC#Cc1ncc(C)o1
OCC(O)C1(CO)CO1
O=CNc1c[nH]c(=O)o1
CO[CH+]Nc1cn[nH]n1
C#Cc1ncc(C#N)o1
CC#CCCCCO
CCC(C)CC1(C)CO1
CC1CC(=O)C1C1CO1
C#CC1(C)CC(=O)O1
CC1CC2(COC2)C12CC2
CC1C2NC(=O)C12C
CC1(C)OC(=O)C([NH-])O1
O=C1OC2OC1CC2=O
CCCCC(O)CC#N
CC(=O)C12CC=CC1C2
CC1C(O)C1C#CCO
CC(C)(C#N)C1CCC1
CNC(=O)C1NC1C
CC1(O)OC2CCC1O2
COCCC1OC1C
N#CCC1(C(N)=O)CC1
CC1OCC12CC1CC1[NH2+]2
CC12CC3NC3C1N2
C#CC(C)C1C=CCO1
CC(C)C1CC(=O)O1
CC#Cc1ccco1
CC1(C#N)CC2(CC2)CO1
CC1=CNCCCC1=O
COC1(C#CC#N)CC1
OCC1OC1C(F)(F)F
Cn1nncc1C1CC1
NC1=CCNCCC1=O
O=CN1CC2(CC2)C12CCCC2
CC1C(O)C1CO[CH+][NH-]
CC12OC(CO)C1C2O
CC12C=CC(OC1[NH-])O2
CCCC1(C)CC(=O)C1
[CH2+]C#N
CCCOc1cc[nH]n1
Cc1ncc(O)cc1N
CC1OC1C1(C=O)CC1
OC12[NH2+]C3C[NH2+]C31C1CC12
O=CCC12CCC1(O)C2
CCCn1ncnn1
CC(=O)N1CCNC1[NH-]
CCNC1NN=CO1
COCc1nccn1C
CC(=O)N1C2CC(C)C21
C1CC2(O1)OCC21CC2OC21
OC1[NH2+]C2CCOC2C12CC2
CCCC(=O)CCC#N
CC1CC2(CCC2)CC2(CC2)C1
CC1(C)C2CC(O)C21
C#CC1C2C3C(C)C3C12
Cc1[nH]c(C#N)cc1O
O=C1CC23NC2CC3O1
O=C1C2OC(O)C1C2O
[NH-]C12CC(=O)C1C1CC1O2
O=C1C=CCNC12CN2
CC1CC2C1C2(C)O
COC1OC(=O)CC1=O
O=CC(O)C(=O)C1CO1
CCC1CC1CCOC
CC1(CC(F)(F)F)CN1
CC1CCC(=O)CO1
CCCC(C)(C#N)OC
N#CCNC(=O)NC=O
O=CC1CCC2(C[NH2+]2)C12C[NH2+]C2
Cc1ncc([NH-])n[n+]1C
COc1nccc(F)n1
C1=C2OCCN2C2(CNC2)N1
CC(=O)Cn1nnnn1
CC12CC(=O)C1CCO2
O=C1C(O)CCC2CC12
C1CC23OC4CC12NC43
OC1C2C3CCC2[NH+]13
CCC(CC=O)NC=O
CCC(=O)C1NC1C
COC1CC=CCC1C
CC1C=CCOC1=O
CC1C(=O)C(C)(C)[N+]12CC2
OC12COC13CCC2C3
N#CCOCC#CC=O
CC1CC2(CC2O)C(=O)O1
CC1(CC#N)OCC1[NH-]
N#CC#CC1CC(O)C1
C#CC1CC(C)C2CC12
C1C2CC1C1CC(C1)O2
CC(=O)CC(C)C1CO1
CCC1C(O)C12CC(=O)C2
CC1CN1C(=O)N1CC1
COC12CC3(C1)OC23
O=CNc1cc(O)c[nH]1
OC1(O)CC2(CC3CC32)C1
CNC(=O)CC1CC1C
CC1C=CC(=O)CCN1
OCC1C(NO)C2C[NH+]12
CCC#CCO
C[NH+]1CC(CO)[NH2+]C12CC2
O=C1CCCCCC12CO2
CCC1(C#N)CC2CC21
O=C1C=CCOCCC1
C#Cc1nonc1N
CNCC1CC1C(=O)O
CC1CCC12C[NH2+]C(N)O2
CC#CC1(O)CC=CC1
O=CN1CCC2CC21
CCOC(=O)C1(C)CO1
CC1OC23CC[NH+]2C13
C#CC([NH2+]C)OC(N)=O
OC1C2C3CCCC2C13
O=CC1CCC12C[NH2+][CH+]O2
C#CC(CC)CC#N
CC1(C)CC=CC(=O)C1
CC1(C)C[N+]12CCC2C=O
NC(=O)CNCC(=O)O
CC1C2=CCCC2C1O
N#Cc1ccc(F)cc1
CC12[NH2+]CC1[NH2+]C2NO
CCC#CC(C#N)NC
CC(O)CCCCCO
C#CC12CC3OC14CC24O3
C[C:2]1([NH-])[NH2+:2][CH2:2][C:2]12[NH2+:4][CH:5]2[C:5]#N
N#CC1(C(=O)CO)CN1
C#CCC1(C(C)C)CC1
CC12CC1CC21C[NH2+][CH+]O1
CC1(O)CCCN=CO1
CC1OC2(CCC2)C2(C)CC12
Cn1ncnc1C1CC1
C[n+]1cnc(F)c([NH-])n1
CC1(CC2(C)CO2)CC1
CC1CC=CC(O)C12CC2
CCC(C)C(CO)OC
CCC1(C)CC(C)O1
CC1CC1(C)NCC#N
CC1CC(C2CCC2)O1
CNC1=NOC(F)N=C1
CC1CC2(NC3CC32)O1
C1C2CC3C2C2OC1C32
CC(C)(N)C(=O)O
O=C1CC=CC(O)CO1
CC1[NH2+]CC(C#N)[NH+]1C
CC1CC(N)=CC1C=O
OCC12CC3CC3C1N2
CC1(C2CO2)C[NH2+][CH+]O1
Cn1nnc2c1NCN2
CCCC1C(O)C1C#N
CCc1[nH]cc(N)c1O
O=CC1CC2(CC2)C2(C[NH2+]C2)[NH2+]1
O=C1CCC(C2CN2)N1
CCC1(C=O)C2CCC21
N#CC(=O)c1cc[nH]n1
N#CCC12CC=CC1N2
O=COC(CO)CO
Cc1nc(N)nn1C
CC1(NC=O)CC=CC1
[NH-]c1nc(N)c(F)[cH+]o1
CC12CC=CC(CO1)O2
C#CC(=O)C1(C)CC1C
CCC1(C)OC2OC21
CCC1(CO)CC2C[NH+]21
N#CCC(=O)C1CN1
C[NH+]1C2CC([NH-])COC21
N#CC1C2C=CCC1N2
CCOC(=O)CCOC
CC(=O)N1C2CC2C12CCC2
O=CC1OCC2NC21
CC12CCC1CCC1CC12
CC1CCC([NH-])O1
CC#CCc1ncno1
NC(=O)C12COC(C1)C2
CCCC(=O)C1NC1C
CC1CC2OCCC1O2
CC12CCC3OC1C3C2
O=C1CC([NH+]2CCC2)C1
N#Cc1ccc(O)cn1
O=C1CC23COC2CC13
N#CCNC1CCCC1
OCc1cc(O)c[nH]1
C#CC1CC(OC)[NH+]1C
O=C1OC23CC(O)(C2)C13
O=C1CC2(CC(O)[NH2+]2)C[N+]12CC2
Cc1cc(=O)c(C)no1
O=CCC1OC2C(O)C12
CC1CC2CC12NC=O
OC1C2CC3(O)CC2[NH+]13
C#CCOCC1(C)CN1
C#CC(C)COC1CC1
CC12NC(=O)C1CO2
CC1(NO)CC=CCC1
CC(O)C(C)(C)CCO
CC1C(C)(O)CC12CO2
NC(=O)OCC(O)CO
CC1(C)NC1(CO)CO
N#CCCC1CC(=O)O1
CC(C)(N)CCC(=O)O
N#CCC1[NH2+]C12CC(O)[NH2+]2
CCC12NC3(O)C1CC32
NC(=O)C1C2C=CC1O2
C1COC2OCCC2O1
C#CC1C2C=CC1C2O
O=CC1C2CC3OC31C2
CC(O)c1cc(N)c[nH]1
CC(C)(O)C1C[NH2+][CH+]O1
CC12CC3[NH2+]C31OC([NH-])[NH2+]2
CC1CC2([NH2+]1)[NH2+]C1COC12
[NH-]c1ccnc[cH+]n1
[NH-]C12CC(O)(C1)OC2O
Cc1nc([NH+]=CN)n[nH]1
N#CC1CC(C#N)O1
CC1(CC2CO2)CC1
[NH-]C1OC2OC12CO
C1COC2(C1)C[NH2+]CC1(CC1)C2
[NH-]C1COCCN=CN1
C#CC(CC#N)C(C)O
N#CC#CC(O)C1CC1
CNC1NN=CO1
OCCCC1CN=CO1
N#CCC1CC1
CC12[NH2+]C(O)C1(C#N)[NH2+]2
CC1(C)CCCN=CO1
C1=CC23C4NC2C4[NH+]3C1
CNC(=O)COCC#N
CN1C2CC1(C#N)C2
COc1n[nH]nc1O
OCc1[nH]cc2c1CN2
N#CC12CC1CC21CO1
O=CC1C=CCCC=C1
CCC1C2OC(=O)C12
CC1CCC(C=O)CO1
CC(=O)C1CC1O[CH+][NH-]
CC(C)n1cnnn1
[NH-]C1(O)NC=COC1=O
[NH-][CH+]OCC12CC(C1)C2
O=C1CC=C2CNCC12
O=c1occ(C2CC2)o1
CNC(C#N)=NC1CC1
CCOc1nc(N)no1
OC12COC3CC3C1C2
CC1OC2CC3(CN3)C12
CC#CC(O)C1CO1
O=C1C2CC23CNC13O
O=C1C2CCC3OC2C13
CC#CC(O)C(=O)CO
C#CC1CC2(C[NH+]2C)C1=O
C#CCC#CC1OC1C
COC1CC1CC(C)C
CC12CC(CCO)[NH+]1C2
CC#CC1OC1C#CC
CC(CO)C1C[NH2+][CH+]O1
CC1CC(C)(C=O)C1=O
O=CN1C2CC23CC13
CCC(C)CNCC#N
OCC[NH2+]C1OCCO1
CC(=O)C(CO)CCO
CC1CC2C(O)CC12
C1C2CC3OC(CC13)O2
[NH-]c1[nH+]c(N)c(N)o1
[NH-]C12C=CC(CN1)OC2
C#CC(C)C#CC1CO1
N#CCCC12CC(C1)C2
C[CH:4]1C(O)([CH3:2])[C:4]12CCCO2
Fc1ncccn1
C[n+]1cnc(F)cc1[NH-]
CC#CCCOCC#N
O=C1C2CC3C(O)C13O2
NC(=O)C1C2CCC1C2
CC1OC2(CO2)C([NH-])C1C
NC(=O)C1C2CC(O)C21
COC12CC(NO)(C1)O2
CC1C2CCC1C(=O)O2
N#CC1[NH2+]C(N)C2[NH2+]C12
O=C1CC2CC(=O)C2C1
CC1C2CC3(O)OC2C13
N#Cc1[nH]c([NH-])cc1O
CC1NC1(C)C(=O)C=O
C[NH+]1CC1C1CC(=O)C1
C#CC1CC2C(OC)C12
COC1[NH2+]C2(CCO2)CC12CC2
C1=CC2(CCC1)COC2
C1=CC2(C=CC3OC32)CC1
CN1CCCCC1=O
C#CC1(OC)CC=CC1
Cc1ccc2n1C=NC2
O=CCC1OC2NC12
CC(=O)C12CC(O1)C2=O
N#CC1CC1C1(O)CC1
N#CC12CC[NH+]1C1CC12N
CC#CC#CC1CO1
CC#CC12CC[NH+]1CC21C[NH2+]1
C1=CCCC2(CC1)CC2
CC1=CC(=O)C2CC1O2
Cn1ccc([N+](=O)[O-])n1
O=CC1C2OCCOC12
CC12OC1(C)C1C(O)C12
C#CCC1OC2C(C)C12
O=C1C2[NH2+][CH+]OC1C2O
CC1(CO)OCC([NH-])O1
NC(=O)C1C2COC21
C1C2C[N+]3(CC3)CC1O2
O=C1C2C(O)C1C2CO
Cn1nc(F)cnc1=O
C#CCC1(O)CCCO1
C1c2n[nH]nc2C2CC12
CC#CC1CCC2(CC2)O1
N#CC(C#N)C(N)=[NH2+]
O=C1CC(C[NH+]2CC2)C1
CC1C2CC3(COC3C)C12
CC12NC3(C#N)C1CC23
OC1CC23CCC2C13
O=C(O)CC12CC(C1)N2
CCNC12CC(=O)C1N2
COc1n[nH]nc1O
CCNC1C=CC(=O)O1
NC(=O)Cc1ncco1
CCNc1[nH+]cc(O)o1
CC1(C#N)CC12CC([NH-])O2
CCC1(CC)C2COC21
O=C1CC2C(O)C12O
CC12CC[NH2+]C13CC3O2
COC(=O)C1CC(C)N1
CC1OC(O)CC12CC2O
Cc1nc(O)ccc1F
CC1CC2(CC(O)C2)C1C
CC1([NH-])NC=NOC1=O
Nc1cc(=O)c(O)co1
N#CC12CC=CC1CC2
CC(CN)(CO)C(=O)O
COCC(=O)C[NH+](C)C
CC1C2CC2C1(C)CO
O=CC1(O)OCCC1=O
CCC(=O)c1ncco1
CNc1cc(N)c(N)o1
C#CC#CCCNC=O
OC1CC2(CC2)CO1
NC1(c2nnon2)CC1
O=C1N[CH+]CC12COC2
CC(=NO)C(O)C1C[NH2+]1
OC1C2CCCOC1C2
C#CC1C2(CC(C)C2)C[N+]12CC2
Cc1co[c+](C)c([NH-])c1
OC1CC2CC23C(O)C13
C#CC12COC(C1)C2C
Cc1noc(F)cc1=O
OC1(O)C2C3OC3C21
CCCOc1ncc[nH]1
CC1C(C)(C)C12CCO2
O=C1[NH+]2CC=CC2C12C[NH2+]2
CC1CC(=O)C=CC1O
N#CC12CCC=C1C2
C#CC1C2CC3(C[NH2+]C3)C23[NH2+]C13
CCC1(O)CC2(CC2)C1O
NC(=O)N1CCC1CO
O=CNC1C=CC2(C[NH2+]2)[NH2+]1
CC(O)C1C2C3CC2[NH+]31
CCC(C#N)(CO)CO
CC(=O)C1(C)CC=CC1
OC1C23OC4C2CC2C4C213
C1C23OC45CC46OC12C3NC56
CCC1(O)CC=CC1O
[NH-]C1COc2cn[nH]c21
C#CC12CC3OC3C1O2
N#CC1CCC(=O)O1
[NH-]C12CC1CCC1(CCN1)O2
O=CNC1C2OC(=O)C12
C#CCC1CC1(C)C#C
COC12CC(O)(C1)C2=O
CCOc1cnccn1
CC1C=CC2(CN2)C(C)C1
CC1CCOC(C)CC1
CC(O)C1OC=NC1=O
CN(C)C(=N)C#N
CCCC1C(O)C1OC
Nc1ccn[nH+]c1NO
C#CCC(C#C)C#C
C#CC1(C#N)CCN1
CC1(C)CC=CC=CC1
[NH-]C1CC2(C=CCCC2)O1
N#CC12C=CC(OC1)O2
OC1(c2ncc[nH]2)CC1
CC(=O)C1NC1C(N)=O
CC#CCOC(C)CC
O=C1CC=CC1
O=C1CCC2NC=CN12
C1=CC2CC1C2C1CC1
C#CC(O)CC1CC1C
COCC1CC1C1CC1
N#CC1C=C2CC2O1
C[NH+]1C2C(C)(C)CC21C
CC(C)[NH2+][CH+]OCCO
CNc1cc(O)[nH]n1
N=C(N)C(=O)C(=O)C=O
OC1C2CCC1C21CN1
N#CC1C2COCC1N2
CCC1(C2(O)CC2)CC1
C1=CC2CC3(C=C2C1)CC3
O=COCC1(O)CCC1
CCC1C(C)C2OCC12
C#CC1(C(C)C#N)CN1
ONC1CC2CCC21
CC(C)(O)C12CC(C1)C2
O=CCC1CCCC1
C#CC(=O)NC(=N)CC
CC1OCC12[NH2+]C1[NH2+]C12C
CC12CCC1C1(CC=CC1)C2
C1=CCC2(C=CN3CCC32)[CH-]1
CCC1NC1(C=O)CO
CC12CC3C1C(=O)C32
N#CC#CCCCC=O
C1C[NH+]2C3CC2C3O1
C1CC2CCCC(C1)O2
C1OC1C1OC2CC21
c1cocn1
C#CCC#CCCCC
CC(C)(C#N)C(=O)CO
COCC(O)C1CO1
CCC(C)(C)C(=O)OC
C#CC(C)C1CC(O)O1
C1COC2CCC(C1)C2
C1=CCC2CC(C1)O2
CC1(CC#N)CO1
CC1C=CN(C=O)CC1
C[NH2+][CH+]OC1CC2OC12
CCC12CC(=O)C=C1C2
COC1(C(N)=O)CCC1
O=C1C2CCCCC1O2
C1[NH2+]C12COC1(CC1)C[NH2+]2
CC1OC(O)CCC1=O
CC12O[CH+][NH2+]C3C1CC32
[NH3+]c1c[cH-]c(=O)[nH]c1=O
NC(=O)C(O)C1(O)CC1
CC1CC2C(C#N)C12
N#CCC(=O)CO
O=C1OC2[NH2+]CC23[NH2+]C13
CC1(O)C2C3OC3(C)C21
N#CC12[NH2+][CH+]NC1C2N
OC12CCC1(O)C1(C[NH2+]2)C[NH2+]1
O=CN1CC23CCC2(C1)C3
CCc1cc(C#N)on1
CC1C(O)CC1CO
CC1(CC#N)CC(=O)N1
OC1C2CCC13COC23
[NH-]C12NCCN1C=NN2
O=C1CC2(C[NH2+]2)CC2(CC[NH2+]2)[NH2+]1
C#CC1(CC)CC(=O)N1
Cc1n[nH]c(C)c1CO
N#CC(CO)CO
CCC1(C)C[NH2+][CH+]O1
CC12COC1C(O)(O)C2
NC1OC=CO1
CC(C)COC1CC1C
OCc1cc(CO)[nH]n1
C#CC12CC34CCC3OC14C2
CCCc1ccon1
Cc1cc([N+](=O)[O-])on1
CNc1ccn(C=O)n1
CC1CC1CC(=O)C=O
N#Cc1nccn1C=O
CC(=O)CC#CC1CO1
CCCCC(=O)C#N
c1cc2c(o1)C1CC1O2
CCC1OC2C(O)CC12
CC(C)[NH+]1C2CC(O)C21
OC1CC(OC2CC2)C1
N#CC12COC(C1)C2
CNC1[NH2+]CC2(C)OC12
CC(C)(O)C(=O)C(=N)N
C[NH2+]C1NCC(C)C1=O
c1cc2[nH]ncc2[nH]1
C#CCOC(C#C)[NH2+]C
O=C1C=CNCC1O
OCC1CC2OC2C1
CC12COC(C1)C2O
O=CC1CC(O)C2(CC2)C1
O=C1OC2C(=O)NCC12
Cn1ccnc1O[CH+][NH-]
[NH3+]C1CC(C(=O)[O-])C1
COC(C)C=O
Oc1nccn1C1CC1
Cc1ncc[nH]c1=O
CCc1ccon1
Cc1nc(N)cn1C=O
CC#Cc1nonc1C
C#CC12CNC1(C)CN2
Cc1c[nH]c(C)c1
CC(=O)C12CC=CC1O2
COC12CC(C)(C1)C2=O
CC1[NH2+]C(N)C(C)O1
Cc1cc(=O)cccn1
CCCCC#CC1CO1
OCC12OC3CCC31C1CC12
CNC1C(O)C12COC2=O
O=C1CC2C3CC12C3
OCCC12[NH2+]C3CCC31[NH2+]2
O=CCNC=O
CN(C)C(=O)C=O
O=C1[NH+]2C3CC4C2C42CC132
CC1C[NH2+]C23CC2([NH2+]3)O1
CC1OC23CC12C3
CC1CCC2(CN2)CC1O
COC1CC2CCCC21
OCC1=CCCCC=C1
CC1CCOC(C)CO1
O=CCCCC1CO1
O=c1ncoc(O)n1
O=CCC1CC=CC1=O
Fc1ncccn1
N#CC1(CN)C(O)C1O
C#CCC(O)C1CCO1
Cn1cccc1C1CN1
Cc1cc(O[CH+][NH-])on1
C#CC1CC=CC=CC1
Oc1[nH]cc2[nH]cnc12
C#CC12CC(O)C1O2
O=CC1C2C3C(O)C3C12
CC1CCC(C)C(O)O1
CC1C2C3CCCC2C13
CC1OC2(C)CCC12C
CC[NH+]1C2CC(O)CC21
O=CC1CC2CC2C1
O=CC1C=CCN1
CC12COC[CH-]C1C1(CC1)C2
C#CCC(=O)N(C)C
CC12CC1(O)C1NC12
C[NH2+]C1(O)NCCC1=O
C#CCCCCOCC
CC1OC2C(C)C2C1C
CCC1C(CO)C12CCO2
C1OC2C34CC23OC1O4
[CH2+]CC
NC1CCNCC(=O)O1
CC1OCC2(CC(O)C2)C12CC2
OCCC1C2COC12
[NH-]C1CCC(OC=O)O1
CC1OC1C(=O)O[CH+][NH-]
C1=CCC2(C1)CCCOC2
CNc1cc[nH]n1
CC1C2CCCC1CC2
CC1CC23OCC2C13
C#CCC(C)(C)C=O
C1=CC2C(CC1)C1NC21
CC1OC=NCC12CCO2
CC1C(=O)C2C=CC1N2
Cc1cnc(O)c(O)n1
C[NH2+]C1CCC(CO)O1
CCn1cc(N)oc1=O
CC12CC=CC3(CCC3)C1C2
CN1C=C(NO)C2(CC2)C1
COC1(C)CCCCO1
CC1=CCOCCC1=O
C1CC2CC3(COC3)C2C1
C1CC2CC(CCO1)C2
C#CCCC1CC(C)C1
OC1CC2OCC12O
CCc1ncc(OC)[nH]1
CC[NH+]1CC2(CCO2)C1
C1CC12C1CC34CCC35C(O1)C5C24
C1CC(OCC2CN2)O1
C[NH+]1C2C3(C)OC3C21C
OCCOc1nnon1
ONC1CC2(CO2)C1O
Nc1occ2nc[nH][n+]12
N#CC12CC=CC1CC2
C[NH2+]C1(N)OC=NO1
CC(=O)C1(C)NC1C=O
CC[C:4]12[NH+:4]3[C:4]14C[C:4]41[C:4]34[NH2+][C:4]41[C:4]21C[NH2+]C1
C#CCNCC(=O)O
[NH-]C1=NNC(=O)CN=C1
CCC1(O)CC2CC2C1
C1=CC23NC2C1O3
CC(C=O)C(O)C(N)=O
CC1(CCNC=O)CC1
C#CC1NC1C#CC#N
CC(C)(C1CO1)[NH+]1CC1
C#CCC1NC1C1CO1
OCC1CC2(CCO2)C1
C#CC1(C)CC(OC)C1
CC1C2OC(CC=O)C12
O=C1CCC2(CC2)CN1
CC1C2[NH2+]CC13[NH2+]C23C
O=C1CCCC(O)CC1
N#CC1CCC2CCN12
[NH-]C1OC(O)C12CC(O)C2
ONC1C2C=CC1CC2
CC1(C)CCC(C)(C)C1
CC1(NC=O)CC([NH-])O1
N#CC1C2C=CC1C2O
C#CC12CC=C3CC31CC2
C#CC(C)(CCC)OC
CC12CCC1C(O)CC21CC1
CC#CCC(C)CCC
C#CC(O)C(O)C#C
CC(=N)Nc1cc[nH]n1
CC1C23[NH+](C)C45C6(CO6)C24C135
CC12OC1C1(C=O)OC21
CC1CC(C=O)C12CO2
CC(=O)C(=N)NC(C)C
N#CC1(CO)OCCO1
NC(=O)C[NH+]1CCC1=O
OC1CC23OCC2C13
CCC1OC1CCC#N
CNC(=O)OCC(C)=O
N#CCOC1CC[N+]12CC2
N#CC1(N)C2CCC1N2
Cc1nc(=O)cc(N)o1
CC(=O)N(C)C1CCC1
CCC1C[NH2+]C(C)(C)O1
O=C1[NH+]2CCC23[NH2+]C13CO
CC1C=CCNC1=O
CC(C)C1CC23CC12CO3
N#CC12NC([NH-])C1O2
COC1(C)CC(O)CO1
CCOCC1CC(C)O1
C#CC1(C)CCC1
CN=CN
[NH-]c1cc(F)nc(F)[nH+]1
OCCC12CC(O)C1N2
OCC12CC1C1(CC(O)C1)O2
C1CC2C1OC1CC12
O=c1[nH]c2ccoc2o1
CCC1(C)OCC(=O)O1
CCC(OC=O)C(C)=O
OC12CCCC3(C[NH2+]3)C1C[NH2+]2
CCC(=O)C1(C)CCO1
COCC([NH-])OCC#N
CCOCC(O)CC=O
O=CC1C2CC3C4(C2)C[N+]134
CC1C=CC=CC=CC1
CC1(n2nccn2)CC1
C[NH+](C)CC(=O)CCO
Cn1ccn(C)c1=O
Cc1nc(C=O)c(N)o1
[NH-]C1OCC12CC(CO)N2
CC12CCC[NH+]1C(=O)C2
CC1(C)OC([NH-])C12CN2
OC1CC2C1CC1OC12
Cn1nnc2conc21
C[NH+]1C2CC(=O)CC21C
OC12CC3CC1CC32
CC1(O)CCC2=C(C2)C1
CC1(C)C2CC(=O)C21
CCn1nncnc1=O
Oc1ncc2n1CC2
C1=CC2CC3(CC3)C2C1
[NH-]c1cc[cH+]nc(N)n1
CC1OCC2COCC21
CC1CC(C)C1
COCC(=O)N1CCC1
C=NCN
CCCCC(C)(O)CO
O=C(CO)N1CC=CC1
CC1(C)OC1C(=O)CO
CC1(C=O)C[N+]12CC1CC12
CC1(C#N)CC=C2CC21
CC1OC1(C#N)CC=O
CCC1CC1[NH2+][CH+]OC
OC1C2C3CCC3C12
CC1C2C=CC1C2C#N
CC(C)C(C)C[NH+]1CC1
CC1CC2CCC12C#N
N#CC12CC1C1(CCCC1)C2
C#CC1(C)CC=CC1O
O=C1CC2(C[NH2+]2)C2[NH2+]C[CH-]C12
C#CC(C=O)(C=O)C=O
COc1ncno1
C#CC1CC2(CO2)C1O
C1CC2(CO2)C2[NH+]3CC12C3
C#CCC(O)CC#N
CC1C2CCCC1CC2
C1=CCCCC=CC1
CC1(C)CC(C)(CO)O1
CC1CCC(C)(C)CO1
C#CC1CC2C1C2(C)C
C1=CC23CCC2(COC1)C3
C1=C2CC2C(C2CO2)C1
CC1CC=C2CCC21O
CC(O)C(O)C(N)=O
C[NH2+]C1CC(C)(O)O1
O=C1C2CNC1C2CO
O=C1CC2CC2N1
CC(C)(C)C(=O)C1CO1
[CH+]1[NH2+][C:2]23C4(CO4)[C:2]2(O1)[CH2:2]3
O=Cc1cc(=O)cco1
O=COC1CCC1
N#CC(=O)C(O)CC=O
C1CC2C1C1COC21
Cc1cc(C=O)[nH]n1
O=CNCC1CC2OC12
O=CC12CC=CC1O2
CNC1=C(F)N=NON1
C1CCC2(COC2)OC1
CCc1cc(O)c[nH]1
Nc1noc2c1OCO2
O=CC1C=CC=CC=C1
CNc1cc(CO)co1
COc1nccc(F)n1
C#CC12[NH2+]C([NH3+])C1CO2
CC(=O)C1C2CC(O)C21
CNc1cc(F)o[cH+]n1
CC1(C)CC2CC21C
O=C1C=COCC12CCN2
O=CC1(O)CC=CC1
CC12NC1C1(CC1)C2O
Cc1cc(F)ccc1N
CCc1ncncn1
CC12CCC1C1(CC1)C1(CCC1)C2
CC12[NH2+][CH+]OC1C2C=O
C=NC
NCC(N)C#CC(=O)O
[NH-]C1OCC(=O)O1
CC1(O)CC2[NH2+]C2(C)[NH2+]1
C[NH2+]C1=C(O)OCC=C1
C#CC1(C)NC1(C)C
CC12CC1(C)C1CC1O2
CN1COC(=O)C12CC2
CC#CC1(C)CC1C=O
OCC1(NO)C=C[CH+]N1
CC(C)(O)CO
COCC12OC3C1OC32
N#CC1(N)C=NCCO1
C[NH2+]C(C)C(CO)=NO
COC1=C([NH-])OCC=C1
C#CC1C2C3OC3(C)C12
CC1OC2CCCC12C
OC1OC2CCC12O
CC1CC1C1CC([NH-])O1
O=C1CC2OCCCC12
N#CC12COC3C1NC32
CC1C=CC2COC12C
C#CC1(C)CC(=O)C1C
O=C1CC(CCCO)O1
O=CC1C(O)C12CC(=O)C2
Cc1ccc(=O)[nH]c1F
CCc1ncc(N)nn1
C=NC12C=CC(N1)C2=O
CC1CC(N)C12CC([NH-])O2
CC12CC1C(NO)N2
CC1CC12CC[NH2+]C21C[NH2+]1
CC(CC=O)C1(C)CC1
NC(=O)N1CCOCC1
O=c1[nH]nc(O)cc1O
CC1CCNC(=O)O1
C1CC2OC2C2(C1)CC2
CCC#CC(=O)CO
OC12CCC1[CH-]C1(CCC1)C2
CCC(=O)C1CCO1
COC1OC(O)CC12CC2
CCC(C)(C)CC(C)C
CC1(O)CC=C2CC21O
CC(=O)CC(CO)CO
O=C1C2C3CCCC2[NH+]13
CC1CC2C(C1)C1OC21
O=CCCC1CC(=O)N1
CCC12CC1(O)C1NC12
C#CC1OC1(C#N)CN
O=CC1(O)CC=CC1
CC1(C#N)CC2(CNC2)N1
[CH2+]C#N
C1=[NH+]N2NCN=C2N1
CC(=NO)C(C)=NO
CC#Cc1cc(C)c[nH]1
COCc1cnn[nH]1
CC1(C#N)CC2(CN1)CN2
CC12C3C=CC14CC2[NH+]34
CNc1cc(OC)co1
COc1cc[nH]n1
Cc1ccn(C2CN2)n1
C1OCC23NC2C1O3
O=CC1CCC1(O)CO
N#CC12OCCC1O2
C#CC1OC2CC2C1C
OC1C2(CCC2)[C:3]23C[C:3]12[CH:3](O)[CH2:3]3
C#CC(CO)NC=O
CC(O)C(C)(O)C(C)O
CC(C)C1(O)CC12CCO2
O[C:2]1(C2CC2)[CH2:2][C:2]12[CH2:4][CH2:4][O:4]2
CCC(=O)CC(C)=O
C#CC12NC3(CC3)C1NC2=O
OC1C2(CC2)CC12C[NH+]1CCC12O
O=CC1CC2(CC2)CO1
CC(O)C12OCC1C2O
C=NC
C#Cc1cc(OC)[nH]n1
COC1(C)C(C)CC12CN2
CNC(C)(CO)C(=O)O
C#CCC(C)CC=O
CCC1C2OC2CC12CN2
CC(=O)OCC(C)O
C1=CC2NN=NC2C1
N#CC(N)C1CC(O)C1
CCC12[NH2+]CC3(CO3)C1[NH2+]2
CN=CN
c1nnn(C2CCC2)n1
CC1CCC=CC2CC12
C#CC(=O)CC(N)=O
CC(O)C1(O)CC=CC1
Nc1nonc1OC=O
CCC(C)C(O)CCO
CC1C2CCC1C2CO
COCC1CC(C)(C)C1
CC1C2C1C1C2C1(C)C
Cc1cncc(CO)n1
CC[NH+]1C2CC1C2
CC1(C#N)CCC12CN2
OC12CC=CC1CCC2
CC(C)OC1CC1C#N
O=C1NC2=CC(O)CC12
CC1CC1
CC1C(C)N1C(N)=O
[NH-]C12C=CNC1OC=C2
CC1C2OC(C#N)OC12
OCC#CC(CO)CO
C#CC1OC1C1(C)CO1
CNC1=NONC([NH-])=C1
O=C1NC23CC(CO2)C13
CC[NH+]1C(=O)C2CC21
O=CCc1ncno1
CC1N2C(=O)CC2(C)C12CC2
CC1(C2C3C4OC432)CC1
CC1[NH+]2CC2(C)C12CO2
Cc1cc(N)c(O)n1C
C#CCOCCCC
Cc1nc(C#N)c(N)o1
O=CCC1CC2(CC2)C1=O
CC(=O)C1OCCCO1
CCc1ncno1
N#CCCC1CC(=O)C1
CC1CCN1C(=N)C#N
CCC(C)C[NH2+][CH+]OC
C#CC1C2C3NC3C12
CC1(C)OC1C(O)C=O
Cn1ccc(O)c1C#N
Cc1ncc(NC=N)o1
CC1C2COCC(O)C12
N#CC12C=CC(N1)C2=O
C[NH2+]C1N=C[C+](C)NO1
NC12[NH2+]CC(=O)C1C2O
N#CC(=O)C1CO1
CC1(CC#N)CC(=O)O1
CC(=O)C1NC1CC#N
[NH-]C1=C(O)NC=NC=C1
CC1[NH2+]C2(CC2)CCC12COC2
CC1(C#CC#N)CCO1
Cc1[nH]cc(C#N)c1C
C#CCC1CC(C#N)O1
C1CC12CC1(C[NH2+]C1)C1(C[NH2+]C1)C2
CC1CC(C(C)O)O1
O=C1CC2(CC2O)CC12CN2
Cn1cc2ncoc2n1
O=C1CCCOC(O)N1
O=C1NCC12NC1CC12
C#CC12[NH2+]C(O)C13CC3[NH2+]2
CC1(O)CC12CCC(O)O2
CC1COCC(=O)O1
[NH-]C1C=CNC(O)C1=O
CC1(C2CC2)CCC1
OC1CCCCCO1
NC(=O)C1CC1CCO
CC1[NH2+]C2CC3(CC3)C2O1
O=CC1C2CNCC1O2
c1cc2c([nH]1)CCOC2
Cc1nc(C(C)O)n[nH]1
C#CC(C#N)CO
CCC1C=CCCCC1
OC1CC2(C=C3NC31)CC2
CC12C=CC3NC1C3O2
OC1CCC2(CO2)C12CO2
C#CC1CC2OC12
C#CC1(O)CC2(C)NC12
C#CCC1CC1(O)C=O
C#Cc1ncoc(=O)n1
CC#CCc1ccc[nH]1
CCC1(C)OC1COC
CC1C2C3NC12C3=O
OC1[NH2+]CC12C[NH2+]2
CNc1ccc(C)n1C
CC1CCCCC12CC2
[NH-]C12CCC1C1(CC1)C(O)O2
CNC(=N)C(=O)C(N)=O
CCC(C)C(=O)N(C)C
CC(C=O)[NH+]1CCC1O
CC12NC3C(=O)C1NC32
c1nnn2c1C1OC12
CCc1[nH]cc(O)c1C
CCC(CC=O)NC=O
O=c1ccnc(CO)o1
Cn1cc(O)c(CO)c1
O=C1C=CCNC1CO
CC(O)C(C#N)C(C)O
N#CCO[CH+][NH2+]CCO
O=C1CC(C2CCC2)C1
CCC12[NH2+]C3([NH3+])C1CC32
CC1C2OCOC1C2=O
COC12CC(O)(C1)N2
Cc1cnc(F)c(O)n1
CCCOC1CC=CC1
O=C1CC2OC1(O)C2=O
CN1CC(=O)NC1C#N
CC12NC1(C)C(O)C2=O
CC1(C#N)CC(C#N)O1
CC1(O)NC2NN=CC21
O=CC1(O)CCC[N+]12CC2
C#Cc1cc(O)c[nH]1
CCC1(O)C2CCC21
O=C1CC(=O)C2(CC2)CO1
COc1ccc(O)n1C
CC1(C)CC(O)C1
O=CC1(CO)C2CCC21
CC(C)(C)c1ncco1
[NH-]c1cc(F)cc(O)[nH+]1
CC1NC(C)C2(CC2)C1=O
[NH-]C1OCc2ccoc21
CC1(CO)CC2NC21
C1CCC2(CO2)C2(C1)CO2
CCC12CC(O)(C1)C2
O=CC(C1CO1)[NH+]1CC1
CC(=O)C1NC=NN1
N#CC1(C(N)=O)CO1
O=C1C=CC2(CO2)OCC1
C[CH:4]1[O:4][CH:4]1[C:2]12[O:2][CH2:2][CH:2]1[CH2:3][CH2:3]2
CC1CC2(C1)CC1CC2C1
O=CC12C=CC(OC1)O2
C#CC(C)C(=O)CCC
C[NH+](C)C1CC(C=O)O1
CC(=O)CCC(C)C=O
CCCC1CCC(=O)O1
O=CC(C1CC1)[NH+]1CC1
CC1[NH+]2CCC2C12C[NH2+]C2O
CC1CC(C)C2OC2O1
CC12CCC1C(=O)NC2
O=CC1CCC(C=O)O1
C[NH+]1CC2(CC2)C12CCC2
CN1C(=O)C(O)C2CC21
CC(C[NH+]1CC1)NC=O
CC(O)C12OCC1C1CC12
C#CC(=O)n1ccnn1
CC1(O)CC(O[CH+][NH-])C1
OC1=CCC2CC1C2
CC12NCC(=O)C1CO2
Cc1nccoc1=O
CC12CCC13CC(=O)C3C2
CCC1OC1CO
C1=CC2CCC1O2
CC[NH+]1C2C3NC3C21
OCCCCCC1CO1
CC(=O)OC(CO)CO
C#CC1(C)CC=C(C)C1
Oc1cc2[nH]ccc2[nH]1
OCC#CC[NH+]1CCC1
CC(=O)CC(=O)CC=O
COC1CC1NCC=O
OC1C2CC2=CC2NC21
C[NH2+][CH+]OC12OC13CC32
CCC(=O)C(=O)CCO
CCC(C=O)C(C)O
CC12CC3CC1C(=O)C32
COC1(O)CCC1C#N
C[NH+]1C2C(NO)CC21C
O=C1C2CCOC1OC2
CC1NC2CC(=O)OC12
CC(C=O)n1nccn1
N#CCC1CC2CC12
[NH-]c1cc(CN)nn[nH+]1
CC1CCCC(=O)C1=O
CCC1OC2(CC2)C1C
CC1C2C3COC4C(O3)C142
C#CC1C2COC1CO2
CCCNC(C#N)=NC
C1=CCCC2(CC1)CC2
c1nc2c(o1)C1CC2O1
N#CC1C=CC2(CC2)OC1
Cc1noc2c1OCC2
N#CC12CC3C1CC32
CC1(O)CC1(N)CC#N
O=C1CCCCCO1
COCC(=O)C[NH+](C)C
CC(=O)C1(O)CC2(CC2)C1
CC12CC(C1)C2
CCC(C)(CC)CCO
CC1OC2CCC=C12
CN1C(=O)C[CH+]NC1[NH-]
CC([NH+]1CC1)C(F)(F)F
CC12CC(O)C1C1CC1C2
Cc1n[nH]nc1C(C)C
CC#CC([NH2+]C)OC=O
CC(CO)[NH+]1CCC1=O
COc1cc(CO)[nH]n1
CCC12CC(O)(C1)C2=O
CC1OC2(O)CC(=O)C12
CNc1cc(C)n(C)n1
CC[n+]1nccc([NH-])n1
CC1C2(CC2)CC12CC(C#N)C2
C=NCN
CC1(C)CC12CCOC2
C#CC1(C=O)C[NH2+][CH+]O1
C#CC(O)C(=O)N1CC1
C[NH2+]C12COC(C1)C2
C#CC(C(C)O)C1CN1
CCCC(O)C(C)OC
CCOC1CC(C)([NH3+])[NH2+]1
OC1C2CCCCC1C2
N#CCNC1CCCO1
CC12CC=CC1C(=O)C2
N#Cc1cc(CO)c[nH]1
CC(C)N(C)C(=O)C=O
[NH-]c1n[nH+]c(O)nc1N
O=C1C2C3CCOC2C13
N#CC1NC2(CC2)C12CC(N)C2
[NH-]C1CC(N)=CNC1=O
N#CCNC12CC(C1)C2
OCc1ncn[nH]1
CC(O)C1([NH-])CN=CN1
C#CC1(C)CC=CC1
CC12NCC1OCC[NH2+]2
[NH-]C1(O)NCCC(=O)N1
O=C(O)C1CCCCN1
CC(=O)C1C2CC(C)C21
COC(=O)C1(N)CC1C
COC1(C=O)CC(=O)C1
CC(N)=NCC(=O)O
CO[CH+][NH2+]CC1C[NH+]1C
C1CC2COC(C1)O2
N#CC#Cc1cnon1
O=C1C2CCC3OC2C13
CCC(=O)C1CC(=O)N1
OCC12CC=CC1O2
CC1(O)C(=O)C=CC1=O
CC(=O)NCC1CO1
CC12CC1C1(CC(CO)[NH2+]1)[NH2+]2
N#CC1C=CC[N+]2(CC2)C1
C#CC1CN1C(=N)CO
CCCC(C)OC1CC1
CNc1nc(C)c(C)o1
C#CC12COC1C2CO
C#CC1(O)CC2(O)NC12
C#CC(C)(O)C1CC1
C1=C2NC2c2nc[nH]c21
NC1(C=O)C=CC(=O)O1
Cc1ncc(C=O)[nH]1
O=C1OC2CCC1C2
CCOc1cc(N)on1
CCC1OCCC12CCC2
CCC1CC2(CO[CH+][NH2+]2)C1
C#CC(=O)COC(C)=O
C[NH+]1CC(=O)CC1NO
CC(C)C(=O)C(C)(C)C
Cc1n[cH+]cnc([NH-])n1
Cn1cc2c(c1)CC=C2
Cc1noc(N)c1C=O
CC(C)n1ncnc1O
CC#CC12OCC1O2
C1=CC2(COC2)C2(CC1)CC2
CNCC1(C#N)OC1C
CCC1C2CC(=O)C1O2
Nc1nonc1N
OC1C2C3C4CC25CC15C43
CC(C=O)[NH+]1CC2CC21
COC(C)C1CC=CC1
CC12CC3OC1CC32C
N#CC#CC#N
CC1C(=O)NC2(C)CC12
CC1=NC([NH-])=CNC=C1
NCCNCCC(=O)O
C[NH+]1C2C(=O)OC21C
OC1CCC(C2CC2)O1
CC1(O)CCC(O)CO1
CCC1(C)CC(=O)CN1
CC1C=CC([NH3+])(C#N)[NH2+]1
CC1CC2OC2=C2CC21
COC12OC13C(CO)C23
C[NH+]1C2CCC13NC3C2
OC1CC2C=CC1CC2
ONC1[CH-]C(O)=C(O)C1
CC1CC(C#N)C2CC12
C#CC1[NH2+]CC(C)(N)O1
CC1CC(C)(O)CCO1
CCC1(C#N)C(C)C1O
COCC1(C)NC1C=O
CCC12OC13C1(O)C45CC14C253
C1CC23OC1CC21CC3C1
O=C1CCCC(=O)NC1
O=CC12CC1C1(O)CCC12
O=CC1(C=O)CCN1
C#CC1OC2C(CO)C12
CC(C)OC1C2CCC21
N#CC12OC1C1OC12
COc1nc[nH]c(=O)n1
CCC1CCCO1
C1CC2C1C1C3CC3C21
C[n+]1nnc([NH-])nn1
C#CC(=O)CC1CC1C
COCC(O)C1CCC1
CC12C[NH+](C1)C2C#N
C#CC1(C)OCCC1=O
C#CC1OC2(CC2)C1C#C
COCC1(C)NC1C
O=CC12OC13CCC2N3
O=C(CO)OC1CC1O
O=CC1CC2CCC2C1
Cn1cccc1C1CC1
[NH-]C1OCC2(O)C(O)C12
[NH-]C1OC2(CO2)CC1=O
CCn1c(N)noc1=O
C1CC2(COCC23CC3)O1
C1C23CC14CC24C3
N#CC(N)C1CCO1
C#CC1(C(=O)C=O)CN1
N#CC(=O)CC1CC1
CC1C=CNC(=O)N1
CCOC(C)(C)CCO
CC1C2(C[CH-]C13C[NH2+]3)C[NH2+]C2
CC1(C=O)CCC2C[NH+]21
CC1C=CC(=O)OC=N1
CC12OC1C(=O)C2O
N#CC1C=CC(CO)O1
OC1(C#CC2CN2)CC1
O=CC[NH2+]C1OCCO1
CC1(O)CCCC2(CN2)O1
[NH-]C12CC1C(O)CO2
CCCCC#CCC#N
N#CCNc1[nH]cn[nH+]1
N#CCC1(CO)CCO1
N#CC1CCC(CO)O1
CC1(C)CC(NO)O1
CCOC1C2C3C[NH+]3C12
[NH3+]c1ccc2[nH][nH]nc1-2
CC1CCCC(C)CC1
C#CC1CCC(O)CC1
C1CC2NC2C2CC1O2
[NH-][CH+]OCC1OC1C=O
CCC1CC(CO)C1=O
C1CC2C(CC23COC3)O1
CCOC1C2OC(C)C12
CC12C3CC1[NH+]3C2(C)O
COc1cc(N)c(O)[nH]1
CC(=O)C1(C)OC1C
Nc1nnc(O)cc1O
O=CC(=O)C[NH+]1CCC1
CC1C=CNCC1=O
COC(C#N)CC(N)=O
OCC#CC#CC1CC1
COC(C=O)C1CC1
CC1C(O)C2OC1C2C
OCC1(O)CCC12COC2
C#CC(=O)C#CC1CO1
O=C1CC2(CCC2)C2OCC12
C#Cc1coc(C#C)c1
CC#CC(C)(C)C1CC1
CC1(C)C2(O)CC2C12CCC2
CC1C2NC(=O)N(C)C12
O=C1CCCCC2(CN2)C1
C[C:4]1(O)[CH2:2]C(C2CCC2)[CH2:2]1
C1=c2cn[nH]c2=CCN1
O=CC12CC1C1(CC(=O)N1)N2
N#CC(N)CC#CCO
CC(=O)n1nnc(N)n1
Cc1cc(N)oc(=O)n1
C[NH2+][CH+]OC(C)C(C)=O
OC1CC23CC12C1OC13
Oc1ncn[nH]1
O=C1[NH+]2C3CC2C13CO
CC#CC1(C)CC(=O)O1
C[NH2+]C1OC2C(C=O)C12
CC1CC2(C1)C(C)C1C2C2C[NH+]21
C#CCCC#CCC#N
CCNc1ncnc[nH+]1
O=CC1C2CCC1C2=O
C#CC(C)C(O)C1CN1
CC[NH+]1C2CC13NC23
CC1C2CC1(O)CC21CC1
C=NCN
CC12COC(OC1)C2=O
CCC1CC2C1N2C=O
C#CC12OC1CC2O
CCC(C)C1CC=CC1
CC(=O)NCC1(C)CO1
C#CC1OC2C(=O)CC12
C1=NC2CC(CO1)C2
CC12COC13CC3C(=O)O2
CC1(O)C2C=CC1CC2
C#CC[NH+]1C2C3NC2C31
Cc1[nH]cc2c1OCC2
CC#CC(CC)C(N)=O
OCCC12CC=CC1O2
CNc1nc(C=O)no1
OC1CC(O)C2(O)CC12
CNC(C=O)C(C)=NO
CC1CC2(C[NH2+][CH+]O2)CO1
C[NH2+]C1CCNC(=O)O1
CC(=O)C1(O)CC=CC1
Nc1nc(O)cnc1F
COC1NC=NC1=O
NC(=O)C1CC2(CNC2)O1
CCOC1NCC(=O)O1
C#CC(C)(C=O)CCC
CC12CC3(CCO3)C1(CO)C2
[NH-]C12NC3(CC3)C1O2
CCC(C)N(C=O)CC
O=CC1NC1C(O)CO
O=Cc1ncc(CO)[nH]1
CC1(C#N)CC2(CC2O)O1
NC(=O)C1(N)CC=CC1
[NH-]C1(O)NC2(CCO2)CC12CC2
CC(=O)NC(=N)CCO
COC(C)C1CC1
N#CCNC(=O)NC=N
C1CC23CCC2(CO1)C3
[NH-]C1(CO)C=CNC1=O
CC1(C)CC(O)C(O)C1
CN1CC(=O)OC1=O
CC1CC2(CO1)CC(=O)O2
O=C1NC=CC=CCO1
C1CC2(C[NH2+]CC3C[NH+]32)CO1
O=CCC1CC(C=O)C1
[NH-][CH+]OCC#CC=O
CC1[NH+](C)C1(C)CC=O
CC(CN(C)C=O)=NO
Nc1cc(C=O)co1
N#CC1C2C3CCC2[NH+]13
O=CCC1[NH2+]C12C[NH2+]C2O
CCn1ccn(C)c1=O
C#CC1C(C)C=CC12CN2
Cc1[nH]cc(O)c1CO
CC#CC1(O)CC(C)C1
CC1(CC(N)C#N)CO1
C#CC(OC)C([NH-])OC
Cc1nccc(F)n1
Cc1noc2cnoc12
CC(O)(C#N)C#CCO
CCC12NC(=O)CC1N2
NC1C=NCC1=O
CCC(C)(C=O)CC
O=C1C=CCOC1CO
C#CC12[NH2+]C(O)C1(C)[NH2+]2
COCC1CC(=O)C12CO2
CC1(C)C2CCC1C2O
CC12CC1CC2NC=O
N#CCC(N)C(N)C#N
Cc1occ2c1COC2
CC#CC(C)C(C)(C)O
Cn1ncccc1=O
COC1(C#N)C2(CC2)C12CO2
CC1(NC=O)CC1
CC1C2C=CC3C1CC23
C#CC1C23CC4CC12C3O4
CC1C2(CC2)CC12[CH-]C[NH2+]C21CC[NH2+]1
O=C1NCNC2=C1NC2
CC(=O)C1NC2CC2[NH2+]1
CC12C3CC1C1C3OC12
COC(=N)N1C=NCC1
CC(O)C(O)C1CCC1
N#CC1CC2CCC2C1
C[NH+]1C[NH2+]C2CC21C=O
CC1OC2C3OC3C12
C#Cc1cc(CO)on1
COCC(=O)N1CCC1
CC(O)C12CC(O)C1O2
C[NH+]1CC=CC1C=O
C1CC2(CC([NH+]3CC3)C2)O1
CC(O)C1OCC12CCN2
CN1OC=CN=C1[NH-]
O=Cc1cnc(C=O)o1
CCC(O)C(=O)C(C)=O
CC12C=CNN1CCN2
COc1nc(N)c(O)o1
OCC1C2CC(O)CC12
CCc1c(O)nnn1C
C[NH+]1C2CCC21CO
CCn1ccc(N)n1
CCc1n[nH]c(CC)n1
OC1C2C1C13[NH2+]C1C[NH+]23
Cc1ccc(N)cn1
O=CC12CC1C1(CCCO1)O2
CC1C2NC(C(=O)O)C12
CC1CC2(C1)C(C)C1CC12C
CC1COC2CC2O1
O=CC1CCNC(=O)O1
CC1CC(C)(O)C2(CO2)C1
CC1CC(C2CO2)O1
OCC12CCC=CC1C2
[NH-]C1CCC(CC=O)O1
CC1CC(=O)C2(CC2)N1C
C#CC(C#C)COC=O
C[NH+]1CCC1C#CC#N
CC1OC2C3COC132
CC#CC1OCCCO1
C1CC2(CC2)C2CC12
Cc1cc2n(n1)C(C)C2
Cc1cc(C#N)c[nH]1
Nc1cc(O)co1
CO[CH+][NH2+]C(C)C1CO1
CC(=O)C12COC(C1)C2
C#CCOCC(O)C#N
CC1CC12COC(C=O)[NH2+]2
C#Cc1ccon1
CC[NH2+]C1CCCO1
O=C1C(O)C2(CC(O)C2)C12CC2
O=C1C=CCNCC1=O
Cn1nnc(N)n1
[NH-]C1NCCC(=O)N1
Nc1cc(CO)co1
O=CC(=O)C1CC(=O)N1
CC(CO)OCCO
N#CC12CC(=O)N1C2
OC1[NH2+]C2COCC2C12CC2
O=Cc1ncc2n1CC2
CCCC12OCC1CO2
OC1(C2CC3CC32)CC1
C1=NC2CCC(CC2)O1
O=C1CC=C2ON=CC12
COC1(C=O)CC=CC1
CC12C3CC(C1O)C2C3
O=C1CCC(CCO)O1
CC1(C2OC2C=O)CN1
CC1CC2(C[NH2+][CH+]O2)C1C
C[NH2+]C1OC(N)CC1=O
C1=CC2COCC2CC1
O=c1[nH]cc2n1CC=C2
CC1(C)CC2(CC(=O)C2)C1
C1OC2CC3OC2OC13
C#CC12CC(O)(C1)C2
Nc1noc(O)nc1=O
O=C(C(O)CO)C1CC1
O=C1CCC12C1C=CC2C1
CCCC12[NH2+]C(=O)C1[NH2+]2
N#CC(CO)(CO)CO
CC(O)C(O)CC#N
O=C1CC2COC2C12CC2
CC1CC2C1[NH+]2CC=O
C1CC2(C1)OCCC1(CC1)O2
C1CCC23CCC2(C1)O3
C1OC2CC3(CC3)C12
C#CC1C2C3C=CC2[NH+]13
COc1ccn(C)n1
O=CC1CC1(O)C1CC1
CC[NH+]1CCC1NO
CC1(O)OCC(N)C1=O
[NH-]C12CC(N)[NH+]1C1(CC1)CO2
CC1C2OCC1(C)C2=O
CN(C)c1nccn1C
O=CCn1cccc1
CC1CCC(C#N)C12CO2
[NH-]C1NCCC(=O)C1O
CC(CO)C1CC=CC1
CCC1C(=O)CC[N+]12CC2
CCC1(O)CCC(=O)O1
COCC#CCC1CN1
C#CCC1CCC(O)O1
CC1C2CC2=CC12CC(O)C2
C#CCCC(=N)NC=O
C#CC1NC(C=O)C12CC2
O=C1C2[NH2+][CH+][NH2+]C2C2[NH2+]C12
COC1CC[N+]12CC2
C[NH+]1C2(CC2)COCC12CC2
O=CNC(CO)C1CO1
O=c1cconc1O
CC12C=CCC1(C)C2
C#CC1(C)C2C3CC2[NH+]31
CC(O)C(O)C1(C)CO1
O=C1N[CH+]C2C1CC21CC1
CC(=O)C(C)C1(C)CN1
CC1NCC2C(=O)NC12
C[n+]1cncc([NH-])n1
CCC#CC(C)O
CCC1(C)C2C=CC1O2
C1CC1C12OC13C1C45CC14C523
N=C(N)c1ncc(N)o1
CC1(C)OC1C(O)C#N
CCCN(C)C(N)=O
NC(=O)OCCC1CO1
CC1C2C1C1C(C=O)C21
CC1=NCC=CCCO1
CCOC(C)C(C)=O
CC1CCC2(O)OC12
Cn1nnc(C2CO2)n1
CC1CC1(O)C1CCO1
N#CC12C[NH+]1CC2CO
C#Cc1ccn(CC)n1
CC12CCOC1C2O
C1OC1CC1OC2CC12
CNc1ncc(O)n1C
CC1(C#N)C2C=CC1O2
Cc1nc2ccoc2[nH]1
OCC12NC1C1CCC12
CC1(C)C2COCC21O
O=CCCc1cn[nH]n1
CC#CC(C)C(C)CC
OCC1CC2(CCC2)C2(CC2)O1
C1OCC23CNC12CO3
CC1(C)NC(N)OC1=O
CCN1CC(C)N=C1[NH-]
CCCc1cn[nH]n1
CC1(C#N)CCN=CO1
Cn1nnc(N)n1
C#CC1(N)NC(N)C1=O
CC(=O)C1CC2(CN2)CO1
CCC1CC(C#N)N1
CN1C(=O)C(C=O)C1O
COCC(=O)C(N)=O
CC1(C)C=CC2CC21C
CC1(O)C2C=CC1C=C2
O=CC(=O)C1CC(=O)N1
C#CC1(O)C2CCCC21
CC1(NO)CC2(CO2)C1
COC(C)C1CCO1
Cc1nc([NH-])nc(F)[nH+]1
NC(=O)CC1OC2CC12
CCc1cncc(F)n1
C#CCC1(CC#N)CN1
CC#CC1(CO)CC1
CC1C23OC12C1C24CC12C43
Oc1cc(C2CO2)c[nH]1
CCC1(C)CC1[NH+]1CC1
Nc1[nH]nc[nH+]1
CC1(C2CN2)NC1CO
CC(=O)C1C2[NH2+][CH+]OC21
CCC(C)C1CC2OC21
CC1C(O)C2OCC23CC13
C[NH+]1CC2(CC2)C12CC(C)(O)C2
N#CC(=O)C1CO1
CC1CC=CC(=O)C1
NC(=O)COC1CCO1
C1CC2C3OC1OC1(CC1)C23
CC1(C)OC2C(=O)CC21
O=CCCCCCC=O
OC12COC3C1CC32
CC1(NC=O)OCC12CC2
C#CCC[NH+]1CC1(C)C
CNc1cc(N)c[nH]1
CNC1=C(F)OCC=C1
CNc1ncc(C=O)[nH]1
CC1C2C1C1C(C)C21
CC1(CCCC=O)CC1
CNC1CC1C(=O)O
C[n+]1cnc(=O)[nH]c1[NH-]
CNc1ncnc([NH3+])[nH+]1
OCC(O)C12CC[NH+]1C2
N#CC1NCC2OCC12
C1CC2CC23COC1O3
Nc1cncc(C=O)n1
C#CC(=NO)C1CCO1
CC12CC(C1)N2
[NH-]C1OCC[NH2+]CC12C[NH2+]2
CC(=O)C1CC2(CN1)CO2
Nc1cc(N2CC2)on1
O=CNC(=O)C=O
CC(O)C1(C)CCO1
COC1(C(N)=O)CCO1
O=C1NC2C3NC2C3N1
CC(=O)N1CCOC1=O
CC1(C)C=CCOC=N1
OCC1CC(C2CO2)O1
N#CC(O)C1(C=O)CC1
[NH-]c1cc(F)[nH]c(=O)[nH+]1
C#CC1C2C3CC3C12
CC1CC2CC1OC=N2
Cn1cc[nH+]c1C(=O)[O-]
CC1C2C=CC1OC=N2
O=c1onc(CO)o1
OCCC1CCC1
[NH-]c1n[nH+]cc(N)c1F
C1CCC2OCOC2C1
CCC12C=CC(N1)C2=O
CC(O)C1CC2CC2C1
C#CC1CNC([NH-])CO1
CC1(CO)C=CCOC1
CC#CC1(C2CO2)CO1
CCC(C)[NH+]1CC1
CC(=O)n1cnnn1
CC1C2CCC(=O)C1O2
CCC1(C)OCC=C1C
[NH-]c1ccnc(F)[nH+]1
C1OC1C1C2CCC1O2
O=C1CC(O)(CO)C1O
N#CC12C=CC(C1)OC2
CC12OCCC1C2C#N
C#CC1C=CC(CO)O1
CC1CC(=O)C=CCO1
CC1C(C#N)C1CCO
O=C1OC2CC3(CO3)C12
[NH-][CH+]OC1CC2C(O)C12
CCCC(C)CCO
CCC1(C)OCC(=O)O1
C1=NCC2CC3(CC3)C2O1
CC#Cc1nc(N)no1
COC12COC(C1)C2O
CCC1C(O)CC12CC2
CC(CO)C(O)CC#N
CCC(O)c1cnn[nH]1
N#CC12CC=CCC1N2
OCC1OCCC12CC2
C#Cc1[nH]c(N)cc1C
CC1(N)C=CO[CH+]C1=O
CC1(C)OC1C1CCO1
CC(C)CC1(O)CC1C
O=CC#CC1C2COC12
C#CC1(C#N)C[NH+]1CC
CC(O)(CCO)C1CO1
N#CC12CC=CC1CC2
CCC1(CO)CC=CC1
CC12CC3OC(=O)C31N2
O=C1N2CCCC2C12CCC2
CCc1cc(N)c(C)[nH]1
C#CC1(C)C2C3C[NH+]2C31
[NH-][CH+]OC1C2C=CC1C2
CC1C2CCC(=O)C1O2
CC1CCC2(CC2)CO1
Cc1ccoc(=O)n1
CC1CC12CCC(=O)N2
[NH-]C1=C([NH-])ON=NC=C1
CC1OC=NCCCO1
Nc1nc(F)cc(F)n1
C#CC1C2CCC1C2C
CCOC(CO)COC
c1nc2n(n1)C1CC21
COCC1C2[NH2+]C3(C[NH2+]3)C12
Cc1nc(O)c(O)[nH]1
C#CC1(C)OCC([NH-])O1
C#CC1(C)C2COC21
OC1C2CCCC1C2O
CC1(C)CC2(CC2)C1(C)C
C#CC#CC(C)(C)O
O=C1CNC2CC2O1
O=CNC1C(O)C1CO
C#CC1(CC)CC=CC1
CC1C[NH+]2CC2(C)CO1
CC(C)(C=O)C1CC1
CC12CC=CC13C[NH+]2C3
CC(C)COC1CC1O
O=C1C=CCOC1
O=C1CC(O)C2(CC2)CN1
CC1[NH2+]C12CC[NH2+]C(=O)C2
CCC1(CC)OCCO1
O=CC#Cc1ncno1
CC(C#N)C1CN1C=O
CC1CC2(CO2)C1(C)C
CC(C#N)C1CC2CC21
CC1C(CO)C1CO
CC#CC(F)(F)F
CCC1C(C)C=CC12CC2
CC(O)c1cc(O)c[nH]1
O=C1C=CC(C2CC2)N1
N#CC12CC1CC21CC2(C[NH2+]C2)[NH2+]1
CCOC12CC3C1CC32
CC(=NO)C(=O)N1CC1
CC(O)CCCCC=O
CC1(O)CCC=CCC1
CCC1(C)CCCCO1
C1=CC23OCCC2C3C1
CC1(O)CCC12CC(O)C2
CC1(OC2CCO2)CC1
C1CC2(CCC3(COC3)C2)O1
NC(=O)C(O)C1CCO1
CC1C2OC3(C)CC3C12
N#CC1C(O)C1C1CO1
Cn1ccc(C(N)=O)n1
O=C1C2CC1C1(CCO1)C2
C[NH+](C)C1CCC(=O)O1
CC1C2C=CC1C2C#N
[CH-]1C2=C(NC2)N2CCNC12
COC12CC3CC31CCO2
N#CCC1OC2C(O)C12
CCC(C)(C=O)CC=O
CN=C(C=O)N1CC1C
CC(O)C#CCNC=O
CC1(C2CC3CC32)CO1
CC1C2COCC1C2O
CC#CCN(C=N)C=O
O=C1C2C3CCCC2C13
C#CCC(C#N)NCC
CC(O)C12CC1C1(CCC1)C2
Cn1cc2nnoc2c1
CCC1C(O)C1(C)O
N#CC1(CO)C2CCC21
COCCCOC(C)[NH-]
Oc1ncc2n1C=CC2
CC1C2C=CC1CCC2
CC1=C(O)CC(C)CC1
C#CC(=O)C(=N)N(C)C
C1=CC2CC2(C2CN2)C1
CCCC(C)(C)OC=O
CC1(CO)CC(=O)C1
CCCC1C2OC([NH-])C12
OC1CCC=CC2NC12
C#Cc1oc(=O)[nH]c1C
COC1CCC(=O)CC1
N#CC1NC12C=CCC2
COc1ncc(C)n1C
C#CC1(C)C=CC(=O)N1
CNC1([NH-])OCCC1=O
[NH-]C1CC2(NC3CCC32)O1
C1CC2CC3C(C[NH+]23)O1
C#CCCCC1CCO1
O=C1C2OC23OC13
CC1C=CC(=O)N2CC12
CC1(C2CO2)CCC12CN2
Cc1nc(O)c(O)n1C
COC12CC3OC3C1N2
CC1CC2CC(O)CC12
CC(=NO)C1C2CCC21
N#CC1NC2CC2[NH2+]1
C#CC1CC2(CN2)C12CN2
C#CC1(C2CN2)CO1
O=C1CC2C(CO)C2N1
O=C1C(O)C23COCC12C3
C1CC23CC(CC2C3)O1
CCC(O)C1C2(CC2)C12CO2
O=C1OC2CC3C(O)C123
CC1(C)C2C(=O)CC21C
C[NH2+]C1([NH-])NC=NNO1
N#CC1C2CC(=O)C1O2
CC1(C)COCCCO1
C#CCC#CCOC=O
O=CCn1ccoc1=O
CC12CCC1(C1CC1)C2
O=C1COc2cc[nH]c21
[NH-]C1NC2(CCC[NH2+]2)CO1
CCOCC1CCO1
O=CC1C[CH-]C2(CC[NH2+]2)C12C[NH2+]2
CCc1ccco1
CC(C)(C)OCCCO
CC1(CC#N)CC(O)O1
C#CC1CC12CCC(C)O2
[NH-][CH+]OC1(C=O)CCN1
C#CC1(C=O)C(C)C1C
CC1[NH2+]C12C[NH2+]CC(O)C2
[NH-]C1=C(N)ONC=C1N
OCC#CC#CCCO
CCC1OC2(CC2)C1C
CC12CCC1C1CC2O1
NC1CC=CC(=O)C1
CC12CC3(CNC3=O)C1N2
C#CCC1(C)CC=CC1
OC1(C2CC2)CC=CC1
CNc1ncc(C)o1
C#CC(CCO)=NO
CC1(C)CC(C=O)C1
N#CC12CC1C1(CC(O)C1)O2
O=C1CC2CC2C12CN2
CC12CC1=CNC2=O
CC1CC2COC1C2
O=Cn1c(O)c[nH]c1=O
CC(=O)c1ncco1
N#CC1(O)CCC2(CC2)O1
CC1(O)C2NC2C12CNC2=O
O=CCC1OCCO1
COc1ccc(F)cn1
O=C1OC2C1C2C1CN1
COC12OC13C1C45C(C)C14C235
CCC1CC1(O)C=O
O=CC1(O)C2OC1C2O
N#CCc1nnon1
OCC1C2[NH2+]CC2C12[NH2+]C1[NH2+]C12
COC(C#N)C1CC1C
N#CCC(CO)O[CH+][NH-]
N#Cc1cc(C=O)on1
N#CC1(O)CCCC1O
CCCC(C)(C#N)OC
CC1CC2=C(C1)OCC2
CC1(C)C2CCC1(O)C2
N#CCC1(CO)CC1
C#CCCCCCCC
CC12C[NH+]1C1(COC1)C2
OC1C2C3C4C=CC13C42
COC1CC2([CH-]C13C[NH2+]3)CC[NH2+]2
CC(C)C1CC(C#N)N1
[NH-]c1ccc(CO)[nH+]n1
O=C1N(CCO)CC12CC2
NC(=O)C1OC1CC=O
O=C1C(O)C=CC12CCO2
C#CCC(C=O)C(C)C
CC1(O)CC2COC21C
N#CC(N)C1(C#N)CN1
OC1C2CC3(CN3)C(O)C12
O=C1[NH2+]CCNC2[NH2+]C12
COCC12COC1C2O
CC1(C)C2CC(O)C21
CC1(C)CC(=O)C1O
C#CC1(NC)[CH-]C=CO1
C1=CCCOCCC1
CC1C[N+]12CC1(C)NC12
C1CC2(CCC23C2CCC3C2)O1
Nc1cc[cH+]oc1NO
C1CC2OC3CC2CC13
CC1(C=O)C2CC1C2=O
NC(=O)NC1CC1C=O
C[NH+]1CC1CC(=O)C=O
Nc1ncc(O)cc1O
[NH-]C1=CN=C([NH-])N=NN1
CCCC1C2CC23CC[NH+]13
CN1[CH+]C2OCC2C1=O
CC12C(C3CC[NH+]31)C1CC[NH+]12
C#CC(C)(NC)C(=O)O
CC1(CO)C2C=CC1O2
Cc1nc(O)[nH+]cc1[NH-]
CCC(C#N)C(=O)NC
CC1(O)C2CCC1O2
N#Cc1nonc1C#N
C#CC(C#C)(C=O)CO
O=COCC1(CO)CC1
CC1C=C2C(C)OC2C1
CC1NC1C(C)C(N)=O
CCC1OC2(CCC2)CC12CC2
CCC1(CO)C2CCC21
C#CC1[NH2+]C12C[NH2+]C2(C)C
CN1C2CCC1C2C#N
OC1C=CC2(CCC2)C1O
CCC1C(=O)CC12CN2
CC1CC1C(O)C#N
OC1CC1C1C2COC21
CC(=O)N(C)CC#N
N#CC(O)c1ccc[nH]1
OCC1C2CCC2C[N+]12CC2
COCC1(C)C2C[NH+]1C2
C1=C2OC23CC(CC1)O3
O=C1CC(=O)C2(CNC2)N1
CCC(C)c1ccon1
CCC12NC1(C)C1CC12
ONC12C3CC34C35CC[N+]43C13[NH2+]C253
CNc1cco[c+](C)n1
CC1CC1C(O)CC#N
CC1OC2C(C=O)C2O1
C1=CCC2COC2OC1
C1OC23CCC24CC3C14
C1CC2C(CC3(C[NH2+]3)[N+]23CC2CC23)[NH2+]1
CC1C=CC(=O)N1C
C#CC1CC(C#C)C1
CC12CC1C=CC1(CCC1)C2
CNc1ccc(O)cn1
[NH-]C1C=CC(CC=O)O1
COc1nc(C)no1
CC1(C#N)CC=CC12CO2
CC1(O)CC(CO)C1=O
CC1(C)C(C=O)C1C=O
O=CC12OC1C21CC1
CC(C)(C)C=O
COCC1CCC([NH-])O1
CCOc1ncco1
OCCC1CC(CO)C1
O=C1OCC2CCC2O1
C1OC2C[NH+]3CC3C2O1
CC1CCC(C=O)CO1
C#CC12C[NH2+]C(C)C1[NH2+]2
CC12CC=CC1C2C=O
CC1(CO)CC1(N)C#N
CC1CC(O)C(C)(O)C1
CNc1onnc1C
[CH-]1C2(CCC2)CC23CCC12CC3
OCC12OC1C1NC12
C#CC1(C)CC1(O)CO
CC12C=CC(O)C(C1)O2
CCC1CC12CCOC2O
CC1CCC(C)CC1
CCC12CC(O)C1(C)O2
Nc1ccc(=O)oc1
O=C(CC1CN1)C1CC1
O=C1CC2(C1)CC(=O)[N+]1(CC1)C2
Nc1ncc(F)nn1
C1[NH2+]C23[NH2+]C4C(OC42)C13
C#CC1([NH-])CCNCO1
C#CC#Cc1ncco1
CC(C1CC1)C1C[NH+]1C
NC1C2NC(C(=O)O)C12
Cc1ccc(=O)n(C)n1
CCC1(C)CC2CC21
CC(=O)C1CCC(=O)O1
CC1(C(=O)C#N)CC1O
C#CCC(CO)OCC
CC(O)Cc1cc[nH]n1
C1=CCC2(CCC2)OC1
C[NH+]1C2C3OCC2(O)C31
Cn1cnccc1=O
O=C1CC(C2CCO2)N1
CC1(C#N)OCC1CO
CC(=O)c1cc(O)c[nH]1
CC1(C)C=CCOC=N1
C[NH+]1C2C3(C)CC21O3
O=CCC12CCC1O2
CC1CCC(C)OC1
CC1CCCC2CCC12
OC12CC3C(CO1)CC32
CCCC(C)(C#N)C=O
CCc1ncc(C)o1
CC1[NH2+]C2CC3(CN3)C2O1
Oc1cc2c([nH]1)CCC2
C1CC2CC3(C1)OC3O2
CC1C[NH+]1C1CC=CC1
CCC(C)(C)OC(C)=O
O=C1CC(O)C23CC12C3
C1=CC2OC1C1NC21
CC1(C)CCN=CO1
[NH-][CH+]OC1CC2OC2C1
O=CC1(CO)C=CCO1
CC12CCC(OC1O)O2
C#CC1(C=O)[NH2+]CC12C[NH2+]2
C1C2CC3CC1OC3C2
CCC(C#N)(C#N)CO
CCC(C(N)=O)[NH+]1CC1
C#CC1OC1CCOC
O=c1ccc(F)co1
C#CC1C2[NH2+][CH+]OC12
CNc1[nH+]c(C)c(N)o1
O=CC1(O)CC(=O)CO1
CC(C)C1(C)[NH2+]CCO1
CC1(C)CC=CC12CCC2
CC1OC2(CC([NH-])[NH2+]2)CC12C[NH2+]2
CC#CC1C2C3CC2[NH+]13
C#CC(C#C)(C#C)C=O
CC(=O)C1CC(O)C1O
OC1OCC2CC1CO2
CC(O)C#N
CCc1nccc(F)n1
OC12CC3C4C[NH+]3C41C2
CC1C(OC=O)CC12CC2
C1CC23C1C1[NH+]4C(C2OC12C[NH2+]2)C43
OC12CCC(CC1)CC2
CCc1ncc(OC)[nH]1
CCCC12OC1C21CC1O
[NH3+]CC#CC#CC(=O)[O-]
CC(C#N)C#CC1CO1
N#CC1C(C=O)N1C=O
Cc1cc(N)nc(C)n1
C1C2C3C[NH+]4C2C1C34
C1CC2=C(CO2)C2(C1)CC2
O=COC1CCC(O)C1
CC1CC2OC12C#N
CCC1(C)CCC([NH-])O1
N#CC1(CO)CC[N+]12CC2
N#CC1NC([NH-])C12CC2O
CC1(O)NC(=O)CC1=O
OCC1([NH+]2CC2)CCC1
CC(C)CC#CC(N)=O
c1onc2c1COC2
COCCCOCC=O
CC12CC3C4OC3C13CC423
N#CC(C#N)OC1CC1
CC1NCCOC(=O)O1
COC(C)C1CC1C#N
CC(O)C(C)C(=O)CO
C#CCOCC(C)CO
[NH-]C1=CN=C([NH-])N=NN1
O=COCc1ncco1
[NH-]C12CCCC1=COC2
C1CC2CC23CCC3O1
N#CC1C2OC([NH-])C12
Nc1cc(CC=O)on1
C1COC2(CC2)CC2(C1)COC2
O=CC1(C=O)CCCC1
CC(O)C#CCCC=O
N#CCC1NC=NC1=O
CN=CN1C([NH-])CC1N
C[NH+]1CC1COC1CC1
CC(=O)[n+]1cnoc1[NH-]
CCC(CCO)COC
N#CCC12CC(=O)C1O2
CC1C(O)C1NCC#N
CC(C#N)OC(=O)C#N
CCC1(O)C(C)C1(C)O
C#CC1CC2(CC2)C2(CC[NH2+]2)[NH2+]1
CC(C#N)C1(CO)CO1
N#CC12CC=CC1O2
C#CC12[NH2+]C(C=O)C1[NH2+]2
CC12C[NH2+]C1CCC1[NH2+]C12
COC(=O)N(C)C
CC1OC=NCC1=O
CC12CC=CC1CC2
[NH-]C1CC2(CCO2)O1
OC1C(O)C12CC=CC2
O=C1CC=CC=CC1O
CC1(C=O)C=CCOC1
Cn1ccc(=O)c(O)n1
NC(=O)Cc1cc[nH]n1
CC1(C)CCCN=CO1
N#CC1(C#N)CC[N+]12CC2
COC1OC(C)CC1[NH-]
COCC1(C)CC2NC21
CCC1CC=C2OC21C
Nc1cc(N)c(C=O)o1
CC1C(C)C1OC=O
[NH-]C1CCC(C2CN2)O1
CC1(O)CC2(CC3OC32)C1
Nc1cccccc1=O
CC(=O)OC(C)C(N)=O
CC1C2C=CC1C2(C)C
CC1C2C([CH-]C3C[NH+]32)C12CC[NH2+]2
CC1[NH+]2CC1(C)C2C#N
C#CC12CC(O)C1(C)N2
C1CCC23CC2(C1)CO3
CC1(O[CH+][NH-])CC(=O)O1
CC(C=O)CC1CCC1
OCCOC12C[NH+](C1)C2
CC12OC(=O)C1C2O
C1=CC2CC2OCC1
CC1OC2C3CC2C1O3
CC[NH+]1C(N)CC1C#N
C#CC(C)C(C)=NO
CC#CC1C2COC12
CC1CC2(C1)[NH+](C)C1CC12C
CC12CC=CC1NC=N2
C1CC1C1[NH2+]C2CC2O1
[NH-]c1nc(N)nc(O)[nH+]1
C[NH+]1CC2(CNC2=O)C1
CCC(=O)OC
NC(=O)CC1C=CCO1
CC(NC=O)C1CCO1
CC1CC=C([NH-])CCO1
C#CC1(C)NC1(C)C#C
O=CCC1CC(=O)C1
O=C1OCC2CCC2O1
C1CC12[NH2+]C1(CO1)C1[NH2+]C12
CCNc1nc(C)no1
COC1C(=O)CC12CCO2
OC1Cc2nonc2O1
CCC1(CO)CC=CC1
CCNCC#CC(=O)O
C#CC(O)C12[NH2+]CC1[NH2+]2
CC12CC3CC3(O)C1CO2
OC1(O)CCC12COC2
OC12CCCC1C1(C[NH2+]1)[NH2+]2
COC1CC1C(C)(C)C
ONC1CCC(O)C1
C1=C2NN=NC23CN1C3
COCCC1OCCO1
C#CC1OC2OC12
[NH-]c1[nH+]cnc(N)c1F
CCC1(C)OC1(C)CC
OC12C[NH+](C1)C1(CCO1)C2
N#CC12CC(C1)[NH+]1CC12
CCCC1(C=O)CCC1
CC(C)N(C=O)CC#N
CC#CC(O)CCCO
OCC12CC(CO1)C2
[NH-]C12OCC3CC1NC32
CC12CCC1(C)OC2
CNC1(C#N)CC(C)O1
O=CCC1CCO1
CC1CC12COC1CC12
CC1(N)C=CNC(=O)C1
COC1C(O)C1C(C)=O
O=CC1(O)CCC(O)C1
O=C1NC23NC12CC3CO
Nc1cnc(N)c(=O)o1
CN1OC([NH-])=NC=C1F
COCCC1OC1C
OC1CC2=C(C1)OCC2
NC(=O)n1cccc1
O=C1C=CCOCC1=O
CC1(C#N)CC(O)C1=O
C[NH+]1C2C3OC3C21O
O=c1ncoc(CO)n1
C#CCCC([NH-])OC=O
CC1(O)OC=C([NH-])O1
CCC[n+]1nn[nH]c1[NH-]
C1OC23C1C1C[NH+]2CC13
CC1CC(C2CC2O)O1
C#CC12CC=CC1C2C
O=CNc1cc(O)[nH]n1
CC1(C)C2C[NH+]3CC3C21
CCn1cc(C)oc1=O
CCC(C)(C#N)C1CN1
OCCC1(C2CO2)CC1
CC1CC2=C(CCC2)C1
CC1(O)CCN1C=O
CC1CC(=O)C2(C1)CC2O
CC1CC(C)C2(CC2)O1
NC(=O)C1C2CCC1O2
CC1=CCC2CC1O2
CC1(C=O)OCCO1
CCc1ncnc(N)n1
CC1(C#N)NC1CCO
C[C:2]1([CH3:2])[CH2:3][N+:4]12[C:4](=O)[CH2:4][CH:4]2C
CC1(O)C2C3C(O)C3C21
OCC12OC3CC1OC32
CC1=CC2OCC1C2C
C#CC1CC(C2CN2)O1
COC1NC(C)(C)C[NH2+]1
[NH-]c1[nH+]c(N)nc(=O)o1
C[NH2+]C1OCC(C)C1=O
O=CC1CC=CC12COC2
OC1(c2cc[nH]n2)CC1
CCC1CC(O)=CC1O
CC1(C#N)C[N+]12CCCC2
c1ccc2c(c1)CCO2
O=CC1(O)C2CCC1O2
C1CC23CC14CC42CO3
N#CCCC1CC2CC12
C#Cc1cc(C=O)c[nH]1
COC1(C)CC(O)C1
NC(=O)C(C=O)CC=O
N#CC(CN)NCCO
N#CCC1CC1
N#CC12OC3C1OC32
C#CC12COC(C1)C2C
CC1(C=O)C=CC(=O)N1
COC12CC1CC2C=O
CC1(C)C=CCOC1
O=C1CCC2(CC(=O)N2)N1
COCC1CC1CC=O
CCC#CCC1CC1
O=CC1(CO)C2C[NH+]1C2
CC1C(C#N)[NH+](C)C12CC2
CC1CC=CCC1C=O
CC1CC23CCC2C13
Cn1cc2c(c1)C(O)N2
OCC1(NO)CC=CC1
CC1(C)CCN1C(N)=O
CC1(C(C#N)C=O)CN1
O=C1CCC2[NH2+][CH+]OC12
C1OC2CC3(CC3)C12
OCCOCC1CCC1
CC(C)C(O)C#CC=O
Cc1onnc1N=CN
[NH-]C12C=COC1C=CN2
CCC1(C)C2COC1C2
OCC1[NH2+]C2(CCC2)C12C[NH2+]C2
COCCC(=O)C#N
C1=NCCOCC2(CC2)O1
C1C2CC3(COC34CC3CCC34)CC12
CC1NC=COC1([NH-])[NH-]
Nc1cc(F)c(=O)on1
CC1CC1C1CC([NH-])O1
CC(O)C1C[NH2+]1
C1C2C1C13NC14C[NH2+]C4C[NH+]23
N#CC(CO)C(O)C=O
COc1nc([NH-])nn[nH+]1
O=C1OC2CCC23CN13
CC1(C)CC=CC1C#N
C1=CC23CCCC2(C1)C3
C1C23NC24NC14O3
CCC12OC1C1C2[NH+]1C
CNC1=NOC([NH-])N=C1
Cc1nc(F)cc(F)n1
CC1(C)C=CC(C=O)O1
CC1(C)C2CC1C2C=O
C1CC12COC21CC2NC2C1
Cc1cc(F)oc(=O)n1
O=CNc1cnn[nH]1
CCOC1CCCCO1
CN(C)c1cnnn1C
CC1C(O)C1CC#N
CC1C2(C)CC1(C=O)C2
O=COC1C2CCC21
CC(O)COC1CC1C
CCc1n[nH]c(C)c1C
C#CC(=O)NC(=N)CC
CC1C(O)C1(C#N)C#N
OC12C=COC1C=CC2
CC(O)C1(C)OC1(C)C
C#CC(O)(C#C)C(C)C
CC1(O)CC=CC(O)C1
O=C1CCCC(=O)OC1
CC([NH-])OCC1CCO1
C#CCNC(=O)C(C)O
CCC(O)C(C)(C)O
[NH-]C1OC(=O)C2CC12
Oc1[nH]cc2ocnc12
COC1(C)CCCCO1
CC1(O)CC([NH-])C2(CC2)O1
C#CC1(O)C(N)C1C#N
CCCC1CC(NO)O1
O=C1[NH+]2CCC13OCC23
COC(C#N)CN
N#CC(=O)CO[CH+][NH-]
CC1CC(C(N)=O)C12CN2
CC(C)C1CC(C)(O)C1
O=CC1(CO)C(O)C1O
[NH-]C1OC=COC1=O
COC12COC(C1)C2=O
CCOC1C2OC([NH-])C12
C#CC1C2C3CC4C(C3)[N+]142
Cc1ncc(C=O)nn1
CC1C2CCC(=O)C1O2
CN1C(=O)CC1OC=O
C#CC1CCC2(CN2)O1
CC[NH+]1C2(CC[NH2+]2)CC12C[NH+]1CC12
CCC(O)(CC)COC
CC1[NH2+]C12C1C34CC35C2[N+]52CCC142
c1n[nH]nc1C1CCO1
CC1C2CCC1C2C=O
C[n+]1ccoc(=O)c1[NH-]
O=CC1CC12CCOC2
C1OC2C3CC2(C3)O1
CCCC(NC)C(=O)O
NC(=O)C1CC2CC21
N#CC12NC13CC2C3
CCNC(=O)C#CCO
O=C1C2CCC1C2NO
N#CC1CC2([CH-]C13CCC3)CC2
C1OCC2C1OC1(CC1)C1CC21
CC1CC2C1CC1OC12
CC1NC1C1(C#N)CN1
CC1C[NH+]1C1OC2CC21
CC(N)c1onnc1O
CC1CCC(C(C)O)C1
O=CC1(O)CC2(CC2)CO1
[NH-][CH+]OCCC(O)C=O
CC(C)C1C2CCC1O2
OC12CC13C=CC2C3
C1=NCC2(CCC2)C2(CC2)O1
Cc1nc(CCO)n[nH]1
[NH-]C1(C2CC2)OCCO1
N#CC(=O)C1CC2OC21
O=c1occnc1F
CCCN1CCCC1=O
[NH-]C1CC2(CC2)C2(CO2)O1
CC1(C=O)OC1C#N
CCC#CCC1CCO1
CC1(O)NCC(=O)C12CN2
Cc1ncc(F)oc1=O
O=C1CCC(=O)NC1
CC1C2=CCCCC21
CNC1(C#N)CC=CC1
CC1CC2(CC2CO)C1O
CC#CC12CC=CC1O2
O=CC1CCC2(CO2)O1
O=CCC(=O)C(O)C=O
C1[NH2+]CC2(CN2)C2COC12
C#CC(C)(C)C(C)O
CC#Cc1ccn(C)n1
[NH-]C12C=COC1=COC2
CC1C2(C[NH2+]C2)C2(C)C[NH+]3CC132
C#CCc1cc(N)on1
Cc1[nH+]c(O)ncc1[NH-]
c1ccc2c(c1)CCO2
C1CC2([NH2+]1)OCC21CC2CC2[NH2+]1
C#CC1NC(=O)C1N
O=CC12OC1C1NC12
CC1(O[CH+][NH-])CC2CC21
C[NH2+]CC(COC)=NO
N#CC1C[NH+]1CCC=O
OC1(O)CC23CCC12CC3
CC1(C)C2CC(O)C21
N#CC1(CO)C2CCC21
CCC1CC(C)(O)C1
CC1CC(N)(C#N)C1N
O=CC12CCC(=O)C1N2
CC(=O)C(CO)NC=O
CC#CCC(O)C(N)=O
C#CC12CC3NC31N2
CC1(C#N)CC(CO)O1
C[NH+]1C2C(C)(O)CC21C
O=COC1CC(C=O)O1
CC12CCC13CCC2O3
C1CC1C1C2C3OC3C12
Cn1ncc(C2CN2)n1
O=Cc1ccccn1
CC12C(CC#N)C13OC23
OC1C2C3NC3C12
CC12[NH2+]C1=CC(CO)[NH2+]2
OC1CC12C1C34C[N+]13C13[NH2+]CC41C23O
CCC1CC2(CN2)C(=O)N1
O=CC(O)C1CC(=O)O1
CCC12C[NH+](C1)C2CO
CC12CC(C)(C1)C2(C)O
CN(C=O)C1C2CCC21
CC1(c2cnon2)CN1
CCCCC(=O)C(C)O
CC1(C)CC2COC1C2
CC(C)C1OC2CC21
CC(C)C(C)C(C)(C)O
COc1occ(C)c1N
CC1(N)NC(=O)CO1
COC12C[CH-]CC1C1CC12
CCC(O)C(C)NC=O
Cc1nc(CO)c(N)o1
CCCC(N)CC(=O)O
CCC([NH-])OC(=O)NC
CC12[NH2+]CC13C(O)C1CC13[NH2+]2
CC1(NO)CCN=CO1
CC1[NH2+]C12C(O)[NH2+]C2CO
C1CC2(C1)OC1C3CC1C32
CCC1(O)OCC12CC2C
CC1CCC([NH-])CO1
[NH-]c1no[cH+]c(N)c1N
CC1(C)[NH+]2C3CC3C21C
CNC(=O)C(C)(C)C=O
CC1(C=O)C(O)C1O
CN=C(N)C(O)=CC=O
C1OC23CC4C1C4CC2C3
COC12CC(O)C1C2
C#CCn1cccc1N
O=c1cc(O)oc(O)c1
CC1CCC(=O)C1NO
CC12NC13NC3C2=O
Cc1nn[nH+]c([NH-])c1N
CCC1(O)CC2NC2C1
N#CCN1CCCC1=O
CC1NCC2OC([NH-])C12
C#CC[NH+]1CC1COC
CC(C)(C)CC(O)C=O
COC12[NH2+]CCC1CC21C[NH2+]1
CC1(C=O)CCC2(C[NH2+]2)[NH2+]1
CC12CC3(CN3)C1(C)N2
COC1CC(O)(CO)C1
CC1(C#N)C(O)C[N+]12CC2
COC1(C=O)CC1(C)O
NC(=O)C1(O)CCO1
O=C(O)C1(O)CCCN1
CCCC12CC=CC1C2
CC1(C#N)CC=CC12CN2
CC(C)c1ncncn1
C#Cc1cc(C#N)on1
CC1CC23OCC2CC13
O=C1C=CC(C2CC2)O1
C1CC23C4NC45C2C1C35
CC(O)c1nccn1C
C#CC1([NH-])CC2(CN2)O1
C#CC1C[N+]12CCCC2C
CN(C)c1cc(N)co1
CC12[NH2+]CC(C=O)=C1[NH2+]2
CCC12CC(O)CC1N2
CCn1cccn1
C1OC23CC4C2CC143
CC12NC3CC1NC32O
C#CC1OC(=O)C2NC12
[NH-]C1OC23CCC12C3O
CC1(C)C2C=CC1O2
C#CC1(C)C(C)C1OC
CC1C2OC(=O)C12
CCC1(C=O)CCCC1
CC#CC12CC(C1)C2
CC1(C(=O)O)NCC[NH2+]1
O=C1C(O)C2(CC2)C1CO
O=CCC1CCOCO1
C[NH+](C)C(C)(C#N)C=O
O=CNC(C=O)C1CO1
CCCCC1CC1(C)C
CNc1cc(O)c(N)[nH]1
Cn1cccc1[N+](=O)[O-]
CC#CC[NH+]1CC1C
Cc1cc(N)c(N)n1C
O=CCC12CC3C1CC32
C#CC1(C)CC2OC2C1
COC1C(C)C2(CC2)C12CCC2
Nc1nnoc1N
CCC1C2CCCC12
CCOC1CC(=O)C1O
O=C1CC(C2CCO2)C1
CC(C#N)CN(C)C=O
O=CC12[NH2+]C1C1[NH2+]CC[NH+]12
Cc1cc(O)nc([NH-])[nH+]1
CC1CC(C#CC#N)O1
N#CC12CC=CC1(O)C2
CC1C(C)(O)C1(N)C#N
[NH3+]C12C=CC34[NH2+]C(C13)C24
Cc1n[nH]c(CO)c1O
Nc1occ2[nH]ccc12
OC12C[CH-]C3C4(C[NH2+]4)CC31C[NH2+]2
COC12CC(C)(C1)C2=O
C#CCc1cc(C)on1
CCC1C(O)C1(C)C
CC1=CC2(C)OC1C2C
C#CC(=O)NC1(C)CC1
CC#CC(C)(C)OC=O
Nc1cc(F)oc(=O)n1
CC1(CC=O)CC=CC1
OCC1(O)OC2CC21
COCC#CC1CCO1
CC([NH-])OC(C)C(C)O
CCCc1cc(N)c[nH]1
C#CC1NC(C)([NH-])CO1
O=C1C(O)C2OC23CC13
N#CC1OCC12CCO2
CC1(C)CC2(CCC2)C[N+]12CC2
C#CC1(C#CC=O)CO1
C1NC12CC1(CO1)C2
CC1(C(N)=O)OCCO1
NC(=O)C1(N)C2CC1N2
c1cnc2ncoc2c1
O=CC1CC23[NH2+]CC12C1[NH2+]C13
[NH-]C1=COC(N)C(O)=C1
CC1(C)CC12CCC([NH-])O2
CC(O)c1ccn(C)n1
O=CC1(O)CC2CC21
O=CCCn1cnnn1
CCc1cc(C#N)c[nH]1
CC1(C#N)C2C3(CO3)C21C
Cn1nc(C=O)nc1N
CC(C#N)OCC1CO1
N#CC1C=CC(CO)O1
CCCC(=O)NCC=O
[NH-][CH+]Oc1cc(N)co1
CC1OC2(CN2)C1C=O
C#CC(=O)C1CC=CC1
CC1C2CC23OCC13C=O
CC(O)C1C2[NH2+]C2C12CC[NH2+]2
O=CC1C2C1(O)C[N+]21CC1
O=C1OCC(C2CO2)O1
C1=COc2ocnc2N1
C([CH3:2])#[C:4][NH:4][C:6]12O[CH:6]1[C:6]21CC1
CNC(=O)c1cnno1
C#CC1OC1C(O)C=O
CC1(O)CCC(=O)CN1
CC1(O)CC12CC1NC1C2
CCOC1CCC(C)[NH2+]1
COC1C2[NH2+]C3([NH2+]C3C)C21
NC1(N)[NH2+]CC2(CC2)C12CCO2
CC(=O)N1C(=O)C2CC21
OC12C=CCC(C1)C2
[NH-]C1OC23CCC2C13
C#CC1(OC)CC(C)O1
O=C1CC2(CC2)CC1O
C1[NH+]2C3C4[NH+]5CC14C51[NH2+]C321
O=C1OC=NCC2CC12
CCC1(C)CC2(CC2)C12CCO2
CC1(C)[NH2+]C2(C)[NH2+]C12C
CC1C2CC(NO)CC12
CC(C)CCC(C)C
N#CC1(C=O)NC2CC21
OCCNc1ncno1
CC1NC1c1ncc[nH]1
C1OCC2COCC12
CCC1(O)CCC[N+]12CC2
COC1CC1C(=O)C#N
N#CC1(O)C2CC2C12CCO2
COC1CC(CO)C1
Oc1cc2c([nH]1)CCN2
O=C1CC2NC12CCO
CC1C(C2CC2)CC12CO2
COC(C)(C)C=O
CC(=O)C1C[NH2+][CH+]O1
CC1OC(CO)C1O
CC(C)CC(=N)NC=O
CC1[NH+]2CC3CC12C3=O
O=CCC1(NC=O)CC1
CN1CC2CC2CC1=O
CC1(C)CC2(C[NH2+]2)C12[CH-]CC[NH2+]2
Cc1ncc(O)n1C
CC1(C)CC2=C(C2)C12CCC2
C1C[NH2+]C2(C1)COC2
[NH-][CH+]OC1C2C3OC3C12
NC1(O)C(=O)C=CC1=O
CCOC1C2OCOC12
CC1C(CNC=O)[NH+]1C
CNC(=N)c1ncno1
CCOc1ccco1
O=CC1(O)CC2(CC2)C1O
COC(C)C1CC(C)C1
CC1(O)C2CC(=O)C21
CC1CC2=C(C2O)C1C
O=C1C=CCNCCC1
O=C1C23CC24C32CCC23C12C(O)C243
Cn1nnc(O)c1CN
CC(C)Cc1cnn[nH]1
CC1[NH2+]C12C[NH2+]C21CCCO1
CC1(C)OC2CC21CO
CC1C(=O)C2C(C)C12
C#CC12CC3[NH2+]C31C1(C[NH2+]C1)C2
C1CC(C23CC(C2)C3)C1
C#Cc1cc(C#C)[nH]n1
C[NH+]1CC1COC(N)=O
C#CC(CC)OCC
CC1OC2CCCC1O2
Cc1ncc(O)cc1O
CC12COC3(COC13)C2
O=CCCC1CCO1
C=NCN
COC1OC2C(C)CC12
C#CC12C3CC3C1[NH+]2C
COC1CC(C)O1
CC1CC1C1CC=CC1
CNc1ncc(CO)o1
CCC12CCC=CC1C2
C#CC12CCC(O)C1N2
C#CC#CC(=O)N1CC1
COC1(C)C(C)C12COC2
NC1C(=O)C=CC1C=O
CNC(=O)C(=O)NC=O
CC1C(NC=O)C1(C)C
CC1=CCOC(C)CC1
C#CC(CC#CC)=NO
CC(C)C1CC(=O)O1
O=C1NC2C(O)CC12
COC1(C)CC(O)(O)C1
CC(CO)OC1CC1
O=C1CCCC2(O)NC12
CCC1C(C)C1C1CC1
O=CC1(C=O)OCCO1
CC1(C#N)CC2OC21
O=CC(=O)C(O)CCO
C[N+]1(C)COC2[NH2+]C21
O=C1CCC2OC1C2=O
NC1(C=O)C=CC(=O)O1
C1CC23C[NH2+]C24[NH2+]C3C14
OC1CC=CC2CCC12
O=c1nc(F)cc(F)o1
C#CC1C(C)(C)C1(C)C
OC1(O)C2C3CCC2C31
CNCC(C#N)NC
N#CC1(C#CC=O)CN1
[NH-]C1CCC2(CO1)CO2
CCC1C(C)C(O)C1C
CC1CC2CCOC1O2
CC12CC(O)(C1)C2(C)O
CC(=NO)C1CC([NH-])O1
Cc1nc(=O)cc(O)o1
N#Cc1nonc1C#N
CC1(C#N)CC(=O)O1
COC1CC2(CC2C)C1O
[NH-]C1=NC(F)=COC1O
[NH-]C12OCCC1CO2
CC1(NO)CCN=CO1
O=C1CC2C(=O)CC2N1
COC1([NH3+])[NH2+]CC(C)[NH2+]1
CCN1C(=O)C2C(C)C21
CC1CC(C(O)C=O)C1
CC1C2C[NH+]3CC3C12
CC1(C2CO2)CC=CC1
C1C2[NH+]1CC21[NH2+]C2[NH2+]C21
CC12COC3C1CCC32
Cn1cccc1C1CO1
O=CC12COC(C1)C2=O
C#CCC(O)C1(C)CN1
CCC1(C=O)OC1C=O
OCc1ccco1
CNC(=O)CC(N)C#N
CC1OC(O)C(=O)C1O
OCC1CC(NO)C1
C1CCC2CC(CC1)O2
CC1(C#N)CC(C=O)O1
CC(=O)C1OC2OC21
CCC1C(O)C12CC(C)C2
CCOC(C)C1CC1O
CC(C=O)C1CC(=O)N1
Cc1ncc(C(=N)N)o1
CC1(O)C(O)CC12CC2
N#CCCC1C=CCO1
C1OCC2C1C1CC3CCC321
C#CCC(C)CCCC
CC1CC1OCCO
N#CC1(C(=N)N)CCO1
c1coc(C2CCO2)c1
CC[NH+]1CC1C
CC(C)OC1CC(O)C1
O=C1C=CC(C2CN2)N1
COC1CCC(C)O1
COC(=O)C1(O)CC1
N#CC1(C[NH+]2CC2)CN1
C[NH+]1CC2(C#N)C(N)C12
CC12OCC1C1CCC13C[NH+]32
OCC12CC3C([NH+]3C1)C21C[NH2+]1
CC([NH-])Oc1ncco1
CC1OCC(=O)NC1[NH-]
CC[NH2+]C1OCCCO1
CC12CC=CCOC1C2
COC12CC3(NC31)O2
CC(=O)N1CCCC1[NH-]
CC1OC2(CCC1=O)CO2
O=C1CC2CCC1(O)N2
CC(C)(C)C1CC1C#N
Cc1ncc(F)[nH]c1=O
CCC1(C=O)OC1CO
CC1C2[NH+]3CC3C12C
N#CC1(O)C2C3CC3C21
C#CCOC1CC2OC12
N#CC1CC=CC1=O
CC12CC=CC1C2
CC12CC1(C=O)CCO2
C1C2C3CC2C2(CC2)C13
COC1CCCCCO1
N#CC1(C=O)CCCO1
CC1CC12NCC([NH-])C2=O
O=CN1C23CC24C32CCC23C12CC234
COC(=O)C(=N)NC=N
CC1C(C)(O)C12CCO2
N#CCNCCC(N)=O
CCC12CC(C)(C1)C2C
C#CCCC(=O)C=O
C1NC2C13CC1OC12O3
CC1(O)CC=C2OC21
COCC#CCC(C)=O
C#Cc1ccc(N)cn1
COC(C#N)CC#N
CCNc1cc(O)co1
OC12CCC1=CCOC2
OCC1C2CCC[NH+]12
[NH-]C1=C(F)ONC=C1
CC12CCC(C)(CC1)O2
C1OC23CCC2(CC3)O1
CC(=O)CC#CCO
C1=CCC2(C1)CC=C1NC12
CC1(N)NC=NCC1=O
CC1(O)[NH+]2C3CC2C31O
C#CC1C2CCCC12
CC1OC(O)C1[NH-]
CC1=CC2CC(O2)C1=O
CC(C)C1C2CCCC21
CCC1(C)OCCO1
CC1=CC(C=O)C(C)C1
N#CC(N)C1NC1CO
C1=C2CC23N=NNC3O1
CC1C=CCCCO1
NC(=O)C12OC1C1OC12
OC1C(O)C1C[NH+]1CC1
CC1C2C3C(CO)C3[NH+]12
COCC1CCO1
C1CC23NC2C2(CN2)C1O3
CN(C)C(=O)NC(N)=O
CC1CC2(C)OC2C1=O
NC1(C(=O)O)CC2OC21
C#CC#Cc1ccc[nH]1
OC1CCC12C1COC2OC1
CC1(C)CC(=O)C12CC2
O=C1CC(O)=CC12CCC2
COC(C=O)(C=O)C=O
OCC1C2CC(O)CC12
COC1CC2(CN2)CC1=O
N#CC1CCO1
[NH-]C1=NCOC(F)=C1O
C[NH2+]CC(=O)C(=O)[O-]
C1C2C3OC2C2(CN2)C13
CC1(C(N)=O)C[NH2+][CH+]O1
Cn1ccc(N)c1O
C#CC1(C)CC[N+]12CC2C
C1C[NH2+]C2(C1)[NH2+]C2C1CN1
CNC(=O)C1CCO1
CC(N)C1(C#N)NC1C
C#Cc1cc(CC)[nH]n1
CCC1OC12CC=CC2
CC(C)[n+]1cnoc1[NH-]
CC(=O)NCC(C)(C)O
C[n+]1cc(C#N)oc1[NH-]
CCC1(C)CC1C(C)=O
O=CC(=O)C#CC1CN1
CCOCC(=O)C(C)C
C[NH2+]C1(C)CC(O)CO1
CC1(CO)CC=CC1
CCC(C)(C)C(C)(C)O
C#CCCc1ncc[nH]1
C#CCCC1NC1C#N
CCC1C(=O)CN1C=O
CNC1=NNON=N1
CC12CCC13CCC3O2
CNC(C#N)COC
C#CC(=O)C(C#C)NC
C[NH2+]C1OC(O)C1C#N
O=CC1CCCN=CO1
C1CC2CC3[NH2+]C34CC[NH2+]C24[NH2+]1
CC12CCCC1(C#N)C2
CCc1cc[nH]n1
N#CCn1ccnc1N
OC12CC3(CCOC13)N2
C#Cc1cc(C#N)[nH]n1
C#CC(=O)CCCC#N
O=CCC1C[NH2+]1
O=C1CCC(C2CO2)N1
OCC12C(O)[NH+]3C1CC32
CC1C2CC(=O)CC12O
CCCCC(C)C1CC1
O=CCC12OC1C1NC12
CC1([NH-])OCC12CC2C#N
C1=CC23CC2OCC3C1
CCOC([NH-])CC#N
C[NH2+]C1(C#N)OCC1C
N#CC1C=CCOC1=O
N#CC(O)(CO)CCO
CC1(O)CCC23CC12CO3
CC1(CC#N)CC(=O)N1
CC1(CO)C2COC1C2
CC12CC3(C=CC1N2)CC3
CC12C[NH+](CCO1)C2[NH-]
OCc1cc(CO)[nH]n1
O=C1C2CC1C1(CN1)N2
CC1CC2C=CC1O2
O=C1CC2=CCCC2O1
CCC#CCC1CCO1
COc1cc(C#N)c[nH]1
OC12CC3OC14CC24O3
CC(C)(C(N)=O)C1CN1
Cc1nc(C)[nH+]c([NH-])n1
CC1(C)NC1(C)CO
OC1CCC(O)C1
C#CC(=O)NCC=O
CCCC1C2COC1C2
C#CCOC([NH-])C(C)O
CC1CC2(CO2)C12CN2
N#CC1(O)C2NCC21O
OC1=CC2(CN2)C(O)C1
N#CC12COC(C1)C2O
[NH-][CH+]OC1CCC(=O)N1
C1OC2=C1C1C3CC1C23
O=C1NC=CC=CN1
O=C1CC(O)(CCO)C1
C1CC1CC1OC2CC12
