# Supplementary material for: t-SMILES: a fragment-based molecular representation framework for de novo ligand design
Source: Nat Commun. 2024 Jun 11;15:4993. doi: 10.1038/s41467-024-49388-6 (PMC11167009; doi:10.1038/s41467-024-49388-6)
Supplement: Supplementary file 4 — Source Data [file 41467_2024_49388_MOESM4_ESM.zip › Soure data/Source data and code for all other graphs/Metrics/Dataset/QM9/Recon/QM9.smi.bfs[24]_smiles_join.csv.rnd2k.csv.re_smils.smi.rnd10000.csv]

C#CC#CC(=O)CC
C#CC#CC(=O)N(C)C
C#CC#CC(=O)N(C)C
C#CC#CC(=O)N1CC1
C#CC#CC(C)(O)CC
C#CC#CC(CO)OC
C#CC#CC(CO)OC
C#CC#CC(O)C#C
C#CC#CC1(C)CC1C
C#CC#CC1(C)CCO1
C#CC#CC1(C)CCO1
C#CC#CC1(CC)CC1
C#CC#CC1CC2OC12
C#CC#CC1C[NH2+][CH+]O1
C#CC#CCC(C)=NO
C#CC#CCC(C)C#C
C#CC#CCC1(C)CO1
C#CC#CCCNC=O
C#CC#CCCNC=O
C#CC#CCNCC#N
C#CC#CCOC(C)=O
C#CC#CCOC(C)=O
C#CC#CCOC1CC1
C#CC#CCOC1CC1
C#CC(=N)NC(=N)C#C
C#CC(=N)NC(=O)CC
C#CC(=N)NC(=O)OC
C#CC(=O)C#CCC=O
C#CC(=O)C#CCC=O
C#CC(=O)C(=N)N(C)C
C#CC(=O)C(=O)C(C)O
C#CC(=O)C(=O)N1CC1
C#CC(=O)C(=O)N1CC1
C#CC(=O)C(=O)OC
C#CC(=O)C(=O)OC
C#CC(=O)C(C#C)C#C
C#CC(=O)C(C)CC=O
C#CC(=O)C(O)CC#N
C#CC(=O)C(O)CC#N
C#CC(=O)C1(C)CC1C
C#CC(=O)C1(C)CN1
C#CC(=O)C1(C)CN1
C#CC(=O)C1(C)CN1
C#CC(=O)C1(C)CN1
C#CC(=O)C1NC1C
C#CC(=O)CC(O)C=O
C#CC(=O)CCCC#N
C#CC(=O)COCC#N
C#CC(=O)N1CC1C#N
C#CC(=O)N1CC1C#N
C#CC(=O)NC(=N)CC
C#CC(=O)NC(=N)N
C#CC(=O)NC(N)=NC
C#CC(=O)NC1CC1O
C#CC(=O)NC1CC1O
C#CC(=O)NC=N
C#CC(=O)NCCC#N
C#CC(=O)NCCC#N
C#CC(=O)NCCC#N
C#CC(=O)NCCO
C#CC(=O)OC(C)C=O
C#CC(=O)c1cc[nH]n1
C#CC(=O)c1cc[nH]n1
C#CC(=O)c1ncco1
C#CC(=O)n1ccnn1
C#CC(=O)n1cnnn1
C#CC(=O)n1ncnn1
C#CC(C#C)C#C
C#CC(C#C)C(C)(C)O
C#CC(C#C)CCC=O
C#CC(C#C)CCOC
C#CC(C#C)CCOC
C#CC(C#C)N(C)C=O
C#CC(C#CC)NC=O
C#CC(C#CC)NC=O
C#CC(C#CC)OCC
C#CC(C#CC)OCC
C#CC(C#CC)O[CH+][NH-]
C#CC(C#CC)O[CH+][NH-]
C#CC(C#CC)O[CH+][NH-]
C#CC(C#N)(CN)OC
C#CC(C#N)(CN)OC
C#CC(C#N)C(C)(C)C
C#CC(C#N)C(C)(C)C
C#CC(C#N)C(C)OC
C#CC(C#N)C1(C)CC1
C#CC(C#N)C1(C)CC1
C#CC(C#N)C1CC1C
C#CC(C#N)CCC=O
C#CC(C#N)NC(N)=O
C#CC(C#N)NC(N)=O
C#CC(C#N)NC1CC1
C#CC(C#N)NC1CC1
C#CC(C#N)OC(C)[NH-]
C#CC(C#N)OC(C)[NH-]
C#CC(C#N)[NH+](C)CC
C#CC(C(C)=O)C(C)O
C#CC(C(C)O)[NH+]1CC1
C#CC(C(N)=O)C(N)=O
C#CC(C)(C#C)C#CC
C#CC(C)(C#N)C#N
C#CC(C)(C#N)C#N
C#CC(C)(C#N)C#N
C#CC(C)(C#N)C(C)O
C#CC(C)(C#N)OC
C#CC(C)(C)C(C)=O
C#CC(C)(C)C=O
C#CC(C)(C)C=O
C#CC(C)(C)C=O
C#CC(C)(C)CC(C)O
C#CC(C)(C)CC(C)O
C#CC(C)(C)COC
C#CC(C)(C)OC(C)[NH-]
C#CC(C)(C=O)C1CC1
C#CC(C)(C=O)C1CC1
C#CC(C)(C=O)C1CC1
C#CC(C)(C=O)CCC
C#CC(C)(C=O)[NH+]1CC1
C#CC(C)(CC)C(C)C
C#CC(C)(CC)C(C)C
C#CC(C)(CC)OC
C#CC(C)(CCC)OC
C#CC(C)(CCC)OC
C#CC(C)(CCC)OC
C#CC(C)(CO)NC=O
C#CC(C)(N)C(=O)OC
C#CC(C)(N)C(=O)OC
C#CC(C)(N)C(=O)OC
C#CC(C)(O)C(C)(C)C
C#CC(C)(O)C1(C)CO1
C#CC(C)(O)C1CC1
C#CC(C)(O)CCCC
C#CC(C)(O)CCCO
C#CC(C)C(=O)CCC
C#CC(C)C(C)=NO
C#CC(C)C(C)C(C)=O
C#CC(C)C(C)C(C)=O
C#CC(C)C(C)CC#N
C#CC(C)C(C)O[CH+][NH-]
C#CC(C)C(C)O[CH+][NH-]
C#CC(C)C(C=O)CC
C#CC(C)C(CC)CC
C#CC(C)C(CC)CC
C#CC(C)C(O)C1CC1
C#CC(C)C(O)C1CN1
C#CC(C)C1(C)CCO1
C#CC(C)C1CC(=O)N1
C#CC(C)C1CC(O)O1
C#CC(C)C1CC(O)O1
C#CC(C)C1CC2NC21
C#CC(C)C1CC2NC21
C#CC(C)CNCC#N
C#CC(C)COC1CC1
C#CC(C)OC
C#CC(C)OC(=O)C=O
C#CC(C)OC(=O)C=O
C#CC(C)OC(C)C#C
C#CC(C)OC1(C)CC1
C#CC(C)OCC
C#CC(C)OCCC#N
C#CC(C)OCCC#N
C#CC(C)OCCC#N
C#CC(C)c1cc[nH]n1
C#CC(C)c1ncc[nH]1
C#CC(C)c1ncco1
C#CC(C)c1ncco1
C#CC(C)n1cncn1
C#CC(C=O)C(C)=O
C#CC(C=O)C(C)=O
C#CC(C=O)C(C)=O
C#CC(C=O)C(O)CC
C#CC(C=O)C1CC1O
C#CC(C=O)C=O
C#CC(C=O)COC
C#CC(C=O)NCC
C#CC(C=O)NCC
C#CC(C=O)OC
C#CC(C=O)OC(C)[NH-]
C#CC(C=O)O[CH+][NH-]
C#CC(CC#N)C(C)O
C#CC(CC#N)OCC
C#CC(CC#N)OCC
C#CC(CC(C)=O)OC
C#CC(CC)(CC)CC
C#CC(CC)(CC)CO
C#CC(CC)(CC)CO
C#CC(CC)C(C)C
C#CC(CC)CCC#N
C#CC(CC)OCC#N
C#CC(CC)OCCO
C#CC(CC=O)C(N)=O
C#CC(CC=O)C1CN1
C#CC(CCC)COC
C#CC(CCO)C(C)O
C#CC(CO)C(=O)C=O
C#CC(CO)C(O)C=O
C#CC(CO)CC=O
C#CC(CO)CC=O
C#CC(CO)CO
C#CC(CO)CO
C#CC(CO)NC=O
C#CC(CO)OC(C)[NH-]
C#CC(COC)OC
C#CC(COCC)OC
C#CC(N)(C#C)C#C
C#CC(N)(C#C)C#C
C#CC(N)(C#N)C(=N)N
C#CC(N)(C#N)C(=N)N
C#CC(N)(C#N)CC#N
C#CC(N)(C#N)CC#N
C#CC(N)C(=O)NCC
C#CC(N)C(=O)OCC
C#CC(N)C(N)C(N)=O
C#CC(N)c1ncno1
C#CC(N)c1nnon1
C#CC(O)(C#C)C(C)=O
C#CC(O)(C#C)CC=O
C#CC(O)(C#C)CCO
C#CC(O)(C#N)C1CN1
C#CC(O)(C#N)C1CN1
C#CC(O)(C#N)C1CN1
C#CC(O)(C=O)C(C)C
C#CC(O)(C=O)CC=O
C#CC(O)(CO)COC
C#CC(O)(CO)COC
C#CC(O)C#CC(C)O
C#CC(O)C(=O)N(C)C
C#CC(O)C(C#N)NC
C#CC(O)C(C#N)NC
C#CC(O)C(C#N)NC
C#CC(O)C(C)(C)C
C#CC(O)C(C)C#N
C#CC(O)C(C=O)CO
C#CC(O)C(C=O)CO
C#CC(O)C(O)C#C
C#CC(O)C(O)CC
C#CC(O)C1(CC)CC1
C#CC(O)C1(CO)CN1
C#CC(O)C12[NH2+]CC1[NH2+]2
C#CC(O)C1CC(C)C1
C#CC(O)C1CC(O)O1
C#CC(O)C1CC(O)O1
C#CC(O)C1CC1C=O
C#CC(O)C1CC=CC1
C#CC(O)CC(N)C#N
C#CC(O)CC(O)C=O
C#CC(O)C[NH2+][CH+]OC
C#CC(O)c1ccc[nH]1
C#CC(O)c1ccc[nH]1
C#CC(O)c1cnno1
C#CC(OC)C(=O)C#N
C#CC(OC)C(=O)C#N
C#CC(OC)C(=O)C#N
C#CC(OC)C(C)(C)C
C#CC(OC)C(C)(C)C
C#CC(OC)C(N)C#N
C#CC(OC)C([NH-])OC
C#CC(OC)C1CO1
C#CC1(C#C)C2CCC21
C#CC1(C#C)CC1
C#CC1(C#C)CCCC1
C#CC1(C#C)CN[CH+][NH2+]1
C#CC1(C#C)NC1C
C#CC1(C#C)NC1CC
C#CC1(C#CC)CO1
C#CC1(C#CCC)CO1
C#CC1(C#N)CC(=O)C1
C#CC1(C#N)CC(=O)O1
C#CC1(C#N)CC(O)C1
C#CC1(C#N)CC(O)C1
C#CC1(C#N)CC([NH-])O1
C#CC1(C#N)CC([NH3+])[NH2+]1
C#CC1(C#N)CCC12CN2
C#CC1(C#N)CCCO1
C#CC1(C#N)NCC[NH2+]1
C#CC1(C#N)OC1CC
C#CC1(C#N)[NH2+]CCO1
C#CC1(C(C)=O)CC1O
C#CC1(C(C)=O)OC1C
C#CC1(C(C)C#N)CN1
C#CC1(C(C)O)CC1O
C#CC1(C(C)OC)CN1
C#CC1(C(N)=O)CC1
C#CC1(C(N)=O)OC1C
C#CC1(C(N)C#N)CN1
C#CC1(C)C(=O)CC12CO2
C#CC1(C)C(C)C12CCO2
C#CC1(C)C(C)C1CO
C#CC1(C)C(C)C1OC
C#CC1(C)C2CC(C)[NH+]21
C#CC1(C)C2CCC1O2
C#CC1(C)C2COC1C2
C#CC1(C)C2COC1C2
C#CC1(C)C2COC1C2
C#CC1(C)C2COC1C2
C#CC1(C)C2COC1C2
C#CC1(C)C2COC21
C#CC1(C)C2C[NH+]1C2
C#CC1(C)C2OC([NH-])C21
C#CC1(C)C2OC([NH-])C21
C#CC1(C)C=CC(=O)N1
C#CC1(C)C=CCOC1
C#CC1(C)C=CCOC1
C#CC1(C)C=CCOC1
C#CC1(C)CC(=O)N1
C#CC1(C)CC(=O)O1
C#CC1(C)CC(C#N)N1
C#CC1(C)CC(C=O)C1
C#CC1(C)CC(C=O)O1
C#CC1(C)CC(O)(O)C1
C#CC1(C)CC12CCO2
C#CC1(C)CC1C1CC1
C#CC1(C)CC2(CC2)C1O
C#CC1(C)CC2(CN2)C1C
C#CC1(C)CC2NC21
C#CC1(C)CC2OC2C1
C#CC1(C)CC2OC2C1
C#CC1(C)CC2OCC21
C#CC1(C)CC=CC1
C#CC1(C)CC=CC1
C#CC1(C)CC=CC1
C#CC1(C)CC=CC1O
C#CC1(C)CC=CC1O
C#CC1(C)CC=CC1O
C#CC1(C)CCC(C)O1
C#CC1(C)CCC([NH-])O1
C#CC1(C)CCC2(CC2)O1
C#CC1(C)CCC2OC21
C#CC1(C)CCCCO1
C#CC1(C)NC1(C)C
C#CC1(C)NC1(C)C#C
C#CC1(C)NC1(C)CO
C#CC1(C)OC1CC=O
C#CC1(C)OC2C(O)C21
C#CC1(C)OC2C(O)C21
C#CC1(C)OCC(=O)O1
C#CC1(C)OCC(=O)O1
C#CC1(C)OCC(=O)O1
C#CC1(C)OCCC1=O
C#CC1(C)OCCC1=O
C#CC1(C)OCCO1
C#CC1(C)[NH2+]C(=O)C12C[NH2+]2
C#CC1(C)[NH2+]C2[NH2+]C21O
C#CC1(C)[NH2+]C2[NH2+]C21O
C#CC1(C2CC2C)CO1
C#CC1(C2CN2)CO1
C#CC1(C2C[NH+]2C)CO1
C#CC1(C=O)C(C)C1C
C#CC1(C=O)CC=CC1
C#CC1(C=O)CC=CC1
C#CC1(C=O)NC1CC
C#CC1(C=O)NC1CC
C#CC1(C=O)[NH2+]CC1[NH3+]
C#CC1(CC)CC(=O)C1
C#CC1(CC)CC(=O)N1
C#CC1(CC)CC=CC1
C#CC1(CC)CC=CC1
C#CC1(CC)CC=CC1
C#CC1(CC)CC=CC1
C#CC1(CC)CCCO1
C#CC1(CC)NC1C=O
C#CC1(CC)NC1C=O
C#CC1(CC)OC2CC21
C#CC1(CC)OCCO1
C#CC1(CCC)CC1
C#CC1(CCC)C[NH+]1C
C#CC1(CCCC)CN1
C#CC1(CNC=O)CC1
C#CC1(CO)CC=CC1
C#CC1(CO)NCC[NH2+]1
C#CC1(CO)NCC[NH2+]1
C#CC1(COCC)CO1
C#CC1(CO[CH+][NH-])CC1
C#CC1(C[NH+]2CC2)CO1
C#CC1(N)C(C)C1C#N
C#CC1(N)NC(N)C1=O
C#CC1(NC=O)CC1O
C#CC1(NCC#N)CC1
C#CC1(NO)CC=CC1
C#CC1(NO)CC=CC1
C#CC1(O)C(C)C1C
C#CC1(O)C(O)C1(C)C
C#CC1(O)C2OC1C2O
C#CC1(O)C=CNC1=O
C#CC1(O)CC(=O)C1O
C#CC1(O)CC(C)(C)C1
C#CC1(O)CC(C)(O)C1
C#CC1(O)CC(C)C12CN2
C#CC1(O)CC1C(C)=O
C#CC1(O)CC1OCC
C#CC1(O)CC2(CC2)C1
C#CC1(O)CC2(C[NH2+]C2)C12C[NH2+]2
C#CC1(O)CC2(O)NC12
C#CC1(O)CC2=C(C1)O2
C#CC1(O)CC2C(C)C21
C#CC1(O)CC2NC2C1
C#CC1(O)CC=CC1O
C#CC1(O)CCC(=O)C1
C#CC1(O)CCC(=O)N1
C#CC1(O)CCC(=O)N1
C#CC1(O)CCCC1=O
C#CC1(O)OCC1CC
C#CC1(O)OCC1CC
C#CC1(O)OCCCO1
C#CC1(O)OCCCO1
C#CC1(OC)CC2OC21
C#CC1(OC)CC=CC1
C#CC1(OC)CC=CC1
C#CC1(OC)CC=CC1
C#CC1(OC)CCC1
C#CC1([NH-])C=CC(=O)O1
C#CC1([NH-])CC(=O)CO1
C#CC1([NH-])CC2(CN2)O1
C#CC1([NH-])COC=C1N
C#CC1([NH-])OC=C([NH-])O1
C#CC1([NH-])OC=CO1
C#CC1([NH-])OCCCO1
C#CC12C(C)C1[NH2+]C21C[NH2+]1
C#CC12C34C(C)C3C13C1(CO1)C423
C#CC12C34CC3C13C1(CO1)C423
C#CC12C3CC3C1[NH+]2C
C#CC12C3NC3C1[NH+]2C
C#CC12C=CC(=O)N1C2
C#CC12C=CC(OC1)O2
C#CC12CC(C#N)(C1)C2
C#CC12CC(C)(C1)C2
C#CC12CC(C)(C1)C2C
C#CC12CC(C)(C1)C2C
C#CC12CC(C)(C1)C2O
C#CC12CC(C)(C1)C2O
C#CC12CC(C)=CC1N2
C#CC12CC(C)=CC1N2
C#CC12CC(C)C1N2
C#CC12CC(C)C1N2
C#CC12CC(CCO1)C2
C#CC12CC(NO)(C1)C2
C#CC12CC(O)(C1)C2=O
C#CC12CC(O)C1(C)N2
C#CC12CC(O)C13CC3O2
C#CC12CC(OC)(C1)C2
C#CC12CC(OC)(C1)N2
C#CC12CC13C(C)[NH2+]C3[NH2+]2
C#CC12CC1C(C=O)O2
C#CC12CC1C(O)C2C
C#CC12CC1CN=CO2
C#CC12CC1N[CH+][NH2+]2
C#CC12CC1N[CH+][NH2+]2
C#CC12CC1[NH2+][CH+]O2
C#CC12CC1[NH2+][CH+]O2
C#CC12CC1[NH2+][CH+]O2
C#CC12CC3(CC3)C1C1CCC12
C#CC12CC3(CC3)C1C1CCC12
C#CC12CC3(C[NH2+]3)C1(C)C[NH2+]2
C#CC12CC3(C[NH2+]3)CC1C[NH2+]2
C#CC12CC3(O)C1CC32
C#CC12CC3CC31[NH2+]C2[NH3+]
C#CC12CC3CC31[NH2+]C2[NH3+]
C#CC12CC3NC31N2
C#CC12CC3OC1C3C2
C#CC12CC3OC3C1O2
C#CC12CC3OC3[NH+]1C2
C#CC12CC=C3CC31CC2
C#CC12CC=CC1C2C
C#CC12CC=CC1C2O
C#CC12CC=CC1CO2
C#CC12CC=CC1CO2
C#CC12CC=CC1N2
C#CC12CC=CC1N2
C#CC12CCC(O)C1N2
C#CC12CCC(O)C1N2
C#CC12CCC(O)C1N2
C#CC12CCC(OC1)O2
C#CC12CCC1(NO)N2
C#CC12CCC1(NO)N2
C#CC12CCC1(NO)N2
C#CC12CCC1C(C)O2
C#CC12CCC1C1(CC1)O2
C#CC12CCC1O2
C#CC12CCOC1CC2
C#CC12CNC1(C)CN2
C#CC12CNC1(C)CN2
C#CC12COC(C1)C2C
C#CC12COC13CC3C2C
C#CC12COC1C(=O)C2
C#CC12COC1C(=O)C2
C#CC12COC1C2C#N
C#CC12COC1C2CO
C#CC12C[NH+](C1)C2
C#CC12C[NH+](C1)C2C#N
C#CC12C[NH2+]C1(C#C)[NH2+]2
C#CC12C[NH2+]C1C1(O)[NH2+]C21
C#CC12C[NH2+]C1C1(O)[NH2+]C21
C#CC12C[NH2+][CH+][NH+]1C2
C#CC12NC1C1(C)NC12
C#CC12NC1C1(C)NC12
C#CC12NC1C1C(C)C12
C#CC12NC1C1C(C)C12
C#CC12NC1C1C(O)C12
C#CC12NC1C1C(O)C12
C#CC12NC1C1C(O)C12
C#CC12NC1CC(C)O2
C#CC12NC1CC(C)O2
C#CC12NC1CC(C)O2
C#CC12NC1CC(C)O2
C#CC12NC3(CC3)C1NC2=O
C#CC12OC(C)C1C2C
C#CC12OC(C)C1C2C
C#CC12OC(C)C1C2C
C#CC12OC1C1C(C)C12
C#CC12OC1C=CC2=O
C#CC12OC1CC2=O
C#CC12OC1CC2O
C#CC12OC3C1OC32
C#CC12OCCC1([NH-])O2
C#CC12OCCC1C2C
C#CC12[NH2+]C(C)C1[NH2+]2
C#CC12[NH2+]C(O)C13CC3[NH2+]2
C#CC12[NH2+]C(O)C13CC3[NH2+]2
C#CC12[NH2+]C([NH3+])C1CO2
C#CC12[NH2+]C1C1(CC(O)[NH2+]1)[NH2+]2
C#CC12[NH2+]C1C1(CC(O)[NH2+]1)[NH2+]2
C#CC12[NH2+]C1C1C[NH2+]C12C
C#CC12[NH2+]C3(C[NH2+]3)CC1O2
C#CC12[NH2+]CCOC1[NH2+]2
C#CC1=CC2COC1C2
C#CC1C(=O)C=CC1C
C#CC1C(=O)C=CC1C
C#CC1C(=O)C=CC1C
C#CC1C(C#N)C1CO
C#CC1C(C#N)C1NC
C#CC1C(C#N)C[NH+]1C
C#CC1C(C#N)C[NH+]1C
C#CC1C(C)(C)C1(C)C
C#CC1C(C)C1(C)C#N
C#CC1C(C)C12CC([NH-])O2
C#CC1C(C)C1C(N)=O
C#CC1C(C)C1COC
C#CC1C(C)C2(CC2)C1O
C#CC1C(C)C2NC12C
C#CC1C(C)CC1OC
C#CC1C(C)[NH+]1C1CC1
C#CC1C(O)C1(C)C
C#CC1C(O)C1(C)C
C#CC1C(O)C1(C)C#C
C#CC1C(O)C1(O)CO
C#CC1C(O)C12CCCO2
C#CC1C(O)C12CCO2
C#CC1C(O)C1CCO
C#CC1C(O)C1OCC
C#CC1C(O)CCC12CC2
C#CC1C2(CCC13CN3)CN2
C#CC1C23C45CCC42C2C13[N+]21CC51
C#CC1C2C3C(C)C3C12
C#CC1C2C3CC2[NH+]13
C#CC1C2C3NC3C12
C#CC1C2C3OC3C12
C#CC1C2C3OC3C12
C#CC1C2C=CC1C2O
C#CC1C2C=CC1CC2
C#CC1C2C=CC1OC2
C#CC1C2C=CC1OC2
C#CC1C2C=CC1[NH+]2C
C#CC1C2C=CC1[NH+]2C
C#CC1C2C=CCC[NH+]12
C#CC1C2CC(=O)C1N2
C#CC1C2CC(C)C12
C#CC1C2CC(C)C12
C#CC1C2CC(C)CC12
C#CC1C2CC(O)CC12
C#CC1C2CC(O)CC12
C#CC1C2CC3(C[NH2+]C3)C23[NH2+]C13
C#CC1C2CCC12C#C
C#CC1C2CCC1C2O
C#CC1C2CCCC12
C#CC1C2CCCC12
C#CC1C2COCC1O2
C#CC1C2OC(=O)OC12
C#CC1C2OC([NH2+]C)C12
C#CC1C2OC3CC312
C#CC1C2OCCOC12
C#CC1C2OCCOC12
C#CC1C2OCCOC12
C#CC1C2OCOC12
C#CC1C2OCOC12
C#CC1C2OCOC12
C#CC1C2[NH2+]C(=O)C23C[NH+]13
C#CC1C2[NH2+]C23[NH2+]C(C)C13
C#CC1C2[NH2+][CH+]OC12
C#CC1C2[NH2+][CH+]OC12
C#CC1C=CC(=O)N1
C#CC1C=CC(=O)N1
C#CC1C=CC(=O)N1
C#CC1C=CC(=O)N1
C#CC1C=CC(=O)N1
C#CC1C=CC(=O)N1
C#CC1C=CC(C#C)O1
C#CC1C=CC(C)O1
C#CC1C=CC(C=O)O1
C#CC1C=CC(C=O)O1
C#CC1C=CC(CO)O1
C#CC1C=CC(CO)O1
C#CC1C=CC(CO)O1
C#CC1C=CC(CO)O1
C#CC1C=CC=CCO1
C#CC1C=CC=CCO1
C#CC1C=CCN1C=O
C#CC1C=CCNC1=O
C#CC1C=CCNC1=O
C#CC1C=CCOC1
C#CC1C=CCOC1
C#CC1C=CCOC1=O
C#CC1C=CCOC1=O
C#CC1C=CNC(=O)O1
C#CC1C=CNC(=O)O1
C#CC1CC(=O)C1CC
C#CC1CC(=O)C2(CN2)N1
C#CC1CC(=O)C2(CN2)N1
C#CC1CC(=O)CC12CO2
C#CC1CC(=O)CC12CO2
C#CC1CC(C#C)C1
C#CC1CC(C#C)O1
C#CC1CC(C#C)O1
C#CC1CC(C#N)C1O
C#CC1CC(C(N)=O)C1
C#CC1CC(C)(C)C1=O
C#CC1CC(C)(C)C1=O
C#CC1CC(C)(C)C1C
C#CC1CC(C)(C)C1C
C#CC1CC(C)(C=O)O1
C#CC1CC(C)(CO)C1
C#CC1CC(C)(O)C1=O
C#CC1CC(C)(OC)O1
C#CC1CC(C)=CC12CC2
C#CC1CC(C)C12CC2
C#CC1CC(C)CC1C
C#CC1CC(C)CC1C
C#CC1CC(C2CN2)O1
C#CC1CC(C2CO2)O1
C#CC1CC(C=O)C12CO2
C#CC1CC(C=O)[N+]12CC2
C#CC1CC(C=O)[N+]12CC2
C#CC1CC(O[CH+][NH-])N1
C#CC1CC(O[CH+][NH-])N1
C#CC1CC([NH+](C)C)O1
C#CC1CC([NH-])O1
C#CC1CC1(C#C)CC
C#CC1CC1(C)C
C#CC1CC1(C)C
C#CC1CC1(C)CC
C#CC1CC1(C)CC
C#CC1CC1(C)CC
C#CC1CC1(C)NC=O
C#CC1CC1(C)O[CH+][NH-]
C#CC1CC1(O)C=O
C#CC1CC1(O)C=O
C#CC1CC12CCC(C)O2
C#CC1CC1C(C)CO
C#CC1CC1C(C)CO
C#CC1CC1C(C)CO
C#CC1CC1C1CCO1
C#CC1CC1CC(C)O
C#CC1CC2(CC2)C2(CC[NH2+]2)[NH2+]1
C#CC1CC2(CC2)[N+]12CCC2C
C#CC1CC2(CC2)[N+]12CCC2C
C#CC1CC2(CCO2)C1O
C#CC1CC2(CN2)C12CN2
C#CC1CC2(CN[CH+][NH2+]2)C1
C#CC1CC2(CO2)C1NO
C#CC1CC2(COC2)C1
C#CC1CC2(COC2)C12CCC2
C#CC1CC2(COC2)C12CCC2
C#CC1CC2(C[NH+]2C)C1=O
C#CC1CC2C(C)C12
C#CC1CC2C1C2(C)C
C#CC1CC2CC12OC
C#CC1CC=C(C)C1C
C#CC1CC=CC1(O)O
C#CC1CC=CC12CCO2
C#CC1CC=CC1=O
C#CC1CC=CC1=O
C#CC1CC=CC1=O
C#CC1CCC(C#C)O1
C#CC1CCC(O)CC1
C#CC1CCC(O)CC1
C#CC1CCC(O)CC1
C#CC1CCC(O)CC1
C#CC1CCC(O)O1
C#CC1CCC(O)O1
C#CC1CCC1(C)C#C
C#CC1CCC1(O)NO
C#CC1CCC1(O)O
C#CC1CCC1(O)O
C#CC1CCC12CCO2
C#CC1CCC2(C)C[NH+]12
C#CC1CCC2(CN2)C1C
C#CC1CCC2(CN2)O1
C#CC1CCC2(CN2)O1
C#CC1CCC2CC2O1
C#CC1CCC2OC12O
C#CC1CCC=C2NC21
C#CC1CCC=CC12CC2
C#CC1CCC=CC12CC2
C#CC1CCCCCC1
C#CC1CCNC(=O)O1
C#CC1CNC(=O)CO1
C#CC1CNC(=O)CO1
C#CC1CNC([NH-])CO1
C#CC1CNC([NH-])CO1
C#CC1CN[CH+][N+]1(C)C
C#CC1COC2CC2O1
C#CC1COCC(C)O1
C#CC1C[CH-]C2(CCC2)C12CC2
C#CC1C[N+]12CC1CCC12
C#CC1C[NH+]1CC
C#CC1C[NH+]1CC
C#CC1C[NH+]1CC
C#CC1C[NH+]1CC
C#CC1C[NH2+][CH+][N+]12CC2C
C#CC1NC(C=O)C12CC2
C#CC1NC1(C#N)CO
C#CC1NC1CC(C)O
C#CC1NC1CCCO
C#CC1NC=NN1
C#CC1NC=NN1
C#CC1NCC(=O)O1
C#CC1OC(=O)C2NC12
C#CC1OC(C#C)C1O
C#CC1OC(C)C12CC2O
C#CC1OC(C)C12CCC2
C#CC1OC1(C#N)CN
C#CC1OC1(C)C1CC1
C#CC1OC1(C)CC
C#CC1OC1(C)CCC
C#CC1OC1(C)CCC
C#CC1OC1C(C)CO
C#CC1OC1C1CC1O
C#CC1OC1C1CC1O
C#CC1OC1C1CC1O
C#CC1OC1CC(N)=O
C#CC1OC1CC1CC1
C#CC1OC1CC1CC1
C#CC1OC1CCOC
C#CC1OC1CNC=O
C#CC1OC1CNC=O
C#CC1OC1CO
C#CC1OC2(CC2)C1C#C
C#CC1OC2(CC2)C1C#C
C#CC1OC2(CO2)CC1=O
C#CC1OC2C(=O)CC12
C#CC1OC2C(C=O)C12
C#CC1OC2C(C=O)C12
C#CC1OC2C(CO)C12
C#CC1OC2C1C2(C)O
C#CC1OC2CC2C1C
C#CC1OC2CC3(CO3)C12
C#CC1OC2CC3(CO3)C12
C#CC1OC2CC3NC312
C#CC1OC2OC12
C#CC1OC=CO1
C#CC1OC=CO1
C#CC1OC=CO1
C#CC1OC=NCC1=O
C#CC1OC=NCC1=O
C#CC1OC=NCC1=O
C#CC1OC=NCCO1
C#CC1OCC2CC21
C#CC1OCC=CCO1
C#CC1OCCC(=O)O1
C#CC1OCCC(=O)O1
C#CC1OCCC(=O)O1
C#CC1OCCC1(C)C
C#CC1OCCCCO1
C#CC1OCCCCO1
C#CC1[NH+](C)C1(C)C#C
C#CC1[NH+](C)C1(C)C#C
C#CC1[NH+](C)C1(C)CC
C#CC1[NH+]2CC1(C#C)C2
C#CC1[NH2+]C(O)C12[NH2+]C2C
C#CC1[NH2+]C12CC(C#N)[NH2+]2
C#CC1[NH2+]C12CC(C#N)[NH2+]2
C#CC1[NH2+]C12[NH2+]C1CC2C1
C#CC1[NH2+]CC12[NH2+]C2(C)C
C#CC1[NH2+]CC12[NH2+]C2(C)C
C#CCC#CC(=O)C=O
C#CCC#CC(C)C=O
C#CCC#CC(N)=O
C#CCC#CC(N)=O
C#CCC#CC(O)C#C
C#CCC#CC1OC1C
C#CCC#CCC=O
C#CCC#CCCCC
C#CCC#CCOC=O
C#CCC(=N)N(C)C=O
C#CCC(=O)C(C)(C)C
C#CCC(=O)C(F)(F)F
C#CCC(=O)C(F)(F)F
C#CCC(=O)COC
C#CCC(=O)CO[CH+][NH-]
C#CCC(=O)OCC=O
C#CCC(C#C)C#C
C#CCC(C#C)OCC
C#CCC(C#C)OCC
C#CCC(C)(C#N)C=O
C#CCC(C)(C#N)C=O
C#CCC(C)(C#N)CC
C#CCC(C)(C)C=O
C#CCC(C)C(=O)CC
C#CCC(C)OC(C)=O
C#CCC(C)OC(C)[NH-]
C#CCC(C=O)C(C)O
C#CCC(C=O)C(C)O
C#CCC(C=O)CC=O
C#CCC(CC=O)=NO
C#CCC(CC=O)=NO
C#CCC(CN)C(=O)O
C#CCC(CO)NC=O
C#CCC(CO)NC=O
C#CCC(CO)NC=O
C#CCC(N)(C#N)C#N
C#CCC(O)(C#C)C=O
C#CCC(O)(C=O)CO
C#CCC(O)(C=O)CO
C#CCC(O)C(=O)NC
C#CCC(O)CC#N
C#CCC(O)CC#N
C#CCC(O)CCC
C#CCC1(C(C)=O)CC1
C#CCC1(C(C)=O)CC1
C#CCC1(C(C)C)CC1
C#CCC1(C(C)C)CC1
C#CCC1(C)CC(=O)N1
C#CCC1(C)CC=CC1
C#CCC1(C)CC=CC1
C#CCC1(C)CC=CC1
C#CCC1(C)CC=CC1
C#CCC1(C)C[NH+]1C
C#CCC1(C)NC1C#C
C#CCC1(C2CO2)CO1
C#CCC1(C=O)CC1
C#CCC1(C=O)CC1C
C#CCC1(C=O)CC1C
C#CCC1(CO)CC1C
C#CCC1(O)CC(=O)O1
C#CCC1(O)CC(C)C1
C#CCC1(O)CC(C)O1
C#CCC1(O)CC1O
C#CCC1(O)CC1O
C#CCC1(O)CCC1O
C#CCC12CC(C)(C1)C2
C#CCC12CC(C1)C2
C#CCC12CC=CC1O2
C#CCC12COCC1C2
C#CCC12COCC1C2
C#CCC12C[NH2+]C13CC3[NH2+]2
C#CCC12NCC1CO2
C#CCC12NCC1CO2
C#CCC1C(C#C)[NH+]1C
C#CCC1C(CO)[NH+]1C
C#CCC1C(CO)[NH+]1C
C#CCC1C(O)C1O
C#CCC1C2C3OC3C12
C#CCC1C2C3OC3C12
C#CCC1C=CC(=O)N1
C#CCC1CC(=O)C1C
C#CCC1CC(=O)O1
C#CCC1CC(C#C)O1
C#CCC1CC(C#N)O1
C#CCC1CC(OC)O1
C#CCC1CC(OC)O1
C#CCC1CC([NH-])O1
C#CCC1CC1(C)C
C#CCC1CC1(C)C#C
C#CCC1CC12CCOC2
C#CCC1CC1C#CC
C#CCC1CC2CCC12
C#CCC1CCC(=O)O1
C#CCC1CCC(C)O1
C#CCC1CCC(O)C1
C#CCC1CCOC=N1
C#CCC1COC(N)[NH2+]1
C#CCC1C[N+]12CCC2O
C#CCC1NC1C1CO1
C#CCC1OC1C#CC
C#CCC1OC1CC#N
C#CCC1OC1CC#N
C#CCC1OC1CC#N
C#CCC1OC2C(C)C12
C#CCCC#CCC#N
C#CCCC#CCC#N
C#CCCC#CCC#N
C#CCCC(=O)C(=N)N
C#CCCC(=O)C(=N)N
C#CCCC(=O)C=O
C#CCCC(=O)CC#N
C#CCCC(=O)CO
C#CCCC(C#C)C=O
C#CCCC(C)(C)C#N
C#CCCC(C)C#CC
C#CCCC(C)C#CC
C#CCCC(C)NC=O
C#CCCC(C=O)CO
C#CCCC([NH-])OCC
C#CCCC1(C)CCO1
C#CCCC1(C)CCO1
C#CCCC1(C)CCO1
C#CCCC1(C)C[NH+]1C
C#CCCC1(C)OC1C
C#CCCC1(C)OC1C
C#CCCC1(C)OC1C
C#CCCC1C2COC12
C#CCCC1CC(C)C1
C#CCCC1CC(C)C1
C#CCCC1CC(C)C1
C#CCCC1CO1
C#CCCCC#N
C#CCCCC#N
C#CCCCCC#CC
C#CCCCCC(C)C
C#CCCCCC(C)C
C#CCCCCC(C)C
C#CCCCCOCC
C#CCCN(C=O)CC
C#CCCOC(=O)C#N
C#CCCOC(=O)C#N
C#CCCOC(C)[NH-]
C#CCCOC1CC1C
C#CCCOCC#N
C#CCC[NH+]1CC1
C#CCCc1ncno1
C#CCN(C=O)CCO
C#CCNC(=O)COC
C#CCNC(=O)COC
C#CCNC(C#N)=NC
C#CCNC(C)CC#N
C#CCNC1OC2CC21
C#CCNC1OC2CC21
C#CCNCC(=O)O
C#CCNCC(=O)O
C#CCNc1ccco1
C#CCNc1ccon1
C#CCNc1ccon1
C#CCOC(=O)NC
C#CCOC(=O)NC
C#CCOC(=O)NC=O
C#CCOC(C#N)[NH2+]C
C#CCOC(C#N)[NH2+]C
C#CCOC(N)=O
C#CCOC1CC(O)C1
C#CCOC1CC1(C)C
C#CCOC1OC2CC21
C#CCOCC(O)C#N
C#CCOCC(O)C#N
C#CCOCC1CCC1
C#CCOCC1CN1
C#CCOCC1NC1C
C#CCOCCC(C)O
C#CC[NH+]1C([NH-])CC1O
C#CC[NH+]1C2CCC21
C#CC[NH+]1CC1(C)C#N
C#CC[NH+]1CC1(C)CO
C#CC[NH+]1CC1C
C#CC[NH2+]C1CC(N)O1
C#CC[NH2+]C1OC=CO1
C#CC[NH2+]C1OC=CO1
C#CCc1c[nH]c(=O)o1
C#CCc1cc(N)c[nH]1
C#CCc1cc(N)on1
C#CCc1cc[nH]n1
C#CCc1ccn(C)n1
C#CCc1cnccn1
C#CCc1ncc(C)o1
C#CCc1ncc(O)[nH]1
C#CCn1cn[nH]c1=O
C#CCn1ncc(C)n1
C#C[CH2+]
C#C[CH:2]1[CH2:3][N+]2(CC2)[C:5]1(C)C
C#Cc1[nH]c(C)cc1N
C#Cc1[nH]c(C)cc1N
C#Cc1[nH]c(N)cc1C
C#Cc1[nH]cc(O)c1N
C#Cc1[nH]cc(O)c1N
C#Cc1cc(C#C)[nH]n1
C#Cc1cc(C#C)on1
C#Cc1cc(C#N)[nH]n1
C#Cc1cc(C#N)[nH]n1
C#Cc1cc(C#N)[nH]n1
C#Cc1cc(C#N)co1
C#Cc1cc(C#N)co1
C#Cc1cc(C)[nH]n1
C#Cc1cc(C)c(C)[nH]1
C#Cc1cc(C)c[nH]1
C#Cc1cc(C)cn1C
C#Cc1cc(CC)[nH]n1
C#Cc1cc(CC)c[nH]1
C#Cc1cc(CC)co1
C#Cc1cc(CO)[nH]n1
C#Cc1cc(CO)c[nH]1
C#Cc1cc(CO)co1
C#Cc1cc(CO)on1
C#Cc1cc(N)c[nH]1
C#Cc1cc(O)n(C)n1
C#Cc1cc(O)n(C)n1
C#Cc1cc(O)n(C)n1
C#Cc1cc(O)n(C)n1
C#Cc1cc(OC)co1
C#Cc1cc(OC)on1
C#Cc1cc([NH-])n[nH+]n1
C#Cc1cc[nH+]c([NH-])n1
C#Cc1cc[nH+]c([NH-])n1
C#Cc1ccc(F)cn1
C#Cc1ccc(F)cn1
C#Cc1ccc(F)cn1
C#Cc1ccc(N)cn1
C#Cc1cccn1CC
C#Cc1ccn(C=O)n1
C#Cc1ccn(CC)n1
C#Cc1ccn(CC)n1
C#Cc1ccoc(=O)n1
C#Cc1ccon1
C#Cc1cn(C)c(=O)o1
C#Cc1cncc(N)n1
C#Cc1cnccn1
C#Cc1cnccn1
C#Cc1cnnn1CC
C#Cc1n[nH]c(C)c1C
C#Cc1n[nH]c(O)c1C
C#Cc1nc(=O)cco1
C#Cc1nc(C)c(N)o1
C#Cc1nc(C)nn1C
C#Cc1nc(C)nn1C
C#Cc1nc(N)c(O)o1
C#Cc1nc(N)no1
C#Cc1ncc(C#N)[nH]1
C#Cc1ncc(C#N)o1
C#Cc1ncc(C)nn1
C#Cc1ncc(CN)o1
C#Cc1ncc(CO)o1
C#Cc1ncc2n1CC2
C#Cc1nccc(N)n1
C#Cc1nccnn1
C#Cc1ncnc(O)n1
C#Cc1ncnc([NH-])[nH+]1
C#Cc1ncnn1C
C#Cc1ncoc(=O)n1
C#Cc1noc(C#C)n1
C#Cc1noc(C#C)n1
C#Cc1nonc1C#C
C#Cc1nonc1CC
C#Cc1nonc1N
C#Cc1nonc1N
C#Cc1nonc1N
C#Cc1nonc1N
C#Cc1oc(=O)[nH]c1C
C#Cc1oc(=O)[nH]c1C
C#Cc1oc(=O)[nH]c1C
C#Cc1oc(=O)[nH]c1C
C#Cc1oc(=O)[nH]c1C
C#Cc1oc([NH-])c[n+]1C
C#Cc1occ(O)c1N
C#[C:2][CH:2]1[CH2:3][NH+:4]2C(C)[C:4]12[CH3:5]
C(#CC1CCO1)C1CC1
C(#CC1CCO1)C1CC1
C1#CCC=CCCC=C1
C1=C2C3CC(C3)C2CC1
C1=C2C3CC(O3)C2OC1
C1=C2CC23C2CC1OC23
C1=C2CC2C(C2CO2)C1
C1=C2CC2OCC1
C1=C2CC2c2cn[nH]c21
C1=C2CCC23CC3C1
C1=C2CCC=C2CC1
C1=C2CNC23C2NC3C12
C1=C2COC23CC1CO3
C1=C2COC23CCC1C3
C1=C2COC2C2[NH2+]CCC12
C1=C2C[NH2+]C2COC12CC[NH2+]2
C1=C2N=NOC2CC12CC2
C1=C2NN=NC23CN1C3
C1=C2OC2C(C2CC2)C1
C1=C2OC2c2cocc21
C1=C2OCC23CC3C1
C1=C2OCC2C2(CC1)CC2
C1=C2OCC=C2C2(C1)CC2
C1=CC(C2CC2)OC1
C1=CC(C2CO2)COC1
C1=CC(C2CO2)COC1
C1=CC([NH2+]C2CC2)OC1
C1=CC2(CC1)CCCO2
C1=CC2(CC1)CCCO2
C1=CC2(CC1)COC21CC1
C1=CC2(CC1)COC21CC1
C1=CC2(CC1)COC21CC1
C1=CC2(CC2)C2(C1)CC2
C1=CC2(CC2)C2(CC2)C2COCC12
C1=CC2(CC2)C2(CC2)C2COCC12
C1=CC2(CC3OC32)C2(C1)CO2
C1=CC2(CC=CC2)OCC1
C1=CC2(CCC1)COC2
C1=CC2(CCC2)C2CCC2C1
C1=CC2(CCC3OC13)CN2
C1=CC2(CCCC1)CCO2
C1=CC2(CCCC2)CC2CC12
C1=CC2(CCN=CO2)OC1
C1=CC2(CCOC1)CO2
C1=CC2(CCOC2)C2(C1)CC2
C1=CC2(CN=COC2)OC1
C1=CC2(COC2)C2(CC1)CC2
C1=CC2(COC2)C2(CC1)CC2
C1=CC2(COC2)CC12CC2
C1=CC23C4NC2C4[NH+]3C1
C1=CC23C4NC2C4[NH+]3C1
C1=CC23C4NC2C4[NH+]3C1
C1=CC23C=CC1C2C3
C1=CC23C=CCC2(C1)C3
C1=CC23CC2OCC1O3
C1=CC23CC2OCC3C1
C1=CC23CC45[NH2+]C46[NH+](C15)C26C[NH2+]3
C1=CC23CC45[NH2+]C46[NH+](C15)C26C[NH2+]3
C1=CC23CCC2(C1)C3
C1=CC23CCC2(C1)O3
C1=CC23CC[N+]2(C1)CC3
C1=CC23CC[NH+]4C2C1C43
C1=CC23CC[NH+]4C2C1C43
C1=CC23C[N+]24C25C[NH2+]C12C51CC134
C1=CC23C[N+]24C25C[NH2+]C12C51CC134
C1=CC23C[NH+](C2)C3C1
C1=CC23C[NH+]4C2C1C43
C1=CC23OCC=C2C1O3
C1=CC23OCCC2C3C1
C1=CC2=CCCCC2C1
C1=CC2=CCCN2C=[NH+]1
C1=CC2=NC=[NH+]CC2N1
C1=CC2=NNOCC2N1
C1=CC2C(C1)CC21CC1
C1=CC2C(CC1)C1NC21
C1=CC2C(CC1)C1NC21
C1=CC2C3C1C1C[NH+]3C21
C1=CC2C3C4C[NH+]3C24C1
C1=CC2C3CC(C3)C2C1
C1=CC2C3CC(C3)C2C1
C1=CC2C=CNN2C1
C1=CC2C=C[NH+]=CC2N1
C1=CC2CC1C2C1CC1
C1=CC2CC1C2C1CC1
C1=CC2CC1OC21CN1
C1=CC2CC2OCC1
C1=CC2CC3(CC3)C2C1
C1=CC2CC3(CC3)CC2C1
C1=CC2CC3CCC23C1
C1=CC2CC3OC2C3C1
C1=CC2CC3OC2C3C1
C1=CC2CCC1C2
C1=CC2CCC2OCC1
C1=CC2CCCC=C2C1
C1=CC2CCCC=C2C1
C1=CC2COC2C1
C1=CC2COC2C1
C1=CC2COCC2CC1
C1=CC2N=NNC2NC1
C1=CC2NC2C1
C1=CC2NC2C1
C1=CC2NC2C2(CC1)CN2
C1=CC2NC=NC2NC1
C1=CC2NC=NC2NC1
C1=CC2NN=NC2C1
C1=CC2NN=NC2CN1
C1=CC2NN=NC2CN1
C1=CC2OC(C1)C21CN1
C1=CC2OC1C2C1CO1
C1=CC2OC1C[NH2+]C21C[NH2+]1
C1=CC2OC=CC2CC1
C1=CC=CC=CC=C1
C1=CC=CC=CC=C1
C1=CC=CC=CC=C1
C1=CCC2(C1)CC=C1NC12
C1=CCC2(C1)C[NH2+][CH+]OC2
C1=CCC2(C1)C[NH2+][CH+]OC2
C1=CCC2(CC1)CCCO2
C1=CCC2(CCC1)CC2
C1=CCC2(CN2)C2(C1)CCC2
C1=CCC2(COC2)C2(C1)CC2
C1=CCC2(COC2)C2(C1)CC2
C1=CCC2(COC2)OC1
C1=CCC2(OC1)OC1CC12
C1=CCC2(OC1)OC1CC12
C1=CCC2C=CC(C1)C2
C1=CCC2OC=CC2=C1
C1=CCC2OCC(C1)O2
C1=CCC2OCC(C1)O2
C1=CCCC=CC1
C1=CCCOC=NCC1
C1=CCCOCCC1
C1=CCCOCCC[CH-]1
C1=CCCOCCC[CH-]1
C1=CCOC1
C1=CCOCOCC1
C1=CCOCOCCC1
C1=CC[N+]2(C1)CC=CC1(C[NH2+]1)C2
C1=CNC2=COC2CC1
C1=CNc2cocc2N1
C1=COC([NH2+]C2CC2)O1
C1=COC2ON=NC2O1
C1=COc2ccoc2N1
C1=COc2ocnc2N1
C1=COc2oncc2N1
C1=Cc2ccoc2CN1
C1=Cc2ccoc2CN1
C1=Cc2n[nH]cc2NC1
C1=Cc2ocnc2C1
C1=Cc2ocnc2C1
C1=NC2(CCCO1)CN2
C1=NC2C3CC(O1)C2O3
C1=NC2CC(CO1)C2
C1=NC2CC23CCCC3O1
C1=NC2CC3NC2C3O1
C1=NC2CCC(CC2)O1
C1=NC=C2C=NNC2O1
C1=NCC2(C[NH2+]2)[NH2+]CCO1
C1=NCC2(C[NH2+]2)[NH2+]CCO1
C1=NCC2CC2O1
C1=NCC2CC2O1
C1=NCC2CC2O1
C1=NCCC(C2CO2)O1
C1=NCCC(C2CO2)O1
C1=NCCC([NH+]2CC2)O1
C1=NCCCC2(CC2)O1
C1=NCc2ccnn21
C1=NCc2nonc2O1
C1=NCc2nonc2O1
C1=NON2C3CCC12C3
C1=NON2CCN=C12
C1=Nc2c[nH]cc2CN1
C1=c2[nH]cnc2=NCN1
C1=c2[nH]cnc2=NCN1
C1=c2cnoc2=CC1
C1=c2cnoc2=CC1
C1=c2ncoc2=CC1
C1C23C4C5C6[NH+]5C5([NH2+]C45)C2C163
C1C23C4OC5C6C4[N+]64CC24C153
C1C23CC14CC24C3
C1C23CC14NC24N3
C1C23NC24NC14O3
C1C23OC45CC46OC12C3NC56
C1C2=C1C1CC1C2
C1C2C1C13CCC1C23
C1C2C1C13CCC1C23
C1C2C1C1NC21
C1C2C1C1OC21
C1C2C1C1OC21
C1C2C3C45CCC34CC12C5
C1C2C3C4CC12OC1C42CCC312
C1C2C3C4OC5([NH2+]C135)C24
C1C2C3CC2([NH+]2CC2)C13
C1C2C3COC34C1OC24
C1C2C3C[NH+]1C1C[NH+]3C21
C1C2C3C[NH+]1C1C[NH+]3C21
C1C2C3C[NH+]1C31OC21
C1C2C3OC34OC124
C1C2C3OC4(COC24)C13
C1C2C3OC45CC4[NH+](C23)C15
C1C2C3OC45CC4[NH+](C23)C15
C1C2C3OCC24C[N+]42C1C32
C1C2CC13CC3O2
C1C2CC13[NH2+]C1[NH2+]CC213
C1C2CC13[NH2+]C1[NH2+]CC213
C1C2CC1C1(CO1)C21CC1
C1C2CC1C1(CO1)C21CC1
C1C2CC1C1CC1O2
C1C2CC1C1OCC1O2
C1C2CC1C1OCC1O2
C1C2CC23CC2(CN2)C[NH+]13
C1C2CC23CC2(CN2)C[NH+]13
C1C2CC3(CC12)CC1CCC13
C1C2CC3(CC3)C2C1[NH+]1CC1
C1C2CC3(CC3)[NH+]2C1[NH+]1CC1
C1C2CC3(CCC4(CC4)C3)OC12
C1C2CC3(C[NH2+]CC34C[NH2+]4)C12
C1C2CC3([NH2+]CC34C[NH2+]4)OC12
C1C2CC34NC3[NH+]2C14
C1C2CC3CC1OC3C2
C1C2CC3OC(CC13)O2
C1C2C[NH+]1C1(COC1)C2
C1C2NC2C1[NH+]1CC1
C1C2NC2C2OC12
C1C2NC2CC12CC1OC12
C1C2OC3C1C1CC2C13
C1C2OC3C1OC23
C1C2OC3C4OC(C14)C23
C1C2OC3C4OC(C14)C23
C1C2OC3CC2OC13
C1C2OC3CC3C12
C1C2OC3OCC3C12
C1C2[NH+]1CC13CCC21OC3
C1C2[NH+]1CC21NC23CCC21[NH2+]C3
C1C2[NH+]1CC21[NH2+]C2[NH2+]C21
C1C2[NH+]1CC21[NH2+]C2[NH2+]C21
C1C2[NH+]3C1C21COC31
C1C2[NH2+]C(C3CO3)OC12
C1CC(C2CC2)O1
C1CC(C2CC3CC32)O1
C1CC(C2OCCO2)O1
C1CC(CCC2CO2)O1
C1CC(CC[NH+]2CC2)O1
C1CC(CC[NH+]2CC2)O1
C1CC(C[NH+]2CC2)C1
C1CC(C[NH+]2CC2)C1
C1CC(C[NH+]2CC2)O1
C1CC(NC2CCO2)O1
C1CC(OCC2CN2)O1
C1CC([NH+]2CC2)C1
C1CC([NH+]2CC2)C1
C1CC([NH2+]CC2CC2)O1
C1CC([NH2+]CC2CC2)O1
C1CC(c2nn[nH]n2)O1
C1CC12CC1(C[NH2+]C1)C1(C[NH2+]C1)C2
C1CC12CC13CC2C1C3
C1CC12CC1OC3C(O1)C3O2
C1CC12CC1OC3C(O1)C3O2
C1CC12CCC1(COC1)OC2
C1CC12COC21CC2NC2C1
C1CC12COCC1(CC1)C2
C1CC12[NH2+]C1(CO1)C1[NH2+]C12
C1CC12[NH2+]C1(CO1)C1[NH2+]C12
C1CC1C12CCC1O2
C1CC1C1C2C3C[NH+]3C12
C1CC1C1C2C3C[NH+]3C12
C1CC1C1C2C3OC3C12
C1CC1C1C2CCC1C2
C1CC1C1C2CCC1C2
C1CC1C1OC1C1CN1
C1CC1C1[NH2+]C2CC2O1
C1CC1CC1CO1
C1CC1Nc1nn[nH]n1
C1CC1[NH+]1C2C3OC3C21
C1CC2(C1)C1CC3C1CC32
C1CC2(C1)C1CC3C1CC32
C1CC2(C1)CC1CC13NC23
C1CC2(C1)CC1OCC12
C1CC2(C1)COC1CC13CC23
C1CC2(C1)OC1C3CC2C1O3
C1CC2(C1)OC1C3CC2C1O3
C1CC2(C1)OCOCC21CC1
C1CC2(C1)[NH2+]C1=C2C[NH+]2CC12
C1CC2(C1)[NH2+]C1=C2C[NH+]2CC12
C1CC2(CC([NH+]3CC3)C2)O1
C1CC2(CC2)C2CC1C2
C1CC2(CC2)CCC2(C1)CC2
C1CC2(CC2)COC2OCC12
C1CC2(CC3(CCC4CC43)C2)O1
C1CC2(CC3(CCOC34CC[NH2+]4)C2)[NH2+]1
C1CC2(CC3C4CC4[NH+]3C2)O1
C1CC2(CC3C[NH+]2C3)O1
C1CC2(CCC23CC2[NH2+]CC23)C2(C[NH2+]2)[NH2+]1
C1CC2(CCC3(COC3)C2)O1
C1CC2(CN2)C2(CC3NC32)O1
C1CC2(CN2)C2(CC3NC32)O1
C1CC2(CO2)C2CC1O2
C1CC2(COC23CC3)O1
C1CC2(COC23CC3)O1
C1CC2(COCO1)COC2
C1CC2(C[NH2+]2)C2C1[NH2+]C1CC12
C1CC2(C[NH2+]2)[NH2+]CC2(C[NH2+]C2)O1
C1CC2(C[NH2+]C3(COC3)C2)O1
C1CC2(C[NH2+]C3(COC3)C2)O1
C1CC2(O1)C1CC3NC1C32
C1CC2(O1)C1CC3NC1C32
C1CC2(O1)OC1CC12
C1CC2(O1)OCC21CC2OC21
C1CC2([NH2+]1)C1C[N+]3(CC3)C13OC23
C1CC23C1C1CC2[N+]32CC12
C1CC23C1C1CC2[N+]32CC12
C1CC23C1C1CC2[N+]32CC12
C1CC23C4NC45C2C1C35
C1CC23CC(C2)OC13
C1CC23CC(CC2C3)O1
C1CC23CC(CC2C3)O1
C1CC23CC(CC2C3)O1
C1CC23CC1COC2O3
C1CC23CC1OC2O3
C1CC23CC24CC1CC34
C1CC23CC24CC1CC34
C1CC23CC2C(CO1)O3
C1CC23CC2C(CO1)O3
C1CC23CC2C12COC23
C1CC23CC4C2[NH+]1C43
C1CC23CC4OC2(C3)C14
C1CC23CCC14CC42O3
C1CC23CCC1C21C[NH+]3C1
C1CC23CCC1C2CC3
C1CC23COC1C2C3
C1CC23COC1C2N3
C1CC23COC1C2O3
C1CC23COC1C2O3
C1CC23COC2(C1)N3
C1CC23COC2C[NH+]1C3
C1CC23COC2C[NH+]1C3
C1CC23COC2C[NH+]1C3
C1CC23C[NH2+]C2([NH2+]1)OC3
C1CC23C[NH2+]C24[NH2+]C3C14
C1CC23NC2C2(CN2)C1O3
C1CC23NC2[NH+]2C1CC23
C1CC23OC4C(NC42)C13
C1CC23OC4C(NC42)C13
C1CC23OCC12O3
C1CC23[NH2+]CC(O1)C2[NH2+]3
C1CC2=C1CCC21COC1
C1CC2=C1CCC21COC1
C1CC2C(CC23CC3)O1
C1CC2C(C[NH2+]C23C[NH2+]3)O1
C1CC2C1C1C3CC3C21
C1CC2C1C1CCC21
C1CC2C1C1CCC21
C1CC2C1C1COC21
C1CC2C1CC21CC2CC21
C1CC2C1CC21CC2CC3CC3C21
C1CC2C1CC21OC2CC21
C1CC2C1OC1CC12
C1CC2C1OC1CCC12
C1CC2C1OC1CCC12
C1CC2C3C1C1CC3C12
C1CC2C3CC3C2O1
C1CC2C3NC3C23CC13
C1CC2CC(C1)C2
C1CC2CC(C2)C2(C1)CO2
C1CC2CC(C2)C2(C1)CO2
C1CC2CC1C21COC1
C1CC2CC1C21COC1
C1CC2CC1CC1CC21
C1CC2CC23CCC1C3
C1CC2CC2O1
C1CC2CC2O1
C1CC2CC2O1
C1CC2CC3(CC3)C2O1
C1CC2CC3(CC3)CC2O1
C1CC2CC3(COC3)C2C1
C1CC2CC3(C[NH2+]3)C3(CC3)C2[NH2+]1
C1CC2CC3(C[NH2+]3)C3(CC3)C2[NH2+]1
C1CC2CC3(O2)OC3C1
C1CC2CC3=C(N3)C2O1
C1CC2CC3=C(N3)C2O1
C1CC2CC3C(C1)OC23
C1CC2CC3C(C[NH+]23)O1
C1CC2CC3CC3C2C1
C1CC2CC3CC3C2C1
C1CC2CC3CC3C2C1
C1CC2CC3CCC23O1
C1CC2CC3CCC23O1
C1CC2CC3OC23O1
C1CC2CC3OC3C2C1
C1CC2CCC23COC3C1
C1CC2CCC3OC23O1
C1CC2CCCC2C1
C1CC2COC(CO1)C2
C1CC2COC2C1
C1CC2COC2C2(C1)CO2
C1CC2COC2C2(C1)CO2
C1CC2C[NH2+]C23[NH2+]C3O1
C1CC2NC2(C2CC2)O1
C1CC2OC(C1)C21CN1
C1CC2OC(C1)C21CN1
C1CC2OC(C1)C21CN1
C1CC2OC2=C1C1CC1
C1CC2OC2C2(C1)CC2
C1CC2OC2C2(C1)CC2
C1CC2OC2C2(C1)COC2
C1CC2OC2O1
C1CC2OC3CC2CC13
C1CC2OCCC2CO1
C1CC2[NH+]3C4CC3C24C1
C1CC2[NH+]3C4CC3C24C1
C1CC2[NH2+]C3[NH2+]C3OC2C1
C1CC2[NH2+]CC(O1)C21C[NH2+]1
C1CC2[NH2+]CC(O1)C21C[NH2+]1
C1CCC2(C1)CC1COC1C2
C1CCC2(CO2)C2(C1)CO2
C1CCC2(CO2)C2(C1)CO2
C1CCC23CCC2(C1)O3
C1CCC23CCC2(C1)O3
C1CCC2=C(C1)O2
C1CCC2CCC(C1)C2
C1CCC2CCC(C1)O2
C1CCC2OCOC2C1
C1CCCCC1
C1CCOCC2(C[NH2+]2)[NH2+]C1
C1CCOCCOC1
C1COC(C2CN2)O1
C1COC(C2CO2)O1
C1COC(C2CO2)O1
C1COC(C2CO2)O1
C1COC(CC2CC2)O1
C1COC2(C1)C1COC2C1
C1COC2(C1)C1COC2C1
C1COC2(C1)CCOC2
C1COC2(C1)CC[N+]1(CC1)C2
C1COC2(CC2)CC2(C1)COC2
C1COC2(CC2)CC2(C1)COC2
C1COC23CC2(CN3)[NH2+]1
C1COC2C(C1)CC21CC1
C1COC2C3OC2C3C1
C1COC2C3OC2C3C1
C1COC2CCC(C1)C2
C1COC2COC2CO1
C1COCC2NC2C1
C1COCC2NC2C1
C1COCCOC1
C1COCOCCO1
C1COc2nonc2O1
C1C[N+]12[CH2:2][CH2:2][C:2]13C[C:2]21[O:1][CH2:1][CH2:1]3
C1C[N+]2(CC2)C12CC1NC1C2
C1C[N+]23CC2CC2(COC2)C13
C1C[NH+]1C12CC(C1)C2
C1C[NH+]2C1C13[NH2+]CC21[NH+]1CC13
C1C[NH+]2C3C1C21OC31
C1C[NH+]2C3C4CC5([NH2+]C325)C14
C1C[NH+]2C3CC2C3O1
C1C[NH+]2C3CC2C3O1
C1C[NH+]2CC3OCC2C13
C1C[NH2+]C2(C1)COC2
C1C[NH2+]C2(C1)OCCO2
C1C[NH2+]CC2(C[NH2+]2)OC1
C1NC12CC1(CO1)C2
C1NC12CC1OC3CC132
C1NC1C1C2CCC1O2
C1NC1C1C2CCC1O2
C1NC1C1CCC2(CC2)O1
C1NC1C1CCC2(CC2)O1
C1NC1C1CCC2(CC2)O1
C1NC1Cc1nn[nH]n1
C1NC23CC4OC(C12)C3O4
C1NC2C13CC1OC12O3
C1OC12CC1OC13NC23
C1OC12CC1OC1C2
C1OC12[C:4]13[C:4]4([CH2:2][CH2:2]4)[C:4]45N[C:4]41[C:4]253
C1OC12[C:4]13[C:4]4([CH2:2][CH2:2]4)[C:4]45N[C:4]41[C:4]253
C1OC1C12COC(C1)C2
C1OC1C12OC13C1C45CC14C523
C1OC1C1C2C3NC3C12
C1OC1C1C2CCC1O2
C1OC1C1C2COC2C12CC2
C1OC1C1CC1[NH+]1CC1
C1OC1C1CC2CC21
C1OC1C1CC2CC21
C1OC1C1OC2CC21
C1OC1C1OC2CC21
C1OC1C1OC2CC21
C1OC1c1nnon1
C1OC23CC4C2CC143
C1OC23CC4C2CC43O1
C1OC23CCC24C2CC2C4C13
C1OC23COC12O3
C1OC23C[NH+]2CC13
C1OC23OCC24CC3C14
C1OC23OCC24CC3C14
C1OC2=C1C1C3CC1C23
C1OC2C1C13CC(C1)C23
C1OC2C34CC23OC1O4
C1OC2C3C4OCC13C24
C1OC2C3CC2(C3)O1
C1OC2C3CC2(C3)O1
C1OC2C3CC2C1O3
C1OC2C3CC2C1O3
C1OC2C3CC2C1O3
C1OC2C3CCC2C13
C1OC2C3CCC2C13
C1OC2C3COC2C1O3
C1OC2C3OCC2C1O3
C1OC2C3OCC2C1O3
C1OC2CC1C2
C1OC2CC1C2
C1OC2CC1CC1(CC1)C2
C1OC2CC1CC21CC1
C1OC2CC1[NH2+]C1(C[NH2+]1)C2
C1OC2CC3(CC3)C12
C1OC2CC3(CC3)CC12
C1OC2CC3(CN3)C12
C1OC2CC3OC1CC23
C1OC2C[NH+]3CC3C2O1
C1OC2OC1COC21CC1
C1OCC12C13CC14C21C2(CO2)C341
C1OCC12C1NC3C1OC32
C1OCC23CC2[NH+]2CC2C13
C1OCC23CCC2C1C3
C1OCC23NC2C1O3
C1OCC23NC2C1O3
C1OCC2CC(CO2)O1
C1OCC2COCC12
C1OCC2OCC1CO2
C1[NH+]2C3C4[NH+]5CC14C51[NH2+]C321
C1[NH+]2C3C4[NH+]5CC14C51[NH2+]C321
C1[NH+]2C3C4[NH+]5CC14C51[NH2+]C321
C1[NH+]2C3C4[NH+]5CC14C51[NH2+]C321
C1[NH2+]C12CC1(C[NH2+]2)[NH2+]C2OC21
C1[NH2+]C12CC1(C[NH2+]2)[NH2+]C2OC21
C1[NH2+]C23[NH2+]C4C(OC42)C13
C1[NH2+]C23[NH2+]C4C(OC42)C13
C1[NH2+]C2C[NH2+]C3OC23[NH2+]1
C1[NH2+]C2NC2C12[NH2+]C1[NH2+]C12
C1[NH2+]C2OC3C4NC13C24
C1[NH2+]CC2C1C1[NH2+]C1C21CC2CC21
C=C1C2C=CC=CC1C2
C=C1C2C=CC=CC1C2
C=NC
C=NC
C=NC1(C)NCC(=O)O1
C=NC1(C)[NH2+][CH+]NC1[NH-]
C=NC1(C)[NH2+][CH+]NC1[NH-]
C=NC12NC(=O)C1C2O
C=NC12NC(=O)C1C2O
C=NC12NC(=O)C1C2O
C=NC1NC(=O)C2(CC2)N1
C=NC1NC(C)(C)C1=O
C=NC1NC(C)(C)C1=O
C=NCN
C=NCN
C=NCN
C=NCN
C=NCN
C=NCN
C=NCN
C=NCN
C=NCN
C=NCN
C=NCN
C=NCN
C=NCN
C=NCn1ncc(O)n1
CC#CC#CCC(C)=O
CC#CC#CCCC
CC#CC#CCCC
CC#CC#CCCC
CC#CC(=N)NC(C)=O
CC#CC(=O)C=O
CC#CC(=O)CC#N
CC#CC(C)(O)C#CC
CC#CC(C)C(C)(C)C
CC#CC(C)C(C)CC
CC#CC(C)C(C)CC
CC#CC(C)CC#N
CC#CC(C)OC(N)=O
CC#CC(C=O)COC
CC#CC(C=O)[NH+]1CC1
CC#CC(C=O)[NH+]1CC1
CC#CC(CO)O[CH+][NH-]
CC#CC(O)C#CCC
CC#CC(O)C#CCO
CC#CC(O)C#N
CC#CC(O)C(C)C
CC#CC(O)C(C)C#N
CC#CC(O)C(C)C#N
CC#CC(O)C(O)CC
CC#CC(O)CC
CC#CC(O)CC(N)=O
CC#CC(O)CCCO
CC#CC(O)CCCO
CC#CC(O)CCCO
CC#CC(O)COC=O
CC#CC(OC)C(C)=O
CC#CC(OC)C(C)=O
CC#CC(OC)C(N)=O
CC#CC([NH-])OC(C)C
CC#CC1(C#CC)CN1
CC#CC1(C)CC1C=O
CC#CC1(C)CCO1
CC#CC1(CC)CC1O
CC#CC1(CC)CCC1
CC#CC1(CC)OC1C
CC#CC1(N)CC(=O)O1
CC#CC1(O)CC(C)C1
CC#CC1(O)CC(C)O1
CC#CC1(O)CC([NH-])N1
CC#CC1(O)CC([NH-])N1
CC#CC1(O)CCC12CO2
CC#CC1(OC)CCC1
CC#CC12CC(C1)C2
CC#CC12CC(C1)C2
CC#CC12CC(C1)C2
CC#CC12CC(C1)C2
CC#CC12CC13CCC3O2
CC#CC12CC13CCC3O2
CC#CC12CC1CC2O
CC#CC12CC1CC2O
CC#CC12CC1CC2O
CC#CC12CC=CC1C2
CC#CC12CC=CC1C2
CC#CC12CC=CC1O2
CC#CC12CCC1(C)O2
CC#CC12CC[NH+]1C2
CC#CC12CC[NH+]1CC21C[NH2+]1
CC#CC12CC[NH+]1CC21C[NH2+]1
CC#CC12CC[NH+]1CC21C[NH2+]1
CC#CC12C[NH+](C1)C2C
CC#CC12C[NH2+]C1C1(CC1)[NH2+]2
CC#CC12C[NH2+]C1C1(CC1)[NH2+]2
CC#CC12OC3C1OC32
CC#CC1C(C)C12COC2
CC#CC1C(O)C1O
CC#CC1C(O)C1O
CC#CC1C2COC12
CC#CC1C2COC12
CC#CC1C2OC(=O)C12
CC#CC1C2OC(=O)C12
CC#CC1C2[NH2+]C2C12CC[NH2+]2
CC#CC1C=CC(=O)O1
CC#CC1C=CCOC1
CC#CC1CC(=O)C12CC2
CC#CC1CC(CC)C1
CC#CC1CC(NO)C1
CC#CC1CC1(C)C#N
CC#CC1CC2(CO2)C1=O
CC#CC1CC2(CO2)C1=O
CC#CC1CC2NC12
CC#CC1CCC([NH-])O1
CC#CC1CCN1C=O
CC#CC1COCCO1
CC#CC1C[NH+]1CC
CC#CC1OC(C)C1O
CC#CC1OC2CC12
CC#CC1OC2CC12O
CC#CC1OC2CC12O
CC#CC1OC=CO1
CC#CC1OCCC12CC2
CC#CC1OCCCO1
CC#CC1OCCCO1
CC#CC1OCCCO1
CC#CC1[NH2+]CC2=C1[NH2+]2
CC#CCC#CC(N)=O
CC#CCC(C)C#CC
CC#CCC(C)C#CC
CC#CCC(C)C(C)=O
CC#CCC(C)OC=O
CC#CCC(O)CC#N
CC#CCC1(C)CCO1
CC#CCC1(O)CCO1
CC#CCC1CC(=O)C1
CC#CCC1CC(=O)O1
CC#CCC1CC1C#N
CC#CCC1CC1CO
CC#CCC1CC2OC12
CC#CCC1CC2OC12
CC#CCC1CCCO1
CC#CCC1C[NH2+][CH+]O1
CC#CCC1NC1C
CC#CCCCC(C)O
CC#CCCCCO
CC#CCCNC=O
CC#CCC[NH+]1CC1C
CC#CCN(C=N)C=O
CC#CCN(C=N)C=O
CC#CCNC(=O)CC
CC#CCNCC=O
CC#CCNCCC#N
CC#CCOC1CC1O
CC#CCc1ccc[nH]1
CC#Cc1cc(C)c[nH]1
CC#Cc1cc(N)c[nH]1
CC#Cc1cc(O)c[nH]1
CC#Cc1ccc[nH]1
CC#Cc1ccc[nH]1
CC#Cc1ccc[nH]1
CC#Cc1ccco1
CC#Cc1ccn(C)n1
CC#Cc1n[nH]nc1O
CC#Cc1nccn1C
CC#Cc1nccn1C
CC#Cc1ncco1
CC#Cc1ncno1
CC#Cc1ncno1
CC(=N)N(C)C(=O)C=O
CC(=N)N(C=O)C(C)=N
CC(=N)N(C=O)C(C)C
CC(=N)N1CC=CC1=O
CC(=N)NC(=O)C1CN1
CC(=NCC#N)NC=O
CC(=NO)C(=O)N1CC1
CC(=NO)C(C)=NO
CC(=NO)C(O)C1CO1
CC(=NO)C(O)C1C[NH2+]1
CC(=NO)C1C2CCC21
CC(=NO)C1C2CCC21
CC(=NO)C1C2CCC21
CC(=NO)C1C2CCC21
CC(=NO)C1CC1C=O
CC(=NO)C1CCCN1
CC(=NO)C1OC1(C)C
CC(=NO)C1OC1(C)C
CC(=O)C(=N)N(C)C
CC(=O)C(=O)N(C)C=N
CC(=O)C(=O)NCCO
CC(=O)C(=O)OC(C)[NH-]
CC(=O)C(C)(C)C#N
CC(=O)C(C)(C)C=O
CC(=O)C(C)(C)O
CC(=O)C(C)(C)O[CH+][NH-]
CC(=O)C(C)(C=O)CO
CC(=O)C(C)(C=O)CO
CC(=O)C(C)C1(C)CN1
CC(=O)C(C)C1(O)CC1
CC(=O)C(C)NC(N)=O
CC(=O)C(C=O)C(C)C
CC(=O)C(C=O)[NH+]1CC1
CC(=O)C(O)C#N
CC(=O)C(O)C(C)=O
CC(=O)C(O)C1CC1C
CC(=O)C(O)C1CC1C
CC(=O)C1(C#N)CN1
CC(=O)C1(C#N)CN1
CC(=O)C1(C#N)CN1
CC(=O)C1(C)CC(=O)C1
CC(=O)C1(C)CC(=O)C1
CC(=O)C1(C)CC(C)C1
CC(=O)C1(C)CC(C)C1
CC(=O)C1(C)CC(O)O1
CC(=O)C1(C)CC=CC1
CC(=O)C1(C)CC=CC1
CC(=O)C1(C)CC=CC1
CC(=O)C1(C)NC1C=O
CC(=O)C1(C)OCCO1
CC(=O)C1(C)OCCO1
CC(=O)C1(C2CN2)CO1
CC(=O)C1(C=O)CC1
CC(=O)C1(C=O)CC1O
CC(=O)C1(C=O)CC1O
CC(=O)C1(CO)CC1C
CC(=O)C1(CO)CC1C
CC(=O)C1(CO)NC1C
CC(=O)C1(O)C2CCC21
CC(=O)C1(O)C2CCC21
CC(=O)C1(O)CC2(CC2)C1
CC(=O)C1(O)CC=CC1
CC(=O)C1(O)OCC1C
CC(=O)C1([NH+]2CC2)CC1
CC(=O)C12CC(C)C1O2
CC(=O)C12CC(C1)C2
CC(=O)C12CC(N1)C2=O
CC(=O)C12CC(N1)C2=O
CC(=O)C12CC(O1)C2=O
CC(=O)C12CC=CC1C2
CC(=O)C12COC(C1)C2
CC(=O)C12OC13C(O)C23
CC(=O)C12[NH2+]CC1C[NH2+]2
CC(=O)C1C(O)C1C=O
CC(=O)C1C(O)C2C[NH+]21
CC(=O)C1C2CC(O)C21
CC(=O)C1C2OC(=O)C21
CC(=O)C1C2[NH2+]C3(C[NH2+]3)C21
CC(=O)C1C2[NH2+][CH+]OC21
CC(=O)C1CC(=O)C1O
CC(=O)C1CC(=O)C1O
CC(=O)C1CC(C#N)N1
CC(=O)C1CC(C)O1
CC(=O)C1CC(C)O1
CC(=O)C1CC(O)C1O
CC(=O)C1CC1(C)C=O
CC(=O)C1CC2(CN1)CO2
CC(=O)C1CC2(CN2)CO1
CC(=O)C1CC2(CO2)C1O
CC(=O)C1CC2(O)CC12
CC(=O)C1CC=CC1=O
CC(=O)C1CCC(=O)N1
CC(=O)C1CCC(=O)O1
CC(=O)C1CCC(C)O1
CC(=O)C1CN1C(N)=O
CC(=O)C1CN1C=O
CC(=O)C1CN1C=O
CC(=O)C1C[NH+]1C(C)C
CC(=O)C1NC1C(N)=O
CC(=O)C1NC1CC#N
CC(=O)C1NC2CC2[NH2+]1
CC(=O)C1NCC12CNC2
CC(=O)C1OC([NH-])C1O
CC(=O)C1OC2OC21
CC(=O)C1[NH2+]CC1(C)[NH3+]
CC(=O)CC#CCO
CC(=O)CC(=O)CC=O
CC(=O)CC(C)(C)C=O
CC(=O)CC(C)(C)CO
CC(=O)CC(CO)CO
CC(=O)CC(O)C(C)C
CC(=O)CC1(C)CN1
CC(=O)CC1(C)CN1
CC(=O)CC1C(C)[NH+]1C
CC(=O)CC1NC1C#N
CC(=O)CCC(C)C=O
CC(=O)CCC(C)CO
CC(=O)CCOC(C)[NH-]
CC(=O)CCOC(C)[NH-]
CC(=O)CCOC(C)[NH-]
CC(=O)CCOCCO
CC(=O)CNC(=O)CO
CC(=O)COC([NH-])C=O
CC(=O)COC1CC1C
CC(=O)COC1CC1C
CC(=O)COCC(C)C
CC(=O)COCC(C)O
CC(=O)C[NH+]1CC1CO
CC(=O)Cn1ccnc1
CC(=O)Cn1ncnn1
CC(=O)Cn1ncnn1
CC(=O)N(C)CC#N
CC(=O)N(C)CC1CN1
CC(=O)N(C=O)C1CC1
CC(=O)N(C=O)C1CC1
CC(=O)N(C=O)C1CC1
CC(=O)N1C(=O)C2CC21
CC(=O)N1C(C)C1C#N
CC(=O)N1C23CC24C12C1(CO1)C342
CC(=O)N1C2C3CC2C31
CC(=O)N1C2CC(C)C21
CC(=O)N1C2CC(C)C21
CC(=O)N1C2COC21
CC(=O)N1CC1C(C)O
CC(=O)N1CC1CC=O
CC(=O)N1CCCC1[NH-]
CC(=O)N1CCCC1[NH-]
CC(=O)N1CCNC1[NH-]
CC(=O)N1CCOC1=O
CC(=O)NC(=N)C(C)C
CC(=O)NC(=N)C(C)C
CC(=O)NC(=N)CC#N
CC(=O)NC(=N)CCO
CC(=O)NC(CO)CO
CC(=O)NC(CO)CO
CC(=O)NC1CC2OC12
CC(=O)NC1CC2OC12
CC(=O)NCC1NC1C
CC(=O)Nc1cc[nH]n1
CC(=O)OC(C)C(N)=O
CC(=O)OC1C(O)C1O
CC(=O)OC1C2COC21
CC(=O)OC1C2COC21
CC(=O)OC1CC(=O)C1
CC(=O)OC1CC(C)C1
CC(=O)OC1CC1CO
CC(=O)OC1CC1CO
CC(=O)OC1CCO1
CC(=O)OC1CCO1
CC(=O)OCCC#N
CC(=O)O[CH+][NH-]
CC(=O)O[CH+][NH-]
CC(=O)[n+]1cnoc1[NH-]
CC(=O)[n+]1nnoc1[NH-]
CC(=O)c1[nH]nnc1C
CC(=O)c1cc(C)c[nH]1
CC(=O)c1cc(C)c[nH]1
CC(=O)c1cc(N)c[nH]1
CC(=O)c1cc(N)c[nH]1
CC(=O)c1ccon1
CC(=O)n1ccc(C)n1
CC(=O)n1cccc1O
CC(=O)n1cccc1O
CC(=O)n1nnc(N)n1
CC(C#CC1CO1)=NO
CC(C#CCCO)CO
CC(C#N)(C#N)OC=O
CC(C#N)(C=O)C1CC1
CC(C#N)(CO)C1CC1
CC(C#N)C#CCC#N
CC(C#N)C(=N)NC=O
CC(C#N)C1(C=O)CC1
CC(C#N)C1(C=O)CC1
CC(C#N)C1(CO)CO1
CC(C#N)C1(O)CC1
CC(C#N)C1(O)CC1
CC(C#N)C1(O)CC1
CC(C#N)C1C(C)C1O
CC(C#N)C1C(C)C1O
CC(C#N)C1CC(=O)N1
CC(C#N)C1CN1C=O
CC(C#N)C1C[NH+]1C
CC(C#N)CC1CC1
CC(C#N)CCC=O
CC(C#N)CO
CC(C#N)CO
CC(C#N)COC1CC1
CC(C#N)N(C=O)C=O
CC(C#N)N1CCC1=O
CC(C#N)NC1CC1C
CC(C#N)OC(C)CO
CC(C#N)OC1(C)CC1
CC(C#N)OCC1CO1
CC(C#N)OCC1CO1
CC(C#N)[NH+]1CC1C=O
CC(C#N)[NH+]1CC2CC21
CC(C#N)[NH+]1CCCC1
CC(C#N)c1cc[nH]n1
CC(C#N)c1ccco1
CC(C(N)=O)C1CCO1
CC(C(N)=O)C1CCO1
CC(C(N)=O)C1CCO1
CC(C(N)C#N)[NH+]1CC1
CC(C(N)C#N)[NH+]1CC1
CC(C(O)C#N)C1CO1
CC(C(O)CO)[NH+]1CC1
CC(C)(C#N)C1CCC1
CC(C)(C#N)COC=O
CC(C)(C)C#CC1CO1
CC(C)(C)C(=O)N1CC1
CC(C)(C)C(C#N)C#N
CC(C)(C)C(CO)CO
CC(C)(C)C(CO)CO
[truncated: 8,000 more rows]
