# Supplementary material for: t-SMILES: a fragment-based molecular representation framework for de novo ligand design
Source: Nat Commun. 2024 Jun 11;15:4993. doi: 10.1038/s41467-024-49388-6 (PMC11167009; doi:10.1038/s41467-024-49388-6)
Supplement: Supplementary file 4 — Source Data [file 41467_2024_49388_MOESM4_ESM.zip › Soure data/Source data and code for all other graphs/Metrics/Dataset/QM9/Recon/QM9.smi.[BRICS_Base][22]_join.csv.rnd2k.csv.re_smils.smi]

N#CC1CCCC12CN2
CC1CC2CC(=O)N12
CC(N)c1nnn[nH]1
Cc1coc2nnoc12
C#CC(=O)CCCCC
CC(=O)C(=O)NC(C)C
C#CC12C[NH+]1CC21CC1
C#CC1C2[NH+]1CC21CC1
NC(N)=O
C1C2C1C1C3C[NH+]1C23
CC1(C)CC2OC3C2C31
CCC12OCC1NC2=O
CCc1ccnn1CC
CC12CC(N1)C(=O)C2=O
N#CC12CC=CC1O2
CC12C=CC3CC1[NH+]32
C1OCC23CCC2C1O3
CC1(C)NC(=O)N2CC21
O=C1OCOC2CCC12
CC12C(O)CC1(O)C2O
C#CC12CC1C1OC12C
CC1(O)C(=O)C2CC21O
CC1[NH+]2C3CC3C12CO
c1nc2o[cH+]ncc2[nH]1
CCC1(O)C(O)C1O
CC1CC=C(C#N)CO1
NC1[NH2+]C23CC(C2)C3O1
CC1(C)C(C#N)C2CC21
CCC1(OC)CC(O)C1
CC1(C)C2C3COC2C31
OC12CC1C1=CCCC12
C#CC1CCC=C1CO
CC(=O)C(O)C(C)(C)C
Cc1c(F)cccc1F
C#CCNc1cnco1
CCC1CC2CC1C2O
C1=Cc2c[nH]nc2OC1
N#CC1(N)C2CC1C2
Cc1ccc(OC=O)o1
O=CNc1ccccc1
C#CCOC1C[NH+](C)C1
C1=CC2CCC1N=CO2
CC12OCC3(O)C1CC32
CC#Cc1c[nH]c(N)c1
C1CC2C3C1C21CCC31
CC[NH+](C)C1CC1C#N
CN1C(=O)C=CC2CC21
O=CC1CC1
C#CCCC(=O)NC=N
O=C1C=CC2=CC=CC12
[NH-]c1[nH+]cc(O)n1C=O
CC(C)C1C(C)OC1C
O=c1[nH]cc(C2CO2)o1
C[NH2+]C1OCC(=O)O1
CC#CCC#CC(C)=O
CCC1(C(C)O)CCO1
N#CC1C2C=CCC12O
O=C1OC2CCC1CC2
CC1(C)C2C3OC3C21O
N#CC(=O)OC([NH-])C#N
CC1(C)COC2CC21C
CC(=O)C1NC12CCC2
C[NH+]1CC1
CC1(O)CN=COC1
Cc1nocc1C(N)=O
CCC1C(=O)OC1C=O
C1=Cc2n[nH]cc2CC1
CC[NH+]1C(CO)C1(C)C
O=CC1[NH2+]C2CC(C2)O1
C[c+]1ccoc([NH-])c1O
CC(=O)NC(=N)C(C)O
CC(C)C1CC1
N#CC1C2NC1C1NC21
CCC([NH-])OC(O)CC
ONC1CC2CCC21O
N#CC(C#N)CCCO
CCC1(N)CNC1C#N
CC1[NH+]2CC1(O)C2CO
CC1CC12CC(=O)C2C
C#CC(C#C)C(=O)NC
Cc1cocc(N)c1=O
CCC(=O)C(=O)N(C)C
[NH-][CH+]OC(=O)C1CN1
CCC1(C#N)NC1C
CCn1nc(N)cc1C
OC1CCC2CC2C1O
CC1NC(C)(C#N)C1N
ONC1CCC2CC21
CCC1(O)CCOC1
OCc1ccncc1
C#CC(=O)CC(C)C#C
CCC1CCC(OC)O1
OC1(C2CC2)CC2OC21
CCC1CC(C(C)O)C1
C1C2C3OC2C2C1C32
Cc1cc2cc[nH]c2o1
CCOC1(CC)CCC1
C[NH+]1C2CCC1C2=O
N#Cc1oncc1N
CCCC(CC)[NH+]1CC1
CC(=O)C1CC(C)O1
CC(C)C12CC(O)(C1)C2
CCC(C)CC=O
C1=Cc2cocc2CC1
N#CCC12NC1CC2N
OC1C=Cc2c[nH]cc21
Nc1ccc2n1C1CC21
CCNc1cnn(C)n1
CC(C)Cc1cocn1
O=C1CC2C(C3CO3)N12
CC1OCc2[nH]ccc21
NC1C(CO)C1C(=O)O
OCC1CC12OCC2O
Nc1ccon1
CC(C)NC(O)CC=O
O=COC1C2OCC12O
CCC(=O)C12COC1C2
CC1=CC2(CCC1)CC2
CC1(C#N)CCN=CO1
N=C(C=O)N1CC1C=O
N#CC1CC12COC2=O
CC12COC(C1)C1NC12
C1=C2C(COC1)C1OC21
C#CC1OC1C(C)=O
CCC1CC2NC2C1=O
Cn1nc(N)oc1=O
C#CC(C#N)C1NC1C
COC(O)C#CC(C)=O
CC1(C)CC2(CN2)C1=O
O=Cc1ccccc1F
N#CC12OC1CC21CO1
COCC1CC(C#N)C1
CC12OC3(C#N)CC1C32
CCCCC(=O)C1CO1
CC(O)C#CCC(N)=O
CC(=O)NC(=O)NC=N
O=CN1C2CCC21C=O
CC(C)[NH+]1C2CC1C2=O
[NH-]C1OCCC(O)C1O
CC1=CC(C=O)C(=O)N1
C1C2OC2C23CC(C2)[NH+]13
C#CC12CC3(C)OC1C32
[NH-]C1COCC(O)CO1
CC12CC3C1CC3(C)C2
C#CCC(C)C#COC
[NH-]C1Oc2ncoc2O1
O=CC1C2COC12CO
CC1C2C3NC3(C)C12O
CC12CCC1(C)N2
CC1C2NC2CN1C=O
Cc1cc(CO)c(N)[nH]1
Cn1ncc(=O)c(F)n1
OC12CC=CC1C2
COCC1CC(O)C1O
CC1=CC2OC1C2=O
CC1CCOC2CC2O1
Cc1cnc(N)n1C=O
CNC1=CNOC=C1
N#CC1CCC(C#N)C1
CCCC(O)OC=O
COC(C=O)CC=O
CCC1=C(C)C(C)OC1
CC1C(O)C2(C=O)C[NH+]12
CCC(O)CC1CC1C
CC1CC1C12CC(C1)C2
C#CC#CC1NC1C
CC12C[CH-]C3C(O)C1C32
CC12C3C4C3[NH+]3C(C41)C32
Cc1c(O)c(O)nn1C
C1C2C1C1OC1C1OC21
OC1CC12CCOC=N2
CC1CCC1(O)C1CO1
C[NH+]1C(C=O)C2CC21
CC1NC2C(=O)OC12
CC(=O)C1C(C)C1CO
CC1C[NH2+]C2OCCC12
C#CC1=CC2CN2C1=O
CC1(C2CC2)CC1C=O
C#CC(CC)CCC
CCc1cnc(OC)o1
CCC1C(C)C1(N)C#N
Cc1cc(C=O)[nH]c1O
CNc1oc(N)nc1O
O=c1ccnc(F)o1
CC#CC1(O)CC(O)C1
COC(=O)C12COC1C2
CCCc1ncnn1C
COC1(O)CC(C)C1
C#CC(=O)C1C(O)C1O
C#CC1C2CC3C1C23O
CC(C)OCC[NH+]1CC1
CC(C)(NC=O)OC=O
c1nn[nH+]c2c[nH]cc12
CC1C(O)C1(C#N)CO
CC(C)(O)C1CC1C#N
Nc1nc(F)ncc1F
CCC1COC(C)(C)O1
CCOC(O)CC(C)C
CCC12CC3C1C(C)[NH+]32
N#CC1=CCC2NC12
[NH-][CH+]OC1C2C3CC2[NH+]31
Nc1ncc(F)nc1O
CC(=O)C(=O)C1CC1
OCC12C3C4OC3C1C42
CC12CC(=O)C(C1)C2O
C[NH+]1C2C[NH+]3CC1C23
CC1C2(C)CC3C2C31C
C1CC2(CCO1)CO2
CC1(C)COCC1NO
C#CC[NH2+][CH+]OC(N)=O
CC1(O)OC2CNC21
CC(C)C1(O)CC2OC21
CC12C=CC(C1)O2
CC1(C2CO2)NC1CO
CC(C)C(=O)O[CH+][NH-]
CCC1C(O)C2C(O)C12
CNC(CC=O)C(=O)O
CC1(O)CC(=O)C1C#N
O=CCCc1ccn[nH]1
O=C(O)C12CNC1C2
C1=CC23COCC2(C1)C3
NC1C(N)C1C(=O)O
C1OCC(C2CO2)O1
C1=CC23CC(C2)C2C1[NH+]23
CCC(C#CC#N)CC
CNC(C#N)C(C)C#N
CC1CC2(C=O)C(C)[NH+]12
C1COCC(N2CC2)=N1
C#CC1CC1(N)C#N
CC12C3C=CC1(O)C2C3
C1=NCCOC2CC2O1
CC#CC1(C)OC2CC21
[NH-][CH+]OC1(C2CC2)CC1
C1=CC2C(=CC3OC32)C1
CC1C2OC(=O)C12C=O
C#CCCC1CC1OC
CC1OC2C3C1CC23C
CC1CC2C(=O)C=C[NH+]12
OC12CC3CC1CCC32
N#CCCc1cn[nH]c1
CC1(n2ncnn2)CC1
N#CC1C2CNC12CO
CC#CC(CC)C(C)C
C#CC1[NH+](C)C1(C)C#N
CC(C)[NH2+]C1OCC1O
[NH-]C1OC(=O)C(N)C1N
Nc1ccc(=O)oc1
CC1C2CC(NO)C12O
CN1CC2(CC2)OC1=O
CC#CC(O)C1OC1C
C#CC1OC1C(C)(C)O
CC1OC(=O)OCC1=O
O=Cc1ccoc1CO
CC1C2CC3NC3C[NH+]12
CC#CC1=CNC(=O)C1
Cc1c(N)c(O)cn1C
CCC1=CC2COC1C2
N#CC1CC=CC=CC1
Cc1n[nH+]c([NH-])[nH]c1=O
C#CC1CC(O[CH+][NH-])C1
COCC(O)C(C)=O
CCC1(CO)OC1C
CCCC(C)C(C)=NO
C#CC1NC1CC(C)=O
[NH-]C1=C(F)C(N)ON=N1
N#CC1OC12C=CCC2
CC1C2CC(CO)[NH+]12
CCC12C3CC4C(C41)C32
CC1[NH+]2CC(O)CC12C
Cc1cccc(N)c1N
CC(C)C1CC1(C)O
Cc1nc[nH]c(=O)c1F
N#CC12NC1C1C(O)C12
O=C1C2CC1(O)CC2O
CC1C=C(NC=O)CC1
CC1(C#N)CNCC1=O
C#Cc1ncc(C)n1C
OCCc1c[nH]c(O)n1
N#CC1CC(O)C1C=O
N#CC1C2C(C=O)C[NH+]12
CC1C[NH+]2CC12CO
CC12C=CC3C1CC32
C1=CC2C3CC2C(C1)O3
CC1OC2C1CC21CN1
O=C1CC([NH+]2CCC2)C1
CC1COCCC2CC12
CCC1C23OC12C3OC
O=C1C2OC1C2O
Cc1cc2c(o1)OCO2
CC12CC(O)C(O1)C2O
OC1C=C2CCC=C2C1
C#CC1CC(C)(O)C1
CC1C2CC(C#N)[NH+]1C2
CC1COc2nonc21
CC(=O)Nc1ccoc1
C#CC1OCC1(C)O
O=CC12CC(O)C(C1)O2
CCN1C=CCCC1=O
OC12CC3(CC3)C1(O)C2
CC12CC3C(C1)C32CO
COC1OC2(C#N)CC12
C#CC(=O)CCNC=O
CN1C(=O)CC1C1CO1
Cc1c[nH]c(C2CC2)n1
CC(=O)C1OC1(C)C
CC1OC1C1CCO1
CC1OC1C12CCC1N2
CC(=O)[NH+]1CC2(CC2)C1
C1C2CC3(C12)C1COC13
NC=[NH+]c1cnc(O)[nH]1
C#CCCC(C)(O)CO
OC1C=CC2OC1C2O
CCC(=O)n1ccnn1
NNC1OC(=O)NC1=O
C1=C2CC[NH2+]C(CC1)C2
CC1NC1(C)C(O)CO
C1CC23CC(C2)C3O1
CC1OC2CC(C)(C2)O1
C#CC1=CC[NH+]2CC12C
CC12CC3CCC(C1)C32
C#CC1CC2CC3C2[NH+]13
Cn1ccc(C=O)c1O
O=CN1CC2OCCC21
CC1CC12CCCC2O
O=C1CC2(CCOC2)C1
CC1(C)CC=C2COC21
O=CCCc1nnon1
COC1CC(C#N)C1
CC1C=CC2NC2C1=O
CC(=O)C1C2C3CC2[NH+]31
C#CC[NH2+][CH+]OC(C)O
N#Cc1ncncn1
COCc1nnoc1N
C#CC(=O)C1CC1O
N#CC1C2C=CC3C1[NH+]23
C[NH+]1CC1c1ncco1
CC1CC1c1ncn[nH]1
O=C1C2C=C(CO)C1N2
CC(=NO)C1CCC1
CCC1(CC)CCCO1
CC1(C)C2C3CCC3C21
C1=CC2CC(CO2)OC1
O=CC(C=O)[NH+]1CCC1
CCC(C)OCCOC
CC1C2C(=O)C3C2[NH+]13
C#Cc1cc(C)[nH]c1O
C#CCC1C2CC(=O)N12
C[NH2+]C1NC([NH-])=NNO1
CCCN=C(N)NC=O
CCC1CCCOC1C
CC1CC(NO)C1C#N
CC1(O)CC=C(NO)C1
CCCC(=O)NC=O
CC1C(=O)C[NH+]2CC12C
C#CC(C)CC(N)=O
CC[NH2+]C1CN=C(C)N1
C#CCC(C)C1CCC1
CNC1(O)C=CCC1=O
C#CC1OCC([NH2+]C)O1
CC(C)C1NC1C(N)=O
C#Cc1coc(CN)n1
N#CC1(O)COC1[NH-]
[NH-]C1OC(C=O)C2CC12
O=CC#CC1(O)CCC1
CCC12C3C4C[NH+]1C2C43
C1C2CC3OC3CC1O2
CN1C(CO)=NCC1[NH-]
CC1OC1c1cn[nH]n1
C#CC(C)(CC)CC=O
CC1OC1C1CC1C#N
COC12C3CC1C2C3=O
C#CC12CC(C)C1(C)O2
C#CC1(C)CC2NC21C
CC1=CC2CC2C1(C)C
CC#CCn1cccn1
CC(C#N)OCC#N
COC1CC1N(C)C=O
CN(C=O)C(C)(C)O
N#CC1CN1C(=N)CN
CC(O)C1C=CC2C[NH+]21
C#CCC(=O)C#N
N#CC1(C(=N)N)CO1
O=C1OCC2CCN12
C#CC1C(=O)CC=C1C
Nc1ccc(O)c(O)c1
CC1(C2CCC2O)CC1
CC(=O)C12CC3CC1[NH+]32
[NH-]c1cc[n+](C=O)nc1
CCC12CC3C(C1=O)C32
CCC1(CO)C2CCC21
CC1CC(=O)C(C)(C)O1
Cn1ccc(O)nc1=O
Nc1cccc(F)c1F
CC12C=CCC(C)(C1)O2
C1=CC2C3N=COC1C23
C#CC12C=CC(=O)C1O2
N#CC1CCOC1C=O
Cc1n[nH]c(CO)c1N
CC1(C)CC2C(C#N)C21
O=CC1OCCC2NC21
COc1nn(C)nc1C
CCC#CC(C#N)C=O
CCC1C2CCC1C2
CC12CC(C1)C2(C)O
COC12COC1C2
CC1(C)CC2CCC1O2
C1C2C3C1C1(CN1)C[NH+]23
CC1CCOC1C(N)=O
OCC1=CCC2COC12
C#CC1=CCC2CC1O2
CC1(O)OC2CC3C2C31
C#CC(C#C)C(O)CO
CC1CCC2(C#N)CC12
CC#CC1CC(O)C1O
O=C1NCC2OCCC12
CCN(C)c1ncno1
N#CCC1CC1O[CH+][NH-]
O=CC1CCC(O)CC1
C#CC(C(C)=O)C(C)O
CCC(=O)N1CC(=O)C1
CC1(C)CC2NC2CO1
CCC#CC1NC1OC
CC(C#N)c1nc[nH]n1
C#CCCOC(C)(C)O
CC1C2CC1C2(O)CO
Cc1oc(=O)[nH]c1C=O
CC12CC=CC1CCC2
O=C([O-])C1CCCC[NH2+]1
CC(=O)n1cnc(N)c1
C#CC12CC1OCCN2
O=C1C2NC2C12CC2O
C[NH2+]C1ON=NOC1=O
O=CC1=CCNCC1=O
N#Cc1ccncc1F
COCCC1CO1
O=CN1C2C3CCC2C31
CCNc1cc(N)co1
CC1(C)C[NH+]2C1C2(C)C
CNC(=N)N(C=N)C=O
CC#CC12CCC1CO2
CC[n+]1nncnc1[NH-]
CNc1nc(O)oc1N
CC1C2C[NH+]1CCO2
OC12CCCC(O)(C1)C2
OC1CC2CC3C2C13O
CC(O)C(=O)C(=O)CO
CC(O)c1cnccn1
NC1CC(C(=O)O)C1
C[n+]1c([NH-])ccnc1O
CC(=O)C1(O)CNC1=O
CC#Cc1cocn1
C#CC12CCC1NC2=O
CC1CC12CN(C)C2=O
CCC(=O)CC1CC1C
CC(C)[NH+]1C2C34OC23C14
COCC1(O)CCC1C
CC1CCCC(C)(C)C1
N#CCC(=O)OC1CC1
CC1(C#N)NC12CCC2
CC1C2(C)CNC12C#N
CC1CCC1(O)CC#N
C#CC1(C)NC(=O)C1O
C#CC(=O)CC[NH+]1CC1
COCCN1CCC1=O
OC1CC2CC3C(C1)[NH+]23
C#CCCCOC(=O)O
C#CCN=C(N)C(N)=O
C#CCOC([NH-])OCC
COC(C)C1CC1C
CCCC(C)C(O)CO
[NH-]C1OC2C3N[CH+]C1C32
C1CC(COC2CC2)O1
CC1(C2CC2)COC1
CC12CCCC1(C)CC2
C#CC1=CCCC2NC12
CC(=O)C1CC2C1[NH+]2C
CC1C(=O)OCC1NO
CNc1cn[nH+]cc1N
COc1cc(C)co1
NC(=O)C1CC12CCO2
CC1C=C(CO)C(=O)N1
c1nc2c(o1)NC1CC21
C#CC12CC(C)[NH+]1C2C
OC1CCC12C1COC12
CC1OC(C#N)C1(C)C
N#CC(CO)C(F)(F)F
CC#CCCCCO
C#Cc1nc(C)nn1C
N#CCC1OC12CNC2
CNc1[nH+]cn[nH]c1=O
CC1CCC(C)C(C)O1
CCC(=O)CC(C)(C)O
CCCC(=O)C1C[NH+]1C
CC12C[NH+]1C([NH-])NC2=O
C#CCCCOC(C)=O
O=CC12COC(=O)N1C2
Cc1[nH]c(O)cc1O
O=C1C2CCOC1CO2
O=C1CC2COC2C1
CC#CC1(O)COC1
N#CC1(N)C2C=CCC21
O=C1NC2C3NC2C13
CC1=NCC([NH+]2CC2)O1
CCC1(CC(=O)O)CN1
Nc1[nH]cc2[nH]nnc12
Nc1ccc(N2CC2)[nH]1
OC12CC3OC4C(C31)C42
CC(=O)C(=O)C1NC1C
CCC1C(O)C2C[NH+]12
CC1NC(=O)C2OC12C
CCC(O)C1CC=CC1
C1CC2(C1)CCC2
CC1CCC2OC12
CC1C=CC2CC12C#N
CC1=CCC2CC(=O)C12
C1CC2(CN2)C12COC2
N#CC1(C#N)CN[CH+][NH2+]1
CC1CCCOC1C=O
COC12CC(C1)OC2C
CC1COC2C(=O)CC12
Cn1ccc(NC=N)n1
CC1(C)CCCOC1
CC(=O)c1oncc1N
C1=CC2CCC1C1CC21
C1OC2CC(O1)C1CC21
CC1OCC12CC2C#N
CNC1=CNOC([NH-])=C1
CC1(C)CN1C(=O)CO
COC1C2(O)CCC12O
CC1C2CCC(C=O)C12
OC1CC1CC1CC1
O=C1C[NH+]2CC(O)C1C2
O=C(C1CCO1)N1CC1
CC#Cc1ccc(C)o1
O=C1CC2C3C1C1C2[NH+]31
[NH-]C1OC2CC13CCC23
CC1=C(C)CCC=CC1
C#CCC1C(C)C2OC12
CC#CCc1nc[nH]n1
C#CC(C[NH+]1CC1)OC
COc1n[nH]c(C)c1N
O=C1C2CC=CCC1O2
O=C1CNC1C1CO1
C#CC1(C)OC1C(C)=O
CC1C2CC([NH+]3CC3)C12
COC(=O)CC(C)C#N
O=CC12CC3C(C1)C32
CCC1OC2CC1(C)C2
CCC1(CO)CCO1
NC1N[CH+]C(=O)C(=O)O1
[NH-]C1C=NC(=O)C=CN1
CC1CC2OC(=O)C=C12
Cc1[nH]cc(CO)c1C
CC1C[NH+]1C12CC(C1)C2
CC1C=CCC12CCO2
CC1(C)CC1C(O)C=O
CCC1CC2C1C2(C)O
C1=Cc2[nH]ccc2OC1
CCC12CC(OC)(C1)C2
CC1NC1C(=O)C1CO1
C1=CCc2[nH]nnc2C1
C[NH+]1C2C(=O)CCC21C
C1CC1C12C3CC1[NH+]2C3
COC1(C2CN2)CCO1
CC1CCC(=O)N1
C1=CCCCCC=C1
Cc1c(O)oc(N)c1N
CC#CCC(O)CC=O
CC12CC1[NH2+][CH+]O2
CC(C)C1C2C3CC2[NH+]31
N#CC(O)C1CC(=O)C1
CC1Cc2cncn21
CC1CC2C1CC21CO1
Cn1ccc(=O)c(F)n1
CCn1cnc(CO)c1
CC(O)C1C23OC12C3C
C[NH+]1CC(C#N)C12CC2
CC(=O)C1C=CC([NH-])O1
c1cc2ncncn2c1
CC(C)[NH2+][CH+]OCC#N
C#CC1C(=O)COC1C
CC12C3NC1C3N2C=O
NC(N)=O
CC1C2CCC12O
C#CC1(C2CO2)OC1C
C#CC1C2CC(CC)C12
CC1C(CO)C2(C)CC12
N#CC12OCC3C14OC324
C1=C2COCC2CCC1
OC12COC3C(C1)C3C2
O=C1OC2CC(O)C1C2
OC1CCC12C[NH2+][CH+]O2
COC12NC1CC2C
CC1=CC2(C)C(O)C2C1
C[NH+]1CC12CCC2=O
O=CC(O)C1CC1C=O
NCC#CCCC(=O)O
CCC1(C)CC2(CO2)C1
CC1C(C)C2CC2C1C
Cc1cnoc1N(C)C
CCC1(OC)C2CCC21
CC1(C)CCC12CCO2
O=CC1=CC2(CC1)CO2
CC1CCC(C)CC1
CC12OC1CC=C2CO
N#CCc1cc(N)on1
CC#CCCCOC
O=CC1C=CCCCO1
CCC1(CC)CC(O)C1
CCC1CC12CC(O)C2
CC12C3CC4[CH-]C3C1C42
CC12C3CCC1C2OC3
Cc1cc(C(N)=O)no1
OCC#CC(O)C1CO1
N#CCn1ncoc1=O
CC1C[NH+]2CC3(CO3)C12
CCc1oncc1C#N
CCCC(=O)C1C[NH+]1C
COC1CC2C(C=O)C12
COC1C2CCC21C=O
[NH-]C1NC=NCCC1=O
O=C1C2C(O)C3C1C23
O=CC#CC1OC1CO
O=COC12CCC1CC2
Cc1c[nH]cc1[NH+]1CC1
CC1C=C2COCC2C1
C#CCc1n[nH]cc1O
Nc1onc2c1OCC2
CC12C(=O)C3C(C1O)[NH+]32
COC12CCCC1O2
C#CC12CC(C)[NH+]1C2C
C[NH2+][CH+]OC(C)=O
C#CC12CC(NO)C1O2
Nc1onc2[nH]cnc12
CC#CC1OC1C(C)C
CC1C2OCC(=O)C12O
O=C1CC2CC(CO2)O1
N#CC1C23CC12O3
[NH-]C1OC2C3CC2C13
CC1OC1C1CC(O)C1
Cc1nnoc1CC#N
Cc1nc(O)[nH]c1N
CC1(C)CNC(=O)C1=O
Cc1c[nH]cc(F)c1=O
O=C1C2COC3C(N2)C13
[CH-]1CC2C3CCC1C23
CC12COC1C2OC=O
CC(CO)C(CO)=NO
N#CCNC(=O)NC=N
CNc1oc(N)nc1N
COC12CC1COC2[NH-]
COC1C2C=CC1O2
C1=C2COC2CC1
CC1(O)C([NH-])NC12CC2
CC1C2(C)[NH2+][CH+]OC12C
CC[N+]1(C[NH3+])CC(O)C1
CC1N=COC2CNC12
C#CC1OC2CC2(C)O1
[NH-]C1OCC2C3CC12C3
CCC(C)OCO
CC12CC3C=CC1C3C2
CC1C(C=O)OC1C=O
N#CC1(O)CC2CCC21
C[NH+]1C2C3CCOC2C31
CC1C[NH2+]C(C2CN2)O1
CC1C=CCC1(C)C
O=C1NCC(O)C2CC12
C#CC1OC2C3C[NH+]3C12
CC1C(=O)C(C)C1C=O
CC1OCCC2CC1C2
C#CC(C)CO
CCc1occc1C#N
CCC(N)(C#N)CC
CC(C)(C)C#CCC#N
COC(C)(C#N)[NH+]1CC1
CCC1=CN(C=O)CC1
OC1CC12CCC2
C#CC1C=CCC1O
Cn1cc(O)c(C#N)c1
[NH-]C1=C(O)N=CNC=C1
CC1CNC(=O)OC1[NH-]
CC1(C)C2CC(=O)N21
CC1OC12CCC1NC12
CC12CC1OC(C=O)O2
[NH-]C1OCc2cc[nH]c21
CC1(C)OC1C1(C)CO1
CC1CC2C1C1OC21C
N#CC12CNC(CN1)C2
O=C1C(O)C(=O)C2CC12
CCN=CNC(O)C=O
C#CC(=O)OC(C)=O
N=CNC(=O)NC=O
CC12CNC(CO1)CO2
C#CC(CC)C(=O)C#N
CC12C[NH+]1CC2(O)CO
CC(=O)Cc1ncc[nH]1
CCCC(CC)C(N)=O
O=C1CC2C3CC1CC23
CCC1(C(C)OC)CO1
C#CCC(C)C(C)=NO
CCCC(O)C1CO1
CC(O)C(O)C1C[NH+]1C
CC(=O)C1C2COCC21
CC1C=CC2CC(C1)O2
c1cnc2c(n1)CCN2
OC12C3CC1C1CC3C12
C[NH+]1CC23CC4[NH+]2CC413
OCC#Cc1cnon1
O=CC(O)CC#CCO
[NH-]C1CC2(O)CCC2O1
CC1OC(=O)C2(C)NC12
CC1=CC2CCCC1O2
OCC1C2[NH+]3CC2(O)C13
O=C1C=CC(=O)C12CN2
O=CC12CCC1NC2=O
C#Cc1cn[nH]c1N
N#CC12CCC1C1OC12
OCC1C2CCCC[NH+]12
CC(C)(O)C(=O)C1CN1
C1CC1C1CC12COC2
O=CC12COC1CC2=O
CC1CC(C)C(C)C1=O
COC12NC1C1CC2O1
O=C1CC2C3C1CC23O
CCC(O)C1NC1C#N
CCc1ncnnn1
CCOC1CC(NO)C1
CC(N)=O
OCC1C2C=CCOC21
[NH-]C1OC=C(C=O)O1
[NH-]C1C=CN=CO1
CC12OC1(C=O)C1NC12
CC12CCOC3C1CC32
NC(=O)OC1CC1CO
CC12C3C=CC1(O)CC32
COC12CCC1OC2=O
OC(C1CC1)C1CO1
O=C1C2OC2C[NH+]2CC12
COC1CC2C[NH+]3C2C13
CCCC1CC(C#N)C1
C[NH+]1CC2OCCC21
C#CC1CC(=O)C(C)O1
O=C1C2COC1C21CC1
CC1(C2CN2)OCCO1
CC1OC2CC1(C)C2O
CCC(C)(O)C(=O)OC
CCCC(C)C(O)OC
CC1C2CC(O)C12C=O
Cc1c(O)c[nH]c1O
CC12CC1C(=O)C1NC12
N#CC1C2COC12CO
CC[NH+](CC)C(C)C#N
CC(O)CC#CCC#N
C1OC2CC1C1COC21
CCC(O)C12CCC1N2
CC(=O)C(O)C1CC1O
CC(=O)C1[NH2+][CH+]NC1[NH-]
CC12OCC3(O)C1OC32
COC12CC(C)(C1)O2
Nc1nc(=O)[nH]nc1O
Cn1cc(CC=O)nn1
C#CC1NC2C(N)C2[NH2+]1
CC1C2C(C=O)[NH+](C)C12
CCC1=CC2CN2C1=O
CC(C)C12CC1CCO2
O=CC1NC1CC1CC1
NC(=O)NC1=CCOC1
C1CC2(C1)C1CC3C1C32
CC(=O)C(=O)C1OC1C
CC1CC(C2(C)CO2)O1
C1CC23OC2C[NH2+]C3O1
OCC1CC2C(O)C12
CC1(C)NC1C(=O)C#N
C1=CC2C3COC2C3C1
O=C1Cc2cc[nH]c2O1
CC(C)C1OCC1NO
C1=CC2(CC2)C2C[NH+]2C1
CCC(=O)C1CN1
CC1N2C(=O)NCC12C
N#Cc1nc[nH]c1C#N
CC(C#N)(CO)CC#N
O=C1C=CC2NC2C1
[NH-]c1[nH+]ncnc1N
O=CC#CC1C2CC1C2
COC12CC3CC(C1)[NH+]32
N#CC1COC1C1CC1
CC1OC12C1C34OC13C24
CC(O)C12CCC1OC2
CC1C(C)C2C(CO)C12
CC1COC23C[NH+](C2)C13
Cc1nnoc1C(C)O
C#CC12CC1(C)OCO2
CC(=O)C1C=CCOC1
C[NH+]1CC(N)(C(=O)O)C1
CC12CC(O)C1(C=O)C2
CC1C(C)C1C(N)=O
O=CC1C2C(O)C3C1[NH+]23
CC1C(=O)C2COC12C
CC(NCC#N)C1CO1
COC1C2CCCC21O
COC1(C#N)CC(C)C1
CC(C)(C)C12COC1C2
CCC(C#N)C=O
CC1(C)CC(C2CN2)O1
N#CCN=C(N)NC=O
C#CC(C#C)(C#N)CO
N#CCc1c[nH]nc1O
C#CCN1C=CCC1=O
OCC1CC12OC1CC12
OC1C2OC2C12COC2
CCOc1cn[nH]c1N
N#CCCC(O)C1CO1
CCC1OC2CCC12
CC12C=CC(C1)OC=N2
C#CC(=O)NC(O)CC
CCOC(C)(C#N)OC
C#CC12CC[NH+]1C2CO
O=CC12CC1C(CO)O2
CC1=CC(C)(O)C2NC12
COC1CC12CCC2O
O=CC1COC2CC12
CCC1=CCC(NO)C1
CC(C)Cc1ccon1
N#CC1CC2CC(C2)N1
CC1COC(=O)C1NO
C[NH+]1CC2OC2C1C=O
CC(C)C12CC1OC2C
N#CC1=CCC(NO)C1
C#CC#CC1(C)CCO1
c1c[nH+]c2nc[nH]c2n1
C#CC[NH+]1CC1C(C)O
O=CCC#CC(F)(F)F
C#CC1C2OC2C[NH+]1C
CC#CC1CCC1O
[NH-][CH+]OC1CC([NH-])O1
Nc1coc(C2CC2)n1
CC1CCC1C#N
C#CC1(O)C(O)C2CC21
CC1=NCC(=O)O1
CC12CCC1COCO2
C#CC12C3CC4C3C1[NH+]42
Cn1cc(O)cc1C=O
CC1CCC2C(C)C2C1
C#CC1=NCC(=O)CO1
CC(O)C(O)C1CC1
CC1CC(O)(CO)C1=O
Cc1oc(N)c(C)c1N
C#CC(CO)CC=O
C#CCC1=CCC2OC12
N#CCC12OC1CC2N
O1C2C3C1C1C4C2C3C14
CC1(C)OCC2CC21
CCC(O)C(=O)OC
C#CC12CC3C(C1)C32O
CC(O)C(CO)CCO
CC(=O)C1CCC(C)O1
N#CC1(N)C[NH+]2CCC21
C#CCC1[NH2+][CH+]OC1C
C1=C(C2CN2)C2CC1O2
COC12CCC1C(C)C2
CCC(C)C(CC)OC
[NH-]C1COC2=NCCN21
CC1CC(=O)COC1=O
C1OCC1C1C2CCC21
OC1COC2CCC12
CC1(N)C(N)C1(C)C#N
CC12N=CNC3C14OC324
CC12CCC1C(C#N)O2
CC1COC(C#N)OC1
COC(O)C(O)C(C)=O
CC12CCC1(O)CO2
CC(O)C12OCC1C2O
O=CC(O)N1CCCC1
O=C1COCC2NC12
C1CC2(O1)C1CC3C1C32
CC1CC2(CCCO2)C1
CC1=CCCC=CC1O
C1C2CC3(COC3)C1O2
CCCCC(=O)CC
O=C1C=Cc2occc21
CC(O)c1cc[nH]c1
CC12C=CCC1(O)CC2
N#CC(N)(CO)C(N)=O
CC12NC1C1CC12CO
CC1(C)C23OC12C3(C)O
NC(=O)NCC1CC1
CC1(C)C2OC2C1(C)C
O=COC1C2OCOC12
OCC12CC3NC3C1C2
C#CC1(C#N)CC1
N#CC12C(O)C1C1CC12
CCC1C2CCCOC12
C1=CC2C3N=COC1C23
Nc1ncco1
CCC1C(=O)C2(C)NC12
N=C(NC=O)C1CO1
[NH-]C1=C(N)N=CNO1
CC12CCC(C1)C2CO
CC(=O)C(C#N)OC=O
C#Cc1[nH]c(O)cc1N
CCOC(=O)C1CCN1
O=C1C=C2CCC[NH+]2[CH+]1
CC(=O)C1NC1C#N
O=CC(O)C1CC=CC1
COC(C#N)C1CC1
CC1CC2C3C[NH+]3C2[NH2+]1
C[NH+]1C2CC1(C)CC2=O
CC(=NO)C1OC1C
CC#CC1C[NH+]1CCO
N#CC12CC(=O)C[NH+]1C2
CNC1=NNON[C+]1C
[NH-]C1=CC(N)CC(=O)N1
C1CC2CC3CCC1C23
OC1CCCC12CC2O
NC(=O)n1nnc(N)n1
CCOC(C)O
N#CCCCC(=O)C=O
CC1C=CC(=O)C2NC12
C1=CC(CC2CC2)OC1
C1=Cc2[nH]ncc2NC1
C1=CC23CC2CC3OC1
CC(=O)CC(O)C1CN1
CCC(CC)CC1CC1
COc1ccc(C=O)o1
CC12C[NH+]1C1C(=O)NC12
CNc1[nH+]c(CO)co1
CCC(=O)C1OC1C
O=C1NCC1C1CC1O
CC1=C2CCC2NC1=O
CCC(C)C(=O)C1CC1
C#Cc1cc(C)[nH]n1
CC1=CCOCC1C
CC(C)(C)c1nn[nH]n1
C1=CC23C=CC1C2OC3
CCC(=NO)C(C)CC
C#CCC12C3C4C3[NH+]1C42
CC(O)(C1CC1)C1CC1
C#CCC(C#C)C#N
N=CNc1nc(O)n[nH]1
CC1CCC(O)C2CC12
CCOC1CC1C(C)O
CCC(=NO)C(O)CO
CC(O)(C#N)C(N)CO
COC(=O)C(=O)C(C)C
Nc1cncc(=O)o1
COC(O)CCCC=O
COc1ccnc(F)c1
COC12COC3C14OC324
Cn1cccc1C1CO1
CCCC1CCC1(C)O
C#CCC12CCC1CO2
O=C1CC[NH+]2CC(C2)O1
ONC1CCC12CN2
C#CCC1OC1CO
COC12CC=CC1(C)O2
C1CC2NC2(C2CN2)C1
CC1(O)OC2CC1C2O
CC1(O)C2OC1C1NC12
c1onc2c1NC1CC21
C[NH2+]C1OCC1(C)O
CC1C2OCC(C=O)C12
CC1(C)CC23CC(C2)[NH+]13
CC1(C#N)CNC1C#N
CC#CC1NC1(C)C#N
CC(C)C(O)CO
CC12CC3C[NH+]1C32
CC12CC1OC2C1CO1
NC(N)=O
C#CC1(O)CN(C=O)C1
[NH-]C1ON=C(N)NC1=O
CC1COC2C3CC1C32
NC(=O)c1ncc(N)[nH]1
CC12CC1(O)CC1CC12
CC1CC2OC3CC12C3
CCC12NCC1OC2[NH-]
O=c1c(F)conc1F
O=Cn1nncc1CO
CC1(C)C[NH+]2C1C2(C)C
C#CCCC(=O)C1CN1
CC(O)C1(C#N)CC1C
C1=NCC2OC3CC23O1
CC1C2C(O)C(C)(C)C12
C[NH+]1C(C#N)CC2CC21
C1CC2OC1CC1CC12
CC(C)(C)C1CC(O)C1
N#CC1(N)CC2NC2C1
O=C1COC(=O)C2OC12
CC(C)OC(O)C(C)C
COCC12CC1NC2=O
CC1C=CCCC1C=O
CC(C)[NH+](C)CC(=O)O
CC12CCC1COC2=O
CC1=C(C)C2CC2CC1
Cc1ccnc(=O)[nH]1
O=CC12CCC3C(O1)C32
CC12CC1C1CC12C
Cc1cnc(N(C)C)o1
CC(=O)C1NCCC1=O
C1C2CC1C1(CC1)O2
CC1C2C3C4C3[NH+]1C24
N#CC1OCC1(O)C=O
CC(C)C12OC1CC2=O
C#CC1(C)OC2C(C)C21
N#CC(=O)C#CC1CC1
CC12OC3CC1C=CC32
CO[CH+][NH2+]CC1CC1C
COC12NC1C(C)C2C
C#CC1CCC1C#CC
C[NH+]1CC1(C#N)CC#N
OCC1C2CC(O)C12
CC1CCC2CC2C1
CC(C)C12CC1CC2O
Cc1cncc(F)c1C
C#CCC(C#N)C=O
C1C2C3[NH+]2CC1C31CO1
O=C1OC2C=CC1CO2
O=Cc1ccoc(=O)n1
O=C1OC2NCC3C1[NH+]23
C#CC(C)(O)C(C)(C)O
NC(=O)n1ncoc1=O
CCNC(O)C(=O)C=O
C1=Cc2cnnn2C1
C1COC2C[NH+]3CC23C1
CC12COC(C1)C2CO
O=C1CCNC2COC12
C1C2OC3C1C21COC31
CC1NC(=O)CC2CC21
CCC1CC(C)C2OC12
CC(O)C1OC1C=O
C#CC#CC1CC(=O)O1
C[NH+]1CC2(O)CC12
CC1CCOCC1C
Cn1ncnc1C1CN1
OCC1CC2CC2O1
C1=C2COC2C2(C1)CO2
C1CC2(C1)C1CC3C2[NH+]31
CC1C2C(C=O)=CC[NH+]12
OCc1cncc(O)c1
CC1C(=O)CC2CC1C2
Fc1cnc(F)c(F)n1
CC(C)C1(O)C(C)C1C
C1COC2(C1)CCOC2
COC(=O)C(F)(F)F
O=C1C2NC1C1CC21
N#CC1C2C3OC3C12O
CCC1C2CC1C(C)O2
CC1(C)[NH2+]C2OC3C2C31
COC12CC1(O)CC2C
CC1C2[NH+]1C(C)C2(C)O
CNC12CC1CC2C#N
CC1=C(C)CC(=O)C1
CC#CC12C3CC1[NH+]2C3
CC(=O)CC1CC(=O)N1
CCC(C)COC
C#CC[NH+]1CC2(CN2)C1
O=C1C2NC2C12CCC2
CC1C(O)C(=O)C2OC21
C1=CC2CCC3C(C1)C23
CC1(O)C(=O)OC1C#N
[NH-]C1OCC2NC2C1=O
ONC1CCC=CC1O
N#CC(N)=NC1CC1
CC1OC1C1CC1C=O
CC1C[NH+]2C(C#N)C12
CC1(C)OC12CC(O)C2
CCC(=O)C1OC1C=O
CC12OC1CC2(O)CO
CC1CC(CO)NC1=O
CC(C)C1C2COCC21
CC1C=CCC(=O)CN1
CNc1onnc1C=O
C#CC1CCC2NC12
[CH-]1CC2C3C1C1C3[NH+]21
C#CC1(C#CC)CCO1
N#CC(=O)CN=C(N)N
O=C1CC(C2CN2)N1
COC1CCC(CO)C1
O=c1cc(CO)nn[nH]1
C#CCOC12CCC1O2
CC1OC1C(N)=O
CC#CCC1CCCC1
N#CCN=C(N)NC=O
O=CC1CC2COCC12
[NH-][CH+]OCC(=O)C(N)=O
CC1(C#CC2CO2)CN1
CC1C2CC(O[CH+][NH-])[NH+]12
C#CC12NC1C(=O)C2C
N#CC#Cc1cocn1
CC1OC2(C)CC1CO2
CCC(C)(C)C(O)OC
CC(=O)C1CC1C
CC1(O)C2OC3CC2C31
NC(=O)C1CC1C(N)=O
Cc1cnncc1C
Cc1ncc(N)c(C)n1
CCc1cccn1C=O
CC1CCC12CCO2
OCCC1(CO)CC1O
C[NH+]1CC1C(O)C1CO1
C#CC(CC)CCO
CC1C=CC2(CC2)CO1
CC1OC2CCC1C2O
C1OC2C[NH+]3C1C23
CC#CC(C)COCO
O=CC12CC3CC1C32
c1nc2n[nH+]cnc2[nH]1
O=C1OC2CCC2C1O
COC(C)(C)OC(N)=O
N=C(N1CC1)C(F)(F)F
COCC12C3C4C3[NH+]1C42
CCC1OC1C(O)C#N
CC1(C=O)C2COC1C2
Cc1c(O)noc1CO
CCC#CC(N)=O
CC#CC1OC(C)C1O
C#CCc1[nH]nnc1O
CC(C)NC(C=O)C=O
[NH-]C1OC2(CC2O)C1N
C1CC2(C1)CO2
CC(=O)C1(O)CC(C)C1
OC12CCC1C1C[NH+]1C2
CC[NH+]1C(C)C1CC#N
O=CC1(O)C[NH+]2CC21
C#CC(=O)C(N)=NCC
CC1CN=COC1CO
O=CC12COC1CN2
CC1=CCOC(C)C1=O
Cc1cc(=O)[nH]nc1O
CC(=O)C12CC1[NH2+][CH+]O2
CC1C(C)C2(O)C(O)C12
C#CCC1(CC)OC1C
C#Cc1coc(C=O)n1
NC(N)=O
CC1CC(C)(O)C2C[NH+]12
COC(=O)C(C)(C)O
CC1(C)C2C3NC3(C)C21
CC12C3CC1C2(CO)O3
COC12CC(CO1)C2C
CC(N)=Nc1ccno1
CCC12C3[CH-]CC1[NH+]2C3
CC(=O)N1C2CCC21C
CNc1ncc(OC)[nH]1
N#CC1C2CC(O)C1N2
CC12CC1OC(C#N)O2
NC(N)=O
Cn1ccc(C2CC2)n1
C#CC12COC1C2C=O
CC12C=CC3C1C=CC32
C#CCCn1nccn1
O=C1CCC2C3C[NH+]3C12
C[NH+]1C2C3[NH+]4CCC31C24
N#CCCCCC(N)=O
OC1CC12CCC21CN1
N#CC(O)C1NC1CO
N#CC1C2COCC12O
CC12CC1C(O)C1NC12
O=C1CNC12C[NH+]1CC12
O=CC1C=CCOC1=O
Cc1ocnc1C(=N)N
[NH-]CC#CC(=O)OC=O
CC(C)(C)c1nc[nH]n1
COC(=O)C1NC1C=O
CC(=O)CC#CC=O
CC1OC(C=O)C1NO
C#CC1C[NH+]1C1CC1
c1noc2nnoc12
CC1=NCC(=O)N1C
CC1(O)C2CC1(O)CO2
N#CC12C(O)C3CC1C32
CC12CC1C(C=O)CO2
CC#CCC(O)C=O
CC1OC1C#CC(N)=O
C#CC1CCNC(=O)O1
CNc1cccoc1=O
Oc1n[nH]nc1O
COc1ccc[nH]c1=O
Cc1nc(OC=O)n[nH]1
N#Cc1ncc(F)cn1
CC12NC1CC2(O)C#N
COCCCC1CCC1
CC1(O)CC2NC21C=O
N#CC1=CCCC1=O
CC12C3CC4C3[NH+]1C42C
CCOC(C)C(=O)CC
CC(C#N)NCC1CN1
C1=CCn2cncc2C1
C[NH+]1CC2(CO2)C1C=O
CC1(C)CC2OCC=C21
CNc1cc(OC)co1
CC12CC1C1(CO2)CO1
CCC(C)OC(C)(C)C
C1=CC2(CC1)CCC2
CCOC(C)([NH-])C1CN1
CC1CC23COC12CN3
CC1(C#N)CNC(=O)N1
Nc1nnoc(=O)c1N
Nc1cnccc1C=O
O=C1C=CCC(O)CC1
NC(=O)C1C=CC2OC21
CCC(C)C(CO)=NO
CC1=CC(C#N)OC1C
Cn1ccc2c1COC2
C#CC1(C#C)COC1C
CC#CC(C)CC1CO1
C#CCN(C)C(=O)C=O
C#CC1(O)C2CC1(O)C2
CC1C2[NH+]1C1CC12C#N
Cc1noc(=O)c(F)n1
CCC#CC(=O)COC
Cc1cc2c([nH]1)COC2
CCOC1CC1C#N
CC1C(O)CC1C1CC1
C1=CC2(CC2)C2C[NH+]2C1
CC1(C2CC2)CNC1=O
CC12NC1CNCC2=O
O=CC12OC1C1COC12
OC12C3C[NH2+]C1NC2C3
OCCC(CO)C1CN1
[NH-]C1OC23COC2CC13
CCn1c(O)cnc1N
O=CN1CC2CC3C2C31
CC1=CCN(C=O)C1=O
O=C1C2CCOC1CO2
CC1NC12C=CC1NC12
C#CC1(C)C[NH+]1C
CC12C3C[NH+]1C3C21CO1
NC(=O)C(=O)C(=O)C=O
CC(O)C1C2OC1C2=O
NC1COC1[NH2+]C1CC1
CC1CC([NH+]2CC2)C1=O
O=CC12CCC1(O)CN2
O=CC1=NCCC2CN12
CCC1C2C3[NH+]2CC13C
NC(=O)N1C=CC(O)C1
CC1(C)C2C3CC3C21C
OC12COC1CC1CC12
C#CC1(C#C)OCCO1
CC(O)C(C)CC=O
CC(C)c1c[nH]c(N)c1
CCC(O)(C#N)CC=O
CC1=CNC(=O)C1C
[NH-]C1OC2C=CC1C2O
C[NH+]1CC2(C1)NC2CO
COC1C(O)C1C(C)C
CCC#CC(C)COC
COC1COC([NH-])OC1
CC([NH-])OC12CCC1N2
CC(=O)C(C)CCC=O
CC1NC1C(=O)C#N
CCC(=O)C1CC1CO
OCC1=CCC2COC12
CC1CC(C)OC(=O)N1
Nc1ncc(=O)[nH]n1
CCC1(CC(=O)O)CN1
COC1CCC(C)O1
[NH-]C1OC2C3CC1C2N3
N#CC1C[NH+]2CC(=O)C12
Cc1nn(C=O)nc1C
Cn1cnc(F)nc1=O
[NH-]c1nnnc(CN)[nH+]1
CC1(C)CC(O)C2C[NH+]21
N#CC1CC(O[CH+][NH-])C1
O=CN1CC=C2CCC21
CC1(O)C(O)C12COC2
c1occ2c1COCO2
Cc1oc(=O)cnc1O
OC12CC3CC4C(C31)C42
C#Cc1c[nH]cn1
C#Cc1cc(CC)no1
CCC(O)OCC(N)=O
COC1(CO)NCC[NH2+]1
CC1C(=O)OC(N)[NH+]1C
C#CC1(C=O)C2CCC21
CCC(C)C(C)C=O
COc1ncc(C)o1
ONC1C2CC1OCO2
O=CC1NC2CC1C2=O
COC12CC3CC1(C)[NH+]32
Cc1cnc(F)c(=O)o1
CC(C)C1([NH-])OCC1C
CCC(O)C1C2CCC21
CC1C2OC2C2C[NH+]12
NC(=[NH2+])c1c[cH-]c(=O)o1
CC[NH+]1C2CC3(CO3)C21
Nc1ncnc(CO)n1
CCC1OCC2CC2O1
COC(O)C(=O)CC=O
C#CC1(C=O)CC1C=O
CCCCC(O)CCO
CC(O)C(=O)C1NC1C
CC12OC(C1=O)C1OC12
COC12C=CCC1CC2
C#Cc1nc(C)cn1C
O=C1CC[NH+]2C3CC3C12
CC1OC2C(CO)C2O1
CC(C)c1nonc1N
COC(C)(C)O
CCC(N)C1NC1C#N
CC1COCC2(CC2)O1
CC#CC1CC(O)CO1
COC1CC2OC1C2O
CC(C)c1nc[nH]n1
[NH-]C1NNC2C(O)C[NH+]12
CCc1coc(CO)c1
C[NH2+][CH+]OC1CC1C
COC1([NH-])OC2(C)CC21
CC12NC3CC1(O)C32O
CC1(O)C2C3CC2C31
CC(=O)C1C(O)C1CO
CC(O)C1NC1C1CC1
CC(=O)OC1(CO)CC1
N#CC1=CCC(O)C1
C#CC(O)(CO)CCO
CO[CH+][NH2+]CC1OC1C
CC1NC1C(=O)CC#N
C#CCCC1(C)C[NH+]1C
C#CCC12CC1C1CC12
C1C[NH+]2C1C21CC2OC21
O=C1C=C2C(N1)C1CN21
[NH-]C1OCC2C(O)C12O
CC12CC(O)(C1)C2C=O
CC(=O)C1=C(C)COC1
[NH-][CH+]OCC1OC1C=O
CC1C2C(O)C3(CN3)C12
CC#Cc1ccno1
C#CC1=CCC(=O)OC1
C1=CC2CC3OC1CC23
C[NH2+]C1CC(CO)O1
CC(C)[NH+](C)CC(=O)O
O=CC1CC1(O)C1CC1
CC(C)(O)C1C2CCC21
Cc1nocc1[NH+]1CC1
COC(=O)C(C)C(C)O
N#CC1CC(C=O)C1O
C1C2CC3C4C(O2)C1[NH+]34
CC(=O)CC12CC(C1)C2
CCC(O)(C#N)OC
CCOc1onnc1O
C#CC(O)CCC1CN1
CC1C2CC(C)(C)CC12
CC1(C)OC(=O)C1C=O
CC12C[NH+]1C1CCOC12
CC(=O)C12CCC1OC2
ONC1C=CCC2NC12
CC1CCC(C)(C=O)C1
C#CC(C#N)C(N)OC
OC12CC=CC1C=CC2
CN(C)c1c[nH]c(O)c1
CC(=O)C1OC2(C)CC12
OCC1(CC2CC2)CO1
C#CC1COC(N)[NH2+]1
CC(O)C(=O)C1OC1C
CC(C)C12CC1CCO2
CC1C(C)C1(O)C1CO1
C[NH+]1C2C3OCC3C21C
COCC1(O)CC1(C)C
FC(F)(F)C1CCCN1
CC1C23OC12C3(C)C=O
CC12CC1OC([NH-])CN2
C#CCC12COC1CO2
[NH-]c1[nH+]cc(C2CO2)o1
C1OC2C1CC1OC12
C1CC2C1C21C[NH+]2CC21
CC(O)OC1CC1C
CC1COC2CC1C2O
C1OC2C[NH+]3CC3C2O1
CCc1coc(N)c1O
C1CC1C12OC1C1NC12
CC1CC1(O)C(O)C=O
C1=CC2C3OC1OC23
CCc1nccnn1
CCC1CCC(O)C1
O=c1nccc(CO)o1
C1C2OC3CC4C2C1C34
CC#CC(C)O
CCc1c[nH]cn1
CC1(C)C(C#N)[NH+]2CC21
CCC(=O)COC(C)O
CC(C)C12OC1C1NC12
NC(=O)N1CC=CC1
CC#CC1NC1C1CC1
CCOCC(CC)=NO
CC1[CH-]C2CC3C1C23
CC12COC1C2C#N
COC(C)(C)C1CC1C
c1c[nH]c(C2CN2)n1
CC#CC(=O)NC(C)O
[NH-]C1OCC2C(CO)[NH+]12
O=CC1C2C=CC1CC2
CC1C[NH+]1C1CCO1
CC(C)(O)C(C)(N)C#N
C[NH+]1C23C4C(=O)C2C413
C[NH2+]C1CCC(C#N)O1
N#CC1CC1OC1CC1
COC(C=O)C1CC1C
C#CC(C#C)NCC#N
C#CCc1cc[nH]c1O
OC1C2C=CC=CCC12
OC1C2[NH2+]CC3C1[NH+]32
Nc1ccccc1N
O=C1CNCC(CO)N1
CC1(c2cnon2)CN1
O=CC1C=CCCO1
OC1C2[NH+]3CC3CC12O
CC1(C=O)C=CC(=O)O1
CC12NC1C(CO)C2=O
CC#CC1(C)NC1C
C#CC(=O)N(C)CC
C#Cc1nc[nH+]c([NH-])n1
CCC#CC=O
C1c2nnoc2C2CC12
N#CC12CCC(N1)C2O
CCC12C3CC1OC2C3
C#CC(C#N)C(=O)CO
CCC(C)C(C)CC
CC1COC2C(=O)OC12
CCC1C2CC1N2C=O
CN(C=O)c1ccoc1
C[NH+]1CCC1C(=O)CO
CC1OCC(C2CN2)O1
Cc1c(F)ocnc1=O
CC(C#N)(C#N)C1CN1
CC12OC1C1OC12CO
COC(C)CCC1CO1
CC#CC1(O)C[NH+](C)C1
CC12COC1C2(N)C#N
C1CCC2(C1)OC1CC12
Cc1ncn(C=O)c1C
CC1(C)C2CC1O[CH+][NH2+]2
CC12OCC3(O)C1OC32
CC(C)C1(NC=O)CC1
COC(=O)C(C)(N)OC
CC1=CNC(=O)C(O)C1
CC#CC(CC)CCO
C1CCC(OC2CC2)C1
CCc1ccc(C)cc1
CCC(O)C#CCC#N
CC(O)C1(CO)CO1
OCC1(CO)C(O)C1O
CC1N=COC2CC1C2
O=C1OCC2CCC=C12
O=C1CC2CC12
N#CC(=O)C1CC(=O)C1
N=CN(C=O)C(=N)C=O
Cc1cn[nH+]c([NH-])c1C
CC1C=CC2CC1C2
N#CC1C2C=CC1C2=O
[NH-]C1=C(CC=O)[CH-]CO1
N=CNc1ccon1
COC(C)(C)OC(C)=O
C1=CC2C3CC(C1)OC23
C#CC12OCC1(C)C2C
Nc1ncnn1C1CC1
N#CC1CC2(O)CC1C2
COC(C)(O)CC1CC1
O=C1C=CCOC2CC12
O=CN1CC2C3CC2C31
OC12CC3C4NC4C1C32
CC1(C#N)CC2NC21
CC#CCC(=O)OCC
CC12C3CC(C31)C21CC1
C#CCOC1CC(C)O1
C#Cc1conc1N
C#CC1CC2OC12CC
Cn1c(N)ccc1CO
N#CC1OC=NCC1N
CCC1=CC2(C)CC2C1
CC1OCOC([NH-])C1C
C1CC2OCC1CO2
OCC12C3C4C3C1(O)C42
CCOC(C)(C)C
CC12CCC(C)(C1)O2
CCC(=O)N(C=N)C=N
N#CC(=O)c1ncc[nH]1
CC12NC3C1C(O)C32O
CC(=O)CC12CCC1O2
CCC(N)(CO)C(=O)O
[NH-]c1[nH+]cc(O)c(=O)o1
CC(=O)C12NC3C14OC324
CC1(C)OC(=O)NC1[NH-]
CCC1(C)OC(C)C1=O
[NH-]c1cc(F)[nH+]cn1
COC12CC1C(O)C2=O
ONC1COC1C1CN1
CC1=C(CO)CC2NC12
O=CCC(=O)CCO
CCc1cc[nH]c1C
COC1C(C)CC1C
CN=CNc1ncn[nH]1
OC1CC=CC2CCC12
CC1CCn2cncc21
Cc1occ2c1CC=C2
O=CC1(C2CN2)CN1
CC1=CC2CC3C1C23
COC(O)C=O
CCC1CC(C)(C)CO1
C#CC(C)COCC
CC12C=CCOC1(C)C2
CC(=O)C1C2CCCC21
[NH-]C1NC(=O)C[NH+]2CC12
COC1C2C=CC(O)C21
C[NH2+][CH+]OCC1CC1C
CC12C3CC1CC2C3
C[c+]1onnc([NH-])c1F
[NH-]c1nc(F)c(F)c[nH+]1
CCC1OC(CO)C1O
O=C(O)CNCC1CO1
N#CC1=CC2C[NH+](C1)C2
CC1[NH2+][CH+][NH+]2C(C#N)C12
Nc1ncoc1NC=O
C1=CCCCC=C1
CC1OCC23CC(C2)C13
COC(C)(C)NC=O
CC(=O)C(=O)C1C[NH+]1C
CNC(C)=NC(=O)C#N
C#CCC1C[NH2+]C(N)O1
CN1C(C=O)=NCC1[NH-]
O=C1CC2C3OC3C12O
C#CCCCNCC#N
C1OC1C1C2C3C[NH+]1C32
CCC(=O)C1CC(C)C1
CC12CC(N1)C2(O)C#N
[NH-]c1[nH+]c(N2CC2)co1
CC12CC3C[NH+](C1)C32
C[NH+]1CC23NC(C2O)C13
N#CCC1C2C(O)C[NH+]12
COC1(C(C)=O)CCO1
OC12CC3(C1)OCOC23
O=C1NC2CC[NH2+]C2N1
C#CC12COC1C2C
CCC(O)C1CC(O)C1
O=CC12C=CC(OC1)O2
Nc1oncc(=O)c1O
CCc1ccccc1O
C1=CC2C3OCC=C1C23
CCc1cn(C)c(=O)[nH]1
C1COC(C2CC2)=N1
CC12CCC(=O)C(C1)C2
CC(O)C1CC(C=O)C1
CCC1C2CC1(O)C2=O
CCC1COC([NH-])C1
CCCn1cnc(C)n1
C#CC1(O)C2C=CC1N2
C#CC12NCC1(O)C2C
N#CC1C2OC3CC2C31
N#Cc1cc(O)c(O)[nH]1
Cc1coc(=O)c(N)n1
N#CC1CN1C(=O)CO
CC(O)OC(N)=O
CCC1(C(N)=O)NC1C
CNc1nn[nH+]nc1N
[NH-]c1cc[nH+]c(F)c1O
CC1CC2(C1)NCC2=O
CC1CCC2C(C)C12C
CC12C3C4C3C1(C)C42C
CC1(C)C2C=CCC21O
CCC1(CC)C2CCC21
CC12CC1C(=O)C21CC1
CC(CO)CC=O
CC1CC(C2OC2C)C1
CC1C[NH+]2CC12CC#N
CNc1c[nH]cc1C
CCC(O)(C#N)CC
CC1CC12CC1OC12C
C[NH2+]C(C)OC=O
C#CC(O)C1OC1CO
CC1CCC=CC1=O
C#CC1=CC2(O)CC2C1
[NH-]c1nccc[n+]1C=O
COC(CC(C)C)OC
Nc1oncc1NC=O
COc1cc(F)ncn1
CC1CC(CO)(CO)C1
OC1CC2(CO2)C2NC12
O=CC1C2OC(=O)C12
CC12CCCOCC1C2
CC(C)C(=O)C1NC1C
CC1CC1(O)C(N)C#N
CC1NC(=O)C1C
CCn1cc(C)c(O)c1
C#CC12CC1OC(=O)N2
CC(=O)Nc1ccno1
CC(O)NC(=O)C(C)C
Cc1cc2c(o1)CCO2
C[NH+]1C2CC1C2NC=O
CCCC1=CCCC1=O
CC12[NH2+][CH+]OC1CC2O
C1=C(C2CO2)COCC1
CCNC(=O)NC(C)C
CC12C[NH+]3CC(C1O)C32
CC12C[NH+]1CCCC2=O
O=CC1=CC2(CC2)OC1
CC1(C2OC2C=O)CO1
CC1(O)C([NH-])OC1C=O
CCc1cnc(=O)on1
CN1C(=O)C2C3CC3C21
CC1=CCC2CCOC12
O=C1C=CN2CC2CC1
CCC#CC1CN1C=O
CCC1OC1(CO)CO
CC12COC34C[NH+](C13)C24
C#CCC(=O)CCOC
C#CC1OCC2(C)CC12
ONC1COCC2OC12
CC1=CCCC12CCC2
OC1C[NH2+]C2N[CH+][NH2+]C12
CCC12CCC1(CO)N2
C#CC(=O)C(=N)N1CC1
C1C2CC34COC13C[NH+]24
CCC(=O)C(F)(F)F
[NH-]C1OC2CC3CC3C12
CC12O[CH+][NH2+]C1C2C=O
CNC1C=C([NH-])NC1=O
[CH+]1[NH2+]C2CC2(C2CN2)O1
CCc1cocc1C#N
C#CCCC1OC2CC12
OCC12OC1C1C(O)C12
CCC1OCC2OC12C
CCNC(=N)C(=O)C=O
CCC#CC(=O)C1CC1
CNc1[nH]nc(C)c1N
c1cc2cncnn2c1
CC1CC2CCCC1C2
CC(N)(C#N)C1CCC1
OC12COCC13CC2C3
CC(CO)(CO)CC=O
CC1COC1([NH-])C1CO1
CC#Cc1nc(C)no1
CC(=O)OCC1OC1C
CC(O)C12CC1[NH2+]CO2
C#CC1CCOC([NH-])N1
COC12C3NC1C2C[NH2+]3
CC1CC2(CC2)CC1O
CC12C3CC3[NH+]3C1CC32
CCOC(=O)N=CNC
CC(=O)OCC1CC1C
C#CCCc1cnn[nH]1
Cc1c(C=O)n[nH]c1N
O=C1NC2C=CCCC12
CC1C(=O)CCC[NH+]1C
CC1=C(C=O)CC(=O)C1
CCc1cc(CO)n[nH]1
C1CC2C(O1)C1COC21
[NH-]C1=NC(F)=CC(N)O1
CC(=O)C12C3C4C3[NH+]1C42
N#CC(CO)CCO
CC1=C(C#N)CCC1O
CC(O)Nc1ncco1
NC(=O)NC1C2CCC21
O=c1cnc(F)c(F)o1
O=C1CC2COC2CO1
CC1NCC([NH-])OC1C
O=CNC1=NCCC1=O
COc1cc(N)n[nH]1
CC1CC1(C#N)CCO
CCC(=O)C[NH+]1CC1C
CCOC(C)CCOC
O=C1C=CC2(CC2)O1
O=CC(=O)C(O)N1CC1
C#CC(CCC)C(C)O
c1onc2c1CCO2
COCC1(C#N)CC1C
O=CC1CC1(O)[NH+]1CC1
N#CCc1ncno1
NC1=CC(=O)OC1
CC12CC1C1(CN1)CO2
C#CC12N[CH+][NH2+]C1C2N
CC(O)C(C)(C)CC=O
NC1[NH2+]C2COC1C2O
CC12C=CC3OC1C32C
CC(=O)C1CCCCO1
CC12OC1C1CN1C2=O
CCC1=CC2C(O)C2C1
CC1CC(C)C(CO)O1
N=C(C=O)N1C2CCC21
CC1CC23COCC12O3
CC12C3CC4C3C1C42
CC1(C#N)C2OC3C2C31
CC1CC2CC2C1C=O
CC12CC3C1C2C31CO1
CC1C=CCC2C(O)C12
CC1(C#N)CC1(O)C#N
O=C1CC=CC2CC2C1
OC1C2CC1C2C1CO1
C#CC(=O)C(C)C#C
NC(=O)C1OC12CCC2
C1=CC2NC1C21CN1
C#CC1(C)CC1(O)CO
C#CCC1C(C)CC1C
CC1NC(=O)NC1(C)C
CC(O)C12CCC1(C)N2
Cc1cc(CCO)c[nH]1
C#CC1C(=O)NC1CO
CC(C)(O)C1OC1C=O
Cc1cc(O[CH+][NH-])no1
CC1(C)C2OC2C1(C)C
O=C1NC2[NH2+]CC3C2N13
CC(C)C(C)(N)C#N
CC12C=CN(C=O)C1C2
Nc1nc[nH]c1C=O
ONC1CCC12CCO2
CC(=O)N1CCC1[NH-]
OC1C=CC2=CCCC21
[NH-][CH+]OC1C[NH2+]C(N)O1
O=CC1C2NC2C2C[NH+]12
[NH-]C1OCCN=C1N
COCC1OC1C(C)O
CC(C)C1C2C(=O)C[NH+]21
CC1=CC2NC1C2C#N
C#CCCCC(O)C=O
Cn1c(O)cnc1C=O
OC1CC1[NH2+]C1CCO1
Nc1noc(N)n1
c1ncn2c1C1CC1C2
[NH-]c1cc(=O)[nH+]c(N)[nH]1
C[NH+]1CC12CCC2C=O
CNc1[nH+]c(O)c(C)o1
CC(C)(C)NC=O
C#CC1(C)C[NH+]1CC
CCC(C)[NH+]1CC(=O)C1
CC(C)(C)OC(=O)O
O=C1NC2CC2OC1=O
CC12CCC1(C#N)O2
O=CC12OC1C1CCC12
CC1C=CC2(C)CC1C2
CC12CC3CC1[NH+]1C3C12
CCn1nnc(C)c1N
CC(O)C1OC12COC2
CC1=CC(C)C2OCC12
[NH-]c1ncnc[n+]1C=O
[NH-]C1CC(CO)=CCO1
N#CCC1=NOC([NH-])O1
N#CC12CC1(N)C(=O)O2
O=C1C2CC1(O)C1C[NH+]21
C#CC1CC(C2CO2)C1
CC(OC=O)C1CC1
C1C2OC1c1nonc12
COC(=O)C12CC[NH+]1C2
C#CC1CC1CC(C)O
CC(C#N)C(O)CC#N
CCn1nnccc1=O
CC1NC12CC(=O)C2C
CC1C2CC3(COC3)C12
CNC(=O)N(C)C(C)=O
Cc1ccc(C#N)o1
CC1NC([NH-])C(C=O)[NH2+]1
CC1(O)CNC(=O)OC1
CCc1c[nH]c(C#N)c1
COC1CC1C(C)=NO
C#Cc1cncnc1N
CC1(O)CCOC=NC1
N#CC1OCC12CC2
[NH-]C1NCC(NC=O)O1
O=C1C=CCC(=O)C1O
CC(C)C(O)C1CCC1
CC12CC3C1C1C3C12O
CNC=Nc1cnno1
CC(=N)Nc1cnoc1
Oc1nc2c(o1)CCO2
CC1C2CC3(C)C2C13C
O=C1CCc2[nH]ncc21
CC12C3OCC1C2C3=O
C1=C(C2CO2)CC2CC12
C#Cc1cc(C=O)n[nH]1
C[NH+]1CC2COC([NH-])C21
CC#CC1CC(C)CO1
CC(=O)NC(=O)C=O
CCOC(=O)NC=NC
COC1CC(OC=O)C1
CC1OC2CC3C1OC23
C[NH+]1C2C(=O)C1C21CO1
C#CCCC(O)C1CN1
CC1C[NH+]2CC12C1CN1
C#CC1OC1C#CC
CC1CC2C(O)CC12O
COc1ccncc1
C1=Cc2[nH]cnc2C1
CC12COCC1C1OC12
CC1OCCCNC1=O
Cc1cnc(C)c(C)n1
CC1OCC=CC12CN2
CC(C#N)C1OC1C#N
CCC(C)C1CC1C=O
O=CC1C=CC(=O)CO1
C#CC1(C)C23CC12O3
CC(=O)C1CN1C=O
[NH-]C1OCC(=O)CC1O
N#CC#CC(C#N)C=O
C[NH+]1CC1CC#N
CCn1c(N)coc1=O
COC(=N)N(C=N)C=N
CN(C=O)C(C)(O)C#N
CC1[NH+]2CC(=O)C12C=O
O=CC1CNC(C=O)[NH2+]1
COC1NCC(C=O)[NH2+]1
CNc1nc(N)[nH]c1O
CC1C(=O)C2CC12C=O
C1CC23OC2(C1)C1CC13
CC1(O)[CH-]C2CC3C2[NH+]31
C#CCC1=CCOC1C
CC1C(N)C1(O)C#N
NC1CCOC1C(=O)O
N#CC1C2OC1C21CO1
CC12CC3C(O)C1[NH+]32
CC1CC2(C1)C(C)C2C
CN(C(=O)C#N)C1CC1
O=COC12CCC1O2
Cc1n[nH+]c([NH-])n1C=O
O=C1CC2CC(CO2)N1
COC(C)(C)O[CH+][NH-]
OCC12CC1C1CC12
CC(=O)C1CC1
CC(O)C1(C)CC2OC21
CC1O[CH+][NH2+]C1O[CH+][NH-]
O=C1C[NH+]2CC3OC1C32
C#CC12C3C4C([NH+]41)C32C
CC12NC3C1C3(O)C2=O
C#CC1CCC(C)(C)C1
CCC(=O)CC(C)(C)O
C#CC1NC(=O)C1CC
Nc1c[nH]c2cnoc12
CC1NC([NH-])N(C)C1=O
CNC(=O)C1CC(=O)C1
N#CCN=C(N)NC=O
CC(=O)C1C(C)OC1C
CC(C#N)C12C[NH+](C1)C2
CCC12CC=C(C)C1N2
O=C1CC2(CC2)C(=O)N1
Cc1cc(C(C)O)n[nH]1
CCCC(C)(CC)CO
Cc1cnoc1C
CC1NC1C(O)CC#N
C=C1C=CC2(O)[CH+][NH2+]C12
C#CC1CC([NH2+]CC)O1
CC1C=CC2CC1(C)O2
OCC12C=CC(C=C1)O2
C1CC(C23CCC2O3)O1
C#CCCCCOCC
CC1C(O)C2(O)CCC12
NC(=O)N1CCOC1=O
Cc1cc(N(C)C)co1
C1CC2C1C2[NH+]1CC1
CC(=O)C1CC(C=O)C1
C#Cc1c[nH]c([NH-])c1O
C#CC1(C=O)CC(O)C1
NC1[NH2+]C2C3NC2C13O
CC12COCC1C2C=O
OC1CC2OC12C1CO1
N#CCOC(N)CC#N
C[NH+]1CC2CC21NC=O
CC1CCC2(C)CC2C1
C1COC2CCC2O1
C#CCC(=NO)C(C)C
C1C2C3OC4(CC4)C2C13
CC1=CC2C3[NH+]2CC13O
CC1(O)C2CCC1C2O
Cn1cnc(N)cc1=O
[NH-]C1OCc2ncnn21
CC(=O)NC(O)C(C)=O
[NH-]C1CC(NN)C(=O)N1
CCC1=CCC2CC12O
CC12C3CC1[NH+]1C3C12
N#CC1(N)C2OCC21N
CC1OC2CC2OC1C
CCc1coc([NH-])[nH+]1
CC12C=CC3(O)C(C1)C23
COC(=O)C1C(C)C1C
O=Cc1cnn2c1CC2
O=CC1CC12CCC2=O
[NH-]C1OC2CC3C1[NH+]3C2
CC(=O)C1CC(C#N)O1
C1OC12C1C3C1[NH+]1C3C12
C1=NCC2C3OC2C3O1
C1C2C3C4C1[NH+]2CC[NH+]34
CC1C2(C)CCCC12C
[NH-]C1C2CC2CN1C=O
O=Cn1nc(O)c(O)n1
C#CC1CN1C(=O)C=O
C#CC1NC1(C)C#CC
C#CC1=CCCC1OC
N#CC12OC1C(O)C2N
CCCC12C3C4C1[NH+]4C32
CCC1=CCC(C)OC1
CC1CNC(=O)C1O
C#CC12CC(=O)OC1C2
[NH-]C1CNC(C=O)CO1
O=CCc1nc(O)no1
C#CC12CCCC[NH+]1C2
C#CC1CC1(O)CO
CC(=O)CC1C2CCC21
CC1CC(C)(C)C(=O)O1
N#CCC(O)C1CC1O
N#CC(N)C12CNC1C2
OC1C2C=CC3C1[NH+]23
CC(C)C1CC(C)(C)C1
C1CC2(C1)OC2[NH+]1CC1
CCC1CC(C(C)O)O1
CC1CC2CCC(O)C12
N#CC1(N)CC(O)C1N
N#CC12CC(CN1)C2
CC1C2CC1C2[NH+]1CC1
CC1C=CN(C)C1=O
N#CC1=C(N)OC([NH-])O1
N#CCC12CC(C1)N2
O=C1[CH-]C2CC3C1C23
C#CC1COC1COC
CCOC1C=CC(C)O1
OC1C2CC3C4C1C2C34
C#CC(C)COC(C)C
CC(CO)n1ccnc1
COCC1(CO)NC1C
CC1CC2OCCC12O
CC1COC2CC2CO1
OC1C2CC1[NH+]2C1CC1
c1ccc(C2CO2)cc1
CN(C)C1(C#N)CC1
C#CC1CCC(=O)C1
CNC(C)(C#N)[NH+]1CC1
CC(C)(O)CC(N)=O
C#CC(C#C)(C#C)C#N
CC#Cc1cnc[nH]1
CC1CC1(O)NC=O
CCC(=O)CNC(C)=O
Cc1n[nH]c2nc[nH]c12
CC(O)(C=O)C=O
OC1CCCC12CN2
[NH-]C1OC2CC(O)C12
CCCC(=N)N(C)C=O
Nc1cc(N)nc(F)n1
C1#CCC=CCC=CC1
CNc1cc(=O)cn[nH]1
CC(=O)C1CC([NH-])O1
NC=[NH+]c1[nH]ncc1O
CC#CCC1CC1(C)C
OCCO
CCC1(CC)CC=CC1
CC(O)C1C(=O)C[NH+]1C
CCC(=O)C1CC(C)O1
COc1cc[nH]c1OC
C#CCCC(=O)NC
C#Cc1coc(CN)n1
CC1C[NH+]1C(C)C(N)=O
C#CC1OC(C#C)C1=O
OC1CC2C1C21CCC1
C1OCC2(CN2)C2OC12
CC12OCC1NC2=O
CC1C2COC3(CC3)C12
CC1=CCNC(=O)C1
OC12CC3C4C1C2C[NH+]34
C#CC1(C)OC1C(C)C
Cc1cc(C2CO2)n[nH]1
O=c1[nH]cc(C2CC2)[nH]1
[NH-]C1OC2CC3OCC132
COc1nc(=O)cco1
CC12CC(O1)C1(CN1)C2
CC#CC(=O)NC(C)O
CCC(=O)CC1C[NH+]1C
CC1CC1CC1CCO1
NNC1C(=O)CN=C1N
CC1(C)OC1(C#N)C#N
OC12CC[NH2+]C1[NH+]1CC12
CCC(=O)[NH+]1CC1
C#Cc1cnn(C=O)n1
NC(C=O)=NCCCO
CC1(C#N)CC2C[NH+]1C2
[NH-]c1cnc(F)c(N)[nH+]1
CC1C2C(O)C(CO)[NH+]12
C#CC(C)CCCC=O
COC1(CO)CC(C)C1
CC(C)[NH2+]C1OCCO1
CCC(=O)[NH+](C)C(C)O
C#CC1CC2OCC1O2
CC1C=CC(=O)C1(C)O
OC1C2CCC1OCO2
[NH-][CH+]OCC12CCC1N2
CCC1(CO)OC1C#N
C1CC1CC[NH+]1CC1
CC1C2CC3C2C13C
CC1CC=CC=CC1=O
[NH-]C1OCC2=CCOC21
Cc1[nH]cc2c1COC2
COCC1OC1C(C)O
CCCC(=O)COC=O
N#CC(=O)C12COC1C2
CCOc1nonc1O
CC(=O)C1C[NH+]1C(C)C
CC1(C)OCCC1C=O
CC12CC3C1C3(C#N)O2
OC1CCC2OC1C2O
C1NC1C12OC1C1OC12
COC(=O)C1C=CCO1
CCC(O)OC(C)C
CC(=O)C1(C(C)C)CC1
CNc1oc(=O)oc1O
CC1OC12C1OC3C1C32
CC12CCC1(CC#N)O2
COCC1C(C)OC1[NH-]
CC1(C#N)[NH+]2CC1(O)C2
CC1C2[NH+]3CC3CC12C
COC(O)CC(C)C#N
OC12CC1C[NH+]1CC12
O=C1CC2OC1CC2O
CC(C)Cc1ncc[nH]1
C#CCC1(CC)CC1C
C1=CCC2(C1)C1CC2C1
CC1(C#N)COCC1=O
CC1[NH+](C)C2COC12C
C#CC(O)c1cnno1
O=C1OC2(CC2)C12CC2
COc1[nH]c(O)cc1O
CC12NC1CC2O
COc1cn[nH]c1C#N
OC1C(O)C1C1CCO1
CC#CCCC(O)CO
CC1CC1[NH+]1CC1(C)C
CNc1nnoc1CN
CNC(O)C(C)C(=O)O
N#Cc1ncon1
CC(=O)C(O)(C#N)CO
CCC12OC1C1CCC12
O=C1CC2CC=CC12
C1=C(C2CN2)CC2CC12
CCC12CC(C)(O1)C2O
CC1C(O)CC2CC21
O=C1NC23CC(CC12)C3
CC1CC(C#CC=O)C1
OC1C2CC2C2(O)CC12
NC(=O)C1C2C=CC1O2
CC12CC1C1NC12CO
CCC(=O)C(C)COC
O=CC1C2C3[NH+]2CC13O
O=CC12CNC1CN2
CCc1ccc(OC)o1
CCC(=O)C1CC1C#N
Cn1ncc(CO)n1
N#CC1OC2C3OC1C23
Cn1cnc(C2CC2)c1
O=C(C1CC1O)N1CC1
N#C[c+]1nccc([NH-])o1
N#CC1(C#N)CCC1=O
CC(C)OC(O)CC=O
CC(C)C12CCC1O2
O=C1C=CC2CC2C=C1
C#CC1CC2C(CO)[NH+]12
C#CC1=CCOC1CO
C1OCC12C1OC3C1C32
O=c1cc(F)ocn1
Cc1noc(C)c1CO
CC(=O)n1nnc(N)n1
CC(=O)NCC1CC1
CC(O[CH+][NH-])C(F)(F)F
CC(C)(C1CC1)C1CO1
N#CC1=CC(=O)OC1[NH-]
CC1COCOC1=O
COCC1CC(C)C1O
N#CCC1(CO)CC1
C#CCNc1ncon1
[CH2+]CC
O1C2C1C1C3C2C2C1[NH+]32
CC1CC2C(O)C2(C)O1
NC(=O)C1NC12CNC2
CC1OC1C1OC1CO
[NH-]C1CCC([NH+]2CC2)O1
[CH+]1[NH2+]C23C(O1)C1C24OC134
O=C1CN=C2C(O)CN12
CCCc1cncnn1
c1nnnn1C1CCC1
CCC1C(=O)CCC1=O
N#CCC1CC=CCO1
c1nnnn1C1COC1
CC(C)C1CCC([NH-])O1
CNC(=O)CNC(C)=O
Nc1occc1CO
CC1CC2C3NC3C2O1
CCC1OC([NH-])CC1C
CC1OC1CCNC=O
O=C1C=CCCC2OC12
CC1(C)C(=O)NC2CC21
C1=CC2NC2COC1
O=C1CC2CC(C2)C1=O
O=CC1CC(=O)C(O)C1
CC1CCC(=O)C12CO2
CC1CC2(O)C(C)C12
CC12COC(=O)C1(N)C2
CC1(C)NC(=O)CC1O
CC1C(C)C1OC1CC1
C#CC1CC=CC(C)O1
C[NH+]1CC(=O)C(C)(O)C1
CC1=CCC2OC(=O)C12
Nc1cnon1
O=CC1CC12CC=CC2
Nc1ncoc1C1CN1
CCC(=O)CO
Nc1cnoc1C1CC1
CC1CCC2(C#N)CC12
C[NH+]1C(C#N)C2CC21C
N#CC1N=CNCC1O
[NH-]C1OC2C(C3CC3)C12
CC#CC1C=CCCC1
CC(=NO)C1NC1C
O=C1NCC12CC2
CCCC1CC(=O)N1C
CCC(C)OC1CC1C
CC1OCOC1C
CC(=O)N1CCOCC1
CC1COC=NC1C#N
N#CC(O)C(=N)NC=O
CCNc1n[nH]nc1C
CC1C2OC3C4C3[NH+]1C24
C#CC(C=O)CC(C)=O
O=C1COC(=O)C12CC2
O=CN1C=CC2OC2C1
CC12C(C#N)C3CC1[NH+]32
O=C1NC2C(O)C1C2O
N#CC1OCC(=O)C1O
CC(=O)C1(C(C)=O)CN1
CC(O)C12COC1CN2
O=COC12CC3C14OC324
CC1COCOC([NH-])C1
C#CC1(C)CC2CC1O2
CC1OCc2c[nH]cc21
[NH-]C1OC2C(O)C=CC12
CC1=C(C)C2CC1C2
CC#CC(O)CC(C)O
C#CC1(C#C)C[NH2+][CH+]N1
CC12C(O)C3CC1C2O3
O=CCn1cccn1
CCC(C)(O)C(=O)OC
[NH-][CH+]OCCOC=O
N#Cc1cc(N)c(N)o1
O=C1CNCC(NO)C1
CC1OC12COC2[NH-]
CCOCOC1CCC1
CCC1C2C(O)C(=O)N12
CC1CCC2C(O)C12
CC12C(=O)[CH-]C3CC1[NH+]32
C#CCC1NC1C1CO1
C[NH+]1C2C=CC3(CC3)C21
CCC1CC(C(C)C)C1
O=C1CC2CC(=O)N2C1
C#CC1CC2(C=O)OC12
[NH-][CH+]OC1C2C=CCC21
Nc1cc(C=O)ccn1
CC1(O)C2CC3C1[NH+]3C2
CC(C)C(C)CC(N)=O
O=C1NC2CC(O)CC12
Nc1nc(O)c(CO)o1
CC(C=O)CC(C)(C)O
O=C1C(O)C2CCC12
O=CC1=CCCC1C=O
C#CC#CC1NC1(C)C
C[NH2+]C1NC(CO)C1O
C1CC1C12CC3C(C1)C32
CC1C2COC(=O)C1C2
CC1C([NH-])OC1C#N
CCC(C)OC1CCO1
N#CC1=CC2OC3C1C23
CC12OC1C1COC2C1
O=CC(=O)C1=CCOC1
CC1C(C)C2(C#N)C[NH+]12
CC(C)C1(CO)CN1
C#CC(O)C#CC1CO1
C1=CC(C2CO2)C2NC12
Oc1cc(O)nc(O)n1
[NH-]C1CC2[NH2+][CH+]OC2O1
O=CN1C2C(=O)C1C2O
C[NH+]1C2C=CC3C1C32C
CCC(N)C#N
[NH-]C1OC2C(=O)CCC12
N#CC12CN1C(=O)C2O
CC(C)C(=O)NC=N
C1CC2CC3OC1CC23
O=C1C2CC1C1CC2C1
CC1=CCCOC12CC2
CC1C2OCC13COC23
CCC(CC(C)C)=NO
CC([NH-])OC(=O)C1CC1
C1=C2CCOC2CC1
C#CC(C=O)C(=O)CC
O=C1C2C=CC3C(N2)C13
C#CC(=O)C1C[NH+](C)C1
CC1CC(C)(C)OC1C
CN(C)c1nccnn1
CC1CC2C(=O)C[NH+]2C1
OC1CC2(CCCC2)C1
CNc1[nH]nc(O)[n+]1C
Cc1nc(O)ccc1F
CN(C)c1c[nH]nn1
CCC(C)CC(C)(C)O
CC12NC(C1O)C2NO
NC(=O)NC1CC=CC1
C1COC(CC2CO2)O1
C1CC23OCOC2C3O1
Nc1cccn1C1CC1
COC1=CC(C)CC1
CC[NH+]1CC[NH2+]C1C=O
CC12C=CN3C(=O)C1C32
O=C1CC=C(C2CO2)C1
CCN(C=O)C(=O)C=O
C1CC2CCC2OCO1
CC1COC(C)C1C=O
CC(C)C1C2C3CC2[NH+]31
CC1OC([NH-])C1O
CC1CNC(=O)CN1
c1nc2c(o1)OCCO2
CN1CC2(C)OC2C1=O
C#CC1(C#C)CCC1=O
CC1=C(CO)CC2CC12
N#CC1NC1C(O)C=O
COCC(C)(O)C(N)=O
O=C1CC2C1C1C(O)C21
COc1c[nH+]c([NH-])cn1
C#CC12CCC1C2CC
CCC1(CC)CC=CC1
N#CC[NH+]1CCOC1[NH-]
CN(C)C(=O)C1CC1O
N#CC1CNC1C(N)=O
CC1C(=O)NCC1(C)C
C#CC1CC(CO)C1
C1CC1[NH+]1C2C34OC23C14
C#CC(O)(C#N)C1CN1
COC12CCC1(C=O)N2
CC1C(O)C2(C)OC12C
CC12C=CC(C1)C2(C)C
CNc1coc(N)c1O
CC1=C(C#N)C2NC2C1
CC1=CCCOC1(C)C
Cn1ccc(CC=O)c1
C#CC(=O)C(C)=O
N#CC1CC1(C#N)C=O
CCC1C(C)[NH+]1CC#N
CN=CNC(=O)C1CO1
OC12COC3(COC13)C2
CC(=O)C1CCC(C)O1
N#CC12CC(=O)C1C2
CCCC#CC(C)C#N
O=C1C[NH+]2CC3OC1C32
C#CC1CCCC12CC2
N#CC[NH+]1CCC1
CC1=CC2(CC1)CN2
CC(C)CCC(O)CO
O=C1C2NC3C1C23CO
N#CC[n+]1nnoc1[NH-]
CC1C=CN(C=O)C1
CCC1(CO)OCCO1
CCOC(O)C(C)C#N
C#CC(C)C(C)(C)C=O
COC(=O)C(C)C
C1C2C1C13C[NH+]2C1CO3
C#CC(=O)C1CC(=O)O1
CC12NC1C1(O)CCC12
CC1CC23CC(C)(C2)C13
C[NH+]1C2C=CC1C21CO1
N#Cc1cc(CO)co1
CC12NC1CC2(O)CO
CC1=NCCC(C)(C)O1
C#CC1CCC(=O)NC1
CC1=CCCC(C)C1=O
C1OC2C3C4CC(C14)C23
CC(=O)C1CC(=O)N1
CC#CCC(=O)CC=O
CC1C2CC3(O)CC1C23
CC(C)C12CCC1CC2
[NH-]C1NC(=O)CCCO1
OC1CC12C=CCC2
CC1C2C3CC2(C)[NH+]13
CC#CC1CC2CC12C
N#CC(N)C1C(O)C1O
CCC12NC1C(=O)C2C
CC1C(C)[NH+](C)C1C=O
CC1OC2C=CC1C=C2
CC12C3CCOC1C2O3
C#CCCC(O)C1CN1
CC12C(=O)OC13C[NH+]2C3
O=C1CC2CC3(CC3)C12
CC1CN(C(=O)C#N)C1
O=C1C=C2COC2CN1
CC12CC3(COCC13)C2
COC1CC12CC=CC2
OCCc1ncnnn1
Cc1nn[nH]c1NC=O
O=C(O)C12CCC1NC2
C#CC(C)(C)O
O=CC1CC2CC1C2=O
CNC1C(C#N)C1NC
O=CC12CC1CC21CC1
O=C1OC23CC(CC12)C3
Nc1n[nH]c(C=O)c1N
CC12C3C[NH+]1C1C2C13O
CC1CCC(C)C(=O)O1
CC(=O)CC1(C)CC1C
CCOC(O)(CC)CC
OC1CC2OC3CNC132
O=CC1COC1CO
OCC12CC3(O)C[NH+]1C32
C[NH+]1CC2NC2C1C=O
O=C1C=CCC2CN12
COC(=O)C1C(C)C1C
C#CC1COC1([NH-])CO
Nc1n[nH]c2c1CCO2
C#CC(N)(C#N)CC#N
C#CCn1nnc(O)n1
Cn1nncc1C1CC1
C#CC12CC1C1(C)NC21
CC1(C)CCC1
CC1C2CC1(O)C2CO
CCC(F)(F)F
CCC#CCC(C)CO
CN=C(N)C(=O)COC
CC(C)C1(O)CC1C
N#CCc1cc(N)no1
OCC1OCC2CCC21
CC1(C)CC2OC21C
N=CN(C=O)C1CC1O
CC#CC12CC1OC2[NH-]
CC(C#N)C1C[NH+]1C
CC#CC1CC(=O)CO1
CC1C2NC1C2(N)C#N
N#CC1CC1OC(N)=O
CC(=O)[NH+]1CC1C
CCC(O)[NH+](C)C(C)=O
CC1C[NH+]1CC(C)(C)O
CC1CC1(O)N(C)C=O
CC#Cc1cc(C)n[nH]1
CC12C3CC1(O)C([NH-])[NH+]32
O=C1NC2C3C(O)C1C23
O=C1C2CC3CC3C1N2
C#CCCCOC(C)=O
C1=CC2CC3(CC3)C2C1
C1CCC1
C#Cc1[nH]ncc1C=O
Oc1ccn2c1NCC2
CC#CCCOCC
CC1(C=O)CC(O)C1
ONC1CC2NC1C2O
C[NH+]1C2CCOC(=O)C21
CCC1C(CC)C1CC
CC(=O)C12C3C4C3[NH+]1C42
CC1OC1(CO)CO
O=c1nc(F)nn[nH]1
C#CCC(CO)C(C)=O
CC1CC23CC(C2=O)[NH+]13
[NH-][CH+]Oc1nc[nH]c1O
COC1(C(O)CO)CC1
CCC#CC#CCCO
CC1CC(=O)C2CC12
NC(=O)C(O)C(N)=O
OCC1C2CC3OC2C31
O=C1C2CCC1(O)CC2
COC(=O)C#CC=O
O=C1OCCC1O
N#CCc1ccc(N)o1
Nc1ncn(CCO)n1
OC1C2CC3CC2CC31
C#CC#CCC1CCO1
CCc1cc(C=O)co1
C#CC1CCC(=O)CN1
CC(C)c1nc(O)co1
C#CC1C2COC12CC
CCC1C2OC(=O)C12O
CC1CC2OCCCC12
CC12C=CC(OC1)C2=O
Cc1cc2ccoc2[nH]1
NC=Nc1coc(=O)o1
Nc1onc(O)c1N
CC12CCC3CC1C32
[NH-]C1OC2(CCC2)C1O
CC1CC1C#CC#N
OCc1cnoc1CO
CC#CC(=O)O[CH+][NH2+]C
[NH3+][CH+]C(CO)CC(=O)O
CC1=CNCCOC1=O
C#Cc1ccn[nH]c1=O
CCC1=C(C)C2CC1C2
CC(C)OC1CC1C
C[NH2+]C12COC1C2OC
NC1=CC(=O)CC1C=O
CC1=CC2C34OC23C14C
N#CC1CC2CC[NH+]1C2
C1=NCC2C3CC(O1)C23
NC(=O)C1OCC12CN2
Cc1nocc1C1CN1
CC12CC1(C)C([NH-])O2
C#CCC1(O)CNC1=O
CC12C3C4C([NH+]41)C32C=O
C1OC1C1CC2(CC2)O1
[CH-]1C2CC3C2C2CC1[NH+]32
C#CC1(C#C)OCC1O
CC12CC3CC1(C=O)C32
CC(C)(NC=O)[NH+]1CC1
OCc1cnc(F)nn1
O=CC1NC1CC1CC1
OCC(O)c1cnn[nH]1
C1=CC2C=NC=[NH+]C2=C1
CCC(C)OC(C)(C)O
Cc1cc2c([nH]1)CC=C2
NC1[NH2+]C2CC2(CO)O1
CN1CCC(CO)C1=O
CN(C)C1(C#N)CC1O
Cc1cncnc1
COC1C2C=CC1C2=O
O=C1NCC2C3C[NH+]3C12
N#CC12CCC1C1OC12
CCOC1C(C)CC1C
CC1(C)[NH+]2CC(O)C21C
OC1CC([NH+]2CC2)C1
CN1C(=O)CC1(C)C
O=C1OCC1(O)C1CC1
CC1(O)C2C34OC23C14C
C[NH2+]C12OCC1C2(C)C
C#CC1OC([NH-])=CC1N
C#CC12OC1(C)C1OC12
CC1CC[NH+]2CC12C#N
O=Cc1cnccn1
N=C(C(N)=O)N1CCC1
O=CC1=C(CO)NCC1
OC1CC=C2CCOC21
Cc1c[nH+]c([NH-])oc1=O
CC(=O)C1CC(NO)C1
C#CC1CCC2NC12C
CCOc1occc1O
OC1C2[CH-]C[NH+]3C1C23
CC1OC2COCC2O1
Cc1ccnc(C)c1O
C#CC(C)C(=O)O[CH+][NH-]
CCC(O)CC#COC
COCC1CCCO1
[NH-]C1=NC=NC(F)O1
[NH-]C1OCCC2CC21
[NH-][CH+]OC1CC(=O)O1
C1#CCCC=CCC=C1
CC1=C(C=O)C(=O)NC1
C1=NCC2C3CC2C3O1
CC1(C)CC(C2CO2)C1
C1CC23C1C[NH+]1C2CC13
CC#CC1CCCO1
C#CC1C=CCCCO1
[NH-]C1OCC(O)CO1
CC1CC(C)(C=O)CO1
C#Cc1ccn2c1CC2
C#CC[NH+]1CC(O)C1C
CC(=O)C(C#N)CC#N
CC1C2C(=O)C1(C)C2C
CC12CC(=O)NC1CO2
N#CC1C2CC3C(C2)C13
CN=CNc1nnon1
OC1CC2C3C1[NH2+][CH+][NH+]23
N#CC#CC1OC1CO
O=C1CC(CC2CC2)C1
CC1OC([NH-])NC1=O
CC1C(=O)NC1CO
CCn1cnc(C)n1
CC#CC1CC(C)(O)C1
[NH-]c1[nH+]nccc1C=O
CN=C(N)C(=O)C1CO1
CC1CC12CN=COC2
O=C1OCC=CC1NO
CCC1CC1NCC#N
CC(C)C#CC1(O)CC1
OCc1ccc(O)[nH]1
C#CCC(O)C1CCO1
C#CC1C[NH+]1C1CCO1
CCC(C)C(=O)CC#N
CC1(C2OC2C=O)CN1
COCC1C2CC(C)C12
O=C1OCC2CCC12O
N#CC1CC1(CO)CO
CC1(C)C2CCC3C2C31
O=CN1CC2C=CC1C2
CC1C2C(C)C(C)(O)C12
C#CCCC1NC1C=O
C1OC12C1C3C4C1[NH+]4C32
OCCC1C2C=CC[NH+]21
O=C1OCC2(CN2)CO1
OC1(c2ncon2)CC1
CC1C(=O)C2C3OC1C32
O=C1OC2CC3CN1C32
[NH-]C1=C([NH-])NC=NC=C1
C[NH2+]C1OC=NCCO1
CCC1C2NC(=O)C12O
CN(C)c1cnccn1
CC[NH+]1CC2(OC)CC12
CCC12OC1C1C(O)C12
CC12CC(=O)N3C(C1)C32
CNc1occ(O)[n+]1C
N#CC1[NH2+]C2C3C[NH+]1C32
Oc1cncnn1
O=COC1C=CCOC1
CCC#CC(C)(C)CO
CC1(C#N)CNC(=O)N1
CCC1OC(=O)C1C=O
COC(=O)CC1CC1O
CC(=O)OCC1CC1O
CCC(C)OC1(O)CC1
CC(C)C1(O)CC1C#N
CC(=O)c1cnoc1C
O=CC1(O)CC2NC21
CC(C)C(O)C1CC1O
C#CC12NC(C1O)C2O
C#CCNC(C)=O
O=C1NC23CCC12CC3
Nc1nc2n(n1)CCC2
[NH-]C1C=CCCN1C=O
CC(O)CC(=O)CC#N
COC1CC12NCC2=O
NC(=O)NC1CC=CC1
CCC1(C(C)=O)CCC1
CC(C)C12CC1[NH2+][CH+]O2
N#CC1C2OC1C2O
CC1C(O)C2CC1C2C
O=CC12CCC(O)C1O2
N#CC12OC3C4C1[NH+]4C32
CC1C=CC(C)C(=O)C1
OC1CC1c1nnon1
CC(O)C12CC1OC2C
NCC1OC(=O)NC1O
CC1CC2C(C=O)C12O
Nc1cnc(CCO)o1
CCC1CC12CC1CC12
Cc1cc([NH-])[n+](C)nn1
O=CC(O)C12CCC1N2
Cn1cc(C#N)nc1O
CC#CC1CC(OC)O1
CC1C=CC(C)OC=N1
CCC12CC(O)C1(C)N2
CC12OC1C1C(=O)NC12
C#CC1OC1C(C)(C)O
CC1C=C(CO)C(C)O1
C#CC1C(C)C1(O)C#C
Nc1cc(=O)[nH]cc1F
N#CC1=CC2C3OC1C23
C#CC(O)C12CCC1N2
NC(CO)=NCC(=O)O
COC12CC1C1OCC12
O=C1NCC1(O)C1CC1
CC(C#N)(C#N)O[CH+][NH-]
CC1C2C=CC1C(=O)N2
NC(N)=O
O=C1CCC(NO)C1O
COCC1C23OC12C3O
O=C1CC2(CN2)C2CC12
N#CC1(O)CC(O)C1=O
CCC1(CN)OC1C#N
O=c1ccc(O)n[nH]1
N#CCC1C(O)C1O
Cc1nonc1OC=O
[NH-][CH+]OC1CC(O)C1
CC12CN(C=O)CC1O2
CC1(C)C2C3COC3C21
CC(=O)C12CCC1N2
COC(C)C1CC(C)C1
C#CC(O)C1OC1C#N
CC(=O)C(=O)O[CH+][NH-]
N#Cc1ccncc1
CNC1OCC1C=O
CC1=CC(=O)NCCN1
CC#CC1OCCCO1
C#CC1COC1([NH-])OC
CC1COC([NH-])C12CO2
O=CC12CC3C4C(C31)C42
CNc1ccc(C#N)[nH]1
[NH-]C1OC2C3OC2C13O
CC(C1CO1)C(F)(F)F
CC1=CCNC(C#N)C1
CC1OCC2O[CH+][NH2+]C12
C#CC(C)C(O)CO
Cn1nnc(N2CC2)n1
CC#CC
CC1CC(C)C2C(O)C12
CC1(O)CNC1C#N
Nc1cnc(=O)oc1O
C1CC2C1C1OC3C2C13
C#CC1Cc2cccn21
O=C1CCC2(CCO2)C1
C1=CC2NC2CC2NC12
C[NH+]1C2C1C1C3C[NH+]1C32
C#CC1=CC(=O)NC1C
CCOCC(=O)CC
COC1OCCC1(C)O
CCCC12NC1CC2O
c1cc2cnoc2[nH]1
CC1OC2CC(O)C12
N#CC1CC(CO)N1
O=C1C=CN2CC12CO
C#Cc1nnn(CC)n1
CC1COC12C=CCC2
O=CC1CC=CCC1O
N#CC12C3CCC1C2O3
C[NH+]1CCC(=O)CC1
C1C2CC3C4OC2C1C34
CC12CC1OCC21CC1
Nc1c[nH]c(=O)c(F)n1
C1=C2CCN=C2OCC1
CC12CC1(CO)OC2=O
CCN(C)C(N)=O
Nc1cncc(=O)[nH]1
N#CC(O)CCCO
CC1(O)CC2CC2CO1
CCOc1cnoc1C
CCC1C2C=C(C)C1C2
CC#CC#CC(C)O
[NH-]C1C2CC(C2)N1C=O
CC[NH+]1CC12CNC2=O
CCC(CC)C(=O)OC
CC12COCC3C(C1)C32
OCCn1ccnn1
C#CC1=CC(O)C(=O)C1
O=CC#Cc1ccc[nH]1
CCC12OCC1OC2[NH-]
O=CC12CC1OCC2O
CCC1CC([NH-])NC1=O
C#CC12CC1C1OC12C
CC1CC12CC=CCO2
CC1OC2OC1CC2O
CCn1cc(N)oc1=O
CC12CC(=O)C3C[NH+]1C32
C[NH+]1CC1C1C23CC12O3
[NH-]C1CC2CC2C(=O)N1
Cc1cncc(C)c1F
CC12OCC(CC1O)O2
CCC(C)C1CC1O
c1cnc2ncnn2c1
C[C+]1C(O)N=NOC1[NH-]
CC(O)C1CNC(=O)O1
CN(C)C(=O)O[CH+][NH-]
C#CC#CC12CC[NH+]1C2
CC(O)C(=O)CC=O
CC12CC[NH+]1C(C=O)C2
CC1OCC2(CN2)C1=O
COC(=O)C1CC1OC
Cc1c[n+]2cn[nH]c2o1
CCOc1nc(N)co1
O=CC1=CC(=O)NCC1
COC(O)CC(C)C=O
COc1n[nH]c(C)c1N
O=C1C(O)C2C3C[NH+]2C13
CNC(=N)c1nn[nH]n1
[NH-]C1OC(C=O)C2NC12
N#CC1OC1C1CC1O
CC1(C=O)C=CNC1=O
OCC12CC1C1(CN1)C2
N#CC12OC1CCC2=O
N#CC12C3OC4C(C41)C32
Cc1noc(C2CO2)n1
CCc1nc(O)c(C)o1
CC12CCC1C(=O)NC2
CCC1([NH-])OCC1(C)C
CNc1nc(F)cc[nH+]1
CC1=CC2OCC2C1=O
CC(=O)C12OC3C1OC32
O=CC1(O)C(O)C2OC21
CC1CC1N(C=O)C=O
C[NH+]1CCOCC1C#N
CC1OC1C1C(O)C1O
O=C1C2OC2CC12CN2
CC(O)C12CC3C1CC32
CC12CCC(O)C1C2
C#CC1CCC1(C)C
CCC1CC(NC=O)N1
NCC(C(=O)O)C1CC1
CCCCC(C)(C)C#N
CC1CC(CO)CCO1
O=CC12CNC1CO2
CCC(O)OC(C)=O
CC1CC2(C)CN2C1=O
Cc1ccnn1CCO
C1C[NH+]2C3C4NC3(C1)C42
N#CC1NCC12CCN2
C#CC(O)(C#C)C#N
O=Cn1cnc(O)c1O
[NH-]C1=CC2C3CC3C2O1
CCCC(C#N)CCO
CC(O)C(C)C(=O)CO
C#CCC1CC1C(C)O
CC1CC(=O)C(C)(C)C1
COC1CC(OC=O)C1
COC12C3C4CC3C1C42
N#CC1C2C(O)C([NH-])[NH+]12
CC1=CCC(C)C12CN2
CC1CC(C(O)CO)C1
c1ncc2nocc2n1
CCCC(=O)C1CC1O
C#CCC1CC=C([NH-])O1
CC12CCC(NO)C1O2
Cc1ccc(C)c(=O)[nH]1
C1=C2CC3C(COC1)C23
Cc1n[n+]2cc[nH]c2[nH]1
CC1=C(C=O)CCC1O
C1CC1n1nnnn1
COC(=O)N(C)C(C)C
CC1(O)COCC1(C)O
Cc1[nH]nc2ncoc12
C#CC(CCC)CCO
CCC1(C2C[NH+]2C)CO1
CC(=NO)C1C(C)C1C
Cc1cc(CC#N)[nH]n1
[NH3+][CH+]OC([NH3+])=O
COC(C)(C#N)[NH+]1CC1
O=CCn1cnc(O)c1
C#CCCOC(=O)CC
COC12C3CN1C(=O)C32
CC(C)CC(C)C=O
Cn1cc(N)c(C=O)c1
CC(C)(C)C1OC1CO
CC1C2C3CC(CO3)[NH+]12
O=CC12CC3C1[NH+]3[CH+][NH2+]2
CC#CC1CCC2CC12
CCC1C2CC3(O)C1C23
C#CC1[NH+](C)C1(C)C#N
CC1C2OC3C[NH+]1C32C
C#CC1(C=O)CC([NH-])O1
Nc1cc(=O)nco1
COC1CC12CC(C)C2
C#CC1CCOC(=O)N1
C#CCC#CC#CCC
CC1CC(C#N)C1C
COC(=O)CC1OC1C
CC1C(=O)COC12CC2
C1CC2CC(C1)C2
OCC12OC1C1CC12
CC12CC3[NH+](C1)C32C#N
Cc1cnnn1CCO
O=CC1C[NH+]1C1CCC1
CN1C(=O)C2CC21C
OCC1OC2CC2C1O
O=C1CC2OC2C(=O)N1
C#CC1CC2OC([NH-])C12
CC(O)C12CC1OC2[NH-]
C#CCCCCC(C)O
CC#CC(=O)CCCC
N#CC1C2C[NH+]1C2CO
CC12CC3OCC[NH+]1C32
C[NH2+][CH+]Oc1cn[nH]n1
CC12C3[NH+]4C1C2(C)C34C
Cn1c(O)cc(N)c1O
OCC(O)C1OCC1O
CC12C[NH+]3CC3C1(C)C2
C#CC12COCC[NH+]1C2
O=c1[nH]c(C2CN2)co1
O=C1COCC=CC1O
[CH+]1[NH2+]CC2C3OCC3[NH+]12
CC1C=CC2(C#N)C[NH+]12
C#CC1C2[CH-]CC3C1C23
O=C1CNc2ccnn21
CC#CC(=O)NC(C)=O
CC1(C)C=CCC1NO
CC#CC1(N)COC1=O
CCC(OC=O)C(N)=O
O=C(O)CC12C[NH+](C1)C2
C[NH+](C)C12CC1[NH2+][CH+]O2
O=C1CCCC12CC2O
O=Cc1cccnc1O
C[NH2+]C1CC(C(C)C)O1
N#CC1CCCC(=O)O1
Cn1c(O)nc(N)c1O
C#CC(O)C#CC=O
N#Cc1ccn2c1CC2
N#Cc1c(O)n[nH]c1N
OC1C23CCC12[NH2+][CH+]N3
C#Cc1cnncn1
OC1CC2CC=CC12O
COC1(CO)NCC[NH2+]1
CCC1C2CC1OC[NH2+]2
CC(O)C1CC1O
N#CC#CC#CC1CO1
CC(=O)C1CCCO1
N#Cc1ncnc(O)n1
C#CC(O)CC1NC1C
C#CC1[NH+]2CC2C1(C)O
C#CCOC1CC1(C)O
O=C1CC2OC12C1CN1
CC(O)C1C(=O)NC1C
CC1(C)C=C2CCC2O1
O=C1CC2CC12C1CO1
CC12CC(=O)N1C2CO
NC(=O)C1OC1C(N)=O
N#CC1CCC2CCC12
C1CC2OC2C2C[NH+]2C1
O=CC1OC2COC12
CC(=O)C12OC1C1CC12
CCC(=O)CC1CC1O
CNc1cc(=O)[nH]cn1
C[NH+]1C2CC(C2)C1C#N
CC1(C)OCC2NC21C
CC1=NC2C(C)C2CO1
C1=CC2C=NN=[NH+]C2=C1
CC1C2C3C(O)C3[NH+]12
[NH-]C1OC2C1C21CCC1
CC1OC2C(C)C12O
Nc1cc2n(c1)C=CC2
OCCn1nccc1O
CC1(C)CC12CC(=O)O2
N#CC1C2COC12CO
Nc1nccc(O)c1F
C1OCC12CC1OC12
CC1(O)C2CC1(C#N)N2
CCC1OC(=O)NC1[NH-]
Cc1cnn(CCO)c1
CC1(C)COC12CCC2
CC12CC(C3C[NH+]31)C2O
c1ncc(N2CC2)nn1
Nc1c[nH]nc1C1CN1
C[NH2+]C1NC(=O)OC1C
COCC1(C=O)C[NH+]1C
NC(=O)C12CC3CC1[NH+]32
C#CC1CC2CCCC12
C[NH2+]C1OCCC12CC2
COC1CC=C(C)C1=O
N#CC[n+]1ncoc1[NH-]
C#CCCCO[CH+][NH2+]C
O=C1C[NH+](C2CC2O)C1
N#CC1CC(=O)N1C=N
OC12C=CC(C1)C21CO1
CC1=CC2C34OC23C14C
CC12CC1(C1CC1)CO2
CC12CC1C1(O)CCC21
O=C1C2NC2C2CCN12
CN1C(=O)CCOC1=O
OC1CC2OC12C1CN1
CCC12NC1C=CC2O
C[NH+]1C2C(O)C(O)C21
C#CC(C#C)C(=O)C#N
CC(=O)C1COC(C)O1
COCc1nc(O)n[nH]1
NC1[NH2+]C2COC1C2=O
C#Cc1nc(N)c(O)[nH]1
COC1C2CC1C2NO
CC12C3C4[NH+]1C4(C=O)C32
CCC1([NH+]2CC2)CC1C
CC(=O)CC(C=O)C=O
OCC(CO)C1CO1
C[NH2+]C1OCC1C
C[NH+]1CC1
CC12C=CC(O1)C(O)C2
Cc1nc(CCO)no1
CC1(C)CC2(C#N)OC12
CC1(C)CC([NH-])OCO1
C[C+]1NC(N)=COC1[NH-]
CC1(C)CCN=CO1
C#CCCC(C)(N)C#N
CCC(C)(C)C(C)(C)O
COC1C(=O)CC1C#N
C1=CCC(C[NH+]2CC2)C1
C#CC1C=CC(C)C1=O
c1cnc2c(c1)OCC2
[NH-]C1OC2CC12O
CC1=C(C=O)COCC1
CC#CC1C=CCCO1
CCC#CC(C=O)CC
CC1CC2CC(=O)N2C1
C#CC(=O)CC(C)=NO
C#CCCC1C(C)[NH+]1C
C#CCC1CC2(C)CC12
CC12CC(C1)C1CC12C
C#CCCC1OC1C
C#CC1OCC1(O)CO
N#CC1CCC12COC2
c1cc2cnn[nH+]c2[nH]1
[NH-]C1OCCC1(O)C=O
COc1nc(N)c[nH]1
C[NH+]1C(C#N)CC1(C)C
CCN(C)C(=O)C#N
C#CCC#CC1C[NH+]1C
CC12CC3CC1(CO2)C3
OC1COC2(C1)CC2O
[NH-]C1NCC1(O)C=O
CC(C)OC(=O)NC=O
OC1C[NH+]2CC12C1CC1
Nc1cnc(CC=O)o1
C#CC12CC3C(C1=O)C32
CC1CC(O)C(C)(C)C1
CCC12C3CC1OC2C3
CC12CCC3OCC1C32
CC(C)C1OC1C#N
C#CC1C2C=CC1C2
c1cc2oncc2cn1
COCCC1(CO)CC1
C#CC12CC3C4C(C41)[NH+]32
CC1Cc2cnoc2O1
CC1OCCC1(C)CO
C#Cc1ocnc1NC
CC1(C)CC2(COC2)C1
CNC(=O)C1CC1C#N
O=C1NC2CC2C2OC12
CC1=CCC(C)C(C)C1
C#CC1NC1CC#N
CCOCC(=O)C#N
OCc1cn[nH]n1
c1nn[nH]c1N1CC1
CC(C)C1C2CCCC21
Nc1cc(=O)cc(F)o1
C1C2C3OC4C1C4OC23
CC(C)C1C2CCC1O2
C1CC2CC1C2[NH+]1CC1
C#CC12C3C[NH+]1C2C3=O
CC1OCC(CO)C1=O
OCCC(=NO)C1CN1
Cc1cnoc1CC=O
C#CC1=CCC2CC12C
CCCOC(C)(O)C=O
CCC(O)C1CC1OC
O=CN1C=CC2C(O)C21
CC12CC3CC1(CO)[NH+]32
O=CC12CC=CC1N2
CC1=CNC(=O)C(C)C1
CC1=CC2CCOC1C2
CCCC(=O)C1CCO1
CCCC(C#N)OCC
CC1OCC=CC1(C)C
Nc1cc(=O)ocn1
NCC(=O)OC1CCO1
C1=C2CCC2C2NC12
CC(=O)C1OC(=O)C1C
CCC(O)(NC=O)OC
CN1CCOCCC1=O
C#CC1CC1C1C[NH+]1C
C#CC1=CC[NH+]2C(C)C12
N#CCC12CCCC1C2
COCC1C(C)CC1C
COC1C=CC(C#N)O1
CNc1ncc(C)o1
N#CC(O)C(N)=O
CC1=C(CO)C2OC2C1
OCCn1nnnn1
O=CC1=CC(=O)OCC1
CC12CCC1O2
CC([NH-])OCC#N
N#CC12CC1(N)C([NH-])N2
CCC(=O)CCCCO
CC12CC(C#N)C(C1)O2
C#CC1CC1(O)CCC
CCOC12NC1CC2O
CCOC(C)[NH2+]C(C)C
[NH-]C1OCC2(CO1)CO2
N#CC1NC1(C#N)CO
CNc1ncoc1CO
O=C1NC2CC2C2CC12
CC12OC3C4C[NH+](C41)C32
C1=CC23CC2(C1)C1C[NH+]13
CC12CC(C1)[NH+]1CC12
Cc1nc(O)c(C)[nH]1
COC1CN(C=N)C1=O
OC12CC3C4C1C2C[NH+]34
Cc1ncnn1CC#N
C1C2CC3C2C2OC1C32
C1CC(CC[NH+]2CC2)C1
CC(C)C12CC3CC1[NH+]32
CC1NCC(=O)NC1C
CC1OC2C3OC3(C)C12
C[NH+]1CC2CC21C(=O)[O-]
CC1[CH-]C=C(NO)C1O
CC12OC3CC1C2C3
CN1C=NCC=CC1=O
CC1C(=O)OC2C[NH+]1C2
COC(=O)C(C)(C)C#N
C[NH+]1C(C)(C)C12COC2
CCC1CC2OCC1O2
CCC(=O)C1NC1C=O
[NH3+]CC1C(O)C1C(=O)[O-]
CC(C)C1OCC12CN2
[NH-]c1c[cH+]oc(N)n1
NCc1nncc(=O)[nH]1
N#CC1(C=O)CO1
N#CC(=O)C#CC1CO1
CC(C)C1(C(C)C)CO1
CCC1CC1C1OC1C
Cc1cncc(F)n1
CCOC(C)(C)[NH+]1CC1
O=C1NC2CCC12CO
OCCCc1cnn[nH]1
CC(=O)C1C2C3CC2[NH+]31
OC1CC2CCCC12
[NH-]C1=C(N)NON=C1F
[NH-]C1COCOC([NH-])N1
CCC1OCC12OC2C
Cn1cnn(C)c1=O
COC1(C(O)C=O)CC1
O=C1C2NC3C1OC23
C1OCC12C1OC3C1C32
CC#CC(C)C#CC#N
C1=CCC(C2CN2)OC1
C1=C2COC2C2(C1)CO2
Nc1cnnc(F)n1
c1nnn2c1C1(CN1)C2
CC#CC1C=CC(C)O1
CC1CCC2CC2C1=O
CNC1CC([NH-])O1
O=C1OCC12CCC2O
N#Cc1cnn(C=O)n1
CC1(O)C2C(O)C1C2O
O=CC12CC1CC1OC12
CC1(O)COC12CCC2
C#CC12CC(C=C1C)C2
COCC1(C(C)=O)CO1
C#CC(CC)C(O)CO
CC(=O)C12CC1CCO2
Cn1cnc(N)cc1=O
OC1CC23COCC12O3
CC1CCCCC(=O)C1
CCC1CCOCC1O
[NH-]C1CC(=O)COCO1
ONC1C2CC1O[CH+][NH2+]2
CC1NC12C1OC2C1=O
CCC1C(=O)C2CC1C2
CC(O)C1C(=O)NC1C
OC1CCC12CCC2
C1CCC2C(C1)C1OC21
CC#CC1(O)CC2CC21
CCC(C#N)CO[CH+][NH-]
CC(C)(C)C
CC(C#N)NC1CCC1
CCCCC(=O)CC=O
C1C2C3C4C5C(C1[NH+]45)[NH+]23
Cn1cnc(C#N)n1
CCCC(=O)C(=O)C#N
CC1C2CC3C1C23O
COC(C)C1CC(=O)N1
Cc1cc2n(n1)CC2
CC12CC(C=O)(CO1)C2
CCC1(O[CH+][NH-])CC1O
[NH-][CH+]OC12COC1C2
CC1NC12C1C34OC13C24
CC1C[NH+]2CC2C2NC12
CC1CC(NO)C1(C)O
OC1CC12C1OC3C1C32
Cc1cn[nH]c(=O)c1C
CC1(C#N)CCC1NO
OCC#CC(O)CO
C1=CC2CC1C2C1CO1
C#CC1=CCCCC=C1
CNC(=O)C(C)O[CH+][NH-]
CC1(O)CC2(C#N)CC12
CC1C2(O)C[NH+]3C2C13C
CC(C)C(=O)CO
COC1(C)OC1C1CN1
CC12C=CC(N1)C2O
OCC1OC2C3CC3C12
Cc1cc(C)[nH]c(=O)n1
C[NH+]1CC2C(O)C(=O)C21
C#CC(CO)CC#N
O=CC(=O)C1OCCO1
OC1C2CC1C1CC2O1
CCOC12CC1NC2=O
C#CC(C)C(=O)C#CC
C1=CC2C3C1C1C[NH+]3C21
CNC(=O)COC(C)C
CC12COCC1(C#N)N2
COC1[NH+]2CCCC12C
CC1OCC=C1C1CC1
CCC1CC([NH-])OC1=O
CC(=O)CCC(C)C
C#CC1C[NH2+]C(C#C)O1
COC1C=CCC2C[NH+]21
C#CC(C)(C)C(C)=NO
CC(C)C(N)C#N
CCOc1cc(C)on1
CCCC(OC)OCO
C#CC(=O)C[NH+](C)C
OC1COC2C3NC3C12
O=C1CC=C2C3NC3C12
COC(C)(C=O)C1CC1
CC(O)C12CC1CC2O
C#CC1COC(=O)CN1
O=C1C=CNC2CC2C1
C#CC1OC1C#CCC
CCC#Cc1nnon1
[NH-]C1=C(N)C(N)C(=O)O1
O=C1CCOC12CC2O
C#CC1CC(O)(CO)C1
O=C1CC2COC3C1C23
OC1CCC2CC12
Cc1noc(N)c1CO
CC1C=CC(C)C2OC12
O=CC12CCC1COC2
CCCC1NCC1NO
CC1C=CCC(C)C1O
CC1(C)CC2C(=O)CC21
CC(=O)C12C3C[NH+]1CC32
CC12CC1CC2(O)C=O
O=C1CC=C2N[CH+][NH2+]C12
CC1(C)C2C3CC3C21O
O=CC(O)c1cc[nH]c1
CCN(C)C(=O)CC#N
CC1(O)CC(O)CO1
C#CC1OC2C(C)OC12
N#CC1OC12CC(=O)C2
C1CC2OC1CC21CN1
CNc1occ(N)[n+]1C
CC1(C=O)OC2(C)CC12
C#Cc1ncc(CC)o1
CC1[NH2+]CC2(C=O)C[NH+]12
CC(=O)C1C2CC(=O)N21
CC1=CCC(NO)C1=O
C[NH+]1CC2(CCCO2)C1
CCC12NC1C(O)C2=O
CNC12CC1NCC2=O
NC1NC(O)=C2CCN21
COCC1C23CC12O3
OCCC1C=CC(O)C1
CC1C(C#N)C2(C)CC12
C#CCCC1CC(=O)C1
C[NH+]1CC2C(=O)CC21
CCC(C#N)[NH2+][CH+]OC
CC(=O)C1OCCC1C
CC1(c2cnon2)CN1
COC1(O)C2CC1(C)N2
N#CC12NC1C(O)C2N
C#CCC(O)CC1CO1
N#CC1NC2C3C[NH+]3C12
N#CC1(N)C(O)C1O
OC1C2C[NH+]3C1C1C2C13
Cc1coc(C2CC2)c1
O=CC1=CNCC12CO2
COC12CC1CC21CC1
CC1=C(C)C2CC1C2=O
CC12CC3C4[NH+]3C1C42O
CCC(O)C1CC1
O=COC12C3C4C3[NH+]1C42
OCC(O)c1ccno1
[NH-]C1=C(NO)CCO1
Cc1onc(O)c1N
N#CC1=CC2OC2C1=O
CC1OCCCC1(C)O
CC1C=CC2(CO2)C1C
CCC1(CC)C23CC12O3
C1C2[NH+]1C13COCC21C3
O=CCCC(O)[NH+]1CC1
CC1(C)C2COC1CO2
N#CC(=O)C(O)C1CN1
Cc1ncc(N)c(N)n1
O=CCN=CNC=O
C#CC1C2[NH+]3CC3C12O
CC1(O)C2OC3(CC3)C21
CC1(C=O)CCN=CO1
CCC(=O)C#CC(N)=O
CC1(C2=CCCC2)CC1
C[NH+]1C2CCOCC21
CC1NC1CNC=O
CC12C3C[NH+]1C([NH-])OC32
O=CC1OC12CCCC2
NC(=O)C1C2NC1C2O
C#CC1=CCCC2NC12
OC12CCC(C1)C1CC12
CC#CCc1cc[nH]c1
CC(=O)CC(O)C1CO1
CC#CC1OC1C(C)=O
O=C1CC2OCCOC12
C#CC(C)CC1CCO1
OCc1cccnc1O
CCC(=N)NC(C)=O
Cc1coc2cc[nH]c12
N#CC12CC(O)C1C2
COc1c(N)ncn1C
CC1(C)CC=CN1C=O
CCC12C3C4C[NH+]1C2C43
CCOC1CC1(O)C=O
CC(=O)[NH2+][CH+]OCC#N
C#CC1(C)C=CC2C[NH+]21
CCC(O)C1CC(=O)N1
CN(C)c1[nH]ncc1O
CC#Cc1coc(C)c1
CC(=O)C1CC1C#N
O=C1CCNC2C(O)C12
Cc1ocnc1O[CH+][NH-]
Cc1cnc(CO)cn1
C1=CC2[NH+]3CC2(C1)C3
CCC#CCCCOC
CC1C(C)[NH+](C)C1C#N
C#CC(C#C)CC(C)C
CC1OC(=O)C1O[CH+][NH-]
C#CCCC(C)CC#C
CC(=O)C1C23OC12C3O
CC1(C)CC2C(=O)CC21
COC1C2CCC1C2
N#CC12CC1[NH+]1CC12
O=C1CC2[NH+]3CC2(O)C13
CCn1cnc(C)n1
[NH-][CH+]OC1(CO)CC1O
Oc1n[nH]c2c1NCC2
C#CC1NC1C(C)OC
C1OCc2nnoc2O1
CC1C2C3OC([NH-])C2C13
CC1C2CCC1C(=O)O2
O=C1C[NH+]2C3CC(O1)C32
COC(O)C#CC(C)O
CC1OC2C1C21CCO1
CC12C(O)C3CC1C32O
COC1C(O)C1C1CO1
O=CC#CC1COCO1
CC1C2CN=COC12C
O=CN1CC2C(=O)CC21
CCC(O)C12CC[NH+]1C2
CCC1CC2OC1C2O
CC12C3C[NH2+]C1[NH+]1C3C12
CC1(C)C2C[NH+]3C1C23C
CC1C2C3[NH+]1C([NH-])C23O
CCc1c[nH]nc1OC
C1COCC2OCC2C1
C#CC1=C(C)CC2CC12
CC1(C)CCCN=CO1
CC1C2(O)CCC12C#N
CC1CC1C1NC1C#N
CC(O)C1CC1CC#N
CC#CC1C2CC(=O)C12
CC1=C(C#N)C2CC1N2
CC12CC1CC2(O)CO
CC1=C(C#N)C2C[NH+]2C1
CC#CCC(C=O)CO
COCC[NH+]1C(C)C1C
Nc1cc(=O)nc(O)o1
CN1C(=O)CC(O)C1[NH-]
C#CC(C)COCC
Cc1ncoc(=O)c1O
CC1(C)CN(C=O)C1[NH-]
C#CCC(=O)NC=O
CC1CC2[NH+]1C21COC1
OCC1=CCCC2OC12
CNc1[nH+]c([NH-])oc1N
N#CC1=CC2C3CC1[NH+]23
O=CC1[NH+]2CCC12C=O
CCc1nc2n(n1)CC2
CC12OCCC1OC2[NH-]
O=c1ccnc(CO)o1
CC(O)C#CC#CC=O
CC1C[NH2+]C(CO)O1
C#CCC(=O)C1OC1C
N#CC12CCC1(CO)N2
C#Cc1cc(CC)on1
C#CC1(O)CC1(O)C#C
O=C1CCCOC1=O
O=c1[nH]nc(N2CC2)o1
CNc1[nH]ccc1OC
CC1(O)CC(O)C12CN2
C#CC(C#N)OC
CCC(C#N)C1CCO1
OC1CC2(COCO2)C1
CC#CC1CC1C(C)C
CNCc1nc(C)co1
O=CN1CC=CC(=O)C1
C#CC1(C)CC1(O)C#C
C1OC2C3OC12C1OC31
CC(=O)C1(O)CC(C)C1
N#CCC(=O)C1CN1
CCC(=N)N(C)C=O
CCNCC(=O)C#N
C1CC2OC3CC2CC13
C#CC12CC3C(C)C1[NH+]32
CC1CC(C)(O)C12CC2
N#CC12C3C4C3[NH+]1C42
C1OC1C1C2C3CC3[NH+]12
CCc1oc(N)cc1N
CC(C1CO1)C1CC1O
CC1(C)C=CCC12CO2
CC1(O)C2C(=O)C3C1[NH+]32
OCC1(CO)CC(O)C1
C1CCC2OCC2OC1
OC1C2C=CC1C21CN1
CC12CNC(=O)C1CO2
CC1(C)CCC(O)C1=O
CCC12CCC1(CO)O2
COC12CC1C1C[NH+]1C2
Cn1nncc1N
c1[nH]cc2c1NCCO2
CC1OCC12CC(O)C2
CC12[CH-]C3COC3C1N2
CC1C(O)CCN1C=O
C#CC12COC(=O)C1O2
CC1(O)CCNCC1=O
CC(C)(O)C1OCC1O
C#CC1[NH2+]CC(C)(C)O1
OCCc1cnno1
O=C1CCOCC2OC12
CC(=O)N1CC(O)C1[NH-]
O=C1C(O)C=CC2CN12
[NH-]C1NC([NH-])C2(CC2)O1
CC12C3CC1(O)C(O)C32
O=CNC1=NCC(=O)C1
CNc1nc(=O)cno1
C#CC1(C#N)NCC1=O
OC1CC1CC[NH+]1CC1
CC1NC12C[NH+]1CCC12
C1NC23COC1C2OC3
c1nc2c[nH+]ccc2[nH]1
CC12C[NH2+]C3OC1C32C
CC(O)C(C)C#N
O=C(C1CO1)N1CC1
CNc1cc(C=O)co1
C#CCC1(C2CC2)CC1
O=C1NCCC1C1CC1
C#Cc1cc(NC)no1
CCC(=O)C1C(C)C1C
CC1C2NC(=O)C12CO
O=C1C2C=CCC1C2O
CC12C3CC1[NH+]2CCO3
O=C1OC2C3CC3C2O1
CCOCOC(C)CC
Nc1cnc(=O)[nH]c1N
CC12C3C[NH2+]C1OC2C3
CC1Oc2c[nH]nc2O1
O=CCc1[nH]ncc1O
C#CC1C2CC1C2CO
C[NH+]1CC23COCC12C3
N#CC1CCC(CO)O1
CC12OC3C[NH+](C1[NH-])C32
C#CCC12CCC1CC2
Nc1cc(=O)c(O)c[nH]1
C#CC1OC12CCC2C
O=CC1COCCOC1
C1C2CC3C4CC1C2C34
O=CC12CC3C(=O)C1C32
COC1C2C3CC3C12C
C1CC2OC2C2C[NH+]2C1
C1CC2(CC2)CO1
O=CC1C=CCCO1
COC1([NH-])OCCC1C
CC1[NH2+]C(C)[NH+](C)C1[NH-]
O=C(CO)C(O)C1CC1
CC1C2CC2C2COC12
C1=CC2(CCCC2)OC1
O=CC1OC2C(O)C2O1
CC12COC1C21CCO1
Cc1cc(=O)c(N)n[nH]1
CC1(C)COC2CC1C2
CCC1C2CC(=O)C12O
CC1CC(O)COC1[NH-]
C1NC12COC21CC1
CC12C3COC4C3[NH+]1C42
NC(N)=O
[NH-]C1C=CC=CO1
C#CC(C)(C#C)C#C
NC(=O)C12OC1C1CC12
C#CCC1CC1C#C
CCC(O)OC(=O)C#N
OC1CC2OC2C2OC12
CCC(O)C(C#N)C=O
CC1CNC12COC2[NH-]
CCC(O)CC(=O)C=O
CC1(C=O)C2C(O)C[NH+]21
N#CC12CCOC1C2N
CC(C)C12CCCC1O2
CC1(O)CCC2(C)NC12
OCC12CC3CC(C1)[NH+]32
CC(C#N)C(=O)C1CN1
Cc1c(F)nc[nH]c1=O
CC(O)CN=C(N)C#N
CCO[CH+][NH2+]C(C)C
CC1(O)NC12CC1NC12
C#CCC(O)[NH+]1CC1
COC(C)(C#N)C1CC1
CC(C)(O)[NH+]1C2CCC21
CC=O
CC12CC3C(=O)OC1C32
CC(CO)C(C)(O)CO
CC1OC23COC(C2)C13
CC(C)c1nc(N)no1
N#CC1C(=O)CC2C[NH+]21
NC(N)=O
COc1[nH]nnc1C
CNC(=O)CC1CC1O
CC1C2CC3C(CO2)[NH+]13
C[NH+]1C2C(O)C1C2(C)C
CC(O)OCCO[CH+][NH-]
CCC(=O)C(=O)COC
Nc1n[nH]cc1CC=O
CC1C2CC(O)CC1C2
CC(C)(O)C1CCCC1
CC1OC2CC2[NH+]2CC12
CC(C)OC(=O)NC=N
Nc1[nH]nnc1CCO
OC1C2CC(C2)C1O
OC1CC12CC1CC2O1
CC12CCC13CCC2O3
CCC(O)(OC)[NH+]1CC1
O=CC1C2C3COC3C12
[NH-][CH+]Oc1ncc(N)o1
O=CC1(C=O)CCCO1
CC12CC1(C)C(C#N)O2
CC1C(=O)N2C1C2(C)C
N#CCCC(C#N)CO
CCOc1nc(C)no1
C1CC2COC23CC3O1
C#Cc1[nH]ncc1C
CC12OCCCC1C2O
CC1C(C#N)C2C[NH+]12
OC12CC3C4C(OC31)C42
C1CC2CC3OC3(C1)C2
CC12OCC13CC2CO3
CC1OC([NH-])C2(C)NC12
CO[CH+][NH2+]C1CC1
NC(=O)NC(O)C=O
C1C2C1C1OC2C2OC12
N#CC12C=CC(O1)C2O
NC1=CC(NO)C2CC12
CC1OC(CO)C1=O
CC1OC1C1OCC1=O
O=C(O)C12CC[NH+]1CC2
CC1CCCOC(=O)N1
C1C2C3C4C1[NH+]2CC[NH+]34
CCCCCC(C)(C)C
COC1C(O)C1C(C)=O
CCCC(C#N)OCC
CC1C(C)C1(C)CO
c1ncc2c[nH]cc2[nH+]1
C[NH+]1CC12C1OC2C1O
O=C1CC(C2CCO2)O1
CC1OC(=O)NC1(C)C
CC12CCC=CC(C1)O2
O=C([O-])C(=O)C1CC[NH2+]1
NC(=O)C[NH2+]C1CCO1
C[NH2+]C1COCC(=O)N1
C1C2C3C1C1(CN1)C[NH+]23
CC1(C)C2C[NH+]1CC2=O
N#CC1OC1C1CO1
C[NH+]1C2C3CC3C21
OC1CCc2nocc21
CC1OCCOC2CC12
CC(C)C1(C=O)CC1O
CC(O)C12COC1C2
CC1=C(C#N)CC(=O)C1
CC1CCCC(=O)C1
C#CCC(C)(O)C(C)=O
CC1C2OC1C1OCC21
C#CC1OC(C)C2NC12
CC1CN1c1c[nH]nn1
CC1CC(CO)CC1O
CCn1nccc1C=O
CC1(C)OCC2CC21C
[CH-]1CC2C3C1C1NC1C23
COC12CC3CC1(C)[NH+]32
CC12CC1(C)C(O)C2O
CC#CC12CNC1CO2
Oc1nc2[nH+]ccn2[nH]1
CC1CCC2C3C1C[NH+]23
CNC(O)CC#CC#N
C#CC(=O)C1CC(O)C1
C#CCOC12COC1C2
Cc1cnn2c1CC=C2
C#CCCNC(C)C#N
C1CC1C12COC(C1)C2
CC1C2OC3C1OC23
CC(C)C1=CC2CC1O2
CC12CC1CC1COC12
[NH-]C1CCN=C(C=O)N1
CC(=O)NC(=N)N1CC1
CCc1cc(O)oc1N
O=CC1CC2NC12C=O
CC1(O)C2C3CCC3C21
CC1C2C(O)C(CO)[NH+]12
CC1CC2(C1)C(C)C2C
CC(C)OCC1CCC1
O=C1C2COC1C1NC21
O=CC1[NH+]2CC2C12CN2
C#Cc1nn[nH]c1OC
N=C(N)c1ccco1
CC[NH+]1CCC1OC=O
CC12OC1C1(CC1)C2O
CC1CC2CC13COC23
CC#CC12C3C4C3C1C42
OC1CC12OC1CNC12
CCC1CC1CC#N
CC1OCOC1C1CO1
CNC(O)(C=O)C=O
CCC(C)(C)COC=O
CC(C)C1(O)CCC1=O
N#CCC1C(=O)C2CC12
OC1C2OC3C2CC13O
[NH-]C1OC2CC(O)C12
N#CC1OC2C3CC3C12
CC12C=CC(CCO1)C2
C#CCc1coc([NH-])[nH+]1
CC1C[NH2+]C(C#N)[NH+]1C
CCC(C)OC(=O)O
C#CC1C2C(=O)C3C1[NH+]23
O=C1OC2CC12C1CO1
C#CCN=C(N)C#N
Cc1cc(C#N)c(C)[nH]1
O=C1CC2(CN2)C1O
OCCC1C=CCCC1
CC12CC3(O)C(O1)C23C
N#CC1CCCC2OC12
CC[NH+]1C(C#N)C2CC21
CC12C[NH+]3C4C3C1(O)C42
CCC(=O)C[NH+]1CC1C
CC1(O)C2C=CC1OC2
C1CC2C(O1)C1OC21
CC1CC1[NH2+][CH+]OC=O
COC12C=CC(C)C1O2
CC(=O)C1=CCC(C)C1
[NH-]C1OC=C(N2CC2)O1
CC(=O)CN(C=O)C=O
CC(C)(C#CC=O)C=O
CC1C2OC2C2(C)NC12
C1COCOC2CC2C1
O=C1CCN=C(CO)N1
N#CC1OC12CC=CC2
O=C1CCC2(COC2)N1
CC1(C2OC2C=O)CN1
C#CC12NC3(C)C14OC324
CC(=O)C1CCC(C)C1
N#CC1(N)C=CC2CC21
OC1CC2(O)C3OC3C12
C#CC1C2CC3(CC3)[NH+]12
CC(C)(O)C12CC(C1)C2
CC1=NCC(O)CO1
CC1CCC(O)(CO)C1
CNC1=CN[C+](C)NO1
CC1(C=O)[NH+]2CCC21C
Cc1n[nH]nc1C(=N)N
O=CC12OC1COC2=O
C[NH+](CC#N)C(C)(C)O
C[c+]1cncc([NH-])o1
C#CC(CC=O)C(C)=O
CC1(C)C(C)(C)C1(C)C
Cc1coc2nnoc12
N#CCC#CC1CO1
CCc1c[nH]c(OC)n1
CC1=CCNCC(=O)C1
Cn1cnc2[nH]nnc21
CC1CC(O)C(CO)C1
c1cc2ocnc2cn1
CC1=NNC([NH-])=C([NH-])N1
CC1(O)C2OCC(O)C21
C#CCOCC(C)=NO
CC(C)[NH2+][CH+]OC(C)C
CCC(C#N)(NC)OC
CC1CCC2CC1C2C
C1C[NH+](C2C34CC23O4)C1
O=Cc1c[nH]cc1O
C1CC2C3CCC2C3O1
Cc1c(N)oc(O)c1C
CC(C)[NH+]1CC1C(N)=O
CCC(C#N)COC
C#CC1CC(C)CC1C
O=C1NC2C=CC1OC2
OCC(O)C1CCO1
COC1CC12C1CC2C1
OC1CC1C1CCO1
COCCC1(C)CCO1
CC(=O)CC(C)=NO
CC(=O)C1C(O)C1CO
CC12CC1[NH+]1CC12CO
CCC1CC1C#CC#N
CCNCC(=O)O
CNc1cc[nH]c1C
CCOC1OC12CCC2
O=CN1C=CC2(CO2)C1
CC(C)C12C3C[NH+]1CC32
CC1C2N=COCOC12
CCC1(C(=O)OC)CO1
C[NH+]1CC1CC1CCO1
CC1(O)NC2COC21
OCC1(CC2CO2)CC1
Cc1c([NH-])nco[c+]1C
[NH-]C1CN=C(N)C(=O)N1
COC1CCN=C(C)O1
O=C1C=CC2CNC=C12
CC1CC2C3C(=O)C1[NH+]23
COc1cc(F)ncn1
CC1C2CC2C12CC2O
OC1CC2C1CC21CC1
C1COC2C3OC(C1)C23
Nc1n[nH]c2c1CC=C2
CC1C[NH2+]C(C=O)[NH+]1C
CC(=O)C1(O)CC1(C)O
CC1CC2(C1)NC2C#N
CC1(O)C2CC2C2NC21
CC1=CCCC1C1CC1
CC#CCC1C(C)C1C
Cc1nnoc1CO
CC1CC2(C)NC(=O)C12
CCCC(O)C1OC1C
CC(C1CC1)C1C[NH+]1C
C1OC(C2CO2)C2NC12
[NH-]C1OCOC(=O)C1O
O=CC1C2OC3C[NH+]1C32
COc1occ(N)c1C
O=C1CC(O)C(CO)O1
[NH-]C1ON=NC(O)=C1N
[NH-]C1NC2C3NC3C12O
CC(C)(O)C[NH+]1CC1
COC12CC(CCO1)C2
CC1C(O)CC2(C)C[NH+]12
c1coc(C2COC2)n1
C[NH2+]C1NCCC1=O
CC12C3C4C[NH+]3C1C42O
CC1=CNC(=O)C1CO
CC1(N=C(N)C#N)CC1
CC(=O)Cc1cnn[nH]1
CC1C=CCNC(=O)O1
CC#Cc1nc(N)n[nH]1
OC1[CH-]C2C[NH+]3CC1C23
CC1CC2(C(C)O)CC12
N#CC1CC12COC2
N#CC1C(=O)CC2NC21
CC(C#N)(C=O)C(N)=O
CC12CCC1C(CO)O2
CC(O)N1C(=O)CC1C
C#CC(OC)C1CCO1
CC1C2OCC3C[NH+]3C12
[NH-]C1CC(CO)O1
C#CC1OCCC1=O
OCC1[CH-]C2CC3C1C23
C[NH+]1C2C(NO)CC21C
CC(C)n1ncc(N)n1
O=C1NC=C2CCC2O1
CC(C)Cc1cnoc1
NC(=O)N1CC2OCC21
C1C2[NH2+]C3OC4C2[NH+]1C34
CCc1c[nH+]c(NC)o1
N#CCC(=O)C1CCO1
CC[NH+]1C2CC1C1OC12
N1C2C1C1NC2C2OC12
C#CC1=CCC2(O)CC12
COCC12CCC1[NH+]2C
CCC(OC=O)C(N)=O
CC1COc2oncc21
CC(C)C1OC1C1CN1
NC(=O)C(O)C1CC1O
Cc1n[n+](C)cnc1[NH-]
CC(C)OC(=O)NC=N
N#CC(O)C1NC1C#N
CC(=O)C1NC1C(C)=O
CN1C(=O)OCCC1[NH-]
CCC12COCC1(O)C2
OC1CC23CCCC12N3
CC(=O)N1C2CNCC21
CC12C=CCCC1OC2
CC1C2C3CC4C1C4C32
CC1C2C([NH+]2C)C12CO2
N=C(N)C(=O)C(=N)N
CC12OC1C1CC1C2=O
CC1=CCN=COC1C
CCC1OC2(C)C(O)C12
CC12OC3[NH2+]CCC1C32
CC1C(C#N)C(C)[NH+]1C
[NH-]C1OCC12NC2C=O
[NH-]C1CC2(CC2O)O1
CNC1=CN=NOC1[NH-]
O=CN1CC1CC1CO1
CC12C(=O)C3C(C1O)C32
C1=CC2C3C4OC(C14)C23
CCC1([NH2+]C)OCCO1
NC1[NH2+]C2CC2(C=O)O1
CC12COC(CC1=O)O2
CC1COC1(C#N)C#N
CC1CC=CC1C=O
CCCC(=O)O[CH+][NH-]
CC#CCC(C#N)C=O
C1=NC2CCOC(C2)O1
CC(=O)C12C3CC1[NH+]2C3
CC#CC1CC(C)C1C
CC1(C)C(=O)C2CC21C
C#CC1OC2CC12CC
CCCCCC(O)CO
CC#CC(=O)OCC#N
CCCc1c[nH]cn1
NC(=O)C12OC1C1CC12
OCC12C3C=CC1[NH+]2C3
C#CC(C)CCC
CC1(c2cc[nH]n2)CC1
c1cc(C2CN2)no1
CCCCn1cccc1
C[NH2+]C1OCCC1(C)C
CNc1noc(CO)n1
O=CC12NC3C=CC1C32
O=COC12C3C4C3C1C42
CC1(C)CCC(CO)O1
CC1C2CC1C21CC1O
CC1(N)C(N)C1(N)C#N
CC1=CC2C3CC1(C)C23
CC1NC1c1cc[nH]c1
OC1C2C3[NH+]2CCC13O
C#CCNC(C=O)=NC
[CH-]1CC2C3CCC1C23
COC(C)(O)C#CC#N
CC1(C#N)CCO1
O=C1C2C[NH+]3C1C1C2C13
CC1OC2C=CC1O2
C#CC1(C)OC1C
CCOC(C)(O)C1CC1
Nc1cc(N)ncn1
OC1CCC2OCOC12
[NH-]c1n[cH+][c+](CO)[nH]o1
ONC1CC2CC1(O)C2
COc1n[nH]c(C)c1C
CC(O)C1CC(C#N)O1
CCOC([NH-])C(C)CC
CC1OCC12CCC2
C#CC1CC(CCO)C1
CC1CC=C(C2CO2)C1
Nc1oncc1N1CC1
C#CC1CCOC([NH-])N1
CC1(C)CCCOC1[NH-]
CC1(C=O)OCCCO1
C#CC(=O)C1C(O)C1O
CC12CCC1(O)C1OC12
CC1CCC(C)(C)C1O
CC(C)C1(C2CO2)CC1
NC(=O)c1ccno1
O=CCC(=O)C(O)C=O
CC#CCC(=O)C(C)=O
C1OCC2=C1COC2
COC12CC3CC1(C)[NH+]32
O=C1NC2CC2N1
CC12C=CC(COC1)C2
CC(O)C1C2C=CC1C2
CC#CC1C(=O)C2CC12
CC1C=CC(O)C(=O)O1
CCC#CC(C)[NH+]1CC1
N#CC1CC1C[NH+]1CC1
O=C1CCc2oncc21
CC1CCC(OC=O)C1
CC12OC3CCOC1C32
OC12C3C[NH+]4C(CC41)C32
CC12C3C4CC(C31)[NH+]42
CCC(C)C1C(O)C1O
CC(=O)C1OCC1C#N
CCC#CC(=O)NCC
C#CC(C)c1cnc[nH]1
COC(=O)NCC1CC1
C[NH+]1CC2(C1)OC2CO
O=C1CC(O)CO1
CNC(=N)C(=O)C1CC1
COC(=O)C(C)C(C)=O
Cc1ccnccc1=O
Nc1cc(CO)c(N)[nH]1
Nc1cnoc1
CCCc1ccnn1C
CCN1C(=O)CN=C1C
CC1CC12OC1(C)CC12
CC12C(O)CC3C[NH+]1C32
Cc1[nH]c(O)nc1CO
CC12C=C3CCC3C1N2
CCCCC(C#N)OC
O=C1CC(=O)C(O)C1O
C#CC12CC1(C)CC2O
O=CN1C2CC1C1NC12
N#CC12CC[NH+]3C1CC32
CC1(O)C(=O)C2OC21
CC(O)[NH+]1CC(C)(O)C1
CCCC1OCC12CC2
CNc1nc(N)c(O)o1
CC(CN)CCC(=O)O
[NH-]C1OCC12C1CC[NH+]12
CC12OCC(CO1)C2=O
CCc1ncc(NC)o1
CCCC(=O)CC=O
CC12COC1C(=O)CN2
CC12CC1C=CC1OC12
CC1CO[CH+][NH2+]1
CC(O)CC(O)CC#N
CC(=O)C12C3C[NH+]1CC32
CC(=O)C1(O)C(C)C1C
O=CN1C=CCC=CC1
NCCc1nnoc1O
c1ccc(N2CC2)nc1
CC(C)C1OC2(C)CC12
C#CC1CCCC1(C)O
CC1=CC2OC1OC2=O
CC1(C)CC(C)(C)C1=O
CCC1C(C=O)C1C=O
OC1C=C2COCC2C1
C1C2CC34CCC23C1O4
COC1(O)C2COC21C
Cc1nc2n(n1)CCO2
CC#CC12CC(C1)C2
CC(=O)N1C2CCC21C
Cc1nnoc1[NH+](C)C
C1NC1C1CC2C[NH+]21
OCC1C=CCCCC1
CC1CCC(=O)N2CC12
C1=NC2CC2N=CN1
C#CC1(C)C(=O)C2CC21
CCC1OC12CC1NC12
Cc1cc(O)n[nH]1
CC1=CC2(CN2)C(=O)N1
N#CC(=O)C(O)C1CO1
OCC1C=CC2(CN2)C1
Cc1cncn(C)c1=O
OC12C=CC3C1[NH+]3C2
N#CC1CNC1C(=O)O
CCC(=O)OC(O)CC
CCCC(=O)OC(C)C
N#CC1CNC(=O)C1
C1OCC23C1C1C24OC134
N#CC1CC(=O)C2NC12
CCn1ccc(=O)cc1
CC1C2[CH-]CC3[NH+]1C23C
CCC(O)C1OC1CC
CCC1C2C3C1[NH+](C)C23
C[n+]1c(C=O)coc1[NH-]
COCC12CC3C1[NH+]3C2
CC12CC3C4C(C1)C2C34
CC1COCCC(=O)N1
COC(=O)C1NC1C
NC=Nc1nc(N)no1
C[NH+]1C2C3CC3(C)C21C
CC(O)C(CO)CC#N
CC1(C2CC(=O)C2)CC1
CC#CC1CC1C1CO1
N#Cc1ccncc1F
C#CC1[NH2+]CC(CC)O1
CC1C=CC(C)C1C
CC(=O)C1(CO)CCO1
O=C1C2C3OC4C3C1C42
C1CC2CC3C(O1)C3O2
CC1(C)CCC2COC21
O=COC1C=CCO1
C1CC2(CC2)C2CC1O2
C#CC1(C)CCC(C)O1
CCC(=O)C1CCCC1
C[NH2+]C(C)OC(C)C#N
CCC(=O)C1CCCO1
[CH+]1[NH2+]C2C(CC23CN3)O1
CC(=O)C(O)C(C)=O
C1CC23CC(C4OC42)[NH+]13
CCC(=O)C(C)CC#N
CC1CC(C#N)C2OC12
C1C[NH+]2C1C1C3NC3C12
CC1NC1CNC=O
Cn1c(O)ccc1C#N
[NH-]C1NC(=O)N2CCC12
CC1OC2C3C1C1C2[NH+]31
CC1OC1C(O)CC#N
C#CC1COC1CCO
COC(=O)c1nnon1
CC12COC([NH-])OC1C2
CC12CCC=CC(C1)O2
Nc1cc(C=O)ccn1
C#CC(C#CC#N)C=O
C1NC1C1OC2CCC21
CC(C)c1nnn(C)n1
OCC(O)c1ccno1
O=C1C2C3CC4C1[NH+]4C32
O=CC1CC1(O)C1CN1
CC(C)C#CCC=O
COC(=O)C1CCCO1
C#CC1(O)CC=CC1
CC(C#CC(N)=O)CO
CC1CC(C)C1[NH+]1CC1
O=C1NCCCC2CC12
CNc1cc(O)co1
C#CC1CN(C(C)=O)C1
Cc1nc(C=O)[nH]c1O
O=CC1C23OC12C3CO
OCC1C(O)CC2CC21
N#CC1C2C3NC3C12N
C#Cc1cnn(CC)n1
O=CC1CC12CC=CC2
C1OC2CC3OC3CC12
C1C2CC1C1CCC2O1
Oc1nc2cn[nH]c2[nH]1
C#CC1(C)CN=COC1
Nc1c(F)cnnc1F
CC1CC([NH-])OCCO1
CC1CC2(CC2)O1
NC(=O)C1NCCC1=O
CC1CC23C=CCC12C3
OCC12CC3CC(C1)[NH+]32
COC12C3OC1C2C3O
CC(C#N)OC(=O)CN
C#CC1OC1C(=O)CO
O=CC1C(=O)NC1CO
CCCCC(C)(C)OC
CCC(O)C12COC1C2
O=C1CC2(C1)OC1CC12
CC(=O)NCC#CC#N
OC1C2COC12C1CC1
C#Cc1cc(C=O)no1
CC1C2[NH+]3CCC3C12O
CC1OC(=O)NC2CC21
CC1[NH2+]CC2(C#N)C[NH+]12
CC([NH-])OC(O)CC=O
N#CC1(C#N)CCCN1
CC1COc2ncoc21
CCC(C(N)=O)C(C)C
N#CCCn1ccnn1
CC1NC1C1OC1CO
ONC1CC2(CC2)C1
Cc1[nH]c(C#N)nc1O
CC1OC23C[NH+](C2)C13
Cn1nnc(O)c1C=O
C#CCCOC
N#CCn1ncnc1N
COC(C)C1C2CCC21
CC(C)(O)C(=O)O[CH+][NH-]
O=C1OC2CC3(CC3)C12
CC12CC3(C#N)OC1C32
CCC1CC(CC)C1C
[NH-]C1NCC(=O)C2OC12
N#CC(O)C(=O)N1CC1
CC(C#N)(CN)C(N)=O
COC1(OC)CC(C)C1
C1C2CC13CC1OC2C13
OC1C2OC2C12CN2
Cc1cncc(CO)c1
CNc1nnoc1C#N
N#CC1COC([NH-])O1
CC(O)C1NC(=O)C1C
CC12CC3C1C(CO)[NH+]32
N#CC(N)C1(CO)CC1
CC12CC3C(O1)C(=O)C32
CCC(C#N)C(F)(F)F
CCC1CC=C(C)C1
C#CC1COC1NC
CCC1(C(C)C)CC1
CC12COC3(C)C(C1)C23
CC1C(C#N)C2CC12
COCC1CC2CC12C
CC12C3C1C1(O)C3C21C
OC1C2C[NH+]3C1C=CC23
CC1(c2c[nH]nn2)CC1
O=CC12COC1C1OC12
OC12CCC1C1CC2O1
C#CC(O[CH+][NH-])C1CC1
CC1C2OC(C#N)C12C
CC1CC(CC(N)=O)C1
c1nc2c(o1)CCO2
CC[NH+]1CC1C1CC1
CC1(O)C2C3OC3(C)C21
C#CC1C2CC1C2(C)O
CC1(C)CC(C2CO2)O1
Cc1[cH-]c(=O)oc1[NH-]
CC1(C)CC2(CCO2)C1
CC1CCC2(CC2O)O1
COc1noc(OC)n1
CC(=O)C12CC1CC2=O
C#CC1OC2C3OC1C23
CCC12CC1C1CC2O1
O=CC1OC12COC2=O
COC(C)(C#N)C#N
CC(=O)CC1CC=CC1
CCC1=CCC2CC1C2
Cc1n[nH]c(C)c1O
C#CC1CCOC(N)=N1
[NH-]C1OC2CC2C1C=O
CC(C)C1CCC(=O)O1
Nc1ccoc1N
CCC1(NC=O)CCO1
NCCc1nnoc1O
C1CC23C4CC12CC3O4
CC1OC2CCC2C1=O
C#CC1CC2NC12C#N
CC1OC(=O)C1O
N=C(C=O)N1C=CCC1
CCC1=C(C)COCC1
CC(O)C12OC1CC2=O
CCC1=CC(=O)OC1C
CC1CC=C(C(C)C)C1
C[NH2+]C1CC=CN1C=O
O=c1cncco1
C1CC12C1OC1C21CO1
C#CC12OC3CC1C2O3
CC(C)[NH+](C)CC(=O)O
CC(O)(C#N)C1CC1O
CC1(C)COC(=O)CN1
OC1C2(O)C3CC3C12O
CCN(C)c1nnon1
O=CC(O)C1CN1C=O
CC12CCC(OC1=O)O2
CC1CC2(C)C3OC3C12
O=COC12CCC1OC2
[NH-]C1COCCCCO1
CCCC(CCO)=NO
N=CNc1cc(O)co1
C#CCC1(C2CC2)CC1
O=C1C=CC(=O)C1CO
O=CC(O)NCC1CN1
NC(=O)NC(CO)CO
OC1CC=CCC2CC12
CC1C2(C)OC3C2C31O
CC(=O)C1OCCO1
CCC1CC1C(C)(C)O
Cc1c[nH+]c(O)nc1[NH-]
CC(=O)c1conc1C
O=CC1=CC(=O)OCC1
C#CC1CC(C(C)=O)O1
CCOC1CC1C(N)=O
C1CC12C1C3C4C2C1[NH+]34
CCC(CC)C1CC1C
CC12NC1C1OCC12O
C#CC1=CCC(=O)N1
O=C1C=CCC2(CC2)O1
CC1CC1C(C=O)C=O
CC(C)C1C(=O)NC1C
CCOC1CC(C)C1=O
CC1=CCOC(C)=NC1
C#CC1C(=O)CC=C1C
C#CC1OC1C(O)CO
CC1[NH+]2CC3(O)C2C13O
CC(C)C1OCC1O
COCCC1OC1C
COC1C2NC1C2C=O
CC(O)C12OC1C1NC12
CCC(O)C1CC1O
C#CCCCN(C)C=O
C#Cc1noc(N)c1C
CC(C)C1C2C[NH+]1C2C
OCC12C=CC3C(O1)C32
N#CC1(O)C2NC1C2O
CCC12CC1C(C)C2=O
COC(C)(C#N)[NH+](C)C
COC1(O)CC1(O)C=O
CC1OC2CNC12CO
CC(C)C(O)(C=O)CO
O=CC1[NH+]2CC1(C=O)C2
C#Cc1nc(N)c(N)o1
N#CC12C3CC1C2O3
C1CC2(O1)C1C3OC3C12
CC1(C)CNCC([NH-])O1
O=CC1C(=O)NC1CO
CC1C=CC(C=O)O1
CC1OC1C[NH+]1CC1C
N#CC1C2CCC1CC2
CC1=CC2[NH+]3CC2(C)C13
CC1OC1C12CC(C1)C2
C#CC1C2OCOC12
CC(C)C1[NH2+][CH+]NC1=O
CC1NC1c1c[nH]cn1
CC(=O)OC1CC1(C)O
Cc1ccc(=O)[nH]c1F
CC(C)(C#N)OCC#N
CC(N)(C#N)C1CCO1
CCCCC(O)OCC
OC1(C2CC2)C=CCC1
[NH-]C1CC(N)C(=O)O1
Cc1cnccc1C=O
CCC(C#N)C1CC1C
COc1occ(N)c1N
c1noc2c1CCCO2
CC(=O)C1(O)CC1(C)O
C[NH2+]C(C)OC
NCC(N)CC(=O)O
C#CC1C(C#C)C1CO
C#CC#Cc1ncno1
CCC(=O)COC(N)=O
CC(C)Oc1nnon1
C#CC(=O)C1NC1C#C
O=CC12C=CC3C1[NH+]3C2
COC1CC(C(C)O)C1
CC12CC3C1C(CO)[NH+]32
[NH-]C1NC2C(O)COC12
CC12OC([NH-])C3C14OC324
CC[NH+]1CC1(C=O)C=O
COCC1COC1C
O=C1C2OC3C(O2)C13
C[NH+]1C2C(O)C3(O)C2C13
CC1(C)CC2OC21CO
Cc1nc2cocc2o1
CC1OC2C=CC1(C)C2
CC1CC2C3CC1(O)C23
O=C1C2C3CC4C1C2C34
C#CC(C)CCC1CC1
C#CCCC(CC)CO
CCC1OC1C(C)=O
CCOCC(=O)CC
C#CC12C[NH2+]C3NC1C32
CC12CC1C1(CO1)C2=O
CC1C2[NH+]1CC1CC12C
CC1CCC1(N)C(=O)O
CC1(C)COC(=O)CO1
CCc1cc(CC)[nH]n1
N#CCC1CC(O)C1
Cc1cn(C)c(C)c1O
C#CC12CC1[NH+](C)[CH+][NH2+]2
OC1CC(C[NH+]2CC2)C1
CC12C[NH+]3CC1(O)C32
O=C1C2CC=CCC1O2
Cc1coc(C=O)c1
N#CC12C=CCC[NH+]1C2
CC12CC1C(CO)O2
CC(=O)C12CC(C)C1C2
Cn1ncc(C=O)n1
CC1C2CCC1C2CO
C#CC#CC1C[NH+](C)C1
CC1C=CCC(CO)C1
O=C(O)C1CCCN1
CC12CC1C1OC1C2=O
OCC12NC3CC1OC32
CC1CC(C)(C)C1CO
C#CC(=O)NC(C)C
C1CC2CC23CC1CO3
N#CCC(N)=O
O=COC12CC[NH+]1C2
Cc1cnc(O)cc1O
CN(C=O)C1=NCCO1
CCC1(OC)CCCO1
NC1=C(C(=O)[O-])C[NH2+]C1
C[NH+]1C2C3C4CCC31C42
[NH-]C1N=NNC=CC1=O
[NH-]C1NC(=O)C2CC[NH+]12
CCC(=O)OCC1CO1
CC(=O)C1CC(=O)N1
OCC1C2OC2C12CN2
C#Cc1c(O)c[nH]c1C
CCC1(C)C(C)C2CC21
CC1C(NO)CC2NC21
COC1C2C3CCC3C12
C[NH2+]C12CC1OCCN2
O=C1CCC(CO)N1
CC1(c2nnon2)CN1
C1C2NC1c1[nH]nnc12
CC1NC12C=CNC2=O
COC(=O)CCC(C)=O
CC1C2OC3CC3(C)C12
C#CC(C)C(O)C=O
Cn1ccnc(N)c1=O
CCC(C)OC1CC1C
CC1COC1C#N
CCCCC(O)C(C)=O
CC(=O)NC(CO)CO
CC(C)C12CC1CCO2
C1CC2C[NH+]2CCO1
CC1(C)C[NH+]2CC21C
CC12C3[CH-]C4CC3[NH+]1C42
CC1CC(O)C1C#N
C#CC(C#N)CC(C)=O
C#CC1(C#CCO)CC1
CC(C#N)C1C2CCC21
[NH-]C1=CN=C([NH-])ON=C1
CC12C[CH-]C3CC(O1)C32
CC1CNc2ncnn21
CC12CCC[NH+]1C2CO
C[NH+]1C2CC(C=O)CC21
Cc1ncc(F)c(O)n1
CC(O)C12CC1CC2=O
O=CCCC(C=O)CO
CC(C)C(=O)C1C[NH+]1C
CCCCCC(O)C#N
CC1C[NH+]1C1CC(=O)N1
CC1CC2(CO2)C12CO2
O=C1CC2NC2C12CN2
CC12C3CC1C1(CO1)C32
Oc1cc(F)cc(F)c1
CCc1oc(=O)oc1C
O=C1CC2CC1N=CO2
CCc1ccn(C)c1O
OC12CC1CC21CO1
Cc1cn[nH]c(=O)c1
CC(=O)C1CCC(=O)O1
N=C(N)C(=O)C[NH+]1CC1
NC(=O)N1C(=O)C2CC21
CC(=O)C#CC1(C)CN1
O=c1ccoc(=O)cc1
CC1=CCC2(C)CC12C
OCC1OCC=CCO1
O=CC(C=O)CO
CC(C)C(=O)N(C)C=O
CC1C=CC2C(C#N)C12
N#CCC(O)C#N
C#CCCC(=O)N(C)C
CC12[NH+]3CC3C3C14OC342
COC1CC(C#N)C1=O
CC(C#N)C(C#N)C=O
CC1(O)CCCC12CC2
CC12CCC(COC1)O2
COC(C)C12CCC1O2
CCCC(=O)C1OC1C
C#CCC#CC(F)(F)F
Cc1[nH]nnc1C1CN1
CCC1CC(COC)C1
C#Cc1cn(C)cc1N
OC1CNc2ncoc21
Cc1nc2c([nH]1)OCC2
N=CNC(=O)CC1CC1
CC1C(O)C2C3CC1C32
CC(=O)NC1CC(C)C1
CC1CC(N)(C(=O)O)C1
CC1OC1CN(C)C=O
ONC1C2OC3CC2C31
Nc1ccnc(=O)o1
CC1C(O)C12CC(=O)C2
CC1CC2C(=O)NC12C
O=C1NCC=CCCO1
CC(=O)C1CC(C=O)O1
C1C2C3CC2([NH+]2CC2)C13
ONC1CC2C(O)CC12
COC12CC1(C)C(=O)O2
C1OC1Cc1nn[nH]n1
Cc1n[nH]c2c1COC2
NC(=O)c1cc(O)c[nH]1
CCn1cccc1O
C#CC(C)CC(C)C=O
CC12C[NH+]3C1C1OC1C32
O=CC1=CCCCC1
C[NH+]1C([NH-])C2(O)C(O)C12
CC12CC3(C=O)C1C[NH+]23
C#CC1NC1C(C)C
O=C1CC(CO)(CO)N1
CC#CC1CC1OCO
CC1COCC2(C)OC12
[NH-]c1[nH]cn[n+]1C(N)=O
CC(C)Cc1ccc[nH]1
COc1cc(N)n(C)n1
CCOC1CCC1
Cn1cncc1CCO
N#CCOc1nn[nH]n1
OC1C=CCC2CCC12
CC1OC2CC2C1(C)O
CC1C(O)C2[NH+]3CC12C3
N#CC12CC3C(=O)N1C32
COC(C)C1OC1C=O
NC(=O)C1CC1NC=O
CC(C)C(O)C1CCO1
COC12CC1CCO2
Cc1nc(NC=N)n[nH]1
CN1CC([NH+](C)C)C1=O
CC(=O)n1cnc(O)c1
CC(O)C(=O)CCO
CCC#CC(O)C1CN1
O=C1CCOCCC1=O
CC1CC1NC(=N)C=O
[CH-]1C2CC3C2C2OC1C32
CC1CC2C3COC3C12
[NH-]C1OCC(C=O)CO1
CC12CC1(C=O)C(=O)N2
C#CCNC(=N)C(C)=O
CC1CC([NH-])OC1C=O
CCC1(O)CNC1=O
C#CC1(C)OC1C(C)=O
O=Cc1cc[nH]c(=O)c1
OC1CC1C12CCC1C2
CC(C)C1CC(O)C1O
CC(C1CCO1)C1CO1
Cc1cnc(OC=O)o1
CCCC1CCNC1=O
COC1C[NH2+][CH+]O1
O=C1NC2CCC1C2O
[NH-]C1=CC(N)OC(O)=C1
CC1C2OC2(C)C1(C)C
NC(=O)n1cn[nH]c1=O
O=CCn1cc(O)nn1
ONc1cc[nH+]cc1F
O=C1C2OC2C2(O)CC12
CC1C(O)C2C3CC12C3
COc1noc(CN)n1
CC(O)C12CC[NH+]1C2
CCC(C)COC(C)=O
C1=CC2CC3C(C1)OC23
Nc1cc2[nH]cnc2o1
O=CC12CC3C[NH+](C1)C32
C#CCCC(C=O)C=O
CC(NO)C(=O)C1CN1
CCCC(=O)NC1CC1
Cc1cc2c(o1)NCC2
O=C1COC2CC2CO1
CCC(C)C(O)C#N
CC1(O)C2C3CC(C3)[NH+]21
FC(F)(F)C1OCCO1
COC(C)(C)N(C)C=O
C#CCC(C)C[NH+]1CC1
O=CC1C2CN=COC12
CC(O)C1C2CCCC21
COC1(C)C2C(O)C[NH+]21
NC(N)=O
O=CN1CC12COC2=O
CC12CC3NC3C1C2O
COCCC12CC1CO2
CC1CC1C(O)C1CC1
COC(C)(C)OC(N)=O
C#CC1CC(O)C2CC12
CCC1CN[CH+][N+]1(C)C
N#CC1C2COC=NC12
C1CC2(C1)NC2C1CO1
CC12C[NH+]3C(C1=O)C32
NC1=Nc2nn[nH]c2C1
CNc1cn[nH]c(=O)[nH+]1
O=CC12NCC1CC2=O
O=C1COc2cnnn21
CCOC1C(=O)CC1C
CC1C(=O)CCC1=O
N#CC1=CCCOCC1
OC1CCC12CC1NC12
C#CC1CCC2OC12
OC1C2C3CC4C1C4C32
N#CC1C(O)C1(N)C#N
CC(=O)OCC(=O)C#N
CC1(O)C2NC2C2NC21
OCC1COC12CC2
CC1CC2OCCC12O
CC1(O)C2OC3CC3C21
O=COCCCCCO
C1CC1C1C2C34OC23C14
CC(=O)C1C=CC2NC21
CNc1[nH]c(O)cc1C
C[NH2+]C1OCC1C1CC1
O=C1CCC=CNC1=O
OCC1=CC2C=CC1C2
C1CC2[NH+]3C4CC3C24O1
Cn1nc[nH]c(=O)c1=O
CCC1C2CCC1O2
CC1(C)OCC=CCO1
CC(O)C(=O)C1CN1
CCC12NC1CC2C#N
COc1nccnc1F
CC1CC2OC(=O)C12
OCC1OCC(O)CO1
CC1CCNC=CC1=O
Nc1n[nH+]ncc1NO
CC1(C#N)NC1C1CO1
Cn1cc(O)c(=O)cn1
COC(C(C)=O)C(C)=O
O=C1CNCC2C[NH+]2C1
C#CC1(C=O)CC(=O)C1
N=CNc1nccnn1
CC1C=CC2C(C=O)C12
CC(O)C1CC1C(C)O
C1=CCC2(CN2)COC1
C1=C2C[CH-]C3C[NH+](C1)C23
NC(N)=O
[NH-]C1=CC2COCC2O1
CC1=CCCOCC1=O
CC1=NC(C)C(=O)CO1
[NH-]C1OC=C2C3CC3N21
C#CC(=O)C(O)C#CC
CC1(CO)C=CC(O)C1
CC1(O)CCOC1[NH-]
CC12C3[CH-]CC1C1C3C12
O=C1C2OC2CC12CN2
N#CC1C2CC1[NH+]1CC21
CC1COC2C3C[NH+]3C12
C#CC12C[NH+]1[CH+][NH2+]C2C
N#CCC1C2CC1C2=O
Nc1ccc(CO)[nH]1
N#CC1C2C=CC1C=C2
CCC(C#N)C1CC1O
CC1C=CC2NC12
CC12CC1(C)C1NC12
CC1(O)C2OC(=O)C21O
CC1CC2(C)CN2C1=O
CNc1coc(C)n1
CCc1n[nH]nc1N
Cc1nn(C)c(C)c1O
CC1(C)C(=O)COC1=O
O=C1CCC2(O)CC12
C1CC2(C1)OC21COC1
CC12OCC1C2(O)CO
CC1C=CC(O)C1(C)O
CC(=O)C1CC(C#N)O1
[NH-]c1ccn[c+](CO)o1
CNc1noc(C)c1C
C1C2C3OCC4(C[NH+]14)C23
CC(C)C12CC3CC1[NH+]32
O=c1oc2c(o1)COC2
CCc1nc(C)c(N)o1
CC12C3C=CC1C2OC3
C#CC(=O)C(O)C(C)=O
CC1[NH+](C)C1(C)CCO
CC(O)C12C3CC1C2C3
CCC12OC1CC1OC12
O=C1CCC(O)CNC1
C[C+]1C=CC([NH-])OC1O
O=CC1=CC2CC1C2
CN(C=O)C1CC1C=O
OCC#CC(O)C1CO1
O=CC1CC2C[NH+]2C1
CC12CC3(O)CC1CC32
CCC#CC1NC1CO
c1[nH]nc2c1COCC2
N#CCCc1ncco1
C1C2OC3C4CC3(C4)C12
OC1C=CC2C=CCC12
C#CC1OCC=C1C#N
CNC(=N)C(=O)O[CH+][NH-]
CC1OC2(C)CC1C2=O
CC1C(C#N)=CC2CC21
CC1CC12OC1(C)CC12
O=C1CC2(CC2)C2CN12
CCC1C(C)C1(O)C#N
C#CCCn1ccnc1
C#CC12NC3C(C1=O)C32
C[n+]1cn[nH]c(=O)c1[NH-]
CC1C[NH+]1C1CC(=O)C1
Nc1occ(CO)c1N
CC1CC(C#N)C12CO2
COC(=O)C(C)O[CH+][NH-]
ONC1CNC1
CC(C)C1CC(CO)O1
COCc1[nH]nnc1C
OC1C2CC13OCOC23
COC1CC2(C1)CC2C
CC12C3CC1C(O)C2O3
CC1[NH+]2C3COC1(C)C32
CC1OC2C3C[CH-]C1C32
CC1C(O)COCC1O
CC1C2C3OC([NH-])C3[NH+]12
Cc1nc(O)cnc1O
N#CC1C2CNC12C=O
Cc1noc(=O)nc1C
CC1CC(O)CCC1O
C[NH+]1CC(O)CC1C=O
C#CC12CC(C)(CO1)C2
CCn1ccc(OC)c1
CNc1cc([NH-])o[cH+]n1
CC(=O)CC1C23CC12O3
C1=CCOC2CCC2=C1
Cc1ccnc(C#N)n1
OCC(O)c1cnn[nH]1
C#CC#CC1=CCCC1
CC1C(O)C2(C)C[NH+]12
N#CC1CCCCCC1
Cc1cccnc1CO
CCNC(=N)C=O
[NH-]C1=C2C=NNC2CO1
CC#CC(=O)CC1CO1
CCC(O)NC(O)C=O
C#CC1=CCC(=O)C1=O
CC1C[NH+]1C1C2CCC21
COCCC(C)OC
O=C1CC(O)C=C1CO
CC1CC2(CO1)C[NH+]2C
CC1C2C3CC(C3O)C12
OC12C3C=CC1C2C=C3
CC1C(O)C1C#CC#N
CN=C(N)NC=O
CC1CCC2NC2C1=O
CCC1(C)C2CC(=O)C21
C1C2C1C1C2[NH+]1C1CC1
CNC1=C([NH-])OC=CO1
CC1(O)C=CC2NC21
CC12C3CC4(C)C1C2[NH+]34
OC1CC12CCC1NC12
O=C1C=CC2C3CN1C23
O=C1CC2(O)C3OC1C32
CC1CCC2C([NH-])OC12
COC1C(C)C2COC21
CCN(C=O)C(N)=O
C1NC12COCC21CO1
CC12CC3NC3C1C2O
CC1COC([NH-])C1(C)C
CC(=O)N(C)C(C)=O
CCC(=O)C12CCC1O2
CC1CC2OC(=O)C12O
CCOC(C=O)[NH2+]C
CC1C2C(=O)NC(=O)C12
C1=CC2CC2C2CCC12
CC(C)C1CC2C(C)C12
CC(=O)C12CC1[NH2+][CH+]O2
O=C1C(O)C2(O)CCC12
C1CC23C4C2C2C4C23C1
C#CC1CCCC12CC2
CC12COC1(C)C1CC12
Fc1ccncc1F
CC(C=O)CC(C)C=O
C1CC23OC4C(NC42)C13
Nc1coc(=O)c(N)c1
C1CC23CC(CC2O1)C3
[NH-]C1COC2CC(C2)O1
C[NH+]1C2CC1C2(C)C=O
CN(C)c1ncc(N)o1
CNC1(O)CC1(C)C#N
OCC12CC1(O)C1CC12
c1nc2c(o1)CCC2
[NH-]C1CC=CCO1
N#CC1(C2CC2)CCC1
CC12CC1N1C=CNC12
N#CC1CCC2(CO2)C1
O=C1NCCCC2CN12
O=c1ccn2c(n1)CC2
[NH-]c1[nH+]cc(F)nc1F
O=CC1(O)C2NC1C2O
CC(=O)N(C)C(C)=O
CCOC(O)CCC=O
CC1=CCc2ncnn21
CCC1C2C3C(O)C3C12
OC1CC12CCOC=N2
CC(CO)CC=O
CC#CC1COC(=O)C1
CC12CC3C=CC(O1)C32
CC12CC3(C)C1COC23
NC(=O)NC=O
CN=C(C#N)N1CCC1
O=CC12COC3C(C1)C32
O=CC1CCOC(=O)N1
CCCC(N)C(=O)OC
C#CCOC1CC1CO
CC1C2C(CO)C3C1[NH+]23
C#CC12CCC1C(=O)N2
[CH-]1C2CC3C4C[NH+](C13)C24
CC1(C)COCCO1
CC(=O)[NH+]1CC(NO)C1
C#CC1(C)C2C=CC1C2
Cc1cocc1C1CC1
CCC1CC2CC2C1C
CN=CN(C)C(=N)C=O
N#CC12CC=CC1CC2
CC(C)C1C2NC1C2=O
CCOC1CC(CO)C1
Cn1cc2nc[nH]c2n1
C[NH+]1C2C3(C)OC2(C)C13
C#CC1(C#C)NC1C
CC1(C2CCO2)CO1
OCC1=CCCCC=C1
OC1CCC2OCC2C1
CCNC(O)CC=O
C[NH+]1CC1C(=N)NC=O
CC1NC1C(=O)CC#N
O=C1C2CC3OC(C2)C13
C#CC(C)C(O)CC=O
OC1CNC12C13CC12O3
CC1(O)C2CCC1C2O
CC1=CC2OC2(C#N)C1
Cc1n[nH]cc1O[CH+][NH-]
COC12NCC1C2C#N
OC1CC1C1OCCO1
C[NH+]1CCC2C34OC23C14
CC12COC1C(O)C2=O
O=C1NC=CCC12CC2
OC12C3CC4OC3C1C42
NC(=O)Cc1ccn[nH]1
O=CC12C3CC1(O)C[NH+]32
CC1OCC[NH+]2CC12
CC(C)n1cc(N)cn1
[NH-][CH+]OC12COC(C1)C2
N=CN1CC2NC2C1=O
CC(=O)C(C)COC=O
CCC(O)[NH+]1CC1
N#CCC(=O)C1CC1O
Cc1ncnn(C)c1=O
CC1NC1C(O)C1CC1
C#CCc1ncncn1
CC1C2[NH2+]COC12CO
CC1(O)C(O)C2C(O)C21
O=CCC(O)C1CC1O
OC12C3C[NH+]3C3C14OC324
CC1C2CC(O)C12C#N
CC(=O)C1C[NH2+][CH+]O1
OC12CC3C1C2C31CC1
C1CC2OC3CC2C1O3
C#Cc1coc(=O)n1C
CC(O)[NH+]1C2CC1C2=O
CC1C2CCOC([NH-])C12
CC12C[NH2+]C(C#N)[NH+]1C2
C#CC(C)(C)CC#CC
C#CCC(OC)C1CO1
[NH-]C1OC(=O)C[NH+]2CC12
C#CC1C(O)C2OCC12
OCC1CC2NC2CO1
N1C2C3OC2C2OC3C12
CC12CC1(CO)OC2=O
C#CCC1=CCC(O)C1
CC1C=CC23COC12C3
CCC(C)C(=O)COC
ONC1C2C=CCC1N2
C#CC1CC(C)C(=O)O1
CCCCC(C#N)NC
CN1CCC(C)(C)C1=O
CC(OC(N)=O)C1CN1
CC1CNC(NC=O)[NH2+]1
CC(C)C(O)NC=O
C1CC2(O1)C1COC12
N#CC1C2COCC12O
CC1OCC12CCOC2
C[NH2+]C1NC([NH-])=CNO1
C#CC1(C)OCCC1O
C[NH2+][CH+]OC(=O)CN
CC1CCC12OC2(C)C
CCC1=C(CC)CCC1
CCC12C3C4C([NH+]41)C32O
CC12COC(C)(C1)C2=O
C#CC1C[NH+](C(C)=O)C1
C#CC1C2CC1(C)C2
N#CC1CC2OCC12
OCC1C2C3C(O)C2C13
CN(C)c1ccn[nH]1
C1=CC2OC2C=CC1
C[NH+]1C(C=O)C2OCC21
CC1C[NH+]1CC(C)(C)O
CC1(C)C2CCCC21
CCCc1nnn(C)n1
CC(=O)CC1C=CCC1
COC1(C)C=CC2CC21
CC1NC1CN(C)C=O
CCC#CC(C)[NH+]1CC1
C#CC1CC2CCC2C1
N#CCOC=O
c1ncc2ncnn2n1
CC12CCC3OC3C1C2
CC1OC2CCC(C2)O1
CC1C2OC(C=O)C12C
C#CC1OC2(C#C)CC12
CC(O)C12CC1CC2=O
OC1C2C3CCCC3C12
C#Cc1n[nH]cc1C#N
CC1(C)CC(OC=O)C1
CC1CC2COCC=C12
O=C1NCC2(CN1)CN2
C1CCC2CC(C1)CO2
CCC12CC1NC2=O
C#CC#CC1CCOC1
c1ncn2c1OCC2
Oc1[nH]cnc1C1CC1
O=C1OC2C3CC2C3O1
O=C1C2CC1(O)C1NC21
CCc1nc(O)c(N)o1
CC1CCC(CC#N)C1
CCC(C=O)C(O)OC
O=CC1(O)CC2CC21O
Cc1c(N)[nH]c(O)c1O
CN1CC(C)(C=O)C1=O
N#CC12NCC1CC2=O
CC[NH+]1CCC1CC#N
C#CC(C#C)CC#N
[NH-]C1OC2C(C=O)C2O1
O=C1OC2C3CC(C3)C12
CNC1[NH+]2CCC12C#N
OC12CC1C1=CCOC12
c1nnn2nccc2n1
C1CC2C3COC(O1)C23
O=C1C=CC2=CC=CC12
[NH-]C1CN=CN1C1CC1
N#CC1CC2C(=O)C[NH+]12
Cc1cc(C)c(O)cn1
CC(=O)OC(=O)C(C)=O
C[NH+]1C2CC(=O)C21C#N
OC1C2COC12C1CO1
C[NH2+]C1OC(N)=C(N)O1
CCC(=O)C1COC1[NH-]
CC1=CC2CC1C2C#N
CC12C=CCCC1O2
Cc1cnc(F)[nH+]c1[NH-]
CC1=CC2(C)C3OC1C32
OCC(O)c1cnno1
O=C1CC=C([NH+]2CC2)N1
O=C1CC2NC2C1NO
CC12CCC3C1C3(C)C2
COC(C)N1CCC1=O
CC12CC1CC1COC12
C#CC1CCC=C(C)C1
CC1CCC2[NH2+][CH+]OC12
C1OCC23CC1OC2C3
C1CC2CC2(C2CC2)C1
CC1C2OC(=O)C2[NH+]1C
CNC(O)C(C#N)CO
c1[nH]nc2c1C1C[NH+]1C2
CCC12CC(O)C(C1)C2
CCc1c[nH]nc1C#N
Nc1nc(=O)c(O)c[nH]1
OC1C2CC1C21CC1O
C1CC2C3COC1C23
[NH-]C1OC2CC(O)C1C2
CC1OC12C(=O)C1NC12
CC(C)C1(OC=O)CC1
C1=CC2C3COC1CC23
CCCc1ccc(O)[nH]1
C1OCC2=C1CC1CC21
Cn1ccc2[nH]cnc21
OCC1C2OC2C12CN2
CC[NH2+]C1CNC(=O)O1
CC1[NH+]2CC(NO)C12C
NCCc1oncc1O
C#CC(C)CC(O)CC
COC1CC1OC(C)C
CCC1CC([NH3+])(C#N)[NH2+]1
[NH-]C1OCC2COCC21
COC1NC(C)C[NH2+]1
C#CC(C#C)[NH+]1CC1
CC1(O)OCC2(O)CC21
CC(=O)C1=CNC2CC12
[NH-]C1=C([NH-])ON=CN=C1
CCCC#CC1(C)CC1
N#CC1CC(O)(CO)C1
[NH-][CH+]OC1CCCCO1
[NH-]C1CCN1C(=O)CO
C1CC23OC2CCC3O1
C1C2OC3C2C3[NH+]2CC12
c1cn2c(n1)OCC2
C#CC1C2CC1C(C)O2
CC1NC(=O)C2CC1C2
CC1CC(C#N)(CO)N1
OC12CC[NH2+]C1[NH+]1CC12
Nc1cc(N)c(O)o1
[NH-]C1OC2C3C[NH+]3C12
C#CCc1cocc1C
N#CC1C(O)C2OCC12
C#CC12CC1C(C)O2
C[NH+]1C2CC(C#N)C21
Nc1nn[nH]c(=O)c1F
CCC1C[NH+]1CCOC
CC12CC3C(C1)C3(O)C2
C1=CC2C=CC(CC1)O2
[NH-]C1CCCOC(=O)N1
[NH-]c1nc[nH+]cc1O
[NH-]C1[NH+]2CC3(O)C2C13O
Nc1ncccc(=O)n1
c1cn2c(n1)CC2
OCCC1CC2C[NH+]2C1
C1=Cc2cnnn2C1
OC1CC1C(O)C1CN1
CC1(C)COC2CCC21
CC1CC12CNC(=O)C2
CC12CC1(O)CC2NO
CC#CC#CC
CC1[CH-]C2CC3C2C13C
C#CC1C[NH+]1C1CCO1
C1=NC2COC2CO1
CCC#CC(N)C(=O)O
C1OCC2NC2C2NC12
CC1OCC(O)C1C#N
CC(O)CC(O)C#N
CC(O)C(O)C1CC1O
CNc1c[nH]c(CO)c1
CC(=O)C1CC1C#N
CC1=CC2OCC1(C)O2
N#CC1COC(=O)OC1
N#CC1OCC(O)CO1
C[NH+]1CC2(CC2C#N)C1
CCC(O)C1C2CCC21
CC1CCOC1
CCC(O)(OC)C1CN1
COC(=O)C#CCC#N
C1=CC23CC4C2C(C1)[NH+]43
C1OC1C12NC1C1NC12
COCCN1CCC1=O
C1OCC23CC1CC2N3
CC#CC(=O)CNC=O
[NH-]C1NCC=CN1C=O
CC1C2C3=CCCC3C12
CC(=O)[NH2+]C1CCO1
CC12C(=O)CC1C2C=O
Nc1noc2nnoc12
CCC1CCCC(O)C1
COC12C3CC1[NH+]2C[NH2+]3
CCC1=CC2OC1C2O
CC(C#N)c1cc[nH]c1
O=C1C(O)C2C3CC1C32
CC12CC(C)(C1)C([NH-])O2
O=C(CO)C(=O)CCO
OC1CC12C=CC1OC12
OCC12C=CCCC1N2
OC12C3CCCC1C2O3
C#CC12OCC1C2C=O
CC12C=CC(C1)C2O
CCOC([NH-])OC1CC1
CC1(C)OC2(C#N)CC12
Oc1ccnc(O)n1
CC12CC1C1(CC1)CO2
CC1CC2(COC2=O)O1
CCc1ccc(OC)o1
[NH-]c1nc(O)c[cH+]o1
C#CCCC(C=O)CC
OC1CC(O)C(O)C1
CC(C)(O)[NH+]1C2CCC21
CC12CC(=O)C=C1CO2
COC(O)CC(=O)C=O
CC(=O)C1CC1CO
C#CC1(C)NC1CC
OC12C[NH+]3C1C1C3C12O
NC(=O)Oc1ccc[nH]1
CC1[NH2+][CH+]OC1C1CO1
N#CC1=CCCC12CC2
C#CC1(C)CC(C)C1=O
C[C+]1[CH+]N=C([NH-])OC1N
C1CC2C(O1)OC1CC12
CN1CCc2c[nH]cc21
CC1CCC1=O
CC1OC([NH-])C12CC2O
CC(C#N)C1OCCO1
Cn1cnc(OC=O)n1
CC1C2CC1C2(O)CO
O=C1CC2C3NC1C23O
CC1=CC(=O)NCC1C
ONC1COCC(O)C1
C[NH+]1C2C(O)C1C21CO1
CCC1OC2C3CC3C12
CC1(C)C2NC2C2NC21
NC(=O)C1NC12CCC2
OC12CC(C1)C2C1CC1
CCC(C)CCCOC
CC1C2OC2CC12CO2
CC1CCC2(COC2)O1
C#Cc1nocc1CO
N#CCC12CCC1O2
CCC1=CCOC12CC2
[NH-]C1ONN=C[C+]1C=O
COC1C2COC1C2O
N#CC(=O)C1NC1CO
CC12CC3CC1CCC32
CC#CC12CCC1C2
N1C2C3NC4C1C2OC34
Cc1ncnc(C#N)n1
CCC#CC(=O)C1CN1
Cc1[nH]ccc1C#N
O=CC1C[NH+]2CC3C1C32
CC1NC(=O)CC12CO2
CC12C[NH+](CC1NO)C2
CC12OCC1C=CC2=O
OCC1(O)CC2CC21O
c1noc(N2CC2)n1
OC12C3[CH-]CCC1C2C3
O=C1NCC12C1CC[NH+]12
CC12CC3(C)C(O1)C23
CC1C2C(C=O)CC12C
CC(=O)C1CC1(C)O
OC1C2CC3(CN3)C12
C1=CC23COC24C[NH+]3C14
CC1CC(=O)CC([NH-])O1
Cc1[nH]c(C#N)nc1N
COC12CCC3C(C1)C32
N#CC1NC1C#CCO
OC1CC2OC12[NH+]1CC1
CC1=NC2C=CC(C2)O1
CC#CC12CC1C1NC12
COCC1NC2CC2[NH2+]1
c1cnc2cnnn2c1
CC12COC(O1)C1CC12
CC1C2CC3(O)C1CC23
N#CC(=O)N1CC1C#N
CC1(C)CC2(O)C[NH+]1C2
CC1CCCO1
C#CC(C=O)CC#CC
CC1(C)C2C3C(=O)N1C32
CCC1(COC)CC1C
CCCC(O)COC
NC(=O)OC1CCO1
C#CC[NH+]1CC(C#C)C1
CCC1CC1C(N)=O
CC(C)[NH+]1CC1
CCn1nc(N)oc1=O
O=C1CNCC(O)C1
CC1CC2C(C)C(=O)C12
CCO[CH+][NH2+]CC1CC1
CC1NC1C(=O)C#N
CC#CC(=O)C1OC1C
C1C2C3C[NH+]4C1C4C2O3
CC1(C)OC2CC1CO2
O=C1CC2C3OCC3C12
CCc1nn[nH]n1
O=c1[nH]cnn1CCO
CNc1ccc(N)cn1
C1=CC2OC2C2NC12
CCC(O)C1OC1(C)C
O=C1OC2COCC1O2
C#CC12CC1C(C=O)O2
C#CCCC1OC1CC
CCC1C2C3C(=O)C2[NH+]13
C1=CC2C3C(C[NH+]23)OC1
CC1COC1C(C)(C)O
CNc1c[cH+]oc(O)c1
CCC(=O)O[CH+][NH2+]C
CC1(C2NC2C#N)CO1
CCC(CC)O[CH+][NH2+]C
CC(O)CC(CO)CO
CCC12NC1C(O)C2=O
O=C1OC2COC1C2
[NH-]C1CNCC(C=O)O1
CC12CCC[NH+]1CC2=O
OC1CC2C1C[NH+]1CC21
CC(=O)NC(C)(C)C#N
C#CC1CC1C1C[NH+]1C
CC1CC2NOC([NH-])[NH+]12
CC1C2C=CCOC12C
CC(=NO)C12COC1C2
O=C1CC2CCC(C1)C2
Cn1cc(N2CC2)nn1
CC1C(O)C2[NH2+]CC[NH+]12
CCC1(CC)CCCO1
C#CC12CC3C(C1=O)C32
CC1CC2(CO2)C1
CC1CC(CO)O1
O=CCCn1nnnn1
N#CC12C[NH+]1CCC2N
Oc1cc(O)[nH]n1
CC(=O)C(C)(O)CC=O
CCC12CC1(C)C1OC12
CCC(COC)C(N)=O
CC(O)C(O)OC=O
C#CC1=CCCOC1=O
CC(C)CC(=O)C1CC1
O=CC1CC1C1COC1
CC1CC1C(=O)N1CC1
C#CC#CCCCOC
C#CC12CC1(C#N)CO2
C1=CC23C4CC2C4[NH+]3C1
Oc1[nH]c(O)c(O)c1O
CCc1nc(N)nn1C
CC1C(C)C1(C)C1CO1
CC(C)N(C=N)C(N)=O
OC12C3NC1C1C3OC12
CCC12C3C4OC3C1C42
CC1C=CC2C=CC1C2
N#CC1CC(O)C([NH-])O1
COc1nc(N)n(C)n1
C#CCC(=O)N(C)C=O
C1CCC2=C(C1)COC2
CC1C=CCC(C)(C)C1
[NH-]C1COCC([NH-])N1
C1=CCOCCC1
CC1C=CC2C(C)C2O1
NC1[NH2+]C2C34OC23C4O1
CC1C[NH2+]C(C(N)=O)O1
CC1C2C3CC1(C=O)C32
CCC(=O)C1OC1CO
OC1CC(CC2CC2)C1
C#CC(N)C(C#C)C#N
CC1=COC([NH-])O1
COC(=O)C1(O)CC1C
CC1=NCC(OC=O)O1
CC1C2CCC1C([NH-])O2
CC12CC=CC3C14OC324
C#CC1C2C34OC23C14
CCC(CO)=NO
Cc1c[nH]cc1C1CO1
O=C1CNC2CCOC12
CC1C2C3C(CO)C3[NH+]12
CC#CC1NC1COC
CC(C)C(=O)N(C)C=O
CC1(C)C2NC1C21CO1
Cc1ccc(=O)[nH]c1O
CC1(C)C2CC3C2[NH+]31
CNC(=N)NC(O)C=O
CCC(=O)CC1CC1C
CC1C(C#CC=O)[NH+]1C
CC1OCCCC1=O
CC1=CC2(O)CC2OC1
N#CC1C(=O)CC2NC21
N#CC1CC12C1CC2C1
CC1OC2CC2C1(C)C
CC(C)C1(O)CNC1=O
CC12C=CC(O1)C2=O
CCCC(C)C#N
O=C1CCC12CC2CO
OC1C2CC3CC1C32
CCCC(CCO)OC
C[C+]1C=NC([NH-])ON1
C#CC12C=CC(C1)C2
CC(=O)C(C)C#N
CCC12OCC1NC2=O
CC1CC1C(=O)NC=O
CC1OCC12CCOC2
O=CC(O)C1CCCC1
NC1=CC(=O)OCC=C1
NC(=O)NC=NCC=O
NC(=O)CC#CC1CC1
O=C1C2CC3(O)C2C13O
CC1CC(C#N)C12CC2
CC1C2COC12C1CC1
OC1CC12C=CCO2
CC1(O)C2(C)COC12C
O=C1CC2C3CC[NH+]3C12
CC(C)C1OC1C
CC(C#N)C1(O)CC1C
C#CC1C=CC2OC2C1
CCC(=NO)C(C)=NO
CC1OC2(CC2)C1C
OC12COC1C1OC12
N#CC1C=CC2CC2C1
CC1C2C(=O)C3C1C23O
CC1CC12C(C)C1CC12
CC1C2C3C=CC2C13
C#CC1CC1(CO)OC
CC1C=CC(C)(C)C1
CCC(C#N)(CC)CC
OC1CC1C1=CCOC1
OCCc1cn[nH]c1
CC1CC1N=C(N)C=O
C#CCC(=O)C1CC1O
OCC12OC3C=CC1C32
C#CC(O)C12COC1C2
C#CC1C2C(C)=CC[NH+]12
CC1C2C=CC1(C)C2O
C#CC([NH-])OC(C)(C)C
C#CC1=CCC2CC2C1
CC[NH2+][CH+]OC
N#CC(N)C1CC1O
Cc1cc[nH]c1C(N)=O
CC1CC1C1OCC1=O
OC1CC=C2C3OC3C21
Nc1cccn1CCO
COC12CC3C(O)C1C32
CC1C2CC(C#N)NC12
C1C2CN1c1n[nH]nc12
C[NH+]1C2CC(C(N)=O)C21
[NH-]C1=CC(F)=NC(F)O1
Oc1noc(C2CO2)n1
CC1CC(O)C(C=O)C1
CC(=O)C1C2CCC21O
CCC1(CC)CC([NH-])O1
NC(=O)n1cnc(N)n1
[NH-]c1cc(O)[nH+]cc1O
O=C1CC=CCC(=O)N1
O=C1CCCC(CO)N1
CC1CC2COC2(C)C1
COC1CC2C(C=O)[NH+]12
CC1(C#N)COC12CC2
CC12C=CC3C(C1)C32O
C1C2OC3C2C1C31CC1
[NH-]C1OC2CC12NC=O
CC[NH+]1CC[NH2+]C1C#N
CC1CCC(C#N)OC1
C#CCC(C)COCC
CC(CO)C(O)C1CN1
N#CCN(C=O)C(N)=O
C#CCC1(CC#C)CN1
COC(C)(C)CNC=O
CC(O)[NH+]1CC2OC2C1
C1CC2C(CO1)C1NC21
CC1OC12CC1OC12C
CNC=NC(O)CC=O
O=C1C2OC1C1CC2C1
Nc1onc(CO)c1N
CC1Cc2ccoc2N1
N#CC12CCC1(C#N)O2
CC12C3CC4C3C1[NH+]42
CCC1OC1C#CCO
C#Cc1[nH]ccc1N
CC12C=C(CO)CC1O2
Nc1[nH]cc2ocnc12
CC12NC1C1(CC1)C2=O
CC1CC2C(CC#N)[NH+]12
CCC12COC1(C)C2C
COC1CC(C#N)C1
OC1CC12CC1CC2C1
CC1NC(=O)C(=O)C1C
CC1C(O)C(C=O)C1O
OCCC1=CCCC1
CC1=CC(=O)CC(O)C1
CC1C2NC(C=O)[NH2+]C12
CC#CC(=O)NC(C)C
CC(=O)C(=O)C1CC1O
CC1OC1C(O)C1CC1
O=C1CC=CC2CCN12
CC(C)C12CC1CC2=O
c1nc(C2COC2)no1
CC1CC=CC1=O
CC1CCNC(=O)N1
CC1(C)CC2CCC2C1
CC(C)(O)NCC#N
CC#CC[NH+]1CC1
COC(C)(C)[NH2+]C(C)O
N#CCC1(O)CC1C#N
CCNC1OC(=O)C1C
COC12NC1C1C(C)C12
O=C1C=CC2C34OC23C14
c1nc2c([nH]1)OCCC2
CC(=O)N1CCC1C#N
COC12CC(CO)(C1)C2
CC(C)C1CC(C)C1C
OC1C=C2C=CCC2C1
OC1CC2CCCC12O
CC1CCN=C(CO)O1
CC(O)C(=O)C1OC1C
C#CCNC(=O)CCC
CC(C)C(C=O)CO
CC1C2C3CC(O)C3[NH+]12
CC(O)C1(O)C(C)C1O
CC1CC1C([NH-])OC=O
OC1C2C3C4NC4C2C13
O=CC1OC2CC12CO
C#CCC(O)C1CN1
C1=CC23CCC2CC1O3
CC1C2C3CC4C2C4C13
O=C(C1CC1)C1CO1
CC[NH+]1CC2C(C#N)C21
C#CCNC(=O)N(C)C
CCC1(OC)CC(=O)N1
N#CC1CC2NC2C1O
O=C1COC=NCCN1
CC1=CC2CC2C1O
CC1C2CC2C2OCC12
CC(O)C(=O)C(C)C#N
CCC1CCC(C)C1C
CCC1C(C=O)C1OC
CCC(CC)OC(C)C
C1OCC2OC2CO1
O=CC1CCC2NC12
CC12C3C(=O)C1C1C3[NH+]12
CCOC1(C)C[NH+]2CC21
OCC(O)(CO)C1CC1
CC1C=CC2CC2OC1
CC(=O)C(C)(O)C(C)C
N#CC12CC(C=O)C1N2
c1nc(C2CO2)c[nH]1
CCC(=O)NC(=N)C=O
CC1CC1(O)C(C)(C)O
CC#CC1CNC(=O)C1
OC1CCCC2CC12O
[NH-]C1CC2(CCOC2)O1
CC(=N)N1C=NCC1[NH-]
OC1C2CCOC=NC12
OCCC1OC1CCO
O=CNC1=NCCO1
CC1CCC=C1CCO
CC(=O)C12CC(C1)C2
CC1(C)CC2C3CC21C3
NC(N)=O
CC1(C#N)C=CCCC1
C#CC1(C)OCC1C
O=C1COCCCCO1
CCNC(=O)N=CNC
CCCC(CC=O)OC
N#CCOc1ccoc1
COCC1NC1C(C)C
CC#Cc1cnnn1C
CC12C3C4C1C2(C=O)[NH+]43
CCCC(=O)C1CC1C
OC1CC1c1cnc[nH]1
Cn1nccc1CO
Oc1ccon1
N=C(CCO)NC=O
C#CC1C2C[NH+]1C2CC
CC(C)C12NC1C1CC12
OCC1OC2C3NC3C12
Oc1cncnc1O
CC12COC1CC([NH-])O2
CCC12OC1C=CC2=O
C#CC(C#C)(C#N)CN
CNC1(C(=O)O)CC1C
N#CC1NCCCC1=O
CCCC(C)(CO)OC
C1=CCC2OCC(C1)O2
CC1(O)C(C#N)C1C#N
CCCC(O)OC(C)=O
CCC(C)C(C)(O)CC
CC(C#N)C1CC1(C)C
CC1C2CC(O)C1C2=O
C#CC1C(O)C1C#CC
COC1CC(OC)C1
CC(=O)C1C(CO)[NH+]1C
CC(=O)C1CC(=O)C1
O=C1NC2C3C1[NH+]1C2C31
CC1(C)OCCC2OC21
COCC12NC1CC2O
CC1C2CC(O2)C1O
CC1=CC2OC2COC1
N#CC(O)C1CC1CO
CC12OC1C1CC2O1
CC1C(=O)N(C)CC1O
CC1=CCC(=O)C(C)C1
CC1CC2(CN2)C2C[NH+]12
C#Cc1ccn2c1CC2
CCNCC#N
CC1=CCOC(C)C1=O
O=CC12CCC1C1C[NH+]12
N#CC(N)c1cc[nH]c1
CC12NC1C1(C=O)CC12
CC[NH2+]C1OCCCO1
NCc1coc(N)c1O
NNC1=CC=C([NH3+])C1=O
CCC1(C=O)CCO1
CC1NCC(C#N)C1=O
CC1(O)C2[NH+]1CC21CO1
CCNc1cnc(O)o1
CC1(C)C=CNC(=O)O1
CC1=C(C)CC(O)CC1
CC1(O)CC12OCC2=O
C#CC1COCC(O)C1
CC1OCOC2CC12
C1C[NH+](C2CCO2)C1
O=C(O)CC12CC(C1)N2
CCOC(O)C(C)CC
CC1CCC(C)C(C)C1
CC1(C)CC2NC2CO1
N#CC1C2C3CC2C13O
N#Cc1cnc(O)cn1
CC1C2(O)COC12C
OC1CCC(O)C2OC12
CC1CC(O)C1C1CC1
C#CC1(C)CC2CC2O1
CC12CC3CC(C1)C32C
CCCC(O)C1C[NH+]1C
O=CC12COC1C1NC12
C#CC1C2NC2C2C[NH+]12
CC(O)c1oncc1N
CC12C=CC(C)(O1)C2O
CC1OC1CNC=O
O=CC1=CN(C=O)CC1
C#Cc1cccc(F)c1
O=COC12CC1CC2=O
CC1(C)CC=C2CCC21
CC(=O)c1n[nH]nc1N
c1ccc(C2CN2)cc1
COC1CC2COC2C1
CCC1CC2OC2C1=O
CC(C)=NOC(C)([NH-])O
COC1CCC(C=O)C1
CCCC(O)N(C)C=O
CC12CC(N1)C2(O)C#N
CCC1CC(O[CH+][NH-])O1
O=C1C2C[NH+]3C1C1C2C13
CC1C2CCC(O2)C1C
NC(=O)C12CC=CC1C2
COC1(O)CC[NH2+]C1N
O=C1CC2C=CCC1C2
Cc1ncnccc1=O
Cc1onc2c1CCN2
CCc1coc(C=O)n1
O=COC12CC1NC2=O
CC12C3CCOC1C2O3
OC1C2CCC1(O)CO2
c1cncnccoc1
C#CC1(C)CCC2CC21
OCc1n[nH]cc1O
C#Cc1nnoc1CC
CCN1C(=O)NC2CC21
O=C1NCC2OC(=O)C12
N#CC1CC2(CN2)C1N
CC1C=CC(CC#N)O1
C[NH+]1CC2NC(=O)C21
O=COCC12CCC1N2
N#CC1NCC12CCN2
CC#CCCCC1CC1
CNc1cn[nH+]nc1
CC1C2CC1C1(CC1)O2
CC(C=O)C(O)CC#N
CC1(O)CC12CC1CC12
C#CC12CC1C1OC12
CC(=O)Oc1nnon1
C1=NCC2OC2CCO1
CC(C)(C)COC(=O)O
O=C1[CH-]C2C[NH+]3C1C23
CNC1N=CC=C([NH-])O1
C[C+]1C=NC([NH-])O[CH+]1
OCC12CCC1[NH+]1CC12
Nc1oc(=O)oc1C=O
CNC1=C([NH-])OCO1
CC(=O)C12CC1CCO2
C#CC(OCC)C1CN1
[NH-]C1N[CH+][NH2+]C1CO
N#CC1(O)C2C3NC3C21
CC(=O)C1CC12CCO2
Cc1cn[c+](C)oc1[NH-]
CCOC(=O)C1CC1N
OC1COc2[nH]ncc21
O=CC12CC1C1OCC12
CC1CCC(C)(C)C1C
CCN1C(=O)NCC1[NH-]
C#CCCC1C[NH+]1C
C#CC(C)c1ccc[nH]1
CCC1(C(C)=O)CC1
OC1CC12C(O)C1NC12
CCCC(O)C1CCO1
C1=CC2CC1C2C1CO1
C1CC1C1(C2CC2)CO1
CC1OC2C(C)(C)C12O
O=C1CC2(CC2)N1
CC[NH+]1CC1(C=O)C=O
CC(=O)C1CC1CO
CC(C)(C)C1CC(=O)C1
O=C1OCC2[NH2+][CH+]OC12
CC[NH+](C)C(=O)C(C)=O
CCCC12CC=CC1N2
OCCc1ccncn1
CC12CCC(O1)C2CO
C#CCC1(O)COC1=O
COCCOC(C)=O
CC1CC2OCC12O
CC1(O)C2C3C[NH+]2C31
N#CC(CO)CC(N)=O
C1[NH2+]C2OCC2C2CC12
C#CC1C2CC(C)CC12
O=C1OC2CC12[NH+]1CC1
CC(=O)c1[nH]ncc1C
CC1[NH+]2CC3C1(O)C32C
CC1(C)C(=O)COC1=O
OC12COC1C1CC2C1
C[NH+]1CC2CC1C(=O)N2
CC1(O)CC(=O)C1C#N
CC(O)CC(C#N)CO
[NH-]c1ccn[c+](CO)o1
C[c+]1cc(N)nc([NH-])o1
O=C1CC=CC=CCC1
C#CCN(C=N)C=O
CC(=O)NC1CC1CO
C1C2C3OC4C1C4C23
C1=CC2OCC2C2CC12
CNC(=O)C(C)[NH+]1CC1
CC#CC1(C#N)C[NH+]1C
CC#CC1OCC1(C)O
COC1C2C(C)C1C2C
C[NH+]1C2COC3C2C31
[NH-]C1CCCCCCO1
CC1(O)COC1C(N)=O
CCC(O)C1OCCO1
O=C1CCC2(COC2)N1
[NH-]c1[nH+]cc(C(N)=O)o1
[NH-]c1ncnc2[n+]1CC2
CC#CCCC1CO1
CCN=CNC(O)C=O
CC#CCC#CCC=O
C#CC1C=CCC(C)C1
C#CCC(O)[NH2+][CH+]OC
CC(O)C1(CO)CCC1
CC#CC1=CC(=O)CC1
Nc1[nH]nc(C=O)c1O
OCC12C3CC1(O)C2O3
C#CC1OC1CCOC
COCC1C(C)C1C
C#CC#CC(O)CCO
CC1(C)CC2=CCCC21
N#CC1NCC1(O)CO
COC1NC12CCC2
C[n+]1c([NH-])[nH]ccc1=O
C#CCC(=NO)C(C)C
C1=C2COC3CC(C1)C23
CC(=O)NC1CC(=O)N1
CCC1C=CC(C=O)C1
O=CC#CC1OCCO1
O=C1CCOC1CO
O=C1C(O)C2C3OC3C12
CCc1[nH]c(C)cc1O
O=CC1OCCCC1O
CC(=O)CC(N)=O
O=CC1CNC1=O
CC12CC(=O)N3CC1C32
C#CC12CCCC1(O)C2
C1=CC2OCC2C2CC12
CC(=O)C1NC1C1CC1
CC12CCC(CC1)OC2
CNC(C#N)C(C)CO
O=C1OCCC1NO
CC#CC12CC(N1)C2=O
C#Cc1ncco1
Cc1cc2cn[nH]c2o1
CC1OCC(NN)C1=O
CC12C(C#N)C3C14OC324
C#CC1NC1C1CC1C
C1CC2NC23COC3C1
[NH-]C1OC(=O)C2CC12O
C#CC12CCC1(O)CO2
C#CCC12CCC1(O)C2
COC(C(N)=O)C(C)C
O=C1OCOC2CC12O
c1cc(C2COC2)n[nH]1
N#CCc1ncc[nH]1
CN(C=O)C1C[NH+](C)C1
C1CC2(CC2)C2CC12
Cc1[nH]cc2c1CC=C2
CC1C2NC2C1(O)C=O
CC1C2(C)CC1(O)C2
C1CNC2CCOC2=N1
O=CN1CC(=O)C(=O)C1
C#CCC(C)C(=O)C=O
C1C2CC34OCC23NC14
O=CC1NC(=O)CC1O
CCCC(=O)C(N)=NC
O=CN1CC2(CCC2)C1
CC1CC(=O)C1C1CO1
Cn1cncc1[N+](=O)[O-]
CC1C2OC(=O)CC12C
CC(=O)C1NCC1C#N
CCn1nccc1C=O
c1n[nH]c2c1OCCN2
O=CC1C2CC=CC12O
CCC12CC1(C)OC2=O
N#CC1OC(C=O)C1O
OCC1C2COCC[NH+]12
O=CC1C2OC1C2NO
COC1(CO)CC(O)C1
CC1C(C)C2CC=CC12
Oc1nc2oncn2n1
CCC1CC1C(C)O
[NH-]C1OC2CCNC12
CC(C#N)CC(=O)CO
COC1COC(=O)OC1
[NH-]c1cc(N)[nH+]c(=O)o1
CC12CC3NC3C[NH+]1C2
Cc1ncnc(F)c1C
CC1(O)C=CCCO1
CN(C=O)C(=N)CC#N
N#CC1CC(O)CC1=O
N#CC(=O)N1CC(=O)C1
CC#CC1OC1C1CO1
COC(=O)C1CC1C
[NH-]C1NC(C2CN2)C1O
CC(O)CCCCC#N
O=C1C[NH+]2CC12CO
[NH-]c1[nH+]cc(F)[nH]c1=O
CCC12OC1C1CC12
CC1NC1c1cn[nH]c1
O=C1CC2OCC2CN1
C#CC1CCN=COC1
CC1CC2C(O)C(=O)N12
N#CC12CC(C1)OC2[NH-]
C#CC1C2NC(C#N)C12
CC1CC(O)CC1=O
C#CC1C2C=CC1C2C
N#CCOc1c[nH]nn1
CCC(C)C(=O)OC=O
N#CC1[NH2+]C2C3C[NH+]1C32
C#CCC1CC=C([NH-])O1
CC1CCOC2C[NH+]1C2
C1COC2CCC(C2)O1
CC12NC1C1OCC12O
CC(C)C1NC1(C)C=O
CCC(C)COC(C)C
CC1(O)CC2C3CC1[NH+]32
O=C1COC2CC12CO
CCNC(=O)C1CCC1
C#Cc1cnc2n1CC2
COC1CCC(=O)N1
CC1CC(NC=O)C1=O
CC12C3C4C3C1(O)C[NH+]42
N#CC12OCC1(O)C2N
CCC(O)C(C)C=O
C#CC(O)C1CC=CC1
CC(C)C1C=CC2OC21
CCC(=O)C1NC1C=O
CC(C)(O)c1ccc[nH]1
OCC(CO)C1CCO1
Cc1[nH]c(O)nc1N
C#Cc1nc(O)nn1C
CC1C([NH-])OC2CC21C
CN1C=CC(=O)C12CC2
C#Cc1ncc(C)nn1
CC1C=CC(C)(C=O)O1
N#CC1CC2(C1)CC2O
CCC1(C(=O)C#N)CO1
CCOC1CC2C(C)C12
C#CC12NC1CC1OC12
CC1(C#N)CCOC1[NH-]
CCC1(CC)OC1CO
C#CC(O)C(C#C)C=O
N#CCOCC1CC1
N#CCC1COC(=O)O1
CC1(O)CCC1(C)C#N
CCC(C#N)(C#N)C#N
C1CC2NC23COC1C3
N#CC1OCC12CN2
Cc1n[nH]c2c1COC2
N#CC1OCC(C=O)O1
OC1CC2OCCC1O2
[NH-]C1OC2C(O)C12CO
C#CC1C2COCC12O
CC(C)CC(O)[NH+]1CC1
CC1(C#N)CCC([NH-])O1
O=CC12CC3CC1OC32
C1=CC2OC23CCCC13
[NH-]c1c[c+](CO)ocn1
CC(O)C1C[NH+]1CC#N
C[NH2+]C1OCCCC1=O
CC1CCCCCCC1
N#CC1(N)CC=CC1O
C#Cc1cnc(C#C)o1
CCC(C)(O)C(C)O
CC1NC(C)(CO)C1=O
CCOc1n[nH+]c([NH-])[nH]1
COc1cc(=O)cco1
CNc1nc(CO)n[nH]1
CO[CH+]Nc1conn1
N#CCC(=O)NC=N
CCOc1cnc(C)[nH]1
CC12CC1OCC(=O)O2
C[NH+]1CC23C=CC(O2)C13
Cc1cn(C=O)c(=O)[nH]1
OC1CC2OC=NCC12
CC(C)c1cnc(O)[nH]1
C#CC(=O)C1(C)NC1C
OC1C2OC1C1OC21
O=C1NC2CCC2C1O
CC1=CC(O)CC1CO
N#CC[NH2+][CH+]OCC#N
CC1OC12CC(C)(C)C2
CCOC1C2CCCC21
COC12CC3CC1C32O
CC12CCC=C1CC2O
N#CCOC1NCC[NH2+]1
C#CC(=O)C(=O)C1CC1
C#CCCC1COC1C
C#CC[NH+]1CC(O)C1
CCC1(C(C)C#N)CO1
C#CC12CC=CCC1C2
CC(C)C1CC2(C)CC12
CC1C(O)CC2(C)OC12
CCN1C=C(N)C=NO1
CC1CCC2OC3C1C23
CC1C2CC(CO)C12O
OC12CC3C4CC1C4C32
NC(=O)C1CCCCO1
CC#CC(=O)C1CO1
COC(=O)NC(C)C#N
CC#CCCC1CC1O
c1nc2n(n1)CCC2
CCC(C)(C)CC(C)=O
NC1=CC(=O)CC2CC12
C#CC12COC1C2O
CC#CC(=O)NC
N#CC1NC1CC1CC1
C#CC1=CC(O)COC1
N#CC1CCC(O)C1
CCC(C)NCC#N
CC1C(C)C1(C#N)C=O
NC(=O)C1C2CC1C2O
CC(C#N)n1cnnn1
Cc1cc(O)[nH]c1N
Cc1c([NH-])onc[c+]1C
C#CC1(C#C)CC([NH-])O1
CC1=CCC(=O)C1C
CC12C(O)C1C1NC12
C#Cc1nonc1C#N
CC(C#N)O[CH+][NH-]
CC(O)c1c[nH]cn1
CC1=CC(=O)NC=NC1
CC[NH+](CC)CC#N
O=C1OC2C3CCN1C32
ONC1C(O)C2C(O)C12
OC1CC=CCCC1
N#CC12CCC1(CO)O2
c1cc(C2CO2)[nH]n1
O=CN1C2C3CC3C21
CC1(C)C2C(NO)C[NH+]21
CC1(C)CN(C=O)C1=O
C[NH+]1CC23C=CC(N2)C13
O=Cc1ccc(=O)on1
CC1(O)CC2(COC2)C1
COC1(O)C2CC1C2C
OC1C2CC3(COC13)C2
CC1C23OC12C3[NH+]1CC1
OC1CCC12CC1NC12
O=COCCC1CO1
CCC(C)COC(N)=O
CC1C2CN2C(=O)N1C
O=C(CO)c1ccc[nH]1
OC1CC2NC12C1CO1
C#CC12CC[NH+]3C1CC32
Nc1cn[nH]c(=O)n1
Cc1ncc(=O)n(C)n1
CNC=Nc1nnon1
NC(=O)CC1CC1O
C#CC1[NH2+]C1C(C)[NH3+]
CCCC(=O)C1NC1C
CNc1n[nH]c(C)n1
CC1[NH2+][CH+]OC1(C)C=O
C#CC12CC[NH+]1C2CC
COC(=O)C1CN1C=O
C#Cc1cc(O)cn1C
C1CC2OC3C[NH+](C1)C23
CC(C)(C1CO1)[NH+]1CC1
CC1C2CC(C(N)=O)[NH+]12
O=COC(C=O)C1CC1
CC1(N)CC2OC21C#N
Cn1cnc2n[nH]cc21
COC(C#N)C1CO1
CC[NH+]1C(C)C1C(C)O
C#CC([NH2+]C)OC1CC1
[NH-]C1OC2CCOC12
O=C1NC2CC2CC1O
NC(=O)C1OC12CCC2
CC(C)C1(C)CC1C=O
C1=CC(C2CCC2)OC1
O=COC1=CCC(=O)N1
CC1=CC2OCC=C2C1
OCCn1ccnc1
Cc1[nH]ccc1C1CN1
O=C1C=CNC2(CC2)C1
CC1(C)C2CC(CO)C21
N=CN1C(=O)C2(O)CC12
O=CN1C=CC2CCC21
Cc1cc(=O)cc(N)[nH]1
CC12COCC(C1)C2=O
CC#CC12C[NH+]1CC2=O
CC12CCC=CC1(O)C2
CCC1NC(=O)CC1O
CCC(CO)C(=O)CO
O=CC1(O)CCC2NC21
C1[NH2+]C2OC3C1C23
O=C1OCC12CC2CO
C#CC(C)CC1CC1C
[NH-]c1cc(C=O)c([NH-])[nH]1
CCC#Cc1ncon1
CC12C[NH2+]C1C2([NH3+])C#N
CNc1cncnn1
CC1COC(=O)OC=N1
CC(C)CCC#N
N#CC1C2CCOCC12
OC1CC23OCC2OC13
C#CC(=O)C1(CO)CN1
N#CC1OCCOC1=O
CC(O)C1OCCC1O
CC1CC(=O)C=C1C#N
c1noc2c1C1CC1C2
CC(=O)C1COC(C)O1
C#CC(O)C(=O)CO
CC(O)Cc1cnc[nH]1
COC(=O)C1C2CCC21
CC(C)n1cccc1N
CC(O)C1CC1(C)C
C#CC(C)(O)COCO
N#CC(=O)c1cc[nH]n1
OC1C2CC3(CCC3)C12
CCn1nnc(C=O)n1
CC1=CC(C=O)COC1
CC(=O)NC(=N)CC=O
N#CC1CC2C(O)C12
CN(C)c1nc(N)no1
CC1CC2CC12C#N
CC1CC(N(C)C=O)O1
CC1CC(C)C1OC=O
N#CC1CCCOCC1
O=C1COCC1NO
CCOc1ccccc1
CC1C2C3[NH+]1CC23O
COC1CC12CC(=O)C2
CC1OC1CO[CH+][NH-]
C[NH+]1C2CC(C#N)C21C
CC1=C(C)CCOCC1
NC(N)=O
CC1CC(CC#N)C1
O=C1C=CC2C3CC12C3
O=C1CCOC1CO
CC(C)C1NC(=O)C1C
CC12C3OC4C1C4(O)C32
CC1(C)NC12COC2[NH-]
C#CCCC(CC)=NO
NC1[NH2+]C2CC2N1C=O
C#CC(O)CNC(C)=O
Cc1no[c+](C)cc1[NH-]
CC(=O)C1(O)CC(C)C1
CCC(=O)C1C(O)C1O
CC(C)C12OC1CC2O
CCC(O)(CC)C(C)C
CC(O)C1NC1(C)C#N
C#CC1C(C)C(=O)C1O
CCC1CC(C(C)=O)C1
CC12C3CC(O)C1OC32
C#CC1(C)CC1(O)CO
C#CC1(O)CC1C1CC1
CC1COCOC(C)C1
CC1OC2CC3OCC132
CC1NC(=O)OC1CO
CC12C=CCCCC1C2
CCC1=CC2CC2C1
Nc1c(CO)coc1O
O=c1ccc(CO)no1
Cc1nn[nH]c1C(C)C
C[NH+]1C2(C)COCC12C
C#Cc1c(O)c[nH]c1O
CC1COC1CC1CO1
CN(C=N)c1ncno1
CCC1C2CC(O)C1C2
O=C1COCC1C1CC1
CCC1=CC2OC1C2O
C1C2OC3(C12)C1CCC13
O=CC#CC1=CCOC1
COCC12OC1CC2O
C#CC12CC1C=CC2C
[CH+]1[NH2+]C2CC2(C2CN2)O1
c1[cH+]onc2c1[CH+][NH2+][CH+]2
CC#CC1NCC1=O
N#CCC#CC#CCO
Cc1cnccc1O
O=C1C(=O)C2CC2C1O
Cc1[nH]nnc1C1CC1
CC(O)C1(O)CCC1=O
NC1CC(C(=O)O)C1
C#CC1(O)CC1COC
O=C1NC2C(O)C2CO1
CC1CC(=O)N1C(=N)N
CC1NC1C(=O)CO
CC(C#N)OC(N)=O
CC12CC(=O)C([NH-])[NH+]1C2
O=C1OC2CC12C1CN1
COC12CCC1OC2=O
CC(C#N)C12COC1C2
N#CC[NH+]1C2C=CC1C2
C#CC12CC3C(=O)N1C32
O=CC1NCC(CO)[NH2+]1
CC1NC1(C#N)C1CN1
C1C2Nc3nn[nH]c3C12
COC1CCC(C)OC1
OCCC#CCCO
CC1NC1(C)C(O)C=O
Cc1cc2[nH]nnc2[nH]1
C1=C2NCC3CC([CH-]1)N23
O=CCCC1=CCCC1
CC(=O)CC(=O)C1CC1
CC(C)C12CC(O)C1O2
CC12CC3OC(CC31)O2
C#CC1(C#C)CC(=O)C1
CN(C(N)=O)C1CC1O
C#CC1(C)NCC1C#N
O=CN1CCOC2CC21
CC12NC1C1OC12C=O
O=CN1C2CC1C1OC12
CCn1nnc(C)c1O
CCC1OCC12OC2C
CC#CC(O)C#CCO
O=CCc1conc1O
C#CCC1C(=O)C[NH+]1C
O=CC1NC2[NH2+]CCC12
CC1OC1(C)C1CN1
CCC(=O)C(O)COC
CCCc1cc(O)co1
CCC(O)C1C[NH2+][CH+]O1
C1NC1C1C[NH+]1C1CC1
C#CC[NH+](C)C1CCO1
O=CC1NC1C=O
[NH-]C1CCC(C(N)=O)O1
N#CC1N[CH+][NH2+]C1C#N
Nc1nc[nH]c1CC=O
C#CC1C2C[NH+]1C2
C#CCC(O)C1OC1C
CC1Cc2c(O)nnn21
CC1OC1CC1CCO1
CC#CCc1cnon1
CC1CC1C1NCC1=O
[NH-]C1NC(=O)C2CC2N1
CC1=CC2OC3C1C23
N#CC12C=CC(C1)C2O
CC(C)OC(C)(O)C=O
OCCC(CO)=NO
CC1C(C2CN2)N1C=O
CNc1c(O)c[nH]c1C
CC(O)C1OC1C
CC1CCC2(C=O)OC12
COCc1nc(N)no1
CCC#CC(=O)[NH+](C)C
OC1CC12CCC1OC12
CC(O)C(O)C1CCO1
CCC1C(C#N)C1NC
CC1=CC2CC3OC2C13
CC1C=CC2CC1C2O
OC12CCC[NH+]3C(C1)C32
CCC1=CC(=O)CNC1
CC1CC2(CC2(C)O)O1
COC1CC(C(N)=O)N1
N#CC1COC2CC2O1
OCC1=NCC(O)CO1
C1=CC2CC3(C1)CC3O2
CC1(C)C2CC=CC21O
N#CC(NO)C1CCN1
C#CCC1[NH2+][CH+]NC1[NH-]
CCC(C#N)CCC=O
CN=C(N)NC(O)C=O
CC1(C=O)CC1NC=O
CCCC(C=O)CCO
C#CC(CCC)CCO
CC1(C)CC1C=O
OCC1C2OC1C2NO
CN=C(C)NCNC=O
N#CC1OC2CC12C=O
CC(CC=O)=NO
CC1CC2(C)CC1(C)O2
CC1N=COCCC1=O
O=C1NC2CC1C2O
C[NH2+]C1(C)NCC(C)[NH2+]1
CC1COCC1(C)C#N
CC(O)OCCO[CH+][NH-]
CNC12CC1[NH2+]C(C)O2
CC12CC1C(C1CO1)O2
COC12OCC1C1CC12
[NH-][CH+]OC12COCC1N2
CCC(C)C(O)C1CC1
[NH-]C1CC=CN1C=O
CC1CCC(NO)C1C
C#CC#CCO[CH+][NH2+]C
[NH-]C1=C(N)C(N)=NNO1
CCN=C(C#N)N(C)C
O=CC1CC2C3CC3[NH+]12
C#CC(O)c1ccn[nH]1
Nc1ccc(O)cn1
CC(O)C1([NH-])OCC1C
C#Cc1c[nH]c(C)c1O
CC1OC([NH-])NC1C=O
CC1(O)CNC1CC#N
c1cnc2c(n1)COC2
CCCC#CC(O)CC
Cc1cc(N(C)C)c[nH]1
C#CC12C3C4C3C1(C)[NH+]42
CC12CC=CC1(CO)O2
CNC1=CNON=C1N
CC1CC1C1=NCCO1
CC1(C)C2OC3C1C32O
CC(CO)C(O)C1CN1
CC(=O)CC(=O)CC=O
CC1(C)CCC2CC21O
CC1C2C3C1C2C31CO1
CCOc1ncc(C)o1
N#CCC(N)C(F)(F)F
CC1=CCCC=CC=C1
Nc1ncnc(O)c1N
NC(N)=O
Cc1cc(=O)c(C)co1
OC1CCC=CCCC1
CC1CCC12COC2[NH-]
Cc1cc(=O)cc(F)o1
N#CC12CC1C(O)C2=O
O=C1CNCCOC1
C#CC(O)C12CC(C1)C2
N=CN1C2C(=O)C1C2O
CC1COC(=O)NC1=O
CC1CCC(O[CH+][NH-])O1
Cc1cnc(C2CO2)[nH]1
CNC1=C[CH+]O[CH+][C+]1C
CCC(C)C(C)CC=O
CC1(C)C=CCN1C=O
c1[cH+][nH]n2c1C1CC12
c1c[n+]2[nH]nnc2o1
OC12C3C=CC1C2C[CH-]3
CC(C)C1(C#N)NC1C
CC1CC(C)(O)C(C)O1
C1CC2OC3C1COC23
CC1COCCC1CO
C#CC1(C)COC([NH-])C1
C[NH+]1CC(NO)C1
Cc1cnc(N)cn1
O=C1NCC1C1COC1
CC1C2CC3C1C23C=O
CC1CC(=O)C2C(C)C12
C1CC12CCC1(CC1)C2
Cc1c(N)cncc1F
CC1CNC(C=O)CO1
CC1OC1C(=O)CC#N
CC1[CH-]C2CC3C1C23O
CCc1nc(OC)c[nH]1
C[NH2+]C1NC=CCC1=O
CC#CC(=O)C(=O)CO
OC12CCOC1C1OC12
C#CC12CCCC1OC2
CC1=CC2COCC1O2
Cc1cc(C2CC2)no1
N#CC1CC12CC1NC12
CC1NC12COC([NH-])C2
CC12OC1C(=O)NC2=O
CC1(C)COCOC1
CC1C=CCC12CO2
C1OC23COC1C2OC3
CC(=O)OC1CC(O)C1
COc1cnn(C)c1
COc1nnn(C)c1C
CC1CCC(C#N)NC1
CC1CC2C(C)C2(C)O1
C#CC1(O)C(C)C1(C)O
CCC(=O)NC(C)=O
N#CCc1cnno1
C#CC1C2C=CC1(C)O2
C#CCC[NH+]1CC1CO
CC1(C)CCOC1C=O
CC1C2C3C([NH+]12)C3(C)O
C#Cc1nnn(C=O)n1
CCC1OC(C)C2CC12
CCc1nc([NH-])cn[nH+]1
C#CC1CC2C=CC1C2
CCC(O)[NH+]1C2CCC21
CC1=CC2(C)OCC1O2
CNc1c[c+](C)ocn1
N#CC12NC3CNC1C32
C[NH+]1C2C3NC2(C#N)C31
[CH+]1[NH2+]CC(C2CCO2)O1
CC(O)C1[NH+]2CCC12C
CCC1CC(C)C(O)C1
OC1CC1OC1CC1O
CNc1n[nH+]nnc1[NH-]
CC(O)C(CO)CO
C1C2CC3C4OC(C14)C23
Cn1nnc2[nH]ccc21
CC12COC(C1)C2
C1=Cc2onnc2OC1
C#CC1(C#C)C2CC[NH+]21
CC1C2C=CC(=O)C1O2
C[NH+]1CCNCC1C#N
CCC(=O)OCC#N
COC12NC1COC2C
CC12CC(CO1)NC2=O
C#CC1(C)C[NH2+]C(C)O1
COc1cccc(F)c1
O=CC1=CC2CC3C1[NH+]23
C#CC1C2C=CC1(O)C2
C1NC12C1OC2C12CO2
CC(C)CC1=CCCC1
COC(C)(C)C1C[NH+]1C
Nc1c(F)oncc1=O
C#CC1[NH+]2CC1(C=O)C2
O=C1NC2[NH2+]CC3C1[NH+]23
CC1OC(C)(C)OC1=O
CC12C=CC3C1C3(O)C2
CC1CCCC12CCC2
COC12COC1C2CO
CC1CCC2CC1C2=O
C[C+]1[CH+]OC(O)C=C1[NH-]
C#CC(C#N)C(O)C#N
C#CC1(C)NC1C
CC12C3C4C5C4C1C2C53
N#CCOc1cnon1
C#CC1C2C3CC2[NH+]13
CNC(C#N)C1CCO1
C#CC(C)(CO)C(C)C
O=COC12CC(C1)C2
[NH-]C1OCOC2CC1C2
C1CC(C2C3CCC32)C1
C#CC(CCO)CCO
CC(=O)OCC(C)(C)O
CC12OC3[NH2+]CC1C32O
CC(O)C(C)OC(=O)O
NC(N)=O
C#Cc1nc(N)n[nH]1
C#CC(=O)NC(=O)CC
C#CC1(C)CC2OCC21
C#CCc1ccc(N)[nH]1
CC1C2NCC([NH-])OC12
CC1C2OC([NH-])CC12O
Cc1n[nH]cc1N
C[NH+]1CCC2(C#N)CC12
CCC(=O)C(=O)C1CN1
COC(=O)C1CC1(C)C
O=C1CC(O)CC12CN2
CCOC(C#N)C(N)=O
CCC(O)C1OCCO1
O=C1NCC(O)C1NO
CC1OC2CC[NH2+]C2O1
CCC1(O)CNCC1=O
C#Cc1cc(C)n[nH]1
C#Cc1occ(N)c1C
CC(C)n1cnc(N)c1
CC1CCCCCC1C
CCC1=CC(=O)C(=O)C1
COC(O)C(O)CC[NH-]
CC(=O)OCC1C[NH+]1C
CC(O)C(O)C1OC1C
CCC(C#N)CO[CH+][NH-]
N#CC1CC1C(O)C=O
CCC(=O)NC(=N)C=O
CCOc1cocc1O
CC1COC(C#N)OC1
N#CC1C2CC3C[NH+]2C31
[NH-]C1NC(C=O)C12CO2
CCOC(=N)NC=O
CCN(C=O)C1CCC1
C[NH+](C)C12CC1CC2=O
CCC(C)C12CC(C1)C2
CC1NC1C(=O)C(N)=O
Nc1nonc1C1CC1
COCCC1C=CCO1
COC1OC=NC2CC21
N#CC1C[NH+]2CC(C2)N1
C[NH+]1CC(=O)C2CC2C1
CC1OC2C[NH+]3C1C23
CCC1(O)CC2CC1O2
OC1C=Cn2cncc21
CNc1nc(C)n[nH]1
CC1(C=O)C2C3OC3C21
CC1(C#N)NCC2OC21
Cc1cc(C)c(C)o1
O=c1[nH]c2occc2o1
CC(=O)C1(O)CCC1C
Cn1ccc(=O)nc1F
C1CC2(CN2)C2C[NH+]12
CC12C3C4C1C4(C=O)[NH+]32
C[NH2+]C1OC=NC=C1O
CC1CC(C)(C)C(=O)N1
C#CC12C(C)CC1C2O
C#CC1CC(=O)N1C=N
C#CCCC1C(C)C1C
CC1CC(=O)C2CC2O1
[NH-]C1OC2C1CC21CN1
CC1CC2C=C(N)NN12
CC12C3C1C1(C)C2C[NH+]31
C#CC1CC(O[CH+][NH-])C1
N#CC1=CC(O)C2CC12
CCn1ccccc1=O
OCC1CC23CC(C2)[NH+]13
CCC(O)CC#CCO
O1C2OC3C1C1C2C31
CCn1cnc(O)c1
O=C1OCC2=CCOC12
CC1OC2CC(=O)C12
COC1CC(O)(C#N)C1
CC(C)C12C3CC1C2O3
C#CCCN(C)C(C)=O
C#CC(=O)C1(C)NC1C
CC1O[CH+][NH2+]C1O[CH+][NH-]
OC1CC2C3OCC3C12
Nc1nc(O)[nH]c1CO
CCC1C2COC(=O)N12
C#CC(CC(C)C)=NO
CC12C(=O)C3C4C1[NH+]4C32
CC(=O)N1C2CCCC21
N#CC(N)C(O)C#N
CC1C2NC(C#N)[NH2+]C12
N#CC1(C#CCO)CN1
[CH+]1[NH2+]C2(CC2)CO1
CC1(C)C2OCC21C
NC(=O)NC1C2CCC21
CC12OC([NH-])CC1C2O
CCC(C#N)(C#N)[NH2+]C
Nc1ccc(F)cc1
CCC(C)(C)C[NH+]1CC1
Cc1n[nH]c2[nH]nnc12
CCC(OC)C(=O)OC
CC1CN(C(O)C=O)C1
C1CC2C1OCC21CC1
CC1CC1(O)CO[CH+][NH-]
CC(N)C(C#N)O[CH+][NH-]
C[NH+]1CC2CNC(=O)C21
NC(=O)C1OC12COC2
NC(=O)C12NC1C1CC12
N#CCC1C2NCC12O
COC#CC(C)[NH+]1CC1
CC1C2C(O)C1C1NC12
CC(C)(O)C1C2COC21
C#CC1CC(C(C)C)C1
COC12C3CC1(O)CC32
CC1C2C3COC1(C)C32
CCC12NC1CNC2=O
[NH-]C1CCC2OC2CO1
C[NH+](C)C1CC1(C)C#N
CC1C2CC13CC(O)C23
CCC1C2NC(=O)C12O
CC(O)C1C2COCC21
CC12CC(C1)OC2C=O
CCC(OC)C(=O)NC
CCC1C2COC([NH-])C12
N#CC12CC[NH+]1C2C=O
O=CC1=CNC2(CC2)C1
C#CC1NC12CC(O)C2
C#Cc1ncccc1O
CC1C=CC2=CCCC21
CC1COCC(=O)C1
CC#CCC(=O)CCO
[NH-]C1CNC2CCC2O1
CCOC(C)(C)C1CO1
CC1C=C(C#N)CCC1
O=CC#Cc1conn1
CC1OC1C#CC#N
N#CC12CC1OCC2O
[NH-]C1OCOC1C1CN1
OCCC1COC1CO
OCC12COC3C1NC32
CC1CNC(=O)O1
CC1C=CC2(CC2)O1
COCC1(C(N)=O)CO1
COC(C)C1C2COC21
Cn1cc2c(n1)NCC2
CC1CC(=O)NCCO1
C1COC2OCCC2O1
C#CC1CC2CC(O)C12
CC1(C#N)C2CCC[NH+]21
[CH+]1[NH2+]C2COC3C[NH+]1C23
CC1(O)CC1C(O)CO
C#CC#CC#CC(C)O
C[NH+]1C2C(=O)C1C2CO
CC1CC(O)C12C[NH+]2C
C1CC2CC2C2CC2O1
O=C1CC2C3C[NH+]3C12
CCC(C)C1C(C)C1C
OCC1C2CC3C1OC23
CC1CCC2(CCC2)C1
C#CC12OC1CC1CC12
CC(=NO)C1C(C)C1O
CC1C2C3CC(O)(C3)C12
O=CC1CC2(O)CC12
[NH-]C1OC2CC3C1[NH+]3C2
CC#CC1=CCC2NC12
COC(=O)C(O)C(C)C
CC1CC=C(CO)C1=O
COC1CC2CC3C2[NH+]13
CCC(O)(OC)C1CO1
CC12NC1C=CC2O
N#CC(=N)N1CC1C#N
C1CC2CC(O1)C21CC1
OCC12NC1C1CC2O1
CN1CCN(C)C1=O
CC(CCO)C(N)=O
C1C2OC1C1OC21
CC1(C2C[NH2+][CH+]O2)CO1
CC1(C)OC2CC1C2=O
CC1C=C(C=O)C(O)C1
CC(O)C1OC1C=O
CC1C2C=CC3[NH+]2C13C
COc1ncoc(=O)n1
CC1C=CNC(=O)C1C
CCNc1cc[nH+]cn1
C1CC2(C1)C1C3C[NH+]3C12
COC(C)(C)C(=O)C#N
O=CN1C2C3CC3C21
N#CC(N)C(O)CCO
CC1CC(C)C(=O)CN1
C1Cc2n[nH]nc2N1
CC1C2C3(CN3)CC12O
N#CC1CC(C2CO2)N1
O=CNc1nc(O)c[nH]1
COc1cc(C=O)c[nH]1
CC12CC3C(C([NH-])O1)C32
C1CC2CC(O1)C1OC21
CC#CC12CCC1OC2
[CH+]1[NH2+]C(C2CN2)CO1
C#CCCCC1CC1C
CC(C#N)C1CC1C
Cc1nc2n(c1C)CC2
CC(C)(O)C1CCO1
Cc1cc([NH-])oc(=O)[nH+]1
COC1=C(N)OC([NH-])O1
CCC1C2OCC12C#N
C#CCOC(=O)CC
NC(=O)OC1CC(=O)C1
CC(=O)n1cc(N)nn1
CC1(C)CNC1=O
NC1[NH2+]CC2[NH2+][CH+]OC12
CC#CC12OC1CC2O
Cn1ncnc1C=O
COC(C)(C)C1CC1O
C#CC1=NCCN1C=O
ONC1=CC2CC3C1C23
N#CC#CC1CC2NC12
C#CC(C)CCOC
N#CC12CCC[NH+]1CC2
N#CC1C(N)C2C[NH+]1C2
Nc1cc2n(c1)CC=C2
OCC1C(O)C1[NH+]1CC1
C1CC2CC2C1
OC12CCCC1OC2
CC1C[NH+]2C1C2(C)C#N
CC(C)(C)n1nccn1
O=C1CC2(CC3OC32)N1
CC1=CC2C(=O)CC2C1
C1CC23COC(OC2)C13
CC1CC2C(C)C2CO1
C#CCOC1C=CCO1
O=C1CCC2CC1C2
CN1CC(O)C1=O
CCC1CC2(O)C(O)C12
OCC1=CCC=CC=C1
CC(=O)C(=O)C1CCC1
NC1CC1(O)C(=O)O
OCC1(NO)C[NH+]2CC21
CC1CC(C(=O)C#N)O1
N#CC12CCOCC1N2
CNC=NC(C#N)C=O
CC1C2C(=O)C1C21CC1
CC1C(O)CC1NO
C1=C2CCOC2OCC1
COC12CCC1CC2
C1OCC2OC12
CC1C(C2CO2)[NH+]1C
CC1COC(=O)C12CC2
CC1=C(C)CC(=O)NC1
CC#CC(=O)OCC#N
C#CCC(=O)C1NC1C
NC1=C(C=O)COC1
CC1=CNCC1NC=O
CCC1(C(C)O)CCO1
C1CC23COCC12CO3
CCC12CC1[NH2+]C(N)O2
CC1C(C)N1C=O
NC1[NH2+]C2COC1C2=O
[NH-]c1ncc(F)c[nH+]1
N#CCC12CC1[NH+]1CC12
CC(C)C(N)C#N
CC1(c2ccco2)CN1
O=CC12OC3C4C3C1C42
C#CCC(=O)C1NC1C
CC12C3NC4[NH2+]C1C2C43
CCOC12CC3CC1[NH+]32
CC(C)C1NC1C#N
Cc1cnn(C)n1
OC1C2C[NH+]3CC3C12
CC1C2C3CCC3C12O
NNc1c[nH]oc1=O
O=c1[nH]cc(O)oc1=O
O=C1CC(O)(C2CN2)C1
CC12COC([NH-])C1(C)C2
CCC(C)C1OCCO1
CC1=CCCC1[NH+]1CC1
CC(=O)N(C)C(C)C
OC12CC1CCC21CC1
CC12C3CC1C1C3C12O
CC1CN=C(N)C(=O)O1
C#CC[NH+]1CCC1C#C
C[NH+]1CC1(C)C(=O)CO
OC1CC2(CO2)C12CN2
CC1(C)OC12CNC2[NH-]
N=C(C=O)N1CCC1[NH-]
N#CC1[NH2+][CH+]NC1CO
[NH-]c1cc[nH]c(=O)[nH+]1
CC12C=CC(O1)C2CO
CC12CC(C=C1CO)O2
C1C2C3C1[NH+]2C3[NH+]1CC1
COC1(O)C(O)CC1O
CC(C)(O)C1OCC1O
O=C1NC2COC2CO1
Nc1c[n+]2[nH]cnc2[nH]1
CCC(CC)COC
O=C1CC2(CCO1)CN2
C#CC(O)CC1CCO1
CCOC(=O)C(C)C#N
CC(O)C1OCCCO1
CC1CC2CC2OC1=O
C[NH+]1CCCCC(=O)C1
O=CC1CC(=O)N1C=O
N#CC1(O)COC12CC2
N#CC1CCC(=O)CO1
CCC(O)C(=O)C1CO1
O=[N+]([O-])c1cnno1
N#CCC(=O)C(O)C=O
CC(C)(O)C1(CO)CN1
Cc1nc2occc2o1
CC(=NC1CC1)NC=O
CC(=O)C[NH+]1CC1C
C1CC2C3C4CC(C14)[NH+]23
C#Cc1cn[nH]c1C#C
CC12OC3C4OC1C4C32
CC1(C#N)OC2CNC21
CC12C[NH+]1C1C(=O)NC12
NC(=O)C1C2CCCC21
CC1CC2C(C)N2C1=O
NCc1[nH]nc(N)c1O
O=C1C=CCC2OCC12
CNC1C(=O)OC1(C)C
CC1CC=CC(=O)C1O
CC#CC1CC2CC2C1
N#CC(CC(=N)N)NO
C#CCC(=O)C[NH+](C)C
OC1CC1C12CC[NH+]1C2
CCC12CC3C(O1)C32
N#CC1COCC2OC12
[CH+]1[NH2+]C2CCC2O1
O=C1C=CCC2OC12
C[NH+]1CC1(C#N)C1CN1
CC[NH+]1C(CO)C1CO
CC1(C#N)C[NH2+][CH+]O1
CCC12CC1(O)C1C[NH+]12
CCC1OC2CC12CC
CC12CC3(O)C(=O)C1C32
N#CC1OC(=O)C2CC12
CCNc1ncon1
C#CC(CO)CC#CC
CC1(C)[NH+]2C3CC3C21C
C#CC(O)CC1CCC1
C#CCc1cnnnn1
[NH-]C1OC2CC=CC1O2
CC1CC1(O)C#N
C1CC2OCC1C1CC21
NC=Nc1cnno1
C#CC1C(=O)NC1CC
C[NH+]1CC1C1CC1
C1CC2C(C1)C2C1CO1
C#CC(=O)C(C)(C)O
N#CCC1C2OCC12O
CCC#CCC(C)C#N
CC1OCC12COCO2
CC1OC1CC#CC#N
OC1COC2(COC2)C1
O=C1CCOCC2NC12
CC1(C)CC(O)C2C[NH+]21
N#CC1[NH2+]C2C(O)C2O1
CN1C(=O)NC2C(O)C21
C[NH+]1CC12CCC2(C)O
O=C(CO)C1=NCCO1
OC1CCC2(CC2)C1
CCC12O[CH+][NH2+]C1C2O
COC1(C)CCC12CN2
CC(C=O)CC=O
OC1CC[NH2+]C1[NH+]1CC1
C1OC2CCC3C(O1)C23
CC(=O)C1OC(C)C1=O
N=CNC(O)=NC(=O)F
COC1=NCCN1C=N
C[NH2+]C1CC(C(C)C)O1
[NH-]C1OC2C=CC1(O)C2
CC(O)c1cc(N)no1
CNC1CC(C(=O)O)[NH2+]1
c1[nH]nnc1C1CC1
C[NH+]1CCCCC(=O)C1
C1=CC2C(=CC3CC32)C1
CC1C(=O)OC1C1CO1
CC12C(C#N)C3C1CC32
C#CC(=N)N1C=NCC1
C#CC1CC2(CC2)C1O
OC1CC2COCC2C1
CC1=CC2OC2C12CC2
CC(C)C12C3C4C3[NH+]1C42
CC12C3CC4[NH+](C31)C42C
N#CC1CCCC12CO2
CC#CC1(O)CC1O
CC1C(O)CC1C#N
COC1CC1CC1CC1
CC(=O)C1CCC2C[NH+]21
CCC(C(N)=O)C1CO1
C1OC2CCC2O1
CCC(C)(CC=O)OC
O=C1COC1CC1CO1
NC1=C(C=O)CCC1=O
CC1COC(C=O)CO1
CC12CC1C1OC2C1O
CC1=C(CO)CC(=O)N1
CC12CC(O)(C1)C2(C)C
CCC1(C2CC2C)CC1
C[NH+]1C2COC3C2C31
OC1C=C(C2CN2)CC1
CNc1c[nH]nc1N
CNc1cnc(C#N)[nH]1
C[n+]1nnoc1[NH-]
CNC(=O)N1C=CCC1
C12C3C4C1C1C4[NH+]1C23
CC1=C(C=O)CCC1=O
C#CC12CC(C=O)(C1)N2
C#CC(O)(CC)CC=O
N#CC12CC3C(C1)C32
Cc1nn[nH]c1CO
[NH-]C1OCC12CCOC2
O=C1NC=CC2CC2O1
[NH-]C1CC([NH-])OCO1
[NH-]C1OC2(C=O)CC12
CC1(C)OC2CC1C2O
c1cn2c(n1)CC1CC12
O=C1COC12C1CCC12
[CH+]1[NH2+]C2C3COC3C2O1
CC12CCC1=CC1CC12
CC1OCC2C(C)C2O1
NC1=C2CCN=C2OC1
CC(=O)C1(C)CC2CC21
O=C1COC2(CC2)C1O
CC1C[NH+]1CC(=O)C=O
CN(C=O)C1C23CC12O3
CC[n+]1cc(C)oc1[NH-]
CC1(C)C2NC2C1(C)C
CCCC(O)N(C)C=O
C#CC1OC1C#CC=O
CC1(C=O)CC(=O)CO1
CCC1C2(O)COC12C
Cc1cnc(OC=O)[nH]1
Cc1nc(N)nn1C
CC1(C=O)NC12CCC2
O=C1CC23CNC12CN3
C1OC2CC1C1OC1C2
CC1C=CCOC1(C)C
CC1(C)C2C(O)C3C1[NH+]32
CC1(O)C2C34OC23C14O
CC1OCCNC1C#N
C#CC1(O)C([NH-])[NH+]2CC21
C#CC(C#N)CNCC
C#CC1=C(C)CC2CC12
CC1CC(CNC=O)C1
CCC(C)(C=O)C=O
CC(C)C1CC(C)C1C
CC1C2C3OC3(CO)C12
CC1=CC2OCC3C1C23
O=C1C2C=CC1C21CN1
c1nc2c[nH+]ccc2[nH]1
CC1CC2C(CO)C12O
N#CC1C([NH-])NC1C=O
CC1C2C3C4[NH+]3C1C24C
Cn1c([NH-])c(N)[cH-]c1=O
Nc1c(C=O)n[nH]c1O
CC1CC2=COC([NH-])N21
C#CC1CC1C(C)O
CC1(C)CC2C(=O)CC21
CC(O)C1C2C=CC1O2
OCCC1OCC1CO
CC#CCCC(C)C
CC1C(=O)[CH-]C=C1NO
Nc1ncccc1O
O=CC(O)C1=NCCO1
CCCc1n[nH]nc1N
OC1C(O)C1C1CCC1
COC1CCC(C#N)O1
CC1=C(C)CC(C)OC1
CCOC(=O)CO[CH+][NH-]
CC1=CCc2cccn21
O=COC1CC1(O)C=O
Oc1ccc(O)c(O)c1
OC1C2N=COCC12O
OC1C2CC[NH+]3C1C23
CC12CC=CC1(O)CO2
COC12OC1CC2NO
CC1CCC(C#N)C1C
COC12CCOC1CC2
O=C1C2CC3CCC13C2
CC(O)C(C)CC=O
CC1(O)CC=CCC1O
C[CH-]C(O)=C(O)CCN
CC12C(O)C1C1CC12
CC12C[NH+]3C1CC32C=O
OC1CC2CC1CO2
N#CCC#CCCC=O
O=CC12NC3CC1C32O
OCC1C2OCCOC12
CC(=O)C1CN(C)C1=O
C1=CC2CC2C2CC12
Cc1ccnc(F)c1F
Cc1ccc(F)cc1F
CC12CCOCC[NH+]1C2
OC1CC12OCC21CN1
CC1NCCCC1=O
C[NH+]1C2C3CCC2(O)C31
O=CC12NC3C4C1[NH+]4C32
C#CCCC12CCC1N2
O=CC1OC2CC2C1O
N#CCNC12CCC1N2
C#CCN(C=O)C(C)O
OC1CCOC2CC12
Cc1nn(C)c(N)c1N
C#CC#CC1C2COC12
O=CN1CC=CC=CC1
Cc1occ2nnoc12
CC12COC3CC1C32C
C1=Nc2ncoc2CO1
OC1C2CC1C1CC1O2
CC1(O)COC1([NH-])CO
CCC1OC(=O)C(C)O1
Cc1cc(O)nn1C
Nc1cc2n(c1O)CC2
CC1(C)C(C#N)C1C#N
COCC1(O)C[NH+](C)C1
CNC(C#N)C1CC1
CC12CC3CC1C1C3[NH+]12
CC1C2NC3C(=O)N1C32
CC#CC1COC1(C)C
CNC(=N)C(=O)C1CC1
OC12CC(C3CO3)(C1)C2
CC1CC2(O)CC(O)C12
C#CC(C)(O)CC1CN1
CC1C(O)C2C[NH+]12
CC12CCOC3C(O1)C32
N#CCC12CC1C1CC12
O=C(O)C1CCCCN1
C[NH2+]C1CC2(CC2O)O1
NCc1c(O)coc1N
O=C1C(O)C2(O)CC12
NC1CC(C(=O)O)C1
C1C[NH+]1C1OCC12CC2
C#Cc1cc(CC)c[nH]1
CC12C[NH+](C1)C2C1CO1
CCCC(O)C1CC1O
C#CC1CC2(CO)CC12
Nc1cc(=O)cc(F)o1
CC#CC1CNC(=O)C1
C[NH+]1CC12COCC2O
C#CC12CC3C1C[NH+]32
C1CC2(COC2)C2C[NH+]12
CC(C#N)C1=CCCC1
CNC(=O)CC(C)C#N
CC#CC12CC(C)C1N2
CC(C)(O)C1CC1
CC(C)(O)c1ccc[nH]1
CC12C3C4[NH+]3C1C42O
C#CC1CC1C(N)=O
[NH-]C1OC2C3C(=O)C1C23
CC1COC(C(=N)N)O1
OC1C[NH+]2CC12C1CO1
O=CC(O)c1ncc[nH]1
O=CCC(O)NC1CC1
CC1=CC2NC2C1CO
CCn1ncnc1CO
CCC1(CC)CC=CC1
CC(O)C(=O)C1CN1
C[NH+]1C2C(C=O)C3C2C31
CC12C3C4[NH+]1C4(C=O)C32
CC1Cc2ncoc2O1
N#CCC(O)O[CH+][NH-]
COC12C3CC1(O)C2O3
C#CC(=O)C1C[NH+]1C
[NH-]C1Oc2cnoc2O1
[NH-]C1=C([NH-])OC(O)=CN1
CC1(C)CCOC=NC1
OCCc1nccnn1
COC(C#N)C1NC1C
C#CC1CC2CC1(O)C2
NC1=NCC(O)C2OC12
OCC1C2NC2C12CO2
OCC#CC12CC[NH+]1C2
C#Cc1c(C)n[nH]c1N
CC1OC(=O)CC12CC2
N#CC12C=CC(O1)C2N
OC1CC(O)C2(CC2)C1
C#CC1OC1CC1CC1
C#CC1(C)OC([NH-])C1N
CC12CC(C#N)=CC1C2
Oc1cc(F)c(F)cn1
NC(=O)C1C2CCC21
CCC1(CO)CC(O)C1
CC(C)C1OCC1C
c1onc2c1NC1CC21
CC(O)C1NC(=O)C1C
C[NH+]1CC2OCC21C=O
N#CC1=CCOCC1O
CC1=CCC2(C)CC12
CCCC(O)CCC=O
CC12COCC1OC2[NH-]
CCC(=O)OCC(N)=O
CC1CCC2(O)C(O)C12
CC1=CC([NH-])OC1C
CCC1OCC(O)C1C
CCC1=CC2COC1O2
C#CC1(C)CC1(C)C#C
CC1COC(=O)N1C
CC#CCC
[NH-]C(OC=O)C1CO1
CC1OC1CCOC=O
CC1=NCC2CC2O1
CC[NH2+]C1C=CN=CO1
O=C1OCC2[NH2+][CH+]OC12
CCC#CC1OCC1=O
OC1C2C3C1C1(CC1)[NH+]23
CCC1=CC(=O)OC1
CCCCCC(C)CC
OC1C23CCOC12CO3
CC(C)Nc1ncon1
CC1=CCC(=O)C1(C)O
CC1=CC2(CC2)C2CC12
[NH-]C1OCC2NC21CO
CC1C=CCCNC1=O
O=Cc1ccc(C=O)o1
COCC1(C)CC1C
OCC12CC3[CH-]CC1C32
C[NH+]1C2C=CC1C2
C#CC(N)(C#N)CCC
O=C1CCC(O)CNC1
CC(=O)NC(=O)NC=N
CC1=CC(O)C(=O)NC1
C#CC(O)C(CC)CC
C[c+]1[nH]o[cH+]c(N)c1[NH-]
CCC(=O)C1NC1CO
O=Cc1c[nH]cc1C=O
CCC(C)OC(O)C=O
CC12CCN(C=O)C1C2
COC1([NH-])CCC(C)O1
O=c1[nH]c2[nH]ccc2o1
CC(C)(C1CC1)C1CO1
CC(O)C(=O)N(C)C=O
OC1C23CCC12COC3
CC1=CCC(=O)CC1
CC1(C)C[NH+]2C(C=O)C21
CC(C)C1CCOC1C
C#CC(C#C)(C#C)CO
O=CC12CC(CC1O)C2
CNC(=N)C(C)(O)C#N
C#CC1COC1C(N)=O
O=C1C2CCC3OC1C32
C#CC1CN(C=O)C1[NH-]
C1C2C3C1C1(COC1)[NH+]23
CC(=O)C(=N)N1CCC1
CC1OCOC2CCC12
NC(=O)C12CCC1N2
CCCOC1(O)CC1C
O=c1onc2n1CCN2
C#CC1C(C)C1C
Cc1cc(F)nc(N)n1
OC1C2OCC3(CO3)C12
Nc1n[nH]c(CO)c1O
CC1CC12CC(C#N)N2
O=CC12OC3[NH2+]CC1C32
COC1CC(C(C)O)C1
CN(C)C(=O)CCC#N
CC(C)n1ccc(N)n1
CCC1OC1CC1CC1
CC(=O)C1CCC([NH-])O1
Nc1nc2c(o1)NCC2
CC(C[NH3+])C(=O)[O-]
CC1CC2C3C1C(C)[NH+]23
C#CC12CCC1C(=O)C2
O=C1NCCCCCN1
CC1CC2OC(=O)CC12
CC1(C)CC2NC21CO
CC1CC2(CC(=O)C2)O1
C#CC1CC2(CC)CC12
CCc1cnn2c1CC2
CC1CC=CC(=O)NC1
C#CC1CCN1C(N)=O
C[NH2+]C1C=CNCCO1
[CH+]1[NH2+]C2C(O1)C21COC1
Cn1nccc1[N+](=O)[O-]
C#CC1C2NC1(C)C2O
NC(=O)c1nc(N)c[nH]1
CC1C(O)C2(CC2)C1O
CC(C)(C#N)C(=O)C#N
[NH-]C1NC2=CCOC2O1
CC1(C)C[NH+]2CC2C1=O
CC12C(=O)C3CC1(O)C32
C[NH2+]C1C=C(N)N=NO1
COC(C)C12COC1C2
OCC1C(O)C2CC12O
CC1(C#CCCO)CO1
[NH-]c1[nH+]c(F)cnc1F
C#CC1(C)C=CC2NC21
N#CC12C[NH+]3CC(N1)C32
COC12CC1C1CC12
C#CC1C(C)NC1C#N
CCOC1C2CCC21
[NH-]C1C[NH+]2CC(C2)O1
COC1NC12C1CC2O1
CC(=O)C(C)OC(=O)O
N#CC12CC3[NH+]1CC32N
NC(=O)Oc1ccc[nH]1
CC1C2COC3CC3[NH+]12
C#CCOC(=O)C(C)N
CCC1CC(C2CO2)C1
OC1CC1C12CC[NH+]1C2
CC(C)CCCCO
C1=CC2OC=NCC1O2
[NH-][CH+]OC(=O)CNC=O
C1=CC2CC1[NH2+][CH+]O2
N#CCNC(=N)C1CO1
CCC(O)C(=O)OC=O
CC1=C(CO)C(O)CC1
O=CC1CC2NC12
O=C1C[NH+]2CCC1(O)C2
CC1C[NH+]2C(C)C12C=O
N#CCCC(O)C=O
CC(=O)N(C=O)C(C)C
CC1C2C3CC(C3)C12O
C[NH+]1C2CNC(=O)C1C2
c1o[cH+]cc2[nH][cH+][cH-]c12
Cc1ocnc1C1CN1
C#CC1CC1[NH2+][CH+]OC
CC(C(N)=O)C(C)(C)C
CC1COC([NH-])CC1=O
CC1CC2(O)C=CCC12
CC(C)C12COC1C2C
CC(C)C1CC(O)C1
C#CCC1=CCOC1[NH-]
CC(=O)OC1CCCO1
CC1OC1C(CO)CO
O=C1COC(=O)C=CN1
[NH-]C1=NC(O)=NNO1
[NH-][CH+]OCC1C23CC12O3
CCOC1C2CCCC21
[NH-]C1OCC12CCOC2
C#CC(=O)NC=NC
C#CC1C[NH+]2C(C#C)C12
CC1C([NH-])[NH+]2CC12C#N
CC12C3[CH-]C4C1[NH+]4C2C3
Cn1nc2c(n1)NCC2
CC1=CC2NC2(C)C1
CC1(C)CC(C=O)=CN1
CC1C2OC2C2(C)CC12
C1C[NH+]2CC3(CO3)C12
O=C1C2NC2C12CC2
O=c1[nH]ncn1C1CC1
ONC1C2CC1(O)CO2
C#Cc1ccoc1CO
C1=CCC2(C1)CC1CC12
N#CC1C2C(O)C1C2O
O=CC1CC2(O)CC1C2
C#CC1CC(C)(C)C1C
CC1=C(N)CCOC1=O
CN=CNC(N)C=O
C[NH+](C)C1CC1C#N
N#CC1CNC1CO
C1NC1C1NC12COC2
O=CC1C2C=CC[NH+]12
Nc1nnn(C=O)n1
CNC1C(C#N)C1OC
O=C1NC2(CCC2)CO1
O=C1C2C=CC1C2CO
C#CC12[NH2+][CH+][NH+]3CC1C32
O=C1C=CC(=O)C12CC2
CC1OC2C3CC(O3)C12
CC1C(=O)OC1C1CC1
CCCN=C(N)C=O
C#CC(C)C(O)C#N
CC1(C#N)COC12CC2
N#CC1CN1C(=N)CN
CCC1CC2(C)CC1O2
CC#CC1C(C)C1(C)O
CC(C#CCO)CC#N
CC12C=CC(O1)C2(C)C
O=CC1OC2CC1CO2
CC#CC1OC1C(C)=O
CC(=O)OCCC1CO1
COC12C3CC1C2O3
CC(=O)C1OCCO1
NC1[NH2+]C2(CC2)CC1=O
COC1(C(C)C)CC1
CC(=O)CC(=O)C1CC1
C1CC1C1CC2OC21
C1=CC23CCOC2C1N3
C#CC1(C)NC12CCC2
CC1OC(=O)NC1C=O
C#Cc1ccc(C=O)o1
CC12C3CCC1C2CC3
CC1C2C(=O)C1(O)C2C
CC1CCCOC1[NH-]
OC1C=CC2=CCOC21
CC(O)C12OC1C1CC12
CNc1cc([NH-])nn[nH+]1
C#CC1(O)C2CC1(C)N2
COC12CC3CC[NH+]1C32
CCC1CC1C(C)OC
OCCC(CO)C1CN1
CCC1OC2CC12
Nc1nc2ocnc2[nH]1
CC1OCC2(CO2)C1C
C#CC1C2NC(=O)C12C
CC1=CCCCOC1
CC1=CC(C)OCOC1
N#CC[NH+]1CC2CC1C2
C#CC1CC2C3OC3C12
CNc1onn[n+]1C
C[NH2+][CH+]OCC1NC1C
CCC1C(O)CC1O
Cc1cc([NH-])nc[nH+]1
O=CC1CC2C3CC3[NH+]12
CN=C(N)C(F)(F)F
O=C1C(O)C2NC2C1O
Cc1cc(C)n(C)c1N
CN1C(=O)C2(C)CCC12
Nc1cc(O)c(CO)o1
CC(=O)OCC1NC1C
CCOC(C)(O)C1CO1
COC1=CC2CC2C1O
CCC(O)OC(C)=O
CC1(C)C=C(C#N)CO1
C[NH+]1C2CC2OC2CC21
[NH-]C1OC2C=CC1C2O
CC(OC=O)C1CN1
N#CC1(C=O)C2CCC21
Nc1cnc(O)c(=O)o1
C1OC2C1CC1COC12
CCC12C=CCC(C1)O2
CC12CC1OC(C#N)[NH2+]2
Cc1[nH]ncc1C(C)C
C[NH+]1CCC1(C=O)C=O
Oc1cn2c([nH+]1)N=N[CH+]2
CC1CC(C2CN2)O1
CC1C(=O)C=CNC1=O
Oc1n[nH]c2[nH]ccc12
N#Cc1cc(O)c([NH-])[nH]1
Cc1cn(C=O)c(=O)o1
CC1C=CCC2CC1O2
CC(O)c1nnon1
OC1CC2C1CC1CC12
C[NH2+]C12C[NH+]1CC2O
COC1CC([NH-])NC1=O
Nc1cnnn1C=O
O=C1NCC2C3CC1C23
CC1CC(CO)C(=O)O1
CC1OC([NH-])C(C)C1O
Cc1nnoc(=O)c1C
C#CC1(C#C)OC1CO
CC1=C(C)C2C3C[NH+]2C13
CC1C2OC([NH-])C(=O)C12
C#CCC(=O)COC=O
N#CCC#CC1CCC1
C#CC[NH2+][CH+]OCC
CC1C(=O)COCC1O
CC1CC(O)C[NH+]2CC12
CC1C2COCOC12
O=C1OC2C3C=CC1C32
OCC12C=CC3CC1[NH+]32
CC1=CCC(C#N)CC1
CC1(O)CC=CCCC1
CC1C2C1C1C(C)C21
C#CC1=CC2OCC1O2
O=CN1CC=CNC1=O
CCNC(=O)CC#N
OCC1[CH-]C2C[NH+]3C1C23
CNC1OC(=O)CC1O
CC(O)C(O)C1CC1
N#CC1C2C3C[NH+](C3)C12
Nc1nn[nH]c(=O)n1
OC12CC3NC3CC1C2
C#CC1NC(C)C12CO2
O=C1NCC(O)C2NC12
NC1=C(C=O)COC1=O
CC1(C)C=C(C=O)CO1
CCc1cc(O)n(C)n1
OC12C3OC(C31)C21CO1
C#CC(C)C(CO)CO
CC1(CO)COC2CC21
O=C1OC2CC1C2
CC1(C2CO2)COCO1
O=COCC1CC=CC1
CNc1nc(O)c(O)[nH]1
C1OC2C3OC4C1C2C43
CC1C2OC1(C)CC2O
O=C1CCC(O)C12CO2
CC#CC(C#N)O[CH+][NH-]
Cn1nncc1C1CC1
C#CC1C2CC3C[NH+]1C32
CC12O[CH+][NH2+]C1C1OC12
C#CC1OC1(C#N)CN
O=CC1NC(=O)C2OC12
C#CC1CNC(CO)[NH2+]1
N#CC1CC(O)(C=O)C1
CC(C)C1C2CC1C2O
CC#CC(C)(C)C(C)=O
[NH-]C1NC2C3OC3C12O
N#CC1CC12C1C[NH+]2C1
CC(C)C12COC1C2
CC(C)CCCC(C)C
CCC(=O)N(C)C=O
Cc1onnc1N
N#CC12C[NH+]1C1CCC12
NC(=O)n1ccnc1O
N#CC1C2[NH2+][CH+][NH+]3C1C23
CCC#CC1OC2CC12
CC1C=CC(C)(C)C1
C#CC(=O)CCC(N)=O
[NH-]C1OC=C(N)C=C1F
OC1CC(O)C1[NH+]1CC1
COC(=O)C(C)C1CO1
CC12C[NH+]3C(CC1=O)C32
CCC(C)(O)[NH+]1CC1C
O=Cc1cc(C=O)on1
O=CC#CC1NC1C=O
O=C1OCC=C1C1CN1
CC1C23OC12C3(O)CO
COC1OCC2C(C)C12
CC#CC1COC(C)O1
C#CC1NC(=O)C1OC
CC1(O)C2CC1OC[NH2+]2
CC1CC12OCC1OC12
COC(=O)N1CCC1[NH-]
N#CC12C3C[NH+]1[CH+][NH2+]C32
OCC1CC(O)C2C[NH+]12
CNCC(C#N)C(C)=O
CC#CC1COC1C#N
[NH-]c1onn[n+]1C1CC1
OCC1=CCC2CC1O2
C[NH2+]C1OC=CC(=O)O1
CCC1OC2C=CCC21
CC12NC1C([NH-])OC2=O
CCC(O)NC=O
[NH-]c1o[cH+]ncc1F
CC1OC2C=CC1(O)C2
COC12C(=O)NC1C2C
OC12CC3C4C(C1)C2C34
C#CC1(C)CC(CC)O1
CC(C#N)C1NC1C#N
ONC1COC12COC2
CC1(C=O)CCCOC1
CNc1cn(C)c(=O)o1
CCC1(C(C)=O)CCO1
C1C2CC3(CO3)C1O2
[NH-]C1CC([NH+]2CCC2)O1
C#CC12CC(C1)C2NO
Cn1cc2nc[nH]c2n1
Cn1cc(C2CC2)nn1
C#CC1CC2=CCCC21
C#CC(O)C1CC(C)C1
C#CCN=C(N)C1CO1
CC1C2C3C4C1C2(C)[NH+]34
CC(O)C1C23OC12C3C
O=CC1COC2CC12
CCC1C2CC3C1CC23
C#CC1(C)CC1(O)CC
CC12C3CC14CC[NH+]2C34
C1CCOCOC1
CC(C)N1C(=O)C2CC21
COC(O)C(=O)C(C)=O
N#CC1(O)CC12CCO2
C[NH+]=C(N)C(=O)[O-]
[NH-]C1OC2C3[NH+]4CC13C24
CC1C2C=CC3C(O2)C13
CCC(=O)OC1CCO1
OC1C=CC2COC2C1
Nc1cnc(N2CC2)o1
Nc1cc(C=O)oc1N
N#CC1(C#N)C23CC12O3
C1C2CC34COC3C2C14
CC1C(C=O)C1(C)C=O
CC1C=CC(C)(C#N)O1
N#CC12CC(C1)OCO2
C#CC12OC1C1CC12O
CC12C(O)C3(O)C1NC23
CCC1C23OC12C31CC1
N#CC1NC12C1CC2C1
C#CC12CC1C1CC1O2
[NH-]CCCOCO
C1[NH+]2C3C2C2[NH+]4CC12C34
CCc1ncn[nH]c1=O
O=CC12COC3C1CC32
[NH-]C1=CC2NCC2CO1
COC1(C)CCOC1=O
CC1COC([NH-])C(=O)C1
CC1(C)CC(CC#N)C1
CC1=CC2(C)CC1(C)O2
CCC1(O)C2CCOC21
C1CC2CCC23CC3C1
O=C1C[NH+]2CC3C1C32
CN=C(C)N(C)C=O
OC1CCC(O)COC1
CCc1c[nH]c(O)n1
C#CC1(C)CC(CC)C1
OC1C2OC2C1C1CC1
CCC1(C(=O)C#N)CO1
CC1(C=O)CC(=O)CN1
CC1C2OCC3(C)C1C23
N#CCC(N)C#N
CC1=C(N)C2CC2C1=O
CC1(O)CNC1([NH-])CO
N#CC1(C=O)C2CC1C2
N#CC1(C=O)C=CCC1
CC1=C(C)C2(CC1)CC2
Nc1cc(N)nc(N)n1
CC12CC=C(CO)C1N2
CCOCC1CC1CO
CC(=O)C1CCC(=O)C1
CC1C2CC3(C)[NH+]2C13C
O=C1CC=C(C2CN2)N1
CCCC12CC(O)C1N2
CC1=CC2CC1C21CO1
Cc1nc(C)nc(N)n1
O=C1NCC12CN2
C(#CC1CO1)C1COC1
CC1CC2OC2C1(C)C
O=C1CC2C(=O)OCC12
C#CC12C3OC1C2C3C
O=CN1CC12CCC2
CNc1cc(N)cn1C
[NH-]c1o[cH+]cc(O)c1N
CC#CC1CCCC1=O
C#Cc1occc1C#N
Nc1coc(NC=O)n1
OC1CC2(CCCC2)C1
CC#CC12CC3C(C1)[NH+]32
O=CC1(O)CC1
CC([NH-])OC1CC1C=O
C#CC1(O)COC1[NH-]
CC12CCCC(N1)C2=O
OCCC1=CCC2CC12
OC12C3NC3C3C14OC324
COc1c[nH]cc1C
COC(=O)CC(C)C=O
C#CC1CN1C(=O)CC
COC1CC2CCCC21
CC12C3CC4C(O3)C1[NH+]42
Cc1cn(CC#N)cn1
O=CC12OC1CCC2=O
[NH-]C1COC([NH-])C(=O)O1
CC1NC12C=CC1NC12
O=CC(O)(C=O)C1CN1
CC1=CC2OCC1O2
CC(=O)C(O)OC(N)=O
CC1C2CN(C=O)CC12
C#CCC(=O)N(C)C=O
OC1C2OCC13OCC23
O=Cn1cc(O)cc1O
CC1(O)C2CC2C2OC21
CC1(C)C(O)C2CC21O
CC(C)(C)C#N
C#CC12CCC(CO1)O2
O=C1C2C3C4CC2[NH+]4C13
CC1CCC2(O)CC2C1
CC(O)C1(C#N)NC1C
N#CC1=CCCC(=O)C1
CC1CC2OC3CCC132
O=C1C2CC3OC2C13O
CC1(O)COC1(C)C=O
C#CC12CC1(C)NC2=O
N#CC1(O)CC=CC1N
OCC12C=CCC1N2
C#CC1(O)C2CC(O)C21
C1=Cc2oncc2OC1
FC(F)(F)C12COC1C2
[NH-]C1OCOC1=O
CC12CCC1[NH2+][CH+]O2
CC1COCC(C=O)C1
CC#CCC1OC2CC12
[NH-]C1NC2C3OC1C23O
C#CC1(C#N)OC1CO
C[NH2+]C1OCCC2OC21
CC1O[CH+][NH2+]C1C1CC1
COC1(O)CC1(N)C#N
N#CCC1CC(O)C1
CC(=O)C12CCCC1N2
C#CC(=O)NC1CC1C
OC1COCC2OC12
CC1[NH+](C)C1(C#N)C#N
COC(=O)CC1OC1C
CC1(C)C2C=CC1C2=O
OC1C2CCC1C1OC21
O=CC1C2C3C=CC2[NH+]13
CC(=O)OC1C(C)C1C
CCC#CC(C)OC
NC(=O)c1ncno1
CCCC1CC1(C)C=O
N#CC1CCCC2C[NH+]12
Nc1onc2c1C=CC2
C1CC(NC2CCO2)O1
C1OC23CC4C(OC42)C13
CC1CC1(O)C(=O)CO
CC(C)(N)C(C#N)C#N
CNc1cc(=O)[nH]cn1
N#CC1COCC2CC12
COCCOC(C)(C)C
CC1(O)COC2CCC21
OCC1=CCC2(CO2)C1
CCC#CCCCOC
O=CC#CC1CC(=O)N1
CC1=CC2CCC1C2
C1CC1C1COC1
CC1CC2(C)OCOC12
C#CC1CC1(O)C(N)=O
Cc1cc(F)cnc1N
Nc1ocnc1C1CO1
CCC(C)C(=O)C1CO1
CC(C#CC(N)=O)=NO
CC(=O)[NH+](C)C(C)C#N
CCOCCC1C[NH+]1C
O=C1OCC12NC1CC12
C#CC1OC(=O)C1CC
O=C1OC2CC3OCC132
CC1COC2(C)COC12
CC(O)C1CCN=CO1
CC12COC1(C)C(O)C2
CC(C)C1(C(N)=O)CN1
CC1=CC(=O)CCC1C
FC(F)(F)C12CCC1N2
CC1(C)C=CNC1=O
C#CC1=CCCC=CC1
C1=CC2OC1C2C1CO1
CC(=O)C1=C(C)CCC1
N#CC1OCC(O)CO1
C#CC1CCC([NH-])OC1
N#CC1CC1C#CC=O
CC1COC1=O
CC12C3C1C1(C)C2C[NH+]31
CC1C23OC12C3(O)C=O
NC(=O)CC1CCCC1
O=C1COCC12CC2
c1nnoc1C1CN1
CC1CN2C(=O)CC12C
O=C1COC=NC2CC12
O=C1CC2C(O)CCN12
OCC12CC(O)C1(O)C2
C1CCC2CCC(C1)O2
Oc1cc(F)cc(O)n1
O=CC12OC1CC21CN1
CC1=CCC(C)CC1O
C#CC1=NCC(C)CO1
O=C1CCN=CO1
CC12C=C(CO)C(C1)C2
O=CC12COCC(C1)C2
CC1OC2CC1C2(C)C
CC12OCCC3C1CC32
Cc1onc2nc[nH]c12
C#CC1C2CC1N2C=O
C#CC1CC(OCC)O1
COC1C(O)C1CC#N
CC1CCC(NC=O)O1
C#CC(O)C1CC1O
C#CC1NC1(C)C1CO1
C#CC1(O)C2C3NC3C21
Cc1c[nH]nc1C1CO1
O=C1NC2CCC1C2
[NH-]C1CC2(O)CC2CO1
CC1(C)C=CC2CC2C1
CC(O)C1(CO)NC1C
N#CCNC1(CO)CC1
Nc1coc(C=O)c1
O=C1CCOC2CNC12
CC1(O)C[NH+]2C3CC3C21
CC1(C)C2COCC21C
CC(=N)NC=O
Cc1nc(C#N)[nH]c1O
CCC12OC1C(C)C2C
CC1OC1c1cnno1
CC(C)(O)C1CC=CC1
CCCCC(O)CC#N
C#CC(C)(C)C(=O)OC
CC1COC(C(C)O)[NH2+]1
CNC1(CO)CC([NH-])O1
C1C[NH+]2CC3OC(C2)C13
N#CCC12OC1CC2O
C1CC(COC2CC2)C1
C1=Nc2c[nH]cc2ON1
CC(O)[NH2+]C1OCC1O
CC(C)C1(C2CC2)CC1
CC12CC1(O)CCO2
[NH-]c1nc(O)[nH+]nc1N
C[NH+]1CC12C(=O)N1CC12
C#CC(C)C[NH+]1CC1C
C[NH+]1C(C#N)CC1C=O
N#CCC(C=O)CO
CC1CC1(O)CO[CH+][NH-]
CC1=CC=CCC2NC12
Cc1cn(C=O)c([NH-])[nH+]1
C[NH+]1C2C3NC2(C)C31C
CN(C)C(=O)CC=O
CC(=O)C12CC1CCO2
CC1CC(OC2CC2)C1
CCC1CC(=O)C[NH+]1C
N#CC1OC2CC12CO
CC(CO)c1cn[nH]c1
CC1CC1C1NC1C=O
CC1C2C3(C)NC3C12C
C1OC12CC1C3OC2C13
N#CC12OC3CC1OC32
COC1C2CCCCC21
CC1CC(=O)CNC1=O
CCC1C2C3C[NH+]1C32C
C#CC(C=O)CCC=O
CC(O)C1(O)CC1C#N
CC1OC1C1CC(O)C1
N#Cc1cc(=O)[nH]cn1
CC(C)C1OC12CCC2
C#CC1(C=O)C[NH2+][CH+]N1
CC(C#N)OC1CCO1
CC(C)CC(O)C(N)=O
COCC1(CO)CO1
C#CC1CC(C(C)C)O1
CC#CCCC(C)C
COC1OCCC2OC21
CC1OCC1C#CC#N
CCOC12C[NH+]1CC2C
OCC12C3CC1C2C3
O=C1C=CC(CO)C1=O
CCNC(=O)C(C)=O
C[NH+]1CC(O)C1C1CO1
Nc1ncc(C2CO2)o1
Nc1nc(F)cnc1F
CC12OC3C4C[NH+]4C1C32
CC1(C2=CCCC2)CC1
CC1C=CC2(CO)NC12
N#CC1CC1(O)C1CN1
C#CC12OC3CC1C32
CCC1NC12CC(O)C2
COC1OC(C)CC1=O
CC1(C#N)CCCN1
CC#Cc1c[nH]nc1N
CC#CC1(N)CC1C#N
CNc1nnoc1C
COc1cccc(N)c1
C1OCC1c1nnon1
O=Cn1cc[nH]c1=O
CC1(C#N)C2C[NH+]1C2
C[NH2+][CH+]OC1CC(O)C1
CCCC(O)N(C)C=O
[NH-]c1[nH]cn[n+]1C(N)=O
O=C1C2C3C1C1(CC1)C23
CC1C(C#N)[NH+]1C1CC1
CC(O)C1CC=CC1
C1=NCC2COC(C2)O1
CCC12C(C)C3C1CC32
CC(=N)N1CCNC1=O
CC(C)(C)n1cccn1
CC1NC(=O)OC2CC12
NC1=CC(=O)OCC1O
c1cc2o[cH+]ncc2[nH]1
CC1(C=O)NC1CO
O=C1C(=O)C(O)CC1O
O=CC1CCC(=O)O1
O=C1C2CCC3(O)C1C23
CC1=CCC2CC12C
c1nc2c(o1)CCCO2
C#CC1COCC(=O)C1
CC1CCC(=O)C12CO2
CC1COC2C(O)CC12
O=C1NC=CC=CC1O
O=C1CCC2CC3C1[NH+]23
CCCCc1ncon1
CNc1nc(O)cn1C
OCC1(C(F)(F)F)CN1
CC(=O)NCC(=O)O
COCC12CC(C)C1C2
CC(CCN)CC(=O)O
C#CC1(C)NC1C
C[NH+]1CC23CC[NH+]2CC13
Nc1nc(C2CN2)n[nH]1
[NH-]C1OCCC2CC1O2
NC(=O)C12COC1C2
CC(O)C12CCCC1O2
CC1OC2C(C)C12C#N
O=C1OCCC2CC12O
C#CC(C)CCC1CC1
CC1=CCC2(C#N)CC12
N#CCC#CC1(O)CC1
C[NH+]1C2CC3COC2C31
C#CCC1(C(N)=O)CC1
O=CCCCC(=O)C=O
COC1OC12CCC2
COC1(CO)CC=CC1
CC1COC2CC12O
CC1=CC2(C)CC2(C)C1
CC(CC#N)C(C)(C)C
CC12C3C1C1(C)C2C[NH+]31
O=C1NC2CC12[NH+]1CC1
N#CC1C2NC(N)[NH2+]C12
C1CC2(C3CC3)CC2O1
CC(C)(NC=O)NC=O
COC1C(C#N)C1OC
CC(C)C1(CO)CC1C
CC1C=CCOC12CC2
C#CC1C2COC12CC
O=CC1C2CCC[NH+]12
CC1CC(=O)C2(CC2)C1
N#CCOC1CCO1
C1C[NH+]2C1CC21COC1
CNc1onn[n+]1C
[NH-]c1cc[nH+]nc1C=O
O=C(C1CCC1)N1CC1
C[NH+]1CC(=O)NC(=O)C1
CCc1[nH]cc(O)c1O
CC12CCOC1(C=O)C2
Nc1cc(F)nc(N)n1
O=CC1C2NC3C1OC23
CC1NCc2conc21
CC(=O)Nc1ccco1
CCOC1C(C)C1OC
O=C1C2CC3OC1C2O3
O=C1Cc2cc[nH]c2O1
CCCC(=O)CC1CO1
Cc1c([NH-])nn[nH+]c1N
N#CC1CNC1OC=O
C#CC1CC1(O)C(N)=O
CC12CC(C1)C2(O)CO
Cc1c[nH+]c([NH-])oc1=O
OC12C=CC3C(C1)[NH+]3C2
CC1C2C3C([NH+]13)C21CO1
CC(C#N)C#CC1CN1
NC(=O)N1C(=O)C2CC21
CNc1[nH]nc(N)c1O
CC1CCC(=O)C([NH-])O1
Cc1cc(=O)cc(N)[nH]1
CCC1C2OCC3C2[NH+]13
CCc1[nH]cc(C)c1C
[NH-]c1nn[nH+]c(N)c1N
CC12C3C1[NH+]1C3C12C
CC12CC(O)CC(C1)O2
CC1CNc2cn[nH]c21
CC12CC1(O)C(C=O)N2
CC1C2CC3(O)C2C13C
NC[CH-]C(=NO)C1CO1
O=CC#CC1CC1CO
CC1(C)C2C[NH+]3C2C31
C#CC(N)(C#C)C(N)=O
CN1C(=O)C(=O)C2CC21
O=CN1C2C34OC23C14
C[NH+]1CC(=O)C2(C)CC12
O=C1C=CC2CC2(O)C1
C#CC1C=CCC(=O)C1
C#CC1COCC([NH-])O1
C1CC2(CO1)COCO2
CC1(C)C2C(O)C3C1[NH+]32
[NH-]C1OCc2ncoc21
CC12C[NH+]3C([NH-])C1(O)C32
CN1CCCN=C1C=O
CC(C)CC1C=CCC1
CC#CCOC1CCC1
CC12CCC1CN2C=O
CC1CC(O)(C2CO2)C1
O=CC1(O)CC2CC21O
CC(O)C12CC1CC2O
CC(C)OC1(O)CCO1
CC1C2OC3C1C1C2C31
Cc1ncnc(F)n1
CC[NH+]1CC1C#N
C#CC1NCC=C1C#N
C1=CC23CC=CC2(C1)O3
CC(C)(CO)CCCO
CC1C=C(C#N)CC1
COC(=O)C12CCC1N2
CC#CC1(C)CC2OC21
Nc1cccc(O)c1O
N#CC[NH+]1CCC1CO
CCC(C)CN(C)C=O
COC1NC12CCC2=O
Oc1cncc(O)c1F
CCC(C)(O)CC(N)=O
CC12CCN1C(=O)C2O
CC1(C)OC12CC(O)C2
O=CCCCC(=O)CO
CC1C2OC2C2(C)C[NH+]12
O=C1CC(CO)=CCO1
CC(=O)C1(CO)C[NH+]1C
CCC(C)CC1OC1C
CC12CCC1(C)N2
NC1=C(N)C2NC2[NH2+]C1
C1C2CC3(CC3)COC12
OCC#CC1(O)CC1O
COC1NC12CCC2
CC1OC2(CC2C)C1C
NC1[NH2+]C2C(C=O)C2O1
CC1CC12CCNC2=O
O=C1CCC2(O)CC12O
O=CC1CC2OCC1O2
C#CCC(=O)C#CC#N
C#CC1(O)C2OCC21O
CCC(=O)OC(C)CC
CC(C)C12NC3C14OC324
C[NH+]1CC1C12C[NH+](C1)C2
Cc1cocnc1=O
CCC12C=CCC1O2
C1CC23COCC2C3O1
CC(C#N)c1ccoc1
N#CC1CN(C(N)=O)C1
CC1CC2(O)CC(=O)C12
CCO[CH+][NH2+]CC#N
N#CC12CC3[NH2+][CH+][NH+]1C32
OC12CCC1C2[NH+]1CC1
CCC1=CC2OC2C1C
CC1C(C)C2(C#N)C[NH+]12
OC1(c2ccno2)CC1
C1=CC2OC3C1CCC23
CC(C#N)C(O)C1CN1
CCCCOC(C)([NH-])O
CC1=CC(C)CCC1=O
Nc1ccc(N)c(N)c1
CC(O)C1(C2CC2)CO1
CC12C3C4[CH-]C(C31)[NH+]2C4
NC1(CO)NC(=O)C1O
C1=CC2C3OCOC1C23
C1=C(C2CC2)C2OC2C1
C#CC1CCC12CO2
N#CC12C3C4CC1[NH+]4C32
CC(=O)C1=CCC(O)C1
N=CN1C([NH-])C2(O)CC12
N=CNC(N)=NC(=O)F
[CH+]1[NH2+]C2C(CC23CC3)O1
O=C1CCC2OC2C1=O
OC12CC1OC21CCC1
[NH-]c1n[cH+]ccc(N)n1
CC1(C=O)CC1O
CC(C#N)C1NC1CO
CC1C=CC2(CO2)C1C
C#CC(C)CC1CO1
CC1CC2(COC2[NH-])O1
CC#CC(N)=NCC#N
N#CC1CC(=O)C1CO
OC1CCOC1[NH+]1CC1
O=CN1C2CCC(O)C21
CCC(C#N)C1OC1C
C#CC1C2OC3C1C23C
Oc1cc(F)nc(O)n1
CC1(C#N)OCC12CC2
CC1CC2C(C)C2C1
O=C1C(O)C(O)C2NC12
N#CC12OCC1OC2=O
ONC1C(O)CC12CN2
CC1(C)CC(NC=O)C1
CCN1C2CNC(=O)C21
CC1C=CC2C(C)OC12
O=C1CC2NC2(CO)C1
C#Cc1cn[nH]c1OC
CC12C[NH+]1CC=C2C=O
CC12OCC1(N)C2C#N
C#CC(C)COC
Cc1ccoc1OC=O
CC(=O)N1CC1C
N#CC#CC(C#N)CO
CC(=O)C1C2OCC21C
COC1CC(=O)CCO1
O=CC1C=CCC2CC12
OCC1C[NH+]2CC(C2)O1
C1CC1C1CC12COC2
COc1cc(F)ccn1
CC(=O)C1CCCCO1
CC1CCCCCC1C
COC(=O)C(C)(C)C
CC1CC1NC(=N)C=O
CC1CC(C(=O)CO)O1
CNc1noccc1=O
CCCC(=O)C1CO1
O=C1C=CC(=O)CNC1
CC(C)c1cnn(C)c1
[NH-]C1NC2COC2C1=O
CC1CC1C1CC1C=O
CC(C)CC#CC#C[NH3+]
O=C1C2CC2[NH+]2CC12
C#CC#CCCOC=O
[NH-]c1nc(F)c(N)c[nH+]1
CNc1cnn(C)c1N
CC1OC1(C#N)CC#N
NC(N)=O
O=CC1OC1C1CO1
O=C1Cc2cn[nH]c2N1
O=C1NCc2cccn21
NC1[NH2+]C2(CC2)CO1
c1nocc1N1CCC1
O=C1CC2(C1)OC2CO
Cn1nc(N)ccc1=O
CC12NC1C1NC(=O)C12
Cc1cc(CO)n(C)c1
Nc1ccc(=O)oc1N
N#CC1(N)CC[NH+]2CC21
Cc1[nH]nc(C=O)c1C
CC1=CC2OC2C1CO
Nc1ccc(F)c(F)n1
CC(O)(C=O)CCC=O
CC1=CC(O)CN1C=O
[CH2+]CC
CCC#CC(C)=O
N#CC(CC=O)CCO
COC(=O)C#CC(N)=O
CC(=O)NC(=N)C=O
CCO[CH+][NH2+]C
N#CCC12C3CC1C2C3
NC(=O)NC12COC1C2
CC1(C)C2C3COC2C31
COC12OC1C1CC12O
CN(C)C(=O)O[CH+][NH-]
NC(=O)N1CCC(=O)C1
CC1OC([NH-])CC12CN2
CC1NCCN(C)C1=O
OC1CC2OC12C1CN1
COC12C=CC(C1)OC2
O=Cc1c[nH]nc1O
CC1C2CC(NC=O)C12
CC#CCCC[NH+]1CC1
O=c1ocnc(F)c1F
CCOC(O)C(C)CC
CC1CC=C(C#N)C1=O
N#CC1COC(CO)O1
C[n+]1ncn(C=O)c1[NH-]
C#CC(O)C(C=O)CO
N#CC1=CC2OC2C1N
CC1(O)C2C3CC2(O)C31
CC1C23OC12C3(N)C#N
C#CCCCC(O)CO
CC(=O)NC(O)C=O
C1OC2(CC2)CC2CC12
CC(=O)C1CCC([NH-])O1
Cc1[nH]c(C)c(O)c1O
CC1C=CC2CCCC12
CC1(C)C(O)C(=O)C1O
C[NH+]1CC2(O)C(O)C12C
C#CCCC12CCC1O2
C[NH+]1C2CC3(O)C1C23O
CC(C)c1c[nH]nn1
C#CCCCN(C)C=O
CC1OC1CC(C)(C)O
CC1CC12C1CCC2C1
C[NH2+]C12COC1C2(C)C
OC12CC=CC3C1CC32
COC1C23OC12C3C#N
CC12CC(O)C(C1)C2=O
[NH-]C1ON=COC1=O
[NH-]C1N=CC(=O)C=NO1
CC1=C(C)C2NC2C1=O
CC1(C)C(=O)CCC1=O
C#CC1CC(C#N)C1=O
CC1CC1CN(C)C=O
CC#N
CC12CC(NO)C1N2
OC1CCCCC(O)C1
C#CC12CCC1C([NH-])O2
CC12C3C4[NH+]1C2C43C=O
CCC(C)CC1CC1C
CC(C)C1=CC(=O)CC1
CN1C(=O)C2(O)CC12C
COC12NC1C1CC12C
COC(=N)NC(=O)OC
CC1OC2C1[CH-]C1CC12
CC#CC1(C=O)CCO1
CC1COCC1C#N
CC(C)C1(O)CC2OC21
CC1=CC(=O)C(O)CN1
CC1C(C)C(NO)C1O
C1C2CC2C2C3OC1C32
Nc1n[nH]c(=O)nc1O
CNc1nc[nH+]cn1
CCC1CC1OCC#N
CC1(O)C(=O)OC12CC2
CC12COC(CO1)C2
CC1C=CC(C)(C#N)O1
C#CC1C2NC1C2OC
C#CC12NC3CC1OC32
COc1noc(CO)n1
N#CC1=CCCC1CO
O=C1CCC2=CCCC12
CNc1nonc1NC
[NH-]C1=CC(F)ON=C1F
C#CC(O)C1OC1(C)C
CC1CC2(C)CC2C1O
CC1(C)OC2CC21CO
CC1C2CC2C12CO2
C[NH+]1C2C=CC1C2(C)O
c1ccncocnc1
O=CC1(C2CO2)CO1
CC(C#N)C(O)CC#N
COC1COC2CCC12
CC1=CCC(=O)C(=O)C1
CC(O)C1NC1C#N
Nc1n[nH]c2c1CCC2
NC(=O)n1nncc1N
CC#CC1CC1(N)C#N
CC1=CCCC(CO)C1
N#CCCc1ccon1
O=C1CNC2C[NH+](C1)C2
O=CC#CC1NC1CO
CNc1cc([NH-])o[cH+]n1
CCC(C)C(=O)C1CO1
CC1CC12OCOC2[NH-]
N#CC1C(=O)C2NC12
CN1C=CCC=CC1=O
CC12CC3CC(C1)C2O3
Cc1cc(C=O)[nH]c1N
C#CC#CCOC(N)=O
Nc1nc2nc[nH]c2o1
CC1CCC(=O)NC1C
CN1CC(CO)=CC1=O
CC(=O)CC1CC(=O)N1
CC12CC1C1(C)NC21C
CC12C=CC3OC1CC32
CC1C2C3C4CC3C4C12
CCCC(=O)O[CH+][NH2+]C
CCOC(=O)CC#N
C1OC2CC3C1[NH+]3C2
CNC(C#N)C(C)C#N
N#CC1C=CCC([NH-])O1
C#CC(=O)CCC1CC1
CC1=CC2OCOC2C1
CC(C)C(=NO)C1CC1
CC1CC(C[NH+]2CC2)O1
[NH-]c1oc(=O)[cH-]c1N
C#CC(C)c1ccoc1
O=C1OC2CC1CC2=O
OC1C2C3[NH+]2CCC13O
CC(O)CC#N
CC(C)(C)OCC1CN1
CCC(O)CC(F)(F)F
O=CN1CC2CC21CO
NC12CC(C(=O)O)(C1)C2
Oc1[nH]cc2c1OCC2
N#CC(=N)NC1CCC1
COC1CC1(CO)CO
N#CC1C2C3CC3[NH+]12
CC1C2CCC3OC1C32
O=CC12COC3C1NC32
CCOC1C2CC1C2C
COC12CCC1(C)N2
CCC1=CCC=CCC1
N#CC1OCCC1O
CNc1ccc(C)[nH]1
CN(C(O)C=O)C1CC1
CC#CC(C)(O)C#N
C#CC#CC#CC1CO1
CC1CC(CO)CCO1
O=C1CNCC=CC1O
CCC(=O)OC
C#CC12NC1CC2C#N
C#CC1(C2CC2)CCC1
CCC(C)CO[CH+][NH2+]C
O=C1NC2(CC2)C12CN2
OC12CC3CC(O)(C1)C32
N#CC(N)C1CN1C=O
O=C1NCC1C1(O)CC1
CC1C2C3COC3C[NH+]12
COC1C(=O)C2(C)CC12
C#CCOC1CCC1
CC1CCN=C(CO)O1
COCCC1CC2OC12
CCC1CCC(OC)O1
CC(C)(C)C1C(O)C1O
CC1COC2(CO)CC12
CCC1(O)CCNC1=O
Cc1ccnc(C)c1F
C[NH2+]C1C2OCC12C#N
CCC1(C(C)C#N)CN1
N#CC1(O)C2CNC21
CC1=NCC(=O)CCO1
Cc1ccc(F)c([NH-])[nH+]1
C[NH+]1C2C3[NH2+][CH+]OC3C21
CCOC12OC1CC2C
NC(=O)N1C=CC2CC21
CC1C2CC(=O)C1C2O
C1=CC2C3C=CC2C3C1
CC1(C)CC1CC#N
C#Cc1nc(C=O)c[nH]1
CC1OC1C1C2CCC21
CC(O)OC(C)C(N)=O
NC(=O)n1ncc(O)n1
CC(=O)CC(C)O
N#Cc1ncc([NH-])[nH+]n1
CC(CCO)C(=O)CO
CCOC(=O)CC1CC1
OCC12CCC1(O)CO2
CC12C[NH+]3C1CC32C#N
N#CC1COC2C[NH+]1C2
CNc1cccc(F)[nH+]1
O=C1C2CC2C[NH+]2CC12
CNc1nc(O)n(C)n1
CCOC([NH-])C(N)=O
CC(C#N)C12COC1C2
CCC12C3C4OC3C1C42
C1C2C3C4C1C2[NH+]1C3C41
OC1COC12C1CC2N1
O=CN1C2CC3C2CC31
C[NH+](C)C(C)(O)C(=O)[O-]
CC1(C)OC1CC1CO1
OC1CC2COC(C1)O2
C#CC(C)CCC(N)=O
N#CCC(O)C(=O)CO
CC(C=O)C(=O)C1CC1
CC(C)OC(=O)C1CO1
OC12C=CCCC1(O)C2
CC1CC1(C)C#CCO
O=CC(O)c1cnoc1
O=C1CC2OCC2CO1
CC1CC2(O1)C1CC2C1
C#CC12C[NH+]3C1CCC32
CC12CCC3C(OC1)C32
C#CC12NC1C(O)C2C
CCC12CCC1O2
[CH+]1[NH2+]CC2(CCCC2)O1
CCC1(O)C2CC1C2=O
C#CC1NC(=O)C1CO
O=Cc1ccccc1
CNc1nc[nH+]nc1C
CC(=NO)C1(C)CO1
CC1C2C[NH+]2C2CC12C
C[NH2+]C1OCCC(C)O1
C1c2nonc2C2OC12
N=C(N)Nc1ccn[nH]1
N#CC1C2C(O)C3C1C23
CC(=O)CC(O)OC=O
CC1C(C=O)C12COC2
CCC12OC1C1NC12C
CC(C=O)c1ccon1
CC1=CC2C=CC1O2
NCC(=O)C1C=C1C=O
[NH-]C1OC2CCC3C2[NH+]13
OC1CC2(O)C(O)C12O
N#Cc1c(O)noc1N
CC12C=CC(CC1)C2O
CC1[NH2+][CH+]OC1CO
CCC(C#N)OC1CC1
CC1(C=O)C(O)C1C=O
CC1CC2(CC2)NC1=O
C#CC1=CCC(=O)N1C
C1=NCC2=CCCN2C1
Nc1nc(O)cnc1F
COC(C#N)C(C)O
Cc1c[n+]2[nH]nnc2o1
O=C1CC23COC12CO3
Cn1nnc(CC=O)n1
COC12C[NH+]1C1CC2C1
[NH-]C1OC2CC1C2
OCC1(CO)C2CCC21
C#CCC(COC)OC
O=C1C2OC3CN1C32
COc1[nH]ncc1C#N
CC1OCOCC1=O
O=Cc1cncnc1F
N#CCOC(CO)CO
O=CC1CCCC2OC12
N#CCC12C3CC1C2C3
Cc1n[nH]c(CO)c1N
CC(O)C(=O)C1CCO1
C1CC2OC(O1)C1OC21
C#CCOC1CC1CO
CC12COC=NC1CN2
C[NH+]1C2C3CC2C31
O=CC12CCC1C2O
C#CCCC1CC1C
CC1(C)Cc2cccn21
CN=C(N)C(C#N)OC
Cn1nc(O)nc1N
CC1CN1C(=O)C(N)=O
Oc1cnc(C2CN2)[nH]1
O=Cc1n[nH]nc1C=O
CC1C=CC2(C=O)CC12
[NH-]C1NCC=CN1C=O
N#CC12C=CC3C1NC32
N#CC(O)C12CC(C1)C2
CC(O)c1nn[nH]c1N
COC1(O)C(=O)CC1O
NCC(N)CC(=O)O
CC(C)(O)C#CCCO
CC1(C)OCC(O)C1O
C[NH2+]C1OCC[NH+]2CC12
CC(O)C1C(O)C1O
C1CC12OCC21CO1
CC(C)C1(C)C2COC21
[CH+]1[NH2+]C2CC3C(O1)C23
C#CC1(C)CC2(C)OC12
CCC(=O)C(C)(C)CO
CC1C2NC1C2=O
OC12C3CC1C1OC3C12
CC#CCN=C(N)CO
CCC1C2[NH+]3CC2(O)C13
CC12OC3C(O1)C3C2O
C#CCC(C#N)C1CC1
COC12CC1CCO2
NC(=O)C12C3C4C3[NH+]1C42
C#Cc1coc(CO)c1
C#CCC1OCC([NH-])O1
CC(C#N)C(O)[NH+]1CC1
N#CC1C2C(=O)C1C2O
[NH-]C1O[CH+]C=N[C+]1C=O
CCC1C2CC1C2C#N
COc1ccc(C#N)[nH]1
C1=C2CCCCC2CC1
OC12CC3COC1C2O3
C1OC23C4OC12C1C4C13
C#Cc1nccc(=O)o1
CC1(C)OC1C(=O)C=O
O=C1C2CCCC1O2
C[NH+]1CC12COC([NH-])C2
C#CC1=CCC(=O)C1C
CC(C)(C)C(N)=O
CCC1(C)C2C3C[NH+]2C31
O=C1C2CC1C(O)CO2
Cc1cc(C#N)c(O)[nH]1
Cc1cc(O)n(C)c1C
CCC(O)C1CC=CC1
CNC1=COC([NH-])N=C1
O=CC(=O)C(O)C1CN1
ONC1C2CCC3C2C31
O=C1CC2NC12CO
O=Cc1nocc1CO
CC1(O)[NH2+]C2OC3C2C31
CN=CNC(=N)C(C)=O
CC1CC=CC=CC1
CC1(O)C2CCCCC21
C#CC(=O)C(=O)CCC
C#Cc1cn[nH+]c([NH-])n1
CC1C=CC2(O)CC2O1
CCN1C=CC(O)C1=O
CC12CC(O)C1C2O
CC12OC3CC4C1[NH+]4C32
CC1(C)CC2(O)C[NH+]1C2
Cn1ncnn1
CC(O)OC(C)(C)C
CC1CCC(=O)CC1O
C[NH+]1CC1CC(C)(C)C
N#CC1=CC(O)CC1
OCc1cccnc1O
CC1(C)CCC(C)(C)C1
CCC12CCC(=O)N1C2
CC1=C(C)C(=O)NCC1
CCOC(=O)C1CC1O
CNC1(O)CCC1C#N
CNC1NC(C#N)C[NH2+]1
O=CC1CC2OC12C=O
CC12COC3CC(C1)C32
CCC(C)(C)C(O)C=O
CC(C)(O)C1C2CCC21
C#Cc1ocnc1NC
CNC1=C([NH-])NN=NO1
CC1OC1C#CC1CO1
O=C1C=C(CO)C2NC12
OC1C2CC3(O)C1CC23
C#CC(=O)CCC(C)O
N#CC1CC(O[CH+][NH-])C1
CC[n+]1c(C)coc1[NH-]
C#CC(C#C)OC1CC1
CCC(=O)C1OC1CC
N#CC12CC1NC(N)[NH2+]2
C#CCC(=O)C1CC1C
CC1C2COCC1C2O
C1C2C3C4C(C5C4[NH+]25)[NH+]13
CC1C2C3C(CO)[NH+]2C13
C#Cc1cccc(N)n1
CC12CCC1C2NC=O
CC(=O)OC(C)C(N)=O
N#CC1(N)C2[NH2+][CH+]OC21
OC1C=CCCC12CC2
OC12CC3(C1)OCOC23
CC12OCC3OC1(C)C32
COc1cnc(C)n1C
COC1=CC2C(O)C2C1
CC#CCCOC(C)C
C#Cc1n[nH]nc1CC
O=CC12CC(O)C1C2
CC1C(C)C1NC=O
CC#CC(C)C(C)C
C1=CC2CC2C2CC1C2
CC1COC12CC(O)C2
CCC(O)C(O)C(C)C
C1=CC2CC(CC1)CO2
OC1(C2CC2)CC2CC21
O=C1CCC2NC1C2=O
OC1CC2CCC2C1
O=C1C(O)C2NC1C2O
[NH-]C1OC(=O)NCC1O
CCOCC(C)CC
NC(=O)C12CCC1CC2
COC1CC(C)CCO1
CC1=CC2CC2(C=O)C1
CC1Cn2ncnc2O1
CCCC(=O)C1CCO1
COCCC1OCC1O
Nc1nc2nocc2o1
CC1=CC2CC1C21CC1
CC(C)C#CC1(C)CN1
N#CC1(O)CCC1N
NC(N)=O
COCC1NC1C(C)C
Nc1occc1CO
CC(=O)CC1(CO)CN1
C#CC1C2NC3C1OC23
CC1C(=O)C2C3OC1C32
CC1CC2(O)CC3C1C32
C1=C2C(OC1)C1OC21
CCc1cc(NC)co1
CC1(C)CCC2OC21C
[NH-]C1OCC=C1CO
CC1(C)CC2(C=O)OC12
O=CNc1cocn1
COC1(C2OC2C)CC1
O=CC#CCCCCO
Oc1cc(O)cc(O)c1
C[NH+]1CC2(C)C34OC23C14
COCC1C(=O)CC1C
O=C1NCC(O)CN1
CC(O)C1CC2C(C)C12
OCC(O)C1(CO)CN1
CC1=CC(=O)C2(CN2)C1
CC12OCCC1C1OC12
CC1C(O)CC2C[NH+]21
CC12CC=CC1C2O
OCC(O)c1ccoc1
Nc1cnccc(=O)c1
CC12CCC1CC1CC12
C[NH+]1CC(=O)N2CC2C1
CC1OCCCC(=O)O1
C[NH+](CC(=O)O)C1CC1
CC1COCC(=O)C1O
NC1NCc2[nH]nnc21
COC(C#N)C(C)CO
CC(=O)C1C2OC1C2=O
Nc1coc(=O)c(O)n1
COC[NH+]1C2CC1C2C
C[NH+]1C2CC(=O)C(O)C21
CC12CC34COC(C13)C24
N=C(N)c1ncncn1
O=CC1OC2CCCC12
CC(=O)C12C[NH+](C1)C2
C#CCCN(C)C(N)=O
C#CC12C3C4C1C4(C)C32
CC(C#N)C12CC[NH+]1C2
COC(C)C(=O)C#N
O=C1NC=CCC12CC2
O=COCCC1CC1O
CCC(NO)C(=O)NC
CC1=Cc2cn[nH]c2C1
CNC(C#N)C1CN1
CC1C(O)C1(O)C(N)=O
CC1(C)[NH+]2CC(=O)C21C
CC(=O)C1(O)CCC1C
CC(C#N)C(O)[NH+](C)C
CC(=O)N(C)CC#N
N#CCCn1ccnn1
C#CC1CC=CC1
OC12C3[NH2+]CC1C2CO3
C#CC(O)C(N)=NCC
CC(=O)CC1OC1C
N=CN1CC=CC1=O
CC1C2C3C[NH+]2CC[NH+]13
CC1[NH2+]CC(C(C)O)O1
CC12CC[NH+](C1)C2C=O
CC1C(O)C(O)C1C#N
Cc1ccnn1CC=O
CCC(C)C1OC1(C)C
C#CC12C3CC4C(C41)C32
CC12CC3C(C#N)[NH+]1C32
N#Cc1ccc(CO)o1
CN(C)C(=O)C#CC=O
NC(=O)C1C=CC(=O)N1
C[NH2+][CH+]Oc1nn[nH]n1
CCC(=O)C1NC1C#N
C#CC(C)(CO)CCC
C#CC1NCC(=O)C1=O
O=C1CCC2COC1O2
C[NH+]1CC2CC2(C#N)C1
CC1(O)CNC(C#N)C1
CCNC(=O)C#CC=O
CC(O)[NH+]1CC1C#N
N#CC#CCCCC=O
CCOc1ccc(N)[nH]1
CC1(O)CC2COC1O2
CC#CCCC1CCO1
NC(N)=O
CC1COC(=O)C([NH-])N1
O=CC(O)C1NC1C=O
C[c+]1oc([NH-])cnc1F
CNc1occ[n+]1C=O
C[NH+]1C2CCCC1C2=O
COC12COC3CC1C32
CC1C(C)C2NC2C1O
C#CC1(C)CCC12CO2
C#CC1(C)NC1C1CN1
CC12CCC3C(O)C1C32
CC#CC1OC1C(C)=O
CC1C2CC2C1NO
CC1C2NC2CC1(C)O
CC(=N)N(C)C=O
CC(C)(C)C1(CO)CO1
C1C2CC3C4CC1C2C34
COC12CC1C1CC12O
CC(C)n1nc[nH]c1=O
[NH-]C1OC2CC12C(N)=O
Cc1cnoc1CO
CC1OC1CNC=O
CC12CCC1C(O)C2=O
CC(C)(C#CC=O)C=O
C1C2C3OC4C2C4C13
CC1=CC2C3C4CC13C24
CC1(C)CCC=CCC1
C1COCOC2CC2C1
Cc1c[nH]c(=O)o1
C1=CC2COCC1CO2
C#CC1(C)C(C)CC1O
CC12C[CH-]C3CC1(C)C32
CC#CCCC(=O)OC
O=CC12CC(=O)C[NH+]1C2
Cc1c[nH]nc(C)c1=O
CC1C2OCC23COC13
CCC1(C(O)CO)CO1
C[NH2+]C1COC(=O)OC1
C1C2CC3C1C23
COC(C)(C)C1CC1C
CC(O)C1C=CC2NC21
COC1C(CO)C1(C)O
Nc1ccc(N)n1C=O
OCC1C2NC2C12CC2
O=c1ncoc(=O)cn1
CC(C)C1C(O)C1CO
C1CC2(O1)C1C3NC3C12
CC12CC(O1)C(O)C2=O
CCc1c(N)n[nH]c1O
CC1=Cn2ncnc2C1
COCC1C2CCC[NH+]21
CCC1C2C([NH-])OC12C
CCc1cnc(N)o1
O=C1CC([NH+]2CCC2)N1
O=C1C(O)C2OC2C1O
OCC1C2CC3C1[NH+]3C2
CCCC(=O)C1CN1
[NH-]C1OCCC1=O
C#CCC(CC)CCO
[NH-]C1CCCNC(=O)O1
C#CC1OC1C(O)CO
CC1C[NH+]2CC1(O)C2
O=C1CC23CCOC12C3
[NH-]c1cnc(O)c(O)[nH+]1
CC12CCC1N2C(N)=O
C[NH+]1[CH+]C=C([NH-])OCC1
COC(C)(O)C1CC1
C#CC#CCC(C)C#N
NC(=O)C12COC1CN2
OC1CNC2=C1[CH-]CN2
OCC#CC1CC2CC12
COCC1OC1C(C)C
C#CC1[NH2+]C(C)C2C[NH+]12
O=C1NCC2CNC=C12
Cc1cccncc1=O
O=CC1C(NO)C2OC12
COc1c[nH]cc1C=O
CCC(O)C1CC1(C)C
O=C1CC2NC1CC2=O
C[NH+]1C2CC(=O)C(=O)C21
C#CCCC1CC(=O)N1
COC1(O)CCC1C=O
Cc1ccnn1C(N)=O
Nc1ncccc1C=O
CC1(CO)C=CC2C[NH+]21
COC12OC3CC1C32O
CC1C(=O)C2(CN2)C1C
C#CCC1=CCOC1
CC1C(C)C1COC=O
CC(C)C(=O)C1C[NH+]1C
N#CCc1nn[nH]c1N
CC1(C=O)COC([NH-])O1
Cn1cnc(O)cc1=O
CCc1cn2c(n1)CC2
O=CC1C2C(O)C[NH+]12
OCCn1cnc(O)n1
CC(=O)N1CC12CNC2
C[c+]1nnoc([NH-])c1O
OC1CC2(O)C(O)CC12
COc1cnc(OC)[nH]1
COC1C2C(O)CC12C
CC1CC(C(=O)C#N)C1
Cc1c[nH]c2c1OCO2
C1CC2CC3CC2(C1)C3
C#CC1CC1C#N
C1=C(C2CC2)CC2OC12
O=C1C=C2C(C1)C1OC21
CC12CN1C(=O)C21CN1
N#CCC1C[NH+]1C1CC1
CC#Cc1coc(N)c1
COC12NC1C(O)C2C
CC1N(C=O)C1(C)C
C[NH+]1CC12C1OC2C1=O
COC1(CO)C23CC12O3
COC1=CONC=C1[NH-]
O=C1NCC12CC(O)C2
CC1C=CC2(O)CC2C1
CN=CNc1nnon1
CC1(c2cc[nH]c2)CN1
O=C1CC(O)C2CC12
Cc1c[nH]c(CC=O)c1
CN1C(=O)CC2C(O)C21
Cc1[nH]c(=O)oc1C=O
C#CC1(C)C2NC(=O)C21
N#Cc1ccnc(N)c1
CNc1n[nH]cc1C
CC12CC1C(O)C2C=O
Cc1nc(N)c(O)o1
CC#CC1=NCC(=O)O1
CC(C)CC(O)C1CO1
Cc1nn(C)c(C)c1N
CNC(=O)CC#CC=O
C#CC1(N)CC1(N)C#N
O=C1OC2C3C2C2C3N12
OC1C2C3OC4C1[NH+]2C34
CC1CC(=O)C1CO
CC1COC1CC1CC1
C[NH+]1C2C=CC1C21CN1
N#CCC1CC1(N)C#N
O=CC1CC2(C=O)OC12
N#CC1CC(C2CO2)N1
C#CC1CCCCC1O
COC12OCC1C2(C)C
C1OCC2C3OC2C3O1
CC1CCC(OC=O)O1
CC[NH2+]C12COC1CN2
CC1CNC(=O)OC1[NH-]
N#CCOCC#N
CC(=O)CC(C)(O)C#N
CC(=O)OC12C[NH+](C1)C2
CC12CCC13CC(C3)O2
C1OC2CC3OC3C2O1
O=C1CCCC2NC12
CC12C3C4OCC3[NH+]1C42
O=CN1C2C3C2C2C3C21
CC[NH+]1C(C)C1COC
CC1CC1C1CCO1
O=CC1OC2CC3C1C23
Nc1cc(N)oc(=O)c1
CCC(O)(C#N)C(C)=O
CC1OCCC1C=O
CC12C3CC1(C#N)C2O3
CC(C)C1CC(C=O)O1
CC1CC1(C)C1COC1
CN1C=CC(=O)CC1=O
N#CCCC(O)[NH+]1CC1
O=COC12NC1CC2O
CCC(C)(C)C(C)C=O
Oc1coc(C2CC2)n1
C[NH+]1C(C#N)[NH2+]C2CC21
Oc1cc(N2CC2)c[nH]1
CC1CCC12CN2C=O
CC1CC2C(O)C2(C)C1
CC1(C)C(O)C2(C)OC12
CC12CC(O)C3C1CC32
COC1C2C=CC1[NH+]2C
C1=CC2(CO2)C2CC12
CC12CC1CNC(=O)N2
CC(C#N)N(C=O)C=O
Cn1cnc(CO)n1
CNC(C)(CC=O)OC
CC12CC(C3CC3)C1O2
[NH-]C1ON=C(CC=O)O1
C#Cc1nccn1C
CC1C(=O)C2(CC2)[NH+]1C
CNC(=O)C12CC[NH+]1C2
O=CC(O)(C=O)C1CN1
C#CCCC1OC1CC
CC(N)(C#N)CCCO
CC1=CC(C)OCCC1
CC1(C)CC(CC#N)O1
CC1=CCc2c[nH]nc21
OC12C3CCC1C2C3
C#CC1C(C)C12CCC2
COCc1nc(C)no1
N#CC12COC3CC1C32
[NH-]c1cc(=O)[nH+]c(N)[nH]1
N#Cc1nonc1CN
CC12COC3CCC1C32
C#CC#CCCC
O1C2OC3C1C1OC3C21
CC(C)C1CCC1
CCC12CC(C1)[NH2+][CH+]O2
N#CC1(N)C(N)CC1N
COCC(O)C(C)C
CC1C2COC(=O)C1C2
C#CCC1(C(C)O)CN1
CC1(O)C2C3C4C2[NH+]4C31
O=CNC1=CCC2NC12
C#CC1C2C(C)[NH2+][CH+][NH+]12
COC(CC=O)CC=O
CC1=CCC=CC(C)C1
O=c1onc2n1CC=C2
OC12COC=NCC1C2
COC12CCC1NC[NH2+]2
C[c+]1nc([NH-])oc(N)n1
CC(C)C12CC3C1CC32
CN(C)C(N)=O
[NH-]C1CC2CN2C(=O)O1
CCC(O)c1ncno1
C#CC1(C)CC1(C)C#N
c1cn2nccc2cn1
CC(C)c1cc(N)on1
CCC(C(N)=O)C1CC1
O=CC1CC(=O)O1
O=C1C=CNCCO1
CC1OC2C(O)C(C)C12
Nc1ccc(=O)oc1
O=c1oc(O)c2n1CC2
C1CC2CC3(CO3)C2C1
OCCC1C=CC(O)C1
CCc1cc(O)c(N)[nH]1
CC(C)CCC(N)=O
CN=C(C)NCNC=O
C[NH+]1C2CC3(C=O)C2C13
CC1CC2OC3CC1C23
Cn1nnc2nocc21
COC(=O)C(C)C(C)C
CC(C(=O)O)C1CN1
C[n+]1cc(N)c([NH-])cn1
c1coc(N2CC2)n1
C#CC1C23OC12C3C
O=CC1=CC(=O)NCC1
C1=CC2(CO2)CC2NC12
CCC#CC#CCO
Nc1nocc1C1CO1
Nc1cc(O)n[nH]1
C#CC1(C#C)CC1O
CC(O)C12CCC1N2
CC1OCC1(O)C(N)=O
C#CC1C2CC3C1CC23
O=CN1CC1C1CC1
C1=CC2CC1C2C1CO1
CC(C#N)C1CCCO1
Nc1cc(CO)c[nH]1
Cc1coc(NC=N)c1
CC12OC3C(O)C1C32
CC12CCCOCC1N2
O=C1OCOC2CCC12
CCC1(O)COC1=O
C#CC(C)c1c[nH]cn1
CC1C(C)C2C3CC1C32
CC1(C)C=CC(C#N)N1
CC(N)C(O)C(=O)O
COC1CC=CC(C)C1
Cc1ccc(C#N)cc1
N#CC12OC3CNC1C32
CC#Cc1ccon1
OC1CCCC12CCC2
C#CCCC1CC1CC
CC1C=CC(CO)C1=O
CC1CC2C(C)C2C1
Nc1cnc(N)nc1
C1CC1OC12CC(C1)C2
CCOC(C)C(F)(F)F
O=C1OC2CC2OC1=O
O=CC12C=CC3CC1C32
c1cnc2oncc2n1
CC1[NH+]2CC2C2OC21C
N#CC1=CC(=O)NCC1
CC1OC1C1(O)CC1C
OC1COC12CC2
CC1OC2(C)C1C2(C)O
C#CCC(=O)N(C)C=O
CC(C)C12CC1OC2=O
CC(=O)n1cccc1
CC12CC3C1COC32
CC1(c2ccco2)CC1
CC12C=CC3OC1C3N2
Nc1c(F)cnnc1O
C1=C2COC3C(CC1)C23
CC12CCC1(C)C2C#N
O=C1CNC2CCC2O1
N#CC1COCC1C#N
CC12NC1C(=O)C2C#N
CC(C#N)OCC1CC1
COC1COCC([NH-])O1
O=CC12CC1C(O)C2O
CC[NH2+]C1OCC(=O)O1
CNC(=O)C1OC1(C)C
C#CCn1cnc(C)c1
CC12COC1(C)C2C#N
OC1CC=CCC1O
CC1(C)CC(O)C1(C)C
OC1C2CC(C2)C12CC2
CC1C=CC2COCC12
CC1C2CC3C2C13CO
C#Cc1c(C)noc1N
C#CC#CC(=O)CC#C
CC1NC1C(=O)C1CC1
O=C1CCCNC12CC2
CC#CC(C#N)NC
CC(C#N)C1OCCO1
O=C1C=CNC2CC2O1
COC1(OC)C(C)C1C
C1=CC2NC1C21CO1
CCC(O)(C#N)OC
CC1(c2cn[nH]c2)CC1
O=CN1CC2(CO2)C1
CC1CCOC(=O)NC1
[NH-]C1OC2C3CC1C2C3
O=C1CC(C2CC2)=CN1
N=CN1CCC=CC1=O
N#CCn1ncnc1O
CC(=O)NC(C)C#N
CC1OC=NCC2OC12
[NH-]C1OCC2C(O)C[NH+]12
O=C1CC2(O)CC=CC12
CCc1noc(C#N)n1
CC1=CCC=CC2OC12
O=C(O)C1NCCC1O
CC1COCOC=N1
OC1C2C3C1C2C31CO1
CCC(O)C[NH+]1CC1C
C1C2CC3(CN3)C3C1[NH+]23
[NH-]C1OC2C3OC1OC23
CC1CC12COCOC2
O=CC1C=CC2CC[NH+]12
CC1OC2(C)C(C)CC12
CCC1=CCC(O)C1
CC12CC1CC=C2C#N
CCC#CC1CCOC1
CC12CN3C(=O)C1(C)C32
CC#CCN(C)C(C)=O
C#CC(CC)CC(N)=O
Nc1cnc(N2CC2)o1
O=C1CC2C3CC1C2O3
Cc1n[nH+]c2n1[CH+]N=N2
CC1=CCCN(C)C1=O
CC1CC1(C#N)OC=O
CC12C=CCCC1C2
CC(C)(OC=O)C1CN1
[NH-]C1OC2C[NH+]3C1CC23
C[NH+]1C2C3OC(=O)C2C31
C#CCOC(C#C)[NH2+]C
CC1CNC(=O)C(O)C1
COCC1C2C=CCC21
CC1CC(C)(C2CN2)O1
C1=CC23CC=CC2[NH+]3C1
O=C1NCC2NC12
C#CC1CC(C)(C)C1
O=C1NC2CC2C12CO2
C[NH+]1C(C=O)C2(O)CC12
CC(=O)C(O)(C#N)C#N
CC1NC2C(C#N)C12O
CC1COC(=O)CCO1
CC(O)C1C2CC1C2O
NC1=CC(=O)N2CC2C1
C#Cc1ccc[nH]1
Cc1cnc(C)c(O)n1
COC1C2C=CC1C=C2
C#CCCNCC#N
CC(O)C1(O)CC1(C)C
C1=CC2C=CCC2OC1
O=CC(C#CCO)C=O
O=C1CC2CC1CC2=O
COC1(C)C=C(C)CC1
C#CC1=CC(=O)C(C)C1
C#Cc1coc(C#C)c1
CC12C[NH2+]C1C2([NH3+])C=O
CC1(C)C2OC1C1OC12
N#CC(=O)C12CC(C1)C2
C#CC1=CCCNC1=O
N#CC12C=CC3C(C1)C32
CC1=CC2CC2CC1C
CC1(O)COC1C1CN1
COC12C[NH+](CC1=O)C2
CNc1cc(F)[nH+]cn1
CN(C)c1cn[nH]c1O
CCC(C)C(C)CC#N
C#CCC1C(O)CC1O
CN1C(=O)C23CC(N2)C13
CC1C(C2CC2)C1(C)C
O=C1C[NH+]2CC12C1CO1
OCC1C2CC1C2O
CC1CC2=CCC(=O)C21
O=C1CN=C2NCCN12
C#CC1CC=CC1NO
C#CC1NC(C)(C)C1=O
Cc1cocc1NC=N
C#CCC(O)CC1CO1
CC12CC3CCOC1C32
O=CC1(O)CCC(O)C1
CC1(C)C2C=CC(O)C21
CC1=CCC(=O)C1=O
C#CC#CCC1CC1C
CC1C2C(CO)[NH2+][CH+][NH+]12
CNc1[nH]c(C#N)n[nH+]1
CC12CCCC1(C#N)N2
OC12C[NH+]3C1C=CCC32
C#CC#CC(C)(C)C=O
O=CC12CC(C1)C21CN1
O=C1OCC2(CC2)CO1
CC1C2C3NC3(CO)C12
CC1(C)C(=O)OC1CO
CCc1c[nH]c(N)c1O
C#CC(=O)CC(C)C
C1=C2CCC23CCC3C1
CC1C2C(=O)CC12C
CC1CC2(CCCC2)O1
CCOC(C)CC
C1CC(C23COC2C3)O1
Nc1nc2oncn2n1
C#CC1CC(CO)O1
CC1COC1O[CH+][NH-]
C[NH+]1CC(C(=O)O)C1
CCC12OC3CC1OC32
NC(=O)Cc1cnno1
C#CC(C)C(=O)C1CC1
COC([NH-])(OC)C(C)O
[NH-]C1NC2COC2C1=O
CC1(O)C2CC3C2OC31
Cn1ccc(C=O)n1
CC(=O)C(=O)CCC=O
N=CNc1c[nH]nc1N
OC1C2CC1C2C1CN1
NC1C(=O)OCC12CC2
CCC1CCOCC1O
[NH-]C1NCC(O)C(=O)N1
Cc1[nH]c(O)c(N)c1N
CC(O)OC(=O)C(C)C
CC1[NH2+]C(C)[NH+](C)C1[NH-]
CC1CCC2(CN2)C1O
CCC1[NH2+][CH+]OC1C=O
C#CCN(C)C(=N)C=O
CN1CC2(C)CC2C1=O
C#CCC(N)CC(=O)O
CC1CC2C3C4CC13[NH+]24
Cc1nn(C)nc1C
[NH-]C1OC23CC4C2NC143
CC12COCC1(O)C2O
N#CC1CNC(C#N)[NH2+]1
CCOC1C2COCC21
CC(C)c1coc(=O)[nH]1
C#CC1=CC(C)(C)OC1
C#CCCOCCC#C
CC1C2CC3OCC2C31
CC1C2COC(=O)C12C
Cc1conc1CO
CCC(=O)COC(C)=O
C#CC(=O)CCCOC
Cn1ccc2[nH]ccc21
C[NH+]1CC2(O)CC12CO
CC(C)(O)C1NC1C#N
CC1C2C3C4CCC13C42
CC1C2COC(O2)C1C
COC1CCC(OC)C1
CC1C2C=C(C=O)C1C2
CCC(C#CC#N)CC
OC12CC=CCC1CC2
CC1=CC(=O)OCCC1
C#CCC1(O)CC1C#N
CCCC(=O)COCC
CC1COC1C1NC1C
C#CC1OC12CC(=O)C2
CC(C#N)CO
CCC(=O)CO
[NH-]C1OC(=O)CC1N
OC1C2C3C=CC[NH+]2C13
[NH-]c1nc[nH+]c(O)c1N
CC(C(=O)O)C(C)(C)N
O=C1C=CCOCCN1
Cc1cc(CC#N)on1
CNc1cc(N)c(C)[nH]1
[NH-]C1CC2OC2C(=O)O1
N#CC1(C=O)CC1CO
CC1C2C3C4COC13C42
CC12CC3C4[NH+]3C1C42C
N#CCC(N)OC=O
CC1(O)CC12CC([NH-])O2
C#CC(=O)C(=O)C1CC1
CCC(C)C1CC(C)C1
NCc1nc(O)c(N)o1
OCC1CC2(CO2)C1
O=CCCCC(=O)CO
CCC12C[NH+]3CC3C1O2
CC1(O)C=CCC1
O=C1C2C(O)C2C12CO2
OCC12NC1C1CC12O
C1CCCC1
CC1(C#N)C2C3CC2C31
CC1C2CC1(O)C2
CC1(O)CC2(CC2O)C1
N#CC(=N)NC1CCO1
CC1(O)CCC=C1NO
CC12CC1(O)CN=CO2
CC1(C#CC2CN2)CN1
CC12C3CC1(O)C2C3O
CC12CC(=O)N1C2
CCCC(C)(C#N)CO
CC1(C)CC2CC=CC21
CC1CC1C[NH+]1CC1
CC1OC1C1CC1C=O
C[NH+]1C2CC(=O)C21CO
[NH-]C1OC(CO)OC1=O
C1=CCC(C2CO2)C1
Cc1nc(=O)c(F)co1
C#CCC1CC1C#N
CC12CC3C1[NH+]3C2CO
NC1[NH2+]C2(CC2)CC1=O
CN(C)c1cnn(C)c1
CC12CC1(C)OC(=O)O2
c1cncc[nH]cnc1
O=C1CNC1C1CN1
[NH-]C1CC=CCC(=O)O1
C#CCC1(C(C)=O)CC1
CC(O)C12CCC1(C)O2
CC1=CC2OC2C=CC1
O=C1C=CC2CCOC12
OC1C=CC2CCC1O2
C1CC23COC2CC13
CC1OC2CC12C#N
CC(C)C(=O)C(=O)CO
CC(C)(C)CC#N
O=CC1CC12CCO2
CC12NC(C)(C1O)C2O
CC(C)OC1C(O)C1O
O=CCCC#CCO
CC12CCC1C2C#N
C1=CC2C3CC4C1C4C23
CCCC(N)C(N)C#N
CC1CCC12OC2(C)C
CCC1(O)C(C)OC1C
Cc1c[nH]c(=O)nc1O
N=CN(C=N)C(=O)C=O
O=CC1(O)C2CC3C2C31
CC1(C#N)C[NH+]1CC#N
O=C1C2C(O)C3CN1C32
C#CC1OC1CCOC
CCN1CC2(CO2)C1=O
CC(=O)C12NC1C1NC12
OCc1cccc(F)c1
Cc1coc2oncc12
C#CC(OCC)C1CN1
COC(C#N)C(C)(C)O
C#CC(O)C(C)(O)CO
C#CC1(C)CC1C(C)=O
CC1(C)OCCNC1=O
Cn1cc2ncoc2c1
CCC(O)(CC)C(C)=O
NC(=O)C1C=CC2OC21
CC1CC1(N)CC(=O)O
CCC(=O)C1NC1C
COC1(C(C)O)CCO1
Cc1cncc(C)c1F
CC12C(=O)C3CC1CC32
Nc1ccnc(C=O)n1
OC1CC2C3CC(C3)C12
CC#CC(OC)C(N)=O
CC1C(=O)C2C=CC1C2
CC1C2C3C1C2N3C=O
COC12CC1OC2C
O=CC1=CC(=O)CNC1
NC1CN2C=C(O)NC12
NC(=O)C12CC1OC2=O
C[NH2+][CH+]Oc1ncno1
CCC(CO)C(N)C#N
C[NH+]1C2C3C(O)C2C31C
CC12COC([NH-])C1CO2
C[c+]1nc([NH-])onc1F
C#CC1C(O)C1O
N=C(NC=O)C1CC1O
C1=CC2OC3(C1)COC23
CC1CC2CCC1C2
CNc1ccccc1
[NH-]C1N(C=O)C2CC12N
C[NH+]1C(C#N)CC1(C)C
C#CC1CCC2C[NH+]12
N#CC1C2NC(C=O)C12
[NH-]c1c[c+](C=O)onn1
C[NH+]1CC12C1C34OC13C24
CC1OCC2C[NH+]3C2C13
CCC(CC)(OC)OC
CC(C#N)C#CC=O
O=C1OC2C3CC3C2O1
NC1C=CCC1C(=O)O
CC1[NH+]2CC2C1(O)C=O
CC1C(=O)OCC12CO2
N#CC1OCC1(O)CO
CC(C)OC1CC(=O)C1
C1C2C3C1C1(COC1)[NH+]23
CC12CC1C[NH+]1CC12
CC12CCC(O)C1CC2
Cn1ncc(F)nc1=O
C1CC([NH+]2C3CC2C3)O1
C1CC2C3[NH+]4CC3(O1)C24
CCC1(CO)CC1C#N
Oc1ccc(O)c(O)n1
C1=Cc2ccoc2CC1
CC1OC2OC1CC2=O
CC12CC1(O)CC21CN1
CCc1[nH]cc(N)c1C
CC1=CC2C3C1C1C2[NH+]31
CN=C(C=O)N(C)C=N
CCCC#CCC(N)=O
CC1CC(O)C(O)C1C
N#CCn1cc(N)nn1
COc1c[nH]c(C=O)n1
CN1C([NH-])=NNOC1[NH-]
CC12CC1(C#N)O[CH+][NH2+]2
CC1COCC2OC2C1
CC(=O)C1(O)COC1=O
CC12COCC1OC2=O
CC(C=O)C(=O)N(C)C
[NH-]C1OC2C3OC2C13N
CC1CC2C3C(O)C1C23
CC1(C)NC([NH-])NC1=O
CC(O)CC(O)C#N
CC1(C)COC2CC1C2
CC1C2OC1(C=O)C2=O
O=C1C2NC2C2C(O)C12
CC1C2CC(C=O)=CN12
O=CC1C=CCC12CN2
NC(N)=O
CC1CC2(O)CCCC12
CCc1conc1C#N
Cn1nc2c(n1)COC2
NNC1CN=CNC1=O
CC1CC(O)C=CCO1
O=COC12CCCC1O2
C#CC(=O)C1CC(C)C1
O=C1CC(C#CCO)N1
O=CC#CC(F)(F)F
O=C1CC2CC3CC3N12
CCC1C(=O)CNC1=O
CCC(=O)CC(N)=O
N#CCC1C2CC(=O)N12
C[NH2+]C12COC1C2OC
[NH-][CH+]OC1CC12CCC2
O=c1cnc(O)n[nH]1
CC(C)OC(O)C(C)C
O=CC1C2CC(=O)C1N2
N#Cc1conc1C=O
CC12C3C4[CH-]C1[NH+]2C3C4
O=CC1COC2CC2C1
O=CC12CC(O)CC1N2
CC12OC3CC1C32CO
CC1C2C[NH+]1C2C#N
CC1[NH+](C)C12CC(=O)C2
C1=CC2COCC(C1)C2
CC1NC1(C=O)C1CN1
CC1(C)CC2CC1(C)O2
C#Cc1ncn2c1CC2
CC1CC1C1OC1C
CCCc1nn[nH]c1N
[NH-]C1=CC2C(O1)C1OC21
COc1nc(C)c(C)[nH]1
C1C2C3CC4(C[NH+]1C24)O3
COC1(CO)CC1CO
OC1CC2OC2C2CC12
O=C(CO)c1ccco1
COC1CC2C1C2(C)O
N#CC1=CC2CC1C2=O
CC(=O)Cc1cnc[nH]1
C1CC2CC2C2CC2C1
C#CC1(C#C)C2COC21
CC12CN=COCC1O2
COCC1CC1C
N#CC1OC2CCC2O1
CC1OCC2CC(=O)C21
Cc1nocc1C=O
CC1CC1(O)C1COC1
CC1=C(C)C2NC1C2O
O=c1ccc(F)n[nH]1
CC1(O)OC2[NH2+]CCC21
CC12C(O)C1CN2C=O
CC12CCC1C2[NH+]1CC1
CCC(CC)C1CC1O
CCCC(=O)CC(C)C
O=C1NC23CC4C2NC143
[NH-]C1[NH2+]C([NH3+])(C=O)C1O
O=C1COCO1
C1=CNC2CNC2C=C1
C[NH+]1C2C3C=CC1(C)C32
CC12C3C[NH+]3C3C14OC324
C#CC(C)CCOC=O
C1=CC2CCC(CC1)O2
OC1C=CC(O)C(O)C1
N#CC12C=CC[NH+](C1)C2
CC1OC2COC12CO
Cc1nc(N)c(C)o1
C#CC1(C)NC1C
OCC12CCCC1N2
C#Cc1cc(O)n(C)n1
CN=C(C)NC=O
CC(=O)C1(CO)CC1C
CC(O)(C=O)CC#N
COC12CC[NH+]3C1CC32
CC1=CC(C)CC1
CC12CC3NC1C2C3=O
CC1CC2CC(=O)C1O2
CCC(N)(C#N)C1CN1
N#CC#CC(=O)CC#N
CC1OC2(C)C1C2(C)O
NC(=O)C12COC1C2
CC12NC3C1NC32
CC12CC3(C)C(O1)C3O2
C1=CC23CC1C2OCO3
Cc1c(O)c[nH]c1O
OC1CCN=COC1
O=C1C2CC2CC12CC2
C1C2C3C4C3C3C1[NH+]3C24
CC12CC3CC(C1)C2O3
CC(O)C1CC(=O)C1
c1nc2c[cH+][nH]c-2co1
Cc1n[nH]c(=O)cc1F
C#CCCc1cocn1
CNc1n[nH]cc1C=O
C[c+]1ncoc([NH-])c1F
O=C1C2CCCCC1O2
Cc1nc(N)c(CO)o1
C#CC12C[NH+]1CC21CC1
CCC1(CC#N)NC1C
CCC(=O)CC1CCO1
Cn1nc(N)cc1O
ONC1CCC2OCC12
Cc1ccc(N)c(=O)[nH]1
CCNC(=O)C(O)CC
O=COC12C3CC1C2O3
COCc1onnc1N
CC#CC(=O)C(=N)N
OCC1C2C3C4C3[NH+]1C24
Cc1ccoc(=O)c1
COC(=O)C1CC1C
C1=CC2C=CC1C21CO1
C[NH+]1CC(NO)C1C=O
Cc1c(O)ncnc1F
C#CCCOC(=O)CC
CCC(C)C[NH+]1CC1C
COC(C)=O
CC1OCC(=O)C1=O
O=CC12C[NH+]1C1(CC1)C2
CC12OCC1NCC2=O
CC1(C=O)[NH+]2CCC21C
OC1COCC2CC2C1
NC(=O)OCC1CCC1
COC12CC(OC)(C1)N2
[CH+]1[NH2+]C2(CO1)C1COC12
CC1CC=CC(C)(C)O1
N#CC12CC1(N)CC2O
CCC(O)CC1CC1C
OC12CCCC3OC1C32
CC12COC3C[NH+]1C32
C#CC1=CCC(C)(C)C1
COc1ncnc(=O)[nH]1
C[NH+]1CC1C1OC1CO
OCC1C2C(O)C1C2O
CC1=CCOC2CC2C1
O=C1C2C3C4C(CN14)[NH+]23
NC(=O)C(CO)CO
Cc1onnc1C#N
CC#CC1(C#N)CCO1
CNC1=NC([NH-])OC=C1
C[NH+](CC#N)CC1CC1
O=C1CC2CC(C1)C2=O
C#CC(O)C(=O)CC#N
CC#CCC(C#N)OC
O=CC(O)C1OCC1=O
O=CC12COC1C1CC12
C1=CC2(CC1)CCC2
C#CC1OCC2CC1O2
CC#CC#CCOCC
O=C1CC2CC(=O)C2C1
OCC12OC1C1CC2O1
[NH-]C1OC(=O)N=C(F)O1
COC1COCCCO1
CC1OC1C(=O)CC#N
CC12CC(=O)C1(C#N)O2
[NH-]C1C(O)C(=O)C2C[NH+]21
O=CC(=O)c1ccno1
CC1CC2C=CC(=O)C12
CC#CC1OC1C1CO1
CC1C(O)C2CC1(O)C2
CC(C)(C)C1NC1C=O
COC12CC1NCC2=O
Cc1conc1NC=N
CC1C2CC3C(CC13)O2
Nc1ncc(O)cc1O
CN1C(=O)C2C1C2(C)C
CC(=O)n1ccnc1O
O=C1OCCCOC1=O
COc1cc(CO)n[nH]1
CC(C)C(C#N)NC=O
CC1C[NH2+]C(C#N)[NH+]1C
C1C2OC3C2[NH+]1C31CC1
O=C1Cc2cnnn2C1
CCOCC1OCC1C
CCOC1CC([NH2+]C)O1
Cc1n[nH]c2[nH]cnc12
C1=CC2OC2CCCC1
CCC(O)(CC=O)OC
CC1OC1C1CC1O
CC1=CCC2C(C)C12
CC12CCC3C(C1=O)[NH+]32
O=C1CCCC1=O
CC1(O)CC1CC#N
CC1=CCC2(C1)CC2C
C#CC12CC1(C)C(=O)O2
OC1CC=CCC2NC12
OCCC1=CC2CC1C2
CC1OC2CCC2O1
CC1=C(C)CCOCC1
C#CC1CCC2CC1O2
C#CC1C(=O)OCC1O
[NH-]c1ncnc(CO)[nH+]1
CC1[NH+]2C3C4C=CC13C42
N#CC1OC1C[NH+]1CC1
CC1CCC=C1C1CO1
CC1=CC(O)C2CC12C
N#CCC12CCCC1O2
CCC(=O)C(=O)OC
NC(N)=O
CC1CCC(=O)C1O
C#CC#CC(N)C(=O)O
OC1CC2C1CC21CO1
C#CC(C)CNC=O
[NH-]C1=CC2NCC2CO1
N#CC12C(O)C3CC1[NH+]32
C#CC(O)C1OC1C=O
CC(CN(C)C=O)=NO
COC(C)(C#N)C1CC1
CC(=O)C1C2C=CC1O2
CC(=O)C1NCC1C#N
CC1=C2CC=CC2OC1
CCC(=O)NC(C)(C)C
CC1C2[NH+]3CC3C12C
CC(C)c1nocc1N
CC1OC12C1CC2(O)C1
CC[NH+](C)C1CC(=O)N1
O=C1CC2NC12C1CO1
O=C1NC2CCCOC12
CC[NH+]1C2C3NC3C21C
NC1[NH2+]C2CC1[NH2+]C2N
CCn1nccc1C#N
C1=C2CCCCC2OC1
NC(=O)C12CNC1CN2
C1=CCC2[CH+][NH+]([CH+]1)C2
Fc1cncc(F)n1
COC(CCO)CCO
CC1=C(CO)CC(O)C1
CC1(O)C2CCCCC21
CC1NC1C1NC1(C)C
C#CC1CC1CNC=O
O=COC1C2CCCC21
CC1=CC=CCOC1=O
C1CC2CCC23CC1C3
CC1OC2CC1C1CC21
CC#CCC1C2CCC12
CCC1(NC(C)=O)CC1
CC12OC3(C#N)C1NC23
CC1(O)CC2NC2C1=O
COCC1(O)C(C)C1C
C#CCC1CC(C#N)O1
[NH-][CH+]Oc1noc(=O)o1
CC(C(=O)O)[NH+](C)C
O=C1C=CC2C1C1C[NH+]21
O=C1CNCCC12CC2
C1COCC2(C1)CCC2
C[NH+]=C(N)C#CC(=O)[O-]
O=C1CC2CC12CO
N#CC1C2CC(=O)C1C2
O=C1C2CCC1C21CC1
CC12C[NH+](C1)C2C1CN1
OC12C[NH+]3C4C3C1OC42
C#CC12CC(C1)C2=O
CC#CC(C)COCO
C#CC1OCC1=O
C1C[NH+]2C3C4C(C32)[NH+]14
CC#CC(=O)CO[CH+][NH-]
CCC(O)OC1CC1C
[NH-]C1CC2C(O)CC2O1
CN=C(C=O)N1CC1
CC(C)Cc1nnon1
N=CNc1coc(=O)o1
Cc1ncc(OC=O)[nH]1
CC12CCC1C2CC#N
[NH-][CH+]OC1OC12CCC2
Cc1ncc(N)c(F)n1
CCNC(C#N)CC
C#CC1(C#CC)C[NH+]1C
CC1=CC(C)CCC1
C#CC(N)C1OC1C#N
CC1CC1C(=O)CC#N
CO[CH+][NH2+]C1CC1CO
N#CCC(=N)NC=O
CC1COC(=O)NC1[NH-]
CC1=CC2CCC2OC1
O=CC12CC3[NH2+][CH+][NH+]1C32
NCc1cc(=O)o[nH]1
COC(O)CC[NH-]
C#CCc1cc(N)c[nH]1
O=C1COC12COC2
CC(O)C1C2CCC21
C1=Cc2c[nH]nc2NC1
CC12CCCC1(CO)C2
C1C2CC3C4CC3(C4)C12
OC1CC2CCC1OC2
CC(=O)C12C3C[NH+]1CC32
CC1C(O)C2NC12C#N
O=C1CNCCCCO1
O=CN1CC2(CC2)C1
C#CC(=O)C#CCCO
CC#CC(O)C1CC1C
CC(O)C1C(O)C1CO
c1cc2c([nH]1)C[NH+]1CC21
CC1CC1C1(CO)CO1
CCC1C=CC2(O)CC12
CC12NCC1(C#N)C2O
CC1OCC1(O)C(N)=O
CC1C2C[NH+]3C1(C)C23C
O=CC12CC3CC[NH+]1C32
C#CC1C2CCOC1C2
CC#Cc1onnc1N
C#CC1(O)C2C3NC3C21
CCn1nc(O)c(O)n1
CC#CC1(C)NCC1=O
N#CC12CCC(O)(C1)C2
O=CC(O)C1C23CC12O3
OC12CC1OC2C1CN1
CCC12C=CC3CC1C32
CC1(C)CC(C)(C)C1=O
C#CC12C=CCC1CC2
OC1C2OC3C(O)C3C12
C#Cc1ccno1
Cc1ccc(O)nc1C
COC12CC3C(O)C1C32
COc1ccn(C)c1
c1nc[nH]n1
OC1CC2CC1(O)CO2
CC1C2C=CC1[NH+]2C
C#CCC1CC1(C)C
[NH-][CH+]OCC1C(O)C1O
C1CC2(CO1)C1CC[NH+]12
CCCC1C(O)C2C[NH+]12
CCNC(=O)NCC#N
CC12C3C4C(=O)C1[NH+]2C43
C#CC1(C=O)CCO1
CCCc1c[nH]c(O)c1
CC1=C2CCC2NC1=O
CC1COC1([NH-])OC=O
N#Cc1cnc(F)cn1
O=CC#Cc1nn[nH]n1
C1=C2CC3CC23COC1
O=C1C=C(CO)CNC1
C1OC1CC1C2CCC21
CC#CC#CC#CC=O
[NH-]C1CCOC(=O)O1
CC12CC1C(NO)CO2
CC1OC2(C)C34OC23C14
C#C[c+]1nc([NH-])cno1
C#CC1=CNC(=O)CC1
CC(C)(C)C1CC(O)C1
CC[NH+]1C(C)C12COC2
CC(O)C12CC1OC2[NH-]
CC(O)C12CC1OC2[NH-]
OC12C3C4C(C31)[NH+]1C4C12
Cc1onnc1[N+](=O)[O-]
CC12CN=COCC1N2
c1ncc2c(n1)NCC2
CC1C2C3OC([NH-])C3[NH+]12
Nc1ccnc(C=O)n1
Cc1coc(C2CC2)c1
CC1OC=NCC(=O)O1
[NH-]C1OC2CC12C1CO1
NC1[NH2+]C2C3NC2C3O1
CC1OCCC2(C)CC12
CC1C(C#N)C1(N)C#N
[NH-]C1[NH+]2CC2C1(O)C=O
CC1C2(C)OC([NH-])C12O
CC12CC3[NH+]1CC3(O)C2
[NH-]C1=C(N)C(F)=NNO1
CC12CC(=O)C1(C)O2
CC1NC1(C=O)C=O
CC(C)C(O)O[CH+][NH-]
CC(=O)N1CCCCC1
O=CN1CC2(CC2O)C1
CC1(C#N)COC([NH-])O1
CC1(O)CC(O)CC1O
CC1C2COC1(CO)C2
CCC12CC1OC2[NH-]
COCC1(O)C[NH+](C)C1
CCOC(=O)C([NH-])OC
CC1C([NH-])OCOC1[NH-]
OC1CC2(C[NH2+][CH+]O2)C1
O=CCc1cncnc1
Cc1cc([N+](=O)[O-])co1
CC1NC12C1C[NH+]3C1C32
COC1CCC(O)CC1
N=C(N)n1ccoc1=O
Cc1coc2cn[nH]c12
O=CCC(=O)C(O)CO
C#CC1(C)C2CC1C2C
CC1CC(C)C2CC2C1
CC1(C)C=CC=CCO1
N#CC1CC1C1CN1
CC1C2C3OC3C12C#N
CCCCC(C)CCO
O=C1NC2CC3C(N1)C23
COC1OCC2C(C)C12
O=CC1=CCCOC1
COCC(=O)C#CC#N
CCC(C)(O)C(C)C#N
CC1=NC2CC2C(=O)N1
CC1CC2OCOC2C1
OCC12CC3CC1C32O
NC(C(=O)O)C1CCO1
O=C1NC2CC3(CC3)C12
COC1=CCOCCC1
O=C1CC=CCCCC1
CC(=O)C1C2CC(C)[NH+]21
CNC=Nc1ncno1
C#CC1CC1(O)C1CN1
CC1CC(=O)C2C[NH+]2C1
C#CC1COC1[NH-]
CN1C=NNC([NH-])=C1[NH-]
CC(=NO)C1(C)CN1
O=C1COC12CCC2O
OC12CC3COC(C1)C32
CC1C2C3C4C3C2(C)[NH+]14
CC1(C)CCCC12CC2
OC12CCC1CC21CN1
CC(O)C1(CO)CO1
C#CC1=CC2CCC2C1
C#CC1C[NH+]2CC2CO1
C1C2NC2C[NH+]2CC12
O=C1C=C(CO)CN1
COCC1CCCCC1
OCC1CC2C(O)C12
Cn1c(=O)cn[nH]c1=O
CN(C)C1[NH2+]CCC1=O
CCOc1c[nH+]c([NH-])o1
Cc1cc(=O)oc([NH-])[nH+]1
c1ccc2ocnc2c1
CCn1ccc(OC)c1
OCCc1c[nH]nc1O
CC1(C)OCCC1C=O
CCC(O)C1CC(=O)N1
C1CC1C12C[NH+](C1)C2
COC(=O)C1(CO)CO1
CC12CC3OC([NH-])C1C32
Nc1coc(=O)c(=O)o1
C1CC1C1(C2CO2)CC1
CC1CC(CN)OC1=O
CC1CC2CCCC12C
CC(=O)N(C=N)C(N)=O
C#CCC1C=CCCO1
O=CC12CC3OCC1C32
[NH-]C1OC2CC3OCC132
O=CC1CC2(CCC2)O1
CC(=O)C1=C(C)COC1
COC1(C#N)COC1C
C[NH+]1C2CNCC(=O)C21
CC1CC1C1CCO1
CC1C2C(O)C1(O)C2O
CC1CC(O)(C=O)C1=O
CC(O)(C1CO1)[NH+]1CC1
NC=NCC(N)C(=O)O
CC#CC1OCC=C1C
CC1COC(C)(C)C1O
C#CC12C[NH+]1CC21CO1
CCN=C(N)C(=O)C=O
[NH-]C1NC(=O)C(CN)N1
CNc1cc(N)c(O)o1
C1=CC2C=CC(CC1)O2
O=C1C2C3C4C(N13)C24O
C1OCC23OC4C2OC143
COC(=O)C(C)C(C)O
CCOC1OCC1C=O
COCC1(C)CC(C)C1
N#CC(=O)CO
CC1=NC(C=O)CCO1
CC1C2CC3C(O2)C13
CCc1[nH]cc(C)c1O
CCC(=O)C1OCC1=O
CCC(C)C1(CC)CC1
CC(=O)C12C3CC1C2C3
CNC(=N)C1OCCO1
CC#CC[NH+]1C2CC1C2
Cc1ocnc1CO
CC12C3C4CC1[NH+]4C32
CC#CC1CCC2NC12
Nc1cnc(N)c(=O)[nH]1
NC(=O)C1=CCCC1=O
Cc1ccn(C=O)c1O
[NH-]C1CNCC(=O)CO1
CC1=CC(=O)CCC1C
CCC1=CC2C3CC2C13
O=CC12CC1[NH+]1CCC12
CC(O)C1=CCC(O)C1
OCCC1CC2CCC12
Cn1ccc(N2CC2)n1
O=C1C2CC=CCC1O2
CCC1C(C)C2C(C)C12
N#CC1(C2CN2)CN1
O=CC1CC1[NH+]1CC1
Cn1ccc2c1CCO2
Oc1cn[nH]c1C1CO1
CC=O
CC1COCC(CO)O1
N#Cc1nccnc1N
CCC1(CC)CC1O
O=C1CC(C2CC2)CN1
CC[NH2+]C1O[CH+][C+](C)O1
C#CC1CCC1
NC(=O)C1C2CCC1O2
CC(=O)N(C)CC#N
O=C1C2CC1C1CC21
O=CC1(O)CC12COC2
N#Cc1cc[nH]c1C=O
CCC12CC1(C)CC2=O
[NH-][CH+]OCC1CC([NH-])O1
[NH-]C1OC2CC1CO2
N#CC1C2CC1C1NC21
c1nnn2c1C1CC1C2
CC12CC3C1C1C2C31O
CC1CC12C1C=CC2C1
CC1(C2(O)CC2)CC1
O=CN1CC=CC2CC21
CC1COCC=CC1O
OCCC1CCCOC1
ONC1C2CC3C1[NH+]23
COC1(CO)CC(=O)N1
C#CC1=CCC2(C)OC12
CCN1CCCC1=O
CC(=O)C(C#N)C(C)C
CC(O)C12NC1CC2O
CCC(C)N1CCC1=O
CC1C2C3COCC2[NH+]13
CNC(C)=NC(O)C=O
CC1=C(C=O)C2C[NH+]2C1
C#CC1CC2(C)C(C)[NH+]12
CC(C#N)C(C)(C)C#N
COC1CC(C)NC1=O
N#CC12CC1CCC2=O
CC(O)C12C3C4C3C1C42
C1=CC2(CN2)C2(C1)CC2
O=C1CC2C3C1C1C3[NH+]21
C#CC1C=CC(C=O)C1
N#CC(O)C1NCC1O
CC1CC(=O)C1NC=O
C1CC1C12CCC1C2
CC1CC(C)C(=O)N1
CC1(C)CCC2COC21
COC(C)(O)CC1CO1
Oc1n[nH]c(C2CN2)n1
C#CCOCC#CC#N
O=C1C2C3C4C[NH+]2C1C43
C[NH2+][CH+]OC(C)C#N
OC1CC(CC2CC2)C1
CC1(C)CC2CC21CO
COC1C2C=CC1(C)N2
C[NH2+][CH+]OCC#N
C#Cc1cnc(CN)o1
CC1OC2CCC1C2C
Cc1cc(C=O)co1
O=CC12CC3C1C=CC32
CC1CC2(CO)CC1C2
N#CC1NCCC2CC21
CC12C3CC1C2OC3[NH-]
CC1CC1c1ccco1
Nc1cc[nH]c1C1CC1
CCC1(O)CC1(C)C#N
Cn1cccc1
CC12CC3(C)C1C1C2[NH+]13
C#CCOCCC1CC1
CNc1nc[nH+]c(=O)[nH]1
CC12CC(CO1)[NH+]1CC12
CC1OC1C1CC=CC1
C#CC1=C(C)CC(O)C1
CCOc1nnoc1C
N#CC1NC1C(O)CO
CC1C2C(C#N)C3C1C23
C#CC(C)C(CC)CC
N#CC1CC1NC1CC1
COc1cc(C=O)on1
C1OC2CC3(COC3)C12
CC(=O)c1[nH]ccc1O
[NH-]C1OCCC1(O)CO
N=C(N)c1oncc1N
CC1CC2C=CCOC12
C#CCC(=O)OC(C)=O
CC1COCC(C)(O)C1
CC#CC(=N)N(C)C=O
N#CCC(O)C1CC1O
NC(=O)C1=CCC(=O)C1
C#CCCC1C[NH+]1C
OC1CC2C3C1CC[NH+]23
C#CCC(C)C(N)=O
COc1ccn[nH]1
CC(C)C1(CO)CC1
C#CC12CC3C(C1O)[NH+]32
CC1CC12CC1(C)NC12
CC1[NH2+]C(C#N)C2C[NH+]12
OC1C(O)C12CC1C[NH+]12
[CH+]1[NH2+]C2C(CC23CO3)O1
O=CC1NC1C[NH+]1CC1
OC1CC(O)C2CC1O2
CC12C3CC1(O)C[NH+]32
CC1=NCC(C=O)CO1
CCc1nc(N)oc1C
CCC12C3C4OC3C1C42
C[NH+](C)C(O)CCC=O
C[NH2+]C12CC[NH+]1COC2
CCC1C2COCC1C2
CC1COC1[NH-]
C1=CC2COCC=C2C1
CC(C#N)C(CO)CO
CC(=O)C1C2CCC21C
CC1(C)C(C=O)N1C=O
CC1(O)CC2(CN2)C1=O
C1CC(CC2CC2)O1
C[NH+]1CC2(C1)NC2C=O
Oc1cnnn1C1CC1
CCC(=O)OC(C)CC
CC(=O)C1(C(C)C)CO1
C#CC1CC(CO)O1
N#CC1=NCC=C(N)C1
C#CC(O)CC(O)C#C
CC12CCOC1C1NC12
C#CC1C2[NH+]1CC21CO1
CCC(O)C1C[NH2+][CH+]O1
CCC12CC1[NH2+]C(N)O2
CC12CNC1=CC(=O)O2
CC1(C)C2CC3C2C31
C1CC2CC1CC21CO1
O=COc1nc[nH]c1O
c1cc2[nH+]nncc2[nH]1
CCC1(CO)CC(O)C1
CC(O)C12NC1CC2O
CC12NC1CCC21CO1
O=C1OC2C3C[NH+](C3)C12
CC1C2C=CC1O2
c1[nH]nc2c1CC1NC21
Cc1cc(O)[nH]c1O
N#CC1CC2C(O)CC12
CC(C)C1OCCCO1
Cc1c(CO)coc1N
O=C1NC23CC(CC12)C3
[NH-]C1CC2(COC2)O1
O=CC1=CCC(O)CC1
CO[CH+][NH2+]C1CC(C)C1
CCC(O)c1cnc[nH]1
CC#Cc1nc(C)n[nH]1
OC1C2C3[NH+]4CCC13C24
C1=CCOC2CC2OC1
CC(=O)[NH+]1C2CC(=O)C21
CCC1CC1(CC)CO
C#CC(C)CC1OC1C
CC1C=C2CCOC2C1
CC12NC1C=CC21CC1
N#CC12CC(CC1=O)N2
CC12C(O)C[NH+]1CC2O
CC(C=O)C(=O)CC=O
C#CC1(C=O)NC1(C)C
CC(=O)OC(C)C1CO1
CC(=O)CN1CCC1=O
CNC1=CN=CC(N)O1
N#CC(N)CO
CCC#CC(C)OCC
CC1CC(C(C)C#N)O1
CC1(C)CC2CC21CO
[NH-]C1=C(O)C(F)=CNO1
[NH-]C1CN=C(N)CO1
CC(C)CC(=O)O[CH+][NH-]
O=C1C[NH+]2C1C1C(O)C12
O=C1C2CC3C1CCC23
CC([NH-])Oc1cocn1
N#CCOc1ccc[nH]1
C#Cc1[nH]c(C)cc1N
CCC(N)(C#N)[NH+](C)C
OC12CCOC=NC1C2
C#CC(=O)NC(C)C
[NH-]c1c[c+](CO)cco1
O=CC1CCOCC1
C1=CC2C=CC(C1)OC2
C#CC1C=C(C=O)CO1
C#CCC1OC12COC2
CC1CC1(O)CC1CO1
OC12CCC3OC1CC32
CC1[NH+]2CC1(N)C2C#N
Cc1cc(O)n[nH+]c1[NH-]
O=CC#CC1CC2OC12
O=CCc1n[nH]c(=O)[nH]1
C#CCC(O)C1CCC1
OC1CC(CC2CC2)C1
Cn1[nH]nc(NN)c1=O
CC1=CCC(C2CC2)C1
ONC1C2C[NH+]2C12CC2
CNC12C3NC1C2C[NH2+]3
CC1[CH-]C2C[NH+]3CC1C23
CC(=O)C(=O)OC(C)C
N#CCC12OC3C1OC32
C[NH+]1C2C3OC(C3=O)C21
CCc1cnccc1O
OCC12C3CC1[NH+]2[CH+][NH2+]3
CC#CCOCC(N)=O
N#CC1=CCOC1CO
CC(C)(C#N)CCO
O=CC1C[NH+]2CC12CO
C1=C(C2CO2)C2OC2C1
CC1CC1C(=O)C1CO1
c1cc2cn[cH+]oc2[nH]1
O=c1ncnc2n1CC2
C#CC1C2C(C)C(O)C12
CC1NC1C(O)CC#N
O=CCC#CC1CC1O
CC(C)(O)C(=O)C=O
C#CC1COC2(C)CC12
O=C1CC(O)C2CC12O
Cc1cc(F)c[nH]c1=O
O=C1OC2CC=CC1O2
C#CC12CC1OC(=O)N2
CC#CC(C)CC(C)=O
C1OCC12COC21CC1
CC1OC12COC2C=O
NC1C23OC12C3C(=O)O
N#CCc1cc[nH]n1
O=CC1CC2C[NH+]2C1
O=CC12CC3CC1C3O2
C1=C2CCC2CC12CO2
CC12CC(C)(C1)C(=O)N2
C#CCC(=O)C1OC1C
CC1CC(OC2CC2)C1
CCC12OC3C=CC1C32
C1=Nc2nn[nH]c2CN1
O=CC1CCC12COC2
CC1OC1C1(C)CCO1
Cc1cc(CCO)n[nH]1
N#CCC(C=O)CCO
COC1C2CCC21C=O
O=C1C2CC3(COC13)O2
COC(C)C1C2CCC21
CC1C=C2CCC=C2C1
CC1(C(=N)NC=O)CO1
Nc1coc(=O)c(N)c1
C1=CCC2=COC2C=C1
OC1COC2CCC12O
Cc1cnc(CO)cn1
CC(N)=Nc1cnno1
NC(=O)c1cnc[nH]1
CC1OCC2NC21CO
CC(C#N)c1ccoc1
CCC1=CC(=O)N2CC12
C1=CC23CC1C2CO3
CC1(C)CC2(C=O)OC12
[NH-]C1C(=O)OCC2C[NH+]21
CCC(=O)N(C=O)C=O
CC1(O)C2C[NH+]2C12CC2
CC[NH+]1CC1CNC=O
CCC#CC1C2COC12
C1#CCC=CCCC=C1
COC1CC2C(O)C12
[NH-]C1ON=C(O)O1
CC(=O)OCC1CC1
CC(C)C1CC(C)(O)C1
CCC12CC(O)C1CO2
CC#CCCOC(C)=O
C1=CC2C[NH+]2C2COC12
C1Cc2nn[nH]c2C1
C1CC23C1CC21CC3C1
c1nc2c(o1)CC1CC21
CCC(=O)C1CC1C=O
CN1CC=C(C=O)C1=O
O=C1C[NH+]2C3CC3(O)C12
COC(O)CCC(C)C
COC(C)(C)OC(C)C
C#CCC(=O)CCCO
O=CC1=CC2OC2C1=O
O=C1CCC(O)C1CO
C#CC1NC1C(=O)C=O
OC1COCC2CC12
OC1C2C3CC(O)(C3)C12
CC(C)C(=O)C1CC1O
[NH-]C1C=C2C=CCC2O1
CCC(O)C1C23CC12O3
O=Cn1ccncc1=O
Nc1ncoc(=O)c1F
CN(C)C(=O)CC1CO1
CC1(O)C2OC3C2C31O
CC1CC([NH-])([NH+](C)C)O1
COCC12CC(O)(C1)C2
CC1C2C3C=CC2C13C
CC1CN1C(=O)C1CC1
CC1(O)C2[NH+]1C1CC12O
CC1=CCC(O)C2CC12
CC12CC(O)C1(O)CO2
N#CCNC1=NCCO1
C#CCC1C2CCC12
CC1C2C(O)CC(O)C12
O=C1C2C3C1C1(CN1)C23
CC1=CC2NC2CC1
Cc1coc(=O)c(N)n1
CC1C=CC(CO)C1=O
CC1C(C)C1(O)[NH+]1CC1
CC1C(C2(C)CO2)[NH+]1C
CC12C[NH+]3C1C1NC1C32
CC(CO)n1cccn1
Cn1cnc2nonc21
C[NH+]1C2C3CCC3(O)C21
NC(=O)CC1OCC1=O
CC12CC1CC1OC12C
CC#CC#CCO[CH+][NH-]
CC1(CO)CC2CC21C
COC(C)(C=O)C1CC1
CCC(C=O)CCO
OCC1=CCCC2CC12
O=CC1CC2C[NH+]3C1C23
CCC12O[CH+][NH2+]C1C2O
CC1=CCC(N)(C#N)C1
C1OC2CC1C1(CO1)C2
Oc1[nH]cc2c1C=CC2
CC(=NO)C1CC(=O)C1
O=C1C2NC1C1(O)CC21
C#CC1(O)CN(C=O)C1
CC1C(=O)CC2CC21O
O=C1COC(=O)C1CO
CC1CCC(O[CH+][NH-])O1
CC1CN2C(=O)C(C)C12
C#CC1CC1(C)C
CC1CC(OC(N)=O)C1
CC#Cc1nc(N)n[nH]1
C#CC12CC3CC1OC32
CC(C#N)C1CCO1
CCc1ncncc1O
C#CCCC(=O)[NH+]1CC1
O=CC1CC2OC12CO
CC1C=CC(O)(CO)C1
O=COCC12C[NH+](C1)C2
C1OC1CC1C2CCC21
OC12C=CC(O)(C1)C2
CC1NC12CN(C)C2=O
CC12CC(=O)C1CCO2
OCCc1ncc[nH]1
CC(C)(O)C(O)C1CN1
Nc1onnc1CO
C#CC1CC1(O)C1CN1
N#CC1C2[NH+]1CC21CO1
COc1cc(=O)cno1
O=C1CCC(C2CO2)N1
CC1C(=O)C2C(C#N)C12
O=C(CO)c1ncco1
CC12OC3C4C1C[NH+]4C32
CC12CCOC3C1CC32
CCC(O)c1c[nH]cn1
C1Cc2nonc2O1
OC1CC2(O)C(O)C12
C1C2CC1c1nonc12
CC1OC2C=CC1C=C2
N1C2C3NC3C3OC3C12
CNc1ccn2c1CC2
CC1COC2CC12O
CC1(C)CC2OC21C#N
CC1COC(C2CO2)C1
COCC1(C)C2COC21
c1n[nH]c2c1COCO2
[NH-][CH+]Oc1cc[nH]n1
Nc1cc(=O)occ1F
CC1C=CNC(=O)O1
CC1CC2CCC1C2O
CC1(O[CH+][NH-])C2COC21
CC1C2CC(O)(C2)C1O
O=C1C2NC1C2CO
C#CCOCC1NC1C
CC(CO)n1ncnn1
CCn1nc(N)cc1O
OC12CC3C1CC1C2[NH+]31
CC1C[NH+]2CC1(O)C2
O=C(CO)C1=CNCC1
CC1(O)CC1CC(N)=O
CC1C2CC3(C=O)C1[NH+]23
CC12C[NH+]3CC(O1)C32
COC(C)(C)C1CO1
N#CC1NC2CNC1C2
Oc1cnc(O)c(F)c1
CC1C=CC2CCCC12
C1CC2C3C([NH2+]1)[NH+]1C2C31
C1OC2C3OC3C3C1C23
CNC(=O)C#CCC#N
C#CC1CC1C1CO1
NC1=NCC(O)C(=O)N1
CC(=O)Oc1c[nH]cn1
OCC1CC2OCC=C12
CCC1C(=O)C2(C)NC12
CC(C)Oc1ccn[nH]1
OCC1C(O)C1CO
CC1[NH2+]CC(C(C)C)O1
CC#CC#CC#CC=O
COC(=O)CC(C)(C)O
CC1(C)CCOC1CO
CC12C3(CO3)C3C14OC342
O=C1C[NH2+]C2NCC2O1
CC(C=O)C(O)C1CN1
C#CC1COCO1
COCCC12CC(C1)C2
CCC1=CCC(C)C1
CC1C=CC=CC2CC12
CC1(O)CC1C(=O)CO
N#Cc1cccn1C=O
CC1(C#N)C2CC(O)C21
CC1(C)OC2C(=O)CC21
NC1=C(C=O)CC2OC12
CC1C2C(C)C1C2(C)O
O=COC12NCC1C2O
COc1ncncc1O
CCOC1CCCCO1
Nc1cc(F)nc(=O)[nH]1
CCC1OC(C=O)C1C
CC(C)c1ccc(N)o1
OCCC1([NH+]2CC2)CC1
C#CC(=O)C1NC1C=O
CC1OC12CC1OCC12
CC1CC2C=CC1CC2
CC1CC1C12CCC1C2
CC12CC3[NH+](C1)C32C
CC#CC(N)(C#N)CN
C#CCC[NH2+][CH+]OC
O=C1OCC2C3OC3C12
CC1C[NH+](C)CC1=O
Cc1onnc1O[CH+][NH-]
CO[CH+][NH2+]CCC1CC1
O=C1C[NH+]2C3C=CC12C3
Cc1ncn(CC=O)n1
C#CC1=CC2CC2C1
O=C1CCC2(CN1)CO2
CC12COC=NC1CN2
N#CC1C=CC2C[NH+]1C2
O=c1nc(CO)cno1
CC1(O)C2(O)COC12C
Cc1occc1NC=O
CC1(C)C2CC3C2CC31
[NH-]C1CNC(=O)C(=O)O1
CCC1CC=CCC1
COC1C2COC3C2C13
CC1[NH2+]C2C(O1)C2(C)O
CC1=C(C#N)COC1=O
NC1=CC(=O)CC1NO
Cc1[nH]c(O)cc1C=O
CC1(C=O)C2COC21C
COC(C)(C)C1CCC1
COC12C([NH-])NC1C2N
CNc1n[nH]cc1C=O
Nc1noc(=O)c(=O)o1
O=C1C=CC2CN2C=C1
OC1CC2C3CC2C13
CC(C)C(=O)C1OC1C
CC12CC1NCC(=O)N2
N#CC12COC3C(O1)C32
OC1CC1CC1CC1O
CC(=O)NC1C(C)C1C
C[NH+]1CCC2CC1C2=O
ON=C(C1CC1)C1CC1
C1COC(CC2CC2)C1
C#CC1CC1OCC#N
[NH-]C1OCOCCC1O
CC1=CC(C=O)OCC1
[NH3+]c1[cH-]c(=O)oc1C=O
CC1CC2C(C)OC12
C1CC2(CO2)CC12CO2
CCC(CC=O)C(N)=O
CC12C=CC(C1)[NH2+][CH+]O2
CC12CC=CC(O)C1C2
C#CC1C=CC2C[NH+]1C2
C[NH+]1CC1C12COC1C2
CC1OC2CC12C1CN1
O=C1CC(O)C1O
CC(C)C1CCN=CO1
O=CC1=CC(=O)C2NC12
O=CC1(O)C2C34OC23C14
CN1C=NOC([NH-])C1=O
CCOC(C)(O)C#N
CC1CC=CN(C)C1=O
C#CC(OCC)C1CC1
O=c1cc(F)[nH]cc1O
N=CNc1cc(N)co1
OC1C=CC2OCC1O2
CC12CC(C1)C1CC2C1
CC(N)(C#N)C1CC1N
CCc1cc(O)[nH]n1
CC(=O)n1cccc1N
CC1(O)CC2(CC2)C1=O
CC1COCC2CC2O1
CC#CC1CC(CC)C1
C#CC1C(CC)C2CC12
NC1[NH2+]C2CC2N1C=O
CC1CC2(CN2)C12CN2
CC#CC1CC1(C)C#N
NC(=O)N1CC12CNC2
[NH-][CH+]OC(=O)N1CCC1
C#CC1CC2C(CC)[NH+]12
CC1NC12COC2C=O
C1CC2OC2([NH+]2CC2)C1
Cn1nccc1C1CC1
OC1C2C3C4C([NH+]24)C13O
Cc1noc2c1CCO2
CC12OC1CC2C#N
CC1(C)CC2OCC2O1
OCC1CCCO1
CC1=C(C)CC(CO)C1
CC1=CC(C)(O)CC1O
C#CCc1cc(O)c[nH]1
O=CCC#CC(=O)CO
CC(=O)C12CC(C1)C2
CC(O)C#CC1NC1C
CNC1CC12CC([NH-])O2
CC(C)N(C=O)C(C)O
CC(O)C1NC1C=O
CCC(=O)c1cn[nH]c1
CC1=CC(O)C2C(C)C12
[NH-]C1CC=CC(CO)O1
C#CC12CC1C(=O)CN2
C1COCCC2(C1)CC2
CC(C)[NH2+]C1CC(C)O1
O=c1[nH]c(CO)no1
CC(C#N)C1(O)CC1C
CC#CC(O)C#N
CCC(O)N(C=O)CC
CC(C)n1cnoc1=O
O=C1C(O)C2CC12O
[NH-]C1OC2C(CO)C12O
O=CC12CC3C(C1O)[NH+]32
CC1(C)OC([NH-])CC1O
COC1(C)CCC2CC21
NCC1(CC(=O)O)CC1
Cc1ncc(F)c([NH-])[nH+]1
CC1C=CC(O)C1
C#CC(=O)C(C)(O)C#C
CC(C)C=O
CC1(O)C2[NH2+]CC3C1[NH+]32
CCC12CCC1(O)C2O
N#CC1CCC(CN)N1
CNC(=O)C(C)OCO
C#CC1OCCNC1=O
CCC1C2CC2C2CC12
COC12CC(C)(C1)C2=O
COc1c[nH]cc1OC
Cc1nc(=O)nc(N)[nH]1
CNc1[nH+]nccc1C
[NH-][CH+]OC1C2CCC21
CC12CC(=O)C3C14OC324
CC1OC1C(O)C=O
O=C1CC2[NH2+][CH+]OC2O1
COC1(CO)CCO1
COC1CC12CC(C)C2
Cc1n[nH]c(C)c1C
CC1(C=O)C[NH+]1CC#N
C1CC1C1CCC12CC2
CC(O)NC(=O)N1CC1
CC12C3COC1C2CO3
NC(=[NH2+])C1[NH2+][CH+]OC1=O
[NH-]C1=CC2COCC2O1
CC#CC(=O)[NH2+][CH+]OC
CC12OCCC3OC1C32
CC1C(O)C12CCC2O
[NH-][CH+]OC12OC1C1CC12
C[NH2+]C1OC12CNC2
CC(=O)N1C=CCC1
CCNC(=N)C(=O)NC
CC12CC(CO1)C2=O
COC1CNC(C)C1=O
O=C1CC=C(C2CO2)C1
C1=CC2CC1O2
CC1CC1(O)N(C)C=O
CCc1coc(CO)n1
CC1OC1C1CC1
O=C1CC(CO)(CO)O1
O=C1CCC2(CO2)C1
CC1OCC2OCC12
CC(C)c1cnc(O)[nH]1
N#CC1(C#N)C2CC[NH+]21
CC(=O)CC(=O)N(C)C
NC(=O)C12OC1CC2O
OC1CCCC2C[NH+]2C1
CCCC(OC)C(N)=O
N#Cc1cnno1
NC(=O)C#CC1CCO1
NC(=O)CC#CCO
C#CC12CC(C)CC1N2
OC12C=CC(C1)C1CC12
CC1(C)C2C(=O)N3C2C31
CC1CC(=O)C(C)[NH+]1C
CC1CCC(C)C([NH-])O1
CCC(C)C(=O)COC
CC1C(=O)CCC1O
[NH-]c1occ2[n+]1C=CC2
N#CCC1CCC(=O)C1
C1OC1C12OC3C1OC32
Cc1nn[nH]c1C1CC1
CCC(O)C(=O)C1CC1
CCNc1cnn(C)c1
CCC(=O)C1CN1C=O
N#CC1C2CNCC1O2
CC1C=CC(C)OCO1
CC1C(=O)C2(C)OC12
[CH2+]CC
CC1[NH+]2CC2C2OC21C
CC#CCC(C)=O
COCCCC(O)C=O
CC(=O)NC1CC1C#N
CCC(C)=NOC(=O)O
CC1OC2C3C4CC13C42
CC1C2(O)CCC1(O)C2
COC1(C)C=CC2CC21
C[NH+]1C2C[NH+]3CC1C23
CC1(C)OC(=O)N2CC21
N#CC#CC(=O)C1CC1
C#CC1CC(O)(C=O)C1
O=CC1CC12CC1C[NH+]12
O=CN1CC2CC3C2C31
C1CC2=C(C1)CCC2
CC12C=CC(CCC1)O2
O=C1CC2CCC1CO2
CC#Cc1cn(C)nn1
CCNc1cnoc1
CC1OC2(C)C34OC23C14
CC12CCC1(C=O)CC2
CCOCC(=O)CC
O=C1CC2C3OC3CN12
O=CC1=CCCCC=C1
O=Cc1cnc(=O)[nH]c1
N#CC1C2CC3CC3C12
CC1CC2CC1CC2C
CCC(O)CCC=O
C1C2CC3OC1C23
CC12C3CC1[NH+]2C3CO
CC1OCCC1(C)C
CC1(O)C2CC(NO)C21
COCCC1C[NH2+][CH+]O1
CCOCOC(C)CC
COC1C2C(O)C1C2O
CC#CCCNC(C)=O
O=C1OCCCC1NO
CC[NH+]1C(C=O)C1(C)C
C#CCc1ncoc1C
COC1(C)CCC1C
C[NH+]1CC1C1CCCO1
CC#CC1C(=O)CC1O
CNc1onc(O)[n+]1C
C#CC1[NH2+]C2CC(C2)O1
CC1OC2CC3(O)C1C23
O=c1nc(O)oc(F)n1
OC12C3CC4C1[NH+]4CC32
CCNC(C)(C#N)OC
CCCC(C)C(C)CC
c1nnn2cncc2n1
NC1=CC(=O)NCC=C1
CC(C)C1C23CC12O3
Cc1c(N)nnoc1=O
CC(=O)OCC1CCO1
NC1CCC(C(=O)O)C1
NC(=O)C12OC1CC2O
CCC(C)(O)CC(C)C
Cc1coc([NH-])[nH+]1
CCC1=CCC2(C)OC12
CC(C#N)NC1CC1O
N#CC1(N)CNC1CO
CC1C2C3C[NH+]1C32C=O
COC(C#N)C1C[NH+]1C
CCC1C2OC2C12CN2
OCC1CC2CCC=C12
CCC1=CCC2C(C)C12
CCc1conc1N
CC1CC2(O)CC12C#N
C#Cc1c[nH]c(N)c1O
O=C1CN=COC1CO
C#CC1CC2OCCC12
CCC(=O)C12CC(C1)C2
O=CC1C2C(O)C(O)C12
CC1CC2(CC2)C2CC12
CC1CC(O)C=C1CO
N#CC1CC2C[NH+]3C1C23
CC1CC1C(O)CC=O
C#Cc1cnc(O)nc1
C#CCC(=O)C1C[NH+]1C
CC1CC(C)C1(C)C
OC12C=CC3OC1CC32
CCC(O)C(C=O)OC
C[NH+]1C([NH-])C2(O)C(O)C12
CC(C)C1(C)CCCO1
CCOC1CCCCO1
Nc1occ2c1CCC2
C[NH+]1CCC=CC(=O)C1
CC1CC1CC#CC#N
CC1CCC23COC12C3
O=C1OC2C3OCC3C12
O=CC#CC(O)C1CO1
N#CC#CC(O)CCO
Nc1ncc(C2CO2)o1
N#CC#CC1CC1C#N
C#Cc1c[nH]c(=O)o1
O=CC1C(=O)C=CC1O
O=C1OC2C(O)C2C1=O
CC1C2C3CC1(O)C32C
N#CC12CCC1CCN2
[NH-]c1[nH]c(=O)cn[nH+]1
COC12CC1CC1CC12
O=C1CC=C2C3CC3C12
CC1C(=O)C(C)C2NC12
N#CC12C(O)C3C1C[NH+]32
C(#CC1CN1)C1CC1
C#CC1C=CCCC=C1
CC(C)c1cnoc1N
C#CC12C[NH+]3CC3C1O2
C#CC1(C#N)CC(=O)O1
CC1=CC2C34OC23C14C
CC1COC(=O)C2NC12
CC1C2C[NH+]3CC(O2)C13
CC1=CCC2(CC2)C1
C#CC1CC([NH-])(NC)O1
CC(O[CH+][NH-])C1CO1
CC(O)C1NC1C
O=C1C=CC2COC2C1
CNC(=O)C[NH+]1CC1
C#CC12OC(=O)C1C2O
CC1(C)CC12CCO2
N#CCC(O)C1CO1
O=C1OC2CC3(CO3)C12
Nc1cnc(CO)cn1
CC1C(=O)C23C[NH+](C2)C13
Nc1cc(=O)c(O)co1
C#CC1C(=O)CC2C[NH+]21
CC(=O)C(=O)C1C[NH+]1C
CCC1OC2CC12CO
COC1(C)CC(C)C1O
CNC(=O)C1CC1C#N
CNc1cc[nH]c1CO
O=C1CC2CCC2CN1
C1OC12C1C3C1[NH+]1C3C12
C#CC1CC2OCC12C
C[NH+]1C2C3OCOC2C31
CC1=CC2NC2C1C=O
COc1cc(O)c(C)[nH]1
O=C1CC=CCC1
CN1C(=O)C=C2NCC21
C[NH2+]C12OCC1C2(C)O
[NH-]C1C=NOC=NC1=O
COC1C2CC3C[NH+]2C31
N#CC1C2CC1C2C=O
CCC(O)NC(=N)C=O
C1=C2CC3CCC23CC1
CNc1c[nH][c+](C)[cH+]o1
C#CC1C(=O)OC1C#N
CC1(O)CCC(NO)C1
CC12CC(=O)C1[NH2+][CH+]N2
CC1(C)NC(=O)C2CC21
COCC(=O)NC(C)C
OCC12C3C4C3C1(O)C42
O=C1OC2CC3C(C2)C13
NC=O
CC#CC12CC(C)(C1)O2
CC1(C)CCN1C(N)=O
C1[NH2+]C2NCC23COC13
COC1C=C(C)CCC1
CCC(C)OCC#N
C1C2CC3C4C1C(O2)C34
[NH3+]C1C2NC1C2C(=O)[O-]
C#CC12CC3C(C)C1C32
CC1=CC2OC(C1)C2C
CC1C2C3C(O)C2C13
C1CC2CC2C2(C1)CC2
CC1CCC(C(C)C)C1
CC12OCC1C1OCC12
CNC1=CC(=O)NCC1
C#CC1C=C2CCC2O1
CC1=CC2CCC1CO2
CC12CCC1(O)CC2
OC1CC23C=CCC12O3
CCC(=O)CC1CCC1
C#CC1OC2(C)CC12C
N#CCC1=NCC(=O)N1
N#CC12CCC3CC1C32
CC1OC(=O)C2C(O)C12
CC12COCC(=O)N1C2
N#CC(=O)C(F)(F)F
CC1CC(C)C(O)C1O
CC1C(O)C2(C)C[NH+]12
CC12C=CCC1=CCC2
N#CC12CC3C(C1)C32O
N#CC12CC(C1)C1NC12
CCCC(C#N)OC
O=c1occ(F)cc1F
c1nc2c(o1)OCO2
O=C1CC2CC(C2)N1
COC1CC1(O)C=O
CC(C)C1NCC1=O
C#CC#CCCCOC
OC12C3[CH-]CC1OC2C3
O=C1CC2CC[NH2+]C2O1
CCC(CC#N)C(C)=O
O=C1C=CC2C=CC1O2
CC12C3C1[NH+]1C3C12C#N
OCC1(CO)C2CCC21
CC(C)Nc1conn1
CCn1cnc(=O)nn1
C#CC#CC1C=CCO1
CC(=O)NC(=O)C1CN1
Cc1nc(O)ncc1F
CC1(C)OC(=O)OC1[NH-]
CN=C(N)C(O)C(N)=O
CCC(C#N)O[CH+][NH2+]C
CC1OC(C#N)OC1=O
N#CC1NC2C(O)C2[NH2+]1
COC(=O)NCC1CN1
CC1CC12CC1OCC12
CC1(C)Cn2ccnc21
CC1CC(=O)C(C)(C)O1
COCCOC=O
O=CCCC(O)C1CC1
O=C1C2CC3COC2C13
CC1C2C(O)C2C1(C)O
C1=CCC2CC2C1
CCOCC1NC1C=O
CC1(C#N)CCC(=O)C1
C#CC([NH2+]C)OC(C)=O
C[NH2+]C1CC2(CC2O)O1
CC12CC1CCC([NH-])O2
OC1C2C3COCC3C12
COC(=O)CC(N)=O
NC(=O)C12C3CC1C2C3
NC(=O)C1CC12CCC2
[NH-]C1OCC(O)C2OC12
Cc1nc(OC=O)n[nH]1
OC1COCCC2OC12
Nc1cc(F)c[nH]c1=O
CC12CC3COC1C3C2
N#CCCC(O)NC=O
CC12CC3C[NH+]1C32C
CC1(CO)[NH2+][CH+]NC1=O
CNc1cc(C=O)n[nH]1
N=CNC1=NCCC1=O
C#Cc1cc(O)n[nH]1
COC(C)(C)OC(C)=O
C#CC(=NO)C(C)CO
Cc1onnc1O
CC1C2C3C(=O)C[NH+]3C12
Cn1ncc(N)c1N
CC1CC1CC1CC1O
CCCC(O)C1CC1C
CC1(C)OCC12CCC2
CC1C2CNC(=O)CC12
CC(C)C1OC1C1CN1
Cc1n[nH]c(CO)c1O
CCOC(N)=O
CC12CC=C(CO)C1O2
C#CCCc1nn[nH]n1
CC1(CO)C2OC3C2C31
[NH-]C1CC(O)CN1C=O
N#Cc1ccccn1
CC1(C)CC2(C=O)OC12
CCOCC(CC)CC
C1=Cc2cc[nH]c2NC1
CC(=O)C1(C(C)O)CC1
CC(C#CC1CN1)=NO
CC(=O)OC1CC(=O)C1
CCC1NC(=O)NC1=O
C#Cc1cccc(C)c1
[NH-]C1=CC=C[CH-]C(=O)O1
COC(=O)C(C)C#N
CCOc1ncc(C)o1
O=C1CCC(C2CC2)C1
CC(=O)C1NCC[NH2+]1
CC(C)C12CCC1O2
N#CC(=O)c1ncc[nH]1
CC12CCC3CC1C3O2
CC1CC(C)O1
C1CC2(O1)C1C34OC13C24
CC1OCCC=C1CO
OC1CCC2CC12O
O=C1OCC2(O)CC12O
CC(C)C1C(O)C1CO
CCNC(=O)CC(C)=O
Cc1ccc2n1CC2
CC1CC(=O)C12CN2
C#CC1(C#N)NC2CC21
CC(O)[NH+]1CC2(CN2)C1
CC(=O)[NH2+]C1CN=CN1
O=C(O)C12CCC1NC2
C#Cc1c[nH]cc1CC
CC1CC1OCC#N
[NH-]C1OC2CC2C12CN2
C1OC2CC1C1CC21
C1=CC2OC2CC1
CC1CN1c1ccco1
C1CC2OC1OC21CC1
CCC(=O)OC(C)[NH2+]C
C1=CC2OC23CC(C1)C3
O=COc1c[nH]cc1O
OC1C2CC3C(O2)C13O
O=Cc1ccc(F)cn1
COC(CO)CCO
Nc1n[nH]c2[nH]nnc12
CCO[CH+][NH2+]C(C)CC
CC(C)C1C2C=CC1O2
O=C1C=C(CCO)CN1
CC1C=CC2COCC12
C1=CCC2(C=CC1)CN2
NC1=CC(=O)C(O)C1
C1=C(C2CC2)CC2CC12
OC1CC2OC12C1CO1
O=Cc1cn[nH]c(=O)n1
CCOC1(C)C(C)C1C
CCC(C#N)C(O)CO
CC1COC(C#N)C1O
N#CC1CC(O)C2OC12
CCC(=O)C12CCC1N2
CC1CC(O)(C(C)C)C1
CCC(=O)CC(C)(C)C
Cc1cc(C)cc(O)c1
C#CC(=O)C1(CC)CN1
O=C1CC2NC2CC1O
C#CC12CC(C1)C2NO
CC1(O)CCCOC1[NH-]
N#CC1=CC2CC2C1
OC1C2CC3CCC3C12
O=[N+]([O-])c1cc(O)c[nH]1
N#CC1(C#N)C(N)C1N
OC12C[NH+]3CC(O)(C1)C32
[NH-]c1cn[nH+]c(F)n1
Cc1cc2[nH]ccc2o1
C[c+]1nc([NH-])oc(F)n1
N#CC(=O)C12COC1C2
CC12C3C4CC([NH+]31)C42O
CC1NC12C=CCC2=O
CCC1=CC(O)C(C)C1
CCCC(=O)NCC#N
CN(C=N)C(=N)C=O
N#CC1NC1C1CCO1
CC1C2CC2C12COC2
C1=CCc2n[nH]cc2C1
COC(C)N=C(N)C#N
O=C1COC2OCCC12
C#CC1(C)OC1COC
OC12CC3C4CC4C1C32
ONC1C2CCC3C2C31
COC1(O)CC2CC21C
CC1=CC2C3CC2C3C1
C#CCCCC1CC1
CC[NH+](C)C(C)(N)C#N
C#CC(N)C(=O)O[CH+][NH-]
C1CC2([NH+]3CC3)NC12
NCC1C=C2N[CH+]CN21
CC1(O)C2COC([NH-])C21
C#CC1CC2C=CCC12
COC1CC(O)C=C1C
C#CC1OC(=O)C1CC
CC(C)c1nc(N)c[nH]1
C#CCCC1C[NH+]1CC
[CH+]1[NH2+]C2C3CCC3C2O1
[NH-][CH+]OC1CC=CC1=O
O=C1CNC2CNC=C12
CC1CC2C=CC1C2=O
CC1OC1C1CC2C[NH+]21
N#CC12COC1CN2
CNC1=NC(F)=CNO1
ONC1C2CC3C2CC31
CC(C#N)C1CC(O)C1
CC12CC=CCC1CC2
C#CC(C#N)CCOC
CN=CN(C)C(=O)OC
OC1CN=COC2CC12
CC#CC[NH2+][CH+]OC
CC1CC2(O)CC=CC12
Nc1cc(=O)cc(N)o1
CC(=O)C1CC1(C)C
CC(=O)C12C[NH+]1CC2C
CC12CCC1C1CCC12
CCc1c[nH]nc1CO
OC12C3[CH-]CC1C2C3
C#CC1CC12CCC2C
CCC1(CC#N)CCO1
C1OC(C2CO2)C2CC12
C#CC1C=CC(C)(C)C1
C[NH+]1CC(O)C1C#N
O=C1COCC(CO)N1
Cc1cc(O)c(C#N)[nH]1
CC1C(O)C12C[NH2+][CH+]O2
N#CCCC(=O)C=O
C1=CC2(CCCC1)CO2
COC(=O)CC(N)C#N
CC1=CCC2NC12CO
C1OC1C12NC1C1CC12
C[C+]1[CH-]C=C(O)OC1[NH-]
CCc1cnoc1OC
N#CCC(O)C1CCO1
CNC(=O)NC
CC(=O)C1(CO)NC1C
CC(C)C(C)O
C[NH+]1C2C(=O)OC3C2C31
Nc1ccncc1F
O=C1OC2C3CC2(O)C13
CC1OC2CC3C2C13C
CC1(O)CC12C[NH+]1CC12
C[NH2+]C1COCC([NH-])O1
CC1CC(CC2CC2)O1
COC1(C)C(C)C1C
OC12C=CC3(O)C1NC23
COc1[nH]nc(O)c1C
OC1C2OCCCOC12
CC1C2CC(C=O)C12O
O=CC1=CNCC12CN2
O=CCCn1ncnn1
CNc1coc(CN)n1
Oc1cc2oncc2[nH]1
O=Cc1c[nH]cc1CO
CC1NC(=O)C12C[NH+]2C
OCC(C1CC1)C1CO1
CCC(O)c1c[nH]cn1
OC1[CH-]C2COC3C1C23
CC(C)c1ccncc1
O=C1CNCCNC1
[NH-]c1nc[nH+]cc1N
c1coc(C2CCO2)n1
CC1=CC(O)C2(C)OC12
C1OC2CCC2C2NC12
C#CC1CC(C=O)C1C
CN1CCc2cn[nH]c21
C#CC1(C)CC1C1CO1
CC(C)C1CN(C)C1=O
CC1Cn2ncnc2N1
CC1COC1C(N)C#N
N#CC1(C#N)COCO1
CC1C2NC2C2OC12
Cc1[nH]c(O)cc1CO
NC(=O)C12C=CCC1C2
CC1N=COCC1C#N
O=C(O)CC12C[NH+](C1)C2
CC(C#CCO)C=O
COCC1(O)CC1C=O
O=C1C2CC3CC2CC13
O=CC1COC(=O)CN1
C[NH2+]C1OC2(C)CC12N
COC1C2CC1C2C=O
C[NH+]1CC1C1OC1CO
CC1NC1C(C=O)C=O
CN(C)c1cnccn1
CC(O)C12NC1C1NC12
CC#CC1C2CC1[NH+]2C
CC1(C#N)CC(CO)C1
C1CC2(C1)NC2[NH+]1CC1
O=CC1OC2CC3C1C23
CN1C(=O)CCC1=O
Nc1cnnn1C=O
CC(O)c1cocn1
CC12CC1C(CC#N)O2
CC(C)OC1OCC1C
CC1C(C)C2(C)COC12
CC1N=COC(C)C1O
COC1CC12C1C[NH+]2C1
CCc1cncnc1C
C#CC(C#C)C(F)(F)F
[NH-]C1CC2(CN2)C(=O)N1
C1C2OC3C2[NH+]2C1C32
CC1CC(CC2CC2)O1
CCC1C2C3C[NH+]2C13C
Oc1nc2onnn2n1
CC1OC1CC(C)(C)C
COCC1C(=O)CC1C
C1=CC2(CO2)CC12CN2
C[NH+]1C2C(=O)CC(O)C21
CC(C)Nc1ccon1
CC12COCC1CC2O
O=CC1NC2CCC=C12
CC1(C)C2CCOCC21
O=C1NC2CC2C1=O
OC1C=CC2OCOC12
CC1NC(C(C)C)C1=O
CC1C2CC2C1(N)C#N
CC1C[NH+]1C1CCCO1
OC1C2C=CCCC12
COC(O)(C=O)C1CN1
C#CC1C=CC(C)OC1
CC1NC1C(C)(N)C#N
CC12C=CCC1(C=O)O2
COC1C2COCC21C
CC1CC=CC12NC2C
CC(O)C1(C)CCC1O
C#CC12CC1C(CO)O2
CC1CCC(C)(C)C1C
CC1[NH2+][CH+]OC1(C)C#N
CC1=NC2CC2(O)CO1
CCC(C#N)C1CCO1
C#CC12CCC1O[CH+][NH2+]2
C[NH+]1C2CC(C=O)C21C
CC1CC(C)C(C=O)O1
CCOC1C2CC1C2=O
C[NH+]1C2COC3CC2C31
[NH-]C1[NH+]2C3C2C2C3C21O
Cc1ccn(CCO)c1
CC1(C)[NH+]2CCC21C=O
CC1OC[CH-]C=C([NH-])O1
CC1COC(=O)C(O)C1
COCC1C2OCC12O
CC12C=CC(C1O)C2O
CC1=CCCCCOC1
OC1CC12CC[NH+]1CC12
C#CC1COC(=O)N1C
O=CC1C2CCOCC12
Cc1n[nH]c(=O)nc1C
Cc1cnnn1C(N)=O
N#CC12CC1C(O)CO2
CC(=O)C1=C(N)COC1
C[NH+]1C2C3NC(C3=O)C21
O=C1OCCC2CC12
C#CCC12NC1CC2O
OCC1C2NC3C1OC23
CC1C2C(C)C(C)(O)C12
CC1(O)C2C(O)C3C2C31
Cc1[nH]c(C=O)cc1O
C[NH+]1CC2OC2C1C=O
OCC(=NO)C1C[NH2+]C1
CC12CC(O)(C1O)C2O
CC(C)Nc1ccon1
C1=C2CCC2CC2OC12
CC12OC3(C=O)C1OC23
C#Cc1noc(N)c1N
OC12CCOC1C1NC12
C1=Cc2ncoc2OC1
[NH-]C1OC23CC4C2C1C43
N#CC1=CC(C#N)CC1
CC(O)C(C)(O)C1CN1
COC12CC(OC)(C1)O2
CC1CC(C)(C)C1CO
CC(C)c1ccn[nH]1
OC1CC2CC3CC12O3
C[NH2+]C1(O)OCO[C+]1C
COC(O)C(N)CC#N
C1C2OC3C1C2[NH+]1CC31
CC12C3CC1C2CCO3
CCC(C)(C)C(N)C#N
O=CC1C(=O)OC1CO
N#CC12CC(NO)C1N2
N#CCC(O)C#N
CC1CC2=CCC(=O)C21
CC1CC(=O)C1C1CC1
CC(=O)N(C=O)C(C)=O
Cc1cc(N)c(C)[nH]1
C#CC12C(C)C3C[NH+]1C32
CN(C=O)C1CC1(C)O
N#CCC1C23OC12C3N
CCN=C(C)N(C)C=O
O=CCc1cn[nH]n1
C#CC1OC1CC(C)=O
CCC(=N)N(C=N)C=O
CNC1CC=CC1C#N
CCCC(C#N)C=O
O=C1OC2C3C2[NH+]2C1C32
[NH-]C1OCC=CC2CC21
CCC(=O)C1C=CCO1
OCCn1cccc1O
OC12CC1CC1CCC12
CCC(=O)C1OC1CC
O=C1CC2C3CC1[NH+]23
CC1C2C(O)C3(C)C1[NH+]23
C[n+]1nc(N)cnc1[NH-]
CCC12CCC1C([NH-])O2
NC(=[NH2+])CC(=O)NC=O
CC1CC1COC=O
CN1CC(C)(O)C1=O
N#CCC1C2C=CC1C2
OC1C=CC2NC2C1O
O=c1cncc(CO)o1
CC1NCCOC1=O
CCC#Cc1ccn[nH]1
CC(O)C1CC(C=O)C1
CC(O)c1cnc(O)[nH]1
CC12CC(=O)CCC1O2
Cc1nnoc1C#N
Nc1ccc(C=O)[nH]1
C[NH+]1CC1(CN)C(=O)O
Fc1cccc(F)c1
C1=Nc2nocc2CO1
C#CC(C)C(=O)NC=O
COC1C2C3CC2(C)[NH+]31
O=CC1(O)COC(=O)C1
CC12C[NH2+]C[NH+]1C2CO
CC1OC1C1CO1
CC(=O)C1OCCCO1
O=C1C2C[NH+]3C1C=CC23
C#Cc1ccn(C)c1N
Cn1c(O)c(N)oc1=O
C1=CC23COC2C1O3
CC1=CC(O)C2NC12C
CC1C(CO)C2CCC12
C1CC2CC3(C2)CC3C1
CCC(C#N)C1CC1C
O=CC1(O)CC2OC2C1
CC12NC(=O)C1C1CC12
C#CC12CC1CC(=O)O2
O=CC1(O)C2C[NH+]3C2C31
CC12C3[CH-]CC1C2(O)C3
CC12CCOC1C([NH-])O2
CC1(O)C[NH+]2CC2C1O
O=CC#Cc1ncon1
CC(O)(C#N)CC1CN1
CC1OC(=O)C1(C)C=O
O=COc1coc(=O)o1
N#CC1(O)C2NC1C2O
NC1NC2CC12C(=O)[O-]
OC12C3C4CCC1[NH+]4C32
C#CC(=O)C[NH+]1CC1C
O=Cn1ncc(=O)nn1
COc1cocc1C
CCC12CCC1(C)C2
O=CC12CC3C1COC32
C#CC1OC1C(C)(C)C
OC12C3C4[CH-]CC3C1C42
CC1CCC2COC1O2
C#CC#CC(C)(C)CC
C#CC12CC(N1)C21CN1
CC1CC2NC12C1CN1
CC12C[NH+]3CC1C32CO
CC1COC1C(O)CO
NC(=[NH2+])OCC(=O)[O-]
O=C1NCCNC1=O
CC1C2OC2C1(C)C#N
COC1=CC2CC2(C)C1
CCC12NC3C1CC32O
Oc1cocn1
CC1NC(NC=O)C1=O
CC1C=CC2C(=O)C[NH+]12
CCC12C3CC1OC2C3
C1C[NH2+]C2C(C1)C1C[NH+]12
COC12C3C4C3[NH+]1C42
COc1n[n+](C)c([NH-])o1
CC(=O)C1(O)CC1C=O
CC12C[NH+](CC(=O)O1)C2
CCC1NC(=O)NC1C
CC12CC3CC1OC3O2
CC(=O)N1CCCC1
O=CC1(O)CC2CC2C1
CC1CC1C1CC(=O)O1
CCC#CC1NC1CC
CCOC(C#N)C(N)=O
C#CC(O)C(C)O
CCOC(C)(O)C1CC1
CC1NC12CC(O)C2C
C#CC(CO)CC#N
CC12C[NH+]3C4C(O1)C4C32
Cc1cnccc(=O)c1
c1occ2c1CC1CC21
CC1(C)C2CC2C1NO
O=C1C2CC3OC3C1C2
OCC1CC[NH+]2CC12
CCC(=O)C1CC1C#N
CCCCC1=CCCC1
Cc1nonc1C1CC1
COC(=O)C1C(C)C1C
CCC(=O)OC1CCO1
C1=CCOC2CC2OC1
Cc1coc(=O)[nH]c1=O
CC1=Cc2ncnn2C1
CC12C3C4CC1[NH+]2CC43
OC12CCC3OC1C3C2
C#CC1C2NC([NH-])C12O
CC1C2C(O)C(C)(O)C12
C#CC1=CCC(C)(O)C1
CC1(C2(C#N)CO2)CO1
[CH-]1C2COC2C2NC12
CC1CC(C=O)C2C[NH+]12
C1=CCn2cccc2C1
CC1(C)CC(C=O)O1
CC(C)C1OCC1C#N
CC12C(O)C[NH+]1CC2O
CC12C=CCC1CC2
CC12CCC(C1)C2=O
CC1CC12C(=O)C1CC12
N#CC1(N)C2COC1C2
CC(O)C12C3C[NH+]1CC32
Cc1nn(C)c(O)c1O
C[NH2+]C1CCN(C)C1=O
NC(=O)C(C=O)CC=O
CC1(O)COC2CC21O
C#Cc1cc(N)n(C)c1
CC1CC(=O)COC1=O
NC(=O)CC(=O)N1CC1
CNC(=O)C1NC1C#N
CC1OC1CC(C)(C)O
CC(=O)c1cc(C)n[nH]1
CC(C)(C)C1CCC1
OC1C2[CH-]C[NH+]3C1C23
C#CC(O)C1NC1C#C
CCCC(O)OC(C)C
Cc1noc(N)c1CO
CCC(C)CCC(C)C
[NH-]C1N=CN=NO1
Cc1ccc2n1C1CC21
N#CC(N)C(=O)NC=N
CNC1=NC(N)ON=C1
O=COCC1CC(O)C1
COC(C)C
NC(=O)C12CC[NH+]1CC2
CC=O
CC(C)C1C2NC1C2=O
CCC12CC(C)(N1)C2=O
N#CC1CNC2CNC12
O=C1CNc2occc21
COC1(O)CCC2CC21
COC1(OC)CC(C)C1
CC12C3C(=O)C4C3[NH+]1C42
C#CCC12OC1CC2O
CC1COC([NH-])NC1=O
Cc1nc(N)coc1=O
O=c1oncn1CCO
C[NH2+]C1OCCC12CN2
OCC12CC(C1)C1C[NH+]12
CC1CC12C=CC1NC12
COC(C#N)C(C)=O
CC12OC1CC(=O)C2=O
N1C2C3NC4C2OC4C13
CC1C2C3CC1(CO)C32
COC12CC1NC2C=O
CC12CC3OC(C1)C3C2
CCC(C)C(=O)N(C)C
[NH-][CH+]OC1CCC(O)C1
CC1CC2C(C)(C)C12C
COCC1(O)CC(=O)C1
C1OCC2C3C[NH2+]C1[NH+]32
OCC1=NC2CC2CO1
[NH-]C1=C(N)NOC(N)=C1
CCOC1CC1(C)C#N
C#CC(O)C1C(C)C1C
CC12OC3C1[NH2+][CH+]OC32
COc1occ(C)c1N
CC1CCC(C)C1CO
CC12CC3CC(O1)C3O2
N#CC1CC2COC2[NH2+]1
CC(=O)C12COC1C2
CC1CC1(C#N)CC#N
CC1CCOCC(=O)C1
Cc1onc2c1CCO2
c1nn[nH]c1C1CCO1
[NH-][CH+]OCC12CC(C1)C2
C[NH+]1CCC2OC(=O)C21
OCC1=CCOC1
CC1(C)CC(=O)C([NH-])O1
O=CC1CCC(=O)CO1
OC1C=CCC=CC1
CCC1(C)C=CCC1=O
CC(CC#N)CCO
CC1COC(C)C12CN2
C#CC1=CC(O)C(=O)N1
C#CC1=CCOC1C=O
O=C(O)C1C=CCNC1
CO[CH+][NH2+]CC1CC1C
CC1=CCC2OCCC12
CC1(O)C(=O)CCC1O
C#CC1NC1(C#N)CO
CC1C[NH2+]C(CO)O1
NC(=O)C12CC1[NH2+][CH+]O2
C1NC1C1(C2CN2)CN1
O=C1CCC12CC1CC12
CC(=O)C1CC1C=O
OC12CC1C1OCCC12
FC(F)(F)C1CN[CH+][NH2+]1
CC#CCCC1CC1C
C#CC1C2C=C(C)C[NH+]12
CC#CC1CC2CC12
C1COC2(CCO1)CC2
Cn1ncc(CC=O)n1
C#CC12CC3C(C1C)C32
CC1C2C3[NH+]2C2C1C32O
N#Cc1coc(N)c1
CCC(=O)C1CC1CO
N#CC1(O)C23CC12O3
Cc1n[nH]c(CO)c1N
C1C[NH+]2CC2C2OC12
CO[CH+][NH2+]CC1CC1O
CC12CN1C=NCC2=O
O=C1Cc2ccoc2O1
CC#N
CC[NH+]1C2C(=O)C1C2O
C1C2CC1C1(COC1)C2
O=C1NC=C2CCC2O1
OC1C2CC(O2)C12CO2
CC#CC(O)C1CC1C
CCC1(C)CC(CO)O1
OC12C3CC1C2N=CO3
CC1CC(O)(CO)C1
O=C1C[NH+]2CC12CO
OC1COC1C1CCO1
CC(=O)C(=O)C(C)=O
CCC(C)C12C[NH+](C1)C2
CC1=CCCOC1[NH-]
CNc1cc([NH-])nn[nH+]1
O=C1C(=O)C2CC1CO2
[NH-]c1[nH+]c(C2CN2)co1
OCC1=CCC2CC2C1
CC1C2CC1C2(C)O
CC(=O)C(=O)C[NH+](C)C
CC1C2CC(O)C1O2
NC(=O)C1C2C[NH2+][CH+][NH+]21
OCC1(C2CN2)CO1
CC1CC2CC3CC1C23
CC(C)C1(C#N)CC1C
CC(O)CC(=O)CO
C#CC#CC(=O)OCC
CC1CC2CC(CO2)O1
CC1NC12C(C)OC2C
CC1OCC12OC2(C)C
CC1(C#N)NC12COC2
C#CCC#CCNC=O
CC(=O)C12NC1CC2=O
CC1CN=COC12CC2
CC1CCCOCCO1
C#CC1C2NC(=O)C12
C#Cc1ccncc1
COc1noc([NH-])[n+]1C
C#CCCCOC(C)C
CC1C2OC3C(O2)C13C
[NH-]C1=C[CH-]C(=O)ON=C1
COCC12C=CC[NH+]1C2
C#CC1CC1C(C)=NO
O=CC1C(=O)CC2CC21
C#CC12C[NH+]3C1C=CC32
CC(=NO)C1NCC1=O
CC(=O)C1CC(C=O)C1
CC1CC2(CN2)CC1=O
CCC#CC1OCC1=O
C[NH+]1CC2NC2(C=O)C1
C#CCC1CC(C#N)N1
CC1OC2C3C4CC13C42
CCc1c(O)n[nH]c1C
CCC(O)CC1CC1
CC(C)[n+]1ncoc1[NH-]
CC1=C(CO)CCCC1
COc1c[nH]c(OC)c1
C1=CCC([NH+]2CC2)C1
CCC12CC(C)=CC1O2
CC1COC1C#CC#N
CC(C)C(C#N)NC=O
CC1C2CC3C1OC23
CC(=NO)C(O)C1CO1
CNC(=N)C(O)C#N
Cn1ncc(C=O)c1O
C#CC1CC1(O)C(C)O
O=C1NCCN=CO1
C#CCc1conc1C
CC1=C(NO)CCN[CH+]1
CC1=CC(=O)C(C)OC1
C#CC12NC3C1NC32C
CCC12CC3CC1C32O
CCC12CC1C1CCC12
CC1OC1C#CC1CN1
N#CC1CC12CC1NC12
O=CC1C2OC2C2OC12
NC1NCC(C=O)C1=O
N#CC1(N)CC2CC1N2
CC1CC2=CC3CC3C21
CC(CO)CC#CC=O
c1[nH]nc2c1CCC2
CC1(C#N)CN=COC1
COc1nnn(C)c1O
CC1(C)OCC1C=O
CNC1=NC=NC([NH-])O1
CC12CCC1C1NC12
C#CC1C(C)C1CCO
CC(C)(C)OCC1CC1
Oc1nc(O)c(O)[nH]1
O=Cn1cccn1
CC12CC3(CN3)C1CO2
O=CN1CC=CCC1=O
CC(=O)C1CCC2C[NH+]21
C1CC23CC4C2C1[NH+]43
CCn1ncoc1=O
COc1ncccc1F
CCCOCOCCC
N#CCCC(=O)C1CN1
CCC(C)C12COC1C2
CC1(O)CCOC12CC2
CC1(C#N)C=CC2C[NH+]21
CC1COC1([NH-])C1CN1
c1n[nH]c2c1OCCO2
CC1CC2CC1OC2C
CN=C(C#N)NCC#N
CC1(O)NC12CCC2O
COc1nnoc1N
C1C[NH+]2C3C1C1OC3C12
CC1C=CC2(C1)CC2O
COCC1C2OC1C2=O
CC#CCCC(O)C=O
C#CC1CC1C[NH+]1CC1
COC1CCN=CO1
OC12CC1C1CCC=C12
O=C1C2C=CCC1C2O
C1=CCc2[nH]ccc2C1
Cc1occc(=O)c1O
CC(=O)C12COCC1N2
C1CC2OC(C1)C21CO1
[NH-]c1[nH+]nc(N)nc1F
CC1=CC(C)C(C)C1=O
Nc1coc(N2CC2)c1
CN(C=N)c1conn1
CC12NC1C=CCC2=O
C1=Cc2ocnc2CC1
N#CCn1cc[nH]c1=O
COC(=O)C1(O)CC1C
C#CC1CC1C(=O)NC
OC12CC=CC(CC1)C2
C#CC(CC)C(O)OC
Cc1[nH]nc2c1NCC2
NC(=O)C12CC(O)(C1)C2
CC(=O)C1OC(C)C1=O
CC1([NH3+])[NH2+]C([NH3+])([NH3+])C1O
CC#CCC1C2CCC12
Nc1c[n+]2[nH]nnc2o1
OC1C2C=CC13CC[NH+]23
COC(C=O)C1CC1O
CC1C2[CH-]C3C4C3[NH+]1C24
C[NH+]1CC(O)(CC#N)C1
C#CC1NC1CO[CH+][NH-]
[NH-]C1ON=NC=NC1=O
NC(N)=O
O=COC1C2CCCC21
OC12CC3CC1(O)C32O
CC#CCCCCOC
C#Cc1ccoc1C=O
CC1CC1C(=O)C(N)=O
C1=NC2CC2COCO1
NCC(=O)N1CCC1=O
NC(=O)N1CCC2CC21
CC(=O)NC(=O)C(C)=O
COC1=CCC(NO)C1
CC(C)C12CC(C1)C2
CCC(C)C1CC=CC1
OCC1(NO)CCOC1
C#CCC1(O)CC1C#N
CNC(=O)CC1CCC1
CC(=O)n1ccc(N)c1
NC(=O)C(O)C1CCO1
OC1CC23COC12CN3
COC1OC(C)CC1O
[NH-]C1OCC2OC2C1=O
CC1[NH2+]C2C3C(=O)N1C23
CCC(C#N)CC(C)=O
CC1CC2C1C1CC21C
CCOC(N)C(C)C#N
N#CC1CC(CO)C1=O
CCC(=O)C1OC1C#N
C#CC#CCCC(C)=O
CC(CO)c1ncon1
COC(O)(C=O)C1CC1
CCOC(O)CC1CO1
Cc1nn[nH]c1C#N
O=C1CNCC(NO)C1
O=C1C=CNCC(O)C1
[NH-]C1OC(N)=COC1=O
C1C2[NH2+]C3OC1C1C2C31
O=CC1(O)CC1C1CN1
CCCCCC#CC#N
CCn1c(N)ccc1O
Nc1ccccn1
CC1C(C#N)C2C1[NH+]2C
[NH-]C1N=CC(=O)N=NO1
CC(N)C(O)[NH2+]CC#N
O=CC12C=CC3C1C[NH+]32
C1CC2COCC(C1)C2
CNc1oc(C)nc1C
CNc1ncc[cH+]o1
Cc1coc2c1OCO2
CCC12CC3CC1[NH+]32
C#CC(C)CC1CCO1
CC(C)C(C=O)CO
CC1(O)CCC(=O)C1=O
C#CC12NC1CC21CN1
CC1=CCC(=O)NC1=O
O=C1C=CCCCC1
O=C1C(=O)C2CC1O2
[NH-]c1cc(F)nc[nH+]1
N#CC1(O)CC(O)C1=O
Cc1ncc2n1CC2O
CC1=CC(C)C(O)C1O
CC12OC1CC1CC2O1
CC1[NH2+]CC(C(C)C)O1
Cc1nc(C(=N)N)n[nH]1
CC(C)C1C2OCOC21
CC12NC1C1OC12C
COCC1(C)CCC1
CC1(C)CCC1(C)O
CC(C=O)CC#CCO
Cc1coc(CO)c1N
CC1CC(C)(O)C1C
O=CC12CC3C1C3(O)C2
C#CC1C=CC(C#C)C1
COC1CN(C=O)C1
COC1COCC=C1C
O=C1CCN=C1N1CC1
CCC12OC1C1NC12
N#CC1OCCCCO1
[NH-]C1OC2C3C1C1C2C31
C1C[NH2+]C2C(C1)C1C[NH+]12
COC1C2OC([NH-])OC12
CCC(=O)C1CC([NH-])O1
FC(F)(F)CC1CCC1
C[NH+]1CC1C1CCCO1
OCCc1cnccn1
CC1(C)COC2(CC2)C1
N#CC1C(N)C12COC2
C1=CC2CC(CCC1)O2
CC1=CC(C)OC12CC2
CC1C(C)C12OC1CC12
CC#CCOC(=O)CC
CCC(CC)OC
CCC(C#CC#N)OC
Cn1cccc1CC=O
CC12CCC1(C1CO1)N2
COC(=O)C(=O)C(N)=O
CCOC1C(C)C1CC
CC#CCC#CCO
CC1(C)OCC(O)CO1
COC(C=O)[NH2+]C(C)C
CC1(C)C=CC2(CC2)C1
CC1C(C)C2(C)CCC12
CC(O)[NH2+]C1ON=NO1
CC1NC(C=O)C1(C)O
COC12CC1(C)O[CH+][NH2+]2
Cn1ncoc(=O)c1=O
CC1C2CCOC12C
COC12CCCC1(C)C2
CC1(C)CC2OC21C
CC1OCCC1=O
CCCC(=O)C[NH+]1CC1
CCCCn1cccn1
CC(O)CC(=O)C1CN1
[NH-][CH+]Oc1nn[nH]c1O
CC12C3CC1(C#N)C2O3
N#CC1C2CC[NH+]1C2
N#CC(N)c1cc[nH]c1
O=COC1C2CC1C2=O
C#CC(=O)OC1CC1O
Oc1noc2[nH]ccc12
N#CC1C(C=O)C2NC12
N#CCC12C[NH+]1CC2=O
CC(=O)OC(C)=O
Cc1cc(C#N)nn1C
C#CC1C2[NH+](C)CC12O
CCC1=CC2NC1C2=O
CC(C)C(C#N)[NH+]1CC1
CCC(CC)C(C)=O
OC1CC2CC12C1CN1
CCC1(O)C(O)C1C=O
CC1(C=O)OCOC1=O
CC(=O)Oc1cn[nH]c1
CN(C)C(=O)CNC=O
CC(O)CCCCC=O
CC1(C=O)CC1C=O
C[NH2+][CH+]OC(C)C
CC1CC(NCC#N)O1
OC1CC12C(O)C1CC12
CC1CCC2OC12C=O
CC(=O)N(C=N)CC#N
C#CCNC1CC1C#N
CC#CCOC(C)(C)C
C[NH+]1CC2OCC(=O)C21
C1=CC2CC=CC(C1)C2
N#CC1CC12CCC2
OC1C2C=CCC1C2
N#CC#CC(N)=O
[NH-]c1nco[c+](C=O)n1
CC1CC(CO)C(=O)O1
[NH3+]CC1NC1CC(=O)[O-]
C#CC12CC1C(CC)O2
CNc1cnc(=O)oc1
CNc1c[nH]c(OC)n1
C#CC(C)(O)C(N)C#N
C1=CC2NC2C2CC1C2
CC1=CCC2CC12C=O
C#CC12CC3C(=O)C1[NH+]32
CC1CC1[NH2+][CH+]OC=O
CC(=O)C12NC1CC2=O
C1CC1CCC1CC1
CC1C(=O)C2(CN2)C1O
N#CC1[NH+]2CC1(N)C2
C1C2OC1c1n[nH]nc12
O=C1NC2C(=O)CC2O1
COC1=CC([NH-])OC=C1
CCC(CC)CC
CC1(C(=N)N)OCCO1
CCOc1cncnc1
N#CC1OCOC1C=O
C1OC2OCC1[NH+]1CC21
C#CC1COC(C)C1O
FC(F)(F)C12CC(C1)C2
CC1C(O)C12COC2[NH-]
CC12CNC1C2(N)C#N
CC(O)C1(CO)C[NH+]1C
CCOC1C=CCOC1
CC12CC3CC1(C)C3C2
CCC(O)[NH2+][CH+]OC=O
C[NH+]1CC2OC3C1C23C
CNc1nc(CO)no1
CC(O)C1(C2CN2)CC1
CC1C2C=CC(C=O)[NH+]12
CC1(O)COC2CC21O
c1nc2c([nH]1)NCCO2
CC(O)C12CCCC1N2
CCC(C#N)C([NH-])OC
CCC1C2C3C(O)C3C12
COC1COCC(=O)N1
CC1OC12CC(=O)C2C
CC1OC1C(C)C(N)=O
CC12C3[NH2+][CH+][NH+]1C2C3O
N#CC1C=CC(C#N)C1
C#CCC(=O)COC
N#Cc1cccn1C=O
CC(=O)C12CC1CC2=O
C#CCN1CCNC1=O
CC12C3C1C1C3C12C#N
CCC#CCCCOC
CCC1[NH2+][CH+]OC1C=O
CC1(C)C(O)C1(O)CO
Oc1ccc2n1CC2O
CC12C=CC3C(=O)C1[NH+]32
CC12C=CC(C#N)C1C2
C#CC1CC2OC1C2=O
COC12CCC1OC2=O
COC12CC1OC2(C)C
COC1(C)CCC=C1C
CC1NC12C1OC3C1C32
C1=C2CCOC23CC3C1
C[NH+]1CC2(O)CC12
OC12C3OC(C31)C21CN1
[NH-]C1=CC2C(O1)C1OC21
OCC(O)C1NCC[NH2+]1
CC1CN1C(=N)NC=O
CCCc1cccnc1
Cc1cnc(N=CN)o1
CC#CC(C)C(=O)OC
C1CC1
CC12COC=NCC1N2
c1nnn2c1C1NCC12
O=CC12C3C4C1C4(O)C32
CC(O)C12CCC1O2
O=CC(=O)c1ccoc1
C[NH2+]C1NC(C)CC1=O
C1=CC23CC1C2O[CH+][NH2+]3
O=C1CC2CC(O)C1N2
[NH-]C1CC2[NH+]3CC2(C3)O1
N#CC1=CC2CC2C1O
CC1CN(C=O)CC1C
CC1C2C1[NH+]1C2C1(C)C
CCC1OC2CC12
CCCCc1ncn[nH]1
[CH+]1[NH2+]C2C3CC2(CO1)N3
CC12OC3C4C(CC41)C32
CC1CC=C(C2CO2)C1
C#CC1NC1CO
[NH-]C1=C(F)NOC=N1
CC1C(O)C2(C)C(C)C12
OC1C2C3C1C1(CO1)C23
C#CC1C2NC1C2OC
CC12C3OC4C3C1C42C
CC(=O)C12COC1CO2
C1=CCC2CCC2CC1
CC(OC=O)C1CC1O
O=C1NC2C(O)C2C1=O
C#CCC1OC2CC12
CC12C[NH+]3C1C(C#N)C32
CC12CC3(O)C(=O)N1C32
CC1C2COC(=O)OC12
CC12CC3(CC3)CC1O2
N#Cc1ccnoc1=O
CC1(O)C2C=CC3C2C31
C#CC12CC1(O)C1C[NH+]12
OC1(c2cn[nH]n2)CC1
C1C2C3NC3C3(CC3)[NH+]12
OCc1ccoc1
N#CC1CNC(=O)CN1
CC1(C)CC(O)C2NC21
OC1CC2CC2(O)C1
C#CCCC1CCO1
CCC#CC(=O)NC=O
CC1CCC2C3CC1C23
N#CC#CCC(O)C#N
CC1[NH2+]C2CC2N1C=O
CC1OC(=O)C1(C)N
[NH-][CH+]OC1C2CCC21O
C1=CC2OC3C1NC23
C#CC1COC(C)O1
CCC12NC3CC1OC32
O=C1OC2CC12[NH+]1CC1
CC1(C)C2CN=COC21
CC[NH+]1CC1C1CCO1
CCC1CC(N)C(=O)O1
CC12COC1C2C(N)=O
CC1=CC2NC2C1CO
OC1C2C3NC=CN3C12
C#CCCC#CC#N
CCCC(C)COC=O
CC12C=CC(CCO1)O2
Nc1n[nH]c2c1COC2
C#Cc1ccn(C)n1
Cc1cocc1OC=O
CCC(=O)C1NC1C=O
OC1CC(OC2CC2)C1
CC1(O)COCCOC1
CC[NH2+]C1CN=CN1C
CCC(=NO)C(O)[NH2+]C
COC12C[NH+]1CC2C#N
N#CC1(C=O)CN1C=N
OC1C2CC13O[CH+][NH2+]C23
COC(C)C12CCC1N2
CC1OCCCNC1=O
C#CC(C)COC(C)O
CCC1(N)C(N)C1C#N
CC1CC1N(C=N)C=O
CCOCOCCC=O
C#Cc1c[nH+]nnc1[NH-]
N#CC1Cc2ccnn21
CC12CC1C1NC12C
C[NH+]1CC1C1CO[CH+][NH2+]1
C#CC#CC(=O)C(C)C
C#CC1C[NH+]2CC12CO
CC1C(O)C(N)C1C#N
CCCC(O)NC=O
CC1(C)COC(C=O)[NH2+]1
CCc1ncccn1
CC#CC(=O)C1C[NH+]1C
O=C1CC2(C1)C13CC21O3
N#CC#CC(=O)CC#N
C#Cc1coc(C#C)c1
O=COCC1CCCO1
COC1(C(C)C)CC1O
C1C2OC3(C12)C1CCC13
COC(C)(C)OC1CC1
C#CC#CC1CC2OC12
N#CC1CC23CC(C2)C13
CC(O)C1C2C3CC2[NH+]31
O=C1CCC(O)C1CO
CC(C)Nc1ccno1
OCC1=CCC[NH+]2CC12
C#Cc1nn[nH]c1CC
C#CCC#CC1(C)CC1
CNC=NCC(=O)OC
CC12C(=O)OC13C[NH+]2C3
CC(C)C12C3CC1[NH+]2C3
CC1C(C)[NH+]1CCC#N
N#CC12NC1C(O)C2=O
COc1nc(C)[nH]c1O
CC(C)C1CCCCO1
CC1=N[NH2+]C(=O)C([NH-])N1
Cc1nc(C2CO2)co1
O=CN1C2CC(O)CC21
O=COC1C=CCOC1
CCC(C)(O)C=O
CC1C2OC3CC[NH+]1C32
O=C1NC2C(O)CC2O1
C1CC2CC1C2C1CO1
O=C1C=CC2(O)CCC12
O=C1NCC2(O)CC2O1
O=C1CC2CC1CCO2
Cc1ccc(N)c(F)n1
COC(C)(O)C1CC1C
CC(C#N)[NH+]1CC1
CCC1CC(=O)C2CC12
CC1C2C=CC1(O)C2C
CC1(CO)CC[NH+]2CC21
CC(CO)C(O)OC=O
CC(C)[NH+]1CC1(C)C#N
COC(C)c1nnon1
CC1CC2OC1CC2O
C[NH+]1C2C3C4C3C2(O)C41
CC1CC1(O)C(C)(C)O
CN(C=O)C(=N)C1CO1
CC1(C)[CH-]C2CC3C2[NH+]31
OC1CC12CCCCO2
Nc1ccnc(=O)[nH]1
C#CC(O)C1CC1C=O
C#CC1CC1OC1CC1
C#Cc1c[nH]c(CC)n1
O=C1CC2C3CCC3C12
O=c1[nH]nc2n1CCC2
N#CC1(O)CNC1CO
[NH-][CH+]OCC1CC(=O)C1
C#CC1CC2(CO2)C1=O
CC1C=CC(=O)C12CO2
CC1(C)CC(=O)C12CN2
CCC[n+]1cnoc1[NH-]
N#CCc1ncc(N)[nH]1
C#CC(OC)C1CC1C
OC1CCC2CCOC12
CC1COC(C(C)C)C1
OCC1C=CC2(O)CC12
C#CC1(O)CCOC1
O=C1CCC2NC2CN1
CC1C(O)C2C(C=O)[NH+]12
CC1OC(C)C1CC#N
C#CCC#CCC#C
Nc1ccnn1C=O
COc1cc[nH]c1O
O=CC1C2CCC1OC2
O=CCCCCCO
N#Cc1cc(N)c(O)[nH]1
CC(C)(O)C(=O)CC#N
CC1OCC(C)(O)C1O
C1=CC23CC[NH+]2C2C1C23
O=CC12CC3C(C1=O)[NH+]32
COC1CC([NH-])O1
CC#CCOC(C)C
COc1ccn(C=O)n1
COCCC1OCC1C
Cc1nnoc1C#N
C#CC1C(O)C[NH+]2CC12
O=C1C2C3C2C2(O)C1C32
O=C1CNC23CNC12C3
CC1[NH2+]C2NCC2C1O
CC1OC(C)(C)C2CC12
Oc1ncnc(O)n1
NC(=O)C12CC3CC1[NH+]32
C[NH+]1C(C=O)CC1C=O
CC(=O)C1([NH-])OCC1C
O=C1C[NH+]2CC3(O)C1C23
O=C1CNC23C[NH+](C2)C13
COCC1(C2CO2)CC1
C#CCC1(O)CC1C#C
CC1CCC=CC(=O)O1
CCCC12CC(O)C1N2
O=C1CC2CC(C1)C2=O
CC12C=CCCC1(C)C2
CC1OC(=O)C(C)C1=O
O=C1C=CC2OC12CO
C#CC1(C)C2C3CC3[NH+]21
N#CC12CCC1(O)C2
C#CCNC(=O)C#CC
[NH-]C1OC2CC3C1[NH+]3C2
CC1CC2C3C(C)C1C23
[NH-]C1=CNC=CC=C1O
CCC1=C(C)CCOC1
CC(=O)C(=O)CNC=O
CC(C)C1OC12CCC2
CCC(C)C(O)C1CN1
CC(=O)CN=C(N)C#N
Cc1nc2cocc2[nH]1
CC1NC1CNC=O
CC1CCCC(=O)OC1
C1=CC2CCC1OCO2
ONC1CCC=CCC1
CC1CC(C)C1C1CO1
CC1=CC2(C)OC2C1O
CC(O)Cc1ncc[nH]1
OC12CC(C3CC3)C1C2
CN(CCC#N)C1CC1
[NH-]C1OC2CNC1CO2
C#CC1=CCC2(O)CC12
O=CC1CCOCCO1
CC1=CC(C)C(O)C1C
CC1CCC(O)C1=O
Cc1[nH]c(=O)ccc1O
CC1OCC2CC1C2O
C#C[c+]1cc([NH-])onn1
COc1c(N)noc1C
N#CC1C2C3C=CC2[NH+]13
CC(O)C1=CCC(=O)C1
CC1(O)CC1(N)C(=O)O
Nc1nccc(O)c1O
C#CC1(C#N)CC2CC21
NC(=[NH2+])OCC(=O)[O-]
N#CC1NC1CC1CO1
CC(=O)C1C=CCO1
O=C1CCCCOCO1
Cc1c(N)ccnc1O
CC(C)(O)CNC=O
C1=CC2(CO2)C2NC2C1
CNC(=O)C#CC(C)=O
O=CC(O)c1cnc[nH]1
C1OC2OC1C1CC2O1
CC1(C)CC1C(O)CO
N#CC1(C=O)CO1
N#CC1(N)CC2C(O)C21
Cn1ccc2c1C=CC2
CCC1(O)CN=COC1
CC1NC1(CO)CO
CC1C2[NH+]1CC2(N)C#N
C#CC1C2C=CCOC12
O=CC#CC1CCC1O
OC1C2CCC(O2)C1O
CC(=O)C1(CO)CCO1
CC1OC2C(=O)CCC12
CC(C)(C)C(C)(C)C#N
CCC12C[NH+](C1)C2CO
C#CC#CCCOC=O
O=CC1C[NH2+]C(C=O)O1
C#Cc1nocc1C=O
CC1=CC2(C)OC2(C)C1
CC(C1CO1)[NH+]1CC1
O=C1CC2CC(O)(C1)C2
CC1Cc2[nH]nnc2O1
CC(CO)C(C)CC=O
Cc1cc2n(n1)CC2
CC1C2[NH+]3CC3C12C#N
CCC(C)C1C(C)C1C
C#CC1(O)CC(OC)C1
CCC(=O)C1C2CCC21
CC(C)(O)C1OCC1=O
Cc1cc2n(c1)CC=C2
C#CCC(C#C)CO
Nc1occ2c1C=CC2
COC1(C)OCC2CC21
C[NH2+]C1OCC=CCO1
CC12OC1C(=O)C1OC12
NC(=O)CC=O
CC1=CCN(C=O)C1=O
COc1nnn(C)c1N
C#CCC(O)C1CCO1
CC#CCC(C)OCO
CCC1(COC)OC1C
C1OCC23CC12C1NC13
O=c1cccc(O)o1
CC(C)C1NC1C#N
CC(O)C12CCC1OC2
CC1COC2(C)CC2C1
CC(O)C1NC1C#N
COC(=O)C(C)C1CC1
Cc1ccc(C)nn1
CCCC(=O)OC(C)C
CC(C=O)CCCC=O
CCC1CC(C)CO1
[NH-]C1NC2CC2NC1=O
C#CC#CC1CC1(C)C
Oc1n[nH]c2cc[nH]c12
CC1CCNC1C(=O)O
CC(C)C(C)(C)C(N)=O
CC1C=Cc2c[nH]cc21
Cc1c[nH]c(=O)c(C)c1
CC1COCC(O)C1C
[NH-][CH+]Oc1nonc1N
CCC(O)C1(O)CC1C
C#CC1OC(=O)C2OC12
CC#CCCC(O)C=O
COC1(O)C(=O)CC1C
CC1=CNC(=O)N(C)C1
CNC(C(=O)O)C(C)C
CC1OCC(NN)C1=O
CC1CC(CO)C2NC12
O=CC(C=O)[NH+]1CC1
CC1CC(O)(CCO)C1
CC12C[NH+]3CC3(C)C1N2
CC12CC(=O)C([NH-])[NH+]1C2
N#CCC1C2NC1C2O
c1[nH]cc2c1CCO2
[NH-]c1[nH+]c(=O)c(F)co1
CC(CCO)C(O)C#N
O=C1OC2CC3C1C23
CC(=O)C1(CO)CCO1
CC1NC1C1NC1CO
CC12CCC(C1)C1OC12
CCC1CCCOC1C
C[C+]1[CH+]N=NOC1[NH-]
N#CC1CC2CC(O)C12
Cn1cnc(CC=O)n1
CC1C2C=CCC1C=C2
CC1OC2C(C=O)C12C
C1=C2COC2CC12CN2
C#Cc1ccc(=O)[nH]c1
CC(=O)C12CC1CCO2
N=C(N)c1nn[nH]n1
CCc1c[nH]c(=O)cn1
OC1C2COC12C1CC1
O=C1C2C3OC4C2C4C13
N#CC1(O)CC(CO)C1
CC1[NH2+][CH+]OC12CCC2
CC12C3[NH2+]C4NC(C41)C32
CC#CC(C)(C)COC
CC#CCOC(=O)C[NH-]
CCC(C)C1NC1C#N
CC1C2(C)CCC12C#N
O=CC(=O)CCCO
OC1CCC23CC(C2)C13
CC(=N)N1C=NCC1[NH-]
CC(C)C1(CO)CC1O
Cc1occc1C1CO1
C1=CC2OC3CC2(C1)C3
CCc1ncoc1CC
Nc1n[nH]c(N)c1CO
C#CC1(N)C(=O)N2CC21
C#CCCC1CC(=O)O1
CNC12OCC1C2C#N
[NH-]c1[nH+]cc(N)c(=O)o1
Cc1ncc(N2CC2)o1
Cc1noc(=O)cc1F
CC1OC2CC2C1CO
CC12CN1C(=O)C=C2N
CNc1[nH+]nccc1F
CC12OC([NH-])C1C2O
C#CC1(O)CC1C=O
C#CC12CC(C1)O[CH+][NH2+]2
C#CC(=O)C(=O)NCC
O=CC1CC2(CN2)C1O
CC1CC12COC2(C)C
CC1OC12CC(O)C2
CC1CCC(=O)C(C)C1
CC12OC1C1C(O)C12
OC1CC12C=CCC2
CC(N)CCC(=O)O
Cc1cn[n+](C)c([NH-])c1
O=C1CC2(CCO2)CO1
O=CNC(O)=NC(=O)O
C1=C(C2CN2)CCC1
O=CC1OCCC2CC21
CC12OCC3C1C1C2[NH+]31
N#CC1[NH2+]CC(CO)O1
Cc1cc(C)n2c1CC2
COCC[NH2+][CH+]OC=O
C#CC1C[NH2+]C(C#N)O1
COC(=O)C(C)(N)C#N
NC1=C(O)NC2CCN12
[NH-]C1N=C(N)C=C(F)O1
CCC12COC1C(C)O2
CCC#CCC(C)(C)C
CC(=O)C1CN1
C#CC(O)CN(C)C=O
CC1C2CC(NC=O)C12
C1=CC=CCCC=C1
CN(C=O)C(O)CC=O
CC(O)C12CC3C1CC32
CC1CC(O)(CO)C1
CCc1cnc(C)nn1
CC1CNC=CC(=O)N1
N#CCOC1CCCC1
CCN=C(C)N(C)C=O
CC1(C#N)CC(CO)O1
CC(C)N(C)C(=O)C#N
CC[NH+]1CC2(C1)OC2C
CC1OC12C1NC2C1O
CC(C#N)C12CC[NH+]1C2
CC12[NH+]3C4C3C1(O)C42O
N#CC1C2CC(NO)C12
Cc1oc(N)c(C)c1O
C1=CC(C2CN2)OCC1
O=C1OCC2C3NC3C12
Cc1nc(N)cc(F)n1
CCC(=NO)C(C)C=O
CC1=C2C(CC1)C1CC21
CCn1cc(C)cc1C
NC1=CC(=O)C2(CC2)C1
[NH-]C1CN=CN1
NC(N)=O
CCOC1[NH+]2CCC12C
OCC1C2C3CC3C[NH+]12
O=COc1cc(O)no1
CC12C(=O)CC3C1C[NH+]32
OC12COC3C1CC32O
OC1CC1C1C2CCC21
CC1CC2C(=O)CC12C
O=C1OCC2OC2CO1
OC1C=CCOCC1
CCC1CN(C=O)C1
OCC1C(O)C1C1CO1
CC(O)C12CC1OC2C
CC1CC(C#CC=O)C1
CC#CC1CC1CCO
C1C2C3CC4(CC4)C3[NH+]12
N#CC1CCCO1
C1OC2C3C1[NH+]1C2C31
CC1C2CC2OC1(C)C
OC1C2CCC3(CO3)C12
Oc1cc2c([nH]1)OCC2
O=C(O)CC1CCN1
C1OC2[NH2+]CC3(CN3)C12
COCC(O)C(C)C
CCCc1nnn(C)n1
CCC#CCCC(C)O
OC1C2C3C4C3C1(O)C24
O=CC1C2C3CCC2C13
CC1(O)CC1C#CCO
CCc1cc(OC)no1
OC12C=CC3OC1C2O3
C1OCC(C2CN2)O1
C#CCC(C#C)=NO
O=C1NC2C=CCC2N1
NC1=CC(=O)OCOC1
CC(O)C12C3C[NH+]1CC32
N#CC1=CCNCC1=O
N#CCC1OC1C(N)=O
C[NH+]1C(C#N)C2CC21
C#CCN(C)CCC#N
O=C1OC2C(O)C12CO
N#CC[NH+]1CCC1CO
CC1C2C(C#N)NC12C
CC1OCC12C(O)C2O
CC(=O)CC1CC1(C)O
NC1NN2C3CC3C2[NH2+]1
CCC(=NO)C(O)[NH2+]C
N#CC12NC3C4C(C31)C42
O=C1CCCCOCO1
CC12C[NH+]3CCC31CO2
CC1CC(O)C(C)C1C
[NH-]C1OC2C3OC1C23N
CC(=O)C12CC1OC2C
N#CC12COCC1N2
O=C1CC2CC1(CO)O2
OC1=C[CH+]n2ccnc21
N#CC#CC1OCC1=O
CC1=CCC2NC2C1=O
CC#CC(C=O)C(N)=O
C#CC12CC(CCO1)C2
[NH-]C1=C[CH-]C(OC=O)O1
OC1CCC=CCCC1
O=COC1(O)CCC1=O
[CH+]1[NH2+]CC(C2CCC2)O1
CC#Cc1nc[nH]c1O
CC(C)CC1C2COC21
COCC12CC1C1CC12
CC(=O)OC(C)(O)C#N
CNc1ccc(F)cc1
CC(CC1CO1)=NO
C[NH+]1C2C=CC1C2
N#CC#Cc1cnoc1
CC12CCC(C1)OC2
C[NH2+]C1CCN(C=O)C1
C#CC1C2COC12CC
COC(C)(C)C(N)=O
Cc1ccnc(C=O)n1
CCC1=C(CO)CCC1
CC1NC1C1(C)CO1
CC(=O)OCC(C)=NO
C#CCC1(C(C)=O)CC1
CC(C)C(O)C(C)C#N
C1C2CC3(CN3)C[NH+]12
CCCC1=C([NH-])OC[CH-]1
CCc1nocc1C#N
O=C1NC2(CC2)C1O
[CH+]1[NH2+]C23CCCC2C3O1
CC1CNC([NH-])C(=O)O1
[NH-]c1[nH+]c2[nH]cnc2o1
CC1CC12C1C3C[NH+]2C31
C1CC2CC(CO1)CO2
CC(C)[NH+]1CCC1C#N
CC1C=CC2CC=CC12
CC12OC(C1O)C21CN1
COCC(F)(F)F
ONC1C2CCC1OC2
CC#CC(=O)NC(C)C
C#CCC12CC1OC2=O
CC1(C)CC2C3OC1C23
c1cc(C2CCO2)on1
C1CC2CC1O2
CC(O)[NH+]1CC(=O)C1
CCC12C3C4C1C4(C)[NH+]32
CC(=O)N1CC2(CC2)C1
N#CC1=CC2(O)CC1C2
OC12CC3CCC1C32O
O=C1CC(=O)C(O)C1
CC1NC2(C#N)CNC12
N#CCC1OC2CNC12
CC1C[NH+]1CC(C)(C)C
COC(C)(C)C1C[NH+]1C
CCC(C)C1OCCO1
CCC1(C)OC2C(C)C21
CC(=O)NC1CC1(C)O
[NH-]c1cc(CO)nn[nH+]1
O=CC1=CNC(=O)C1
C1=NCC2OCCC2O1
CC1=CC23CC1C2CO3
CC1CC2(C)CCOC12
OC1COC2(C1)CC2O
CC12NC3C1OCOC32
CC(=O)C12CC3C14OC324
[NH-][CH+]OC12C=CCC1C2
O=C1CN2C=NCCC12
OC12CC3CC1C1C3C12
OC1CC12CCC1OC12
[NH-]c1[nH+]c(O)cnc1F
CCC#CC1C(C)[NH+]1C
OCC1CC(C2CO2)C1
N#CC1C2OC3C2C13O
NC=O
N=C(N)c1nc(O)no1
CCC(=O)N(C)C(C)=O
COC1C=NC=C([NH-])O1
O=C1CCCC2(CC2)N1
C#CC12CC=CCC1C2
CCn1ccc(C#N)c1
CC1C2C3C2C2C1C32
CC1(C)OC(=O)C2OC21
OCC1NC12CC=CC2
CC(=O)C1NCC1=O
C1OCC2(CC3NC32)O1
N#CC1C(C#N)C2NC12
CC(C)(O)C#N
Cc1c[nH]c2c1CCN2
CCC(O)C1OCC1O
CC#CC(=O)C(O)OC
CC1CC2(C)C(O)CC12
COCC1[NH+]2CC1(C)C2
C#CC[NH2+]C(C)OC
CC1OC2C(O)C2C1O
CC#CC1NC1(C)C#N
[NH-]c1[nH+]c(O)noc1=O
OC1(C#CC2CC2)CC1
CC1OC12CCC2C#N
C#CCNC(C)(C)C#N
OC12C3[NH2+]C4C(C1O3)C42
CCc1nccc(C)n1
COC1OCCCC1O
N#CC12CNC1CCO2
CC1CC2(CN2)C1C#N
O=C1CC2(CO2)C1O
O=C(CC1CN1)C1CC1
CC(C1CC1O)[NH+]1CC1
CC12CC1C(=O)N2C=O
[NH-]C1OC2C3OC3C12O
CC(=O)C1CC2C(C)[NH+]12
C1=CC2OC1C2C1CC1
CC(C)n1cncn1
CCC1=CCC(O)C1O
CC12CC(O)C3C(O1)C32
C[NH2+]C1OC=NO1
O=CCn1ccnc1O
[NH-]C1CCCN1C=O
CC1CCOC([NH-])C1O
CC(C)(O)C1CC(O)C1
CC1C2CC(N)(C#N)C12
CC(C)C12CC(C1)C2O
C[NH+]1C2C([NH-])OCC21C
O=C1NC2CC12C1CN1
CC1CC(COC=O)O1
C1CC2C3CC2C1CO3
CC1C=CC23CC12CO3
N#CC12C=CC(C1)N2
Cn1ncc2c1CCO2
C#CC1=CC2OC2CC1
C#CC1C2CC1[NH+]1CC21
CC(C1CN1)C(F)(F)F
C[c+]1[nH]o[cH+]c(N)c1[NH-]
C#CC12CC1C1(CC1)O2
CC1OCC2CC3C1[NH+]23
Cc1cncncc1=O
CC1C2CC3(O)C1OC23
CC#CCCCC1CC1
C#CC#CCC#C
N#Cc1c[nH]ccc1=O
C#CC12OCC1C2O
CC1(O)C2CCC(=O)C21
CC(C=O)C(=O)C1CO1
CCOC(=O)N1CC1
CC1=CC2(CN2)C(O)C1
NC(=O)C1NC1C=O
COC(=O)CO[CH+][NH-]
O=C1CC2C(C3CO3)N12
C#CCC1OCC1C#C
CC1CC(=O)C(C=O)O1
OC1C2C3CCC[NH+]2C13
CC(=O)CC1(C)CCO1
CC(C)(CO)C(O)C#N
CC(CC=O)C(O)CO
CC#CC1CC2(C)C[NH+]12
CC#CC1CC(OC)C1
OC12CCC3CC3C1C2
CC1C2C(=O)N(C=O)C12
C#CC12C3C4[NH+]1C2C43C
OC1C2C=CC3C2C13O
CC(O)C1(C)C=CCC1
C#CC(O)c1cnon1
Nc1ccnc(=O)nc1
CC1(C)CC1(O)CO
C#CCC1CC(OC)C1
C1=C2COCC2C2CC12
O=C1N2CC2C12CC2
CC1CCC2(CO2)C1
C#Cc1cc(C)no1
CC(CO)n1cccc1
C#Cc1cocc1CO
CC1COC2CC12C
O=CC(=O)C12CC(C1)N2
O=C1C(O)CC2OCC12
C#CC1(C#C)CC1C#N
N#CCCC(=O)C(=N)N
C#CC(C)CC(O)C#C
O=CCOCOC1CC1
CC1C=CCC(O)C1
CNC(O)C(=O)C=O
C#CC1OC2(C)CC1C2
CC(C)C1OCOC1[NH-]
CC1CC2CC(C)C12O
CC1(C)OC2C3OC3C21
C#CC(O[CH+][NH-])C1CC1
CC1(C)CCC2OC21
CC(=N)Nc1cocn1
CC(=O)C#CC1(C)CN1
CN(C=N)c1ccon1
C#CC1C(O)CC2OC21
[NH-][CH+]Oc1nnoc1N
C[NH2+]C1NC(C)CC1=O
CC1C(O)C2C34OC23C14
COc1cnc(O)cn1
COc1cc(C)n[nH]1
O=C1CCC12CO2
CC12C(O)C3C[NH+]1C32C
CCC(O)CC1OC1C
CC1(O)C(C=O)C1C=O
CCC(CC=O)COC
C1=CC2CC3OC2C3C1
N#CC1(C2CN2)CN1
CCC1=C(C#N)CCC1
N=CNc1ccccn1
O=C(C1CO1)C(F)(F)F
CC1=CC2C(C1)C1OC21
CC1CCOCCC1=O
O=C1NCC(CO)N1
CC(=O)[NH+]1CC12CCC2
C[NH+]1CC2NC2(C=O)C1
CCC1=CCCOC1
CC1CCOC(CO)C1
CC(C)C1=CC2CC2C1
Cn1c(N)cnc1CO
O=CC1(O)CC(=O)C1O
CC(C)NC(=O)NC=N
CC(=NO)C(C)(O)CO
C1CC1C12COC1C2
C1COCOC1
CCC(C)C(=O)OC=O
CNC(=O)C(=N)NC=N
C#CC(=O)C(N)=O
Nc1nccc(=O)o1
CCC1=CNC(=O)C1=O
COC12OC1COC2=O
O=C1CC2CC(O)CC12
CO[CH+][NH2+]C1CC1(C)O
O=C1C(=O)C2OCC1O2
CC1(C#N)CC2(CN2)C1
OC1COc2ncoc21
C#CC1OCCC1=O
OC12C=CC3NC1C32O
CC1OCc2cc[nH]c21
CC(C)Oc1ncon1
O=CC1CC1(O)C1CC1
C#CCC(O)(CC)CC
C#CC1CC(O)C2CC12
C#C[c+]1nc([NH-])cno1
O=CC1C2C3CCC2C13
CCC(C)OC(O)C=O
C#CCC1OCC(=O)O1
C1=CC2C3CCC2(C1)O3
CC#CC(O)CC1CC1
CCC1OC2C(O)C12C
CC1CC(C(C)O)O1
N#CCC12CC3C14OC324
CCC(CC)CC
O=C1OC2C=CCC1O2
CC1(O)COC2CC21O
CC1OC2CC1(CO)C2
[NH-]C1=C2C=CNC2CO1
CCC1C(CC)[NH+]1C
CC1CC2(C(C)O)NC12
C[NH+]1CCC(C#N)C1
O=CN1CC2OCCC21
C1CC2OC1C21CN1
C#CC(=O)C1CC(=O)N1
Nc1onc2c1CCN2
Cc1n[nH]c(C#N)c1C
COC1(O)C2CC1(C)C2
CC(=O)C12CC1C[NH+]2C
CNC=Nc1ncon1
CC(=O)C(O)C(C)(C)C
O=c1ccoc(CO)c1
N#CC12C[NH+]1C1CNC12
O=CC1OC2COC12
CC#Cc1ocnc1N
CC(=O)C1CC1C#N
CC1OC1C(C)[NH+]1CC1
CC12CC=CC1(O)CC2
O=Cn1ccc(O)c1
CCC1(C#N)CCC1O
C#CCC12CCCC1O2
[NH-]C1CCCN1C=O
Cc1c(F)cnnc1F
c1occ2c1CC1CC21
CCOC(C)C1CC1O
CC12CC3CC(C)(O1)C32
CC(C)(O)c1nnon1
CCOCOCCC=O
CC12CCC13COC2C3
CC1=Cn2ncnc2C1
CC1CCCN=COC1
N#CC1C2CC3CC1C32
C#CC1=CC2C3CC2C13
Nc1nnn(C2CC2)n1
CC(C)(C)C1C2CCC21
CCc1ccccc1N
CC(C)Cc1c[nH]nn1
NC(=O)C1CCC(=O)N1
CNC(=O)COC(C)=O
COCC1NC1C1CO1
OCC1=CCCC1O
N#CC(=O)C1CCCO1
CC12COCC3C(C1)C32
CC1(O)CCC(NO)C1
OCC(O)c1ccno1
N#CC12CC3C[NH+]1C3C2
CC1C2C3CCCC2C13
CC(O)c1c[nH]c(=O)o1
C#CC1OC(C#C)C1C
C1CC2(CC3CC2O3)O1
CC(C)NC(C)(C)C#N
C#CC(=O)c1nnon1
C1COCC2(COC2)N1
CC(O)C1C23OC12C3O
NC(=O)CC#CC1CC1
[NH-]c1c[c+](C=O)nco1
CC1CC2(C)CC(=O)C12
CC1C(C)C1C(C)(C)O
C1CC23CC4C2C1[NH+]43
Nc1nn[nH]c1CO
C#CC1=CC=CCOC1
N#CC12CNCC(C1)O2
CC(O)C(C)(O)C#N
C#Cc1nn[nH]c1CN
CCNc1conc1C
Nc1c(O)[nH]ccc1=O
CC(C)C1(O)C(C)C1O
C#CC1(C)C2NC1C2=O
CC12CC1C1C(C=O)[NH+]12
CC1=Nc2[nH+]ncn2[CH+]1
CC(O)C1C2CC(C)C21
CC(C)C(O)NC=O
O=CC12C3C4OC3C1C42
C#CC1CC(COC)C1
C#CCCC1CC([NH-])O1
CCC(C#N)NC(C)=O
COC1CCCO1
CCC(=O)C12CCC1N2
CC1=CCC2NC12C=O
CCC1CC2(C)OCC12
C#CCC1(C2CO2)CO1
NC1[NH2+]C23CC(C2)C3O1
O1C2C3C2C2C4C1C3C42
c1nc2c(o1)OCCN2
OCC1=CCOC1CO
C#C[c+]1ncoc([NH-])n1
CCC(O)C(C)CCO
C
C#CC1COC2CC2O1
CC1(O)C2C3CC2C31C
c1[nH]cc2c1CCN2
CC(=O)C12CC1OC2=O
CCC(O)C12CC[NH+]1C2
O=COC12CC3C1CC32
CC1=CCCC2CC12C
CCC1OCC1C
C#CC(NC)C(=O)O
CCC1CC(O)C1NO
C[NH+]1CC=C(C#N)C1
C#CC(CO)CCC=O
CC(=O)C(=O)NC(=N)N
C1CC1CC1OC2CC12
c1n[nH]c(C2CC2)n1
NCc1nnoc1O
C#CC1(C)CC2OC21
[NH-]c1nc(CN)[nH+]o1
CCC1(C(=O)OC)CN1
CC1=CC(C#N)CCC1
CC1C2CCCC12C#N
C[NH+]1C2C=CC(=O)C21C
COC(O)C#CCC[NH-]
CC1C2C3C(O)C3C[NH+]12
CCC1CC(=O)CC1O
C1NC12C1NC3C1NC32
CC1CCC(C)(C)CO1
O=CC1CC1(O)C1CN1
[NH-]C1C=NON[C+]1C=O
CC12CC(C3CC3)C1C2
CC1OC2C34OC23C14
CNC=Nc1ncco1
CN1C(=O)CC(N)C1=O
CC1OC2CC1C(=O)O2
O=C1CC2CC2(CO)N1
[NH-]C1CC(CO)C(=O)O1
C#CCC(OC)C1CN1
COC1OC([NH-])NC1=O
OC1COC2CC=CC12
CC(O)C(=O)NCC#N
CC1CC2CC3OC2C13
C#CC1CNC(C#N)[NH2+]1
O=CC12OC1C(O)C2=O
[NH-]c1ocn[n+]1C1CC1
C#CC1OCC2OC12
CC(C)[NH2+]C1CCO1
O=C1C=CCNC=C1
Cc1nc(O)c(N)[nH]1
OC1C(O)C2NC12
CC1CC2OC(=O)C12C
C#CC1=CC(C)C2CC12
[NH-]C1=C([NH-])N=NNN=C1
COc1c[nH]c(C)c1C
CC1C(C)C1C(C)(C)C
NC(N)=O
CNc1cc(=O)[nH]cn1
OC1C=CCC12CCC2
CCC(C)(OC)C1CC1
Cc1c[nH]c(O)c1C
CC(C)C1(C2CN2)CN1
OCC1CC2OCOC12
CC(=O)CC(=O)C(C)O
CC1(C)C2C(O)CC[NH+]21
CCC1(O)CC1(O)C=O
C#CCOC1CC1C#C
C1CC2(CO1)CC1C[NH+]12
CC1Cc2nocc2N1
N#CC1(C=O)CC([NH-])N1
CC1(C)C2C3[NH+]2CC31C
N#CC12C[CH-]C3CC1C32
CCC1(CO)C2CCC21
O=C(CO)n1ccnc1
C1OC23COC(C2)C13
C1CC23C4C2[NH+]2C4C23C1
CCC1CC1(CO)CO
C[C+]1N=CC([NH-])OC1O
CCC(CC)CC(C)O
CCCC12CC=CC1O2
CC1(C)CC2C=CCC21
CC(=O)CCCCCO
CC1C2COC12OC=O
O=C1CCOCCCN1
CCCC(O)(C#N)OC
COC1C2COCC21
C#CCC1(CO)NC1C
CC1CCCC2(C)OC12
C#CCn1cn[nH+]c1N
CCC(C)(CO)CO
OC1CCOC1C1CC1
O=C1NC2C3NC3C12O
O=C1C=CC(O)C=CN1
Cc1oc([NH-])[n+](C)c1C
O=CC1C(O)C(O)C1O
CC(=O)C1C(CO)[NH+]1C
CCCCC(C=O)CC
C#CCOC1C2CCC21
OC1C(O)C12CCCC2
C1COC(C[NH+]2CC2)O1
[NH-]C1COC(CO)O1
CCC(C)N(C)C=O
CCC(=O)CC(O)CC
C#Cc1cn[nH]c1CO
Oc1[nH]cnc1C1CC1
COc1ncccc1O
O=C1NC23C=CCC12C3
O=C1C2C=CC3C1C23
CC1=CCC(=O)OC1[NH-]
CC1OCc2cnoc21
CCNC(=O)CC(C)O
O=COC1OCCC1=O
CC1OC1CC1C[NH+]1C
C1=CC2C3C=CC1[NH+]23
Cc1nn[nH]c1NC=O
Cc1cc(CO)c(N)[nH]1
CCC(C)OC(O)CC
CCC1(O)CN(C=O)C1
C1CC1COC1CC1
CCC(C)C(C#N)OC
N#CC1(N)CCOC1=O
O=CCC#CC1(O)CC1
CC[NH+]1C([NH-])COC1[NH-]
CC1OC(C)C12CCC2
CC(C)C1C(C)CC1C
[NH-]C1CC2C3C(C[NH+]23)O1
OCC12CC3OC1C3C2
OCC1CC2[NH2+]CNC12
CO[CH+][NH2+]C1CC(=O)C1
OC1C2C3C1C1(CC1)[NH+]23
C#CC12CCC(C)C1C2
CC1C2CC(O)C1(C)C2
OC1CCc2cn[nH]c21
CC1NC1c1cc[nH]n1
CCC1C2OC(C)(C)C12
CC#CC1OC1C1CC1
COC1CCC(=O)CC1
C#CC#CCCCOC
Oc1ccn2c1C=CC2
C#CC1(C)C2COC21C
CCc1cn2c(n1)CC2
OCC1CC=CC2C[NH+]21
CNc1[nH]nc(C)c1N
CC12CCC3CC1OC32
C1OC2CC3CC1C3C2
Cc1conc1CCO
COC1[NH2+][CH+]OC1C#N
CNC(N)=NCC(=O)O
C#CC1(C)OC([NH-])C1C
C1C2OCC3(CC3)OC12
C#CC(C)C#CC(C)O
C#CC1(C)CCC12CO2
C#CC(C)(O)C#CCO
C#CC1C(C)C2C(C)C12
C#CC12CCC=CC1C2
CNc1nc([NH-])nn[nH+]1
N#CC12CCC1(C=O)C2
OC12C3CC4C1C2[NH+]4C3
CC1C(=O)OC1C=O
CC12CC1(CO)O[CH+][NH2+]2
C#CCCC1CCOC1
C#CCc1cnn(C)n1
COC1CC2(C1)OC2C
Cc1ncc2n1CC=C2
CC#CC[NH2+][CH+]OC
CN(C=N)c1ccno1
CC1OC1C1CC([NH-])O1
C#CC1C=CC=CCO1
O=C1CCC2(O)CC2N1
[NH-]C1ON[CH+]N=CC1=O
Cc1coc(CN)n1
CCC(=O)C(C)C#N
CC12CC1(C)C1(C)NC21
C#CC12CC1CC2(C)C
CCC1(CC)CC(O)C1
C#CC1(C#C)C[NH+](C)C1
O=CC1=CCCC12CN2
OC12CC3C=CC1C3C2
CC1CCC2CC12C=O
COC(=O)N(C)CC=O
CC1CC1N(C)C=O
CC1C(C)C1C(=O)CO
Cc1cc(F)cc(C)n1
CC#CCC(O)[NH+]1CC1
CC1CC=CC(O)C1=O
ONC1COCC1O
OCC12CCC1(CO)O2
CC1C(C)C2CC=CC12
N#CC1=CCC2C(O)C12
CC1CCC(=O)CCO1
O=C1CCC2C(CO)N12
CC(CO)c1cnn[nH]1
CCN1C(=O)OCC1C
O=C1OCc2cccn21
CCc1cc(O)oc1N
CC1=CC2CCC1C2
C1c2nnoc2C2NC12
CC#CC#CC(N)=O
CCn1ccc(NC)n1
C1OC2CC3(CCC23)O1
NNC1C=CCNC1=O
CC(C#N)C1OC1C
COC1CC12CC(=O)O2
ONC1C2CC(O)C1C2
C1COCC2CC2C1
CC(O)C(=O)C(C)C=O
O=C1C(O)C=CC2CN12
Cn1nnc2nc[nH]c21
O=C1NC2CC2(CO)O1
OC12COCC3OC1C32
C1CC23CC4OC2C4C13
O=CN1C=NCC(=O)C1
O=C1C=CC2N[CH+][NH2+]C12
CC(C#N)C(N)[NH+](C)C
CC(C)(C)n1cccn1
CCC12COC1C2C=O
O=CN1CC(O)(C=O)C1
COC1=CC[NH+]2CC2C1
CC1OCC(C#N)C1O
CC1OC12COCC2O
CCc1c(O)noc1N
OC12CCC1C2C1CC1
N#CC1(C#N)CN1C=N
O=CN1CC1C1CCO1
C[NH+]1C2CC(=O)C21
[NH-][CH+]OC1C2C=CCC21
CCC(=O)C1C(C)C1C
O=C1CCNC1=O
C1C2C3C1[NH+]1C2C31
N#CCC(N)(C#N)CN
CCCC12CC1C1CC12
CC1CC2CC1C([NH-])O2
CC12COC(C#N)C1O2
CCCC(C#N)[NH+]1CC1
C1CC2CC(CO1)O2
CC12CCN3C(=O)C1C32
N#CCC1OCC1=O
C[NH+]1C2CC3(COC3)C21
CC1CC(O[CH+][NH-])C1=O
COC12OC1C1CCC12
CC1OC2C3CC(C3)C12
COC1NC(=O)C=C1C
CC(C)C(=N)N(C)C=O
CC1C2C3COC1(C)C32
CC1(C)CC2CCC1O2
COC1C2CCC21C=O
OCC1CC1O
O=CC1CC2(COC2)O1
CC(O)C(=O)C1CC1O
C#CCC1C23CC12O3
CCC(C)OC(C)(C)O
O=CC1=CCN=COC1
C[NH+]1CC1C(=O)C(=N)N
CCC12CC1OC2=O
CC1CC2[NH2+]C(N)NN12
Cc1c([NH-])nn[nH+]c1F
O=C1NC=CC1(O)CO
OC12COC3COC1C32
CC1CC(C(C)C)O1
c1onc2c1OCCN2
CC12CC1C1CC(O)C12
OC1CC1CCC1CO1
C#CC#CCC(C)(C)C
Cc1n[nH]c(O[CH+][NH-])n1
CC1OC23CC4C2NC143
CC1C(C)C1(O)CCO
Nc1oc(=O)oc1C=O
CN(C)c1cnoc1N
O=C1C[NH+]2CCC1CC2
C#CCC12CC3C[NH+]1C32
CC(C)(C)C1CO1
C#CC(CN)CC(=O)O
CCC1COC([NH-])C1O
N#CC1CC23CC(C2)C13
O=C1C=CNCC(O)C1
N#CCn1ccnc1
C[NH+]1C2C(=O)C=C(N)C21
CCC1C2CCC(=O)C12
CC1C(O)C2CCC12O
CC1(c2ccc[nH]2)CC1
C1COC2CC3C(C1)C23
CC12OC3CC1C32C=O
N#CC1C(N)C(O)C1N
N#CC1C=CC(C#N)N1
O=CC12C3CC[NH+]1C2C3
CC(O)C1NC1(C)CO
O=CCc1ccccc1
O=C1C2C3OC4C1C2C34
CC(O)C12OC1CC2=O
CC1OCC(NO)C1=O
NC(=O)C12CC1[NH2+][CH+]O2
N#CC(N)C1CC(=O)O1
CC(=O)C1CC1CC#N
CC12CC(CO)(C1)C2=O
COC1CC(C)(C=O)C1
CCC1C2CC(=O)C12C
O=CC1COCC1C=O
CC12C(=O)C3C4C1C2[NH+]34
O=C1CC2OC3CCC132
OCC1C2[NH+]1CC21CN1
ONC1CC2(O)CC12
OCC12CCC1C(O)C2
N#CC1C2NC1C2CO
CCC1OCC12CC2O
C1=CC2C(C1)C1COC21
c1c[nH+]c2[nH]ccc2n1
C#Cc1[nH]cc(O)c1C
COC(C)(C)COC=O
OC1CC12C1CCC2O1
CCC1=CCOC1CC
Cc1cc(O)cc(=O)[nH]1
C1=CCC2(CC=C1)CC2
CC(C#CC1CO1)CO
OC1C[NH+]2C3CC3(O)C12
COCC(C)(O)C(C)C
COC(C)(C)C
CC1OC1(CO)C(N)=O
CC1(C)CN1C(=O)CO
CC(C)C1CC1CC#N
CNC(C#N)C(C)=O
Nc1ocnc1C1CO1
C#CC(=O)N1CCC1C
C#CC1=CC(C)CC1=O
CC12C=CCC1CO2
CC12CCC1OCC2O
N#CCc1cnc(N)o1
C#CC1COCC12CC2
[NH-]C1=CC(F)=C(F)NO1
C1C[NH+]2CC3OC1C32
CC1CCC1(O)CO
CCCCOCOCC
CC12C=CC3[NH2+][CH+][NH+]1C32
CC1CC2OC2C1C=O
c1ncc(C2CC2)o1
CC12CCC1CN=CO2
OC1C2CCOCC1O2
O=Cc1nonc1CO
O=C1C=CC2NC12CO
COC1([NH-])CC(C)(C)O1
CC#CC1(C=O)NC1C
CCC1(C2CN2)NC1C
O=C1CCC(O)C12CC2
C#CC1[NH2+]CC(C=O)O1
Cn1c(C#N)noc1=O
CC1(C)CC(=O)NC1[NH-]
CC1=CCC2(O)CCC12
CC1CC(NO)C2OC12
OC12CCC13COC3C2
N#CC1C2CCCC12O
OCc1c[nH]nc1CO
CC(=O)C12COCC1O2
C#CC1OCCC2CC21
N#CC1CC2C(CN)[NH+]12
c1c[nH]c(C2CCO2)c1
C[NH2+][CH+]OCC(=O)C#N
CC12C3OC4C3OC1C42
ONC1C2C3[NH+]2CC13O
OC1C2CCC3OC2C31
C[N+]1=C[CH+]n2nnnc21
O=CC1CC1(O)C=O
CCCC(C)C(F)(F)F
CC[n+]1nc(N)oc1[NH-]
C#CCC(O)CC=O
N=C(N)C(=O)CO[CH+][NH-]
C#CCCC1OCC1O
CC(=O)C1(C(C)O)CC1
O=CCc1cncnn1
CC12CC=CC1C(=O)C2
COC1C23OC12C31CC1
C1OC23CC4C(C12)[NH+]4C3
OCCC1(CO)CCC1
CC12C(O)C1C1CC12O
CCOC1CC1C(C)O
CCC1OC1C(C)=NO
N#CC12C3OC1C1C3[NH+]12
CC12CCC3(C)C(O1)C23
CC(C)Oc1c[nH]nn1
CC(C)C(O)C1CC1C
CC1NC1(C#N)C(N)=O
CCC#CC1CC2CC12
[NH-]c1nn[nH]c(=O)[nH+]1
CC(C)C12CC1C1C[NH+]12
COc1ncncc1N
C#CC1OC([NH-])C1(C)C
CC1(O)C(C=O)[NH+]2CC21
O=CC1=CNC2CCC12
[NH-]C1=CC2CC3C(O1)C23
COC1OC12CC(C)C2
C#CCCC(O)C1CO1
C[n+]1ncnc(N)c1[NH-]
COC1C2CC=CC[NH+]21
COCCC1C(O)C1O
C1=NCC2(CO1)COC2
C#CC(C#N)C(C)C=O
COC(=O)CC1OC1C
CCC(C#CCO)CO
CC1(O)C=CC2CC21
CC1OC2(C)C(O)C12C
ONC1C=CCC2NC12
CC1=CCCC(=O)N1
C#CC(C)(C)C(C)C#N
C#CC1CN(C=O)C1[NH-]
C#Cc1cn(C)nc1O
[NH-]c1c[c+](C=O)ocn1
N#CC([NH-])OCC(N)=O
C#CCC(CC#C)OC
[NH-][CH+]OC1CC1OC=O
COC(C#N)C1OC1C
O=C1CC2C3C[NH+](C1)C23
Nc1ccc(O)[nH]c1=O
Cc1occ2c1COC2
CC1(C2CCC2)CCC1
CC(O)C1=CCC(O)C1
Nc1n[nH]c(O)c1CO
[CH-]1CC2C3C1C1OC1C23
C1=CC23CC2OCC1O3
CC#CC1C=CC(=O)C1
[NH-]C1NC(=O)C2CC1O2
CC1CC(=O)C2CC12C
CC1CC(OC=O)C1=O
CCC(C)(O)C(C)=O
OC1CC1c1cnoc1
CC12OC1CCNC2=O
[NH-]C1C(=O)C(O)C2C[NH+]12
CC1CC1C1CCCC1
CCC1(C=O)OCC1C
CCC(=O)CC(O)CC
CC1(O)CC2(C=O)CC12
CC1C=CC(O)C1C
CC12OC3C4NC4C1C32
CC12CC1C1(C)CC21C
COCCOC(C)(C)C
CC1C(=O)C2(C)COC12
OC1C2C3[NH+]4[CH+][NH2+]C13C24
CCC1OC12C1CC2O1
C#CC(C)C(CC)CC
CC1CC2(CC2)CO1
O=CC1=NCC2CC2N1
CC12COC13COC3C2
CC1=CC2OC2C1(C)O
NC12COC1CNC2=O
CN=CN1CC(C)C1=O
C#CC1=CCCC1(C)O
CC#CC1COC(C)O1
CC(=O)[NH+]1CCC1C=O
COC12C3[NH2+]CC1C2O3
CC1(C)OCC1(O)C=O
C#CC12OCC1[NH+]1CC12
NNC1C(=O)CCC1=O
C1CC2C1OCC21CC1
CC1C(C)C1C(C)(C)C
CC1(C)C2CC(O)C[NH+]21
CC1CC2(CCC2)O1
C#CCC(=O)C1OC1C
OCC1OCC(O)CO1
CCC1CC1C(C)(C)C
C1=CCCCCC1
C#CC(CC)C(C)(C)C
CCC(O)(CO)CCO
CC1CC1C(=O)OC=O
CC12CCC1=CC1OC12
NC(=O)C1C2NC1C2=O
O=COC12COC1C2
CC1CC1C(=O)O[CH+][NH-]
C#CC1OC1C(C)=O
CC1CC1C(O)CC#N
OCCCc1ncon1
CC1C2OCCC12CO
O=CC12NCC3OC1C32
C#CC1CN(C)C1=O
CCc1ccccn1
CC(O)C(C)(O)CC#N
CCC1CC(C(N)=O)O1
O=C1C2NC1C21CC1O
N#CC1(O)C(=O)N2CC21
CC(O)C(C)(C)CC#N
Cc1cnc(F)c(F)n1
CCC(C)NC(=O)OC
CC(C#N)C#CC#N
c1onc2c1CCCN2
O=C1C2C3OC4C1[NH+]2C34
C#CC1CC=CC1
[NH-]C1=NC=C(N)NO1
CC1CC1(O)C(C)(C)O
C[n+]1nnc(F)nc1[NH-]
CC1OC1C1CC1C=O
O1C2C1C1OC21
O=Cc1cc(=O)[nH]nn1
C#CCC(=O)C#CCC
C#CC1C=CNC(=O)O1
CC12C3C[NH+]4C3C1(C)C42
C1CC2CC23CC(C3)O1
O=C1NCC23CC12CO3
CC(N)=Nc1cnco1
C[NH2+][CH+]OC(O)C(C)C
CC1OCC2NC21CO
CNc1occ[n+]1C
CC(C)c1cc(O)no1
COCC12NC1CC2=O
C#CCCOC(O)C=O
C#CC1C(O)C[NH+]1C
Nc1coc2ccoc12
CC(=O)n1cc(N)cn1
C#CC1CN1C(=N)OC
C#CC1C2NC(=O)NC12
CC1C=CC2OC1C2C
CC1COC1C1(C)CO1
CC[NH+]1CC(=O)C12CC2
CC12C[NH+]3C1C=CC32C
CCOc1onnc1N
CC(O)C(C)C(C)CO
CC[NH2+][CH+]OCC1CN1
Cc1c(O)cn(C)c1O
CC1[NH2+]CC2CC(=O)N21
O=C1C(O)C2CC=CC12
CC1(C)CC(C2CO2)C1
CC1=C(CO)CC2CC12
OC1CC2CC3C1C23O
CC(O)C1C2C3CC2[NH+]31
[NH-][CH+]OC12C3CC1C2O3
O=CC12CC1CC21CC1
Nc1nc(F)ccc1F
CC12CCCC13CC2C3
CCC1C2C3C(=O)C2[NH+]13
C1OC23CC12CC1NC13
OCc1cc2n(c1)CC2
O=C1NC=CC(O)C1O
[NH-]C1CC2CC2C(=O)N1
C[c+]1cc([NH-])onc1F
CC[NH+]=C(N)C(=O)[O-]
N#CCC(=O)CCCO
CC1CC2C(C1)C1CC21
Cc1cc(CO)n(C)n1
CC1CC2OC3C1OC23
CC[NH+]1C(C#N)C1C#N
CCC(CC#N)C(N)=O
C#CC(CO)C(C)(C)C
COCC1C(C)C1CO
CC(=O)CC1OC1C
[NH-]C1=C2ONN=C2CN1
CC1CC1c1ncco1
O=C1CC2C3C=CC1C32
CC1C2CC(CO)C12O
CNc1c[nH]c(O)c1
O=CC1NC12COC2
COC1(CC2CO2)CC1
CC(O)C1CC(C=O)O1
CC1CC(C=O)C1NO
CC1C2NC1(CO)C2=O
C#CCC1=CC(=O)NC1
C#CC1OC1C(C)=O
C[NH2+]C1OCCC12CC2
CC12NCC1OCC2=O
CC(=O)C12CC1OC2[NH-]
C[NH+]1C2C3CC3C21
O=C1Cc2nc[nH]c2C1
CNc1n[cH+]onc1F
CC12CC=CCC1CC2
C1=CCC2CC(CC1)O2
C#Cc1c[nH]nc1O
CC1NC1C(=O)C1CN1
COC12CC=CC[NH+]1C2
C#CC(O)(C#C)CCO
CC12CC[CH-]C3CC1C32
COC(=O)C(C)[NH+](C)C
CC(C)C(C#N)C(C)O
CC(C)C12CCC1(C)O2
CCC1CC12C1CC2C1
CC1C(O)C2CC1C2O
CC12CC3C1OCC[NH+]32
CC12CC3(O)CC(O1)C32
CCC(C)C(O)C=O
O=C1CNC(C2CN2)C1
N=CN1C2C(=O)C1C2O
N#CC1NC1CO[CH+][NH-]
C#CC1CCC(C#C)C1
COC1(CO)C2CCC21
N#Cc1ccn[nH+]c1[NH-]
N#CC(O)C1CC(O)C1
CCC12CC1C1(CC1)C2
CCC(O)C#CCC#N
CCC(C)(O)CC(C)O
CC12C3NC1C2C3C#N
CC1OC2C[NH+]3C2C13C
O=C(C[NH+]1CC1)N1CC1
CC1(O)OC2CC2C1O
[NH-]C1Cc2ccoc2N1
CC1C(NO)CC1(C)C
CC12OC1C(O)C1OC12
C1OC23C1OC1C2NC13
CC1=CC2(C)CC3C1[NH+]32
O=CNc1cn[nH]c1
N#CC1CC(NC=O)C1
c1nn[nH]c1C1CCC1
CC1(C=O)CCC12CN2
CC1COc2n[nH]nc21
NC(=O)c1coc(N)c1
C#CC12COCC1N2
C1C2C3OC2C2OC2C13
CCn1c([NH-])c[cH-]c1=O
O=C1CCC(=O)N1
CCC(CC1CC1)=NO
N#CC1CC2NC2CO1
c1nnn(C2CC2)n1
C#CC1=CC(C)COC1
CCOC12NC1CC2C
CCCCc1c[nH]nn1
CC(C)C1C2CCCC21
CCc1nc[nH+]c([NH-])n1
CC1(C#N)COC1[NH-]
CNc1cccc(F)n1
O=C1CC2CC2(CO)N1
C[NH+]1CCC(O)C(=O)C1
CC(=O)OC(=O)C(C)=O
OC1C2CCC12C1CC1
CCC(C=O)C(C)=O
CC(O)C1OCCC1C
Cn1cc(O)[nH]c1=O
Nc1nc2oncn2n1
OC1C(O)C2OCC12
CNC(=O)NC=O
C#CC1NC([NH-])C(C)[NH2+]1
CC#CC(=O)C(C)O
CC1C2CNC(=O)C1C2
O=CC1C2C[NH+]1C1CC21
c1cc2nonc2cn1
CNC1CCCC(=O)O1
CCc1ccncc1N
CC(O)C1C(=O)OC1C
CC1OC1(C#N)C=O
[NH-]C1=CC(C=O)C(=O)N1
CC1NCC(C(=O)[O-])N1
CNC(=O)C(C)[NH+]1CC1
N#CC1C2OCC12O
O=CC(=O)C(CO)CO
CC1COC2C[NH+]1C2
CCCOCOCC[NH-]
CC[NH+]1CC1C1(C)CO1
[NH-]C1OC=C(F)N=C1N
CC#CC1(C)COC1[NH-]
O=C1OC2COC(C2)O1
O=COC1C=CCOC1
COC(C)[NH2+]C(C)(C)O
CC1C[NH+]1C12COC1C2
CC(=O)CC1C(C)C1C
C#CCCC1CC([NH-])O1
CC1(C)CCCN=CO1
CC1OCC12OC2(C)C
NC(=O)c1ccon1
CC12CC3C1C(CO)[NH+]32
C1=Cc2c[nH]cc2ON1
CC(=O)C1CCC(=O)O1
CC1=CCCC1C1CO1
CC#CC[NH+](C)CC#N
CC1NC1C1C(O)C1O
CC12CNC1C2(O)C#N
C1CCC2(CCC2)OC1
OCC#CC#CCCO
CC[NH+]1C(C#N)C1C=O
C#CC1CC2(COC2)O1
C1CC23C[NH+]4C2CC1C43
OCCCc1cnoc1
CCn1ncc(O)c1O
N#CC(O)(C#N)C1CN1
[NH-]C1=CNC=NC=C1
CC1C[NH+]2C(C=O)CC12
CCOC1OCC=C1C
CC(O)C1=CCC(=O)C1
Nc1n[nH]nc1NC=O
CC1CC1(C=O)C=O
O=C1C(O)C2C3C1C[NH+]23
N=C(N)C(=O)C#CC=O
CC12CC3[NH+]1CC32O
CC1CCCC(C#N)N1
CC(C)C1CN=COC1
CCC(N)(C#N)C(C)N
CC1COC(CCO)O1
OC12CCCC1C2
CC(C#N)(C#N)C1CC1
CCC1(CO)C2CCC21
CC#CC1CCCCO1
N#CC12C=CC(CO1)O2
O=C1CC23C=CC(O2)C13
CC1(C(=N)NC=O)CC1
CC1OC23C=CC(C2)C13
CC(C)OC1C=CCO1
C#CC1(O)CC2(C)NC12
OC1C[NH+]2CC13OCC23
CC12C(=O)N3C4C(C41)C32
CC(C)OC12CC(C1)C2
CC#CC(C=O)C(C)=O
CCC(C)(O)C#CC#N
CC12C(=O)OC1C1OC12
C#Cc1cc(C)c[nH]1
CCNC(=O)CC1CN1
CC1(C)C2CC(CO)[NH+]21
O=c1ncccc(O)n1
CC1(O)CC1C1CC1O
[NH-]c1cnc(CO)n[nH+]1
C#CC1=CC2CC3C1C23
CC1=CCOC2CC12
C[NH2+]C1OCC1(C)O
Nc1cc2cn[nH]c2o1
Cc1nc(F)cc([NH-])[nH+]1
CC1=NOC([NH-])=C([NH-])N1
C#CCC12OC1CC2=O
O=CC1C2C(=O)N3C1C23
CNC12CC(C#N)(C1)N2
CC1CCC2(CO)OC12
CC#CC12CC(O1)C2O
NC(=O)C1C2C=CC1O2
O=COCC12CC1CO2
N#CCNC=NCC=O
CC1CC1CN(C)C=O
C#CC(C=O)CC
COCC12CCC1O2
Cn1cnc(N)c1CO
OC1C2COC12[NH+]1CC1
COC(C#N)C1CN1
OCC12CC(O)CC1O2
C[NH+]1CC1c1cocn1
O=C1NC=CCC1NO
CCC1(CO)NC1C=O
O=C1OC2C(O)C(O)C12
C#CC(C)CCC(N)=O
CC1C2C(CO)[NH+]3C1C23
CC1CC1(O)C(O)C#N
c1nc2c([nH]1)CCCC2
CCCOCO
COC(C)C1CC(C)C1
CC(=O)C1OCCC1C
O=C1NC2(COC2)C1O
Cc1c[nH]c2ncoc12
O=C1C2CC3C2C2C1C32
CC(=O)C1=CCC(O)C1
CC(C)Oc1nc[nH]n1
Nc1conc1O
O=C1C(O)C2CC3C1C23
C#CCCCC#CCC
O=Cc1c[nH]cc1O
C#CC1C2COC([NH-])C12
CCC(=O)NC(C)=O
COC1(C)C=CC(O)C1
OC1C2C3C1(O)CC23O
C1=CC2C=CCC(C1)O2
CC(C)C1(N)COC1[NH-]
C[NH+]1C2C3C1C2[NH+]3C
O=C1CCC(CO)CC1
[NH-]C1C=CC(O)C(=O)O1
Nc1c[n+]2c[nH]nc2o1
CCOC(O)C[NH-]
C#CC1O[CH+][NH2+]C1CO
CC1CC1C#CC1CC1
N#Cc1nc(N)[nH]c1O
CC(C=O)c1cnn[nH]1
CC1=CC(C)(C)C2NC12
CC(C)C(C=O)C(C)C
C#CC1NC1C(C)O
OC(C1CN1)C(F)(F)F
C1C2CC13OC1CC23C1
CC1OC2(C)CC1C2O
COC12C3CC1C2C3=O
CC1(C)COC2CC21O
CC1CN1C(N)=O
O=CN1C2CC2C2CC21
C1C2CC3(COC13)C2
O=CC1(O)CC2(O)CC12
Oc1ccoc1C1CC1
C#CCc1ncnnn1
COC1CC2C(C=O)C12
C1C2OC3C[NH+]4C2C4C13
CC1NC1C(CO)CO
CC1=CC2COC2C1C
CC12CC3C(N1)C32C#N
O=C1CNC(=O)COC1
COC(C)[NH2+]C1CCO1
CC1OC2CC3CC12C3
[NH-]c1nc[nH+]cc1CO
C1=CC2CC3CC=C1C23
C#CCC(C)(O)CC#N
CC1=CC(NN)C(=O)O1
C[NH+]1CC2C1C2(O)C=O
C[NH2+]C1=NC(O)=CCO1
CC12C=CCC3C(C1)C32
N#CC12CC3(O)C1NC32
CC(=O)NC(=N)C=O
O=C1C[NH+]2CCC12CO
[NH-][CH+]OC12NC3C1CC32
O=C1COC(C2CC2)O1
COCC1C(=O)NC1C
[NH-]C1OC23CC4C2CC143
O=C1OC23C=CC(C2)C13
Cc1cnc(C)c(O)c1
CCC(C)C(=O)O[CH+][NH-]
CCC1C2C[NH+]1C2C=O
N#CC1C2C3[NH+]2CC13N
CCC12CC3CC1C2C3
CC12CCC(=O)C1(O)C2
[NH-]c1[nH+]ncc(F)c1F
C1COC2OCCC2C1
CC1C2CC13OC(=O)C23
COc1ccnoc1=O
CC1COC2C3NC3C12
C1CC2CCC(C1)C2
CCC(O)CC1CCO1
O=C1C2CC3CN1C32
C#CC1(C)C2C34OC23C14
Cc1n[nH+]c([NH-])c(O)n1
N#CC1CCC2(O)CC12
O=COC1C2NCC21O
Cc1coc([NH+]2CC2)n1
C#CC(C#N)C(=O)OC
OC1C2CC3OCC2C31
CC#CCCC[NH+]1CC1
O=C1OC2(CC2)C1O
COC1C2CC1C2C
OC1C2OCC12O
COC12[CH-]CC3C(C1)C32
OCC1C2CC(O)C1C2
CC1=CC2CC1C1OC21
COC1C2OCC(C)C12
COC12C(=O)NC1C2C
Cc1nc(CO)n[nH]1
OC1CC12CCOCC2
CC1=CC(O)C(=O)NC1
CC1(O)C(=O)NC1CO
O=C1C2COCC1C2O
CC(C)C1CCOC=N1
C[NH+]1C2CCCC21C=O
C#CC1C[NH2+]C(CO)N1
CC1(C)CC(=O)C(=O)C1
O=COC1CCCO1
c1cnc2cocc2c1
N#CC12OC1C1CCC12
OC1CC1C1C[NH+]2CC12
CC(O)c1[nH]ncc1O
OCc1cn[nH]n1
CC1C(O)C2(C)NC12C
C[NH2+][CH+]Oc1ccon1
C1CC2C3CCC1C23
N=CN(C=N)C(=O)C=O
c1[cH+][nH]n2c1C1CCC12
COC12NC1COC2=O
C[NH+]1CC[NH2+]C2OCC21
C1=CC2COCC(C1)O2
CCc1nocc1NC
CC12CC(O)C1O2
C1CC23CCC12CO3
CCC1NC1CO
O=C(CO)CCCCO
CC1C(O)C2OC12CO
O=CC1(O)C2C3OC3C21
OC1COC2[NH2+]CCC12
C#Cc1nnn(C)c1C
CCC1([NH2+]C)OCCO1
CCC1=CC([NH-])OC1
CC#CC#CC(C)(C)O
CCC(O)C1C[NH+]1CC
CC(=O)C1OCCC1C
CC[NH2+]C12CC1NCO2
CC(=O)N1C2CC1(C)C2
O=C1C=CC2CN12
CC1(C)CNC(C#N)[NH2+]1
CC12CC3C=CC1C3O2
CNc1cc[nH+]nc1C
CC1OCC1C1(O)CC1
Cc1cn(C=O)nc1N
CC12C[NH+]3CC3C1(O)C2
Nc1cncnc1O
N#CC(N=CN)C(N)=[NH2+]
[NH-]C1=C([NH-])N=CNC=C1
CNc1nocc1C=O
NC(=O)Cc1c[nH]nn1
CC1COC(C2CN2)C1
NC(N)=O
C#CC1CN(C=O)[CH+][NH2+]1
CC[NH+](C)C(O)CC=O
C#CC1(C)C2OCC21C
O=C1CC2CC12C1CO1
CC12COC1CCC2O
O=C1CNC2(CC2)CO1
O=CC12COC3C(O1)C32
C#CC1[NH2+][CH+]NC1C=O
NC1C(CO)C1C(=O)O
NCCc1cocc1O
C#CC(=O)CCC#N
CC1(C)CCC=CC1=O
CC#CC(CC#N)=NO
CC1CC(O)C12CCO2
CC(=O)C1NC1C(C)O
CCOC12CC(C)(C1)C2
COC(C)C(=O)C#N
C#CC12OC3C1COC32
CC1CC(NC=O)C1C
CCCC12CC1CC2=O
CC1OCCC(=O)O1
COC(O)CCC(C)O
CN=C(N)C(=O)NC=O
OCC1CC1[NH+]1CC1
C#Cc1cc(N)on1
N#CC(=N)N1CCCC1
COC12C3CC4C(C41)C32
COC12C3CC1C2O3
C#CC1(O)CC1(O)CC
OC1CC1CC1CCO1
CCC#CC(=O)CCO
CC(=NO)C1CN1
CC(=O)N(C=O)C(C)=O
[NH-][CH+]OC1OCCCO1
OC1CC1C1C[NH2+][CH+]O1
Cc1cc(=O)[nH]c(N)n1
CC1NC1C(C)(C)O
CC#CC(=O)N(C)C=O
CC1CC1[NH2+]C1CCO1
N#CC12[NH2+][CH+]NC1C2N
CC12CC1C=CC2C#N
O=CC1C2C3CC(O3)C12
C1CCC2CC(C1)C2
C#CC(OC=O)C1CC1
C[NH+]1C2CCC(O)CC21
CC[NH2+][CH+]OC(O)C=O
CC1[NH+]2C(C=O)CC12C
CNC1C(C)C1(O)C#N
c1onc2c1NC1CC21
CN(C)C1C2OC([NH-])C21
Nc1nc2occc2o1
CC(O)C1NC1CO
O=C1CC2C(C1)C1CC21
CC1=CC2C(C1)C2(C)C
CC1C=CC2OC(=O)C12
OC1CNc2cn[nH]c21
c1cnc[nH]cncn1
CCC(C)CCC=O
CC(C)OC12CC(C1)C2
C#CC(C1CC1)C1CC1
CC1(C=O)C2CCC[NH+]21
Cn1nnc2c1CNC2
CC(=O)C1CC(C)C1C
Cc1nc(=O)c(C)co1
CC(C)C1(OC=O)CC1
CC1CCC(C)O1
O=C1[CH+][NH+]2CCC2[CH-]1
C1OC2CC1CO2
N#CCC1C=CCO1
CC1C=CCC2OC12C
C#CCC12CC(O)C1C2
O=C1C2OC2C12CCO2
COCCOC(C)C#N
CCC(C)C[NH2+][CH+]OC
NC1[NH2+]C2CC2N1C=O
CCC1[NH2+]COC1C
COc1c[nH]nc1C=O
CCC1CCC(OC)O1
CC1COC1C1OC1C
C1C2C3OC4C(O3)C4C12
CC1OC(=O)C1(O)CO
CC12CC(C1)C1CC12C
O=CC1OCC12COC2
CC12C=CCC1C(=O)N2
CC12NC1C1CC12CO
COC(O)CCC#N
CCC(C)(OC)C1CO1
NC(=O)Nc1cocn1
[CH+]1[NH2+]C2CC2(C2CO2)O1
CCCC(O)C1CCC1
CC12C[NH+]3C(C1C=O)C32
CC1CC(C)C1NC=O
Cc1[nH]cc2c1CCN2
c1cocncncn1
CC1(C)C2COC([NH-])C21
CC1(O)CC2(O)CC2O1
CC(O)CC1(C)OC1C
CC#Cc1cnnn1C
CCOCC(C)=O
CC(=O)C1C2CC1[NH+]2C
C[NH+]1CCC(N)C1C#N
N#CC(=O)C1=CCOC1
CCC([NH-])OCCOC
N#CC(O)(C#N)C1CC1
CC1C(=O)OC1NC=O
COC12C=C(C)CC1C2
C1OCC12CC1OC12
O=COC1C2CCC21
C1C2C3OC2C2(CC2)C13
COC1C2C[NH+]1C2C#N
CC(C)(C)C1CC(O)C1
CC(=O)n1cnnn1
CC1(C)OC(=O)C12CO2
O=Cc1cnc(C=O)o1
N#CC1(O)C(N)CC1O
CC1CC(O)C2COC12
O=CC1CC12C[NH2+][CH+]O2
C#CC1COC1CO
COC1C(=O)C=CC1C
N#CC1C2C=CCC12O
O=C1CC2OC12CO
O=C(O)C12CNC1CN2
COCC1CNC(=O)O1
CC(C)C1C[NH2+][CH+]O1
C#CC1(C2OC2C)CN1
CCC1CC12CC1NC12
CC1(C)C=CCC(=O)N1
CC1(C)NC12C13CC12O3
OCC1C2CC1OCO2
CC12CC3C(O)C3C1C2
CC1NC2C(O)C2C1=O
CC1CC2(CN2)C(=O)N1
CC1=CC2CC1C2C
CC(=O)C(O)C#N
CC12CCCC3C(O1)C32
[NH-][CH+]OC12OCC1C2O
CC1(O)C2CC3[NH+]2C31C
CC1CC2NC12CO
CCCC#CC#N
CC12C3CCC1(O)C2O3
CC1=CC([NH-])OC1(C)C
COC1C2CCCC21
N#CC12CC3C(=O)N1C32
COC(=O)C1OC1C#N
C#CC1OC(CO)C1=O
O=C1C2C=CCCC1C2
CC1CC1C1CCC1
C1=CC2NC2C=CC1
CCC(=O)C1CC1O
CC12CCC1C1NC12C
O=C1NC2CC3C2C13O
Cc1c(F)ccoc1=O
CC#CCC1OC1C=O
CC1OC2[NH2+]CC3C1[NH+]23
Cc1occc(=O)c1N
CC12CC1(C=O)C1NC12
C#Cc1c(C)n[nH]c1C
OC1CC23C[NH+](C2)C13
CC12C[NH+]1C1CC2(O)C1
C[NH+]1CC[NH2+]C2OCC21
COC1(CO)C=CCO1
C[NH+]1C2C3CC3C21C
Cc1cnc(C#N)n1C
[NH-][CH+]OC1CCC(=O)O1
CC1(C)CC2COCC21
C1OC12C1OC3C1C32
CCC1CC(C#N)C1=O
CC1(C#N)C=CC(O)C1
C#CC1(C)CC([NH2+]C)O1
CC1C(O)C2(C)NC12
NC(=O)c1[nH]cnc1O
C#CC1=C(C)C2CC2C1
c1ncc2ncoc2n1
Cc1cc(N)noc1=O
C#CC1(C)OC1CC
CC12CCC3C(O1)C32C
CC1(C)CC2CC2C1O
OC1CC2OC3CCC132
O=C1CC2CC2(CO)N1
C1CC23CCC12C1NC13
N#CC1C2C3CC[NH+]3C12
CC(C)C1C2OC1C2=O
C1C2OC3C1C1C2OC31
CC1C=CC(C)(C#N)C1
CC1(C#N)C=CC2CC21
O=CNC=NC1CCC1
OC1C23OC12C3C1CN1
OC12CCCC3OC1C32
CCC(O)(C=O)C(C)=O
CC1=CCOC=NC1
C#CC1=CC(=O)NC1=O
CCC1C(O)C2(C)C[NH+]12
C#Cc1c(N)c[nH]c1N
c1cc[nH]cccnc1
O=C1CCCC1(O)CO
Nc1ccn2c1NCC2
OC1C2C=CC1O2
Cn1cc(O[CH+][NH-])cn1
OC1C2CC3OC3CC12
CCC(C(=O)[O-])C1C[NH2+]1
CC12CC3C1C3(C#N)O2
C#Cc1cc(O)[nH]c1O
CC1NC1C1(C#N)CO1
C#Cc1nonc1C#C
O=COCC1C[NH2+][CH+]O1
CC1C2CC3(O)C(O2)C13
CCC(C)OC1CC1C
O=C1CC(CO)N1
OCC12CCC1(CO)O2
O=C1C=CC2C3CC12C3
C#CC12CC1(C)OC2=O
COCC1COCC1O
CC12C(C#N)C3CC1C32
O=COC1CC12CCO2
CCOCCN(C)C=O
O=C1NCC12CCC2O
C#CCC1(C)CC(C)O1
CC1OC([NH-])C2(CC2)O1
CC(C)Nc1cnoc1
Cn1nnc(C#N)c1N
O=C(O)C1NC12CCC2
C#CC12CN1C=CC2=O
CC1(O)C(=O)CC1O
CC(C)C1C[NH2+][CH+]O1
OC12CC3CCC3C1C2
N#CC(C#N)C1CC1
C#CC1C2NC1(C)C2O
O=CC12CCC1C(=O)N2
O=CC1C2CC1N2C=O
CC1(C)OCC[NH+]2CC21
CC1NC(CO)C1=O
O=C1OC2C3CC[NH+]3C12
CC(O)C1(C)OC1C
O=CC(=O)n1ncnn1
C#CC1NC1CC(C)C
CC1(C2NC2C=O)CO1
O=C1COC12C=CCC2
CCC1CC(C(C)O)O1
COCC1CC(CO)C1
O=C1C(=O)C2OC2C1O
C#CC1(O)CC(C#N)C1
COC1(C(O)C#N)CC1
CC12C3[CH-]C4C(C41)[NH+]2C3
CCC(O)COC(C)C
CCC1=CC(C)OC1
C#Cc1ccc(C)nc1
C1OC2C3C1C1OC3C12
CCC(=O)C12CC(C1)C2
O=C1OC2C3C4CC13C42
O=C1CC2[NH2+][CH+]OC2C1
CC1C2OC3C[NH+]1C32C
COc1cc(CO)on1
C#CC1CC(C(C)C)O1
[NH-]c1[nH]c(=O)cc[nH+]1
OC12C3C4[CH-]CC3C1C42
CC12OCC1OC2C=O
CCC12OC3CC1C2C3
CCOC12CC3C14OC324
C1=COCC2NC=C2N1
C#CC(C#N)C(O)C=O
CCC(=O)OC(C)(C)C
CC1CCC2C3CC12C3
CO[CH+][NH2+]C(C)=O
CC1C2[NH2+]C(C=O)OC12
COC1C=CCCC1C
N#CC12CC(CC1=O)O2
Cc1n[nH]nc1C1CC1
CCC(O)C1CC1
CC(=O)N(C=N)C(C)=O
CC#CC1CC(O)C1
C1NC2(C3CO3)COC12
COC1OC2(C)CCC12
CC[NH+]1C(C)C1C(C)O
CC1CC2OC2C12CC2
CCc1nonc1OC
CC1COC2C(O)C2O1
CN1CC2OC2C1=O
CNC(=N)C(=O)C(N)=O
N=CN1C([NH-])C2NCC21
CC12CCC(C1)C2NO
C1COC1
O=C1CC2(O)C(O)C2O1
CCC12CC1C1OCC12
CC1CCC2NC2CO1
CC1CC(CO)O1
CCC(=O)C1CC1C=O
CC(=O)c1nc(C)co1
C#CCn1cccc1N
[NH-]C1=CNC=CC(O)=N1
CN=CNC(O)C=O
OC1COC2O[CH+][NH2+]C12
C1COCO1
[NH-]C1OC2CC3CCC312
C#CC1CC1CO[CH+][NH-]
C#CC1(C)OCC([NH-])O1
C#CC([NH-])OC=O
C1CC2OC3CC(O1)C23
CC1(C#N)CCCCO1
OC12CC[NH+]3C4C(C41)C32
N#CCC(CCO)=NO
C#CC1OCC(=O)C1O
O=CC(O)CC(=O)CO
C#CC1C2OC3CC2C31
CC(C)C1CC(O)CO1
O=C(C1CC1)C1CCO1
OC1CNC12C(O)C2O
C#Cc1nc(NC)n[nH]1
C1=Cc2[nH]ccc2OC1
CN1C(=O)CCC1C#N
CC1C2NC2C2C(O)C12
C#CC(O)C(CC)CC
CC1CC2C3OC1C23C
CC1OCC2C(O)C12C
CC(C)C(=O)NCC#N
C#CC1(C)CC2NC21
C1=CC2CCC2CCC1
N#CC1CCCC(=O)C1
NC1[NH2+]CC(OC=O)O1
CCC1(CC)CC(=O)C1
COC12CCCC1O2
N#CC1C2CC3CC1C32
CC1(C)CC2C(=O)C[NH+]21
CC1C=C(C=O)C2C[NH+]12
C#CC1OCC2CC21O
CC(C)C1=CCC(O)C1
Oc1ncc[nH]1
CC1(C)CC=CCCC1
CC1CC=CC=CC1O
O=c1cc(O)oc(F)n1
C1CC2(CO2)C2CC1O2
COC(C(C)O)C(C)O
O=C1CC2CC3(CN3)C12
C#CC1NC12C1CC2C1
Nc1c[n+]2c[nH]nc2o1
CC(O)C[NH+]1CC1C
OCC1CC2OCOC12
O=C1C=CNCCOC1
C#CCC1=CCOCC1
CC(C)CC(O)CC#N
O=CC1CC2CNC2[NH2+]1
CC12OC1(C#N)C1NC12
CCC1(O)COC(C)C1
CC1Cc2c(O)cnn21
CC12COC3C[NH+]1C3C2
CC1=CC2C=CC1C2
N#CCC(O)CCC=O
CCN(C=O)CC1CC1
CC12NC1C1C(O)C12C
CC1OCCC2NC21
CC1C2(C)CC1(C#N)C2
Cc1nc([NH-])cn[nH+]1
CC1CC2C(=O)NCC12
O=C1C2CCC1OCO2
CC1CC=C(C#N)CC1
CC1C2C=CC1C2CO
CC1[NH2+]C(C=O)NC1[NH-]
COC1(C)CCC12CN2
N#CC1(N)C=CNC1[NH-]
CC[NH+]1CC1
Cc1ccc(O[CH+][NH-])o1
CC12CCC1(C#N)OC2
CN1CC2(C)CC2C1=O
CC(C#N)C#CC#N
CC1CC12C1CC2(O)C1
CC(=O)[NH+]1CC1C=O
N#CCC1(CO)CCO1
O=CC12CC1CC2O
CCC#CC1CC1CO
O=COC12OC1CC2=O
CC(C)C(=O)C1CO1
C[NH+]1CC1C(C=O)C=O
OCC12COC3CC1C32
CC1OC2CNC12C#N
CC(=O)C(C#N)C1CO1
CC1C(C)(O)C2CC12C
CC1(C=O)CO1
OCC1(O)CC2COC21
CC12CC1(C=O)[NH2+][CH+]O2
O=CC12CCC[NH+]1C2
CC1CC=CC(=O)C1=O
CC1CC2C3CC2C13
Cn1nc(O)nc1N
COC(C)(C)C[NH+]1CC1
CNC=NC(=O)CC#N
CC(=O)C1(O)C(C)C1O
ONC1C[NH+]2CC2C1O
CC12CCC1(C1CO1)O2
O=C1OC2CCC2O1
C[NH2+]C1N=C[C+](C)NO1
N#CC(O)C1NCC1O
O=C1CCC2NC12
C1CC2CCC(CC2)O1
C[NH+](C)C(C#N)C#N
COCC1CNC(=O)O1
OCC#CCC(O)CO
CC(O)C(=O)C(C)CO
O=COCC1(CO)CN1
O=C1CC2C3C(=O)C1[NH+]23
CC#CC1C2NC(=O)C12
CC1(O)CC2COC21
CCC12CCC1(O)C2
OCC1(CO)CCCO1
Cc1c(N)nc(O)n1C
CC(=O)C1OCC(C)O1
CC1(O)CCCC2OC21
CC1(C=O)CC(C=O)O1
C#Cc1ocnc1O
CC1C2C=CC(C=O)[NH+]12
CC12C3C4C(=O)C1[NH+]2C43
[CH2+]C
CC(C)C1C=CC(O)C1
C#CC(C#C)CCC
CCC(=O)COC(C)=O
CC(C)(O)N(C=N)C=O
Cc1onnc1C1CN1
CC12CC3C(C)(C1)C32C
CC1OCOC1(C)C#N
CC1OC2CC1(C=O)C2
C#CC1(C)C2[NH2+][CH+]OC21
OC1CC2(O)COC1C2
O=C1OC2C=CC(O)C12
CC1=CC(=O)NC=CC1
[NH-]C1=C(F)C(O)OC=N1
NC(N)=O
CNc1cc(C)no1
CC12CC3CC(CC31)O2
COC12COC3C1CC32
N#CC1CC23CC(C2)C13
CC(=O)[NH+]1CC1C1CO1
C1OC2OCC1C1CC21
CC(O)C12CC1CCO2
CCNC(=O)O[CH+][NH-]
C[NH+]1CC1C(=O)C1CC1
CCOC12CC1CC2=O
CN1C=COC([NH-])=C1[NH-]
CC(O)NC1CC(=O)O1
CC(=O)C12OC1C1NC12
CC1=CC(=O)N2C(C)C12
N#CC1(O)C2COC1C2
CCC(C#N)(C#N)C#N
Cc1cncnc1C
CC(O)C12CC1CC2=O
C#CC1NC2CC12C#N
COC12CCCC1(C)C2
COCC(F)(F)F
N#CC1CC(NC=O)O1
CC1C[NH2+]C(C2CC2)O1
COCC1CC=CC1
Cc1c[nH]c(C(N)=O)c1
N=C(C=O)N(C=O)C=O
CC(=NO)C(O)[NH+](C)C
N#CC1C=CCC2C[NH+]12
CCCC(=O)CNC=O
CC1(O)CC2(O)COC12
O=COC1C2CCC21O
N=C(NN)C(N)C(=O)F
N#CC#CC(=O)NC=N
CC1CC12CC([NH-])O2
CC#CC1CCC([NH-])O1
N#CCC1(O)C(N)C1O
CC(C[NH3+])CCC(=O)[O-]
C#CC1CC1OC(=O)O
O=COCC1CCO1
CC(C=O)N=C(N)C#N
CCCn1ccnc1C
Nc1c[nH]c(F)nc1=O
[NH-]C1OCC2(C=O)CC12
CC1CC2C(C#N)NC12
CC1C2OC3CC3(O)C12
COC1C2CC3C(C2)[NH+]31
CCC1C(=O)C2CC12
c1cnc2c(c1)CCC2
C#CC1C2C=CCC[NH+]12
CCOC(=O)CC#N
CCC(CNC)C(=O)O
CC1(C)CC12C=CCC2
COC1C2CC1C2(C)O
CC(C)C1OCCC1C
C#CC(=NO)C(C)O
COC(C)(O)C#CC#N
C#CCC1CC2COC12
C#CCC(C#N)C=O
CC(C)Oc1cnc[nH]1
CC1C23OC12C31CC1O
CC(C)C12NC1CC2O
CC#CCC12CCC1N2
O=CC(O)c1c[nH]cn1
O=CC1C2C[NH+]1C2CO
O=C1CNCC(CO)N1
C#CCC(=O)C(O)C#N
Nc1noc(=O)[nH]1
N#CC1CC1(N)O[CH+][NH-]
CC1CC(=O)C(C=O)O1
CC(C)(C(N)=O)C1CO1
CC(=O)Oc1cc[nH]c1
CCOc1nonc1O
COc1nc[nH]c1C#N
CC(=O)C(O)C=O
COC12CC1C1OC12C
COCC[NH+]1C(C)C1C
COCC1(C)CC2NC21
CC1C2C3COC(O3)C12
CC(O)C1(O[CH+][NH-])CC1
[NH-]c1nno[cH+]c1N
C1CC23CC2(C1)[NH+]1CC13
[NH-]C1OC2COCC12
CCCc1cnccn1
CCC1(O)C2C[NH+]3C2C31
OC1CC2OC2C1
NCc1nc(O)no1
CC1CC2(C#N)CC1C2
C#CC1[NH2+][CH+]NC12CC2
CC12OC([NH-])C1(N)C2O
C#CC1[NH+]2CC1(C)C2C
CC12CC(O)C3C(C1)C32
COC(C#N)[NH2+]C(C)O
O=C1OC2C(=O)C1C2O
COC1COC2CCC12
C[NH+]1[CH+][NH2+]CC1C#N
COC(=O)C1OCC1C
O=CC12CC(C=O)(C1)C2
O=C1CC2NC1C2O
C#CC(C)C(O)C#CC
OC1C2CC13OCC3O2
OCC(O)C1CC1O
NC(=O)CC1CC(=O)O1
N#Cc1cc([NH-])[nH+]cn1
CC(C)OC1CC1C
CCc1[nH]cnc1CO
C1CC1C1CC2CC1O2
CC1(O)C2C(O)C3C2C31
CC(C)C(C)C(C)C#N
N1C2C1C1OC21
C#CC1(C)OC(=O)C1O
O=C1C2CC3CCN1C32
CC12CCOCC1(C)C2
CCN1N=CN=C(N)O1
CC1(C#N)CC2CC2C1
CCOCC(C#N)CC
O=Cc1cn[nH]c1
O=CC12CC3C(C1)[NH+]32
CC1OCC12C(C)C2O
CC(C)C1CN(C=O)C1
OC1CC23COCC12O3
CC1OC2CC12CCO
O=CC(O)C1(CO)CO1
N#CC1CC12CC1OC12
C[n+]1nnc([NH-])cc1F
C1OC2C1C1CC3C1C32
CC12CCC(=O)C1(C)N2
Oc1ncc(C2CC2)o1
N#CC#CC1(N)COC1
CC(=NO)C(C)(C)C
CC1NC1C(=O)C=O
CC1=CCCC1(O)CO
N#CC12C(O)C3CC1C32
O=C1C2OC3CC2C13
CC(C)C(=O)O[CH+][NH-]
CC12C3CC1C2C(=O)O3
O=CC12CC(CO)(C1)C2
CC1CC(C)C1CCO
O=CC1CC12CC1OC12
C#CC12C3C4C3C1C42
OCC1[NH2+]C2OC3C1C23
CC(C)(O)c1cn[nH]c1
O=C1CCCOC1=O
CC1OC1(C#N)C#N
N#CC12CCCC1C2
OC12COC3C4C1[NH+]4C32
N#CC1C2C(O)CC[NH+]12
CC1CC(=O)C(=O)CO1
C1NC12C1NC1C21CO1
C1CC2C(CC3OC32)O1
C#CCCCCC(C)C
Cc1cn(C)nc1O
[NH-]C1=NC=C(N)NO1
CCCCC(O)C1CO1
CC1CC(NCC#N)O1
CCCC(=O)OC(C)O
CCC(CC)OC(C)=O
CC12C(=O)C3C[NH+]1C32
N#CC1=CCC2CC1O2
CC1C2CC(=O)OC12C
CC1CC(C)C(=O)C1=O
O=C1NC2CC3CC2C13
CC12CC1C1(C)OC21
[NH-]C1ON=C(F)C=C1N
N#CCC1NC1CC#N
CC1NC12COC2=O
N#CC(O)C1CC1CO
CNC1=CC(C)C(C)O1
Nc1onc(O)c1C=O
CCC(=O)C12CCC1O2
OCC1=CCC(O)CC1
Cc1c[nH]nc1OC=O
C#CC(C)(O)CO[CH+][NH-]
C#CCCC1(CO)CC1
CCC(C)C1OC1C=O
N#CC1OC1C(O)C=O
NC(N)=O
CC12C(C#N)C1C1CC12
C1C2OC2CC2OC12
CC(=O)C12COC1CN2
Nc1cnc2occn12
CC(C)C1CCC(=O)N1
CCCC(O)(C#N)CN
CCCC(CCC)OC
CC12NC1C(=O)CC2=O
CC12CCC3(CC3)C1O2
CC1=CC(C)(C)CC1
C1CC1C12OC3C1NC32
C1CC12CCC1(CC1)C2
CC12CC3C=CCC1C32
CNc1cnc(C=O)[nH]1
CC(O)Oc1nnon1
CC1(C)OC([NH-])C2CC21
C1OC2C3COCC32O1
CC12CC3C(O)C1(C)[NH+]32
Oc1ccc(C2CN2)[nH]1
CCc1cnc(F)nc1
CCCC1=CCNC1=O
OC1Cc2conc2C1
NC(=O)N1CCC1C=O
C#CC12C[NH+]1C(C)C2=O
CC12C3CC1C1CC3[NH+]12
CN1CC2(CC2)NC1=O
N#CCC1C(O)C1O
Cc1oncc1NC=N
O=C1NC2CC1C2O
N#CC1CC2C3NC3C12
O=CC1=CCC2(CN2)C1
CC1(C)CCNC(=O)C1
C#CCC(CC)CC=O
CNC(=N)NC(=O)C#N
C#CC(C)CC
CC(C)C1C2OCC21O
C#CC(=O)C(C)C#N
O=CC#CC(O)CO
C#CC1C[NH+]2CC(C2)O1
CNC(=O)n1nnnn1
Nc1[nH]nc(O)c1O
CC1CC2(C[NH+]3CC32)O1
CC1=CC2(C=O)CC1O2
C[NH+]1C2C=CC1C2O
CC1NC1C1C(C)[NH+]1C
CCC1(CC)C(C)C1O
O=C1CC2CC3C(C2)C13
Nc1cccn1C=O
N#CC12OC(C1N)C2N
CCC12OCC3CC1C32
CC1CC2(CO)C(C)[NH+]12
CC1C2CCCC12O
O=CN1CC2C(O)C21
CC1C2C[NH+]2C1(C)C=O
CC1CC2[NH+]3CC1C23C
CC1(O)CC12C1C[NH+]2C1
CC1C(C=O)C2CCC12
CC1=CCC2(CCO2)C1
O=C1C[NH+]2CC12
CC(=O)CC(O)C(C)C
O=CC1OC2CC2C1O
COc1cc(O)c(N)o1
COC1(O)COCC1C
CC(=O)CC(C=O)CO
CC1(O)CNC1=O
ONc1ccn[cH+]nc1
CC(=O)C1C(O)C1CO
CC[NH+]1C2CC1C2(C)O
CC#CC12CC1CCO2
CC(O)C12COC1C2
CC(C)N1CCCC1=O
CC(C)(O)C1OC1(C)C
[NH-]C1NC(=O)CC2CC21
C[n+]1c([NH-])ccnc1O
C1=NCC=C2CCC2O1
CN(C)C(=O)C#N
ONC1COCCC1O
CC1[NH2+]C2OCC3C1[NH+]23
CC(=O)C12CCC1(C)N2
O=CC1=CNCC12CC2
C1=CC2CC3COC23C1
CC12C=CC3CC1C32C
COC1NCC(C)[NH2+]1
NC1=NCC(=O)C2OC12
CC1CCC1(O)CCO
[NH-]c1[nH+]nnc(=O)o1
CCOC1CCC(=O)C1
C#CC12OC(C)C1C2C
Nc1cn2ccoc2n1
CC1CC(=O)C1NC=O
CC#CC1NCC1=O
CCC(C)c1cnon1
O=C1NCC12CN2
C#CC1(C)CCC([NH-])O1
CC(=O)C12CC[NH+]1C2
[NH-]c1n[cH+][nH]cnc1=O
CCC12CCOCC1N2
C#CCCN(C=N)C=O
CCC1CC(=O)C2NC12
C#Cc1nonc1C
COC(O)CC(C)(C)O
CC1(O)C2CC3C[NH+]3C21
CC12CNC1C(C#N)N2
O=CC1=CCC(=O)CC1
CC1C(C#N)C2CC12
Nc1cnc2ocnn12
COCCC1CC1O
CCC(N)(C#N)[NH+]1CC1
CC1CC2(O)C(C)C12
OCC1=CCCC1CO
NC(=O)C12OCC1C2O
CCCC1=CCOCC1
CC(O)c1cc[nH]c1
C[NH+]1CC12C1C[NH+]3C1C32
CC#CCCC(C)C=O
C#CCC1C23OC12C3O
O=C1CC=CC(O)C1=O
C#Cc1cncc(O)n1
Cn1c(N)nc(O)c1O
N#CC(O)C1NCC1=O
O=C1CC2(O)CNC12
C#CC1CC=CCC1C
CC(=O)C1CC1C(C)=O
CC(O)CC(=O)[NH+]1CC1
O=C1C=C2CCCC2N1
N#Cc1cc(N)[nH]c1N
C#CC1CN(C)C(=O)O1
CC(C)C1CC(CO)C1
CC1OC1C1C(C)[NH+]1C
C#CC1CC(C(N)=O)C1
C#CC1CC2CC(=O)C12
CC1C(=O)N2C3CC1C32
O=CC12NC3C1COC32
CC1=CC2NC2CC1C
CNc1cc(C)c[nH]1
CC([NH-])Oc1ccc[nH]1
Oc1c[nH]c(O)c1
OC1C2CC(O2)C12CN2
CC1CC2(C)C(O)C12O
C[NH+]1CC(N)(C(=O)O)C1
Nc1cc(=O)cc(N)[nH]1
CC12CCC3CC1C3C2
CCc1cc(CO)on1
CC1C2C=CC=CC1O2
Cc1ccc(O[CH+][NH-])[nH]1
CCOC1CC1C#N
NCc1nc(CO)no1
CC1(O)C2CC3CC2[NH+]31
C#CC12CCC1OCO2
C[NH2+]C1NCC12CCO2
OCC1C2C3C=CC2[NH+]31
CC(C)(O)C1CC(=O)C1
COCC1NC(=O)C1C
CC12CC3CCC1C3O2
CC1COCC12OC2C
CC1CC2C=CC1C2C
CCCC(=O)C1CCO1
CC12C3CC4C3C1OC42
CC1C2C=CC1OCO2
CC(=O)O[CH+][NH2+]C(C)O
CCOc1c[nH]nc1C
C#CCCOC(C)(C)C
C[NH2+]C1COC(=O)OC1
CC12C[NH+]1CC21CCC1
CC1OC2C3OC1C23
C[NH+]1CCC2CC1C2=O
O=CC1CC12CCCO2
O=CC1OC1C1CCC1
C1=CC2NC3C1NC23
O=C1NC2CC2[NH+]2CC12
CCOCC(O)C(C)=O
C#CC1C(=O)N2CCC12
CC12CC1(O)C1NC12
OC12CC1OC1CC12O
CCC(C)C1(CC)CO1
CCC#CC(O)CCO
N#CC1OC(=O)C12CO2
OCC1=CCOCOC1
[NH-]C1Oc2cn[nH]c2O1
OC1C[NH2+]C2N[CH+][NH2+]C12
CC(=O)OC1CC([NH-])O1
O=c1[nH]cc(C2CC2)o1
OCCc1ccon1
CC1CC2CC1N2C=O
C[NH+]1CC(C#N)C1C=O
CCC(CC)NC=O
O=CC#CC1C2C[NH+]1C2
CC1CC1NCC#N
CC12C=CC(C1)C2O
CC1CCNCC(=O)O1
N#CC1=C2CCC2OC1
C#CCC1CC([NH-])O1
[NH-]C1=C([NH-])NN=CC=N1
CC1C23OC12C3C1CO1
O=CC1NC1CC1CC1
C#CC1C[NH+]1CC(C)=O
C#CC12CC1C1(CC1)C2
N#CC12CC(O)C1CO2
CC12C3OC4C(C31)C42C
CC12COC1C(=O)C2O
Oc1c[nH]c(C2CO2)n1
CC1CC2(C)OC2C1C
C#CC(C)C1=CCCC1
COCC1C2OC1C2=O
N#CCC1=CC2NC2C1
C#CC1OC(=O)C=C1N
Cc1nocc1C1CC1
O=CNc1c[nH]c(O)c1
OC12CC1C1CC2CO1
C1=CC2(CN2)C2OC2C1
CCC(=O)C1NCC1=O
C#CC1C2CCOC12C
O=C1NC2C(O)C12
CC1OCC2CCC2O1
CC1(C)[NH2+][CH+]NC1[NH-]
[NH-][CH+]OCC12C[NH+](C1)C2
CNC(=O)NC1CC1O
[NH-]C1=CN=C([NH-])C=NN1
CC1(C)[NH+]2CC2C12CN2
CCC1(OC)C(C)C1O
[NH-]C1N=CC(N)=C(F)O1
CCC1CC2(C)CC1O2
C#CCC(C)CCO
COC12CCC1(C)N2
CC1=CC2CC1C2(C)C
CC1OC2OCC1C2C
C#CCC1C(C)CC1C
Cc1cnc2oncn12
CCn1cc(N)oc1=O
CC1Cn2cc(O)cc21
C#CCc1cnc(O)[nH]1
C[NH+]1CC23OC(C2=O)C13
CC#CC(C)C#CC#N
N#CCc1cnn[nH]1
Nc1onc2c1NCC2
CNc1[nH+]ccnc1O
OCC(O)C(O)CO
CC1CC2C3CC12CO3
CC1=C(N)C2CN2C1=O
CC(C)COC1(O)CC1
CC#CC(=O)OC=O
OC1CC2C3CC1OC23
CC(=O)C(C#N)[NH+]1CC1
C1=CC2(CC1)CC1NC12
CC1CC2(C(C)O)NC12
CC1(C)CNC(=O)OC1
Nc1nnn(C2CC2)n1
COC12C[NH+](CCO1)C2
CC1(C)C[NH+]2C(C#N)C21
CCn1cc(C=O)cn1
N=CN(C=O)CC1CC1
CNc1c(O)ccn1C
NC(=O)C12COC1CN2
CC12CC1C([NH+]1CC1)O2
NC(CO)=NC1COC1
CC1COC1COC=O
O=C1CC(OC2CC2)C1
C[NH2+]C1OC(C)CC1=O
CC1C2CC(=O)C[NH+]12
N#CC1(N)C2CC3C1[NH+]32
O=C1COC2C3CC12N3
C#CC(=O)NC(=O)OC
CC1(C2NCC2=O)CO1
CC1(O)CCC2COC21
CC1(C#N)CC(O)CO1
Cc1nc(N(C)C)co1
CCC(C)NCC#N
OC1(C2=CCOC2)CC1
C1=CC2CCCC1O2
OC12COC3C(OC1)C32
O=C1CC(O)CC2CN12
COCC12CC3C14OC324
NC(=O)CC1CN1
C1=CC2C3C1C1C3C[NH+]21
CC(C)C12CC(O1)C2O
C[NH+](CC#N)C1CCC1
C[NH+]1CC(=O)C1CC#N
C[NH2+]C(C)(C=O)OC
C#CC1(O)CC(O)C1=O
CC(=O)N1C=CC2CC21
c1onc2c1C1NC1C2
CCC(CC)C1CC1
CC1CCC(NC=O)O1
C#Cc1c[nH]c(C)n1
O=Cc1cc(F)ccn1
CC1CC2[CH+]NC(=O)C12
C1CC(CCC2CC2)C1
N#CC#CC(O)C1CO1
CC1CN(CCO)C1=O
C#Cc1[nH]c(C)nc1N
CC12COCC1(CO)N2
CC1CC2C(=O)N[CH+]C12
Cc1cnn(CCO)c1
CCC(C#N)COCO
O=C1C=CCC2CN12
CC12COC3CC1C32C
CC1(C)COCOC1
CC1OC2COC12CO
CC1C(=O)CC12CN2
O=CC1=CCC2(O)CC12
C#CC1COC([NH2+]C)N1
O=C(O)C1NCC12CC2
CCC12CCC1(C)C2
COC1(CO)C23CC12O3
C#CC#CCCC(N)=O
CC(O)C1NCC1NO
C1=NC2CCC(CC2)O1
CC(=NO)C1NC1CO
Cn1c(O)nnc1O
OCCc1cocn1
C#CC1CC(O)C1(C)C
CCC1=C2CCC2CC1
CC(C)C12OC3C1NC32
CC12C(=O)CC3CC1C32
CC1OC1(C)C#N
O=C1CNCC=C1CO
CC1OC2C(CCO)C12
CC1OCC=C1C1CO1
C#CC1C2C=CCC12C
CC12CC(CO1)C2=O
N#CC1CC2CN2C1=O
O=CC1=CC(=O)COC1
CCC(C)C1NC1CO
OC12C=CC3C4C1[NH+]4C32
CC#CCCOC(C)C
[NH-]c1n[c+](C=O)nno1
C[NH2+]C1OCC[NH+]2CC12
CCC1CC(=O)C(=O)N1
CC12CC(=O)C1C1CC12
CC1COC1(C)C1CN1
C1OCC2[NH+]3CC2(C3)O1
O=C1OC=NCC2CC12
O=c1[nH]c(CCO)co1
O=CC(C=O)C1CC1O
CNc1cc(C#N)co1
CC1OC2C(=O)OC12
NC(=O)C(CO)C(N)=O
CC12COC1C2(O)C#N
C[NH+]1CC12CCC(O)C2
CC#CC(CO)CCC
C#CC(C)C(O)C1CO1
[NH-]C1NC(=O)CNC1=O
C#CC1C2CCCOC12
CC(C)(O)C1CC(=O)C1
N#CC12CCCC1C2
Cc1ccn(CC=O)c1
O=C1C2CC3CC2(O)C13
COC(C)(O)C1CC1O
CC1(O)C(O)C2(O)CC12
CC1C2CCC1O2
CNC(=O)C(O)CC#N
CCC1(C(C)C#N)CN1
CC1CC2(CC(O)C2)O1
N#CC12OC3C4C1[NH+]4C32
CCC1C2[NH+]3CC2(O)C13
Cc1onc(O)c1C
OCC1OC2CCC1O2
c1cn2c(n1)N1CC2C1
CC12OC3C4CC(C41)C32
CC12CC3C4C3[NH+](C1)C42
CC12CC3OC1COC32
[NH-]C1=NC(N)OC(N)=C1
C#CC(C#C)C(F)(F)F
C1CC12CC1C3OC3C12
O=CC1C2CC2C2C[NH+]12
CC(O)C(=O)C1NC1C
C[NH2+]C1NC=NCCO1
CC1C2(C)C34OC23C14C
CC1(C)C2C3CC3[NH+]21
Cc1cnn(C)n1
CCC1=CC2CC2C1O
CC(C)n1nn[nH]c1=O
CC1OC2CC2C1C
CNC12OC[NH2+]C1C2C
C[NH+]1CC2[NH+]3CC1C23C
CC1C2CNC(=O)C12
C1CC2CC1O2
[NH-]C1OC2CC3COC312
C#CC#CC1OCCO1
OCC12C3OC1C2C3O
CC1(C#N)CC1C1CO1
O=C1C2CCOC1CN2
Nc1ncc[nH]c1=O
CCC12CCC1(OC)O2
CCC(C#N)C1CC1
CC(=O)C1CC(CO)C1
CC1=CC(C#N)C2OC12
CC1=C2CCC2C(=O)C1
N#CC1(C#N)C=CCO1
CC1CCC2(C)CC1C2
Cc1nc([NH+](C)C)no1
C#CCOCC(=O)CC
COC(C)C#CC1CC1
CC1(C)CC(=O)C1(C)C
O=C1C=CCC(=O)C1=O
CC12CC1CCC2CO
CC1CC=C2COC21C
C#CC1CC(O)C2OC12
CNC1Cn2ncnc21
CC12CC3(O)C4C1C2C43
CC#CC1CC1O[CH+][NH-]
N=C(N)NC(=O)NC=O
C#CCC12CCC1(C)C2
CC1C=CC2CC12O
CC(C)c1c[nH]cc1N
CC1C=CC2OC(=O)C12
O=CC1CC12CCC2=O
CC[NH+]1CC2(CO2)C1[NH-]
O=C1C2C3C1(O)CC23O
CCc1nc(C=O)c[nH]1
CCC(C)COC1CC1
CC1OC2C([NH-])NC12
O=C1CC2(O)COCC12
C#CC1CCN1C=O
C#CCC(C#N)O[CH+][NH-]
O=C1OC2C1CC1CC12
C[n+]1ncc([NH-])c(F)n1
CNC(=O)C(C)C1CO1
O=C1C2CC3(CN3)C1O2
[NH-]C1OC(=O)C2CC12
Nc1c[nH]cc1C1CC1
Nc1ccnc(F)c1
C1CC2OC2C2OC2C1
CC(=O)c1c[nH]cc1N
CC12CC1[NH+]1CC12CO
N#CCC1CC1C=O
N#CC12NCC1(O)C2O
CC#CC1(C#N)CCN1
C1CC2OC3C(C1)C3O2
[NH-]c1nn[nH+]c(=O)o1
O=CN1C2C3C(O)C2C31
CCOC([NH-])(CC)OC
ONC1=CC=C(NO)C1
CC#CC1C2CCC[NH+]12
OC12CC(C1)C21CC1
CCN(C=O)C(O)C=O
[NH3+]C1CC2OC12C(=O)[O-]
C[NH2+]C1C(O)C2C(C)[NH+]12
CC(=O)C1NCC[NH2+]1
CC1(O)[CH-]C2CC3C2C31
N#CC(N)C1OCC1O
C#CC12CC1C(=O)CO2
O=CC12CC=CCC1C2
C#Cc1nc(C)c[nH]1
COC1CCCC(=O)N1
[CH+]1NC23CC2([NH2+]1)C1OC13
CC(=O)C1CCC(=O)O1
CC12CCC3CC1C3O2
O=C1OC=NC2CNC12
[CH-]1C2CC3CC4C1[NH+]4C23
CC1C=C2COCC2C1
CC1C(=O)C2OC12
Cc1cc(C2CO2)on1
CC1=CCC2(CC2)C1O
CC1=CN=CN=C([NH-])N1
CCOC1NC12CCC2
C#CC1CC2C(O)C12C
C#Cc1ncccc1O
C1CC2C1OC21CC1
CC12O[CH+][NH2+]C3C1NC32
CC(C)C(O)CC=O
C1=CCCC2(C=C1)CO2
CC1C=CC(O)C(C)O1
CC1(C)C(=O)C2C(O)C21
Nc1cn[nH]n1
c1nncc2c1CCC2
CC12C3C(C[NH+]31)C21CO1
CC(O)C1CCC2C[NH+]21
CC1(O)C2COC1C2=O
C#CC(C=O)CC(C)O
CC1COC(=O)OC1C
CCOC(C#N)C1CC1
N#CCC(CO)CC=O
N#CC1[NH2+]C2(CC2)CO1
C#CC[NH2+]C1OCC1C
COC(C)(O)C1CC1
OC1CC2C3CC1C2O3
CCn1cnc(O)c1O
O=C1CCC=CC(O)C1
O=CC1C2CNC(=O)C12
COC1COC(C)C1C
CC1C=CC(=O)C1C=O
CC1(O)C2NCC(=O)C21
CCN1C(=O)C2(O)CC12
N#CC12C3C4C[NH+]1C4C32
[NH-]C1OC2C3CCC12O3
CCC(C)C12COC1C2
CCC1OC1(CC)CC
O=CC1CC(=O)C1
C#CC1OCC=CC1=O
CCOC1=NOC([NH-])O1
CCOC(=O)NC(=N)O
CC(=O)n1cc(N)cn1
C#Cc1ncnc(N)n1
C[C+]1[CH+]N=C(N)OC1[NH-]
CC(O)C1(CC#N)CN1
C#CC(=O)NCC#CC
CC1=CC2C=CC1(C)C2
CC(=NO)C1(C)NC1C
CC1C=C2CCN=C2O1
CC1(O)C2C=CCC21O
O=C1NCC2CC2C1O
CC1(O)CC2CC21CO
CCC1C(C)C1OC=O
CCC1CCC(O)C1C
C1C2OC1C1OCC21
O=C1CN2C(=O)OCC12
CC1=CCC2C(O)C12C
CC12OCCC1C2C#N
CC1C=C2C3NC3C2O1
N#CC12CC=CC1OC2
N#CC1C2COC1C2
CC1=NC2CC2C(=O)N1
COC(C)C1CCCC1
CN(C)c1c[nH]cn1
O=C1CC(CC2CC2)C1
N#CC1(C=O)OC2CC21
CCOc1n[nH]c(C)n1
CCN(C=O)C(C)=NC
C#CC1(O)CC1C(C)C
Cc1[nH]nc(O)c1C
C#CC(CC)C(O)C=O
[NH-]C1OCC(=O)C12CO2
CCCC(O)(C[NH-])OC
O=CN1CC2C3OC3C21
Cc1nc(C2CC2)co1
[CH+]1[NH2+]C2CC2(C2CO2)O1
CC1(c2ncno2)CN1
CC12C3OC3C3C14OC324
CC12CC(O)C1(O)C2O
O=C1NCC12OC2CO
CNc1n[nH]c(O)n1
C[NH+]1C2C34OC23C14C#N
Nc1occc1OC=O
NCC1=COC(=O)C1
OC1CC12COC2
[NH-]C1=NC(F)=NC(N)O1
N#CCC1C2CCC1C2
CC1C=CC2CC1C2C
CN1C(=O)OCC1(C)C
C#CC1(O)C2CC(=O)C21
OC12CCCC(O)(C1)C2
O=C1C(O)C2OC1C2O
C#CC#CC1C2CC1C2
Cn1ncc(=O)cc1F
[NH-][CH+]OCC1OC1C=O
C[c+]1nc([NH-])nc(F)o1
O=CC12CC3NC1C32O
C#CC#CC(C)(O)CC
COC1=CC2CCN2N1
CC(=O)C(O)C1CC1O
CC1CC2C(C)(O)C12O
COc1ccc(N)n1C
[NH-]C1=NC=CNNC1=O
CC1OC12CC(C=O)C2
CCC(C)C1CC1C=O
c1cc2c(cn1)NCC2
CC1CC2CC(=O)C2C1
N#CC1COCC([NH-])O1
N#CC12CC=CC1NC2
[NH-]C1NC(=O)C2(CC2)N1
Nc1cc(C=O)ccn1
CC(C#N)C#CCO
C[NH+]1CC(C(N)C#N)C1
CC12COCOCC1C2
C#CCOCC(F)(F)F
CCCC(CC)C1CO1
[NH-]C1CCC(NC=O)O1
N#CC1CC([NH+]2CC2)N1
COC1C(C)C2COC21
[NH-]C1OC2CC(=O)CC12
CC1COC(C)(C)C1=O
CC1(O)C2CC3OC3C21
C#CCOCC(=O)C#N
C#CC1CC1C[NH+]1CC1
COCC1CCCC1
CC12C3C4C(=O)C3[NH+]1C42
C1=CCC2(C1)CC=CC2
C#CC1C2C3C2[NH+]2C1C32
CC1OCC1O
N#CC[NH2+]C1OC=NO1
C[NH+]1C2CC1(C=O)C2O
N#Cc1n[nH]nc1C#N
COC1CC=CC1NO
ONC1CCOCC1O
N#CC12CC1C1CC2O1
COC1C2CC1(O)C2C
Cc1n[nH]nc1O
N#CC1=CC2CCC2C1
C1=NC2CC3C(C2)C3O1
CCC1CC(C#N)N1
CC1C(=O)C2C[NH+]2C1C
CC1OCc2[nH]ccc21
CCC(C)OC(C)(C)O
COC12CC(O)C1C2C
COC1C2C3CC2(O)C31
CCC1C2C3C=CC2[NH+]31
OC12CCC3OC3C1C2
Cc1cc[nH]c1N1CC1
O=C1CC2C3CC3C12
Oc1nc(O)nc(F)n1
COc1cc(N)co1
CC12CC3(CO1)OCC23
CC1OC2CC3(CN3)C12
O=C1CC2C3CC(C3)N12
Cc1c[nH+]c([NH-])c(F)c1
[CH2+]CC
COC1NC12CC(O)C2
CC#CC(=O)NC
C#CCC1C(O)C1CO
CC(O)C(O)C1CC1O
C1CC2CC(CO1)CO2
CC(=O)c1cncn1C
COC1=CCC(C)C1=O
N#CC1CC(O)C2CC12
C1CC2(C1)OC2[NH+]1CC1
O=CC#CC(=O)C1CC1
CC1CC2C[NH+]1C2C=O
C[NH+]1C2C3NC3(CO)C21
OC1COC12CCCC2
CC(C)C1CC1C#N
CC#CCC1C[NH2+][CH+]O1
CC1OC1(C)C(O)C=O
Cc1cc(OC=O)on1
CC1COC1CC1CC1
C#CCCOCCC#C
CN(C)c1oncc1N
O=C1CC2CC2C1=O
CC1=CCC(C)C(O)C1
C1=CC2(C=CCC1)CC2
COC1COCC([NH-])O1
C#CCc1cc[nH]c1C
C#CCCCC#C
OC12COC1C2C1CN1
C#CC(C)C(=O)[NH+]1CC1
Cc1[nH]cc2c1OCO2
COC(C)C1OCCO1
C[NH+]1CC2(O)C3OC3C12
CC1(C)C(NO)C2C[NH+]21
CCC1=NCCCCO1
N#CC12C3NC1C1C3C12
CCN(C)C(C=O)C=O
O=C1CCOCC12CO2
Nc1c[nH]cc(F)c1=O
C#CC1CC12CCC2
NC12C3[NH2+]CCC1C2O3
CO[CH+]Nc1cnon1
CNc1occ(C)c1O
CC1(O)C2(C)CCC12C
CC1C2C(NO)C3C1C23
Nc1nc2[nH]nnc2[nH]1
CC1C2COC2C2C[NH+]12
CCC12CC1(C)[NH2+][CH+]O2
CC1(C)CC12COCO2
[NH3+][CH+]C1(CC(=O)O)CN1
CCc1[nH]ccc1N
CC1OC12CC(CO)C2
CC12C[NH2+][CH+][NH+]1[CH+][NH2+]C2
C[NH2+]C1NCCN1C=O
C[NH+]1C(CO)C1(C)CO
C#CCC1CC2C(O)C12
Nc1nc(CC=O)no1
Cc1cccc(=O)cn1
[NH-]c1ncnc[n+]1C=O
N#CC1C2CNC12CO
CC1C(O)C2NC12CO
COC(O)CC(C)(C)C
CC1OC(=O)C1(N)CO
C#CC(CC)CO
CC#CC(O)C1C[NH+]1C
CC(C)[NH+]1C2CC1C2O
O=CN1CC(CO)C1
CC1CC(C(=O)CO)C1
OCC#CC(O)C1CN1
CC1(O)C=C(CO)CC1
CC1C(O)C1(O)C#N
CC1=COC([NH-])=C([NH-])N1
N#Cc1ncno1
COC(=O)C1C2CCC21
O=C1CC2C=CCC1C2
N#CC12CCCC1C2O
CC1C=CC(=O)NC1C
C[NH+]1CC1(C)C#CC=O
CC(O)NC1CC([NH-])O1
N#CC12CC1C1C[NH+]12
Cc1c[nH]nc1C1CO1
C1CCC(C2CO2)CC1
CC12CC3C(C)(C1)C32O
C1CC23CC(C4NC42)C13
CC(C)C1OC1C(C)O
O=C1C(O)CC2CC1O2
COC1CC2C(C#N)C12
CC1COC(=O)C1C=O
C1OCC23C4C5C(C42)C153
C#CC1CC1(O)C(C)C
O=CC(=O)c1ccoc1
C#CC12CC[NH+]1C2CO
CCC(C(=O)O)C1CN1
O=C1C=CC2[NH+]3CC12C3
CC1=CC2CC=CC2C1
NCC1OC(N)OC1=O
O=CC#CC(O)C1CC1
Nc1cc(O)n2c1CC2
C#CC(O)C1CC1C=O
CC1COC(CCO)O1
CC1COCC(=O)N1
CC1C(O)C2CC1(O)C2
CC1C=CC(O[CH+][NH-])O1
CCC12OCC1NC2[NH-]
N#CC1(O)C(N)C1N
CC1=C(CO)C(C)CC1
OC12C3OC1C1(CO1)C32
Cc1nn[nH]c(=O)n1
CCc1cnoc1NC
OC1C2OC3C2C13O
N#CCC1(C2CO2)CC1
C[NH+]1CC1C(=O)C=O
O=C1CN=C2CC=CN12
CC([NH-])OC12COC1C2
CCC(=O)C(C)C1CO1
COC(O)C(C)C#N
CC1(C)OC1C1CC1O
C[n+]1c(C#N)noc1[NH-]
C#CC(C)CC(O)C#N
O=CC1C=CC2C(O)C12
Cc1oc(N)cc1C=O
C1=CC2C3C=CC2C1C3
C1=NOC([NH2+]C2CC2)O1
CCC(=O)c1cn[nH]c1
[NH-][CH+]OC1OC12CCC2
CN(C=O)c1ccno1
CC(=O)[NH+]1CCC1
CC1C2(C)CC(O)C12C
CC(=O)C1(O)C[NH+](C)C1
CC1(C#N)NC1C#N
CC12OCC(O1)C1OC12
CC1OC(=O)CC1(C)C
CC(=O)NC=NC(C)C
CC1OCC2OC2C1O
C[NH+]1CC2(N)C(C#N)C12
O=CNc1ccno1
CC1CNC(=O)C(N)=N1
CC(C)(C)C1C23CC12O3
C#CC1CC(C2CO2)C1
CC1=CC(=O)C=CCC1
COc1[nH]nc(C)c1N
COC1CCC=C1C=O
CC1(C)CCCC12CO2
CN(C)c1n[nH]c(N)n1
CCC(O)(OC)C1CO1
C#CC1CC=CC1C=O
CCC12C=CCCC1N2
CNc1nonc1C=O
CC1CC2OC3C[NH+]1C23
C#CC1OC2C([NH-])OC12
CC1CC12OCC2(C)C
N#CC1[CH-]C2C[NH+]3C1C23
C1OC2C1C1OC21
C#CC(CCCO)OC
C#CC(=O)C(=N)NC=O
ONC1CCCCOC1
CCn1ccc(OC)c1
CC1C(=O)C[NH+]1CCO
COC(C)(C)OCC#N
CC12CC1C1(C#N)C[NH+]21
CCOC12CC3C14OC324
O=CN1C2C3CC(O3)C21
ONC1C2C=CC1N2
C#CC1CC2C3OC1C23
CCOCC1(C)CC1C
CCC12NCC1C2C#N
N#CC1COCC12CC2
N#CC1(O)COC1C=O
NC12C(=O)OC1CC2O
CCC(=O)CC1C[NH+]1C
OCC1(CO)C2CC[NH+]21
CC1CC1(O)C(O)CO
CN=C(N)OCNC=O
CC1(C)C(NO)C2NC21
C1=CC2OCC1C21CN1
CC12CC3OCC3C1O2
C#CC(C)C=O
Oc1nc2n(n1)CCN2
C1=Cc2cnnn2C1
CC12C=CC(O)C1(O)C2
CNc1nnoc(=O)[nH+]1
C#CC#CC(C)CC#N
CC(O)C1CCC(=O)O1
C#CCCC(C#N)OC
CC1OCC2C(C)C12C
OCC12NC1C1CC2C1
C1=CC2=CCCC2C1
CCC(CC)C1CC1O
CC(C)C12CCC1CC2
CC(C)C1C2COCC21
CCC1=CC2OCC2C1
COC1CC1C[NH+]1CC1
O=CC12CCC1(CO)N2
COC1C2CC1C2=O
O=C1CC(O)C2(O)CC12
N#CC1COC12CCC2
CC1CC(C=O)N1C=O
C[NH+]1CC1C1CC(O)C1
CC1C2COC1C2C#N
CC12COC1C1(C)C[NH+]21
COC(=O)C1C[NH+](C)C1
O=Cn1nc(O)c(O)n1
CCC#CCC#N
CC#CC1(C#N)CCO1
N=C(N)N(C=O)C(=N)N
NC(=O)c1cnno1
CC1=CC(=O)NC1
CC1C=CCCOC1=O
Nc1ncon1
O=C1CC2C3CC2[NH+]3C1
N#CCC12OC1C1CC12
C1=Cn2ccnc2C1
[NH-]C1OCCCC2CC21
Cc1nc2[nH]nnc2[nH]1
OC1C2CC[NH+]3CC3C12
C#CCc1ccoc1C
C1=NCC23CC2(CN3)O1
C#CC1COC2CC2C1
OCCC1CC2C[NH+]2C1
O=C1C2C3C(O)C1(O)C23
CC1OC2CC1(O)C2
OC1CCC2=C1COC2
CC1C=C(C(C)O)CO1
C[NH+]1CC2(O)C=CCC12
O=C1NC2C(=O)C1C2O
CC12C=CC(=O)OC1C2
CC1CC(OC(C)C)C1
C1CC1C1CC2CC2C1
CC(C)C1NC1C=O
CC12C[NH2+]C3OCC1[NH+]32
NC(N)=O
O=COc1ncc[nH]1
CCC12CCC1(CO)N2
CCOCC(C)CC
C1C2[NH2+]C3NCC3OC12
N#CCC(=O)C1CC1
C1CC(C2C3COC32)C1
CC1=C(C)CC(C)OC1
CCC1OC1C#CCO
C#CC(C=O)CC
CC1C2[CH-]C3C4C1C2C34
COCC(C)(C)COC
CC[NH+]1C2C3CC3C21
O=C1CC2(CN2)CO1
CC12CCC1C[NH+]1CC12
CC1OCOC(=O)C1=O
CC#CC(=O)C#CC#N
CC(C)C1(C(N)=O)CO1
CC1CC2CC2(C)C1
[NH-][CH+]OCCC1CC1O
CC(O)C(=O)C1CC1
C1=NCC2(CC2)CO1
C#CC12NC1C(O)C2=O
CC1NC([NH-])C(CO)[NH2+]1
CC1C(O)CC2(C)C[NH+]12
CC12CCC1N2C=O
CC(O)C1OC1C1CN1
CC1CN1c1cocn1
CC(C)C1C=CC2OC21
CNc1nocc1N
CC#CCC(CC)CC
CC1CC23COC12CN3
C1C2[NH+]1CC21CC1
CC(=O)CC(C)=NO
O=C1C(O)C2(CC2)C1O
COCCC1CC1C=O
COc1cnc(C=O)[nH]1
C[NH+]1CC1C(N)C(=O)O
C1=CC23CC(C2)C3OC1
CC1=CCOC1OC=O
[NH-]C1=C(F)N=CC(F)O1
OC12CC3CC1C1C3C12
CC1(C)C2NC3C2OC31
C#CC1CC2C34OC23C14
N#CC(N)C#CC(N)=O
C#CC12OC1C1CC12C
O=C1C2C=CC1C21CC1
N#CCC1=CC2C[NH+]2C1
[NH-][CH+]Oc1cn[nH]c1O
CC#CCC1CC1(C)C
[NH-]C1=C(F)C(F)OC=C1
CC1OCC(C=O)C1C
CC#CC1NC1CC
CC12CC1C1(C)C[NH+]21
CCC1CC2(CO2)C1O
Nc1nc2ocnc2o1
CNc1[nH]c(O)nc1O
O=CC(O)C(C=O)CO
O=C1CCOCOCC1
OC12C[CH-]C3C[NH+](C1)C32
C#CCn1ccc(C)n1
CC12CC1C1(CCC1)C2
O=COCC1C=CCO1
O=Cc1cc(CO)on1
CC12CC3CC1C32O
CC[NH2+]C1CC(CC)O1
C1C[NH+]2CCOC(C2)O1
C1=CC2CC3C1C[NH+]23
C#CCC1CC(C#N)O1
Cc1ccc(C=O)[nH]1
CCC1C(C=O)C1OC
CCn1nc(C)nc1N
O=C1CCCC1(O)CO
CNc1nonc1CO
N#CC12C[NH+]1CCC2O
CC12CCC(C=O)C1C2
O=COC1C2OCC12O
CC12C[NH+]3C(CO1)C32C
CNc1nc(=O)cno1
OC1C2NC1C2C1CN1
CC1CC2NC2C([NH-])O1
CNC(=O)C#CC(C)O
NC(N)=O
COC1CCC(OC)O1
C#CCC12COCC1O2
C1=C2CCC2C2CC2C1
CCC(O)C1CC=CC1
C#CC12OCCC1C2C
CC1OCC12CC1CC12
CCc1ncc(OC)[nH]1
CC12CC1OC1CC2C1
C#CC(O)C1CC1C#C
CC1C=CC2C(O)C2C1
N#CC12C[NH+]1CC2O
CC1CC=C2CCC21
[NH-]C1CCCCOCO1
CC1CC(O)(O[CH+][NH-])C1
C1=CC2CC=CC2C1
CC1[NH2+]C(N)OC1(C)C
OC12CC3C1C1C[NH+]1C32
c1noc2c1CC1CN21
CC1OC2CCC1O2
CC1(C)C(=O)CNC1=O
CNc1occc1C
CC1(C)C2OC1C1CC12
COC(=O)C1CC1O
CCC(=O)C(C)CC=O
Cc1cc(C)nc(O)c1
CC(C)C12CC1CCO2
C#Cc1c(N)c[nH]c1N
C1CC2OCC1O2
O=C1OC2CC3C(O1)C23
C#CC1(C#C)COC1
C1OCC2(O1)C1CCC12
CCC1C(O)CC2CC21
CC1=CC2CC2(C)OC1
CC1C[NH+]2C1C2C1CN1
CC(=O)C1C2CCCC21
CCNc1cc(N)n[nH]1
CC1COC(C)C(=O)N1
c1n[nH]c2c1OCC2
OC1CC2CC3OC1C23
C[NH2+]C1C2C3OC3C[NH+]12
Nc1[nH]ncc1CO
OC1C2CC1OCCO2
CC(=O)CC#N
CC1C2CC(=O)C1(C)C2
CNc1c[nH+]nnc1[NH-]
CC1(C=O)C[NH+]2CC21C
OC1CCC2C(O)C12
Cc1ncc(C(N)=O)[nH]1
CN1CCC(=O)C1=O
COC(=O)C(C)(C)O
[NH-][CH+]OC1OCCC1O
CCOC(C#N)C(C)O
COC12CC3CC1C32C
CC1CC(C#N)C1
C1=CC23CCC2C(C1)C3
CC1(O)C=C2COC2C1
O=C1C=C2CCC2C1
N#CC(O)C1CC1N
CCOC12NCC1C2O
CCC(=O)C1CC(C)O1
C#CC1[NH+](C)C1(C)C=O
CC12CC1C=CC2C#N
O=C1CCNC1CO
CCc1ccn(CC)n1
O=C1CCC2(CN2)CO1
CC1COC2C[NH+]3C1C23
CCC(=O)[NH+]1CC(O)C1
c1nc(C2CCO2)c[nH]1
N#CCC1(CO)CO1
CC12COC1CCC2=O
CCCC(C#N)OC=O
CC(=O)C1C2OC1C2=O
OC1C=Cc2[nH]ncc21
C1OCC1C1CC2OC21
CC1CN(C)C1=O
O=C1C(O)CC2OC12
C#CC1C=CC(=O)CN1
OC12C[NH+]3C1CC32
C#Cc1cnccn1
OCCC1=CCCC1O
Oc1cc(F)cc(O)n1
CC12CC1C1(C)NC21C
OC1C2COC12C1CO1
C1C2C3C2C2C1C32
CN=CN1CC(O)C1[NH-]
NC(=O)Oc1cocn1
O=CC1CCC(C=O)C1
C[NH2+]C1NC2CC2(C)O1
C#CC1CC1(O)C(C)C
CC12C=CC(C#N)C1O2
C#CC12NC1(C)C1CC12
CC1OCC2C(C)C12
COc1ncncc1N
[NH-]C1N[CH+][NH2+]C1C1CC1
C#CC1C(C)C1C#N
C#CCCC1(CO)CN1
CC(O)C1CC(C=O)C1
C#Cc1nc(C)c(C)o1
CC(O)C(=O)NC=O
CC1C(C#N)[NH+]1CCO
NC1[NH2+]C2C3OC1C23
CCOC1OCCCO1
CC1C2CCNC(=O)C12
Cn1cc2ncoc2c1
CC1C=CC2C(C)CC12
C[NH2+]C1NC2CC2(C)O1
CC1CN(C2CC2)C1=O
CC1(C)C2NC(=O)NC21
N#CC1CC[NH+]1C1CC1
CCc1c[nH]cc1OC
CC1COCOC(C)C1
CC1=C(C)C(NO)CC1
C1OCC2OC3CC1C23
C#CC1(C)CC2CC2C1
O=C1NC2C3CCC2C13
OCC1(O)C=CCCC1
COc1cc(N)ccn1
CC(=O)NC1(O)CC1C
Nc1cncc(=O)o1
OC12C=CCC1C=CC2
CCC1C[NH+]1C1CCO1
C#CC1=CC2NC1C2=O
N#CCOCC1CCO1
OC1CC12CCOCO2
CC12C(O)C(O)C1C2O
Nc1noccc1=O
CC1CC2CC(=O)C1O2
CC(O)C1CCC1
CC(C#N)C#CC(N)=O
Cc1ccn(C)c1O
O=C1C(O)C2OCC12
O=C1OC2C3C(=O)C1C23
C#CC1OC1CCC
CNC(=O)CC(C)=NO
CCC(C)OC(=O)O
CC1CCC2C34OC23C14
CC1CC(=O)C2COC12
O=CC(O)NC1CCC1
OC1C=Cc2[nH]ncc21
C#CC(C)(CO)CC#N
Cc1ncno1
O=C1C=CC2CCCN12
CC#CC(=O)OC
O=C1C2OCC2C2CN12
CC#CC(=O)[NH+]1CC1
CCc1cnc(F)nc1
COc1c[nH]nc1C#N
C#CC(=O)CC(=O)CO
C[NH+]1C2C(=O)C3OC2C31
CN(C)C1=NOC([NH-])O1
N#CC1C(=O)CC1O
CC1C(C#N)C2C(C)C12
C[NH2+]C1OCCC1C#N
CCC1CC(C(C)C)C1
Cc1coc(=O)cc1F
N#CCC(N)CC(=O)O
C#CC12CC(CCO1)C2
[NH-]C1=C(F)N=C(N)NO1
CC12COC(C1)C21CN1
CCC1C=CC(C)C1O
OC1CC=CC1
CC12CC3C1C(CO)C32
C#CC#CC1C=CCC1
C#Cc1c[nH]c(O)n1
Cn1nc(O)cc1C#N
CCC(C)C1C(C)[NH+]1C
C[C+]1C=C(N)C([NH-])O[CH+]1
CC[NH+]1CC2CC(=O)C21
CCC(O)C(=O)C1CN1
CC1COC23COC12C3
C1C2C1C1(CC1)C21CC1
O=C1CCC2CC2CO1
C#CCC(=O)C1CC1C
CC1(C2CC2)CC1C=O
COC1CC2C(C)C2C1
O=CC1C=C(CO)CC1
CCn1nncc1C=O
CC1CCC(C)(C)C1
N#CC12COC1C1OC12
CC(=NO)C(O)C1CO1
[NH-]c1cnc(F)[cH+]o1
CC1=CC2(C)OCC2C1
C#CC1[NH2+]C(C)C(=O)O1
CC12C3C4C(O)C1C2C43
CC[NH+]1C(C)C1C1CN1
CC1C(C#N)CC1NO
O=CNc1cc[nH]c1O
C#CCN1CCCC1=O
CC(O)C1C2CC(C)[NH+]21
CC1OC1CCNC=O
NC(=O)n1ccc(N)c1
CC1NC1CNCC#N
C#CC(C#N)C1CC1O
CC1(C)CC1C(=O)C#N
C#CC(CC)=NOCO
CC1C2CC2C1C(N)=O
C#CC1C=C(C)C(=O)C1
COCC1C(C)CC1O
CC1C2C3CC3(C#N)C12
N#CC1C2C3[NH+]2CC13N
C1C2OC3C2C1[NH+]1CC31
CC1C2CCC23OCC13
ONC1C2CC(O)C1N2
CC(OC=O)C1CC1O
C[NH+]1CC1C(=O)NC=O
OC1CCC12C=CCO2
C#CC1CN1C(=O)CC
CC(O)(C#N)OCC#N
C#CC(C)C(O)O[CH+][NH-]
N#CCOc1ncon1
N#CC1(N)CC2CC1O2
CC(=O)N(C=N)C(C)C
[NH-]C1Cc2cnoc2N1
C#CC(O)C12CC[NH+]1C2
OC1COC12C13CC12O3
C#CC(=O)C(=O)NC=N
CC1=CC2CC3C1OC23
OC1CC2C3CCC1[NH+]32
C#Cc1n[nH+]c(NC)[nH]1
O=CC1(C=O)NCC1=O
CC1(C)CC=CC(=O)N1
CCc1c(O)noc1N
[NH-]C1OC2C=CC1C=C2
CCOC1C=CCOC1
Nc1nccc(F)c1N
OC1CC2(O)COCC12
NC(=O)CC(O)C1CC1
CC1(C)CC2(C)OC12
OC1C2CC3CC(O2)C31
CC(C)C(C)C(C)C
C#CC12CNC(=O)N1C2
N#C[C+]1[CH+]ON=CC1[NH-]
CCC(=O)[NH+]1CC1C
CC(=O)C12COC1CN2
CC1=CCC(O)C(O)C1
O=CC1(C=O)C[NH2+][CH+]O1
CC(C)(C)C1C(O)C1O
CC(=O)C1C2CCC21O
Cc1nccc(=O)n1C
CCC(C#N)C1CC1C
CC1(C)C(O)C2OC21C
Cc1cc(C)[nH]n1
C#CC(C#CC)CCO
CC1C2OC(CO)OC12
C#CC1COC(=O)C1O
CN1C(C#N)=NCC1[NH-]
CCCC#CCCC
CCC#CC1CC(=O)N1
CC1CC2CC2N1C=O
C#CC12C3CC1(C)OC32
CC(=N)N(C)C=O
Cc1ccn[nH]c1=O
N#CC1CC(=O)CN1
Nc1cn[nH]c(=O)c1F
Cc1conc1C1CC1
O=C1C2CC3(CN3)C1N2
CC(C#CC#N)O[CH+][NH-]
[NH-]c1[nH+]cncc1F
CC(C)(O)c1ccno1
OCC1COC12COC2
CC12OCC1CC1CC12
CCC(C)C(CC)OC
CC#CC(=O)CCO
CNC(=N)c1ccno1
C[NH+]1C2(C)C3OC3C12C
CCC1C2OCCOC12
Cn1nc(F)ncc1=O
CC(O)C1[NH+]2CCC12C
N#CC1(O)CCOC1
CC1(N)C2CNC21C#N
CC[NH+]1CC1COC
CC1OC2C=CC1C2C
OC1C2OCC1[NH+]1CC21
O=C1CCNC(=O)C1
CC1(C#N)NC([NH-])C1O
CC(O)(C#N)CC(N)=O
C1=CC2(CC1)OCCO2
OC1C[NH+]2CC2C12CO2
CC1OC1C(=O)CC#N
CC1C(O)C(=O)C12CC2
N#CC1=CNC(=O)C1O
CC1C(C)C1(C)CCO
COC1C2CC(C)CC21
O=COC12C3CC1[NH+]2C3
CC(=O)C1CC1C=O
CC12CC1C1NC12
CCC1NC1C#CC#N
CC1(C)C=CC(=O)N1
Cc1cccnc1C#N
CC1NC12CC1(CO1)C2
OC12CCC3CC(C1)C32
[NH-]C1COCC(=O)O1
N#CC1(O)C(O)C2NC21
CC(=O)C1CCC=C1C
[NH-]c1cc(O)nc(O)[nH+]1
N#CC1CC2C(CO)[NH+]12
CC(C(=O)O)C1CC1N
C#CC1C(=O)CC2CC21
CC1(C)C2C=CCOC21
CC1O[CH+][NH2+]C1CC#N
C#CC1CC=CC(=O)C1
CC1C2CCCCCC12
CCC(C)(C)CC(C)O
CC12CC(CO)(N1)C2=O
CCOC1(O)C2COC21
Nc1coc(O)cc1=O
Nc1nc2ncoc2o1
CC12C[NH+]3C4C(OC41)C32
NC(=O)C(O)CCCO
CNc1ccc(C)o1
Cn1cc(N)c(N)c1
OC1CC2(O)CCC1C2
ONC1C(O)CC2NC21
C1CC23NC2(C1)C1CC13
C[NH+]1C2CC=C(C=O)C21
C[NH+]1C2C3C(CO)C2C31
OCC1C2CC2C12CN2
CC1C2C(O)C1C2(C)C
CC1C23CCOC12CC3
Oc1nc[nH]c1O
CCC(C#N)OC(C)[NH-]
COC1CC2C3CC1C23
CC12OCC1[CH-]C1OC12
O=C1CCCC2COC12
CC(=O)Cc1cnoc1
CC(C)Cn1cccn1
Cc1coc(C)n1
OC1C2CC3C[NH2+]C1[NH+]32
OC1CC2CC2C1O
O=C1C=CNCC1
OC1C(O)C2(O)COC12
[NH-]C1CC2CCOC2O1
CC1C2C3NC3C(=O)N12
CCC(O)C(C)=NO
C#CC12CC3C(N1)C32O
C[NH+]1CC2(C#N)CC12C
CC1(O)C2COC([NH-])C21
N#CC1CC2CC2CN1
NC1=NCc2[nH]cnc21
Cc1n[nH]c(OC=O)n1
CC(=O)C(O)C[NH+](C)C
O=CC1CC2C(O)C[NH+]12
CNc1cc(C=O)[nH]n1
CCC1NC([NH-])NC1=O
CC([NH-])OC(=O)C1CO1
CCn1nnc(C)c1N
CC12C(O)C3CC[NH+]1C32
CC1OC1C1NC1C=O
C[NH2+]C1OC2C(O)C12O
CCOC1C(=O)NC1C
N#CC1NCC2C(O)C12
C#CC12CCC(C)(C1)O2
CCC(C)CC1CC1O
N#CC(O)C1CC1C=O
COC1CC1NC(C)=O
CCNC(O)CC=O
C#CC1(C=O)C2CC1C2
Cc1noc(C)c1C
N#CCC1(O)C[NH+]2CC21
O=c1ccccnc1O
O=c1ccc(O)n[nH]1
CC12C=CCC3C(O1)C32
CC1(C)C(O)C2NC21C
O=C1CCCCC1
OCC1CCC2(O)CC12
O=C1C(O)C=CC1NO
COC1=NCC([NH-])N1
Cn1ncc2cc[nH]c21
CCCC(C#N)OCC
COc1nccc(=O)o1
Nc1[nH]c(=O)cnc1O
COC(N)C(C)C#N
[NH-]C1OC2CC3C(O2)C13
CC(C)(O)c1cnc[nH]1
N#CC[NH+]1C2C3CC2C31
CC1=CC(=O)C2C[NH+]2C1
C#CC1CC(O)C([NH-])O1
CC1(O)C2CC3CC1C32
C#CC(O)(CC)CC=O
CC1C(C)C2(C)CCC12
NC(=O)C12OC1CC2O
C#CC1CC2CCC1O2
Oc1c[nH+]c2nc[nH]n12
O=CC1C2CC1C2CO
CC1(O)C=CCCOC1
NC(N)=O
C#CC#CC1C23CC12O3
N#CCC12C=CCC1C2
COC1C(O)C1O
CC(C)C1C2NC1C2=O
CC1C=CC(=O)N1C
C[NH2+]C(C)OCC(C)=O
N#CC1NCC1(N)CN
CCC1C(C)OC1(C)C
C1C2C3CC4(COC24)[NH+]13
CC1=NC([NH-])=CNC=N1
CCCC(O)C1OC1C
N#CC12CC=CC(C1)O2
CC1=CCC(C)CC1C
NC(CO)C(N)C(=O)O
OCC12OC3C1OC32
OC1C2CC3C1C1C2C31
CC1C(O)COC1C#N
COC1(O)CCC1(C)C
CC1=CC(=O)OC1(C)C
CCOC(C=O)CC=O
CC12C[NH2+][CH+]N1C(=O)C2
CC(C)OCC1CN1
O=CN1CC2(CN2)C1=O
COC1C2C3CC2[NH+]1C3
N#CC1=CCC(NO)C1
CC[NH+]1C(C)C1C1CN1
CCn1nnc(N)c1O
O=CC1C[NH+]2CC(O)C12
CN1CC(CO)C1=O
CC(CC1CCO1)=NO
C1OCC2C1CC1CC12
N#CC1=CCOCC=C1
CC(O)C1[NH+]2CCC12C
OCCC1CC[NH+]2CC12
CCC12CC3C(O1)C32
CC#Cc1nc[nH]c1C
CC(=O)C1=CCC(O)C1
CCC(C)C[NH+]1CC1
CC1C2C[NH+]3C1C(O)C23
CC12CC3(C1)OCCC23
OC1C2CC3(CN3)C12
CC12CCC3C(O)C1[NH+]32
C#CC(O)C(=O)CC#N
CCn1cc(C)c(N)c1
NC=Nc1ccno1
CC(C1CC1)C1CC1
CC1C2C3[NH+]2C1C3(C)O
NC(N)=O
Nc1[nH]c(=O)oc1C=O
N#Cc1ccoc(=O)c1
CC1C=CC2CC(=O)N12
C1COC23COC2(C1)C3
C#CCCc1cc[nH]n1
O=C1CC2CN2C(=O)N1
OCC1=CC2(CC2)OC1
CC1C2(C)C[NH+]3C2C13C
C1=CC2CC1COCO2
CC(C)C(O)O[CH+][NH-]
[CH2+]CC
CNC12OC1CC2=O
CC1(C)[NH+]2CC1(C=O)C2
CNCC(C)(C#N)NC
OCC1C=CCC2C[NH+]12
COC12CC(C1)C2
C#CC#CC(=N)NC=O
FC(F)(F)C12CC[NH+]1C2
CC1CC1COC=O
CC1CC(=O)C1CO
CC(C=O)CC(=O)CO
C#CC1CC2CN2C1=O
O=Cc1noc(C=O)n1
CC1CCC12CCCC2
O=CC(CO)C(O)CO
c1nnco1
CC12CCC=CC1C2
O=CN1CC2OC3C2C31
CC1C(O)C2C(=O)CC12
CCC1=CC2C(C)C2C1
CC1CCOC(=O)CN1
C#CC12CCC1(C)C2
CC#CC1(C)COC1C
O=C1CC2OC3COC132
CC([NH-])OCC(C)(C)O
CC12CC(O)C1(CO)N2
C#CC1[NH2+]C(N)CC1=O
C#CC1(C)C=CCOC1
O=C1NCCC2(CC2)N1
C#Cc1ccc(F)cn1
CC1COC2O[CH+][NH2+]C12
CNc1ccc(O)n[nH+]1
CNC(C=O)(C=O)OC
CC1=C([NH-])C=CN=CN1
CCCCC#CC1CO1
C#CC(=O)NC1CCC1
C#CC1(C=O)CCC1
O=Cc1cnc[nH]c1=O
CC1C(C=O)C2NC12C
CC1CC([NH-])(C2CN2)O1
COC1(C2CO2)CC1
CC1OCC12COC2
CN1CCCN=C1C#N
CC1CCC(CO)C1=O
CC1OC2CNC12C#N
OC1C23CCC12O[CH+][NH2+]3
ONC1C2CC3C1C23O
CC1(C)CC2=CCOC21
CC(C)(C)OC1CC1
CC[NH2+]CC1OCC1C
C#CC1C[NH+]2CC12C#C
CC(C)[NH2+]C1CCO1
CC1=CCC(C)OC1C
Nc1cc(O)cc(=O)[nH]1
CC(C)C1CCCC1O
Cc1ncccc(=O)n1
CCC1CC1O
C#CC1C2CC(C=O)C12
C#CC1CC(C)(C)O1
C#Cc1c(O)c[nH]c1N
Cc1[nH]c(=O)cnc1F
CC1CC2C(C[NH+]2C)O1
CC1C2[NH+](C)CC12C#N
C#CCc1cc(N)c[nH]1
CC1(C)CC1(C)C#N
N#CC1C(O)C1(O)C=O
C1C2OC3C4CC13C4O2
c1cc2c(o1)C1CC2N1
CCC1(C#N)NC1(C)C
COc1n[n+](C)c([NH-])o1
CC1C2OCC[NH+](C)C12
CC1OCC(C)(O)C1=O
CC(=O)CC1(C)CC1C
N#Cc1cocc1C#N
[NH-]C1=NC=C[CH-]C(=O)O1
CC(C)(C)OC(=O)C=O
CCCC(O)CC1CO1
CC1C=CC2(C)OC12
CC(=O)C1=CCC(O)C1
C1=CC2(OC1)C1CCC12
CC1[NH+]2C3C(O)C3C12C
CC1OC2C=CC1(C)C2
C#Cc1ccc(C#C)[nH]1
CC(C)(O[CH+][NH-])C1CO1
[NH-]C1ON=C(F)C(=O)O1
C#CC12CC(CC)(C1)C2
C1C[NH+]1CC12C[NH+](C1)C2
CCC(C)(C)C(O)C=O
C1[NH2+]C2OC3C1C23
NC=Nc1nc(N)no1
C1=CC2OCC1C1OC21
[NH-]C1OCCC2CC1C2
COC(C)[NH+]1CC1C=O
CC(C)OCC(N)=O
COC12CC=CC1(C)O2
CC(=O)CN(C)C(N)=O
COC(C)(C=O)C1CC1
OC1C2CC3(CC3)CC12
COC1C2CCC1C2
CC(C)(C)CC=O
CC(=N)NC(=O)C1CC1
CCC(O)NC(N)=O
C#Cc1nc(OC)c[nH]1
CCCC(C#N)O[CH+][NH-]
C[c+]1cc([NH-])oc(N)c1
CC1(O)CC(=O)C1(C)C
Cc1ccc(=O)oc1N
CC12C=CCC1CCO2
CC1COCOCC1O
CC1(C)CC1CO
O=C1OCCC2CC12
Cc1c(O)c[nH]c1N
CC1OC1C(C)C(N)=O
CC1[NH2+]C2C3CC3C2O1
CCCC1C2C3CC2[NH+]13
CC1=CCCC(C=O)C1
O=C1C2CC3NC2C13O
Oc1[nH]ccc1C1CN1
CC1COC(C)C(=O)N1
CCC1C2CC(C)C1C2
CC1C23OC12C3(N)C#N
CCC1(C)CC1C1CC1
CC(O)C12OC1CC2O
CC1(C)OC2(C=O)CC12
C#CC12CCC1(C#C)C2
O=CC12CCC=C1CN2
O=C1COC2CC12CO
c1cc2c(o1)CCN2
CC(C#CC#N)O[CH+][NH-]
CCC(C)(C=O)C(C)=O
CCC1C2C(O)C1C2O
CC1OC1C1CC1(C)O
CC1C2CC(O2)C1C#N
CC12COC(C1)C2CO
CCC1C2C=CC1C2=O
CCC1OCC(=O)CO1
C#CCC1OC1C(C)C
CC1=CCC(C)C(=O)N1
CC(C)C1C2CCCC21
C1=CC23NC2(C1)C1OC13
CC1CC(=O)C12CN2
CC(O)C(=O)N(C)C=O
CC(C)C1C2CC1C2=O
COc1nc(C=O)n[nH]1
CN1C(=O)C(N)C1C#N
CC(=O)C12CC1NC[NH2+]2
O=C1CC2CC2C2OC12
C#CC(=O)C(=O)OC
CC1C2OCC(C#N)C12
Cc1cncc(C)c1
CC(C)C12CC=CC1C2
CC1C[NH2+][CH+]O1
C#CC12CNC1C(C)O2
Cc1[nH]cnc1O
Oc1c[nH]c2c1CC=C2
CCC12C3OC1C2C3=O
[NH-]C1OC2C3CC1(O)C32
CCC12OCOC1C2C
CCC1(CC)OC1C
OCc1cncnc1F
CC1C(=O)CC2(C)NC12
CC(=O)COC1CCO1
CC1=CC2(CN2)C2OC12
CC1OC1C(C)(O)C#N
CC1OC1C1=NCCO1
CC1[NH2+]C2CC2(C=O)O1
C1OC23CC4OC12CC43
OC1CCC=CC12CO2
CNc1ccnn1C
OC1C=CC2OCC12
CC1C=CC(=O)OC=N1
[NH-][CH+]OC1CC(NO)C1
C#CC12CC(C1)C(=O)O2
C[NH+]1CC1c1ccon1
OCC1CC2C3CC1C23
CC1C(C=O)C2CC12O
CC12C3CC4CC1C2C43
CC(C)OC(=O)C(C)C
CC1C[NH2+]C(C)O1
Cc1cc(N)nc(=O)o1
Cc1cn[nH]c1CO
CC1=CC2(C)CC1CO2
CC1CC(C)C2C(O)C12
CC1=CC2OC1(C)C2O
CC1(C)CC(NO)CO1
OC12C3C[NH+]4C3C1(O)C42
CC12OC1C1OCC12
N#CC1C2CCC1N2
CC1COC2COC12
CC#CC(C)CCOC
O=C1C2C3CC4C1[NH+]2C34
O=CN1C=CC2(CO2)C1
CCC(C#N)O[CH+][NH2+]C
CCC(=O)CC(C)(C)O
CC1C(O)C23CC(C2)C13
CC1CC(C2CC2O)O1
CC1NCC(=O)C2CC12
CC1(O)C2C3CC2[NH+]31
CC(O)[NH+]1CC1C(N)=O
CC1OC1(C)C(=O)CO
COC1CC(C)C1
CCC(O)CO
C#CC(C#C)C(O)CO
COc1ncnnn1
C#CC1C(C)C=CC1C
N#CC1CCCC12CO2
CC12CC1C(CO)O2
CC1OC12CC1(C)NC12
CC12COC1C21CCC1
CC1CCC1C1CC1C
CNC=NC(=O)C=O
CC#CC1OC1C1CC1
C[NH+]1C2C3CCOC3C21
CC[NH+]1C(C)C1C(C)=O
CCC1(O)CCOC1=O
C1C2OC3C1C3[NH+]1CC21
O=C1CNCC2CCC12
CC#CC1CC1(O)CC
CC#CC1C(=O)NC1C
COC12CC1CCO2
CC12CC1C(=O)NC2=O
Nc1coc(=O)c(N)n1
C#CC1OC1C1CC1C
CC[NH+]1CC(O)C1CO
CCC(=O)C1OCC1O
CC12CCC3[CH-]CC1C32
CC(O)C1CC(CO)O1
CCOc1c[nH]c(N)c1
CC1CC1(O)C(C)(C)C
N#CC1CC12CC1NC12
C1CC1OC1C2CCC21
CC12OCOC1C1CC12
NC(N)=O
O=CNCC1C2CNC12
CC12OC3CC1C2C3O
OC12CC3COC3(C1)C2
CC(C)(O)C#CC1CC1
OCCC1C=CC2CC12
NC(=O)C(=O)CC1CN1
C[NH+]1CC1C#CCO
CC(=O)Oc1nc[nH]n1
C1=CCC2CC2C=CC1
N#CC1NCC12CO2
CC(C)(OC=O)C1CC1
CCC(=O)n1cnnc1
OCC1NC1(CO)CO
O=CC1[NH2+][CH+]OC1C=O
CC1CC=CC1(C)O
N#CC1C2CC1C2CO
OC12C3CC4C3C1(O)C42
CC12CC3(CC3)C1(O)C2
CCc1[nH]nnc1OC
CC(O)c1cnncn1
CC(O)C1CC=CC1=O
CCOC(C)(C)C#N
C#CC(N)C#N
CC1(C)C(O)C2C[NH+]21
CC1CC(=O)C12NC2C
[NH-]C1=C(O)C=CC=CN1
CC(C)C1(C#N)C[NH+]1C
COC1=CC(O)CC1C
C#CC(OC)C1CCC1
O=C(O)C1(CO)CCN1
CCC1(CC)C(O)C1O
C#CC(=O)C1CC1C#C
CCCC(CC)CC=O
COCC1(C)C2C[NH+]1C2
C[NH+]1CC1C1NC1CO
O=CCC(C=O)C=O
CC1CC(CO)OC1=O
COCCC(C)C(C)O
CCC12NC1C1NC12C
C#CCC1CC(C#N)C1
OC1C2CC1C1(O)CC21
Oc1ccc(C2CO2)[nH]1
CC1C2C(=O)C3C1[NH+]23
OC1CCC2C1C1C[NH+]21
CC1OC1C1COCO1
O=C1CC2CCCC2C1
COC12CCC1(C)N2
Oc1cnc(C2CN2)[nH]1
CC1OCC=CC12CN2
CCC(=O)C1C23CC12O3
CC12CC3C1C3C21CC1
CC12C3OCC1C2CO3
C1OCC(C2CN2)O1
COC(C#N)C1CC1C
COC(C)CCNC=O
COC1COCC(C)C1
CC12COC(C1)C2O
O=C1CC2CC12C1CO1
C[NH+]1CC1(C)C#CCO
O=COC1CCCCO1
CC(C)C(C=O)C=O
CCC12NC1C1CC2O1
ONC1C=CC2(CN2)C1
CC1=CC(C)(C)C2NC12
CC1CC1(C)C1(O)CC1
C1=CC23CC2CC(C1)O3
C#CC(C#CC)C(C)C
C1OCC2(CO2)C2CC12
OCC1CC1(CO)CO
CC#CC1CN(C)C1=O
CC(C)OC(C)(N)C#N
CC1C2CC3(O)C1CC23
CCCC1C2CC1C2=O
OC1CCC1C1CC1
CCCC(O)COC
CCC#CCCOCO
CC(=O)c1cn[nH]c1C
CC1=CC2(C)OC2CC1
C1OC12C1C34OC13C24
OC1CC1c1conn1
COC(C)C1CC(C)O1
[NH-]C1OC2C=CC1CC2
Cc1[nH]nc(N)c1CO
CC1=CCC([NH-])OC1
C#CC1[NH2+]CC(C#N)O1
COC(=O)N1CCCC1
O=C1OC2COC(C2)O1
COCC12CC1NC2=O
COc1n[nH]nc1OC
CC(=O)CC1(C)CCC1
CC12CCC(O1)C(=O)C2
C#CC1CC=CC1(C)C
CC(=N)Nc1ccno1
O=CC1[NH2+]C2C(O)C2O1
CCOC12CC1[NH2+][CH+]O2
C#CC1C2C(C#N)C[NH+]12
CC1(c2ncc[nH]2)CC1
C#CC1CC1(O)C(C)=O
CNC1=CC=CNO1
CCC(=O)OC(C)C
C#CC[NH2+]C1CCCO1
ONC1C2CC3CC2C31
CC1CC(CO)OC1=O
CC1(O)C2[NH+]3CC2(C)C31
CC1=CCC([NH-])OCC1
OC1CC=CC1
CC1(C)OCC12CO2
CC12C=CC(O1)C21CC1
C#CC1NC1C(C)C#N
CC12COC3(CC3)C1C2
CC1NC2CC2OC1=O
OC12COC3C(CC31)C2
O=CC1C2CCC3C1[NH+]23
CCC1CC(OC=O)O1
Cc1ncc(N)c(=O)[nH]1
NC1[NH2+]C2CC(O1)C2=O
CC1CC(OC(C)C)C1
O=C1NCCC2NC12
C1C2C3C4CC3[NH+]4C12
CC12C(O)C1C1COC12
OCCC1CC2CC2O1
CCC(C#N)OC=O
C#CC1CC(CC#N)O1
OCC12CC(O)C1C2O
CCC#CC(O)CCO
CC1CC1C1CCOC1
Nc1nc(=O)[nH]nc1F
CC1OC(=O)N2CCC12
CC1=CCC2(C)CCC12
N#CC12COC1C1NC12
[NH-]C1CC2CC2C(=O)O1
CC#CC(CO)C(C)O
CC1[NH+]2C3CC3C12CO
CC1CC(=O)C12CCC2
CC1OC2CCCC=C12
CCC(=O)C(O)C1CN1
CC1C2CC=C(CO)C12
CCC1C(O)C1O
CCC(O)C1OCC1=O
CCOC([NH-])C1CCO1
OC1(C2CC2)C[NH+]2CC21
CC1C2C=CC1C1CC21
CCC1C2C(O)C([NH-])[NH+]12
C#CC1C(=O)NC1OC
COC1(OC)CC(O)C1
N#CC1(N)CC1NC=O
Nc1ccc(O)nc1
O=C1C2OC1C2CO
CCc1nc(C)oc1N
C1CC2OC3(C1)COC23
CC(C)[NH2+][CH+]OC(C)O
CC1NC1(C)C1C[NH+]1C
C#CC1CC=CC(C)C1
N#CCn1ccc(N)n1
C1CC(COC2CC2)O1
CC1CC1CN(C)C=O
CCC1(O)CCC2NC21
COC(C)(C)C1CCO1
COC1OCCC1C=O
N#CC1(C#N)OCC1O
C1=NCc2c[nH]cc2O1
CC(C)C(C=O)CC#N
CN1CC2(C)CN2C1=O
CCc1n[nH]nc1NC
CC1C2CC1C1C(O)C21
C1=CC2(CCO2)C2OC12
O=C1CC(=O)C2CC2C1
COCC1OCC1C
CC1(O)OC12C[NH+]1CC12
CC12CCC1(CO)O2
[NH-]C1NC2C(=O)CC2O1
CC1(C)C2CCCC21C
CCC1CC1C(C)(C)C
C#CC12CCC1C2C
CC(C)(O)CC(=O)C=O
OC12C=CCCC1(O)C2
CCOC(=O)CNC
CNc1c[cH+]oc(O)c1
CC#CCC1(CC)CO1
CC1(C=O)C2CC(O)C21
O=COCC1CC(=O)N1
Nc1coc(N2CC2)c1
NC(=O)C1C2CC(=O)N21
CC(O)C1C2CCC1O2
O=CC1C2CCC1C2O
C#CCc1cocc1C
C[NH2+]C1(C)CCCOC1
C#CC1=CC(=O)CC1C
CC(C)C1CCC(=O)O1
CC(C)C(O)C1OC1C
CC1OC12CC(O)C2=O
C#CC(C)CC(O)C=O
CC12CC1NCC(=O)N2
CCNc1onnc1O
CNC(=O)CC(C)C#N
CCCC#CCCCO
NC(=O)CCC(N)=O
CC1C2C3CC2[NH+]2C1C32
C#CC(=NCC)NC=O
O=C1C2CC(N2)C12CO2
ONC1CCOCOC1
CC1CCC1(O)C(N)=O
CC1C[NH+]2C3CC3(O)C12
O=C1C(O)C2CCCN12
C[NH+]1C2C3NC2C31
C1C2C1C1C3C2C2C1[NH+]32
N#CC1OC2CC2O1
CC(OCC#N)C1CN1
CC1CC(C#CC=O)C1
N#CC12NC3C(=O)C1C32
Cc1ncnc(N)c1O
Cc1cc(=O)cccn1
CC1=C(C)C(C)NC1=O
CC1=CC(O)C2C[NH+]2C1
C#CC#Cc1cn[nH]n1
CC(=O)OC(C)(O)C#N
CC(O)c1nn[nH]c1N
CC12CC3C(CO1)C32C
CC1C(O)C2CC3C1C23
CC1C(=O)C2CC=CC12
C#CC1CC2(CCC2)C1
CC1CCc2ncoc21
CC(=O)C1C23OC12C3O
N#CC1CC12CCOC2
[NH-]C1=CC2NCC2CO1
NC(=O)C1C=CCOC1
OC1COC1C1CCC1
C1C[NH+]1CC12CC(C1)C2
OC1C2C=CCCC1C2
O=C1CC2CC1C21CN1
N#CC1=NCCCCO1
[NH-]C1=NC=CC(N)O1
CC1(C#N)CCC1C=O
[NH-]C1=C([NH-])NN=CN=C1
CC(=NO)C1CCC1
CC1(C)OC2CC(O)C21
CC1(C#N)CC2(CC2)O1
Cc1c[nH]cc(O)c1=O
CC12CC3C[NH+]1CC32O
CC1OC2(CC2O)C1C
[NH-]C1OC2CC3OC2C13
CC12CCC1(O)CC2
CC1C2COC12CCO
COCC1CC1(N)C#N
[NH-]C1[NH+]2CC3(O)C2C13O
CCC1CC1C(C)(C)O
Oc1ncc(F)nc1O
OC1CC2CC1[NH+]1CC21
CC1=CCC2NC1C2=O
C1CC23C[NH+]4C2C1C43
CC(=O)C1CN(C=O)C1
CNC(=N)NCC(=O)O
c1noc2c1CC1OC21
C1=Nc2onnc2CO1
COCC(=O)C1NC1C
C#CC12CN1C=CC2=O
CC(=O)C1(CO)CCC1
C1OCC2C3C4C1[NH+]2C43
CC(C)C12C=CCC1C2
CC(=[NH2+])Nc1cc[nH]n1
O=CC(O)C1CC(=O)C1
CCC(O)C1OCCO1
CC#CC1=CCNC1=O
Nc1cnc[nH]c1=O
CC(N)=Nc1cnno1
CC1CC(C(=O)C=O)O1
CN(C)C(=N)C(O)C#N
CC1CC(C)(O)C1C
CC12CC3(C)[NH+]1C3(C)C2
C#CCC(O)C1CC1C
C#CC12OC3(C)CC1C32
CC1(C)COC1(C)C#N
CC1C2NC3(C)C1OC23
Cc1cc2n(c1N)CC2
OCC12NC1C1CC12O
[NH-]C1CC2=CCOC2O1
c1nocc1C1COC1
CCC(O)C12CC[NH+]1C2
N#CC1OC1C(O)CO
O=C1C=CC2(O)COC12
C[NH+]=C(N)C(C#N)=NO
O=C1C2CCC3C2C13O
N#CCC1NC1C#N
CC(=O)N1C=NCC1[NH-]
CC#CC12OC1C1NC12
COC1=CC2NC1C2C
CC1(C=O)OC2CC21
CC1OC1C12CC[NH+]1C2
OC(C1CO1)C1CO1
COC1NC(C)(C)C[NH2+]1
CC12C=CCC1OC2[NH-]
C#Cc1ncc(C#N)o1
CCCC(C)(C)C(C)O
CNc1cn[nH]c(=O)n1
CN(C)c1cnnn1C
O=CC1OCCC1O
CC1C2CCC23COC13
N#CC1C2OCC(O)C12
C#CC1CC(CC#N)O1
CC1C(CO)C1(N)C#N
CC#CC(CO)C(C)O
Cc1ncc(N)c(O)n1
CC1CC2CC3CCC132
CC1CCCCC2OC12
COC(C)(C)C1CO1
[NH-]C1OC2CC12C=O
CC(=O)N1CC1C(C)C
CCOC[NH+]1CCC1C
O=C1CC(O)C(CO)N1
C[NH+]1C2C3OC4C2C4C31
O=C1C=CC=CCCN1
CC[NH+]1CC12CC1NC12
C[NH2+][CH+]OC1C2CCC21
CC1=NC2COC(C2)O1
CC1=CCn2nccc21
CCC(O)(C=O)CCO
CC(=O)N(C)C1CC1C
CC12COC1(C)C1NC12
O=C1CC2CC(C2)C1=O
N#CC1CC12NCC2O
C#CCCC#CCC=O
CC1(O)C2CC1C21CO1
OCC12CCCCC1C2
CCOc1cnc(O)[nH]1
O=Cc1ccoc(=O)n1
CC(OC(=N)N)C(=O)O
OCC1=CC2C(O)C2C1
CC(C)c1cc[nH]c1
C#Cc1ncnn1C
C#CCCCO[CH+][NH2+]C
O=C1C2CC(C2)C2CC12
CN1C(=O)N(C)C2CC21
CC12CC(C1)C1OCC12
CC1(O)C2COC=NC21
CCC#CC(O)C1CN1
CC1NC(=O)N(C)C1=O
CC1CC2C(C1)C1OC21
CC1C2CCCC12C=O
C[NH+]1CC12C1CC2(C)C1
CC(C)C(C)(O)CC#N
CC#Cc1cc[nH]c1
N#CCC1(O)CCC1=O
NCC1(C(=O)O)CCO1
O=C1OCCC1(O)CO
CC12CC(O1)C1NC12C
O=CC12CC(=O)C1C2
ONC1CC(O)CC1O
O=C1C[NH+]2C3CC1CC32
N#CC1NC2CC12CO
CC1OC12C(O)CC2O
CNc1cc(O)co1
ONC1C2CC2[NH+]2CC12
NC(=O)CC1CC(=O)N1
C#CC1C2CC3C[NH+]1C32
CC12CC3CC1(CO2)O3
COc1c(C)n[nH]c1C
O=C1CC2COC12CO
CC1CC(OC(N)=O)C1
CC1CC(C)C2(CC2)O1
C[C+]1NC=C(O)OC1[NH-]
CC1=CC(O)(C=O)CC1
CC(=O)C1OC1C1CN1
O=CC1NC2(CC2)C[NH2+]1
CC1(C)COC(C#N)[NH2+]1
COC1(O)C2CC1[NH+]2C
C#CCC12CC(C1)C2
CCC1(C(C)C)C[NH+]1C
CC[NH2+]C1OCCC1C
C1C2OC3C2CC2C1C23
CC12C=CC3OC1C32
CCC(=O)C1CC([NH-])O1
C[NH+]1C(C#N)CC1C#N
CC1CC2OC2C2C[NH+]12
CC1CC[NH+]2CC12C#N
CC(C)(C#N)C1CC1
N=CN(C=N)CC(=O)O
NC(=O)COC1CCO1
C#CC1CC12C1CC2C1
Nc1c[nH]nn1
CCN=C(N)N(C)C=O
CC(O)C12CC1CCO2
Cc1cc(C2CN2)co1
CCC12C3CN1C(=O)C32
CC1CC1C1NCC1=O
O=CC12C(O)C3C[NH+]1C32
c1nc(C2CN2)co1
COC(O)CC#CCO
C1=CCC2(C1)COC2
CC1C2OC3CC2[NH+]1C3
CC1(O)C=CC2CC1O2
CC1=CC2OC(C)C2C1
C#CCC(O)(C#N)CN
CN(C=O)C(C)(C)C#N
CC(O)C#CC(N)=O
[NH-]C1OCC2CC3C2C13
CCC#CC(N)CC#N
CC(O)[NH2+][CH+]OC(C)O
C#CC(C)(C)C
CNC(=O)OCC(C)=O
O=CNc1ccccc1
OC12C=CCCC(C1)C2
[NH-]c1cc(N)nc(F)[nH+]1
CC1CC2CC=CCC12
C1C2C3CC4C2OC4C13
CC1OC1C1CC1
O=C1CNC2CCC2C1
CCC1C(C(N)=O)[NH+]1C
OCc1cnco1
O=C1COC1CC1CO1
CC1CNc2cnnn21
CC(=O)C1C2OCC21O
CC1=C(N)C(C)OC1[NH-]
O=C1C=CC2C3C[NH+]2C13
Cc1[nH]c(O)nc1N
O=CC12C=CC3C1CC32
O=CC1C2C[NH+]1C2C=O
N#CC12CC1CN2
CC1OC2(C)C(=O)OC12
CC(=O)c1cnc(C)o1
COc1cc(C=O)on1
CC1C2C(C)(O)CC12O
C#CC(O)C(C)(C)C#C
CO[CH+][NH2+]CC1NC1C
O=CC(O)C12COC1C2
CNc1noccc1=O
C#CC1OC1(C)C=O
CC(C)(C)C1=CCCC1
CNc1[nH]ccc1C#N
CC(N)=Nc1ncco1
COC1C2CCC1(O)C2
CC(C)(O)C1CC1C#N
CC1CC(C)OC=N1
CC1(O)CC12COC2
CC1C(=O)OC1NC=O
CC12C[NH+]3C1C3C21CN1
[CH+]1[NH2+]C2(CO1)C1CC2N1
CC12C3C=CC1C2CC3
CC1C=CC(O)(C=O)C1
CC1=CCC(=O)C12CN2
CNc1cccc(F)[nH+]1
COc1c[nH]c(=O)o1
N#CC12C(O)C1[NH+]1CC12
O=CN1CCCC1=O
C#CCCC1CN1C=O
O=C1CC(C2CCO2)N1
C#CC1C2C[NH2+]C(C)[NH+]12
C1C2CC3C1C1C2C31
O=C1CC2C3CCC2C13
OCC12C[NH+]1C1C(O)C12
CC(=O)C1=CCCCC1
CC(C)C1=CCC(=O)C1
CC1=CCC(=O)C1C=O
OC1C=Cn2cncc21
COC1(CN)C=C1C=O
Cc1c(N)ccnc1O
N#CC12CNCC1O2
C1C2C3C45OC34C5[NH+]12
CC(=O)C(O)OC(C)C
CC12OC1CNC2=O
CC1[NH+]2C3CC(C3)C12C
O=C1CC2CCCOC12
CC1CC1OC(O)C#N
CC1C=CC2(C1)NC2C
Cn1nncc1CC=O
CC(=O)C1C(O)C1O
CO[CH+][NH2+]C1C(C)C1C
O=CC1C2C3C(=O)C2[NH+]13
CCOC12OC1C1CC12
O=C1CC2NC1C1NC21
CC1OC(=O)C=C1N
CCOC(=O)C(C)(C)C
CC1C=C(C(N)=O)CO1
O=C1C2CC3C4C1C2C34
c1cn2c(n1)C1OC1C2
[NH-]C1=C[CH-]CC(=O)CO1
CC1CCCC(=O)C1C
CC1C(O)C=CC1(C)O
CC1(C)C=CCC1=O
CC(=O)c1c[nH]c(C)c1
C[NH+]1CC1CC1CCO1
CC(C#N)OC1CC1C
Cc1cc(=O)[nH]c(=O)o1
CCC12CCC1(C#N)N2
N#CC1NCC2OCC12
O=C1C2C3C4C1[NH+]2C34
Cc1noc(C)c1C#N
Nc1cnc(=O)on1
O=C1OC=NCC2CN12
O=C1C[NH2+]C2OCC2O1
CC1[NH2+]C2C(C=O)C2O1
c1cc2c([nH]1)CCCO2
CC1OCC1C1CC1O
Cc1nc(NC=O)n[nH]1
CC1(C)C(=O)C2C[NH+]1C2
CC1C=CN(C=N)C1=O
O=CC12CC(C=O)(C1)N2
CCc1ccn(CC)n1
[NH-]C1OC(=O)C(O)C1O
CC12CC(C)(O1)C1NC12
CC1C(=O)C[NH+]2C(C)C12
CCC(O)C1OC1C#N
CC(C)C([NH-])OC1CC1
N#CC1OC1CC(N)=O
Cc1ncn2c1OCC2
CCOC1CC(C)(C)C1
OC1CC2COC12
CCC(O)O[CH+][NH-]
CC12NC1C1NC12
CC12C=CC3(C)C1C[NH+]23
C#CC(CCC#N)=NO
C#CC12CC1(C)N[CH+][NH2+]2
CC#CC1NC(C)C1=O
C#CC1C[NH2+]C(C#N)O1
C#CC(OC)C1CCO1
C1=C2CC3(CO3)C2CC1
Cc1c[nH]c2cc[nH]c12
N#CC1=C(C#N)COC1
N#CC1(C2CC2)CC1
COC1C=CCC([NH-])O1
C#CC1OC1(C)C=O
COC12CC3CC1(C)[NH+]32
O=CC1CCC1
CC12COCC1C(O)C2
O=CC12CCCC1(O)C2
CC1CC(=O)N1CCO
ONC1C2COC3C2C13
COC1C2CCCC21
COCC1C[NH+]1C(C)O
N#CC1NC2CCC12N
CC1C2C(=O)C1C2CO
C#CC1CC(O)C(=O)O1
Cc1nonc1C1CC1
CCC1CNC(OC)[NH2+]1
CC1OCC1(CO)NO
CC1C2CC13OCC3O2
CC12COC1C(=O)CO2
CC(C)OC(=O)C(N)=O
C#CCC(=O)NCC#N
CC1=CC(C=O)[NH+]2CC12
N#CC1(N)CN=COC1
CNc1conc1OC
CC(C)C1OCC(=O)O1
CC#Cc1conc1C
COC12CC1OC21CC1
CC(=O)[NH+]1C2CCC21
N#CC12CCC1CO2
CC12NCC1OC2[NH-]
ONC1COCC12CN2
OC1C2CC2C2CC12
Cc1ncc([NH-])[nH+]c1F
CCC1C(O)C1COC
COCC1C23OC12C3C
Nc1oncc1CCO
COC(=O)C(C)N(C)C
CC(C#N)C12COC1C2
Nc1nc(C=O)c(O)[nH]1
CCc1occc1CO
N#CCC1COC([NH-])O1
C#CC(=O)C(=O)C#CC
CC12CC3C(OC31)C2O
CC12CC1(C=O)C1CC12
COC1C(=O)CC2C[NH+]21
CC#CC1C2CC1C2=O
C1OCC2COC1CO2
Oc1noc(C2CO2)n1
[NH-]C1CCC(=O)CCO1
CC1CCC=C1CCO
C#CC1CC(C)C1(C)O
CC[NH2+]C12OCC1C2O
O=CC(O)C1CC(=O)N1
CC(=O)C1C2OCC21O
OC1CC2C=CC1C2
CC(C)C1C2C=CC1O2
C#CC(CCC)COC
c1cnc2n[nH]nc2c1
CC12C3OCC14C[NH+]2C34
CC1=C(C)C(C)C(=O)C1
CCCCc1conn1
Cc1cncc(F)n1
O=C1CC23COC2CC13
CC(=O)CC=O
OCC1[NH+]2CC1(CO)C2
N#CC1CCC(CO)O1
[CH+]1[NH2+]C2CC3(CCC23)O1
C#CC(=O)C(=O)OCC
CCc1nn[nH]c1C#N
CC#CC(C)(O)C(C)O
CC(=O)C1CCC(=O)O1
CCNC(=O)C(N)=NC
CC1NC1C(C)C(=O)O
CCc1coc(OC)n1
C1=CC2C3C(=CC[NH+]23)C1
Cn1c(N)nc(O)c1N
CC1C=CCC(O)C1
CC(=O)c1ccncc1
OC1C2CCCCC12O
OCC1C2OC1C2NO
C1OC2OCC3C1OC23
CCCn1ncc(O)n1
CC12CC(CC1NO)O2
Nc1cn[nH]c(=O)c1
O=CC#Cc1c[nH]cn1
CC1(C#N)OCC12CC2
CC12C3CC1(C=O)CC32
CC1(C#N)CCCC1=O
CC1C=C(C=O)C(=O)C1
O=C1CN=COCCN1
CCC(O)C(C)=O
CC(O)C(C)C(=O)C=O
CC12CC(C1)N(C=O)C2
Nc1c[nH]cc1C1CC1
CC1C2C=CCC1C=C2
CC1(O)C(O)C2C(O)C21
[NH-]C1=NC(F)OC=C1
NCc1cnncc1O
COc1ccc(C)n1C
CCC1OC(C=O)C1=O
COC(C)(C)C1C[NH+]1C
CC(C)C1C(C)C1CO
OCCCC(O)CCO
CCc1c[nH]c(=O)cn1
CCC(O)C(=O)C1CN1
CC1COCCC1(C)C
CC1C=CCOC(=O)C1
C1COc2nonc2C1
CC12CCC3OC1CC32
COc1cn(C)c(O)n1
CCC12CC1[NH2+][CH+]O2
[NH-]C1ON=C(N)C(=O)O1
CC1C2C3C4C3C1(C)C24
Oc1n[nH]c(C2CN2)n1
CC(O)C1CC(C)(C)C1
Cc1ccn(C=O)c1C
OC12CC=CCCC1C2
Nc1noc(F)cc1=O
CC12OC3CC4C1[NH+]4C32
C#CC1(O)C2C=CC1O2
CC1C(=O)C2NC12C=O
O=CC(=O)NCC1CC1
C#CC(=O)C12CC(C1)N2
CCCOC1(O)CC1C
CC(=O)N1C(=O)C2CC21
N#CC1OC2CC(C2)O1
CC1CCOC1CO
CC12C3OC4C(C31)C42O
CN(C(N)=O)C1CC1O
CC12COC(=O)CC1C2
CC#CCC1NCC1=O
N#CCC1CC(CO)C1
CC1C2C3CC4C(C32)[NH+]14
COC12CC[NH+]1C[NH2+]C2
CC1CC(C)C12CO2
CC(C#CCC#N)=NO
CC(C)c1coc(=O)[nH]1
C#CC1(O)C2OCOC21
C1=CC2OCC3C1CC23
Cc1cnoc1OC=O
OC1C=CC(O)C1
OCC12C3C4OC3C1C42
C#CC1CC1OC(N)=O
CC1(O)CCCCCO1
Nc1nnoc1[N+](=O)[O-]
N#CC1CC(N)C(=O)O1
CC1CC=CC(=O)N1C
C#CC1(C=O)C2CC[NH+]21
O=CN1CC=C2CCC21
C#CC1=CCC(=O)NC1
Cc1c[nH]c(C#N)c1N
COC1CC(C#N)C1
CC1C2OC(=O)N(C)C12
[NH-]C1OCC2C=CCC21
CC#CC(C)COC=O
C1CC2OC2C2CCC12
C#CC1(O)CC2OC2C1
CC12C3OC1C2C3O
C[NH2+][CH+]OC(O)CC=O
C1=CCCCCC=C1
CC1C[NH2+]C2OCC12O
CC(O)c1[nH]ncc1N
C#CC1OCC1(O)CO
CC1(O)CC=C(C#N)C1
O=C1C=CC2CC(=O)C12
N#CCC1(C2CO2)CO1
O=C1OC2CC1CCO2
CC1C2CC(=O)N(C)C12
O=c1ncnc[nH]1
N#CC12C3OC4C(C41)C32
CN=C(N)C1(C=O)CO1
CC1(C)OC2CC2O1
N#CCC1=CC2CC2C1
O=CC1COC1[NH+]1CC1
CC1C=CC2CC(O)C12
OC1C=C2COC2CC1
C1OC23CC4CC12CC43
C[NH+]1CC1C1CC1O
Nc1cnc(F)cc1N
NNC1CN=C(N)C1=O
NC(=O)C12CC1NC2=O
Nc1nccnc(=O)n1
Cc1noc(=O)n1C=O
OC1C2OCC1(O)CO2
CC12CC1C1NC1CO2
O=C1CN=COCCN1
N#Cc1ccc(O)nc1
OCC1CC=CC12CN2
C#CCC([NH2+]C)OC
O=C1C2COC1C1NC21
NC(=O)c1cnncn1
C#CC1CC1CC
COC12CCC1CC2
C#CC1C2CNC(=O)C12
CC(=N)N(C=O)C(=N)N
CC1OCOC1C1CO1
O=COC12OC1C1CC12
CC1OCCC2CC1C2
CC(O)C(=O)C1CCO1
C1CC2C3CCC(O1)C23
CC([NH-])Oc1cc[nH]n1
Cc1c[nH]c(N(C)C)c1
N#CC1CNCC2C[NH+]12
OCCc1c[nH]nn1
NC1[NH2+]C2CNC1C2=O
C1=CC2(CC2)C2(C1)CC2
N#CCNCC[NH+]1CC1
CCC1=NCC(OC)O1
CC1OC1C1(C)OC1C
C[N+]1(C)N=NNCC1=O
C1=CCOCC1
CC#CCOC
COC(C)(C)CC1CO1
O=C1NC2CC(C2)O1
C#CC1CC=CCCC1
CC12C[NH2+]C1C2([NH3+])C#N
CC1CC2C(C#N)C2O1
CN1C(=O)CC(O)C1=O
CC1COC1C(=O)C#N
OCC1C(O)C[NH+]2CC12
CCNc1[nH+]cc(C)o1
CC12OC3C(C1O)C32O
C#Cc1nc(C)c(O)[nH]1
CC1CC([NH-])(O[CH+][NH-])O1
O=C1C=CC=CC=CC1
Oc1cnc2n1CCC2
OC1C2OCC2[NH+]2CC12
CC1(C)[NH+]2CC13OCC23
CC1COCCC1NO
C1OCC1C1C23CC12O3
NC=Nc1ocnc1O
CC(C)C(O)C[NH+]1CC1
CCCCC(C=O)C=O
CC1C23CC=CC12OC3
CC1C(C#N)N1C=O
CC1(C=O)OCC([NH-])O1
CCC1CCC2CC2C1
C[NH+]=C(N)C(C=O)=NO
CC(CO)C1=CCCC1
CC(O)CCC(=O)CO
CC1OC2COC1(C)C2
CC(C#CC#N)CC#N
c1nc2c(o1)C1C[NH+]1C2
N#CC1OC(C#N)C1O
C#CC1=CC(O)C(C)C1
N=C(C(=O)C=O)N1CC1
CCC#CC#CC(N)=O
C1CC2CC3C(CO1)C23
CCCC1CC(O)CO1
CCC(N)(C#N)C1CN1
OC1CC12C=CC1OC12
CC(O)NC(=O)N1CC1
CC(O)C(=O)C1CO1
CC12COC1C1NC1C2
C[NH+]1C2C(=O)C(C)(O)C21
Cc1[nH]cc(CO)c1O
CCC1CC1COC
CCC1(O)C2OC(C)C21
CC1CNC(=O)N1C
CC1OC1(C)C#CCO
CCC1=CC(=O)C2OC12
CC(=O)C(O)CNC=O
CCC#CC1OC1CO
C#CC12CC3CC1C2O3
COC1CC1CO[CH+][NH-]
C#CC(C#N)C[NH+](C)C
N#CC1C2CC(CO)C12
CC(=O)C12COC(C1)C2
CC(C)C12COC1C2O
C[NH+]1CC=C(C#N)C1
CC12NC(C1=O)C1CC12
N#CCC1CC1O
OCC1C2CC(C2)C1O
CC1[NH2+]CC(C#N)O1
CC(C)OCC(F)(F)F
CC1(O)C=CCC1
Cc1c(F)nc[nH]c1=O
Cc1c(N)cncc1F
COC1CCC=CC1=O
C1CC2NC2C2NC12
CC1(C)OCC2OC21
CC(C)c1cn(C)nn1
CCC(C)OC([NH-])C#N
CCC(C#N)(C#N)CC
N#CC1CCC=CC1=O
CCC(C#N)N(C)C=O
Cn1ccc(C2CN2)c1
CNc1cnc(F)c[nH+]1
CC1C2OCC(C)(C)C12
Cc1cnc(N)nc1N
COC1(C)CC=CCO1
N#CC1NC1C(N)=O
CC1OC1C1CO1
Cc1cc(=O)cncn1
COC12OC1COC2C
NC(=O)C12C[NH+]1C1CC12
C#CC(C)CN(C)C=O
[NH-]C1=C[CH-]C2(CC2)O1
CC(=O)C(=O)C(C)=O
CC(C)(C)OC1CC1
N#CC(O)C1NCC1O
CC1C2C(C)(C)OC12C
CCOC(=O)C1OC1C
CCC(OC)C(=O)C#N
CCC(=O)C[NH2+][CH+]OC
O=C1C=CC2CCC2N1
Cc1nc(O)n(C=O)n1
C#CC1C2C(C)CC[NH+]12
C#CC(=N)NC(N)C=O
C1CCC(C2COC2)C1
C[NH2+][CH+]OC1CC=CC1
CC#CC#CC#N
CC12C3CCC14CC2[NH+]34
CC(O)C1C(=O)NC1C
CC(OC=O)C(F)(F)F
c1nc2c([nH]1)C1NC1C2
CC1=CCC2C(=O)OC12
O=c1cc[nH]nc1
CC1CC(=O)CC1(C)C
CCC1CC2OC12C=O
[NH-]C1OC23COC(C2)C13
CCC(CC)CC(C)C
CC1(O)C2CC3C2OC31
CC(C)(C)C(C)(C)C
COc1ncon1
OC1C2CCC3(CC3)C12
N#CC12OCCC1C2O
CCC(C)OCO
O=C1C=CC(O)C=CN1
N#CC(=O)C1CCCC1
OC1CC2C1C1C(O)C21
COc1oc(=O)oc1N
CC1(O)C2CC1OCO2
CC[NH+]1C(C#N)C1C#N
CC(=O)OC(O)C=O
C#CC1CC1CO[CH+][NH-]
C1OCC2CC23OCC13
O=CC1C2C(O)C1C2O
O=C1CC2(CCC2)O1
Nc1n[nH]nc1CCO
Nc1cnc(C2CO2)[nH]1
CC[NH2+]C1OCCC1C
CC1CC(CC2CC2)O1
CC1NC1C12COC1C2
Cc1cc(O)c(=O)on1
CC1(O)CC1C1(O)CC1
C[NH+]1CC(=O)C1[CH-]CO
CC(C)(C)C(=O)C#N
CC1CC2OC3C[NH+]1C23
CCC1CC1(O)C1CC1
CC(=O)C1CC1C1CO1
OCC(O)C1CC1
C[n+]1c([NH-])nnoc1=O
N#CC1C2CC2C12CC2
CC(O)C12OC1CC2=O
C#Cc1cncn1CC
C#CC1(O)C2C3C[NH+]3C21
CC(O)C1OC1C(C)O
[NH-]C1=C2CCCC2CO1
CC1CC=CC2NC12C
C#CC1CN1C=O
O=C1OC2CC1NC2=O
C#CC1C2C3[NH+]1CC23C
O=COC1=CC2CC2C1
CCCC(C#N)COC
CC1C2C3C4C3[NH+]1C24
N#CCc1ncncn1
CN(C=O)c1c[nH]cn1
CC1C=CC2CCCC12
CCC1(C(C)(C)O)CO1
CC1C(CCO)C2C[NH+]12
CC1N[CH+][NH2+]C1C(=O)O
CC1CC12[NH2+][CH+]OC2=O
CCCCC(C#N)OC
CC1C(=O)NC1[NH+](C)C
C#CC1OCC1(O)CC
C#CC1CC1CC(C)O
CCc1ccccn1
C#CCc1nc[nH]n1
CC(CCO)C(O)C#N
COc1cc[nH]c1O
CC1CC1CC(F)(F)F
Nc1cn2cnoc2n1
C#CC1CN(CC)C1=O
C#CC1C2CC(CO)C12
CCC12CNC(=O)C1C2
CC1=C(CO)C(=O)CC1
CC1[NH2+]C2C3[NH+]1CC23O
CC1C2[NH+]1CC1CC12C
OCc1nnc(CO)o1
C#CC1CC1C#CC
CC1C(C=O)[NH+]2CC12
C1CC1C12OC3C1NC32
CNc1ccoc1OC
CCC(=O)C(O)C(C)=O
C1=Cc2ocnc2NC1
CC#CCC(=O)C1CN1
Nc1n[n+]2[nH]cnc2[nH]1
O=CC1CC2C(O)CC12
C1CC1C12CCC1CC2
CC(O)NC(=N)C=O
OC1CC2C3[NH+]4CC13C24
CC1Cc2occc2O1
CC1(C)CC(O)CC1=O
CCc1oncc1C
COC1C(=O)OC1C#N
CCCCn1cccc1
CCC(C=O)C(C)(C)C
NC(N)=O
C1=Nc2nonc2CN1
C[NH+]1CC2OC3C2C31
O=C(O)C[NH+]1CCC1
C#CC1C2COCOC12
Cc1ccn(C2CC2)c1
OC1CC1CCC1CO1
N#CC(=O)n1ncnn1
CC1C2(C)OC1(C)C2=O
OC12CCCC3C14OC324
CC1C2C(=O)CC[NH+]12
CC1=C([NH-])N=CC=CN1
CC1OC2(CO)C(C)C12
C1CC2OCC2O1
CCCC(O)OC=O
O=C1CC2(CO2)C2NC12
CC12C=CCC1=CCC2
COC(=O)C(C)C(C)=O
Cc1n[nH+]nnc1[NH-]
O=C1COCC(CO)O1
Cn1cccnc1=O
CC1C[NH+]2CC[NH2+]C2O1
Cc1ncc(C)c(=O)o1
CC12C=C(C=O)CC1C2
CC1OCC(=O)C1(C)C
CC(O)c1[nH]ncc1O
OC12C[CH-]C3CC1C32
CCn1nccc1N
[NH-]c1cccn[nH+]1
CC1(CO)[NH2+]C1([NH3+])C=O
CC1C2C=CC1(O)C2=O
CNC1=CC(C)C(=O)O1
O=C1C2CCC(O)C1C2
O=CC1OC2[NH2+]CCC12
[NH-][CH+]OCC1CC1C=O
O=CC1=CCC(=O)CC1
CC1[NH2+]C2(CC2)C(C)O1
CC(O)C1OCC1C#N
CC(C=O)(C=O)C=O
C#CC(C)(O)C=O
CCCCCCCCC
OCC12C[NH+]3C(CO1)C32
CCC12CCC1(O)CC2
CCN(C)C(C=O)C=O
CC1NC1C(=O)C(N)=O
CC1(C)C2CC(=O)CC21
CC(=O)C1C2C3CC2[NH+]31
[NH-]C1OC2CC12C1CN1
C#CC1CC1C1CCC1
CNC1(O)CC(C#N)C1
CC12C3C[NH+]1C(C#N)C32
C1CC23CC4CC2C1C43
NC(=O)c1noc(=O)[nH]1
C1CC2C1C1CC3C2C13
C#CCC1CC1(C)C#C
C#CC1(O)CC1(O)C=O
NC(=O)C#CC1CO1
Cc1nc(O)c(C=O)o1
CC1(C)C(O)C1C=O
CCC(=O)C(=O)C1CC1
CC(C)C1CCC([NH-])O1
COC12CCC(C1)OC2
CCNC1=CC(=O)OC1
C#CC1(C)OC(C)C1C
OC1C2C3CC(O3)C12O
CC1C2CCC(C2)C1O
CC1(O)C2OC1C2O
Cn1nnc(O[CH+][NH-])n1
CC(C)CC(=O)OC=O
Cc1n[nH]c(C)c1N
[NH-][CH+]Oc1coc(=O)[nH]1
COC12[NH2+]CCC1CO2
O=C1COC(=O)C1CO
C[NH+]1C2C3OC3(C=O)C21
CC(=O)CC#CCC#N
O=C1CC(O)C(CO)N1
CC1C=CC(C#N)C1C
Cc1nocnc1=O
O=C1CC2CC2C12CO2
CC(=O)c1c[nH]nc1C
CC1=CC2CC1(C)C2=O
CC1C2CC1C1CCC21
N#CCCCC(N)=O
CC1C=CC2CC(C2)O1
CCC1CC1C#CCO
CC12OCC1C2O
CC1CC2OCC(O)C12
Cc1nc2c(o1)CCO2
c1n[nH]c2c1OCC2
C#CC12NCC1NC2=O
C#CCC(C=O)C(C)C
COC1C2C3C1C2[NH+]3C
CC[NH+]1CC1C1CC1O
[NH-]C1NC2(C=O)COC12
CC1=CN(C=O)C(C)C1
CC[NH+]1CC2CC(=O)C21
CNC1=C([NH-])OCCO1
Fc1cccnc1
C[NH2+][CH+]Oc1cnno1
O=CC1=CCCC=CC1
CC#CC1(C)OCC1O
CO[CH+]Nc1ccc[nH]1
CCc1n[nH+]cnc1[NH-]
C[NH+]1C2C=C(C#N)C1C2
Nc1coc(C=O)c1N
CC1C2COC1C2=O
C[NH+]1C2C3C4OCC31C42
C#CCCC1CCO1
CCC(=O)NC(=O)C=O
CC(=O)Oc1c[nH]nn1
[NH-]C1CCCCCO1
C#CC(CO)CC(N)=O
CC(C)C1(O)CC1(C)C
COC1CC(C)(C=O)O1
CC1OC1C1C2CCC21
C1CC2(C1)OC1CCC12
N#CCc1c[nH]c(=O)[nH]1
CC(O)[NH+]1C2CC(O)C21
CC[n+]1nn[nH]c1NC
COC1(C)OCOC1C
CC#CC12CC(C)C1O2
C#CCCC1C(O)C1O
CCCC1=CCC(C)C1
CC12CC3(CN3)C1O2
O=C1C2OC3CC2C1O3
O=C1C2C[NH+]3C1C3C2O
Cc1c[nH]c(C2CO2)n1
Cc1cn2cnoc2n1
[NH-]c1nc(F)c(F)c[nH+]1
N#CC12CC1C1NC12
OCC1=CC2(O)CC1C2
C[NH+]1C2C=CC3OC2C31
C#CC12CCOC1CO2
CC1(O)C2COC1OC2
C#CC12C[NH+]3C1CC32
OC1COC2COCC12
C#CC1COC([NH-])O1
CC1NC2C1C2(O)C#N
COC1(O)C2CC1(C)C2
CC1OC(C)(C=O)C1=O
CC1C(C)N1C(O)C=O
CCC12OC3CC1C2C3
N#CC12C[NH+](C1)C1CC12
CC1C(C)C12CCCC2
O=CC1NC2CC(C2)[NH2+]1
[NH-][CH+]OC12CCC1CC2
COC1OCCC=C1C
CC1C=CC2CC1(O)C2
COC(C)(O)C1CC1
CC1CC(=O)NC1=O
CC12CC3C(C1)C3C2O
O=C1C=CC2(CC2)NC1
O=CCCC(O)C1CC1
N#CCn1cn[nH]c1=O
O=C1[CH-]C2C[NH+]3CC1C23
COC(C(C)C)C1CN1
N#CC1=CC2CC1O2
CC1CC1N(C)C(N)=O
CC12C3COC1C2(O)C3
CCn1nnc(C)c1N
CC1CCC2OC2C1C
C1C2C3CC4C1C2OC34
CC(=O)C1CCC(=O)N1
CC1C(=O)OC2CCC21
Cc1c(O)c(N)nn1C
C1CC1C12COC1CO2
C[NH+]1CC(N)C1C#N
CN(C)c1n[nH]c(O)n1
CC(O)C12CC(O)(C1)C2
C#CCOC(=O)CC[NH-]
N#CC(N)C1=CCOC1
CC1(C#N)OC2(C)CC12
NC(=O)OC1C2CCC21
CCc1ccoc1OC
CC12C[NH+]1CC(O)C2=O
CC1C(C)C(NO)C1O
OC1CC2(CC2)[NH+]2CC12
CC1C(O)CC2CCC21
CCC(C)=NOCO
C#CCC(=O)[NH+]1CC1
CC1(O)CC2OC2C1
CC1COCC1O
CC1OCC(C)(C)CO1
OC1CC2CC12C1CO1
CC1CCCOC(=O)N1
[NH-]c1[nH+]c(N)c(CO)o1
COC1CC12CCC2C
O=C1C=CC2CC2C1=O
[NH-]C1OC2C[NH+]3CC3C12
CCC#CCCCCC
[CH+]1NC2C3C45OC34C25[NH2+]1
N#CC1(O)CC2COC21
COc1nc(C=O)n[nH]1
CCCc1ccc(C)o1
O=C1NCC2NC12
CC1[NH2+][CH+]OC1CO
O=C1CC2COC(C2)O1
O=C(OC1CC1)C1CC1
Fc1cccc(F)c1F
CC[NH2+]C1OCC=C1C
OC12CC3CC(C1)C2C3
O=CC1=CCCOCC1
NC(=O)CC1=CCCC1
C#CC(O)CC1CCO1
O=C1CNC12C=CCC2
COc1c(C)coc1C
[NH-]c1nn[nH+]nc1N
COC1OC12CCC2
C#CC1C2CCC[NH+]12
COC1C2C3C=CC2C31
N#CCNC(=N)C=O
C1C2C1C1(CN1)C21CN1
C#CC1NC1C1CC1
C#CC(C)(O)CCO
O=COC12C3CC1C2C3
CC1NC([NH-])C(=O)C1O
CC1(C)C2C(=O)C3C2C31
COC12CC1OCCN2
[CH-]1C2CC3OC1C1C2C31
CCC12CCC1(CO)N2
CC(O)C12OC1CC2C
N#CC1(O)CC1(O)CO
[NH-][CH+]OC12C=CCC1C2
COc1cc(C#N)[nH]n1
OC1C2(O)C3CC3C12O
C1=CC2CCC3OC23C1
C#CC1CCOC1C=O
C1=NC2CCC23CC3O1
ONC1CCOC12CC2
CCc1c[nH]cc1C#N
OC1CC=CC2OCC12
CC#CC(=NO)C1CN1
[NH-]C1OC=COC1=O
CC1=CC(O)C2NC12C
Cc1oc(N)nc1C=O
CCCn1nncc1C
O=C1C=CC2OCC12O
O=CC1CC2(CCC2)O1
CC1(C)CCC(=O)CO1
O=C1CC23CC=CC12C3
CC1(C)NC12C=CCC2
C#CC#CC(O)C1CO1
C[NH2+][CH+]OC(C)(C)OC
CC1NC1C1C2C[NH+]1C2
OCC1=CC2CC3C1[NH+]23
O=C1CC=C(CO)CO1
COC1C(=O)CCC1O
CC#CC#CCCOC
C1CC(CC2CC2)C1
CCC1(C(C)(C)O)CC1
C1=C(C2CC2)CCC1
C[NH+]1C2C=CC3(CO3)C21
CC12COC1(C)C1NC12
[NH-]c1onn[n+]1CCO
COC12C3CC4C(C31)[NH+]42
CC1CC2(O)CCC12O
CCC1CC1OC(C)=O
[CH-]1C2C[NH+]3C2C3C12CO2
CC1(O)C2CC(=O)C1N2
CC#CC(O)C(C)C=O
CC1OC12C1CC2O1
O=CN1C2C(=O)C1C2O
CCC(=O)C(C)O[CH+][NH-]
C#CC(C)(O)CCC#N
CCCC1CCC(C)C1
O=CC1OC1CC1CO1
NC(=O)c1nocc1N
CCC1(O)C=C(C)CC1
O=C1CCC([NH+]2CC2)O1
O=CNC=NCCCO
CC1=CCCC1=O
CC12C(O)C3C(=O)C1[NH+]32
CC1C2OC2C2C[NH+]12
C#CCC1C2COC12
Nc1c[nH]cc1CO
C#CCCC(C)O
N#CC1C(C#N)C1CO
CC1CC=CC2(CC2)O1
OCC1C2CC3C2C[NH+]13
CC1CC1(O)CNC=O
COC(=O)C(N)C1CO1
CC1(C)C2C(O)C([NH-])[NH+]21
CCOC(N)=O
C#CC1C(=O)NC1CC
Cc1c[nH]c2c1CCN2
CC1CC2C(C)(C)C12O
CC1(C)CCC(=O)CO1
CC(N)(C(N)=O)C(N)=O
CC(=O)C(O)(CO)CO
CNC(=O)C1CC(=O)O1
COC(C)(O)C1CC1
CC12OCC1OCC2O
Oc1nc2c(o1)OCC2
NCCCC(O)C(=O)O
C#CCC1(O)CC1C=O
OC1C2CC3CC3(O)C12
O=C1C=Cc2ncnn21
CC1(C)CC(C)(C)C1=O
C#CC1CC1CCC
CC12CC1(O)COC=N2
NC(=O)C1C2CCC1C2
Cn1cc(O)nc1O
COC(C)(C)C1NC1C
N#CC(N)C(F)(F)F
CC(=O)C1C(O)C1CO
CC1(C#N)NC1(C)C#N
CC1COC23CCC12C3
O=C1CC(CO)(CO)N1
CC(=NO)C1NC1CO
CCn1nc(C)nc1O
CCC12CC3C4C(C31)C42
CC1=CC2[CH-]C[NH+]3C1C23
O=C1CC(C2CN2)=CN1
C#CC1(C)COC([NH-])O1
NC(=O)n1ccnc1N
CCC12CC3C(C)[NH+]1C32
N#CC(N)=NC1CC1O
O=C1OC2CC=CC12O
OC1C2C=CC1C1OC21
O=C(CO)n1cnnn1
C#CC1OC2C1C2(C)O
CC(C)C1CC1(C)C
O=CC#CC1CN1C=O
COC1C2CCC1(O)C2
CCC(O)C#CCC#N
C#CC1C23OC12C3C#C
CCC1CCC12CCC2
CC1COc2cncn21
N#CC1=CC2CC1(O)C2
CC1CC1C(O)C1CO1
CC1(C)C(O)C[NH+]2CC21
CCNc1ncon1
Nc1occ2nc[nH]c12
CC1OC([NH-])C2C(C)C12
CC1CC12COC2CO
CCOC1CC(C)C1
OCC1OCC12CN2
CC1C(=O)C=CC1C=O
[NH-][CH+]Oc1cn[nH]n1
O=C1CNCCC2OC12
CCC1C(C)CC1NO
C#CC1(C#N)NC1(C)C
CC(C)(C)C#CCCO
C1=CC2OC2C=CCC1
N#CCC(O)C1CC1O
COC1=CN=NOC1[NH-]
c1cnc2c(n1)COC2
OC12CCC[NH+]3C(C1)C32
O=C1C2CC3(CO3)C1O2
Nc1cnccc(=O)n1
CC1OC2C3C(C)C2C13
CCC1C(C#N)C1OC
OC1C2C[NH+]3C1C23
CC(C)C12C3CC1[NH+]2C3
OCC12CC3CC(C1)[NH+]32
c1nc2n(n1)CC21CN1
O=C1CC2CC12CO
C#CC1CC(CCC)O1
CCC1=CCCCC=C1
N#CC1C=CC2(CC2)N1
N#Cc1cc(C=O)on1
CC1OC2C3CC3C12O
CC1C2C3CC2(C#N)C13
CC1CC(O)C12COC2
CC(=O)CC(=O)C1CN1
Nc1nocc1C1CO1
C#Cc1oncc1OC
CC1(C)C=CC2CC2O1
CC12CCC(C=O)C1O2
C[NH+]1C2CC(O)(C#N)C21
N#CC1CCCN=CO1
CCC1=CC(C)CC1
O=C1CNCC2C[NH+]2C1
c1cc2c(o1)C1CC2N1
CC1(C)C2CC2C2CC21
Cc1n[nH]c(C(C)O)n1
CCC(=O)C(O)CC=O
CC(=O)C12NC1CC2O
OCC(O)C1CC1
COC1C(C)=CC2NC21
[NH-]C1=C[CH+]NCC(=O)O1
CCC(=O)CCO
C[NH+]1CC(N)(C#N)C1[NH-]
CC12C[NH2+]C3C(O)C1[NH+]32
COCn1cncc1C
CC1OC1CC(=O)C#N
CCC(O)C12CCC1N2
CC(C)C(O)C1CC1O
C#CC(C#C)C1C[NH+]1C
COCC1(O)C(C)C1C
C#CC1OC1C[NH+]1CC1
Cc1nn(C)nc1N
CCOC1C2CC(C)C21
c1ccc2ocnc2c1
C#CCC1=C(C)CCC1
CC12OC3(C=O)C1NC23
CNc1nc(C=O)co1
CC(=O)C[NH+](C)C(C)=O
C#CC1CCC2CC1C2
[NH-]C1NCCCOC1=O
CC(C)(O)C1CC=CC1
C1CC12CC1(COC1)O2
CC(C)C1OC1C
N#CC1=CC(C#N)CC1
O=C1C=CC(=O)NCC1
NC(=O)n1cc[nH]c1=O
CC1NC12CC1CC2O1
CC1COC1(C)C
COC(C)(O)C[NH+]1CC1
CC1(C2CCC2)CC1
C#CC12C3C4C1[NH+]4C32
C#CCC1(CO)CCO1
O=[N+]([O-])c1ncco1
CC(C)C12COC(C1)C2
C#CCc1n[nH]c(=O)[nH]1
C#CC1CCCC1C
C[NH+]1CC(C#N)(CO)C1
CC1CCCCOCO1
O=c1[nH]c(O)c(CO)[nH]1
CC#CC1(C)COC1
C1C[NH+]2CC3(CO3)C12
CC1OC1(C)C(C)(C)C
O=C1CC2OC12
CC12OC3CCC1C2O3
COC12CC3C1[NH+]3C2C
O=CC1=NCC=CCO1
N#CC1C=CC(O)CO1
O=C1C=CC2[NH+]3CC12C3
Oc1cnc(F)c(O)n1
CC(CCO)C(O)C=O
CC1C2CC2C12CCO2
[NH-]C1OCC2CC21O
C#CC1OC1C(O)C=O
N#CC1CC12CC(=O)O2
OC12C[NH+](C1)C1CC12O
O=C1CCC=CN1
OCC12COC3C(O1)C32
ONC1C=CC2CC21
CCn1nnc(C)c1C
N#CC1C2CC3C2C13O
CC(CC#CC#N)=NO
C#CC(C#C)(C=O)CO
O=C1CC2(CCC2)CN1
C#CCC1C[NH2+][CH+]O1
CC(C#N)C1CO1
C#CC1(C)OC(C)C1O
CC1NC1(C)C(N)=O
[CH-]1C2COC2C2OC12
C1=C2COC2C2(C1)CC2
CC(C)C12OC1CC2O
[CH+]1[NH2+]C23C[NH+](C2)C3CO1
COC1CC(C)C1=O
CCCC(=O)CC
CC(O)C#CC1COC1
CC1CC2C3CC1C23O
O=COC1C(O)C1CO
CCC1C(C)C1C(C)=O
OC1CCC2CC1O2
CC1C2CCC1(C=O)O2
COC(=O)CC(C)C=O
CC1COc2occc21
CC#CCCC(=O)OC
CC(=O)C1(C#N)C[NH+]1C
C1CC2CC1C2C1CO1
C1C2C3C[NH+]2C1C1NC31
C#CC1(CO)CCC1C
C#CC1OC1C1CC1O
CC#CC(C)(N)CC#N
CCC1CC(O)CO1
C1CC2COC2CCO1
COC1NCC[NH2+]1
CC(O)C#CC1CCO1
C1CCOCCOCC1
CCN(C=N)C(=O)C#N
CC1(O)CC2OC21C=O
OC12CC[NH+]3C1CC32
C#CC#CCCC(N)=O
C#CC1(C)CC2(CC2)O1
c1[nH]nc2c1C[NH+]1CC21
C1OC1C12C[NH+]1C1CC12
C[NH2+][CH+]Oc1cocn1
CC1CCC12CC(O)C2
N#CC(=O)C1CC1
CC1CC1CC1CCO1
CC1(O)C2OC3C1C32C
COC(O)CC(N)C=O
[NH-]C1CCN1C=O
[NH-]C1NC(=O)C2(O)CC12
O=C1CN=CN1
CC1N=COC(C)C1=O
CC12CC3CC4C(C31)[NH+]42
CC(C#N)NC1CCO1
CC(=O)COC(O)C=O
CC1NC1(C)CCC#N
Nc1cnnoc1=O
Cc1nn[nH+]c([NH-])c1F
N#CC1CC2C(O)C2C1
OC12C3CC1C2N=CO3
Nc1ncnn1C1CC1
CC1=CC2CC3C2C13O
CC1C[NH2+]C(C2CC2)O1
OCC1CC2[NH2+][CH+]OC12
O=CC1C2CNC(=O)C12
CN1C(=O)OC2CCC21
CC(=O)C1CC1C(C)=O
C#CC1CC=C(CC)C1
C1CC2(CO1)C1CC[NH+]12
[NH-][CH+]OC1(O)CC1C=O
CC1OC1C1CC(O)C1
O=C1CNC1(CO)CO
COc1ccc(N)o1
C1OC2CC3(CO3)C2O1
c1cc(C2COC2)co1
COC1C2C[NH+]1C2C=O
O=CC1CC1CC1CO1
CCC1CCC12CCC2
OC1C(O)C2(O)CC12
NC(N)=O
N#CC1=CC2CC1C2=O
N#CC1CC2(C#N)OC12
CCC1(CO)NC1C
C1=CC(C2CN2)[NH+]2CC12
CC1(C)C2C3CC2C31O
CC1CC2COC2C1=O
Nc1cc(NC=O)co1
Cn1cnc2nn[nH]c21
C#CC1(C=O)CN1
N#CC(N)CCCO
CCC1(O)CC(C)(O)C1
COC12CC(CO)(C1)C2
CC1CC(C)(C)CC1C
CC(=O)N1CC(C)C1=O
C[NH+]1C2C=CC1COC2
COCC1CC(OC)O1
C1=Cc2nonc2CC1
CC(C)C12C3C4C3[NH+]1C42
CC1OC1C1OCC1=O
CCNc1ncncn1
CC1(C)OC2CC21C#N
C#CC1OC2CC1C2
Cc1ccno1
CC(O)C(O)C(O)C#N
CC12C[CH-]C3CC(O1)C32
N#CCC(O)C(=O)C#N
CC1OCC2CC(O)C21
c1[nH]cc2nn[nH+]cc12
CC1OC2(C)CC1C2O
N#CC1C=CCCC=C1
C#CC1C(C#C)C1C#N
N#CC12OC(C1O)C2O
CC#CC1OC1CCC
COC(C)C1CC(C)C1
CN1C(=O)C2NC2C1[NH-]
C#CC1CC1COCC
CC12CC(C1)C21CO1
CC1C[NH+](CC(=O)O)C1
CC1CCC(=O)N1
CC(O)C12COC1C2
CC1(C)NC1(C)C=O
COc1c[nH]ccc1=O
CN1C(=O)CC=C1C=O
CCC(C)COC(C)=O
CC#CCCC(C)C=O
CCC1C(C#N)C1CO
CCC1CCC(CO)O1
O=CC(O)C(O)C1CC1
OC1(C2=CCOC2)CC1
C1=CC2CCC(CC1)O2
O=C1C2C[NH+]2C12CC2
CC12CC3C(=O)C1CC32
CC1C2C(O)C(CO)[NH+]12
CC1(C=O)C=CC(=O)O1
CCC(=O)C1NCC1=O
O=CC12NCC1NC2=O
C#CC1CC1C(N)C#N
Cc1c[nH]c([NH+]2CC2)n1
CNc1conn1
N#CC#CC(N)C(N)=O
CCCCC(=O)C(C)O
C#CC1CC1C#CC=O
C1=Cc2cc[nH]c2OC1
CC1C2C3CC(=O)N3C12
CCC#N
CC(C)C12CC3C1C[NH+]32
C#CC1C=C(C)CO1
CCC1C2OC2C12CC2
C[NH+]1CC2OCC21C
OC1C2C3OC3C12O
CC12CC3NC(=O)N1C32
Cc1[nH]c(O)nc1O
[CH+]1[NH2+]C2C(O1)C21COC1
O=C1OCC12C1CC2C1
C1=C2COC2C2(C1)CC2
CC1=CC2CC1OC2[NH-]
C1Cc2n[nH]nc2CO1
O=C1CC(O)C=C1CO
C#CCC#CCC#N
CC#CCCNCC#N
CC1OC2CC12[NH+]1CC1
C#CC(C)(O)CC1CO1
CC12CCC(C1=O)C2O
OCCn1ccnc1
CC1COC2C1C2(C)C
CCC1(C(=O)C#N)CC1
Cc1cc(CO)[nH]c1O
C#CCC(C)CO
C#CC1C2NC2C12CN2
CC1C2CC3CC2C31
CC1CC1(O)C1CCO1
CCC(=O)N(C)CC=O
CC(C)(C)C1NC1C#N
NC(=O)C1C(O)CC1O
N#CC1OCCC1C=O
C#CC1CC2CC(O)C12
COC1CC(C)NC1=O
O=C1C=CC2(CC2O)O1
CC1C2(C)C=CC1(O)C2
C[NH+](C)C(C=O)C=O
CC#Cc1n[nH]c(N)n1
[NH-]C1CC(=O)OCO1
CNC1=CCOC1[NH2+]C
CCC12CC(C1C)C2O
C#CC(=O)C(C)CCC
N#CC1(O)COC1=O
CCCC1(C)C(C)C1C
CC(=O)C1CC(C)C1
O=CC(O)C12CC(C1)C2
CC1CCOC1C1CO1
COCC1C(O)C2CC12
C#CC1[NH+]2CC2C12CN2
CC1NCC1(C#N)CO
CC1C[NH+]2CC2(C#N)C1
CCC(C)C(O)C1CO1
[NH-]c1nnnc(CN)[nH+]1
CC1CC(C(O)C=O)O1
Cn1nncc1N1CC1
CCC1NC(C=O)C1=O
N#CCC#CCCC=O
CC(C)C1CC2COC21
[NH-]C1CC(CO)C(=O)N1
OC12C=CCC1(O)CC2
OC12C=CC(CCC1)C2
CC(=O)C1OCC1C
CC1(C#N)CC2(C)NC12
CC1CC23C=CC(C2)C13
Cc1ncccc1CO
CC#CCC1CC([NH-])O1
NC(=O)C1CC1(O)C=O
CC(C)CCC(C)O
C#CC(C)(O)CCO
CC1CCC(C=O)CC1
CC(C)[NH2+]C1OCC1O
CC1OC(=O)C12CN2
COC12C3C[NH+]1CC32C
C#CC(C)C(C#N)CO
C#CC12CCC1C(C)C2
CC(C#N)C(=O)[NH+]1CC1
C[NH+]1CC1C(=O)C1CC1
CC1OC(C)C1CCO
O=CC1(O)C2COCC21
CC1C=CC2(C)NC2C1
O=C1NC2CC3CCC132
COCC12COCC1N2
C[C+]1NONC=C1[NH-]
CC(O)Cc1ccn[nH]1
C#CC#CCC#CC=O
CC1CC2[NH+](C)C12C=O
CC12CC1CC1OCC12
CC1CCC2CC(C1)O2
N#CC(N)c1cnco1
CCC#CC12CC(C1)C2
CC1(O)CC2OC2C1=O
[NH-]C1NC(=O)NC1C=O
CNc1c(O)cnn1C
CC12CC3COC(C1)C32
O=C1CC2CC3CN1C23
O=CC1(C=O)CCC1O
C1=Cc2cccn2C1
CC12CCOC(=O)C1C2
CC(C)C(C)OC(=O)O
CC(C)(O)CO
Nc1cc(N)[nH]n1
CC1CC(O)(C#N)C1C
O=Cc1ccn(C=O)n1
CC(=O)N1CC1CC#N
CC(O)C1(C2CO2)CO1
CC(O)C1O[CH+][NH2+]C1C
[NH-]c1nc(F)c(N)c[nH+]1
CCCC(=O)NC(=N)N
CC1CC1(CO)C1CO1
O=C1CC(O)CN=CO1
CCC1CC2CC2C1C
O=CC1=CC2CC1(O)C2
O=C1C=CCC(CO)O1
[NH-]C1OCOC12CNC2
C#CC1CC2OCOC12
CC1(C)C=CC(=O)C1=O
CC12C=CC(O)C1C2
Cc1cn[nH]c(=O)c1C
C#CC1(C)CC12CCO2
CC1NC1C(C)C(=O)O
CCC1([NH-])OC2C(C)C21
CC(=O)C(=O)C1CCO1
CC(C)OC(=O)NC=N
Cc1c[nH]c2cn[nH]c12
OCC1CC(C2CO2)O1
Cc1nc([NH-])c(N)n[nH+]1
C#CC1OC12CCC2C
CCC(=O)CC1NC1C
CCC1C=CC(C#N)C1
CC(=O)N(C)CC1CN1
COc1cncn1C
CC1=Cc2nc[nH]c2C1
O=C1NCC2CCC=C12
CCn1cc(N)c(C)n1
COCC1(CO)CC1
CC(O)C1CN(C)C1=O
O=C1C=CC(CO)N1
CC#CC1CC=CC1O
O=CC1CCCC1O
C1CC23CC(O1)OC2C3
N#CC12NC3CNC1C32
ONC1C=CC[NH+]2CC12
CC1C2CC3C(=O)C2[NH+]31
OC1CC2C3NC3C12O
CCOC1CCC(C)C1
C#Cc1[nH]c(=O)oc1C
CC(=O)C1(C(C)=O)CN1
CC1(C=O)OC1(C)C=O
CC(=O)C(=O)NC=O
COC1CC2C(C)C12
C#CC12NC1C1NC12C
CC12COC(=O)C1O2
COC1C2C3CCC2C31
CC1=CCOC1C1CO1
N#CCC=O
C#CC1C2C3[NH+]2CC13O
CC(C#N)C12COC1C2
C#CC1NC1CO
C[NH+]1C2CC(O)C21CO
CNC1(C(O)C#N)CC1
CC(C)C1=CCC2NC12
CC1CC(C(C)C)C1
[NH-]c1[nH+]c(F)ncc1N
CC1COC(C(N)=O)O1
O=C1C2CNC1COC2
C#CC1CC2CC2(O)C1
C#CC(CO)C(=O)CC
O=C1C2CC1(O)CO2
C#CC1(O)CC(=O)C1
CCC1(CC)CCC1
CC(C#N)C(C=O)C=O
N#CC12C=CC(CC1)O2
CC1CC12OCC2(C)O
CC1N[CH+][NH2+]C1C(=O)O
CCOC1CC(C=O)C1
O=C1C2C3CN1C32
OCC1(C2CN2)CN1
C#CC1(O)C=CC(=O)C1
[NH3+]C1C2CC1C2C(=O)[O-]
NC1(N)OC(=O)C2NC21
CCCC(=O)C1CC1O
CC(=NO)C1NC1(C)C
CCC1(C)CC(OC)C1
CC12C3[CH-]C4C(C1C3)C42
CC(C)[NH+]1CC(=O)C1C
O=CC1CC2NC2C1O
CC(C#N)C(=O)O[CH+][NH-]
c1[nH]cc2c1CC1OC21
CC12C3C[NH+]1C([NH-])OC32
CC1NC1c1ccn[nH]1
CCC(C)C1CC([NH-])O1
C#CC12CC3C[NH+]1C32C
CC(C)c1ccc[nH]1
COCCN(C=O)C=O
C[NH2+]C(C#N)OCC#N
CCCC(=O)C1CC1
CC1C2CC1(C#N)C2O
OC12C[NH+](C1)C2C1CO1
CCC1(O)CC(C)(O)C1
O=C1COCC2CC2N1
C#CC12C[NH+]3CC1C32
N#CC1NCC2CC1C2
NC(=O)C1=CCCC1=O
O=C1C=CC2CC2(O)C1
CC12CCC1OC2C=O
C#Cc1ccc(=O)oc1
CC(O)C1(O)CC1C#N
CC12C=CC(C1)C(=O)O2
NC(N)=O
CC12OC3(C)C1NC23
NC(=O)c1cc[nH]c1
CCC1C2CC(=O)NC12
CC(C)C12CCC1OC2
C#CC1=CC2NC2C1=O
C1NC1C1(C2CN2)CN1
O=C1C2OC3C1OC23
CN(C=O)C1CC(O)C1
NC(=O)NCC1CCC1
C#Cc1cncc([NH-])[nH+]1
COC12CC1[NH+]1CC12C
CC12CC=C(C#N)C1C2
CC(C)C12C3CC1[NH+]2C3
CC1N(C=O)CC1(C)O
Cc1c([NH-])nn[nH+]c1O
O=C1NC=CCC2CC12
C#CC1C=C([NH-])NC1=O
CC12NC1C=CC2NO
N#CC(N)C1OCC1O
O=C1CC2CC(N1)C2O
O=C1CNC2CC12CO
CCOC(C)(C#N)NC
N#CC1CCC2(O)CC12
CC(C)C1(C)CCC1O
O=C1NC2C3C=CN1C32
CC1=CC(C#N)NCC1
CC(C)C1[NH2+][CH+]OC1C
CC(O)C(=O)N1CC1
N#CC#CC(=O)NC=O
[NH-]C1NC2COCOC12
C#CC1COCC12CN2
Oc1cc[nH]c1N1CC1
CCNC12CC1OC2=O
C#CC#CC1NC1C=O
Cc1c[nH]cnc1=O
CC1(C)COCOC1[NH-]
O=C1OCC23CC(C2)C13
C#CC12CC=CC1C2
CC1(c2ncc[nH]2)CN1
C1=CC23CCOC2C1O3
CC1=CC(=O)C2COC12
C#CC(C=O)C(O)CO
[NH-]C1CCN1C(=O)CO
OCC#CC1CN1
O=C1CC2C(CO)N12
N#CC12CC1C1OC12
O=C1COCC=CC1O
Cc1cc(C)c(C#N)o1
COC(C)[NH2+]C1CC1C
CC(C#N)C(=O)[NH+]1CC1
c1coc2cccc-2c1
CCC1C2COC([NH-])C12
CC1C2C[NH+]1C2C(=O)[O-]
CC1(C=O)CCC1
CC1(C#N)CC(O)CO1
N#CC1(O)CC(NO)C1
N#CC[NH+]1CCCC1
CC12COC1(C)C2C=O
C1=CC23CC2COC3C1
COC1=CC2C3CC1C23
N#CCOCCC1CO1
CC(O)C#CC(C)C=O
COC1(C#N)C(C)C1N
CCC#CC(F)(F)F
C#CCOC
CCC1C2CC1C2(C)O
N#CC1C2COCC12N
CCCCC(=O)O[CH+][NH-]
CC(=O)C1CC2C(O)C12
[NH-]C1OC2CNC2C1N
CCC(C#N)(C#N)CC
[NH-]C1OCC=CC2OC12
O=C1NC2C3OC1C23
CC(=O)c1nonc1N
CCC(CC)OC(C)C
CCC12CC1NC2=O
CC1C([NH-])[NH+]2C(C#N)C12
C1COCC2(C1)CC2
C#CCCC1C2CCC12
CC(C)C1C(C)C1CO
C#CCOC(C#C)[NH2+]C
O=C1CC2(CCOC2)O1
C#CC1[NH2+]C(C)C(C)O1
OC12CCCCC1OC2
CC(=O)NC12COC1C2
c1cc(C2CN2)co1
CC1CCC2C3OC3C12
CC[NH2+]C1OCC1(C)C
CC12C([NH-])OC1C2C=O
OCCCc1cocn1
Cc1cc(N)oc1C#N
CC(C)C12CC1CCO2
CC1(C)C2CC=CC21C
O=CC1OCCC12CC2
O=C1CC2(CC2)[NH+]2CC12
C#CC12OC3C(O)C1C32
CC1Cc2[nH]nnc2N1
CC(=O)c1ocnc1O
C[NH+]1CC2OCC21CO
N#CC1CCC1C=O
C[NH+]1CC1c1cn[nH]n1
COC1CC1C(C)(C)O
C#CCC(O)C#CC
CCNC=O
C1C2C3CC1C1(CC1)C23
CNc1cc(C)n(C)c1
O=C1CC[NH+]2CC(O)C12
O=c1oc2cn[nH]c2o1
Nc1cc([N+](=O)[O-])[nH]n1
N#CC1=CNCC1NO
OCC12NC3C1CC32O
COC1=CN2CCC2N1
OC12CCC3C4C3C1C42
C[c+]1ccoc([NH-])n1
C#Cc1c[nH]c(CO)n1
C1=CC2(CC1)CN2
C1C2CC3(CC3)C3C1[NH+]23
CC1C2[NH+]1C1CC12O
O=C1NCCCC2CC12
CC12CC=CC1(CO)O2
CCC(C)(C)C(O)OC
N#Cc1n[nH]nc1N
COC1CC12CCCO2
CNC(=O)C1CC1(C)C
CC(=N)NC(=O)C1CO1
CN=CNc1conn1
CCOC1(O)CC(=O)C1
CC1C=CC2CC(C1)O2
O=CC1CC2OC(=O)C12
N#CC1(O)C=CNC1[NH-]
CC(C)C1(CO)CC1
C1=CC2CC2OC2CC12
CC1(C)OC2CC21CO
NC(=O)C1C2CCC21O
Cc1nc(C2CO2)no1
CC1(C2CCCO2)CO1
CN(C=O)C=NCC#N
CCC(O)OC(=O)C[NH-]
CCC(N)C(O)C(=O)O
C1=CC23CC4[NH+]2CC43C1
CC12NC1C=CCC2=O
CCC1CC(C(C)=O)O1
CC1CC2CC1C2C=O
CCC1(CO)CC(C)C1
C1OC2C3OC1C23
O=C1C2OCC23CCN13
CC(O)C1CC1C=O
COC1C2C=CC1OC2
CC1CCOCOC1C
O=CN(C=O)CC1CO1
CC1(C)C(=O)C2CC21
[NH-]c1[nH+]cc(O)n1C=O
COC1C=CC2(CC2)O1
[NH-][CH+]Oc1c[nH]nc1O
CCN1C(=O)COC1[NH-]
N=CN1CC(N)=CC1=O
OCC12CCC1(O)CC2
CC1CC2(C[NH2+][CH+]O2)C1
CC(N)C(N)C#N
CC(C)(O)c1cnon1
CC1(O)CC2(C#N)NC12
CC(=O)N1CCNC1=O
CC1=CCC2(C=O)OC12
C#CC1C2OC2C1(C)C
C[NH2+]C1CC2(CCC2)O1
CC(O)OCC1CC1C
Cc1ncoc1[N+](=O)[O-]
COc1nnn(C=O)n1
CC1OC=NC2CC21O
CC1=NC(C)C2CC2O1
CC[NH+]1C(C)C1COC
CC1=CCC2(CC1)CO2
CC1CC(C(C)(C)O)C1
O=C1OC23CC4C2CC143
CC1OCC2(O)COC12
O=CC1CCC(=O)CN1
CC(O)N(C=O)C(=N)N
C#CC1CC1OC
COC1=CC2(C)CC2C1
CC1C2CC2(C)C1(C)O
O=C1NCC=C(CO)N1
O=C1C(O)CCC12CO2
[NH-]C1=C([NH-])OC(O)=NO1
CCC(=O)OC(C)(C)C
OCC1CC1(O)C1CC1
CC(C)C(C)(CO)CO
CC1CCOC1OC=O
O=C1OCC=CC2CN12
CCN(C=O)C1CC1
Cc1coc(=O)nc1N
O=C(CC1CN1)C1CC1
[NH-]C1OC=C(C2CC2)O1
C#Cc1cn(C)cc1N
[NH-]C1=CC(N)=NNO1
Cc1n[nH+]c(O)cc1[NH-]
CC(C#N)C1OCC1C
C1[NH+]2C3C4C2C12C[NH+]4C32
CC(C)Oc1cn[nH]n1
O=CC1C2OC1C1CC12
CC(=O)C(=O)C1CC1C
CN(C=O)c1cnc[nH]1
N#CC1NCC1(N)CO
CC1COCOC1C
C1OCC23NC12C1NC13
CC12CC3C1C(CO)[NH+]32
C1=CC2CC1C1CC2C1
O=C1C2NC3C1OCC23
CC(O)N(C)C(O)C=O
COC1(C)CCNC1=O
C#CCC(=O)[NH+](C)C
OC1C2COCC1O2
CC12CC3NC3C1N2
COC(=O)C(=O)C(C)O
CN=C(N)c1cnoc1
CC1CC2(C)OC2CO1
Nc1c[nH]c(OC=O)n1
CC12COC3C[NH+](C1)C32
NC=Nc1cnnnn1
CCC1(OC(C)C)CC1
CCCc1oncc1C
N#Cc1cc(C#N)on1
CC1CC2(C[NH+]2C)C1=O
CNc1nc(N)[nH]c1O
CCC1(CO)NC1C
CC1C[NH+]1CCC#N
OCC1C(O)C2(O)CC12
CCn1ccc(C#N)n1
[NH-]C1OC2CCC2C1O
CC1C2COC1C2
[NH-]C1NCC(CO)C1=O
N#CC(=O)C(=O)C#N
CC(C)C1OC(=O)C1C
O=C1CC2[NH2+][CH+]OC2C1
C#CC12CC(CC1C)C2
CC(=O)OCC1CO1
CC1=CC=C(C)CC=C1
O=C1C2C=CC3CN1C32
CCC(CO)CC(C)C
O=C1NC2C3C=CN1C32
[NH-]C1OC2CC(O)C12N
CC1CCOC12CCC2
NC1[NH2+]C(C=O)CC1=O
CC1C2CN3C(=O)C1C23
C#CC1NC([NH-])C1(C)O
Cc1[nH]ncc1CO
Nc1nnn2c1NCC2
C1CC1OC12CC(C1)C2
O=C1C[NH+]2CC1(CO)C2
CCOC1(O)CCCO1
[NH-]c1cc(F)[nH+]cc1F
CC[NH+]1C2C=CC3C2C31
CC(C#N)C12CC[NH+]1C2
CC1OC1(C#N)C=O
CC#CC1C2CCOC12
OC12CC1C1(O)CC21
CC(C#N)C1OCC1O
Nc1cc2[nH]cnc2[nH]1
O=C1OC2C3CC12CO3
N#CC1OC2C3CC1C32
N#CC(=O)n1cccc1
C[NH+]1C2CCCC1C2=O
C1C2C3OC4(CCC34)C12
C[NH+]1C2CC(CO)CC21
CC#CC#CC#CC=O
CCC1CCO1
CNc1cn[n+](C)cn1
[NH-][CH+]OC(O)C(O)C=O
CNc1c(C)coc1C
COC1CC(O)CCO1
CCC1(O)CCC12CC2
C#CC12OC3CC1CC32
C#CC1(O)CC1C=O
CC#CCCCCOC
NC(=O)C12NC1C1CC12
CCC(=O)c1ncc[nH]1
OCC1=CCCC2OC12
C#CC(C)(C)CCCO
O=C1CC2NC12CO
CCc1nc([NH-])nc[nH+]1
CCc1cc(N)on1
CC(C)C1CCC(=O)N1
CC12OC3CC1[NH+]1C3C12
O=CC1(O)C2CC1C2
C1C2C3CC2C13
CC1(C)OC2(C=O)CC12
CC1=CCCC1CO
CC1C[NH+]1CC(O)C=O
OC1C2CC3CC3C12
C#CC1COC1=O
CC#CC1CC1COC
N=C(N)c1ocnc1N
N#Cc1cnc(N)o1
CCCC#CC1COC1
O=C1CC=C2CC=CN12
CCC1C(C)N1C(N)=O
O=CC1CC1O
CC1(O)C2NC1C2O
Cc1nnn(C2CC2)n1
COC1NCC(C)(C)[NH2+]1
C#CC(=O)C(O)CC
[NH-]C1CC(O)CCO1
COC(O)CC(=O)C#N
C#CC1NC1(C)C1CO1
C1=C(C2CO2)CCC1
CC#CCC[NH2+][CH+]OC
C#CC#CCCCC
OC1CC2CC3CC1C23
[NH-]c1ccnc(CO)[nH+]1
OC1C(O)C2OC2C1O
CC1=C(NN)C(=O)N[CH+]1
CC1CN2NC(N)[NH2+]C12
C[c+]1cc([NH-])cc(F)o1
CC1C(=O)OC12CC2O
CC(=O)C(O)CC1CC1
N#CC12CCC(O)C1C2
CC12OC1C1OCC=C12
N#CC12CC(=O)C1O2
N#CC12COC(CN1)C2
[CH2+]CC
N#CC12C[NH+]1CCC2=O
CC12CC1C(O)CCO2
C#CCC(F)(F)F
CCNc1cnc(C)o1
NC1=C(C=O)CC2OC12
CCc1cnn[nH]c1=O
CCOc1n[nH]c(=O)[nH]1
CC12CC1C(O)C2O
CC1(C)C=CC2CCC21
CN1C=CC(CO)C1=O
CC12C3OC4C3C1C42
C1CC2OC23CCC1C3
C#CCC1C2NC1C2=O
OC12CC3C1C1OC1C32
CC1OCC12COCO2
Cc1cnc(F)c([NH-])[nH+]1
CC1=C2COC2CC1
CNC(=O)C1CN1
Cc1c(N)nn(C)c1O
CC1CC(C#N)C12CC2
Cc1cc(O)cc(F)c1
COc1ncnnn1
CC1=CC2(C)CC1C2
C#CC12CC1C1(C)CC12
CCC(O)CC1C[NH+]1C
CC1=C(C)C2OC2C1O
C[NH+]1CCC(=O)C1[NH-]
CC12N[CH+][NH2+]C3C14OC324
OC12CN=COC(C1)C2
CC1C2NC2C1(C)C#N
C#CC1NC12COC2
CC1CC2(CCC2C)C1
C#CC1OC1C#N
CC1NC1C(C)C(=O)O
Cc1cnnn(C)c1=O
CC12CC(O)C1(C#N)O2
C#CC1(N)C(=O)OC1C
CCC(=O)CC1C[NH+]1C
CC(=O)Oc1ccno1
C#CC1CN(C=O)C1[NH-]
NC12C[NH+](C1)C2C(=O)O
CCCC1CC1OCO
O=CC(O)c1cnno1
COC(C(C)=O)C(C)=O
CC1C(O)CCC1CO
C#CC(=O)NC(C)C
CC#Cc1[nH]cnc1O
CC1(O)CCC1(O)CO
CC1[NH2+]CCC1([NH3+])C#N
O=C1CC2CC1(CO)O2
C[NH+](C)C(C#N)C1CC1
O=C1C2COC1OC=N2
CC1OC([NH-])C2CC1O2
COc1c[nH]nc1N
CCC(=O)N1CC1(C)C
C#CCC1C[NH+]1C(C)=O
C#CC1OC1C1CCC1
O=C1NC=CC1C1CC1
CC1(O)C2C3COC2C31
O=CNc1ocnc1O
CC#CC1COC1[NH-]
CC(=O)C12CC(C)(C1)C2
N#CC1CC2CC3C1C23
O=CC1C2CC1O[CH+][NH2+]2
NC12CC3C(C(=O)O1)[NH+]32
O=C1CCOC12COC2
c1n[nH]c2c1CC1NC21
CC(C)N(C)CCC#N
C1CC2(C[NH+]3CC3)OC12
C[NH2+]C1CCNC([NH-])O1
CC(=O)NC1CC(C)C1
CCOC1(C(N)=O)CC1
N#CC1(O)C=CC2NC21
CC1(O)C2OC2C2OC21
O=Cc1nccn1C=O
[NH3+]C1=C2NON=C2[CH-][CH-]1
COC1NC12CCC2C
CC(C)(C)COC=O
Oc1ncoc1C1CC1
O=C1C2COC13COC23
COC12CC(C1)C2
C#CC1C2CCC1C2C
CCC1C2C(C)C(=O)N12
CCCC1CC2COC12
NC(N)=O
CC#CC1OC2COC12
CC1OC(=O)C1CCO
C#CC1OC1C(=O)CC
CC(=O)[NH+]1CC2NC2C1
C1C2C1C1([NH+]3CC3)OC21
O=CCCc1conn1
CC1OCC2C(O)C12O
CC1CCN(C)C(=O)N1
CNC(O)CCCC=O
O=CN1CC2CCC=C21
CN(C)c1ccccc1
O=C1NC2CC(C2)O1
C#CC12OC1C1CC2C1
C1CC2(CC[NH+]3CC32)O1
COCC1COC(C)O1
CC1COC(C)C([NH-])O1
CC1CC2(OC2C)C1C
C1=CC2CC(C1)CO2
CC(C)C(=O)C1C[NH+]1C
CC1(C2(O)CC2O)CC1
Cc1cnn2c1NCC2
C1=Cc2nn[nH]c2CC1
C#CC1C(=O)C2CC1C2
OC1CCCC2(CO2)C1
O=C1C=C2CCC2OC1
CC1NC(C#N)C1C
CC1Cc2n[nH]nc2N1
Cc1occc1CO
[NH-]c1[nH+]c(N)nnc1F
CC(C)n1cccc1O
CCOC1COCCO1
CC1COC1C(C)(C)C
COCCC1C2COC12
CCC1(OC)CC=CC1
CC1(O)CC12C[NH+]1CC12
N#CC12CC1CCO2
[NH-]C1CC(C2CCO2)O1
CC1(C)C(C=O)C2NC21
Cc1oc(N)nc1O
CC1(C)C=CCOC1[NH-]
N#CCC1CC=CCC1
C#CC(O)C1CC1CC
N#CC1C2OC([NH-])OC12
N#CC1(C#N)C2CNC21
N#CC1CC=CC12CC2
CNc1nn(C)cc1C
NCCC1=COC(=O)C1
OCC12CC3C14OC324
CCC(=O)CC1OC1C
C1CC2NC2(C2CO2)C1
CC1NC1(C)C1C[NH+]1C
C#CC12CC1CNC2=O
C1=CC23CCC2(C3)OC1
O=C1NCC=C(CO)N1
CC12C(=O)C3(O)CC1C32
C[NH2+]C12COC1CCN2
CC1[NH2+]C(C)(C)CO1
CC(O)C(=O)C(O)C#N
COC(C)(O)C#CC#N
OCC1OC12C1CC2N1
ONC1C2C3C2[NH+]2C1C32
CC1=CC(O)C(=O)N1C
CC1(C)CC2CC3C1[NH+]23
CC1OCC2OC2C1=O
CC(=O)COCC(C)=O
CCC#CC(=O)COC
CN1CCC2OC2C1=O
CC1C2OC3C[NH+](C3)C12
CC(C)(C)C12COC1C2
CC1=C(C)CCCC1
CC1CC2OC12CO
CNc1ccc(=O)[nH]n1
Nc1ccc(F)oc1=O
COC1C2C(=O)C1C2C
C#CC1NC(C#C)C1O
CC12OC3CCC1CC32
CCO[CH+][NH2+]C(=O)CC
C1CC23CC(C2)C3O1
CC1C=CC(=O)N(C)C1
C1COc2onnc2O1
[NH-]C1=NC(F)ON=C1
C[NH+]1C2CC1C21CCO1
CC(O)C12CC1OC2=O
O=CC(=O)n1cnnn1
[NH-]C1OC2C=CC(O)C12
CC(C)C(C=O)CC=O
C1=CC2C3CCC=C1C23
CC1(CO)CCCC1O
O=C1CCC2OC12
CCCCc1ccc[nH]1
CC1CC1CNC=O
C#CC1C(C)CC1C=O
CCC1=CCCCOC1
OCC(O)C1CC1
C#CC1=CC(C)CC1=O
COC12C3C4C3C1(O)C42
CC#CC(C)COCC
CC12COC3C(C1)C32C
C[NH+]1C2C(C)(O)CC21C
OCc1cc2n(n1)CC2
N#CC12CCCCC1N2
CC(=NO)C1=CCCC1
Cc1c(O)cccc1O
O=C1C=CCCO1
COC12C3C[NH+]1C([NH-])C32
Cc1ccnc(C)c1N
CC1=CCOC1CO
ONC1C2CC1(O)C2O
CC1C(C#N)[NH+]1CCN
NC(=O)C1C=CC(=O)N1
C1=C2CC3(CC3)C2CC1
C#CCCN(C=N)C=O
OC1CC23COC2C1N3
N#CCNCC#N
C#CC#CC#CC(C)O
C[NH2+]C1=COCC(=O)O1
O=CC1NC12COC2
CC1CC2OC2C1=O
C#CC12CC1N(C=O)C2
O=CC1NC2(C=O)CC12
COC(C)C1CC1C#N
O=C1C2COC23COC13
O=CC1(O)CCC(O)C1
CCC(O)C1(CO)CC1
C#CCC(C)CNC=O
C#Cc1ncnc([NH-])[nH+]1
NC(N)=O
CC12OC3[NH2+]CCC1C32
CC(=O)C(=N)NC(C)C
CCc1n[nH]nc1N
C1C2C1C1C3C[NH+]1C23
CC1NC(=O)C1(O)CO
CC1OCC2CC1C2
O=CC1(O)CCCC1O
OC12CCC3C(C1)C3C2
CC12CC3CC1C3(O)C2
CCOC1(O)CC2NC21
CC1CC1(O)C(O)C=O
CCC1(O)CC1(N)C#N
C1COC2(C1)CC2
N#CC1C2NC(N)[NH2+]C12
COC(C)(C)OC(C)O
CC(O)C1(C#N)CC1C
C#CC1C2COC=NC12
NC(=O)Oc1ncon1
N#CCCC(O)C1CC1
N#CC1(O)CC1NC=O
O=CC(F)(F)F
CCc1nc[nH]c1O
Cc1n[nH]c(N)c1O
CC12C=CCC1OCO2
C1=C2CNC23COC3C1
CC1C(CO)=CC2OC21
CCc1c[nH]c(O)c1O
CC12C3C=CC1[NH+]2C[CH-]3
OCC1=NCCCO1
c1[nH]cc2c1CCC2
CC(O)C(=O)C1OC1C
CC(C)C1(C2CN2)CN1
N#CC(N)CCO
C#CC1C(O)CC12CO2
O=C1COCC2CC2O1
O=c1[nH]cc(F)c(=O)[nH]1
N#CC1C=CC(C=O)N1
CN=C(N)c1c[nH]nn1
CC(C)C1=CCC2CC12
CC#CC1(C)CC(C)O1
C#CC1CC(CC)C1=O
COC1C(C)C1CO
O=C1CCC(C2CN2)N1
CCOC12CC1OC2C
CCC(=O)OC(O)CC
CCOC(C)(C)C1CO1
C#CC(CCO)C(C)=O
O=C1NCC(C2CO2)O1
C1CCC(CC2CO2)C1
COc1cccn1C=O
CC1(O)C(O)C2COC21
N=Cn1c([NH-])ccc1[NH-]
CCC1CCOC1[NH-]
CC#CC1OC1CC
CCOC1CCC=C1C
Cc1c(N)ccoc1=O
CCC(C)C(C)(O)C#N
Oc1c[nH]c(C2CN2)n1
N=CNC(=N)C(N)=O
C#CC(=O)OC(C)CC
[NH-]C1OCCCC12CC2
N#CCC#CCCC#N
ONC1CC23CC(C2)C13
O=COC12NCC1C2O
CC1OCC2CC1C2=O
C1=CC23CC[NH+]2C1C3
N#Cc1cc(=O)[nH]nn1
Cn1cccc1OC=O
CC(=O)C#CCC#N
CN=CNC(=O)N(C)C
CCC1CC(C(C)C)C1
C1=CC23OC4CC2C1C43
CC1(O)C=CC(O)CO1
CCN=C(CO)NC=O
O=CC12CCC1C2CO
CCN1CCC(C)C1=O
CC12C3C4[CH-]CC3[NH+]1C42
N#CC(=O)C12CC[NH+]1C2
CC(=O)C(=N)NC1CC1
C[NH+]1CC(=O)C(O)C1[NH-]
C#CCCC(O)O[CH+][NH-]
O=C1CCC=C1C1CO1
C#CC1=C(C=O)CCN1
C1Cc2nonc2CO1
C#Cc1[nH]cnc1N
CC(O)C12OC1C1NC12
O=C1CC=C2CCC2C1
N#CC1(C=O)OC1C=O
C#CC#CCC(=O)CC
O=c1cccn[nH]c1=O
Cc1nn(C)nc1C=O
OCC1Cn2nncc21
C#CC1Cc2cnnn21
[NH-]C1C2OC2CN1C=O
CC12C3COC14CC2C34
N#Cc1cocc1C#N
Nc1nccnc1O
C[NH+]1CC2OC2(C#N)C1
C#CC12CC(C)C1O2
CC12CC3(O)CC1(C)C32
O=CC12OC1C1OCC12
CC(C)[NH+]1CC1
Cn1ccnc1C1CO1
CC1OC(=O)NC1[NH-]
CCC12CCC1(C)C2O
CC(O)C(=O)C(=O)CO
C#CC1OC12COC2=O
CCC1=CC2CC1C2=O
CC1C=CC2OC2CO1
CC(=O)C1OCC12CC2
CC1C=C(C=O)COC1
N#CC1CC(O)CCO1
ONC1CC(C2CO2)C1
COC(C)C[NH+]1CC1C
COC12CC1OC2C=O
C1=C(C2CN2)COCC1
CC1(C2(C)CC2)CCC1
C#CCC(O)(C=O)C=O
O=C1CNCC(CO)N1
CC1CC(C(=O)CO)C1
CC1C2CC=CC1(C)O2
CCC1(C)C=CC2OC21
Nc1cc(=O)cc(O)o1
CC#CCC(=O)C(N)=O
COCC12C[NH+](C1)C2
CC(CO)CCCC#N
CC(O)[NH+]1CCOCC1
CC(C)(C)c1cnoc1
C#CC1(O)C[NH+]2CC1C2
NC(=O)C1C=CC2NC21
N#CC(N)C(=O)O[CH+][NH-]
Cc1nc(N2CC2)c[nH]1
CC(O)C#CCO
O=C1C2C3C4C1C2(O)C34
CC1OC(C2CO2)C1=O
C1COC(CC2CO2)O1
[NH-][CH+]Oc1cc(O)no1
CC12C(O)C3C(=O)C1C32
CC1=CCC(=O)C1C=O
N#CC1=CC2OC2C1O
C#CC1C(O)COC1[NH-]
CCOC12OCC1C2O
OCC#Cc1ccoc1
CC1OC2C3CC3OC12
C1CC23OCOC2C3O1
C1=CC23NC2C[NH2+]C3N1
CC12CC1C(N)=CC2=O
CC1[NH+]2CC2C2NC21C
[CH+]1[NH2+]C2(CCCC2)CO1
Oc1c[n+]2[nH]nnc2[nH]1
Cc1nn[nH]c1O[CH+][NH-]
CC12CC(O)C(N1)C2=O
CC1CCC(C#N)C1O
C#CC1CN1C(=O)OC
O=CN1CC(=O)CC1=O
C1=CC2CC(C1)C21CC1
CC(C#N)C1OC1C=O
CC1(O)C2OCC3C2C31
C1CNC2CCOC2=N1
COC12C3OC4C(C41)C32
CC1=CCC2OCC12C
C#CCC1(O)C(C)C1O
C#CC1CC(C)(C)C1=O
CC1=CC2CC(O2)C1=O
CC1(C)NC=CC1=O
C[NH+]1C(C=O)C1(C)C#N
N#CC12NCC1C2C=O
CCC#CC(C)COC
CC1CCC(C)C(O)C1
CCc1cc(=O)[nH]nn1
COC(=O)C(C)C#N
O=CC12CC1CC21CN1
O=CC12C3CC1[NH+]1C3C12
O=C1N2C3C=CC1(O)C32
O=CC1CC1CC1CC1
CCC(C)C(C)(C)OC
O=C1NC2C(N1)C1OC21
CC(=O)C#N
CCC(C#N)C[NH+](C)C
CC1OC2(C)COC12
C#CC1C([NH-])OC2CC21
CCC1CC(C#N)C1C
COc1cnc(CO)o1
CC1OCC2CC1C2
C#CCC1CC(C#N)O1
C#CC1OC([NH-])C2NC12
N#CCC1(C2CC2)CC1
CCC1(C)C=CC(=O)C1
CC(C)OC1CC1
C#CCCCCC1CC1
O=CN1CC1C1CC1O
CCC1C(C)C1C(C)C
CC1(C)OCOC1[NH-]
C#CCC1C2CCC1O2
CC1C2CC1C1(CC1)C2
O=COC1C(O)C1O
CC1(C)C2C(=O)CC[NH+]21
CCCC1=CC(=O)OC1
C1C[NH+]1C12CC3C14OC342
Nc1coc(=O)cc1F
C#CC(N)(C#C)C#C
O=CC1C(=O)C2[NH2+]CC12
N#CC12CCC(CC1)O2
N#CC1C2CC3C2C[NH+]13
C1CC2(CO2)C2CC1O2
NC(=O)C1(CO)CCO1
[NH-]C1COC=NCCO1
CC1CC(CNC=O)C1
N#CC1COC(=O)CO1
CC#N
Cn1nccc1CC=O
N#CC1C=CC2OC2C1
NC(=O)C12CC[NH+]1C2
CC1(C)CC2(C)C(O)C12
CC(=O)C1CC=CC1
CC(C)C(CC=O)=NO
Cc1nnoc1CO
N#CCCC(O)C=O
N#CC1=CCOC(=O)C1
N=C(C=O)NCC1CC1
C1=CC2CC23OCCC13
CC1=CC2(CO2)C2CC12
C#CC1CC(O)CC1=O
CCNC12NC1CC2=O
CC(O)CCC(C)C#N
N#CCCC(=O)CC=O
C#CC(C)CC(N)=O
CC1(C=O)CN1C(N)=O
N#CCC1OCC12CC2
CC1CC2(C)OC(=O)C12
CC1=CC2(CC2)NC1=O
C[NH+]1CC1C(C=O)C=O
Cc1nc(C=O)oc1N
CC1OC([NH-])CC2OC12
CC1CC2NC(O)=CN12
O=C1C(O)CC[NH+]2CC12
O=C1CNC12CC2O
O=CNC1=CCC(=O)C1
C1CC2=C(C1)C1CC1C2
O=C1C=CC2(O)CC1C2
O=CC1C2C[NH+]1C2CO
C1CC2COC23CC1C3
O=C1OC2CC1[NH+]1CC21
OC1C2C3C1C2C31CO1
Cc1cc(N)n(C=O)c1
CCc1cnnn1C
Cc1ncc([NH-])o[c+]1C
CC1OC12COCC2=O
O=C1C2CC(O2)C12CC2
CC1CCC2(CCC2)C1
CC12C=CC3[CH-]CC1C32
N=C(N)CC(C=O)NO
CCC12OC3C1OC32
O=CC1CC=CC(=O)O1
C#CC(CC)CCO
CC1OC2CC12C(N)=O
C1=NCCC2(COC2)O1
NC(N)=O
C#Cc1[nH]ccc1CO
N#CC1(C#N)CC2CC21
CC#CCNC(C)=O
O=C1CC2NC1CC2=O
C[NH+]1C2C(C=O)C3C2C31
CC1(C)OC2C1C2(C)O
CNC1(C#N)CC(C)N1
C#CCC1C(O)C1CC
CC1OC12CC(CO)C2
C[NH+](C)C12OC1CC2=O
C#CC1CC2C(C#C)C12
Nc1n[nH]c(C2CO2)n1
CO[CH+]Nc1cn[nH]c1
OC1CC([NH+]2CC2)C1O
OC1C2C3C4CC3[NH+]4C12
COC1C(C#N)C1CO
CC1CC(C)CC(C)C1
N#CC12CCCC1O2
O=CC(O)c1ncco1
O=CC1(C=O)CC1O
CC(C)(C)C1CC1(C)O
CNc1c(C)coc1C
OC1(C2COC2)COC1
COC1OCCC1C
COC1C2C3CCC3C12
N#CC12CC3C1N3C2=O
N#CC12C(N)C3C[NH+]1C32
CCC12CCC1(CO)O2
C#CCC#CC(C)(C)O
CC[n+]1cc(C)oc1[NH-]
CC1O[CH+][NH2+]C1C(N)=O
CC1C(O)CC1(C)O
CNC12C3C[NH+]1C2C3=O
[NH-]C1OC2CC3CC12N3
OC1CC1C1C[NH2+][CH+]O1
O=CNc1ncc[nH]1
CCc1coc(CN)n1
CC1C=CC2(O)C[NH+]1C2
[NH-]C1=CC(F)ON=C1F
CCn1nnc(N)c1C
CC12CC3(C)C(O1)C23O
Oc1c[nH+]c2n1[CH+]N=N2
CC[NH+]1CC2(CCO2)C1
CO[CH+]Nc1ccco1
NC(N)=O
COC(C)(C)NC(C)=O
CC1C2C3C[NH+]4C2C4C13
C#CC1C2OCC12C#C
OC1C2OCC2[NH+]2CC12
CC([NH-])OCC(F)(F)F
CC(C)(O)C1CC(=O)O1
CC12CCC(C1)C1CC12
COC(=O)C[NH+]1CCC1
[NH-]C1C=C(O)C(N)=CO1
CC#CC1C2OC([NH-])C12
CC(=O)C1OCCC1=O
O=C1CC2NC3CNC132
COC1CC=CC1C#N
CC1(C=O)CN=COC1
N#CC1=CC2CC3C1[NH+]23
CC1CC(=O)C12COC2
CC1(C)C2C3OC1(C)C32
CC(O)C1(CO)CC1C
OCC12CC3OC3C1N2
C#CC(C)c1ncno1
CC1(C)OCCC1C=O
CC1(C#N)COC([NH-])N1
ONC1CCC12CN2
OCC12CCCC1O2
O=C1COCC2CC2O1
O=CC(=O)C1C[NH2+][CH+]O1
CN(C)C(=O)C(O)C=O
N#CCn1nnc(N)n1
CC1CC=C2C=CCC21
COC12NC3C1CC32O
Cc1cnn2c1CC=C2
COC(=O)C1(O)CC1C
C1OC2C3NC12C1OC31
CC1CC1(C#N)C(N)=O
CC1C2CC(O)(C#N)C12
CNc1cc(F)cn[nH+]1
CC#CC1(N)CC1C#N
CO[CH+][NH2+]C(C)(C)O
OC1CC1CC(F)(F)F
C#CC1(O)CC1CCO
CC#CC(=O)C(O)CC
N=CN1C([NH-])COC1[NH-]
O=C1C2OC3C1(O)C23O
C1=CC2C(OC1)C1C[NH+]21
CCC12CCOCC1C2
C#CC12CC(=O)C1C2C
CC12C=CC3C(=O)N1C32
N#CC1C(=O)CC2CC21
C#CC1NC(=O)C2OC12
CC1C(O)C2(C)CC12
O=CCC(C=O)C1CN1
Fc1ccncn1
CC1C=CC2(CCC2)O1
Oc1cc[nH]c1N1CC1
c1[nH]cc2c1CCCN2
CCn1ncc(N)n1
CC1Cc2cn[nH]c2O1
O=C1CC=CC=CC1O
OC1CC2CC=CCC12
CC(C)C1CC2CC21C
CC1C=CCC2(CC2)C1
CC12COCC(CO1)C2
CCC(O)NC(=N)C=O
CC12NC1C1COC2O1
OCC(O)CO
CC1C2C34OC23C14CO
CC1NC12CC1(O)CC12
CCCc1nc(O)no1
CC1(O)C2OC3C2OC31
CCC1OC1C(C)=NO
CCC1OC(C)C(C)O1
COC(=O)CC(C)(C)C
CC1=CC2C=CC1C2C
O=CC1=CC2OC3C1C23
[NH-][CH+]OC12CC1CC2=O
O=C1C=CNCC12CC2
CN1CC=CNC1=O
C#CCC(=O)NC1CC1
N#CC1C2C3CC2(O)C13
C#CC12CCC1C(C)O2
NCc1onnc1CO
CC(C)(C)C1C2COC21
CC12CC3C(CC31C)O2
CC1CN=COCC1=O
C1=CC2C3COC2(C1)C3
N#CC(=N)N1CC1C=O
N#CC(=O)c1nc[nH]n1
CCCCC(=O)C1CN1
N#CCOc1c[nH]nn1
C#CCCOCCC#C
CC1OCC2(O)C(C)C12
CCN(C)C(C)=O
O=CC1=CC(=O)CC1
CNC1(O)CC1C#N
C1CC23CCC2CC1O3
CC(=O)C1C2CC(=O)N21
C[NH+]1CC1CC(C)(C)O
C#CCC1OCC1C=O
C#CC12C(O)C1[NH+]1CC12
[NH-]C1CC2NC(=O)C2O1
CC12CC1C([NH+]1CC1)O2
C1CC2(COC2)OCO1
C[NH+]1C2C=CC1C2CO
CC(=O)OC1CC(=O)O1
OCC1CC2C3CC2[NH+]13
CCCC#CC1(O)CC1
C1=C2C3C45OC34C25OC1
C#CC12CC3(O)C14OC324
C1=Cc2cc[nH]c2NC1
Cn1nc(O)cc1O
CC(O)CC(N)C(=O)O
C1=CC2C(=CC3OC32)C1
COC(C)(C)C1CN1
CC#CCCC1CCC1
C1=CC2(C3CO3)CC2C1
CC#CC1OC(C)C1C
C#CCC(C#C)C#N
CCC(C)COC(N)=O
CC(O)C1CN1C(N)=O
CCC(C#N)CCO
CCC(O)C1CC1C#N
CN=C(C=O)NCOC
C#CC(=O)C(C)(O)C=O
CC#CC1OCCC1O
Nc1coc2c1NCC2
N#CCC1OC1C#N
O=CC1C2CC(=O)NC12
CCC1CCC(=O)NC1
OC12CC3OC1OCC32
CCOC1(O)CC(C)C1
CC1(C)CC[NH+]2CC21C
CC(C)C1CCC(O)C1
CC1OCOCC12CO2
C#CC1CCC(=O)CC1
CC(C)C1CC1(C)C=O
C#CCC1(C)OC1C
C#CC12C3OC3C1[NH+]2C
CC1=CCC(C#N)NC1
CC1CC(C=O)N=CO1
CC1C2CC13OC(=O)C23
O=C1CN=C(CCO)N1
CC1(C)C2OC3(CC3)C21
CC1OC(=O)CN=C1N
C1NC2CC23COC1O3
C1C2C3C1C1(CO1)C[NH+]23
CC1CC12CC(CO)O2
CC12C3CC4[CH-]C3[NH+]1C42
CC(C)NC(=O)C(C)C
CC12C3C[NH+]4C(C1O3)C42
OC12CC(C[NH+]3CC31)C2
COc1oc(O)nc1N
CC(O)C1CCN=CO1
CCn1cn[nH]c1=O
CC12CCC1(N)C([NH-])O2
CC12C3(CC3)C3C14OC342
CC12CC3OC4C3C1C42
CC1(O)C[NH+]2CC(O)C21
CC12CC1CCN=CO2
C#CC(CC1CO1)=NO
Cc1cc(O)c(CO)o1
C#CCCC1CC1C
O=CC1CC2NC12CO
O=C1CC2C(=O)OCC12
O=C1OC23C[NH+](CC12)C3
CC#CC(C#N)COC
CC1C2N(C=O)CC12C
CC1(O)C(O)C2CC21
C[NH+]1C2C(O)C3OC3C21
C1C2CN1c1[nH]nnc12
N=C(N)C(=O)O[CH+][NH-]
O=CC#CC1C23CC12O3
CCc1noc(N)c1C
C#CC(CCCO)OC
O=[N+]([O-])c1nc(O)co1
CC1(C)CC2C1N2C=O
OC12CC3C1C1C2C31O
CCC1(C2CN2)C[NH+]1C
C[NH+]1CC12CCC2C#N
O=CNC(F)=CC(=O)O
CCCC(=O)CCC
C[NH2+][CH+]OC(O)C(C)=O
CC1CC1C(=O)NC=O
CC(N)C1OC1C(=O)O
CC#CCCOC(=O)O
O=CC12OC3CC1OC32
CC12OC3C(O1)C1C3C12
C#CC(=O)NC1CCO1
C#CC1C[NH+]2CC(=O)C12
OC12CCC(C1)C1OC12
CC1CC=C(CO)C1=O
CC(=O)N(C=O)C(=N)N
CC(C)OC12C[NH+](C1)C2
COC1(C)OC(C)C1C
CC1CCc2cn[nH]c21
C#CC#CC1NCC[NH2+]1
CC1CC1C(O)CO
[NH-]C1Oc2ncoc2O1
COCCOC([NH-])C#N
N#CC(=O)c1cnc[nH]1
O=CC(O)C1CC=CC1
CC1C(C)C1C(O)CO
CCCc1cnncn1
CCC(=O)NC1CC1
OC12CC1OCC1OC12
N#CC1CC(C#N)C1O
CC12CC3C(C1C#N)C32
COC12CC1CC21CO1
CC(C)C1C2COCC21
O=CC12C[NH2+]C3CC1[NH+]32
CC(C#N)CCCC=O
C#CC1COC1C(C)C
[NH-]C1CC(=O)NCCO1
CC(=O)C1CN(C)C1=O
CCC12C3CN1C(=O)C32
N#CC1CC1(O)O[CH+][NH-]
CNC(=O)C(=O)C(C)C
CC1=CC(=O)C2CC2C1
CC1CC(C)C12CCC2
CC12CC=CCC1(O)C2
CCOc1ncc(O)o1
[NH-]C1=CC(F)=C(F)NO1
CC12CC3C(C1)C1C3C12
N#CC1NC2CC1(O)C2
[NH-]C1C[NH+]2CC2C(=O)O1
CC1COC12C[NH+]1CC12
CC(C)n1nncc1N
CC1C(C)C1C(N)C#N
C1=CCCC2CC2C=C1
OC1C=CC2C3OC3C12
CC1(O)C2[NH+]3CC3C21O
CNCC(=O)O
CNc1ccn2c1CC2
C#CC[NH+]1C(C)C1C
CC1CC(C(F)(F)F)N1
CC(=O)C(O)C1NC1C
CN1CC(O)COC1=O
Cc1cc(C=O)c(N)[nH]1
C1C2C1C1([NH+]3CC3)CC21
CCc1cnoc1N
Oc1ccoc1N1CC1
CCC(=O)CC1CO1
CC1=CCCOC1CO
CN(C(=N)N)C(=O)C=O
CC1CC1C1NC1C=O
CCn1ccc(C=O)n1
O=CC1(C=O)COC1=O
CC(C)OC(C)O
CC1OC2C=CC1CO2
CC(O)C1(CO)CCO1
C#CC1CN(C(N)=O)C1
O=COC1C=CCOC1
N#CCC1(CO)CN1
OCC(O)C12COC1C2
CC12COC3CC[NH+]1C32
CC1(C)C(=O)COC1[NH-]
CC#CCOCC#N
CC(=O)C12C[NH+]1CC2C
CCC1COC([NH-])O1
CC1(C#N)CC2(C)C[NH+]12
CC1NCC(C)(O)C1=O
N#CC1(O)COC([NH-])C1
CCC1C(O)C1C(C)C
CCC12CC(C1C)C2O
CC12CC1C1C(CO)C12
CC1C2C3CC3C(=O)N12
O=C1CC(C2CN2)N1
[NH-][CH+]Oc1c[nH]nc1N
N#CC1CC2C=CCC12
O=C1C=C2C(C1)C1OC21
CC12CC3C(CC1=O)[NH+]32
Cc1ccncc1C
C#CC(=O)C1OC1C=O
OC1(C2CC3NC32)CC1
CC12CCC(O1)C2NO
Nc1c[nH]c(C2CC2)n1
CC1NC1c1cnon1
OCC(O)(CO)C1CN1
CC(=O)COC1CC1C
CC(=NO)C(C)CCO
CNC1=C[CH-]C(C)(C)O1
CCC1CNC(C#N)C1
Cc1n[nH]c(NC=N)n1
C#CCc1[nH]ncc1O
CCc1nc(O)n[nH]1
O=C1C2CC2(O)C2CN12
CC1(C#CCO)CCC1
CCC(O)(CC)CC=O
C#CCC1C(C)C1O
CC1OCC2(CCC2)O1
CC1C[NH+]2CC(C#N)C12
N#CC#CC#CCO
CC1=CCC2CC(C1)O2
O=c1[nH]cnc(F)c1F
CC1OCC(N)C1C#N
Oc1ncncc1F
C1=CC2OC1C21CCO1
N#CC#CC1CO[CH+][NH2+]1
N#CCCC(=O)O[CH+][NH-]
C[NH+]1CC(=O)C(NN)C1
CC1NC12COC21CC1
CC1=CC(=O)N2CCC12
C1CC2OC3C(C1)OC23
[NH-]C1OC2COC12C=O
COC1COCC2CC21
C1CC2(C[NH+]3CC3)OC12
CN(C)c1[nH]ccc1O
c1nnn2c1CNCC2
CC#CC(=O)C(C)=O
CC(C)C(=O)C#CC=O
[NH-]C1N=CC=NO1
O=CC#CC1CC(=O)C1
OC1C2C3C=CC(C3)C12
CC1C[NH+]1C(C)(C)C#N
CNC(C=O)=NC(C)C
CC(=O)c1cc(N)[nH]n1
CC1CC2CC(O)C2C1
CC1OC12CCOC2=O
Cc1cc(C)nc(C)c1
CC(=O)C12OCC1C2C
O=CC1CCCC2C[NH+]12
COC1CC(C(C)=O)C1
CC#CCCC1CCO1
CC1(O)CC2CC21O
C[NH+]1CCC1C(=O)CO
Cc1nc(=O)onc1N
CC1(C#N)NC1C(N)=O
C[NH+]1CC2CC21C(=O)[O-]
O=CC1C2CC3CC2C31
C1COC(C[NH+]2CC2)C1
CC1(C2(C=O)CC2)CC1
OC1C=CC2C3C1C[NH+]23
OC1Cc2cn[nH]c2C1
C#CC(C)C(O)C(C)C
CC1C=CC(O)CC1C
OC1CC2=CCCC21
CC12CCC1C2C1CO1
C#CCC#CC(C)C
CC(C)C12C3CC1C2O3
OC12COC1C2C1CN1
C#CCN=CNC=O
CC12CC1(C)C1(O)CC21
OC1COC2(CCC2)C1
CCCC1=NCC([NH-])N1
C[NH+]=C(C(=O)[O-])N(C)C
CC(OC1CC1)C1CN1
O=C1CNCC(O)C1O
CC(C#CC#N)C=O
COCC12CC(C1)C2C
CCC1C2[NH+]3CC3C12O
C#CC(C#N)COC=O
CC12CC3COC3C1C2
COC12CC1OC2C#N
CC#CCC(C)COC
O=CC12C[CH-]C3CC1C32
CC[NH2+][CH+]OC(O)C=O
NC(=O)n1ccc(O)c1
CC1(C)C2OC2C1(C)C
CC#CC12CC(C)[NH+]1C2
Cc1nocc1CCO
CC1C=CN(C=O)C1
CC(=O)CC1C[NH2+][CH+]O1
O=CCc1cncnc1
C#Cc1onnc1C#N
CC1OC1C1(C)CCO1
C1=CC(C2CO2)[NH+]2CC12
N#CC(O)C1NC1C#N
CC1=NC2CCC2CO1
CC12C(O)C1CC1CC12
CCc1[nH]nc(O)c1C
CCOC1CC=CC1O
C#CC12CCC1C2(C)O
CCn1nc(O)cc1O
COCC1(O)CC1(C)C
CC1=CCC(O)C1C=O
O=CCc1ccc(O)[nH]1
c1[nH]cc2c1NCCO2
C#CC1C=CCOC=N1
O=CC1CCCOC1=O
C1C[NH+]2CC2CO1
CC1(C)CC2CC2C1=O
CCCc1n[nH]nc1C
O=C1NCC(O)C2CN12
CC1=CC(C)CC1C
N=C(C=O)NC1CC1
COC(=O)NC(=N)C=O
CC1=CC(NO)CC1=O
CC1=CC2(CO2)C(=O)C1
C#CC#CC(=O)N(C)C
CC1OC(=O)OC1C=O
[NH-]c1[nH]c(O)n[nH+]1
CC12CC3(O)CCC1C32
CC(=O)C[NH+]1CC1C
O=C1C2CC3[NH2+][CH+]N1C32
C#CC1CC(NO)C1O
C[NH2+]C12OCC1OC2C
C[NH+]1C2C(=O)OC([NH-])C21
[NH-]C1COC2CC(C2)O1
CCc1cc(CO)c[nH]1
CCC#CC1CC1(C)C
C#CCNC=O
C#CC(C)C(=O)NC=O
CC1(O)C2CCOCC21
O=CC(O)(C=O)C=O
CCOC1C2COCC21
CC12C=CCC1(C)OC2
CC1CC(=O)N2CC12
O=C1NCC2C3OC1C23
N#Cc1[nH]c(N)cc1O
[NH-]C1CCC2CC2CO1
O=[N+]([O-])c1ncco1
C1OCC2C3CC2(C3)O1
N#CC1NC2CCC12N
CC1C2C[NH+]1C2CC#N
CC(=O)C1(O)CC1(C)C
CC1CC2OC3CC1C23
N#CC1NC=NCC1=O
CCC12CC3CC1C32O
CC1C2C=CC=CC1C2
CCC12CC(C#N)(C1)N2
N#CC#Cc1conn1
CC(=O)OCC1CC1
Nc1coc([N+](=O)[O-])n1
OCC1CC12C[NH2+][CH+]O2
O=C1Cc2occc2O1
C[NH+]1CCC12CCC2=O
COC12CCC(OC1)O2
[NH-]C1Cc2oncc2N1
O=C1NC2C(=O)NCC12
CC(=N)NC(=O)C(C)O
CCC(O)OC(N)=O
C#CC(NC)C(F)(F)F
CC1OC(=O)C12CCO2
N#CC1CC1NC=O
C[NH+]1CC2[NH2+][CH+]OC2C1
O=C1CC2(N1)C1CCC12
N#Cc1nc(N)no1
Nc1ncoc1N
NC(N)=O
CC12NC1C1CC2C1O
Nc1nonc1CO
CC12OC3CC1CC32O
C#Cc1cccc(N)c1
COCCC1CCOC1
C#CC(C)C(C#C)C#C
CC1(O)CC2NC21CO
CC(=N)Nc1cnon1
CCO[CH+][NH2+]C(C)(C)C
CCC(O)C(C)(O)CC
O=C1Cc2ccoc2C1
CNC(=O)C1(C)NC1C
CCOCC1OC1C
CC1(O)COC1C(N)=O
O=CC(=O)C1C2CCC21
[NH-]C1OCC2OC12CO
CC1NC1C1C[NH2+][CH+]O1
CCC(O)CC(O)OC
C#CC1CCC2NC12C
COCC1CC2C(C)C12
CNc1ncncc1C
CC#CC(O)(CO)CO
Oc1ncnc(O)n1
CC(=O)N(C)C1CCC1
O=c1nc(F)cc[nH]1
C#CCOCC(C)CC
CC(C)(O)C#CCCO
CC12CC(C1)C2(C)C
NC(=O)C1(O)CC1C=O
Nc1cc(=O)nc[nH]1
[NH-]C1OC(C=O)C12CC2
C#CC#CC(=O)C1CC1
O=CC1(O)CNCC1=O
CC1(C2(C)CC2)CCC1
CCC1O[CH+][NH2+]C1C#N
CC1C2CCC1C2=O
CC12C(C#N)C1C1OC12
c1[nH]nc2c1CC1CC21
CC12C3CC1C2C(=O)O3
NC1NC2=C(N1)OCO2
Cc1cn(C=O)c(N)n1
CC12COCC(CO1)O2
CC1CC(C=O)OC1[NH-]
C1C2[NH2+]C3OC4C1C2C34
CC1C2CC1C2C#N
COC1C2CCC21C=O
C1CC2COC2CCO1
CCC1CC(C(C)O)O1
CC(C)(C)C1OCC1=O
CC1(C)NC(=O)C2CC21
[CH+]1[NH2+]C2C3CCC2C3O1
CNc1nnn(C)c1O
CC1(O)C2CC(CO)C21
Cn1nc[nH]c1=O
CC1C2C3C1N(C=O)C23
CC12[CH-]C=C(NO)C1C2
O=CC1C2COC1CO2
CC12CCCCC1(C)O2
CC1OC1CC[NH+]1CC1
CC1CCOC2CC2C1
CC1=CC2NC2C1(C)O
CC(C#N)C1OC1C=O
CC1CC1(O)C#CC=O
OC1C(O)C2C3CC2C13
C#CC1CC([NH-])(CO)O1
NC(=O)C1CC1O
Nc1nccnc1F
c1cc2c([nH]1)NCCC2
CC12CC1CC(=O)C2=O
C#CCOCC(C)=O
CC12CC1CN(C=O)C2
CC1OC(=O)C2OCC12
CC(C)C#CC(C)(C)C
NC(=O)C1CCC(=O)O1
CC(C#N)[NH+]1CC1CO
CNc1cc(O)cn1C
COC(=O)C1(O)CC1C
Cn1ncc(F)nc1=O
[NH-]C1CC2CCC(=O)N12
CCc1ocnc1NC
CNC1OC([NH2+]C)C1C
O=CC12CCC(O)(C1)C2
C#CC1COC1C#N
Oc1cc(C2CC2)on1
CC1C2CCC3(O)C1C23
C#CC1CC1C1(O)CC1
C#CC1OCC=CC1=O
CC1OC2CC(=O)OC12
CN(C=O)C(C#N)C#N
C#CC1CC2C(O)C[NH+]12
C#CC1OC2(CC2)C1=O
CC1C2C3CC1(C)CC32
CC(=O)NC=NCCO
C#CC1(C)C2C3CC2C31
CC1C(C)C12COC2[NH-]
O=C(CO)C(=O)CCO
CCC(O)C1CC(C)C1
[NH-]C1OC=C2C(N)CN21
C#CCC(=O)C1C[NH+]1C
CC1C2OCC3C2C13O
C1=CC2OC3CC2CC13
Cc1ncnnn1
O=CC1CC2C[NH+]12
CCc1n[nH]c(OC)n1
O=C1OC2C3CC12CO3
[NH-]c1nc[nH+]cc1N
CC1C(=O)C(O)C1(C)O
CCC1C=CC(O)C1
CC(=O)N1CC2(CC2)C1
CNc1cncoc1=O
CC(O)C1(O)CC1C=O
CC(O)C1(C)NC1C
CC1C2COC3CC3[NH+]12
O=C1CC2C=CC(C2)O1
CC1OCC2C(=O)NC12
CC1CCOC(CO)C1
CC1(C)CCC(=O)O1
ONC1CCCC12CC2
O=C1COC(=O)OC1
CC1N=COC2CC12C
Cc1cc(O)c(CO)o1
OC12COC13C=CC2C3
CCC1C2C3[NH+]2CC13O
COc1ccc(C)n1C
CCOC(C)(O)C1CC1
CC[NH+]1C2C3C1C2[NH+]3C
[NH-]C1NCC2OC12CO
C#CC1=NCC(=O)N1C
C#CC1C(C)C1C#C
CC1(c2cc[nH]n2)CO1
CC1C2CCC1(O)CO2
CC1(C)NC12C[NH+]1CC12
C1C2C3C1C2C31CO1
CC12C[CH-]C3C(O)C1C32
N#CC1CC(O[CH+][NH-])C1
CC1(C#N)OC1C#N
c1cc2c(o1)C1CC1C2
CC1COC(C)C1O
OC1C=CC2NC12
Nc1nc[nH]c1C=O
O=CNC1=CC(=O)CC1
CCC(C)(O)C(=O)C=O
C[NH+]1C2C3OC(C3=O)C21
C#CC#CC1NC1C#N
CCCCC(CC)=NO
O=CC1(C2CO2)CO1
CC1C2(C)C3OC3C12C
CCNc1cc(C)c[nH]1
CC(=O)C1C=CC(C)O1
CC(CC(C)=NO)=NO
C[NH+]1CCCC1(C)C#N
C#CC1C=CC2OC12C
O=COC12CC3C1CC32
[NH-]C1CNC(=O)C(=O)O1
O=C1C=CCC2OC2C1
N#CC1C2OC3(CC3)C12
C1=CC2NC23C=CC1C3
CCC(=O)CO[CH+][NH-]
C#CC(=N)N1CC1C#N
CC1C2OC([NH-])C12CO
[NH-]C1N[CH+][NH2+]C12CCC2
C#CC(C)(N)C#CC#N
CC1=CC(O)C(C)C1O
OCCC1=CC[NH+]2CC12
C#CC(O)CC1NC1C
OCc1cc[nH]c1CO
[NH-]CC(=O)OCC(N)=O
CC(=O)NC(=O)N1CC1
OC1C=CCC2NC2C1
CC1OCC(NO)CO1
CO[CH+][NH2+]C(O)CC=O
N#CCc1[nH]cnc1N
CC1NC1(C)C(O)C=O
CCC(=N)N(C)C=O
CN(C)c1ncoc1N
CC1OC(C2CC2)C1=O
[NH-]C1OC2CNC12C=O
CC12OCOC3CC1C32
CC1(C=O)[NH+]2CCC21C
C1C2C3CC4(CO4)C2[NH+]13
CNc1conc1C=O
O=C1OC2CC2C2NC12
Cc1c([NH-])cn[nH+]c1N
[CH+]1[NH2+]C2COC3C[NH+]1C23
CC1(c2conn2)CN1
C#CCC(C)OC(=O)O
C1=NCCCCOCO1
C#CCCCC(C)O
CC(C)OCC(C)(C)O
CC(C(=O)O)C1CCN1
COC1C2OCCOC12
CNC(=N)c1ncon1
CC(=O)C1(C#N)OC1C
[NH-][CH+]OC(C=O)C=O
O=CNC1=CCC(O)C1
CNC1CCC(C#N)O1
Cc1noc(C)c1C
CC1(C)CO[CH+][NH2+]1
CC12OCCC3C14OC324
CC1OC1C1CC1(C)C
Cn1cnc(O)nc1=O
CCOC1[NH2+]CC[NH+]1C
CCn1ncccc1=O
CCC(C)C1C23CC12O3
CC1C2(C)NC2C12CO2
CC1C2NC(C#N)[NH2+]C12
O=C1CCC2C34OC23C14
C#CC1(C#C)C(O)C1O
CC(O)(C#N)C(F)(F)F
CN1C(=O)NC2CC21C
C1=CC2C3CC1CC23
N#CC1C2CC3NC3C12
NNC1C(=O)CCC1=O
C[NH+]1C2C(=O)CC(O)C21
C#CC1(C#C)C[NH+]2CC21
CC1NC1C(O)CC=O
O=CC12CC3CC[NH+]1C32
O=Cc1nc(O)c(O)[nH]1
CC(=O)CCC(C)(C)O
C#CCCn1nccn1
CC(C=O)c1c[nH]cn1
CCN1CC([NH-])OC1=O
OC1CC2CCC=C12
C1CC2OC2([NH+]2CC2)C1
CCCC(=O)OC(C)=O
C#CC(C#N)C(C)(C)O
CC12C3CC4C([NH+]31)C42O
Nc1nc(C=O)no1
C#CC1(C)C2COC21C
CC(=O)OCC[NH+]1CC1
C1=CC(C2CO2)C2OC12
OCC(O)c1ccoc1
[NH-]C1OCC1(O)CO
CC12C3CCC4C3[NH+]1C42
O=C1CC2CCC1O2
CC(C)=NOCO
C1=NCCCC2CC2O1
CCCC(CC)OC=O
[NH-]C1OCc2nnoc21
N#CC1(N)CC12CCO2
COc1ccn[nH+]c1[NH-]
N#CCC12COCC1N2
OC1CC2CC12C1CO1
COCC1(C(C)=O)CN1
CC#Cc1nnoc1C
CCOc1nc(O)no1
Cc1cccc(C=O)c1
CC(O)C1C(C)CC1C
O=CC1CN=COC1=O
CC1(C#N)CC2C[NH+]1C2
COC1CCC=C1C#N
C1=CC2OC23CCC1C3
[NH-]c1cn[nH]c(=O)[cH+]n1
C#C[c+]1cnoc([NH-])c1
C#CC1CC2(C)C(C)[NH+]12
CC12CC1(O)C1CC1O2
COC1C2CCC1C2=O
C#CCC(=O)NCC
Cc1c[nH]c2cnoc12
O=CC1OC2CC1CO2
C1CC([NH2+]CC2CO2)O1
N=CNC(=O)C=O
C1C2C3OC3C1C21CO1
CC1C=CC=CC=C1
CC12CC3OCOC1C32
CNc1cn[nH]c1C#N
[CH-]1CC2COC3CC1C23
Cc1c(O)cn(C)c1N
CC1=CC2(CCC1)CN2
OCC12COC3C(C1)C32
CC12NC1CC1NC12C
CC1=CC2CC1C2(C)O
CN1C(=O)C2(N)C(O)C12
C[n+]1c([NH-])nn[nH]c1=O
CC(=O)Cc1cc[nH]n1
O=C1C=CCCC=CN1
O=CC1CC1(O)CO
NC(N)=O
OCCCc1ccon1
C[NH+](C)C(C#N)C1CO1
CC1(C#N)C(N)C1N
C#CC1CC1CC#N
CNc1n[cH+]oc(=O)o1
CC1Cn2nccc21
CC1=CC(C#N)CCC1
NC1=NCCC=CC1=O
CNc1c[nH]nc1O
O=CC1NCC[NH2+]1
Fc1cc(F)cc(F)c1
O=C1CN=C2C(O)CN12
C1=CC2(CCOC1)CC2
CC12CC(C=C1C=O)O2
O=C1CC[NH+]2C3CC12C3
CCc1[nH]c(N)nc1O
CC12C3NC14CC[NH+]2C34
CC1OCC2CCC1C2
[NH-]C1NC(N)N[CH+]C1=O
OC1COC2CC1C2
N#CC12CC(C1)OC2[NH-]
Fc1ccc(F)c(F)c1
CC(O)C12CC1CCO2
COCC1CC2CC2C1
CCC(C)C1CC1CC
CC1CC(C2CCO2)O1
CCC(=NO)C1CCC1
N#CC1(O)C2NC3C2C31
C[NH+]1C2C(=O)NC([NH-])C21
C#CC(C)(O)CCC
CC1=CC(N)(C#N)CC1
C#CC1CCC12CC2O
C[NH2+]C1CC(NC=O)N1
CC12CC=CC1C([NH-])O2
NC(=O)C1=CC2CC1O2
CN=C(C)N(C=O)C=O
c1cc2n(n1)CCCO2
O=CC1C2COCC[NH+]12
CC(C)C(C)C(C)(C)C
C#CC1NC1C(O)CC
N#Cc1n[nH+]c([NH-])[nH]1
C#CC1C(CO)C2CC12
CC12CCC3(C)C(O1)C23
CCOC(O)(CC)CC
N#CC1C2C=CCC12O
CCc1cc(OC)no1
CC(=O)CC1NC1CO
C#CC(=O)CCNC=O
C#CCC1(C(C)O)CC1
C1OC2CC1C21CC1
C[NH+]1C2C=CC3CC2C31
CC(=O)C(C)C(C)O
Nc1nnoc1C1CO1
COC(N)(C#N)C(C)O
O=Cc1ncoc1CO
CC1OC([NH-])C12OC2C
C#CC1CCC(=O)C1
CC(O)C1[NH+]2CCC12C
CC(C)(C#N)C1CN1
CC1C(=O)C=CC1O
C[NH2+][CH+]Oc1cc[nH]c1
C#CC1C23OC12C3(C)O
O=CC1N[CH+][NH2+]C1CO
C#CC1(O)C(C)C1C#N
CCCc1c[nH]cc1C
CC1(C)C=C2COC2C1
NC12C(=O)OC1C1OC12
CC(NO)C1NCC1O
CC1NC1C1CC(O)C1
C#CC1OC12C[NH+](C)C2
COC12COC(C1)C2C
CC1(C)C2CC3CC3C21
CC12CC3CC1C3C2O
CC12C3CC1(O)CC[NH+]32
CC1COC2[NH2+]CC[NH+]12
N=C(N)NC(=O)O[CH+][NH-]
NC(=O)C12C3CC1C2O3
CC(O)C1CC1OC=O
NC(=O)C#CC1(O)CC1
CC#CCC(F)(F)F
COc1nc(N)no1
CC[NH2+]C1CC(CC)O1
CC(=O)C(=O)[NH+]1CC1C
CCC1CC2OC3C1C23
C1C2OC3C1C2C1OC31
CCC1C(O)C1C1CN1
O=CCc1noc(=O)o1
CC1[NH2+][CH+]N(C=O)C1=O
CC1(C)OCC2CC2O1
CC1CCC12CC(=O)N2
O=C1C=CC2CC1O2
CC(O)C(C#N)CCO
CC1C2OC3C[NH+]1C32
CC([NH-])OCC1CN1
CC1(C)NC1C1CC1O
N#CC12CNC(=O)C1N2
OC1C2OC2C12COC2
O=C1CC2CCC=C2N1
OC1C2CCOCC12
CC(C)C1(C)CCCO1
Cn1c(C=O)c[nH]c1=O
CC1(C)C2C3NC3(C)C21
C[NH+](C)CC(F)(F)F
OCc1[nH]c(O)nc1O
COC12C[NH+](CCO1)C2
CC1=CC(O)C(C=O)C1
C#CC1OCC2(C)CC12
O=C1CC2CCC(O)C12
C1NC1C1OCC12CC2
N#CC1C=CC2(CN2)C1
CC12CC1C1NC(=O)C12
CC1CC2NC(=O)C2O1
O=Cc1nc[nH]c1CO
C#CC1(C)C(=O)NC1C
CCCC(=O)OCC#N
CC12COC3C1CC32C
CC12CC3(C#N)C1C[NH+]23
CC1(C#N)CCC2NC21
C#CC1C(O)C2CC12C
C#CC1CCN=CO1
CC1C2C=CC1(O)C=C2
Cc1nc(CO)nn1C
CC#CC1OCC1C=O
C1CC2C(CC23CO3)O1
C1CC2CCC2OCO1
CNc1ocnc1OC
CC1CC1C1(C)CC1O
CCOC(=O)N=CNC
C#Cc1c(O)ccn1C
CC1COCC(C)(C)C1
[NH-]c1occ2[n+]1CCN2
OCCc1n[nH]cc1O
C#CC1CC1C(C)C#N
CC1CC2(C)CC(=O)C12
c1nc2c(o1)OCCO2
Cn1nnnc1C1CO1
C1=CCC(C2CC2)CC1
CC1C2C3CC1(C)C32C
C1=CC23CCC2(C1)CO3
O=C1CC2(COCO2)C1
CC1C=CC(C)(O)C1C
N#CCC1CC(C#N)N1
[NH-]c1[nH+]nnc(=O)o1
Nc1coc(C=O)c1
N#CC1C2CC1(O)C2O
C#CC(=O)CC#CC
O=CNc1cn[nH]n1
Cc1nc(N)n(C)n1
C1CC2CC(C2)OCO1
OC1CC12OC1CC12
C#CC1OCC(C)CO1
COC1C[NH+](C)C1
CC(O)[NH+]1CC1C(N)=O
OC12COC1C1(CC1)C2
CC1NC(=O)NCC1=O
CCOC1(CC)CCO1
O=C1C=CC2CC2CN1
N#CC1(O)CCC12CN2
CNC(O)C(C=O)CO
CCC1C=C(C)C2CC12
C#CC12NC1C1OC12
CC#CCC1CC(=O)C1
CC1(C=O)C2C3OC3C21
O=CC1NC1CC1CO1
CC1OCOCC12CN2
CC1COCCN1C=O
C#CC1(O)CC1OC
CCc1nccc(N)n1
O=C1CC23CC(C2O)C13
Cc1n[n+](C)cnc1[NH-]
CC1=CC2(CC2)C(C)C1
[NH-]C1CNC(=O)CCO1
CC1NC1(C)CNC=O
CC1CCC2NC(=O)C12
COC12CC1OC2=O
Cc1c(F)ncoc1=O
COc1[nH]cc(O)c1C
C#CCC1NC1C(N)=O
CC12CC1(C#N)CO2
CC(C)NCC#N
CC1C2C=CCC12O
C1=CC2OC3COC1C23
O=C1C=CCC(O)C1O
C#CC(=O)C(O)C#C
OC1CC2NC2C12CN2
COC(C)C1C[NH+]2CC12
CCCC(O)COCC
O=C1NCC12CN[CH+][NH2+]2
CC1=CC2NCC1C2=O
[NH-]c1ncc(F)c(O)[nH+]1
CC12CC1(O)CC21CO1
O=C1C[NH+]2C3C(=O)C1C32
O=C1CC2OC12C1CO1
Cc1ccn(C(N)=O)c1
CC1CC1C(C)C(N)=O
CC1(C#N)C(O)C2NC21
CC1NC1(C#N)NC=O
C#CC(N)C(=O)N(C)C
CCc1c[nH]nn1
CCC1OCC(=O)C1=O
CC1CC(=O)C2COC12
CC#CC1CC(=O)CN1
COC1CCC(C)(O)C1
CC1CC(=O)C1OC=O
[NH-]C1C=C(N)C(CO)O1
CC1(O)OC2C(O)CC21
COC12CC1CC2=O
COc1cccn1C
CC12COC(OC1)C2=O
N#CC1COCC(N)=N1
CC(O)C1C2CCC21O
O=CN1[CH+][NH2+]C2CC1C2
COC(=O)CNC1CC1
O=C1C=CC(O)C1O
CCC1CC(N)(C#N)C1
O=C1C=CC(O)CC1
CC1CC2CC3CC1C23
CCC(O)C1OCCO1
CC12CC3(CC3)CC1O2
Nc1cnc(O)o1
CC1=CCC(C)(C)C1O
CC1C2OC1C2=O
C1CC23CC4C(O2)C4C13
O=CCC(O)C(O)C=O
NC(=O)c1ccc[nH]1
CC1C2(C)C3CC2C13O
CC12CC3OC1CC3O2
CCCN1CCC1=O
C[c+]1cnoc([NH-])c1
CC#CCC1C23CC12O3
O=C1CCCC(CO)N1
CC12CC3OC1C(=O)C32
CC1CN[CH+][N+]1(C)C
CC(C)C12C[NH+]1CC2=O
Nc1nc(O)ncc1F
CCCc1nc(N)n[nH]1
OC1CC12C=CCCC2
CC1NC1C(=N)NC=O
CC(O)N(C)C(C)C#N
CC1(C)OC2C[NH+]3C2C31
CC(=O)C12C3CC1C2C3
CC1C2CCCC1(C)C2
Cn1cc(CCO)nn1
O=C([O-])C1CCCC[NH2+]1
CNC12OCC1C2O
CCC1CN1C(N)=O
O=C1CC(O)C2OC12
N#CC12CNC3C[NH+]1C32
C#CC(C#C)C(=O)OC
CC12CC3(C=O)C14OC234
C1C[NH+]2CCOCC2[NH2+]1
C#CC1CC(=O)C1OC
CC(O)C1CC2C(O)C12
CCC(=O)N1CC1C=O
C1=CCC2(CCC2)OC1
C#CC1CC1OC(C)C
N#CC1CC2OC12CO
CC(=O)NC(O)CC#N
CC(O)C1C2NC1C2=O
N#CCC1CN1C=O
CC1(C2OCC2O)CO1
OCc1ncccc1F
OCC12CC3C[NH+]3C1C2
N#Cc1cncc(F)c1
Cn1ncc(O)c1CO
O=CC1OC1C1CCO1
CC(O)(C#N)CN
CC1CC1c1nc[nH]n1
N#CC1OCCC12CN2
CNc1c[nH]nc1NC
CCc1[nH]ncc1C
CC1CC2(NC2C)C1O
CC(C=O)CC(=O)C=O
CCC(C)C(C)CC=O
OC12CCC13OCC3C2
CNc1cn[n+](C)nc1
CC12CC3CC1(C)C2O3
CC1C[NH+]1CC(O)CO
CC(=O)C1OCCC1C
CC1(C)CC(O)C1(C)C
Nc1cc(O)oc(=O)n1
CC12CC3CC1COC32
CC1CC12OC([NH-])C2O
[NH-]C1=CC(N)OC(F)=N1
COC(=O)C12CC(C1)C2
O=C1CNC(=O)C(O)C1
O=CC12C3C4C([NH+]31)C42O
N#CC1(N)COC1CO
C#CC[NH+]1CC1(C)C#N
CC12CC(=O)N1C2CO
COc1coc(=O)o1
CC1C2C3C[NH+]4C3C1C24
CC1C23OC12C3(N)C#N
[NH-]C1C=C(O)C(O)=CO1
O=C1CCCCC12CO2
ONC1CN=CN2CC12
C#CC1C23OC12C3C
N#CCCC(=O)[NH+]1CC1
CC(O)C1CCC(=O)O1
OC12CC1CC1COC12
CC1(C)CC2NC21
NC(=O)C#CC1CCC1
C#CC1OC2C=CC1O2
O=CC1CCC(=O)NC1
C1=C2C(CC3CC23)OC1
OCC1=CC(O)CCC1
[CH+]1[NH2+]C2C(O1)C21COC1
Cc1cc(NC=O)no1
N#CC12C=CC3OC1C32
CC(=O)CCO
CCOc1ccoc1C
CC1=CCC2C(C#N)C12
CCC(C)(C#N)C(C)C
O=c1occ2n1CCO2
C1CC2C[NH+]2CC2NC12
CO[CH+][NH2+]C(C)(C)OC
CC1CC(C=O)[NH+]2CC12
CC(O)C1CC12CCC2
COC12C3C[NH+]1CC32C
CC12CC(C3CO3)[NH+]1C2
CCC(=O)C12CCC1O2
CC1=CC2CCC1CO2
CC1OC1C1C(C)[NH+]1C
CC(C(N)=O)C(C)(C)O
[CH-]1CC2C3C1C1C[NH+]2C13
CC1(C2CO2)NC1CO
CCCC1CC([NH2+]C)O1
C#CC1=CC(C)[NH+]2CC12
CCC1OC1C(C)(C)C
C1OC2COCC23CC13
COC(N)(C#N)C(C)C
CCC(C)(O)CCCO
OCC1(O)CC2OCC21
CC12CCC1(O)CC2=O
CC1CC2OCC(O)C12
CC1(O)CC2CC2C1O
CC1C2CCOC1(C)C2
COCC(C)C1CCC1
Cn1nccc1C1CO1
Cc1ncncc1N
CC12CC3C=CC1C2C3
CC#Cc1c[nH]c(C)c1
O=C1NC2CC1(O)C2
N#CC1NC2[NH2+]CCC12
Cc1ncnc(N)c1C
O=CCc1cnc[nH]1
Cc1nonc1CO
CC1C=CC(=O)C(=O)N1
CC1(C)CCOC1C#N
C#CC12CCC1(OC)N2
O=CC(=O)C1CC(O)C1
CCC1(NC=O)CC1O
CC1=CC(=O)C2NC2C1
C[NH+]1CC(O)C1(C)C#N
C1C2C3CC2[NH+]2CC2C13
[NH-]C1OC2CC(C2)O1
CC12C3C4C3C3C4C1[NH+]32
OC1CC2(CN2)CC1O
C#CC1CNCC(=O)C1
CC1CCCC1C=O
CC1NCC2NC2C1=O
O=c1onc(C2CC2)o1
CNc1nocc1OC
[NH-]C1OC2CC(C=O)C12
CC12CC1C([NH-])O2
C#CC(C#C)CC1CO1
C#CC(=O)OCC1CN1
OC1CC23C=CCC12O3
N#CC1(C2CCC2)CC1
COCC(C)(C)OCO
c1ncnc(C2CN2)n1
Cc1nc(C=O)c(N)o1
N#CC(C#N)C(N)=[NH2+]
[NH-]C1CC(C(O)C=O)O1
C[NH2+]C1OC=NO1
CC12CCC1(CC#N)N2
CC1COC2(C1)CC2C
C1CC1CC[NH+]1CC1
CCC(C)C(C)(O)CO
CC(C)C1CCC([NH-])O1
C1OCC2=C1C1CC2C1
CC1CC(O)C1(N)C#N
CC(C)C1(O)CC1C
C1Cc2[nH]nnc2CO1
CCC(=O)CC(O)C#N
C1CC2(C1)OC2C1CO1
Cc1c[nH]c(C2CC2)n1
CC(C)(C)C1CCOC1
O=C1OCC2C34OC23C14
CCC1COCC(C)C1
CCOC1C2C=CC1C2
O=C1NCC(C2CN2)N1
OC1C=CCCCCC1
C#CC1CC(O)C12CN2
CC1C[NH+]1C1CC1(C)O
CC1(c2cnc[nH]2)CC1
OC12C=CCC(CC1)C2
CC1Cc2ccc(N)n21
CN=C(N)C1OCCO1
CCCC(=O)CC(C)=O
[NH-]C1OC=C(N)C=C1F
CC#CCCO[CH+][NH-]
O=C1CCC(NO)CC1
Oc1cc(F)nc(O)n1
CCC#CC(=O)C1CN1
O=CNc1ccoc1
[NH-]C1=NC(F)=C(N)NO1
C1CC23CC4OC(C12)C43
OC12C3NC4C([NH2+]3)C1C42
Nc1cc2ncoc2[nH]1
CC#CC1C(=O)C2CC12
CC#CC(O)C1CC1O
CCc1ccnn1C
CC12CC1C1C3C[NH+]1C32
Cc1ncno1
CC(C)[NH2+][CH+]OC=O
N#CC12CC[NH+](C1)C2
CC(=O)C12C[NH+](C1)C2
CO[CH+][NH2+]C(C)C#N
CC1C(=O)C2(C)C[NH+]12
[NH-][CH+]Oc1nonc1N
O=C1OCC2CCOC12
CC12CC3C(O)C3C1O2
Nc1[nH]cnc1[N+](=O)[O-]
CC1OC(C)(C)C2OC12
CC1(O)CCC=CC1O
CNC12CC1OC2=O
CC1=C(C)C2CC2C1C
COc1c[nH]cnc1=O
CC1=CCCC1OC=O
CC(C#N)c1c[nH]nn1
CC(C)C(C#N)C1CN1
CC(C)(C)C(O)C1CC1
CCN(C(C)=O)C(N)=O
CC1=NCC(=O)N1C=O
CCC1CCC(C)C1C
CCCC(O)[NH+]1CC1
COC(=O)CN=C(C)N
CC(C)OC1C=CCO1
C#Cc1ncnc(=O)[nH]1
CC1CC2(C)COC1O2
CC1C(O)C2NC12CO
N#CCC1CC(=O)C1
Nc1ncoc(=O)n1
C#CC[NH+]1C(C)C1C
CC1C2CCN=COC12
COC1NC(=O)C1C
CC(O)C1C2CC1C2=O
C#CC1OC1CCC
C#Cc1nnn(CC)n1
COC1CC=C(C)C1=O
CCC1OCC(C)C1C
Cc1nnn2c1CC2C
O=CC12CCCC1CO2
C#CCC#CCCOC
[NH-]C1NC2COCC12O
CC1CC(O)(CO)C1=O
CCC(C)(CO)C(C)O
CC1(N)C(O)C1(C)C#N
COC12CC(C#N)(C1)N2
CCC(=O)CN(C)C=O
CNC(C#N)=NC(C)C
O=c1ncnccc1O
OCC12C[NH+]1C1C(O)C12
O=CC12CCC=CC1C2
C1C2C3OC4C1C4OC23
C1C2C3C2C2(CO2)C[NH+]13
C1CC1C1OC1C1CN1
O=C1NC2C(O)CCC12
C1OCC12COC21CC1
CC1CC2CC(O1)C2=O
CC12CC(=O)NC(C1)C2
CC12CC3N(C1=O)C32C
CC12CCC(O1)C2=O
CC1(C#N)C(O)CC1O
CC1(C#N)CC1C=O
CC(O)c1nc(N)n[nH]1
C#CC1C23OC12C3CO
CNc1nc(O)n(C)n1
CC12OC3CC1(O)C32C
O=C1CC(O)C=CCN1
C#CC1OC1C(C)(C)C
OCC12C[NH2+]C3OC1C32
COC1CCC(CO)[NH2+]1
O=C([O-])C12C[NH2+]C(C1)C2
OC1COC2CCC2C1
COC1C2C(C)[NH+]3C1C23
O=C1CC=C(C2CO2)C1
CC(C)C1CN1C=O
O=C1COC2CC12O
CCC(C)OC(C)C
CCC1(C2C[NH+]2C)CC1
CNC(C)(NO)C1CN1
CC1C(O)C(CO)C1O
N#CCC1CC2C[NH+]12
CCC(C)(O)C=O
C[NH+]1C2C(=O)CC(O)C21
O=CC12CC[NH+]1C1CC12
C1OC2C34OC23C14
O=c1nc(O)onc1F
CC1(O)C=CCOC=N1
C#CCCC1C(C)C1C
CCc1nn(C)nc1N
CC1C2CCOC12C=O
C1=CC2[NH2+][CH+][NH+]3CC23C1
N=CNC(O)=NC(=O)F
Nc1occc(=O)c1F
C#CC1CC2C(CO)[NH+]12
N#CC1C=CCC1NO
O=COC1OCCC1O
CC(C)(C)C1CCO1
CC12CC(C=O)(N1)C2O
CCC(=O)C1C(C)[NH+]1C
COc1ncc(O)cn1
C#CCC(C#N)C1CO1
C1C2C3C4C5C(C1[NH+]35)[NH+]24
OC12CCCC1OC2
O=CC1C=CCC(=O)N1
N=C(N)Oc1nn[nH]n1
O=C1OCC2(COC2)O1
C[NH+]1CC1C1CC(=O)O1
[NH-]c1[nH]nn[nH+]1
N#CC12C3C[NH+]1CC2N3
C1=CCOCCCC1
CC1C2C(C)C1C1CC12
CC(O)C1C[NH2+][CH+]O1
CCC(C#N)(CO)CO
CC#CC(O)C1CC1C
Cc1onnc1C#N
O=CC1=NCCC2CN12
CC1(O)C=CCC12CC2
CC1C2OC2C1(N)C#N
CC1=CCOCC(C)=C1
CCC1=CC(=O)CCN1
CC(O)c1ncon1
Nc1ncc(CC=O)o1
CC1C(C)C2C1N2C=O
OCc1cocc1CO
C#Cc1cnc(F)cn1
Cc1cc(C)c(C#N)o1
CN(C=N)C(=O)C=O
Cc1c[nH]c(=O)c(F)n1
C#CC(O)(C#N)C(C)O
CC12CCC1CCO2
CC12COC1(C)C2C=O
COC(=N)NC(=N)CO
O=C1CC2(CCN1)CO2
CC1CC2C3CC3C2O1
CNc1nc(O)cn1C
OC12CCOC=NC1C2
N#CC12COC1C2CO
N#CC1CC=C(C=O)C1
CNc1cnccc1C
CC1=CC2OC1CC2C
O=CC(=O)C12COC1C2
CCC1O[CH+][NH2+]C12CC2
CCCOC1(O)CC1
OC12CC1[NH2+]C1NCC12
OC1C2CCCC1OC2
C1CC2C1OCC1OC12
C#CC(N)c1ccco1
CC12CC3C4C3[NH+](C1)C42
COC(=O)NC(=N)CO
CC[NH+]1CC1C1C[NH+]1C
Cc1c[n+](C)c([NH-])o1
[NH-]c1[nH+]cc(N)cc1F
NC(=O)C1=CN2CC2C1
CCC(=O)C1CC2NC21
O=C1CC2NC12C1CN1
CNC(N)=NCC(=O)O
CC12CN1C=CC2NO
COC(C)(C=O)C1CO1
O=C1OC(CO)OC1=O
O=CC1CCC2CC2O1
CC1C(=O)C(C)C1C#N
N#CC[NH2+][CH+]OC(N)=O
C#CC1(C2CC2)COC1
CC1(C#N)CC1OC=O
CC(C)C1C(C)CC1C
CC(O)C1OCC1C#N
Oc1c[nH]nc1C1CO1
N#CC1(C=O)CC(O)C1
O=c1cnc(CO)no1
CC1(C)OC([NH-])CC1=O
COCC1NC1C1CC1
CC[NH+]1C2C(O)CC21C
[NH-]C1OCC1(N)CO
CCC(=O)C1OC1C#N
C#CC#CC(C)CC=O
CC1[NH2+]C2NC3C1C23O
CC(C)c1ncoc1N
CCC(O)(OC)C1CO1
CNC1=NC(F)ON=C1
CC1C[NH+]1C(C=O)C=O
Cc1oc(C#N)nc1N
N#CC1C=CC(CN)O1
CC1C2C(=O)N3CC3C12
CC1C(=O)CNC1C#N
CC(C)NC(=N)C=O
CCOCC(C#N)CC
C#CCC(O)CCC
Cc1cc([NH-])oc(=O)[nH+]1
CC12C=CCC1C=CC2
Cc1c[nH]c(O)nc1=O
N#CC(=O)CC(F)(F)F
N#CC1(O)CC2(O)CC12
c1cc(C2CCO2)[nH]n1
N#CC(O)C12CC(C1)C2
COCC12C[NH+]3C1CC32
N#CC1CC2CC(=O)N12
CC1=C(CO)C(=O)CC1
CC(NO)C(O)C(=N)N
O=CC1CC2C3C[NH+]3C12
C#CCC#CC(=O)NC
C#CCOc1conn1
C#Cc1cc[nH]c1C#C
N1C2C34OC23C14
CNC1=CN=C(N)NO1
CCCc1cc(N)on1
CCC(C#N)(CO)CO
COC(O)C(C)CO
CCCC(=O)COC=O
COC12C=CCOC1C2
C#CC1(C)CC1(C)C
CC1NC1C1OC1(C)C
CCOC(=O)N1CC1
CC#CC#CC(C)C#N
CC12CC(=O)C(=O)C1N2
CC1=CC2OCC=C2C1
C1CC23CCC24CC3C14
C[NH+]1C2(C)CC(O)C12C
COC1(C(C)O)CCO1
CCC1C2OCOC12
CC(C)(O)C1CC1(C)C
OCC1C2C3C(O)C2C13
CC(=O)CCCC(C)=O
OC1CC2C3CC3OC12
CC1(C)OC1(C#N)C=O
C#CC(C)CCC1CO1
CCC1(C(C)C)CO1
CCc1cncn1C
CC1CC(CC(N)=O)C1
Nc1cc(=O)nco1
CNC(C=O)(C=O)C=O
COC(O)C(=O)C(C)C
N#CC1CC1[NH+]1CC1
CC1OC1C(=O)C(N)=O
O=C1C=CCC2CC1O2
Nc1nc2nocc2o1
CCC12CC(C1)C2
[NH-]C1OC2C3CC2C13
C1=C2COC2C2C[NH+]2C1
CCC(O)C1CC(=O)O1
C#CC1CN1C(=O)CC
CC(O)Cc1c[nH]cn1
CC1[NH+]2CC1(O)C2C
O=CC1COC(C=O)C1
CC(C)(NC=O)O[CH+][NH-]
CCCC(O)C1OC1C
OC12C[NH+]3C1C1C3C12O
CC(C)C1(C(N)=O)CN1
CC(=O)[NH2+][CH+]OC(C)=O
N#CC1OC1C1CC1O
CCC(C#N)CC1CC1
N#CCC(=O)C1CN1
NC(=O)N1C(=O)C2CC21
CC12C[NH2+][CH+][NH+]1CC2=O
C#CC1(C)NC1C1CC1
COC1(O)CC(C)C1=O
CCNc1cc(C)n[nH]1
O=CC1C[NH2+]C2OCC12
CC1CC2CCCC2C1
OC1CC2(CCO2)C1O
N#CC1(C#N)C2CC1C2
CC(C)(C)C(C)(C)C
CC12CC1CC2C=O
C#CC1(O)C(O)C1(C)C
N#CC(=O)C([NH-])OC=O
N#CC1COC12CC2
CN(C=O)C1CC([NH-])O1
[NH-]C1CN=C(N)CO1
N#CC(N)C(N)C(N)=O
C#CC1CC2CCC1C2
CCC#CC1OC1CC
CCc1c[nH]cc1OC
C1C[NH+]2CC3(CN3)C2[NH2+]1
[NH-]C1OC=NO1
N#CC12OCC1CC2O
O=CC1CC1(O)[NH+]1CC1
CCC(=O)NC(C)=N
CC1OC=NCC1(C)C
CC1C2CCC1(O)CO2
CC1=CC(=O)COCC1
CC1[NH+]2CCC1(C#N)C2
C#CC1=CCC(C)C1C
CC1CN1C(=O)C#N
c1nocc1C1CO1
CC(C#N)C1C2CCC21
CC(O)C1=CCC(=O)N1
CC12CNC1CN=CO2
C#CCC1CC1
COc1cccc(N)c1
CC1OCC12CC=CC2
CCC(C#N)OC(C)[NH-]
COc1cnc(C)nn1
CCC1(O)CC(C=O)C1
Cc1cocc1OC=O
C1C2CC(O2)C2CC1O2
COC1CC(C#N)C1=O
N#CC12CCC1(CO)N2
CC1CC2OC2(C)C1C
NC(=O)C1OCCC1O
C[NH+]1CC12C1CC3C2[NH+]31
O=CC1OCOC1C=O
OCCCC1=CCOC1
CC1(C)CCNC(=O)O1
COCn1ncnc1C
CC1C[NH+]1CCC1CO1
CC1C(C=O)COC1[NH-]
N#CC1CC2C(O)CC12
CC(C)OC12CC(C1)C2
CC(=O)CO[CH+][NH-]
CC(C)OCC1CN1
COC12CC3C14OC324
COC12CC3C(C1O)C32
CC1OC2C=CCC12C
Cc1cnnn1C1CC1
O=C1C2CC(C2)[NH+]2CC12
C#CC#CC(C)O
C#CC1OC2C(O)C12C
CC(=O)C1CC1CC#N
CC1(C)OC2CC1C2
CC(O)C(C#N)C1CC1
CC1=CCn2ncnc21
CC12CC1C1(O)CC1O2
CC12CCCCC1(C)C2
CCC1OC2CC1C2
COC12CCCCC1O2
CC(C)(O)C12CC[NH+]1C2
Cc1[nH]nc(N)c1C
CNc1[nH+]c(N)c(N)o1
CC1CC12COC([NH-])C2
N=C(NN)C(N)C(=O)F
CN(C)C1=NOC([NH-])O1
CCOC12CC1OC2=O
CC(O)CC#CC1CO1
CN1CC2CC2(O)C1=O
NC(=O)Oc1ccoc1
CC12CCC1[NH+]1CC12C
COC1([NH-])OCC1C
COc1c(C)n[nH]c1N
O=CC(C=O)[NH+]1CCC1
CC1C2CC3C(C)C2C13
C[NH+]1CC2(CO2)C1
NCc1cc(=O)nn[nH]1
OC1CC1C1CCO1
OCC1=CCC=CCC1
CC12C3CC4[NH+](C31)C42C
CC(O)c1nnn(C)n1
C1OC12CC1C3NC3C12
CC(C)C12COCC1O2
C#CC1C2OC2C12CO2
CC(=O)[NH2+][CH+]OC(C)=O
CC#CC12NC3C14OC324
C1CCC2(C1)CC2
CCN(C=O)C(=O)C#N
N#CC1C23OC12C3C#N
CC(=O)C1(O)CCC1C
CCCC1COC([NH-])C1
C#CCCC1CCO1
[NH-]C1CN=C2OCCN21
c1ncc(C2CC2)[nH]1
C#CC(=O)CCC=O
C1=Cc2n[nH]cc2CC1
CC(O)[NH2+]C1NCC1O
CC(CC#N)C(C)(C)C
C#CC1(C#N)C2COC21
CC(=O)C1CCC(C)O1
C#CC12C(C)[NH+]3C1CC32
COC1C(C)C1OC
O=C1C=CCCC1CO
Cc1cnoc1NC=N
NC(N)=O
COC(C)(C#N)C1CN1
CCC1C2NCC12C#N
OC1C2OCCC12O
CC#CCC(C)CCO
Cc1ccc(F)cc1O
CC1CC12CCOC2=O
CCC(C)C#CCCO
C#CC(C)c1cc[nH]n1
COc1nocc1C=O
CC1NC2CNC12C#N
CC12CCC[NH+]1C2CO
Nc1[nH]cc2onnc12
N#Cc1nc(O)c(N)o1
CC1NC2(C#N)COC12
CC12CCC1C(C=O)O2
CC1CCC2C(=O)C[NH+]12
CCOC(C)C
CC(O)C1=CC[NH+]2CC12
CCCC(C#N)O[CH+][NH-]
CNc1cncc(O)c1
CCC1CCOC(C)O1
C#CC1(O)C(=O)C2OC21
C1OC1CC1C2CCC21
O=c1ccc(F)co1
CC(C)C(C)C(=O)C#N
COC1(CO)C(C)C1C
CNc1noc(N)n1
Cc1ccc[nH]c1=O
O=CC12CC=CC(C1)C2
CCC(C(=O)O)C1CN1
CC12CC1(CO)C(=O)N2
CC1C2C3C(O)C2(C)C13
O=C(C1CCO1)N1CC1
ONC1C2C(O)C3C1[NH+]23
CC1(O)CC(N)(C#N)C1
CC12CCC3C(C1)[NH+]3C2
OC12CC3C1[NH+]3C21CC1
OCC#CC1=NCCO1
CC1C2OC3C2C13O
OC12CC3C=CC1C2C3
CC1(C#N)C23OC12C3O
O=C1CC2C3CC1OC23
C#CC(C)CCOC=O
c1onc2c1OCOC2
CC1(O)CC(C)(O)C1=O
CC(O)CC(=O)CC#N
CC1N=COCCC1=O
N#CC1N=CNCC1=O
O=C1CC(=O)C2OC12
O=CC1CC2OC12CO
COC(=N)N1CC1CO
CCOC1(O)C2CCC21
C#CC12COCCC1C2
COC1CCCC(=O)O1
C1OC2CC2C2(CC2)O1
CCC(O)C1OCC1O
C1COCC2(C1)COC2
CC1CC2CC=CC12O
C[NH+]1CC23CC(CC12)O3
N#CC1CC2OCC12
CC(C#N)C(=O)N(C)C
C#CC1=CCOC1OC
O=CC1=CCC(=O)N1
O=CC1=C(C=O)NCC1
C#CC1(O)CC2(C)OC12
O=C1NCCC2COC12
CC(C#N)C1NC1(C)C
C#CC1NC1C#CC#N
Cc1occc1O
C#CC[n+]1nn[nH]c1[NH-]
N#CC#Cc1ncno1
CC1(C)CC2[NH2+][CH+]OC21
CNC(C#N)C#N
N#CC1CCOC1
C#Cc1c[nH]ccc1=O
C[NH+]1C2CC3C2C(=O)C31
CC12COC3OCC1C32
C[NH2+]C1CC12OCC2O
CC1CNC(C=O)[NH2+]1
O=C1C2CC1C1CC2O1
OC1COC12CCOC2
ONC1CCOC=NC1
c1onc2c1C1CC1O2
CC1(C#N)OCC12CO2
CC1(C2CCC2)CCC1
CCC1CC12CC(=O)N2
N#CC1(N)C(N)CC1N
O=C1NC23CC(C2)C13O
CC(C)C(=O)C(C)C
O=CC12CCC3C1CC32
CCCCCC(C)CO
CC1C2C3COC(O3)C12
CC1(c2ncno2)CC1
O=CN1C(=O)C2CC21
C#CC1OC2C34OC23C14
C#CC12CCCCC1O2
NC(N)=O
C#CCC12NC1C1NC12
O=CC#CC1COCO1
C#CC1(O)CC1C(N)=O
C1CNc2n[nH]nc2N1
CC1=CCCOC1CO
CC[NH2+]C1(O)C[NH+](C)C1
CC1=NC2CC(O1)C2=O
CC#CC1NC1C
CC(=N)N(C)C=O
CN=C(N)NC(N)C=O
CCC1([NH-])OCCC1O
CCc1oncc1C#N
CC[NH+](CC#N)C(C)O
CCC1CC(C#N)C1=O
Nc1[nH]cc2c1CCO2
C1=CC2(CO2)C2(C1)CO2
Cn1cc2c(n1)OCO2
N#CC1(N)C(N)CC1O
C1OC2C[NH+]3CC3C2O1
COC(C)(O)C1CO1
O=CC12NCC1CC2=O
CCC(=O)C(C)(C)CO
C1CCOCOCC1
COCC12OC1CC2O
CC12C[CH-]C3C4C1[NH+]4C32
CNC(=O)N(C)C
[NH-]C1OC2CC3(CC3)C12
OC1CC2CC1(O)C2O
C1CC1OC1CC1
CCC(=O)CC1CC1C
O=CC1=CC2CC2C1O
CCC1C[NH+]2CC12CO
N#C[C+]1[CH+]OC=CC1[NH-]
CC1=CC2OC3C1C23C
CC(=O)[NH2+][CH+]OC(C)=O
CCC12CCC1(C#N)O2
OC1N=Nc2[nH+]nnn21
CC(O)C1CC(C=O)O1
CC1C2OC(C#N)OC12
CC1OCC12COC2=O
C#CC12CC(CO)(C1)C2
C1=CC2(CCC2)C2NC12
CCCC(O)C1CC1C
c1n[nH]c2c1N1CC1C2
CC1OCC(C2CC2)O1
N#CCC(O)C1CCO1
CCC1C=CC(C#N)N1
N#CC[NH+]1CCOC1[NH-]
O=CN1C2CC1C1OC12
C#CC(C#C)CCC#N
C1=C(C2CO2)C2CC2C1
C#CC1C2COC1C2O
CC1CCCCOCC1
CC1(C)C=CC2COC21
C[NH+]1C2(C)CC1(C)C2O
[NH-]C1OC2C(CO)C2O1
CCCC(O)CO
C1OC23COC2C2C1C23
O=C1CNC2COC2C1
CC1CC1C(=O)CC#N
CC12CC1C1CC2O1
CCC12CC1([NH2+]C)CO2
CC(=O)C1OCCC1O
CCC(=O)OC(C)CC
O=C1C2CC1C1CCC21
CCC(C)OC[NH2+][CH+]O
CC12OC1CC(=O)C2O
C#CC1C2(C)CC1(O)C2
[NH-]C1COCOC(=O)N1
C1CC2C1OC1C[NH+]2C1
CC1C2C(O)C(CO)[NH+]12
NC1[NH2+]C2CC2(C=O)O1
COc1cc(C#N)n[nH]1
C1OC23COC24CC3C14
C[NH+]1C2C=CC(O)C21C
O=C1NC2(CO1)CC2O
CC#CC1C(C)OC1C
NNC1=C[CH-]C(=O)C1=O
OCC1(C2CCC2)CC1
Cn1c(N)nccc1=O
O=C1CC(NO)CCN1
COC12C(=O)CC1C2C
N#CC12CCC3C1CC32
C#CC1OC1C1CC1O
c1nnnnc1C1CN1
C1CC2CC(C1)C2
CCC1(CO)CO1
CC1=CC2OC3C1OC23
N#CC12CNC1C2N
C#CC1[NH2+][CH+]NC1(C)C
CC[n+]1nncnc1[NH-]
CC1(O)CC2OC21
Cc1c[nH]c(O[CH+][NH-])n1
CC1CC1COC1CC1
CC1OC1C1C[NH2+][CH+]O1
CC1NCC(=O)C2NC12
CC12CCCC(=O)C1N2
CC1(O)C2O[CH+][NH2+]C21C
Cc1cc(C=O)oc1C
CC(C)NC(=O)N1CC1
CC1CC12CNC2C#N
CCNc1conn1
COCC12CCCC1O2
CCC(CC1CC1)=NO
OC12CC(C1)C21CN1
C#CC1C2C3CC1(C)C32
OC12CC3OC3CC1C2
OC12CCC1CC1OC12
[NH-]C1C=CC(N)=C(O)O1
[NH-]C1OC(=O)CCC1O
OC12CCC3OC1C3C2
C#CC1CC(C#C)C1=O
CCC#CC(C)(C)C#N
C#CC1(C#C)CC([NH-])N1
CC1C(=O)C=CC2C[NH+]21
O=CC1CC(CO)C1
CC12CC3C(N1)C3C2=O
CC1CN(CCO)C1=O
Cc1nnc2onnn12
COCC[NH+]1CC1C=O
CC1(C)OC2CC3C2C31
N#CC12NC3C4C3C1C42
CC12CC3C1OCC[NH+]32
COc1nn[nH]c1C
CC1OC1c1cnoc1
CCC(O)C[NH2+][CH+]OC
CC1OC2(CC2)CC1=O
ONC1CC2COC1O2
CC1CC(=O)C1(O)CO
C1OC1C12C3CC1[NH+]2C3
N#CC1OCC1(O)C#N
C#CCC1(CO)CCO1
CC(C[NH3+])CCC(=O)[O-]
CN1C(=O)C2C[NH+]2C1[NH-]
CC#CC1C(=O)C2OC12
CC1(C#N)CNCCO1
CC(=O)C12CCCC1N2
CC12CC1C(=O)C2C=O
CCOC1C(C)C1CO
CC([NH+]1CC1)C(F)(F)F
CC(=NO)C1OCC1O
CC1OC1C(O)C#N
CC12CC3CC1(C=O)C32
CC1CC1(CO)C1CC1
CC[NH+](C)C(N)CC#N
C#CC(=O)C(N)=NC
C1=CC2=CCCOC2C1
Nc1c(O)ccoc1=O
C#CC1(C2CO2)C[NH+]1C
CC1OC1(C#N)C(N)=O
C#CC1(C)CC(=O)O1
CC1(O)C2COCC21O
CC(C)(C#N)NCC#N
CCOC12OC1CC2C
CC(C)C1OCC1(C)O
OC1C[NH+]2CCC12
N#CCC12CC1CO2
CC1NCc2nn[nH]c21
CC12OC3COC1C2C3
CC(=O)C12OC1CC2C
CC1OCCC(O)C1C
CCOc1[nH]nnc1O
CC1=CC=CCC2CC12
CCC1OC1CC1CC1
CC(O)CC1(C)CC1C
N#CC12NC1CC1CC12
N#CC1(O)CC2OC2C1
CC1C[NH+]1C(C#N)C#N
O=CC1C2C3OC3C12O
COC1CCC(C)O1
CC(=O)N1CCNC1[NH-]
Nc1[nH]c(O)nc1CO
N#CC1NC(C#N)C1=O
O=C1C2COC2C12CC2
N#CC12CNC1C([NH-])N2
C#CC1COCC(O)C1
CC(C1CN1)N(C)C=O
COC(=N)N(C=O)C=O
c1cc2nocc2cn1
CC1(C)C(O)CCC1O
C1=NCc2cocc2O1
CC1CCC(O)C2C[NH+]12
O=CNC1=CCC(O)C1
CC12OCC1C2(O)CO
N#CC1=CCNC1C=O
CC1C=CC(=O)OCC1
CCC1(C(C)=O)CO1
Cc1ncnc(N)c1C
CC1(C)[NH+]2CCC21CO
OC12CCC3CC1C32
N#CC(O)CCCO
C1=CC2CCOCC2C1
Cc1cnoc1C=O
C#CC1CC1NCC#N
CC12CCCC1NC2=O
COCC1CC=CC1
C#CC(O)(C#N)CO
O=CN1C2CC(=O)C1C2
O=c1cc[nH]c(O)c1
[NH-]C1OC=C[CH-][C+]1CO
C[NH+]1C2C3C1C2C31CC1
CC(C)OC(=O)C(N)=O
O=[N+]([O-])c1cnncn1
CC1NC2CNC12C#N
Cc1ccc2n1C(C)C2
O=C1CCCC2(O)CC12
CC1(O)CCC2CC2C1
O=CC1=CNC(=O)OC1
CC1[NH2+][CH+][NH+](C)C1C#N
OCCC1CC2CC12
C#CC12CC=CC1C2O
O=C1C2OC1C1CC21
CCC1=CC2CCC2C1
OC1CCC12CO[CH+][NH2+]2
Cc1nc(=O)onc1F
CC(=O)c1ccncc1
COC(=O)CC(C)CO
NC(N)=O
CCC(=O)N(C)C=O
N=C(N)c1cnoc1
CN=C(C)N(C)C=O
C1CC(C23COC2C3)O1
N#CCCn1cnnn1
CC1C(=O)C2C[NH+]3C1C23
O=c1o[nH]c2c1C[NH2+]C2
C1=NCc2conc2O1
CC12C=CC(O1)C21CO1
Cn1ncc(C=O)c1N
C#CC1CCCOC=N1
COC1C2CCC21C=O
CC1C2C3CCC(C3)C12
OC12COC1C1CC12
O=C1C2CC3(CO3)C1N2
CC(=O)C1[NH2+]CC(C)O1
CC1C(C)(O)C1(N)C#N
O=C1C2CCC1(O)CN2
CC1C2C(O)C1(C)[NH+]2C
CC1NC1C(O)C1CN1
OC1COCC1C1CC1
O=C1CCC12CCC2
CC1(O)C2OC2C2C[NH+]21
CC1OCC12CC2CO
CN(C)C(=N)C(=O)C=O
Cc1cnc(CC=O)[nH]1
CC(O)C1C=CC2NC21
CC12OC1C(=O)C21CO1
CC1CC(=O)C1CCO
CC1(C)CC(C#N)C1O
OC12CC3CC4C1[NH+]4C32
N#CC1C2C[NH2+]C(N)[NH+]12
CNC1=CC(=O)NCC1
O=C1CCCOCCC1
CC(O)C12COC1CN2
CCC1C2CC3OC2C31
CC1OCC(C#N)O1
C#CC(C)(C)CCC#N
COCC1CC(=O)N1
C1C2C1C1CC2C2CC21
O=C1COCC2OCC12
COC(=O)N1CCC1C
O=C1CC23C=CC(O2)C13
NC12CC3C(C(=O)O1)[NH+]32
CCC1=CC(=O)CNC1
N#CCCc1ncon1
CC1=CC(O)CC1(C)C
COc1coc(OC)c1
CC(O)C1(O)COC1[NH-]
OC1CCCC1O
CC1NC12CC1NC12C
N=CNc1conc1N
CC1NC12C(=O)C1CC12
C1C2C3(CC3)C1C21CO1
O=CC1(C2CC2)CC1O
CCC1=CC(O)C2OC12
[NH-][CH+]OC1CC1(O)C=O
CCC1(C(C)(C)C)CC1
CC1C2OC3C2CC13O
O=C1CCC1(O)C1CO1
C1OC23C1OC1C2OC13
CC(=O)c1cccn1C
O=C1CCC2OC2C1
C#CC1CC2C(=O)NC12
COC(=O)CCC(C)=O
CC12NC(C1O)C21CN1
CC12CC3CCC1C3O2
CC(O)C(N)C#N
O=CCCc1ncon1
C#CC1(C)CC(C#N)O1
CC12CC3C1[NH+]3C2(C)C
CC#CCC#CC=O
CC(=O)C1CCCCC1
CN=C(NC=O)C1CC1
CC(=O)C1CC(C)C1C
CC(C)C(=O)C(=O)CO
CC1CC2OC12C1CO1
N#CCNC(C=O)C=O
N#CCC1C2NCC12O
CC12C3[NH+]1C1C3(O)C12C
CC1CC1C1(C)CC1
OCC#CC1CO1
CC12CCOCC1CC2
CC1(C)C2CC2C1(C)C
c1cnc2c(c1)CCO2
CN(C)c1cocn1
COC1=NCCC([NH-])N1
NC1CC2OC12C(=O)O
COC12CC3COC1C32
[NH-]C1CC(C2CN2)O1
c1nc2n(n1)CCCO2
OC1C2C=CC(O2)C1O
O=C1C[NH+]2CC12C1CN1
CC#CC(=O)NC(=N)N
CC1C(C)C2OCC12
NC(N)=O
Cc1nc2ocnc2o1
CC1=CCOC1C#N
COc1c[nH]c(O)c1O
CCC1([NH2+]C)OCCO1
C#CC12CC3(O)CC1C32
CC1COc2cncn21
OC1C2CC(O2)C12CC2
CNc1cc(CO)co1
C#CCC1CC1
N#Cc1ccoc1N
C[NH+]1C(C#N)CC1C=O
O=CN(C=O)C1CC1O
N#Cc1noc(C=O)n1
CCOC1C=CC2NC21
CC1(C)C2OC1(C)C2O
CCC[n+]1ccoc1[NH-]
CC1C[NH+]1C(=O)CC#N
Cn1nc(CO)nc1O
N#CC1NC2CC12CO
C#CCC1C2CCC1O2
COC1(CO)CC(=O)C1
COC(C)(N)C(F)(F)F
Oc1[nH]ccc1C1CN1
CC1(O)C2CC3CC2C31
C#CC(C#C)C#CC=O
CC1CCC(C)(O)C1=O
CC12OCC1C1CC12
O=C1NCCC2CC2O1
CC(O)C1CC1C=O
OC12CC3CC1CC2O3
COC1(C)CC2COC21
N#CC(N)c1ccno1
CC1CC(C=O)N=CO1
CCC(C)COC=O
CC1C=CCC2CC12
CC1OC(=O)N2CCC12
CCCC1(C2CO2)CO1
CC1CC(C#N)C1O
[NH-][CH+]OCC1OCC1O
COC12NCC1C2O
O=C1CCC(O)CCN1
C#CC1NC1CC#N
CC1CC2(CC=CC2)O1
N#CC12C3CC1N2C3=O
CC12C3C4C5C4C1C2C53
CN(C)C1(C#N)CC1
OC1CC([NH+]2CC2)C1
Cn1c(N)nc(O)c1N
CC1=CCC2OC12
CC(O)CC(O)C1CC1
NC(=O)N1C2C=CCC21
C[C+]1C=C(F)C([NH-])ON1
[NH-][CH+]Oc1cnccn1
CC(CC=O)C(F)(F)F
C#CC1C[NH+]2CC(C2)O1
CC1=C2C(C)CC2OC1
N#CC1(C=O)C2CC[NH+]21
CC[NH+]1CC1C(C)OC
COC1(C)C=CCCO1
OC1C2CN=COC1C2
CC1C2CC3(O)C1C23O
CC1C(O)C1C1(O)CC1
CC1=CC2CC2COC1
COC1OCC=CC1=O
CC1CC(C2OC2C)C1
N#CC1CC1CC1CC1
CCOc1cnoc1C
NCc1[nH]nc(O)c1O
N#CC1C2(N)CCC12O
CC12[NH2+]C(N)OC1C2O
CC1(O)CC2C34OC23C14
CC1COC2C[NH+]1C2C
CCCC(C)(O)C(C)O
CC1C=CC2NC2C1O
O=C1C2CC2CC12CN2
C#CC1CC2CC12O
O=C1[CH-]C2CC[NH+]3C1C23
CC1(C=O)C2NC1C2=O
O=C1CCC(=O)N2CC12
C#CC1=CCOC12CC2
Cc1ncc(F)[nH]c1=O
N#CC(O)C12COC1C2
CC(=O)C1(C)OC2CC21
C#CCC#CCC1CC1
N#CC1C2C3C1C1C2[NH+]31
Cc1cc[nH]c1N1CC1
CC1(c2cnon2)CN1
CNc1cc(C=O)on1
CC1CC12C(C)[NH+]1CC12
CC(=O)C(C)C#N
CC1(C)CCC1(O)C=O
[NH-]C1NCC(CO)C1=O
CC1CC1CC#CC#N
C#CCNC1=C[CH-]CO1
N#CCC1(C2CO2)CC1
CC1COC([NH-])C12CC2
CC12C=CC=CCC1C2
Cn1nc(N)cnc1=O
C1OC1C1CC2C[NH+]21
C1=CC2OCCOC2C1
OCC1(CO)CC(O)C1
CC1CC2C=CCC12O
CC1CC2(C#N)C(O)C12
c1ccocncnc1
C#CC(C)(C)COCC
O=[N+]([O-])c1cocn1
O=CC(C=O)C1CO1
CC12CCC1(C)C1NC12
CC1CC2C1CC2(C)C
CC1=CC(O)CC1CO
CC1=CC2CC3OC2C13
CC12C3CC1(C#N)C2N3
OC12CC3CC3(O)C1C2
[NH-]C1CC2NC(=O)C2O1
C#CC1(C=O)NC1C#N
CC12CCC1(O)C2
CN1C(=O)NC2CC21C
C#CC(C(C)=O)C(C)O
CC1=CC2NC2(C)C1C
CC1[NH+]2CCC12CCO
CCc1ncc(OC)[nH]1
CC#CC1(C)C2CC[NH+]21
C#CC1COC1([NH-])CO
Nc1oc(=O)ccc1F
CC(=N)NC(O)C=O
C[c+]1cc([NH-])oc(O)c1
CC(=O)CC(C)=O
C#CC12CC1C(CO)O2
C1C2[NH+]1CC13CCC21O3
CCCC(O)CC1CC1
CN=C(NC)C(O)C#N
O=C1CC2COC=NC12
O=C(C1CO1)N1CCC1
CC1N=COC(C)C1O
NC(=O)C1C2C[NH2+][CH+][NH+]21
CC1C2CCC1(C)C2C
CC1C2C=CC1C2CO
O=C1NCC2CC3C1C23
CC1(O)C2C3CC3(O)C21
CC1(C#N)C=CCCO1
CC(=O)OC(O)CC[NH-]
CC1=CC(NO)CN1
C#CC1C2C=CC(=O)C12
O=CC#CC1CC2NC12
O=C1NC2C=CC(O)C12
CC12C[NH+]3C(CO1)C32
COC1CC1C(C)(C)C
OC1C(O)C1CC1CC1
CCOCC1NC1C
N#CC12CC1CC2NO
OC1CNc2c[nH]nc21
CC[NH+]1CC(NO)C1C
CC1C=CC(C)C2OC12
N#CC12C3NC4C3[NH+]1C42
CC1CC2(O)C(C)C2O1
CC(C)Cc1ccno1
O=C1OCC12CC1OC12
O=CN1CC(CO)C1=O
CC1C2CC(C)(C2)C1C
C1CC1C12CCC1O2
CC1C(C#N)C2CC[NH+]12
CC(O)c1ncncn1
CCC(O)c1ncco1
CCN1C(=O)CC1CO
CC1(C=O)CCC(=O)O1
CC(C)(CO)C(=O)C#N
CNc1nnnc(C)n1
CC12CC1C1CC12C
COC1C2C3CC2(C)[NH+]31
CCC(C)N(C)C=O
CC12CCC(CO1)OC2
OCc1cn[nH]c1
CC12CC1(C)OC([NH-])O2
CC1CC1(O)C(C)(C)O
CCOc1cnncn1
Cc1coc(O[CH+][NH-])n1
CC1CC1C#CCC#N
COC(O)C(C)(C)C
CC1(C)CC2C(O)C21C
CCCC1C2C3CC3[NH+]12
N#CC(=O)CCCCO
CC#CCC1CC1C=O
CC(O)C12OC1C1NC12
C#CC1(C)C2CC1C2
CC[NH+]1CC(=O)C(O)C1
Cn1cnc(NC=N)n1
COC1NC(C)C[NH2+]1
ONC1C2COC1C2O
CCOC(C)=O
N#CC1CCCN1C=O
C#CC1OC1C(O)C=O
Cn1cc(O)cnc1=O
CC1OCCN(C)C1=O
Cc1ccc(CO)o1
[NH-]c1nc[n+](C=O)cn1
CCC1C2CC(C)(C)C12
CC1=CC(=O)CCCC1
CCOCC12CCC1N2
CCC(=N)NC(=O)OC
N#CCc1cc(N)no1
CC(O)C1C2OCC21O
CC1C=Cc2cncn21
CC(O)(CN)CC(=O)O
CC1(O)COCC2OC21
CC1OC2(C#N)CC12
CC(=O)NC1CC1(C)O
CC(O)OC1CC1C#N
CC1OC1C1C2CC[NH+]21
CC(=O)CC1CC1C#N
C1OCc2[nH]nnc21
CC1C(C)C2OC2C1O
Nc1nc(=O)c(N)n[nH]1
CC12C3CC4[NH+](C31)C42C
CC1(C)COC(C=O)C1
C#CC(C#N)(C#N)CN
CC12CC(C)(C1)C(=O)O2
CC1NC12C1C=CC2N1
C[NH+]1C(C#N)C2(N)CC12
CC12C3C4C1C2(C#N)[NH+]43
CC1COCC1NO
O=C(O)C12CNCC1N2
Oc1c[nH]c2c1CCO2
C#CC1(O)C(C)OC1[NH-]
O=COC1=NCCCC1
CC1(C)CC2(C#N)NC12
O=C1CCOC12CC2O
OC1C2CC3CCC31O2
[NH-]C1OCC12C[NH2+][CH+]N2
O=C(C#CC1CN1)CO
C[NH+](C)CC1NC1C#N
CC(C)CC(C)C#N
CC(O)(CCO)C(N)=O
CCCCC(=O)O[CH+][NH-]
C#CCC(C)C(C)(C)C
C#CC1(C=O)CO1
C#CC1C2CC(OC)C12
CC1(C=O)CNCC1=O
OC12C3OC(C31)C21CN1
C#CCC1CC1
Cc1cnn(C(C)C)c1
COC(=O)C12CCC1N2
CC1C(C)C(C=O)C1O
C1CC1C1CC2CC2C1
CC1=CCCC=CC=C1
Nc1ncoc1C1CN1
CC12C3C4CCC(C31)[NH+]42
CCC12C=CCC1CC2
CC1(O)CC12CO[CH+][NH2+]2
O=CNc1ncc[nH]1
Nc1n[nH]cc1[N+](=O)[O-]
CCC(CO)C(C)C#N
CC1OC2(C)C34OC23C14
Oc1ccn2c1C(O)C2
O=C1C2COC1C2O
NC1=CC(N)C(=O)[CH+]O1
CC1OC12COC2C#N
O=C1CCC(O)C2NC12
CC1=CC(=O)OCCC1
[NH-]C1Oc2cc[nH]c2O1
C1C[NH2+]C2OCC2N1
[NH-]C1NC=NC=CC1=O
COCc1nc(N)no1
CCCc1cn[nH]c1C
CC1(O)C2CC1(C)C2O
CC1Cc2cc(O)cn21
CCC1(C2OC2C)CC1
CC1CC2C(=O)COC12
CN1CC2(C)CC2C1=O
Nc1c(O)coc1C[NH3+]
CC1CCCC1(N)C#N
Cc1n[nH]nc1OC=O
CC1CC23CCC(C2)C13
c1nn[nH]c1N1CC1
CC12COC([NH-])CC1O2
CCC1(OC)CC(C)O1
[CH-]1COC2CC3(CO3)C12
C[NH+]1CC(=O)OC2CC21
CC(C#N)n1cnnn1
C#CC1COC(CC)O1
Cn1ccc(CO)c1N
COC1C2CCC1(O)C2
C1CC2COCC2O1
O=CN1C=CC(O)C1
CC1OC(C2CN2)C1O
CC1OC2C3C(C)C1C23
COC1(C#N)CC1(C)N
OCC1CC2CC3C1[NH+]23
CC#CC1CCC1=O
CCC(=O)OC(O)CC
COc1n[nH+]ccc1[NH-]
CC1(c2ncn[nH]2)CN1
CC1CC(C=O)CO1
N#CC12CC(O1)C2NO
CC1NC1C1CC(=O)N1
CC(C1CCO1)C1CO1
COc1cncnc1F
CCN(C)C(=O)CC=O
CNC(C#N)=NC1CC1
CCC1(N)CC1(N)C#N
CCC#CC1COC1=O
CC(O)CC(=O)C1CO1
CC12CC[NH+](C1)C2C=O
Cc1cccn1CC=O
[NH-][CH+]OCC1NC1C=O
C#CC(O)CCCC=O
NC1[NH2+]C2CC2C1=O
OCC1CC2C=CC1C2
C#CC1CC1(C)C#C
C1C2C3NC3C3C[NH+]3C12
C#CC1OC1C(C)C#N
CNc1ccoc1N
CC12NC1(C#N)C1NC12
OCC#CC1=CCCC1
COC#CCCOC=O
C#CCC([CH-]CN)=[N+]=O
CC1OC2CCC2(C)O1
CC1(C)C=CC(=O)OC1
CC1C2C(C)C1C2CO
CC#CC1CCC(=O)N1
[NH-]c1occ2[n+]1C=CC2
NC(=O)n1ccc(N)n1
CC#CC
[NH-]C1OC2CC12C1CN1
COC(=N)NC(=O)OC
C#CCC(CO)C(N)=O
C#CCC1CC1C(C)O
N#CC1(O)C2C3NC2C31
Nc1c(F)ccoc1=O
CC(C)C(O)NC=O
C#CCC1OCC12CN2
CC(C)C12CC1CCO2
CC1COC=NC12CC2
CNC1CC(=O)C(=O)O1
COC12CC1OC21CC1
CC(N)C1(O)C=C1C=O
CC1(O)CC(=O)C1(C)C
C#CC1NCC12OC2C
CC1CCC12CCC2C
NC1=NCc2cnoc21
Cc1cc(N=CN)on1
N#CC1CC1C1CCO1
O=CC1CC(=O)C2C[NH+]12
CC1C2CC13OC([NH-])C23
CC1C=CN(C)C(=O)O1
COC1CC([NH3+])(CO)[NH2+]1
CC(C)(C=O)C(O)C#N
N#Cc1nonc1CO
O=C1C=CCC2CC2O1
CC1OC2CC12CC#N
N#CC(N)C1OCC1O
O=CC1COC1CO
CC1C2C=CC1(C)C=C2
CC1CCC(O)C1(C)O
C1CC2(C1)CC2C1CO1
O=CC12C[NH+]1CC21CC1
CCC12C(=O)C3CC1[NH+]32
NC(=O)C12C3CC1[NH+]2C3
CCC(C)C1OCC1=O
N#CC12C3C[NH+]1C2C3=O
CC1C2OCCC(O)C12
COC1CCC=C1C
C1=CC2C=NN=[NH+]C2=C1
COC(O)C(O)CC[NH-]
CC1CCOCC1=O
CCOC1=NCCNC1
CCOC12NC1CC2=O
C#CC1OC1C(O)C=O
OC1C2CC1C21CO1
CCC1C2C=CC1C2O
C#CC(C#N)C(C)C=O
COCCC(O)C(C)C
CC1C2OC2C2(O)CC12
Nc1[nH]cc(O)c1C=O
CCCC(C#N)[NH+]1CC1
CCC1(OC)CC1
CC1Cc2ncoc2N1
NC(=O)C1CC(=O)C1
CC(O)C1OCCCO1
OCC12CC3C1C[NH+]32
C1OC2C3CC1C2O3
CC12C=CC(O)(CC1)C2
O=C1CNC2CC(=O)C12
CC1CC2CC2C2CC12
O=C1NCC(NO)CN1
Cc1c(O)nc(O)n1C
CC1CC1C12CCC1N2
CCC(=O)OCC1CO1
N#CC1=CCNC(=O)C1
CC1CC2OC12NC=O
CCc1cc(OC)[nH]n1
Oc1ccc(F)cc1
Cn1ncc(CC#N)n1
C[NH+]1[CH+][NH2+]C2CC21C#N
CCC(O)C1=CCOC1
C#CC1COC1C(N)=O
O=C1CCCNC(=O)N1
NC(CO)=NC1COC1
CC#Cc1nccnn1
N#CC[NH+]1CC(O)C1
CC12OC([NH-])OC1C2O
O=CC#CC1NCC[NH2+]1
CC1CC2(CO1)CC2C
C#CCN(C)C(O)C=O
CCc1cnn(C)c1O
[NH-][CH+]OC1CC12CCC2
C1CC2CC(CCO1)O2
CC12CC1(O)CNC2=O
Cc1[nH]c(C#N)nc1O
CC(=O)NC(=O)C(C)O
ONC1=C[CH-]CCC=C1
C#CC1(C)NC1(C)C#N
C#Cc1oncc1CO
CC1=CC2CC=CC2C1
N#CC(N)=NCC=O
CCC1=CC2NC2CC1
CC(=O)C1C2CCC1C2
C1CC2[NH+]3C1C3C21CN1
O=C1OCCC2CCC12
CC(=O)Oc1ncno1
CC1=CCC2(C=O)OC12
O=CC1=CCCC(O)C1
OCC12C3CC1OC2C3
C#CC(C)(C#N)C(C)O
CCC1C2OCC12CO
CC12C=CCC1N2
CC(=NO)C1(O)CC1O
Nc1ocnc1O
C1CC2CC3CC2(C1)O3
C1CC12C1OC2C12CO2
CC1CC=CC(=O)CC1
CC12C3C4C1C4(O)C[NH+]32
N#CC#CCCC(N)=O
COC(=O)COC=O
CCC1=CC2CC(C1)O2
CCC(N)C(=O)O[CH+][NH-]
O=C1CCC2CN2C1=O
CC12NC1C1OC2C1=O
Nc1ccnn1C1CC1
CCC1=C(C)COCC1
O=C1NCC2(O)CC2N1
CC12C=CC3C(C1=O)[NH+]32
C#CC1C2CC(=O)C12O
CC1OC1C12COC1C2
OC12C=CCC(C=C1)C2
N#CC12C3OC4C(C41)C32
O=CC(=O)NCC1CO1
N#CC1CC(=O)C(O)C1
O=c1nc(O)oc(F)n1
CC(=O)C1C[NH2+][CH+]O1
CCC(O)OC(C)C
C[NH+]1C2C=CC3OC2C31
C[NH2+][CH+]OCC1CO1
Cc1c[nH]c(CO)n1
CC1CC(C)(C)C1C=O
COC1OC([NH-])CC1=O
OC1C2OC1C1C(O)C21
C[NH+]1CC2(O)C(O)C12
C#CC1CC=CC1
CC(O)C(=O)C(=O)C#N
CC(O)CC1CC2CC12
Nc1nc(CC=O)n[nH]1
C#CC1OCC1CCO
C#CC1C2C=CC(C)[NH+]12
COC1(CO)CC(O)C1
CCC1CC(NC=O)O1
CC(C)C12CC1CCO2
C1C[NH+]1C12CC3C14OC342
N#CC[NH2+]C1ON=NO1
C[N+]1=C[CH+]NC([NH-])C1=O
CC1(C)CCCC(=O)C1
CC1CC2(C)C(CO)[NH+]12
CC1(O)C([NH-])NC1C=O
ONC1CC2CC1C2O
CC1CC1C(=O)C(N)=O
[NH-]c1nc(F)c[cH+]o1
C1CC2=C(C1)COCC2
NC(=O)C1(CO)CN1
CC(O)OCCOC=O
c1[nH]cc2c1NCCN2
OCCCc1ccno1
O=C1OC2CC12C1CN1
C#CCC(C)COC=O
CCCOCOCCC
CC1OC2C1C1C(O)C21
CCC1=CC2OC2C1C
CCC12OC3CC1C32O
COC1OC(=O)C1C#N
CC12C=CC(=O)C1(C)C2
CC1(C#N)C(O)C2CC21
N#CC12CCC3C1[NH+]3C2
CC#CCCNC=O
C1OC2C3CC2(C3)O1
C#CC1C2C(=O)C(C)[NH+]12
CC12NC1(C)C1OC12
CCNC(=O)CO[CH+][NH-]
CC(C)C(O)C(=O)C#N
C1=CC2C3COCC1C23
CC1C=CC2(C)NC12C
CC(=O)C12C3C4C3[NH+]1C42
CC1(C)OCOC1[NH-]
CC1=NCC2NCC2O1
CCC1(CC)C(O)C1O
N#Cc1ncc[nH+]c1[NH-]
O=C1NC2(CO1)CC2O
C1CC1C12NC3C14OC324
N#CC1C(N)C2OCC12
CC1=CC2COC(C1)O2
CNC(=O)C(C)C1CN1
CCOc1[nH]ncc1C
C1OC2C3CC3C2O1
CC[NH2+][CH+]OCC(N)=O
CN1C(=O)C2CC2C1=O
O=CNC(F)=CC(=O)F
[NH-]C1NC23CC(C2)OC13
CC1=C(CC#N)CCC1
CC1(C)COCC(O)C1
CCc1ccoc1C
OC1CC2[NH+]3CC3C12O
OCC1OC2C(O)C12O
CC1CC=CC2(CO2)C1
C1#CCOCCCCC1
CC1CCOCCOC1
CC1C2C3[NH+]2C1C31CN1
CC12NC1C1(CN1)C2O
C#CC12CC=CC1(C)N2
CC(O)(CO)CCCO
COC1C2C3C(O)C2[NH+]13
COCCNC(=N)C=O
C1=CC2C3C=CC2(C1)C3
CC12CCC(C1)C2(C)C
OC12C3[NH2+]CC1C2O3
C#CC1CC=C(C)CO1
CC1CC2C(C)C2(C)C1
c1nnn2c1C1NCC12
CC1C2C(=O)C=CC[NH+]12
Cc1cc(O[CH+][NH-])n[nH]1
Cc1n[nH]nc1C(=N)N
O=C1C(O)C2CC1(O)C2
CC#CC1COC1OC
CC(CO)C(C#N)C=O
OC1C2CC=CCCC12
C#CC#CC(O)CC
Cn1ccc(F)cc1=O
CC1CC2CC(=O)N12
C1CC23OCCC2C3O1
CC1OC12C[NH+](C)C2
C#CC1(C)CCCC1=O
C#CC12OC1CC1CC12
CCC(=O)C12CC[NH+]1C2
CC1=C(NO)C2C[NH+]2[CH+]1
CC1C2C(C=O)OC12C
CC#CC1CCCCC1
CC1C2C(C#N)CC12C
CCC1C(O)C=CC1O
N#CC1OC2CC(=O)C12
CC1NC1C1(C)C[NH+]1C
CC12C3C=CC1C2C3
CC1C[NH+]1CC(O)CO
CC(=O)C12CC1C[NH+]2C
N#CCC1CC2C(O)C12
ONC1C2CCC1C2
COC12OC1C(O)C2C
CCC(C#CCO)CC
CC#CCCNCC#N
Cc1cn[nH]c1NC=O
CC1(C2CO2)CC2CC21
CC(=O)C(C)(C)C(N)=O
COc1cc(OC)[nH]n1
CN1C([NH-])=NNOC1[NH-]
Cc1[nH]nnc1O[CH+][NH-]
CC(O)C#CCCC#N
CC1OC(C)C(C)O1
CC1CCC(C#N)C1O
CC1CC2(C#N)COC12
[NH-]C1ON=C[CH-][C+]1CO
CCc1ncc(O)cn1
COc1nnn(C=O)n1
C#CC#Cc1c[nH]cn1
CCC1C2CCC(O)C12
N#CC12CC=CC1OC2
CC1C2[NH+]3CC1(C)C23C
CC1=C(C=O)CCC1=O
Cn1ncc(C2CN2)n1
CC(C#N)C(O)O[CH+][NH-]
CC1CC(OCC#N)C1
CC1CNC(C#N)C1=O
N#CC1C2CC1C2CO
CC1CC2(C)[NH2+][CH+]OC12
CCC(=O)C1CN1C=O
C#CC12CC=C(C)C1C2
C1C2OC3C4OC3C2C14
C1=CC2[NH2+][CH+]OC2CC1
[NH-]C1OCc2ncoc21
C1CC2(CCC3CC32)O1
N#CC1C=CC2(CO2)C1
CC1CN1c1c[nH]cn1
CC(C)(C#N)C#CC#N
C1=CC2C3C(C1)C1C2C31
CCC(CC)N(C)C=O
CCC1(O)CC(NO)C1
CNc1concc1=O
CC1CN=COC2CC12
N#CC1CC2C3C1C[NH+]23
CC1CC2C(C=O)[NH+]12
CC1=C2CC(O)C2CC1
CC1C2N1C(=O)C2(C)C
CC1(O)CCCC(=O)C1
N=C(N)c1cnon1
O=C1C2C=CC13CC[NH+]23
CC(C#N)C1CCO1
COc1cc(C=O)[nH]n1
C#CCC(CC)=NO
C#CCC(C)(C#N)C#N
C#CC(=O)C(C)CCC
c1c[nH]c(C2CO2)n1
C1OCC2=C1CC1CC21
OC1C2C=CC1OCC2
CC1CC2CC3C(C2)C13
C1CC23C4CC12C1C4[NH+]13
CCOC([NH-])C1CC1O
CC(=O)C12OC1C1OC12
C#CC1(O)C[NH+]2CC21C
CC(=O)C1CC(C#N)O1
CC(=O)C[NH+]1CC1C#N
CC1C=CC2(C)CC12
CCC1C[NH+]1CC(N)=O
CC1[CH-]C2CC3(C)C2[NH+]13
CC1=CC=CCCC1C
COC1OCCCC1O
CC#Cc1cn[nH]n1
CC12[NH2+]C3OC4C3C1C42
NC1C2CC(C(=O)O)C12
CC1=CCCCC(O)C1
CNC12C[NH+]1COC2=O
N#CC1(N)C2C3CC3C21
OCC#CC1CC1CO
CN1N=COC([NH-])C1=O
C[NH+]1CC(=O)OC1N
CCOC(C)(N)C(=O)O
COC1CC2C1[NH+]2C
CCc1n[nH]c(N)c1C
C1=CCC2CC2COC1
[NH-]C1NCC(=O)C2OC12
CC#CCc1ncc[nH]1
CC1C2C(=O)CC3C1C32
CC1OC(=O)OC1CO
Nc1cc([N+](=O)[O-])on1
C#CC1COC1C(C)O
CC1(O)CC2(C)CC12C
CC1OC1C1CC(=O)O1
CNc1cnc(N)cn1
CN(C)c1cnon1
Nc1noc2c1COC2
C#CC(=O)OCC1CN1
CC#CC1C[NH2+]C(C)O1
N#CC1[NH2+]C(N)[NH+]2CC12
CC(=O)OC1C2CCC21
OCC12COCC1O2
CC(=O)C1CN1C=O
CC12COCCOC1C2
CC1CC1n1ncnn1
[NH-]C1=C([NH-])N=NNN=C1
N#CC1CC1C(=O)CO
CC(=O)C1C2C3CC2[NH+]31
O=C1CNCC=C1CO
C#CCC1(C)OC1C
COC1OC12CCC2O
CC1(C=O)C2C=CCC21
CCC1(CC)CC([NH-])O1
CC12C=CC(C1)OC2=O
OC1CC2C1=CC1C[NH+]12
OC12C[NH+](C1)CC21CO1
N#CC(=N)N1CCCC1
CC1=C(C)C2OCC1O2
CC(=O)C(=O)[NH+](C)C
C#CC(=N)N1CC1C#N
C1=CC2C=CC1C1CC21
CC(C)C1CC(C=O)O1
N#CC1COCCN1
Nc1nc2c([nH]1)CCO2
C1CC2C3OC4C1C4C23
O=C1C2CC2(O)C2CN12
CCC1(O)C2CC1C2=O
CN(C)C(O)C#CC=O
CCC1CC(C)OC1C
COC(O)C(C)=O
CC12O[CH+][NH2+]C1C2C=O
CCNC(=O)C(C)C#N
Nc1ccc(O)c(O)n1
CC1CCC1(O)CC#N
CC(=O)NCC1CC1
CC1CC12CCC([NH-])O2
C1=CC2C3CCC2(C1)C3
CC(C)(C)OC(O)C=O
O=CN1[CH+][NH2+]C2CC1C2
O=C1CC(O)C2OC2C1
CC1(O)C2C3CC1(O)C32
CC(C)[NH2+]C1OC=NO1
CCOc1ncc(C)[nH]1
CC1C2OC2C12CN2
CC12COC3[NH2+]CC1[NH+]32
CC12C3CCC1C2C3
N#CC1COC2CC2N1
CC1C2CCCC1(C)C2
N#CC1NC(C=O)C1O
CC1OCC2CC1C2O
Cc1nc(O)co1
CNc1c[c+](C)nco1
C#CC1NC1(C)C=O
C1C2C3CC1C31COC21
O=CC(O)C1CC1O
CC1(C)OC(=O)C2NC21
O=C1C2OC1C1C(O)C21
O=C1Cc2cc[nH]c2N1
CC(O)C1[NH+]2CCC12C
CC#CC1(C)CO[CH+][NH2+]1
CC1C(C)[NH+](C)C1C#N
COCC12CC=CC1C2
C[NH2+]C12[CH+]NCC1OC2
NC(N)=O
CC1(C2=CCCC2)CO1
CCc1nc(C=O)c[nH]1
CCC(=O)NC(N)=NC
CC1OCC(CO)C1=O
NC1C=C2NCC3C1N23
CC(CC#N)C(O)C#N
CC1CC2(C1)OC2CO
C#Cc1noc(=O)o1
NC(=O)C(=O)C(N)=O
CC1=CCC2OC2C1O
CC1CC1CC1CC1O
CC1=CCN(C)C1=O
Cn1ncc2[nH]ccc21
COC(C)C1(O)CC1C
C#CC1(C#N)C(C)[NH+]1C
CN1CCC(N)=CC1=O
CCC1C(C)[NH+]1CC
Cn1nc(N)cc1CO
CCC1CC12CC(=O)C2
CCN1C(=O)CC1CO
CC1COCC12CC2
CC12C3OC4C(C31)C42O
CC(C)[NH2+][CH+]OC(C)C
CC1CC([NH+]2CC2)C1=O
ONC1CC=CC12CC2
COCC1CC2CCC21
CNC(O)C(C)C(=O)O
CC1CCC2(CO)OC12
CC(N)c1ncno1
CC(N)=[NH+]c1cnn[nH]1
COCC[NH2+]C1CCO1
CC1C2CCC1(C)O2
CC12CC1COC2C=O
C1=NCCN=C2CCN12
CC1COC(=O)C(=O)N1
CC1=C(C=O)CCC1C
CCC(=O)C12CCC1O2
OC1C2NC13CCOC23
C[c+]1nc([NH-])c(F)no1
C#CC1[NH2+]CC(CC)O1
Cc1nc(O)c(O)n1C
CC(=O)C1C[NH2+]C(C)O1
CN=CNc1cocn1
CC1NC2C(=O)N[CH+]C12
CC1(C)NC1(C#N)CN
O=C1C2CCC1OC=N2
NC1[NH2+]CC2OC12C=O
CC1COC([NH-])O1
O=CC12C3CC4C1[NH+]4C32
CC1(C)CCCCCC1
Cc1nc(C2CN2)n[nH]1
CCC1OCC(O)C1C
FC(F)(F)COC1CC1
CC(=O)C1C2CCC21O
C#CC(O)C(=O)NC=O
C#CC(=O)C1NCC1O
CC1CC2(C)NC2C1=O
[NH-]C1CC2CNC(=O)N12
O=C1C2CC3CC1C32
O=C1CCOC1
COC(=O)C1CC1(C)C
C1=CC2[NH2+][CH+][NH+]3C(C1)C23
CC1CCC(=O)C1(C)O
CCc1ccco1
CC(O)[NH+](C)CC(=O)O
CC12OCC3(O)C1CC32
CCC1(O)C[NH+]2CC21
CC1CC1(O)C#CC#N
CC(C)NC(C=O)C=O
Cc1c(C=O)c[nH]c1O
CC(=O)C12COC1C2
CC1[NH+](C)C12COC2[NH-]
C#CC(C)(O)CC1CC1
O=CC(C=O)C1CCC1
ONC1CC2CC21O
C#CCc1coc(=O)o1
CCC(=O)N(C)C=O
CC1C2CCC3C(O2)C13
N#CC12COCC[NH+]1C2
CC1C=C2CCC2(C)C1
CC1(C)OCC=C1CO
[NH-]C1=C([NH-])NC=CC=N1
COCC1(CO)CC1
Cc1c[nH]c(N)cc1=O
O=Cc1ccn2c1CC2
CC(O)C12NC1CC2O
CC12OC3OC1C1C3C12
CC12COC3C1CC32C
CCC12C[NH+](C1)C2
N#CC(N)C12CCC1O2
CC(C)OC(N)=O
CC1C=C(CO)C(=O)N1
C[NH2+]C1(C)OCCC1C
Cc1nc(N)cn1C=O
C#CCC1C2OCC12O
CC([NH-])OC1CC1C
CCN=C(N)C(=O)CC
O=C1NC=CCCCO1
CC1CC2CCC1OC2
CC(C)C1CC1O
CC1NC1C(C)(C)C#N
Nc1occ2c1OCO2
CC1=CCCC1(C)O
CC(C)(C(N)=O)[NH+]1CC1
C1=CC2C[NH+]2CC2OC12
CC1(C)CC(=O)OCO1
CC1(C)C2[NH+]3CC2(C)C31
Nc1occ2ocnc12
CC12CC1[NH+]1C(C#N)C12
COC12CC(C#N)(C1)C2
CC12C3C[NH+]4C1C4(C)C32
CC(C#N)C1C(O)C1O
C#CC1CC1(C#N)NC
NNC1CN=C(N)C1=O
CC(O)C1C2CCC21O
NN[CH+]C(=O)OC=O
CCC12CC1[NH2+][CH+]O2
O=C1CCC2(CCC2)C1
N#CC12C3CC1(N)C2N3
O=C1CCCC1(O)CO
c1cc2n(c1)C1COC21
CC(C)C1(O)COC1=O
NC(N)=O
Cc1[nH+]c([NH-])cnc1O
N#CC1NCC1(N)CO
N#CC12C=CC3C14OC324
CC1=CC2OC1C=C2C
CC#CCCC(C)=NO
Fc1ccc(F)nc1
CCCc1ccco1
CC1NC1C(=O)C1CC1
[NH-]C1OC2C3COC3C12
C#CC1C=CC(C)(C)O1
O=c1ccoc(F)c1F
OC1C2CC3C2C2C1C32
CC(=O)C1NC(=O)C1C
CCOC12CC1CCO2
O=C1OCC=CC2CN12
CC12COC=NC1C2
CC(=O)C(N)=NCC=O
N#CC12COC1CCO2
CC#CC1C=CC2OC12
[NH-]C1N=CC(=O)N=CO1
CCn1ncnn1
[NH-]C1=NC(O)OC(=O)O1
Nc1coc(N)c1N
CCCC(C#N)O[CH+][NH-]
N#CC1NC12C[NH+]1CC12
Nc1cn[nH]c(=O)c1F
C#CCCC12C[NH+](C1)C2
CC(=O)C1C23OC12C3O
NC1=CN2CCC2N1
CNc1conc1O
CCCn1ncnc1O
CC(O)C1C2CC(=O)N21
C#CCOC1(O)CC1C
CC(=O)OC(CO)CO
CCCC(O)OC
CC(O)C1=CCOC1
CCc1cnc(=O)[nH]c1
OC12C=CC3CC1C32O
CC1CC2C(=O)NC12C
CCCC(=O)C#CC=O
O=C1NCC23C[NH+](C2)C13
CCC1=CC(C)C(C)C1
CCC1(C(C)=O)CO1
OCC1CCC(O)C1
C[NH+](C)C1CC1C#N
C1=NC2C3[NH+]4CC3(O1)C24
COC(C#N)C(C)C
CC12C3C4C=CC1[NH+]4C32
C#CC1CC1(C#N)CC
C#CC1COC1C(C)C
CCOC(CC)OCO
CCC(O)(C#N)OC
CCOC1CC=CC1=O
O=CNc1coc(=O)[nH]1
CC1(C)C2CC1C21CO1
C1=NC2CC3(C2)CC3O1
CC#CC(CCC)=NO
O=C1CCCC1(O)CO
C#CC1=CC(=O)COC1
N#C[C+]1NOC=CC1[NH-]
COC1C2CCC21C=O
CC1C[NH+]1C1CC(=O)C1
OC1C2NC2C1C1CC1
CC1OC1C(=O)NC=O
CNC(=O)NC(=O)C=O
CC1(O)CC2C(O)C21O
CC1CC1OCC1CO1
CC1(O)CCCC1=O
C[C+]1C=C(N)C([NH-])ON1
CC1C2OC(=O)C12C=O
CC(C)C1(CO)NC1C
C#CC12CC(O)C1(C)O2
NC1=CC(=O)NC1
O=c1cncnc(O)n1
CC12C3CCCC1C2O3
C1=CC2(CN2)COCC1
CC12C=CC3C4C(C31)C42
CCn1cnc(N)c1C
C[NH2+]C1OC2(C)CNC12
CC1C2C[NH+]1C2C=O
CNc1cc(N)[nH]c1C
Cn1cnc2c1CCN2
CC12CC(=O)C1(C=O)O2
CC(C)C(O)C1C[NH+]1C
c1cc2c([nH]1)C1CC1N2
CC1NC(=O)C2CCC12
CC12CCC1CCO2
CC1CCC(=O)C12CO2
CN=C(N)C(=O)COC
O=C([O-])C12C3CC1C2[NH2+]3
CC(=O)OC1C[NH+](C)C1
C#CCC(=O)CC
O=C1C2CC3C1[NH+]3C2
O=C1NCC2C(O)C2O1
CC1C[NH+]2C3C4NC13C42
CC(=O)C1CC(C)(C)C1
C1C2C3C1C1(COC1)C23
N#CC12C3C4C([NH+]31)C42N
CC1COC(=O)C12CO2
CC12OC3CC1C3C2O
CC1NC2COC12CO
CC12NC1CC1NC12C
C#CC(C)CC
CC#CC(C#N)O[CH+][NH-]
C1OC2CC12
CCC1C(C)C1(N)C#N
[NH-]C1=NC=CNNC1=O
OC1CC2CC2(O)C1O
O=CC12CC[NH+]1C1CC12
CC12CC(=O)C1(C)C2O
O=CC(=O)N(C=O)C=O
CC12COC(C)(C1)C2O
C1CC2([NH+]3CC3)CCC12
CC12CC3C(C=O)C1[NH+]32
CC1CC2(C)COC1O2
O=CC1C=CNC1=O
C1OC2CC3OC1OC23
CC(=O)[NH+]1CCC1C
CC1OC(=O)OCC1O
CC(C)C1C2CCC21O
N#CC1(O)C2CCC1N2
CCC(O)(C#N)OC
CC12COC3CC3[NH+]1C2
CC(CC#N)C(O)C=O
[NH-]C1=CC(O)OC=C1N
CCC(O)[NH+]1CC1C
CCC1C2CC3C1OC23
CC1=CC2NC2(C)C1C
CC1C(C#N)CC2NC21
CC1C2(C)CCCC12O
CCc1cnc(=O)[nH]n1
CC1=C([NH-])OC[CH-]C=C1
O=C1CNc2cccn21
CC1=CC(=O)C(C)(C)N1
CC1(C)CCC(=O)O1
