# Supplementary material for: t-SMILES: a fragment-based molecular representation framework for de novo ligand design
Source: Nat Commun. 2024 Jun 11;15:4993. doi: 10.1038/s41467-024-49388-6 (PMC11167009; doi:10.1038/s41467-024-49388-6)
Supplement: Supplementary file 4 — Source Data [file 41467_2024_49388_MOESM4_ESM.zip › Soure data/Source data and code for all other graphs/Metrics/Dataset/QM9/Recon/QM9.smi.[Scaffold][22]_join.csv.rnd2k.csv.re_smils.smi]

N#CC1NC12CCCC2
CC1CC2CC(=O)N12
CC(N)c1nnn[nH]1
Cc1coc2nnoc12
C#CC(=O)CCCCC
CC(=O)C(=O)NC(C)C
C#CC1CC12C[NH+]1CC12
C#CC1CC12C[NH+]1CC12
CNC(=O)C1C23CC12O3
C1C2C1C1C3C[NH+]1C23
CC1(C)CC2OC3C2C31
CCC12OCC1NC2=O
CCc1ccn(CC)n1
CC1C2NC1C(=O)C2=O
N#CC1C=CC2OC12
CC1=CC2CC3C1[NH+]23
C1OCC23CCC2C1O3
CC1(C)C2CNC(=O)N21
O=C1OCOC2CCC12
CC1C2(O)CC(O)C12O
C#CC12OC1(C)C1CC12
CC1(O)C2CC(=O)C21O
CC12C3CC3[NH+]1C2CO
c1nc2o[cH+]ncc2[nH]1
CCC1(O)C(O)C1O
CC1(C#N)C=CCOC1
NC12OC[NH2+]C13CC2C3
CC1(C)C2CCC21C#N
CCC1(O)CC(OC)C1
CC1(C)C2C3COC2C31
OC12CCC=C1C1CC12
C#CC1(CO)CC=CC1
CC(=O)C(O)C(C)(C)C
Cc1c(F)cccc1F
C#CCNc1ncco1
CCC1C2CCC1C2O
C1=Cc2c[nH]nc2OC1
N#CC1(N)C2CC1C2
Cc1cc(OC=O)co1
NC(N)=O
C#CCOC1CC([NH3+])[NH2+]1
C1=CC2CCC1N=CO2
CC12COC3C1C(O)C32
C#CCc1cc(N)c[nH]1
C1CC2C3C1C21CCC31
CC[NH2+]C1([NH3+])CC1C#N
NC12CC1C=CC(=O)N2
O=CC1CC1
C#CCCC(=O)NC=N
O=C1C=CC2=CC=CC12
[NH-]c1[nH+]c(O)cn1C=O
CC1CC(C)(C(C)C)O1
O=c1[nH]cc(C2CO2)o1
C[NH2+]C1OCC(=O)O1
CC#CCC#CC(C)=O
CCC1(C(C)O)CCO1
N#CC12C=CC(O)C1C2
O=C1OC2CCC1CC2
CC1(C)C2C3OC3(O)C21
N#CC(=O)OC([NH-])C#N
CC1(C)C2CCOC21C
CC(=O)C1NC12CCC2
C[NH+]1CC1
CC1(O)CCN=CO1
Cc1cc(C(N)=O)on1
CCC1(C=O)CC(=O)O1
C1=Cc2n[nH]cc2CC1
CC[NH+]1C(CO)C1(C)C
O=CC12CC(C1)[NH2+]CO2
[CH2+]c1oc(O)c[cH+]c1[NH-]
CC(=O)NC(=N)C(C)O
CC(C)C1CC1
N#CC12NC1C1CC2N1
CCC([NH-])OC(C)CO
ONC12CCC1(O)CC2
N#CC(C#N)CCCO
CCC1(C#N)CC(N)N1
CC12C[NH+](C1O)C2CO
CC1C(C)C12CC(=O)C2
C#CC(C#C)C(=O)NC
Cc1cc(=O)c(N)co1
CCC(=O)C(=O)N(C)C
[NH-][CH+]OC(=O)C1CN1
CCC1(C)NC1C#N
CCn1ncc(N)c1C
OC1(O)C2CCCCC21
CC1N(C)CC1(C)C#N
ONC1C2CCCC21
CCC1CCC(O)O1
OCc1ccccn1
C#CC(=O)CC(C)C#C
CCC1CCC(OC)O1
OC1(C2CC3OC32)CC1
CCC1CC(C(C)O)C1
C1C2C3OC2C2C1C32
Cc1coc2[nH]ccc12
CCOC1(CC)CCC1
C[NH+]1C2CCC1C2=O
N#Cc1cc(N)on1
CCCC(CC)[NH+]1CC1
CC(=O)C1CC(C)O1
CC(C)C12CC(O)(C1)C2
CCC(C)CC=O
C1=Cc2cocc2CC1
N#CCC1(N)CC2NC21
OC1C=Cc2c[nH]cc21
NC1C2c3cccn3C12
CCNc1n[nH]nc1N
CC(C)(C)c1ncco1
O=C1C(C2CO2)C2CN12
CC1OCc2[nH]ccc21
NC1C(CO)C1C(=O)O
OCC1COC12CC2O
Nc1ccon1
CCCNC(=O)CCO
O=COC12COC1C2O
CCC(=O)C12COC1C2
CC1C=CC2(CC1)CC2
CC1(C#N)CCN=CO1
N=CC(=O)N1CC1C=O
N#CC1CC12COC2=O
CC1OC2CC1C1NC21
C1=C2C(COC1)C1OC21
C#CC1OC1C(C)=O
CCC1CC2NC2C1=O
Cn1nc(N)oc1=O
C#CC(C#N)C1(C)CN1
COCC(=O)C#CCO
CC1(C)NC12CCC2=O
O=Cc1ccc(F)cc1
N#CC12OC1CC21CO1
COCC1CC(C#N)C1
CC12C3CC1(C#N)C2O3
CCCCC(=O)C1CO1
CC(O)C#CCC(N)=O
N=CN(C=O)CC(N)=O
O=CN1C2CCC21C=O
CC(C)[NH+]1C2CC1C2=O
[NH-]C1OCCCC1(O)O
CC1=C(C=O)CC(=O)N1
C1C2OC2C23CC(C2)[NH+]13
C#CC12C3CC1(C)C2O3
[NH-]C1COC(O)CCO1
CC1C2CC3(C)C1CC23
C#CC(C)C(C#C)OC
[NH-]C1Oc2ncoc2O1
O=CC1(CO)C2COC21
CC1(O)C2C3NC3(C)C21
CC12CCC1(C)N2
CC12CNCC1N2C=O
Cc1[nH]c(CO)cc1N
Cn1ncc(=O)c(F)n1
OC1=CCC2CC12
COCC1(O)CCC1O
CC1=CC2OC1C2=O
CC1C2OCCCOC12
Cc1nc(N)cn1C=O
CNC1=CONC=C1
N#CC1CCC(C#N)C1
O=COCCCCO
COC(=O)CCC=O
CCC1(C)C=C(C)CO1
CC12C(C=O)C[NH+]1C2O
CCC(O)CC1(C)CC1
CC12CC(C3CC3)(C1)C2
C#CC#CC1NC1C
CC12CC3[CH-]CC1C32O
CC12C3C4C(C5C4[NH+]51)C32
Cc1nn(C)c(O)c1O
C1C2C1C1OC1C1OC21
OC1CC12CCOC=N2
CC1(O)OC1C1CCC1
C[NH+]1CC2(C=O)CC12
CC12NCC1OC2=O
CC(=O)C1CC1(C)CO
CC1COC2[NH2+]CCC12
C#CC1C2C=CC(=O)N12
CC1(C2CC2C=O)CC1
C#CC(CC)CCC
CCc1ncc(OC)o1
CCC1C(C)C1(N)C#N
Cc1[nH]c(O)cc1C=O
CNc1nc(O)c(N)o1
O=c1ccnc(F)o1
C#CCC1(O)CC(O)C1
COC(=O)C12COC1C2
CC(C)c1ncnn1C
COC1(C)CC(O)C1
C#CC(=O)C1(O)CC1O
C#CC12C3CC1C2(O)C3
CCCOCC[NH+]1CC1
CC(CNC=O)OC=O
c1nn[nH+]c2c[nH]cc12
CC1(CO)C(O)C1C#N
CC(C)(O)C1(C#N)CC1
Nc1nc(F)cc(F)n1
CCC1OCC(C)(C)O1
CCOCC(C)CCO
CC1C2C3[NH+]1C2C3(C)C
N#CC1C=CC2NC12
[NH-][CH+]OC1C2C3CC2[NH+]31
Nc1ncc(F)nc1O
CC(=O)C(=O)C1CC1
OCC12C3C4OC3C1C42
CC12CC(CC1=O)C2O
C[N+]12CC3[NH2+]C(C1)C32
CC1(C)C2CC3C1C32C
C1CC2(CCO1)CO2
CCC1CCC(NO)O1
C#CC[NH2+][CH+]OC(N)=O
OCC1OC2CNC12
CCC12OC1CC2(C)O
CC1C2C=CC1O2
CC1(CO)OC1C1CN1
CC(C=O)CO[CH+][NH-]
CCC1C2CC(O)(O)C12
CNC(C=O)CC(=O)O
CC1(O)CC(=O)C1C#N
CCC(=O)c1cc[nH]n1
O=C(O)C12CNC1C2
C1=CC23COCC2(C1)C3
NC1C(N)C1C(=O)O
C1OCC(C2CO2)O1
C1=CC23CC(C2)C2C1[NH+]23
CCC(C#CC#N)CC
CNC(C)(C#N)CC#N
CC1CC2(C)C(C=O)[NH+]12
C1COCC(N2CC2)=N1
C#CC1CC1(N)C#N
CC1C2C=CC3(O)C1C23
C1=NCCOC2CC2O1
C#CCC1(C)C2COC21
[NH-][CH+]OC1(C2CC2)CC1
C1=CC2C(=CC3OC32)C1
CC12C(=O)OC1C2C=O
C#CCCC1CC1OC
CC12COC3C(C1)C32C
CC12CC[NH+]1C=CC2=O
OC1C2CC3C1CCC23
CC(C#N)c1cc[nH]n1
CC1CC1n1ncnn1
N#CC12CNC1C2CO
CC#CC(CC)C(C)C
C#CC1[NH+](C)C1(C)C#N
CCC[NH2+]C1CC(O)O1
[NH-]C1(N)OC(=O)CC1N
Nc1cccc(=O)o1
CC1C2C(NO)CC12O
CN1CC2(CC2)OC1=O
CC#CC(O)C1OC1C
C#CC1OC1C(C)(C)O
CC1OC(=O)OCC1=O
O=Cc1cc(CO)co1
CC1C2CC3NC3C[NH+]12
C#CCC1=CCC(=O)N1
Cc1[nH]c(O)c(N)c1N
CCC1=CC2COC1C2
N#CC1CC=CC=CC1
Cc1[nH]c(=O)c([NH-])n[nH+]1
C#CC1CC(O[CH+][NH-])C1
COCC(O)C(C)=O
CCC1(CO)OC1C
CCCC(C)C(C)=NO
C#CC1NC1(C)C(C)=O
[NH-]C1ON=NC(N)=C1F
N#CC1OC12C=CCC2
CC12CC[NH+]1C2CO
CCC12C3CC4C(C41)C32
CC1CC2(O)C[NH+]2C1C
Cc1ccc(N)c(N)c1
CC(C)C1CC1(C)O
Cc1nc(F)cc(=O)[nH]1
N#CC12NC1(O)C1CC12
O=C1C2CC1(O)CC2O
CC1(NC=O)CC=CC1
CC1(C#N)NCCC1=O
C#Cc1ncc(C)n1C
CC(O)c1ncc(O)[nH]1
N#CC1(O)CCC1C=O
N#CC12CC[NH+]1C2C=O
CC12CC[NH+]1C2CO
CC1C2C3C=CC2C13
C1=CC2C3CC2C(C1)O3
CC1NC12CC1COC12
O=C1CCC1[NH+]1CCC1
CC1C2CCOCCC12
CCC1C23OC12C3OC
O=C1C2OC1C2O
CC1Oc2ccoc2O1
CC1C2OC1(O)CC2O
OC1C=C2CCC=C2C1
C#CC1CC(C)(O)C1
CC12CC[NH+](C1)C2C#N
CC1COc2nonc21
CC(=O)Nc1ccco1
C#CC1CC(C)(O)O1
O=CC1(O)C2CCC1O2
CCN1C=CCCC1=O
OC1CC12CC1CC12O
CC12C3CC1C2(CO)C3
COC12COC1C2C#N
C#CC(=O)CCNC=O
CN1C(=O)CC1C1CO1
c1nc(CC2CC2)c[nH]1
CC(=O)C1OC1(C)C
CC1OC1C1CCO1
CC1C2NC2C1C1CO1
CC(=O)[NH+]1CC2(CC2)C1
C1C2CC3(C12)C1COC13
NC=[NH+]c1ncc(O)[nH]1
C#CCCC(C)(O)CO
OC1C=CC2(O)CC1O2
CCC(=O)n1ccnn1
NNC1OC(=O)NC1=O
C1=C2CC[NH2+]C(CC1)C2
CC1NC1(C)C(O)CO
C1CC23CC(C2)C3O1
CC1C2OCOC1C2C
C#CC1(C)C=CC2C[NH+]21
CC12C3CCC1CC2C3
C#CC1C2CC[NH+]3C1C23
Cn1cc(C=O)cc1O
O=CN1CC2OCCC21
CC1C(O)C12CCCC2
O=C1CC2(CCOC2)C1
CC1(C)C=C2COC2C1
CCC(=O)c1nnon1
COC1CC(C#N)C1
CC12NC1C=CCC2=O
CC(=O)C1C2C3CC2[NH+]31
C#CC[NH2+][CH+]OCCO
N#Cc1ncncn1
COCc1onnc1N
C#CC(=O)C1(O)CC1
N#CC1=CC2CC3C1[NH+]23
C[NH+]1CC1c1ncco1
CC1CC1c1ncn[nH]1
O=C1C2C=C(CO)C1N2
CC(=NO)C1CCC1
CCC1(CC)CCCO1
CCC1CC2C3CC3C12
C1=CC2CC(CO2)OC1
O=CC(C=O)[NH+]1CCC1
CCCCOCCOC
CC12C3C[NH+]1C2C3=O
C#Cc1[nH]c(O)cc1C
C#CCC1C2CC(=O)N12
C[NH2+]C1([NH-])NC=NNO1
CCCN=C(N)NC=O
CC1CC(C)(C)CCO1
CC1(C#N)CC(NO)C1
OCC1(NO)CC=CC1
CC(CC=O)NC=O
CC1(C)C(=O)CC2C[NH+]21
C#CC(C)CC(N)=O
CC[NH2+]C1(C)CN=CN1
C#CCCC1CC(C)C1
CNC1=CC(O)C(=O)C1
C#CC1([NH2+]C)OCCO1
CC(C)C1NC1C(N)=O
C#Cc1ncc(CN)o1
N#CC1(O)CC([NH-])O1
[NH-]C1(C=O)C2COCC21
C#CC(=O)C1(O)CCC1
CCC12C3C4C[NH+]1C2C43
C1C2CC3OC3CC1O2
CN1C(CO)=NCC1[NH-]
CC1OC1c1cn[nH]n1
C#CC(C)(CC)CC=O
CC1(C#N)OC1C1CC1
COC12C3CC1C2C3=O
C#CC12OC1(C)CC2C
C#CC1(C)CC2NC21C
CC1=CC(C)(C)C2CC12
CC#CCn1cccn1
CC(C#N)OCC#N
COC1CC1N(C)C=O
CC(O)CNC(N)=O
N#CC1C(CN)N1C=N
CC(O)C1C=CC2C[NH+]21
C#CCC(=O)C#N
N#CC1(C(=N)N)CO1
O=C1OCC2CCN12
C#CC1=CC(C)C(=O)C1
Nc1cc(O)ccc1O
CC1CC1C1(O)CCC1
CC(=O)C12CC3CC1[NH+]32
[NH-]c1ccc[n+](C=O)n1
CCC12CC3C(C1=O)C32
CCC1(CO)C2CCC21
CC1OC(C)(C)CC1=O
Cn1c(O)ccnc1=O
Nc1ccc(F)c(F)c1
CC1=CC2CC(O2)C1C
C1=CC2C3N=COC1C23
C#CC12OC1C=CC2=O
N#CC1CCC(C=O)O1
Cc1cc(CO)n(C)n1
CC1(C)C2CCC21C#N
O=CC1OCCC2NC21
COc1nn(C)nc1C
CCC#CC(C#N)C=O
CCC1C2CCC1C2
CC12CC(C1)C2
COC12COC1C2
CC1(C)CC2CCC1O2
C1C2C3C1C1(CN1)C[NH+]23
CC1CCC(C(N)=O)O1
CC1(O)C=CC2OCC21
C#CC12C=CCC(C1)O2
CC1(O)C2OCC3C2C31
C#CC(C#C)C(O)CO
CC1(C#N)C2CCCC21
C#CCC1(O)CC(O)C1
O=C1NCC2OCCC12
CCN(C)c1ncno1
N#CCC1CC1O[CH+][NH-]
O=CC1CCC(O)CC1
C#CC(C(C)=O)C(C)O
CCC(=O)N1CC(=O)C1
CC1(C)OCCC2NC21
C#CC(C)OCC1CN1
CC(C#N)c1ncn[nH]1
C#CC(C)OCC(C)O
CC12CC(C1)C2
Cc1oc(=O)[nH]c1C=O
CC1=CC2CCCC2C1
O=C([O-])C1CCCC[NH2+]1
NCC(=O)n1ccnc1
C#CC12CC1OCCN2
O=C1C2NC2C12CC2O
C[NH2+]C1ON=NOC1=O
O=CC1NCC=CC1=O
N#Cc1ccc(F)cn1
CCOCC1CO1
O=CN1C2C3CCC2C31
CCNc1cc(N)co1
CCC1CC2[NH+]1C2(C)C
CNC(=N)N(C=N)C=O
C#CC1(C)CC2OCC21
CC[n+]1nncnc1[NH-]
CNc1nc(N)c(O)o1
CC12C[NH+](CCO1)C2
OC1C2CCCC1C2O
OC1CC2CC3(O)C1C23
CC(O)C(=O)C(=O)CO
CC(O)c1cnccn1
NC1CC(C(=O)O)C1
C[n+]1cc(O)cnc1[NH-]
CC(=O)C1(O)CC(=O)N1
C#CCc1ncco1
C#CC12CCC1NC2=O
CC1C(N)C12CNC2=O
CCC(=O)CC1(C)CC1
CC(C)[NH+]1C2C34OC23C14
COC1CC(C)(O)C1C
CCC1(C)CCCCC1
N#CCC(=O)OC1CC1
CC1(C#N)NC12CCC2
CC1NC2C(C#N)C12C
CC1CC(O)(CC#N)C1
C#CC1(C)NC(=O)C1O
C#CC(=O)CC[NH+]1CC1
COCC1CC(=O)N1C
OC1CC2CC3C(C1)[NH+]23
C#CCC(CO)OC=O
C#CCN=C(N)C(N)=O
C#CCOC([NH-])OCC
CCOCC1CC1C
CCCC(C)C(O)CO
[NH-]C12C3[CH+]NC1C2OC3
C1OCC1COC1CC1
CC1OCC1C1CC1
CC1CC2CCCC12C
C#CC1CC=CC2NC12
CC(=O)C12CCC1[NH+]2C
CC1(NO)CCC(=O)O1
CNc1ccn[nH+]c1N
COc1cc(C)co1
NC(=O)C1CC12CCO2
CC1(CO)C=CC(=O)N1
c1nc2c(o1)NC1CC21
C#CC12C(C)C[NH+]1C2C
OC12OCC1C21CCC1
CC1(C)CC(C)(C#N)O1
N#CC(CO)C(F)(F)F
CC#CCCCCO
C#Cc1nc(C)nn1C
N#CCC1OC12CNC2
CNc1n[nH]c(=O)c[nH+]1
CC1CCOC(C)(C)C1
CCC(=O)CC(C)(C)O
CCCC(=O)C1C[NH+]1C
CC12C(=O)NC[NH+]1C2[NH-]
C#CC(CC)OCC=O
O=CC1C2COC(=O)N12
Cc1cc(O)c(O)[nH]1
O=C1C2CCOC1CO2
O=C1CC2COC2C1
C#CCC1(O)CCO1
N#CC1(N)C=CC2CC21
O=C1NC2C3NC2C13
C1COC(C[NH+]2CC2)=N1
CCC1(CC(=O)O)CN1
Cn1cc2nn[nH]c2c1
Cn1cccc1N1CC1
OC12OC3CC4C3C1C42
CC(=O)C(=O)C1NC1C
CCC1[NH+]2CCC12O
CC12CNC(=O)C1(C)O2
CCC(O)C1CC=CC1
C1CC2(C1)CCC2
CC12CCCC1O2
CC1=CC(C#N)C2CC12
CC1=CCC2CC(=O)C12
C1CC2(CN2)C12COC2
N#CC1(C#N)CN[CH+][NH2+]1
CC1CCC(C=O)CO1
COC12COC(C1)C2C
CC12OCCC1CC2=O
Cn1ccc(NC=N)n1
CC1(C)CCCCO1
CC(=O)c1cc(N)on1
C1=CC2CCC1C1CC21
C1OC2CC(O1)C1CC21
CC1OC(C#N)C12CC2
CNC1=C([NH-])ONC=C1
CC1(C)C(CO)N1C=O
COC1C2C(O)CC12O
CC1(C=O)C2CCCC21
OC(C1CC1)C1CC1
O=C1C[NH+]2CCC1C2O
O=C(C1CCO1)N1CC1
C#CCc1cc(C)co1
O=C1CC2C3C1C1C2[NH+]31
[NH-]C1CC23COC(C2)C13
CC1(C)C=CCCC=C1
C#CCC12CCC1(C)O2
CC#CCc1ncn[nH]1
C#CC(C)OC[NH+]1CC1
COc1cc(C)n(C)n1
O=C1C2CC=CCC1O2
O=C1CNC1C1CO1
C#CC1(C)OC1C(C)=O
CC12CCC1([NH+]1CC1)C2
COCC(C#N)CC=O
O=CC12C3CC1C2C3
CC12CC(C1)OC2(C)C
CCC1(CO)CCO1
CN1[CH+]C(=O)C(=O)OC1
[NH-]C1=NC(=O)C=CNC1
CC12CCC1=CC(=O)O2
Cc1[nH]cc(CO)c1C
CC1C[NH+]1C1C2CC1C2
CC1CC2(CC=CC2)O1
CC1(C)CC1C(O)C=O
CCC1C2CCC12
C1=Cc2[nH]ccc2OC1
CCC12CC(OC)(C1)C2
CC1OC1C(=O)C1CN1
C1=CCc2[nH]nnc2C1
C[NH+]1C2CCC(=O)C21C
C1CC1C12C3CC1[NH+]2C3
COC1NC1C1COC1
CC1CCC(=O)N1
C1=CCCCCC=C1
Cc1oc(N)c(O)c1N
CC#CCC(O)CC=O
CC12CC1[NH2+][CH+]O2
CC(C)C1C2C3CC2[NH+]31
N#CC(O)C1CC(=O)C1
Cc1ncc2n1CC2
CC1CC2C1CC21CO1
Cn1ccc(=O)c(F)n1
CCn1ccnc1CO
CC(O)C1C23OC12C3C
C[NH+]1CCC12CC2C#N
CC(=O)C1C=CC([NH-])O1
c1cc2ncncn2c1
CC(C)[NH2+][CH+]OCC#N
C#CC1(C)OCCC1=O
CC12NC3C1N(C=O)C32
NC(N)=O
CC1(O)C2CCC21
C#CC1(C2OC2C)CO1
C#CC1(CC)C2CCC21
CC1(CO)C2CCC21C
N#CC12COC3C14OC324
C1=C2COCC2CCC1
OC12COC3C(C1)C3C2
O=C1OC2CCC1C2O
OC1CC2(C[NH2+][CH+]O2)C1
COC12CCC1(C)N2
CC1(C)C2C=CC(O)C21
C[NH+]1CC12CCC2=O
O=CC(O)C1(C=O)CC1
NCC#CCCC(=O)O
CCC1(C)OC12CCC2
CC1CCC2C(C)C12C
Cc1cc(N(C)C)on1
CCC1(OC)C2CCC21
CC1(C)CC2(CCC2)O1
O=CC1OC12C=CCC2
CC1CCC(C)CC1
CC1(CO)C=CC2OC21
N#CCc1cc(N)on1
CC#CCCCOC
O=CC1=CCOCCC1
CCC1(CC)CC(O)C1
CCC1CCC12CC2O
CC12CC3[CH-]C1C1C3C12
CC1CC2COC3C1C23
Cc1cc(C(N)=O)on1
OCC#CC(O)C1CO1
N#CCn1ncoc1=O
CC12CC[NH+]1CC21CO1
CCc1cc(C#N)on1
CCCC(=O)C1C[NH+]1C
COC1(C=O)C2CCC21
COC1(C=O)C2CCC21
[NH-]C1NC=NCCC1=O
O=C1C2CC3C1C23O
C#CC(=O)C1(CO)CO1
O=COC12CCC1CC2
c1cc(C[NH+]2CC2)c[nH]1
CC1=C2COCC2CC1
C#CCc1cc(O)[nH]n1
NC1COc2conc21
CC12C(=O)C3CC1(O)[NH+]32
COC12CCCC1O2
C#CC12C[NH+]1CC2(C)C
C[NH2+][CH+]OC(C)=O
C#CC12CCC1(NO)O2
Cn1cnc2conc21
C#CCC1(C(C)C)CO1
CC12C(=O)COC1C2O
O=C1CC2CC(CO2)O1
N#CC1C23CC12O3
[NH-]C12COC3C1CC32
CC1(O)OC1C1CCC1
Cc1onnc1CC#N
Cc1ncc(O)n1C
CC1(C)CC(=O)C(=O)N1
Cc1cc(=O)c(F)c[nH]1
O=C1C2COC3C(N2)C13
[CH-]1CC2C3CCC1C23
CC12COC1C2OC=O
CC(CO)C(CO)=NO
N#CCNC(=O)NC=N
CNc1nc(N)c(N)o1
COC1([NH-])C2COCC21
COC1C2C=CC1O2
C1=C2COC2CC1
CC1(O)C([NH-])C12CCN2
CC1(C)C2[NH2+][CH+]OC21C
CC1[NH2+]C([NH3+])C1([NH3+])O
CC12CNC1CN=CO2
C#CC1(C)C2OCOC21
[NH-]C12COCC13CC2C3
CCC(O)COC(N)=O
CC12C=CC3C(CC31)C2
CC1OC(C=O)C1C=O
N#CC1(O)CC2CCC21
[NH3+]C12[NH2+]C3C1CCOC32
CC1NC1C1[NH2+]CCO1
CCC1(C)CC=CC1
O=C1NCCC2CC12O
C#CC12C[NH+]1C1COC12
CC1(C)CC(=O)C1C=O
CC1CC2CC(CO1)C2
C#CC(C)CO
CCc1cc(C#N)co1
CCC(N)(C#N)CC
CC(C)(C)C#CCC#N
COC(C#N)C[NH+]1CC1
CCC1=CCCN1C=O
OC1CC12CCC2
C#CC1(O)CC=CC1
Cn1c(O)ccc1C#N
[NH-]C1=C(O)NC=NC=C1
CC1([NH-])CCNC(=O)O1
CC1(C)C2CC(=O)N21
CC12CCC3(CO3)C1N2
CC1(C=O)C2OCOC21
[NH-]C1OCc2[nH]ccc21
CC1OC1C1OC1(C)C
CC12OC1(C)C1CCC12
N#CC1C2CNC1CN2
O=C1CC(=O)C2C(O)C12
CCN=CNC(=O)CO
C#CC(=O)OCC=O
N=CNC(=O)NC=O
CC12COC(CN1)OC2
C#CC(CC)C(=O)C#N
CC12CC[NH+]1C2(O)CO
CC(=O)Cc1ncc[nH]1
CCCC(CC)C(N)=O
O=C1CC2C3CC1CC23
CCOCC1(CC)CO1
C#CCC(C)C(C)=NO
CCCC(O)C1CO1
CC(O)C(O)C1C[NH+]1C
CC(=O)C1C2COCC21
CC12C=CCCC(C1)O2
c1cnc2c(n1)CCN2
OC12C3CC1C1CC3C12
C[N+]12CC34[NH2+]CC31CC42
C#CC(O)c1cnon1
O=CC(O)CC#CCO
[NH-]C1CC2CC(O)OC12
CC12COC(=O)C1(C)N2
CC1CC2C=CC(C1)O2
CC1(O)[NH+]2C3CC2C31O
O=C1C=CC(=O)C12CN2
O=CC12CCC1NC2=O
C#Cc1ccn(C)n1
N#CC12OC1C1CCC12
CC1(O)CC[NH+]2CC2C1
CC(C)(O)C(=O)C1CN1
C1CC1C1CC12COC2
O=CC12COC1CC2=O
CC1CC(=O)C(C)C1C
COC12NC1C1CC2O1
O=C1CC2C3C(O)C1C23
CCC(O)C1NC1C#N
CCc1ncnnn1
CCOC1CC(NO)C1
CC(N)=O
OCC1=CCOC2CC12
[NH-]C1(C=O)OC=CO1
[NH-]C1C=CN=CO1
CC12OC1(C=O)C1NC12
CC12CCOC3C1CC32
NC(=O)OC1CC1CO
CC1=CC2C3CC1(O)C23
COC12CCC1OC2=O
OC1OC1CC1CC1
O=C1C2OC2C[NH+]2CC12
COC1CC2C3C1C[NH+]23
CCC1(C#N)CC(C)C1
[NH3+]C12CCOC1C[NH2+]2
C#CC1(C)OCCC1=O
O=C1C2COC1C21CC1
CC1NC1C1OCCO1
CC1OC2(O)CC1(C)C2
CCC(O)(C=O)COC
CCCC(C)(CO)OC
CC1C2(O)CCC12C=O
Cc1cc(O)c(O)[nH]1
CC12NC1C1CC1C2=O
N#CC12COC1C2CO
CC[NH+](CC)C(C)C#N
CC(O)CC#CCC#N
C1OC2CC1C1COC21
CCC(O)C12CCC1N2
CC(=O)C(O)C1(O)CC1
CC(=O)C1([NH-])CN[CH+][NH2+]1
CC12COC3C1OC32O
COC12CC(C)(C1)O2
Cn1nc(O)cnc1=O
CC(=O)c1cnnn1C
C#CC12[NH2+]CNC1C2N
CC12C(C=O)[NH2+]C1C2[NH3+]
CCC1C2C=CC(=O)N21
CC(C)C12CC1CCO2
O=CC1NC1CC1CC1
NC(=O)NC1C=CCO1
C1CC2(C1)C1CC3C1C32
CC(=O)C1(C)OC1C=O
CC1(C)OC1C1CCO1
C1CC23OC2C[NH2+]C3O1
OCC1(O)C2CCC21
CC1(C)NC1C(=O)C#N
C1=CC2C3COC2C3C1
O=C1Cc2cc[nH]c2O1
CC(C)C1CC(NO)O1
C1=CC2(CC2)C2C[NH+]2C1
CCC(=O)C1CN1
CC1(C)C2CNC(=O)N21
N#Cc1cnc(C#N)[nH]1
CC(C#N)(CO)CC#N
O=C1C=CC2NC2C1
[NH-]c1cnc(N)n[nH+]1
C#CC(=O)C12CC(C1)C2
COC12CC3CC(C1)[NH+]32
N#CC1CC1C1CCO1
CC12C3(CO3)C3C14OC342
CC(O)C12CCC1OC2
CC1C(CO)C2C(C)C12
CC1[NH+]2CC13OCCC23
Cc1onnc1C(C)O
C#CC1(C)C2OCOC21
CC(=O)C1C=CCOC1
C[NH+]1C(N)CC1C(=O)O
CC1C2CC(O)(C=O)C12
CC1C(C)C1C(N)=O
O=CC12CC3CC1(O)[NH+]32
CC1OC2CC(=O)C12C
CCNC(C#N)C1CO1
COC1(O)C2CCCC21
COC1CC(C#N)C1C
CC(C)(C)C12COC1C2
CCC(C#N)C=O
CC1(C)CC(C2CN2)O1
N#CCN=C(N)NC=O
C#CC(C#C)(C#N)CO
N#CCc1cc(O)[nH]n1
C#CCN1C=CCC1=O
CC1(O)C2OC3(CC3)C21
OC12OC1CC21COC1
CCOc1ccn(C)n1
N#CCCC(O)C1CO1
CC1(C)CC2COC21
CC12C=CC(C1)N=CO2
C#CC(=O)NC(C)CO
CCOCC(C#N)OC
C#CC12CC[NH+]1C2CO
O=CC12COC1C2CO
CC1C=CC2NC12
COC1C(O)C12CCC2
O=CC12CC1CCO2
CCC1(NO)CC=CC1
CC(C)(C)c1ccon1
N#CC12CC(CCN1)C2
CC1(NO)CCC(=O)O1
C[NH+]1CC2OC2(C=O)C1
CC(C)C1C2OCC21C
N#CC1(NO)CC=CC1
C#CC#CC1(C)CCO1
c1c[nH+]c2nc[nH]c2n1
C#CC[NH+]1CC1C(C)O
O=CCC#CC(F)(F)F
C#CC12C[NH2+]CC1([NH3+])O2
C#CCC1CC(O)C1
[NH-][CH+]OC1CC([NH-])O1
NC1CC1c1ncco1
CC1CC(C#N)C1
C#CC1(O)C2CCC21O
CC1=NCC(=O)O1
CC1OCOC2CCC12
C#CC12C3CC4C3C1[NH+]42
Cn1ccc(C=O)c1O
CC1(C)C2CCCCC21
C#CC1OC=NCC1=O
CC(O)C(O)C1CC1
CC1(O)CC(=O)C1CO
Cc1oc(N)c(N)c1C
C#CC(CO)CC=O
C#CC1(C)C=CC2OC21
N#CCC1(N)CC2OC21
O1C2C3C1C1C4C2C3C14
CC1(C)C2COCC21
COCCC(O)C=O
C#CC12C3CC1C2(O)C3
CC(O)C(CO)CCO
CC(=O)C1CCC(C)O1
N#CC1(N)CC2CC[NH+]21
C#CCC1(C)C[NH2+][CH+]O1
C1=C(C2CN2)C2CC1O2
COC12CCC1(C)CC2
CCC(C)CC(C)OC
[NH-]C1CN2CCN=C2O1
CC1OC(=O)CCC1=O
C1OCC1C1C2CCC21
OC1CC2CCOC12
CC1(N)C(N)C1(C)C#N
CC12NC=NC3C14OC324
CC12CCC1OC2C#N
CC1(C#N)OCCCO1
COCC(=O)C(O)CO
CC12CCC1OC2O
CC(O)C12COC1C2O
O=CC(O)N1CCCC1
O=C1COCC2NC12
C1CC2(O1)C1CC3C1C32
CC1CC2(CCCO2)C1
CC1(O)C=CCCC=C1
C1C2CC3(COC3)C1O2
CCCCC(=O)CC
O=C1C=Cc2occc21
CC(O)c1ccc[nH]1
CC12CC=CC1C(O)C2
N#CC(N)(CO)C(N)=O
CC12NC1(CO)C1CC12
CC1(C)C23OC12C3(C)O
NC(=O)NCC1CC1
CC1(C)CC2OC21
O=COC1C2OCOC12
OCC1C2CC3NC3C12
C#CC1(C#N)CC1
N#CC12CC1C1CC12O
CC1(C)COC2CC2C1
C1=CC2C3N=COC1C23
Nc1ncco1
CCC12NC1(C)CC2=O
N=CNC(=O)C1CO1
CN1OC=CN=C1[NH-]
CC1C2CCC1C2CO
N#CCC(=O)COC=O
C#Cc1cc(O)cn1C
CCOC(=O)C1CCN1
O=C1C=C2CCC[NH+]2[CH+]1
CC(=O)C1(C#N)CN1
O=CC(O)C1CC=CC1
COC(C#N)C1CC1
CC1CC2C3C[NH+]3C2[NH2+]1
C[NH+]1C2CC(=O)C1(C)C2
CC(=NO)C1OC1C
C#CCC1C(CO)[NH+]1C
N#CC1C(=O)CC2C[NH+]21
CNC1=NNON[C+]1C
CN1C(=O)CCC=C1[NH-]
C1CC2CC3CCC1C23
OC1C(O)C12CCCC2
NC(=O)n1nnc(N)n1
CCOCCO
N#CCCCC(=O)C=O
CC12NC1CC=CC2=O
C1=CC(CC2CC2)OC1
C1=Cc2[nH]ncc2NC1
C1=CC23CC2CC3OC1
CC(=O)CC(O)C1CN1
CCC(CC)CC1CC1
COC(=O)c1ccco1
CC12C(=O)NC1C1C[NH+]12
CNc1[nH+]cc(CO)o1
CCC1(C=O)OC1C
O=C1NCC1C1CC1O
CC12CCC1=CC(=O)N2
CCC(C)C(=O)C1CC1
C#Cc1cc(C)[nH]n1
CC1(C)C=CCOC1
CC(C)(C)c1nn[nH]n1
C1=CC23C=CC1C2OC3
CCC(=NO)C(C)CC
C#CCC12C3C4C3[NH+]1C42
CC(O)(C1CC1)C1CC1
C#CCC(C#C)C#N
N=CNc1nc(O)n[nH]1
CC1(O)C2CCCCC21
CCOC1CC1C(C)O
CCC(=NO)C(O)CO
CC(O)(C#N)C(N)CO
COC(C)(C)C(=O)C=O
Nc1cncc(=O)o1
COC(C=O)CCCO
COc1ccc(F)cn1
COC12COC3C14OC324
Nc1c[nH]c(C2CO2)c1
CCC1(C)CC(C)(O)C1
C#CCC1OC2CCC12
O=C1CC[NH+]2CC(C2)O1
ONC1NC12CCC2
C#CCC1OC1CO
COC1(C)C=CC2OC21
C1CC2NC2(C2CN2)C1
OCC1(O)C2COC1C2
CC1(O)C2OC1C1NC12
c1onc2c1NC1CC21
C[NH2+]C1CC(C)(O)O1
CC12OCCC1C2C=O
CCC1C[NH+]2C3CC12C3
CC1(C#N)CC(C#N)N1
C#CCC1NC1(C)C#N
CC(C)C(O)CO
CC12C3CC1[NH+]2C3
CC1(C2OC3CC32)CO1
NC(N)=O
C#CC1(O)CCN1C=O
CN1C(=O)CON=C1[NH-]
CC1CC2CC3C(O1)C23
Cn1ccnc1C(N)=O
CC12C(O)C1CC1CC12
CC12CCC13CC(C3)O2
CC1(C)OC2CNC21[NH-]
O=c1cc(F)onc1F
O=Cn1nncc1CO
CC1(C)CC2[NH+]1C2(C)C
C#CCCC(=O)C1CN1
CC(O)C1(C)CC1C#N
C1=NCC2OC3CC23O1
CC1C2C(O)C(C)(C)C12
N#CC12CC1C([NH3+])C[NH2+]2
C1CC2OC1CC1CC12
CC(C)(C)C1CC(O)C1
N#CC1(N)CCC2NC21
O=C1COC(=O)C2OC12
CC(O)COC(C)(C)C
COCC12CC1NC2=O
CC1(C=O)CC=CCC1
CC(C)[NH+](C)CC(=O)O
CC12CCC1COC2=O
CC1=CC2CC2C(C)C1
Cc1ccnc(=O)[nH]1
O=CC12CCC3C(O1)C32
CC12CC1C1CC12C
Cc1ncc(N(C)C)o1
CC(=O)C1NCCC1=O
C1C2CC1C1(CC1)O2
CC1C2C3C4C3[NH+]1C24
N#CC1CC(O)(C=O)O1
CC(C)C12OC1CC2=O
C#CC1(C)C2OCC21C
N#CC(=O)C#CC1CC1
CC1=CC2CC3OC2C13
C[NH2+][CH+]OCC1(C)CC1
COC1(C)CC2NC21C
C#CCC1CC(C#C)C1
C[NH+]1C(C#N)C1CC#N
OCC1(O)C2CCC21
CC1C2CCCCC12
CC(C)C1(O)C2CCC21
Cc1ccc(F)c(C)n1
C#CCC(C#N)C=O
C1C2C3[NH+]2CC1C31CO1
O=C1OC2C=CC1CO2
O=Cc1ccnc(=O)o1
O=C1OC2NCC3C1[NH+]23
C#CC(C)(O)C(C)(C)O
NC(=O)n1ncoc1=O
CCNC(=O)C(=O)CO
C1=Cc2cnnn2C1
C1COC2C[NH+]3CC23C1
CC12COC(C1)C2CO
O=C1CCNC2COC12
C1C2OC3C1C21COC31
CC1NC(=O)CC2CC21
CCC12CCC(C)C1O2
CC(O)C1(C=O)CO1
C#CC#CC1CC(=O)O1
C[NH+]1CC2(O)CC12
CC1CCC(C)OC1
CN1CC1c1ncn[nH]1
OCC1C2CCOC12
C1=C2COC2C2(C1)CO2
C1CC2(C1)C1CC3C2[NH+]31
CC1(C=O)C=CC2C[NH+]21
OCc1ccc(O)cn1
CC1C2CC(=O)CC1C2
Fc1cnc(F)c(F)n1
CC(C)C1(O)C(C)C1C
C1COC2(C1)CCOC2
COC(=O)C(F)(F)F
O=C1C2NC1C1CC21
N#CC12OC1(O)C1CC12
CCC12CC(C)(CO1)C2
CC1(C)[NH2+]C2OC3C2C31
COC1(C)C2CCC21O
CC1C[NH+]2C(C)(O)C12C
CNC1(C#N)C2CCC21
CC1=CC(C)C(=O)C1
C#CC1(C)C2CC3C2[NH+]31
CC(=O)CC1CC(=O)N1
CCC(C)(C)OC
C#CC[NH+]1CC2(CN2)C1
O=C1C2NC2C12CCC2
CC12OC1(O)CCC2=O
C1=CC2CCC3C(C1)C23
CC1(O)OC(=O)C1C#N
[NH-]C12NC1COCC2=O
ONC1(O)CC=CCC1
N#CC(=N)NC1CC1
CC1(C=O)OC1C1CC1
CC12CC[NH+]1C2C#N
CC1(C)OC12CCC2O
CCC(=O)C1OC1C=O
CC12OC1CC2(O)CO
CC1(CO)CCC(=O)N1
CC(C)C1C2COCC21
CC1NCC=CCC1=O
CNc1onnc1C=O
C#CC12CCCC1N2
[CH-]1CC2C3C1C1C3[NH+]21
C#CCC1(C#C)CCO1
N#CC(=O)CN=C(N)N
O=C1CC(C2CN2)N1
COC1CCC(CO)C1
O=c1cc(CO)nn[nH]1
C#CCOC12CCC1O2
CC1OC1C(N)=O
CC#CCC1CCCC1
N#CCN=C(N)NC=O
O=CC1OCC2CCC21
[NH-][CH+]OCC(=O)C(N)=O
CC1NC1C#CC1CO1
CC12CC[NH+]1C2O[CH+][NH-]
C#CC12NC1(C)CC2=O
N#CC#Cc1ncco1
CC1C2OCC1(C)CO2
COCCC(C)(C)CO
CC(=O)C1(C)CC1
CC1(O)C2OC3CC2C31
NC(=O)C1CC1C(N)=O
Cc1cnnc(C)c1
Cc1cc(N)nc(C)n1
CCc1cccn1C=O
CC1CC2(CCC2)O1
CC1(CO)CC1(O)CO
[NH3+]C1(O)OC1CC1C[NH2+]1
C#CC(CC)CCO
CC1C=CC2(CC2)CO1
CC1C2COC(C2)C1O
C1OC2C[NH+]3C1C23
CC#CC(C)(CO)OC
O=CC12C3CC1C2C3
c1nc2n[nH+]cnc2[nH]1
O=C1CC2CCC2(O)O1
COCC(C)OC(N)=O
N=C(N1CC1)C(F)(F)F
COCC12C3C4C3[NH+]1C42
CCC1OC1C(O)C#N
CC1(C=O)C2COC1C2
Cc1noc(O)c1CO
CCC#CC(N)=O
C#CCC1(O)CC(C)O1
C#CCc1[nH]nnc1O
CCCNC(=O)CC=O
[NH-]C1CC12OC(O)C2N
C1CC2(C1)CO2
CC(=O)C1(O)CC(C)C1
OC1CC2C[NH+]3CC3C12
CC[NH+]1CC1(C)CC#N
O=CC1(O)C2CC[NH+]21
C#CC(=O)C(N)=NCC
CC1(CO)CCN=CO1
O=CC12COC1CN2
CC1(C)OCC=CC1=O
Cc1n[nH]c(=O)cc1O
CC(=O)C12CC1[NH2+][CH+]O2
CC1(C)C2C(O)CC21O
C#CCC1OC1(C)CC
C#Cc1ncc(C=O)o1
NC(N)=O
CC1CCC2[NH+]1C2(C)O
COCC(C)(O)C=O
CCC12NC1(C)C1CC12
CC12C3CC1(CO)C2O3
COC12COC(C1)C2C
CC(=N)Nc1ccon1
CCC12C[CH-]C3C[NH+]1C32
CC(=O)N1C2CCC21C
CNc1ncc(OC)[nH]1
N#CC1(O)C2CCC1N2
CC1(C#N)C2OCOC21
NC(N)=O
c1cnn(CC2CC2)c1
C#CC12COC1C2C=O
CC12C=CC3C1C=CC32
C#CCCn1nccn1
O=C1CCC2C3C[NH+]3C12
[NH3+]C1CC23[NH2+]C4C2[NH+]1C43
N#CCCCCC(N)=O
OC1NC12CCC21CC1
N#CC(O)C1NC1CO
N#CC1(O)C2COCC21
CC1C2NC2C2(O)CC12
O=C1CNC12C[NH+]1CC12
O=CC1C=CCC(=O)O1
Cc1ncc(C(=N)N)o1
[NH-]C(C#CC=O)OC=O
CC(C)(C)c1ncn[nH]1
COC(=O)C1(C=O)CN1
CC(=O)CC#CC=O
CC1OCC1(C=O)NO
C#CC1C[NH+]1C1CC1
c1noc2nnoc12
CC1=NCC(=O)N1C
CC1(O)C2COC1C2O
N#CC12C3CC1C2(O)C3
CC12OCCC1C2C=O
CC#CCC(O)C=O
CC1OC1C#CC(N)=O
C#CC1CCNC(=O)O1
CNc1cccc(=O)o1
c1n[nH]nc1OC1CC1
COc1cccc(=O)[nH]1
Cc1nc(OC=O)n[nH]1
N#Cc1nccc(F)n1
CC12NC1CC2(O)C#N
CCOCC1CC(C)C1
CC1(O)CC2NC21C=O
N#CC1CC=CC1=O
CC12C3CC4C3[NH+]1C42C
CCOC(C)C(=O)CC
CNC(C#N)CC1CN1
C1=CCn2cncc2C1
C[NH+]1CC2(C1)OC2C=O
CC1(C)C=C2CCC2O1
CNc1cc(OC)co1
CC12CC1OCC21CO1
CCC(C)OC(C)(C)C
C1=CC2(CC1)CCC2
CCOC([NH-])CC1CN1
CC1OC23CCC12NC3
CC1(C#N)CNC(=O)N1
Nc1nnoc(=O)c1N
Nc1ccc(C=O)cn1
O=C1CCCCC=C1O
NC(=O)C1C=CC2OC21
CCC(C)C(CO)=NO
CC1C=CC(C)(C#N)O1
Cn1ccc2c1COC2
C#CC1(C#C)CC(C)O1
CC#CC(C)CC1CO1
C#CCN(C)C(=O)C=O
C#CC1(O)C2CC1C2O
CC12C3CC3[NH+]1C2C#N
Cc1noc(=O)c(F)n1
COC(C)C#CC(C)=O
CC1OCc2[nH]ccc21
CCOC1(C#N)CC1
CC1CC1C1CC(O)C1
C1=CC2(CC2)C2C[NH+]2C1
CC1CC1C1CNC1=O
CC12NC1CNCC2=O
O=CC12OC1C1COC12
OC12C[NH2+]C3NC(C1)C32
OCCC(CO)C1CN1
[NH-]C12COC13COC3C2
CCNc1ncc(O)[nH]1
O=CN1CC2CC3C2C31
CC1C=CC(=O)N1C=O
O=C1C2CCOC1CO2
CC12C=CC3(CN3)C1N2
C#CC1(C)C[NH+]1C
CC1OC12C1C3C[NH+]1C32
NC(=O)C(=O)C(=O)C=O
CC(O)C1C2OC1C2=O
NC1CC1[NH2+]C1CCO1
CC1C[NH+]1C1CCC1=O
O=CC12CCC1NC2O
O=CC1C2CCN=CN12
CCC12CC3C[NH+]1C32C
NC(=O)N1C=CC(O)C1
CC1C2C1C1C2C1(C)C
OC12CC1CC1OCC12
C#CC1(C#C)OCCO1
CC(O)C(C)CC=O
CC(C)c1cc(N)c[nH]1
CCC(O)(C#N)CC=O
CC1=C(C)NC(=O)C1
[NH-]C12C=CC(C1)C(O)O2
C[NH+]1CC2(CN2)C1CO
COC1CC1(O)C(C)C
COC(C)C#CC(C)C
COC1([NH-])OCCCO1
CC([NH-])OC12CCC1N2
CC(=O)C(C)CCC=O
CC1NC1C(=O)C#N
CCC(=O)C1CC1CO
OCC1=CCC2COC12
CC1(C)CCNC(=O)O1
Cn1ncncc1=O
CCC1(CC(=O)O)CN1
COC1CCC(C)O1
[NH-]C1C2COC3C1NC23
N#CC12CC[NH+]1CC2=O
Cc1nn(C=O)nc1C
Cn1c(F)ncnc1=O
[NH-]c1nnnc(CN)[nH+]1
CCC1(O)CCC2C[NH+]21
N#CC1(O[CH+][NH-])CCC1
O=CN1CC=C2CCC21
CC1(O)OC(O)C12CC2
c1occ2c1COCO2
Cc1oc(=O)cnc1O
OC12CC3CC4C(C31)C42
C#Cc1ncc[nH]1
C#Cc1cc(CC)on1
NC(=O)COCCCO
COC1(CO)NCC[NH2+]1
C[NH+]1CC(=O)OC1(C)N
C#CC1(C=O)C2CCC21
CCC(C)C(C)C=O
COCc1ncco1
ONC1C2CC1OCO2
O=CC1C2CNC1C2=O
COC12CC3CC1(C)[NH+]32
Cc1oc(=O)cnc1F
CC(C)C1(C)CC([NH-])O1
CCC(O)C1C2CCC21
CC1C2C3OC3C[NH+]12
NC(=[NH2+])c1c[cH-]c(=O)o1
CC[NH+]1C2CC3(CO3)C21
Nc1ncnc(CO)n1
CC1(C)C2COCOC21
COC(C=O)C(=O)CO
C#CC1(C=O)CC1C=O
CCCCC(O)CCO
CC(O)C(=O)C1(C)CN1
CC12OC1C1OC2C1=O
COC1=CCC2CCC12
C#Cc1ncc(C)n1C
O=C1CC[NH+]2C3CC3C12
CC1(CO)C2OCOC21
CC(C)c1nonc1N
COCC(C)O
CCC(N)C1(C#N)CN1
CC1OCCOC12CC2
C#CCC1CCC(O)O1
COC1(O)C2CCC1O2
CC(C)c1ncn[nH]1
[NH-]C12CC[NH+]1C(O)NN2
CCc1cc(CO)co1
C[NH2+][CH+]OC1(C)CC1
COC12CC1OC2(C)[NH-]
CC12C3CC1(O)NC32O
CC1(O)C2C3CC2C31
CC(=O)C1CC1(O)CO
CC(O)C1NC1C1CC1
O=CCOC1(CO)CC1
N#CC1(O)CC=CC1
C#CC(O)(CO)CCO
C[NH2+][CH+]OCC1OC1C
CC1(C(=O)CC#N)CN1
C#CCCC1(C)C[NH+]1C
C#CCC12CC1C1CC12
C1C[NH+]2C1C21CC2OC21
O=C1C=C2C(N1)C1CN21
[NH-]C1(O)C2COC(O)C21
CC12CC(O)(C1)C2C=O
CC(=O)C1C=CC(C)O1
[NH-][CH+]OCC1(C=O)CO1
CC12CC1CC21NC1O
C#CCc1ccon1
C#CC1C=CCC(=O)O1
C1=CC2CC3OC1CC23
C[NH2+]C1CC(CO)O1
CCC[NH+](C)CC(=O)O
O=CC1(C2CC2O)CC1
CC(C)(O)C1C2CCC21
c1cc(C[NH+]2CC2)no1
COC(C)(C=O)C(C)O
N#CC1CCC1(O)C=O
C1C2CC3C4C(O2)C1[NH+]34
CC(=O)CC12CC(C1)C2
COC(C)C(O)C#N
OCC(O)O
C#CC(O)CCC1CN1
CC1(C)CCC2CC21C
CC1(C)OC(=O)C1C=O
CC1COC2C3C[NH+]3C12
CC(=O)C12CCC1OC2
ONC12CC=CCC1N2
CC1CCC(C)(C=O)C1
C#CC(C#N)(CN)OC
OC12CC=CC1C=CC2
CN(C)c1cc(O)c[nH]1
CC(=O)C1C2OCC21C
OCC(C1CC1)C1CO1
C#CC1(N)[NH2+]CCO1
CC(O)C1(C=O)OC1C
CC(C)C12CC1CCO2
CC1OC1C1(O)CC1C
CC12[NH2+]C1C1C([NH3+])OC12
COCC1C(O)C1(C)C
FC(F)(F)C1CCCN1
CC1C23OC12C3(C)C=O
CC12NCCOC1C2[NH-]
C#CCC12COC1CO2
[NH-]C1OC1c1c[nH+]co1
C1OC2C1CC1OC12
C1CC2C1C21C[NH+]2CC21
CC1CC1OCCO
CC12CC(CCO1)C2O
C1OC2C[NH+]3CC3C2O1
CCc1oc(N)cc1O
C1CC1C12OC1C1NC12
CC1CC1(O)C(O)C=O
C1=CC2C3OC1OC23
CCc1nccnn1
CCC1CCC(O)C1
O=c1nccc(CO)o1
C1C2OC3CC4C2C1C34
CC#CC(C)O
CCc1ncc[nH]1
CC1(C)CC2(C#N)C[NH+]12
CC(=O)CCOCCO
CC(C)C12OC1C1NC12
NC(=O)N1CC=CC1
C#CC1(C)NC1C1CC1
CCOC(C)C(C)=NO
CC1C2[CH-]CC3C1C23
CC12COC1C2C#N
COC(C)CC1CC1C
c1c[nH]c(C2CN2)n1
CC#CC(=O)NCCO
[NH-]C12COC[NH+]1C2CO
O=CC1C2C=CC1CC2
CC1C[NH+]1C1COC1
CC(C)(O)C(C)(N)C#N
C[NH+]1C23C4C(=O)C2C413
C[NH2+]C1CCC(C#N)O1
N#CC1(OC2CC2)CC1
COCC(=O)C1(C)CC1
C#CC(C#C)NCC#N
C#CCc1cc(O)c[nH]1
OC1=CC=CC2CC2C1
OC12C[NH2+]C3CC1[NH+]32
Nc1ccc(N)cc1
O=C1CNCC(CO)N1
CC1NC1c1cnon1
O=CC1C=CCOC1
OC1C2CC3C(O)[NH+]3C12
CC1(C=O)C=CC(=O)O1
CC12NC1(CO)CC2=O
C#CCC1(C)NC1C
C#CC(=O)N(C)CC
C#Cc1ncnc([NH-])[nH+]1
CCC#CC=O
C1c2nnoc2C2CC12
N#CC1(O)C2CCC1N2
CCC12C3CC1OC2C3
C#CC(C#N)C(=O)CO
CCC(C)C(C)CC
CC12OCCC1OC2=O
CCC12CC(C1)N2C=O
CN(C=O)c1ccco1
C[NH+]1C(C=O)CC1CO
CC1NC1C1COCO1
Cc1nc(=O)cc(F)o1
CC(C#N)(C#N)C1CN1
CC12OC1C1OC12CO
CCC(C)OCC1CO1
C#CCC1(O)CC([NH3+])[NH2+]1
CC12COC1C2(N)C#N
C1CCC2(C1)OC1CC12
Cc1cnc(C)n1C=O
CC1(C)C2CC1O[CH+][NH2+]2
CC12COC3C1OC32O
CC(C)C1(NC=O)CC1
COCC(N)C(=O)OC
CC1=C(O)CCC(=O)N1
CC#CC(CC)CCO
C1CCC(OC2CC2)C1
CCc1ccc(C)cc1
CCC(O)C#CCC#N
CC(O)C1(CO)CO1
OCC1(CO)C(O)C1O
CC12CC(CN=CO1)C2
O=C1OCC2CCC=C12
O=C1CC2CC12
N#CC(=O)C1CC(=O)C1
N=CN(C=O)C(=N)C=O
Cc1[nH+]ncc([NH-])c1C
CC12C=CCC(C1)C2
N#CC1C2C=CC1C2=O
CC(=O)C1([NH-])[CH-]C=CO1
N=CNc1ccon1
COCC(C)OCC=O
C1=CC2C3CC(C1)OC23
C#CC12COC1C2(C)C
c1n[nH]c(NC2CC2)n1
N#CC1C2CCC1C2O
COCC(O)CC1CC1
O=C1C=CCOC2CC12
O=CN1CC2C3CC2C31
OC12NC1C1C3CC2C31
CC1(C#N)CC2NC21
CC#CC(C=O)OCC
CC1CC12C1CC3C1C32
C#CCOC1CC(C)O1
C#Cc1cc(N)on1
C#CC12CCC1(CC)O2
Cn1ccc(N)c1CO
N#CC1(N)CCN=CO1
CCC12C=CC(C)C1C2
CC1(C)OCCC([NH-])O1
C1CC2OCC1CO2
OCC12C3C4C(C31)C42O
CCOC(C)(C)C
CC1(C)C2CCC1O2
CCC(=O)N(C=N)C=N
N#CC(=O)c1ncc[nH]1
CC12NC3C1(O)CC32O
CC(=O)CC12CCC1O2
CCC(N)(CO)C(=O)O
[NH-]c1[nH+]c(O)cc(=O)o1
CC(=O)C12NC3C14OC324
CC1(C)OC(=O)NC1[NH-]
CCC1(C)OC(C)C1=O
[NH-]c1ccnc(F)[nH+]1
COC12C(=O)CC1C2O
ONC1NC1C1CCO1
CC1(CO)C=CC2NC21
O=CCC(=O)CCO
CCc1cc(C)c[nH]1
COC1CCC1(C)C
CN=CNc1ncn[nH]1
OC12C=CCCC1CC2
Cc1ncc2n1CCC2
CC1C=Cc2cocc21
O=CC1(C2CN2)CN1
CC12C=CC3CC1C32
COC(=O)CO
CCC1CCC(C)(C)O1
C#CC(C)(C)OCC
CC1C=CC2CC2(C)O1
CC(=O)C1C2CCCC21
[NH-]C1NC(=O)C[NH+]2CC12
COC1=CC2CC2C1O
C[NH2+][CH+]OCC1(C)CC1
CC12C3CC1CC2C3
[CH2+]c1c[cH+]onn1
[NH-]c1cc(F)nc(F)[nH+]1
CCC1(CO)OCC1O
CNC(C(=O)O)C1CO1
N#CC1C=CC2C[NH+]1C2
CC1(C#N)C2C[NH2+][CH+][NH+]21
Nc1ncc(NC=O)o1
C1=CCCCC=C1
CC12COCC13CC2C3
COC(C)CNC=O
CC(=O)C1(C=O)C[NH+]1C
CC(=N)N(C)C(=O)C#N
C#CC1(C)COC(N)[NH2+]1
CN1C(C=O)=NCC1[NH-]
O=C1CC2C3OC3C12O
C#CCCCNCC#N
C1OC1C1C2C3C[NH+]1C32
CCC(=O)C1CC(C)C1
CC12CC(C1)N2
[NH-]c1oc[nH+]c1N1CC1
CC12C3CC1C[NH+]2C3
C[NH+]1CC23NC(C2O)C13
N#CCC1(O)C2CC[NH+]21
COC1(C(C)=O)CCO1
OC1C2CC13OCOC23
O=C1NC2CC[NH2+]C2N1
C#CC12COC1C2C
CCC(O)C1CC(O)C1
O=CC12C=CC(OC1)O2
Nc1noc(O)cc1=O
CCc1ccc(O)cc1
C1=CC2C3OCC=C1C23
CCc1cn(C)c(=O)[nH]1
C1COC(C2CC2)=N1
CC12CC(CCC1=O)C2
CC(O)C1CC(C=O)C1
CCC1C2C(=O)C1C2O
CCC1CCC([NH-])O1
Cc1ncnn1C(C)C
C#CC1(O)C2C=CC1N2
C#CC12C(C)NC1C2O
N#CC12CC3OC1CC32
N#Cc1cc(O)c(O)[nH]1
Cc1oc(=O)cnc1N
N#CC1(CO)CN1C=O
NC(=O)OCCO
CCC1(C)NC1C(N)=O
CNc1n[nH+]nnc1N
[NH-]c1[nH+]c(F)ccc1O
CC1CC2(C1)NCC2=O
CC1CCC2(C)C(C)C12
CC12C3C1C1(C)C3C21C
CC1(C)C=CC2CC21O
CCC1(CC)C2CCC21
CC1CC12C(=O)C1CC12
CC(CO)CC=O
CC1(C)OC1C1CCC1
CC1(CC#N)C2CC[NH+]21
CNc1cc(C)c[nH]1
CCC(O)(C#N)CC
CC12CC3(CC3)C1(C)O2
C[NH2+]C(C)OC=O
C#CC(O)C1OC1CO
CC1CCC=CC1=O
C#CC12CC1C=CC2O
[NH-]c1ccnc[n+]1C=O
CCC(C)(COC)OC
Nc1cc(NC=O)on1
COc1nccc(F)n1
CC1CC(CO)(CO)C1
OC12CCC3(CO3)C1N2
O=CC12CC1OC2=O
CC1C2CCCOCC12
CC(C)C1(C)NC1C=O
CC1CC1(O)C(N)C#N
CC1(C)CC(=O)N1
CCn1cc(C)cc1O
C#CC12CC1NC(=O)O2
NC(N)C=O
CC(C)C(=O)NCCO
CC1Cc2occc2O1
C[NH+]1C2CC1(NC=O)C2
CC(C)C1CC=CC1=O
CC12O[CH+][NH2+]C1CC2O
C1=C(C2CO2)COCC1
CCCNC(=O)NCC
CC12C3CC1C(O)[NH+]2C3
CC12C[NH+]1CCCC2=O
O=CC1C=CC2(CC2)O1
CC1(C2OC2C=O)CO1
CC1(O)CC([NH-])(C=O)O1
CCc1cnc(=O)on1
NC12CC1C1C(=O)NC12
CC1COC2C=CCC12
O=C1C=CN2CC2CC1
C#CCCC1CN1C=O
CCC1OC1(CO)CO
CC12COC34C[NH+](C13)C24
C#CC(OC)C(=O)CC
C#CC1(C)C2COCC21
ONC1OCCC2OC21
CC1CCC12C=CCC2
OC12CC[NH2+]C1N[CH+][NH2+]2
CCC12CCC1(CO)N2
C#CC(=O)C=NC1CN1
C1C2CC34COC13C[NH+]24
CCC(=O)C(F)(F)F
[NH-]C12CC1CC1OCC12
CC12O[CH+][NH2+]C1C2C=O
CNC1=C([NH-])CC(=O)N1
[CH+]1[NH2+]C2CC2(C2CN2)O1
CCc1cc(C#N)co1
C#CCCC12CC1CO2
OCC12OC1(O)C1CC12
CCC12COCC1(C)O2
CCNC(=N)C(=O)C=O
CCC#CC(=O)C1CC1
CNc1cc(C)n(C)n1
c1cc2cncnn2c1
CC1C2CCCC1CC2
CC(N)(C#N)C1CCC1
OC12COCC13CC2C3
CC(CO)(CO)CC=O
CC1([NH-])OC1C1COC1
C#CCc1nc(C)no1
COC(=O)CC1(C)CO1
CC(O)C12CC1[NH2+]CO2
C#CC1([NH-])CCNCO1
COC12C3NC1C2C[NH2+]3
CC1C(O)C12CCCC2
CC1C2C3C4CC3[NH+]4C12
CCOC(=O)N(C)C=N
COCC(=O)C1CC1C
C#CCCc1cnn[nH]1
Cc1cc(C=O)n(C)n1
O=C1NC2C=CCCC12
CC1([NH3+])[NH2+]CCCC1=O
CC1=CC(C=O)C(=O)C1
CCc1cc(CO)[nH]n1
C1CC2C(O1)C1COC21
[NH-]C1(F)OC=NC=C1N
CC(=O)C12C3C4C3[NH+]1C42
N#CC(CO)CCO
CC1(C#N)CC=C(O)C1
NC(N)CO
NC(=O)NC1C2CCC21
O=c1cnc(F)c(F)o1
O=C1CC2COC2CO1
CC1NCCOC1(C)[NH-]
NC(N)=O
COc1ccn(C)n1
CC1C(CO)C1(C)C#N
CCC(=O)C1(C)C[NH+]1C
CCOCCCCOC
O=C1C=CC2(CC2)O1
O=CC(=O)C(O)N1CC1
C#CC(CCC)C(C)O
c1onc2c1CCO2
COC1(C)CC1(C)C#N
O=CC1C(O)[NH+]1C1CC1
N#CCc1ncno1
NC1C=CC(=O)O1
CC12CC1OCC21CN1
C#CC12[NH2+][CH+]NC1C2N
CC(O)C(C)(C)CC=O
NC1(O)C2COC1C[NH2+]2
CC12C=CC3OC1C32C
CC(=O)C1CCCCO1
CC1C2C3OC3C(=O)N12
CCC12CC1C=CC2O
CC1CCOC1(C)CO
N=CC(=O)N1C2CCC21
CC1OCC23CCC12O3
CC12C3C4CC3C1C42
CC1(C#N)C2OC3C2C31
CC1(C=O)C2CCCC21
CC1C2C3C1C1(CO1)C23
CC1(O)C2CC=CCC21
CC1(C#N)CC1(O)C#N
O=C1CC=CC2CC2C1
OC12CC(C3CO3)(C1)C2
C#CC(=O)C(C)C#C
NC(=O)C1OC12CCC2
C1=CC2NC1C21CN1
C#CC1(C)CC1(O)CO
C#CCC1CC(C)C1C
CC1NC(=O)NC1(C)C
CC(O)C12CCC1(C)N2
Cc1cc(C(C)O)c[nH]1
C#CC1(CO)CC(=O)N1
CC(C)(O)C1OC1C=O
[NH-][CH+]OCc1ccon1
CCC12OC1CC2(C)C
O=C1NC2[NH2+]CC3C2N13
CC(C)C(C)(N)C#N
CC12CC1C=CN2C=O
Cn1ccnc1C=O
ONC1CC2(CCC2)O1
CC(=O)N1CCC1[NH-]
OC1=CC2=CCCC2C1
[NH-][CH+]OC1(N)[NH2+]CCO1
O=CC1C2C3NC3C[NH+]12
[NH-]C1(N)C=NCCO1
COCC1OC1C(C)O
CCC1(C)C2C(=O)C[NH+]21
CC1(C#N)C2C=CC1N2
C#CCCCC(O)C=O
Cn1cc(C=O)nc1O
OC1CC1[NH2+]C1CCO1
c1noc(NC2CC2)n1
c1ncn2c1C1CC1C2
Cn1ccc(=O)[nH+]c1[NH-]
C[NH+]1C(C=O)C12CCC2
CNc1[nH+]c(C)c(O)o1
CC(C)(C)NC=O
C#CC1(C)C[NH+]1CC
CCC(C)[NH+]1CC(=O)C1
CC(C)(O)COC=O
O=C1NC2CC2OC1=O
CC12CCC1(C#N)O2
O=CC12OC1C1CCC12
CC1=CC(C)C2CC1C2
CC12CC3C(C1)[NH+]1C3C12
CCNc1[nH]nnc1C
CC(O)C1OC12COC2
CC1C=CC2COC12C
[NH-]c1ncnc[n+]1C=O
[NH-]C1(CO)C=CCOC1
N#CCC1([NH-])OC=NO1
N#CC12C(=O)OC1C2N
O=C1C2CC1C1(O)C[NH+]21
C#CC1OC1C1CCC1
CCOC(=O)C1CC1
C1C2OC1c1nonc12
COC(=O)C12CC[NH+]1C2
C#CC1C(C)C1C(C)O
CC(C#N)C(O)CC#N
CCn1nnccc1=O
CC1(C)NC12CC(=O)C2
CC12CC1CC21COC1
CNC(=O)N(C)CC=O
Cc1cc(C#N)co1
CC1([NH-])NC(C=O)C[NH2+]1
CC1(O)CCNC(=O)O1
CCc1cc(C#N)c[nH]1
COCC(=NO)C1CC1
C#Cc1nccc(N)n1
CC1(O)CCCN=CO1
N#CC1OCC12CC2
[NH-]C1OCCN1C(N)=O
O=C1C=CCC(=O)C1O
CC(C)C(O)C1CCC1
CC12C3C4CC3C1(O)C42
CNC=Nc1cnno1
CC(=N)Nc1ccon1
OC1Cc2ocnc2O1
CC1(C)C2CC3C1C32C
O=C1CCc2[nH]ncc21
CC12C3OCC1C2C3=O
C1=C(C2CO2)CC2CC12
C#Cc1cc(C=O)[nH]n1
[NH-]C12C[NH2+]C1COC2[NH3+]
C#CCC1CCC(C)O1
CC(=O)NC(=O)C=O
CCOC(=O)NC=NC
COC1CC(OC=O)C1
CC12COC3CC1C3O2
C[NH+]1C2C(=O)C1C21CO1
C#CCCC(O)C1CN1
CC1[NH+]2CCC12C1CN1
C#CCC1OC1C#C
CC12CCC1C(O)(O)C2
COc1ccccn1
C1=Cc2[nH]cnc2C1
CC12OC1C1COCC12
CC1CCOCC(=O)N1
Cc1cnc(C)c(C)n1
CC1C=CC2(CN2)CO1
CC(C#N)C1OC1C#N
CCC(C)C1(C=O)CC1
O=CC1OCC=CC1=O
C#CC1(C)C23CC12O3
CC(=O)C1CN1C=O
[NH-]C1(O)OCCCC1=O
N#CC#CC(C#N)C=O
C[NH+]1CC1CC#N
CCNc1c[nH]c(=O)o1
COC(=N)N(C=N)C=N
CN(C=O)CC(O)C#N
CC12C(=O)C[NH+]1C2C=O
O=CC1(C=O)NCC[NH2+]1
COC1(C=O)NCC[NH2+]1
CNc1ncc(O)n1C
CC12C(=O)CC1C2C=O
C1CC23OC2(C1)C1CC13
CC1(O)[CH-]C2CC3C2[NH+]31
C#CCC1(C)C=CCO1
CC1C(N)C1(O)C#N
NC1CCC(C(=O)O)O1
N#CC1OC12C1CC2O1
CC12CC3CC1(O)[NH+]32
CC1CC2(CC2C)C1C
N#CC(=O)NC1CC1N
O=COC12CCC1O2
Cc1[nH+]nc([NH-])n1C=O
O=C1CC2CC(CO2)N1
COC(C)CO[CH+][NH-]
OCC12CC1C1CC12
CC(=O)C1CC1
CC(O)C1(C)CC2OC21
CC1(O[CH+][NH-])C[NH2+][CH+]O1
O=C1C[NH+]2CC3OC1C32
C#CC12C3C4C3C1(C)[NH+]42
CC12C3NC1C2(O)C3=O
C#CC1CCC(C)(C)C1
CCC(=O)CC(C)(C)O
C#CC1(CC)CC(=O)N1
Cn1ccc2oncc21
CC1NC([NH-])C(=O)N1C
CNC(=O)C1CC(=O)C1
N#CCN=C(N)NC=O
CC(=O)C1CC(C)(C)O1
CC(C#N)C12C[NH+](C1)C2
CCC1=CC2NC2C1C
O=C1CC2(CC2)C(=O)N1
Cc1cc(C(C)O)[nH]n1
CCCC(C)(CC)CO
Cc1cc(C)on1
CC1(C(O)CC#N)CN1
C=C1C=CC2[CH+][NH2+]C12O
C#CC1CC([NH2+]CC)O1
CC1=CC2OC(C1)C2C
OCC12C=CC(C=C1)O2
C1CC(C2CC3OC32)O1
C#CC(CCC)OCC
CC12C(O)CC1CC2O
NC(=O)N1CCOC1=O
Cc1cc(N(C)C)co1
C1CC2([NH+]3CC3)CC12
CC(=O)C1CC(C=O)C1
C#Cc1[nH]c([NH-])cc1O
C#CC1(C=O)CC(O)C1
CN1C2C3[NH2+]CC2(O)C31
CC1(C=O)C2COCC21
OC1(C2CO2)CC2OC21
N#CCOC(C#N)CN
C[NH+]1CC2(NC=O)CC12
CC1(C)C2CCCCC21
C1COC2CCC2O1
C#CCC(=NO)C(C)C
C1C2C3OC4(CC4)C2C13
CC12C3C=CC1[NH+]2C3O
CC1(O)C2CCC1C2O
Cn1c(N)nccc1=O
[NH-]C1OCn2ncnc21
O=CCNCC(=O)CO
[NH-]C1(NN)CCC(=O)N1
CC1(C)C2C=CCC21O
CC12C3CC4C3C1[NH+]42
N#CC1(N)C2OCC21N
CC1(C)C2OCCOC21
CCc1[nH+]cc([NH-])o1
CC12C=CC3(O)C(C1)C23
COC1(C)C(C)C1C=O
O=Cc1cnn2c1CC2
O=CC1CC12CCC2=O
[NH-]C1OC2CC3C1[NH+]3C2
CC(=O)C1(C#N)CCO1
C1OC12C1C3C1[NH+]1C3C12
C1=NCC2C3OC2C3O1
C1C2C3C4C1[NH+]2CC[NH+]34
CC1(C)C2CCCC21C
[NH-]C1C2CN(C=O)CC12
O=Cn1nc(O)c(O)n1
C#CC1CN1C(=O)C=O
C#CCC1(C)NC1C#C
C#CC1(OC)CC=CC1
N#CC12CC(N)(O)C1O2
CCC12C3C4C3C1(C)[NH+]42
CC1C=CC(C)(C)OC1
CC1(O)CCC(=O)N1
C#CC12CC1CC(=O)O2
[NH-]C1CNC(C=O)CO1
CC(=O)c1nc(O)no1
C#CC1CCCC2C[NH+]12
C#CC1C(O)C1CO
CC(=O)CC1C2CCC21
CC1OC(=O)CC1(C)C
N#CCC(O)C1(O)CC1
N#CC(N)C12CNC1C2
OC1C2C=CC3C1[NH+]23
CC(C)C1CC(C)(C)C1
C1C[NH+]1C1CC2(CO2)C1
CCC1CC(C(C)O)O1
CC1C(O)C2CCCC12
N#CC1(N)CC(N)(O)C1
N#CC12CNC(C1)C2
CC12CC([NH+]3CC3)(C1)C2
CC1=CCC(=O)N1C
N#CC1(N)OC=C([NH-])O1
N#CCC12CC(C1)N2
O=C1[CH-]C2CC3C1C23
C#CC1CC(COC)O1
CCOC1(C)C=CCO1
OC12CC3C4C(C1)C2C34
C#CC(C)COC(C)C
CCC(O)n1ccnc1
COCC1NC1(C)CO
CC1(O)CC2CCC2O1
CC1C2COCCOC12
OC1C2CC1[NH+]2C1CC1
c1ccc(C2CO2)cc1
CNC1CC1(N)C#N
C#CC1CCC(=O)C1
CNC(C#N)C[NH+]1CC1
CC(C)(O)CC(N)=O
C#CC(C#C)(C#C)C#N
C#CCc1ncc[nH]1
CC1C(O)C1NC=O
CC(=O)C(C)NCC=O
Cc1n[nH]c2nc[nH]c12
CC(O)(C=O)C=O
OC1NC12CCCC2
[NH-]C12CCC1OC2O
CCCC(=N)N(C)C=O
Nc1cc(F)nc(N)n1
C1#CCC=CCC=CC1
CNc1n[nH]ccc1=O
CC(=O)C1CC([NH-])O1
NC=[NH+]c1cc(O)[nH]n1
CC#CCC1CC1(C)C
OCCO
CCC1(CC)CC=CC1
CC(O)C1C(=O)C[NH+]1C
CCC(=O)C1CC(C)O1
COc1c[nH]c(OC)c1
C#CCCC(=O)NC
C#Cc1ncc(CN)o1
CC1C[NH+]1C(C)C(N)=O
C#CC1OC(C#C)C1=O
OC1CC2C1C21CCC1
C1OCC2(CN2)C2OC12
CC12OCC1NC2=O
CC12COC3(CC3)C1C2
CC1C=CCC(=O)N1
OC12C[NH+]3C4CC1C2C43
C#CC1(C)OC1C(C)C
CC1OC1c1cc[nH]n1
O=c1[nH]cc(C2CC2)[nH]1
[NH-]C1OC2CC3OCC132
COc1nc(=O)cco1
CC12CC(CC13CN3)O2
CC#CC(=O)NCCO
CCC(=O)CC1C[NH+]1C
CC1OCC1CC1CC1
NNC1(N)N=CCC1=O
CC1(C)OC1(C#N)C#N
OC1CC2C3C[NH+]3C2[NH2+]1
CCC(=O)[NH+]1CC1
C#Cc1n[nH]nc1N
NC(C=O)=NCCCO
CC1(C#N)C2CC[NH+]1C2
[NH-]c1[nH+]cc(N)nc1F
CC12CC(O)[NH+]1C2CO
C#CC(C)CCCC=O
COC1(CO)CC(C)C1
CCC[NH2+]C1OCCO1
CC(C=O)[NH+](C)CCO
C#CC12CCC(OC1)O2
CC1C(=O)C=CC1(C)O
OC1C2CCC1OCO2
[NH-][CH+]OCC12CCC1N2
CCC1(CO)OC1C#N
C1CC1CC[NH+]1CC1
CC12CC3CC1C32C
CC1=CC=CC(=O)CC1
[NH-]C1C=C2COCC2O1
CC1OCc2c[nH]cc21
COCC1OC1C(C)O
CCCC(=O)COC=O
N#CC(=O)C12COC1C2
OCC(O)O
CC(=O)C1C[NH+]1C(C)C
CCC1CCC(C=O)O1
CC12C3CC1(C#N)C2O3
OC1(O)C2CCCC1O2
C1NC1C12OC1C1OC12
COC(=O)C1C=CCO1
CCCOC(C)CO
CC(=O)C1(C(C)C)CC1
CNc1oc(=O)oc1O
CC12C3OC(C31)C21CO1
CC12CCC1(CC#N)O2
COCC1(C)CC([NH-])O1
CC1(C#N)C2C[NH+]1C2O
CC12CC3CC3(C)[NH+]1C2
COC(C)(C#N)CCO
OC12C[NH+]1CC1CC12
O=C1CC2CCC1(O)O2
CC(C)(C)c1ncc[nH]1
C#CCC1(CC)CC1C
C1=CCC2(C1)C1CC2C1
CC1(C#N)OCCC1=O
CC12C[NH2+]C1(C)C([NH3+])O2
C#CC(O)c1cnno1
O=C1OC2(CC2)C12CC2
COc1cc(O)c(O)[nH]1
CC12CCC1(O)N2
COc1cc(C#N)[nH]n1
OC1(O)CC1C1CCO1
CC#CCCC(O)CO
CC1[NH+](C2CC2)C1(C)C
CNc1onnc1CN
CNC(C)(CO)C(=O)O
N#Cc1ncno1
CC(=O)C(O)(C#N)CO
CCC12OC1C1CCC12
O=C1CC2CC=CC12
C1=C(C2CN2)CC2CC12
CCC1(O)C2OC1C2C
CC1(O)C2CCCC21
O=C1NC23CC(CC12)C3
C#CC(=O)C1CC(C)C1
OC12CC1CC1CC12O
NC(=O)C1C2C=CC1O2
CC12NC1(CO)C1CC12
CCC(=O)C(C)COC
O=CC12C3C[NH+]1C2(O)C3
O=CC12CNC1CN2
CCc1cc(OC)co1
CCC1(C#N)CC1C=O
Cn1ncc(CO)n1
N#CC12C3COC1C2O3
Cn1cnc(C2CC2)c1
O=C(C1CC1)N1CC1O
[CH2+]C#N
N#CC1(C#N)CC(=O)C1
CCCOC(C=O)CO
CC(C)C12CCC1O2
O=C1C=CC2CC2C=C1
C#CC12CC[NH+]1C2CO
C#CC1C=CC(CO)O1
C1OCC12C1OC3C1C32
O=c1ccoc(F)n1
Cc1noc(C)c1CO
CC(=O)n1nnc(N)n1
CNC(=O)CC1CC1
[NH-][CH+]OCCC(F)(F)F
CC(CC1CC1)C1CO1
N#CC1([NH-])C=CC(=O)O1
CC1OCCC(=O)O1
COCC1(C)CCC1O
N#CCC1(CO)CC1
C#CCNc1ncno1
[CH2+]CC
O1C2C1C1C3C2C2C1[NH+]32
CC1COC2(C)C(O)C12
NC(=O)C1NC12CNC2
CC1(C2OC2CO)CO1
[NH-]C1OCCC1[NH+]1CC1
[CH+]1[NH2+]C23C(O1)C1C24OC134
O=C1CN=C2CC(O)N12
CC(C)c1nccnn1
c1nnnn1C1CCC1
CCC1C(=O)CCC1=O
CC1(C#N)CC=CCO1
c1nnnn1C1COC1
CC(C)C1CCC([NH-])O1
CNC(=O)CNC(C)=O
Nc1cc(CO)co1
CC1COC2C3NC3C12
CCC1([NH-])OCCC1C
CCNC(=O)C1(C)CO1
O=C1C=CCCC2OC12
CC1(C)C2CC(=O)NC21
C1=CC2NC2COC1
O=C1CC2CC(C2)C1=O
O=CC1CC(=O)C(O)C1
CC1OC12CCCC2=O
CC1C2CC(C)(O)C12
CC12C(=O)OCC1C2N
CC1(C)NC(=O)CC1O
CC1CC1OC1(C)CC1
C#CC1(C)C=CCOC1
C[NH+]1CCC(=O)C1(C)O
CC12C=CCC1OC2=O
Nc1cnon1
O=CC1CC12CC=CC2
CN1CC1c1cnco1
CCC(=O)CO
Nc1cnoc1C1CC1
CC1(C#N)C2CCCC21
C[NH+]1C(C#N)C2(C)CC12
N#CC1(O)CCN=CN1
[NH-]C1CC1C1C2COC21
C#CCC1CC=CCC1
CC(=NO)C1NC1C
O=C1NCC12CC2
CCC1(C)CC(=O)N1C
CCC(C)OC1(C)CC1
CC1(C)OCCO1
CC(=O)N1CCOCC1
CC1(C#N)CCN=CO1
N#CC(O)C(=N)NC=O
CCNc1n[nH]nc1C
CC12C3C[NH+]1C1C(O3)C12
C#CC(C=O)CC(C)=O
O=C1COC(=O)C12CC2
O=CN1C=CC2OC2C1
CC12CC3CC1(C#N)[NH+]32
O=C1NC2C(O)C1C2O
N#CC1(O)OCCC1=O
CC(=O)C1(C(C)=O)CN1
CC(O)C12COC1CN2
O=COC12CC3C14OC324
CC1([NH-])OCCCCO1
C#CC1(C)C2CCC1O2
CC1OCc2c[nH]cc21
[NH-]C12OCC1C=CC2O
CC1C2C=CC1C2C
CC#CC(O)CC(C)O
C#CC1(C#C)CN[CH+][NH2+]1
CC12OC3CC1C2(O)C3
CC(=O)n1cccn1
COCCC(C)(O)C=O
[NH-][CH+]OCCOC=O
N#Cc1cc(N)c(N)o1
O=C1CCCNC1NO
CC1([NH-])OC12COC2
OCC(O)O
CCC1(O)C2CC(=O)N21
CC1(O)C2CCCC21
CC12C(=O)[CH-]C3CC1[NH+]32
C#CCC1(C2CO2)CN1
[NH3+]C1=CC2(CC2)C2[NH2+]C12
CCC1CC(C(C)C)C1
O=C1CC2CC(=O)N2C1
C#CC12CCC1(C=O)O2
[NH-][CH+]OC1=CCC2CC12
Nc1ccc(C=O)cn1
CC1(O)C2CC3C(C2)[NH+]31
CC(C)C(C)CC(N)=O
O=C1NC2CCCC12O
Nc1nc(CO)c(O)o1
CC(C=O)CC(C)(C)O
O=C1CC2CCC12O
O=CC1(C=O)CC=CC1
C#CC#CC1NC1(C)C
C[NH2+]C1(O)CC(CO)N1
C1CC1C12CC3C(C1)C32
CC12CC(COC1=O)C2
CC1OCC1([NH-])C#N
CCCCOC1CCO1
N#CC12C=CC3C(O1)C32
CC1OC2CC1C1OC21
O=CC(=O)C1C=CCO1
CC1C(C#N)C2(C)C[NH+]12
CC(C)C1(CO)CN1
C#CC(O)(C#C)C1CO1
C1=CC2(C3CO3)NC2C1
Oc1cc(O)nc(O)n1
[NH-]C12O[CH+][NH2+]C1CCO2
O=CN1C2C(=O)C1C2O
CC12C3C=CC1C2([NH3+])[NH2+]3
CCC(N)C#N
[NH-]C12OCC1CCC2=O
N#CC1(O)C2CC(=O)N21
CC(C)C(=O)NC=N
C1CC2CC3OC1CC23
O=C1C2CC1C1CC2C1
CC1C=CC2(CC2)OC1
CC12OCC13COC2C3
CCC(CC(C)C)=NO
CC([NH-])OC(=O)C1CC1
C1=C2CCOC2CC1
C#CC(C=O)C(=O)CC
O=C1C2C=CC3C(N2)C13
C#CC(=O)C1CC([NH3+])[NH2+]1
CC1OCC(C)(C)C1C
CN(C)c1nccnn1
CC12CCC[NH+]1CC2=O
OC1CC2(CCCC2)C1
CNc1[nH]nc(O)[n+]1C
Cc1cc(O)cc(F)n1
CN(C)c1cnn[nH]1
CCC(C)CC(C)(C)O
CC12CC(O)(N1)C2NO
NC(=O)NC1CC=CC1
C1OCC(CC2CO2)O1
C1CC23OCOC2C3O1
c1c[nH]c(NC2CC2)c1
COC1(C)CC=CC1
CC[NH+]1CC[NH2+]C1C=O
CC12C3C=CN1C(=O)C32
O=C1CC=C(C2CO2)C1
CCN(C=O)C(=O)C=O
C1CC2CCC2OCO1
CC1CC(C=O)C(C)O1
CC(C)C1C2C3CC2[NH+]31
CC1(O)CC([NH-])O1
CC1CNCC(=O)N1
c1nc2c(o1)OCCO2
CN1CC2OC2(C)C1=O
C#CC1(C#C)CC(=O)C1
CC12C=CC(CO)C1C2
N#CC1NC1C(O)C=O
COCC(C)(O)C(N)=O
O=C1C(O)C2C3CC3C12
COc1cnc([NH-])c[nH+]1
C#CC1(CC)C2CCC21
CCC1(CC)CC=CC1
N#CC[NH+]1CCOC1[NH-]
CN(C)C(=O)C1(O)CC1
N#CC1CC(C(N)=O)N1
CC1NC(=O)CC1(C)C
C#CC1(CO)CCC1
C1CC1[NH+]1C2C34OC23C14
C#CC(O)(C#N)C1CN1
COC12CCC1(C=O)N2
CC1C(O)C2(C)OC12C
CC1C2C=CC1C2(C)C
CNc1occ(N)c1O
CC1(C#N)C=CC2NC21
CC1C=CCOC1(C)C
CC(=O)c1cccn1C
C#CC(=O)C(C)=O
N#CC1CC1(C#N)C=O
CCC1C(C)[NH+]1CC#N
CN=CNC(=O)C1CO1
OC1C2COC13COC23
CC(=O)C1CCC(C)O1
N#CC12CC1CC2=O
CCCC#CC(C)C#N
O=C1C[NH+]2CC3OC1C32
C#CC1CC12CCCC2
N#CC[NH+]1CCC1
CC1NC12C=CCC2
CC(C)CCC(O)CO
O=C1C2NC3C1C23CO
N#CC[n+]1nnoc1[NH-]
CC1C=CN(C=O)C1
CCC1(CO)OCCO1
CCOCC(C#N)CO
C#CC(C)C(C)(C)C=O
COC(C)(C)C=O
C1C2C1C13C[NH+]2C1CO3
C#CC(=O)C1CC(=O)O1
CC12NC1(O)C1CCC12
CC12CC3(CCC13C)C2
C[NH+]1C2C=CC1C21CO1
N#Cc1cc(CO)co1
CC12NC1C(O)C2CO
CCC1CC(C)OC=N1
C#CC1CCCC(=O)N1
CC1(C)CCC=CC1=O
C1OC2C3C4CC(C14)C23
CC(=O)C1CC(=O)N1
CC#CCC(=O)CC=O
CC12C3CC1CC2(O)C3
CC(C)C12CCC1CC2
[NH-]C1NC(=O)CCCO1
OC1CC12C=CCC2
CC1(C)C2C3CC2[NH+]31
C#CCC1(C)C2CCC21
N#CC(N)C1(O)CC1O
CCC12NC1(C)CC2=O
CC1(C)[NH2+]C([NH3+])C1C=O
CC1OC2C=CC1C=C2
CC12OCCC3OC1C32
C#CCCC(O)C1CN1
CC12C(=O)OC13C[NH+]2C3
O=C1CC2CC3(CC3)C12
CC1CCN1C(=O)C#N
O=C1C=C2COC2CN1
CC12COCC13CC2C3
COC1CC12CC=CC2
CC(O)c1ncnnn1
Cc1cnnn1C(N)=O
O=C(O)C12CCC1NC2
C#CC(C)(C)O
O=CC1C2CCC1C2=O
CNC1CC1(C#N)NC
O=CC12CC1CC21CC1
O=C1OC23CC(CC12)C3
Cn1cc(N)c(C=O)n1
CC12C3C[NH+]1C1(O)C3C21
CC1(C)CCCC(=O)O1
CC(=O)C1(C)CC1(C)C
CCOC(C)C(O)CC
OC12CCC13NCC3O2
O=CC1(CO)CCO1
CC1(O)C2CC3[NH+]1C32O
C[NH+]1CC2NC2(C=O)C1
O=C1C=CCC2CN12
COC(=O)C1C(C)C1C
C#CC1(CO)CC([NH-])O1
Cn1ncc2c1OCC2
C#CC(N)(C#N)CC#N
C#CCn1nnc(O)n1
Cn1nncc1C1CC1
C#CC12NC1(C)C1CC12
CC1(C)CCC1
CC1(CO)C2CC1C2O
CCC(F)(F)F
CCC#CCC(C)CO
CN=C(N)C(=O)COC
CC(C)C1(O)CC1C
N#CCc1cc(N)on1
OCC1OCC2CCC21
CC1(C)CC2OC21C
N=CN(C=O)C1CC1O
C#CC1(C)C2OCC21[NH-]
CC(C#N)C1C[NH+]1C
C#CC1(C)CC(=O)CO1
CC12CC(C1)N2
N#CC1CC1OC(N)=O
CC(=O)[NH+]1CC1C
CC(CO)[NH+](C)CC=O
C[NH+]1CC1(C)C(C)(C)O
CC1(NC(N)=O)CC1O
C#CCc1cc(C)[nH]n1
CC12C3C(O)C1([NH-])C[NH+]32
O=C1NC2C3CC1C32O
O=C1C2CC3CC3C1N2
C#CCC(C)OC(C)=O
C1=CC2CC3(CC3)C2C1
C1CCC1
C#Cc1cc(C=O)[nH]n1
Oc1ccn2c1NCC2
CCC#CCOCC
CC1(C=O)CC(O)C1
ONC1(O)C2CCC1N2
C[NH+]1C2CCOC(=O)C21
CCC1C(CC)C1CC
CC(=O)C12C3C4C3[NH+]1C42
CC1OC1(CO)CO
O=c1nc(F)nn[nH]1
C#CCC(CO)C(C)=O
CC1CC23CC(C2=O)[NH+]13
[NH-][CH+]Oc1ncc(O)[nH]1
COC1(C(O)CO)CC1
CCC#CC#CCCO
CC12CC1CCC2=O
NC(=O)C(O)C(N)=O
CC1(O)C2CC3OC2C31
O=C1C2CCC1C(O)C2
COC(=O)C#CC=O
O=C1CCC(O)O1
N#CCc1cc(N)co1
Cn1ncnc1N
OC12CC3CC1CC3C2
C#CC#CCC1CCO1
CCc1cc(C=O)co1
C#CC1NCCCC1=O
CC(C)c1ncc(O)o1
C#CC12COC1C2CC
CCC12C(=O)OC1C2O
CC1CC2CCCOC12
CC1OC2C=CC1C2=O
Cc1coc2[nH]ccc12
N=CNc1coc(=O)o1
Nc1noc(O)c1N
CC12CC3CCC1C32
[NH-]C1(O)CC2(CCC2)O1
CC1CC1C#CC#N
OCc1cc(CO)on1
CC#CC(=O)O[CH+][NH2+]C
[NH3+][CH+]C(CO)CC(=O)O
CC1CNC=CC(=O)O1
C#Cc1ccc(=O)[nH]n1
CCC1C2C=CC1C2C
CC(C)OC1(C)CC1
C[NH2+]C12COC1C2OC
NC1(C=O)CC=CC1=O
CC12C=CC3(C)C14OC234
N#CC1C2CC[NH+]1CC2
C1=NCC2C3CC(O1)C23
NC(=O)C1OCC12CN2
c1cc(CC2CN2)no1
CC1C2OC([NH-])C12C
C#CCC1(O)CC(=O)N1
CC12C3C4C3C1(C=O)[NH+]42
C1OC1C1CC2(CC2)O1
[CH-]1C2CC3C2C2CC1[NH+]32
C#CC1(C#C)CC(O)O1
CC12C3CC1C2(C=O)C3
CC(C)NC(=O)[NH+]1CC1
OCc1ncc(F)nn1
O=CC1NC1CC1CC1
OCC(O)c1cnn[nH]1
C1=CC2C=NC=[NH+]C2=C1
CCCCOCC(C)O
Cc1c[nH]c2c1C=CC2
NC12OC[NH2+]C1C2CO
CN1C(=O)CCC1CO
CNC1C(O)C1(N)C#N
Cc1ncccn1
COC1C2C=CC1C2=O
O=C1NCC2C3C[NH+]3C12
N#CC12OC1C1CCC12
CCOC1CCC1(C)C
CC1C[NH+]2C(C)(C)C12O
OC1C[NH+]1C1CCC1
CN1C(=O)CC1(C)C
O=C1CC(C2CC2O)O1
CC1(O)C2C34OC23C14C
C[NH2+]C12COC1C2(C)C
C#CC1C([NH-])=COC1N
C#CC12OC1C1OC12C
CC1(C#N)CCC2C[NH+]21
O=Cc1cnccn1
N=CC(=O)NC1CCN1
O=CC1(CO)C=CNC1
OC1CC=C2CCOC21
Cc1[nH+]c([NH-])cc(=O)o1
CC(=O)C1CC(NO)C1
C#CC12CCC(C)C1N2
CCOc1cc(O)co1
OC12C3[CH-]C[NH+]1C2C3
CC1OCC2OCOC12
Cc1cc(O)c(C)cn1
C#CC(C=O)CO[CH+][NH-]
C#CCC(O)C(C)OC
COCC1CCCO1
[NH-]C1(F)N=CN=CO1
[NH-]C12CCOCC1C2
[NH-][CH+]OC1CC(=O)O1
C1#CCCC=CCC=C1
CC1(C=O)C=CC(=O)N1
C1=NCC2C3CC2C3O1
CC1(C)OC1C1CCC1
C1CC23C1C[NH+]1C2CC13
C#CCC1CCCO1
C#CC1C=CCCCO1
[NH-]C1(O)OCCCO1
CC1CCC(C)(C=O)O1
C#Cc1ccn2c1CC2
C#CC[NH+]1C(C)CC1O
CC(=O)C(C#N)CC#N
CC1C2C(=O)C1C2(C)C
CC12COC1CC(=O)N2
N#CC12CC3CC1C2C3
CN=CNc1nnon1
OC12C3CCC1[NH+]2[CH+][NH2+]3
N#CC#CC1(CO)CO1
O=C1CCC1CC1CC1
CC1([NH-])NC(=O)CO1
CC1(CO)CC(=O)N1
CCn1ncnc1C
C#CCC1CC(C)(O)C1
[NH-]c1ccc(C=O)[nH+]n1
CN=C(N)C(=O)C1CO1
CC1OC=NCC12CC2
O=C1CC=CC(NO)O1
CCC1CC1NCC#N
C#CC(C)CC1(O)CC1
OCc1cc(O)c[nH]1
C#CCC(O)C1CCO1
C#CC1C[NH+]1C1COC1
CCC(C)C(=O)CC#N
CC1(C=O)OC1C1CN1
COCC1(C)C2CCC21
O=C1OCC2CCC12O
N#CC1CC1(CO)CO
CCC12CCC3C(C1)C32
O=CN1CC2C=CC1C2
CC1C2CC(C)(O)C12C
C#CCCC1(C=O)CN1
C1OC12C1C3C4C1[NH+]4C32
CC1(CO)C=CC2C[NH+]21
O=C1OCC2(CN2)CO1
OC1CC1c1ncon1
CC12C3CC(=O)C1C2O3
O=C1OC2CC3CN1C32
[NH-]C1=C([NH-])NC=NC=C1
C[NH2+]C1OC=NCCO1
CCC12C(=O)NC1C2O
CN(C)c1cnccn1
CC[NH+]1CC2(OC)CC12
CCC12OC1(O)C1CC12
CC12C3CC(=O)N1C2C3
CNc1oc(O)c[n+]1C
N#CC12C3C[NH+]1C[NH2+]C32
Oc1nccnn1
O=COC1C=CCOC1
CCC#CC(C)(C)CO
CC1(C#N)CNC(=O)N1
CCC1(C=O)CC(=O)O1
COCC(=O)C1(O)CC1
COC(=O)CC1(O)CC1
CC(CCO)OC1CC1
CC(C)C1C(O)C1C#N
CC(=O)c1cc(C)on1
O=CC1(O)CC2NC21
CC(C)C(O)C1(O)CC1
C#CC12CC(O)(N1)C2O
C#CCNC(C)=O
O=C1NC23CCC12CC3
NC1CCn2ncnc21
[NH-]C1C=CCN(C=O)C1
CC(O)CC(=O)CC#N
COC1CC12NCC2=O
NC(=O)NC1CC=CC1
CCC1(C(C)=O)CCC1
CC(C)C12CC1[NH2+][CH+]O2
N#CC12CC(O)(C1)O2
CC1C2CCC1C2(C)O
O=CC12CCC(O)C1O2
N#CC12C3OC4C3[NH+]1C42
CC1(C)CC=CCC1=O
OC1(c2nnon2)CC1
CC(O)C1(C)C2COC21
NCC1(O)CNC(=O)O1
CC1C2(O)CCC12C=O
CC(O)c1cnc(N)o1
CCC1C2CC3(CC3)C12
Cc1cc([NH-])nn[n+]1C
O=CC(O)C12CCC1N2
Cn1cnc(O)c1C#N
C#CCOCC1CCO1
CC1(C)C=CCOC=N1
CCC1(O)CC2NC21C
CC12C(=O)NC1C1OC12
C#CC1OC1C(C)(C)O
CC1C=CC(C)(CO)O1
C#CC1C(C)C1(O)C#C
Cn1c(F)cccc1=O
N#CC12OC3C=CC1C32
C#CC(O)C12CCC1N2
NC(CO)=NCC(=O)O
COC12COC1C1CC12
O=C1NCC1C1CC1O
CC(C#N)(C#N)O[CH+][NH-]
CC1C2C=CC1C(=O)N2
NC(N)=O
O=C1CC(O)C(NO)C1
COCC1(O)C23CC12O3
O=C1CC2(CN2)C2CC12
N#CC1(O)CC(=O)C1O
CCC1OC1(C#N)CN
O=c1ccc(O)n[nH]1
N#CCC1(O)CC1O
Cc1nonc1OC=O
[NH-][CH+]OC1CC(O)C1
CC12CN(C=O)CC1O2
CC1(C)OC2C3CC3C21
CC(=O)C12CCC1N2
CCOCC1CC(C)C1
C#CC(O)C1(C#N)CO1
[NH-][CH+]OCC(=O)C=O
N#Cc1ccccn1
CNC1(C=O)CCO1
CC1CNC=CC(=O)N1
C#CC1(C)OCCCO1
C#CC1(OC)CC([NH-])O1
CC1([NH-])OC12CCOC2
O=CC12C3C4CC3C1C42
CNc1cc(C#N)c[nH]1
[NH-]C12COC3C1OC32O
CC(C1CO1)C(F)(F)F
CC1(C#N)C=CCNC1
CC12COCC1[NH2+][CH+]O2
C#CC(C)C(O)CO
Cn1nnc(N2CC2)n1
CC#CC([NH2+]C)OCC
CC1C(O)CC2C(C)C12
CC1(O)CC(C#N)N1
Nc1oc(=O)ncc1O
C1CC2C1C1OC3C2C13
C#Cc1ccn2c1CC2
O=C1CCC2(CCO2)C1
C1=CC2NC2CC2NC12
[NH3+]C12C3C[NH+]1C3C1[NH2+]C12
C#CC1(C)C=CC(=O)N1
CCOC(C)C(C)=O
COC1CCC(C)(O)O1
CCC1(O)CC2NC21C
c1cc2cnoc2[nH]1
CC12CCC1OC2O
N#CC1(CO)CCN1
O=C1C=CN2CC12CO
C#Cc1nnn(CC)n1
CC1CC=CC12CCO2
O=CC1(O)CC=CCC1
N#CC12CCC3C(O1)C32
C[NH+]1CCC(=O)CC1
C1C2CC3C4OC2C1C34
CC12CC1OCC21CC1
Cn1c(F)cncc1=O
C1=C2CCN=C2OCC1
CC12C(=O)OC1C2CO
CCN(C)C(N)=O
Cn1ccncc1=O
N#CC(O)CCCO
OCC1C2CCOCC12
CCOc1cc(C)on1
CCC1C2C=CC1C2C
CC#CC#CC(C)O
[NH-]C12CC(C1)N(C=O)C2
CC[NH+]1CC12CNC2=O
CCC(C=O)CCOC
CC1OCC2C3CC1C23
CC(O)n1ccnn1
C#CC1=CC(O)C(=O)C1
C#CC(=O)c1ccc[nH]1
CCC12COC1([NH-])CO2
O=CC12OCCC1C2O
CC1(C)CC(=O)NC1[NH-]
C#CC12OC1(C)C1CC12
CC1C=CCC2(CC2)O1
CC12CCC(OC1O)O2
CCNc1c[nH]c(=O)o1
CC1C2C(=O)CC3C2[NH+]13
C[NH+]1CC1C1C23CC12O3
[NH-]C12CC1CCNC2=O
Cc1ccnc(C)c1F
CC12CCC(OC1O)O2
CCC(C)C1(O)CC1
c1cnc2ncnn2c1
[CH2+]C1(O)[CH+]C([NH-])N=NO1
CC(O)C1CNC(=O)O1
CN(C)C(=O)O[CH+][NH-]
C#CC#CC12CC[NH+]1C2
CC(O)C(=O)CC=O
CC12CC[NH+]1C(C=O)C2
CC1NC12COCC2=O
COC(=O)C1CC1OC
Cc1n[nH]c2occ[n+]12
CCOc1ncc(N)o1
O=CC1CC=CC(=O)N1
COC(=O)C(C)CCO
COc1cc(C)n(C)n1
O=C1CC2C3C[NH+]2C13O
CNC(=N)c1nn[nH]n1
[NH-]C12COCC1(C=O)N2
N#CC1(O)OC1C1CC1
CC1(C=O)C=CNC1=O
OCC1C2CC3(CN3)C12
N#CC12OC1CCC2=O
N#CC12C3OC4C(C41)C32
CC1OC1c1ncno1
CCc1nc(C)c(O)o1
CC12CCC1CNC2=O
CCC1([NH-])CC(C)(C)O1
CNc1ccnc(F)[nH+]1
CC12COC1C=CC2=O
CC(=O)C12OC3C1OC32
O=CC1(O)CC2OC21O
CC1CC1N(C=O)C=O
C[NH+]1CCOC(C#N)C1
CC1OC1C1C(O)C1O
O=C1C2OC2CC12CN2
CC(O)C12CC3C1CC32
CC1(O)C2CCCC21
C#CC1CC(C)(C)C1
CCC1CC(NC=O)N1
NCC(C(=O)O)C1CC1
CCCCC(C)(C)C#N
CC1(CO)CCCCO1
O=CC12COC1CN2
CC(=O)OCCCO
CC1(C)C2CCC(=O)N21
Cc1ccn(C(C)O)n1
C1C[NH+]2C3C4NC3(C1)C42
N#CC1NCC12CCN2
C#CC(O)(C#C)C#N
O=Cn1c(O)cnc1O
[NH-]C12C=COC1C1CC12
CCCC(C#N)CCO
CC(O)C(C)C(=O)CO
C#CCC1CC1C(C)O
CC1CC(=O)C(C)(C)C1
COC1CC(OC=O)C1
COC12C3C4CC3C1C42
N#CC12C[NH+]1C(O)C2[NH-]
CC1(C)NC12C=CCC2
CC1CC(C(O)CO)C1
c1ncc2nocc2n1
CCCC(=O)C1(O)CC1
C#CCC1=CC([NH-])CO1
CC12CCC(NO)C1O2
Cc1ccc(=O)[nH]c1C
C1=C2CC3C(COC1)C23
Cc1n[n+]2cc[nH]c2[nH]1
CC1C(O)C=CC1C=O
C1CC1n1nnnn1
CCCN(C)C(=O)OC
CC1(O)CCC(C)(O)O1
Cc1[nH]nc2ncoc12
C#CC(CCC)CCO
CC1(C)OC1([NH3+])C1C[NH2+]1
CC(=NO)C1C(C)C1C
Cc1cc(CC#N)[nH]n1
O=CO[CH+][NH2+]CCCO
COC(C#N)C[NH+]1CC1
CC(=O)n1ccnc1O
C#CC(C)OC(=O)CC
COC12C3CN1C(=O)C32
CC(C)CC(C)C=O
Cn1cc(N)c(C=O)c1
CC(C)(C)C1OC1CO
CC1OC2CC1[NH+]1CC21
O=CC12C3CC1[NH+]2[CH+][NH2+]3
C#CC1(C)C2CCCC21
CCC12C3CC1C2(O)C3
C#CC1[NH+](C)C1(C)C#N
CC12C[NH+]3CC(O1)C32C
C#CC1(C=O)CC([NH-])O1
Nc1nc(=O)cco1
COC1C(C)C12CCC2
C#CC1CCNC(=O)O1
C#CCC#CC#CCC
CC1CC(C#N)C1C
COC(=O)CC1(C)CO1
CC1C(=O)COC12CC2
C1CC2CC(C1)C2
OCC12OC1C1CC12
CC12C3C[NH+]1C2(C#N)C3
Cc1cnnn1C(C)O
O=CC1C[NH+]1C1CCC1
CN1C(=O)C2(C)CC12
OCC1COC2(O)CC12
O=C1CC2OC2C(=O)N1
C#CC12CCC1OC2[NH-]
CC(O)C12COC1C2[NH-]
C#CCCCCC(C)O
CC#CC(=O)CCCC
N#CC1(CO)C2C[NH+]1C2
CC1C2OCC[NH+]3C1C23
C[NH2+][CH+]Oc1cn[nH]n1
CC12C3C1C1(C)[NH+]2C31C
Cn1c(O)cc(O)c1N
OCC(O)C1CC(O)O1
CC12C[NH+]3CC3C1(C)C2
C#CC1OCC[NH+]2CC12
O=c1[nH]c(C2CN2)co1
O=C1CC=CCOC1O
[CH+]1[NH2+]CC2C3OCC3[NH+]12
CC1(C#N)C=CC2C[NH+]21
C#CC12C[CH-]C3CC1C32
O=C1CNc2ccnn21
CC(=O)NCC#CC=O
CC1(C)CC=CC1NO
C#CCC1(N)CC(=O)O1
CCC(OC=O)C(N)=O
O=C(O)CC12C[NH+](C1)C2
C[NH+](C)C12CC1[NH2+][CH+]O2
O=C1CCCC12CC2O
O=Cc1ccc(O)cn1
C[NH2+]C1CC(C(C)C)O1
N#CC1CCCC(=O)O1
Cn1c(O)nc(N)c1O
C#CC(O)C#CC=O
N#Cc1ccn2c1CC2
Cn1nc(C#N)cc1O
OC1C23CCC12[NH2+][CH+]N3
C#Cc1nccnn1
OC1=CCC2CC(O)C12
COC1(CO)NCC[NH2+]1
CCC12CC(C1)OC[NH2+]2
CC(O)C1CC1O
N#CC#CC#CC1CO1
CC(=O)C1CCCO1
N#Cc1ncnc(O)n1
C#CC(O)CC1(C)CN1
C#CC12CC[NH+]1C2(C)O
C#CCOC1CC1(C)O
O=C1CC2OC12C1CN1
CC(O)C1(C)CC(=O)N1
CC1(C)C=C2CCC2O1
O=C1C2CC2C1C1CO1
CC1(CO)C2CC(=O)N21
NC(=O)C1OC1C(N)=O
N#CC1CC2CCCC12
C1CC2OC2C2C[NH+]2C1
O=CC12COC1CO2
CC(=O)C12OC1C1CC12
CCC(=O)CC1CC1O
CNc1nccc(=O)[nH]1
C[NH+]1CC2(C#N)CC1C2
CCC12COCC1(C)N2
CC1(C)OC=NC2CC21
C1=CC2C=NN=[NH+]C2=C1
CC12C3CC3[NH+]1C2O
[NH-]C12OCC1C21CCC1
CC12COC1(C)C2O
NC1=CCc2cccn21
CC(O)n1ccc(O)n1
CC1(C)CC12CC(=O)O2
N#CC12COC1C2CO
Nc1cc(O)cc(F)n1
C1OCC12CC1OC12
CC1(O)C2NC1C2C#N
CCC1([NH-])CNC(=O)O1
Cc1ccn(C(C)O)n1
CC1(C)COC12CCC2
CC12C3CC(C3)[NH+]1C2O
c1ncc(N2CC2)nn1
NC1(c2cc[nH]n2)CN1
C[NH2+]C1(C)CNC(=O)O1
COCC1C(C=O)[NH+]1C
NC(=O)C12CC3CC1[NH+]32
C#CC1CC2CCCC12
C[NH2+]C1OCCC12CC2
COC1(C)CC=CC1=O
N#CC[n+]1ncoc1[NH-]
C#CCC(C)O[CH+][NH2+]C
O=C1C[NH+](C2CC2O)C1
N#CC1CC(=O)N1C=N
OC1OC12C1C=CC2C1
CC12C=CC3(C)C14OC234
CC1C2OCC12C1CC1
CC1(O)C2C3CCC3C21
O=C1C2NC2C2CCN12
CN1C(=O)CCOC1=O
OC12CCC1(C1CN1)O2
CCC1=CC2NC2C1O
C[NH+]1C2(O)CCC12O
C#CC(C#C)C(=O)C#N
CC(=O)C1(C)OCCO1
COCc1nc(O)n[nH]1
NC1[NH2+]C2COC1C2=O
C#Cc1ncc(O)n1C
COC12CC(NO)(C1)C2
CC12C3C4C3C1(C=O)[NH+]42
CCC1C(C)[NH+]1C1CC1
CC(=O)CC(C=O)C=O
OCC(CO)C1CO1
C[NH2+]C1CC(C)O1
C[NH+]1CC1
CC1CC2OC1C=C2O
Cc1nc(C(C)O)no1
CC1(C)CC2OC21C#N
CC1(C)OCCC([NH-])O1
[CH2+]C1[CH+]NC([NH-])=C(N)O1
CCC1=NCCCO1
C#CCCC(C)(N)C#N
CCC(C)(C)C(C)(C)O
COC1(C#N)CC(=O)C1
C1=CC(C[NH+]2CC2)CC1
C#CC1=CC(C)C(=O)C1
c1cnc2c(c1)OCC2
[NH-]C12COC1C2O
CC1(C=O)C=CCOC1
C#CCC1=CCOCC1
CCC#CC(C=O)CC
CC1CCC2CC(=O)N12
C#CC(=O)CC(C)=NO
C#CCCC1C(C)[NH+]1C
C#CCC1(C)C2CCC21
CC1(C)C2C3CC(C3)C21
C#CCCC1(C)CO1
C#CC1(CO)CC(O)O1
N#CC1OCC12CCC2
c1cc2cnn[nH+]c2[nH]1
[NH-]C1CCC(O)(C=O)O1
COc1nccn1C
CCC1[NH2+]C(C#N)C1[NH3+]
CCN(C)C(=O)C#N
C#CC(C#C)C1C[NH+]1C
CC12CC3CC1(CO2)C3
OC1C(O)C12CCCO2
[NH-]C1CC(O)(C=O)N1
CCCOC(=O)NC=O
OC1C[NH+]2C1C2C1CC1
CC(=O)c1cnc(N)o1
C#CC12C3CC1C2C3=O
CC1(C)CCCC1(C)O
CCC12C3CC1OC2C3
CC1CC2C3COC1C32
CC(C)C1OC1C#N
C#CC1C2C=CC1C2
c1cc2oncc2cn1
CCOCC1(CO)CC1
C#CC12C3C4CC(C31)[NH+]42
CC1Cc2cnoc2O1
CC1CCC(C)(CO)O1
C#Cc1ncc(NC)o1
CC1(C)OCC12CCC2
CNC(=O)C1CC1C#N
O=C1NC2CC2C2OC12
CC1C=CCC(C)(C)C1
C#CC1NC1CC#N
CCOCC(=O)C#N
OCc1cn[nH]n1
c1nn[nH]c1N1CC1
CC(C)C1C2CCCC21
Nc1cc(=O)c(F)co1
C1C2C3OC4C1C4OC23
CC(C)C1C2CCC1O2
C1CC2([NH+]3CC3)CC1C2
C#CC12C3C[NH+]1C2C3=O
CC1(CO)OCCC1=O
OCCC(=NO)C1CN1
CC(=O)c1cc(C)no1
C#CC12C=CC(C)C1C2
CC(CO)OCCC=O
CCC(O)C1CC1OC
O=CN1C=CC2CC21O
CC12CC3CC1(CO)[NH+]32
O=CC1C=CC2NC12
CC1=C(C)NC(=O)CC1
CC12C=CC(CCO1)C2
CCCC(=O)C1CCO1
CCOC(CC)CC#N
CC1C=CC(C)(C)OC1
Nc1nccc(=O)o1
NCC(=O)OC1CCO1
C1=C2CCC2C2NC12
CC(=O)C1(C)CC(=O)O1
COC(CO)CNC=O
CN1CCOCCC1=O
C#CC1C(C2CC2)[NH+]1C
C#CC1(C)C=CC2C[NH+]21
N#CCC12CCCC1C2
COC1(C)CC(C)C1C
COC1C=CC(C#N)O1
CNc1ncc(C)o1
N#CC(O)C(N)=O
CC1(CO)C=CC2OC21
CC(O)n1nnnn1
O=CC1CC=CC(=O)O1
CC12CCC1O2
CC([NH-])OCC#N
N#CC12CC1NC2([NH-])N
CCC(=O)CCCCO
CC1(C#N)C2CCC1O2
C#CC1(CC)CC1(C)O
CCOC12CCC1(O)N2
CCC[NH2+]C(C)OCC
[NH-]C1OC12COCOC2
N#CC1NC1(C#N)CO
CNc1ncc(CO)o1
O=C1NC2CC2C2CC12
CC12OC3C4C1C[NH+]4C32
C1=CC23CC2(C1)C1C[NH+]13
CC12C[NH+]1C1CC2C1
Cc1nc(C)c(O)[nH]1
COC1CC(=O)N1C=N
OC1C2C3C[NH+]4C1C4C32
Cc1ncnn1CC#N
C1C2CC3C2C2OC1C32
C1CC(CC[NH+]2CC2)C1
CC(C)C12CC3CC1[NH+]32
CC1(C)CNCC(=O)N1
CC12OC1(C)C1OCC12
C[NH+]1CC2(C(=O)[O-])CC12
CC1[CH-]C=C(NO)C1O
CC12OC3CC1C2C3
CN1C=NCC=CC1=O
CC12C[NH+](CC(=O)O1)C2
COCC(C)(C#N)C=O
CCC1OC([NH3+])C12C[NH2+]2
CC1(C)OC2CCC1O2
CCC(=O)C1(C=O)CN1
[NH3+]CC1CC1(O)C(=O)[O-]
CC(C)C1OCC12CN2
[NH-]c1nc(N)c[cH+]o1
NCc1nncc(=O)[nH]1
N#CC1(C=O)CO1
N#CC(=O)C#CC1CO1
CC(C)C1(C(C)C)CO1
CCC1(C2CC2)OC1C
Cc1cncc(F)n1
CCCOCC[NH+]1CC1
O=C1NC2CCC12CO
CCC(O)c1cnn[nH]1
CC(=O)C1C2C3CC2[NH+]31
OC1CC2CCCC12
CN1ON=C([NH-])C=C1F
[NH-]C1([NH-])NCCOCO1
CCC1(C)OC12COC2
Cn1nc(N)[nH]c1=O
COC1(C(O)C=O)CC1
O=C1C2NC3C1OC23
C1OCC12C1OC3C1C32
CC#CC(C)C#CC#N
C1=CCC(C2CN2)OC1
C1=C2COC2C2(C1)CO2
Nc1ncc(F)nn1
c1nnn2c1C1(CN1)C2
C#CCC1C=CC(C)O1
CC1CCC(=O)C2CC12
CNC1CC([NH-])O1
O=C1OCC12CC(O)C2
N#Cc1n[nH]nc1N
CC1(O)C2C(O)C1C2O
O=CC12OC1CC1CC12
CC1(O)CC2(CCC2)O1
C#CC1C2C=CC1C2C
COCC1(C(C)=O)CO1
C#CC(CC)C(O)CO
CC(=O)C12CC1CCO2
Cn1c(N)nccc1=O
OC1OCC23CCC12O3
CC1CCCC(=O)CC1
CCC1COCC(O)C1
[NH-]C1OCOCCC1=O
ONC12CC(C1)[NH2+][CH+]O2
CC1NC12C1OC2C1=O
CCC1C(=O)C2CC1C2
CC(O)C1(C)CC(=O)N1
OC1CCC12CCC2
C1CCC2C(C1)C1OC21
C#CCC1(O)C2CCC21
CC(C#N)C(C)O[CH+][NH-]
CC(C)(C)C
CC(C#N)NC1CCC1
CCCCC(=O)CC=O
C1C2C3C4C5C(C1[NH+]45)[NH+]23
Cn1ncnc1C#N
CCCC(=O)C(=O)C#N
CC12C3CC1C2(O)C3
CCOCC1CC(=O)N1
Cc1cnn2c1CC2
CC12COC(C1)C2C=O
CCC1(O[CH+][NH-])CC1O
[NH-][CH+]OC12COC1C2
CC12C3(CN3)C3C14OC342
CC12C[NH+]1CCC1NC12
CC1CC(C)(O)C1NO
OC12C3OC(C31)C21CC1
Cc1cc(=O)[nH]nc1C
CC1(C#N)CC(NO)C1
OCC#CC(O)CO
C1=CC2CC1C2C1CO1
C#CC1CC=CC=CC1
CNC(C)C(=O)O[CH+][NH-]
CC1(O)C2CCC21C#N
CC12CC3C(O)[NH+]1C32C
CC(C)C(=O)CO
COCC1(C2CN2)CO1
CC1(O)C2C=CC1N2
OCC1OC2C3CC3C12
Cc1cnc(=O)[nH]c1C
C[NH+]1CC2CC(=O)C21O
C#CC(CO)CC#N
O=CC(=O)C1OCCO1
OC1C2OC1C1CC2C1
CCOC12CC1NC2=O
C#CC(C)C(=O)C#CC
C1=CC2C3C1C1C[NH+]3C21
CNCC(=O)OC(C)C
CC12COCC1(C#N)N2
COC1(C)CCC2C[NH+]21
CC1C=C(C2CC2)CO1
CCC1CC(=O)OC1[NH-]
CC(=O)CCC(C)C
C#CC1(C#C)[NH2+]CCO1
COC1=CCC2C[NH+]2C1
C#CC(C)(C)C(C)=NO
CC(C)C(N)C#N
CCOc1cc(C)on1
COCCC(CO)OC
C#CC(=O)C[NH+](C)C
OC12NC1C1CCOC12
O=C1CC=C2C3NC3C12
COCCC(=O)C1CC1
CC(O)C1(O)C2CCC21
C#CC1CNCC(=O)O1
O=C1C=CNC2CC2C1
C#CCCC1OC1C#C
C#CCCc1nnon1
[NH-]C1=C(N)C(N)C(=O)O1
O=C1CCOC12CC2O
C#CC1CC(O)(CO)C1
O=C1CC2COC3C1C23
OC1C2CCCC12
Cc1noc(N)c1CO
CC1C=CCC2(C)OC12
O=CC1OCC2CCC21
CCC1(C)NCC1NO
CC1CC=C(O)C(C)C1
CCC1CC2CC(=O)C12
CC(=O)C12C3C[NH+]1CC32
CC1C2CCC12
O=C1CC=C2N[CH+][NH2+]C12
CC1(C)C2C3C(O)C3C21
O=CC(O)c1ccc[nH]1
CCNC(C#N)C(N)=O
OCC1(O)CCCO1
C#CC12COC1(C)CO2
N#CC1OC12CC(=O)C2
C1CC2OC1CC21CN1
CNc1oc(N)c[n+]1C
CC1(C=O)C2OCC21C
C#Cc1ncc(CC)o1
CC12C[NH2+]C[NH+]1C2C=O
CC(=O)C1C2CC(=O)N21
CC1(NO)CC=CC1=O
C[NH+]1CC2(CCCO2)C1
CCC12NC1(O)CC2=O
CNC12CC1NCC2=O
CN1C=C2CCN2C1O
COCC1C23CC12O3
CC1(CO)CC=CC1O
CC1C2CC(C)(C#N)C12
C#CCCC1CC(=O)C1
C[NH+]1CC2C(=O)CC21
CO[CH+][NH2+]CCCC#N
CC(=O)C1(C)CCCO1
CC1NC1c1cnon1
COC12CC(C)(N1)C2O
CN1C2CC(O)C21C#N
C#CCC(O)CC1CO1
N#CC12C[NH+]1C1CNC12
N#CC1(N)C(O)C1O
OC12C3CC4C1C2[NH+]4C3
Cc1ccoc1C1CC1
O=CC1OC12C=CNC2
COC12CC1CC21CC1
CC1(C)C2C=CC1C2=O
CC12C3CC4[NH+](C31)C42O
CCC(O)C1CC1
O=COC12C3C4C3[NH+]1C42
OCC(O)c1ccon1
[NH-]C1(NO)C=COC1
Cc1noc(O)c1N
N#CC12OC1C=CC2=O
CC1CCC(C)(O)CO1
CC1(C)OC12C=CCC2
CCC1(CC)C23CC12O3
C1C2[NH+]1C13COCC21C3
O=CCCC(O)[NH+]1CC1
CC1(C)C2COC1CO2
N#CC(=O)C(O)C1CN1
Cc1nc(N)cc(N)n1
O=CCN=CNC=O
C#CC12C3CC3[NH+]1C2O
CC1(O)CC12OC1CC12
CC1(C=O)CCN=CO1
CCC(=O)C#CC(N)=O
CC1CCC=C1C1CC1
[NH3+]C1OCCC2[NH2+]C21
CNC(=O)C1(C)CN1
CC12C3OC[NH+]1C([NH-])C32
O=CC1OC12CCCC2
NC(=O)C12CC(O)(C1)N2
C#CC1CC=CC2NC12
OC1C2C3CCC(C3)C12
CC#CCc1ccc[nH]1
CC(=O)CC(O)C1CO1
C#CCC1OC1C(C)=O
O=C1CC2OCCOC12
C#CC(C)CC1CCO1
OCc1ccc(O)cn1
CCC(=N)NC(C)=O
Cc1cc2[nH]ccc2o1
N#CC1(O)C2CCC21
COc1ncc(N)n1C
CC1(C)C=CN(C=O)C1
CCC12C3C4C[NH+]1C2C43
CCOC1CC1(O)C=O
N#CCO[CH+][NH2+]CC=O
C#CC1(C)C=CC2C[NH+]21
CCC(O)C1CC(=O)N1
CN(C)c1cc(O)[nH]n1
C#CCc1cc(C)co1
CC(=O)C1CC1C#N
O=C1CCNC2CC12O
Cc1ncc(O[CH+][NH-])o1
Cc1cncc(CO)n1
C1=CC2[NH+]3CC2(C1)C3
CCC#CCC(C)OC
C[NH+]1CC(C#N)C1(C)C
C#CC(C#C)CC(C)C
CC1(O[CH+][NH-])CC(=O)O1
C#CCCC(C)CC#C
CC(=O)C1(O)C23CC21O3
CC1(C)CC2CC(=O)C21
COC1C2CCC1C2
N#CC12C[NH+]1C1CC12
O=C1CC2C3C[NH+]2C13O
CCn1ncnc1C
[NH-][CH+]OC1(CO)CC1O
OC1CNc2cn[nH]c21
C#CC1NC1COCC
C1OCc2nnoc2O1
CC12COC3C1C([NH-])C32
CC1C2CCC1C(=O)O2
O=C1C[NH+]2C3CC(O1)C32
COCC(O)C#CCO
CC12OCC1C21CCO1
CC12C3C(O)C1C2C3O
COC1(O)OC1C1CC1
C#CC(=O)C1OCCO1
CC1C2CN=COC12C
O=CN1CC2C(=O)CC21
CCC(O)C12CC[NH+]1C2
CCC1(O)C2CCC1O2
CC12C3C[NH2+]C1[NH+]1C3C12
CCC12CC3[NH+](C1)C32C
CC12[NH+]3CC1([NH-])C2(O)C3
CCOCc1cc[nH]n1
C1COCC2OCC2C1
C#CC1(C)C2C=CCC21
CC1(C)CCCN=CO1
CC1C2C(O)CC12C#N
CC1(C#N)NC1C1CC1
CC(O)C1CC1CC#N
C#CC1(C)C(=O)C2CC21
CC1(C#N)C2C=CC1N2
CC1C2C(O)CC12CO
CC1(C#N)C=CC2C[NH+]21
CC#CCC(C=O)CO
CCOC[NH+]1C(C)C1C
Nc1nc(=O)cc(O)o1
CN1C(=O)CC(O)C1[NH-]
C#CC(C)(C)OCC
Cc1nc(O)cc(=O)o1
CCC1([NH-])CCN1C=O
C#CC(C=O)NC=O
CC1OCC12C1CC[NH+]12
CC1(O)C=CC2OC2C1
CNc1[nH+]c(N)c([NH-])o1
N#CC1C2C=CC3C1[NH+]23
O=CC1[NH+]2CCC12C=O
CCC1Cn2ncnc21
CC12OCCC1OC2[NH-]
O=c1ccnc(CO)o1
CC(O)C#CC#CC=O
CC1(CO)[NH2+]CCO1
C#CCC1(C=O)OC1C
N#CC12CCC1(CO)N2
C#Cc1cc(CC)on1
C#CC1(O)CC1(O)C#C
O=C1CCCOC1=O
O=c1[nH]nc(N2CC2)o1
CNc1cc(OC)c[nH]1
CC1(O)CC2(C1)NC2O
C#CC(C#N)OC
CCC(C#N)C1CCO1
OC1OCC2(CCC2)O1
C#CCC1CC1C(C)C
CNCc1ncc(C)o1
O=CN1CC=CC(=O)C1
C#CC1(C)CC1(O)C#C
C1OC2C3OC12C1OC31
CC(=O)C1(O)CC(C)C1
N#CCC(=O)C1CN1
CCC(=N)NC(N)=O
CCNCC(=O)C#N
C1CC2OC3CC2CC13
C#CC12CC3CC1(C)[NH+]32
CC1C(C)(O)C12CCC2
N#CC12C3C4C3[NH+]1C42
C1OC1C1C2C3CC3[NH+]12
CCc1cc(N)c(N)o1
CC1(O)OC1CC1CC1
CC1(C)OC12CC=CC2
CC1(O)C2C(=O)C3C1[NH+]32
OCC1CCC1(O)CO
C1CCC2OCC2OC1
OC1NC12C1C=CC2C1
CC12COC1CNC2=O
CCC1(O)CCC(=O)C1
CCC12CCC1(CO)O2
COC1C2C[NH+]3CC3C21
Cn1nncc1N
c1[nH]cc2c1NCCO2
CC1OC(O)C12CCC2
CC12[CH-]C3COC3C1N2
CC1(O)CCCN1C=O
C#CC12OC1COC2=O
CC1(O)NCCCC1=O
CC(C)(O)C1(O)CCO1
C#CC1[NH2+]CC(C)(C)O1
CC(O)c1cnno1
O=C1CCOCC2OC12
CC(=O)N1C([NH-])CC1O
O=C1CC=CC2C(O)N12
[NH-]C1C([NH-])C12CNCO2
CC12C3CC1C2(O)C3O
NC(N)=O
CNc1nc(=O)cno1
C#CC1(C#N)NCC1=O
OC1C[NH+]1CCC1CC1
CC12CC[NH+]1CC21CN1
C1NC23COC1C2OC3
c1nc2c[nH+]ccc2[nH]1
CC12C[NH2+]C3OC1C32C
CC(O)C(C)C#N
O=C(C1CO1)N1CC1
CNc1cc(C=O)co1
C#CCC1(C2CC2)CC1
O=C1NCCC1C1CC1
C#Cc1cc(NC)on1
CCC1(C=O)C(C)C1C
CC12C(=O)NC1C2CO
O=C1C2C=C(O)CC1C2
CC12CC3OCC[NH+]1C32
O=C1OC2C3CC3C2O1
CC(O)C(C)OCCO
Cn1c(N)ccnc1=O
CC12CC3C[NH2+]C(O1)C32
CC1Oc2c[nH]nc2O1
CC(=O)c1cc(O)[nH]n1
C#CC12CC(CO)(C1)C2
C[NH+]1CC23COCC12C3
N#CC1CCC(CO)O1
CC12C3C[NH+]1CC2([NH-])O3
C#CCC12CCC1CC2
Cn1ccc(=O)cc1O
C#CC1(C)OC12CCC2
O=CC1COCCCO1
C1C2CC3C4CC1C2C34
O=CC12C3CC1C2C3=O
COC12CC1C1CC12C
C1CC2OC2C2C[NH+]2C1
C1CC2(CC2)CO1
O=CC1C=CCOC1
COC1OCCC1(C)[NH-]
CC1[NH2+]C([NH-])C(C)([NH3+])[NH2+]1
O=C(CO)C(O)C1CC1
CC1C2CC3OCC3C12
C1=CC2(CCCC2)OC1
O=CC1(O)C2OCOC21
CC12OCC1C21CCO1
Cc1nn(C)ccc1=O
CC1(C)C2CCOC1C2
CC1(C)C2CC(=O)C21O
CC1OCC(O)CC1[NH-]
C1NC12COC21CC1
CC12C3COC4C3[NH+]1C42
NC(N)=O
[NH-]C1=COCC=C1
C#CC(C)(C#C)C#C
NC(=O)C12OC1C1CC12
C#CCC1(C#C)CC1
N#CC(=O)OCCCO
OC12OC1CCC1OC12
CCC(O)C(C#N)C=O
CC1OC([NH-])C12CCN2
CCC(O)CC(=O)C=O
CC1(C=O)[NH+]2CCC21O
N#CC12OCCC1C2N
CC(C)C12CCCC1O2
CC1CC(C)(O)C2NC12
OCC12CC3CC(C1)[NH+]32
CC(C#N)C(=O)C1CN1
Cc1nc(F)cc(=O)[nH]1
CC(O)CN=C(N)C#N
CCC[NH2+][CH+]OCC
OCC1NC12CC1NC12
C#CCC(O)[NH+]1CC1
COC(C#N)CC1CC1
CC(C)(O)[NH+]1C2CCC21
CC=O
CC12C3CC1C2OC3=O
CC(CO)C(C)(O)CO
CC12COC13COC2C3
CC(C)c1nc(N)no1
N#CC1C(=O)CC2C[NH+]21
NC(N)=O
COCc1cnn[nH]1
CNC(=O)CC1(O)CC1
CC1OC2CC3C1[NH+]3C2
C[NH+]1C2C(O)C1C2(C)C
[NH-][CH+]OCCOCCO
COC(C)C(=O)C(C)=O
CC(=O)c1ccn(C)n1
CC1C2CCCC1C2O
CC(C)(O)C1CCCC1
CC1C2COC3CC3[NH+]12
CC(C)OC(=O)NC=N
CC(O)c1cnnn1C
OC1C2CCC1C2O
OC12CC(CC13CC3)O2
CC1CC23CCC2C1O3
COC(C)C(O)[NH+]1CC1
O=CC1OC2C3CC3C12
[NH-][CH+]Oc1ncc(N)o1
O=CC1(C=O)CCCO1
CC1OC2(C#N)CC12C
CCC1(C)C2CC(=O)N21
N#CCCC(C#N)CO
CCOCc1ncno1
C1CC2COC23CC3O1
C#Cc1cc(C)[nH]n1
CC1OC2CC2CC1O
CC12CC[NH+]1C2C#N
OC12C3CC4C3OC1C42
C1CC2CC3OC3(C1)C2
CC1C2COC13COC23
CC12COC([NH-])C1(C)N2
CO[CH+][NH2+]C1CC1
NC(=O)NC(=O)CO
C1C2C1C1OC2C2OC12
N#CC1(O)C2C=CC1O2
NC1=CC2CC2C1NO
CC1OC(CO)C1=O
CC1OC1C1OCC1=O
O=C(O)C12CC[NH+]1CC2
CC1CCCNC(=O)O1
C1C2C3C4C1[NH+]2CC[NH+]34
CCCCCC(C)(C)C
COC1C(O)C1C(C)=O
CCOC(C)CCC#N
CC1C(C)C1(C)CO
c1ncc2c[nH]cc2[nH+]1
C[NH+]1C(O)C12C1CC2O1
O=C1OCC1C1CCO1
CC1OC(=O)NC1(C)C
CC1C2C=CCCC1O2
O=C([O-])C(=O)C1CC[NH2+]1
NC(=O)C[NH2+]C1CCO1
C[NH2+]C1COCC(=O)N1
C1C2C3C1C1(CN1)C[NH+]23
CC1(C)C2C[NH+]1CC2=O
N#CC1(C2CO2)CO1
C[NH+]1C2C3CC3C21
OC1CCc2conc21
CC12CC1COCCO2
CCC1(O)CC1(C)C=O
CC(O)C12COC1C2
CC1=CC(C#N)C(=O)C1
CC1CCC(=O)CC1
C#CCC(C)(O)C(C)=O
CC12CC(O1)C1OCC12
C#CC12COCC1(C)N2
CC1CN1c1c[nH]nn1
CC1C(O)CCC1CO
CCn1ccc(C=O)n1
CCC1(C)C2COCC21
[CH-]1CC2C3C1C1NC1C23
COC12CC3CC1(C)[NH+]32
CC1C2(O)CC(O)C12C
C#CC1(C)OC2CNC21
Oc1c[nH+]c2nc[nH]n12
CC1CC2C[NH+]3C(C1)C23
CNC(C#CC#N)CO
C#CC(=O)C1(O)CCC1
C#CCOC12COC1C2
CC1C=Cn2nccc21
C#CCCNC(C)C#N
C1CC1C12COC(C1)C2
CC12OC3CC1OC32
CCC1(C)C2C=CC1O2
CC1OC2C3CC3CC12
[NH-]C1(C=O)CCN=CN1
CC(=O)NC=NC1CN1
CCc1occ(O)c1N
O=CC12CCC1(C=O)N2
CC1(O)C2C3CCC3C21
CC12C(CO)C[NH+]1C2O
CC1CC12CC(C)(C)C2
CCCOCC1CCC1
O=C1C2COC1C1NC21
O=CC1NC12C[NH+]1CC12
C#Cc1[nH]nnc1OC
N=C(N)c1ccco1
CC[NH+]1CCC1OC=O
CC12OC1(O)CC21CC1
CC1OC2C3CCC12C3
C#CCC12C3C4C3C1C42
OC1CC12OC1CNC12
CCC1CC1CC#N
CC1OC1C1COCO1
CNC(=O)C(O)C=O
CCC(C)(C)COC=O
CC(C)C1(O)CC(=O)C1
N#CCC1C(=O)C2CC12
OC1C2OC3C2CC13O
[NH-]C12CCC1OC2O
N#CC12CC1C1OCC12
CC1COC2C=CC1C2
C#CCc1[nH+]cc([NH-])o1
CC1[NH2+]C([NH3+])C(C#N)[NH2+]1
CC(O)C(C)OC=O
C#CC12C(=O)C3CC1[NH+]32
O=C1OC2C1C2C1CO1
C#CCN=C(N)C#N
Cc1[nH]cc(C#N)c1C
O=C1CC2(C1)NC2O
CC1(CO)CC=CCC1
CC12CC3OC1(O)C32C
N#CC12CCCCC1O2
CC[NH+]1CC2(C#N)CC12
CC12C3C4C[NH+]1C2(O)C43
CCC(=O)C[NH+]1CC1C
CC1(O)OC2C=CC1C2
C1CC2C(O1)C1OC21
CC1([NH2+][CH+]OC=O)CC1
COC1(C)C=CC2OC21
CC(=O)C1(C)CC=CC1
[NH-]C1OC=C(N2CC2)O1
CC(=O)CN(C=O)C=O
CC(C)(C#CC=O)C=O
CC12CC3NC3C1(C)O2
C1COCOC2CC2C1
O=C1CCN=C(CO)N1
N#CC1OC12CC=CC2
O=C1CCC2(COC2)N1
CC1(C=O)OC1C1CN1
C#CC12NC3(C)C14OC324
CC(=O)C1CCC(C)C1
N#CC1(N)C=CC2CC21
OC12OC1(O)C1CCC12
C#CC1CC12CC1C[NH+]12
CC(C)(O)C12CC(C1)C2
CC1(O)CCN=CO1
CC1(CO)CCC(O)C1
CNC1=CN[C+](C)NO1
CC1(C=O)[NH+]2CCC21C
Cc1n[nH]nc1C(=N)N
O=CC12OC1COC2=O
CC(O)C[NH+](C)CC#N
[CH2+]c1[cH+]oc([NH-])cn1
C#CC(CC=O)C(C)=O
CC1(C)C(C)(C)C1(C)C
Cc1coc2nnoc12
C#CC(C#N)C1CO1
CCOCc1ncc[nH]1
CC1NCC=CCC1=O
Cn1cnc2[nH]nnc21
CC1(O)CCCC1CO
c1cc2ocnc2cn1
CC1=NNC([NH-])=C([NH-])N1
OCC1(O)C2CCOC21
C#CCOCC(C)=NO
CCC[NH2+][CH+]OCCC
CNC(CC#N)COC
CC1C2CCCC1C2C
C1C[NH+](C2C34CC23O4)C1
O=Cc1cc(O)c[nH]1
C1CC2C3CCC2C3O1
Cc1oc(O)c(N)c1C
CC(C)[NH+]1CC1C(N)=O
COC(C)C(C)C#N
C#CC1CC(C)CC1C
O=C1NC2C=CC1OC2
OCC(O)C1CCO1
COC1CC12C1CC2C1
OC1CC1C1CCO1
CCOCC1(C)CCO1
CC(=O)CC(C)=NO
CC(=O)C1(O)CC1CO
CC12C3CC3[NH+]1C2CO
CCC1(C#CC#N)CC1
CCNCC(=O)O
CNc1cc(C)c[nH]1
CCOC1OC12CCC2
O=CN1C=CC2(CO2)C1
CC(C)C12C3C[NH+]1CC32
CC1OC=NC2CC2O1
CCC1(C(=O)OC)CO1
[NH3+]C1OCC1CC1C[NH2+]1
OCC1NC2COC12
CC1(O)CC1CC1CO1
Cc1nc([NH-])c[c+](C)o1
CN1C(=O)C=NCC1[NH-]
COC1(C)CCN=CO1
O=C1C=CC2CNC=C12
CC12C(=O)C3CCC1[NH+]32
COc1nccc(F)n1
CC12CC1CC21CC1O
OC1CC2C1CC21CC1
C1COC2C3OC(C1)C23
Cn1ncc2c1C=CC2
CC1[NH2+]C(C=O)C[NH+]1C
CC(=O)C1C(O)C1(C)O
CC1(C#N)NC12CCC2
CC1(O)C2CC2C2NC21
CC1(C2C=CCC2)CC1
CC#CCC1C(C)C1C
Cc1onnc1CO
CC1CC2NC(=O)C12C
CCCC(O)C1(C)CO1
CC1[NH2+]C1([NH3+])CC1CC1
C1OC(C2CO2)C2NC12
[NH-]C1(O)OCCC(=O)O1
O=CC12C3C[NH+]1CC2O3
COc1oc(C)cc1N
O=C1CC(CO)C(O)O1
[NH-]C1ON=NC(N)=C1O
[NH-]C12NC1(O)C1CNC12
CC(C)(O)C[NH+]1CC1
COC12CC(CCO1)C2
CC1(O)CCC2(C)C[NH+]12
c1coc(C2COC2)n1
C[NH2+]C1NCCC1=O
CC12C3C[NH+]1C1(O)C3C21
CC1=C(CO)CC(=O)N1
CC1(NC(=N)C#N)CC1
CC(=O)Cc1cnn[nH]1
CC1C=CCNC(=O)O1
C#CCc1ncnn1C
OC1[CH-]C2C[NH+]3CC1C23
CC(O)C1(C)C2CCC21
N#CC1OCC12CC2
N#CC12CC(=O)CC1N2
CC(C#N)(C=O)C(N)=O
CC12CCC1OC2CO
CC(O)N1C(=O)CC1C
C#CCOCC1CCO1
CC12CC1[NH+]1CC1CO2
[NH-]C1CC(CO)O1
C#CC1OCCC1=O
OCC12[CH-]CC3C(C1)C32
C[NH+]1C2CC(NO)C21C
CCCNc1cn[nH]n1
O=C1NC=C2CCC2O1
CC(C)(C)c1ccon1
NC(=O)N1CC2OCC21
C1C2[NH2+]C3OC4C2[NH+]1C34
CCc1[nH+]cc(NC)o1
N#CCC(=O)C1CCO1
CC[NH+]1C2CC1C1OC12
N1C2C1C1NC2C2OC12
C#CC12C=CC(O)C1C2
COC12CC([NH3+])C1(C)[NH2+]2
CC(CC(N)=O)OC=O
CC1Cc2cnoc2O1
CC(C)C1OC1C1CN1
NC(=O)C(O)C1(O)CC1
Cc1cnc([NH-])[n+](C)n1
CCCOC(=O)NC=N
N#CC(O)C1(C#N)CN1
CC(=O)C1NC1C(C)=O
CN1CCC([NH-])OC1=O
CCC1(O)C2COCC21
OC1CC23CCCC12N3
CC(=O)N1C2CNCC21
CC1=CCCC2OCC12
CC12C3CC4C(CC31)C42
C[NH+]1C2CC3(CO3)C21C
N=C(N)C(=O)C(=N)N
CC12OC1C1CC1C2=O
CC1(C)C=CCOC=N1
CCC12CC1C(C)(O)O2
CC1C[NH2+]C2OC3C1C23
CC1C(C)[NH+](C)C1C#N
[NH-]C1OC(C=O)C12CN2
[NH-]C1C(O)C12CCO2
CNC1([NH-])C=CN=NO1
O=CN1CC1CC1CO1
CC12C3CC1C2(O)C3=O
C1=CC2C3C4OC(C14)C23
CCC1([NH2+]C)OCCO1
NC12OC[NH2+]C1C2C=O
CC12COC(CC1=O)O2
CC1CC(C#N)(C#N)O1
CC1(C=O)CC=CC1
CCCC(=O)O[CH+][NH-]
CC#CCC(C#N)C=O
C1=NC2CCOC(C2)O1
CC(=O)C12C3CC1[NH+]2C3
C#CCC1CCC1(C)C
CC1(C)C(=O)C2(C)CC12
C#CC12COC1C2CC
CCCCCC(O)CO
CC#CC(=O)OCC#N
CC(C)c1ncc[nH]1
NC(=O)C12OC1C1CC12
OCC12C3C=CC1[NH+]2C3
C#CC(C)CCC
CC1CC1c1cc[nH]n1
c1cc(C2CN2)no1
CCC(C)n1cccc1
C[NH2+]C1CCC(C)(C)O1
CNc1nc(CO)no1
O=CC1=CC2NC3C1C23
O=COC12C3C4C3C1C42
CC1(C)CCC(CO)O1
CC1C(O)C12C1CC2C1
CC1(N)C(N)C1(N)C#N
CC1(C)C2C=CC3C2C31
Cc1[nH]ccc1C1CN1
OC12CC3CC[NH+]1C32O
C#CCNC(C=O)=NC
[CH-]1CC2C3CCC1C23
COCC(O)C#CC#N
CC1(C#N)CCO1
O=C1C2C[NH+]3C1C1C2C13
CC12C=CC(OC1)O2
C#CC1(C)OC1C
CCOCC(O)C1CC1
Nc1ccnc(N)n1
OC1OC2CCCC2O1
[NH-]c1n[cH+][c+](CO)[nH]o1
ONC1C2CCC1C2O
COCc1cc(C)[nH]n1
CC(O)C1(C#N)CCO1
CCOC([NH-])C(C)CC
CC1OCC12CCC2
C#CC1(CO)CC(C)C1
CC1(C2C=CCC2)CO1
NC1CN1c1cnoc1
C#CC1([NH-])CCNCO1
CC1(C)CCC([NH-])CO1
CC1(C=O)OCCCO1
C#CC(=O)C1(O)CC1O
CC12OC1(O)C1CCC12
CC1CC(O)C(C)(C)C1
CC(C)C1OC1C1CC1
NC(=O)c1ccon1
O=CCC(=O)C(O)C=O
CC#CCC(=O)C(C)=O
C1OCC2=C1COC2
COC12CC3CC1(C)[NH+]32
O=C1NC2CC2N1
CC1C2C=CC1COC2
CC(O)C1C2C=CC1C2
C#CCC1C2CC(=O)C12
CC1(O)C=CCC(=O)O1
CCC#CC(C)[NH+]1CC1
N#CC1C[NH+]1CC1CC1
O=C1CCc2oncc21
CC1(OC=O)CCCC1
CC12OC3CCOC1C32
OC1C2C3C2C2CC3[NH+]12
CC12C3C4CC(C31)[NH+]42
CCC(C)C1C(O)C1O
CC(=O)C1CC(C#N)O1
CCC#CC(=O)NCC
C#CCCc1ncc[nH]1
CNC(=O)OCC1CC1
C[NH+]1CC2(C1)OC2CO
O=C1CCC(O)O1
CNC(=N)C(=O)C1CC1
COCC(C=O)C(C)=O
Cc1cncccc1=O
Cn1cc(N)c(CO)c1
Nc1ccon1
CC(C)c1ccn(C)n1
CCN1C(=O)CN=C1C
CC1CC12OC1CC12C
CC12CCC3C(O)[NH+]1C32
Cc1nc(CO)c(O)[nH]1
CC1CC2C1=CC1NC12
COCCCCCC#N
O=C1CCC(=O)C1(O)O
C#CC1(C)C2CC(O)C21
O=CN1C2C3CC(N3)C21
N#CC12CC[NH+]3C1CC32
CC1(O)C(=O)C2OC21
CC1(O)CC([NH3+])(CO)[NH2+]1
CCC1OC(C)C12CC2
CNc1nc(O)c(N)o1
CC(CN)CCC(=O)O
[NH-]C1OCC12C1CC[NH+]12
CC12OCC(CO1)C2=O
CCNCc1ncco1
CCCC(=O)CC=O
CC12OCC1NCC2=O
CC12CC1C=CC1OC12
CC1C[NH2+][CH+]O1
CC(O)CC(O)CC#N
CC(=O)C12C3C[NH+]1CC32
CC(=O)C1(C)C(C)C1O
O=CN1C=CCC=CC1
CC(N)c1onnc1O
c1ccc(N2CC2)nc1
CC(C)C12COC1C2C
C#CC1CCC(C)(O)C1
CC12C=CC(OC1=O)O2
CC1(C)CC(=O)C1(C)C
CCC1(C=O)CC1C=O
OC1CC=C2COCC21
C1C2CC34CCC23C1O4
COC12CC1(O)OC2C
CC1Cn2ncnc2O1
C#CCC12CC(C1)C2
CC(=O)N1C2CCC21C
C[NH+](C)Cc1cnno1
C1NC1C1CC2C[NH+]21
OCC1=CCCCCC1
CC1C2CCCC(=O)N12
C1=NC2CC2N=CN1
C#CCC12CC(=O)C1C2
CCC1C2NC2C12CO2
Cc1cc(O)[nH]n1
CC1NC12C=CNC2=O
N#CC(=O)C(O)C1CO1
OCC1=CCCC12CN2
Cc1nccc(=O)n1C
OC1=CC2C[NH+]3C1C23
N#CC1CC(C(=O)O)N1
O=CCCOCCCO
CCCOC(=O)CCC
N#CC1CCC(=O)N1
C1OCC23C1C1C24OC134
N#CC12NC1CCC2=O
CCn1ccc(=O)cc1
CC1(C)C2[CH-]CC3C2[NH+]31
CCC(O)C1OC1CC
CCC12CC3C([NH2+]1)C32[NH3+]
C[n+]1cc(C=O)oc1[NH-]
COC1(C)C2C[NH+]3C2C31
CC12CC3CC4C(C31)C42
CC1COCCC(=O)N1
COC(=O)C1NC1C
N=CNc1nc(N)no1
C[NH+]1C2C1C1C2C1(C)C
CC(O)C(CO)CC#N
CC1CC1C1CC(=O)C1
C#CCC1(C2CC2)CO1
N#Cc1ccc(F)cn1
C#CC1(CC)[NH2+]CCO1
CC1=C(C)CC(C)C1
CC(=O)C1(CO)CCO1
O=C1C2C3OC4C3C1C42
C1CC2CC3C(O1)C3O2
CC1(C)CCC2COC21
O=COC1C=CCO1
C1CC2(CC2)C2CC1O2
C#CCC1CCC(C)O1
CCC(=O)C1CCCC1
C[NH2+]C(C)OC(C)C#N
CCC(=O)C1CCCO1
[CH+]1[NH2+]C2C(CC23CN3)O1
CC(=O)C(O)C(C)=O
C1CC23CC(C4OC42)[NH+]13
CCC(=O)C(C)CC#N
CC12CCC(C#N)C1O2
C1C[NH+]2C1C1C3NC3C12
CNC(=O)C1NC1C
Cn1ccc(O)c1C#N
[NH-]C1CC2CNC(=O)N12
CC12OCC3C4C1[NH+]4C32
CC1(C(O)CC#N)CO1
C#CC1CC(C)(CO)O1
COC(=O)c1nnon1
CC12OCOCC1C2[NH-]
CC1C2C=CCCC1O2
Nc1ccc(C=O)cn1
C#CC(C#CC#N)C=O
C1NC1C1OC2CCC21
CC(C)c1nnn(C)n1
OCC(O)c1ccon1
O=C1C2C3CC4C1[NH+]4C32
O=CC1(O)NC1C1CC1
CC(C)C#CCC=O
COC(=O)C1CCCO1
C#CC1(O)CC=CC1
CC(C#CC(N)=O)CO
CC1C(C)[NH+]1C1CCC1
O=C1NCCCC2CC12
CNc1cc(O)co1
C#CC1CC(N)(C=O)N1
Cc1nc(O)c(C=O)[nH]1
O=CC1(CO)C23CC12O3
OCC1CC2C(O)C2C1
N#CC12NC1(N)C1CC12
C#Cc1n[nH]nc1N
O=CC1CC12CC=CC2
C1OC2CC3OC3CC12
C1C2CC1C1CCC2O1
Oc1n[nH]c2[nH]cnc12
C#CC1(C)CCN=CO1
Nc1nnc(F)cc1F
CC1COC([NH-])CCO1
CC1CC12CCO2
NC(=O)C1NCCC1=O
CC1CC23C=CCC12C3
OCC12CC3CC(C1)[NH+]32
COC12C3CC1(O)C2O3
CC(C#N)OC(=O)CN
C#CC1OC1(C=O)CO
O=CC1(CO)CC(=O)N1
CCCCC(C)COC
CCC(O)C12COC1C2
O=C1CC2(C1)OC1CC12
CC(=O)NCC#CC#N
OC12CC1C(C1CC1)O2
C#Cc1cc(C=O)on1
CC12CC[NH+]1C1(O)CC21
CC1OC(=O)NC2CC21
CC12C[NH2+]C[NH+]1C2C#N
CC([NH-])OC(=O)CCO
N#CC1(C#N)CCCN1
CC1Cc2ocnc2O1
CCC(C(N)=O)C(C)C
CC(C#N)n1ccnn1
CC1(CO)OC1C1CN1
ONC1CC12CCC2
Cc1nc(O)c(C#N)[nH]1
CC12COC13C[NH+]2C3
Cn1nnc(C=O)c1O
C#CC(C)OC
N#CCn1ncnc1N
COCC1(C)C2CCC21
CC(O)(C=O)CO[CH+][NH-]
O=C1OC2CC3(CC3)C12
CC12C3CC1(C#N)C2O3
CCC1CC(CC)C1C
[NH-]C12OC1CNCC2=O
N#CC(O)C(=O)N1CC1
CC(C#N)(CN)C(N)=O
COC1CC(C)C1OC
C1C2CC13CC1OC2C13
OC12OC1CC21CN1
Cc1ccc(CO)cn1
CNc1onnc1C#N
N#CC1([NH-])OCCO1
CC(O)C1(C)CC(=O)N1
CC1(CO)C2C3CC2[NH+]31
N#CC(N)C1(CO)CC1
CC12C(=O)C3OC1CC32
CCC(C#N)C(F)(F)F
CCC1(C)CC=CC1
C#CC1(NC)CCO1
CCC1(C(C)C)CC1
CC12OCC3CC1C32C
CC1(C#N)C2CCC21
COCC1(C)C2CCC21
CC12C3C1C1(O)C3C21C
OC12CC3C=CC1[NH+]3C2
CC1CC1c1c[nH]nn1
O=CC12OC1C1COC12
OC1CC2C3CC(O3)C12
C#CC(O[CH+][NH-])C1CC1
CC1OC2C(C#N)C12C
CC1(CC(N)=O)CCC1
c1nc2c(o1)CCO2
CC[NH+]1CC1C1CC1
CC1(O)C2C3OC3(C)C21
C#CC12CC(C1)C2
CC1(C)OC1C1CCO1
Cc1oc(=O)[cH-]c1[NH-]
CC1(C)CC2(CCC2)O1
CC1C(O)C12CCCO2
COc1noc(OC)n1
CC(=O)C12CC1CC2=O
C#CC12C3COC1C2O3
CCC1C2OC1C1CC12
O=CC1OC12COC2=O
COC(C)(C#N)C#N
CC(=O)CC1CC=CC1
CCC1C2C=CCC1C2
Cc1n[nH]c(C)c1O
C#CC1(N)CCN=CO1
[NH-]C12OCCC1C2C=O
CC(C)C1CCC(=O)O1
c1cc(NC2CC2)co1
CCC1(NC=O)CCO1
CC(N)c1onnc1O
C1CC23C4CC12CC3O4
CC12CCC1OCC2=O
C#CC12CCC1(C#N)N2
CC1(O)CC(=O)O1
N=CC(=O)N1C=CCC1
CCC1=CCOCC1C
CC(O)C12OC1CC2=O
CCC1(C)C=CC(=O)O1
CC(C)C1(C)CC=CC1
C[NH2+]C1C=CN(C=O)C1
O=c1cncco1
C1CC12C1OC1C21CO1
C#CC12CC3OC1C2O3
CCC[NH+](C)CC(=O)O
CC(O)(C#N)C1(O)CC1
CC1(C)CNCC(=O)O1
OC1(O)C2C3CC3C21O
CCN(C)c1nnon1
O=CC(O)C1CN1C=O
CC12CCC(OC1=O)O2
CC12OC1(C)C1CCC12
O=COC12CCC1OC2
[NH-]C1COCCCCO1
CCCC(CCO)=NO
N=CNc1cc(O)co1
C#CCC1(C2CC2)CC1
O=C1C=CC(=O)C1CO
CNC(=O)C(O)C1CN1
NC(=O)NC(CO)CO
OC1C2CC=CCCC12
CC12CC3(O)C(O1)C23C
CC(=O)C1OCCO1
CCC1CC1C(C)(C)O
Cc1nc[nH+]c(O)c1[NH-]
CC(=O)c1cc(C)on1
O=CC1CC=CC(=O)O1
C#CC1CC(C(C)=O)O1
CCOC1CC1C(N)=O
C1CC12C1C3C4C2C1[NH+]34
CCC(CC)C1(C)CC1
CC12NC1(O)C1COC12
C#CC1=CCC(=O)N1
O=C1C=CCC2(CC2)O1
CC1CC1C(C=O)C=O
CC(C)C1(C)CC(=O)N1
CCOC1(C)CC(=O)C1
CC1(C)C=CCOC=N1
C#CC1=CC(C)C(=O)C1
C#CC1(C(O)CO)CO1
CC12[NH+]3CC1(O)C2(O)C3
CC(C)C1CC(O)O1
CCOCC1(C)CO1
COC12CC(C=O)(C1)N2
CC(O)C12OC1C1NC12
CCC(O)C1(O)CC1
C#CCCCNC(N)=O
C#Cc1noc(N)c1C
CC(C)C12C[NH+](C1)C2C
OCC1=CC2C3OC1C23
N#CC1(O)C2NC1C2O
CCC1C2CC(=O)C12C
COCC(C#N)[NH+](C)C
COC1C(O)C1(O)C=O
CC12COC1C(CO)N2
CC(C)C(O)(C=O)CO
O=CC1[NH+]2CC1(C=O)C2
C#Cc1nc(N)c(N)o1
N#CC12C3CC1C2O3
C1CC2(O1)C1C3OC3C12
CCC1CNC([NH-])CO1
O=CC1(CO)CC(=O)N1
CC1C=CC(C=O)O1
CC1C(C)[NH+]1CC1CO1
N#CC1C2CCC1CC2
CC1(C)C2C3C=CC2[NH+]31
CC12CC(C3CO3)(C1)C2
C#CC1C2OCOC12
CC(C)C1[NH2+][CH+]NC1=O
Cc1[nH]cnc1C1CN1
CC(=O)OC1CC1(C)O
Cc1[nH]c(=O)ccc1F
CC(C#N)COCC#N
CC(N)(C#N)C1CCO1
CCOCCCCCO
OC1(C2CC2)C=CCC1
[NH-]C1(N)CCC(=O)O1
Cc1ccc(C=O)cn1
CCC(C#N)C1(C)CC1
COc1cc(N)c(N)o1
c1noc2c1CCCO2
CC(=O)C1C(O)C1(C)O
C[NH2+]C(C)OC
NCC(N)CC(=O)O
C#CC1C(C#C)C1CO
C#CC#Cc1ncno1
CCC(=O)COC(N)=O
CCCOc1nnon1
C#CC(=O)C1NC1C#C
O=CC12C=CC3C[NH+]1C32
COC1CC(C(C)O)C1
CC1(CO)C2C3CC2[NH+]31
[NH-]C12OCCC1NC2O
CC12COC3([NH-])C14OC234
CC[NH+]1CC1(C=O)C=O
COCC1CC(C)O1
O=C1C2OC3C(O2)C13
[NH3+]C12C3[NH2+]C1(O)C(O)C32
CC1(C)CC2OC21CO
Cc1occ2ncoc12
CC1=CC2CC1OC2C
CC12CCC3C(C1O)C32
O=C1C2C3CC4C1C2C34
C#CC(C)CCC1CC1
C#CCCC(CC)CO
CCC1OC1C(C)=O
CCOCCC(C)=O
C#CC12C3NC1C2C[NH2+]3
CC1OC12C(=O)C1CC12
CC12CC1C[NH+]1CC12C
CC1(C(=O)O)CC(N)C1
CC1(C)COC(=O)CO1
CCc1cc(CC)[nH]n1
N#CCC1CC(O)C1
Cc1[nH]c(O)c(C)c1N
C#CC1([NH3+])C2[NH2+][CH+][NH2+]C21
OC1C[NH+]1CC1CCC1
CC12C3C[NH+]1CC32O
O=C1C2CC=CCC1O2
Cc1cc(C=O)co1
N#CC1=CCC[NH+]2CC12
CC12COC1C2CO
CC(=O)C1(C)C2CCC21
Cn1ncc(C=O)n1
CC1(CO)C2CCC1C2
C#CC#CC1CC([NH3+])[NH2+]1
CC1(CO)CC=CCC1
O=C(O)C1CCCN1
CC12OC1C1CC1C2=O
OCC12CC3OC1C3N2
CCC1CC(C)(CO)C1
C#CC(=O)NCCC
C1CC2CC23CC1CO3
N#CCC(N)=O
O=COC12CC[NH+]1C2
Cc1nccc(O)c1O
CN(C=O)C1CN=CO1
CCC1(OC)CCCO1
NC1C=CC(C(=O)[O-])[NH2+]1
[NH3+]C1CC2C3C4[NH2+]C13C24
[NH-]C1N=NNC=CC1=O
[NH-]C12CC[NH+]1CNC2=O
COC(C)C(=O)C1CO1
CC(=O)C1CC(=O)N1
OCC12CC3(CN3)C1O2
C#Cc1[nH]c(C)cc1O
CCC1(C)C2CCC21C
CC12CCC(NO)C1N2
COC1C2C3CCC3C12
C[NH2+]C12CC1OCCN2
O=C1CCC(CO)N1
CC1(c2nnon2)CN1
C1C2NC1c1[nH]nnc12
CC1NC12C=CNC2=O
COC(C=O)CC(C)=O
CC12CC1OC1CC12C
C#CC(C)C(O)C=O
Cn1c(N)cncc1=O
CCC(C)OC1(C)CC1
CC1CC(C#N)O1
CCCCC(O)C(C)=O
CC(=O)NC(CO)CO
CC(C)C12CC1CCO2
C1CC2C[NH+]2CCO1
CC1(C)[NH+]2CCC21C
CC12[CH-]C3CC1[NH+]1C3C12
CC1(O)CCC1C#N
C#CC(C#N)CC(C)=O
C#CC(O)C1(C#C)CC1
CC(C#N)C1C2CCC21
[NH-]C1=NOC([NH-])=NC=C1
CC1[CH-]C2CC3OC1C23
CC1Cn2ncnc2N1
CC1(CO)CCC2C[NH+]21
C[NH+]1C2CCCC21C=O
Cc1nc(O)cc(F)n1
CC(O)C12CC1CC2=O
O=CCCC(C=O)CO
CC(C)C1(C=O)C[NH+]1C
CCCCCC(O)C#N
CC1C[NH+]1C1CNC1=O
CC1OC12CCC21CO1
O=C1CC2NC2C12CN2
CC12CC3C1C3C21CO1
Oc1cccc(F)c1F
CCc1oc(=O)oc1C
O=C1CC2CC1N=CO2
CCc1[nH]cc(O)c1N
OC12CC1CC21CO1
Cc1ccc(=O)[nH]n1
CC(=O)C1CCC(=O)O1
N=C(N)C(=O)C[NH+]1CC1
NC(=O)N1C(=O)C2CC21
C#CC(=O)CC1(C)CN1
O=c1ccoc(=O)cc1
CC1=CC2CC2(C)C1C
OCC1OCC=CCO1
O=CC(C=O)CO
CC(C=O)CN(C)C=O
CC12C=CC(C#N)C1C2
N#CCC(O)C#N
C#CCCC(=O)N(C)C
CC12[NH+]3CC3C3C14OC342
COC1(C#N)CC(=O)C1
CC(C#N)C(C#N)C=O
CC1(O)CC12CCCC2
CC1OCC2CCC1O2
CCOCC12CCC1O2
CCCC(=O)C1(C)CO1
C#CCC#CC(F)(F)F
c1nn[nH]c1CC1CN1
CCC1CC(COC)C1
C#Cc1[nH]cc(N)c1N
OC1Cc2ocnc2N1
CC1COc2[nH]cnc21
CC(=O)NC(=N)C1CC1
CC12CC3CCC1(O)C32
CC(=O)NC1CC(C)C1
CC1(N)CCC1C(=O)O
CC1OC1CNC(N)=O
ONC12CC3OC1CC32
Nc1ccnc(=O)o1
CC1C(O)C12CC(=O)C2
CC1CC2NC(=O)C12C
O=C1NCC=CCCO1
CC(=O)C1CC(C=O)O1
C1C2C3C1C2C3[NH+]1CC1
ONC12CCC1(O)CC2
COC12C(=O)OC1C2C
C1OC1Cc1nn[nH]n1
CC1OCc2cn[nH]c21
NC(=O)c1cc(O)c[nH]1
CCn1cccc1O
C#CC(C)CC(C)C=O
CC12OC1C1C3C[NH+]1C32
O=CC1CC=CCC1
C[NH+]1C(O)C2([NH-])C(O)C12
CC1(C=O)C2C3CC2[NH+]31
C#CC1NC1C(C)C
O=C1CC(CO)(CO)N1
C#CCC1(OC)CC1O
CC1(C)OCCC2OC21
[NH-]c1[nH]cn[n+]1C(N)=O
CC(C)(C)c1ccc[nH]1
COc1cc(N)n(C)n1
CCOC1CCC1
CC(O)c1nccn1C
N#CCOc1nn[nH]n1
OC1CC2CC=CCC12
CC1(O)C2CCOC21C
CC12CCC13C[NH+]2C3O
N#CC12C3CC1N2C3=O
CCOCC1(C=O)CO1
NC(=O)C1CC1NC=O
CC(C)C(O)C1CCO1
COC12CC1CCO2
Cc1ncnn1C(=N)N
CN1C(=O)CC1[NH+](C)C
CC(=O)n1ccnc1O
CC(O)C(=O)CCO
CCC#CC(O)C1CN1
O=C1CCOCCC1=O
CC1CC1NC(=N)C=O
[CH-]1C2CC3C2C2OC1C32
CC1CC2C3OCC3C12
[NH-]C1(C=O)OCCCO1
CC12C(=O)NC1C2C=O
C#CCNC(=N)C(C)=O
CC1OC([NH-])CC1C=O
CCC1(O)CC(=O)N1
C#CC1(C)OC1C(C)=O
O=Cc1cccc(=O)[nH]1
OC1(C23CCC2C3)CC1
CC(C)C1(O)CC(O)C1
CC1COC1CC1CO1
Cc1ncc(OC=O)o1
CCC1CC(C)NC1=O
COC1C[NH2+][CH+]O1
O=C1NC2CCC1C2O
[NH-]C1=C(N)OCC(O)=C1
CC1C2OC2(C)C1(C)C
NC(=O)n1nc[nH]c1=O
CC(=O)n1nncc1O
ONc1ccc(F)c[nH+]1
O=C1C2CC2C2OC12O
CC12CCC13CC2(O)C3
COc1nc(CN)no1
CC(O)C12CC[NH+]1C2
CC(C)CCOCC=O
C1=CC2CC3C(C1)OC23
Cn1cnc2occc21
O=CC12C3CC1C[NH+]2C3
C#CCCC(C=O)C=O
CC(NO)C(=O)C1CN1
CCCC(=O)NC1CC1
CC1CNc2occc21
O=C1COC2CC2CO1
CCC(C)C(O)C#N
OCC1C2C3CC(C3)[NH+]12
FC(F)(F)C1OCCO1
COCC(C)NC(N)=O
C#CCC(C)C[NH+]1CC1
O=CC12CC1CN=CO2
CC(O)C1C2CCCC21
COC1(C)C[NH+]2CC21O
CNC(=O)C1CC(O)C1
O=CN1CC12COC2=O
CC1C2C(O)C3NC3C12
COCC1OC2CC12C
CC(O)(C1CC1)C1CC1
COC(C)COC(N)=O
C#CC1(O)C2CCCC21
CCC1CN[CH+][N+]1(C)C
N#CC1OC=NC2CC21
C1CC2(C1)NC2C1CO1
CC12C3C[NH+]1C2C3=O
Cn1nnc2c1CC=N2
CNc1cn[nH]c(=O)[nH+]1
O=CC12NCC1CC2=O
O=C1COc2cnnn21
CCOC1(C)CC(=O)C1
CC1C(=O)CCC1=O
N#CC1CC=CCCO1
OC12NC1CC21CCC1
C#CC12CCCC1O2
OC12C3CC4C(CC31)C42
N#CC1C(O)C1(N)C#N
CC(=O)OCC(=O)C#N
CC1(O)C2NC2C2NC21
CC1(O)CC2(CC2)O1
CC1CC2OCCC12O
CC1(O)C2OC3CC3C21
CCC(CCO)OC=O
C1CC1C1C2C34OC23C14
CC(=O)C1C=CC2NC21
CNc1[nH]c(C)cc1O
C[NH2+]C1OCC1C1CC1
O=C1CCC=CNC1=O
OCC1C2C=CC1C=C2
C1CC2[NH+]3C4CC3C24O1
Cn1nc[nH]c(=O)c1=O
CCC1C2CCC1O2
CC1(C)OCC=CCO1
CC(O)C(=O)C1CN1
CCC12CCC1(C#N)N2
COc1cncc(F)n1
CC12CCC1OC2=O
CC1(O)OCCC(O)O1
CC1CCNC=CC1=O
Nc1cc(NO)n[nH+]n1
CC1(C#N)OC1C1CN1
Cn1ccc(=O)c(O)n1
COCC(=O)CC(C)=O
O=C1CNCC2C[NH+]2C1
C#CC1(C=O)CC(=O)C1
N=CNc1nccnn1
CC12CC1C=CC2C=O
CC(O)C1CC1C(C)O
C1=CCC2(CN2)COC1
C1=C2C[CH-]C3C[NH+](C1)C23
NC(N)=O
[NH-]C12C=COC1COC2
CC1OCCC=CC1=O
CC1(C)OC=NCC1=O
[NH-]C1OC=C2C3CC3N21
C#CC(=O)C(O)C#CC
CC1(CO)CC=C(O)C1
CC1(O)CCC([NH-])O1
CC12C3[CH-]CC4C3C1C42
O=C1C2OC2CC12CN2
N#CC12C[NH+]1C1CC2C1
CC12OCCC1[NH+]1CC12
C#CC1(C)C2C[NH2+][CH+][NH+]21
N#CCC1C2CC1C2=O
Cn1cccc1CO
N#CC1C2C=CC1C=C2
CCC(C#N)C1CC1O
CC1C=CC2NC12
CC12NC1(C)C1CC12
CC1(O)C2OC(=O)C21O
CC1(C)C2CCC(=O)N21
CNc1ncc(C)o1
CCc1n[nH]nc1N
Cc1nn(C)c(C)c1O
CC1(C)C(=O)COC1=O
O=C1CCC2CC12O
C1CC2(C1)OC21COC1
CC12CC1(CO)OC2O
CC1CC=C(O)C1(C)O
CC(=O)C1(C#N)CCO1
[NH-]c1cco[c+](CO)n1
CNc1noc(C)c1C
C1C2C3OCC4(C[NH+]14)C23
CC(C)C12CC3CC1[NH+]32
O=c1oc2c(o1)COC2
CCc1nc(N)c(C)o1
CC1=CC2C3OCC1C23
C#CC(=O)C(O)C(C)=O
C[NH+]1C(C)(C)C1(C)CO
CC(O)C12C3CC1C2C3
CCC12OC1CC1OC12
O=C1CCCCNC1O
[CH2+]C1(O)[CH+]C=CC([NH-])O1
O=CC1C2C=CC1C2
CN(C=O)C1CC1C=O
OCC#CC(O)C1CO1
O=CC1CCC2C[NH+]12
CC12CC3CC1C(O)C32
C#CCCC1(CO)CN1
c1[nH]nc2c1COCC2
CC(C#N)c1ncco1
C1C2OC3C4CC3(C4)C12
OC12CC=CC1C=CC2
C#CC1C=CC(C#N)O1
CNC(=N)C(=O)O[CH+][NH-]
CC1(C)C2COC1C2=O
CC12C=CC(C#N)C1C2
CC1CC12OC1CC12C
O=C1CC2(CC2)C2CN12
CCC1(C)CC1(O)C#N
C#CCCn1ccnc1
C#CC12C3NC1C2C3=O
C[n+]1cc(=O)[nH]nc1[NH-]
CC1C[NH+]1C1CC(=O)C1
Nc1occ(CO)c1N
CC1(C#N)OC12CCC2
COC(=O)C(C)O[CH+][NH-]
ONC1CCN1
CC(C)C1CC(CO)O1
COCc1[nH]nnc1C
OC1C2CC13OCOC23
COC1C(C)C12CCC2
CC12C3CC1OC2(O)C3
CC12COC3C[NH+]1C32C
CC12OCC3[CH-]CC1C32
CC1(O)CCCC(O)O1
CC12C3OCC3[NH+]1C2[NH-]
Cc1cnc(O)c(O)n1
N#CC12CNC1C2C=O
Cc1noc(=O)nc1C
CC1(O)CCCCC1O
C[NH+]1CCC(C=O)C1O
C#CC12COC(C1)C2C
CCOCn1cccc1
CNc1cc([NH-])o[cH+]n1
CC(=O)CC1C23CC12O3
C1=CCOC2CCC2=C1
Cc1nccc(C#N)n1
OCC(O)c1cnn[nH]1
C#CC#CC1CC=CC1
CC1C[NH+]2C(O)C12C
N#CC1CCCCCC1
Cc1ccc(CO)cn1
CCNC(=N)C=O
[NH-]C1=C2C=NNC2CO1
CC#CC(=O)CC1CO1
CC(CO)NC(=O)CO
C#CC1C=CC(=O)C1=O
CC12CCC1([NH+]1CC1)C2
COCCCCOC
O=C1CCC(O)=C1CO
CC1([NH3+])OCCC12C[NH2+]2
CC1(O)C2C3CC(C3)C21
OC12C3C=CC1C2C=C3
CC1C(O)C1C#CC#N
CN=C(N)NC=O
CC12NC1CCCC2=O
CCC12CC(=O)C1(C)C2
C1C2C1C1C2[NH+]1C1CC1
CNC1=COC=C([NH-])O1
CC1(O)C=CC2NC21
CC12C3CC4C1C2(C)[NH+]43
OC12CCC3(CC3)C1N2
O=C1C=CC2C3CN1C23
O=C1CC2C3OC1C23O
CC1([NH-])CC2COC2C1
COC1(C)OC2CCC21
CCN(C=O)C(N)=O
C1NC12COCC21CO1
CC12NC1(O)CC1CC12
CC1(C)CCOC1(C)[NH-]
CC(=O)N(C)C(C)=O
CCC(=O)C12CCC1O2
CC12C(=O)OC1CC2O
CCOC(C=O)[NH2+]C
CC1C2C(=O)NC(=O)C12
C1=CC2CC2C2CCC12
CC(C)C1(C)C2CCC21
CC(=O)C12CC1[NH2+][CH+]O2
O=C1C(O)C2C(O)CC12
C1CC23C4C2C2C4C23C1
C#CC1CC12CCCC2
CC12COC1C1(C)CC21
Fc1ccc(F)nc1
CC(C=O)CC(C)C=O
C1CC23OC4C(NC42)C13
Nc1ccc(=O)oc1N
C1CC23CC(CC2O1)C3
[NH-]C1C2CC1OCCO2
C[NH+]1C2CC1C2
CN(C)c1ncc(N)o1
CNC1C(O)C1(C)C#N
OCC12CC1C1CC12O
c1nc2c(o1)CCC2
[NH-]C1C=CCOC1
N#CC1CC1C1CCC1
CC12CC1N1C=CNC12
N#CC1OC12CCCC2
O=C1NCCCC2CN12
O=c1ccn2c(n1)CC2
[NH-]c1cnc(F)c(F)[nH+]1
O=CC1(O)C2NC1C2O
CC(=O)NCC(N)=O
CCOC(=O)CCCO
CC1C=Cn2ncnc21
CCC1(O)C2C3CC3C21
OC1CC12CCOC=N2
CC(CO)CC=O
C#CCC1COC(=O)C1
CC12CC3C=CC(O1)C32
CC1C2C3OCC2(C)C13
NC(=O)NC=O
CN=C(C#N)N1CCC1
O=CC1C2COC3C1C23
O=CC1CCNC(=O)O1
CCCC(N)C(=O)OC
C#CCOC1CC1CO
CC1(CO)C2CC3C1[NH+]32
C#CC12CCC1NC2=O
[CH-]1C2CC3C4C[NH+](C13)C24
CC1(C)COCCO1
CC(=O)[NH+]1CCC1NO
C#CC1(C)C2C=CC1C2
Cc1occc1C1CC1
CC1(C)CCC2(C)CC12
CN=CNC(=O)C(=N)N
N#CC1=CC2CCC2C1
CC(C)C1C2NC1C2=O
CCOC1CC(CO)C1
Cn1cnc2c[nH]nc21
C[NH+]1C2C3(C)OC2(C)C13
C#CC1(C#C)NC1C
CC1OC1C1CCO1
OCC1=CC=CCCC1
OC1CCC2OCC2C1
CCNC(=O)CCO
C[NH+]1CC1C(=O)NC=N
CC1(CC#N)NC1C=O
O=C1C2CC3OC(C2)C13
C#CC(C)C(O)CC=O
OC1C23OC12C31CCN1
CC1(O)C2CCC1C2O
CC1(C#N)C=CC2OC21
[NH-][CH+]OCc1cc[nH]n1
COC1(C#N)C2CNC21
OC1CC1C1OCCO1
C[NH+]1CCC2C34OC23C14
CC12C(=O)CC1OC2O
O=C1NC=CCC12CC2
OC12OC3CC1C1C3C12
NC(=O)Cc1cc[nH]n1
O=CC12C3C[NH+]1C2(O)C3
CC1OCC[NH+]2CC12
CCCNc1cc[nH]n1
[NH-][CH+]OC12COC(C1)C2
C=NC12NC1CNC2=O
CC(=O)C(C)(C)OC=O
CCC(O)[NH+]1CC1
N#CCC(=O)C1CC1O
Cc1ncc(=O)n(C)n1
CC1(O)NC1CC1CC1
C#CCc1ncncn1
CC12OC[NH2+]C1C2CO
CC1(O)C2(O)CCC12O
O=CCC(O)C1CC1O
OC12[NH+]3CC3C3C14OC342
CC1C2(O)CCC12C#N
CC(=O)C1C[NH2+][CH+]O1
OC1C2C3C1C1(CC1)C23
C1CC2OC3CC2C1O3
C#Cc1oc(=O)[nH]c1N
CC(O)[NH+]1C2CC1C2=O
CC1OCC2CC2C1[NH-]
CC12C[NH2+]C[NH+]1C2C#N
C#CC(C)(C)CC#CC
C#CC(C)OCC1CO1
[NH-]C1OC(=O)C[NH+]2CC12
C#CC12CCC1OC2O
OCC1CC2NC2CO1
N1C2C3OC2C2OC3C12
CC12C(=O)OC1C2CO
C#CCC1(O)CC=CC1
CC1C23C=CCC12OC3
COCCC(C)C(C)=O
ONC1=CC2CC(C1)N2
C#CC1(C)CCC(=O)O1
CCCCC(C#N)NC
CCC1CCN(C)C1=O
CC(OC(N)=O)C1CN1
CC1[NH2+]CCN1C(N)=O
CC(CO)CNC=O
C1CC2(O1)C1COC12
N#CC1(O)C2COCC21
CC1OCC12CCOC2
C[NH2+]C1([NH-])NC=CNO1
C#CCC1CCC(O)O1
C[NH2+][CH+]OC(=O)CN
CCC1CC2(C1)OC2C
CCC1(CC)CC=CC1
CCC12C3C4C3C1(O)[NH+]42
CC1(C)C2COC1C2=O
C#CC1CC([NH3+])(C=O)[NH2+]1
C#CC12CC(C)(C1)C2
N#CC12CCC1OC2
OCC12CC3(O)C1CC32
CN(C)c1cc[nH]n1
C1=CC2OC2C=CC1
C[NH+]1CC2OCC21C=O
C[NH+]1CC1(C)C(C)(C)O
CC1(C)C2CCCC21
CC(C)c1nnn(C)n1
CC(=O)C1(C)CC=CC1
COC12C=CC(C)C1C2
CC1NC1C(=O)N(C)C
CCC#CC(C)[NH+]1CC1
C#CC1CC2CCCC12
N#CCOC=O
c1ncc2ncnn2n1
CC12OC1CCC1CC12
CC1C2CCC1OCO2
CC12CC1(C)C(C=O)O2
C#CC1C2OCC12C#C
CC(O)C12CC1CC2=O
OC1C2C3CCCC3C12
C#Cc1cc(C#N)[nH]n1
CC1(C)CC(OC=O)C1
CC1=C2CCC2COC1
O=C1NCC2(CN1)CN2
C1CCC2CC(C1)CO2
CCC12CC1NC2=O
C#CC#CC1CCCO1
c1ncn2c1OCC2
Oc1[nH]cnc1C1CC1
O=C1OC2C3CC2C3O1
O=C1C2CC1C1(O)NC21
CCc1nc(N)c(O)o1
CC1CCC(CC#N)C1
CCC(CO)C(=O)OC
O=CC1(O)C2CCC21O
Cc1cc(O)c(O)n1C
CN1C(=O)CC1(C)C=O
N#CC12NCC1CC2=O
CC[NH+]1CCC1CC#N
C#CC(C#C)CC#N
[NH-]C1(C=O)C2OCOC21
O=C1OC2C3CC(C3)C12
CNC12CC[NH+]1C2C#N
OC12CC1C1=CCOC12
c1nnn2nccc2n1
C1CC2C3COC(O1)C23
O=C1C=CC2=CC=CC12
[NH-]C1CC1N1C=NCC1
N#CC12CC[NH+]1CC2=O
Cc1cc(O)c(C)cn1
CC(=O)C(=O)OCC=O
C[NH+]1C2CC(=O)C21C#N
OC1(C2C3COC32)CO1
C[NH2+]C1(N)OC=C(N)O1
CCC1OC([NH-])C1C=O
CC1C2C=CC1C2C#N
CC12C=CCCC1O2
Cc1[nH+]c([NH-])ncc1F
CC12C=CC3OC1C32C
OCC(O)c1cnno1
O=C1NC=CC1[NH+]1CC1
O=C1CC2NC2(NO)C1
CC1CC2(C)C3CC1C32
COCC1CC(=O)N1C
CC12OCC1CC1CC12
C#CC1CCC=CC1C
CC12CCCC1[NH2+][CH+]O2
C1OCC23CC1OC2C3
C1CC2CC2(C2CC2)C1
C[NH+]1CC2OC(=O)C21C
CNC(C#N)(CO)CO
c1[nH]nc2c1C1C[NH+]1C2
CCC1C2CCC1C2O
CCc1cc(C#N)[nH]n1
Cn1ccc(=O)nc1O
OC1C(O)C12C1CC2C1
C1CC2C3COC1C23
[NH-]C1C2COC1C(O)C2
CC1OC12C(=O)C1NC12
CC(C)C1(OC=O)CC1
C1=CC2C3COC1CC23
CC(C)c1cc(O)c[nH]1
C1OCC2=C1CC1CC21
Cn1cnc2[nH]ccc21
OCC1NC12CC1OC12
CC[NH2+]C1CNC(=O)O1
CC1C(NO)[NH+]2CC12C
CC(N)c1cc(O)on1
C#CC(C)CC(O)CC
COC1CC1OC(C)C
CCC1CC([NH3+])(C#N)[NH2+]1
[NH-]C12COCC1COC2
COC1(C)NCC[NH2+]1
C#CC(C#C)[NH+]1CC1
OCC1(O)C2COCC21
CC(=O)C12CC1C=CN2
[NH-]C1=NC([NH-])=NOC=C1
C#CCCCC1(C)CC1
N#CC1(CO)CCC1O
[NH-][CH+]OC1CCCCO1
[NH-]C1CC(CO)N1C=O
C1CC23OC2CCC3O1
C1C2OC3C2C3[NH+]2CC12
c1cn2c(n1)OCC2
C#CC12COC(C1)C2C
CC12CC(CNC1=O)C2
CC1CC(C#N)(CO)N1
OC1C[NH2+]C2C1C1C[NH+]12
Nc1cc(N)c(O)o1
[NH-]C12C[NH+]1C1COC12
C#CCc1cc(C)co1
N#CC12CCC1OC2O
C#CC12COC1C2C
C[NH+]1C2CCC21C#N
Cn1nnc(F)cc1=O
CCOC[NH+]1CC1CC
CC12CC3CC1C2(O)C3
C1=CC2C=CC(CC1)O2
[NH-]C1CCCNC(=O)O1
[NH-]c1cc[nH+]c(O)n1
[NH-]C12[NH+]3CC1(O)C2(O)C3
Nc1ncccc(=O)n1
c1cn2c(n1)CC2
CC1(CO)CCC2C[NH+]21
C1=Cc2cnnn2C1
OC1(O)NC1CC1CC1
CC1(C)CC2CCOC21
CC1NC(=O)CC12CC2
CC1C2CC(O)C12NO
CC#CC#CC
CC12[CH-]CC3C(C1)C32C
C#CC1C[NH+]1C1COC1
C1=NC2COC2CO1
CCC#CC(N)C(=O)O
C1OCC2NC2C2NC12
CC1OC(O)CC1C#N
CC(O)CC(O)C#N
CC(O)C(O)C1(O)CC1
CNc1cc(CO)c[nH]1
CC(=O)C1CC1C#N
CC1OC2C=CC1(C)O2
N#CC1COC(=O)OC1
N#CC1(O)OCCCO1
C[NH+]1CC2(CC2)C1C#N
CCC(O)C1C2CCC21
CC1CCCO1
COCCC(O)C1CN1
COC(=O)C#CCC#N
C1=CC23CC4C2C(C1)[NH+]43
C1OC1C12NC1C1NC12
COCC1CC(=O)N1C
C1OCC23CC1CC2N3
CC(=O)C#CCNC=O
[NH-]C1C=CN(C=O)CN1
CC1=C2C(CC1)C1CC21
[NH3+]C([NH3+])C=O
CC12C(=O)CC1C2C=O
Nc1noc2nnoc12
CCC1CCC(O)CC1
COC12C3CC1[NH+]2C[NH2+]3
CCC1(O)C2C=CC1O2
CC(C#N)c1ccc[nH]1
O=C1C(O)C2C3CC1C32
CC12COC(C1)C2(C)[NH-]
O=C(CO)C(=O)CCO
OC12C=CC3(CC3)C1O2
OCC1CC=CC2NC12
OC1CCC2OC3C1C23
C#CC12COC1C2C=O
CC1C2C=CC1C2O
CCOC([NH-])OC1CC1
CC1(C)C2OCC21C#N
Oc1ccnc(O)n1
CC12CC1OCC21CC1
CC1CC2(COC2=O)O1
CCOCc1ccco1
[NH-]c1nc(O)c[cH+]o1
C#CCCC(C=O)CC
OC1CC(O)C(O)C1
CC(C)(O)[NH+]1C2CCC21
CC1C(=O)C=C2COC21
COC(CO)C(=O)C=O
CC(=O)C1CC1CO
C#CC1(C)NC1CC
OC1C2C3C4C([NH+]13)C24O
NC(=O)Oc1ccc[nH]1
CC1OC1C1C[NH2+][CH+]O1
N#CC1CC12C=CCC2
C#CCC1(C)CC(=O)C1
[CH2+]C1([NH-])[CH+][CH+]N=C(N)O1
C1CC2C(O1)OC1CC12
NC1CNc2c[nH]cc21
CC1CC(=O)C1
CC1([NH-])OC(O)C12CC2
CC(C#N)C1OCCO1
Cn1ncnc1OC=O
CC1(CO)C2CC1C2O
O=C1CC2C3NC1C23O
CC1(C)CC=CC(=O)N1
ONC1CCC(O)CO1
C[NH+]1C2CC1C21OC1O
CCC12OCC1C1CC12
CC1(C)C2NC2C2NC21
NC(=O)C1NC12CCC2
OC1C2CC1C2C1CC1
CCCC(C)CCOC
CC12CC3(CO3)CC1O2
CC1OCC12CCCO2
C#Cc1cc(CO)on1
N#CCC12CCC1O2
CCC1CC12C=CCO2
[NH-]C1ONN=C[C+]1C=O
COC12COC(C1)C2O
N#CC(=O)C1NC1CO
CC12CCC3CC1CC32
C#CCC1C2CCC12
N1C2C3NC4C1C2OC34
Cc1ncnc(C#N)n1
CCC#CC(=O)C1CN1
Cc1cc(C#N)c[nH]1
O=CC1C2C3CC[NH+]1C32
CC1OC12CNC(=O)C2
CC12CC[NH+](C1)C2NO
CC12OCC1C=CC2=O
OCC1C2C(O)CC12O
c1noc(N2CC2)n1
OC12[CH-]CCC3C(C1)C32
O=C1NCC12C1CC[NH+]12
CC12CC3OC1C32C
CC1C2C(C=O)CC12C
CC(=O)C1CC1(C)O
OC12CC1CC21CN1
C1=CC23COC24C[NH+]3C14
CC1CC(=O)C([NH-])CO1
Cc1ncc(C#N)n1C
COC12CCC3CC1C32
C#CC(O)C1NC1C#N
OC1C[NH+]1C1CC2OC21
CC12C=CC(C1)OC=N2
C#CCC12NC1C1CC12
COCC12CC1[NH2+]CN2
c1cnc2cnnn2c1
CC1C2C3COC(O3)C12
CC12CC3CC1C(O)C32
N#CC(=O)N1CC1C#N
CC1(C)C2CC[NH+]1C2O
CC1CCCO1
C#CC(C=O)CC#CC
CC1(C)C2C3C(=O)N1C32
CCC1(COC)CC1C
COC(C)CC(C)O
NC(=O)OC1CCO1
C#CC[NH+]1CCC1C#C
CCC1CC1C(N)=O
CC(C)[NH+]1CC1
CCNc1n[nH]c(=O)o1
O=C1CCCNC1O
CC1CC2CC(=O)C12C
CCO[CH+][NH2+]CC1CC1
CC1NC1C(=O)C#N
CC#CC(=O)C1OC1C
C1C2C3C[NH+]4C1C4C2O3
CCC1C2COC1OC2
O=C1CC2C3OCC3C12
CCc1nn[nH]n1
CC(O)n1nc[nH]c1=O
CNc1ccc(N)cn1
C1=CC2OC2C2NC12
CCC(O)C1OC1(C)C
O=C1OC2COCC1O2
C#CC12COC1C2C=O
C#CCCC1OC1CC
CCC1C2C3C(=O)C2[NH+]13
C1=CC2C3C(C[NH+]23)OC1
CC(C)(O)C1(C)CCO1
CNc1cc[cH+]oc1O
C[NH2+][CH+]OCCC=O
CC1(C#N)OC1C1CN1
CCCCCO[CH+][NH2+]C
CC(O)CC(CO)CO
CCC1(O)C(=O)C2NC21
O=C1OC2COC1C2
[NH-]C1CNC(C=O)CO1
CC12CCC[NH+]1CC2=O
OC12CCC1C[NH+]1CC12
CC(=O)NCC(C)C#N
C#CC1C(C2CC2)[NH+]1C
CC12CC[NH+]1C([NH-])ON2
CC1=CC2CC2OC1C
CC(=NO)C12COC1C2
O=C1CC2CCC(C1)C2
Cn1cc(N2CC2)nn1
CC12[NH2+]CC[NH+]1CC2O
CCC1(CC)CCCO1
C#CC12C3CC1C2C3=O
CC1OC12CCC2
CC1(CO)CCO1
CCC(=O)n1nnnn1
N#CC1(N)CCC2C[NH+]21
c1cc(OC2CC2)n[nH]1
CC(=O)C(C)(O)CC=O
CCC12OC1(C)C1CC12
CCC(C)(OC)C(N)=O
O=COCC(O)CO
C#CC1CC=CC(=O)O1
CC(C)CC(=O)C1CC1
O=CC1OCC1C1CC1
CC1CN1C(=O)C1CC1
C#CC#CC(CC)OC
C#CC12COC1C2C#N
C1=CC23C4CC2C4[NH+]3C1
Oc1[nH]c(O)c(O)c1O
CCc1nc(N)nn1C
CC1OC1C1C(C)C1C
CCCN(C=N)C(N)=O
OC12OC3C4C(NC41)C32
CCC12C3C4OC3C1C42
CC12C=CCC(C=C1)C2
N#CC1CC([NH-])C(O)O1
COc1nc(N)nn1C
C#CC(C=O)N(C)C=O
C1CCC2=C(C1)COC2
CC1CC=CC(C)(C)C1
[NH-]C1COC([NH-])CN1
C1=CCOCCC1
CC1C=CC2(C)CC2O1
NC12OC[NH2+]C3C14OC324
CC1(C(N)=O)[NH2+]CCO1
CC12C3CC1C2(C=O)C3
CCC(=O)C1OC1CO
OC1(CC2CC2)CCC1
C#CC(N)C(C#C)C#N
CC1([NH-])OC=CO1
COC(=O)C1(O)CC1C
COC(=O)C1CN=CO1
CC12CCC(C1)C([NH-])O2
CC1C=CC2C34OC23C14
C#CC12CC3C14OC324
CCC(CO)=NO
c1cc(CC2CO2)c[nH]1
O=C1CNC2CCOC12
CC1(CO)C2C3CC3[NH+]21
C#CCC1(COC)CN1
CC(C)C(=O)N(C)C=O
CC1(C)OC12C1CC2N1
Cc1[nH]c(=O)ccc1O
CCC1C2C[NH+]3C1C23
CN(C(=N)N)C(=O)CO
CCC(=O)CC1CC1C
C#CC(=O)C1C(C)[NH+]1C
CC1OCCCC1=O
CC12CC1C=CC(O)O2
N#CC12CC(=O)CC1N2
N#CC1CC12C1CC2C1
CC1(C)C2CCOC21C
CC(C)C1(O)CC(=O)N1
CC1=CC2OC1C2=O
CCCC(C)C#N
O=C1CCC12CC2CO
OC12C3CC1CC2C3
CCCC(CCO)OC
[CH2+]C1([NH-])N=C[CH+]NO1
C#CC1C2C=CC1C2
CC(=O)C(C)C#N
CCC12OCC1NC2=O
CC1CC1C(=O)NC=O
CC1OCC12CCOC2
O=CC(O)C1CCCC1
NC1C=CC=CC(=O)O1
NC(=O)NC=NCC=O
C#CC(C(N)=O)C1CC1
O=C1C2C3C1(O)CC23O
CC1C(C#N)C12CCC2
CC1OC2(C3CC3)CC12
OC1C=CC2(CC2)O1
CC1(O)C2(C)COC12C
O=C1CC2C3CC[NH+]3C12
CC(C)C1(C)CO1
CC(C#N)C1(O)CC1C
C#CC1=CC2OC2CC1
CCC(=NO)C(C)=NO
CC1C(C)C12CCO2
OC12OC1C1COC12
N#CC12C=CCCC1C2
CC12C3CC1C2(O)C3=O
CC1CC12CC1CC12C
CC1C2C3C=CC2C13
C#CC1(CO)CC1OC
CCC1(C)CC=CC1
CCC(C#N)(CC)CC
OC1C=C(C2CC2)CO1
CC(O)c1cc[nH]n1
CC1CC1NC(=N)C=O
C#CCC(=O)C1(O)CC1
OCC12OC3C=CC1C32
C#CC(O)C12COC1C2
C#CC1(C)C=CC2C[NH+]21
CC1=C(O)C2CC1C2C
C#CC([NH-])OCC(C)C
C#CC1C2CC=CCC12
CC[NH2+][CH+]OC
N#CC(N)C1CC1O
Cc1cc(C(N)=O)c[nH]1
CC1CC1C1OCC1=O
OC12CCC=C1C1OC12
Cn1cccc1N
COC12C3CC1C2(O)C3
CC12NCCC1C2C#N
C1C2CN1c1n[nH]nc12
C[NH+]1C2CCC21C(N)=O
[NH-]C1=NC(F)(F)OC=C1
OC1OC1c1ncno1
CC1(O)CCC(C=O)C1
CC(=O)C1(O)C2CCC21
CCC1OC([NH-])C1CC
NC(=O)n1ncnc1N
[NH-]c1[nH+]ccc(O)c1O
O=C1CC=CCC(=O)N1
O=C1CCCC(CO)N1
CC1(C)CC2COC2C1
COC12CC[NH+]1C2C=O
CC1(C#N)CC12CCO2
CC1(O)C2C=CC3C2C31
C1C2OC3C2C1C31CC1
[NH-]C12COC1C2NC=O
CC[NH+]1CC[NH2+]C1C#N
CC1CCC(C#N)CO1
C#CCC(C)(C)OCC
CC(CO)C(O)C1CN1
N#CCN(C=O)C(N)=O
C#CCC1(CC#C)CN1
COC(C)(C)CNC=O
CC(O)[NH+]1CC2OC2C1
C1CC2C(CO1)C1NC21
CC12CC3(CO3)C1(C)O2
CN(C=N)C(=O)CCO
O=C1C2OC1C1CC2C1
Nc1noc(CO)c1N
CC1CNc2occc21
N#CC12CCC1(C#N)O2
CC12CC3C1C1C2[NH+]31
C#CC(O)C1(CC)CO1
C#Cc1cc(N)c[nH]1
CC1(CO)C=CC2OC21
Cn1cc2ncoc2c1
CC1CC12C(=O)C1NC12
CC1(CC#N)C2CC[NH+]21
CC1(C)OC2C1C2(C)C
COC1(C#N)CCC1
OC1C2CC(C2)C12CC2
CC1(C)CC(=O)C(=O)N1
CC1CC(C=O)C1(O)O
CC(O)C1CC=CC1
CC1(O)CCC=CC1=O
CC12[NH2+]CNC1C2C=O
CC#CC(=O)NC(C)C
CC(=O)C(=O)C1CC1O
CC1(O)OC1CC1CC1
O=C1CC=CC2CCN12
CC(C)C12CC1CC2=O
c1nc(C2COC2)no1
CC1CC=CC1=O
CC1CNC(=O)NC1
CC1(C)CC2CCCC21
CC(O)CNCC#N
CC#CC[NH+]1CC1
CCC([NH2+]CCO)OC
N#CCC1(O)CC1C#N
CCNC1(C)CC(=O)O1
COC1(C)C2C3NC3C21
O=C1C=CC2C34OC23C14
c1nc2c([nH]1)OCCC2
CC(=O)N1CCC1C#N
COC12CC(CO)(C1)C2
CCC1CC(C)C1(C)C
OC1CC=C2C=CCC21
OC1CC2CCCC12O
CC1(CO)CCN=CO1
CC(O)C(=O)C1(C)CO1
C#CCNC(=O)CCC
CC(C)C(C=O)CO
CC12CCC1C1C(O)[NH+]12
CC(O)C1(C)C(O)C1O
CC1CC1C(=O)OC[NH-]
OC12NC1C1C3CC1C32
O=CC1(CO)C2COC21
C#CCC(O)C1CN1
C1=CC23CCC2CC1O3
CC1C2C3CC2C2C1C32
O=C(C1CC1)C1CO1
CC[NH+]1CC2(C#N)CC12
C#CCNC(=O)N(C)C
CCC1(OC)CC(=O)N1
N#CC12CCC(O)C1N2
O=C1COC=NCCN1
CC1C2C=C(O)CC12
CC12CC3COC3C1C2
CC(O)C(=O)C(C)C#N
CCC1(C)CCCC1C
CCC1(C=O)CC1OC
CCCOC(CC)CC
C1OCC2OC2CO1
O=CC12CCCC1N2
CC12C3C(=O)C4C3[NH+]1C42
CCOC1(C)C2CC[NH+]21
OCC(O)(CO)C1CC1
CC12CC1C=CCCO2
CC(=O)C(C)(O)C(C)C
N#CC12CCC1(C=O)N2
c1nc(C2CO2)c[nH]1
CC(C=O)NC(=N)C=O
CC1C(O)C1C(C)(C)O
C#CCC1CCNC1=O
OC1(O)C2CCCCC21
[NH-]C1OCCC12CCO2
CC=NC1([NH-])CN=CN1
OC1C2CCOC=NC12
CC1(CO)OC1(C)CO
NC(N)=O
CC(O)C1(C)CC=CC1
CC(=O)C12CC(C1)C2
CC1(C)C2CC13CCC23
NC(N)=O
CC1(C#N)CC=CCC1
C#CC1(C)CC(C)O1
O=C1COCCCCO1
CCNC(=O)N(C)C=N
COCCCCCC=O
N#CCOc1ccco1
COCC1NC1C(C)C
C#CCc1cnnn1C
CC12C3C4C3C1(C=O)[NH+]42
CCCC(=O)C1CC1C
OC1CC1c1cnc[nH]1
Cn1ccc(CO)n1
Oc1ccon1
N=C(CCO)NC=O
C#CC12C[NH+](C1)C2CC
CC(C)C12NC1C1CC12
OCC12COC1C1NC12
Oc1ccnc(O)n1
CC12OCCC1OC2[NH-]
CCC12OC1C=CC2=O
C#CC(C#C)(C#N)CN
CNC1(C(=O)O)CC1C
N#CC1NCCCC1=O
COCCCC(C)CO
C1=CCC2OCC(C1)O2
CC1(O)C(C#N)C1C#N
O=CCOCCCCO
CCC(C)C(C)(O)CC
CC(C#N)C1CC1(C)C
CC1(O)C2CCC1C2=O
C#CCC1C(O)C1C#C
COC1CC(OC)C1
CC(=O)C1C(CO)[NH+]1C
CC(=O)C1CC(=O)C1
O=C1NC2C3C1[NH+]1C2C31
CCC1CC2OC2CO1
COCC12CCC1(O)N2
CC1(O)C2CCC1O2
CC1=CC2OC2COC1
N#CC(O)C1CC1CO
CC12OC1C1CC2O1
CC1CC(N)(O)C(=O)N1
CC1(C)CC=CCC1=O
CC1C2[NH+]1CCC21CN1
C#Cc1ccn2c1CC2
CCNCC#N
CC1(C)OCC=CC1=O
O=CC12CCC1C1C[NH+]12
N#CC(N)c1ccc[nH]1
CC12NC1(C=O)C1CC12
CC[NH2+]C1OCCCO1
NCc1occ(O)c1N
NNC1=CC(=O)C([NH3+])=C1
CCC1CC(C=O)O1
CC1(C#N)NCCC1=O
OCC1[NH+]2CC2C12CO2
CCNc1ncc(O)o1
CC1(C)C=CNC(=O)O1
CC1C=CCC(O)C1C
CC1(O)CC12OCC2=O
C#CC1CCC(O)CO1
CC12CC1COCO2
C1C[NH+](C2COC2)C1
O=C(O)CC12CC(C1)N2
CCOC(C)C(C)CO
CC1CCCCC1(C)C
CC1(C)OCCC2NC21
N#CC12CC3(O)C1CC32
N#Cc1cncc(O)n1
CC1C2(C)COC12O
OC1CCCC2(O)OC12
CC1CC1C1CCC1O
C#CC1(C)CC2CC2O1
CC12CC3CC(C1)C32C
CCCC(O)C1C[NH+]1C
O=CC12NC1C1COC12
C#CC1C2C3NC3C[NH+]12
CC(O)c1cc(N)on1
CC1(C)C2C=C(O)C1O2
CNC(=O)C1(C)CO1
O=CC1C=CN(C=O)C1
C#Cc1ccc(F)cc1
O=COC12CC1CC2=O
CC1(C)C=C2CCC2C1
CC(=O)c1n[nH]nc1N
c1ccc(C2CN2)cc1
COC1CC2COC2C1
CC1(C)CC2OC2C1=O
CC(COC(C)[NH-])=NO
COC1CCC(C=O)C1
CC(CCO)N(C)C=O
CC12CC(C1)N2
CCC1CC(O[CH+][NH-])O1
O=C1C2C[NH+]3C1C1C2C13
CC12CCC(C)(CC1)O2
NC(=O)C12C=CCC1C2
COC1[NH2+]CC(O)C1N
O=C1CC2C=CCC1C2
Cc1ncnccc1=O
CC1Cc2conc2N1
CCc1ncc(C=O)o1
O=COC12CC1NC2=O
CC12OCCC3OC1C32
OC1C2CCC1(O)CO2
c1cncnccoc1
C#CC1(C)C2CCCC21
OCc1cc(O)[nH]n1
C#Cc1onnc1CC
CCN1C(=O)NC2CC21
O=C1NCC2OC(=O)C12
CN1C(C#N)C12CCC2
CC1(CC#N)C=CCO1
C[NH+]1CC2NC(=O)C21
COC(=O)C12CCC1N2
N#CC1NCC12CCN2
CC#CCCCC1CC1
CNc1ccn[nH+]n1
CC1CC12OC1CC2C1
CC(C=O)C(O)CC#N
CC1(O)CC12CC1CC12
C#CC12OC1C1CC12
CC(=O)Oc1nnon1
C1=NCC2OC2CCO1
CC(C)(CO)COC=O
O=C1[CH-]C2C[NH+]3C1C23
CNC1=NC([NH-])OC=C1
[CH2+]C1([NH-])N=C[CH+][CH+]O1
OCC1CC2C1C1C[NH+]21
Nc1oc(=O)oc1C=O
CNC1([NH-])OC=CO1
CC(=O)C12CC1CCO2
C#CCOCCC1CN1
[NH-]C1(CO)CN[CH+][NH2+]1
N#CC1(O)C2C3NC3C21
CC(=O)C1CC12CCO2
Cc1cc([NH-])o[c+](C)n1
CCOC(=O)C1(N)CC1
OC1Cc2cn[nH]c2O1
O=CC1C2C3COC3C12
CC1CC(C)C(C)(C)C1
CCN1CC([NH-])NC1=O
C#CCCC1C[NH+]1C
C#CCCc1ccc[nH]1
CCC1(C(C)=O)CC1
OC12CC3(CC3)C1(O)N2
CCCC(O)C1CCO1
C1=CC2(C3CO3)CC1C2
C1CC1C1(C2CC2)CO1
CC1(C)C2OC(O)C21C
O=C1CC2(CC2)N1
CC[NH+]1CC1(C=O)C=O
CC(=O)C1CC1CO
CC(C)(C)C1CC(=O)C1
O=C1OCC2[NH2+][CH+]OC12
CC[NH+](C)CC(=O)C=O
CCC1=CC(C)C2NC12
CC(O)c1ncccn1
CC1(CO)C2CCC1O2
C#CCC1(O)CC(=O)O1
COCCOCC=O
CC12CCC1OC2O
CC1(O)C2C3CC2[NH+]31
N#CC(CO)CC(N)=O
C1[NH2+]C2OCC2C2CC12
C#CC1(C)C2CCCC21
O=C1OC2CC12[NH+]1CC1
CC(=O)c1cc(C)[nH]n1
CC1C2C3C(O)[NH+]1C23C
CC1(C)C(=O)COC1=O
OC12CC(C1)C1COC12
C[NH+]1CC2CC1C(=O)N2
CC1(O)CC(=O)C1C#N
CC(O)CC(C#N)CO
[NH-]c1cco[c+](CO)n1
[CH2+]c1nc(N)c([NH-])[cH+]o1
O=C1CC=CC=CCC1
C#CCN(C=N)C=O
CC(=O)NC1CC1CO
C1C2C3OC4C1C4C23
C1=CC2OCC2C2CC12
CCC(=O)NC[NH+]1CC1
C#CCC1(C#N)C[NH+]1C
C#CCC1CC(C)(O)O1
COC12CC(C)(C1)C2C
[NH3+]C12C3COC1C2[NH2+]3
[NH-]C1CCCCCCO1
CC1(O)CC(C(N)=O)O1
CCC(O)C1OCCO1
O=C1CCC2(COC2)N1
[NH-]c1[nH+]cc(C(N)=O)o1
[NH-]C1C[n+]2cncnc21
CC#CCCC1CO1
CCN=CNC(=O)CO
CC#CCC#CCC=O
C#CC1CCC=C(C)C1
C#CC(CO)[NH2+][CH+]OC
CC(O)C1(CO)CCC1
C#CCC1=CCCC1=O
Cn1cc(C=O)c(O)n1
CC1(O)C2OC3C1C32O
C#CC1OC1COCC
COCC1C(C)C1C
C#CC#CC(O)CCO
CC1(C)C=C2CCC2C1
N#CC1CC(O)(CO)N1
COC1NC12CCC2
C[n+]1c([NH-])[nH]ccc1=O
C#CCC(=NO)C(C)C
C1=C2COC3CC(C1)C23
CC(=O)NC1CC(=O)N1
CCC1(C=O)CC=CC1
C#CC(=O)C1OCCO1
O=C1CCOC1CO
O=C1CC2C3OC3C12O
CCc1cc(O)c(C)[nH]1
O=CC1CCC(O)CO1
CC(=O)CC(N)=O
O=CC1CC(=O)N1
CC12C3CC(=O)N1CC32
C#CC1(O)C2CCCC21
C1=CC2OCC2C2CC12
CC(=O)C1NC1C1CC1
CC1OC2CCC1CC2
CNC(C#N)C(C)CO
O=C1CCC(NO)O1
C#CCC1C2NC1C2=O
C#Cc1ncco1
Cc1n[nH]c2occc12
CC1(NN)OCCC1=O
CC12CC3(C#N)C14OC234
C#CC1(C)NC1C1CC1
C1CC2NC23COC3C1
[NH-]C12C(=O)OCC1C2O
C#CC12CCC1OC2O
C#CCC1(O)C2CCC21
COC(C(N)=O)C(C)C
O=C1OCOC2CC12O
c1cc(C2COC2)n[nH]1
N#CCc1ncc[nH]1
C[NH+]1CCC1NC(N)=O
C1CC2(CC2)C2CC12
CC1C=Cc2c[nH]cc21
CC12NC1CC2(O)C=O
CC12CC(C)(C1)C2O
C1CNC2CCOC2=N1
O=CN1CC(=O)C(=O)C1
C#CCC(C)C(=O)C=O
C1C2CC34OCC23NC14
O=CC1(O)CCC(=O)N1
CCCC(=O)C(N)=NC
O=CN1CC2(CCC2)C1
CC1OC1C1CCC1=O
Cn1ccnc1[N+](=O)[O-]
CC1C2CC(=O)OC12C
CC(=O)C1(C#N)CCN1
CCn1ccc(C=O)n1
c1n[nH]c2c1OCCN2
O=CC12C=CC(O)C1C2
CCC12C(=O)OC1C2C
N#CC1OC(C=O)C1O
OCC1COCC2C[NH+]12
O=CC12CC(NO)(C1)O2
COC1(CO)CCC1O
CC1CC2C=CCC12C
Oc1noc2ncnn12
CCC1CC1C(C)O
[NH-]C12COC1CCN2
CC(C#N)CC(=O)CO
COC1COC(=O)OC1
[NH-]c1oc(=O)[nH+]cc1N
CC1C2NC2C[NH+]2CC12
Cc1cc(F)nc(C)n1
CC1(O)C=CCCO1
N#CC(NC=O)C(=N)N
N#CC1CC(=O)C(O)C1
N#CC(=O)N1CC(=O)C1
C#CCC1(C2CO2)CO1
COC1C(C)C1C=O
[NH-]C1(O)NC1C1CCN1
CC(O)CCCCC#N
O=C1C[NH+]2CC12CO
[NH-]c1[nH]c(=O)c[nH+]c1F
CCC12OC1C1CC12
CC1NC1c1cn[nH]c1
O=C1CC2OCC2CN1
C#CC1CCCN=CO1
CC1(O)CC2CC(=O)N21
N#CC12COC(C1)C2[NH-]
C#CC12CNC1C2C#N
CC1CC(=O)C(O)C1
C#CC1C2C=CC1C2C
N#CCOc1cnn[nH]1
CCC(C=O)COC=O
N#CC12C3C[NH+]1C[NH2+]C32
C#CC1(C)C=COC1[NH-]
CC1CCOC2C[NH+]1C2
C1COC2CCC(C2)O1
CC12NC1(O)C1COC12
CC(C)C1NC1(C)C=O
CC(C)OC(C)C(C)C
CC1(O)C2CCC3C1[NH+]32
O=C1COC2CC12CO
CCNC(=O)C1CCC1
C#CC1Cn2ccnc21
COC1CCC(=O)N1
CC1(NC=O)CC(=O)C1
CC12C3C[NH+]4C3C1C42O
N#CC12C(O)OC1C2N
CCC(O)C(C)C=O
C#CC(O)C1CC=CC1
CC(C)C1C=CC2OC21
CCC(=O)C1(C=O)CN1
CC(C)(O)c1ccc[nH]1
OCC(CO)C1CCO1
Cc1ncc(O)n1C
C#Cc1nc(O)nn1C
CC1([NH-])COC2(C)CC12
CN1C=CC(=O)C12CC2
C#Cc1ncc(C)nn1
CC1C=CC(C)(C=O)O1
N#CC1C(O)C12CCC2
CCC1(C(=O)C#N)CO1
CCOC1(C)C2CCC21
C#CC12CC3NC3C1O2
N#CCC1CCC([NH-])O1
CCC1(CC)OC1CO
C#CC(O)C(C#C)C=O
COC(C#N)C1CC1
N#CCC1COC(=O)O1
CC1(O)CC(C)(C#N)C1
CCC(C#N)(C#N)C#N
C1CC2NC23COC1C3
N#CC1OCC12CN2
CC1OCc2cn[nH]c21
N#CC1(C=O)OCCO1
OC1CC2OCCC1O2
[NH-]C12CC1(CO)OC2O
C#CC1(O)C2COCC21
CC(C)CC(O)[NH+]1CC1
CC1(C#N)CCC([NH-])O1
O=CC1C2CC3C1OC23
C1=CC2OC23CCCC13
[NH-]c1ncc[c+](CO)o1
CC(O)C1C[NH+]1CC#N
C[NH2+]C1OCCCC1=O
CC1CCCCCCC1
N#CC1(N)CC=CC1O
C#Cc1cnc(C#C)o1
CCC(C)(O)C(C)O
CC1NC(C)(CO)C1=O
CCOc1[nH]c([NH-])n[nH+]1
COc1cc(=O)cco1
CNc1nc(CO)n[nH]1
CO[CH+]Nc1cnno1
N#CCC(=O)NC=N
CCOc1ncc(C)[nH]1
CC12CC1OCC(=O)O2
[NH3+]C12C=CC3(C[NH2+]C13)O2
Cc1cn(C=O)c(=O)[nH]1
OC12CCC1OC=NC2
CC(C)c1ncc(O)[nH]1
C#CC(=O)C1(C)NC1C
OC12OC1C1CC2O1
O=C1CC2CCC2(O)N1
CC1CC=CC1(O)CO
N#CC[NH2+][CH+]OCC#N
CCC1(C)OC12CCC2
CCOC1C2CCCC21
COC12C3CC1C2(O)C3
CC1CC2C1=CCC2O
N#CCOC1NCC[NH2+]1
C#CC(=O)C(=O)C1CC1
C#CCC1(C)CC(C)O1
C#CC[NH+]1CCC1O
CCC1(C(C)C#N)CO1
C#CC1C2CC=CCC12
CC(C)C1(C)C2CCC21
CC12CCC(O)C1(C)O2
CCNC1=NONC=C1
CC12CCCC3OC1C32
CC1C2C(O)CC12CO
OC12C3CC1C1CC3C12
NC(=O)C1CCCCO1
CC#CC(=O)C1CO1
COC(=O)NCCC#N
CC#CCCC1CC1O
c1nc2n(n1)CCC2
CCC(C)(C)CC(C)=O
NC12CC(=O)C=CC1C2
C#CC12COC1C2O
CC#CC(=O)NC
N#CC1NC1CC1CC1
C#CC1(O)C=CCOC1
N#CC1CCC(O)C1
CCC(C)NCC#N
CC1C(C)C1(C#N)C=O
NC(=O)C12CC(O)(C1)C2
CC(C#N)n1cnnn1
Cc1[nH]c(N)cc1O
Cc1noc([NH-])c[c+]1C
C#CC1(C#C)CC([NH-])O1
CC1=CC(C)C(=O)C1
CC12NC1(O)C1CC12
C#Cc1nonc1C#N
CC(C#N)O[CH+][NH-]
CC(O)c1ncc[nH]1
CC1=NCC=CC(=O)N1
CC[NH+](CC)CC#N
O=C1OC2C3CCN1C32
ONC1(O)C2CC(O)C21
OC1CCC=CCC1
N#CC12CCC1(CO)O2
c1cc(C2CO2)[nH]n1
O=CN1C2C3CC3C21
CC1(C)[NH+]2CCC21NO
CC1(C)CC(=O)N1C=O
[NH3+]C1[NH2+]C2C3C=CC12N3
O=Cc1ccc(=O)on1
CC1(O)OCC12CCC2
COC12CC(C)(C1)C2O
OC12CC3CC1(CO2)C3
CC1C23OC12C3[NH+]1CC1
OC12NC1CC21CCC1
CCOC(=O)C1CO1
CC(C)CCOC(N)=O
CC1(N)C2CNC(=O)N21
O=CC(O)c1ccc[nH]1
OC1OC1C1CC2NC21
C#CC12CC[NH+]3C1CC32
Cn1nccnc1=O
Cc1ncc(=O)n(C)n1
CNC=Nc1nnon1
NC(=O)CC1CC1O
C#CC1C(C)[NH+]1CC
CCCC(=O)C1NC1C
CNc1nc(C)n[nH]1
CC1O[CH+][NH2+]C1(C)C=O
C#CC12CC[NH+]1C2CC
COC(=O)C1CN1C=O
C#Cc1c(O)ccn1C
C1CC2OC3C[NH+](C1)C23
CC1OC1CC[NH+]1CC1
CC12CC[NH+]1C2C(N)=O
O=CCOC(=O)C1CC1
CC1(N)CC2OC21C#N
Cn1cnc2n[nH]cc21
COC(C#N)C1CO1
CC[NH+]1CC1(C)C(C)O
C#CC(O)[NH2+]C1(O)CC1
[NH-]C12COC1CCO2
O=C1CCC2CC2(O)N1
NC(=O)C1OC12CCC2
CC(C)C1(C)CC1C=O
C1=CC(C2CCC2)OC1
O=COC1=CCC(=O)N1
CC1=CC2OCC=C2C1
CC(O)n1ccnc1
Cc1[nH]ccc1C1CN1
O=C1C=CNC2(CC2)C1
CC1(C)C2CCC21CO
C=NC12C(=O)NC1C2O
O=CN1C=CC2CCC21
Cc1cc(=O)c(N)c[nH]1
CC1C2COCC1C2=O
C#CCC12C[NH+]1CC2=O
CC1=C(O)C2CC2CC1
CCC1CC(=O)NC1O
CCC(CO)C(=O)CO
O=CC1(O)CCC2NC21
C1[NH2+]C2OC3C1C23
O=C1OCC12CC2CO
C#CC(C)CC1(C)CC1
[NH-]c1[nH]cc(C=O)c1[NH-]
C#CCCc1ncno1
CC12C[NH2+]C1C2([NH3+])C#N
CNc1nccnn1
CC1CN=COC(=O)O1
CC(C)CCC#N
N#CC1COCC2CC12
OC12CCC13OCC3O2
C#CC(=O)C1(CO)CN1
N#CC1COCC(=O)O1
CC(O)C1(O)CCCO1
CC1(C#N)CC=CC1=O
c1noc2c1C1CC1C2
CC(=O)C1(C)OCCO1
C#CC(O)C(=O)CO
CC(C)(O)c1ncc[nH]1
COC(=O)C1C2CCC21
CC(C)Nc1ccc[nH]1
CC(O)C1CC1(C)C
C#CC(O)(CO)COC
N#CC(=O)c1cc[nH]n1
OC1CCC12CC1CC12
CCn1nnc(C=O)n1
CC1(C=O)C=CCOC1
CC(=O)NC(=N)CC=O
N#CC1(O)C2CCC21
CN(C)c1nc(N)no1
CC1(C#N)C2CCC21
CC1CC(NC(N)=O)O1
CC1CC(C)(OC=O)C1
N#CC1CCCCCO1
O=C1CCOC1NO
CCOc1ccccc1
CC12C3C[NH+]1CC32O
COC1CC12CC(=O)C2
CC1(CO[CH+][NH-])CO1
CC1CC2[NH+](C)C12C#N
CC1(C)CC=CCCO1
NC(N)=O
CC1CC(CC#N)C1
O=C1C=CC2C3CC12C3
O=C1CCOC1CO
CC(C)C1(C)CC(=O)N1
CC12C3OC4C(C31)C42O
CC1(C)OC([NH-])C12CN2
C#CCCC(CC)=NO
CN1C[NH2+]C2CC21N
C#CC(O)CNC(C)=O
Cc1cc([NH-])[c+](C)on1
CC(=O)C1(O)CC(C)C1
CCC(=O)C1(O)CC1O
CC(C)C12CCC1(O)O2
CCC(O)(CC)C(C)C
CC(O)C1NC1(C)C#N
C#CC1(C)CC(=O)C1O
CCC1CC(C(C)=O)C1
CC1CC2(O)C3OC1C32
C#CC1(C)CC1(O)CO
C#CC1(O)CC1C1CC1
CC1(C)OCCCCO1
CC1OC2CC3OCC132
CC1(CO)CNC(=O)O1
CC1C2C=CCCCC12
CC1(C)C=CC2CC21
Nc1occ(CO)c1O
O=c1ccc(CO)no1
Cc1[nH]nnc1C(C)C
C[NH+]1C2(C)COCC12C
C#Cc1cc(O)c(O)[nH]1
CC1(C)OC1C1COC1
CNC=Nc1ncno1
CCC1C2CCC1C2O
O=C1COCC1C1CC1
CCC1(O)C2C=CC1O2
C1C2OC3(C12)C1CCC13
C#CC(=O)C1C=CCO1
COCC12CCC1(O)O2
C#CC1C2CC=C(C)C12
[CH+]1[NH2+]C2(C3CN3)CC2O1
c1[cH+]onc2c1[CH+][NH2+][CH+]2
C#CCC1NCC1=O
N#CCC#CC#CCO
Cc1ccc(O)cn1
O=C1CC2CC2(O)C1=O
c1nn[nH]c1CC1CC1
CC(O)C1(O)CC(=O)C1
NC1CC(C(=O)O)C1
C#CC1(O)CC1COC
O=C1NC2CC2C(O)O1
CC1CC(=O)N1C(=N)N
CC1(CO)NC1C=O
N#CCCOC(N)=O
CC1([NH-])C(=O)CC2C[NH+]21
O=C1OC2C1C2C1CN1
COC12CCC1OC2=O
CC(C#N)C12COC1C2
N#CC[NH+]1C2C=CC1C2
C#CC12C3CC1N2C3=O
O=CC1(CO)NCC[NH2+]1
CC1(C2NC2C#N)CN1
C1C2Nc3nn[nH]c3C12
COC1(C)CCCCO1
OCCC#CCCO
CC1NC1(C)C(O)C=O
Cc1c[nH]c2nn[nH]c12
C1=C2NCC3CC([CH-]1)N23
CCC(=O)C1CC=CC1
CC(=O)CC(=O)C1CC1
CCC12CC(C)(O)C1O2
CC12CC3OC1CC2O3
C#CC1(C#C)CC(=O)C1
CNC(=O)NC1CC1O
C#CC1(C)CC(C#N)N1
O=CN1CCOC2CC21
CC12OC1(C=O)C1NC12
O=CN1C2CC1C1OC12
CCn1nnc(O)c1C
CCC1(C)OC12COC2
CC#CC(O)C#CCO
CC(=O)c1cc(O)on1
C#CCC1[NH2+]C([NH3+])C1=O
O=CC12NCC1CC[NH2+]2
CC1(C)OC1C1CN1
COCCC(=O)C(C)O
CC(C)c1cc(O)co1
CCC(O)C1C[NH2+][CH+]O1
C1NC1C1C[NH+]1C1CC1
C#CC[NH2+]C1([NH3+])CCO1
O=CC1NC1C=O
[NH-]C1CCC(C(N)=O)O1
N#CC1(C#N)CN[CH+][NH2+]1
CC(=O)c1nccn1C
C#CC12C[NH+](C1)C2
C#CCC(O)C1OC1C
CC1(O)Cc2cnnn21
CC1OC1CC1COC1
CC#CCc1cnon1
CC1CC1C1NCC1=O
[NH-]C12CC1NCNC2=O
CC1=CC2C3OC1C23
N#CC1C2C=CC1C2O
CC(O)COC(C)C=O
OCCC(CO)=NO
CC1(C2CN2C=O)CN1
CNc1[nH]cc(C)c1O
CC(O)C1OC1C
CC12CCC(C=O)C1O2
COCc1nc(N)no1
CC(C#CC=O)[NH+](C)C
OC12CCC3(CC3)C1O2
CC(O)C(O)C1CCO1
CCC1CC1(C#N)NC
CC12CC3C=CC1C3O2
CC12C=CC(O)C(C1)C2
OC1CC2CC3C2[NH+]3C1
CCC1=CCNCC1=O
CC1C(C)(O)C12CCO2
COC1CC(C(N)=O)N1
N#CC1C2OCCOC12
CC1(O)CC(O)OC=N1
C1=CC2CC3(C1)CC3O2
CCC1=CC(O)C2CC12
N#CC(NO)C1CCN1
C#CCC1([NH-])CN[CH+][NH2+]1
CCC(C#N)CCC=O
CN=C(N)NC(=O)CO
CC1(C=O)CC1NC=O
CCCC(C=O)CCO
C#CC(CCC)CCO
CC1(C)CC1C=O
OCC12CC(NO)(C1)O2
CN=C(C)N(C)C(N)=O
N#CC12COC1C2C=O
CC(CC=O)=NO
CC12CCC(O1)C2(C)C
CC1N=COCCC1=O
O=C1NC2CC1(O)C2
CC1(C)CNC[N+]1(C)C
CC1CCC(C)(C#N)O1
[NH-][CH+]OCCOCCO
CNC12OC[NH2+]C1C2C
CC1OC1C1C2COC21
COC12OCC1C1CC12
[NH-][CH+]OC12COCC1N2
CCC(C)C(O)C1CC1
[NH-]C1C=CN(C=O)C1
CC1(C)CCCC1NO
C#CC#CCO[CH+][NH2+]C
CN1N=C([NH-])C=C(N)O1
CCN=C(C#N)N(C)C
O=CC1CC2C3CC3[NH+]12
C#CC(O)c1cc[nH]n1
Nc1ccc(O)cn1
CC(O)C1(C)CC([NH-])O1
C#Cc1[nH]c(C)cc1O
CC1NC(C=O)C([NH-])O1
CC1(O)CC(CC#N)N1
c1cnc2c(n1)COC2
CCCC#CC(O)CC
Cc1cc(N(C)C)c[nH]1
C#CC12C3C4C3C1(C)[NH+]42
CC1(CO)C=CC2OC21
CNC1=NON(C)C=C1
CC1CC1C1=NCCO1
CC1(C)C2OC3C1C32O
CC(CO)C(O)C1CN1
CC(=O)CC(=O)CC=O
CC1(C)C2CCCC21O
CC1OC12C1C3CC1C32
CCOCc1ncco1
N#CCC(N)C(F)(F)F
CC1C=CC=CC=CC1
Nc1cc(O)nc(N)n1
NC(N)=O
Cc1cc(=O)c(C)co1
OC1CCC=CCCC1
CC1OC([NH-])C12CCC2
Cc1cc(=O)c(F)co1
N#CC12C(=O)CC1C2O
O=C1CNCCOC1
C#CC(O)C12CC(C1)C2
C=NC1(O)C2NC1C2=O
CC1CC(=O)NC(=O)O1
CC1CCC(O[CH+][NH-])O1
CC1OC1c1ncc[nH]1
CNC1=C[C+](C)[CH+]O[CH+]1
CCC(C)C(C)CC=O
CC1(C)C=CCN1C=O
c1[cH+][nH]n2c1C1CC12
c1c[n+]2[nH]nnc2o1
OC1[CH-]C2C=CC3C1C23
CC(C)C1(C)NC1C#N
CC1OCC(C)(O)C1C
C1CC2OC3C1COC23
CC1CCC(CO)CO1
C#CC1(C)CCC([NH-])O1
C[NH+]1CCC1NO
Cc1cncc(N)n1
O=C1NCC1C1COC1
CC12C3CC1C2(C=O)C3
CC1C2CCC(=O)C12C
C1CC12CCC1(CC1)C2
Cc1ccc(F)c(N)n1
CC1CNC(C=O)CO1
CC1(CC#N)OC1C=O
CC12C[CH-]C3CC1C32O
CCc1ncc(OC)[nH]1
C[NH2+]C1NC=CCC1=O
CC#CC(=O)C(=O)CO
OC1CC2C(O1)C1OC21
C#CC1OC2CCCC12
CC1OCC2C=CC1O2
CC1CC1c1ccon1
N#CC12NC1CC21CC1
CC1([NH-])OCCC12CN2
CC12OC1C(=O)NC2=O
CC1(C)OCCCO1
CC1OC12CC=CC2
C1OC23COC1C2OC3
O=CCOC1CC(O)C1
COc1ccn(C)n1
COc1c(C)nnn1C
CC1CCC(C#N)CN1
CC1CC2(C)CC2(C)O1
C#CC1(O)C(C)C1(C)O
CC(=O)NC(C)C=O
N#CCc1cnno1
C#CC1(C)C2C=CC1O2
C#CCC[NH+]1CC1CO
CC1(C)CCC(C=O)O1
CC1(O)[NH+]2C3CC3C21C
C#Cc1nnn(C=O)n1
CCC1(C)C2COCC21
CCc1ncc([NH-])n[nH+]1
C#CC1C2C=CC1CC2
CCC(O)[NH+]1C2CCC21
CC1OC2C=CC1(C)O2
CNc1ncc[c+](C)o1
N#CC12C3CNC1C2N3
C[NH+]1C2C3NC2C31C#N
[CH+]1[NH2+]C(C2COC2)CO1
CC(O)C12CC[NH+]1C2C
CCC1(C)CCC(O)C1
OC1CC1OC1(O)CC1
CNc1n[nH+]nnc1[NH-]
CC(O)C(CO)CO
C1C2CC3C4OC(C14)C23
Cn1ccc2[nH]nnc21
CC12COC(C1)C2
C1=Cc2onnc2OC1
C#CC1(C#C)C2CC[NH+]21
CC12CC(C=CC1=O)O2
C[NH+]1CCNCC1C#N
N#CCOCCC=O
COC12COCC1(C)N2
CC1C2COC1C(=O)N2
C#CC1(C)[NH2+]CC(C)O1
COc1ccc(F)cc1
O=CC1=CC2CC3C1[NH+]23
C#CC1C2C=CC1C2O
C1NC12C1OC2C12CO2
CC(C)(C)C1CC=CC1
CCCOCC1C[NH+]1C
Nc1noc(F)cc1=O
C#CC12C[NH+](C1)C2C=O
O=C1NC2[NH2+]CC3C1[NH+]23
CC1OC(=O)C(C)(C)O1
CC12C=CC3CC1(O)C32
CC1CC2(CCCC2)C1
COC12COC1C2CO
CC1C2CCCC1C2=O
[CH2+]C1O[CH+][CH+]C(O)=C1[NH-]
C#CC(C#N)C(O)C#N
C#CC1(C)NC1C
CC12C3C4C5C(C51)C2C43
N#CCOc1cnon1
C#CC1C2C3CC2[NH+]13
CNC(C#N)C1CCO1
C#CC(C)(CO)C(C)C
O=COC12CC(C1)C2
[NH-]C12CC(COCO1)C2
C1CC(C2C3CCC32)C1
C#CC(CCO)CCO
CC(=O)OCC(C)(C)O
CC12C3[NH2+]CC1(O)C2O3
CC(O)C(O)COC=O
NC(N)=O
C#Cc1ncnn1C
C#CC(=O)NCCC=O
C#CCC1OC2CCC12
C#CCc1cc(N)c[nH]1
CC12NCCOC1C2[NH-]
CC12CC1C([NH-])(O)CO2
Cc1ccn(C)n1
N#CC12CC1([NH3+])CC[NH2+]2
CCC(=O)C(=O)C1CN1
COC1(C=O)CC1(C)C
O=C1CCCC12NC2O
CCOC(C#N)C(N)=O
CCC(O)C1OCCO1
O=C1NCCC1(O)NO
CC12[NH2+]CCC1OCO2
CC1(C)NC(O)CC1=O
C#Cc1cc(C)[nH]n1
C#Cc1cc(C)c(N)o1
CC(C)Nc1ncc[nH]1
CC1CCCC(C)CC1
CCC1C=CC(=O)C1=O
COC([NH-])CC(O)CO
COC(=O)CC1C[NH+]1C
CC(O)C(O)C1(C)CO1
CCC(C)(C#N)O[CH+][NH-]
N#CC1(C(O)C=O)CC1
CCC(=O)NC(=N)C=O
OCC(O)O
CC1(C#N)OCCCO1
N#CC1C2CC3C[NH+]2C31
[NH-]C1(C=O)OC12CNC2
CCOC(=N)NC=O
CCN(C=O)C1CCC1
C[NH+](C)C12CC1CC2=O
CCC(C)C12CC(C1)C2
CC1NC1C(=O)C(N)=O
NC1CC1c1cnon1
COCC1C=CC(C)O1
COC1OC=NC2CC21
N#CC12C[NH+](CCN1)C2
[NH3+]C1[NH2+]CC2CC2C1=O
CC12C3C[NH+]1C2CO3
CCC1(O)C2CCC1O2
OC1C=Cn2cncc21
CNCc1ncn[nH]1
CC1(C=O)C2C3OC3C21
CC1(C#N)NCC2OC21
Cc1coc(C)c1C
O=c1[nH]c2occc2o1
CC(=O)C1CC(O)C1C
Cn1ccc(=O)nc1F
C1CC2(CN2)C2C[NH+]12
CC12C3C4C3C1(C=O)[NH+]42
C[NH2+]C1(O)C=CN=CO1
CC1NC(=O)CC1(C)C
C#CC1C2C(C)CC12O
C#CC1CC(=O)N1C=N
C#CCCC1(C)CC1C
CC12CC1OCCC2=O
[NH-]C1NC12CC1COC12
CC1CC2C=C(N)NN12
CC12C3C4C[NH+]3C1(C)C42
C#CC1CC(O[CH+][NH-])C1
N#CC1=CC2CC2C1O
CCn1ccccc1=O
OCC1CC23CC(C2)[NH+]13
CCC(O)CC#CCO
O1C2OC3C1C1C2C31
CCn1ccnc1O
O=C1OCC2=CCOC12
CC12COC1CC2=O
COC1CC(O)(C#N)C1
CC(C)C12C3CC1C2O3
C#CCCN(C)C(C)=O
C#CC(=O)C1(C)NC1C
CC1(O[CH+][NH-])C[NH2+][CH+]O1
OC12CCC1C1OCC12
Cn1cnc(CO)c1O
CCC1C2COC(=O)N12
C#CC(CC(C)C)=NO
CC12C3C(=O)C4C3[NH+]1C42
CC(=O)N1C2CCCC21
N#CC(N)C(O)C#N
CC12[NH2+]CNC1C2C#N
C#CC(O)C1(C#N)CN1
[CH+]1[NH2+]C2(CC2)CO1
CC1(C)C2OCC21C
NC(=O)NC1C2CCC21
CC12CC1CC([NH-])(O)O2
C[NH2+]CCC(C#N)C#N
Nc1ccc(F)cc1
CCC(C)(C)C[NH+]1CC1
Cc1n[nH]c2[nH]nnc12
COCCCC(=O)OC
CC1CCN1C(O)C=O
C1CC2C1OCC21CC1
CC1(CO[CH+][NH-])CC1O
CC(N)C(C#N)O[CH+][NH-]
C[NH+]1CC2CNC(=O)C21
NC(=O)C1OC12COC2
NC(=O)C12NC1C1CC12
N#CCC1C2NCC12O
C#CCCOC[NH+]1CC1
CC12NC1(O)C1CC2C1
CC(O)C12COC1C2C
C#CC1(C(C)C)CCC1
COC12C3CC1C2(O)C3
CC1OC2C(C)C3C1C23
CCC12NC1CNC2=O
[NH-]C1COCC2OC2C1
C[NH+](C)C1CC1(C)C#N
CC12CCC13CC2(O)C3
CCC12C(=O)NC1C2O
CC(O)C1C2COCC21
CC12COC(C1)C2C=O
CNC(=O)CCCOC
CCC1([NH-])C2COCC21
N#CC12CC[NH+]1C2C=O
O=CC1CC12CC=CN2
C#CC1(O)NC12CCC2
C#Cc1ccc(O)cn1
CC12CC=CC1=CCC2
CC1OCCCC1=O
CC#CCC(=O)CCO
[NH-]C12CCC1NCCO2
CCCOCCC1CO1
CC1CCC=C(C#N)C1
C#CC(=O)c1cnno1
CC1OC1C#CC#N
N#CC12OCCC1C2O
[NH-]C1NC1C1COCO1
CC1(CO)OCC1CO
OCC12COC3C1NC32
CC1CNC(=O)O1
CC1C=CC2(CC2)O1
COCC1(C(N)=O)CO1
COCC1OC2CC12C
Cn1cc2c(n1)NCC2
CC1COCCC(=O)N1
C1COC2OCCC2O1
C#CC12CCC1(O)CC2
CC1(C#N)CCC2C[NH+]21
[CH+]1[NH2+]C2COC3C[NH+]1C23
CC1(O)CC1C(O)CO
C#CC#CC#CC(C)O
C[NH+]1C2C(=O)C1C2CO
CC1[NH2+]C12CC(O)C2[NH3+]
C1CC2CC2C2CC2O1
O=C1CC2C3C[NH+]3C12
CCC(C)C1(C)CC1C
OCC12CC3CC1C3O2
CC1CC2(CCCC2)C1
C#CC1C2CC2C2OC12
CC(=NO)C1C(C)C1O
CC1(O)C2C3CC(C3)C21
O=CC1(O)C2CCC21
[NH-]C12CC3C(CO1)[NH+]3C2
C#CCC12CC=CC1N2
COCC(C)C(O)C=O
CC1(CO)CC=CC1=O
COC1C[NH+]2C3CC1C32
COC(C)C(O)C1CO1
CC1(O)C=CC2NC21
N#CC=NC1NC1C#N
C1CC2CC(O1)C21CC1
OCC12NC1C1CC2O1
CN1CCN(C)C1=O
CC(CCO)C(N)=O
C1C2OC1C1OC21
CC1OC1C1C[NH2+][CH+]O1
CCC1OC2CC1C2=O
CC1CC(O)=CC1C=O
CC(O)C1(C=O)CO1
CC12C=CC3[NH+]1C3(C)C2
COc1ncnc(=O)o1
CC1=C(C)NC(=O)CC1
CCNc1ccnc[nH+]1
C1CC2(C1)C1C3C[NH+]3C12
COCC(C)C(=O)C#N
O=CN1C2C3CC3C21
N#CC(N)C(O)CCO
CC1(C)NCCCC1=O
C1Cc2n[nH]nc2N1
CC12CC1CC21NC1O
N#CC1OC1C1CCN1
NC(=O)n1ccnc1O
COc1cc(C=O)c[nH]1
CC12COC3CC1C32[NH-]
C1CC2CC(O1)C1OC21
C#CC1(C)CC2OCC21
[CH+]1[NH2+]C(C2CN2)CO1
C#CCCCC1CC1C
CC(C#N)C1CC1C
CC1(C)Cn2ccnc21
CC(C)(O)C1CCO1
Cc1oc(=O)[nH+]cc1[NH-]
COC1(N)OC=C([NH-])O1
CCC1OC2CC12C#N
C#CCOCCC=O
NC(=O)OC1CC(=O)C1
NCC(=O)n1ccnn1
CC1(C)CC(=O)N1
NC12C[NH2+]CC1[NH2+][CH+]O2
C#CCC12CCC1(O)O2
Cn1ncnc1C=O
CCCOCC1(O)CC1
C#CC1CN=CN1C=O
ONC1=CC2CC3C1C23
N#CC#CC12CCC1N2
C#CC(C)(CC)OC
N#CC1CC2CCC[NH+]12
N#CC12CC[NH+](C1)C2N
NC1=Cc2cccn2C1
OCC1(O)C[NH+]1C1CC1
C1CC2CC2C1
OC12CCCC1OC2
CC1(C#N)[NH+]2CCC21C
CC(C)(C)n1nccn1
O=C1CC2(CC3OC32)N1
CC1C(=O)C2C=CCC12
C1CC23COC(OC2)C13
CC1OCCC2(C)CC12
C#CCOC1C=CCO1
O=C1CCC2CC1C2
CN1C(=O)CC1O
CCC1C2C(O)C(O)C12
OCC1C=CC=CC=C1
CC(=O)C(=O)C1CCC1
NC1CC1(O)C(=O)O
OCC1C[NH+]2CC12NO
CC1CC(C(=O)C#N)O1
N#CC1OCCC2NC21
CNC=NC(C#N)C=O
CC1CC12C1CC2C1=O
CC1(NO)CCC1O
C1=C2CCOC2OCC1
COC12CCC1CC2
C1OCC2OC12
CC1([NH3+])OC1C1C[NH2+]1
CC1CC12CCOC2=O
CC1(C)C=CCC(=O)N1
N#CCOCC#CC=O
C#CCC1(C)NC1C=O
NC1C=CC(C=O)O1
CC1(NC=O)C=CNC1
CCC1(C(C)O)CCO1
C1CC23COCC12CO3
CCC1[NH2+]C2CC2(N)O1
CC1C(C)N1C=O
NC1[NH2+]C2COC1C2=O
[NH-]c1ccnc(F)[nH+]1
CC1(C#N)C2C3CC3[NH+]21
CC(C)C(N)C#N
Cc1ccoc1C1CN1
O=CC12C3OC4C(C41)C32
C#CCC(=O)C1(C)CN1
CC12NC3C4C([NH2+]1)C4C32
CCOC12CC3CC1[NH+]32
CC(C)C1(C#N)CN1
Cc1n[nH]nc1N
OC12C[NH+]1CC1CC12
CC1(O)C2C3CCC3C21
NNc1cc(=O)o[nH]1
O=c1[nH]cc(O)oc1=O
O=C1CC(C2NC2O)C1
CC1(C)C2COCC21[NH-]
CCC(C)C1OCCO1
CC1CC=CC1[NH+]1CC1
CC(=O)N(C)C(C)C
OC1CC12CCC1CC12
CC12C3C4CC3C1(O)C42
CC1(N)CN=CC(=O)O1
C#CC[NH+]1CCC1C#C
C[NH+]1C(CO)C1(C)C=O
OC1NC12CCC21CO1
CC1(C)OC12CNC2[NH-]
N=CC(=O)N1CCC1[NH-]
N#CC1(CO)CN[CH+][NH2+]1
[NH-]c1cc[nH]c(=O)[nH+]1
CC1(CO)C2C=CC1O2
CC1(CO)C2C=CC1O2
C1C[NH+]1C1C2C3C[NH+]2C31
COC1(O)CCC1(O)O
CC(C)(O)C1(O)CCO1
O=C1NC2COC2CO1
Cn1cc[n+]2[nH]cnc12
CCC(C)C(C)OC
O=C1CC2(CCO1)CN2
C#CC(O)CC1CCO1
CCOC(C)(C#N)C=O
CC(O)C1OCCCO1
CC12CC1CCC(=O)O2
[NH3+]C1CCCC(=O)C[NH2+]1
O=CC1CC(=O)N1C=O
N#CC1(O)CC12CCO2
N#CC1OCCCC1=O
CCC(O)C(=O)C1CO1
O=[N+]([O-])c1cnno1
N#CCC(=O)C(O)C=O
CC(C)(O)C1(CO)CN1
Cc1cc2ocnc2o1
CC(=N)N(C=O)C1CC1
CC(=O)C[NH+]1CC1C
C1CC2C3C4CC(C14)[NH+]23
C#Cc1cc(C#C)[nH]n1
CC12C3OC1C1OC3C12
CC1(C#N)NC2COC21
CC12C(=O)NC1C1C[NH+]12
NC(=O)C1C2CCCC21
CC1(C)C2CCC(=O)N21
Cn1nc(CN)cc1O
O=C1C=CCC2OCC12
CNC1OC(=O)C1(C)C
CC1(O)CCC=CC1=O
C#CCC1CCC2CC12
N#CC(CC(=N)N)NO
C#CC(C(C)=O)[NH+](C)C
OC1(C2CC3C[NH+]32)CC1
CCC12CC3OC1C32
N#CC1OCCC2OC12
[CH+]1[NH2+]C2CCC2O1
O=C1C=CCC2OC12
C[NH+]1C(C#N)C1C1CN1
CC[NH+]1C(CO)C1CO
CC1(C#N)C[NH2+][CH+]O1
CC1(C)C2C1C1(O)C[NH+]21
CCC1C2OCC12CC
CC12C3CC1C2(O)C3=O
N#CC12CC1COC2=O
CCNc1ncno1
C#CC(CO)CC#CC
CC1(C)[NH+]2C3CC3C21C
C#CC(O)CC1CCC1
C#CCc1cnnnn1
[NH-]C1=CC2COC(C1)O2
CC1CC1(O)C#N
C1CC2OCC1C1CC21
N=CNc1cnno1
C#CC1(CC)CC(=O)N1
C[NH+]1CC1C1CC1
C1C2CC(C3CO3)CC12
C#CC(=O)C(C)(C)O
N#CCC1OC2CC12O
CCC#CCC(C)C#N
CC1OCC12COCO2
CC1OC1CC#CC#N
OC1OCC12CCCO2
O=C1CCOCC2NC12
CCC1(O)CCC2C[NH+]21
N#CC12OC[NH2+]C1C2O
CN1C(=O)NC2(O)CC12
C[NH+]1C(C)(O)C12CCC2
O=CC(O)C1CN=CO1
OC1CC12CCCC2
CCC12O[CH+][NH2+]C1C2O
COC1(C)CCC12CN2
CC(C=O)CC=O
OC1CC[NH2+]C1[NH+]1CC1
C1OC2CCC3C(O1)C23
CC(=O)C1(C)OCC1=O
N=CNC(O)=NC(=O)F
COC1CN=CN1C=N
C[NH2+]C1CC(C(C)C)O1
[NH-]C12C=CC(C1)OC2O
CC(O)c1cc(N)on1
CNC1CC(C(=O)O)[NH2+]1
c1[nH]nnc1C1CC1
[NH3+]C1CC[NH2+]CC(=O)C1
C1=CC2C(=CC3CC32)C1
CC1OC1C1COC1=O
CC12CC3(C#N)C1CC23
C#CC=NC1CN=CN1
C#CC1C(O)C12CCC2
OC1OCC2CCCC21
CC12C=CC3(CC3)C1O2
CC(C)C12C3C4C3[NH+]1C42
CC1(C)C2C3C2[NH+]2C3C21
N#CC1OC12CCCC2
C#CCC1(O)CC1O
CC1(C#N)CC(O)C1
COC(C1CC1)C1CC1
CC(=O)C1CCC2C[NH+]21
CCC(C(N)=O)C1CO1
C1OC2CCC2O1
COC(C)C(C)CC=O
O=C1COC1CC1CO1
NC1(C=O)CC=CC1=O
CC1COCC(C=O)O1
CC1(O)C2C3CC(O3)C21
CC1=C(CO)CC(=O)N1
CC12CC(O)(C1)C2(C)C
CCC1(C)CC1C1CC1
[NH3+]C12COC3C([NH2+]1)C32
OC1CC=C(C2CN2)C1
CNc1ccn(C)n1
CNc1ncc(C#N)[nH]1
C[n+]1nnoc1[NH-]
CNC(=O)N1C=CCC1
C12C3C4C1C1C4[NH+]1C23
CC1(C=O)CC=CC1=O
C#CC12CC(C=O)(C1)N2
C#CC(O)(CC)CC=O
N#CC12C3CC1C2C3
Cc1[nH]nnc1CO
[NH-]C1OCC12CCOC2
O=C1NC=CC2CC2O1
[NH-]C1([NH-])OCCCO1
[NH-]C12COC1C2C=O
CC1(C)C2COC1C2O
c1cn2c(n1)CC1CC12
O=C1COC12C1CCC12
[CH+]1[NH2+]C2C3COC3C2O1
CC1=C2CCC2C2CC12
CC1C2COCOC12C
NC1C=C2CCN=C2O1
CC(=O)C1(C)C2CCC21
O=C1COC2(CC2)C1O
CC1C(C(=O)C=O)[NH+]1C
CN(C=O)C1C23CC12O3
CC[n+]1coc(C)c1[NH-]
CC1(C)CC2NC21
CCC(CO)NC(N)=O
C#CC(=O)C1OC1C#C
CC1(C=O)OCCC1=O
CC1(O)OC2C1C2(C)C
COC(=O)c1ncc[nH]1
Cc1nc(N)nn1C
CC1(C=O)NC12CCC2
O=C1CC23CNC12CN3
C1OC2CC1C1OC1C2
CCC1=CCOCC1C
CCC12CC3CC1(O)[NH+]32
CC1(O)C2C34OC23C14O
CC1CNC(C#N)CO1
C#CC1(O)[NH+]2CCC21[NH-]
C#CC(C)(C#N)NCC
C#CC12C=CC(C)C1C2
CNC(=O)C1(C)CCC1
CCC(C)(C=O)C=O
CC1CC(C)(C(C)C)C1
CC12OC1(CO)C1CC12
CC1=CC2OCC3C1C23
O=C1C2C=CC1C21CN1
c1nc2c[nH+]ccc2[nH]1
CC1(CO)C2CCC21O
N#CC1NCC1([NH-])C=O
CC12CC3C4[NH+]1C4(C)C32
Cn1c([NH-])c(N)[cH-]c1=O
Cn1ncc(C=O)c1O
CC1([NH-])OC=C2CCN21
C#CC1(C(C)O)CC1
CC1(C)CC2CC(=O)C21
CC(O)C1C2C=CC1O2
CC1(CO)CC(CO)O1
CC#CCCC(C)C
CC1(NO)C=C[CH-]C1=O
Nc1ccc(O)cn1
O=CC(O)C1CN=CO1
CC(C)c1n[nH]nc1N
OC1CCC1C1CC1O
COC1(C#N)CCCO1
CC1C=CCOC1(C)C
CCOC(=O)CO[CH+][NH-]
CC1=CCc2cccn21
O=COC1CC1(O)C=O
Oc1cc(O)cc(O)c1
OC1(O)OC=NC2CC21
OC1C2CC[NH+]3C1C23
CC12C=CC(O)C1OC2
COC12CCC1(NO)O2
CC1CC(C)C(C#N)C1
COC12CCOC1CC2
O=C1C2CC3CCC13C2
CC(O)C(C)CC=O
CC1(O)CC=CC(O)C1
NCCC(O)=C[CH-]CO
CC12CC1C1CC12O
CC1(C=O)C2C3CC2[NH+]31
OC12CCC(C1)OC2
N#CCC#CCCC=O
O=CC12C3CC1(O)C2N3
OCC1C2OCCOC12
CC(=O)C1CC(=O)N1C
C1=CC2CC2C2CC12
Cc1ncc(F)cc1F
Cc1c(F)cccc1F
CC1C2CCOCC[NH+]12
OC1CC12OCC21CN1
CC1NCCCC1=O
C[NH+]1C2C3CCC2C31O
O=CC12C3NC4C3[NH+]1C42
C#CCCC12CCC1N2
O=CC12OCCC1C2O
N#CCNC12CCC1N2
C#CCN(C=O)CCO
OC1C2CCCOC12
Cc1nn(C)c(N)c1N
C#CC#CC12COC1C2
O=CN1CC=CC=CC1
Cc1occ2nnoc12
CC12COC3CC1C32C
C1=Nc2ncoc2CO1
OC1C2CC1C1CC1O2
CC1(O)CC([NH-])(CO)O1
CCC1(C)OCC(=O)O1
Cc1cc(O)n(C)n1
Nc1ccn2c1C(O)C2
CC1(C)C(C#N)C1C#N
COCC1(O)CC([NH3+])[NH2+]1
CNC(C#N)C1CC1
CC1C2CC3C1C1C2[NH+]31
CC12C3CN1C(=O)C2N3
C#CCC1CC(C)(C)O1
CNC(=N)C(=O)C1CC1
OC12CC(C3CO3)(C1)C2
CC12CCC1C(O)C2O
C#CC(C)(O)CC1CN1
CC12CC[NH+]1C2O
CC12OCCC3OC1C32
N#CCC12CC1C1CC12
O=C(O)C1CCCCN1
C[NH2+]C1C(O)C12CCO2
NCc1occ(N)c1O
O=C1CC2(O)C(O)C12
NC1(C(=O)O)CCC1
C1C[NH+]1C1CC12COC2
C#Cc1cc(CC)c[nH]1
CC1C2C[NH+]1C2C1CO1
CCCC(O)C1CC1O
C#CC1(CO)C2CCC21
Nc1cc(=O)c(F)co1
C#CC1(C)CNC(=O)C1
C[NH+]1CC12CCOC2O
C#CC1C2C3CC2[NH+]13
C1CC2(COC2)C2C[NH+]12
CC(C#N)C1CC=CC1
CNC(=O)CC(C)C#N
C#CCC12CCC1(C)N2
CC(C)(O)C1CC1
CC(C)(O)c1ccc[nH]1
CC12C3C4C3C1(O)[NH+]42
C#CC1(C(N)=O)CC1
[NH-]C12C3COC1C2C3=O
CC1(C(=N)N)OCCO1
OC1[NH+]2CCC12C1CO1
O=CC(O)c1ncc[nH]1
NC(=O)C(N)CO
CC1(CO)C=CC2NC21
CCn1ncnc1CO
CCC1(CC)CC=CC1
CC(O)C(=O)C1CN1
[NH3+]C12CC3[NH2+]C1C32C=O
CC12C3C4C3C1(C=O)[NH+]42
CC1COc2ocnc21
N#CC(CO)O[CH+][NH-]
COC12C3CC1(O)C2O3
C#CC(=O)C1C[NH+]1C
[NH-]C1Oc2cnoc2O1
[NH-]C1=CNC([NH-])=C(O)O1
CC1(C)CCCN=CO1
CC(O)c1nccnn1
COC(C#N)C1NC1C
C#CC1C2CCC1C2O
NC12C=NCCC1(O)O2
OCC12CC3(CO3)C1N2
C#CC(O)C12CC[NH+]1C2
C#Cc1cc(C)n(C)n1
CC1OC(=O)CC12CC2
N#CC1(N)C2C=CC1O2
OC1C(O)C12CCCC2
C#CC1OC1CC1CC1
C#CC1(C)CC([NH-])(N)O1
CC12CC1C=CC2C#N
Oc1cc(F)c(F)cn1
NC(=O)C1C2CCC21
CCC1(CO)CCC1O
CC(C)C1(C)CCO1
c1onc2c1NC1CC21
CC(O)C1(C)CC(=O)N1
C[NH+]1CC2OCC21C=O
N#CC1(O)C=CCOC1
CC1=CC2CC2C1C
CCCC(O)CCC=O
CC12COCC1OC2[NH-]
CC(C=O)OCC(N)=O
CC1C2CC(O)CC12O
CC1=CC(C)([NH-])OC1
CCC1CC(C)(O)CO1
CCC1=CC2OCC1O2
C#CC1(C)CC1(C)C#C
CC1(N)CNC(=O)O1
CC#CCC
[NH-]COC(=O)C1CO1
CCOC(=O)C1(C)CO1
CC12CC1CN=CO2
CC[NH2+]C1C=CN=CO1
O=C1OCC2[NH2+][CH+]OC12
C#CCCC1OCC1=O
OC1CC12C1CC3C1[NH+]32
CCC1C=CC(=O)O1
CCCCCC(C)CC
OC1OC23CCOC12C3
CC(C)Nc1ncno1
CC1=CC(C)(O)C(=O)C1
CC1C2C=CC3(CC3)C12
[NH-]C12COCC1(CO)N2
CC1CC=CCC(=O)N1
O=Cc1coc(C=O)c1
COC1(C)CC1(C)C
CC1(O)[CH-]C2CC3C2C31
C[NH+]1C2C=CC1C2
C#CC(N)(C#N)CCC
O=C1CCCCNC1O
CC(=O)NC(=O)NC=N
CC1(O)C=CCC(=O)N1
C#CC(O)C(CC)CC
[CH2+]c1[cH+]on(C)[cH+]c1[NH-]
CCC(=O)C1NC1CO
O=Cc1c[nH]c(C=O)c1
CCC(C)OC(=O)CO
CC12CC1CCN2C=O
COC1(C)CCC([NH-])O1
O=c1[nH]c2[nH]ccc2o1
CC1(C)OC1CC1CC1
NC(=O)C(O)CNC=O
OC1C23CCC12COC3
CC1CC=CCC1=O
CC1(C)[NH+]2CCC21C=O
CC(C)C1(C)CCCO1
C#CC(C#C)(C#C)CO
O=CC1C2CCC1C2O
CNC(=N)C(C)(O)C#N
C#CC1CC(C(N)=O)O1
O=C1C2CCC3OC1C32
C#CC1([NH-])CCN1C=O
C1C2C3C1C1(COC1)[NH+]23
CC(=O)C=NC1CCN1
CC12CCC1OCOC2
NC(=O)C12CCC1N2
CC(O)COC1(C)CC1
O=c1onc2n1CCN2
C#CC1C(C)C1C
Cc1nc(N)cc(F)n1
OC12CC1OCC21CO1
Cn1cc(O)c(CO)n1
CC1C(C#N)C12CCN2
O=CC12C3[NH2+]CC1C2O3
COC1CC(C(C)O)C1
CN(C)C(=O)CCC#N
CCCNc1cc[nH]n1
CCC1CC1CC1CO1
CC(=O)C1CCC([NH-])O1
CN1CCc2ncoc21
CC(C[NH3+])C(=O)[O-]
CC1(C)CC2C3C1C[NH+]23
C#CC12CCC1CC2=O
O=C1NCCCCCN1
CC12CCC1CC(=O)O2
CC1(C)CC2NC21CO
CC1CC2(CC(=O)C2)O1
C#CC1(CC)C2CCC21
CC1(C)Cn2nccc21
CC1CCC=CC(=O)N1
C#CC1CC(NC=O)N1
C[NH2+]C1C=CNCCO1
[CH+]1[NH2+]C2C(O1)C21COC1
Cn1ccc([N+](=O)[O-])n1
C#CC12CC(C)(N1)C2O
Cn1ccnc1C(N)=O
CC1(O)C(O)C12CCC2
CC(C)(C#N)C(=O)C#N
[NH-]C1C=C2NCOC2O1
CC1(C)C2C(=O)CC[NH+]21
CC12C3CC1C2(O)C3=O
C[NH2+]C1(N)C=CN=NO1
CCOCC1C2COC12
OCC1(O)C2CCC21O
C#CCC(O)C1(C)CO1
[NH-]c1cnc(F)c(F)[nH+]1
C#CCC1=CC2NC2C1
N#CC12C3C[NH+]1CC2N3
COC12CC1C1CC12
C#CC1(C)NCC1C#N
CCOC1C2CCC21
[NH-]C12C[NH+](CCO1)C2
COC1NC12C1CC2O1
CC(=O)C(O)COC=O
N#CC1(N)C2C3CC2[NH+]31
NC(=O)Oc1ccc[nH]1
CC1OC2CC2[NH+]2CC12
C#CCOC(=O)C(C)N
CC1(C)CC(C2CO2)C1
OC1[NH+]2CCC12C1CC1
CC(C)CCCCO
C1=CC2OC=NCC1O2
[NH-][CH+]OCC(=O)NC=O
C1=CC2CC1[NH2+][CH+]O2
N#CCNC(=N)C1CO1
CC(OC=O)C(O)C=O
CC1(O)CC=CC1CO
O=CC12CCC1N2
O=C1C[NH+]2CCC1C2O
CC1C(C=O)C2(C)C[NH+]12
N#CCCC(O)C=O
CCCN(C=O)CC=O
CC1(O)C2C3CC(C3)C21
C[NH+]1C2CNC(=O)C1C2
c1o[cH+]cc2[nH][cH+][cH-]c12
Cc1ocnc1C1CN1
C#CC1CC1[NH2+][CH+]OC
CC(C(N)=O)C(C)(C)C
CC1CC(=O)C([NH-])CO1
CC12C=CCC1C(O)C2
CC(C)C12COC1C2C
CC(C)C1(O)CCC1
C#CCC1C=CC([NH-])O1
O=CCOC1CCCO1
CC1(C(CO)CO)CO1
O=C1COC(=O)C=CN1
[NH-]C1=NNOC(O)=N1
[NH-][CH+]OCC1C23CC12O3
CCOC1C2CCCC21
[NH-]C1OCC12CCOC2
C#CC(=O)NC=NC
C#CC1[NH+]2CCC12C#C
CC12C([NH-])C[NH+]1C2C#N
CC12[CH-]C3C4C1C(C2)[NH+]34
CN1CCc2n[nH]nc21
CC1(C)C=CC2NC21
CC1(C)NC=CC1C=O
CC12CC3CC3C1(C)O2
C1C[NH+]2CC3(CO3)C12
O=C1C2NC2C12CC2
O=c1[nH]ncn1C1CC1
ONC12COC(C1)C2O
C#Cc1cc(CO)co1
C1=CCC2(C1)CC1CC12
N#CC12CC(O)(C1)C2O
O=CC1C2CCC1C2O
C#CC1CC(C)(C)C1C
CC1(N)CC=CC(=O)O1
CN=CN(C)C(C)=O
C[NH+](C)C1CC1C#N
N#CC1CC(CO)N1
C1NC1C1NC12COC2
O=CC1C=CC2C[NH+]12
Cn1nnc(N)n1
CNC1(C#N)CC1OC
O=C1NC2(CCC2)CO1
O=C1C2C=CC1C2CO
C#CC12C3C[NH+]1[CH+][NH2+]C32
O=C1C=CC(=O)C12CC2
CC12CC(O1)C1OCC12
CC1CC1C1CC(=O)O1
CCCN=C(N)C=O
C#CC(C)C(O)C#N
N#CCC1COC12CC2
N#CC1C(CN)N1C=N
CCC1(C)C2CCC1O2
C#CCC1C(C)C1(C)O
CC(C#CCO)CC#N
CC1C2C=CC1O2
O=CC12COC(C1)OC2
C#CCC1(C(C)=O)CO1
CCOCC(=O)C1CO1
COC12C3CC1C2O3
CC(=O)C1OCCO1
NC1C(=O)C[NH2+]C12CC2
COC1(C(C)C)CC1
CC(=O)CC(=O)C1CC1
C1CC1C1CC2OC21
C1=CC23CCOC2C1N3
C#CC1(C)NC12CCC2
CC1(C=O)CNC(=O)O1
C#Cc1cc(C=O)co1
CC12C3CCC1C2CC3
CC12CC(C1=O)C2(C)O
CC1CCC([NH-])CO1
OC1=CCC2OCC=C12
CC(O)C12OC1C1CC12
CNc1cc([NH-])[nH+]nn1
C#CC1(O)C2NC1C2C
COC1CC2CC3C2[NH+]13
CCOCC1CC1CC
OCCC(CO)C1CN1
CCC1OC2CC12
Cn1cnc2ocnc21
CC1(C)OC12CCOC2
C#CC12C(=O)NC1C2C
CC1CCC=CCO1
CC1(C)OCC=CCO1
N#CC[NH+]1CC2CC1C2
C#CC12OC1C1CCC12
CNc1onn[n+]1C
C[NH2+][CH+]OCC1NC1C
CCC1(O)CCC1O
Cc1cc[nH+]c([NH-])n1
O=CC1C2C3CC[NH+]3C12
CN=C(N)C(F)(F)F
O=C1CC2(O)NC2(O)C1
Cc1cc(N)n(C)c1C
CN1C(=O)C2(C)CCC12
Nc1cc(CO)c(O)o1
COC(=O)CC1(C)CN1
CCOCC(O)C1CO1
COC1=CC2CC2C1O
CC(=O)OC(C)CO
CC1(C)C=CC(C#N)O1
C[NH+]1C2CC2OC2CC21
[NH-]C12C=CC(C1)OC2O
CCOC(=O)C1CN1
N#CC1(C=O)C2CCC21
Nc1oc(=O)cnc1O
C1OC2C1CC1COC12
CC1(C)C2C=CCC1O2
CC12OC[NH2+]C1C2C#N
Cc1cc(C(C)C)[nH]n1
C[NH+]1CCC1(C=O)C=O
Oc1c[nH+]c2n1[CH+]N=N2
CC1NC1C1CCO1
CC1C(=O)C=CNC1=O
Oc1n[nH]c2[nH]ccc12
N#Cc1[nH]c(O)cc1[NH-]
Cc1oc(=O)[nH]c1N
CC1C2CC=CCC1O2
CC(O)c1nnon1
OC12CC3CCC3C1C2
C[NH2+]C12CC[NH+]1C2O
COC1([NH-])CCC(=O)N1
Cn1nncc1N
O=C1NCC2C3CC1C23
CC1(CO)CCC(=O)O1
CC1COC(C)([NH-])C1O
Cc1nnoc(=O)c1C
C#CC1(C#C)OC1CO
CC1(C)C2C3C=CC2[NH+]31
CC12C(=O)COC1C2[NH-]
C#CCC(=O)COC=O
C#CC(C#N)C1CCC1
C#CC[NH2+][CH+]OCC
CC1(O)OCCCC1=O
CC12C[NH+]1CCCC2O
CC12CC1COCO2
O=C1OC2C3C=CC1C32
OCC12CC3C=CC1[NH+]32
CC1CC=CCC1C#N
CC1(O)CCC=CCC1
CC12CC1C1CC12C
C#CC12C=CC(OC1)O2
O=CN1CC=CNC1=O
CCNC(C#N)C=O
OCC12C3[CH-]CC1[NH+]2C3
CNC1(O)CCC(=O)O1
CC(O)C(O)C1CC1
N#CC12CC1C1C[NH+]2C1
Cn1nncnc1=O
OC12CC3CC3CC1N2
C#CC1(C)OC12CNC2
O=C1NCCC2NC12O
NC1(C=O)C=CC(=O)O1
CC1(C)C=CC(C=O)O1
CCc1cc(O)n(C)n1
OC12C3OC(C31)C21CO1
C#CC(C)C(CO)CO
CC1(CO)C2CCOC21
O=C1OC2CC1C2
CC1OC1C1COCO1
COC(=O)C1CC=CC1
CNc1nc(O)c(O)[nH]1
C1OC2C3OC4C1C2C43
CC1C2CC(O)C1(C)O2
O=C1CCCC12OC2O
N#CCC#CCO[CH+][NH-]
Cn1nncc1C1CC1
C#CC12C3CC1C[NH+]2C3
CC12OC1C1O[CH+][NH2+]C12
C#CC1OC1(C#N)CN
O=CC12OC1CNC2=O
C#CC1(CO)NCC[NH2+]1
N#CC1CC(O)(C=O)C1
CC(C)C1(O)C2CC1C2
CC#CC(C)(C)C(C)=O
[NH-]C12OC1(O)C1CNC12
N#CC1CC12C1C[NH+]2C1
CC(C)C12COC1C2
CC(C)CCCC(C)C
NC(=O)CCNC=O
Cc1onnc1N
N#CC12CCC1[NH+]1CC12
NC(=O)n1ccnc1O
N#CC12C3CC1[NH+]2[CH+][NH2+]3
C#CCCC1OC2CC12
CCC1(C)CC=CC1
C#CC(=O)CCC(N)=O
[NH-]C1=COC(F)C(N)=C1
OC1C(O)[NH+]1C1CCC1
COC(C)C(=O)C1CO1
CC1C2C(=O)CC3C2[NH+]13
CCC(O)C1(C)C[NH+]1C
O=Cc1cc(C=O)on1
C#CC(=O)C1NC1C=O
O=C1OCC=C1C1CN1
CC1(CO)C23OC12C3O
COC1(C)C2COCC21
C#CCC1(C)OCCO1
C#CC1(OC)CC(=O)N1
CC1(O)C2CC1OC[NH2+]2
CC12COC3(CC3)C1O2
COC(=O)N1CCC1[NH-]
N#CC12C3C[NH+]1[CH+][NH2+]C32
OCC12CCC(O)[NH+]1C2
CNC(C)(C#N)C(C)=O
C#CCC1CC(C#N)O1
[NH-]C1CC1[n+]1conn1
OCC12CC=CC(C1)O2
C[NH2+]C1OC=CC(=O)O1
CCC12C=CCC1CO2
CC12NC1([NH-])COC2=O
CC(CO)NC=O
[NH-]c1cc(F)o[cH+]n1
CC12C=CC(C1)C(O)O2
COC1(C)C2NC(=O)C21
OC12C3CC4CC1C2C43
C#CC1(C)CC(CC)O1
CC(C#N)C1(C#N)CN1
ONC1OCC12CCO2
CC1(C=O)CCCCO1
CNc1oc(=O)[nH]c1N
CCC1(C(C)=O)CCO1
C1C2CC3(CO3)C1O2
[NH-]C1OCC1[NH+]1CCC1
C#CC12CC(NO)(C1)C2
Cn1cnc2c[nH]nc21
Cn1cc(C2CC2)nn1
C#CC1=C2CCC2CC1
C#CC(O)C1CC(C)C1
C#CCN=C(N)C1CO1
CC12C3CC4C3[NH+]1C42C
CC(O)C1C23OC12C3C
O=CC12CC1CCO2
CC1(C)C2CC3CC2C31
C#CC1(C)C(O)C1CC
CC12C3CC14CC[NH+]2C34
C1CCOCOC1
CC(C)N1C(=O)C2CC21
COCC(=O)C(=O)CO
N#CC1(O)CC12CCO2
C[NH+]=C(N)C(=O)[O-]
[NH-]C1[NH+]2C3C4OCC13C42
CC12C=CC3C(C1)C3O2
O=CCCOC1CCO1
OC1=CC2COC2CC1
NC1CN1c1ncco1
Nc1occ(C=O)c1N
N#CC1(C#N)C23CC12O3
C1C2CC34COC3C2C14
CC1C(C=O)C1(C)C=O
CC1C=CC(C)(C#N)O1
N#CC1C2CC1OCO2
C#CC12OC1(O)C1CC12
CC12NC3C1(O)CC32O
CCC1C23OC12C31CC1
N#CC1NC12C1CC2C1
C#CC12CC1OC1CC12
[NH-]C(CCO)OC(N)=O
C1[NH+]2C3C2C2[NH+]4CC12C34
CCc1ncc(=O)[nH]n1
O=CC12COC3C1CC32
[NH-]C1NC2C=COCC12
COCC1CCOC1=O
CC1([NH-])OCCCC1=O
CC1(C)CC(CC#N)C1
CC1=CC2OC1(C)C2C
CCC1CC2CC2(O)O1
C1CC2CCC23CC3C1
O=C1C[NH+]2CC3C1C32
CN=C(C)NC(N)=O
OC1CCCCC(O)O1
CCc1ncc(O)[nH]1
C#CC1(C)CC(CC)C1
OC1(C2CC3OC32)CC1
CCC1(C(=O)C#N)CO1
CC1(C=O)NCCC1=O
CC1C2OCC3(C)C1C23
N#CCC(N)C#N
CC12C(=O)C=CC1C2N
CC1(O)CC([NH-])(CO)N1
N#CC1(C=O)C2CC1C2
N#CC1(C=O)CC=CC1
CC1C=CC2(C1)CC2C
Nc1cc(N)nc(N)n1
CC1(CO)C=CC2NC21
CCOCC1CC1CO
CC(=O)C1CCC(=O)C1
CC1C2[NH+]3C1(C)CC23C
O=C1NC=CC1C1CN1
CCC1(O)CC2NC21C
CC1OC12C1C=CC2C1
Cc1nc(C)nc(N)n1
O=C1NCC12CN2
C(#CC1CO1)C1COC1
CCC12CCC(C)C1O2
O=C1CC2C(=O)OCC12
C#CC12C3CC1(C)C2O3
O=CN1CC12CCC2
CNc1c(N)ccn1C
[NH-]c1cc(O)[cH+]oc1N
C#CCC1CCC(=O)C1
C#Cc1cc(C#N)co1
Nc1ncc(NC=O)o1
OC1CC2(CCCC2)C1
C#CCC12CC3CC1[NH+]32
O=CC1(O)CC1
CC([NH-])OC1CC1C=O
C#CC1(O)CC([NH-])O1
CC1CC2NC(C1)C2=O
CC(O)C1C2C=CCC21
OC12C3NC3C3C14OC324
COc1cc(C)c[nH]1
COC(=O)C(C)CC=O
C#CC1CN1C(=O)CC
COC1CC2CCCC21
CC12C3CC4C(O3)C1[NH+]42
Cc1nccn1CC#N
O=CC12OC1CCC2=O
[NH-]C1([NH-])COCC(=O)O1
CC12C=CC3(CN3)C1N2
O=CC(O)(C=O)C1CN1
CC12C=CC(OC1)O2
NC(=O)OCC(=O)CO
CC1C2CN(C=O)CC12
C#CCC(=O)N(C)C=O
OC12COC13COC2C3
O=Cn1c(O)ccc1O
OCC12CC3OC3C1C2
CCC1(O)C2CCC21O
CC(C)(C)C#N
C#CC12CCC(OC1)O2
O=C1C2C3C4CC2[NH+]4C13
CC1(O)C2CCCCC21
CC(O)C1(C)NC1C#N
N#CC1CC=CCC1=O
CC12CCC13CCC3O2
O=C1C2CC3OC2C13O
CC1(O)CC(C)(C=O)O1
C#CC12C(=O)NC1C2C
N#CC1(O)CC=CC1N
CC1(O)C=CC2NC21
C#CC1(O)C2CCC21O
C1=Cc2oncc2OC1
FC(F)(F)C12COC1C2
[NH-]C1OCC(=O)O1
CC12CCC1[NH2+][CH+]O2
CC1CCC(C=O)CO1
CC#CC1(C)C2COC21
[NH-]C12C3NCC1(O)OC32
C#CC1(C#N)OC1CO
C[NH2+]C1OCCC2OC21
CC1O[CH+][NH2+]C1C1CC1
COC1C(O)C1(N)C#N
N#CCC1(O)CCC1
CC(=O)C12CCCC1N2
C#CC(=O)NC1CC1C
OC1OCCC2OC12
CC1[NH+](C)C1(C#N)C#N
COCC(=O)C1(C)CO1
CC1(C)C2C=CC1C2=O
OC12OC1C1CCC2C1
O=CC1C2C3C=CC2[NH+]13
CC(=O)OC1(C)CC1C
CCC#CCCOC
NC(=O)c1ncno1
CCC1(C)CC1(C)C=O
N#CC1CC[NH+]2CC2C1
NC1C=Cc2conc21
C1OCC1NC1COC1
C1OC23CC4C(OC42)C13
CC1(CO)CC1(O)C=O
CC(C)(N)C(C#N)C#N
CNc1nccc(=O)[nH]1
N#CC12CCOCC1C2
COCCOC(C)(C)C
CC1(O)CC2CCOC21
OCC1OC12CC=CC2
CCCC#CCCOC
C#CC(=O)C1CC(=O)N1
CC1C2C=CC1CC2
C1CC1C1COC1
CC1CC2(C)OCOC12
C#CC1(C(N)=O)CC1O
Cc1cc(F)cc(N)n1
Nc1ocnc1C1CO1
CCC(C)C(=O)C1CO1
CC(C#CC(N)=O)=NO
CC(C#N)[NH+](C)CC=O
CCOC(C)C1C[NH+]1C
O=C1OCC12NC1CC12
C#CC1(CC)CC(=O)O1
O=C1OC2CC3OCC132
CC1OC2CCOC12C
CC(O)C1CCN=CO1
CC1CC2(C)COC12O
CC(C)C1(C(N)=O)CN1
CC1(C)CCC=CC1=O
FC(F)(F)C12CCC1N2
CC1(C)C=CNC1=O
C#CC1C=CCCC=C1
C1=CC2(C3CO3)CC1O2
CC(=O)C1(C)CC=CC1
N#CC1(O)OCCCO1
C#CC1CCC([NH-])CO1
C#CC(=O)C1CC1C#N
CC1CC(=O)O1
CC12C3C4C[NH+]3C1(C)C42
CC1C23OC12C3(O)C=O
NC(=O)CC1CCCC1
O=C1COCC12CC2
c1nnoc1C1CN1
CC1(C)CC2CC(=O)N21
O=C1COC=NC2CC12
O=C1CC2CCC(O)N12
OCC1C2CC(O)C12O
C1CCC2CCC(C1)O2
Oc1cc(F)c(O)cn1
O=CC12OC1CC21CN1
CC1=CCCC(C)C1O
C#CC1(C)CCN=CO1
O=C1CCN=CO1
CC1C2C=CC1C2CO
O=CC1C2COCC1C2
CC1C2COC1C2(C)C
CC1C2C3CCOC2C13
Cc1onc2nc[nH]c12
C#CC12CC(C1)N2C=O
C#CC1CC(OCC)O1
COC1C(O)C1CC#N
CC1CCC(NC=O)O1
C#CC(O)C1CC1O
C#CC1(C)OC1C1CN1
C#CC1(O)C2C3NC3C21
CC1OC1c1cc[nH]n1
O=C1NC2CCC1C2
[NH-]C1C2CCOCC12O
CC1(C)C=CC2CC2C1
CC(O)C1(C)NC1CO
N#CCNC1(CO)CC1
Nc1cc(C=O)co1
O=C1CCOC2CNC12
CC1(O)C2C3CC[NH+]3C21
CC1(C)C2COCC21C
CC(=N)NC=O
Cc1nc(O)c(C#N)[nH]1
CCC12OC1(C)CC2C
CC1OC1c1cnno1
CC(C)(O)C1CC=CC1
CCCCC(O)CC#N
C#CC(C)(C)C(=O)OC
CC(O)C1(C)[NH2+]CCO1
CNC1(CO)CC([NH-])O1
C1C[NH+]2CC3OC(C2)C13
N#CCC12CCC1(O)O2
C1CC(COC2CC2)C1
C1=Nc2c[nH]cc2ON1
[NH3+]C([NH3+])CO
CC(C)C1(C2CC2)CC1
CC12OCCC1C2O
[NH-]c1n[nH+]c(O)nc1N
C[NH+]1CC12C(=O)N1CC12
C#CC(C)C[NH+]1CC1C
C[NH+]1C(C#N)CC1C=O
N#CCC(C=O)CO
CC1C(O)C1CO[CH+][NH-]
CC1=CCC2NC2C=C1
Cc1[nH+]c([NH-])cn1C=O
C[NH+]1C2(C)C3NC2C31C
CNC(C=O)C(N)=O
CC(=O)C12CC1CCO2
CC1CC1OC1CCC1
CC1(C)CC(=O)C([NH3+])[NH2+]1
N#CC12COC1C2CO
CCC(O)c1cc[nH]n1
CC1(C=O)NC1C1CC1
CC1(C)C2C3NC3(C)C21
C1OC12CC1C3OC2C13
N#CC12OC3CC1OC32
COC1C2CCCCC21
CC1NC(=O)CCC1=O
CCC12C3C[NH+]1CC32C
C#CC(C=O)CCC=O
CC(O)C1(O)CC1C#N
CC1(O)OC1C1CCC1
N#Cc1nccc(=O)[nH]1
CC(C)C1OC12CCC2
C#CC1(C=O)CN[CH+][NH2+]1
CC(C#N)OC1CCO1
CC(C)CC(O)C(N)=O
COCC1(CO)CO1
C#CC1CC(C(C)C)O1
CC#CCCC(C)C
COC1OCCC2OC21
CC1CC(C#CC#N)O1
CCOC1(C)C2CC[NH+]21
OCC12C3CC1C2C3
O=C1C=CC(CO)C1=O
CCNC(=O)C(C)=O
[NH3+]C1C[NH2+]C1C1OC1O
NC1OC1c1cnco1
Nc1cnc(F)c(F)n1
CC12C3OC1C2[NH+]1CC31
CC1CCC=C1C1CC1
CC1(CO)C=CC2NC21
N#CC1(O)NC1C1CC1
C#CC12C3CC1C2O3
CC1(C)CCC12NC2O
COC1(C)OCCC1=O
CC1(C#N)CCCN1
C#CCc1ccn(C)n1
C#CCC1(N)CC1C#N
CNc1onnc1C
COc1ccc(N)cc1
C1OCC1c1nnon1
O=Cn1cc[nH]c1=O
CC1(C#N)C2C[NH+]1C2
C[NH2+][CH+]OC1CC(O)C1
CCC(CO)NC(N)=O
[NH-]c1[nH]cn[n+]1C(N)=O
O=C1C2C3C1C1(CC1)C23
CC1C(C#N)[NH+]1C1CC1
CC(O)C1CC=CC1
C1=NCC2COC(C2)O1
CCC12CC3(C)C1CC32
CC=NC1CNC(=O)N1
CC(C)(C)n1cccn1
CC12CC1CNC(=O)O2
NC1(O)CC=CC(=O)O1
c1cc2o[cH+]ncc2[nH]1
CC1(C=O)NC1CO
O=C1CC(O)(O)CC1=O
O=CC1CCC(=O)O1
O=C1C2C(O)CC3C1C32
CC1C=CC2(C)CC12
c1nc2c(o1)CCCO2
C#CC1OCCCC1=O
CC1OC12CCCC2=O
CC1CC2OCCC12O
O=C1CC=CC=C(O)N1
O=C1CCC2CC3C1[NH+]23
CCC(C)c1ncno1
CNc1ncc(O)n1C
OCC1(C(F)(F)F)CN1
O=CCNCC(=O)O
COCC1(C)C2CCC21
CC(CCN)CC(=O)O
C#CC1(C)NC1C
[NH3+]C1[NH2+]C2C[NH+]3CCC123
Cn1cnc(C2CN2)n1
[NH-]C1C2CCOCC1O2
NC(=O)C12COC1C2
CC(O)C12CCCC1O2
CC1OC2(C#N)CC12C
O=C1OCCC2CC12O
C#CC(C)CCC1CC1
CC1(C#N)C2C=CCC21
C#CC(C#N)C1(O)CC1
[NH3+]C12COC3C(C1)[NH2+]C32
C#CCC1(C(N)=O)CC1
O=CCCCC(=O)C=O
COC1OC12CCC2
COC1(CO)CC=CC1
CC12OCCC1C2O
CC1=C(C)C2C(C)C2C1
CC(CC#N)C(C)(C)C
CC1C2C3C4[NH+]1C2C34C
O=C1NC2CC12[NH+]1CC1
N#CC12[NH2+]CNC1C2N
C1CC2(C3CC3)CC2O1
CC(CNC=O)NC=O
COC1CC1(C#N)OC
CC(C)C1(CO)CC1C
CC1C=CCC2(CC2)O1
C#CC12COC1C2CC
O=CC1CCC2C[NH+]12
CC1CC12CCCC2=O
N#CCOC1CCO1
C1C[NH+]2C1CC21COC1
CNc1onn[n+]1C
[NH-]c1ccc(C=O)[nH+]n1
O=C(C1CCC1)N1CC1
C[NH+]1CC(=O)NC(=O)C1
CCc1cc(O)c(O)[nH]1
CC12OCCC1C2C=O
Nc1cc(F)nc(N)n1
O=CC12OC3CC1NC32
CC1NCc2conc21
CC(=O)Nc1ccco1
CCOC1(C)CC1OC
O=C1C2CC3OC1C2O3
O=C1Cc2cc[nH]c2O1
CCCC(=O)CC1CO1
Cc1[nH+]nnc([NH-])c1N
N#CC1(OC=O)CCN1
C#CC1(C(N)=O)CC1O
CC12CC(CO)(C1)C2O
Cc1[nH+]c([NH-])cc(=O)o1
OC12C=CC3C(C1)[NH+]3C2
CC1OC12C1C[NH+]3C1C32
C#CC(C#N)CC1CN1
NC(=O)N1C(=O)C2CC21
CNc1cc(O)n(C)n1
CC1([NH-])OCCCC1=O
Cc1cc(=O)c(N)c[nH]1
CCC1C2OCC3C2[NH+]13
CCc1cc(C)c(C)[nH]1
[NH-]c1nn[nH+]c(N)c1N
CC12C3C4C3C1(C)[NH+]42
CC1(O)C2CCCC1O2
CC1CNc2cn[nH]c21
CC12CC1NC2(O)C=O
CC12CC3C(C1O)C32C
NC[CH-]C(=NO)C1CO1
C#CC(=O)C1(CO)CC1
CC1(C)C2CC3C2[NH+]31
C#CC(N)(C#C)C(N)=O
CN1C(=O)C(=O)C2CC21
O=CN1C2C34OC23C14
C[NH+]1CC(=O)C2(C)CC12
O=C1C=CC2C(O)C2C1
C#CC1CC=CCC1=O
C#CC1COCC([NH-])O1
C1CC2(CO1)COCO2
CC1(C)C2CC3[NH+]2C31O
[NH-]C1OCc2ocnc21
CC12C3C[NH+]1C([NH-])C32O
CN1C=NCCC1C=O
CC(C)C1(C)CC=CC1
CC#CCOC1CCC1
CC12CCC1N(C=O)C2
CC1(O)OC1C1CCC1
O=CC1(O)C2CCC21O
CC(O)C1(O)C2CCC21
CC(O)COC1CCO1
CC12CC3OC1C1C3C12
Cc1ncnc(F)n1
CC[NH+]1CC1C#N
C#CC1C=CC(C#N)N1
C1=CC23CC=CC2(C1)O3
CC(C)(CO)CCCO
CC1(C#N)CC=CC1
COC(=O)C12CCC1N2
C#CCC1(C)CC2OC21
Nc1c(O)cccc1O
N#CC[NH+]1CCC1CO
CCC(C)(C)NC(N)=O
COC1NC12CCC2=O
Oc1cc(F)cnc1O
CCC(C)(O)CC(N)=O
CC1(O)CC2CC(=O)N21
CC1(C)OC12CCC2O
O=CCCCC(=O)CO
CC1(C)C2C3OC3C[NH+]21
O=C1CC=CC(CO)O1
CC(=O)C1(CO)C[NH+]1C
CCC(C)CC1(C)CO1
CC12CCC1(C)N2
NC1=CC(N)[NH2+]C2NC12
C1C2CC3(CC3)COC12
C#CC(O)C1(O)CC1O
COC1NC12CCC2
CC1CC2(CC2(C)C)O1
NC12OC[NH2+]C1C2C=O
CC1CC12CCNC2=O
O=C1CC(O)C2C(O)C12
O=CC12CCC(OC1)O2
C#CCC(=O)C#CC#N
C#CC1(O)C2OCC21O
CCC(C)OC(C)C=O
CC(C)C12NC3C14OC324
C[N+]12CC(C3C[NH2+]3)(C1)C2
Cc1nc(=O)cco1
CCC1=CC2OC2C1
C1CC23COCC2C3O1
CC(C#N)c1ccco1
N#CC1CC(NC=O)N1
CC12C(=O)CC1CC2O
CCO[CH+][NH2+]CC#N
N#CC12C3CC1[NH+]2[CH+][NH2+]3
OC12CCC1([NH+]1CC1)C2
CCC12OC1C=CC2C
CC1C(C#N)C2(C)C[NH+]12
Oc1cnoc1C1CC1
C1=CC2OC3C1CCC23
CC(C#N)C(O)C1CN1
CCC(CO)OC(C)[NH-]
CC1(C)CCC=CC1=O
Nc1cc(N)cc(N)c1
CC(O)C1OC1C1CC1
CC12C3C4[CH-]C1[NH+](C4)C32
NC1(CO)C(=O)NC1O
C1=CC2C3OCOC1C23
C1=C(C2CC2)C2OC2C1
C#CC1OC12CCC2
N#CC12C3C4CC(C31)[NH+]42
CC(=O)C1(O)CC=CC1
C=NC12CC1NC2([NH-])O
N=CNC(N)=NC(=O)F
[CH+]1[NH2+]C2C(CC23CC3)O1
O=C1CCC2OC2C1=O
OC12CC1OC21CCC1
[NH-]c1cc[cH+]nc(N)n1
CC1(C=O)CC1O
CC(C#N)C1NC1CO
CC1(C)OC12C=CCC2
C#CC(C)CC1CO1
CC1OC([NH-])C12CCO2
CC#CC(N)=NCC#N
N#CC1(CO)CC(=O)C1
OC1OCCC1[NH+]1CC1
O=CN1C2CCCC21O
CCC(C#N)C1(C)CO1
C#CC12C3CC1(C)C2O3
Oc1cc(F)nc(O)n1
CC1(C#N)OCC12CC2
CC1(C)C2CCCC21
O=C1C(O)CC2(O)NC12
N#CC12OCC1OC2=O
ONC1(O)NC12CCC2
CC1(C)CC(NC=O)C1
CCN1C2CNC(=O)C21
CC1C=CC2COC12C
O=C1CC2NC2(CO)C1
C#Cc1cc(OC)[nH]n1
CC1(C=O)C=CC2C[NH+]21
CC12COC1(N)C2C#N
C#CC(C)COC
Cc1cc(OC=O)co1
CC(=O)N1CC1C
N#CC#CC(C#N)CO
CC(=O)C1C2OCC21C
COC1CC(=O)CCO1
O=CC1C2CC=CCC12
CC1(O)COC2C[NH+]1C2
C1CC1C1CC12COC2
COc1ccc(F)cn1
CC(=O)C1CCCCO1
CC1CCCC(C)CC1
COC(=O)C(C)(C)C
CC1CC1NC(=N)C=O
CC1CC(C=O)(CO)O1
CNc1noccc1=O
CCCC(=O)C1CO1
O=C1C=CC(=O)CNC1
CC(C)c1ccn(C)n1
[NH-]C12OCC1NCC2=O
CC1(C2CC2C=O)CC1
CC(C)CC#CC#C[NH3+]
O=C1C2CC2[NH+]2CC12
C#CC#CCCOC=O
[NH-]c1[nH+]cnc(F)c1N
CNc1cc(N)n(C)n1
CC1(CC#N)OC1C#N
NC(N)=O
O=CC1(C2CO2)CO1
O=C1Cc2cn[nH]c2N1
O=C1NCc2cccn21
NC1OC[NH2+]C12CC2
c1nocc1N1CCC1
O=C1CC2(C1)OC2CO
Cn1nc(N)ccc1=O
CC12C(=O)NC1C1NC12
Cc1[nH]cc(CO)c1N
Nc1ccc(=O)oc1N
N#CC1(N)CCC2C[NH+]21
Cc1n[nH]c(C=O)c1C
CC1(CO)C=CC2OC21
Nc1cc(F)cc(F)n1
CC(O)(C=O)CCC=O
CC1CN(C=O)C=C1O
[CH2+]C1(C[NH-])C=N[CH+]NO1
CCC#CC(C)=O
N#CC(CC=O)CCO
COC(=O)C#CC(N)=O
CC(=O)NC(=N)C=O
CCO[CH+][NH2+]C
N#CCC12C3CC1C2C3
NC(=O)NC12COC1C2
CCC12OCC3C1CC32
COC12OC1(O)C1CC12
CN(C)C(=O)O[CH+][NH-]
NC(=O)N1CCC(=O)C1
CC1([NH-])OCCC12CN2
CC1CNCC(=O)N1C
OC1(C2CN2)CC2OC21
COC1=CC2COC1C2
O=Cc1cc(O)[nH]n1
CC1(NC=O)C2CCC21
CC#CCCC[NH+]1CC1
O=c1cc(F)nc(F)o1
CCOC(C)(CC)CO
CC1(C#N)CC=CC1=O
N#CC1(CO)OCCO1
C[n+]1ncn(C=O)c1[NH-]
C#CC(O)C(C=O)CO
N#CC1(N)C=CC2OC21
CC1(O)C2C3C(O)C2C31
CC1C23OC12C3(N)C#N
C#CCCCC(O)CO
CC(=O)NC(=O)CO
C1OC2(CC2)CC2CC12
CC(=O)C1CCC([NH-])O1
Cc1[nH]c(O)c(C)c1O
CC1CCC2C=CCC12
CC1(C)C(O)C(=O)C1O
C[NH+]1C(O)C2C(O)C21C
C#CCCC12CCC1O2
[NH3+]C12CC3(O)C1C3(O)[NH2+]2
CC(C)c1cnn[nH]1
C#CCCCN(C)C=O
CC(C)(O)CC1(C)CO1
CC1CC12C1CCC2C1
CCC12CC1([NH2+]C)CO2
OC12CC3C1C=CCC32
COC1C23OC12C3C#N
CC1(O)C2CCC1C2=O
[NH-]C1=NOCC(=O)O1
[NH-]C1=NOCN=CC1=O
CC12C=CC(=O)C1(C)N2
CC1(C)C(=O)CCC1=O
C#CC1(C#N)CC(=O)C1
CN(C)C(=O)C1(C)CC1
N#CCOC(=O)C1CN1
CC12CCC1(NO)N2
OC1CCCC(O)CC1
C#CC12CCC1OC2[NH-]
CC12C3C4C3C1(C=O)[NH+]42
CCC(C)CC1CC1C
CCC1=CC(=O)C(C)C1
CN1C(=O)C2C1C2(C)O
COC12NC1(C)C1CC12
COC(=N)NC(=O)OC
CC12OCC1[CH-]C1CC12
C#CCC1(C=O)CCO1
CC1CCC(C#N)O1
CCC12OC1CC2(C)O
CC1(O)CNC=CC1=O
CC1C(O)CC1(C)NO
C1C2CC2C2C3OC1C32
Cn1nc(O)cnc1=O
CNc1ncnc[nH+]1
CCC1CC1OCC#N
CC1(O)CC12CC(=O)O2
CC1C2COC1CO2
CC1C=CC(C)(C#N)O1
C#CC1(OC)C2CC1N2
C#CC12OC3CC1NC32
COc1nc(CO)no1
N#CC1(CO)CC=CC1
O=C1CCC2=CCCC12
CNc1nonc1NC
[NH-]C1=NOC(F)(F)C=C1
C#CC(O)C1OC1(C)C
CC1CCC2C1C2(C)O
CC1(C)C2OCC21CO
CC12CC1CC21CO1
C[NH+]1C2C=CC1C2(C)O
c1ccncocnc1
O=CC1(C2CO2)CO1
CC(C#N)C(O)CC#N
COC1CC2OCCC12
CC1=CCC(=O)C(=O)C1
CC(O)C1(C#N)CN1
Cn1ncc2c1CCC2
NC(=O)n1nncc1N
C#CCC1CC1(N)C#N
CC1(CO)CC=CCC1
CC(C#N)c1ccon1
O=C1CNC2C[NH+](C1)C2
C#CC(=O)C1NC1CO
CNc1cc([NH-])o[cH+]n1
CCC(C)C(=O)C1CO1
CC1C([NH-])C12COCO2
N#CC12NC1CC2=O
NC1C=CNC(=O)C=C1
CC12OC3CC1CC2C3
Cc1cc(N)c(C=O)[nH]1
C#CC#CCOC(N)=O
Cn1cnc2ncoc21
CC1(C)CCCC(=O)N1
CN1C(=O)C=CC1CO
CC(=O)CC1CC(=O)N1
CC12CC1(C)C1(C)NC21
CC1C2OC3C=CC2C31
CC1C2C3C4CC4C2C13
CCCC(=O)O[CH+][NH2+]C
CCOC(=O)CC#N
C1OC2CC3C1[NH+]3C2
CNC(C)(C#N)CC#N
N#CC1([NH-])C=CCOC1
C#CC(=O)CCC1CC1
CC1OC2C=CCC2O1
CC(C)C(=NO)C1CC1
CC1C[NH+]1CC1CCO1
[NH-]c1oc(=O)[cH-]c1N
C#CCCc1ccco1
O=C1OC2CC1CC2=O
OC1C2CC3C2[NH+]3C1O
CC(O)CC#N
COC(C)(C)CC1CN1
CCC(O)CC(F)(F)F
O=CN1CC2(CO)CC12
NC12CC(C(=O)O)(C1)C2
Oc1[nH]cc2c1OCC2
N#CC(=N)NC1CCC1
COC1CC1(CO)CO
N#CC12C[NH+]1C1CC12
CC1CC2CC3OC1C23
O=CC12COC3C1NC32
CCOC1(C)C2CC1C2
COC12CCC1(C)N2
CCC1C=CCC=CC1
N#CC1CCC(O)O1
CNc1cc(C)c[nH]1
CN(C(=O)CO)C1CC1
CC#CC(C)(O)C#N
C#CC#CC#CC1CO1
CC1CCC(CO)CO1
O=C1CC=CCNC1O
CCC(=O)OC
C#CC12CCC1(C#N)N2
C#CC1CC1C1CCC1
CCC(C)CO[CH+][NH2+]C
O=C1NC2(CC2)C12CN2
OC12CC3CC(C1)C32O
N#CC(N)C1CN1C=O
O=C1NCC1C1CC1O
CC1OC2C[NH+]3CC3C12
COC12C(=O)CC1C2C
C#CCOC1CCC1
CC1(CO)CCN=CO1
COCC12CCC1(C)O2
CCC1CCC(OC)O1
CC(C)(C)C1(O)CC1O
CC12OCCC1C2CO
CC1(C)NC(=O)CC1O
Cc1ccnc(C)c1F
C[NH2+]C12COC1C2C#N
CCC1(C(C)C#N)CN1
N#CC1(O)C2CNC21
CC1N=COCCC1=O
Cc1[nH+]cc(F)cc1[NH-]
[NH3+]C12[NH2+]C1C1[NH2+][CH+]OC12
CCOC1(C)CC2OC21
NC(=O)N1C=CC2CC21
CC12CC(CC1=O)C2O
C1=CC2C3C=CC2C3C1
CC1(C)CC1CC#N
C#Cc1ncc(C=O)[nH]1
CC1CC2C1C2C1CO1
CC(OCCO)C(N)=O
NC(=O)n1ncc(O)n1
CC(=O)CC(C)O
N#Cc1ncc([NH-])[nH+]n1
CC(CCO)C(=O)CO
CCOCC(=O)C1CC1
CC1(O)CC2OCC21O
CC1(C#N)C2C3CC2[NH+]31
N#CC12C[NH+](CCO1)C2
CNc1ccc(F)c[nH+]1
O=C1C2CC2C[NH+]2CC12
CNc1nc(O)nn1C
CCOC([NH-])C(N)=O
CC(C#N)C12COC1C2
CCC12C3C4OC3C1C42
C1C2C3C4C1C2[NH+]1C3C41
OC1C2NC1C21CCO1
O=CN1C2CC3C2CC31
C[NH+](C)CC(O)C(=O)[O-]
CC(C)(C1CO1)C1CO1
OC12CCCC(CO1)O2
C#CC(C)CCC(N)=O
N#CCC(O)C(=O)CO
CC(C=O)C(=O)C1CC1
CC(C)OC(=O)C1CO1
OC12C=CCCC1(O)C2
C#CC(O)C1(C)CC1C
O=CC(O)c1ccon1
O=C1CC2OCC2CO1
CC1C2CC1C21CCO1
C#CC1C2C3CCC2[NH+]13
CC12OCC3CCC1C32
C#CC12CC(C)C1(O)N2
CCC12CCC1O2
[CH+]1[NH2+]CC2(CCCC2)O1
CCC1C2C(=O)C1C2O
C#CC1(CO)CC(=O)N1
O=Cc1ccccc1
CNc1cnc(C)[nH+]n1
CC(=NO)C1(C)CO1
CC12CC1[NH+]1CC1(C)C2
C[NH2+]C1(C)OCCCO1
C1c2nonc2C2OC12
N=C(N)Nc1cc[nH]n1
N#CC12C3CC1C2(O)C3
O=COCC(=O)CCO
CC1OC(C=O)C12CC2
CCC12OC1(C)C1NC12
CCC(=O)c1ccon1
CC12C=CC(C=C1)O2
NCC1(C=O)C=C1C=O
[NH-]C12CCC3OC[NH+]1C32
OC1C(O)C2(O)C(O)C12
N#Cc1noc(O)c1N
CC1(O)C2C=CC1CC2
CC1(CO)C[NH2+][CH+]O1
N#CCCCOC1CC1
CC1(C=O)C(O)C1C=O
CC1CC12CCC(=O)N2
C#CC1=CCC(=O)N1C
C1=NCC2=CCCN2C1
Nc1ncc(F)nc1O
COCC(O)CC#N
Cc1coc2nn[nH][n+]12
O=C1CC23COC12CO3
CC(=O)c1nnn(C)n1
COC12C[NH+]1C1CC2C1
[NH-]C12COC(C1)C2
OCC1(CO)C2CCC21
C#CCC(COC)OC
O=C1C2OC3CN1C32
COc1cc(C#N)[nH]n1
CC1OCC(=O)CO1
O=Cc1nccc(F)n1
N#CCOC(CO)CO
O=CC12CCCCC1O2
N#CCC12C3CC1C2C3
Cc1cc(CO)n(C)n1
CC(O)C(=O)C1CCO1
C1CC2OC(O1)C1OC21
C#CCOC1CC1CO
CC1OC=NC2CNC21
C[NH+]1C2C3CC2C31
O=CC1(O)C2CCC21
C#CCCC1(C)CC1
CC1(C)Cn2cccc21
CN=C(N)C(C#N)OC
Cn1nc(N)nc1O
CC1(C(N)=O)CN1C=O
OC1NC1c1ncc[nH]1
O=Cc1n[nH]nc1C=O
CC12CC1C=CC2C=O
[NH-]C1C=CNCN1C=O
N#CC12NC3C1C=CC32
N#CC(O)C12CC(C1)C2
CC(O)c1cnnn1C
COC1C(O)C(=O)C1O
NCC(N)CC(=O)O
CC(C)(O)C#CCCO
CC1(C)OCC(O)C1O
C[NH2+]C1OCC[NH+]2CC12
CC(O)C1C(O)C1O
C1CC12OCC21CO1
CC(C)C1(C)C2COC21
[CH+]1[NH2+]C2CC3C(O1)C23
C#CCC12CCC1(C)O2
CCC(=O)C(C)(C)CO
CC1C2NC1C2=O
OC12C3OC1C1CC3C12
CC#CCN=C(N)CO
CCC1C2C3C(O)[NH+]2C13
CC12CC3OC1C2(O)O3
C#CCC(C#N)C1CC1
COC12CC1CCO2
NC(=O)C12C3C4C3[NH+]1C42
C#Cc1cc(CO)co1
C#CCC1([NH-])OCCO1
CC(C#N)C(O)[NH+]1CC1
N#CC1C2C(=O)C1C2O
[NH-]C1[CH+]N=C[C+](C=O)O1
CCC1(C#N)C2CC1C2
COc1cc(C#N)c[nH]1
C1=C2CCCCC2CC1
OC1OC2C3CC1OC32
C1OC23C4OC12C1C4C13
C#Cc1nccc(=O)o1
CC1(C)OC1C(=O)C=O
O=C1C2CCCC1O2
C[NH+]1CC12CCOC2[NH-]
C#CC1=CC(C)C(=O)C1
CC(C)(C)C(N)=O
CCC12CC3(C)C1C[NH+]32
O=C1C2CCOC1C2O
Cc1[nH]cc(C#N)c1O
Cc1cc(O)n(C)c1C
CCC(O)C1CC=CC1
CNC1=NC([NH-])OC=C1
O=CC(=O)C(O)C1CN1
ONC12CC3CCC1C32
O=C1CC2NC12CO
O=Cc1cc(CO)on1
OCC12C[NH2+]C3OC1C32
CN=CNC(=N)C(C)=O
CC1CC=CC=CC1
CC1(O)C2CCCCC21
C#CC(=O)C(=O)CCC
C#Cc1ncc([NH-])n[nH+]1
CC1=CC(O)OC2CC12
CCN1C(=O)CC=C1O
CC1C2C(O)CC12O
CC1C2OC3C2[NH+]2C1C32
CC1(C)CC2(O)C[NH+]1C2
Cn1ncnn1
CC(C)(C)OCCO
CC1(O)CCC(=O)CC1
C[NH+]1CC1CC(C)(C)C
N#CC1(O)CC=CC1
OCc1ccc(O)cn1
CC1(C)CCC(C)(C)C1
CC1(C)CC(=O)N2CC21
CC1(C)CC=CC(=O)N1
CCOC(=O)C1CC1O
CNC1CC(O)C1C#N
CNC1(C#N)NCC[NH2+]1
O=CC12CCC1(C=O)O2
CC1C2CC3COC1C32
CCC(C)(C)C(O)C=O
CC(C)(O)C1C2CCC21
C#Cc1ncc(NC)o1
CNC1=C([NH-])NN=NO1
CC1OC1C#CC1CO1
O=C1C=CC2NC12CO
OC12CC3CC1(O)C3C2
C#CC(=O)CCC(C)O
N#CC1CC(O[CH+][NH-])C1
CC[n+]1c(C)coc1[NH-]
C#CC(C#C)OC1CC1
CCC(=O)C1OC1CC
N#CC12[NH2+]CNC1C2N
C#CCC(=O)C1CC1C
CC1C2COCC1C2O
C1C2C3C4C(C5C4[NH+]25)[NH+]13
CC1(CO)C2C3CC2[NH+]31
C#Cc1ccc(N)cn1
CC1(NC=O)C2CCC21
CC(OCC=O)C(N)=O
N#CC1(N)C2[NH2+][CH+]OC21
OC1=CCCC2(CC2)C1
OC1C2CC13OCOC23
CC12COC3C(O1)C32C
COc1ncc(C)n1C
COC12CC1C=CC2O
CCC#CCOC(C)C
C#Cc1n[nH]nc1CC
O=CC1(O)C2CCC21
CC1C(C)C1NC=O
CC#CC(C)C(C)C
C1=CC2CC2C2CC1C2
CC1(O)CC2(CCC2)O1
CCC(O)C(O)C(C)C
C1=CC2CC(CC1)CO2
OC1(C2CC2)CC2CC21
O=C1CCC2NC1C2=O
OC1CC2CCCC12
O=C1CC2NC1C2(O)O
[NH-]C1(O)CCNC(=O)O1
CCOC(C)C(C)C
NC(=O)C12CCC1CC2
COC1CCC(C)CO1
CC1C2C=CCC12C=O
CC1Cn2ncnc2O1
CCCC(=O)C1CCO1
COCC1(C)CC(O)O1
Nc1onc2ncoc12
CC1CC12C1C=CC2C1
C#CC(C)CC1(C)CN1
N#CC1(O)CC(N)C1
NC(N)=O
COCC1NC1C(C)C
Nc1cc(CO)co1
CC(=O)CC1(CO)CN1
C#CC12OC3CC1NC32
CC12C3CC(=O)C1C2O3
CC12CC(O)C3C(C1)C32
C1=C2C(OC1)C1OC21
CCc1cc(NC)co1
CC1CC(C)(C)C2OC12
[NH-]C1C=CC(CO)O1
CCC12CCC1(C=O)O2
NC(N)=O
COC1(C)OC1C1CC1
O=CC#CCCCCO
Oc1cc(O)cc(O)c1
C[NH+]1CC2(C)C34OC23C14
COCC1(C)CC(=O)C1
O=C1NCC(O)CN1
CC(O)C1(C)C2CCC21
OCC(O)C1(CO)CN1
CC1NC12CC=CC2=O
CC12OC1C1CCOC12
CC1(O)CCC2C[NH+]21
CC1=CC2CC2C1O
OCC(O)c1ccco1
Nc1cncccc1=O
CC1CC2C1CC1CC12
C[NH+]1CC(=O)N2CC2C1
CC1OCCCC(=O)O1
C[NH+](CC(=O)O)C1CC1
CC1(O)OCCCC1=O
Cn1nnc2c1CNC2
COCC(CO)CC#N
CC(=O)C1C2OC1C2=O
Nc1oc(=O)cnc1O
COC12CC([NH3+])([NH2+]1)C2C
C[NH+]1C2CC(=O)CC21O
CC1C2C3C4OCC13C42
N=C(N)c1ncncn1
O=CC12CCCC1OC2
CC(=O)C12C[NH+](C1)C2
C#CCCN(C)C(N)=O
C#CC12C3C4C(C31)C42C
CC(C#N)C12CC[NH+]1C2
COC(C)C(=O)C#N
O=C1NC=CCC12CC2
CCOC(=O)C1(O)CC1
CNCCC(C=O)NO
Cc1n[nH]c2c1C=CC2
CNC(C#N)C1CN1
CC1(C(N)=O)C(O)C1O
CC1(C)[NH+]2CC(=O)C21C
CC(=O)C1(C)CCC1O
C[NH+](C)CC(C#N)CO
N#CCNCC(N)=O
CC(C#N)n1ccnn1
C#CC1CC=CC1
OC12C[NH2+]C3OCC1C32
C#CC(O)C(N)=NCC
CC(=O)CC1(C)CO1
C=NC1C=CC(=O)N1
CC12C[NH+]3CC[NH+]1CC32
CC(O)C1(C)[NH2+]CCO1
CC12CC[NH+](C1)C2C=O
CC1C(O)C(C#N)C1O
CC(=O)n1ccc(C)n1
CCC(C)C1OC1(C)C
C#CC12C3CC4C(C41)C32
CC12C3C[NH+]1C2(C#N)C3
N#Cc1cc(CO)co1
CNC(=O)C#CC(N)=O
NC(=O)C1C=CC(=O)N1
C[NH2+][CH+]Oc1nn[nH]n1
CCC1(C#N)NC1C=O
C#CC(C)(CO)CCC
C#CC1NCC(=O)C1=O
O=C1CCC2COC1O2
C[NH+]1CC2C(C#N)C2C1
CC1(O)CCC(C#N)N1
CCNC(=O)C#CC=O
CC(O)[NH+]1CC1C#N
N#CC#CCCCC=O
CCOc1cc(N)c[nH]1
CC1(O)CC2OCC1O2
CC#CCCC1CCO1
NC(N)=O
CC1([NH-])CNCC(=O)O1
O=CC(O)C1NC1C=O
[CH2+]c1[cH+]oc([NH-])c(F)n1
CNc1occ[n+]1C=O
C[NH+]1C2CCCC1C2=O
COC12COC3CC1C32
CC1(O)CC2NC2(C)C1
C#CC1(C)OC12CCC2
C#CC1(C)NC1C1CN1
CC1C(O)C2CC3C1C23
C#CCC1OC1C(C)=O
CC1(NO)C2CCC21
CC1(O)CCC2(C)NC12
CC(=N)NC(N)=O
CC(C)(C)C1(CO)CO1
C1C2CC3C4CC1C2C34
COC12CC1C1CC12O
CC(C)n1nc[nH]c1=O
[NH-]C12COC1C2C(N)=O
Cc1cc(CO)on1
CNC(=O)C1OC1C
CC12C(=O)CC1CC2O
CC(C)(C#CC=O)C=O
C1C2C3OC4C2C4C13
CC1C2C3C4C=CC13C42
CC1(C)C=CCCCC1
C1COCOC2CC2C1
Cc1c[nH]c(=O)o1
C1=CC2COCC1CO2
C#CC1(C)CC(C)(O)C1
CC12[CH-]CC3C(C1)C32C
CC#CCCC(=O)OC
O=CC1C(=O)CC2C[NH+]21
Cc1cc(=O)c(C)n[nH]1
CC1OC2CC3OCC132
CCC1(C(O)CO)CO1
C[NH2+]C1COC(=O)OC1
C1C2CC3C1C23
COC(C)CC1CC1C
CC(O)C1C=CC2NC21
COC1C(CO)C1(C)O
Cn1ccc(N)c1N
CC1(O)CC12CC1NC12
O=c1ncoc(=O)cn1
CC(C)C1C(O)C1CO
C1CC2(O1)C1C3NC3C12
CC12OC(CC1=O)C2O
CCc1cc(O)n(C)n1
CC1C=Cn2ncnc21
COC1(C)CC[NH+]2CC21
CCC12CC1([NH-])C(C)O2
CCc1ncc(N)o1
O=C1NCC1[NH+]1CCC1
O=C1CC2(O)OC2(O)C1
OCC12CC3CC1[NH+]2C3
CCCC(=O)C1CN1
[NH-]C1OCCC1=O
C#CCC(CC)CCO
[NH-]C1CCCNC(=O)O1
C#CC1(C(O)CO)CO1
CC12CC[NH+](C1)C2O
O=C1CC23CCOC12C3
[NH-]c1cnc(O)c(O)[nH+]1
CC12CCC1(NC=O)N2
C[NH+]1[CH+]C=COCC1[NH-]
COCC(O)C1CC1
C#CC#CCC(C)C#N
NC(=O)C12COC1CN2
OC1CC2=C(NC[CH-]2)N1
C#CC(O)C1C2CCC21
COCC1OC1C(C)C
C#CC12C[NH2+]C[NH+]1C2C
O=C1NCC2CNC=C12
Cc1nccccc1=O
O=CC12CCC1(NO)O2
COC(=O)c1ccc[nH]1
CCC(O)C1CC1(C)C
O=C1CC2NC1CC2=O
C[NH+]1C2CC(=O)C(=O)C21
C#CCCC1CC(=O)N1
COC1CC(C=O)C1O
Cc1ccn(C(N)=O)n1
Nc1ccc(C=O)cn1
CC1(CO)C=CC2C[NH+]21
COC12C3CC1(O)C2O3
CC1(C)NC12CCC2=O
C#CCC1C=CCO1
COC(=O)C1C(C)C1C
CC(C)C1(C=O)C[NH+]1C
Cn1nncc1CC#N
CC1(C=O)OCC([NH-])O1
Cn1c(O)nccc1=O
CCc1cnc2n1CC2
O=CC12CC[NH+]1C2O
CC(O)n1ncnc1O
CC(=O)N1CC12CNC2
[CH2+]c1c[cH+]nno1
OC1(O)CC2(O)CCC12
COc1cnc(OC)[nH]1
COC1C2(C)CCC12O
CC1CC(C(=O)C#N)C1
CC1Oc2cc[nH]c2O1
C1CC2CC3CC2(C1)C3
C#CC1CC1C#N
C1=C(C2CC2)CC2OC12
O=C1C=C2C(C1)C1OC21
CC1NC12C(=O)N1CC12
N#CCC1C[NH+]1C1CC1
C#CCc1cc(N)co1
COC1(C)CC2NC21O
CCC1(C)CN1C=O
C[NH+]1CC12C1OC2C1=O
COC1(CO)C23CC12O3
COC1=C([NH-])ONC=C1
O=C1NCC12CC(O)C2
CC1CC(O)=CC2CC12
CN=CNc1nnon1
Cc1[nH]ccc1C1CN1
O=C1CCC2CC12O
CC(=O)c1c[nH]c(C)c1
CN1C(=O)CC2CC21O
Cc1oc(=O)[nH]c1C=O
C#CC1(C)C2NC(=O)C21
N#Cc1ccc(N)cn1
CNc1cc(C)[nH]n1
CC1(C=O)C2CC(O)C21
Cc1nc(O)c(N)o1
C#CCC1=NCC(=O)O1
CC(C)CC(O)C1CO1
Cc1nn(C)c(N)c1C
CNC(C#CC=O)C=O
C#CC1(N)CC1(N)C#N
O=C1OC2C3C2C2C3N12
OC12C3OC1C1CC3[NH+]12
CC1(CO)CC(=O)C1
CC1(CC2CCO2)CC1
C[NH+]1C2C=CC1C21CN1
N#CCC1CC1(N)C#N
O=CC12CCC1(C=O)O2
N#CC1OC1C1CNC1
C#CC1CCC(O)CC1
COC12COC1C2(C)C
C1OCC2C3OC2C3O1
CC1CCC(OC=O)O1
CC[NH2+]C12COC1CN2
CC1([NH-])CCNC(=O)O1
N#CCOCC#N
CC(=O)CC(C)(O)C#N
CC(=O)OC12C[NH+](C1)C2
CC12CCC13CC(C3)O2
C1OC2CC3OC3C2O1
O=C1CCCC2NC12
CC12COC3C4C(C31)[NH+]42
O=CN1C2C3C2C2C3C21
CC[NH+]1CC1(C)COC
CC1CC1C1CCO1
O=CC12CC3OCC1C32
Nc1ccc(=O)oc1N
CCC(O)(C#N)C(C)=O
CC1CCC(C=O)O1
CC12C3CC1(C#N)C2O3
CC(C)C1CC(C=O)O1
CC1OC(C)C1C1CC1
CN1C=CC(=O)CC1=O
N#CCCC(O)[NH+]1CC1
O=COC12CCC1(O)N2
CCC(C)(C)C(C)C=O
OC1CC1c1ncco1
C[NH+]1C[NH2+]C2(C#N)CC12
Oc1[nH]ccc1N1CC1
CC1N(C=O)C12CCC2
CC1CCC2C(C)C12O
CCC12OC1CC2(C)O
CC1(O)C2C3CCC2C31
COC1C2C=CC1[NH+]2C
C1=CC2(CO2)C2CC12
CC12CC1CNC(=O)N2
CC(C#N)N(C=O)C=O
Cn1ncnc1CO
CCC(NC)C(=O)OC
CC1(C2CC2)CC2OC21
CC(=O)C1([NH-])OC=NO1
C#Cc1nccn1C
CC1C([NH3+])C12[NH2+]CC2=O
CNC(=O)C12CC[NH+]1C2
O=CC(O)(C=O)C1CN1
C#CCCC1OC1CC
CC(N)(C#N)CCCO
CC1C=CCCC(C)O1
CC1(C)CC(CC#N)O1
CC1C=Cc2n[nH]cc21
OC1CC2CC3C1C23
C#CC1C(C)C12CCC2
COCc1nc(C)no1
N#CC12CC3C(CO1)C32
Cn1ccc(=O)[nH+]c1[NH-]
N#Cc1nonc1CN
CC1OC2CCC3C1C23
C#CC#CCCC
O1C2OC3C1C1OC3C21
CCC1CC(C)C1
CCC12CC(C1)[NH2+][CH+]O2
N#CC1(N)CC(N)(N)C1
COCC(C)C(C)O
CC12CC(COC1=O)C2
C#CCC1(C(C)O)CN1
OCC12CC3C4C(C31)[NH+]42
NC(=O)N1C2C=CCC21
C#CC1(C)C2C[NH2+][CH+][NH+]21
COC(C=O)CCC=O
CC1(C)C=CCCC=C1
O=c1onc2n1CC=C2
OC1C2CN=COCC12
COC12CCC1NC[NH2+]2
[CH2+]c1n[cH+]nco1
CC(C)C12CC3C1CC32
CN(C)C(N)=O
[NH-]C1C2CCOC(=O)N12
CCC(O)c1ncno1
C#CC1(C)CC1(C)C#N
c1cn2nccc2cn1
CC(C)c1cc(N)on1
CCC(C(N)=O)C1CC1
O=CC1CC(=O)O1
O=C1C=CNCCO1
CC1C(O)C2(C)COC12
Nc1cccc(=O)o1
O=c1occ2n1C(O)C2
C1CC2CC3(CO3)C2C1
CC1CC=CC1(O)CO
CCc1[nH]cc(N)c1O
CC(C)CCC(N)=O
CN=C(C)N(C)C(N)=O
[NH3+]C12C3CC1(C=O)C2[NH2+]3
CC12CCC3OC(C1)C32
Cn1nnc2nocc21
COCC(C=O)C(C)C
CC(C(=O)O)C1CN1
C[n+]1cc(N)cc([NH-])n1
c1coc(N2CC2)n1
C#CC1C23OC12C3C
O=CC1CC=CC(=O)N1
C1=CC2(CO2)CC2NC12
CCC#CC#CCO
NC1OC1c1cnoc1
Cn1ccc(O)n1
C#CC1(C#C)CC1O
CC(O)C12CCC1N2
CC1CC(O)(C(N)=O)O1
C#CC12CC3CC1CC32
O=CN1CC1C1CC1
C1=CC2CC1C2C1CO1
CC(C#N)C1CCCO1
Cn1cccc1CO
Cc1cc(NC=N)co1
CC12C3CC1(O)C2O3
CC12CCCOCC1N2
O=C1OCOC2CCC12
CCC1(O)CC(=O)O1
C#CCCc1ncc[nH]1
CC1CC2C3CC1(C)C23
CC1(C)C=CC(C#N)N1
CC(N)C(O)C(=O)O
COC1CCC=CC1C
Cc1ccc(C#N)cc1
N#CC12C3CNC1C2O3
C#CCc1ccon1
OC1CC2(CCCC2)C1
C#CCCC1CC1CC
CC1(CO)C=CCC1=O
CC1(C)C2CCCC21
Nc1ccnc(N)n1
C1CC1OC12CC(C1)C2
CCOC(C)C(F)(F)F
O=C1OC2CC2OC1=O
O=CC12CC3C=CC1C32
c1cnc2oncc2n1
CC1(C)C2C3OC3C[NH+]21
N#CC1CC=CC(=O)N1
CC1OC1C1C(C)C1O
OC1CC12CCO2
CC1(O)OC2(C)CC12C
C#CCC(=O)N(C)C=O
CC(C)C12CC1OC2=O
CC(=O)n1cccc1
CC12COC3C1CC32
Cc1ccoc1C1CC1
CC12C=CC3NC1C3O2
Nc1cc(F)c(O)nn1
C1=C2COC3C(CC1)C23
CC1CC2C(C)C12C#N
O=C1CNC2CCC2O1
N#CC1CCC(C#N)O1
CC12NC1(C#N)CC2=O
COCC(C#N)C1CC1
COC1COCC([NH-])O1
O=CC1C2C(O)C(O)C12
CC[NH2+]C1OCC(=O)O1
CNC(=O)C1OC1(C)C
C#CCn1ccnc1C
CC1C2OC(C#N)C12C
OC1CC=CCC1O
CC1(C)CC(C)(C)C1O
OC1C2CC(C2)C12CC2
CC12C=CCC1COC2
CC12C3CC1C2(CO)C3
C#Cc1noc(C)c1N
C#CC#CC(=O)CC#C
CC1NC1C(=O)C1CC1
O=C1CCCNC12CC2
CC#CC(C#N)NC
CC(C#N)C1OCCO1
O=C1C=CNC2CC2O1
COC1C(C)C1(C)OC
C1=CC2NC1C21CO1
COC(C)C(O)C#N
CC1CC1c1cn[nH]c1
O=CN1CC2(CO2)C1
CC1CCCNC(=O)O1
[NH-]C12OCC3CC1CC32
O=C1CC(C2CC2)=CN1
C=NC1CC=CC(=O)N1
N#CCn1ncnc1O
N#CCCNCC=O
CC1OC=NCC2OC12
[NH-]C12CC[NH+]1COC2O
O=C1CC2(O)CC=CC12
CCc1nc(C#N)no1
CC1C=CC2OC2C=C1
O=C(O)C1CCC(O)N1
CC1OC=NCCO1
OC1OC12C1C3CC1C32
CCC(O)C[NH+]1CC1C
C1C2CC3(CN3)C3C1[NH+]23
[NH-]C12COC3C(O1)C3O2
CC1CC12COCOC2
O=CC1CC2C=CC[NH+]12
CC1CC2(C)C(C)OC12
CCC1(O)CC=CC1
CC12CC1C=CC2C#N
C#CCCC1CCCO1
CC1C2C3C(=O)N1C32C
CC#CCN(C)C(C)=O
C#CC(CC)CC(N)=O
NC1CN1c1ncco1
O=C1CC2C3CC1C2O3
Cc1n[nH+]c2n1[CH+]N=N2
CC1CC=CC(=O)N1C
CC1(OC=O)CC1C#N
CC12C=CCCC1C2
CC(C)OC(=O)C1CN1
[NH-]C1C2COC3C[NH+]2C31
C[NH+]1C2C3OC(=O)C2C31
C#CCOC(C#C)[NH2+]C
CC1(O)CCCC(=O)N1
COC12C=CC(C)C1C2
CC1(C)NC1C1CCO1
C1=CC23CC=CC2[NH+]3C1
O=C1NCC2NC12
C#CC1CC(C)(C)C1
O=C1NC2CC2C12CO2
C[NH+]1CC2C(C=O)C21O
CC(=O)C(O)(C#N)C#N
CC12C(C#N)NC1C2O
CC1COCCC(=O)O1
CC(O)C12CC(O)(C1)C2
NC1C2CC=CC(=O)N12
C#Cc1ccc[nH]1
Cc1cnc(O)c(C)n1
COC1C2C=CC1C=C2
C#CC(C)NCC#N
CC(O)C1(O)CC1(C)C
C1=CC2C=CCC2OC1
O=CC(C#CCO)C=O
O=C1CC2CC1CC2=O
COC1(C)CC=CC1C
C#CC1(C)CC=CC1=O
C#Cc1coc(C#C)c1
CC12C[NH2+]C1C2([NH3+])C=O
CC1(C)C2OC1C1OC12
N#CC(=O)C12CC(C1)C2
C#CC1CC=CC(=O)N1
N#CC12CC3C=CC1C32
CC1=CCCC2(C)CC12
CC1(O)NC1C1CCO1
COC12C[NH+](CC1=O)C2
CNc1ccnc(F)[nH+]1
CN(C)c1cc(O)[nH]n1
CCC(C)C(C)CC#N
C#CCC1(O)CC(O)C1
CN1C2CC13C(=O)NC23
CC1(C)CC1C1(C)CC1
O=C1C[NH+]2CC12C1CO1
OCC1(O)C2CC1C2
CC12CCC1=CCC2=O
O=C1CN=C2NCCN12
C#CC1(NO)CC=CC1
C#CC1NC(C)(C)C1=O
Cc1cc(NC=N)co1
C#CCC(O)CC1CO1
CC1CC2CC3C(O1)C23
O=CC1(O)CCC(O)C1
CC1(C)C=CC2CC21O
CC1C=CC(=O)C1=O
C#CC#CCC1(C)CC1
CC1(CO)C2C[NH2+][CH+][NH+]21
CNc1[nH]c(C#N)n[nH+]1
CC12CCC(C#N)C1N2
OC12CC=CC3C1C[NH+]32
C#CC#CC(C)(C)C=O
O=CC1NC12C1CC2C1
O=C1OCC2(CC2)CO1
CC1(CO)C2C3NC3C21
CC1(C)OC(=O)C1CO
CCc1[nH]c(N)cc1O
C#CC(=O)CC(C)C
C1=C2CCC23CCC3C1
CC1C2CC(=O)C12C
CC1CC2(CCCC2)O1
CCOC(C)CC
C1CC(C2C3COC32)O1
Nc1noc2ncnn12
C#CC1CC(CO)O1
CC1(O[CH+][NH-])CCO1
C[NH+]1CCC1C(=O)O
CCC12OC3CC1OC32
NC(=O)Cc1cnno1
C#CC(C)C(=O)C1CC1
COCC(O)C([NH-])OC
[NH-]C12OCC1NCC2=O
OCC1C2CC3C1OC23
Cn1ccc(C=O)n1
CC(=O)C(=O)CCC=O
Cn1ccc(NC=N)n1
OC12CC(C3CN3)(C1)C2
NC1OC(=O)CC12CC2
CC1(C)CCOC(O)C1
[NH-]C1(O)NCCC(=O)N1
Cc1[nH]c(N)c(O)c1N
CC(C=O)COCCO
CC1[NH2+]C([NH-])C(C)([NH3+])[NH2+]1
CC1(O)NC12CCCC2
CCC1(C=O)C[NH2+][CH+]O1
C#CCNC(=O)C(=N)N
CN1CC2CC2(C)C1=O
C#CCC(N)CC(=O)O
CC1CC2C3C4CC13[NH+]24
Cc1nn(C)nc1C
[NH-]C12NC34COC13CC24
CC1C2COC(O)(O)C12
N#CC1(C#N)NCC[NH2+]1
CCOC1C2COCC21
CC(C)c1c[nH]c(=O)o1
C#CC1C=CC(C)(C)O1
C#CCCOC(C)C#C
CC1OC2CC3CC2C31
CC1C2COC(=O)C12C
Cc1cc(CO)on1
CC(=O)CCOCC=O
C#CC(=O)CC(C)OC
Cn1ccc2[nH]ccc21
C[NH+]1C(O)C2C(CO)C21
CC(C)(O)C1NC1C#N
CC1C2C3C4CCC13C42
CC1OC2CCC1(C)O2
COC1CCC(OC)C1
CC1C2C=CC1C2C=O
CCC(C#CC#N)CC
OC1CC2CC=CCC12
CC1CCC=CC(=O)O1
C#CCC1C(O)C1C#N
CCOC(CC)C(C)=O
CC1(C)NC1C1CCO1
C#CC1OC12CC(=O)C2
CC(C#N)CO
CCC(=O)CO
[NH-]C1(N)CCC(=O)O1
OC1=CC2C3CC2[NH+]3C1
[NH-]c1nc(O)[nH+]cc1N
CC(C(=O)O)C(C)(C)N
O=C1C=CCOCCN1
Cc1cc(CC#N)on1
CNc1cc(C)c(N)[nH]1
[NH-]C12OC1CCOC2=O
N#CC1(C=O)CC1CO
CC12COC34CC(C13)C24
CC12C3CC4[NH+]1C4(C)C32
N#CC(CN)OC=O
CC1(O)C([NH-])C12CCO2
C#CC(=O)C(=O)C1CC1
CCC(C)C1CC(C)C1
NCc1nc(N)c(O)o1
CC1(O)OC12CCC2
O=CCCCC(=O)CO
CCC12OC1C[NH+]1CC12
CC1(O)CC=CC1
O=C1C2CC2C12OC2O
OCC12NC1(O)C1CC12
C1CCCC1
CC1(C#N)C2C3CC2C31
CC12CC(O)(C1)C2
CC1(O)CCC12CC2O
N#CC(=N)NC1CCO1
OCC1(NO)CC=CC1
CC12OC=NCC1C2O
CC1NC1C#CC1CN1
CC12C3CC1C2(O)C3O
CC1C2CC(=O)N12
CCCC(C)(C#N)CO
CC1(C)C=CC2CCC21
CC1C[NH+]1CC1CC1
CC1(C=O)OC1C1CC1
C[NH+]1C2CC(=O)C21CO
[NH-]C1(CO)OCC(=O)O1
C1=CC(C2CO2)CC1
Cc1nc(=O)cc(F)o1
C#CCC1CC1C#N
CC12C3C[NH+]1C2(CO)C3
NC1C(=O)C[NH2+]C12CC2
CN(C)c1ccn(C)n1
CC1(C)C2OC(=O)OC21
c1cncc[nH]cnc1
O=C1CNC1C1CN1
[NH-]C1CC=CCC(=O)O1
C#CCC1(C(C)=O)CC1
CC(O)C12CCC1(C)O2
CC1C=CC2OC2C=C1
O=C1C=CC2CCOC12
OC12C=CCC(CC1)O2
C1CC23COC2CC13
CC12COC1C2C#N
CC(C)C(=O)C(=O)CO
CC(C)(C)CC#N
O=CC1CC12CCO2
CC12CC(O)(N1)C2(C)O
CCCOC1C(O)C1O
O=CCCC#CCO
CC1(C#N)C2CCC21
C1=CC2C3CC4C1C4C23
CCCC(N)C(N)C#N
CCC1(C)OC12CCC2
CCC1(O)CC(C)(C)O1
Cc1[nH]c(=O)ncc1O
N=CN(C=N)C(=O)C=O
O=CC1(O)C2CC3C2C31
CC1(C#N)C[NH+]1CC#N
O=C1C2CC3CN1C32O
C#CC1OC1COCC
CCN1CC2(CO2)C1=O
CC(=O)C12NC1C1NC12
OCc1ccc(F)cc1
Cc1noc2occc12
C#CCOCCC1CN1
COC(C#N)C(C)(C)O
C#CC(O)C(C)(O)CO
C#CC1(C)CC1C(C)=O
CC1(C)COCC(=O)N1
Cn1cc2ncoc2c1
CCC(O)(CC)C(C)=O
NC(=O)C1C=CC2OC21
CC1(N)CC1(C)C(=O)O
CCC(=O)C1(C)CN1
COC1(C(C)O)CCO1
Cc1cc(F)c(C)cn1
CC1C2CC3C(=O)C2C31
Nc1nccc(C=O)n1
OC1CC2C3CC(C3)C12
CC#CC(OC)C(N)=O
CC12C=CC(C1)C(=O)C2
CC12C3CC1C3N2C=O
COC12COC1C2C
O=CC1NCC=CC1=O
NC1CN2C=CNC12O
NC(=O)C12CC1OC2=O
C[NH2+][CH+]Oc1ncno1
CCC(CO)C(N)C#N
C[NH+]1C2C3CC2(O)C31C
CC12COCC1OC2[NH-]
[CH2+]c1n[cH+]cno1
C#CC1C(O)C1O
N=CNC(=O)C1CC1O
C1=CC2OC3(C1)COC23
CC1C2CCC1CC2
CNc1ccccc1
[NH-]C12CC1N(C=O)C2N
C[NH+]1C(C#N)CC1(C)C
C#CC1CCC2C[NH+]12
N#CC12CNC1C2C=O
[NH-]c1c[c+](C=O)onn1
C[NH+]1CC12C1C34OC13C24
CC12COCC3C[NH+]1C32
COCCCC(C)OC
CC(C#N)C#CC=O
O=C1OC2C3CC3C2O1
NC1(C(=O)O)CC=CC1
CC12CC[NH+]1C2(O)C=O
CC1OC12COC(=O)C2
N#CC1(CO)CC(O)O1
CC(C)OC1CC(=O)C1
C1C2C3C1C1(COC1)[NH+]23
CC12CC1C1C[NH+]1C2
CC1CC2(O)CCCC12
Cn1nc(F)cnc1=O
C1OCC1[NH+]1C2CC1C2
C1CC2C3[NH+]4CC3(O1)C24
CCC1(CO)CC1C#N
Oc1cnc(O)c(O)c1
C1=Cc2ccoc2CC1
CC12OCC(CC1=O)O2
CC12CC1CC21NC1O
CCc1[nH]c(C)cc1N
CC12C3C=CC4C3[NH+]1C42
CN=C(C=O)N(C)C=N
CCCC#CCC(N)=O
CC1CC(O)CC1(C)O
N#CCn1nncc1N
COc1ncc(C=O)[nH]1
CN1C=NNOC1([NH-])[NH-]
CC12O[CH+][NH2+]C1C2C#N
CC1OCCCC2OC12
CC(=O)C1(O)CC(=O)O1
CC12COCC1OC2=O
CC(C=O)C(=O)N(C)C
[NH-]C12COC3C1OC32N
CC12CCC3(O)C(C1)C23
CC1(C)NC(=O)C([NH-])N1
CC(O)CC(O)C#N
CCC1COC2CC1C2
CC1(C=O)C2OC1C2=O
O=C1C2CC2C2NC12O
CC1(C=O)C=CN2CC21
O=CC1NC12CC=CC2
NC(N)=O
CC1CC2CC(O)CC12
CCc1cc(C#N)on1
Cn1nc2c(n1)COC2
NNC1=NCCC(=O)N1
CC1=CC(O)CCOC1
O=COC12CCCC1O2
C#CC(=O)C1CC(C)C1
C#CC(O)C1CC(=O)N1
O=CC#CC(F)(F)F
O=C1CC2CC3CC3N12
CCC1C(=O)CNC1=O
CCC(=O)CC(N)=O
N#CCC1C2CC(=O)N12
C[NH2+]C12COC1C2OC
[NH-][CH+]OC1CC12CCC2
O=c1cnc(O)n[nH]1
CCCOCC(C)CO
O=CC12CC(CC1=O)N2
N#Cc1cc(C=O)on1
CC12C3C4[CH-]C1[NH+]2C3C4
O=CC1C2CCCOC12
O=CC12CCC(O)C1N2
CC12C3CC1(CO)C2O3
CC12C[NH+](C1)C2C#N
CC1[NH+](C)C12CC(=O)C2
C1=CC2COCC(C1)C2
CC1(C2NC2C=O)CN1
CCC1(C)C2CCC1O2
C#Cc1ncc2n1CC2
CC1(C)OC1C1CC1
CC(C)c1cnnn1C
[NH-]C12OC=CC1C1OC12
COc1nc(C)c(C)[nH]1
C1C2C3CC4(C[NH+]1C24)O3
COC1(CO)CC1CO
OC1CC2CC2C2OC12
O=CC(O)c1ccco1
COC1C2CCC21
N#CC1C2C=CC1C2=O
CC(=O)Cc1ncc[nH]1
C1CC2CC2C2CC2C1
C#CC1(C#C)C2COC21
CC1OC=NCC2OC12
COCC1CC1C
N#CC1CC2OCOC12
CC12COCC1CC2=O
Cc1cc(C=O)on1
CC1OC(O)C1C1CC1
CC1=C(O)C2NC1C2C
O=c1ccc(F)n[nH]1
OCC12CC[NH2+]C1OC2
CC12CC1N(C=O)C2O
CC1([NH+]2CC2)CC2CC21
CCC(CC)C1CC1O
CCCC(=O)CC(C)C
O=C1NC23CC4C2NC143
[NH-]C1[NH2+]C([NH3+])(C=O)C1O
O=C1COCO1
C1=CNC2CNC2C=C1
CC12C3C=CC1([NH3+])[NH2+]C32
CC12[NH+]3CC3C3C14OC342
C#CC(C)C(C)OC=O
C1=CC2CCC(CC1)O2
OC1=CCCC(O)(O)C1
N#CC1C=CC2C[NH+]1C2
CC12COC1(CO)CO2
Cc1nc(C)c(N)o1
C#CC1(C)NC1C
OCC12CCCC1N2
C#Cc1cc(O)n(C)n1
CN=C(C)NC=O
CC(=O)C1CC1(C)CO
CC(O)(C=O)CC#N
COC12CC[NH+]3C1CC32
CC1(C)CC=CC1
CC12C(=O)C3CC1C2N3
CC12CCC(CC1=O)O2
CCC(N)(C#N)C1CN1
N#CC#CC(=O)CC#N
CC1C2OC(C)(O)C12C
NC(=O)C12COC1C2
CC12NC3C1NC32
CC12CC3OC1C2(C)O3
C1=CC23CC1C2OCO3
Cc1cc(O)c(O)[nH]1
OC1CCCN=CO1
O=C1C2CC2CC12CC2
C1C2C3C4C3C3C1[NH+]3C24
CC12OC3CC1CC2C3
CC(O)C1CC(=O)C1
c1nc2c[cH+][nH]c-2co1
Cc1n[nH]c(=O)cc1F
C#CCCc1ncco1
CNc1cc(C=O)[nH]n1
[CH2+]c1n[cH+]c(F)c([NH-])o1
O=C1C2CCCCC1O2
Cc1nc(CO)c(N)o1
C#CC1CC12C[NH+]1CC12
CCC1(C)NC1CC#N
CCC(=O)CC1CCO1
Cn1cc(N)c(O)n1
ONC12CCCC1CO2
Cc1cccc(=O)n1C
CCNC(=O)C(O)CC
O=COC12C3CC1C2O3
COCc1onnc1N
CC#CC(=O)C(=N)N
OCC12C3C[NH+]4C3C1C42
Cc1cccc(=O)o1
COC(=O)C1(C)CC1
C1=CC2C=CC1C21CO1
C[NH+]1C(C=O)CC1NO
Cc1nc(O)cc(F)n1
C#CC(C)OCCC=O
CCC(C)C[NH+]1CC1C
COCC=O
CC1OCC(=O)C1=O
O=CC1CC12CC1C[NH+]12
CC12OCC1NCC2=O
CC1(C=O)[NH+]2CCC21C
OC12CCCOCC1C2
NC(=O)OCC1CCC1
COC12CC(OC)(C1)N2
[CH+]1[NH2+]C2(CO1)C1COC12
CC1C=CCOC1(C)C
N#CC1C2C(O)CC12N
CCC(O)CC1(C)CC1
OC1CCC2OC3C1C23
CC12C3C[NH+]1C2CO3
C#CC1CC=CC1(C)C
COc1ncnc(=O)[nH]1
C[NH+]1CC1C1OC1CO
OCC1(O)C2CC1C2O
CC1C=CCOC2CC12
O=C1C2C3C4C(CN14)[NH+]23
NC(=O)C(CO)CO
Cc1onnc1C#N
C#CCC1(C#N)CCO1
CNC1=NC([NH-])OC=C1
C[NH+](C)C(C#N)C1CC1
O=C1CC2CC(C1)C2=O
C#CC(O)C(=O)CC#N
CC#CC(CC#N)OC
O=CC(O)C1OCC1=O
O=CC1C2C3COC3C12
C1=CC2(CC1)CCC2
C#CC1C2COCC1O2
CC#CC#CCOCC
O=C1CC2CC(=O)C2C1
OCC12OC1C1CC2O1
[NH-]C1(F)OC=NC(=O)O1
COC1COCCCO1
CC1OC1(C=O)CC#N
CC12OC1(C#N)CC2=O
[NH-]C12C(=O)CC[NH+]1C2O
O=CC(=O)c1ccon1
CC1=CC2CCC2C1=O
C(#CC1CO1)CC1CO1
CC1(O)C2CCC1(O)C2
CC(C)(C)C1(C=O)CN1
COC12CC1NCC2=O
Cc1cc(NC=N)on1
CC1C2CC3CC2C1O3
Nc1cc(O)c(O)cn1
CN1C(=O)C2C1C2(C)C
CC(=O)n1ccnc1O
O=C1OCCCOC1=O
COc1cc(CO)[nH]n1
CC(C)C(C#N)NC=O
CC1[NH2+]C(C#N)C[NH+]1C
C1C2OC3C2[NH+]1C31CC1
O=C1Cc2cnnn2C1
CCOC1(C)CC(C)O1
CCOC1CC([NH2+]C)O1
Cc1n[nH]c2[nH]cnc12
C1=CC2OC2CCCC1
CCC(O)C(C=O)OC
CC1(O)OC1C1CC1
CC1=CC(C)C2CC12
CC12C(=O)C3CCC1[NH+]32
O=C1CCCC1=O
CC1(O)CC1CC#N
CC1C(C)C12CC=CC2
C#CC12C(=O)OC1C2C
OC1=CCC2NC2CC1
CC(O)C1C2C=CC1C2
CC1CC2OCOC12
CC1=CCC(C)OCC1
C#CC1C2CCCC1O2
C#CC1(O)CCC(=O)O1
[NH-]c1ncnc(CO)[nH+]1
CC12C=CC34C[NH+](C13)C24
N#CC1C[NH+]1CC1CO1
CC1CC=C(C2CO2)C1
CC1=C(C)C2C(O)C2C1
N#CCC12CCCC1O2
COC(C)C(=O)C=O
NC(N)=O
CC1CC(=O)C(O)C1
C#CC#CC(N)C(=O)O
OC1CC2C1CC21CO1
C#CC(C)(C)NC=O
[NH-]C12CNC1C=COC2
N#CC12CC3CC1(O)[NH+]32
C#CC(O)C1(C=O)CO1
CC(CN(C)C=O)=NO
COCC(C#N)C1CC1
CC(=O)C1C2C=CC1O2
CC(=O)C1(C#N)CCN1
CC1=CC2OCC=C2C1
CCC(=O)NCC(C)C
CC1[NH+]2C3CC3C12C
CC(C)c1cc(N)on1
CC1(O)OC12C1CC2C1
CC[NH2+]C1([NH3+])CC(=O)N1
O=C1CC2NC12C1CO1
O=C1NC2CCCOC12
CC[NH+]1C2C3NC3C21C
NC1(N)C2C[NH2+]C1C[NH2+]2
CCn1ccc(C#N)n1
C1=C2CCCCC2OC1
NC(=O)C12CNC1CN2
C1=CCC2[CH+][NH+]([CH+]1)C2
Fc1cncc(F)n1
COC(CO)CCCO
CC1CC(O)=CC1CO
CC1(O)C2CCCCC21
CCC1(C2NC2C)CN1
C#CC1CC1(C)NC=O
O=COC1C2CCCC21
CC1C=CC=CC(=O)O1
C1CC2CCC23CC1C3
CC1C2C3COC(C3)C12
CC#CCC1C2CCC12
CCC1(NC(C)=O)CC1
CC12OC3(C#N)C1NC23
CC1(O)CC(=O)C2NC21
COCC1(O)C(C)C1C
C#CCC1(C#N)CCO1
[NH-][CH+]Oc1noc(=O)o1
CC(C(=O)O)[NH+](C)C
O=C1C=CC2C1C1C[NH+]21
O=C1CNCCC12CC2
C1COCC2(C1)CCC2
C[NH+]=C(N)C#CC(=O)[O-]
O=C1CC2CC12CO
N#CC12CC(CC1=O)C2
O=C1C2CCC1C21CC1
CC1C2C[NH+]1C2C1CN1
OC12C3OC4C3C[NH+]1C42
C#CC1C2CC1C2=O
CC#CC(C)(CO)OC
C#CC1OCC1=O
C1C[NH+]2C3C4C(C32)[NH+]14
CC#CC(=O)CO[CH+][NH-]
CC1(OCCCO)CC1
[NH-]C1CC2OCCC12O
CN=CC(=O)N1CC1
CC(C)(C)c1nnon1
N=CNc1coc(=O)o1
COC(=O)c1ncc[nH]1
CC1(CC#N)C2CCC21
[NH-][CH+]OC1OC12CCC2
Cc1nc(N)cc(F)n1
CCNC(C#N)CC
C#CCC1(C#C)C[NH+]1C
CC1=CCC(C)CC1
C#CC(N)C1(C#N)CO1
CC1(C(=O)CC#N)CC1
CO[CH+][NH2+]C1CC1CO
N#CCC(=N)NC=O
CC1([NH-])CCNC(=O)O1
CC1=CCOC2CCC12
O=CC12C3CC1[NH+]2[CH+][NH2+]3
NCc1cc(=O)o[nH]1
COC([NH-])CCO
C#CCc1cc(N)c[nH]1
O=C1COC12COC2
CC(O)C1C2CCC21
C1=Cc2c[nH]nc2NC1
CC1(CO)C2CCCC21
C1C2CC3C4CC3(C4)C12
OC1OC2CCC1CC2
CC(=O)C12C3C[NH+]1CC32
CC12NC1CC2(O)C#N
O=C1CNCCCCO1
O=CN1CC2(CC2)C1
C#CC(=O)C#CCCO
CC#CC(O)C1(C)CC1
CC(O)C1C(O)C1CO
c1cc2c([nH]1)C[NH+]1CC21
CC1(CO)OC1C1CC1
CCC1=CC2CC2C1O
CC12CC1(C#N)NC2O
CC1(C(N)=O)CC(O)O1
CC1(C)C2C[NH+]3C1C23C
O=CC1CC2CC3C2[NH+]13
C#CC12CC(CCO1)C2
C#CCc1onnc1N
C#CC1(O)C2C3NC3C21
CCn1nc(O)c(O)n1
C#CCC1(C)NCC1=O
N#CC1C2CCC1C2O
O=CC(O)C1C23CC12O3
OC1(C2OC3CC32)CN1
CCC12C=CC3C(C1)C32
CC1(C)CC(=O)C1(C)C
C#CC12C=CCC1CC2
OC12CC1OC1CC12O
C#Cc1ccon1
Cc1cnc(C)c(O)c1
COC12C3CC1C2(O)C3
COc1cc(N)c[nH]1
c1nc[nH]n1
OC1CC2COC1(O)C2
CC1C2C=CC1[NH+]2C
C#CCC1CC1(C)C
[NH-][CH+]OCC1(O)CC1O
C1CC2(CO1)C1CC[NH+]12
CC1[NH+]2CC2(O)C1(C)C
CCNC(=O)NCC#N
CC12C3C4C(=O)C1[NH+]2C43
C#CC1(C=O)CCO1
CC(C)c1cc(O)c[nH]1
CC12CCC1=CC(=O)N2
CC1(OC=O)CC([NH-])O1
N#Cc1cncc(F)n1
C#CC(=O)c1nn[nH]n1
C1=C2CC3CC23COC1
O=C1C=CCNC1CO
C1OC1CC1C2CCC21
CC#CC#CC#CC=O
[NH-]C1COC(=O)OC1
CC12OCCC1C2NO
CC12COC3(C)C14OC234
C#C[CH2+]
C#CC1=CCCC(=O)N1
CC(C)(C)C1CC(O)C1
CC[NH+]1CC12COC2C
CC(O)C12COC1C2[NH-]
CC(O)C12COC1C2[NH-]
OC12C3C4C5C1C2C3[NH+]45
Cc1onnc1[N+](=O)[O-]
CC1OC=NCC2NC21
c1ncc2c(n1)NCC2
CC12C3OCC3[NH+]1C2[NH-]
Nc1nccc(C=O)n1
Cc1ccoc1C1CC1
CC1OC=NCC(=O)O1
[NH-]C1C2OCC12C1CO1
CN1C2C3[NH2+]COC2C31
CC1OCCC2(C)CC12
CC1C(C#N)C1(N)C#N
[NH-]C12CC[NH+]1C2(O)C=O
CC1OC2([NH-])C(O)C12C
CC1C2C3C[NH+]2C1(O)C3
CN1N=C([NH-])C=C(F)O1
CC12CC(=O)C1(C)O2
CC1NC1(C=O)C=O
CC(C)(CO)O[CH+][NH-]
CC(=O)N1CCCCC1
O=CN1CC2(CC2)C1O
CC1(C#N)OCC([NH-])O1
CC1(O)C(O)CCC1O
CC12COC(C1)C2CO
CC1(C)OC2CC21[NH-]
COCC1(O)[NH2+]CC1[NH3+]
CCOC([NH-])C(=O)OC
CC1([NH-])OCCC([NH-])O1
OC1CC2(C[NH2+][CH+]O2)C1
CC(=O)c1ncccn1
Cc1cc([N+](=O)[O-])co1
CC1NC12C1C[NH+]3C1C32
COC1CCC(O)CC1
N=CNc1c[nH]c(=O)o1
Cc1n[nH]c2ccoc12
O=CCC(=O)C(O)CO
C#CC1(C)C2CC1C2C
CC1(C)C2CCCCC21
CC1(C)C=CC=CCO1
N#CC1NC1C1CC1
CC12OC1(C#N)C1CC12
CCCCC(C)CCO
O=C1NC2CC3C(N1)C23
COC1(C)C2COCC21
O=CC1C=CCOC1
COCC(=O)C#CC#N
CCC(C)(O)C(C)C#N
CC12CC1N=CNC2=O
CC1OC2CCCC2O1
OCC12C3CC1C2(O)C3
NC(C(=O)O)C1CCO1
O=C1NC2CC3(CC3)C12
COC1=CCOCCC1
O=C1CC=CCCCC1
CC(=O)C12CC[NH+]1C2C
CNC=Nc1ncno1
C#CC1(O)NC1C1CC1
CC12C[NH+]1CCCC2=O
C#CC1CC([NH-])O1
CN1C=C([NH-])NN=C1[NH-]
CC(=NO)C1(C)CN1
O=C1COC12CC(O)C2
OC12CC3CC(CO1)C32
CC12C3C4C[NH+]3C1(C)C42
CC1(C)CC12CCCC2
OC1C2CCC2C12CN2
CC(O)C1(CO)CO1
C#CC1CC2C=CCC12
C#CC1OCC[NH+]2CC12
C1C2NC2C[NH+]2CC12
O=C1C=CC(CO)N1
COCC1CCCCC1
OCC1(O)C2CCC21
Cn1c(=O)cn[nH]c1=O
CNC1(N)[NH2+]CCC1=O
CCOc1[nH+]cc([NH-])o1
Cc1[nH+]c([NH-])cc(=O)o1
c1ccc2ocnc2c1
CCOCn1cccc1
CC(O)c1cc(O)[nH]n1
CC1(C)CCC(C=O)O1
CCC(O)C1CC(=O)N1
C1CC1C12C[NH+](C1)C2
COC(=O)C1(CO)CO1
CC12COC3CC1C32[NH-]
Nc1coc(=O)c(=O)o1
C1CC1C1(C2CO2)CC1
CC1(CN)CCC(=O)O1
CC1C(C)C2CCCC12
N=CN(CC=O)C(N)=O
C#CCC1C=CCCO1
O=CC12CC3OCC1C32
[NH-]C1OC2CC3OCC132
O=CC1CC2(CCC2)O1
CC(=O)C1C=CC(C)O1
COC1(C#N)CC(C)O1
C[NH+]1C2CNCC(=O)C21
CC1CC1C1CCO1
CC12C(O)C(C1O)C2O
CC1CC(=O)C1(O)C=O
OC1OC1CC[NH+]1CC1
NC=NCC(N)C(=O)O
C#CCC1C=CC(C)O1
CC1OCC(C)(C)C1O
C#CC1OC12C[NH+]1CC12
CCN=C(N)C(=O)C=O
[NH-]C1(CN)NCC(=O)N1
CNc1cc(O)c(N)o1
C1=CC2C=CC(CC1)O2
O=C1C2C3C4C2C4(O)N13
C1OCC23OC4C2OC143
COC(=O)C(C)C(C)O
CCOC1(C=O)CCO1
CCOCC1CC(C)C1
N#CC(=O)CO
CC1(C=O)CCN=CO1
CC12OC3CC1C2C3
CCc1[nH]cc(C)c1O
CCC(=O)C1OCC1=O
CCC(C)C1(CC)CC1
CC(=O)C12C3CC1C2C3
CNC(=N)C1OCCO1
CC#CC[NH+]1C2CC1C2
Cc1ncc(CO)o1
CC12C3C4CC(C31)[NH+]42
C#CCC12CCCC1N2
Cn1c(N)cncc1=O
NC(=O)C1CC=CC1=O
Cc1cc(O)cn1C=O
[NH-]C1OCCNCC1=O
CC1(C)CCC=CC1=O
CCC1C2C3C=CC2C31
O=CC1CC2C3CC3[NH+]12
CC(O)C1(O)CC=CC1
CC12CCC1(CO)CC2
Cn1ccc(N2CC2)n1
O=C1C2CC=CCC1O2
CCC1(C)C2CCC21C
N#CC1(C2CN2)CN1
O=CC1C[NH+]1C1CC1
Cn1ccc2c1CCO2
Oc1cn[nH]c1C1CO1
O=CC1NC1CC1CC1
CC1(CO)COCCO1
N#Cc1cncc(N)n1
CCC1(CC)CC1O
O=C1CC(C2CC2)CN1
[CH2+]C1([NH2+]CC)O[CH+][CH+]O1
C#CC1CCC1
NC(=O)C1C2CCC1O2
CC(=O)N(C)CC#N
O=C1C2CC1C1CC21
O=CC1(O)OCC12CC2
N#Cc1cc(C=O)c[nH]1
CCC1C(=O)C2(C)CC12
[NH-][CH+]OCC1CC([NH-])O1
[NH-]C12COC(C1)OC2
N#CC12NC1C1CC2C1
c1nnn2c1C1CC1C2
CC12C3C4CC3C1(O)C42
CC1CC12C1C=CC2C1
CC1(C2CC2O)CC1
O=CN1CC=CC2CC21
CC1=CCOCCC1O
CC1CCC(CO)CO1
ONC12CC3CC1[NH+]32
COC1(CO)CC(=O)N1
C#CC1(C)C=CC2OC21
CCN1CCCC1=O
CC(=O)C(C#N)C(C)C
CC(O)C12CCC1(O)N2
CCC(C)N1CCC1=O
CC1C2C3COCC2[NH+]13
CC(=N)N(C)C(=O)CO
CC1(C=O)C=CC2C[NH+]21
C#CC12CC(C)[NH+]1C2C
CC(C#N)C(C)(C)C#N
COC1(C)CCC(=O)N1
N#CC12CC1CCC2=O
CC(O)C12C3C4C3C1C42
C1=CC2(CN2)C2(C1)CC2
O=C1CC2C3C1C1C3[NH+]21
C#CC1(C=O)CC=CC1
N#CC(O)C1(O)CCN1
CC1(NC=O)CC(=O)C1
C1CC1C12CCC1C2
CC1(C)CCC(=O)N1
CC1(C)CCC2COC21
COCC(O)CC1CO1
OC1NC1c1ncn[nH]1
C#CCOCC#CC#N
O=C1C2C3C4C[NH+]2C1C43
C[NH2+][CH+]OCCC#N
OC1CCC1CC1CC1
CC1(C)C2CCC21CO
COC1(C)C2C=CC1N2
C[NH2+][CH+]OCC#N
C#Cc1ncc(CN)o1
CC1(C)C2CCC1OC2
Cc1cc(C=O)co1
O=CC1C2C3C=CC2C13
CC1C2CCC1C2CO
N#CC1C2CCNCC12
CC1OC2C3C([NH-])C1C23
Cc1ccoc1C1CC1
Nc1cc[nH]c1C1CC1
CCC1C(O)C1(C)C#N
Cn1cccc1
CC12C3CC4C3C1(C)[NH+]42
C#CCOCCC1CC1
CNc1nc[nH]c(=O)[nH+]1
CC1C2OCC1[NH+]1CC21
CC1OC1C1CC=CC1
C#CC1CC(C)=CC1O
CCOc1onnc1C
N#CC1(C(O)CO)CN1
CC12C3CC1C2(C#N)C3
C#CC(C)C(CC)CC
N#CC1(NC2CC2)CC1
COC(=O)c1ccon1
C1OC2CC3(COC3)C12
CC(=O)c1cc(O)c[nH]1
[NH-]C1(O)CC(CO)CO1
N=C(N)c1cc(N)on1
CC1=CCOC2CCC12
C#CC(C=O)OC(C)=O
CC1CCC(C)(O)CO1
CC#CC(=N)NC(N)=O
N#CCC(O)C1CC1O
NC(=O)C1=CCC(=O)C1
C#CCCC1C[NH+]1C
OC1CC2C3C1CC[NH+]23
C#CCC(C)C(N)=O
COc1cc[nH]n1
CC(C)C1(CO)CC1
C#CC12CC3CC1(O)[NH+]32
CC12CC3(CC3)C1(C)N2
CC12C[NH2+]C[NH+]1C2C#N
OC1C(O)C12CC1C[NH+]12
[CH+]1[NH2+]C2C(CC23CO3)O1
O=CC1C[NH+]1CC1CN1
OC1(O)C2CCCC1O2
CC12C3C[NH+]1C2(O)C3
CC1(C=O)CCN=CO1
CCc1nc(C)c(N)o1
CCC12C3C4OC3C1C42
C[NH+](C)C(C=O)CCO
C[NH2+]C12CC[NH+]1COC2
CCC1C2COCC1C2
CC1CC([NH-])O1
C1=CC2COCC=C2C1
CC(C#N)C(CO)CO
CC(=O)C1(C)C2CCC21
CC1(C)C(C=O)N1C=O
CC1(O)NC12CCC2=O
C1CC1CC1COC1
C[NH+]1CC2(CN2)C1C=O
OC1CC1n1ccnn1
CCC(=O)OC(C)CC
CC(=O)C1(C(C)C)CO1
C#CC1CC(CO)O1
N#CC1(N)C=CCN=C1
C#CC(O)CC(O)C#C
CC1COC2C3NC3C12
C#CC1OC12C[NH+]1CC12
CCC(O)C1C[NH2+][CH+]O1
CCC1[NH2+]C2CC2(N)O1
CC12CNC1=CC(=O)O2
CC1(C)C2CC3C2C31
C1CC2CC1CC21CO1
O=COc1ncc(O)[nH]1
c1cc2[nH+]nncc2[nH]1
CCC1(CO)CC(O)C1
CC(O)C12CCC1(O)N2
CC12CCC3(CO3)C1N2
O=C1OC2C3C[NH+](C3)C12
CC1C2C=CC1O2
c1[nH]nc2c1CC1NC21
Cc1cc(O)c(O)[nH]1
N#CC12CCC1(O)CC2
CC(C)C1OCCCO1
Cc1occ(N)c1CO
O=C1NC23CC(CC12)C3
[NH-]C1OCC12CCO2
O=CC1CC=C(O)CC1
CO[CH+][NH2+]C1CC(C)C1
CCC(O)c1ncc[nH]1
C#CCc1nc(C)n[nH]1
OC12C3CC14CC[NH+]2C34
C1=CCOC2CC2OC1
CC(=O)[NH+]1C2CC(=O)C21
CCC1CC1(CC)CO
C#CC(C)CC1(C)CO1
CC1=C2CCOC2CC1
CC12C=CC3(CC3)C1N2
N#CC12CC(CC1=O)N2
CC12CC[NH+]1CC2(O)O
CC(C=O)C(=O)CC=O
C#CC1(C=O)NC1(C)C
CCOC(=O)CC1CO1
CC(=O)CN1CCC1=O
CNC1=NC=COC1N
N#CC(N)CO
CCC#CCCOCC
CC1CC(C(C)C#N)O1
CC1(C)C2CCC21CO
[NH-]C1=CONC(O)=C1F
[NH-]C1(N)C=NCCO1
CC(C)(CC=O)O[CH+][NH-]
O=C1C[NH+]2C3CC3C12O
O=C1C2CC3C1CCC23
CC([NH-])Oc1ncco1
N#CCOc1ccc[nH]1
C#Cc1[nH]c(C)cc1N
CC(C(N)C#N)[NH+](C)C
OC12CC1CCOC=N2
C#CC(=O)NCCC
[NH-]c1c[c+](CO)cco1
O=CC1CCCCO1
C1=CC2C=CC(C1)OC2
C#CC1C=CC(C=O)O1
C#CCC1OC12COC2
CC1OC1C1CC1
OC12CC3C(CCC31)O2
CC12C[NH+](C1N)C2C#N
Cc1n[nH+]cc([NH-])c1O
C#CC(=O)C12CCC1O2
CC(=O)c1n[nH]c(=O)[nH]1
C#CCC(O)C1CCC1
OC1(CC2CC2)CCC1
Cn1ncc(=O)n1C
CC1CC1C1CC=CC1
ONC1CC12CC1C[NH+]12
CNC12C3NC1C2C[NH2+]3
CC12[CH-]CC3C[NH+](C1)C32
CC(C)OCC(=O)C=O
N#CCC12OC3C1OC32
C[NH+]1C2C3OC(C3=O)C21
CCc1ccc(O)cn1
OCC12C3CC1[NH+]2[CH+][NH2+]3
CC#CCOCC(N)=O
N#CC1C=CC(CO)O1
CC(C)(C#N)CCO
O=CC1(CO)C2CC[NH+]21
C1=C(C2CO2)C2OC2C1
CC1OC1C(=O)C1CC1
c1cc2cn[cH+]oc2[nH]1
O=c1ncnc2n1CC2
C#CC1C2C(C)CC12O
CC1NC1C(O)CC#N
C#CCC(=O)C1CC1O
CC(C)(O)C(=O)C=O
C#CC12OCCC1C2C
O=C1CCC2(O)CC12O
Cc1[nH]c(=O)ccc1F
O=C1OC2CC=CC1O2
C#CC12CC1NC(=O)O2
CC#CC(C)CC(C)=O
C1OCC12COC21CC1
CC1(C=O)OC12COC2
NC1(C(=O)O)C23CC21O3
N#CCc1cc[nH]n1
O=CC1CCC2C[NH+]12
O=CC12CC3CC1OC32
C1=C2CCC2CC12CO2
CC1C2CC1(C)C(=O)N2
C#CCC(=O)C1OC1C
CC1CC1OC1CCC1
CCC1=CC2OC3C1C23
C1=Nc2nn[nH]c2CN1
O=CC1OCC12CCC2
CC1(C)OC1C1CCO1
Cc1cc(C(C)O)[nH]n1
N#CCC(C=O)CCO
COC1(C=O)C2CCC21
O=C1C2CC3(COC13)O2
CCOCC1C2CCC21
CC1C=C2CCC=C2C1
CC1(C(=O)NC=N)CO1
Nc1ccc(=O)oc1N
C1=CCC2=COC2C=C1
OC12CCOC1(O)CC2
Cc1cncc(CO)n1
CC(=N)Nc1cnno1
NC(=O)c1ncc[nH]1
CC1(CO)OCC2NC21
CC(C#N)c1ccco1
CCC1C2C=CC(=O)N21
C1=CC23CC1C2CO3
CCC12CCC1(C=O)O2
[NH-]C1OC(=O)C[NH+]2CC12
CC(C=O)N(C=O)C=O
CC1(O)CC12CC1C[NH+]12
CC[NH+]1CC1C(=O)NC
C#CCCC1OC2CC12
C1#CCC=CCCC=C1
COC1(O)C2CCC21
[NH-]C1(O)OC=NO1
COC(=O)CC1CC1
CC(C)C1CC(C)(O)C1
CCC1OC2CCC12O
CCC#CCOC(C)=O
C1=CC2C[NH+]2C2COC12
C1Cc2nn[nH]c2C1
C1CC23C1CC21CC3C1
c1nc2c(o1)CC1CC21
CCC(=O)C1(C=O)CC1
CN1C(=O)C=CC1C=O
O=C1C[NH+]2C3CC3C12O
COC(CO)CC(C)C
CCCOCC(C)OC
C#CCC(=O)CCCO
O=CC12OC1C=CC2=O
O=C1CC(CO)CC1O
C#CC1NC1C(=O)C=O
OC12COCCC1C2
OC1(O)C2C3CC(C3)C21
CC(C)C(=O)C1CC1O
[NH-]C12CC=CC1=CCO2
CCC(O)C1C23CC12O3
O=Cn1ccncc1=O
Nc1nc(F)cc(=O)o1
CC(=O)N(C)CC1CO1
CC1(O)C2OC3C1C32O
CC1OC([NH-])C1[NH+](C)C
COCC12CC(O)(C1)C2
CC1(C)C2C3C=CC2C31
CC1C(C2CC2)N1C=O
CC1(O)C2C1C1(O)C[NH+]21
CC12CCC=CC1(O)C2
CC12CCC1(O)OC2O
N#CCNC1CN=CO1
C#CCC1C2CCC12
CC1C2CC(O)C(O)C12
O=C1C2C3C1C1(CN1)C23
CC1=CCCC2NC12
Cc1oc(=O)cnc1N
CC1(CO)C=CCC1=O
CC1C[NH+]1C1(O)CC1C
CC1OC1(C)C1C[NH+]1C
CC12NC1C1C3C[NH+]1C32
CCC(O)n1cccn1
Cn1cnc2nonc21
C[NH+]1C2C3CCC3C21O
NC(=O)CC1OCC1=O
CC1(C)C2CC3OC3C21
CC#CC#CCO[CH+][NH-]
CC1C2CC(CO)C12C
COCCC(=O)C1CC1
CCC(C=O)CCO
CC1(O)C2C=CCCC21
O=CC12CCC3C1[NH+]3C2
CCC1(O)C2[NH2+][CH+]OC21
CC1CC=CC1(N)C#N
C1OC2CC1C1(CO1)C2
OC1C=Cc2c[nH]cc21
CC(=NO)C1CC(=O)C1
O=C1C2NC1C1C(O)C21
C#CC1(O)CCN1C=O
CC1(O)C2CC(=O)CC21
O=C1COC(=O)C1CO
CC1(O[CH+][NH-])CCCO1
CC1(C)CC2CC(=O)N21
C#CC1CC1(C)C
CC1(OC(N)=O)CCC1
C#CCc1ncnn1C
C#CC12CC3OC1C3C2
CC(C#N)C1CCO1
CCc1nccc(O)n1
C#CCCC(=O)[NH+]1CC1
O=CC12CCC1(CO)O2
CC1(CO)CC=CC1O
COC(=O)C12C[NH+](C1)C2
C1OC1CC1C2CCC21
OC1C2C=CC1C2O
CC1N(C)C12CNC2=O
CC12CCOC1CC2=O
CC(O)c1ncc[nH]1
CC(C)(O)C(O)C1CN1
Nc1onnc1CO
C#CC1(O)NC1C1CC1
N#CC1OC12C[NH+]1CC12
COc1noccc1=O
O=C1CC(C2CO2)CN1
CC12C(=O)CC1C2C#N
O=CC(O)c1ncco1
CC1C2C3OC4C3[NH+]1C42
CC12CCOC3C1CC32
CCC(O)c1ncc[nH]1
C1Cc2nonc2O1
OC1CC2C1C2(O)O
C1C2CC1c1nonc12
CC1OC2C=CC1C=C2
N1C2C3NC3C3OC3C12
CNc1ccn2c1CC2
CC12OCCC1C2O
CC1(C)CC2OC21C#N
CC1COC(C2CO2)C1
CCOCC1OC2CC12
c1n[nH]c2c1COCO2
[NH-][CH+]Oc1cc[nH]n1
Nc1oc(=O)ccc1F
CC1C=CNC(=O)O1
CC1(O)C2CCC1CC2
[NH-][CH+]OCC1OC2CC12
CC1(O)C2CC(O)C1C2
O=C1C2NC1C2CO
C#CCOCC1(C)CN1
CCC(O)n1ncnn1
CCNc1cc(O)[nH]n1
OC12CC3C4C1CC2[NH+]34
CC12CC[NH+](C1)C2O
O=CC(O)C1C=CNC1
CC1(O)CC1CC(N)=O
CC12CC3CC1(C=O)[NH+]32
CC12C3C[NH+]1CC2O3
CCCOCC1CO1
N#CC1C2CNC1CN2
Oc1cc(O)c(F)cn1
CC1CC2C=CCC2C1
C1CC2C3C([NH2+]1)[NH+]1C2C31
C1OC2C3OC3C3C1C23
CNC(C#N)C#CC=O
C#CC1OC1C1CC1
CN1C(=O)CCN=C1O
CC(=O)Oc1ncc[nH]1
CC1(O)CC2=CCOC21
CCC12NC1(C)CC2=O
CCCOc1cc[nH]n1
OCC1CC1(O)CO
CC(C)C1(C)[NH2+]CCO1
CC#CC#CC#CC=O
COC(=O)CC(C)(C)O
CC1(C)CCC(CO)O1
CC12C3(CO3)C3C14OC342
O=C1C[NH2+]C2NCC2O1
CC(C=O)C(O)C1CN1
C#CC1OCCO1
CCOCC12CC(C1)C2
CCC1(C)CC=CC1
CC1C2C=CC=CCC12
CC1(O)C(C=O)C1CO
N#Cc1cccn1C=O
CC1(C#N)C2CCC21O
CCC1OC2C(=O)CC12
NC1(C=O)C=CC2OC21
CC12CC(C)(C1)C2(C)O
O=COC12CNC1C2O
COc1nccc(O)n1
CCOC1CCCCO1
Cn1c(F)ccnc1=O
CCC1(C=O)CC(C)O1
CC(C)c1cc(N)co1
CC1C(CO)[NH+]1C1CC1
C#CC(=O)C1(C=O)CN1
CC12COC1CC21CO1
CC1CC2C=CC1CC2
CC1CC2CC12C1CC1
CC12CC3C[NH+]1C32C
CC#CC(N)(C#N)CN
C#CC(C)[NH2+][CH+]OC
O=C1OCC2C3OC3C12
CC1([NH3+])[NH2+]CCC1=O
Cc1onnc1O[CH+][NH-]
CC[NH2+][CH+]OCC1CC1
O=C1C[NH+]2C3C=CC12C3
CC(=O)n1ncnc1C
C#CC1C2C=CCC12
O=C1CCC2(CN1)CO2
CC1OC=NC2CNC21
N#CC1C=CC2C[NH+]1C2
O=c1ncc(CO)no1
CC1OC2C(C)(O)C12O
Cc1cc(NC=O)co1
CCC1C2CC3C1CC23
[NH-]C1CNC(=O)C(=O)O1
CCC1CC=CCC1
COC1C2COC3C2C13
CC1(O)C2[NH2+]COC21C
CC1(C#N)C=CC(=O)O1
NC1(NO)CC=CC1=O
Cc1[nH]cc(O)c1C=O
CC1(C=O)C2OCC21C
CCCOCC1CCC1
COC12C(N)NC1C2[NH-]
CNc1cc(C=O)[nH]n1
Nc1noc(=O)c(=O)o1
O=C1C=CC2CN2C=C1
OC1C2C3CCC2C13
CC(C)C(=O)C1OC1C
CC12CC1NCC(=O)N2
N#CC12C3COC1C2O3
OC(O)(C1CC1)C1CC1
CC(=O)NC1C(C)C1C
[NH3+]C1C[NH2+]C2CC1C2=O
ON=C(C1CC1)C1CC1
C1COC(CC2CC2)C1
C#CC1(OCC#N)CC1
[NH-]C1(O)OCCCCO1
CC1(C=O)C=CCOC1
[NH3+]c1oc(=O)[cH-]c1C=O
CC1OC2CCC12C
C1CC2(CO2)CC12CO2
CCC(CC=O)C(N)=O
CC12C=CC(C1)O[CH+][NH2+]2
CC1(O)C2CC=CCC21
C#CC1C=CC2C[NH+]1C2
[NH3+]C1OC2CC12C1C[NH2+]1
CC12COC1(C1CN1)C2
O=C1CC(O)(O)C1
CC(C)C1CCN=CO1
O=CC12NC1C=CC2=O
O=CC1(O)C2C34OC23C14
CN1C(=O)CON=C1[NH-]
CCOCC(O)C#N
CC1=CCCC(=O)N1C
C#CCOCCC1CC1
O=c1cc[nH]c(F)c1O
N=CNc1cc(N)co1
OC1=CCC2COC1O2
CC12CC(C1)C1CC2C1
CC(N)(C#N)C1(N)CC1
CCc1cc(O)[nH]n1
NCC(=O)n1cccc1
CC1(O)CC12CCC2=O
CC1COCC2CC2O1
C#CCC1(CC)CCC1
C#CC1(CC)C2CCC21
CN1C[NH2+]C2CC21N
CC1NC12CCC21CN1
C#CCC1CC1(C)C#N
NC(=O)N1CC12CNC2
[NH-][CH+]OC(=O)N1CCC1
C#CC12CC[NH+]1C2CC
CC1OC(C=O)C12CN2
C1CC([NH+]2CC2)C2OC12
Cn1nccc1C1CC1
OC12C3CC1[NH+]1C3C12O
CC1Cc2cnoc2O1
CC12CCC1(C#N)O2
CC1(C)OC2CCOC21
OCC1CCCO1
CC1=CC(CO)C(C)C1
CC1CC(O)=CC1(C)O
C#CCc1cc(O)c[nH]1
O=CCC#CC(=O)CO
CC(=O)C12CC(C1)C2
C#CC(O)CC1NC1C
CNC1C([NH-])C12CCO2
CC(C)N(C=O)CCO
CC(O)C1(C=O)CN1
CCC(=O)c1cc[nH]n1
CC1=CC2(C)C(O)C2C1
[NH-]C1(CO)C=CCOC1
C#CC12CC1NCC2=O
C1COCCC2(C1)CC2
CC(C)[NH2+]C1CC(C)O1
O=c1[nH]c(CO)no1
CC(C#N)C1(O)CC1C
CC#CC(O)C#N
CCN(C=O)CCCO
CC(C)n1cnoc1=O
O=C1CC2(O)CC12O
[NH-]C12COC1(O)C2CO
O=CC12CC3CC1(O)[NH+]32
CC1(C)OC(O)CC1[NH-]
COCC1CC2CC2C1
NCC1(CC(=O)O)CC1
Cc1[nH+]c([NH-])ncc1F
CC1(O)CC=CC1
C#CC(=O)C(C)(O)C#C
CC(C)C=O
CC1(O)C2[NH2+]CC3C1[NH+]32
CCC1(O)C2CC(O)C21
N#CC1(CN)CCCN1
CNC(=O)C(O)COC
C#CC1COCC(=O)N1
CCC1C2CC3CC3C12
COC1C2C(=O)C1C2C
COc1c[nH]c(OC)c1
Cc1nc(=O)nc(N)[nH]1
CNc1ccc(C)[nH+]n1
[NH-][CH+]OC1C2CCC21
CC12C(=O)CC3C14OC324
CC1OC1C(O)C=O
O=C1CC2[NH2+][CH+]OC2O1
COC1(CO)CCO1
COC1(C)CC12CCC2
Cc1n[nH]c(C)c1C
CC1(C=O)C[NH+]1CC#N
C1CC1C1CCC12CC2
O=CNCC(O)N1CC1
CC1OC2C3COC1C32
NC(=[NH2+])C1[NH2+][CH+]OC1=O
[NH-]C1=CC2COCC2O1
CO[CH+][NH2+]CC#CC=O
CC1COC2C3OC1C23
CC1C(O)C12CC(O)C2
[NH-][CH+]OC12OC1C1CC12
C[NH2+]C1OC12CNC2
CC(=O)N1C=CCC1
CCNC(=N)C(=O)NC
CC1C2COC1C2=O
COC1(C)NCCC1=O
O=C1CC=C(C2CO2)C1
C1=CC2CC1O2
CC1C(O)C1NC(N)=O
CCc1ncc(CO)o1
CC1OC1C1CC1
O=C1CC(CO)(CO)O1
O=C1CCC2(CO2)C1
CC12COCC1OC2
CC(C)c1ncc(O)[nH]1
N#CC1(C#N)C2CC[NH+]21
CNC(C(C)=O)C(N)=O
NC(=O)C12CCC1(O)O2
OC1CCCCC2C[NH+]12
CCCC(OC)C(N)=O
N#Cc1cnno1
NC(=O)C#CC1CCO1
NC(=O)CC#CCO
C#CC12CCC(C)C1N2
OC1C2C3C=CC(C3)C12
CC1(C)C2C(=O)N3C2C31
CC1[NH2+]C(C)([NH3+])CC1=O
CC1COC(C)C([NH-])C1
CCC(C)(OC)C(C)=O
CC1CC(=O)C(O)C1
[NH-]C1C=C[n+]2cocc21
N#CCC1CCC(=O)C1
C1OC1C12OC3C1OC32
CC1CC1c1cnn[nH]1
CCC(O)C(=O)C1CC1
CCNc1ccn(C)n1
CCC(=O)C1CN1C=O
N#CC1C2CNCC1O2
CC1(C)OCC=CCO1
CC12CC(=O)C1(C)O2
[CH2+]C1(C)[CH+]C=C([NH-])[CH+]O1
CC1(C)C2C3OC3C[NH+]21
CC#CCC(C)=O
CCC(OC)C(O)C=O
N#CC1(NCC=O)CC1
CC(=NO)C(C)OC=O
CC1C2C3C4OCC13C42
CC1C2CC1C(O)C2O
COCC1=CCC2CC12
C[N+]12CC3[NH2+]C(C1)C32
CC1(C)C2COC(=O)N21
N#CC#CC(=O)C1CC1
C#CC1CC(O)(C=O)C1
O=CC1CC12CC1C[NH+]12
O=CN1CC2CC3C2C31
C1CC2=C(C1)CCC2
CC1CC2C=CC(C1)O2
O=C1CC2CCC1CO2
C#CCc1cnnn1C
CCNc1ccon1
CC12COC3(C)C14OC234
CC12CCC1(C=O)CC2
CCOCCC(C)=O
O=C1CC2C3OC3CN12
O=CC1CC=CC=CC1
O=Cc1ccnc(=O)[nH]1
N#CC12CC1CC1CC12
CC1(C)C2CCC1CC2
CCC(O)CCC=O
C1C2CC3OC1C23
CC12C3C[NH+]1C2(CO)C3
CC1CCC(C)(C)O1
CC1(O)C2CCC21NO
CCOCC1C[NH2+][CH+]O1
CC(O)C(C)OCCO
COC12CC(O)(C1)C2O
CCC#CCNCC=O
O=C1CCCC(NO)O1
CC[NH+]1C(C=O)C1(C)C
C#CCc1ncc(C)o1
COCC1CC(C)C1
[NH3+]C1CC(C2C[NH2+]2)CO1
C#CCC1(O)CC(=O)C1
CNc1onc(O)[n+]1C
C#CC12CC(C1)[NH2+]CO2
CC12COC3CC1C32O
O=c1nc(O)oc(F)n1
OC12C[NH+]3C4CC1C2C43
CCNCC(C#N)OC
CCCC(C)C(C)CC
c1nnn2cncc2n1
NC1=CC(=O)NCC=C1
CC(C)C1C23CC12O3
Cc1nnoc(=O)c1N
COC(=O)CC1CCO1
NC1(C(=O)O)CCCC1
NC(=O)C12CCC1(O)O2
CCC(C)(O)CC(C)C
Cc1[nH+]cc([NH-])o1
CC1(C)C=CC2OC21C
CC(C#N)NC1CC1O
N#CC1(N)CC(CO)N1
CC12C3C[NH+]1CC32C=O
COC(C#N)C1C[NH+]1C
CC1(C)C2OC2C12CN2
CC1(O)CC=C2CCC21
CC1=CCC2C1C2(C)C
CCc1cc(N)on1
CC1C2C(O)CC12C#N
C#Cc1c(O)ccn1C
O=C1CN=COC1CO
C#CC1COC2CCC12
CCC(=O)C12CC(C1)C2
O=CC1(O)C2CC(O)C21
CC1CC2CC2C12CC2
CC1(CO)CC=C(O)C1
N#CC1CC2C[NH+]3C1C23
CC1(C(O)CC=O)CC1
C#Cc1nccc(O)n1
C#CCC(=O)C1C[NH+]1C
CC1(C)CC(C)(C)C1
OC1C2OC3C=CC2C31
CCC(O)CC(=O)OC
C[NH+]1CC2(O)C(O)C12[NH-]
CC1CCC(C(C)C)O1
CCOC1CCCCO1
NC1Cc2cocc2C1
[NH3+]C1=CC(=O)C[NH2+]CC1
CC1CC1CC#CC#N
CC1C23CCCC12OC3
O=C1OC2C3OCC3C12
O=CC#CC(O)C1CO1
N#CC#CC(O)CCO
NC1OC1c1cnco1
N#CC#CC1CC1C#N
C#Cc1c[nH]c(=O)o1
O=CC1(O)CC=CC1=O
O=C1OC2CC2(O)C1=O
CC12CC3C(O)(C1)C32C
N#CC1CNC2CCC12
[NH-]c1[nH]c(=O)cn[nH+]1
COC12CC1CC1CC12
O=C1CC=C2C3CC3C12
CC1C(=O)CC2(C)NC12
N#CC1(O)C2C3CC2[NH+]31
C(#CC1CN1)C1CC1
C#CC1C=CCCC=C1
CC(C)c1cc(N)on1
C#CC1C2C3OC3C[NH+]12
C#CC1(C#N)CC(=O)O1
CC12C=CC3(C)C14OC234
CC12NC1CCOC2=O
CC12CC3C(C[NH+]3C1)O2
CC1CC12CC=CC2
C#CC1OC([NH-])C1NC
CC(O[CH+][NH-])C1CO1
CC(O)C1NC1C
O=C1C=CC2COC2C1
CNC(=O)C[NH+]1CC1
C#CC12C(=O)OC1C2O
CCC1CC2(CC2)O1
N#CCC(O)C1CO1
O=C1OC2CC3(CO3)C12
Nc1cncc(CO)n1
CC1[NH+]2CC13C(=O)CC23
Nc1cc(=O)c(O)co1
C#CC1C(=O)CC2C[NH+]21
CC(=O)C(=O)C1C[NH+]1C
CC1(C)OC2CC21CO
COCC1(C)CCC1O
CNC1(C=O)CC1C#N
CNc1cc(CO)c[nH]1
O=C1CC2CCC2CN1
C1OC12C1C3C1[NH+]1C3C12
C#CC12CCC1OC2C
C[NH+]1C2C3OCOC2C31
CC1(C=O)C=CC2NC21
COc1[nH]c(C)cc1O
O=C1CC=CCC1
CN1C(=O)C=C2NCC21
C[NH2+]C12COC1C2(C)O
[NH-]C1=NC(=O)CC=NO1
COC12CC3CC1[NH+]3C2
N#CC12CC(C=O)(C1)C2
CC(CO)NC(=N)C=O
C1=C2CC3CCC23CC1
CNc1c[nH][c+](C)[cH+]o1
C#CC1(C#N)CC(=O)O1
CC1(O)CCC(NO)C1
CC12[NH2+][CH+]NC1CC2=O
CC1(C)C2CNC(=O)C21
CCCNC(=O)COC
OCC12C3C4C(C31)C42O
O=C1OC2CC3C(C2)C13
NC=O
C#CCC12CC(C)(C1)O2
CC1(C)CC(NC=O)N1
C1[NH2+]C2NCC23COC13
COCC1CC=CCC1
CCCCOCC#N
C1C2CC3C4C1C(O2)C34
[NH3+]C12CC(C(=O)[O-])(C1)N2
C#CC12C3CC1C2(C)C3
CC1=CC(C)C2CC1O2
CC12CC3(O)C1CC23
C1CC2CC2C2(C1)CC2
CC1CCC(C(C)C)C1
CC12COC1C1COC12
CNC1CC=CC(=O)N1
C#CC1C=C2CCC2O1
CC1=CC2CCC1OC2
CC12CCC1(O)CC2
OC1C=CC23CCC12O3
CCC(=O)CC1CCC1
C#CC12COC1C2(C)C
N#CCC1=NCC(=O)N1
N#CC12CC3CCC1C32
CC12C(=O)OCC1C2O
CC1C2COCC(=O)N12
N#CC(=O)C(F)(F)F
CC1CC(O)C(C)(O)C1
CC1[NH+]2CC(O)C12C
CC12C=CCC1=CCC2
N#CC12C3CC1C2(O)C3
N#CC12NC1C1CC2C1
CCCC(C#N)OC
O=c1occ(F)cc1F
c1nc2c(o1)OCO2
O=C1CC2CC(C2)N1
COC1CC1(O)C=O
CC(C)C1NCC1=O
C#CC#CCCCOC
OC12CC3[CH-]CC(O1)C32
O=C1CC2CC[NH2+]C2O1
CCC(CC#N)C(C)=O
O=C1C=CC2C=CC1O2
CC12C3C4C3C1(C#N)[NH+]42
OCC1(CO)C2CCC21
CCCNc1cnno1
CCn1cnc(=O)nn1
C#CC#CC1C=CCO1
O=CCNC(=O)C1CN1
Cc1nc(O)cc(F)n1
CC1(C)OC(=O)OC1[NH-]
CN=C(N)C(O)C(N)=O
C[NH2+][CH+]OCCCC#N
CC1(C#N)OCC(=O)O1
N#CC12[NH2+]CNC1C2O
CNC(=O)OCC1CN1
CC12COC1CC21CC1
CC1(C)Cn2ccnc21
CC1OC(C)(C)CC1=O
COCCOC=O
O=CCCC(O)C1CC1
O=C1C2CC3COC2C13
CC1C2C(C)(O)CC12O
C1=CCC2CC2C1
CCOCC1(C=O)CN1
CC1(C#N)CCC(=O)C1
C#CC([NH2+]C)OC(C)=O
C[NH2+]C1C(O)C12CCO2
CC1COC2CC2([NH-])C1
OC1C2C3COCC3C12
COC(=O)CC(N)=O
NC(=O)C12C3CC1C2C3
NC(=O)C1CC12CCC2
[NH-]C1(O)OCCC2OC21
Cc1nc(OC=O)n[nH]1
OC12CCOCCC1O2
Cn1c(F)cccc1=O
CC1OC2C3CC1C2C3
N#CC(CCO)NC=O
CC12CC3C[NH+]1C32C
CC1(CO)[NH2+][CH+]NC1=O
CNc1cc(C=O)[nH]n1
N=CNC1CN=CC1=O
C#Cc1cc(O)[nH]n1
COC(C)COCC=O
C#CC(=NO)C(C)CO
Cc1onnc1O
CC12C(=O)C[NH+]1C1CC12
Cn1nc(N)cc1N
CC(O)(C1CC1)C1CC1
CCCC(O)C1CC1C
CC1(C)OCC12CCC2
CC1NC(=O)CC2CC21
CCC1NC1C1OC1C
Cc1n[nH]c(CO)c1O
CCOC(N)=O
CC1(CO)C=CC2OC21
C#CCCc1nn[nH]n1
CC12C3CC1(CO)C2O3
[NH-]C1(O)CCCN1C=O
N#Cc1ccccn1
CC1(C)CC2OC21C=O
CCOCC(CC)CC
C1=Cc2cc[nH]c2NC1
CC(=O)C1(C(C)O)CC1
C#CC(CC1CN1)=NO
CC(=O)OC1CC(=O)C1
CCC1NC(=O)NC1=O
C#Cc1ccc(C)cc1
[NH-]C1=CC=C[CH-]C(=O)O1
COC(C)(C#N)C=O
CCOCc1ncco1
O=C1CCC(C2CC2)C1
CC(=O)C1NCC[NH2+]1
CC(C)C12CCC1O2
N#CC(=O)c1ncc[nH]1
CC12CCC3OC1C3C2
CC1CC(C)O1
C1CC2(O1)C1C34OC13C24
CC1(CO)C=CCOC1
OC1(O)C2CCCC21
O=C1OCC2(O)C(O)C12
CC(C)C1C(O)C1CO
CCNC(C=O)C(C)=O
Cc1ccn2c1CC2
CC1NC12CCC2=O
C#CC1(C#N)C2CNC21
CC(O)[NH+]1CC2(CN2)C1
[NH3+]C([NH3+])C=O
O=C(O)C12CCC1NC2
C#Cc1cc(CC)c[nH]1
CC1(OCC#N)CC1
[NH-]C12CC1OCC21CN1
C1OC2CC1C1CC21
C1=CC2OC2CC1
Cc1ccoc1N1CC1
C1CC2OC1OC21CC1
C[NH2+]C(C)OC(C)C=O
C1=CC2OC23CC(C1)C3
O=COc1cc(O)c[nH]1
OC12CC3CC1C2(O)O3
O=Cc1ccc(F)cn1
COC(CO)CCO
Cn1nnc2cn[nH]c21
CCCC[NH2+][CH+]OCC
CC(C)C1C2C=CC1O2
CC(O)C1C=CC(=O)N1
CC1OCC2CC=CC21
C1=CCC2(C=CC1)CN2
NC1(O)CC=CC1=O
C1=C(C2CC2)CC2CC12
OC1(C2CO2)CC2OC21
O=Cc1cnc(=O)[nH]n1
CCOC1(C)C(C)C1C
CCC(C#N)C(O)CO
CC1OC(C#N)CC1O
N#CC12CCC(O)C1O2
CCC(=O)C12CCC1N2
CC(C)C1(C)CC(O)C1
CCC(=O)CC(C)(C)C
Cc1cccc(O)c1C
C#CC(=O)C1(CC)CN1
O=C1CCC2NC2C1O
C#CC12CC(NO)(C1)C2
CC1(O)CCC([NH-])CO1
N#CC12CC=CC1C2
OC1CC2CC3CC3C12
O=[N+]([O-])c1cc(O)c[nH]1
N#CC1(C#N)C(N)C1N
OC1C2CC3C[NH+]1C32O
[NH-]c1ncc(F)n[nH+]1
Cc1cc2[nH]ccc2o1
[CH2+]c1n[cH+]nco1
N#CC(=O)C12COC1C2
CC12C3CC4C3C1(O)[NH+]42
CC1NC12C=CCC2=O
CCC1CC(C)=CC1O
CCCC(=O)NCC#N
CN(C=N)C(=N)C=O
N#CC1NC1C1CCO1
CC12CC1CC21COC1
C1=CCc2n[nH]cc2C1
COCCN=C(N)C#N
O=C1COC2OCCC12
C#CC1(C)OC1COC
OC12CC3C(C4CC41)C32
ONC12CC3CCC1C32
COC1C2CC(O)C21C
CC1C2C3C=CCC2C13
C#CCCCC1CC1
CC[NH+](C)CC(N)C#N
C#CC(N)C(=O)O[CH+][NH-]
C1C2NC2C1[NH+]1CC1
NCC1C=C2N[CH+]CN21
CC1(O)C2COCC21[NH-]
C#CC1CC2C=CCC12
COCC1(O)CC=CC1
C#CC1(CC)CC(=O)O1
CC(C)c1nccn1C
C#CCCC1C[NH+]1CC
[CH+]1[NH2+]C2C3CCC3C2O1
[NH-][CH+]OC1CC=CC1=O
O=C1CNC2CNC=C12
CC1CC2C=CC1C2=O
CC1OC1C1CC2C[NH+]21
N#CC12COC1CN2
CNC1=NC=C(F)NO1
ONC12CC3CC1CC32
CC(C#N)C1(O)CCC1
CC1CC2CC=CCC12
C#CC(C#N)C(C)OC
CN=CN(C)C(=O)OC
OC1C2CCN=COC12
CC#CC[NH2+][CH+]OC
CC1CC2CC(O)=CC12
Nc1cc(=O)c(N)co1
CC(=O)C1CC1(C)C
CC(=O)C1(C)C2CC[NH+]21
CC12CCC1C1CCC12
CCc1cc(CO)[nH]n1
OC12C[CH-]C3CC1C32
C#CC1C(C)C12CCC2
CCC1(CC#N)CCO1
C1OC(C2CO2)C2CC12
C#CC1CC=CC1(C)C
C[NH+]1C(O)CC1C#N
O=C1COCC(CO)N1
Cc1cc(C#N)c(O)[nH]1
CC1C(O)C12C[NH2+][CH+]O2
N#CCCC(=O)C=O
C1=CC2(CCCC1)CO2
COC(=O)CC(N)C#N
CC1(CO)C=CC2NC21
C1OC1C1C2C3NC3C12
[CH2+]C1[CH+][CH-]C([NH-])=C(O)O1
CCc1cc(OC)on1
N#CCC(O)C1CCO1
CNC(=O)NC
CC(=O)C1(CO)NC1C
CC(C)C(C)O
C[NH+]1C2C(=O)OC3C2C31
Nc1ccc(F)cn1
O=C1OC2C3CC2C13O
CC12CC3OCC1C32C
CC1(O)C2[NH+]1CC21CC1
C[NH2+]C1COCC([NH-])O1
CC1OCC1CC1CC1
COC1(C)C(C)C1C
OC12NC3(O)C1C=CC23
COCc1cc(O)[nH]n1
OC1C2OCCCOC12
CC1C2C(C=O)CC12O
O=CC1NC12C=CNC2
CCC(=O)n1ncnn1
CNc1ncc(CN)o1
Oc1noc2cc[nH]c12
O=Cc1cc(CO)c[nH]1
CC1[NH+](C)C12CNC2=O
CC1(CO)OC1C1CC1
CCC(O)c1ncc[nH]1
OC12OCC3[CH-]CC1C32
CC(C)c1ccccn1
O=C1CNCCNC1
[NH-]c1cc[nH+]c(N)n1
c1coc(C2CCO2)n1
CC1(C)C=CC2(O)OC12
C1OC2CCC2C2NC12
C#CC1(C=O)CCC1C
CN1CCc2cn[nH]c21
C#CC1(C)OC1C1CC1
CC(C)C1CC(=O)N1C
CC1Cn2ncnc2N1
CC1(C(N)C#N)CCO1
N#CC1(C#N)OCCO1
CC12CC3NC3C1O2
Cc1[nH]c(CO)cc1O
NC(=O)C1=CCC2CC12
CC1(C#N)CCN=CO1
O=C(O)CC12C[NH+](C1)C2
CC(C#CCO)C=O
COCC1(C=O)CC1O
O=C1C2CC3CC2CC13
O=CC1CNCC(=O)O1
C[NH2+]C12C(N)OC1C2C
COC12CC(C=O)(C1)C2
C[NH+]1CC1C1OC1CO
CC1NC1C(C=O)C=O
CN(C)c1cnccn1
CC(O)C12NC1C1NC12
C#CCC12CC(C1)[NH+]2C
CC1(C#N)CC(CO)C1
C1CC2(CN2)C1[NH+]1CC1
O=CC1C2OCC3C1C32
CN1C(=O)CCC1=O
Cn1nncc1N
CC(O)c1ncco1
CC12COC1C2CC#N
CC(C)OC1(C)CCO1
CC1OC2(C)CCC12C
CC1=NCCC(C)(O)O1
COC1CC12C1C[NH+]2C1
CCc1nccc(C)n1
C#CC(C#C)C(F)(F)F
[NH-]C1NC12CCNC2=O
C1C2OC3C2[NH+]2C1C32
CC1COC1CC1CC1
CC12C3CC1[NH+]3C2(C)C
Oc1nc2onnn2n1
CC(C)(C)CC1(C)CO1
COC1(C)CC(=O)C1C
C1=CC2(CO2)CC12CN2
C[NH+]1C2CCC(=O)C21O
CC(C)Nc1ccon1
CC1OCC2CCC21O
O=CC1C=C2CNC2C1
CC1(C)OCCC2CC21
O=C1NC2CC2C1=O
OC1=CCC2OCOC12
CC1NC(C(C)C)C1=O
CC1C2CCC12
CC1OCCC1[NH+]1CC1
OC12CCC=CC1C2
COC(=O)C(O)C1CN1
C#CC1(C)C=CCOC1
CC(N)(C#N)C1(C)CN1
CC1(C=O)C=CC2OC21
COC1(C)C2COCC21
CC1(C)NC12C=CCC2
CC(O)C1(C)CC(O)C1
C#CC12COC1C2CO
CCC1(C)CCCC1C
CC1O[CH+][NH2+]C1(C)C#N
CC1(O)OC=NC2CC21
CCC(C#N)C1CCO1
C#CC12CCC1[NH2+][CH+]O2
CC1CC2(C=O)C1[NH+]2C
CC1(C)CC(C=O)CO1
CCOC1C2CC1C2=O
[NH3+]C1OC2CC3C1[NH2+]C23
[NH-]C12C3C4C[NH+]1C2(O)C43
Cc1cccn1C(C)O
CC1(C)[NH+]2CCC21C=O
CC1([NH-])[CH-]C=COCO1
CC1(O)CCCC(=O)O1
COCC1OC2CC12O
CC1C2C=CC1(O)C2O
CC1CCCC=CCO1
OC1C2[NH+]1CCC21CC1
C#CC1(N)CNC(=O)O1
O=CC1COCC2CC12
Cc1n[nH]c(=O)nc1C
Cc1cnnn1C(N)=O
N#CC12OCCC1C2O
CC(=O)C1C=CC(N)O1
C[NH+]1C2C3NC(C3=O)C21
O=C1OCCC2CC12
C#CCC1(O)CC2NC21
CC1(O)C2NC3C2OC31
CC1C2C(C)(O)CC12C
CC1(O)C2CC3C1C32O
Cc1[nH]cc(O)c1C=O
C[NH+]1CC2OC2(C=O)C1
OCC(=NO)C1CC[NH2+]1
CC12C(O)C(C1O)C2O
CCCNc1ccon1
C1=C2CCC2CC2OC12
CC12OC3(C=O)C1OC23
C#Cc1noc(N)c1N
OC1CC2C3NC3C2O1
C1=Cc2ncoc2OC1
[NH-]C12COC34CC(C13)C24
N#CC1(C#N)CC=CC1
CC(O)C(C)(O)C1CN1
COC12CC(OC)(C1)O2
CCC1CC(C)(CO)C1
CC(C)c1cc[nH]n1
OC1C2CC3(CCC13)O2
[CH2+]C1[CH+]OC(O)([NH2+]C)O1
COC(C#N)C(N)CO
C1C2OC3C1C2[NH+]1CC31
CC1COC2CC3C1C23
CCC(C)(C)C(N)C#N
O=CC1(CO)CC(=O)O1
N#CC12CCC1(NO)N2
N#CCC(O)C#N
CC12CCC1=CCC2=O
CC1CC1C1CCC1=O
O=CCN(C=O)CC=O
Cc1cc(C)n(C)c1
C#CC12C3C[NH+]1C2(C)C3
CN(C=O)C1CC1(C)O
N#CCC1(N)C23CC12O3
CCN=C(C)N(C)C=O
CC(=O)c1cn[nH]n1
C#CC1OC1(C)C(C)=O
CCC(=N)N(C=N)C=O
CNC1(C#N)CC=CC1
CCCC(C#N)C=O
O=C1OC2C3C2[NH+]2C1C32
[NH-]C1=CCOCC2CC12
CCC(=O)C1C=CCO1
CC(O)n1cccc1O
OC1CC2CC3CC3C12
CCC(=O)C1OC1CC
O=C1CC2C3CC1[NH+]23
CC1C2C(O)C3[NH+]2C13C
C[n+]1ncc([NH-])nc1N
CC1(C)CC2OCC21[NH-]
NC(=[NH2+])C(C=O)NC=O
COC(=O)C1(C)CC1
CN1C(=O)CC1(C)O
N#CCC1C2C=CC1C2
OC1C=CC2(O)NC2C1
O=c1cncc(CO)o1
CC1CNCC(=O)O1
C#CCCc1cc[nH]n1
CC(O)C1CC(C=O)C1
CC(O)c1ncc(O)[nH]1
CC1C(=O)CCC2OC21
Cc1onnc1C#N
Cn1cccc1C=O
C[NH+]1CC1(CN)C(=O)O
Fc1ccc(F)cc1
C1=Nc2nocc2CO1
C#CC(C=O)CNC=O
COC1(C)C2C3CC2[NH+]31
O=CC1(O)CCC(=O)O1
CC12C[NH2+]C[NH+]1C2CO
CC1(C2CO2)CO1
CC(=O)C1OCCCO1
O=C1C2C[NH+]3C1C=CC23
C#Cc1ccc(N)n1C
Cn1c(N)c(O)oc1=O
C1=CC23COC2C1O3
CC1=C(O)C2NC2C1C
CC12CCC1(CO)CC2
C1CC2CC3(C2)CC3C1
CCC(C#N)C1(C)CC1
O=CC1(O)CCC2OC21
CC12C(=O)NC1C1CC12
C#CC12CC1CC(=O)O2
O=CC1(O)C2CC3C2[NH+]31
CC1C2[CH-]C(O)C3C1C23
CC12OCCC1OC2[NH-]
CC1(O)C2CCC(O)[NH+]21
C#CC(=O)c1ncno1
CC(O)(C#N)CC1CN1
CC1OC(=O)C1(C)C=O
O=COc1coc(=O)o1
N#CC1(O)C2NC1C2O
CN1CC2(C(=O)[O-])CC12
OC12C3C4CCC(C31)[NH+]42
C#CC(=O)C1(C)C[NH+]1C
O=Cn1ncc(=O)nn1
COCc1ccco1
CCC1(C)C2CCC21
O=CC12COC3C1CC32
C#CC1OC1C(C)(C)C
OC12C3[CH-]CC4C3C1C42
CC12CCCC(OC1)O2
C#CC#CC(C)(C)CC
C#CC1NC12C1CC2N1
CC12CCC1(C1CN1)N2
CC12C3C[NH+]1CC32CO
CC1CC(C(O)CO)O1
NC(=[NH2+])OCC(=O)[O-]
O=C1NCCNC1=O
CC1(C#N)CC2OC21C
COC1C2C=CCC21C
CCC12NC3(O)C1CC32
Oc1ncco1
CC1NC(NC=O)C1=O
CC12C=CC[NH+]1CC2=O
CCC12C3CC1OC2C3
C1C[NH2+]C2C(C1)C1C[NH+]12
COC12C3C4C3[NH+]1C42
COc1oc([NH-])n[n+]1C
CC(=O)C1(C=O)CC1O
CC12C[NH+](CC(=O)O1)C2
CCC1(C)CNC(=O)N1
CC12OC3CC1CC3O2
CC(=O)N1CCCC1
O=CC1(O)C2CCCC21
CC1CC1C1CC(=O)O1
C#CCCC1(CC)CN1
CCOC(C#N)C(N)=O
C#CC(O)C(C)O
CCOCC(O)C1CC1
CC1(C)NC12CC(O)C2
C#CC(CO)CC#N
CC12C3C[NH+]1C1C(O3)C12
Cc1cncccc1=O
c1occ2c1CC1CC21
CC1(C)C2CCC21NO
O=C1C2CC3OC3C1C2
CC1(O)C2CCC[NH+]21
CCC1(C#N)CC1C=O
CCC1(CC)CC=CC1
CC1CC1c1cnon1
COC(=O)C1(C)CC1C
CCC(=O)OC1CCO1
C1=CCOC2CC2OC1
Cc1cc(=O)[nH]c(=O)o1
CC1C=Cc2ncnn21
CC12C3C4CC1[NH+]2CC43
OC12OC3CCC1CC32
C#CC12C([NH-])NC1C2O
CC1C2C(C)(O)CC12O
C#CC1CC=CC1(C)O
CC1(C2OC2C#N)CO1
[CH-]1C2COC2C2NC12
CC1(C=O)CCC2C[NH+]21
C1=CCn2cccc2C1
CC1(C)CC(C=O)O1
CC(C)C1CC(C#N)O1
CC12CC[NH+]1CC2(O)O
CC1=CCC2CCC12
CC1C2CCC1C2=O
CC1CC12C(=O)C1CC12
N#CC1(N)C2COC1C2
CC(O)C12C3C[NH+]1CC32
Cc1nn(C)c(O)c1O
C[NH2+]C1CCC(=O)N1C
NC(=O)C(C=O)CC=O
OCC1COC2(O)CC12
C#Cc1cc(N)cn1C
CC1OC(=O)CCC1=O
NC(=O)CC(=O)N1CC1
CNC(=O)C1(C#N)CN1
CC(C)(O)CC1(C)CO1
CC(=O)c1cc(C)[nH]n1
CC(C)(C)C1CCC1
OC12C3[CH-]C[NH+]1C2C3
C#CC(O)C1(C#C)CN1
CCCOC(CC)CO
Cc1noc(N)c1CO
CCC(C)CCC(C)C
[NH-]C1N=CN=NO1
Cc1cc2n(c1)C1CC21
N#CC(N)C(=O)NC=N
CNC1=NOC(N)N=C1
COC(=O)C1CC(O)C1
COC(C)C
NC(=O)C12CC[NH+]1CC2
CC=O
CC(C)C1C2NC1C2=O
CCC1(C)C2NC1C2=O
N#CC12CNC1CCN2
O=C1CNc2occc21
COC1(O)C2CCCC21
COC1CC(C)(OC)C1
CC12C3C(=O)C4C3[NH+]1C42
C#CCC12CCC1(O)O2
CC1([NH-])NC(=O)CCO1
Cc1oc(=O)cnc1N
Nc1noc(=O)[nH]1
C[NH2+]C1OCCC12CN2
CC1(O)C2CC1[NH+]1CC21
CC12C=CC3(CC3)C1N2
COCC(=O)CC#N
CC12OC1CC(=O)C2=O
N1C2C3NC4C2OC4C13
CC12C3CC1C2(CO)C3
COC12CNC1C2C=O
CC1C2CC3OC(C2)C31
CCC(C)C(=O)N(C)C
[NH-][CH+]OC1CCC(O)C1
CC1(C)CC2C1C2(C)C
COCC1(O)CC(=O)C1
C1OCC2C3C[NH2+]C1[NH+]32
OCC1C2COC=NC12
[NH-]C1=C(N)ONC(N)=C1
CCOC1CC1(C)C#N
C#CC(O)C1(C)CC1C
CC12O[CH+][NH2+]C3C1OC32
COc1occ(C)c1N
CC1CCC(C)(CO)C1
CC12CC3CC(OC31)O2
N#CC12[NH2+]CCC1CO2
CC(=O)C12COC1C2
CC1CC1(C#N)CC#N
CC1OCCCCC1=O
CC1Cc2conc2O1
c1nn[nH]c1C1CCO1
[NH-][CH+]OCC12CC(C1)C2
C[NH+]1CCC2OC(=O)C21
OCC1C=CCO1
CC1(C)OC([NH-])CC1=O
O=CC1OCCCC1=O
OC1C=CCCC=C1
CCC1=CC(C)C(=O)C1
CC(CC#N)CCO
CC1(C)OCCC12CN2
C#CC1=C(O)CC(=O)N1
C#CC1C=CC(C=O)O1
O=C(O)C1C=CCNC1
C[NH2+][CH+]OCC1(C)CC1
CC1CC2C=CCC2O1
CC1(O)CC(=O)C(O)C1
C#CC1(CO)NC1C#N
CC1(CO)[NH2+]CCO1
NC(=O)C12CC1[NH2+][CH+]O2
C1NC1C1(C2CN2)CN1
O=C1CCC12CC1CC12
CC(=O)C1(C=O)CC1
OC1CC2C3CC3C2O1
FC(F)(F)C1CN[CH+][NH2+]1
CC#CCCC1CC1C
C#CC1(C)C=CC2C[NH+]21
C#CCC1C2CCC12
C1COC2(CCO1)CC2
CC(=O)c1cnn(C)n1
C#CC12C3CC1C2(C)C3
CC12CC3C4C3C1(O)[NH+]42
N#Cc1cc(N)co1
CCC(=O)C1CC1CO
N#CC1(O)C23CC12O3
Cc1cc(CO)n(C)n1
C1C[NH+]2CC2C2OC12
C[NH2+][CH+]OCC1(O)CC1
CC12CN1C=NCC2=O
O=C1Cc2ccoc2O1
N#CCNC(=O)C1CO1
CC[NH+]1C2C(=O)C1C2O
C1C2CC1C1(COC1)C2
O=C1NC=C2CCC2O1
OC12CC(CC13CO3)O2
CC#CC(O)C1CC1C
CCC1CC(C)(CO)O1
OC12CC3C(N=CO1)C32
CC1(O)CC(CO)C1
O=C1C[NH+]2CC12CO
OC1(C2CCO2)CCO1
CC(=O)C(=O)C(C)=O
CCC(C)C12C[NH+](C1)C2
CC1([NH-])C=CCOC1
CNc1cc([NH-])[nH+]nn1
O=C1C(=O)C2CC1CO2
[NH-]c1oc[nH+]c1C1CN1
CC1(O)C=CCC2CC21
CC12CC(C1)C2
CC(=O)C(=O)C[NH+](C)C
CC1(O)C2CCC1O2
NC(=O)C1C2C[NH2+][CH+][NH+]21
OCC1(C2CN2)CO1
CC12C3CCC1CC2C3
CC(C)C1C(C)C1C#N
CC(O)CC(=O)CO
C#CC#CC(=O)OCC
CC1CC2CC(CO2)O1
CC1OC(C)(C)C12CN2
CCC1(C)OC12COC2
CC1(C#N)OCC12CN2
C#CCC#CCNC=O
CC(=O)C12NC1CC2=O
CC1CC12CCN=CO2
CC1COCCCCO1
C#CC12CC1NC2=O
C#Cc1ccccn1
COc1onc([NH-])[n+]1C
C#CCCCOC(C)C
CC12CC3OC1C2(C)O3
[NH-]C1=NOC(=O)[CH-]C=C1
COC1(C)C2C=CC[NH+]21
C#CC1CC1C(C)=NO
O=CC1C2CC(=O)CC12
C#CC1C2C3C=CC2[NH+]13
CC(=NO)C1NCC1=O
CC(=O)C1CC(C=O)C1
CC1C(=O)CCC12CN2
C#CCCC1OCC1=O
C[NH+]1CC2NC2(C=O)C1
C#CCC1CC(C#N)N1
CC1C2C3C4OCC13C42
CCc1n[nH]c(O)c1C
CCC(O)CC1CC1
CC(C)[n+]1ncoc1[NH-]
CC1CC=C(CO)CC1
COc1c[nH]c(OC)c1
C1=CCC([NH+]2CC2)C1
CCC1=CC(C)C2OC12
CC1CC(C#CC#N)O1
CC(C)C(C#N)NC=O
CC12CC3CC1C3O2
CC(=NO)C(O)C1CO1
CNC(=N)C(O)C#N
Cn1ncc(O)c1C=O
C#CC1C(O)C1C(C)O
O=C1NCCN=CO1
C#CCc1cc(C)on1
CC1(NO)CC=C[CH+]N1
CC1(C)OCC=CC1=O
C#CC12NC3(C)C1NC32
CCC12C3CC1C2(O)C3
CCC1CC2C3CC3C12
CC1NC1C#CC1CO1
N#CC12NC1CC21CC1
O=CC12OC1CC1OC12
CN1CCC(=O)C1C=O
N#CC1(N)C2CCC1N2
CC1=C2CCC2C2CC12
CC(CO)CC#CC=O
c1[nH]nc2c1CCC2
CC1(C#N)CCN=CO1
COc1c(O)nnn1C
CC1(C)CC(C=O)O1
CNC1([NH-])N=CN=CO1
CC12NC1C1CCC12
C#CC1(CO)C(C)C1C
COCC(C)CC1CC1
Oc1nc(O)c(O)[nH]1
O=Cn1cccn1
CC12COC1CC21CN1
O=CN1CC=CCC1=O
CC(=O)C1CCC2C[NH+]21
C1CC23CC4C2C1[NH+]43
CCn1ncoc1=O
COc1ccc(F)cn1
OCCCOCCCO
N#CCCC(=O)C1CN1
CCC(C)C12COC1C2
CC1(O)CC12CCCO2
CC1(C#N)C=CC2C[NH+]21
CC1([NH-])NC1C1COC1
c1n[nH]c2c1OCCO2
CC1OC2CCC1(C)C2
CN=C(C#N)NCC#N
OCC1(O)NC12CCC2
COc1onnc1N
C1C[NH+]2C3C1C1OC3C12
CC1CC12C=CCC2O
COCC1C2OC1C2=O
CC#CCCC(O)C=O
C#CC1C[NH+]1CC1CC1
COC1CCN=CO1
OC1=C2C(CC1)C1CC21
O=C1C2CC=C(O)C1C2
C1=CCc2[nH]ccc2C1
Cc1cc(=O)c(O)co1
CC(=O)C12COCC1N2
C1CC2OC(C1)C21CO1
[NH-]c1[nH+]nc(N)nc1F
CC1C(=O)C=CC1(C)C
Nc1ccoc1N1CC1
CNC=Nc1cnno1
CC12NC1C=CCC2=O
C1=Cc2ocnc2CC1
N#CCn1cc[nH]c1=O
COC(=O)C1(O)CC1C
C#CC1CC1C(=O)NC
OC1CC2C=CCC1C2
C#CC(CC)(CO)OC
CC1CNc2c[nH]nc21
NC(=O)C12CC(O)(C1)C2
CC(=O)C1OC(C)C1=O
[NH3+]C1[NH2+]C([NH3+])([NH3+])C1O
CC#CCC1C2CCC12
Cn1nnc2occ[n+]21
OC1=CC2CC13CC[NH+]23
COCC(=O)C1(O)CC1
CC12C3[CH-]C4C[NH+](C41)C32
C[NH+]1CCC1(O)CC#N
C#CC1NC1CO[CH+][NH-]
[NH-]C1=NC(=O)CON=N1
NC(N)=O
O=COC1C2CCCC21
OC1(O)C2CC3C1C32O
CCCCC#CCOC
C#Cc1cc(C=O)co1
CC1(C(=O)C(N)=O)CC1
C1=NC2CC2COCO1
NCC(=O)N1CCC1=O
NC(=O)N1CCC2CC21
O=CCNCC(=O)C=O
COC1(NO)CC=CC1
CC(C)C12CC(C1)C2
CCC(C)C1CC=CC1
OCC1CCC(NO)O1
C#CCC1C(O)C1C#N
CNC(=O)CC1CCC1
NCC(=O)n1cccc1
NC(=O)C(O)C1CCO1
OC1OC23CCC12NC3
COC1(O)OCCC1C
[NH-]C12OC1COCC2=O
CC12C3[NH2+]CN1C(=O)C32
CCC(C#N)CC(C)=O
CC1(C)C2C3CCC3C21
CCOC(C)(C#N)CN
N#CC1(CO)CC(=O)C1
CCC(=O)C1(C#N)CO1
C#CC#CCCC(C)=O
CCC(O)c1ncno1
COC(=O)C(O)C1CC1
CCOCC(O)C1CO1
Cc1[nH]nnc1C#N
O=C1CCCNC1NO
O=C1C=CNCCC1O
[NH-]C1=C(N)OCC(=O)O1
C1C2[NH2+]C3OC1C1C2C31
O=CC1(O)NC1C1CC1
CCCCCC#CC#N
CCn1ccc(O)c1N
Nc1ccccn1
CC12[NH2+]C1([NH3+])CC2C#N
[NH-]C1N=CC(=O)N=NO1
CC(N)C(O)[NH2+]CC#N
O=CC1C2C3C=CC2[NH+]13
C1CC2COCC(C1)C2
CNc1nc(C)c(C)o1
CNc1ncc[cH+]o1
CC1Oc2ccoc2O1
CCC12CC3CC1[NH+]32
C#CC(C)CC1CCO1
CC(C)C(C=O)CO
CC1(O)CC(=O)C(=O)C1
C#CC12NC1CC21CN1
CC1C=CC(=O)NC1=O
O=C1C=CCCCC1
O=C1C(=O)C2CC1O2
[NH-]c1cc[nH+]c(F)n1
N#CC1(O)CC(=O)C1O
Cc1ncc2n1C(O)C2
CC1C=C(O)CC1(C)O
CC1C2CC(O2)C2OC12
CC(C)C1(C)[NH2+]CCO1
Cc1nc(C(=N)N)n[nH]1
CC(C)C1C2OCOC21
CC12OC1(C)C1NC12
COCC1CC(C)C1
CC1(C)CC(C)(O)C1
CC(C=O)CC#CCO
Cc1cc(N)c(CO)o1
CC1(C)CC(C)(O)C1
O=CC12C3CC1C2(O)C3
C#CC1(C#C)CC=CC1
COC1CCN1C=O
COCC1=CCCOC1
O=C1CCN=C1N1CC1
CCC12OC1C1NC12
N#CC1OCCCCO1
[NH-]C12COC3C4C(C31)C42
C1C[NH2+]C2C(C1)C1C[NH+]12
COC1([NH-])C2OCOC21
CCC(=O)C1CC([NH-])O1
FC(F)(F)CC1CCC1
[NH3+]C1(C2C[NH2+]2)CCCO1
CC(O)c1cnccn1
CC1(C)CC12CCCO2
N#CC1OC(N)C12CC2
C1=CC2CC(CCC1)O2
CC1(C)C=CC2(CC2)O1
CC1CC12OC1CC12C
CC#CCOC(C)C=O
CCCCCOC
COC(C)CC#CC#N
CC(=O)c1cccn1C
CC1C2NC2C1C1CO1
COC(=O)C(=O)C(N)=O
CCOC1(C)CC1CC
CC#CCC#CCO
CC1(C)OCCC(O)O1
CCC[NH2+]C(C=O)OC
CC1(C)CC12C=CCC2
CC1CC2(C)CC(C)C12
[NH3+]C([NH3+])CO
CC1(O)CC(C)(C=O)N1
COC12O[CH+][NH2+]C1C2C
Cn1ncoc(=O)c1=O
CC1C2CCOC12C
COC1(C)C2CCCC21
CC1(C)CC2OC21C
CC1OCCC1=O
CCCC(=O)C[NH+]1CC1
CCC(C)n1cccn1
CC(O)CC(=O)C1CN1
[NH-][CH+]Oc1[nH]nnc1O
CC12C3CC1(C#N)C2O3
N#CC12CC[NH+](C1)C2
N#CC(N)c1ccc[nH]1
O=COC1C2CC1C2=O
C#CC(=O)OC1CC1O
Oc1noc2[nH]ccc12
N#CC12CCC1(C=O)N2
N#CCC12C[NH+]1CC2=O
CC(=O)OCC=O
Cc1cc(C#N)n(C)n1
C#CC12CC1[NH+](C)C2O
CCC1=CC2NC1C2=O
CC(C)C(C#N)[NH+]1CC1
CCC(CC)C(C)=O
OC1NC1C12CCC1C2
CCC1(C=O)C(O)C1O
CC1(C=O)OCC(=O)O1
O=CCOc1cc[nH]n1
CN(C)C(=O)CNC=O
CC(O)CCCCC=O
CC1(C=O)CC1C=O
C[NH2+][CH+]OC(C)C
CC1CC(NCC#N)O1
OC1CC12CC1CC12O
CC12CCC(C=O)C1O2
CC(=O)N(C=N)CC#N
C#CCNC1(C#N)CC1
CC#CCOCC(C)C
C[NH+]1CC2OCC(=O)C21
C1=CC2CC=CC(C1)C2
N#CC1CC12CCC2
OC1C2C=CCC1C2
N#CC#CC(N)=O
[NH-]c1ncn[c+](C=O)o1
CC1(CO)CCC(=O)O1
CC1(C[NH3+])NC1C(=O)[O-]
C#CC12COC1C2CC
CNc1ccnc(=O)o1
CNc1ncc(OC)[nH]1
C#CC(C)(O)C(N)C#N
C1=CC2NC2C2CC1C2
CC1=CC(C=O)C2CC12
C#CC12C(=O)C3CC1[NH+]32
CC1CC1[NH2+][CH+]OC=O
CC(=O)C12NC1CC2=O
C1CC1CCC1CC1
CC1(O)NC12CCC2=O
N#CC12C[NH+](C1)C2N
C1C2OC1c1n[nH]nc12
O=C1NC2C(=O)CC2O1
COC1=C([NH-])OCC=C1
CCC(CC)CC
CC1(C(=N)N)OCCO1
CCOc1ncccn1
N#CC1(C=O)OCCO1
C1OC2OCC1[NH+]1CC21
C#CC1OCCC1(C)O
FC(F)(F)C12CC(C1)C2
CC1OCC12C([NH-])C2O
CC12CNC1C2(N)C#N
CC(O)C1(CO)C[NH+]1C
CCOC1C=CCOC1
CC1C2CC3CC2(C)C31
CC(CO)[NH2+][CH+]OC=O
CC12C3C[NH2+]C1([NH3+])C2O3
CNc1nc(CO)no1
CC(O)C1NC1C1CC1
CC1(C=O)C=CC2C[NH+]21
CC1(O)C2CCOC21O
c1nc2c([nH]1)NCCO2
CC(O)C12CCCC1N2
CCC(C#N)C([NH-])OC
CCC12CC1C1CC12O
COC1COCC(=O)N1
CC1(C)OC12CC(=O)C2
CC(C(N)=O)C1(C)CO1
CC12C3CC1(O)[NH+]2[CH+][NH2+]3
N#CC1(C#N)CC=CC1
C#CCC(=O)COC
N#Cc1cccn1C=O
CC(=O)C12CC1CC2=O
C#CCN1CCNC1=O
CC12C3C1C1C3C12C#N
CCCC#CC(C)OC
CCC1(C=O)C[NH2+][CH+]O1
CC1(C)C(O)C1(O)CO
Oc1ccn2c1C(O)C2
CC12C(=O)C3C=CC1[NH+]32
CC12C=CC(C#N)C1C2
C#CC1CC2OC1C2=O
COC12CCC1OC2=O
CCC1OC2CC12OC
COCC1(C)CC=CC1
CC12C3OC(C31)C21CN1
C1=C2CCOC23CC3C1
C[NH+]1CC2(O)CC12
OC12C3OC(C31)C21CN1
[NH-]C12C=COC1C1OC12
OCC(O)C1NCC[NH2+]1
CC1CN1C(=O)NC=N
CC(C)c1ccccn1
Cc1ncc(NC=N)o1
COCC#CC(C)C=O
C1CC1
CC1OC=NCC2NC21
c1nnn2c1C1NCC12
O=CC12C3C4C(C31)C42O
CC(O)C12CCC1O2
O=CC(=O)c1ccco1
C[NH2+]C1(C)NCCC1=O
C1=CC23CC1C2O[CH+][NH2+]3
O=C1CC2CCC1(O)N2
[NH-]C1[NH+]2CC13OCCC23
N#CC1(O)C2C=CCC21
CC1CCC(C)N1C=O
CCC12CC1C1(C)C[NH+]12
CC1(C)OC2CC21
CCC(C)c1ncn[nH]1
[CH+]1[NH2+]C2C3CC2(CO1)N3
CC12OC3C4CC(C41)C32
CC1OC1C1CC=CC1
C#CC1NC1CO
[NH-]C1=NC=C(F)NO1
CC1C(O)C2C1C2(C)C
OC12C3CC1C1(CO1)C32
C#CC12CC(OC)(C1)N2
CC12C3OC4C3C1(C)C42
CC(=O)C12COC1CO2
C1=CCC2CCC2CC1
CCOC(=O)C1(O)CC1
O=C1NC2CC2(O)C1=O
C#CCC12CC1CO2
CC1(C#N)C2C3CC2[NH+]31
CC12C3CC1(O)N2C3=O
CC12CC1COC(=O)O2
CC12CC3(CC3)CC1O2
N#Cc1ccc(=O)on1
CC1(O)C2C=CC3C2C31
C#CC12C3CC3[NH+]1C2O
OC1CC1c1cn[nH]n1
C1C2C3NC3C3(CC3)[NH+]12
OCc1ccco1
N#CC1CNCC(=O)N1
CCC12CCC(O)C1N2
OC1(O)C2CCCC21
C#CCCC1CCO1
O=CC#CCCNC=O
CC12CCCC3CC1C32
N#CC#CCC(O)C#N
CC12CC1N(C=O)C[NH2+]2
CC1OC(=O)C1(C)N
[NH-][CH+]OC1(O)C2CCC21
C1=CC2OC3C1NC23
C#CC1(C)OCCO1
CCC12CC3NC1C3O2
O=C1OC2CC12[NH+]1CC1
CC1(C)C2CN=COC21
CC[NH+]1CC1C1COC1
CC1(C)CC(=O)OC1N
CC12COC1C2C(N)=O
CC1(CO)C=CC2NC21
OC12CC1N1C=CNC12
C#CCCC#CC#N
CC(C)CC(C)OC=O
CC1COC2C=CC1O2
Cn1ncc2c1COC2
C#Cc1ccn(C)n1
Cc1cc(OC=O)co1
CCC(=O)C1NC1C=O
OC1CC1OC1CCC1
CC1(O)COCCOC1
CC[NH2+]C1CN=CN1C
C[NH2+]C(C)C(CO)=NO
COC1(C#N)C2CC[NH+]21
N#CC1(C=O)CN1C=N
OC1C2CC13O[CH+][NH2+]C23
COCC12CCC1(C)N2
CC1CCOCC(=O)N1
C#CC(C)COCCO
CCC1(N)C(N)C1C#N
CC1CC1N(C=N)C=O
O=CC(CO)OCCO
C#Cc1cc([NH-])[nH+]nn1
N#Cc1cnn2c1CC2
CC12NC1(C)C1CC12
[NH3+]C1[NH2+]C1C1CO[CH+][NH2+]1
C#CC#CC(=O)C(C)C
C#CC12CC[NH+]1C2CO
CC1(C#N)CC(N)C1O
CCC(CO)NC=O
CC1(C)[NH2+]CC(C=O)O1
CCc1ncccn1
CC#CC(=O)C1C[NH+]1C
O=C1CC2(C1)C13CC21O3
N#CC#CC(=O)CC#N
C#Cc1coc(C#C)c1
COC(=O)C1CCCO1
COC1(C(C)C)CC1O
C1C2OC3(C12)C1CCC13
COCCCOC1CC1
C#CC#CC12CCC1O2
N#CC12CCC13CC2C3
CC(O)C1C2C3CC2[NH+]31
O=C1CCC(O)(CO)C1
CC(C)Nc1ccon1
OCC1C2C=CCC[NH+]21
C#Cc1[nH]nnc1CC
C#CC(C#C)C1(C)CC1
COCC(=O)N(C)C=N
CC12C(=O)OC13C[NH+]2C3
CC(C)C12C3CC1[NH+]2C3
CC1[NH+](C)C1(C)CC#N
N#CC12NC1(O)CC2=O
COc1nc(O)c(C)[nH]1
CC(C)C1CCCCO1
CC1=N[NH2+]C(=O)C([NH-])N1
Cc1ocnc1C1CO1
O=CN1C2CCCC21O
O=COC1C=CCOC1
CCC(C)(O)C=O
CC12CC[NH+]3CC(O1)C32
O=C1NC2CCC2(O)O1
C1CC2(C3CO3)CC1C2
O=C1C=C(O)C2CCC12
O=C1NCC2CC2(O)O1
O=C1CC2CC1CCO2
Cc1nccc(N)c1F
COCC(O)C1CC1C
CC(C#N)[NH+]1CC1
CCC1CC(=O)C2CC12
CC1(C)C2C=CC1(O)C2
CC1(CO)CCC2C[NH+]21
O=COCC(CO)CO
CC(C)[NH+]1CC1(C)C#N
CCOCc1nnon1
CC12CCC(O)(CC1)O2
C[NH+]1C2C3C1C1C2C31O
CC1CC1(O)C(C)(C)O
CN(C=N)C(=O)C1CO1
CC1(C)C2[CH-]C[NH+]3C2C31
OC1CCCC2(CC2)O1
Cn1cccnc1=O
C#CC(O)C1(C=O)CC1
C#CC1(OC2CC2)CC1
C#Cc1ncc(CC)[nH]1
O=C1CC2C3CCC3C12
O=c1[nH]nc2n1CCC2
N#CC1(O)CC(CO)N1
[NH-][CH+]OCC1CC(=O)C1
C#CC1OC12CCC2=O
CC1OC12CC=CC2=O
CC1(C)NC12CCC2=O
CC(C)[n+]1cnoc1[NH-]
Cn1ccnc1CC#N
C#CCOCC1(C)CC1
OC1CC2CCCC2O1
CC1CCC(C(C)C)O1
CC1(O)C=CC2CC21O
C#CC1(O)CCCO1
O=C1CCC2NC2CN1
CC12C[NH+]1C(O)(C=O)C2
CC1CC(C)(CC#N)O1
C#CCC#CCC#C
Cn1nccc1N
COc1cc(O)c[nH]1
O=CC1C2CCC1OC2
O=CCCCCCO
N#Cc1cc(O)c(N)[nH]1
CC(C)(O)C(=O)CC#N
CC1(O)COC(C)(O)C1
C1=CC23CC[NH+]2C2C1C23
O=CC12C(=O)C3CC1[NH+]32
COC1CC([NH-])O1
CC#CCOCCC
COc1ccn(C=O)n1
CCOCC1CC(C)O1
Cc1onnc1C#N
C#CC1(O)CCC2C[NH+]21
O=C1C2C3C2C2(O)C1C32
O=C1CNC23CNC12C3
CC12NC(O)C1CC[NH2+]2
CC1C2COCC12
Oc1ncnc(O)n1
NC(=O)C12CC3CC1[NH+]32
C[NH+]1C(C=O)CC1C=O
CC(=O)C1OC(C)C1[NH-]
O=C1C[NH+]2CC3C1C32O
O=C1CNC23C[NH+](C2)C13
COC1(C)CC1C1CO1
C#CCC1C(O)C1C#C
CC1CCC=CC(=O)O1
CCC12CC(C)(O)C1N2
O=C1CC2CC(C1)C2=O
CC1=CCC(C)C2CC12
CC1(C)C(=O)COC1=O
O=C1C=CC2OC12CO
C#CC1(C)C2C3CC3[NH+]21
N#CC1(O)C2CCC21
C#CCNCC#CC=O
[NH-]C1OC2CC3C1[NH+]3C2
CC1C2C3CCC1(C)C32
[NH-]C1=CC=CC(O)=CN1
CC1OCC=CC1(C)C
CC(=O)C(=O)CNC=O
CC(C)C1OC12CCC2
CCC(C)C(O)C1CN1
CC(=O)CN=C(N)C#N
Cc1occ2nc[nH]c12
CNC(=O)C1(C)CN1
CC1CCCCC(=O)O1
C1=CC2CCC1OCO2
ONC1CCC=CCC1
CC1(C)OC1C1CCC1
CC1=CC(C)(O)C2OC12
CC(C)(O)c1ncc[nH]1
OC1C2CC2C1C1CC1
N#CC(N)CNC1CC1
[NH-]C12COC(CN1)OC2
C#CC1C2C=C(O)CC12
O=CC1COCCCO1
CC1C=CC(C)C1(C)O
CC1CC(=O)C(O)C1
Cc1[nH]c(=O)ccc1O
CC1C2COCC1C2O
C#C[CH2+]
COCc1cc(N)on1
N#CC1C2C3C=CC2[NH+]13
CC(O)C1=CCC(=O)C1
CC1(O)C(N)C1C(=O)O
Nc1cc(O)cc(O)n1
C#CC1(C#N)C2CCC21
NC(=[NH2+])OCC(=O)[O-]
N#CC1OC1CC1CN1
CC(=O)C1C=CCO1
O=C1CCCCOCO1
Cc1cc(O)c(N)cn1
CC(C)(O)CNC=O
C1=CC2(CO2)C2NC2C1
CNC(=O)C#CC(C)=O
O=CC(O)c1ncc[nH]1
C1OC2OC1C1CC2O1
CC1(C)CC1C(O)CO
N#CC1(C=O)CO1
N#CC1(N)C2CCC21O
NC1=CCc2cc[nH]c21
CCC1CC(O)OC=N1
CC1NC1(CO)CO
CC12CC[NH+]1C2(N)C#N
C#CC12CC1C=CCO2
C#CC(=O)C1CC(O)C1
OC12CCC(O)(CC1)O2
CC(=O)C1(CO)CCO1
CC12OCC1CCC2=O
CC(C)(C)C(C)(C)C#N
CCC12C[NH+](C1)C2CO
C#CC#CC(C)OC=O
O=CC1(C=O)[NH2+]CCO1
C#Cc1cc(C=O)on1
CC1=CC2OC2C1(C)C
CC1C[NH+]1CC1CO1
O=C1CC2CC(C1)C2O
CC1COc2nn[nH]c21
CC(CO)C(C)CC=O
Cc1cnn2c1CC2
CC12C3CC3[NH+]1C2C#N
CCC(C)C1(C)CC1C
C#CC1(O)CC(OC)C1
CCC(=O)C1C2CCC21
CC(C)(O)C1OCC1=O
CC1=CCn2cccc21
C#CCC(C#C)CO
NC1C=Cc2cocc21
COC1(C)C2COCC21
C[NH2+]C1OCC=CCO1
CC12OC1C(=O)C1OC12
NC(=O)CC=O
CC1C=CC(=O)N1C=O
COc1c(N)nnn1C
C#CCC(O)C1CCO1
CC#CCC(O)COC
CCC1OC1(C)COC
C1OCC23CC12C1NC13
O=c1cccc(O)o1
CC(C)C1NC1C#N
CC(O)C12CCC1OC2
CC1CCC2CC2(C)O1
CC(O)C1NC1C#N
COC(C)C(=O)C1CC1
Cc1cnnc(C)c1
CCCOC(C)CC=O
CC(C=O)CCCC=O
CCC1(C)CCCO1
[NH-]C12CC1NCC(=O)N2
C#CC#CC1CC1(C)C
Oc1n[nH]c2cc[nH]c12
CC1CCC(C(=O)O)N1
CC(C)C(C)(C)C(N)=O
CC1C=Cc2c[nH]cc21
Cc1ccc(=O)[nH]c1C
CC1CCC(C)C(O)O1
[NH-][CH+]Oc1nonc1N
CCC(O)C1(C)CC1O
C#CC12OC1COC2=O
CC#CCCC(O)C=O
COC1(O)CC(=O)C1C
CC1C=CNC(=O)N1C
CNC(C(=O)O)C(C)C
CC1(NN)OCCC1=O
CC1(CO)CCC2NC21
O=CC(C=O)[NH+]1CC1
CC1(O)CC(C)(CO)C1
CC1(C)C2C3NC3C[NH+]21
CC1([NH-])C(=O)CC2C[NH+]21
N#CCC12CC(O)(C1)N2
c1[nH]cc2c1CCO2
[NH-]c1[nH+]c(=O)cc(F)o1
CC(CCO)C(O)C#N
O=C1OC2CC3C1C23
CC(=O)C1(CO)CCO1
CC1(C2NC2CO)CN1
CC12OC1C1CCC2C1
CCC1(C)CCCCO1
[CH2+]C1([NH-])[CH+][CH+]N=NO1
N#CC12CCC1(O)CC2
CC(=O)c1ncnn1C
CC1=CC2C=CCC1C2
CC1OC2(C=O)CC12C
C1=C2COC2CC12CN2
C#Cc1cccc(=O)[nH]1
CC(=O)C12CC1CCO2
N=C(N)c1nn[nH]n1
CCc1cncc(=O)[nH]1
OC12CC1C(C1CC1)O2
O=C1C2C3OC4C2C4C13
N#CC1(O)CC(CO)C1
CC1CC2(C[NH2+][CH+]O2)C1
CC12C3NC4[NH2+]C1C2C43
CC#CC(C)(C)COC
CC#CCOC([NH-])C=O
CCC(C)C1(C#N)CN1
CC1C(C#N)C2C(C)C12
O=CC(=O)CCCO
OC1C2CC13CCCC23
CC=NC1([NH-])CN=CN1
CC(C)C1(CO)CC1O
Cc1occc1C1CO1
C1=CC2OC3CC2(C1)C3
CCc1cnc(CC)o1
Cn1cc(N)c(CO)n1
C#CC1(N)C2CC(=O)N21
C#CCCC1CC(=O)O1
CNC1(C#N)C2COC21
[NH-]c1[nH+]c(N)cc(=O)o1
CC1CN1c1cnco1
Cc1noc(=O)cc1F
CC12OCCC1C2CO
CC1(N)C2C=CC(=O)N21
CNc1ccc(F)[nH+]n1
CC12C(O)OC1C2[NH-]
C#CC1(O)CC1C=O
C#CC12CC(C1)[NH2+][CH+]O2
C#CC(=O)C(=O)NCC
O=CC1(O)NC12CCC2
CCC1OC(C)C12CC2
CC1(O)OC12CCC2
CC1(C)CCC(=O)CC1
CC12OC1(O)C1CC12
OC1CC12C=CCC2
CC(N)CCC(=O)O
Cc1c([NH-])cn[nH+]c1[NH3+]
O=C1CC2(CCO2)CO1
O=CNC(O)=NC(=O)O
C1=C(C2CN2)CCC1
O=CC1COCC2CC12
CC12OCC3C1C1C2[NH+]31
N#CC1(CO)[NH2+]CCO1
Cc1ccn2c1C(C)C2
COCC[NH2+][CH+]OC=O
C#CC1(C#N)[NH2+]CCO1
COC(=O)C(C)(N)C#N
NC1CN2C=CNC12O
[NH-]C1=NCOC(F)=C1N
CCC1(C)OC2COC21
CCC#CCC(C)(C)C
CC(=O)C1CN1
C#CC(O)CNC(N)=O
CC1(NC=O)C2CCC21
C1=CC=CCCC=C1
CN(C=O)C(=O)CCO
CC(O)C12CC3C1CC32
CC1(CO)CC(O)C1
CCc1ncc(C)nn1
CC1CNC=CC(=O)N1
N#CCOC1CCCC1
CCN=C(C)N(C)C=O
CC1(C#N)CC(CO)O1
CCCN(C)C(=O)C#N
CC[NH+]1CC2(C1)OC2C
CC1(O)OC12C1CC2N1
CC(C#N)C12CC[NH+]1C2
CC12[NH+]3C4C(C41O)C32O
N#CC1(NO)C2CCC21
Cc1oc(O)c(N)c1C
C1=CC(C2CN2)OCC1
O=C1OCC2C3NC3C12
Cc1nc(N)cc(F)n1
CCC(=NO)C(C)C=O
CC1C=C2C(C1)C1CC21
CCn1c(C)ccc1C
NC1CC12CC=CC2=O
[NH-]C1CN=CN1
O=CNC(=O)C(O)C=O
CCOC12CC[NH+]1C2C
CC1(O)C2C3CC3C[NH+]21
O=COc1cc(O)on1
CC12C(=O)CC3C1C[NH+]32
OC1C2C3OCC2(O)C13
OC1CC2C1C2C1CC1
CC1CC2CC(=O)C12C
O=C1OCC2OC2CO1
OC1=CCOCCC1
CCC1CCN1C=O
OCC1(O)OC1C1CC1
CC(O)C1C2OCC21C
C#CC(=O)C1CC(C)C1
C#CCC1C(C)C1CO
C1C2C3CC4(CC4)C3[NH+]12
N#CC1CCCO1
C1OC2C3C1[NH+]1C2C31
CCC12CCOC1(C)C2
OC12CC1CCC21CO1
OC1COc2[nH]ccc21
O=C(O)CC1CCN1
C1OC2[NH2+]CC3(CN3)C12
COCC(C)C(C)O
CC(C)c1nnn(C)n1
CCC#CCCC(C)O
OC12C3CC4C3C1(O)C42
O=CC1C2C3CCC2C13
C#CC(O)C1CC1(C)O
CCOCc1ccon1
OC12C=CC3C(O1)C3O2
C1OCC(C2CN2)O1
C#CCC(C#C)=NO
O=C1NC2C=CCC2N1
NC1OCC=CC(=O)O1
CC(O)C12C3C[NH+]1CC32
N#CC1NCC=CC1=O
N#CCC1OC1C(N)=O
C[NH+]1CC2(C#N)CC12
C#CCNC(C#N)CN
O=C1OC2(O)CC12CO
N#CC[NH+]1CCC1CO
CC1(C#N)NC2CC21C
CC1OCC12C(O)C2O
CC(=O)CC1CC1(C)O
NC1NN2C3CC3C2[NH2+]1
C[NH2+]C(C)C(CO)=NO
N#CC12C3C4NC3C1C42
O=C1CCCCOCO1
CC1C2OCC23CC[NH+]13
CC1CCC(C)(O)C1C
[NH-]C12C3OCC1(N)OC32
CC(=O)C1C2OCC21C
N#CC12COCC1N2
O=C1CC2CC1(CO)O2
Oc1cnc2n1[CH+]C=C2
N#CC#CC1OCC1=O
CC12NC1CC=CC2=O
CC#CC(C=O)C(N)=O
C#CC12CC(CCO1)C2
[NH-]C1(OC=O)[CH-]C=CO1
OC1CCC=CCCC1
O=COC1(O)CC(=O)C1
[CH+]1[NH2+]C(C2CCC2)CO1
C#CCc1ncc(O)[nH]1
CC(C)C12COC1C2C
COCC12CC1C1CC12
CC(=O)OCC(O)C#N
CNc1ccc(F)cc1
CC(CC1CO1)=NO
C[NH+]1C2C=CC1C2
N#CC#Cc1ccon1
CC1CC2COC1C2
C[NH2+]C1CCCN1C=O
C#CC12COC1C2CC
COCC(C)C(N)=O
Cc1nccc(C=O)n1
CCC1(CO)CC=CC1
CC1(C)OC1C1CN1
CC(=O)OCC(C)=NO
C#CCC1(C(C)=O)CC1
CC(C)C(O)C(C)C#N
C1C2CC3(CN3)C[NH+]12
CC(C)C1([NH-])[CH-]C=CO1
CCc1cc(C#N)on1
O=C1CC2(CC2O)N1
[CH+]1[NH2+]C23CCCC2C3O1
CC1([NH-])CNCC(=O)O1
[NH-]c1[nH+]c2[nH]cnc2o1
CC1CC12C1C3C[NH+]2C31
C1CC2CC(CO1)CO2
CC(C)[NH+]1CCC1C#N
CC1C=CC2CC=CC12
CC1(O)NC12C1CC2O1
COCC(F)(F)F
ONC1C2CCC1OC2
CC#CC(=O)NC(C)C
C#CCC12CC1OC2=O
CCC12OC3CCC1C32
c1cc(C2CCO2)on1
C1CC2CC1O2
CC(O)[NH+]1CC(=O)C1
CCC12C3C4C3C1(C)[NH+]42
CC(=O)N1CC2(CC2)C1
N#CC1C2C=CC1C2O
OC1C2CCC3C2C13O
O=C1CCC(=O)C1O
CC12CNC1(C#N)CN2
CC1(C#N)OC2CNC21
CC1C(C(C)(C)C)[NH+]1C
CCCOCC1C[NH+]1C
CCC(C)C1OCCO1
CCC1(C)C2OCC21C
CC(=O)NC1CC1(C)O
[NH-]c1cc(CO)[nH+]nn1
O=CC1=CCC(=O)N1
C1=NCC2OCCC2O1
CC12COC13C=CC2C3
CC1CC2C(C)CC2O1
OC1C(O)C12CCCO2
CC12NC3C1OCOC32
CC(=O)C12CC3C14OC324
[NH-][CH+]OC1=CC2CC2C1
O=C1CN2C=NCCC12
OC12C3CC4C(C3)C1C42
OC12CCC3(CC3)C1O2
[NH-]c1[nH+]cc(O)nc1F
C#CCCC1C(C)[NH+]1C
OCC1CC(C2CO2)C1
N#CC12C3CC1(O)C2O3
NC=O
N=C(N)c1nc(O)no1
CC(=O)N(C)C(C)C=O
COC1=NC=COC1[NH-]
O=C1CCCC2(CC2)N1
C#CC1C2CC=CCC12
CCn1cccc1C#N
CC12C3CC4C(C41)C32
CC1(C)OC(=O)C2OC21
OCC1NC12CC=CC2
CC(=O)C1NCC1=O
C1OCC2(CC3NC32)O1
N#CC12CCC1(C#N)N2
CC(C)(O)C#N
CC1CNc2[nH]ccc21
CCC(O)C1(O)CCO1
COCC#CC(=O)CO
CC1(O)CC2CCC21C
COCC12C[NH+](C1)C2C
C#CC[NH2+]C(C)OC
CC12OCC(O)C1C2O
C#CCC1NC1(C)C#N
[NH-]c1noc(=O)c(O)[nH+]1
OC1CC1C#CC1CC1
CC1(C#N)OC12CCC2
C#CCNC(C)(C)C#N
OC12C3[NH2+]C4C(C1O3)C42
CCc1nccc(C)n1
COC1CCC(O)CO1
N#CC12CNC1CCO2
CC1(C#N)NC12CCC2
O=C1CC2(C1)OC2O
O=C(CC1CN1)C1CC1
CC1C(O)[NH+]1CC1CC1
CC12CC1(N)NC2=O
[NH-]C12OC1(O)C1COC12
CC(=O)C1[NH+]2CCC12C
C1=CC2OC1C2C1CC1
CC(C)n1cncn1
CCC1(O)CC=CC1O
CC1CC2(O)C3OC1C32
C[NH2+]C1OC=NO1
CC(=O)n1ccnc1O
[NH-]C1CCCN1C=O
CC1([NH-])CCCC(O)O1
CC(C)(O)C1(O)CCC1
CC1C2CCC12
CCC12CC(C)(C1)C2O
CC1OCC2([NH-])C1[NH+]2C
O=C1NC2CC12C1CN1
COC(=O)C1CC(C)O1
C1CC2C3CC2C1CO3
CC1OC23C=CCC12C3
N#CC1C2C=CC1N2
Cn1ncc2c1CCO2
C#CC1=CCCC2OC12
C#CC12C[NH+]1C1CC2C1
CC(C1CN1)C(F)(F)F
[CH2+]c1[cH+]on(C)[cH+]c1[NH-]
C#CC12CC1OC21CC1
CC1OCC2C3CC1[NH+]23
Cc1ncnccc1=O
CC12CC3CC1OC32O
CC#CCCCC1CC1
C#CC#CCC#C
N#Cc1cc(=O)cc[nH]1
C#CC12COC1C2O
CC1(O)C2CCC(=O)C21
CC(C=O)C(=O)C1CO1
CCOC(=O)N1CC1
CC1(O)NC12C=CCC2
NC(=O)C1(C=O)CN1
COC(=O)CO[CH+][NH-]
O=C1CC2C(C3CO3)N12
C#CCC1CC(C#C)O1
CC1(C=O)OCCC1=O
OC1C2C3CCC[NH+]2C13
CC(=O)CC1CC(C)O1
CC(C)(CO)C(O)C#N
CC(CC=O)C(O)CO
C#CC1(C)C[NH+]2CC21C
C#CCC1CC(OC)C1
OC12CC1CCC1CC12
CC12CC1(N)NC2=O
C#CC12C3C4C3C1(C)[NH+]42
OC1=CC2C3C(O)C1C23
CC(O)C1(C)CC=CC1
C#CC(O)c1cnon1
Nc1ccnc(=O)nc1
CC1(C)C(O)C1CO
C#CCC1CC(OC)C1
C1=C2COCC2C2CC12
O=C1N2CC2C12CC2
CC1OC12CCCC2
C#Cc1cc(C)on1
CCC(O)n1cccc1
C#Cc1cc(CO)co1
CC1C2CCOC12C
O=CC(=O)C12CC(C1)N2
O=C1CCC2OCC12O
C#CC1(C#C)CC1C#N
N#CCCC(=O)C(=N)N
C#CC(C)CC(O)C#C
O=C(O)COC1CC1O
CC1CC=CCC1O
CNC(=O)C(=O)CO
C#CC12COC(C1)C2C
CCC1(C)OCC([NH-])O1
CC1CC2(C)CC(O)C12
CC1(C)OC2C3OC3C21
C#CC(O[CH+][NH-])C1CC1
CC1(C)CCC2OC21
CC(=N)Nc1ncco1
C#CC(=O)CC1(C)CN1
CNC=Nc1ccon1
C#CC12CCC(O)C1O2
[NH-][CH+]Oc1onnc1N
C[NH2+]C1(C)NCCC1=O
CC12CCC3(O)C14OC234
COc1cncc(O)n1
COc1cc(C)[nH]n1
O=C1CCC12CO2
CC1[NH+]2C3CC1(O)C32C
CCC(O)CC1(C)CO1
CC1(O)C(C=O)C1C=O
CCC(C)C(C=O)OC
C1=CC2CC3OC2C3C1
N#CC1(C2CN2)CN1
CCC1(C#N)CC=CC1
N=CNc1ccccn1
O=C(C1CO1)C(F)(F)F
CC1=CCC2C3OC3C12
CC1COCCCC1=O
O=C1NCC(CO)N1
CC(=O)[NH+]1CC12CCC2
C[NH+]1CC2NC2(C=O)C1
CCC1C=CCCO1
CC1CCC(CO)CO1
CC(C)C12CC=CC1C2
Cn1c(N)cnc1CO
O=CC1(O)CC(=O)C1O
CCCNC(=O)NC=N
CC(=NO)C(C)(O)CO
C1CC1C12COC1C2
C1COCOC1
CCC(C=O)COC=O
CNC(=O)C(=N)NC=N
C#CC(=O)C(N)=O
Nc1nccc(=O)o1
CCC1=CC(=O)C(=O)N1
COC12OC1COC2=O
O=C1CC2C(O)CCC12
CO[CH+][NH2+]C1CC1(C)O
O=C1C(=O)C2OCC1O2
N#CCC1CCC12CN2
OC1Cc2ocnc2O1
C#CC1OCCC1=O
OC12NC3C=CC1C32O
CC1OCc2[nH]ccc21
CCCOc1ncno1
O=CC1(C2CC2O)CC1
C#CCC(O)(CC)CC
C#CC1(O)C2CCCC21
C#C[CH2+]
O=CC1C2C3CCC2C13
CCCCOC(=O)CO
C#CCC1OCC(=O)O1
C1=CC2C3CCC2(C1)O3
CC#CC(O)CC1CC1
CCC1(O)C2OCC21C
CC1CC(C(C)O)O1
N#CCC12CC3C14OC324
CCC(CC)CC
O=C1OC2C=CCC1O2
OCC1C2CCOC12O
CC12COC(C1)C2CO
[NH-]C12COC=C1C=CN2
CCC1C(CC)[NH+]1C
CC(O)C12CCC1(C)N2
C[NH+]1CCCC1C#N
O=CN1CC2OCCC21
C1CC2OC1C21CN1
C#CC(=O)C1CC(=O)N1
CN1CCc2conc21
Cc1n[nH]c(C#N)c1C
COC12CC(C)(C1)C2O
CC(=O)C12C[NH2+]C1C2[NH3+]
CNC=Nc1ncno1
CC(=O)C(O)C(C)(C)C
O=c1ccoc(CO)c1
N#CC12C[NH+]1C1CNC12
O=CC12COC1CO2
C#CCc1ncc(N)o1
CC(=O)C1(C#N)CC1
CC1C(C)[NH+]1CC1CO1
CC1CC2CC=C(O)C12
O=Cn1cccc1O
CCC1(O)CC(C#N)C1
C#CCC12CCCC1O2
[NH-]C1CCCN1C=O
Cc1nnc(F)cc1F
c1occ2c1CC1CC21
CCOC(C)C1(O)CC1
CC12CC3CC(O1)C32C
CC(C)(O)c1nnon1
O=CC(CO)OCCO
CC1CC23COC(C2)C13
CC1C=Cn2ncnc21
CC1CCCOC=NC1
N#CC12C3CC1CC2C3
C#CC1C2C3C=CC2C13
NC1CC1n1ncnn1
CC(C)(C)C1C2CCC21
CCc1ccc(N)cc1
CC(C)(C)c1cnn[nH]1
NC(=O)C1CCC(=O)N1
CNC(=O)COC(C)=O
COC1(C)NC1C1CO1
OCC1(O)CC=CC1
N#CC(=O)C1CCCO1
CC1OCC2C3CC1C23
CC1(O)CCC(NO)C1
OCC(O)c1ccon1
N#CC1C2C[NH+]3C1CC23
CC1C2C3CCCC2C13
CC(O)c1c[nH]c(=O)o1
C#CC1OC(C)C1C#C
C1CC2(CC3CC2O3)O1
CC(C)NC(C)(C)C#N
C#CC(=O)c1nnon1
C1COCC2(COC2)N1
CC(O)C1(O)C23CC21O3
C#CC(C(N)=O)C1CC1
[NH-]c1n[c+](C=O)cco1
CC1CC2CC(=O)C12C
CC1C(C)C1C(C)(C)O
C1CC23CC4C2C1[NH+]43
Cn1nncc1CO
C#CC1C=CC=CCO1
N#CC1C2CNCC1O2
CC(O)C(C)(O)C#N
C#Cc1[nH]nnc1CN
CCNc1cc(C)on1
Cn1ccc(=O)cc1O
CC(C)C1(C)C(O)C1O
C#CC1(C)C2NC1C2=O
CC12C3CC3[NH+]1C2C=O
Cc1n[nH+]c2n1[CH+]C=N2
CC(O)C1(C)C2CCC21
CC(C)(CO)NC=O
O=CC12C3C4OC3C1C42
C#CC1CC(OC)C1C
C#CCCC1CC([NH-])O1
CCC(C#N)NCC=O
COC1CCCO1
CCC(=O)C12CCC1N2
CC1(C=O)C=CC2NC21
CCC1OC2CCC12C
C#CCC1(C2CO2)CO1
NC12OC[NH2+]C13CC2C3
O1C2C3C2C2C4C1C3C42
c1nc2c(o1)OCCN2
OCC1C=CC(CO)O1
C#C[CH2+]
CCC(O)C(C)CCO
C
C#CC1C2OCCOC12
CC1C2C3C1C2C3(C)O
c1[nH]cc2c1CCN2
CC(=O)C12CC1OC2=O
CCC(O)C12CC[NH+]1C2
O=COC12CC3C1CC32
CC1=CC2CC2C(C)C1
CCC1(C)CCO1
C#CC(NC)C(=O)O
CCC1(O)CC(NO)C1
C[NH+]1CC=CC1C#N
C#CC(CO)CCC=O
CC(=O)C(=O)NC(=N)N
C1CC1CC1OC2CC12
c1n[nH]c(C2CC2)n1
NCc1onnc1O
C#CC1(C)CC2OC21
[NH-]c1nc(CN)[nH+]o1
CCC1(C(=O)OC)CN1
CC1CC=CCC1C#N
CC1(C#N)C2CCCC21
C[NH+]1C2C=CC(=O)C21C
COC([NH-])CC#CCO
CC12C[NH+]3CC3C1(O)C2
CCC1CC(=O)C(O)C1
C1NC12C1NC3C1NC32
CCC1(C)CCCCO1
O=CC1(O)NC1C1CC1
[NH-]C1C=NON[C+]1C=O
CC1(C2CC3CC32)CC1
CC12COC3C14OC324
CNC=Nc1ncco1
CN1C(=O)CC(N)C1=O
CC1OC2CC1C(=O)O2
O=C1CC2CC2(CO)N1
[NH-]C1(CO)CCC(=O)O1
C#CC(C)OCC1CN1
COC1([NH-])NC(=O)CO1
OC12C=CCC1OCC2
N#CCNCC(O)C=O
CC1C2CCC3C1OC23
C#CC1(C#N)NCC[NH2+]1
O=CC12OC1(O)CC2=O
[NH-]c1ocn[n+]1C1CC1
C#CC12COCC1O2
CCC[NH2+]C1CCO1
O=C1C=CCNC=C1
Cc1ncc(O)n1C
OC12CCC1(O)N2
CC1CC2OC(=O)C12C
C#CC12C=CC(C)C1C2
[NH-]C1=CC([NH-])=NNN=N1
COCc1cc(C)c[nH]1
CC1CC1(C)C(C)(C)C
O=CCNC(=O)C1CC1
CNc1nccc(=O)[nH]1
OC1CC2(CC=CC2)C1
CCC(C)OCC1CC1
Cc1[nH]cc(O)c1C
CC(C)C1(C2CN2)CN1
OCC1CC2OCOC12
CC(=O)CC(=O)C(C)O
CC1(C)CCC2C(O)[NH+]21
CCC1(O)CC1(O)C=O
C#CCOC1CC1C#C
C1CC2(CO1)CC1C[NH+]12
CC1CNc2conc21
N#CC1(C=O)CC([NH-])N1
CC1(C)C2CC3[NH+]1C32C
N#CC12C[CH-]C3CC1C32
CCC1(CO)C2CCC21
O=CC(O)n1ccnc1
C1OC23COC(C2)C13
C1CC23C4C2[NH+]2C4C23C1
CCC1CC1(CO)CO
[CH2+]C1C=N[CH+]C([NH-])(O)O1
CCC(CC)CC(C)O
CCC1=CC2OC2C1C
CC1(C)CC2CC=CC21
CC(=O)CCCCCO
CC12COC1C2OC=O
O=C1CCOCCCN1
COCCCC(O)C#N
COC1C2COCC21
C#CCC1(C)NC1CO
CC1CCCC2(C)OC12
C#CCNc1[nH]cn[nH+]1
CCC(C)(CO)CO
OC1CCC(C2CC2)O1
O=C1NC2C3NC3C12O
O=C1C=CCC=C(O)N1
Cc1oc([NH-])c(C)[n+]1C
O=CC1(O)CCC1(O)O
CC(=O)C1C(CO)[NH+]1C
CCCCC(C=O)CC
C#CCOC1C2CCC21
OC1C(O)C12CCCC2
C1COC(C[NH+]2CC2)O1
[NH-]C1(CO)OCCO1
CCC(C)NC(N)=O
CCC(=O)CC(O)CC
C#Cc1cc(CO)[nH]n1
Oc1[nH]cnc1C1CC1
COc1ccc(O)cn1
O=C1NC23C=CCC12C3
O=C1C2C=CC3C1C23
CC1([NH-])C=CCC(=O)O1
CC1OCc2cnoc21
CCNC(=O)CC(C)O
O=COC1OCCC1=O
CC1OC1([NH3+])CC1C[NH2+]1
C1=CC2C3C=CC1[NH+]23
Cc1cnnn1C(N)=O
Cc1cc(CO)cn1C
CCCCOCCCO
CCC1(O)CCN1C=O
C1CC1COC1CC1
CCC(C)(CC#N)OC
N#CC1(N)CCC(=O)O1
C#CCC(=O)C1(O)CC1
CC[NH+]1C([NH-])COC1[NH-]
CC1OC(C)C12CCC2
CC1CC(C)(C(C)C)C1
[NH-]C12CCOC3C[NH+]1C32
OCC12CC3CC1C3O2
OCC12CCC1[NH2+]CN2
CO[CH+][NH2+]C1CC(=O)C1
OC1CC12C1CC3C1[NH+]32
C#CC1(C)C2CCCC21
CC1(C)C2CCC1(O)C2
OC1CCc2cn[nH]c21
CC1NC1c1cc[nH]n1
CC1(C)C2COC21
C#CCC1(C2CO2)CC1
COC1CCC(=O)CC1
C#CC#CCC(C)OC
Oc1ccc2n1CC=C2
C#CCC1C2OCC12C
CC1(C)Cn2ccnc21
OCC1=CC2C[NH+]2CC1
CNc1cc(C)n(C)n1
CC12CC3CCC1C3O2
C1OC2CC3CC1C3C2
Cc1cc(C(C)O)on1
COC1(C#N)C[NH2+][CH+]O1
CNC(N)=NCC(=O)O
C#CC1(C)CC(C)([NH-])O1
C1C2OCC3(CC3)OC12
C#CC(C)C#CC(C)O
C#CC1(C)OC12CCC2
C#CC(C)(O)C#CCO
C#CC1C2CC(C)(C)C12
C#CC1C2C=CCCC12
CNc1nc([NH-])nn[nH+]1
N#CC1(C=O)C2CCC21
OC1C2C[NH+]3C1C1C2C13
CC1(C=O)CC(=O)O1
CC12O[CH+][NH2+]C1C2CO
C#CCC1(C)CCCO1
C#CCc1n[nH]nc1N
COC1(C)OC12CCC2
CC1C=Cc2cncn21
CC#CC[NH2+][CH+]OC
CNC=Nc1ccon1
CC1([NH-])OC1C1COC1
C#CC1C=CC=CCO1
O=C1CCC2CC2(O)N1
[NH-]C1ON[CH+]N=CC1=O
Cc1ncc(CN)o1
CCC(=O)C(C)C#N
CC1C2C3(C)NC3C12C
C#CC1C2CCC12
CCC1CCC1(O)CC
C#CC1(C#C)CC([NH3+])[NH2+]1
O=CC1NC12C=CCC2
OC12CC3CC1C=CC32
CC1(C=O)C2CCCC21
COC(=O)NC(=O)CN
CC1(NC(N)=O)CC1
CC1C(C)C1(C=O)CO
Cc1cc(C)nc(F)c1
CC#CCC(O)[NH+]1CC1
CC1(O)CC=CCC1=O
ONC1CCC(O)O1
OCC12CCC1(CO)O2
CC1=CCC2C(C)CC12
N#CC12C=CC(O)C1C2
CC1COCCCC1=O
O=C1CCC2C(CO)N12
CCC(O)c1cnn[nH]1
CCN1CC(C)OC1=O
O=C1OCc2cccn21
CCc1cc(N)c(O)o1
CC1C2C=CC1CC2
C1c2nnoc2C2NC12
CC#CC#CC(N)=O
CCn1ccc(NC)n1
C1OC2CC3(CCC23)O1
NNC1C=CCC(=O)N1
CC(C#N)C1(C)CO1
COC1CC12CC(=O)O2
ONC1C2CCC1C2O
C1COCC2CC2C1
CC(O)C(=O)C(C)C=O
O=C1CC=CC2C(O)N12
Cn1nnc2nc[nH]c21
O=C1NC2CC2(CO)O1
OC12COCC3OC1C32
C1CC23CC4OC2C4C13
O=CN1C=NCC(=O)C1
O=C1C=CC2N[CH+][NH2+]C12
C[NH+](C)C(C)(C#N)CN
CC(C)(C)n1cccn1
CC1(C)OC2CC21C=O
O=CN1CCC1(O)C=O
COC1=CC[NH+]2CC2C1
CC1CC(O)(C#N)CO1
CC1(O)OC12CCOC2
CCc1noc(O)c1N
OC1CC2C1C2C1CC1
N#CC1(C#N)CN1C=N
O=CN1CC1C1COC1
C[NH+]1C2CC(=O)C21
[NH-][CH+]OC1C2C=CCC21
CCC(=O)C1C(C)C1C
O=C1CCNC1=O
C1C2C3C1[NH+]1C2C31
N#CCC(N)(C#N)CN
CCC12CC1C1CC12C
CC12CCC(C1)C([NH-])O2
CC12COCC1(C#N)O2
CCCC(C#N)[NH+]1CC1
C1CC2CC(CO1)O2
CC12C3CCN1C(=O)C32
N#CCC1OCC1=O
C[NH+]1C2CC3(COC3)C21
CC1(O[CH+][NH-])CC(=O)C1
COC12OC1C1CCC12
CC1OC2C3CC(C3)C12
COCC1C=CC(=O)N1
CC(C)C(=N)NC(N)=O
CC1OC2(C)CC3C1C32
CC1(C)CC2CCC1O2
COC1(C=O)C2CCC21
OCC1CC1O
O=CC1OCC12CCO2
CC(O)C(=O)C1CC1O
C#CCC1C23CC12O3
CCCCOCC(C)O
O=CC1C=CCOC=N1
C[NH+]1CC1C(=O)C(=N)N
CCC12CC1OC2=O
CC12[NH2+]CNN1CC2N
Cc1[nH+]nnc([NH-])c1F
O=C1NC=CC1(O)CO
OC1OC2COC3C1C23
CC1CC(C(C)C)O1
c1onc2c1OCCN2
CC1(O)C2C3CCC3C21
OC(CC1CO1)C1CC1
C#CC#CCC(C)(C)C
[NH-][CH+]OCc1ncn[nH]1
CC12NC34COC13CC24
CC1C(C)(O)C1(C)CO
Nc1oc(=O)oc1C=O
CN(C)c1cc(N)on1
O=C1C[NH+]2CCC1CC2
C#CCC1C2CC3C2[NH+]13
CC(C)(C)C1CO1
C#CC(CN)CC(=O)O
CCC1OC([NH-])CC1O
N#CC12CCC13CC2C3
O=C1C=CNCCC1O
N#CCn1ccnc1
C[NH+]1C2C=CC(=O)C21N
CCC1CC(=O)C2CC12
CC12C(O)CC1CC2O
Cc1cc[nH]c1C1CC1
C1COC2CC3C(C1)C23
CC12C3CC1(C=O)C2O3
N#CC1C(O)CC1(N)N
N#CC1C=CC(C#N)N1
O=CC12CC3CC[NH+]1C32
CC(O)C1(C)NC1CO
CC(=O)c1ccccc1
O=C1C2C3OC4C1C2C34
CC(O)C12OC1CC2=O
CC1(NO)OCCC1=O
NC(=O)C12CC1[NH2+][CH+]O2
N#CC(N)C1CC(=O)O1
CC(=O)C1CC1CC#N
CC1C2C(=O)C1C2CO
COC1CC(C)(C=O)C1
CCC1C2CC(=O)C12C
O=CC1CCC(C=O)O1
CC12C3C4C(=O)C1[NH+]2C43
O=C1CC2OC3CCC132
OCC1[NH+]2CC2C12CN2
ONC1(O)C2CCC21
OCC12CCC1(O)CC2
N#CC1(CO)C2CC1N2
CCC1OC(O)C12CC2
C1=CC2C(C1)C1COC21
c1c[nH+]c2[nH]ccc2n1
C#Cc1[nH]cc(C)c1O
COCC(C)COC=O
OC1CC12C1CCC2O1
CCC1C=CC(CC)O1
Cc1[nH]c(=O)ccc1O
C1=CCC2(CC=C1)CC2
C#CC(C)C(O)C1CO1
OC1(O)C[NH+]2C3CC3C21
COC(C)(C)C(C)(C)O
CC(C)(O)CO[CH+][NH-]
CC1OC1(CO)C(N)=O
CC1(C)C(CO)N1C=O
CC(C)C1CC1CC#N
CNC(C#N)C(C)=O
Nc1ocnc1C1CO1
C#CC(=O)N1CCC1C
C#CC1(C)CC=CC1=O
CC12CC=CC1OC2
CC1COC2CC(O)C12
N#CCc1ncc(N)o1
C#CC1OCCC12CC2
[NH-]C1=C(F)ONC(F)=C1
C1C[NH+]2CC3OC1C32
CC1(O)CCC1CO
OCCCCOCCO
CC12C=CC3C1[NH+]3[CH+][NH2+]2
CC12CCC(C=O)C1O2
c1ncc(C2CC2)o1
CC1=NCC2CCC2O1
OC1CC2CC(CO1)O2
O=Cc1nonc1CO
O=C1C=CC2NC12CO
COC1([NH-])CC(C)(C)O1
C#CCC1(C=O)NC1C
CCC1(C2NC2C)CN1
O=C1CCCC12CC2O
C#CC1(C=O)[NH2+]CCO1
Cn1c(C#N)noc1=O
CC1(C)NC(=O)CC1[NH-]
CC1=CC2(O)CCC2C1
CC12CCC(NO)C1O2
OC1C2CCC23COC13
N#CC1(O)C2CCCC21
OCc1cc(CO)[nH]n1
CC(=O)C12COCC1O2
C#CC12COCCC1C2
N#CC1(CN)C2CC[NH+]21
c1c[nH]c(C2CCO2)c1
C[NH2+][CH+]OCC(=O)C#N
CC12C3OC4C3OC1C42
ONC12C3C[NH+]1C2(O)C3
OC12CCC3OC1C3C2
C[N+]1=C[CH+]n2nnnc21
O=CC1CC1(O)C=O
CCCC(C)C(F)(F)F
CC[n+]1nc([NH-])oc1N
C#CCC(O)CC=O
N=C(N)C(=O)CO[CH+][NH-]
C#CCCC1CC(O)O1
CC(=O)C1(C(C)O)CC1
CC(=O)c1nccnn1
CC1=CCC2CC(=O)C12
COC1C23OC12C31CC1
C1OC23CC4C(C12)[NH+]4C3
CC1(CO)CC(CO)C1
CC12CC1C1(O)C(O)C21
CCOC1CC1C(C)O
CCC1(C(C)=NO)CO1
N#CC12C3OC4C3[NH+]1C42
CC12CCC3OC1C32C
CC(C)Oc1cnn[nH]1
CC(C)C(O)C1(C)CC1
CC1NC1(C#N)C(N)=O
C#CC1(CC)C2CCC21
[NH-]c1nn[nH]c(=O)[nH+]1
CC1(C)C2C1C1(C)C[NH+]21
COc1nccc(N)n1
C#CC1([NH-])CC(C)(C)O1
CC1(O)[NH+]2CCC21C=O
O=CC1=CNC2CCC12
[NH-]C12CC3C=COC1C32
COC1(C)OC12CCC2
C#CCCC(O)C1CO1
C[n+]1nc([NH-])ncc1N
COC1=CCC2C[NH+]2C1
CCOCC1(O)CC1O
C1=NCC2(CO1)COC2
C#CC(C#N)C(C)C=O
COC(=O)CC1OC1C
CCC(C#CCO)CO
CC1(O)C=CC2CC21
CC1C2OC(C)(O)C12C
ONC12CC=CCC1N2
CC1=CCCC(=O)N1
C#CC(C)(C)C(C)C#N
C#CC1CC([NH-])N1C=O
C#Cc1cc(O)n(C)n1
[NH-]c1ncc[c+](C=O)o1
N#CC([NH-])OCC(N)=O
C#CCCC(C#C)OC
[NH-][CH+]OC1CC1OC=O
COC(C#N)C1OC1C
O=C1CC2C3C[NH+](C1)C23
Cn1c(O)cccc1=O
CC1OCc2cocc21
CC1(C2CCC2)CCC1
CC(O)C1(O)CC=CC1
Cn1cc(CO)c(O)n1
[CH-]1CC2C3C1C1OC1C23
C1=CC23CC2OCC1O3
C#CCC1C=CC(=O)C1
[NH-]C12CC(CNC1=O)O2
CC1C2CCC(=O)C12C
CC1(OC=O)CC(=O)C1
CCC(C)(O)C(C)=O
OC1CC1c1cnoc1
CC12OC1CCNC2=O
[NH-]C1(O)C(=O)CC2C[NH+]21
CC1CC1C1CCCC1
CCC1(C=O)CC(C)O1
CCC(=O)CC(O)CC
CC1(O)C2CCC21C=O
CC1=CCC(C)C1O
CC12OC3C(C4NC41)C32
CC1C2C3CC3(C)C12C
COCCOCC(C)C
CC1OC2CC(=O)C12C
OC12C3CC14[NH2+][CH+][NH+]2C34
CCC1OC12C1CC2O1
C#CC(C)C(CC)CC
CC1OCCC12CC2
O=CC12CC1CN=CN2
CC12COC13COC3C2
CC1C=CC2OC12
CN1CC2OCC2C1=O
C=NCN1C(=O)CC1C
C#CC1CC=CC1(C)O
C#CCC1(C)OCCO1
CC(=O)[NH+]1CCC1C=O
COC12C3[NH2+]CC1C2O3
CC1(C)CC(O)(C=O)O1
C#CC12C[NH+]1C1COC12
NNC1C(=O)CCC1=O
C1CC2C1OCC21CC1
CC1C(C)C1C(C)(C)C
CCC1C2CCC(O)[NH+]12
CC1CC2(CCC2)O1
C#CCC(=O)C1OC1C
CC1(O)COC(O)OC1
CCC1CC1C(C)(C)C
C1=CCCCCC1
C#CC(CC)C(C)(C)C
CCC(O)(CO)CCO
CC1CC1(C=O)OC=O
CC12OC1C=C1CCC12
NC(=O)C1C2NC1C2=O
O=COC12COC1C2
CC1C(C=O)C1O[CH+][NH-]
C#CC1OC1C(C)=O
CC1(C(O)CC#N)CC1
CCC(O)c1ncno1
CC12OCCC1C2CO
O=CC12C3CNC1C2O3
C#CC1CC(=O)N1C
CCc1ccccn1
CC(O)C(C)(O)CC#N
CCC1CC(C(N)=O)O1
O=C1C2NC1C21CC1O
N#CC1(O)C2CC(=O)N21
CC(O)C(C)(C)CC#N
Cc1cnc(F)c(F)n1
CCCCNC(=O)OC
CC(C#N)C#CC#N
c1onc2c1CCCN2
O=C1C2C3OC4C1[NH+]2C34
C#CC1CC=CC1
CN1C=CN=C([NH-])O1
CC1C(O)C1C(C)(C)O
C[n+]1nnc([NH-])nc1F
CC1(C=O)OC1C1CC1
O1C2C1C1OC21
O=Cc1cc(=O)[nH]nn1
C#CCC(=O)C#CCC
C#CC1C=CNC(=O)O1
CC1[NH+]2C3C4C3C1(C)C42
C1CC2CC23CC(C3)O1
O=C1NCC23CC12CO3
CC(=N)Nc1ncco1
C[NH2+][CH+]OC(C)(C)CO
CC1(CO)OCC2NC21
CNc1occ[n+]1C
CC(C)c1cc(O)on1
COCC12NC1CC2=O
C#CC(CO)OCC=O
C#CC1([NH3+])CC(O)[NH2+]1
Nc1coc2ccoc12
NCC(=O)n1cccn1
C#CC1CN1C(=N)OC
C#CC1C2NC(=O)NC12
CC1C2CC=CC1(C)O2
CC1(C)OC1C1CCO1
CC[NH+]1CC(=O)C12CC2
CC1(C)C2C3C=CC2[NH+]31
CCOc1onnc1N
CC(O)C(C)C(C)CO
CC[NH2+][CH+]OCC1CN1
Cc1c(O)c(O)cn1C
CC1[NH2+]CC2CC(=O)N21
O=C1CC2CC=C(O)C12
CC1(C)OC1C1CCC1
CC1=CC(CO)C2CC12
OC12CCC3(O)C(C1)C23
CC(O)C1C2C3CC2[NH+]31
[NH-][CH+]OC12C3CC1C2O3
O=CC12CC1CC21CC1
Nc1cc(F)c(F)cn1
CC1CCC23CC(C2)C13
CCC1C2C3C(=O)C2[NH+]13
C1OC23CC12CC1NC13
CC1(O)Cc2cccn21
O=C1NC(O)=CCC1O
[NH-]C12CC1CCNC2=O
[CH2+]c1[cH+]c(F)c([NH-])on1
CC[NH+]=C(N)C(=O)[O-]
N#CCC(=O)CCCO
CC1C2C3CCCC3C12
Cc1cc(CO)n(C)n1
CC12OC3CCC1OC32
CC[NH+]1C(C#N)C1C#N
CCC(CC#N)C(N)=O
C#CC(CO)C(C)(C)C
COCC1CC1(C)CO
CC(=O)CC1(C)CO1
[NH-]C1NC=C2ONN=C21
CC1CC1c1ncco1
O=C1CC2C3C=CC1C32
CC1C2(O)CCC12CO
CNc1cc(O)c[nH]1
O=CC1OCC12CN2
COC1OC1CC1CC1
CC(O)C1CC(C=O)O1
CC1(NO)CCC1C=O
CC1(CO)C2NC1C2=O
C#CCC1C=CC(=O)N1
C#CC1(C(C)=O)CO1
C[NH2+]C1OCCC12CC2
CC12NCC1OCC2=O
CC(=O)C1C2OCC21[NH-]
C[NH+]1C2C3CC3C21
O=C1Cc2nc[nH]c2C1
CNc1no[cH+]nc1F
CC1CC2CC=CCC12
C1=CCC2CC(CC1)O2
C#Cc1cc(O)[nH]n1
CC1NC1C(=O)C1CN1
COC1C=CCC2C[NH+]21
C#CC(O)(C#C)CCO
CC1C[CH-]C2CC3C1C23
COC(=O)C(C)[NH+](C)C
CC(C)C(C#N)C(C)O
CC(C)C12CCC1(C)O2
CCC1CC12C1CC2C1
CC1(O)C2CCC1C2O
CC12OCC[NH+]3C1CC32
CC12C3CC1OC2(O)C3
CCC(C)C(O)C=O
O=C1CNC(C2CN2)C1
C=NC1(O)C2NC1C2=O
N#CC1NC1CO[CH+][NH-]
C#CC1CCC(C#C)C1
COC1(CO)C2CCC21
N#Cc1ccc([NH-])[nH+]n1
N#CC(O)C1CC(O)C1
CCC12CC1C1(CC1)C2
CCC(O)C#CCC#N
CCC(C)(O)CC(C)O
CC12C3CC1(C#N)C2N3
CC12COC3C[NH+]1C32C
O=C(C[NH+]1CC1)N1CC1
OCC1CC2CC2(O)O1
[NH-]C1CNc2occc21
CCC1CC(C)C1NO
CC12OC1CC1(O)OC12
C1OC23C1OC1C2NC13
CC1=CC2(C)CC3C1[NH+]32
NC(=O)n1cccn1
N#CC1CC(NC=O)C1
c1nn[nH]c1C1CCC1
CC1(C=O)NC12CCC2
CC1COc2n[nH]nc21
NC(=O)c1cc(N)co1
C#CC12COCC1N2
C1C2C3OC2C2OC2C13
CCn1c([NH-])c[cH-]c1=O
O=C1CCC(=O)N1
CCC(CC1CC1)=NO
N#CC1OCCC2NC21
c1nnn(C2CC2)n1
C#CC1(C)C=CCOC1
CCOC1(C)CC2NC21
CCC(C)c1cnn[nH]1
CC(C)C1C2CCCC21
CCc1ncnc([NH-])[nH+]1
CC1(C#N)CC([NH-])O1
CNc1ccc(F)cn1
O=C1CC2CC2(CO)N1
C[NH+]1CCCC(=O)C1O
CC(=O)C(=O)OCC=O
OC1(C23CCC2C3)CC1
CCC(C=O)C(C)=O
CC1CCC(C(C)O)O1
Cn1cc(O)[nH]c1=O
Nc1noc2ncnn12
OC1OC2CCC12O
CN(C=O)C(N)=O
C#CC1NC(C)([NH-])C[NH2+]1
CC#CC(=O)C(C)O
CC12CC(CNC1=O)C2
O=CC12CC1C1C[NH+]2C1
c1cc2nonc2cn1
CNC1CCCC(=O)O1
CCc1ccc(N)cn1
CC(O)C1(C)CC(=O)O1
CC1OC1(C#N)C=O
[NH-]C1=C(C=O)CC(=O)N1
CC1(C(=O)[O-])NCCN1
CCC(=O)NC[NH+]1CC1
N#CC12COC1C2O
O=CC(=O)C(CO)CO
CC12C[NH+](CCO1)C2
[NH-]C(CO)OCCCO
CC[NH+]1CC1C1OC1C
[NH-]C1=NC=C(F)OC1N
C#CCC1(C)CC([NH-])O1
O=C1OC2COC(C2)O1
O=COC1C=CCOC1
COC(C)[NH2+]CC(C)O
CC1C[NH+]1C1C2COC21
CC(=O)CC1C(C)C1C
C#CCCC1CC([NH-])O1
CCC1CCOC=NC1
CC1OC12COC2
NC(=O)c1ccon1
CC1(CO)C2C3CC2[NH+]31
C1=Cc2c[nH]cc2ON1
CC(=O)C1CCC(=O)O1
C1=C(CC2CO2)CCC1
CC#CC[NH+](C)CC#N
CC1NC1(O)C1CC1O
CC12CNC1C2(O)C#N
C1CCC2(CCC2)OC1
OCC#CC#CCCO
CC[NH+]1C(C#N)C1C=O
C#CC1OCC12CCO2
C1CC23C[NH+]4C2CC1C43
CCC(O)c1ccon1
CCn1nc(O)cc1O
N#CC(O)(C#N)C1CN1
[NH-]C1=CNC=NC=C1
CC12CC[NH+]1C(C=O)C2
CCOCC1C=CCO1
CC(O)C1=CCC(=O)C1
Cn1ncc(NC=O)n1
CC1CC1(C=O)C=O
O=C1CC2C3C1C(O)[NH+]23
N=C(N)C(=O)C#CC=O
CC1(O)C2C3CC2[NH+]31
CC1CCC(C#N)CN1
CC1CN=COC1(C)C
CCC(N)(C#N)C(C)N
CC1(C)OCC(CO)O1
OC1C2CCCC12
CC(C#N)(C#N)C1CC1
CCC1(CO)C2CCC21
C#CC1(C)CCOCC1
N#CC12C=CC(OC1)O2
O=C1CC23C=CC(O2)C13
CC1(C(=O)NC=N)CC1
CC12C=CC3(C1)OCC23
CC(C)OC1C=CCO1
C#CC1(O)CC2NC21C
OC12COC13CC[NH+]2C3
CC12C3C4C(=O)N1C4C32
CCCOC12CC(C1)C2
CC#CC(C=O)C(C)=O
CCC(C)(O)C#CC#N
CC12C(=O)OC1C1OC12
C#Cc1cc(C)c[nH]1
CCNC(=O)CC1CN1
CC1(C)[NH+]2CCC21CO
O=c1nccc(O)cn1
CC1(O)CC1C1CC1O
[NH-]c1ncc(CO)[nH+]n1
C#CC1=CC2CC3C1C23
CC12CC1C=CCO2
C[NH2+]C1CC(C)(O)O1
Cn1ncc2ccoc21
Cc1[nH+]cnc(F)c1[NH-]
CC1=NOC([NH-])=C([NH-])N1
C#CCC12OC1CC2=O
O=CC12C3CC1N2C3=O
CNC12CC(C#N)(C1)N2
CC12CCC(CO)C1O2
C#CCC12CC(O)(C1)O2
NC(=O)C1C2C=CC1O2
COC(=O)C12COC1C2
N#CCNC=NCC=O
CC1CC1C(=O)N(C)C
C#CC(C=O)CC
COCC12CCC1O2
Cn1cc(N)nc1CO
OC1C2OCC12[NH+]1CC1
COC(C#N)C1CN1
OCC12CCC(O)C1O2
C[NH+]1CC1c1cocn1
O=C1CCC=C(NO)N1
CCC1NC1(C=O)CO
O=C1OC2C(O)C(O)C12
C#CC(C)CCC(N)=O
CC12C3C[NH+]1C2(CO)C3
CC1C(O)C1C(O)C#N
c1nc2c([nH]1)CCCC2
CC(CO)OC(=O)C#N
CCOCC1(C)CCC1
CC(=O)C1(C)CCCO1
O=C1CC2(COC2O)N1
Cc1nc2[nH]ccc2o1
O=C1C2CC3C2C2C1C32
CC(=O)C1(O)CC=CC1
CC(C)Oc1ncn[nH]1
Nc1cc(O)on1
O=C1CC2(O)CC3C1C32
C#CCCCC#CCC
O=Cc1cc(O)c[nH]1
C#CC1([NH-])C2COCC21
CC(=O)NCCC=O
COCC1(O)CC=CC1
OC1C2CC3C1(O)C23O
C1=CC2C=CCC(C1)O2
CC(C)C1([NH-])OCC1N
C[NH+]1C2C3C1C2[NH+]3C
O=C1CCC(CO)CC1
[NH-]C1(O)C=CCC(=O)O1
Cn1c[n+]2ccoc2n1
CCOC([NH-])CO
C#CC1(CO)C[NH2+][CH+]O1
CC1CC1C#CC1CC1
Cn1c(O)cnc1C#N
CCC(=O)c1cnn[nH]1
CCC12NC1C=CC2C
CC(C)C(C=O)C(C)C
C#CC1(C(C)O)CN1
OC(C1CN1)C(F)(F)F
C1C2CC13OC1CC23C1
CC1OC2(O)CC1(C)C2
COC12C3CC1C2C3=O
CC1(C)C2CCOC21O
CC1CN1C(N)=O
O=CN1C2CC2C2CC21
C1C2CC3(COC13)C2
O=CC1(O)C2CCC21O
Oc1ccoc1C1CC1
C#CCc1ncnnn1
COC1(C=O)C2CCC21
C1C2OC3C[NH+]4C2C4C13
CC1(C(CO)CO)CN1
CC1(C)OC2CC=CC21
CC12C3CC1(C#N)C2N3
O=C1CNC(=O)COC1
COC(C)[NH2+]C1CCO1
CC12CC3CC1(CO2)C3
[NH-]c1cc[nH+]c(CO)n1
C1=CC2CC3CC=C1C23
C#CCC(C)(O)CC#N
CC1=C(NN)CC(=O)O1
C[NH+]1CC2C1C2(O)C=O
C[NH2+]C1(O)C=CN=CO1
CC1C=CC2CC3C1C23
N#CC12NC3(O)C1CC32
CC(=O)NC(=N)C=O
O=C1C[NH+]2CCC12CO
[NH-][CH+]OC12NC3C1CC32
O=C1COC(C2CC2)O1
COCC1(C)CC(=O)N1
[NH-]C1C2C3CC24OCC134
O=C1OC23C=CC(C2)C13
Cc1cc(C)nc(O)c1
CC(C=O)C(C)O[CH+][NH-]
CCC1(C=O)C2C[NH+]1C2
N#CC12C3C[NH+]1C2(N)C3
CCC12CC3CC1C2C3
CC12C(=O)CCC1C2O
[NH-]c1cc(F)c(F)[nH+]n1
C1COC2OCCC2C1
CC12C(=O)OC13CC2C3
COc1ccc(=O)on1
CC1CC2C3NC3C2O1
C1CC2CCC(C1)C2
CCC(O)CC1CCO1
O=C1C2CC3CN1C32
C#CC1(C)C2C34OC23C14
Cc1[nH+]nc([NH-])nc1O
N#CC1(O)C2CCCC21
O=COC12CNC1C2O
c1nc(C[NH+]2CC2)co1
C#CC(C#N)(C=O)OC
OC12CC3CC1OCC32
CC#CCCC[NH+]1CC1
O=C1CC2(CC2O)O1
COC12CC(C)(C1)C2
OC1C2OCC12O
COC1[CH-]C2CC3C2C13
OCC1C2CCC1C2O
CC12OC1C1C=CC2C1
COC12OCCC1C2C
COC12C(=O)NC1C2C
Cc1nc(CO)n[nH]1
OC1CC12CCOCC2
CC1(O)C=CCC(=O)N1
CC1(O)NC(=O)C1CO
O=C1C2COCC1C2O
CCC1CN=COC1C
C[NH+]1C2CCCC21C=O
C#CC1(CO)NCC[NH2+]1
CC1(C)CC(=O)C(=O)C1
O=COC1CCCO1
c1cnc2cocc2c1
N#CC12OC1C1CCC12
OC1C(C2CC2)C2C[NH+]12
CC(O)c1cc(O)[nH]n1
OCc1cn[nH]n1
CC1C(C)C2(O)NC12C
C[NH2+][CH+]Oc1ccon1
C1CC2C3CCC1C23
N=CN(C=N)C(=O)C=O
c1[cH+][nH]n2c1C1CCC12
COC12NC1COC2=O
[NH3+]C1C[NH2+]C2COC2[NH2+]1
C1=CC2COCC(C1)O2
CCc1cc(NC)on1
CC12CCC1(O)O2
C1CC23CCC12CO3
CCC1NC1CO
O=C(CO)CCCCO
CC12OC1C(CO)C2O
O=CC1(O)C2C3OC3C21
OC1CC2CCOC2[NH2+]1
C#Cc1c(C)nnn1C
CCC1([NH2+]C)OCCO1
CCC1C=CC([NH-])O1
CC#CC#CC(C)(C)O
CCC(O)C1C[NH+]1CC
CC(=O)C1CCC(C)O1
CC[NH2+]C12CC1NCO2
CC(=O)N1C2CC1(C)C2
O=C1C=CC2CN12
CC1(C)NCC(C#N)[NH2+]1
CC12CC3C=CC1C3O2
CNc1ccc(C)[nH+]n1
CC1OC(O)C1C1CC1
Cc1nn(C=O)cc1N
CC12C[NH+]3CC3C1(O)C2
Nc1nccc(O)n1
N#CC(N=CN)C(N)=[NH2+]
[NH-]C1=C([NH-])NC=NC=C1
CNc1cc(C=O)on1
NC(=O)Cc1cnn[nH]1
CC1CCC(C2CN2)O1
C#CCNC(=O)C1CO1
C#CC1[NH2+][CH+]NC1N
CC[NH+](C)C(C=O)CO
C#CC1(C)C2OCC21C
O=C1C2CC2C1C1CO1
CC1CCC2OCC12O
O=C1CNC2(CC2)CO1
O=CC12C3COC1C2O3
C#CC1(C=O)CN[CH+][NH2+]1
NC1C(CO)C1C(=O)O
CC(N)c1cc(O)co1
C#CC(=O)CCC#N
CC1(C)CCC=CC1=O
CC#CC(CC#N)=NO
CC1(O)CC2(CCC2)O1
CC(=O)C1NC1C(C)O
CCOC12CC(C)(C1)C2
COCCC(=O)C#N
C#CC12COC3C1OC32
CC1CC(C)(NC=O)C1
CCC12CC(=O)C1(C)C2
CC1OCCC(=O)O1
COC(CO)CC(C)O
CN=C(C=O)NC(N)=O
OCC1C[NH+]1C1CC1
C#Cc1cc(N)on1
N#CC=NC1CCCN1
COC12C3CC4C(C41)C32
COC12C3CC1C2O3
C#CC1(O)CC1(O)CC
OC1OCC1CC1CC1
CCC#CC(=O)CCO
CC(=NO)C1CN1
CC(=O)N(C=O)CC=O
[NH-][CH+]OC1OCCCO1
OC1CC1C1C[NH2+][CH+]O1
Cc1nccc(=O)n1C
CC1NC1C(C)(C)O
CC#CC(=O)NC(N)=O
CC1CC1[NH2+]C1CCO1
N#CC12[NH2+][CH+]NC1C2N
CC12C=CC(C#N)C1C2
O=CC1C2C3CC(O3)C12
C1CCC2CC(C1)C2
C#CCOC(=O)C1CC1
C[NH+]1C2CCCCC21O
CC[NH2+][CH+]OC(=O)CO
CC1(C=O)C[NH+]2CC21C
CNC1(C)CC1(O)C#N
c1onc2c1NC1CC21
CNC12COC1(N)C2[NH-]
Nc1cc2ocnc2o1
CC(O)C1NC1CO
O=C1CC2C(C1)C1CC21
CC1=CC2CC2C1(C)C
CC12CC=CC1OC2=O
OC1CNc2cn[nH]c21
c1cnc[nH]cncn1
CCC(C)CCC=O
CCCOC12CC(C1)C2
C#CC(C1CC1)C1CC1
CC1(C=O)CCC2C[NH+]21
Cn1nnc2c1CNC2
CC(=O)C1(C)CC(C)C1
Cc1cc(=O)nc(C)o1
CC(C)C1(OC=O)CC1
CC1CCC(C)O1
O=C1[CH+][NH+]2CCC2[CH-]1
C1OC2CC1CO2
N#CCC1C=CCO1
CC1C=CCC2(C)OC12
C#CCC1(O)C2CCC21
O=C1C2OC2C12CCO2
COCCOCCC#N
CCC(C)C[NH2+][CH+]OC
CN1C[NH2+]C2CC21N
CC1[NH2+]C(C)(C)CO1
COc1cc(C=O)[nH]n1
CCC1CCC(OC)O1
CC1(C)OC1C1COC1
C1C2C3OC4C(O3)C4C12
CC1OC(=O)C1(O)CO
CC1(C)C2C3CC(C3)C21
O=CC1OCC12COC2
CC12CC=CC1NC2=O
CC12NC1(CO)C1CC12
COC(CO)CC#N
CCCCOCC1CO1
NC(=O)Nc1ncco1
[CH+]1[NH2+]C2CC2(C2CO2)O1
CCCC(O)C1CCC1
CC12C3C[NH+]1C2(C=O)C3
CC1CC(C)(NC=O)C1
Cc1[nH]cc2c1NCC2
c1cocncncn1
CCC1([NH-])C2COCC21
OCC1COC2(O)CC12
CC(O)C1(C)OC1(C)C
C#CCc1cnnn1C
CCOCC(C)=O
CC(=O)C12CC(C1)[NH+]2C
C[NH+]1CCC(N)C1C#N
N#CC(=O)C1C=CCO1
CCC([NH-])OCCOC
N#CC(O)(C#N)C1CC1
CC1(NC=O)CC(=O)O1
COC1=CC2CC2C1C
C1OCC12CC1OC12
O=COC1C2CCC21
C1C2C3OC2C2(CC2)C13
COC12C[NH+](C1)C2C#N
CC(C)(C)C1(O)CCC1
CC(=O)n1cnnn1
CC1(C)OC12COC2=O
O=Cc1cnc(C=O)o1
N#CC1(O)CC(N)(O)C1
CC12CCC(O)C1OC2
O=CC1CC12C[NH2+][CH+]O2
C#CC1(CO)CCO1
COC1(C)CC=CC1=O
N#CC12C=CC(O)C1C2
O=C1CC2OC12CO
O=C(O)C12CNC1CN2
COCC1CNC(=O)O1
CC(C)C1C[NH2+][CH+]O1
C#CC1(C)OC1C1CN1
CC1(C)C2NC2C12CC2
CC1(C)C=CCC(=O)N1
CC1(C)C23OC12C31CN1
OCC1C2CC1OCO2
CC12CC1CC1C(O)C12
CC12C(=O)CNC1C2O
CC1NC12CCNC2=O
CC1C2C=CC1C2C
CC(=O)C(O)C#N
CC1CC2OC3C(C1)C23
[NH-][CH+]OC12COC1C2O
CC1(O)C2CC3[NH+]2C31C
CC12CCC1(CO)N2
CCCC#CC#N
CC12OC3CCC1C32O
CC1OC(C)(C)C=C1[NH-]
COC1C2CCCC21
N#CC12C3CC1N2C3=O
COC(=O)C1(C#N)CO1
C#CC1OC(CO)C1=O
O=C1C2C=CCCC1C2
CC1CC1C1CCC1
C1=CC2NC2C=CC1
CCC(=O)C1CC1O
CC12NC1(C)C1CCC12
O=C1NC2CC3C1C23O
Cc1oc(=O)ccc1F
CC#CCC1OC1C=O
CC12C[NH2+]C3OCC1[NH+]32
Cc1cc(=O)c(N)co1
CC12NC1(C=O)C1CC12
C#Cc1n[nH]c(C)c1C
OC12CCC13C[NH+]2C3
CC12C3CC(C3)[NH+]1C2O
C[NH+]1CC[NH2+]C2COC21
COC1(CO)C=CCO1
C[NH+]1C2C3CC3C21C
Cc1ncc(C#N)n1C
[NH-][CH+]OC1CCC(=O)O1
CC1(C)OCC2CCC21
C1OC12C1OC3C1C32
CCC1(C#N)CC(=O)C1
CC1(C#N)CC=CC1O
C#CC1(C)CC([NH2+]C)O1
CC1C(O)C2(C)NC12
NC(=O)c1ncc(O)[nH]1
C#CC1=CC(C)C2CC12
c1ncc2ncoc2n1
Cc1noc(=O)cc1N
C#CC1(C)OC1CC
CC12OC3CCC1C32C
CC1(C)C2CCCC21O
OC12CCC13CCC3O2
O=C1CC2CC2(CO)N1
C1CC23CCC12C1NC13
N#CC1C2C3CC[NH+]3C12
CC(C)C1C2OC1C2=O
C1C2OC3C1C1C2OC31
CC1CC=CC1(C)C#N
CC1(C#N)C=CC2CC21
N=CN(C=O)C1CCC1
OC1C23OC12C3C1CN1
OC12CCCC3OC1C32
CCC(O)(C=O)C(C)=O
CC1C=CCOC=N1
C#CC1=CC(=O)NC1=O
CCC1C(O)[NH+]2C(C)C12
C#Cc1cc(N)cn1C
c1cc[nH]cccnc1
O=C1CCCC1(O)CO
NC1Cn2cccc2N1
OC1C2C=CC1O2
Cn1ccc(O[CH+][NH-])n1
OC12CC3CC3CC1O2
CCC(C(=O)[O-])C1C[NH2+]1
CC12C3CC1(C#N)C2O3
C#Cc1cc(O)c(O)[nH]1
CC1(C#N)OC1C1CN1
C#Cc1nonc1C#C
COC(=O)C1C[NH2+][CH+]O1
CC12OC3CC1C2(O)C3
CCCCOC1CC1C
O=C1CC(CO)N1
OCC12CCC1(CO)O2
O=C1C=CC2C3CC12C3
C#CC12C(=O)OC1C2C
COCC1CCC(O)O1
CC12C3CC1C2(C#N)C3
O=COC1CC12CCO2
CCOCCN(C)C=O
O=C1NCC12CC(O)C2
C#CCCC1CC(C)O1
CC1C([NH-])C12COCO2
CCCNc1ccon1
Cn1nnc(N)c1C#N
O=C(O)C1NC12CCC2
C#CC12CN1C=CC2=O
CC1(O)CC(=O)C1O
CC(C)C1C[NH2+][CH+]O1
OC1CC2C1CC1CC12
N#CC(C#N)C1CC1
C#CC12CC(C)(N1)C2O
O=CC12CCC1NC2=O
O=CN1C2CC1(C=O)C2
CCC1COCC2C[NH+]12
CC1(CO)NCC1=O
O=C1OC2C3CC[NH+]3C12
CC(O)C1(C)OC1C
O=CC(=O)n1ncnn1
C#CC1NC1(C)C(C)C
CC1(C=O)OC1C1CN1
O=C1COC12C=CCC2
CCC1CC(C(C)O)O1
COCC1CC(CO)C1
O=C1CC2OC2(O)C1=O
C#CC1(O)CC(C#N)C1
COC1(C(O)C#N)CC1
CC12C3[CH-]C4C(C41)[NH+]2C3
CCCOCC(O)CC
CCC1C=CC(C)O1
C#Cc1ccc(C)cn1
C1OC2C3C1C1OC3C12
CCC(=O)C12CC(C1)C2
O=C1OC2C3C4CC13C42
O=C1CC2[NH2+][CH+]OC2C1
CC12C[NH+]3CC(O1)C32C
COc1cc(CO)on1
C#CC1CC(C(C)C)O1
[NH-]c1[nH]c(=O)cc[nH+]1
OC12C3[CH-]CC4C3C1C42
CC12COC1(C=O)CO2
CCC12OC3CC1C2C3
CCOC12CC3C14OC324
C1=COCC2NC=C2N1
C#CC(C#N)C(O)C=O
CCC(=O)OC(C)(C)C
CC1CCC23CC(C2)C13
CO[CH+][NH2+]CC=O
CC12OC[NH2+]C1C2C=O
COC1(C)CC=CCC1
N#CC12CC(CC1=O)O2
c1n[nH]nc1CC1CC1
CCC(O)C1CC1
CC(=O)N(C=N)C(C)=O
C#CCC1CC(O)C1
C1OC2(C3CO3)CNC12
COC12CCC1OC2C
CC[NH+]1CC1(C)C(C)O
CC12CCC3(CC3)C1O2
CCOCc1cnon1
CC1(O)C2OCCOC21
CN1CC2OC2C1=O
CNC(=N)C(=O)C(N)=O
C=NC12CNC1([NH-])CN2
CC1C2CCC1C2NO
C1COC1
O=C1CC2C(O1)C2(O)O
CC1(C)C2C3COC3C21
CC1OCCCC2NC21
CC1CC(CO)O1
CCC(=O)C1(C=O)CC1
CC(=O)c1ncc(C)o1
C#CCn1cccc1N
[NH-]C1=NC(O)=CNC=C1
CN=CNC(=O)CO
OC12O[CH+][NH2+]C1CCO2
C1COCO1
[NH-]C1OC2CC3CCC312
C#CC1(CO[CH+][NH-])CC1
C#CC1(C)OCC([NH-])O1
C#CC([NH-])OC=O
C1CC2OC3CC(O1)C23
CC1(C#N)CCCCO1
OC1CC2C3C4C2[NH+]1C34
N#CCC(CCO)=NO
C#CC1(O)OCCC1=O
O=CC(O)CC(=O)CO
C#CC12CC3OC1CC32
CCC1(O)CCC(C)O1
O=C(C1CC1)C1COC1
OC1CC12CC(O)(O)N2
C#Cc1ncnn1CN
C1=Cc2[nH]ccc2OC1
CN1C(=O)CCC1C#N
CC12CC1CC1(O)NC12
C#CC(O)C(CC)CC
CC12CCC3C(O1)C32C
CC1OCC2C(C)C12O
CC(C=O)CNCC#N
C#CC1(C)CC2NC21
C1=CC2CCC2CCC1
N#CC1CCC(=O)CC1
NC1(OC=O)[NH2+]CCO1
CCC1(CC)CC(=O)C1
COC12CCCC1O2
N#CC12C3CC1CC2C3
CC1(C)C[NH+]2CC(=O)C21
CC1(C=O)C=CC2C[NH+]21
C#CC1(O)C2COCC21
CC(C)C1(O)CC=CC1
Oc1ncc[nH]1
CC1(C)CCC=CCC1
CC1(O)CC=CC=CC1
O=c1cc(O)oc(F)n1
C1CC2(CO2)C2CC1O2
COC(C(C)O)C(C)O
O=C1CC2CC3(CN3)C12
C#CC1NC12C1CC2C1
Cn1c[n+]2ccoc2n1
CC(O)C1C(C)[NH+]1C
OCC1CC2OCOC12
O=C1C=CNCCOC1
C#CC1(C)C=CCOC1
CC(C)CC(O)CC#N
O=CC12NCC1CC[NH2+]2
CC12OC1(C#N)C1NC12
CCC1(O)CCC(C)O1
Cc1cnn2c1C(O)C2
CC1C2COC3C[NH+]2C31
CC1C2C=CC1C=C2
N#CCC(O)CCC=O
CCN(C)C(=O)C1CC1
CC12NC1C1(O)CC12C
CC1OCCC2NC21
CC12CC(C)(C1)C2C#N
Cc1ncc([NH-])n[nH+]1
CC12CCC1CNC2=O
O=C1C2CCC1OCO2
CC1(C#N)CC=CCC1
CC1(CO)C2C=CC1C2
CC1NCC([NH-])(C=O)[NH2+]1
COC1(C)NC12CCC2
N#CC1(N)C=CNC1[NH-]
CC[NH+]1CC1
Cc1cc(O[CH+][NH-])co1
CC12CCC1OC2C#N
CN1CC2CC2(C)C1=O
CC(C#N)C#CC#N
CC1C(O)C12C1CC2C1
CC(=O)[NH+]1CC1C=O
N#CCC1(CO)CCO1
O=CC1(O)C2CCC21
C#CCCC1(CO)CC1
O=COC12OC1CC2=O
CC(C)C(=O)C1CO1
C[NH+]1CC1C(C=O)C=O
CC1(O)C2OCC3C2C31
CC12COC1C(C#N)N2
CC(=O)C(C#N)C1CO1
CC1C2C(C)C(C)(O)C12
CC1(C=O)CO1
OCC1OC2CCC12O
CC12O[CH+][NH2+]C1C2C=O
O=CC1CCC2C[NH+]12
CC1CC=CC(=O)C1=O
CC1C2C3CCC2C13
Cn1nc(N)nc1O
COC(C)(C)C[NH+]1CC1
CN(C=N)C(=O)CC#N
CC(=O)C1(C)C(O)C1O
ONC1(O)CCC2C[NH+]21
CC12CC(C3CO3)C1O2
O=C1OC2CCC2O1
C[NH2+]C1N=C[C+](C)NO1
N#CC(O)C1CC(O)N1
O=C1CCC2NC12
C1CC2CCC(CC2)O1
C[NH+](C)C(C#N)C#N
COCC1CNC(=O)O1
OCC#CCC(O)CO
CC(O)C(=O)C(C)CO
COC(=O)C1(CO)CN1
O=C1CC2C3C(=O)C1[NH+]23
C#CCC12CC1NC2=O
CC1(O)OC2CCC21
CCC1(O)C2CCC21
OCC1(CO)CCCO1
Cc1nc(O)c(N)n1C
CC(=O)C1(C)OCCO1
CC1(O)CCCC2OC21
CC1(C=O)CC(C=O)O1
C#Cc1ncc(O)o1
CC1(C=O)C=CC2C[NH+]21
CC12C3C4C(=O)C1[NH+]2C43
[CH2+]C
CCC1(C)CC=C(O)C1
C#CC(C#C)CCC
CC(=O)C(C)OCC=O
CC(O)CN(C=N)C=O
c1nnoc1CC1CN1
CC1C2C3CC1(C)C32C
CC1OCC(C)(C#N)O1
CC12COC(C1)C2C=O
C#CC1(C)C2[NH2+][CH+]OC21
OC1(O)CC2CC1CO2
O=C1OC2C=CCC12O
CC1=CCC=CC(=O)N1
[NH-]C1(O)OC=NC=C1F
NC(N)=O
CNc1cc(C)on1
CC1C2CC3CC(O2)C31
COC12COC3C1CC32
N#CC12CCC13CC2C3
CC(=O)[NH+]1CC1C1CO1
C1OC2OCC1C1CC21
CC(O)C12CC1CCO2
CCNC(=O)O[CH+][NH-]
C[NH+]1C(C=O)C1C1CC1
CCOC12CC1CC2=O
CN1C=C([NH-])OC([NH-])=C1
O=C1CC(NCCO)O1
CC(=O)C12OC1C1NC12
CC1(C)C2C=CC(=O)N21
N#CC1(O)C2COC1C2
CCC(C#N)(C#N)C#N
Cc1ccnc(C)n1
CC(O)C12CC1CC2=O
C#CC12CNC1C2C#N
COC1(C)C2CCCC21
COCC(F)(F)F
N#CC1CC(NC=O)O1
CC1CC1C1[NH2+]CCO1
COCC1CC=CC1
Cc1cc(C(N)=O)c[nH]1
N=C(C=O)N(C=O)C=O
C[NH+](C)CC(CO)=NO
N#CC1C=CCC2C[NH+]12
CCCC(=O)CNC=O
OCC1CC2(O)COC12
O=COC1(O)C2CCC21
N=C(NN)C(N)C(=O)F
N#CC#CC(=O)NC=N
CC1C([NH-])C12CCO2
C#CCC1CCC([NH-])O1
N#CCC1(N)C(O)C1O
CC(C[NH3+])CCC(=O)[O-]
C#CC1C(O)C1OC=O
COC(=O)C1CCO1
CC(C=O)N=C(N)C#N
Cc1nccn1C(C)C
Cn1ccc(=O)nc1F
[NH-]C1(C=O)C2COCC21
CC12CCC1NC2C#N
CC12CC1OC1CC12O
COC1C2CC3C(C2)[NH+]31
CC1(C)C2CC(=O)C21
c1cnc2c(c1)CCC2
C#CC1C2C=CCC[NH+]12
CCOC(=O)CC#N
CNCCC(C)C(=O)O
CC1(C)CC12C=CCC2
COC12CC(C1)C2
CC1CCC(C(C)C)O1
C#CC(=NO)C(C)O
COCC(O)C#CC#N
C#CCC1OC2CCC12
C#CCC(C#N)C=O
CC(C)Oc1ncc[nH]1
CC1(O)C23OC12C31CC1
CC(C)C12CCC1(O)N2
CC#CCC12CCC1N2
O=CC(O)c1ncc[nH]1
O=CC12C[NH+](C1)C2CO
O=C1CNCC(CO)N1
C#CCC(=O)C(O)C#N
Cn1cnoc1=O
N#CC1(O[CH+][NH-])CC1N
CC1(C=O)OCCC1=O
CC(C)(C(N)=O)C1CO1
O=CCOc1ccc[nH]1
OCC(O)O
COc1ncc(C#N)[nH]1
CC(=O)C(O)C=O
COC12OC1(C)C1CC12
CCOC[NH+]1C(C)C1C
COCC12CCC1(C)N2
CC12COC(O1)C1CC12
CC(O)C1(O[CH+][NH-])CC1
[NH-]c1nno[cH+]c1N
C1CC23CC2(C1)[NH+]1CC13
[NH-]C12COCC1OC2
CC(C)c1cnccn1
CCC1(O)C2CC3C2[NH+]31
OC12CCCC1O2
NCc1nc(O)no1
CC1C2CCC1C2C#N
C#CC1[NH2+][CH+]NC12CC2
CC12C(O)C1OC2([NH-])N
C#CC12C[NH+](C1C)C2C
CC12CCC3C(C1O)C32
COC(C#N)[NH2+]CCO
O=C1OC2CC1(O)C2=O
COC1CC2CCC2O1
C[NH+]1[CH+][NH2+]C(C#N)C1
COC(=O)C1CC(C)O1
O=CC12CC(C=O)(C1)C2
O=C1CC2CC1(O)N2
C#CC(C)C(O)C#CC
OC12COC13CC(C3)O2
OCC(O)C1CC1O
NC(=O)CC1CC(=O)O1
N#Cc1ccnc([NH-])[nH+]1
CC(C)OC1CC1C
CCc1ncc(CO)[nH]1
C1CC1C1CC2CC1O2
CC1(O)C2CC3C1C32O
CC(C)C(C)C(C)C#N
N1C2C1C1OC21
C#CC1(C)OC(=O)C1O
O=C1C2CC3CCN1C32
CC1CC2C(C)C2CO1
CCNC1=NNOC=N1
CC1(C#N)C2CCCC21
CCOC(C)C(C)C#N
O=Cc1cc[nH]n1
O=CC12CC3CC1[NH+]32
CC1OCC12CC2(C)O
CC(C)C1CCN1C=O
OC1OCC23CCC12O3
CC1C2(C)COC12CO
O=CC(O)C1(CO)CO1
N#CC12OC1CC21CC1
C[n+]1nncc(F)c1[NH-]
C1OC2C1C1CC3C1C32
CC12CCC(=O)C1(C)N2
OC1CC1c1cnco1
N#CC#CC1(N)CCO1
CC(=NO)C(C)(C)C
CC1NC1C(=O)C=O
CC1CC(O)=CC1CO
N#CC12C3CC1C2(O)C3
O=C1C2OC3CC2C13
CC(C=O)CO[CH+][NH-]
CC12C3CC1C2C(=O)O3
O=CC12CC(CO)(C1)C2
CC1CC(C)(CO)C1C
O=CC12OC1CC21CC1
C#CC12C3C4C3C1C42
OCC1[NH2+]C2OC3C1C23
CC(C)(O)c1cc[nH]n1
O=C1CCCOC1=O
CC1OC1(C#N)C#N
N#CC1C2CCCC12
OC12COC3C4C1[NH+]4C32
N#CC1(O)CCC2C[NH+]21
CC1OCCC(=O)C1=O
C1NC12C1NC1C21CO1
C1CC2C(CC3OC32)O1
C#CCCCCC(C)C
Cc1cc(O)n(C)n1
CN1C=CN=C([NH-])O1
CCCCC(O)C1CO1
CC1CC(NCC#N)O1
CC(CC=O)OCCO
CCCCCOC(C)=O
CC12C3C[NH+]1C2C3=O
N#CC1=CCC2CC1O2
CC1C2CC(=O)OC12C
CC1(C)CC(=O)C(=O)C1
O=C1NC2CC3CC2C13
CC12OC1(C)C1CC12
[NH-]C1=NOC(N)C=C1F
N#CCC1NC1CC#N
CC1NC12COC2=O
N#CC(O)C1CC1CO
CNC1(C)COC=C1C
Nc1noc(O)c1C=O
CCC(=O)C12CCC1O2
OCC1CC=C(O)CC1
COC(=O)c1cc[nH]n1
C#CC(C)(O)CO[CH+][NH-]
C#CCCC1(CO)CC1
CCC(C)C1(C=O)CO1
N#CC1(C(O)C=O)CO1
CNC(=O)c1ncno1
CC12CC1C1CC12C#N
C1C2OC2CC2OC12
CC(=O)C12COC1CN2
Nc1cn2ccnc2o1
CC(C)C1CCC(=O)N1
CCCC(O)(C#N)CN
CCCCC(CC)OC
CC12NC1C(=O)CC2=O
CC12CCC3(CC3)C1O2
CC1CC=CC1(C)C
C1CC1C12OC3C1NC32
C1CC12CCC1(CC1)C2
CC12CC=CC3CC1C32
CNc1ncc(C=O)[nH]1
OCC(O)O
CCC1([NH-])C2COCC21
C1OC2C3COCC32O1
CC1(O)C2CC3(C)C1[NH+]23
Oc1cc[nH]c1C1CN1
CCc1nccc(F)n1
CC(C)C1C=CC(=O)N1
OC1CCc2conc21
NC(=O)N1CCC1C=O
C#CC12C(=O)C[NH+]1C2C
CC12C3CC1C1CC3[NH+]12
CN1C(=O)NCC12CC2
N#CCC1(O)CC1O
Cc1cc(NC=N)on1
O=C1NC2CC1(O)C2
N#CC12NC1C1CCC12
O=CC1NC12CC=CC2
CC1(C)CCCNC1=O
C#CCC(CC)CC=O
CN(C(=N)N)C(=O)C#N
C#CC(C)CC
CC(C)C12COC1C2O
C#CC(=O)C(C)C#N
O=CC#CC(O)CO
C#CC12C[NH+](CCO1)C2
CNC(=O)n1nnnn1
Cn1nc(O)cc1O
CC12C[NH+]1CC21CCO1
CC1(C=O)C2C=CC1O2
C[NH+]1C2C=CC1C2O
CC1C(C2(C)CN2)[NH+]1C
CCC1(CC)C(C)C1O
O=C1CC2CC3C(C2)C13
Cn1cccc1N
N#CC12CC(N)(O1)C2N
CCC1OC2C3CC1C32
CC1(CO)[NH+]2CCC21C
CC1(O)C2CCCC21
O=CN1CC2(O)CC12
CC1(C=O)[NH+]2CCC21C
CC1CC2[NH+]3CC1C23C
CC1(O)CC12C1C[NH+]2C1
CC12CCC1(C=O)CC2
CC1CC2(CC=CC2)O1
O=C1C[NH+]2CC12
CC(=O)CC(O)C(C)C
O=CC12OCCC1C2O
COc1oc(O)cc1N
COC1OCC(C)C1O
CC(=O)CC(C=O)CO
CC1(O)CC(=O)N1
ONc1cccn[cH+]n1
CC(=O)C1C(O)C1CO
CC[NH+]1C2CC1C2
C#CC1(C)C2CCOC21
CC(O)C12COC1C2
CC(C)N1CCCC1=O
CC(C)(O)C1OC1(C)C
[NH-]C1NC(=O)CC2CC21
C[n+]1cnc([NH-])c(O)c1
C1=NCC=C2CCC2O1
CN(C)C(=O)C#N
ONC1CCC(O)CO1
CC12C[NH2+]C3OCC1[NH+]32
CC(=O)C12CCC1(C)N2
O=CC1NC=CC12CC2
C1=CC2CC3COC23C1
CC12C=CC3C1C3(C)C2
COC1(C)NCC[NH2+]1
NC12OC1C=NCC2=O
CC1CC(C)(O)C1CO
[NH-]c1[nH+]nnc(=O)o1
CCOC1CCC(=O)C1
C#CC12COC1C2(C)C
Nc1cn2ccnc2o1
CC1(NC=O)CC(=O)C1
C#CCC1NCC1=O
CCC(C)c1cnon1
O=C1NCC12CN2
C#CC1(C)CCC([NH-])O1
CC(=O)C12CC[NH+]1C2
[NH-]c1nc(=O)cn[cH+][nH]1
CC1(C)COCC2NC21
C#CCCN(C=N)C=O
CCC1CC(=O)C2NC12
C#Cc1nonc1C
COC(CO)C(C)(C)O
OCC12CC1CC1C[NH+]12
CC12CNC1(C#N)CN2
O=CC1CC=CCC1=O
CC1(C#N)C2CCC21
Nc1nn2ccnc2o1
CCOCC1(O)CC1
CCC(N)(C#N)[NH+]1CC1
CC1CC2(O)C(C)C12
OCC1(CO)CC=CC1
NC(=O)C12COC1C2O
CC1C=CC(C)(C)OC1
CC(O)c1ccc[nH]1
C[N+]12CC3C1C2C31C[NH2+]1
CC#CCCC(C)C=O
C#CCC1(O)C23CC12O3
O=C1CC=C(O)CC1=O
C#Cc1cncc(O)n1
Cn1c(N)nc(O)c1O
N#CC(O)C1NCC1=O
O=C1CC2CNC12O
C#CC1(C)CC=CCC1
CC(=O)C1CC1C(C)=O
CC(O)CC(=O)[NH+]1CC1
O=C1C=C2CCCC2N1
Cn1ccc(N)c1C#N
C#CC1(N)CNC(=O)O1
CC(C)C1CC(CO)C1
CC1(C)OC1C1([NH3+])C[NH2+]1
C#CC1CC(C(N)=O)C1
C#CC12CCC1CC2=O
CC12C3CC(=O)N1C2C3
O=CC12COC3C1NC32
CC1=CC2NC2CC1C
CNc1cc(C)c[nH]1
CC([NH-])Oc1ccc[nH]1
Oc1c[nH]c(O)c1
OC12CC(CC13CN3)O2
CC1(C)C2C(O)C(O)C21
C[NH+]1CCC1(N)C(=O)O
Cn1ccc(=O)cc1N
CC12CC3CCC1CC32
CCc1cc(CO)on1
CC1C2C=CC=CC1O2
Cc1cc(O[CH+][NH-])c[nH]1
CCOC1CC1C#N
NCc1nc(CO)no1
OCC1C2C[NH+]3C1CC23
C#CC1CC2OCOC12
C[NH2+]C1NCC12CCO2
OCC1C2C3C=CC2[NH+]31
CC(C)(O)C1CC(=O)C1
COCC1(C)CC(=O)N1
CC1C2CCC3C1OC23
CC1(C)OC12CCOC2
CC1(C)C2C=CC1CC2
CCCC(=O)C1CCO1
CC12CC3C4C(OC41)C32
CC1OC2C=CC(C2)O1
CC(=O)O[CH+][NH2+]CCO
CCOc1cc(C)[nH]n1
C#CCCOCC(C)C
C[NH2+]C1COC(=O)OC1
CC12C[NH+]1CC21CCC1
CC12C3COC1C2O3
[NH3+]C1CC2CC([NH2+]1)C2=O
O=CC1CC12CCCO2
O=CC1OC1C1CCC1
C1=CC2NC3C1NC23
O=C1NC2CC2[NH+]2CC12
CCOCC(O)C(C)=O
C#CC1CC2CC(=O)N12
CC12NC1(O)C1CC12
OC12CC1OC1CC12O
CCC(C)C1(CC)CO1
CCC#CC(O)CCO
N#CC1OC12COC2=O
OCC1OCC=CCO1
[NH-]C1Oc2cn[nH]c2O1
OC12CC[NH2+]C1N[CH+][NH2+]2
CC(=O)OC1CC([NH-])O1
O=c1[nH]cc(C2CC2)o1
CC(O)c1ccon1
CC1C2CCC1N2C=O
C[NH+]1C(C#N)CC1C=O
CCCC(C)NC=O
C#CC(=O)C12C[NH+](C1)C2
CC1CC1NCC#N
CC1C2C=CC1C2O
CC1CCNCC(=O)O1
N#CC1C=C2CCC2O1
C#CCC1CC([NH-])O1
[NH-]C1=NC=CNN=C1[NH-]
CC1C23OC12C3C1CO1
O=CC1NC1CC1CC1
C#CC1C(C(C)=O)[NH+]1C
C#CC12CC1CC21CC1
N#CC12CCC1OC2O
CC12C3OC4C(C31)C42C
CC12OC(O)C1CC2=O
OC1OC1c1ncc[nH]1
CC1CCC2(C)OC12C
C#CCCC1CC=CC1
COCC1C2OC1C2=O
N#CCC12CC=CC1N2
C#CC1(N)C=CC(=O)O1
CC1CC1c1cnoc1
NC(=O)n1cccc1O
OC1C2C3COC(C3)C12
C1=CC2(CN2)C2OC2C1
CCC(=O)C1NCC1=O
C#CC12OCCC1C2C
O=C1NC2CC12O
CC1OCOC2CCC12
CC1(C)[NH2+][CH+]NC1[NH-]
[NH-][CH+]OCC12C[NH+](C1)C2
CNC(=O)NC1CC1O
[NH-]C1=NC=CNN=C1[NH-]
CC1(C)NC12C[NH+]1CC12
CCC1(OC)C(C)C1O
[NH-]C1=NCOC(F)=C1N
CCC1(C)C2CCC1O2
C#CCC(C)CCO
COC12CCC1(C)N2
CC1C2C=CC1C2(C)C
CC1C2OCC1(C)CO2
C#CCC1(C)CC(C)C1
Cc1noc2nccn12
CCn1cc(N)oc1=O
Cc1ccn2c1C(O)C2
C#CCc1ncc(O)[nH]1
C[NH+]1CC23OC(C2=O)C13
CC#CC(C)C#CC#N
N#CCc1cnn[nH]1
CN1CCc2nocc21
CNc1cnc(O)c[nH+]1
OCC(O)C(O)CO
CC1OC2CC13CCC23
CC1(N)C2C=CC(=O)N21
CC(C)(O)COC1CC1
O=CC#CCOC=O
OC1CC2CC3C(O2)C13
CC(=O)C(C#N)[NH+]1CC1
C1=CC2(CC1)CC1NC12
CC(O)C12CCC1(C)N2
CC1(C)CCNC(=O)O1
NC1CC1n1ncnn1
COC12C[NH+](CCO1)C2
CC1(C)[NH+]2CCC21C#N
CCn1ccc(C=O)n1
CN(C=N)C(=O)C1CC1
CNc1cc(N)c(O)[nH]1
NC(=O)C12COC1CN2
CC1C2OCC12[NH+]1CC1
N=C(CO)NC1CCO1
COC(=O)C1CC(C)O1
O=C1CCC1OC1CC1
C[NH2+]C1(C)OCCC1=O
CC1C(=O)CC2C[NH+]21
N#CC1(N)C2CC3C1[NH+]32
O=C1COC2C3CC12N3
C#CC(=O)NC(=O)OC
CC1OC1C1NCC1=O
CC1(O)CCC2COC21
N#CCC1CCC(O)O1
Cc1ncc(N(C)C)o1
CCC(C)NCC#N
OC1C=C(C2CC2)CO1
C1=CC2CCCC1O2
OC12C3COC1C2OC3
O=C1CCCC2C(O)N12
COCC12CC3C14OC324
NC(=O)CC1CN1
C1=CC2C3C1C1C3C[NH+]21
CCC12CC(C)(O1)C2O
C[NH+](CC#N)C1CCC1
C[NH+]1CC(=O)C1CC#N
C[NH2+]C(CC=O)OC
C#CC1(O)CC(=O)C1O
CC(=O)N1C=CC2CC21
c1onc2c1C1NC1C2
CCC(CC)C1CC1
CC1CCC(NC=O)O1
C#Cc1ncc(C)[nH]1
O=Cc1ccc(F)cn1
CC12CCC1[CH+]NC2=O
C1CC(CCC2CC2)C1
N#CC#CC(O)C1CO1
CN1C(=O)CC1(C)CO
C#Cc1ncc(C)n1C
CC12COCC1(CO)N2
CC12CCC1[CH+]NC2=O
Cc1ccn(C(C)O)n1
CCC(C#N)(CO)OC
O=C1C=CCC2CN12
CC12CC3C(CO1)C32C
CC1(C)CCOCO1
CC12COC1(CO)CO2
CC1NC12CC(=O)C2
O=CC1C2CC=CC12O
C#CC1([NH2+]C)NCCO1
O=C(O)C1NCC12CC2
CCC1(C)C2CCC21
COC1(CO)C23CC12O3
C#CC#CCCC(N)=O
CC(O)C1CC(NO)N1
C1=NC2CCC(CC2)O1
CC(=NO)C1(CO)CN1
Cn1c(O)nnc1O
CC(O)c1ncco1
C#CC1CC(C)(C)C1O
CC1(C)CC2=CCCC21
CC(C)C12OC3C1NC32
CC1C(=O)C2C3CC1C32
CC1OC1(C)C#N
O=C1C=CCNC1CO
CC1OC2C(CO)C12C
CC1C=C(C2CO2)CO1
C#CC12CC1C=CC2C
CC1C2COC1C2=O
N#CC1C2CCC(=O)N12
O=CC1OCC=CC1=O
CCC(C)C1NC1CO
OC12C3C=CC4C3[NH+]1C42
CCC#CCOCCC
[NH-]c1n[c+](C=O)nno1
C[NH2+]C1OCC[NH+]2CC12
CCC1CC(=O)C(=O)N1
CC12CC(=O)C1C1CC12
CC1(C)NC1C1CCO1
C1OCC2[NH+]3CC2(C3)O1
O=C1OC=NCC2CC12
CC(O)c1c[nH]c(=O)o1
O=CC(C=O)C1(O)CC1
CNc1cc(C#N)co1
CC12OCC1OC2=O
NC(=O)C(CO)C(N)=O
CC12COC1C2(O)C#N
C[NH+]1C(O)C12CCCC2
CC#CC(CO)CCC
C#CC(C)C(O)C1CO1
[NH-]C1NC(=O)CNC1=O
C#CC1COC2CC2C1
CC(C)(O)C1CC(=O)C1
N#CC1C2CCCC12
CC(=O)n1cccc1C
O=C1C2C(O)C3CC2C13
COCC(O)C1(O)CC1
OCC1C2CC(O)C12O
CC1C2CCC1O2
CNC(=O)C(O)CC#N
CCC1(C(C)C#N)CN1
CC1(O)CC2(CCC2)O1
N#CC12C3OC4C3[NH+]1C42
CCC1C2C3C(O)[NH+]2C13
Cc1noc(O)c1C
CC1(O)CC2OCC1O2
c1cn2c(n1)N1CC2C1
CC12C3CC1C1C3OC12
CC12C3CC4C(C41)[NH+]2C3
CC1C2OC3COC2C31
[NH-]C1=NC(N)(N)OC=C1
C#CC(C#C)C(F)(F)F
C1CC12CC1C3OC3C12
O=CC1C2C[NH+]3CC3C12
CC(O)C(=O)C1NC1C
C[NH2+]C1NC=NCCO1
CC1C2(C)C34OC23C14C
CCC1C2C3C[NH+]3C12
Cc1n[nH]nc1N
CCC1=CC2CC2C1O
CC(C)n1nn[nH]c1=O
CC1C2CCOC12C
CNC12OC[NH2+]C1C2C
CC12C[NH2+]C3C[NH+]1C32[NH3+]
CC12CC1CNC2=O
C1CC2CC1O2
[NH-]C12COC13COC3C2
C#CC#CC1OCCO1
OCC12CC3C(O1)C32O
CC1(C#N)OC1C1CC1
O=C1C2CCOC1CN2
Cn1ccncc1=O
CCC12CCC1(OC)O2
CCC(C#N)C1CC1
CC(=O)C1CC(CO)C1
CC1(C#N)C=CC2OC21
CC12CCC1=CCC2=O
N#CC1(C#N)C=CCO1
CC1C2CCCC1C2C
C[NH+](C)Cc1ncno1
C#CCOCC(=O)CC
C#CC(C)OCC1CC1
CCC1CC(=O)C1(C)C
O=C1C=CCC(=O)C1=O
CC1(CO)C2CCCC21
CC1(C)C=C2COC2C1
C#CC12CCC(O)C1O2
CNC1Cn2ncnc21
CC12C3CC4(O)C(C31)C42
C#CC(O[CH+][NH-])C1CC1
N=C(N)N(C=O)C(N)=O
C#CCC1(C)C2CCC21
CC12CC1C=CC2O
CC(C)c1cc(N)c[nH]1
CC12CC=CC1OC2=O
O=CC1CC12CCC2=O
CC[NH+]1CC2(C1)OC2[NH-]
O=C1C2CC3(O)C2C13O
CCc1ncc(C=O)[nH]1
CC(C)C(C)OC1CC1
CC12COC1C([NH-])N2
O=C1CC2COCC12O
C#CC1CCN1C=O
C#CCC(C#N)O[CH+][NH-]
O=C1OC2C1CC1CC12
C[n+]1nc([NH-])cc(F)n1
CCC(=O)NCC1CO1
O=C1C2CC3(CN3)C1O2
[NH-]C12CC1COC2=O
NC1(c2cc[nH]c2)CC1
Nc1ccc(F)cn1
C1CC2OC2C2OC2C1
CC(=O)c1cc(N)c[nH]1
CC12C3CC3[NH+]1C2CO
N#CCC1CC1C=O
N#CC12CNC1C2(O)O
C#CCC1(C#N)CCN1
C1CC2OC3C(C1)C3O2
[NH-]c1nn[nH+]c(=O)o1
O=CN1C2C3CC2C31O
CCOCCC([NH-])OC
ONC1(NO)C=CC=C1
C#CC1(C)CC2C[NH+]2C1
OC1CC12C1CC2C1
CCN(C=O)C(=O)CO
[NH3+]C12CCC1(C(=O)[O-])O2
C[NH2+]C12C[NH+]1C(O)C2C
CC(=O)C1NCC[NH2+]1
CC1(O)C2[CH-]CC3C2C31
N#CC(N)C1CC(O)O1
C#CC12CC1OCC2=O
O=CC1C2CC=CCC12
C#Cc1ncc(C)[nH]1
COC1CCCC(=O)N1
[CH+]1NC23CC2([NH2+]1)C1OC13
CC(=O)C1CCC(=O)O1
CC1C2CCC3OC2C31
O=C1OC=NC2CNC12
[CH-]1C2CC3CC4C1[NH+]4C23
CC1OCC2=CCCC21
CC12OC1CC2=O
Cc1cnoc1C1CO1
CC1C(O)C12CC=CC2
CC1=NC=CNC([NH-])=N1
CCOC1NC12CCC2
C#CC1C2C(O)CC12C
C#Cc1ccc(O)cn1
C1CC2C1OC21CC1
CC12O[CH+][NH2+]C3C1NC32
CC(C)C(O)CC=O
C1=CCCC2(C=C1)CO2
CC1C=C(O)C(C)OC1
CC1(C)C2CC(=O)C21O
Cn1nccn1
c1nncc2c1CCC2
CC1OC12C1C[NH+]3C1C32
CC(O)C1CCC2C[NH+]21
CC1(O)C2COC1C2=O
C#CC(C=O)CC(C)O
CC1(C)COC(=O)OC1
CCOC(C#N)C1CC1
N#CCC(CO)CC=O
N#CC1OC[NH2+]C12CC2
C#CC[NH2+]C1CC(C)O1
COCC(O)C1CC1
OC1CC2C3CC1C2O3
CCn1c(O)cnc1O
O=C1CCC=C(O)CC1
O=CC12CC1CNC2=O
COC1(C)CC(C)CO1
CC1(C=O)CC=CC1=O
CC1(O)C2NCC(=O)C21
CCN1C(=O)C2(O)CC12
N#CC12C3C[NH+]1C1C3C12
[NH-]C12CCC3(COC13)O2
CCC(C)C12COC1C2
CCC1OC1(CC)CC
O=CC1CC(=O)C1
C#CC1OCC=CC1=O
CCOC1([NH-])OC=NO1
N=C(NC=O)OCCO
NCC(=O)n1cccn1
C#Cc1ncnc(N)n1
[CH2+]C1(N)[CH+][CH+]N=C([NH-])O1
CC(O)C1(CC#N)CN1
C#CC(=O)NCC#CC
CC1(C)C2C=CC1C=C2
CC(=NO)C1(C)NC1C
CC1C=C2CCN=C2O1
CC1(O)C=CC2CC21O
O=C1CC2CC2C(O)N1
CC1(O)C2CCC21CO
CCC1CC1(C)OC=O
CCC1(O)CCC(C)C1
C1C2OC1C1OCC21
O=C1CN2C(=O)OCC12
CC1=CC2C(C)C2(O)C1
CC12OCCC1C2C#N
CC1C=C2C3NC3C2O1
N#CC1OC2C=CCC12
N#CC12COC(C1)C2
CC12CC1N=CNC2=O
CCOCC1CCCC1
CN(C)c1ncc[nH]1
O=C1CC(CC2CC2)C1
N#CC1(C=O)C2COC21
CCOCc1ncn[nH]1
CCN(C=O)C(C)=NC
C#CC1(O)CC1C(C)C
Cc1n[nH]c(O)c1C
C#CC(CC)C(O)C=O
[NH-]C1OC12COCC2=O
CCCC(O)C([NH-])OC
O=CN1CC2C3OC3C21
Cc1ocnc1C1CC1
[CH+]1[NH2+]C2C(O1)C2C1CO1
CC1NC1c1ncno1
CC12C3OC3C3C14OC324
CC1(O)C2C(O)CC21O
O=C1NCC12OC2CO
CNc1nc(O)n[nH]1
C[NH+]1C2C34OC23C14C#N
Nc1cc(OC=O)co1
NCC1=CCC(=O)O1
OC1OCC12CC2
[NH-]C1(F)N=CN=C(N)O1
N#CCC1C2CCC1C2
CC1C2CC=CC1(C)C2
CN1CC(C)(C)OC1=O
C#CC1(O)C2CC(=O)C21
OC1C2CCCC1C2O
O=C1C2CC(O)(O2)C1O
C#CC#CC12CC(C1)C2
Cn1ccc(=O)c(F)n1
[NH-][CH+]OCC1(C=O)CO1
[CH2+]c1ncn[cH+]o1
O=CC12C3CC1(O)C2N3
C#CC#CC(C)(O)CC
COC1CC2C=CNN21
CC(=O)C(O)C1CC1O
CC1C2C(C)(O)CC12O
COc1[nH]c(N)cc1N
[NH-]C1=CN=CC(=O)NN1
CC1(C=O)OC12CCC2
CCC(C)C1CC1C=O
c1cc2c(cn1)NCC2
CC1C(=O)C2CCCC12
N#CC1COCC([NH-])O1
N#CC1=CCC2CNC12
[NH-]C1CC12NCNC2=O
Nc1ccc(C=O)cn1
CC(C#N)C#CCO
C[NH+]1CCC1C(N)C#N
CC1C2COCOCC12
C#CCOCC(F)(F)F
CCCC(CC)C1CO1
[NH-]C1CCC(NC=O)O1
N#CC1C[NH+]1C1CNC1
COC1(C)OC2CCC21
[NH-]C1C(=O)CC2COC21
CC1OC(C)(C)CC1=O
OCC12CC1CC1OC12
C#CCOCC(=O)C#N
C#CC1C(C)[NH+]1C1CC1
COCC1CCCC1
CC12C3C4C(=O)C3[NH+]1C42
C1=CCC2(C1)CC=CC2
C#CC12CC3C4C3[NH+]1C42
CC1CC(O)O1
N#CC[NH2+]C1OC=NO1
C[NH+]1C2(O)CC1(C=O)C2
N#Cc1n[nH]nc1C#N
COC1(NO)CC=CC1
ONC1CCC(O)CO1
N#CC1C2C3CC(O3)C12
COC12CC(O)(C1)C2C
Cc1n[nH]nc1O
N#CC12C=CCC1CC2
C1=NC2CC3C(C2)C3O1
CCC1CC(C#N)N1
CC1[NH+]2CCC(=O)C12C
CC1OCc2[nH]ccc21
CC(O)CCOC(C)C
COC1C2C(C)CC12O
COC12CC3(O)C1CC32
CCC1C2C3C=CC2[NH+]31
OC1C2CCC3OC3C12
Cc1cc[nH]c1N1CC1
O=C1CC2C3CC3C12
Oc1nc(O)nc(F)n1
COc1cc(N)co1
CC12COC13COC2C3
CC12COC1CC21CN1
O=C1CC2C3CC(C3)N12
Cc1[nH+]ccc(F)c1[NH-]
[CH2+]CC
COC1(O)NC12CCC2
CC#CC(=O)NC
C#CCC1CC1(O)CO
CC(O)C(O)C1(O)CC1
C1CC2CC(CO1)CO2
CC(=O)c1nccn1C
COC1(C)CC=CC1=O
N#CC1(O)C2CCCC21
C1C[NH+]1C1CC2(CO2)C1
O=CC#CC(=O)C1CC1
CC12CC[NH+](C1)C2C=O
C[NH+]1C2C3NC3C21CO
OC1CC2(CCCC2)O1
CC(C)C1(C#N)CC1
CC#CCC1C[NH2+][CH+]O1
CC1OC1(C)C(O)C=O
Cc1cc(OC=O)on1
CC1CC1C1(C)CCO1
C#CC(C)OC(C)C#C
CN(C)c1cc(N)on1
O=C1CC2CC2C1=O
CC1=C(O)CCC(C)C1
C1=CC2(C=CCC1)CC2
COC1COCC([NH-])O1
C#CCc1cc(C)c[nH]1
C#CCCCC#C
OC12COC1(C1CN1)C2
C#CC(C)C(=O)[NH+]1CC1
CC1Oc2c[nH]cc2O1
CCOCC1OCCO1
[NH3+]C12OC1(O)C1C[NH2+]C12
CC1(C)[NH+]2CCC21NO
CCC1CCOC=NC1
N#CC12C3C4NC3C1C42
CCN(C)C(=O)CC=O
O=C1CCOCC12CO2
Cn1ccc(=O)cc1F
C#CC1CC12CCC2
NC12OC3[NH2+]CCC1C32
CO[CH+]Nc1cnon1
CNc1occ(O)c1C
CC1(O)C2(C)CCC12C
CC12C3CC1C2(NO)C3
Cn1cnc2[nH]nnc21
CC12COC1C1C[NH+]1C2
CCC12O[CH+][NH2+]C1C2C
CC1(C)CC12COCO2
[NH3+][CH+]C1(CC(=O)O)CN1
CCc1cc(N)c[nH]1
CC1(CO)OC12CCC2
CC12C[NH2+][CH+][NH+]1[CH+][NH2+]C2
C[NH2+]C1NCCN1C=O
C[NH+]1C(CO)C1(C)CO
C#CCC1(O)C2CCC21
CC(=O)c1noc(N)n1
Cc1nccccc1=O
[NH-]c1ncnc[n+]1C=O
N#CC12CNC1C2CO
CC12CC(CO)C1(O)N2
COC(CO)C(C)(C)C
CC1OC(=O)C1(N)CO
C#CC(CC)CO
CC#CC(O)C1C[NH+]1C
CC(C)[NH+]1C2CC1(O)C2
O=CN1CCC1CO
CC1CC(C=O)(CO)C1
OCC#CC(O)C1CN1
CC1(O)CC=CC1CO
CC1C(O)C1(O)C#N
CC1=CNC([NH-])=C([NH-])O1
N#Cc1ncno1
COC(=O)C1C2CCC21
O=C1CC2C=CCC1C2
N#CC1(O)C2CCCC21
CC1(C)CC=CC(=O)N1
C#CC(=O)C1(C)C[NH+]1C
[NH-]C1CC(NCCO)O1
N#CC12C[NH+]1C1CC12
CC1OC1c1cc[nH]n1
C1CCC(C2CO2)CC1
CC1C2CC3C2(C)C13O
C1CC23CC(C4NC42)C13
CC(C)C1OC1C(C)O
O=C1CCC2CC1(O)O2
COC1(C#N)C2CCC21
CC1(C=O)CCC(=O)O1
C1OCC23C4C5C(C42)C153
C#CC1CC1(O)C(C)C
O=CC(=O)c1ccco1
C#CC12CC[NH+]1C2CO
CCC(C(=O)O)C1CN1
O=C1C=CC2[NH+]3CC12C3
CC1C=CC2CC=CC12
NCC1(N)OCC(=O)O1
O=CC#CC(O)C1CC1
Nc1ccn2c1C(O)C2
C#CC(O)C1CC1C=O
CC1OCC(C)(CO)O1
CC1COCC(=O)N1
CC1(O)C2CCC1C2O
CC1(O[CH+][NH-])C=CCO1
CC1(C)NC2([NH-])COC12
N#CC1(O)C(N)C1N
CC1CC=CC1(C)CO
OC12C3OC(C31)C21CO1
Cc1nn[nH]c(=O)n1
CCc1cc(NC)on1
OC12CC3OC1C32O
N#CCC1CC1C1CO1
C[NH+]1CC1C(=O)C=O
O=C1CN=C2CC=CN12
CC([NH-])OC12COC1C2
CCC(=O)C(C)C1CO1
COCC(C#N)CO
CC1(C)OC1(O)C1CC1
C[n+]1c([NH-])noc1C#N
C#CC(C)CC(O)C#N
O=CC1=CC2CC2C1O
Cc1oc(C=O)cc1N
C1=CC2C3C=CC2C1C3
C1=NOC([NH2+]C2CC2)O1
CCC(=O)c1cc[nH]n1
[NH-][CH+]OC1OC12CCC2
CN(C=O)c1ccon1
CC(=O)[NH+]1CCC1
CC1(O)C2(C)CCC12C
CC(=O)C1(O)CC[NH+]1C
CC1(C#N)NC1C#N
CC12OC1C1COC2O1
CC1OC(=O)CC1(C)C
CC(=O)NC=NC(C)C
CC1(O)OCCC2OC21
C[NH+]1C(C#N)C2CC21N
NC(N)=O
CC1CN=CC(=O)N1C
CC(C)(C)C1C23CC12O3
C#CC1OC1C1CCC1
CC1C=CC(=O)C=CC1
COc1cc(C)n(C)n1
COC1(C=O)CC=CC1
CC1(C)OC12CCCC2
CN(C)c1ncnn1C
COCCC(O)C1CO1
C#CC1(C=O)CC=CC1
CC1(C)CC=CC2NC21
CNc1nonc1C=O
CC12CC[NH+]3CC(O1)C32
C#CC12COC1([NH-])CO2
CC1C(C)(C)C12CCO2
N#CC1C2[CH-]CC3C2[NH+]13
C1OC2C1C1OC21
C#CCC(CCO)OC
C#CC(=O)C(=N)NC=O
ONC1CCCCCO1
CCOCn1cccc1
C[NH+]1CC(=O)C1(C)CO
COCCCOCC#N
CC12C3CC3[NH+]1C2C#N
CCOC12CC3C14OC324
O=CN1C2C3CC(O3)C21
ONC1C2C=CC1N2
C#CC1CC2OC3C1C23
CCOC1(C)CC1(C)C
CC1(C)NC2CC21C#N
N#CC1OCCC12CC2
N#CC1(O)CC(C=O)O1
NC12C(=O)OC1CC2O
CCC(=O)CC1C[NH+]1C
OCC1(CO)C2CC[NH+]21
CC1CC1(O)C(O)CO
CN=C(NC(N)=O)OC
CC1(C)CC2NC21NO
C1=CC2OCC1C21CN1
CC12COC1CC1OC12
C#CC(C)C=O
OC1Cn2ncnc2N1
C1=Cc2cnnn2C1
CC12C=CCC1(O)C2O
CNc1nnoc(=O)[nH+]1
C#CC#CC(C)CC#N
CC(O)C1CCC(=O)O1
C#CCCC(C#N)OC
CC1OCC2C(C)C12C
OCC12NC1C1CC2C1
C1=CC2=CCCC2C1
CCC(CC)C1CC1O
CC(C)C12CCC1CC2
CC(C)C1C2COCC21
CC1(C)C=CC2OCC21
COC1C[NH+]1CC1CC1
O=CC12CCC1(CO)N2
COC1C2CC1C2=O
O=C1CCC2(O)CC12O
N#CC1CC2(CCC2)O1
CC1C(C=O)CN1C=O
[NH3+]C1(C2CCC2)[NH2+]C1O
CC12COC(C1)C2C#N
CC1[NH+]2C3COC3C12C
COC(=O)C1CC([NH3+])[NH2+]1
O=Cn1nc(O)c(O)n1
CCC#CCC#N
C#CCC1(C#N)CCO1
N=C(N)N(C=O)C(=N)N
NC(=O)c1cnno1
CC1C=CC(=O)N1
CC1CC=CCC(=O)O1
Nc1ncno1
O=C1CC2C3CC2[NH+]3C1
N#CCC12OC1C1CC12
C1=Cn2ccnc2C1
[NH-]C1C2CCCOCC12
Cc1nc2[nH]nnc2[nH]1
OC1C2CC[NH+]3CC3C12
C#CCc1cc(C)co1
C1=NCC23CC2(CN3)O1
C#CC1CCC2CC2O1
CC1(CO)CCC2C[NH+]21
O=C1C2C(O)C3C2C13O
CC12COC(C1)C2O
OC1OCC2=C1CCC2
CC1C=CC(C(C)O)O1
[NH3+]C1=CC(O)C2[NH2+]CC12
O=C1NC2CC1(O)C2=O
CC12CC1C=CC(=O)O2
CCCOC1(C)CCC1
C1CC1C1CC2CC2C1
CC(C)C1(C=O)CN1
CC12C[NH2+]C3OCC1[NH+]32
NC(N)=O
O=COc1ncc[nH]1
CCC12CCC1(CO)N2
CCOC(C)(C)CC
C1C2[NH2+]C3NCC3OC12
N#CCC(=O)C1CC1
C1CC(C2C3COC32)C1
CC1=CC(C)COC1C
C#CC1(CO)OC1CC
C#CC(C=O)CC
CC12[CH-]C3C4C(C1)C2C34
COCC(C)(C)COC
CC[NH+]1C2C3CC3C21
O=C1CC2(CN2)CO1
CC12CCC1C[NH+]1CC12
CC1OCC(=O)C(=O)O1
CC#CC(=O)C#CC#N
CC(C)C1(C(N)=O)CO1
CC1(C)C2CCCC21
CC(O[CH+][NH-])C1(O)CC1
CC(O)C(=O)C1CC1
C1=NCC2(CC2)CO1
C#CC12NC1(O)CC2=O
CC1NC([NH-])(CO)C[NH2+]1
CC1CC(C)[NH+]2C(O)C12
CC12CCC1N2C=O
CC(O)C1OC1C1CN1
Cc1ocnc1N1CC1
CC(C)C1C=CC2OC21
CNc1cc(N)on1
CC#CCC(CC)CC
CC1OC23CCC12NC3
C1C2[NH+]1CC21CC1
CC(=O)CC(C)=NO
O=C1CC2(C1)C(O)C2O
CCOCC1(C=O)CC1
COc1ncc(C=O)[nH]1
C[NH+]1CC1C(N)C(=O)O
C1=CC23CC(C2)C3OC1
CC1C=CC(OC=O)O1
[NH-]C1=NC=COC1(F)F
OC12C3CC4C(C3)C1C42
CC1(C)C2NC3C2OC31
C#CC12CCC3C14OC324
N#CC(N)C#CC(N)=O
C#CC12OC1(C)C1CC12
O=C1C2C=CC1C21CC1
CC1(C#N)C2C=CC[NH+]21
[NH-][CH+]Oc1cc(O)[nH]n1
CC#CCC1CC1(C)C
[NH-]C1=C(F)OCC(F)=C1
CC1CCOC1(C)C=O
C#CCC1NC1CC
CC1[NH+]2C3CC3C12C
CC1(C)CC2(C1)OC2O
Nc1nc2ocnc2o1
CNc1nc(O)c(O)[nH]1
O=CC(O)C(C=O)CO
O=C1CCOCOCC1
OC12C[CH-]C3C[NH+](C1)C32
C#CCn1ccc(C)n1
CC1CCC12CC1CC12
COC(=O)C1C=CCO1
O=Cc1cc(CO)on1
CC12C3CC1C2(O)C3
CC[NH2+]C1CC(CC)O1
C1C[NH+]2CCOC(C2)O1
C1=CC2CC3C1C[NH+]23
C#CCC1(C#N)CCO1
Cc1cc(C=O)c[nH]1
CCC1(C=O)CC1OC
CCn1nc(N)nc1C
O=C1CCC(O)(CO)C1
CNc1nonc1CO
N#CC1(O)CCC2C[NH+]21
CC1(C=O)C2CCCC21
O=COC12COC1C2O
CC12COC3C[NH+]1C32C
CNc1nc(=O)cno1
OC12CC(C3CN3)(C1)N2
CC1([NH-])OCCC2NC21
CNC(=O)C#CC(C)O
O=CNCCOC1CC1
COC1CCC(OC)O1
C#CCC12COCC1O2
C1=C2CCC2C2CC2C1
CCC(O)C1CC=CC1
C#CC12OCCC1C2C
CC12CC1CC21COC1
CCOCc1ncc[nH]1
CC1C2OC3CC(C3)C12
C#CC(O)C1(C#C)CC1
CC12C=C(O)CCC1C2
N#CC12CC[NH+]1C2O
CC1CC2=CCCC21
[NH-]C1OCCCCCO1
CC1(O[CH+][NH-])CC(O)C1
C1=CC2CC=CC2C1
CC1(C)C[NH2+]C(C)(N)O1
OC12C3CC1C3[NH+]1CC12
c1noc2c1CC1CN21
CC12CCC(OC1)O2
CC1(C)C(=O)CNC1=O
CNc1cc(C)co1
CC1(C)C2C3CC(O3)C21
COC(=O)C1CC1O
CCC(=O)C(C)CC=O
Cc1cnc(C)c(O)c1
CC(C)C12CC1CCO2
C#Cc1[nH]cc(N)c1N
C1CC2OCC1O2
O=C1OC2CC3C(O1)C23
C#CC1(C#C)CCO1
C1OCC2(O1)C1CCC12
CCC1CCC2CC12O
CC1=CC2CC2OC1C
CC12CC[NH+]1C2C1CN1
CC(=O)C1C2CCCC21
CCNc1ccn(C)n1
CC1(C)COCC(=O)N1
c1n[nH]c2c1OCC2
OC1CC2CC3OC1C23
C[NH2+]C1C2C3OC3C[NH+]12
Cn1ccc(CO)n1
OC1C2CC1OCCO2
CC(=O)CC#N
CC1C2CC(=O)C1(C)C2
CNc1cc([NH-])[nH+]nn1
CC1(C=O)[NH+]2CCC21C
OC1(O)C2CCCC21
Cc1ncc(C(N)=O)[nH]1
CN1CCC(=O)C1=O
COCC(C)(O)C=O
[NH-][CH+]OC1CCC(O)O1
CCOC(C#N)C(C)O
COC12C3CC1C2(C)C3
CC1CC(C#N)C1
C1=CC23CCC2C(C1)C3
CC1(O)C=C2COC2C1
O=C1C=C2CCC2C1
N#CC(O)C1(N)CC1
CCOC12CNC1C2O
CCC(=O)C1(C)CCO1
C#CC1[NH+](C)C1(C)C=O
CC12CC1C=CC2C#N
O=C1CCNC1CO
CCc1ccn(CC)n1
O=C1CCC2(CN2)CO1
CC12C[NH+]3C(CCO1)C32
CCC(=O)[NH+]1CCC1O
c1nc(C2CCO2)c[nH]1
N#CCC1(CO)CO1
CC12COC1CCC2=O
CCCC(C#N)OC=O
CC(=O)C1C2OC1C2=O
OC1C=Cc2[nH]ncc21
C1OCC1C1CC2OC21
CC1CC(=O)N1C
O=C1CCC2OC12O
C#CC1NCC=CC1=O
OC1C2C3CC2[NH+]13
C#Cc1cnccn1
CC(O)C1(O)CC=CC1
Oc1ccc(F)c(O)n1
CC1C2C1C1(C)NC21C
OC1OC1C1C2COC21
C1C2C3C2C2C1C32
C=NCN1C([NH-])CC1O
NC(=O)Oc1ncco1
O=CC1CCC(C=O)C1
C[NH2+]C12OCNC1C2C
C#CC1CC1(O)C(C)C
CC1(C#N)C=CC2OC21
C#CC12NC1(C)C1CC12
CC1(C)C2COCC21
COc1nccc(N)n1
[NH-]C1CC1C1CN[CH+][NH2+]1
C#CC1C(C)C1C#N
C#CCCC1(CO)CN1
CC(O)C1(C=O)CCC1
C#Cc1nc(C)c(C)o1
CC(O)C(=O)NC=O
C[NH+]1C(C#N)C1(C)CO
NC12C3C[NH2+]C1C2O3
CCOC1OCCCO1
CC12CC1CCNC2=O
Cn1cc2ncoc2c1
CC1=CC2C(C)CC2C1
C[NH2+]C12OCNC1C2C
CC1CC1N1CCC1=O
CC1(C)C2NC(=O)NC21
N#CC1CC1[NH+]1CCC1
CCOCc1ccc[nH]1
CC1(C)OCCCCO1
CC1(C)CC=C(NO)C1
C1OCC2OC3CC1C23
C#CC1(C)C2CCCC21
O=C1NC2C3CCC2C13
OCC1CC=CCC1O
COc1ccc(N)cn1
CC(=O)NC1(C)CC1O
Nc1cncc(=O)o1
OC1C=CC2CC=CC12
CCC1C[NH+]1C1COC1
C#CC1=CC2NC1C2=O
COC(C#N)C1CCO1
OC1OCCC2(CC2)O1
CC1C2C(O)C(O)C12O
Nc1noccc1=O
CC12CCC(CC1=O)O2
CC(O)C1CCC1
CC(C#N)C#CC(N)=O
Cc1[nH]c(O)cc1N
O=C1CC2OCC12O
O=C1OC2C3C(=O)C1C23
C#CC1(CC)OC1C
CNC(=O)CC(C)=NO
CC(O)CCOC=O
CC12CCCC3C14OC324
CC12COC1CCC2=O
NC(=O)C(N)O
OC1C=Cc2[nH]ncc21
C#CC(C)(CO)CC#N
Cc1ncno1
O=C1C=CC2CCCN12
CC#CC(=O)OC
O=C1C2OCC2C2CN12
CC#CC(=O)[NH+]1CC1
CCc1nccc(F)n1
COc1cc(C#N)[nH]n1
C#CC(=O)CC(=O)CO
C[NH+]1C2C(=O)C3OC2C31
CN(C)C1([NH-])OC=NO1
N#CC1(O)CC(=O)C1
CC1C(C#N)C2C(C)C12
C[NH2+]C1CCC(C#N)O1
CCC1CC(C)(CC)C1
Cc1oc(=O)ccc1F
N#CCC(N)CC(=O)O
C#CC12CC(CCO1)C2
CN1OC(F)=CN=C1[NH-]
CC1NC12C1COC2C1
CCC1(C)CC=CC1O
OC1CC=CC1
CC12CC3(CO)C1CC23
C#CC#CC1CC=CC1
C#Cc1ncc(O)[nH]1
Cn1nc(C#N)cc1O
CCC(C)C1C(C)[NH+]1C
[CH2+]C1([NH-])C=C(N)[CH+][CH+]O1
CC[NH+]1CC2CC(=O)C21
CCC(O)C(=O)C1CN1
CC1OC23CCOC12C3
C1C2C1C1(CC1)C21CC1
O=C1CCC2CC2CO1
C#CCC(=O)C1CC1C
CC1(C2CC2C=O)CC1
COC1(C)C2CCCC21
O=CC1(CO)CC=CC1
CCn1nncc1C=O
CC1CCC(C)(C)C1
N#CC12OC1C1COC12
CC(=NO)C(O)C1CO1
[NH-]c1[cH+]oc(F)cn1
CC1=CC2OCC2C1C
C#CC1(C)[NH2+]CC(=O)O1
CC12C3C4CC1C2(O)C43
CC[NH+]1C(C)C1C1CN1
CC1CC(C#N)C1NO
NC(=O)n1cccc1O
C#CCN1CCCC1=O
CC(O)C1[NH+]2CCC12C
CCNC(=O)C1OC1C
NC(=O)Nc1ccc[nH]1
CNC(C#N)C1NC1C
C#CC(C#N)C1(O)CC1
CC1(C)CC1C(=O)C#N
C#CC(=NO)C(C)OC
CC1(C(N)=O)C2CCC21
C#CC1(C)CC=CC1=O
COCC1(O)CC(C)C1
CC12CC1C1CC12C#N
N#CC12C3C[NH+]1C2(N)C3
C1C2OC3C2C1[NH+]1CC31
CC1OC23CCC2CC13
ONC1(O)C2CCC1N2
CCOC(=O)C1(O)CC1
C[NH+]1CC1C(=O)NC=O
OC1C=CC2(CCC2)O1
C#CC1CN1C(=O)CC
N#CCOCC(O)C#N
C#CC(C)(CO)O[CH+][NH-]
N#CCOc1ncno1
N#CC1(N)C2CCC1O2
CCCN(C=N)C(C)=O
[NH-]C1Cc2cnoc2N1
C#CC(O)C12CC[NH+]1C2
OC1C23OC12C31CCO1
C#CC(=O)C(=O)NC=N
CC1C2C=CC3OC2C31
OC12CCC3C(CC1)[NH+]32
C#Cc1[nH+]ncn1CN
O=CC1(C=O)NCC1=O
CCC1=CCCNC1=O
CCc1noc(O)c1N
[NH-]C1OC2C=CC1C=C2
CCOC1C=CCOC1
Nc1ccc(F)c(N)n1
OC1OCC2CCC21O
NC(=O)CC(O)C1CC1
CC1(C)CC2OC21C
OC12CC3CC1C(C2)O3
CC(C)C(C)C(C)C
C#CC1C2CNC(=O)N12
[CH2+]C#N
CCC(=O)[NH+]1CC1C
CC(=O)C12COC1CN2
CC1CC(O)C=CC1O
O=CC1(C=O)C[NH2+][CH+]O1
CC(C)(C)C1(O)CC1O
CC(=O)C1(O)C2CCC21
Cc1nccc(=O)n1C
CCC(C#N)C1(C)CC1
CC1(C)C(O)C2(C)OC12
Cc1cc(C)[nH]n1
C#CC(C#CC)CCO
CC1(CO)C2OCOC21
C#CC1(O)CCC(=O)O1
CN1CC([NH-])N=C1C#N
CCCC#CCCC
C#CCCC1CC(=O)N1
CC12CC1CCN2C=O
C#CC12C3CC1(C)C2O3
CC(=N)N(C)C=O
Cc1ccc(=O)[nH]n1
N#CC1NCCC1=O
Cn1nc(F)ccc1=O
CC1CC1c1ccon1
O=C1C2CC3(CN3)C1N2
CC(C#CC#N)O[CH+][NH-]
[NH-]c1ccnc(F)[nH+]1
CC(C)(O)c1ccon1
CC1(O)OCC12CCO2
CC1OC2C3CC3CC12
CCC(C)CC(C)OC
CC#CC(=O)CCO
CNC(=N)c1ccon1
C[NH+]1C2C1C1(C)OC21C
CCC1C2OCCOC12
Cn1nc(F)ncc1=O
CC(O)C1[NH+]2CCC12C
N#CC1(O)CCCO1
CC1(N)C2NCC21C#N
CC[NH+]1CC1COC
CC1=CC2CC1OC2C
OC1C2OCC1[NH+]1CC21
O=C1CCNC(=O)C1
CC1(C#N)CC([NH-])(O)N1
CC(O)(C#N)CC(N)=O
C1=CC2(CC1)OCCO2
OC1C2[NH+]1CCC21CO1
CC1OC1C(=O)CC#N
CC1C(O)C12CCC2=O
N#CC1=C(O)CC(=O)N1
CC1C(C)(C)C1(C)CO
COC1(C)C2CCCC21
O=COC12C3CC1[NH+]2C3
CC(=O)C1(C=O)CC1
CC12NC1C1CC12
CCC1NC1C#CC#N
CC1(C)C=CC(=O)N1
Cc1ccc(C#N)cn1
CC1OC12CC1(CN1)C2
OC12C3CCC1CC2C3
[NH-]C1COCC(=O)O1
N#CC1(O)CC2NC21O
CC(=O)C1(C)CC=CC1
[NH-]c1cc(O)[nH+]c(O)n1
N#CC12CC[NH+]1C2CO
CC(C(=O)O)C1CC1N
C#CC1C2CC(=O)CC12
CC1(C)C=CC2CC2O1
CC1(CC#N)C[NH2+][CH+]O1
C#CC1CCC=CC1=O
CC1C2CCCCCC12
CCC(C)(C)CC(C)O
CC1(CO)C2NC1C2=O
OCC(O)O
Nc1cc(=O)c(O)co1
Nc1nc2ncoc2o1
CC12OC3C4C[NH+](C41)C32
NC(=O)C(O)CCCO
CNc1cc(C)co1
Cn1c(N)ccc1N
OC1(O)C2CCC1CC2
ONC12CCC(O)C1N2
C1CC23NC2(C1)C1CC13
[NH3+]C1=CC(C=O)C2[NH2+]C12
C[NH+]1C2C3CC2C31CO
CC1(O)C2CC2C12CN2
CCC1(C)C2CC1C2O
CC1C23CCOC12CC3
c1ncc(OC2CC2)[nH]1
CCC(C#N)OC(C)[NH-]
COC1CC2C3CC1C23
CC12[CH-]C3COC3C1O2
O=C1CCCC2COC12
CC(=O)Cc1ccon1
CC(C)(C)n1cccn1
Cc1cnc(C)o1
OC1C2CC3C[NH2+]C1[NH+]32
OC1(O)C2CCCC21
O=C1C=CNCC1
OC1CC2(O)OCC12O
[NH-]C12OCCC1CCO2
CC1C2C3NC3C(=O)N12
CCC(O)C(C)=NO
C#CC12C3CC1(O)C2N3
CC1C2C(C#N)[NH+](C)C12
CC1(O)C2COCC21[NH-]
N#CC1CNCC2CC12
Cn1cnc2c1CN=C2
COC(=O)c1ncn[nH]1
CC(O)C(=O)C[NH+](C)C
O=CC12CC[NH+]1C(O)C2
CNC(=O)c1cc[nH]n1
CCC1([NH-])NCC(=O)N1
CC([NH-])OC(=O)C1CO1
CCn1nnc(N)c1C
CC1C2CC(O)[NH+]3C1C23
CC1(C=O)OC1C1CN1
C[NH2+]C12COC1C2(O)O
CCOC1(C)CC(=O)N1
N#CC1(O)C2CNCC21
C#CC1(C)C2CCC1O2
CCC(C)CC1CC1O
N#CC(O)C1(C=O)CC1
COC1CC1NC(C)=O
CCNC(=O)CCO
C#CC1(C=O)C2CC1C2
Cc1noc(C)c1C
N#CCC1CC2(O)C[NH+]12
O=c1ccccnc1O
O=c1ccc(O)n[nH]1
CC1=CCC2C3OC1C23
CC1C(C)(C)C2NC12O
O=C1CCCCC1
CC1(O)CC2C(O)C2C1
O=C1CC=CC1(O)NO
COC1([NH-])CN=CN1
Cn1ncc2cc[nH]c21
CCOCCCCC#N
COc1nccc(=O)o1
Cn1c(O)cncc1=O
COC(C)(C#N)CN
[NH-]C1C2OCC3C(O2)C13
CC(C)(O)c1ncc[nH]1
N#CC[NH+]1C2C3CC2C31
CC12C[NH+]1CC=CC2=O
C#CC1(O)CC([NH-])CO1
CC1(O)C2CC3CC1C32
C#CC(O)(CC)CC=O
CC1CC2(C)C(C)CC12
NC(=O)C1(O)CC2OC21
C#CC12CCC(CC1)O2
Oc1c[nH+]c2nc[nH]n12
O=CC1(CO)C2CC1C2
CC1(O)CC=CCCO1
CNC(=O)C1(O)CCC1
C#CC#CC1C23CC12O3
N#CCC1=CCC2CC12
COC1C(O)C1O
CC(C)C1C2NC1C2=O
CC1C=CC(=O)N1C
C[NH2+]C(C)OCC(C)=O
N#CC1(CN)CC(N)N1
CCC1CC(C)(CC)O1
C1C2C3CC4(COC24)[NH+]13
CC1=NC=CNC([NH-])=N1
CCCC(O)C1(C)CO1
N#CC12CC=CC(C1)O2
CC1=C(C)CC(C)CC1
NC(CO)C(N)C(=O)O
OCC12OC3C1OC32
OC12C3CC4C(C3)C1C42
CC1(C#N)OCCC1O
COC1CC(C)(C)C1O
CC1C=CC(=O)O1
CCOC(C=O)CC=O
CC1[NH2+][CH+]N2C(=O)CC12
COC(C)CC1CN1
O=CN1CC12CNC2=O
COC12CC3C1C[NH+]3C2
N#CC1(NO)CC=CC1
CC[NH+]1C(C)C1C1CN1
CCNc1[nH]nnc1O
O=CC12CC[NH+]1C(O)C2
CN1C(=O)CC1CO
CC(CC1CCO1)=NO
C1OCC2C1CC1CC12
N#CC1C=CC=CCO1
CC(O)C1[NH+]2CCC12C
CC1(CO)CCC2C[NH+]21
CCC12CC3OC1C32
C#CCc1ncc(C)[nH]1
CC(=O)C1(O)CC=CC1
CCC(C)C[NH+]1CC1
CC12CC3CC1(O)[NH+]3C2
CC1C2CC13OCCC23
OC12CC1CC21CN1
CC12CC3(O)CCC1[NH+]32
C#CC(O)C(=O)CC#N
CCn1c(C)ccc1N
N=CNc1ccon1
CC(C1CC1)C1CC1
CC1(O)C2CC3[NH+]2C31C
CNC(=O)c1cnon1
Cn1cc(C=O)oc1=O
N#Cc1cccc(=O)o1
CC1C=CC2CC(=O)N12
C1COC23COC2(C1)C3
C#CCCc1cc[nH]n1
O=C1CC2CN2C(=O)N1
OCC1=CCOC12CC2
CC1(C)C2CC3[NH+]1C32C
C1=CC2CC1COCO2
CC(CO)CO[CH+][NH-]
[CH2+]C1(C)[CH+][CH+]N=C([NH-])O1
CNC12OC1CC2=O
CC1(C)C2C[NH+]1C2C=O
CNCC(C)(C#N)NC
OCC1=CCC2C[NH+]2C1
COC12CC(C1)C2
C#CC#CC(=N)NC=O
FC(F)(F)C12CC[NH+]1C2
COC(=O)C1(C)CC1
CC1(CO)CC(=O)C1
CC(C=O)CC(=O)CO
C#CC1C2CCC(=O)N12
O=Cc1noc(C=O)n1
CC1CC2(CCCC2)C1
O=CC(CO)C(O)CO
c1nnco1
CC12C=CCCC1C2
O=CN1CC2OC3C2C31
CC12C(=O)CC1CC2O
CCC12C=CC(C)C1C2
CC1CCNCC(=O)O1
C#CC1(C)C2CCC21
C#CCC1(C)CC(C)O1
O=C1CC2OC3COC132
CC([NH-])OCC(C)(C)O
CC12NC1CC2(O)CO
C#CC1(N)[NH2+]CCC1=O
C#CC1(C)C=CCOC1
O=C1NCCC2(CC2)N1
C#Cc1ccc(F)cn1
CC12O[CH+][NH2+]C1CCO2
CNc1ccn[nH+]c1O
CNC(=O)C(C=O)OC
CC1=C([NH-])NC=NC=C1
C#CCCCCC1CO1
C#CC(=O)NC1CCC1
C#CC1(C=O)CCC1
O=Cc1nccc(=O)[nH]1
CC1CC2(C)NC12C=O
CC1([NH-])NC1C1COC1
COC1OC1C1CC1
CC1OCC12COC2
CN1C=NCCC1C#N
CC1(CO)CCC(=O)C1
CC12COC1C(C#N)N2
OC1C23CCC12O[CH+][NH2+]3
ONC12C3CC1C2(O)C3
CC1(C)C=C2CCC2O1
CC(C)(C)OC1CC1
CC[NH2+]C1CC(C)(C)O1
C#CC1[NH+]2CCC12C#C
CC(C)[NH2+]C1CCO1
CC1C=CC(C)(C)OC1
Cn1c(O)cccc1=O
CCC1(O)CCC(C)C1
Cc1ncccc(=O)n1
CCC1(O)CC1
C#CC1(C=O)C2CCC21
C#CC1CC(C)(C)O1
C#Cc1cc(N)c(O)[nH]1
Cc1[nH]c(=O)cnc1F
CC12OCCC1[NH2+]C2[NH3+]
CC12C(C#N)[NH2+]C1C2[NH3+]
C#CCc1cc(N)c[nH]1
CC1(C)CC1(C)C#N
N#CC1C(O)C1(O)C=O
C1C2OC3C4CC13C4O2
c1cc2c(o1)C1CC2N1
CCC1(C#N)NC1(C)C
COc1oc([NH-])n[n+]1C
C[NH+]1CCOC2CC21C
CC1OC(C)(O)CC1=O
CC(=O)C1C(C)C1(C)C
N#Cc1coc(C#N)c1
[NH-]C1=NC=C[CH-]C(=O)O1
CC(C)(C)OC(=O)C=O
CCCC(O)CC1CO1
CC1(C)C=CC2OC21
CC(=O)C1(O)CC=CC1
C1=CC2(OC1)C1CCC12
CC12C[NH+]1C1(C)C(O)C21
CC1C2C=CC1(C)CO2
C#Cc1c[nH]c(C#C)c1
CCC(O[CH+][NH-])C1CO1
[NH-]C1(F)ON=CC(=O)O1
C#CC12CC(CC)(C1)C2
C1C[NH+]1CC12C[NH+](C1)C2
CCC(C)(C)C(O)C=O
C1[NH2+]C2OC3C1C23
N=CNc1nc(N)no1
C1=CC2OCC1C1OC21
[NH-]C12CCOCC(C1)C2
COCC1C(C=O)[NH+]1C
CCCOCC(N)=O
COC1(C)C=CC2OC21
CC(=O)CN(C)C(N)=O
COCCC(=O)C1CC1
OC1CC12CC1CC1C2
COC1C2CCC1C2
CC(C)(C)CC=O
CC(=N)NC(=O)C1CC1
NC(=O)NCCCO
C#Cc1ncc(OC)[nH]1
CCC(CC#N)O[CH+][NH-]
[CH2+]c1occ([NH-])[cH+]c1N
CC1(O)CC(=O)C1(C)C
Cc1oc(=O)ccc1N
CC1CC2CC=CC2O1
CC1(O)OCCCCO1
CC1(C)CC1CO
O=C1OCCC2CC12
Cc1cc(N)c(O)[nH]1
CC1OC1C(C)C(N)=O
CC1C2C3[NH2+]COC3C12
CCC12C(C)[NH+]3C1CC32
CC1CCC=CC1C=O
O=C1C2CC3NC2C13O
Oc1[nH]ccc1C1CN1
CC1(C)COCC(=O)N1
CCC1C2CCC1C2C
CC1C23OC12C3(N)C#N
CCC1(C2CC2C)CC1
CC(O)C12CCC1(O)O2
CC1(C)OC2CC21C=O
C#CC1(C#C)C2CCC21
O=CC1C=C2CNC2C1
O=C1COC2CC12CO
c1cc2c(o1)CCN2
N#CC#CCCO[CH+][NH-]
CCC(C)(C=O)C(C)=O
CCC1(O)C2CC1C2O
CC1(O)OC1(C)C1CC1
CC1(C#N)C2CCC1O2
CC12COC(C1)C2CO
CCC1C2C=CC1C2=O
CCC1OCC(=O)CO1
C#CCC1OC1C(C)C
CC1=C(C)NC(=O)CC1
CC(C)C1C2CCCC21
C1=CC23NC2(C1)C1OC13
CC1NC12CCC2=O
CN(C=O)CC(O)C=O
CC(C)C1C2CC1C2=O
COC(=O)c1ncn[nH]1
CN1C(=O)CC1(N)C#N
CC(=O)C12CC1NC[NH2+]2
O=C1CC2CC2C2OC12
C#CC(=O)C(=O)OC
CC12OCCC1C2C#N
Cc1ccc(C)nc1
CC(C)C1=CC2CC2C1
CC1C[NH2+][CH+]O1
C#CC12COC1C(C)N2
Cc1ncc(O)[nH]1
OC1C=Cc2[nH]ccc21
CCC12C3OC1C2C3=O
[NH-]C12OCC3CC1C32O
CCC1(C)C2OCOC21
CCC1(CC)OC1C
OCc1nccc(F)n1
CC1C(=O)CC2(C)NC12
CC(=O)COC1CCO1
CC12C=CC3(CN3)C1O2
CC1OC1C(C)(O)C#N
CC1OC1C1=NCCO1
CC12OC[NH2+]C1C2C=O
C1OC23CC4OC12CC43
OC1=CCCCC12CO2
CNc1ccn(C)n1
OC12CC=CC1OC2
CC1=NCC=CC(=O)O1
[NH-][CH+]OC1CC(NO)C1
C#CC12CC(C1)OC2=O
C[NH+]1CC1c1ccon1
OCC1C2CCC3C1C23
CC1(O)C2CCC21C=O
CC12CC3C4C(C1)C2C34
CC(C=O)COC(C)C
CC1(C)[NH2+]CCO1
Cc1oc(=O)ncc1N
Cc1cc(CO)[nH]n1
CC1OC2(C)C=CC1C2
CC1CC2C(C)C2C1O
CC1C2(C)C=CC1(O)O2
CC1(C)CCC(NO)O1
OC12C3C4C[NH+]3C1(O)C42
CC12OC1C1COC12
N#CC1C2CCC1N2
CC12COC1CCO2
CCC(C)C#CCOC
O=C1C2C3CC4C1[NH+]2C34
O=CN1C=CC2(CO2)C1
C[NH2+][CH+]OC(C)CC#N
CCC(=O)CC(C)(C)O
CC12CCC13CC2(O)C3
CC1CC1(O)C1CCO1
CC12CC1CNCC2=O
OCC12CC3C1C[NH+]32
CC(O)[NH+]1CC1C(N)=O
CC1(C=O)OC1(C)CO
COC1CC(C)C1
CCC(O)CO
C#CC(C#C)C(O)CO
COc1ncnnn1
C#CC1(C)CC=CC1C
N#CC1OC12CCCC2
CC12COC1C2CO
CC12CC3(CO3)C1(C)N2
CC12OCC1C21CCC1
CC1CCC1C1CC1C
CN(C=N)C(=O)C=O
C#CC1(C)OC1C1CC1
[NH3+]C1CC2C3[NH2+]C3C2O1
CC[NH+]1C(C)C1C(C)=O
CCC1(O)CCC(=O)O1
C1C2OC3C1C3[NH+]1CC21
O=C1CNCC2CCC12
C#CCC1CC1(O)CC
C#CCC1(C)CC(=O)N1
COC12CC1CCO2
CC1C2C(=O)NC(=O)C12
Nc1ncc(=O)oc1N
C#CC1(C)OC1C1CC1
CC[NH+]1C(O)CC1CO
CCC(=O)C1(O)CCO1
CC12CCC3[CH-]CC1C32
CC(O)C1CC(CO)O1
CCOc1cc(N)c[nH]1
CC(C)(C)C1(C)CC1O
N#CC12NC1CC21CC1
C1CC1OC1CC2CC21
CC1C2C3OCOC3C12
NC(N)=O
CC12CNC1C2NC=O
CC12OC3CC1C2(O)C3
OC12COC13CC(C2)C3
C#CC(C)(O)CC1CC1
CC12CC1C=CC2CO
NC(=O)C(=O)CC1CN1
C#CC(O)C1C[NH+]1C
O=CCOc1ncn[nH]1
C1=CCC2CC2C=CC1
N#CC1OC12CNC2
CC(C)OC(=O)C1CC1
CCC(=O)n1cnnc1
OCC1NC1(CO)CO
O=CC1(C=O)C[NH2+][CH+]O1
CC1CC=CC1(C)O
N#CC12CC(CO)(C1)C2
OC12C3CC4C3C1(O)C42
CC12CC1CC21CC1O
CCOCc1cnn[nH]1
CC(O)c1nccnn1
CC(O)C1CC=CC1=O
CCOC(C)(C)C#N
C#CC(N)C#N
CC1(C)C[NH+]2CC21O
CC1(C)NC12CCC2=O
[NH-]C1=CC=CC(O)=CN1
CC(C)C1(C#N)C[NH+]1C
COC1C(C)C=CC1O
C#CCOCC1CCC1
O=C(O)C1(CO)CCN1
CCC1(O)CC1(O)CC
C#CC(=O)C1CC1C#C
CCCC(CC)CC=O
COCC12C[NH+](C1)C2C
C[NH+]1C(CO)C1C1CN1
O=CCC(C=O)C=O
CC1(CO)CCC(=O)O1
CCC(C)(OC)C(C)O
CCC12NC1C1NC12C
C#CCC1CC(C#N)C1
OC1(O)C2C3CC(C3)C21
Oc1cc[nH]c1C1CO1
CC12C(=O)C3CC1[NH+]32
OC1C2C3CCCC3[NH+]12
CC1OC1C1COCO1
O=C1CC2CCCC2C1
COC12CCC1(C)N2
OC1NC1c1ncc[nH]1
CC1C=CC2(CN2)CO1
CCC(=O)C1C23CC12O3
CC12CC3C1C2C31CC1
CC12C3OCC1C2CO3
C1OCC(C2CN2)O1
COC(C#N)C1(C)CC1
COCCCCNC=O
COC1CCC(C)CO1
CC12COC(C1)C2O
O=C1CC2(C3CO3)CC12
C#CC(O)C1(C)C[NH+]1C
O=COC1CCCCO1
CC(C)C(C=O)C=O
CCC12NC1C1CC2O1
ONC1NC12C=CCC2
CC1C=CC2NC12
CC1C(O)C1(C)C1CC1
C1=CC23CC2CC(C1)O3
C#CC(C#CC)C(C)C
C1OCC2(CO2)C2CC12
OCC1CC1(CO)CO
C#CCC1CC(=O)N1C
CCCOCC(N)C#N
CC12CC3CC1(O)CC32
CCC1C2C(=O)C1C2C
OC1CC1C1CCC1
COCCCC(C)O
CCC#CC(CO)OC
CC(=O)c1cc(C)[nH]n1
CC1(C)CC=CC2OC21
C1OC12C1C34OC13C24
OC1CC1c1conn1
CCOCC1(C)CCO1
[NH-]C1=CC2CCC1CO2
Cc1cc(CO)n(C)n1
CC1([NH-])C=CCOC1
C#CC1(C#N)[NH2+]CCO1
COC(=O)N1CCCC1
O=C1OC2COC(C2)O1
COCC12CC1NC2=O
COc1n[nH]nc1OC
CC(=O)CC1CC(C)C1
CC12CCC(CC1=O)O2
C#CC1CC=CC1(C)C
CC(=N)Nc1ccon1
O=CC12OC[NH2+]C1C2O
CCOC12CC1[NH2+][CH+]O2
C#CC12CC[NH+]1C2C#N
CC1CC1c1ncc[nH]1
C#CC1(C(C)=O)CC1O
CNC1=CONC=C1
CCCOCCC=O
C#CC[NH2+]C1CCCO1
ONC12CC3CC1CC32
CC1(CO)CCC(=O)O1
CC12C3CC1[NH+]3C2(C)O
CC1CC=C([NH-])CCO1
OC1CC=CC1
CC1(C)OC12COC2
CC1CC12C1C=CC2O1
C#CC1(C(C)C#N)CN1
CC12COC3(CC3)C1C2
CC12CC1NCC(=O)O2
OC12CC3COC1C3C2
O=CC12CCC3CC1[NH+]32
CCC1CC(OC=O)O1
Cc1nccc(=O)n1C
NC1[NH2+]C2CC(O1)C2=O
CCCOC1(C)CCC1
O=C1NCCC2NC12
C1C2C3C4CC3[NH+]4C12
CC12OCC1C1CC12O
CC12OCCC1C2CO
CCC(C#N)OC=O
C#CC1CC(CC#N)O1
OCC1(O)C2CCC21O
CCC#CC(O)CCO
CC1(C2CCOC2)CC1
Cn1nc(F)cnc1=O
CC1CC2COC(=O)N12
CC1CC2(C)C=CCC12
N#CC12NC1C1COC12
[NH-]C12CC1CCOC2=O
CC#CC(CO)C(C)O
CC12C3CC3[NH+]1C2CO
CC1CC2(CCC2=O)C1
CC1CC=C2COC2C1
CCC(=O)C(O)C1CN1
CC12C=CC(CO)C1C2
CCC1C(O)C1O
CCC(O)C1OCC1=O
CCOC([NH-])C1CCO1
OC1(C2CC2)C[NH+]2CC21
CC1C2C3C=CC(C3)C12
CCC1(O)CC2([NH-])C[NH+]21
C#CC1(OC)CC(=O)N1
COC1CCC1(O)OC
N#CC1(N)CC1NC=O
Nc1ccc(O)cn1
O=C1C2OC1C2CO
CCc1nc(N)c(C)o1
C1CC2OC3(C1)COC23
CCC[NH2+][CH+]OCCO
CC1NC1C1C(C)[NH+]1C
C#CC1CC=CCC1C
N#CCNc1cc[nH]n1
C1OCC1COC1CC1
CC1CC1CNC(N)=O
CCC12CCC(O)C1N2
CCCOCC1CCO1
COC1CCC(C=O)O1
N#CC1(C#N)CC(O)O1
C1=NCc2c[nH]cc2O1
CC(C)C(C=O)CC#N
CC1C2CN(C)C(=O)N12
CCc1n[nH]nc1NC
CC1(O)C2C3CC(C3)C21
C1=CC2(CCO2)C2OC12
O=C1CC(=O)C2CC2C1
COCC1(C)CCO1
OCC12C[NH+]1CC21CO1
CC12CCC1(CO)O2
[NH-]C12NCOC1CC2=O
CCC1CC2C(C)C2C1
CCC1CC1C(C)(C)C
C#CC1(C)C2CCC21
CC(C)(O)CC(=O)C=O
OC12C=CCCC1(O)C2
CCOC(=O)CNC
CNc1cc[cH+]oc1O
CC#CCC1(CC)CO1
CC1(C=O)C2CCC21O
COC(=O)C1CC(=O)N1
Nc1ccoc1N1CC1
NC(=O)C1C2CC(=O)N21
CC(O)C1C2CCC1O2
O=CC1C2CCC1C2O
C#CCc1cc(C)co1
C[NH2+]C1CCC(C)CO1
C#CC1(C)CC=CC1=O
CC(C)C1CCC(=O)O1
CC(C)C(O)C1(C)CO1
CC1(O)OC12CCC2=O
C#CC(C)CC(O)C=O
CC12CC1NCC(=O)N2
CCNc1onnc1O
CNC(C)(C#N)CC=O
CCCC#CCCCO
NC(=O)CCC(N)=O
CC12C3CC4C3CC1[NH+]42
C#CC(=NCC)NC=O
O=C1C2CC(N2)C12CO2
ONC1OCCCCO1
CC1(O)CC(C(N)=O)C1
CC12CC1(O)[NH+]1CCC12
O=C1CC2CCC(O)N12
C[NH+]1C2C3NC2C31
C1C2C1C1C3C2C2C1[NH+]32
N#CC1C2OCOC12
CCOC(C#N)C1CN1
C#CC(=O)C1CC(C)C1
N#CC12C3NC1C2C3=O
Cc1nc(N)cc(O)n1
Cc1cncccc1=O
CC1=CC(=O)NC1(C)C
CC1[NH+]2CC=CCC12O
C#CC#Cc1cn[nH]n1
CC(=O)OCC(O)C#N
CC(O)c1cnnn1C
CC12CC3C(CO1)C32C
CC12CC3CCC1(O)C32
CC1C=CC2CC(=O)C12
C#CC1CCC12CCC2
CC1CCc2ocnc21
CC(=O)C1C23OC12C3O
N#CC1OCCC12CC2
[NH-]C1=CC2NCC2CO1
NC(=O)C1C=CCOC1
OC1(C2CCO2)CCC1
C1C[NH+]1CC12CC(C1)C2
OC1C2C=CCCC1C2
O=C1CC2CC1C21CN1
N#CC1CCCN=CO1
[NH-]C1(N)C=CN=CO1
N#CCC1CC(C=O)C1
[NH-]C1=NC([NH-])=NNC=C1
CC(=NO)C1CCC1
CC1(C)OC2CCC21O
CC1(C#N)CC12CCO2
Cc1cc(=O)c(O)c[nH]1
CC1C2C3C[NH+]2CC13O
CC1C(C)C12OCC2O
[NH-]C1OC2CC3OC2C13
CC12CCC1(O)CC2
CC1(CO)C2OCC21C
COCC1CC1(N)C#N
[NH-]C12[NH+]3CC1(O)C2(O)C3
CCC1CC1C(C)(C)O
Oc1ncc(F)nc1O
OC1C2CCC1[NH+]1CC21
CC12CC=CC(N1)C2=O
C1CC23C[NH+]4C2C1C43
CC(=O)C1CCN1C=O
CN(CC(=O)O)C(=N)N
c1noc2c1CC1OC21
C1=Nc2onnc2CO1
COCC1(C=O)NC1C
C#CC12CN1C=CC2=O
CC(=O)C1(CO)CCC1
C1OCC2C3C4C1[NH+]2C43
CC(C)C1C2C=CCC21
CC(=[NH2+])Nc1cc[nH]n1
O=CC(O)C1CC(=O)C1
CCC(O)C1OCCO1
C#CCC1C=CC(=O)N1
Cn1cnccc1=O
CC(=N)Nc1cnno1
CC1(C(=O)C=O)CCO1
CN(C)C(=N)C(O)C#N
CC1(C)CC(C)(O)C1
CC1C2(C)CC3[NH+]2C31C
C#CCC(O)C1(C)CC1
C#CC12C3CC1(C)C2O3
CC1(C)CC(C)(C#N)O1
CC12CC3NC1C3(C)O2
Cc1ccn2c1C(N)C2
OCC12NC1(O)C1CC12
[NH-]C1C=C2CCOC2O1
c1nocc1C1COC1
CCC(O)C12CC[NH+]1C2
N#CC1OC1C(O)CO
O=C1C=CC2COC12O
C[NH+]=C(N)C(C#N)=NO
O=C1C2CCC3(O)C1C23
N#CCC1NC1C#N
CC(=O)N1C=NCC1[NH-]
C#CCC12OC1C1NC12
COC1(C)C2C=CC1N2
CC1(C=O)C2COC21
CC1[NH+]2CCC12C1CO1
OC(C1CO1)C1CO1
COC1NCC(C)(C)[NH2+]1
CC12OCC1C=CC2[NH-]
C#Cc1ncc(C#N)o1
CCCC(C)(C)C(C)O
CNc1cnc(=O)[nH]n1
CN(C)c1cnnn1C
O=CC1CCC(O)O1
CC1CC23COC2CC13
N#CC12OCCC1C2O
C#CC1CC(CC#N)O1
CC1(CO)CC1(N)C#N
CC#CC(CO)C(C)O
Cc1nc(N)cc(O)n1
CC1C2CCC23CCC13
CC12CCCCCC1O2
COC(C)CC1CO1
[NH-]C12COC1C2C=O
CC(=O)N1CC1C(C)C
CCOC1(C)[NH2+]CC1[NH3+]
O=C1CCC(O)(CO)N1
C[NH+]1C2C3OC4C2C4C31
O=C1C=CC=CCCN1
CC[NH+]1CC12CC1NC12
C[NH2+][CH+]OC1C2CCC21
CC1C2COC1OC=N2
CC1C=Cc2ccnn21
CCC(O)(C=O)CCO
CC(=O)N(C)C1(C)CC1
CC12NC1(C)C1OCC12
O=C1CC2CC(C2)C1=O
N#CC1C(O)C12CCN2
C#CCCC#CCC=O
CC1(O)OC12C1CC2C1
OCC1CCCC2CC12
OCC(O)O
O=Cc1ccnc(=O)o1
CC(OC(=N)N)C(=O)O
OCC12C=CC(O)C1C2
CC(C)c1ccc[nH]1
C#Cc1ncnn1C
C#CCC(C)O[CH+][NH2+]C
O=C1C2CC(C2)C2CC12
CN1C(=O)N(C)C2CC21
CC12CC(C1)C1OCC12
OCC1C2COC=NC12
CCC#CC(O)C1CN1
CC1NC(=O)N(C)C1=O
CC12OC1C1CCCC12
CC1(C=O)C2CCCC21
CC1[NH+](C)C12C1CC2C1
CC(C)C(C)(O)CC#N
C#CCc1ccc[nH]1
N#CCC1(O)CC(=O)C1
NCC1(C(=O)O)CCO1
O=C1OCC(CO)C1O
CC12NC1(C)C1CC2O1
O=CC12CC1CC2=O
ONC1CCC(O)C1O
O=C1C[NH+]2C3CC1CC32
N#CC1(CO)C2CNC21
CC1OC12C(O)CC2O
CNc1cc(O)co1
ONC1C2CC3C[NH+]3C21
NC(=O)CC1CC(=O)N1
C#CC12C3CC1C[NH+]2C3
CC12CC3CC1(CO2)O3
COCc1cc(C)[nH]n1
O=C1CC2COC12CO
CC1CC(OC(N)=O)C1
CC1C(C)C12CCCO2
[CH2+]C1[CH+]NC([NH-])=C(O)O1
CC1CC=CC1(O)C=O
CC(=O)C1OC1C1CN1
O=CC1[NH2+]CNC12CC2
CC1(C)[NH2+]CC(C#N)O1
COC12CC([NH3+])([NH2+]1)C2O
C#CCC12CC(C1)C2
CCC1(C(C)C)C[NH+]1C
CC[NH2+]C1CCC(C)O1
C1C2OC3C2CC2C1C23
CC12OC3C=CC1C32
CCC(=O)C1CC([NH-])O1
C[NH+]1C(C#N)CC1C#N
CC1CC2OC2C2C[NH+]12
CC1(C#N)CCC2C[NH+]21
CC(C)(C#N)C1CC1
N=CN(C=N)CC(=O)O
NC(=O)COC1CCO1
C#CC1CC12C1CC2C1
Cn1ccnn1
CCN=C(N)N(C)C=O
CC(O)C12CC1CCO2
Cc1occc1C1CN1
CCC12C3CN1C(=O)C32
CC1CC1C1NCC1=O
O=CC12C3C[NH+]1C2(O)C3
c1nc(C2CN2)co1
COC(C#CCO)CO
C1=CCC2(C1)COC2
CC12CC3C(C[NH+]3C1)O2
CC1(O)C=CC2CC1O2
CC1C=CC2OCC12C
C#CCC(O)(C#N)CN
CC(N)(C#N)CNC=O
CC(O)C#CC(N)=O
[NH-]C1C2COCC3C1C23
CCC#CC(N)CC#N
OCC[NH2+][CH+]OCCO
C#CC(C)(C)C
CNC(=O)OCC(C)=O
NC(N)=O
OC1CC=CC2CC1C2
[NH-]c1nc(F)[nH+]cc1N
CC1CC2CC=CCC12
C1C2C3CC4C2OC4C13
CC1OC1C1CC1
O=C1CNC2CCC2C1
CCC1C(C(N)=O)[NH+]1C
OCc1ncco1
O=C1COC1CC1CO1
CC1CNc2cnnn21
CC(=O)C12COC1C2O
CC1=C(N)C(C)([NH-])OC1
O=C1C=CC2C3C[NH+]2C13
Cc1ncc(O)n1C
O=CC1C2C3C=CC2C13
O=CC1[NH+]2CC1(C=O)C2
N#CC12CNC1C2
CC1OC2(C)C(=O)OC12
CC(=O)c1ncc(C)o1
COC(=O)c1ccon1
CC1(O)CC2C1C2(C)O
C#CC(O)C(C)(C)C#C
C[NH2+][CH+]OCC1NC1C
O=CC(O)C12COC1C2
CNc1noccc1=O
C#CC1OC1(C)C=O
CC(C)(C)C1CC=CC1
CNc1cc(C#N)c[nH]1
CC(=N)Nc1ncco1
COC1C2CCC1C2O
CC(C)(O)C1CC1C#N
CC1(C)CCN=CO1
CC1(O)OCC12CC2
CC1(NC=O)CC(=O)O1
CC1NC12C1C[NH+]3C1C32
[CH+]1[NH2+]C2(CO1)C1CC2N1
CC1CC2C3C=CC1C32
CC1CC=CC1(O)C=O
CC1NC12C=CCC2=O
CNc1ccc(F)c[nH+]1
COc1c[nH]c(=O)o1
N#CC12C3CC3[NH+]1C2O
O=CN1CCCC1=O
C#CCCC1CN1C=O
O=C1CC(C2COC2)N1
C#CC12C[NH2+]C[NH+]1C2C
C1C2CC3C1C1C2C31
O=C1CC2C3CCC2C13
CC1(O)[NH+]2C3CC3C21O
CC(=O)C1CC=CCC1
CC(C)C1=CCC(=O)C1
CC1=CC(C=O)C(=O)C1
OC1C=Cn2cncc21
COC1(CN)C=C1C=O
Cc1nc(O)ccc1N
N#CC12CNCC1O2
C1C2C3C45OC34C5[NH+]12
CC(C)OCC(=O)CO
CC12OC1CNC2=O
CC1[NH+]2C3CC(C3)C12C
O=C1CC2CCCOC12
CC1C(O)C1OCC#N
CC1(C)NC12C=CCC2
CC(=O)c1cnnn1C
CC(=O)C1C(O)C1O
CO[CH+][NH2+]C1C(C)C1C
O=CC1C2C3C(=O)C2[NH+]13
CCOC12OC1C1CC12
O=C1CC2NC1C1NC21
CC1(N)C=CC(=O)O1
CCOCC(C)(C)C=O
CC1C=CC(C(N)=O)O1
O=C1C2CC3C4C1C2C34
c1cn2c(n1)C1OC1C2
[NH-]C1OC=C[CH-]CC1=O
CC1(C)CCC(=O)CC1
CC1CC=CC1O
CC1(C)C=CCC1=O
CC(=O)c1cc(C)c[nH]1
[NH3+]C1[NH2+]C1CC1COC1
CC(C#N)OC1CC1C
Cc1cc(=O)[nH]c(=O)o1
CCC12CCC1(C#N)N2
N#CC12CNCC1OC2
O=C1C2C3C4C1[NH+]2C34
Cc1noc(C)c1C#N
Nc1cnc(=O)on1
O=C1OC=NCC2CN12
O=C1C[NH2+]C2OCC2O1
CC12OC[NH2+]C1C2C=O
c1cc2c([nH]1)CCCO2
CC1OC(O)C1C1CC1
Cc1ncnn1C(N)=O
CC1(C)C2C[NH+]1CC2=O
CC1=CCC(=O)N1C=N
O=CC12CC(C=O)(C1)N2
CCc1ccn(CC)n1
[NH-]C1(O)OC(=O)CC1O
CC12NC1(C)C1CC2O1
CC1(C)C(=O)CC2C[NH+]21
CCC(O)C1OC1C#N
CC(C)C([NH-])OC1CC1
N#CC1(CC(N)=O)CO1
Cc1ncc2n1CCO2
CCOC1CC(C)(C)C1
OC12CCC1OC2
[NH-][CH+]OCCCO
CC12NC1C1NC12
CC1(C)C2C3C=CC2[NH+]31
C#CC(CCC#N)=NO
C#CC12[NH2+][CH+]NC1C2C
C#CCC1NC(C)C1=O
C#CC1(C#N)[NH2+]CCO1
C#CCOCC1CCO1
C1=C2CC3(CO3)C2CC1
Cc1c[nH]c2cc[nH]c12
N#CC1C=CC(C#N)O1
N#CC1(C2CC2)CC1
COC1([NH-])C=CCOC1
C#CC1OC1(C)C=O
COC12CC3CC1(C)[NH+]32
O=CC1CCC1
CC1OCC2CC(O)C21
O=CC1(O)C2CCCC21
CN1C(=O)CC1(C)CO
ONC1C2COC3C2C13
COC1C2CCCC21
COCC1C[NH+]1C(C)O
N#CC12CCC1NC2N
CC1C2C(=O)C1C2CO
C#CC1(O)CCC(=O)O1
CC1CC1c1cnon1
COC1NC(C)(C)C[NH2+]1
CC1OC(NO)C1CO
CC12COC13CC(C3)O2
CC12OCC1OCC2=O
CCCOC(=O)C(N)=O
C#CCC(=O)NCC#N
CC1(C=O)C=CC2C[NH+]21
N#CC1(N)CCN=CO1
CNc1cc(OC)on1
CC(C)C1OCC(=O)O1
C#CCc1cc(C)on1
COC12CC1OC21CC1
CC(=O)[NH+]1C2CCC21
N#CC12CCC1OC2
CC12COC1C([NH-])N2
ONC1OCCC12CN2
OC12CC1CC1CC12
Cc1cnc(F)c([NH-])[nH+]1
CCC1C(O)C1COC
COCC1(C)C23CC12O3
CC(O)c1cc(N)no1
COC(C)C(=O)N(C)C
CC(C#N)C12COC1C2
Cn1cnc(O)c1C=O
CCc1cc(CO)co1
N#CCC1([NH-])OCCO1
C#CC(=O)C(=O)C#CC
CC1C2CC3OC2C31O
CC12CC1C1CC12C=O
COC1C(=O)CC2C[NH+]21
C#CCC1C2CC1C2=O
C1OCC2COC1CO2
OC1OC1c1ncno1
[NH-]C1COCCCC1=O
CC(O)C1(C)CC=CC1
C#CC1CC(C)(O)C1C
CC[NH2+]C12COC1C2O
O=CC(O)C1CC(=O)N1
CC(=O)C12COC1C2O
OC1C2C=CC1CC2
CC(C)C1C2C=CC1O2
C#CC(C)C(CC)OC
c1cnc2n[nH]nc2c1
CC1[NH+]2C3C4OCC13C42
CC1=CC(C)(C)C(=O)C1
CCC(C)c1cnno1
Cc1cncc(F)n1
O=C1CC23COC2CC13
CC(=O)CC=O
OCC1[NH+]2CC1(CO)C2
N#CC1CCC(CO)O1
[CH+]1[NH2+]C2CC3(CCC23)O1
C#CC(=O)C(=O)OCC
CCc1[nH]nnc1C#N
CC#CC(C)(O)C(C)O
CC(=O)C1CCC(=O)O1
CCNC(=NC)C(N)=O
CC(C(=O)O)C1(C)CN1
CCOCc1ncco1
C1=CC2C3C(=CC[NH+]23)C1
Cn1c(N)nc(O)c1N
CC1CCC=CC1O
CC(=O)c1ccccn1
OC1(O)C2CCCCC21
OCC12CC(NO)(C1)O2
C1OC2OCC3C1OC23
CC(C)n1ncc(O)n1
CC1(NO)C2CCC1O2
Cn1ncccc1=O
C#CC(=O)c1ncc[nH]1
CC1(C#N)OCC12CC2
CC12C3CC1C2(C=O)C3
CC1(C#N)CCC(=O)C1
CC1(C=O)CC=CC1=O
O=C1CN=COCCN1
CCC(O)C(C)=O
CC(O)C(C)C(=O)C=O
CC12CC(C1)N(C=O)C2
NC1CC1c1cc[nH]c1
CC1=CC2CC=CC1C2
CC1(O)C2(O)CCC12O
[NH-]C1=NC(F)OC=C1
NCc1cc(O)cnn1
COc1[nH]c(N)cc1C
CCC1(C=O)OCC1=O
CCCOCC1C[NH+]1C
CC(C)C1C(C)C1CO
OCCCC(O)CCO
CCc1cncc(=O)[nH]1
CCC(O)C(=O)C1CN1
CC1CCC(C)(C)CO1
CC1C=CCCC(=O)O1
C1COc2nonc2C1
CC1CC2OC3CC2C13
COc1ncc(O)n1C
CCC12CC1[NH2+][CH+]O2
[NH-]C1(N)ON=CC(=O)O1
CC12C3CC4C3C1(C)C42
OC1NC1c1ncn[nH]1
CC(O)C1CC(C)(C)C1
Cc1ccc(C)n1C=O
OC1C=CCCC2CC12
Nc1noc(F)cc1=O
CC1C2OC3C2[NH+]2C1C32
C#CC1(O)C2C=CC1O2
CC12NC1(C=O)CC2=O
CNC(=O)C(=O)C1CC1
C#CC(=O)C12CC(C1)N2
CC(O)COC1CC1C
CC(=O)N1C(=O)C2CC21
N#CC1C2CC1OCO2
CC1CCC(CO)O1
CC12C3OC4C(C31)C42O
CNC(=O)NC1CC1O
CC1OC(=O)CC2CC21
CC#CCC1NCC1=O
N#CCC1CC(CO)C1
CC12CC3C4C[NH+]1C2C43
COC12CC[NH+]1C[NH2+]C2
CC1(C)OC12CCC2
CC(C#CCC#N)=NO
CC(C)c1c[nH]c(=O)o1
C#CC1(O)C2OCOC21
C1=CC2OCC3C1CC23
Cc1cc(OC=O)on1
OC1(O)CC=CC1
OCC12C3C4OC3C1C42
C#CC1CC1OC(N)=O
CC1(O)CCCCCO1
Nc1onnc1[N+](=O)[O-]
N#CC1(N)CCC(=O)O1
CC1CC=CC(=O)N1C
C#CC1(C=O)C2CC[NH+]21
O=CN1CC=C2CCC21
C#CC1C=CCC(=O)N1
Cc1ccc(C#N)n1C
COC1(C#N)CCC1
CC12OC(=O)NC1C2N
[NH-]C1OCC2CC=CC21
CC#CC(C)COC=O
C1CC2OC2C2CCC12
C#CC1(O)CCC2OC21
CC12C3CC1(O)C2O3
C[NH2+][CH+]OC(C=O)CO
C1=CCCCCC=C1
CC12[NH2+]CCC1C(O)O2
CC(O)c1ccn(C)n1
C#CC1CC(O)(CO)O1
CC1(O)CC=CC1C#N
O=C1C=CC2CC(=O)C12
N#CCC1(C2CO2)CO1
O=C1OC2CC1CCO2
CN1C(=O)CC2CC21C
O=c1ncnc[nH]1
N#CC12C3OC4C(C41)C32
CN=C(N)C1(C=O)CO1
CC1(C)C2OCOC21
CC1(C#N)C=CC2CC21
O=CC1C[NH+]1C1COC1
CC12C=CCC1CC2O
OC1OC2CCCC=C12
C1OC23CC4CC12CC43
C[NH+]1C(O)C1C1CC1
Nc1cc(F)c(N)cn1
NNC1(N)CN=CC1=O
NC(=O)C12CC1NC2=O
Nc1nccnc(=O)n1
Cc1noc(=O)n1C=O
OC1C2OCC1(O)CO2
CC12CC1OCC1NC12
O=C1CN=COCCN1
N#Cc1ccc(O)cn1
OCC1CC=CC12CN2
C#CCC([NH2+]C)OC
O=C1C2COC1C1NC21
NC(=O)c1nccnn1
C#CC1(CC)CC1
COC12CCC1CC2
C#CC12CC1CNC2=O
CC(=N)N(C=O)C(=N)N
CC1OC1C1COCO1
O=COC12OC1C1CC12
CC1COCC2CC1C2
CC(O)C(=O)C1CCO1
C1CC2C3CCC(O1)C23
CC([NH-])Oc1cc[nH]n1
Cc1cc(N(C)C)c[nH]1
N#CC1NCC[NH+]2CC12
CC(O)c1cnn[nH]1
CN1CC2[NH2+]CC1C2=O
C1=CC2(CC2)C2(C1)CC2
CCNC(C#N)[NH+]1CC1
CCOCC1CN=CO1
CC1(C)OC1C1(C)CO1
C[N+]1(C)N=NNCC1=O
C1=CCOCC1
CC#CCOC
COCC(C)CC1CO1
O=C1NC2CC(C2)O1
C#CC1CCC=CCC1
CC12C[NH2+]C1C2([NH3+])C#N
CC12OCCC1C2C#N
CN1C(=O)CC(O)C1=O
CC1CC(C(=O)C#N)O1
OCC1(O)CCC2C[NH+]21
CCNc1[nH+]cc(C)o1
CC12C3OC1(O)C(O)C32
C#Cc1nc(O)c(C)[nH]1
CC1OCC1([NH-])O[CH+][NH-]
O=C1C=CC=CC=CC1
OC1CCn2ccnc21
OC1OC2CC3C[NH+]3C12
CC1(C)[NH+]2CC13OCC23
CC1CCC(NO)CO1
C1OCC1C1C23CC12O3
N=CNc1ncc(O)o1
CC(C)C(O)C[NH+]1CC1
CCCCC(C=O)C=O
CC1OC23C=CCC12C3
CC1C(C#N)N1C=O
CC1(C=O)OCC([NH-])O1
CC1(C)C2CCCCC21
C[NH+]=C(N)C(C=O)=NO
CCC1(CO)CC=CC1
CC(O)CCC(=O)CO
CC1(C)C2COC1CO2
CC(C#CC#N)CC#N
c1nc2c(o1)C1C[NH+]1C2
N#CC1OC(O)C1C#N
C#CC1(C)CC=CC1O
N=CC(=O)C(=O)N1CC1
CCC#CC#CC(N)=O
C1CC2CC3C(CO1)C23
CCC1(O)CC(C)CO1
CCC(N)(C#N)C1CN1
OC12C=CC3(CC3)C1O2
O=CNCC(O)N1CC1
CC(O)C(=O)C1CO1
CC12OCC1CC1NC12
C[NH+]1C2C(=O)C(C)(O)C21
Cc1[nH]c(O)cc1CO
CCC1CC1COC
CC1(C)C2(C)COC12O
CC1CN(C)C(=O)N1
C#CC(O)C1(C)OC1C
CCC12OC1C=CC2=O
CC(=O)C(O)CNC=O
C#CCCC1OC1CO
C#CC12OC3CC1C2C3
COC1CC1CO[CH+][NH-]
C#CC(C)(C#N)[NH+](C)C
N#CC1(CO)C2CCC21
CC(=O)C12COC(C1)C2
CCC1(O)C2OCC21C
C[NH+]1CC=CC1C#N
CC1C2C3NC(C3=O)C12
N#CCC1(O)CC1
OCC1(O)C2CCC1C2
CC1(C#N)[NH2+]CCO1
CCCOCC(F)(F)F
CC1(O)CC=CC1
Cc1nc(F)cc(=O)[nH]1
Cc1nccc(N)c1F
COC1CCC=CC1=O
C1CC2NC2C2NC12
CC1(C)OCC2OC21
CC(C)c1cnnn1C
CCC(C)OC([NH-])C#N
CCC(C#N)(C#N)CC
N#CC1CCC=CC1=O
CC(CC#N)NC(N)=O
CN1CC1c1cc[nH]c1
CNc1cnc(F)c[nH+]1
CC1(C)C2CCOC21C
Cc1nc(N)cc(N)n1
COCC1=CCCOC1
N#CC1(C(N)=O)CN1
CC1(C2CO2)CO1
Cc1ncnccc1=O
COC12COCC1(C)O2
NC(=O)C12C[NH+]1C1CC12
C#CC(C)(C)NC(N)=O
[NH-]C1CC12[CH-]C=CO2
CC(=O)C(=O)C(C)=O
CC(C)(C)OC1CC1
N#CC(O)C1(O)CCN1
CC1C2OC(C)(C)C12C
CCOC(=O)C1OC1C
COC(C)CC(=O)C#N
CO[CH+][NH2+]C(C)C(C)=O
O=C1C=CC2CCC2N1
Cc1nc(O)nn1C=O
C#CC1(C)CCC2C[NH+]21
C#CC(=N)N(C)C(C)=O
C1CCC(C2COC2)C1
C[NH2+][CH+]OC1CC=CC1
CC#CC#CC#N
CC1CC2C3C4CC13[NH+]24
CC(O)C1(C)CC(=O)N1
CC(OC=O)C(F)(F)F
c1nc2c([nH]1)C1NC1C2
CC12CC=CC1OC2=O
O=c1cc[nH]nc1
CCC1(C)CCC(=O)C1
CCC12CCC1(C=O)O2
[NH-]C12COC13COC2C3
CCC(CC)CC(C)C
OCC1C2CC3OC2C31
CC(C)(C)C(C)(C)C
COc1ncno1
OC1C2CCC3(CC3)C12
N#CC12OCCC1C2O
CCC(O)COC
O=C1C=CCC=C(O)N1
N#CC(=O)C1CCCC1
OC1(O)C2C3CCC3C21
COc1oc(=O)oc1N
CC1(O)C2CC1OCO2
CC[NH+]1C(C#N)C1C#N
O=CCOC(=O)CO
C#CC1CC1CO[CH+][NH-]
C1OCC2CC23OCC13
O=CC12CC(O)(C1)C2O
O=C1CC2(CCC2)O1
CC(O)c1cnn(C)n1
Cn1ccnc1C1CO1
CC[NH2+]C1CCC(C)O1
CC(C1CC1)C1CCO1
CC12COC1(C1CN1)C2
Cc1noc(=O)cc1O
CC1(O)CC1C1CC1O
C[NH+]1CC(=O)C1[CH-]CO
CC(C)(C)C(=O)C#N
CC1C2OC3CC[NH+]1C32
CCC1(C2CC2O)CC1
CC(=O)C1OC1C1CC1
OCC(O)C1CC1
C[n+]1c([NH-])nnoc1=O
N#CC12CC1CC21CC1
CC(O)C12OC1CC2=O
C#Cc1nccn1CC
C#CC1(O)C2C3CC3[NH+]21
CC(O)C1OC1C(C)O
[NH-]C1CCC2COC=C12
CC1C=CC2(C)NC2C1
C#CC1CN1C=O
O=C1OC2CC1NC2=O
C#CC12C3C[NH+]1CC32C
O=COC1C2C=CCC21
CCCC(C)(C#N)OC
CC12C[NH+]3C4C(C41)C32
N#CCc1ncncn1
CNC(=O)n1ccnc1
CC1=CCC2CCCC12
CCC1(C(C)(C)O)CO1
CC1C(CO)[NH+]2CC12C
CC1(C(=O)O)CN[CH+][NH2+]1
CC1CC12[NH2+][CH+]OC2=O
CCC(CCC#N)OC
C[NH+](C)C1(C)CC(=O)N1
C#CC1(CC)CC(O)O1
C#CC1C(C)C1C(C)O
CCc1ccccn1
C#CCc1ncn[nH]1
CC(CCO)C(O)C#N
COc1cc(O)c[nH]1
CC1CC1CC(F)(F)F
Nc1noc2nccn12
C#CC1CC(=O)N1CC
C#CC1(CO)C2CCC21
CC1(C)C2CNC(=O)C21
CC1(CO)CC=CC1=O
CC12C3[NH2+]C[NH+]1C(O)C32
CC12C[NH+]3CC3C1(C)C2
OCc1nnc(CO)o1
C#CCC1CC1C#C
CC12CC[NH+]1C2C=O
C1CC1C12OC3C1NC32
CNc1cc(OC)co1
CCC(=O)C(O)C(C)=O
C1=Cc2ocnc2NC1
CC#CCC(=O)C1CN1
Cn1cn[n+]2[nH]cnc12
O=CC12CCC1(O)CC2
C1CC1C12CCC1CC2
N=C(C=O)NCCO
OC12CCC34C[NH+](C13)C24
CC1Cc2occc2O1
CC1(C)CC(=O)C(O)C1
CCc1cc(C)on1
COC1(C#N)CC(=O)O1
CCC(C)n1cccc1
CCC(C=O)C(C)(C)C
CNC(=O)C12COC1C2
C1=Nc2nonc2CN1
[NH3+]C12C[NH2+]C3C(O1)C32
O=C(O)C[NH+]1CCC1
C#CC12CC1COCO2
CC1CC1n1cccc1
OC1CC1CCC1CO1
N#CC(=O)n1ncnn1
CC1C2(C)OC1(C)C2=O
OC12CCCC3C14OC324
CC12C[NH+]1CCC2=O
CC1=NC([NH-])=CNC=C1
CC1C2(C)COC12CO
C1CC2OCC2O1
O=COCCCCO
O=C1CC2(CO2)C2NC12
CC12C=CCC1=CCC2
COCC(C=O)C(C)=O
Cc1n[nH+]nnc1[NH-]
O=C1COCC(CO)O1
Cn1cccnc1=O
CC12[NH2+]CC[NH+]1CCO2
Cc1cc(=O)oc(C)n1
CC1C2CC=CC12C=O
CC1OC(C)(C)CC1=O
CC(O)c1cc(O)[nH]n1
OC12C[CH-]C3CC1C32
CCn1ccc(N)n1
[NH-]c1ccn[nH+]c1
CC(=O)[NH+]1C(C)C1CO
CC1(O)C2C=CC1C2=O
CNC1=C(C)CC(=O)O1
O=C1C2CCCC1C2O
O=CC12[NH2+]CCC1CO2
[NH-][CH+]OCC1CC1C=O
O=CC1CC=CCC1=O
CC1(C)OC[NH2+]C12CC2
CC(O)C1CC(C#N)O1
CC(C=O)(C=O)C=O
C#CC(C)(O)C=O
CCCCCCCCC
OCC12C[NH+]3C(CO1)C32
CCC12CCC1(O)CC2
CCN(C)C(=O)CC=O
CC1NC1(C=O)C(N)=O
CC1(C)C2CC(=O)CC21
CC(=O)C1C2C3CC2[NH+]31
[NH-]C1C2OCC12C1CN1
C#CC1CC1C1CCC1
CNC1CC(C#N)C1O
CC12C3C[NH+]1CC32C#N
C1CC23CC4CC2C1C43
NC(=O)c1noc(=O)[nH]1
C1CC2C1C1CC3C2C13
C#CCC1CC1(C)C#C
C#CC1(O)CC1(O)C=O
NC(=O)C#CC1CO1
Cc1nc(C=O)c(O)o1
CC1(C)C(O)C1C=O
CCC(=O)C(=O)C1CC1
CCC1OCC(C)C1[NH-]
COC1CC2COC1C2
CCNC1C=CC(=O)O1
C#CC1(C)CC(C)(C)O1
OC1(O)C2C3CC(O3)C21
CC1(O)C2CCC1CC2
CC1(O)C2OC1C2O
Cn1nnc(O[CH+][NH-])n1
CC(CC=O)COC=O
Cc1cc(C)n(C)n1
[NH-][CH+]Oc1c[nH]c(=O)o1
COC12[NH2+]CCC1CO2
O=C1COC(=O)C1CO
C[NH+]1C2C3OC3(C=O)C21
CC(=O)CC#CCC#N
O=C1NC(O)CC1CO
CC1(C)CC=CC1C#N
Cc1nc(=O)cno1
O=C1CC2CC2C12CO2
CC(=O)c1cc(C)[nH]n1
CC1(C)C2C=CC1C2=O
CC1CC2C3CC(C3)C12
N#CCCCC(N)=O
CC1=CCOC2CC1C2
C#CC1(CC)CC1CO
CC12COC1C2O
CC1COC2CC(O)C12
CC1Cc2ocnc2O1
c1n[nH]c2c1OCC2
C#CC12NCC1NC2=O
C#CCC(C=O)C(C)C
COC12[NH2+]C3([NH3+])C1CC32
CC[NH+]1C(O)C1C1CC1
[NH-]C12COC1C(C=O)N2
CC1=CC(C)(N)CN1
CC[NH+]1CC2CC(=O)C21
CNC1OC=COC1[NH-]
Fc1ccccn1
C[NH2+][CH+]Oc1cnno1
O=CC1C=CCCC=C1
C#CCC1(C)CC(O)O1
CO[CH+]Nc1ccc[nH]1
CCc1cnc([NH-])[nH+]n1
C[NH+]1C2C=CC1C2C#N
Nc1occ(C=O)c1N
CC1C2COC1C2=O
C[NH+]1C2C3C4OCC31C42
C#CCCC1CCO1
CC(C=O)NC(=O)C=O
CC(=O)Oc1cnn[nH]1
[NH-]C1CCCCCO1
C#CC(CO)CC(N)=O
CCC1C(C)(C)C1(C)O
COC1CC(C)(C=O)O1
CC1CC2C1C2C1CO1
C1CC2(C1)OC1CCC12
N#CCc1c[nH]c(=O)[nH]1
CC(O)[NH+]1C2CCC21O
CC[n+]1cn(CN)nn1
COCC1(C)OCCO1
C#CCC12CCC1(C)O2
C#CCCC1C(O)C1O
CC(C)C1(C)CC=CC1
CC12OC1CC21CN1
O=C1C2OC3CC2C1O3
O=C1C2CC3C1[NH+]3C2O
CC1OC1c1ncc[nH]1
Cc1noc2nccn12
[NH-]c1cc(F)nc(F)[nH+]1
N#CC12NC1C1CC12
OCC1C2C=CC1C2O
[NH3+]C12C=CC3OC1C3[NH2+]2
C#CC12COC1CCO2
CC1(O)C2COC1OC2
C#CC1C2C3CC2[NH+]13
OC1COC2COCC12
C#CC1([NH-])OCCO1
CC12CNC1C2(O)C#N
COC12CC(C)(C1)C2O
CC1OC(C)(C=O)C1=O
CC1C(C)N1C(O)C=O
CCC12OC3CC1C2C3
N#CC12CC1C1C[NH+]2C1
CC1C(C)C12CCCC2
O=CC12CC(C1)NC[NH2+]2
[NH-][CH+]OC12CCC1CC2
COC1(C)C=CCCO1
CC1=CC(O)C2CC1C2
COCC(O)C1CC1
CC1CC(=O)NC1=O
CC12CC3CC1C2(O)C3
O=C1C=CC2(CC2)NC1
O=CCCC(O)C1CC1
N#CCn1nc[nH]c1=O
O=C1[CH-]C2C[NH+]3CC1C23
COCC(C)CC1CN1
N#CC1C2C=CC1O2
CNC(=O)NC1(C)CC1
CC12CC3COC1C32O
CCNc1[nH]nnc1C
CC1CCCC2(C)OC12
C1C2C3CC4C1C2OC34
CC(=O)C1CCC(=O)N1
CC12CCC1CC(=O)O2
Cc1nn(C)c(O)c1N
C1CC1C1OC2COC21
C[NH+]1C(N)CC1C#N
CN(C)c1nc(O)n[nH]1
CC(O)C12CC(O)(C1)C2
C#CCOC([NH-])CC=O
N#CC(N)C1C=CCO1
CC1(C#N)C2OCC21C
NC(=O)OC1C2CCC21
CCc1cc(OC)co1
CC12C(=O)CC[NH+]1C2O
CC1CC(O)(NO)C1C
OC12CCC3(CC3)[NH+]1C2
CC1C(O)C2CCCC12
CCC(COC)=NO
C#CCC(=O)[NH+]1CC1
CC1(O)CCC2OC21
CC1CCC(O)O1
CCC1(C)OCCCO1
OC12CC(C3CO3)C1C2
CC1CCCNC(=O)O1
[NH-]c1[nH+]c(CO)c(N)o1
COC1(C)CC12CCC2
O=C1C=CC2CC2C1=O
[NH-]C1OC2C[NH+]3CC3C12
CCC#CCCCCC
[CH+]1NC2C3C45OC34C25[NH2+]1
N#CC1(O)OC2CCC21
COC(=O)c1ncn[nH]1
Cc1coc(C(C)C)c1
O=C1NCC2NC12
CC1(CO)C[NH2+][CH+]O1
O=C1CC2COC(C2)O1
O=C(OC1CC1)C1CC1
Fc1cc(F)cc(F)c1
CC[NH2+]C1C=CC(C)O1
OC12CC3CC(C1)C2C3
O=CC1CC=CCCO1
NC(=O)CC1CC=CC1
C#CC(O)CC1CCO1
O=C1CNC12C=CCC2
COCc1cc(C)co1
[NH-]c1n[nH+]nnc1N
COC1OC12CCC2
C#CC1CCC2C[NH+]12
COC1C2C3C=CC2C31
N#CCNC(=N)C=O
C1C2C1C1(CN1)C21CN1
C#CC1NC1C1CC1
C#CC(C)(O)CCO
O=COC12C3CC1C2C3
CC1NC([NH-])(O)CC1=O
CCC12CC3C(=O)C1C32
COC12CC1OCCN2
[CH-]1C2CC3OC1C1C2C31
CCC12CCC1(CO)N2
CC(O)C1(C)CC2OC21
N#CC1(O)C(O)C1CO
[NH-][CH+]OC12C=CCC1C2
COc1cc(C#N)[nH]n1
OC1C2C1C1(O)C(O)C21
C1=CC2CCC3OC23C1
C#CC1CCC(C=O)O1
C1=NC2CCC23CC3O1
ONC1CC12CCCO2
CCc1cc(C#N)c[nH]1
OC1=CCCC2COC12
CC#CC(=NO)C1CN1
[NH-]C1=COCC(=O)O1
CC1=C(O)C(C)C2NC12
Cc1nc(C=O)c(N)o1
Cc1cnnn1C(C)C
O=C1C=CC2OCC12O
O=CC1CC2(CCC2)O1
CCC1CCOCC1=O
O=C1CC23CC=CC12C3
CC1(C)NC12C=CCC2
C#CC#CC(O)C1CO1
C[NH2+][CH+]OCCCOC
CC1C2C[NH+]1C2C1CN1
OCC12C=CC3CC1[NH+]32
O=C1CC=CC(CO)O1
COC1CC(=O)C(O)C1
CC#CC#CC(C)OC
C1CC(CC2CC2)C1
CCC1(C(C)(C)O)CC1
C1=C(C2CC2)CCC1
[NH3+]C12C=CC3(CO3)C1[NH2+]2
CC12NC1(C)C1OCC12
CC(O)[n+]1nnoc1[NH-]
COC12CC3C4C1C2[NH+]34
CC12C(O)CC1CC2O
CCC1CC1OC(C)=O
[CH-]1C2C[NH+]3C2C3C12CO2
CC1(O)C2CC(=O)C1N2
CC#CC(O)C(C)C=O
CC1OC12C1CC2O1
O=CN1C2C(=O)C1C2O
CCC(=O)CCO[CH+][NH-]
C#CC(C)(O)CCC#N
CCC1(C)CCC(C)C1
O=CC(C1CO1)C1CO1
NC(=O)c1cc(N)on1
CCC1(O)CC=CC1C
O=C1CC([NH+]2CC2)CO1
O=CNC=NCCCO
CC1CC=CC1=O
CC12C(=O)C3CC1(O)[NH+]32
CC1C2C3OC3C[NH+]12
C#CC1(C)OC2CC21
Cn1cccc1CO
C#CCCC(C)O
N#CC1CC1(C#N)CO
CC1C=CC2(CC2)OC1
CC1(O)C2CC3C2C[NH+]31
CC1C(NC=O)C1(C)O
COC(=O)C(N)C1CO1
CC1(C)C2C([NH-])C(O)[NH+]21
CCOC(N)=O
C#CC1(CC)CC(=O)N1
CC1CNc2[nH]ccc21
CC1C2C(C)(C)CC12O
CC1(C)OCCCC1=O
CC(N)(C(N)=O)C(N)=O
CC(=O)C(O)(CO)CO
CNC(=O)C1CC(=O)O1
COCC(O)C1CC1
CC12OCCC1OC2O
OC1COc2ocnc21
NCCCC(O)C(=O)O
C#CCC1(C=O)CC1O
OC1C2CC2C2(O)CC12
O=C1C=Cc2ncnn21
CCC1CC(=O)C1(C)C
C#CC1(CC)CC1C
CC1(O)OC=NC2CC21
NC(=O)C1C2CCC1C2
Cn1c(O)cnc1O
CCCOCC1(C)CN1
N#CC(N)C(F)(F)F
CC(=O)C1(O)CC1CO
CC1(C#N)NC1(C)C#N
CC1C23CCOC12CC3
O=C1CC(CO)(CO)N1
CC(=NO)C1(CO)CN1
CCn1nc(O)nc1C
CCC1C2C3C1C1C2C31
CC12C3C=CC1[NH+]2C[CH-]3
O=C1CC(C2CN2)=CN1
C#CC1(C)OCC([NH-])O1
NC(=O)Nc1ncc[nH]1
CCC1(C)C2CC3C2[NH+]31
N#CC(=N)NC1CC1O
O=C1OC2CC=CC12O
OC12OC1C1C=CC2C1
O=CC(O)n1cnnn1
C#CC12COC1C2(C)O
CC(C)C1CC1(C)C
C#CC(=O)C1CN1C=O
COC1C2CCC1C2O
CCC(O)C#CCC#N
C#CC1C23OC12C3C#C
CCC1CCC12CCC2
Cc1ncc2n1CCO2
N#CC1C2C=CC1C2O
CC1(O)OC1CC1CC1
CC1(C)CCC2C(O)[NH+]21
CCNc1ncno1
Cn1cnc2cocc21
CC1(C)C2COC([NH-])C21
CC1(CO)OCC12CC2
CCOC1CC(C)C1
OCC1OCC12CN2
CC1(C=O)CC=CC1=O
[NH-][CH+]Oc1cn[nH]n1
O=C1CNCCC2OC12
CCC1(C)CCC1NO
C#CC1(C#N)NC1(C)C
CC(C)(C)C#CCCO
C1=CC2OC2C=CCC1
N#CCC(O)C1(O)CC1
COC1([NH-])C=CN=NO1
c1cnc2c(n1)COC2
OC12CC3CCC[NH+]1C32
O=C1C2CC3(CO3)C1O2
Nc1cnccc(=O)n1
CC1C2C3OCC2(C)C13
CCC1CC1(C#N)OC
OC12C3CC1[NH+]2C3
CC(C)C12C3CC1[NH+]2C3
OCC12CC3CC(C1)[NH+]32
c1nc2n(n1)CC21CN1
O=C1CC2CC12CO
C#CC1(CC)CC(C)O1
CCC1C=CC=CCC1
N#CC1C=CC2(CC2)N1
N#Cc1cc(C=O)on1
CC12COC1C1(O)CC21
CC12CC3(C#N)C1CC23
CC1OC(O)C12CCC2
CC(=O)CC(=O)C1CN1
NC1OC1c1cnoc1
C#Cc1cc(OC)on1
CC1(C)C=CC2CC2O1
CC12CCC(C=O)C1O2
C[NH+]1C2CCC21
N#CC1CCCN=CO1
CCC1(C)CC=CC1
O=C1CNCC2C[NH+]2C1
c1cc2c(o1)C1CC2N1
CC1(C)C2CC3CC3C21
Cc1nc(C(C)O)n[nH]1
CCC(=O)C(O)CC=O
CC(=O)C12CCC1(O)N2
OCC(O)C1CC1
COC1(C)C=CC2NC21
[NH-]C1=C[CH+]NCC(=O)O1
CCC(=O)CCO
C[NH+]1C([NH-])CC1(N)C#N
CC12C[NH2+]C3CC1(O)[NH+]32
COCc1nccn1C
CC1OC1CC(=O)C#N
CCC(O)C12CCC1N2
CC(C)C(O)C1CC1O
C#CC(C#C)C1C[NH+]1C
COCC1(O)C(C)C1C
C#CC1C[NH+]1CC1CO1
Cc1nn(C)nc1N
CCOC1(C)C2CCC21
c1ccc2ocnc2c1
C#CCC1(C)CC=CC1
CC12OC3(C=O)C1NC23
CNc1ncc(C=O)o1
CC(=O)C[NH+](C)CC=O
C#CC1C2CCCC1C2
[NH-]C1CCNCC(=O)O1
CC(C)(O)C1CC=CC1
C1CC12CC1(COC1)O2
CC(C)C1OC1C
N#CC1(C#N)CC=CC1
O=C1C=CC(=O)NCC1
NC(=O)n1cc[nH]c1=O
CC12CC(CC13CN3)O2
CC1CC(C)(C)O1
COCC(O)C[NH+]1CC1
CC1CC1C1CCC1
C#CC12C3C4C3[NH+]1C42
C#CCC1(CO)CCO1
O=[N+]([O-])c1ncco1
CC(C)C12COC(C1)C2
C#CCc1n[nH]c(=O)[nH]1
C#CC1CCC(C)C1
C[NH+]1C(C#N)CC1CO
CC1OCCCCCO1
O=c1[nH]c(O)c(CO)[nH]1
C#CCC1(C)CCO1
C1C[NH+]2CC3(CO3)C12
CC1OC1(C)C(C)(C)C
O=C1CC2OC12
CC12CCC3C(O1)C3O2
COC12C3C[NH+]1C2(C)C3
O=CC1C=CCOC=N1
N#CC1(O)C=CCOC1
O=C1C=CC2[NH+]3CC12C3
Oc1ncc(F)nc1O
CC(CCO)C(O)C=O
CC1COC12CC1CC12
[NH-]C1(O)C2COCC21
C#CC1OC1C(O)C=O
N#CC1CC12CC(=O)O2
OC1C2C[NH+]1C1(O)CC21
O=C1CCC=CN1
OCC1OC2C3OC1C23
ONC12C=CCC1C2
CCn1nnc(C)c1C
N#CC12C3CC1C2(O)C3
CC(CC#CC#N)=NO
C#CC(C#C)(C=O)CO
O=C1CC2(CCC2)CN1
C#CCC1C[NH2+][CH+]O1
CC(C#N)C1CO1
C#CC1(C)CC(C)(O)O1
CC1NC1(C)C(N)=O
[CH-]1C2COC2C2OC12
C1=C2COC2C2(C1)CC2
CCC12OC1(C)CC2O
[CH+]1[NH2+]C23C[NH+](C2)C3CO1
COC1(C)CC(=O)C1
CCCC(=O)CC
C#CC(O)CC1CCO1
CC12CC3C(CC1O)C32
O=COC1CC1(O)CO
CCC1CC1(C)C(C)=O
OC1C2CCCC1O2
CC1(C=O)C2CCC1O2
COC(C)(C=O)CC=O
CC1COc2occc21
CC#CC(CC=O)OC
CC(=O)C1(C#N)C[NH+]1C
C1C2CC1C(C1CO1)C2
C1C2C3C[NH+]2C1C1NC31
C#CC1CC(CO)C1C
C#CC1(O)OC1C1CC1
CC#CC(C)(N)CC#N
CCC1CCC(O)O1
C1CC2COC2CCO1
COC1NCC[NH2+]1
C#CC(O)CC1CCO1
C1CCOCCOCC1
CCN(C=N)C(=O)C#N
CC1(O)CC2OC21C=O
OC12CC[NH+]3C1CC32
C#CC#CCCC(N)=O
C#CCC1COC12CC2
c1[nH]nc2c1C[NH+]1CC21
C1OC1C12CC1C1C[NH+]12
C[NH2+][CH+]Oc1ncco1
CC1CCC12CC(O)C2
N#CC(=O)C1CC1
CC1(CC2CCO2)CC1
CC1(O)C2OC3C1C32C
COC(=O)C(N)CCO
[NH-]C1CCN1C=O
[NH-]C12C(=O)NCC1C2O
O=C1CN=CN1
CC1(C)OC=NCC1=O
CC12C3CC4C1[NH+]4C2C3
CC(C#N)NC1CCO1
CC(=O)COC(=O)CO
CC1(C)NC1(C)CC#N
Nc1cc(=O)onn1
Cc1nn[nH+]c([NH-])c1F
N#CC1(O)C2CCCC21
OC12CC3C(N=CO1)C32
c1n[nH]c(NC2CC2)n1
CC1C2C(O)=CC3C1C32
CC1CC1C1[NH2+]CCO1
CC1(O)CC2O[CH+][NH2+]C21
O=CC12CC1CNC2=O
CN1C(=O)OC2CCC21
CC(=O)C1CC1C(C)=O
C#CC1(CC)CC=CC1
C1CC2(CO1)C1CC[NH+]12
[NH-][CH+]OC1C(O)C1C=O
CC1(O)OC1C1CCC1
O=C1CNC1(CO)CO
COc1cc(N)co1
C1OC2CC3(CO3)C2O1
c1cc(C2COC2)co1
COC12C[NH+](C1)C2C=O
O=CC1OC1CC1CC1
CCC1CCC12CCC2
OC1(O)C2CCC21O
NC(N)=O
N#CC1C2C=CC1C2=O
N#CC12CCC1(C#N)O2
CCC1NC1(C)CO
C1=CC(C2CN2)[NH+]2CC12
CCC12CC3(O)C1CC32
CC12OCC1CCC2=O
Nc1cc(NC=O)co1
Cn1nnc2nc[nH]c21
C#CC1(C=O)CN1
N#CC(N)CCCO
CCC1(O)CC(C)(O)C1
COC12CC(CO)(C1)C2
CC1(C)CCC(C)(C)C1
CC(=O)N1C(=O)CC1C
C[NH+]1C2C=CC1COC2
COCC1CC(OC)O1
C1=Cc2nonc2CC1
CC(C)C12C3C4C3[NH+]1C42
CC1OC1C1OCC1=O
CCNc1ncncn1
CC1(C)C2OCC21C#N
C#CC12COC(C1)C2
Cc1ccon1
CC(O)C(O)C(O)C#N
CC12CC3[CH-]CC(O1)C32
N#CCC(O)C(=O)C#N
CC1OCC2C(O)CC12
c1[nH]cc2nn[nH+]cc12
CC1OC2(O)CC1(C)C2
N#CC1C=CCCC=C1
C#CC1C(C#C)C1C#N
N#CC12CC(O)(O1)C2O
C#CCC1OC1(C)CC
CCOCC1(C)CCC1
CN1C2CNC(=O)C21[NH-]
C#CC1(OCC)CC1C
CC1OC12C1CC2C1
CC1C(C(=O)O)C[NH+]1C
CC1CCC(=O)N1
CC(O)C12COC1C2
CC1(C)NC1(C)C=O
COc1cc(=O)cc[nH]1
CN1C(=O)CC=C1C=O
CC(C)C(C)OCC=O
CC#CCCC(C)C=O
CCC1CC1(C#N)CO
CCC1CCC(CO)O1
O=CC(O)C(O)C1CC1
OC1C=C(C2CC2)CO1
C1=CC2CCC(CC1)O2
O=C1C2C[NH+]2C12CC2
CC12CC3C(=O)C1CC32
CC1(CO)[NH+]2CCC21O
CC1(C=O)C=CC(=O)O1
CCC(=O)C1NCC1=O
O=CC12NCC1NC2=O
C#CC1(C(N)C#N)CC1
c1nc(C[NH+]2CC2)c[nH]1
CNc1cnno1
N#CC#CC(N)C(N)=O
CCCCC(=O)C(C)O
C#CC(=O)C1CC1C#C
C1=Cc2cc[nH]c2OC1
CC12CC1C1CC(=O)N12
CCC#N
CCC12C(C)[NH+]3C1CC32
C#CC1C=CC(C)O1
CCC12CC3(CC3)C1O2
C[NH+]1CC2OCC21C
OC12OC1(O)C1CC12
CC12C3CC1N2C(=O)N3
Cc1nc(O)c(O)[nH]1
[CH+]1[NH2+]C2C(O1)C21COC1
O=C1OCC12C1CC2C1
C1=C2COC2C2(C1)CC2
CC12C=CC(C1)C([NH-])O2
C1Cc2n[nH]nc2CO1
O=C1C=C(O)C(CO)C1
C#CCC#CCC#N
CC#CC(C)NCC#N
CC1C[NH+]1C1C2COC21
C#CC(C)(O)CC1CO1
CC1(O)C2CCC1C2=O
CC(O)n1ccnc1
CC1(C)C2CCOC21C
CCC1(C(=O)C#N)CC1
Cc1cc(O)c(CO)[nH]1
C#CCC(C)CO
C#CC12NC1CC21CN1
CC12CC3CC1CC32
CC1CC1(O)C1CCO1
CCC(=O)NC(=O)CN
CC(C)(C)C1NC1C#N
NC(=O)C1(O)CCC1O
N#CC1CCC(C=O)O1
C#CC12CCC1(O)CC2
COC1(C)CCC(=O)N1
O=C1C=CC2(CC2O)O1
CC1C2C=CC1(O)C2C
C[NH+](C)C(C=O)C=O
C#CCc1ncnn1C
[NH-]C1OCCC(=O)O1
CNC1C=CC([NH2+]C)O1
CCC1(O)C2CC1C2C
C#CC(=O)C(C)CCC
N#CC1(O)CC(=O)O1
CCC1(C)C(C)C1(C)C
CC(=O)C1CC(C)C1
O=CC(O)C12CC(C1)C2
CC1(C2CO2)CCOC1
COC1C2CC(O)C21C
C#CC1NC12C[NH+]1CC12
CC1NC(CO)C1C#N
CC1(C#N)CCC2C[NH+]21
CCC(C)C(O)C1CO1
[NH-]c1nnnc(CN)[nH+]1
CC1CC(C(O)C=O)O1
Cn1nncc1N1CC1
CCC1(C=O)NCC1=O
N#CCC#CCCC=O
CC1(C)CC2OCC21C
[NH-]C1(CO)CCC(=O)N1
OC1CC2(O)C=CCC12
OC1C2C=CC1CCC2
CC(=O)C1CC(C)O1
CC1(C#N)CC2NC21C
CC1=CC23CCC2C1C3
Cc1ccc(CO)cn1
CC#CCC1CC([NH-])O1
NC(=O)C1CC1(O)C=O
CC(C)CCC(C)O
C#CC(C)(O)CCO
CC1CCC(C=O)CC1
CC(C)[NH2+]C1CC(O)O1
CC1NC12COC2=O
COC12C3C[NH+]1CC32C
C#CC(C)C(C#N)CO
C#CC12CCC1(C)CC2
CC(C#N)C(=O)[NH+]1CC1
C[NH+]1C(C=O)C1C1CC1
CC1(C)CC(C)(CO)O1
O=CC1(O)C2COCC21
CC1=CC(C)CC2NC12
O=C1NC2CC3CCC132
COCC12COCC1N2
[CH2+]C1=C([NH-])[CH+]NON1
CC(C)(O)c1cc[nH]n1
C#CC#CCC#CC=O
C[NH+]1C2C(C=O)CC21C
CC1C2CC3OCC3C12
CC1C2CCCCC1O2
N#CC(N)c1ncco1
C#CCCC12CC(C1)C2
CC1(O)CC(=O)C2OC21
[NH-]C1NC(=O)NC1C=O
CNc1cc(O)n(C)n1
CC1C2CC3COC1C32
O=C1CC2CC3CN1C23
O=CC1(C=O)CC(O)C1
C1=Cc2cccn2C1
CC12CC1CCOC2=O
CC(O)C(C)(C)OC=O
CC(C)(O)CO
Cn1ccc(N)n1
CC1(C)CC(O)(C#N)C1
O=Cc1ccn(C=O)n1
CC(=O)N1CC1CC#N
CC(O)C1(C2CO2)CO1
CC(O)C1(C)C[NH2+][CH+]O1
[NH-]c1[nH+]cnc(N)c1F
CCCC(=O)NC(=N)N
CC1(CO)OC1C1CC1
O=C1CCCN=C(O)O1
CCC12CCC(C)C1C2
O=CC1C2C=CC1C2O
O=C1C=CCC(CO)O1
[NH-]C1NCC12COCO2
C#CC1CC2OCOC12
CC1(C)C=CC(=O)C1=O
CC1C2C=C(O)CC12
Cc1cc(=O)[nH]nc1C
C#CC1(C)CC12CCO2
CC1NC1C(C)C(=O)O
CC1([NH-])OC2C1C2(C)C
CC(=O)C(=O)C1CCO1
CCCOC(=O)NC=N
Cc1n[nH]c2cc[nH]c12
CC1(O)OCC1C1CO1
Cc1nc(N)c([NH-])n[nH+]1
C#CC1(C)OC12CCC2
CCC(=O)CC1(C)CN1
CCC1(C#N)CC=CC1
CC(=O)N(C)CC1CN1
COc1nccn1C
Cc1nc2c([nH]1)CC=C2
O=C1NCC2CCC=C12
CCn1ncc(C)c1N
COCC1(CO)CC1
CC(O)C1CC(=O)N1C
O=C1C=CC(CO)N1
C#CCC1(O)CC=CC1
O=CC1CCC(O)C1
C1CC23CC(O1)OC2C3
N#CC12C3CNC1C2N3
ONC1C2CC=CC[NH+]21
CC12C(=O)C3CC1C[NH+]32
OC12NC1(O)C1CCC12
CCOC1CCC(C)C1
C#Cc1oc(=O)[nH]c1C
CC(=O)C1(C(C)=O)CN1
CC1(C=O)OC1(C)C=O
CC(=O)C(=O)NC=O
COC1(C)C2CCC21
C#CC12NC1C1NC12C
CC12OC1COC2=O
COC1C2C3CCC2C31
C1=C(CC2CO2)COC1
N#CCC=O
C#CC12C3C[NH+]1C2(O)C3
CC(C#N)C12COC1C2
C#CC1NC1CO
C[NH+]1C2CCC21
CNC1(C(O)C#N)CC1
CCC12C=CC(C)C1N2
CC(C)C1(C)CCC1
[NH-]c1[nH+]c(N)ncc1F
CC1(C(N)=O)OCCO1
O=C1C2CNC1COC2
C#CC1(O)C2CCCC21
C#CC(CO)C(=O)CC
O=C1C2COC1C2O
C#CC1(O)CC(=O)C1
CCC1(CC)CCC1
CC(C#N)C(C=O)C=O
N#CC1CC2C=CC1O2
CC1C(C)(O)C12CCO2
CC1(C(=O)O)CN[CH+][NH2+]1
CCOC1(C=O)CCC1
O=C1C2C3CN1C32
OCC1(C2CN2)CN1
C#CC1(O)CC=CC1=O
[NH3+]C12CC(C(=O)[O-])(C1)C2
NC1(N)OC(=O)C2NC21
CCCC(=O)C1(O)CC1
CC(=NO)C1NC1(C)C
CCC1CC(C)(OC)C1
CC1C2[CH-]C3C4C1C2C34
CC(C)[NH+]1CC(=O)C1C
O=CC12CCC(O)C1N2
CC(C#N)C(=O)O[CH+][NH-]
c1[nH]cc2c1CC1OC21
CC12C3OC[NH+]1C([NH-])C32
Cc1cn[nH]c1C1CN1
CCC(C)C1CC([NH-])O1
C#CC12C3C[NH+]1C2(C)C3
CC(C)c1ccc[nH]1
COCCN(C=O)C=O
C[NH2+]C(C#N)OCC#N
CCCC(=O)C1CC1
CC12CC(C#N)(C1)C2O
OC1C2C[NH+]1C2C1CO1
CCC1(O)CC(C)(O)C1
O=C1COCC2CC2N1
C#CC12C3C[NH+]1CC32
N#CC1C2CNCC1C2
NC(=O)C1CC=CC1=O
O=C1C=CC2(O)CC2C1
CC12CCC1OC2C=O
C#Cc1cccc(=O)o1
CC(O)C1C(O)C1C#N
CC1C2C=CC1C(=O)O2
CNC(=O)C1CC(=O)O1
CC12OC3(C)C1NC23
NC(=O)c1ccc[nH]1
CCC12CC(=O)NC1C2
CC(C)C12CCC1OC2
C#CC12NC1C=CC2=O
C1NC1C1(C2CN2)CN1
O=C1C2OC3C1OC23
CN(C=O)C1CC(O)C1
NC(=O)NCC1CCC1
C#Cc1cnc([NH-])c[nH+]1
COC12C3CC3[NH+]1C2C
CC1(C#N)C2C=CCC21
CC(C)C12C3CC1[NH+]2C3
CC1(N)CCN1
Cc1[nH+]nnc([NH-])c1O
O=C1NC=CCC2CC12
C#CC1=C([NH-])CC(=O)N1
CC1C=CC2(NO)NC12
N#CC(N)C1CC(O)O1
O=C1CC2CC(O)(C2)N1
O=C1CNC2CC12CO
CCOC(C#N)CNC
N#CC1(O)C2CCCC21
CC1CC(O)(C(C)C)C1
O=C1NC2C3C=CN1C32
CC1(C#N)C=CCNC1
CC(C)C1(C)C[NH2+][CH+]O1
CC(O)C(=O)N1CC1
N#CC#CC(=O)NC=O
[NH-]C12CNC1COCO2
C#CC1OCCC12CN2
Oc1cc[nH]c1N1CC1
CCNC12CC1OC2=O
C#CC#CC1NC1C=O
Cc1nc(=O)cc[nH]1
CC1(C)COC([NH-])OC1
O=C1OCC23CC(C2)C13
C#CC12CC=CC1C2
CC1NC1c1ncc[nH]1
C1=CC23CCOC2C1O3
CC12COC1C=CC2=O
C#CC(C=O)C(O)CO
[NH-]C1C(CO)CN1C=O
C#CC(O)C1CN1
O=C1CC2C(CO)N12
N#CC12OC1C1CC12
O=C1CC=CCOC1O
Cc1cc(C)c(C#N)o1
COC(C)[NH2+]C1CC1C
CC(C#N)C(=O)[NH+]1CC1
c1coc2cccc-2c1
CCC1([NH-])C2COCC21
CC1(C(=O)[O-])C2C[NH+]1C2
CC1(C=O)CCC1
N#CCC1CCC(O)O1
N#CC1(O)CC(NO)C1
N#CC[NH+]1CCCC1
CC12CC1(C)C(C=O)O2
C1=CC23CC2COC3C1
COC1=CC2CC3C1C23
CCOC(C#N)C1CO1
CC(O)C#CC(C)C=O
COC1(C)C(N)C1C#N
CCC#CC(F)(F)F
C#CCOC
CCC12CC(C1)C2
N#CC1(N)C2COCC21
CCCCC(=O)O[CH+][NH-]
CC(=O)C1(O)C2CCC21
[NH-]C12OCCC1NC2N
CCC(C#N)(C#N)CC
[NH-]C1=CCOCC2OC12
O=C1NC2C3OC1C23
CC(=O)c1nonc1N
CCCCCOC(C)C
CCC12CC1NC2=O
CC12C([NH-])C[NH+]1C2C#N
C1COCC2(C1)CC2
C#CCCC1C2CCC12
CC(C)C1CC1(C)CO
C#CCOC(C#C)[NH2+]C
O=C1CC2(CCOC2)O1
C#CC1(C)[NH2+]CC(C)O1
OC1CCCC2COC12
NC(N)C=O
c1cc(C2CN2)co1
CC12OC1C1CCCC12
CC[NH2+]C1CC(C)(C)O1
CC12COC1([NH-])C2C=O
CCC(O)c1ncco1
Cc1occ(C#N)c1N
CC(C)C12CC1CCO2
CCC1=CC2CC2C1C
O=CC1OCCC12CC2
O=C1CC2(CC2)[NH+]2CC12
C#CC12C3CC1(O)C2O3
CC1CNc2nn[nH]c21
CC(=O)c1ncc(O)o1
C[NH+]1CC2OCC21CO
N#CC1CC(C=O)C1
C[NH+]1CC1c1cn[nH]n1
COC1CC1C(C)(C)O
C#CCC(O)C#CC
CCNC=O
C1C2C3CC1C1(CC1)C23
CNc1[nH]c(N)cc1C
O=C1CC[NH+]2CCC12O
O=c1oc2cn[nH]c2o1
Cn1ccc([N+](=O)[O-])n1
N#CC1(NO)C=CNC1
OCC12NC3(O)C1CC32
COC12CCN1C=CN2
OC12C3CCC4C(C41)C32
[CH2+]c1n[cH+]cc([NH-])o1
C#Cc1ncc(CO)[nH]1
C1=CC2(CC1)CN2
C1C2CC3(CC3)C3C1[NH+]23
CC12C3CC3[NH+]1C2O
O=C1NCCCC2CC12
CC1(CO)C=CC2OC21
COCCC(C)(C)CO
N#Cc1n[nH]nc1N
COC1CC12CCCO2
CNC(=O)C1CC1(C)C
CC(=N)NC(=O)C1CO1
CN=CNc1cnno1
CCOC1(O)CC(=O)C1
CC1C2C=CCCC1O2
O=CC12CCC1OC2=O
N#CC1(O)C=CNC1[NH-]
CC(C)C1(CO)CC1
C1=CC2CC2OC2CC12
CCC12CC1(CO)CO2
NC(=O)C1(O)C2CCC21
c1noc(CC2CO2)n1
CC1CCC(C2CO2)O1
CN(C=O)C=NCC#N
[NH-]C(C=O)OCCCO
CCC(N)C(O)C(=O)O
C1=CC23CC4[NH+]2CC43C1
CC12NC1C=CCC2=O
CCC1CC(C(C)=O)O1
CC1C2CCC1C2C=O
CCC1(CO)CC(C)C1
C1OC2C3OC1C23
O=C1C2OCC23CCN13
CC(O)C1(C=O)CC1
COC1C2C=CC1OC2
CC1(C)OCCCCO1
CN(C=O)C(=O)C1CO1
CCC1C(=O)C2CC12
[NH-]c1[nH+]c(O)cn1C=O
COC1C=CC2(CC2)O1
[NH-][CH+]Oc1cc(O)[nH]n1
CCN1C(=O)COC1[NH-]
C=NC1C=CC(=O)N1C
OCC12CCC1(O)CC2
CC1CC2(C[NH2+][CH+]O2)C1
CC(N)C(N)C#N
CC(C)(O)c1cnon1
CC1(O)CC2NC21C#N
CC(=O)N1CCNC1=O
CC1(C=O)C=CC2OC21
C#CC12OC1CC2(C)C
C[NH2+]C1CC2(CCC2)O1
COCC(O)C1CC1C
Cc1ncc([N+](=O)[O-])o1
COc1nnn(C=O)n1
CC1(O)OC=NC2CC21
CC1C2CN=COC12C
CC[NH+]1C(C)C1COC
CC1=CCC2(CC1)CO2
CC(C)(O)C1(C)CCC1
O=C1OC23CC4C2CC143
CC12COCC1OC2O
O=CC1NCCCC1=O
N=C(N)N(C=O)CCO
C#CC1CC1OC
COC1=CC(C)C2CC12
CC1(O)CC2C1C2(C)C
O=C1NC=CC(CO)N1
O=C1CCCC12OC2O
[NH-]C1=NOC([NH-])=C(O)O1
CCC(=O)OCC(C)C
OCC1(C2CC2O)CC1
CC(C)C(C)(CO)CO
CC1(OC=O)CCCO1
O=C1OCC=CC2CN12
CCN(C=O)C1CC1
Cc1oc(=O)ncc1N
O=C(CC1CN1)C1CC1
[NH-]C1OC=C(C2CC2)O1
C#Cc1ccc(N)n1C
CN1N=C([NH-])C=CO1
Cc1n[nH+]cc(O)c1[NH-]
CC1CC(C(C)C#N)O1
C1[NH+]2C3C4C2C12C[NH+]4C32
CCCOc1cn[nH]n1
O=CC1C2C3CC(O3)C12
CC(=O)C1C(C)C1C=O
CNC(=O)n1ccnc1
N#CC1CC(N)(CO)N1
CC1(C)OCCCO1
C1OCC23NC12C1NC13
CC1(CO)C2C3CC2[NH+]31
C1=CC2CC1C1CC2C1
O=C1C2NC3C1OCC23
CN(CCO)C(=O)CO
COCC1CCNC1=O
C#CC(C=O)[NH+](C)C
OC1C2COCC1O2
CC12NC1CC1NC12
COCC(O)C(=O)C=O
CN=C(N)c1ccon1
CC1(C)OCCC2OC21
Cn1ccnc1OC=O
CC1C2COC3C[NH+]1C32
N=CNc1cnnnn1
CCCOC1(CC)CC1
Cc1cc(C(C)C)no1
N#Cc1cc(C#N)on1
CC1[NH+](C)C12CCC2=O
CNc1ncc(O)n1C
CCC1NC1(C)CO
C[NH+]1CC1(C)CC#N
OCC1(O)C2CCC21O
CCn1ccc(C#N)n1
[NH-]C1CC2C(O)COC12
CC12COC(C1)C2
[NH-]C1(CO)NCCC1=O
N#CC(=O)C(=O)C#N
CC(C)C1(C)CC(=O)O1
O=C1CC2[NH2+][CH+]OC2C1
C#CC1C2CCC1C2C
COC(=O)CC1CO1
CC1(C)C=CC=CC=C1
O=C1C2C=CC3CN1C32
CCC(CO)CC(C)C
O=C1NC2C3C=CN1C32
[NH-]C12COC1(N)CC2O
CC1CC2(CCCO2)C1
NC1(C=O)[NH2+]CCC1=O
CC12C3CC1C(=O)N2C3
C#CC1([NH-])CC(C)(O)N1
Cc1cc(CO)[nH]n1
CN1CCn2nncc21
C1CC1OC12CC(C1)C2
O=C1C[NH+]2CC1(CO)C2
OCC(O)O
[NH-]c1[nH+]cc(F)cc1F
CC[NH+]1C2C=CC3C2C31
CC(C#N)C12CC[NH+]1C2
CC1OC1(C#N)C=O
C#CC1(C)CC2CC2O1
OC12CC1C1CC12O
CC(C#N)C1CC(O)O1
Cn1cnc2[nH]ccc21
O=C1OC2C3CC12CO3
N#CC12OCC3CC1C32
N#CC(=O)n1cccc1
C[NH+]1C2CCCC1C2=O
C1C2C3OC4(CCC34)C12
C[NH+]1C2CCCC21CO
CC#CC#CC#CC=O
CCC1CCO1
CNc1nccn[n+]1C
[NH-][CH+]OC(=O)C(O)CO
CNc1cc(C)c(C)o1
COC1CCC(O)CO1
CC1(C)C(O)C12CCC2
C#CC1C2CC3C1OC23
C#CC1(O)CC1C=O
CC#CCC(CC)OC
NC(=O)C12NC1C1CC12
CCC(=O)c1ncc[nH]1
CC1(O)C=CC2OC2C1
C#CC(C)(C)CCCO
O=C1CC2NC12CO
CCc1ncnc([NH-])[nH+]1
CCc1cc(N)on1
CC(C)C1CCC(=O)N1
CC12C3CC4C(O3)C1[NH+]42
O=CC1(O)C2CC1C2
C1C2C3CC2C13
CC1(C)C2OCC21C=O
CC1(CO)CC=CC1
C[NH+]1CC1(C)C(O)C=O
OC12CC1CC1CC12
C#CC1CC(=O)O1
C#CCC1C(C)C1OC
N=C(N)c1ncc(N)o1
N#Cc1ncc(N)o1
C#CCCCC1CCO1
O=C1CC=C2CC=CN12
CCC1C(C)N1C(N)=O
O=CC1CC1O
CC1(O)C2NC1C2O
CC1CC1n1ncnn1
COC1NCC(C)(C)[NH2+]1
C#CC(=O)C(O)CC
[NH-]C1CCC(O)CO1
COC(CO)C(=O)C#N
C#CC1(C)OC1C1CN1
C1=C(C2CO2)CCC1
CC#CC(C)[NH2+][CH+]OC
C#CC#CCCCC
OC12C3CCC1CC2C3
[NH-]c1cc[nH+]c(CO)n1
OC1CC(O)C2(O)OC12
CC1=CC(=O)N(C)[CH+]1
CC12[NH2+]CNN1CC2N
[CH2+]c1cc([NH-])[cH+]oc1F
CC1C(O)C12CC(=O)O2
CC(=O)C(O)CC1CC1
N#CC1(O)C2CCCC21
CC12OC1C1OCC=C12
N#CC12OC1CC2=O
N#CC1C2COC1CN2
[CH2+]CC
N#CC12C[NH+]1CCC2=O
CC1OC2CC2CC1O
C#CCC(F)(F)F
CCNc1ncc(C)o1
NC1(C=O)C=CC2OC21
CCc1cc(=O)[nH]nn1
CCOc1n[nH]c(=O)[nH]1
CC1C2CC(O)C12O
CC1(C)C=CC2CCC21
CN1C(=O)CC=C1CO
CC12C3C4OC3C1C42
C1CC2OC23CCC1C3
C#CCC1C2NC1C2=O
OC12OC1C1C3CC1C32
CC1OCC12COCO2
Cc1[nH+]c([NH-])cnc1F
CC1C=C2COC2C1
CNC(=O)C1CN1
Cc1nn(C)c(N)c1O
CC1C(C#N)C12CCC2
Cc1ccc(O)cc1F
COc1ncnnn1
CC1C2C=CC1C2C
C#CC12CC1C1CC12C
CCC(O)CC1C[NH+]1C
CC1=CC2OC2(O)C1C
C[NH+]1CCC(=O)C1[NH-]
CC12[NH2+][CH+]NC3C14OC324
OC12CC(CN=CO1)C2
CC1(C#N)CC2NC21C
C#CC1OCC12CN2
CC1CC2(CCC2C)C1
C#CC1OC1C#N
CC(C(=O)O)C1(C)CN1
Cc1cc(=O)n(C)nn1
CC12OC1C(C#N)C2O
C#CC1(N)OC(=O)C1C
CCC(=O)CC1C[NH+]1C
CC(=O)Oc1ccon1
C#CC1NC(N)C1[NH-]
NC12C[NH+](C1)C2C(=O)O
CCC1(O)C(C)C1OC
O=CC(O)c1cnno1
COCC(=O)CC(C)=O
CC1CCC(CO)C1O
C#CC(=O)NC(C)C
C#CCc1ncc(O)[nH]1
CC1(O)CC(O)(CO)C1
CC1CCC([NH3+])(C#N)[NH2+]1
O=C1CC2CC1(CO)O2
C[NH+](C)C(C#N)C1CC1
O=C1C2COC1OC=N2
CC1([NH-])C2COCC1O2
COc1ccn(C)n1
CCC(=O)N1CC1(C)C
C#CCC1C[NH+]1C(C)=O
C#CC1OC1C1CCC1
O=C1NC=CC1C1CC1
CC1(O)C2C3COC2C31
NC(N)=O
C#CCC1CC([NH-])O1
CC(=O)C12CC(C)(C1)C2
N#CC12CCC3C(C1)C32
O=CC12CC(C1)[NH2+][CH+]O2
NC12C(=O)OC3CC1[NH+]32
O=C1CCOC12COC2
c1n[nH]c2c1CC1NC21
CC(C)NC(C#N)CN
C1C(C[NH+]2CC2)C2OC12
C[NH2+]C1([NH-])CCNCO1
CC(=O)NC1CC(C)C1
CCOC1(C(N)=O)CC1
N#CC1(O)C=CC2NC21
CC1(O)C2OC2C2OC21
O=Cc1nccn1C=O
[NH3+]C1=C2NON=C2[CH-][CH-]1
COC1(C)NC12CCC2
CC(C)(C)COC=O
OC1CC1c1cnco1
O=C1C2COC13COC23
COC12CC(C1)C2
C#CC1C2CCC1C2C
CCC1(C)C2CC(=O)N21
CCC1OC2CCC12C
CNC(=O)c1nnon1
C#CCC12COC1CO2
CC1OC(=O)C1(C)CO
C#CC1(C(=O)CC)CO1
CC(=O)[NH+]1CC2NC2C1
C1C[NH+]1C12CC1C1OC12
CCC(=O)c1cnno1
CC1C2C(O)OC(O)C12
CC1(N)CNC(=O)NC1
CNC(=O)CCCCO
O=CN1CC2CCC=C21
CN(C)c1ccccc1
O=C1NC2CC(C2)O1
C#CC12OC1C1CC2C1
C1CC2(CC[NH+]3CC32)O1
COCC1(C)OCCO1
CC1COCC(C)([NH-])O1
CC1CC2(OC2C)C1C
C1=CC2CC(C1)CO2
CC(C)C(=O)C1C[NH+]1C
CC1(C2CC2(O)O)CC1
Cc1cnn2c1NCC2
C1=Cc2nn[nH]c2CC1
C#CC12CC(CC1=O)C2
OC1OC12CCCCC2
O=C1C=C2CCC2OC1
CC1NCC1(C)C#N
CC1CNc2n[nH]nc21
Cc1cc(CO)co1
[NH-]c1[nH+]c(N)nnc1F
CC(C)n1cccc1O
CCOC1COCCO1
CC1CC(C(C)(C)C)O1
CCOCC12CC1CO2
CCC1(OC)CC=CC1
OCC1C2[NH+]1CC21CC1
N#CC12CC1CCO2
[NH-]C1(C2CCO2)CCO1
CC1(C)CC2NC21C=O
Cc1nc(O)c(N)o1
CC1(C)C=CCOC1[NH-]
N#CCC1CC=CCC1
C#CC(O)C1CC1CC
N#CC1([NH-])C2OCOC21
N#CC1(C#N)C2CNC21
N#CC1CC12C=CCC2
CNc1cc(C)n(C)n1
CC(N)C1=CCC(=O)O1
OCC12CC3C14OC324
CCC(=O)CC1(C)CO1
C1CC2NC2(C2CO2)C1
CC1NC1C1([NH3+])[NH2+]C1C
C#CC12CC1CNC2=O
C1=CC23CCC2(C3)OC1
O=C1NC=CC(CO)N1
CC12C3CC1C2(O)C3=O
C[NH2+]C12COC1CCN2
CC1[NH2+]CC(C)(C)O1
CC(O)C(=O)C(O)C#N
COCC(O)C#CC#N
OCC1OC12C1CC2N1
ONC12C3CC4C(C31)[NH+]42
CC1=C(O)CC(=O)N1C
CC1(C)C2CCC3C1[NH+]32
CC12OC1COCC2=O
CC(=O)COCC(C)=O
COCCC#CC(C)=O
CN1CCC2OC2C1=O
CC12CC1OC1C[NH+]2C1
CC(C)(C)C12COC1C2
CC1C=CCCC1C
CC12CCC1(CO)O2
CNc1ccc(=O)[nH]n1
Nc1oc(=O)ccc1F
COC1C2C(=O)C1C2C
C#CC1CC(O)(C#C)N1
CC12CCC3OC1C3C2
CCO[CH+][NH2+]C(C)C=O
C1CC23CC(C2)C3O1
CC1CC=CC(=O)N1C
C1COc2onnc2O1
[NH-]C1=NOC(F)N=C1
C[NH+]1C2CC1C21CCO1
CC(O)C12CC1OC2=O
O=CC(=O)n1cnnn1
[NH-]C12COC1C=CC2O
CC(C)C(C=O)CC=O
C1=CC2C3CCC=C1C23
CC1CCC(O)C1CO
O=C1CCC2OC12
CCC(C)c1ccc[nH]1
CNC(=O)C1(C)CC1
C#CC1(C=O)CCC1C
CCC1CC=CCOC1
OCC(O)C1CC1
C#CC1(C)CC=CC1=O
COC12C3C4C(C31)C42O
CCOCC#CC(C)C
CC1C2COC3C2C13C
C[NH+]1C2C(C)(O)CC21C
OCc1cc2n(n1)CC2
N#CC12CCCCC1N2
CC(=NO)C1CC=CC1
Cc1c(O)cccc1O
O=C1C=CCCO1
COC12C3C[NH+]1CC32[NH-]
Cc1ccc(N)nc1C
CC1C=CC(CO)O1
ONC12CC(O)(C1)C2O
CC1[NH+](C)C1(C#N)CN
NC(=O)C1C=CC(=O)N1
C1=C2CC3(CC3)C2CC1
C#CCCN(C=N)C=O
OC12CCC3(COC13)N2
N#CCNCC#N
C#CC#CC#CC(C)O
C[NH2+]C1=COCC(=O)O1
O=CC1OCC12CN2
CC12OC1CCC2=O
C#CC12CC1N(C=O)C2
O=CC1C2NCC12C=O
CCOCC1CC1C#N
O=C1C2COC23COC13
O=CC1(O)CCC(O)C1
CCC(O)C1(CO)CC1
C#CCC(C)(C)NC=O
C#Cc1ncnc([NH-])[nH+]1
O=CNC(=O)NC=O
CC12CC[NH2+]C3OC1C32
CC(=O)C(=N)NC(C)C
CCc1n[nH]nc1N
C1C2C1C1C3C[NH+]1C23
CC1(CO)NC(=O)C1O
CC1C2COCC1C2
O=CC1(O)CCC(O)C1
OC12CC3CCC1C2C3
CC12C3CC(C1O)C2C3
OCC(O)O
CC1CC1(O)C(O)C=O
CCC1C(O)C1(N)C#N
C1COC2(C1)CC2
N#CC12[NH2+]CNC1C2N
COCCCOCCO
CC(O)C1(C#N)CC1C
C#CC1OC=NC2CC21
NC(=O)Oc1ncno1
N#CCCC(O)C1CC1
N#CC1(O)CC1NC=O
O=CC(F)(F)F
CCc1ncc(O)[nH]1
Cc1cc(O)n(C)n1
CC1=CCC2OCOC12
C1=C2CNC23COC3C1
CC1(CO)C=CC2OC21
CCc1cc(O)c(O)[nH]1
CC12C=CC3[CH-]C[NH+]1C32
OCC1=NCCCO1
c1[nH]cc2c1CCC2
CC(O)C1(C=O)OC1C
CC(C)C1(C2CN2)CN1
N#CC(N)CCO
C#CC1(O)OC12CCC2
O=C1COCC2CC2O1
O=c1cc(F)[nH]c(=O)[nH]1
N#CC1C=CC(C=O)N1
CN=C(N)c1cnn[nH]1
CC(C)C12C=CCC1C2
C#CCC1(C)CC(C)O1
C#CC1(CC)CC(=O)C1
COC1CC1(C)CO
O=C1NCCC1C1CN1
CCOC12COC1C2C
CCC(=O)OCCCO
CCOC(C)CC1CO1
C#CC(CCO)C(C)=O
O=C1NCC(C2CO2)O1
C1CCC(CC2CO2)C1
COc1cccn1C=O
OCC12CCC1(O)CO2
C=Nc1cc([NH-])c([NH-])[nH]1
CCC1CCC([NH-])O1
C#CCC1OC1CC
CCOC1(C)CC=CC1
Cc1oc(=O)ccc1N
CCC(C)C(C)(O)C#N
OC1NC1c1ncc[nH]1
N=CNC(=N)C(N)=O
C#CC(=O)OCCCC
[NH-]C1CC12CCCOC2
N#CCC#CCCC#N
ONC12CCC13CC2C3
O=COC12CNC1C2O
CC1C2COCC1C2=O
C1=CC23CC[NH+]2C1C3
N#Cc1cc(=O)[nH]nn1
Cn1cccc1OC=O
CC(=O)C#CCC#N
CN=CNC(=O)N(C)C
CCC1CC(C(C)C)C1
C1=CC23OC4CC2C1C43
OCC1(O)C=CCOC1
CCN=C(CO)NC=O
O=CC1(CO)C2CCC21
CCN1C(=O)CCC1C
CC12C3[CH-]CC4C3C1[NH+]42
N#CC(=O)C12CC[NH+]1C2
CC(=O)C(=N)NC1CC1
C[NH+]1CC(=O)C([NH-])C1O
C#CCC(CO)O[CH+][NH-]
O=C1CCC=C1C1CO1
C#CC1(C=O)C=CNC1
C1Cc2nonc2CO1
C#Cc1nccn1C
CC(O)C12OC1C1NC12
O=C1CC=C2CCC2C1
N#CC1(C=O)OC1C=O
C#CC#CCC(=O)CC
O=c1cccn[nH]c1=O
Cc1nn(C)nc1C=O
OCC1Cc2cnnn21
C#CC1Cc2cnnn21
[NH-]C12CN(C=O)CC1O2
CC12COC34CC(C13)C24
N#Cc1coc(C#N)c1
Nc1cncc(O)n1
C[NH+]1CC2OC2(C#N)C1
C#CC12CCC1(C)O2
CC12C(O)C3CC1C32C
O=CC12OC1C1COC12
CC(C)[NH+]1CC1
Cn1ccnc1C1CO1
CC1([NH-])CNC(=O)O1
CCC1C2C(O)CC12C
CC(O)C(=O)C(=O)CO
C#CC1OC12COC2=O
CCC1C2C=CC1C2=O
CC12COCC=CC1O2
CC(=O)C1OCC12CC2
CC1(C=O)C=CCOC1
N#CC1CCC(O)CO1
ONC1OC1C1CCC1
CCOCC1C(C)[NH+]1C
COC12COC1C2C=O
C1=C(C2CN2)COCC1
CC1CC(C2CC2C)C1
C#CCC(O)(C=O)C=O
O=C1CNCC(CO)N1
CC1(CO)CC(C=O)C1
CC1C=CC2CC1(C)O2
CCC12C=CC(C)C1O2
Nc1cc(=O)c(O)co1
CC#CCC(=O)C(N)=O
COCC12C[NH+](C1)C2
CC(CO)CCCC#N
CC(O)[NH+]1CCOCC1
CC(C)(C)c1ccon1
C#CC1(O)C2CC[NH+]1C2
NC(=O)C1C=CC2NC21
N#CC(N)C(=O)O[CH+][NH-]
Cc1[nH]cnc1N1CC1
CC(O)C#CCO
O=C1C2C3C1C1C2C31O
CC1OC1C1OCC1=O
C1COC(CC2CO2)O1
[NH-][CH+]Oc1cc(O)on1
CC12C3CC1C2(O)C3=O
CC1=CC(C=O)C(=O)C1
N#CC1(O)C=CC2OC21
C#CC1CC([NH-])(O)CO1
CCOC12COC1C2O
C#CC(O)c1ccco1
CC12COC1C1CC1O2
C1CC23OCOC2C3O1
C1=CC23NC2C[NH2+]C3N1
CC12C(=O)C=CC1C2N
CC1(C)C2C3NC3C[NH+]21
[CH+]1[NH2+]C2(CCCC2)CO1
Oc1c[nH]c2nn[nH][n+]12
Cc1[nH]nnc1O[CH+][NH-]
CC1CC2(O)NC1C2=O
CC1CC(O)C(C#N)C1
C#CC1CN1C(=O)OC
O=CN1CC(=O)CC1=O
C1=CC2CC(C1)C21CC1
CC(C#N)C1(C=O)CO1
OCC1OC2CC3C1C23
C1CNC2CCOC2=N1
COC12C3OC4C(C41)C32
CC1=CC(C)C2OCC12
C#CCC1(O)C(C)C1O
C#CC1CC(=O)C1(C)C
CC12CC(C=CC1=O)O2
CC1(C)NC=CC1=O
C[NH+]1C(C=O)C1(C)C#N
N#CC12CNC1C2C=O
CCC#CC(C)COC
CC1CCCC(O)C1C
CCc1cc(=O)[nH]nn1
COCC(C#N)C=O
O=CC12CC1CC21CN1
O=CC12CC3C1C1C2[NH+]31
O=C1C2C=CC3N1C23O
O=CC(C1CC1)C1CC1
COCCC(C)C(C)C
O=C1NC2C(N1)C1OC21
CC(=O)C#N
CCC(C)(C#N)[NH+](C)C
CC12COC1(C)CO2
C#CC12OCCC1C2[NH-]
CCC1CCC1(C)C#N
COc1ncc(CO)o1
CC1C2COCC1C2
C#CCC1(C#N)CCO1
C#CC12COCC1([NH-])N2
N#CCC1(C2CC2)CC1
CC1C=CC(=O)C1(C)C
CC(C)OC1CC1
C#CCCCCC1CC1
O=CN1C(O)C1C1CC1
CCC1C(C)C1C(C)C
CC1(C)OCC([NH-])O1
C#CCC1C2CCC1O2
CC1C2CC(C2)C12CC2
O=COC1C(O)C1O
CC1(C)C2C(=O)CC[NH+]21
CC(C)C1C=CC(=O)O1
C1C[NH+]1C1C2C34OC23C14
Nc1oc(=O)ccc1F
C#CC(N)(C#C)C#C
O=CC12[NH2+]CC1CC2=O
N#CC12CCC(CC1)O2
N#CC1C2C[NH+]3CC2C13
C1CC2(CO2)C2CC1O2
NC(=O)C1(CO)CCO1
[NH-]C1COCCN=CO1
CNC(=O)C1CC(C)C1
N#CC1COCC(=O)O1
N#CCNC(=O)C1CN1
CC(=O)c1ccn(C)n1
N#CC1=CCCC2OC12
NC(=O)C12CC[NH+]1C2
CCC1C2CC(C)C12O
CC(=O)C1CC=CC1
CC(C)C(CC=O)=NO
Cc1onnc1CO
N#CCCC(O)C=O
N#CC1C=CCC(=O)O1
CNC(=N)C(=O)C1CC1
C1=CC2CC23OCCC13
CC1=CC2(CO2)C2CC12
C#CC1CC(=O)C(O)C1
CCNC12NC1CC2=O
CC(O)CCC(C)C#N
N#CCCC(=O)CC=O
C#CC(C)CC(N)=O
CC1(C=O)CN1C(N)=O
N#CCC1OCC12CC2
CC1CC2OC(=O)C12C
CC1CC12C=CC(=O)N2
C[NH+]1CC1C(C=O)C=O
Cc1nc(N)c(C=O)o1
CC1([NH-])OCCC2OC21
CC12NC=CN1CC2O
O=C1CCC[NH+]2CC12O
O=C1CNC12CC2O
NC(N)=O
C1CC2=C(C1)C1CC1C2
O=C1C=CC2CC1(O)C2
O=CC12C[NH+](C1)C2CO
C1CC2COC23CC1C3
O=C1OC2CC1[NH+]1CC21
OC1OC12C1C3CC1C32
Cc1[nH]c(N)cc1N
CCc1cnnn1C
Cc1ncc([NH-])o[c+]1C
CC1OC12COCC2=O
O=C1C2CC(O2)C12CC2
CC1CC2(CCCC2)C1
CC12C=CC3C(C[CH-]1)C32
N=C(N)CC(C=O)NO
CCC12OC3C1OC32
O=CC1CC=CC(=O)O1
C#CC(CC)CCO
CC1(C(N)=O)C2COC21
C1=NCCC2(COC2)O1
C#CCNC(=O)C1CC1
C#Cc1cc(CO)c[nH]1
N#CC1(C#N)C2CCC21
CC#CCNC(C)=O
O=C1CC2NC1CC2=O
[NH3+]C12CC3C([NH2+]1)C32C=O
CCC1C2COC12
CNC1NC(C)C1C#N
C#CCC1C(O)C1CC
CC1(CO)OC12CCC2
C[NH+](C)C12OC1CC2=O
C#CC1(C#C)C2CCC21
Cn1ncnc1C1CO1
CO[CH+]Nc1cc[nH]n1
OC1C(O)[NH+]1C1CCC1
OC12CC1[NH+]1C3CC1C32
COC1C(C#N)C1CO
CC1CCCC(C)(C)C1
N#CC12CCCC1O2
O=CC(O)c1ncco1
O=CC1(C=O)CC1O
CC(C)C1(C)CC1(C)O
CNc1cc(C)c(C)o1
OC1(C2COC2)COC1
COC1(C)CCCO1
COC1C2C3CCC3C12
N#CC12C3CC1N2C3=O
N#CC12C3C[NH+]1C2(N)C3
CCC12CCC1(CO)O2
C#CCC#CC(C)(C)O
CC[n+]1c([NH-])coc1C
CC1(C(N)=O)C[NH2+][CH+]O1
CC1CC(C)(O)C1O
CNC12C3C[NH+]1C2C3=O
[NH-]C12CC3CC1(CO2)N3
OC1O[CH+][NH2+]C1C1CC1
NC(=O)n1ccnc1
CCc1ncc(CN)o1
CC1(O)C=CC2C[NH+]1C2
[NH-]C1=NOC(F)(F)C=C1
CCNc1[nH]nnc1C
CC12C(O)C3OC1C32C
Oc1c[nH+]c2n1[CH+]N=N2
CC[NH+]1CC2(CCO2)C1
CO[CH+]Nc1ccco1
CNC(=O)C1CC(O)C1
COC(C)CNC(C)=O
CC12C3CC4C3C[NH+]1C42
C#CC1C2OCC12C#C
OC12CC3C[NH+]3C1CO2
CC([NH-])OCC(F)(F)F
CC(C)(O)C1CC(=O)O1
CC1C2C3CCC(C3)C12
COC(=O)C[NH+]1CCC1
[NH-]C1=COC(N)C(O)=C1
C#CCC1C2OCC12[NH-]
CC(=O)C1OCCC1=O
O=C1CC2NC3CNC132
COC1(C#N)CC=CC1
CC1(C=O)CCN=CO1
N#CC1C2C=CC3C1[NH+]23
CC1OCC12CCC2=O
CCC12CC3C(O1)C32C
CC(O)C1(CO)CC1C
OCC12CC3OC3C1N2
C#CCCc1ncno1
CC1(C)CCC(C=O)O1
CC1(C#N)NCC([NH-])O1
ONC1NC12CCC2
OCC12CCCC1O2
O=C1COCC2CC2O1
O=CC(=O)C1C[NH2+][CH+]O1
CNC(=O)C(O)C(N)=O
N#CCNc1nn[nH]n1
CC1=CCC2CCC=C12
COC12NC3(O)C1CC32
CC1C=Cn2nccc21
COC1(C)CC1(O)C=O
C1OC2C3NC12C1OC31
CC1(C(N)=O)CC1C#N
CC1C2CCC12
CNc1ccn[nH+]c1F
C#CCC1(N)CC1C#N
CO[CH+][NH2+]CC(C)O
OC1CC1CC(F)(F)F
C#CC1(O)C(C)C1CO
CC#CC(=O)C(O)CC
C=NC1([NH-])NCC([NH-])O1
O=C1C2C3OC1(O)C32O
C1=CC2C(OC1)C1C[NH+]21
CCC1COCC2CC12
C#CC12C(=O)CC1C2C
CC12C3C=CC1N2C3=O
N#CC1C2CC(=O)CC12
C#CC12OC1CNC2=O
CC1C(O)C2C(C)C12
O=CCC(C=O)C1CN1
Fc1ncccn1
CC1C=CC2(CCC2)O1
Oc1cc[nH]c1N1CC1
c1[nH]cc2c1CCCN2
CCNc1cn[nH]n1
CC1Cc2cn[nH]c2O1
O=C1CC=CC(O)=CC1
OC1CC2CC=CCC12
CC(C)C1(C)C2CCC21
CC1C=CCCC12CC2
CC1OCC2COC1C2
N=C(C=O)NCCCO
CC12NC1C1COC2O1
OCC(O)CO
CC1(CO)C2C34OC23C14
CC12CC1CC21NC1O
CC(C)c1nc(O)no1
CC1(O)C2OC3C2OC31
CCC1OC1C(C)=NO
CCC1(C)OCC(C)O1
COC(C=O)C(C)(C)C
CC1(C)C2C=CC1C=C2
O=CC12C=CC3OC1C32
[NH-][CH+]OC12CC1CC2=O
O=C1C=CNCC12CC2
CN1CC=CNC1=O
C#CC(C=O)NC1CC1
N#CC12CC3(O)C1CC32
C#CC12CCC1OC2C
NCc1onnc1CO
CC(C)C1(C)C2COC21
CC12CC3OC1CC32C
CC1OC=NCCC1=O
C1=CC2C3COC2(C1)C3
N#CC=NC1NC1C=O
N#CC(=O)c1ncn[nH]1
CCCCC(=O)C1CN1
N#CCOc1cnn[nH]1
C#CCCOC(C)C#C
CC1OC(O)C2C(C)C12
CCN(C)C(C)=O
O=CC1CC=CC1=O
CNC1(C#N)CC1O
C1CC23CCC2CC1O3
CC(=O)C1C2CC(=O)N21
C[NH+]1CC1CC(C)(C)O
C#CCC1CC(C=O)O1
C#CC12C3CC3[NH+]1C2O
[NH-]C12OCCC1NC2=O
CC1C2OCC12[NH+]1CC1
C1CC2(COC2)OCO1
C[NH+]1C2C=CC1C2CO
O=CCOC1CC(=O)O1
CC1(O)C[NH+]2C3CC2C31
C#CCCCC1(O)CC1
C1=C2C3C45OC34C25OC1
C#CC12CC3(O)C14OC324
C1=Cc2cc[nH]c2NC1
Cn1nc(O)cc1O
CC(O)CC(N)C(=O)O
C1=CC2C(=CC3OC32)C1
COC(C)CC1CN1
CC#CCCC1CCC1
C1=CC2(C3CO3)CC2C1
C#CCC1CC(C)(C)O1
C#CCC(C#C)C#N
CCC(C)COC(N)=O
CC(O)C1CN1C(N)=O
CCC(C#N)CCO
CCC(O)C1CC1C#N
CN=C(NC)C(=O)OC
C#CC(=O)C(C)(O)C=O
C#CCC1CCC(O)O1
CN1CCc2occc21
N#CCC1(C#N)CO1
O=CC12CC1CC(=O)N2
CC1(C)CCCNC1=O
OC12OCC3C(CC31)O2
CCOC1(O)CC(C)C1
CC1C2CCC(C)(C)[NH+]12
CC(C)C1(O)CCCC1
CC1OC12COCOC2
C#CC1CCC(=O)CC1
CC(C)C1CC1(C)C=O
C#CCC1(C)OC1C
C#CC12OC1([NH3+])C1[NH2+]C12
CC1(C#N)C=CCNC1
CC1(C=O)CCN=CO1
CC12C(=O)OC13CC2C3
CC(O)C1=NCC(=O)N1
CC1(C)CC12OC1CC12
CC1(N)C=NCC(=O)O1
C1NC2CC23COC1O3
C1C2C3C1C1(CO1)C[NH+]23
CC1(CO)CC12CCO2
CC12[CH-]C3C(C1)C1C2[NH+]31
CC(C)NC(=O)C(C)C
CC1C2OC3C2C2C3[NH+]12
OC12CC(C1)C1C[NH+]1C2
COc1nc(N)c(O)o1
CC(O)C1CCN=CO1
CCn1nc[nH]c1=O
CC12COC1(N)CC2[NH-]
CC12C3(CC3)C3C14OC342
CC12OC3CC4C(C31)C42
CC1(O)CC2(O)CC[NH+]12
CC1C2CCN=COC12
C#CC(CC1CO1)=NO
Cc1oc(CO)cc1O
C#CCCC1CC1C
O=CC12CCC1(CO)N2
O=C1CC2C(=O)OCC12
O=C1OC23C[NH+](CC12)C3
CC#CC(C#N)COC
CC12CNC1(C)C2N
CC1(O)C2CCC21O
[NH3+]C12OC1(O)CC1[NH2+]C12
C1C2CN1c1[nH]nnc12
N=C(N)C(=O)O[CH+][NH-]
C#CC(=O)C1C23CC12O3
CCc1noc(N)c1C
C#CCCC(CO)OC
O=[N+]([O-])c1ncc(O)o1
CC1(C)CC2C1N2C=O
OC12C3CC4C3C1(O)C42
C[NH+]1CC1C1NC1(C)C
C[NH+]1C(C#N)C12CCC2
O=CNC(F)=CC(=O)O
CCCC(=O)CCC
C[NH2+][CH+]OCC(=O)CO
CC1CC1C(=O)NC=O
CC(N)C1OC1C(=O)O
CC#CC(CO)OC=O
O=CC12OC3CC1OC32
CC12C3OC4C(O3)C1C42
C#CC(=O)NC1CCO1
C#CC12CC[NH+]1CC2=O
OC12OC1C1CCC2C1
CC1(CO)CC=CC1=O
CC(=O)NC(=N)NC=O
CC(C)OC12C[NH+](C1)C2
COCC1CC(C)(C)O1
CC1CCc2cn[nH]c21
C#CC#CC1NCC[NH2+]1
CC1CC1C(O)CO
[NH-]C1Oc2ncoc2O1
COCCOC([NH-])C#N
N#CC(=O)c1ncc[nH]1
O=CC(O)C1CC=CC1
CC1CC1(C)C(O)CO
CC(C)c1nccnn1
CCC(=O)NC1CC1
OC1C2OCC3OC3C12
N#CC1CC(C#N)C1O
CC12C3CC1C2(C#N)C3
COC12CC1CC21CO1
CC(C)C1C2COCC21
O=CC12C[NH2+]C3CC1[NH+]32
CC(C#N)CCCC=O
C#CC1CC(C(C)C)O1
[NH-]C1COCCC(=O)N1
CC(=O)C1CC(=O)N1C
CCC12C3CN1C(=O)C32
N#CC1C(O)C1O[CH+][NH-]
CNC(=O)C(=O)C(C)C
CC1C2CC=CC(=O)C12
CC1CC2(CCC2C)C1
CC1(O)C2CC=CCC21
CCOc1ncc(O)o1
[NH-]C1=C(F)ONC(F)=C1
CC12C3CC4C(C3)C1C42
N#CC12CNC(C1)C2O
[NH-]C12C[NH+]1CCOC2=O
CC12C[NH+]1CC21CCO1
CC(C)n1nncc1N
CC1CC1(C)C(N)C#N
C1=CCCC2CC2C=C1
OC12CC=CC1C1OC12
OCC1C2C1C1(O)C[NH+]21
CNCC(=O)O
CNc1ccn2c1CC2
C#CC[NH+]1C(C)C1C
CC1CC(C(F)(F)F)N1
CC(=O)C(O)C1NC1C
CN1CCC(O)OC1=O
Cc1cc(C=O)cn1C
C1C2C1C1([NH+]3CC3)CC21
CCc1cc(N)on1
Oc1ccoc1N1CC1
CCC(=O)CC1CO1
CC1(CO)C=CCOC1
N=C(N)NC(=O)C(N)=O
CC1(C=O)NC1C1CC1
CCn1ccc(C=O)n1
O=CC1(C=O)CC(=O)O1
CC(C)OCCO
CC12C=CC(OC1)OC2
CC(O)C1(CO)CCO1
C#CC1CC(NC=O)N1
O=COC1C=CCOC1
N#CCC1(CO)CN1
OCC(O)C12COC1C2
CC12COC3CC[NH+]1C32
CC1(C)OC([NH-])CC1=O
CC#CCOCC#N
CC(=O)C1[NH+]2CCC12C
CCC1([NH-])OCCO1
CC1(C#N)[NH+]2CCC21C
CC1NC(C)(O)CC1=O
N#CC1(O)CCC([NH-])O1
CCC1(O)CC1C(C)C
CCC12CC(C)(C1)C2O
CC12CC1C1CC12CO
CC1C2C3CC3C(=O)N12
O=C1NCC1C1CN1
Cn1ccc(O[CH+][NH-])n1
N#CC1CC2CC=CC12
O=C1C=C2C(C1)C1OC21
CC12CC3C(CC1=O)[NH+]32
Cc1ccc(C)nc1
C#CC(=O)C1OC1C=O
OC1CC1C1CC2NC21
CC1(NO)C2CCC1O2
Cn1ccnc1C1CC1
CC1NC1c1cnon1
OCC(O)(CO)C1CN1
CC(=O)COC1CC1C
CC(=NO)C(C)CCO
CNC1[CH-]C=CO1
CCC1CCC(C#N)N1
Cc1ncnn1C(=N)N
C#CCc1cc(O)[nH]n1
CCc1nc(O)n[nH]1
O=C1C2CC2C2C(O)N12
C#CC(O)C1(C)CCC1
CCC(O)(CC)CC=O
C#CCC1(C)CC1O
CC1OCC2(CCC2)O1
CC12CC[NH+]1C(C#N)C2
N#CC#CC#CCO
CC1C2CC=CCC1O2
O=c1cc(F)nc(F)[nH]1
CC1OC(C#N)CC1N
Oc1nccc(F)n1
C1=CC2OC1C21CCO1
N#CC#CC1C[NH2+][CH+]O1
N#CCCC(=O)O[CH+][NH-]
C[NH+]1CCC(=O)C1NN
CC1CC12OCC21CN1
CC1CC2C=CC(=O)N12
C1CC2OC3C(C1)OC23
[NH-]C12COC1(C=O)CO2
COC12COCCC1C2
C1CC2(C[NH+]3CC3)OC12
CN(C)c1cc(O)c[nH]1
c1nnn2c1CNCC2
CC#CC(=O)C(C)=O
CC(C)C(=O)C#CC=O
[NH-]C1=NOCN=C1
C#CC(=O)C1CC(=O)C1
OC1C2C3C=CC(C3)C12
CC(C#N)C1C(C)[NH+]1C
CC(C)N(C)C(=N)C=O
CC(=O)c1ccn(C)n1
CC1CC2CCCC12O
CC1OC12CCOC2=O
Cc1cnc(C)c(C)c1
CC(=O)C1(C)C2COC21
O=CC1CCCC2C[NH+]12
COC1CC(C(C)=O)C1
CC#CCCC1CCO1
OCC1(O)C2CCC21
C[NH+]1CCC1(C=O)CO
Cc1noc(=O)nc1N
CC1(C#N)NC1C(N)=O
C[NH+]1CC2(C(=O)[O-])CC12
O=CC12CC3CC1CC32
C1CC(C[NH+]2CC2)CO1
CC1(C2CC2C=O)CC1
OC1C=CC2C3C1C[NH+]23
OC1CCc2cn[nH]c21
C#CC(C)C(O)C(C)C
CC1CCC=C(O)C1C
OC1CC2CCC=C12
CC1CC2C1C2C1CO1
C#CCC#CC(C)C
CC(C)C12C3CC1C2O3
OC1(C2CN2)C2COC21
C#CCN=CNC=O
CC1C2C3(O)CC3C12C
OC1CC2(CCCO2)C1
CC(C)C1([NH-])CN=CN1
C[NH+]=C(C(=O)[O-])N(C)C
CC1CC1OCC1CN1
O=C1CCC(O)NC1O
CC(C#CC#N)C=O
COC12CC(C)(C1)C2C
CCC12CC1[NH+]1CC12O
C#CC(C)(C#N)OC=O
CC12CC3COC3C1C2
COC12COC1C2C#N
COCC#CCC(C)C
O=CC1C2[CH-]CC3C1C23
CC[NH2+][CH+]OC(=O)CO
NC(=O)n1cccc1O
CCC12OC1CC2(C)C
C#CC1(C)CC2(C)C[NH+]12
Cc1cc(C(C)O)on1
CC1C=CN(C=O)C1
CC(=O)CC1C[NH2+][CH+]O1
CC(=O)c1ncccn1
C#Cc1onnc1C#N
CC1(C)OC1C1CCO1
C1=CC2(C3CO3)C[NH+]2C1
N#CC(O)C1NC1C#N
CC12CCC1N=COC2
CC12C(O)C1CC1CC12
CCc1n[nH]c(O)c1C
CCOC1(O)CC=CC1
C#CC1C2CCC12
CCn1nc(O)cc1O
COCC1C(O)C1(C)C
CC1CC=C(C=O)C1O
CC(=O)c1cc(O)c[nH]1
c1[nH]cc2c1NCCO2
C#CC1C=CCOC=N1
O=CC1CCCC(=O)O1
C1C[NH+]2CC2CO1
CCC1CC2CC2C1=O
Cc1n[nH]nc1C(C)C
O=C1NCCC2C(O)N12
CC1=CCC(C)C1C
N=C(C=O)NC1CC1
COC(=O)C(=N)NC=O
CC1(NO)CC=CC1=O
CC1OC12C=CCC2=O
C#CC#CC(=O)N(C)C
CC1OC(=O)OC1C=O
[NH-]c1[nH]c(O)n[nH+]1
CC12CC3C(CC1O)C32
CC(=O)C1(C)C[NH+]1C
O=C1C2CC3[NH2+][CH+]N1C32
C#CC1CC(NO)C1O
C[NH2+]C12COC1(C)CO2
C[NH+]1C2COC(=O)C21[NH-]
[NH-]C1C2CC1OCCO2
CCc1cc(CO)c[nH]1
C#CCCC1CC1(C)C
C#CCNC=O
C#CC(C)C(=O)NC=O
CC1(O)OCCC2CC21
O=CC(O)(C=O)C=O
CCOC1C2COCC21
CC1=CC(C)C2OCC12
CC1C2CCC(=O)N12
O=C1NCC2C3OC1C23
N#Cc1[nH]cc(N)c1O
[NH-]C12CCCOCC1C2
O=[N+]([O-])c1ncco1
C1OCC2C3CC2(C3)O1
N#CC12CCC1NC2N
CC1(CC#N)C2C[NH+]1C2
CC(=O)C1(O)CC1(C)C
CC12CC3CCC(O1)C32
N#CC1NC=NCC1=O
CCC12C3CC1C2(O)C3
CC1C2C=CC=CC1C2
CCC12CC(C#N)(C1)N2
N#CC#Cc1cnno1
COCC(=O)C1CC1
Nc1ncc([N+](=O)[O-])o1
OCC1CC12C[NH2+][CH+]O2
O=C1Cc2occc2O1
C[NH+]1CCC12CCC2=O
COC12CCC(OC1)O2
[NH-]C1CNc2cnoc21
O=C1NC2C(=O)NCC12
CC(=N)NC(=O)C(C)O
NC(=O)OCCCO
C#CC(NC)C(F)(F)F
CC1CC2(COC2=O)O1
N#CC1CC1NC=O
[NH3+]C1[NH2+]CC2O[CH+][NH2+]C12
O=C1CC2(N1)C1CCC12
N#Cc1nc(N)no1
c1ncc(NC2CC2)o1
CNC(=O)C12CC(C1)C2
CC12NC1(O)C1CC2C1
Nc1nonc1CO
CC12CC3CC1C3(O)O2
C#Cc1ccc(N)cc1
COCC1CCC(C)O1
C#CC(C)C(C#C)C#C
CC1(O)CC2NC21CO
CC(=N)Nc1cnon1
CCO[CH+][NH2+]CC(C)C
CCC(O)C(C)(O)CC
O=C1Cc2ccoc2C1
CNC(=O)C1(C)NC1C
CCOCC1OC1C
CC1(O)CC(C(N)=O)O1
O=CC(=O)C1C2CCC21
[NH-]C12COCC1(CO)O2
CC1NC1C1C[NH2+][CH+]O1
COCCC(O)CCO
C#CC12CCC(C)C1N2
COC1C2C(C)C(C)C12
CNc1nccc(C)n1
CC#CC(O)(CO)CO
Oc1ncnc(O)n1
CNC(=O)C1(N)CCC1
O=c1nccc(F)[nH]1
C#CCOC(C)C(C)C
CC(C)(O)C#CCCO
CC12CC(C1)C2
NC(=O)C1(O)CC1C=O
Cn1ccc(=O)nc1
[NH-]C1OC(C=O)C12CC2
C#CC#CC(=O)C1CC1
O=CC1(O)NCCC1=O
CC1CC(C2CC2C)C1
CCC1(C#N)C[NH2+][CH+]O1
CC1C2CCC1C2=O
CC12OC1(C#N)C1CC12
c1[nH]nc2c1CC1CC21
CC12C3CC1C2C(=O)O3
CN1CNC2=C1OCO2
Cc1nc(N)cn1C=O
CC12COCC(OC1)O2
CC1OC([NH-])CC1C=O
C1C2[NH2+]C3OC4C1C2C34
CC12CC(C#N)(C1)C2
COC1(C=O)C2CCC21
C1CC2COC2CCO1
CCC1CC(C(C)O)O1
CC(C)(C)C1OCC1=O
CCC1C2CNC(=O)C12
[CH+]1[NH2+]C2C3CCC2C3O1
CNc1c(O)nnn1C
CC1(O)C2CCC21CO
Cn1nc[nH]c1=O
CC12C3CC1N(C=O)C32
CC12[CH-]C=CC1C2NO
O=CC1C2COC1CO2
CC1CCCC2(C)OC12
CC1OC1CC[NH+]1CC1
CC1CCC2CC2OC1
CC1C=CC2NC12
CC(C#N)C1OC1C=O
C#CC(=O)C1(O)CC1C
OC1(O)C2C3CCC2C31
C#CC1(CO)CC([NH-])O1
NC(=O)C1CC1O
Nc1cncc(F)n1
c1cc2c([nH]1)NCCC2
CC12CC1CC(=O)C2=O
C#CCOCC(C)=O
CC1C2CN(C=O)CC12
CC12OCC1COC2=O
CC(C)C#CC(C)(C)C
NC(=O)C1CCC(=O)O1
CC(C#N)[NH+]1CC1CO
CNc1[nH]c(O)cc1N
COC1C(C)C1(O)C=O
Cn1nc(F)cnc1=O
[NH-]C1CC2CCC(=O)N12
CCc1ncc(NC)o1
CNC1(C)CC([NH2+]C)O1
O=CC1C2CCC1C2O
C#CC1CC(C#N)O1
Oc1cnoc1C1CC1
CC1(O)C2CCC3C2C31
C#CC1(C2CC2O)CC1
C#CC1OCC=CC1=O
CC12COC1CC(=O)O2
CN(C=O)C(C#N)C#N
C#CC12CC[NH+]1C(O)C2
C#CC1CC12OCC2=O
CC12CC3CC1C2(C)C3
CC(=O)NC=NCCO
C#CC1(C)C2C3CC2C31
CC1(C)OC([NH-])C12CC2
O=C(CO)C(=O)CCO
CCC(O)C1(C)CCC1
[NH-]C1(N)OC=C2CCN21
C#CCC(=O)C1C[NH+]1C
CC12COC3CC1C32O
C1=CC2OC3CC2CC13
Cc1ncnnn1
O=CC12CC[NH+]1C2
CCOCc1ncn[nH]1
O=C1OC2C3CC12CO3
[NH-]c1cc[nH+]c(N)n1
CC1C(O)C(=O)C1(C)O
CCC1(O)CC=CC1
CC(=O)N1CC2(CC2)C1
CNc1nccc(=O)o1
CC(O)C1(O)CC1C=O
CC(O)C1(C)NC1C
CC12CC1[NH+]1CC1CO2
O=C1CC2C=CC(C2)O1
CC12COCC1NC2=O
CC1CCC(CO)CO1
CC1(C)CCC(=O)O1
ONC1CC12CCCC2
O=C1COC(=O)OC1
CC1C2CN=COC12C
Cc1cc(CO)c(O)o1
OC1=CC23CC1C2CO3
CC1(C)C2C[NH+]3C1C23O
COc1ccc(C)n1C
CCOCC(O)C1CC1
CC[NH+]1C2C3C1C2[NH+]3C
[NH-]C12CNCC1(CO)O2
C#CC1=NCC(=O)N1C
C#CC1C(C)C1C#C
CC1OC1c1cc[nH]n1
CC1CC2OCC1C2O
CC1(C)NC12C[NH+]1CC12
C1C2C3C1C2C31CO1
CC1[CH-]C2CC3C2C13O
N#CC1CC(O[CH+][NH-])C1
CC1(C#N)OC1C#N
c1cc2c(o1)C1CC1C2
CC1CC(C)(O)CO1
OC1C=CC2NC12
Cn1ccnc1C=O
NC(N)=O
CCC(C)(O)C(=O)C=O
C[NH+]1C2C3OC(C3=O)C21
C#CC#CC1NC1C#N
CCCCC(CC)=NO
O=CC1(C2CO2)CO1
CC1(C)C2C3OC3(C)C21
CCNc1cc(C)c[nH]1
CC(=O)C1C=CC(C)O1
CC(CC(C)=NO)=NO
C[NH+]1CCCC1(C)C#N
C#CC1(C)C=CC2OC21
O=COC12CC3C1CC32
[NH-]C1CNC(=O)C(=O)O1
O=C1C=CCC2OC2C1
N#CC12CC1OC21CC1
C1=CC2NC23C=CC1C3
CC(=O)CCO[CH+][NH-]
C#CC=NC1NC1C#N
CC12COC1([NH-])C2CO
[NH-]C1CC2(CN[CH+][NH2+]2)C1
C#CC(C)(N)C#CC#N
CC1(C)CC(O)=C(O)C1
CC(O)C1C=CC2C[NH+]21
C#CC(O)CC1(C)CN1
OCc1c[nH]c(CO)c1
[NH-]C(C=O)OCC(N)=O
O=CCNC(=O)N1CC1
OC1=CCC2NC2CC1
CC1(NO)OCCCO1
CO[CH+][NH2+]C(C=O)CO
Cn1ccnc1CC#N
CC1NC1(C)C(O)C=O
CCC(=N)NC(N)=O
CN(C)c1ncc(N)o1
CC1CC1C1OCC1=O
[NH-]C12COC1C(C=O)N2
CC12CC3C(OCO1)C32
CC1(C=O)[NH+]2CCC21C
C1C2C3CC4(CO4)C2[NH+]13
CNc1cc(C=O)on1
O=C1OC2CC2C2NC12
Cc1n[nH+]c([NH-])cc1N
[CH+]1[NH2+]C2COC3C[NH+]1C23
CC1NC1c1conn1
C#CC(OC=O)C(C)O
C1=NCCCCOCO1
C#CCCCC(C)O
CCCOCC(C)(C)O
CC(C(=O)O)C1CCN1
COC1C2OCCOC12
CNC(=N)c1ncno1
CC(=O)C1(C#N)OC1C
[NH-][CH+]OC(=O)CC=O
NC(N)=O
CNC1CCC(C#N)O1
Cc1noc(C)c1C
CC1(C)C[NH2+][CH+]O1
CC12OCCC3C14OC324
CC1OC1C1CC1
Cn1c(O)ncnc1=O
CCOC1([NH3+])[NH2+]CC[NH2+]1
CCn1ncccc1=O
CCC(C)C1C23CC12O3
CC12CC3(CO3)C1(C)N2
CC12[NH2+]CNC1C2C#N
O=C1CCC2C34OC23C14
C#CC1(C#C)C(O)C1O
CC(O)(C#N)C(F)(F)F
CN1C(=O)NC2(C)CC12
C1=CC2C3CC1CC23
N#CC1C2CC3NC3C12
NNC1C(=O)CCC1=O
C[NH+]1C2CCC(=O)C21O
C#CC1(C#C)C2CC[NH+]21
CC1(C(O)CC=O)CN1
O=CC1C2CC[NH+]3C1C23
O=Cc1nc(O)c(O)[nH]1
CC(=O)CCC(C)(C)O
C#CCCn1nccn1
CCC(=O)c1ncc[nH]1
CCN1CC([NH-])OC1=O
OC1=C2CCC2CC1
C1CC([NH+]2CC2)C2OC12
CCC(C=O)OCC=O
C#CC(C#N)C(C)(C)O
CC12C3CC4[NH+](C31)C42O
Nc1nc(C=O)no1
C#CC1(C)C2OCC21C
CCOC(=O)C[NH+]1CC1
C1=CC(C2CO2)C2OC12
OCC(O)c1ccco1
[NH-]C1CC(O)(CO)O1
CC12C3CCC4C3[NH+]1C42
O=C1CC2CCC1O2
CC(COC(N)=O)=NO
C1=NCCCC2CC2O1
CCCC(CC)OC=O
[NH-]C1OCc2nnoc21
N#CC1(N)CC12CCO2
COc1ccc([NH-])[nH+]n1
N#CCC12COCC1N2
OC1OC1C1CC2CC21
COCC1(C(C)=O)CN1
C#CCc1onnc1C
CCOc1nc(O)no1
Cc1ccc(C=O)cc1
CC(O)C1CCC1(C)C
O=CC1=NCCC(=O)O1
CC1(C#N)C2CC[NH+]1C2
COC1(C#N)CC=CC1
C1=CC2OC23CCC1C3
[NH-]c1cn[cH+]c(=O)[nH]n1
C#C[CH2+]
C#CC12C[NH+]1CC2(C)C
CC12CC1OC1CC12O
COC1C2CCC1C2=O
C#CCC(=O)NCC
Cc1noc2cc[nH]c12
O=CC12COC(C1)OC2
C1CC([NH2+]CC2CO2)O1
N=CNC(=O)C=O
C1C2C3OC3C1C21CO1
CC1C=CC=CC=C1
CC1OC2CC3C(O1)C23
CNc1cc(C#N)[nH]n1
[CH-]1CC2COC3CC1C23
Cc1[nH]c(O)c(N)c1N
CC1C=CC2(CC1)CN2
OCC1OC2C3CC1C32
CC12CC3NC3(C)C1N2
CC1C2C=CC1C2(C)O
CN1C(=O)C2(N)CC12O
C[n+]1c([NH-])nn[nH]c1=O
CC(=O)Cc1cc[nH]n1
O=C1C=CCCC=CN1
O=CC1C(O)C1CO
NC(N)=O
CCC(O)c1ccon1
C[NH+](C)C(C#N)C1CO1
CC1(C#N)C(N)C1N
C#CC1CC1CC#N
CNc1n[cH+]oc(=O)o1
Cc1cnn2c1CC2
CC1(C#N)CC=CCC1
NC1=NCCC=CC1=O
CNc1cc(O)[nH]n1
O=CC1NCC[NH2+]1
Fc1cc(F)cc(F)c1
O=C1CN=C2CC(O)N12
C1=CC2(CCOC1)CC2
CC1(C=O)C2C=CC1O2
O=C1CC[NH+]2C3CC12C3
CCc1ncc(O)n1C
CC12C3NC14CC[NH+]2C34
CC1C2CCC1COC2
[NH-]C1(N)NCN[CH+]C1=O
OC12CC(CCO1)C2
N#CC12COC(C1)C2[NH-]
Fc1cc(F)cc(F)c1
CC(O)C12CC1CCO2
COCC12CCCC1C2
CCC(C)C1CC1CC
CC1OCC1C1CCO1
CCC(=NO)C1CCC1
N#CC1(O)C2NC3C2C31
C[NH+]1C2CNC(=O)C21[NH-]
C#CC(C)(O)CCC
CC1CC=CC1(N)C#N
C#CC1C(O)C12CCC2
C[NH2+]C1CC(NC=O)N1
CC1OC2([NH-])CC=CC12
NC(=O)C1C2C=CC1O2
CN=C(C)N(C=O)C=O
c1cc2n(n1)CCCO2
O=CC1OCC[NH+]2CC12
CC(C)C(C)C(C)(C)C
C#CC1(C(O)CC)CN1
N#Cc1[nH]c([NH-])n[nH+]1
C#CC1(CO)C2CCC21
CC12OC3CCC1C32C
CCOC(C)C(O)CC
N#CC1=CC(O)C2CC12
CCOCc1ccon1
CC(=O)CC1NC1CO
C#CC(=O)C(C)NC=O
C#CCC1(C(C)O)CC1
C1OC2CC1C21CC1
[NH3+]C12C=CC3CC1C3[NH2+]2
CC(=O)C(C)C(C)O
NC1OC1c1cnno1
COCC(O)C(N)C#N
O=Cc1ncc(CO)o1
CC1OCC12OC2(C)[NH-]
C#CC1CCC(=O)C1
CC(O)C12CC[NH+]1C2C
CC(C)(C#N)C1CN1
CC1(O)CC=CC1=O
C[NH2+][CH+]Oc1ccc[nH]1
C#CC1C23OC12C3(C)O
O=CC1(CO)CN[CH+][NH2+]1
C#CC1(O)C(C)C1C#N
Cc1c[nH]c(C(C)C)c1
CCC1=C2COC2CC1
NC12C(=O)OC1C1OC12
CC(NO)C1(O)CCN1
CC1(O)NC1C1CCC1
C#CC1([NH3+])OC12C[NH2+]C2
COC12COC(C1)C2C
CC1(C)C2CC2C2CC21
CC12CC3CC1C(O)C32
CC1C2C3[NH+]2CCC13O
CC12[NH2+]CC[NH+]1CCO2
N=C(N)NC(=O)O[CH+][NH-]
NC(=O)C12C3CC1C2O3
CC(O)C1CC1OC=O
NC(=O)C#CC1(O)CC1
CC#CCC(F)(F)F
COc1nc(N)no1
CC[NH2+]C1CC(CC)O1
CC(=O)C(=O)[NH+]1CC1C
CC1(C)CC2C3OC1C23
C1C2OC3C1C2C1OC31
CCC1(C2CC2)NC1O
CC(=O)c1noc(=O)o1
CC1[NH2+][CH+]N(C=O)C1=O
CC1(C)OCOC2CC21
CC1CC2(CC(=O)N2)C1
O=C1C=CC2CC1O2
CC(O)C(C#N)CCO
CC12C3C[NH+]1CC2O3
COC([NH-])CC1CN1
CC1(C)NC1(O)C1CC1
N#CC12NC1CNC2=O
OC12OC1CC21COC1
O=C1CC2CCC=C2N1
OC12CCOCC1C2
CCC1CCC(C)(C)O1
Cn1cc(C=O)[nH]c1=O
CC1(C)C2C3NC3(C)C21
C[NH+](C)CC(F)(F)F
OCc1nc(O)c(O)[nH]1
COC12C[NH+](CCO1)C2
CC1(C=O)CC=C(O)C1
C#CC1(C)C2COCC21
O=C1CC2CCC(O)C12
C1NC1C1OCC12CC2
N#CC1NC12C=CCC2
CC12C(=O)NC1C1CC12
CC12OCCC1NC2=O
O=Cc1ncc(CO)[nH]1
C#CC1(C)NC(=O)C1C
CC(CC=O)OCC#N
CC1C2C3OCC2(C)C13
CC1(C#N)C2C3CC2[NH+]31
CC1(C#N)CCC2NC21
C#CC1(O)C2CC(C)C21
C#CC1CCN=CO1
CC1(O)C2C=CC1C=C2
Cc1nc(CO)nn1C
C#CCC1CC(C=O)O1
C1CC2C(CC23CO3)O1
C1CC2CCC2OCO1
CNc1ncc(OC)o1
CC1(O)CC1(C)C1CC1
CCOC(=O)N(C)C=N
C#Cc1ccc(O)n1C
CC1CCC(C)(C)CO1
[NH-]c1occ2[n+]1CCN2
CC(O)c1cc(O)[nH]n1
C#CC1(C(C)C#N)CC1
CC1CC2CC(=O)C12C
c1nc2c(o1)OCCO2
c1nnnn1CC1CO1
C1=CCC(C2CC2)CC1
CC1(C)C2CC3C1C32C
C1=CC23CCC2(C1)CO3
O=C1CC2(COCO2)C1
CC1=CCC(C)C1(C)O
N#CCC1CC(C#N)N1
[NH-]c1[nH+]nnc(=O)o1
Nc1cc(C=O)co1
N#CC12CC(O)(C1)C2O
C#CC(=O)CC#CC
NC(=O)n1nccn1
Cc1nc(N)nn1C
C1CC2CC(C2)OCO1
OC12CC1OC21CC1
C#CC1(C)OCCCO1
COC1CC([NH3+])[NH2+]1
CC(O)[NH+]1CC1C(N)=O
OC1CC12CC1COC12
CC1NC(=O)NCC1=O
CCOC1(CC)CCO1
O=C1C=CC2CC2CN1
N#CC1(O)NC12CCC2
CNC(=O)C(CO)CO
CC1(C)C2CC=CC21C
C#CC12OC1C1NC12
CC#CCC1CC(=O)C1
CC1(C=O)C2C3OC3C21
O=CC1OC1CC1CN1
CC1NC12COCOC2
CC1CN(C=O)CCO1
C#CC1(O)CC1OC
CCc1nccc(N)n1
O=C1CC23CC(C2)C13O
Cc1cnc([NH-])[n+](C)n1
CC1CC=CC12CC2C
[NH-]C1COCCC(=O)N1
CC1N(C(N)=O)C1(C)C
CC12CCCC1NC2=O
COC12CC1OC2=O
Cc1nc(F)cc(=O)o1
COc1cc(C)c(O)[nH]1
C#CCC1NC1C(N)=O
CC12COC1C2C#N
CCCNCC#N
CC1C2CC=CC12O
C1=CC2OC3COC1C23
O=C1C=C(O)CCC1O
C#CC(=O)C(O)C#C
OC12CCC3(CN3)C1N2
COC1(C)CC2(C)C[NH+]21
CCOC(CC)C(C)O
O=C1NCC12CN[CH+][NH2+]2
CC1NC2C=CC1C2=O
[NH-]c1[nH+]c(O)ncc1F
CC12CC1CC21OC1O
O=C1C[NH+]2C3C(=O)C1C32
O=C1C2OC2C1C1CO1
Cc1cc(NC=O)c[nH]1
CC1CC1C(C)C(N)=O
CC1(C#N)CC2NC21O
CC1C(C#N)N1C(N)=O
C#CC(N)C(=O)N(C)C
CCc1cnn[nH]1
CCC1OCC(=O)C1=O
CC12COC1CCC2=O
C#CC1(C)CC(=O)CN1
COC1CCC(C)(O)C1
CC1(OC=O)CC(=O)C1
[NH-]C1(N)C=CC(CO)O1
OCC1(O)OC2CCC21
COC12CC1CC2=O
COc1cc(N)c[nH]1
CC12OCC(CO1)C2=O
N#CC1(N)C=NCCO1
CC(O)C1(O)C2CCC21
O=CN1[CH+][NH2+]C2CC1C2
COCC(=O)NC1CC1
O=C1C(O)=CCC1O
CCC1CC(N)(C#N)C1
O=C1C=CCCC1O
CC12C3CCC1CC2C3
CCC(O)C1OCCO1
CC12CC3(CC3)CC1O2
Nc1ncc(O)o1
CC1CC=C(O)C1(C)C
CC1C2OC1C2=O
C1CC23CC4C(O2)C4C13
O=CCC(O)C(O)C=O
NC(=O)c1ccc[nH]1
CC12CC3C1C(O)C32C
CC12CC3OC1CC3O2
CCC1CC(=O)N1C
[CH2+]c1[cH+]cc([NH-])on1
CC#CCC1C23CC12O3
O=C1CCCC(CO)N1
CC12C(=O)C3OC1CC32
CC1CN[CH+][N+]1(C)C
CC(C)C12C[NH+]1CC2=O
Nc1nc(O)cc(F)n1
CC(C)c1ncnn1C
OC1=CC2(CCC1)CC2
CC1NC1C(=O)NC=N
N#CC(N)CNCCO
CC1(C)C2OCC3C2[NH+]31
CC(=O)C12C3CC1C2C3
CC1C2CCCC1C2C
CC(O)c1cnnn1C
O=C([O-])C1CCCC[NH2+]1
CNC12COC1C2O
CCC1CN1C(N)=O
O=C1CCC2OC12O
N#CC12C3C[NH+]1C2CN3
C#CC(C#C)(C=O)OC
CC12CC3(C=O)C14OC234
C1C[NH+]2CCOCC2[NH2+]1
C#CC1(OC)CC(=O)C1
CC(O)C1(O)C2CCC21
CCC(=O)N1CC1C=O
C1=CCC2(CCC2)OC1
C#CC1CC1OC(C)C
N#CC1(CO)CC2OC21
N#CC(CO)NCC=O
CC(O)C1C2NC1C2=O
N#CCC1CN1C=O
CC1(O)OC1C1CCO1
OCc1ccc(F)cn1
OCC1C2CC2[NH+]2CC12
N#Cc1ccc(F)cn1
Cn1cc(CO)c(O)n1
O=CC1OC1C1CCO1
CC(O)(C#N)CN
CC1CC1c1nc[nH]n1
N#CC1OCCC12CN2
CNc1ccn(CN)n1
CCc1cc(C)[nH]n1
CC1NC12CC(O)C2C
CC(C=O)CC(=O)C=O
CCC(C)C(C)CC=O
OC1CC23OCC2CC13
CNc1cc([NH3+])n[nH+]n1
CC12CC3CC1C2(C)O3
CC1C(C(O)CO)[NH+]1C
CC(=O)C1CCC(C)O1
CC1(C)CC(C)(C)C1O
Nc1oc(=O)ncc1O
CC12CC3CC1COC32
CC1([NH-])C(O)C12CCO2
[NH-]C1C=C(N)N=C(F)O1
COC(=O)C12CC(C1)C2
O=C1CCC(=O)C(O)N1
O=CC12C3C4C3C1(O)[NH+]42
N#CC1(N)CC(CO)O1
C#CC[NH+]1CC1(C)C#N
CC1(CO)C2CC(=O)N21
COc1coc(=O)o1
CC12CC3C4C[NH+](C41)C32
CC1C23OC12C3(N)C#N
[NH-]C1=COCC(O)=C1O
O=C1CCCCC12CO2
ONC1C2CCN=CN21
C#CC1C23OC12C3C
N#CCCC(=O)[NH+]1CC1
CC(O)C1CCC(=O)O1
OC1OC2C3CC3CC12
CC1(C)CC2NC21
NC(=O)C#CC1CCC1
C#CC12C=CC(OC1)O2
O=CC1CCCC(=O)N1
C1=C2C(CC3CC23)OC1
OCC1CC=C(O)CC1
[CH+]1[NH2+]C2C(O1)C21COC1
Cc1cc(NC=O)on1
N#CC12C=CC3OC1C32
CC(=O)CCO
CCOc1cc(C)co1
CC1C2CC=C(C#N)C12
CCC(C)(C#N)C(C)C
O=c1occ2n1CCO2
C1CC2C[NH+]2CC2NC12
CO[CH+][NH2+]CC(C)OC
CC1(C=O)CCC2C[NH+]21
CC(O)C1CC12CCC2
COC12C3C[NH+]1CC32C
CC12CC(C3CO3)[NH+]1C2
CCC(=O)C12CCC1O2
CC12C=CC(CC1)CO2
CC1OC1C1[NH2+]C1(C)[NH3+]
CC(C(N)=O)C(C)(C)O
[CH-]1CC2C3C1C1C[NH+]2C13
CC1(CO)OC1C1CN1
CCC1(C)CC([NH2+]C)O1
C#CC1(C)C=CC2C[NH+]21
CCC1OC1C(C)(C)C
C1OC2COCC23CC13
COCC(C)C(N)C#N
CCC(C)(O)CCCO
OCC1CC2(O)COC12
CC12C(=O)CC1CC2O
CC12CCOC1(O)CC2
CC1(O)C2CCCC21O
CC1C2CCOC1(C)C2
CCOCC1CC(C)C1
Cn1nccc1C1CO1
Cc1nccc(N)n1
CC1=CC2C3CC1CC23
C#CCc1cc(C)c[nH]1
O=C1NC2CC1(O)C2
N#CC12NCC1CC[NH2+]2
Cc1cc(N)nc(C)n1
CC(=O)c1ncc[nH]1
Cc1nonc1CO
CC1C=CC(=O)C(=O)N1
CCC1CCC(C#N)O1
C#CC12CCC1(OC)N2
O=CC(=O)C1CC(O)C1
CCC1(NC=O)CC1O
CC12NC1CC=CC2=O
C[NH+]1C(O)CC1(C)C#N
C1C2C3CC2[NH+]2CC2C13
[NH-]C1C2CC1OCO2
CC12C3C4C3C3C4C1[NH+]32
OC1(O)NC12CCCC2
C#CC1NCCCC1=O
CC1CCC(C=O)C1
CC12NC1CNCC2=O
O=c1onc(C2CC2)o1
CNc1cc(OC)on1
[NH-]C12CCC1OC2C=O
CC12COC1C2[NH-]
C#CC(C#C)CC1CO1
C#CC(=O)OCC1CN1
OC1C=CC23CCC12O3
N#CC1CC1C1CCC1
COCC(C)(O)COC
c1ncnc(C2CN2)n1
Cc1nc(N)c(C=O)o1
N#CC(C#N)C(N)=[NH2+]
[NH-]C1CC(C(O)C=O)O1
C[NH2+]C1OC=NO1
CC12CCC1(CC#N)N2
CC1C(C)C12CCCO2
C1CC1CC[NH+]1CC1
CCC(C)C(C)(O)CO
CC(C)C1CCC([NH-])O1
C1OCC2=C1C1CC2C1
CC1CC(N)(C#N)C1O
CC(C)C1C(C)C1O
C1Cc2[nH]nnc2CO1
CCC(=O)CC(O)C#N
C1CC2(C1)OC2C1CO1
c1nc(CC2CC2)c[nH]1
CC1CCC(C(C)C)O1
O=C1OCC2C34OC23C14
CCC1(C)CCCCO1
CCOC1C2C=CC1C2
O=C1NCC(C2CN2)N1
OC1CCC=CCCC1
C#CC1(O)NC12CCC2
CC1[NH+](C2CC2)C1(C)O
CC1CC1c1cnc[nH]1
OC12C=CCC(CC1)C2
Cc1ccn2c1C(N)C2
CN=C(N)C1OCCO1
CCCC(=O)CC(C)=O
[NH-]C1=C(F)OCC=C1N
CC#CC(C)O[CH+][NH-]
O=C1CCC(NO)CC1
Oc1cc(F)nc(O)n1
CCC#CC(=O)C1CN1
NC(N)=O
CN1OC([NH-])=NC=C1F
C1CC23CC4OC(C12)C43
OC12NC3C([NH2+]1)C1C3C12
Cn1ccc2ncoc21
C#CCC12CC(=O)C1C2
CC#CC(O)C1(O)CC1
CCc1ccn(C)n1
CC1C2C3C4CC4C2[NH+]13
Cc1ncno1
CC(C)[NH2+][CH+]OC=O
N#CC12CC[NH+](C1)C2
CC(=O)C12C[NH+](C1)C2
CO[CH+][NH2+]C(C)C#N
CC1[NH+]2CC(=O)C12C
[NH-][CH+]Oc1nonc1N
O=C1OCC2CCOC12
CC12CC1C1OC1(O)C2
Cn1ccnc1[N+](=O)[O-]
CC1(C)OCC2OC21C
CC1(O)CC=CC(O)C1
CNC12CC1OC2=O
CC1=C(C)C2CC2C1C
COc1nc(=O)cc[nH]1
CC1(OC=O)CC=CC1
CC(C#N)c1cnn[nH]1
CC(C)C(C#N)C1CN1
CC(C)(C)C(O)C1CC1
CCN(C(C)=O)C(N)=O
CC1=NCC(=O)N1C=O
CCC1(C)CCC(C)C1
CCCC(O)[NH+]1CC1
COCC(N)=NCC=O
CCCOC1C=CCO1
C#Cc1ncnc(=O)[nH]1
CC1OC2CCC1(C)O2
CC12NC1CC2(O)CO
N#CCC1CC(=O)C1
Nc1ncnc(=O)o1
C#CC[NH+]1C(C)C1C
CC1CN=COC2CC12
COC1(C)CC(=O)N1
CC(O)C1C2CC1C2=O
C#CC1(CC)OC1C
C#Cc1nnn(CC)n1
COC1(C)CC=CC1=O
CCC1OC(C)CC1C
CC1(C)Cc2cnnn21
O=CC12CCCC1CO2
C#CCC#CCCOC
[NH-]C12CNC1COC2O
CC1(O)CC(=O)C1CO
CCC(C)(CO)C(C)O
CC1(N)C(O)C1(C)C#N
COC12CC(C#N)(C1)N2
CC(=O)CCNC(N)=O
CNC(C#N)=NC(C)C
O=c1cccnc(O)n1
OCC12CC1C1(O)C[NH+]12
O=CC1C2C=CCCC12
C1C2C3OC4C1C4OC23
C1C2C3C2C2(CO2)C[NH+]13
C1CC1C1(C2CO2)CN1
O=C1NC2CCCC12O
C1OCC12COC21CC1
CC1C2CCOC1C2=O
CC12CC(CC(=O)N1)C2
CC12CC3C(=O)N1C32C
CC1CC2OC1C2=O
CC1(C#N)CC(O)(O)C1
CC1(C#N)CC1C=O
CC(O)c1ncnn1C
C#CC1C23OC12C3CO
CNc1nc(O)nn1C
CC1(O)C2OC3C1C32C
O=C1CCC=CC(O)N1
C#CC1OC1C(C)(C)C
OCC12[NH2+]CC3C(O1)C32
COC1CCC(CO)[NH2+]1
O=C([O-])C12C[NH2+]C(C1)C2
OC1COC2CCC2C1
COC12C3C[NH+]1C2(C)C3
O=C1CC=CC1C1CO1
CC(C)C1CN1C=O
O=C1COC2CC12O
CCCCOCCC
CC1(C)C([NH3+])C1C1C[NH2+]1
CNCC(NO)C1CN1
CC1CC(O)(CO)C1O
N#CCC1C2CC[NH+]12
CCC(C)(O)C=O
C[NH+]1C2CCC(=O)C21O
O=CC12CC1[NH+]1CCC12
C1OC2C34OC23C14
O=c1nc(O)onc1F
OCC1=NCC=CCO1
C#CCCC1C(C)C1C
CCc1nn(C)nc1N
CC12OCCC1C2C=O
C1=CC2[NH2+][CH+][NH+]3CC23C1
N=CNC(O)=NC(=O)F
Nc1cc(=O)c(F)co1
C#CC12CC[NH+]1C2CO
N#CC1(NO)CC=CC1
O=COC1CCC(O)O1
CC(C)(C)C1CCO1
CC12CC(C=O)(N1)C2O
CCC1(C)C(C=O)[NH+]1C
COc1nccc(O)n1
C#CCC(C#N)C1CO1
C1C2C3C4C5C(C1[NH+]35)[NH+]24
OC12CCCC1OC2
O=CC1C=CCC(=O)N1
N=C(N)Oc1nn[nH]n1
O=C1OCC2(COC2)O1
C[NH+]1CC1C1COC1=O
[NH-]c1[nH]nn[nH+]1
N#CC12C3C[NH+]1CC2N3
C1=CCOCCCC1
CC1(C)C2C3CC(C3)C21
CC(O)C1C[NH2+][CH+]O1
CCC(C#N)(CO)CO
CC#CC(O)C1CC1C
Cc1onnc1C#N
O=CC1C2CCN=CN12
CC1(O)CC12CC=CC2
CC12OC1CC2(N)C#N
CC1(C)C=CC=CCO1
CCC1CC(=O)C=CN1
CC(O)c1ncno1
CC(=O)c1cnc(N)o1
CC1C(N)C2NC12C
OCc1coc(CO)c1
C#Cc1cncc(F)n1
Cc1cc(C)c(C#N)o1
N=CNC(=O)C(N)=O
Cc1[nH]c(=O)cnc1F
C#CC(O)(C#N)C(C)O
CC1CC2OCCC12
CC1(C=O)OC2CC21C
COC(=N)NC(=N)CO
O=C1CC2(CCN1)CO2
CC1COC2C3CC3C12
CNc1ncc(O)n1C
OC12CCOC=NC1C2
N#CC12COC1C2CO
N#CC1(C=O)CC=CC1
CNc1ccc(C)cn1
CC1(C)CC2C=CC1O2
O=CC(=O)C12COC1C2
CCC1O[CH+][NH2+]C12CC2
OCCC(O)O
OC1C2[NH2+]C3NCC3C12
OC12CCCC(CO1)C2
C1CC2C1OCC1OC12
C#CC(N)c1ccco1
CC1C2CC3C4C3[NH+]1C24
COC(=O)NC(=N)CO
CC[NH+]1C([NH3+])C1C1C[NH2+]1
Cc1oc([NH-])c[n+]1C
[NH-]c1[nH+]c(F)ccc1N
NC(=O)C1C=CN2CC12
CCC12CCC1(C=O)N2
O=C1C2NC2C1C1CN1
CNC(N)=NCC(=O)O
CC1(NO)C=CN2CC21
COCCC(=O)C1CO1
O=C1OC(CO)OC1=O
O=CC1CCC2CC2O1
CC1(C)CC(=O)C1C#N
N#CC[NH2+][CH+]OC(N)=O
C#CC1OCC1C1CC1
CC1(C#N)CC1OC=O
CC(C)C1CC(C)C1C
CC(O)C1(C#N)CCO1
OC1OC1c1cc[nH]n1
N#CC1(C=O)CC(O)C1
O=c1cnc(CO)no1
CC1(C)OC([NH-])CC1=O
COC1(C)NC1C1CC1
CC[NH+]1C2C(C)CC21O
[NH-]C1CC(N)(CO)O1
CCC(=O)C1(C#N)CO1
C#CC#CC(C)CC=O
CC12C3NC1C2(O)C[NH2+]3
CC(C)c1ncc(N)o1
COC(C)C(O)C1CO1
CNC1=NOC(F)N=C1
CC1C[NH+]1C(C=O)C=O
Cc1nc(N)c(C#N)o1
N#CC1(CN)C=CCO1
CC1C2C3CC3C(=O)N12
CC1(C#N)NCCC1=O
CCCNC(=N)C=O
CCOC(C)C(C)C#N
C#CCC(O)CCC
Cc1oc(=O)[nH+]cc1[NH-]
CC1C=CC2CC=CC12
Cc1nc(=O)cc(O)[nH]1
N#CC(=O)CC(F)(F)F
N#CC1(O)C2CCC21O
c1cc(C2CCO2)[nH]n1
N#CC(O)C12CC(C1)C2
COC1(C)C2C3C[NH+]2C31
N#CC1CC2CC(=O)N12
CC1(CO)CC=CC1=O
CC(NO)C(O)C(=N)N
O=CC12C[NH+]1C1CCC12
C#CCC#CC(=O)NC
C#CCOc1cnno1
C#Cc1c[nH]c(C#C)c1
N1C2C34OC23C14
CNC1=NC=CON1C
CC(C)c1cc(N)on1
CCC(C#N)(CO)CO
COC(C)(CO)CO
CC(=O)CCCOC=O
COC1C2C=CCOC21
C#CC1(C)CC1(C)C
CC1OC1C1CN1
CCOC(=O)N1CC1
CC#CC#CC(C)C#N
CC12NC1CC(=O)C2=O
CC1=C2CC=CC2OC1
C1CC23CCC24CC3C14
CC1CC2(C)[NH+](C)C12O
COC1(C(C)O)CCO1
CCC1C2OCOC12
CC(C)(O)C1CC1(C)C
OCC12CC3(O)C1CC32
CC(=O)CCCC(C)=O
OC1CC2C3CC3OC12
CC1(C)OC1(C#N)C=O
C#CC(C)CCC1CO1
CCC1(C(C)C)CO1
CCc1nccn1C
CC1(CC(N)=O)CCC1
Nc1nc(=O)cco1
CNC(C=O)(C=O)C=O
COC(C)(C)C(=O)CO
N#CC1C[NH+]1C1CC1
CC1(C(N)=O)OC1C=O
O=C1C=CCC2CC1O2
Nc1onc2ncoc12
CCC12CC(C1)C2
[NH-]C12COC3C1CC32
C1=C2COC2C2C[NH+]2C1
CCC(O)C1CC(=O)O1
C#CC1C(CC)N1C=O
CC(C)(O)c1ncc[nH]1
CC1[NH+]2CC1(C)C2O
O=CC1CCC(C=O)O1
CC(CO[CH+][NH-])NC=O
CCCC(O)C1(C)CO1
OC12C3C4C[NH+]3C1(O)C42
CC(C)C1(C(N)=O)CN1
CC(=O)O[CH+][NH2+]CC=O
N#CC1(O)OC1C1CC1
CCC(C#N)CC1CC1
N#CCC(=O)C1CN1
NC(=O)N1C(=O)C2CC21
CC12C[NH2+][CH+][NH+]1CC2=O
C#CC1(C)NC1C1CC1
COC1(C)CC(=O)C1O
CCNc1cc(C)[nH]n1
O=CC12[NH2+]CCC1CO2
CC12CCCC1CCC2
OC1(O)CC2(CCC2)O1
N#CC1(C#N)C2CC1C2
CC(C)(C)C(C)(C)C
CC1(C=O)C2CCC21
C#CC1(O)C(O)C1(C)C
N#CC(=O)C([NH-])OC=O
N#CC1CC12CCO2
[NH-]C1CC(NC(N)=O)O1
[NH-]C1(N)C=NCCO1
N#CC(N)C(N)C(N)=O
C#CC1C2CCC1CC2
C#CCCC1(CC)CO1
CCc1cc(OC)c[nH]1
C1C[NH+]2CC3(CN3)C2[NH2+]1
[NH-]C1OC=NO1
N#CC12CCC1OC2O
O=CC1C(O)[NH+]1C1CC1
CCC(=O)NC(C)=N
CC1OC=NCC1(C)C
CC1CC2COC1(O)C2
CC1OCCC=CC1=O
CC12CC[NH+](C1)C2C#N
C#CC1CC=CC1(C)C
CC1CN1C(=O)C#N
c1nocc1C1CO1
CC(C#N)C1C2CCC21
CC(O)C1=CCC(=O)N1
CC12CNC1CN=CO2
C#CCC1CC1
COc1ccc(N)cc1
CC1OCC12CC=CC2
CCC(C#N)OC(C)[NH-]
COc1ncc(C)nn1
CCC1(C=O)CC(O)C1
COC(=O)c1ccco1
C1C2CC(O2)C2CC1O2
COC1(C#N)CC(=O)C1
N#CC12CCC1(CO)N2
CC1CCC2(C)OC12C
NC(=O)C1CCC(O)O1
[NH3+]C12C3CC([NH+]31)C21C[NH2+]1
O=CC1(C=O)OCCO1
CCC(O)C1C=CCO1
CCC1CCOC(=O)N1
COCc1ncnn1C
CC1OC1CC1[NH2+]C1[NH3+]
CC1(C=O)CCC([NH-])O1
N#CC12CCC1(O)CC2
CCCOC12CC(C1)C2
CC(=O)CO[CH+][NH-]
COC(C)CC1CN1
COC12CC3C14OC324
COC12C3CC1C2(O)C3
CC1=CC2OCC2C1C
CC1CC1n1ccnn1
O=C1C2CC(C2)[NH+]2CC12
C#CC#CC(C)O
C#CC12C(C)OC1C2O
CC(=O)C1CC1CC#N
CC1(C)C2COC1C2
CC(O)C(C#N)C1CC1
CC1C=Cc2ncnn21
CC12CC1OC1CC12O
CC1(C)C2CCCCC21
CCC12CC(CO1)C2
COC12CCCCC1O2
CC(C)(O)C12CC[NH+]1C2
Cc1cc(C)n(C)n1
CNc1[nH+]c(N)c(N)o1
CC1([NH-])OCCC12CC2
N=C(NN)C(N)C(=O)F
CN(C)C1([NH-])OC=NO1
CCOC12CC1OC2=O
C#CCC(O)CC1CO1
CN1CC2CC2(O)C1=O
NC(=O)Oc1ccco1
CC1CC2(C)C3C[NH+]3C12
COC1(C)CC([NH-])O1
COCc1ccn(C)n1
O=CC(C=O)[NH+]1CCC1
CC12CC3CC1C3(C)C2
C[NH+]1CC2(CO2)C1
NCc1cc(=O)nn[nH]1
OC1CC1C1CCO1
OCC1=CCC=CCC1
CC12C3CC4[NH+]1C4(C)C32
CC(O)c1nnn(C)n1
C1OC12CC1C3NC3C12
CC(C)C12COCC1O2
C#CC12OC1CC21CO1
O=CC[NH2+][CH+]OCC=O
C#CCC12NC3C14OC324
C1CCC2(C1)CC2
CCN(C=O)C(=O)C#N
N#CC1C23OC12C3C#N
CC(=O)C1(O)CC(C)C1
CCC1([NH-])OCCC1C
C#CCCC1CCO1
[NH-]C1CN2CCN=C2O1
c1ncc(C2CC2)[nH]1
C#CC(=O)CCC=O
C1=Cc2n[nH]cc2CC1
[NH3+]C([NH3+])CO
CC(CC#N)C(C)(C)C
C#CC1(C#N)C2COC21
CC(=O)C1CCC(C)O1
C#CC1(C)C2C3CC2[NH+]31
COC1CC1(C)OC
O=C1C=CCCC1CO
Cc1cc(NC=N)on1
NC(N)=O
COC(C#N)CC1CN1
CCC12CC1(C#N)CN2
OC1C2CCOC12O
CC#CCC(C)CCO
Cc1cccc(F)c1O
CC1CC12CCOC2=O
CCC(C)C#CCCO
C#CCCc1cc[nH]n1
COC(=O)c1ccon1
CC12CNC1(C#N)CN2
CC1(CO)CCC2C[NH+]21
Cn1cc2nnoc2c1
N#Cc1nc(N)c(O)o1
CC12COC1C(C#N)N2
CC12CCC1OC2C=O
CC12CCC[NH+]1CC2=O
CCOC(C)C
CC(O)C1C=CC2C[NH+]21
N#CCCCCO[CH+][NH-]
CNc1ccc(O)cn1
CC1CC(C)(C)OCO1
C#CC1(O)C(=O)C2OC21
C1OC1CC12CCC1C2
O=c1cccc(F)o1
CC(C)C(C)C(=O)C#N
COC1(C)C(C)C1CO
CNc1nc(N)no1
Cc1cccc(=O)[nH]1
O=CC1=CC2CC(C1)C2
CCC(C(=O)O)C1CN1
CC12C(=O)NC1C2CO
CC12CC3(O)C1CC23C
O=C(C1CCO1)N1CC1
ONC12CC3CC1(O)[NH+]32
CC1(O)CC(N)(C#N)C1
CC12CCC3CC1[NH+]2C3
OC1CC12C1CC3C1[NH+]32
C#CC(O)C1CN=CO1
CC12C3CC1(O)C2O3
OC1=CC2C3CC1CC23
CC1(C#N)C23OC12C3O
O=C1CC2C3CC1OC23
C#CC(C)C(C)OC=O
c1onc2c1OCOC2
CC1(O)CC(=O)C1(C)O
CC(O)CC(=O)CC#N
CC1N=COCCC1=O
N#CC1NC=NCC1=O
O=C1CC(=O)C2OC12
O=CC12CCC1(CO)O2
COC=NC1NC1CO
OCC(O)O
C#CC1COCC2CC12
COC1CCCC(=O)O1
C1OC2CC2C2(CC2)O1
CCC(O)C1(O)CCO1
C1COCC2(C1)COC2
CC1CC2C=CCC12O
[NH3+]C12CC3[NH2+]CC3(C1)O2
N#CC12CCC1OC2
CC(C#N)C(=O)N(C)C
C#CC1C=CC(OC)O1
O=CC1=CCC(=O)N1
O=CC1(C=O)C=CNC1
C#CC1(O)CC2OC21C
O=C1NCCC2COC12
CC(C#N)C1NC1(C)C
C#CC1NC1C#CC#N
Cc1cc(O)co1
C#CC[n+]1nn[nH]c1[NH-]
N#CC#Cc1ncno1
CC1(C)CC2[NH2+][CH+]OC21
CNC(C#N)C#N
N#CC1CCCO1
C#Cc1cc(=O)cc[nH]1
[NH3+]C12[NH2+]C3CC1C3C2=O
CC12C3OCC1C2CO3
C[NH2+]C1C(O)C12CCO2
CC1(C=O)NCC[NH2+]1
O=C1C2CC1C1CC2O1
OC1OCCC12CCO2
ONC1CCCN=CO1
c1onc2c1C1CC1O2
CC1(C#N)OC12COC2
CC1(C2CCC2)CCC1
CCC1CC12CC(=O)N2
N#CC1(N)CC(N)(N)C1
O=C1NC23CC(C2)C13O
CC(C)C(=O)C(C)C
O=CC1C2C3CCC2C13
CCCCCC(C)CO
CC1C2C3COC(O3)C12
CC1CC1c1ncno1
O=CN1C(=O)C2CC21
C#CC12COC3C14OC324
C#CC12CCCCC1O2
O=CNC(=O)C1CN1
C#CCC12NC1C1NC12
C#CC(=O)C1OCCO1
C#CC1(O)CC1C(N)=O
C1CNc2n[nH]nc2N1
CC1(CO)C=CCOC1
CC[N+]1(C)CC(O)C1[NH3+]
CC1=NC2CC(O1)C2=O
C#CCC1NC1C
CC(=N)N(C)C=O
CN=C(N)N(C)C(C)=O
CCC1(O)CC([NH-])CO1
CCc1cc(C#N)on1
CC[NH+](CC#N)CCO
CCC1(C#N)CC(=O)C1
Cn1cc2c(c1)OCC2
C1=CC2(CO2)C2(C1)CO2
Cn1cc2c(n1)OCO2
N#CC1(N)CC(N)(O)C1
C1OC2C[NH+]3CC3C2O1
COCC(O)C1CO1
O=CC12NCC1CC2=O
CCC(=O)C(C)(C)CO
C1CCOCOCC1
COCC1(O)CC2OC21
CC12C[CH-]C3C4C1[NH+]4C32
CNC(=O)N(C)C
[NH-]C12COC1CC21CC1
OC1C2CC1C(O)(O)C2
C1CC1OC1CC1
CCC(=O)CC1CC1C
O=CC1=CC2CC2C1O
CCC1C[NH+]2CC12CO
[CH2+]C#N
CC1=CC2C3OC1C23C
O=CC[NH2+][CH+]OCC=O
CCC12CCC1(C#N)O2
OC1N=Nc2[nH+]nnn21
CC(O)C1CC(C=O)O1
CC1(C#N)C2OCOC21
CC1OCC12COC2=O
C#CC12CC(CO)(C1)C2
C1=CC2(CCC2)C2NC12
CCCC(O)C1CC1C
c1n[nH]c2c1N1CC1C2
CC1CC1C1COCO1
N#CCC(O)C1CCO1
CCC1(C#N)C=CCN1
N#CC[NH+]1CCOC1[NH-]
O=CN1C2CC1C1OC12
C#CC(C#C)CCC#N
C1=C(C2CO2)C2CC2C1
C#CC12COC(C1)C2O
CC1CCCCCCO1
CC1(C)C=CC2COC21
CC1C2C(O)C1(C)[NH+]2C
[NH-]C1(CO)C2OCOC21
CCCC(O)CO
C1OC23COC2C2C1C23
O=C1CNC2COC2C1
CC1CC1C(=O)CC#N
CC1C2C3CC(O3)C12
CCC12CC1([NH2+]C)CO2
CC(=O)C1CCC(O)O1
CCC(C)OCCC=O
O=C1C2CC1C1CCC21
CCC(O)CO[CH+][NH2+]C
CC12CC(=O)C(O)C1O2
C#CC12CC(C)(C1)C2O
[NH-]C1OCCNC(=O)O1
C1CC2C1OC1C[NH+]2C1
CC12CC[NH+]1C2(O)CO
NC12OC[NH2+]C1C2C=O
COc1cc(C#N)[nH]n1
C1OC23COC24CC3C14
CC1C(O)=CC2[NH2+]C21[NH3+]
O=C1NC2(CC2)C(O)O1
C#CCC1CC(C)(C)O1
NNC1=CC(=O)C(=O)[CH-]1
OCC1CCC1C1CC1
Cn1c(N)nccc1=O
O=C1CCCC(NO)N1
COC12C(=O)CC1C2C
N#CC1C2C3CCC2C13
C#CC1(O)OC1C1CC1
c1nnnnc1C1CN1
C1CC2CC(C1)C2
CCC1(CO)CO1
CC12OC3C=CC1OC32
N#CC12CNC1C2N
C#CC1[NH2+][CH+]NC1(C)C
CC[n+]1nncnc1[NH-]
CC1(O)CC2OC21
Cc1ncc(O[CH+][NH-])[nH]1
CC1CC1OCC1CC1
CC1OC1C1C[NH2+][CH+]O1
CC12NC1CNCC2=O
CC12NC1CCCC2=O
CC1(O)C2[NH2+][CH+]OC21C
Cc1occ(C=O)c1C
CCCNC(=O)N1CC1
CC1NC(C#N)C12CC2
CCNc1cnno1
COCC12CCCC1O2
CCC(CC1CC1)=NO
OC1NC12C1CC2C1
C#CC12C3CC1C2(C)C3
OC12CC3CC3CC1O2
OC12CC3CCC3C1O2
[NH-]C1=COC(N)C(O)=C1
[NH-]C1(O)CCCC(=O)O1
OC1CC2OC3C1CC23
C#CC1(C#C)CC(=O)C1
CCC#CC(C)(C)C#N
C#CC1(C#C)CC([NH-])N1
CC1C(=O)C=CC2C[NH+]21
O=CC1CC(CO)C1
CC12C(=O)C3CC1C2N3
CN1C(=O)CC1(C)CO
Cc1nnc2onnn12
CCOC[NH+]1CC1C=O
CCC12CC3OCC1C32
N#CC12C3NC4C(C41)C32
CC12OCC[NH+]3C1CC32
COc1[nH]nnc1C
CC1OC1c1cnoc1
CO[CH+][NH2+]CCC(C)O
CC1C(=O)COC12CC2
ONC12CCC(OC1)O2
CC1(O)CC(=O)C1CO
C1OC1C12CC3C1[NH+]3C2
N#CC1CC(O)(C#N)O1
C#CCC1(CO)CCO1
CC(C[NH3+])CCC(=O)[O-]
CN1C[NH+]2CC2([NH-])C1=O
C#CCC12OC1CC2=O
CC1(C#N)CNCCO1
CC(=O)C12CCCC1N2
CC12C(=O)CC1C2C=O
CCOC1C(C)C1CO
CC([NH+]1CC1)C(F)(F)F
CC(=NO)C1CC(O)O1
CC1(C(O)C#N)CO1
CC12C3CC1C2(C=O)C3
CC1(C2CC2CO)CC1
CC[NH+](C)C(C#N)CN
C#CC(=O)C(N)=NC
C1=CC2=CCCOC2C1
Nc1oc(=O)ccc1O
C#CC1([NH3+])OC1C1C[NH2+]1
CC1(C(N)=O)OC1C#N
C#CC1(C)CC(=O)O1
OCC1(O)C2COCC21
CC(C)(C#N)NCC#N
CCOC12CCC1(C)O2
CC(C)C1CC(C)(O)O1
OC12CC[NH+]1CC2
N#CCC1C2COC12
CC1NCc2nn[nH]c21
CC1OC2C3CC1OC32
CC(=O)C1(C)CC2OC21
CC1COC(C)C(O)C1
CCOc1[nH]nnc1O
CC1=CC=CCC2CC12
CC(C)(C1CC1)C1CO1
CC(O)C1(C)CC1(C)C
N#CC12CC3NC3C1C2
N#CC1(O)CCC2OC21
CC1C[NH+]1C(C#N)C#N
O=CC12OC1(O)C1CC12
COC1(C)CCCO1
CC(=O)N1CCNC1[NH-]
Cn1cc(CO)nc1O
N#CC1NC(C#N)C1=O
O=C1C2COC2C12CC2
N#CC12CNC1([NH-])CN2
C#CC1CCC(O)CO1
CC(NC(N)=O)C1CN1
COC(=N)N(C=O)C=O
c1cc2nocc2cn1
CC1(C)CC(O)CC1O
C1=NCc2cocc2O1
CC1C[NH+]2CC2CC1O
NC(N)=O
CC12COC1C2(O)CO
N#CC1C=CC(C=O)N1
CC1CCC=CC(=O)O1
CCC1(C(C)=O)CO1
Cc1cc(N)nc(C)n1
CC1(C)[NH+]2CCC21CO
OC12CCC3CC1C32
N#CC(O)CCCO
C1=CC2CCOCC2C1
Cc1cc(C=O)on1
C#CC1CC1NCC#N
CC12CCCC1NC2=O
COCC1CC=CC1
C#CC(O)(C#N)CO
O=CN1C2CC(=O)C1C2
O=c1cc[nH]c(O)c1
[NH-]C1OC=C[CH-][C+]1CO
C[NH+]1C2C3C1C2C31CC1
CCCOC(=O)C(N)=O
O=[N+]([O-])c1nccnn1
CC12CNC1(C#N)CN2
Cc1ccn2c1C(C)C2
O=C1C(O)CCC2CC12
CC1(O)C2CCCCC21
O=CC1C=CNC(=O)O1
C[NH+]1[CH+][NH2+]C(C)(C#N)C1
CC1(CO)C2CCC21
C#CC1C2CC=CC12O
O=C1C2OC1C1CC21
CC1(C)C=CC2CCC21
OC1O[CH+][NH2+]C12CCC2
Cc1noc(=O)nc1F
CC(=O)c1ccccn1
COC(C)(CO)CC=O
O=CNCC(O)C1CC1
CN(C=O)CCC=O
N=C(N)c1ccon1
CN=C(C)NC(N)=O
C1OCC1C12CC1CO2
CC(C#N)n1cnnn1
CC1C2C(=O)CC3C2[NH+]13
O=c1o[nH]c2c1C[NH2+]C2
C1=NCc2conc2O1
CC1OC12C1C=CC2O1
Cn1cc(N)c(C=O)n1
C#CC1CCCN=CO1
COC1(C=O)C2CCC21
CC1C2C3CCC(C3)C12
OC1OC2C3CC3C12
O=C1C2CC3(CO3)C1N2
CC(=O)C1(C)[NH2+]CCO1
CC1C(C)(O)C1(N)C#N
O=C1C2CCC1C(O)N2
CC1C2(C)[NH2+]C1([NH3+])C2O
CC(O)(C1CN1)C1CN1
OC1(C2CC2)CCOC1
O=C1CCC12CCC2
OCC12C[NH+]3CC3C1O2
CC1OC(CO)C12CC2
CNC(=O)C(=O)C(=N)N
CC(=O)c1cnc(C)[nH]1
CC(O)C1C=CC2NC21
CC1OC12C(=O)C1OC12
CC1CC(=O)C1(C)CO
CCC1(O)CC(C#N)C1
OC12C3CC4CC1[NH+]2C43
N#CC12C[NH2+]C[NH+]1C2N
CNC1CC=CC(=O)N1
O=C1CCCOCCC1
CC(O)C12COC1CN2
CC1(C)C2CC3OC2C31
CC1(C#N)OCCO1
C#CC(C)(C)CCC#N
COCC1CC(=O)N1
C1C2C1C1CC2C2CC21
O=C1COCC2OCC12
COC1CC(C)N1C=O
O=C1CC23C=CC(O2)C13
NC12C(=O)OC3CC1[NH+]32
CC1(C)NCC=CC1=O
CC(C#N)c1ncno1
CC1CC=C(O)C1(C)C
COc1coc(OC)c1
CC(O)C1([NH-])CC(O)O1
OC1CCC(O)C1
CC12CC3(CN3)C1(C)N2
N=CNc1cc(N)on1
CC1NC12C(=O)C1CC12
C1C2C3(CC3)C1C21CO1
O=CC1(C2CC2O)CC1
CCC12OC1C=CC2O
[NH-][CH+]OC1CC1(O)C=O
CCC1(C(C)(C)C)CC1
CC12CC3CC1OC32O
O=C1CC(C2OC2O)C1
C1OC23C1OC1C2OC13
CC(=O)c1cc(N)c[nH]1
O=C1CCC2OC2C1
C#CC12CCC1NC2=O
COCC(=O)CCC=O
CC1(O)NC12C1CC2N1
CC1CC2CC3OC2C13
CC(O)C(N)C#N
CCC(=O)c1ncno1
C#CC1(C)CC(C#N)O1
CCC1C2CC3[NH+]1C23C
CC#CCC#CC=O
CC(=O)C1CCCCC1
CN=CNC(=O)C1CC1
CC(=O)C1(C)CC(C)C1
CC(C)C(=O)C(=O)CO
CC1(C2CO2)CC2OC21
N#CCNC(=O)CC=O
CC1(C#N)NC2CC21O
CC12C3[NH+]1C1(C)C2C31O
CC1CC1C1(C)CC1
C#CC(O)C1CO1
CC1CC2CCC2CO1
CC1(C)C2CCC21
c1cnc2c(c1)CCO2
CN(C)c1ncco1
COC1([NH-])CCN=CN1
NC12CCC1(C(=O)O)O2
COC1C2COC3C2C13
[NH-]C1NC1C1COC1
c1nc2n(n1)CCCO2
OC1(O)CC2C=CC1O2
O=C1C[NH+]2CC12C1CN1
CC#CC(=O)NC(=N)N
CC1OC2CCC12C
O=CNCC(O)C1CN1
Cc1nc2ocnc2o1
CC1C=CC(C#N)O1
COc1cc(O)c(O)[nH]1
CCC1([NH2+]C)OCCO1
C#CC12C3CC1C2(O)C3
Cc1ncc2n1CCO2
OC12CC(CC13CC3)O2
CNc1cc(CO)co1
C#CCC1CC1
N#Cc1cc(N)co1
C[NH+]1C(C#N)CC1C=O
O=CN(C=O)C1CC1O
N#Cc1nc(C=O)no1
CCOC1C=CC2NC21
CC1(C)C2OC1C2(C)O
CC(C)[n+]1ccoc1[NH-]
CC1C[NH+]1C(=O)CC#N
Cn1nc(O)nc1CO
N#CC1(CO)C2CNC21
C#CCC1C2CCC1O2
COC1(CO)CC(=O)C1
COCC(N)C(F)(F)F
Oc1[nH]ccc1C1CN1
CC1(O)C2CC3CC2C31
C#CC(C#C)C#CC=O
CC1CC(=O)C(C)(O)C1
CC1C2C3COC3C12
O=C1NCCC2CC2O1
CC(O)C1(C=O)CC1
OC12CC3CC1C(C2)O3
COC12CCC1OC2C
N#CC(N)c1ccon1
CC1(C=O)CCN=CO1
CCC(C)(C)OC=O
CC1C2CC=CCC12
CC1CC2COC(=O)N12
CCC1(C2OC2C)CO1
CC1(C#N)CC(O)C1
[NH-][CH+]OCC1CC(O)O1
COC12CNC1C2O
O=C1CCCCC(O)N1
C#CC1(CC#N)CN1
CC1CC2(CC=CC2)O1
N#CC12C3CC1N2C3=O
CC12C3C4C5C(C51)C2C43
CNC1CC1(N)C#N
OC1C[NH+]1C1CCC1
Cn1c(N)nc(O)c1N
CC1C=CC2OC12
CC(O)CC(O)C1CC1
NC(=O)N1C2C=CCC21
[CH2+]C1(F)C=C([NH-])[CH+]NO1
[NH-][CH+]Oc1cnccn1
CC(CC=O)C(F)(F)F
C#CC12C[NH+](CCO1)C2
CC1(C)C=C2CCC2O1
N#CC1(C=O)C2CC[NH+]21
CCOCC1C[NH+]1CC
COC1(C)C=CCOC1
OC12CC(CN=CO1)C2
CC12C3CC1(O)C2C3O
CC1(C2(O)CC2O)CC1
CC1=CCOCC2CC12
COC1OCC=CC1=O
CC1(C)OC1C1CCC1
N#CC(C1CC1)C1CC1
CCOc1cc(C)on1
NCc1n[nH]c(O)c1O
N#CC1C2CC(O)C12N
CC12CC1(N)[NH2+]C(O)O2
CC1(O)CC2C34OC23C14
CC1[NH+]2CCOC1(C)C2
CCCC(C)(O)C(C)O
CC12CC(O)C=CC1N2
O=C1C2CC2CC12CN2
C#CC1(O)C2CCC21
O=C1[CH-]C2CC[NH+]3C1C23
CC1(C=O)C2NC1C2=O
O=C1CCC(=O)N2CC12
C#CC1C=CC2(CC2)O1
Cc1[nH]c(=O)cnc1F
N#CC(O)C12COC1C2
CC(=O)CC12CC1CO2
C#CCC#CCC1CC1
N#CC12C3CC4C3[NH+]1C42
Cc1cc[nH]c1N1CC1
CC1NC1c1cnon1
CNC(=O)c1ccon1
CC1C(C)C12C[NH+]1CC12
CC(=O)C(C)C#N
CC1(C)CC(O)(C=O)C1
[NH-]C1(CO)NCCC1=O
CC1(CC#CC#N)CC1
C#CCNC1[CH-]C=CO1
N#CCC1CC1C1CO1
CC1([NH-])OCCC12CC2
CC12C=CC=CCC1C2
Cn1nc(N)cnc1=O
C1OC1C1CC2C[NH+]21
C1=CC2OCCOC2C1
OCC1(CO)CC(O)C1
CC1(O)CC2CC=CC21
CC1(O)C2CC(C#N)C21
c1ccocncnc1
C#CC(C)(C)COCC
O=[N+]([O-])c1ncco1
O=CC(C=O)C1CO1
CC12NC1(C)C1CCC12
CC1(C)CC2CCC21C
CC1CC=C(CO)C1O
CC12CC3C=CC1C3O2
CC12C3CC1(C#N)C2N3
OC1C2CC3CC3(O)C12
[NH-]C12OCCC1NC2=O
C#CC1(C=O)NC1C#N
CC1(O)C2CCC21
CN1C(=O)NC2(C)CC12
C#CC(C(C)=O)C(C)O
CC1C=CC2(C)NC12C
CC1[NH+]2C(CO)CC12C
CCOCc1ncc[nH]1
C#CCC1(C)C2CC[NH+]21
C#CC1(CO)CC([NH-])O1
Nc1oc(=O)ccc1F
CC(=N)NC(=O)CO
[CH2+]c1occ(O)[cH+]c1[NH-]
CC(=O)CC(C)=O
C#CC12COC1C2CO
C1C2[NH+]1CC13CCC21O3
CCCC(O)CC1CC1
CN=C(NC)C(O)C#N
O=C1CC2COC=NC12
O=C(C1CO1)N1CCC1
CC1CN=COC1(C)O
NC(=O)C1C2C[NH2+][CH+][NH+]21
CC1CC2CC1(C)C2C
CC1C2C=CC1C2CO
O=C1NCC2CC3C1C23
OCC12CC1C1CC12O
CC1(C#N)C=CCOC1
CC(=O)OC([NH-])CCO
CC1(NO)C=CNC1
C#CC12CC1C=CC2=O
C#CC(=O)C12CCC1N2
O=C1NC2C=CCC12O
CC12C3C[NH+]1C2CO3
COC1CC1C(C)(C)C
OC(O)(C1CC1)C1CC1
CCOCC1NC1C
N#CC1(NO)C2CCC21
OC1CNc2c[nH]nc21
CC[NH+]1C(C)CC1NO
CC1C=CCC2(C)OC12
N#CC12C3NC4C3[NH+]1C42
CC1C(O)OC2(C)CC12
CC(C)(C)c1ccon1
O=C1OCC12CC1OC12
O=CN1C(=O)CC1CO
CC1CC2CC1(C)C2C
C1CC1C12CCC1O2
CC12CC[NH+]1C(C#N)C2
CC(O)c1ncncn1
CCC(O)c1ncco1
CCN1C(=O)CC1CO
CC1(C=O)CCC(=O)O1
CC(C)(CO)C(=O)C#N
CNCc1ncnnn1
CC12CC1C1CC12C
COC1(C)C2C3CC2[NH+]31
CCCCN(C)C=O
CC1OC2CCC1OC2
OCc1cc[nH]n1
CC1OC2C(O1)C2(C)[NH-]
CC1C(O)C1C(C)(C)O
CCOc1nccnn1
Cc1ncc(O[CH+][NH-])o1
C#CC(C#N)C1CC1C
COCC(C)(C)CO
CC1C(O)C2C1C2(C)C
CCC1(C)C2C3CC3[NH+]21
N#CC(=O)CCCCO
CC#CCC1(C=O)CC1
CC(O)C12OC1C1NC12
C#CC1(C)C2CC1C2
CC[NH+]1CCC(=O)C1O
Cn1ncnc1NC=N
COC1(C)NCC[NH2+]1
ONC12COC(C1)C2O
CCOC(C)=O
N#CC1CCCN1C=O
C#CC1(C(O)C=O)CO1
Cn1c(O)ccnc1=O
CC1COCC(=O)N1C
Cc1cc(CO)co1
[NH-]c1ncnc[n+]1C=O
CCC1C2CCC12
CC1=CCCCCC1=O
CCOCC12CCC1N2
COCCC(=N)NC=O
N#CCc1cc(N)on1
CC(O)C12COC1C2O
CC1C=Cc2cncn21
CC(O)(CN)CC(=O)O
CC1(O)OCCC2OC21
CC12COC1C2C#N
CC(=O)NC1CC1(C)O
N#CC1(OCCO)CC1
CC1OC1C1C2CC[NH+]21
CC(=O)CC1CC1C#N
C1OCc2[nH]nnc21
CC1CCC2(O)OC12C
Cn1ncc(=O)nc1N
CC12CC3[NH+]4C1C2C34C
CC1(C)CCC(C=O)O1
C#CC(C#N)(C#N)CN
CC1C2CC1(C)C(=O)O2
CC1NC12C1C=CC2N1
C[NH+]1CC2(C#N)CC12N
CC12C3C4C3C1(C#N)[NH+]42
CC1CCC(NO)O1
O=C(O)C12CNCC1N2
OC1COc2[nH]ccc21
C#CC1(O)CC(C)([NH-])O1
O=COC1C=NCCC1
CC1(C)CC2NC21C#N
O=C1CCOC12CC2O
OC1CC23CC(CC12)O3
[NH-]C1OCC12C[NH2+][CH+]N2
C#CC(=O)C(O)C1CN1
C[NH+](C)CC1(C#N)CN1
CC(C)CC(C)C#N
CC(O)(CCO)C(N)=O
CCCC(C=O)O[CH+][NH-]
C#CCC(C)C(C)(C)C
C#CC1(C=O)CO1
C#CC1(OC)C2CCC21
CC1(C=O)NCCC1=O
OC12C3OC(C31)C21CN1
C#CCC1CC1
Cc1ccn(C(C)C)n1
COC(=O)C12CCC1N2
CC1CC(C)(O)C1C=O
C1CC1C1CC2CC2C1
CC1C=CC=CC=CC1
CN1CC1c1cnco1
CC12C3C4CCC(C31)[NH+]42
CCC12C=CCC1CC2
CC1(O)O[CH+][NH2+]C12CC2
NC(=O)n1ccnc1
Cn1ccc([N+](=O)[O-])n1
CCC(CO)C(C)C#N
CC12COC3(C)C14OC234
Oc1ccn2c1C(O)C2
O=C1C2COC1C2O
NC1(N)C=CO[CH+]C1=O
CC1(C#N)OC12COC2
O=C1CCCC2NC12O
CC1CCC=CC(=O)O1
[NH-]C1Oc2cc[nH]c2O1
C1C[NH2+]C2OCC2N1
[NH-]C1NC=NC=CC1=O
COCc1nc(N)no1
Cc1cc(C(C)C)n[nH]1
CC1C2C(O)C1C2(C)O
Cc1ccn2c1C(O)C2
CC1(C)OC1(C)C1CC1
CC12CCC1OCC2=O
CN1CC2CC2(C)C1=O
Nc1oc(O)cc1C[NH3+]
CC1CCC(N)(C#N)C1
COC(=O)c1cn[nH]n1
CC1CC23CCC2C1C3
c1nn[nH]c1N1CC1
CC1([NH-])OCCC2OC21
CCC1(OC)CC(C)O1
[CH-]1COC2CC3(CO3)C12
C[NH+]1CC(=O)OC2CC21
CC(C#N)n1cnnn1
C#CC1(CC)OCCO1
Cn1cc(CO)cc1N
COC1C2CCC1C2O
C1CC2COCC2O1
O=CN1C=CC(O)C1
CC1(O)NC1C1CCO1
CC12OCC3CC1C32C
COC1C(C#N)C1(C)N
OCC1CC2C3CC1[NH+]23
C#CCC1CC(=O)C1
CC(C=O)OC(C)CO
COc1ccc([NH-])[nH+]n1
CC1NC1c1ncn[nH]1
CC1CCC(C=O)O1
N#CC12CC(NO)(C1)O2
CC1NC1C1CC(=O)N1
CC1CC(CC2CO2)O1
COc1nccc(F)n1
CCNC(=O)CC(N)=O
CNC(C#N)=NC1CC1
CCC1C(N)C1(N)C#N
C#CCCC1CC(=O)O1
CC(O)CC(=O)C1CO1
CC12CC[NH+](C1)C2C=O
CC(=O)n1cccc1C
[NH-][CH+]OCC1(C=O)CN1
C#CC(O)CCCC=O
NC12CC1[NH2+]CC2=O
CC1(O)C2C=CC1CC2
C#CC1CC1(C)C#C
C1C2C3NC3C3C[NH+]3C12
C#CC1OC1C(C)C#N
CNc1cc(N)co1
CC12NC1C1NC12C#N
C#CC(O)C1CC=CC1
C#CC(COC)OC=O
C#CCC([CH-]CN)=[N+]=O
CC1CC2(C)OCOC12
CC1(C)CC=CC(=O)O1
CC1C2(C)CC1(CO)C2
C#CCC1CCNC1=O
[NH-]C1C=C[n+]2cocc21
NC(=O)Nc1cc[nH]n1
CC#CC([NH2+]C)OC=O
[NH-]C1C2OCC12C1CN1
COC(=N)NC(=O)OC
C#CCC(CO)C(N)=O
C#CCC1CC1C(C)O
N#CC1(O)C2C3NC2C31
Nc1oc(=O)ccc1F
CC(CO)CNC=O
C#CCC1OCC12CN2
CC(C)C12CC1CCO2
CC1CC12CCOC=N2
CNC1CC(=O)C(=O)O1
COC12CC1OC21CC1
CC(N)C1(O)C=C1C=O
CC1(O)CC(=O)C1(C)C
C#CC1(C)OC12CNC2
CC1CC2(CCC2C)C1
Nc1noc2c1CN=C2
Cc1cc(NC=N)on1
N#CC1CC1C1CCO1
O=CC12C[NH+]1CCC2=O
CC12COC13CC2([NH-])C3
CC1(N)C=CNC(=O)O1
COC1CC([NH3+])(CO)[NH2+]1
CC(C)(C=O)C(O)C#N
N#Cc1nonc1CO
O=C1C=CCC2CC2O1
CC12COC1C2CC#N
N#CC(N)C1(O)CCO1
O=CC1CC(CO)O1
CC1(C)C2C=CC1C=C2
CC1CCC(C)(O)C1O
C1OC1C1CC2(CC2)C1
O=CC1CC12C[NH+]1CC12
CCC12C(=O)C3CC1[NH+]32
NC(=O)C12C3CC1[NH+]2C3
CCC(C)C1OCC1=O
N#CC12C3C[NH+]1C2C3=O
CC1CC2CC2OC1O
COC1(C)CC=CC1
C1=CC2C=NN=[NH+]C2=C1
COC([NH-])CC(O)CO
CC1OCCCC1=O
CCOC1C=NCCN1
CCOC12NC1CC2=O
C#CC1OC1C(O)C=O
OC1OC12C1CC2C1
CCC1(O)C2C=CC1C2
C#CC(C#N)C(C)C=O
CCC(O)C(C)COC
CC1C2CC3OC3C12O
Cn1ccc(O)c1C=O
CCCC(C#N)[NH+]1CC1
CCC1(OC)CC1
CC1CNc2ocnc21
NC(=O)C1CC(=O)C1
CC(O)C1OCCCO1
CC1(O)C2C3C[NH+]2C31
C1OC2C3CC1C2O3
CC1(O)C2C=CC1CC2
O=C1CNC2CC(=O)C12
CC12CC1CCC1CC12
O=C1NCC(NO)CN1
Cc1nc(O)c(O)n1C
CC12CCC1(C1CC1)N2
COC(C)C(=O)C1CO1
N#CC1C=CCC(=O)N1
CC12CCC1(NC=O)O2
CCc1cc(OC)[nH]n1
Oc1ccc(F)cc1
Cn1ncc(CC#N)n1
C[NH+]1[CH+][NH2+]C2(C#N)CC12
CCC(O)C1C=CCO1
C#CC1CC(C(N)=O)O1
O=C1CCCNC(=O)N1
N=C(CO)NC1CCO1
C#CCc1nccnn1
N#CC[NH+]1CCC1O
CC1C2OC([NH-])(O)OC12
C#CC(=O)C1NCC[NH2+]1
CC1(C)OCCC12CC2
C#CCN(C)C(=O)CO
CCc1cc(O)n(C)n1
[NH-][CH+]OC1CC12CCC2
C1CC2CC(CCO1)O2
CC12C(=O)NCC1C2O
Cc1nc(O)c(C#N)[nH]1
O=CCNCC(O)C=O
ONC1C=CC=C[CH-]C1
C#CC1(C)NC1(C)C#N
C#Cc1cc(CO)on1
CC1C=CC2CC=CC12
N#CC(N)=NCC=O
CCC1=CCCC2NC12
CC(=O)C1C2CCC1C2
C1CC2[NH+]3C1C3C21CN1
O=C1OCCC2CCC12
CC(=O)Oc1ncno1
CC1(C=O)C=CC2OC21
O=CC1CC=C(O)CC1
OCC12C3CC1OC2C3
C#CC(C)(C#N)C(C)O
CCC1C2OCC12CO
CC1C=CC2NC12
CC(=NO)C1(O)CC1O
Nc1ncc(O)o1
C1CC2CC3CC2(C1)O3
C1CC12C1OC2C12CO2
CC1CCC=CC(=O)C1
CC12C3C4C[NH+]1C2(O)C43
N#CC#CCCC(N)=O
COC(=O)COC=O
CC1(C)C2C=CCC1O2
CCC(N)C(=O)O[CH+][NH-]
O=C1CCC2CN2C1=O
CC12NC1C1OC2C1=O
Nc1ccn(C2CC2)n1
CC1C=CCOC1(C)C
O=C1NCC2CC2(O)N1
CC12C(=O)C3C=CC1[NH+]32
C#CC12C(=O)CC1C2O
CC1C2OCC12C1CO1
OC1=CCC2C=CC1C2
N#CC12C3OC4C(C41)C32
CNC(=O)C(=O)C1CO1
N#CC1CC(=O)C(O)C1
O=c1nc(O)oc(F)n1
CC(=O)C1C[NH2+][CH+]O1
CC(C)OCCCO
[NH3+]C12[NH2+]C3C=CC1OC32
C[NH2+][CH+]OCC1CO1
Cc1ncc(CO)[nH]1
CC1CC(C)(C)C1C=O
COC1([NH-])OCCC1=O
OC1(O)C2C3CC(O3)C21
C[NH+]1CC2C(O)C21O
C#CC1CC=CC1
CC(O)C(=O)C(=O)C#N
CC(O)C1(C)C2CCC21
CC(=O)c1ncnn1C
C#CC1(CO)CC(C)O1
C#CC1(C)C=CC2C[NH+]21
COC1C(O)CC1CO
CCC1CC(NC=O)O1
CC(C)C12CC1CCO2
C1C[NH+]1C12CC3C14OC342
N#CC[NH2+]C1ON=NO1
C[N+]1=C([NH-])[CH+]NCC1=O
CC1(C)CCC(=O)CC1
CC1[NH+]2CC(CO)C12C
CC1(O)CC([NH-])(C=O)N1
ONC1C2CCC1C2O
CC1CC1(C=O)C(N)=O
[NH-]c1nc(F)c[cH+]o1
C1CC2=C(C1)COCC2
NC(=O)C1(CO)CN1
O=COCCOCCO
c1[nH]cc2c1NCCN2
CCC(O)c1ccon1
O=C1OC2CC12C1CN1
C#CCC(C)(C)OC=O
CC(CO)OCCCO
CC12COC1C1(O)CC21
CCC12OC1C=CC2C
CCC12OC3CC1C32O
COC1(C#N)CC(=O)O1
CC1C2C=CC(=O)C12C
CC1(C#N)C2CCC21O
N#CC12CCC3C[NH+]1C32
CC#CCCNC=O
C1OC2C3CC2(C3)O1
C#CC12C(=O)C[NH+]1C2C
CC12OC1(C)C1NC12
CCNC(=O)CO[CH+][NH-]
CC(C)C(O)C(=O)C#N
C1=CC2C3COCC1C23
CC1=C(C)C2NC2C1C
CC(=O)C12C3C4C3[NH+]1C42
CC1(C)OCC([NH-])O1
CC12CNC1CN=CO2
CCC1C(O)C1(O)CC
N#Cc1cnc([NH-])c[nH+]1
O=C1NC2(CC2)C(O)O1
C1CC1C12NC3C14OC324
N#CC12CCC1OC2N
CC1=CCC2OCC1O2
CCC(=O)NCC1CN1
CCOc1cc(C)[nH]n1
C1OC2C3CC3C2O1
CC[NH2+][CH+]OCC(N)=O
CN1C(=O)C2CC2C1=O
O=CNC(F)=CC(=O)F
[NH-]C12CNC13CC(C3)O2
CC1(CC#N)CC=CC1
CC1(C)CCC(O)CO1
CCc1cc(C)co1
OC1CC2(O)C3C[NH+]3C12
OCC12OCC1(O)C2O
CC1C=CC2(CC1)CO2
C1#CCOCCCCC1
CC1COCCCCO1
CC1NC12C1CC3C2[NH+]31
CC12NC1(O)CC21CN1
C#CC1(C)C=CC2NC21
CC(O)(CO)CCCO
COC1(O)C2C3CC2[NH+]31
COCCNC(=N)C=O
C1=CC2C3C=CC2(C1)C3
CC1C2CCC1C2(C)C
OC12C3[NH2+]CC1C2O3
C#CC1(C)C=CCOC1
CC1C2CC(C)(C)CC12
c1nnn2c1C1NCC12
CC12C[NH+]1CC=CC2=O
[NH-][CH+]OCc1cc[nH]n1
Cc1n[nH]nc1C(=N)N
O=C1CC2CC1(O)C2O
C#CCC1(OC)CCO1
CC(CO)C(C#N)C=O
OC1C=CCCC2CC12
C#CC#CC(O)CC
Cn1c(F)cccc1=O
CC1CC2CC(=O)N12
C1CC23OCCC2C3O1
CC1([NH3+])OC12C[NH2+]C2
C#CC1(C)CCC(=O)C1
C#CC1C2CC2C2OC12
CCC(=O)C12CC[NH+]1C2
CC1(NO)C2C=C[CH+][NH+]21
CC1C2OC(C=O)C12C
C#CCC1CCCCC1
CC1C(C#N)C2C(C)C12
CCC1(O)CC=CC1O
N#CC12COC1CC2=O
CC1[NH2+]C1C1(C)NC1[NH3+]
CC12C=CC3CC1C32
CC1C(C(O)CO)[NH+]1C
CC(=O)C12C[NH2+]C1C2[NH3+]
N#CCC1(O)C2CCC21
ONC1C2CCC1C2
COC1(C)CC2OC21O
CCC(C#CCO)CC
CC#CCCNCC#N
Cc1ccn(C(N)=O)n1
CC12CC(C3CO3)C1C2
CC(=O)C(C)(C)C(N)=O
COc1cc(OC)[nH]n1
CN1C=NNOC1([NH-])[NH-]
[NH-][CH+]OCc1cnn[nH]1
CC(O)C#CCCC#N
CC1COC(C)(C)O1
CC1CCC(O)C1C#N
CC12CCC1OC2C#N
[NH-]C1ON=C[CH-][C+]1CO
CCc1nccc(O)n1
COC(=O)n1ncnn1
C#CC#Cc1ncc[nH]1
CCC12CCC(O)C1C2
N#CC12C=CCC1CO2
CC12C[NH+]3C(C)(C1)C32C
CC1(C=O)CC=CC1=O
c1cnn(CC2CN2)n1
N#CC(CO)CO[CH+][NH-]
CC1CC(OCC#N)C1
CC1(C#N)NCCC1=O
N#CC1(CO)C2CC1C2
CC1CC2[NH2+][CH+]OC12C
CCC(=O)C1CN1C=O
C#CC1=CC(C)C2CC12
C1C2OC3C4OC3C2C14
C1=CC2[NH2+][CH+]OC2CC1
[NH-]C1OCc2ocnc21
C1CC2(CCC3CC32)O1
N#CC1OC12C=CCC2
Cc1[nH]cnc1N1CC1
CC(C)(C#N)C#CC#N
C1=CC2C3C(C1)C1C2C31
CCC(CC)NC(N)=O
CCC1(O)CC(NO)C1
CNc1noccc1=O
CC1C2CCN=COC12
N#CC1CC2C3C1C[NH+]23
CC12CC[NH+]1C2C=O
CC12CCC1=CC(O)C2
CCC1(C)C2CC(=O)N21
CC1(O)CCC(=O)CC1
N=C(N)c1cnon1
O=C1C2C=CC13CC[NH+]23
CC(C#N)C1CCO1
COc1cc(C=O)[nH]n1
C#CCC(CC)=NO
C#CCC(C)(C#N)C#N
C#CC(=O)C(C)CCC
c1c[nH]c(C2CO2)n1
C1OCC2=C1CC1CC21
OC1COC2C=CC1C2
CC1CC2CC3C(C2)C13
C1CC23C4CC12C1C4[NH+]13
CCOC([NH-])C1CC1O
CC(=O)C12OC1C1OC12
C#CC1(O)[NH+]2CCC21C
CC(=O)C1CC(C#N)O1
CC(=O)C[NH+]1CC1C#N
CC1C2CC=CC12C
CCC1C[NH+]1CC(N)=O
CC12[CH-]C[NH+]3C(C1)C32C
CC1(C)CC=CC=CC1
COC1CCC(O)CO1
C#CCc1cn[nH]n1
CC12[NH2+]C3OC4C3C1C42
NC1(C(=O)O)C2CCC21
CC1(O)CCC=CCC1
CNC12C[NH+]1COC2=O
N#CC1(N)C2C3CC3C21
C#CC(O)C1(CO)CC1
CN1N=C([NH-])OCC1=O
C[NH+]1CC(=O)OC1N
CCOCC(N)C(=O)O
COC12CCC1([NH3+])[NH2+]2
CCc1cc(C)n(C)n1
C1=CCC2CC2COC1
[NH-]C12OC1CNCC2=O
CC#CCc1ncc[nH]1
CC12CC3C(CC1=O)C32
CC1(CO)COC(=O)O1
Nc1cc([N+](=O)[O-])on1
C#CC1(C(C)O)CCO1
CC1(O)C2(C)CCC12C
CC1OC1C1COC1=O
CNc1cncc(N)n1
CN(C)c1cnon1
NC1OCc2cnoc21
C#CC(=O)OCC1CN1
C#CC1(C)C[NH2+]C(C)O1
N#CC12C[NH2+]C[NH+]1C2N
CC(=O)OC1C2CCC21
OCC12COCC1O2
CC(=O)C1CN1C=O
CC12COCCOC1C2
CC1CC1n1ncnn1
[NH-]C1=CC([NH-])=NNN=N1
N#CC1CC1(C=O)CO
CC(=O)C1C2C3CC2[NH+]31
O=C1C=CCNC1CO
C#CCC1(C)OC1C
COC1(O)OC12CCC2
CC1(C=O)C=CC2CC21
CCC1(CC)OCC1[NH-]
CC1C2C=CC1C(=O)O2
OC1C2C=C3CCC3[NH+]12
OC1OC12C[NH+]1CC2C1
N#CC=NC1CCCN1
CC1OC2C=CC1(C)O2
C[NH+](C)CC(=O)C=O
C#CC=NC1NC1C#N
C1=CC2C=CC1C1CC21
CC(C)C1CC(C=O)O1
N#CC1CNCCO1
Cn1cnc2c1CCO2
C1CC2C3OC4C1C4C23
O=C1C2CC2C2C(O)N12
CCC1C2C(=O)C1C2O
CN(C)C(=O)C#CCO
CCC1(C)CCC(C)O1
COCC(=O)CO
CC12O[CH+][NH2+]C1C2C=O
CCNC(C)(C#N)C=O
Nc1nccc(O)c1O
CC1(CC#N)CC(O)C1
CNC(=O)CC1CC1
CC1C([NH-])C12CCCO2
C1=CC2C3CCC2(C1)C3
CC(C)(O)COCC=O
O=CN1[CH+][NH2+]C2CC1C2
O=C1CCC2OC2C1O
CC1(O)C2CC3C1C32O
CC(C)[NH2+]C1OC=NO1
CCOCc1ncc[nH]1
CC12OC1CC21CN1
CC12C[NH2+]C3OCC1[NH+]32
CC12CCC3C(C1)C32
N#CC12CC1OCCN2
CC1C2CCCC1C2C
N#CC1(C=O)NCC1O
CC1C2COCC1C2O
Cc1ncc(O)o1
CNc1n[c+](C)cco1
C#CC1NC1(C)C=O
C1C2C3CC1C31COC21
O=CC(O)C1CC1O
CC1(C)OC(=O)C2NC21
O=C1C2OC1C1C(O)C21
O=C1Cc2cc[nH]c2N1
CC(O)C12CC[NH+]1C2C
C#CCC1(C)C[NH2+][CH+]O1
CC1C(C#N)C(C)[NH+]1C
COC1C2C=CCC21C
C[NH2+]C12[CH+]NCC1OC2
NC(N)=O
CC1CC=C(C2CO2)C1
CCc1ncc(C=O)[nH]1
CCC(=O)NC(N)=NC
CC1(CO)OCCC1=O
NC1NC2=CCC3C1N23
CC(CC#N)C(O)C#N
CC1(CO)OC12CCC2
C#Cc1noc(=O)o1
NC(=O)C(=O)C(N)=O
CC12CC=CC(O)C1O2
CC(O)(C1CC1)C1CC1
CC1C=CC(=O)N1C
Cn1ccc2[nH]ncc21
CCOCC1(O)CC1C
C#CC1(C#N)C(C)[NH+]1C
CN1C(=O)C=CCC1N
CCC1C(C)[NH+]1CC
Cn1cc(N)c(CO)n1
CCC1CC12CC(=O)C2
CCN1C(=O)CC1CO
CC1OCCC12CC2
CC12C3OC4C(C31)C42O
CCCO[CH+][NH2+]C(C)C
CC1C[NH+]1C1CCC1=O
ONC1CC12C=CCC2
COC12CCC1(C)CC2
CNC(C)(CO)C(=O)O
CC12CCC(CO)C1O2
CC(N)c1ncno1
CC(N)=[NH+]c1cnn[nH]1
COCC[NH2+]C1CCO1
CC1(C)C2CCC1O2
CC1(C=O)C2COCC21
C1=NCCN=C2CCN12
CC1CNC(=O)C(=O)O1
CC1C=CC(C=O)C1C
CCC(=O)C12CCC1O2
OC12OCCC13CC2N3
[CH2+]c1cn[cH+]on1
C#CC1(CC)[NH2+]CCO1
Cc1nc(O)c(O)n1C
CC(=O)C1(C)[NH2+]CCO1
CN=CNc1ncco1
CC12NCC1[CH+]NC2=O
CC1(C)NC1(C#N)CN
O=C1C2CCC1OC=N2
NC12C[NH2+]CC1(C=O)O2
CC1([NH-])OCCO1
O=CC12C3CC4C1[NH+]4C32
CC1(C)CCCCCC1
CC1NC1c1nc[nH]n1
CCC1(C)CCC(O)O1
OC(O)C(F)(F)F
CC(=O)C1(O)C2CCC21
C#CC(O)C(=O)NC=O
C#CC(=O)C1CC(O)N1
CC12CCC(=O)C1(C)N2
[NH-]C1CC2CNC(=O)N12
O=C1C2CC3CC1C32
O=C1CCOC1
COC1(C=O)CC1(C)C
C1=CC2[NH2+][CH+][NH+]3C(C1)C23
CC1CC(=O)C(C)(O)C1
CCc1ccco1
C[NH+](CCO)CC(=O)O
CC12COC3C1C(O)C32
CCC1[NH+]2CCC12O
CC1CC1(O)C#CC#N
CCCNC(=O)CC=O
Cc1[nH]cc(C=O)c1O
CC(=O)C12COC1C2
CC1([NH3+])OCC12[NH2+]C2[NH-]
C#CC(C)(O)CC1CC1
O=CC(C=O)C1CCC1
ONC1(O)C2CCC21
C#CCc1coc(=O)o1
CCC(=O)N(C)C=O
CC12CCC3C(C1)C3O2
N#CC1OCC[NH+]2CC12
CC1(C)CC2=CCCC21
CC1(C)C=CC(CO)O1
[NH-]C1=CNC=CC([NH-])=N1
COCC1(CO)CC1
Cc1cc(=O)c(N)c[nH]1
O=Cc1ccn2c1CC2
CC(O)C1(O)CC2NC21
CC12C3OC4C(O3)C1C42
CC1C2C3OCC2(C)C13
CCC12C[NH+](C1)C2
N#CC(N)C12CCC1O2
CC(C)OC(N)=O
CC1(CO)C=CC(=O)N1
C[NH2+]C1OC(C)CC1C
Cc1ncc(N)n1C=O
C#CC1(C)C2OCC21O
CC([NH-])OC1CC1C
CCN=C(N)C(=O)CC
O=C1NC=CCCCO1
CC1OC2CCC1CC2
CC(C)C1(O)CC1
CC(C)(C#N)C1(C)CN1
NC1Oc2cocc2O1
CC1CC=CC1(C)O
CC(C)(C(N)=O)[NH+]1CC1
C1=CC2C[NH+]2CC2OC12
CC1(C)OCCC(=O)O1
CC12C3CC1[NH+]3C2(C)C
Nc1occ2ncoc12
CC12C3CC3[NH+]1C2C#N
COC12CC(C#N)(C1)C2
CC12C3C4C[NH+]1C2(C)C43
CC(C#N)C1C(O)C1O
C#CC1C(C#N)C1NC
NNC1(N)CN=CC1=O
CC(O)C1(O)C2CCC21
NN[CH+]C(=O)OC=O
CCC12CC1[NH2+][CH+]O2
O=C1CCC2(CCC2)C1
N#CC12C3CC1(N)C2N3
O=C1CCC(O)(CO)C1
c1cc2n(c1)C1COC21
CC(C)C1(O)CC(=O)O1
NC(N)=O
Cc1[nH+]cc([NH-])nc1O
N#CC1CC(N)(CO)N1
N#CC12C=CC3C14OC324
CC12C=CC(C)(C=C1)O2
CC#CCCC(C)=NO
Fc1ccc(F)nc1
CC(C)c1ccco1
CC1(C=O)NC1C1CC1
[NH-]C12COC1C1COC12
C#CC1C=CC(C)(C)O1
O=c1cc(F)oc(F)c1
OC1C2CC3C4C1C2C34
CC(=O)C1(C)CC(=O)N1
CCOC12CC1CCO2
O=C1OCC=CC2CN12
CC1OC=NC2CC21
CC(=O)C(N)=NCC=O
N#CC12COC1CCO2
C#CCC12C=CCC1O2
[NH-]C1=NC(=O)C=NCO1
CCn1ncnn1
[NH-]C1(O)N=COC(=O)O1
Nc1coc(N)c1N
N#CCCCCO[CH+][NH-]
N#CC1NC12C[NH+]1CC12
Cn1nc(F)ccc1=O
C#CCCC12C[NH+](C1)C2
CC(=O)C1C23OC12C3O
NC1=CNC2CCN12
CNc1cc(O)on1
CC(C)n1ncnc1O
CC(O)C1C2CC(=O)N21
C#CCOC1(C)CC1O
O=CCOC(CO)CO
COCCCCO
CC(O)C1C=CCO1
CCc1ccnc(=O)[nH]1
OC1C2C3C=CC1(O)C32
CC1CC2NC(=O)C12C
CCCC(=O)C#CC=O
O=C1NCC23C[NH+](C2)C13
CCC1(C)CC=C(C)C1
CCC1(C(C)=O)CO1
OCC1(O)CCCC1
C[NH+](C)C1(C#N)CC1
C1=NC2C3[NH+]4CC3(O1)C24
COC(C#N)C(C)C
CC12C3C4C=CC(C31)[NH+]42
C#CC1C(C#N)C1CC
C#CC1(C(C)C)CCO1
CCOC(CO)COC
COC(C)C(O)C#N
CCOC1CC=CC1=O
NC(=O)n1ccoc1=O
CC1(C)OC12C1CC2C1
C1=NC2CC3(C2)CC3O1
CC#CC(CCC)=NO
O=C1CC(O)C(CO)C1
C#CC1OCC=CC1=O
[CH2+]C#N
COC1(C=O)C2CCC21
CC1C[NH+]1C1CC(=O)C1
OC12CC(C3CC3)C1N2
CC1(C(=O)NC=O)CO1
CNC(=O)NC(=O)C=O
CC1(O)C2(O)CCC12O
CC1OC1COC1CC1
CC1(O)CCC(=O)C1
[CH2+]C1([NH-])ON[CH+]C=C1N
CC12C(=O)OC1C2C=O
CC(C)C1NC1(C)CO
C#CC12CC(O)C1(C)O2
CN1CC=CC1=O
O=c1cncnc(O)n1
CC12CCCC3OC1C32
C1=CC2(CN2)COCC1
CC12C3C4C=CC3C1C42
CCNc1ncc(C)[nH]1
C[NH2+]C12COC1C(C)N2
CC12C[NH+](C1)C2C=O
CNc1[nH]c(N)cc1C
Cn1cnc2c1CCN2
CC12OC1(C=O)CC2=O
CC(C)C(O)C1C[NH+]1C
c1cc2c([nH]1)C1CC1N2
CC12CCC1CNC2=O
CC1COC2CCC12
CC1OC12CCCC2=O
CN=C(N)C(=O)COC
O=C([O-])C12C3CC1C2[NH2+]3
C[NH+]1CCC1OCC=O
C#CCC(=O)CC
O=C1C2CC3C1[NH+]3C2
O=C1NCC2CC2(O)O1
CC12C3NC14CC[NH+]2C34
CC(=O)C1CC(C)(C)C1
C1C2C3C1C1(COC1)C23
N#CC12C3C4C3C1(N)[NH+]42
CC1OC12CCOC2=O
CC12CC3OC1CC32O
CC12COC1C(CO)N2
CC12CC3NC3(C)C1N2
C#CC(C)CC
N#CCC#CCO[CH+][NH-]
C1OC2CC12
CCC1C(C)C1(N)C#N
[NH-]C1=CN=CC(=O)NN1
OC1C2CC(O)(O)CC12
O=CC1C[NH+]2C3CC3C12
CC1(O)C(=O)C2(C)CC12
O=CC(=O)N(C=O)C=O
CC12CC(C)(C1)C(O)O2
C1CC2([NH+]3CC3)CCC12
CC12CC3CC1(C=O)[NH+]32
CC1OC2CCC1(C)O2
O=CC1=CCC(=O)N1
C1OC2CC3OC1OC23
CC1CC([NH3+])(C=O)[NH2+]1
CC1(O)COC(=O)OC1
CC(C)C1(O)C2CCC21
N#CC1(O)C2CCC1N2
COC(C)C(O)C#N
CC12CC1OCC1C[NH+]12
CC(CC#N)C(O)C=O
[NH-]C1=C(O)OCC=C1N
CCC(O)[NH+]1CC1C
CCC12CC3OC1C3C2
CC1C=CC2(C)NC12C
CC12CCC(C#N)C1N2
CC1CC2C(C)C2C1O
CCc1cnc(=O)[nH]n1
CC1=C([NH-])OC[CH-]C=C1
O=C1CNc2cccn21
CC1NC=CC1=O
CC1(C)CCC(=O)O1
