# Supplementary material for: t-SMILES: a fragment-based molecular representation framework for de novo ligand design
Source: Nat Commun. 2024 Jun 11;15:4993. doi: 10.1038/s41467-024-49388-6 (PMC11167009; doi:10.1038/s41467-024-49388-6)
Supplement: Supplementary file 4 — Source Data [file 41467_2024_49388_MOESM4_ESM.zip › Soure data/Source data and code for all other graphs/Metrics/Dataset/Rnd100/chembl_120.smi.rnd.smi]

O=C(NN=Cc1ccc(N2CCOCC2)cc1)c1cccs1
COc1cc(NC(=S)NC(=O)c2cc(C)cc(C)c2)ccc1NC(=O)c1cccs1
CCC1CCCN(C(=O)CN2CN(c3ccccc3)C3(CCN(C(=O)c4ccc(C5CCCCC5)cc4)CC3)C2=O)C1
Cc1cc(N2CCC(C(=O)N(CC(C)C)CC(C)C)CC2)n2nc(C)c(-c3ccc(Cl)cc3)c2n1
CC(O)=C(C#N)C(=O)Nc1c(C)cc(C)cc1C
O=C(CCCCC(=O)NCCCNCCCNCCCNCCCNCc1ccccc1-c1ccccc1)NO
CCOC(=O)C1(C)CCN1C(=O)c1ccc(C(C)(C)C)cc1
COc1ccc(S(=O)(=O)Nc2ccc3c(c2)C(=O)N(C(C)CO)CC(C)C(CN(C)S(=O)(=O)c2cn(C)cn2)OCCCCC(C)O3)cc1
O=c1c(Cc2ccc3c(c2)OCO3)c(C(F)(F)F)[nH]n1Cc1cccc(O)c1
COc1c(OC)c2oc(=O)c3cc(O)c(OC)c4oc(=O)c(c1O)c2c43
Cc1ccc(-c2cc(C(F)(F)F)nn2-c2ccc([N-][N+]#N)cc2)cc1
CCc1sc(NS(C)(=O)=O)nc1-c1ccccc1
COc1ccc(-n2nc(C(C)(C)C)cc2NC(=O)Nc2cccc(Cl)c2Cl)cc1
COc1cccc(Oc2nc(-c3ccncc3)nc3ccccc23)c1
Cc1ccc(NC(=O)c2oc3cc4occ(C)c4cc3c2C)cc1
Cc1nccn1C1CCCN(C(=O)c2cccc(-n3cccc3)c2)C1
COc1cc2c3c(c1OC)-c1c(ccc(O)c1O)CC3N(C)CC2
Fc1ccc(CN2CCC3C=CCc4cccc(c43)C2)cc1
CCc1nc(N2CCCN(c3ncccn3)CC2)c2cnn(C)c2n1
COC(=O)c1ccc(OC)c(OC(=O)c2cc(O)c(OC)cc2CCN(C)C)c1
COc1oc(-c2ccc(Cl)cc2)nc1C(F)(F)F
Cc1cccc(-n2nc(C)c3c2CC(C)(C)CC3=O)c1C
Cc1ccc(S(=O)(=O)N(C)CC(=O)OCc2nnc(-c3ccccc3)o2)cc1
O=C(Nc1ccccc1)c1ccn(C(=O)c2ccccc2)n1
CCCCN(CCCC)CCOc1cccc2ccccc12
CCCCCCCCNC(=O)N1CCC(Nc2ccc(CCNCC(O)COc3ccc(O)c(NS(C)(=O)=O)c3)cc2)CC1
COc1ccc(C(=O)N2CCCC(NC(=O)C(C)C)C2)c(O)c1
O=C(Nc1nc(C2CCCCC2)cs1)c1ccccc1
C=C1c2c(C)nc(OC)c(C#N)c2N=CN1CCCCCC
COc1ccc(CNC(=O)C2CCN(S(=O)(=O)c3ccc4c(c3)CCCN4C(C)=O)CC2)cc1
OC(COc1cccc2[nH]ccc12)CN1CCC(c2cc3ccc(F)cc3s2)CC1
COc1ccc(CN2C(=O)c3cccnc3C2=O)cc1S(=O)(=O)N1CCOc2ccc(C)cc21
Cc1c(N2CCCCCC2)nc(C2CC2)nc1N1CCCCCC1
COc1ccc(N(C(=O)CN2C(=O)C(C)(Cc3cn(C)c4ccccc34)C(=O)N(c3ccccc3)c3ccccc32)C(C)C)cc1
O=C1CC(O)CC(C=Cc2c(Cl)cc(Cl)cc2OCc2cccnc2)O1
CCC(C)C(=O)C(=O)NCCc1c(-c2ccc[n+](C)c2)[nH]c2ccccc12
CCCC(=O)c1c(O)cc(O)c(CC2C(=O)C(=C(C)O)C(=O)C(C)(C)C2=O)c1O
O=C(NC1CC1)c1ccc(OCc2conc2-c2ccc(Cl)cc2)nc1
CCc1c2c(OC)c(OC)cc(Br)c2cc2[n+]1CCc1cc3c(cc1-2)OCO3
N=C(N)N1CCN(CCc2cn(CC(=O)NC(C(=O)O)c3ccccc3)nn2)CC1
Oc1c(Br)cc(C=Nn2c(-c3ccccc3)n[nH]c2=S)c(O)c1Br
c1ccc(CCn2nnnc2CN2CCCc3ccccc32)cc1
COc1cc(OC)cc(C(=O)N2CCN(C(=O)c3ccc(OC)c(OC)c3)CC2)c1
CC(C)C1(C)CC(=O)N(Cc2cccc(N3CC(c4cccc(Cl)c4)CC3=O)c2)C(=N)N1
CC(C)NCC(O)COc1cccc2c(O)cccc12
COc1ccc(Cn2cnc3c4nc(=O)n(Cc5cccc(Cl)c5)c-4ncnc32)cc1
CC(C(=O)OCC(=O)c1ccc([N+](=O)[O-])cc1)N1C(=O)C2C3CCC(C3)C2C1=O
COc1ccc(-c2ccc3c(n2)sc2c(O)[nH]c(=O)nc23)cc1OC
N#CCOc1ccc(-c2cnc(N)nc2-c2ccccc2O)cc1
CC1CN(C(C)CO)C(=O)c2cccc(NC(=O)C3CC3)c2OC1CN(C)C(=O)Nc1ccc2c(c1)OCO2
COc1ccc(CN(CCc2ccccc2)Cc2ccccc2)cc1O
COc1ccc2[nH]c3nc(SCC(=O)Nc4ccc5c(c4)OCO5)nnc3c2c1
COc1cc(C(C)O)c[n+](CCC2CNc3ccccc32)c1
Cn1c(=O)nc2n(CCC3CCCCC3)nc(-c3cccc(CN4CCOCC4)c3)nc-2c1=O
CN(C)CCCC1(c2ccc(F)cc2)OCc2cc(-c3nc(-c4ccccc4Br)n[nH]3)ccc21
CCCS(=O)(=O)N1CCN(c2ccc(OCC3CCN(C(=O)c4ccco4)CC3)cn2)CC1
COc1cccc(Oc2ccncc2C(=O)N2CCN(C3CC3)c3ccccc32)c1
CC1(C)Oc2ccc(C(=O)NNC(=O)Nc3ccccc3)cc2NC1=O
C=C(CC)C(=O)c1ccc(OCCCCCC(=O)O)c(Cl)c1Cl
O=C(C1CNCC(=O)N1c1ccc(OCCCOCc2ccccc2)cc1)N(Cc1cc(CNC2CC2)ccc1Cl)C1CC1
CCS(=O)(=O)CCN(C(=O)Cc1ccc(F)c(C(F)(F)F)c1)C(C)c1nc(-c2cccnc2)cn1-c1ccc(C#N)cc1
CCN1CCC(c2ccc(C(=O)Nc3cc(Oc4cc5ccn(C(=O)NC)c5cc4OCCOC)ccn3)cn2)CC1
NC(=O)c1cn(-c2ccc3c(c2)CCC3)c2nc(Nc3ccc(C4CCNCC4)cc3)ncc2c1=O
Cc1nnc(SCC(=O)Nc2ccccc2Cl)n1C
O=C1Nc2ccc(Br)cc2C12NC(c1ccccc1)C(c1ccccc1)C21CCCCC1=O
COc1ccc(CCCCOC2CCCCC2N2CCOCC2)cc1OC
Nc1cnc(-c2ccc(-c3ccccc3Sc3cnccn3)cc2F)cn1
Cc1ccc(CNCC2CCCO2)o1
COc1ccc(CNC=C2CCCCC2=O)cc1
COc1cc(C=NNC(=O)c2cccnc2)cc(Br)c1O
O=C(NC(C(=O)O)c1ccccc1)c1ccccc1
C=C1CCCC2C1(C)CCC(C)C2(C)Cc1cc(CO)cc(O)c1OS(=O)(=O)O
O=C1CC(c2ccc(Cl)cc2)CC(=O)C1=CNCc1ccc(Cl)c(Cl)c1
O=C(O)CCc1c(C(=O)O)[nH]c2c(Cl)cccc12
O=C(C(=O)N1CCN(C(=O)c2ccc(Cl)c(Cl)c2)CC1)c1c[nH]c2ccccc12
COC(=O)c1c(O)cccc1OCC(=O)Nc1cccc(-c2cc(C(=O)O)no2)c1
Cc1cc2cc(C#N)c(SCC(=O)Nc3ccc(N(C)C)cc3)nc2cc1C
CC(CNC(=O)c1nnc(Cc2ccc(F)cc2)o1)c1ccccc1
C=CCOc1ccc2ccccc2c1-c1c(OCC(=O)NC(CC(C)C)C(=O)NC(CCCNC(=N)N)C(=O)NC(CC=C)C(=O)OCc2ccccc2)ccc2ccccc12
C[N+](C)(C)CCCNCC(O)COc1cccc2ccccc12
CC(=O)Nc1ccc(C(=O)N(C)CC(CCN2CCC(O)(c3ccccc3)CC2)c2ccc(Cl)c(Cl)c2)cc1
CN(Cc1ccc(Cl)cc1)C(C(=O)NC1CCCCC1)c1cc2ccccc2o1
O=C(NCc1ccccc1F)C1CCCN(S(=O)(=O)N2CCOCC2)C1
CN(C)c1ncccc1CNC(=O)NCc1cccs1
CC(C)CNC(=O)C(O)(CC(C)C)CC(O)C(CC1CCCCC1)NC(=O)C(Cc1c[nH]cn1)NC(=O)C(Cc1ccccc1)NC(=O)OC(C)(C)C
CCC(C)NC(=O)C1=C(C)C(=O)OC12CCC(C)CC2
FC(F)(F)c1cc(NN=Cc2cocc2Br)c2cccc(C(F)(F)F)c2n1
CC(=O)OCCn1c([N+](=O)[O-])cnc1C
CC(C)(C)NC1CCN(c2ccc(-c3ccc(C(=O)NC4(C(=O)NCC#N)CCCCC4)cc3)cc2)CC1
CC(=O)OCC1(CO)OC(=O)c2c(OCCCCCCCCCCCCCCCCCCCCCCCCOc3cccc4c3C(=O)OC4(CO)COC(C)=O)cccc21
CCCCC=NNC1=NCCc2ccccc21
CC(C)=CC1CC(O)(C2CCC3C2CCC2C3(C)CCC3C(C)(C)C(NCc4ccc([N+](=O)[O-])cc4)CCC32C)C(=O)O1
CSCCC(NC(=O)C(N)C(C)C)C(=O)NC(CCCN=C(N)N)C(=O)NC(Cc1ccccc1)C(N)=O
CNC(=O)C(Cc1ccccc1Cl)CN1CCC2(CC1)OCCc1cc(F)sc12
CCCc1ccc2c(c1)CC1CNCCN1C2=O
Cc1cccc2c1CC(=C1CCc3c(C)cccc31)C2=O
CC(C)C(=O)c1cc(C(=O)c2ccc(Oc3ccccc3)cc2)c(O)c(O)c1O
Cc1cc(C=CC#N)cc(C)c1Nc1nc(Nc2ccc(C#N)cc2)nc(OCCCN2CCOCC2)n1
CC(C)CC1C(=O)NC(C2Cc3ccccc3C2)C(=O)N1C(C(=O)NC(C)C)c1ccc(N(C)C)cc1
CCCCCCCCCCCCCCCC(=O)NC(Cc1ccc(OCC2CCCCC2)cc1)C(O)CP(=O)(O)O
N#CC(C(=N)Sc1cccc(N)c1)C(C#N)C(=N)Sc1cccc(N)c1
O=c1[nH]c(=O)n(CCc2ccccc2)nc1O
Cc1ccc2cc(C#N)c(N3CCCN(C(=S)NCCCN(C)C)CC3)nc2c1
O=C1C=C2C(=NC(C(=O)O)C2O)C=C1O
