# Supplementary material for: t-SMILES: a fragment-based molecular representation framework for de novo ligand design
Source: Nat Commun. 2024 Jun 11;15:4993. doi: 10.1038/s41467-024-49388-6 (PMC11167009; doi:10.1038/s41467-024-49388-6)
Supplement: Supplementary file 4 — Source Data [file 41467_2024_49388_MOESM4_ESM.zip › Soure data/Source data and code for all other graphs/Metrics/Dataset/Rnd100/qm9.smi.rnd.smi]

CC1(O)C2NC(=O)OC21
C1=CC2OC23COCC13
CCC1CCC1C
CC(C)CCCC#N
[NH-]C1=C[CH-]C2(CN2)CO1
COC1CC2C(C#N)C12
C#CC1CC12C13CC12O3
Nc1[nH]nnc1CC=O
CC1C2OC(C2=O)C1C
CCCOC1COC1=O
[NH-]C1=CC(O)OC(=O)O1
C#Cc1cnoc(=O)n1
O=CC1CC(=O)C1CO
O=COc1cn[nH]c1O
CCC(C=O)C(O)C#N
CC1=CC2CC1(C)O2
CC1CC2C1CC1OC12
C#CC1OC2C(O)C12C
O=CC1CC=CC2C[NH+]12
[NH-]C1NC2COC1C2O
CC1(C)C=CC(=O)NC1
O=CN1CC12CC1OC12
O=CCOc1ccoc1
C[NH+]1CC12C1CC2C1=O
CC1=CC(=O)C2CC1O2
CCC(OC)C(O)CO
CCCC1OCC1(C)C
CC12CC(CO1)C2=O
CC[NH+]1C(C)C1C1CN1
OCC1CC2(O)CC12O
CC1(CO)C2CC1C2=O
CC12CCOC1C2
CC(O)C1(O[CH+][NH-])CC1
COCC1=NCCO1
CC12NCC1(N)C2C#N
O=C1CCC2COC1O2
OCC#CCC1CO1
N#CC1CC2C[NH+](C1)C2
CNC(=O)C(=O)OC
CC(O)CC(C)C(C)C
OC12C3OC4C(OC31)C42
COC1(CC#N)CC1
O=CCC1CC1C1CC1
CC1C(=O)C2(CO)CC12
Nc1ccccc(=O)n1
C#CC1CCC(C#C)C1
[NH-]c1nc(CN)nn[nH+]1
C1OC2CC3(CO3)C12
C#CCn1cnnn1
CC12CC1OC(C=O)[NH2+]2
CC1CC(O)C12CCO2
C1OC2COC3C1CC23
CC1=CNC(=O)C1C=O
COC1COC(C)C1C
C1OC12CC1C3OC3C12
CN(C)c1onnc1N
[NH-]C1OCC1CC1CN1
C#CC1OC(N)[NH2+]C1C
OCC1C=CC2(CC2)O1
C#CCC12OC1C1CC12
C#CC(=O)CCNC=O
CC1CC12C=CC1CC12
CC(CO)C1C(C)C1C
C[n+]1ncc(NO)cn1
Cc1ccc(C2CN2)o1
COC1(C)C=CC(=O)O1
O=CNC1CCC1=O
CC1(C)CCC(=O)N1
C1OC2C1C2C[NH+]1CC1
CC1(C)CC(=O)C1
CC1(C=O)COC1CO
O=C1CC(C2CC2O)C1
NC(C(=O)O)C1COC1
CC1CCN=C(C#N)N1
CC12C3C4CCC1[NH+]4C32
N#CC#CC(N)C(N)=O
C#CC(CC)CC(C)=O
O=CN1CC=CC(=O)C1
CC(O)C1OCC1C#N
N#CC1(N)CC1(O)CO
C#CCCC(=O)C#CC
[NH-]C1=CC=C(NO)CO1
C1OCC2C3C1C[NH+]23
CC1=C(NO)C(O)C[CH-]1
COCc1ccn(C)c1
C1=Cc2cncn2CC1
C#CC1C[NH+]1CCOC
C1[NH2+]C2NCC23COC13
CC1C2OCCC12C
CC1NC(C#N)C1C
CC12CC3C1C3(C=O)C2
C#CCC(C)C1OC1C
O=CC1CC12CC(=O)C2
OCC12CCC=C1CO2
CC1=CCCC12NC2C
C#CC(CC)OC(C)[NH-]
OC1C=CCC1C1CO1
CC12CC1C1C=CC2O1
[NH-][CH+]OC(CO)C(N)=O
OC12CC3COC1CC32
CNc1ccc(=O)on1
N#CC12CNC1C1NC12
C1OC1C1C2C3C[NH+]3C12
CC12CC(C1)C(O)C2O
