# Supplementary material for: t-SMILES: a fragment-based molecular representation framework for de novo ligand design
Source: Nat Commun. 2024 Jun 11;15:4993. doi: 10.1038/s41467-024-49388-6 (PMC11167009; doi:10.1038/s41467-024-49388-6)
Supplement: Supplementary file 4 — Source Data [file 41467_2024_49388_MOESM4_ESM.zip › Soure data/Source data and code for all other graphs/Metrics/Dataset/Rnd100/zinc.smi.rnd.smi]

CC[C@H]1CCCCN1S(=O)(=O)c1ccc(F)c(N)c1
CC(C)[C@H]([NH2+]Cc1cccc(CO)c1)c1ccccc1
C[NH+]1CCCN(CC2(CS)CCCC2)CC1
Cc1cc(C(=O)N2CC[C@H](O)C2)ccc1[N-]S(=O)(=O)C(F)(F)F
CN(C)C(=O)COc1cccc(C(=O)/C=C/c2ccc(C(C)(C)C)cc2)c1
Cc1ccc(NCc2ccnn2C)c(C)c1
CCOC(=O)[C@@H]1C(=O)CO[C@H]1C
COC(=O)[C@H](NC(=O)c1cnccn1)C1CCCCC1
C[C@@H]1CCN(C(=O)N[C@@H]2c3ccccc3CCC2(C)C)C[C@@H]1O
Cc1cnn(C[C@H]2CCCN2c2nc(N(C)C)cc(C)[nH+]2)c1
C=C(C)COc1ccccc1C(=O)Nc1cccc(NC(=O)CC)c1
C[C@@H]1C[C@@H](C)C[NH+](C[C@@H](C)NC(=O)c2occc2Br)C1
CC(=O)N1CCCC[C@@H]2[C@H]1[C@@H](c1ccccc1)CCN2C(=O)c1ccccc1
C[C@H](NC(=O)C[C@H]1CCS(=O)(=O)C1)c1nc(C(C)(C)C)cs1
C[C@@H](CCCO)NC(=O)N[C@H](C)c1ccc(-n2ccnc2)cc1
CC1(CNC(=O)CN2CCC([NH3+])CC2)COC1
C[NH2+][C@H](C)CCN1CC[NH+]2CCC[C@@H]2C1
Cc1ccc(C)c(/N=N/c2c([O-])c3ccccc3oc2=O)c1
CC(=O)Nc1cccc(NCc2ccccc2-n2cccn2)c1C
O=C1C[C@H]2CC[C@@H](CN1)N2C(=O)c1ccccc1-n1cncn1
O=C(Cc1csc(-c2ccccn2)n1)NCC1(c2ccccc2)CC1
CCC[C@H](C)NC(=O)[C@H]1CCCN(Cn2ncsc2=S)C1
CCC[C@]1(C)NC(=O)N(Cc2noc(-c3ccccc3)n2)C1=O
O=C([C@@H]1CN(CC(=O)N2CCc3ccccc32)c2ccccc2O1)N1CCCCC1
O=C(Cc1noc(-c2ccc(-n3ccnn3)cc2)n1)NC1CCCCC1
CNC(=O)C[NH+]1CC[C@@H](C(=O)[O-])[C@H]1C
Cc1nn(-c2ccccc2)c(C[NH+]2CCC([C@@H](C)O)CC2)c1C#N
CNC(=O)NC(=O)[C@@H](C)N1CCN(C(=O)c2ccc(F)c(F)c2)CC1
C[NH+](C)CCN1C[C@H](C(=O)Nc2ccc([S@@](C)=O)cc2)CC1=O
CCOc1ccc2[nH]c(SCc3nc4ccccc4c(=O)[nH]3)nc2c1
O=[N+]([O-])c1ccccc1NC[C@H](O)c1ccccc1F
CC(C)=C[C@H]1[C@H](C(=O)[C@H](C#N)c2nc(C)cc(C)n2)C1(C)C
CN(CC(=O)N1CCOCC1)C(=O)c1cccc(Cl)c1
Cc1ccc(-c2cc(OCC(=O)[O-])nc(NCc3ccc4c(c3)OCO4)n2)cc1
COc1ccc([C@H]2c3sc(=O)[nH]c3S[C@@H]3C(=O)N(c4ccc([N+](=O)[O-])cc4)C(=O)[C@H]32)cc1OC
Cc1onc(-c2ccccc2Cl)c1NC(=O)N[C@@H]1CCSC1
C[C@H]1C[C@H](C)CN(S(=O)(=O)/C=C/c2ccccc2)C1
CC[C@H](CCCl)C[NH2+]Cc1ccc(Cl)s1
CCc1nn(-c2ccccc2)c2c1-c1cc(OC)c(OC)cc1[C@]1(N2)C(=O)Nc2ccccc21
COc1ccc(Cl)cc1C(=O)Nc1c2c(nn1-c1ccc(C)cc1C)CS(=O)(=O)C2
COc1cccc(NC(=O)CSc2nc(N)cc(N)n2)c1
CC(C(=O)Nc1ccc([N+](=O)[O-])cc1[N+](=O)[O-])(C(F)(F)F)C(F)(F)F
O=C(NCc1ccc(Oc2ccccc2)cc1)c1sccc1Br
CCc1ccc(NC(=O)C(=O)N[C@H](C)[C@H]2CCCO2)cc1[N+](=O)[O-]
Fc1ccc(N[C@H]2C[NH+]3CCC2CC3)c(I)c1
COc1ccccc1NC(=O)[C@H]1CC(=O)OC12CCCCC2
CCc1ccc(NC(=O)c2cnn3c(C(F)(F)F)cc(-c4ccco4)nc23)cc1
CC(C)(C)c1ccc(=O)n(C[NH+]2CCC[C@@H]2c2ccccc2Cl)n1
Cc1ccc(C(=O)c2c(C)c(C#N)c(=O)n(Cc3cccnc3)c2[O-])cc1
Cc1nc2c(s1)[C@H]([NH2+][C@@H]1CCc3n[nH]cc3C1)CCC2
Cc1ccc(S(=O)(=O)NCc2ccco2)cc1C(=O)N[C@H](C)c1ccccn1
C[C@H]1CC[C@H](C(N)=O)CN1C(=O)CSc1nnc(-c2ccc(F)cc2)n1-c1ccccc1
Cc1cc(C)c(NC(=O)CNC(=O)N[C@H](C)CCc2ccco2)c(C)c1
Cc1cc(NC23CC4C[C@](C)(C2)C[C@@](C)(C4)C3)nc(Cl)n1
COc1ccc2oc(C)c(C(=O)NCCc3nc4ccc(F)cc4[nH]3)c2c1
c1nnc(CCNC2CC[NH+](C3CCCC3)CC2)n1C1CC1
CCOC(=O)[C@H]1CCCN(c2c(O)c(=O)/c2=[NH+]\c2cc(C)cc(C)c2)C1
COc1cccc(Nc2ncnc(Nc3ccccc3)c2[N+](=O)[O-])c1
CCN(CC#N)C(=O)C[C@H](C)c1cccc(OC)c1
COc1ccc([C@H](C)NC(=O)C(N)=O)cc1
c1ccc(-c2cc(N3CCC4(CC3)OCCO4)nc(-c3cccnc3)n2)nc1
COC(=O)CC1=NN(c2ccc([N+](=O)[O-])cc2)C(=O)/C1=C(/C)Nc1cccc(Cl)c1C
CC(C)(C)n1cc(C[NH+]2CCC[C@H]2c2cccc3c2OCCO3)cn1
O=C(CN1C(=O)CNC1=O)N(Cc1cccs1)Cc1cccs1
CCCCNC(=O)Cn1nc2cc(C)nc(Nc3cccc(C)c3)n2c1=O
CC(=O)N(C)C1CCN(c2ccccc2S(C)(=O)=O)CC1
C/[NH+]=C(/NCC1CC1)N[C@H]1CC[NH+](CC2CC2)C1
O=C1CCCN1c1ccc(OS(=O)(=O)c2ccccc2Cl)cc1
COc1ccccc1[C@@H](C)[NH2+]Cc1cccc(Br)c1OC
CN(C(=O)C[NH+](CC(=O)[O-])C(C)(C)C)c1ccccc1
COC(=O)CS(=O)(=O)Cn1nc(C)c([N+](=O)[O-])c1C
O[C@H]1CCN(c2ccnc(N3CCc4[nH]c5ccc(Cl)cc5c4C3)n2)C1
COc1ccc([C@H](NC(=O)Nc2c(C)cccc2C(C)C)C2CCOCC2)cc1
COc1ccc(C(=O)Nc2c(C)ccc([N+](=O)[O-])c2C)c(OC)c1
Cc1cc(F)ccc1NC(=O)CNC(=O)Cc1ccccc1
C[C@@H]1CCCN(C(=O)NCCOc2ccc3c(c2)OCO3)C1
Cc1ccnc(-n2nccc2NC(=O)C2C[C@H](C)O[C@@H](C)C2)c1
O=C(CN1C(=O)c2ccc(Br)cc2C1=O)Nc1ccc(F)c(F)c1
CCOC(=O)c1ccccc1NC(=O)[C@H]1C[C@@H]1c1ccccc1
CCN(C(=O)c1ccc(C)cc1NN)c1ccc(F)cc1
Oc1cccc(C[NH2+][C@H]2CCCC[C@@H]2Cl)c1
Cc1noc(C)c1C[C@H](C)Nc1nc2ccccn2c(=O)c1[N+](=O)[O-]
Cc1cccc(OC[C@H](O)CN2CCO[C@H]3CCCC[C@@H]32)c1
CSc1ccc(C)c(C(=O)N[C@H](C(N)=O)C(C)(C)C)c1
O=C(COc1ccccc1F)Nc1c(C(=O)Nc2ccccc2F)oc2ccccc12
O=[N+]([O-])c1ccc(-c2nc3nc4ccccc4nc3n2CCCN2CCOCC2)cc1
Cc1ccccc1C(=O)NNC(=O)Cc1nc(-c2ccccc2)cs1
COc1ccc2cc(C(=O)N[C@H]3CC[NH+](Cc4ccccc4)C3)[nH]c2c1
CS(=O)(=O)c1cnc(N2CCCCC2)nc1C1CCN(C(=O)c2ccncc2)CC1
CC[NH2+][C@H](C[C@H](C)CC)[C@@H]1CSCCS1
Cc1ccc([N+](=O)[O-])cc1OC(=O)c1ccc(C(N)=O)cc1
Cc1ccc(Oc2ncnc(Nc3cccc4cccnc34)c2[N+](=O)[O-])cc1C
Cc1cc(C)cc(NC(=O)CSc2nnc(-c3ccccc3NC(=O)c3ccccc3)c([O-])n2)c1
Cc1cc(NC(=O)N[C@@H](c2ccccc2F)c2nccn2C)no1
COc1cc(C[NH+]2CCC[C@H](C(=O)N3CCN(c4ccccc4)CC3)C2)cc(OC)c1OC
CC(C)(C(=O)[O-])C1CCCCC1
COCC[NH+]1CCC(CNC(=O)c2ccc(Cl)cc2OC)CC1
COC(=O)[C@H](C)CC(=O)N1CC[C@@H](Oc2ccc(C(F)(F)F)cn2)C1
Cc1ccc(NC(=O)CN2C(=O)NC(C)(C)C2=O)c(N)c1
Cn1cc(CCC(=O)N(Cc2ccccc2F)c2ccncc2)cn1
COc1ccc(N[C@@H]2CCOC2=O)cc1NC(=O)c1cccc(F)c1
C[C@H]1CCN(C(=O)C(=O)N(C)CCc2cccs2)c2ccccc21
Cc1cnc(C(=O)N[C@H](C)c2ccc(NC(=O)c3ccncc3)cc2)cn1
Cc1ccc(N2C[C@@H](C(=O)N3CCC(C(=O)Nc4ncc([N+](=O)[O-])s4)CC3)CC2=O)cc1
