# Supplementary material for: t-SMILES: a fragment-based molecular representation framework for de novo ligand design
Source: Nat Commun. 2024 Jun 11;15:4993. doi: 10.1038/s41467-024-49388-6 (PMC11167009; doi:10.1038/s41467-024-49388-6)
Supplement: Supplementary file 4 — Source Data [file 41467_2024_49388_MOESM4_ESM.zip › Soure data/Source data and code for all other graphs/Metrics/Dataset/Zinc/all.txt.bfs[64]_org.smi.rnd10000.csv]

Cc1ccc(N2CC[C@@H](NS(=O)(=O)c3ccccc3C)C2=O)cc1C
Cc1cccn2c(=O)c(C(=O)NC[C@H]3CCO[C@@H]3C(C)C)cnc12
Cc1[nH]c2ccc(C(=O)Nc3cc(C(C)(C)C)nn3-c3ncccn3)cc2c1C
CS(=O)(=O)[C@H]1O[C@H]1c1ccc(Cl)cc1Cl
CCc1c(C(=O)Nc2ccc3c(c2)NC(=O)CS3)[nH]c(C)c1C(C)=O
CC(C)C1=CN=N[C@H]1[C@H]1CCC[NH+](C[C@@H](C)Cc2ccc3c(c2)OCO3)C1
CCOC(=O)[C@H]1CCCN(C(=O)c2cn(CCc3ccccc3)nn2)C1
CN(Cc1ccno1)Cc1c(C(=O)N2CC[NH+](C3CCCCC3)CC2)nc2ccccn12
C[C@@H](Nc1ccc2c(c1)CCC2)C(=O)N1CCCC1
O=C(Cc1ccc(Cl)cc1)/N=C1/S[C@@H]2CS(=O)(=O)C[C@H]2N1c1cc(Cl)ccc1Cl
c1cc(-c2nc3c4cn[nH]c4ncn3n2)ccc1COc1ccc2c(c1)CCC2
COCCN1[C@@H](C)CN(C(=O)C[NH+](C)C2CC2)C[C@H]1C
C[C@@H]1C[C@@H]1C(=O)Nc1ccc(F)cc1C(=O)NC1CCC(O)CC1
COc1cc(/C=C2\SC([N-]c3cccc(C(=O)[O-])c3)=NC2=O)cc(OC)c1O
COc1cccc(OC)c1OC1CC[NH+](Cc2ccc([C@H]3C[C@@H]3C)o2)CC1
Cc1nc2n(n1)CCC[C@@H]2N[C@@H]1CCc2c(Cl)cc(Cl)cc21
CC(C)Oc1ccc(-c2nc(C(=O)O[C@@H](C)[C@@H]3CCOC3)cs2)cc1
Cc1cccc(/C=C2\SC(=S)N(c3c(C)cccc3C)C2=O)c1
O=C(NCCCn1ncccc1=O)[C@@H]1CC(=O)N(c2ccccc2)C1
O[C@H]1CCCCC[C@H]1n1cc(-c2ccccc2Cl)cn1
C[NH2+]C1CCC([NH+](C)CC(=O)N[C@H](C)c2ccco2)CC1
CCCn1/c(=N/C(=O)[C@@H](CCSC)NC(N)=O)[nH]c2ccccc21
COc1ccccc1N1CC[NH+]([C@@H](C)C(=O)Nc2ccc(F)cc2)CC1
Cc1cccc(NC(=O)C[C@@H]2CCCCO2)c1C(=O)[O-]
c1nnn(C23C[C@H]4C[C@H](CC(c5nc6c7cn[nH]c7ncn6n5)(C4)C2)C3)n1
Cc1ccc(NC(=O)[C@H](C)[NH+](C)Cc2nnc(C3CC3)n2C)c(C)c1
CCOC(=O)c1c(NC(=O)[C@H]2CCCN2S(C)(=O)=O)sc2ccccc12
COc1cc([C@@H]2CC(=O)Nc3c2cnn3Cc2cccnc2)cc2c1OCO2
Cc1nn(C)cc1[C@@H](C)NC(=O)C(=O)Nc1ccc(OCC2CCCCC2)cc1
COC[C@H](NC(=O)Nc1cn[nH]c1)c1ccc(F)c(F)c1
Cc1nc(Br)ccc1NC(=O)NCc1cnn(C)c1
NC(=O)C1(N2CCCC2)CC[NH2+]CC1
O=C(Nc1ccc(Cl)cc1)c1cc(S(=O)(=O)N2CCOCC2)c(Cl)cc1Cl
COc1ccc(O[C@H](C)C(=O)N(C)[C@@H](C)Cc2cccs2)cc1
C=CCN(C(=O)c1cccc(NC(C)=O)c1)c1nc(-c2ccccc2)cs1
Cc1nc(C[C@H]([NH3+])[C@@H]2COc3ccccc3C2)sc1C
C[C@H](Nc1cc(F)cc(F)c1)c1cc(F)ccc1O
CN(C)/C=C/C(=O)Oc1ccc(Cl)cc1
COc1cccc(C[NH+]2CCC[C@H](C(=O)c3ccc(SC)cc3)C2)c1OC
NNC(=O)[C@@H]1CC[C@H](CSc2cccc(F)c2)O1
CCCN[C@@]1(C#N)CC[C@@H](n2cc[nH+]c2CCC)C1
COc1ccc(-n2c(C)cn3c4c(=O)n(CC(C)=O)c(=O)n(C)c4nc23)cc1
[NH3+]C1([C@H]2CCO[C@@]3(CCSC3)C2)CCCC1
CCCCC(=O)N1CCN(c2nc3cccnc3s2)CC1
Cc1ccccc1CCNC(=O)[C@@H](C)NC(=O)C1CCCC1
O=C(NC1CCCCC1)[C@H]1SC(=S)n2c1nc(=O)c1cc3c(cc12)OCO3
C[C@H]1COCCN1S(=O)(=O)c1ccc(CC#N)cc1
C[C@@H]1[NH+]=c2ccccc2=C1CCN1C(=O)[C@H]2CCCC[C@@H]2C1=O
C[C@H](Cn1cccn1)[NH2+]CC(=O)N1C[C@H](C(N)=O)Oc2ccccc21
C[C@H](CCc1ccccc1F)[NH2+]CCc1nc2cc(F)ccc2n1C
[NH3+]C[C@H]1CCC[C@H]1N1CCOCC1
CC(C)N[C@@]1(C#N)CC[C@@H](N(C)C[C@@H]2CC[NH+](C)C2)C1
Cc1noc(C)c1CSc1ccccc1C(=O)Nn1cnc2ccccc21
CN1CCC[NH+](Cc2cc(Cl)ccc2N)CC1
CCc1nc(C)sc1CNC(=O)CCc1nc(-c2ccccc2C)no1
Cc1noc(C)c1CC(=O)NCc1nnc2n1CCCC2
O[C@]1(C[NH2+][C@@H]2CCN(CC(F)(F)F)C2)CCCc2ccccc21
O[C@H]1CCCC[C@@H]1[NH+]1CCN(Cc2cnn(-c3ccccc3)c2)CC1
Cc1csc(CSc2ccc(N)cc2Cl)n1
O=c1cc(CS(=O)(=O)c2ncccc2Cl)nc2ccccn12
CCCn1c(=C(C#N)C#N)s/c(=C/c2ccccn2)c1=O
COc1ncc(C(=O)Nc2nc3cc(Cl)c(C)cc3s2)cn1
CCN(C(=O)CSc1ccc(-n2nc3c(c2C)CCC3)nn1)c1ccccc1
CCCc1c(C(=O)N2CCO[C@@H](CCC)C2)[nH]c(C)c1C(C)=O
CN(Cc1ccccc1)c1nc2nonc2nc1N1CCCO1
COc1ccc(CN2CCN(C(=O)C34CC5CC(CC(C5)C3)C4)CCC2=O)cc1
C[C@H](NC(=O)c1ccc(Cl)cc1F)c1ccc(N)cc1
CC(C)c1ccc([C@@H]2C[NH2+][C@@H](C)[C@@H](C)O2)cc1
CCOC(=O)CCN1CCN(C(=O)[C@@H]2C[C@@H]2C)CC1
Cc1ccc(N2C[C@@H](C(=O)NCc3nnc(C)n3C)CCC2=O)cc1C
CCOc1cccc([C@H](C)NC(=O)C(=O)Nc2ccc(Cl)c([N+](=O)[O-])c2)c1
CC[NH+]1CC[C@@H](N(C)C(=O)Nc2cnccc2C)[C@H](C)C1
CC(C)(C)CS(=O)(=O)N1Cc2nc[nH]c2C[C@H]1C(=O)[O-]
CC(=O)CN1N=C(C)[C@@H](C)n2c1nc1c2c(=O)n(C)c(=O)n1C
Cc1cc(C(=O)N(C2CC2)[C@H]2CCc3ccccc32)c2ccc(F)cc2n1
Cc1cccc(CN2c3ccccc3C(=O)/C(=C\Nc3cc(C)cc(C)c3)S2(=O)=O)c1
Cc1cnc(NC(=O)[C@H]2CC(c3cccc(F)c3)=NO2)s1
Cc1cccc2cc(C[NH+]3CCC[C@H]3C(N)=O)c(-c3cccc(Cl)c3)nc12
CCC[NH2+][C@@H](COC)[C@H]1CN(C(C)C)CCO1
CO[C@@H]1CCC[C@H](OC(=O)CCc2c(C)nn(C)c2C)C1
CCNC(=O)c1cccc(NC(=O)NNc2ccc(Cl)nn2)c1
O=C(c1ccc(Br)cc1)[C@H](O)c1c[nH]c2ccccc12
O=C(Cc1cnn(-c2ccccc2)c1)N1CCC[C@H]1c1cccc(Br)c1
COC(=O)CCC(=O)Nc1ccc(N)cc1
CCCCOC(=O)CNc1cc(C)cc(F)c1
COc1ccc(Cl)c(NC(=O)C(=O)N[C@@H]2CCC[C@H]2SC)c1
O=C(c1ccco1)N1N=C2CCCCC[C@@H]2[C@]1(O)C(F)(F)F
CC(C)(C)NC(=O)COc1ccc(Cl)cc1C(N)=O
CCn1cc(S(=O)(=O)N[C@H]2CCCCC2(C)C)c(N)n1
Cc1n[nH]c(C)c1NC(=O)Nc1ccccc1N1CCCC1=O
CCC[C@H]1C(=O)N[C@@](C)(CC)C(=O)N1Cc1nc(C)cs1
Oc1ccccc1[C@@H]1C=C(c2ccc3c(c2)OCCO3)N=[NH+]1
Cc1ccc([C@@](C)(CC(=O)[O-])[C@H](C)[NH3+])cc1F
CN(Cc1ccc(Cl)nc1)C(=O)CCc1nnc(-c2ccsc2)o1
CCN(c1cccc(C)c1)c1ccc(S(=O)(=O)N(C)C)cn1
CCC(=O)Nc1cccc(C(=O)Nc2ccccc2C(=O)Nc2ccc(OC)cc2)c1
CSc1cccc(NC(=O)NCc2ccc(C)cc2)c1
CCNC(=O)Nc1cc(-c2ccccc2C)nn1C
CN[C@]1(C#N)CCC[C@@H](Oc2cc(F)ccc2[N+](=O)[O-])C1
CCC[NH2+][C@H](c1[nH]cc[nH+]1)[C@H]1CCOC2(CCSCC2)C1
C[C@]1(c2ccc(F)cc2)NC(=O)N(C[C@@H](O)COCc2ccccc2F)C1=O
CC[C@H](Oc1ccc(C)nc1C[NH3+])C(=O)[O-]
C[C@H](C(=O)OCC(=O)N(C)[C@@H]1CCCc2ccccc21)c1cccs1
C[C@H](O)CC#CC[NH+]1CCC[C@H](c2cccnc2)C1
O=C(COc1ccccc1F)N1CCN(Cc2ccc3c(c2)OCO3)CC1
COc1cccc(CNc2nnnn2C)c1OCc1ccc(Cl)cc1
CCN(C(=O)[C@@H]1COc2ccc(F)cc2C1)[C@H](C)CS(C)(=O)=O
C[C@H]1[NH2+]CCC[C@@H]1NC(=O)c1cccc(OC(F)F)c1
C[C@H]1CN(Cc2csc(NC(=O)c3cccnc3)n2)C[C@H](C)O1
Cc1ccccc1C[NH+](C)CC(=O)Nc1cccc(S(=O)(=O)/N=C2\CCCN2)c1
Cc1cn(-c2ccccc2Cl)nc1NC(=O)N1CCC[C@H]([C@@H](C)O)C1
C[C@H]1CCC[C@@H](NC(=O)CSc2nnc(-c3cccnc3)n2N)[C@@H]1C
Cc1cnc(C(C)(C)NC(=O)N[C@H]2C[C@H]2C2CCCCC2)s1
CCN[C@@H]1[C@H]([NH+]2CCC[C@H]3CCC[C@@H]32)CCC1(C)C
Cc1cc(CN(C)C(=O)c2nnn(-c3ccc(OC(C)C)cc3)c2C)no1
Cn1c(NC(=O)CSCc2ccccc2)cc(=O)n(C)c1=O
[NH2+]=C(NC1CC1)SCc1ccc(Br)cc1F
CCn1ncc(C[NH2+]C)c1C1CC1
CN(Cc1cnn(C)c1)C(=O)c1ccccc1-c1ccc(C(F)(F)F)cc1
C[C@H]([NH2+][C@@H]1CC(=O)N(C(C)(C)C)C1)c1ccc(Br)s1
COc1cccc(-c2c[nH]c([C@@H]3CCCN3C(=O)Cc3cn4ccsc4n3)n2)c1
CC[NH+]1CCN(Cc2cc(C(=O)NC[C@@H](O)c3ccccc3)no2)CC1
Cc1cc(CSc2nnc(N3CCOCC3)n2C[C@@H]2CCCO2)no1
O=C(NC1CCCCC1)c1c(N2C(=O)[C@@H]3[C@H]4CC[C@H](O4)[C@@H]3C2=O)sc2c1CCCC2
C[C@H](Cc1ccc(C2CC2)cc1)C(=O)[O-]
C[C@H]1CN(S(=O)(=O)[C@@H](C)c2cnccn2)CC[NH2+]1
C[C@H](Oc1ccccc1N)C(=O)c1ccc(Cl)cc1
CCNC(=O)c1cccc(NC(=O)C[NH+](C)CC)c1
CC(C)[C@@H](NC(=O)[C@H]1CCCO1)C(=O)[O-]
C[C@H]1CCCN(C(=O)Nc2ccc3ccccc3c2)[C@H]1CO
CN(C)C(=O)[C@@H](Cc1ccccc1)NC(=O)[C@@]1(C)CC1(Cl)Cl
O=C(Nc1cccc(OC[C@H]2CCCO2)c1)N1CCC[C@@H](CO)C1
N#CCN1CCN(Cc2cccc(OCc3ccccc3C#N)c2)CC1
O=C(N/C=C\c1ccco1)OCc1ccc(Cl)cc1Cl
Clc1ccc([C@H](Cc2ccccn2)[NH2+]C[C@H]2C[NH+]3CCN2CC3)cc1
CCOc1ccc([C@H]2Nn3c(nnc3-c3ccccc3)S[C@H]2C(=O)N2CCOCC2)cc1
OCCOc1ccc(NCc2ccc(F)cc2F)c(C(F)(F)F)c1
Cc1nnc(-c2ccc(NC(=O)NCc3ccnc(OC(C)(C)C)c3)cc2)o1
CC(C)Oc1cccc(C(=O)NC(=S)Nc2cccc3c2C(=O)N(c2ccccc2)C3=O)c1
Cc1ccsc1CN(C)S(=O)(=O)c1cccc(F)c1
CC[C@@H]1C(=O)N2CCCC[C@@H]2C(=O)N1C[C@H]1CC=CCC1
[NH3+][C@H](C(=O)[O-])[C@H](O)c1ccc(F)cc1
COCCn1c(SCc2cccc(F)c2)nc2c(c1=O)SCC2
COc1ccc(-n2nc3ccc(NC(=O)c4ccccc4Cl)cc3n2)cc1Cl
COc1ccc(F)c(NC(=O)c2c(C)c3ccccc3oc2=O)c1
CCC[C@@H]1C[C@@H]1NC(=O)C(C)(C)c1ccccc1
CN(Cc1nc2ccccc2[nH]1)S(=O)(=O)c1ccc(Br)cc1Cl
C[C@@H]1CC([NH+]2CCC(N3CCNC3=O)CC2)C[C@@H](C)C1
C[C@@H]([NH2+]CC1(CCO)CCCCC1)c1cccnc1
CC(C)Cc1ccc([C@H](C)NC(=O)c2ccccc2)cc1
Cc1cccc(NC(=O)C(=O)NCCC(=O)Nc2ccccc2)c1Cl
Cc1nn(C)c2ncc(NC(=O)C(=O)NC3CCC(C)(C)CC3)cc12
CCC(CC)(C(=O)c1cccc(Cl)c1Cl)[NH+]1CCCC1
C[C@H]1CC[C@](C#N)([C@](C)(O)c2ccccc2F)C1
O=C(Nc1ccc(Cl)cc1)c1coc(NC(=O)c2ccco2)n1
CCCN1CC(=O)N2[C@@H](CC3=c4ccccc4=[NH+][C@@H]3[C@H]2c2ccccc2OC)C1=O
CCC[C@@H]1NC(=O)N(C[C@@H]2CSc3ccccc32)C1=O
CC(=O)Nc1cc(C(=O)Nc2ccc(-n3cncn3)nc2)ccc1C
CC(C)(C)C(=O)[C@@H]1[C@@H](C(=O)c2cccnc2)[C@]2(C(=O)Nc3ccccc32)[C@H]2C=Cc3ccccc3N12
COC(=O)[C@H]1C[C@H]1C(=O)N[C@@H]1C[C@@](C)(OC)C1(C)C
N/C(=N/OCc1ccc(Br)cc1F)[C@@H]1CCOC1
CC[NH2+][C@@H](Cc1ccc(Cl)s1)[C@@H]1C[NH+]2CCN1CC2
C[C@@H]1CN(Cc2cnc3cnccn23)[C@H](c2ccccc2)CO1
O=[N+]([O-])c1cccc(NC(=S)Nc2ccc(F)c(F)c2)c1
COc1ccccc1C(=O)NNC(=O)CNc1nc2ccccc2s1
Cc1nsc(N2CCC[NH+](Cc3ncccc3C)CC2)n1
CN(CCCc1cc(-c2ccccc2)n[nH]1)C(=O)C1CC=CC1
COc1ccccc1[C@@H]1C[NH+](Cc2cc(C(C)=O)cn2C)C[C@H]1C(=O)[O-]
Cc1ccc(CCN(C)CC[NH+]2CCCC2)cc1
O=C1CCCc2cc(S(=O)(=O)N3CCC[C@@H](C(=O)NCc4ccccc4Cl)C3)ccc2N1
Cc1c(CC(=O)[O-])c(O)oc2cc(=O)cc(O)c1-2
COc1ccc(C(=O)N2CCc3cc(S(=O)(=O)NC4CCCC4)ccc32)cc1
O=C([O-])CC[NH+]1CCN(Cc2ccccc2C2CC2)CC1
Cc1ccc(C[NH2+][C@H](C)CN2CCOC2=O)nc1
CC(C)Oc1nc(NCc2ccccn2)ccc1N
O=C(CCc1nncn1-c1ccccc1)Nc1cccnc1Cl
CCc1ccc(N2N=C(C)/C(=C\c3ccc(-c4ccc5c(c4)C(=O)OC5)o3)C2=O)cc1
Cc1cc(C(=O)Nc2ccccc2-n2ccc(C(N)=O)n2)c(C)o1
Cc1nc(C(C)C)sc1C(=O)N(Cc1cccs1)[C@H]1CCS(=O)(=O)C1
O=C(C[NH2+]C[C@@H]1CCCO1)Nc1cccc(C(F)(F)F)c1
NC(=O)CN1CC2(CCC1=O)CC[NH+](Cc1ccnc3ccccc13)CC2
CCC(CC)([C@@H](Cc1ccc[nH+]c1N)NC)[NH+](C)C
COC(=O)[C@H]1CCCCC[C@@H]1NC(=O)Cn1nc2ccccn2c1=O
CN(C(=O)CSc1nnc(-c2ccccc2Cl)o1)[C@@H]1CCCc2ccccc21
Cc1c(N)cccc1NC12CC3C[C@](C)(C1)C[C@@](C)(C3)C2
COc1ccc(C2=N/C(=C\c3cccc(OCc4ccccc4)c3)C(=O)O2)cc1
C[C@@H](NC(=O)Cc1ccc(-n2cccc2)cc1)c1ccccc1
COCCCC(=O)N1CCC(OC)CC1
O=c1nnc(-c2ccc([N+](=O)[O-])o2)c([O-])[nH]1
O=C(c1cc2c(s1)CCC2)N1CCN(c2ccccc2)CC1
Cc1nc2cc(F)ccc2cc1C(=O)OCc1ccc(C#N)cc1
COc1ccc(C[C@H](C)CN(C)C(=O)Nc2ccc(C)s2)cc1
CCC(=O)N1c2ccc(S(=O)(=O)CCC(=O)NCc3ccc(Cl)cc3)cc2C[C@@H]1C
COc1ccc(S(=O)(=O)Nc2cccc(C(=O)N3CCCC3)c2)cc1C
O=C(Nc1ccc(F)cc1)[C@H]1CC(=O)N(CCc2ccccc2)/C(=N/c2ccc(F)cc2)S1
CC(C)CC[NH+]1Cc2cccc(NC(=O)C(=O)NC[C@@H]3CC=CCC3)c2C1
CC[C@@H]([NH2+]Cc1cccc(NC(=O)[C@@H]2CCCO2)c1)c1cccs1
O=C(c1cccc2ccccc12)N1CC[NH+](C2C3CC4CC(C3)CC2C4)CC1
O=C(N[C@@H](CO)Cc1c[nH]c2ccccc12)c1ccc(-n2cccn2)cc1
O=C(NCc1ccc(C(F)(F)F)cc1)c1ccc[n+]([O-])c1
C[C@@H](C(=O)O[C@H](C)Cn1cccn1)N1CCc2ccccc2C1
CCNC(=O)c1cc(N(C)C2CCC(=O)CC2)cc[nH+]1
COc1ccc(CC(=O)n2nc(-c3ccccc3)nc2NCc2ccco2)cc1
Cc1nc(CCl)[nH]c(=O)c1F
Cc1ccc(NC(=O)C(=O)NCc2ccc(C[NH+]3CCC[C@@H](C)C3)cc2)c(F)c1
Cc1ccc(NCC(=O)N/N=C/c2c(C)n(C)c3ccccc23)cc1C
Cn1ccnc1[C@@H](O)C1CC[NH+](Cc2cn3ccccc3n2)CC1
NC(=O)C[C@@H](NC(=O)c1ccc(N2CCCCCC2)nc1)C1CCCCC1
O=c1[nH]c2ccccc2n1C1CCN(c2cc(-n3ccnc3)ncn2)CC1
COCC(=O)N1CCN(Cc2nncn2C(C)C)[C@H]2CS(=O)(=O)C[C@H]21
O=C(N/N=C\c1cccnc1)Nc1cccc(Cl)c1
O=C(Cc1cccc2cccnc12)N(C1CC1)[C@H]1CCS(=O)(=O)C1
CCOC(=O)C[C@@H](C)CNC(=O)N1CC[C@H]1c1ccc(Cl)cc1
C[C@@H](CC1CC1)n1c(N)nc2cccnc21
NS(=O)(=O)[C@@H]1CCCN(C(=O)c2cccc(Cl)c2)C1
Cc1ccc(-n2cc(C(=O)N3CCN(C(=O)[C@H]4CCCO4)CC3)c(-c3ccccc3)n2)cc1
Cc1cc([C@H](C[NH3+])N2CCCC(C)(C)CC2)ccc1Br
[NH3+][C@@H](Cc1ccc(F)c(F)c1)c1ccc2c(c1)COC2
N#C/C(=C\c1cc(Br)c2c(c1)OCO2)c1nc(N)nc(Nc2ccccc2)n1
COCCCN(C)C(=O)NCC1(c2cccc(Cl)c2)CCOCC1
O=C(NCc1ccccc1OCC1CC1)[C@@H]1CCCN1C(=O)C1CC1
COC(=O)c1ccc(C)c(NC(=O)N2CCC[C@H]2c2cccc(OC)c2)c1
CCc1ccc(-c2cncc(N)n2)cc1
Cc1cccc(C2(CNCc3cnc(N4CCOCC4)nc3)CCCCC2)c1
Cc1nnsc1C(=O)N1CCC[C@H](c2nnc(-c3ccccc3F)s2)C1
Cc1occc1C(=O)N1C[C@H](O)C[C@@H]1c1cc(F)ccc1F
CC(C)CC1(CNC(=O)C2C[C@@H](C)O[C@H](C)C2)CCC1
N#C/C(=C/c1ccc(-c2ccccc2Cl)o1)C(=O)Nc1nccs1
COc1ccc(C(=O)C2CCN(S(=O)(=O)N3C[C@@H](C)C[C@@H](C)C3)CC2)cc1
CCn1c(-c2ccco2)nn(C[NH+]2CCC(C(=O)c3ccc4c(c3)OCCO4)CC2)c1=S
CCOc1ccc(C(=S)NC[C@@H]2CCCO2)cc1
C[C@@](O)(CN[C@H](Cc1ccncc1)C(F)(F)F)c1ccc(F)cc1
CC(C)(C)OC(=O)N1CCC[C@H]1C(=O)Nc1ccc2ncccc2c1
Cc1nn(Cc2ccc(Cl)cc2)c(C)c1CN1CCC[C@H](c2[nH]cc[nH+]2)C1
CCS[C@H](C)c1noc(CN(C)Cc2cnc3cnccn23)n1
Cc1noc(C)c1N(C)S(=O)(=O)c1ccc(C(F)(F)F)cc1
CC(C)(C)OC(=O)NC[C@@](C)(NC(=O)c1cc(C#N)cs1)C1CC1
CC[NH2+][C@]1(C(=O)[O-])CCC[C@@H]1CCSc1ccc(C)cc1
C[C@@H](CO)CSc1nc2ccccc2cc1/C(N)=N/O
Cc1ccc(/C=C/C(=O)NCc2cccc(OCC(F)F)n2)o1
CCS(=O)(=O)CC(=O)OCc1ccc([N+](=O)[O-])cc1
C[C@H]1C[C@@H](C)CN(C(=O)CN2CCN(C(=O)CCc3ccccc3Br)CC2)C1
Cc1ccc(N[C@H](C)CC(C)C)c([N+](=O)[O-])c1
CC(C)([NH2+]C[C@@H]1CCCO1)C(=O)[O-]
COCc1nc(C(=O)NC[C@@H]2C[C@@]23CCc2ccccc23)cs1
CC(C)[C@H](NC(=O)[C@@H]1CC2=c3ccccc3=[NH+][C@@H]2[C@H]2c3ccccc3C(=O)N12)C(=O)NC1CCCC1
COc1ccc(C(=O)N2CCC[C@H](Cc3nccs3)C2)cc1
Cc1ccsc1CNC(=O)C[NH2+]C1CC1
Cc1nnc(Nc2ccccc2)o1
Cc1c(C(=O)NCc2cccc(Cl)c2)sc2ncnc(NC[C@@H]3CCCO3)c12
Cc1nn(C)c2c(N3CCOCC3)nc(C3CC3)nc12
C[C@H](Cc1ccc([N+](=O)[O-])cc1)C(=O)[O-]
Cc1c(C(=O)[O-])nnn1-c1ccc(Cl)cc1[N+](=O)[O-]
COc1c(C)cnc(CN(C)C(=O)CN(C)S(=O)(=O)c2ccc(C)cc2)c1C
O=c1[nH]c2ccc(S(=O)(=O)Nc3ccc(Cl)cc3)cc2[nH]1
Cc1ncccc1NC(=O)c1cc(Cl)ccc1-n1cnnn1
O=C(CSc1ncc2ccccn12)Nc1ccc(F)cc1
CCC(CC)NC(=O)N1CC[C@@H](c2ccc(OC)cc2)C1
Cc1nn(Cc2noc(C(=O)NC[C@H]3CCCO3)n2)c(C)c1Br
CCCOC(=O)[C@@H](N)c1ccccc1
Cc1nn(C)cc1-c1cncn1Cc1ccc2c(c1)CCCO2
Cc1occc1-c1nnc(SCC(=O)N(CCC#N)c2ccc(F)cc2)n1C
CC(C)(C)N(CCC(=O)[O-])C(=O)N1CC[NH+]2CCC[C@H]2C1
Cc1ccccc1OCc1n[nH]c(SCC(=O)N2CCC(c3ccccc3)=N2)n1
CC(C)[C@@H]1CCCC[C@H]1[NH2+]Cc1nncn1C(C)C
Cc1cc(C(=O)CN2C(=O)N[C@@](C)(c3ccc(Cl)cc3)C2=O)c(C)n1-c1ccccc1
Cc1cc(C)n(-c2ccc(N3CCC[C@@H](C)C3)nn2)n1
COC(=O)[C@@H]1CCN(C(=O)[C@H]2CCSC2)C1
CC1CCN(C(=O)N(C)[C@H](C)C#N)CC1
CC1=NCCN1S(=O)(=O)c1c(C(C)C)cc(C(C)C)cc1C(C)C
C[C@@H](Cc1cccc(F)c1)NC(=O)Nc1ccc2c(c1)COC2
CC(C)C[C@H](C[NH3+])C(=O)N1CCC[C@H](NS(C)(=O)=O)C1
COc1c(I)cc(/C=C/C(=S)N2CCOCC2)cc1[N+](=O)[O-]
COc1ccc(-c2nnc([S-])n2CC(=O)N[C@H](C)c2ccc(Cl)cc2Cl)cc1
CCn1c(NC(=O)c2ccc(Cl)cc2Cl)nc2ccccc21
CC(C)N(C(=O)CSC(=S)N1CCCCC1)C(C)C
O=C(c1ccccc1)N1CCN(CC2=CC3=CC=N[C@H]3C=C2)CC1
O=C1/C(=C/c2ccsc2)SC(=S)N1CCc1ccccc1
CN[C@@H](C[NH+](C)C)c1ccc(C)nc1
c1ccc2c(c1)CCCN2[C@H]1CCC[NH2+]C1
Cc1ccc(Cn2c(CCCC(=O)NC3CCCCCC3)nc3cccnc32)cc1
CC[NH+](Cc1cc(N)ccc1OC)CC(C)(C)O
COc1cccc(C(=O)N(Cc2ccccn2)c2nc3c(F)cc(F)cc3s2)c1
CC[C@@H](NC(=O)Cc1c[nH]c2cc(Cl)ccc12)C(=O)N1CCOCC1
C[C@@H]1C[C@@H]1C(=O)N1CCN(Cc2ccc(-c3ccccc3[N+](=O)[O-])o2)CC1
O=C(NC[C@@H]1CN2CCCC[C@@H]2CO1)N[C@@H]1C[C@H]1c1ccccc1
N#Cc1ccc(C[NH+]2CCCN(c3ncc(C(N)=O)cc3Cl)CC2)cc1
CNS(=O)(=O)c1ccc(N(C)Cc2ccc(O)cc2)c([N+](=O)[O-])c1
COc1ccc(OC)c(NC(=O)C[C@H]2Sc3cc(OC)ccc3N=C2O)c1
CCCC1CCC(NC(=O)N(C)[C@H]2CC[NH+](C)C[C@@H]2C)CC1
Cc1cc(C)nc([C@@H](C#N)C(=O)CCC(=O)Nc2nccs2)n1
Cc1cc([C@H](C)NC(=O)N(C)Cc2ccc3c(c2)OCCO3)c(C)s1
COC[C@H](NC(=O)c1cccc(C)c1C)c1ccc(F)c(F)c1
Cc1ccc(NS(=O)(=O)c2ccc(C(=O)Nc3cnccc3C)cc2)cc1
O=C(Cn1cc(NC(=O)Nc2ccc3c(c2)CCC3)cn1)NCCO
CC(C)n1ccc(CCNC(=O)N[C@@H]2CCC[C@H]2CO)n1
CC#CC[NH2+]C[C@H]1CN2CCC[C@@H]2CO1
C[C@@H](Cc1c(F)cccc1F)NC(=O)C[NH+]1CCc2sccc2C1
C[NH2+][C@H](C=C(C)C)c1ccncc1
COc1cc(NC(=O)COc2ccc([N+](=O)[O-])cc2)c(OC)cc1Br
CC(C)(C)OC(=O)N/N=C1/C[C@@H]2CC[C@@]1(C)C2(C)C
C[C@H]1C[C@@H](C)CN(C(=O)[C@@H](C)n2sc3ccccc3c2=O)C1
O=C(CSc1nnc(-c2ccccc2F)o1)Nc1ncc([N+](=O)[O-])s1
CCCCC1([C@H]2CC(=O)N(c3ccccc3)C2=O)C(=O)N(c2ccccc2)N(c2ccccc2)C1=O
O=C(NC[C@@H](c1cccnc1)[NH+]1CCN(c2ccc(F)cc2)CC1)c1cccs1
C[C@@H]1C[NH+]2CCCC[C@@H]2CN1Cc1ccc(Cl)cc1N
Cc1nc2cc(NC(=O)C(=O)N[C@H](C)c3ccc(F)cc3F)ccc2o1
COc1cc([C@H](C)CC(C)=O)ccc1Cl
CN(CC(=O)N1CCOCC1)C(=O)c1cccc(Cl)c1
Cc1noc(C)c1CCCNC(=O)Cc1ccc([N+](=O)[O-])cc1
O=C(N[C@@H]1[C@@H]2CCc3ccccc3[C@@H]21)[C@]12CC[C@H](C[C@@H]1Br)C2
CC[NH+](Cc1ccon1)[C@@H](C)c1ccc(F)cc1
Cc1ccc(OCC(=O)Nc2ccc(Br)cc2C)cc1C
CN(CCN1CCOCC1)C(=O)NCCc1nc(C(F)(F)F)cs1
O=C(c1ccoc1)N1CCO[C@@H](c2cccc(OC(F)F)c2)C1
C[NH2+][C@@H](c1cc(C)cc(F)c1)C1CC1
COC[C@@H](C)[NH+]1CCN(CC(=O)NC(=O)Nc2ccc(C)c(C)c2)CC1
CCCCNC(=O)NCCC1CCN(c2cc[nH+]cc2)CC1
C[NH+](CCCc1n[nH]c(N)c1C#N)Cc1ccc(C(F)(F)F)cc1
CCC[NH2+][C@@H]1CC[C@@H](C(CC)CC)C1
CCCC[NH+]1CCC[C@@H](c2nc3ccccc3o2)C1
COc1cccc(CNC(=O)[C@H](C)S(=O)(=O)c2ccc(C)cc2C)c1
O=c1nc[nH]c([O-])c1CN1CCOCC1
CN(CCc1cccs1)C(=O)c1ccc(-n2ccnc2)c([N+](=O)[O-])c1
Cc1nn(C)c2c1nc(N)n2-c1ccccc1F
Cc1ccc(N)c(S[C@H]2CC[NH2+]C2)c1
c1ccc2sc(-c3cc(NCCN4CCOCC4)nc4ccccc34)nc2c1
Cc1nc(C(=O)NCC2(c3cccs3)CCOCC2)cs1
Cc1cc(F)cc(C(=O)Nc2c(F)cccc2F)c1
Cc1ccc(C(C)(C)CC(=O)NCc2csc(=O)[nH]2)cc1
C[C@H](NC(=O)N[C@H]1CCC[C@@H]1CO)c1nnc2ccccn12
O=C(c1csc(-c2ccsc2)n1)N1CC[C@H](c2ccccc2)C1
CCC(=O)C[C@@H]1CC[C@@H](C)[C@H](C)C1
CC1CCN(C(=O)Cn2cnc3c(cnn3C)c2=O)CC1
CC1(C)C([NH2+][C@H]2CC[C@H]([NH3+])C2)C1(C)C
O=C(Nc1cccc(Br)c1)c1ccc2c(c1)SC1=NS(=O)(=O)CCN12
C[C@H]([C@@H](C)S(C)(=O)=O)N(C)C(=O)Nc1ccc(-c2cc[nH]n2)cc1
O=C(OCC(=O)N1CCO[C@H]2CCCC[C@H]21)c1ccc(CO)cc1
CCN(C(=O)c1cc(C(C)C)n(C(C)(C)C)n1)c1ccc(C#N)c(Cl)c1
C[C@@H](C(=O)NC[C@H](O)c1ccccc1F)c1ccc2ccccc2c1
Cn1ncc(NC[C@H]2CCCc3ccccc32)c(Cl)c1=O
CC(C)[C@@H](Cc1ccccc1)C(=O)NCCc1ncnn1C
O=C(CCc1nc(CN2CCN(S(=O)(=O)c3ccc(F)cc3)CC2)no1)N1CCCC1
COc1ccc(CN2COc3ccc4c(c3C2)O/C(=C\c2ccc(Cl)cc2)C4=O)cc1
COC(=O)C[C@H](NC(=O)c1ccc(F)c(C(F)(F)F)c1)C1CC1
COc1ccc2c(c1)CCc1sc(/N=C/c3cccnc3)nc1-2
C[C@H]1Cc2ccccc2[C@H]1NC(=O)N(CC[NH+](C)C)Cc1ccco1
C[C@H]1CCCN(C(=O)Nc2ccc(C(=O)N3CCOCC3)cc2)C1
CN(CC(=O)NC(C)(C)CC(C)(C)C)C1=NS(=O)(=O)c2ccccc21
Clc1ccc(/C=N\N2CCCC2)cc1
O=S(=O)(NC1CC1)[C@H]1CCN(Cc2cc[nH]n2)C1
Cc1ccc(CNC(=O)C[NH+]2CC(c3nc(-c4ncccn4)no3)C2)cc1
CN(C(=O)OC(C)(C)C)c1cc(Br)ccn1
O=C(/C=C\c1ccccc1)N1CCC[C@@H](c2nnc(-c3ccc4c(c3)OCO4)o2)C1
C[C@H](NS(C)(=O)=O)C(=O)NCCCn1ccc2ccccc21
COc1cc(C(=O)N2CCc3nc(NC(=O)[C@@H]4CCCO4)sc3C2)cc(OC)c1OC
COC(=O)c1ccc(NC(=O)C[C@@H]2CSc3nc4c(cnn4-c4ccc(C)cc4C)c(=O)n32)cc1
Cn1cc[nH+]c1N[C@H]1C=C[C@H](C(=O)[O-])C1
Cc1ccc(N2C(=O)[C@H](C)N=C2N2CCN(CCOc3ccc(Cl)cc3)CC2)cc1
Cc1cc(C)n(C2C[NH+](CC(=O)N[C@H](c3ccccc3)C3CC3)C2)n1
CN(Cc1ccncc1)C(=O)NCC1(C)Cc2ccccc2C1
Cc1ccc(C[NH+](C)Cc2cnc3cnccn23)s1
CCn1c(SCC(=O)N(C)C2CCOCC2)nnc1-c1ccco1
COc1cc(C#N)cc(I)c1OCC(=O)[O-]
COC(=O)[C@H]1CSC(=O)N1
COc1ccc2nc(N3CCCCC3)c(C#N)cc2c1
O=C(Nc1ccc(F)c(Cl)c1)N1CCN(Cc2ccccc2)c2ncccc21
Cc1ocnc1CNC(=O)C(=O)Nc1ccc(F)cc1C(F)(F)F
C[C@H](c1ccccc1)N1C[C@@H](C(=O)Nc2ccc(F)cc2Cl)CC1=O
O=C(c1ccccc1-c1ccc(C(F)(F)F)cc1)N1CCCCC1
O=C(N[C@H]1CCCC[NH2+]C1)c1n[nH]c(C2CC2)n1
C[C@H]1CN(CC(=O)N(CCC(N)=O)c2ccc(F)cc2)C(C)(C)CO1
O=C(c1ccc(F)c(C(F)(F)F)c1)N1CCCc2ccccc21
Cc1cc(I)ccc1NC(=O)CCC(=O)N/N=C/c1ccccc1
Cc1cccc(C(=O)Nc2cccc(OCC(=O)N3CCCC3)c2)c1
C[C@@H](CNC(=O)N(C)[C@H](C)c1ccc(F)cc1)N1CCOCC1
Cc1ccc(-n2nnnc2SCC(=O)N[C@H](C)c2cccc3ccccc23)c(C)c1
CCCC(=O)N1CCCC[C@H]1C(=O)N1CC[C@@H](CSc2ccccc2)C1
CN(CC1CC[NH2+]CC1)S(=O)(=O)c1c[nH]c2ncccc12
C[C@@H]1CCC[C@H](NC(=O)c2nc[nH]n2)C1
Nc1cccc(Cl)c1-c1nnc2ccncn12
CC(C)[C@@H](CO)NC(=O)c1ccc2ncccc2c1
CC[NH+](CC)C[C@@H](C)NC(=O)[C@H]1CC[C@@H]2CCCC[C@@H]2[NH2+]1
Cc1ccccc1CNC(=O)c1ccc2nc(N3CCOCC3)sc2c1
Nc1c(-c2ccccc2)c[nH]c1C(=O)[O-]
CN(C)C(=O)c1cc(NCc2ccccc2OC(F)F)ccc1Cl
CC(=O)NCc1ccc(C(=O)N2CCCc3ccc(F)cc32)cc1
COc1ccc(S(=O)(=O)N2CCC[C@@H](C(=O)Nc3nc4c(C)cc(Cl)cc4s3)C2)cc1
COc1ccc(-c2ncc(C(=O)Nc3cc(OC)ccc3F)s2)cc1
CO[C@H](C)c1noc([C@@H]([NH3+])CCS(C)(=O)=O)n1
CSC[C@@H](C)N(C)C(=O)Nc1ccc(-n2nc(C)cc2C)c(F)c1
O=C(NCCCn1cc(C(=O)N2CCCC2)nn1)c1ccc(Cl)cc1
O=C(c1cccnc1)N1CCN(S(=O)(=O)c2ccc(Cl)cc2)CC1
CC[C@@H](C#N)[C@H](O)c1ccc(CC(C)C)cc1
CCC[C@@H](C)[C@H]1[NH+]=C2C[C@H](C)CCN2C1=[NH2+]
C[C@@H](OC1=C[C@H]2[NH+]=c3ccccc3=C2C=C1)C(=O)Nc1ccc(S(N)(=O)=O)cc1
O=C(Nc1cnn(CC[NH+]2CCCCC2)c1)N1CCC[C@@H]2CCC[C@@H]21
CS(=O)(=O)N1CCC[C@H](CC2(C[NH3+])CCCCCC2)C1
Cc1ccc(Cl)cc1NC(=O)CSc1cccc(C)c1N
CCOC1CC[NH+](Cc2ccc(F)c(OC)c2)CC1
CCn1cnnc1CNC(=O)[C@@H](C)Oc1ccc(Cl)cc1Cl
Cc1cc(C)n(C[C@H](C)CNC(=O)c2ccc(C#N)cc2)n1
C[NH+](C)[C@@H]1CC[C@H]([NH2+][C@@H]2CCc3[nH]c4ccccc4c3C2)C1
COc1cccc(/C=N/NC(=O)C[C@@H](C)O)c1
CC[C@]1(C(=O)[O-])CCC[NH+]([C@@H]2CCC[C@H](S(C)(=O)=O)C2)C1
C/C(=N\NC(=O)[C@H]1C[C@@H]1c1ccccc1)c1ccccc1O
COC(=O)[C@]1(F)CCN(C(=O)[C@@H](C)Oc2cccc(F)c2)C1
CC[C@H](C)C(=O)Nc1cccc(CNC(=O)[C@@]2(C)CC2(Cl)Cl)c1
Cc1ccc(N2C(SCC(=O)Nc3ccc(Br)cc3)=N[C@@H]3CS(=O)(=O)C[C@H]32)cc1
CCc1ccc(C2=CC[NH+](Cc3nc(-c4cccnc4)no3)CC2)cc1
O=C(Cc1ccc(Cl)cc1)NCc1cc(-c2cccs2)on1
CCN(CC)C(=O)CSc1nc2sc3c(c2c(=O)n1Cc1ccco1)CCCC3
Cc1ccc([S@](=O)Cc2nnc(-c3ccccc3F)o2)cc1C
CC(=O)NCC(=O)N1CCC(Cc2nn(C)cc2C(=O)Nc2nccs2)CC1
C[NH2+]Cc1ccc(S(=O)(=O)NCCC(F)(F)F)c(F)c1
C[C@@H](NC(=O)[C@@H]([NH3+])CC(=O)[O-])C(=O)NC1C(C)(C)SC1(C)C
Cc1cccc(NC(=O)[C@H]2CCC[NH+](Cc3cccnc3)C2)n1
COC[C@@H](NCc1cnc2ccsc2c1)c1ccc(F)c(F)c1
Cc1nn(C2CCCCC2)c2[nH]c(-c3ccccn3)nc12
CCc1oc2ccccc2c1/C=C/C(=O)N(C)C1CC[NH+](C)CC1
C[NH+]1CCN(CCOc2ccccc2Cl)CC1
CCCCN(C)c1ccc(NC(=O)NCc2cnn(C)c2C)cc1
COC(=O)CCC[NH2+][C@H]1CCCc2cccnc21
COc1cccc(CNC(=O)[C@H]2CCCN(c3nc4ccccc4o3)C2)c1
Cc1ccc(-n2ncc3c2CCC[C@H]3NC(=O)CCn2cnc3ccccc32)cc1C
COc1cc(NC(=O)c2cc(-c3ccc(C)cc3)nc3onc(C)c23)cc(OC)c1
Cc1ccc(SCC(=O)c2c(N)n(C3CC3)c(=O)[nH]c2=O)c(C)c1
CCc1nnc(C[NH+](C)Cc2ccc(F)c(F)c2)o1
COCCN[C@H](C(=O)c1c[nH]c2ccccc12)c1ccccc1
C=CCNC(=O)C1CCN(C(=O)c2cccc(NS(=O)(=O)c3ccc(F)cc3)c2)CC1
C[NH+]1[C@H]2CC[C@@H]1CN(Cn1c(=S)n(C(F)F)c3ccccc31)CC2
COc1nn(C)cc1C(=O)NCC(=O)Nc1ccc(F)c([N+](=O)[O-])c1
CS(=O)(=O)N1CCC[C@@H](NC(=O)C2(c3ccc(F)cc3)CC2)C1
COc1ccc(-c2cc(C(=O)N3CCC[C@H]3c3cc(C)on3)no2)cc1
Cc1cc(C#CC(C)(C)[NH3+])c(F)cc1F
CNC(=O)[C@@H](CC(C)C)NC(=O)NCC1(c2ccccc2F)CC1
N#Cc1ccc(CCC(=O)NNc2c(F)c(F)c(F)c(F)c2F)cc1
Cn1c(=O)c(N2CCC[C@H](C(=O)NCCCc3ccccc3)C2)nc2ccccc21
CC[C@@H](C)[NH2+]CC(C)(C)C(=O)OC
CC(=O)Nc1cccc(NC(=O)NCCc2nc(C(C)C)no2)c1
O=C(CSc1ncnc2ccccc12)NC[C@H]1COc2ccccc2O1
O=C(CSc1nccs1)N(c1ccccc1)[C@H]1CCS(=O)(=O)C1
COC(=O)c1ccc(CN(c2cccc(C#N)c2)S(C)(=O)=O)o1
CCOC[C@@H]1CCN(C(=O)c2cccc(-c3csc(C)n3)c2)C1
C[NH+](CC(=O)Nc1ccccc1C#N)Cc1cnn(-c2ccccc2)c1
COc1ccc(F)cc1NC(=O)N[C@@H](C)c1nnnn1-c1ccccc1
Cc1c(N2C(=O)/C(=C\c3ccc4c(c3)C[C@@H](C)O4)SC2=S)c(=O)n(-c2ccccc2)n1C
Cc1nc2ccc(NC(=O)[C@H](C)Oc3ccc4c(c3)OCO4)cc2c(=O)n1-c1ccccc1
CC(C)[C@H](NC(=O)Nc1ccc(NC(=O)c2ccco2)c(Cl)c1)c1ccccc1
O=C(Nc1ccc(CC[NH+]2CCCC2)cc1)C(=O)N1CCCC1
Cc1ccc(-c2nnn(CC(=O)N3CCCC3(C)C)n2)cc1
CCCCS(=O)(=O)N1CCC[C@H]1C(=O)Nc1cc(OC)ccc1F
O=C(CCc1nc2ccccc2[nH]1)Nc1ccc(Oc2ccc(F)cc2)nc1
Cc1cnc(Cl)nc1N[C@@H](C)c1ccccn1
CCOC(=O)c1cccc(N[C@H](C)C[C@@H]2CCCC[NH2+]2)c1
COCCCN1C(=O)c2cc3sccc3n2C[C@@]1(C)C(=O)NC1CCCCCCC1
Cc1cc(C)c(NC(=O)N(C)CC(=O)Nc2cccc(Cl)c2)c(C)c1
Cc1nc(-c2ccc(NC(=O)Nc3ccc4nsnc4c3)cc2)cs1
CCCNC(=O)[C@H](C)Oc1c(F)cc(C[NH3+])cc1F
COc1ccc(NC(=O)c2nnc(C(=O)NCc3ccc(N(C)C)cc3)s2)cc1
C[C@H]1[C@H](C(=O)[O-])CC[NH+]1Cc1ccc(Br)cc1F
CCc1cnc(CN2CCO[C@@H](c3ccccc3Br)C2)o1
CCOc1ccc2[nH]c3c(c2c1)CN(C(=O)CCCn1nc(C)cc1C)CC3
CC[NH2+]Cc1c(C)nn(C)c1Oc1ccccc1
CC(C)Cc1noc(C[NH+]2CCn3c(nn(C)c3=O)C2)n1
Cc1cc(NC(=O)CSc2nc3ccccc3n2Cc2ccccc2F)no1
CC(C)[C@H](NC(=O)Cc1ccccc1)C(=O)N1CCc2ccccc21
CC(=O)N1CC[NH+](CC(=O)N[C@H](c2ccccc2)C(C)C)CC1
O=C(NC(CO)CO)N[C@@H]1CCC[C@@H](C(F)(F)F)C1
CCc1ccsc1-c1nnc(CCl)o1
Cc1scc(C(=O)N2CCC[C@H]([C@@H]3C[C@H](C(F)F)n4ncnc4N3)C2)c1C
COc1ccc([C@@H]2NC(=O)[C@H]3COCCN32)cc1Cl
O=C(CNc1ccc(Cl)cc1F)NC[C@@H]1COc2ccccc2O1
Cc1ccc(NC(=O)COc2ccc(Cl)cc2-n2cnnc2)c(C)c1
C[C@H]1C[C@@H]1c1ccc(/C=C/C(=O)N(C)CCCS(C)(=O)=O)o1
CC1(C)CCC([C@@H]([NH3+])c2cscc2Br)CC1
O=C(C[C@H]1Sc2ccccc2NC1=O)Nc1ncc(Cc2c(Cl)cccc2Cl)s1
COc1ccc(CC/N=C/[C@H]2C(=O)N(c3nc4ccccc4s3)N=C2C(F)(F)F)cc1
COc1ccc(C)c2sc(NC(=O)c3ccc(SC(C)C)cc3)nc12
CCOC(=O)[C@@H]1CCCN(C(=O)c2ccc(OC)c([N+](=O)[O-])c2)C1
COc1cccc(C(=O)Nc2cnn(-c3ccccc3)n2)c1
COc1ccc(C(=O)N2CCC[C@H](C(=O)[O-])C2)cc1
CC(C)(C)OC(=O)N1C[C@@H](COCc2ccccc2)O[C@@H](C(=O)[O-])C1
COc1ccc([C@H]2C[NH2+]C[C@@H]2C(=O)[O-])cc1
O=C(CN1C(=O)NC2(CCCC2)C1=O)Nc1nnc(SCc2ccccc2F)s1
O=C(NCC#CCOc1ccccc1Cl)Nc1ccc2c(c1)OCO2
CCCNC(=O)c1cccc(S(=O)(=O)N2CCc3ccccc3C2)c1
[NH3+][C@H](Cc1ccc(O)cc1)C(=O)Oc1ccc2c(=O)c(Oc3ccccc3)coc2c1
Cc1ccnc2c1[nH]c(=S)n2[C@H]1C[C@H]1c1ccccc1
C/[NH+]=C(/NCCc1cn2cccc(C)c2[nH+]1)N[C@@H]1CC[C@@H](SC)C1
C[C@H]1C[NH+]2CCC[C@@H]2CN1c1ccc(F)cc1CCl
CCc1ccc(NC(=S)N/N=C2\C3CN4CCN(C3)CC2(c2ccccc2)C4)cc1
C[C@@H](CCS)CCN1CC[NH+](C)C[C@@H]1c1ccccc1
Cc1ccc2nc(-c3ccccn3)cc(C(=O)NCCC[NH+]3CCCCCC3)c2c1
O=C(C[NH+]1CC(c2nc(-c3cccs3)no2)C1)NCc1ccc2c(c1)OCO2
COc1ccc([C@@H]2NC(=O)NC(C)=C2C(=O)N/N=C/c2cccc([N+](=O)[O-])c2)cc1
CC(C)CC[NH+](C1CCCC1)[C@@H]1CCC[C@@H]1[NH3+]
Cc1cccc(NC(=O)c2c(N)c(C(=O)c3ccc([N+](=O)[O-])cc3)n3ccccc23)c1
CCc1cnc(CN(C)C(=O)CCc2ccc(C)cc2)s1
CO[C@H](C)C(=O)N1CSC[C@@H]1C(=O)N(C)Cc1ccco1
COc1ccc(Cl)cc1NC(=O)C[NH+]1CC=C(c2cnn(-c3ccccc3)c2)CC1
C[C@@H](C(=O)NCc1ccc(Cl)cc1)[S@@](=O)Cc1ccc(F)cc1
CC(=O)[C@@H]1CC(C(=O)N2CCN(C3CC[NH+](C)CC3)[C@H](C)C2)=NN1c1ccccc1
CN(C)C(=O)N/C=C/NC(=O)N(C)C
C=CCOc1ccc(C[NH2+]Cc2csc(C)n2)cc1Cl
CC[C@H](Oc1ccccc1N)C(=O)c1ccc(C)cc1C
COc1cccc([C@@H](c2sc3ncnn3c2O)N2CCN(c3ccccc3F)CC2)c1
CC(C)(C)n1cc(C(=O)O[C@H](c2ccccc2)c2nccs2)cn1
Cc1cnc(-c2cccc(NC(=O)c3ccc4c(c3)OCCO4)c2)o1
CC1CCN(C(=O)c2ccc(NCc3ccco3)nc2)CC1
CCC[C@@H]([NH3+])C(=O)Nc1cc(CC)ccc1O
CC(C)C(=O)Nc1ccc(C2(C(=O)N(C)C)CCCCC2)cc1
Cc1nc(COc2ccc(N(C)S(=O)(=O)c3ccc(F)cc3)cc2)cs1
Nc1ccc(OC(F)F)cc1Cl
CC(C)c1ccc(NC(=O)CN(C)S(=O)(=O)c2ccc3c(c2)NC(=O)CS3)cc1
N#Cc1cccc(NC(=O)[C@@H]2CCCN(C(=O)NC3CCCC3)C2)c1
O=C1/C(=C/c2cccnc2)Oc2c1ccc1c2CN(CCc2ccc(F)cc2)CO1
O=C(Cn1c(-c2ccccn2)nc2ccccc21)N/N=C/c1ccc(Cl)cc1
CSc1ccccc1NC(=O)[C@@H]1O[C@H]2OC(C)(C)O[C@@H]2[C@H]2OC(C)(C)O[C@@H]21
O=C(COc1ccc(I)cc1)N[C@H]1CCOc2ccc(Br)cc21
Clc1ccc(Br)cc1N[C@@H]1CCOC2(CCOCC2)C1
C[NH2+][C@H]([C@@H]1CCC[C@H](S(C)(=O)=O)C1)[C@@H]1CC[C@@H](C)C1
CC(=O)c1cccc(OCC(=O)N[C@@H](C)c2ccc(C)c(F)c2)c1
O=C(NCCS(=O)(=O)N1CCc2ccccc21)c1ccccc1C(F)(F)F
O=C(NCC[NH+]1CCCCC1)N1CCC[C@@H]1CN1CCOCC1
CC(C)(C)OC(=O)N1CCOC2(C[NH2+]C2)C1
Cc1ccc2cccc(NC(=O)C(=O)N[C@@H](C)C[NH+]3CCC[C@H](C)C3)c2n1
COc1ccc(NC(=O)C(=O)Nc2c[nH]nc2C)cc1F
Cc1cc(NC(=O)c2cccc(NS(=O)(=O)c3ccccc3)c2)no1
CC(C)C[C@H](C)NS(=O)(=O)c1cc(C(=O)[O-])ccc1Cl
CN1C(=O)C(=Cc2cccc(OCc3c(Cl)cccc3Cl)c2)C(=O)N(C)C1=O
Cc1ccc(C(C)(C)CN(C)C(=O)CSc2nc(C)n[nH]2)cc1
COc1ccccc1CC(=O)Nc1cccc(NC(C)=O)c1
O=c1c2ncccc2n(Cc2ccc(Cl)cc2Cl)c(=O)n1Cc1ccccn1
CCc1nnc(SCC(=O)Nc2c(Cl)cccc2Cl)n1-n1cccc1
Cn1ncc(C(=O)N2CCC(CC(=O)N3CCCC3)CC2)c1-n1cccc1
CC(=O)N[C@@H]1CCCN(C(=O)N[C@@H](C)c2cccc(-n3cccn3)c2)C1
C[C@H]1CN(C(=O)c2ccc(NC(=O)c3cccc(F)c3)cc2)C[C@@H](C)O1
COc1ccc([N+](=O)[O-])cc1S(=O)(=O)N(Cc1ccncc1)C1CC1
CCOc1cc(C(F)(F)F)nc(CN)n1
Cc1ccnc(N2CCC[C@H](c3noc(C)n3)C2)n1
COc1ccc(C[C@@H](/C(N)=N/O)c2nc3ccccc3[nH]2)cc1
CC(C)COC(=O)N1CCC[NH+](Cc2cn(C)nc2-c2cccnc2)CC1
CCCc1ccc(C(=O)/C(C#N)=C/c2cccc([N+](=O)[O-])c2)cc1
C[NH+](C)CCC=C1c2cc(F)ccc2Sc2ccc(Cl)cc21
Cc1cc(SCC(=O)Nc2cccc(Cl)c2)nc2ccc(S(=O)(=O)N3CCOCC3)cc12
Cc1ccc2cc(C(=O)Nc3ccc(=O)n(C)c3)c(C)nc2c1
O=C(NCC1CC1)N[C@H]1CCO[C@]2(CCSC2)C1
C[C@@H]1COC[C@@H](C)N1C(=O)c1cccc(OCC(F)F)n1
CN(CCC#N)C(=O)CC[NH+](C1CC1)[C@@H]1CCCc2ccccc21
C[NH2+][C@]1(C(=O)[O-])CC[C@@H](Sc2cc(F)ccc2F)C1
CCOc1cccc([C@H](C)NC[C@H]2C[NH+]3CCN2CC3)c1
CC[C@H](Oc1cccc(Cl)c1)C(=O)N[C@H](CC)c1ccc(C)cc1
CCN(C[C@@H]1CCCO1)C(=O)c1ccc(C)cc1NN
CC[C@@](C)([C@H](O)c1ccc(Cl)c(OC)c1)[NH+]1CCCCC1
CN1C[C@H](NC(=O)N(C)C2CCN(c3cccc(F)c3)CC2)CCC1=O
C[C@H]1C(=O)CCN(Cc2cc(Br)cs2)[C@@H]1C
CCC(CC)[C@H](CNC(=O)N1CCC[C@H](O)C1)N1CCOCC1
CO[C@H](c1ccc(Cl)cc1)[C@@H](C)NC(=O)c1oc(C)nc1C
CC(C)c1ccc([C@@H]2CCCN2C(=O)[C@@H](C)C2CC2)cc1
COC(=O)c1ccc(NC(=O)N[C@@H]2CCO[C@@]3(CCOC3)C2)cc1
O=C(COc1cccc[n+]1[O-])Nc1cccc(Oc2ccccc2)c1
COc1ccc(Br)cc1CNC(=O)c1ncoc1-c1cccc(C)c1
O=C(Nc1cc(F)cc(Br)c1)N1CCOC[C@H]1C1CC1
CC[C@H]1C[NH2+][C@H](Cc2ccccc2)CN1c1ccn(C)n1
CCc1nnc(NC(=O)c2cccc(C)c2C)s1
CC(C)(C)c1nnnn1CN1CCN(c2cc(C#N)ccn2)CC1
C[C@H](C(=O)NC1(C)Cc2ccccc2C1)c1ccsc1
Cc1ccc2[nH]c(C(=O)[O-])c(NC(=O)[C@H]3C[C@H]3c3ccccc3)c2c1
Cc1cc2ncccc2c([N+](=O)[O-])c1Cl
C[C@@H](C(=O)Nc1ccc(Cl)cc1)n1nc(-c2ccccc2)c2c(c1=O)CCCC2
O=C(/N=C1\S[C@@H]2CS(=O)(=O)C[C@@H]2N1c1ccc(Cl)c(Cl)c1)C1CC1
CC(C)(C)NC(=O)NC(=O)Cn1ccnc1
O=C(c1cc(-c2ccccc2)on1)N1CCN(C(=O)[C@@H]2C[C@@H]2c2ccc(F)cc2)CC1
N#CCN(C(=O)CSCc1ccc(C#N)cc1)C1CCCC1
CCC(CC)C(O)(C(=O)[O-])C(CC)CC
CC[C@@H](C)/C([O-])=N/S(=O)(=O)CCCF
COc1ccc([C@@H]2CCCCCN2C(=O)Cn2ccccc2=O)cc1
O=C(Nc1ccccc1C[NH+]1CCSCC1)[C@@H]1C[C@H]1[N+](=O)[O-]
C=CCc1cc(C(=O)Nc2ncc(C(F)(F)F)cc2Cl)cc(OC)c1OC
Cc1occc1C(=O)NC1CCN(c2ccccc2S(C)(=O)=O)CC1
C[C@H]1C[C@@H]1[C@H](O)[C@@H]1CCCc2cccnc21
N#C/C(=N\Nc1ccc(Br)cc1)C(=O)C1CC1
COC(=O)[C@H](C)C[S@](=O)Cc1nc(C)c(C)s1
O=C([C@@H]1C[C@H](Sc2ccc(F)cc2)C[NH+]1Cc1ccccc1O)N1CCOCC1
Cc1ccc(/C=N/NCCC#N)cc1
O=C(CN1C(=O)N[C@@]2(CCCC3=C2CCS3)C1=O)NCCC1=c2ccccc2=[NH+]C1
CCc1ncc([C@H]2NCCc3[nH]c[nH+]c32)cn1
CC[C@@H]1CCC[C@@](Cc2cccc(O)c2)(C(=O)[O-])C1
CSc1ccccc1NC(=O)c1cc2n(n1)[C@H](C(F)(F)F)C[C@H](c1ccc3c(c1)OCO3)N2
O=C(NC[C@@H]1CCS(=O)(=O)C1)N(C1CC1)[C@H]1CCCc2ccccc21
O=C(Cn1cc(C(F)(F)F)cc(Cl)c1=O)N1CCc2[nH]c3ccccc3c2C1
Cc1ccc(CNC(=O)c2ccc(NS(=O)(=O)c3ccc(F)cc3)cc2)cc1F
c1ccc(Nc2ccc(-[n+]3ccc4ccccc4c3)cc2)cc1
COC(=O)[C@H](CN1CC(=O)N(C)CC1=O)NC(C)=O
Cc1n[nH]c([O-])c1[C@H](c1c(C)[nH][nH]c1=O)[C@H]1CN(Cc2ccccc2)c2ccccc21
CO[C@H](C)C(=O)Nc1cc(-c2ncco2)ccc1C
Cc1cccc(-c2ocnc2C(=O)NC2CC2)c1
CC(C)c1nc(CN(C)C(=O)[C@@H]2[C@@H]3C=C[C@@]4(CN(C(C)(C)C)C(=O)[C@@H]24)O3)no1
CCn1cc(CNC(=O)c2c(N)cnn2CC)cn1
COc1ccc(C=O)cc1OCC(=O)N1CCCCCC1
Cc1cccc(OCC[NH2+][C@H](C)c2ccc(Cl)s2)c1
O=C(c1ccn2nnnc2c1)N1C[C@@H]2CC[C@H](C1)N(Cc1cscn1)C2=O
O=S(=O)(NCC(O)(c1cccs1)c1cccs1)c1ccc(C(F)(F)F)cc1
CC1(C)C[C@](C[NH3+])(Nc2cccc(Cl)c2)C(C)(C)O1
Cc1ccc(-c2csc(/C(C#N)=C/Nc3ccc(Br)cc3F)n2)cc1
COCCNc1ncccc1-c1nc(-c2ccc(OC)cc2)no1
O=C([O-])COc1ccc2c(=O)c(-c3ccc4c(c3)OCCO4)coc2c1
CC[C@@H](C)c1ccccc1O[C@H]1CC[C@@](CO)([NH2+]C)C1
O=C(Nc1ccc(C(=O)[O-])cn1)N[C@@H]1CCOC1
COCCC(=O)NCc1cccc(-c2nc(C)n[nH]2)c1
Nc1c(Cl)ncnc1Nc1cc(Cl)cc(Cl)c1
CN(CC[NH+](C)C)C(=O)C(C)(C)c1cccc(Cl)c1
CC1CC[NH+](C[C@H]2CCCN(C(=O)[C@H](C)NS(=O)(=O)c3ccccc3)C2)CC1
CCc1nn(C)c(OC)c1CNC(=O)N[C@@H]1CCCC[C@@H]1CC
C[NH2+][C@H](Cc1ccc([N+](=O)[O-])cc1)c1cc(C)c(Br)s1
Cc1ccc(-c2nnc(SCC(=O)NCCc3ccc(Cl)cc3)n2N)cc1
COc1cccc(N2CCN(C(=O)CCCn3sc4ccccc4c3=O)CC2)c1
O=C1O[C@H](C(=O)NCCc2cccc([N+](=O)[O-])c2)Cc2ccccc21
C[C@H]1CCc2c(C(=O)N3CCN(S(=O)(=O)c4cccs4)CC3)csc2C1
CCCCn1nnnc1CSc1ccc(N)cc1OC
COc1ccc(-c2nonc2NC(=O)COc2ccc(C(C)C)cc2)cc1
Cc1cccc(NC(=O)C[C@@H]2Nc3cc(C)c(C)cc3NC2=O)c1
COc1ccc(NC(=O)c2ccc(-c3ccc(Cl)cc3)o2)cc1S(N)(=O)=O
Cc1ccc(C)c(NC(=O)c2ccc3c(c2)nnn3C(C)C)c1
CCC[NH2+][C@@H](Cc1ncccc1C)c1ccc(Cl)cc1
CCCc1nnsc1C(=O)N1CCc2nc(NC(=O)c3cccs3)sc2C1
CC[C@@](O)(C(=O)[O-])[C@H]1CCc2ccc(OC)cc21
C[C@@H]1CN([C@H](C(N)=O)c2ccc(F)cc2)CCN1Cc1[nH+]ccn1C
Cc1csc2nc(SCCOc3ccc(Cl)cc3)[nH]c(=O)c12
O=C([C@@H]1[N-]C(C2=CC=C[C@H]3N=CC=C23)=NO1)N1CCN(c2ccc(F)cc2)CC1
O=C(COc1ccccc1-c1noc(-c2ccc(Cl)cc2)n1)N1CCCC1
CC(C)(C)OC(=O)N1CC[C@H](C(=O)OCc2ccccc2)C1
CNC(=O)COc1cccc(NC(=O)[C@H]2CC[NH2+][C@@H]2C)c1
CS(=O)(=O)c1ccc(CCN[C@H](c2ccc(F)cc2)C2CCCC2)cc1
COC(=O)[C@@H](C)CC(=O)Oc1ccc2nccnc2c1
CC1(C)CCC[C@H]1n1c(CO)c[nH]c1=S
C[C@H]1CCN(C(=O)c2ccccc2OCC[NH+](C)C)C[C@@H]1O
CC[C@@H](c1ccccc1)[S@](=O)Cc1csc(COC)n1
CCS(=O)(=O)c1ccc(NC(=O)c2ccc(=O)n(C)n2)cc1
CCc1ccc(C(=O)Nc2cc(-c3nn4cnnc4s3)ccc2OC)cc1
NC(=O)[C@@H]1CCCC[C@H]1NC(=O)Nc1cccc2cccnc12
Cc1csc([C@@H](NC(=O)N2CCC[C@@H]2c2cccc(C)c2C)C2CC2)n1
CCC(=O)N1CCC([NH+]2CCN(c3ncc(Cl)cc3Cl)CC2)CC1
CCCN1CCO[C@H](c2nc(CC(=O)[O-])cs2)C1
Cc1cc(F)cc(C(=O)N[C@@H](C)c2ccc(NC(=O)C3CC3)cc2)c1
CC(C)N(C[C@H]1CCCCO1)C(=O)c1ccccc1OCC1CC1
CC(C)(C)c1ccc(C(=O)Nc2c3c(nn2-c2cccc(Cl)c2)CS(=O)(=O)C3)cc1
Cc1ccc(Oc2nc3ccccn3c(=O)c2/C=C(\C#N)C(=O)N2CCCCC2)c(C)c1
CCC(=O)c1ccc(F)c(F)c1
[NH3+]C1(CC[NH2+][C@H]2CCN(C3CC3)C2)CCC1
O=C1CC2(CCCCC2)C(=O)N1CC(=O)N(Cc1ccccc1)C1CC1
COc1ccc(NC(=O)c2[nH]c(C)c(C(=O)OC(C)C)c2C)cc1
CCSCC[C@@H](C)[NH+](C)CC(=O)N1C[C@H](C)O[C@H](C)C1
O=C(Cc1ccc(F)cc1)NNC(=O)C1(c2ccccc2)CCC1
O=C(NC1CCCC1)N(CCC(F)(F)F)CC1CC1
Cc1cccc(CN(C2CC2)S(=O)(=O)c2cc(C(N)=O)n(C)c2)c1
Cc1c(C(=O)N2CCOC[C@H]2CC(C)C)cnn1-c1ccncc1
CCc1nc2n(n1)CCC[C@@H]2NC(=O)N(C)Cc1cccc(OC)c1
CCC[C@H]1C[C@H]1[NH2+][C@@H]1CSCc2ccccc21
Fc1ccc(Cc2nc3cc(Cl)ccc3[nH]2)c(F)c1
C[NH+](C)[C@@H]1CCC[C@@H](NC(=O)/C=C/SCc2ccco2)C1
Cc1cc(C)n(/N=C\c2ccc(N(C)C)cc2)c(=O)c1C#N
OCC1CCN([C@@H]2CCC[NH+](Cc3cccnc3)C2)CC1
Cc1cccc(-n2ncc3c(Nc4c(C)n(C)n(-c5ccccc5)c4=O)ncnc32)c1
O=C(CCc1ccccc1)/N=C1/S[C@H]2CS(=O)(=O)C[C@H]2N1c1ccccc1Cl
COC(=O)[C@H]1C(=O)C[C@](C)(O)[C@H](C(=O)OC)[C@H]1c1cccnc1
CC(C)NC(=O)N1CCC(Cc2cccc(F)c2)CC1
CCC[C@@H]([NH3+])c1ccn(Cc2nc(C)cs2)c1
COc1ccc(C[NH+]2CCC(c3nnsc3S(C)(=O)=O)CC2)cc1CO
CC[NH2+]CCS(=O)(=O)N(C)Cc1cccc(C)n1
CCc1cc(OC[C@@H]2CN(CC)CCO2)c(C(=O)[O-])s1
Brc1c2c(nc3ccccc13)CCCC2
COc1ccccc1C(=O)[C@H]1CCCN(C(=O)Nc2cccc(Cl)c2C)C1
C[NH+](C)Cc1cccc(C(=O)N[C@@H](C#N)c2ccc(F)cc2F)c1
Cc1noc(C)c1CCC(=O)NC[C@@H]([C@H]1CCOC1)N1CCOCC1
O=C(Nc1ccon1)c1cc(S(=O)(=O)N2CCOCC2)cs1
C#CCNCC(=O)Nc1nc(CC)c(C)s1
CCC(CC)[NH2+]CCN1CC[NH+]2CCCC[C@@H]2C1
CCc1ccc(O)c(C(=O)N(C)[C@H](C)CS(C)(=O)=O)c1
Cc1cccc(OC(=O)Cc2c(C)nc3nc(C(F)(F)F)nn3c2C)c1
Cc1ccc2nc(CCl)n([C@H]3CC(=O)N(C)C3=O)c2c1
CCCNC(=S)NC1C[C@@H]2CC[C@H](C1)[NH+]2Cc1ccccc1
Cc1ccc(-c2csc(-n3c(NC(=O)CC4CCCC4)cnc3C)n2)cc1
O=[N+]([O-])c1ccc(F)c([N+](=O)[O-])c1F
Cc1ccc(C)c(C[NH2+][C@H](C)c2ccc(C)c(F)c2)c1
Cc1c(C(=O)NCc2ccccc2Cl)nnn1-c1ccc(F)cc1
CCC(=O)N1CCC[NH+](C[C@@H](C)C[NH3+])CC1
N#C/C(=C/c1ccccc1)C(=O)NC[C@H]1CCCO1
CC(C)Oc1cccc(/C=C/C(=O)N[C@@H]2CCC(=O)NC2)c1
Cc1cc(C)c2c(-n3cccc3)c(NC(=O)OC(C)C)sc2n1
COc1cccc(F)c1OS(=O)(=O)CC1CCC1
CC1(C)CC[C@@H]([NH+]2CCC(Cc3ccccc3)CC2)[C@@H]1[NH3+]
Cn1c(=O)oc2cc(S(=O)(=O)N3CCC[C@@H](C(=O)NCc4ccc5c(c4)OCO5)C3)ccc21
COc1ccc2c(c1)=C1CCN[C@H]([C@@H]3C(=O)N(CC(C)C)C(=O)N(CC(C)C)[C@H]3O)[C@H]1[NH+]=2
COc1cccc(/C=N\Nc2nn3cnnc3c3ccccc23)c1
C[C@H](OC(=O)c1nccnc1N)C(=O)Nc1ccc(C#N)cc1
COc1ccc(CCNC(=O)N2CCC(CSc3nccn3C)CC2)cc1
COc1ccc(OC)c(CN2CCN(C(=O)c3cc4ccc(OC)cc4[nH]3)CC2)c1
Cn1c(Cc2cccs2)nnc1SCCN1C(=O)c2ccccc2C1=O
CC[C@@H](C)[C@H](C)n1c(CCl)nc2cc(Br)cnc21
O=C(c1ccsc1)c1ccc(Br)cc1F
Cc1ccn([C@H](C)CC(=O)Nc2ccccc2F)n1
CN(Cc1nnc2n1CCC2)C(=O)[C@@](C)(N)C(F)(F)F
Cc1nc(CNS(=O)(=O)C[C@@H](C)CCl)cs1
CCC12CN3CC(CC)(CN(C1)C(=O)c1ccccc1C3=O)C2=O
C[C@H](NCc1cn(C)nc1C(F)(F)F)c1cnccn1
Cn1cc(/C=C2/SC(N3CCCCC3)=NC2=O)c(-c2ccccc2)n1
CCN[C@@]1(C#N)CCC[C@H](N2CC[NH+](C)[C@H](C)C2)C1
COc1ccc(N/C([O-])=C(\C#N)C(=O)c2ccoc2)cc1
COc1ccc2c(c1OC)C(=O)N1[C@H](C(=O)NCCC(C)C)CS[C@H]21
CCOC(=O)[C@](C)(O)[C@@H](C)c1cccc2ccccc12
CCOc1cc2[nH+]ccc(Nc3ccc(C(=O)[O-])cc3)c2cc1OCC
N#CCN(CC#N)C[C@@H](O)COc1ccc(N)cc1
CCN(C)C(=O)N(CCO)Cc1ccccc1
CC(C)C(=O)Nc1ccc(NC(=O)NC[C@@H](C)C[NH+]2CCCCC2)cc1
Cc1ccc(CC(=O)N2CC[C@@H](C(N)=O)c3ccccc32)cc1
O=C(COc1ccccc1Cl)NNC(=O)CC1CCCC1
CCn1cnnc1CNC(=O)NC[C@@H]1CCOC1
c1ccc(-n2cccc2C[NH+](Cc2ccsc2)C[C@@H]2CCCO2)nc1
CCC(CC)(NC(=O)C[C@@H]1CCC[NH2+]C1)C(=O)[O-]
C[C@@H]1CCCCC[C@@H]1Nc1cccc(F)c1C#N
Cc1ccc(NC(=O)CSCC(=O)Nc2cccc3ncccc23)cc1
C[C@@H](Nc1ccc(C(=O)[O-])cc1)C1CC[NH+](C)CC1
COc1ccc2c(c1)CCCN2C(=O)c1ccc(OCc2cccnc2)cc1
COc1ccc(C(=O)c2coc3ccc(O)c(C[NH+]4CCCC4)c23)cc1
CCc1ccc2[nH]c(=O)c(CN(CCN3CCOCC3)C(=O)Nc3ccccc3)cc2c1
CS(=O)(=O)N1CCCN(C(=O)NCCc2c(F)cccc2F)CC1
Cc1cccc(NC(=O)COc2ccc(N3C[C@@H](C(=O)[O-])CC3=O)cc2)c1
COc1cccc(C(=O)N2CCN(C(=O)c3ccc4c(c3)OCO4)CC2)c1
COCCN(Cc1ccccc1)C(=O)c1ccc(-c2ccc3c(c2)OCCO3)s1
Cc1nc(-c2cccc(C(=O)Nc3ccc4[nH]c(=O)[nH]c4c3)c2)cs1
CCC(CC)NC(=O)c1cc(S(C)(=O)=O)ccc1Cl
Cc1cccc(C(=O)N[C@@H]2CCCC[C@@H]2C(F)(F)F)n1
COCc1cn(C[C@H]2C[C@@H]3CC[NH+]2C[C@@H]3C(=O)NCc2ccccc2)nn1
C[C@@H](CC(F)(F)F)[NH2+]C[C@H]1CCN(S(C)(=O)=O)C1
O=S(=O)(Cc1nc(-c2cccs2)no1)c1ccc2ccccc2n1
CC[NH2+][C@@H](c1ccsc1)[C@@H]1CCOC2(CCCC2)C1
O=C1CCC(=O)N1C1CCC([NH2+][C@H](Cc2ccccn2)C2CC2)CC1
COc1ccccc1NS(=O)(=O)c1ccc2[nH]c(=O)ccc2c1
COc1ccc(-c2csc(NC(=O)c3cccc4ncccc34)n2)c(OC)c1
CCc1ccccc1Nc1nc(N)nc(C[NH+](C)C2CCCCC2)n1
C[NH+]1CCC(NC(=O)CN(c2ccc(Oc3ccccc3)cc2)S(C)(=O)=O)CC1
COc1cc(OC)c(NC(=O)CSc2ccccc2C)cc1F
Cn1ncnc1CCNC(=O)[C@@H]1C[C@H]1c1ccc(OC(F)(F)F)cc1
Cc1nc(C(C)(C)NC(=O)[C@H](C)Cc2c(C)n[nH]c2C)sc1C
CSCC(=O)NC[C@H](O)c1ccco1
COc1cc(C(=O)Nc2ccc(C)cc2C)ccc1OC(F)F
O=C1c2ccc(Br)cc2C(=O)N1c1ccc(I)cc1
C#CCN1CCN(C(=O)C[NH+]2CCC[C@H]2c2ccccc2)CC1
Cc1c(C(=O)NCC(=O)N2CCc3ccccc32)cn2nc[nH]c(=O)c12
Cc1cccc(C2(CNC(=O)c3cn(CC(N)=O)nn3)CCCCC2)c1
O=C([O-])[C@@H]1CCCCC[C@H]1NC(=O)N1CCS(=O)(=O)CC1
COc1cc(NC(=O)[C@@H]2C[C@H](c3cccc(C)c3)CN(C(=O)c3ccccc3)C2)cc(OC)c1
O=C(Cc1ccccc1)Nc1nnc(-c2ccc(Cl)cc2)s1
c1cnc(Sc2nnc(C3CC3)s2)nc1
COC(=O)[C@H]1[C@@H]2c3ccccc3O[C@@]1(C)N=c1s/c(=C\c3cnn(C)c3C)c(=O)n12
CCOCCN(C)C(=O)Nc1ccc(Sc2nnc(C)s2)cc1C
Cc1nc(C)c(-c2nnc(NC(=O)[C@@H]3CCC(=O)N3)o2)s1
O=C(NCCOc1ccc(Cl)cc1)c1ccc(Cl)c(S(=O)(=O)N2CCCC2)c1
COc1ccc(S(=O)(=O)N(C)CC(=O)Nc2cc(C(F)(F)F)ccc2Cl)cc1C
Cc1cc2ncn(C[C@H](O)CN3CCN([C@H](C)C(N)=O)CC3)c2cc1C
[NH3+][C@H]1CCOc2c(-c3ccccc3)cccc21
COC(=O)[C@@H]1C[C@@H]2CCCC[C@@H]2N1C(=O)c1cc(Cl)cc(Cl)c1
CCN[C@@H](c1ccc(OC)cc1)C(C)(C)[NH+](C)C
CC[NH+]1CCN(C[C@H](O)COCc2ccccc2)CC1
C[C@@H]1CCc2cc(F)ccc2N1S(=O)(=O)CCOc1ccc(F)cc1
CCCn1cnnc1[C@@H](C(=O)OCC)c1cccc(Br)c1
COc1ccc(NC(=O)C2=C(C)NC(=O)N[C@H]2c2ccc(-c3ccccc3)cc2)cc1
Cc1cc(NC(=O)c2cn(Cc3ccccc3)cc3c(=O)n(-c4ccccc4)nc2-3)c2ccccc2n1
C[C@@H](Oc1ccc(Cl)cc1N1C(=O)[C@H]2[C@@H]3C=C[C@@H](C3)[C@@H]2C1=O)C(=O)c1ccccc1
O=C(Nc1ccc(Cl)c(F)c1)C(=O)N[C@H]1CC=CCC1
CC[NH2+]Cc1cn(C)nc1-c1cc(F)c(C)cc1F
Cc1ccc(S[C@H]2CSc3nc(C)cc(=O)n3[C@@H]2c2ccccc2)cc1
CC[NH2+][C@H](CCc1ccc(C)cc1)Cc1ncccc1C
CCS(=O)(=O)c1ccccc1C(=O)N(CC[NH+](C)C)c1nc2c(C)cc(Cl)cc2s1
CC1(C)C[NH+](CCCCC#N)C1
O=C1c2cccc3cccc(c23)N1C[C@H](O)c1ccc(Cl)cc1
CC1(C)CC(NC(=O)c2sccc2S(=O)(=O)N2CCCC2)CC(C)(C)[NH2+]1
Cn1ncc2c1N=C(O)C[C@@H]2c1cc2ccccc2[nH]c1=O
COc1ccc([C@H]2c3c(oc4ccccc4c3=O)C(=O)N2CCCN2CCOCC2)cc1OC
Cc1cccc([C@H]2NC(=S)N[C@@](O)(C(F)(F)F)[C@@H]2C(=O)c2ccco2)c1
COc1ccc(C(C)(C)CNC(=O)c2ccc([N+](=O)[O-])cc2C)cc1OC
NC(=O)[C@@H]1CN(Cn2nc(Cl)c3ccccc32)CCO1
COc1ccc(S(=O)(=O)NCC2CCN(S(=O)(=O)c3cccnc3)CC2)cc1F
Cc1noc(C)c1CCC(=O)Nc1ccnn1C1CCCCC1
COC(=O)c1ccc(Cl)cc1NC(=O)c1ccc(F)cc1-n1cnnn1
CCc1c(C(=O)Nc2ccc([NH+](CC)CC)cc2)cnn1-c1ccc(F)cc1
CC(C)=CC[NH+]1CC[C@@H](C(=O)[O-])[C@H]1C
CCc1nn(C)cc1CNc1cc(F)c(OC)c(F)c1
COCC[NH+](C)CCNC(=O)C1CCC1
C[C@@H]1Cc2ccccc2N1S(=O)(=O)c1nnc(/N=C(\[O-])c2cccc(Br)c2)s1
CC(C)N1CC[C@@H](Nc2ccccc2OC2CCCC2)C1=O
CCNC(=O)[C@H]1CCCN(C(=O)C=C(C2CC2)C2CC2)C1
CCS[C@@H]1CC[C@H](NC(=O)C(=O)Nc2ccc(SC)c(F)c2)C1
O=C1COC(=O)[C@@H]1[C@H](c1ccc2c(c1)OCO2)c1cc2c(cc1O)OCO2
CC[C@H](NC(=O)N[C@@H](c1nccs1)C1CC1)c1nc2ccccc2[nH]1
CCCOc1ccc(CO[C@H]2[C@H]([C@@H]3COC(C)(C)O3)O[C@H]3OC(C)(C)O[C@@H]32)cc1
Nc1scc[n+]1Cc1cccc(F)c1
C[NH+](C)[C@H]1CCCN(CC[C@@H]2CCCC2=O)C1
COCCNC(=O)[C@@H](C)S(=O)(=O)c1ccccn1
O=C(CCn1ccnc1)N[C@H]1C=C[C@@H](C(=O)[O-])C1
O=C(CSc1ncnc2sccc12)N(Cc1ccco1)C1=CCCCC1
CS(=O)(=O)[C@H]1CCC[C@@H]([C@@H]2CCCCCC2=O)C1
COc1cccc(C(=O)N[C@H]2CCO[C@@]3(CCSC3)C2)c1F
Cc1ccc(NC(=O)C[n+]2ccc(Cc3ccccc3)cc2)cc1Cl
Brc1cnc(NCc2cccc(Cn3ccnc3)c2)nc1
Cc1nc(NC(=O)CCn2c([S-])nnc2-c2cccs2)sc1C
CC(=O)Nc1cccc([C@@H](C)OC(=O)CCc2cnn(C)c2)c1
CCN(C(C)=O)c1nc(CN2C[C@@H](C)O[C@H](c3ccccc3)C2)cs1
Cc1ccc(C(=O)Nc2ccc(-n3ncn(C)c3=O)cc2)c(C)n1
CC(C)(C(=O)NCCC(=O)N1CCCCC1)c1cccc(Cl)c1
Cc1ccc(C#N)cc1NC(=O)c1cccc(CN2CC[NH+](C)CC2)c1
Cc1ccc(S(=O)(=O)N(C)C)cc1NC(=O)CSCc1ccc(Cl)cc1
CC(C)[C@H]([NH3+])Cc1cc(Cl)c(Cl)cc1[N+](=O)[O-]
FC1(F)O[C@H]2C=CC=C[C@@H]2OC1(F)F
Cc1nc2c(cc1C(=O)Nc1ncn[n-]1)CNN2C(C)C
COc1ccc(F)c(NC(=O)c2oc(C)cc2C)c1
CC(C)=CC[C@@]1(CO)CCCN(C(=O)c2ccc(N(C)CCO)cc2)C1
CC[C@H](C)c1noc([C@H]2C=C[C@@H]([NH3+])C2)n1
CC[NH2+][C@H]1CCN(c2ccc(Br)c(F)c2)[C@H](C)[C@@H]1C
CCC(CC)(NC(=O)NC[C@H](C)[NH+]1CCCCC1)C(=O)[O-]
CCc1noc(CC)c1CC(=O)N1CC[C@@H]([N+]2=CCCC2)C1
CCCn1nc(C(=O)Nc2cc(Cl)ccc2O)ccc1=O
O[C@@H](c1ccc(Cl)s1)C1([NH+]2CCCC2)CCCC1
Cc1ccc(NC(=O)CSCc2cc(=O)n3nc(C4CCCCC4)sc3n2)cc1
COc1c(N)cc(-c2nc3cc(Cl)ccc3o2)cc1N
O=C(NC[C@H](c1cccs1)N1CCOCC1)Nc1cccc(Cl)c1
CN(C)c1ccc(CCNC(=O)NC[C@@H]2CCC[C@@H]2O)cc1
CN(CC(=O)Nc1ccccc1Br)C(=O)C[NH+]1CCN(Cc2cccc(Cl)c2)CC1
C[NH2+][C@H](c1ccc(OC)c(OC)c1)C1(C)CCCC1
CC(C)Oc1ccc(NC(=O)c2ccccc2S(C)(=O)=O)cc1Cl
C[C@@H](c1ccc(S(C)(=O)=O)cc1)N(C)C(=O)Cc1cccc(F)c1
C[C@]1(CNC(=O)NCc2cccc(OCC(F)F)n2)CCCO1
Cc1ccc(OCC(=O)N2CCC[C@H]2c2ccc3c(c2)OCCO3)cc1
COc1ccc(C[C@@](C)(O)CNC(=O)c2ccccc2SC)cc1
CCCN(c1ccccc1N)[C@@H]1CCO[C@]2(CCOC2)C1
COc1ccc(/C=N/NC(=O)COc2ccccc2)cc1O
CCc1nn(C)cc1NC(=O)Nc1ccc(N2CCSCC2)cc1C
C[C@H]1CCN(C(=O)/C=C/c2ccc(-n3ccnc3)cc2)C[C@@H]1O
CN1C(=O)[C@@H]2[C@H]([NH+]=CN2[C@H]2O[C@@H](CO)[C@@H](O)[C@@H]2O)N(C)C1=O
Cc1nn(CCO)c(C)c1C[NH+]1CCC(CC[NH+](C)C)CC1
C[C@@H](c1ccc(F)cc1)N(C)C(=O)C[NH+](C)Cc1ccc(F)c(F)c1
CCc1ccc2oc(=O)cc(C[NH+]3CCN(Cc4cc(C=O)ccc4OC)CC3)c2c1
CN1CCCc2cc(NC(=O)C3CCN(c4ncccn4)CC3)ccc21
Cc1ccc(CN(C)C(=O)Cn2ccc(C(F)(F)F)n2)s1
COc1ccccc1-c1nnc(C2CCN(C(=O)NC(C)(C)C)CC2)s1
CC[NH+](C)Cc1cccc(CNC(=O)NCc2ccncc2)c1
C/C=C/C(=O)OCC(=O)Nc1ccccc1[N+](=O)[O-]
CC(C)NC(=O)C[C@H](C[NH3+])[NH+]1CCC(C)(C)CC1
CCCCc1cc(NC(=O)c2ccc(SCC)nc2)[nH]n1
COc1cc(C[NH+]2C[C@@H](C)[C@H]2c2ccccc2)cc(Cl)c1OCC(N)=O
NC(=O)c1ccc(NC(=O)NCc2ccc3c(c2)CCC3)cc1
C[C@H]1CN(c2nc(Br)cs2)[C@H](C)CO1
Cc1cc([C@@H](C)NC(=O)c2nc[nH]n2)c(C)o1
Cc1ccc(NC(=O)CSc2nc3ccccc3c(=O)n2Cc2ccco2)c([N+](=O)[O-])c1
Cc1cc(C(=O)Cn2c(-c3ccccc3)noc2=O)c(C)n1Cc1ccccc1
CC1(C)C[NH+]=C(N2CCN(Cc3ncccc3C(F)(F)F)CC2)S1
O=C(/N=c1\sccn1Cc1ccccc1)c1cnc2sccn2c1=O
O=C(C[NH+]1CCN(Cc2nc(-c3ccc(Cl)cc3)no2)CC1)Nc1cccc(F)c1
CCN(CCC(F)(F)F)Cc1c(Cl)nc2ccccn12
CCc1nc(-c2csc(S(=O)(=O)N3CCC[C@H](C(=O)Nc4c(C)cccc4C)C3)c2)no1
Cc1ccc(C)c(OCCC(=O)Nc2cc(C)nn2Cc2ccccn2)c1
O=C(Nc1cc(F)ccc1Cl)c1nccc2ccccc12
C[C@@H]1[C@@H](c2ccccc2O)c2cc3c(cc2O[C@H]1O)OCO3
COc1ccc(-c2csc(CN3CCN(C(=O)Cc4cccc(OC)c4)CC3)n2)cc1
CC(C)CCn1cc(C(=O)N2C[C@@H](O)C[C@H]2c2cc(F)ccc2F)nn1
CC(C)n1cnnc1S[C@@H](C)c1ccc(Cl)c(Cl)c1
C[C@@H](c1ccncc1)[C@H]([NH3+])C1CCCC1
CS(=O)(=O)c1ccc(-n2nnnc2COc2cccc(I)c2)cc1
Brc1cc2c(cc1NCc1cn3ccccc3[nH+]1)OCCO2
COc1ccc(S(=O)(=O)N2CCC[C@H](CN3CCOCC3)C2)cc1
NC(=O)c1ccc(C(=O)NCC2(c3cccc(F)c3)CCOCC2)cc1
C[NH2+][C@H](c1ccsc1)C1(N(C)C)CCCCC1
O=C1NN=C(CSc2nc3ccccc3n2Cc2ccccc2)Oc2ccccc21
COc1ccc(S(=O)(=O)Nc2ccc(-c3c[nH+]c4n3CCC4)cc2)cc1
CC(C)c1ccc(NC(=O)[C@H]2CC(=O)Nc3nc(-c4cccnc4)nn32)cc1
Cc1ccc2nc(C[NH+]3CCC[C@@H]3C(=O)[O-])cc(=O)n2c1
Cc1cn(-c2nc(-c3ccccc3)oc2-c2ccccc2)c(=O)[nH]c1=O
C[C@H](O)C[C@H](C)C[NH2+][C@@H](c1ccccc1)C1CCCC1
Cc1ccc(CN(C)C(=O)c2ccccc2SCC(=O)N(C)C2CCCCC2)cc1
Cc1ccccc1N1CCN(S(=O)(=O)CCC2CC2)CC1
CCC[NH2+][C@@]1(C(=O)[O-])CC[C@@H](N2CC[NH+](C)CC2)C1
Cc1nc(CN2CCN(Cc3cnc4ncccn34)CC2)no1
Cc1cc(NC(=O)CSCC(=O)O[C@H]2C[C@@H](C)CC(C)(C)C2)no1
CCOCCCNC(=O)C1CCN(c2ccccc2)CC1
CC[S@](=O)[C@@H]1CCCC[C@@H]1NC(=O)N[C@@H](C)c1ccncc1
CC(C)[C@H](NC(=O)COc1ccc(C#N)cc1)c1nc2ccccc2[nH]1
N#Cc1ccc([C@@H]([NH3+])CO)cc1F
CC(C)Oc1ccc(C(=O)N2CC(=O)Nc3ccc(F)cc3[C@H]2c2ccc(F)cc2)cc1
C=C(C)COc1ccc(-c2[nH]ncc2-c2ccc(OC)c(OC)c2)c(O)c1
Cc1cc(NC(=O)C[NH+](C)Cc2cccc(Cl)c2)on1
FC(F)(F)[C@@H]1CN(Cc2cnc3c(-c4ccccc4)cnn3c2)CCO1
CN(CCOc1ccccc1)C(=O)c1cccc(C#N)c1
C[C@]1(c2ccccc2)NC(=O)N(CC(=O)N2CCC[C@H](C(N)=O)C2)C1=O
Cc1ccc(NC(=O)CCc2csc(NC(=O)c3ccccc3)n2)cc1Cl
C[NH+](C)C1CCN(c2ccc(NC(=O)CCCn3ccnn3)cc2F)CC1
COc1cc(C)c(C(=O)N(C[C@H]2CCCO2)C2CCCC2)cc1OC
CC(C)[S@](=O)c1ccc(C(=O)NCc2cccnc2-n2cccn2)cc1
CCNC(=O)NC(=O)CSc1nnc(-c2ccccc2F)n1-c1ccc(C)cc1
Cc1ccc2nc(NC3=NC(=O)[C@@H](CC(=O)[O-])N3)nc(C)c2c1
C[C@H](OC(=O)c1cccc(Nc2cnn(C)c2)c1)C(=O)Nc1ncc(Cl)cc1Cl
CC(=O)[C@@H]1CCCCC1(C)C
CC(=O)C1=CC(C(=O)N2CCO[C@@H](c3ccccc3)C2)=NC1
C[C@@H](c1ccccc1)N1C(=O)/C(=C/c2oc3cc(O)ccc3c2Cl)SC1=S
COc1cccc(OCCN2CC[NH+](C3C[C@H](C)O[C@H](C)C3)CC2)c1
C[C@H](NC(=O)c1cncc(Br)c1)c1ccco1
Cc1cccc(C2([NH2+]Cc3ccc([S@@](C)=O)cc3)CCCC2)c1
O=C(N[C@H]1CCC[NH+](CC2CCCCC2)C1)c1cnn2cc(CCO)cnc12
CCOC(=O)[C@@H]1CCCN(C(=O)c2ccc3c(c2)ncn3-c2ccccc2)C1
COc1cc(OC)c(NC(=O)C[C@H](C)c2ccccc2C)cc1F
COc1cccc(-c2cc(C(=O)NCC(C)C)n3nc(-c4ccccc4)cc3n2)c1
Cc1cccc(C(=O)NC2CC[NH+](C3CC3)CC2)c1
Cc1csc(C[NH+](CC(=O)[O-])CC(=O)[O-])n1
COc1ccc(CCNC(=O)[C@@H](C)NC(=O)c2ccccc2)cc1
COc1cc([N+](=O)[O-])ccc1NC(=O)OCC(C)C
CNS(=O)(=O)CC(=O)N[C@@H]1CCC[NH+](C2CCCCC2)C1
Cc1nc(CCNC(=O)N[C@H](CC(F)(F)F)c2ccc(F)cc2)sc1C
O=C(Cc1c(Cl)cccc1Cl)NNC(=S)Nc1ccccc1
CN(C)C(=O)c1ccc(CN2C[C@H](c3ccccc3)OCC2(C)C)[nH]1
NS(=O)(=O)c1ccccc1[N-]S(=O)(=O)c1ccccc1Br
Cc1ccc(-n2nnnc2SCC(=O)N[C@H]2CCCC[C@H]2C)cc1
C[NH+](C)[C@H]1CCN(c2nc3ccc(Cl)cc3s2)C[C@H]1CCCO
CCNC(=O)N1CCN(CC(=O)N(CC)c2nc3ccccc3s2)CC1
C[C@H](NC(=O)CS[C@@H]1NN=C(C2=c3ccccc3=[NH+]C2)O1)c1ccc2c(c1)OCO2
CC1CCC(C(=O)[C@H](C)[C@H](C)C(=O)[O-])CC1
Cc1nn(Cc2ccccc2)c(C)c1C[NH+]1CCC(OC[C@@H]2CCCCO2)CC1
Cc1ccn(C)c(=O)c1NC(=O)C(=O)NCC[NH+]1CCC(C)CC1
COc1ccc(F)cc1NC(=O)c1cccc(Nc2cnn(C)c2)c1
Cc1ccc(/C=N/Nc2nnc(SCC(=O)Nc3cccc(F)c3C)n2N)cc1
COc1ccc(NC(=S)Nc2ccc(C)c(C)c2)c(C)c1
C[S@](=O)c1ccc(C[NH+]2CCCN(C(=O)c3ccc(Cl)cc3)CC2)cc1
C[NH2+][C@H]1c2cc(OC)ccc2C[C@@H]1Sc1ccccc1
C=CCCC[C@H](C)[NH+]1CCC(NC(=O)c2ccc(C)s2)CC1
CC(C)(C)OC(=O)[C@H](C1CCCCC1)[C@H]([NH3+])C(=O)[O-]
C[C@H](c1ccc(F)cc1)N(C)C(=O)c1ccc2c(=O)n3c(nc2c1)CCCCCC3
CC(C)C[C@H]1CCN(C(=O)C=C2CCSCC2)C1
Cc1nc(C(=O)NCC2C[C@@H]3CC[C@H](C2)[NH+]3C)n[nH]1
CCCN(CC(=O)Nc1cc(Cl)ccc1Cl)C(=O)c1ccc2c(c1)OCO2
CN(Cc1cc(Cl)cc(Cl)c1)C(=O)NCc1cc[nH+]c(N(C)C)c1
C[C@H](c1ccncc1)N(C)Cc1csc(CC(=O)N(C)C)n1
C[C@@H]1CCCN(S(=O)(=O)Nc2ccn(Cc3ccccc3)n2)C1
O=Cc1ccc2c3c(cccc13)-c1ccccc1-2
CC[NH+](CC)CCNC(=O)c1ccc2c(c1)[C@H]1C=CC[C@H]1[C@@H](c1cccc(C)c1)N2
CCC[C@H](NC(=O)c1ccnc(C2CCCC2)n1)C(=O)OC
C[C@@H]1C[C@H]([NH2+]CC2C(C)(C)C2(C)C)CS1
CCOC(=O)c1csc(NC(=O)c2cccc(OC)c2F)n1
CCCN(CC#N)C(=O)c1cc2c(cc1O)OCO2
Cc1ccc(NC(=O)C[C@H](C)NC(=O)c2ccccc2)cc1
C/[NH+]=C(/NCCc1ccc(C)nc1)N(C)Cc1sccc1C
CC[C@@H](CNc1ncccn1)[NH+]1CCCC1
Cc1cc([C@@H](C)[NH2+]CCCC(=O)NC2CC2)c(C)s1
CCC[C@@H](C)C(=O)Nc1ccc(N2CCC(C[NH+](C)C)CC2)cc1
O=c1c(OCC[NH+]2CCCCC2)c(-c2ccccc2)oc2ccccc12
C[C@H]1CCN(C(=O)NC2CC(C)(C)[NH2+]C(C)(C)C2)C[C@H]1O
N#Cc1cccc(NNC(=O)N[C@H](c2nccs2)C2CC2)c1
CCOC(=O)c1ccc(CN2CCO[C@H](C#N)C2)o1
Nc1ncnc(NNc2nc3ccccc3s2)c1[N+](=O)[O-]
CCN[C@@]1(C(=O)[O-])CC[C@@H]([NH+]2CCC(C)(CC)CC2)C1
CO[C@]1(C)C[C@@H](NS(=O)(=O)c2ccccc2[N+](=O)[O-])C1(C)C
C[NH2+][C@@]1(CO)CC[C@H](n2ccc(C(F)(F)F)n2)C1
Cc1ccc(NC(=O)N(C)C)c(C(=O)Nc2cccc(F)c2C)c1
COc1ccc(F)cc1NC(=O)C(=O)N[C@@H]1C[C@](C)(OC)C1(C)C
C[NH+]1CCN(C(=O)CCCn2nnnc2C[NH+]2CCOCC2)C[C@H]1c1ccccc1
CC[NH2+][C@H]1[C@H](OCc2ccccc2F)CCC1(C)C
C[C@@H](CCl)CS(=O)(=O)N(Cc1ccc(F)cc1)C1CC1
O=C1CNC(=O)N1CCCC(=O)N1CCC[C@@H]1c1nc2ccccc2s1
Cc1ccc2nc(NC(=O)CNC(=O)c3cc4ccccc4[nH]3)sc2c1
Cc1cc2ccccc2c(=O)n1N
Cc1ccccc1N1C[C@H]2C[C@@H]1C[NH2+]2
Cc1nn(CC(=O)N[C@H]2C[NH+]3CCC2CC3)c(C)c1N
CN[C@](C)(C(=O)OC)c1cc(F)c(C)cc1F
CCOC(=O)c1ccc(NC(=O)C2(C#N)CCCC2)cc1
CN(Cc1nc(COc2ccc(F)cc2)no1)c1ccccc1
Cc1ccc(S(=O)(=O)/N=C(\[O-])[C@H]2SCCc3ccccc32)c(F)c1
COc1cc(F)cc(C/[NH+]=C(/N)Nc2ccc(OC)c(OC)c2)c1
C[C@@H]1C[C@@H]2CCCC[C@@H]2N1C(=O)[C@@H]1CCCO1
CC(C)Cn1c(=O)c2ccc(C(=O)NC3CCCC3)cc2n2c(=O)n(Cc3ccc(Cl)cc3)nc12
COc1ccc(CCC(=O)N2CCN(c3ccc(C#N)c(Cl)c3)CC2)cc1
CCN(CC)C(=O)c1ccccc1NC(=O)Cc1ccc(OC)cc1
Cc1ncc([C@H](C)[NH2+]CC2(NC(=O)OC(C)(C)C)CCCCC2)s1
CC(C)c1ccc(/C=N/NC(=O)COc2ccccc2)cc1
Cc1ccc(NC(=O)N2CCN(c3ncccc3C#N)CC2)cc1C(N)=O
C[NH+](C)[C@H]1CCN(c2nc(Cl)ncc2Br)C1
CC(=O)c1cccc(C(=O)OCC(=O)Nc2cccc(C)c2C)c1
COC(C)(C)c1noc(-c2cc(Br)cn2C(C)C)n1
Cc1ccnc(Sc2cccc(F)c2C[NH3+])n1
O=C([O-])c1cc2ccccc2cc1NS(=O)(=O)c1ccccc1Br
CC(C)=CC(=O)Nc1c(F)cccc1Br
N#Cc1ccc(C(=O)N2CCCS/C2=N\c2cccc(C(F)(F)F)c2)cc1
CCn1c(C)cc(C(=O)Nc2cccc(OCCn3cncn3)c2)c1C
C=C[C@@H](C)Oc1c(F)cc(C[C@@H](C)[NH3+])cc1F
O[C@@H](Cc1cnccn1)c1ccc(C(F)(F)F)cc1
CC(C)(C)c1ccc(Oc2ncccc2C#N)cc1
CC[C@@H]1C[NH+]2CCCC[C@@H]2CN1C[C@@H]1CC[NH+](C(C)C)C1
C[C@H]1CCN(C(=O)c2ccc(Cl)c(S(=O)(=O)N3C[C@@H](C)O[C@H](C)C3)c2)c2ccccc2S1
COc1ccc(/C=C2\C(=O)N(c3cccc(Cl)c3)C(=O)N=C2[O-])c(OC)c1OC
COc1ccc(CNC(=O)C23C[C@@H]4C[C@@H](CC(NC(C)=O)(C4)C2)C3)cc1
CCn1c(C)ccc(-c2noc(CCC(=O)N[C@@H](C)c3ccc(Cl)cc3)n2)c1=O
Cc1cc(OC(=O)Cn2ncc3ccccc3c2=O)ccc1Cl
CCCOc1ccc(Cl)cc1NS(=O)(=O)c1cn[nH]c1C
CC1=C(C(=O)Nc2ccccc2)[C@H](c2ccc(OCc3ccccc3)cc2)n2nnnc2N1
Cc1nc([C@@H]2CCCN(C(=O)c3cc(C(C)C)n[nH]3)C2)nc2c1CCC(=O)N2C
Cc1noc(C)c1CN(C)C(=O)N[C@@H]1CCOc2ccccc21
C[C@H](NC(=O)c1c[nH]c2ccccc2c1=O)c1ccc2ccccc2c1
CC[C@@H]1CCC[C@H](NS(=O)(=O)c2c[nH]c3ncccc23)C1
CC[C@@H](NC(=O)[C@H](C)c1ccccc1F)c1nc(C)n[nH]1
C[C@H](CNC(=O)NNc1ccc(Cl)cc1Cl)N1CCOCC1
Cc1ccc(N2CC[C@H](N3CCOCC3)[C@H](CCC(=O)[O-])C2)[nH+]c1
O=C(O/N=C\c1ccc2c(c1)OCO2)c1ccco1
C[C@@H](Nc1ccc2c(c1)OCO2)C(=O)[O-]
CCc1ccccc1N1C[C@H](/C([O-])=N/S(=O)(=O)c2cccs2)CC1=O
O=C(NCC(=O)N1CCN(C(=O)[C@H]2C[C@@H]2c2ccc3c(c2)OCO3)CC1)c1ccccc1
Cc1ccccc1NC(=O)CSc1c(C(C)C)cnc2c1c(=O)n(C)c(=O)n2C
NC(=O)[C@H]1CCCC[C@@H]1NC(=O)Nc1ccc(-c2ccccc2)cc1
COc1ccc(S[C@H](C)C(=O)NCc2ccc[nH+]c2N2CCOCC2)cc1
Cc1nn(-c2ccccc2)c(C)c1CNC(=O)C[C@@H]1OC(=O)c2ccccc21
COc1ncccc1CN1C[C@H](C)[NH2+][C@@H](C)C1
O=C(NCCNC(=O)c1cccnc1)NCc1cnn(-c2ccccc2)c1
O=C(CCn1ccc(=O)[nH]c1=O)NCc1cc(-c2ccc3c(c2)OCCO3)on1
COC(=O)c1ccc(NC(=O)Cn2ncccc2=O)cc1
CC1CCC(C(=O)O[C@@H](C)[C@@H]2CCCO2)CC1
C[C@@H](Nc1c(F)c(F)nc(F)c1F)[C@@H]1CCCO1
O=C(Nc1cccc(C(F)(F)F)c1)c1ccc(=O)n(Cc2cccc(Cl)c2)c1
COCCNCc1cc(=O)nc([C@H]2C[NH+]3CCN2CC3)[nH]1
C=CCC[C@H](C)[NH+]1CCC[C@H](CN2CCOCC2)C1
CC[C@H](C)N(C)c1ccccc1C[NH2+]C
Cc1cc(C)c(NC(=O)c2cccc3ccccc23)c(N)c1
CCC[C@H](Br)CC[C@@H]1CCO[C@]2(CCOC2)C1
Cc1cc(NC(=O)/C=N/O)ccc1C(C)C
CC(C)[C@]1(C)CC(=O)N(Cc2ncn(-c3ccccc3)n2)C1=O
NC(=O)CCCNC(=O)/C=C/c1cccc2cccnc12
Cc1ccc(-c2n[nH]cc2C[NH+](C)CCN2CCOC2=O)cc1
O=C(Nc1ccc(F)cc1Cl)c1ccccc1[N+](=O)[O-]
O=C(c1ccc(OC2CC[NH+](CCc3ccccc3)CC2)cc1)N1CCC[C@H]1CO
CNC(=S)N1N=C(c2ccc(C)cc2)C[C@@H]1c1ccc(Cl)cc1
COc1ccc(CC(=O)N/N=C\c2ccc(N(C)C)cc2)cc1OC
C[C@@H]1C[C@H](c2ccc(F)cc2)C[NH+]1CCc1ccccn1
O=C(COc1cccc(Cl)c1)Nc1ccccc1[N+](=O)[O-]
CC(=O)Oc1ccc([C@H]2Nc3c(C(=O)[O-])ccc([N+](=O)[O-])c3[C@H]3C=CC[C@@H]32)cc1
O=C(Nc1ccccc1OCC1CC1)c1cnccn1
CCC(=O)Nc1ccc(C)c(NC(=O)C[C@@H]2CCCO2)c1
Cc1ccc(NC(=O)C[C@@H]2S/C(=N/N=C/c3ccc(-c4ccc(C)cc4)o3)NC2=O)cc1
C[C@@H](NC[C@H](O)c1ccccc1)c1ccoc1
Cc1nn(Cc2ccccc2)c(Cl)c1CNc1cnn(-c2ncccn2)c1
Cn1cccc1[C@@H](CNC(=O)Nc1ccccc1Cl)N1CC[NH+](C)CC1
COC(=O)[C@@H](c1ccc(C#N)cc1)N(C)Cc1nnc(C2CC2)n1C
O=C1C[C@@H](c2ccccc2[N+](=O)[O-])c2ccc3ccccc3c2N1
COc1ccc(-n2cc(C=O)c(-c3ccc(Br)cc3)n2)cc1
O=C(Cc1ccccc1)Nc1cc(Cl)ccc1C(=O)[O-]
CC(C)(C(=O)N=c1[nH]c2ccccc2[nH]1)c1ccc(F)cc1
COC(=O)c1ccc(C(=O)NCc2nc3ccccc3n2C)cc1
CS/C(=N\S(=O)(=O)c1ccccc1)[N-]/N=C/c1ccccn1
CCCCNC(=O)NS(=O)(=O)c1ccc(NC(=O)c2ccccc2C)cc1
CCSCCSCc1nc(CC)cc(=O)[nH]1
CC(C)[C@@H](C)NC(=O)COC(=O)c1cc(=O)[nH]c2ccccc12
CCCC(=O)c1ccn(CC(=O)N[C@H](C)C(C)C)c1
O=[N+]([O-])c1ccc(N2CCC[C@H](c3[nH]cc[nH+]3)C2)c2ccncc12
O=C(Nc1nccs1)c1ncccn1
N/C(=N\[N+](=O)[O-])N/N=C/c1ccc(Cl)cc1Cl
CC(C)c1nsc(S(=O)(=O)[C@@H](C)CCCl)n1
Cc1ccc(NC(=O)CCNC(=O)c2cccc3cc[nH]c23)c(Cl)c1
O=C(NCc1cn2ccsc2n1)Nc1cc(Cl)ccc1Cl
CCN(CC1CC[NH2+]CC1)S(=O)(=O)c1cn(CC)cn1
COc1cc(/C=C/C(=O)N2CCC[C@@H](c3nn(C)c(=O)n3C(C)C)C2)cc(OC)c1OC
O=C(Nc1ccnn1C1CCCCC1)N[C@H]1CC=CCC1
CC(C)Nc1nc[nH+]c(N2CCc3ccccc32)c1N
O=C(CCc1cccc([N+](=O)[O-])c1)Nc1ccc(Cl)nc1
C[NH2+]C[C@@H](C)C(=O)N(C)c1cccc(C#N)c1
O=C(c1ccc(F)cc1)[C@H]1CCCN(C(=O)CCCn2ccnn2)C1
CC(C)[C@H](C)[NH+](C)Cc1cccc(Cl)n1
CC[C@@H](N[C@@H](C)c1cccc(-n2cccn2)c1)C(=O)Nc1cc(C)on1
ClC[C@H](Cl)C[n+]1ccccc1
CCOC(=O)[C@H](C)NC(=O)N1CCC[C@@H]1c1cc(C(C)C)no1
CC(N[C@H](C)c1ccccc1C)=C1C(=O)N(C)C(=O)N(C)C1=O
O=C(Cc1ccccc1)NCc1noc(-c2cccs2)n1
CCc1ccc([C@H]2C[C@@H](C(F)(F)F)n3ncc(C(=O)N[C@@H](C)COC)c3N2)cc1
CCCCNC(=O)CN1C(=O)C[C@H](C)Sc2ccc(S(=O)(=O)N3CCCCC3)cc21
Cc1nc([C@@H]2CCCN(C(=O)Cn3c(C)cc4ccccc43)C2)no1
Cc1ccc(C(=O)NCc2cc(-c3cccs3)on2)cc1
CC[C@@](C)([NH3+])C(=O)N[C@H](C)c1cccnc1
CC/[NH+]=C(/NC[C@@H]1CCC[C@@H]1O)N1CCC2(CCCCC2)C1
C[NH2+][C@@]1(C(=O)[O-])CCC[C@@H](N(C)C2CC[NH+](C)CC2)C1
OCCSc1nc(-c2ccccc2)cs1
Cc1csc([C@@H](NC(=O)N[C@H]2CCCc3ccc(F)cc32)C2CC2)n1
O=C(COc1ccc2nc3n(c(=O)c2c1)CCCCC3)NCCc1ccc(F)cc1
O=C([O-])c1cccc(-c2cc(C(=O)[O-])cc(C(F)(F)F)c2)c1
O=C(NCc1cccnc1)[C@@H]1CCCN(S(=O)(=O)c2ccc(F)cc2)C1
CCc1ccc2c(c1)[C@]1(C(=O)N2)[C@@H]2C(=O)N(c3cc(C)cc(C)c3)C(=O)[C@@H]2[C@@H]2CCC[NH+]21
CN(Cc1ccccc1Br)C(=O)COc1cccnc1[N+](=O)[O-]
Cc1cccc(OCCN(C)C(=O)NC2CC[NH+](C)CC2)c1
Fc1ccc(C=NNC(=S)N/N=C/c2ccc(F)cc2)cc1
C[C@H](CC(N)=S)NC(=O)C[C@H]1CCCCO1
CC[C@@H]1CCC[C@H](NC(=O)C(=O)Nc2cc(COC)ncn2)C1
CN(C1CCC(C)(C)CC1)S(=O)(=O)c1ccc(S(N)(=O)=O)cc1
COC(=O)c1c(N2C(N)=C(C#N)[C@@H](c3cccnc3)C3=C2CC(C)(C)CC3=O)sc2c1CCCC2
C=CCOc1ccc([C@@H]2Oc3nc(SC)nnc3-c3ccccc3N2C(=O)CC)cc1
CC[C@@H]1CCCN(C(=O)c2sc3cccc(F)c3c2N)C1
COc1ccc(CN2C(=O)NC(=O)/C(=C\c3cnc(-c4ccccc4)nc3)C2=O)cc1
O=C(CCN1C(=O)c2ccccc2C1=O)Nc1sc2c(c1C(=O)NC[C@@H]1CCCO1)CCCC2
C=CCN(CC=C)C(=O)c1cc(Br)ccc1Br
CSc1nc(-c2ccc(C)cc2)c(C#N)c(=O)[nH]1
CC(C)([NH2+][C@H]1CCO[C@@]2(CCSC2)C1)C(N)=O
CC[C@@H]([NH2+]Cc1cc(Cl)c2c(c1)OCCO2)c1noc(C)n1
COc1ccc2oc(CN3CCOC4(CCOCC4)C3)cc2c1
CCCc1nc2sc3c(SCC(=O)Nc4ccccn4)ncnc3c2c2c1CCCC2
Cc1ccc([C@@H](C)NC(=O)CNS(=O)(=O)c2cnn(C)c2)o1
CNC(=O)C[NH+]1CCC[C@@H](CN2CCOCC2)C1
Cc1cc(N2CCN(C)CC2)[nH+]c2ccc(NC(=S)NCc3ccco3)cc12
CCOC(=O)CNC(=O)c1cccnc1Sc1ccc(C)cc1
CN1CCc2nc[nH]c2C12CC[NH+](Cc1cccc(OC3CCCC3)c1)CC2
COCCN(CCC#N)c1ncnc2sc(C)cc12
CC(C)[C@@H](C)CNC(=O)c1nc[nH]n1
C[C@@H](NC(=O)c1cc(=O)c2ccccc2o1)c1cccc(-n2cccn2)c1
Cc1cc(C(F)F)n2ncc(C(=O)Nc3cnn(Cc4ccc(Cl)cc4Cl)c3)c2n1
O=C1[C@@H](Sc2nncn2C2CC2)CCN1c1ccccc1
C[C@H]1C[C@@H](N2CCN(c3cccc(Cl)c3)CC2)C(=O)O1
O=C(NC[C@@H](c1cccs1)[NH+]1CCCCCC1)c1ccc(Cl)cc1
Cc1cccn2c(=O)c3cc(C#N)c(N)[n+](C4CCCC4)c3nc12
CNC(=O)CCNS(=O)(=O)c1cccc(Cl)c1
CC(=O)Nc1cc(NC(C)=O)cc(C(=O)NC[C@@H](c2ccco2)[NH+](C)C)c1
CCS[C@H]1CC[C@H]([NH2+]C)C1
NNc1nc(NCc2ccco2)c2nc[nH]c2n1
COCCNC(=O)Nc1ccc(C)c(Cl)c1
CNC(=O)CCn1c(SCC(=O)[O-])nc2ccc(C)cc21
CC(C)C[C@@H]1N[C@]2(C(=O)N(Cc3ccccc3F)c3ccccc32)[C@@H]2C(=O)N(C)C(=O)[C@H]12
C[C@@H](CN(C)c1ncnc2c1c(Br)nn2C)c1ccccc1
C[NH2+]C[C@]1(c2ccc(F)cc2)CCC[C@@H]1C
COc1cccc(C(=O)N[C@@H](C)c2nc3ccccc3n2Cc2ccc(F)cc2)c1
CCC[C@H](NC(=O)CSc1ncn[nH]1)c1ccccc1
CCOC(=O)c1[nH]c2ccc(F)cc2c1NC(=O)[C@@H](C)N1CCN(c2cccc(C)c2C)CC1
O=C(C1CC[NH+](Cc2ccc(F)cc2)CC1)N1CCN(Cc2ccc3c(c2)OCO3)CC1
COc1ccc(O[C@@H](C)CNC(=O)N[C@H]2CCC[C@@H]2CO)cc1
O=C(N[C@H]1CC[NH+](CC2CC2)C1)c1ccc(OCC(F)F)nc1
CSCc1ccnc(N2CCCN(c3ncccc3C#N)CC2)c1
C=CCOc1ccccc1C(=O)N[C@H](C(=O)[O-])[C@@H](C)O
C[C@H](NC(=O)Cc1cccs1)c1ccc2c(c1)CCC(=O)N2
CN1C(=O)C[C@H](C(=O)Nc2cnn(CC(F)(F)F)c2)[C@H]1c1cccc(F)c1
O=C(Cc1c[nH]c2ccccc12)NC1(c2cccc(F)c2)CCOCC1
O=C(CCc1ccsc1)N(C[C@@H]1CCCO1)c1nc2ccccc2s1
Cc1nccn1-c1ccc(CNC(=O)C2(NC(N)=O)CCCCC2)cc1F
COc1ccc(O[C@@H](C)C(=O)[C@H](C#N)c2nc(C(C)C)cs2)cc1
COc1ccc2c(c1)C=C(C(=O)NCCc1cn3ccccc3n1)CO2
COc1ccc(Cl)cc1N1/C(=N/C(=O)Cc2ccc(Cl)cc2)S[C@H]2CS(=O)(=O)C[C@@H]21
C[C@H](Cc1ccccc1F)C(=O)N[C@@H]1CCN(c2ccccc2F)C1=O
C=CCNC(=O)CSCc1ncoc1C(C)C
C=CCOc1ccc(C(=O)N2CCC[C@H]2[C@H]2CCC[NH+]2C)cc1OC
C=CCOc1ccc(/C=C/C(=O)Nc2ccc3c(c2)OCO3)cc1
Cc1ccc(Cn2c(CO)cnc2SCC(=O)Nc2cc(C)cc(C)c2)cc1
CN(C[C@H]1CCC[NH+](Cc2cccs2)C1)C(=O)OC(C)(C)C
CCC1(CC)CCN(c2nc(C)c(C(C)=O)s2)C1
CSCC[C@@H]1NC(=O)N(Cc2cc(F)ccc2Br)C1=O
COc1ccc(C(=O)Nc2ccc(-c3nnc([S-])o3)cc2)cc1
Cc1cc(NC(=O)c2cccc(C[S@@](C)=O)c2)ccc1N1CC[NH+](C)CC1
Cc1ccc(C[NH+]2CC[C@@H](NC(=O)c3ccncc3)[C@H](O)C2)c(C)c1
Cc1cccc(C2(C(=O)NCc3cccnc3-n3ccnc3C)CC2)c1
O=S(=O)([N-]c1cn[nH]c1-c1ccccn1)c1ccc2ccccc2c1
CC[C@@H](C)Cn1c([C@H]2CC(=O)N(c3ccc(C)cc3)C2)nc2ccccc21
CN(Cc1ccc(C#N)cc1)C(=O)Nc1ccc2c(c1)CCC(=O)N2
CC[NH+]1CCN(c2cc3c(cc2F)c(=O)c(C(=O)NCc2cccs2)cn3C2CC2)CC1
CCOc1ccc(Nc2ccc3nnc(C(F)F)n3n2)cc1C
NC(=O)c1cc2cc(Cl)ccc2oc1=[NH2+]
O=C(CCSc1ccccn1)Nc1ccc(-c2ncc[nH]2)cc1
C[C@H](Cc1cccs1)N(C)C(=O)c1ccc2ccccc2n1
c1ccc(-c2ncc(C[NH2+]C[C@H]3CN4CCCC[C@@H]4CO3)s2)nc1
CN(CCC#N)C(=O)CSc1nc(-c2ccc(Cl)cc2)n[nH]1
O=C(NC(C1CC1)C1CC1)[C@@H]1C[C@H]1c1ccccc1Cl
Cc1cccc(C)c1NC(=O)c1ccc(OC[C@H]2CCCO2)cc1
Cc1ccc(NC(=O)C[NH+](C)Cc2cc(C)on2)cc1
Cc1cc(NC(=O)[C@@H]2CCCCN2S(C)(=O)=O)c2ncccc2c1
O=[N+]([O-])c1ccc(O)c2c1[C@H]1C=CC[C@@H]1[C@@H](c1ccc(Br)cc1)N2
Cc1ncc(C[n+]2csc(CCOS(=O)(=O)[O-])c2C)c(N)n1
CCC[C@H](NC(=O)c1ccc(F)c(OC)c1)C(=O)OC
NC(=O)c1ccc(NC(=O)CSc2ncccn2)cc1
Cc1cc(C)nc(-n2nc(C)c(CC(=O)Nc3ccc([N+](=O)[O-])cc3)c2C)n1
CC(=O)N1CCc2cc(C(=O)N[C@H](C)c3ccc(NC(=O)c4ccc(F)cc4)cc3)ccc21
COc1ccc(OC)c(NC(=O)Cc2coc3ccc4ccccc4c23)c1
CCc1cc(NC(=O)c2cccc(-c3n[nH]c(C)n3)c2)n(C)n1
COc1cc(Cl)ccc1C(=O)N1CCN(c2ccc(C)cc2C)CC1
O=C1c2ccccc2N[C@@H](c2ccccc2)N1CCC[NH+]1CCOCC1
Cc1ccc(Oc2ccc(NC(=O)Cn3ccc(=O)[nH]c3=O)cn2)cc1C
c1cc2cc([C@H]3CCC[NH2+]3)cnc2[nH]1
c1ccc2c(c1)oc1c(N3CCN(Cc4ccon4)CC3)ncnc12
CC(C)c1nsc(N2CCC(CS(N)(=O)=O)CC2)n1
C[C@H]1CCC[C@H](C)N(C(=O)NC[C@@H](C)[NH+](C)C2CC2)C1
Cc1ccc(Cn2ccc3cc(CO)ccc32)cc1
O=C(c1cc[n+]([O-])cc1)N1CCc2ccc(NC(=O)C3(c4ccccc4)CC3)cc2C1
CCOc1cc(C(=O)N[C@@H](C)c2ccc3c(c2)OCCO3)ccc1OC
COc1ccccc1NC(=O)c1oc2ccccc2c1NC(=O)c1cccc(F)c1
CCN[C@]1(C#N)CCC[C@@H]1CCOc1ccc(CO)cc1
C[S@@](=O)c1ccc(C(=O)Nc2ccc(-c3cn4ccsc4n3)cc2)cc1
O=C(Cc1ccc(F)cc1)NNC(=O)[C@H]1CC(=O)N(CC2CC2)C1
CCOc1ccc(CCC(=O)Nc2ccccc2C)cc1OC
Cc1cc(C)cc(N2C(=O)C[C@@H](SCC(=O)Nc3ccc(Cl)cc3)C2=O)c1
COc1ccc2cc3c([nH+]c2c1)N(c1ccc(C(=O)NNC(=O)c2ccccc2[N+](=O)[O-])cc1)CC3
COC(=O)[C@@H]1CCCCC[C@@H]1NC(=O)c1ccnc(-n2cncn2)c1
Cc1ccc(NC(=O)c2ccccc2OCc2cscn2)cc1F
Cc1cc(N2CC[NH+](C)CC2)ccc1NC(=O)NC(C)C
CCCCNC(=O)/C(=C/c1ccc2c(c1)OCO2)NC(=O)c1ccccc1Br
CCCc1cc(NC(=O)N(CC)C2CCCCC2)n(C)n1
COc1cccc(NC(=O)N2CCc3ccc(NC(=O)c4ccncc4)cc3C2)c1
C[C@H](NC(=O)CN(C[C@@H](C)O)c1ccccc1)c1ccccc1
CCOc1ccccc1[C@H](C)OC(=O)Cc1c(C)nn(C)c1C
CCn1cc(C(=O)Oc2c(Br)cccc2OC)cn1
CC(C)[C@H](C)SCC(=O)NC1(C#N)CCCCCC1
CCSC[C@@H](C)[NH+](C)Cc1nnc(-c2ccc(F)cc2)o1
CC[C@@H]1CCC[C@@H](NC(=O)C(=O)Nc2ccc3c(c2)CC(=O)N3)C1
CCNC(=O)c1cccc(NC(=O)Cc2c(C)[nH]c3ccccc23)c1
Cc1nc(OC(C)C)cc(N2CCN(S(=O)(=O)c3ccc(Cl)cc3)CC2)n1
COc1cccc(NC(=O)[C@@H]2CC(=O)N([C@H](C)c3ccccc3)C2)c1
CCC1(CC)[C@@H](NC(=O)NCc2ccc(C(=O)N(C)C)cc2)[C@H](C)[C@@H]1OC
Cc1cccc(C(=O)N2C[C@H](C)Sc3ccccc32)c1
C#CCOC(=O)CCCc1ncc(-c2ccccc2)o1
Cc1ccc2c(COC(=O)C3CCN(C(=O)Nc4ccccc4)CC3)cc(=O)oc2c1
CCC[C@@H]1NC(=O)N(C[C@H](O)c2ccccc2F)C1=O
CS[C@H]1CCC[C@@H](NC(=O)N2CC[C@@H](C)[C@@H](O)C2)C1
COc1ccc([C@@H]2CC(=O)c3cnc4c(-c5ccccc5)c(C)nn4c3C2)c(OC)c1
O=C1[C@H](NS(=O)(=O)C2CCOCC2)CCCN1c1ccccc1F
O=C(C[NH+]1CCC[C@@H](O)C1)Nc1cccc(NC(=O)c2ccccc2)c1
C[C@@H](NC(=O)N(C)C[C@H](O)CN1CCOCC1)C(C)(C)c1ccccc1
O=C(C[NH+]1CCC[C@@H](c2cccc(Cc3ccc(Cl)cc3)n2)C1)N1CCCC1
N#C/C(=C\c1ccco1)C(=O)c1ccc(Br)cc1
Cc1ccc(S(=O)(=O)N2CCCN(C(=O)C(F)(F)F)[C@H]2C(C)C)cc1
Cc1ccc(OCCCC[NH+]2CCOCC2)c([N+](=O)[O-])c1
CCCCC1=NN2C(=N)/C(=C/c3cc(C)n(-c4c(C)cccc4C)c3C)C(=O)N=C2S1
C[C@@H]1NC(C(=O)N2CC[C@H](C)[C@@H](O)C2)=NN(c2ccccc2)C1=O
Cc1cc2cc(C(=O)NNC(=O)c3ccc(Cl)nc3)oc2cc1C
C[C@@H](NC(=O)OC(C)(C)C)[C@H]1CCC[NH+](C2CCSCC2)C1
N#CC1=C(N)Oc2[nH]nc(-c3ccncc3)c2[C@H]1c1cc2c(cc1Br)OCO2
O=CCCCc1nc(-c2ccccc2)cs1
Cc1nc2cc(NC(=O)C(=O)N[C@@H]3CCC[C@H]3CCC(C)C)ccc2o1
COc1cccc([C@@]2(C)NC(=O)N(NC(=O)c3cc4c(s3)CCCCC4)C2=O)c1
COC[C@H](C)NS(=O)(=O)c1ccc(OC)c(NC(C)=O)c1
CSCC[C@@H](C)NC(=O)NCC[C@@H](C)O
C[C@H]1CCCC[NH+]1Cc1cc(=O)c([O-])co1
C[C@H]1C[C@H]1C(=O)/N=c1\[nH]ccn1Cc1ccc(Br)cc1
CCC[C@H]1C[C@H]1NC(=O)CCC(=O)c1ccc(C)s1
CCCNC(=O)c1cccc(CNC(=O)NNc2ccccc2Cl)c1
CCOCc1ccccc1C[NH2+][C@H](C)c1ccc(F)cn1
CC(C)(C)[C@@H](NS(C)(=O)=O)C(=O)N1CCc2cc(F)ccc2C1
CCC(CC)C(=O)Nc1ccc(C)c(S(=O)(=O)N(CC)CC)c1
CO[C@@H](CNC(=O)c1ccc(-c2cscn2)cc1)c1ccccc1
Cc1cc([C@H](C)N2CC[NH+]3CCC[C@@H]3C2)c(C)s1
CCOc1ccc(/C=N/n2c(-c3cccc(C)c3)n[nH]c2=S)cc1
O=C1CCc2cc(C(=O)COC(=O)Cc3noc4ccccc34)c(F)cc2N1
CC(C)N(C)C(=O)CN1CC[NH2+]C[C@@H]1C#N
COc1cccc([C@H](CO)NC(=O)NCCC(F)(F)F)c1
C[C@@H]([NH2+]CCCC(=O)Nc1ccc(Cl)cc1)c1ccc(F)cn1
O=c1[nH]c(CSc2nnnn2C2CCCC2)nc2sc3c(c12)CCCC3
Cc1ccsc1[C@@H]1C[C@H]1C(=O)[O-]
CCC(CC)N(C)c1ncccc1C#N
CC(C)(C)[C@@H](NCc1cc(=O)n2ccsc2[nH+]1)c1cccs1
CC(C)n1nccc1NC(=O)C[NH+]1CCCC[C@@H]1Cn1cccn1
CN(C(=O)Cc1cccs1)c1ccc(N)cc1
C/C=C/CSCc1cccc(C(=O)NC)c1
CN1C=C(C(=O)Nc2ccc(Cl)cc2Cl)C2=NC(=O)N(Cc3ccccc3)C(=O)[C@@H]21
CS(=O)(=O)[C@@H]1CCC[C@@H](Nc2ccc(Cl)c(Cl)c2)C1
CN=[S@](=O)(C[C@]1(O)CCC[C@]12C=CCO2)c1ccccc1
Cc1nc(CN2CCN(CC(=O)N3C[C@H](C)O[C@@H](C)C3)CC2)cs1
COc1ccc(CN2C[C@H](C(=O)NC3CCC(O)CC3)CC2=O)cc1
O=C(Nc1ccc(N2CCNC2=O)cc1)c1ccc(-n2cccn2)cc1
O=C1C[C@@H](c2cccs2)CC2=C1[C@H](c1ccc(Br)cc1)n1ncnc1N2
CC(C)C[C@@H](NC(N)=O)C(=O)N[C@@H]1C[C@@H]1c1cccc(Cl)c1
Cc1ccc(CN2CCN(S(=O)(=O)/C=C/c3ccccc3)CC2)cc1
N#Cc1ccc(C(=O)/C=C/c2cnc(-c3cccs3)s2)cc1
C[C@H]1CCC[C@@H](NC(=O)C(=O)Nc2ccc3c(c2)nc(C2CC2)n3C)[C@@H]1C
CCOC(=O)CS[C@H](C)C(=O)N1CCN(c2ccccc2)CC1
COc1cc(C[NH+](C)CC(=O)NCC2CCCCC2)ccc1O
C[C@H](c1nc([C@@]2(C)CCCO2)no1)[C@@H](C)O
Cc1cc(OCCSCc2nnc(C)n2C)ccc1C(C)C
[NH3+]Cc1ccc(S(=O)(=O)N2CCCC2)s1
COc1cc(CC(=O)N2CCC[C@H](c3[nH]cc[nH+]3)C2)ccc1C
CCn1c(C[NH+]2CCC[C@H](c3cn[nH]c3)C2)nc2ccccc21
CCC(CC)n1nc(C)c([C@@H](C)C[NH2+]C2CC2)c1C
CC[C@@H](Sc1nc(C)cc(=O)[nH]1)C(=O)Nc1ccccc1OC
C[C@H]1CCCN(C(=O)[C@@H]2CCC[NH2+][C@@H]2C)[C@@H]1C
O=C(NCCOc1ccccc1)c1cn(C[C@@H]2CCCO2)nn1
COc1cccc(C(=O)N[C@H]2CCCN(Cc3ccccc3)C2=O)c1F
CCC[NH+](C)C[C@@H]1CCN(c2cccc(C(=O)OC)n2)C1
COC(=O)c1c(C)[nH]c(C(=O)Nc2cc(OC)c(OC)cc2C)c1C
O=C1C[C@H](c2ccccc2Cl)CC2=C1[C@H](c1ccccn1)Nc1ccccc1N2
C[S@@](=O)c1cccc(NC(=O)c2ccc3[nH]c(=S)oc3c2)c1
Cc1nc(C(C)(C)C)[nH]c(=O)c1C(=O)NCc1ccc([C@H]2C[C@H]2C)o1
[S-]c1snnc1-c1ccc(Cl)cc1Cl
O=C(Cc1n[nH]c(=O)c2ccccc12)N/N=C/c1ccc(-c2ccc([N+](=O)[O-])cc2)o1
C[C@H]1C[C@H](C)CCN1C(=O)NCCCOCC1CCOCC1
C[C@H](c1ccco1)N(C(=O)NCc1cccc(N(C)C)c1)C1CC1
COc1ccc(S(=O)(=O)Nc2cccc(C(=O)Nc3cccc([N+](=O)[O-])c3)c2)cc1
C[C@H]1S/C(=N\c2ccc3ccccc3c2)NC1=O
C[C@H](CNC(=O)/C=C/c1cc([N+](=O)[O-])cc2c1OCOC2)c1ccccc1
COc1cccc(/C=C/C(=O)Nc2nc(C3CC3)cs2)c1
COCc1ccc(C[NH+]2CCNC(=O)C2(C)C)cc1
CCCn1cc[nH+]c1C[C@H]1CCCC[C@@H]([NH3+])C1
CC[C@H]([NH3+])[C@@H](N1CCN2C(=O)NC[C@@H]2C1)C(F)(F)F
CNC(=O)c1cc(S(=O)(=O)N2CCC(Cc3ccccc3)CC2)ccc1OC
C#CCOc1ccc(NC(=O)C(=O)N[C@@H](c2nccs2)C2CC2)cc1
Cc1cc2[nH]c(=O)[nH]c2cc1S(=O)(=O)NCCC(=O)[O-]
Cc1ccccc1OCC(=O)NCCC(=O)[O-]
Cc1ccccc1NC(=O)N1CCC(c2nc3ccccc3[nH]2)CC1
CC(C)N(CC(=O)Nc1ccccc1C(F)(F)F)C(=O)[C@H]1C[C@@H]1C
CC[C@H]1CCCN(C(=O)[C@@](C)(N)C(F)(F)F)CC1
CC(C)[NH+](C)Cc1ccccc1CNC(=O)[C@@H]1COc2ccc(F)cc2C1
N#Cc1csc(C[NH2+][C@@H]2CCC[C@H]2n2cc[nH+]c2)c1
CC[NH2+]C[C@@H](CCC(C)(C)C)c1cccc(F)c1
CCc1[nH+]ccn1CC1CCN(C(=O)c2cc(=O)c3cc(C)c(Cl)cc3o2)CC1
CCOC(=O)c1cnn2c1ncc1c(=O)n(-c3ccc(O)cc3)ccc12
C=CCN1C(=O)c2ccccc2Sc2ccc(C(=O)NCc3ccccc3OC)cc21
O=C(NC[C@H]1C[C@@H](O)C[NH+]1Cc1ccccc1)c1n[nH]c2c1CCCC2
Cc1ccc(NC(=O)Cc2cccs2)c(C)c1
Cc1nc(CCCN2CCN(C3=[NH+]C[C@H](C)S3)CC2)cs1
CC(C)[NH2+][C@H]1CCOC[C@H]1Cc1cccc(Cl)c1
COc1cccc([C@@H]2CN(C(=O)c3ccc(C#N)nc3)[C@@H]3C4CC[NH+](CC4)[C@H]23)c1
CC[NH2+]CC/C=C(/C)c1cnn(CC)c1
CCCN[C@]1(C#N)CC[C@@H](SCCS(C)(=O)=O)C1
O=C(Nc1ccccc1)N[C@H]1C[C@@H](C(=O)[O-])Nc2cc(Cl)cc(Cl)c21
CCCCNC(=O)CSc1nc2n[nH]c(C)c2c(N)[n+]1-c1cc(Cl)ccc1C
CCC[C@H](C)[C@H](Br)[C@@H](C)c1ccccn1
CCc1ccc([C@H]2Nn3c(CC)nnc3S[C@H]2C(=O)Nc2ccccc2C(F)(F)F)cc1
[S-]c1cc(-c2cccnc2)nc(-c2cccnc2)n1
O=C(N1CCO[C@H](c2ccc(F)cc2)C1)C1(c2ccccc2)CCC1
O=c1c(-c2ccc(Br)cc2)coc2c3c(ccc12)OCN(CCCN1CCOCC1)C3
Cc1cccc(CN2CCN(CC(=O)N3CCC(C)CC3)C(=O)C2=O)c1
Cc1cc(NC(=O)NC[C@@H]2CCO[C@@H]2C(C)C)ccc1OC1CCOCC1
CN1CC(=O)N(CCCC(C)(C)C(N)=S)CC1=O
CC(C)[C@H](NC(=O)c1nnc2ccnn2c1[O-])C(=O)NC1CCCC1
Cc1ccc(CCC(=O)Nc2ccc(NS(C)(=O)=O)cc2)cc1
N#CCCNC(=O)[C@H]1CC[C@H]2CCCC[C@@H]2[NH2+]1
C[C@H]1CCCCN1C(=O)NC[C@@H]1CCN(c2ccccc2)C1
CCn1c(C(=O)OC)c(N)c2c1-c1ccccc1-n1nnnc1-2
C=CCN1C(=O)/C(=C/c2ccc(OC(=O)c3ccc(C)cc3)c(OC)c2)SC1=S
Cc1cc(CN(C)C(=O)Nc2ccccc2F)on1
CCN(CC)C(=O)c1ccc(N/C=C2/C(=O)NC(=O)N(c3cccc(C)c3)C2=O)cc1
C[C@H](OCC(C)(C)C[NH3+])c1ccccc1
CC(C)(C)C(=O)NCc1ccc(-c2ncncc2-c2ccncc2)cc1
Cc1cc(C)c2c(NCC3(Cn4cc[nH+]c4C)CC3)ncnc2n1
CCn1nc(C)c(CNS(=O)(=O)c2ccc(C)cc2C)c1C
C[C@H]1CCC[C@@H](OCC(=O)OCc2nc(C3CC3)cs2)C1
CCN1C(=O)c2ccccc2N[C@H]1c1ccc(OC)cc1
CCc1nn(C)c2c1nc(CCl)n2Cc1ccc(C)cc1
COc1cccc(N2CCN(C(=O)Cc3cccc(OCC#N)c3)CC2)c1
O=C(NCc1cccs1)N[C@H](c1ccc(F)cc1)C1CCC1
CO[C@@H](C)C(=O)[n+]1ccccc1NC1CCCCC1
COc1cccc(C(=O)NCC(=O)N/N=C/c2c(C)nn(-c3ccccc3)c2Cl)c1
CC(=O)NC1(C(=O)NCCOc2ccc(C(C)(C)C)cc2)CCCCC1
CCc1ccc2c(COc3ccc(Cl)cc3C(N)=O)cc(=O)oc2c1
ClCc1nc2cnccc2n1[C@@H]1CCCOC1
O=C(Cc1cccc(O)c1)/N=c1\[nH]c2ccccc2n1C1CCCC1
CS(=O)(=O)[C@H]1CCC[C@@H]([C@@H]2CCCCC[C@@H]2[NH3+])C1
CCc1ccccc1NC(=O)CNc1cccc(Cl)c1-n1cccn1
CCOC(=O)Cc1ccccc1NC(=O)c1cccc(-n2cccc2)c1
COc1ccc([C@@H](C)NC(=O)c2ncccc2C(F)(F)F)c(OC)c1
O=C1N[C@H](C(=O)N[C@H]2C=C[C@@H](C(=O)[O-])C2)CS1
O=C(c1cccc(-c2ccccc2)c1)N1C[C@@H](C[NH+]2CCCC2)[C@@H](CO)C1
CC[C@@H]([NH2+]C)c1ccccc1OC1CCCCC1
CCCCS[C@@H](C)C(=O)Nc1cccc(S(C)(=O)=O)c1
C[C@@H](NC(=O)[C@@H]1Cc2ccccc2C(=O)O1)c1cc2ccccc2o1
O=C1N[C@@H](c2ccccc2)[C@@H](C(=O)c2cccnc2)[C@](O)(C(F)(F)F)N1
O=C(Nc1ccccc1)c1ccc(C(=O)N2CCOC[C@@H]2CCO)cc1
CC[C@H]1CCCN(C(=O)[C@H](C)NS(=O)(=O)c2ccc(OC)cc2)C1
Cn1ccnc1-c1sc(NC(=O)c2ccccc2Br)nc1-c1ccccc1
CC[C@H](C)NC(=O)C(=O)Nc1cc(Cl)ccc1C(=O)N1CCCC1
Cc1ccc(/C=C/C(=O)N2CC=C(c3c[nH]c4ccccc34)CC2)o1
CCN(CC)c1ccc(C(=O)O[C@H](C)c2nnc(C)o2)c(O)c1
CCO[C@@H](C)c1nc(C(=O)OCc2ccc(Cl)s2)cs1
Cc1cc(C(=O)N2CCN(Cc3ccccn3)CC2)c2c(=O)[nH]n(C)c2n1
CCCc1nnc(SCC(=O)c2ccc(Br)cc2)n1N
CC(C)C[C@@H]([NH3+])c1ccc(Cl)cc1
COc1ccc([C@@H](NC(=O)CCc2cc(F)ccc2F)C2CCOCC2)cc1
C[C@H]1CCc2c(C(=O)Nc3ccccc3)csc2C1
Cc1occc1-c1nnc(SCC(=O)Nc2ccccc2Cl)n1C[C@H]1CCCO1
CC(=O)Nc1cccc(N[C@H](C)C(=O)NC[C@H](C)c2ccccc2)c1C
Cc1cccc2c(=O)n(CCC(=O)N3CCc4sccc4[C@@H]3c3cccs3)cnc12
CCOc1ccc(S(=O)(=O)Nc2ccc(C(=O)N(C)C)c(C)c2)cc1
Cc1ccc(C(=O)N2CCCCC[C@H]2c2cccn2C)cc1
O=C(Cc1cc(F)ccc1F)Nc1ccc(C(=O)N2CCCC2)cc1
CNS(=O)(=O)c1ccc(CNC(=O)c2cc(Cl)c[nH]2)s1
CN(C)C(=O)Sc1ccc(CNc2ccc(C#N)cc2)cc1
CCOc1ccc(N)c(S[C@H]2CC(=O)N(C3CC3)C2=O)c1
Cc1ccc(-n2nnnc2SCC(=O)Nc2ccccc2[N+](=O)[O-])cc1
COC(=O)c1cncc(C(=O)NC[C@H](C)N2CCc3ccccc32)c1
CC(C)(CO)CCCNC(=O)N1CCC[C@H]1[C@H](C#N)c1ccccc1
Cc1nn(C)c(C)c1/C=C/C(=O)N[C@H](c1ccc(F)cc1)[C@@H]1CCCO1
Nc1c(Nc2ccc(Br)cc2)ncnc1Nc1nccs1
Cc1ccc(-c2ncco2)cc1NC(=O)NCc1ccccc1[N+](=O)[O-]
C[C@H](NC(=O)Nc1c[nH]nc1-c1ccccn1)C1CCC1
CCN1C(=O)[C@H](CC(=O)Nc2ccc(F)cc2)N(Cc2ccccc2)C1=S
CCCc1noc(-c2ccc(=O)n(CC(=O)Nc3ccc(C)cc3)c2)n1
O=C([O-])Cc1ccc(S(=O)(=O)CC[NH+]2CCCC2)cc1
Cc1cc(N2CCN(Cc3ccc(Cl)nc3)CC2)ncc1[N+](=O)[O-]
COC(=O)[C@@]1(N)CC[C@H](n2cc(C)cn2)C1
CCOc1ccc(C(=O)NC(=S)Nc2cccc(C(=O)[O-])c2C)cc1Br
O=C(CCc1ccccc1)NNC(=S)Nc1ccccc1
CCOc1ccccc1-c1noc(CN2CCN(c3ncccn3)CC2)n1
Cc1cccc(C(=O)NC(=S)Nc2ccc(N3CC[NH+](C)CC3)cc2)c1
C[C@H](C=O)[C@H]1CC[C@@H]2[C@@H]3CCC4=CC(=O)CC[C@@]4(C)[C@@H]3CC[C@@]12C
c1ccc(-c2cccc(C[NH+]3CCC[C@H](c4cn[nH]c4)C3)c2)nc1
CCCC(=O)Nc1ccc(C(=O)Nc2cc(C)ccc2O)cc1
C[C@H]1CC[C@@H](C)CN1C(=O)NCc1nccn1Cc1ccccc1
C[C@@H](CCN1CCOCC1)NC(=O)[C@H]1CN(C)CCO1
C[C@H]1CN(C(=O)c2ccc(F)cc2)[C@H](C)CO1
Cc1ccccc1-n1cnnc1S[C@H](C)c1nnc(-c2cccs2)o1
Clc1nc2ccccn2c1CN1CCC[C@H](c2nccs2)C1
NC(=O)c1cc(N)cc(Br)c1
C[C@@]1(Cl)C(=O)C[C@H](c2ccccc2)[C@H]1c1ccccc1
CC(=O)N1CCCSc2ccc(S(=O)(=O)NCCCc3ccco3)cc21
C[C@H]1CN(CCOc2ccccc2)CCO1
CCOc1ccc(C(=O)Nc2c(N)nc(SCc3ccc(F)cc3)[nH]c2=O)cc1
O=C1N=C(N2CCCCC2)S/C1=C/c1ccc2c(c1)OCCO2
COc1ccc2nc(CNc3ncnc4onc(C)c34)[nH]c2c1
O=C(NCCC[S@@](=O)c1ccc(Cl)c(Cl)c1)C(F)(F)F
O=C(OCc1cc(=O)n2ccsc2[nH+]1)c1ccc(NC(=O)C23CC4CC(CC(C4)C2)C3)cc1
NC(=O)c1cc(Cl)ccc1NCc1cccc(F)c1
Cc1nc(S[C@H](C)C(=O)N[C@H]2CCS(=O)(=O)C2)n(C2CCCCC2)c1C
COC(=O)[C@@H](C)[C@H](C)S(=O)(=O)c1ccccc1F
Nc1cc([C@H]2CCC[NH2+]C2)nc2cc(-c3ccc(F)cc3)nn12
CC(C)[NH+]1CCC(CC(=O)N[C@H](C)c2nnc(N)s2)CC1
Cc1noc(-c2cccn3c(=O)n([C@H](C)C(=O)NCc4cccs4)nc23)n1
CC[C@H]([NH3+])Cc1nc(C)ccc1OCc1ccccc1C
Cc1ccc(NC(=O)[C@](C)(N)C(F)(F)F)c(C)n1
O=C1/C(=C/c2ccc(O)c(O)c2)SC(=S)N1Cc1ccccc1
O=C(NCc1ccc(NC(=O)C2CC2)cc1)c1ccc[n+]([O-])c1
Cc1[nH]c2ccc(C(=O)Nc3ncc(C(F)(F)F)cc3Cl)cc2c1C
Cc1ccccc1CN(C)C(=O)Nc1ccc(N2CCOC2=O)cc1
Cc1cc(O)c(C[NH+](C)Cc2cc(Br)cs2)cc1C
Cc1ccccc1/[N+]([O-])=C/c1ccc(OC(F)F)cc1
CCCc1noc(CCC(=O)N2CCC[C@@H](C(F)(F)F)C2)n1
Cc1n[nH]c(C)c1CCOC(=O)[C@@H]1CCNC(=O)C1
CCS(=O)(=O)c1ccccc1C(=O)NCC[NH+]1CCN(c2nc3c(C)ccc(C)c3s2)CC1
CN(C1CC[NH+](C)CC1)S(=O)(=O)Cc1cccc(N)c1
Cc1cccc(N2C(=O)CS[C@]23C(=O)N(CC(=O)NCc2ccccc2Cl)c2ccccc23)c1
Cc1ocnc1CNC(=O)N[C@@H]1CCCN(c2ccccc2F)C1
O=C1NC(=O)N(c2ccc(F)cc2)C(=O)[C@H]1/C=N/c1ccc(Cl)cc1
COc1ccc(CNC(=O)c2c([O-])c3sccc3n(Cc3ccccc3)c2=O)cc1
Cc1cccc([C@@H](O)c2cc(F)cc(Br)c2)c1C
COC(=O)c1ccc(CNC(=O)c2cccc3ccccc23)cc1
N#Cc1ccc(CSC2COC2)cc1
CN(C(=O)Nc1ccc(F)c(C(N)=O)c1)[C@H](c1ccccc1)c1ccc(F)cc1
COCCOc1ccccc1C(=O)N1CC[C@](O)(C(F)(F)F)C1
C=CCN1C(=O)/C(=C\c2cc(C)n(-c3ccc4ccccc4c3)c2C)C(=O)NC1=S
COc1ccc(C2=CCN(C(=O)Nc3cccnc3Cl)CC2)cc1
CCOC(=O)c1ccc(N2CC3=C(C2=O)[C@H](c2ccc(Br)cc2)NC(=O)N3C)cc1
COc1ccccc1Cc1nnc(NC(=O)Cc2c(F)cccc2Cl)s1
CC1(C)OC(=O)C=C(C(F)(F)F)O1
CN(C)[C@@H]1CCC[NH+](CCC(C)(C)O)C1
Cc1ccc(-n2nc(-c3noc(CCC(=O)NCc4cccc(Cl)c4)n3)c(=O)n(C)c2=O)cc1
CC[C@H]1CCC[C@@H](C(=O)C(C)(C)[NH+]2CCCCC2)C1
O=C([O-])Cc1csc(SC[C@@H]2Cc3ccccc3S2)n1
C[C@]1(NC(=O)COC(=O)c2ccc(C(N)=O)cc2)CCS(=O)(=O)C1
CCc1ccc(C(=O)N2CC[C@H](C(=O)[O-])[C@@H]2C)s1
Cc1ccc(-c2ccc(=O)n(Cc3noc(C(=O)NC4CCCC4)n3)n2)cc1C
C[C@H]1c2cccn2CCN1C(=O)CCn1c(CO)nc2ccccc21
CCc1nn(C)cc1C(=O)Nc1ccc(C(=O)NC)cc1
CCOC(=O)[C@H]1N=NC=C1c1ccc(Cl)cc1Cl
C[C@@H](NC(=O)[C@@H]1Cc2ccccc2O1)c1cccs1
O=C(NC1CC1)[C@H]1CCC[NH+](C2CCN(C/C=C/c3ccccc3)CC2)C1
CC(=O)[C@H](C)S[C@@H](C(=O)N[C@H]1CCOc2ccccc21)C(C)C
C/C(=C\C(=O)Nc1cccc(C(F)(F)F)c1)NNC(=O)C(=O)NC1CCCCC1
CC(C)(C)c1nc2cc(Br)ccc2c(=O)[nH]1
COc1cc(C)c(C(=O)N2CC3(CC3)c3ccccc32)cc1OC
CCOC(=O)Cc1nnc(NC(=O)c2cc(=O)[nH]c(=O)[nH]2)s1
Cc1ccc(-c2nnco2)cc1NC(=O)NCCc1ccc2c(c1)CCO2
O=C(CCNC(=O)N1CCc2c([nH]c3ccccc23)C1)NCc1ccccn1
O=C(Nc1ccccc1Cc1ccccc1)[C@H]1CS[C@H](Cc2ccc(F)cc2)C(=O)N1
CC[C@@H](C)NS(=O)(=O)Cc1cccc(NC2CCSCC2)c1
COC(C)(C)C[C@@H](C)NC(=O)N1CCC[C@H](c2[nH]cc[nH+]2)C1
CCOc1ccc(NC(=O)CN2C(=O)c3ccc(C)cc3C2=O)c(C)c1
NC(=O)[C@@H]1CCCN(C(=O)c2ccc(-c3cccc(Cl)c3Cl)o2)C1
COc1cc(/C=C2\SC(=O)N(Cc3ccc(Cl)cc3)C2=O)cc(Cl)c1O
Cc1c(C(=O)Nc2ccc(Cl)c(Cl)c2)nnn1Cc1ccccc1
O=C(/C=C/c1ccc(S(=O)(=O)NC2CC2)cc1)Nc1ccc(Br)cc1F
CC[C@@H](C)C(=O)n1cnc2ccccc21
C[C@H]1CCC[C@@H]([NH+]2CCC([NH2+]C3C[C@H](C)O[C@H](C)C3)CC2)C1
Cc1ccc([C@@H]2CCCCCN2C(=O)[C@H](O)c2ccccc2)o1
CS(=O)(=O)CCCNC(=O)NC1(c2ccccc2F)CC1
Cc1nc(COc2cccc(C(=O)NNc3ccc(F)cc3)c2)cs1
C[C@H]1CC(=O)Nc2ccccc2N1C(=O)CN(C)C(=O)c1ccc(Br)c([N+](=O)[O-])c1
COc1ccc(NC(=O)Cn2cnc(C3CCC3)cc2=O)c([N+](=O)[O-])c1
N#CC1=NN(c2ccc(F)cc2)[C@H]2CCCCCN2C1=O
O=C(Nc1cc(Cl)ccc1N1CCOCC1)C1CCN(C(=O)C2CC2)CC1
C[C@@H](C(=O)NC(=O)NCc1cccs1)[NH+]1CCCN(c2nccs2)CC1
Cc1ccc(/C=C/C(=O)NCc2ccccc2Cl)cc1
Cc1ccc(C)c(N2C[C@H](C(=O)Nc3ccc(N(C)C)cc3)CC2=O)c1
C[C@@H](Sc1nnc(-c2c[nH]c3ccccc23)n1C[C@H]1CCCO1)C(=O)NC1CCCCC1
Cc1cc(F)ccc1NC(=O)C(=O)N1CCN(Cc2cccs2)CC1
C[C@H]1CN(C(=O)[C@H]2CCCN(S(C)(=O)=O)C2)c2ccccc2S1
CCCN1C(=O)N=C(N)[C@H]1c1ccc2c(c1)OCCCO2
Cc1c(Cl)cccc1NC(=O)Cn1c(C)c2cnn(-c3ccccc3)c(=O)c2c1C
C[C@@H](Sc1nnc(C2CC2)n1Cc1ccccc1)C(=O)c1c[nH]c2ccccc12
CCOC(=O)c1c[nH]nc1NC(=O)c1cc(C(F)(F)F)cc(C(F)(F)F)c1
COC(=O)[C@@H](NC(=O)c1cccn1C)c1ccc(Cl)c(F)c1
CCOC(=O)C[NH+]1CCN(c2nc3c(c(=O)[nH]c(=O)n3C)n2Cc2ccc(C)cc2)CC1
Cc1coc(-c2ccc(C)c(NC(=O)C(=O)NC[C@H](C)C#N)c2)n1
CCOc1ccc2nc(SCC(=O)Nc3ccc([N+](=O)[O-])cc3)c(C#N)cc2c1
C[C@H]([NH2+][C@H](C)c1nc2ccc(Cl)cc2n1C)[C@@H]1CN(C)CCO1
COCCS[C@@H]1CCCN(Cc2ccccc2)C1=O
CC[C@@H](O)C(=O)N1CCC2(CCC(=O)N(Cc3cnc(C)cn3)C2)CC1
COc1ccc(S(=O)(=O)Nc2cnn(Cc3ccc(Cl)cc3)c2)c(OC)c1
CC[C@@H](C)NC(=O)c1c(C)c(N2CCOCC2)c(C)n1Cc1cccc(F)c1
COCCN1C(N)=[NH+]C[C@]1(C)c1ccc(CC(C)C)cc1
C[C@@H](c1ccccc1F)N(C)C(=O)NC1CC1
C=CCN1C(=O)/C(=C2\Sc3ccc(OC)cc3N2C)SC1=S
COc1ccc2[nH]c3c(c2c1)CCN1[C@H](c2ccc(F)cc2)[NH+]2CCC31CC2
Cc1nc(C)c(CCNC(=O)c2c(C)cc(C)c([N+](=O)[O-])c2C)s1
C=CCn1cc(C(=O)NC[C@@H]2CCCO2)c2nn(-c3ccccc3)c(=O)c-2c1
CCCNC(=O)C1([NH2+]C[C@H]2CCCN(S(C)(=O)=O)C2)CCCCC1
COc1ccc([N+](=O)[O-])cc1NCC(=O)Nc1ccccc1-c1ccccc1
Cc1nccn1-c1ccc(NC(=O)C(=O)NC2CCCCC2)cn1
C#CC(C)(C)OC[C@H](O)C[NH+]1C(C)(C)CC(O)CC1(C)C
N#Cc1ccccc1S(=O)(=O)N1CCC[C@H](C(=O)NC2CCCCC2)C1
O=C1C[NH+](C[C@H](O)CO)CCN1c1ccccc1-c1ccccc1
C[C@@H]1CCC[C@H](Nc2ncccc2C#N)C1
CC(C)c1nnnn1CC(=O)Nc1ccccc1C(=O)N1CCCCC1
O=C([O-])C[C@@H](NC(=O)C1CCN(C(=O)c2cccs2)CC1)c1cccs1
CSc1cccc(CNC(=O)c2ccc3oc(C(C)C)nc3c2)c1
CCc1ccccc1NC(=O)Cc1csc(NC(=O)c2ccco2)n1
C[C@H]1CCCC[C@H]1NC(=O)[C@@H](C)Sc1nnnn1-c1ccc(Cl)cc1
CCOc1ccccc1[C@H]1C(C(N)=O)=C(N)OC2=C1C(=O)CC(C)(C)C2
O[C@H](CN[C@@H]1CCc2c(F)ccc(Br)c21)c1ccsc1
COCCCNc1ncnc(NC23CC4CC(CC(C4)C2)C3)c1N
Cc1ccccc1Cn1nc2ccccc2n1
CC[NH+]1CCC(CC[NH2+][C@@H](C)c2cnc(C)s2)CC1
Cc1ccc(-c2ncccc2C(=O)[O-])c(Cl)c1
Cc1cccc(C)c1NC(=O)CNC(=O)c1ccc2c(c1)C[C@@H](C)N2S(C)(=O)=O
Cc1cc(Cc2cccc(F)c2)cc([C@@H]2CCCN(C(=O)Cc3ccccn3)C2)n1
CO[C@H](C)[C@H](O)c1cc(F)ccc1C
COCCNC(=O)c1cccc2c1N[C@@H](c1c3ccccc3cc3ccccc13)[C@@H]1CC=C[C@H]21
COc1ccccc1S[C@@H](C)C(=O)c1ccc(C)c(C)c1
COc1ccc(/C=N/NC(=O)CSCc2ccc(Br)cc2)cc1
CCOc1ccc(CC(=O)Nn2cnc3c(cnn3-c3ccc(F)cc3)c2=O)cc1
CC(=O)c1ccc(O)c(C(=O)[O-])c1
CN(C(=O)CCCCO)C1CCC(C)(C)CC1
C[C@@H]1C[C@@H](NC[C@@H](C)[S@](C)=O)CC[NH+]1Cc1ccccc1
CC(C)C(=O)N1CCC(NC(=O)c2ccccc2OC(F)F)CC1
CN1CCc2ccc(NC(=O)C[C@@H](O)c3cccc(F)c3)cc2C1=O
Cc1ccc2c(CCNC(=O)c3occc3Br)c[nH]c2c1
COCC(=O)N1CCC[C@H](c2nnc(C[NH+]3CCCCC3)n2C)C1
Cc1ccc(-c2c(C)sc(NC(=O)[C@H]3CC=CC[C@H]3C(=O)[O-])c2C(N)=O)cc1
Cc1ccccc1C(=O)O[C@@H](C)C(=O)NC1(C#N)CCCCC1
C[C@@H](Sc1nnc2n(-c3ccccc3)c(=O)c3ccccc3n12)C(=O)Nc1cccc(Cl)c1
CC[NH+]1CCN(c2ccc(CNC(=O)C[C@@H](O)c3ccccc3)cn2)CC1
Cc1ccc(N(C)CC[C@H]2CCC[C@]2([NH3+])C(N)=O)c(C)c1
COc1ccc(S(=O)(=O)N(C)c2ccc(C(=O)N(C)c3ccccc3)cc2)cc1
CC[C@@H]([NH3+])[C@@H](Sc1cccc(F)c1)c1cccc(C)c1
COC(=O)C1=C(NNc2ncc(Cl)cc2C(F)(F)F)CSC1
CN1C(=O)COc2ccc(NC(=O)CCOc3ccccc3Cl)cc21
COc1ccc(CNC(=O)Cn2cnc3scc(-c4ccc(C)s4)c3c2=O)cc1OC
Cc1ccc2c(c1)nnn2S(=O)(=O)c1ccc(F)cc1
C[NH+](CC(C)(C)C[NH3+])[C@@H]1CCC[C@H](C(F)(F)F)C1
CN(C)S(=O)(=O)c1cccc(S(=O)(=O)[N-]c2ccc(OC(F)(F)F)cc2)c1
CC[C@H](C)NC(=O)C1CCN(S(=O)(=O)c2ccc(C(C)=O)cc2)CC1
Cc1ccc2ncc(CN3CCN(C(=O)[C@H](C)O)CC3)n2c1
CCN(CC)C(=O)c1ccc(C(=O)N(C)c2ccc(Cl)cn2)cc1
CCOC(=O)c1cccc(NC(=O)CCC(=O)[O-])c1
CCC(=O)N(C)c1ccccc1C(=O)NCC(=O)OC(C)(C)C
O=C(NN1c2ccccc2CCc2ccccc21)c1ccccc1
CC(C)(C)OC(=O)N1CCC(CS(=O)(=O)Cc2ccc(Cl)nc2)CC1
C[C@@H](C(=O)N(C)[C@H](C)c1cccnc1)n1c([S-])nnc1-c1cccs1
Cc1cc(C)nc(N[C@@H](Cc2ccccc2)C(=O)Nc2cc(C)n(C)n2)n1
Cc1ccc(Oc2ccc3c(c2)C(=O)N(c2ccc(O)cc2)C3=O)cc1C
COc1cccc(CN2CC3(CC[NH+](Cc4ccoc4)CC3)CC2=O)c1
C[C@@H](NC(=O)c1cc2cccc([N+](=O)[O-])c2[nH]1)c1cc2ccccc2o1
COc1ccc(S(=O)(=O)NNC(=O)c2ccc(C)cc2)cc1
CCc1nc(C(=O)NC2C[C@@H]3CCC[C@H](C2)[NH+]3C)n[nH]1
COC(C)(C)c1noc(CCNS(=O)(=O)c2ccccc2)n1
C[C@H](Nc1ncnc2nc(N)ccc12)c1ccc(F)c(F)c1
Cc1cccn2nc(N[C@@H](C)c3nnn[n-]3)nc12
Cc1ccc(NC(=O)CC(C)(C)C)c(C)c1
COc1ccc([C@H](C)NC(=O)[C@H](C)[NH+](C)C)c(OC)c1
CCOC(=O)c1c(C)oc2c1c(/C=[NH+]/c1cc(C)ccn1)c([O-])c1ccccc12
Cc1ccc2[nH+]c(C(F)(F)F)c(C#N)c(N)c2c1
CC1(C)CCC(CCCO)(C(=O)[O-])CC1
CCOC(=O)c1cc2c(ccn2C)n1Cc1ccc(Cl)cc1Cl
CC[C@H](C(=O)NCc1c(C)nn(-c2ccc(F)cc2)c1C)n1cccn1
CCC[C@H]1CN(C(=O)c2ccccc2OCCOC)CCO1
C[C@H]1Cc2cc(C[NH2+]Cc3cc(-c4ccc(F)cc4)c[nH]c3=O)ccc2O1
COC(=O)c1ccc(NC(=O)C(=O)c2c(C)[nH]c3ccccc23)cc1
NC(=O)c1ccccc1OCCOc1ccc(F)cc1
Cc1cc(N2CC[NH+](CC(=O)Nc3c(C#N)c(C)c(C)n3Cc3ccco3)CC2)nc(C(C)C)[nH+]1
Fc1ccc2ccnc(N3CCO[C@H](c4ccc(Br)cc4)C3)c2c1
C[NH2+][C@H]1CC[C@H](C(C)(C)C)C[C@H]1Cc1cccc(O)c1
Cc1ccc([C@@H]2OCCC[C@H]2NC(=O)N[C@@H](C)c2ccncc2)cc1
Cc1ccc(C(=O)N(C)[C@@H](C)c2ccc([S@@](C)=O)cc2)cc1F
C[C@H](NC(=O)c1cccnc1C(F)(F)F)c1ccc(Cl)s1
CC(C)NC(=O)Nc1ccc(CNC(=O)N(C)[C@@H](C)c2cccc(O)c2)cc1
CCC1(c2nc(-c3cncc(Br)c3)no2)CC[NH2+]CC1
CN(Cc1ccc(Cl)s1)C[C@@H](O)c1ccc(F)c(F)c1
CN(C)c1ccc([N-]S(=O)(=O)c2ccccc2[N+](=O)[O-])c[nH+]1
O=S(=O)(c1cc(F)cc(F)c1)N1CCC[C@H]1c1cccc2c1OCCO2
Cc1cc(C)c([C@@]2(C)C[NH+]=C(N)N2C)c(C)c1
CC(C)CNC(=O)N1CCC[C@@H](CC(=O)Nc2ccc(C(N)=O)cc2)C1
CCn1ncc(C2=NO[C@H](C(=O)Nc3cccnc3Cl)C2)c1C
N#Cc1ccc2ncc(CN(CCc3cccc(F)c3)C3CC3)n2c1
CNC(=O)c1ccc(N2[C@H](C[NH3+])CCC[C@H]2C)nn1
CC[C@@H]1c2cccn2CCN1C(=O)[C@@H]1C=C(COc2cccc(OC)c2)N=N1
CN(C(=O)c1cccc(NC(=O)NCc2cccnc2)c1)c1ccccc1
Cc1ccc(N2CC[C@@H](Nc3ccccc3)C2)c([N+](=O)[O-])c1
O=C(Nc1cnn(Cc2ccc(Cl)cc2)c1)c1scnc1C1CC1
CSCC[C@@H](C)N(C)C(=O)NCc1cc(Cl)c2c(c1)OCCO2
COC(=O)[C@@H]1CN(C(=O)CSC)CCN1C(=O)N1CCOCC1
CCCC(=O)Nc1cccc(CNc2nc(-c3ccccn3)nc(C)c2C)c1
CC(C)c1csc(/C(C#N)=C\c2csc(-c3ccc(F)cc3)n2)n1
C[C@@H](C(=O)Nc1cccc(Cl)c1)[NH+](C)Cc1ccco1
C[C@@H]1CCC[C@@H](C)C1[NH2+]Cc1ccccc1S(=O)(=O)N(C)CCO
C[C@@H]1CCCC[NH+]1CCC[NH2+]Cc1ccc(CO)o1
COCC[NH2+]CC(=O)Nc1ccc(C(C)(C)C#N)cc1
CNc1nc(C)cc(C[C@@H]2COc3ccccc3C2)n1
Cn1c(C[NH+]2CCC(C(=O)N3CCCC3)CC2)cc(=O)n(C)c1=O
CCc1nc(C)c(C)c2nn(CC(=O)[O-])c(=O)n12
COC(=O)Cc1[nH]nc2c1[C@H](c1ccc(Cl)cc1)C(C#N)=C(N)O2
O=S(=O)(CC1CCC1)N1CCCC[C@@H]1c1cc2ccccc2[nH]1
Cc1nc(Nc2ccccc2)cc(-c2cccnc2)n1
C[C@H]1CC(Nc2cccc(C(=O)NCCC(N)=O)c2)C[C@@H](C)O1
CCn1c(SCC(=O)NC(=O)NC(C)(C)C)nnc1-c1ccccc1
CC(C)Oc1cccc([C@H]2CCCCC[C@@H]2[NH3+])c1
Cc1ccc(-c2nc(CCN(C)C(=O)c3c(F)cccc3F)no2)cc1
CC[NH+]1CCC[C@@H]1CNC(=O)c1nnn(-c2ccccc2)c1C1CC1
CNS(=O)(=O)c1ccc([C@H](C)NCCc2cc3ccccc3[nH]2)cc1
O=C(/C=C(\[O-])c1ccc2c(c1)OCO2)C(F)(F)F
C[C@@H](CCc1ccccc1)CC(=O)N1CC[C@H](C)[C@H](O)C1
Cc1cc(C(=O)N[C@H]2COC[C@@H]2N2CC[NH+](C)CC2)c2cccc(C)c2n1
COc1ccccc1NC(=O)c1cccc(NC(=O)[C@@H]2CC(=O)OC23CCCC3)c1
C[C@@H](c1cccnc1)N1CCN(C(=O)Cc2ccc[nH]2)CC1
C[C@H](CC1CCCC1)C(=O)NNC(=O)[C@H]1COc2ccccc2O1
COc1cccc(C(=O)N(C)[C@H](c2ccccc2)C(F)(F)F)c1F
C[NH+](C)Cc1ccc(C(=O)N2CCC[C@H]2c2nc3ccccc3[nH]2)cc1
COc1ccccc1[C@@H]1Nc2c(C)ccc(C)c2[C@@H]2C=CC[C@@H]21
O=C(N/N=C1/C=C(c2ccccc2)[C@](O)(c2ccccc2)C1)c1cccc(Cl)c1
COc1ccc([N+](=O)[O-])cc1COC(=O)C1=NC=C(Br)C1
C[C@H]1CC[C@@H](C)C[NH+]1CC(=O)N1CCO[C@H]2CCCC[C@@H]21
COC(=O)c1ccc2c(=O)n(-c3ccc4c(c3)OCO4)c(N3CC[NH+](Cc4ccccc4)CC3)nc2c1
O=C(NC[C@H](O)c1ccco1)NC1CCN(C(=O)C2CCCCC2)CC1
CCCOc1cccc([C@@H]2NC(=O)NC2=N)c1
O=C(NCc1cn(-c2ccccc2)nn1)N[C@@H]1C=CCCC1
CCOC(=O)CN(CC)Cc1c[nH]nc1C
CC1CC[NH+](C[C@H]2CCCN(C3CCSCC3)C2)CC1
CNC(=O)c1ccccc1NC(=O)c1ccc(C(=O)OC)cc1
CNS(=O)(=O)c1cc(-c2ccc(Nc3ccc(F)cc3F)nn2)ccc1C
O=C1[C@H]2CCCC[C@@H]2C(=O)N1CN1CCN(c2cccc(Cl)c2)CC1
CC(C)N(C)c1ccc(NC(=O)NCc2cn3ccsc3n2)cc1F
C=C(C)C[NH+](CC)Cc1cc(=O)oc2cc(OC)ccc12
COc1ccc(-c2nnc([C@H](C)OC(=O)c3cnc(C)cn3)o2)cc1
COCc1nc(-c2ccc(Cl)cc2)nn1[C@@H]1CCS(=O)(=O)C1
Cc1ccccc1OCCN(c1ccccc1C)S(=O)(=O)c1ccc2c(c1)OCCO2
CCn1c(C)cc(C[NH2+][C@H](c2ccccc2)C(C)C)c1C
CCc1nn(C)c2c(=O)n([C@H]3CCCCNC3=O)cnc12
CN(C)S(=O)(=O)c1ccc(N2CCO[C@@H](C#N)C2)c(N)c1
CCOc1ccccc1N1C[C@H](C(=O)Nc2cccc(Cl)c2)CC1=O
CCC1=C2[C@H](c3ccc(OC(F)(F)F)cc3)C(C#N)=C(N)O[C@H]2N=N1
CC(C)/C=C/C(=O)N1CCC[C@H](CNC(=O)c2ccco2)C1
C1Cc2nc(C[NH2+]CC[C@@H]3CCCO3)sc2C1
COc1ccccc1[C@@H]1C(C#N)=C(N)OC2=c3ccccc3=[NH+]C(=O)[C@@H]21
CCN(CC)C(=O)N1CCN(Cc2c(C)noc2C)CC1
Cn1cc([C@H](CNC(=O)N[C@@H]2CCCC[C@@H]2OC2CCCC2)[NH+](C)C)cn1
Cc1nnc(-c2ccc(C(=O)NCCc3ncc(C)s3)cc2)o1
CCC[C@H]1C[C@]1(O)C1(CC(C)C)CCCC1
Cn1cc(C#N)cc1C(=O)OCc1cccnc1-n1cccn1
CCCCCNC(=O)N1Cc2[nH+]c[nH]c2C[C@@H]1C(=O)[O-]
C[C@H](CC(=O)Nc1cccc(N2CCCC2)c1)NC(=O)NCc1ncn(C)n1
Cc1ccccc1CC(=O)Nc1ccc(OC2CCCC2)cc1
Cc1cccc(OCC[C@H](C)CCS)c1[N+](=O)[O-]
C#CCOc1ccccc1CN1CCC(N2CCO[C@@H](C)C2)CC1
C=CCN1C(=O)c2ccc(C(=O)OCc3cccc(C(F)(F)F)c3)cc2C1=O
C=CCC(=O)Nc1c(C)cnn1C(CC)CC
C[C@@H]1CCCN(C(=O)Cn2cc(N)cn2)C1
O=C1CCC[C@@H](Nc2ccc(Br)cc2)C1
CS[C@H]1CCC[C@H]1[NH+](C)Cc1noc(Cc2ccccc2)n1
CC(C)c1nnc(NC(=O)CSc2nc3cc(Cl)ccc3c(=O)n2Cc2ccco2)o1
CCCCN(C)S(=O)(=O)c1cc(F)c(F)cc1F
Cc1cc(C(=O)N2CCC[C@@H]2C[NH+]2CCCCC2)c(C)n1-c1ccccn1
CCCC(=O)N[C@@H]1CCCN(C(=O)N[C@@H]2CCCC[C@@H]2SCC)C1
CC(C)NC(=O)C[C@@H](C)NC(=O)C(=O)Nc1ccc(F)cc1F
CC(C)=C[C@@H]1[C@H](/C([O-])=N/S(=O)(=O)c2ccc3c(c2)OCCO3)C1(C)C
COc1ccccc1[C@@H](CNC(=O)Nc1ccccc1N1CCCCC1)[NH+]1CCCC1
COc1cc(NC(=O)N[C@@H](C)CCSC)c(OC)cc1Cl
CC1(C)CCC(CNC(=O)C2CCN(C(=O)C(C)(C)C)CC2)CC1
C[C@H]1CN(Cc2cc([N+](=O)[O-])ccc2O)CC[NH2+]1
Cc1c(Cl)ccc2sc(NC(=O)/C=C/c3ccc([N+](=O)[O-])s3)nc12
C[C@@H](CNC(=O)[C@H](C)NC(=O)Nc1ccccc1)Oc1ccccc1
CC[NH2+]CC/C=C(/C)c1ccccc1
COc1cccc(CN(C)C(=O)NCc2nnc3n2CCC3)c1OC
O=C(CSc1nnc(CCc2nc3ccccc3s2)o1)Nc1cccc(Br)c1
CCn1cc[nH+]c1CN1CCN(C(=O)c2ccc(-c3cnco3)cc2)C[C@H]1C
CC(=O)c1c(C)[nH]c(C(=O)[C@@H](C)Oc2ccc(F)c(F)c2)c1C
COCCNC(=O)c1cc(Br)cn1C(C)C
CC(C)c1cc(N2C[C@H](O)[C@@H]([NH+]3CCCCC3)C2)n2nccc2n1
Cc1ccc(N2CCOC2=O)cc1NC(=O)Cc1cccc(F)c1F
COCCN1C(=O)N[C@@](Cc2ccc(F)cc2)(C2CCN(C(=O)c3ccc(C)cc3)CC2)C1=O
C=CCOc1cccc(NC(=O)NC2(c3noc(C)n3)CCCCCC2)c1
Cn1c(N2CCC[C@@H](c3nnc4n3CCCCC4)C2)c(C#N)c(=O)n(C)c1=O
C[C@@H]1CN(c2cc(CNC(=O)Cc3ccc(F)cc3)cc[nH+]2)CCO1
CCn1c(CC(C)(C)O)[nH+]c2ccccc21
Cc1ccccc1Cn1c(=O)n(Cc2ccccc2)c(=O)c2c3c(sc21)CCC3
C[C@@H](NC(=O)c1ccncc1F)C(=O)NCc1ccco1
CC(=O)N1CCCc2cc(NC(=O)c3ccc([N+](=O)[O-])c(C)c3)ccc21
O=C([O-])[C@H]1CC(c2ccccc2C(F)(F)F)=NO1
CCOC(=O)c1ccc(C[NH+]2C[C@@H](C)S[C@H](C)C2)o1
Cc1n[nH]c(C)c1C[C@@H](C)C(=O)N[C@H](c1ccccc1)c1ccc(F)cc1
O=C1C[C@H](c2ccc3c(c2)OCO3)[C@H]2C(=O)[NH+]=c3ccccc3=C2O1
CCS(=O)(=O)NCc1cc(-c2ccccn2)n(C)n1
COc1ccc(C(=O)Nc2ccc3[nH+]c(N4CCN(c5ncccn5)CC4)cc(C)c3c2)cc1OC
COc1ccc(CCNC(=O)C(=O)Nc2cncc(C)c2)cc1
CC[C@@]1(c2ccc(F)cc2)NC(=O)N(CC(=O)Nc2ccccc2Br)C1=O
Cc1noc(-c2ccc3c(c2)OCO3)c1C(=O)NCCc1cccc(Cl)c1
CCS(=O)(=O)N1CCc2cc(C(=O)Nc3ccc(Oc4ccccc4)cc3)ccc21
CSC[C@H]1CCCN1C(=O)Nc1c[nH]nc1-c1ccccn1
CCC1(CC)CC[NH2+]C[C@@H]1c1ccccc1
COC(=O)NC(C)(C)C(=O)N(C)Cc1c(C)nc2sc(C)cn12
C[C@]1(C[NH2+]Cc2cncn2C2CC2)CCCO1
Cc1cc(F)c([C@@H](C)[NH2+][C@H](C)CCCO)cc1F
C[C@H](NC(=O)N[C@@H](C)c1ccc(Cl)cc1Cl)c1cccs1
Cc1cc(C)c2sc(N(Cc3cccnc3)C(=O)c3cc(C)oc3C)nc2c1
C=C[C@]1(Cc2ccccc2)CCC[NH+]1Cc1ccccc1
COC(=O)c1ccc(OC(=O)c2cncc(Br)c2)cc1
O=C(/C=C/c1cnccn1)NCC1(c2ccc(Cl)cc2)CCOCC1
C[C@@H](CC#N)N(C)C(=O)c1csc(-c2ccc3c(c2)OCO3)n1
Cc1ccc2c(c1)OCCN2C(=O)[C@@H]1CCCS1
O=C(Nc1ccc2[nH]ncc2c1)[C@H]1CCC[NH+]1Cc1ccc(F)cc1
C[C@H](N[C@H](C)c1nccs1)c1cc(F)ccc1N1CCC(O)CC1
CCCc1cc(N2CCC(C(=O)[O-])CC2)nc(CC)[nH+]1
CC[C@@H](CC#N)N[C@H]1CCC[C@@H]1[C@@H]1CCCC[NH2+]1
C[C@H]1OCC[C@@H]1C(=O)NC[C@H](O)c1c(F)cccc1F
Cc1c(NC(=O)N[C@H]2C[C@@H]2C)cccc1N1C(=O)CCC1=O
Cc1cccc(C[NH+]2CCC(NC/C=C/c3ccc(C#N)cc3)CC2)c1
O=C(NCCc1ccc(-n2cccn2)cc1)Nc1ccc2c(c1)CCO2
[NH3+]Cc1n[nH]c2cccc(C(F)(F)F)c12
O=C(CCc1ccc2c(c1)OCCO2)N[C@H](c1ccccc1)c1cc2ccccc2o1
COc1ccc2ccc(OC)c(/C=C3/NC(=O)N(Cc4ccc(Br)cc4)C3=O)c2c1
CCCc1cc(NC(=O)C(=O)N[C@H](C)c2cc(C)c(CC)s2)n(C)n1
C[S@@](=O)C(=C1c2ccccc2C(=O)c2ccccc21)[S@](C)=O
Cc1cccc(-n2nc(C)cc2NC(=O)[C@H]2CCCO2)c1
CC(C)C[C@H](C)N(C)C(=O)COc1cccc(F)c1
CC[C@H](C)C(=O)Nc1cc(Br)ccc1I
Cc1cc(C)n(CC(=O)N/N=C/c2ccc(F)cc2)n1
CC(C)Nc1ncc(C[NH+]2CC[C@@]3(O)CCN(C(=O)C4CCC4)C[C@H]3C2)cn1
C[C@@H]([NH2+]CC(C)(C)C(=O)[O-])C1CC1
CCOC(=O)[C@H](C)n1cnc2sc(C(=O)Nc3ccccc3)c(C)c2c1=O
C[C@H]1CCC[C@@H](CCNC(=O)c2ccccc2Cn2cncn2)C1
COc1cccc(OC)c1C(=O)OCc1nnc(-c2ccccc2Br)o1
Cc1nc2ccc(N(C)[C@@H]3CCN(CC(F)(F)F)C3=O)cc2s1
COC(=O)C1=C(C)C(C(=O)c2cc3ccccc3o2)=N[C@H]1C
C[C@H](CCc1c[nH]c2ccccc12)[NH+]1CCc2c(c(C(=O)NCc3cccnc3)nn2C)C1
CC1(C)CCC[C@H]([S@@](=O)c2ccccc2Br)[C@@H]1[NH3+]
C[C@@H](C(=O)NC(=O)NCc1cccs1)[NH+](C)Cc1cccs1
Oc1ccc(CC[NH2+]C[C@H](c2ccc(O)cc2)C2(O)CCCCC2)cc1
CCc1nn(C)cc1CNC(=O)N[C@H]1CCCN(c2cccc(OC)c2)C1
COc1ccccc1C(=O)N1CCC[C@H](c2nnc(C(=O)Nc3ccccc3)s2)C1
C[C@H]1CN([C@@H](C)c2nc3ccccc3s2)CC[C@@H]1[NH3+]
Cc1ccc([C@@H]2CSCCN2Cc2nc(-c3ccsc3)no2)o1
CC(C)C[C@H](C[NH+](C)C)NC(=O)N[C@H]1CC[C@H]([NH+](C)C)C1
Cc1ccc(NC(=O)C2CCC(C/N=C3\C(=O)C(=O)[C@H]3N3CCC(C)CC3)CC2)c(C)c1
O=C(CNc1cccc(S(=O)(=O)N2CCCCC2)c1)Nc1ccc(F)c(F)c1
COc1ccc(C[NH+]2CCCN(c3ncnc4sc5c(c34)CCCC5)CC2)cc1
CC[C@H](O)C(=O)N1CCC2(CCC(=O)N(CCCn3cc[nH+]c3)C2)CC1
Cn1cc(/C=C\C(=O)c2ccccc2)c(-c2ccc([N+](=O)[O-])cc2)n1
CC[C@@H](Cc1ccc(C)cc1)NC(=O)c1csc(-c2cnccn2)n1
CN(C)C(=O)COC(=O)C1CCN(S(=O)(=O)c2ccccc2C(F)(F)F)CC1
CS(=O)(=O)N1CCC[C@@H]1C(=O)N[C@@H]1CCCc2ccccc21
Cc1noc(CCC(=O)Nc2ccccc2F)n1
CC(=O)N1CC[C@@H](NC(=O)[C@@H](O)c2ccccc2)c2ccccc21
CO[C@@]1(C)C[C@H](NC(=O)c2ccc(CS(C)(=O)=O)cc2)C1(C)C
CC(C)[C@@H]1CC[C@@H](C)C[C@H]1OC(=O)C[n+]1cc(-c2ccc(Cl)cc2)n2c1CCC2
COc1ccc(Cl)cc1C(=O)N1CCc2nc([C@@H]3CC[NH+](C)C3)ncc2C1
Cc1ccc2nc(NC(=O)CNC(=O)C3CCCCC3)sc2c1
CC(C)C(=O)N1CCN(S(=O)(=O)C[C@@H](C)CCl)CC1
CCOC1CCN(C(=O)C(=O)Nc2ccc3c(c2)C(=O)CCC3)CC1
Cc1cc(C)c(C(=O)N(C)CCc2cccs2)c(=O)[nH]1
O=C(CSc1nnc2ccccn12)c1cc2ccccc2o1
Cc1ccc(C)c(S(=O)(=O)[C@H](C)C(=O)N2CCC(C)CC2)c1
CN(C)C(=O)[C@@H]1CCCN(c2cncc(Cl)n2)C1
C=CCn1/c(=N/C(=O)C(C)C)sc2cccc(C)c21
C=C(C)[C@H](CSc1cccc(Cl)c1)[NH2+]CC
COc1ccc(C2=C/C(=C/c3ccc(OC)c(Br)c3)C(=O)O2)cc1
C[C@]1(c2ccc(F)cc2F)NC(=O)N(Cc2ccc(F)c(F)c2)C1=O
CC1(C)CN(C[C@@H](CS)c2ccccc2)CCO1
CC[C@H](C[NH3+])NC(=O)N1CCCC1
Cc1cc(C(C)(C)C)cc(S(=O)(=O)Oc2ccccc2N)c1C
CC(C)[C@@H](CO)[NH2+][C@@H](C)c1ccc(OC(F)(F)F)cc1
CCCn1cc(NC(=O)Nc2cc(C(=O)NC)ccc2Cl)cn1
CCNc1nc(-c2ccc(C)c(C)c2)cs1
Cc1nn(-c2ccc(Cl)cc2)cc1C(=O)NCc1ccc[nH]1
NC(=O)c1nn(C[C@H](O)c2ccc(F)c(F)c2)c(=O)c2ccccc12
CCOC(=O)NCC/C([O-])=N/S(=O)(=O)c1ccc(C)cc1
CC(C)[C@@](C)(C#N)NC(=O)CSc1nnnn1C1CC1
O=C(N1CCN(Cc2nnnn2-c2ccccc2)CC1)C12CC3CC(CC(C3)C1)C2
C[C@@H]1CCc2c(sc3nc(CSc4n[nH]c(N)n4)[nH]c(=O)c23)C1
CCCCOc1ccccc1NC(=O)N1C[C@@H]2CCC[NH+]2C[C@@H]1C
CS[C@@H]1CCC[C@H]1NC(=O)c1ccc(Br)cc1[N+](=O)[O-]
COc1ccc(F)cc1NC(=O)NCc1ccc(-n2ccnc2)cc1
COc1cccc(C[C@@H]([NH3+])c2ccc(SC)cc2)c1
Cc1c(Br)cc(NCC(=O)NN=C2CCCCC2)cc1Br
O=C(CSc1nc2c(c(=O)n1-c1ccc(Br)cc1)SCC2)NCc1ccccc1
CS(=O)(=O)N1CCN(c2nc(Cl)ncc2Br)CC1
O=C([O-])C#Cc1ccncc1Cl
CNS(=O)(=O)c1cc(C(=O)Nc2cccc([N+](=O)[O-])c2C)ccc1OC
O=C(NC[C@H](c1ccco1)N1CCc2ccccc21)Nc1ccc(Cl)cc1
Cc1ccc(NC(=O)O[C@@H]2CC[C@]3(C)[C@@H]4CC(=O)O[C@@H]4CC[C@@H]3[C@]2(C)CO)cc1
CCc1nn(C)cc1C(=O)NCc1ccc(-n2cncn2)cc1
CN1C[C@@H](NC(=O)N[C@@H](CO)c2ccc(Cl)c(F)c2)CCC1=O
CCOC[C@H]1CC[NH+](CC(=O)N2CCc3cc(OC)c(OC)cc3C2)C1
Cc1cccc(C2=CC[NH+](CCN3C(=O)NC4(CCCC4)C3=O)CC2)c1
O=C(O[C@@H](C(=O)NC1CC1)c1ccccc1)c1cc(=O)c2cc(Cl)ccc2o1
Cc1[nH]c2ccccc2c1C(=O)N1CCC[NH+](Cc2ccccc2)CC1
C[C@H]1CC[C@@H](O)[C@H](CCO)C1
COC(=O)c1sccc1-n1nnc(C(=O)OC(C)(C)C)c1C
CC(=O)Nc1ccc(Br)cc1NC(=O)Cc1csc2nc(-c3ccccc3)cn12
CC(C)(CNC(=O)c1cc(C2CC2)[nH]n1)c1ccncc1
C/C(=C\c1ccc(F)cc1)C(=O)O[C@@H](C)c1ccccn1
C[C@@H](Nc1ccc(Oc2ccc(C#N)cc2)cc1)c1nc(C2CC2)no1
Cc1ccc(NC(=O)COC(=O)[C@H]2CSCCS2)cc1
NC(=O)C[NH+]1CCCN(CC2CCCCC2)CC1
COc1cccc(C[C@]2(c3ccc(C)cc3)NC(N)=NC2=O)c1
O=C1C[C@H](c2ccc(F)cc2F)[C@H]2C(=O)N=C(SCc3ccccc3Cl)N=C2N1
COc1ccc(S(=O)(=O)N2CCCc3cc(NC(=O)c4cc(=O)c5ccccc5o4)ccc32)cc1
CC[C@@H]1CCC[NH+](Cn2cnc(-c3cccc([N+](=O)[O-])c3)n2)C1
CC[C@H](C)c1ccccc1NC(=O)c1snnc1C
CC(=O)c1cccc(NC(=O)N2CCC(C(=O)N(C)C(C)C)CC2)c1
CCOc1ccc(NC(=O)NCC[C@H](O)C(C)(C)C)cc1
CCN(Cc1noc(C2CC2)n1)C(=O)c1cc(C)ccc1F
O=C(CNc1ccccc1)Nc1cccc(OCc2ccccc2)c1
Cc1cccc(-n2ncc3c(=O)n4c(nc32)SC[C@H]4CC(=O)NCc2ccc(F)cc2)c1
CC[C@H]1CC[C@](C[NH3+])([C@]2(O)CCO[C@H](C(C)C)C2)C1
COc1ccc(C[S@](=O)CCC(=O)Nc2ccccc2)c(Cl)c1
O=C1Cc2nc3ccccc3n21
Cc1cc(C(=O)NCc2nnc3n2CC[NH+](Cc2c(F)ccc(F)c2F)CC3)c(C)o1
COC(=O)[C@H]1CN(C(=O)OC(C)(C)C)C[C@@H]1c1cnccc1Cl
CCOC(=O)C(F)(F)[C@@]1(O)CS[C@H](C)C1
CN(C)C(=O)c1ccc(Cl)c(NCc2cccnc2Cl)c1
COCCn1cc(C(=O)NCc2ccc3c(c2)OCO3)c2ccccc21
CCS(=O)(=O)N[C@@H]1CCc2c(Br)cccc21
CCCOC(=O)[C@H](C)[NH+]1CCC([C@H](O)c2nccn2C)CC1
N#Cc1c(NC(=O)c2ccc(Br)nc2)sc2c1CCC2
NC(=O)[C@@H]1CCCN(C(=O)[C@@H]2COc3ccc(F)cc3C2)C1
C=C(CC)C[C@H](C(=O)[O-])c1ccccc1C
COC(=O)C1(NC(=O)[C@H]2CC(=O)N(C)C2)CCCC1
O=C(Cc1cccc(O)c1)NNc1cccc(F)c1F
CC(=O)c1cccc(OCC(=O)NC2CCOCC2)c1
Cc1cccc(O[C@@H](C)C(=O)Nc2sc3c(c2C(=O)NCc2cccnc2)CCC3)c1C
c1ccc(-c2cc(CNc3cnn(-c4ccccc4)c3)n[nH]2)cc1
CCCn1ccnc1C[NH+]1C[C@@H](C(=O)[O-])[C@H](c2ccccc2)C1
NC(=O)c1c(NC(=O)CSc2ccc(Br)cc2)sc2c1CCC2
O=C(Nc1ccc2c(c1)N(C(=O)c1cccs1)CC2)[C@H]1CC(=O)N(c2ccc(Cl)cc2)C1
Nc1nc(NC2(CO)CCCCC2)ccc1[N+](=O)[O-]
Cc1ccc(S(=O)(=O)NNC(=O)CC23CC4CC(CC(C4)C2)C3)c(C)c1
Cc1cccc(NC(=O)CSCC(=O)Nc2cn(C)c(=O)cc2C)c1
Cc1cccc(-c2[nH]ncc2CN(C)[C@H](C)CS(C)(=O)=O)c1
C[C@H](CNC(=O)[C@@H]1CCOc2ccccc21)Nc1ccccc1
CC(C)(C)C(=O)Nc1cccc(NC(=O)c2ccc(OCC(F)(F)F)nc2)c1
Cc1c(C(=O)Nc2ncc(Cl)cc2Cl)oc2c1C1(CCC2)SCCS1
Cc1cc(=O)[nH]c(SCC(=O)c2c(C)[nH]c3ccccc23)n1
CNc1ccc(CN[C@@H](c2ccccc2)c2ccccn2)cc1[N+](=O)[O-]
C[C@H]1CCC[C@H](NC(=O)Cc2nc(CCl)cs2)C1
O=[N+]([O-])c1cccc(S(=O)(=O)/N=C(\[O-])c2ccc(F)cc2)c1
Cc1cc(Cl)ccc1O[C@H](C)C(=O)N1CCC2(CC1)C[C@@H]2C(=O)N1CCN(c2cccc[nH+]2)CC1
CC(C)[C@H]1CC[C@H](O)[C@H](Cc2ccc3ccccc3n2)C1
NS(=O)(=O)c1ccc(NC(=O)CSc2nnc3ccccn23)cc1
COc1cc2c(cc1Cl)[C@H](C)[C@H](CC(=O)NC1[NH+]=c3ccccc3=[NH+]1)C(=O)O2
O=C(Cl)C1CCSCC1
CCn1c2ccccc2c2cc(NC(=O)COC(=O)Cc3ccccc3F)ccc21
N#Cc1ccc(NC(=O)[C@H]2SCCc3ccccc32)cc1C#N
CNc1ncc(C(=O)NCCC(=O)NC2CC2)cc1Cl
COc1ccsc1C(=O)NC[C@H]1C[C@H](O)C[NH+]1Cc1ccccc1
O=C(NCCc1nc2ccccc2s1)C(=O)NCc1ccc(F)cc1
Cc1ccn(CCC(=O)N2CCC(c3noc4nc(C(C)C)cc(C(F)(F)F)c34)CC2)n1
Cc1ccccc1N1C[C@@H](C(=O)Nc2ccc3c(c2)N(C)CCC3)CC1=O
CCOc1ccc(C(=O)N(C)C)cc1NC(=O)NCC1CC[NH+](C)CC1
O=C(Nc1ccc(Cl)nn1)c1cc(=O)[nH]c2ccccc12
COCCN(Cc1ccc(C#N)cc1)C(=O)NNC(=O)c1sccc1C
O=C(NCc1ccc(N2CCCC2=O)cc1)N1CCOCC1
CC[NH2+][C@@]1(C(N)=O)CCC[C@H]1CCSc1nncs1
CC(C)(C)c1ccc(C2(/C([O-])=N/c3ncn[nH]3)CC2)cc1
[NH3+]CCOCC(=O)N[C@]1(C(=O)[O-])CCOC1
CO[C@@]1(C)C[C@@H](NC(=O)c2ccc(Br)o2)C1(C)C
Cc1ccc(F)cc1N[C@H]1CCCC[C@H]1[C@@H]1CCC[NH2+]1
O=C(NC[C@H](O)c1ccsc1)c1cc(C2CC2)nc2ccc(F)cc12
CC1=N[C@@H](NC(=O)CSC2=NC(=O)CC(N)=N2)C(C#N)=C1C
CC[C@H](C)[C@@H]1CN(C2C(C)(C)C2(C)C)[C@H](CC)C[NH2+]1
COC(=O)N1CC[C@H]([NH2+][C@@H](C)c2ccc(OC3CCOCC3)cc2)C1
C[C@H]1CCOCCN1CN1C(=O)NC2(CCC(C(C)(C)C)CC2)C1=O
Cc1nn([C@H]2CCS(=O)(=O)C2)c(C)c1[C@@H]([NH3+])C(=O)[O-]
CCC/C(=N/NC(=O)c1cccs1)c1ccc(C)s1
C[C@@H]1Oc2ccccc2O[C@@H]1C(=O)N(C[C@@H]1CCCO1)c1nc2ccc(F)cc2s1
COc1cccc(NC(=O)N2CCC[C@H]2C(=O)Nc2ccccc2-c2ccccc2)c1
CC(C)COc1ccc(S(=O)(=O)Nc2ccc3c(c2)N(C(=O)c2cccs2)CC3)cc1
O=C(Nc1ccc2cn[nH]c2c1)c1csc(Nc2ccccn2)n1
C[C@H](Sc1nc(Cl)nc2nc[n-]c12)C(=O)NCCc1c[nH]c2ccc(F)cc12
C=CCNC(=O)C(=O)Nc1c(C)cccc1C(C)C
COc1cccc(C(=O)N2CCC(c3nc(=O)c4nnn(Cc5cccc(F)c5)c4[nH]3)CC2)c1
CCCCc1nc(C)c(C(=O)N2CCN(Cc3ccc4c(c3)CCO4)CC2)s1
FC(F)(F)c1ccccc1CCBr
O=C(Nc1ccc(Oc2cccnc2)nc1)N(CC1CC1)C1CCCCC1
C[C@@]1(C[NH2+]CCc2ccsc2)CCCO1
CN(C)C(=O)c1cccc(C(=O)N2CCOC[C@@H]2C2CC2)c1
CS(=O)(=O)/N=C(\[O-])c1ccc(-c2ccc(Cl)cc2)o1
Cc1cc(F)cc(C(=O)NCC(C)(C)C)c1
CN(C)S(=O)(=O)Nc1cccc(OCC(F)(F)F)c1
COC[C@H](NC(=O)Nc1ccc(C)c(S(C)(=O)=O)c1)c1ccco1
COc1ccc(C(=O)Nc2nnc(C(C)C)s2)cc1F
CC[C@@H](C)NC(=O)c1nccnc1NC(=O)c1ccc(C)cc1
O=C1C[C@H](c2ccsc2)[C@@H](c2cccc(F)c2)C(=O)N1
CCN[C@H]1CCC[NH+]([C@@H]2CCCC2(C)C)C1
C[NH2+]CCSc1cccc(C)c1N
COc1ccc(-c2nc(COC(=O)c3cc(C#N)cn3C)no2)cc1
NC(=O)[C@H]1CC(C(=O)Nc2cc(CC3CCCCC3)n[nH]2)=NN1c1ccccc1
O=C(NCc1ccco1)[C@H]1CCCN1C(=O)C[NH+]1CCc2sccc2C1
N#Cc1ccccc1N1CCCN(C(=O)NCC(=O)N2CCCCC2)CC1
Cn1ncc2c1N=C(O)CS[C@@H]2c1ccc2ncccc2c1
O=C(Cc1cccc2ccccc12)NCc1nnnn1-c1ccc(F)c(F)c1
O=C(Cc1ccncc1)NNC(=O)N[C@@H]1CCCC[C@H]1Cc1ccccc1
CC(C)(C)c1ccc(NC(=O)Nc2cccc(C(=O)[O-])c2)cc1
Cc1ccc2c(c1)=C[C@@H](CCNC(=O)CCN1C(=O)c3cccnc3Sc3ccccc31)[NH+]=2
COC1CC[NH+](CCCOc2ccccc2C[NH3+])CC1
Cc1ccc2c(c1)N(C)C(=O)c1cc(NC(=O)c3ccc(=O)n(C)n3)ccc1O2
C[C@@H](O)CC[NH+](C)Cc1csc(-c2ccccc2)n1
CCOc1ccc(-n2ccn3c(S[C@H](C)C(=O)c4ccc(C)c(C)c4)nnc3c2=O)cc1
CCN(C)C(=O)C[NH+]1CCC[C@@H](CCc2ccccc2C(F)(F)F)C1
Cn1cccc1-c1csc(NC(=O)C2(c3cccc(Br)c3)CC2)n1
Cc1cccc(NC(=O)CSc2nnc(-c3c[nH]c4ccccc34)o2)c1C
Cc1cccc(O[C@H](C)C(=O)OCC(=O)N2CCCC2)c1
CCC(CC)c1cc[n+](CCN2C(=O)c3ccccc3C2=O)cc1
CCCNC(=O)CCn1cc(C#N)c([O-])nc1=O
CC(=O)N1c2ccc(S(=O)(=O)N3CCCCCC3)cc2C[C@@H]1C(=O)NCCc1ccco1
C[C@@H](NC(=O)c1cccnc1[S-])c1cccc(N2CCCC2=O)c1
CCOc1ccc(-c2ccc(=O)n([C@H](C)C(=O)Nc3ccc(F)c(F)c3)n2)cc1
Cn1nccc1CNC(=O)NC1(c2cccc(Cl)c2)CC1
CN(CCS(C)(=O)=O)c1ncc(C[NH2+]C(C)(C)C)s1
CCOC(=O)[C@H]1Sc2nc([S-])sc2[C@H](c2ccccc2)[C@@H]1C(=O)OCC
O=C(Cc1coc(-c2cccs2)n1)N1CCOC[C@@H]1C1CC1
C[C@H](Cc1ccccc1F)C(=O)N[C@H]1CCS(=O)(=O)C1
CN1C(=O)[C@@H](/C(N)=[NH+]\NC(=O)c2ccccc2)[C@H]2C[C@]1(C)Oc1ccccc12
CC[NH2+]Cc1cncc(O[C@@H]2CCCC[C@H]2C)n1
Cc1cnc(-c2cccc(NC(=O)[C@H](C)Oc3ccc(C#N)cc3)c2)o1
CSc1nnc2c(n1)O[C@]1(Nc3ccccc3-2)C(=O)Nc2ccccc21
CCn1ccc2c(ccn2CC(=O)Nc2c(C)cccc2C)c1=O
CC(C)[C@@H](CCC(=O)[O-])CC[NH+]1CC2(CC2)C1
COc1cccc(N2C(=O)C(O)=C(C(C)=O)[C@H]2c2ccc(F)cc2)c1
C=CCS(=O)(=O)/N=C(\[O-])[C@@H](C)Oc1cccc(Br)c1
COc1ccc(-c2nc(CC(=O)Nc3ccc(C)cc3Br)cs2)cc1OC
Cc1cccc(CC(=O)N[C@H](C)C(=O)N2Cc3ccccc3OC[C@@H]2C[NH+](C)C)c1
Cc1n[nH]c(C)c1[C@@H]1CCCN1C(=O)NCc1ccc2c(c1)OCCO2
Cc1ccc(C)c(OCCCOn2nnc3ccc(S(C)(=O)=O)cc32)c1
CC(C)c1cc(C(=O)N2CCCCCC2)no1
O=C(OCc1cn2cc(Cl)cc(Cl)c2n1)c1ccc(Cl)cn1
CCc1ccc([C@H](C)C(=O)Nc2cccc(NC(=O)c3ccoc3)c2)cc1
C[NH+](C)[C@H]1CC[C@@H](NC(=O)N2CCC2)C1
Cc1ccc(C(=O)N2C[C@@H](C(=O)N3CCOCC3)Oc3ccccc32)cc1
O=C(CSc1nnc(-c2ccncc2)n1-c1ccc(F)cc1)N1CCCC1
NC(=O)[C@H]1CCCCN1S(=O)(=O)NCc1ccccc1
CCc1ccc(C(C)(C)CNC(=O)N[C@H]2CCC[C@@H](S(C)(=O)=O)C2)cc1
C[C@H](C#N)CNC(=O)C(=O)Nc1ccc(N2CCCC2=O)cc1
CCCCN1C(=O)C[C@@H](C(=O)NC(C)C)[C@@H]1c1ccc(OC)cc1
Cc1cc(C(=O)NCCC[NH+]2CCN(c3ccccc3)CC2)c(C)o1
CCc1ccc([C@@H](NC(=O)C[C@@H]2SC(N)=NC2=O)C(C)(C)C)o1
CCC(=O)Nc1cccc(NC(=O)c2cc(Cl)cc(Cl)c2)c1C
CC(C)[C@](C)([NH3+])[C@H]1CCC[C@H](S(C)(=O)=O)C1
COC[C@H](NC(=O)NCc1nc(C)c(C)o1)c1ccc(F)c(F)c1
O=C(c1ccc(COc2ccccc2)cc1)N1CCC[C@H]1c1cccs1
CC(C)N(C)C(=O)N[C@@H](c1ccc(Br)cc1)C1CCC1
C[NH+]1CCC(NCc2ccc(Br)cc2)CC1
C[C@@H](C(=O)N(Cc1ccc2c(c1)OCO2)C1CCCCC1)n1cccn1
CC1(C)C(C(=O)N(C[C@H]2CCCO2)c2ccncc2)C1(C)C
CO[C@H]1CCC[NH+](C[C@@H]2C[C@@H]2c2ccccc2)C1
Cc1cc(NC(=O)[C@@H]2C[C@@H]2c2ccccc2)n(-c2ccc(F)cc2)n1
COc1cc(NC(=O)Cn2ccc(C(F)(F)F)n2)cc(OC)c1
COCc1cc(NC(=O)N2CCC[C@H]2C[C@H](O)c2cccs2)ncn1
C=C1c2ccccc2C=Cc2ccccc21
C[C@H]1CN(C(=O)Cc2cccs2)c2cc(Cl)ccc2O1
CCOc1ccc([C@H](O)C2([NH+]3CCCC3)CCCC2)cc1
COc1ccc(OC)c(NC(=O)N2CCC[C@@H](OC)C2)c1
Cc1cc(C(=O)N2C[C@H](O)C[C@@H]2c2cc(F)ccc2F)ccc1[N+](=O)[O-]
CCS(=O)(=O)CCNC(=O)CNC(=O)c1cc2ccccc2[nH]1
CCc1cnc(CN(C)C(=O)[C@H](Cc2ccccc2)n2nnnc2C)s1
Cc1cccc(/C=N\NC(=O)c2cccs2)c1
COc1ccc(OCC(=O)Nc2cc(-n3nnnc3C)ccc2F)cc1
Nc1cc(Cl)cc(Cl)c1NC(=O)CCN1CCOCC1=O
CCOc1ccccc1N1CCN(CC(=O)Nc2ccc([N+](=O)[O-])cc2Br)CC1
C[C@H]1c2nc3ccccc3n2[C@H](CC(=O)Nc2c(F)c(F)cc(F)c2F)C(=O)N1Cc1ccccc1
Cc1cccc(C(=O)N[C@H](C)C(=O)Nc2ccsc2)c1
CCN1C(=O)/C(=C\c2c(N3CCC(C(N)=O)CC3)nc3ccc(C)cn3c2=O)SC1=S
CC[C@H]([NH2+][C@@H](C)Cc1ccccc1C)[C@H]1CCCO1
Cn1c(=O)oc2cc(NC(=O)NCCOc3ccccc3)ccc21
C[C@H]1CCN(C(=O)C[C@@H]2CCCc3ccccc32)C[C@@H]1O
Cn1cc(C(=O)Nc2cccc(Cn3cnnc3)c2)c(C(C)(C)C)n1
Cc1cc(C(=O)NNC(=O)Cc2ccc([N+](=O)[O-])cc2)c(C)o1
COCCN1C(N)=[NH+]C[C@]1(C)c1ccc(F)cc1F
CCc1ccc(C(C)(C)C(=O)N(CC)Cc2ccccn2)cc1
Cc1[nH]nc(O)c1/N=N\c1ccccc1C#N
O=C(NCc1cccc(Br)c1)N1CCN(CCc2ccccc2)CC1
CC(C)(CCO)CNC(=O)NCc1cccs1
CC[C@H]1S/C(=N\N=C/c2ccco2)N(Cc2ccccc2)C1=O
O=C(N/N=C\c1ccnc2ccccc12)c1ccccc1O
CC[S@](=O)CC(=O)NCc1ccco1
C=CCN1C(=O)C(C#N)=C(C)/C(=C/c2ccc(-c3ccc(Cl)c(C(=O)OC(C)C)c3)o2)C1=O
CC(C)(C)[C@H]1CCc2sc(C(=O)N3CCC(O)CC3)cc2C1
CC(C)C[C@H](CO)NC(=O)c1nc2ccccc2c(=O)[nH]1
COC(=O)c1ccsc1NC(=O)[C@@H](C)c1ccsc1
Cc1cn(-c2ccccc2Cl)nc1NC(=O)[C@H](C)[NH+]1CCSCC1
CC[C@@H]1S/C(=N\c2cccc(Cl)c2)NC1=O
Cc1ccc([C@@H](C)N(C)C(=O)c2nc(C3CC3)n3ccccc23)cc1
COc1ccccc1-n1c(S[C@H](C)C(N)=O)nnc1-c1cccs1
Cc1nc(COc2ccc(F)cc2)sc1C(=O)Nc1ccc2c(c1)NC(=O)[C@H](C)O2
[truncated: 8,000 more rows]
