# Supplementary material for: t-SMILES: a fragment-based molecular representation framework for de novo ligand design
Source: Nat Commun. 2024 Jun 11;15:4993. doi: 10.1038/s41467-024-49388-6 (PMC11167009; doi:10.1038/s41467-024-49388-6)
Supplement: Supplementary file 4 — Source Data [file 41467_2024_49388_MOESM4_ESM.zip › Soure data/Source data and code for all other graphs/Metrics/Dataset/Zinc/Recon/all.txt.bfs[64].[BRICS_Base][46]_join.csv.re_smils[1].smi.rnd10000.csv]

Brc1ccc(Cn2c(C3CCCO3)nc3ccccc32)cc1
Brc1ccc2c(c1)C1OCCC1C(c1cccs1)N2
Brc1cccc(Oc2ccccc2)c1
C#CC(N)(COC)n1c(C2CNC(=O)C2)nc2ccccc21
C#CC1(N)NCCC[NH2+]C1([NH3+])C(=O)N1CCCC1
C#CC1CC(OCOC)CCO1
C#CCC(O)c1cncc(Br)c1
C#CCCCC[NH2+]C1CCCN1C1CC1
C#CCCN1CCN(C(=O)C(Nc2ccc(C=O)c(C)c2)C(C)C)CC1
C#CCCN1CCN(Cc2oc(C)c(C)c2C=O)CC1
C#CCC[NH+]1CCCCC1NC(=O)Nc1ccc(C(N)=O)c(Cl)c1
C#CCN(C(=O)CNC(=O)NCC(F)(F)F)C1CCc2ccccc21
C#CCN(C(=O)Nc1ccc(Cl)cc1F)C1CCS(=O)(=O)C1
C#CCN(C(=O)Nc1ccccc1F)C1CCS(=O)(=O)C1
C#CCN(C(=O)Sc1ccc(C)cc1N(C)C)C1CCS(=O)(=O)C1
C#CCN(C1CCS(=O)(=O)C1)C1(C=O)SCCc2sccc21
C#CCN(CC#C)C(=O)C(=C)c1nn(CCCC)c(Cl)c1C
C#CCN(CC#C)c1cc(CC=O)ccc1OCC
C#CCN(CC#C)c1cc(CC=O)ccc1OCC
C#CCN(CC#C)c1ccc(-c2csc(C)n2)cc1C=O
C#CCN(CC#C)c1cccc(Cl)c1C(C)O
C#CCN(CC(=O)[O-])C(=O)C(C)NC(=O)C(C)(C)C
C#CCN(CC(=O)[O-])C(=O)C1[NH2+]CCC1C
C#CCN(CC(=O)[O-])C(=O)Nc1cccc(C#N)c1
C#CCN(CC(=O)[O-])c1cccc2sc(CC)nc12
C#CCN(CC1CCCO1)C(=O)Nc1ccc([N+](=O)[O-])cc1CC
C#CCN(c1cc(C)ccc1F)[SH]1C(OC)=CC([SH](=O)=O)=C1C=O
C#CCN1C(=O)N=C(N)C12CCCC(C(C)(C)C)CC2
C#CCN1C(=O)SC(=Cc2cc(Br)c(OC)cc2OC)C1=O
C#CCN1CCN(C(=O)C(C)Nc2cc(F)ccc2C)CC1
C#CCN1CCN(C(=O)NCC2CCCO2)CC1
C#CCN1CCN(C(=O)NCCOCC(C)CC)CC1
C#CCN1CCN(C(=O)c2c(C)nc(C(C)C)nc2SC)CC1
C#CCN1CCN(c2c(Br)ccc(C=O)c2[N+](=O)[O-])CC1
C#CCN1CCN(c2nc(Cl)sc2C)CC1
C#CCNC(=O)CN1CC[NH+](C(C)C(=O)[O-])CC1
C#CCNC(=O)CNC(CC)C(=O)[O-]
C#CCNC(=O)N(CC)c1ccccc1N1CCCC1=O
C#CCNC(=O)N1CCCC1c1nc2ccccc2s1
C#CCNC(=O)Nc1ccc(COCC)c(C)c1
C#CCNC(=O)Nc1cccc(CCC(C)C)c1OC
C#CCNC(=O)c1cccc(N)c1N
C#CCNC(C)(C)Sc1cc2ccccc2[nH]1
C#CCNS(=O)(=O)c1ccc(NC(C)(C)C[NH+]2CC(C)CC(C)C2)c(C=O)c1
C#CCNc1cc(N)c(N)c(C=O)c1
C#CCNc1csc2c(=O)n(CC=O)cnc12
C#CCOC1(C)CCCCN1C(=O)c1cc(N2CCCC2=O)ccc1F
C#CCOCC1CCN(c2c(C=O)ccc(F)c2F)CC1
C#CCOCOCC#CC[NH+]1CCCCC1
C#CCOc1c(C)cccc1Nc1cc(-c2csc(CC)n2)ccn1
C#CCOc1cc(F)cc(N)c1N
C#CCOc1ccc(C=C2N=C(c3ccccc3)OC2=O)cc1OC
C#CCOc1ccc(F)c(N)c1N
C#CCOc1ccccc1C=C1C(=O)NC(=S)NC1=O
C#CC[NH+](CC(=O)[O-])c1cccc2c(C)cccc12
C#CCn1c(=NC(=O)Cc2ccc(OC)cc2OC)sc2c(OC)ccc(OC)c21
C#CCn1c(=NC(=O)c2ccc(C(C)=O)cc2)sc2cc(OC)ccc21
C#Cc1cc(F)c(NC(=O)c2nn(-c3ccc(C)cc3)cc2O)c(F)c1
C#Cc1ccc(N2CCc3c(c(C=O)nn3C(Cc3ccccc3)Nc3cccc(C)n3)C2)c(C=O)c1
C#Cc1cccc(N(C(=O)CNC(=O)NC(C)(C)C)C(C)C)c1
C#Cc1cccc(N(C(=O)c2ccc(N)c(N)c2)C(C)C)c1
C#Cc1cccc(N(c2ccc(-c3ncc(C=O)cn3)cc2)C(C)C)c1
C#Cc1cccc(NC(=O)C(=O)NCCc2c[nH]c3cccc(C)c23)c1
C#Cc1cccc(NC(C=O)CC(=O)c2ccc(OC)c(F)c2)c1
C1CCC(CCOCC2CCC[NH2+]C2)CC1
C1CCC(C[NH+](C2CC2)C2CCCCS2)[NH2+]C1
C1CNC([NH2+]C(C2CC2)C2CC2)C1
C1COC(C[NH2+]CCC2CNCCS2)C1
C=C(C(=O)N(C)c1ccc(OC)c(CCC)c1)c1c(C)nn(C)c1Cl
C=C(C)C(=O)Nc1ccc(C=CC(=O)c2ccc(OC)cc2)cc1
C=C(C)CN(CC)C(=O)NC(F)(F)Oc1cccc(F)c1C
C=C(C)CN(CC)C(=O)Nc1cc(C)cc([NH+](C)C)c1C
C=C(C)CN(CC)C(=O)Nc1ncccc1C
C=C(C)CN(CC)C(=O)c1oc(C)cc1Oc1ccc(F)cc1
C=C(C)CNC(N)=[NH+]CCc1cccs1
C=C(C)COc1ccc([NH2+]c2cc(C)ccc2C)c(C)c1
C=C(C)C[NH+](CC)C(=O)C(C)NC(=O)NC
C=C(C1=C(C=O)C(OC)C(=O)N1)c1cccc(-n2c(C)cc(C)c2C)c1
C=C(CC)Cn1c(SCC#N)nnc1-c1cc2c(s1)CCCC2
C=C(CCCCC)[NH+]1CCCCC1NC(=O)c1ccc(C)s1
C=C(CN1C(=O)C(=NNC=O)c2ccccc21)C1COc2ccccc2O1
C=C(Cl)CSc1nc2c(cnn2-c2ccccc2)c(=O)[nH]1
C=C(Cn1c(S)nnc1C1COc2ccccc2O1)[SH]1C(Br)=CC=C1C(C)=O
C=C(NC1=c2c(C(=O)OCC)c(Br)ccc2=[NH+]C1)[NH+](C)C
C=C(Nc1cc(N)ccc1C(=O)OC)C(N)=O
C=C1C2CC(CC2c2c(OC(C)C)ccc3cc(C(=O)NNC=O)c(=O)oc23)C1(C)C
C=C1CC(C([NH3+])Oc2cc3c(cc2OC)CC[NH2+]C3CCO)CC2(C)CC3OC(=O)CC3CC12
C=C1NC(=O)N(c2c([NH+](C)C)cc(F)c(CC)c2Cl)c2ccccc21
C=CC(=O)NCCNC(=O)c1cc2c(C(C)C)nn(C)c2s1
C=CC(=O)c1c(Cl)cc(Cl)nc1Cl
C=CC(CCC)OC(=O)C1CC(N)(CC=O)CCN1
C=CC(N)(C=O)[n+]1c(Nc2ccccc2OC)sc(N)c1-c1ccccc1
C=CC(N)n1c(C2CCCN2)n[nH]c1=S
C=CC(Nc1ccccc1-n1ccnc1)c1cc(C=O)cc(OC)c1OC
C=CC(O)(C(=O)Nc1cccc(F)c1)n1ccc2c(O)cccc2c1=O
C=CC(OC)C(C)(C)[NH2+]C(C)C
C=CC(S)(C(=O)N(C)c1ccc(F)c(C)c1Cl)n1c(=O)c2ccccc2n2c(S)nnc12
C=CC(c1ccccc1)C(C=O)N1C(=O)c2ccc(F)cc2NCC1C
C=CC1(C)CC(CC)CCC1O
C=CC1CC=C(Cc2ccc(S(=O)(=O)NN=C(C)C)cc2)C1
C=CCC(=O)N1CCCC1C(=O)OC
C=CCC(CC=C)c1nc(-c2ccc(C#N)cn2)no1
C=CCC(O)CN=C1CC(Cl)C([O-])=C1Cl
C=CCCC(=O)N(C)C1CCC(S(C)(=O)=O)CC1
C=CCCC(=O)N1CCOC(C2CC2)C1
C=CCCC(CC)OC(=O)c1c(C)nn(C)c1Cl
C=CCCC1CC1
C=CCCCN(C)Cc1cccc2c(C)c(C=O)oc12
C=CCCCN(C)S(=O)(=O)c1cc(S(C)(=O)=O)ccc1C
C=CCCCOCc1c(C[NH3+])oc2ccccc12
C=CCCOC(=O)C(C)NC1CCC(c2ccc(Cl)cc2)[NH+]1C
C=CCN(C(=O)C12CCC(CC1)O2)c1ccc(CC)cc1
C=CCN(C(=O)C1CCC(=O)N1CC)c1cccc(C)c1F
C=CCN(C(=O)CCCC)c1c(C)cccc1C#N
C=CCN(C(=O)Cc1cccc(NC(C)(C)C)c1F)c1snnc1C=O
C=CCN(C(=O)Cn1nnc2ccccc2c1=O)c1ccccc1
C=CCN(C(=O)Nc1ccc2c(c1)COC2)c1ccc(C)cc1
C=CCN(C(N)=S)c1ccc(N2CC[NH+](C)CC2)c(C=O)c1
C=CCN(CC(=O)[O-])C(=O)C[NH3+]
C=CCN(COc1cccc(C=O)c1OC)c1ccc(C)s1
C=CCN(COc1cccc(C=O)c1OC)c1ccc(C)s1
C=CCN(c1c(C=O)ccc(Cl)c1Cl)C1CCS(=O)(=O)C1
C=CCN(c1ccc(C)s1)c1[nH]c(C=O)cc1Cl
C=CCN1C(=N)C(CC(C)(C)C)NC1=O
C=CCN1C(=O)C(=Cc2ccc(-c3ccc(Cl)c(C(=O)[O-])c3)o2)C(=O)NC1=S
C=CCN1C(=O)CN=C1c1ccccc1
C=CCN1C(=O)NC(=O)C1c1ccc(Cl)c(CC)c1
C=CCN1C(=O)c2c(OCC)cccc2C1(C=O)CC=C
C=CCN1CCN(C2=[NH+]CC(C)S2)CC1
C=CCNC(=O)C(=O)Nc1nn(-c2ccccc2Cl)cc1C
C=CCNC(=O)CN1CCN(c2ncc(C#N)cc2Cl)CC1
C=CCNC(=O)CNc1cc(Cl)c(Cl)cc1Cl
C=CCNC(=O)CSc1nc(C)cc(C(F)(F)F)c1C#N
C=CCNC(=O)C[NH2+]C(C)(C(=O)[O-])C(F)(F)F
C=CCNC(=O)NC(=O)CN(CC)c1ccc(C)cc1
C=CCNC(=O)NC(=O)COc1cccc(I)c1
C=CCNC(=O)c1c(Cl)ccc2c1CCO2
C=CCNC(=O)c1cc(S(=O)(=O)N2CCCCC2)ccc1N1CCCC1
C=CCNCc1ccc(-n2cc(C=O)c(-c3ccccc3)n2)cc1
C=CCNc1c(C=O)cccc1S(=O)(=O)[N-]c1ccc(C(C)=O)cc1
C=CCNc1c(N)ncnc1N1CCCCCC1
C=CCOC(=O)COc1ccc2c(-c3cc4ccccc4oc3=O)cc(=O)oc2c1
C=CCOC(=O)N1CC2(CCNCC2)CC1=O
C=CCOc1c(C)cccc1N1CCNC(=O)C1c1ccccc1
C=CCOc1c(NC2CCCC2)c(C=O)cc2occc12
C=CCOc1cc(Br)cc(C2C(C=O)=C(C)Nc3ncnn32)c1OC
C=CCOc1ccc(C)cc1[NH2+]c1cc2c(cc1CC)OCO2
C=CCOc1ccc(C2N3CC4(C)CN2CC(c2ccccc2)(C3)C4=O)cc1
C=CCOc1ccc(C2c3c(oc4cc(C)cc(C)c4c3=O)C(=O)N2c2ccc(C)o2)cc1OC
C=CCOc1ccc(C2c3c(oc4ccccc4c3=O)C(=O)N2c2cc(C)ccc2C)cc1OC
C=CCOc1ccc(C2c3c(oc4ccccc4c3=O)C(=O)N2c2ccc(C(C)=O)cc2)cc1OC
C=CCOc1ccc(N)c(N)c1
C=CCOc1cccc(N)c1N
C=CCOc1cccc2c1NC(c1ccc(N(C)C)cc1)C1CC=CC21
C=CCSc1nc2ccccc2n1C(OC)N1CCCCC1
C=CCSc1nnc(-c2cccnc2)n1C1CC1
C=CC[NH+](CC(=O)[O-])C(=O)CNc1cc(C)on1
C=CC[NH+](CC=C)C(=O)CNc1ccc2c(c1)OCCO2
C=CC[NH+](Cc1oc(C)cc1-c1nnc(C)o1)CC1CCCCC1
C=CC[NH+](c1c(C)cc(C)cc1C)C1CCS(=O)(=O)C1
C=CC[NH+](c1c(C)cc(C)cc1C)C1CCS(=O)(=O)C1
C=CC[NH+]1CCCCC1NC(=O)N1CC=C(c2ccc(CC)cc2)CC1
C=CC[NH2+]C(=O)CN(C)C1CC[NH+](C)CC1
C=CC[NH2+]C(=O)CNc1ccccc1-n1cccn1
C=CC[NH2+]C(c1ccc(CC(=O)[O-])cc1)C(C)C
C=CC[NH2+]C(c1nc(C)no1)C1CCCO1
C=CC[NH2+]C1CCC2(CCC2)OC1
C=CC[NH2+]CCNC1CCC[NH+]1C1CC1
C=CC[NH2+]c1csc(C)c1CC
C=CC[n+]1c(-c2ccc([N+](=O)[O-])cc2)csc1Nc1cccc(Br)c1
C=CCc1ccccc1
C=CCc1ccccc1
C=CCn1c(-c2ccccc2OC)n[nH]c1=S
C=CCn1c(SC(=O)C(N)C2CCCCN2)nc2ccccc21
C=CCn1c(SC(=O)CNc2c(C)cc(C)cc2C)nnc1-c1cnccn1
C=CCn1c(SC(=O)CNc2sc3c(c2C#N)CCCC3)nnc1-c1cccnc1
C=CCn1c(Sc2ncc(Br)cn2)nnc1-c1ccccc1
C=CCn1nc(C=O)c2c1C(Nc1c(C)cc(F)cc1C(F)(F)F)C(N1CCCC1)CC2
C=CNCCCC1CCNCC1
C=CNCCCCO
C=CNCCCCO
C=CNCCc1cc2nn(-c3cccc4ccccc34)nc2cc1NC(N)=S
C=Cc1cc(Br)cc(Cl)c1O
C=Cc1cc(Br)cc(Cl)c1O
C=Cc1cc(O)c(O)c(OC)c1
C=Cc1ccc(CN2C(=O)c3ccccc3S(=O)(=O)c3ccc(C=O)cc32)c(OC)c1
CC
CC
CC
CC
CC
CC
CC
CC
CC
CC
CC
CC
CC
CC
CC
CC
CC#CC(COC(C)=O)C(C)[NH+]1CCCC1
CC#Cc1ccc(NC(C)(C)c2cc(C=O)c3cnn(C(C)C)c3n2)cc1
CC#Cc1ccc(Oc2c(C=O)cc(NC(C)=O)cc2NC(C)=O)cc1
CC(=CC(=O)NC(C)C)c1ccccc1OC(F)F
CC(=CC(=O)Nc1cn(C)nc1-c1ccccc1)c1ccc(F)cc1
CC(=CC(=O)[O-])C(=O)Nc1cccc(Oc2ncccn2)c1
CC(=CC(=O)[O-])C(C(=O)[O-])C1C=C(C)C2(C)CCC(C)C(C)C2C1
CC(=CC(C)[NH2+]C(C)(C)C)c1cccs1
CC(=CC(C)[NH2+]C(C)(C)C)c1cccs1
CC(=CC(C)[NH2+]C(C)C)c1cccnc1
CC(=CC1(C)CN(C)c2ccccc21)C(=O)C(S)=CCn1c(S)nnc1C1CCS(=O)(=O)C1
CC(=Cc1ccc(F)cc1)C(=O)N1CC(O)CC1c1cc(F)ccc1F
CC(=NN(C(=O)c1cc(-c2cccs2)nc2ccccc12)c1ncccc1C=O)c1ccc(N)cc1
CC(=NN(C(=O)c1ccc(Cl)cc1Cl)C(=O)C1CCC1)c1ccc(N)cc1
CC(=NNC(=O)C(C)C)C(C=O)Nc1ccc2c(c1)OCCO2
CC(=NNC(=O)C(c1ccccc1)c1ccccc1)c1cc([N+](=O)[O-])cs1
CC(=NNC(=O)COc1cccc(Br)c1)c1ccc(N2CCOCC2)cc1
CC(=NNC(=O)c1cc(-c2cccc([N+](=O)[O-])c2)n[nH]1)c1ccccc1O
CC(=NNC(=O)c1ccc([N+](=O)[O-])cc1)c1ccccc1Cl
CC(=NNC(=O)c1ccncc1)c1ccc(O)cc1O
CC(=NNC(=S)C1COc2ccccc2O1)C1COc2ccccc2O1
CC(=NNC(N)=S)c1ccccn1
CC(=NNC1[NH+]=c2ccccc2=[NH+]1)c1ccccc1
CC(=NNc1nnc(SC(=O)CC23CC4CC(CC(C4)C2)C3)n1N)c1cccs1
CC(=NO)c1cnn(C(O)c2c(C)cccc2Br)c1
CC(=Nn1c([S-])nnc1-c1ccccc1)c1ccco1
CC(=O)C(C#N)c1nnc2n1CCC(=Cc1cccc(C)c1)CC2
CC(=O)C(C)(C)COc1ccc(C)nc1[N+](=O)[O-]
CC(=O)C(C)(C)C[NH+]1CCCCC1C(=O)[O-]
CC(=O)C(C)(NC(=O)C=Cc1ccccc1)n1c(C)nc2ccccc21
CC(=O)C(C)Cc1ccccc1[N+](=O)[O-]
CC(=O)C(CC(C)O)C(C)OC(C)C
CC(=O)C1=C(C)N(c2ccc(Oc3ccc(C=O)c(=O)[nH]3)cc2)C(C)C1
CC(=O)C1=CC=C(C)[SH]1C1CCc2c(sc3ncnc(S)c23)C1
CC(=O)C1=NC(C)C(C(C)=O)=C1COc1nnnn1-c1ccc(C=O)cc1
CC(=O)C1=NC=CC1OC(=O)c1cc(Br)ccc1N
CC(=O)CC(O)(c1ccc(O)cc1)C(C=O)c1cccc(F)c1
CC(=O)CC1CCCCN(C(=O)Cc2ccccc2Cl)C1
CC(=O)CC1CCCCN(C(C=O)c2cccc(O)c2)C1
CC(=O)COc1cc(C=O)cc2c1C(=O)N(c1ccc(C)c(Cl)c1)C2=O
CC(=O)CSc1nnc(-c2ccccc2Cl)o1
CC(=O)Cc1c(Cl)cc(C2C3CCC2CC3)cc1Cl
CC(=O)N(C(=O)COc1cccc(N2CCCC2=O)c1)c1cccc(N)c1C
CC(=O)N(C)C(=O)COc1cc(C2=CCCC2)ccc1Cl
CC(=O)N(C1=NN=C(S)[SH]1C(=O)C(C)Nc1ccccc1F)C1CC1
CC(=O)N(C1CCCCC1)C(C)C1C=C(C)CC(C)C1
CC(=O)N(CC(C)C(C=O)n1nnc(-c2ccccc2)n1)c1nc(-c2ccc(N)cc2)cs1
CC(=O)N(CN)N=C(C)c1ccccc1
CC(=O)N(CN)N=Cc1cc(Cl)ccc1O
CC(=O)N(c1cc(Br)ccc1N)c1sc(C)nc1CC(=O)Oc1ccc(C)cc1
CC(=O)N(c1cc(C)ccc1NC(=O)N(C)C1CCCCCC1)C1CC1
CC(=O)N(c1cc(C)ccc1NC(=O)N1CCCSCC1)C1CC1
CC(=O)N(c1cc(N)ccc1Cl)S(=O)(=O)c1ccc(C)cc1N1C(=O)c2ccccc2C1=O
CC(=O)N(c1ccc(F)c(Oc2ccc(F)cc2Cl)c1)c1nc(C)cs1
CC(=O)N1C=C(Nc2cccc(-n3cnnn3)c2)c2ccccc2C1CC=O
CC(=O)N1C=C(Nc2nc3ccc(F)cn3n2)c2ccccc2C1CC=O
CC(=O)N1CC(N)(C(=O)Oc2ccoc2CCC=O)c2cc(N)ccc21
CC(=O)N1CC(Nc2ccccc2C2CCCC2)c2ccccc2C1CC=O
CC(=O)N1CC(O)(CC(=O)N(C)c2ccc(C)cc2)c2ccc(O)cc2C1c1ccccc1
CC(=O)N1CCC(C2[NH2+]CC([NH3+])(c3ccc(F)c(F)c3)NC2=O)O1
CC(=O)N1CCC(N)(c2csc(N)n2)CC1
CC(=O)N1CCC(c2cccc(SC(c3ccccc3)c3ccccc3)c2)=N1
CC(=O)N1CCCC(c2nccnc2Nc2nc(C)cc(C)n2)C1
CC(=O)N1CCCC1C(=O)N1CCCC1Oc1cccc(Cl)c1
CC(=O)N1CCCC1C(=O)Oc1ccc2nccnc2c1
CC(=O)N1CCCC1COCC(=O)[O-]
CC(=O)N1CCCC1c1nnc2n1CC[NH2+]CC2[NH3+]
CC(=O)N1CCCC2NCC(c3ccc(F)cc3)(n3nc(C(C)C)cc3C=O)C21
CC(=O)N1CCCCC1C(=O)C(C)N(C)C1CCC1
CC(=O)N1CCCCC1C(=O)NCC(C)(C)CC(C)C
CC(=O)N1CCCCC1C(=O)Nc1sc(C)c(-c2ccccc2)c1C#N
CC(=O)N1CCCCC1C(Nc1cc(C=O)ccc1F)C(=O)NC1CC1
CC(=O)N1CCN(C(=O)C(=O)NC2(C)CCN(c3cccc(C=O)n3)CC2)CC1
CC(=O)N1CCN(C(=O)C(C)Nc2ccc(N3CCCC3=O)cc2)CC1
CC(=O)N1CCN(C(=O)C(C)Nc2ccc(OC(C)C)c(C)c2C)CC1
CC(=O)N1CCN(CCNC(=O)C(C)Nc2ccc(C=O)s2)CC1
CC(=O)N1CCN(S(=O)(=O)c2ccc(Nc3cc(C(F)(F)F)ccc3Cl)c(C=O)c2)CC1
CC(=O)N1CCN(c2cc(NCCOc3cccc(C)c3)cc(C)[nH+]2)CC1
CC(=O)N1CCNC(N)(c2ccccc2)C1C(=O)Nc1ccc(C)cc1
CC(=O)N1CCOc2ccc(S(=O)(=O)NCC3CCC(C(=O)Nc4cccc(C)n4)CC3)cc21
CC(=O)N1CC[N+](=CCC=O)CC1Nc1ccc(-c2nnn(C)n2)cc1
CC(=O)N1CCc2c(sc3c2c(=O)n(-c2ccc(Nc4ccccc4C)cc2)c(=O)n3CC=O)C1
CC(=O)N1CCc2cc(C(=O)NC(C)(C)Oc3ccccc3F)ccc2C1
CC(=O)N1CCc2ccc(NC(=O)C=Cc3ccc([N+](=O)[O-])cc3)cc21
CC(=O)N1CCc2ccc(NC(=O)c3cccn(C)c3=O)cc21
CC(=O)N1CCc2ccc([N-]S(=O)(=O)c3cccnc3)cc2C1
CC(=O)N1CCc2nc3ccncc3cc2C1
CC(=O)N1COC(c2c(F)cccc2CN(C(C)=O)c2ccc(C)cc2)=N1
CC(=O)N1Cc2cc(C)ccc2OC2(CCNCC2n2ccc(C=O)n2)C1
CC(=O)N1Cc2cccc(N)c2C(N)(c2ccc3ncc(C=O)n3c2)C1
CC(=O)N1Cc2ccccc2CC1C(=O)N(c1ccc(C)cc1)C(C)O
CC(=O)N1Cc2sc(N)c(C#N)c2C(N)C1
CC(=O)N1N=C(c2c(-c3ccccc3)c3ccccc3[nH]c2=O)CC1c1ccco1
CC(=O)N1N=C(c2ccncc2)C(C(F)(F)F)C1(O)Oc1c(C)cc(C)cc1C
CC(=O)N1c2ccc(S(=O)(=O)N(C)C3CN(c4ccc(C)cc4)CCO3)cc2CC1C
CC(=O)N1c2ccc(S(=O)(=O)N3CCCCC3C(=O)Nc3ccc(F)cc3C)cc2CC1C
CC(=O)N=c1[nH]c2ccc(-c3c4c(cc5c(C)c(C)oc35)C(C)CC(=O)O4)cc2[nH]1
CC(=O)N=c1[nH]c2ccccc2n1CCCC1CCN(C(C)=O)CC1
CC(=O)NC(=Cc1cccc([N+](=O)[O-])c1)C(=O)Nc1ccc(Nc2ccc(C)c(C=O)c2)cc1
CC(=O)NC(=O)C(C(C)C)N(CC(=O)[O-])CC(F)(F)F
CC(=O)NC(=O)C(C)N1c2ccccc2CC1C
CC(=O)NC(=O)C(NCC(C1CC1)C1CC1)C(C)C
CC(=O)NC(=O)C(Nc1cc(-n2cnnn2)ccc1F)C(C)C
CC(=O)NC(=O)C(Nc1ccc(C(N)=O)cc1)C(C)C
CC(=O)NC(=O)C(Nc1nnc(CC(C)C)s1)C(C)C
CC(=O)NC(=O)CN1CCCCC1Cn1cc(C(=O)Nc2nccs2)c(C)n1
CC(=O)NC(=O)CNC(=O)CNc1ccc(C#N)c(-c2ccc(C)cc2)c1
CC(=O)NC(=O)c1sc(C)cc1NC1CCC([NH+](C)C)C1
CC(=O)NC(=O)c1sc(C)cc1Oc1ccc(Cl)c(C)c1
CC(=O)NC(=S)Nc1ccc(C)cc1Br
CC(=O)NC(C(=O)Nc1ccc(C)cc1C(C)C)C1CCCC1
CC(=O)NC(C(=O)Oc1ccc(Oc2nccs2)cc1)C1CCCC1
CC(=O)NC(C)(C)N1CCc2ccccc21
CC(=O)NC(C)(Sc1ccc2ccccc2c1N1C(=O)CCC1=O)C(=O)[O-]
CC(=O)NC(C)Cc1nc(-c2ccc(F)c(F)c2)no1
CC(=O)NC1(C)CCCN(C(=O)CC2(C=C(C)C)CC2C)C1
CC(=O)NC1(C)CCN(C(=O)C(C)Oc2ccc(Cl)cc2[N+](=O)[O-])CC1
CC(=O)NC1=NN(C(=O)C(O)c2ccc(C=O)cc2)C(c2ccc(O)c(Cl)c2)S1
CC(=O)NC1CCCC(N)(c2cc(F)cc(C=O)c2)N1
CC(=O)NC1CCCCN1C(=O)Nc1cc(CC(C)(C)C)ccc1F
CC(=O)NC1CCCCN1c1cccc(C=O)[n+]1[O-]
CC(=O)NCC(=O)N(CCC(C=O)CNc1ccccc1C)c1ccccc1C
CC(=O)NCN(C)c1cc(C)[nH+]c(C2CCCN2)c1
CC(=O)NN(C(=O)c1ccsc1N)C(=O)C(C)Sc1ccccc1
CC(=O)NN(Cc1ccc(C2(C)NC(=O)NC2=O)cc1)C(=O)c1ccccc1
CC(=O)NN1C(=O)C2C3CC(Oc4ccc(Cl)c(C)c4)C(C3=C(C)C)C2C1=O
CC(=O)NN1C(=O)NC2(CCC(Sc3nnnn3-c3ccc(C)cc3)CC2)C1=O
CC(=O)NN1Cc2ccc(Nc3c(F)cccc3C=O)cc2C1
CC(=O)NN=C(C)c1ccc(-c2ccccc2Oc2ccccc2)cc1
CC(=O)NN=C(C)c1ccc(N)c(Oc2ccccc2C)c1
CC(=O)NN=C1C(=O)N(C(Cc2ccccc2)Sc2nc3ccccc3[nH]2)c2ccccc21
CC(=O)NN=C1CC(C)CCC1Oc1ccc2ccccc2c1Br
CC(=O)NN=Cc1c(C)nn(-c2ccccc2)c1Oc1c(O)ccc(C)c1Cl
CC(=O)NN=Cc1cc(Br)c(N(C)C)cc1Sc1ccc(C)c(C)c1
CC(=O)NN=Cc1cc(Cl)cc(Nc2cccc(C=O)c2Cl)c1
CC(=O)NN=Cc1cc([N+](=O)[O-])c(Oc2ccc3ccccc3c2Br)s1
CC(=O)NN=Cc1ccc(C(=O)[O-])cc1
CC(=O)NN=Cc1ccc(Cl)c(SC(=O)CNc2ccccc2)c1
CC(=O)NN=Cc1ccc(F)c(Nc2cc(C=O)ccc2Cl)c1
CC(=O)NNC(=O)C(C)(C)CSc1cc(C)ccc1Cl
CC(=O)NNC(=O)CCC(C)CSc1nc2ccccc2o1
CC(=O)NNC(=O)Cn1nc(C)cc1CSCC(F)(F)F
CC(=O)NNC(=O)c1cc(Oc2ccc3ccccc3c2)c(Cl)o1
CC(=O)NNC(=O)c1ccc(C=Cc2cccc3cccnc23)o1
CC(=O)NNC(=O)c1cccc([N+](=O)[O-])c1Sc1ccc2ccccc2n1
CC(=O)NNC(=O)c1cccn1COC1CCCC1
CC(=O)NNC(=O)c1noc(C2CC2)c1Oc1ccc(C#N)cc1
CC(=O)NNC(=O)c1sc(-c2nc3ccccc3n2C)cc1Oc1ccccc1
CC(=O)Nc1c(CCC=O)ccc(C)c1NC(=O)c1cc(N)ccc1C
CC(=O)Nc1c(N)cc2c3c(cccc13)C(=O)c1ccccc1-2
CC(=O)Nc1cc(C)ccc1Nc1ccc(C=O)c(-c2cncnc2)c1
CC(=O)Nc1cc(C2C[NH2+]CC2([NH3+])COc2ccc(F)cc2)oc1C
CC(=O)Nc1cc(C=O)cc(OCn2c(C)nc3cc(C(F)(F)F)ccc32)c1F
CC(=O)Nc1cc(C=O)ccc1N(C)c1cc(C)ccc1F
CC(=O)Nc1cc(NC(=O)N2CC[NH2+]CCC2(C)[NH3+])c(F)cc1F
CC(=O)Nc1cc(NC(C)=O)cc(C(=O)Nc2cc(C)cc3cccnc23)c1
CC(=O)Nc1cc(Nc2ccc(F)c(-c3ccc(C)s3)c2)ccc1C
CC(=O)Nc1ccc(-c2nc(Cn3cccn3)c(C)o2)cc1
CC(=O)Nc1ccc(-n2cc(Cl)cc2C=O)c(N)c1C
CC(=O)Nc1ccc(Br)cc1Br
CC(=O)Nc1ccc(C(=O)NC2CCC(c3ccc(C)cc3)C2)cc1
CC(=O)Nc1ccc(C(=O)Nc2cc(F)ccc2Cc2nccn2C)s1
CC(=O)Nc1ccc(C)c(NC(=O)C(=O)NCC2CCC[NH+]2C(C)C)c1
CC(=O)Nc1ccc(C)c(S(=O)(=O)Nc2ccccc2Cc2ccco2)c1
CC(=O)Nc1ccc(C)cc1C1SCCS1
CC(=O)Nc1ccc(C=C(C#N)C(=O)Nc2ccccc2)cc1
CC(=O)Nc1ccc(CC(=O)N2CCCC2c2cccc(F)c2)cc1
CC(=O)Nc1ccc(CC(=O)N2CCCC2c2cccc(F)c2)cc1
CC(=O)Nc1ccc(Cl)c(C=O)c1NC1CCCc2ccc(F)cc21
CC(=O)Nc1ccc(N(C)C(=O)C[NH+]2CCC(C)CC2)cc1
CC(=O)Nc1ccc(N(C)C(C=O)CC(=O)Nc2ccc(N(C)C(C)=O)cc2)cc1
CC(=O)Nc1ccc(N2CCC(C(=O)NC(C)C)C2=O)cc1
CC(=O)Nc1ccc(NC(=O)C(C)Nc2ccc(N(C)C)cc2)cc1
CC(=O)Nc1ccc(NC(=O)C(C)n2cnc3ccccc3c2=O)cc1
CC(=O)Nc1ccc(NC(=O)C(Sc2ccc(C)cn2)C(C)C)cc1
CC(=O)Nc1ccc(NC(=O)C2CCCCN2c2ccc(C=O)s2)cc1C
CC(=O)Nc1ccc(NC(=O)C[NH+]2CCN(c3sc(C)nc3-c3ccco3)CC2)cc1
CC(=O)Nc1ccc(NC(=O)c2ccc(C)cc2N2CCc3ccccc3C2)cc1
CC(=O)Nc1ccc(Nc2c(C)c(=O)[nH]c3cc4c(cc23)OCCO4)cc1
CC(=O)Nc1ccc(OC(=O)C(Nc2ccc(C=O)s2)C(C)C)cc1
CC(=O)Nc1ccc(S(=O)(=O)N2C(S)=NCC2(S)c2cccc(C(F)(F)F)c2)cc1
CC(=O)Nc1ccc(SC(=O)C(C)N2CCCc3cc(C)cc(F)c32)cc1
CC(=O)Nc1ccc(SC(=O)C(C)Nc2ccnc(C)c2)cc1
CC(=O)Nc1ccc([N+](=O)[O-])cc1C
CC(=O)Nc1ccc2c(c1)[SH](C(=O)CNC(c1ccccc1)c1ccccc1)C(S)=N2
CC(=O)Nc1cccc(CCNC(=O)c2nnn[n-]2)c1
CC(=O)Nc1cccc(CNc2ccc(C=O)nc2OC(C)(F)F)c1
CC(=O)Nc1cccc(NC(C)(N)C(=O)NC(=O)C2CCC2)c1
CC(=O)Nc1cccc(NC(C)(N)C(=O)NC2CCC(C#N)CC2)c1
CC(=O)Nc1cccc(Nc2cc(-n3nnc(C=O)c3C)c(Sc3ncccn3)cc2Cl)c1
CC(=O)Nc1cccc2c(CC(C=O)NC3CCCCCCC3)c[nH]c12
CC(=O)Nc1ccccc1N(C)C(F)(F)Oc1ccc(C)cc1C
CC(=O)Nc1nc(C)c(Oc2ccc(C(C)=O)c(F)c2)s1
CC(=O)Nc1nc(C=O)c(N2CCCC2c2cccc(F)c2)s1
CC(=O)Nc1nc2c(C)cc([N-]S(=O)(=O)c3cc(F)ccc3F)cc2s1
CC(=O)Nc1ncc(C#CC2CCCCC2)cc1Nc1ncccc1C=O
CC(=O)Nc1sc(C(C#N)=Cc2ccccc2[N+](=O)[O-])nc1-c1ccc(C)cc1
CC(=O)OC(C)C1CC2=CCC3C4CCC(O)C4(C)CCC3C2(C)C(OC(C)=O)C1
CC(=O)OC12CCC3(C)C(O)CCC3C1(C(C)=O)CCC1CCCCC12C
CC(=O)OC1=C2C=CC3C(CCC4(C)C3CCC43CCC(=O)O3)C2(C)CCC1
CC(=O)OC1CCCC([NH3+])(C(C)(C)C)[NH2+]1
CC(=O)Oc1ccc2c(c1)CCC1C2CCC2(C)C(=O)C(Br)CC12
CC(=O)Oc1ccccc1CC(C)c1ccccc1
CC(=O)c1c(C)[nH]c(C(=O)C(C)n2cnc3cc(-c4ccc(Br)cc4)sc3c2=O)c1C
CC(=O)c1c(C)[nH]c(C=O)c1CN(CC1CCCO1)c1ccccc1
CC(=O)c1c(C)[nH]c(C=O)c1COc1ccc2nc(C)c(C)nc2c1
CC(=O)c1c(C2CCCO2)c(C)n(C)c1COC(=O)C12CC3CC(CC(C3)C1)C2
CC(=O)c1c(C[NH+](c2cc(C)ccc2F)C2CC2)[nH]c2ccccc12
CC(=O)c1c(N)n(C)c(=O)n(CN(C)c2csc(C)c2C)c1=O
CC(=O)c1c([O-])on[n+]1C(S)(c1ccc(C#N)c(S)n1)C(C)C
CC(=O)c1c[nH]c(C=O)c1Nc1ccc(-c2nnc3n2CCCCC3)cc1
CC(=O)c1c[nH]c2c(Sc3nnc(CC4CCS(=O)(=O)C4)n3C)cccc12
CC(=O)c1c[nH]c2ccc([SH]3C(S)=NN=C3NCC3CCCO3)cc12
CC(=O)c1cc(-c2ccnc(N3CCOCC3)n2)c(C)nc1C
CC(=O)c1cc(C#N)c(S)nc1C[SH]1C=C(C)N=C1c1ccc(C)o1
CC(=O)c1cc(C)n(-c2ccc(F)c([NH+]3CCCCC3C(=O)N3CCCCCC3)c2)c1C
CC(=O)c1cc(C)n(-c2nc(ON=C(N)C3CCCC3)cs2)c1C
CC(=O)c1cc(C)n(Cc2ccc(F)c(N3C(=O)NC(C)(c4ccc(Cl)cc4)C3=O)c2)c1C
CC(=O)c1cc(C)n(Cc2sccc2Sc2nnc(C)c(=O)n2N)c1C
CC(=O)c1cc(C=C2OCOc3c(C)cc(Cl)cc32)ccc1O
CC(=O)c1cc(Cl)ccc1OCn1c[nH+]cc1C
CC(=O)c1cc(F)ccc1Oc1ccc(-n2nnnc2C)cc1
CC(=O)c1cc(N2C(=O)COc3c(C=O)cccc32)c(N)cc1C
CC(=O)c1cc(O)ccc1O
CC(=O)c1cc(Oc2ccc(C=O)o2)c2c(c1)-c1ccccc1C2
CC(=O)c1ccc(-c2cc(F)c(CNC(=O)CC(C)C)c3c2OCC3)s1
CC(=O)c1ccc(Br)c(Oc2c(C=O)ccc(F)c2S(=O)(=O)N2CCOCC2)c1
CC(=O)c1ccc(C(=O)NCC2([NH+]3CCCCC3)CCCCC2)s1
CC(=O)c1ccc(C2CCC(O)CC2)cc1
CC(=O)c1ccc(C2CCC[NH+]2c2c(C)ccc(O)c2C)s1
CC(=O)c1ccc(Cl)c(N2CCC([NH3+])CC2)c1
CC(=O)c1ccc(F)c(-c2ccc3nc(N4CCCC4)c([N+](=O)[O-])n3c2)c1
CC(=O)c1ccc(F)c(OC(=O)C2CCC(=O)N2NC(=O)c2ccc(C)cc2)c1
CC(=O)c1ccc(N)cc1N
CC(=O)c1ccc(N2C(=NC(=O)CCCC(=O)[O-])SC3CS(=O)(=O)CC32)cc1
CC(=O)c1ccc(N2C(=O)c3cnc4c(c(-c5ccc(Cl)cc5)nn4C)c3C2=O)cc1
CC(=O)c1ccc(N2C(=O)c3oc4ccc(F)cc4c(=O)c3C2c2ccccc2)cc1
CC(=O)c1ccc(N2CCNCC2)cc1N
CC(=O)c1ccc(N2CCOc3c(O)cc(-c4cccnc4)cc3C2)nc1
CC(=O)c1ccc(NC(=O)C(C)Sc2cc(C)c3ccccc3n2)cc1
CC(=O)c1ccc(NC(=O)C2(N)CN(C(C)=O)Cc3sc(N)nc32)cc1
CC(=O)c1ccc(NC(=O)CSc2nnc([O-])c3cc(-c4ccco4)nn23)cc1
CC(=O)c1ccc(NC(=O)Cn2nc3ccc(Sc4ccccc4)nn3c2=O)cc1
CC(=O)c1ccc(NC(=O)NC2CCCC23CCCCO3)cc1C
CC(=O)c1ccc(NC(=O)Nc2cccc(Cc3ccccn3)c2)cc1C
CC(=O)c1ccc(NC(C=O)c2cccc(C(F)(F)F)c2)cc1
CC(=O)c1ccc(OC(=O)C(C)Nc2c(C)cccc2Cl)cc1
CC(=O)c1ccc(OC(=O)C(C)Nc2cc(-c3ccc(C)o3)ccc2Br)cc1
CC(=O)c1ccc(OC(=O)CN2CCN(c3cc(C)ccc3Cl)CC2)cc1
CC(=O)c1ccc(OCN(C)c2cc(C)sc2Cl)c(CC=O)c1
CC(=O)c1ccc(S(=O)(=O)N(c2c(C)cccc2C)C2CC2)cc1
CC(=O)c1ccc(S(=O)(=O)N2CCCCC2C(=O)Oc2ccc3nc(C)c(C)nc3c2)cc1
CC(=O)c1ccc(S(=O)(=O)N2CCCCC2CC(C)c2[nH+]ccn2C)cc1
CC(=O)c1ccc(S(=O)(=O)Nc2ccc3c(c2)CC(=O)N3C)cc1
CC(=O)c1ccc(Sc2nccn2-c2ccc(Br)cc2)cc1
CC(=O)c1ccc(Sc2nnc(CNc3ccc(C=O)cc3)o2)cc1
CC(=O)c1ccc([NH+]2CCCCC2CO)o1
CC(=O)c1ccc2[nH]c(=O)[nH]c2c1Oc1ccc(C=O)s1
CC(=O)c1ccc2c(c1)C1C=CCC1C(c1ccccc1Cl)N2
CC(=O)c1ccc2c(c1)N(C(C=O)Oc1ccccc1Cl)C(=O)C(NC1CCCCC1)O2
CC(=O)c1ccc2c(c1)OCC(N1C(=O)c3ccccc3C1=O)O2
CC(=O)c1ccc2c(c1Sc1nc(-c3ccccc3)c3c(C)cc(C)nn13)CC(=O)N2
CC(=O)c1cccc(F)c1N1CCOCC1=O
CC(=O)c1cccc(N2CCC(=Cc3c(C)cccc3N(C(C)=O)c3nc(C)cs3)C2=O)c1
CC(=O)c1cccc(NC(=O)C2CCC(C[NH3+])CC2)c1
CC(=O)c1cccc(NC(=O)CC(C)(C)C)c1
CC(=O)c1cccc(Nc2cc(C)nc3nc(-c4ccccc4C)nn23)c1
CC(=O)c1cccc(Sc2nnnn2-c2ccccc2)c1O
CC(=O)c1cn(C)c(C=O)c1Nc1ccc(OCC(F)(F)F)c(C#N)c1
CC(=O)c1cn(C)c(C=O)c1Nc1ccc(OCC(F)(F)F)c(C#N)c1
CC(=O)c1csc(SC2CCCCC2)c1Br
CC(=O)c1nnc2ncnn2c1C
CC(=O)c1sc(-c2cncn2C2CC2)nc1C
CC(=O)c1sc2nc(-c3ccc(O)cc3)cn2c1C(C)(C)O
CC(Br)c1nccn1C(C)C
CC(C#N)N(C(=O)CN1CCN(c2ccc(C=O)cc2)CC1)c1ccccc1
CC(C#N)N(C(=O)COc1cccc2c(=O)[nH]nc(C=O)c12)c1cccc(Cl)c1
CC(C#N)N(C)C(=O)CN1C(=O)c2ccccc2S1(=O)=O
CC(C#N)N(C)C(=O)c1ccc2ccccc2c1N1CCCC1=O
CC(C#N)N(c1ccccc1)C(C)C(=O)Nc1ccc(CO)cc1
CC(C#N)N1CCN(c2ccc(NS(=O)(=O)c3ccccc3Cl)cc2C(=O)[O-])CC1
CC(C#N)N1CCN(c2cccc(C=O)c2[N+](=O)[O-])CC1
CC(C#N)NC(=O)COc1cc(Cl)ccc1Cl
CC(C#N)NCC(=O)SC(=O)C(N)c1cccc(N)c1
CC(C#N)Sc1nnc(C23CC4CC(CC(C4)C2)C3)o1
CC(C#N)Sc1nnc2n(C)c3ccccc3n12
CC(C(=O)C1CCCC1)C(N)c1c(N)cc(C=O)cc1N1CCOCC1
CC(C(=O)C1CCCCN1C(=O)C(O)Oc1ccccc1O)N1CC[NH+](C)CC1
CC(C(=O)Cc1ccc(Cl)c(Cl)c1)C(C)[NH+]1CCCCC1
CC(C(=O)N(C)C)N1C(=O)c2ccccc2C1=O
CC(C(=O)N(CC#N)CC#N)c1cccc2c1CCC(=O)N2
CC(C(=O)N1CCOc2cc(C(=O)N3CCCCC3)ccc21)C1CCCO1
CC(C(=O)N1CC[NH+](C)CC1)N1CCC2=c3ccccc3=[NH+]C2C1c1cc(F)ccc1F
CC(C(=O)N1CCc2ccccc21)n1cccn1
CC(C(=O)NC(=O)CNc1c(F)ccc(C=O)c1F)N1CCCC1
CC(C(=O)NC(=O)NC(C)(C)C[NH+]1CCCCC1)N1CCCCC1
CC(C(=O)NC(=O)NC1CC=CCC1)N1CCN(c2ccccc2)CC1
CC(C(=O)NC(C)C12CC3CC(CC(C3)C1)C2)C1NC(=O)NC1=O
CC(C(=O)NC1CCCCCCC1)c1ccc(C2=CCN=N2)cc1
CC(C(=O)NNC(=O)c1cccn1C)c1ccc(Br)s1
CC(C(=O)NS(C)(=O)=O)N1CCCC2CCCCC21
CC(C(=O)NS(C)(=O)=O)N1CCc2cc(Cl)cc(Cl)c2C1
CC(C(=O)Nc1cc(Cl)cc(C(C)(C)C=O)c1)N1CCCCC1
CC(C(=O)Nc1cc2c(cc1S(=O)(=O)C(C)C)n(C)c(=O)n2C)C1CCCC1
CC(C(=O)Nc1ccc(C#N)c(Cl)c1)[NH+]1CCC(c2nc[nH]n2)CC1
CC(C(=O)Nc1cccc([N+](=O)[O-])c1)n1nc(-n2cccn2)ccc1=O
CC(C(=O)Nc1ccccn1)c1ccc2ccccc2c1
CC(C(=O)Oc1ccccc1)N1CCCC1CN1CCOCC1
CC(C(=O)Sc1ccccc1)C(N)c1c(N)cccc1N1CCOC1=O
CC(C(=O)Sc1nnc2n(C)c(=O)c3ccccc3n12)N1CCc2sccc2C1
CC(C(=O)[NH+]1CCCN(C(C=O)CN2CCCCC2)CC1)N1CCCCC1
CC(C(=O)[NH2+]C(C)(C)C1CCC[NH2+]1)N1CCCC1
CC(C(=O)[O-])C1CCC2(O)OC(=O)CCC2C1
CC(C(=O)[O-])N(C)C(=O)NC1(C)CN2CCCC2CO1
CC(C(=O)[O-])N1C(=O)C(=Cc2ccc(F)cc2)SC1=S
CC(C(=O)[O-])N1C2(CCNC(=O)CC2)Nc2ccccc2S1(=O)=O
CC(C(=O)[O-])N1CCc2ccccc21
CC(C(=O)[O-])[NH+]1CCC(n2nccc2Nc2cccc(C=O)c2Cl)CC1
CC(C(=O)[O-])[NH+]1CCCC1c1csc(Nc2ccccn2)n1
CC(C(=O)[O-])n1ccc2c(cnc3nc(C4CCCCC4)nn32)c1=O
CC(C(=O)c1ccccc1)c1nc2nnc(N)n2nc1[O-]
CC(C(CN(C)C)C(=O)[O-])n1ccc(C=O)n1
CC(C(N)=NO)N(C)c1c(Br)cc(F)c(C=O)c1F
CC(C(N)=O)N(c1ccccc1)c1ccc(C=O)c(N)c1N
CC(C(N)=O)[SH]1C(S)=NN=C1Nc1ccccc1
CC(C(N)=S)N(C)C(=O)COc1cccc2ccccc12
CC(C(N)=S)N(c1cc(C=O)c(F)c(F)c1F)C(C)(C)C
CC(C(N)C[NH+]=C(N)NC1CCCC(NC=O)N1)C1CCCCC1
CC(C(N)c1ccc(Cl)cc1)C(C)[NH+]1CCCCC1
CC(C([NH3+])c1occc1Br)C(C)N1CCOCC1
CC(C)(C#N)C(O)c1ccc(C2CC2)cc1
CC(C)(C#N)NC(=O)C(=O)Nc1ccc(N2CCCC2=O)cc1
CC(C)(C#N)NC(=O)C1C2CCCC21
CC(C)(C(=O)C1=C(O)C(=O)NC1c1cccnc1)C(N)c1ccccc1
CC(C)(C(=O)Oc1ccc(Cl)cc1)n1nc(-c2cccc([N+](=O)[O-])c2)cc1N
CC(C)(C)C(=O)C1=Cc2ccccc2C2C3C(=O)N(c4ccc5c(c4)OCCO5)C(=O)C3CN12
CC(C)(C)C(=O)N1CCC2(C1)C(=O)Nc1ccccc12
CC(C)(C)C(=O)N1CCC2(C1)C(=O)Nc1ccccc12
CC(C)(C)C(=O)N1CCCCC1C(=O)Nc1cc(F)cc(F)c1
CC(C)(C)C(=O)NC(=O)CN1CCN(c2ccc(O)cc2)CC1
CC(C)(C)C(=O)NCCCC([O-])=NS(=O)(=O)C1CCCC1
CC(C)(C)C(=O)NNC(=O)c1cnc2ccccn2c1=O
CC(C)(C)C(O)c1ccc(NS(=O)(=O)c2ccc(F)cc2)cc1
CC(C)(C)C1(CN2CCOCC2)CCC(=O)CC1
CC(C)(C)C1(N2CCCCC2C(=O)NCC2CC2)CCCc2cc(C=O)sc21
CC(C)(C)C1([NH3+])C[NH2+]CC(c2cc(CO)[nH]n2)C1
CC(C)(C)C1CC=C2C(C#N)=C(N)C(C#N)(C#N)CC2C1
CC(C)(C)C1CCC(C(=O)NCn2ccnc2Cc2cccc(F)c2)CC1
CC(C)(C)C1CCC(NC(=O)CC2CC([NH3+])C2)CC1
CC(C)(C)C1CCC(Nc2cc(O)c(OC(O)C(N)=O)cc2C=O)CC1
CC(C)(C)C1CN(c2cccc(Cl)c2C(=O)[O-])C1
CC(C)(C)C1CN(c2cccc(Cl)c2C(=O)[O-])C1
CC(C)(C)CC(=O)N1C(=O)CCNC(C)(c2cccc(-c3ccncc3)c2)C1(C)N
CC(C)(C)CC(=O)N1CCCCC1[NH2+]CC(C)(O)CN1CCOCC1
CC(C)(C)CC(=O)N1CCN(c2nn3c(c2C=O)OCCC3)CC1
CC(C)(C)CC(C#N)[NH+]1CCCCC1CN1CCCCC1=O
CC(C)(C)CC(O)Nc1cc(C#N)c2ccccc2n1
CC(C)(C)CC1C(=O)NCC(=O)N1CC1C(C)(C)C1(C)C
CC(C)(C)CC1CCC([NH3+])(C(=O)NS(=O)(=O)c2cccc(N)c2)[NH2+]1
CC(C)(C)CCC(=O)Oc1ccc(C#N)cc1
CC(C)(C)CCc1ccc(F)c(NC(=O)C2CCCO2)c1
CC(C)(C)C[NH2+]C(C)(C)C1CCCCC[NH2+]1
CC(C)(C)Cc1ccc(NC(=O)NCC2CCS(=O)(=O)C2)cc1
CC(C)(C)Cc1ccc(NC(=O)NNC(=O)C2CCCO2)cc1
CC(C)(C)N(C(=O)NCC(C(=O)N1CCOCC1)c1ccccc1)C1CC1
CC(C)(C)N(C1CN(S(C)(=O)=O)c2ccc(C=O)cc21)C(C)(C)C
CC(C)(C)N1C(=O)C2(NCC3(c4cc(CO)ccc4Cl)C(=O)NC(=O)C32)c2ccccc21
CC(C)(C)N1C(=O)CCC1c1nccn1C=O
CC(C)(C)N1CCOC(CNC(=O)C(C#N)=Cc2ccco2)C1
CC(C)(C)NC(=O)CNC(=O)CSc1nncc2ccccc12
CC(C)(C)NC(=O)COc1cc(-c2ccc(C=O)cc2)ccc1O
CC(C)(C)NC(=O)C[NH+]1CCCCC1CNc1cccc(C=O)n1
CC(C)(C)NC(=O)Cc1ccc(N)c(N)c1
CC(C)(C)NC(=O)Cn1nc(C=O)cc1CN1CCOCC1
CC(C)(C)NC(=O)NC(CC=O)N1CCCCC1[NH+]1CCCCC1
CC(C)(C)NC(=O)NCc1ccc(C2CCCC2)s1
CC(C)(C)NCCCc1cc(=O)n2c(n1)SCC2CC=O
CC(C)(C)Nc1c(N)cccc1C(N)=O
CC(C)(C)Nc1c(N)ncnc1N1CCC(C(=O)[O-])CC1
CC(C)(C)Nc1ccc(N)c(N)c1C=O
CC(C)(C)OC(=O)C(C#N)=CC=Cc1ccccc1
CC(C)(C)OC(=O)C1CCCC2CCC[NH2+]C21
CC(C)(C)OC(=O)C1[NH2+]CC2CCCC21
CC(C)(C)OC(=O)N1C2CC[NH2+]CC1C([NH3+])(c1ccc(N3CCCC3)nc1)C2
CC(C)(C)OC(=O)N1CCC(O)C1C(F)(F)F
CC(C)(C)OC(=O)N1CCC1=CC(=O)NCC1CCCS1
CC(C)(C)OC(=O)N1CCCC1COc1nccs1
CC(C)(C)OC(=O)N1CCCC1[NH+]1CCCCC1Oc1ccc(F)cc1
CC(C)(C)OC(=O)N1CCCCC1C(=O)NC1CCCC[NH+]1C1CCCCC1
CC(C)(C)OC(=O)N1CCCCC1Cn1c(N)nc2ncccc21
CC(C)(C)OC(=O)N1CCCCC1Nc1cccc(C=O)n1
CC(C)(C)OC(=O)N1CCN(c2c(C=O)ccc(F)c2C(F)(F)F)CC1
CC(C)(C)OC(=O)NCC1CCC([NH3+])(c2cc(F)cc3cccnc23)[NH2+]1
CC(C)(C)OC(=O)NCC1CCN(C(=O)c2ccc(C#N)cc2)CC1
CC(C)(C)OC(=O)c1cccc(C2OCCO2)c1
CC(C)(C)OC(=O)n1c(=S)n(C2CCNCC2)c(=O)c2ccc(C(=O)[O-])cc21
CC(C)(C)OC1CCC([NH3+])(c2c[nH]nc2-c2ccccc2)[NH2+]1
CC(C)(C)OC1CCCCN1C(=O)CC(N)=C1NC(=O)c2ccccc21
CC(C)(C)Oc1cccc(N)c1N
CC(C)(C)Oc1cccc(N)c1N
CC(C)(C)S(=O)(=O)CN1CCCCC1Oc1ccccc1Cl
CC(C)(C)[NH+]1CCCCC1NC1CC(=O)NC1C(N)c1ccccc1
CC(C)(C)[NH2+]C(C)(C)Oc1ccc(-c2ccc(O)cc2)cc1
CC(C)(C)[NH2+]C1(C)CC12CSCCC2(C)C
CC(C)(C)[NH2+]C1(C)CCC[NH2+]C1
CC(C)(C)[NH2+]C1(C)COC(c2ccc3ccccc3c2)C1
CC(C)(C)c1c(N)cccc1N
CC(C)(C)c1ccc(C(=O)NC(=O)CNC2(C)CCCCC2O)cc1
CC(C)(C)c1ccc(C(=O)NCCC(=O)N2CCCC(c3nc4ccccc4s3)C2)cc1
CC(C)(C)c1ccc(C(=O)NNC(=O)c2cncc(C#Cc3ccccc3)c2)cc1
CC(C)(C)c1ccc(C(C#N)NCc2cccn3cc(CC=O)nc23)cc1
CC(C)(C)c1ccc(C=O)c(Nc2nccs2)c1[N+](=O)[O-]
CC(C)(C)c1ccc(NC(=O)CN2C(=O)NC(C)(C3CC3)C2=O)cc1
CC(C)(C)c1ccc(OC(=O)CN2CCN(C3CCS(=O)(=O)C3)CC2)cc1
CC(C)(C)c1ccc(S(=O)(=O)N2CCCCC2CS(N)(=O)=O)cc1
CC(C)(C)c1ccc2oc(C3CCCCCC3[NH3+])nc2c1
CC(C)(C)c1cccc(NC(=O)N2CCCC2C[NH+]2CCCC2CO)c1F
CC(C)(C)c1ccnc(NC(=O)N2CCCCC2OC2CCCC2)c1
CC(C)(C)c1ccnc(NC(=O)NC2CCC(CO)CC2)c1
CC(C)(C)c1nc(C2NC(=O)C3COCCN32)cs1
CC(C)(C)c1nc(CS(=O)Cc2ncn(-c3ccccc3)n2)no1
CC(C)(C)c1ncc(Nc2ccc(C=O)c(Cn3cncn3)c2)cn1
CC(C)(C)c1nnc(Nc2cccn2-c2ccc(C=O)cn2)s1
CC(C)(C)c1nnc(SC(=O)CN2CCCC2)n1N
CC(C)(C)c1noc(-c2ccc(Cl)cn2)n1
CC(C)(C)c1sc2c(c1C(=O)NN=Cc1ccoc1)CCCC2
CC(C)(C)n1nc2c(c1-n1cccc1)CN(c1ccc(C=O)o1)C2
CC(C)(C)n1ncc2c(=O)[nH]c(N3CCC(C(=O)NCC4CC4)CC3)nc21
CC(C)(C)n1ncc2c1N=C(O)CC2c1cccc(OC(F)F)c1
CC(C)(C)n1nnn(CN)c1=S
CC(C)(C=O)S(=O)(=O)c1ccc(Br)c(OCC2CCCOC2)c1
CC(C)(CCC(=O)N1CCc2ccccc21)Nc1ccnc2scc(C=O)c(=O)c12
CC(C)(CCC(=O)N1CCc2ccccc21)Nc1ccnc2scc(C=O)c(=O)c12
CC(C)(CCC(=O)NC(=O)Nc1ccccc1)Nc1nccs1
CC(C)(CCC(=O)NC(=O)Nc1ccccc1)Nc1nccs1
CC(C)(CN1CCS(=O)CC1)NCC(=O)SC(C)(C)C
CC(C)(CNc1ccc([N+](=O)[O-])cc1)NC(=O)OC(C)(C)C
CC(C)(C[NH+]1CCCC1)NC(=O)C(=O)Nc1cccc(N2CCCCC2)c1
CC(C)(C[NH+]1CCCC1)NC(=O)NC(c1ccc(F)cc1)C1CCCO1
CC(C)(C[NH+]1CCCCC1)NC(=O)N1CCCCC1NS(C)(=O)=O
CC(C)(C[NH+]1CCCCC1)NC(=O)c1ccc([N-][SH]2C(Cl)=CC([SH](=O)=O)=C2Cl)cc1
CC(C)(Cc1cccs1)NC(=O)c1ccc(NC=O)cc1
CC(C)(Cc1nnc2n1CCC2)NC(=O)NC(C)(C)Oc1ccccc1
CC(C)(Cn1cc(Br)cn1)C(=O)[O-]
CC(C)(F)C(=O)OC1CCCCCC1
CC(C)(N)C(O)(C(=O)c1cccc(O)c1)C(=O)[n+]1ccccc1N
CC(C)(N)c1ccc(C2CCCN2)cc1
CC(C)(N)c1cccc(Nc2ncnc(N)c2[N+](=O)[O-])n1
CC(C)(N1CCOCC1)N1C(=O)C([O-])=C(C(=O)c2ccc3c(c2)OCCO3)C1c1cccs1
CC(C)(NC(=O)C(=O)Nc1c(F)cccc1F)Oc1ccc(F)cc1
CC(C)(NC(=O)C(=O)Nc1ccc(C#N)c(Cl)c1)Oc1ccccc1
CC(C)(NC(=O)C(=O)Nc1ccc(C#N)c(Cl)c1)Oc1ccccc1
CC(C)(NC(=O)C(=O)n1ccc2cc(N)ccc21)C1CCCC1
CC(C)(NC(=O)C(F)(F)F)[NH+]1CCCC(c2nccs2)C1
CC(C)(NC(=O)C1CCCCN1S(C)(=O)=O)N1CCCc2ccccc21
CC(C)(NC(=O)CC1CC=CC1)[NH+]1CCCC1
CC(C)(NC(=O)CN1C(=O)c2ccccc2C1=O)NC(=O)CN1C(=O)c2ccccc2C1=O
CC(C)(NC(=O)COc1ccccc1Cl)N1CCOCC1
CC(C)(NC(=O)N(C1CC1)C1CCCc2ccccc21)N1CCOCC1
CC(C)(NC(=O)N1CC=C(c2ccccc2Cl)CC1)OCC1CCCO1
CC(C)(NC(=O)N1CCC(c2ccc(O)cc2)CC1)[NH+]1CCCCC1
CC(C)(NC(=O)N1CCCC1c1ccc[nH]1)Oc1ccc(F)cc1
CC(C)(NC(=O)N1CCNCC1=O)Oc1cccc(F)c1
CC(C)(NC(=O)NCc1cccc2c1OCC2)Oc1cc(O)ccc1F
CC(C)(NC(=O)NCc1cccc2c1OCC2)Oc1cc(O)ccc1F
CC(C)(NC(=O)c1c(F)c(F)c(F)c(F)c1F)NC(=O)c1c(F)c(F)c(F)c(F)c1F
CC(C)(NC(=O)c1n[nH]c(=O)[nH]1)Oc1ccc(F)cc1
CC(C)(Nc1c(C=O)csc1C#CCO)N1CCOCC1
CC(C)(Nc1cc(-c2ccccc2F)nc(-c2cccnc2)n1)N1CCOCC1
CC(C)(Nc1cc(C(=O)[O-])ccc1F)C1CCCC[NH2+]1
CC(C)(Nc1ccc(CCC(F)(F)F)cc1)C1CC1
CC(C)(Nc1ccc(Cl)cc1)C(=O)[O-]
CC(C)(Nc1ccc2oc(=O)c(C=O)cc2c1)Oc1cc(Br)cc2cc(C=O)oc12
CC(C)(Nc1cccc(C=O)c1F)NS(C)(=O)=O
CC(C)(Nc1cccc(F)c1C(=O)[O-])[NH+]1CCCCC1
CC(C)(Nc1cccc2c1OC(=Cc1cccc(F)c1)C(=O)N2CC=O)[NH+]1CCCC1
CC(C)(Nc1cccn1-c1c(C=O)sc2ncccc12)N1CCCC1=O
CC(C)(Nc1ccon1)c1cc(=O)n2c(n1)SCC2CC=O
CC(C)(Nc1cnc2cc(C=O)ccc2n1)C1CCCO1
CC(C)(Nc1snc(Cl)c1C#N)[NH+]1CCN(c2ccccc2)CC1
CC(C)(O)C#Cc1ccc(-c2nccn2-c2cccc(-n3cncn3)c2)cc1
CC(C)(O)C(=O)Nc1ccccc1
CC(C)(O)C1CCC([NH3+])(c2nc(-c3ccc(Cl)cc3)no2)[NH2+]1
CC(C)(O)C1CCC([NH3+])(c2nc(-c3ccccc3)cs2)[NH2+]1
CC(C)(O)C1CCCC(N)N1
CC(C)(O)C1CCCN1C(=O)NC1CCCC1
CC(C)(O)CNC(=O)C1CCC(c2ccc(F)cc2F)C1
CC(C)(O)N(c1ccccc1)C(C)(C)O
CC(C)(O)Oc1cc(CCNC(=O)C2CC2)ccc1O
CC(C)(O)c1ccc(F)c(Nc2cc([N+](=O)[O-])cn(CC=O)c2=O)c1
CC(C)(O)c1ccc(Nc2cc(C=O)ccc2OC(F)(F)F)s1
CC(C)(O)c1ccc(Nc2ccc(C=O)c(Cl)n2)o1
CC(C)(Oc1c(Cl)ccc(O)c1Br)[SH]1C(N)=NN=C1S
CC(C)(Oc1ccc(O)cc1)N1CCN(C(O)C=O)CC1
CC(C)(Oc1ccc([N+](=O)[O-])cc1)[SH]1C=NN=C1S
CC(C)(SCC#N)Sc1nnc(C2CCCCO2)n1N
CC(C)(Sc1ccccc1)C(C=O)N1CCC2(CC1)OCCO2
CC(C)([NH2+]C1CCCCN1S(C)(=O)=O)C1CCCC[NH2+]1
CC(C)(c1ccc(-n2c3c(cc(C=O)c2=O)CCCC3)cc1)c1nnc(N)s1
CC(C)(c1nnc(N)s1)c1ccccc1N
CC(C)(n1cc[nH+]c1C1CCCNC1)n1c(=O)c(=O)[nH]c2ccc(C=O)cc21
CC(C)=C1SC(C(C(=O)c2ccccc2)=C(C)C)=NC1=O
CC(C)=CC([NH2+]C(C)C)C1CCCCO1
CC(C)=CC1(CC(=O)N2CCCCC2C(N)=O)CC1C
CC(C)=CCC1(CO)CCCC(N)(c2nc(C=O)c([NH+](C)C)s2)N1
CC(C)=CCC1(CO)CCCCN1C(=O)C1CCC(CO)CC1
CC(C)=CCN1CCN(C(=O)CNc2ccc(C)cc2)C2CS(=O)(=O)CC21
CC(C)=NNC(=O)Nc1ccc(C)c(Cl)c1
CC(C)=NNC(=O)Nc1ccc(C)c(Cl)c1
CC(C)C(=O)N(CCc1ccc(N2CC(c3nnc(N)s3)CC2=O)cc1)c1cccc(C=O)c1
CC(C)C(=O)N1CCCCC1c1cc2nc3c(c(O)n2n1)CNCC3N
CC(C)C(=O)N1CCN(c2ccc(N(c3c(F)cccc3C=O)C3CCCN3)cc2C=O)CC1
CC(C)C(=O)NC(C)(C)[NH2+]C1CCc2c(F)cc(Br)cc21
CC(C)C(=O)NCC1CCCN(c2c(F)cc(C=O)cc2F)C1
CC(C)C(=O)NCC1CNCC([NH3+])C1
CC(C)C(=O)NNc1cc(C#N)c([NH+](C)C2CCCC2)c(Cl)n1
CC(C)C(=O)Nc1ccc(C(=O)NCC(C)c2cccc(F)c2)cc1
CC(C)C(=O)Nc1ccc(NC(=O)C2C3CCCCC32)cc1
CC(C)C(=O)Nc1ccc2nsnc2c1
CC(C)C(=O)Nc1cccc(NC(=O)C(=O)Nc2cc(C(C)(C)C)ccn2)c1
CC(C)C(=O)Nc1ccccc1N1CCCC1=O
CC(C)C(C#N)CNC(=O)C1(S)CCc2nnc(S)n2CC1
CC(C)C(C#N)N1CCN(C(=O)C2CC2c2ccc(Cl)cc2)CC1
CC(C)C(C#N)N1CCN(COc2ccc3c(c2)CCCC3CC=O)CC1
CC(C)C(C(=O)N1CCCC1=O)N(C)C(=O)CNc1cccc(Cl)c1
CC(C)C(C(=O)Sc1nnc(-c2cc3c(s2)C(C)(C)CCC3)n1C)N(C)C=O
CC(C)C(C(=O)[O-])[NH+]1CC2(CCCCCC2)C1
CC(C)C(C)(C)NC(=O)N1CC(n2cc(C(=O)[O-])nn2)C1
CC(C)C(C)(O)C[NH2+]C(c1ccccn1)C1CCCC1
CC(C)C(C=O)(NC(=O)C1CC=CCC1)N1CCOCC1
CC(C)C(C=O)(Nc1cc2ccc(C=O)nc2[nH]1)Nc1nccs1
CC(C)C(C=O)(Nc1nc(C=O)ccc1C#N)N1CCCC1
CC(C)C(CC(=O)N1C(=O)c2ccccc2C1=O)Nc1nccs1
CC(C)C(CNC(=O)N1CCCCC1CC[NH+](C)C)N1CCOCC1
CC(C)C(C[NH+](C)C)n1c(CCCl)nc2cccnc21
CC(C)C(N)(C(=O)N1CCCC1=O)c1ccc(-c2ncco2)cc1N
CC(C)C(N)(Oc1cc(N)ccc1N1CCCC1=O)C(=O)Nc1ccc(C=O)cc1
CC(C)C(N)(Oc1ccc(N2CCNCC2)cc1)C(=O)N(C)C=O
CC(C)C(N)C1c2ncccc2CC1[NH+]1CCCCCC1
CC(C)C(NC(=O)N1CCC2CCC(C1)[NH+]2C)C(=O)[O-]
CC(C)C(NC(=O)NNc1ccc(C(C)(C)C)nn1)c1ccccn1
CC(C)C(NCC1Cc2ccccc21)C(=O)NCc1ccccc1C=O
CC(C)C(Nc1cc(C=O)c2[nH]ccc2c1)C(C)C(N)=O
CC(C)C(Nc1nccs1)C(C=O)Nc1cnn(C)c(=O)c1Cl
CC(C)C(Nc1nsnc1C=O)c1cccs1
CC(C)C(O)(c1ccn(C)c1)C1CCCCN1S(C)(=O)=O
CC(C)C(O)C(C)c1cccc(F)c1
CC(C)C(O)SC(C)(C)C(=O)NN
CC(C)C(O)c1ccnc(NNC(=O)c2cccc(O)c2)c1
CC(C)C(S)N1C(=O)C2CC2C1=O
CC(C)C(S)OC1CCCCO1
CC(C)C([NH2+]C(C)(C)N1CCN(c2ccccc2)CC1)c1cccnc1
CC(C)C([NH2+]C1CCCN(C)C1=O)c1cccc(C(F)(F)F)c1
CC(C)C([NH3+])(c1c[nH]nc1-c1ccccc1F)n1cnnc1C1CCC[NH2+]1
CC(C)C([NH3+])C1(C)CCC(O)C(C)C1
CC(C)C([NH3+])N1CC[NH+](C2Oc3ccccc3C2C)CC1
CC(C)C([NH3+])c1ccn(Cc2cc(Cl)ccc2Cl)c1
CC(C)C1(CC2CCCOC2)CCC[NH2+]1
CC(C)C1(C[NH+](C)CC(C)(C)O)CCC([NH3+])CC1
CC(C)C1([NH3+])CCCC(NC(=O)N2CCOC(C(C)(C)C)C2)[NH2+]1
CC(C)C1(c2ccc(C(C)(C)O)cc2)CCC(=O)CC1
CC(C)C1C([NH3+])CCN1C(=O)C1CC1c1ccc(Cl)cc1
CC(C)C1CC(Nc2nc(C(N)=O)cs2)CCCN1
CC(C)C1CC(Nc2nc(C(N)=O)cs2)CCCN1
CC(C)C1CC(O)(C2CCCCC2C[NH3+])CCO1
CC(C)C1CC1(O)C1CCOC1
CC(C)C1CC1NC(=O)C(=O)Nc1ccc(OC(C)(C)C)cc1
CC(C)C1CC1NC(=O)NCC1([NH+]2CCCCC2)CCN(C)CC1
CC(C)C1CC1NC(=O)NCCc1noc(Cc2ccccc2)n1
CC(C)C1CCC(NC(=O)C(=O)Nc2cc(CC(C)(C)C)nn2C)CC1
CC(C)C1CCC([NH+](C)C2CCCC2)C(C[NH3+])C1
CC(C)C1CCC(n2c(CCC=O)nc3ccccc3c2=O)N1
CC(C)C1CCCCCN1c1ccc(C=O)c([S-])n1
CC(C)C1CCCCN1C(=O)NC(C)(C)N1C(=O)CNC1=O
CC(C)C1CCCCN1C(=O)NC(C)C(F)(F)F
CC(C)C1CCC[NH2+]C(c2occc2Br)C1
CC(C)C1CC[NH2+]CCS1
CC(C)C1CN(C(=O)Nc2nnc(C(F)(F)F)s2)CCO1
CC(C)C1CN(Cc2ccc(Nc3cccc(C=O)c3)nn2)CCO1
CC(C)C1C[NH+](C(=O)C(N)Oc2ccccc2N)CCS1
CC(C)C1NC(=O)N(C(=O)CNC(C)C23CC4CC(CC(C4)C2)C3)C1=O
CC(C)C1c2ccccc2C(=O)C1C
CC(C)CC(=O)C(C#N)(Oc1cccc(Cl)c1)c1ccccn1
CC(C)CC(=O)C1CCCC(N2CCN(c3ccc(C=O)cn3)CCC2=O)N1
CC(C)CC(C)(C)CNC(=O)C(C)Sc1ccccn1
CC(C)CC(C)(C)C[NH2+]Cc1ccc2c(c1)n(C)c(=O)n2C
CC(C)CC(C)([NH3+])n1c(N2CC[NH2+]CC2)nc2c1c(=O)[nH]c(=O)n2C
CC(C)CC(CNC(=O)NC(C)C1CCCCC1)C(=O)[O-]
CC(C)CC(CNc1ccc(C(=O)N(C)C)nn1)C(=O)[O-]
CC(C)CC(C[NH3+])C(=O)N1CCCCC1CC(=O)[O-]
CC(C)CC(C[NH3+])c1nc(Cc2ccc(Br)cc2)no1
CC(C)CC(Cl)Nc1cccnn1
CC(C)CC(NC(=O)c1cccn(C)c1=O)c1nnc2n1CC[NH2+]CC2
CC(C)CC(O)CNC(=O)NCC1(C(=O)N(C)C)CCCC1
CC(C)CC(O)NC(=O)Nc1ccc(OC2CCCC2)cc1
CC(C)CC(O)Nc1ccc2cc(C=O)ccc2n1
CC(C)CC([NH3+])C1CCC2(CCCC2)OC1
CC(C)CC([NH3+])c1ccc(Cl)cc1
CC(C)CC1=NN(C(=O)c2ccc(F)c(C(F)(F)F)c2)C(O)C1
CC(C)CC1CC(O)(C2CCCCCC2)CCC1C[NH3+]
CC(C)CC1CCC(NC(=O)c2ccc(C[NH3+])o2)CC1
CC(C)CCC(=O)N1CCN(C(=O)CN2CCNC2=O)CC1
CC(C)CCC(=O)N1CCN(C(=O)NC(C)c2ccc(C[NH+](C)C)cc2)CC1
CC(C)CCC(=O)NC(=O)CNc1ccc(C(F)(F)F)cc1
CC(C)CCC(=O)Nc1ccc(Cl)cc1C1CC1
CC(C)CCC(C)C(C)(O)C(=O)[O-]
CC(C)CCC(O)NC(=O)NC1CCOc2c(Cl)cccc21
CC(C)CCCC(C)NC(=O)CN1C(=O)c2ccccc2S1(=O)=O
CC(C)CCCC(C)Nc1c(C=O)ccc2c1C(=O)N(C)C2=O
CC(C)CCN1C(=O)Cc2c1nc(N)c1c(N)nc(N3CC(C)OC(C)C3)c(C#N)c21
CC(C)CCc1ccccc1N(C)C(=O)c1cc(C=O)n(C)c1
CC(C)CCc1sccc1[NH2+]CC1CCS(=O)(=O)C1
CC(C)CCc1sccc1[NH2+]CC1CCS(=O)(=O)C1
CC(C)CS(=O)(=O)N1CCCc2c(NC(=O)OC(C)(C)C)cccc21
CC(C)Cc1cc(-c2c(C#N)c(N)nc3c2CN(C)CC3)n[nH]1
CC(C)Cc1cc(NC(=O)NC2CCCC(=O)N2)ccn1
CC(C)Cc1cc(Nc2cc(C=O)c(NC(C)C)c(C=O)c2)ccn1
CC(C)Cc1ccc(C(NC(=O)C2COCCO2)C2CC2)cc1
CC(C)Cc1ccc(S(=O)(=O)N2CCC(c3nnc(C=O)s3)CC2Nc2ccccc2)cc1
CC(C)Cc1ccc2c(c1)OC([NH3+])(c1cc(C3CCCCC[NH2+]3)on1)O2
CC(C)Cc1noc(C=O)c1NC1CN(C)S(=O)(=O)c2ccsc21
CC(C)Cn1c([O-])c(C2[NH2+]CCc3c2[nH]c2ccccc32)c(=O)n(CC(C)C)c1=O
CC(C)Cn1c[nH+]cc1CNC(C)(C)c1[nH+]ccn1C(C)C=O
CC(C)Cn1cc(NC(=O)N2CCCC2C(=O)N2CCOCC2)cn1
CC(C)Cn1ncnc1CC(CO)c1ccccc1Cl
CC(C)N(C(=O)CN(C)C)c1ccc2ncc([N+](=O)[O-])n2n1
CC(C)N(C(=O)Cn1c(C(F)F)cc2cccnc21)C(C)C
CC(C)N(C(=O)c1ccc(N)c(N)c1)C(C)C
CC(C)N(C(C)C)C(C)(NC(=O)C1CC1)c1nc2ccccc2n1CC=O
CC(C)N(C)C(=O)CN(C)[SH]1C(Cl)=CC=C1[SH](=O)=O
CC(C)N(C)S(=O)(=O)c1ccc(N)c(N)c1
CC(C)N(C)S(=O)(=O)c1ccc(N)c(N)c1
CC(C)N(C)c1ccc(C=O)cc1N
CC(C)N(C)c1ccc(C=O)cc1N
CC(C)N(C)c1ncc(C=O)cc1N
CC(C)N(C1CCCC[NH2+]1)C1CC(C)(C)CCS1
CC(C)N(CC#N)c1cc(F)c(CC=O)c(F)c1
CC(C)N(CC1CC1)C1C(=O)Nc2cc(N)c(Cl)cc21
CC(C)N(CC[NH+](C)C)c1c(CC=O)ccc(F)c1F
CC(C)N(c1cc(C(=O)[O-])cc(C(F)(F)F)c1)C(C)C
CC(C)N(c1cc(S(=O)(=O)CC=O)ccc1Cl)C(C)(C)C
CC(C)N(c1ccc(-c2cc(C=O)c3ccccc3n2)nc1)C(C)C
CC(C)N(c1ccc(F)c2cc(C=O)sc12)C1CCS(=O)(=O)C1
CC(C)N(c1ccccc1C(N)=S)C1CC1
CC(C)N1C(=O)CC(NC(=O)C[NH+]2CCCC2C)C1=O
CC(C)N1C(=O)CCC1C(=O)NCc1cccc(Nc2cc(C=O)ccc2F)c1
CC(C)N1C(=O)CCC1NC(=O)N1CCCC1OCCCc1ccccc1
CC(C)N1C(=O)CCC1NC1[NH2+]CCCC1([NH3+])c1cccnc1
CC(C)N1C(=O)CCC1Nc1ccc(F)c(C=O)c1N(C)C
CC(C)N1C(=O)CCC1Oc1ccc(C=O)cc1NC1CC1
CC(C)N1C(N)=[NH+]CC1(C)c1ccccc1OC(F)F
CC(C)N1CC23C=C(C(=O)Nc4ccc(N5CCCC5)c(F)c4)C(CC2C1=O)O3
CC(C)N1CCN(S(C)(=O)=O)CC1
CC(C)N1CCOC(Cc2ccc(F)c(C=O)c2)C1
CC(C)N1CCOC(c2nnn[n-]2)C1
CC(C)NC(=O)C(C)(S)CCn1c(S)nc2c(sc3ncccc32)c1=O
CC(C)NC(=O)C(C)[NH2+]C1CCCOC12CCC2
CC(C)NC(=O)C(C)[NH2+]C1CSCCc2ccccc21
CC(C)NC(=O)C(N)(Cn1c(=O)oc2ccccc21)c1ccc(N)cc1
CC(C)NC(=O)C1(N)CCCCN1
CC(C)NC(=O)C1(n2cnc(-c3cccc(C=O)c3)n2)NCCC1[NH3+]
CC(C)NC(=O)C1CC(N)CCN1
CC(C)NC(=O)C1CCC(N)c2sc(N)nc21
CC(C)NC(=O)C1CCN1c1ccc(C=O)s1
CC(C)NC(=O)CN(C)C(=O)C[NH+]1CCCCC1C(=O)[O-]
CC(C)NC(=O)CN(C)C(C=O)n1c(=O)[nH]c2ccccc21
CC(C)NC(=O)CN(C)c1ccc(CC=O)cc1N1CCCCC1
CC(C)NC(=O)CN1CC([NH3+])C(C)CC1=O
CC(C)NC(=O)CN1CCN(c2c([N+](=O)[O-])ccc(C=O)c2F)CC1
CC(C)NC(=O)COC(=O)C(C)Nc1ccc(C=O)o1
CC(C)NC(=O)Cc1ccc(NC(=O)C(=O)NC(C)(C)C)cc1
CC(C)NC(=O)N1CCCCCC1C1CCCC([NH3+])(c2ccc(C#N)cc2F)[NH2+]1
CC(C)NC(=O)N1CCCCCC1C1CCCC([NH3+])(c2ccc(C#N)cc2F)[NH2+]1
CC(C)NC(=O)N1CCc2cc(S(=O)(=O)Nc3ccc(Cl)cc3F)ccc21
CC(C)NC(=O)NC(=O)C(C)Nc1ccc(NC(=O)C2CC2)cc1
CC(C)NC(=O)NCC1(C)CCCN(c2cc[nH+]cc2)C1
CC(C)NC(=O)Nc1ccccc1OC(C)C
CC(C)NC(=O)c1c(N)cccc1N1CC(N)CC1=O
CC(C)NC(=O)c1ccc(-c2nc3cc(NS(C)(=O)=O)ccc3n2C)cc1
CC(C)NC(C=O)CCC([O-])=NS(=O)(=O)c1cccs1
CC(C)NC(C=O)CCc1nc(-c2cccs2)no1
CC(C)NC(c1ccc[nH+]c1N)C1CN2CC[NH+]1CC2
CC(C)NC(c1coc(-c2cccc(Cl)c2)n1)S(=O)(=O)CC=O
CC(C)NC1([NH+](C(C)C)C(C)(C)C)CCC(C#N)CC1
CC(C)NC1=NN=C(S)[SH]1C(=O)C(C)NC(=O)Nc1ccccc1
CC(C)NCC(C)C([NH3+])c1ccn(CC=O)c1
CC(C)NS(=O)(=O)c1ccc(N)c(N)c1
CC(C)Nc1cc(-c2nnc(C=O)o2)ccc1S(=O)(=O)N1CCOCC1
CC(C)Nc1ccc(C=c2sc(=C(C#N)C=O)n(-c3ccccc3)c2=O)cc1
CC(C)Nc1ccc(NC2CC2)cc1C=O
CC(C)OC(=O)C(C)NC(=O)Nc1cccc(C(F)(F)F)c1
CC(C)OC(=O)C(C)Nc1c(F)ccc2c(Cl)c(C=O)sc12
CC(C)OC(=O)C(C)Nc1ccc([N-]S(C)(=O)=O)c(Cl)c1
CC(C)OC(=O)C(C)Sc1nc([O-])c(C#N)c(-c2ccc(Cl)cc2)n1
CC(C)OC(=O)C1(C)CCCCC1C
CC(C)OC(=O)C12C=CC3(CN(C4CCCCC4)C(=O)C3C1)O2
CC(C)OC(=O)C1CCC[NH+]1C1CCCN1C(=O)OC(C)(C)C
CC(C)OC(=O)N1CCC2(C[NH2+]CC([NH3+])(C=Cc3ccco3)C2)C1
CC(C)OC(=O)c1ccc(N)c(N)c1
CC(C)OC(C)(C)NC(=O)NC1CCCc2ccc(F)cc21
CC(C)OC(c1cccc(O)c1)c1ccc(Cl)c(F)c1
CC(C)OC1CCC([NH2+]C2(C)CCCN2C)CC1
CC(C)OC1CN(C)Cc2c1nc1sc(C=O)c(N)c1c2-c1cccs1
CC(C)OCC1(C)C(C)C1O
CC(C)OCC1=C(C=O)C(c2cccc([N+](=O)[O-])c2)n2c(cc(=O)[nH]c2=O)N1
CC(C)OCCN1CCCCC1[NH2+]C1C2CCC1CC2
CC(C)Oc1c(Br)cc(Br)cc1C=NNc1nnn[n-]1
CC(C)Oc1c(N(C)C(C)(C)N2CC[NH+](C)CC2)ccnc1C=O
CC(C)Oc1c(N)c(N)cc(Cl)c1C=O
CC(C)Oc1cc(C(=O)N2CCC(O)C2)cc(O)c1O
CC(C)Oc1cc(N)c(N)c(F)c1
CC(C)Oc1cc(N)c(N)cc1Cl
CC(C)Oc1ccc(C(=O)C=Cc2cccnc2)cc1
CC(C)Oc1ccc(C(C)O)cc1Nc1nccn(C)c1=O
CC(C)Oc1ccc(C2(C[NH2+]C(C)(C)C)CCCO2)cc1
CC(C)Oc1ccc(C=O)cc1N1CCCc2ccc(NS(C)(=O)=O)cc21
CC(C)Oc1ccc(C=O)cc1Nc1c2c(nn1-c1cccc(Cl)c1)CS(=O)(=O)C2
CC(C)Oc1ccc(N)c(N)c1
CC(C)Oc1ccc(N)c(N)c1
CC(C)Oc1ccc(N2C(=O)C3C4C=CC(O4)C3C2=O)cc1CO
CC(C)Oc1ccc(Oc2cc(C(N)=[NH2+])ccn2)cc1
CC(C)Oc1cccc(C(C)(O)c2cccc(Cl)c2)c1
CC(C)Oc1cccc(N)c1N
CC(C)Oc1cccc(N)c1N
CC(C)Oc1cnc(OC(C)C(F)(F)F)c(C=O)c1
CC(C)Oc1nc(N)ccc1N(C(C)C)C1CC1
CC(C)Oc1ncc(C=O)c(NC2CC2C)c1Cl
CC(C)Oc1ncnc(Oc2ccc(Br)c(F)c2)c1N
CC(C)S(=O)(=O)C(C)C(=O)NC1CCCc2cc(OC(F)F)ccc21
CC(C)S(=O)(=O)CC(=O)N1CCS(=O)C(C)(C)C1
CC(C)S(=O)(=O)CC(=O)Nc1ccc(C(=O)c2nccn2C)cc1
CC(C)S(=O)C[NH2+]C(CCC=O)Nc1ccc(Cl)cc1
CC(C)S1(C(=O)CN(C)C2CCS(=O)(=O)C2)C(S)=NN=C1S
CC(C)SC(=O)C(C)Nc1cc(F)ccc1F
CC(C)[NH+](C(=O)CN1CCCCC1C(N)=O)C1CCC(O)CC1
CC(C)[NH+](CC1CCCCC1)C(=O)CNc1sccc1C#N
CC(C)[NH+]1C2CCNCC1C(N)C2
CC(C)[NH+]1CCCC1CC(=O)[O-]
CC(C)[NH+]1CCCCC1C(=O)Nc1ccc(C2[NH+]=c3ccccc3=[NH+]2)cc1
CC(C)[NH+]1CCCCC1CNC(C=O)c1n[nH]c2ccccc12
CC(C)[NH+]1CCCCC1NC(=O)NCC1CCC(C(=O)N(C)C)O1
CC(C)[NH+]1CCN(c2ncc3c(n2)C(N)(c2ccccn2)CNC3)CC1
CC(C)[NH+]1CCc2c(nc(C3CC[NH2+]CC3([NH3+])c3ccc(F)c(F)c3)[nH]c2=O)C1
CC(C)[NH+]1Cc2cccc(NC(=O)Cn3c(=O)cnc4ccccc43)c2C1
CC(C)[NH2+]C(C)(C[NH+]1CCC(C)(C)C1)C(=O)[O-]
CC(C)[NH2+]C(C)(O)C1(C)CCOC2(CCOC2)C1
CC(C)[NH2+]C(C)(c1nc2ccccc2n1C)C1CCCC1
CC(C)[NH2+]C(Cc1ccc(Cl)cc1F)C(F)(F)F
CC(C)[NH2+]C1(CO)CCCC1[NH+]1CCCC1C
CC(C)[NH2+]C1(CO)CCCC1[NH+]1CCCCC1C(C)(C)C
CC(C)[NH2+]C1CCC([NH+]2CCCCC2C[NH+](C)C)CC1
CC(C)[NH2+]Cc1ccc2nc(C3CCCO3)ccc2c1
CC(C)[NH2+]Cc1cnc(C2C[NH+]3CCN2CC3)[nH]1
CC(C)[NH2+]Cc1cnn(Cc2ccc(Cl)cc2)c1C1CC1
CC(C)[SH]1C=Cc2c1nc(S)n(-c1ccccc1)c2=O
CC(C)c1[nH+]ccn1CC1CCN(c2c(C=O)noc2-c2ccc(F)c(F)c2)CC1
CC(C)c1c(C(=O)N(C)C(=O)CNc2ccccc2Cl)cnn1-c1ccccc1
CC(C)c1c(C2CC(=O)NC(=O)C2)ccc(Cl)c1F
CC(C)c1c(N)cccc1N
CC(C)c1c([O-])[nH]c(-c2ccc(Cl)cn2)nc1=O
CC(C)c1c2c(cc3oc(=O)ccc13)OCC2=NO
CC(C)c1cc(C(=O)N(C)C(=O)CNc2cccc(Cl)c2)n[nH]1
CC(C)c1cc(C(=O)N(C2CCCC2)C(C)C(F)(F)F)n[nH]1
CC(C)c1cc(F)cc(NC(=O)C2(N)CCCCC(=O)NC2)c1
CC(C)c1cc(N2CCNC(N)C2)nc(C(C)C)[nH+]1
CC(C)c1cc(Nc2cc(-c3noc(CCC=O)n3)ccn2)no1
CC(C)c1cc(Nc2ccc3[nH]nc(C(N)=O)c3c2)nc(C(C)C)n1
CC(C)c1ccc(C(C)CC(=O)N(C2CCS(=O)(=O)C2)N(C)C)cc1
CC(C)c1ccc(C(CC=O)Nc2ccccc2C(N)=O)cc1
CC(C)c1ccc(C2NC(=O)NC(COC(C)(C)C)=C2C=O)cc1
CC(C)c1ccc(Cc2nnc(N)o2)cc1N
CC(C)c1ccc(Cl)c(N(C)C2CCC3(CC(=O)NC3=O)C2)c1
CC(C)c1ccc(Cn2cnc([N+](=O)[O-])n2)cc1
CC(C)c1ccc(F)c(NC(=O)NC2CCC([NH+](C)C)C2)c1F
CC(C)c1ccc(F)c(NC(=O)NNC(=O)C2CCCO2)c1F
CC(C)c1ccc(F)c(NC(=O)NNC(=O)C2CCCO2)c1F
CC(C)c1ccc(F)c(NCS(=O)(=O)C(C)C=O)c1Cl
CC(C)c1ccc(F)c(Nc2nc(C3CC3)c(C=O)s2)c1Cl
CC(C)c1ccc(N(C)C(=O)NNC(=O)c2ccc(C#N)cc2)cc1
CC(C)c1ccc(N2C(=O)C3C(c4ccc(F)cc4)OC4(C(=O)c5ccccc5C4=O)C3C2=O)cc1
CC(C)c1ccc(NC(=O)C(=O)NCC2(CO)CC2)cc1
CC(C)c1ccc(NC(=O)C(C)n2c(N3CCCCC3)cc(=O)n(C)c2=O)cc1
CC(C)c1ccc(NC(=O)C2CSCCC(=O)N2)cc1
CC(C)c1ccc(NC2CC=CS2(=O)=O)cc1
CC(C)c1ccc(NCC(C=O)S(=O)(=O)C(C)c2ccccc2F)cc1
CC(C)c1ccc(Nc2cc(S(=O)(=O)N(C)C)cc(C=O)c2Cl)cc1
CC(C)c1ccc(Nc2ccc(C=O)c(Cl)n2)cc1
CC(C)c1ccc(O)cc1C(C)(O)n1nnc2ccccc2c1=O
CC(C)c1ccc([NH+]2C3CCCC2C(CC(=O)[O-])C3)cc1
CC(C)c1ccc([NH+]2C3CCCC2C(CC(=O)[O-])C3)cc1
CC(C)c1cccc(C(C)(C)N)c1N
CC(C)c1cccc(C(C)(C)N)c1N
CC(C)c1cccc(C(C)(N)C(=O)Oc2cccc(C(N)=O)c2)c1N
CC(C)c1cccc2c1OCCC([NH3+])C2O
CC(C)c1ccnc2c1CCC2C1CCCCC[NH2+]1
CC(C)c1csc(NC(=O)CSc2nncn2C(C)C)n1
CC(C)c1cscc1NS(=O)(=O)c1ccc([N+](=O)[O-])cc1Cl
CC(C)c1n[nH]c(C2OCCNC2(N)CC(=O)Oc2cccnc2)n1
CC(C)c1n[nH]c(SC(=O)C(Nc2ccc(F)cc2)C(C)C)n1
CC(C)c1nc(C2([NH3+])CCCSC2C)no1
CC(C)c1nc(C2CNCCO2)n(-c2cc(C=O)nn(C)c2=O)n1
CC(C)c1nc(C=O)nn1C(N)CC1CCCCC1
CC(C)c1nc(C=O)nn1C1[NH2+]CC2CNCC21
CC(C)c1nc(CC=O)c(N2CCCCC2c2cc(C=O)ccc2O)s1
CC(C)c1nc(Cn2cnc3sccc3c2=O)no1
CC(C)c1nc(N)cc(C(C)C2(N)CCCC[NH+]2C2CCN(C)CC2)n1
CC(C)c1nc(NC(=O)NCCCc2ccc(F)cc2F)n(C)n1
CC(C)c1nc2c(CCl)nccc2s1
CC(C)c1nc2n(c(=O)c1NC1(C)CCCC(C)(C)C1)C(CC=O)CS2
CC(C)c1nn(C)c(C=O)c1N1CCC(c2[nH+]ccn2Cc2cscn2)CC1
CC(C)c1nn(C)c(C=O)c1Nc1ccc(N2CCCC2)c(F)c1
CC(C)c1nn(C)c(Cl)c1C(O)Cc1cccc(Br)c1
CC(C)c1nnc(NC(=O)CN2C(=O)NC(=O)C23CCCC3)s1
CC(C)c1nnc(Nc2ccc(C3(C)NC(=O)NC3=O)cc2C=O)s1
CC(C)c1noc(C2CCC[NH2+]2)n1
CC(C)c1noc(C=O)c1N1CCCCC1NC(=O)NC1CCCCC1
CC(C)c1ocnc1CS(=O)(=O)C(C)c1nc(-c2ccccc2)no1
CC(C)c1onc(-c2c(Cl)cccc2Cl)c1C[NH3+]
CC(C)c1onc(-c2c(Cl)cccc2Cl)c1C[NH3+]
CC(C)n1c[nH+]cc1C(N)CO
CC(C)n1cc2c(N)c(N)ccc2n1
CC(C)n1ccc(N2CC[NH2+]C3(CCCC3)C2)n1
CC(C)n1cnn(C(CN2CCOCC2)[NH+]2CCCCC2)c1=S
CC(C)n1cnnc1C1CCCN(c2cc(-n3cccn3)nc(N)n2)C1
CC(C)n1ncc2c1N=C(O)CC2c1ccc(-c2cccc(C(=O)[O-])c2)o1
CC(C1CC1)N(C(=O)CSc1n[nH]c(=O)n1C)C1CC1
CC(C1CC1)N(C)C1CN(c2ccc(C=O)cc2)CCC1O
CC(C1CC1)N(C)c1cc(C=O)ccc1S(=O)(=O)Nc1ccccc1
CC(C1CC1)S(=O)(=O)N(C)c1ccccc1N(C)C
CC(C1CC1)S(=O)(=O)Oc1cccc(Br)c1
CC(C1CC1)[NH+](C)C(=O)CNc1ccc([N+](=O)[O-])cc1Cl
CC(C1CC1)[NH+](C)C1CCCC1
CC(C1CC1)n1nccc1NC(=O)C[NH+]1CCCCC1CC(N)=O
CC(C=O)(C1CCCCC1)N1CCCN(S(=O)(=O)c2ccc(F)cc2)CC1
CC(C=O)(COc1ccc(Cl)cc1)Nc1ccc(N2CCOCC2)cc1
CC(C=O)(N1CCc2ccccc21)[SH]1C(S)=NN=C1Nc1cccc(F)c1
CC(C=O)(N1CCc2sccc2C1)N1C(=O)Cc2cc(N)ccc21
CC(C=O)(NC12CC3CC(CC(C3)C1)C2)N1C(=O)C(=Cc2cccs2)SC1=S
CC(C=O)(NC12CC3CC(CC(C3)C1)C2)N1C(=O)C(=Cc2cccs2)SC1=S
CC(C=O)(NC1CC1)[NH2+]C(=O)CNC1CCCC1
CC(C=O)(NC1CCCC1)S(=O)(=O)Cc1noc(-c2ccsc2)n1
CC(C=O)(NCc1cc(F)cc(F)c1C1CC1)Oc1ccccc1C#N
CC(C=O)(Nc1cc[nH+]c2cc(Cl)ccc12)N1CCOCC1
CC(C=O)(Nc1ccc2[nH]cc(C=O)c2c1F)N1CCc2ccccc21
CC(C=O)(Nc1ccc2c(c1)OCCCO2)N1CCSC1=O
CC(C=O)(Nc1ccc2c(c1)OCCO2)[SH]1C=NN=C1S
CC(C=O)(Nc1ccccc1OC1CCCC1)c1cccs1
CC(C=O)(Oc1cccc2[nH]nc(C=O)c12)n1c(=O)[nH]c2ccc(N)cc21
CC(C=O)(Sc1ccccc1)N1C2CCC1COC2
CC(C=O)(Sc1ccccn1)N1CCCCC1Oc1ccc(F)cc1
CC(C=O)(Sc1ccccn1)n1ccc(-c2ccc(N)cc2)n1
CC(C=O)(c1ccc(F)cc1)C(N)n1c(C2CCCNC2)nc2ccccc21
CC(C=O)S(=O)(=O)C(N1CCCc2ccccc21)C(F)(F)F
CC(C=O)S(=O)(=O)Cc1cc(F)ccc1OCNc1ccc(Cl)cc1
CC(C=O)[n+]1cccc2cc(OCNc3cc(Cl)ccc3F)ccc21
CC(C=O)c1cc(Nc2ccc3c(c2)COC3)c(Br)s1
CC(C=O)c1ccsc1Oc1ccccc1Cc1nccs1
CC(C=O)c1csc(NCC2CCCO2)c1
CC(C=O)n1cnc(Nc2ccc(Nc3cc(CCC=O)ccn3)cc2)n1
CC(CBr)Cn1ccnc1C#N
CC(CC#N)CNCC1CNCCN1
CC(CC(=O)N1C(=O)c2cc(N)c(N)cc2C1=O)c1ccccc1
CC(CC(=O)N1CCOCC1)C(C)(N)c1cc(N)nc(-c2ccncc2)n1
CC(CC(=O)NC(=O)CC1CCCC1)N1CCOCC1
CC(CC(=O)NC(C)(C)C)Cc1ccc(Cl)cc1
CC(CC(C)(C)C)c1[nH+]ccn1C1CCCCC1C#N
CC(CC(C)C)=NNC(=O)c1ccc(Cl)c([N+](=O)[O-])c1
CC(CC=O)(CN1C(=O)c2ccccc2C1=O)Nc1ccc(CCO)o1
CC(CC=O)(CNC(=O)OC(C)(C)C)NCc1ccc2c(c1)CCO2
CC(CC=O)=NNC(=S)N(C)c1ccc(C)cc1
CC(CC=O)C(Nc1ccc(C(=O)[O-])cc1)C(=O)[O-]
CC(CC=O)c1ccc(CCNc2ccc(C(N)=O)c(Cl)c2)cc1
CC(CC=O)c1ccccc1N(CC#N)C1CCCC1
CC(CCC1CCCC1)NC(=O)c1c(C(C)C)nn(C)c1Cl
CC(CCC1CCCC1)NC(=O)n1cc[nH+]c1C1CCCNC1
CC(CCC1CCCO1)([NH2+]C1CC1)c1ccc(F)cc1
CC(CCCN)c1nnc(N)s1
CC(CCCl)S(=O)(=O)c1ccc([N+](=O)[O-])c2nonc12
CC(CCN1CC[NH+](C)CC1)c1cc(N2CCCCC2)nc(N)n1
CC(CCNc1cccc[nH+]1)Nc1c[nH]nc1C=O
CC(CCO)CCNS(=O)(=O)C(C)C#N
CC(CCOc1ccc(F)cc1)NC(=O)NC1CC(C)(C)[NH2+]C(C)(C)C1
CC(CCOc1ccccc1)Nc1cccc(C=O)c1Br
CC(CC[NH+](C)C)C(O)c1cscc1Br
CC(CC[NH+]1CCCC1)NC(=O)N(C)c1ccc(F)cc1N1CCCCC1
CC(CC[NH2+]C(C)(C)C)=C1CC(C)CCO1
CC(CCc1cc(F)ccc1NCC1CCCO1)C(=O)NNC=O
CC(CCc1cccc(F)c1)C([O-])=NS(=O)(=O)C1CCCCC1
CC(CCc1ccccn1)COc1nnsc1C=O
CC(CCc1ccccn1)C[NH2+]CC1CCS(=O)(=O)C1
CC(CCl)CS(=O)(=O)N1CCc2ccccc21
CC(CN(C)C)c1csc(C(C#N)C(=O)c2ccc(C=O)cc2)n1
CC(CN(C)C1CCCCC1)Cn1ncc(C=O)c1C1CC1
CC(CN1C(=O)C(C)Oc2ccc(N)cc21)C(=O)C1CCCC1
CC(CN1C(=O)C2(OCCO2)c2cc(Br)ccc21)Oc1ccc2ccccc2c1
CC(CN1CCOCC1)C(=O)N1CCC(c2ccc(Nc3ncccn3)cn2)CC1
CC(CNC(=O)C(=O)Nc1ccc(Cl)nc1)Cc1ccc(C(C)C)cc1
CC(CNC(C)N1CCOCC1)C(C=O)Nc1ccc(C=O)o1
CC(CNC1CCOc2ccccc21)n1cnnc1S(=O)C(C)C=O
CC(CNc1ccc(Cl)c(CCC=O)c1)Cc1nc2ccccc2[nH]1
CC(CNc1nnc(C(C)C)s1)Cn1nc(C=O)c2ccccc2c1=O
CC(CO)CC(C)C1CCOC2(CCOCC2)C1
CC(CO)CC(Nc1ccc(Cl)c(Br)c1)C(C)C
CC(CO)CCCNC(=O)Nc1cnn(Cc2ccc(Cl)cc2)c1
CC(COc1ccc(Cl)cc1)C(=O)N1CCCCC1C(=O)[O-]
CC(CS)C(C)(C)CN1CCN(C)C(=O)C1=O
CC(C[NH2+]C1CCC(=O)N1C(C)(C)C)Cc1cccnc1
CC(C[NH3+])C(O)C(C)c1ccccc1
CC(C[NH3+])c1ccc(S(C)(=O)=O)cc1
CC(C[NH3+])c1ncc(-c2ccoc2)[nH]1
CC(Cc1ccc(Cl)c(NC(=O)Cc2ccc(C3CCCC(=O)N3C)cc2)c1)[NH+](C)C
CC(Cc1ccc(Cl)cc1)C(O)(C(=O)NO)c1cccnc1
CC(Cc1ccc2c(c1)OCCCO2)C(=O)[O-]
CC(Cc1ccccc1)C1CCCN1C(=O)c1cnc(C2CCCO2)s1
CC(Cc1cccnc1)Nc1c(C=O)cccc1OC1CCCCN1C(=O)C1CC1
CC(Cc1cccs1)CC(NC(C)C)[NH+](C)C
CC(Cc1cccs1)N(C)C(=O)Nc1cc(Cl)ccc1F
CC(Cc1ccsc1)NC(=O)C(=O)Nc1cnc(-c2ccccc2)s1
CC(Cc1nnc(NC(=O)COc2ccc(N3CCCC3=O)cc2)s1)c1ccccc1
CC(Cl)c1n[nH]c(=O)n1C
CC(Cl)c1nc2cc(Br)cnc2n1C(C)c1ccccc1
CC(Cl)c1nc2cc(Br)cnc2n1C(C)c1ccccc1
CC(Cn1c(=O)c2ccc(C=O)cc2n2c(S)nnc12)(NC1CCCC1)C(S)C(N)=O
CC(Cn1cc(N)cn1)C(N)C(=O)N1C(=O)C2C3C=CC(C3)C2C1=O
CC(Cn1cc(N)cn1)C(N)c1ccn(-c2ccccc2)n1
CC(Cn1nc([N+](=O)[O-])cc1C)=NNC(=O)c1ccccc1I
CC(Cn1nnc2cc(C=O)ccc21)NC(=O)C(C)Nc1cccc(Br)c1
CC(F)(F)N1c2ccccc2C[NH2+]CC1C1CCCCC1
CC(F)(F)Oc1nccc(N2CCC(C3CCOCC3)CC2)c1C=O
CC(F)OC(=O)C1CCC(C(=O)Nc2ccc(Cl)cc2Cl)CC1
CC(N(C(=O)NC(C)(C)[NH+]1CCCCC1)C1CCCC1)C(F)(F)F
CC(N(C(=O)c1ccoc1C1CC1)C1CCC1)C(F)(F)F
CC(N)(C#Cc1cccc(C(F)(F)F)c1)[NH+]=C(N)NC1CCC(O)CC1
CC(N)(C(=O)N[SH]1C=CC=C1[SH](=O)=O)c1cccc(Oc2ccc(N)cc2)c1
CC(N)(C(=O)Nc1ccccc1-n1cncn1)C(F)(F)F
CC(N)(Cc1ccccc1N)C(=O)[NH+]1CCCCC1c1ccc(C=O)cc1
CC(N)(Cn1c2ccccc2c2cc(N)ccc21)C(=O)NC1CC1
CC(N)(Nc1ncnc2ccccc12)c1ccncc1
CC(N)(Oc1ccc(N2C(=O)CNC3CS(=O)(=O)CC32)cc1)c1ccccc1
CC(N)(Oc1cccc(CC=O)c1)c1nnc(N2CCNCC2)c2cccn12
CC(N)(Oc1ccccc1N)C(=O)Nc1sccc1C#N
CC(N)([NH+]=C(N)NCC1CCCO1)C1CC=CCC1
CC(N)(c1ccc(C(=O)N=C(N)Nc2ccc3c(c2)OCO3)cc1)C1CCCO1
CC(N)(c1cccc2c(N)c(C#N)cnc12)c1nnc2ccccn12
CC(N)=C(C#N)C(=O)CN1CCCCC1
CC(N)CC(O)c1cc2c(cc1N)OCCO2
CC(N)CC(O)c1cc2c(cc1N)OCCO2
CC(N)CN1C(=O)CCc2cc(N)ccc21
CC(N)c1ccc([NH2+]C2C(C)(C)C2(C)C)cc1
CC(N)c1cccc(N)c1
CC(NC(=O)C(C(C)C)N(C)C=O)C(=O)[O-]
CC(NC(=O)C(C)(O)N1CCOCC1)C1COc2ccccc2O1
CC(NC(=O)C(C)(O)c1cccc(O)c1)c1ccccn1
CC(NC(=O)C(C)N1CCSC1=O)C1CCCO1
CC(NC(=O)C1(N)CCCC2(NC(=O)NC2=O)c2ccccc21)c1ccc2c(c1)OCO2
CC(NC(=O)C1CCC(N)(C=O)N1)c1ccc(CCO)cc1
CC(NC(=O)C1CCCN1C(=O)C12CC3CC(CC(C3)C1)C2)C1CC1
CC(NC(=O)C1CCCN1C(=O)Nc1ccccc1)c1cccc(Cl)c1
CC(NC(=O)C1CCCO1)C1CC1
CC(NC(=O)C1CCCc2cn[nH]c21)c1ccc(-c2cccnc2)cc1
CC(NC(=O)C=Cc1ccc(Cl)cc1Cl)C(=O)N(C)C
CC(NC(=O)CN1C(=O)C(=Cc2ccco2)SC1=S)c1c[nH]c2ccccc12
CC(NC(=O)CN1CCN(c2ccc(O)cc2)CC1)c1ccccc1Cl
CC(NC(=O)CNC(=O)N1C(=O)CNc2ccccc21)C(=O)[O-]
CC(NC(=O)CSc1ccccc1)c1cccc(OC(F)F)c1
CC(NC(=O)N(C1CCC1)C(C)C(F)(F)F)c1nnc2ccccn12
CC(NC(=O)N1CCCC2CCCC21)C(F)(F)F
CC(NC(=O)NC(=O)CC(C)N1CCOCC1)C1CCCCC1
CC(NC(=O)NC1CCC([NH+](C)C)C1)c1cccc2cccnc12
CC(NC(=O)NCCN(C)c1ccccc1)C1CCCO1
CC(NC(=O)NNC(=O)c1ccccc1O)C(F)(F)F
CC(NC(=O)NS(=O)(=O)c1cccc(N)c1)C(C)c1ccccc1
CC(NC(=O)NS(=O)(=O)c1cccc(N)c1)C(C)c1ccccc1
CC(NC(=O)Nc1cc(-n2cnnn2)ccc1F)C1CCCO1
CC(NC(=O)Nc1cc(C(C)(C)C)ccn1)c1cnn(Cc2ccccc2)c1
CC(NC(=O)c1cc(Cl)c2c(c1)OCCCO2)c1ccc2c(c1)OCO2
CC(NC(=O)c1ccc(CN2C(=O)CCC2=O)cc1)C(O)c1ccccc1
CC(NC(=O)c1ccc2c(c1)SC(C)C(=O)N2)C(=O)[O-]
CC(NC(C=O)(Cc1ccccc1)n1cnnn1)C1CCCO1
CC(NC(CC=O)[NH+]1CCCCC1)n1ncc(-c2cnccn2)c1-c1cccs1
CC(NC1CCCC1)C(=O)N1CCN(S(=O)(=O)c2ccc(C(C)C)cc2)CC1
CC(NC1CCCCC1)C(=O)[NH2+]CC1CCC1
CC(NC1CCCCC1)C(=O)[NH2+]c1ccc(C(C)c2c[nH]c3ccccc23)cc1
CC(NC1CCCN(c2ccc(CC=O)cc2[NH+]2CCSCC2)C1)c1cccc(F)c1
CC(NC1CCS(=O)(=O)C1)C(=O)NC(CC=O)c1nc2ccccc2[nH]1
CC(NC1CCc2c(C=O)csc2O1)c1cccc(-c2ccsc2)c1
CC(NCNc1ccc([N+](=O)[O-])cc1C=O)C1CCCO1
CC(NCc1cc(=O)[nH]c2ccccc12)C(=O)Oc1cccc(C(N)=O)c1
CC(NCc1nnc(Sc2cc(C=O)c3ccccc3n2)s1)c1ccc2c(c1)OCCO2
CC(Nc1c(C#N)c(=O)n(C)c(=O)n1C)C1CCCO1
CC(Nc1c(C(=O)NNC=O)cccc1[N+](=O)[O-])C(C)(C)c1ccccc1
CC(Nc1c(C=O)ccnc1OC(C)(C)C)c1nnc2ccccn12
CC(Nc1c(F)cccc1C=O)c1cccc(Cl)c1
CC(Nc1c(S(C)(=O)=O)ccc(Cl)c1C=O)C1CCCO1
CC(Nc1cc(CC=O)ccc1[N+](=O)[O-])C(CC=O)N1CCc2sccc2C1
CC(Nc1ccc(=O)n(CCC=O)c1)C(=O)[O-]
CC(Nc1ccc(C(=O)[O-])c(F)c1F)c1ccccc1Cl
CC(Nc1ccc(C=O)o1)C(=O)N1CCCCC1C
CC(Nc1ccc(C=O)o1)C(=O)OC(C)C(=O)NC1CC1
CC(Nc1ccc(CC=O)cc1C(F)(F)F)C(=O)Nc1ccccc1
CC(Nc1ccc(Cc2nc3ccccc3s2)cc1)C(=O)[NH+]1CCN(c2ccc(O)cc2)CC1
CC(Nc1ccc(F)cc1)C(=O)Sc1nnc(-c2ccc(Cl)cc2)n1C
CC(Nc1ccc(NNC=O)nn1)C(C)c1ccccc1
CC(Nc1ccc(Oc2ncc(Cl)cc2Cl)cc1)C(=O)NC(=O)NC(C)(C)C
CC(Nc1cccc(C#N)c1)C(=O)N1CC[NH+](C(C)(C)C)CC1
CC(Nc1cccc(C#N)c1)C(=O)ON=C(N)c1cccs1
CC(Nc1cccc(F)c1C(N)=O)C(=O)[O-]
CC(Nc1cccc(F)c1F)C(=O)Sc1ccc2c(c1)OCCO2
CC(Nc1cccc([N+](=O)[O-])c1)C(=O)Oc1cccc(C=O)c1
CC(Nc1ccccc1)C(=O)[NH2+]CCc1c[nH]c2ccc([N+](=O)[O-])cc12
CC(Nc1ccccc1C#N)C(=O)[NH+]1CC(C)C(C)C1
CC(Nc1cccnc1N1CCCC1)C(=O)Oc1ccc2c(c1)CCC2
CC(Nc1cocc1C=O)C(=O)N(C)C1CCCCC1
CC(Nc1ncc(F)c(N(C)C)n1)C1=CCCCC1
CC(Nc1ncc(N)cc1Br)C1CC1
CC(Nc1ncnc2cc(-c3ccc(F)cc3)sc12)c1ccc(-n2ccnc2)cc1
CC(Nc1sccc1C#N)C(=O)[NH2+]C(C)C(C)n1cccn1
CC(Nn1cccc1)C(c1ccccc1)c1ccccc1
CC(O)(C(=O)[O-])c1cccc(OC=C(C#N)c2ccc(Br)cc2)c1O
CC(O)(C1CCC(=O)c2ccccc21)C(F)(F)F
CC(O)(CN1CCOCC1)Nc1ccc2c(C=O)nc(C3CC3)n2c1
CC(O)(CNc1cccc(C=O)n1)CSc1ccccc1
CC(O)(COc1ccccc1)Sc1nc2ccccc2o1
CC(O)(Cc1ccc(Nc2cccc(C=O)c2Cl)cc1)c1cccs1
CC(O)(Cn1nnn(-c2cccs2)c1=O)Oc1ccc(C#N)cc1
CC(O)(N1CCOCC1)C1([NH3+])CCCC2CCC[NH2+]C21
CC(O)(Sc1ccc(Cl)cc1)C1CCCc2cccnc21
CC(O)(c1cc(Cl)ccc1Cl)n1c(N2CCCCC2)[nH+]c2ccccc21
CC(O)(c1ccc(Br)cc1)C1CCc2cccnc21
CC(O)(c1ccc(NS(=O)(=O)Cc2ccc(F)cc2)s1)C(F)(F)F
CC(O)(c1cccc(OC(F)F)c1)[N+]1(C)CCCC([NH3+])C1
CC(O)(c1cccs1)c1ccc(NS(=O)(=O)Cc2cccc(Cl)c2)s1
CC(O)C(C)c1nc(C2(C)CCCO2)no1
CC(O)C(O)C(O)C(O)C=O
CC(O)C(O)C(O)C(O)C=O
CC(O)C12CN(C(=O)Nc3ccccc3)CCN1C(=O)CNC2=O
CC(O)C1CCCCN1c1c(CC=O)ccc(F)c1F
CC(O)C1CCCC[NH+]1C(C=O)CN(C)C1CCCCC1
CC(O)C1CN(c2c(Cl)ccc(C=O)c2O)CCO1
CC(O)C1NCCCC1N
CC(O)C1[NH+](C(C)C)CCNC1(N)c1ccccc1-c1ccco1
CC(O)C1[NH2+]CCCC1([NH3+])c1c[nH]nc1-c1ccc2c(c1)OCCO2
CC(O)CC(C)(C)CNC(=O)C=Cc1cnc2ccccc2n1
CC(O)CC(C)(C)CNC(=O)N1CCCN(c2ncccc2C#N)CC1
CC(O)CC(C)(C)C[NH2+]C(C(C)C)C1CC1
CC(O)CC(N)(C=O)CC1NCCc2sccc21
CC(O)CCC(=O)N(C)C(=O)CN(C)C
CC(O)CCC(=O)NC1CC1(C)C
CC(O)Cn1c(C(Oc2cccc3ccccc23)C(N)=O)nc2ccccc21
CC(O)N(CC=Cc1ccccc1)c1cccc2c1cc(C=O)n2C
CC(O)N(c1ccc(Br)cc1)S(=O)(=O)C(C)C1CC1
CC(O)N(c1ccc(Br)cc1)S(=O)(=O)C(C)C1CC1
CC(O)N1CCN(C(=O)CN2C(=O)SC(=Cc3ccccc3)C2=O)CC1
CC(O)N1CCN(c2ncnc(Cl)c2[N+](=O)[O-])CC1
CC(O)N1CC[NH+](Cn2nc(-c3ccc(F)cc3)n(-c3ccccc3)c2=S)CC1
CC(O)NC1(c2c(C=O)sc3ccccc23)CCCCC1(C)[NH3+]
CC(O)OCCC(C(=O)[O-])C1CCCCC1
CC(O)OCCNC(=O)C12N=CN=C1N=CN=C2N1CCCCC1
CC(O)[NH+](C)C([NH3+])(c1c[nH]cn1)c1nnc(C2CC[NH2+]CC2)n1C
CC(O)c1c(F)cc([SH]2C=CC=C2Cn2nnnc2S)cc1F
CC(O)c1cc(C2CC2)c(Nc2ccc(C(C=O)c3ccccc3)cc2)s1
CC(O)c1cc(NC(=O)c2ccc(N3CCCC3)c([N+](=O)[O-])c2)c2ccccc2c1
CC(O)c1cc(NC2CCOc3ccc(F)cc32)ccc1Cl
CC(O)c1ccc(F)c(F)c1NC(=O)Cn1ncc(=O)c2ccccc21
CC(O)c1ccc(N2CCN(C(=O)Nc3cccnc3)CC2)cc1
CC(O)c1ccc(N2CCN(CC(=O)N3CCCCCC3)CC2)s1
CC(O)c1ccc(Sc2ccccn2)cc1
CC(O)c1ccn(Cc2ccc(F)cc2F)c1
CC(OC(=O)C1SCCN1C(=O)C(C)(C)C)c1cnc2ccccc2c1
CC(OC(C)(C)C)C(=O)N(C)c1ccc(C=O)cc1-c1ccoc1
CC(OC1CC(=O)N(c2ccc(Cl)c(C=O)c2)C1)C1CCCO1
CC(OC1CCCC1)C(=O)NC(=O)Nc1ccnn1Cc1ccccn1
CC(OCC(C=O)Sc1ccc(Cl)cc1)C(N)=O
CC(ON=Cc1cccs1)C(=O)N(C(C)C)C1CCS(=O)(=O)C1
CC(Oc1cc(Cl)cc(O)c1Cl)C1([NH3+])CC[NH2+]C(C)(O)C1
CC(Oc1cc([N+](=O)[O-])ccc1O)C([NH3+])c1ccc(Cl)cc1N1CC[NH2+]CC1
CC(Oc1ccc([N+](=O)[O-])cc1F)C(=O)[O-]
CC(Oc1cccc(Br)c1)C(=O)Nc1ccnn1C(C)C
CC(Oc1cccc2cc(CC=O)ccc12)c1ccccn1
CC(S)(Oc1ccccc1-n1cnnc1S)C(=O)Nc1sc2c(c1C#N)CCCCC2
CC(S)(c1ccc([N+](=O)[O-])cc1)n1c(S)nnc1-c1c[nH]c2ccccc12
CC(S)=CC1([NH3+])CC[NH2+]CCC1C
CC(S)OCCOC1CCC(C)C(C)C1
CC(SC1=NC=NC2=NC=NC21)C(=O)[O-]
CC(SCCOc1ccc(Cl)cc1)C(N)=O
CC(Sc1ccc(C#N)cc1)C(=O)NC1CCN(c2ccccc2)C1C
CC(Sc1ccc([N+](=O)[O-])cc1)C(=O)NCC(C)(O)C(C)C
CC(Sc1nnc(N2CCOCC2)n1CC(F)(F)F)C(N)=O
CC(Sc1nnnn1-c1ccc(OC(F)(F)F)cc1)n1nc2ccccn2c1=O
CC([NH2+]C1CCCS1)c1c[nH]c2ccccc12
CC([NH2+]CC(O)Cn1c2ccccc2c2ccccc21)C(=O)[O-]
CC([NH2+]CCCc1ccccc1)c1ccc2c(c1)OCO2
CC([NH2+]c1c(F)ccc(C(C)(C)O)c1F)C1CCCC1
CC([NH3+])(C(=O)[O-])c1ccc(-c2nnn[n-]2)cc1
CC([NH3+])(Oc1ccc2c(c1)C([NH3+])CC2)n1ccnc1
CC([NH3+])C(C)(C)CN1CC[NH+](CC2CC2)CC1
CC([NH3+])C(C)c1cc(F)c(Cl)cc1Cl
CC([NH3+])C(CC(=O)[O-])c1ccccc1
CC([NH3+])CS(=O)(=O)c1cccc(F)c1
CC([NH3+])CS(=O)(=O)c1cccc(F)c1
CC([NH3+])Cc1ccccc1Sc1ccncc1
CC([NH3+])NC(=O)C1CCC(C)O1
CC([NH3+])OCCN1CCN(S(C)(=O)=O)CC1
CC([O-])=NS(=O)(=O)c1ccc(C)c(OCC2CC2)c1Br
CC(c1cc(=O)n(CC=O)c(-c2cccc(F)c2)n1)N(C)c1ccccc1
CC(c1ccc(C2CCCN2)cc1)C(C)(N)C(=O)N(C)C=O
CC(c1ccc(CC[NH3+])cc1)C1CN(C)CCO1
CC(c1ccc(NC(=O)C(C)(C)C)cc1)c1c[nH]c2ccccc12
CC(c1cccc(C(F)(F)F)c1)N(C(=O)C1CCN(C)C1=O)C1CC1
CC(c1cccc(Cl)c1)N(C)c1ccc(C=O)cc1[N+](=O)[O-]
CC(c1cccc2c1OCCC2[NH3+])C([NH3+])C1CN2CCN1CC2
CC(c1cccc2c1OCCCC2[NH3+])C1([NH3+])CCCOC12CCSC2
CC(c1ccccc1)(c1ccccc1)C1COC(n2cc(CCC=O)cn2)CN1
CC(c1ccccc1)C(O)c1ccc2c(c1)CC(C#N)C2
CC(c1ccccc1)C(S)(c1ccc([N+](=O)[O-])cc1)c1nnc(S)o1
CC(c1ccccc1)C1CCCCN1C(C=O)C1(C)CCOCC1
CC(c1ccccc1)c1[nH+]ccn1CCn1cccn1
CC(c1ccccc1N)C(C)(N)C(=O)NC1=NS(=O)(=O)c2ccccc21
CC(c1ccccc1N)C(N)(c1ccccc1)n1c[n+](CC=O)c2ccccc21
CC(c1ccccc1O)C(O)CNS(=O)(=O)c1ccc2oc(=O)ccc2c1
CC(c1ccccn1)C(Br)c1ccc2c(c1)CCC2
CC(c1ccccn1)C(Cl)c1ccccc1OC(F)F
CC(c1ccccn1)N(C)C(=O)NCCc1cccc(-n2ccnc2)c1
CC(c1cccs1)S(=O)(=O)Cc1nnc(-c2cccc(F)c2)o1
CC(c1ccncc1)C([NH3+])c1cc2c(s1)CCCC2
CC(c1cn(C)nc1NC(c1cccs1)C1CC1)[NH+](C)C
CC(c1nc(O)cc(-c2ccccn2)n1)C(O)C(=O)[O-]
CC1(C(=O)N(CC#N)CC#N)CC2CCC(C1)[NH2+]2
CC1(C(=O)N2CCSCC2c2ccccc2)CCCCC1O
CC1(C(=O)Nc2ncc(Cc3c(Cl)cccc3Cl)s2)Sc2ccccc2NC1=O
CC1(C(=O)[O-])CCC2[NH2+]C1CC2[NH3+]
CC1(C(=O)[O-])CCCCN1S(=O)(=O)c1cc[nH]c1
CC1(C(=O)[O-])CCCN1S(=O)(=O)N1CCCCCC1
CC1(C(=O)[O-])CCCN1c1nc2sccn2c1[N+](=O)[O-]
CC1(C(=O)[O-])NC(=O)C[NH2+]C1([NH3+])c1ccc(Cl)c(F)c1
CC1(C(C(=O)[O-])C(=O)NCC(=O)[O-])CC1
CC1(C(C(=O)[O-])C(=O)Nc2ccc(N3CCCCS3(=O)=O)cc2)CC1
CC1(C(N)C(=O)Oc2cc(C=O)ccc2OCC2CCCO2)Nc2ccccc2NC1=O
CC1(C)C(=O)C2(C(=O)N3CCN(C(=O)C45CCC(C4)C(=O)C5(C)C)CC3)CCC1C2
CC1(C)C(CN2C(=O)CCNC(=O)C2C2CC2)C1(C)C
CC1(C)C(CN=C=S)C1(C)C
CC1(C)C(NC(=O)COc2ccccc2C=O)C2CCOC21
CC1(C)C(n2c(N)[nH+]c3ccccc32)C1(C)C
CC1(C)C2CC=C(C=NNC(=O)c3ccccc3Br)C1C2
CC1(C)C2CCC1(CC(=O)Nc1ccccc1F)C(=O)C2Br
CC1(C)C2CCC1C1NS(=O)(=O)CC12
CC1(C)C=CN(c2cc(Cl)cc(Cl)c2)C([S-])=N1
CC1(C)CC(=O)C2=C(C1)N=C1c3ccccc3C(=O)C1C2c1ccc(F)cc1
CC1(C)CC(=O)C2=C(C1)Nc1[nH]c(=O)[nH]c(=O)c1C2c1ccc(-c2cc(Cl)ccc2Cl)o1
CC1(C)CC(=O)C2=C(C1)OC(N)=C(C#N)C21C(=O)N2CCCc3cccc1c32
CC1(C)CC(=O)C2=C(C1)OC(N)=C(C#N)C21C(=O)N2CCCc3cccc1c32
CC1(C)CC(=O)C2=C(C1)Oc1nc(N)c(C#N)c(N)c1C2c1cccc(Br)c1
CC1(C)CC(C(F)C(=O)[O-])CCC1O
CC1(C)CC(N)c2cnc(-c3ccncc3)nc2C1N
CC1(C)CC2(C[NH+]=C(N)O2)C(C)(C)O1
CC1(C)CC2(Nc3cncc(C=O)n3)CCOC12
CC1(C)CC2CC(C(N)Oc3ccccc3-c3cc(C=O)no3)(CN2)C1
CC1(C)CC2CC(NC(=O)n3cc[nH+]c3C3CCCCN3)OC21
CC1(C)CCC(=CC(=O)Nc2cc(C(C)(C)C)ccn2)CC1
CC1(C)CCC(C#N)CC1Sc1nnc2n1CCCCC2
CC1(C)CCC(NC(=O)C2CCC(C[NH3+])CC2)CC1
CC1(C)CCC(NC(=O)C2CCCN2C2CCCC[NH2+]2)C1
CC1(C)CCC(NC(=O)C2NCCS2)C1
CC1(C)CCC(NC(=O)NC2(C)CC(O)CS2)C1
CC1(C)CCC(NC(=O)c2cccc3c2CNCC3)CC1
CC1(C)CCC(O)(CNC(=O)C2CC=CC2[NH3+])CC1
CC1(C)CCC(O)CC1CNc1ncncc1N
CC1(C)CCC([NH+]2CCCCC2c2ncc[nH]2)CC1
CC1(C)CCC([NH2+]C(=O)CN2CCCCC2)C1
CC1(C)CCC([NH2+]C(C)(C)C(N)=O)CC1
CC1(C)CCC([NH2+]C(C)(C)[NH+]2CCCCC2)CC1
CC1(C)CCC([NH2+]C2CCC3CCCN32)C1
CC1(C)CCC([NH3+])(Oc2ccc3c(c2)C(O)CCC3)[NH2+]C1
CC1(C)CCC([NH3+])(c2nnc3ccncn23)CC1
CC1(C)CCCC(C(=O)NCCC(=O)c2ccc(-c3cc(F)cc4c3OCC4)s2)O1
CC1(C)CCCC(NC(=O)C2CCC(=O)N2c2n[nH]c3ccccc23)O1
CC1(C)CCCC(Nc2cc3ccc(C=O)cc3n2Cc2ccccc2)O1
CC1(C)CCCC1(O)C1CCOC2(CCSC2)C1
CC1(C)CCCC1(O)[N+]1(C2CCCC[NH2+]2)CCCC1
CC1(C)CCCC1(O)[NH+]1CCCN2CCCC2C1
CC1(C)CCCC1([NH3+])c1cccc2cnccc12
CC1(C)CCCN(c2nc3c(c(=O)n2-c2ccc(N)c(Cl)c2Cl)C(C=O)CC(=O)N3)C1
CC1(C)CCCN(c2ncnc(Sc3cccc4cccnc34)c2[N+](=O)[O-])C1
CC1(C)CCCSC1Nc1cc(Cl)cc2cccnc12
CC1(C)CCN(C(=O)NCC(C2CC2)C2CC2)CC1
CC1(C)CCc2c(cc(O)c3c(CC(O)C(=O)NCC(=O)[O-])cc(=O)oc23)O1
CC1(C)CN(C(=O)C2CC(N)(CC(=O)Oc3ccccc3)CCN2)C1(C)C
CC1(C)CN(C(CC=O)C(=O)c2ccc3c(c2)CCCC3)CCS1=O
CC1(C)CN(c2nc(C=O)nn2-c2ccccc2)c2ccccc2S1
CC1(C)CNCC(N)(c2ccc(Cl)nc2)O1
CC1(C)CNCCC1(N)CC(=O)Nc1ccn(Cc2ccccn2)n1
CC1(C)COc2cc(N)ccc2N(CCCN)C1=O
CC1(C)CSC(=Nc2ccccc2I)N1
CC1(C)Cc2cc(Br)ccc2CC1(O)C1(C#N)CCCC1
CC1(C)Cc2nc(-c3ccnc(NC(=O)c4ccc(C=O)c(F)c4)c3)ncc2C(N)C1
CC1(C)Cc2nc(C3(C)OCCC3(C)[NH3+])sc2C([NH3+])C1
CC1(C)NC(=O)N(C(C)(C)Oc2ccccc2-c2ccccc2)C1=O
CC1(C)NCCC(c2ccccc2)C1N
CC1(C)NCCN(C(=O)N2CCCC2(C)C(=O)[O-])C1=O
CC1(C)OC2CCC=C(Br)C2O1
CC1(C)OC2COC3OC(C)(CC(=O)NC(=O)C(C)(N)c4cccc(N)c4)OC3C2O1
CC1(C)OC2OCC(C)(O)C2(c2ccc3c(c2)C(=O)c2c(O)cc(CO)c(O)c2C3=O)O1
CC1(C)SC(N)(C(=O)C2C[NH2+]CCS2)NC1C(=O)[O-]
CC1(CC(=O)[O-])CN2C(=O)CC2(NC2CNC(=O)N2NC(C=O)c2ccccc2)S1
CC1(CNC(=O)NC(Cc2ccc(F)cc2)C(F)(F)F)CCCCC1O
CC1(CNc2cccc3oc(C=O)cc(=O)c23)CCCN([SH]2C=CC=C2[SH](=O)=O)C1
CC1(C[NH3+])CCCCC1(O)C1CCC1
CC1(N)CCCCN1c1ccc(NC(N)=S)cc1
CC1(N)CCCNC1
CC1(N)Cc2ccccc2N1
CC1(N)Cc2ccccc2N1
CC1(N2CCCCC2c2cccnc2)Cc2cc(-c3cc(CC=O)no3)ccc2O1
CC1(NC(=O)C(O)Oc2ccccc2O)COCCC1c1c(F)cccc1Cl
CC1(NC(=O)CC2CCC2)CCCCN1c1ncccn1
CC1(NC(=O)CC2CCCC2)CNCCC12CC(N)CO2
CC1(NC(=O)Nc2ccccc2Cl)COC2(CCCCC2)O1
CC1(NC(CC=O)[NH+]2CCCC2)CCC(O)CC1
CC1(NS(=O)(=O)c2cccc([N+](=O)[O-])c2)CCC([NH3+])(c2ccccc2)[NH2+]C1
CC1(NS(=O)(=O)c2cccc3cnccc23)CN2CCCCC2CO1
CC1(Nc2c(C=O)ccc([N+](=O)[O-])c2O)CCCN1c1ccccc1
CC1(Nc2cc(C=O)ccc2C(F)(F)F)CCCCN1c1ncccn1
CC1(Nc2ccc(CC=O)s2)SCCC1O
CC1(Nc2ncccc2C=O)CCN(c2nnnn2-c2ccccc2)CC1
CC1(O)CC(NO)CC2(CCSC2)O1
CC1(O)CCC2C3CCC4=CC(=O)CCC4=C3C=CC21C
CC1(O)CCCC(c2cccc(C(F)(F)F)c2)O1
CC1(O)CCCCN1c1ncc(Br)c2ccccc12
CC1(O)CCOCC1S(=O)(=O)C1CCCCC1
CC1(OC(=O)N2CC(CC(=O)[O-])NCC2=O)c2ccccc2-c2ccccc21
CC1(Oc2ccc(C=O)cc2Cl)CSc2ccccc21
CC1(Oc2nc(C3CC3)c(C=O)s2)CCCN1c1ccccc1
CC1(S(=O)(=O)[N-]c2ccc(N3CCCC3=O)cc2)CCCOC1
CC1(S(=O)(=O)c2cccc(F)c2)CCC(C(=O)[O-])O1
CC1([N+](=O)[O-])COP(=O)([O-])OC1
CC1([NH+](C2CC2)C2CCCCC(=O)N2)CCC[NH2+]C1
CC1([NH2+]C2CC(=O)NC2=O)CCN2CCOCC21
CC1([NH2+]C2CCC(C#N)CC2)CCN2CCOCC21
CC1([NH2+]Cc2cc3ccccc3s2)COCC2CCCCN21
CC1([NH2+]Cc2cc3ccccc3s2)COCC2CCCCN21
CC1([NH3+])CCCN1c1cccc(F)c1
CC1(c2c(CO)ccc(F)c2Br)CCCC(C#N)C1
CC1(c2c(N)cccc2Cl)NC(=O)NC1=O
CC1(c2ccc(N)cc2F)NC(=O)NC1=O
CC1(c2cccc(N)c2F)NC(=O)NC1=O
CC1(c2ccccc2)NC(=O)N(C(=O)C(N)Nc2ccc3ccccc3c2)C1=O
CC1(c2ccccc2)NC(=O)N(NC(=O)CCl)C1=O
CC1(c2ccccc2N)NC(=O)NC1=O
CC1(c2nccc(C(N)(C=O)c3ccccc3)n2)CCCN1
CC1(c2noc(C3CCC4CCCCC4[NH2+]3)n2)CCCO1
CC12CC(S)(C(=O)Nc3cccc(Cl)c3)C(c3nnc(S)nc31)C2(C)C
CC12CCC(=O)C(C(=O)COC(CC=O)C(=O)[O-])=C1CCC1C2C(O)CC2(C)C(O)CCC12
CC12CCC(=O)N1CC(C(=O)NC13CC4CC(CC(C4)C1)C3)S2
CC12CCC(=O)N1CC(C(=O)Nc1c(F)cccc1F)S2
CC12CCC(O)C(C(C)(C)C3=CCOC3=O)C1CCC(=CCO)C2
CC12CCC(OC1=O)C2(C)CC(=O)N1CCN(c2cccc(Cl)c2)CC1
CC12CCC(c3nc(C#N)c(C#N)nc31)C2(C)CC(=O)N(CC#N)CC#N
CC12CCC3(C)OCC(CO)(CO1)[NH+]23
CC12CCC3c4ccc(O)cc4CCC3C1CCC2O
CC1=C(C#N)C(=O)N(C(C)C)C(=O)C1=CNc1cccc(Br)c1
CC1=C(C#N)C(=O)N(C)C(=O)C1=CNc1ccc(C(=O)[O-])c(O)c1
CC1=C(C#N)C(=O)NC(=O)C1=CN(c1ccc(C)cc1)c1nc(-c2ccccc2)cs1
CC1=C(C#N)c2nc3ccccc3n2C(=Nc2cc(C)cc(C)c2)C1
CC1=C(C(=O)Nc2ccccc2Cl)C(c2ccc(Cl)cc2Cl)NC(=O)N1
CC1=C(C)S(C)(C(=O)C(C)Nc2ccccc2Cl)c2nc(C)[nH]c(=O)c21
CC1=C(C)[SH](C(=O)CNc2ccc(OC(F)F)cc2)c2nc(S)n(C)c(=O)c21
CC1=C(C)[SH](CC(=O)Nc2cccc(C)c2CC#N)c2ncnc(S)c21
CC1=C(C)[SH](CC(=O)[O-])c2[nH]c(S)nc(=O)c21
CC1=C(C=O)C(C)N(C(N)c2ccc(-n3cncn3)cc2)C(=O)N1
CC1=C(C=O)C(Nc2cccc(C)c2C)(c2ccccc2F)NC(=O)N1
CC1=C(C=O)C(OC(C)C)(c2ccc(C)cc2)C2C(=O)N=C(SC(C)C)N=C2N1
CC1=C(C=O)C(c2c(Nc3cccc(C)c3C)cccc2OC(C)C)n2nnnc2N1
CC1=C(C=O)C(c2cc(Br)ccc2OCOC(C)(C)C)N2C(=O)C(C)SC2=N1
CC1=C(C=O)C(c2cc(OC(C)C)cc([N+](=O)[O-])c2)NC(=O)N1C
CC1=C(C=O)C(c2ccc(C#N)c(Nc3ccc(C)cc3C)c2)NC(=S)N1
CC1=C(C=O)C(c2ccc(C(S)c3ccccc3F)c(Nc3cccnc3)c2)n2nc(S)nc2N1
CC1=C(C=O)C(c2ccc(N(C)C)c(OC(C)C)c2)n2nnnc2N1
CC1=C(C=O)C(c2ccc(O)c(Nc3cccc(C)c3)c2)NC(=S)N1
CC1=C(C=O)C(c2ccc([N+](=O)[O-])c(N3CCCCC3)c2)C2=C(CC(C)(C)CC2=O)N1
CC1=C(C=O)C(c2ccccc2Nc2cccnc2)n2nnnc2N1
CC1=C(C=O)C2(CCC(Nc3ccc(C)c(C)c3)CC2)OC1=O
CC1=C([NH+](C(C)C)C(C)O)CC2CC1C2(C)C
CC1=C([SH](=O)=O)C=C(c2nc(-c3ccccc3)no2)[SH]1N(C)C1CCCCC1
CC1=C([SH](=O)=O)C=C(c2nc(-c3ccccc3)no2)[SH]1Nc1cc(C)ccc1F
CC1=C(c2ccc([NH-])cc2)N=C(c2ccc(C(F)(F)F)cc2)[SH]1[NH-]
CC1=C2C(=O)CCCC2=NC1C(=O)N(C)C(F)(F)Oc1ccc(C)cc1
CC1=C2C(N=N1)OC(N)=C(C#N)C2c1ccc(O)c(OC(O)c2ccccc2)c1
CC1=C2C(N=N1)OC(N)=C(C#N)C2c1ccc(OCOc2cc(C)cc(C)c2)c(C)c1
CC1=C2C(c3ccccc3F)CC(=O)NC2N(c2ccc([O-])nn2)N1
CC1=CC(=O)C(C)=C(C)C1=O
CC1=CC(C)C2COC(c3ccc[n+](C)c3)C1C2C
CC1=CC(CC(=NNC=O)c2ccco2)N=N1
CC1=CC([SH](=O)=O)=C(C)[SH]1Nc1ccc(-c2ccccc2)cc1
CC1=CN=C(Cl)S1(C)c1c(N)cccc1Cl
CC1=C[SH](C2CC2n2c(S)n[nH]c2=O)C(COc2ccc(Cl)cc2)=N1
CC1=Cc2cc(Cl)cc(Cl)c2OC1([NH3+])C1COC2(CC[NH2+]CC2)O1
CC1=Cc2cc(Cl)ccc2OC1=CC(=O)NCCNS(C)(=O)=O
CC1=Cc2cc(N3CCN(c4cccs4)CC3)ccc2OC1
CC1=NC(=O)C2=C(C)C(C)S(C)(C(=O)C(C)Nc3cc4c(cc3C)OCCO4)C2=N1
CC1=NC(=O)C2=C(c3ccc(Cl)cc3)C(N(C)c3cccc(C)c3Cl)SC2=N1
CC1=NC(=O)C2CCN(Cc3cccn3-c3cccnc3)CCC2=N1
CC1=NC(C)=C(C)S1(C)c1ccc2cccnc2c1C
CC1=NC(C)=C(C=O)C1(N1CCCC1)S(=O)(=O)N1CCc2ccccc2C1
CC1=NC(Cc2nnc(S)o2)=C[SH]1c1ccc(-c2nc(C)c(C)o2)cc1
CC1=NC(c2ccncc2)=NC(=O)C1C(=O)CNc1cc(C)cc(N(C)C)c1
CC1=NC2=C(C(=O)C(C(=O)OCC3CCCO3)CC2)C(c2ccc3c(c2)OCO3)C1
CC1=NC2=C(C(=O)CC(C)C2C(=O)Nc2ccc(C)cn2)C(c2ccc(Cl)cc2)C1
CC1=NC2=C(C(=O)CC(C)C2C(=O)Nc2ccc(C)cn2)C(c2ccc(Cl)cc2)C1
CC1=NC2c3c(oc(C=O)c3C)CCC2(Nc2c(C)cccc2Cl)S1
CC1=NC=CC1=C(C#N)c1nnc2n1CCCCC2
CC1=NC=CC1=C(C#N)c1nnc2n1CCCCC2
CC1=NN(c2ccc(C)c(C)c2)C(=O)C1=Cc1c(O)[nH]c(=O)n(-c2cccc(C)c2)c1=O
CC1=NN=C(S)[SH]1C(=O)CNC(C)(C)CCc1ncnn1C
CC1=NN=C(S)[SH]1C(C)C(=O)[O-]
CC1=NN=C(S)[SH]1c1ccc(NC(=[NH2+])Nc2nc(=O)cc(C)[nH]2)c(C)c1Cl
CC1=NNCN1CSC(=O)CNc1nc(C)cs1
CC1=Nc2c(c(O)nn2C2CCCC2)C(c2cccnc2)S1
CC1=Nc2ncnn2C(=O)C1C(=O)C(C)Nc1ccc(C(F)(F)F)cc1
CC1=Nc2ncnn2C(c2ccc(F)c(C(=O)[O-])c2)C1
CC1=c2c(C(=O)NC3(C)CC(Cc4ccc(F)cc4)=NO3)c(C)cc(C)c2=[NH+]C1
CC1=c2c(C[NH+]3CCCCC3C(=O)C(C)Nc3ccc(F)cc3C)cccc2=[NH+]C1
CC1=c2ccccc2=[NH+]C1=C(C#N)C(=O)NC1CCS(=O)(=O)C1
CC1C(=Cc2ccccc2)CCCCN1C(=O)C1CCC(C(N)=O)CC1
CC1C(=O)CC(c2ccco2)[NH2+]C1c1ccco1
CC1C(=O)N2c3c(cc(N)cc31)CCC2(N)C(C)(C)C=O
CC1C(C(=O)OCCOc2ccccc2)=NC2=C1C(=O)CC(c1ccc(F)cc1)C2
CC1C(C(=O)[O-])CCN1C(=O)NC1(C)CCOC1C
CC1C2[NH+]=c3c(N)cccc3=C2CCN1C(N)=S
CC1CC(=O)Nc2c1c(Nc1cc(C=O)ccc1Cl)nn2C
CC1CC(C(=O)N(c2c(N)cccc2F)C2CC2)CC(C)O1
CC1CC(C(=O)N2CCCCCC2c2ccc(Cl)cc2)CC(C)O1
CC1CC(C(=O)N2CCC[NH+]3CCCC3C2)CC[NH2+]1
CC1CC(C(=O)NC2CCN(c3ccccc3Cl)C(=O)C2)CC(C)O1
CC1CC(C(=O)NCC2(C(C)C)CC2)CC(C)O1
CC1CC(C(=O)NCc2ccc(Br)cc2C2CC2)CC(C)O1
CC1CC(C(=O)Nc2c(C=O)ccc(Cl)c2Cl)c2ccccc2N1
CC1CC(C(=O)Nc2ccccc2C#N)CC(C)O1
CC1CC(C(=O)[O-])C(N)(CC(=O)C2CCCC[NH2+]2)N1
CC1CC(C([O-])=NS(=O)(=O)N2CCCCC2)CC(C)O1
CC1CC(C)(C)C(N)(C(=O)OC2CCCCC2)C2(C1)NC(=O)NC2=O
CC1CC(C)(C)CC2(CC[NH2+]CC2c2ccccc2)C1
CC1CC(C)C([NH3+])(c2ccc(N(C)C(C)C#N)cc2)C[NH2+]1
CC1CC(C)CN(C(=O)CN2C(=O)COc3ccccc32)C1
CC1CC(C)CN(C(=O)Nc2ccc(F)c(Cl)c2)C1
CC1CC(C)CN(C(CC=O)Cc2cc(F)ccc2F)C1
CC1CC(C)CN(S(=O)(=O)c2ccc(-n3nc(-c4ccccc4)nc3N)c(C=O)c2)C1
CC1CC(C)CN(S(=O)(=O)c2ccc(C=O)cc2Nc2ccc3c(c2)OCO3)C1
CC1CC(C)CN(S(=O)(=O)c2ccc(N3CCCC3=O)cc2)C1
CC1CC(C)CN(c2cccc(F)c2C(N)=S)C1
CC1CC(C)C[NH+](C2(C(N)=O)CCC(N)CC2)C1
CC1CC(C)C[NH+](C2CCCC(C[NH3+])CC2)C1
CC1CC(C)C[NH+](COc2ccc(CC[NH3+])cc2)C1
CC1CC(C)[NH2+]C([NH3+])(C(=O)Nc2sc3c(c2C(N)=O)CCCC3)C1
CC1CC(CC(=O)[O-])NC(=O)C1(N)S(=O)(=O)C(C)(C)C
CC1CC(N)(C(=O)Sc2nnc(-c3cccnc3)n2C2CCCCC2)CCN1
CC1CC(N)(c2ccc(F)cc2)CN1
CC1CC(N)C(C)CN1
CC1CC(Nc2ccc(O)c(CC=O)c2)CC(C)O1
CC1CC(Nc2nc(Br)cn3ccnc23)C(C)(C)C1
CC1CC(Nc2occc2-c2noc(CCC=O)n2)C(C)(C)c2ccccc21
CC1CC(O)(C2Cc3ccccc3C2)CC(C)(C)C1C[NH3+]
CC1CC(Oc2c(C=O)ccc3ncsc23)C(=O)O1
CC1CC([NH+]2CCN(CC(O)Oc3cccc(O)c3)CC2)CC(C)O1
CC1CC([NH+]2CCN(CC(O)Oc3cccc(O)c3)CC2)CC(C)O1
CC1CC([NH3+])(CNC(=O)NCC(C)(C)C(C)[NH+](C)C)CC[NH2+]1
CC1CC([NH3+])(c2nc3c(F)cccc3[nH]2)C(C)C[NH2+]1
CC1CC([NH3+])CC[NH2+]1
CC1CC([NH3+])C[NH2+]C1([NH3+])CC(=O)[O-]
CC1CC1([NH3+])c1cccc(F)c1
CC1CC1=CC(=O)N1CCN(c2nccc(C(F)(F)F)n2)CC1
CC1CC1=CC(=O)NCN1C(=O)CCC1c1ccc(Cl)cc1
CC1CC1C(=O)N(C)CCN(C)C(=O)C1CC1C
CC1CC1C(=O)N1CCCC(c2nn(C)cc2-c2ccnc(N3CCCC3)n2)C1
CC1CC1C(=O)N1CCN(C(=O)CN(C)C=O)CC1
CC1CC1C(=O)N1CCN(C(=O)CN(C)C=O)CC1
CC1CC1C(=O)N1CCN(c2nccc(O)n2)CC1(O)c1ccccc1
CC1CC1C(=O)Oc1cc(Cl)cc(Cl)c1
CC1CC1CN(C(=O)NC1(C)COCCC1c1ccc(F)cc1)C(C)C
CC1CC1CN(C(=O)NCC[NH+]1CCCCC1)C(C)C
CC1CC1CNc1c(C=O)ccc2c1OCC(=O)N2
CC1CC1COC(=O)c1ccc(F)c(C2CC2)c1
CC1CC1N1C(=O)C2CCCN2C(=O)C1C
CC1CC1NC(=O)C1(n2ncc3cc(C=O)ccc32)CCCCN1
CC1CC1NC(=O)C1(n2ncc3cc(C=O)ccc32)CCCCN1
CC1CC1NC(=O)NC1CCCCC1c1ccccc1
CC1CC1NC(=O)NCC1([NH3+])CC[NH2+]CC1C
CC1CC1NCc1cccc(C(=O)N2C(=O)c3ccccc3C2=O)c1
CC1CC1Nc1cc(C=O)cc2nc3n(c(=O)c12)CCCCCC3
CC1CC1n1c(CCl)nc2cc(Br)cnc21
CC1CC2(CCC1(N)C1(C)CC1(C)C)CSC(N)=[NH+]2
CC1CC=C(COC(=O)CCc2cnn(C)c2)CC1
CC1CCC(=C2CC[NH2+]2)CC1C
CC1CCC(C#N)(C2(O)CCCOC2)C1
CC1CCC(C#N)(C2(O)CCC[NH+](C)CC2)C1
CC1CCC(C(=O)C(C)NC2(C)CCC3COCCN3C2)O1
CC1CCC(C(=O)CN2CCCC2CN2CCOCC2)C(C)(C)C1
CC1CCC(C(=O)N(C)C(=O)CNc2cccc(Cl)c2)O1
CC1CCC(C(=O)N(CC[NH+](C)C)C(C)(C)C)O1
CC1CCC(C(=O)N(c2ccc(C=O)cc2)c2ccccc2N)O1
CC1CCC(C(=O)N2CC(CC[NH3+])c3ccccc32)O1
CC1CCC(C(=O)N2CCCC2C2CCC2)O1
CC1CCC(C(=O)N2CCCCC2CNc2ccc(C=O)cc2)O1
CC1CCC(C(=O)N2CCN(c3cc(C=O)ccc3O)CC2)O1
CC1CCC(C(=O)N2CCc3cc(C(C)(C)C)ccc3C2)O1
CC1CCC(C(=O)NC2CCN(c3ccc(Br)cc3)C2)O1
CC1CCC(C(=O)NCCCc2ccc(F)c(Br)c2)O1
CC1CCC(C(=O)Nc2cc(F)c(C(C)O)c(F)c2)O1
CC1CCC(C(=O)Nc2cc(F)cc(F)c2)[NH2+]1
CC1CCC(C(=O)Nc2ccc(C#N)cc2)O1
CC1CCC(C(=O)Nc2ccc(C(=O)[O-])cc2F)O1
CC1CCC(C(=O)Nc2ccc(OCC#N)cc2)[NH2+]1
CC1CCC(C(=O)Nc2ccccc2OC(C)C(N)=O)O1
CC1CCC(C(=O)Nc2cnn(-c3ccccc3Br)c2)O1
CC1CCC(C(=O)n2cc(-c3cccc(N)c3)cn2)CC1
CC1CCC(C(=O)n2ccc3cc(N)ccc32)O1
CC1CCC(C(C(=O)[O-])C2CCS(=O)(=O)C2)CC1C
CC1CCC(C(C)(N)C(=O)Nc2cc(C=O)ccc2Br)CN1
CC1CCC(C(C)C)c2[nH]nc(-c3ccc(Br)cc3)c21
CC1CCC(C(C[NH3+])[NH+]2CCC(C)(C)C2)CC1
CC1CCC(C(O)c2ccc3[nH]c4ccccc4c3c2)O1
CC1CCC(C([NH2+]C(C)C)C2CN(C)CCO2)CC1
CC1CCC(C)(C)CC1[NH2+]CCNC(=O)C1CC1
CC1CCC(C)(C)CC1[NH2+]CCNC(=O)C1CC1
CC1CCC(C)(C)N1C(=O)Nc1cccc(C(N)=O)c1
CC1CCC(C)(N)CN1
CC1CCC(C)C(O)(C2(C#N)CCCCC2(C)C)C1
CC1CCC(C)C([NH3+])(C2CCOC3(CCCCC3)C2)C1
CC1CCC(C)N1C(=O)NC1CCC(C(=O)OC(C)(C)C)CC1
CC1CCC(CN(C)C(=O)CC2CCC(O)C2)CC1
CC1CCC(CN2CCCC2[NH+]2CCCC2)[NH2+]1
CC1CCC(CN2CCS(=O)C(C)(C)C2)CC1
CC1CCC(CNC(=O)N2CCC(C)C(O)C2)CC1
CC1CCC(CNC(=O)NCC2(O)CC[NH2+]C2([NH3+])c2ccccc2)S1
CC1CCC(CNC2CC(O)CCN2c2ccc(C=O)cc2)CC1
CC1CCC(CNc2cc(C=O)c([N+](=O)[O-])c(Cl)n2)O1
CC1CCC(CNc2cc(C=O)nn(-c3ccc(F)cc3)c2=O)C1
CC1CCC(CNc2cc(CC[NH3+])ccc2Cl)O1
CC1CCC(CNc2ccncn2)O1
CC1CCC(CSC(=O)CNCC(F)(F)F)CC1
CC1CCC(C[NH+]2CCCC2CN2CCOCC2)CC1
CC1CCC(C[NH2+]CC(C)(O)CN2CCOCC2)CC1
CC1CCC(C[NH2+]CC2CN(C3CC3)CCO2)CC1
CC1CCC(N(C(=O)CN(C)C(C)C#N)C2CC2)CC1
CC1CCC(N(C)CC(C(C)C)S(=O)(=O)CC=O)CC1
CC1CCC(N(C)c2cc([N+](=O)[O-])cc(C=O)c2Cl)CC1
CC1CCC(N(C)c2ccc3c(=O)[nH]c(CCC=O)nc3c2)CC1
CC1CCC(N)(Cc2cccc(N)c2)N(S(N)(=O)=O)C1
CC1CCC(N)CN1
CC1CCC(N)NC1
CC1CCC(N)NC1
CC1CCC(N)NC1
CC1CCC(N2CCCCC2[NH2+]c2ccc(C(C)O)c(Cl)c2)CC1
CC1CCC(N2CCCCC2[NH2+]c2ccc(C(C)O)c(Cl)c2)CC1
CC1CCC(NC(=O)C(=O)Nc2ccc3c(c2)nc(C2CC2)n3C)CC1
CC1CCC(NC(=O)C2CC2)C2(C)CCC3C(C)C(=O)OC3C12
CC1CCC(NC(=O)C2CCCCN2c2cc(C=O)ccc2F)CC1
CC1CCC(NC(=O)CC(C)(C)C)CC1
CC1CCC(NC(=O)CC2CCCO2)CC1C
CC1CCC(NC(=O)CN2CCN(c3cccc4c(CC=O)c[nH]c34)CC2)CC1
CC1CCC(NC(=O)CNc2cscc2C=O)CC1C
CC1CCC(NC(=O)CSC(C)[NH3+])CC1
CC1CCC(NC(=O)CSc2nnc(-c3ccc(F)cc3)o2)CC1
CC1CCC(NC(=O)C[SH]2C(S)=Nc3ccc([N+](=O)[O-])cc32)CC1C
CC1CCC(NC(=O)N2CCN(c3cccc(N)c3)C2=O)CC1
CC1CCC(NC(=O)Nc2ccc(C(N)=O)cc2)CC1
CC1CCC(NC(=O)OC(C)(C)C)[NH+](C(C)(C)C)C1
CC1CCC(NC(=O)c2c3n(c4ccsc24)C(N)(c2ccc4c(c2)OCO4)C(C)NC3=O)CC1
CC1CCC(NC(C)(C=O)Sc2nncn2-c2cccc(Cl)c2)CC1
CC1CCC(NC(C=O)N2C(=O)CSc3ccc(S(=O)(=O)N4CCCCC4)cc32)CC1
CC1CCC(NC(C=O)c2c(F)c(F)c(F)c(F)c2F)CC1
CC1CCC(NC(c2ccccc2)n2c3ccccc3c3cnn(CC=O)c(=O)c32)CC1
CC1CCC(NC2=NS(=O)(=O)c3cc([N+](=O)[O-])ccc32)CC1
CC1CCC(NCCC(=O)OC(=O)C(C)N2C(=O)c3ccccc3C2=O)CC1C
CC1CCC(NS(=O)(=O)C(C=O)Nc2cccc(OC3CCCC3)c2)CC1
CC1CCC(NS(=O)(=O)c2cc(N)cc([N+](=O)[O-])c2)CC1
CC1CCC(NS(=O)(=O)c2ccc(C(=O)[O-])cc2F)CC1
CC1CCC(Nc2c(F)cccc2C=O)CC1C
CC1CCC(Nc2cc(S(C)(=O)=O)ccc2F)S1
CC1CCC(Nc2cccc(Cn3cccn3)c2)S1
CC1CCC(Nc2cccc3cccnc23)S1
CC1CCC(Nc2cscc2C=O)CC1
CC1CCC(O)C(=C2C(O)CC(C)CC2O)C1
CC1CCC(OC(=O)C(C)(C(F)(F)F)C(F)(F)F)CC1C
CC1CCC(OC(=O)CNc2cccn(Cc3ccccc3)c2=O)CC1
CC1CCC(OC(C)(O)C[NH+]2C(C)CCCC2C)C1
CC1CCC(OC(C)C(=O)NC2CC2C(C)C)CC1
CC1CCC(OC([NH3+])C(C)O)C(C)(C)C1
CC1CCC(OC2CCC(=O)C2)CC1
CC1CCC(OC2CCCC2([NH2+]C2CC2)C(N)=O)CC1
CC1CCC(OCCNc2c(C=O)ccnc2F)CC1
CC1CCC(Oc2ccc(F)cc2C(=O)[O-])CC1
CC1CCC([NH+]2CCCCC2NCC2(CO)CCO2)CC1
CC1CCC([NH+]2CCN(CC3CCCO3)CC2)C1
CC1CCC([NH2+]C2CCc3ccccc32)S1
CC1CCC([NH2+]CC2CCC(=O)N2c2ccccc2)C1
CC1CCC([NH2+]CCCCc2ccc(O)cc2)CC1
CC1CCC([NH3+])(C(=O)NCC2CCC([NH3+])(c3ccccc3)[NH2+]2)[NH2+]1
CC1CCC(c2c(Cl)ccc(C(C#N)C=O)c2Cl)O1
CC1CCC(c2c(Cl)ccc(C(C#N)C=O)c2Cl)O1
CC1CCC(c2c(Cl)ccc(Cl)c2CBr)O1
CC1CCC(c2c(Cl)sc(Cl)c2CO)O1
CC1CCC(c2c(F)cc(F)c(C[NH3+])c2F)O1
CC1CCC(c2c(F)ccc(F)c2CCl)O1
CC1CCC(c2cccc3nc(CCO)ccc23)C1
CC1CCC(c2nc(=O)c(-c3ccccc3Cl)c([O-])[nH]2)C1
CC1CCC(n2nnnc2N)CC1C
CC1CCCC(C#N)(C2(O)CCCCC2(C)C)C1
CC1CCCC(C(Nc2ccc(Cl)c(Br)c2)C(N)=O)C1
CC1CCCC(C)C1NCn1c(=O)n(C)c(=O)c2ccc(C=O)nc21
CC1CCCC(C)C1[NH2+]C1COCC12CCCCO2
CC1CCCC(C)N1C(=O)CN1C(=O)CNC1=O
CC1CCCC(C)N1C(=O)c1cccc(N)c1N
CC1CCCC(C)N1Cc1ccc(-c2nnc(S(=O)CC=O)n2C)cc1
CC1CCCC(C)N1NC(=O)C1CCCCN1[SH]1C=CC=C1[SH](=O)=O
CC1CCCC(CBr)CC1
CC1CCCC(O)(C2CCOC3(CCCCC3)C2)C1
CC1CCCC(O)CCCC=Cc2cc(OS(=O)(=O)[O-])cc(O)c2C(=O)O1
CC1CCCC1(C#N)c1ccc(F)cc1
CC1CCCC2(CC(=O)NC(=O)C2c2cccc(F)c2)C1
CC1CCCC2(CC(=O)NC(=O)C2c2cccc(F)c2)C1
CC1CCCC2CCCSC[NH+]12
CC1CCCCN1C(=O)C(S)Oc1ccc(-n2c(S)nnc2Cc2ccccc2)cc1
CC1CCCCN1c1ncnc(N)c1N
CC1CCCN(C(=O)C(S)Cn2c(S)nnc2Cc2ccccc2)C1
CC1CCCN(C(N)=[NH+]Cc2cc[nH+]c(N3CCOC(C)C3)c2)C1
CC1CCCN(S(=O)(=O)c2ccc(C=O)cc2N2CCNC(=O)C2C)C1
CC1CCCN(c2cc(Nc3cccc(O)c3)c([N+](=O)[O-])c3nonc23)C1
CC1CCCN(c2nc3c(c(=O)[nH]2)C(c2cccc(Cl)c2)C(C#N)C(=O)N3)C1
CC1CCCc2sc3nc(CNCCN4CCOCC4)n4nc(C=O)nc4c3c21
CC1CCCc2sc3nc(CNCCN4CCOCC4)n4nc(C=O)nc4c3c21
CC1CCN(C(=O)C(S)c2ccccc2-n2ccnc2S)CC1O
CC1CCN(C(=O)C2CCCS2)CC1
CC1CCN(C(=O)CNc2cc(Cl)cc(Cl)c2)CC1
CC1CCN(C(=O)N(C)CCOCC2CC2)C1C(=O)[O-]
CC1CCN(C(=O)NC2(C)CCCN(c3cc[nH+]cc3)C2)CC1
CC1CCN(C(=O)NCC(C2CCCO2)N2CCOCC2)C(C)C1
CC1CCN(C(=O)NCC2CCC(C(=O)[O-])O2)C1
CC1CCN(C(=O)c2ccccc2N(C(N)=S)c2cc(C=O)ccc2OC(C)C)CC1
CC1CCN(C(=S)NC(=O)C=Cc2cccs2)CC1
CC1CCN(C(=S)S)CC1(S)C(=O)Nc1ccccc1
CC1CCN(C(C)(C(C)O)S(=O)(=O)C(C)C=O)CC1
CC1CCN(S(=O)(=O)c2ccc(C=O)cc2NC(C)(C)C[NH+](C)C)CC1
CC1CCN(S(=O)(=O)c2ccc(C=O)cc2Nc2cc(Cl)ccc2Cl)CC1
CC1CCN(c2c(C=O)ccc(Cl)c2S(=O)(=O)N2CCCCC2)C1
CC1CCN(c2ccc(C=O)o2)C(C)C1
CC1CCN(c2ccc(N)cc2)C(N)(C(C)CC(=O)NS(=O)(=O)c2ccccc2F)C1
CC1CCN(c2nc(Cl)ns2)CC1
CC1CCN1c1cc(C(=O)[O-])ccc1Cl
CC1CCN1c1ccc(N)cc1Cl
CC1CCOC(=CC(C)[NH2+]C(C)C)C1
CC1CCS(=O)(=O)C1NC(=O)CCC(C)(C)C
CC1CCS(=O)(=O)C1NC(=O)CNC(=O)N1CCC2=c3ccccc3=[NH+]C2C1
CC1CCS(=O)(=O)C1NC(=O)COc1[nH]c(C=O)cc1Br
CC1CC[NH+](C(C)(C)NC(=O)CC2CCS(=O)(=O)C2)CC1
CC1CC[NH+](C(C)(C)NC(=O)N2CCC3CCC(C2)[NH+]3C)CC1
CC1CC[NH+](C(C)(C)NC(=O)N2CCOC(C(C)(C)C)C2)CC1
CC1CC[NH+](C(C)(C)NS(=O)(=O)c2cc(Cl)ccc2Cl)CC1
CC1CC[NH+](CC(=O)NC2CCCC[NH+]2C(C)C)CC1O
CC1CC[NH+](c2ccc(N)cc2)C(N)C1
CC1CC[NH+]1C(C(=O)[O-])C1CC1
CC1CC[NH2+]C(CC2(C)CCCC2O)C1
CC1CC[NH2+]C(c2ccc(C([NH3+])c3noc(-c4ccoc4)n3)o2)C1
CC1CC[NH2+]C2C(CCC2(C)C)S1(=O)=O
CC1CCc2c(C=O)csc2C1(N)c1ccc(-c2nnco2)cc1N
CC1CCc2c(sc3[nH]c(=S)n(CCc4ccc(F)cc4)c(=O)c23)C1
CC1CCc2c(sc3nn[nH]c(=O)c23)C1
CC1CCc2sc(C(=O)NN=C3C(=O)Nc4ccc(Br)cc43)cc2C1
CC1CCc2sc(C(=O)NNC(=O)c3ccc(S(C)(=O)=O)cc3)cc2C1
CC1CN(C(=O)C(C)(C)C(N)=NO)CC1C
CC1CN(C(=O)C(C)Nc2ccc(C=O)s2)CC(C)O1
CC1CN(C(=O)C2(n3ccc4ccc(C=O)cc43)CCCCN2)CC(C)O1
CC1CN(C(=O)C2CCCC([NH3+])(CC#N)[NH2+]2)CC(C)O1
CC1CN(C(=O)C2CCN2c2c(C=O)ccc(F)c2F)CC(C)O1
CC1CN(C(=O)CCc2nc3cc(C(F)(F)F)ccc3n(Cc3ccccc3)c2=O)CCO1
CC1CN(C(=O)CSc2nnc(C3CC3)n2-c2ccccc2)CC(C)O1
CC1CN(C(=O)CSc2nnc(C3CC3)n2-c2ccccc2)CC(C)O1
CC1CN(C(=O)NCCNc2ncccc2C#N)CC(C)S1
CC1CN(C(=O)Nc2ccc(Oc3ccccc3C#N)cc2)CC(C)O1
CC1CN(C(=O)Nc2cnn(C(C)(C)C)c2)CC(C)S1
CC1CN(C(=O)OC(C)(C)C)CCN1c1cnc2cc([N+](=O)[O-])ccc2n1
CC1CN(C(=O)c2ccc3c(c2)OCO3)OC(c2cccc(O)c2)O1
CC1CN(C(C=O)n2cc(Nc3nccnc3C#N)cn2)CC(C)O1
CC1CN(C(N)(c2ccc(C=O)cc2)n2cccn2)c2ccccc2CN1
CC1CN(C([NH3+])Cc2cncn2C)CC1C
CC1CN(C2(C)CCN(c3ncccc3S(N)(=O)=O)CC2)CC(C)O1
CC1CN(C2=Nc3ccccc3Oc3c(OCN)cccc32)CCN1
CC1CN(C2CC(C#N)CCC2(C)C)S(=O)(=O)C1
CC1CN(CCOc2ccc(Cl)cc2Br)CC(C)O1
CC1CN(CN)c2ccccc2CN1
CC1CN(S(=O)(=O)C(C)C(=O)[O-])CCC1[NH3+]
CC1CN(S(=O)(=O)N(CC2CCCOC2)C(C)C)CCO1
CC1CN(S(=O)(=O)N2CCN(C(C)Cn3c(=O)n(CCC=O)c4ccccc43)CC2)CC(C)O1
CC1CN(S(=O)(=O)N2CCNCC2)CCC1(N)c1ccccn1
CC1CN(S(=O)(=O)N2CCc3ccc(Cl)cc3C2)CC(C)O1
CC1CN(c2cc(C=O)cnc2N2CCCCCC2)CC(C)O1
CC1CN(c2cc(N)c(N)cn2)CC(C)O1
CC1CN(c2ccccc2C(N)n2nnc(-c3ccc(C=O)cc3)n2)CCN1
CC1CN(c2ccccc2OC(N)c2nc([O-])c(C#N)cc2C=O)CCN1
CC1CN(c2ccnc(C=O)c2OCC(F)(F)F)CC(C)O1
CC1CN(c2nn(CC=O)c(N)c2N)CC(C)O1
CC1CNC(=O)N(CC2CCS(=O)(=O)C2)C1=O
CC1CNC(C)(N)CN1C
CC1CNC(C)C(N)C1
CC1CNC(Cn2ccc(C=O)cc2=O)CN1C(=O)OC(C)(C)C
CC1CNCC(C)C1(N)C(=O)Oc1cc(N2CCCCC2)c([N+](=O)[O-])cc1C=O
CC1CNCC(C)C1(N)C(=O)SC(=O)CNc1ccccc1
CC1CNCC(C)C1(N)CC(=O)NS(C)(=O)=O
CC1CNCC(N)(C(=O)Sc2cc3c(cc2Cl)=[NH+]C[NH+]=3)C1
CC1CNCCN1c1ccc(CN)cc1
CC1CNc2cccc(Br)c2S1
CC1COC(C(N)CC2CC([NH3+])C2)CN1
CC1COC(C(N)CC2CC([NH3+])C2)CN1
CC1COC(C(N)c2ccc(-c3ccncc3)cc2F)CN1
CC1COC(C)(N2C(=O)c3ccc([N+](=O)[O-])cc3C2=O)CN1C
CC1COC(c2ccccc2C2(N)CC2c2ncsc2C=O)CN1
CC1COC(c2ccccc2C2(N)CCCCS2)CN1
CC1COC1CNC(=O)c1c(F)c(F)c(F)c(F)c1F
CC1COC1COc1c(NC(=O)CC(C)(C)C)ccc(Cl)c1C=O
CC1COc2c(C(=O)OC(c3ccccc3)C(C)C#N)cccc21
CC1COc2cc(C(=O)Nc3ccc(NS(=O)(=O)c4ccc(F)cc4)cc3)ccc2O1
CC1CS(=O)(=O)N(c2cc(C=O)ccc2N2CCc3ccccc3C2)C1=O
CC1CS(=O)C2CCCC(C)(C)C2[NH2+]1
CC1CSC(NC(C)(C=O)C(F)(F)F)CN1
CC1CSc2cc([NH2+]CCCc3cccs3)ccc21
CC1CSc2ccc(S(=O)(=O)Nc3cccc(Br)c3)cc2NC1=O
CC1C[NH+](C(C)(O)C(F)(F)F)CC1C
CC1C[NH+](C)CCC1N(C)C(=O)c1cc(Cc2ccccc2)ccc1O
CC1C[NH+](C)CCC1N1C(=O)NC(C)(C2CC2)C1=O
CC1C[NH+](C)CCC1Nc1cccc(CCC=O)c1
CC1C[NH+](C)CCC1Nc1cccc(CCC=O)c1
CC1C[NH+]2C(CCCC2(N)C([NH3+])CC=O)CN1
CC1C[NH+]2C(CCCC2(N)CCOC2CCCC[NH2+]2)CN1
CC1C[NH+]2CC(NC(=O)C(C)(C)[NH2+]C(C)C)CC2CN1
CC1C[NH+]2CCCC2CN1c1ccc(I)cc1
CC1C[NH+]2CCCC2CN1c1n[nH]c(N)n1
CC1C[NH+]2CCCCC2CN1c1ccccc1C(N)=[NH2+]
CC1C[NH+]=C(N2CCNC(N)(C(C=O)n3cncn3)C2)S1
CC1C[NH2+]C(N)(C(F)(F)F)CN1
CC1C[NH2+]C([NH3+])(c2ccccc2)C1=O
CC1C[NH2+]CC(C)C1([NH3+])CCCCn1cncn1
CC1C[NH2+]CC(C)C1([NH3+])CCNc1ccc2nnc(C(F)(F)F)n2n1
CC1C[NH2+]CC(C)C1([NH3+])CCNc1cccc(C2Oc3cccnc3N(CC=O)C2=O)c1
CC1C[NH2+]CC(C)C1([NH3+])c1c(O)ccc2c1OC(=Cc1cccc([N+](=O)[O-])c1)C2=O
CC1C[NH2+]CC(C)C1([NH3+])c1c(O)ccc2c1OC(=Cc1cccc([N+](=O)[O-])c1)C2=O
CC1C[NH2+]CC([NH3+])(CCCNc2ccc(C=O)c(F)c2C(F)(F)F)C1
CC1C[NH2+]CCC1([NH3+])CCNc1c(C#N)c(=O)n(C)c(=O)n1C
CC1Cc2c(ccc(S(N)(=O)=O)c2N)N1
CC1Cc2cc(S(N)(=O)=O)ccc2N1S(=O)(=O)c1ccc(F)cc1
CC1Cc2ccc(CNC(=O)CNc3ccc(C=O)cc3)cc2C1
CC1Cc2ccc(CNC(=O)N3CCCCC3[NH+]3CCCC3)cc2C1
CC1Cc2ccc(CNC(=O)N3CCCCC3[NH+]3CCCC3)cc2C1
CC1Cc2ccc(NCC(=O)C3CCCCN3C(=O)NC(C)(C)C)cc2C1
CC1Cc2ccccc2N(C(c2cccnc2)n2cc(C=O)nn2)C1
CC1Cc2ccccc2N(c2nccc(C=O)c2Cl)C1
CC1Cc2ccccc2N(c2nccc(C=O)c2Cl)C1
CC1Cc2ccccc2N1C(C=O)COC(=O)c1ccc(S(C)(=O)=O)cc1
CC1Cc2ccccc2N1S(=O)(=O)C(C)NC(=O)c1ccc(F)cc1N1CCCC1=O
CC1Cc2ccccc2N1S(=O)(=O)c1ccc(F)c(Cl)c1
CC1Cc2nc3sc4c(=O)n(CC(C)(C)c5ccccc5)cnc4c3cc2CO1
CC1Cc2sc(N)c(C#N)c2CC1(N)C(=O)[SH]1C(c2nnc(S)n2C)=CC=C1C1CCCO1
CC1Cc2sc3nc(S)n(-c4ccccc4)c(=O)c3c2CC1(S)C(=O)c1ccc[nH]1
CC1Cc2sc3ncn(CC=O)c(=O)c3c2C(NCC2COc3ccccc3O2)C1
CC1N(c2nccc(O)n2)c2ccccc2C1(O)C(=O)[O-]
CC1NC(=O)c2cc3sc(C(=O)NC4CCCC4)cc3n2C1(N)c1cccc(Br)c1
CC1NC(=O)c2cc3sc(C(=O)NC4CCCC4)cc3n2C1(N)c1cccc(Br)c1
CC1NC(C)(C)CCC1N
CC1NC(C2(N)CCCCS2)COC1c1ccccc1
CC1NC(N)(CC(=O)NC(=O)C2CCCCC2)COC1CO
CC1NC(n2ccc3c(C=O)cccc32)CSC1C
CC1NCC2CCCC[NH+]2C1N
CC1NCC2CCC[NH+]2C1N
CC1NCCCC1(N)CC(=O)NC(=O)N1CCCC(O)C1
CC1NCCOCC1N
CC1Nc2ccccc2C(=O)N1NS(C)(=O)=O
CC1Nc2ccccc2C1(N)C(=O)OC(=O)c1ccc(N(C)C)cc1
CC1Nc2ccccc2C1(N)C(=O)OC(=O)c1cccc(N)c1N
CC1Nc2ccccc2C1N
CC1OC(C)(C)C(O)(COc2ccc([N+](=O)[O-])cc2)C(C)(O)C1(C)O
CC1OCC(C)(C)NC1(N)C(=O)Nc1cc(-n2cnnn2)ccc1Cl
CC1Oc2c(ccc(N3C(=O)c4ccc(N)cc4C3=O)c2C=O)C1C
CC1Oc2c(ccc(Nc3ccccc3C3CCCC3)c2C=O)NC1=O
CC1Oc2cc3cc(C(=O)c4ccccc4O)cnc3cc2NC1=O
CC1Oc2ccc(C(=O)C3=C([O-])C(=O)NC3c3cccc(O)c3)cc2C1(N)CN1CCOCC1
CC1Oc2ccc(NC(=O)c3ccc4c(c3)CC(c3ccccc3)OC4=O)cc2NC1=O
CC1Oc2ccccc2N(C(C)C(=O)NC(C)(C)C)C1=O
CC1SC(=Nc2ccc(Cl)cc2)NC1=O
CC1SC(NN=CC23CC4CC(CC(C4)C2)C3)=NC1=O
CC1SCCN(c2ncc(-c3ccc(C=O)cc3)o2)C1C
CC1Sc2c(cc(C=O)cc2N(c2ccccc2)C(C)C(N)=O)NC1=O
CC1[NH2+]C2CCCCC2C1([NH3+])C(C)OC(O)c1cccs1
CC1[NH2+]CC(c2ccc(F)cc2)C1([NH3+])C(=O)NNC(=O)c1ccccc1
CC1[NH2+]CCC([NH3+])(c2ccccc2)C1NC(=O)N1CCSCC1
CC1[NH2+]CCCC1([NH3+])CNC(CCC=O)n1c2ccccc2c2cnn(C)c(=O)c21
CC1c2c(Br)cccc2C([NH3+])C1([NH3+])C1CCS(=O)(=O)C1
CC1c2ccccc2C([NH3+])CC1([NH3+])c1cnc(N2CCCCC2)nc1
CC1c2ccccc2C1[NH2+]C1CC(C)(C)CCS1
CC1c2ccccc2OC1C(=O)N1CCCC1
CC1c2ccsc2CCN1C(=O)C1CCCC1
CC=C(C)C(=O)N(CC)c1ccc2oc(CC)cc2c1
CC=C(C)C(=O)NC(=O)C(C)Nc1ccc(C)cn1
CC=C(C)C(=O)NC(=O)C(C)Nc1ccc(C)cn1
CC=C(C)C(=O)NCCNC(=O)CC1CCCCC1
CC=C(C)C(=O)Nc1cc(Cl)ccc1N1CC[NH+](C)CC1
CC=C(C)C([O-])=Nc1nc(C(F)(F)F)n[nH]1
CC=C(C)CNC(=O)C(=O)Nc1cccn(Cc2ccc(F)cc2)c1=O
CC=C(C)CNc1ccc(C=O)c(F)c1C(F)(F)F
CC=C(C)C[NH2+]C1(C)CCCC([NH3+])(c2ccccc2)[NH2+]1
CC=CC(=O)NC1COC(C)c2ccccc21
CC=CC(C(=O)NCC1CCCCC1)S(=O)(=O)CC
CC=CC=CC(=O)Nc1cccc(Oc2cnccn2)c1
CC=NOC(=O)NC(CC)(C(F)(F)F)C(F)(F)F
CC=O
CCC#CC(C)C(C#N)(C=O)CC=COCC
CCC#CC([NH2+]C(C)C)C1COCCS1
CCC(=CC(=O)N1CCCC(c2nc(C)no2)C1)c1cccc(Cl)c1
CCC(=CC(=O)c1cccnc1)Nc1cccc(O)c1
CCC(=NNC(=O)C=Cc1ccccc1)Sc1nc2ccccc2[nH]1
CCC(=NNC(=O)c1cc2ccccc2cc1O)c1ccc(O)cc1
CCC(=NNC(=O)c1ccc(F)cc1)c1cc(Cl)cc(Cl)c1O
CCC(=O)C(C)Sc1nc2nc(C)cc(C)n2n1
CCC(=O)C1(C)CCCC(C)C1C
CCC(=O)CCC1CCc2cccnc21
CCC(=O)CCc1ccc(F)cc1Br
CCC(=O)COc1ccc(-c2cc(C=O)n(-c3ccccc3)n2)cc1
CCC(=O)N(C(=O)C=Cc1ccccc1)c1ccc(NC(N)=S)cc1
CCC(=O)N(C)C(=O)Nc1ccc(OCC(F)(F)F)c(C#N)c1
CCC(=O)N(C)C(C)(C)Oc1cc(O)ccc1C(F)(F)F
CCC(=O)N(C)C1CCc2[nH]c3ccc(C=O)cc3c2C1
CCC(=O)N(C)c1ccc(N(C)c2ccccc2C=O)cc1
CCC(=O)N(C1=NN=C(S)[SH]1Cc1nc(CC)no1)C1CC1
CCC(=O)N(CNCc1c(CC)nn(C)c1OC)c1ccccc1C=O
CCC(=O)N(N=Cc1ccc(N(C)C)cc1)c1cc(N)ccc1Cl
CCC(=O)N1C(=O)C2(SC(C)C(=O)N2c2ccc(F)cc2)c2ccccc21
CCC(=O)N1CC(C(=O)NCc2cc(Br)ccc2OC)c2ccccc21
CCC(=O)N1CC(N)(C=O)c2cc(-c3csc(N)n3)ccc21
CCC(=O)N1CCC(c2ccc(C(=O)NCC(C)CC)cc2C)C1
CCC(=O)N1CCCCC1C(=O)NC1CCN(c2c(F)cccc2F)C1
CCC(=O)N1CCCCC1C(=O)NC1CCc2ccc(O)c(C)c2C1
CCC(=O)N1CCCCC1C(=O)Nc1c(C)cc(CC)cc1C
CCC(=O)N1CCCCC1[NH+]1CCCCC1Nc1ccccc1
CCC(=O)N1CCCCC1c1ccc2[nH]c(=NC=O)[nH]c2c1
CCC(=O)N1CCCN(C(=O)NC2CCCc3c2cnn3C)CC1
CCC(=O)N1CCC[NH+](C2CCCc3ccc(Br)cc32)CC1
CCC(=O)N1CC[NH2+]CC([NH3+])(c2cc(Br)ccc2O)C1
CCC(=O)N1CCc2cc(S(=O)(=O)Nc3ccc(Br)cc3C)ccc21
CCC(=O)N1CCc2ccc(OC(=O)C(C)N(C)c3ccc(C)o3)cc2C1c1ccccc1
CCC(=O)N1N=C(C)C(C(F)F)C1(O)Oc1ccc(OC)cc1
CCC(=O)N1N=C(c2ccc(Cl)c([NH+]3CCCC3)c2)CC1c1ccco1
CCC(=O)N1c2ccc(N)cc2C2C=CCC2C1c1cccc(Cl)c1
CCC(=O)N=c1[nH]c(C)c(-c2c3c(cc4c(C)c(C)oc24)C(C)CC(=O)O3)s1
CCC(=O)NC(C)S(=O)(=O)N1CCN(c2ccc(C)cc2)CC1
CCC(=O)NC1=NN=C(S)[SH]1C(=O)CNc1cccc(C)c1
CCC(=O)NC1NCCCC1(N)Cc1cccc(C=O)c1O
CCC(=O)NC1[NH2+]CCCC1([NH3+])c1c(Cl)cccc1OC
CCC(=O)NN=C(C)c1ccnc(Oc2ccc3c(c2)OCO3)c1
CCC(=O)NN=C(Sc1ccccn1)c1ccccc1O
CCC(=O)NNC(=O)Cc1ccc(-c2ccccc2)cc1N1CC(C)OC(C)C1
CCC(=O)NNC(=O)c1c[nH]nc1CSc1ccccn1
CCC(=O)NNC(=O)c1ccc(COc2ccc(C)c(C)c2)o1
CCC(=O)NNC(=O)c1ccc(COc2ccccc2Cl)cc1
CCC(=O)NNC(=O)c1ccc(Cl)c(Cl)c1Oc1ccccc1F
CCC(=O)NNC(=S)Nc1cc(C)c(SC)cc1F
CCC(=O)Nc1cc(C2CNC(=O)C2)ccc1Cl
CCC(=O)Nc1cc(F)c(F)cc1Cl
CCC(=O)Nc1cc(N)ccc1Br
CCC(=O)Nc1cc(N)ccc1C(N)C(=O)Sc1nnc2c3c4c(sc3nc(C)n12)CCCC4
CCC(=O)Nc1cc(NC(=O)NC2Cc3ccc(C)cc3C2)ccc1C
CCC(=O)Nc1ccc(NC(=O)N2CC[NH2+]CC([NH3+])(c3ccc(F)cc3)C2)cc1
CCC(=O)Nc1ccc(NC(Br)C=O)cc1
CCC(=O)Nc1ccc(S(=O)(=O)N2CC(NC3CCCCC3)c3ccccc3C2CC=O)cc1
CCC(=O)Nc1ccc(S(=O)(=O)Nc2ccc(CC(=O)N(C)C)cc2)c(C)c1
CCC(=O)Nc1nc2c(c3c1c(=O)oc1ccccc13)CC(C)CC2
CCC(=O)OC(C)(O)CN1CCOCC1
CCC(=O)Oc1cccc2ccc(C=Cc3ccccc3[N+](=O)[O-])nc12
CCC(=O)c1[nH]c(CSc2nnc(-c3ccco3)n2C2CCCCC2)c(C(C)=O)c1C
CCC(=O)c1c(Sc2nnc(CC)n2-c2ccc(Cl)c([NH+](C)C)c2)[nH]c2ccccc12
CCC(=O)c1cc(Cl)cc(OC)c1Cl
CCC(=O)c1cc(F)c(N(C)C(C)[NH+]2CCCC2)c(F)c1
CCC(=O)c1ccc(Cl)c(OC(=O)c2ccc3c(c2)SC2CCC(=O)N32)c1
CCC(=O)c1ccc(F)c(F)c1OC(=O)C(C)N1C(=O)c2ccccc2C1=O
CCC(=O)c1ccc(NC(C)=O)c(Sc2ncccn2)c1
CCC(=O)c1ccc(OC(=O)C(C)Nc2cccc([N+](=O)[O-])c2C)cc1
CCC(=O)c1ccc(OC(=O)Cn2cnc3c(cnn3C)c2=O)cc1
CCC(=O)c1ccc(OC(=O)c2ccc(OC)cc2N2CCCC2=O)cc1
CCC(=O)c1ccc(OC(=O)c2ccc(OC)cc2N2CCCC2=O)cc1
CCC(=O)c1ccc(Oc2c(C=O)cccc2S(=O)(=O)N2CCc3ccccc3C2)cc1
CCC(C#N)CNc1cc(C=O)ccc1S(=O)(=O)N1CC(C)OC(C)C1
CCC(C#N)N(C)C(=O)CNc1cccc(C)n1
CCC(C#N)N(C)c1cccc(-n2c(=O)c(C)c(C)n2C)c1
CCC(C#N)Nc1c(C)c(C=O)c(C)c([N+](=O)[O-])c1C
CCC(C#N)Nc1c(C)c(C=O)c(C)c([N+](=O)[O-])c1C
CCC(C#N)OC(=O)C(C)c1ccc(Cl)c(Cl)c1
CCC(C#N)Oc1ccc(N2CCN(c3cccc(C=O)c3O)CC2)c(C)c1
CCC(C(=O)CNC1CC1)N1C(=O)CSc2ncccc21
CCC(C(=O)N(C)C(C)(C)C(=O)NC)C1CCCC1
CCC(C(=O)N1C(=O)CN(C)C1=O)N1CCCC1c1ccccc1
CCC(C(=O)N1CCN(C2CCCCC2)CC1)n1sc2ccccc2c1=O
CCC(C(=O)NC(=O)c1ccc(OC)cc1)N1CC[NH+](C(C)C)CC1
CCC(C(=O)NC(C)C)N1C(=O)C2CCC(C)(C1=O)C2(C)C
[truncated: 8,000 more rows]
