# Supplementary material for: t-SMILES: a fragment-based molecular representation framework for de novo ligand design
Source: Nat Commun. 2024 Jun 11;15:4993. doi: 10.1038/s41467-024-49388-6 (PMC11167009; doi:10.1038/s41467-024-49388-6)
Supplement: Supplementary file 4 — Source Data [file 41467_2024_49388_MOESM4_ESM.zip › Soure data/Source data and code for all other graphs/Metrics/Dataset/Zinc/Recon/all.txt.bfs[64].[MMPA][54]_join.csv.re_smils[1].smi.rnd10000.csv]

BrC1Nc2cccc(-c3cccs3)c2C2OCCC12
Brc1cc(CN2CCCC2[NH+]2CCCC2)cs1
Brc1ccc(-c2nnc3scc(C[NH+]4CCC5(CC4)OCCO5)n23)cc1
Brc1ccc(Cn2cnc3c(C4CCCO4)cccc32)cc1
Brc1ccc(NCc2cccs2)cn1
Brc1ccc(OC2CCC2)cn1
Brc1ccc(Oc2ccccc2)cc1
C#CC1(N)[NH2+]CCCNC1([NH3+])C1CCN(C=O)C1
C#CC1(OCOC)CCCCO1
C#CCC(O)c1ccc(Br)cn1
C#CCC(OC(=O)C=Cc1cc(C2CC2C)co1)c1ccccn1
C#CCCCC[NH2+]C1CCCN1C1CC1
C#CCCN1CCN(C=O)CC1C(NC(=O)c1ccc(C)cc1)C(C)C
C#CCCN1CCN(C=O)CC1c1oc(C)c(C)c1C
C#CCC[NH+]1CCCCC1NC(=O)Nc1ccc(Cl)cc1C(N)=O
C#CCN(C(=O)C1SCCc2sccc21)C1CCS(=O)(=O)C1
C#CCN(C(=O)Nc1ccc(F)c(Cl)c1)C1CCS(=O)(=O)C1
C#CCN(C(=O)Nc1ccc(F)cc1)C1CCS(=O)(=O)C1
C#CCN(CC#C)C(=O)C=Cc1nn(CCCC)c(C)c1Cl
C#CCN(CC#C)C(=O)Cc1ccc(OCC)cc1
C#CCN(CC#C)C(=O)Cc1ccc(OCC)cc1
C#CCN(CC#C)C(=O)c1ccc(-c2ncc(C)s2)cc1
C#CCN(CC#C)CC(O)c1ccc(Cl)cc1
C#CCN(CC(=O)N(CC(F)(F)F)C(N)=O)C1Cc2ccccc2C1
C#CCN(CC(=O)[O-])C(=O)C1CCC(C)[NH2+]1
C#CCN(CC(=O)[O-])C(=O)CCNC(=O)C(C)(C)C
C#CCN(CC(=O)[O-])C(=O)Nc1ccc(C#N)cc1
C#CCN(CC(=O)[O-])C(C)c1cccc2scnc12
C#CCN(CC1CCCO1)C(=O)NC(C)c1ccc([N+](=O)[O-])cc1
C#CCN(Cc1ccc(F)cc1)S(=O)(=O)c1cc(C(=O)OC)cs1
C#CCN(Cc1ccc(SC(=O)N(C)C)cc1)C1CCS(=O)(=O)C1
C#CCN1C(=O)N=C(N)C12CCCC(C(C)(C)C)CC2
C#CCN1C(=O)SC(=Cc2c(OC)ccc(OC)c2Br)C1=O
C#CCN1CCN(C(C)C(=O)Nc2ccc(C)cc2F)CC1
C#CCN1CCN(C(N)=O)CC1(N)C1CCCO1
C#CCN1CCN(C(N)=O)CC1(N)COCCC(C)C
C#CCN1CCN(C=O)CC1c1c(C)nc(C(C)C)nc1SC
C#CCN1CCN(C=O)CC1c1cc(Br)cc([N+](=O)[O-])c1
C#CCN1CCN(Cc2cnc(Cl)s2)CC1
C#CCNC(=O)Cn1cnc2ccsc2c1=O
C#CCNC(=O)N(CC)C1CCC(=O)N1c1ccccc1
C#CCNC(=O)N1CCC(c2cccc3scnc23)C1
C#CCNC(=O)NC(CC(C)C)c1ccc(OC)cc1
C#CCNC(=O)NCc1ccc(COCC)cc1
C#CCNC(=O)c1ccc(NC(=O)c2c(C)nnn2-c2ccc(C)cc2)cc1
C#CCNC(=O)c1ccc(NC(=O)c2cc(C(C)C)on2)cc1
C#CCNCC(=O)NC(CC)C(=O)[O-]
C#CCNCC(C)Sc1ccc2cc[nH]c2c1
C#CCNCC1CN(C=O)CC[NH+]1C(C)C(=O)[O-]
C#CCNS(=O)(=O)c1ccc(C(=O)NCC(C)(C)[NH+]2CC(C)CC(C)C2)cc1
C#CCOC1(C)CCC(c2ccc(F)cc2F)CN1C=O
C#CCOC1(C)CN(C=O)CCC1C1CCC(=O)N1c1ccc(F)cc1
C#CCOCOCC#CC[NH+]1CCCCC1
C#CCOc1cc(F)ccc1NC(=O)COCC
C#CCOc1cc(NC(=O)C(=O)N(C)CCOC)ccc1F
C#CCOc1ccc(C=C2C(=O)NC(=S)NC2=O)cc1
C#CCOc1ccc(CNC(C)c2ncc(-c3ccccn3)s2)cc1
C#CCOc1ccc(OC)cc1C1=NC(=Cc2ccccc2)C(=O)O1
C#CC[NH+](CC(=O)[O-])Cc1cccc2ccccc12
C#CCn1c(=NC(=O)Cc2ccc(OC)cc2OC)sc2c(OC)cc(OC)cc21
C#CCn1c(=NC(=O)OC)sc2ccc(-c3ccc(C(C)=O)cc3)cc21
C#CCn1c(=NC=O)sc2c(C(=O)OCC)cc(C3COc4cccc(C)c4O3)cc21
C#CCn1cnc2c(C3CCC(=O)N3CCOC)cccc21
C#Cc1ccc(F)c(-n2cc(O)c(C(=O)Nc3ccc(C)cc3)n2)c1F
C#Cc1ccc(N(C(=O)c2ccc(NC(C)=O)cc2)C(C)C)cc1
C#Cc1ccc(N(C(=O)c2nccc(-c3ccccc3)n2)C(C)C)cc1
C#Cc1ccc(N(CC(=O)N(C(N)=O)C(C)(C)C)C(C)C)cc1
C#Cc1ccc(NC(=O)C(=O)NCCc2ccc3[nH]ccc3c2C)cc1
C#Cc1ccc(NC(=O)CCC(=O)c2cccc(OC)c2F)cc1
C(C=CC1CN(c2ncccn2)CCO1)=Cc1ccccc1
C1=CC2CCC1C2C[NH2+]CCc1nc(-c2ccco2)n[nH]1
C1=Cc2ccc(CN3CCN(c4cccs4)CC3)cc2OC1
C1=Nc2[nH]nc(OCCc3ccccc3)c2CS1
C1CCC(CCOCC2CCC[NH2+]C2)CC1
C1CCC(C[NH+](C2CC2)C2CCCCS2)[NH2+]C1
C1COC(C[NH2+]CCC2CNCCS2)C1
C=C(C)C(=O)Nc1ccc(C=CC(=O)c2ccc(OC)cc2)cc1
C=C(C)CN(CC)C(=O)NCc1ccc(C[NH+](C)C)cc1
C=C(C)CN(CC)C(=O)NCc1ccc(OC(F)F)c(F)c1
C=C(C)CN(CC)C(=O)NCc1ccccn1
C=C(C)CN(CC)C(=O)c1cc(COc2ccc(F)cc2)co1
C=C(C)CNC(N)=[NH+]CCc1cccs1
C=C(C)COc1ccc(C[NH2+]Cc2ccc(C)cc2)cc1
C=C(C)C[NH+](CC)CCC(=O)N(C)C(N)=O
C=C(Cl)CSc1nc2c(cnn2-c2ccccc2)c(=O)[nH]1
C=C(Nc1c(Br)cc(C(=O)OCC)c2c1=CC[NH+]=2)[NH+](C)C
C=C1C(=N)N2C(=NC1=O)SC([CH2-])=C2c1c(C)cc(C)n1-c1cc(Cl)ccc1OC
C=C1C(=N)N2C(=NC1=O)Sc1c2cc(C)c(-c2cc([N+](=O)[O-])co2)c1C
C=C1C(=N)N2N=C(N3CCC(c4ccc(OC(=O)c5ccc(C)cc5)cc4)C3)SC2=NC1=O
C=C1C(=O)C(=Cc2ccccc2)CCC1c1ccc([N+](=O)[O-])cc1
C=C1C(=O)C(=O)NC12C(=O)N(CCC)c1c(N)cccc12
C=C1C(=O)C(=O)OC1([O-])C=Cc1ccc(C)cc1
C=C1C(=O)N(CC)C(=S)N(CN)C1=O
C=C1C(=O)N(CC2Oc3ccccc3O2)C(=O)c2cccc(-c3ccc(OC)cc3OCC)c21
C=C1C(=O)N(c2ccc(Cl)cn2)C(=O)c2cccc(N3C(=O)N(N)C(=O)C3(C)CC)c21
C=C1C(=O)NC(=O)c2cc(Nc3cc(F)c4c(c3)CCCS4)ccc21
C=C1C(=O)NC(=O)c2cc(Nc3ncc(-c4ccccn4)s3)ccc21
C=C1C(=O)NC(=O)c2cccc(-c3ccn(Cc4ccccc4)n3)c21
C=C1C(=O)NC(=O)c2cccc(NCC(c3ccc(F)cc3)[NH+](C)C)c21
C=C1C(=O)Nc2cccc(C3(c4ccc([N+](=O)[O-])cc4)C=NN=C3)c21
C=C1C(C)C2CC1(C)CC2C(=O)NNC(=O)c1cc2cccc(OCCC)c2oc1=O
C=C1C(C)CCCC1CC(=O)NCC(C)(C)c1ccccn1
C=C1C=C(c2ccc(F)c(N(C)C)c2)c2ccccc21
C=C1CCC(=O)C(c2ccc(OC)cc2)C1
C=C1CCC(C(=O)NC(C)c2ccc(S(=O)(=O)N(CC)CC)cc2)CC1
C=C1CCN(C(=O)NCc2ccc(S(C)=O)cc2)C(c2ccccc2)C1
C=C1CCSC(C(=O)N(Cc2ccco2)CC(F)(F)F)C1
C=C1CCSC(C(=O)Nc2ccc(Br)c(C)c2)C1
C=C1CN(C(=O)OC(C)(C)C)C1C(=O)NCC1CCCS1
C=C1Nc2c(C)cc(N)cc2C1(C)C(C#N)=CC#N
C=C1Nc2cc(C)ccc2C(c2cccc3sc[n+](CC)c23)=C1N
C=C1Oc2c(c(O)cc(C[NH+]3CCCC3)c2-c2ccccn2)C1=O
C=C1Oc2c(ccc3c2CN(Cc2ccccn2)C(c2ccc(OC)cc2)O3)C1=O
C=C1Oc2c3c(cc(-c4cc(OC)c(OC)cc4OC)c2C1=O)OCN(c1ccc(OC)cc1)C3
C=C1Oc2c3c(cc(-c4ccc(C)cc4)c2C1=O)OCN(Cc1ccc(OC)cc1)C3
C=C1Oc2ccc(-c3ccc(F)cc3)c(OC(=O)COC)c2C1=O
C=C1Oc2ccc(-c3ccc4c(c3)OCOC4Cl)c(OC(=O)Cc3cccs3)c2C1=O
C=C1Oc2cccc(-c3ccc(F)cc3)c2N(CC(=O)NCCC[NH+]2CCCC2)C1=O
C=C1SC(N2CCOC(c3ccc(OCC)c(OCC)c3)C2)=NC1=O
C=C1SC(N2CCOC(c3ccc(OCc4ccc(Cl)cc4)cc3)C2)=NC1=O
C=C1Sc2cccc(-c3c(N(C)C)cccc3[N+](=O)[O-])c2C1=O
C=C1c2ccccc2NC(=O)N1CC(c1ccc(Cl)cc1F)[NH+](C)C
C=CC(=O)NCCNC(=O)c1nn(C)c2scc(C(C)C)c12
C=CC(=O)Nc1ccc(-c2ccc(OCC)cc2)c(C(=O)Nc2ccccc2)c1
C=CC(=O)c1cccnc1Cl(C)C
C=CC(C)C(=O)NC(C)c1nncn1CCC
C=CC(C)C(C)C1CC1C1CN(C=O)CCC1(C)NC(C)=O
C=CC(C)C([NH2+]C)c1ncn[nH]1
C=CC(C)C([NH2+]CCC)C1CCCCO1
C=CC(C)C([NH3+])C(C)(CC)[NH+](CC)CC
C=CC(C)C1(C)C(C)C1C(=O)Nc1ccc(SC)cc1
C=CC(C)C1(C)CC1C1(C)CC(C(N)=O)CCN1C=O
C=CC(C)CC1(CO)CCN(C=O)CC1C1CCC(CO)CC1
C=CC(C)CC1(CO)CCN(C=O)CC1c1ncc(C[NH+](C)C)s1
C=CC(C)CN1CCNC2CS(=O)(=O)C(N)(C(=O)NCc3ccccc3)C21
C=CC(C)c1cccc2nc(N(C=O)CCC(=O)OC)oc12
C=CC([NH2+]CCC)C(C)(C)OC
C=CC(c1ccccc1)C1(C)C(C)NC(=O)c2ccccc2N1C(=O)F
C=CC1(CC(C)=NNS(=O)(=O)c2ccc(C)cc2)CC=CC1
C=CC1(N)CCc2[nH]nc(C(=O)N3CCCC3)c2C1NCc1cc(C(F)(F)F)ccc1F
C=CC1C(C(=O)Nc2cc(C)nn2C)C1C1CC1
C=CCC(C#N)(C(=O)OCC)C(C)C#CCC
C=CCC(CC=C)c1nc(-c2ccc(C#N)cn2)no1
C=CCC1(Cl)C=CC(=NCCO)C1([O-])OC(Cl)OC
C=CCC1(O)CCCCC1CC
C=CCC1CC(C(=O)OC)N(C=O)C1
C=CCCC(=O)N(C)C1CCC(S(C)(=O)=O)CC1
C=CCCC(C)OC(=O)C1(CC)CCN(C=O)CC1
C=CCCC1CN(C=O)C(C2CC2)CO1
C=CCCCC(=O)Oc1ccc(F)cc1
C=CCCCC(C)OC(=O)c1nn(C)c(C)c1Cl
C=CCCCC(C)[NH+]1CCCCC1NC(=O)c1cc(C)cs1
C=CCCCN(C)C(=O)c1c(C)cc(C)c2ccoc12
C=CCCCN(C)S(=O)(=O)c1cccc(S(C)(=O)=O)c1C
C=CCCCOCc1cc(C[NH3+])c2ccoc2c1
C=CCCOC(C)C(=O)NC1CCC(c2ccc(Cl)cc2)[NH+]1C
C=CCN(C(=O)Cn1nnc2ccccc2c1=O)c1ccccc1
C=CCN(C(=O)c1ccc(Cl)cc1Cl)C1CCS(=O)(=O)C1
C=CCN(C(=O)c1cnns1)C(C(=O)NC(C)(C)C)c1ccc(F)cc1
C=CCN(C(N)=O)C(=O)COc1ccc(I)cc1
C=CCN(C)c1cc(N2CCCCCC2)ncn1
C=CCN(CC(=O)[O-])C(=O)C[NH3+]
C=CCN(CCc1ccccc1)C(=O)C12CCC(CC1)O2
C=CCN(Cc1ccc(C#N)cc1)C(=O)CCCC
C=CCN(Cc1ccc(F)cc1)C(=O)C1CCC(=O)N1CC
C=CCN(Cc1ccccc1)C(=O)NC1OCc2ccccc21
C=CCN(Cc1cccs1)C(=O)c1c(OC)cccc1OC
C=CCN(Cc1cccs1)C(=O)c1c(OC)cccc1OC
C=CCN(Cc1cccs1)C(=O)c1cc(Cl)c[nH]1
C=CCN1C(=N)C(CC(C)(C)C)NC1=O
C=CCN1C(=O)C(=Cc2cc(-c3cc(Cl)ccc3C(=O)[O-])co2)C(=O)NC1=S
C=CCN1C(=O)C(=NNC=O)c2c(C3COc4ccccc4O3)cccc21
C=CCN1C(=O)CN=C1c1ccccc1
C=CCN1C(=O)CNC1=O
C=CCN1CCN(C2=[NH+]CC(C)S2)CC1
C=CCN1Cc2ccccc2C1=O
C=CCNC(=O)CN1CCN(c2cc(C#N)c(Cl)cn2)CC1
C=CCNC(=O)CNc1ccc(Cl)c(Cl)c1Cl
C=CCNC(=O)CSc1nc(C#N)cc(C)c1C(F)(F)F
C=CCNC(=O)C[NH2+]C(C)(C(=O)[O-])C(F)(F)F
C=CCNC(=O)NCC(=O)N(CC)Cc1ccccc1
C=CCNC(=O)c1cc(-c2ccccc2)n(-c2ccc(C)cc2)n1
C=CCNC(=O)c1cc(Cl)c2c(c1)OCC2
C=CCNC(=O)c1ccc(N2CCCC2)cc1S(=O)(=O)N1CCCCC1
C=CCNC(=O)c1ccc(S(=O)(=O)[N-]c2ccc(C(C)=O)cc2)cc1
C=CCNC(=S)Nc1ccc(C2CN(C=O)CC[NH+]2C)cc1
C=CCOC(=O)C1(C)C(c2cccc(Br)c2OC)=CNc2ncnn21
C=CCOC(=O)COc1ccc(-c2cc(=O)oc3ccccc23)c2oc(=O)ccc12
C=CCOC(=O)N1CCC2(CC1)CNC(=O)C2
C=CCOc1c(-c2ccc(N(C)C)cc2)ccc2c1NCC1CC=CC21
C=CCOc1c(OC)cccc1-c1cc(C)c(C)c2oc3c(c(=O)c12)C(N)(c1ccco1)NC3=O
C=CCOc1cc(-c2cccc3oc4c(c(=O)c23)C(N)NC4=O)ccc1OC
C=CCOc1ccc(C2(C)N3CC4CN2CC(c2ccccc2)(C3)C4=O)cc1
C=CCOc1ccc(CN2C(=O)CNCC2c2ccccc2)cc1
C=CCOc1ccc(C[NH2+]C(C)C2Oc3ccccc3O2)cc1
C=CCOc1ccc(NC(=O)C(C)Oc2ccc(C)cc2)cc1
C=CCOc1ccc(NC(=O)COc2ccc(F)cc2)cc1
C=CCOc1cccc(OC)c1-c1cccc2oc3c(c(=O)c12)C(N)(c1ccc(C)cc1)NC3=O
C=CCOc1cccc2occ(C(=O)NC3CCCC3)c12
C=CCSc1nc2ccccc2n1CN1CCCCC1OC
C=CCSc1nnc(-c2ccccn2)n1C1CC1
C=CC[NH+](CC(=O)[O-])Cc1c(NC=O)noc1C
C=CC[NH+](CC=C)CC(=O)NC1COc2ccccc2O1
C=CC[NH+](Cc1ccc(C)cc1C)C1CCS(=O)(=O)C1
C=CC[NH+](Cc1ccc(C)cc1C)C1CCS(=O)(=O)C1
C=CC[NH+](Cc1nnc(-c2cc(C)c(C)o2)o1)CC1CCCCC1
C=CC[NH+]1CCCCC1NC(=O)N1CC=CCC1c1ccc(CC)cc1
C=CC[NH2+]C(C(=O)[O-])c1ccc(CC(C)C)cc1
C=CC[NH2+]C(C)C1CCCC([NH3+])(CC)[NH2+]1
C=CC[NH2+]C1CC2(CCCCO2)C1
C=CC[NH2+]CC(=O)N(C)C1[NH2+]CCCC1[NH3+]
C=CC[NH2+]CC(=O)Nc1ccc(-n2cccn2)cc1
C=CC[NH2+]CCNC1CCC[NH+]1C1CC1
C=CC[NH2+]Cc1cc(CC)cs1
C=CC[NH2+]Cc1nc(CC2CCCO2)no1
C=CC[n+]1c(Nc2ccc(OC)cc2)sc(-c2ccccc2)c1NC(C)=O
C=CC[n+]1cc(-c2ccc([N+](=O)[O-])cc2)sc1Nc1ccc(Br)cc1
C=CCc1cc(C(=O)Nc2ccc(-n3ccnc3)cc2)c(OC)cc1OC
C=CCn1c(=O)c2cccc(S)c2n2c(S)nnc12
C=CCn1c(S)nc2c(S)cccc21
C=CCn1c(SC(C)C(=O)c2cc3c(c(N)c2C)C(C)C(=C)N3)nnc1C1CCS(=O)(=O)C1
C=CCn1c(SC(C)c2cccc3c2NC(=O)CN3C=O)nnc1C1COc2ccccc2O1
C=CCn1c(SCC#N)nnc1C1(CC)CCc2ccsc2C1
C=CCn1c(SCC(=O)Nc2cc(C)c(C)cc2C)nnc1-c1cnccn1
C=CCn1c(SCC(=O)Nc2csc3c2C(C#N)CCC3)nnc1-c1ccccn1
C=CCn1c(SCC(=O)c2cc(Br)cs2)nnc1C1COc2ccccc2O1
C=CCn1c(SCc2ccc(C)cc2)nnc1-c1cnccn1
C=CCn1ccc(=O)nc1SCc1ccccc1
C=CCn1ccc2ccc(OCC(=O)Nc3ccc(F)cc3)cc2c1=O
C=CCn1cnnc1Sc1ncc(-c2ccccc2)c(Br)n1
C=CCn1nc(-c2ccc(OC)cc2)[nH]c1=S
C=CCn1nc(C2CC(c3ccc(Cl)cc3)N(C=O)C2)[nH]c1=S
C=CCn1nc(N(C(=O)C(N)=O)c2ccc(Cl)cc2)cc1C
C=Cc1ccc(CN2C(=O)c3cccc(C(=O)OC)c3S(=O)(=O)c3ccccc32)cc1
C=Cc1ccc(Cl)c(Br)c1O
C=Cc1ccc(Cl)c(Br)c1O
C=NN1C(=O)C2C3C=CC(C(c4cc(O)c(Br)cc4Br)C3)C2C1=O
C=NN1C(=S)N=NC1(C=Cc1ccco1)c1ccco1
C=NN1C(=S)N=NC1(COc1ccccc1)c1ccc(C)cc1
C=NN1C(=S)N=NC1(c1c(O)cccc1OCC)C1(c2ccccc2)C=CN=N1
C=NN1C(=S)N=NC1(c1c(O)cccc1OCC)C1(c2ccccc2)C=CN=N1
C=NN1C(=S)[NH+]=NC1(c1ccc(N(C)C)cc1)c1cccc[nH+]1
C=NN1C(=S)[NH+]=NC1(c1ccccc1)c1ccc(Br)cc1
C=NN1CCN(Cc2ccc(C)cc2)C(c2ccc([N+](=O)[O-])cc2)C1
C=NN1CCOC(c2cccc(OC)c2O)C1
C=NN=c1[nH]c2cccc(-c3ccc(F)cc3)c2s1
C=NNC1=NC(=O)C(C)(C23CC4CC(CC(C4)C2)C3)S1
C=NNc1nc(-c2ccccc2)c(-c2c(OC)cccc2OC)c(-c2ccc(O)cc2)n1
C=Nn1c(-c2ccc(F)cc2)nn2nnnc12
C=Nn1cnnc1-c1cccc(Cl)c1[N+](=O)[O-]
C=[N+]1CCN(C(C)=O)C(CC(=O)Nc2ccc(-c3nnn(C)n3)cc2)C1
C=c1[nH]c(=O)c(=C(C(=O)c2ccc(OC)cc2)c2cccc3ccccc23)s1
CC
CC
CC
CC
CC
CC
CC
CC
CC
CC
CC
CC
CC
CC
CC
CC
CC
CC
CC
CC
CC
CC
CC
CC
CC
CC
CC#CCC([NH2+]CCC)C1COCCS1
CC(=CC(=O)NC(C)(C)C)N(N)C(=O)COc1cc(Cl)c(C)cc1C
CC(=CC(=O)Nc1cc(-c2ccccc2)n(C)n1)c1ccc(F)cc1
CC(=CC(=O)Nc1ccc([N+](=O)[O-])cc1)N(N)C(=O)Cc1ccc(Cl)cc1
CC(=CC1CCCCO1)C[NH2+]C(C)C
CC(=CCn1cnc2c(N)nc(N)nc21)CO
CC(=Cc1ccc(F)cc1)C1(c2c(F)cccc2F)CC(O)N(C=O)C1
CC(=Cc1ccccc1)C(=O)NN=CCSc1nc2ccccc2[nH]1
CC(=NNC(=O)C(C)OC1Oc2ccccc2O1)c1ccccn1
CC(=NNC(=O)C(c1ccccc1)c1ccccc1)c1cc([N+](=O)[O-])cs1
CC(=NNC(=O)C1(C)C=CN=N1)c1ccco1
CC(=NNC(=O)CNC(=O)c1ccc(F)cc1)c1ccccc1
CC(=NNC(=O)COc1ccc(Br)cc1)c1ccc(N2CCOCC2)cc1
CC(=NNC(=O)COc1ccc(C)cc1)c1ccc(N)cc1
CC(=NNC(=O)COc1ccccc1)c1ccc(-c2ccccc2)cc1
CC(=NNC(=O)c1cc(-c2ccc([N+](=O)[O-])cc2)[nH]n1)c1ccc(O)cc1
CC(=NNC(=O)c1ccc(Cl)c(Cl)c1)c1ccc(NC(=O)C2CCC2)cc1
CC(=NNC(=O)c1ccc([N+](=O)[O-])cc1)c1ccc(Cl)cc1
CC(=NNC(=O)c1ccc2cccc(-c3cccs3)c2n1)c1ccc(NC(=O)c2ccccn2)cc1
CC(=NNC(=O)c1ccccn1)c1ccc(O)cc1O
CC(=NNC(=S)C1COc2ccccc2O1)C1COc2ccccc2O1
CC(=NNC(N)=S)c1ccccn1
CC(=NNC1[NH+]=c2ccccc2=[NH+]1)c1ccccc1
CC(=NNc1nnc(SCC(=O)C23CC4CC(CC(C4)C2)C3)n1N)c1cccs1
CC(=NOCc1cc(C)cc(Br)c1)c1ccn(C)n1
CC(=Nn1c([S-])nnc1-c1ccccc1)c1ccco1
CC(=O)C(C)Cc1ccc([N+](=O)[O-])cc1
CC(=O)C(C)OC(=O)c1cc(-c2ccccc2)n(-c2ccccc2)n1
CC(=O)C(C)n1cnc2c(CNC(=O)C=Cc3ccccc3)cccc21
CC(=O)C(Cc1ccccc1)NC(=O)C[NH+]1CCCC1c1cccs1
CC(=O)C1(C)CCN(C=O)CCC1Cc1ccc(O)cc1
CC(=O)C1=C(C)C(C)N=C1C(=O)COC(=O)c1ccc(-n2cnnn2)cc1
CC(=O)CC(=O)N1CCCC(Cc2ccc(Cl)cc2)CC1
CC(=O)CCCCCC=CC(=O)[O-]
CC(=O)CCCOC(=O)C(C)c1cccc(Cl)c1Cl
CC(=O)CCCOC(=O)C1(c2ccc(Cl)cc2)CCN(C=O)CC1
CC(=O)CCc1ccc(OC(=O)C(C)c2ccc(F)cc2)cc1
CC(=O)COC(=O)c1ccc2c(c1N)C(=O)NC2=O
CC(=O)CSc1nnc(-c2ccc(Cl)cc2)o1
CC(=O)Cc1nsc(NC(C)c2ccccc2)n1
CC(=O)N(C(N)=S)c1cc(C)cc(Br)c1
CC(=O)N(C)C(=O)N1CCCCC1N
CC(=O)N(C)CC(=O)OC1(c2ccc(Cl)cc2)CC=CC1
CC(=O)N(C)c1ccc(NC(=O)C(C)NC(=O)C2CCC2)cc1
CC(=O)N(C)c1ccc(NC(=O)C[NH+]2CCCCC2C)cc1
CC(=O)N(C)c1ccc(NC(C)C(=O)NC2(C#N)CCCCC2)cc1
CC(=O)N(C)c1ccc(NCc2cccc(C)c2OC(F)F)cc1
CC(=O)N(C1=NN=C(S)[SH]1C(C)C(=O)Nc1ccc(F)cc1)C1CC1
CC(=O)N(CC1=NN(C=O)C(C)(c2ccc(F)cc2)O1)c1ccc(C)cc1
CC(=O)N(CC1CC=CC(C)C1(C)C)C1CCCCC1
CC(=O)N(CC[NH+](C)C)c1nc2c(CSc3ccc(F)cc3)ccc(C)c2s1
CC(=O)N(CC[NH+]1CCOCC1)c1nc2c(-c3ccc(C#N)cc3)ccc(C)c2s1
CC(=O)N(Cc1ccc(NC(=O)N(C)C2CCCCCC2)cc1)C1CC1
CC(=O)N(Cc1ccc(NC(=O)N(C)CCC(C)O)cc1)C1CC1
CC(=O)N(Cc1ccc(NC(=O)N(C)CCC(C)O)cc1)C1CC1
CC(=O)N(Cc1ccc(NC(=O)N2CCCSCC2)cc1)C1CC1
CC(=O)N1C(C)CCCC1(C)Cn1nc(C)c(C(F)(F)F)c1Cl
CC(=O)N1C=C(Cc2c(F)ccn3nc(NC=O)nc23)c2ccccc2C1
CC(=O)N1CC(C(C)OC(=O)c2ccc(S(C)(=O)=O)cc2)c2ccccc21
CC(=O)N1CC(C)OC(C(C)NC(=O)c2cccs2)C1
CC(=O)N1CC(C)OC(C2CCCC([NH3+])(CC#N)[NH2+]2)C1
CC(=O)N1CCC(C)(CCNC(=O)c2ccc(Br)cc2)CC1
CC(=O)N1CCCC1(C)c1ccc(CS(C)=O)cc1
CC(=O)N1CCCCC1(O)Cc1c(C)nn(-c2ccc(F)cc2)c1C
CC(=O)N1CCN(C(=O)C(N)=O)CC1(N)C(=O)N1CCC(c2ccccn2)CC1
CC(=O)N1CCOC(C)(CNC(=O)Nc2ccc(C)cc2)C1
CC(=O)N1CC[NH+]2CC(C(N)c3ccccc3)CC2C1
CC(=O)N1CCc2c(-c3cc4[nH]ccc4s3)nc[nH+]c2C1N(C)C
CC(=O)N1CCc2c(NC(=O)COC(=O)CCc3ccco3)cccc21
CC(=O)N1CCc2ccc(-c3ccn4ncc(Br)c4n3)cc21
CC(=O)N1CCc2nc3ccncc3cc2C1
CC(=O)N1c2ccccc2OCC1S(=O)(=O)NCC1CCC(C(=O)Nc2ccc(C)cn2)CC1
CC(=O)NC(=Cc1ccc([N+](=O)[O-])cc1)C(=O)Nc1ccc(NC(=O)c2ccc(C)cc2)cc1
CC(=O)NC(=Cc1ccccc1)C(=O)NCCc1cccc(C)c1C
CC(=O)NC(C(=O)N(CC(=O)[O-])CC(F)(F)F)C(C)C
CC(=O)NC(C(=O)NCC(C)c1ccc(C)cc1)C1CCCC1
CC(=O)NC(C(=O)NCC1(C2CC2)CC1C)C(C)C
CC(=O)NC(C(=O)Nc1ccc(-n2cnnn2)c(F)c1)C(C)C
CC(=O)NC(C(=O)Nc1ccc(C(N)=O)cc1)C(C)C
CC(=O)NC(C(=O)Oc1ccc(Oc2nccs2)cc1)C1CCCC1
CC(=O)NC(C)C1Cc2ccccc2N1C(C)=O
CC(=O)NC(CC(=O)Nc1ccc(C(N)=O)c(C)c1)c1ccc(C)cc1
CC(=O)NC(CSC1CC(=O)N(c2cccc3ccccc23)C1=O)C(=O)[O-]
CC(=O)NC(Cc1cc2ccccc2[nH]1)C(=O)NC1CCCCCCC1
CC(=O)NC(c1nnc(NC(=O)CC(C)C)s1)C(C)C
CC(=O)NC1(C)C(C(C)Oc2cc(Cl)ccc2[N+](=O)[O-])CCCN1C=O
CC(=O)NC1(C)CC(Cc2cc(-c3cnc(NC=O)s3)n(C)n2)CN(C=O)C1
CC(=O)NC1(CCSc2ccccn2)CCN(C=O)CC1
CC(=O)NC1(c2cc[n+]([O-])cc2)CCN(C=O)CC1
CC(=O)NC1(c2ccc(F)cc2C)CCN(C=O)CC1
CC(=O)NC1=NN(C=O)C(C)(c2cccc(OC(=O)c3ccc(C)cc3)c2Cl)S1
CC(=O)NCC(=O)NCC(=O)NCc1ccc(-c2ccc(C#N)cc2)cc1
CC(=O)NCC(C)N1CCc2ccccc21
CC(=O)NCCCc1nc(-c2ccc(F)cc2F)no1
CC(=O)NCCc1cc(C(=O)COc2cc(Cl)ccc2Cl)cs1
CC(=O)NCc1cc(C(=O)NC2CCC([NH+](C)C)C2)cs1
CC(=O)NCc1cc(C(=O)Oc2ccc(C)cc2Cl)cs1
CC(=O)NN=Cc1ccc(C(=O)[O-])cc1
CC(=O)NNC(=O)c1cc(NC(=O)CCSc2ccccc2)cs1
CC(=O)Nc1cc(-c2c(C)ccc3nccn23)cc2c1CN(C=O)CC2
CC(=O)Nc1cc(Br)cc(NC(=O)Cc2ncc(COc3ccc(C)cc3)s2)c1
CC(=O)Nc1cc(C(=O)NC(c2ccc(F)cc2)c2nccn2C)cs1
CC(=O)Nc1cc(Cl)ccc1NS(=O)(=O)c1ccc(CN2C(=O)c3ccccc3C2=O)cc1
CC(=O)Nc1cc(F)c(F)c(NC(=O)N2CC[NH2+]CCC2(C)[NH3+])c1
CC(=O)Nc1cc(F)ccc1C(=O)NC1CCC(OCCC(C)C)CC1
CC(=O)Nc1cc([N+](=O)[O-])ccc1C
CC(=O)Nc1ccc(-c2nc(C)c(Cn3cccn3)o2)cc1
CC(=O)Nc1ccc(-c2sc(NC=O)nc2C(C(C)C)n2nnc(-c3ccccc3)n2)cc1
CC(=O)Nc1ccc(Br)cc1Br
CC(=O)Nc1ccc(C#CC2(NC(=O)c3ccccn3)CCCCC2)cn1
CC(=O)Nc1ccc(C(=O)C(C)Sc2ncccn2)cc1
CC(=O)Nc1ccc(C(=O)N(C)Cc2ccc(F)cc2)cc1
CC(=O)Nc1ccc(C(=O)NC2CCC(Cc3ccccc3)C2)cc1
CC(=O)Nc1ccc(C(=O)OCc2ccc(C(F)(F)F)c3[nH]c(N)nc23)cc1F
CC(=O)Nc1ccc(C(C)NC(=O)c2nnn[n-]2)cc1
CC(=O)Nc1ccc(C)c(NC(=O)c2cc(Cl)c[nH]2)c1
CC(=O)Nc1ccc(C2CC(OCCC(C)C)N(C=O)C2)cc1
CC(=O)Nc1ccc(C2CC(OCCC(C)C)N(C=O)C2)cc1
CC(=O)Nc1ccc(C=C(C#N)C(=O)Nc2ccccc2)cc1
CC(=O)Nc1ccc(CC2CC(c3ccc(F)cc3)N(C=O)C2)cc1
CC(=O)Nc1ccc(CC2CC(c3ccc(F)cc3)N(C=O)C2)cc1
CC(=O)Nc1ccc(CCNC(=O)Nc2ccnc3[nH]nc(C)c23)cc1
CC(=O)Nc1ccc(CNC(=O)c2ccc(-c3ncccn3)cc2)cc1
CC(=O)Nc1ccc(CNC(=O)c2ccc(O)nc2O)cc1
CC(=O)Nc1ccc(C[NH2+]C(C)c2cc(C)n(-c3cccc4ccccc34)n2)cc1
CC(=O)Nc1ccc(Cl)cc1NC(=O)N(C)CCCc1ccccc1
CC(=O)Nc1ccc(N(C(C)=O)C(C)C(=O)Nc2ccc(N(C)C(C)=O)cc2)cc1
CC(=O)Nc1ccc(NC(=O)C(C)n2cnc3ccccc3c2=O)cc1
CC(=O)Nc1ccc(NC(=O)C(Sc2ccc(C)cn2)C(C)C)cc1
CC(=O)Nc1ccc(NC(=O)C2(c3cccs3)CCN(C=O)CC2)cc1C
CC(=O)Nc1ccc(NC(=O)CCCCC2CCSS2)cc1
CC(=O)Nc1ccc(NC(=O)C[NH+]2CCN(Cc3ncc(-c4ccco4)s3)CC2)cc1
CC(=O)Nc1ccc(NC(=O)c2c(CSc3ncccn3)nnn2-c2ccc(Cl)cc2)cc1
CC(=O)Nc1ccc(NC(=O)c2ccc(CN3CCc4ccccc4C3)cc2)cc1
CC(=O)Nc1ccc(NC(C)C(=O)Nc2ccc(N(C)C)cc2)cc1
CC(=O)Nc1ccc(NCc2cc(=O)[nH]c3cc4c(cc23)OCCO4)cc1
CC(=O)Nc1ccc(OC(=O)C(NC(=O)c2cccs2)C(C)C)cc1
CC(=O)Nc1ccc(S(=O)(=O)NC(c2ccccc2)c2ccco2)cc1C
CC(=O)Nc1ccc(S(=O)(=O)NCCc2cc(Cl)cs2)cc1
CC(=O)Nc1ccc(SC(C)C(=O)Nc2ccc(C)cn2)cc1
CC(=O)Nc1ccc(SC(C)C2(F)CC(C)N(C=O)c3ccccc32)cc1
CC(=O)Nc1ccc([SH](Cc2ccc(C(F)(F)F)cc2)C2=NCCN2[SH](=O)=O)cc1
CC(=O)Nc1ccc2c(c1N)C(=O)c1cccc3cccc-2c13
CC(=O)Nc1cccc(C(=O)NC2CCc3cc(F)ccc3C2)c1Cl
CC(=O)Nc1cccc(C)c1[SH]1CCN([SH](=O)=O)C1C(=O)NCCc1ncc(C)s1
CC(=O)Nc1cccc(C2SCCS2)c1C
CC(=O)Nc1cccc(NC(C)=O)c1C(=O)Nc1ccc2cccc(C)c2n1
CC(=O)Nc1cccc(NC(C)=O)c1C(=O)OCC#Cc1ccccc1
CC(=O)Nc1cccc(NCc2cc(-c3ccc(F)cc3)cs2)c1C
CC(=O)Nc1cccc2c1[SH](CC(=O)NC(c1ccccc1)c1ccccc1)C(S)=N2
CC(=O)Nc1nc(-c2ccc(Br)cc2)c(-c2cnc(C)s2)s1
CC(=O)Nc1nc(-c2ccc(C#CCCO)cn2)c(C)s1
CC(=O)Nc1nc(-c2ccc(C)cc2)c(C(C#N)=Cc2ccc([N+](=O)[O-])cc2)s1
CC(=O)Nc1nc2c([N-]S(=O)(=O)c3cccc(F)c3F)ccc(C)c2s1
CC(=O)Nc1nc2c(c3c1c(=O)oc1ccccc13)CC(C)(C)CC2
CC(=O)Nc1nc2cc(C)cc(CCCS(=O)(=O)c3ccc(C)cc3)c2s1
CC(=O)Nc1nc2n(Cc3ccc(Cl)cc3)c(C)c(-c3ccc(Cl)cc3)c(=O)n2n1
CC(=O)OC(c1ccccc1)C(C)c1ccccc1
CC(=O)OC1(Br)CC(=O)C2CC(C)C3c4ccccc4CCC3C21
CC(=O)OC12C(C)CC(O)(C(C)=O)C(C)C1CCC1C3CCCC3CCC12
CC(=O)OC1C(C)C2(CCC(=O)O2)C2CCC3C4CCCC=C4C=CC3C12C
CC(=O)OC1CC([NH3+])(C(C)(C)C)CC[NH2+]1
CC(=O)OC1CC2(C)C(=CCC3C4CCCC4CCC32)CC1C
CC(=O)c1[nH]c(C)c(C)c1C(=O)C(C)Sc1nnc(-c2ccco2)n1C1CCCCC1
CC(=O)c1[nH]c(C)c(C)c1C(=O)C(C)n1cnc2c(-c3ccc(Br)cc3)csc2c1=O
CC(=O)c1[nH]c(C)c(C)c1C(=O)N(CC1CCCO1)c1ccccc1
CC(=O)c1[nH]c(C)c(C)c1C(=O)OCc1cnc2c(C)cccc2n1
CC(=O)c1[nH]c(C)c(C)c1C1(CCc2ccccc2)CCN(C=O)CC1
CC(=O)c1[nH]cc(N)c1C(=O)Nc1ccc(OCC(F)(F)F)cc1C#N
CC(=O)c1[nH]cc(N)c1C(=O)Nc1ccc(OCC(F)(F)F)cc1C#N
CC(=O)c1c(C)cccc1NC(=O)NC1CCC2(CCCCO2)C1
CC(=O)c1cc(-c2c(F)cc(CNC(=O)CC(C)C)c3c2OCC3)cs1
CC(=O)c1cc(-c2cc3c(c(F)c2CNC(=O)C2CC(C)COC2C)OCC3)cs1
CC(=O)c1cc(C(=O)NCC2([NH+]3CCCCC3)CCCCC2)cs1
CC(=O)c1cc(C(=O)NCCS(=O)C(C)(C)C)cn1C
CC(=O)c1cc(C(=O)Nc2ccc(C3CCc4nncn4CC3)cc2)c[nH]1
CC(=O)c1cc(C)c(C)c(C2CN(c3ncccn3)CCO2)n1
CC(=O)c1cc(F)cc(OCc2nc(NC=O)sc2C)c1
CC(=O)c1cc(F)cc(OCc2nnnn2-c2ccccc2)c1
CC(=O)c1cc(NC(=O)NC(c2ccccc2)c2ccccn2)ccc1C
CC(=O)c1ccc(-n2nc(N)c3c4c(c(-c5ccc(Cl)cc5)nc32)C(=O)NC4=O)cc1
CC(=O)c1ccc(C)c(NC(=O)c2cccc3c2OCC(=O)N3)c1
CC(=O)c1ccc(F)cc1OCCc1ccccn1
CC(=O)c1ccc(N2C(=NC=O)SC3(CCCC(=O)[O-])CS(=O)(=O)CC23)cc1
CC(=O)c1ccc(N2C(=O)c3oc4cc(-c5ccccc5)ccc4c(=O)c3C2F)cc1
CC(=O)c1ccc(N2CCN(C=O)CC2C2CC=CCC2)cc1
CC(=O)c1ccc(N2CCN(C=O)CC2C2CCC(=O)N2S(=O)(=O)c2ccc(F)cc2)cc1
CC(=O)c1ccc(N2CCN(C=O)CC2Cn2c3cccc(C)c3c3nc[nH]c(=O)c32)cc1
CC(=O)c1ccc(N2CCOc3c(ccc(O)c3-c3ccccn3)C2)cn1
CC(=O)c1ccc(NC(=O)C(C)Sc2ccc3cccc(C)c3n2)cc1
CC(=O)c1ccc(NC(=O)C(c2ccccc2)[NH+]2CCSCC2)cc1
CC(=O)c1ccc(NC(=O)C2(N)NCc3sc(NC=O)nc3C2C)cc1
CC(=O)c1ccc(NC(=O)C2CCC(C[NH3+])CC2)cc1
CC(=O)c1ccc(NC(=O)CC(C)(C)C)cc1
CC(=O)c1ccc(NC(=O)CNc2ccc(F)cc2C)cc1
CC(=O)c1ccc(NC(=O)COC(=O)c2ccnc3ccccc23)cc1
CC(=O)c1ccc(NC(=O)CSc2nnc([O-])c3c(-c4ccco4)cnn23)cc1
CC(=O)c1ccc(NC(=O)Cc2ccc(C(F)(F)F)cc2)cc1
CC(=O)c1ccc(NC(=O)Cn2nc3ccc(Sc4ccccc4)nn3c2=O)cc1
CC(=O)c1ccc(NC(=O)NC(C)CC(O)c2ccco2)cc1C
CC(=O)c1ccc(NC(=O)c2[nH]c(C#N)cc2N)cc1
CC(=O)c1ccc(Nc2nc3ncnn3c(C)c2-c2ccc(C)cc2)cc1
CC(=O)c1ccc(OC(C)C(=O)NCc2cc(-c3ccc(Br)cc3)co2)cc1
CC(=O)c1ccc(OC(C)C(=O)NCc2ccc(Cl)cc2)cc1
CC(=O)c1ccc(OC(C)c2cc[n+](C=O)cc2NC(C)C)cc1
CC(=O)c1ccc(OCC2NCCN(C=O)C2(N)c2ccc(Cl)cc2)cc1
CC(=O)c1ccc(OCCN(C)Cc2cccc3nc[nH]c(=O)c23)cc1
CC(=O)c1ccc(OCc2[nH+]ccn2C)cc1Cl
CC(=O)c1ccc(Oc2ccc(C(=O)NCC3(CO)CC3)cc2)cc1
CC(=O)c1ccc(S(=O)(=O)N(Cc2ccc(C)cc2)C2CC2)cc1
CC(=O)c1ccc(S(=O)(=O)N2CCC(C(=O)OCc3cnc4c(C)cccc4n3)CC2)cc1
CC(=O)c1ccc(S(=O)(=O)N2CCC(Cn3cc[nH+]c3C(C)C)CC2)cc1
CC(=O)c1ccc(S(=O)(=O)Nc2cccc3c2N(C)C(=O)C3)cc1
CC(=O)c1ccc2c(c1)C1(c3ccc(Cl)cc3)C=CCC1CN2
CC(=O)c1nc(C)c(-c2nccn2C2CC2)s1
CC(=O)c1nc(C)cc(SCc2ncc(-c3cc(C)co3)s2)c1C#N
CC(=O)c1nc2nncc(C)n2n1
CC(=O)c1sc2nc(-c3ccc(OC(C)C)cc3)cn2c1C
CC(Br)c1nccn1C(C)C
CC(C#N)CNC(=O)C(=O)Nc1ccc(N2CCCC2=O)cc1
CC(C#N)CNC(=O)C1C2CCCC21
CC(C#N)C[NH+](C)CCC1CCOCO1
CC(C#N)Sc1nnc(C23CC4CC(CC(C4)C2)C3)o1
CC(C#N)Sc1nnc2[nH]c3cccc(N)c3n12
CC(C(=O)N(C(N)=O)C(C)(C)C)N1CCCCC1[NH+]1CCCCC1
CC(C(=O)N(C(N)=O)C(C)C)N1CC[NH+](CCc2ccccc2)CC1
CC(C(=O)N(C)CC12CC3CC(CC(C3)C1)C2)N1C(=O)C2CCCCC2C1=O
CC(C(=O)N(C)Cc1ccccc1)[SH]1C2=C(c3c1nc(S)[nH]c3=O)C(N)(c1ccco1)CCC2
CC(C(=O)NC(C)(C)c1cc(F)cc(Cl)c1)S(C)(=O)=O
CC(C(=O)NC1(C)Cc2ccccc2C(C)(C)C1)N1CC[NH+](C)CC1
CC(C(=O)NC1CCCC1)S(=O)(=O)Cc1nc(-c2cccs2)no1
CC(C(=O)NC1COc2ccccc2O1)[SH]1C=NN=C1S
CC(C(=O)NC1OCc2ccccc21)c1cc(Br)cs1
CC(C(=O)NCC(F)(F)F)[NH+]1CCc2ccccc2CC1
CC(C(=O)NCC1CCCO1)c1cccs1
CC(C(=O)NCC1Oc2ccccc2O1)[NH+]1CCN(c2ccc(Cl)cc2)CC1
CC(C(=O)NCCC1COc2ccccc2O1)[NH+](C)Cc1ccn(C)n1
CC(C(=O)NCCc1ccc(F)cc1)N1CCN(C=O)CC1c1ccccc1
CC(C(=O)NCCc1ccc[nH]1)n1cccc1
CC(C(=O)NCCc1ccco1)n1c(=O)cnc2cccc(C(F)(F)F)c21
CC(C(=O)NCCn1ncc(-c2cccs2)c1-c1cnccn1)[NH+]1CCCCC1
CC(C(=O)NCc1[nH+]ccn1CCc1ccccc1)C1CCCCO1
CC(C(=O)NCc1ccc(Cl)cc1)[NH+]1CCCCC1NC(N)=O
CC(C(=O)NCc1ccc(N2CCCC2)cc1)n1cncn1
CC(C(=O)NNC(=O)c1cc(N)c[nH]1)c1cc(Br)cs1
CC(C(=O)Nc1ccc(C(=O)[O-])cc1)N1C(=O)C(=Cc2ccco2)SC1=S
CC(C(=O)Nc1ccc(C(F)(F)F)cc1)[NH+](C)CC1(C)CC[NH+](C)CC1
CC(C(=O)Nc1ccc(Cc2cccc3scnc23)cc1)[NH+]1CCN(c2ccc(O)cc2)CC1
CC(C(=O)Nc1ccc(Cl)c(Cl)c1)C1CC(=O)c2ccoc2C1C
CC(C(=O)Nc1ccc(Cl)cc1)N(C1COc2ccccc2O1)S(C)(=O)=O
CC(C(=O)Nc1ccc(Cl)cc1)[NH+](C)CC(=O)N(C)C
CC(C(=O)Nc1ccc(F)cc1)N1CC[NH+](CC2CC=CCC2)CC1
CC(C(=O)Nc1ccc(NC(=O)CCc2ccccn2)cc1)n1cncn1
CC(C(=O)Nc1ccc(OC2CCCC2)cc1)c1cccs1
CC(C(=O)Nc1ccc([N+](=O)[O-])cc1)n1nc(-n2cccn2)ccc1=O
CC(C(=O)Nc1cccc2ccccc12)[SH]1C=NN=C1S
CC(C(=O)Nc1ccccn1)c1cccc2ccccc12
CC(C(=O)OC(c1ccccc1)c1nccs1)c1cccs1
CC(C(=O)[O-])C(C)N1CCN([SH](=O)=O)CC1S
CC(C(=O)[O-])C1(C)CCOc2ccccc2O1
CC(C(=O)[O-])N(C)C(=O)NC1(C)CN2CCCC2CO1
CC(C(=O)[O-])N1C(=O)C(=Cc2ccc(F)cc2)SC1=S
CC(C(=O)[O-])N1C2(CCNC(=O)CC2)Nc2ccccc2S1(=O)=O
CC(C(=O)[O-])N1CCc2ccccc21
CC(C(=O)[O-])n1ccc(C(=O)N(C)Cc2ccn(C)n2)n1
CC(C(=O)[O-])n1ccc2c(cnc3nc(C4CCCCC4)nn32)c1=O
CC(C(=O)c1ccccc1)c1nc2nnc(N)n2nc1[O-]
CC(C(C)S(C)(=O)=O)N(C)CCS(N)(=O)=O
CC(C(C)S(C)(=O)=O)[NH+](C)C1(C)CCC(c2ccccc2)CC1
CC(C(N)=NO)N(C)C(=O)c1cc(F)cc(F)c1Br
CC(C(N)=O)N1C(=O)CCC1c1ccc(Cl)cc1
CC(C(N)=O)[SH]1C(S)=NN=C1Nc1ccccc1
CC(C(O)c1ccccc1)[NH+](C)CC1CCCCC1
CC(C)(C#N)C(O)c1ccc(C2CC2)cc1
CC(C)(C#N)CCCNc1ccc(OC2CCCC2)cc1
CC(C)(C(=O)OCc1ncc(-c2ccc(F)cc2)o1)c1ccc(C#N)cc1
CC(C)(C(N)C1Cc2cccnc2C1)[NH+]1CCCCCC1
CC(C)(C)C(=O)C1=CN2CC3(N)C(=O)NC(=O)C3C2c2ccccc21
CC(C)(C)C(=O)C1C(c2ccccn2)=C(O)C(=O)N1Cc1ccccc1
CC(C)(C)C(=O)C[NH+]1CCCCC1C(=O)[O-]
CC(C)(C)C(=O)N1CCC2(C1)C(=O)Nc1ccccc12
CC(C)(C)C(=O)N1CCC2(C1)C(=O)Nc1ccccc12
CC(C)(C)C(=O)NCC(c1ccccc1)c1cc2ccccc2[nH]1
CC(C)(C)C(=O)NCC1CN(C=O)CCN1c1ccc(O)cc1
CC(C)(C)C(=O)NCCCC([O-])=NS(=O)(=O)C1CCCC1
CC(C)(C)C(=O)NNC(=O)CSCc1ccc(Cl)cc1
CC(C)(C)C(=O)NNC(=O)c1cc(=O)n2ccccc2n1
CC(C)(C)C(=O)Nc1ccc(C(=O)NCCc2ccc([N+](=O)[O-])cc2)cc1
CC(C)(C)C(NC(=O)NCC1CCS(=O)(=O)C1)c1ccccc1
CC(C)(C)C(c1ccccc1)N(NC(N)=O)C(=O)C1CCCO1
CC(C)(C)C1(C(=O)NN=Cc2ccco2)CCc2sccc2C1
CC(C)(C)C1(C(=O)Nc2ccc(F)c(F)c2)CCN(C=O)CC1
CC(C)(C)C1(CN2CCOCC2)CCC(=O)CC1
CC(C)(C)C1CC(C2CCC(C[NH3+])O2)N(C=O)C1
CC(C)(C)C1CCC(CNC(=O)c2ccc(C(N)=O)cc2)CO1
CC(C)(C)C1CCC(NC(=O)CC2([NH3+])CCC2)CC1
CC(C)(C)C1CCN1c1cc(Cl)cc(C(=O)[O-])c1
CC(C)(C)C1CCN1c1cc(Cl)cc(C(=O)[O-])c1
CC(C)(C)CC(=O)Nc1c(Cl)cccc1C(=O)OCC1(C)CCO1
CC(C)(C)CC(C)(C)NC(=O)CCSc1ccccn1
CC(C)(C)CC(NC(=O)C1CCCO1)c1ccc(F)cc1
CC(C)(C)CC1CCC([NH2+]CC(C)(O)CN2CCOCC2)CN1C=O
CC(C)(C)CC1CCC([NH3+])(C(=O)Nc2ccc(S(N)(=O)=O)cc2)[NH2+]1
CC(C)(C)CC1CN(C(=O)c2cnn3c2OCCC3)CCN1C=O
CC(C)(C)CCC(=O)NC1(C)CCS(=O)(=O)C1
CC(C)(C)CCC(=O)Oc1ccc(C#N)cc1
CC(C)(C)CCOC(=O)CC1([NH3+])CCC1
CC(C)(C)C[NH+]1CCCCC1c1cc(CO)[nH]n1
CC(C)(C)N(CC(=O)[O-])C(=O)NCCc1[nH]cc[nH+]1
CC(C)(C)N1C(=O)C2(NCC3C(=O)NC(=O)C32)c2ccc(C(O)c3ccc(Cl)cc3)cc21
CC(C)(C)N1C(=O)CCC1c1nccn1C=O
CC(C)(C)NC(=O)CNC(=O)CSc1nncc2ccccc12
CC(C)(C)NC(=O)COC(=O)c1ccc(-c2ccc(O)cc2)cc1
CC(C)(C)NC(=O)C[NH+]1CCCCC1CNC(=O)c1ccccn1
CC(C)(C)NC(=O)Cn1cnc2c(CCNC(=O)c3ccccc3)cccc21
CC(C)(C)NC(=O)NCC1(c2cccs2)CCCC1
CC(C)(C)NC(=O)NCCCn1ccc2ccccc21
CC(C)(C)NC(=O)c1ccc(NC(=O)CCCl)cc1
CC(C)(C)NC(=O)c1ccc(NCC(=O)NC(N)=O)cc1
CC(C)(C)Nc1nc(N2CCCCC2C(=O)[O-])ncc1N
CC(C)(C)OC(=O)C1CCC(N)(c2ccn(C3(C)CCS(=O)(=O)C3)n2)N1
CC(C)(C)OC(=O)C1CCC2CCCCC2[NH2+]1
CC(C)(C)OC(=O)C1[NH2+]CC2CCCC21
CC(C)(C)OC(=O)N1C2CC[NH2+]C([NH3+])(c3ccc(N4CCCC4)cn3)C1CC2
CC(C)(C)OC(=O)N1CCC(COc2nccs2)C1
CC(C)(C)OC(=O)N1CCC(CS(=O)c2nc3cccc([N+](=O)[O-])c3[n-]2)CC1
CC(C)(C)OC(=O)N1CCC(C[SH]2C([SH]=O)=Nc3cccc([N+](=O)[O-])c32)C1
CC(C)(C)OC(=O)N1CCC(Cn2c(N)nc3ncccc32)CC1
CC(C)(C)OC(=O)N1CCC(NC(=O)c2ccccn2)CC1
CC(C)(C)OC(=O)N1CCC([NH+]2CCCCC2Oc2ccc(F)cc2)C1
CC(C)(C)OC(=O)N1CCC(n2c(=S)[nH]c(=O)c3c(C(=O)[O-])cccc32)CC1
CC(C)(C)OC(=O)N1CCCC1
CC(C)(C)OC(=O)N1CCN(C=O)CC1c1ccc(F)cc1C(F)(F)F
CC(C)(C)OC(=O)NC1CCC[NH+]1Cc1ccc(N)c2c1CCN2
CC(C)(C)OC(=O)NCC1CCC([NH3+])(c2cc(F)c3ccccc3n2)[NH2+]1
CC(C)(C)OC(=O)NCc1ccc(C2CCCC[NH2+]2)cc1
CC(C)(C)Oc1ccc(CNC(=O)c2ccc(F)c([N+](=O)[O-])c2)cc1
CC(C)(C)S(=O)CCNC(=O)NC1(O)Cc2ccccc2C1
CC(C)(C)S(=O)CCNC(=O)c1cccc2c(=O)ccoc12
CC(C)(C)SCC(=O)NCC(C)(C)N1CCS(=O)CC1
CC(C)(C)[NH2+]CC(O)COc1ccc(-c2ccccc2)cc1
CC(C)(C)c1c(NC(=O)CC(O)c2ccc(F)cc2)ccc2nc(N)[nH]c12
CC(C)(C)c1cc(-c2cnc(NC=O)s2)ccc1[N+](=O)[O-]
CC(C)(C)c1cc(C[NH+]2CCCCC2n2cc[nH+]c2)n(-c2ccccc2)n1
CC(C)(C)c1cc2c(C(=O)NCc3ccccn3)cccc2[nH]1
CC(C)(C)c1ccc(C(=O)NCC(=O)NCC2CCC(O)CC2)cc1
CC(C)(C)c1ccc(C(=O)NNC(=O)c2ccc(C#Cc3ccccc3)cn2)cc1
CC(C)(C)c1ccc(C2CN(C=O)CCN2CCS(C)(=O)=O)cc1
CC(C)(C)c1ccc(CN2C(=O)C3CC=CCC3C2=O)cc1
CC(C)(C)c1ccc(NC(=O)CN2C(=O)CNC2=O)cc1
CC(C)(C)c1ccc(NC(=O)NCC(c2ccco2)[NH+]2CCCC2)cc1
CC(C)(C)c1ccc(NC(=S)NCc2cccs2)cc1
CC(C)(C)c1ccc(OCC2CN(C=O)CCN2C2CCS(=O)(=O)C2)cc1
CC(C)(C)c1ccc(Oc2cnc3cccc(C=C(C#N)C(=O)NCc4ccco4)n3c2=O)cc1
CC(C)(C)c1ccc(S(=O)(=O)N2CCC(CS(N)(=O)=O)CC2)cc1
CC(C)(C)c1cccc2oc(C3CCCC([NH3+])CC3)nc12
CC(C)(C)c1cnc(C[NH+]2CCN(C=O)C(C)(C(C)(C)C)CC2)o1
CC(C)(C)c1csc2c1C(C1(C(=O)NCC3CC3)CCN(C=O)CC1)CCC2
CC(C)(C)c1nc(-c2ccc(Cl)cn2)no1
CC(C)(C)c1nc(CN2CCN(C=O)CC2c2ccc(O)cc2)no1
CC(C)(C)c1nc(CS(=O)Cc2ncnn2-c2ccccc2)no1
CC(C)(C)c1nc2c(NC(=O)C(=O)NCC3(C4CC4)CC3)ccc(N)c2[nH]1
CC(C)(C)c1ncc(C23COCCN2CNC3=O)s1
CC(C)(C)c1nccc(NC(=O)c2ccc(Cn3cncn3)cc2)n1
CC(C)(C)c1nnc(NC(=O)c2ccc(-n3cccc3)cn2)s1
CC(C)(C)c1nnc(SCC2CCN(C=O)C2)n1N
CC(C)(C)n1c(N)nc2c(cnn2Cc2cnnn2-c2ccccc2)c1=O
CC(C)(C)n1cc2c(n1)C(c1ccco1)N(C=O)C2n1cccc1
CC(C)(C)n1ccc(C[NH+]2CCCC2CC(O)c2ccc(F)cc2)n1
CC(C)(C)n1nc(C(=O)NCC2CC2)c2c(=O)[nH]c(N3CCCCC3)nc21
CC(C)(C)n1ncc2c1N=C(O)C(c1ccc(OC(F)F)cc1)C2
CC(C)(C)n1nnn(CN(Cc2cccs2)CC(F)(F)F)c1=S
CC(C)(CC(=O)[O-])NC(=O)N1CCC2[NH2+]C(CC2[NH3+])C1
CC(C)(CCC#N)C[NH+]1CCCCC1CN1CCCCC1=O
CC(C)(CCO)CNc1ccc2nc(C#N)ccc2c1
CC(C)(CN1CCCCC1Oc1ccc(Cl)cc1)S(C)(=O)=O
CC(C)(CNC(=O)N1CCC(C[NH+]2CCCC2CO)C1)c1ccc(F)cc1
CC(C)(CNC(=O)N1CCC(OC2CCCC2)CC1)c1ccccn1
CC(C)(CNC(=O)NC1CCC(CO)CC1)c1ccccn1
CC(C)(CNC(=O)c1ccc([N-]S(=O)(=O)c2cc(Cl)c(Cl)s2)cc1)[NH+]1CCCCC1
CC(C)(CNS(=O)(=O)c1ccc(F)cc1)C(O)c1ccccc1
CC(C)(CNc1ccc([N+](=O)[O-])cc1)NC(=O)OC(C)(C)C
CC(C)(C[NH2+]CC1Oc2ccccc2O1)C(=O)[O-]
CC(C)(C[NH2+]CC1Oc2ccccc2O1)C(=O)[O-]
CC(C)(C[NH3+])N1CC[NH+](C2(C)Cc3ccccc3O2)CC1
CC(C)(Cn1ccc(Br)n1)C(=O)[O-]
CC(C)(F)C(=O)OC1CCCCCC1
CC(C)(NC(=O)C1(N)CCCCC(=O)NC1)c1ccc(F)cc1
CC(C)(NC(=O)Nc1ccccc1)C1CC(Cc2ccccc2)N(C=O)C1
CC(C)(NC(=O)c1ncc(C2CC2)s1)c1cc(F)cc(Cl)c1
CC(C)(Nc1ccc(Cl)cc1)C(=O)[O-]
CC(C)(O)C#Cc1ccc(-c2nccn2-c2ccc(-n3cncn3)cc2)cc1
CC(C)(O)C(=O)Nc1ccccc1
CC(C)(O)CC[NH+]1CCN(c2ccc(F)cc2)CC1
CC(C)(O)CNC(=O)C1(c2cc(F)ccc2F)CCCC1
CC(C)(Oc1ccc(Cl)cc1)C(=O)Nc1cc(-c2ccc([N+](=O)[O-])cc2)[nH]n1
CC(C)(Oc1ccc(Cl)cc1)C(=O)Nc1ccc(N2CCOCC2)cc1
CC(C)(Oc1ccc(Cl)cc1)C1(C(=O)[O-])CCN(C=O)CC1
CC(C)(Oc1ccc(Cl)cc1)C1CN(C=O)CC(N)(c2cccc3nc[nH]c(=O)c23)N1
CC(C)(c1ccc(F)cc1)C1(c2c(N)ccc3[nH]cnc23)CCN(C=O)CC1
CC(C)(c1ccccc1)c1nnc(N(C(=O)C(N)=O)C2CCCC2)s1
CC(C)(c1ccccc1)c1nnc(NC(=O)C2CCc3[nH]c(=O)ccc3C2)s1
CC(C)=C1C2CCC1C1C(=O)N(NC(=O)COc3ccc(C)c(Cl)c3)C(=O)C21
CC(C)=NNC(=O)Nc1cccc(Cl)c1C
CC(C)=NNC(=O)Nc1cccc(Cl)c1C
CC(C)C(=O)N1CCN(c2cc(C(C)C)[nH+]cn2)C(c2ccco2)C1
CC(C)C(=O)N1Cc2cn3ncc(C4(C5CCCO5)CCN(C=O)CC4)c3nc2C(O)C1
CC(C)C(=O)NC1(C)CCCN(C=O)C1c1ccc(F)cc1F
CC(C)C(=O)NCCC[NH2+]C1Cc2ccccc2C1(F)Br
CC(C)C(=O)NCC[NH2+]Cc1ccc([O-])c[nH+]1
CC(C)C(=O)Nc1ccc(C(=O)NC(C)(C)c2ccc(F)cc2)cc1
CC(C)C(=O)Nc1ccc(C2CCN(C=O)C2)cc1N1CCN(C=O)CC1c1ccc(F)cc1
CC(C)C(=O)Nc1ccc(N2CCCC2=O)cc1
CC(C)C(=O)Nc1ccc(NC(=O)C(=O)NCC(C)(C)c2ccccn2)cc1
CC(C)C(=O)Nc1ccc(NC(=O)C2C3CCCCC32)cc1
CC(C)C(=O)Nc1cccc2nsnc12
CC(C)C(C#N)N1CCN(C=O)CC1C1CC1c1ccc(Cl)cc1
CC(C)C(C(=O)N(C)C(C)Cc1cccs1)C(N)=S
CC(C)C(C(=O)N(C)CC(=O)Nc1ccc(Cl)cc1)N1CCCC1=O
CC(C)C(C(=O)NC(CO)c1ccco1)N1C(=O)c2ccccc2C1=O
CC(C)C(C(=O)Nc1ccc(F)cc1)[SH]1C(N)=Cc2c1nc(S)[nH]c2=O
CC(C)C(C(=O)[O-])[NH+]1CC2(CCCCCC2)C1
CC(C)C(C)(C#N)NC(=O)C1(S)CCCCn2c(S)nnc21
CC(C)C(C)(O)CNC1CC([NH3+])(c2ccccc2)C(C)(C)[NH2+]1
CC(C)C(C)(O)C[NH2+]C(c1ccccn1)C1CCCC1
CC(C)C(C)CNC(=O)N1CC(n2nncc2C(=O)[O-])C1
CC(C)C(C)N1CCN(C(N)=O)C(N)C1
CC(C)C(C)NC(=O)C1(CCC(C)(C)C)SCCN1C=O
CC(C)C(C)NC(=O)CCc1cccc2nc(N)[nH]c(=O)c12
CC(C)C(C)NC(=O)CON=C(N)C(F)(F)F
CC(C)C(C)NC(=O)CSc1nc2c(n1-c1ccccc1)CCCC2
CC(C)C(C)NC(=O)N1CCC(C[NH+](C)Cc2ccccc2)CC1
CC(C)C(C)[NH2+]C1CCC(=O)N1c1ccc([N+](=O)[O-])cc1
CC(C)C(CCO)NC(=O)Nc1cc2c(cc1Cl)OCCC2
CC(C)C(CCl)Nc1cccnn1
CC(C)C(CNC(=O)C(=O)Nc1ccc(C(N)=O)c(F)c1)[NH+]1CCCCC1C
CC(C)C(CNC(=O)N1CCC(CC[NH+](C)C)CC1)N1CCOCC1
CC(C)C(CO)NC(=O)Nc1ccc(OC2CCCC2)cc1
CC(C)C(CO)NC(=O)c1cccc2cccnc12
CC(C)C(C[NH+](C)C)n1cnc2c(CCCl)ccnc21
CC(C)C(Cc1ccc(F)cc1)NC(=O)C(=O)Nc1ccc(N(C)C)cn1
CC(C)C(NC(=O)C1CC=CCC1)C1CN(C=O)CCO1
CC(C)C(NC(=O)CCc1ccc(Cl)cc1)c1cccc2[nH]cnc12
CC(C)C(NC(=O)NC1CCCC(=O)N1)c1ccccn1
CC(C)C(NC(=O)OC(C)(C)C)C(=O)NCc1ccc2c(c1)OCC2
CC(C)C(NC(=O)c1ccc(C#N)cn1)C1CCN(C=O)C1
CC(C)C(NC(=O)c1ccco1)C(=O)NCC1CN(C)CCO1
CC(C)C(NC(=O)c1ccnc2[nH]ccc12)c1cnc(NC=O)s1
CC(C)C(NC(=O)c1cnsn1)c1cccs1
CC(C)C(NS(=O)(=O)c1ccc(F)cc1)C(=O)Nc1ccc(N2CCCCC2C)cc1
CC(C)C(O)C(C)c1ccc(F)cc1
CC(C)C(O)c1cccn1C1(C)CN([SH](=O)=O)CCC1S
CC(C)C(Oc1ccc(Cl)cc1)C(=O)C(C#N)c1ccccn1
CC(C)C(Sc1ccccc1)C1COC2(CCN(C=O)CC2)O1
CC(C)C(Sc1nc2ncccn2n1)c1cccc2c1CCN(C=O)C2
CC(C)C(Sc1nnc(-c2cc3c(s2)CCCC3(C)C)n1C)C(=O)NC(N)=O
CC(C)C([NH2+]C1CCC(=O)N1C(C)(C)C)c1ccccn1
CC(C)C([NH2+]C1CCCC(=O)N1C)c1ccc(C(F)(F)F)cc1
CC(C)C([NH2+]CC(C)N1CCN(c2ccccc2)CC1)c1ccccn1
CC(C)C([NH2+]Cc1cc(C(N)=O)co1)c1ccc(C(F)(F)F)cc1
CC(C)C([NH2+]Cc1ccccn1)C(=O)[O-]
CC(C)C([NH3+])c1cccn1Cc1cccc(Cl)c1Cl
CC(C)C(c1ccccn1)N(C(=O)NN)c1cc(C(C)(C)C)cnn1
CC(C)C1(C)C(c2ccc(F)cc2)C=NN1C=O
CC(C)C1(C)CC2C3C=CC=CC3=NC2C(N)(c2[nH]cc[nH+]2)N1
CC(C)C1(C)CCC(NC(=O)c2cc(C[NH3+])co2)CC1
CC(C)C1(C)CCC(c2ccc(Br)cc2)c2cn[nH]c21
CC(C)C1(C2Cc3cccnc3C2)CCCCC[NH2+]1
CC(C)C1(CC(=O)NCCCn2ccnc2)CCc2cc3ccc(=O)oc3cc2O1
CC(C)C1(CC(C)(O)c2ccccc2)CCC(=O)CC1
CC(C)C1(CC2CCCOC2)CCC[NH2+]1
CC(C)C1(CN2CC[NH+](C)CC2)CCN(c2ccnc(N)n2)CC1
CC(C)C1(Cc2conc2NC=O)CSc2nccc(=O)n21
CC(C)C1([NH3+])Oc2ccccc2CCC1O
CC(C)C1(c2c(F)cccc2Cl)CC(=O)NC(=O)C1
CC(C)C1C(C)CCCC1(O)C1(C[NH3+])CCCCCC1
CC(C)C1C(c2ccc([N+](=O)[O-])cc2)C2=C(CC=CN2)C(=O)C1C1CCN(C=O)CC1
CC(C)C1CC(CCc2cccc3nc[nH]c(=O)c23)N(C=O)C1
CC(C)C1CCC(NC(=O)C(=O)Nc2cc(CC(C)(C)C)n(C)n2)CC1
CC(C)C1CC[NH2+]CCS1
CC(C)C1CN(C=O)CC(N)(c2ncc(-c3ccc(Cl)cc3)s2)N1
CC(C)C1CN(c2nccs2)C(C[NH3+])C[NH+]1C(C)C
CC(C)C1Cc2c(C(=O)N3CC[NH2+]CC([NH3+])(C4CC4)C3)n[nH]c2C(N)C1
CC(C)C1NC(=O)N(CC(=O)NC(C)C23CC4CC(CC(C4)C2)C3)C1=O
CC(C)C1[NH2+]CC2CN(C(=O)c3nc[nH]n3)CC21
CC(C)C1[NH2+]CCN(Cc2ccc(O)cc2)C1(C)C1CC1
CC(C)CC(=O)C1(c2ccc(N3CCNCCC3=O)cn2)CCN(C=O)CC1
CC(C)CC(=O)Nc1ccc(OCc2cc(=O)n3ccccc3n2)cc1
CC(C)CC(C)(C)CNC(=O)C1(C)CCN(C=O)CC1
CC(C)CC(C)(C)CNC(=O)N(C)C(C)c1ccccn1
CC(C)CC(C)(NC(=O)c1cccc2[nH]ccc12)C(N)=O
CC(C)CC(C)N(C)C(=O)C1CCC2CCC[NH2+]C2C1
CC(C)CC(C)N(C)C(=O)NC(C)c1cccc2c1NC(=O)CO2
CC(C)CC(C)OCC1(C)C(c2ccc3nncn3c2)CCCN1C=O
CC(C)CC(C)[NH2+]C1C(C)C(C)OC1(C)C
CC(C)CC(CNC(=O)NC(C)C1CCCCC1)C(=O)[O-]
CC(C)CC(CNc1cc(C(=O)N(C)C)cnn1)C(=O)[O-]
CC(C)CC(C[NH2+]Cc1ccc([O-])c[nH+]1)N1CCOCC1
CC(C)CC(C[NH3+])C1(CC(=O)[O-])CCN(C=O)CC1
CC(C)CC(C[NH3+])c1nc(Cc2ccc(Br)cc2)no1
CC(C)CC(NC(=O)Nc1ccccc1)c1cnc(NC=O)s1
CC(C)CC(NC(=O)Nc1ccccc1)c1cnc(NC=O)s1
CC(C)CC(NC(=O)c1c(C(N)=O)ccn1C)c1ccccc1
CC(C)CC(NC(=O)c1cccc(=O)n1C)C1C[NH2+]CCc2nncn21
CC(C)CC(NC(=O)c1ccnc2sccc(=O)c12)C1CN(C=O)c2ccccc21
CC(C)CC(NC(=O)c1ccnc2sccc(=O)c12)C1CN(C=O)c2ccccc21
CC(C)CC(Nc1nn(C)c(=O)cc1Cl)c1cnc(NC=O)s1
CC(C)CC(OC(=O)c1cnns1)c1ccccn1
CC(C)CC([NH2+]CC1CCS(=O)(=O)C1)c1ccccn1
CC(C)CC([NH2+]CC1CCS(=O)(=O)C1)c1cccs1
CC(C)CC([NH2+]CC1CCS(=O)(=O)C1)c1cccs1
CC(C)CC([NH3+])C1CCC2(CCCCO2)C1
CC(C)CC([NH3+])c1ccc(Cl)cc1
CC(C)CC(c1cnc(NC=O)s1)N1C(=O)c2ccccc2C1=O
CC(C)CC1(N)COC(C)(CC#N)CN1c1cc2c3c(nc(N)c2c(N)n1)NC(=O)C3
CC(C)CC12C(=O)NC(=O)C1CNC21C(=O)N(Cc2ccc(F)cc2)c2c(N)cccc21
CC(C)CC1CCNCC1N
CC(C)CC1CN(C(N)=O)C(N)(CC[NH+]2CCCCC2C)CO1
CC(C)CC1NC(=O)C=C(C#N)S1(C)Cc1ccccc1
CC(C)CC1NC(=O)c2c(N)cccc2N1
CC(C)CC1OCCN(C(N)=O)C1N
CC(C)CCC(=O)NC1CC1c1ccc(Cl)cc1
CC(C)CCC(=O)NCC(=O)Nc1ccc(C(F)(F)F)cc1
CC(C)CCC(=O)NNC(=O)CSc1nc2ccccc2o1
CC(C)CCC(C)(CO)Nc1cc(Br)ccc1Cl
CC(C)CCC(C)C(C)(O)C(=O)[O-]
CC(C)CCC(C)NC(=O)N(C)CC(C)O
CC(C)CCC(C)NC(=O)NCC(O)c1ccc(F)cc1
CC(C)CCC1(C2(c3cccc(F)c3F)CCN(C=O)CC2)NC(=O)N(Cc2ccccn2)C1=O
CC(C)CCC1(CC(=O)[O-])OC(C)CCC1C
CC(C)CCC1CCC(NC(=O)C[SH]2C([S-])=NN=C2S)C1
CC(C)CCC1NCCN(C=O)C1(N)C1CN(C=O)C(=O)N1
CC(C)CCCC(C)NC(=O)CN1C(=O)c2ccccc2S1(=O)=O
CC(C)CCCC(C)NC(=O)c1cc(N)c2c(c1)C(=O)NC2=O
CC(C)CCN(C(=O)C1CCCC1)c1c(N)c(=O)[nH]c(=O)n1Cc1ccccc1
CC(C)CCN(C)C(=O)C1CC([NH3+])CC[NH2+]1
CC(C)CCN(c1ccnc([N+](=O)[O-])n1)C1CCC(C)CN1
CC(C)CCN(c1nc(C[NH3+])c(C2CC2)s1)C1CCCC1
CC(C)CCN1C(=O)c2cc(C(N)=O)nn2CCC1(N)c1ccccc1
CC(C)CCN1CCN(C(=O)C(=O)N(c2cc(C#N)[nH]n2)C(C)(C)C)CC1
CC(C)CCNC(=O)C(C)S(=O)Cc1cccc2scnc12
CC(C)CCNC(=O)C1CCCC(N)N1
CC(C)CCNC(=O)CC1(C)CSc2nccc(=O)n21
CC(C)CCOC1CC(C(C)NC(=O)c2ccc(Cl)cc2)N(C=O)C1
CC(C)CCOC1CC(c2ccco2)N(C=O)C1
CC(C)CCOC1CC(c2cnns2)N(C=O)C1
CC(C)CCOC1CCC(NC(=O)c2cc3c([nH]c2=O)CCCC3=O)CC1
CC(C)CCOc1c(Cl)ccc(C=O)c1Cl
CC(C)CCOc1c(Cl)ccc(C=O)c1Cl
CC(C)CCOc1ccc(C(=O)Nc2ccc(C#N)cc2)cc1
CC(C)CC[NH+](Cc1nnc(N=C[O-])s1)C1CC1
CC(C)CC[NH+]1CCN(C(N)=O)CC1(N)c1ncc(-c2ccccc2)o1
CC(C)CCc1nc(COc2ccc(F)c(F)c2)no1
CC(C)CCn1cccc1C[NH+]1CCCCC1N1CCCC1=O
CC(C)CN(C(=O)CS(=O)(=O)c1ccc(Cl)cc1)C(C)C
CC(C)CN(C(=O)NCC(c1ccccc1)C1CN(C=O)CCO1)C1CC1
CC(C)CN(C(N)=O)C(=O)C(C)Nc1ccc(Oc2cc(Cl)cc(Cl)n2)cc1
CC(C)CN(CC(C)C)C(=O)c1cccc2c1CCN2S(C)(=O)=O
CC(C)CN(CCC(N)=S)C(=O)c1c(F)cc(F)cc1F
CC(C)CN(CC[NH+](C)C)C(=O)C1CCC(C)O1
CC(C)CN(c1ncccc1C[NH2+]C1CC1)C1CCCC1
CC(C)CN1CCN(C(N)=O)CC1(N)c1c(C(=O)NC(C)C)c(N)cc2[nH]cnc12
CC(C)CN1CCOC(CNC(=O)C(C#N)=Cc2ccco2)C1
CC(C)CNC(=O)C(=O)Nc1ccc(CC(=O)NC(C)C)cc1
CC(C)CNC(=O)C(=O)Nc1ccc(COC2CCC(C)CC2)cc1
CC(C)CNC(=O)CC(C)Cc1ccc(Cl)cc1
CC(C)CNC(=O)Cc1ccc(NC(=O)c2csc3c2CCS3(=O)=O)cc1
CC(C)CNC(=O)N1CCC(CC(=O)NC2(C)Cc3ccccc3C2)CC1
CC(C)CNC(=O)c1c(Cl)cccc1NCC(=O)NC1(C#N)CCCC1
CC(C)COC(=O)C(C#N)=CC=Cc1ccccc1
CC(C)COC(=O)N1CCC(C(=O)NC2CCCC[NH+]2C2CCCCC2)CC1
CC(C)COC(=O)NC(C)c1ccc(-n2ccnc2)cc1
CC(C)COC(=O)c1ccc(C2OCCO2)cc1
CC(C)COC1CCC([NH3+])(c2cc(-c3ccccc3)[nH]n2)[NH2+]1
CC(C)COC1CCCN(C=O)C1CC(N)=C1NC(=O)c2ccccc21
CC(C)COCC(NC(=O)C1CCC(=O)O1)c1ccco1
CC(C)COc1cc(N)c(NCC2CN(C)CCO2)cn1
CC(C)COc1ccc(NC(=O)C2C3C=CC2CC3)cc1
CC(C)COc1ccc(NC(=O)NC2(C)CCCc3nncn32)cc1
CC(C)COc1ccc(NC(=O)NC2(C)CCCc3nncn32)cc1
CC(C)COc1ccc(NCC[NH+]2CCCCCC2)cc1
CC(C)COc1ncc(Cl)cc1CNC(=O)C1CCC(=O)N1
CC(C)COc1ncccc1C(=O)N(C)C(C)c1ccc(S(C)=O)cc1
CC(C)CS(=O)(=O)N1CCCc2c(NC(=O)OC(C)(C)C)cccc21
CC(C)C[N+]1(C)CCCCC1C
CC(C)C[NH+](C)CC(=O)NC1CCCC1
CC(C)C[NH+](CCN(C)C)C1CC(C)C(C)C1O
CC(C)C[NH+]1C(C)CCCC1NC(=O)OC(C)(C)C
CC(C)C[NH+]1CCCCC1OCc1ccc(F)cc1
CC(C)C[NH+]1CCN(C(C)C(=O)Nc2ccc(C#N)cc2)CC1
CC(C)C[NH2+]CC1CCC(c2cccc3ccccc23)O1
CC(C)C[NH2+]CCC=CCc1cccs1
CC(C)C[NH2+]CCC=CCc1cccs1
CC(C)C[NH2+]Cc1cnnn1Cc1ccc(O)cc1
CC(C)Cc1cc(C#N)c(S)nc1S
CC(C)Cc1cc(C(=O)Nc2sc3c(c2N)S(=O)(=O)NCC3)on1
CC(C)Cc1cc(C2c3nc(N)cc(C#N)c3CNC2N)[nH]n1
CC(C)Cc1cc(N2CC[NH2+]C(C)(N)C2)n[nH]1
CC(C)Cc1ccc(C(NC(=O)C2COCCO2)C2CC2)cc1
CC(C)Cc1ccc(S(=O)(=O)N2CCC(c3nnc(C(=O)Nc4ccccc4)s3)CC2)cc1
CC(C)Cc1nc(CNc2ccc(C(=O)N(C)c3ccccc3)cc2)no1
CC(C)Cc1ncc(C[NH+](C)C(CO)C(C)(C)C)s1
CC(C)Cn1c(-n2c(=O)oc3ccc(N)cc32)cnc(N)c1=O
CC(C)Cn1c(=O)c2cccc(C(=O)NC3CCCC3)c2n2c(SCC(N)=O)nnc12
CC(C)Cn1c([O-])c(-c2cccc3[nH]c4c(c23)CC[NH2+]C4)c(=O)n(CC(C)C)c1=O
CC(C)Cn1cc(C(=O)N(C)C2CCCCC2)c(C2CC2)n1
CC(C)Cn1cc[nH+]c1CNC(=O)C(C)n1cc[nH+]c1C(C)C
CC(C)Cn1ccc(NC(=O)CN2C(=O)C3C4C=CC(C4)C3C2=O)n1
CC(C)Cn1ccc(NC(=O)N2CCC(C3CN(C=O)CCO3)C2)n1
CC(C)Cn1ccc(NCc2ccn(-c3ccccc3)n2)n1
CC(C)Cn1cnnc1C1CCC([NH3+])(c2cc(-c3ccc(F)cc3)[nH]n2)[NH2+]1
CC(C)Cn1nc(C(=O)Nc2nncs2)c2c(C(C)C)cccc2c1=O
CC(C)Cn1ncnc1CC(CO)c1ccc(Cl)cc1
CC(C)N(C(=O)Cn1ccc2c(C(F)F)ccnc21)C(C)C
CC(C)N(C)C(=O)C1(C=CSCc2ccco2)SCCN1C=O
CC(C)N(C)C(=O)CN(C)S(=O)(=O)c1cc(Cl)cs1
CC(C)N(C)S(=O)(=O)c1ccc(C(=O)NCc2ccccn2)cc1
CC(C)N(C)S(=O)(=O)c1ccc(NC(=O)C[NH+](C)C2CCC2)cc1
CC(C)N(C)S(=O)(=O)c1ccc(NC(=O)C[NH+](C)C2CCC2)cc1
CC(C)N(C)c1ccc(NC(=O)N2CCN(C(=O)C3CCCO3)CC2)c(F)c1
CC(C)N(C)c1ccc(NCc2cc(Cl)cs2)cc1F
CC(C)N(CC#N)C(=O)Cc1ccc(F)cc1F
CC(C)N(Cc1cccc2nc[nH]c(=O)c12)C(=O)CSc1ccc(F)cc1
CC(C)N(Cc1cccc2scnc12)CC(F)(F)F
CC(C)N(Cc1ccccc1)C(=O)CN1C(=O)CNC1=O
CC(C)N(Cc1ccccc1)C(=O)CSc1nnc(-c2cc3ccccc3[nH]2)o1
CC(C)N1C(=O)C2CC3C=CC2(O3)C1C(=O)Nc1cc(F)cc(N2CCCC2)c1
CC(C)N1C(=O)CC(NC(=O)C[NH+]2CCCC2C)C1=O
CC(C)N1C(=O)CCC1C(=O)NCc1ccc(NC(=O)c2ccc(F)cc2)cc1
CC(C)N1C(=O)CCC1NC(=O)N1CCC(OCCCc2ccccc2)C1
CC(C)N1C(=O)CCC1Nc1cc(F)cc(C(=O)N(C)C)c1
CC(C)N1C(=O)CCC1Oc1ccc(C(=O)NC2CC2)cc1
CC(C)N1CCN(C=O)CC1C=CC1COc2cc(Cl)ccc2O1
CC(C)N1CCOC(c2nnn[n-]2)C1
CC(C)N1CC[NH+]=C1N
CC(C)NC(=O)C(C#N)=c1sc(=Cc2ccccc2)n(-c2ccccc2)c1=O
CC(C)NC(=O)C1(C2Oc3ccccc3O2)CCCc2sc(NC=O)nc21
CC(C)NC(=O)C1(Cc2ccc(-c3ccccn3)cc2)CCCC([NH3+])(c2ccccn2)[NH2+]1
CC(C)NC(=O)C1CN(C(=O)c2ccc(-c3ncn[nH]3)cc2)CC1[NH3+]
CC(C)NC(=O)CC(C)NC(=O)NCCC1CC=CCC1
CC(C)NC(=O)CC(C)NC(=O)NCCC1CC=CCC1
CC(C)NC(=O)CC(C[NH3+])N(C)Cc1ccc(F)cc1
CC(C)NC(=O)CCCC([O-])=NS(=O)(=O)c1cccs1
CC(C)NC(=O)CN(C)C(=O)Cn1c(=O)[nH]c2ccccc21
CC(C)NC(=O)CN(C)C(c1ccccc1)C1CCN(C=O)CC1
CC(C)NC(=O)CN1CCN(C=O)CC1c1ccc([N+](=O)[O-])cc1F
CC(C)NC(=O)COC(=O)C(C)NC(=O)c1ccco1
CC(C)NC(=O)Cc1ccc(NCCn2c(=O)oc3ccccc32)cc1
CC(C)NC(=O)Cn1cccc1C([NH3+])C(C)C
CC(C)NC(=O)N1CCC(C(=O)NC(C)c2cc(Cl)cs2)C1
CC(C)NC(=O)Nc1ccc(C(=O)NCCNC(=O)C2CC2)cc1
CC(C)NC(=O)c1ccc(-c2c(NS(C)(=O)=O)ccc3[nH]c(N)nc23)cc1
CC(C)NC(=O)c1ccc(CNC(=O)c2cc3cccnn3n2)cc1
CC(C)NC(=O)c1ccc(NC(=O)NCCC(N)=O)cc1
CC(C)NC(=O)c1ccc(NC2CCC(=O)N2C2CC2)cc1
CC(C)NC(=O)c1ccc(OCc2ncc(-c3ccco3)s2)cc1
CC(C)NC(=O)c1ccc2sccc2c1C1(C)CC(c2ccn(C)n2)CCN(C=O)C1
CC(C)NC(=S)N(Cc1ccccc1)Cc1ccc(Cl)cc1
CC(C)Nc1ccc(C(=O)NC2CC2)cc1
CC(C)Nc1ccc(CNC(=O)N2CC(C3CCCCC3)CC2O)cc1
CC(C)Nc1ccc(CNC(=O)NC2CCC(=O)N2C(C)(C)C)cc1
CC(C)OC(=O)C(C)N(C)Cc1ccc(S(C)=O)cc1
CC(C)OC(=O)C1(C)C=CNc2c(-c3ccc([N+](=O)[O-])cc3)c(=O)[nH]c(=O)n21
CC(C)OC(=O)C1(N)c2nc3sccc3cc2C(c2cccs2)NC1N
CC(C)OC(=O)C1=CC(C)(c2ccc(N(C)C)cc2)n2nnnc2N1
CC(C)OC(=O)C1=CC23CN(C4CCCCC4)C(=O)C2CC1O3
CC(C)OC(=O)C1CCC[NH+]1C1CCN(C(=O)O)C1O
CC(C)OC(=O)CCNC(=O)Nc1ccc(C(F)(F)F)cc1
CC(C)OC(=O)CCNC(=O)c1ccc2c(Cl)csc2c1F
CC(C)OC(=O)c1ccc(NC(=O)C2CCCO2)cc1
CC(C)OC(=O)c1cccc(NC(=O)C2CCCC(=O)N2)c1Cl
CC(C)OC1CCC([NH2+]C2NCC(C)C2N)CC1
CC(C)OCC(=O)N(CC(N)=O)Cc1ccc(Br)cc1
CC(C)OCCC(=O)Nc1cc(Cl)cc([N-]S(C)(=O)=O)c1
CC(C)OCCCNC(=O)NC1CCc2ccccc2C1F
CC(C)OCCN1CCCCC1[NH2+]C1C2CCC1CC2
CC(C)OCc1cc(C(=O)NC2CCCC[NH+]2C)c2ccoc2c1
CC(C)OCc1cc2c(C(=O)NC3COc4ccccc43)cccc2o1
CC(C)Oc1c(Br)ccc(Br)c1C=NNc1nnn[n-]1
CC(C)Oc1ccc(C(=O)C=Cc2ccccn2)cc1
CC(C)Oc1ccc(C(=O)N(C(N)=S)c2ccc(C3(C)CCN(C=O)CC3)cc2)cc1
CC(C)Oc1ccc(C(=O)NC2CC(S)c3ccccc3N2[SH](=O)=O)cc1
CC(C)Oc1ccc(C(=O)NC2c3nn(-c4ccc(Cl)cc4)cc3CS2(=O)=O)cc1
CC(C)Oc1ccc(C(=O)OCCC(F)(F)F)cn1
CC(C)Oc1ccc(C(C)(O)c2ccc(Cl)cc2)cc1
CC(C)Oc1ccc(C(C)N(C)C(=O)c2cnccn2)cc1
CC(C)Oc1ccc(C(O)Cn2c(N)cnc(N)c2=O)cc1
CC(C)Oc1ccc(C(O)c2cc(F)cc(Cl)c2)cc1
CC(C)Oc1ccc(C2CCC(C[NH2+]C(C)(C)C)O2)cc1
CC(C)Oc1ccc(CNC(=O)C(=O)Nc2ccc(F)c(F)c2)cc1
CC(C)Oc1ccc(CNc2ccc(C(F)(F)F)cc2)cc1
CC(C)Oc1ccc(CNc2ccn(CC3CN(C=O)CCO3)n2)cc1
CC(C)Oc1ccc(C[NH2+]C(C)c2ccc(N(C)C)cc2)cc1
CC(C)Oc1ccc(F)cc1CNC(=O)c1cc([O-])cnn1
CC(C)Oc1ccc(NC(=O)CCn2ccccc2=O)cc1
CC(C)Oc1ccc(NC(=O)N2CCC(OCC3CCCO3)CC2)cc1
CC(C)Oc1ccc(NC(=O)N2CCN(C(=O)c3ccccn3)CC2)cc1
CC(C)Oc1ccc(S(=O)(=O)N(C)Cc2nccn2C(F)F)cc1
CC(C)Oc1ccc(S(=O)(=O)NCc2ccc(F)cc2)cc1
CC(C)Oc1cccc(F)c1NC(=O)NCC(C)N1CCOCC1
CC(C)Oc1cccnc1C(=O)N(C)CCCN1CC[NH+](C)CC1
CC(C)Oc1nc(C(=O)NC2CC2C)ccc1Cl
CC(C)S(=O)(=O)C(C)C(=O)NC1CCc2cccc(OC(F)F)c2C1
CC(C)S(=O)(=O)C1(C)CS(=O)C(C)(C)CN1C=O
CC(C)S(=O)(=O)CC(=O)Nc1ccc(-c2cnc(C=O)n2C)cc1
CC(C)S(=O)(=O)c1c(NC(=O)CCC2CCCC2)c(N)c2[nH]c(=O)[nH]c2c1N
CC(C)S1(CC(=O)N(C)C2CCS(=O)(=O)C2)C(S)=NN=C1S
CC(C)[NH+](C)Cc1ccc(CNC(=O)Nc2ccc(N(C)C)cc2)cc1
CC(C)[NH+](C1CCC(O)CC1)C1(C)CC(C(N)=O)CN(C=O)C1
CC(C)[NH+](Cc1ccc(C(N)=O)cc1)C1CC1
CC(C)[NH+]1C2CCC1CC(N)(c1ccc3c(c1)C1(CC3)CC1)N(C(N)=O)C2
CC(C)[NH+]1CCCC1CC(=O)[O-]
CC(C)[NH+]1CCCCC1C(=O)Nc1ccc(C2[NH+]=c3ccccc3=[NH+]2)cc1
CC(C)[NH+]1CCCCC1C(=O)Nc1ccc(CC2NC(=O)NC2=O)cc1
CC(C)[NH+]1CCCCC1CNC(=O)Cc1cccc2[nH]ncc12
CC(C)[NH+]1CCNC(CCO)C1(N)c1ccc(-c2ccco2)cc1
CC(C)[NH+]1CCc2c(nc[nH]c2=O)C1C1CCCC[NH+]1Cc1ccc(F)cc1F
CC(C)[NH2+]C1(CO)CCCC1[NH+]1CCCC1C
CC(C)[NH2+]C1(CO)CCCC1[NH+]1CCCCC1C(C)(C)C
CC(C)[NH2+]CC(C)(O)C1CC2(CCCCO2)CO1
CC(C)[NH2+]CC1CCC(c2ccnc3ccccc23)O1
CC(C)[NH2+]Cc1cc(C2CC2)n(Cc2ccc(Cl)cc2)n1
CC(C)[NH2+]Cc1ncc(C2CN3CC[NH+]2CC3)[nH]1
CC(C)[SH]1C=C(N)c2c1nc(S)[nH]c2=O
CC(C)c1[nH+]ccn1C1(C#N)CCC(C(C)(C)C)CC1
CC(C)c1[nH+]ccn1Cc1cc(C(=O)N2CCC(c3cccc(F)c3F)CC2)no1
CC(C)c1c(NC=O)noc1CCc1nc(-c2ccccn2)no1
CC(C)c1c2c(cc3oc(=O)ccc13)OCC2=NO
CC(C)c1c[nH]nc1C(=O)N(C)CC(=O)Nc1ccc(Cl)cc1
CC(C)c1c[nH]nc1C(=O)N(CCC(F)(F)F)C1CCCC1
CC(C)c1cc(C(=O)N(C)CC(=O)Nc2ccc(Cl)cc2)n(-c2ccccc2)n1
CC(C)c1cc(C(=O)N(C)CCCc2cc(-c3ccc(F)cc3)[nH]n2)on1
CC(C)c1cc(C(=O)NCC#Cc2ccccc2)nc2c1cnn2C(C)C
CC(C)c1cc(C(=O)Nc2ccc(N3CCCC3)c(F)c2)n(C)n1
CC(C)c1cc(C2(N)CC3([NH3+])CCC(CN2)[NH2+]3)n(C)n1
CC(C)c1cc(C2(N)CC3NCCSC3CO2)n(-c2ccccc2)n1
CC(C)c1cc(C2(NC(=O)NC3CCCCC3)CCN(C=O)CC2)on1
CC(C)c1cc(C2(c3[nH+]ccn3Cc3nccs3)CCN(C=O)CC2)n(C)n1
CC(C)c1cc(C23CCN(C=O)C2CCC(C)(c2ccc(F)cc2)N3C=O)n[nH]1
CC(C)c1cc(CNC(=O)C2CC(Cc3ccccc3)N(C=O)C2)on1
CC(C)c1cc(NC(=O)N(C)Cc2ccc(N(C)C)cc2)cc(C(C)C)c1
CC(C)c1cc([NH2+]C2CSCC23CCCCO3)cc2c1CCCCO2
CC(C)c1cc([NH2+]CC2CN3CCN2CC3)c2c(c1)OCCC2
CC(C)c1ccc(C(C)C)c(NC(=O)CCN2C(=O)C3(C)CCC(C)(C2=O)C3C)c1
CC(C)c1ccc(C(C)CC(=O)NN(CN)C2CCS(=O)(=O)C2)cc1
CC(C)c1ccc(C(NC(=O)C(=O)Nc2ccc(Cl)cn2)C(C)C)cc1
CC(C)c1ccc(C2CC(C(C)NC(N)=O)N(C=O)C2)cc1
CC(C)c1ccc(CCC(=O)Nc2ccc(C(N)=O)cc2)cc1
CC(C)c1ccc(Cc2nnc(NC(=O)C3CCN([SH](=O)=O)C(S)C3)o2)cc1
CC(C)c1ccc(Cn2cnc([N+](=O)[O-])n2)cc1
CC(C)c1ccc(N2C(=O)C(=Cc3ccc(N(C)C)cc3)NC2=S)cc1
CC(C)c1ccc(N2C(=O)C3COC4(C(=O)c5ccc(-c6ccc(F)cc6)cc5C4=O)C3C2=O)cc1
CC(C)c1ccc(NC(=O)C(=O)NCC2(CO)CC2)cc1
CC(C)c1ccc(NC(=O)C2CSCCC(=O)N2)cc1
CC(C)c1ccc(NC(=O)C[n+]2cn(Cc3ccccc3)c3ccccc32)cc1
CC(C)c1ccc(NC(=O)N2CCC(C(F)(F)F)CC2)cc1
CC(C)c1ccc(NC2CC=CS2(=O)=O)cc1
CC(C)c1ccc(OCCNS(=O)(=O)c2cccc3oc(=O)ccc23)cc1
CC(C)c1ccc(S(=O)(=O)N2CCN(C(C)C(=O)NC3CCCC3)CC2)cc1
CC(C)c1cncc2nc(CCl)sc12
CC(C)c1n[nH]c(SC(C(=O)Nc2ccc(F)cc2)C(C)C)n1
CC(C)c1nc(=O)c(-c2ccc(Cl)cn2)c([O-])[nH]1
CC(C)c1nc(C(N)=O)nn1CCC1CCCCC1
CC(C)c1nc(C2(N)CN(C(=O)c3ccc(=O)[nH]n3)CCO2)n[nH]1
CC(C)c1nc(C2CCC[NH2+]2)no1
CC(C)c1nc(C2CN(C=O)C(C(C)Oc3ccccn3)CO2)n[nH]1
CC(C)c1nc(CCCNC(=O)N(C)C2CCCCC2)no1
CC(C)c1nc(CON=C(N)c2ccc(C(F)(F)F)cc2)no1
CC(C)c1nc(C[NH+](C)Cc2c(F)cccc2F)no1
CC(C)c1nc(Cn2cnc3sccc3c2=O)no1
CC(C)c1nc(N)c(C(C)C)c(-n2nc(C(N)=O)c3ccccc32)n1
CC(C)c1nc(OCC(=O)[O-])cc(-c2ccccn2)n1
CC(C)c1ncc(C(C#N)C(=O)c2ccc(C(=O)N(C)C)cc2)s1
CC(C)c1ncc(C(C)NC(=O)c2cc(Cl)cc(Cl)n2)s1
CC(C)c1ncc(C2(C)CCCN(C=O)C2C(=O)c2ccc(O)cc2)s1
CC(C)c1ncc(CN(C)C(=O)CCc2nc(-c3ccc(F)cc3)no2)s1
CC(C)c1ncc(CN(C)CC(F)F)s1
CC(C)c1ncc(CN2CCS(=O)(=O)CC2)o1
CC(C)c1ncc(CS(=O)(=O)C(C)c2nc(-c3ccccc3)no2)o1
CC(C)c1ncc(C[NH+]2CCCC2C(=O)NC2CC2)o1
CC(C)c1ncc(C[NH2+]C(C)c2ccc(NC(=O)NC3CC3)cc2)s1
CC(C)c1nccc(C2(N)CNCC[NH+](Cc3ccc(F)cc3)C2)n1
CC(C)c1ncnc(NC2CCCC[NH+]2C2CCCC(N)N2)c1C(C)C
CC(C)c1nn(C)c(Cl)c1C(=O)NCCCCC1CCCC1
CC(C)c1nn(C)c(Cl)c1C(O)Cc1ccc(Br)cc1
CC(C)c1nn(CCNC(=O)c2ccc3c(c2)CCCO3)c(=S)[nH]1
CC(C)c1nnc(CCC(=O)NC(C)c2ccc(-c3ccccc3)cc2)o1
CC(C)c1nnc(NC(=O)CN2C(=O)NC(=O)C23CCCC3)s1
CC(C)c1nnc(NC(=O)c2ccc(C3(C)NC(=O)NC3=O)cc2)s1
CC(C)c1nncn1CCNC(=O)C1(c2c(F)cccc2F)CCCC1
CC(C)c1noc(-c2cc(Cl)ccc2Cl)c1C[NH3+]
CC(C)c1noc(-c2cc(Cl)ccc2Cl)c1C[NH3+]
CC(C)c1sc(NC=O)nc1CSc1nncn1C(C)C
CC(C)n1c(=O)ccc2c(C=CC(=O)Oc3ccc(Cl)cc3)n[nH]c21
CC(C)n1c(S)nnc1S
CC(C)n1c(S)nnc1[SH]=O
CC(C)n1c(S)nnc1[SH]=O
CC(C)n1cc2ccc(NC(=O)C(=O)NC3CCC(O)CC3)cc2n1
CC(C)n1cc[nH+]c1C(N)CO
CC(C)n1cc[nH+]c1C1(c2ccc3[nH]c(=O)c(=O)[nH]c3c2)CCN(C=O)CC1
CC(C)n1ccc(CN(c2ccc(F)cc2)S(=O)(=O)C(C)C)n1
CC(C)n1ccc(NC(=O)CCOc2ccc(Br)cc2)n1
CC(C)n1cnnc1C1NCCCC1Nc1nccc(-n2cccn2)n1
CC(C)n1nc(N)[nH]c1=S
CC(C)n1ncc2c(C(=O)N(Cc3ccco3)c3ccccc3)ccnc21
CC(C)n1ncc2c1N=C(O)C(c1cc(-c3ccc(C(=O)[O-])cc3)co1)C2
CC(C)n1ncc2cc(C[NH+]3CCCC3CCCO)c(Cl)nc21
CC(C1=C2C(=O)N=CN=C2SC1c1ccccc1)N(C)Cc1ccc(N2CCOCC2)cc1
CC(C1=CC(C)(C)N=N1)N(C)C(=O)c1cnnn1Cc1ccc(F)cc1
CC(C1CC1)N(C(=O)CSc1n[nH]c(=O)n1C)C1CC1
CC(C1CC1)N(C)C(=O)NCc1cccc(C(F)(F)F)c1F
CC(C1CC1)N(C)C(=O)c1ccc(N2CCCCC2O)cc1
CC(C1CC1)N(C)C(=O)c1ccc(S(=O)(=O)Nc2ccccc2)cc1
CC(C1CC1)[NH+](C)CC(=O)Nc1cc(Cl)cc([N+](=O)[O-])c1
CC(C1CC1)[NH+](CCC1CN(C=O)CCO1)Cc1ccccc1
CC(C1CC1)n1ccc(NC(=O)C[NH+]2CCCCC2CC(N)=O)n1
CC(C1CCCCO1)C1(CCc2ccccc2)CCN(C=O)CC1
CC(C1CCN(C=O)C1)N1CCN(c2c(Cl)ccnc2C#N)CC1
CC(C1CN(C=O)CCC1(C)C)n1nc(N)cc1N
CC(C1Cc2ccccc2N1C=O)n1cccn1
CC(CBr)Cn1ccnc1C#N
CC(CC#N)N(C)CC(=O)NCc1ccccn1
CC(CC(=O)N(C)C)[NH2+]CCSC(C)(C)C
CC(CC(=O)N(C)Cc1ncc(C(F)(F)F)s1)c1ccc(F)cc1
CC(CC(=O)N(CC#N)C1CCCC1)c1ccccc1
CC(CC(=O)N1Cc2sccc2CC1(N)C#N)C1CCCCC1
CC(CC(=O)NC(C)c1ccc(F)cc1F)c1ccccc1
CC(CC(=O)NC1COc2ccccc2O1)=NNC(=O)C(C)C
CC(CC(=O)NCc1ccccc1)=NNC(N)=S
CC(CC(=O)NOCc1ccccn1)Cc1ccc(Cl)cc1
CC(CC(=O)Nc1ccc(Cl)cc1)[NH2+]CC(C)S(C)=O
CC(CC(=O)Nc1ccc2c(c1N)C(=O)NC2=O)c1ccccc1
CC(CC(=O)OCc1nccn1C)n1cccc1
CC(CC(=O)[O-])CC(=O)Nc1ccc(C(=O)[O-])cc1
CC(CC(=O)[O-])NC(=O)Cc1cn2ccnc2s1
CC(CC(=O)[O-])NC(=O)c1cccc2c1NC(=O)CO2
CC(CC(C)C)=NNC(=O)c1ccc([N+](=O)[O-])cc1Cl
CC(CC(F)(F)F)NC(C)c1ncc(-c2ccccc2)s1
CC(CC(N)=S)[NH+](C)Cc1cc(F)cc(Br)c1
CC(CC(O)c1ccco1)NC(=O)NC(C)c1cc(Cl)cs1
CC(CC1CC1)NC(Cc1ccccc1)C(F)(F)F
CC(CC1CC1)[NH2+]C(C)C(C)O
CC(CC1CCC[NH2+]1)[NH2+]CCC1CCN(C=O)C1
CC(CC1CCC[NH2+]C1)Nc1cc(F)cc(C(=O)[O-])c1
CC(CC1CCC[NH2+]CC1)[NH2+]CC(C)(C)C
CC(CC1CN(C=O)C(C)CO1)OCc1ccccc1
CC(CC1CN(C=O)CCN1c1c([N+](=O)[O-])cccc1C(F)(F)F)c1ccccc1
CC(CC1CN(C=O)CCO1)[NH2+]C1CCC(OCc2ccccc2)CC1
CC(CC1Oc2ccccc2O1)C1([NH3+])CCC[NH2+]C1C1(C(C)C)C=CN=N1
CC(CCC1CCCC1)NC(=O)C(C#N)=Cc1ccco1
CC(CCCCl)[NH2+]C1(C)CCN([SH](=O)=O)CC1S
CC(CCCCl)[NH2+]CC1CCCO1
CC(CCCO)NC(=O)NC(C)Cc1ccc(Cl)c(Cl)c1
CC(CCCO)NC(=O)NC1CCCC(=O)N1c1ccc(F)cc1
CC(CCCO)NC(=O)c1ccc([O-])c[nH+]1
CC(CCCO)NC(=O)c1ccc2c(c1)CNCC2
CC(CCCO)NS(=O)(=O)c1cc2ccccc2cn1
CC(CCCO)Nc1nccnc1C#N
CC(CCCO)[NH2+]C1CC(c2ccc(Cl)cc2)C1
CC(CCCO)[NH2+]CC=Cc1ccc(C#N)cc1
CC(CCCO)[NH2+]Cc1ccc(-c2ccccc2)cc1
CC(CCCl)S(=O)(=O)c1cc([N+](=O)[O-])cc2nonc12
CC(CCN1CCOCC1)[NH2+]Cc1ccc(C#N)cc1
CC(CCN1CCOCC1)[NH2+]Cc1ccc(C#N)cc1
CC(CCOc1ccccc1)C(=O)Nc1cc(F)ccc1F
CC(CCOc1ccccc1)C1(C)C(C)S(=O)CCN1C=O
CC(CCc1cc(N)c[nH]1)NC(=O)N(C)CCS(C)(=O)=O
CC(CCc1cc(N)c[nH]1)NC(=O)N1CC2CCCC(C1)C2O
CC(CCc1ccc(F)cc1)C(=O)N(CC1CCCO1)NC(N)=O
CC(CCc1ccc(F)cc1)C(=O)OC(C)c1nccs1
CC(CCc1ccc(F)cc1)C([O-])=NS(=O)(=O)C1CCCCC1
CC(CCc1ccc(F)cc1)[NH2+]CCc1cc(N)c(F)c2[nH]cnc12
CC(CCc1ccccc1)NC(=O)NCc1ccc(F)cc1
CC(CCc1ccccc1)NC(=O)Nc1ccc(C(=O)NC(C)(C)C)cc1
CC(CCc1ccccc1)NC(=O)Nc1ccc(C(=O)NC(C)(C)C)cc1
CC(CCl)CS(=O)(=O)N1CCc2ccccc21
CC(CCn1cncn1)[NH2+]C1CCC(=O)N1CC(F)(F)F
CC(CN(C)C(=O)NNC(=O)c1ccc(C#N)cc1)c1ccccc1
CC(CN(NC(N)=O)C(=O)C1CCCO1)c1cccc(F)c1F
CC(CN(NC(N)=O)C(=O)C1CCCO1)c1cccc(F)c1F
CC(CN1CCN(C(N)=O)CC1=O)Oc1ccc(F)cc1
CC(CN1CCOCC1)C1(c2ccc(Nc3ncccn3)cn2)CCN(C=O)CC1
CC(CNC(=O)C(=O)Nc1c(Cl)cccc1C#N)Oc1ccccc1
CC(CNC(=O)C(=O)Nc1c(Cl)cccc1C#N)Oc1ccccc1
CC(CNC(=O)C(=O)Nc1ccc(F)c(F)c1)Oc1ccc(F)cc1
CC(CNC(=O)C(=O)Nc1ccc(N2CCCCC2)cc1)C[NH+]1CCCC1
CC(CNC(=O)C(C)S(=O)(=O)C(C)c1ccc(F)cc1)c1ccccc1
CC(CNC(=O)CC1CC=CC1)[NH+]1CCCC1
CC(CNC(=O)CN1C(=O)c2ccccc2C1=O)NC(=O)CN1C(=O)c2ccccc2C1=O
CC(CNC(=O)N(C)Cc1ccc(C(F)(F)F)cc1)c1cccs1
CC(CNC(=O)N(C1CC1)C1CCc2ccccc2C1)N1CCOCC1
CC(CNC(=O)N1CCC(NS(C)(=O)=O)CC1)C[NH+]1CCCCC1
CC(CNC(=O)N1CCC(c2ccc[nH]2)C1)Oc1ccc(F)cc1
CC(CNC(=O)NC(C(C)C)C1CCc2nncn21)Oc1ccccc1
CC(CNC(=O)NC(c1ccc(F)cc1)C1CCCO1)C[NH+]1CCCC1
CC(CNC(=O)NC1CCC(Oc2ccc(C#N)cn2)CC1)[NH+](C)C1CC1
CC(CNC(=O)NC1CCC([NH+](C)C)C1)c1cccc(F)c1F
CC(CNC(=O)NCCC(=O)N1CCCCC1)C[NH+]1CCCCC1
CC(CNC(=O)NCCS(C)=O)C[NH+]1CCCCC1
CC(CNC(=O)NCc1ccccn1)c1nc(-c2ccccc2)no1
CC(CNC(=O)NCc1ccn(C)n1)c1nc(-c2ccccc2)no1
CC(CNC(=O)OC(C)(C)C)N(C)C(=O)NC1CCC([NH+](C)C)C1
CC(CNC(=O)c1c(F)c(F)c(F)c(F)c1F)NC(=O)c1c(F)c(F)c(F)c(F)c1F
CC(CNC(=O)c1cc([N+](=O)[O-])ccc1N)Oc1ccc(F)cc1
CC(CNC(=O)c1ccc(NC=O)cc1)Cc1cccs1
CC(CNC(=O)c1ccc(S(=O)(=O)N(C)C)cc1Cl)c1ccccc1
CC(CNC(=O)c1cccnc1Cl)c1ccccc1
CC(CNC1CCC([NH3+])[NH2+]1)[NH+]1CCCC1
CC(CNS(=O)(=O)c1ccc(Cl)cc1[N+](=O)[O-])c1cccs1
CC(CNc1c(Cl)nsc1C#N)[NH+]1CCN(c2ccccc2)CC1
CC(CNc1cc(F)cc(C(=O)[O-])c1)[NH+]1CCCCC1
CC(CO)(NC(=O)NC1(Cl)COc2ccccc2OC1)C1CC1
CC(CO)=C1CC2CCCC(O)C2(C)C(CCC2C=CC(=O)O2)C1
CC(CO)C(C)NC(=O)NCCNC(=O)C1CC1
CC(CO)C(C)NC(=O)Nc1ccc(Cc2cccc3scnc23)cc1
CC(CO)C(C)NC(=O)Nc1cccc(Cl)c1CS(C)(=O)=O
CC(CO)C(C)NC(=O)c1ccc(C(=O)OC(C)(C)C)cc1
CC(CO)CSCC(C)C(=O)NN
CC(CO)CSCc1nnc(-c2cccs2)o1
CC(CO)NC(=O)C(C)Sc1ccccc1
CC(CO)NC(=O)NC1OCc2ccccc21
CC(CO)NC(=O)NCc1ccc(Cn2ccnc2)cc1
CC(CO)NC(=O)NCc1ccc(Sc2ccc(F)cc2)cc1
CC(CO)SCC(=O)N(C)c1ccccc1
CC(CO)[NH2+]CC=Cc1ccc(C#N)cc1
CC(CS(C)(=O)=O)N(C)Cc1ncnn1-c1ccccc1
CC(CS(C)(=O)=O)NC(=O)N1CC[NH2+]CCC1([NH3+])c1ccccc1
CC(CS)CN1C(=O)C2CC2C1=O
CC(CS)COC1CCCCO1
CC(C[NH+](C)C1CCC([NH3+])CC1)C(=O)[O-]
CC(C[NH+]1C2CCCC1C(CC(=O)[O-])C2)c1ccccc1
CC(C[NH+]1C2CCCC1C(CC(=O)[O-])C2)c1ccccc1
CC(C[NH+]1CCCCC1)NC(=O)N(CCC(F)(F)F)C1CCCC1
CC(C[NH+]1CCCCC1)NC(=O)N1CCC(c2ccc(O)cc2)CC1
CC(C[NH2+]C1CC1)OCC(C)(C)[NH+](C)C
CC(C[NH3+])C(O)C(C)c1ccccc1
CC(C[NH3+])c1ccc(S(C)(=O)=O)cc1
CC(C[NH3+])c1ncc(-c2ccco2)[nH]1
CC(Cc1cc(F)ccc1Br)NC(=O)C1CCC(C)O1
CC(Cc1ccc(Cl)cc1)N(C)C(=O)Nc1ccc(F)cc1
CC(Cc1ccc(Cl)cc1)N(C)Cc1cc2nccn2cc1C#N
CC(Cc1ccc(Cl)cc1)[NH2+]CC1CCOCC1
CC(Cc1ccc(O)cc1)NC(=O)CC(O)c1ccccc1
CC(Cc1cccc2scnc12)N1CCN(C(=O)C(N)=O)C(N)C1
CC(Cc1cccc2scnc12)[SH]1C(S)=NN=C1N1CCCC1
CC(Cc1ccccn1)NC(=O)c1cc(-c2ccc(F)cc2)cn2ccnc12
CC(Cc1ccccn1)NC(=O)c1ccc(OC2(C3CC3)CCN(C=O)CC2)cc1
CC(Cc1cccs1)N(C)C(=O)C=Cc1ccc2c(c1)CCO2
CC(Cc1cccs1)N(C)C(=O)NCc1ccc(OC2CCC2)cn1
CC(Cc1cccs1)N(C)C(=O)Nc1ccc(Cl)cc1F
CC(Cc1cccs1)N(C)C(=[NH2+])NC(C)(C)C
CC(Cc1cccs1)NC(=O)C(=O)Nc1ncc(-c2ccccc2)s1
CC(Cc1cccs1)NC(=O)NCC1CCC([NH3+])(C(F)(F)F)[NH2+]1
CC(Cc1cccs1)[NH+](C)CCCC1CC[NH2+]CC1
CC(Cc1cccs1)[NH+](C)Cc1cnc(N2CC[NH+](C)CC2)nc1
CC(Cc1cccs1)[NH2+]Cc1ccc2c(c1)CCS2
CC(Cc1nccs1)NC(=O)c1cccc2nccn12
CC(Cc1nnc(SCc2ccc([N+](=O)[O-])cc2)o1)c1ccccc1
CC(Cl)C1CN(S(=O)(=O)N2CCc3ccccc3C2)CCO1
CC(Cl)c1c(Br)cnc2c1ncn2C(C)c1ccccc1
CC(Cl)c1c(Br)cnc2c1ncn2C(C)c1ccccc1
CC(Cl)c1nn(C)c(=O)[nH]1
CC(Cn1c(C(N)=O)n[nH]c1=O)Oc1ccc(F)cc1
CC(Cn1cc(C)c([N+](=O)[O-])n1)=NNC(=O)c1ccc(I)cc1
CC(Cn1cc[nH+]c1)NC(=O)c1cccc2c1SCC2C
CC(Cn1ccc(NC2CCCCC2)n1)C1CN(C=O)CCO1
CC(Cn1cccn1)OC(=O)CCc1ccc(F)cc1F
CC(Cn1cccn1)OC(=O)Cc1ccc(F)cc1
CC(Cn1cccn1)[NH2+]C(C)c1cccc(F)c1F
CC(Cn1cncn1)NC(=O)C(C)[SH]1C(S)=Nc2ccccc21
CC(Cn1cncn1)NC(=O)Nc1ccc(C(=O)c2ccccc2)cc1
CC(N(NC(N)=O)C(=O)c1ccc([N+](=O)[O-])cc1)C(C)(C)c1ccccc1
CC(N)(C(=O)Nc1ccc(-n2cncn2)cc1)C(F)(F)F
CC(N)=C(C#N)C(=O)CN1CCCCC1
CC(N1c2ccccc2C(=O)NC12CCNC(=O)CC2)C1(C)CCN(C=O)CC1
CC(NC(=O)C(=O)NCc1cccs1)c1ccccc1
CC(NC(=O)C(=O)Nc1ccc(-n2cncn2)cc1)c1ccc(Cl)cc1
CC(NC(=O)C(=O)Nc1ccc(N2CCCC2)c(F)c1F)c1ccccn1
CC(NC(=O)C(=O)Nc1cccc(F)c1C(N)=O)C(C)c1ccccc1
CC(NC(=O)C(=O)Nc1cccc2cnccc12)c1ccccc1
CC(NC(=O)C(C(C)C)n1cnc2ccccc21)c1ccc(Cl)cc1
CC(NC(=O)C(C)N(C1COc2ccccc2O1)S(C)(=O)=O)c1ccc(C(C)(C)C)cc1
CC(NC(=O)C(C)n1c2ccccc2c2cn[nH]c(=O)c21)c1ccccc1
CC(NC(=O)C(Cc1ccccc1)n1cnnn1)C1CCCO1
CC(NC(=O)C(NC(N)=O)C(C)C)C(=O)[O-]
CC(NC(=O)C(O)CN1CCOCC1)C1COc2ccccc2O1
CC(NC(=O)C1(C)OC(=O)c2ccccc21)c1cc(Cl)cs1
CC(NC(=O)C1(C)Sc2ccccc2NC1=O)C(=O)[O-]
CC(NC(=O)C1(N)CCCC2(NC(=O)NC2=O)c2ccccc21)C1Oc2ccccc2O1
CC(NC(=O)C12CC3CC(CC(C3)C1)C2)c1ccccn1
CC(NC(=O)C1CC(C23CC4CC(CC(C4)C2)C3)N(C=O)C1)C1CC1
CC(NC(=O)C1CC1)c1cccc2c1ncn2CC(=O)N(C(C)C)C(C)C
CC(NC(=O)C1CC1c1ccc(Br)cc1)c1ccccn1
CC(NC(=O)C1CCC(=O)N1C1COc2ccccc2O1)c1cc(Cl)ccc1Cl
CC(NC(=O)C1CCCCC1)C1N(C=O)CCOC1(C)CO
CC(NC(=O)C1CCCO1)C1CC1
CC(NC(=O)C1CCCc2c1[nH]c1ccccc21)C(N)=O
CC(NC(=O)C1CCCc2cn[nH]c21)c1ccc(-c2ccccn2)cc1
CC(NC(=O)C=Cc1[nH]c2ccccc2c1N)c1ccc2nncn2c1
CC(NC(=O)C=Cc1ccccc1)C1Cc2ccccc2CO1
CC(NC(=O)CC1CCCO1)c1ccc(C(F)(F)F)cc1
CC(NC(=O)CCC(=O)c1cc(Cl)cs1)c1cccc2ccccc12
CC(NC(=O)CCC1NC(=O)NC1=O)C12CC3CC(CC(C3)C1)C2
CC(NC(=O)CCCO)c1ccc(S(C)(=O)=O)cc1
CC(NC(=O)CCN1CCSC1=O)C1CCCO1
CC(NC(=O)CCc1cc2c(c(-c3ccc(F)cc3)c1F)=[NH+]CC=2)c1ccccn1
CC(NC(=O)CCn1ccccc1=O)C(=O)[O-]
CC(NC(=O)CCn1nnnc1CN1CCOCC1)c1ccc(Cl)cc1
CC(NC(=O)CN(C)C(=O)OC(C)(C)C)c1ccc(-n2cccn2)cc1
CC(NC(=O)CN1C(=O)CN(C(N)=O)c2ccccc21)C(=O)[O-]
CC(NC(=O)CN1CCN(c2ccc(O)cc2)CC1)c1ccc(Cl)cc1
CC(NC(=O)CN1CC[NH+](CC=Cc2ccccc2)CC1)c1ccc(Cl)cc1
CC(NC(=O)CN1CCc2ccccc21)c1ccc(Cl)cc1
CC(NC(=O)CNC(=O)OC(C)(C)C)c1ncc(C(C)(C)C)s1
CC(NC(=O)CNC(=O)c1cccs1)c1ccc(N2CCCC2)cc1
CC(NC(=O)CNc1ccc(C(F)(F)F)cc1)c1ccc(Cl)cc1
CC(NC(=O)CNc1ccc(C(N)=O)cc1)c1cc(F)ccc1F
CC(NC(=O)COC1Oc2ccccc2O1)C1COc2ccccc2O1
CC(NC(=O)CON=C1CCC2(CC1)OCCO2)c1ccco1
CC(NC(=O)COc1ccc([N+](=O)[O-])cc1)c1ccc(Cl)cc1
CC(NC(=O)CSc1ccccc1)c1ccc(OC(F)F)cc1
CC(NC(=O)CSc1ccccn1)c1cccc2ccccc12
CC(NC(=O)CSc1nnc(-c2ccccc2)n1N)c1ccc(-c2ccccc2)cc1
CC(NC(=O)Cc1cc(F)cc(Cl)c1)c1ccc(NS(C)(=O)=O)cc1
CC(NC(=O)Cc1ccc(C(F)(F)F)cc1)C(=O)Nc1ccccc1
CC(NC(=O)Cc1ccc(C(F)(F)F)cc1)c1ccc(Cl)cc1
CC(NC(=O)Cc1ccc(Cl)c(Cl)c1)c1ccc(S(=O)(=O)N(C)C)cc1
CC(NC(=O)Cc1ccc(O)cc1)c1ccc(-n2cncn2)cc1
CC(NC(=O)N(C)C(C)C1CC1)c1ccc(NC(=O)NC2CC2)cc1
CC(NC(=O)N(C)C(C)c1ccccn1)c1ccc(-n2ccnc2)cc1
CC(NC(=O)N(CCC(F)(F)F)C1CCC1)c1ccc2nncn2c1
CC(NC(=O)N(Cc1ccco1)C1CCCC([NH3+])[NH2+]1)C1CCCO1
CC(NC(=O)N1CCC(CC(N)=O)CC1)c1cc(Cl)cs1
CC(NC(=O)N1CCC(NC(=O)C2CCCCC2)CC1)C(C)(C)C[NH+](C)C
CC(NC(=O)N1CCC(NC(=O)C2CCCCC2)CC1)C(C)(C)C[NH+](C)C
CC(NC(=O)N1CCC(O)CC1)C1(C)CCN(C=O)CC1
CC(NC(=O)N1CCC2(CCCC2)CC1)c1ccc(-c2ncccn2)cc1
CC(NC(=O)N1CCOCC1)c1ccc(N)cc1
CC(NC(=O)N1CCSC2(CCCCC2)C1)c1cccc2[nH]cnc12
CC(NC(=O)NC(C)(O)CO)c1ccc(Cl)cc1
CC(NC(=O)NC(C)C(C)C)c1nc(Cc2ccccc2)no1
CC(NC(=O)NC(C)c1nc(C2CCCC2)no1)C(=O)NC(C)(C)C
CC(NC(=O)NC(CO)c1ccc(Cl)cc1)c1ccc(F)c(F)c1
CC(NC(=O)NC1CCC(C(F)(F)F)CC1)c1ccccn1
CC(NC(=O)NC1CCC(C(F)(F)F)CC1)c1ccccn1
CC(NC(=O)NC1CCCC1)c1ccccn1
CC(NC(=O)NC1OCc2ccccc21)c1ccccc1
CC(NC(=O)NCC(C)(C)c1ccccn1)c1ccn(Cc2ccccc2)n1
CC(NC(=O)NCC1CCC(C(=O)N(C)C)O1)c1ccc(C(C)(C)C)cc1
CC(NC(=O)NCC1CCC[NH+]1C1CC1)c1nc(C(C)(C)C)no1
CC(NC(=O)NCC1COc2ccccc2O1)c1ccc(S(N)(=O)=O)cc1
CC(NC(=O)NCCC1CC[NH+](C)CC1)c1nc(-c2ccc(F)cc2)no1
CC(NC(=O)NCCN(C)c1ccccc1)C1CCCO1
CC(NC(=O)NCCc1ccccn1)c1ccc(S(N)(=O)=O)cc1
CC(NC(=O)NCCc1cccn2ccnc12)c1ccc(Cl)cc1
CC(NC(=O)Nc1[nH]c(=O)c(N)cc1Br)c1ccccn1
CC(NC(=O)Nc1[nH]c(=O)c(N)cc1Br)c1ccccn1
CC(NC(=O)Nc1c(F)cccc1-n1cnnn1)C1CCCO1
CC(NC(=O)Nc1ccc(-c2cccc3ocnc23)cc1)c1ccccn1
CC(NC(=O)Nc1ccc(CC(N)=O)cc1)c1ccc(C(F)(F)F)cc1
CC(NC(=O)Nc1ccc(CC(N)=O)cc1)c1ccc(Cl)c(Cl)c1
CC(NC(=O)Nc1cccc2c1OCC2)c1ccc2nncn2c1
CC(NC(=O)Nc1ccccc1)C1CC(Nc2ccccc2)N(C=O)C1
CC(NC(=O)Nc1ccccn1)c1cc(Cl)cs1
CC(NC(=O)Nc1ccn(C(C)(C)C)n1)c1ccc(-n2cccn2)cc1
CC(NC(=O)Nc1ccn(Cc2ccccn2)n1)C(=O)OC1CCCC1
CC(NC(=O)c1c(C(F)(F)F)ccnc1[O-])C1COc2ccccc2O1
CC(NC(=O)c1c(F)ccnc1Br)c1ccc(S(=O)(=O)N(C)C)cc1
CC(NC(=O)c1cc(Cl)ccc1Cl)c1ccc(N)cc1
CC(NC(=O)c1cc(F)c(F)cc1F)c1ccc(N2CCCC2=O)cc1
CC(NC(=O)c1cc2c(Br)cccc2o1)C1CCN(C=O)CC1
CC(NC(=O)c1ccc(C(C)(C)C)cc1)C1(c2cccc3scnc23)CCN(C=O)CC1
CC(NC(=O)c1ccc(F)c2cc[nH]c12)C1CN(C=O)c2ccccc21
CC(NC(=O)c1ccc(F)cc1)c1ccc(Cl)cc1
CC(NC(=O)c1ccc(N(C)c2ccccc2)cc1)C(N)=O
CC(NC(=O)c1ccc(NC(=O)c2ccc(C(=O)[O-])cc2)cc1)c1ccccc1
CC(NC(=O)c1ccc(OC(C)(C)C)cn1)c1ccc2nncn2c1
CC(NC(=O)c1ccc(S(=O)(=O)N(C)C)cc1Br)c1ccc(Cl)cc1Cl
CC(NC(=O)c1ccc(S(C)(=O)=O)cc1)c1ccc(Br)cc1
CC(NC(=O)c1ccc([N+](=O)[O-])c(-n2ccnc2)c1)c1cccc2ccccc12
CC(NC(=O)c1ccc([N+](=O)[O-])cc1)c1ccc(-n2cncn2)cc1
CC(NC(=O)c1ccc([N+](=O)[O-])cc1N)c1ccc(Cl)cc1
CC(NC(=O)c1cccc(S(C)(=O)=O)c1Cl)C1CCCO1
CC(NC(=O)c1cccc2c1cnn2Cc1ccc(F)cc1)c1ccccc1
CC(NC(=O)c1ccco1)C(=O)OC(C)C(=O)NC1CC1
CC(NC(=O)c1ccco1)C(=O)OCc1cccc2scnc12
CC(NC(=O)c1ccco1)C1(C)CCN(C=O)CC1
CC(NC(=O)c1cccs1)C(=O)NCCN1CCN(C=O)CC1C
CC(NC(=O)c1cccs1)C(=O)Nc1ccc(-c2cc[nH]n2)cc1
CC(NC(=O)c1nc(-c2cnccn2)no1)c1ccccc1
CC(NC(C(=O)NC1CC1)c1ccccc1)c1ccc(C(F)(F)F)cc1
CC(NC(C)c1ccc(C(F)(F)F)cc1)c1ccc(C#N)cc1
CC(NC(CO)c1ccn(C)n1)c1c(Cl)cccc1Cl
CC(NC(CO)c1ccn(C)n1)c1cc(Cl)c(Cl)cc1Cl
CC(NC(CO)c1ccn(C)n1)c1cc(Cl)c(Cl)cc1Cl
CC(NC(CO)c1ccn(C)n1)c1ccc(F)cc1OC(F)F
CC(NC(Cc1ccccc1)C1CCN(C=O)CC1)c1cccnc1Cl
CC(NC12CC[NH+](CC1)CC2)c1ccco1
CC(NC1=NS(=O)(=O)c2ccccc21)C(=O)Nc1ccc(C(C)C)cc1
CC(NC1=NS(=O)(=O)c2ccccc21)C(=O)Nc1ccc(N2CCCC2)cn1
CC(NC1CCC([NH+](C)C)C1)c1ccc(F)cc1OC(F)F
CC(NC1CCCC[NH+]1C(C)c1ccccn1)c1cc(Cl)ccc1F
CC(NC1COc2ccccc2O1)C(=O)Nc1ccc(-c2ccccc2)cc1
CC(NCC(O)c1ccccn1)c1ccc(F)c(F)c1F
CC(NCC(c1cccs1)N(C)C)C1CCCc2scnc21
CC(NCC1(c2ccc(F)cc2)C=NN=C1)c1cccc2[nH]cnc12
CC(NCC1CN2CC[NH+]1CC2)C1COc2ccccc2O1
CC(NCc1[nH+]ccn1C)c1ccc2occc2c1
CC(NCc1nnc(-c2ccccc2)s1)c1cc(-c2ccccc2)co1
CC(NCc1nnc(-c2ccccc2)s1)c1cc(-c2ccccc2)co1
CC(NS(=O)(=O)C1CCCCO1)c1ccc(-c2ccc(F)cc2)cc1
CC(NS(=O)(=O)C=Cc1ccccc1)c1cccc2ccoc12
CC(NS(=O)(=O)CC1CCC1)c1ccc(Cl)c(F)c1
CC(NS(=O)(=O)c1ccc(Cl)cn1)c1ccc(-n2cccn2)cc1
CC(NS(=O)(=O)c1ccc([N+](=O)[O-])cc1)c1ccccc1
CC(Nc1c(C#N)c(=O)n(C)c(=O)n1C)C1CCCO1
CC(Nc1c(Cl)nsc1C#N)C(O)c1ccc(F)cc1
CC(Nc1c[nH+]c2ccccc2c1Cl)C1CN(C=O)CCO1
CC(Nc1cc(Br)cc(N)n1)C1CC1
CC(Nc1cc(C(=O)N(C)C)cnn1)c1ccc(N)cc1
CC(Nc1cc(F)cc(C(=O)[O-])c1F)c1ccc(Cl)cc1
CC(Nc1cc(N)cc[nH+]1)NC(C)c1ccc(N2CCOCC2)cc1F
CC(Nc1cc2ccccc2[nH]1)c1ccc([N+](=O)[O-])cc1
CC(Nc1ccc(CO)cc1)C(=O)N(CCC#N)c1ccccc1
CC(Nc1ccc(Cl)cc1)C(=O)NN=Cc1ccc(N(C)C)cc1
CC(Nc1ccc(NC(=O)C2CC2)cc1)C(=O)N(C(N)=O)C(C)C
CC(Nc1cccc(C(=O)[O-])c1F)c1nccs1
CC(Nc1cccc2c1NC(=O)C2)c1csc2c1CN(C=O)CC2
CC(Nc1ncccc1C#N)c1ccc(NC(=O)c2ccccc2)cc1
CC(Nc1ncnc2c(-c3ccc(F)cc3)csc12)c1ccc(-n2ccnc2)cc1
CC(Nn1cccc1)C(c1ccccc1)c1ccccc1
CC(O)(CNC(=O)Cn1c([N+](=O)[O-])cccc1=O)c1ccc(F)cc1
CC(O)(CNC(=O)c1ccc(OC(F)(F)F)cc1)c1cccs1
CC(O)(CNC(=O)c1ccccn1)CSc1ccccc1
CC(O)(CNC(=O)c1cccnc1Cl)c1ccco1
CC(O)(CNc1nccnc1C(N)=O)c1cccs1
CC(O)(CO)NC(=O)Nc1cccc2[nH]c(C(F)F)nc12
CC(O)(c1ccc(Br)cc1)C1CCc2ncccc21
CC(O)C(C)S(=O)(=O)C(C)C1(C)CCN(C=O)CC1
CC(O)C(C)SCC1COc2ccccc2O1
CC(O)C(C)[NH2+]C(C)(C)CC(C)(C)C
CC(O)C(C)c1nc(C2(C)CCCO2)no1
CC(O)C(O)C(O)C(O)C=O
CC(O)C(O)C(O)C(O)C=O
CC(O)C1(C)C(CCOc2ccccc2)CCCN1C=O
CC(O)C1(C)CCC(C2Cc3ccccc32)CN1C=O
CC(O)C1(Cn2cnc3c(C4CCCCC4)cccc32)CCN(C=O)CC1
CC(O)C1C2C(=O)N(c3ccccc3)CC(=O)N2CCN1C(N)=O
CC(O)C1CCCC[NH+]1C(C)C(=O)N(C)C1CCCCC1
CC(O)C1OC2C(C)COC2(C(O)c2ccc3c(c2O)C(=O)c2cccc(O)c2C3=O)O1
CC(O)CC(C)(C)C1(N)CC(C#N)N(c2ccccn2)CCN1C(N)=O
CC(O)CC(C)(C)CNC(=O)C=Cc1cnc2ccccc2n1
CC(O)CC(C)(C)C[NH2+]C(C(C)C)C1CC1
CC(O)CC(C)CNC(=O)NC(C)c1nc(-c2ccc(Cl)cc2)no1
CC(O)CC(C)CNC(=O)NC(C1CC1)C1COc2ccccc2O1
CC(O)CC(C)CNC(=O)NCC1(C(=O)N(C)C)CCCC1
CC(O)CC1CCC([NH3+])(c2nc(-c3ccc(Cl)cc3)no2)[NH2+]1
CC(O)CC1CCC([NH3+])(c2ncc(-c3ccccc3)s2)[NH2+]1
CC(O)CC1CCN(C(N)=O)C1N
CC(O)CCC(=O)N(C)CC(=O)N(C)C
CC(O)CCC(=O)NC1C(C)C1C
CC(O)CCN(C)C(=O)Nc1ccn(CC[NH+]2CCCCC2)n1
CC(O)CC[NH+](C)CC(=O)NC(C)c1ccc(Br)cc1
CC(O)CN(C)C(=O)NC1CCC([NH3+])(C2CCCC2)[NH2+]1
CC(O)CN(C)C(=O)NCC1CCC([NH3+])(C2CCCCC2)[NH2+]1
CC(O)CN(CC(C)O)c1ccccc1
CC(O)CNC(=O)c1ccc(OCc2nccn2C(F)F)cc1
CC(O)COc1ccc(C[NH2+]C(C)C)nc1
CC(O)c1cccn1Cc1cccc(F)c1F
CC(OC(=O)C(C)N1C(=O)c2ccccc2C1=O)C(=O)c1cc(F)ccc1F
CC(OC(=O)C(C)Sc1ccc(Cl)cc1)C(N)=O
CC(OC(=O)C1(C(C)(C)C)SCCN1C=O)c1ccc2ncccc2c1
CC(OC(=O)C1CCC(=O)N1Cc1ccco1)C(=O)Nc1cccc2ccccc12
CC(OC(=O)C1COc2ccccc2O1)c1cccc2[nH]c(N)nc12
CC(OC(=O)CC[SH]1C(S)=Nc2ccccc21)c1nccs1
CC(OC(=O)COC1Cc2ccccc2NC1=O)c1nccs1
CC(OC(=O)COc1ccc([N+](=O)[O-])cc1)c1ccc(C#N)cc1
CC(OC(=O)CSc1nnnn1C)c1ccc(C#N)cc1
CC(OC(=O)Cc1cccc2ccccc12)c1ccccn1
CC(OC(=O)Cn1c(=O)[nH]c(=O)c2c1nc(N)n2C)C(=O)NCc1ccccc1
CC(OC(=O)N1Cc2ccc(-c3ccccc3)cc2CC1C)C(=O)N(C)Cc1ccccc1
CC(OC(=O)Nc1ccc(Cl)cc1)C(=O)OC1CCCCC1
CC(OC(=O)Nc1ccccc1)C(=O)OC1CCCCC1
CC(OC(=O)c1c(Cl)cccc1Cl)c1ccc2c(c1)CCN2C=O
CC(OC(=O)c1cc(-c2ccc(C(F)(F)F)cc2)co1)C(=O)N(C)C(N)=O
CC(OC(=O)c1cc2cccc(F)c2oc1=O)c1ccc(N(C)C)cc1
CC(OC(=O)c1ccc(-n2cnc3ccccc32)cn1)c1ccccn1
CC(OC(=O)c1ccc(C#N)cc1)C1COc2ccccc2O1
CC(OC(=O)c1ccc(CNC(N)=O)cc1)c1ccccc1
CC(OC(=O)c1ccc(Cl)cc1N1CCCC1=O)C1CCCO1
CC(OC(=O)c1ccc(OC(F)F)cc1)C(=O)Nc1ccc(C#N)cc1
CC(OC(=O)c1ccc(S(=O)(=O)N2CCc3ccccc3C2)cc1)C(=O)c1ccccc1
CC(OC(=O)c1ccc2c(c1)SC1CCC(=O)N21)C(=O)c1ccc(Cl)cc1
CC(OC(=O)c1n[nH]c2ccccc12)C(=O)Nc1ccc2[nH]c(=O)[nH]c2c1
CC(OC1(C)CCCOC1)c1cc(C(=O)[O-])co1
CC(OC1(c2ccccc2)N(C=O)Cc2ccccc2C1(C)C)C(=O)N(C)Cc1ccco1
CC(OC1Cc2ccccc2C1)C(=O)Nc1cccc(N2CCCC2)n1
CC(OCC1CCOCC1)C(=O)NC(C)c1cccc(F)c1F
CC(ON=C(N)c1cccs1)C(=O)Nc1ccc(C#N)cc1
CC(Oc1c(F)cccc1[N+](=O)[O-])C(=O)[O-]
CC(Oc1ccc(Br)cc1)C(=O)NC1OCc2ccccc21
CC(Oc1ccc(C#N)cc1)C(=O)NCC1(c2ccc(F)cc2F)CC1
CC(Oc1ccc(C=O)cc1)C(=O)NC1CC1c1ccc(Cl)cc1
CC(Oc1ccc(C=O)cc1)C(=O)Nc1ccc([N+](=O)[O-])cc1
CC(Oc1ccc(Cl)c(Cl)c1)c1nnc([S-])n1-c1ccccc1
CC(Oc1ccc(Cl)cc1)c1nc(-c2ccccn2)no1
CC(Oc1ccc(F)cc1)C(=O)N(Cc1coc(C2CC2C)c1)C1CCS(=O)(=O)C1
CC(Oc1ccc(F)cc1)C(=O)NNC(=O)Cc1ccc(F)cc1
CC(Oc1ccc(F)cc1)C(=O)NNC(=O)c1cc(Cl)ccc1Cl
CC(Oc1ccc(F)cc1)C1(C2(C(F)(F)F)CCn3ncnc3N2)CCN(C=O)CC1
CC(Oc1ccc(F)cc1)c1sc(NC=O)nc1-c1ccc(S(=O)(=O)N2CCCC2)cc1
CC(Oc1ccc([N+](=O)[O-])cc1)C(=O)NCC1Oc2ccccc2O1
CC(Oc1ccccc1)C1CC(C(N)=O)c2ccccc2N1C=O
CC(Oc1ccccc1)C1CC(CN2CCOCC2)N(C=O)C1
CC(S)C1CCCN([SH](=O)=O)C1
CC(SC(C)C(C)O)C(=O)Nc1cc(Cl)ccc1Cl
CC(SC1N=Nc2nc3ccccc3n21)C(=O)NCC1Oc2ccccc2O1
CC(SCCOc1ccc(F)cc1)C1CCN(C=O)CC1
CC(SCCn1cc[nH+]c1)c1ccc(Cl)cc1
CC(SCc1cccc2nc[nH]c(=O)c12)C(=O)[O-]
CC(SCc1ncc(-c2ccc(Cl)cc2)o1)C(=O)NC1CCCC1
CC(Sc1ccc(Cl)cc1)C(=O)Nc1ccc(OCC2CCCO2)cc1
CC(Sc1ccc([N+](=O)[O-])cc1)C(=O)NCC(C)(O)C(C)C
CC(Sc1ccc([N+](=O)[O-])cc1)C(C)C(=O)[O-]
CC(Sc1ccccc1)C(=O)NCc1ccc(N2CCCCC2)cc1
CC(Sc1ccccn1)C(=O)NN=Cc1ccc(O)cc1
CC(Sc1ccccn1)C(=O)Nc1ccc(-c2cc[nH]n2)cc1
CC(Sc1n[nH]c(=O)n1CC1CCCO1)c1ccc(F)cc1F
CC(Sc1nc(-c2ccc(Cl)cc2)n[nH]1)C(=O)c1c[nH]c2ccccc12
CC(Sc1nc2c(Cl)cccc2c(=O)n1Cc1ccco1)C(=O)Nc1ccc(C#N)cc1
CC(Sc1ncc(-c2ccccc2)n1C)C(=O)Nc1ccc(C#N)cc1
CC(Sc1ncnc2cccc(-c3ccco3)c12)C(=O)Nc1ccc(N2CCOCC2)cc1
CC(Sc1nnc(-c2ccccn2)n1C1CC1)C(=O)NC(C)c1ccc(F)cc1
CC(Sc1nnc(-c2ccccn2)n1Cc1ccccc1)C1CCN(C=O)C1
CC(Sc1nnc(-c2ccccn2)n1Cc1ccccc1)C1CCN(C=O)C1
CC(Sc1nnc(C(C)[NH+](C)C)n1-c1ccc(Cl)cc1)C(=O)c1cc2ccccc2[nH]1
CC(Sc1nnc(CC2CCS(=O)(=O)C2)o1)C(=O)NC1(C#N)CCCc2ccsc2C1
CC(Sc1nnc(Cc2cccs2)n1C1CCCCC1)C(=O)N(C)C
CC(Sc1nnc(N2CCOCC2)n1CC(F)(F)F)C(N)=O
CC(Sc1nnc2[nH]c(=O)c3c(N)cccc3n12)C(=O)N1CCc2sccc2C1
CC(Sc1nncn1-c1ccccc1)C(=O)NCC1CCCCC1
CC(Sc1nncn1C)C(=O)Nc1ccc(SC(F)F)cc1
CC([NH+](C)Cc1ncc(-c2ccccn2)s1)C1(C)CC1
CC([NH2+]C(C)C(C)C(=O)[O-])c1ccc(Br)cc1
CC([NH2+]C(C)C(O)Cc1ccccc1)c1ccc(S(C)=O)cc1
CC([NH2+]C(C)C1CCC1)c1c(F)cc(F)cc1F
CC([NH2+]C(C)C1CCN(C=O)CC1)c1cccc2[nH]c(N)nc12
CC([NH2+]C(C)C1COc2ccccc2O1)c1ccc(F)cc1
CC([NH2+]C(C)c1c[nH]c2cccc([N+](=O)[O-])c12)C(=O)Nc1ccccc1
CC([NH2+]C(C)c1ccc(F)cc1OCC1CC1)c1nccs1
CC([NH2+]C(C)c1ccco1)c1ccc(OC(F)F)cc1
CC([NH2+]C(CO)c1ccc(F)c(Cl)c1)c1cccnc1Cl
CC([NH2+]C(CO)c1ccc(F)cc1)c1ccc(N(C)C)cc1
CC([NH2+]C1(C)CCS(=O)(=O)CC1)c1ccc(Cl)cc1Cl
CC([NH2+]C1(CNc2ncccc2F)CCCCO1)c1ccccc1
CC([NH2+]C1(S)CCN([SH](=O)=O)CC1)C1(C)CCC[NH2+]C1
CC([NH2+]C1CCC([NH3+])C1)C1CC1
CC([NH2+]C1CCC([NH3+])CC1)c1nncn1C
CC([NH2+]C1CCC(c2ccc(F)cc2)C1)c1ccc2[nH]c(=O)[nH]c2c1
CC([NH2+]C1CCC(c2ccc(F)cc2)C1)c1ccc2[nH]c(=O)[nH]c2c1
CC([NH2+]C1CCCCN1C(C)c1ccccn1)C1Cc2ccccc2C1
CC([NH2+]C1CCCN1c1ccccc1)c1ccc(S(N)(=O)=O)cc1
CC([NH2+]C1CCS(=O)(=O)C1)c1ccc([N+](=O)[O-])cc1
CC([NH2+]CC(=O)Nc1cccc(-n2cncn2)c1Cl)c1cccs1
CC([NH2+]CC(C)(O)c1c(F)cccc1F)C1CCCC1
CC([NH2+]CC(O)C1CCCCO1)c1ccc(Cl)cc1Cl
CC([NH2+]CC([NH3+])CC1C[NH2+]CC1(C)C)C1CCCO1
CC([NH2+]CC(c1ccccc1)c1cc2ccccc2[nH]1)C(=O)NC1CCCCC1
CC([NH2+]CC(c1ccco1)N(C)C)c1ccc(F)cn1
CC([NH2+]CC1CCC1)C(=O)NC1CCCCC1
CC([NH2+]CC1COc2ccccc2O1)C1CC(=O)Nc2ccccc21
CC([NH2+]CC1COc2ccccc2O1)c1c(F)cccc1Cl
CC([NH2+]CCC(=O)Nc1cc(C#N)cs1)C(C)n1cccn1
CC([NH2+]CCNC(=O)c1cc(F)ccc1F)c1cccs1
CC([NH2+]CCNc1ncc(C(F)(F)F)cn1)c1ccc2[nH]c(=O)[nH]c2c1
CC([NH2+]CCO)c1cccc(F)c1F
CC([NH2+]Cc1cc(-c2ccccc2)n(CCC#N)n1)C1CN(C)CCO1
CC([NH2+]Cc1cc(C(N)=O)co1)C1CCCc2scnc21
CC([NH2+]Cc1cc(OC(F)F)ccc1Br)c1ccc(C#N)cc1
CC([NH2+]Cc1ccc(Cl)cc1)C(=O)Nc1ccccc1
CC([NH2+]Cc1ccc(NC(=O)c2ccccn2)cc1)c1ccc(N(C)C)cc1
CC([NH2+]Cc1ccc(O)nc1O)C1([NH3+])CCCC[NH2+]1
CC([NH3+])(C(=O)[O-])c1ccc(-c2nnn[n-]2)cc1
CC([NH3+])C(C)(C)CN1CC[NH+](CC2CC2)CC1
CC([NH3+])C(C)c1cc(Cl)c(F)cc1Cl
CC([NH3+])C(CC(=O)[O-])c1ccccc1
CC([NH3+])C(Sc1ccccn1)c1ccccc1
CC([NH3+])CC(=O)N1CC(C)[NH+]2CCCCC2C1
CC([NH3+])CS(=O)(=O)c1ccc(F)cc1
CC([NH3+])CS(=O)(=O)c1ccc(F)cc1
CC([NH3+])CSCc1ccc(Cl)cn1
CC([NH3+])Cc1ccc(OCC(Cl)=CCl)cc1
CC([NH3+])Cc1ccc(OCC(Cl)=CCl)cc1
CC(c1c(F)cccc1F)N(C)C(=O)c1csc2nccc(=O)n12
CC(c1c[nH]c2ccccc12)N(C)C(=O)CCN1CCCCO1
CC(c1ccc(-n2cnc3ccccc32)cc1)N(C)c1nn2cnnc2cc1C(F)(F)F
CC(c1ccc(-n2cncn2)cc1)[NH+](C)CC(=O)N(C)Cc1cccs1
CC(c1ccc(C(F)(F)F)cc1)N(C(=O)C1CCC(=O)N1C)C1CC1
CC(c1ccc(Cl)c2ccoc12)N(NC(N)=O)C(=O)C1CCCO1
CC(c1ccc(Cl)cc1)C(C)N(C)C(=O)Cn1c(=O)cc[nH]c1=O
CC(c1ccc(Cl)cc1)N(C)C(=O)NC(c1nccs1)C1CC1
CC(c1ccc(Cl)cc1)n1nc2c(cc1=O)C(N)N(C(N)=O)CC2
CC(c1ccc(F)cc1F)N(C)C(=O)CCOC1CCCCO1
CC(c1ccc(NC(=O)c2ccccc2)cc1)N(C)S(=O)(=O)C1COc2ccccc2OC1
CC(c1ccc(OC(F)F)cc1)[NH+](C)Cc1ccn(C)n1
CC(c1cccc2c1CCCN2C=O)S(=O)(=O)CC(F)(F)F
CC(c1cccc2ccccc12)C1(NC(N)=O)CCN(C=O)CC1
CC(c1ccccc1)C(O)C1(C#N)Cc2ccccc2C1
CC(c1ccccc1)N1C(=O)c2ccc(C(=O)NNC(=O)c3ccccc3)cc2C1=O
CC(c1ccccc1)N1c2c(-c3ccco3)c(C(N)=O)nn2CC(C(F)(F)F)C1Cl
CC(c1ccccc1)[NH+](C)CC(=O)N(C)CC(=O)Nc1ccc(Cl)cc1
CC(c1ccccc1)[NH+](C)CC(=O)NC(C)(C)C
CC(c1ccccc1)c1[nH+]ccn1CCn1cccn1
CC(c1ccccc1)n1nc(C(N)=O)c2c1CCS(=O)(=O)C2
CC(c1ccccn1)C(Br)C1Cc2ccccc2C1
CC(c1ccccn1)C(Cl)c1ccc(OC(F)F)cc1
CC(c1ccccn1)C([NH3+])c1cc2c(s1)CCCC2
CC(c1ccccn1)C1CC(Oc2ccc(Cl)cc2)N(C=O)C1
CC(c1ccccn1)N(C)C(=O)Nc1ccc(C2SCCS2)cc1
CC(c1ccccn1)N(C)c1ccc(OC(F)F)cc1[N+](=O)[O-]
CC(c1ccccn1)[NH+](C)CC(=O)NCC1(N2CCOCC2)CCCCC1
CC(c1ccco1)N(C(=O)NC1CCCCN1c1cccc[nH+]1)C1CC1
CC(c1ccco1)N(C(=O)Nc1cccc(N2CCOCC2)[nH+]1)C1CC1
CC(c1cccs1)S(=O)(=O)Cc1nnc(-c2ccc(F)cc2)o1
CC(c1nc(C2CCCC2)no1)[NH+]1CCSCC1
CC(c1nc(Cc2ccccc2)no1)[NH+]1CCN([SH](=O)=O)C(S)C1
CC(c1nc(N)nc(Nc2ccccc2)n1)[NH+]1CCN(c2cccc(C(F)(F)F)n2)C(Cl)C1
CC(n1cncn1)C1(C)C[NH+]=C(N2CCN(C=O)CC2)S1
CC1(C#N)C(N)=COc2[nH]nc(-c3cc(-c4ccc(Cl)cc4)co3)c21
CC1(C(=O)NC23CC4CC(CC(C4)C2)C3)CSC2CCC(=O)N21
CC1(C(=O)NC2CCCC2)n2c(cc3sccc32)C(=O)NC1(N)c1ccc(Br)cc1
CC1(C(=O)NC2CCCC2)n2c(cc3sccc32)C(=O)NC1(N)c1ccc(Br)cc1
CC1(C(=O)NCC2(C)COc3ccccc32)CCN(C=O)CC1
CC1(C(=O)NCC2CCCO2)n2c(cc3ccccc32)C(=O)NC1(N)Cc1ccc(Cl)cc1
CC1(C(=O)NCc2ccc(F)cc2)n2c(cc3ccsc32)C(=O)NC1(N)c1ccco1
CC1(C(=O)NCc2ccccc2)CCN(C(N)=O)CC1(N)Cc1ccccc1
CC1(C(=O)Nc2ccc(C#N)cc2)CCCO1
CC1(C(=O)Nc2ccc(F)c(F)c2)CSC2CCC(=O)N21
CC1(C(=O)Nc2ccccc2)C=C(SCC(=O)[O-])N=C(c2cccs2)C1C#N
CC1(C(=O)[O-])C(F)C(=NO)CN1c1nc2[nH]cc(O)c(=O)c2cc1N
CC1(C(=O)[O-])C=Nc2ncnn2C1c1ccc(F)cc1
CC1(C(=O)[O-])CCCN(S(=O)(=O)c2ccc[nH]2)C1
CC1(C(=O)[O-])CCN(C=O)C1CCCC1CCCCC1
CC1(C(=O)[O-])CN(C=O)CC1c1c(F)cc(Br)cc1F
CC1(C(=O)[O-])N(C(=O)O)CC(=O)NC1(O)c1ccc2c(c1)-c1ccccc1C2
CC1(C(=O)c2ccc(O)cc2)Oc2cc3cccnc3cc2NC1=O
CC1(C(C)(NCc2cccs2)C(N)=O)CC1
CC1(C(N)=O)CCN(c2ccnc(Cl)n2)CC1
CC1(C(N)=O)CC[NH+](Cc2ccc(O)cc2)CC1
CC1(C(N)=O)[NH2+]CCCC1([NH3+])COC1CCCCCC1
CC1(C(N)C#N)CC(=O)C2=C(C1)OC=CC21C(=O)N2CCCc3cccc1c32
CC1(C(N)C#N)CC(=O)C2=C(C1)OC=CC21C(=O)N2CCCc3cccc1c32
CC1(C(NC(=O)c2ccc(F)cc2)C(=O)NC2CC2)CCN(C=O)CC1
CC1(C(O)Cc2ccc3ccccc3n2)CCCC1
CC1(C(O)c2cccc3c2[nH]c2ccccc23)CCCO1
CC1(C([NH3+])c2ccc(F)c(F)c2F)CCCO1
CC1(C([O-])=NS(=O)(=O)C2CCCC2)COc2ccccc2C1
CC1(C)C(c2cc(C[NH3+])co2)SC(C(=O)[O-])N1C=O
CC1(C)CC(C2(C(C)(C)C)CCN(C=O)CC2)N(C=O)CC1c1ccccc1
CC1(C)CC(Cc2ccc(-n3cccn3)cc2)CCN1C=O
CC1(C)CC(Cc2ccc(OCC#N)cc2)N(C=O)C(c2ccccc2)C1
CC1(C)CC1CCCNC1=[NH+]C2(CCCCC2)CS1
CC1(C)CCC(=O)CC1Cc1ccon1
CC1(C)CCC(=O)c2cn[nH]c21
CC1(C)CCC(=O)c2cn[nH]c21
CC1(C)CCC(COCC(O)C[NH3+])CC1
CC1(C)CCCC(C(=O)Nc2c(F)cccc2NC2CC2)O1
CC1(C)CCCC(N(CC2Oc3ccccc3O2)S(C)(=O)=O)C1
CC1(C)CCCC([NH3+])(C(O)COc2ccc(F)cc2)[NH2+]1
CC1(C)CCCC(n2nnnc2N)C1
CC1(C)CCCCC1NC(=O)CNC(=O)c1cccs1
CC1(C)CCCCN1S(=O)(=O)c1ccc(F)cc1C(=O)[O-]
CC1(C)CCCN(C(=O)COC(=O)c2cccc([N+](=O)[O-])c2N2CCCCC2)C1
CC1(C)CCCN(S(=O)(=O)c2ccc(N3CCCC3=O)cc2)C1
CC1(C)CCCN(c2nc3c(c(=O)[nH]2)CC(C(=O)Nc2c(Cl)cccc2Cl)C(=O)N3)C1
CC1(C)CCN(C(=O)Nc2ccc(OCC3CCCO3)cc2)CC1
CC1(C)CCN(C(=O)c2ccon2)C(O)C1
CC1(C)CCN(C(=O)c2ncn(-c3ccc(Cl)cc3)n2)C(C)(C)C1
CC1(C)CCN(C(=O)c2ncn(-c3ccc(Cl)cc3)n2)C(C)(C)C1
CC1(C)CCN(C(N)=O)C(N)C1
CC1(C)CCN(C=O)CC1C(=O)NC1CCCN1c1c(F)cccc1F
CC1(C)CCN(C=O)CC1[NH+]1CCCCC1Nc1ccccc1
CC1(C)CCN(C=O)CC1c1ccc2[nH]c(=NC=O)[nH]c2c1
CC1(C)CCN(C=O)CC[NH+]1Cc1ccc(O)c(Br)c1
CC1(C)CCc2cnc(NC(=O)c3cc(F)cc(C(N)=O)c3)nc2C1c1ccccn1
CC1(C)CN(C(=O)c2ccc3[nH]ccc3c2)CCS1
CC1(C)CN(C(=O)c2nc3ncccn3n2)CCN1Cc1cc(-c2ccc(Cl)cc2)cs1
CC1(C)CN(C=O)CC(CCC(=O)C2CCc3ccccc3C2)S1=O
CC1(C)CN(C=O)CC(n2ncc3c2C(N)CCC3)CN1C(N)=O
CC1(C)CN(C=O)CC[NH+](C2(Br)CCc3ccccc3C2)C1
CC1(C)CN(c2cc([N+](=O)[O-])ncn2)CCC1Sc1cccc2ncccc12
CC1(C)CN2CCC([NH3+])CC2C[NH2+]1
CC1(C)CNC(N)C(c2ccccc2)O1
CC1(C)CNCC(N)(CC2([NH3+])CCC2)O1
CC1(C)CNCC(N)(CC2([NH3+])CCC2)O1
CC1(C)CNCC(N)(c2cc(-c3ccccn3)ccc2F)O1
CC1(C)COCC(C(N)C(=O)Nc2ccc(Cl)cc2-n2cnnn2)N1
CC1(C)C[NH2+]C2(CCCC2N)CN1c1cc[nH]n1
CC1(C)C[NH2+]CC([NH3+])(CCNC(=O)CN2C(=O)COc3ccc(-c4ccccc4)nc32)C1
CC1(C)N([SH](=O)=O)CC(=O)NC1(S)CCCC#N
CC1(C)NC(=O)N(CCCOc2ccc(-c3ccccc3)cc2)C1=O
CC1(C)NC(=O)NC=C1C(=O)NCc1ccc(-n2cncn2)cc1
CC1(C)OC(=C(C=C(Cl)[N+](=O)[O-])[N+](=O)[O-])NC1(N)c1ccc(Cl)cn1
CC1(C)SC(C(=O)[O-])N(C=O)C1CC1C[NH2+]CCS1
CC1(C)c2ccccc2OC2(CCN(C(=O)c3cc[nH]n3)CC2)CN1C=O
CC1(C2(N)CN(C(N)=O)CC2(C)C(=O)[O-])CCCO1
CC1(C2([NH3+])CCCC(C[NH3+])CC2)CCC[NH2+]C1
CC1(C2CC2)NC(=O)N(Cc2ccc(C(=O)Nc3ccccc3)cc2)C1=O
CC1(C2CCCCN2Cc2csc3[nH+]ccc(=O)n23)CCN(C=O)CC1
CC1(C2CCCS2)CCN(C=O)CC1
CC1(C2CN(C=O)CCO2)CCN(c2nccs2)CC1
CC1(C2C[NH2+]C([NH3+])(c3ccc(F)c(F)c3)C(=O)N2)CCON1C=O
CC1(C=Cc2cccs2)CCN(C(=S)NC=O)CC1
CC1(CC(=O)C2CCc3ccccc3C2)Cc2ccccc2CN1C=O
CC1(CC(=O)NC2(c3ccccc3)CCCC2)Cc2ccccc2CN1C=O
CC1(CC(=O)[O-])CC(c2ccc3c(c2)CCC(=O)N3)n2nccc2CN1C=O
CC1(CC(=O)[O-])CCCC2OC(=O)CCC21O
CC1(CC(=O)c2cccs2)CCN(C=O)CC1n1c(=O)[nH]c2ccccc21
CC1(CC2CCCC2)C(CC2CCCC2)N(C=O)CCN1C=O
CC1(CN2CCCCC2C(=O)Nc2ccc(F)cc2)CCCc2scnc21
CC1(CN2CCN(C=O)CC2CC(F)(F)F)CCCc2scnc21
CC1(CNC(=O)C(=O)Nc2ccc(F)cc2)CCCCN1S(=O)(=O)c1ccccc1
CC1(CNC(=O)C(C)(C)c2ccc(Cl)cc2)CCCN(C=O)C1
CC1(CNC(=O)C2CC2c2ccc(Cl)cc2)OCc2cccc(F)c2O1
CC1(CNC(=O)C=Cc2ccc(Cl)cc2)CCN(C(=O)c2ccon2)CC1
CC1(CNC(=O)CN2C(=O)CCC2=O)CN([SH](=O)=O)CCC1[SH]1C=CC=C1
CC1(CNC(=O)CNC(=O)c2ccccc2)Cc2ccccc2C1
CC1(CNC(=O)N2CCC([NH+]3CCCC3)CC2)Cc2ccccc2C1
CC1(CNC(=O)N2CCC([NH+]3CCCC3)CC2)Cc2ccccc2C1
CC1(CNC(=O)NC(CC(F)(F)F)c2ccc(F)cc2)CCCCC1O
CC1(CNC(=O)NCC2C(O)CC[NH+]2Cc2ccccc2)CCCS1
CC1(CNC(=O)c2c(F)c(F)c(F)c(F)c2F)CCO1
CC1(CNC(=O)c2ncc(Cl)cc2[N+](=O)[O-])CCCO1
CC1(CNC(C[NH3+])c2ccc(Cl)cc2)CCCO1
CC1(CNS(C)(=O)=O)C(Cl)c2ccccc2CN1C(=O)Cl
CC1(CNS(C)(=O)=O)CCC2C(CCCN2C=O)C1
CC1(CNc2ccc(Cl)cc2Cl)CCN(C=O)CC1
CC1(CNc2ncccn2)CCCO1
CC1(CO)CCCC([NH3+])(c2cc(C3COc4ccccc4O3)[nH]n2)[NH2+]1
CC1(CO)CCCC1NC(=O)c1cc(Cl)c(Cl)cc1O
CC1(CO)CCCC1[NH2+]Cc1ccc(Br)c(OC(F)F)c1
CC1(COc2ccc(F)cc2)[NH+]=c2ccccc2=[NH+]1
CC1(COc2cccc3cc(Br)ccc23)CCC(=NNC=O)CC1
CC1(CS(=O)(=O)Cc2cccc3scnc23)CCN(C=O)CC1
CC1(CSC2(Cl)[NH+]=c3ccccc3=[NH+]2)CCN(C=O)CC1
CC1(CSc2nnc(-c3ccccn3)n2C2CCCCC2)CCN(C=O)CC1
CC1(C[SH]2C(c3ccccc3)=CN=C2[SH](=O)=O)CCN(C=O)CC1
CC1(Cc2ccccn2)CCC[NH2+]1
CC1(Cn2nc(C(N)=O)cc(N)c2=O)CCCC1
CC1(N(C(=O)c2ccco2)C2CC2)CCC[NH2+]C1
CC1(N)CC(NC(=O)c2ccc(O)c([N+](=O)[O-])c2)CN1
CC1(N)CCCN1CN
CC1(N)CN(C=O)Cc2cc(-c3ccc(Cn4cccn4)cc3)ccc2N1
CC1(N2C(=O)CSC2=O)c2c([nH]c3ccccc23)CN(C=O)C1c1ccccn1
CC1(N2C(=O)NC3(CCOc4ccccc43)C2=O)OCc2c(cccc2[N+](=O)[O-])O1
CC1(N2CCN(Cc3ccon3)CC2)CCC(=O)O1
CC1(NC(=O)C2CCN(c3ncccn3)C2)CCCc2[nH+]ccn21
CC1(NC(=O)CC2CCC2)CCCCN1c1ncccn1
CC1(NC(=O)CC2CCCC2)COC2(CCN(C(=O)c3ccc(F)cc3)CC2)C1
CC1(NC(=O)CNC(=O)N2CCC3=c4ccccc4=[NH+]C3C2)CCS(=O)(=O)C1
CC1(NC(=O)COC(=O)c2cc(Br)c[nH]2)CCS(=O)(=O)C1
CC1(NC(=O)CSc2nnc(-c3cccs3)n2CC2CCCO2)Cc2sccc2C(C#N)C1
CC1(NC(=O)Cc2ccc(F)cc2Br)COc2ccccc21
CC1(NC(=O)Cc2ccccn2)CCCC[NH+]1Cc1ccccc1
CC1(NC(=O)Cn2ncc(=O)c3ccccc32)CCN(c2ncccn2)CC1
CC1(NC(=O)N2CCOC(C3CC3)C2)Cc2cnn(-c3ccccc3)c2C1
CC1(NC(=O)NC2CC2)CN(C=O)Cc2ccccc21
CC1(NC(=O)NCC(O)COc2ccc(F)cc2)COc2ccccc21
CC1(NC(=O)NCC(O)COc2ccc(F)cc2)COc2ccccc21
CC1(NC(=O)NCCCc2ccc(O)cc2)Cc2ccccc2C1
CC1(NC(=O)OC(C)(C)C)CC(c2ccc(C#N)cc2)CN(C=O)C1
CC1(NC(=O)c2cc(O)ccc2F)CCC(=O)N1Cc1ccccc1
CC1(NC(=O)c2ccc(C#N)cc2)CCC2C1CCCN2C=O
CC1(NC(=O)c2ccc(C(F)(F)F)cc2)CCCCN1c1ncccn1
CC1(NC(=O)c2ccc(S)nc2S)CC12CCc1ccccc12
CC1(NC(=O)c2ccccn2)CCN(c2nnnn2-c2ccccc2)CC1
CC1(NCCOc2cccc3c2CCC(=O)N3)CCc2scnc21
CC1(NS(=O)(=O)c2ccc(F)cc2)CCC[NH+](Cc2cccs2)C1
CC1(NS(=O)(=O)c2ccc([N+](=O)[O-])cc2)[NH2+]CCCC1([NH3+])c1ccccc1
CC1(NS(=O)(=O)c2cncc3ccccc23)COCC2CCCCN21
CC1(O)CCC2CN(C(=O)O)N=C2C1
CC1(O)CCCC(S(=O)(=O)C2CCCCC2)O1
CC1(O)CCCC([NH3+])(C(O)COc2ccc(Cl)c(Cl)c2)[NH2+]1
CC1(O)CCCN(c2nccc3cc(Br)ccc23)C1
CC1(O)COCC(c2ccc(C(F)(F)F)cc2)C1
CC1(O)N(c2[nH]c3ccccc3[nH+]2)CCCC1(N)c1ccc(Cl)cc1Cl
CC1(O)NCCN(C(=O)O)C1N
CC1(OC(=O)C(C(=O)[O-])C(N)C(F)(F)F)c2ccccc2-c2ccccc21
CC1(OC(=O)C(C)(C)S(=O)(=O)c2ccc(Br)cc2)CCOCC1
CC1(OC(=O)CNC(=O)c2ccc(F)cc2)CCc2ccccc2N1C=O
CC1(OC(=O)c2ccc3c(c2)CCO3)CN(C=O)Cc2ccsc21
CC1(OC(=O)c2ccc3c(c2)CCS3)CCN(C2CC2)C1=O
CC1(OC(=O)c2cccc(N3CCOCC3)c2[N+](=O)[O-])CCc2cc3oc(=O)ccc3cc21
CC1(OC(=O)c2cccc3scnc23)CCC(=O)O1
CC1(OCC2CCCO2)CCN(C(=O)c2ccon2)CC1
CC1(Oc2ccc(C(=O)NC3CC3)cc2)CN(C=O)CCC1c1cc(F)ccc1F
CC1(Oc2ccc(C(N)=O)cc2)CCCN(C(=O)C(F)(F)F)C1
CC1(Oc2ccc(CBr)nc2)Cc2ccccc2O1
CC1(S(=O)(=O)[N-]c2ccc(N3CCCC3=O)cc2)CCCCO1
CC1(S)CN([SH](=O)=O)CCO1
CC1([N+](=O)[O-])COP(=O)([O-])OC1
CC1([NH+](C2CC2)C2CCCCC(=O)N2)CCCC[NH2+]1
CC1([NH+]2CCCC2)CCN(C(=O)Nc2ccon2)CC1
CC1([NH+]2CCN(CC3CCC(=O)CC3)CC2)CCCC(=O)C1
CC1([NH+]2CCN(c3cccc[nH+]3)CC2)C[NH2+]Cc2cccc([NH3+])c2O1
CC1([NH2+]C2CC(=O)NC2=O)CCN2CCOCC21
CC1([NH2+]C2CCC(C#N)CC2)COCC2CCCN21
CC1([NH2+]C2CCCC(CO)CC2)CCc2ncsc21
CC1([NH2+]CC(O)c2ccc(F)cc2F)CCCn2ncnc21
CC1([NH2+]Cc2cc3ccccc3s2)CN2CCCCC2CO1
CC1([NH2+]Cc2cc3ccccc3s2)CN2CCCCC2CO1
CC1([NH2+]Cc2ccc(OCCO)cc2)Cc2ccccc2C1
CC1([NH3+])CC(N)(c2ncc(-c3ccco3)s2)CCN1
CC1([NH3+])CCCC[NH2+]1
CC1([O-])[NH2+]CC([NH3+])(c2cc(N)c[nH]2)c2cncnc21
CC1(c2ccc(Cl)cc2)NC(=O)N(CC(=O)Nc2ccc(C#N)cc2)C1=O
CC1(c2ccc(F)cc2)CCC2(CC1)CC(=O)NC(=O)C2
CC1(c2ccc(F)cc2)CCC2(CC1)CC(=O)NC(=O)C2
CC1(c2ccc(F)cc2)NC(=O)N(Cc2ccc(C#N)cc2)C1=O
CC1(c2ccc(F)cc2)NC(=O)N(Cc2cccc3nccn23)C1=O
CC1(c2ccc(OCc3nccs3)cc2)CCN(C=O)CC1
CC1(c2ccc(S(=O)(=O)NCCc3ccccn3)cc2)CCN(C=O)CC1
CC1(c2ccc3c(c2)C(S(=O)(=O)NCc2cccs2)CN(C=O)C3)CC1
CC1(c2ccc3ccoc3c2)NC(=O)N(CC(=O)c2ccc(Oc3ccccc3)cc2)C1=O
CC1(c2ccccc2)C=C(C(=O)Nc2ccccn2)Nc2nnnn21
CC1(c2ccccc2)NC(=O)N(CCc2ccccn2)C1=O
CC1(c2ccccc2)NC(=O)N(NC(=O)CCl)C1=O
CC1(c2nc(C3CCC4CCC[NH2+]C4C3)no2)CCCO1
CC1(n2ncnc2-c2ccc(C#N)cc2)Cc2cnn(-c3ccccc3)c2C1
CC12CC(=O)N1C(C(=O)[O-])C(CNC(=O)C(c1ccccc1)N1CCN(N)C1=O)S2
CC12CC(C(=O)Nc3ccc(F)cc3)C(C)(CC1=O)C2(C)Br
CC12CCC(c3nnc(S)nc31)C2(C)C(S)C(=O)Nc1ccc(Cl)cc1
CC12NC(=O)CCC1=C(c1ccc(F)cc1)N(c1cc([O-])cnn1)N2
CC1=C(C#N)C(=CN)C(=O)N(CN)C1=O
CC1=C(C(=O)NN=Cc2ccc(Br)cc2)C2CC(C1)C2C
CC1=C(C(=O)[O-])C(C(=O)NC(C)CCc2ccccc2)CC(C)C1
CC1=C(C)[SH](CC(=O)NC(C#N)c2ccc(C)cc2)c2ncnc(S)c21
CC1=C(C)[SH](CC(=O)Nc2ccc(OC(F)F)cc2)c2nc(S)n(C)c(=O)c21
CC1=C(C)[SH](CC(=O)[O-])c2[nH]c(S)nc(=O)c21
CC1=C(C)[SH](CC(N)=O)c2nc(S)n(-c3c(C)cccc3C)c(=O)c21
CC1=C(CC(=O)Nc2ccc(-n3cnnn3)cc2)c2ccccc2CN1C=O
CC1=C(CCN(C)C(=O)C2(COc3cccc4sc(C)nc34)C=CON2)C(C)N=N1
CC1=C(CCN(C)C(=O)C2(COc3cccc4sc(C)nc34)C=CON2)C(C)N=N1
CC1=C(CCN(C)C(=O)CN2Cc3ccccc3OCC2c2cccs2)C(C)N=N1
CC1=C(N)C(C#N)c2c(c(C3(Br)Oc4ccccc4O3)coc2=O)O1
CC1=C(Nc2ccc(Br)cc2)C(=CC#N)C(=O)N(C(C)C)C1=O
CC1=C(S(=O)(=O)N2CCc3ccccc3C2)N=C(C2CCN(C=O)C2)C1C
CC1=C2C(=O)CCCC2=NC1C(=O)N(C)Cc1ccc(OC(F)F)cc1
CC1=C2C(=O)N=CN=C2SC1(C)CSC(C)C(=O)NCC1COc2ccccc2O1
CC1=CC(=C(C#N)C#N)CC(C)(C=Cc2ccc(N(C)C)cc2)C1
CC1=CC(=O)C(C)=C(C)C1=O
CC1=CC(C#N)c2c(c(N)c(-c3c(Cl)cccc3Cl)n(Cc3ccco3)c2=O)O1
CC1=CC(C(N)=O)(c2ccccn2)n2nc(SCc3ccc(Cl)cc3)nc2N1
CC1=CC(C)N=C([S-])N1c1cccc(Cl)c1Cl
CC1=CC(c2ccc([NH3+])c[nH+]2)C2(C)COC(C)C1C2
CC1=CC2c3ccc(C)c(-c4ccc(N(C)C)cc4)c3NCC2C1
CC1=CCC2C(c3ccc(F)cc3)Nc3c(C(=O)[O-])cccc3C12
CC1=CN=C(S)[SH]1C(C)c1sc2nc(C)[nH]c(=O)c2c1C
CC1=CN=C(S)[SH]1CC(=O)N1CCC(N2CCN(c3ccc(C)cc3)CC2)CC1
CC1=CN=C(S)[SH]1CC1CC(c2cc(C(=O)N(C)C)cs2)N(C=O)C1
CC1=Cc2cncnc2S1(C)CCC(=O)NC(C)c1ccccc1
CC1=NC(=O)C(CC(=O)NCc2ccc(N(C)C)cc2)C(c2ccccn2)=N1
CC1=NC2=C(CC1C)C(=O)C(C(=O)Nc1ccc(C)cn1)CC2c1ccc(Cl)cc1
CC1=NC2=C(CC1C)C(=O)C(C(=O)Nc1ccc(C)cn1)CC2c1ccc(Cl)cc1
CC1=NN(C(=O)c2ccco2)CC1c1cc2cccc(-c3ccccc3)c2[nH]c1=O
CC1=NN(c2c(C)cccc2C)C(=O)C1=Cc1[nH]c(=O)n(-c2ccc(C)cc2)c(=O)c1O
CC1=NN=C(S)[SH]1CC(=O)NC(CC(C)C)c1ncnn1C
CC1=NN=C(S)[SH]1CCC(=O)[O-]
CC1=NN=C(S)[SH]1Cc1cc(=O)nc(NC(N)=[NH2+])n1-c1ccc(C)c(Cl)c1
CC1=NN=C(S)[SH]1c1cnc2c(C(=O)NC(C)C3COc4ccccc4O3)cccc2c1
CC1=Nc2[nH]nc(O)c2C(C)(N)S1
CC1=c2cc(C)c(C(=O)NCC3(Cc4ccc(F)cc4)C=NOC3)c(C)c2=[NH+]C1
CC1=c2ccccc2=[NH+]C1C[NH+]1CCCCC1CCC(=O)Nc1cccc(C)c1F
CC1C(=O)N(C)c2[nH]nc(NC=O)c2C1c1ccc(Cl)cc1
CC1C(=O)NC2CCCCC2(C)N1C(=O)Nc1ncco1
CC1C(C(=O)Nc2ccc(C#N)cc2)CCCc2nc3sccc3c(=O)n21
CC1C(C(=O)Nc2ccccc2)=CNc2nc(-c3ccc(OCc4ccccc4)cc3)nn21
CC1C(C(=O)[O-])CCN1c1sc2nccn2c1[N+](=O)[O-]
CC1C(C)C1Nc1cnnc(C(=O)N(C)C)c1
CC1C(C)C2C(NC(=O)c3cnccn3)COC12
CC1C(C2c3cc(C(=O)O)nn3CCN2C(=O)O)=NC2=C1C(=O)CCC2
CC1C(CC(=O)[O-])C1C(=O)NCC(=O)[O-]
CC1C(CCC(=O)[O-])N(C(=O)NC=O)CC2CCCC[NH+]21
CC1C(CCC2CC[NH2+]CC2)CN(C=O)C1C(=O)[O-]
CC1C(N)NC(=O)C(C)(C)N1C(=O)C1=NNCC1
CC1C(NC(=O)CCSc2ccc(C#N)cc2)CCN1c1ccccc1
CC1C([NH3+])CCCC1CC1(N)CCCC([NH+](C)C)N1
CC1C(c2ccc(Cl)cn2)Cc2ccccc2N1C=O
CC1C(c2ccc(Cl)cn2)Cc2ccccc2N1C=O
CC1C2=C(CC(C(=O)OCCOc3ccccc3)=N2)C(=O)CC1c1ccc(F)cc1
CC1C2=C(CC3C(=O)c4ccccc4C3=N2)C(=O)C(c2ccc(F)cc2)C1C
CC1C2=C3C=CC4CCCC4C3CCC2=CC(=O)C1(C)O
CC1C2=NC=NC(=O)C2CCNC1(N)c1cccn1-c1ccccn1
CC1C2=c3ccccc3=[NH+]C2CN(C(=S)NC=O)C1c1ccccc1
CC1C2OCCC2(C)C1[NH+](C)Cc1ccc2c(c1)CC(N)N2
CC1C=C(C(=O)COC(=O)c2cccc(=O)[nH]2)N(c2ccccc2)C1C
CC1C=Cc2nc3c(N)c(C#N)ccc3n2C1=N
CC1CC(=O)C2=C(C1)N=CC(C(=O)OCC1CCCO1)C2C1Oc2ccccc2O1
CC1CC(=O)C2=C(C1)Nc1[nH]c(=O)[nH]c(=O)c1C2(C)c1cc(-c2c(Cl)cccc2Cl)co1
CC1CC(=O)N(CC2CCS(=O)(=O)C2)C(=O)N1
CC1CC(=O)N(c2ccc(C(=O)Nc3ccc(Cl)cc3)cc2)S1(=O)=O
CC1CC(=O)N(c2ccc(C3CN(C=O)Cc4ccccc43)cc2)S1(=O)=O
CC1CC(C(=O)Oc2cnc3ccccc3n2)N(C=O)C1
CC1CC(C(C[NH3+])Cc2ccc(F)cc2Cl)CC1O
CC1CC(C(C[NH3+])NCc2cccs2)CCS1
CC1CC(C)(CNC(=O)CCc2nc(-c3ccco3)no2)Cc2ccccc21
CC1CC(C)(NC(=O)Cc2ccc(O)cc2)CCO1
CC1CC(C)(O)C([NH3+])(c2nnc(C3CC3)o2)C[NH2+]1
CC1CC(C)C(C)(c2ccccc2)C2(CC[NH2+]CC2)C1
CC1CC(C)C(C2CCCN(C(=O)c3ccc(Cl)cc3)CC2)CO1
CC1CC(C)C(NC(=O)C2CCCN2C2CCCC[NH2+]2)C1
CC1CC(C)C(NC(=O)C2NCCS2)C1
CC1CC(C)C(NC(=O)NCC2(O)CCCS2)C1
CC1CC(C)C(NC(=O)c2cccc3c(N4CCCC4=O)n[nH]c23)CO1
CC1CC(C)C(O)(C2CCC(C)[NH2+]C2)C1
CC1CC(C)C([NH2+]C2(C)CCCN(C=O)C2)C1
CC1CC(C)C([NH2+]C2CCC3CCCN32)C1
CC1CC(C)C2(CC2)C(C)([NH2+]C(C)(C)C)S1
CC1CC(C)CC(OC(=O)C(C)(C(F)(F)F)C(F)(F)F)C1
CC1CC(C)CC([NH2+]CCC(C)(C)O)C1
CC1CC(C)CC([NH2+]Cc2cccc([N+](=O)[O-])c2Cl)C1
CC1CC(C)CC([NH2+]Cc2cccc([N+](=O)[O-])c2Cl)C1
CC1CC(C)CN(C(=O)CCCc2ccc(F)c(F)c2)C1
CC1CC(C)CN(C(=O)CSCC(=O)Nc2ccccc2)C1
CC1CC(C2CC(Oc3ccc(Cl)cc3)N(C=O)C2)N(C=O)C1
CC1CC(C2C[NH+](C3CCCC3)CCc3nncn32)N(C=O)C1
CC1CC(COCC(=O)[O-])N(C=O)C1
CC1CC(F)(c2ccc(F)c(F)c2)c2ccccc2N1C=O
CC1CC(N)(CN2CCOCC2)C(C)c2sc3ncn4nc(C(N)=O)nc4c3c21
CC1CC(N)(CN2CCOCC2)C(C)c2sc3ncn4nc(C(N)=O)nc4c3c21
CC1CC(N)N(C(N)=S)CC1C
CC1CC(NCc2ccc3c(c2)OCCCO3)[NH+](C(C)C)C1
CC1CC(O)C(C)([N+]2(C3CCCC[NH2+]3)CCCC2)C1
CC1CC(O)CCN1C(=O)NCC(c1ccccc1)[NH+]1CCCCC1C
CC1CC(O)CC[NH+]1CC(=O)NC1CCCC[NH+]1C(C)C
CC1CC([NH3+])(C(=O)NC2Cc3ccsc3CC2C(N)=O)CC(C)[NH2+]1
CC1CC([NH3+])(C2CCN(Cc3nc(Cc4ccccc4)no3)CC2)CC[NH2+]1
CC1CC([NH3+])(C=CCS)CCC[NH2+]1
CC1CC([NH3+])(CCCNC(=O)c2c(F)cccc2C(F)(F)F)CC[NH2+]1
CC1CC([NH3+])CC[NH+]1CCC(=O)[O-]
CC1CC([NH3+])CN(S(=O)(=O)C(C)C(=O)[O-])C1
CC1CC(c2cc(Cl)ccc2S(=O)(=O)N2CCCCC2)N(C=O)C1
CC1CC1(C1CC1)C1(N)CCCN(C(N)=O)C1(C)C
CC1CC1(CC(=O)Nc1ccc(N2CCCCS2(=O)=O)cc1)C(=O)[O-]
CC1CC1(C[NH2+]CC1([NH3+])CC=CC1)C1CC1
CC1CC1([NH2+]C1CCCN1)C1CC1
CC1CC1([NH2+]C1c2[nH]ncc2CCC1N)C1CC1
CC1CC1([NH3+])c1ccc(F)cc1
CC1CC1C(=O)N(C)C(C)C1CC1C(=O)N(C)C
CC1CC1C(=O)Oc1ccc(Cl)c(Cl)c1
CC1CC1C1(c2cc(C3CCN(c4ncccn4)C3)n(C)n2)CCN(C=O)CC1
CC1CC1CN(C(=O)NCC1(c2ccc(F)cc2)CCCCO1)C(C)C
CC1CC1CN(C(=O)NCC[NH+]1CCCCC1)C(C)C
CC1CC1CN(C(=O)NCc1ccc(C[NH+](C)C)cc1)C(C)C
CC1CC1CNC(=O)c1cccc2c1NC(=O)CO2
CC1CC1COC(=O)C1(c2ccc(F)cc2)CC1
CC1CC1N1CC(=O)N2CCCC2(C)C1=O
CC1CC1NC(=O)C1(c2cccc3[nH]ncc23)CCN(C=O)CC1
CC1CC1NC(=O)C1(c2cccc3[nH]ncc23)CCN(C=O)CC1
CC1CC1NC(=O)C1CCCCCn2c1nc1ccccc1c2=O
CC1CC1NC(=O)N(C)Cc1ccc(F)cc1
CC1CC1NC(=O)NC1CCC(c2ccccc2)CC1
CC1CC1NC(=O)NCC1([NH3+])CCC[NH2+]C1C
CC1CC1NC(=O)c1ccc(CN2C(=O)c3ccccc3C2=O)cc1
CC1CC1c1cc(C=CC(=O)N(C)CC(=O)Nc2ccc(F)cc2)co1
CC1CC1c1cc(C=CC(=O)NCc2cccs2)co1
CC1CC1c1cc(CN(C)C(C(N)=O)c2ccc(F)cc2)co1
CC1CC1c1cnc(N2CCN(C=O)CC2)nc1OCc1ccccc1
CC1CC1n1cnc2c(Br)cc(CCl)nc21
CC1CC2(C)C(CCC3CCCC32O)C2CCC(=O)C=C12
CC1CC2(NC(=O)COc3ccc(C=O)cc3)C(C)COC12
CC1CC2([NH+](C)Cc3ccc(F)c(N4CCOCC4)c3)C(C)COC12
CC1CC2C([NH2+]CCCS2(=O)=O)C1(C)C
CC1CC2C([NH2+]CCS2=O)C(C)C1C
CC1CC2C=CCCC2C(C)C1C
CC1CC2CC1C(C(C)C1(C)C(=O)C3(C(=O)N4CCN(C=O)CC4)CCC1C3)C2=O
CC1CC2CC[NH2+]C2CC1([NH3+])C(O)COCc1cccs1
CC1CC2CNCC[NH+]2CC1N
CC1CC2OC(=O)C1C2C(C)C1CN(C=O)CCN1c1ccc(Cl)cc1
CC1CC=CCC1COC(=O)CCc1ccn(C)n1
CC1CCC(C(=O)C(C#N)c2ccc(Cl)c(Cl)c2)O1
CC1CCC(C(=O)C(C#N)c2ccc(Cl)c(Cl)c2)O1
CC1CCC(C(=O)COC(C)C)CC1
CC1CCC(C(=O)N(C)CC(=O)Nc2ccc(Cl)cc2)O1
CC1CCC(C(=O)N(CCC(N)=O)Cc2ccccc2)[NH2+]1
CC1CCC(C(=O)N2CCC[NH+]3CCCC3C2)C[NH2+]1
CC1CCC(C(=O)NC(C)c2ccc(C#N)cc2)O1
CC1CCC(C(=O)NC2CCCN2c2ccc(Br)cc2)O1
CC1CCC(C(=O)NCC(O)c2ccc(F)c(F)c2)O1
CC1CCC(C(=O)NCC(c2ccccc2)[NH+](C)C)[NH2+]1
CC1CCC(C(=O)NCC[NH3+])O1
CC1CCC(C(=O)NCCc2ccc(OC(F)(F)F)cc2)c2nc3sccc3c(=O)n2C1
CC1CCC(C(=O)NCc2ccc(COCc3ccccc3)cc2)O1
CC1CCC(C(=O)Nc2c(F)cccc2F)[NH2+]1
CC1CCC(C(=O)Nc2ccc(-c3cc[nH]n3)cc2)CC1
CC1CCC(C(=O)Nc2ccc(NC(=O)c3ccccc3)cc2)O1
CC1CCC(C(=O)Nc2ccc(OCC#N)cc2)[NH2+]1
CC1CCC(C(=O)Nc2ccc(OCCC(N)=O)cc2)O1
CC1CCC(C(=O)Nc2cccc(F)c2C(=O)[O-])O1
CC1CCC(C(=O)Nc2cccc3cc[nH]c23)O1
CC1CCC(C(=O)Nc2ccn(-c3ccc(Br)cc3)n2)O1
CC1CCC(C(Br)c2ccc(Cl)c(Cl)c2)O1
CC1CCC(C(CCCO)C(=O)[O-])CC1
CC1CCC(C(Cl)c2cc(F)ccc2F)O1
CC1CCC(C(Nc2cc(Cl)cc(Br)c2)C(N)=O)CC1
CC1CCC(C(O)C2(C[NH3+])Cc3ccccc3C2)C(C)C1
CC1CCC(C(O)C2CCOC3(CCSC3)C2)C1
CC1CCC(C(O)CNC(=O)C2([NH3+])CC=CC2)CC1
CC1CCC(C(O)Cc2ccc[nH+]c2N)C1
CC1CCC(C(O)c2cc(Cl)c(Cl)s2)O1
CC1CCC(C([NH3+])CCNc2nn3cnnc3cc2C(F)(F)F)C[NH2+]1
CC1CCC(C([NH3+])c2ccc3cnccc3c2)C1
CC1CCC(C)(CC2CC(CN3CCOCC3)N(C=O)C2)CC1C
CC1CCC(C)(NC(=O)C(C)OC(=O)CCN2C(=O)c3ccccc3C2=O)CC1
CC1CCC(C)(NC(=O)CC2CCCO2)CC1
CC1CCC(C)(NC(=O)c2ccc(F)cc2)CC1
CC1CCC(C)(Nc2nnnn2C)CC1
CC1CCC(C)([NH+](C)C(C)CNCC2CCCO2)CC1
CC1CCC(C)([NH+]2CCCN3CCCC3C2)C1O
CC1CCC(C)([NH2+]C(C)C[NH+]2CCCCC2)CC1
CC1CCC(C)([NH2+]CC(C)C(N)=O)CC1
CC1CCC(C)C(C)(C(=O)N(C)CCCS(C)(=O)=O)C1
[truncated: 8,000 more rows]
