# Supplementary material for: t-SMILES: a fragment-based molecular representation framework for de novo ligand design
Source: Nat Commun. 2024 Jun 11;15:4993. doi: 10.1038/s41467-024-49388-6 (PMC11167009; doi:10.1038/s41467-024-49388-6)
Supplement: Supplementary file 4 — Source Data [file 41467_2024_49388_MOESM4_ESM.zip › Soure data/Source data and code for all other graphs/Metrics/Dataset/Zinc/Recon/all.txt.bfs[64].[Scaffold][34]_join.csv.re_smils[1].smi.rnd10000.csv]

BrC(c1ccccc1)n1c(C2CCCO2)nc2ccccc21
Brc1ccc(NCc2cccs2)nc1
Brc1ccc(OC2CCC2)cn1
Brc1ccc2c(c1)NC(c1cccs1)C1CCOC21
Brc1cccc(-c2nnc3sc(C[NH+]4CCC5(CC4)OCCO5)cn23)c1
Brc1cccc2nc(NCC[NH+]3CCCC3)sc12
Brc1ccccc1Oc1ccccc1
Brc1csc(CN2CCC([NH+]3CCCC3)C2)c1
C#CC(C)(O)Cc1cccc(-c2nccn2-c2cccc(-n3cncn3)c2)c1
C#CC(C)(O)Cc1cccc(C[NH2+]C2CCCc3c2cnn3-c2ccccc2)c1C
C#CC(C)(OC(=O)C=Cc1oc(C2CC2)cc1C)c1ccccn1
C#CC(N)(C(=O)N1CCCC1)[NH+]1CCCNCC1
C#CC(N)(NC(=O)N1CCNCC1)C1CCCO1
C#CC(N)C(C1CC1)N(CC)C(=O)c1ccsc1
C#CC(N)c1csc(C(=O)NCC(=O)OC)c1
C#CC(O)C1COCCN1CCCNC(=O)c1ccsc1
C#CC(O)c1cc(CCNC(=O)c2ccsc2)ccc1N
C#CC(O)c1ccc(NC(=O)c2cc(C)sc2C)cc1
C#CC([NH3+])c1ccc(CN2CC(C)OCC2(C)F)cc1
C#CC1(N)CCC(CNC(=O)NC(c2ccccc2C)[N+](=O)[O-])O1
C#CC1(N)CSC(C(=O)NC2CCS(=O)(=O)C2)c2ccsc21
C#CC1(OCOC)CCCCO1
C#CCC(O)c1c(C(=O)Nc2nc(C)cs2)ccnc1C
C#CCC(O)c1ccc(Br)cn1
C#CCC(O)c1ccc(C[NH+](C)CCSC)cc1
C#CCCC([NH3+])C[NH3+]
C#CCCN1CC(C)N(C(=O)c2ccoc2C)CC1C
C#CCCN1CCN(C(=O)CNC(=O)c2ccccc2C)C(C(C)C)C1
C#CCC[NH+]1CCC(NC(=O)Nc2ccccc2Cl)(C(N)=O)CC1
C#CCN(C(=O)CN1CCNC(F)C1C)c1ccc(C)cc1
C#CCN(C(=O)NCC)c1cccc(N2CCCC2=O)c1
C#CCN(C(=O)Nc1cc(F)cc(Cl)c1)C1CCS(=O)(=O)C1
C#CCN(C(=O)Nc1ccccc1)C1(F)CCS(=O)(=O)C1
C#CCN(C(F)(C(=O)OC)c1ccccc1)S(=O)(=O)c1ccsc1
C#CCN(C=O)C(C(=O)[O-])C1CCC(C)[NH2+]1
C#CCN(CC#C)C(=O)C=Cc1nn(C(C)CC)c(C)c1Cl
C#CCN(CC#C)C(=O)Cc1ccc(OCC)cc1
C#CCN(CC#C)C(=O)Cc1ccc(OCC)cc1
C#CCN(CC#C)C(=O)c1nc(-c2ccccc2)c(C)s1
C#CCN(CC#C)CC(O)c1ccc(Cl)cc1
C#CCN(CC(=O)NC(=O)NCC(F)(F)F)C1Cc2ccccc2C1
C#CCN(CC(=O)[O-])C(=O)CCNC(=O)C(C)(C)C
C#CCN(CC(=O)[O-])C(=O)Nc1ccc(C#N)cc1
C#CCN(CC)C(C(=O)[O-])c1cccc2scnc12
C#CCN(Cc1ccccc1)C1CC(SC(=O)N(C)C)S(=O)(=O)C1
C#CCN1C(=O)N=CC12CCCC(C(C)(C)C)C(N)C2
C#CCN1C(=O)SC(=Cc2c(OC)cc(Br)cc2OC)C1=O
C#CCN1CC(c2nc3ccccc3[nH]2)C(N)(OCC)C1=O
C#CCN1CCN(C(=O)c2cccc([N+](=O)[O-])c2Br)CC1
C#CCN1CCN(C(=O)c2cncnc2C(C)C)C(SC)C1C
C#CCN1CCN(C(CNC=O)OCCC(C)C)CC1
C#CCN1CCN(Cc2cncs2)CC1Cl
C#CCNC(=O)Cn1cnc2ccsc2c1=O
C#CCNC(=O)N1CCCC1c1nc2ccccc2s1
C#CCNC(=O)NC(CC(C)C)c1ccc(OC)cc1
C#CCNC(=O)NCc1ccc(COCC)cc1
C#CCNC(=O)c1c(C(=O)Nc2ccc(C)cc2)nnn1-c1cccc(C)c1
C#CCNC(=O)c1c(C(C)C)noc1C(=O)Nc1ccccc1
C#CCNC(S)C(C)S
C#CCNCC(=O)N1CC[NH+](C(C)C(=O)[O-])CC1
C#CCNCC(=O)NC(CC)C(=O)[O-]
C#CCNS(=O)(=O)C(C)(C[NH+]1CCCCC1)NC(=O)c1ccccc1C
C#CCOC(=C1N=C(c2ccccc2)OC1=O)c1ccccc1OC
C#CCOC1(C)CCN(C(=O)C2CC(=O)N(c3ccc(F)cc3)C2)CC1
C#CCOC1(C)CCN(C(=O)c2cccc(F)c2)C(F)C1
C#CCOCOCC#CC[NH+]1CCCCC1
C#CCOc1ccc(C=C2C(=O)NC(=S)NC2=O)cc1
C#CCOc1cccc(F)c1NC(=O)COCC
C#CCOc1cccc(NC(=O)C(=O)N(C)CCOC)c1F
C#CCOc1ccccc1CNC(C)c1nc(-c2ccncc2)cs1
C#CC[NH+](C)C(C(=O)[O-])c1cccc2ccccc12
C#CCn1c(=NC(=O)C2Oc3ccccc3OC2C(=O)OCC)sc2cc(C)ccc21
C#CCn1c(=NC(=O)Cc2c(OC)ccc(OC)c2OC)sc2ccc(OC)cc21
C#CCn1c(=NC(=O)c2ccccc2)sc2c(C(C)=O)c(OC)ccc21
C#Cc1[nH]c2ccccc2c1C(C)CNC(=O)C(=O)Nc1ccccc1
C#Cc1c(C)cccc1-n1ccc(C(=O)Nc2cc(F)c(F)cc2O)n1
C#Cc1ccc(C(=O)CC(F)(OC)C(=O)Nc2ccccc2)cc1
C#Cc1ccc(N(C(=O)NC(=O)CNC(C)C)C(C)(C)C)cc1
C#Cc1ccccc1C(=O)N(c1cccc(NC(C)=O)c1)C(C)C
C#Cc1ccnc(CNC(=O)c2nn(CCc3ccccc3)c3c2CN(C(=O)c2ccccc2)CC3)c1
C#Cc1nc(-c2ccccc2)ncc1C(=O)Nc1ccccc1N
C(C=Cc1ccnc(N2CCOCC2)n1)=Cc1ccccc1
C1=C(CN2CCN(c3cccs3)CC2)COc2ccccc21
C1=CC2CC1CC2C[NH2+]CCc1n[nH]c(-c2ccco2)n1
C1CC(C[NH+](C2CCSCC2)C2CC2)CC[NH2+]1
C1CC([NH2+]C(C2CC2)C2CC2)CN1
C1CCC(CCOCC2CCC[NH2+]C2)CC1
C1CC[NH+]2CCCN(C3CC[NH+]4CCCC34)CC2C1
C1CC[NH+]2CCCN(C3CC[NH+]4CCCC34)CC2C1
C1CSCC(CC[NH2+]CC2CCOC2)N1
C=C(C#N)C(=O)N(C)Cc1ccc2c(ccn2CC)c1
C=C(C#N)C(=O)N(CC)CCc1ccc(OC(C)C(=O)[O-])cc1
C=C(C#N)C(=O)OCc1ccc(OC)c(OC)c1OC
C=C(C(=O)NC(CC)C(=O)OC)c1ccc(Cl)cc1
C=C(C(=O)c1ccc(CC)cc1)C1=NC(=O)C(=CCC)S1
C=C(C)C(=O)Nc1ccc(C=CC(=O)c2ccccc2)cc1OC
C=C(C)CC1N(C(=O)C2CC2)CCCC1(C)C(=O)NC
C=C(C)CN(C(=O)NC)C(C)c1ccc(C[NH+](C)C)cc1
C=C(C)CN(C=O)C(C)c1ccccc1OCc1occc1F
C=C(C)CNC(N)=[NH+]CCc1cccs1
C=C(C)COC([NH2+]Cc1ccccc1)c1cccc(C)c1
C=C(C)C[NH+](CC)CCC(=O)NC(=O)NC
C=C(C)C[NH2+]C(C)CC1CCCOC1
C=C(C)Cc1cccc(NC(=O)C2(SC)CC2)c1
C=C(CCC(C)OC=O)C1CC(N)(CC=O)CCN1
C=C(CCCN(C)C=O)c1cc(C)c2ccoc2c1C
C=C(C[NH2+]C(C)CO)c1ccc(C#N)cc1
C=C(C[NH2+]C)C(C)Cc1ccc(Br)cc1OC
C=C(C[NH2+]CC(C)C)C(C)C1CCCCO1
C=C(Cc1cccc(F)c1OC(F)F)CN(CC)C(=O)NC
C=C(Cl)CSc1ccc(-n2ncc3c(=O)[nH]cnc32)cc1
C=C(N)C[NH2+]CCN
C=C(N)[NH+](C)C1(N)C=c2ccc(Br)c(C(=O)OCC)c2=[NH+]1
C=C(Nc1ccc(C(=O)OC)cc1)C(=O)NC(F)c1ccccc1
C=C(O)CCCC(=O)O
C=C(S)CCCN(C)[SH](=O)=O
C=C(c1ccc(C(=O)NC)cc1)c1c(OC)ccc2[nH]ncc12
C=C1C(=O)N(CC)C(=S)N(C(N)(CCSC)C(=O)[O-])C1=O
C=C1C(Br)=CC(C#N)(C#N)c2ccccc21
C=C1C2CC3C(C[NH+]4CCc5ccccc5C4)C(=O)OC3C(OC)C2C(C)C(C(C)O)C1OC
C=C1C=NC2=NC(SC([O-])(OC)c3cc([N+](=O)[O-])ccc3C)=NC(=O)C2C1c1cccnc1
C=C1NC2=NC(NC(OC)c3ccccc3)=[NH+]C(c3ccccc3)N2C=C1[O-]
C=C1c2c(ccc(Cl)c2F)NC(=O)N1C(Cc1ccccc1)[NH+](C)C
C=CC(=C(C#N)C(=O)OCC(C)C)c1ccccc1
C=CC(=O)Cc1ccc2c(OC)cccc2c1
C=CC(=O)N(CC#N)C(C#N)c1ccc(Cl)cc1Cl
C=CC(=O)NCC(C)(C)C(c1cnc2ccccc2n1)C(C)O
C=CC(=O)NCCC(=O)N(C)Cc1ccc(Cl)cc1Cl
C=CC(=O)NCCC(C(N)=O)c1ccc2ccccc2n1
C=CC(=O)NCCNC(=O)c1nn(C)c2scc(C(C)C)c12
C=CC(=O)NCCNS(=O)(=O)Cc1cc(Cl)c2c(c1)C=CCO2
C=CC(=O)OCC1(C)C(C)COC1CNC(=O)Nc1ccccc1
C=CC(=O)OCC1(C)COC(c2ccccc2)CN1C(=O)Nc1ccc(F)cc1
C=CC(=O)OCc1cccc(S(=O)(=O)N(C2CCCC2)C2CC2)c1
C=CC(=O)c1ccc([N+](C)(C)COC)cc1
C=CC(=O)c1nc(Cl)c(Cl)cc1Cl
C=CC(N)(CNC(=O)C1CC2CCC1O2)c1ccccc1
C=CC(N)(Sc1nnc(-c2cnccc2C#N)[nH]1)C(=O)Nc1cc2c(s1)CCCC2
C=CC([NH2+]C(C)CCCO)c1ccc(C#N)cc1
C=CC([NH2+]CCC)C(C)(C)OC
C=CC([NH3+])([NH2+]CC1CCCC(C)C1)c1nnc(-c2coc(C)c2)o1
C=CC1(CC=NNS(=O)(=O)c2ccccc2)C=C(C)CC1C
C=CC1(N)CC(F)(NC(c2ccccc2)C(F)(F)F)Cc2c(C(=O)N3CCCC3)n[nH]c21
C=CC1(N)CS(=O)(=O)CC1c1nnc(SCC(=O)C=C2Nc3cc(C)ccc3C2N)[nH]1
C=CC1([NH3+])CN(C(=O)NC2(CC)CC[NH2+]CC2)CC=C1c1ccccc1
C=CC1C(C)NC(=O)c2ccccc2N1C(=O)CCc1cccc(F)c1
C=CC=C(CCC)C1(O)CC(CO)CCC1(O)O
C=CCC(=O)N1CCCC1C(=O)OC
C=CCC(C#N)(C(=O)OCC)C(C)C#CCC
C=CCC(CC=C)c1cccc(-c2noc(C#N)n2)n1
C=CCC(N)OC(C)C(N)=O
C=CCC1(Cl)C(=N)C(Cl)=C(N)C1[O-]
C=CCC1(O)CCCCC1CC
C=CCCC(=O)N(C)C1CCC(S(C)(=O)=O)CC1
C=CCCC(=O)N1CCOCC1C1CC1
C=CCCC(CC)[NH+]1CCC(NC(=O)c2cccs2)C(C)C1
C=CCCC(OC)c1ccc2occc2c1C[NH3+]
C=CCN(C(=O)CN)c1c(Cl)ccc(Cl)c1Cl
C=CCN(C(=O)COc1cc(F)cc2c(=O)[nH]ccc12)c1ccccc1
C=CCN(C(=O)CSc1nnc(-c2ncc(C)nc2C)[nH]1)c1ccccc1C
C=CCN(C(=O)Cn1nnc2ccccc2c1=O)c1ccccc1
C=CCN(C(=O)NCc1ccccc1)c1ccc2c(c1)COC2
C=CCN(C(=O)c1ccccc1Cl)C1(Cl)CCS(=O)(=O)C1
C=CCN(C(=O)c1ccccc1OC)C(OC)c1cccs1
C=CCN(C(=O)c1ccccc1OC)C(OC)c1cccs1
C=CCN(CC(=O)[O-])C(=O)C[NH3+]
C=CCN(Cc1cc(F)ccc1C(=O)NC(C)(C)C)C(=O)c1csnn1
C=CCN(Cc1ccc(C#N)cc1)C(=O)CCCC
C=CCN(Cc1ccccc1)C(=O)CSc1nnc2n(C)c(=O)c3c(Cl)ccc(F)c3n12
C=CCN(N=C1C(=O)Nc2ccccc21)C(=O)C1COc2ccccc2O1
C=CCN(c1cccc(C(F)(F)F)n1)C1N=C(c2ccc(C)cc2)NC1=O
C=CCN1C(=N)C(CC(C)(C)C)NC1=O
C=CCN1C(=O)C(=C(Cl)c2ccc(-c3ccccc3C(=O)[O-])o2)C(=O)NC1=S
C=CCN1C(=O)CN(C(=O)CSc2nnc(C3COc4c(C)cccc4O3)[nH]2)c2ccccc21
C=CCN1C(=O)NC(=O)C1c1cc(Cl)cc(CC)c1
C=CCN1CC(C(=O)NCc2ccccc2F)C(C)(N)C1=O
C=CCN1CCN(C2=[NH+]CC(C)S2)CC1
C=CCN1Cc2ccccc2C1=O
C=CCNC(=O)C(=O)Nc1cccc(-n2cc(C)c(Cl)n2)c1
C=CCNC(=O)C1CCN(c2ccc(S(=O)(=O)N3CCCCC3)cc2)C1
C=CCNC(=O)C1Cc2ccc(Cl)cc2O1
C=CCNC(=O)CN1CCN(c2cc(C#N)ccn2)CC1Cl
C=CCNC(=O)CSc1ncc(C#N)c(C)c1C(F)(F)F
C=CCNC(=O)C[NH2+]C(C)(C(=O)[O-])C(F)(F)F
C=CCNC(=O)NC(=O)COc1ccc(I)cc1
C=CCNC(=O)c1c(C(C)=O)cccc1S(=O)(=O)[N-]c1ccccc1
C=CCNC(=O)c1ccc(-c2ccn(-c3ccc(C)cc3)n2)cc1
C=CCNC(=S)NC1([NH3+])C[NH2+]CCN1C(=O)c1ccccc1
C=CCNc1ncnc(N2CCCCCC2)c1N
C=CCOC(=O)C1=CC(c2ccc(Br)c(OC)c2C)n2ncnc2N1
C=CCOC(=O)COc1ccc2oc(=O)c(-c3cc(=O)oc4ccccc34)cc2c1
C=CCOC(=O)N1CC2(CCNCC2)CC1=O
C=CCOC1=C(N(C)C)CC2C(c3ccccc3)Nc3ccccc3C12
C=CCOc1c(C(C)=O)ccc2c(=O)c3c(oc12)C(=O)N(c1ccccc1)C3c1cccc(OC)c1
C=CCOc1ccc(OCC(=O)Nc2cccc(C)c2)c(C)c1
C=CCOc1ccc(OCC(=O)Nc2ccccc2F)cc1
C=CCOc1ccc2c(=O)c3c(oc2c1)C(=O)N(Cc1ccccc1)C3c1ccc(OC)cc1C
C=CCOc1cccc(C23CN4CC(C2=O)C(C)N(C3)C4c2ccccc2)c1
C=CCOc1cccc(CN2CCNC(=O)C2c2ccccc2)c1
C=CCOc1cccc(C[NH2+]Cc2cc3c(cc2C)OCO3)c1
C=CCOc1cccc2oc3c(c(=O)c12)C(C)(c1ccc(OC)c(C)c1)N(Cc1ccco1)C3=O
C=CCOc1coc2cc(C(=O)NC3CCCC3)ccc12
C=CCSc1cc(OC)c2ncn(CN3CCCCC3)c2c1
C=CCSc1ncccc1-c1nncn1C1CC1
C=CC[NH+](CC(=O)[O-])CC(=O)Nc1cc(C)on1
C=CC[NH+](CC=C)CC(=O)NC1COc2ccccc2O1
C=CC[NH+](Cc1ccc(C)cc1)C1(C)CCS(=O)(=O)C1
C=CC[NH+](Cc1ccc(C)cc1)C1(C)CCS(=O)(=O)C1
C=CC[NH2+]C(C(=O)[O-])c1ccc(C(C)(C)C)cc1
C=CC[NH2+]C(C)(c1ncon1)C1CCCO1
C=CC[NH2+]C1CCC12CCCCO2
C=CC[NH2+]CC(=O)N(C)C1CC([NH3+])CC[NH2+]1
C=CC[NH2+]CC(=O)Nc1ccccc1-n1cccn1
C=CC[NH2+]CC1(C)CCC[NH+](C(C)C)C1
C=CC[NH2+]CCc1cc(Br)cs1
C=CC[NH2+]Cc1cc(CC)cs1
C=CC[n+]1c(-c2ccc(Br)cc2[N+](=O)[O-])csc1Nc1ccccc1
C=CC[n+]1c(-c2ccc(NC(C)=O)cc2)csc1Nc1cccc(OC)c1
C=CCc1c(OC)cccc1OC(=O)COCC
C=CCc1ccc(NC(=O)c2ccccc2)c(-n2ccnc2OC)c1OC
C=CCc1ccc(OCC(=O)Nc2ccccc2OC)cc1NC(C)=O
C=CCn1c(-c2ccc(OC)cc2)n[nH]c1=S
C=CCn1c(C2CCC(Cl)N2C(=O)c2ccccc2)n[nH]c1=S
C=CCn1c(SC(Br)C(=O)c2cccs2)nnc1C1COc2ccccc2O1
C=CCn1c(SCC(=O)N2CCCCC2)nc2c(C)cccc21
C=CCn1c(SCc2ccccc2C)nnc1-c1cnccn1
C=CCn1c(Sc2ncc(Br)cn2)nnc1-c1ccccc1
C=CCn1ccc(=O)nc1SCc1ccccc1
C=CCn1cccc1C(=O)NCc1cc(Cl)cs1
C=CCn1cnnc1-c1cc2c(s1)C(SCC#N)CCC2CC
C=CS(=O)(=O)N(CCOCC)Cc1ccc(Cl)cc1
C=Cc1c(Br)ccc(Cl)c1O
C=Cc1c(Br)ccc(Cl)c1O
C=Cc1ccc2c(c1)S(=O)(=O)c1c(C(=O)OC)cccc1N(Cc1ccccc1)C2=O
C=NNC(=O)C(=O)NCCOCc1ccc(C(C)(C)C)cc1
C=NNC(=O)C(C#N)c1cc(COc2cccc(Cl)c2Br)c(Cl)cc1OC
C=NNC(=O)C(C#N)c1ccc(COc2cccc(C(=O)[O-])c2)cc1Br
C=NNC(=O)C(C)Cc1ccccc1NC(=O)COc1ccc(C)cc1
C=NNC(=O)CC(O)Cc1ccc(Br)c(OC)c1
C=NNC(=O)COCc1ccc(O)cc1Br
C=NNC(=O)Cc1ccc(C(=O)[O-])cc1
C=NNC(=S)NCc1cnccn1
C=NOC1(C)CCC(NC(=O)c2ccccc2)CC1C
C=NOCC(=O)NCc1ccc(Br)cc1
C=NOCC(C1COc2ccccc2O1)N(C(=O)c1ccccc1)C(C)C
C=NOCc1ccc(CNC(=O)c2ccccc2OC(C)C)cc1
CC
CC
CC
CC
CC
CC
CC
CC
CC
CC
CC
CC#CC(C)(CC)OC(=O)C[NH+]1CCCC1
CC#CCC([NH2+]CCC)C1COCCS1
CC(=C(C)c1cnc(SCC(=O)Nc2ccccc2)nn1)c1cccc([O-])c1
CC(=C1C(=O)NC(=S)N(c2cc(C)ccc2C)C1=O)c1ccn(-c2ccccc2C)c1
CC(=C1C(=O)NC(=S)N(c2ccccc2F)C1=O)c1cc(C)c(-c2ccccc2)o1
CC(=C1C(=O)NN(c2cc(F)ccc2C)C1=O)c1ccccc1
CC(=C1C=NC(=S)N(c2ccccc2)C1=O)c1c(C(=O)[O-])cc(C)n1-c1cccc([O-])c1
CC(=C1N=C(c2ccc(Br)cc2Cl)OC1=O)c1ccc2c(c1)OCO2
CC(=C1SC(=O)NC1=O)c1ccc(OCC(=O)Nc2ccccc2)cc1
CC(=CC(=O)N1CCC(O)CC1)c1ncsc1C
CC(=CC(=O)N1CCNCC1(N)C(C)(C)OC=O)c1ccc(C)nc1C
CC(=CC(=O)NC(=S)N1CCCCC1)c1cccs1
CC(=CC(=O)NC(C)(C)C)NNC(=O)COc1cc(Cl)cc(C)c1C
CC(=CC(=O)NCc1cccs1)c1cnn(C(C)c2ccc(N)cc2)c1Cl
CC(=CC(=O)Nc1ccc2c(c1)CCC(=O)N2C(C)C)C1CC1
CC(=CC(=O)Nc1ccccc1)c1cnn(C(C)c2ccc(C#N)cc2)c1C
CC(=CC(=O)c1ccccc1)c1cc(O)cc2c1OCOC2Cl
CC(=CCNC1(n2cnc3cnc(CO)nc32)CC(O)C(O)O1)CO
CC(=Cc1c[nH]c2cc(N)ccc12)C(=O)NCc1nnc2ccccn12
CC(=Cc1ccc(C)cc1C#N)C[NH2+]Cc1cccs1
CC(=Cc1ccc(C2CC2)o1)C(=O)NCc1cccs1
CC(=Cc1ccccc1)C[NH+]1CCN(C(Cl)C(=O)NCc2ccccc2)CC1
CC(=Cc1cn(-c2cccc(C#N)c2C(F)(F)F)nc1-c1ccco1)C(=O)Nc1ccccc1
CC(=Cc1csc(C#N)c1)C(=O)c1cocc1Br
CC(=Cc1nc2ccccc2[nH]1)c1ccc(OC(C)(C#N)C(=O)N2CCCC2)cc1
CC(=NNC(=O)C1C2CCCCC21[N+](=O)[O-])c1ccc(C)cc1
CC(=NNC(=O)C1C=CN=N1)c1occc1C
CC(=NNC(=O)COc1ccc(C)c(N)c1)c1ccccc1
CC(=NNC(=O)c1ccc(-n2cccc2)cc1Cl)c1ccc(C)cc1[N+](=O)[O-]
CC(=NNC(=S)C1COc2ccccc2O1)C1COc2ccccc2O1
CC(=NNC(N)=S)c1ccccn1
CC(=NNC(N)=S)c1nnnn1-c1ccccc1
CC(=NO)Nc1cc(-c2ccc(=O)[nH]n2)ccc1C
CC(=NOC(N)c1nccs1)c1ccc(N2CCCCC2)c(C)c1
CC(=NOCc1ccc(C)cc1Br)c1cnn(C)c1
CC(=O)C(C#N)=C(C)NC1CCCCN1
CC(=O)C(C(=O)N1CCN(c2ccccc2)CC1)n1cnc2c([nH]c3c(C)cccc32)c1=O
CC(=O)C(C(=O)Nc1ccccc1)(c1ccccc1)[NH+]1CCSCC1
CC(=O)C(C(=O)Nc1ccccc1)n1nc2ccc(Sc3ccccc3)nn2c1=O
CC(=O)C(C)(C)C[NH+]1CCCCC1C(=O)[O-]
CC(=O)C(C)(c1ccccc1)N(C1CC1)S(=O)(=O)c1ccccc1
CC(=O)C(C)Cc1ccc([N+](=O)[O-])cc1
CC(=O)C(C)OC(=O)c1cccc(-n2ccc(-c3ccccc3)n2)c1
CC(=O)C(N)(NCCOc1ccccc1)c1nc2ccccc2c(=O)[nH]1
CC(=O)C(NC(=O)Nc1ccccc1)(c1ccccn1)c1ccccc1C
CC(=O)C(O)(c1ccco1)C(C)(C)CNC(=O)Nc1ccccc1
CC(=O)C(Oc1ccc(N)cc1)c1[nH]c[nH+]c1Cl
CC(=O)C(Sc1ccc2c(C)c(C)ccc2n1)C(=O)Nc1ccccc1
CC(=O)C(Sc1nnc([O-])c2cc(-c3ccco3)nn12)C(=O)Nc1ccccc1
CC(=O)C1(C(=O)N2CCN(c3ccccc3)CC2)CC=CCC1
CC(=O)C1(C(=O)N2CCN(c3ccccc3)CC2)CCC(=O)N1S(=O)(=O)c1ccc(F)cc1
CC(=O)C1(C(=O)Nc2ccccc2)CCCCC1C[NH3+]
CC(=O)C1(C(C)C)CC(Cn2cc[nH+]c2)CCN1S(=O)(=O)c1ccccc1
CC(=O)C1(C)CCC(C)C(CCc2ccccc2)N1C(=O)c1ccc[nH]1
CC(=O)C1(C)CCCCCN1C(=O)Cc1ccc(Cl)cc1
CC(=O)C1(C)CCCCCN1C(=O)Cc1ccc(O)cc1
CC(=O)C1(CNC(=O)C2CCOCC2)Cc2cccc(-c3sccc3F)c2O1
CC(=O)C1(NC(=O)Nc2ccccc2)CC2(CCCC2)OCC1C
CC(=O)C12C(CS(=O)(=O)C1N)SC(=N)N2c1ccccc1
CC(=O)C1CCCCC1(CNC(=O)c1cccs1)[NH+]1CCCCC1
CC(=O)C1CCCn2c(nnc2-c2ccc(NC(=O)c3ccc[nH]3)cc2)C1
CC(=O)C1CC[NH+](CC(=O)NCCc2ccccc2)C1c1cccs1
CC(=O)CCCCCC=CC(=O)[O-]
CC(=O)CCCOC(=O)C1(Cl)CCCCN1C(=O)c1ccccc1
CC(=O)COC(=O)c1c(C)cc(N2C(=O)c3ccccc3C2=O)cc1Cl
CC(=O)CSc1c([O-])c(C(C)C)nc2nncn12
CC(=O)CSc1nnc(-c2ccccc2Cl)o1
CC(=O)Cc1cccc(C(C)Nc2ncns2)c1
CC(=O)N(C(=O)C(C)N1CCNCC1)c1ccc(N2CCCC2=O)cc1
CC(=O)N(C(=O)C(N)CC1CCNCC1)C1CCC1
CC(=O)N(C(=O)CC1NC(F)=Cc2ccccc21)c1nc2ccccn2n1
CC(=O)N(C(=O)CC1NC=Cc2ccccc21)c1cccc(-n2cnnn2)c1
CC(=O)N(C(=O)CC1NCCc2ccccc21)C1(c2ccccc2)CCCC1
CC(=O)N(C(=O)CSc1nnc(NC2CC2F)s1)c1ccc(C)cc1
CC(=O)N(C(=O)Cn1c(=O)n(-c2ccc(C)cc2)c(=O)c2c3c(sc21)CNCC3)c1ccccc1
CC(=O)N(C(=O)N(C)c1ccc(CNC2CC2)cc1)C1CCCCCC1
CC(=O)N(C(=O)NC1CCNCC1)C(C)(C)c1ccccc1[N+](=O)[O-]
CC(=O)N(C(C)C)C(C)Cn1c(CNC(=O)C2CC2)nc2cc(C)ccc21
CC(=O)N(C(C)C)C(C)Cn1ccc2c(C(F)F)ccnc21
CC(=O)N(C)C(C)(NC(=O)Nc1ccccc1)C1CCC(O)c2ccccc21
CC(=O)N(C)C(C)C(C)C1CCCC[NH2+]1
CC(=O)N(C)C(CCS(C)(=O)=O)C1CCCCC1(C)C
CC(=O)N(C)C(N)(c1c[nH]nc1-c1cccc(C)c1)N1CCNC(C)C1
CC(=O)N(C)C(N1CCC[NH+](Cc2cccc(C#N)c2)CC1)C(F)(F)F
CC(=O)N(C)CC(=O)NC(C)(C)C[NH+]1CCCCC1(C)c1ccc(C)o1
CC(=O)N(C)CC(=O)NCCC[NH+]1CCCCC1C(=O)[O-]
CC(=O)N(C)CC(=O)Oc1ccc(C2=CCCC2Cl)cc1
CC(=O)N(C)CC(C#N)N1C(=O)c2ccccc2S1(=O)=O
CC(=O)N(C)CC(C)(C)C([NH3+])c1ccc(F)c(F)c1
CC(=O)N(C)CN(C(=O)Nc1cn[nH]c1C)c1cccc(Cl)c1
CC(=O)N(C)CN(C(=O)Nc1cn[nH]c1C)c1cccc(Cl)c1
CC(=O)N(C)CN(C(=O)c1nn[nH]c1C)c1cncc(C)c1Cl
CC(=O)N(C)CN1C(=O)C2(C)CCC1CN(C(=O)Cc1ccccc1)C2
CC(=O)N(C)Cc1scnc1CSc1nncs1
CC(=O)N(C)Cn1cc(NC(=O)NCCc2cc(F)ccc2O)cn1
CC(=O)N(C)Cn1cc(NC(=O)Nc2c(F)cccc2Cl)cn1
CC(=O)N(C)Cn1ncnc1N=C([O-])C(C)(C)F
CC(=O)N(C1C(C)OCCN1C(=O)c1cc[nH]n1)C(C)(C)C
CC(=O)N(CC#N)C(C#N)C1CC2CCCC1[NH2+]2
CC(=O)N(CC#N)C(C)Cc1c(F)cccc1F
CC(=O)N(CC(=O)NC(C)C)Cn1c(=O)[nH]c2ccccc21
CC(=O)N(CC1CCC(C)=CC1C)C1CCCCC1C
CC(=O)N(Cc1ccc(NC(=O)N(C)CCC(C)O)cc1)C1CC1
CC(=O)N(Cc1ccc(NC(=O)N(C)CCC(C)O)cc1)C1CC1
CC(=O)N(Cc1ccc(NC(=O)N2CCCSCC2)cc1)C1CC1
CC(=O)N(Cc1ccccc1)C(=O)C(N)Oc1ccc2c(c1)C(C)(c1ccccc1)NCC2
CC(=O)N(c1cc(CNC(=O)N2CCNCC2)ccc1C)C(C)C
CC(=O)N(c1ccc(C(N)=O)cc1)C(C(N)=O)C(C)C
CC(=O)N(c1ccc(F)cc1)c1nc(COc2cccc(Cl)c2F)cs1
CC(=O)N(c1nc(C=CC(=O)c2cccc(N3CCCC3=O)c2)c(C)s1)c1ccccc1C
CC(=O)N(c1nnnn1-c1ccccc1F)C(C(N)=O)C(C)C
CC(=O)N1CC(C)([NH2+]Cc2cncs2)CC1C
CC(=O)N1CCC(C(=O)NCCc2ccc3c(c2)CCO3)CC1
CC(=O)N1CCC(C(=O)Nc2cc(-c3cccc(C)c3)c(C#N)s2)CC1
CC(=O)N1CCC(C(=O)Oc2ccc3nccnc3c2)C1
CC(=O)N1CCC(C(F)(NC(=O)c2ccccc2)C(=O)NC2CC2)CC1
CC(=O)N1CCC(C)C(c2nccnc2Nc2ncc(C)cn2)C1
CC(=O)N1CCC(Cl)C1C(=O)N1CCC(Oc2ccccc2)C1
CC(=O)N1CCCC1c1nnc2n1CC[NH+](C1CCCC1)CC2
CC(=O)N1CCCC2C1C(c1cccc(F)c1)CN2C(=O)c1[nH]ncc1C(C)C
CC(=O)N1CCCCC1(C)C(C)(CNC=O)CC(C)C
CC(=O)N1CCCCC1C(=O)N(c1sc2c(c1C#N)CCNC2)S(C)(=O)=O
CC(=O)N1CCCN(C(=O)NCCc2ccc(F)cc2)CC1
CC(=O)N1CCN(C(=O)C(=O)NCC2CCN(C(=O)c3ccccn3)CC2)CC1
CC(=O)N1CCN(CCNC(=O)CNC(=O)c2sccc2C)CC1
CC(=O)N1CCN(Cc2cc(NCCOc3ccccc3C)cc[nH+]2)CC1
CC(=O)N1CCN(Cc2ccccc2)CC1C(=O)NCc1ccccc1
CC(=O)N1CCN(S(=O)(=O)c2cccc(C(=O)Nc3ccc(C(F)(F)F)cc3)c2Cl)CC1
CC(=O)N1CCOc2ccc(S(=O)(=O)NCC3CCC(C(=O)Nc4ccc(C)cn4)CC3)cc21
CC(=O)N1CCc2cc(NC(=O)COC(=O)CCc3ccco3)ccc21
CC(=O)N1CCc2cc(S(=O)(=O)N3CCC(C(=O)Nc4cc(C)c(F)cc4C)CC3)ccc21
CC(=O)N1CCc2cc(S(=O)(=O)NCc3ccc(N4CCOC(N)C4)c(C)c3)ccc21
CC(=O)N1CCc2ccc(NC(=O)C=Cc3ccc([N+](=O)[O-])cc3)cc21
CC(=O)N1CCc2ccc([N-]S(=O)(=O)c3cccnc3)cc2C1
CC(=O)N1CCc2ccccc2C1C(C)(C)C(=O)OCc1ccccc1
CC(=O)N1CCc2nc3ccncc3cc2C1
CC(=O)N1Cc2ccccc2CC1C(=O)NC(F)COc1ccccc1C
CC(=O)N1Cc2ccccc2CC1C(=O)NC(N)(CO)c1ccccc1
CC(=O)N1Cc2ccccc2OC2(CCN(C(=O)c3cc(C)[nH]n3)CC2)C1
CC(=O)N1N=C(c2c(-c3ccccc3)c3ccccc3[nH]c2=O)CC1c1ccco1
CC(=O)N1N=C(c2cccc(C)c2)OC1C(N)(C=O)Nc1ccccc1F
CC(=O)N1N=C(c2ccccc2)C(C)(C)C1c1ccsc1
CC(=O)NC(=S)Nc1ccc(Br)c(C)c1
CC(=O)NC(C(=O)N(CC(=O)[O-])CC(F)(F)F)C(C)C
CC(=O)NC(C(=O)Nc1nnc(C(C)(C)C)s1)C(C)C
CC(=O)NC(C)(C)CC1(C(C)C)CSc2nccc(=O)n21
CC(=O)NC(C)(C)C[NH+]1CCC(CNC(=O)c2ccccn2)CC1
CC(=O)NC(C)(C)Cn1c(CCNC(=O)c2ccccc2)nc2ccccc21
CC(=O)NC(C)(CCCO)n1nc(C)c(N)c1C
CC(=O)NC(C)(Cc1cscn1)NC(=O)C1(C)CSCN1S(=O)(=O)c1ccccc1
CC(=O)NC(C)C(=O)N1c2ccccc2CC1C
CC(=O)NC(C)C(C(=O)[O-])c1cn2ccnc2s1
CC(=O)NC(C)C(C)(Cn1c(=O)oc2ccccc21)Nc1ccccc1
CC(=O)NC(C)CN1CCN(C(=O)c2ccc(F)c([N+](=O)[O-])c2)CC1
CC(=O)NC(C)Cc1ccc(NC(=O)C(=O)NCC(C)C)cc1
CC(=O)NC(C)Cn1cccc1C([NH3+])C(C)C
CC(=O)NC(CCCC(C)C)CN1C(=O)c2ccccc2S1(=O)=O
CC(=O)NC(CCCC1CCSS1)C(=O)Nc1ccccc1
CC(=O)NC(CSc1ccc2ccccc2c1N1C(=O)CCC1=O)C(=O)[O-]
CC(=O)NC(Cc1ccccc1)NC(=O)CC1CC(C)CC1C
CC(=O)NC(Cl)(Sc1ncccn1)c1c(C(=O)Nc2ccccc2)nnn1-c1ccccc1
CC(=O)NC(Oc1cccc(C)c1)C(F)[NH+]1CCC(c2ccco2)C1
CC(=O)NC(c1coc(-c2ccc(C)cc2)n1)n1cccn1
CC(=O)NC(c1nc(-c2ccco2)cs1)N1CC[NH+](CC(=O)Nc2ccccc2)CC1
CC(=O)NC1(C(=O)Nc2ccccc2)CN(C(=O)c2cccs2)CCC1C
CC(=O)NC1(C(F)(F)F)CN=C(SCc2ccccc2)N1S(=O)(=O)c1ccccc1
CC(=O)NC1(CNC(=O)C(=O)Nc2ccccc2)CC(C)[NH+](C(C)C)C1
CC(=O)NC1(OCCC(C)C)CCCN1C(=O)c1ccccc1
CC(=O)NC1(OCCC(C)C)CCCN1C(=O)c1ccccc1
CC(=O)NC1=NNC(c2ccc(OC(=O)c3ccccc3C)c(N)c2Cl)S1
CC(=O)NC1CC(Cc2ccccc2)C(NC(=O)c2ccccc2)C1
CC(=O)NC1CC(F)(Cl)C(NC(=O)c2ccccc2)c2ccccc21
CC(=O)NC1CC(F)N(C(=O)c2cscn2)C1c1ccccc1
CC(=O)NC1CCC1C(=O)N1CCC(c2cscn2)CC1
CC(=O)NC1CCCC1CC(=O)Oc1ccc(Oc2nccs2)cc1
CC(=O)NC1CCCCN1C(=O)c1ccc(F)cc1C
CC(=O)NC1CCCCN1C(=O)c1cccc[n+]1[O-]
CC(=O)NC1CNC(c2ccc(C)c(N(C)C)[nH+]2)C1
CC(=O)NC1CSC(c2ccccc2C)S1
CC(=O)NC1c2sc(C(C)=O)nc2CCN1CC(=O)Nc1ccccc1
CC(=O)NCC(=O)N1CCC(Cc2n[nH]c(N)c2C(=O)Nc2nccs2)CC1
CC(=O)NCC(C)Cc1ccc(NC(=O)c2cc3c(s2)S(=O)(=O)CC3)cc1
CC(=O)NCCCC(C(N)=O)c1ccc(Br)cc1
CC(=O)NNC(=O)CSC(n1nc(C)cc1C)C(F)(F)F
CC(=O)NNC(=O)c1ccc(SCCC(=O)Nc2cccs2)cc1
CC(=O)Nc1c(C)cc(SC(F)C(=O)N2CCCc3ccccc32)cc1C
CC(=O)Nc1c(C)ccn2c(C(=O)N3CCc4ccccc4C3)cnc12
CC(=O)Nc1c(F)cc(OCc2cscn2)cc1C(C)=O
CC(=O)Nc1c2c(cc3[nH]c(=O)c(CNc4ccccc4)cc13)OCCO2
CC(=O)Nc1cc(C(=O)CSc2ncccn2)ccc1C
CC(=O)Nc1cc(C(=O)N2CCCC(c3ccccc3)C2)c2c(ncn2C(C)(C)c2cccnc2)c1C
CC(=O)Nc1cc(C(C)C)cnc1SCC(=O)Nc1ccccc1C
CC(=O)Nc1cc(C)c(C=CC(=O)NCCc2ccccc2)c(C)c1
CC(=O)Nc1cc(C)c(SCC(=O)Nc2ccncc2)cc1C
CC(=O)Nc1cc(CN2CCc3ccccc3C2)ccc1C(=O)Nc1ccccc1
CC(=O)Nc1cc(Cl)cc2c1C(=O)N(Cc1ccc(S(=O)(=O)Nc3ccccc3)cc1)C2=O
CC(=O)Nc1cc(F)c(C(NC(=O)c2cccs2)c2ncc[nH]2)cc1N
CC(=O)Nc1cc([N+](=O)[O-])c(-c2csc(C(C)=Cc3ccccc3)n2)cc1C#N
CC(=O)Nc1cc[nH]c1C(=O)Nc1cccc(Cl)c1C
CC(=O)Nc1ccc(-c2nnn(CC(=O)Nc3nc(-c4ccccc4C(C)C)cs3)n2)cc1
CC(=O)Nc1ccc(Br)cc1Br
CC(=O)Nc1ccc(C#CCOC(=O)c2ccccc2NC(C)=O)cc1
CC(=O)Nc1ccc(C(C)(C)[NH2+]Cc2cnn(-c3cccc4ccccc34)c2)cc1
CC(=O)Nc1ccc(C(Cl)CNS(=O)(=O)c2ccccc2)s1
CC(=O)Nc1ccc(C(F)NC(=O)N2CCCCC2)cc1C(C)(C)C
CC(=O)Nc1ccc(C(NS(=O)(=O)c2ccccc2)c2occc2C)cc1
CC(=O)Nc1ccc(C=CC(=O)Nc2ccc(NC(=O)c3ccccc3)cc2)c([N+](=O)[O-])c1C
CC(=O)Nc1ccc(C=CC(=O)Nc2ccccc2)cc1C#N
CC(=O)Nc1ccc(CC(=O)N2C(F)CCC2c2ccccc2)cc1
CC(=O)Nc1ccc(CC(=O)N2C(F)CCC2c2ccccc2)cc1
CC(=O)Nc1ccc(CCC(=O)Nc2cccc(C)c2)c(C)c1C(N)=O
CC(=O)Nc1ccc(CCNC(=O)Nc2cnc3[nH]ncc3c2)cc1C
CC(=O)Nc1ccc(CNC(=O)c2ccccc2-c2cncnc2)cc1
CC(=O)Nc1ccc(CNC(=O)c2ccccc2F)c(N)c1
CC(=O)Nc1ccc(CNC(=O)c2nc(Br)cc3ccccc23)cc1
CC(=O)Nc1ccc(CNC(=O)c2ncccc2OCC(F)F)cc1
CC(=O)Nc1ccc(CNC(=O)c2nnn[n-]2)cc1C
CC(=O)Nc1ccc(Cl)cc1CC(N)CNC(=O)Nc1ccccc1
CC(=O)Nc1ccc(F)c(NC(=O)N2CC(F)C[NH2+]CC2(C)[NH3+])c1
CC(=O)Nc1ccc(SCCC(=O)N2CCCCC2)nc1
CC(=O)Nc1ccc2c(CCC(=O)NC3CCCCCCC3)c[nH]c2c1
CC(=O)Nc1ccc2c(NC(C)=O)ccnc2c1NC(=O)c1ccccc1C
CC(=O)Nc1ccc2nc(C(OC(=O)c3ccccc3N)C(F)(F)F)[nH]c2c1F
CC(=O)Nc1ccc2nc(SCC(=O)NC(c3ccccc3)c3ccccc3)sc2c1
CC(=O)Nc1ccc2ncn(C(C)C(=O)Nc3ccccc3)c(=O)c2c1
CC(=O)Nc1cccc([N+](=O)[O-])c1C
CC(=O)Nc1cccc2c1C(=O)c1c(N)ccc3cccc-2c13
CC(=O)Nc1ccccc1C(=O)NC1C(F)CCCC1OCCC(C)C
CC(=O)Nc1ccccc1C(C[NH+]1CCCC1)NC(=O)c1c[nH]nn1
CC(=O)Nc1ccccc1NC(F)c1sc(-c2ccccc2)cc1C
CC(=O)Nc1ccccc1OC(=O)C(NC(=O)c1cccs1)C(C)C
CC(=O)Nc1ccccc1S(=O)(=O)[N-]c1c(F)cc2nc(F)sc2c1C
CC(=O)Nc1cncc(C#CC2(NC(=O)c3cccnc3)CCCCC2)c1
CC(=O)Nc1nc(C(=O)N2CCCC(C(C)C)CC2)cs1
CC(=O)Nc1nc(C(=O)N2CCCC(C(C)C)CC2)cs1
CC(=O)Nc1sc(C(C)Oc2ccccc2Br)nc1CC(=O)Nc1ccccc1
CC(=O)OC(C)(C)Cc1cc(C(C)(C)C)ccc1NC(=O)c1cn[nH]c1N
CC(=O)OC(Cc1ccccc1)c1ccccc1C
CC(=O)OC1(C)CCC2C(=CCC3C4CCCC4CCC23)C1C
CC(=O)OC12CCC3(OC(=O)CC3C)C1CCC1C3CCCC=C3C=CC12C
CC(=O)OC12CCC3C4CCCC4CCC3C1(C)CCC(O)(C(C)=O)C2C
CC(=O)OC1CC2(C)C3CCc4ccccc4C3CCC2(Br)C1=O
CC(=O)OCC(=O)N(C(C)C)C(C)Cc1cc(C)cc2[nH]ccc12
CC(=O)OCC(=O)NC(C)Cc1cccc2occ(C)c12
CC(=O)OCCC(C)(C)CC1([NH3+])CCC1
CC(=O)c1[nH]cc(C(=O)NCCS(=O)C(C)(C)C)c1N
CC(=O)c1c(C#N)c[nH]c1C(=O)Nc1cccc(N)c1
CC(=O)c1c(C)c(SCc2csc(-c3ccco3)n2)nc(C)c1C#N
CC(=O)c1c(C)cc(-c2cc3ncn(C(C)C(=O)c4[nH]ccc4Br)c(=O)c3s2)cc1C
CC(=O)c1c(C)cccc1NC(=O)c1cccc2c1OCC(=O)N2
CC(=O)c1c(C)cncc1-c1nc(N2CCOCC2)ncc1C
CC(=O)c1c(F)cccc1-n1nnnc1COc1ccccc1
CC(=O)c1c(Oc2ccccc2)ccc(C(=O)NCC2CC2)c1CO
CC(=O)c1cc(C(=O)N(CC2CCOC2C)c2ccccc2)[nH]c1C
CC(=O)c1cc(C(=O)OCC(=O)Nc2ccccc2)c2ncccc2c1
CC(=O)c1cc(C)c2nc(C)c(COC(=O)c3cc(C)c[nH]3)nc2c1
CC(=O)c1cc(C)cc2nc(COC(=O)C3CCCCN3S(=O)(=O)c3ccccc3)cnc12
CC(=O)c1cc(F)c(NCC(=O)Nc2ccccc2)cc1C
CC(=O)c1cc(N)[nH]c1C(=O)Nc1cc(OCC(F)(F)F)ccc1C#N
CC(=O)c1cc(N)[nH]c1C(=O)Nc1cc(OCC(F)(F)F)ccc1C#N
CC(=O)c1ccc(-c2n[nH]c3nc(N)c4c(c23)C(=O)N(c2ccccc2)C4=O)c(Cl)c1
CC(=O)c1ccc(CC(=O)Nc2ccccc2C(F)(F)F)cc1
CC(=O)c1ccc(N2N=C(C(=O)N3CCNC(=O)C3)CC2(C)C)cc1
CC(=O)c1ccc(NC(=O)CC(C)(C)C)cc1
CC(=O)c1ccc(OC(C)C(=O)NCc2ccccc2)c(Cl)c1
CC(=O)c1ccc(OC(NC(C)C)C(=O)[n+]2ccccc2)c(C)c1
CC(=O)c1ccc(OCC(=O)N2CCN(Cc3ccccc3)CC2Cl)cc1
CC(=O)c1ccc(OCC(=O)NCc2ccc(-c3ccccc3)o2)c(C)c1Br
CC(=O)c1ccc(S(=O)(=O)Nc2ccc3c(c2)CC(=O)N3)cc1N
CC(=O)c1ccc2c(c1)C1(Cl)C=CCC1C(c1ccccc1)N2
CC(=O)c1cccc(OCCc2ccncc2F)c1
CC(=O)c1cccc2c(=O)c3c(oc12)C(=O)N(c1ccccc1)C3(F)c1ccccc1
CC(=O)c1ccccc1Nc1cc(C)nc2nc(-c3ccccc3C)nn12
CC(=O)c1cccnc1N1Cc2cc(-c3cccnc3)ccc2OCC1O
CC(=O)c1csc(-c2cncn2C2CC2C)n1
CC(=O)c1csc2nc(-c3cc(OC(C)C)ccc3C)cn12
CC(=O)c1nc2nncc(C)n2n1
CC(=O)c1nnnn1-c1ccc(C(=O)OCC(=O)C2=NCC(C)=C2)c(C)c1
CC(=O)c1oc(-c2nnc(SC(C)C(=O)c3ccc[nH]3)n2C2CCCCC2C)cc1C
CC(=O)n1cc(CCNc2cc[nH+]c(CN3CCNCC3)c2)c2c(F)cccc21
CC(=O)n1cccc(C(=O)N(C)c2ccc3c(c2)NCC3)c1=O
CC(=O)n1nnc(-c2ccc(NC(=O)CC=[N+]3CCNCC3N)cc2)n1
CC(=[NH+]Cc1cc[nH+]c(N2CC(C)OC(N)C2)c1)N1CCCCC1
CC(Br)(C(=O)NCc1cccs1)C(N)n1cnc2ccccc2c1=O
CC(Br)(OC(=O)c1ccc[nH]1)C(=O)NC1CCS(=O)(=O)C1
CC(Br)(OC([O-])C=NS(=O)(=O)c1ccccc1)C1CC1
CC(Br)(Oc1ccccc1)c1ccccn1
CC(Br)([NH2+]Cc1ccccc1)c1cccc(C#N)c1OC(F)F
CC(Br)CS(=O)(=O)Cc1cccc(F)c1F
CC(Br)c1nccn1C(C)C
CC(C#CCOc1cccnc1)NC(=O)C1CNC(=O)C1N
CC(C#N)CNC(=O)C(=O)Nc1cccc(N2CCCC2=O)c1
CC(C#N)CNC(=O)C1C2CCCC21
CC(C#N)C[NH+](C)CCc1cccc2oc(N)nc12
CC(C#N)N(C(=O)CN1CCN(C(=O)c2ccccc2)CC1)c1ccccc1
CC(C#N)N(C(=O)COC(=O)c1n[nH]c(=O)c2cc(Cl)ccc12)c1ccccc1
CC(C#N)N(Cc1cnc(Cl)cc1Cl)C(=O)c1ccccc1
CC(C#N)N1CCN(C(=O)c2ccccc2)C([N+](=O)[O-])C1
CC(C#N)N1CCN(c2ccc(NS(=O)(=O)c3ccccc3)c(Cl)c2)C(C(=O)[O-])C1
CC(C#N)SC1C2CC3CC1CC(c1nnco1)(C3)C2
CC(C#N)Sc1nnc2n(C)c3ccccc3n12
CC(C#N)n1ccc(-c2cccc(C(=O)[O-])c2[N+](=O)[O-])n1
CC(C(=O)N(C1CCCCC1)C(C)c1ccc2c(c1)OCO2)c1ccon1
CC(C(=O)N1CCCC1)C(CC1CCCCC1)C(=O)[O-]
CC(C(=O)N1CCCCC1)N1CCNCC1(N)N(C)C=O
CC(C(=O)N1CCN(c2ccccc2)CC1)=C(C)c1ccn(-c2ccc(Cl)cc2)c1C#N
CC(C(=O)N1CCNCC1)C(C)c1occc1N
CC(C(=O)N1CCc2ccccc21)n1cccn1
CC(C(=O)NC1CCCCC1)S(=O)(=O)C(C)c1nncn1C1CC1
CC(C(=O)NC1CCCc2ccccc21)n1c2ccccc2c2nc(=O)ccn21
CC(C(=O)NCC(N)=O)S(=O)(=O)CCCN
CC(C(=O)NCC1CCCc2ccccc21)n1ncccc1=O
CC(C(=O)NCCC(C)(C)c1cccc2scnc12)S(C)=O
CC(C(=O)NCCC[NH3+])C1([NH3+])Cc2cc(Br)cc(F)c2C1
CC(C(=O)NCCCc1ccccc1)[NH+]1CCCCC1
CC(C(=O)NCCCn1ccnc1)c1cc2cc3c(cc2oc1=O)OCCC3
CC(C(=O)NCC[NH+]1CCCC1)C1C=CCC1
CC(C(=O)NCC[NH+]1CCCCC1)C(N)Cn1c2ccccc2c2cn[nH]c(=O)c21
CC(C(=O)NCC[NH+]1CCCCC1)C1CCS(=O)(=O)C1C
CC(C(=O)NCc1ccccc1)C(C)(C)Cn1ncc2cn(-c3ccccc3)nc2c1=O
CC(C(=O)NCc1ccco1)c1ccc(NC(=O)C2CC2C)cc1
CC(C(=O)NN=Cc1ccc([N+](=O)[O-])s1)(c1ccccc1)c1ccccc1
CC(C(=O)NNC(=O)CC(C)N1CCOCC1)c1ccc(-c2ccccc2)cc1
CC(C(=O)Nc1ccc(Br)cc1)=C1CCSCC1
CC(C(=O)Nc1ccc(Cl)cc1)[NH+](C)CC(=O)N(C)C
CC(C(=O)Nc1ccc(S(=O)(=O)N2CCCC2)cc1)N1CCN(C(=O)Cc2nccs2)CC1
CC(C(=O)Nc1ccc2c(c1)COC2)c1ccc(Br)s1
CC(C(=O)Nc1ccccc1)(c1csc(-c2ccsc2)n1)S(C)(=O)=O
CC(C(=O)Nc1ccccc1-c1ncc[nH]1)=C(Cl)c1c[nH]nc1N
CC(C(=O)Nc1cccnc1)c1csc(Nc2ccccn2)n1
CC(C(=O)Nc1ccnn1CC1CC1)[NH+]1CCCC(CC(N)=O)C1
CC(C(=O)OCc1nccs1)C(C)C(F)c1ccccc1
CC(C(=O)[O-])C1CCC2OC(=O)C(O)CC2C1
CC(C(=O)[O-])C1CCn2nccc2CN1C(=O)C1CC(=O)Nc2ccccc21
CC(C(=O)[O-])N(C(=O)CNC=O)c1cccc2c1NC(=O)CN2
CC(C(=O)[O-])N1C(=O)C(=Cc2ccc(F)cc2)SC1=S
CC(C(=O)[O-])N1C2(CCNC(=O)CC2)Nc2ccccc2S1(=O)=O
CC(C(=O)[O-])N1CCc2ccccc21
CC(C(=O)[O-])[NH+]1CCC(n2ncc(Cl)c2NC(=O)c2ccccc2)CC1
CC(C(=O)[O-])[NH+]1CCCC1c1csc(Nc2ccccn2)n1
CC(C(=O)[O-])c1ccc(C[NH+]2CCCCC2)cc1C1CC1
CC(C(=O)[O-])n1ccc(C(=O)NCc2cn(C)nc2N)n1
CC(C(=O)[O-])n1ccc2c(cnc3nc(C4CCCCC4)nn32)c1=O
CC(C(=O)c1ccc(Oc2ccccc2)cc1)N1C(=O)NC(c2cc3ccccc3o2)C1=O
CC(C(=O)c1ccccc1)[n+]1ccsc1N
CC(C(=O)c1cccnc1)=C(N)c1cn[nH]c1Oc1cnccc1F
CC(C(C)S(C)(=O)=O)N(C)CCS(N)(=O)=O
CC(C(CCO)NC(N)=O)C1(N)CCOc2cc(Cl)ccc21
CC(C(CNC(=O)N1CCCCC1)NS(C)(=O)=O)[NH+]1CCCCC1
CC(C(CO)NC(N)=O)C1(N)CCC(Oc2ccccc2)C1
CC(C(N)=NO)N(C)C(=O)c1cc(F)cc(F)c1Br
CC(C(N)=O)(c1cccc(O)c1)[NH+]1CCCCC1
CC(C)(C#N)C(O)C1CC1c1ccccc1
CC(C)(C#N)CCCNc1ccccc1OC1CCCC1
CC(C)(C(=O)N(Cc1ccco1)c1nc2ccccc2s1)N1C(=O)c2ccccc2C1=O
CC(C)(C(=O)N1CCN(C2=[NH+]CCS2)CC1)n1cncn1
CC(C)(C(=O)N1CCSC1)C1CSC(C(=O)[O-])C[NH2+]1
CC(C)(C(=O)NC(Cl)CC(=O)N1CCCCC1)c1ccccc1
CC(C)(C(=O)Nc1ccc2[nH]ncc2c1)C(C)(C(N)=O)c1cnoc1
CC(C)(C(=O)Nc1ccccc1)N1CCN(C(=O)c2cccnc2)C(Br)C1
CC(C)(C(=O)OC(Br)C1CCCCO1)S(=O)(=O)c1ccccc1
CC(C)(C(=O)OCc1nc(C#N)c(-c2ccccc2)o1)c1cccc(F)c1
CC(C)(C(=O)[O-])C1COc2ccccc2OC1
CC(C)(C(=O)c1ccccc1)[n+]1cn(Cc2ccc([N+](=O)[O-])cc2)c2ccccc21
CC(C)(C)C(=O)C1C2C(=O)N(c3ccc4c(c3)OCCO4)C(=O)C2C2c3ccccc3C=CN12
CC(C)(C)C(=O)N1CCC(C(=O)Nc2cc(F)cc(F)c2)CC1
CC(C)(C)C(=O)N1CCC2(C1)C(=O)Nc1ccccc12
CC(C)(C)C(=O)N1CCC2(C1)C(=O)Nc1ccccc12
CC(C)(C)C(=O)NCC(=O)N1CCN(c2ccccc2)CC1O
CC(C)(C)C(=O)NCCCC([O-])=NS(=O)(=O)C1CCCC1
CC(C)(C)C(=O)NNC(=O)c1ccn2c(=O)ccnc2c1
CC(C)(C)C(=O)Nc1ccc(CCNC(=O)c2ccccc2)cc1[N+](=O)[O-]
CC(C)(C)C(=O)c1cc(O)ncc1C1C=CC(=O)N1Cc1ccccc1
CC(C)(C)C(C)(C(=O)Nc1ccccc1)[NH+]1CCC(S(N)(=O)=O)C1
CC(C)(C)C(C)(c1nccs1)C1CCC(C(=O)[O-])C1
CC(C)(C)C(N)(Cc1ncno1)C(C)(C)C(=O)Nc1cn[nH]c1
CC(C)(C)C(NC(=O)NCc1ncno1)C1(C)CC[NH+](C2CC2)C1
CC(C)(C)C(NC(=O)Nc1ccccc1)C(c1ccco1)[NH+]1CCCC1
CC(C)(C)C(NC(=O)c1ccccc1)C1COCC(C(N)=O)C1
CC(C)(C)C(c1cc(NC(=O)c2cn[nH]c2)ccc1N)n1cnnc1
CC(C)(C)C1(C#N)NC(N)Cc2nc(N)cc(-c3cc[nH]n3)c21
CC(C)(C)C1(C)CCC(C(=O)NCc2ccc(F)cc2)O1
CC(C)(C)C1(CNC(=O)C2CCCN(C(=O)c3cc4c(s3)CCCC4)C2)CC1
CC(C)(C)C1(CS(N)(=O)=O)CCCCN1S(=O)(=O)c1ccccc1
CC(C)(C)C1(N)Cc2nnc(CNC(=O)c3ccc[nH]c3=O)n2CC[NH2+]1
CC(C)(C)C1(N)NS(=O)(=O)c2ccsc2C1NC(=O)c1ccno1
CC(C)(C)C1(NC(=O)C([NH3+])C2CCC2)CCCCC1
CC(C)(C)C1(NC(=O)c2cn[nH]c2)CC(N)C1N
CC(C)(C)C1(O)CN(Cc2ncon2)CCN1C(=O)c1ccccc1
CC(C)(C)C1(c2nc3ccc([NH3+])cc3o2)CCCCCC1
CC(C)(C)C1(c2nnc(C(=O)Nc3ccccc3)s2)CCN(S(=O)(=O)c2ccccc2)CC1
CC(C)(C)C12C(=O)NC(=O)C1C1(NC2N)C(=O)N(Cc2ccccc2F)c2ccccc21
CC(C)(C)C1=CC2=NC3CN(Cc4[nH]cc[nH+]4)CCC3C2C=C1
CC(C)(C)C1C(N)C1(CNC(=O)C(=O)Nc1ccc2[nH]cnc2c1)C1CC1
CC(C)(C)C1CC=NN1C(=O)c1cccc(F)c1
CC(C)(C)C1CCCC(CN2CCOCC2)C1=O
CC(C)(C)C1CCCC2(NC(=O)N(CC(=O)NC3CCCCC3)C2=O)C1(C)N
CC(C)(C)C1CCN(C(=O)CSc2nncn2N)C1
CC(C)(C)C1CCS(=O)(=O)C1C[NH2+]Cc1cccs1
CC(C)(C)C1CCS(=O)(=O)C1C[NH2+]Cc1cccs1
CC(C)(C)C1CN(c2cccc(Cl)c2)C1C(=O)[O-]
CC(C)(C)C1CN(c2cccc(Cl)c2)C1C(=O)[O-]
CC(C)(C)C1CN(c2cccnn2)C(C[NH2+]Cc2ncco2)C1[NH3+]
CC(C)(C)C1CS(=O)(=O)CC1C[NH2+]Cc1ccccn1
CC(C)(C)CC(=O)N1CCC([NH2+]CC(C)(O)CN2CCOCC2)CC1
CC(C)(C)CC(=O)N1CCC[NH+](Cc2ncc(C(C)(C)C)o2)CC1
CC(C)(C)CC(=O)N1CCN(C(=O)c2cnn3c2OCCC3)CC1
CC(C)(C)CC(C#N)[NH+]1CCC(CN2CCCCC2=O)CC1
CC(C)(C)CC(C)(CS)NC(=O)CCS
CC(C)(C)CCC(=O)NC1(C)CCS(=O)(=O)C1
CC(C)(C)CCC(=O)Oc1ccc(C#N)cc1
CC(C)(C)C[NH+]1CCCC(c2n[nH]cc2CO)C1
CC(C)(C)N(C(=O)NCC(C(=O)N1CCOCC1)c1ccccc1)C1CC1
CC(C)(C)N(Cn1nn[nH]c1=S)C(N)(c1cccs1)C(F)(F)F
CC(C)(C)N(c1ncccc1C[NH2+]C1CC1)C1CCCC1
CC(C)(C)N1C(=O)C2(NC(C(O)c3cccc(Cl)c3)C3C(=O)NC(=O)C32)c2ccccc21
CC(C)(C)N1CC(C(=O)n2ccnc2)CC1=O
CC(C)(C)N1CCOC(CNC(=O)C=C(C#N)c2ccco2)C1
CC(C)(C)NC(=O)CNC(=O)CSc1nncc2ccccc12
CC(C)(C)NC(=O)COC(=O)c1ccccc1-c1ccc(O)cc1
CC(C)(C)NC(=O)NCCCn1ccc2ccccc21
CC(C)(C)NC(=O)c1ccc(NC(=O)CCCl)cc1
CC(C)(C)NC(=O)c1ccc(NC(=O)NC(=O)CN)cc1
CC(C)(C)NC1(C(=O)[O-])CC(N)CCN1c1ccncn1
CC(C)(C)OC(=O)C1CCC2CCC[NH2+]C2C1
CC(C)(C)OC(=O)C1[NH2+]CC2CCCC21
CC(C)(C)OC(=O)N(CC1CCCS1)C(=O)C=C1CNC1
CC(C)(C)OC(=O)N(c1ccc([N+](=O)[O-])cc1)C(C)(C)CN
CC(C)(C)OC(=O)N1C2CCC1C[NH+](Cc1ccc(N3CCCC3)nc1)CC2
CC(C)(C)OC(=O)N1CCC(COc2nccs2)C1
CC(C)(C)OC(=O)N1CCC(O)(C(F)(F)F)C1
CC(C)(C)OC(=O)N1CCC([NH+]2CCC(Oc3cccc(F)c3)CC2)C1
CC(C)(C)OC(=O)N1CCC(n2c(=S)[nH]c3cccc(C(=O)[O-])c3c2=O)CC1
CC(C)(C)OC(=O)N1CCCC(C([N+](=O)[O-])S(=O)c2nc3ccccc3[n-]2)C1
CC(C)(C)OC(=O)N1CCCC(NC(=O)c2ccccn2)C1
CC(C)(C)OC(=O)N1CCCC1C([N+](=O)[O-])S(=O)c1nc2ccccc2s1
CC(C)(C)OC(=O)N1CCN(C(=O)c2ccc(C(F)(F)F)cc2)C(F)C1
CC(C)(C)OC(=O)Nc1cc2c(cc1C[NH+]1CCCC1N)CCN2
CC(C)(C)OC(=O)n1c(NCC2CCCNC2)nc2ncccc21
CC(C)(C)Oc1ccc(C(NC(=O)c2ccccc2F)[N+](=O)[O-])cc1
CC(C)(C)S(=O)(=O)CN1CCCC(Oc2ccc(Cl)cc2)C1
CC(C)(C)S(=O)CCNC(=O)NC1(O)Cc2ccccc2C1
CC(C)(C)S(=O)CCNC(=O)c1coc2ccccc2c1=O
CC(C)(C)[NH+]1CCC(F)(OCc2ccccc2)CC1
CC(C)(C)[NH2+]CC(CO)Oc1ccccc1-c1ccccc1
CC(C)(C)c1c(NCc2ncno2)cccc1C(=O)Nc1ccc(N)cc1
CC(C)(C)c1cc(-c2n[nH]c(NC(=O)c3[nH]ncc3N)c2N)ccn1
CC(C)(C)c1cc(-n2cccc2)ncc1C(=O)Nc1nncs1
CC(C)(C)c1cc(N)c(CNC(=O)c2ccc[nH]2)cc1C(N)=O
CC(C)(C)c1cc(N)c(CNC(=O)c2cn[nH]c2)c(-n2cncn2)n1
CC(C)(C)c1cc(N)cc(F)c1C(NC(=O)C1CCCCC1)c1ncc[nH]1
CC(C)(C)c1cc(N)ccc1C(F)CC(=O)Nc1cc2nc[nH]c2cc1O
CC(C)(C)c1ccc(C#Cc2cncc(C(=O)NNC(=O)c3ccccc3)c2)cc1
CC(C)(C)c1ccc(C(=O)NCC(=O)NC(O)C2CCCCC2)cc1
CC(C)(C)c1ccc(C(=O)Nc2cncnc2)c(Cn2cncn2)c1
CC(C)(C)c1ccc(C(=O)Nc2nccs2)cc1[N+](=O)[O-]
CC(C)(C)c1ccc(C(N)=O)c(NC(=O)c2[nH]ncc2N)c1
CC(C)(C)c1ccc(C(NC(=O)C2COCCO2)C2CC2)cc1
CC(C)(C)c1ccc(CNC(=O)NCC2CCS(=O)(=O)C2)cc1
CC(C)(C)c1ccc(CNC(=O)NNC(=O)C2CCCO2)cc1
CC(C)(C)c1ccc(CNC(=O)c2cc3ccccc3[nH]2)cn1
CC(C)(C)c1ccc(CSC2=CC(=O)NCS2)cc1C#N
CC(C)(C)c1ccc(Cn2ncc(N)c2NC(=O)c2ccn[nH]2)cc1
CC(C)(C)c1ccc(NC(=O)CCC(C)(C)c2nc(O)no2)cc1
CC(C)(C)c1ccc(NC(=O)NCC(=O)Nc2nccs2)cc1
CC(C)(C)c1ccc(NC(=O)NCC(=O)Nc2nccs2)cc1
CC(C)(C)c1ccc(OCC(=O)N2CCN(C3CCS(=O)(=O)C3)CC2)cc1
CC(C)(C)c1ccc(Oc2nc3ccccn3c(=O)c2C=CC(=O)NCc2ccco2)cc1C#N
CC(C)(C)c1ccc2c(c1)CCN2C(=O)CNC(=O)c1csc2ncccc2c1=O
CC(C)(C)c1ccc2c(c1)CCN2C(=O)CNC(=O)c1csc2ncccc2c1=O
CC(C)(C)c1ccc[nH+]c1C[NH2+]C([O-])CN1CCOCC1
CC(C)(C)c1cccc(-c2nc(Cl)no2)n1
CC(C)(C)c1cccc(-n2cc(C[NH+]3CCC(n4cc[nH+]c4)CC3)cn2)c1
CC(C)(C)c1cccc(-n2cnc(CS(=O)Cc3ncon3)n2)c1
CC(C)(C)c1ccccc1CN1C(=O)C2CC=CCC2C1=O
CC(C)(C)c1ccnc(COC(=O)c2cnns2)c1
CC(C)(C)c1ccsc1CNC(=S)Nc1ccccc1
CC(C)(C)c1cnc(NC(=O)CN2C(=O)c3ccccc3C2=O)s1
CC(C)(C)c1cocc1C=NNC(=O)c1csc2c1CCCC2
CC(C)(C)c1n[nH]cc1C(=O)Nc1cc(I)cc(N)n1
CC(C)(C)c1nc(C(N)[NH2+]Cc2nc[nH]n2)cs1
CC(C)(C)c1nc(C2NC(=O)C3COCCN32)cs1
CC(C)(C)c1sc(NC(=O)CNc2cc(=O)[nH]nc2N)nc1Cl
CC(C)(C)n1c(=O)c2ccc(C(=O)NC3(SCC(N)=O)CCCC3)cc2n2cnnc12
CC(C)(C)n1c(N2CCCC(C(=O)NCC3CC3)C2)nc2[nH]ncc2c1=O
CC(C)(C)n1cc(C[NH+]2CCCC2(O)CC(F)c2ccccc2)cn1
CC(C)(C)n1cc(NC(=O)CN2C(=O)C3C4C=CC(C4)C3C2=O)cn1
CC(C)(C)n1cc(NC(=O)N2CCCC2C(=O)N2CCOCC2)cn1
CC(C)(C)n1cc(NCc2ccn(-c3ccccc3)n2)cn1
CC(C)(C)n1cnnc1C1CCC[NH+]1Cc1c[nH]nc1-c1ccccc1F
CC(C)(C)n1nc2c(c1-n1cccc1)CN(C(=O)c1ccco1)C2
CC(C)(C)n1ncc(C(=O)NC2(N)CCCCC2)c1C1CC1
CC(C)(C)n1ncc2c(=O)[nH]c(NCc3cn(-c4ccccc4)nn3)nc21
CC(C)(C)n1ncc2c1N=CCC2(O)c1ccc(OC(F)F)cc1
CC(C)(C)n1ncnc1CCc1ccc(Cl)cc1CO
CC(C)(C1CCCC1)n1cnc2sccc2c1=O
CC(C)(CC(=O)N1CCC(C(=O)N2CCC2)CC1)Oc1ccccc1
CC(C)(CC(=O)NC(C)(C)c1cncs1)c1c(O)ccc(Cl)c1N
CC(C)(CC(=O)[O-])N(C=O)C1C2CNCCC([NH2+]2)C1[NH3+]
CC(C)(CC(F)CNC(=O)NC1CC[NH2+]CC1)Oc1ccccc1
CC(C)(CC(F)[NH+]1CCCCC1)Oc1ccc(O)cc1
CC(C)(CC1([NH3+])CNCCO1)c1ccccc1N
CC(C)(CC1CCCCC1)Nc1nc2ccccn2n1
CC(C)(CCN)OC=O
CC(C)(CCN)OC=O
CC(C)(CCN1C(=O)CNC1=O)Oc1ccccc1-c1ccccc1
CC(C)(CCNC(=O)c1nc2ncccn2n1)Cc1ccccc1
CC(C)(CCO)CNc1cccc2nc(C#N)ccc12
CC(C)(CCc1ccccn1)c1ccccc1
CC(C)(CCn1cc[nH+]c1)CNC(=O)N1CCOC(c2ccccc2)C1
CC(C)(CN(C=O)CCC(N)=S)c1c(F)cc(F)cc1F
CC(C)(CNC(=O)C=C1CCCCC1)c1ccncc1
CC(C)(CNC(=O)N1CCC(OC2CCCC2)CC1)c1ccncc1
CC(C)(CNC(=O)N1CCCC1C[NH+]1CCCC1)c1cc(CO)ccc1F
CC(C)(CNC(=O)N1CCc2sccc2C1)C[NH+]1CCCCC1C(N)=O
CC(C)(CNC(=O)NC1(CO)CCCCC1)c1ccncc1
CC(C)(CNC(=O)NNc1cccnn1)c1ccccc1
CC(C)(CNCc1scnc1Cl)c1ccccc1
CC(C)(Cc1c(Cl)[nH]c2ccccc12)NC(=O)C(=O)Nc1ccccc1
CC(C)(Cc1ccc(-c2ncno2)cc1)NC(=O)Cc1ccc(Cl)cc1
CC(C)(Cc1ccccc1N)[NH2+]C1CC1
CC(C)(Cc1csc(N2CCCC2)n1)NC(=O)NCc1ccccc1
CC(C)(Cn1ccc(Br)n1)C(=O)[O-]
CC(C)(Cn1cnc2ccccc21)C(=O)N1CCCC(c2nc(-c3cccnc3)no2)C1
CC(C)(F)C(=O)OC1CCCCCC1
CC(C)(N)CCC(C)(N)CO
CC(C)(NC(=O)C(=O)Nc1ccccc1C(N)=O)C1Cc2ccccc2C1
CC(C)(NC(=O)C1(c2ccccc2)CCOCC1)C1(C(F)(F)F)CCC1
CC(C)(NC(=O)CC(=O)Nc1cc2c(s1)COCC2C#N)c1ccccc1
CC(C)(NC(=O)CC1CCCC1)C(=O)N1CCOCC1
CC(C)(NC(=O)CCc1nc(-c2ccoc2)no1)C1CCCc2ccccc21
CC(C)(NC(=O)N1CCCC1)C1CCCN(c2ncccn2)C1
CC(C)(NC(=O)Nc1nncs1)c1c(N)ccnc1Cl
CC(C)(NC(=O)c1cc2c([nH]c1=O)CCCC2=O)c1ccco1
CC(C)(NC(=O)c1cccc(S(=O)(=O)N2CCCCC2)c1)c1ccc(N2CCCC2)nc1
CC(C)(NC(=O)c1cn[nH]c1)C1CCN(C(=O)c2ccccc2)C(O)C1N
CC(C)(NC(=O)c1scnc1C1CC1)c1cccc(Cl)c1F
CC(C)(NC1(Cl)CC[NH+](Cc2ccncc2)CC1)c1ccccc1F
CC(C)(NCN1C(=O)CC2(CCCC2Cl)C1=O)c1ccccc1
CC(C)(NS(=O)(=O)c1cccs1)c1cn2ccsc2n1
CC(C)(Nc1cc(Cl)cnn1)c1cccs1
CC(C)(Nc1ccc(Cl)cc1)C(=O)[O-]
CC(C)(Nc1nc(-c2cncc(N)c2)ncc1C(F)(F)F)c1cn[nH]c1
CC(C)(O)C(=O)Nc1ccccc1
CC(C)(O)C1CCC[NH+]1Cc1nc(-c2cccc(Cl)c2)no1
CC(C)(O)C1CCN(C(=O)NC2CCCC2)C1
CC(C)(O)CNC(=O)c1ccccc1C1CC(F)CC1F
CC(C)(O)c1ccc(OCCC(=O)N2CCCCC2)cc1
CC(C)(O)c1ccc2c(c1)CC2C(=O)N1CCCCC1
CC(C)(O)c1sc(C[NH+]2CCCC2)nc1-c1ccccc1
CC(C)(OC=O)C(N)(C(=O)NCC1CC[NH2+]CC1)C1CNC1[NH3+]
CC(C)(Oc1cc(Cl)ccc1C(=O)[O-])C(=O)N1CCCCC1
CC(C)(Oc1ccc(C(=O)OCC(=O)N2CC(=O)Nc3ccccc32)cc1)C1CCCO1
CC(C)(Oc1ccc(CNC(=O)c2ccoc2)cc1)c1ccccc1
CC(C)(Oc1ccccc1)C(=O)N1CCCC1CN1CCOCC1
CC(C)(Oc1ccccc1)C(=O)N1CCN(Cc2nc3ccccc3c(=O)[nH]2)CC1Cl
CC(C)(Oc1ccccc1)C(=O)NC1(C=O)CC2OCCC21
CC(C)(Oc1ccccc1)C(=O)Nc1ccc(N2CCOCC2)cc1Cl
CC(C)(Oc1ccccc1Cl)C(=O)Nc1cc(-c2ccccc2[N+](=O)[O-])n[nH]1
CC(C)(Oc1ccnc(N2CCCCC2)n1)C(=O)NCc1ccccc1
CC(C)(Sc1ccc2ccccc2n1)C(=O)Nc1c[nH]c(=O)[nH]c1=O
CC(C)([NH2+]C([NH3+])c1ccc(C(N)=O)o1)C(=O)Nc1ccccc1
CC(C)([NH2+]C(c1ccccn1)C1CCCC1)c1cscn1
CC(C)([NH2+]C1(N)CCCSC1)c1cn[nH]c1
CC(C)([NH2+]Cc1cc(F)c2c(c1)OCCO2)c1ccccc1
CC(C)([NH2+]Cc1cccc([N+](=O)[O-])c1)C1CCCN(c2ncccn2)C1
CC(C)([NH3+])c1ccc(OCC(Cl)=CCl)cc1
CC(C)([NH3+])c1ccc(OCC(Cl)=CCl)cc1
CC(C)(c1[nH+]c2cccnc2n1-c1ccccc1)N1CCN(S(=O)(=O)c2ccccc2)CC1
CC(C)(c1ccc2c(c1O)C(=O)c1cc(O)ccc1C2=O)C1OC2OCOC2C1O
CC(C)(c1cccc[nH+]1)N1CC(=O)NC(=O)C1N
CC(C)(c1ccccc1)C1(F)CCCCC1([NH3+])F
CC(C)(c1ccccc1)C1CCN(C(=O)CNC(=O)Nc2ccccc2)C1
CC(C)(c1ccccc1)c1nnc(NC(=O)C(=O)NC2CCCC2)s1
CC(C)(c1ccccc1)c1nnc(NC(=O)c2cc3c([nH]c2=O)CCCC3)s1
CC(C)(c1ccccc1O)C(F)CNS(=O)(=O)c1ccccc1
CC(C)(c1ccccn1)C(Br)c1ccccc1
CC(C)(c1ccco1)N(CC1CCCO1)S(=O)(=O)c1ccc2c(c1)CCN2C(=O)C1CC1
CC(C)(c1nc2scc(-c3ccccc3)c2c(=O)[nH]1)N1CCN(c2cccc(O)c2)CC1
CC(C)=C1Cc2c(N)ccc(C=C(C#N)C#N)c2N1
CC(C)=CC[NH2+]CCC1(C)CCOCC1
CC(C)=NNC(=O)Nc1ccc(Cl)cc1C
CC(C)=NNC(=O)Nc1ccc(Cl)cc1C
CC(C)C(=NOCc1ncon1)c1cccc(C(F)(F)F)c1N
CC(C)C(=O)N1CCN(C(Cl)c2nc(-c3ccccc3)cs2)CC1
CC(C)C(=O)N1CCc2nc3cc(C4CCCCN4C(=O)C4CCC(O)O4)nn3cc2C1
CC(C)C(=O)NC1(C(=O)Nc2ccccc2)C2CCCCC21
CC(C)C(=O)NC1(F)CN(c2ccccc2C(=O)N2CCCC2)CCN1C(=O)c1ccccc1
CC(C)C(=O)NC1CCCC[NH+]1Cc1cccc(N(C)C)c1
CC(C)C(=O)NC1CCN(c2ccccc2)C1=O
CC(C)C(=O)Nc1cc(CCNC(=O)C(=O)Nc2ccccc2)ccn1
CC(C)C(=O)Nc1ccc(CNC(=O)c2ccccc2)c(F)c1
CC(C)C(=O)Nc1cccc(F)c1NC(=O)C(=O)N1CCCCC1C
CC(C)C(=O)Nc1cccc(N2CC(c3nnc(NC(=O)c4ccccc4)s3)C(C)(C)C2=O)c1
CC(C)C(=O)Nc1cccc2nsnc12
CC(C)C(Br)n1ccnc1C#N
CC(C)C(C#N)N1CCN(C(=O)C2CC2c2cccc(Cl)c2)CC1
CC(C)C(C(=O)NC(CO)c1ccco1)N1C(=O)c2ccccc2C1=O
CC(C)C(C(=O)NC1CCCC1)N1CCN(S(=O)(=O)c2ccccc2)C(C)C1
CC(C)C(C(=O)NCC12CC3CC(CC(C3)C1C)C2)N1C(=O)CNC1=O
CC(C)C(C(=O)[O-])[NH+]1CC2(CCCCCC2)C1
CC(C)C(C(C)OCCC=O)N1CCCC(c2nnc3ccccn23)C1
CC(C)C(C(C=O)C[NH3+])N1CCCCC1CC(=O)[O-]
CC(C)C(C)(C#N)NC(=O)CSc1nnc2n1CCCCC2
CC(C)C(C)(Cc1nnco1)C(=O)NCc1ccc(-c2ccccc2)cc1
CC(C)C(C)(NC(=O)c1ccccc1)C(=O)N1CCOc2ccccc21
CC(C)C(C)(N[SH](=O)=O)C(=O)OCC[SH]1C=CC=C1
CC(C)C(C)(O)CNc1ccc(C[NH+]2CCCC2)cc1
CC(C)C(C)(O)C[NH2+]C1(Cc2ccccn2)CCCC1
CC(C)C(C)NC(=O)C1SCCN1C(=O)CCC(C)(C)C
CC(C)C(C)NC(=O)CCc1ccc2ncn(C3CC3)c(=O)c2c1
CC(C)C(C)NC(=O)CON=C(N)C(F)(F)F
CC(C)C(C)NC(=O)NCCc1ccc(Cc2ncon2)cc1
CC(C)C(C)NC(=O)c1ccc(N(C(C)C)C2NC(=O)c3ccccc32)cc1
CC(C)C(C)[NH2+]c1cc(N2CCCC2=O)ccc1[N+](=O)[O-]
CC(C)C(C1CCC2CCCCC2[NH2+]1)C(C)N(C)C=O
CC(C)C(C=O)NC(=O)OC(C)N1CCCC1O
CC(C)C(CCl)Nc1cccnn1
CC(C)C(CNC(=O)N1CCCCC1)CN1C(=O)CNC1=O
CC(C)C(CNC(=O)NC1CCCCC1)Cc1nc(N)no1
CC(C)C(CNC(=O)NC1CCCCC1)c1nnc2n1C(C)CC2
CC(C)C(CO)NC(=O)c1ccc2ncccc2c1
CC(C)C(C[NH+]1CCCCC1C)NC(=O)N1CCN(S(C)(=O)=O)CC1
CC(C)C(Cc1cn[nH]c1O)c1cc(Br)c(N)cc1Cl
CC(C)C(F)(CNC(=O)C1(c2ccccc2F)CCCC1)n1cnnc1
CC(C)C(N)(CCc1cc(-c2ccccc2F)n[nH]1)NC(=O)c1ccno1
CC(C)C(NC(=O)C1CC=CCC1)C(=O)N1CCOCC1
CC(C)C(NC(=O)C1CCOCC1)C1C(C)C1C
CC(C)C(NC(=O)CSC(C)(C)C)N1CCS(=O)CC1
CC(C)C(NC(=O)c1cn[nH]c1)C(Cl)CC(N)C1CCCC1
CC(C)C(O)C(C1CCCN(S(C)(=O)=O)C1)n1cccc1
CC(C)C(S)N1C(=O)C2CC2C1=O
CC(C)C(Sc1c(-c2nnc[nH]2)sc2c1C(C)(C)CCC2N)C(=O)NC(N)=O
CC(C)C([NH2+]C(C(C)C)C1CCCOC1)c1ccccn1
CC(C)C([NH2+]C([NH3+])(F)c1ccccc1)c1nc(F)no1
CC(C)C([NH2+]Cc1cc(C(F)(F)F)co1)c1ccc(C(N)=O)cc1
CC(C)C([NH2+]Cc1ccccc1)C1CCS(=O)(=O)CC1C
CC(C)C([NH3+])(c1cn[nH]c1)N1CC2CCC([NH2+]2)C(N)C1
CC(C)C([NH3+])C1(O)CCCC(C)C1C
CC(C)C([NH3+])N1CC[NH+](CC2COc3ccccc32)CC1
CC(C)C([NH3+])c1cccc(Cl)c1Cn1cccc1Cl
CC(C)C(c1ccc2c(=O)[nH]c(=O)n(C(C)C)c2n1)C(C)(C)CNC=O
CC(C)C(c1cccc(O)c1)N(CC1CCCO1)C(=O)NC1CC1
CC(C)C1(C(=O)N2CCOCC2)CN(Cc2ncon2)c2ccccc2O1
CC(C)C1(C(=O)NC2CC2)CCC[NH+]1Cc1cocn1
CC(C)C1(C(=O)c2ccccc2)CCN(C(=O)Cc2cscn2)CC1O
CC(C)C1(C(F)(F)F)CCCCN1C(=O)Nc1ccccc1
CC(C)C1(C)CCCc2[nH]nc(-c3cccc(Br)c3)c21
CC(C)C1(CC(C)(O)C[NH+](C)C)CCC([NH3+])CC1
CC(C)C1(CC2CCC[NH2+]2)CCOCC1
CC(C)C1(CCNC(=O)c2nc[nH]n2)CCCCC1
CC(C)C1(CNC(=O)C(=O)Nc2ccc(CO)cc2)CC1
CC(C)C1(N)CC(=O)NCC1[NH2+]Cc1ccccc1C(F)(F)F
CC(C)C1(N)CCC(O)(CCc2cccs2)N1C(=O)Nc1ccn[nH]1
CC(C)C1(N)N(c2ncnc3sccc23)C(c2nnc[nH]2)CC1(C)C
CC(C)C1(NC(=O)C(=O)Nc2ccccc2)CC1OC(C)(C)C
CC(C)C1(NC(=O)NC2CCCCC2)CCN(C(=O)c2ccno2)CC1
CC(C)C1(O)CCC(n2ncoc2=O)CC1
CC(C)C1([NH2+]C2CCOC3(CCSC3)C2)CCCOc2ccccc21
CC(C)C1([NH3+])C(C(C)(C)C)OCCN1C(=O)NC1CC[NH2+]CC1
CC(C)C1(c2ncn[nH]2)CN(C(=O)c2n[nH]c(=O)cc2N)CCO1
CC(C)C1=CC(N)(c2ccc(C#N)c(C(F)(F)F)c2)C2=CN=NC2O1
CC(C)C1=CN=NC1(C)C1CCC[NH+](CCCc2ccc3c(c2)OCO3)C1
CC(C)C1C(=O)NCC1[NH2+]C(N)(c1cccnc1)C(C)C
CC(C)C1C(NC(=O)c2ccco2)CCCC1(C)C[NH3+]
CC(C)C1CC(=O)N(CC(=O)N(C)C(Cl)C(=O)Nc2ccccc2)C1
CC(C)C1CC(C#N)N(C(=O)CNC(=O)c2ccccn2)C1
CC(C)C1CC(C)C(C)CC1OCC(=O)NC1CC1
CC(C)C1CC1C1COCC1O
CC(C)C1CC2C(=O)N(C(C)CC(=O)Nc3ccccc3)C(=O)C1C2C(C)C
CC(C)C1CC=NN1C(=O)c1cccc(Cl)c1
CC(C)C1CCC(=O)C(CCc2ccccc2)C1
CC(C)C1CCC(C2(O)CCCCC2)C(C)C(C[NH3+])C1
CC(C)C1CCC(c2ccccc2)N1C(=O)C1(C)CCCO1
CC(C)C1CCC(c2ncno2)[NH2+]1
CC(C)C1CCCC(C[NH3+])([NH2+]C2([NH3+])CCCC2)C1
CC(C)C1CCCCN1C(CNC=O)C(F)(F)F
CC(C)C1CCN(c2ccc(N(C)C(=O)c3ccn[nH]3)c(F)c2)C1
CC(C)C1CC[NH+](C2(CN(C)C(=O)NC3CC3)CCNCC2)CC1
CC(C)C1CC[NH2+]CCS1
CC(C)C1CCc2c(c(C(=O)N3CCC[NH+](CC4CC4)CC3)nn2C)C1
CC(C)C1CN(C(=O)Nc2nncs2)C(C(F)(F)F)CO1
CC(C)C1CN(c2cc([NH3+])ncn2)CC(CN2CC[NH2+]CC2)C1N
CC(C)C1Cc2ccccc2CN1C(=O)CSc1nc2ncccn2n1
CC(C)C1Oc2ccccc2CC1C(=O)NCCn1cn[nH]c1=S
CC(C)C1SCC(C)(c2ncon2)CC1[NH3+]
CC(C)C1SCCC(=O)NC1C(=O)Nc1ccccc1
CC(C)C1[NH2+]CC2CN(C(=O)c3nc[nH]n3)CC21
CC(C)CC(=O)C1CC(=O)NCCN1c1ccc(C(=O)N2CCCCC2)cn1
CC(C)CC(=O)NCC(C)Cc1ccc(Cl)cc1
CC(C)CC(=O)Nc1ccc(OCc2cc(=O)n3ccccc3n2)cc1
CC(C)CC(C)(NC(=O)c1cc2ccccc2[nH]1)C(N)=O
CC(C)CC(N)(CN)C(=O)[O-]
CC(C)CC(S)C(=O)NNC(=O)CS
CC(C)CC([NH3+])C1CCCOC12CCCC2
CC(C)CC([NH3+])c1ccc(Cl)cc1
CC(C)CC(c1ccc(F)cc1)C(C)NC(=O)NCCO
CC(C)CCC(=O)N(CC(N)=O)c1ccc(C(F)(F)F)cc1
CC(C)CCC(=O)N1CCN(C(=O)CN2CCNCC2)C1=O
CC(C)CCC(=O)NC1CC1c1cccc(Cl)c1
CC(C)CCC(C)C(C)(O)C(=O)[O-]
CC(C)CCC(C)NC(=O)N(C)CC(C)O
CC(C)CCC([NH3+])c1nc(C(Br)c2ccccc2)no1
CC(C)CCN
CC(C)CCN
CC(C)CCN
CC(C)CCN
CC(C)CCN
CC(C)CCNC(=O)CC1(C)CSc2nccc(=O)n21
CC(C)CCNC(=O)c1cc2n(n1)CCCN(Cc1ccccc1)C2=O
CC(C)CCNC(=O)c1ccc(-c2nccc(N3CCCCC3)n2)cc1F
CC(C)CCNc1nccc(N2CCC(C)CC2[N+](=O)[O-])n1
CC(C)CCOC1(C)CN(C(=O)CNC(=O)c2ccccc2)CC1Cl
CC(C)CCOC1CC(=O)c2cc(C(=O)NC3CCCCC3)c(=O)[nH]c2C1
CC(C)CCOC1CCN(C(=O)c2ccco2)C1
CC(C)CCOC1CCN(C(=O)c2csnn2)C1
CC(C)CCOc1c(C#N)cccc1C(=O)Nc1ccccc1
CC(C)CCOc1ccc(Cl)c(Cl)c1C=O
CC(C)CCOc1ccc(Cl)c(Cl)c1C=O
CC(C)CC[NH+](C)Cn1cnc2c(C(C)Cl)ccnc21
CC(C)CN(C(=O)CS(=O)(=O)c1ccc(Cl)cc1)C(C)C
CC(C)CN(C(=O)NC(=O)C(C)N)c1cccc(Cl)c1Oc1cc(Cl)ccn1
CC(C)CN(CC(C)C)C(=O)C1CN(S(C)(=O)=O)c2ccccc21
CC(C)CNC(=O)C(=O)NC(C)(OC1CCCCC1)c1ccccc1
CC(C)CNC(=O)N(C(=O)CC1CNCC(C)C1)C1Cc2ccccc2C1
CC(C)CNC(=O)N1CCN(C(C(=O)NC(C)C)c2nc3ccccc3n2C)CC1
CC(C)CNC(=O)c1ccc(NC(Cl)C(=O)NC2CCCC2)c(C#N)c1
CC(C)COC(=O)C1COC(c2ccccc2)O1
CC(C)COC(=O)N1CCC(C(=O)NC2CCC[NH+](C3CCCCC3)C2)CC1
CC(C)COC(NC(=O)C1CNC(=O)C1Cl)c1cccnc1
CC(C)COC1(C(=O)Nc2ccccc2)CC2C=CC1C2
CC(C)COC1CCn2cnnc2C1(C)NC(=O)Nc1ccccc1
CC(C)COC1CCn2cnnc2C1(C)NC(=O)Nc1ccccc1
CC(C)COC1CN(Cc2nc3sc4c(c3c(=O)[nH]2)CCCC4)CCN1C(=O)c1ccccc1
CC(C)COC=C1c2ccccc2C(=O)N1CCC(=O)N1CCCCC1
CC(C)COc1ccc(NCC2(N)CN(C)CCO2)nc1
CC(C)COc1cccc(-c2n[nH]cc2C[NH+]2CCCC2)c1
CC(C)COc1cccc(NCC[NH+]2CCCCCC2)c1
CC(C)CS(=O)(=O)N1CC(NC(=O)OC(C)(C)C)Cc2ccccc21
CC(C)C[N+]1(C)CCCCC1C
CC(C)C[NH2+]CCC=CCc1cccs1
CC(C)C[NH2+]CCC=CCc1cccs1
CC(C)N(C(=O)C(=O)Nc1cc2c[nH]nc2cc1O)C1CCCCC1
CC(C)N(C(=O)CC1Sc2ncccc2NC1=O)C1CC1
CC(C)N(C(=O)N1CCC(OCCCc2ccccc2)C1)C1CCNC1=O
CC(C)N(C(=O)NCC1CC1)C(C)C1(c2ccccc2F)CCOCC1
CC(C)N(C(=O)c1cc2ccccc2s1)C1CCS(=O)(=O)C1F
CC(C)N(C(C)C1CCCCO1)S(=O)(=O)N1CCOCC1
CC(C)N(C)C(=O)C(=CSCc1ccco1)C(=O)N1CCSC1
CC(C)N(C)C(=O)C(C(N)=S)(c1cccs1)C(C)C
CC(C)N(C)C(=[NH2+])NC(C)(C)Cc1cccs1
CC(C)N(C)C(c1cccc2scnc12)C(F)(F)F
CC(C)N(C)S(=O)(=O)C1([NH+](C)CC(=O)Nc2ccccc2)CCC1
CC(C)N(C)S(=O)(=O)C1([NH+](C)CC(=O)Nc2ccccc2)CCC1
CC(C)N(C)S(=O)(=O)c1ccccc1C(=O)NCc1ccncc1
CC(C)N(C1CCCSC1)C1C[NH2+]CC(C)(C)C1
CC(C)N(CC1CC1)C(=O)NCC(C)[NH+]1CCCCC1
CC(C)N(C[SH]1C=CC=C1Cl)C(=O)CN(C)[SH](=O)=O
CC(C)N(Cc1ccccc1)C(=O)CSc1nnc(-c2c[nH]c3ccccc23)o1
CC(C)N(Cc1ccccc1)C(=O)NC(O)Cc1nnc2n1CCC2
CC(C)N(Cc1ccccc1)C(=O)c1cc2ccccc2oc1=O
CC(C)N(c1ccc(C(=O)N(C)C)c(F)c1)C1CCNC1=O
CC(C)N(c1ccccc1)C1CC1C(N)=S
CC(C)N1C(=O)C(Cc2ccccc2-c2ccccc2)N(C(=O)c2ccncn2)CC1(C)N
CC(C)N1C(=O)C(Cc2ccccc2-c2ccccc2)N(C(=O)c2ccncn2)CC1(C)N
CC(C)N1C(=O)C2(C(=Cc3ccco3)C(=O)C(=O)N2CCC(C)[NH+]2CCOC(O)C2)c2ccccc21
CC(C)N1C(=O)Cc2ccc(N(C)CC3CC3Cl)cc21
CC(C)N1C=[NH+]C(OC(F)F)C1(C)c1ccc(N)cc1
CC(C)N1CC(C(=O)NCc2cccc(NC(=O)c3ccccc3)c2)C(F)C1=O
CC(C)N1CC(NC2CC[NH+](Cc3cccnc3)CC2)CC1=O
CC(C)N1CC23C=CC(O2)C(C(=O)Nc2ccc(N4CCC(F)C4)cc2)C3C1=O
CC(C)N1CCC(Oc2ccc(C(=O)NC3CC3)cc2)C1=O
CC(C)N1CCN(C(=O)C=Cc2cc(Cl)c3c(c2)OCCO3)CC1
CC(C)N1CCN(S(C)(=O)=O)CC1
CC(C)N1CCOC(c2nnn[n-]2)C1
CC(C)NC(=O)C(C#N)=c1sc(=Cc2ccccc2)c(=O)n1-c1ccccc1
CC(C)NC(=O)C(C)S(=O)(=O)Cc1c(F)cccc1Cl
CC(C)NC(=O)C(CCC([O-])=N[SH](=O)=O)[SH]1C=CC=C1
CC(C)NC(=O)C(OC(=O)C(C)NC=O)c1ccco1
CC(C)NC(=O)C(Oc1ccccc1)c1nc(-c2ccco2)cs1
CC(C)NC(=O)C1CCC(Cc2csc3ccccc23)N(C(=O)c2[nH]ncc2N)CC1
CC(C)NC(=O)C1CCCc2sc(NC(=O)c3ccc4c(c3)OCO4)nc21
CC(C)NC(=O)CC(C([NH3+])c1ccc(F)cc1)N(C)C
CC(C)NC(=O)CC(C)NC(=O)NCCC1CC=CCC1
CC(C)NC(=O)CC(C)NC(=O)NCCC1CC=CCC1
CC(C)NC(=O)CCCN1C(=O)C2CC(C)C(C2)C1=O
CC(C)NC(=O)CNC1(N)CCN(C(=O)Cc2ccccc2)CC1
CC(C)NC(=O)C[NH+](CCN)CC(N)=O
CC(C)NC(=O)N1CCCC1C(=O)NC(C)c1ccc(Cl)s1
CC(C)NC(=O)N1CCCCCC1C1CC[NH+](C(C#N)c2cccc(F)c2)CC1
CC(C)NC(=O)N1CCCCCC1C1CC[NH+](C(C#N)c2cccc(F)c2)CC1
CC(C)NC(=O)NC(=O)C(C)N1CC[NH+](CCc2ccccc2)CC1
CC(C)NC(=O)NC(C)(CCCO)c1c(Cl)cccc1Cl
CC(C)NC(=O)Nc1ccccc1C(=O)NCCNC(=O)C1CC1
CC(C)NC(=O)c1cc(C(=O)N2CCCC2[NH3+])cc(-c2nc[nH]n2)c1
CC(C)NC(=O)c1ccc(CNC(=O)c2cc3cccnn3n2)cc1
CC(C)NC(=O)c1ccc(NC(=O)NCCC(N)=O)cc1
CC(C)NC(=O)c1ccc(NC2CCN(C3CC3)C2=O)cc1
CC(C)NC(=O)c1ccccc1-c1nc2cc(N)c(NS(C)(=O)=O)cc2[nH]1
CC(C)NC(=O)c1cncc(C[NH+]2CCCC(Cc3ccccc3-c3cccnc3)C2)c1
CC(C)NC(=S)N(Cc1ccccc1)C(Cl)c1ccccc1
CC(C)NC1C(=O)NCC1NC(=O)NC(N)(c1ccccc1)C(C)C
CC(C)Nc1ccc(C(=O)NC2CC2)cc1
CC(C)Nc1ccc(CNC(=O)N2C(O)CCC2C2CCCCC2)cc1
CC(C)OC(=O)C(C)N(C)Cc1ccc(S(C)=O)cc1
CC(C)OC(=O)C1(C(=O)Nc2ccccc2)CCCO1
CC(C)OC(=O)C1(N)c2c(nc3sccc3c2-c2cccs2)CCN1C
CC(C)OC(=O)C12CC3C=CC1(CN(C1CCCCC1)C2=O)O3
CC(C)OC(=O)C1CC(C(=O)Nc2cccc(Cl)c2)CNC1=O
CC(C)OC(=O)CCNC(=O)c1sc2ccc(Cl)cc2c1F
CC(C)OC(C)(Nc1cnccn1)c1ccc(C(N)=O)cc1
CC(C)OC(CNC(=O)Nc1ccccc1)N1C(C)COCC1F
CC(C)OC(NC(=O)c1ccccn1)C(N)CN1CC[NH2+]C([NH3+])C1
CC(C)OC(Nc1cnn(CC(=O)N2CCOCC2)c1)c1ccccc1
CC(C)OC([NH2+]C1CCCC(C(C)C)C1)C1CC1
CC(C)OC(c1cccc(F)c1)c1cc(O)ccc1Cl
CC(C)OC(c1ccccc1)c1cccc(Cl)c1
CC(C)OC1CC(OCC2CCCO2)CCN1C(=O)Nc1ccccc1
CC(C)OC1CCN(S(C)(=O)=O)c2cc(NC(=O)c3ccccc3)ccc21
CC(C)OC1CN(C(=O)c2cccnc2)CCN1C(=O)Nc1ccccc1
CC(C)OCC(=O)N(C)C(C(N)=O)c1ccc(Br)cc1
CC(C)OCCC(=O)Nc1cccc([N-]S(C)(=O)=O)c1Cl
CC(C)OCC[NH2+]CCC1CCCCC1
CC(C)Oc1c(F)cccc1NC(=O)C(=O)NC1CCC(C)(C)CC1
CC(C)Oc1c(NCc2ccccc2)cccc1C(F)(F)F
CC(C)Oc1c[nH]c(=O)c(NCC(N)c2ccccc2O)n1
CC(C)Oc1cc(Br)c(C=NNc2nnn[n-]2)cc1Br
CC(C)Oc1ccc(-n2nc3c(c2NC(=O)c2ccccc2)CS(=O)(=O)C3)cc1Cl
CC(C)Oc1ccc(C(COC=O)C(F)(F)F)cn1
CC(C)Oc1ccc(C(F)NC(=O)C(=O)Nc2ccccc2)c(F)c1
CC(C)Oc1ccc(C([O-])NC(=O)c2cccnn2)cc1F
CC(C)Oc1ccc(C=CC(=O)c2ccccc2)cn1
CC(C)Oc1ccc(CNS(=O)(=O)c2ccccc2F)cc1
CC(C)Oc1ccc(N)c(N(C(C)C)C2CC2)n1
CC(C)Oc1ccn(CCC(=O)Nc2ccccc2)c(=O)c1
CC(C)Oc1cnc(CN(C(F)F)S(=O)(=O)c2ccccc2N)[nH]1
CC(C)Oc1csc2ncnc(NC(C)c3cccnc3)c12
CC(C)S(=O)(=O)C(C(N)C(=O)Nc1ccc2[nH]c(=O)[nH]c2c1)C1(N)CCCC1
CC(C)S(=O)(=O)C(C)C(=O)NC1CCc2cccc(OC(F)F)c2C1
CC(C)S(=O)(=O)CC(=O)N1CCS(=O)C(C)(C)C1
CC(C)S(=O)(=O)CC(=O)Nc1nc(C(=O)c2ccccc2)[nH]c1N
CC(C)S(=O)(=O)N1CCC(C#N)([NH2+]C(C)(C)c2ccccc2)CC1
CC(C)SC1(N(C)C(=O)CSc2nncs2)CCS(=O)(=O)C1
CC(C)Sc1ccc(-n2cnc3sccc3c2=O)cc1
CC(C)Sc1cccc(-n2cnc3c(c2=O)SC(C)(C)C3)c1
CC(C)[NH+](C(C)CCc1cscn1)C1CCS(=O)(=O)C1
CC(C)[NH+](C)Cc1ccc(CNC(=O)Nc2ccccc2)cc1N(C)C
CC(C)[NH+](CC(=O)N1CCCCC1)C1(C(N)=O)CCCC(O)C1
CC(C)[NH+](CC(=O)Nc1cccs1)CC1CCCCC1C#N
CC(C)[NH+](Cc1cc(N)n[nH]1)C(C)(C)C1CC[NH2+]CC1
CC(C)[NH+](Cc1ccc(C(N)=O)cc1)C1CC1
CC(C)[NH+](Cc1ccc(N)cc1)Cc1[nH]nnc1O
CC(C)[NH+]1C2CCC1CN(C(=O)NCC1CC13CCc1ccccc13)CC2
CC(C)[NH+]1CCC(NC(=O)NC(C(=O)N(C)C)C2CCCO2)CC1
CC(C)[NH+]1CCCC(C(=O)Nc2ccc(C3[NH+]=c4ccccc4=[NH+]3)cc2)C1
CC(C)[NH+]1CCCC(CNC(=O)Cc2n[nH]c3ccccc23)C1
CC(C)[NH+]1CCCC1CC(=O)[O-]
CC(C)[NH+]1CCCCC1C(=O)Nc1ccc(CC2NC(=O)NC2=O)cc1
CC(C)[NH+]1CCN(c2ncc3c(n2)CCN(Cc2ccccn2)C3)CC1
CC(C)[NH+]1CCc2c(nc(C3(F)CC[NH+](Cc4cccc(F)c4)CC3)[nH]c2=O)C1
CC(C)[NH+]1Cc2cccc(NC(=O)Cn3c(=O)cnc4ccccc43)c2C1
CC(C)[NH2+]C(C)(C)C(=O)NC1C[NH+]2CCCC2C(C)N1
CC(C)[NH2+]C(CC1CC1)C(C)O
CC(C)[NH2+]C1(CO)CCC([NH+]2CCCCC2C(C)(C)C)C1
CC(C)[NH2+]C1(CO)C[NH+](C2CCCC2)CC1C
CC(C)[NH2+]CC(C)(C)CC1CCCC[NH2+]C1
CC(C)c1[nH]c(-c2ncccc2[O-])nc(=O)c1Cl
CC(C)c1c(C(=O)N(C)CC(=O)Nc2ccccc2)n[nH]c1Cl
CC(C)c1c(C(=O)N2CCC(Cn3cc[nH+]c3)CC2)noc1-c1cc(F)cc(F)c1
CC(C)c1c(C(=O)Nc2ccccc2)sc2nccc(=O)n12
CC(C)c1c(S(=O)(=O)NCCOc2ccccc2)ccc2oc(=O)ccc12
CC(C)c1c2c(cc3oc(=O)ccc13)OCC2=NO
CC(C)c1c[nH+]c(C(C)(C)C)n1C1(C#N)CCCCC1
CC(C)c1cc(-c2noc(CCC(=O)Nc3ccon3)n2)ccn1
CC(C)c1cc(C#N)c(OCC(=O)Cc2ccccn2)cc1Cl
CC(C)c1cc(C(=O)N2CCC(c3[nH+]ccn3Cc3cscn3)CC2)n(C)n1
CC(C)c1cc(C(=O)N2CCN(c3cc[nH+]cn3)C(C(C)C)C2)co1
CC(C)c1cc(C(=O)NCC(=O)Nc2nccs2)nc2[nH]ccc12
CC(C)c1cc(CNC(=O)C2CCCN2C(=O)Cc2ccccc2)on1
CC(C)c1cc(CNC(=O)NNc2cccnn2)ncc1C(C)(C)C
CC(C)c1cc(N(C)C)c(CNC(=O)Nc2ccccc2C(C)C)cc1N
CC(C)c1cc(NC(=O)C(=O)NC2(N)CCCC(CC(C)(C)C)C2)[nH]n1
CC(C)c1cc(NCC(=O)N2CCOCC2(C)C)nc(-c2ccncc2)n1
CC(C)c1cc([N+](=O)[O-])ccc1Cn1cncn1
CC(C)c1cc2c(cc1C#N)C1(C=C(N)Oc3n[nH]cc31)C(=O)N2C(C)C
CC(C)c1ccc(-c2ccnc(OCC(=O)[O-])n2)nc1
CC(C)c1ccc(-c2n[nH]cc2C(N)(F)[NH2+]Cc2ncc[nH]2)cc1
CC(C)c1ccc(-c2noc(CCC(=O)NCc3cscn3)n2)c(F)c1N
CC(C)c1ccc(-n2cc(C(=O)NCC(=O)Nc3ccccc3)c(Cl)n2)c(N)c1
CC(C)c1ccc(-n2nc(Cn3ncoc3=O)c3c2CCC3)cc1
CC(C)c1ccc(C(=O)NCC(=O)NC2(C)CC2)cc1
CC(C)c1ccc(C(=O)Nc2ncc(C#N)[n-]2)c(C#N)c1
CC(C)c1ccc(C(NC(=O)C(=O)Nc2cccnc2)C(C)C)c(Cl)c1
CC(C)c1ccc(C2(C(=O)N3CCC(Cl)C3[NH3+])CC2)cc1
CC(C)c1ccc(C2=C(c3ccccc3[N+](=O)[O-])C(=O)OC2)cc1
CC(C)c1ccc(C2C3=CN=NC3NC(=O)C2(C)C)cc1
CC(C)c1ccc(C2CC(=O)NC(=O)C2F)c(Cl)c1
CC(C)c1ccc(C2OC3(C(=O)c4ccccc4C3=O)C3C(=O)N(c4ccccc4)C(=O)C23)cc1F
CC(C)c1ccc(C2[NH2+]CCCCC2Br)o1
CC(C)c1ccc(C=C2C(=N)N3N=C(O)SC3=NC2=O)cc1
CC(C)c1ccc(C=CC[NH+]2CCCC2)cc1NS(C)(=O)=O
CC(C)c1ccc(CC(=O)NC(C(=O)N2CCc3sccc3C2)[N+](=O)[O-])cc1
CC(C)c1ccc(CC(=O)NC2([NH+](C)C)CCCC2)cc1
CC(C)c1ccc(CCC(=O)NCc2nc3ccccc3[nH]2)cc1Cl
CC(C)c1ccc(CCC(=O)Nc2ccccc2)cc1C(N)=O
CC(C)c1ccc(CCNC(=O)C(=O)Nc2cccnc2)c(F)c1N(C)C
CC(C)c1ccc(CCS(=O)(=O)Cc2ncno2)c(Cl)c1O
CC(C)c1ccc(C[NH+]2CCCN(Cc3ccncn3)CC2)c(F)c1
CC(C)c1ccc(Cc2nnc(NC(=O)C3(F)CCN(S(=O)(=O)c4ccccc4)CC3)o2)cc1
CC(C)c1ccc(NC(=O)C(F)Sc2ncn[nH]2)c(C(C)C)c1
CC(C)c1ccc(S(=O)(=O)CC(=O)Nc2ccccc2)cc1
CC(C)c1ccc(S(=O)(=O)N2CCCC2(C)C)cc1N
CC(C)c1ccc(SCC(=O)N2CCC3(CC2)OCCO3)cc1
CC(C)c1ccc2c(c1)C([NH2+]CC1CN3CCN1CC3)CCO2
CC(C)c1ccc2c(c1[NH3+])OC(O)CCC2
CC(C)c1ccc2nc(CCC(=O)N3CCCC3)[nH]c(=O)c2c1
CC(C)c1cccc(-n2cc(CN3CCSC4COCCC43)cn2)c1
CC(C)c1cccc(CC2CCC[NH2+]2)c1C(F)(F)F
CC(C)c1cccc(NC2C=CS(=O)(=O)C2)c1
CC(C)c1cccc2c(=O)n(C(C)(C)C)nc(C(=O)Nc3nncs3)c12
CC(C)c1cccc2oc(C(=O)NC3CC3C[NH+](C)C)cc12
CC(C)c1ccccc1-c1ncc(C(=O)[O-])c(-n2nccc2C(F)(F)F)n1
CC(C)c1ccccc1Cn1c[n+](CC(=O)Nc2ccccc2)c2ccccc21
CC(C)c1ccnc(CNC(=O)NC2CCCNC2=O)c1
CC(C)c1ccncc1C(=O)N1CCCCC([S-])C1
CC(C)c1ccoc1C(C)(CNC(=O)c1ccn[nH]1)N1CCOCC1N
CC(C)c1cn(C(C)C(F)(F)F)nc1C(=O)NC1CCCC1
CC(C)c1cn(CCC(=O)Nc2cn[nH]c2)c[nH+]1
CC(C)c1cnc(CC(=O)c2cccc(C#N)c2C(=O)N(C)C)s1
CC(C)c1cnc(N(C(=O)CSc2nnc[nH]2)C(C)C)s1
CC(C)c1cnc2c(c1)CCC2C1CCCCC[NH2+]1
CC(C)c1cnc2n(c1=O)C(CC(=O)Nc1ccon1)CS2
CC(C)c1cncc2nc(CCl)sc12
CC(C)c1cncnc1Nc1cc(C(N)=O)c2[nH]ncc2c1C(C)C
CC(C)c1coc(C(=O)N(C)CC(=O)NCC2CNCCO2)c1
CC(C)c1coc(C[NH2+]C(C)C2(C)CCCOC2)c1
CC(C)c1conc1-c1cc(Cl)c(C[NH3+])c(Cl)c1
CC(C)c1conc1-c1cc(Cl)c(C[NH3+])c(Cl)c1
CC(C)c1csc2nc(SCC(=O)Nc3ccc(F)cc3N)[nH]c(=O)c12
CC(C)c1csc2ncn(Cc3ncon3)c(=O)c12
CC(C)c1n[nH]c(C(=O)NC2CC(CC(=O)[O-])C2)n1
CC(C)c1nc(C(=O)NC2(C)CCCCC2CO)n[nH]1
CC(C)c1nc(CN2CCS(=O)(=O)CC2)co1
CC(C)c1nc(COc2ccc3c(c2)OCO3)cs1
CC(C)c1ncc(C(F)(F)CN(C)C)s1
CC(C)c1ncccc1-c1noc(C(C)NC(=O)Nc2ccccc2)n1
CC(C)c1ncnc(N(C)C2CC[NH+](C3CCNCC3)CC2)c1C(C)C
CC(C)c1nnc(C(=O)N2CCNC(c3ccccc3)C2)o1
CC(C)c1nnc(NC(=O)CN2C(=O)NC3(CCCC3)C2=O)s1
CC(C)c1nnnn1CC(=O)NC1CCCC(C)(C)C1
CC(C)c1nsnc1C(=O)NCc1cccs1
CC(C)c1ocnc1C(C)S(=O)(=O)Cc1nc(-c2ccccc2)no1
CC(C)c1sccc1-c1noc(CCC(=O)Nc2cc[nH]n2)n1
CC(C)n1c(=NC(=O)CC2NCCCC2(N)C=O)[nH]c2ccccc21
CC(C)n1c(=O)[nH]c(=O)c2[nH]c(C(N)N3CCOC(C)(N)C3C)nc21
CC(C)n1c(=O)c(C=C(Cl)C(=O)Oc2ccccc2)cc2cn[nH]c21
CC(C)n1c(=O)n(CC(C)(C)C(=O)N2CCN(S(=O)(=O)N3CCOCC3)CC2)c2ccccc21
CC(C)n1c(=O)oc2cc(NC(=O)Nc3ccccc3)ccc21
CC(C)n1c(CNC(=O)CSc2ccc(F)cc2)nc2ccccc2c1=O
CC(C)n1cc(C(=O)N2CCCCC2)c2nn(-c3ccccc3)c(=O)c-2c1
CC(C)n1cc[nH+]c1C(O)CN
CC(C)n1cc[nH+]c1C1CCCN(C(=O)c2ccc3[nH]c(=O)c(=O)[nH]c3c2)C1
CC(C)n1ccc(C(N)C[NH+](C)C)n1
CC(C)n1ccc(CN(c2ccc(F)cc2)S(=O)(=O)C(C)C)n1
CC(C)n1ccc2c(cnc3nc(C4CCCCC4)nn32)c1=O
CC(C)n1cnn(C[NH+]2CCC(CN3CCOCC3)CC2)c1=S
CC(C)n1cnnc1C1CC(N)CN(c2cc(-n3cccn3)ncn2)C1
CC(C)n1cnnc1SCc1nccn1Cc1ccccc1
CC(C)n1ncc2c1N=CCC2(C(=O)[O-])c1ccc(-c2ccccc2O)o1
CC(C)n1ncc2cc(C(=O)N(Cc3ccco3)c3ccccc3)cnc21
CC(C)n1nccc1NC(=O)CCOc1ccc(Br)cc1
CC(C)n1nccc1NC(=O)c1ccc(Cl)c(F)c1
CC(C)n1nnnc1CSCc1noc(-c2ccccc2)n1
CC(C1CC(C(=O)[O-])S(=O)(=O)C1)C1(C)CCCCC1
CC(C1CCCO1)N(C(=O)c1ccc(-c2ncno2)cc1)c1ccncc1
CC(C=C1COC(=O)C1=O)=C([O-])c1ccccc1
CC(C=NS(=O)(=O)C1CCCCC1)C([O-])Cc1ccccc1F
CC(C=O)NC(=O)C(C)(C)CCN1CCCCC1
CC(C=O)NC(=O)Nc1cccc(C2NCCC2C(C)C)c1
CC(C=O)S(=O)(=O)C(N1CCCc2ccccc21)C(F)(F)F
CC(CC(=O)N(C)C)[NH2+]CCSC(C)(C)C
CC(CC(=O)N1CC=C(c2ccccc2)CC1)C(C)(C)c1ncno1
CC(CC(=O)N1CCC(c2ccc(Nc3ncccn3)cn2)CC1)N1CCOCC1
CC(CC(=O)N1CCCC1)C1CC(C(=O)[O-])CC[NH2+]1
CC(CC(=O)N1CCC[NH+](CCCc2ccccc2)CC1)c1nc[nH]n1
CC(CC(=O)N1CCOCC1)[NH2+]C1CCCCC1OCc1ccccc1
CC(CC(=O)NCCc1c[nH]c2ccccc12)n1cc(Cl)sc1=O
CC(CC(=O)Nc1ccc(Cl)cc1)[NH2+]CC(C)S(C)=O
CC(CC(=O)Nc1ccc(NC(=O)C2CC2)nc1)n1cnc2scc(-c3ccccc3)c2c1=O
CC(CC(=O)Nc1ccccc1)N1CCN(C(=O)C2([N+](=O)[O-])COc3ccccc3O2)CC1
CC(CC(=O)Nc1ccccc1)c1c(F)[nH]c2ccccc12
CC(CC(=O)OCC1CC=CCC1)c1cn[nH]c1N
CC(CC(=O)[O-])(Cc1ccccc1)[NH+]1C2CCCC1CC2
CC(CC(=O)[O-])(Cc1ccccc1)[NH+]1C2CCCC1CC2
CC(CC(=O)[O-])CC(=O)Nc1ccc(C(=O)[O-])cc1
CC(CC(=O)[O-])NC(=O)c1cccc2c1NC(=O)CO2
CC(CC(C#N)c1ccccc1)OC(=O)C1Cc2ccccc2O1
CC(CC(C(N)=O)[NH+](C)C)n1ncc2ccccc21
CC(CC(C)C)=NNC(=O)c1ccc([N+](=O)[O-])cc1Cl
CC(CC(C)C1([NH+]2CCCCC2F)CCN(c2ccccc2)C1=O)NC=O
CC(CC(C)NC(=O)C(N)=O)CC1(N)CCN(C(=O)c2ccccc2)C1
CC(CC(C)c1ccsc1)C(=O)Nc1ccc(-c2ncon2)cc1
CC(CC(N)(n1cncn1)C(F)(F)F)[NH2+]C1CNC(=O)C1
CC(CC(N)=O)=NN(C(=O)C(C)C)C1COc2ccccc2O1
CC(CC(N)=S)[NH+](C)Cc1ccc(F)cc1Br
CC(CC(NC(=O)N1CCOCC1)C(C)(C)C)[NH+]1CCCCC1
CC(CC(S)CO)N[SH](=O)=O
CC(CC1(C)OCCC1(C)O)c1nccs1
CC(CC1(N)CC1Cc1nccs1)N(C)C(N)=O
CC(CC1(N)CCC([NH+](C)C)C1)CS(N)(=O)=O
CC(CC1(N)OCc2ccccc21)NC(=O)C(C)NC(N)=O
CC(CC1(O)COc2ccccc21)NC(=O)CO
CC(CC1(S)Oc2cc(-c3cnc[nH]3)ccc2OC1(C)N)NC(=O)C(C)S
CC(CC1CCC(N)C(C#N)C1)C(=O)N1CCc2ccsc2C1
CC(CC1Cc2ccccc2S1)c1ccccc1CO
CC(CC=O)CCN
CC(CCC(=O)N1c2ccccc2CCC1C)NC(=O)NC1CCCCC1
CC(CCC(=O)Nc1ccccc1)Oc1ccc(F)cc1F
CC(CCC(c1cc(N)c2c(c1)C(=O)NC2=O)C(C)C)NC=O
CC(CCC1(N)CCN(c2ccccc2)C(C[NH+](C)C)C1)C(N)=O
CC(CCC=O)C1(N)N(C(=O)c2ccco2)CCNC1(C)C
CC(CCCCC=O)N1CCCCC1C(=O)[O-]
CC(CCCCCN1C(=O)Cc2ccccc21)NC(=O)C(N)=O
CC(CCCCN)OC=O
CC(CCCO)(NC=O)c1ccc([O-])c[nH+]1
CC(CCCO)[NH2+]Cc1ccccc1-c1ccccc1
CC(CCCl)S(=O)(=O)c1cc([N+](=O)[O-])cc2nonc12
CC(CCN(C)C=O)C1(C)CN(c2nc3ccccc3o2)CCC1[NH+]1CCCCC1
CC(CCN)(CC[NH3+])OC=O
CC(CCN)CCC=O
CC(CCN1C(=O)NC2(CCCC2)C1=O)C(=O)Oc1ccccc1
CC(CCN1Cc2cc(Cl)ccc2CC1Cl)C(C=O)NC(N)=O
CC(CCNC(=O)C1CCCC1)c1cnn(-c2ccccc2C#N)c1
CC(CCNC(=O)C1CCCC1)c1cnn(-c2ccccc2C#N)c1
CC(CCNC(=O)C1CCCC1)c1cnn(-c2ccccc2C#N)c1
CC(CCNC(=O)C[NH+](C)C)c1ccc(Cl)cc1
CC(CCOCN)C(N)=O
CC(CCS(=O)(=O)c1ccccc1)N1C(=O)CCC1=O
CC(CCSCc1cnc(C2CCCO2)s1)N(C)C=O
CC(CC[NH+]1CCC(Cl)CC1Cl)NS(=O)(=O)c1ccccc1
CC(CC[NH+]1CCC2CCCCC21)OCc1cc(O)cs1
CC(CC[NH+]1CCCC(c2nccnc2-n2ccnc2)C1)c1ccccc1
CC(CC[NH+]1CCCC1F)NC(=O)NC(c1ccccc1)C1CCCO1
CC(CC[NH+]1CCN(c2ccccc2)CC1)CNC(=O)C1CCC(=O)N1
CC(CC[NH2+]C1([NH3+])CCCCC1)NC(=O)c1cnc2[nH]ncc2c1
CC(CCc1ccccc1)[NH2+]C(C)c1c(C(=O)N2CCOCC2)nc2sccn12
CC(CCl)CS(=O)(=O)N1CCc2ccccc21
CC(CCn1cnc2ccccc21)(Oc1cccc2cccc(O)c12)C(N)=O
CC(CCn1nc2ccccn2c1=O)NC(=O)Nc1cccs1
CC(CN(C(=O)OC(C)(C)C)C1CCC([NH+](C)C)C1)N(C)C(N)=O
CC(CN(C)C=O)C(=O)NCc1coc2cccc(C[NH+](C)C)c12
CC(CN)OC(=O)CCNC(N)=O
CC(CN1C(=O)C(Cl)Oc2ccc(Cl)cc21)C(=O)OCc1cn2ccccc2n1
CC(CN1CCC(C[NH2+]Cc2cccc([NH3+])c2)CC1)C(C)NC=O
CC(CN1CCN(c2ccccc2)CC1F)C(C)NC=O
CC(CN1CCOCC1)C([O-])N1C(=O)C(=O)C(=CC=Cc2ccccc2)C1c1ccccc1
CC(CN1CCOCC1O)C(=O)NCC1COc2ccccc2O1
CC(CNC(=O)CN1C(=O)c2ccccc2C1=O)NC(=O)CN1C(=O)c2ccccc2C1=O
CC(CNC(=O)N(C1CC1)C1CCCc2ccccc21)N1CCOCC1
CC(CNC(=O)N1CC2CCCC(C2)C1)Cc1cc(N)c(O)[nH]1
CC(CNC(=O)N1CCCC1)c1c[nH]c2ccccc12
CC(CNC(=O)NCCS(C)=O)C[NH+]1CCCCC1
CC(CNC(=O)Nc1cccc(-c2ncco2)c1)CC(C)[NH+]1CCCCC1
CC(CNC(=O)c1ccncc1)OC1CCCC(F)C1
CC(CNC(=O)c1coc(-c2ccccc2)n1)c1cn2ccccc2n1
CC(CNC(=[NH2+])NC1CCNCC1)C1(NC=O)CCCC(C)([NH3+])C1
CC(CNC(N)=O)C(=O)OCCN
CC(CNC(N)=O)CC(O)C1(N)COc2cc(CC3CC3)ccc2O1
CC(CNC=O)C(C)(C)N1CC(n2ccnn2)C1C(=O)[O-]
CC(CNCc1nc2c(s1)CCCC2)c1cc(N(C)C)cs1
CC(CNc1ncccn1)[NH2+]Cc1cc(C(F)(F)F)c2[nH]c(=O)[nH]c2c1
CC(CO)=C1CCC2CC(C)C(O)CC2C1CCC1=CCOC1=O
CC(CO)C(C)(N)NC(N)=O
CC(CO)C(CC1CC1)NC(=O)NCCNC=O
CC(CO)C(NC(N)=O)C(N)(c1ccccc1)c1nc2ccccc2s1
CC(CO)CSCC(C)C(=O)NN
CC(CO)NC(=O)C(C)(S)S
CC(CO)NC(=O)NC1OCc2ccccc21
CC(CO)SCC(=O)N(C)c1ccccc1
CC(COc1cccc(Br)c1)CC(C)n1c(=O)oc(=O)c2ccccc21
CC(COc1ccccc1)(C(=O)[O-])n1nc(C(=O)Nc2ccccc2)ccc1=O
CC(COc1ccccc1)CC(=O)N1CCS(=O)CC1
CC(COc1ccccc1)Cc1ccccc1
CC(CS(=O)(=O)C(C)C=O)N1CCCc2ccc(C(N)=O)cc21
CC(CS(=O)(=O)CC(=O)N(C)C(C)C)c1cccs1
CC(CS(C)(=O)=O)N(C)Cc1ncn(-c2ccccc2)n1
CC(CS)C(C)(C)CN1CCN(C)C(=O)C1=O
CC(CS)COC1CCCCO1
CC(CSC1(N)CCc2cc(F)ccc2C1)N(C)C(N)=O
CC(C[NH+](C)C)C(C)c1cc(C(N)=O)cs1
CC(C[NH+](C)CC(N)=O)C1(N)CCCC1
CC(C[NH+](C)CCCC1CCCC[NH2+]1)c1cccs1
CC(C[NH+]1CCCC(N)C1(C)C)NC(=O)NC(C)C(=O)Nc1ccccc1
CC(C[NH+]1CCCCC1)NC(=O)N1CCC(NC(=O)c2cccs2)CC1
CC(C[NH2+]C1CC1)OCC(C)(C)[NH+](C)C
CC(C[NH2+]C1CCCCC1(C)C)C(N)=O
CC(C[NH2+]CC(=O)NC1CCCCC1)(c1ccccc1)c1c[nH]c2ccccc12
CC(C[NH2+]CCC(=O)N1CCCC1)C1CCC[NH2+]1
CC(C[NH2+]CCN(C)C)C1([NH3+])C(O)CCC1(C)C
CC(C[NH2+]Cc1ccccc1)N1CCC(C)(C)S1(=O)=O
CC(C[NH3+])(Cc1ccc(Cl)cc1)c1cncs1
CC(Cc1ccc(CS)cc1)Oc1ccccc1
CC(Cc1ccc2c(c1)CCC2)c1ncccc1Br
CC(Cc1ccccc1)C(C)(O)NC(=O)c1ccoc1
CC(Cc1ccccc1)NC(=O)C[n+]1cc(Cl)c(C(C)C)cc1Cl
CC(Cc1ccco1)NC(=O)NCC1CCCO1
CC(Cc1ccsc1)NC(=O)Cn1cc([NH+](C)C)sc1=O
CC(Cc1nc(-c2ccccn2)ncc1N(C)C)NS(=O)(=O)c1ccccc1
CC(Cc1ncccc1F)NC(=O)c1ccc2nc(-c3ccccc3)cn2c1
CC(Cc1occc1[NH+](C)C)NC(=O)c1cc2c(=O)[nH]c(Cc3ccccc3)nc2s1
CC(Cl)(C(=O)NCc1ccccc1)C(C)(c1cnoc1)C(F)(F)F
CC(Cl)(C(=O)Nc1ccccc1)N(c1ccc2c(c1)OCCO2)S(C)(=O)=O
CC(Cl)(Cc1cccc(Cl)c1)C(=O)N1CC[NH+](CC(=O)Nc2ccccc2)CC1
CC(Cl)(NC(=O)c1ccncc1)C1CCC([N+](=O)[O-])O1
CC(Cl)(NS(=O)(=O)CC1CCC1)c1ccccc1F
CC(Cl)(c1ccco1)N(CC1CCCO1)C(=S)Nc1ccccc1
CC(Cl)(c1ccncc1)N(Cc1ccco1)C(=S)Nc1ccccc1
CC(Cl)C(c1ccccc1)C(F)n1cnc2cnccc21
CC(Cl)c1nn(C)c(=O)[nH]1
CC(Cn1c(=O)[nH]c2ccccc21)NC(=O)N1CCc2ccccc21
CC(Cn1cc(N(C)C(=O)NC2CCCCC2)cn1)[NH+]1CCCCC1
CC(Cn1ccc2ccccc21)C(NC(=O)c1ccccc1)[N+](=O)[O-]
CC(Cn1cccn1)[NH2+]C(C)(C#N)CC(=O)Nc1cccs1
CC(Cn1cnnc1)NC(=O)C(C)(C)[NH+]1CCCCCC1
CC(Cn1ncc(-c2cnccn2)c1-c1cccs1)NC(=O)C[NH+]1CCCCC1
CC(Cn1ncc(C(F)(F)F)c1Cl)C(=O)N1CCCCC1(C)C
CC(Cn1nccc1Br)C(=O)N1CCCC1
CC(Cn1nccc1S(=O)(=O)C(F)F)C(=O)Nc1ccccc1
CC(F)(CC(=O)NNC(=O)NCC1CCCO1)Cc1ccccc1
CC(F)(CC(=O)c1ccccc1)NC1(N)CCS(=O)(=O)C1
CC(F)(CC1CCCC[NH2+]1)Nc1ccc(C(=O)[O-])cc1
CC(F)(CCCNC(=O)C1COc2ccccc2C1)c1nccs1
CC(F)(F)N(C(=O)N1CCCC(C[NH+]2CCCCCC2)C1)c1cn[nH]c1
CC(F)(F)N1CC(C2CCCCC2)[NH2+]Cc2ccccc21
CC(F)(c1ccccc1)n1c(=O)c(C(=O)N2CCOCC2)nn(-c2ccccc2)c1=O
CC(N(C(=O)C1CC1c1ccco1)C1CCC1)C(F)(F)F
CC(N(C)S(=O)(=O)c1ccccc1)C1(C)CNCC(N)O1
CC(N(C=O)C1CNCCC1NC(=O)C1CCCCC1)C(C)(C)C[NH+](C)C
CC(N(C=O)C1CNCCC1NC(=O)C1CCCCC1)C(C)(C)C[NH+](C)C
CC(N)(C(=O)NCc1nnco1)C1(F)C(=O)NCCN1Cc1ccccc1Cl
CC(N)(C(=O)Nc1ncn(-c2ccccc2)n1)C(F)(F)F
CC(N)(C1CCCO1)n1cc(CC(=O)NC2CCCCC2)c2c1CCCC2=O
CC(N)(C1CNCCO1)[NH+](CC1CC[NH2+]CC1)C1CC1
CC(N)(CC(=O)NCc1cc2ccccc2[nH]1)N1CCCCO1
CC(N)(CC1(N)[NH+]=c2ccccc2=[NH+]1)NC(=O)C1(C)NNC2=C1CCCC2
CC(N)(CNC(=O)Nc1cccc(Cl)c1)c1sccc1F
CC(N)(Cc1c(Cl)cc(F)c2c1OCOC2)NC(=O)NCc1ccccc1
CC(N)(Cc1ccccc1)C1CCNCC1
CC(N)(Cc1nc2ccccc2[nH]1)C1CCC[NH2+]C1
CC(N)(Cn1c(C2CNC(=O)C2)nc2ccccc21)C1CCCCC1
CC(N)(NC(=O)c1ccc2c(c1)OCC(=O)N2)c1cccs1
CC(N)(NC(N)C(=O)c1c(N)[nH]c(=O)[nH]c1=O)c1ccc(N)s1
CC(N)(c1ccccc1)C(Br)CNC(=O)NCC1CCOC1
CC(N)(c1cn[nH]c1)[NH+]1CCCC(c2nc(-c3cccc(F)c3)no2)C1
CC(N)(c1ncn[nH]1)C([NH3+])C1NCC[NH2+]C1(N)[NH3+]
CC(N)=CC=CC(N)=O
CC(N)C(=O)NC(=O)N(C(C)C)C1(C(=O)Nc2ccccc2)CC1
CC(N)C(C)CN(C)C(=O)C(N)=O
CC(N)CC(C)C(N)=O
CC(N)CC(C)C(N)=O
CC(N)CC(N)CO
CC(N)CCCCCN
CC(N)COCC1(N)[NH2+]C(c2ccc(Cl)cc2)CC1[NH3+]
CC(N)CSC(C)C(N)=O
CC(N)OCCCN
CC(N1CC[NH2+]CC1)C(C)(C([NH3+])NS(=O)(=O)c1ccccc1)[N+](=O)[O-]
CC(NC(=O)C(=O)Nc1ccccc1)C(C(N)=O)[NH+]1CCCCC1(F)C(C)C
CC(NC(=O)C(F)(F)Sc1ncn[nH]1)(c1ccccc1)C1CC1
CC(NC(=O)C(N)N1C(Cl)COCC1(C)C)c1ccccc1
CC(NC(=O)C(NC(N)=O)C(C)C)C(=O)[O-]
CC(NC(=O)C1(C)Sc2ccccc2NC1=O)C(=O)[O-]
CC(NC(=O)C1(N)CCOC1)C(=O)Nc1ccccc1Cl
CC(NC(=O)C1CC1c1ccccc1)c1cc(CO)co1
CC(NC(=O)C1CCCN1C(=O)C12CC3CC(CC(C3)C1)C2)C1CC1
CC(NC(=O)C1CCCO1)C1CC1
CC(NC(=O)CC1C(F)CS(=O)(=O)C1(C)C)c1ccccc1
CC(NC(=O)CC1C=CC(C)(N)C1)c1cn[nH]c1
CC(NC(=O)CCC1NC(=O)NC1=O)C12CC3CC(CC(C3)C1)C2
CC(NC(=O)CCN1CCSC1=O)C1CCCO1
CC(NC(=O)CN1C(=O)C2CCCC(N)C2C1=O)C12CC3CC(CC(C3)C1)C2
CC(NC(=O)CNC(=O)c1cccs1)c1cccc(N2CCCC2)c1
CC(NC(=O)CS)C(C)C1(S)CCCc2c1ncn2-c1ccccc1
CC(NC(=O)CSC(C)(C)C1=NC(=O)C2=CCSC2=N1)c1ccc2c(c1)OCCO2
CC(NC(=O)C[NH+]1CCCC1)C1CCC[NH+]1Cc1ccccc1
CC(NC(=O)N(CC1(C)CCCCC1C)C1CC1)c1cnoc1
CC(NC(=O)N1CCC(C)(N2CCOCC2(C)N)CC1C)c1cn[nH]c1
CC(NC(=O)N1CCC([NH+]2CCCC2)CC1)C1Cc2ccccc2C1
CC(NC(=O)N1CCC([NH+]2CCCC2)CC1)C1Cc2ccccc2C1
CC(NC(=O)N1CCC(c2ncon2)CC1C)c1cncs1
CC(NC(=O)NC(C)(N)CCN1CC(F)OCC1(C)F)c1ccccc1
CC(NC(=O)NC(N)c1nccn1C(F)F)(c1nccs1)C1CC1
CC(NC(=O)NC(c1ccccc1)C1CC1)C1CCN(c2cc[nH+]cc2)CC1
CC(NC(=O)NC1(C)CCOC(C)(N)C1)c1cn[nH]c1N
CC(NC(=O)NC1CCOC1(Cl)c1ccccc1)c1nc(F)no1
CC(NC(=O)NCC1CCCCC1)C(=O)N1CCOCC1(C)C
CC(NC(=O)NCC1CCC[NH+]1Cc1ccccc1)C1(O)CCCS1
CC(NC(=O)NCC1CC[NH2+]C1)C([NH3+])(c1cccs1)C(F)(F)F
CC(NC(=O)NNC(=O)c1ccoc1)C(C)(C)[NH+]1CCCCC1
CC(NC(=O)Nc1ccc2c(c1)CCO2)c1nnc2ccccn12
CC(NC(=O)Nc1cccc2cccnc12)C1CCCS1
CC(NC(=O)Nc1ccccc1)C(C)n1cncc1[N+](=O)[O-]
CC(NC(=O)c1ccc(-n2ccnc2)cc1)c1c([N+](=O)[O-])ccc2ccccc12
CC(NC(=O)c1ccc2[nH]nnc2c1Br)C(=O)N(c1ccccc1)C(C)C
CC(NC(=O)c1ccc[nH]c1=O)c1ccc(CN2CCc3ccccc32)cc1
CC(NC(=O)c1cccc2[nH]c3c(c12)CCCC3)C(N)=O
CC(NC(=O)c1ccccc1)C1CCN(C(=O)c2ncccc2[N+](=O)[O-])CC1
CC(NC(=O)c1ccccc1)c1cncc2c1CC(OC(F)F)[NH2+]C2
CC(NC(=O)c1ccccc1Nc1ccccc1N)C(N)=O
CC(NC(=O)c1ccco1)C(=O)OCc1nc2ccccc2s1
CC(NC(=O)c1cccs1)C(=O)Nc1cccc(-c2cn[nH]c2)c1
CC(NC(=O)c1cn(-c2ccccc2)nn1)C1CC(Cl)CO1
CC(NC(=O)c1cncnc1-c1ccccc1)c1cc2n(n1)CC[NH2+]C2
CC(NC(=O)c1cnn(-c2ccncc2)c1)C1([NH3+])CC[NH2+]C1
CC(NC(=O)c1nccn2ccnc12)c1cccc(CN2CCOCC2)c1
CC(NC(C(=O)NC1(C(F)(F)F)CC1)c1ccccc1)c1ccccc1
CC(NC(CO)c1cn[nH]c1)(OC(F)F)c1ccc(F)cc1N
CC(NC(F)(C(N)=O)c1ccccc1)c1coc(-c2ccccc2)n1
CC(NC(N)c1cncs1)C(C)(C)c1cccs1
CC(NC1=NS(=O)(=O)c2cc(C(C)C)ccc21)C(=O)Nc1ccccc1
CC(NC1CC[NH+](C(C)C)C1)c1ccc2c(c1)OCCCO2
CC(NC=O)C(CCO)C1Cc2ccccc2CN1
CC(NC=O)C(CO)Cc1ccc(C(=O)OC(C)(C)C)cc1
CC(NCc1cc2ccc(N)cc2o1)c1[nH]cc[nH+]1
CC(NN)(c1cncs1)n1cccn1
CC(NS(=O)(=O)C1(C)CCS(=O)(=O)CC1)c1ccc2[nH]ccc2c1
CC(NS(=O)(=O)C1(C)CCS(=O)(=O)CC1)c1ccc2[nH]ccc2c1
CC(NS(=O)(=O)C1CCOCC1)c1ccc(-c2ccccc2)c(F)c1
CC(Nc1ccc2[nH]ccc2c1)c1cccc([N+](=O)[O-])c1
CC(Nc1ccc2[nH]ncc2c1)(C(N)=O)c1c[nH+]c2ccccn12
CC(Nc1ccc2c(c1)OC(C)(C(C)(C)C)CO2)C(=O)N(Cc1ccccc1)S(C)(=O)=O
CC(Nc1ccc2c(c1)OCCO2)C(=O)Nc1ccccc1-c1ccccc1
CC(Nc1ccccc1C(=O)[O-])c1cccc(C2CC2)c1
CC(Nc1ccccn1)c1ccc(N2C(=O)CCC2(C)[N+](=O)[O-])cc1
CC(Nc1cnoc1)C(=O)N(C)CC(=O)N1CCCC1C
CC(Nc1nc(-c2ccc(C#N)cc2)cs1)=C1C=CC(=O)N(Cc2ccccc2)C1=O
CC(Nn1cccc1)C(c1ccccc1)c1ccccc1
CC(O)(CC1Cc2ccccc2C1)c1cccc(C#N)c1
CC(O)(CCNC(=O)c1ccccn1)Sc1ccccc1
CC(O)(CNC(=O)c1ccccc1)c1sccc1OC(F)(F)F
CC(O)(CNC(=O)c1cccnc1)c1ccc(Cl)o1
CC(O)(CNC(=O)c1cnccn1)c1cscc1N
CC(O)(COC1CCCC1)C1CCCC1[NH2+]C1CC1
CC(O)(CSc1ccccc1)Oc1cccnc1
CC(O)(C[NH3+])C[N+](C)(C)C1(Cl)Cc2ccccc2C1
CC(O)(Cc1ccccc1)NC(=O)Cn1cc(F)c([N+](=O)[O-])cc1=O
CC(O)(Cc1nc2ccc(N)cc2[nH]1)c1ccccn1
CC(O)(c1ccc(Cl)cc1)[NH+]1CCCC1
CC(O)(c1cccc2c1CCCC2=O)C(F)(F)F
CC(O)(c1ccccc1)N1CC[NH+](CC2COC2)CC1Cl
CC(O)(c1ccccc1)c1cnn(-c2cccc(F)c2)c1
CC(O)(c1ccccc1)c1cnn(-c2cccc(F)c2)c1
CC(O)C(=O)N(C)CC(O)CO
CC(O)C(C)[NH2+]C(C)(C)CC(C)(C)C
CC(O)C(O)C(O)C(O)C=O
CC(O)C(O)C(O)C(O)C=O
CC(O)C1CCCC(c2nc3ccccc3n2CC(=O)N2CCCCC2)C1
CC(O)C1CCCC[NH+]1Cc1c[nH]nc1-c1ccc2c(c1)OCCO2
CC(O)C1CC[NH+](CC(=O)N(C)C2(C)CCCCC2)CC1
CC(O)CC(C)(C)C(NC=O)N1CCCN(c2cccc(C#N)n2)CC1
CC(O)CC(C)(C)C[NH2+]CC(C)(C)C1CC1
CC(O)CC(C)CNC(=O)NC(C)c1noc(-c2ccccc2Cl)n1
CC(O)CCC(=O)N(C)CC(=O)N(C)C
CC(O)CCC(=O)NC1CC1(C)C
CC(O)CN(C)C(=O)NC1CCC(C[NH+]2CCCC2)C1
CC(O)CN(CC(C)O)c1ccccc1
CC(O)CNC(=O)CS(=O)(=O)C(C)O
CC(O)CNC(=O)c1ccc(OC(N)c2ncc[nH]2)cc1
CC(O)C[NH2+]C(C)C1(C)COCC12CCCCO2
CC(O)C[NH2+]CC(C(=O)[O-])n1c2ccccc2c2ccccc21
CC(O)N(C(=O)c1cc2ccccc2[nH]1)C(N)C=Cc1ccccc1
CC(O)N(C(=O)c1ccccc1O)C(C)c1ccsc1
CC(O)N1CC[NH+](Cn2nc(-c3ccccc3)n(-c3ccccc3)c2=S)CC1F
CC(O)[NH+](CC1CC1)C1CCCC(C)(C)C1
CC(O)[NH+](CC=Cc1ccc(F)cc1)Cc1cccnc1
CC(O)c1c(F)csc1C(=O)N1CC(c2ccccc2)C2(CCCC(F)C(=O)N2)C1
CC(O)c1cc(C(=O)N2CCC(C)([NH3+])CC2F)ccc1N1CC[NH2+]CC1
CC(O)c1cc(C(=O)[O-])cn1CC(=O)Nc1ccccc1
CC(O)c1cc(F)cc(Cn2cccc2)c1F
CC(O)c1ccc(C(=O)N2CCOCC2Cl)c(O)c1
CC(O)c1ccc(C(F)C(=O)N2CCCCC2)c(F)c1
CC(O)c1ccc([N+](=O)[O-])c(C=CC(=O)NN=Cc2ccccc2)c1
CC(O)c1ccccc1NC(=O)N1CCN2C(=O)CNC(=O)C2C1
CC(O)c1coc(-c2ccccc2CN2CC[NH+](C(C)C)CC2)c1
CC(O)n1c2c(c3ccccc31)CCCC2=N
CC(O)n1ncc2c(SC3CCCCC3)ncnc21
CC(OC(=O)C(Br)C1CC2(Br)CCC1C2)C(=O)Nc1ccccc1
CC(OC(=O)C(C)Sc1ccc(Cl)cc1)C(N)=O
CC(OC(=O)C(N)n1c(N)nc2[nH]c(=O)[nH]c(=O)c21)C(=O)NCc1ccccc1
CC(OC(=O)C1CC(=O)N(c2ccccc2)C1)C(=O)N1CC(C)c2ccccc21
CC(OC(=O)CCCNC=O)C1CN(C)CCO1
CC(OC(=O)CCn1cccc1N)c1ncc[nH]1
CC(OC(=O)c1ccnc2ccccc12)c1ncc2c(N)cccc2n1
CC(OC(=O)c1cnn(-c2ccccc2)c1)C1(C)CCCCO1
CC(OC(=O)c1cnn2cccnc12)C1(C)CCCO1
CC(OC1(N)CCCCC1)C(=O)NCc1ccccc1O
CC(OCCCNC(N)=O)C1(N)CCc2cccc(F)c2C1
CC(OCc1ccc(C(Cl)NC(=O)c2cn3ccccc3n2)cc1)c1ccccc1
CC(ON=CC1(N)CCOC1)c1ncno1
CC(ON=Cc1cccs1)C(=O)N(C(C)C)C1CCS(=O)(=O)C1
CC(Oc1cc(F)cc([N+](=O)[O-])c1)C(=O)[O-]
CC(Oc1ccc(C(=O)NC2CC2)cc1)c1nccs1
CC(Oc1ccc(C=NNS(=O)(=O)c2ccccc2)c(F)c1)c1ccccc1
CC(Oc1ccc(Cl)cc1)c1nc(-c2ccncc2)no1
CC(Oc1ccc(O)cc1)C(F)CN1CC[NH+](Cc2ccon2)CC1
CC(Oc1ccc2c(c1)CCC(=O)N2)C(=O)OCc1nccs1
CC(Oc1ccc2c(c1)OCO2)C(=O)NCc1ccc2c(c1)OCCO2
CC(Oc1cccc(Cl)c1)c1cnc(Cl)s1
CC(Oc1cccc(N)c1)C(C)(Cl)[NH2+]Cc1cn[nH]c1
CC(Oc1ccccc1)C(F)SCC(=O)N1CCCCC1
CC(Oc1ccccc1C(=O)N1CCCCC1)c1cscn1
CC(Oc1cnccc1[N+](=O)[O-])C(=O)Nc1cccc(S(=O)(=O)N2CCCCC2)c1
CC(S)C(=O)N(C)C[SH]1C=CC=C1Cc1nncn1C1CCCCC1
CC(S)C(=O)NC(C)C(C)S
CC(S)C(CCCl)CN[SH](=O)=O
CC(SC#N)N1C(=O)C2C3CCC(O3)C2C1=O
CC(SC(CN)C(C)O)C(N)=O
CC(SC1=NC2C(CS(=O)(=O)C2Cl)N1c1ccccc1)C(=O)Nc1ccccc1
CC(SC1CN(c2nnc[nH]2)CC(N)(C(F)(F)F)O1)C(N)=O
CC(SCC(=O)NC1CCCC1)c1coc(-c2ccccc2Cl)n1
CC(SCC(=O)NCc1ccccc1)C1(C)CC1
CC(SCCN1CCOC(C)(C)C1)C(=O)Nc1ccccc1
CC(SCc1c[nH]nc1N)C(=O)NC1(C)CCCC(C)C1Cl
CC(Sc1cc(N2CCOCC2)ncn1)C(=O)Nc1ccccc1
CC(Sc1ccc([N+](=O)[O-])cc1)C(=O)NCC(C)(O)C(C)C
CC(Sc1ccc([N+](=O)[O-])cc1)C(C)C(=O)[O-]
CC(Sc1ccccc1[N+](=O)[O-])c1ccccc1
CC(Sc1nc2c(C#N)cc(Cl)cc2c(=O)n1Cc1ccco1)C(=O)Nc1ccccc1
CC(Sc1nc2c([N+](=O)[O-])cccc2s1)C(=O)NC1CCCCC1C
CC(Sc1nc2sc3c(c2c(=O)n1-c1ccccc1)CCCC3)C(=O)c1ccc[nH]1
CC(Sc1nccc(-c2ccccc2)n1)(C(N)=O)C(=O)Nc1cc2c(s1)CCC2
CC(Sc1nnc(-c2cccnc2)n1C1CCCCC1)C(=O)N1CCCCC1
CC(Sc1nnc(CC2(C#N)CCS(=O)(=O)C2)o1)C(=O)Nc1cc2c(s1)CCCCC2
CC(Sc1nnc(Cc2cccs2)n1C1CC1)C(=O)Nc1ccon1
CC(Sc1nnc(Nc2ccccc2)s1)C(N)=O
CC(Sc1nncn1C1(C#N)CCCCC1C)C(=O)Nc1ccccc1
CC([NH2+]C(C)c1ccccc1OCC1CCOC1)c1cccc(F)c1
CC([NH2+]C(C1CC1([NH3+])Cl)[N+](=O)[O-])C(=O)Nc1ccccc1
CC([NH2+]C(CO)c1ccccc1)c1ccc(N(C)C)cc1F
CC([NH2+]C(OC(F)F)c1cccc(N)c1[NH3+])c1cn[nH]c1
CC([NH2+]C(c1c([NH3+])ccc2c1OCC2)S(C)=O)c1ccccc1
CC([NH2+]C(c1cccc([NH3+])c1)C(F)(F)F)c1nnco1
CC([NH2+]C1([NH3+])CCC(C)(c2ccccc2)CC1)C(C)S(C)(=O)=O
CC([NH2+]C1CC(C2CC2)CCC1C)c1cncs1
CC([NH2+]C1CCC([NH3+])C1)C1CC1
CC([NH2+]C1CCCC(C[NH3+])C(C)(C)C1)C1CCCO1
CC([NH2+]CC(=O)Nc1ccccc1-n1cncn1)c1sccc1Cl
CC([NH2+]CC(F)c1ccccc1)C(F)c1ccccc1O
CC([NH2+]CC1CNCCO1)c1c[nH]nc1-c1cccc(N)c1N
CC([NH2+]CCc1cscn1)(c1cccs1)C1CC1
CC([NH2+]Cc1ccc([NH3+])cc1)c1cc(C(=O)NN)ccn1
CC([NH2+]Cc1cccc(F)c1Cl)c1cccc2c1OCCO2
CC([NH2+]Cc1ccccc1)c1ccc(NC(=O)c2cccnc2)cc1N(C)C
CC([NH2+]Cc1ccco1)(C(N)=O)c1nc2c(s1)CCCC2
CC([NH2+]Cc1cccs1)c1nc2c(s1)CCC2
CC([NH2+]Cc1cn[nH]c1)(c1ccccc1)C1CCCC1
CC([NH2+]Cc1cnc2ccnn2c1)C1OCC(C)(C)C1(C)C
CC([NH3+])(C(=O)[O-])c1ccccc1-c1nnn[n-]1
CC([NH3+])(CNC1CC[NH2+]C1)[NH+]1CCCC1
CC([NH3+])(NC(=O)CN1CC[NH2+]CC1)C1CCCc2ccccc21
CC([NH3+])(NC(=[NH2+])NCC1CC=CCC1)C1CCCO1
CC([NH3+])C(C)(C)CN1CC[NH+](CC2CC2)CC1
CC([NH3+])C1(F)C(Oc2ccccc2F)CCCC1(C)C
CC([NH3+])C1CN(C(=O)C2(C)CCOC2)c2ccccc21
CC([NH3+])CC(C(=O)[O-])c1ccccc1
CC([NH3+])CC(C)C1([NH3+])OCC(C)(C)C1(C)C
CC([NH3+])CS(=O)(=O)c1ccc(F)cc1
CC([NH3+])CS(=O)(=O)c1ccc(F)cc1
CC([NH3+])N1C(=O)SC(=Cc2cccc(C3CC3)c2)C1=O
CC([NH3+])c1ccccc1CSc1ccncc1
CC([NH3+])n1nc(C2CCN(C(=O)CCc3ccc(Cl)cc3)C2)c2cccnc21
CC([O-])(CC(=O)Nc1ccccn1)c1cnc2nc(NC(C)(Cl)c3ccccc3)nn2c1
CC([O-])(NC(=O)c1cccnn1)C(=O)Nc1ccon1
CC(c1cc2c(cc1F)OCO2)n1cnc2c(c1=O)c1nc3ccccc3nc1n2-c1ccccc1
CC(c1ccc(O)cc1)c1ccccc1C1CC1
CC(c1ccc2c(c1)OC(N)O2)N(C(=O)c1ccc2c(c1)CCN2)S(C)(=O)=O
CC(c1cccc(Br)c1)n1ccc(F)n1
CC(c1cccc(N)c1)N(Cc1ccccc1)c1cc(N2CCCCC2)ncn1
CC(c1cccc(NC2CCSC2)c1)n1cccn1
CC(c1cccc(O)c1)[NH+]1CCCC1c1ccno1
CC(c1ccccc1)C(C)(NS(=O)(=O)c1cccs1)C(=O)Nc1ccccc1
CC(c1ccccc1)C(C)n1cc[nH+]c1CNC(=O)C1CCOCC1
CC(c1ccccc1)C(N)Nc1nccc(-c2cn[nH]c2)n1
CC(c1ccccc1)N1C(=O)c2ccc(C(=O)NNC(=O)c3ccccc3)cc2C1=O
CC(c1ccccc1)[NH+]1CCC(CNC(=O)Nc2ccccc2)C(Br)C1
CC(c1ccccc1)c1[nH+]ccn1CCn1cccn1
CC(c1ccccc1N1CCOCC1)N(C)CC1=NC(=O)C2=C(c3ccccc3)CSC2=N1
CC(c1ccccc1O)C([NH2+]CCn1cccn1)C(F)(F)F
CC(c1ccccn1)C(N)[NH+]1CCC(NCc2cccs2)CC1
CC(c1ccccn1)[NH+]1CCC(NC(=O)N2CCCC3CCCC32)CC1
CC(c1cccn1-c1cccnc1)N1CCC2=NC=NC(=O)C2CC1
CC(c1cccnc1)n1cc(C(=O)N2CCCc3ccccc32)nn1
CC(c1ccco1)N1CC(C(=O)OCC(=O)Nc2ccc3ccccc3c2)CC1=O
CC(c1cccs1)N(C)C1CS(=O)(=O)c2ccccc21
CC(c1ccnc2c(C(C)(C)[NH3+])cccc12)n1cccc1
CC(c1cncs1)N1CCCC(c2noc(C3CC3)n2)C1
CC(c1cncs1)[NH+]1CCC(CC(=O)N2CCCC2)CC1
CC(c1nccs1)[NH+](C1CCCCC1)C(C)(C)O
CC(c1ncnc(Nc2ccccc2N)n1)N1CCN(c2ccccc2)CC1
CC(c1nncn1C)N(C)C(=O)NC(Cl)(c1ccccc1)C1CCC1
CC1(Br)CCC(NC(=O)C2Cn3c(cc4sccc43)C(=O)N2Cc2ccccc2)C1
CC1(Br)CCC(NC(=O)C2Cn3c(cc4sccc43)C(=O)N2Cc2ccccc2)C1
CC1(Br)COCCN1C(=O)C(=O)Nc1ccccc1
CC1(Br)Oc2ccccc2C1COc1cccnc1
CC1(C#N)CC1[NH2+]CCNC(=O)NC1([NH3+])CCC(Oc2ccccn2)CC1
CC1(C#N)CN(c2cccnc2)CCN1C(=O)c1ccccc1
CC1(C#N)CSCC(c2ccco2)N1C(=O)c1ccccc1
CC1(C(=O)N2CC=C(c3ccccc3)CC2)CCN(C(=O)C2CC2)CC1
CC1(C(=O)N2CCN3C(=O)NCC3C2)CCCC[NH2+]1
CC1(C(=O)N2CCc3ccc(S(=O)(=O)NCc4cccs4)cc3C2)CC1
CC1(C(=O)N2Cc3ccccc3CC2C(C)(C)C)CCOC1
CC1(C(=O)NCC(=O)Nc2ccccc2)OC2OCOC2(C)C2OCOC21
CC1(C(=O)NCc2ccncc2)C2CC3CC(C2)CC1C3
CC1(C(=O)NCc2cncs2)CC2CCC1O2
CC1(C(=O)NNc2ccccc2)CCN(S(C)(=O)=O)CC1
CC1(C(=O)Nc2c(C#N)cccc2SCC(=O)[O-])C=NC=CC1c1cccs1
CC1(C(=O)Nc2c(F)cccc2F)CCC[NH+]1Cc1ccccc1
CC1(C(=O)Nc2cc(Cl)ccc2F)CC(=O)N(c2ccccc2)C1
CC1(C(=O)Nc2cc(F)c(F)cc2F)CN(C(=O)c2ccccc2)C1
CC1(C(=O)Nc2ccc(Cl)cc2)C2C=CC(C2)C1C(=O)[O-]
CC1(C(=O)Nc2ccc(F)cc2)C[NH2+]C(F)C1
CC1(C(=O)Nc2ccc([N+](=O)[O-])cc2)C2C=CC(C2)C1C(=O)[O-]
CC1(C(=O)Nc2cccc(F)c2)COCC1C(=O)[O-]
CC1(C(=O)Nc2cccc(F)c2)CSC2(F)CCC(=O)N21
CC1(C(=O)Nc2cccc([NH3+])c2Cl)C=CCC1
CC1(C(=O)Nc2ccccc2)C(Cl)CCN1C(=O)c1cccs1
CC1(C(=O)Nc2ccccc2)C(c2ccco2)C1S(C)(=O)=O
CC1(C(=O)Nc2ccccc2)CCN(Cc2nc3c(s2)CCCC3)CC1F
CC1(C(=O)Nc2ccccc2)CCN(S(=O)(=O)c2ccc3c(c2)CC(C)(C)N3C(=O)C2CC2)CC1
CC1(C(=O)Nc2ccccc2)CN(S(=O)(=O)c2ccccc2)CCN1S(=O)(=O)c1ccccc1
CC1(C(=O)Nc2ccccc2)COCC1OCCC(N)=O
CC1(C(=O)Nc2ccccc2)C[NH2+]CC1OCC#N
CC1(C(=O)Nc2ccccc2)OCCC1C#N
CC1(C(=O)Nc2ccccn2)CCC[NH+](Cc2cccnc2)C1
CC1(C(=O)Nc2cccnc2)COCCN1
CC1(C(=O)OCC(=O)c2ccccc2)CC(=O)N(NC(=O)c2ccc(F)cc2)C1
CC1(C(=O)OCc2nncn2C2CC2)Cc2ccccc2O1
CC1(C(=O)Oc2ccc(Cl)cc2Cl)CC1
CC1(C(=O)Oc2ccccc2)CN(S(=O)(=O)c2ccccc2)CCC1Cl
CC1(C(=O)[O-])C=CCC1C(=O)NCC1CC1
CC1(C(=O)[O-])CC1C[NH+]1CCC1
CC1(C(=O)[O-])CC2CCCC1[NH+]2C1CCCSC1
CC1(C(=O)[O-])CCN(S(=O)(=O)c2cc[nH]c2)CC1
CC1(C(=O)[O-])CN(C(=O)C[NH2+]CC2CC2)CCO1
CC1(C(=O)[O-])CN(C(=O)C[NH2+]CC2CC2)CCO1
CC1(C(=O)[O-])CN(C(=O)OCC2c3ccccc3-c3ccccc32)CC(=O)N1
CC1(C(=O)[O-])C[NH+](Cc2c(F)cccc2Cl)CC(=O)N1
CC1(C(=O)c2ccccc2)CC[NH+](CC(=O)Nc2ccccc2)C(C)(C)C1
CC1(C(=O)c2ccccc2)CN(c2ncnc3ncccc23)CCC1Cl
CC1(C(Br)[NH2+]C2CCc3ccccc32)CCCS1(=O)=O
CC1(C(Br)c2ccccc2)COC(Cl)C1Cl
CC1(C(C)(C)N(CC(=O)Nc2ccccc2)C(=O)c2ccccc2)CCCO1
CC1(C(Cl)OC(=O)c2cccc(N3CCCC3=O)c2)CCCO1
CC1(C(Cl)[NH2+]Cc2cccc(Cl)c2)CCS(=O)(=O)CC1
CC1(C(F)(F)F)CCCC[NH+]1C(F)CCCNC(=O)c1ccccc1
CC1(C(N)([NH3+])[NH2+]Cc2cn[nH]c2Cl)CCCC1
CC1(C(N)=O)CCN(c2ccccc2[N+](=O)[O-])C1
CC1(C)C(=O)N(c2n[nH]c3ccccc23)CC1C(=O)NC1CCOCC1
CC1(C)C(=O)NC(=O)C(Cc2ccccc2)C1C1CC1
CC1(C)C(=O)Nc2nc(N3CCCCC3)[nH]c(=O)c2C1(Cl)C(=O)Nc1ccccc1Cl
CC1(C)C(C#N)CCCC1Sc1nnc2n1CCCCC2
CC1(C)C(C(=O)[O-])C1C(NC=O)C(=O)[O-]
CC1(C)C(C(=O)[O-])CCN(c2ccc(NC(=O)C3CC3)cc2)S1(=O)=O
CC1(C)C(CN=C=S)C1(C)C
CC1(C)C(F)CCCN1S(=O)(=O)c1ccc(C(=O)[O-])cc1
CC1(C)C(F)N(C(=O)NCc2csc(F)n2)CCN1c1ccccc1
CC1(C)C2=C(C(=O)CC1Cl)C(c1ccc(-c3ccccc3Cl)o1)c1c([nH]c(=O)[nH]c1=O)N2
CC1(C)C2=C(C(=O)CC1F)C(c1ccccc1)C1C(=O)c3ccccc3C1=N2
CC1(C)C2CC(Br)=C(C=NNC(=O)c3ccccc3)C1C2
CC1(C)C2CCC(CN1C(=O)c1cccnc1)C[NH+]2Cc1nnco1
CC1(C)C2CCC1(C(=O)N1CCN(C(=O)C34CCC(CC3=O)C4)CC1)C(=O)C2
CC1(C)CC(=O)C2=C(C1)Nc1c(C(=O)Nc3ccccc3)cnn1C2c1ccccc1
CC1(C)CC(=O)c2cn[nH]c2C1
CC1(C)CC(=O)c2cn[nH]c2C1
CC1(C)CC(Br)(C#N)C(=O)C2=C1Oc1ncccc1C2(N)c1cccc(N)c1
CC1(C)CC(C(=O)N2CCC(c3ccccc3)CC2)CN(C(=O)C(C)(C)C)C1
CC1(C)CC(C(=O)N2CCCCCC2c2ccccc2)C(Cl)CO1
CC1(C)CC(C(=O)NC2CCCC2)N(C2CC[NH2+]CC2)C1
CC1(C)CC(C(N)C(=O)Nc2cn[nH]c2)c2ccccc2O1
CC1(C)CC(C2CCC(O)C2)CC2(CCSC2)O1
CC1(C)CC(CNC(=O)C2Cc3ccccc3O2)CN(c2ncccn2)C1
CC1(C)CC(C[NH3+])CCC1(C)C1(O)CCOCC1
CC1(C)CC(Cl)C2CCCC2N1C(=O)Nc1cccnc1
CC1(C)CC(NC(=O)c2ccc3ccn(Cc4ccccc4)c3c2)CCO1
CC1(C)CC(NCc2cccs2)CN1c1cccc[nH+]1
CC1(C)CC(Nc2nnn[nH]2)CCC1N
CC1(C)CC(O)([NH+]2CCCCC2)C[NH+]1C1CCCC1
CC1(C)CC(Oc2ccccc2)OCC1(C)[N+](=O)[O-]
CC1(C)CC([NH+]2CCCCC2)CCC1(N)C(N)=O
CC1(C)CC([NH2+]C2CCCC2)C2CCCN21
CC1(C)CC(c2ccco2)Nc2cc(C(=O)Nc3ccccc3C(F)(F)F)nn21
CC1(C)CC(c2nc(-c3ccccc3)no2)CCN1C(=O)Nc1ccccc1
CC1(C)CC1CN1CCC(=O)NC(C2CC2)C1=O
CC1(C)CC1Nc1[nH]c2ccccc2[nH+]1
CC1(C)CC2(CCN1C(=O)Cc1csc(Nc3ncccn3)n1)OCCO2
CC1(C)CC2CC(CNC(=O)c3nc[nH]n3)C1C2
CC1(C)CC2CC1C1NS(=O)(=O)CC21
CC1(C)CC2CCC1(C(=O)NCc1ccnc(Br)c1)C2
CC1(C)CC=C(Br)C2OCOC21
CC1(C)CCC(=O)N(CC(=O)NCc2ccccc2)CCC1F
CC1(C)CCC(=O)N1c1ccc(C(N)=CC(=O)Nc2cn[nH]c2)cc1
CC1(C)CCC(C(=O)NC(N)(C=O)c2ccccc2CO)N1
CC1(C)CCC(C(=O)NC2CC2)CN1C1CC[NH+](Cc2ccccc2)CC1
CC1(C)CCC(C(=O)NCc2ccccc2)CN1S(=O)(=O)c1ccc(-c2ccn[nH]2)o1
CC1(C)CCC(C(=O)NCc2ccccc2)CN1S(=O)(=O)c1ccc(-c2ccn[nH]2)o1
CC1(C)CCC(C(N)=O)C[NH+]1CC(=O)Nc1cc2c(s1)CCCC2
CC1(C)CCC(C(O)NC(=O)C2([NH3+])C=CCC2)CC1
CC1(C)CCC(C)(C2(C#N)CCCCC2)C(O)C1
CC1(C)CCC(C)(C2CCCC2O)[NH2+]C1
CC1(C)CCC(CN2CCOCC2)CN1Cc1cc(=O)oc2ccccc12
CC1(C)CCC(CNC(=O)C2CCCCCC2)C([NH3+])(O)C1
CC1(C)CCC(CNC(=O)N2CCCC2c2ccno2)O1
CC1(C)CCC(CNc2ncncc2N)CC1O
CC1(C)CCC(F)(NC(=O)N2CCCN(C(=O)c3ccccc3)CC2)CC1
CC1(C)CCC(F)C[NH+]1C(F)CNC(=O)NNc1ccccc1
CC1(C)CCC(NC(=O)C2CCN(S(C)(=O)=O)CC2)c2cnc(-c3ccncc3)nc21
CC1(C)CCC(NC(=O)CNC(=O)c2ccccc2)CC1
CC1(C)CCC(NC(=O)c2ccccc2)(C(N)=O)c2cnc(-c3ccnc(F)c3)nc21
CC1(C)CCC(Nc2cccc3ccc(Cl)nc23)CS1
CC1(C)CCC(OC(=O)C2CCCCCC2)CC1[NH3+]
CC1(C)CCC([NH+]2CCN(Cc3ccccn3)CC2)C1
CC1(C)CCC([NH2+]CCNCC2CCCO2)CC1(C)[NH3+]
CC1(C)CCC([NH2+]Cc2cccc(Cl)c2O)CC1
CC1(C)CCC(c2ncc[nH]2)[NH+](C2CCCCC2)C1
CC1(C)CCC2CCCCC2N1C(=O)CS(=O)Cc1nccs1
CC1(C)CCCC(=O)C1Cc1cnoc1
CC1(C)CCCC(C)([NH2+]CCNC(=O)C2CC2)C1
CC1(C)CCCC(C)([NH2+]CCNC(=O)C2CC2)C1
CC1(C)CCCC(Cc2ccccn2)C1[NH3+]
CC1(C)CCCC(NC(=O)C2CCCC[NH+]2Cc2cccnc2)C1
CC1(C)CCCC(NC(=O)C2CCN(S(=O)(=O)c3ccc4c(c3)NC(=O)CO4)CC2N)C1
CC1(C)CCCC(OCCOCCS)C1
CC1(C)CCCC1(O)C(N)c1ccc[nH+]c1
CC1(C)CCCC1(O)Cc1ccc(Cl)c(F)c1C[NH3+]
CC1(C)CCCC12CN(c1cc[nH]n1)CC(N)[NH2+]2
CC1(C)CCCC1C1(Br)CCc2cc(O)ccc2C1C#N
CC1(C)CCCCC(CNCc2nc([NH3+])cs2)C1
CC1(C)CCCCC1C(=O)NC1CCC(C[NH3+])CC1
CC1(C)CCCCC1N(Cc1ccc2c(c1)OCO2)S(C)(=O)=O
CC1(C)CCCCC1NC(=O)N1CCN(c2ccccc2)CC1
CC1(C)CCCCC1NC(=O)NCC(=O)N1CCCC1
CC1(C)CCCCC1NC(=O)NCc1cccc(Cn2cncn2)c1
CC1(C)CCCCC1NC(=O)NNc1ccccc1
CC1(C)CCCCN1C(=O)CNC(=O)c1ccco1
CC1(C)CCCCN1C(=O)Cc1ccc(-n2cccn2)cc1
CC1(C)CCCCN1C(=O)Cc1ccc(O)cc1
CC1(C)CCCCN1C(=O)NCC(C1CC1)C1CC1
CC1(C)CCCN(C(=O)CN2CCC3(CCC2=O)NC(=O)c2ccccc2N3)C1
CC1(C)CCCN(C(=O)C[NH2+]C2CCCC2)C1
CC1(C)CCCN(C(=O)c2ccc(C(N)=O)o2)C1
CC1(C)CCCN(c2ccc(C#N)c3nc4cccc(NC(N)=O)c4n23)C1
CC1(C)CCC[NH+](CC(N)CC(C)(C)NC(=O)Nc2cn[nH]c2)C1
CC1(C)CCN(C(=O)CN2C(=O)CNC2=O)CC1
CC1(C)CCN(C(=O)COc2ccc(C(N)=O)cc2)CC1
CC1(C)CCN(C(=O)CSCC(=O)Nc2ccccc2)CC1
CC1(C)CCN(C(=O)NCc2cccs2)CCN1S(C)(=O)=O
CC1(C)CCN(C(=O)Nc2cccc(F)c2C(N)=O)CC1
CC1(C)CCN(C(=O)c2cccs2)C(C2CCCC2=O)C1
CC1(C)CCN(S(=O)(=O)CCOc2ccccc2)c2ccccc21
CC1(C)CCN(S(=O)(=O)c2ccc(NC(=O)c3cc(=O)c4ccccc4o3)cc2)CC1
CC1(C)CCN(c2cc(Sc3cccc4cccnc34)ncn2)CC1[N+](=O)[O-]
CC1(C)CCOC1C(Cl)n1nnnc1SCC(=O)c1ccn(-c2ccccc2)c1
CC1(C)CCOC1CNC(=NC(=O)c1ccccc1)Nc1ccc2c(c1)OCO2
CC1(C)CCOC1CNC(=O)Cc1ccc(C(=O)[O-])cc1
CC1(C)CCOC1Cn1nnnc1C(c1cc2cccc([NH3+])c2[nH]c1=O)N1CC[NH2+]CC1
CC1(C)CC[NH+](C2CCCC2O)CC2CCCN21
CC1(C)CC[NH+](C2CCOCC2)CC1c1ncno1
CC1(C)CC[NH+](CC(Cl)NC(=O)c2ccc([N-]S(=O)(=O)c3ccsc3)cc2)C(Cl)C1
CC1(C)CCc2[nH]ncc2C1C(=O)OCc1ccc([N+](=O)[O-])cc1
CC1(C)CCc2cccc3c2N1C(=O)C31C(C#N)=COC2=C1C(=O)CCC2N
CC1(C)CCc2cccc3c2N1C(=O)C31C(C#N)=COC2=C1C(=O)CCC2N
CC1(C)CCc2sc(NC(=O)COc3ccc(F)cc3)nc2C1
CC1(C)CN(C(=O)CCC(=O)c2ccc3c(c2)CCCC3)CCS1=O
CC1(C)CN(C(=O)NC(F)Cn2cnnc2)CCN1c1ccccc1C#N
CC1(C)CN(C(=O)c2cnoc2)CC[NH+]1Cc1nnnn1-c1ccccc1
CC1(C)CN(C2CCCCC2)CCN1C(=O)Cn1sc2ccccc2c1=O
CC1(C)CN(CCNC(=O)c2ccccc2)CCS1(=O)=O
CC1(C)CN(Cn2ncn(C3CCCCC3)c2=S)CCN1S(=O)(=O)c1ccccc1
CC1(C)CN(S(=O)(=O)c2ccccc2)CCN1C(=O)c1ccc(-c2nnco2)cc1
CC1(C)CN(c2cnccn2)CC1(C)c1nccc(Nc2ncccn2)n1
CC1(C)CNC(=O)N1NC(C(=O)NC1C(=O)N2CC(C(=O)[O-])SC12)c1ccccc1
CC1(C)CNCC(=O)N1S(=O)(=O)CCCCC#N
CC1(C)COC(=C(C=C(Cl)[N+](=O)[O-])[N+](=O)[O-])N1C(Cl)c1cccnc1
CC1(C)COC(CNC(=O)Nc2ccc3c(c2)COC3)CN1Cc1ccccc1
CC1(C)COC2CC(NC(=O)N3CCCCC3c3[nH]cc[nH+]3)C21
CC1(C)COC2CC(NC(=O)c3cnccn3)C21
CC1(C)COCC1C(CNC(=O)N1CCCCC1)N1CCOCC1
CC1(C)CSCC(Cl)(c2ncc(Cl)cn2)O1
CC1(C)CSCC(NCc2ccc(C[NH3+])s2)C1
CC1(C)C[NH+](C(c2ccc(N)cc2)c2sc3nc(Cl)nn3c2[O-])CCN1
CC1(C)C[NH+](Cc2ccccc2)CC1NCc1ccccc1NC(N)=O
CC1(C)C[NH+]2CCC1CC2CNC(=S)NC1CCCCC1
CC1(C)C[NH2+]CCN1C([NH3+])CCNC(=O)NCc1ccccc1
CC1(C)Cc2cc(N)cnc2C1CC[NH+]1CCCCCC1
CC1(C)Cc2cc(S(=O)(=O)N3CCCCC3)ccc2N1C(=O)c1ccccc1
CC1(C)Cc2sc3nc(CSCCC(=O)Nc4ccccc4)[nH]c(=O)c3c2C1
CC1(C)NC(=O)C(C(=O)[O-])CC1(N)S(=O)(=O)C(C)(C)C
CC1(C)NC(C(=O)NC2CCCC2)CS1
CC1(C)OCC(C)(CCc2cccs2)N(C(=O)Nc2cnoc2)C1O
CC1(C)OCC(C)(CCc2cccs2)N(C(=O)Nc2cnoc2)C1O
CC1(C)OCC(N)C12C[NH+]=CO2
CC1(C)OCCC1CC([NH2+]Cc1ccccc1)c1ccccc1
CC1(C)OCCN(Cc2cccnc2)C1Cl
CC1(C)Oc2ccccc2C=C1C(=O)OCC(=O)NC1CCCC1
CC1(C)Oc2ccccc2OC1CNS(=O)(=O)c1ccccc1
CC1(C)SC(=Nc2ccccc2)NC1I
CC1(C)SCCC1C(O)NC(=O)NC1CCCC1
CC1(C)Sc2cc(Cl)c(S(=O)(=O)CC(F)C(=O)Nc3ccccc3)cc2NC1=O
CC1(C)[NH2+]CCC1C(=O)N1CCCC1
CC1(C)c2[nH]c[nH+]c2CN(C(=O)c2ccco2)C1C(=O)[O-]
CC1(C)c2ccccc2C1C[NH2+]C1CCCSC1
CC1(C)c2ccccc2CNC1C(=O)NC1CCCCC1
CC1(C)c2sccc2CNC1(N)C(O)CCC=O
CC1(C2CC2)CCCC(NC(=O)c2cnc3sccn3c2=O)C1
CC1(C2CCC([NH3+])C2O)CC[NH2+]CC(C#N)C1
CC1(C2CCCCC2)CCC1(O)C[NH3+]
CC1(CC(=O)Nc2ccccc2)CSc2nc3c(cnn3-c3ccccc3C(N)=O)c(=O)n21
CC1(CC(=O)c2cccs2)CCC[NH+]1C(O)c1ccccc1
CC1(CC(C(=O)Nc2ccccc2)C(F)(F)F)C=Nc2ncnn2C1=O
CC1(CC([NH3+])([NH2+]C([NH3+])C(=O)Nc2ccccc2)C(F)(F)F)CCCC[NH2+]1
CC1(CN2CCC(=O)NC2=O)CCS(=O)(=O)C1
CC1(CNC(=O)N2CCCC2(C)C(=O)[O-])CCCO1
CC1(CNC(=O)c2ccc(N3CCCCC3)cc2N)CC1O
CC1(CNC(=O)c2ccc(S(=O)(=O)Nc3ccccc3)cc2N)CC1
CC1(CNC(=O)c2cnc(Cc3ccccc3)s2)CC[NH+](C2CC2F)C1
CC1(CO)C(Br)CCC1([NH2+]Cc1ccccc1)OC(F)F
CC1(CO)CC1CNC(=O)Nc1cc(Cl)c2c(c1)OCCCO2
CC1(CO)CCC(NC(=O)c2cccc(Cl)c2Cl)C1O
CC1(COCCCNC(=O)c2c[nH]c3ccccc23)CCCO1
CC1(C[NH+]2CCN(C(F)C(=O)Nc3ccccc3)CC2)CC=CCC1
CC1(C[NH2+]CC(=O)NC2CCCCC2)CCC1
CC1(Cc2ccc(F)cc2)COC(F)C1Cl
CC1(Cc2ccc([NH3+])c(F)c2)COc2ccccc21
CC1(Cc2cccc(F)c2C#N)CC(Br)CCC1O
CC1(Cc2cccc(O)c2)CC(F)(C#N)c2ccccc21
CC1(Cl)C2C(CS1(=O)=O)N=C(SC(Cl)C(=O)Nc1ccccc1)N2Cc1ccccc1
CC1(Cl)CC2c3nc(SCC(=O)Nc4ccccc4)nnc3C1C2(C)C
CC1(Cl)CCC(C(N)=O)N(c2ccncn2)C1
CC1(Cl)CCC(COc2cnccn2)OC1
CC1(Cl)CCCCn2c(C(C#N)C(=O)c3cnn(-c4ccccc4)c3)nnc21
CC1(Cl)CCN(c2ncns2)CC1
CC1(Cl)CC[NH+](C2CCOC2)CCN1C(=O)c1cc(O)cc(Cl)c1
CC1(Cl)Cc2ccccc2N(C(=O)c2ccncc2)C1
CC1(Cl)Cc2ccccc2N(C(=O)c2ccncc2)C1
CC1(Cl)Cc2ccccc2N1S(=O)(=O)c1ccc(F)cc1
CC1(Cn2c(=S)[nH]c3scc(-c4ccccc4)c3c2=O)CCCO1
CC1(F)CC(C([NH3+])CNC(=O)NCc2nc(-c3ccccc3)no2)CC[NH2+]1
CC1(F)CC1C(NS(=O)(=O)c1ccccc1F)c1nccs1
CC1(F)CN(CC(=O)NCc2ccccc2)Cc2cccc(F)c21
CC1(F)CN(CCn2cnc3cccnc32)CCN1C(=O)Nc1ccccc1
CC1(N)C(=O)NCC1C(=O)NCC1(O)CCSCC1
CC1(N)C(F)CN(C(=O)c2ccccc2Cl)C1c1nnc(SCC(=O)Nc2ccccc2)[nH]1
CC1(N)C(NC(=O)Nc2ccc(=O)[nH]c2F)CN(c2ccccc2)C1F
CC1(N)CC(C(=O)N2CCC[NH+](Cc3cn[nH]c3)CC2)C([NH3+])[NH2+]1
CC1(N)CC(NC(=O)CCSc2ccc(F)cc2)CS1(=O)=O
CC1(N)CC(NC(=O)CNc2ccc(Cl)cc2)CS1(=O)=O
CC1(N)CC([NH3+])CN(CC(=O)NCc2cccs2)C1
CC1(N)CCC(C(=O)Nc2ccc3[nH]c4ccccc4c3c2)CN1S(C)(=O)=O
CC1(N)CCCC([N+](=O)[O-])C1NC(=O)c1ccccc1Cl
CC1(N)CCCC([NH2+]Cc2nnc[nH]2)C1[NH3+]
CC1(N)CCCc2nc(CN3CCNCC3)sc21
CC1(N)CCN(C(=O)c2cc(C#N)cs2)C1
CC1(N)CCN(C(=O)c2cc(C#N)cs2)C1
CC1(N)CCN(C(=O)c2cncnc2F)CC1CCc1ccccc1
CC1(N)CN(C(=O)C2CC2)CCC1C(=O)NC(C(=O)Nc1ccccc1)C(F)(F)F
CC1(N)CN(C(=O)c2cc(-c3cn[nH]c3)nc3ccccc23)C2CCCCC2C1=O
CC1(N)CN(C(N)c2cc(=O)[nH]c(=O)[nH]2)CC(C)(Cn2cccn2)O1
CC1(N)CN(c2ncc(CNCCc3nccs3)cn2)CCO1
CC1(N)COc2ccc(SC(N)C(=O)Nc3cn(Cc4ccccc4)c(=O)[nH]c3=O)cc2OC1
CC1(N)CS(=O)(=O)CC1NC(=O)CCc1c[nH]c2ccccc12
CC1(N)C[NH+](C(C)([O-])CN2C(=O)C=C(C(=O)c3cn[nH]c3)C2c2ccccc2)CC1[N+](=O)[O-]
CC1(N)Oc2cc3[nH]cc(C(=O)NCCC(=O)NCc4ccco4)c(=O)c3cc2O1
CC1(N2CCOCC2)CC(=O)N(c2ccccc2Cl)C1=O
CC1(NC(=O)C(=O)Nc2ccccc2)C(Cl)C[NH+]2CCCCC21
CC1(NC(=O)C2CCCN(C(=O)c3ccc4[nH]ncc4c3)C2)CC1
CC1(NC(=O)C2CCCN(C(=O)c3ccc4[nH]ncc4c3)C2)CC1
CC1(NC(=O)CCl)CCCCN1S(=O)(=O)c1ccccc1
CC1(NC(=O)NCc2ccncc2)CCCCC1C(F)(F)F
CC1(NC(=O)NCc2ccncc2)CCCCC1C(F)(F)F
CC1(NC(=O)Nc2ccccc2)CCCCC1C(N)=O
CC1(NC(=O)c2ccccc2)CCN(C(=O)CSCc2ccco2)CC1
CC1(NC(=O)c2cnc3ccccn23)C2CCOC2C12CCC2
CC1(NC(=O)c2cnc3ccccn23)CS(=O)(=O)c2c(N)cccc21
CC1(NC2=NS(=O)(=O)c3ccc([N+](=O)[O-])cc32)CCCCC1
CC1(NCc2ccc(C(N)=O)cc2)CCC[NH+](Cc2ncon2)C1
CC1(NCc2ccoc2)C[NH+]2CCC1CC2
CC1(Nc2ccccc2)CCN(C(=O)CNC(=O)Nc2ccccc2)C1
CC1(Nc2ccccc2-c2ncn[nH]2)CC[NH2+]C1
CC1(O)CC1Cn1ccc2ccccc21
CC1(O)CC2CC1C1C(=O)N(c3ccccc3)C(=O)C21
CC1(O)CCC(C2CCOCC2)O1
CC1(O)CCC(c2nc(-c3ccccc3)n[nH]2)N1C(=O)c1ccccc1
CC1(O)CCCC([NH2+]Cc2nc3c(s2)CCC3)CC1
CC1(O)CCCC[NH+]1CCNC(=O)N1CCC(c2ccccc2)CC1
CC1(O)CCC[NH+](C(O)(Cl)CCOc2ccccc2Cl)C1
CC1(O)CCN(c2[nH+]c3ccccc3n2Cc2ccccc2Cl)CC1Cl
CC1(O)CCOC(c2cccc(C(F)(F)F)c2)C1
CC1(O)CCOCC1S(=O)(=O)C1CCCCC1
CC1(O)CC[NH+](CCOc2ccc(Br)cc2)C1
CC1(O)CC[NH+](Cc2nnc(C3(C)CC3)o2)CC1
CC1(O)CC[NH+](Cc2scnc2Cl)C1
CC1(O)CN(C(=O)C2CCOC2)CCN1C(=O)c1ccccc1
CC1(O)CN(c2ccccc2)CC[NH+]1CC(=O)Nc1ccc(Cc2nc3ccccc3s2)cc1
CC1(O)COC(n2c(O)nc3c(NC(O)c4ccccc4)ncnc32)C1
CC1(O)Cc2cccnc2C1Cc1ccc(Br)cc1
CC1(OC(N)c2ccc3c(c2)OCCO3)CCCCC1
CC1(OCCC[NH3+])CCN(C(=O)c2cnoc2)CC1
CC1(ONC(=O)c2ccccc2N2CCCCC2)OCCCC1[N+](=O)[O-]
CC1(OS(=O)(=O)[O-])CCCCCC=Cc2ccccc2C(=O)OC(O)(O)C1
CC1(S(=O)(=O)c2ccccc2)c2nc3ccccc3nc2N(N=CC2=c3ccccc3=[NH+]C2)C1N
CC1(SC(N)c2[nH]c3ccccc3c(=O)c2F)NNC(C)(c2ccccc2)N1
CC1(Sc2nnc[nH]2)CC(C(=O)[O-])CC(N)([NH2+]C2CC2)C1
CC1([N+](=O)[O-])COP(=O)([O-])OC1
CC1([NH+](C2CCCCC2)C2CC(=O)N(c3ccccc3)C2=O)CCCCC1
CC1([NH+]2CCC(NCC3COC3)CC2CO)CCCCC1
CC1([NH+]2CCCC2)CCCC(=O)C1
CC1([NH+]2CCCC2)CCCC(=O)C1
CC1([NH2+]C(C)(F)c2cccc(F)c2)CCCS(=O)(=O)C1
CC1([NH2+]Cc2cccc(S(N)(=O)=O)c2)CCN(c2ccccc2)C1
CC1([NH3+])CC(Br)C(c2nc(-c3ccccc3)no2)O1
CC1([NH3+])CC(CC(O)NC(=O)NCC2CCCc3ccccc32)CC[NH2+]1
CC1([NH3+])CCC(CNCc2cnn(-c3ccccc3)c2)[NH2+]1
CC1([NH3+])CCC([NH2+]Cc2cn[nH]c2N)CC1C1CC1
CC1([NH3+])CCC(c2csc3ccccc23)(C(O)CNC=O)CC1
CC1([NH3+])CCCC1CNc1ccc2nnnn2n1
CC1([NH3+])CCCN(C(=O)C2CCC(CO)O2)C1
CC1([NH3+])CN(C(F)C(=O)NCCOc2ccccc2)CC(F)[NH2+]1
CC1([NH3+])CN(C2CCC2)Cc2ccsc21
CC1([NH3+])CN(CC(=O)Nc2ccc(CN3CCOCC3)cc2)CC[NH2+]1
CC1([NH3+])COC2(CCOCC2)CC1Oc1ccccc1
CC1([NH3+])C[NH2+]C(CNC(=O)NC2CCC([NH+]3CCCCC3)CC2)C1
CC1([NH3+])OC(Br)CCC1Nc1ccccc1Cl
CC1([NH3+])Sc2ccccc2N(CC(=O)NCC2CC[NH2+]CC2)C1=O
CC1([NH3+])[NH+](CC2CC2)CC12CCCCC2
CC1([NH3+])[NH2+]C(Cl)CC(NCc2c(N)c(=O)oc3ccccc23)C1(C)C
CC1(c2cc(C(=O)[O-])[nH+]cc2CO)[NH2+]C([O-])Cc2[nH]cnc21
CC1(c2cc(NC(=O)c3conc3-c3ccccc3)ccc2Cl)OCCO1
CC1(c2ccc(F)cc2)CCC[NH2+]1
CC1(c2ccc(OC(C#N)c3ccccc3)cc2)C(N)=COc2cc3c(cc21)OCO3
CC1(c2cccc(Br)c2)CC(N)Cc2ncsc21
CC1(c2cccc(C#N)c2N)C=COC2=C1S(=O)(=O)Nc1cc(N)ccc12
CC1(c2cccc(F)c2)CCCN1Cc1cncs1
CC1(c2ccccc2)CC(F)CC1C#N
CC1(c2ccccc2)CC1C(=O)N1CCc2c([nH]c3ccccc23)C1
[truncated: 8,000 more rows]
