# Supplementary material for: t-SMILES: a fragment-based molecular representation framework for de novo ligand design
Source: Nat Commun. 2024 Jun 11;15:4993. doi: 10.1038/s41467-024-49388-6 (PMC11167009; doi:10.1038/s41467-024-49388-6)
Supplement: Supplementary file 4 — Source Data [file 41467_2024_49388_MOESM4_ESM.zip › Soure data/Source data and code for all other graphs/Metrics/Dataset/Zinc/Recon/all.txt.bfs[64]_org.smi.[JTVAE][64]_join.csv.re_smils[1].smi.rnd10000.csv]

BrCc1ccc(OCC2Cc3ccccc3O2)cn1
BrCc1ccccc1
Brc1cc(CN2CCCC2[NH+]2CCCC2)cs1
Brc1ccc(-c2nnc3sc(C[NH+]4CCCC5(COCO5)C4)cn23)cc1
Brc1ccc(Cn2c(C3CCCO3)nc3ccccc32)cc1
Brc1ccc(NCc2cccs2)cn1
Brc1ccc(OC2CCC2)cn1
Brc1ccc(Oc2ccccc2)cc1
Brc1ccc2nc(NCC[NH+]3CCCC3)sc2c1
Brc1cccc2c1NC1(CCOC1)C(c1cccs1)C2
C#CC1(N)C[NH2+]CCNC1([NH3+])C(=O)N1CCCC1
C#CC1(OCOC)CCCCO1
C#CCC(O)c1ccc(Br)cn1
C#CCC(OC(=O)C=Cc1cc(C2CC2C)co1)c1ccccn1
C#CCCCC[NH2+]C1CCCN1C1CC1
C#CCCN1CCN(C(=O)C(NC(=O)c2ccc(C)cc2)C(C)C)CC1
C#CCCN1CCN(C(=O)c2oc(C)c(C)c2C)CC1
C#CCC[NH+]1CCCCC1NC(=O)Nc1cccc(Cl)c1C(N)=O
C#CCN(C(=O)C1C=CCS2(C=CC=C2)C1)C1CCCS1(=O)=O
C#CCN(C(=O)Nc1ccc(F)c(Cl)c1)C1CCCS1(=O)=O
C#CCN(C(=O)Nc1ccc(F)cc1)C1CCCS1(=O)=O
C#CCN(CC#C)C(=O)C=Cc1nn(CCCC)c(C)c1Cl
C#CCN(CC#C)C(=O)Cc1ccc(OCC)cc1
C#CCN(CC#C)C(=O)Cc1ccc(OCC)cc1
C#CCN(CC#C)C(=O)c1ccc(-c2ncc(C)s2)cc1
C#CCN(CC#C)CC(O)c1ccc(Cl)cc1
C#CCN(CC(=O)NC(=O)NCC(F)(F)F)C1Cc2ccccc2C1
C#CCN(CC(=O)[O-])C(=O)C1CCC(C)[NH2+]1
C#CCN(CC(=O)[O-])C(=O)CCNC(=O)C(C)(C)C
C#CCN(CC(=O)[O-])C(=O)Nc1ccc(C#N)cc1
C#CCN(CC(=O)[O-])C(C)C12C=CC=CC1N=CS2
C#CCN(CC1CCCO1)C(=O)NC(C)c1ccc([N+](=O)[O-])cc1
C#CCN(Cc1ccc(F)cc1)S(=O)(=O)c1cc(C(=O)OC)cs1
C#CCN(Cc1ccc(SC(=O)N(C)C)cc1)C1CCCS1(=O)=O
C#CCN1C(=O)N=C2CCCC(C(C)(C)C)CC21N
C#CCN1C(=O)SC(=O)C1=Cc1ccc(Br)c(OC)c1OC
C#CCN1CCN(C(=O)NCC2CCCO2)CC1
C#CCN1CCN(C(=O)NCCOCCC(C)C)CC1
C#CCN1CCN(C(=O)c2ccc([N+](=O)[O-])c(Br)c2)CC1
C#CCN1CCN(C(=O)c2nc(C)c(SC)c(C(C)C)n2)CC1
C#CCN1CCN(C(C)C(=O)Nc2cccc(C)c2F)CC1
C#CCN1CCN(Cc2ncc(Cl)s2)CC1
C#CCNC(=O)Cn1cnc2ccsc2c1=O
C#CCNC(=O)N(CC)C1CC(=O)CN1c1ccccc1
C#CCNC(=O)N1CCCC1C12C=CC=CC1N=CS2
C#CCNC(=O)NC(CC(C)C)c1ccc(OC)cc1
C#CCNC(=O)NCc1ccc(COCC)cc1
C#CCNC(=O)c1ccc(NC(=O)c2c(C)nnn2-c2ccc(C)cc2)cc1
C#CCNC(=O)c1ccc(NC(=O)c2cc(C(C)C)on2)cc1
C#CCNCC(=O)N1CC[NH+](C(C)C(=O)[O-])CC1
C#CCNCC(=O)NC(CC)C(=O)[O-]
C#CCNCC(C)SC12C=CC=CC1=CNC2
C#CCNS(=O)(=O)c1ccc(C(=O)NCC(C)(C)[NH+]2CCCC(C)(C)C2)cc1
C#CCOC1(C)CCCCN1C(=O)C1C(=O)CCN1c1ccc(F)cc1
C#CCOCC1CCN(C(=O)c2c(F)cccc2F)CC1
C#CCOCOCC#CC[NH+]1CCCCC1
C#CCOc1cc(NC(=O)C(=O)N(C)CCOC)ccc1F
C#CCOc1cc(NC(=O)COCC)ccc1F
C#CCOc1ccc(C=C2NC(=O)C(=S)C(=O)N2)cc1
C#CCOc1ccc(CNC(C)c2ncc(-c3ccccn3)s2)cc1
C#CCOc1ccc(OC)c(C=C2OC(c3ccccc3)=NC2=O)c1
C#CC[NH+](CC(=O)[O-])CC12C=CC=CC1=CC=CC2
C#CCn1c(=NC(=O)C23C=CC=CC2OCC(C)O3)sc2ccc(C(=O)OCC)cc21
C#CCn1c(=NC(=O)Cc2ccc(OC)cc2OC)sc2c(OC)ccc(OC)c21
C#CCn1c(=NC(=O)c2ccc(C(C)=O)cc2)sc2ccc(OC)cc21
C#Cc1c(F)ccc(NC(=O)c2cc(O)n(-c3ccc(C)cc3)n2)c1F
C#Cc1ccc(C(=O)N2CC=CC3(C(=O)NCc4ccccn4)C2C=NN3CCc2ccccc2)cc1
C#Cc1ccc(N(C(=O)c2ccc(NC(C)=O)cc2)C(C)C)cc1
C#Cc1ccc(N(C(=O)c2nccc(-c3ccccc3)n2)C(C)C)cc1
C#Cc1ccc(N(CC(=O)NC(=O)NC(C)(C)C)C(C)C)cc1
C#Cc1ccc(NC(=O)C(=O)NCCC2=C3C=CC=C(C)C3CN2)cc1
C#Cc1ccc(NC(=O)CCC(=O)c2cc(F)cc(OC)c2)cc1
C(C=Cc1nccc(N2CCOCC2)n1)=Cc1ccccc1
C1=C(c2ccccc2)CCS1
C1=C2N=C(CN3CCOCC3)N=C(N3CCOCC3)C2(c2cccs2)CS1
C1=CC(C2=CC[NH+]=C2)=CCC1
C1=CC(C2CN=C(C3CCNCC3)C2)=CCC1
C1=CC2=NC=NC(Cn3ccnc3)C2(c2ccccc2)C=C1
C1=CC2C=NN=C(OCC3CCCO3)C2(c2ccccc2)C=C1
C1=CC2CCC1C2C[NH2+]CCc1nc(-c2ccco2)n[nH]1
C1=CC2OCC=CC2(CN2CCN(c3cccs3)CC2)C=C1
C1=CN2C=NNC2(CCC2CCCC2)N=C1c1ccco1
C1=Cc2c(-c3ccc(-c4ccccc4)cc3)n[nH]c2[NH+](CC2CCCO2)C1
C1=Cc2nc(N(CC3CC[NH2+]CC3)C3CC3)ncc2C1
C1=Cc2nc(N3CCCC3c3n[nH]c(-c4ccccc4)n3)nc(-c3ccccn3)c2C1
C1=NCCN=C1c1ccccc1
C1=NCNc2[nH]c(-c3ccc4c(c3)OCCO4)nc21
C1CCC(C[NH+](C2CC2)C2CCCCS2)[NH2+]C1
C1CC[N+]2(C1)CCCC2N1CC[NH2+]C2(CC[NH2+]CC2)CC1
C1CC[N+]2(C1)CCCC2N1CC[NH2+]C2(CC[NH2+]CC2)CC1
C1CNC([NH2+]C(C2CC2)C2CC2)C1
C1COC(C[NH2+]CCC2CNCCS2)C1
C=C(C)C(=O)Nc1ccc(C=CC(=O)c2ccc(OC)cc2)cc1
C=C(C)CN(CC)C(=O)NCc1c(F)cccc1OC(F)F
C=C(C)CN(CC)C(=O)NCc1ccc(C[NH+](C)C)cc1
C=C(C)CN(CC)C(=O)NCc1ccccn1
C=C(C)CN(CC)C(=O)c1cc(COc2ccc(F)cc2)co1
C=C(C)CNC(N)=[NH+]CCc1cccs1
C=C(C)COc1ccc(C[NH2+]Cc2ccc(C)cc2)cc1
C=C(C)C[NH+](CC)CCC(=O)NC(=O)NC
C=C(Cl)CSc1nc2c(N)n[nH]c2c(=O)[nH]1
C=C(NC1=[NH+]C2(C(=O)OCC)CCC=C(Br)C2=C1)[NH+](C)C
C=C1C(CCC2C=CC(=O)O2)C(C)CC2C1C(O)CCC2(C)CO
C=C1C2CCC1(C(=O)NNC(=O)C13C=CC=CC1(OCCC)OC(=O)C=C3)CC2(C)C
C=C1C=C([O-])N2C(c3ccc(OC)cc3)=NC=[NH+]C2(NCc2ccccc2)N1
C=C1CCC2CC3(OCC(C[NH+]4c5c(ccc(OC)c5OC)CCC4CCO)C3=O)C(C)CC2C1
C=C1NC(=O)c2ccccc2N1CC(c1ccc(Cl)cc1F)[NH+](C)C
C=CC(=O)NCCNC(=O)c1scc2c1c(C(C)C)nn2C
C=CC(=O)c1nc(Cl)c(Cl)cc1Cl
C=CC(CC(=O)N1CC(C)NC(=O)c2cc(F)ccc21)c1ccccc1
C=CC([NH2+]CCC)C(C)(C)OC
C=CC1(CC(C)=NNS(=O)(=O)c2ccc(C)cc2)CC=CC1
C=CCC
C=CCC(=O)N1CCCC1C(=O)OC
C=CCC(C#N)(C(=O)OCC)C(C)C#CCC
C=CCC(CC=C)c1nc(-c2ccc(C#N)cn2)no1
C=CCC1(Cl)C(=NCCO)C([O-])=CC1Cl
C=CCC1(O)CCCCC1CC
C=CCCC(=O)N(C)C1CCC(S(C)(=O)=O)CC1
C=CCCC(=O)N1CCOC(C2CC2)C1
C=CCCC(C)OC(=O)C1CCCCN1C(=O)CC
C=CCCCC(=O)Oc1ccc(F)cc1
C=CCCCC(C)OC(=O)c1nn(C)c(C)c1Cl
C=CCCCC(C)[NH+]1CCCCC1NC(=O)c1cc(C)cs1
C=CCCCN(C)C(=O)C12COC(C)=C1C=CC=C2C
C=CCCCN(C)S(=O)(=O)c1cccc(C)c1S(C)(=O)=O
C=CCCCOCC1=C2C=CC=CC2C(C[NH3+])O1
C=CCCOC(C)C(=O)NC1CC(c2ccc(Cl)cc2)C([NH3+])[NH2+]1
C=CCN(C(=O)Cn1nnc(=O)c2ccccc21)c1ccccc1
C=CCN(C(=O)c1c(Cl)cccc1Cl)C1CCCS1(=O)=O
C=CCN(C(=O)c1cnns1)C(C(=O)NC(C)(C)C)c1ccc(F)cc1
C=CCN(CC(=O)[O-])C(=O)C[NH3+]
C=CCN(CCc1ccccc1)C(=O)C12CCC(CC1)O2
C=CCN(Cc1ccc(C#N)cc1)C(=O)CCCC
C=CCN(Cc1ccc(F)cc1)C(=O)C1NC(C)(N)CC1=O
C=CCN(Cc1ccccc1)C(=O)Nc1cccc2c1CCO2
C=CCN(Cc1cccs1)C(=O)c1c(OC)cccc1OC
C=CCN(Cc1cccs1)C(=O)c1c(OC)cccc1OC
C=CCN(Cc1cccs1)C(=O)c1cc(Cl)c[nH]1
C=CCN1C(=N)NC(CC(C)(C)C)C1=O
C=CCN1C(=O)C(=NNC(=O)C2COc3ccccc3O2)C2C=CC=CC21
C=CCN1C(=O)C(CC=C)(C(=O)OCC)c2ccccc21
C=CCN1C(=O)C2C=CC=CC2n2c(SCC(=O)N(C)Cc3ccc(F)cc3Cl)nnc21
C=CCN1C(=O)NC(=S)C(=O)C1=Cc1cc(-c2cccc(C(=O)[O-])c2Cl)co1
C=CCN1C(=O)NC(CC)(c2ccc(Cl)cc2)C1=O
C=CCN1C=C2C=CC=C(OCC(=O)Nc3ccc(F)cc3)C2CC1=O
C=CCN1C=NC(c2ccccc2)C1=O
C=CCN1CCN(C2(C)C[NH+]=CS2)CC1
C=CCNC(=O)C(=O)Nc1cc(C)n(-c2ccc(Cl)cc2)n1
C=CCNC(=O)C1Cc2ccc(Cl)cc2O1
C=CCNC(=O)CN1CCN(c2ncc(Cl)cc2C#N)CC1
C=CCNC(=O)CNc1c(Cl)cc(Cl)cc1Cl
C=CCNC(=O)CSc1cc(C#N)c(C(F)(F)F)c(C)n1
C=CCNC(=O)C[NH2+]C(C)(C(=O)[O-])C(F)(F)F
C=CCNC(=O)NC(=O)COc1ccc(I)cc1
C=CCNC(=O)NCC(=O)N(CC)Cc1ccccc1
C=CCNC(=O)c1cc(-c2ccccc2)n(-c2ccc(C)cc2)n1
C=CCNC(=O)c1ccc(S(=O)(=O)[N-]c2ccc(C(C)=O)cc2)cc1
C=CCNC(=O)c1cccc(S(=O)(=O)N2CCCCC2)c1N1CCCC1
C=CCNC(=S)Nc1ccc(C(=O)N2CC[NH+](C)CC2)cc1
C=CCNc1nc(N)cc(N2CCCCCC2)n1
C=CCOC(=O)C1C=C2NN=CN2C(C)(c2ccc(OC)c(Br)c2)N1
C=CCOC(=O)COc1cccc2c1C(=O)OCC2C12C=CC=CC1=CC(=O)OC2
C=CCOC(=O)N1CCCC2(CCNC2=O)C1
C=CCOc1c(OC)cccc1C1c2oc(=O)c3ccccc3c2C(=O)N1c1ccc(C(C)=O)cc1
C=CCOc1cc2ccoc2cc1C(=O)NC1CCCC1
C=CCOc1ccc(C2(C)N3CC4CN2C(=O)C(C3)C4c2ccccc2)cc1
C=CCOc1ccc(CN2CC(=O)NC(c3ccccc3)C2)cc1
C=CCOc1ccc(C[NH2+]C(C)c2ccc3c(c2)OCO3)cc1
C=CCOc1ccc(NC(=O)C(C)Oc2ccc(C)cc2)cc1
C=CCOc1ccc(NC(=O)COc2ccc(F)cc2)cc1
C=CCOc1cccc2c1NC(c1ccc(N(C)C)cc1)CC21CC=CC1
C=CCSC12C=CC=CC1N=CN2CN1CCCCC1OC
C=CCSc1nnc(-c2ccccn2)n1C1CC1
C=CC[NH+](CC(=O)[O-])CC(=O)Nc1cc(C)on1
C=CC[NH+](CC=C)CC(=O)Nc1ccc2c(c1)OCCO2
C=CC[NH+](Cc1ccc(C)c(C)c1)C1CCCS1(=O)=O
C=CC[NH+](Cc1ccc(C)c(C)c1)C1CCCS1(=O)=O
C=CC[NH+](Cc1nnc(-c2cc(C)c(C)o2)o1)CC1CCCCC1
C=CC[NH+]1CCCCC1NC(=O)N1CC=CC(c2ccc(CC)cc2)C1
C=CC[NH2+]C(C(=O)[O-])c1ccc(CC(C)C)cc1
C=CC[NH2+]C1OCCC2CCC21
C=CC[NH2+]CC(=O)N(C)C1[NH2+]CCCC1[NH3+]
C=CC[NH2+]CC(=O)Nc1ccc(-n2cccn2)cc1
C=CC[NH2+]CCNC1CCC[NH+]1C1CC1
C=CC[NH2+]Cc1cc(CC)cs1
C=CC[NH2+]Cc1nc(CC2CCCO2)no1
C=CC[n+]1c(-c2ccccc2)sc(NC(C)=O)c1Nc1ccc(OC)cc1
C=CC[n+]1c(Nc2ccc(Br)cc2)csc1-c1ccc([N+](=O)[O-])cc1
C=CCc1cc(OC)c(OC)c(C(=O)Nc2ccc(-n3ccnc3)cc2)c1
C=CCn1c(-c2ccc(OC)cc2)n[nH]c1=S
C=CCn1c(C2CCCN2C(=O)c2ccc(Cl)cc2)n[nH]c1=S
C=CCn1c(SC(C)C(=O)N2CC(=O)Nc3ccccc32)nnc1C1COc2ccccc2O1
C=CCn1c(SCC#N)nnc1-c1cc2c(s1)CC=CC2CC
C=CCn1c(SCC(=O)N2CCCCC2C)nc2ccccc21
C=CCn1c(SCC(=O)Nc2c(C)ccc(C)c2C)nnc1-c1cnccn1
C=CCn1c(SCC(=O)Nc2sc(C#N)c3c2CCCC3)nnc1-c1ccccn1
C=CCn1c(SCC(=O)c2cc(Br)cs2)nnc1C1COc2ccccc2O1
C=CCn1c(SCc2ccc(C)cc2)nnc1-c1cnccn1
C=CCn1c(Sc2nccc(Br)n2)nnc1-c1ccccc1
C=CCn1ccc(=O)nc1SCc1ccccc1
C=CCn1nc(C(=O)N2CCCC2)c2c1CCCC2NCc1ccc(F)cc1C(F)(F)F
C=Cc1ccc(Br)c(Cl)c1O
C=Cc1ccc(Br)c(Cl)c1O
C=Cc1ccc(C2(N)CC(=O)NC34C=CC=CC3(C=CC(C(=O)OC)=C4)S2(=O)=O)cc1
C=S1(C)(CC(=O)NCCC2CC=CCC2)C=NN(c2ccc(F)cc2)C1
C=S1C(=O)C(N)(C(=O)Nc2ccc(O)c(C)c2)NC1=Cc1ccc(C)cc1
C=S1C(=O)C(NC2CNCCO2)NC1=Cc1ccc(N(CC)CC)cc1
C=S1C(=O)CN(C(C)C(=O)[O-])C1=Cc1ccc(F)cc1
C=S1C(=O)CN(CC(=O)NCC2(C)NC=C3C=CC=CC32)C1=Cc1ccco1
C=S1C(=O)CNC1=Cc1ccc(OCC(=O)Nc2ccccc2)cc1
C=S1C(=O)NCC1=Cc1ccc(OCc2ccc(Cl)cc2)cc1
C=S1C=C2c3ccccc3NC(=O)N2C1C(=O)Nc1cccc(Cl)c1C
C=S1C=CN(CC(=O)NNC(=O)C23CC4CC(CC(C4)C2)C3)C1c1ccc(C)cc1
C=S1C=NNC1(NC)Nc1ccc(C)cc1
C=S1C=NNC1(OCC)N(C)C(c1cccs1)C(C)(C)C
C=S1C=NNC1N(CC(=O)Nc1cc(Cl)ccc1Cl)c1ccc(OC)cc1
C=S1C=NNC1NC1CCCC(C(=O)Nc2ccc3c(c2)OCO3)N1
C=S1CC(=O)N(CN2CCOCC2)C1=Cc1ccc(OC)cc1
C=S1CC(=O)N(Cc2ccccc2)C1=Cc1ccc(CC)cc1
C=S1CC(=O)N(c2ccc(C)cc2)C1=Cc1ccc(OC)cc1
C=S1CCN(CN2CCCCC2[NH+]2CCCCC2)C1
C=S1CN(CC(=O)Nc2nnc(CCCC)s2)C(=O)C1=Cc1cccs1
C=S1CN(CCCC(=O)NNC(=O)c2ccccc2)C(=Cc2ccc(Cl)cc2)C1=O
C=S1CN(CCCC(=O)[O-])C(=Cc2ccc(Br)cc2)C1=O
C=S1CN(c2ccc(OC)cc2)C(=O)C1=Cc1ccc(Cl)cc1
C=S1CN(c2cccc(C)c2C)C(=O)C1=Cc1ccc(N(C)C)cc1
C=S1CN(c2ccccc2)c2nc(N3CCCc4ccccc43)ncc21
CC
CC
CC
CC
CC
CC
CC
CC
CC
CC
CC
CC
CC
CC
CC
CC
CC
CC
CC
CC
CC
CC
CC
CC
CC
CC
CC
CC
CC
CC
CC
CC
CC
CC
CC#CCC([NH2+]CCC)C1COCCS1
CC(=CC(=O)NC(C)(C)C)NNC(=O)COc1ccc(Cl)c(C)c1C
CC(=CC(=O)Nc1cc(-c2ccccc2)n(C)n1)c1ccc(F)cc1
CC(=CC(=O)Nc1ccc([N+](=O)[O-])cc1)NNC(=O)Cc1ccc(Cl)cc1
CC(=CC1CCCCO1)C[NH2+]C(C)C
CC(=CCNc1ncc2[nH]c(N)nc2n1)CO
CC(=Cc1ccc(F)cc1)C(=O)N1CCCC1(O)c1ccc(F)c(F)c1
CC(=NNC(=O)C(C)Oc1ccc2c(c1)OCO2)c1ccccn1
CC(=NNC(=O)C(c1ccccc1)c1ccccc1)c1cc([N+](=O)[O-])cs1
CC(=NNC(=O)C1(C)C=CN=N1)c1ccco1
CC(=NNC(=O)C1=NC2C=CC=CC2C=C1c1cccs1)c1ccc(NC(=O)c2ccccn2)cc1
CC(=NNC(=O)CNC(=O)c1ccc(F)cc1)c1ccccc1
CC(=NNC(=O)COc1ccc(Br)cc1)c1ccc(N2CCOCC2)cc1
CC(=NNC(=O)COc1ccc(C)cc1)c1ccc(N)cc1
CC(=NNC(=O)COc1ccccc1)c1ccc(-c2ccccc2)cc1
CC(=NNC(=O)c1cc(-c2ccc([N+](=O)[O-])cc2)[nH]n1)c1ccc(O)cc1
CC(=NNC(=O)c1ccc(Cl)cc1Cl)c1ccc(NC(=O)C2CCC2)cc1
CC(=NNC(=O)c1ccc([N+](=O)[O-])cc1)c1ccc(Cl)cc1
CC(=NNC(=O)c1ccccn1)c1c(O)cccc1O
CC(=NNC(=S)C1COc2ccccc2O1)C1COc2ccccc2O1
CC(=NNC(N)=S)c1ccccn1
CC(=NNC1[NH+]=c2ccccc2=[NH+]1)c1ccccc1
CC(=NNc1nnc(SCC(=O)C23CC4CC(CC(C4)C2)C3)n1N)c1cccs1
CC(=NOCc1cc(C)cc(Br)c1)c1ccn(C)n1
CC(=Nn1c([S-])nnc1-c1ccccc1)c1ccco1
CC(=O)C(C)Cc1ccc([N+](=O)[O-])cc1
CC(=O)C(C)OC(=O)c1cc(-c2ccccc2)n(-c2ccccc2)n1
CC(=O)C(C)n1c(CNC(=O)C=Cc2ccccc2)nc2ccccc21
CC(=O)C(Cc1ccccc1)NC(=O)C[NH+]1CCCC1c1cccs1
CC(=O)C1(C)CCCN(C(=O)Cc2ccc(Cl)cc2)CC1
CC(=O)C12NC(c3ccc(OC(C)C)cc3)=CN1C(C)=CS2
CC(=O)C1=NC(C)(C(=O)COC(=O)c2ccc(-n3cnnn3)cc2)C(C)=C1
CC(=O)C1N=NC(C)=C2NN=CN21
CC(=O)CC1CNCCCC1N
CC(=O)CCCCCC=CC(=O)[O-]
CC(=O)CCCOC(=O)C(C)c1ccc(Cl)cc1Cl
CC(=O)CCCOC(=O)C1CCCCN1C(=O)c1ccc(Cl)cc1
CC(=O)CCc1ccc(OC(=O)C(C)c2ccc(F)cc2)cc1
CC(=O)COC(=O)c1cccc2c1N(c1ccc(Cl)cc1C)C(=O)C2=O
CC(=O)CSc1nnc(-c2ccc(Cl)cc2)o1
CC(=O)Cc1nc(NC(C)c2ccccc2)ns1
CC(=O)N(C)CC(=O)OC1(c2ccc(Cl)cc2)CC=CC1
CC(=O)N(C)c1ccc(NC(=O)C(C)NC(=O)C2CCC2)cc1
CC(=O)N(C)c1ccc(NC(=O)CCC(=O)Nc2ccc(N(C)C(C)=O)cc2)cc1
CC(=O)N(C)c1ccc(NC(=O)C[NH+]2CCCCC2C)cc1
CC(=O)N(C)c1ccc(NC(C)C(=O)NC2(C#N)CCCCC2)cc1
CC(=O)N(C)c1ccc(NCc2ccc(C)cc2OC(F)F)cc1
CC(=O)N(C1=NN=CS1(C)C(C)C(=O)Nc1ccc(F)cc1)C1CC1
CC(=O)N(CC1(c2ccc(F)cc2)OC=NN1C(C)=O)c1ccc(C)cc1
CC(=O)N(CC1CC=CC(C)C1(C)C)C1CCCCC1
CC(=O)N(Cc1ccc(NC(=O)N(C)C2CCCCCC2)cc1)C1CC1
CC(=O)N(Cc1ccc(NC(=O)N(C)CCC(C)O)cc1)C1CC1
CC(=O)N(Cc1ccc(NC(=O)N(C)CCC(C)O)cc1)C1CC1
CC(=O)N(Cc1ccc(NC(=O)N2CCCSCC2)cc1)C1CC1
CC(=O)N(c1ccc(F)cc1)c1ncc(COc2cccc(F)c2Cl)s1
CC(=O)N(c1ncc(C=CC(=O)c2ccc(N3CCCC3=O)cc2)s1)c1cccc(C)c1C
CC(=O)N1C(CC(=O)NC2(c3ccccc3)CCCC2)CCC2C=CC=CC21
CC(=O)N1C=CC(CC(=O)Nc2ccc(-n3cnnn3)cc2)c2ccccc21
CC(=O)N1CC(C)c2cc(S(=O)(=O)N3CCCCC3C(=O)Nc3c(C)cccc3F)ccc21
CC(=O)N1CC2(CCCCN2C(=O)c2cc[nH]n2)COC2C(C)=CC=CC21
CC(=O)N1CCC2(C(=O)N(CCO)Cc3ccccc3)C=CC=CC2C1
CC(=O)N1CCC2(CC1)CCN(C(=O)c1cc(C(C)C)[nH]n1)C2c1ccc(F)cc1
CC(=O)N1CCC2C=CC=CC2C1C(=O)NCC(C)Oc1ccc(F)cc1
CC(=O)N1CCC=C2SC=C(NC(=O)C3CCCCN3S(C)(=O)=O)C21C#N
CC(=O)N1CCCC1C(=O)N1CCCC1Oc1ccc(Cl)cc1
CC(=O)N1CCCC1C(=O)Oc1ccc2nccnc2c1
CC(=O)N1CCCC1COCC(=O)[O-]
CC(=O)N1CCCC1[NH2+]C(C)c1ncc(C)s1
CC(=O)N1CCCC1c1nnc2n1CCC[NH+](C1CCCC1)C2
CC(=O)N1CCCC2C=C(OC(C)C(=O)N(C)Cc3ccccc3)C=CC21c1ccccc1
CC(=O)N1CCCC2C=CC=CC21CC(=O)OC(C)c1ccc(C)cc1
CC(=O)N1CCCCC12CN=Cc1ncccc12
CC(=O)N1CCCCC1C(=O)NC1=NC=NS1(C)C
CC(=O)N1CCCCC1C(=O)NCC(C)(C)CC(C)C
CC(=O)N1CCCCC1C(=O)NCCc1ccc2c(c1)CCO2
CC(=O)N1CCCCC1C(=O)Nc1sc(C)c(C#N)c1-c1ccccc1
CC(=O)N1CCCCC1C(NC(=O)c1ccc(F)cc1)C(=O)NC1CC1
CC(=O)N1CCCCC1CCC(=O)N(C)C1CCC1
CC(=O)N1CCCCC1c1cncc(Nc2nc(C)cc(C)n2)n1
CC(=O)N1CCCN(C(=O)NCCc2ccc(F)cc2)CC1
CC(=O)N1CCCc2cc([N-]S(=O)(=O)c3ccccn3)ccc21
CC(=O)N1CCN(C(=O)C(=O)NC2(C)CCCC(N)N2)CC1
CC(=O)N1CCN(C(=O)C(C)Nc2cccc(C)c2COC(C)C)CC1
CC(=O)N1CCN(C(C)C(=O)Nc2ccc(N3CCCC3=O)cc2)CC1
CC(=O)N1CCN(CCNC(=O)C(C)NC(=O)c2cccs2)CC1
CC(=O)N1CCN(Cc2ccc(NCCC3NC=C4C=CC=C(F)C43)c[nH+]2)CC1
CC(=O)N1CCN(Cc2ccc(NCCOc3ccc(C)cc3)c[nH+]2)CC1
CC(=O)N1CCN(S(=O)(=O)c2ccc(C(=O)Nc3c(Cl)cccc3C(F)(F)F)cc2)CC1
CC(=O)N1CCNC(C(=O)NCc2ccccc2)C1(N)c1ccccc1
CC(=O)N1CCOc2ccc(S(=O)(=O)NCC3CCC(C(=O)Nc4ccc(C)cn4)CC3)cc21
CC(=O)N1CC[N+](=CCC(=O)Nc2ccc(-c3nnn(C)n3)cc2)CC1
CC(=O)N1CCc2c(sc3c2c(=O)n(-c2ccccc2)c(=O)n3CC(=O)Nc2ccc(C)cc2)C1
CC(=O)N1CCc2cc(NC(=O)C=Cc3ccc([N+](=O)[O-])cc3)ccc21
CC(=O)N1CCc2cc(NC(=O)COC(=O)CCc3ccco3)ccc21
CC(=O)N1CCc2cc(NC(=O)c3ccc(=O)[nH]c3N)ccc21
CC(=O)N1Cc2ccc(S(=O)(=O)N(C)Cc3ccc(N4CCOCC4)cc3)cc2C1C
CC(=O)N1N=CC(C2(c3ccccc3)C(=O)NCc3ccccc32)C1c1ccco1
CC(=O)N1c2ccccc2CCC1CC(=O)Nc1ncn[nH]1
CC(=O)NC(=Cc1ccc([N+](=O)[O-])cc1)C(=O)Nc1ccc(NC(=O)c2ccc(C)cc2)cc1
CC(=O)NC(=Cc1ccccc1)C(=O)NCCc1cccc(C)c1C
CC(=O)NC(=S)Nc1ccc(C)cc1Br
CC(=O)NC(C(=O)N(CC(=O)[O-])CC(F)(F)F)C(C)C
CC(=O)NC(C(=O)NCC(C)c1ccc(C)cc1)C1CCCC1
CC(=O)NC(C(=O)NCC(C1CC1)C1CC1)C(C)C
CC(=O)NC(C(=O)Nc1c(F)cccc1-n1cnnn1)C(C)C
CC(=O)NC(C(=O)Nc1ccc(C(N)=O)cc1)C(C)C
CC(=O)NC(C(=O)Nc1nnc(CC(C)C)s1)C(C)C
CC(=O)NC(C(=O)Oc1ccc(Oc2nccs2)cc1)C1CCCC1
CC(=O)NC(C)C(=O)N1Cc2ccccc2C1C
CC(=O)NC(CC(=O)Nc1ccc(C(N)=O)c(C)c1)c1ccc(C)cc1
CC(=O)NC(CC1=C2C=CC=CC2CN1)C(=O)NC1CCCCCCC1
CC(=O)NC(CSC1C(=O)C(=O)CN1C1C=Cc2ccccc2C1)C(=O)[O-]
CC(=O)NC1(C)CCCN(C(=O)C2C(C=C(C)C)C2(C)C)C1
CC(=O)NC1(N)C=CC=CC1
CC(=O)NC1(c2cc(Cl)cc(OC(=O)c3ccc(C)cc3)c2)SC=NN1C(C)=O
CC(=O)NC12CCCN1N=C(N)S2
CC(=O)NC12SC=NC1(C)C=CC=C2[N-]S(=O)(=O)c1ccc(F)cc1F
CC(=O)NC1CC(c2cc(C)co2)C[NH+]1CCOc1ccc(F)cc1
CC(=O)NC1CCCCN1C(=O)CCSc1ccccn1
CC(=O)NC1CCCCN1C(=O)NC(c1ccc(F)cc1)C(C)(C)C
CC(=O)NC1CCCCN1C(=O)c1c(C)cccc1F
CC(=O)NC1CCCCN1C(=O)c1cccc[n+]1[O-]
CC(=O)NCC(=O)N1CCCCC1Cc1cc(C(=O)Nc2nccs2)n(C)n1
CC(=O)NCC(=O)NCC(=O)NCc1ccc(-c2ccc(C#N)cc2)cc1
CC(=O)NCC(C)N1CCc2ccccc21
CC(=O)NCC1CCCNC1N
CC(=O)NCCCc1nc(-c2cccc(F)c2F)no1
CC(=O)NCCc1cc(C(=O)COc2cccc(Cl)c2Cl)cs1
CC(=O)NCc1cc(C(=O)NC2CCC([NH+](C)C)C2)cs1
CC(=O)NCc1cc(C(=O)Oc2cc(C)cc(Cl)c2)cs1
CC(=O)NN=Cc1ccc(C(=O)[O-])cc1
CC(=O)NNC(=O)c1cc(NC(=O)CCSc2ccccc2)cs1
CC(=O)Nc1c(C)cccc1C1SCCS1
CC(=O)Nc1c(C)cccc1NC(=O)C1CCCCN1C(=O)c1cccs1
CC(=O)Nc1c(F)cccc1C(=O)OCC12C=CC(C(F)(F)F)=CC1N=CN2C
CC(=O)Nc1cc(Br)ccc1NC(=O)Cc1ncc(COc2ccc(C)cc2)s1
CC(=O)Nc1cc(C(=O)NC(c2ccc(F)cc2)c2nccn2C)cs1
CC(=O)Nc1cc(Cl)ccc1C(=O)NC1CCc2cc(F)ccc2C1
CC(=O)Nc1cc(Cl)ccc1NS(=O)(=O)c1ccc(CN2C(=O)C(=O)c3ccccc32)cc1
CC(=O)Nc1ccc(-c2nc(C)c(Cn3cccn3)o2)cc1
CC(=O)Nc1ccc(-c2ncc(NC(=O)C(C(C)C)n3nnc(-c4ccccc4)n3)s2)cc1
CC(=O)Nc1ccc(Br)cc1Br
CC(=O)Nc1ccc(C#CC2(NC(=O)c3ccccn3)CCCCC2)cn1
CC(=O)Nc1ccc(C(=O)C(C)Sc2ncccn2)cc1
CC(=O)Nc1ccc(C(=O)N(C)Cc2ccc(F)cc2)cc1
CC(=O)Nc1ccc(C(=O)N2CCCC2OCCC(C)C)cc1
CC(=O)Nc1ccc(C(=O)N2CCCC2OCCC(C)C)cc1
CC(=O)Nc1ccc(C(=O)NC2CCC(Cc3ccccc3)C2)cc1
CC(=O)Nc1ccc(C(=O)OCC#Cc2ccccc2)c(NC(C)=O)c1
CC(=O)Nc1ccc(C(C)NC(=O)c2nnn[n-]2)cc1
CC(=O)Nc1ccc(C)cc1S(=O)(=O)N1CCSC1C(=O)NCCc1ncc(C)s1
CC(=O)Nc1ccc(C)cc1S(=O)(=O)NC(c1ccccc1)c1ccco1
CC(=O)Nc1ccc(C=C(C#N)C(=O)Nc2ccccc2)cc1
CC(=O)Nc1ccc(CC(=O)N2CCCC2c2ccc(F)cc2)cc1
CC(=O)Nc1ccc(CC(=O)N2CCCC2c2ccc(F)cc2)cc1
CC(=O)Nc1ccc(CCNC(=O)Nc2ccc3c(C)n[nH]c3n2)cc1
CC(=O)Nc1ccc(CNC(=O)c2ccc(-c3ncccn3)cc2)cc1
CC(=O)Nc1ccc(CNC(=O)c2ccc(OCC(F)F)cn2)cc1
CC(=O)Nc1ccc(C[NH2+]C(C)c2cc(C)n(C34C=CC=CC3C=CC=C4)n2)cc1
CC(=O)Nc1ccc(Cl)c(NC(=O)N(C)CCCc2ccccc2)c1
CC(=O)Nc1ccc(NC(=O)C(C)n2cnc(=O)c3ccccc32)cc1
CC(=O)Nc1ccc(NC(=O)C(Sc2ccc(C)cn2)C(C)C)cc1
CC(=O)Nc1ccc(NC(=O)CCCCC2CCSS2)cc1
CC(=O)Nc1ccc(NC(=O)C[NH+]2CCN(Cc3ncc(-c4ccco4)s3)CC2)cc1
CC(=O)Nc1ccc(NC(=O)c2c(CSc3ncccn3)nnn2-c2ccc(Cl)cc2)cc1
CC(=O)Nc1ccc(NC(=O)c2cc(Cl)c[nH]2)c(C)c1
CC(=O)Nc1ccc(NC(=O)c2ccc(CN3CCCc4ccccc43)cc2)cc1
CC(=O)Nc1ccc(NC(C)C(=O)Nc2ccc(N(C)C)cc2)cc1
CC(=O)Nc1ccc(NC2(C)C=C3C4=C(C=CC3C(=O)N2)OCCO4)cc1
CC(=O)Nc1ccc(OC(=O)C(NC(=O)c2cccs2)C(C)C)cc1
CC(=O)Nc1ccc(S(=O)(=O)N2C=NCC2SCc2ccc(C(F)(F)F)cc2)cc1
CC(=O)Nc1ccc(S(=O)(=O)NCCc2cc(Cl)cs2)cc1
CC(=O)Nc1ccc(SC(C)C(=O)N2CCCc3c(C)ccc(F)c32)cc1
CC(=O)Nc1ccc(SC(C)C(=O)Nc2ccc(C)cn2)cc1
CC(=O)Nc1ccc2c(c1)S(C)(CC(=O)NC(c1ccccc1)c1ccccc1)C=N2
CC(=O)Nc1cccc(C(=O)NC2CCC(OCCC(C)C)CC2)c1F
CC(=O)Nc1cccc(C)c1NCc1cc(-c2ccc(F)cc2)cs1
CC(=O)Nc1cccc(NC(C)=O)c1C(=O)NC1(C)CC=Cc2ncccc21
CC(=O)Nc1cccc([N+](=O)[O-])c1C
CC(=O)Nc1cccc2c1C=CCN2C(=O)c1ncc2ccc(C)cn12
CC(=O)Nc1nc(-c2ccc(C)cc2)c(C(C#N)=Cc2ccc([N+](=O)[O-])cc2)s1
CC(=O)Nc1nc2c(s1)N(CC(=O)Nc1ccc(C(C)=O)cc1)CC=C2
CC(=O)Nc1ncc(C(=O)N2CCCC2c2ccc(F)cc2)s1
CC(=O)Nc1ncc(C2CCCCN2C(=O)C2CCC2)s1
CC(=O)Nc1ncc(COc2cc(F)ccc2C(C)=O)s1
CC(=O)OC(c1ccccc1)C(C)c1ccccc1
CC(=O)OC1CC(C)C=CC12CCCC1=C2C2(CCC1C)CCC1C(=O)OCC12
CC(=O)OC1CCC2(C=CC3CC4(CCCC4(O)C(C)OC(C)=O)CC(C)C3C2C)CC1
CC(=O)OC1CCCC23CCC(C)C4C(O)(C(C)=O)CCC42CC(C)CC13
CC(=O)OC1CCCC[NH+]1CC(C)(C)C
CC(=O)Oc1ccc2c(c1)CC1C(C2)C(C)CCC12C(=O)CCC2Br
CC(=O)c1[nH]c(C(=O)Nc2cccc(OCC(F)(F)F)c2C#N)cc1N
CC(=O)c1[nH]c(C(=O)Nc2cccc(OCC(F)(F)F)c2C#N)cc1N
CC(=O)c1[nH]c(C)c(C)c1C(=O)C(C)Sc1nnc(-c2ccco2)n1C1CCCCC1
CC(=O)c1[nH]c(C)c(C)c1C(=O)C(C)n1cnc2c(-c3ccc(Br)cc3)csc2c1=O
CC(=O)c1[nH]c(C)c(C)c1C(=O)N(CC1CCCO1)c1ccccc1
CC(=O)c1[nH]c(C)c(C)c1C(=O)N1CCCCC1CCc1ccccc1
CC(=O)c1[nH]c(C)c(C)c1C(=O)OCC1N=c2ccccc2=NC1C
CC(=O)c1[nH]cc(C(=O)NCCS(=O)C(C)(C)C)c1N
CC(=O)c1c(C)cccc1NC(=O)c1cccc2c1NC(=O)CO2
CC(=O)c1cc(-c2cc(F)cc3c2OCC3CNC(=O)C2CC(C)(C)CCO2)cs1
CC(=O)c1cc(-c2cc(F)cc3oc(CNC(=O)CC(C)C)cc23)cs1
CC(=O)c1cc(C(=O)NCC2([NH+]3CCCCC3)CCCCC2)cs1
CC(=O)c1cc(C(=O)Nc2ccc(-c3nnc4n3CCCCC4)cc2)c[nH]1
CC(=O)c1cc(C)ccc1NC(=O)NC(C)CC(O)c1ccco1
CC(=O)c1cc(NC(=O)NC2OCCCC23CCCC3)ccc1C
CC(=O)c1ccc(C)c(NC(=O)NC(c2ccccc2)c2ccccn2)c1
CC(=O)c1ccc(N2C(=O)c3c(oc4cccc(F)c4c3=O)C2c2ccccc2)cc1
CC(=O)c1ccc(N2C(=O)c3ncc4c(-c5ccc(Cl)cc5)nn(C)c4c3C2=O)cc1
CC(=O)c1ccc(N2CCCOc3c(O)ccc(-c4ccccn4)c32)cn1
CC(=O)c1ccc(N2CCN(C(=O)C3CC=CCC3)CC2)cc1
CC(=O)c1ccc(N2CCN(C(=O)C3CCC(=O)N3S(=O)(=O)c3ccc(F)cc3)CC2)cc1
CC(=O)c1ccc(N2CCN(C(=O)Cn3cnc4[nH]c5cccc(C)c5c4c3=O)CC2)cc1
CC(=O)c1ccc(N2CSC(=NC(=O)CCCC(=O)[O-])C23CCS(=O)(=O)C3)cc1
CC(=O)c1ccc(NC(=O)C(C)Sc2nc3c(cc2C)C=CCC3)cc1
CC(=O)c1ccc(NC(=O)C(c2ccccc2)[NH+]2CCSCC2)cc1
CC(=O)c1ccc(NC(=O)C2CCC(C[NH3+])CC2)cc1
CC(=O)c1ccc(NC(=O)CC(C)(C)C)cc1
CC(=O)c1ccc(NC(=O)CNc2ccc(C)cc2F)cc1
CC(=O)c1ccc(NC(=O)COC(=O)C2CC=Cc3ncccc32)cc1
CC(=O)c1ccc(NC(=O)CSC23C=C(c4ccco4)NN2C=NN=C3[O-])cc1
CC(=O)c1ccc(NC(=O)Cc2ccc(C(F)(F)F)cc2)cc1
CC(=O)c1ccc(NC(=O)Cn2nc3n(c2=O)NC(Sc2ccccc2)C=C3)cc1
CC(=O)c1ccc(NC(=O)c2c(C#N)ccn2C)cc1
CC(=O)c1ccc(NC2=NCN3NC(c4ccc(C)cc4)=NC3=C2C)cc1
CC(=O)c1ccc(OC(C)C(=O)NCc2cc(-c3ccc(Br)cc3)co2)cc1
CC(=O)c1ccc(OC(C)C(=O)NCc2ccc(Cl)cc2)cc1
CC(=O)c1ccc(OC(C)C(=O)[n+]2ccccc2NC(C)C)cc1
CC(=O)c1ccc(OCC(=O)N2CCN(Cc3ccc(Cl)cc3)CC2)cc1
CC(=O)c1ccc(OCCN(C)Cc2nc(=O)c3ccccc3[nH]2)cc1
CC(=O)c1ccc(OCCc2ccccn2)cc1F
CC(=O)c1ccc(OCc2[nH+]ccn2C)c(Cl)c1
CC(=O)c1ccc(Oc2ccc(C(=O)NCC3(CO)CC3)cc2)cc1
CC(=O)c1ccc(S(=O)(=O)N(Cc2ccc(C)cc2)C2CC2)cc1
CC(=O)c1ccc(S(=O)(=O)N2CCCCC2C(=O)OCC2N=c3ccccc3=NC2C)cc1
CC(=O)c1ccc(S(=O)(=O)N2CCCCC2Cn2cc[nH+]c2C(C)C)cc1
CC(=O)c1ccc(S(=O)(=O)Nc2cccc3c2N(C)C(=O)C3)cc1
CC(=O)c1cccc(F)c1OCc1nnnn1-c1ccccc1
CC(=O)c1cccc2c1NC(c1ccc(Cl)cc1)CC21CC=CC1
CC(=O)c1nc(-c2nccc(N3CCOCC3)n2)c(C)cc1C
CC(=O)c1nc(C)c(-c2nccn2C2CC2)s1
CC(=O)c1nc(C)c(SCc2ncc(-c3cc(C)co3)s2)cc1C#N
CC(Br)c1nccn1C(C)C
CC(C#N)CNC(=O)C(=O)Nc1ccc(N2CCCC2=O)cc1
CC(C#N)CNC(=O)C1C2CCCC21
CC(C#N)C[NH+](C)CC1(C)OCCCO1
CC(C#N)Sc1nnc(C23CC4CC(CC(C4)C2)C3)o1
CC(C#N)Sc1nnc2n(C)c3ccccc3n12
CC(C(=O)N(C)CC12CC3CC(CC(C3)C1)C2)N1C(=O)CC2(CCCCC2)C1=O
CC(C(=O)N1CCCC1)N1CCN(c2cc(C#N)c(Cl)cn2)CC1
CC(C(=O)N1CCCC1Oc1ccc(Cl)cc1)c1ccccn1
CC(C(=O)N1CCCCC1C)N1CCC2(CC(=O)C1)NC(=O)Nc1ccccc12
CC(C(=O)N1CCCCC1CCc1ccccc1)C1CCCCO1
CC(C(=O)N1CCCCC1NC(N)=O)c1cccc2c1C=CCC2
CC(C(=O)N1CCCc2ccccc21)S(=O)(=O)CC(F)(F)F
CC(C(=O)N1CCN(C2(C)C[NH+]=CS2)CC1)n1cncn1
CC(C(=O)N1CCc2ccccc21)n1cccn1
CC(C(=O)NC(=O)NC(C)(C)C)N1CCCCC1[NH+]1CCCCC1
CC(C(=O)NC(C)(C)c1cccc(F)c1Cl)S(C)(=O)=O
CC(C(=O)NC12C=CC=CC1C=CC=C2)S1(C)C=NN=C1
CC(C(=O)NC1CCCC1)S(=O)(=O)Cc1nc(-c2cccs2)no1
CC(C(=O)NCC(F)(F)F)[NH+]1CCCc2ccccc2C1
CC(C(=O)NCC1CCCO1)c1cccs1
CC(C(=O)NCC1CCc2ccccc2C1(C)C)N1CC[NH+](C)CC1
CC(C(=O)NCCc1ccc(F)cc1)N1CCN(C(=O)c2ccccc2)CC1
CC(C(=O)NCCc1ccc2c(c1)OCCO2)[NH+](C)Cc1ccn(C)n1
CC(C(=O)NCCc1ccc[nH]1)n1cccc1
CC(C(=O)NCCc1ccco1)N1C(=O)C(C(F)(F)F)=NC2C=CC=CC21
CC(C(=O)NCCn1nc(-c2cccs2)cc1-c1cnccn1)[NH+]1CCCCC1
CC(C(=O)NCc1ccc(Cl)cc1)[NH+]1CCCCC1NC(N)=O
CC(C(=O)NCc1ccc(N2CCCC2)cc1)n1cncn1
CC(C(=O)NCc1ccc2c(c1)OCO2)[NH+]1CCN(c2ccc(Cl)cc2)CC1
CC(C(=O)NCc1ccccc1)N1CCN(C2C[NH+]=CS2)CC1
CC(C(=O)NNC(=O)c1cc(N)c[nH]1)c1cc(Br)cs1
CC(C(=O)Nc1ccc(C#N)cc1)[NH+]1CCCC1(C)C
CC(C(=O)Nc1ccc(C(=O)[O-])cc1)N1C(=O)SC(=Cc2ccco2)C1=S
CC(C(=O)Nc1ccc(C(F)(F)F)cc1)[NH+](C)CC1(C)CC([NH3+])CC[NH2+]1
CC(C(=O)Nc1ccc(CC23C=CC=CC2N=CS3)cc1)[NH+]1CCN(c2ccc(O)cc2)CC1
CC(C(=O)Nc1ccc(Cl)cc1)N(c1ccc2c(c1)OCCO2)S(C)(=O)=O
CC(C(=O)Nc1ccc(Cl)cc1)[NH+](C)CC(=O)N(C)C
CC(C(=O)Nc1ccc(F)cc1)N1CC[NH+](CC2CC=CCC2)CC1
CC(C(=O)Nc1ccc(NC(=O)CCc2ccccn2)cc1)n1cncn1
CC(C(=O)Nc1ccc(OC2CCCC2)cc1)c1cccs1
CC(C(=O)Nc1ccc([N+](=O)[O-])cc1)n1nc(-n2cccn2)ccc1=O
CC(C(=O)Nc1ccc2c(c1)COC2)c1cc(Br)cs1
CC(C(=O)Nc1ccc2c(c1)OCCO2)S1(C)C=NN=C1
CC(C(=O)Nc1ccccn1)c1cccc2c1C=CCC2
CC(C(=O)OC(c1ccccc1)c1nccs1)c1cccs1
CC(C(=O)[O-])C(C)N1CCN(S(C)(=O)=O)CC1
CC(C(=O)[O-])C(C)n1ccc(C(=O)N(C)C)n1
CC(C(=O)[O-])N(C)C(=O)NCC1CNCC2(CCNC2)O1
CC(C(=O)[O-])N1CCCC2(Nc3ccccc3S(=O)(=O)N2)C(=O)C1
CC(C(=O)[O-])N1CCc2ccccc21
CC(C(=O)[O-])S(=O)(=O)N1CCCCC1(C)[NH3+]
CC(C(=O)[O-])n1c2c(ccc1=O)N1C=NNC1(C1CCCCC1)N=C2
CC(C(=O)[O-])n1ccc(C(=O)N(C)Cc2ccn(C)n2)n1
CC(C(=O)c1ccccc1)c1nn2c(N)nnc2nc1[O-]
CC(C(C)S(C)(=O)=O)N(C)CCS(N)(=O)=O
CC(C(C)S(C)(=O)=O)[NH+](C)C1(C)CCC(c2ccccc2)CC1
CC(C(N)=NO)N(C)C(=O)c1c(F)ccc(Br)c1F
CC(C(N)=O)N1CCC(c2ccc(Cl)cc2)C1=O
CC(C(N)=O)S1(C)C=NN=C1Nc1ccccc1
CC(C(O)c1ccccc1)[NH+](C)CC1CCCCC1
CC(C)(C#N)C(O)c1ccc(C2CC2)cc1
CC(C)(C#N)CCCNc1ccc(OC2CCCC2)cc1
CC(C)(C(=O)NCCC(=O)N1CCCCC1)c1ccc(Cl)cc1
CC(C)(C(=O)OCC1CCOCC1)S(=O)(=O)c1ccc(Br)cc1
CC(C)(C(=O)OCc1ncc(-c2ccc(F)cc2)o1)c1ccc(C#N)cc1
CC(C)(C(N)C1CCC2C=NC=CC21)[NH+]1CCCCCC1
CC(C)(C)C(=O)C1(c2ccccn2)C=C(O)C(=O)N1Cc1ccccc1
CC(C)(C)C(=O)C1NC2(CC13CNC=C1C=CC=CC13)C(=O)C(=O)CN2c1ccc2c(c1)OCCO2
CC(C)(C)C(=O)C[NH+]1CCCCC1C(=O)[O-]
CC(C)(C)C(=O)N1CC2C(=O)NC3C=CC=CC32C1
CC(C)(C)C(=O)N1CC2C(=O)NC3C=CC=CC32C1
CC(C)(C)C(=O)N1CCCCC1C(=O)Nc1c(F)cccc1F
CC(C)(C)C(=O)NCC(=O)N1CCN(c2ccc(O)cc2)CC1
CC(C)(C)C(=O)NCC(c1ccccc1)C12C=CC=CC1=CNC2
CC(C)(C)C(=O)NCCCC([O-])=NS(=O)(=O)C1CCCC1
CC(C)(C)C(=O)NNC(=O)CSCc1ccc(Cl)cc1
CC(C)(C)C(=O)NNC(=O)c1nc2c(c(=O)[nH]1)C=CCN2
CC(C)(C)C(=O)Nc1ccc(C(=O)NCCc2ccc([N+](=O)[O-])cc2)cc1
CC(C)(C)C(NC(=O)NCC1CCCS1(=O)=O)c1ccccc1
CC(C)(C)C(NC(=O)NNC(=O)C1CCCO1)c1ccccc1
CC(C)(C)C1(C)NC(=O)CN(CC2C(C)(C)C2(C)C)C1=O
CC(C)(C)C12CCC=CC1C(C(=O)N1CCCCC1C(=O)NCC1CC1)=CS2
CC(C)(C)C1CC(CN2CCOCC2)CCC1=O
CC(C)(C)C1CCC(CNC(=O)c2ccc(C(N)=O)cc2)CO1
CC(C)(C)C1CCC(NC(=O)CC2([NH3+])CCC2)CC1
CC(C)(C)C1CCN1c1c(Cl)cccc1C(=O)[O-]
CC(C)(C)C1CCN1c1c(Cl)cccc1C(=O)[O-]
CC(C)(C)C1CCc2scc(C(=O)NN=Cc3ccco3)c2C1
CC(C)(C)CC(=O)N1CCCCC1[NH2+]CC(C)(O)CN1CCOCC1
CC(C)(C)CC(=O)N1CCC[NH+](Cc2ncc(C(C)(C)C)o2)CC1
CC(C)(C)CC(=O)N1CCN(C(=O)c2cc3n(n2)COCC3)CC1
CC(C)(C)CC(=O)Nc1ccc(C(=O)OCC2(C)CCO2)c(Cl)c1
CC(C)(C)CC(C)(C)NC(=O)CCSc1ccccn1
CC(C)(C)CC(NC(=O)C1CCCO1)c1ccc(F)cc1
CC(C)(C)CC1CCC([NH3+])(C(=O)Nc2ccc(S(N)(=O)=O)cc2)[NH2+]1
CC(C)(C)CCC(=O)NC1(C)CCCS1(=O)=O
CC(C)(C)CCC(=O)Oc1ccc(C#N)cc1
CC(C)(C)CCOC(=O)CC1([NH3+])CCC1
CC(C)(C)C[NH+]1CCCCC1c1cc(CO)[nH]n1
CC(C)(C)N(CC(=O)[O-])C(=O)NCCc1[nH]cc[nH+]1
CC(C)(C)N1CC(=O)C(=O)C12NC1(CC2C(O)c2ccc(Cl)cc2)C(=O)Nc2ccccc21
CC(C)(C)N1CC(=O)C(C(=O)n2ccnc2)C1
CC(C)(C)NC(=O)CNC(=O)CSC1C=NN=C2C=CC=CC21
CC(C)(C)NC(=O)COC(=O)c1ccc(-c2ccc(O)cc2)cc1
CC(C)(C)NC(=O)C[NH+]1CCCCC1CNC(=O)c1ccccn1
CC(C)(C)NC(=O)Cn1c(CCNC(=O)c2ccccc2)nc2ccccc21
CC(C)(C)NC(=O)NCC1(c2cccs2)CCCC1
CC(C)(C)NC(=O)NCCCN1C=C2C=CC=CC2C1
CC(C)(C)NC(=O)c1ccc(NC(=O)CCCl)cc1
CC(C)(C)NC(=O)c1ccc(NCC(=O)NC(N)=O)cc1
CC(C)(C)Nc1nc(N)cc(N2CCCCC2C(=O)[O-])n1
CC(C)(C)OC(=O)C1CC2(CCCCC2)CC[NH2+]1
CC(C)(C)OC(=O)C1CCC(N)(c2ccn(C3(C)CCCS3(=O)=O)n2)N1
CC(C)(C)OC(=O)C1CCC2(CCCC2)[NH2+]1
CC(C)(C)OC(=O)N1C2CC[NH2+]CC1C([NH3+])(c1ccc(N3CCCC3)cn1)C2
CC(C)(C)OC(=O)N1CCC(O)(C(F)(F)F)C1
CC(C)(C)OC(=O)N1CCC1=CC(=O)NCC1CCCS1
CC(C)(C)OC(=O)N1CCCC1COc1nccs1
CC(C)(C)OC(=O)N1CCCC1CS(=O)C12SC=NC1C=CC=C2[N+](=O)[O-]
CC(C)(C)OC(=O)N1CCCC1[NH+]1CCCCC1Oc1ccc(F)cc1
CC(C)(C)OC(=O)N1CCCCC1CNC12C=CC=CN1C=NC2
CC(C)(C)OC(=O)N1CCCCC1CS(=O)C12[N-]C=NC1C=CC=C2[N+](=O)[O-]
CC(C)(C)OC(=O)N1CCCCC1N1C(=O)NC2C=CC=CC2(C(=O)[O-])C1=S
CC(C)(C)OC(=O)N1CCCCC1NC(=O)c1ccccn1
CC(C)(C)OC(=O)N1CCN(C(=O)c2cccc(F)c2C(F)(F)F)CC1
CC(C)(C)OC(=O)NCC1CCC([NH3+])(C23C=CN=CC2=CC=CC3F)[NH2+]1
CC(C)(C)OC(=O)NCC1CCN(C(=O)c2ccc(C#N)cc2)CC1
CC(C)(C)OC(=O)NCc1ccc(C2CCCC[NH2+]2)cc1
CC(C)(C)Oc1ccc(CNC(=O)c2ccc(F)c([N+](=O)[O-])c2)cc1
CC(C)(C)S(=O)CCNC(=O)C12C=CC=CC1=COCC2=O
CC(C)(C)S(=O)CCNC(=O)NC1Cc2ccc(O)cc2C1
CC(C)(C)SCC(=O)NCC(C)(C)N1CCS(=O)CC1
CC(C)(C)[NH2+]CC(O)COc1ccc(-c2ccccc2)cc1
CC(C)(C)c1cc(C[NH+]2CCCCC2n2cc[nH+]c2)n(-c2ccccc2)n1
CC(C)(C)c1ccc(C(=O)N2CCN(CCS(C)(=O)=O)CC2)cc1
CC(C)(C)c1ccc(C(=O)NCC(=O)NCC2CCC(O)CC2)cc1
CC(C)(C)c1ccc(C(=O)NNC(=O)c2ccc(C#Cc3ccccc3)cn2)cc1
CC(C)(C)c1ccc(C(=O)Nc2nccs2)c([N+](=O)[O-])c1
CC(C)(C)c1ccc(CN2C(=O)CC(=O)C23CC=CCC3)cc1
CC(C)(C)c1ccc(NC(=O)CN2C(=O)NC(C)(C3CC3)C2=O)cc1
CC(C)(C)c1ccc(NC(=O)NCC(c2ccco2)[NH+]2CCCC2)cc1
CC(C)(C)c1ccc(NC(=S)NCc2cccs2)cc1
CC(C)(C)c1ccc(OCC(=O)N2CCN(C3CCCS3(=O)=O)CC2)cc1
CC(C)(C)c1ccc(Oc2nc3ccccn3c(=O)c2C=C(C#N)C(=O)NCc2ccco2)cc1
CC(C)(C)c1ccc(S(=O)(=O)N2CCCCC2CS(N)(=O)=O)cc1
CC(C)(C)c1ccc2nc(C3CCCC([NH3+])CC3)oc2c1
CC(C)(C)c1cccc2cc(C(=O)NCc3ccccn3)[nH]c12
CC(C)(C)c1nc(-c2ccc(Cl)cn2)no1
CC(C)(C)c1nc(CN2CCN(C(=O)c3ccc(O)cc3)CC2)no1
CC(C)(C)c1nc(CS(=O)Cc2ncnn2-c2ccccc2)no1
CC(C)(C)c1ncc(C23COCCN2C(=O)CN3)s1
CC(C)(C)c1nccc(NC(=O)c2ccc(Cn3cncn3)cc2)n1
CC(C)(C)c1nnc(NC(=O)c2ccc(-n3cccc3)cn2)s1
CC(C)(C)c1nnc(SCC(=O)N2CCCC2)n1N
CC(C)(C)n1cc2c(=O)n(C(N)c3cnnn3-c3ccccc3)cnc2n1
CC(C)(C)n1cc2c(=O)n(C3CCC(C(=O)NCC4CC4)CN3)cnc2n1
CC(C)(C)n1ccc(C[NH+]2CCCC2CC(O)c2ccc(F)cc2)n1
CC(C)(C)n1nc(-n2cccc2)c2c1N(C(=O)c1ccco1)CC2
CC(C)(C)n1ncc2c1C(c1ccc(OC(F)F)cc1)C(O)C=N2
CC(C)(C)n1nnn(CN(Cc2cccs2)CC(F)(F)F)c1=S
CC(C)(CCC#N)C[NH+]1CCCCC1CN1CCCCC1=O
CC(C)(CCO)CNc1ncc(C#N)c2c1CCC=C2
CC(C)(CN1CCCCC1Oc1ccc(Cl)cc1)S(C)(=O)=O
CC(C)(CNC(=O)N1CCCC1C[NH+]1CCCC1CO)c1ccc(F)cc1
CC(C)(CNC(=O)N1CCCCC1OC1CCCC1)c1ccccn1
CC(C)(CNC(=O)NC1CCC(CO)CC1)c1ccccn1
CC(C)(CNC(=O)c1ccc([N-]S(=O)(=O)c2cc(Cl)c(Cl)s2)cc1)[NH+]1CCCCC1
CC(C)(CNS(=O)(=O)c1ccc(F)cc1)C(O)c1ccccc1
CC(C)(CNc1ccc([N+](=O)[O-])cc1)NC(=O)OC(C)(C)C
CC(C)(C[NH2+]Cc1ccc2c(c1)OCO2)C(=O)[O-]
CC(C)(C[NH2+]Cc1ccc2c(c1)OCO2)C(=O)[O-]
CC(C)(C[NH3+])N1CC[NH+](CC2Cc3ccccc3O2)CC1
CC(C)(Cn1ccc(Br)n1)C(=O)[O-]
CC(C)(F)C(=O)OC1CCCCCC1
CC(C)(NC(=O)CN1CCCCCCC1=O)c1ccc(F)cc1
CC(C)(NC(=O)Nc1ccccc1)C(=O)N1CCCC1Cc1ccccc1
CC(C)(NC(=O)c1ncc(C2CC2)s1)c1ccc(Cl)c(F)c1
CC(C)(Nc1ccc(Cl)cc1)C(=O)[O-]
CC(C)(O)C#Cc1ccc(-c2nccn2-c2ccc(-n3cncn3)cc2)cc1
CC(C)(O)C(=O)Nc1ccccc1
CC(C)(O)CC[NH+]1CCN(c2ccc(F)cc2)CC1
CC(C)(O)CNC(=O)C1(c2c(F)cccc2F)CCCC1
CC(C)(Oc1ccc(Cl)cc1)C(=O)N1CCCCC1C(=O)[O-]
CC(C)(Oc1ccc(Cl)cc1)C(=O)Nc1cc(-c2ccc([N+](=O)[O-])cc2)[nH]n1
CC(C)(Oc1ccc(Cl)cc1)C(=O)Nc1ccc(N2CCOCC2)cc1
CC(C)(c1ccccc1)c1nnc(NC(=O)C(=O)NC2CCCC2)s1
CC(C)(c1ccccc1)c1nnc(NC(=O)c2c[nH]c(=O)c3c2CC=CC3)s1
CC(C)=C1C2CCC1C1C(=O)N(NC(=O)COc3ccc(Cl)cc3C)C(=O)C21
CC(C)=CC1C(C(=O)N2CCCCC2C(N)=O)C1(C)C
CC(C)=CCC1(CO)CCCCN1C(=O)C1CCC(CO)CC1
CC(C)=CCC1(CO)CCCCN1C(=O)c1ncc(C[NH+](C)C)s1
CC(C)=CCN1CCN(CC(=O)NCc2ccccc2)CC12CCCS2(=O)=O
CC(C)=NNC(=O)Nc1c(C)cccc1Cl
CC(C)=NNC(=O)Nc1c(C)cccc1Cl
CC(C)C(=O)N1CCCCC12N=C(O)c1[nH]nc(C3CCCCN3C(=O)C3CCCO3)c1N2
CC(C)C(=O)N1CCN(Cc2ncc(-c3ccc(Cl)cc3)s2)CC1
CC(C)C(=O)NC1[NH2+]CCCC1([NH3+])c1ccc(N(C)C)cc1
CC(C)C(=O)NCC1CCCN(C(=O)c2ccc(F)cc2F)C1
CC(C)C(=O)NCCC[NH2+]C1Cc2cc(F)cc(Br)c2C1
CC(C)C(=O)NCC[NH2+]Cc1ccc([O-])c[nH+]1
CC(C)C(=O)Nc1ccc(C(=O)NC(C)(C)c2ccc(F)cc2)cc1
CC(C)C(=O)Nc1ccc(N2CCCC2=O)cc1
CC(C)C(=O)Nc1ccc(NC(=O)C(=O)NCC(C)(C)c2ccccn2)cc1
CC(C)C(=O)Nc1ccc(NC(=O)C2C3CCCCC32)cc1
CC(C)C(=O)Nc1cccc(C(=O)N2CCCC2)c1N1CCN(C(=O)c2ccc(F)cc2)CC1
CC(C)C(=O)Nc1cccc2nsnc12
CC(C)C(C#N)N1CCN(C(=O)C2CC2c2ccc(Cl)cc2)CC1
CC(C)C(C(=O)N(C)C(C)Cc1cccs1)C(N)=S
CC(C)C(C(=O)N(C)CC(=O)Nc1ccc(Cl)cc1)N1CCCC1=O
CC(C)C(C(=O)NC(CO)c1ccco1)N1C(=O)C(=O)c2ccccc21
CC(C)C(C(=O)[O-])[NH+]1CC2CCCCCC21
CC(C)C(C)(C#N)NC(=O)CSc1nnc2n1CCCCC2
CC(C)C(C)(O)CNC1CC(C)(C)C([NH3+])(c2ccccc2)[NH2+]1
CC(C)C(C)(O)C[NH2+]C(c1ccccn1)C1CCCC1
CC(C)C(C)CNC(=O)N1CCC1n1nncc1C(=O)[O-]
CC(C)C(C)NC(=O)C1SCCN1C(=O)CCC(C)(C)C
CC(C)C(C)NC(=O)CON=C(N)C(F)(F)F
CC(C)C(C)NC(=O)CSc1nc2c(n1-c1ccccc1)CC=CC2
CC(C)C(C)NC(=O)N1CCCCC1C[NH+](C)Cc1ccccc1
CC(C)C(C)NC(=O)N1CCN(c2ccc(F)cc2)CC1
CC(C)C(C)[NH2+]C1C(=O)CCN1c1ccc([N+](=O)[O-])cc1
CC(C)C(CCO)NC(=O)NC1CCc2ccc(Cl)cc2O1
CC(C)C(CCl)Nc1cccnn1
CC(C)C(CNC(=O)N1CCCCC1CC[NH+](C)C)N1CCOCC1
CC(C)C(CNC(=O)N1CCN(S(C)(=O)=O)CC1)[NH+]1CCCCC1C
CC(C)C(CO)NC(=O)Nc1ccc(OC2CCCC2)cc1
CC(C)C(CO)NC(=O)c1cccc2cccnc12
CC(C)C(C[NH+](C)C)N1C(CCCl)=NC2C=CN=CC21
CC(C)C(Cc1ccc(F)cc1)NC(=O)C(=O)Nc1ccc(N(C)C)cn1
CC(C)C(NC(=O)C1CC=CCC1)C(=O)N1CCOCC1
CC(C)C(NC(=O)CCc1ccc(Cl)cc1)C12C=CC=CC1N=CN2
CC(C)C(NC(=O)NC1CCC(=O)CN1)c1ccccn1
CC(C)C(NC(=O)NNc1cc(C(C)(C)C)cnn1)c1ccccn1
CC(C)C(NC(=O)OC(C)(C)C)C(=O)NCC1Cc2ccccc2O1
CC(C)C(NC(=O)c1ccc(C#N)cn1)C(=O)N1CCCC1
CC(C)C(NC(=O)c1ccc(Cl)cc1)C(=O)NCCC1=C2C=CC=CC2(C)CN1
CC(C)C(NC(=O)c1ccco1)C(=O)NCC1CN(C)CCO1
CC(C)C(NC(=O)c1cnsn1)c1cccs1
CC(C)C(NC(=O)c1nccc2c1NCC2)C(=O)Nc1nccs1
CC(C)C(NS(=O)(=O)c1ccc(F)cc1)C(=O)Nc1ccc(N2CCCCC2C)cc1
CC(C)C(O)C(C)c1ccc(F)cc1
CC(C)C(O)c1cccn1CC1CCCN(S(C)(=O)=O)C1
CC(C)C(Oc1ccc(Cl)cc1)C(=O)C(C#N)c1ccccn1
CC(C)C(Sc1ccccc1)C(=O)N1CCC2(CC1)OCCO2
CC(C)C(Sc1nc2ccsc2c(=O)n1C)C(=O)Nc1ccc(F)cc1
CC(C)C(Sc1ncn[nH]1)C(=O)N1CCCc2ccccc21
CC(C)C([NH2+]C1C(=O)CCN1C(C)(C)C)c1ccccn1
CC(C)C([NH2+]C1CCCC(=O)N1C)c1ccc(C(F)(F)F)cc1
CC(C)C([NH2+]CC(C)N1CCN(c2ccccc2)CC1)c1ccccn1
CC(C)C([NH2+]Cc1cc(C(N)=O)co1)c1ccc(C(F)(F)F)cc1
CC(C)C([NH2+]Cc1ccccn1)C(=O)[O-]
CC(C)C([NH3+])c1cccn1Cc1cccc(Cl)c1Cl
CC(C)C1(C23C=CC=NC2CCC3)CCCCC[NH2+]1
CC(C)C1(CC(C)(O)c2ccccc2)CCC(=O)CC1
CC(C)C1(CC2CCCOC2)CCC[NH2+]1
CC(C)C1(NC(=O)c2cc(C[NH3+])co2)CCCCC1C
CC(C)C12CCC=CC1(C)NN=C2c1ccc(Br)cc1
CC(C)C12N=CC=CC1(CCl)N=CS2
CC(C)C1C(C)CCCC1(O)C1(C[NH3+])CCCCCC1
CC(C)C1CC(C)(NC(=O)NC2=CN=CC3NN=CC23C)CCO1
CC(C)C1CC([NH3+])(C2CC2)N(C(=O)c2nn(C)c3c2CC=CC3)CC[NH2+]1
CC(C)C1CCC(NC(=O)C(=O)Nc2cc(CC(C)(C)C)n(C)n2)CC1
CC(C)C1CCCC(NC(=O)NCCc2nnc3n2CCC3)C1C
CC(C)C1CCCCN1C(=O)NCCC(F)(F)F
CC(C)C1CCCCN1C(=O)NCCCN1C(=O)CNC1=O
CC(C)C1CCCN1C(=O)CCc1nc(=O)c2ccccc2[nH]1
CC(C)C1CC[NH2+]CCS1
CC(C)C1NC(=O)CC(c2cccc(Cl)c2F)C1=O
CC(C)C1NC=NN1
CC(C)C1[NH2+]CCN(Cc2ccc(O)cc2)C1(C)C1CC1
CC(C)CC(=O)C1CCCCN1C(=O)c1ccc(N2CCNC(=O)CC2)cn1
CC(C)CC(=O)Nc1ccc(OCc2nc3c(c(=O)[nH]2)C=CCN3)cc1
CC(C)CC(C(=O)Nc1nccs1)N1C(=O)C(=O)c2ccccc21
CC(C)CC(C)(C)CNC(=O)N(C)C(C)c1ccccn1
CC(C)CC(C)(NC(=O)c1ccc2cc[nH]c2c1)C(N)=O
CC(C)CC(C)N(C)C(=O)C1CC2(CCCCC2)CC[NH2+]1
CC(C)CC(C)N(C)C(=O)NC(C)c1ccc2c(c1)OCC(=O)N2
CC(C)CC(C)OCCC(=O)N1CCCCC1c1nnc2ccccn12
CC(C)CC(C)[NH2+]C1OCC(C)(C)C1(C)C
CC(C)CC(CCO)CNC(=O)c1cccc2c1C(C)C(C)N2
CC(C)CC(CNC(=O)NC(C)C1CCCCC1)C(=O)[O-]
CC(C)CC(CNc1cc(C(=O)N(C)C)cnn1)C(=O)[O-]
CC(C)CC(C[NH2+]Cc1ccc([O-])c[nH+]1)N1CCOCC1
CC(C)CC(C[NH3+])C(=O)N1CCCCC1CC(=O)[O-]
CC(C)CC(C[NH3+])c1nc(Cc2ccc(Br)cc2)no1
CC(C)CC(NC(=O)C1CC(=O)Sc2ccncc21)C(=O)N1CCc2ccccc21
CC(C)CC(NC(=O)C1CC(=O)Sc2ccncc21)C(=O)N1CCc2ccccc21
CC(C)CC(NC(=O)Nc1ccccc1)C(=O)Nc1nccs1
CC(C)CC(NC(=O)Nc1ccccc1)C(=O)Nc1nccs1
CC(C)CC(NC(=O)c1[nH]c(N)cc1C(N)=O)c1ccccc1
CC(C)CC(NC(=O)c1ccc(=O)[nH]c1N)c1nnc2n1CCC[NH2+]C2
CC(C)CC(Nc1cc(Cl)c(=O)n(C)n1)C(=O)Nc1nccs1
CC(C)CC(OC(=O)c1cnns1)c1ccccn1
CC(C)CC([NH2+]CC1CCCS1(=O)=O)c1ccccn1
CC(C)CC([NH2+]CC1CCCS1(=O)=O)c1cccs1
CC(C)CC([NH2+]CC1CCCS1(=O)=O)c1cccs1
CC(C)CC([NH3+])C1CCC2(CCCC2)CO1
CC(C)CC([NH3+])c1ccc(Cl)cc1
CC(C)CC1(C)CN(c2ccn(C)n2)CC[NH2+]1
CC(C)CC1=C(SCc2ccccc2)C(=O)NC(C#N)S1
CC(C)CC1C=NNC1N
CC(C)CC1CN(C(=O)NC2[NH2+]CCCC2([NH3+])C(C)C)CCO1
CC(C)CC1CN(C(=O)NCCC[NH+]2CCCCC2C)CCO1
CC(C)CCC(=O)N1CCN(CC(=O)N2CCNC2=O)CC1
CC(C)CCC(=O)NC1CC1c1ccc(Cl)cc1
CC(C)CCC(=O)NCC(=O)Nc1ccc(C(F)(F)F)cc1
CC(C)CCC(=O)NNC(=O)CSC12C=CC=CC1N=CO2
CC(C)CCC(C)(CO)Nc1ccc(Br)cc1Cl
CC(C)CCC(C)C(C)(O)C(=O)[O-]
CC(C)CCC(C)NC(=O)N(C)CC(C)O
CC(C)CCC(C)NC(=O)NCC(O)c1ccc(F)cc1
CC(C)CCC1(C2CCCCN2C(=O)c2ccc(F)c(F)c2)NC(=O)C(=O)N1Cc1ccccn1
CC(C)CCC1(CC(=O)[O-])CC(C)(C)CCO1
CC(C)CCC1CCC(NC(=O)CS2(C)C=NN=C2[S-])C1
CC(C)CCCC(C)NC(=O)CN1C(=O)c2ccccc2S1(=O)=O
CC(C)CCCC(C)NC(=O)c1cccc2c1N(C)C(=O)C2=O
CC(C)CCN(C(=O)C1CCCC1)c1[nH]c(=O)n(Cc2ccccc2)c(=O)c1N
CC(C)CCN(C)C(=O)C1CCCC[NH+]1C1CCCCN1C12C=CC=CC1N=CO2
CC(C)CCN(c1nc(C[NH3+])c(C2CC2)s1)C1CCCC1
CC(C)CCN1C(=O)CC2=C1C1C=C(C#N)N=C(N)C1(N1CCOC(C)(C)C1)C(N)=N2
CC(C)CCN1CCN(C(=O)C(=O)Nc2cc(C#N)n(C(C)(C)C)n2)CC1
CC(C)CCNC(=O)C(C)S(=O)CC12C=CC=CC1N=CS2
CC(C)CCNC(=O)C1CCCCN1c1nccc(-c2ccc(F)cc2)n1
CC(C)CCNC(=O)c1cc2n(n1)C(N)(c1ccccc1)C(=O)CNC2
CC(C)CCNc1nc(N2CCCCC2C)cc([N+](=O)[O-])n1
CC(C)CCOC1CCC(NC(=O)c2c[nH]c(=O)c3c2CC=CC3=O)CC1
CC(C)CCOC1CCCN1C(=O)C(C)NC(=O)c1ccc(Cl)cc1
CC(C)CCOC1CCCN1C(=O)c1ccco1
CC(C)CCOC1CCCN1C(=O)c1cnns1
CC(C)CCOc1cc(Cl)cc(Cl)c1C=O
CC(C)CCOc1cc(Cl)cc(Cl)c1C=O
CC(C)CCOc1ccc(C(=O)Nc2ccc(C#N)cc2)cc1
CC(C)CC[NH+](CC([O-])=Nc1nncs1)C1CC1
CC(C)CC[NH+]1CCN(C(=O)NCc2ncc(-c3ccccc3)o2)CC1
CC(C)CCc1nc(COc2c(F)cccc2F)no1
CC(C)CCn1cccc1C[NH+]1CCCCC1N1CCCC1=O
CC(C)CN(C(=O)CS(=O)(=O)c1ccc(Cl)cc1)C(C)C
CC(C)CN(C(=O)NCC(C(=O)N1CCOCC1)c1ccccc1)C1CC1
CC(C)CN(CC(C)C)C(=O)c1ccc2c(c1)CN(S(C)(=O)=O)C2
CC(C)CN(CCC(N)=S)C(=O)c1cc(F)cc(F)c1F
CC(C)CN(CC[NH+](C)C)C(=O)C1CCC(C)O1
CC(C)CN(c1ccc(C[NH2+]C2CC2)cn1)C1CCCC1
CC(C)CN1CCOC(CNC(=O)C(C#N)=Cc2ccco2)C1
CC(C)CNC(=O)C(=O)Nc1ccc(CC(=O)NC(C)C)cc1
CC(C)CNC(=O)C(=O)Nc1ccc(COC2CCC(C)CC2)cc1
CC(C)CNC(=O)CC(C)Cc1ccc(Cl)cc1
CC(C)CNC(=O)Cc1ccc(NC(=O)c2cc3c(s2)S(=O)(=O)CC3)cc1
CC(C)CNC(=O)N1CCN(CC23C=CC(C(=O)NC(C)C)=CC2N=CN3C)CC1
CC(C)CNC(=O)NC(=O)C(C)Nc1ccc(Oc2nccc(Cl)c2Cl)cc1
CC(C)CNC(=O)c1cccc(NCC(=O)NC2(C#N)CCCC2)c1Cl
CC(C)COC(=O)C(C#N)=CC=Cc1ccccc1
CC(C)COC(=O)N1CCCCC1C(=O)NC1CCCC[NH+]1C1CCCCC1
CC(C)COC(=O)NC(C)c1ccc(-n2ccnc2)cc1
CC(C)COC(=O)c1ccc(C2OCCO2)cc1
CC(C)COC1CCC([NH3+])(c2cc(-c3ccccc3)[nH]n2)[NH2+]1
CC(C)COCC(NC(=O)C1CCC(=O)O1)c1ccco1
CC(C)COc1ccc(C(=O)N(C)C(C)c2ccc(S(C)=O)cc2)cn1
CC(C)COc1ccc(C(=O)N2CCN(Cc3nc4c5c(sc4c(=O)[nH]3)CC=CC5)CC2)cc1
CC(C)COc1ccc(NC(=O)C2C3C=CC2CC3)cc1
CC(C)COc1ccc(NCC[NH+]2CCCCCC2)cc1
CC(C)COc1ncc(CNC(=O)C2CCC(=O)N2)cc1Cl
CC(C)COc1ncc(N)cc1NCC1CN(C)CCO1
CC(C)CS(=O)(=O)N1CCCc2cc(NC(=O)OC(C)(C)C)ccc21
CC(C)C[N+]1(C)CCCCC1C
CC(C)C[NH+](C)CC(=O)NC1CCCC1
CC(C)C[NH+](CCN(C)C)C1C(O)CCC1(C)C
CC(C)C[NH+]1CCCCC1(C)NC(=O)OC(C)(C)C
CC(C)C[NH+]1CCCCC1OCc1ccc(F)cc1
CC(C)C[NH+]1CCN(C(C)C(=O)Nc2ccc(C#N)cc2)CC1
CC(C)C[NH2+]CC1CCC(c2cccc3c2CCC=C3)O1
CC(C)C[NH2+]CCC=CCc1cccs1
CC(C)C[NH2+]CCC=CCc1cccs1
CC(C)C[NH2+]Cc1cnnn1Cc1ccc(O)cc1
CC(C)Cc1cc(-c2nc(N)c(C#N)c3c2C=CCN3C)[nH]n1
CC(C)Cc1cc(C(=O)NC23C=CSC2=CS(=O)(=O)N(C)C3)on1
CC(C)Cc1ccc(C(NC(=O)C2COCCO2)C2CC2)cc1
CC(C)Cc1ccc(S(=O)(=O)N2CCCCC2c2nnc(C(=O)Nc3ccccc3)s2)cc1
CC(C)Cc1nc(CNc2ccc(C(=O)N(C)c3ccccc3)cc2)no1
CC(C)Cc1nc(SCC(=O)c2on[n+](C)c2[O-])ccc1C#N
CC(C)Cc1ncc(C[NH+](C)C(CO)C(C)(C)C)s1
CC(C)Cn1c([O-])c(C2C=CC[NH2+]C23NC=C2C=CC=CC23)c(=O)n(CC(C)C)c1=O
CC(C)Cn1c2ccc(C(=O)NC3CCCC3)cc2c(=O)n2c(SCC(N)=O)nnc12
CC(C)Cn1cc[nH+]c1CNC(=O)C(C)n1cc[nH+]c1C(C)C
CC(C)Cn1ccc(NC(=O)CN2CC(=O)C3(CC4C=CC3C4)C2=O)n1
CC(C)Cn1ccc(NC(=O)N2CCCC2C(=O)N2CCOCC2)n1
CC(C)Cn1ccc(NCc2ccn(-c3ccccc3)n2)n1
CC(C)Cn1ccnc(Nc2ccc3c(c2)oc(=O)n3CC[NH+](C)C)c1=O
CC(C)Cn1cnnc1C1CCC([NH3+])(c2cc(-c3ccc(F)cc3)[nH]n2)[NH2+]1
CC(C)Cn1nc(C(=O)Nc2nnc(C(C)C)s2)c(=O)c2ccccc21
CC(C)Cn1nc(C2CC2)cc1C(=O)N(C)C1CCCCC1
CC(C)Cn1ncnc1CC(CO)c1ccc(Cl)cc1
CC(C)N(C(=O)CN1C=CC2(C(F)F)C=NC=CC12)C(C)C
CC(C)N(C(=O)COC(=O)CC1(C)CNc2ccccc21)C(C)C
CC(C)N(C)C(=O)C1SCCN1C(=O)C=CSCc1ccco1
CC(C)N(C)C(=O)CN(C)S(=O)(=O)c1cc(Cl)cs1
CC(C)N(C)S(=O)(=O)c1ccc(C(=O)NCc2ccccn2)cc1
CC(C)N(C)S(=O)(=O)c1ccc(NC(=O)C[NH+](C)C2CCC2)cc1
CC(C)N(C)S(=O)(=O)c1ccc(NC(=O)C[NH+](C)C2CCC2)cc1
CC(C)N(C)c1cc(NCc2cc(Cl)cs2)ccc1F
CC(C)N(C)c1cccc(NC(=O)N2CCN(C(=O)C3CCCO3)CC2)c1F
CC(C)N(CC#N)C(=O)Cc1cc(F)ccc1F
CC(C)N(CC(F)(F)F)CC12C=CC=CC1N=CS2
CC(C)N(Cc1ccccc1)C(=O)CN1C(=O)NC(C)(c2ccc(Br)cc2)C1=O
CC(C)N(Cc1ccccc1)C(=O)CSc1nnc(C23C=CC=CC2=CNC3)o1
CC(C)N(Cc1nc(=O)c2ccccc2[nH]1)C(=O)CSc1ccc(F)cc1
CC(C)N1C=[NH+]CC1N
CC(C)N1CC(=O)C(=O)C1NC(=O)C[NH+]1CCCC1C
CC(C)N1CC(=O)CC1C(=O)NCc1ccc(NC(=O)c2ccc(F)cc2)cc1
CC(C)N1CC(=O)CC1NC(=O)N1CCCC1OCCCc1ccccc1
CC(C)N1CC(=O)CC1Nc1c(F)cccc1C(=O)N(C)C
CC(C)N1CC(=O)CC1Oc1ccc(C(=O)NC2CC2)cc1
CC(C)N1CC23C=CC(C(=O)Nc4c(F)cccc4N4CCCC4)(CC2C1=O)O3
CC(C)N1CCN(C(=O)C=Cc2cc(Cl)cc3c2OCCO3)CC1
CC(C)N1CCOC(c2nnn[n-]2)C1
CC(C)NC(=O)C(C#N)=c1sc(=Cc2ccccc2)c(=O)n1-c1ccccc1
CC(C)NC(=O)C1(Cc2ccc(-c3ccccn3)cc2)CCCC([NH3+])(c2ccccn2)[NH2+]1
CC(C)NC(=O)C1(N)CC([NH3+])CN1
CC(C)NC(=O)C1CCc2nc(NC(=O)c3ccc4c(c3)OCO4)sc2C1
CC(C)NC(=O)CC(C)NC(=O)NCCC1CC=CCC1
CC(C)NC(=O)CC(C)NC(=O)NCCC1CC=CCC1
CC(C)NC(=O)CC(C[NH3+])N(C)Cc1ccc(F)cc1
CC(C)NC(=O)CCCC([O-])=NS(=O)(=O)c1cccs1
CC(C)NC(=O)CCCN1C(=O)C2CC(C(=O)C2(C)C)C1C
CC(C)NC(=O)CN(C)C(=O)Cn1c(=O)[nH]c2ccccc21
CC(C)NC(=O)CN(C)C(C(=O)N1CCCCC1)c1ccccc1
CC(C)NC(=O)CN1CCN(C(=O)c2ccc(F)c([N+](=O)[O-])c2)CC1
CC(C)NC(=O)COC(=O)C(C)NC(=O)c1ccco1
CC(C)NC(=O)Cc1ccc(NCCn2c(=O)oc3ccccc32)cc1
CC(C)NC(=O)Cn1cccc1C([NH3+])C(C)C
CC(C)NC(=O)N1CCCC1C(=O)NC(C)c1cc(Cl)cs1
CC(C)NC(=O)N1CCCCCC1C1CCCC[NH+]1Cc1cc(F)cc(C#N)c1
CC(C)NC(=O)N1CCCCCC1C1CCCC[NH+]1Cc1cc(F)cc(C#N)c1
CC(C)NC(=O)NC(=O)C(C)N1CC[NH+](CCc2ccccc2)CC1
CC(C)NC(=O)NC(=O)C(C)Nc1ccc(NC(=O)C2CC2)cc1
CC(C)NC(=O)Nc1ccc(C(=O)NCCNC(=O)C2CC2)cc1
CC(C)NC(=O)c1ccc(C23C=CC(NS(C)(=O)=O)=CC2N=CN3C)cc1
CC(C)NC(=O)c1ccc(CNC(=O)c2cc3n(n2)NCC=C3)cc1
CC(C)NC(=O)c1ccc(NC(=O)NCCC(N)=O)cc1
CC(C)NC(=O)c1ccc(NC2CC(=O)CN2C2CC2)cc1
CC(C)NC(=O)c1ccc(OCc2ncc(-c3ccco3)s2)cc1
CC(C)NC(=S)N(Cc1ccccc1)Cc1ccc(Cl)cc1
CC(C)Nc1ccc(C(=O)NC2CC2)cc1
CC(C)Nc1ccc(CNC(=O)N2CCCC2(O)C2CCCCC2)cc1
CC(C)Nc1ccc(CNC(=O)NC2CC(=O)CN2C(C)(C)C)cc1
CC(C)OC(=O)C(C)N(C)Cc1ccc(S(C)=O)cc1
CC(C)OC(=O)C1(C)NC(c2ccc([N+](=O)[O-])cc2)Nc2c1[nH]c(=O)[nH]c2=O
CC(C)OC(=O)C1=CC2(C)NN=NN2C(c2ccc(N(C)C)cc2)N1
CC(C)OC(=O)C1C2C=CC(O2)C12CNC(=O)C2N
CC(C)OC(=O)C1CCC[NH+]1C1CCCN1C(=O)OC(C)(C)C
CC(C)OC(=O)CCNC(=O)C1(Cl)CSc2cccc(F)c21
CC(C)OC(=O)CCNC(=O)Nc1ccc(C(F)(F)F)cc1
CC(C)OC(=O)c1cc(Cl)cc(NC(=O)C2CCC(=O)CN2)c1
CC(C)OC(=O)c1ccc(NC(=O)C2CCCO2)cc1
CC(C)OC1CCC([NH2+]C2CC(N)C(C)N2)CC1
CC(C)OCC(=O)N(CC(N)=O)Cc1ccc(Br)cc1
CC(C)OCC1=CC2(C(=O)NC3([NH3+])CCCC[NH2+]3)C=CC=CC2O1
CC(C)OCCC(=O)Nc1c(Cl)cccc1[N-]S(C)(=O)=O
CC(C)OCCCNC(=O)NC1CCc2cc(F)ccc2C1
CC(C)OCCN1CCCCC1[NH2+]C1C2CCC1CC2
CC(C)OCc1c(C(=O)Nc2cccc3c2COC3)oc2ccccc12
CC(C)Oc1cc(Br)c(Br)cc1C=NNc1nnn[n-]1
CC(C)Oc1cc(F)cc(NC(=O)NCC(C)N2CCOCC2)c1
CC(C)Oc1ccc(C(=O)C=Cc2ccccn2)cc1
CC(C)Oc1ccc(C(=O)N(C)CCCN2CC[NH+](C)CC2)cn1
CC(C)Oc1ccc(C(=O)NC(=S)Nc2ccc(C(=O)N3CCCCC3C)cc2)cc1
CC(C)Oc1ccc(C(=O)Nc2cccc3c2CCN(S(C)(=O)=O)C3)cc1
CC(C)Oc1ccc(C(=O)Nc2nn(-c3ccc(Cl)cc3)c3c2S(=O)(=O)CC3)cc1
CC(C)Oc1ccc(C(=O)OCCC(F)(F)F)cn1
CC(C)Oc1ccc(C(C)(O)c2ccc(Cl)cc2)cc1
CC(C)Oc1ccc(C(C)Nc2cncc(C(N)=O)n2)cc1
CC(C)Oc1ccc(C(O)CNc2nccn(C)c2=O)cc1
CC(C)Oc1ccc(C(O)c2cccc(Cl)c2F)cc1
CC(C)Oc1ccc(C2CCC(C[NH2+]C(C)(C)C)O2)cc1
CC(C)Oc1ccc(CNC(=O)C(=O)Nc2cccc(F)c2F)cc1
CC(C)Oc1ccc(CNc2ccc(C(F)(F)F)cc2)cc1
CC(C)Oc1ccc(CNc2ccn(CC(=O)N3CCOCC3)n2)cc1
CC(C)Oc1ccc(CNc2ncnc3c2SCC3C)nc1
CC(C)Oc1ccc(C[NH2+]C(C)c2ccc(N(C)C)cc2)cc1
CC(C)Oc1ccc(F)c(CNC(=O)c2cc([O-])cnn2)c1
CC(C)Oc1ccc(NC(=O)CCn2ccccc2=O)cc1
CC(C)Oc1ccc(NC(=O)N2CCCCC2OCC2CCCO2)cc1
CC(C)Oc1ccc(NC(=O)N2CCN(C(=O)c3ccccn3)CC2)cc1
CC(C)Oc1ccc(S(=O)(=O)N(C)Cc2nccn2C(F)F)cc1
CC(C)Oc1ccc(S(=O)(=O)NCc2ccc(F)cc2)cc1
CC(C)Oc1ncc(Cl)cc1C(=O)NC1CC1C
CC(C)S(=O)(=O)C(C)C(=O)NC1CCc2cc(OC(F)F)ccc2C1
CC(C)S(=O)(=O)CC(=O)N1CCS(=O)CC1(C)C
CC(C)S(=O)(=O)CC(=O)Nc1ccc(C(=O)c2nccn2C)cc1
CC(C)S(=O)(=O)c1cc(NC(=O)CCC2CCCC2)cc2c1n(C)c(=O)n2C
CC(C)S1(C)(C)(CC(=O)N(C)C2CCCS2(=O)=O)C=NN=C1
CC(C)Sc1nc2ccsc2c(=O)n1-c1ccccc1
CC(C)[NH+](C)Cc1ccc(CNC(=O)Nc2ccc(N(C)C)cc2)cc1
CC(C)[NH+](CC(=O)N1CCCCC1C(N)=O)C1CCC(O)CC1
CC(C)[NH+](Cc1ccc(C(N)=O)cc1)C1CC1
CC(C)[NH+]1C(CCO)CNCC1(N)c1ccc(-c2ccco2)cc1
CC(C)[NH+]1C2CCC1C(N)CNC2
CC(C)[NH+]1CCCC1CC(=O)[O-]
CC(C)[NH+]1CCCCC1C(=O)Nc1ccc(C2[NH+]=c3ccccc3=[NH+]2)cc1
CC(C)[NH+]1CCCCC1C(=O)Nc1ccc(CC2NC(=O)C(=O)N2)cc1
CC(C)[NH+]1CCCCC1CNC(=O)CC12C=CC=CC1=NNC2
CC(C)[NH+]1CCCCC1NC(=O)C[NH+]1CCC(C)(O)CC1
CC(C)[NH+]1CCc2nc(C3[NH2+]CCCC3([NH3+])c3ccc(F)c(F)c3)[nH]c(=O)c2C1
CC(C)[NH2+]C(C)(CN1CC(C)[NH2+]C2(CCC[NH2+]2)C1)C(N)=O
CC(C)[NH2+]C1(CO)CCCC1[NH+]1CCCC1C
CC(C)[NH2+]C1(CO)CCCC1[NH+]1CCCCC1C(C)(C)C
CC(C)[NH2+]CC(C)(O)C1OCCCC12CCOC2
CC(C)[NH2+]CC1CCC(c2ccc3c(n2)C=CCC3)O1
CC(C)[NH2+]Cc1cc(C2CC2)n(Cc2ccc(Cl)cc2)n1
CC(C)[NH2+]Cc1ncc(C2CN3CC[NH+]2CC3)[nH]1
CC(C)c1[nH+]ccn1C1(C#N)CCCC(C(C)(C)C)C1
CC(C)c1cc(C(=O)N(C)CC(=O)Nc2ccc(Cl)cc2)[nH]n1
CC(C)c1cc(C(=O)N(C)CC(=O)Nc2ccc(Cl)cc2)n(-c2ccccc2)n1
CC(C)c1cc(C(=O)N(C)CCCc2cc(-c3ccc(F)cc3)[nH]n2)on1
CC(C)c1cc(C(=O)N(CCC(F)(F)F)C2CCCC2)[nH]n1
CC(C)c1cc(C(=O)N2CCCCC2NC(=O)NC2CCCCC2)on1
CC(C)c1cc(C(=O)N2CCCCC2c2[nH+]ccn2Cc2nccs2)n(C)n1
CC(C)c1cc(C(=O)Nc2cc(N3CCCC3)ccc2F)n(C)n1
CC(C)c1cc(C2(N)NCCC3CC([NH3+])C2[NH2+]3)n(C)n1
CC(C)c1cc(CN2CCSCC23CCCOC3)n(-c2ccccc2)n1
CC(C)c1cc(CNC(=O)C2CCCN2C(=O)Cc2ccccc2)on1
CC(C)c1cc(NC(=O)CCc2nc(-c3ccccn3)no2)on1
CC(C)c1cc(NC2CCCC[NH+]2C2CCCCN2C)nc(C(C)C)n1
CC(C)c1cc(Nc2ccc3[nH]nc(C(N)=O)c3c2)nc(C(C)C)n1
CC(C)c1ccc(C(C)CC(=O)N(C2CCCS2(=O)=O)N(C)C)cc1
CC(C)c1ccc(C(NC(=O)C(=O)Nc2ccc(Cl)cn2)C(C)C)cc1
CC(C)c1ccc(C2=CNC(=O)NC2(C)C(=O)OC(C)(C)C)cc1
CC(C)c1ccc(CCC(=O)Nc2ccc(C(N)=O)cc2)cc1
CC(C)c1ccc(Cc2nnc(NC(=O)C3CCCCN3S(=O)(=O)c3ccc(F)cc3)o2)cc1
CC(C)c1ccc(Cn2ncnc2[N+](=O)[O-])cc1
CC(C)c1ccc(N2C(=O)C(=Cc3ccc(N(C)C)cc3)NC2=S)cc1
CC(C)c1ccc(N2CC3(CC(c4ccc(F)cc4)OC34C(=O)c3ccccc3C4=O)C(=O)C2=O)cc1
CC(C)c1ccc(NC(=O)C(=O)NCC2(CO)CC2)cc1
CC(C)c1ccc(NC(=O)C2CCNCC(=O)S2)cc1
CC(C)c1ccc(NC(=O)N2CCCCC2C(F)(F)F)cc1
CC(C)c1ccc(NC2C=CS(=O)(=O)C2)cc1
CC(C)c1ccc(OCCNS(=O)(=O)c2cccc3c2C(=O)COC3)cc1
CC(C)c1ccc(S(=O)(=O)N2CCN(C(C)C(=O)NC3CCCC3)CC2)cc1
CC(C)c1cccc(C(C)C)c1NC(=O)CCN1C(=O)C2CC(C(=O)C2(C)C)C1C
CC(C)c1cccc(NC(=O)N(C)Cc2ccc(N(C)C)cc2)c1C(C)C
CC(C)c1cccc2c1C([NH2+]CC1CN3CCN1CC3)C=CO2
CC(C)c1cccc2c1COC=C([NH3+])C2O
CC(C)c1cccc2c1COC=CC2[NH2+]C1OCCCC12CCSC2
CC(C)c1nc(=O)c(-c2ccc(Cl)cn2)c([O-])[nH]1
CC(C)c1nc(C(=O)N2CC3C[NH2+]CC3C2)n[nH]1
CC(C)c1nc(C(=O)NCCC2CCCCC2)n[nH]1
CC(C)c1nc(C2CCC[NH2+]2)no1
CC(C)c1nc(C2CN(C(=O)c3ccc(=O)n(C)n3)CCO2)n[nH]1
CC(C)c1nc(CCCNC(=O)N(C)C2CCCCC2)no1
CC(C)c1nc(CON=C(N)c2ccc(C(F)(F)F)cc2)no1
CC(C)c1nc(C[NH+](C)Cc2c(F)cccc2F)no1
CC(C)c1nc(C[NH3+])c(N2CC[NH+](C(C)C)CC2)s1
CC(C)c1nc(Cn2cnc3ccsc3c2=O)no1
CC(C)c1nc(N)cc(N2CCCCC2CN2CC[NH+](C)CC2)n1
CC(C)c1nc(OCC(=O)[O-])cc(-c2ccccn2)n1
CC(C)c1nc(SC(C(=O)Nc2ccc(F)cc2)C(C)C)n[nH]1
CC(C)c1nc2c(c(=O)[nH]1)SC(CC(=O)NC1C(C)CCCC1(C)C)N2
CC(C)c1nc2c(c(=O)[nH]1)SC(CC(=O)Nc1ccon1)N2
CC(C)c1nc[nH+]c(N2CCN(C(=O)c3ccco3)CC2)c1C(C)C
CC(C)c1ncc(C(=O)NCC#Cc2ccccc2)c2c1cnn2C(C)C
CC(C)c1ncc(C(C#N)C(=O)c2ccc(C(=O)N(C)C)cc2)s1
CC(C)c1ncc(C(C)NC(=O)c2cc(Cl)c(Cl)cn2)s1
CC(C)c1ncc(CC(=O)N2CCCCC2C(=O)c2ccc(O)cc2)s1
CC(C)c1ncc(CN(C)C(=O)CCc2nc(-c3ccc(F)cc3)no2)s1
CC(C)c1ncc(CN(C)CC(F)F)s1
CC(C)c1ncc(CN2CCS(=O)(=O)CC2)o1
CC(C)c1ncc(CS(=O)(=O)C(C)c2nc(-c3ccccc3)no2)o1
CC(C)c1ncc(C[NH+]2CCCC2C(=O)NC2CC2)o1
CC(C)c1ncc(C[NH2+]C(C)c2ccc(NC(=O)NC3CC3)cc2)s1
CC(C)c1ncc(NC(=O)CSc2nncn2C(C)C)s1
CC(C)c1nccc(=O)n1CC(=O)NCC1=CSC2(C)NC(c3ccc(F)cc3)=CN12
CC(C)c1nccc(C2(N)CC[NH+](Cc3ccc(F)cc3)CCN2)n1
CC(C)c1nn(C)c(Cl)c1C(=O)NCCCCC1CCCC1
CC(C)c1nn(C)c(Cl)c1C(O)Cc1ccc(Br)cc1
CC(C)c1nnc(CCC(=O)NC(C)c2ccc(-c3ccccc3)cc2)o1
CC(C)c1nnc(NC(=O)CN2C(=O)C(=O)NC23CCCC3)s1
CC(C)c1nnc(NC(=O)c2ccc(C3(C)NC(=O)C(=O)N3)cc2)s1
CC(C)c1nncn1CCNC(=O)C1(c2ccc(F)c(F)c2)CCCC1
CC(C)c1noc(-c2cccc(Cl)c2Cl)c1C[NH3+]
CC(C)c1noc(-c2cccc(Cl)c2Cl)c1C[NH3+]
CC(C)n1cc2c(=O)[nH]cc(C=CC(=O)Oc3ccc(Cl)cc3)c2n1
CC(C)n1cc2c(n1)CCC=C2NC(=O)C(=O)NC1CCC(O)CC1
CC(C)n1cc[nH+]c1C(N)CO
CC(C)n1cc[nH+]c1C1CCCCN1C(=O)c1ccc2[nH]c(=O)c(=O)[nH]c2c1
CC(C)n1ccc(CN(c2ccc(F)cc2)S(=O)(=O)C(C)C)n1
CC(C)n1ccc(NC(=O)CCOc2ccc(Br)cc2)n1
CC(C)n1cnn(C[NH+]2CCCCC2CN2CCOCC2)c1=S
CC(C)n1cnnc1C1CCCCN1c1nc(N)cc(-n2cccn2)n1
CC(C)n1cnnc1S(=O)C(C)C(=O)NC1OCCc2ccccc21
CC(C)n1cnnc1SCc1nccn1Cc1ccccc1
CC(C)n1ncc2c(Cl)c(C[NH+]3CCCC3CCCO)cnc21
CC(C)n1ncc2c(O)ncc(-c3cc(-c4ccc(C(=O)[O-])cc4)co3)c21
CC(C)n1ncc2cc(C(=O)N(Cc3ccco3)c3ccccc3)cnc21
CC(C1=CN=NC1(C)C)N(C)C(=O)c1cnnn1Cc1ccc(F)cc1
CC(C1CC1)N(C(=O)CSC1NC=NN1)C1CC1
CC(C1CC1)N(C)C(=O)NCc1cccc(C(F)(F)F)c1F
CC(C1CC1)N(C)C(=O)c1ccc(N2CCCCC2O)cc1
CC(C1CC1)N(C)C(=O)c1ccc(S(=O)(=O)Nc2ccccc2)cc1
CC(C1CC1)[NH+](C)CC(=O)Nc1cc(Cl)cc([N+](=O)[O-])c1
CC(C1CC1)[NH+](CCC(=O)N1CCOCC1)Cc1ccccc1
CC(C1CC1)n1ccc(NC(=O)C[NH+]2CCCCC2CC(N)=O)n1
CC(C=NNC(=O)CSC12C=CC=CC1N=CN2)=Cc1ccccc1
CC(CBr)Cn1ccnc1C#N
CC(CC#N)N(C)CC(=O)NCc1ccccn1
CC(CC(=O)N(C)C)[NH2+]CCSC(C)(C)C
CC(CC(=O)N(C)Cc1ncc(C(F)(F)F)s1)c1ccc(F)cc1
CC(CC(=O)N(CC#N)C1CCCC1)c1ccccc1
CC(CC(=O)N1CCN(c2ccc(C(F)(F)F)cc2[N+](=O)[O-])CC1)c1ccccc1
CC(CC(=O)N1CCOCC1)[NH2+]C1CCC(OCc2ccccc2)CC1
CC(CC(=O)N1CCc2c(sc(C#N)c2N)C1)C1CCCCC1
CC(CC(=O)NC(C)c1cc(F)ccc1F)c1ccccc1
CC(CC(=O)NC1=CC=CC2=COCC21C)n1cncn1
CC(CC(=O)NCc1ccccc1)=NNC(N)=S
CC(CC(=O)NOCc1ccccn1)Cc1ccc(Cl)cc1
CC(CC(=O)Nc1ccc(Cl)cc1)[NH2+]CC(C)S(C)=O
CC(CC(=O)Nc1ccc2c(c1)C(=O)C(=O)N2CC1CCCO1)c1ccccc1
CC(CC(=O)Nc1ccc2c(c1)OCCO2)=NNC(=O)C(C)C
CC(CC(=O)OCc1nccn1C)n1cccc1
CC(CC(=O)[O-])CC(=O)Nc1ccc(C(=O)[O-])cc1
CC(CC(=O)[O-])NC(=O)Cc1ncc2sccn12
CC(CC(=O)[O-])NC(=O)c1ccc2c(c1)OCC(=O)N2
CC(CC(C)C)=NNC(=O)c1cc([N+](=O)[O-])ccc1Cl
CC(CC(F)(F)F)NC(C)c1ncc(-c2ccccc2)s1
CC(CC(N)=S)[NH+](C)Cc1cc(F)ccc1Br
CC(CC(O)c1ccco1)NC(=O)NC(C)c1cc(Cl)cs1
CC(CC12C=CC=CC1N=CS2)N1CCN(C(=O)C(=O)NC2CC2)CC1
CC(CC12C=CC=CC1N=CS2)S1(C)C=NN=C1N1CCCC1
CC(CC1CC1)NC(Cc1ccccc1)C(F)(F)F
CC(CC1CC1)[NH2+]C(C)C(C)O
CC(CC1CCCC1)C(=O)Nc1ccc2c(c1)OC(C)C(=O)N2
CC(CC1CCC[NH2+]1)NC12C=CC=CC1(C)OC=N2
CC(CC1CCC[NH2+]1)[NH2+]CCC(=O)N1CCCC1
CC(CCC1CCCC1)NC(=O)C(C#N)=Cc1ccco1
CC(CCCCl)[NH2+]CC1CCCN(S(C)(=O)=O)C1
CC(CCCCl)[NH2+]CC1CCCO1
CC(CCCO)NC(=O)C1CCc2ccccc2N1
CC(CCCO)NC(=O)NC(C)Cc1cc(Cl)ccc1Cl
CC(CCCO)NC(=O)NC1CCCC(=O)N1c1ccc(F)cc1
CC(CCCO)NC(=O)c1ccc([O-])c[nH+]1
CC(CCCO)NS(=O)(=O)C1CC=Cc2ccncc21
CC(CCCO)Nc1cncc(C#N)n1
CC(CCCO)[NH2+]C1CC(c2ccc(Cl)cc2)C1
CC(CCCO)[NH2+]CC=Cc1ccc(C#N)cc1
CC(CCCO)[NH2+]Cc1ccc(-c2ccccc2)cc1
CC(CCCl)S(=O)(=O)c1cc([N+](=O)[O-])cc2nonc12
CC(CCN1CCOCC1)[NH2+]Cc1ccc(C#N)cc1
CC(CCN1CCOCC1)[NH2+]Cc1ccc(C#N)cc1
CC(CCOc1ccccc1)C(=O)N1CCS(=O)CC1(C)C
CC(CCOc1ccccc1)C(=O)Nc1ccc(F)c(F)c1
CC(CCc1cc(N)c[nH]1)NC(=O)N(C)CCS(C)(=O)=O
CC(CCc1cc(N)c[nH]1)NC(=O)N1CC2CCCC(C1)C2O
CC(CCc1ccc(F)cc1)C(=O)NNC(=O)NCC1CCCO1
CC(CCc1ccc(F)cc1)C(=O)OC(C)c1nccs1
CC(CCc1ccc(F)cc1)C([O-])=NS(=O)(=O)C1CCCCC1
CC(CCc1ccc(F)cc1)[NH2+]CCC12C=CC=CC1(F)N=CN2C
CC(CCc1ccccc1)NC(=O)NCc1ccc(F)cc1
CC(CCc1ccccc1)NC(=O)Nc1ccc(C(=O)NC(C)(C)C)cc1
CC(CCc1ccccc1)NC(=O)Nc1ccc(C(=O)NC(C)(C)C)cc1
CC(CCl)CS(=O)(=O)N1CCc2ccccc21
CC(CCn1cncn1)[NH2+]C1NCC(N)(C(F)(F)F)C1=O
CC(CN(C)C(=O)NNC(=O)c1ccc(C#N)cc1)c1ccccc1
CC(CN1CCOCC1)C(=O)N1CCCCC1c1ccc(Nc2ncccn2)cn1
CC(CNC(=O)C(=O)Nc1c(Cl)cccc1C#N)Oc1ccccc1
CC(CNC(=O)C(=O)Nc1c(Cl)cccc1C#N)Oc1ccccc1
CC(CNC(=O)C(=O)Nc1ccc(F)cc1F)Oc1ccc(F)cc1
CC(CNC(=O)C(=O)Nc1ccc(N2CCCCC2)cc1)C[NH+]1CCCC1
CC(CNC(=O)C(C)S(=O)(=O)C(C)c1ccc(F)cc1)c1ccccc1
CC(CNC(=O)C1NC=NN1)Oc1ccc(F)cc1
CC(CNC(=O)CC1CC=CC1)[NH+]1CCCC1
CC(CNC(=O)CN1C(=O)C(=O)c2ccccc21)NC(=O)CN1C(=O)C(=O)c2ccccc21
CC(CNC(=O)N(C)Cc1ccc(C(F)(F)F)cc1)c1cccs1
CC(CNC(=O)N(C1CC1)C1CCc2ccccc2C1)N1CCOCC1
CC(CNC(=O)N1CCCC1c1ccc[nH]1)Oc1ccc(F)cc1
CC(CNC(=O)N1CCCCC1NS(C)(=O)=O)C[NH+]1CCCCC1
CC(CNC(=O)N1CCNCC1=O)Oc1ccc(F)cc1
CC(CNC(=O)NC(c1ccc(F)cc1)C1CCCO1)C[NH+]1CCCC1
CC(CNC(=O)NC(c1nnc2n1CCC2)C(C)C)Oc1ccccc1
CC(CNC(=O)NC1CCC(Oc2ccc(C#N)cn2)CC1)[NH+](C)C1CC1
CC(CNC(=O)NC1CCC([NH+](C)C)C1)c1ccc(F)c(F)c1
CC(CNC(=O)NCCC(=O)N1CCCCC1)C[NH+]1CCCCC1
CC(CNC(=O)NCCS(C)=O)C[NH+]1CCCCC1
CC(CNC(=O)NCc1ccccn1)c1nc(-c2ccccc2)no1
CC(CNC(=O)NCc1ccn(C)n1)c1nc(-c2ccccc2)no1
CC(CNC(=O)NNC(=O)C1CCCO1)c1cccc(F)c1F
CC(CNC(=O)NNC(=O)C1CCCO1)c1cccc(F)c1F
CC(CNC(=O)OC(C)(C)C)N(C)C(=O)NC1CCC([NH+](C)C)C1
CC(CNC(=O)c1c(F)c(F)c(F)c(F)c1F)NC(=O)c1c(F)c(F)c(F)c(F)c1F
CC(CNC(=O)c1cc(S(=O)(=O)N(C)C)ccc1Cl)c1ccccc1
CC(CNC(=O)c1ccc(Cl)cn1)c1ccccc1
CC(CNC(=O)c1ccc(NC=O)cc1)Cc1cccs1
CC(CNC(=O)c1cccc(N)c1[N+](=O)[O-])Oc1ccc(F)cc1
CC(CNC1CCC([NH3+])[NH2+]1)[NH+]1CCCC1
CC(CNCC1CCCO1)[NH+](C)C1CCCCC1(C)C
CC(CNS(=O)(=O)c1cc(Cl)ccc1[N+](=O)[O-])c1cccs1
CC(CNc1cc(F)ccc1C(=O)[O-])[NH+]1CCCCC1
CC(CNc1nsc(Cl)c1C#N)[NH+]1CCN(c2ccccc2)CC1
CC(CO)(NC(=O)Nc1cc(Cl)c2c(c1)COC=CO2)C1CC1
CC(CO)C(C)NC(=O)NCCNC(=O)C1CC1
CC(CO)C(C)NC(=O)Nc1ccc(CC23C=CC=CC2N=CS3)cc1
CC(CO)C(C)NC(=O)Nc1ccc(Cl)cc1CS(C)(=O)=O
CC(CO)C(C)NC(=O)c1ccc(C(=O)OC(C)(C)C)cc1
CC(CO)CSCC(C)C(=O)NN
CC(CO)CSCc1nnc(-c2cccs2)o1
CC(CO)NC(=O)C(C)Sc1ccccc1
CC(CO)NC(=O)NCc1ccc(Cn2ccnc2)cc1
CC(CO)NC(=O)NCc1ccc(Sc2ccc(F)cc2)cc1
CC(CO)NC(=O)Nc1cccc2c1COC2
CC(CO)SCC(=O)N(C)c1ccccc1
CC(CO)[NH2+]CC=Cc1ccc(C#N)cc1
CC(CS(C)(=O)=O)N(C)Cc1ncnn1-c1ccccc1
CC(CS(C)(=O)=O)NC(=O)N1CCC[NH2+]C([NH3+])(c2ccccc2)C1
CC(CS)CN1C(=O)CC(=O)C12CC2
CC(CS)COC1CCCCO1
CC(C[NH+](C)C1CCC([NH3+])CC1)C(=O)[O-]
CC(C[NH+]1C2CCCC1C(CC(=O)[O-])C2)c1ccccc1
CC(C[NH+]1C2CCCC1C(CC(=O)[O-])C2)c1ccccc1
CC(C[NH+]1CCCCC1)NC(=O)N(CCC(F)(F)F)C1CCCC1
CC(C[NH+]1CCCCC1)NC(=O)N1CCCCC1c1ccc(O)cc1
CC(C[NH+]1CCCCC1)[NH2+]C1CCCCC1(C)C
CC(C[NH2+]C1CC1)OCC(C)(C)[NH+](C)C
CC(C[NH2+]C1CCCCC1(C)C)C(N)=O
CC(C[NH3+])C(O)C(C)c1ccccc1
CC(C[NH3+])c1ccc(S(C)(=O)=O)cc1
CC(C[NH3+])c1ncc(-c2ccco2)[nH]1
CC(Cc1ccc(Cl)cc1)N(C)C(=O)Nc1ccc(F)cc1
CC(Cc1ccc(Cl)cc1)N(C)Cc1ncc2ccc(C#N)cn12
CC(Cc1ccc(Cl)cc1)[NH2+]C1(C)CCCOC1
CC(Cc1ccc(F)cc1Br)NC(=O)C1CCC(C)O1
CC(Cc1ccc(O)cc1)NC(=O)CC(O)c1ccccc1
CC(Cc1ccc2c(c1)OCO2)C[NH+]1CCCCC1C1(C(C)C)C=CN=N1
CC(Cc1cccc2c1COCCO2)C(=O)[O-]
CC(Cc1ccccn1)NC(=O)c1ccc(OC2CCCCN2C(=O)C2CC2)cc1
CC(Cc1ccccn1)NC(=O)c1ccc2cnc(-c3ccc(F)cc3)n2c1
CC(Cc1cccs1)N(C)C(=O)C=Cc1cccc2c1COC2
CC(Cc1cccs1)N(C)C(=O)NCc1ccc(OC2CCC2)cn1
CC(Cc1cccs1)N(C)C(=O)Nc1ccc(F)c(Cl)c1
CC(Cc1cccs1)N(C)C(=[NH2+])NC(C)(C)C
CC(Cc1cccs1)NC(=O)C(=O)Nc1ncc(-c2ccccc2)s1
CC(Cc1cccs1)NC(=O)NCC1CCC([NH3+])(C(F)(F)F)[NH2+]1
CC(Cc1cccs1)[NH+](C)CCC1(C)CCCC[NH2+]1
CC(Cc1cccs1)[NH+](C)Cc1nccc(N2CC[NH+](C)CC2)n1
CC(Cc1cccs1)[NH2+]CC1Cc2ccccc2S1
CC(Cc1nccs1)NC(=O)c1ccc2cncn2c1
CC(Cc1nnc(SCc2ccc([N+](=O)[O-])cc2)o1)c1ccccc1
CC(Cl)C1NC=NN1
CC(Cl)CC1OC(=O)C(C)c2c(O)cccc21
CC(Cn1cccn1)OC(=O)CCc1ccc(F)c(F)c1
CC(Cn1cccn1)OC(=O)Cc1ccc(F)cc1
CC(Cn1cccn1)[NH2+]C(C)c1ccc(F)cc1F
CC(Cn1cncn1)NC(=O)C(C)S1(C)C=Nc2ccccc21
CC(Cn1cncn1)NC(=O)Nc1ccc(C(=O)c2ccccc2)cc1
CC(Cn1ncc([N+](=O)[O-])c1C)=NNC(=O)c1ccc(I)cc1
CC(N(C)C(=O)CCN1CCCCO1)C12C=CC=CC1=CNC2
CC(N(C)Cc1ccc(N2CCOCC2)cc1)C12C(=O)N=CN=C1CSC2c1ccccc1
CC(N)(C(=O)Nc1ccc(-n2cncn2)cc1)C(F)(F)F
CC(N)=C(C#N)C(=O)CN1CCCCC1
CC(NC(=O)C(=O)NC1CC=Cc2cccnc21)c1ccccc1
CC(NC(=O)C(=O)NCc1cccs1)c1ccccc1
CC(NC(=O)C(=O)Nc1c(F)cc(F)cc1N1CCCC1)c1ccccn1
CC(NC(=O)C(=O)Nc1ccc(-n2cncn2)cc1)c1ccc(Cl)cc1
CC(NC(=O)C(=O)Nc1cccc(C(N)=O)c1F)C(C)c1ccccc1
CC(NC(=O)C(C(C)C)n1cnc2ccccc21)c1ccc(Cl)cc1
CC(NC(=O)C(C)N(c1ccc2c(c1)OCCO2)S(C)(=O)=O)c1ccc(C(C)(C)C)cc1
CC(NC(=O)C(C)N1C=C2C=NNC(=O)C23C=CC=CC13)c1ccccc1
CC(NC(=O)C(C)S(=O)c1nncn1C(C)C)c1ccc(F)cc1
CC(NC(=O)C(Cc1ccccc1)n1cnnn1)C1CCCO1
CC(NC(=O)C(NC(N)=O)C(C)C)C(=O)[O-]
CC(NC(=O)C(O)CN1CCOCC1)C1COc2ccccc2O1
CC(NC(=O)C12CC3CC(CC(C3)C1)C2)c1ccccn1
CC(NC(=O)C12CCC=CC1C=NN2)c1ccc(-c2ccccn2)cc1
CC(NC(=O)C12CNC=C1C=CC=C2F)C(=O)N1CCc2ccccc21
CC(NC(=O)C12COC=C1C=CC=C2Br)C(=O)N1CCCCC1
CC(NC(=O)C1C(=O)CCN1c1ccc2c(c1)OCCO2)c1ccc(Cl)c(Cl)c1
CC(NC(=O)C1CC1)c1nc2ccccc2n1CC(=O)N(C(C)C)C(C)C
CC(NC(=O)C1CC1c1ccc(Br)cc1)c1ccccn1
CC(NC(=O)C1CCCN1C(=O)C12CC3CC(CC(C3)C1)C2)C1CC1
CC(NC(=O)C1CCCO1)C1CC1
CC(NC(=O)C=CC12C=CC=CC1=CN(C)C2)c1nnc2ccccn12
CC(NC(=O)C=Cc1ccccc1)C1OCCc2ccccc21
CC(NC(=O)CC12C=CC=CC1C(=O)CO2)c1cc(Cl)cs1
CC(NC(=O)CC1CCCO1)c1ccc(C(F)(F)F)cc1
CC(NC(=O)CCC(=O)c1cc(Cl)cs1)C1C=Cc2ccccc2C1
CC(NC(=O)CCC1=[NH+]C2(c3ccc(F)cc3)CCC=C(F)C2=C1)c1ccccn1
CC(NC(=O)CCC1NC(=O)C(=O)N1)C12CC3CC(CC(C3)C1)C2
CC(NC(=O)CCCO)c1ccc(S(C)(=O)=O)cc1
CC(NC(=O)CCN1CCSC1=O)C1CCCO1
CC(NC(=O)CCSC1=NC=NC2=CSCC21C)c1ccccc1
CC(NC(=O)CCn1ccccc1=O)C(=O)[O-]
CC(NC(=O)CCn1nnnc1CN1CCOCC1)c1ccc(Cl)cc1
CC(NC(=O)CN(C)C(=O)OC(C)(C)C)c1ccc(-n2cccn2)cc1
CC(NC(=O)CN1C(=O)C(=O)NC12CCCCC1C=CC=CC12)c1ccc2c(c1)OCO2
CC(NC(=O)CN1CCN(c2ccc(O)cc2)CC1)c1ccc(Cl)cc1
CC(NC(=O)CN1CC[NH+](CC=Cc2ccccc2)CC1)c1ccc(Cl)cc1
CC(NC(=O)CN1CCc2ccccc21)c1ccc(Cl)cc1
CC(NC(=O)CNC(=O)N1CC(=O)Nc2ccccc21)C(=O)[O-]
CC(NC(=O)CNC(=O)OC(C)(C)C)c1ncc(C(C)(C)C)s1
CC(NC(=O)CNC(=O)c1cccs1)c1ccc(N2CCCC2)cc1
CC(NC(=O)CNc1ccc(C(F)(F)F)cc1)c1ccc(Cl)cc1
CC(NC(=O)CNc1ccc(C(N)=O)cc1)c1cccc(F)c1F
CC(NC(=O)CON=C1CCCC2(COCO2)C1)c1ccco1
CC(NC(=O)COc1ccc([N+](=O)[O-])cc1)c1ccc(Cl)cc1
CC(NC(=O)COc1ccc2c(c1)OCO2)c1ccc2c(c1)OCCO2
CC(NC(=O)CSc1ccccc1)c1ccc(OC(F)F)cc1
CC(NC(=O)CSc1ccccn1)C1C=Cc2ccccc2C1
CC(NC(=O)CSc1nnc(-c2ccccc2)n1N)c1ccc(-c2ccccc2)cc1
CC(NC(=O)Cc1c(Cl)cccc1Cl)c1ccc(S(=O)(=O)N(C)C)cc1
CC(NC(=O)Cc1cc(F)cc(Cl)c1)c1ccc(NS(C)(=O)=O)cc1
CC(NC(=O)Cc1ccc(C(F)(F)F)cc1)C(=O)Nc1ccccc1
CC(NC(=O)Cc1ccc(C(F)(F)F)cc1)c1ccc(Cl)cc1
CC(NC(=O)Cc1ccc(O)cc1)c1ccc(-n2cncn2)cc1
CC(NC(=O)N(C)C(C)C1CC1)c1ccc(NC(=O)NC2CC2)cc1
CC(NC(=O)N(C)C(C)c1ccccn1)c1ccc(-n2ccnc2)cc1
CC(NC(=O)N(CCC(F)(F)F)C1CCC1)c1nnc2ccccn12
CC(NC(=O)N(Cc1ccco1)C1([NH3+])CCCC[NH2+]1)C1CCCO1
CC(NC(=O)N1CCC2C(=O)NN=C(N)C2C1)c1ccc(Cl)cc1
CC(NC(=O)N1CCCC2CCCC21)c1ccc(-c2ncccn2)cc1
CC(NC(=O)N1CCCCC1C)c1ccc(C#N)cc1
CC(NC(=O)N1CCCCC1CC(N)=O)c1cc(Cl)cs1
CC(NC(=O)N1CCCCC1NC(=O)C1CCCCC1)C(C)(C)C[NH+](C)C
CC(NC(=O)N1CCCCC1NC(=O)C1CCCCC1)C(C)(C)C[NH+](C)C
CC(NC(=O)N1CCCCC1O)C(=O)N1CCCCC1C
CC(NC(=O)N1CCOCC1)c1ccc(N)cc1
CC(NC(=O)N1CCSC2CCCCC21)C12C=CC=CC1N=CN2
CC(NC(=O)NC(C)C(C)C)c1nc(Cc2ccccc2)no1
CC(NC(=O)NC(C)c1nc(C2CCCC2)no1)C(=O)NC(C)(C)C
CC(NC(=O)NC(CO)CO)c1ccc(Cl)cc1
CC(NC(=O)NC(CO)c1ccc(Cl)cc1)c1cc(F)ccc1F
CC(NC(=O)NC1CCC(C(F)(F)F)CC1)c1ccccn1
CC(NC(=O)NC1CCC(C(F)(F)F)CC1)c1ccccn1
CC(NC(=O)NC1CCCC1)c1ccccn1
CC(NC(=O)NCC(C)(C)c1ccccn1)c1ccn(Cc2ccccc2)n1
CC(NC(=O)NCC1(C)CCCC[NH+]1C)c1nc(-c2ccc(F)cc2)no1
CC(NC(=O)NCC1CCC(C(=O)N(C)C)O1)c1ccc(C(C)(C)C)cc1
CC(NC(=O)NCC1CCC[NH+]1C1CC1)c1nc(C(C)(C)C)no1
CC(NC(=O)NCC1COc2ccccc2O1)c1ccc(S(N)(=O)=O)cc1
CC(NC(=O)NCCN(C)c1ccccc1)C1CCCO1
CC(NC(=O)NCCc1ccccn1)c1ccc(S(N)(=O)=O)cc1
CC(NC(=O)NCCc1ncc2ccccn12)c1ccc(Cl)cc1
CC(NC(=O)NNC(=O)C1CCCO1)C12COC=C1C=CC=C2Cl
CC(NC(=O)NNC(=O)c1ccc([N+](=O)[O-])cc1)C(C)(C)c1ccccc1
CC(NC(=O)Nc1c(Br)cc(=O)[nH]c1N)c1ccccn1
CC(NC(=O)Nc1c(Br)cc(=O)[nH]c1N)c1ccccn1
CC(NC(=O)Nc1ccc(C23C=CC=CC2N=CO3)cc1)c1ccccn1
CC(NC(=O)Nc1ccc(CC(N)=O)cc1)c1c(Cl)cccc1Cl
CC(NC(=O)Nc1ccc(CC(N)=O)cc1)c1ccc(C(F)(F)F)cc1
CC(NC(=O)Nc1ccc2c(c1)COC2)c1nnc2ccccn12
CC(NC(=O)Nc1cccc(F)c1-n1cnnn1)C1CCCO1
CC(NC(=O)Nc1cccc2c1OCC2)c1ccccc1
CC(NC(=O)Nc1ccccc1)C(=O)N1CCCC1Nc1ccccc1
CC(NC(=O)Nc1ccccn1)c1cc(Cl)cs1
CC(NC(=O)Nc1ccn(C(C)(C)C)n1)c1ccc(-n2cccn2)cc1
CC(NC(=O)Nc1ccn(Cc2ccccn2)n1)C(=O)OC1CCCC1
CC(NC(=O)c1c(Cl)cccc1Cl)c1ccc(N)cc1
CC(NC(=O)c1c(Cl)cccc1S(C)(=O)=O)C1CCCO1
CC(NC(=O)c1cc(Br)c(F)cn1)c1ccc(S(=O)(=O)N(C)C)cc1
CC(NC(=O)c1ccc(C(C)(C)C)cc1)C(=O)N1CCCCC1C12C=CC=CC1N=CS2
CC(NC(=O)c1ccc(F)c(F)c1F)c1ccc(N2CCCC2=O)cc1
CC(NC(=O)c1ccc(F)cc1)c1ccc(Cl)cc1
CC(NC(=O)c1ccc(N(C)c2ccccc2)cc1)C(N)=O
CC(NC(=O)c1ccc(NC(=O)c2ccc(C(=O)[O-])cc2)cc1)c1ccccc1
CC(NC(=O)c1ccc(OC(C)(C)C)cn1)c1nnc2ccccn12
CC(NC(=O)c1ccc(S(=O)(=O)N(C)C)c(Br)c1)c1cc(Cl)ccc1Cl
CC(NC(=O)c1ccc(S(C)(=O)=O)cc1)c1ccc(Br)cc1
CC(NC(=O)c1ccc([N+](=O)[O-])c(-n2ccnc2)c1)C12C=CC=CC1C=CC=C2
CC(NC(=O)c1ccc([N+](=O)[O-])cc1)c1ccc(-n2cncn2)cc1
CC(NC(=O)c1ccc([N+](=O)[O-])cc1N)c1ccc(Cl)cc1
CC(NC(=O)c1ccc([O-])c(C(F)(F)F)n1)c1ccc2c(c1)OCCO2
CC(NC(=O)c1ccc2c(cnn2Cc2ccc(F)cc2)c1)c1ccccc1
CC(NC(=O)c1cccc2c1NCC21C=CCCC1)C(N)=O
CC(NC(=O)c1ccco1)C(=O)N1CCCCC1C
CC(NC(=O)c1ccco1)C(=O)OC(C)C(=O)NC1CC1
CC(NC(=O)c1ccco1)C(=O)OCC12C=CC=CC1N=CS2
CC(NC(=O)c1cccs1)C(=O)Nc1ccc(-c2cc[nH]n2)cc1
CC(NC(=O)c1n[nH]c2c1C=CCS2(=O)=O)c1ccccc1
CC(NC(=O)c1nc(-c2cnccn2)no1)c1ccccc1
CC(NC(=O)c1nn2c(c1Cl)NCC(c1ccco1)C2C(F)(F)F)c1ccccc1
CC(NC(C(=O)NC1CC1)c1ccccc1)c1ccc(C(F)(F)F)cc1
CC(NC(C)C1=CSC2C=CC=CC12C)C(=O)N1CCNC1=O
CC(NC(C)c1ccc(C(F)(F)F)cc1)c1ccc(C#N)cc1
CC(NC(CO)c1ccn(C)n1)c1c(Cl)cc(Cl)cc1Cl
CC(NC(CO)c1ccn(C)n1)c1c(Cl)cc(Cl)cc1Cl
CC(NC(CO)c1ccn(C)n1)c1c(Cl)cccc1Cl
CC(NC(CO)c1ccn(C)n1)c1cc(F)ccc1OC(F)F
CC(NC(Cc1ccccc1)C(=O)N1CCCCC1)c1ccc(Cl)cn1
CC(NC(N)=O)C(=O)N1CCCC1c1ccc(C(C)C)cc1
CC(NC1([NH3+])CCCC[NH2+]1)c1ccc(Cl)cc1F
CC(NC12C=CC=CC1=NS(=O)(=O)C2)C(=O)Nc1ccc(C(C)C)cc1
CC(NC12C=CC=CC1=NS(=O)(=O)C2)C(=O)Nc1ccc(N2CCCC2)cn1
CC(NC12CC[NH+](CC1)CC2)c1ccco1
CC(NC1CCC([NH+](C)C)C1)c1ccc(OC(F)F)cc1F
CC(NCC(O)c1ccccn1)c1c(F)ccc(F)c1F
CC(NCC(c1cccs1)N(C)C)c1nc2c(s1)CC=CC2
CC(NCC1(c2ccc(F)cc2)C=NN=C1)C12C=CC=CC1N=CN2
CC(NCC1CN2CC[NH+]1CC2)c1ccc2c(c1)OCCO2
CC(NCc1[nH+]ccn1C)C12C=CC=CC1=COC2
CC(NCc1ccc(N(C)C)c[nH+]1)c1cc(F)ccc1N1CCOCC1
CC(NCc1nnc(-c2ccccc2)s1)c1cc(-c2ccccc2)co1
CC(NCc1nnc(-c2ccccc2)s1)c1cc(-c2ccccc2)co1
CC(NS(=O)(=O)C1CCCCO1)c1ccc(-c2ccc(F)cc2)cc1
CC(NS(=O)(=O)C=Cc1ccccc1)C12C=CC=CC1=COC2
CC(NS(=O)(=O)CC1CCC1)c1cccc(F)c1Cl
CC(NS(=O)(=O)N1CCCCC1C)c1ccc(N)cc1
CC(NS(=O)(=O)c1ccc(Cl)cn1)c1ccc(-n2cccn2)cc1
CC(NS(=O)(=O)c1ccc([N+](=O)[O-])cc1)c1ccccc1
CC(Nc1c(C#N)c(=O)n(C)c(=O)n1C)C1CCCO1
CC(Nc1c(F)ccc(F)c1C(=O)[O-])c1ccc(Cl)cc1
CC(Nc1cc(C(=O)N(C)C)cnn1)c1ccc(N)cc1
CC(Nc1cc(F)cc(C(=O)[O-])c1)c1nccs1
CC(Nc1ccc(C#N)cn1)c1ccc(NC(=O)c2ccccc2)cc1
CC(Nc1ccc(CO)cc1)C(=O)N(CCC#N)c1ccccc1
CC(Nc1ccc(Cl)cc1)C(=O)NN=Cc1ccc(N(C)C)cc1
CC(Nc1ccc2c(c1)CC(=O)N2)C(=O)N1CC=CC2SC=CC21
CC(Nc1ccc2c(c1)OCCO2)C(=O)Nc1ccc(-c2ccccc2)cc1
CC(Nc1ccc2cc(Cl)ccc2[nH+]1)C(=O)N1CCOCC1
CC(Nc1cccc(C(=O)[O-])c1F)C1(C)CCC[NH2+]C1
CC(Nc1cccc2cc[nH]c12)c1ccc([N+](=O)[O-])cc1
CC(Nc1ccn(Cc2ccccn2)n1)C(=O)N1CCC(C)(C)CC1
CC(Nc1nc(F)cc(N(C)C)n1)C1CC=CCC1
CC(Nc1ncc(N)cc1Br)C1CC1
CC(Nc1ncc2scc(-c3ccc(F)cc3)c2n1)c1ccc(-n2ccnc2)cc1
CC(Nc1nsc(Cl)c1C#N)C(O)c1ccc(F)cc1
CC(Nn1cccc1)C(c1ccccc1)c1ccccc1
CC(O)(CNC(=O)Cn1cc([N+](=O)[O-])ccc1=O)c1ccc(F)cc1
CC(O)(CNC(=O)c1ccc(Cl)cn1)c1ccco1
CC(O)(CNC(=O)c1ccc(OC(F)(F)F)cc1)c1cccs1
CC(O)(CNC(=O)c1ccccn1)CSc1ccccc1
CC(O)(CNC(=O)c1cncc(N)n1)c1cccs1
CC(O)(c1ccc(Br)cc1)C12C=NC=CC1CCC2
CC(O)C(C)SCc1ccc2c(c1)OCCO2
CC(O)C(C)[NH2+]C(C)(C)CC(C)(C)C
CC(O)C(C)c1nc(C2(C)CCCO2)no1
CC(O)C(O)C(O)C(O)C=O
CC(O)C(O)C(O)C(O)C=O
CC(O)C1(C)CCC(N)NC1
CC(O)C1CCCCN1C(=O)Cn1c(C2CCCCC2)nc2ccccc21
CC(O)C1CCCC[NH+]1C(C)C(=O)N(C)C1CCCCC1
CC(O)C1NC(=O)C(=O)NC12CNCCN2C(=O)Nc1ccccc1
CC(O)CC(C)(C)CNC(=O)C=Cc1cnc2ccccc2n1
CC(O)CC(C)(C)CNC(=O)N1CCCNC(N)C1
CC(O)CC(C)(C)C[NH2+]C(C(C)C)C1CC1
CC(O)CC(C)CNC(=O)NC(C)c1nc(-c2ccc(Cl)cc2)no1
CC(O)CC(C)CNC(=O)NC(c1ccc2c(c1)OCCO2)C1CC1
CC(O)CC(C)CNC(=O)NCC1(C(=O)N(C)C)CCCC1
CC(O)CC1CCC([NH3+])(c2nc(-c3ccc(Cl)cc3)no2)[NH2+]1
CC(O)CC1CCC([NH3+])(c2ncc(-c3ccccc3)s2)[NH2+]1
CC(O)CC1CCCN1C(=O)NC1CCCC1
CC(O)CC1CCN(C(=O)C2Cc3ccccc32)CC1
CC(O)CCC(=O)N(C)CC(=O)N(C)C
CC(O)CCC(=O)NC1CC1(C)C
CC(O)CCN(C)C(=O)Nc1ccn(CC[NH+]2CCCCC2)n1
CC(O)CC[NH+](C)CC(=O)NC(C)c1ccc(Br)cc1
CC(O)CN(C)C(=O)NC1CCC([NH3+])(C2CCCC2)[NH2+]1
CC(O)CN(C)C(=O)NCC1CCC([NH3+])(C2CCCCC2)[NH2+]1
CC(O)CN(CC(C)O)c1ccccc1
CC(O)CNC(=O)c1ccc(OCc2nccn2C(F)F)cc1
CC(O)COc1ccc(C[NH2+]C(C)C)nc1
CC(O)c1cccn1Cc1ccc(F)c(F)c1
CC(OC(=O)C(C)N1C(=O)C(=O)c2ccccc21)C(=O)c1ccc(F)cc1F
CC(OC(=O)C(C)Sc1ccc(Cl)cc1)C(N)=O
CC(OC(=O)C12C=CC(=O)OC1C=CC(F)=C2)c1ccc(N(C)C)cc1
CC(OC(=O)C12C=CC=CC1=NNC2)C(=O)Nc1ccc2[nH]c(=O)[nH]c2c1
CC(OC(=O)C1NC23C=CC=CC2(CC(=O)N3)S1)C(=O)c1ccc(Cl)cc1
CC(OC(=O)C1NCC(=O)C1(N)c1ccco1)C(=O)Nc1ccc2c(c1)CCC=C2
CC(OC(=O)C1SCCN1C(=O)C(C)(C)C)c1nccc2c1C=CCC2
CC(OC(=O)CCN1C(=O)C(=O)c2ccccc21)C(=O)NC1CCCC(C)(C)C1
CC(OC(=O)CCS1(C)C=Nc2ccccc21)c1nccs1
CC(OC(=O)COc1ccc([N+](=O)[O-])cc1)c1ccc(C#N)cc1
CC(OC(=O)COc1cccc2c1CNCC2=O)c1nccs1
CC(OC(=O)CSc1nnnn1C)c1ccc(C#N)cc1
CC(OC(=O)Cc1cccc2c1CCC=C2)c1ccccn1
CC(OC(=O)Cn1cnc2c1c(=O)n(C)c(=O)n2C)C(=O)NCc1ccccc1
CC(OC(=O)Nc1ccc(Cl)cc1)C(=O)OC1CCCCC1
CC(OC(=O)Nc1ccccc1)C(=O)OC1CCCCC1
CC(OC(=O)c1cc(Cl)cc(N2CCCC2=O)c1)C1CCCO1
CC(OC(=O)c1ccc(-n2cnc3ccccc32)cn1)c1ccccn1
CC(OC(=O)c1ccc(C#N)cc1)c1ccc2c(c1)OCCO2
CC(OC(=O)c1ccc(CNC(N)=O)cc1)c1ccccc1
CC(OC(=O)c1ccc(OC(F)F)cc1)C(=O)Nc1ccc(C#N)cc1
CC(OC(=O)c1ccc(S(=O)(=O)N2CCCc3ccccc32)cc1)C(=O)c1ccccc1
CC(OC(=O)c1ccc(S(C)(=O)=O)cc1)C(=O)N1CC(C)c2ccccc21
CC(OC(=O)c1ccc2c(c1)OC=CO2)C12C=CC=CC1N=CN2C
CC(OC(=O)c1cccc(Cl)c1Cl)C(=O)N1CCc2ccccc21
CC(OC1(C)CCCCO1)c1cc(C(=O)[O-])co1
CC(OCC1CCCOC1)C(=O)NC(C)c1cc(F)ccc1F
CC(OCc1ccccc1)C(=O)N1CCOCC1(C)C
CC(ON=C(N)c1cccs1)C(=O)Nc1ccc(C#N)cc1
CC(Oc1cc(Cl)ccc1Cl)c1nnc([S-])n1-c1ccccc1
CC(Oc1ccc(Br)cc1)C(=O)Nc1ccc2c(c1)CCO2
CC(Oc1ccc(C#N)cc1)C(=O)NCC1(c2cc(F)ccc2F)CC1
CC(Oc1ccc(C=O)cc1)C(=O)NC1CC1c1ccc(Cl)cc1
CC(Oc1ccc(C=O)cc1)C(=O)Nc1ccc([N+](=O)[O-])cc1
CC(Oc1ccc(Cl)cc1)c1nc(-c2ccccn2)no1
CC(Oc1ccc(F)cc1)C(=O)N(Cc1coc(C2CC2C)c1)C1CCCS1(=O)=O
CC(Oc1ccc(F)cc1)C(=O)N1CCCCC1C12N=CNN1CCC(C(F)(F)F)N2
CC(Oc1ccc(F)cc1)C(=O)NNC(=O)Cc1ccc(F)cc1
CC(Oc1ccc(F)cc1)C(=O)NNC(=O)c1cc(Cl)ccc1Cl
CC(Oc1ccc(F)cc1)C(=O)Nc1ncc(-c2ccc(S(=O)(=O)N3CCCC3)cc2)s1
CC(Oc1ccc(F)cc1[N+](=O)[O-])C(=O)[O-]
CC(Oc1ccc([N+](=O)[O-])cc1)C(=O)NCc1ccc2c(c1)OCO2
CC(Oc1ccc2c(c1)CCC2)C(=O)Nc1ccc(N2CCCC2)cn1
CC(Oc1ccccc1)C(=O)N1CCCC1CN1CCOCC1
CC(Oc1ccccc1)C(=O)N1CCCC2C=CC=CC21C(N)=O
CC(Oc1ccccn1)C(=O)N1CCOC(c2n[nH]c(C(C)C)n2)C1
CC(SC(C)C(C)O)C(=O)Nc1cccc(Cl)c1Cl
CC(SC12C=CC=CC1(Cl)C(=O)N=CN2Cc1ccco1)C(=O)Nc1ccc(C#N)cc1
CC(SC12C=CC=CC1=NC=NC2c1ccco1)C(=O)Nc1ccc(N2CCOCC2)cc1
CC(SC1N=NC2Nc3ccccc3N21)C(=O)NCc1ccc2c(c1)OCO2
CC(SC1NC=NN1)c1cc(F)ccc1F
CC(SCC12C=CC=CC1C(=O)NC=N2)C(=O)[O-]
CC(SCCOc1ccc(F)cc1)C(=O)N1CCCCC1
CC(SCCn1cc[nH+]c1)c1ccc(Cl)cc1
CC(SCc1ncc(-c2ccc(Cl)cc2)o1)C(=O)NC1CCCC1
CC(Sc1ccc(Cl)cc1)C(=O)Nc1ccc(OCC2CCCO2)cc1
CC(Sc1ccc([N+](=O)[O-])cc1)C(=O)NCC(C)(O)C(C)C
CC(Sc1ccc([N+](=O)[O-])cc1)C(C)C(=O)[O-]
CC(Sc1ccccc1)C(=O)NCc1ccc(N2CCCCC2)cc1
CC(Sc1ccccn1)C(=O)NN=Cc1ccc(O)cc1
CC(Sc1ccccn1)C(=O)Nc1ccc(-c2cc[nH]n2)cc1
CC(Sc1nc(-c2ccc(Cl)cc2)n[nH]1)C(=O)C12C=CC=CC1=CNC2
CC(Sc1nc2c3c(sc2c(=O)n1Cc1ccco1)CC=CC3)C(=O)N(C)Cc1ccccc1
CC(Sc1ncc(-c2ccccc2)n1C)C(=O)Nc1ccc(C#N)cc1
CC(Sc1nnc(-c2ccccn2)n1C1CC1)C(=O)NC(C)c1ccc(F)cc1
CC(Sc1nnc(-c2ccccn2)n1Cc1ccccc1)C(=O)N1CCCC1
CC(Sc1nnc(-c2ccccn2)n1Cc1ccccc1)C(=O)N1CCCC1
CC(Sc1nnc(C(C)[NH+](C)C)n1-c1ccc(Cl)cc1)C(=O)C12C=CC=CC1=CNC2
CC(Sc1nnc(CC2CCCS2(=O)=O)o1)C(=O)Nc1sc2c(c1C#N)C=CCCC2
CC(Sc1nnc(Cc2cccs2)n1C1CCCCC1)C(=O)N(C)C
CC(Sc1nnc(N)n1C1CNCCO1)C(N)=O
CC(Sc1nnc2n1C1C=CC=CC1C(=O)N2C)C(=O)N1CCC=C2SC=CC21
CC(Sc1nncn1-c1ccccc1)C(=O)NCC1CCCCC1
CC(Sc1nncn1C)C(=O)Nc1ccc(SC(F)F)cc1
CC([NH+](C)Cc1ncc(-c2ccccn2)s1)C1(C)CC1
CC([NH2+]C(C)C(C)C(=O)[O-])c1ccc(Br)cc1
CC([NH2+]C(C)C(O)Cc1ccccc1)c1ccc(S(C)=O)cc1
CC([NH2+]C(C)C12C=CC=CC1N=CN2C)C(=O)N1CCCCC1
CC([NH2+]C(C)C12CNC=C1C=CC=C2[N+](=O)[O-])C(=O)Nc1ccccc1
CC([NH2+]C(C)C1CCC1)c1cc(F)c(F)cc1F
CC([NH2+]C(C)c1ccc2c(c1)OCCO2)c1ccc(F)cc1
CC([NH2+]C(C)c1cccc(F)c1OCC1CC1)c1nccs1
CC([NH2+]C(C)c1ccco1)c1ccc(OC(F)F)cc1
CC([NH2+]C(CO)c1cc(Cl)ccc1F)c1ccc(Cl)cn1
CC([NH2+]C(CO)c1ccc(F)cc1)c1ccc(N(C)C)cc1
CC([NH2+]C1(CNc2ccc(F)cn2)CCCCO1)c1ccccc1
CC([NH2+]C1C(C)(C)C1(C)C)c1ccc(S(C)(=O)=O)cc1
CC([NH2+]C1CCC([NH3+])C1)C1CC1
CC([NH2+]C1CCC([NH3+])CC1)c1nncn1C
CC([NH2+]C1CCC(c2ccc(F)cc2)C1)c1ccc2[nH]c(=O)[nH]c2c1
CC([NH2+]C1CCC(c2ccc(F)cc2)C1)c1ccc2[nH]c(=O)[nH]c2c1
CC([NH2+]C1CCCC1(C)C)c1ccc2c(c1)OCCO2
CC([NH2+]C1CCCCN1C(C)c1ccccn1)c1ccc2c(c1)CCC2
CC([NH2+]C1CCCCN1S(C)(=O)=O)C1(C)CCCC[NH2+]1
CC([NH2+]C1CCCN1c1ccccc1)c1ccc(S(N)(=O)=O)cc1
CC([NH2+]C1CCCS1(=O)=O)c1ccc([N+](=O)[O-])cc1
CC([NH2+]CC(=O)Nc1cc(-n2cncn2)ccc1Cl)c1cccs1
CC([NH2+]CC(C)(C)C)C1(C)CCCC[NH2+]C1
CC([NH2+]CC(C)(O)c1ccc(F)c(F)c1)C1CCCC1
CC([NH2+]CC(O)C1CCCCO1)c1cc(Cl)ccc1Cl
CC([NH2+]CC(c1ccccc1)C12C=CC=CC1=CNC2)C(=O)NC1CCCCC1
CC([NH2+]CC(c1ccco1)N(C)C)c1ccc(F)cn1
CC([NH2+]CC1CCC1)C(=O)NC1CCCCC1
CC([NH2+]CC1CCCS(=O)(=O)C1)c1cc(Cl)ccc1Cl
CC([NH2+]CCC(=O)Nc1cc(C#N)cs1)C(C)n1cccn1
CC([NH2+]CCNC(=O)c1c(F)cccc1F)c1cccs1
CC([NH2+]CCNc1nccc(C(F)(F)F)n1)c1ccc2[nH]c(=O)[nH]c2c1
CC([NH2+]CCO)c1ccc(F)cc1F
CC([NH2+]Cc1cc(-c2ccccc2)n(CCC#N)n1)C1CN(C)CCO1
CC([NH2+]Cc1cc(Br)cc(OC(F)F)c1)c1ccc(C#N)cc1
CC([NH2+]Cc1cc(C(N)=O)co1)c1nc2c(s1)CC=CC2
CC([NH2+]Cc1ccc(Cl)cc1)C(=O)Nc1ccccc1
CC([NH2+]Cc1ccc(NC(=O)c2ccccn2)cc1)c1ccc(N(C)C)cc1
CC([NH2+]Cc1ccc(OCC(F)F)cn1)C1CCCC[NH+]1C
CC([NH2+]Cc1ccc2c(c1)OC=CO2)c1cc(F)ccc1Cl
CC([NH2+]Cc1ccc2c(c1)OC=CO2)c1ccc2c(c1)C(=O)CNC2
CC([NH3+])(C(=O)[O-])c1ccc(-c2nnn[n-]2)cc1
CC([NH3+])C(C)(C)CN1CC[NH+](CC2CC2)CC1
CC([NH3+])C(C)c1cc(F)c(Cl)c(Cl)c1
CC([NH3+])C(CC(=O)[O-])c1ccccc1
CC([NH3+])C(Sc1ccccn1)c1ccccc1
CC([NH3+])CC(=O)N1CC[NH2+]C(C)C12CCCC[NH2+]2
CC([NH3+])CS(=O)(=O)c1ccc(F)cc1
CC([NH3+])CS(=O)(=O)c1ccc(F)cc1
CC([NH3+])CSCc1ccc(Cl)cn1
CC([NH3+])Cc1ccc(OCC(Cl)=CCl)cc1
CC([NH3+])Cc1ccc(OCC(Cl)=CCl)cc1
CC(c1ccc(-n2cnc3ccccc32)cc1)N(C)c1ccc2nnc(C(F)(F)F)n2n1
CC(c1ccc(-n2cncn2)cc1)[NH+](C)CC(=O)N(C)Cc1cccs1
CC(c1ccc(C(F)(F)F)cc1)N(C(=O)C1CC(N)C(=O)N1)C1CC1
CC(c1ccc(Cl)cc1)C(C)N(C)C(=O)Cn1c(=O)cc[nH]c1=O
CC(c1ccc(Cl)cc1)N(C)C(=O)NC(c1nccs1)C1CC1
CC(c1ccc(F)c(F)c1)N(C)C(=O)CCOC1CCCCO1
CC(c1ccc(F)c(F)c1)N(C)C(=O)c1nc2c(c(=O)[nH]1)SCN2
CC(c1ccc(NC(=O)c2ccccc2)cc1)N(C)S(=O)(=O)c1ccc2c(c1)COCCO2
CC(c1ccc(OC(F)F)cc1)[NH+](C)Cc1ccn(C)n1
CC(c1ccc(S(C)=O)cc1)[NH+](C)Cc1cccc2ccoc12
CC(c1ccccc1)N1C(=O)C(=O)c2cc(C(=O)NNC(=O)c3ccccc3)ccc21
CC(c1ccccc1)N1C=NC2C(Br)=CN=CC21C(C)Cl
CC(c1ccccc1)N1C=NC2C(Br)=CN=CC21C(C)Cl
CC(c1ccccc1)[NH+](C)CC(=O)N(C)CC(=O)Nc1ccc(Cl)cc1
CC(c1ccccc1)[NH+](C)CC(=O)NC(C)(C)C
CC(c1ccccc1)c1[nH+]ccn1CCn1cccn1
CC(c1ccccn1)C(Br)c1ccc2c(c1)CCC2
CC(c1ccccn1)C(Cl)c1ccc(OC(F)F)cc1
CC(c1ccccn1)C([NH3+])c1cc2c(s1)CCC=C2
CC(c1ccccn1)N(C)C(=O)Nc1ccc(C2SCCS2)cc1
CC(c1ccccn1)N(C)c1ccc(OC(F)F)c([N+](=O)[O-])c1
CC(c1ccccn1)[NH+](C)CC(=O)NCC1(N2CCOCC2)CCCCC1
CC(c1ccco1)N(C(=O)NC1CCCCN1c1cccc[nH+]1)C1CC1
CC(c1ccco1)N(C(=O)Nc1ccc(N2CCOCC2)c[nH+]1)C1CC1
CC(c1cccs1)S(=O)(=O)Cc1nnc(-c2ccc(F)cc2)o1
CC(c1nc(C2CCCC2)no1)[NH+]1CCSCC1
CC(c1nc(Cc2ccccc2)no1)[NH+]1CCN(S(=O)(=O)c2ccccc2)CC1
CC(c1nc(N)nc(N(C)C)n1)N(C)Cc1[nH+]ccn1Cc1ccccc1
CC(c1nc(N)nc(Nc2ccccc2)n1)[NH+]1CCN(c2nccc(Cl)c2C(F)(F)F)CC1
CC1(C(=O)N2CCC(CN3C=NC4C=CC=CC43C)CC2)COc2ccccc2O1
CC1(C(=O)N2CCCc3cc(S(=O)(=O)NCc4cccs4)ccc32)CC1
CC1(C(=O)NCC2CCCO2)NC(=O)CN(CCc2ccc(Cl)cc2)C12CNc1ccccc12
CC1(C(=O)NCc2ccc(F)cc2)c2c3ccsc3cn2C(=O)CN1Cc1ccco1
CC1(C(=O)NCc2ccccc2)CCCCN1C(=O)NCCc1ccccc1
CC1(C(=O)NCc2nc(Cc3ccccc3)no2)COC2C=CC=CC2O1
CC1(C(=O)Nc2ccc(C#N)cc2)CCCO1
CC1(C(=O)[O-])C2CCCC([NH2+]2)C1[NH3+]
CC1(C(=O)[O-])CCCN1C(=O)CCCC1CCCCC1
CC1(C(C)(NCc2cccs2)C(N)=O)CC1
CC1(C(Cl)C23C=CC=CC2(C)C=CC=C3)CCCO1
CC1(C(N)=O)CC([NH3+])(c2ccc(O)cc2)CC[NH2+]1
CC1(C(O)Cc2ccc3c(n2)CCC=C3)CCCC1
CC1(C(O)c2cccc3[nH]c4ccccc4c23)CCCO1
CC1(C([NH3+])c2c(F)cc(F)cc2F)CCCO1
CC1(C)C(=O)C2CCC1C2C(=O)N1CCN(C(=O)C23CCC(CC2=O)C3(C)C)CC1
CC1(C)C(=O)C=CCC12C(C#N)=C(N)OC1=C2CC(=O)N1
CC1(C)C(=O)C=CCC12C(C#N)=C(N)OC1=C2CC(=O)N1
CC1(C)C(=O)CC=C2C1NC(c1cc(-c3ccc(Cl)c(Cl)c3)co1)=CC21C=CNCN1
CC1(C)C(=O)OC(c2ccc(Cl)cc2)C(=O)C1(C)C
CC1(C)C(C(=O)[O-])C1C(=O)NCC(=O)[O-]
CC1(C)C(C(=O)[O-])C1C(=O)Nc1ccc(N2CCCCS2(=O)=O)cc1
CC1(C)C(CN2CC(C3CC3)NCC(=O)C2=O)C1(C)C
CC1(C)C(CN=C=S)C1(C)C
CC1(C)C(NC(=O)N2CCCCC2c2[nH]cc[nH+]2)CC12CCOC2
CC1(C)C(NC(=O)c2cnccn2)CC12CCOC2
CC1(C)C(NC23C=CC=CC2[NH+]=CN3)C1(C)C
CC1(C)C([NH2+]CC(N)c2ccccc2)C1(C)C
CC1(C)C2CCC1C1C2CNS1(=O)=O
CC1(C)C=C2C3=C(C=CC2(OCC(=O)NCC(=O)[O-])C(=O)O1)OCCC3(C)C
CC1(C)C=CC2CC1(C=NNC(=O)c1ccc(Br)cc1)C2
CC1(C)C=CC2SC=CC2N1C(=O)NCCC[NH+]1CCCCC1C(N)=O
CC1(C)C=CN(c2ccc(Cl)c(Cl)c2)C([S-])=N1
CC1(C)CC(=O)C=CC12CC(c1ccc(Br)cc1)c1c(N)c(N)nc(C#N)c1O2
CC1(C)CC(C)(C)C2([NH+]=COC2N)O1
CC1(C)CC(C[NH3+])(NCc2cccs2)CCS1
CC1(C)CC(N)CCN1
CC1(C)CC(N)N1
CC1(C)CC(NC(=O)COc2ccc(C=O)cc2)C12CCCO2
CC1(C)CC(NC(=O)NCCCCOc2ccc(F)cc2)[NH2+]C(C)(C)C1
CC1(C)CC(O)CC1[N+]1(C2CCCC[NH2+]2)CCCC1
CC1(C)CC(O)CC1[NH+]1CCNCC2(CCCN2)C1
CC1(C)CC2=C(CC1=O)C1C(C(=O)C3C=CC=CC31)C(c1ccc(F)cc1)=N2
CC1(C)CCC(=O)C2=C(c3ccc([N+](=O)[O-])cc3)NC=C(C(=O)N3CCCCC3)C21C
CC1(C)CCC(C(C(=O)[O-])C2CCCS2(=O)=O)CC1
CC1(C)CCC(N)CN1
CC1(C)CCC(O)C1(C[NH3+])Cc1cc(F)cc(Cl)c1
CC1(C)CCC2=CC=CC3=CC(C)(CC(=O)NCCCn4ccnc4)C(=O)OC32O1
CC1(C)CCCC(N)N1
CC1(C)CCCC(NC(=O)C2NCC(=O)C2N2CC3C=CC=CC3=N2)O1
CC1(C)CCCC(NC(=O)c2cccc3ccn(Cc4ccccc4)c23)O1
CC1(C)CCCC(NC23C=CN=CC2=CC=C(Cl)C3)S1
CC1(C)CCCC(OCCOCCS)C1
CC1(C)CCCC([NH2+]CC2Cc3ccccc32)S1
CC1(C)CCCC1(O)C1CC2(CCO1)CCSC2
CC1(C)CCCC1(O)Cc1ccc(N)c[nH+]1
CC1(C)CCCC1([NH3+])C1CC=Cc2ccncc21
CC1(C)CCCC1NC(=O)C1CCCN1C1CCCC[NH2+]1
CC1(C)CCCC1NC(=O)C1NCCS1
CC1(C)CCCC1NC(=O)NCC1(O)CCCS1
CC1(C)CCCC1[NH2+]C1NCCC12CCCN2
CC1(C)CCCC1[NH2+]CC(=O)N1CCCCC1
CC1(C)CCCCC1(CCCO)C(=O)[O-]
CC1(C)CCCCC1(O)CNC(=O)C1([NH3+])CC=CC1
CC1(C)CCCCC1=CC(=O)NCC(C)(C)c1ccccn1
CC1(C)CCCCC1NC(=O)C1CCC(C[NH3+])CC1
CC1(C)CCCCC1NC(=O)C1CCc2ccccc2N1
CC1(C)CCCCC1[NH+]1CCCCC1c1ncc[nH]1
CC1(C)CCCCN1C(=O)CCNS(C)(=O)=O
CC1(C)CCCCN1C(=O)c1ccco1
CC1(C)CCCCN1S(=O)(=O)c1cc(F)ccc1C(=O)[O-]
CC1(C)CCCCN1c1c(F)cccc1C(N)=S
CC1(C)CCCC[NH+]1CCNC(=O)NNc1cc(F)ccc1F
CC1(C)CCCC[NH+]1Cc1cc(O)c2c(c1)C(=Cc1ccc([N+](=O)[O-])cc1)C(=O)O2
CC1(C)CCCC[NH+]1Cc1cc(O)c2c(c1)C(=Cc1ccc([N+](=O)[O-])cc1)C(=O)O2
CC1(C)CCCN(C(=O)NCC(C2CC2)C2CC2)C1
CC1(C)CCCN(c2nc(SC3CC=Cc4cccnc43)cc([N+](=O)[O-])n2)C1
CC1(C)CCC[NH+](CC(O)COc2ccc(F)cc2)C1
CC1(C)CCC[NH+]1CC(O)C(F)(F)F
CC1(C)CCN(C(=O)COc2ccc(C(N)=O)cc2)CC1
CC1(C)CCN(C(=O)Cc2ccc(-n3cccn3)cc2)CC1
CC1(C)CCN(C(=O)Cc2ccc(OCC#N)cc2)CC1c1ccccc1
CC1(C)CCSC2(CC2C[NH2+]C(C)(C)C)C1
CC1(C)CN(C(=O)C2CCCC[NH+]2CCC#N)CCO1
CC1(C)CN(C(=O)CCC(=O)c2ccc3c(c2)CCCC3)CCS1=O
CC1(C)CN(C(=O)CSc2nnc(C3CC3)n2-c2ccccc2)CCO1
CC1(C)CN(C(=O)NCc2ccc(OCc3ccccn3)cc2)CCO1
CC1(C)CN(C(=O)c2ccc3cc[nH]c3c2)CCS1
CC1(C)CN(CCC2([NH3+])CCC2)CCO1
CC1(C)CN(CCC2([NH3+])CCC2)CCO1
CC1(C)CN(Cc2ccc(C#CC[NH3+])cc2F)CCO1
CC1(C)CN(Cc2ccc(Cl)cn2)CCO1
CC1(C)CN=c2ccccc2=C1SCC(=O)Nc1cc(=O)[nH]c(=O)[nH]1
CC1(C)CNC(N)(CC(=O)NNC(=O)Cc2ccc(-c3ccccc3)cc2)CO1
CC1(C)CNCC(N)O1
CC1(C)CNCCC1n1cnc2c(=O)cc(C(=O)Nc3ccc(Cl)cc3Cl)[nH]c2c1=O
CC1(C)COCc2sc(C#N)c(NC(=O)CC(=O)NCc3ccccc3)c21
CC1(C)CSc2ncnc(N3CCCCC3C(=O)NC34NC=NN3N=CS4)c21
CC1(C)NC(=O)C(=O)N1CCCOc1ccc(-c2ccccc2)cc1
CC1(C)NC(=O)C(N)(c2ccc(N)c[nH+]2)NC1=O
CC1(C)NC(C(=O)[O-])C2(NC(NC(=O)C(NN3CCNC3=O)c3ccccc3)C2=O)S1
CC1(C)NCC(=Nc2ccc(I)cc2)S1
CC1(C)NCCC1N
CC1(C)OC(C)(O)C(C)(O)C(C)(Oc2ccc([N+](=O)[O-])cc2)C1(C)O
CC1(C)OC2OC(C(O)c3c(O)cc(O)c4c3C(=O)c3ccccc3C4=O)C(C)(O)C2O1
CC1(C)OCC2(CC=CC(Br)C2)O1
CC1(C)OCCNC1N
CC1(C)SC(C(=O)[O-])CN1C(=O)CC1C[NH2+]CCS1
CC1(C)SCC(C(=O)[O-])N1C(=O)c1cc(C[NH3+])co1
CC1(C)[NH2+]CC(NCc2ccc(NC(N)=O)cc2)C1([NH3+])c1ccccc1
CC1(C)c2cc(S(=O)(=O)N(Cc3ccco3)CC3CCCO3)ccc2CN1C(=O)C1CC1
CC1(C23C=CC=CC2=COC3)NC(=O)C(=O)N1CC(=O)c1ccc(Oc2ccccc2)cc1
CC1(C2CC2)NC(=O)C(=O)N1Cc1ccc(C(=O)Nc2ccccc2)cc1
CC1(C=CCCCl)SC=C2C=CC=CC21
CC1(CC(=O)N(CC#N)CC#N)CC2C=CC=CC2NC1=O
CC1(CC(=O)N2CCN(C(=O)COc3cc(Cl)ccc3Cl)CC2)NC=C2C=CC=CC21
CC1(CC(=O)N2CCN(c3ccccc3)CC2)CCCN(C(=O)C2CC=CCC2)C1
CC1(CC(=O)Nc2c(F)c(F)cc(F)c2F)C(=O)NC2(CN=CN2)CN1Cc1ccccc1
CC1(CC(=O)OCc2nccn2CC(F)(F)F)CNc2ccccc21
CC1(CCC(=O)Nc2ccc(C(F)(F)F)cc2)C=NC2NN=CN2C1=O
CC1(CNC(=O)C23C=CC=CC2=COCC3=O)CCCN(S(=O)(=O)c2cccs2)C1
CC1(CNC(=O)C2NNC(Cl)C23N=CC(c2cccs2)=C(C(F)(F)F)N3)NC=C2C=CC=CC21
CC1(CNC(=O)CN2C(=O)CCC2=O)CCCN(S(=O)(=O)c2cccs2)C1
CC1(CNC(=O)N2CCCC2(C)C(=O)[O-])CCCO1
CC1(CNC(=O)NC(CC(F)(F)F)c2ccc(F)cc2)CCCCC1O
CC1(CNC(=O)c2c(F)c(F)c(F)c(F)c2F)CCO1
CC1(CNC(=O)c2ccc(=O)n(-c3ccc(F)cc3)n2)CCCC1
CC1(CNC(=O)c2nc([N+](=O)[O-])ccc2Cl)CCCO1
CC1(CNC(C[NH3+])c2ccc(Cl)cc2)CCCO1
CC1(CNc2ncccn2)CCCO1
CC1(CO)CCCC1NC(=O)c1c(Cl)ccc(Cl)c1O
CC1(CO)CCCC1[NH2+]Cc1c(Br)cccc1OC(F)F
CC1(CO)CC[NH+](Cc2cc(-c3ccc4c(c3)OCCO4)[nH]n2)CC1
CC1(COCc2ccc(Cl)cc2)CCCC[NH2+]1
CC1(C[NH3+])CCCCN1C(=O)NC1CCCC1
CC1(Cc2ccccn2)CCC[NH2+]1
CC1(N(Cc2ccccc2)C(=O)NC2CCCCC2)C=C2C=CC=C3OCOC23C(=O)N1
CC1(N)CCCCN1
CC1(N)CCCCN1
CC1(N)CCCCN1
CC1(N)CCCCN1
CC1(N)CNCC(CO)O1
CC1(N)CNCC2(CC[NH2+]C2)[NH2+]1
CC1(N)[NH2+]CCNC12CCC[NH2+]2
CC1(NC(=O)C(=O)NCc2ccccc2)OCCN1C(=O)c1cccs1
CC1(NC(=O)C2CC2c2ccco2)C=C2C=CC=CC2C(=O)N1
CC1(NC(=O)CC2CCC2)CCN(c2ncccn2)CC1
CC1(NC(=O)CNC(=O)N2CCC3(C=C4C=CCCC4=[NH+]3)CC2)CCCS1(=O)=O
CC1(NC(=O)COC(=O)c2cc(Br)c[nH]2)CCCS1(=O)=O
CC1(NC(=O)Cn2nc3c(cc2=O)CCCCC3)C2C=CC1CC2
CC1(NC(=O)NC(c2ccccc2)c2ccccn2)C=CN=C2C=CC=CC21
CC1(NC(=O)c2ccc(C(F)(F)F)cc2)CCCN(c2ncccn2)C1
CC1(NC(=O)c2ccc(F)cn2)CCCC[NH+]1Cc1ccccc1
CC1(NN=CC23CC4CC(CC(C4)C2)C3)SC=NC1=O
CC1(NS(=O)(=O)c2ccc(F)cc2)CC[NH+](Cc2cccs2)CC1
CC1(NS(=O)(=O)c2ccc([N+](=O)[O-])cc2)CC[NH+](Cc2ccccc2)CC1
CC1(NS(C)(=O)=O)CCCN(C(=O)CC2([NH3+])CCC2)C1
CC1(Nc2ccc([N+](=O)[O-])cn2)CCCN1c1ccccc1
CC1(O)CCC(c2ccc(C(F)(F)F)cc2)CO1
CC1(O)CCCC(S(=O)(=O)C2CCCCC2)O1
CC1(O)CCN(C23C=CC=CC2[NH+]=CN3Cc2ccc(Cl)c(Cl)c2)CC1
CC1(O)CC[NH+](CC(O)COc2ccc(Cl)c(Cl)c2)CC1
CC1(OCCC2CCCCC2)CC[NH2+]CC1
CC1(Oc2ccc(NCc3nc4c(c(=O)[nH]3)NC(Cl)C=C4)cc2)CCOCC1
CC1(Oc2cncc(CCl)n2)CCCOC1
CC1(S(=O)(=O)[N-]c2ccc(N3CCCC3=O)cc2)CCCCO1
CC1(SCC(=O)[O-])C=C(c2cccs2)N=C(C(=O)Nc2ccccc2)C1C#N
CC1([N+](=O)[O-])CCOP(=O)([O-])O1
CC1([NH+](C2CC2)C2CCCC(=O)NC2)CCC[NH2+]C1
CC1([NH3+])C[NH2+]CC(N)CN1
CC1(c2ccc(Cl)c(Cl)c2)NC(=O)NC=C1C(=O)Nc1ccc(Cl)cc1
CC1(c2ccc(Cl)cc2)NC(=O)C(=O)N1CC(=O)Nc1ccc(C#N)cc1
CC1(c2ccc(F)cc2)NC(=O)C(=O)N1Cc1ccc(C#N)cc1
CC1(c2ccc(F)cc2)NC(=O)C(=O)N1Cc1ncc2ccccn12
CC1(c2ccc(F)cc2)NCCC1(N)c1nccs1
CC1(c2ccccc2)NC(=O)C(=O)N1CCc1ccccn1
CC1(c2ccccc2)NC(=O)C(=O)N1NC(=O)CCl
CC1(c2ccccn2)Nc2nc(SCc3ccc(Cl)cc3)nn2C=C1C(N)=O
CC1(c2ccccn2)SC=Nc2c1c(O)nn2C1CCCC1
CC1(c2ccco2)[NH2+]CCC(=O)C1c1ccco1
CC1(c2nc(C3[NH2+]CCC4CCCCC43)no2)CCCO1
CC1(n2c([N+](=O)[O-])nc3c2NCS3)CCC(C(=O)[O-])N1
CC1(n2ncnc2N)CNCC2(CC[NH2+]C2)[NH2+]1
CC12C(C(=O)OCCOc3ccccc3)=CN=C1C(=O)CCC2c1ccc(F)cc1
CC12C=CC(Cl)=CC1OC=C2C(=O)OC1CCC(S(C)(=O)=O)C1
CC12C=CC=CC1(C(=O)C(=O)NCC#CCOc1cc(F)ccc1F)NC=C2
CC12C=CC=CC1(C(=O)NCCCOCC1CCCO1)NC=C2
CC12C=CC=CC1(C(=O)OCc1nncn1C1CC1)CCO2
CC12C=CC=CC1(N)CCN2
CC12C=CC=CC1(NC(=O)NC(CO)c1ccccc1)N=CS2
CC12C=CC=CC1CC(C(=O)OCC(C#N)Cc1ccccc1)O2
CC12C=CC=CC1CCN2C(=O)Cc1ncc(-c2ccccc2)s1
CC12C=CC=CC1N(C=O)C=C2
CC12C=CC=CC1NC(=O)C(N)(CC(=O)OCc1ncc3c(Cl)cc(Cl)cn13)O2
CC12C=CC=CC1NC(C(=O)C[NH+](Cc1ccc(F)cc1)C1CC1)=C2
CC12C=CC=CC1NC(N)CCN2C(=O)c1ccc(Cn2cccn2)cc1
CC12C=CC=CC1OCC(C(=O)Nc1ccc(NS(=O)(=O)c3ccc(F)cc3)cc1)O2
CC12C=CC=CC1SC=C2c1ncc2ccccn12
CC12C=CC=NC1(NC(=O)NCc1ccc(OCC3CC3)cn1)NN=C2
CC12C=CCC3C=NC=C(C(=O)c4ccc(O)cc4)C31NC(=O)CO2
CC12C=CSC1(C(=O)NC1CCC([NH3+])(c3ccccc3)[NH2+]1)N=CN=C2NCc1ccco1
CC12C=CSC1NC(N)C=C2
CC12C=NC=C(NC(=O)COc3cccc4c3CCC=C4)C1NN=C2N
CC12C=NNC1(N)C=CC=N2
CC12C=NNC1(NC(=O)N1CC(=O)NCC13CCCCC3)C=CC=N2
CC12CCC(C(=O)N3CCN(c4ccc(Cl)cc4)CC3)(C1=O)C(C)(C)O2
CC12CCC(c3nc(SCC(=O)Nc4ccc(Cl)cc4)nnc31)C2(C)C
CC12CCC=CC13N=CN(CC(=O)NCC1COc4ccccc4O1)C(=O)C3=CS2
CC12CCC=CC1C(C(=O)NNC(=O)c1ccc(S(C)(=O)=O)cc1)=CS2
CC12COC=C1C=CC=C2C(=O)N1CCCCC1CNC(=O)C1=[NH+]CC2=C1C=CCC2
CC12CON=C1C(N1CCCCC1C(=O)Nc1ccc3c(c1)OCCO3)=NC=N2
CC12CON=C1C=NC=C2NC(=O)c1ccc(Br)cc1F
CC12N=CC=CC1N=CN2CCN1CCN(C(=O)Nc2ccc(F)cc2)CC1
CC12NCN(c3ccc(C(=O)N4CCOCC4)cc3)C(OC3C=CC=CC31)C2=O
CC1=C(C#N)C(=O)C(=O)N(C(C)C)C1=CNc1ccc(Br)cc1
CC1=C(C#N)C(=O)C(=O)N(C)C1=CNc1cc(O)ccc1C(=O)[O-]
CC1=C(C#N)C(=O)C(=O)N(Cc2ccccc2)C1=CNc1ncc(-c2ccccc2)s1
CC1=C(C(=O)NCc2ccc(-n3cncn3)cc2)NC(=O)NC1C
CC1=C(C)N2c3c(c(=O)n(C)c(=O)n3C)NC2N1c1ccc(C)cc1
CC1=C(CC[NH+](C)C23C=CC=CC2C2(CC[NH2+]CC2)CC3O)C(C)N=N1
CC1=C(CN(C)C(=O)c2cc(C(N)=O)c[nH]2)NC2=CSC(C)N21
CC1=C(C[NH+](C)Cc2nccs2)NC2=CSC(C)N21
CC1=C([O-])N2NC(NCc3ccc(Cl)cc3)=NC2N=C1CCC(=O)Nc1ccc(C)nc1
CC1=C2N(C=N)C=NN2CC=C1
CC1=C2N(C=NN2C(N)CC2CCC(C)CC2)CC=C1
CC1=C2N(C=NN2C(N)c2cc(Br)cs2)CC=C1
CC1=C2N(C=NN2C2(N)CCCCO2)CC=C1
CC1=CC(=O)c2c(C(=O)NCc3coc(C)c3)c[nH]c(=O)c2C1
CC1=CC(C)(S(=O)(=O)N2CCCc3ccccc32)C(C(=O)N2CCCC2)=N1
CC1=CC(C)=NC2N=C(SC(C(=O)N3CCCCC3C)C(C)C)NN12
CC1=CC(C)=NC2N=C(SCc3ccc(Br)cc3F)NN12
CC1=CC(C)SC12C=NC(CSC(C)C(=O)NCc1ccc3c(c1)OCCO3)=NC2=O
CC1=CC2(C(=O)NC(C)c3cc(C)c(C)s3)N=C(C)C(C)=CN2N1
CC1=CC2(C(=O)NNC(=O)c3cnc4ccnc(C)c4c3[O-])C=CC=CC2O1
CC1=CC2(C)C=CC(C(=O)OC(C(=O)N(C)C)c3ccccc3)=CC2N1
CC1=CC2(C)N=C(C)C(N3CCC3n3nc(C)cc3C)=CN2N1
CC1=CC2([NH+]=CC(c3cc(Cl)ccc3OCC(N)=O)=[NH+]2)C(C)C=C1
CC1=CC2C(=O)OC(C)(C)C=C2C2=C1C([NH+]1CCC(C)(C)C(C)(C)C1)[NH2+]CO2
CC1=CC2N=CSC2(NC(=O)C2CCCC[NH+]2CC(=O)Nc2c(C)cccc2C)C=C1
CC1=CC=C(Cl)C2N=CSC12N(CC[NH+](C)C)C(=O)c1nc(C)sc1C
CC1=CC=CC(C)C12C=C(C(=O)NCC1(Cc3ccc(F)cc3)C=NOC1)C(C)=[NH+]2
CC1=CC=CC2(C)N=CSC12NC(=O)CCCS(=O)(=O)c1ccc(C)cc1
CC1=CC=CC2=C(c3nnc(C(=O)NCc4ccc(Br)cc4)o3)OCC12C
CC1=CC=CC2NC(C(=O)N3CCOCC34CC[NH2+]CCO4)=C(N)C12C
CC1=CCC(C)C(C(=O)[O-])C1C(=O)NC(C)CCc1ccccc1
CC1=CCCCCC(O)Cc2ccc(OS(=O)(=O)[O-])c(O)c2OCCC1=O
CC1=CN(c2ccccc2)C(C(=O)COC(=O)c2ccc(=O)[nH]c2)C1C
CC1=CN2C=CNC2(CN2CCNC3(C2)NCC(=O)N3)N=C1C
CC1=CN2C=NN(CN)C2(Cl)N=C1C
CC1=CN2C=NNC2(C(=O)NCCCCc2ccccc2)N=C1C
CC1=CN2NC(SCc3nc4c(c(=O)[nH]3)C=CCN4)=NC2(Cc2ccccc2)N=C1C
CC1=CN=NC1(C)CCN(C)C(=O)C1(COc2ccc3nc(C)sc3c2)C=CON1
CC1=CN=NC1(C)CCN(C)C(=O)C1(COc2ccc3nc(C)sc3c2)C=CON1
CC1=CNC2(O)C(=O)NC(C(=O)NC(C)C)=NC2=C1
CC1=CNC2C(=O)NC(C(=O)NCC3CC[NH+](C)CC3)=NC2=C1
CC1=CNC2C=CC(C(=O)OC(C)C#N)=CC12C
CC1=CNC2C=CC(CNS(=O)(=O)C3CCCCS3(=O)=O)=CC12C
CC1=CNC2C=CC(CNS(=O)(=O)C3CCCCS3(=O)=O)=CC12C
CC1=CNC2N=C(C(=O)N(C)C(c3ccccc3)C(C)C)NC(=O)C2=C1
CC1=CNC2N=C(C(=O)N3CCC(c4ccccc4)C3C)NC(=O)C2=C1
CC1=CNC2N=C(C(=O)Nc3cc(NC(=O)C(C)(C)C)ccc3C)NC2=C1
CC1=CNC2N=C(C(=O)Nc3ccn(CC(F)F)n3)NC2=C1
CC1=CNC2N=C(C(=O)Nc3ncc(-c4ccc(Cl)c(F)c4)s3)NC(=O)C2=C1
CC1=CNC2N=C(COC(=O)c3nccc(OCC(F)(F)F)c3Cl)NC(=O)C2=C1
CC1=CNC2NC(CC(=O)NC(C#N)c3ccc(C(C)(C)C)cc3)=NC2=C1
CC1=CNC2[NH+]=C(CNc3[nH+]ccc4ccsc34)NC2=C1
CC1=CNCc2[nH+]c(CNc3ccc4[nH]nc(C(N)=O)c4c3)[nH]c21
CC1=CNCc2[nH]c(CN3CCC4(CC3)CC[NH+](C)CC4)nc21
CC1=CNCc2c1nc(C(=O)N1CCCC1C[NH+]1CCCCC1)[nH]c2=O
CC1=CNCc2nc(C(=O)N(C)C3Cc4ccccc4S3(=O)=O)[nH]c21
CC1=COC(=O)C2C1=C(c1c(Cl)cccc1Cl)Oc1c(C)coc(=O)c12
CC1=Cc2oc(C)c(C)c2C2OC(C)(C)C(=O)C(C)=C12
CC1=NC(C(F)F)Nc2c(C(=O)Nc3ccn(Cc4c(Cl)cccc4Cl)n3)n[nH]c21
CC1=NC(C)(Sc2ccc(NC(=O)Cc3cccs3)cc2)N2NC=NC2=C1
CC1=NC(C)N2NC(C(=O)NNC(=O)Cc3ccccc3)=CC2=C1
CC1=NC(C)N2NC(CCCNc3cc(C)nc(C)[nH+]3)=C(C#N)C2=C1
CC1=NC(C)N2NC(c3nc(-c4ccc(-n5cccc5)cn4)no3)=CC2=C1
CC1=NC2(C(=O)N(C)Cc3ccc(OC(F)F)cc3)CCCC(=O)C2=C1
CC1=NC2(C(=O)NC34C=CC=CC3=CN=CC4)NN=CN2C=C1
CC1=NC2(C(=O)OC(C)C(=O)Nc3ccc(Oc4ccccc4)cc3)NN=CN2C=C1
CC1=NC2(C)C=C(c3cccs3)NN2C(C)=C1NCC[NH+](C)C
CC1=NC2(C)N(C=NN2C)C=C1CC(=O)NC12C=NC=CC1=CC=CC2
CC1=NC2(C)N=C(C(=O)N3CCN(Cc4cc(-c5ccc(Cl)cc5)cs4)CC3)NN2C=C1
CC1=NC2(CNCCCC2(N)c2cccn2-c2ccccn2)C(=O)C=N1
CC1=NC2N=CNN2C=C1N(C)CC(O)COc1ccc(C(F)(F)F)cc1
CC1=NC2OC=C(C(=O)N3CCN(c4ccc(Cl)cc4)CC3)C23C=CC=CC3=C1
CC1=NC=CS1(C)C(C)c1nc2c(C)c(C)sc2c(=O)[nH]1
CC1=NC=CS1(C)CC(=O)N1CCCC1c1cc(C(=O)N(C)C)cs1
CC1=NC=CS1(C)CC(=O)N1CCCCC1N1CCN(c2ccc(C)cc2)CC1
CC1=NCC(N2CC[NH+](C(C(=O)[O-])C34C=CC=CC3=CNC4)CC2)c2ccccc21
CC1=NCN2C(SC(C)C34C=CC=CC3C(=O)N=CN4)=NNC2=C1C
CC1=NN(c2c(C)cccc2C)C2C=CN=C3N(c4ccc(F)cc4)C(=O)C(=O)C132
CC1=NN2N=CSC2(c2ccc(C)c(NC(=S)NC(=O)c3ccc(C(C)(C)C)cc3)c2)N1
CC1=NN=CS1(C)CC(=O)NC(CC(C)C)c1ncnn1C
CC1=NN=CS1(C)CCC(=O)[O-]
CC1=NN=CS1(C)Cc1nc(=O)ccn1CN
CC1=NN=CS1(C)c1ncc(C(=O)NC(C)c2ccc3c(c2)OCCO3)c2ccccc12
CC1=[NH+]C2(C=CC=CC2C(=O)N(C)C(C)Cc2ccc(C)nc2)[NH+]=C1
CC1=[NH+]C2C=CCCC2=C1C[NH+]1CCCCC1CCC(=O)Nc1cccc(F)c1C
CC1C(=O)C2(Br)CCC1(C(=O)Nc1ccc(F)cc1)C2(C)C
CC1C(=O)CC2(C(C)C)C=CC=CC12
CC1C(C)(C)CCCC12C(=O)NC(=O)N2CC(=O)OC1CCCCC1
CC1C(C)N(C(=O)OC(C)(C)C)CCN1C(=O)CCc1ccco1
CC1C(CC(=O)N2CCCC2CN2CCOCC2)CCCC1(C)C
CC1C(NC(=O)C2CC2)CCCC12CCC1(C)OC(=O)CC1C2C
CC1C(OCC(O)C[NH3+])CCCC1(C)C
CC1C(c2ccc3c(c2)OCO3)=CN=C(C(=O)OCC2CCCO2)C12CC=CC(=O)C2
CC1C(c2ccccc2)=C(C(=O)Nc2ccccn2)Nc2nnnn21
CC1C2C=CC=CC2CN1C(=O)NCCNC(=O)c1ccccc1
CC1C2CC=CC1(C)COC2(C)c1ccc([NH3+])c[nH+]1
CC1C=C(C(=O)Nc2ccccc2)N2NC=NC2(c2ccc(OCc3ccccc3)cc2)N1
CC1C=C2C(NC(=O)CC3(CC(=O)[O-])CCCC3)=CC=CC2OC1=O
CC1C=C2C(OCC(=O)NC(C)(C)CO)=CC=C3C(C)(C)OCCC23OC1=O
CC1C=C2N(C=NN2C2CCCN2)C(=O)N1
CC1C=CC=CC12C=C1CSC(C(=O)[O-])C1=[NH+]C2=O
CC1C=CC=CC12[NH+]=CC(COc1ccc(F)cc1)=[NH+]2
CC1C=CCC=C1
CC1C=CCc2sc3c(c21)N=C1NN=C(C(=O)NCCN2CCOCC2)N1C3C
CC1C=CCc2sc3c(c21)N=C1NN=C(C(=O)NCCN2CCOCC2)N1C3C
CC1C=CNC1=O
CC1C=Cn2nc(NC(=O)c3ccc(Cl)cc3)c(N)c2C1=O
CC1CC(=O)C(N2CCN(Cc3ccon3)CC2)O1
CC1CC(=O)N(c2ccc(C(=O)N3CCCc4ccccc43)cc2)S1(=O)=O
CC1CC(=O)N(c2ccc(C(=O)Nc3ccc(Cl)cc3)cc2)S1(=O)=O
CC1CC(C(=O)N2CCCCCC2c2ccc(Cl)cc2)CC(C)O1
CC1CC(C(=O)NC2CCC(=O)CN2c2ccc(Cl)cc2)COC1C
CC1CC(C(=O)NCc2[nH+]ccn2CCc2ccccc2)CC(C)O1
CC1CC(C(=O)[O-])CN1C(=O)N1CC(=O)NC(C)(C)C1
CC1CC(C)(O)C([NH3+])(c2nnc(C3CC3)o2)C[NH2+]1
CC1CC(C)(O)C2(C=CC3(C=CCCC34C=CC(=O)CC4)CC2)C1
CC1CC(C)C(C(=O)Nc2ccc(C#N)cc2)CO1
CC1CC(C)C(N)CN1
CC1CC(C)CC(NC(=O)CC2CCCO2)C1
CC1CC(C)N(C(C[NH3+])c2nccn2C)C1
CC1CC(C)OC(C(=O)NCC2(c3ccc(Br)cc3)CC2)C1
CC1CC(C)[NH2+]C([NH3+])(C23C=CC(F)=CC2N=CN3)C1
CC1CC(N)C(C(=O)[O-])N1
CC1CC(N)C(c2ccc(F)cc2)N1
CC1CC(N)CCN1
CC1CC(N)CCN1
CC1CC(N)CCN1
CC1CC(N)CNC1N1CC[NH+](C)CC1
CC1CC(NC(=O)CCSc2ccc(C#N)cc2)CN1c1ccccc1
CC1CC(NC(=O)Cc2ccccn2)CC([NH3+])(c2ccccc2)[NH2+]1
CC1CC(NC(=O)N2CCSCC2)CC([NH3+])(c2ccccc2)[NH2+]1
CC1CC(NC(=O)c2ccc(O)cc2[N+](=O)[O-])CN1c1ccccc1
CC1CC(O)CCN1C(=O)NCC(c1ccccc1)[NH+]1CCCCC1C
CC1CC([NH2+]Cc2ccccn2)C(N)(c2ccccc2)CN1
CC1CC([NH3+])(C(=O)NNC(=O)c2ccccc2)C(c2ccc(F)cc2)[NH2+]1
CC1CC([NH3+])(CNC(=O)CCCN2C=CC34C=CC=CC23C(=O)NN=C4N)CC[NH2+]1
CC1CC([NH3+])(N2C(=O)NC(C)(C3CC3)C2=O)CC[NH2+]1
CC1CC([NH3+])CC[NH2+]1
CC1CC1([NH3+])c1ccc(F)cc1
CC1CC1C(=O)N(C)CCN(C)C(=O)C1CC1C
CC1CC1C(=O)N1CCCCC1c1cc(-c2nccc(N3CCCC3)n2)n(C)n1
CC1CC1C(=O)N1CCN(CC(=O)NC(N)=O)CC1
CC1CC1C(=O)N1CCN(CC(=O)NC(N)=O)CC1
CC1CC1C(=O)N1CCN(c2nccc(OCc3ccccc3)n2)CC1
CC1CC1C(=O)Nc1ccc(C(=O)N2CCN(Cc3ccccn3)CC2)cc1F
CC1CC1C(=O)Oc1ccc(Cl)cc1Cl
CC1CC1CN(C(=O)NCC1(c2ccc(F)cc2)CCCCO1)C(C)C
CC1CC1CN(C(=O)NCC[NH+]1CCCCC1)C(C)C
CC1CC1CN(C(=O)NCc1ccc(C[NH+](C)C)cc1)C(C)C
CC1CC1CNC(=O)c1ccc2c(c1)OCC(=O)N2
CC1CC1COC(=O)C1(c2ccc(F)cc2)CC1
CC1CC1N1C(=O)C2(CCNC2)NC(=O)C1C
CC1CC1N1C=NC2(CCl)C=NC=C(Br)C12
CC1CC1NC(=O)C1CCCCN1C(=O)c1ccc2[nH]ncc2c1
CC1CC1NC(=O)C1CCCCN1C(=O)c1ccc2[nH]ncc2c1
CC1CC1NC(=O)N(C)Cc1ccc(F)cc1
CC1CC1NC(=O)NC1CCC(c2ccccc2)CC1
CC1CC1NC(=O)c1ccc(CN2C(=O)C(=O)c3ccccc32)cc1
CC1CC1NC(=O)c1cccc2c(=O)nc3n(c12)CCCCCC3
CC1CC1c1cc(C=CC(=O)N(C)CC(=O)Nc2ccc(F)cc2)co1
CC1CC1c1cc(C=CC(=O)NCc2cccs2)co1
CC1CC1c1cc(CN(C)C(C(N)=O)c2ccc(F)cc2)co1
CC1CC2(C(=O)N(CC#N)CC#N)C(C)(C)C1C1N=CC(C#N)=NC12C#N
CC1CC2(CCCC2(C)C)[NH2+]CCS1(=O)=O
CC1CC2(CCCSC[NH2+]2)CC[NH2+]1
CC1CC2(CCN1C(=S)NC(=O)c1ccccc1)[NH+]=Cc1ccccc12
CC1CC2(CSC(C(=O)NC34CC5CC(CC(C5)C3)C4)N2)C(=O)N1
CC1CC2(N)C=CC=CC2CN1
CC1CC=CC2=C1C[NH+]=C2C(=O)NCC1CCCO1
[truncated: 8,000 more rows]
