# Supplementary material for: t-SMILES: a fragment-based molecular representation framework for de novo ligand design
Source: Nat Commun. 2024 Jun 11;15:4993. doi: 10.1038/s41467-024-49388-6 (PMC11167009; doi:10.1038/s41467-024-49388-6)
Supplement: Supplementary file 4 — Source Data [file 41467_2024_49388_MOESM4_ESM.zip › Soure data/Source data and code for all other graphs/Metrics/Dataset/Zinc/Recon/all.txt.[MMPA_Dy][149]_join.csv.re_smils[1].smi.rnd10000.csv]

BrCc1ccc(OC[C@@H]2COc3ccccc32)cn1
Br[C@H]1Nc2ccc(-c3cccs3)cc2[C@H]2OCC[C@H]21
Brc1cc(CN2CC[C@@H]([NH+]3CCCC3)C2)cs1
Brc1ccc(-c2nnc3sc(C[NH+]4CCC5(CC4)OCCO5)cn23)cc1
Brc1ccc(Cn2c([C@H]3CCCO3)nc3ccccc32)cc1
Brc1ccc(NCc2cccs2)cn1
Brc1ccc2nc(NCC[NH+]3CCCC3)sc2c1
Brc1cccc(Oc2ccccc2)c1
Brc1cncc(OC2CCC2)c1
C#CC1(OCOC)CCCCO1
C#CCC(=O)NCn1cnc2ccsc2c1=O
C#CCC(=O)Nc1ccccc1C(=O)Nc1cc(C(C)C)no1
C#CCC(=O)Nc1ccccc1C(=O)Nn1nnc(C)c1-c1ccc(C)cc1
C#CCC(C(=O)OC=Cc1ccc([C@H]2C[C@@H]2C)o1)c1ccccn1
C#CCC(O)c1cncc(Br)c1
C#CCCCC[NH2+]N1CC[C@@H](C2CC2)C1
C#CCCN1CCN(C(=O)C(C(=O)Nc2ccccc2C)C(C)C)CC1
C#CCCN1CCN(C(=O)c2c(C)oc(C)c2C)CC1
C#CCC[NH+]1CCC(NC(=O)Nc2cc(Cl)ccc2C(N)=O)CC1
C#CCN(C(=O)N[C@H]1CCS(=O)(=O)C1)c1cc(F)ccc1Cl
C#CCN(C(=O)N[C@H]1CCS(=O)(=O)C1)c1ccccc1F
C#CCN(C(=O)[C@H]1CCS(=O)(=O)C1)[C@@H]1SCCc2sccc21
C#CCN(CC#C)C(=O)C=Cn1nc(Cl)c(CCCC)c1C
C#CCN(CC#C)C(=O)Cc1ccc(OCC)cc1
C#CCN(CC#C)C(=O)Cc1ccc(OCC)cc1
C#CCN(CC#C)C(=O)c1cccc(-c2nc(C)cs2)c1
C#CCN(CC#C)CC(O)c1ccccc1Cl
C#CCN(CC(=O)NC(=O)NCC(F)(F)F)[C@@H]1CCc2ccccc21
C#CCN(CC(=O)[O-])C(=O)CCC(=O)NC(C)(C)C
C#CCN(CC(=O)[O-])C(=O)Nc1cccc(C#N)c1
C#CCN(CC(=O)[O-])C(=O)[C@H]1C[NH2+]C[C@H]1C
C#CCN(CC(=O)[O-])C(C)c1nc2ccccc2s1
C#CCN(CC)C(=O)NN1CC[C@H](c2ccccc2)C1=O
C#CCN(C[C@H]1CCCO1)C(=O)NC(C)c1cccc([N+](=O)[O-])c1
C#CCN(Cc1ccc(N(C)C(=O)SC)cc1)[C@@H]1CCS(=O)(=O)C1
C#CCN1C(=O)N=C(N)[C@]12CCC[C@@H](C(C)(C)C)CC2
C#CCN1C(=O)SC(=Cc2cc(OC)c(Br)cc2OC)C1=O
C#CCN1CCN(C(=O)NCCOCCC(C)C)CC1
C#CCN1CCN(C(=O)NC[C@H]2CCCO2)CC1
C#CCN1CCN(C(=O)c2c(C)nc(C(C)C)nc2SC)CC1
C#CCN1CCN(C(=O)c2cc([N+](=O)[O-])ccc2Br)CC1
C#CCN1CCN(C(C)C(=O)Nc2cc(C)ccc2F)CC1
C#CCN1CCN(Cc2cnc(Cl)s2)CC1
C#CCNC(=O)NC(CC(C)C)c1ccccc1OC
C#CCNC(=O)NCc1ccccc1COCC
C#CCNCC(=O)NC(CC)C(=O)[O-]
C#CCNCC(C)Sc1cc2ccccc2[nH]1
C#CCNC[NH+]1CCN(C(=O)C(C)C(=O)[O-])CC1
C#CCOCOCC#CC[NH+]1CCCCC1
C#CCOC[C@@H]1CCCN(C(=O)c2cc(F)ccc2F)C1
C#CCOC[C@H]1CCCN(C(=O)N2C[C@H](c3ccc(F)cc3)CC2=O)C1
C#CCOc1cc(C(=O)NCOCC)ccc1F
C#CCOc1cc(N(C)C(=O)C(=O)NCCOC)ccc1F
C#CCOc1cc(OC)ccc1C1=NC(=Cc2ccccc2)C(=O)O1
C#CCOc1ccccc1C=C1C(=O)NC(=S)NC1=O
C#CCOc1ccccc1CNC(C)c1nc(-c2ccncc2)cs1
C#CCS(=O)(=O)N(Cc1ccc(F)cc1)c1sccc1C(=O)OC
C#CCS(=O)(=O)Nc1cccc(C(=O)NCC(C)(C)[NH+]2C[C@@H](C)C[C@H](C)C2)c1
C#CC[C@@H]1CCCN1C(=O)Nc1nc2ccccc2s1
C#CC[NH+](CC(=O)[O-])Cc1cccc2ccccc12
C#CC[NH+]1CCCN(CC(=O)N2CCCC2)CC1
C#CCn1/c(=N/C(=O)OC)sc2cc(-c3ccc(C(C)=O)cc3)ccc21
C#CCn1/c(=N\C(=O)C(=O)OCC)sc2cc([C@H]3Oc4ccccc4O[C@H]3C)ccc21
C#CCn1/c(=N\C(=O)OC)sc2c(OC)ccc(Cc3cc(OC)ccc3OC)c21
C#CCn1c(N2C[C@@H](CCOC)CC2=O)nc2ccccc21
C#Cc1c(F)cc(F)cc1-n1cc(-c2ccc(C)cc2)c(C(=O)NO)n1
C#Cc1cccc(-n2nc(C(=O)NCCc3ccccc3)c3c2CCN(C(=O)Cc2ccccn2)C3)c1
C#Cc1cccc(C(=O)NCCC(=O)c2cc(F)ccc2OC)c1
C#Cc1cccc(N(C(=O)C(C)C)c2ccc(C(=O)NC)cc2)c1
C#Cc1cccc(N(C(=O)C(C)C)c2ncc(-c3ccccc3)cn2)c1
C#Cc1cccc(N(CC(=O)NC(=O)NC(C)(C)C)C(C)C)c1
C#Cc1cccc(NC(=O)C(=O)NCCc2c[nH]c3cccc(C)c23)c1
C(C=Cc1ccnc(N2CCOCC2)n1)=Cc1ccccc1
C1=C(CN2CCN(c3cccs3)CC2)COc2ccccc21
C1=C[C@H]2C[C@@H]1C[C@@H]2C[NH2+]CCc1nc(-c2ccco2)n[nH]1
C1CC(C[NH+](C2CCSCC2)C2CC2)CC[NH2+]1
C1CCC(CCOC[C@@H]2CCC[NH2+]C2)CC1
C1CC[NH+]2CCCN([C@@H]3CC[NH+]4CCC[C@H]34)C[C@@H]2C1
C1CC[NH+]2CCCN([C@@H]3CC[NH+]4CCC[C@H]34)C[C@@H]2C1
C1CSC[C@H](CC[NH2+]C[C@H]2CCOC2)N1
C1C[C@H]([NH2+]C(C2CC2)C2CC2)CN1
C=C(C)C(=O)Nc1ccc(C=CC(=O)c2ccc(OC)cc2)cc1
C=C(C)CN(CC)C(=O)NCc1c(F)cccc1OC(F)F
C=C(C)CN(CC)C(=O)NCc1ccc(C[NH+](C)C)cc1
C=C(C)CN(CC)C(=O)NCc1cccnc1
C=C(C)CN(CC)C(=O)c1ccc(COc2ccc(F)cc2)o1
C=C(C)COc1cccc(C[NH2+]Cc2ccc(C)cc2)c1
C=C(C)C[NH+](CC)CCC(=O)NC(=O)NC
C=C(C)C[NH+]=C(N)NCCc1cccs1
C=C(Cl)Cn1ncc2c(=O)[nH]c(Sc3ccccc3)nc21
C=C(N[C@H]1[NH+]=c2ccc(Br)cc2=C1C(=O)OCC)[NH+](C)C
C=C1C(C)(C(=O)NNC(=O)c2cc3ccc(OCCC)cc3oc2=O)[C@@H]2CC[C@]1(C)C2
C=C1C=C(Cc2ccccc2)N2C(=NC(Nc3ccccc3OC)=[NH+][C@@H]2[O-])N1
C=C1CCC[C@]2(C)C[C@H]3OC(=O)[C@H](C[NH+]4CCc5cc(CCO)c(OC)cc5[C@@H]4OC)[C@H]3C[C@H]12
C=C1CC[C@@H]2C(C)(O)[C@@H](CCC3=CCOC3=O)CC[C@]2(C)[C@@H]1CO
C=C1c2ccccc2C(=O)N1CCC1CCN(C(=O)OCC(C)C)CC1
C=C1c2ccccc2NC(=O)N1CC(c1c(F)cccc1Cl)[NH+](C)C
C=CC(=O)NCCC(=O)Nn1nc(C(C)C)c2cc(C)sc21
C=CC(=O)c1c(Cl)cc(Cl)nc1Cl
C=CC(C[C@@H]1CN(C(=O)F)c2cc(C)ccc2C(=O)N1)c1ccccc1
C=CC([NH2+]CCC)C(C)(C)OC
C=CCC(=O)NC(=O)NCOc1cccc(I)c1
C=CCC(=O)NCN1CCN(c2ncc(Cl)cc2C#N)CC1
C=CCC(=O)NCNc1cc(Cl)c(Cl)cc1Cl
C=CCC(=O)NC[NH2+]C(C)(C(=O)[O-])C(F)(F)F
C=CCC(=O)NCc1c(C)cc(C(F)(F)F)nc1SC#N
C=CCC(=O)N[C@H]1Cc2cc(Cl)ccc2O1
C=CCC(=O)Nc1cc(N2CCCC2)ccc1S(=O)(=O)N1CCCCC1
C=CCC(=O)Nc1cccc(S(=O)(=O)[N-]c2ccc(C(C)=O)cc2)c1
C=CCC(=O)Nn1cc(-c2ccccc2)c(-c2ccc(C)cc2)n1
C=CCC(=O)OCOc1cc(=O)oc2cc(-c3cc4ccccc4oc3=O)ccc12
C=CCC(=O)O[C@H]1C(C)=C(c2cc(OC)ccc2Br)Nc2ncnn21
C=CCC(C#N)(C(=O)OCC)C(C)C#CCC
C=CCC(CC=C)c1nc(-c2ccc(C#N)cn2)no1
C=CCC1(CC)NC(=O)N(c2ccc(Cl)cc2)C1=O
C=CCC1(CC=C)c2ccccc2C(=O)N1C(=O)OCC
C=CCC1(O)CCCC[C@H]1CC
C=CCC1(OC)C(=NOC)C(CCO)=C(Cl)C1([O-])Cl
C=CCC1(c2cccnc2NC)N=C(c2ccccc2)N(C(F)(F)F)C1=O
C=CCCC(C)C(=O)O[C@H]1CCCN(C(=O)CC)C1
C=CCCCC(=O)Oc1ccccc1F
C=CCCCC(C)C(=O)On1nc(Cl)c(C)c1C
C=CCCCC(C)[NH+]1CCC(C(=O)Nc2ccc(C)s2)CC1
C=CCCCN(C)C(=O)c1cccc2c(C)c(C)oc12
C=CCCCOCc1c(C[NH3+])oc2ccccc12
C=CCCCS(=O)(=O)N(C)c1cc(C)ccc1S(C)(=O)=O
C=CCCN(C)C(=O)[C@H]1CCCC[C@@H]1S(C)(=O)=O
C=CCCOC(C)C(=O)N[NH+]1CC[C@@H](c2ccc(Cl)cc2)[C@H]1C
C=CCC[C@H]1COCCN1C(=O)C1CC1
C=CCN(C(=O)C(C(=O)NC(C)(C)C)c1ccccc1F)c1csnn1
C=CCN(C(=O)[C@@H]1CCS(=O)(=O)C1)c1cc(Cl)ccc1Cl
C=CCN(CC(=O)[O-])C(=O)C[NH3+]
C=CCN(CCc1ccccc1)C(=O)[C@H]1C[C@H]2CC[C@@H]1O2
C=CCN(Cc1cccc(C#N)c1)C(=O)CCCC
C=CCN(Cc1ccccc1)C(=O)Nc1ccc2c(c1)COC2
C=CCN(Cc1ccccc1F)C(=O)N1C[C@@H](CC)CC1=O
C=CCN(Cc1cccs1)C(=O)c1c(OC)cccc1OC
C=CCN(Cc1cccs1)C(=O)c1c(OC)cccc1OC
C=CCN(Cc1cccs1)C(=O)c1cc(Cl)c[nH]1
C=CCN(Cn1nnc2ccccc2c1=O)C(=O)c1ccccc1
C=CCN1C(=O)/C(=N\NC(=O)[C@H]2COc3ccccc3O2)c2ccccc21
C=CCN1C(=O)C(=Cc2ccc(-c3cc(C(=O)[O-])ccc3Cl)o2)C(=O)NC1=S
C=CCN1C(=O)NC(=N)[C@@H]1CC(C)(C)C
C=CCN1CCN(C2=[NH+]C[C@@H](C)S2)CC1
C=CCNC(=O)NCN(CC)C(=O)Cc1ccccc1
C=CCNC(=S)Nc1cccc([NH+]2CCN(C(C)=O)CC2)c1
C=CCOC(=O)N1CCC2(CC1)CNC(=O)C2
C=CCO[C@@H]1Nc2c(-c3ccc(N(C)C)cc3)cccc2[C@H]2C=CC[C@H]12
C=CCOc1cc(C(=O)NC2CCCC2)cc2occc12
C=CCOc1cc(OC)ccc1N1C(=O)c2oc3cc(Cc4ccco4)cc(C)c3c(=O)c2[C@H]1C
C=CCOc1cc(OC)ccc1N1C(=O)c2oc3ccccc3c(=O)c2[C@H]1Cc1ccc(C)cc1
C=CCOc1cc(OC)ccc1N1C(=O)c2oc3ccccc3c(=O)c2[C@H]1c1ccc(C(C)=O)cc1
C=CCOc1ccc(C(=O)NCOc2ccccc2F)cc1
C=CCOc1ccc(C23CN4CC(C)(CN(C2)C4c2ccccc2)C3=O)cc1
C=CCOc1ccc(C[NH2+]C(C)c2ccc3c(c2)OCO3)cc1
C=CCOc1cccc(C(=O)NC(C)Oc2cccc(C)c2)c1
C=CCOc1ccccc1CN1CCNC(=O)[C@@H]1c1ccccc1
C=CC[C@H]1CCN(C(=O)C(=O)OC)C1
C=CC[NH+](CC(=O)[O-])Cc1cc(NC(C)=O)no1
C=CC[NH+](CC=C)CC(=O)Nc1ccc2c(c1)OCCO2
C=CC[NH+](Cc1cc(C)cc(C)c1)[C@@H]1CCS(=O)(=O)C1
C=CC[NH+](Cc1cc(C)cc(C)c1)[C@@H]1CCS(=O)(=O)C1
C=CC[NH+](Cc1nnc(-c2oc(C)cc2C)o1)CC1CCCCC1
C=CC[NH+]1CCC(C2=CCN(C(=O)Nc3ccc(CC)cc3)CC2)CC1
C=CC[NH2+]C(C(=O)[O-])c1ccc(CC(C)C)cc1
C=CC[NH2+]C(C)[NH+]1CCC[C@H](CCC)C1
C=CC[NH2+]CC(=O)Nc1ccccc1-n1cccn1
C=CC[NH2+]CCN[NH+]1CC[C@H](C2CC2)C1
C=CC[NH2+]CN(C)C(=O)[NH+]1CCC[C@@H](C)C1
C=CC[NH2+]Cc1nc(C[C@H]2CCCO2)no1
C=CC[NH2+]Cc1sccc1CC
C=CC[NH2+][C@@H]1CCOC2(CCC2)C1
C=CC[n+]1c(-c2ccc([N+](=O)[O-])cc2)csc1Nc1cccc(Br)c1
C=CC[n+]1c(Nc2ccccc2)sc(C(=O)NC)c1-c1ccccc1OC
C=CCc1c(NN)ncnc1N1CCCCCC1
C=CCc1c(OC)cc(OC)cc1C(=O)Nc1ccccc1-n1ccnc1
C=CCn1c(-c2ccccc2OC)n[nH]c1=S
C=CCn1c(=O)c2ccccc2n2c(SCN(C)C(=O)Cc3c(F)cccc3Cl)nnc12
C=CCn1c(Br)nnc1Sc1ncc(-c2ccccc2)cn1
C=CCn1c(CC#N)nnc1S[C@H]1CCc2sc(CC)cc2C1
C=CCn1c(CC(=O)Nc2c(C#N)sc3c2CCCC3)nnc1Sc1cccnc1
C=CCn1c(CC(=O)Nc2c(C)cc(C)cc2C)nnc1Sc1cnccn1
C=CCn1c(CC(=O)c2ccc(Br)s2)nnc1S[C@H]1COc2ccccc2O1
C=CCn1c(Cc2ccccc2C)nnc1Sc1cnccn1
C=CCn1c(SC2CC2)nnc1-c1cccnc1
C=CCn1c(SCN2CCC(OC)CC2)nc2ccccc21
C=CCn1c(SC[C@@H]2CCCCN2C(C)=O)nc2ccccc21
C=CCn1c(S[C@H]2CCS(=O)(=O)C2)nnc1C(C)C(=O)C1(C)C(=CC)N(C)c2ccccc21
C=CCn1c(S[C@H]2COc3ccccc3O2)nnc1C(C)C(=O)N1CC(=O)Nc2ccccc21
C=CCn1c([C@@H]2CCCN2C(=O)c2ccc(Cl)cc2)n[nH]c1=S
C=CCn1cc(-c2ccccc2Cl)c(NC(=O)C(=O)NC)n1
C=CCn1ccc(=O)nc1SCc1ccccc1
C=CCn1ccc2c(OCC(=O)Nc3cccc(F)c3)cccc2c1=O
C=CCn1nc(C(=O)N2CCCC2)c2c1CC[C@@H](NCc1cc(F)cc(C(F)(F)F)c1)C2
C=C[C@@H]1CC=C[C@@H]1CS(=O)(=O)NN=C(C)c1ccc(C)cc1
C=Cc1c(Cl)cc(O)cc1Br
C=Cc1c(Cl)cc(O)cc1Br
C=Cc1ccc(CN2C(=O)c3ccccc3S(=O)(=O)c3ccc(C(=O)OC)cc32)cc1
CC#CCC([NH2+]CCC)[C@@H]1CSCCO1
CC(=CC(=O)NC(C)(C)C)C(=O)NNCOc1c(C)cc(C)cc1Cl
CC(=CC(=O)Nc1cccc([N+](=O)[O-])c1)C(=O)NNCc1ccc(Cl)cc1
CC(=CC(=O)Nn1cc(-c2ccccc2)c(C)n1)c1ccc(F)cc1
CC(=CC1CCOCC1)C[NH2+]C(C)C
CC(=CCn1cnc2c(N[C@H]3O[C@@H](O)[C@@H](CO)[C@@H]3O)ncnc21)CO
CC(=Cc1ccc(F)cc1)[C@@H]1C[C@@H](O)CN1C(=O)c1cc(F)ccc1F
CC(=Cc1ccccc1)C(=O)NN=CCSc1nc2ccccc2[nH]1
CC(=NNC(=O)c1cc(O)ccc1O)c1ccncc1
CC(=NNC(=O)c1cc([N+](=O)[O-])cs1)C(c1ccccc1)c1ccccc1
CC(=NNC(=O)c1ccc(C(=O)NC2CCC2)cc1)c1cc(Cl)ccc1Cl
CC(=NNC(=O)c1ccc(C(=O)Nc2cccnc2)cc1)c1cc(-c2cccs2)nc2ccccc12
CC(=NNC(=O)c1ccccc1Cl)c1ccc([N+](=O)[O-])cc1
CC(=NNC(=O)c1ccccc1O)c1cc(-c2cccc([N+](=O)[O-])c2)n[nH]1
CC(=NNC(=O)c1ccco1)C1=C[C@H](C)N=N1
CC(=NNC(=O)c1ccncc1)C(C)Oc1ccc2c(c1)OCO2
CC(=NNC(=S)[C@H]1COc2ccccc2O1)[C@H]1COc2ccccc2O1
CC(=NNC(N)=S)c1ccccn1
CC(=NNc1ccccc1)C1[NH+]=c2ccccc2=[NH+]1
CC(=O)/N=c1/sc2ccc(-c3cccc(S(C)(=O)=O)c3)c(Cl)c2n1C
CC(=O)C(C)C(=O)On1nc(-c2ccccc2)cc1-c1ccccc1
CC(=O)C(C)Cc1ccccc1[N+](=O)[O-]
CC(=O)C(C)n1c(CC(=O)NC=Cc2ccccc2)nc2ccccc21
CC(=O)C(Cc1ccccc1)C(=O)NC[NH+]1CCC[C@@H]1c1cccs1
CC(=O)C1=N[C@@H](C(C)=O)C(C)=C1CC(=O)Oc1ccc(-n2cnnn2)cc1
CC(=O)CC(=O)ON1C(=O)c2ccc(-c3cc(Cl)ccc3C)cc2C1=O
CC(=O)CCCC(=O)OC(C)c1cc(Cl)ccc1Cl
CC(=O)CCCC(=O)O[C@@H]1CCCN(C(=O)c2ccc(Cl)cc2)C1
CC(=O)CCCCCC=CC(=O)[O-]
CC(=O)CCc1ccc(C(=O)OC(C)c2cccc(F)c2)cc1
CC(=O)C[C@@H]1CCCCCN1C(=O)Cc1cccc(O)c1
CC(=O)C[C@H]1CCCCCN1C(=O)Cc1ccccc1Cl
CC(=O)Cc1nnc(Sc2ccccc2Cl)o1
CC(=O)Cc1nsc(NC(C)c2ccccc2)n1
CC(=O)N(C)C(=O)N1CSC[C@H]1c1cc2c(cc1C)O[C@@H](C)C2
CC(=O)N(C)C(C)n1c(Cc2cccs2)nnc1SC1CCCCC1
CC(=O)N(C)C(OC(=O)c1[nH]c2ccc(C)cc2c1C)c1ccccc1
CC(=O)N(C)C1(CNC(=O)NCC(C)CC(C)O)CCCC1
CC(=O)N(C)CC(=O)N(C)CCC(C)O
CC(=O)N(C)CC(=O)N1C[C@@H]2CC[C@H](C1)N(Cc1ccccc1C)C2=O
CC(=O)N(C)CC(C)[NH2+]CCSC(C)(C)C
CC(=O)N(C)CN1CCN(Cc2c[nH]nc2-c2ccc(C)cc2C)CC1
CC(=O)N(C)CNC(=O)c1ccc(Cl)c(-c2ccc(C)n2C)c1
CC(=O)N(C)COC(=O)c1nc(C)c(C)s1
CC(=O)N(C)COc1cccc(C(C)[NH2+]C2CCC(C)CC2)c1
CC(=O)N(C)C[NH+](C)C(C)C(=O)Nc1cccc(Cl)c1
CC(=O)N(C)Cc1cn(NC(=O)c2cc(C)c(C)c(Cl)n2)nn1
CC(=O)N(C)Cc1cnn(NC(=O)Nc2cccc(Cl)c2C)c1
CC(=O)N(C)Cc1cnn(NC(=O)Nc2cccc(Cl)c2C)c1
CC(=O)N(C)OCOc1ccccc1Cc1ccccc1
CC(=O)N(C)[C@H]1CCC[NH+](Cc2ccc(Br)cc2C)C1
CC(=O)N(C)[C@H]1CC[C@H](CNC(=O)NC(C)c2ccc(C(C)(C)C)cc2)O1
CC(=O)N(C)c1cc(C)cn1N(C)S(=O)(=O)c1ccc(C)cc1
CC(=O)N(C)c1ccc(C(=O)C(C#N)c2csc(C(C)C)n2)cc1
CC(=O)N(C)c1ccc(C(=O)N2CCC[C@@H]2CSc2nc(C)cs2)s1
CC(=O)N(C)c1ccc(C(=O)NC(C(=O)NCC(C)C)C(C)C)cc1C
CC(=O)N(C)c1ccc(F)c(N[C@H]2CCN(C(C)C)C2=O)c1
CC(=O)N(C)c1ccc(NC(=O)CCNC(=O)c2ccc(C(=O)N(C)C)cc2)cc1
CC(=O)N(C)c1ccc(NC(=O)NC(C)C[NH+]2CCC[C@H](C)C2)c(C)c1
CC(=O)N(C)c1ccc(NC(C)c2cccc(N)c2)nn1
CC(=O)N(C)c1ccc(NCC(CC(C)C)C(=O)[O-])nn1
CC(=O)N(C)c1ccccc1NC(=O)C(C)Oc1cc(C)c(C)c(Br)c1
CC(=O)N(C)c1nc2[nH]c(-c3ccccc3Cl)c(Cc3ccc(Cl)cc3)c(=O)n2n1
CC(=O)N(C)c1nc2c(CC[NH+](C)C)c(CSc3ccc(F)cc3)ccc2s1
CC(=O)N(CC(C)c1ccc(C(C)C)cc1)N(C)[C@@H]1CCS(=O)(=O)C1
CC(=O)N1CC(C)(C2CCN(C(=O)CCOc3ccccc3)CC2)C1(C)C
CC(=O)N1CCC(c2cc(N3CCC(c4nccn4C)CC3)ncn2)CC1
CC(=O)N1CCC2(CC1)[C@H](C(=O)[O-])CC(=O)N2CCc1cc(C)cc(C)c1
CC(=O)N1CCCC1(C)c1cccc(C[S+](C)[O-])c1
CC(=O)N1CCCC[C@@H]1Cc1ccc2c(C)cc(=O)oc2c1
CC(=O)N1CCCC[C@H]1C(C)C(=O)Nc1ccco1
CC(=O)N1CCCC[C@H]1C(C)N1CC[C@]2(CCC1=O)NC(=O)c1ccccc1N2
CC(=O)N1CCCC[C@H]1C(Sc1nc2nc(C)cc(C)n2n1)C(C)C
CC(=O)N1CCCC[C@H]1CSc1nnnn1-c1ccc(C)c(C)c1
CC(=O)N1CCCN(C(=O)NCCc2ccc(F)cc2)CC1
CC(=O)N1CCC[C@H](c2oc3ccc(Br)cc3c2C)C1
CC(=O)N1CCC[NH+](C2CCN(C(=O)N(C)C)CC2)CC1
CC(=O)N1CCN(C(=O)C(=O)NCC2CCN(C(=O)c3ccccn3)CC2)CC1
CC(=O)N1CCN(C(=O)C(C)Nc2c(C)cccc2COC(C)C)CC1
CC(=O)N1CCN(Cc2ccc(C)cc2)C(=O)[C@@H]1C1CCC(O)CC1
CC(=O)N1CCN(c2ccccc2C)C[C@H]1c1ccc(-n2nnc(C)n2)cc1
CC(=O)N1CCOC(C)(C(C)OCc2ccccc2)C1
CC(=O)N1CCS[C@@H](c2cccc3[nH]ccc23)[C@H]1C
CC(=O)N1CC[C@H](c2ccccc2)[C@H]1c1cnc2c(C)cccn2c1=O
CC(=O)N1CC[C@H]2CC[C@@H](C1)[NH+]2CCCOc1cccc(C)c1
CC(=O)N1CC[C@H]2CC[C@@H](C1)[NH+]2c1ccc(F)c(C)c1
CC(=O)N1CC[N+](=CCC(=O)Nc2ccc(-n3nnc(C)n3)cc2)CC1
CC(=O)N1CC[NH+](C2=C[C@@H](c3ccc(C)cc3C)N=N2)CC1
CC(=O)N1CC[NH+](Cc2ccc(NC(=O)c3ccc(C)nc3C)cc2)CC1
CC(=O)N1CC[S@+]([O-])C(C)(CS(=O)(=O)C(C)C)C1
CC(=O)N1CC[S@+]([O-])C(C)(Cc2cc3c(C)coc3cc2C(C)C)C1
CC(=O)N1CC[S@@+]([O-])C(C)(C(C)CCOc2ccccc2)C1
CC(=O)N1CC[S@@+]([O-])C(C)(COc2cccc(C)c2)C1
CC(=O)N1CCc2nc3ccncc3cc2C1
CC(=O)N1CCn2nc(C(=O)O[C@H]3C(C)=NC4=C3C(=O)CCC4)cc2C1
CC(=O)N1C[C@@H](C)Oc2ccc(-c3ccoc3)cc21
CC(=O)N1C[C@@H](CCc2c(C)nc3c(c2C)c(=O)[nH]n3C)c2ccccc21
CC(=O)N1C[C@@H](CNC(=O)Nc2cccc(C)c2)OC[C@@H]1C
CC(=O)N1C[C@@H](COC(=O)c2cc(C)oc2C)C[C@@H](C)C1
CC(=O)N1C[C@@H](c2cc(S(N)(=O)=O)oc2C)Oc2ccccc21
CC(=O)N1C[C@@H](c2scnc2C2CC2)OC[C@H]1c1ccccc1C
CC(=O)N1C[C@H](C)N(C(=O)OC(C)(C)C)C[C@@H]1c1cc[nH]c(=O)c1
CC(=O)N1C[C@H](C)N(C(=O)OCCc2ccco2)C[C@@H]1C(C)(C)C
CC(=O)N1C[C@H](C)Oc2ccc(-c3ccc(C(=O)NC(C)C)cc3)cc21
CC(=O)N1Cc2cc(C)ccc2OC2(CCN(C(=O)c3cc[nH]n3)CC2)C1
CC(=O)N1N=C(NC(=O)c2cc(Cl)ccc2C(=O)Oc2ccc(C)cc2)S[C@@H]1C
CC(=O)N1N=C(c2ccccc2F)O[C@@H]1CN(C)C(=O)c1ccc(C)cc1
CC(=O)N1[C@H](C)CCC[C@@H]1Cn1c(C)nnc1[S@+]([O-])c1ccc(C)cc1
CC(=O)N1[C@H](CCc2nn(C)c(Cl)c2C(F)(F)F)CCC[C@H]1C
CC(=O)N1c2ccc(S(=O)(=O)N(C)Cc3ccc(N4CCOCC4)cc3)cc2C[C@@H]1C
CC(=O)N1c2ccc(S(=O)(=O)N3CCC(C(=O)Nc4cc(C)ccc4F)CC3)cc2C[C@H]1C
CC(=O)N1c2ccccc2C[C@H]1C(C)C(=O)Oc1ccc(S(C)(=O)=O)cc1
CC(=O)NC(=Cc1cccc([N+](=O)[O-])c1)C(=O)Nc1ccc(C(=O)Nc2ccccc2C)cc1
CC(=O)NC(=Cc1ccccc1)C(=O)NCCc1cc(C)cc(C)c1
CC(=O)NC(=O)NC(C)C(=O)Oc1ccc(-c2cccc(C(F)(F)F)c2)o1
CC(=O)NC(=S)Nc1cc(Br)ccc1C
CC(=O)NC(C(=O)NCC(C)c1cccc(C)c1)C1CCCC1
CC(=O)NC(C(=O)NCC(C1CC1)C1CC1)C(C)C
CC(=O)NC(C(=O)Nc1cc(F)ccc1-n1cnnn1)C(C)C
CC(=O)NC(C(=O)Nc1ccc(C(N)=O)cc1)C(C)C
CC(=O)NC(C(=O)Oc1ccc(Oc2nccs2)cc1)C1CCCC1
CC(=O)NC(C(C)C)N(CC(=O)[O-])C(=O)CC(F)(F)F
CC(=O)NC(C)CN(C)C(=O)CCCC1CCCC1
CC(=O)NC(C)CN(C)C(=O)c1c(C[NH+](C)C)oc2ccccc12
CC(=O)NC(C)C[NH+](C)Cc1ccc(-c2ccc(F)cc2)s1
CC(=O)NC(C)[C@H]1Cc2ccccc2N1C(C)=O
CC(=O)NC(CC(=O)Nc1cc(C(N)=O)ccc1C)c1ccc(C)cc1
CC(=O)NC(CC(C)C)C(=O)N[C@@H]1C[C@@H]1c1ccc(C(C)C)cc1
CC(=O)NC(CSN1C(=O)C[C@@H](c2cccc3ccccc23)C1=O)C(=O)[O-]
CC(=O)NC(Cc1c[nH]c2ccccc12)C(=O)NC1CCCCCCC1
CC(=O)NC(Cl)(Cl)Cl
CC(=O)NC(c1nnc(NC(=O)CC(C)C)s1)C(C)C
CC(=O)NC1=NN(C(=O)CCCOc2ccccc2C)[C@]2(S1)C(=O)N(C)c1c(C)cccc12
CC(=O)NC1CCN(C(=O)[C@H]2CCc3sc(C)cc3C2)CC1
CC(=O)NCC(=O)NCC(=O)NCc1ccc(-c2ccccc2C#N)cc1
CC(=O)NCC(=O)NCCc1nnc(-n2nc(C)cc2C)o1
CC(=O)NCC(=O)OC(C)Oc1cccc(C(C)(C)C)c1
CC(=O)NCC(C)N1CCc2ccccc21
CC(=O)NCC1CCN(C(=O)Cn2cc(C(=O)Nc3nccs3)c(C)n2)CC1
CC(=O)NCC1CCN(C(=O)NC(CC(C)C)c2ccccc2C)CC1
CC(=O)NCC1CCN(C(=O)NCC(c2cccs2)[NH+](C)C)CC1
CC(=O)NCC1CCN(C(=O)c2ccc(Cn3cccn3)cc2)CC1
CC(=O)NCCCc1nc(-c2cc(F)ccc2F)no1
CC(=O)NCCSc1ccc(C)cc1
CC(=O)NCCc1ccc(C(=O)COc2cc(Cl)ccc2Cl)s1
CC(=O)NCCc1csc2nc(-c3ccc(Cl)cc3)cn12
CC(=O)NCN(C)C(=O)CCCc1cc(F)ccc1F
CC(=O)NCN(C)C(=O)CN(C)C(=O)c1cccs1
CC(=O)NCN(C)c1cc(C[NH3+])ccn1
CC(=O)NCON=Cc1ccc(Br)cc1
CC(=O)NCOc1ccccc1C[NH2+]N1CCC[C@@H](c2cc(F)ccc2C#N)C1
CC(=O)NC[C@@H]1CCCN(C(=O)C(C)Oc2cc([N+](=O)[O-])ccc2Cl)C1
CC(=O)NCc1ccc(C(=O)NC2CCN(C(=O)c3ccoc3)CC2)cc1
CC(=O)NCc1ccc(C(=O)N[C@@H]2CC[C@H]([NH+](C)C)C2)s1
CC(=O)NCc1ccc(C(=O)Nc2cc3oc(C)cc3cc2C)cc1
CC(=O)NCc1ccc(C(=O)Oc2cc(C)ccc2Cl)s1
CC(=O)NCc1csc(Nc2nc(C)cc(C)n2)n1
CC(=O)NCc1nc(C[NH+](C)C2CCC(c3ccccc3)CC2)cs1
CC(=O)NCn1cnnc1Sc1ccccc1C
CC(=O)NN=Cc1ccc(C(=O)[O-])cc1
CC(=O)NNC(=O)N[C@@H]1CCc2sc(C)cc2C1
CC(=O)NNC(=O)c1sccc1C(=O)NCCSc1ccccc1
CC(=O)NS(=O)(=O)N1Cc2ccccc2C[C@@H]1c1ccc2ccccc2c1
CC(=O)N[C@@H]1CC=CC[C@H]1N(Cc1ccccc1)C(=O)Cc1ccccc1
CC(=O)N[C@@H]1CCCN(C(=O)CCSc2ccccn2)C1
CC(=O)N[C@@H]1CCCN(C(=O)NC(c2ccc(F)cc2)C(C)(C)C)C1
CC(=O)N[C@@H]1CCCN(C(=O)c2cc(C)cc(F)c2)C1
CC(=O)N[C@@H]1CCCN1C(=O)C(=O)Nc1ccc(C)nc1Cl
CC(=O)N[C@@H]1CN(C(=O)c2nc(N3CCCC3)nc3c2CCCC3)CCO1
CC(=O)N[C@H]1CC(=O)N[C@H]2N=NC(c3nc(C(C)C)co3)=C12
CC(=O)N[C@H]1CCCN(C(=O)N[C@H]2CCC[C@@H](C)C2C)C1
CC(=O)N[C@H]1CCCN(C(=O)c2cccc[n+]2[O-])C1
CC(=O)N[C@H]1CCCN1C(=O)C[NH+](C)C1CC1
CC(=O)N[C@H]1CCCN1C(=O)Nc1ccccc1N1CCCC1=O
CC(=O)N[C@H]1Nc2c(-c3ccccc3[N+](=O)[O-])cccc2[C@@H]2C=CC[C@H]12
CC(=O)N[NH+]1CCC[C@H](Cn2nc(-c3ccc(C)cc3)[nH]c2=S)C1
CC(=O)N[NH+]1C[C@@H](CCOc2ccc(F)cc2)[C@H](c2ccc(C)o2)C1
CC(=O)Nc1[nH]cnc1C(=O)Nc1ccccn1
CC(=O)Nc1c(C(=O)Nc2cccc(Cl)c2)sc2c1CCC2
CC(=O)Nc1c(C)cccc1C(=O)Nc1cc(Cl)c[nH]1
CC(=O)Nc1c(CN2CCCC[C@H]2Cc2c(C)nc3sccn23)sc2ccccc12
CC(=O)Nc1c(CSc2cc(C)ccc2C)sc2nc(C)[nH]c(=O)c12
CC(=O)Nc1c(N)cc2c3c(cccc13)C(=O)c1ccccc1-2
CC(=O)Nc1cc(Br)ccc1Br
CC(=O)Nc1cc(C(=O)NC(C[NH3+])CC(C)C)ccc1Cl
CC(=O)Nc1cc(C(=O)NCc2nc(COc3ccc(C)cc3)cs2)ccc1Br
CC(=O)Nc1cc(C(=O)N[C@@H]2CCCc3ccc(F)cc32)ccc1Cl
CC(=O)Nc1cc(C)ccc1C(=O)N[C@H]1CCCN(C(=O)c2cccs2)C1
CC(=O)Nc1cc(C)ccc1NCc1ccc(-c2ccccc2F)s1
CC(=O)Nc1cc(C)ccc1[N+](=O)[O-]
CC(=O)Nc1cc(C2SCCS2)ccc1C
CC(=O)Nc1cc(Cl)ccc1N(C)C(=O)NCCCc1ccccc1
CC(=O)Nc1cc(F)ccc1C(=O)N[C@@H]1CCCC[C@@H]1OCCC(C)C
CC(=O)Nc1cc(F)ccc1C(=O)OCn1c(C(F)(F)F)nc2cc(C)ccc21
CC(=O)Nc1cc(S(=O)(=O)N2CSC[C@@H]2C(=O)NCCc2nc(C)cs2)ccc1C
CC(=O)Nc1cc(S(=O)(=O)NC(c2ccccc2)c2ccco2)ccc1C
CC(=O)Nc1cc(S(=O)(=O)Nc2ccc(CN3C(=O)c4ccccc4C3=O)cc2)ccc1Cl
CC(=O)Nc1ccc(-c2csc(NC(=O)C(C(C)C)n3nnc(-c4ccccc4)n3)n2)cc1
CC(=O)Nc1ccc(-c2oc(C)nc2Cn2cccn2)cc1
CC(=O)Nc1ccc(C#CC2(C(=O)Nc3cccnc3)CCCCC2)cn1
CC(=O)Nc1ccc(C(=O)C(C)Sc2ncccn2)cc1
CC(=O)Nc1ccc(C(=O)NC(C)n2cnc3ccccc3c2=O)cc1
CC(=O)Nc1ccc(C(=O)NC(Sc2ccc(C)cn2)C(C)C)cc1
CC(=O)Nc1ccc(C(=O)NC(c2ccc(F)cc2)n2ccnc2C)s1
CC(=O)Nc1ccc(C(=O)NCC(C)CC(C)C)cc1
CC(=O)Nc1ccc(C(=O)NCCCC[C@H]2CCSS2)cc1
CC(=O)Nc1ccc(C(=O)NC[NH+]2CCN(Cc3nc(-c4ccco4)cs3)CC2)cc1
CC(=O)Nc1ccc(C(=O)N[C@@H]2CCC[C@@H]2Cc2ccccc2)cc1
CC(=O)Nc1ccc(C(=O)Nc2ccc(CN3CCc4ccccc4C3)cc2)cc1
CC(=O)Nc1ccc(C(=O)OC(C(=O)Nc2cccs2)C(C)C)cc1
CC(=O)Nc1ccc(C(C#N)=CC(=O)Nc2ccccc2)cc1
CC(=O)Nc1ccc(C2(O)CCN(C(=O)NC(F)(F)F)C2)cc1
CC(=O)Nc1ccc(C=CC(=O)Nc2c(C)cc(C)nc2Cl)cc1
CC(=O)Nc1ccc(CCNC(=O)Nc2n[nH]c3ncc(C)cc23)cc1
CC(=O)Nc1ccc(CSCC(=O)N2CCO[C@H]3CCCC[C@H]32)cc1
CC(=O)Nc1ccc(C[C@@H]2CCCN2C(=O)c2cccc(F)c2)cc1
CC(=O)Nc1ccc(C[C@@H]2CCCN2C(=O)c2cccc(F)c2)cc1
CC(=O)Nc1ccc(C[NH2+]C(C)n2ncc(C)c2-c2cccc3ccccc23)cc1
CC(=O)Nc1ccc(C[S+]([O-])C(C)C(=O)Nc2ccccc2F)cc1
CC(=O)Nc1ccc(NC(C)C(=O)Nc2ccc(N(C)C)cc2)cc1
CC(=O)Nc1ccc(NCc2cc3cc4c(cc3[nH]c2=O)OCCO4)cc1
CC(=O)Nc1ccc(S(=O)(=O)N2CCN=C2SCc2cccc(C(F)(F)F)c2)cc1
CC(=O)Nc1ccc(S(=O)(=O)NCCc2ccc(Cl)s2)cc1
CC(=O)Nc1ccc(SC(C)C(=O)Nc2cc(C)ccn2)cc1
CC(=O)Nc1ccc(SC(C)c2cc(C)cc3c2N(C(=O)F)CCC3)cc1
CC(=O)Nc1ccc2nc(SCC(=O)NC(c3ccccc3)c3ccccc3)sc2c1
CC(=O)Nc1cccc(C(=O)Nc2ccc(OCCC(C)C)cc2)c1
CC(=O)Nc1cccc(C(=O)Nc2ccc(OCCC(C)C)cc2)c1
CC(=O)Nc1cccc(C(=O)Nn2nnc(CSc3ncccn3)c2-c2ccc(Cl)cc2)c1
CC(=O)Nc1cccc(C(=O)O[C@@H]2C[C@@H]2c2ccccc2Cl)c1
CC(=O)Nc1cccc(C(C)NC(=O)c2nnn[n-]2)c1
CC(=O)Nc1cccc(CC(=O)Nc2cccc(OCC(F)F)n2)c1
CC(=O)Nc1cccc(CC(=O)Nc2ccccc2-c2cncnc2)c1
CC(=O)Nc1cccc(CCC(=O)N2CCc3c([nH]c4ccccc34)C2)c1
CC(=O)Nc1cccc(N(C)C(=O)Cc2ccc(F)cc2)c1
CC(=O)Nc1cccc([C@H]2CCN(C(=O)OCCC(C)C)C2)c1
CC(=O)Nc1cccc([C@H]2CCN(C(=O)OCCC(C)C)C2)c1
CC(=O)Nc1cccc2c1CCN(C(=O)c1cnc3ccc(C)cn13)C2
CC(=O)Nc1ccccc1C(=O)Nc1ccc(N2CCC(O)CC2)cc1
CC(=O)Nc1cncc(C=CC(=O)NC(C)c2cc(C)ccc2C)c1
CC(=O)Nc1nc(-c2ccc(Br)cc2)c(-c2ncsc2C)s1
CC(=O)Nc1nc(-c2cnccc2C#CCCO)c(C)s1
CC(=O)Nc1nc(CS[C@H]2NN=C(C)N2C)cs1
CC(=O)Nc1nc(SC2CCN(C(C)=O)CC2)ns1
CC(=O)Nc1nc2c(CCCS(=O)(=O)c3ccc(C)cc3)c(C)ccc2s1
CC(=O)Nc1nc2ccc(C3CC[NH+](CNC(=O)c4ccc(C)cc4C)CC3)cc2s1
CC(=O)Nc1ncccc1C(C)Oc1cccc(C)c1
CC(=O)Nc1nn(C)c2c1[C@H](c1ccc(Cl)cc1)CC(=O)N2
CC(=O)Nc1sc(-c2ccc(C)cc2)nc1C(C#N)=Cc1ccccc1[N+](=O)[O-]
CC(=O)OC(=CC(=O)NCc1ccccc1)Nc1ccccc1F
CC(=O)OC(=CC(=O)[O-])CC(C)C
CC(=O)OC(C(=O)NC[C@@H]1CCOc2ccccc21)c1ccc(C)cc1
CC(=O)OC(C(=O)Nc1cc(C)ccc1F)c1cc(F)ccc1Cl
CC(=O)OC(C(=O)Nc1cc(F)ccc1C)c1cc(F)ccc1Cl
CC(=O)OC(C(=O)Nc1ocnc1C)C(C)C
CC(=O)OC(C)(C)CN1CCC[C@@H](C(C)[NH3+])C1
CC(=O)OC(C)(C)COc1cc2c(cc1C[NH3+])OCO2
CC(=O)OC(C)(C)N1CCC[C@H](C(C(=O)NC2CC2)c2ccccc2)C1
CC(=O)OC(C)(C)[NH+]1CCC[C@H](C(C)C(=O)Nc2cccc(C#N)c2)C1
CC(=O)OC(C)C(=O)Nc1cc(C(=O)Nc2ccc3cc[nH]c3c2)ccc1F
CC(=O)OC(C)C(=O)Nc1cc(C)nn1-c1nc(C)c(C)s1
CC(=O)OC(C)C(=O)Nc1cc2oc(C)cc2cc1C
CC(=O)OC(C)C(C)Sc1nc2ccccc2o1
CC(=O)OC(C)C[S+]([O-])Cc1sc(C)nc1C
CC(=O)OC(C)N(C(=O)C1CC1)c1sc(C)nc1C1CCCC1
CC(=O)OC(C)S(=O)(=O)Nc1cc(C(F)(F)F)ccc1C#N
CC(=O)OC(C)S(=O)(=O)Nc1cc(F)ccc1F
CC(=O)OC(CC(C)C)C(=O)Nc1c(F)oc2ccc(C)cc12
CC(=O)OC(CC(C)C)C(=O)Nn1cc(C2C[NH2+]C2)nn1
CC(=O)OC(CO)C(=O)Nc1ccc(CCl)cc1
CC(=O)OC(Cc1c[nH]cn1)C(=O)Nc1ccc(-c2ccccc2)cc1
CC(=O)OC(Cc1ccc(O)cc1)C(=O)NCn1cnc2ccccc2c1=O
CC(=O)OC(N[C@@H]1CCOC2(CCCCC2)C1)C(C)C
CC(=O)OC(O)(c1cc(C)ccc1NC(=O)Nc1ccccc1)C(F)(F)F
CC(=O)OC(O)c1cc(C)cc(F)c1
CC(=O)OC(c1c(F)cc(F)cc1F)N(C)Cc1occc1C
CC(=O)OC(c1ccc2ccccc2c1)C(C(C)C)N1CCOCC1
CC(=O)OC(c1cccc(Br)c1)N(C)CC1=CCCOC1
CC(=O)OC(c1ccccc1)C(C)c1ccccc1
CC(=O)OC(c1ccccc1F)N1CCN(C(=O)C2CCCC2)CC1
CC(=O)OC1(C(=O)N[C@H]2C[C@@H]2c2ccc(Cl)cc2)CCSCC1
CC(=O)OC1(C(=O)Nc2cc3ccccc3c(Cl)n2)CCOC1
CC(=O)OC1(C)CC(=O)C2=C(C1)NC(c1cc(CN3CCOCC3)cs1)=C(C)[C@@H]2C
CC(=O)OC1(C)CCCC1(C)Nc1ccccc1Br
CC(=O)OC1(C)CC[NH+](CCCC(=O)NC(F)(F)F)C1
CC(=O)OC1(C)CSCCC1(C)N1CC[NH2+]CC1
CC(=O)OC1(Cc2cccc(C)c2)Cn2cnc(C(=O)NC3CCCCCC3)c2C(=O)N1C
CC(=O)OC1(F)CCN(C(=O)NCCc2ccccc2Cl)C1
CC(=O)OC1(F)CCN(C(=O)Nc2cc(C)ccc2-c2ncco2)C1
CC(=O)OC1(F)CCN(Cc2cc(F)ccc2C(F)(F)F)C1
CC(=O)OC1(N(C)C(=O)Cc2cccc(OC(F)F)c2)CCCCC1
CC(=O)OC1(N)CC[C@@H]([NH+](C)C2CCOCC2)C1
CC(=O)OC1(N)CC[C@H](N2CCn3cc[nH+]c3C2)C1
CC(=O)OC1(Nc2cc(C)cc(F)c2)CCCC[C@H]1C
CC(=O)OC1(S(=O)(=O)NCc2cc(Cl)ccc2Cl)CCCC1
CC(=O)OC1([NH2+]C2CC2)CCC[C@H](Sc2ncccn2)C1
CC(=O)OC1=C(C)NC(=O)C1=Cn1c(-c2cccc(C)c2)cc(C)c1C
CC(=O)OC1C(N)=C(C#N)OC(c2ccccc2Cl)=C1Cc1ccc(C)nc1SC#N
CC(=O)OC1CCN(C(=O)C(C)c2cc3[nH]c(SF)nc3cc2F)CC1
CC(=O)OC1CCN(c2ncnc3[nH]ncc23)CC1
CC(=O)OC=CCn1nnc2ccccc21
CC(=O)OC=Cc1ccc(S(=O)(=O)N(C2CCCC2)C2CC2)cc1
CC(=O)OCC(=O)Nc1cc(C#CCN)cs1
CC(=O)OCC(C(=O)NN1C(=O)c2ccc(C)cc2C1=O)c1ccc(Cl)cc1
CC(=O)OCC(C(=O)N[C@H]1CC=CCC1)c1cccc(Cl)c1
CC(=O)OCC(C)OC(=O)NCc1ccccc1
CC(=O)OCC(NC(=O)Nc1cnccc1C)c1ccc(C(C)C)cc1
CC(=O)OCC(NC1(C)CCSC[C@@H]1C)c1cccs1
CC(=O)OCCC(=O)Nc1c(C(C)C)cccc1C(C)C
CC(=O)OCCCN(C)C(=O)Cc1ccc(C)cn1
CC(=O)OCCC[NH+]1CCN(CC2(C)CCC(C)CC2)CC1
CC(=O)OCCC[NH2+]C(C)c1cc(F)cc(F)c1
CC(=O)OCCC[NH2+][C@H]1CCCc2cccnc21
CC(=O)OCCN(Cc1ccncc1)C(=O)c1cc2oc(C)cc2cc1C
CC(=O)OCC[NH2+][C@@H]1CCO[C@]2(CCSC2)C1
CC(=O)OCCc1ccc(OC[C@@H]2CO2)cc1
CC(=O)OCN(CC#N)Cc1ccc(-c2c(Cl)cccc2Cl)o1
CC(=O)OCN(CN1C(=O)CC2(CCCC2)C1=O)C1CC1
CC(=O)OCN(CN1C(=O)CC2(CCCC2)C1=O)C1CC1
CC(=O)OCN(Cc1ccccc1)C(=O)c1cc2c(nc3sccn32)s1
CC(=O)OCN1C(=O)[C@H](Cc2snnc2C(C)C)Oc2ccccc21
CC(=O)OCNC(=O)Nc1c(-c2cccnc2)[nH]c2ccccc12
CC(=O)OCOc1ccc(N[C@@H]2C[C@H](C)CS2)cc1
CC(=O)OCS(=O)(=O)N(c1ccccc1Cl)n1cnnc1
CC(=O)OC[C@@H]1C(=O)NCCN1C(=S)NC(=O)c1ccccc1
CC(=O)OC[C@@H]1CCCN1C(=O)Nc1cc(C)no1
CC(=O)OC[C@H]1CCCCN1C(=O)c1sc(C)nc1-c1ccco1
CC(=O)OC[C@H]1CCCN1C(=O)Nc1nc(-c2ccc(F)cc2)cs1
CC(=O)OC[NH+]1CCC([C@@H]2CCC[C@@H](C)C2)CC1
CC(=O)OC[NH+]1CCCN(Cn2nc(-c3ccccc3)c(C)c2C#N)CC1
CC(=O)OCc1c(C)c(=O)oc2cc(OCC(=O)c3ccc(F)cc3)c(Cl)cc12
CC(=O)OCc1ccc2c(c1)CC(=O)N2
CC(=O)OCn1/c(=N/C(=O)C2=COCCO2)sc2ccccc21
CC(=O)OCn1cc(C[NH2+]C(C)c2c(Cl)cccc2Cl)nn1
CC(=O)OCn1ncc2c(NCC(C)C#N)ncnc21
CC(=O)ON(C(=O)[C@@H]1CC(C)C[C@@H](C)O1)c1ncc(C)s1
CC(=O)ON1CCCC[C@H]1c1ccnc(Cl)n1
CC(=O)ON1CCC[C@@H]1Cc1cccc(F)c1
CC(=O)ON1CCc2c(OC(C)C)c(Cc3c[nH]c4ccccc34)cc(=O)n2CC1
CC(=O)OS(=O)(=O)N1CCC(F)(c2c(F)cccc2F)C1
CC(=O)OS(=O)(=O)N1CCC[C@@H]1c1ccccc1C(=O)NC12CC3CC(CC(C3)C1)C2
CC(=O)O[C@@H]1C(SCc2cccnc2)=C(C#N)N=C(c2cccs2)C1C
CC(=O)O[C@@H]1C([C@@H]2C(=O)Nc3ccccc32)=NC(c2ccco2)=C1C
CC(=O)O[C@@H]1C=NC(S(=O)(=O)N(Cc2ccccn2)[NH+]2CCC(C)CC2)=C1
CC(=O)O[C@@H]1CN(C(C)=O)C[C@H]1c1cccc(F)c1
CC(=O)O[C@@H]1C[C@@H]1C(=O)NC(C[NH+]1CCN(C)CC1)c1ccccc1
CC(=O)O[C@@H]1C[C@H]1C(=O)NNc1cc(C#N)cc(Cl)n1
CC(=O)O[C@@H]1C[C@H]1c1nsc(N2CCN(C(C)=O)CC2)n1
CC(=O)O[C@@H]1NC(=S)N=C(c2ccccc2Cl)C1=C(C)[O-]
CC(=O)O[C@@]12CC[C@@H]3[C@H](CC[C@H]4C[C@@H](C)CC[C@]43C)[C@@H]1CCC2(O)C(C)=O
CC(=O)O[C@@]12CC[C@@H]3c4ccc(Br)cc4CC[C@@H]3[C@H]1C[C@@H](C)C2=O
CC(=O)O[C@H]1C2=C(N=C(c3ccccc3OCC#N)C1C)c1ccccc1C2=O
CC(=O)O[C@H]1C=NC(S(=O)(=O)NC[C@H]2CCCO2)=C1
CC(=O)O[C@H]1CCCC[C@@H]1C(=O)NC(C)Cc1ccccc1
CC(=O)O[C@H]1CCC[C@@H]1C(=O)NCC(O)c1cc(Cl)cc(Cl)c1
CC(=O)O[C@H]1CCN(C(=O)C(C)Oc2ccccc2C#N)c2ccccc21
CC(=O)O[C@H]1CCN(C(=O)CC2=CCCCC2)c2ccccc21
CC(=O)O[C@H]1CN(C(C)=O)C[C@H]1c1sc(C)nc1C
CC(=O)O[C@H]1NC(=O)NC(c2ccc(-c3ccccc3)cc2)=C1C
CC(=O)O[C@H]1Nc2c(-c3c(Cl)cc(O)cc3Cl)cccc2[C@@H]2C=CC[C@H]12
CC(=O)O[C@H]1[NH+]=c2ccc(C)cc2=C1C(=O)NC[NH+]1CCN(c2ccccc2)CC1
CC(=O)O[C@]12CC[C@H]3[C@H](C=CC4=C[C@@H](C)CC[C@@]43C)[C@H]1CC[C@@]21CCC(=O)O1
CC(=O)O[NH+]1CCC(CC(C)(C)C)CC1
CC(=O)O[NH+]1CCC[C@H](Cc2cc([N+](=O)[O-])ccc2C)C1
CC(=O)O[NH+]1CC[C@H](Cc2cccc(C[NH3+])c2)C1
CC(=O)O[NH+]1[C@H](N(C)C(=O)Cc2ccccn2)C[C@H](C)[C@@H]1c1cccc(Cl)c1
CC(=O)Oc1c(Br)[nH]c2ccc(NC(=S)NCc3ccccc3)cc12
CC(=O)Oc1c(C#N)c(N)c[nH]c1=O
CC(=O)Oc1c(C(=O)CN2C(=O)c3cccc4cccc2c34)[nH]c(C)c1C
CC(=O)Oc1c(C(=O)NC(C)c2ccc(C)o2)[nH]c(C)c1C
CC(=O)Oc1c(C(=O)NC(C)n2c(=O)cc(C)c3cccc(C)c32)sc2c1CCCC2
CC(=O)Oc1c(C(=O)NC[NH+]2CCC[C@@H](C)C2)[nH]c2cccc(Cl)c12
CC(=O)Oc1c(C(=O)Nc2ccc(S(=O)(=O)C(C)C)cc2)sc2c1CCCCC2
CC(=O)Oc1c(C(=O)Nc2ccccc2C)csc1C1CC1
CC(=O)Oc1c(C)cccc1-c1cccnc1C(=O)NOC(C)C
CC(=O)Oc1c(C)cccc1S(=O)(=O)Oc1cc(F)ccc1F
CC(=O)Oc1c(Cl)cc(C(=O)NCn2ccnc2SC2CC2)cc1Cl
CC(=O)Oc1c(S(=O)(=O)Nc2cc(F)ccc2C)sc2c1CCN(C(=O)c1csnn1)C2
CC(=O)Oc1c[nH]c2cccc(C#N)c12
CC(=O)Oc1cc(Br)ccc1OCC(=O)NCC1CCCCC1
CC(=O)Oc1cc(C(=O)NC=Cc2cccs2)ccc1Cl
CC(=O)Oc1cc(C(=O)N[C@@H]2CC[NH2+][C@H]2C)ccc1C
CC(=O)Oc1cc(C(=O)N[C@H]2CCOc3ccccc32)ccn1
CC(=O)Oc1cc(C)ccc1C
CC(=O)Oc1cc(C)ccc1S(=O)(=O)N(C)Cc1ccc(C#N)cc1
CC(=O)Oc1cc(CN2CCC([NH+]3CCC[C@@H]3C)CC2)c[nH]1
CC(=O)Oc1cc(F)ccc1CN1CCO[C@H](C)C1
CC(=O)Oc1cc(F)ccc1CNC(c1ccccc1)c1ccc(F)cc1
CC(=O)Oc1cc(OCC(=O)Nc2cc(C)ccc2N2CCCC2)ccc1Cl
CC(=O)Oc1cc(On2c(=O)cc(C)n(C)c2=O)ccc1C
CC(=O)Oc1cc(S(=O)(=O)NC(C)c2cccc(C(F)(F)F)c2)ccc1C
CC(=O)Oc1cc([C@H]2CCCN(C(=O)Nc3[nH]cc[nH+]3)C2)ccc1C
CC(=O)Oc1ccc(-c2nc(CN3CCC[C@@H](c4nc5ccccc5o4)C3)no2)cc1
CC(=O)Oc1ccc(C(=O)NC(=Cc2ccccc2)C(=O)Nc2ccccc2)cc1
CC(=O)Oc1ccc(C(=O)NC(=S)Nc2c(C)cccc2[N+](=O)[O-])cc1
CC(=O)Oc1ccc(C(=O)NC2CN(C(=O)c3cc(C)on3)C2)cc1
CC(=O)Oc1ccc(C(=O)NCC(O)(c2cccs2)C(F)(F)F)cc1
CC(=O)Oc1ccc(C(=O)NCc2cc(C(F)(F)F)cnc2SCl)cc1
CC(=O)Oc1ccc(C(=O)NN2C[C@@H](C3CCOCC3)CC2=O)cc1
CC(=O)Oc1ccc(C(=O)Nc2cnn3cccnc23)cc1
CC(=O)Oc1ccc(C(C)n2cc([N+](=O)[O-])cn2)o1
CC(=O)Oc1ccc(C2(C)CC(=O)C3=C(C2)Nc2nc(SC(C)C)[nH]c(=O)c2[C@@H]3C)cc1
CC(=O)Oc1ccc(C2CCN(C(=O)N(C)c3ccccc3)CC2)cc1
CC(=O)Oc1ccc(CN(C)C(=O)CN2CCOC[C@H]2C)cc1
CC(=O)Oc1ccc(CN(C)C(=O)Nc2cccc(C)c2)cc1
CC(=O)Oc1ccc(CNc2c(F)cc(C)cc2C#N)[nH]1
CC(=O)Oc1ccc(CNc2ccccc2[NH+]2CCCCCC2)o1
CC(=O)Oc1ccc(C[NH+]2Cc3ccc(N)cc3C2)cn1
CC(=O)Oc1ccc(C[S+]([O-])CC2CCCC2)cn1
CC(=O)Oc1ccc(N2C(=O)c3oc4ccc(C)cc4c(=O)c3[C@@H]2Br)cc1
CC(=O)Oc1ccc(NC(=O)N[C@@H]2CCO[C@@]3(CCOC3)C2)cc1
CC(=O)Oc1ccc(NC2=NNC(=O)C2=Cc2ccccc2)cc1
CC(=O)Oc1ccc(Nc2c([N+](=O)[O-])c(=O)oc3ccccc23)cc1
CC(=O)Oc1cccc(C(=O)OCC(F)(F)F)c1
CC(=O)Oc1cccc(CCNC(=O)Nc2cc(C)ccc2F)c1
CC(=O)Oc1cccc(CN2CC[NH2+][C@H](C)C2)c1
CC(=O)Oc1cccc(C[NH+]2CCN(C(=O)c3ccco3)CC2)c1
CC(=O)Oc1cccc(N[NH+]2CC[C@H](Cc3ccc(C(F)(F)F)cc3)C2)n1
CC(=O)Oc1cccc(S(=O)(=O)[N-]c2nnc(-c3ccccc3)s2)c1
CC(=O)Oc1ccccc1-c1nc(-c2ccccc2)no1
CC(=O)Oc1ccccc1C(=O)NC1CCN(C(=O)c2ccc([N+](=O)[O-])cc2)CC1
CC(=O)Oc1ccccc1C(=O)NC1CCN(C(=O)c2ccc([N+](=O)[O-])cc2)CC1
CC(=O)Oc1ccccc1C(=O)NCN1CCN(c2ccccc2)C1=O
CC(=O)Oc1ccccc1C(=O)Nc1ccc2nnsc2c1
CC(=O)Oc1ccccc1CCC1(C)CO[C@@H](C)CN1C(C)=O
CC(=O)Oc1ccccc1N(C)C(=O)C[NH+](C)CC1CCCC1
CC(=O)Oc1ccccc1N(C)C(=O)C[NH+](C)Cc1cccc(C#N)c1
CC(=O)Oc1ccccc1N1CCN(C(=S)Nc2cccc(C)c2)CC1
CC(=O)Oc1cncc(NCCS(N)(=O)=O)n1
CC(=O)Oc1cncc(NCc2c(C)cc(C)cc2F)n1
CC(=O)Oc1cncc(Oc2cc(N)ccc2C)n1
CC(=O)Oc1oc(C)cc1CN1C[C@H](c2ccccc2)OC[C@@H]1C
CC(=O)Oc1occc1Cn1ncc2c(=O)n(-c3ccccc3)cnc21
CC(=O)Oc1sc(N)cc1-c1ccc([N+](=O)[O-])cc1
CC(=O)Oc1sc(NCl)nc1CC(C)O
CC(=O)Oc1sccc1[C@H]1CCCN1C(=O)Nc1ccc(Cl)cc1
CC(=O)On1c(SC(C)C#N)nc2cc(CCc3ccccc3)ccc2c1=O
CC(=O)On1c([O-])c2ccc(Cc3ccccc3)cc2nc1=S
CC(=O)On1c([O-])c2ccc(Cc3ccccc3)cc2nc1=S
CC(=O)On1cc([C@@H]2CCCC[C@@H]2C(=O)OCC2CCCC2)nn1
CC(=O)[C@H]1Nc2ccc(-c3ccccc3Cl)cc2[C@H]2C=CC[C@@H]12
CC(=O)c1c(-c2ccc(OC(C)C)cc2)sc2nc(C)cn12
CC(=O)c1c(C(=O)C(C)n2c(SC3CCCCC3)nnc2-c2ccco2)[nH]c(C)c1C
CC(=O)c1c(C(=O)C(C)n2cnc3cc(-c4ccc(Br)cc4)sc3c2=O)[nH]c(C)c1C
CC(=O)c1c(C(=O)OCc2nc3ccccc3nc2C)[nH]c(C)c1C
CC(=O)c1c(C)nnc2ncnn12
CC(=O)c1c(N(C[C@H]2CCOC2)C(=O)c2ccccc2)[nH]c(C)c1C
CC(=O)c1c([C@@H]2CCCCN2C(=O)CCc2ccccc2)[nH]c(C)c1C
CC(=O)c1cc(C(=O)Nc2ccc(-c3nnc4n3CCCCC4)cc2)c[nH]1
CC(=O)c1cc(C)ccc1C(=O)Nc1cccc2c1OCC(=O)N2
CC(=O)c1cc(C)ccc1NC(=O)NC(C)CC(O)c1ccco1
CC(=O)c1cc(C)ccc1NC(=O)NC(c1ccccc1)c1ccccn1
CC(=O)c1cc(C)ccc1NC(=O)N[C@H]1CCOC2(CCCC2)C1
CC(=O)c1cc(OCCc2ccncc2)ccc1F
CC(=O)c1cc(OCn2c[nH+]cc2C)ccc1Cl
CC(=O)c1cc(OCn2nnnc2-c2ccccc2)ccc1F
CC(=O)c1ccc(-n2nc(C)c3c4c(cnc32)C(=O)N(c2ccc(Cl)cc2)C4=O)cc1
CC(=O)c1ccc(C(=O)NC(C)Sc2cc(C)nc3ccccc23)cc1
CC(=O)c1ccc(C(=O)NCC2([NH+]3CCCCC3)CCCCC2)s1
CC(=O)c1ccc(C(=O)NCc2cc3c([O-])nnc(Sc4ccco4)n3n2)cc1
CC(=O)c1ccc(C(=O)NCc2cccc(C(F)(F)F)c2)cc1
CC(=O)c1ccc(C(=O)NCn2nc3ccc(Sc4ccccc4)nn3c2=O)cc1
CC(=O)c1ccc(F)cc1OCC(=O)Nc1nc(C)cs1
CC(=O)c1ccc(N2/C(=N/C(=O)CCCC(=O)[O-])S[C@H]3CS(=O)(=O)C[C@H]32)cc1
CC(=O)c1ccc(N2C(=O)c3oc4ccc(-c5ccccc5)cc4c(=O)c3[C@H]2F)cc1
CC(=O)c1ccc(N2CCN(C(=O)Cn3cnc4c([nH]c5ccc(C)cc54)c3=O)CC2)cc1
CC(=O)c1ccc(N2CCN(C(=O)S(=O)(=O)N3C(=O)CC[C@H]3c3ccc(F)cc3)CC2)cc1
CC(=O)c1ccc(N2CCN(C(=O)[C@@H]3CC=CCC3)CC2)cc1
CC(=O)c1ccc(N2CCOc3c(O)cc(-c4cccnc4)cc3C2)cn1
CC(=O)c1ccc(NC(=O)CC(=O)Nc2nc3c(s2)CN(C)CC3)cc1
CC(=O)c1ccc(OC(C)C(=O)NCc2ccc(-c3ccc(Br)cc3)o2)cc1
CC(=O)c1ccc(OC(C)C(=O)NCc2cccc(Cl)c2)cc1
CC(=O)c1ccc(OCN2CCN(C(=O)Cc3ccc(Cl)cc3)CC2)cc1
CC(=O)c1ccc(Oc2ccc(C(=O)NCC3(CO)CC3)cc2)cc1
CC(=O)c1ccc(S(=O)(=O)N(Cc2cccc(C)c2)C2CC2)cc1
CC(=O)c1ccc(S(=O)(=O)N2CCC(Cn3cc[nH+]c3C(C)C)CC2)cc1
CC(=O)c1ccc(S(=O)(=O)N2CCCC[C@@H]2C(=O)OCc2nc3ccccc3nc2C)cc1
CC(=O)c1ccc(S(=O)(=O)NN2C(=O)Cc3cc(C)ccc32)cc1
CC(=O)c1ccc([C@@H]2Cc3cc(CC(=O)NC4(C)C[C@H](C)CCO4)cc(F)c3O2)s1
CC(=O)c1ccc([C@@H]2Cc3cc(CC(=O)NCC(C)C)cc(F)c3O2)s1
CC(=O)c1cccc(C(=O)NC(c2ccccc2)[NH+]2CCSCC2)c1
CC(=O)c1cccc(C(=O)NC2CCC(C[NH3+])CC2)c1
CC(=O)c1cccc(C(=O)NCC(=O)Oc2cccc3cccnc23)c1
CC(=O)c1cccc(C(=O)NCC(C)(C)C)c1
CC(=O)c1cccc(Nc2cc(-c3ccccc3C)nc3nc(C)nn23)c1
CC(=O)c1cccc(OC(C)c2cccc[n+]2C(=O)NC(C)C)c1
CC(=O)c1ccccc1C(=O)NCNc1cc(F)ccc1C
CC(=O)c1ccccc1C(=O)Nn1cc(C)cc1C#N
CC(=O)c1ccccc1OCCN(C)Cc1nc2ccccc2c(=O)[nH]1
CC(=O)c1nc(-c2ccnc(N3CCOCC3)n2)c(C)cc1C
CC(=O)c1nc(C#N)c(C)cc1SCc1nc(-c2ccc(C)o2)cs1
CC(=O)c1nccn1-c1ccc(NC(=O)CS(=O)(=O)C(C)C)cc1
CC(=O)c1sc(C)nc1-n1cncc1C1CC1
CC(=O)n1cc(C)cc1C(=O)NCC[S+]([O-])C(C)(C)C
CC(=O)n1cc(C)cc1C(=O)Nc1cc(C#N)ccc1OCC(F)(F)F
CC(=O)n1cc(C)cc1C(=O)Nc1cc(C#N)ccc1OCC(F)(F)F
CC(Br)c1nccn1C(C)C
CC(C#N)CC(=O)NC1[C@H]2CCC[C@@H]12
CC(C#N)CNC(=O)C(=O)Nc1ccc(N2CCCC2=O)cc1
CC(C#N)C[NH+](C)CCC1OCCCO1
CC(C#N)c1nnc(SC23CC4CC(CC(C4)C2)C3)o1
CC(C(=O)CN1CCCCC1)=C(N)C#N
CC(C(=O)N(C)C[C@H]1CN(C)C[C@@H](C)O1)c1ccc(Cl)cc1
CC(C(=O)N1CCCC1)N1CCN(c2ccc(Cl)nc2C#N)CC1
CC(C(=O)N1CCCC1)n1c(SCc2ccccc2)nnc1-c1cccnc1
CC(C(=O)N1CCCC1)n1c(SCc2ccccc2)nnc1-c1cccnc1
CC(C(=O)N1CCCC[C@@H]1C)[C@H]1CCCN(C(=O)NO)C1
CC(C(=O)N1CCCc2ccccc21)S(=O)(=O)CC(F)(F)F
CC(C(=O)N1CCN(C2=[NH+]C[C@H](C)S2)CC1)n1cncn1
CC(C(=O)N1CCc2ccccc21)n1cccn1
CC(C(=O)NC(=O)NC(C)(C)C)N1CCC([NH+]2CCCCC2)CC1
CC(C(=O)NC(C)(C)c1cc(Cl)ccc1F)S(C)(=O)=O
CC(C(=O)NC(C)S(=O)(=O)N(C)c1ccc2c(c1)OCCO2)c1ccc(C(C)(C)C)cc1
CC(C(=O)NC(Cc1ccccc1)n1cnnn1)[C@H]1CCCO1
CC(C(=O)NC(O)CN1CCOCC1)[C@H]1COc2ccccc2O1
CC(C(=O)NC1C2CC3CC(C2)CC1C3)c1ccncc1
CC(C(=O)NC1CC1)c1nc2ccccc2n1CC(=O)N(C(C)C)C(C)C
CC(C(=O)NC1CCCC1)S(=O)(=O)Cc1nc(-c2ccsc2)no1
CC(C(=O)NC1CCCCC1)C(=O)N1C[C@@H](C)OC[C@@H]1CO
CC(C(=O)NC=Cc1ccccc1)[C@H]1OCCc2ccccc21
CC(C(=O)NCC(=O)N1CCCC1)c1nn(C)c2cnn(C)c12
CC(C(=O)NCC(=O)Nc1cccs1)c1cccc(N2CCCC2)c1
CC(C(=O)NCC(F)(F)F)[NH+]1CCc2ccccc2CC1
CC(C(=O)NCC1(C)CC[C@H](C)c2ccccc21)[NH+]1CCN(C)CC1
CC(C(=O)NCC1CCCCC1)n1cnnc1Sc1ccccc1
CC(C(=O)NCCC(=O)c1ccc(Cl)s1)c1cccc2ccccc12
CC(C(=O)NCCCO)c1ccc(S(C)(=O)=O)cc1
CC(C(=O)NCCN1CCSC1=O)[C@H]1CCCO1
CC(C(=O)NCC[C@@H]1[NH+]=c2ccc(F)cc2=C1c1ccc(F)cc1)c1ccncc1
CC(C(=O)NCC[C@H]1NC(=O)NC1=O)C12CC3CC(CC(C3)C1)C2
CC(C(=O)NCCc1ccc(F)cc1)N1CCN(C(=O)c2ccccc2)CC1
CC(C(=O)NCCc1ccc[nH]1)n1cccc1
CC(C(=O)NCCc1ccco1)n1c(=O)c(C(F)(F)F)nc2ccccc21
CC(C(=O)NCCn1ncc(-c2cccs2)c1-c1cnccn1)[NH+]1CCCCC1
CC(C(=O)NCCn1nnnc1CN1CCOCC1)c1ccccc1Cl
CC(C(=O)NCN(C)C(=O)OC(C)(C)C)c1ccc(-n2cccn2)cc1
CC(C(=O)NCN1C(=O)N[C@]2(CCCCc3ccccc32)C1=O)c1ccc2c(c1)OCO2
CC(C(=O)NCN1CCN(c2ccc(O)cc2)CC1)c1ccccc1Cl
CC(C(=O)NCN1CCc2ccccc21)c1ccc(Cl)cc1
CC(C(=O)NCNc1ccc(C(F)(F)F)cc1)c1ccc(Cl)cc1
CC(C(=O)NCNc1ccccc1C(N)=O)c1cc(F)ccc1F
CC(C(=O)NCOC(=O)NC(C)(C)C)c1nc(C(C)(C)C)cs1
CC(C(=O)NCON=C1CCC2(CC1)OCCO2)c1ccco1
CC(C(=O)NCOc1ccc([N+](=O)[O-])cc1)c1cccc(Cl)c1
CC(C(=O)NCOc1ccc2c(c1)OCO2)c1ccc2c(c1)OCCO2
CC(C(=O)NCSc1ccccc1)c1cccc(OC(F)F)c1
CC(C(=O)NCSc1ccccn1)c1cccc2ccccc12
CC(C(=O)NC[C@@H]1CCCO1)c1ccc(C(F)(F)F)cc1
CC(C(=O)NC[C@@H]1CCCO1)c1ccsc1
CC(C(=O)NC[C@@H]1OC(=O)c2ccccc21)c1ccc(Cl)s1
CC(C(=O)NC[NH+]1CCN(CC=Cc2ccccc2)CC1)c1ccccc1Cl
CC(C(=O)NCc1c(Cl)cccc1Cl)c1ccc(S(=O)(=O)N(C)C)cc1
CC(C(=O)NCc1ccc(N2CCCC2)cc1)n1cncn1
CC(C(=O)NCc1ccc2c(c1)OCO2)[NH+]1CCN(c2cccc(Cl)c2)CC1
CC(C(=O)NCc1cccc(C(F)(F)F)c1)C(=O)Nc1ccccc1
CC(C(=O)NCc1cccc(C(F)(F)F)c1)c1cccc(Cl)c1
CC(C(=O)NCc1cccc(O)c1)c1ccc(-n2cncn2)cc1
CC(C(=O)NCc1ccccc1)C(=O)OCn1c(=O)n(C)c(=O)c2c1ncn2C
CC(C(=O)NCc1ccccc1)C1(C)C[NH+]=C(N2CCN(C)CC2)S1
CC(C(=O)NCc1ccccc1Cl)[NH+]1CCC(NC(N)=O)CC1
CC(C(=O)NCc1nnc(Sc2ccccc2)n1N)c1ccc(-c2ccccc2)cc1
CC(C(=O)NN1C[C@@H](c2ccc3c(c2)OCCO3)CC1=O)c1cc(Cl)ccc1Cl
CC(C(=O)NNC(=O)N[C@@H]1CCCO1)c1cc2cc(Cl)ccc2o1
CC(C(=O)NNC(=O)Nc1cccc([N+](=O)[O-])c1)C(C)(C)c1ccccc1
CC(C(=O)N[C@@H]1CCCC[C@@H]1C)n1cnnc1Sc1cccc(Cl)c1
CC(C(=O)N[C@@H]1CCCN1C(=O)C12CC3CC(CC(C3)C1)C2)C1CC1
CC(C(=O)N[C@@H]1CCCO1)C1CC1
CC(C(=O)N[C@@H]1CCC[C@@H](C)C1C)C(=O)OCCN1C(=O)c2ccccc2C1=O
CC(C(=O)N[C@@H]1CCOc2ccccc21)n1cnnc1[S@+]([O-])C(C)C
CC(C(=O)N[C@@H]1CCc2cn[nH]c2C1)c1ccc(-c2cccnc2)cc1
CC(C(=O)N[C@@H]1C[C@@H]1c1ccc(Br)cc1)c1cccnc1
CC(C(=O)N[C@@H]1OCC[C@@H]1C)c1cccc(C#N)c1
CC(C(=O)Nc1c(C#N)sc2c1CCCCC2)c1nnc(SC[C@H]2CCS(=O)(=O)C2)o1
CC(C(=O)Nc1c(F)cc(F)cc1F)c1cccc(N2CCCC2=O)c1
CC(C(=O)Nc1c[nH]c2cccc(F)c12)C(=O)N1CCc2ccccc21
CC(C(=O)Nc1cc(Br)ncc1F)c1ccc(S(=O)(=O)N(C)C)cc1
CC(C(=O)Nc1cc(Cl)c[nH]1)c1ccc(F)cc1-c1cnn(C)c1
CC(C(=O)Nc1cc(Cl)cc(Cl)c1)c1ccc(N)cc1
CC(C(=O)Nc1cc(Cl)ccc1S(C)(=O)=O)[C@@H]1CCCO1
CC(C(=O)Nc1cc(OC(C)(C)C)ccn1)c1nnc2ccccn12
CC(C(=O)Nc1cc(S(=O)(=O)N(C)C)ccc1Br)c1cc(Cl)ccc1Cl
CC(C(=O)Nc1cc([N+](=O)[O-])ccc1-n1ccnc1)c1cccc2ccccc12
CC(C(=O)Nc1cc([N+](=O)[O-])ccc1N)c1cccc(Cl)c1
CC(C(=O)Nc1cc2cc(Br)ccc2o1)C(=O)N1CCCCC1
CC(C(=O)Nc1ccc(C(=O)NCCc2ccncc2)cc1)n1cncn1
CC(C(=O)Nc1ccc(C(=O)[O-])cc1)N1C(=O)C(=Cc2ccco2)SC1=S
CC(C(=O)Nc1ccc(C(C)(C)C)cc1)[C@@H]1CCCN(C(=O)c2nc3ccccc3s2)C1
CC(C(=O)Nc1ccc(C(F)(F)F)nc1[O-])c1ccc2c(c1)OCCO2
CC(C(=O)Nc1ccc(C=O)[nH]1)c1ccc(-c2nccn2C)cc1
CC(C(=O)Nc1ccc(Cc2nc3ccccc3s2)cc1)[NH+]1CCN(c2ccc(O)cc2)CC1
CC(C(=O)Nc1ccc(Cn2cccn2)cc1)c1cccc(NS(C)(=O)=O)c1
CC(C(=O)Nc1ccc(N2CCCC2=O)cc1)C(=O)N1CCN(C)CC1
CC(C(=O)Nc1ccc(N2CCOCC2)cc1)c1nc(Sc2ccco2)c2ccccc2n1
CC(C(=O)Nc1ccc2c(c1)COC2)c1ccc(Br)s1
CC(C(=O)Nc1ccc2ccccc2c1)C(=O)ON1C[C@@H](Cc2ccco2)CC1=O
CC(C(=O)Nc1cccc(-c2cn[nH]c2)c1)C(=O)Nc1cccs1
CC(C(=O)Nc1cccc(-c2nnco2)c1)c1ccc2c(c1)C(=O)N(C)C2=O
CC(C(=O)Nc1cccc(C#N)c1)C(N)=NOc1cccs1
CC(C(=O)Nc1cccc(C#N)c1)c1nnc(SC2CCCCC2)n1C
CC(C(=O)Nc1cccc(C(=O)Nc2ccccc2C(=O)[O-])c1)c1ccccc1
CC(C(=O)Nc1cccc(F)c1)[NH+]1CCN(C[C@@H]2CC=CCC2)CC1
CC(C(=O)Nc1cccc(F)c1)c1cccc(Cl)c1
CC(C(=O)Nc1cccc(S(C)(=O)=O)c1)c1ccccc1Br
CC(C(=O)Nc1cccc([N+](=O)[O-])c1)c1ccc(-n2cncn2)cc1
CC(C(=O)Nc1cccc([N+](=O)[O-])c1)n1nc(-n2cccn2)ccc1=O
CC(C(=O)Nc1ccccc1C#N)C(=O)Oc1ccccc1OC(F)F
CC(C(=O)Nc1ccccc1C#N)[C@@H]1C[NH+](C)C[C@H]1C
CC(C(=O)Nc1ccccc1C#N)n1c(SCc2ccco2)nc2cc(Cl)ccc2c1=O
CC(C(=O)Nc1ccccc1C(F)(F)F)[NH+](C)CC[NH+]1CCCC[C@H]1C
CC(C(=O)Nc1ccccc1Cl)S(=O)(=O)N(C)c1ccc2c(c1)OCCO2
CC(C(=O)Nc1ccccc1F)C(=O)N(C)c1nnc(SC2CC2)s1
CC(C(=O)Nc1ccccc1OC1CCCC1)c1cccs1
CC(C(=O)Nc1ccccn1)c1ccc2ccccc2c1
CC(C(=O)Nc1ccco1)C(=O)OCc1nc2ccccc2s1
CC(C(=O)Nc1cccs1)C(=O)N1C[C@H](C)O[C@H](C)C1
CC(C(=O)Nc1csc2c1CCCC2)c1c(-c2ccccn2)cnn1C
CC(C(=O)Nn1ncc2ccc(Cc3ccc(F)cc3)cc21)c1ccccc1
CC(C(=O)OC(C)N1C(=O)c2ccccc2C1=O)C(=O)c1cc(F)ccc1F
CC(C(=O)OC(c1ccccc1)c1nccs1)c1ccsc1
CC(C(=O)OCCSc1nc2ccccc2s1)c1nccs1
CC(C(=O)OCOc1ccc2c(c1)CCC(=O)N2)c1nccs1
CC(C(=O)OCOc1ccccc1[N+](=O)[O-])c1cccc(C#N)c1
CC(C(=O)OCc1ccc2ccccc2c1)c1ccccn1
CC(C(=O)O[C@@]12CCC(=O)N1c1ccccc1S2)C(=O)c1ccc(Cl)cc1
CC(C(=O)O[C@H]1CSCN1C(=O)C(C)(C)C)c1cnc2ccccc2c1
CC(C(=O)Oc1cc(Cl)ccc1Cl)C(=O)N1CCc2ccccc21
CC(C(=O)Oc1cc(Cl)ccc1N1CCCC1=O)[C@H]1CCCO1
CC(C(=O)Oc1cc2cc(F)ccc2oc1=O)c1ccccc1N(C)C
CC(C(=O)Oc1ccc(-n2cnc3ccccc32)cn1)c1cccnc1
CC(C(=O)Oc1ccc(C#N)cc1)c1ccc2c(c1)OCCO2
CC(C(=O)Oc1ccc(CNC(N)=O)cc1)c1ccccc1
CC(C(=O)Oc1cccc(S(=O)(=O)N2CCc3ccccc3C2)c1)C(=O)c1ccccc1
CC(C(=O)[O-])C(=O)NC1(C)Sc2ccccc2NC1=O
CC(C(=O)[O-])C(=O)NCCn1ccccc1=O
CC(C(=O)[O-])C(=O)NCNC(=O)N1CC(=O)Nc2ccccc21
CC(C(=O)[O-])C(C)S(=O)(=O)N1CCN(C)CC1
CC(C(=O)[O-])C(C)n1ccc(C(=O)N(C)C)n1
CC(C(=O)[O-])N(C)C(=O)NC[C@H]1CN2CCC[C@@H]2CO1
CC(C(=O)[O-])N1C(=O)C(=Cc2ccc(F)cc2)SC1=S
CC(C(=O)[O-])N1CC[C@@]2(CCC1=O)Nc1ccccc1S(=O)(=O)N2
CC(C(=O)[O-])N1CCc2ccccc21
CC(C(=O)[O-])S(=O)(=O)N1CC[C@H](C)[C@H]([NH3+])C1
CC(C(=O)[O-])n1ccc2c(cnc3nc(C4CCCCC4)nn32)c1=O
CC(C(=O)c1c[nH]c2ccccc12)c1n[nH]c(Sc2ccc(Cl)cc2)n1
CC(C(=O)c1c[nH]c2ccccc12)n1c(Sc2ccc(Cl)cc2)nnc1C(C)[NH+](C)C
CC(C(=O)c1cc(F)ccc1F)c1nnc(SCC(N)=O)n1C
CC(C(=O)c1ccccc1)c1nc2nnc(N)n2nc1[O-]
CC(C(C)S(C)(=O)=O)N(C)CCS(N)(=O)=O
CC(C(C)S(C)(=O)=O)[NH+](C)[C@H]1C[C@@H](C)C[C@@H](c2ccccc2)C1
CC(C(N)=NO)N(C)C(=O)c1c(F)cc(F)cc1Br
CC(C(N)=O)C(=O)Nc1ccc2[nH]c3c(c2c1)CCCC3
CC(C(N)=O)C(=O)Nc1ccccc1N(C)c1ccccc1
CC(C(N)=O)N1C[C@@H](c2ccc(Cl)cc2)CC1=O
CC(C(N)=O)n1c(SCC(F)(F)F)nnc1N1CCOCC1
CC(C(O)c1ccccc1)[NH+](C)CC1CCCCC1
CC(C)(C#N)C(O)c1ccc(C2CC2)cc1
CC(C)(C#N)CCCNc1ccccc1OC1CCCC1
CC(C)(C(=O)NCCC(=O)N1CCCCC1)c1cccc(Cl)c1
CC(C)(C(=O)NCN1CCCCCCC1=O)c1cccc(F)c1
CC(C)(C(=O)Nc1scnc1C1CC1)c1cc(Cl)ccc1F
CC(C)(C(=O)OC[C@H]1CCCCO1)S(=O)(=O)c1ccc(Br)cc1
CC(C)(C(=O)OCc1ncc(-c2ccc(F)cc2)o1)c1cccc(C#N)c1
CC(C)(C(N)[C@H]1CCc2cccnc21)[NH+]1CCCCCC1
CC(C)(C)C(=O)C[NH+]1CCCC[C@H]1C(=O)[O-]
CC(C)(C)C(=O)N1C(=O)C(c2cccnc2)=C(Cc2ccccc2)[C@H]1O
CC(C)(C)C(=O)N1C(=O)[C@@H]2[C@H]3c4ccccc4C=CN3[C@H](c3ccc4c(c3)OCCO4)[C@@H]2C1=O
CC(C)(C)C(=O)N1CCN(C(=O)Oc2cc(C(F)(F)F)ccc2F)CC1
CC(C)(C)C(=O)N1CC[C@]2(C1)C(=O)Nc1ccccc12
CC(C)(C)C(=O)N1CC[C@]2(C1)C(=O)Nc1ccccc12
CC(C)(C)C(=O)NCC(=O)NCSc1nncc2ccccc12
CC(C)(C)C(=O)NCC(=O)Oc1ccc(-c2ccc(O)cc2)cc1
CC(C)(C)C(=O)NCC(c1ccccc1)c1c[nH]c2ccccc12
CC(C)(C)C(=O)NCCCS(=O)(=O)N=C([O-])C1CCCC1
CC(C)(C)C(=O)NCN1CCN(C(=O)c2ccc(O)cc2)CC1
CC(C)(C)C(=O)NC[NH+]1CCC(CC(=O)Nc2ccccn2)CC1
CC(C)(C)C(=O)NCn1c(CCC(=O)Nc2ccccc2)nc2ccccc21
CC(C)(C)C(=O)NNC(=O)CSCc1ccc(Cl)cc1
CC(C)(C)C(=O)NNC(=O)c1cnc2ccccn2c1=O
CC(C)(C)C(=O)Nc1cccc(C(=O)NCCCl)c1
CC(C)(C)C(=O)Nc1cccc(NCC(=O)NC(N)=O)c1
CC(C)(C)C(=O)Nc1ccccc1C(=O)NCCc1cccc([N+](=O)[O-])c1
CC(C)(C)C(=O)ON1CCC[C@H]1Cn1cc(C2(C)CCS(=O)(=O)C2)cn1
CC(C)(C)C(=O)O[C@@H]1CC[C@@H]2CCCC[C@@H]2[NH2+]1
CC(C)(C)C(=O)O[C@H]1[NH2+]C[C@@H]2CCC[C@H]21
CC(C)(C)C(C(=O)NNC(=O)N[C@@H]1CCCO1)c1ccccc1
CC(C)(C)C(NC(=O)NC[C@@H]1CCS(=O)(=O)C1)c1ccccc1
CC(C)(C)C1(O)CCN(C(=O)OC(F)(F)F)C1
CC(C)(C)C1CCN(C(=O)C(=O)Nc2cc(F)cc(F)c2)CC1
CC(C)(C)C1CCN(C(=O)On2c(=S)[nH]c3cc(C(=O)[O-])ccc3c2=O)CC1
CC(C)(C)CC(=O)N1CCN(C(=O)c2cnn3c2OCCC3)CC1
CC(C)(C)CC(=O)Nc1cc(C(=O)OCC2(C)COC2)ccc1Cl
CC(C)(C)CC(C(=O)N[C@H]1CCCO1)c1ccc(F)cc1
CC(C)(C)CC(C)(C)C(=O)NCCSc1ccccn1
CC(C)(C)CC1CCN(C(=O)[NH2+]CC(C)(O)CN2CCOCC2)CC1
CC(C)(C)CCC(=O)NC1(C)CCS(=O)(=O)C1
CC(C)(C)CCC(=O)OCC1([NH3+])CCC1
CC(C)(C)CCC(=O)Oc1ccc(C#N)cc1
CC(C)(C)C[NH+]1CCCN(C(=O)Cc2ncc(C(C)(C)C)o2)CC1
CC(C)(C)C[NH+]1CCC[C@@H](c2cc(CO)n[nH]2)C1
CC(C)(C)C[NH+]1CCC[C@H]1CC(=O)Nc1cccc(S(N)(=O)=O)c1
CC(C)(C)N(CC(=O)[O-])C(=O)NCCc1c[nH+]c[nH]1
CC(C)(C)N1C(=O)[C@H]2[C@@H](C1=O)[C@H](C(O)c1ccc(Cl)cc1)N[C@@]21C(=O)Nc2ccccc21
CC(C)(C)N1CC(c2c(Cl)cccc2C(=O)[O-])C1
CC(C)(C)N1CC(c2c(Cl)cccc2C(=O)[O-])C1
CC(C)(C)N1C[C@@H](C(=O)n2ccnc2)CC1=O
CC(C)(C)NC(=O)NCC1(c2cccs2)CCCC1
CC(C)(C)NC(=O)NCCCn1ccc2ccccc21
CC(C)(C)NC(=O)OC(C)(C)CNc1ccc([N+](=O)[O-])cc1
CC(C)(C)OC(=O)N1CC(=CC(=O)NC[C@H]2CCCS2)C1
CC(C)(C)OC(=O)NC[C@@H]1CCCCN1C(=O)c1ccc(C#N)cc1
CC(C)(C)OC(=O)NC[NH+]1CCC[C@H]1Cc1cc(F)cc2cccnc12
CC(C)(C)OC(=O)NCc1ccccc1[C@@H]1CCC[NH2+]C1
CC(C)(C)Oc1ccccc1CC(=O)Nc1cc(F)ccc1[N+](=O)[O-]
CC(C)(C)SCC(=O)NCC(C)(C)N1CC[S+]([O-])CC1
CC(C)(C)[C@@H]1CCC(=O)[C@@H](CN2CCOCC2)C1
CC(C)(C)[C@@H]1CCCC[C@H]1C(=O)NCC1([NH3+])CCC1
CC(C)(C)[C@@H]1CCCN(C(=O)OC(=O)Nc2ccccn2)C1
CC(C)(C)[C@@H]1CCCN(C(=O)OCNc2nc3ncccc3[nH]2)C1
CC(C)(C)[C@@H]1CCN(C(=O)OCOc2nccs2)C1
CC(C)(C)[C@@H]1CCc2sc([C@@H]3CCCN(C(=O)C(=O)NCC4CC4)C3)cc2C1
CC(C)(C)[C@H]1CCCN(C(=O)OC[S@+]([O-])c2nc3cc([N+](=O)[O-])ccc3[n-]2)C1
CC(C)(C)[C@H]1CCCN1C(=O)OC[S@@+]([O-])c1nc2cc([N+](=O)[O-])ccc2s1
CC(C)(C)[C@H]1CCN(C(=O)O[NH+]2CCC(Oc3ccc(F)cc3)CC2)C1
CC(C)(C)[C@H]1CCc2c(C(=O)NN=Cc3ccoc3)csc2C1
CC(C)(C)[C@H]1OCCC[C@@H]1CC(=O)Nc1ccc(C(N)=O)cc1
CC(C)(C)[NH+]1CC[C@H]2CC[C@@H](C1)N2C(=O)OCc1ccc(N2CCCC2)cn1
CC(C)(C)[NH2+]CC(O)COc1ccc(-c2ccccc2)cc1
CC(C)(C)[S+]([O-])CCC(=O)Nc1cc(=O)c2ccccc2o1
CC(C)(C)[S+]([O-])CCNC(=O)N[C@H]1CCc2c(O)cccc21
CC(C)(C)c1c(NN)ncnc1N1CCC(C(=O)[O-])CC1
CC(C)(C)c1cc(NC(=O)Cc2cccc(NS(C)(=O)=O)c2)[nH]n1
CC(C)(C)c1cc([N+](=O)[O-])ccc1C(=O)Nc1nccs1
CC(C)(C)c1cc2ccc(C(=O)NCc3cccnc3)cc2[nH]1
CC(C)(C)c1ccc(C(=O)NCC(=O)NC[C@@H]2CCC[C@H](O)C2)cc1
CC(C)(C)c1ccc(C(=O)NNC(=O)c2cncc(C#Cc3ccccc3)c2)cc1
CC(C)(C)c1ccc(CN2C(=O)[C@H]3CC=CC[C@@H]3C2=O)cc1
CC(C)(C)c1ccc(N2CCN(C(=O)CCS(C)(=O)=O)CC2)cc1
CC(C)(C)c1ccc(NC(=S)NCc2cccs2)cc1
CC(C)(C)c1ccc(OCN2CCN(C(=O)[C@@H]3CCS(=O)(=O)C3)CC2)cc1
CC(C)(C)c1ccc(Oc2c(C(C#N)=CC(=O)NCc3ccco3)nc3ccccn3c2=O)cc1
CC(C)(C)c1ccc(S(=O)(=O)N2CCC[C@@H](CS(N)(=O)=O)C2)cc1
CC(C)(C)c1ccccc1NC(=O)NCC(c1ccco1)[NH+]1CCCC1
CC(C)(C)c1nc(-c2ccc(Cl)cn2)no1
CC(C)(C)c1nc(CN2CCN(C(=O)c3cccc(O)c3)CC2)no1
CC(C)(C)c1nc(C[S+]([O-])Cn2cnc(-c3ccccc3)n2)no1
CC(C)(C)c1nc([C@H]2NC(=O)[C@@H]3COCCN32)cs1
CC(C)(C)c1nc2cc([C@H]3CCCCC[C@@H]3[NH3+])ccc2o1
CC(C)(C)c1ncc(C(=O)Nc2ccccc2Cn2cncn2)cn1
CC(C)(C)c1nnc(NC(=O)c2ccc(-n3cccc3)cn2)s1
CC(C)(C)c1nnc(SCC(=O)N2CCCC2)n1N
CC(C)(C)n1cc(C[NH+]2CCC(n3cc[nH+]c3)CC2)c(-c2ccccc2)n1
CC(C)(C)n1cc(C[NH+]2CCC[C@H]2CC(O)c2ccc(F)cc2)cn1
CC(C)(C)n1nc2c(c1-n1cccc1)CN(C(=O)c1ccco1)C2
CC(C)(C)n1ncc2c(=O)[nH]c(N3CCC[C@@H](C(=O)NCC4CC4)C3)nc21
CC(C)(C)n1ncc2c(=O)[nH]c(NCn3cc(-c4ccccc4)nn3)nc21
CC(C)(C)n1ncc2c1N=C(O)C[C@H]2c1cccc(OC(F)F)c1
CC(C)(C)n1nnn(CN(Cc2cccs2)CC(F)(F)F)c1=S
CC(C)(CC(=O)Nc1ccc(S(=O)(=O)[N-]c2sc(Cl)cc2Cl)cc1)[NH+]1CCCCC1
CC(C)(CC1CCN(C(=O)NOC2CCCC2)CC1)c1ccncc1
CC(C)(CCC#N)C[NH+]1CCC(CN2CCCCC2=O)CC1
CC(C)(CCO)CNc1cc(C#N)nc2ccccc12
CC(C)(CN1CCC[C@H](Oc2ccccc2Cl)C1)S(C)(=O)=O
CC(C)(CNC(=O)NC1CCC(CO)CC1)c1ccncc1
CC(C)(CS(=O)(=O)Nc1ccc(F)cc1)C(O)c1ccccc1
CC(C)(C[C@H]1CCCN1C(=O)NC[NH+]1CCC[C@@H]1CO)c1ccccc1F
CC(C)(C[NH2+]Cc1ccc2c(c1)OCO2)C(=O)[O-]
CC(C)(C[NH2+]Cc1ccc2c(c1)OCO2)C(=O)[O-]
CC(C)(C[NH3+])[NH+]1CCN(C[C@@H]2COc3ccccc32)CC1
CC(C)(Cn1cc(Br)cn1)C(=O)[O-]
CC(C)(F)C(=O)OC1CCCCCC1
CC(C)(NC(=O)Nc1ccccc1)[C@H]1CCN(C(=O)Cc2ccccc2)C1
CC(C)(NCN1C(=O)CC2(CCCC2)C1=O)c1ccc(Cl)cc1
CC(C)(Nc1ccc(Cl)cc1)C(=O)[O-]
CC(C)(O)C#Cc1ccc(-n2ccnc2-c2cccc(-n3cncn3)c2)cc1
CC(C)(O)C(=O)Nc1ccccc1
CC(C)(O)CC(=O)NC1(c2cc(F)ccc2F)CCCC1
CC(C)(O)CC[NH+]1CCN(c2ccc(F)cc2)CC1
CC(C)(Oc1ccc(Cl)cc1)C(=O)Nc1cc(-c2cccc([N+](=O)[O-])c2)n[nH]1
CC(C)(Oc1ccc(Cl)cc1)C(=O)Nc1ccc(N2CCOCC2)cc1
CC(C)(Oc1ccc(Cl)cc1)N1CCN(C(=O)Cc2nc3ccccc3c(=O)[nH]2)CC1
CC(C)(Oc1ccc(Cl)cc1)[C@H]1CCCN(C(=O)C(=O)[O-])C1
CC(C)(c1ccccc1)c1nnc(NC(=O)C(=O)NC2CCCC2)s1
CC(C)(c1ccccc1)c1nnc(NC(=O)c2cc3c([nH]c2=O)CCCC3)s1
CC(C)=C1[C@H]2CC[C@@H]1[C@H]1C(=O)N(NC(=O)COc3cc(C)ccc3Cl)C(=O)[C@H]21
CC(C)=CC(=O)NCCC(=O)NCC1CCCCC1
CC(C)=CC(=O)NCCC(=O)Nc1ccc(C)cn1
CC(C)=CC(=O)NCCC(=O)Nc1ccc(C)cn1
CC(C)=CC(=O)Nc1cc([NH+]2CCN(C)CC2)ccc1Cl
CC(C)=CC1(C)[C@H](C)[C@H]1C1CCN(C(=O)C(N)=O)CC1
CC(C)=CCC1(CO)CCCN(C(=O)C2CCC(CO)CC2)C1
CC(C)=CCC1(CO)CCCN(C(=O)c2nc(C[NH+](C)C)cs2)C1
CC(C)=CCN1CCN(CC(=O)NCc2ccccc2)[C@@H]2CS(=O)(=O)C[C@@H]21
CC(C)=Cc1n[nH]c(N=C([O-])C(F)(F)F)n1
CC(C)=NNC(=O)Nc1cc(Cl)ccc1C
CC(C)=NNC(=O)Nc1cc(Cl)ccc1C
CC(C)C(=O)N1CCN(c2cc(-c3ccoc3)[nH+]c(C(C)C)n2)CC1
CC(C)C(=O)NC(=O)NC(C)[NH+]1CCN(CCc2ccccc2)CC1
CC(C)C(=O)NC1(Cc2ccccc2-c2cccnc2)CCC[NH+](Cc2cccnc2)C1
CC(C)C(=O)NCC(=O)OC(C)C(=O)Nc1ccco1
CC(C)C(=O)NCC(C[NH3+])N(C)Cc1ccccc1F
CC(C)C(=O)NCCCS(=O)(=O)N=C([O-])c1cccs1
CC(C)C(=O)NCCC[C@@]12CC[C@H](C(=O)N(C)C1=O)C2(C)C
CC(C)C(=O)NCCC[NH2+][C@@H]1CCc2c(F)cc(Br)cc21
CC(C)C(=O)NCC[NH2+]Cc1ccc([O-])c[nH+]1
CC(C)C(=O)NCN(C)C(=O)Cn1c(=O)[nH]c2ccccc21
CC(C)C(=O)NCN(C)C(C(=O)N1CCCCC1)c1ccccc1
CC(C)C(=O)NCN1CCN(C(=O)c2cc(F)ccc2[N+](=O)[O-])CC1
CC(C)C(=O)NC[C@H]1CCCN(C(=O)c2cc(F)cc(F)c2)C1
CC(C)C(=O)NCc1ccc(NCCn2c(=O)oc3ccccc32)cc1
CC(C)C(=O)NCn1ccc(C([NH3+])C(C)C)c1
CC(C)C(=O)N[C@@H]1C[C@@H]([NH3+])CN1C(=O)c1cccc(-c2nc[nH]n2)c1
CC(C)C(=O)N[C@H]1CCCc2sc(NC(=O)c3ccc4c(c3)OCO4)nc21
CC(C)C(=O)N[NH+]1CCC[C@@H](Cc2ccccc2N(C)C)C1
CC(C)C(=O)Nc1cc(C(=O)N2CCCC2)ccc1N1CCN(C(=O)c2cccc(F)c2)CC1
CC(C)C(=O)Nc1ccc(C(=O)NC(C)(C)c2cccc(F)c2)cc1
CC(C)C(=O)Nc1ccc(C(=O)NC2[C@H]3CCCC[C@@H]23)cc1
CC(C)C(=O)Nc1ccc(CNC(=O)c2cc3cccnn3n2)cc1
CC(C)C(=O)Nc1ccc(NC(=O)NCCC(N)=O)cc1
CC(C)C(=O)Nc1ccc(OCc2nc(-c3ccco3)cs2)cc1
CC(C)C(=O)Nc1ccc2nsnc2c1
CC(C)C(=O)Nc1cccc(NC(=O)C(=O)NCC(C)(C)c2ccncc2)c1
CC(C)C(=O)Nc1ccccc1N1CCCC1=O
CC(C)C(=O)Nc1ccccc1NN1CC[C@H](C2CC2)C1=O
CC(C)C(=O)Nn1c(=C(C#N)c2ccccc2)sc(=Cc2ccccc2)c1=O
CC(C)C(=O)OC(C)N(C)Cc1ccc([S+](C)[O-])cc1
CC(C)C(=O)OCCC(=O)Nc1c(F)sc2cc(Cl)ccc12
CC(C)C(=O)OCCNC(=O)Nc1cccc(C(F)(F)F)c1
CC(C)C(=O)ON1C[C@@]23C=C[C@@H](O2)[C@@H](C2CCCCC2)[C@@H]3C1=O
CC(C)C(=O)O[NH+]1CCC[C@H]1[C@@H]1CCN(C(=O)OC(C)(C)C)C1
CC(C)C(=O)Oc1cc(Cl)ccc1C(=O)N[C@@H]1CCC(=O)NC1
CC(C)C(=O)Oc1ccc(C(=O)N[C@H]2CCCO2)cc1
CC(C)C(C#N)N1CCN(C(=O)[C@@H]2C[C@@H]2c2ccc(Cl)cc2)CC1
CC(C)C(C(=O)NC(CO)c1ccco1)N1C(=O)c2ccccc2C1=O
CC(C)C(C(=O)NCCc1ccccc1Cl)c1nc2ccccc2[nH]1
CC(C)C(C(=O)NCN1CCO[C@H](C)C1)C(=O)Nc1ccco1
CC(C)C(C(=O)N[C@H]1CC=CCC1)C(=O)N1CCOCC1
CC(C)C(C(=O)Nc1ccc(C#N)cn1)C(=O)N1CCCC1
CC(C)C(C(=O)Nc1ccc2cc[nH]c2n1)C(=O)Nc1nccs1
CC(C)C(C(=O)[O-])[NH+]1CC2(CCCCCC2)C1
CC(C)C(C)(C#N)C(=O)NCSc1nnc2n1CCCCC2
CC(C)C(C)(O)CNC1(C)C[C@H](C)C[NH+]1Cc1ccccc1
CC(C)C(C)(O)C[NH2+]C(c1ccccn1)C1CCCC1
CC(C)C(C)C(=O)NCC(N)=NOC(F)(F)F
CC(C)C(C)C(=O)NCCn1c(C2CC2)nc2ccccc2c1=O
CC(C)C(C)C(=O)NCn1c(Sc2ccccc2)nc2c1CCCC2
CC(C)C(C)C(=O)N[C@H]1CSCN1C(=O)CCC(C)(C)C
CC(C)C(C)C1CCN(C(=O)NC[NH+](C)Cc2ccccc2)CC1
CC(C)C(C)CC1CN(C(=O)Nn2cc(C(=O)[O-])nn2)C1
CC(C)C(C)N1CCN(C(=O)Nc2ccc(F)cc2)CC1
CC(C)C(C)[NH2+]N1CC[C@H](c2cccc([N+](=O)[O-])c2)C1=O
CC(C)C(CC1CCN(C(=O)NCC[NH+](C)C)CC1)N1CCOCC1
CC(C)C(CCO)NC(=O)N[C@@H]1CCOc2c(Cl)cccc21
CC(C)C(CCl)Nc1cccnn1
CC(C)C(CNC(=O)C(=O)Nc1cc(C(N)=O)ccc1F)C1CC[NH+](C)CC1
CC(C)C(CO)C(=O)Nc1ccc2ncccc2c1
CC(C)C(CO)NC(=O)Nc1ccc(OC2CCCC2)cc1
CC(C)C(C[NH+](C)C)n1c(CCCl)nc2cccnc21
CC(C)C(Cc1ccc(F)cc1)NC(=O)C(=O)Nc1ccc(N(C)C)cn1
CC(C)C(N(C)C(=O)CC(=O)Nc1cccc(Cl)c1)N1CCCC1=O
CC(C)C(NC(=O)NNc1ccc(C(C)(C)C)nn1)c1ccccn1
CC(C)C(NC(=O)N[C@H]1CCCNC1=O)c1ccccn1
CC(C)C(NC(=O)c1ccc(C2CCN(C)CC2)cc1)S(=O)(=O)Nc1ccccc1F
CC(C)C(NC(=O)c1cnsn1)c1cccs1
CC(C)C(O)C(C)c1cccc(F)c1
CC(C)C(O)n1ccc(CS(=O)(=O)N2CCC[C@@H](C)C2)c1
CC(C)C(OC(=O)NC(C)(C)C)C(=O)NC[C@H]1Cc2ccccc2O1
CC(C)C(Oc1cccc(Cl)c1)C(=O)C(C#N)c1ccccn1
CC(C)C(Sc1ccccc1)C(=O)N1CCC2(CC1)OCCO2
CC(C)C(Sc1nc2ncccn2n1)C(=O)N1CCc2ccccc2C1
CC(C)C([NH2+]CC(C)N1CCN(c2ccccc2)CC1)c1cccnc1
CC(C)C([NH2+]Cc1ccc(C(N)=O)o1)c1cccc(C(F)(F)F)c1
CC(C)C([NH2+]Cc1ccncc1)C(=O)[O-]
CC(C)C([NH2+]N1C[C@@H](C(C)(C)C)CC1=O)c1cccnc1
CC(C)C([NH2+]N1C[C@H](C)CCC1=O)c1cccc(C(F)(F)F)c1
CC(C)C([NH3+])n1ccc(Cc2cc(Cl)ccc2Cl)c1
CC(C)C1(C)CN(C2CC2)[C@@H](Cc2ccc(O)cc2)C[NH2+]1
CC(C)C1(C)C[C@@H](C2(C[NH3+])CCCCCC2)CC[C@@H]1O
CC(C)C1(C)C[NH+]=C(N)N1c1ccccc1OC(F)F
CC(C)C1(CC2CCOCC2)CCC[NH2+]1
CC(C)C1([C@H]2CCc3cccnc32)CCCCC[NH2+]1
CC(C)C1=C(C#N)C(=CNc2cccc(Br)c2)C(=O)N(C)C1=O
CC(C)C1CCN(C(=O)NCCCN2C(=O)CNC2=O)CC1
CC(C)CC(=O)NC(=O)NC(C)Nc1ccc(-c2cc(Cl)cnc2OCl)cc1
CC(C)CC(=O)NCC(C)Cc1ccc(Cl)cc1
CC(C)CC(=O)NCc1ccc(C(=O)Nc2cc3c(s2)S(=O)(=O)CC3)cc1
CC(C)CC(=O)Nc1cc(Cl)ccc1NCC(=O)NC1(C#N)CCCC1
CC(C)CC(=O)Nc1ccc(OCc2cc(=O)n3ccccc3n2)cc1
CC(C)CC(=O)OC(C#N)=CC=Cc1ccccc1
CC(C)CC(=O)Oc1cccc(C2OCCO2)c1
CC(C)CC(=O)[C@H]1CCCN(C(=O)c2ccc(N3CCNC(=O)CC3)cn2)C1
CC(C)CC(C(=O)Nc1csc2ncccc2c1=O)C(=O)N1CCc2ccccc21
CC(C)CC(C(=O)Nc1csc2ncccc2c1=O)C(=O)N1CCc2ccccc21
CC(C)CC(C(=O)Nc1nccs1)N1C(=O)c2ccccc2C1=O
CC(C)CC(C(=O)Oc1cnns1)c1ccccn1
CC(C)CC(C)(C(N)=O)C(=O)Nc1cccc2cc[nH]c12
CC(C)CC(C)(C)CN(C)C(=O)NC(C)c1ccncc1
CC(C)CC(C)(C)CNC(=O)C(=O)N1CCC(C)CC1
CC(C)CC(C)N(C)C(=O)NC(C)c1ccc2c(c1)NC(=O)CO2
CC(C)CC(C)N(C)C(=O)[C@@H]1CC[C@@H]2CCCC[C@@H]2[NH2+]1
CC(C)CC(C)OCC[C@@H]1CCCN(C(=O)c2nnc3ccccn23)C1
CC(C)CC(C)[NH2+]C1(C)OC(C)(C)C[C@@H]1C
CC(C)CC(CNC(=O)NC(C)C1CCCCC1)C(=O)[O-]
CC(C)CC(C[NH2+]Cc1ccc([O-])c[nH+]1)N1CCOCC1
CC(C)CC(C[NH3+])C1CCN(C(=O)CC(=O)[O-])CC1
CC(C)CC(C[NH3+])c1nc(Cc2ccc(Br)cc2)no1
CC(C)CC(NC(=O)Nc1ccccc1)C(=O)Nc1nccs1
CC(C)CC(NC(=O)Nc1ccccc1)C(=O)Nc1nccs1
CC(C)CC([NH2+]C[C@@H]1CCCS1(=O)=O)c1cccs1
CC(C)CC([NH2+]C[C@@H]1CCCS1(=O)=O)c1cccs1
CC(C)CC([NH2+]C[C@@H]1CCS(=O)(=O)C1)c1ccccn1
CC(C)CC([NH3+])[C@@H]1CCOC2(CCCC2)C1
CC(C)CC([NH3+])c1ccc(Cl)cc1
CC(C)CC1(c2ccc(F)cc2)CC(O)=NN1C(=O)C(F)(F)F
CC(C)CC1CCN(C(=O)OC(=O)N[NH+]2CCC[C@@H](C3CCCCC3)C2)CC1
CC(C)CC1CC[NH+](NC(=O)N2CCOC[C@H]2CC(C)C)CC1
CC(C)CCC(=O)NC(C)[S+]([O-])Cc1nc2ccccc2s1
CC(C)CCC(=O)NCC(=O)Nc1ccc(C(F)(F)F)cc1
CC(C)CCC(=O)NN1CCC[C@H](c2nccc(-c3cccc(F)c3)n2)C1
CC(C)CCC(=O)NNC(=O)CSc1nc2ccccc2o1
CC(C)CCC(=O)N[C@@H]1C[C@H]1c1cccc(Cl)c1
CC(C)CCC(C)(CO)Nc1cc(Br)ccc1Cl
CC(C)CCC(C)C(C)(O)C(=O)[O-]
CC(C)CCC(C)N(C)C(=O)NCC(C)O
CC(C)CCC(C)NC(=O)NCC(O)c1ccccc1F
CC(C)CCC1(C)CC(C)(CC(=O)[O-])CCO1
CC(C)CCC1(C2CCN(C(=O)c3c(F)cccc3F)CC2)NC(=O)N(Cc2ccccn2)C1=O
CC(C)CCCC(C)C(=O)NCN1C(=O)c2ccccc2S1(=O)=O
CC(C)CCN(C(=O)n1c(N)c(Cc2ccccc2)c(=O)[nH]c1=O)C1CCCC1
CC(C)CCN(C)C(=O)[NH+]1CCC(C2CCN(c3nc4ccccc4o3)CC2)CC1
CC(C)CCN(c1nc(C2CCCC2)c(C[NH3+])s1)C1CC1
CC(C)CCN1CCCn2nc(C(=O)NCc3ccccc3)cc2C1=O
CC(C)CCN1CCN(C(=O)CC(=O)N2CCNC2=O)CC1
CC(C)CCNC(=O)Cc1cc(=O)n2c(n1)SC[C@@H]2C
CC(C)CCO[C@@H]1CCCC[C@@H]1C(=O)Nc1cc2c([nH]c1=O)CCCC2=O
CC(C)CCO[C@@H]1CCN(C(=O)C(C)C(=O)Nc2ccc(Cl)cc2)C1
CC(C)CCO[C@H]1CCN(C(=O)c2ccco2)C1
CC(C)CCO[C@H]1CCN(C(=O)c2csnn2)C1
CC(C)CCOc1c(Cl)cc(C=O)cc1Cl
CC(C)CCOc1c(Cl)cc(C=O)cc1Cl
CC(C)CCOc1ccccc1C(=O)Nc1cccc(C#N)c1
CC(C)CC[C@@H]1CCC[C@@H]1C(=O)NCSc1nnc([S-])s1
CC(C)CC[NH+](CC([O-])=Nc1nncs1)C1CC1
CC(C)CC[NH+]1CCN(C(=O)NCc2nc(-c3ccccc3)co2)CC1
CC(C)CCc1c(N[N+](=O)[O-])ncnc1N1CCC[C@H](C)C1
CC(C)CCc1nc(COc2cc(F)cc(F)c2)no1
CC(C)CCc1nc2c(c([NH+]3CCC[C@H]3C)n1)CCC(=O)N2C
CC(C)CCn1cc(C#N)c(NC(=O)C(=O)N2CCN(C(C)(C)C)CC2)n1
CC(C)CCn1cccc1C[NH+]1CCC[C@@H](N2CCCC2=O)C1
CC(C)CN(CC(C(=O)N1CCOCC1)c1ccccc1)C(=O)NC1CC1
CC(C)CN(CCC(N)=S)C(=O)c1c(F)ccc(F)c1F
CC(C)CN(CC[NH+](C)C)C(=O)[C@H]1OCC[C@H]1C
CC(C)CN(CS(=O)(=O)c1ccc(Cl)cc1)C(=O)C(C)C
CC(C)CN(C[NH2+]C1CC1)c1ncccc1C1CCCC1
CC(C)CN1C(=O)[C@]2(N[C@@H](C)[C@H]3C(=O)N(Cc4ccccc4F)C(=O)[C@H]32)c2ccccc21
CC(C)CN1CCO[C@H](CC(=O)NC(C#N)=Cc2ccco2)C1
CC(C)CN1CC[C@H]2[C@@H]3C=CC=CC3=N[C@H]2[C@@H]1Cc1[nH]cc[nH+]1
CC(C)CNC(=O)C(=O)Nc1ccc(CC(=O)NC(C)C)cc1
CC(C)CNC(=O)C(=O)Nc1cccc(CO[C@@H]2CCC[C@H](C)C2)c1
CC(C)COC(=O)NC(C)c1ccc(-n2ccnc2)cc1
CC(C)COC(=O)c1cccc(NS(C)(=O)=O)c1
CC(C)COC(=O)c1cccc(NS(C)(=O)=O)c1
CC(C)COCC(C(=O)N[C@@H]1CCC(=O)O1)c1ccco1
CC(C)CO[NH+]1CC[C@H](Cc2n[nH]cc2-c2ccccc2)C1
CC(C)COc1cccc(N2CCN(C(=O)Cc3nc4sc5c(c4c(=O)[nH]3)CCCC5)CC2)c1
CC(C)COc1cccc(NCC[NH+]2CCCCCC2)c1
CC(C)COc1ccccc1C(=O)N[C@H]1C[C@@H]2C=C[C@H]1C2
CC(C)COc1ccccc1NC(=O)Nc1nnc2n1CCC[C@H]2C
CC(C)COc1ccccc1NC(=O)Nc1nnc2n1CCC[C@H]2C
CC(C)CS(=O)(=O)N1CCCc2c(OC(=O)NC(C)(C)C)cccc21
CC(C)C[C@@H]1CCCN(C(=O)NCC(=O)NC2(C)Cc3ccccc3C2)C1
CC(C)C[C@@H]1NC(=O)C(C#N)=C(SCc2ccccc2)S1
CC(C)C[C@H]1COCCN1C(=O)NCCC[NH+]1CCC(C)CC1
CC(C)C[NH+](C)CC(=O)NC1CCCC1
CC(C)C[NH+](CCN(C)C)C1(C)CC[C@H](O)[C@H]1C
CC(C)C[NH+]1CCC(OCc2ccccc2F)CC1
CC(C)C[NH+]1CCN(C(C)C(=O)Nc2cccc(C#N)c2)CC1
CC(C)C[NH+]1CC[C@H](C)[C@@H](OC(=O)NC(C)(C)C)C1
CC(C)C[NH2+]CCC=CCc1cccs1
CC(C)C[NH2+]CCC=CCc1cccs1
CC(C)C[NH2+]C[C@H]1OCC[C@@H]1c1ccc2ccccc2c1
CC(C)C[NH2+]Cn1cc(Cc2cccc(O)c2)nn1
CC(C)C[NH2+][C@@H]1C[NH2+]CC[C@@H]1C
CC(C)Cc1c([C@@H]2[NH2+]CCc3c2[nH]c2ccccc32)n([O-])c(=O)n(CC(C)C)c1=O
CC(C)Cc1cc(C(=O)NN2C[C@@H](C)c3sccc3S2(=O)=O)no1
CC(C)Cc1cc(CC(=O)N[C@@H]2CNC(=O)C2)cnc1OCl
CC(C)Cc1ccc(C(C(=O)N[C@@H]2COCCO2)C2CC2)cc1
CC(C)Cc1ccc(NCN2CCO[C@H](C)C2)nc1ON
CC(C)Cc1ccc(S(=O)(=O)N2CCC(c3nnc(C(=O)Nc4ccccc4)s3)CC2)cc1
CC(C)Cc1cccnc1ON(C)C(=O)C(C)c1ccc([S+](C)[O-])cc1
CC(C)Cc1nc(CNc2cccc(N(C)C(=O)c3ccccc3)c2)no1
CC(C)Cc1ncc(C[NH+](C)C(CO)C(C)(C)C)s1
CC(C)Cn1c(=O)c2ccc(C(=O)NC3CCCC3)cc2n2c(SCC(N)=O)nnc12
CC(C)Cn1c[nH+]cc1CC(=O)NC(C)n1cc[nH+]c1C(C)C
CC(C)Cn1cc(C(=O)NCN2C(=O)[C@H]3[C@H]4C=C[C@H](C4)[C@H]3C2=O)cn1
CC(C)Cn1cc(NCn2ccc(-c3ccccc3)n2)cn1
CC(C)Cn1cc([C@@H]2CCCN2C(=O)NC(=O)N2CCOCC2)cn1
CC(C)Cn1ccc(N2C[C@H](C)[NH2+]C[C@H]2C)n1
CC(C)Cn1ccnc(Nn2c(=O)oc3ccc(CC[NH+](C)C)cc32)c1=O
CC(C)Cn1cnnc1[NH+]1CCC[C@@H]1Cc1n[nH]cc1-c1ccccc1F
CC(C)Cn1nc(C(=O)Nc2nnc(C(C)C)s2)c2ccccc2c1=O
CC(C)Cn1ncc(C2CC2)c1N(C)C(=O)C1CCCCC1
CC(C)Cn1ncnc1CC(CO)c1ccccc1Cl
CC(C)N(C(=O)Cn1c(C(F)F)cc2cccnc21)C(C)C
CC(C)N(C)C(=O)CS(=O)(=O)N(C)c1ccc(Cl)s1
CC(C)N(C)C(=O)[C@H]1CSCN1C(=O)C=CSCc1ccco1
CC(C)N(C)C(=O)c1cc(CC(=O)Nc2cccc(Cl)c2)[nH]n1
CC(C)N(C)c1cc(F)ccc1C(=O)N1CCN(C(=O)N[C@H]2CCCO2)CC1
CC(C)N(C)c1cc(F)ccc1NCc1cc(Cl)cs1
CC(C)N(CC#N)C(=O)Cc1c(F)cccc1F
CC(C)N(CCC(F)(F)F)C(=O)c1cc(C2CCCC2)[nH]n1
CC(C)N(C[C@@H]1CCCCO1)S(=O)(=O)N1CCO[C@@H](C)C1
CC(C)N(C[C@@H]1C[C@@H]1C)C(=O)NCC1(c2ccc(F)cc2)CCOCC1
CC(C)N(C[C@@H]1C[C@@H]1C)C(=O)NCc1ccccc1C[NH+](C)C
CC(C)N(C[C@H]1C[C@@H]1C)C(=O)NCC[NH+]1CCCCC1
CC(C)N(Cc1ccccc1)C(=O)CC1(C)NC(=O)N(c2ccccc2Br)C1=O
CC(C)N(Cc1ccccc1)C(=O)Cc1nnc(Sc2c[nH]c3ccccc23)o1
CC(C)N(Cc1ccccc1)C(=S)NCc1ccccc1Cl
CC(C)N(Cc1nc2ccccc2c(=O)[nH]1)C(=O)CSc1ccccc1F
CC(C)N(Cc1nc2ccccc2s1)CC(F)(F)F
CC(C)N(c1ccccc1F)S(=O)(=O)Cc1ccn(C(C)C)n1
CC(C)N1C(=O)C[C@@H](C(=O)NC[NH+]2CCC[C@H]2C)C1=O
CC(C)N1C(=O)N[C@@H](CC(=O)NC(C)C23CC4CC(CC(C4)C2)C3)C1=O
CC(C)N1CCN(C(=O)C=Cc2cc(Cl)cc3c2OCCO3)CC1
CC(C)N1CCN(C(=O)Cc2nc(-c3ccc(Cl)cc3)cs2)CC1
CC(C)N1CCO[C@H](c2nnn[n-]2)C1
CC(C)N1CC[C@@H](Oc2ccc(C(=O)NC3CC3)cc2)C1=O
CC(C)N1CC[C@H]([C@@H]2CCN(C(=O)NOCCCc3ccccc3)C2)C1=O
CC(C)N1C[C@@]23C=C[C@@H](O2)[C@H](C(=O)Nc2cc(F)ccc2N2CCCC2)[C@@H]3C1=O
CC(C)N1C[C@H](C(=O)NCc2cccc(C(=O)Nc3ccc(F)cc3)c2)CC1=O
CC(C)N=C1N=C(Sc2ccccc2)N(C)C12CCCCC2
CC(C)NC(=O)Nc1cccc(C(=O)NCCC(=O)NC2CC2)c1
CC(C)Nc1cc(-c2ccc3[nH]nc(C(N)=O)c3c2)nc(C(C)C)n1
CC(C)Nc1cccc(CNC(=O)NN2C[C@H](C(C)(C)C)CC2=O)c1
CC(C)Nc1cccc(C[C@@H]2C[C@H](O)N(C(=O)NC3CCCCC3)C2)c1
CC(C)Nc1ccccc1C(=O)NC1CC1
CC(C)OC(=O)C1=C(c2ccc(N(C)C)cc2)Nc2nnnn2[C@H]1C
CC(C)OC(=O)C1=C(c2cccc([N+](=O)[O-])c2)Nc2cc(=O)[nH]c(=O)n2[C@H]1C
CC(C)OC1CCC([NH2+]N2C[C@@H](C)C[C@H]2C)CC1
CC(C)OCC(=O)[C@@H]1CCC[C@@H](C)C1
CC(C)OCCCNC(=O)N[C@H]1CCCc2ccc(F)cc21
CC(C)OCCN1CCC([NH2+][C@H]2C[C@H]3CC[C@@H]2C3)CC1
CC(C)OCN(CC(N)=O)C(=O)Cc1ccc(Br)cc1
CC(C)OCc1c(C(=O)Nc2ccc3c(c2)CCO3)oc2ccccc12
CC(C)ON(C)C(=O)c1ncccc1CCC[NH+]1CCN(C)CC1
CC(C)Oc1c(Br)cc(C=NNc2nnn[n-]2)cc1Br
CC(C)Oc1cc(F)ccc1CC(=O)Nc1ccc([O-])nn1
CC(C)Oc1cc(F)ccc1NC(=O)NCC(C)N1CCOCC1
CC(C)Oc1ccc(C(=O)C=Cc2cccnc2)cc1
CC(C)Oc1ccc(C(=O)NCCn2ccccc2=O)cc1
CC(C)Oc1ccc(C(=O)Nn2nc3c(c2-c2cccc(Cl)c2)CS(=O)(=O)C3)cc1
CC(C)Oc1ccc(C(C)Nc2cncc(C(N)=O)n2)cc1
CC(C)Oc1ccc(C2CCN(C(=O)NOC[C@@H]3CCCO3)CC2)cc1
CC(C)Oc1ccc(CNn2cc(CC(=O)N3CCOCC3)cn2)cc1
CC(C)Oc1ccc(OC(=O)N(C)C)cc1
CC(C)Oc1ccc(S(=O)(=O)N(C)Cn2ccnc2C(F)F)cc1
CC(C)Oc1ccc(S(=O)(=O)NCc2ccc(F)cc2)cc1
CC(C)Oc1ccc([C@H]2OCC[C@@H]2C[NH2+]C(C)(C)C)cc1
CC(C)Oc1cccc(C(C)(O)c2cccc(Cl)c2)c1
CC(C)Oc1cccc(C(O)c2cc(F)ccc2Cl)c1
CC(C)Oc1cccc(CNC(=O)C(=O)Nc2c(F)cccc2F)c1
CC(C)Oc1cccc(CNc2cccc(C(F)(F)F)c2)c1
CC(C)Oc1ccccc1C(=O)N1CCN(C(=O)Nc2cccnc2)CC1
CC(C)Oc1ccccc1C[NH2+]C(C)c1ccccc1N(C)C
CC(C)Oc1cncc(C(=O)OCCC(F)(F)F)c1
CC(C)S(=O)(=O)C(C)C(=O)N[C@H]1CCCc2cc(OC(F)F)ccc21
CC(C)S(=O)(=O)N(C)c1ccc(C(=O)NC[NH+](C)C2CCC2)cc1
CC(C)S(=O)(=O)N(C)c1ccc(C(=O)NC[NH+](C)C2CCC2)cc1
CC(C)S(=O)(=O)N(C)c1cccc(C(=O)NCc2ccncc2)c1
CC(C)Sc1ccc(C(C)NC(=O)CNS(C)(=O)=O)cc1
CC(C)Sc1nnc(SCN(C)C(=O)[C@H]2CCS(=O)(=O)C2)s1
CC(C)Sc1nncn1CC(=O)Nc1nc(C(C)C)cs1
CC(C)[C@@H]1CCC(=O)[C@@H](CC(C)(O)c2ccccc2)C1
CC(C)[C@@H]1CCCN(c2cc(C[NH+]3CCN(C)CC3)nc(N)n2)C1
CC(C)[C@@H]1CCOc2c(O)cccc2[C@H]1[NH3+]
CC(C)[C@@H]1CCOc2c([NH2+]C[C@H]3CN4CCN3CC4)cccc21
CC(C)[C@@H]1CSCCC[NH2+]1
CC(C)[C@@H]1CSc2nc(CC(=O)NC3(C)C[C@@H](C)C[C@@H](C)C3)cc(=O)n21
CC(C)[C@@H]1CSc2nc(CC(=O)Nc3ccon3)cc(=O)n21
CC(C)[C@@H]1C[C@@H](C(=O)Nc2ccc(C[NH3+])o2)CC[C@@H]1C
CC(C)[C@@H]1C[C@@H](NC(=O)NCCc2nnc3n2CCC3)CC[C@H]1C
CC(C)[C@H]1C(=O)NC(=O)C[C@@H]1c1cc(F)ccc1Cl
CC(C)[C@H]1CCCCCN1C(=O)N[NH+]1CCC(Cc2cc(F)ccc2C#N)CC1
CC(C)[C@H]1CCCCCN1C(=O)N[NH+]1CCC(Cc2cc(F)ccc2C#N)CC1
CC(C)[C@H]1CCCCN1C(=O)NCCC(F)(F)F
CC(C)[C@H]1CCCN1C(=O)CCc1nc2ccccc2c(=O)[nH]1
CC(C)[C@H]1CCCOc2c([NH2+][C@H]3CCO[C@]4(CCSC4)C3)cccc21
CC(C)[C@H]1CC[C@H](C)c2[nH]nc(-c3ccc(Br)cc3)c21
CC(C)[C@H]1Oc2cc3oc(=O)ccc3cc2/C1=N/O
CC(C)[C@H]1c2ccccc2C(=O)[C@@H]1C
CC(C)[NH+](C)Cc1ccccc1CNC(=O)Nc1ccccc1N(C)C
CC(C)[NH+](CC1CCN(C(=O)C(N)=O)CC1)[C@@H]1CCCC[C@@H]1O
CC(C)[NH+](Cc1ccc(C(N)=O)cc1)C1CC1
CC(C)[NH+]1CCC(C(=O)NC[NH+]2CC[C@@H](O)[C@@H](C)C2)CC1
CC(C)[NH+]1CCCC[C@H]1C(=O)Nc1ccc(C[C@H]2NC(=O)NC2=O)cc1
CC(C)[NH+]1CCCN(C(=O)c2nn(C)c3c2CCCC3)C[C@@H]1CC1CC1
CC(C)[NH+]1CCC[C@@H](CC(=O)NCc2n[nH]c3ccccc23)C1
CC(C)[NH+]1CCC[C@H](C(=O)Nc2ccc(C3[NH+]=c4ccccc4=[NH+]3)cc2)C1
CC(C)[NH+]1CCC[C@H]1CC(=O)[O-]
CC(C)[NH+]1CCN(Cc2ccccc2-c2ccco2)C[C@@H]1CCO
CC(C)[NH+]1CCc2c(nc([NH+]3CCC(Cc4cc(F)ccc4F)CC3)[nH]c2=O)C1
CC(C)[NH+]1C[C@H](C)[C@@H](NCc2ccc3c(c2)OCCCO3)C1
CC(C)[NH+]1[C@H]2CC[C@@H]1CN(C(=O)NC[C@@H]1C[C@@]13CCc1ccccc13)CC2
CC(C)[NH2+]C(C)(CN1C[C@H]2CCC[NH+]2C[C@H]1C)C(N)=O
CC(C)[NH2+]C1(CO)CC[C@@H]([NH+]2CCC(C(C)(C)C)CC2)C1
CC(C)[NH2+]C1(CO)CC[C@@H]([NH+]2CCC[C@H]2C)C1
CC(C)[NH2+]CC(C)(O)[C@@H]1CCO[C@]2(CCOC2)C1
CC(C)[NH2+]C[C@@H]1CCO[C@H]1c1ccc2ccccc2n1
CC(C)[NH2+]Cc1ncc([C@@H]2C[NH+]3CCN2CC3)[nH]1
CC(C)[NH2+]Cn1ncc(C2CC2)c1Cc1ccc(Cl)cc1
CC(C)c1c(C[NH3+])noc1-c1c(Cl)cccc1Cl
CC(C)c1c(C[NH3+])noc1-c1c(Cl)cccc1Cl
CC(C)c1c([O-])[nH]c(-c2ccc(Cl)cn2)nc1=O
CC(C)c1c2c(nc3cc([C@@H]4CCCCN4C(=O)[C@@H]4CCCO4)nn13)CCN(C(=O)O)C2
CC(C)c1cc(C(=O)N2C[C@H](C)[C@@H]3[C@H]2CCCN3C(=O)c2ccc(F)cc2)[nH]n1
CC(C)c1cc(C(=O)NCC#Cc2ccccc2)c2cnn(C(C)C)c2n1
CC(C)c1cc(C(=O)N[C@H]2C[C@@H]2C)cnc1OCl
CC(C)c1cc(C2CCN(C(=O)NC(=O)NC3CCCCC3)CC2)no1
CC(C)c1cc(CC(=O)N[C@@H]2CCCN2C(=O)Cc2ccccc2)no1
CC(C)c1cc(N(C)C(=O)CCCc2cc(-c3ccc(F)cc3)n[nH]2)no1
CC(C)c1cc(NC(=O)CCc2nc(-c3ccncc3)no2)no1
CC(C)c1cc([N+](=O)[O-])cnc1N1CCNC(=O)[C@H]1C
CC(C)c1ccc(C(=O)N[C@H]2CSCCC(=O)N2)cc1
CC(C)c1ccc(C(NC(=O)C(=O)Nc2ccc(Cl)cn2)C(C)C)cc1
CC(C)c1ccc(C2=C(C(=O)OC(C)(C)C)[C@@H](C)NC(=O)N2)cc1
CC(C)c1ccc(CCC(=O)Nc2ccccc2C(N)=O)cc1
CC(C)c1ccc(Cc2nnc(NC(=O)S(=O)(=O)N3CCC(c4ccc(F)cc4)CC3)o2)cc1
CC(C)c1ccc(Cn2cnc([N+](=O)[O-])n2)cc1
CC(C)c1ccc(N2C(=O)C(=Cc3ccc(N(C)C)cc3)NC2=S)cc1
CC(C)c1ccc(N2C(=O)[C@H]3[C@H](c4ccc(F)cc4)OC4(C(=O)c5ccccc5C4=O)[C@@H]3C2=O)cc1
CC(C)c1ccc(NC(=O)C(=O)NCC2(CO)CC2)cc1
CC(C)c1ccc(N[C@H]2C=CS(=O)(=O)C2)cc1
CC(C)c1ccc(S(=O)(=O)N2CCN(C(C)C(=O)NC3CCCC3)CC2)cc1
CC(C)c1ccc([C@H]2CCCN2C(=O)[C@@H]2CC[C@H](C)O2)cc1
CC(C)c1cccc(C(=O)NCC[C@@]23CC[C@H](C(=O)N(C)C2=O)C3(C)C)c1C(C)C
CC(C)c1cccc(N(C)C(=O)NCc2ccc(N(C)C)cc2)c1C(C)C
CC(C)c1ccccc1C(=O)NC[n+]1cn(Cc2ccccc2)c2ccccc21
CC(C)c1ccccc1OCCS(=O)(=O)Nc1ccc2oc(=O)ccc2c1
CC(C)c1ccccc1[C@H]1CCCN(C(=O)NC(F)(F)F)C1
CC(C)c1cnn(C)c1C(=O)NCC(C)c1cc(F)ccc1F
CC(C)c1cnn(C)c1C(=O)NCC(C)c1cc(F)ccc1F
CC(C)c1cnn(C)c1C(=O)NCC[NH+]1CCCCC1
CC(C)c1cnn(C)c1C(=O)NCc1ccc(CS(C)(=O)=O)cc1
CC(C)c1cnn(C)c1C(=O)Oc1ccc(C(=O)Nc2cccnc2)cc1
CC(C)c1n[nH]c(SC(C(=O)Nc2ccc(F)cc2)C(C)C)n1
CC(C)c1nc(-n2nc(C(=O)N3CCO[C@@H](C)C3)ccc2=O)n[nH]1
CC(C)c1nc(C(=O)N2C[C@@H]3C[NH2+]C[C@@H]3C2)n[nH]1
CC(C)c1nc(C(=O)NCCC2CCCCC2)n[nH]1
CC(C)c1nc(C(C)c2ccc(Cl)nc2C(=O)NCl)cs1
CC(C)c1nc(C2([NH3+])CCCS[C@H]2C)no1
CC(C)c1nc(CC(N)=NOc2cccc(C(F)(F)F)c2)no1
CC(C)c1nc(CC2CCN(C(=O)C(=O)c3ccc(O)cc3)CC2)cs1
CC(C)c1nc(CCCN(C)C(=O)NC2CCCCC2)no1
CC(C)c1nc(CN(C)C(=O)CCc2nc(-c3ccccc3F)no2)cs1
CC(C)c1nc(C[NH+](C)Cc2cc(F)ccc2F)no1
CC(C)c1nc(C[NH2+]C(C)c2ccc(NC(=O)NC3CC3)cc2)cs1
CC(C)c1nc(Cn2cnc3sccc3c2=O)no1
CC(C)c1nc(OCC(=O)[O-])cc(-c2ccccn2)n1
CC(C)c1nc([C@H]2CCC[NH2+]2)no1
CC(C)c1ncc(CN(C)CC(F)F)s1
CC(C)c1nccc(C[NH+]2CCCN(Cc3ccc(F)cc3)CC2)n1
CC(C)c1nccc2sc(CCl)nc12
CC(C)c1nnc(CCC(=O)NC(C)c2ccc(-c3ccccc3)cc2)o1
CC(C)c1nnc(NC(=O)CN2C(=O)NC3(CCCC3)C2=O)s1
CC(C)c1nnc(NC(=O)c2cccc(C3(C)NC(=O)NC3=O)c2)s1
CC(C)c1ocnc1CN1CCS(=O)(=O)CC1
CC(C)c1ocnc1CS(=O)(=O)C(C)c1nc(-c2ccccc2)no1
CC(C)c1ocnc1C[NH+]1CCC[C@@H]1C(=O)NC1CC1
CC(C)c1sc(N2CC[NH+](C(C)C)CC2)nc1C[NH3+]
CC(C)n1c(CCC(=O)N[C@@H]2COc3ccccc3C2)n[nH]c1=S
CC(C)n1c(Sc2ccccc2)nc2sccc2c1=O
CC(C)n1c[nH+]cc1C(N)CO
CC(C)n1cc(CN2CCS[C@H]3COCC[C@@H]32)c(-c2ccccc2)n1
CC(C)n1cc2cc(NC(=O)C(=O)N[C@H]3CCCC[C@@H]3O)ccc2n1
CC(C)n1cc[nH+]c1CC1CCN(C(=O)c2cc(-c3cc(F)ccc3F)on2)CC1
CC(C)n1cc[nH+]c1[C@H]1CCCN(C(=O)c2ccc3[nH]c(=O)c(=O)[nH]c3c2)C1
CC(C)n1cc[nH+]c1[C@H]1C[C@@H](C#N)CC[C@@H]1C(C)(C)C
CC(C)n1cnnc1CCC(=O)NC1(c2cc(F)ccc2F)CCCC1
CC(C)n1cnnc1N1CCC[C@@H](c2cc(-n3cccn3)nc(N)n2)C1
CC(C)n1cnnc1SCn1ccnc1Cc1ccccc1
CC(C)n1ncc(-c2ccccc2)c1N(C)C(=O)CC(=O)Nc1ccccc1Cl
CC(C)n1ncc2c1N=C(O)C[C@H]2c1ccc(-c2cccc(C(=O)[O-])c2)o1
CC(C)n1ncc2cc(C=CC(=O)Oc3ccccc3Cl)c(=O)[nH]c21
CC(C)n1ncc2cc(Cl)c(C[NH+]3CCC[C@@H]3CCCO)nc21
CC(C)n1ncc2cc(N(Cc3ccco3)C(=O)c3ccccc3)cnc21
CC(C)n1nccc1C(=O)NCCOc1cccc(Br)c1
CC(C)n1ncn(C[NH+]2CCC(CN3CCOCC3)CC2)c1=S
CC(C1=C2C(=O)N=C(c3ccccc3)N=C2SC1)N(C)Cc1ccccc1N1CCOCC1
CC(C1CC1)N(C)C(=O)NCc1cc(C(F)(F)F)ccc1F
CC(C1CC1)N(C)C(=O)c1ccc(N2CCC(O)CC2)cc1
CC(C1CC1)N(C)C(=O)c1ccc(S(=O)(=O)Nc2ccccc2)cc1
CC(C1CC1)[NH+](C)CC(=O)Nc1cc(Cl)ccc1[N+](=O)[O-]
CC(C1CC1)[NH+](CCC(=O)N1CCOCC1)Cc1ccccc1
CC(C1CC1)n1nccc1C(=O)NC[NH+]1CCC(CC(N)=O)CC1
CC(C1CCN(C(=O)NC(=O)NC2CCCCC2)CC1)C(C)(C)C[NH+](C)C
CC(C1CCN(C(=O)NC(=O)NC2CCCCC2)CC1)C(C)(C)C[NH+](C)C
CC(C1CCOCC1)[C@@H]1CCCCN1C(=O)CCc1ccccc1
CC(CBr)Cn1ccnc1C#N
CC(CC#N)N(C)CC(=O)NCc1ccccn1
CC(CC(=O)C1C2CC3CC(C2)CC1C3)=NNc1nnc(Sc2cccs2)n1N
CC(CC(=O)N1CCOCC1)[NH2+][C@@H]1CCCC[C@@H]1OCc1ccccc1
CC(CC(=O)NC(C)c1cc(F)ccc1F)c1ccccc1
CC(CC(=O)NCN1C(=O)c2ccccc2C1=O)C(=O)NCN1C(=O)c2ccccc2C1=O
CC(CC(=O)NC[C@@H]1C=CCC1)[NH+]1CCCC1
CC(CC(=O)NC[C@H]1CCS(=O)(=O)C1)C1CC[NH+](C)CC1
CC(CC(=O)NCc1ccccc1)=NNC(N)=S
CC(CC(=O)NN1C(=O)c2ccc(C[C@@H]3CCCO3)cc2C1=O)c1ccccc1
CC(CC(=O)NNC(=O)N[C@H]1CCCO1)c1cc(F)ccc1F
CC(CC(=O)NNC(=O)N[C@H]1CCCO1)c1cc(F)ccc1F
CC(CC(=O)NOCc1cccnc1)Cc1ccc(Cl)cc1
CC(CC(=O)Nc1c(F)c(F)c(F)c(F)c1F)C(=O)Nc1c(F)c(F)c(F)c(F)c1F
CC(CC(=O)Nc1cc(Cl)ccc1S(=O)(=O)N(C)C)c1ccccc1
CC(CC(=O)Nc1cc([N+](=O)[O-])ccc1N)Oc1ccccc1F
CC(CC(=O)Nc1ccc(Cl)cc1)[NH2+]CC(C)[S+](C)[O-]
CC(CC(=O)Nc1ccc(NC=O)cc1)Cc1cccs1
CC(CC(=O)Nc1ccc2c(c1)OCCO2)=NNC(=O)C(C)C
CC(CC(=O)Nc1cccc(F)c1)=NNC(=O)c1ccccc1
CC(CC(=O)Nc1cccnc1Cl)c1ccccc1
CC(CC(=O)[O-])C(=O)NCc1cn2ccsc2n1
CC(CC(=O)[O-])C(=O)Nc1ccc2c(c1)NC(=O)CO2
CC(CC(=O)[O-])CC(=O)Nc1ccc(C(=O)[O-])cc1
CC(CC(C)C)=NNC(=O)c1cc([N+](=O)[O-])ccc1Cl
CC(CC(F)(F)F)NC(C)c1nc(-c2ccccc2)cs1
CC(CC(N)=S)[NH+](C)Cc1cc(F)cc(Br)c1
CC(CC(O)c1ccco1)NC(=O)NC(C)c1ccc(Cl)s1
CC(CC1CC1)NC(Cc1ccccc1)C(F)(F)F
CC(CC1CC1)[NH2+]C(C)C(C)O
CC(CCC1CCCC1)C(=O)NC(C#N)=Cc1ccco1
CC(CCCCl)[NH2+]CS(=O)(=O)N1CCC[C@@H](C)C1
CC(CCCCl)[NH2+]C[C@H]1CCCO1
CC(CCCO)C(=O)N[C@H]1CNCc2ccccc21
CC(CCCO)C(=O)Nc1c[nH+]cc([O-])c1
CC(CCCO)NC(=O)NC(C)Cc1cc(Cl)ccc1Cl
CC(CCCO)NC(=O)NN1CCC[C@@H](c2ccccc2F)C1=O
CC(CCCO)Nc1nccnc1C#N
CC(CCCO)S(=O)(=O)Nc1cccc2cnccc12
CC(CCCO)[NH2+]C1CC(c2cccc(Cl)c2)C1
CC(CCCO)[NH2+]CC=Cc1ccc(C#N)cc1
CC(CCCO)[NH2+]Cc1cccc(-c2ccccc2)c1
CC(CCCl)S(=O)(=O)c1ccc([N+](=O)[O-])c2nonc12
CC(CCN1CCOCC1)[NH2+]Cc1cccc(C#N)c1
CC(CCN1CCOCC1)[NH2+]Cc1cccc(C#N)c1
CC(CCOc1ccccc1)C(=O)Nc1c(F)cccc1F
CC(CCc1ccc(O)cc1)[NH2+][C@H]1CCC[C@@H](C)C1
CC(CCc1cccc(F)c1)C(=O)NNC(=O)NC[C@H]1CCCO1
CC(CCc1cccc(F)c1)S(=O)(=O)N=C([O-])C1CCCCC1
CC(CCc1ccccc1)NC(=O)C1=C(C(=O)[O-])C[C@H](C)[C@@H](C)C1
CC(CCc1ccccc1)NC(=O)NCc1ccccc1F
CC(CCc1ccccc1)NC(=O)Nc1cccc(C(=O)NC(C)(C)C)c1
CC(CCc1ccccc1)NC(=O)Nc1cccc(C(=O)NC(C)(C)C)c1
CC(CCc1ccccc1F)C(=O)OC(C)c1nccs1
CC(CCl)CS(=O)(=O)N1CCc2ccccc21
CC(CCn1cncn1)[NH2+]N1C[C@H](CC(F)(F)F)CC1=O
CC(CN(C(=O)N[C@H]1CCCc2ccccc21)C1CC1)N1CCOCC1
CC(CN(C)C(=O)Cc1nc(C(F)(F)F)cs1)c1cccc(F)c1
CC(CN(C)C(=O)NCc1ccc(C(F)(F)F)cc1)c1ccsc1
CC(CN(C)C(=O)NNC(=O)c1ccc(C#N)cc1)c1ccccc1
CC(CN(CC#N)C(=O)C1CCCC1)c1ccccc1
CC(CN1CCN(C(=O)c2cc([N+](=O)[O-])ccc2C(F)(F)F)CC1)c1ccccc1
CC(CN1CCOCC1)C1CCN(C(=O)c2ccc(Nc3ncccn3)cn2)CC1
CC(CNC(=O)C(=O)N1Cc2ccccc2C[C@@H]1C)Oc1ccccc1F
CC(CNC(=O)C(=O)Nc1c(F)cccc1F)Oc1ccc(F)cc1
CC(CNC(=O)C(=O)Nc1cc(Cl)ccc1C#N)Oc1ccccc1
CC(CNC(=O)C(=O)Nc1cc(Cl)ccc1C#N)Oc1ccccc1
CC(CNC(=O)C(=O)Nc1cccc(N2CCCCC2)c1)C[NH+]1CCCC1
CC(CNC(=O)C(C)C)NC(=O)NCCC1=CCCCC1
CC(CNC(=O)C(C)C)NC(=O)NCCC1=CCCCC1
CC(CNC(=O)C(C)S(=O)(=O)C(C)c1ccccc1F)c1ccccc1
CC(CNC(=O)N1CCNC(=O)C1)Oc1cccc(F)c1
CC(CNC(=O)NC(c1ccc(F)cc1)[C@@H]1CCCO1)C[NH+]1CCCC1
CC(CNC(=O)NC(c1nnc2n1CCC2)C(C)C)Oc1ccccc1
CC(CNC(=O)NC1CCC(Oc2ccc(C#N)cn2)CC1)[NH+](C)C1CC1
CC(CNC(=O)NCCC(=O)N1CCCCC1)C[NH+]1CCCCC1
CC(CNC(=O)NCC[S+](C)[O-])C[NH+]1CCCCC1
CC(CNC(=O)NCc1ccccn1)c1nc(-c2ccccc2)no1
CC(CNC(=O)N[C@@H]1CC[C@H]([NH+](C)C)C1)c1cc(F)ccc1F
CC(CNC(=O)c1n[nH]c(=O)[nH]1)Oc1ccc(F)cc1
CC(CN[NH+]1CC[C@H](C)C1)[NH+]1CCCC1
CC(CNc1c(Cl)nsc1C#N)[NH+]1CCN(c2ccccc2)CC1
CC(CNc1c(F)cccc1C(=O)[O-])[NH+]1CCCCC1
CC(CO)(NC(=O)Nc1cc2c(cc1Cl)OCCCO2)C1CC1
CC(CO)C(C)C(=O)Nc1ccc(C(=O)OC(C)(C)C)cc1
CC(CO)C(C)NC(=O)NCCC(=O)NC1CC1
CC(CO)C(C)NC(=O)Nc1cc(CS(C)(=O)=O)ccc1Cl
CC(CO)C(C)NC(=O)Nc1ccc(Cc2nc3ccccc3s2)cc1
CC(CO)CSCC(C)C(=O)NN
CC(CO)CSCc1nnc(-c2cccs2)o1
CC(CO)NC(=O)NCc1ccc(Sc2ccc(F)cc2)cc1
CC(CO)NC(=O)NCc1cccc(Cn2ccnc2)c1
CC(CO)NC(=O)Nc1ccc2c(c1)COC2
CC(CO)SCN(C)C(=O)c1ccccc1
CC(CO)[NH2+]CC=Cc1ccc(C#N)cc1
CC(COC(=O)NC(C)(C)C)N(C)C(=O)N[C@H]1CC[C@H]([NH+](C)C)C1
CC(COc1cccc(Br)c1)=NNC(=O)c1ccc(N2CCOCC2)cc1
CC(COc1ccccc1)=NNC(=O)c1ccc(-c2ccccc2)cc1
CC(COc1ccccc1C)=NNC(=O)c1ccc(N)cc1
CC(CS(=O)(=O)Nc1cc(Cl)ccc1[N+](=O)[O-])c1ccsc1
CC(CS(C)(=O)=O)N(C)Cn1cnc(-c2ccccc2)n1
CC(CS(C)(=O)=O)[NH+]1CCCN(C(=O)NCc2ccccc2)CC1
CC(CS)CN1C(=O)[C@H]2C[C@H]2C1=O
CC(CS)COC1CCOCC1
CC(C[C@@H]1CCCCC[NH2+]1)[NH2+]CC(C)(C)C
CC(C[C@@H]1CCCC[NH2+]1)Nc1cc(F)ccc1C(=O)[O-]
CC(C[C@H]1CCCN1C(=O)Nc1ccc[nH]1)Oc1ccc(F)cc1
CC(C[C@H]1CCC[NH2+]1)[NH2+]CCC(=O)N1CCCC1
CC(C[C@H]1C[C@@H]([NH3+])CN(C)C1)C(N)=O
CC(C[NH+](C)C1CCC([NH3+])CC1)C(=O)[O-]
CC(C[NH+]1CCCCC1)C1CCN(C(=O)Nc2ccc(O)cc2)CC1
CC(C[NH+]1CCCCC1)N(CCC(F)(F)F)C(=O)NC1CCCC1
CC(C[NH+]1CCCCC1)[NH2+]C1(C)CCCC[C@@H]1C
CC(C[NH+]1[C@H]2CC[C@@H]1CC(CC(=O)[O-])C2)c1ccccc1
CC(C[NH+]1[C@H]2CC[C@@H]1CC(CC(=O)[O-])C2)c1ccccc1
CC(C[NH2+]C1(C)CCCC[C@H]1C)C(N)=O
CC(C[NH2+]C1CC1)OCC(C)(C)[NH+](C)C
CC(C[NH3+])C(O)C(C)c1ccccc1
CC(C[NH3+])c1ccc(S(C)(=O)=O)cc1
CC(C[NH3+])c1ncc(-c2ccoc2)[nH]1
CC(Cc1c(C)cccc1Br)=NOn1cc(C)cn1
CC(Cc1c(N)sc2c1CCN(C(=O)C#N)C2)C1CCCCC1
CC(Cc1cc(Br)ccc1F)C(=O)N[C@H]1OCC[C@@H]1C
CC(Cc1ccc(Cl)cc1)N(C)C(=O)Nc1ccccc1F
CC(Cc1ccc(Cl)cc1)N(C)Cc1cnc2ccc(C#N)cn12
CC(Cc1ccc(Cl)cc1)[NH2+]C[C@H]1CCCCO1
CC(Cc1ccc(O)cc1)C(=O)NCC(O)c1ccccc1
CC(Cc1ccc2c(c1)OCCCO2)C(=O)[O-]
CC(Cc1ccc2c(c1)OCO2)C[C@H]1CCC[NH+](C2=CN=N[C@H]2C(C)C)C1
CC(Cc1ccccn1)C(=O)Nc1cn2cc(-c3ccc(F)cc3)ccc2n1
CC(Cc1cccnc1)C(=O)Nc1cccc(OC2CCN(C(=O)C3CC3)CC2)c1
CC(Cc1cccs1)C(=O)N(C)C(C(N)=S)C(C)C
CC(Cc1cccs1)N(C)C(=O)C=Cc1ccc2c(c1)CCO2
CC(Cc1cccs1)N(C)C(=O)NCc1cc(OC2CCC2)ccn1
CC(Cc1cccs1)N(C)C(=O)Nc1cc(F)ccc1Cl
CC(Cc1cccs1)N(C)C(=[NH2+])NC(C)(C)C
CC(Cc1cccs1)NC(=O)NC[NH+]1CC[C@@H](CC(F)(F)F)C1
CC(Cc1cccs1)[NH+](C)CCC[C@@H]1CCCC[NH2+]1
CC(Cc1cccs1)[NH2+]C[C@@H]1CSc2ccccc21
CC(Cc1ccsc1)NC(=O)C(=O)Nc1ncc(-c2ccccc2)s1
CC(Cc1cncs1)C(=O)Nc1ccc2nccn2c1
CC(Cc1nc2ccccc2s1)N1CCN(C(=O)C(=O)NC2CC2)CC1
CC(Cc1nc2ccccc2s1)Sc1nnc(N2CCCC2)s1
CC(Cc1nnc(SCc2ccc([N+](=O)[O-])cc2)o1)c1ccccc1
CC(Cn1cc[nH+]c1)NC(=O)c1ccc2c(c1)S[C@@H](C)C2
CC(Cn1cccn1)C(=O)OCCc1cc(F)ccc1F
CC(Cn1cccn1)C(=O)OCc1ccccc1F
CC(Cn1cccn1)[NH2+]C(C)c1cc(F)cc(F)c1
CC(Cn1cncn1)NC(=O)Nc1cccc(C(=O)c2ccccc2)c1
CC(Cn1nc([N+](=O)[O-])cc1C)=NNC(=O)c1ccccc1I
CC(N(C)C(=O)CC12CC3CC(CC(C3)C1)C2)N1C(=O)[C@H]2CCCC[C@@H]2C1=O
CC(N(C)C(=O)Cc1ccccc1)n1c(SCc2ccco2)nc2sc3c(c2c1=O)CCCC3
CC(N)(C(=O)Nc1ccccc1-n1cncn1)C(F)(F)F
CC(NC(=O)C(=O)NCc1ccsc1)c1ccccc1
CC(NC(=O)C(=O)Nc1c(F)cc(F)cc1N1CCCC1)c1ccncc1
CC(NC(=O)C(=O)Nc1cc(F)ccc1C(N)=O)C(C)c1ccccc1
CC(NC(=O)C(=O)Nc1cccc2cnccc12)c1ccccc1
CC(NC(=O)C(=O)Nc1ccccc1-n1cncn1)c1ccc(Cl)cc1
CC(NC(=O)C(C(C)C)n1cnc2ccccc21)c1ccc(Cl)cc1
CC(NC(=O)C(C)CO)Sc1ccccc1
CC(NC(=O)C(C)Cn1cncn1)Sc1nc2ccccc2s1
CC(NC(=O)C(C)c1cc(F)ccc1F)OC[C@@H]1CCCCO1
CC(NC(=O)C(C)n1c(SC2CC2)nnc1-c1ccncc1)c1ccc(F)cc1
CC(NC(=O)C(C)n1c2ccccc2c2cn[nH]c(=O)c21)c1ccccc1
CC(NC(=O)C(C)n1cnnc1[S@+]([O-])C(C)C)c1ccc(F)cc1
CC(NC(=O)C(NC(N)=O)C(C)C)C(=O)[O-]
CC(NC(=O)C1C[C@H](C)O[C@H](C)C1)c1cc(F)ccc1S(C)(=O)=O
CC(NC(=O)CC(C)(O)C(C)C)Sc1ccc([N+](=O)[O-])cc1
CC(NC(=O)CCC(=O)N1CCN(C)CC1)C(=O)Nc1cccs1
CC(NC(=O)CCc1cccc2c1cnn2C)c1nc2ccccc2o1
CC(NC(=O)N(C)C(C)C1CC1)c1ccc(NC(=O)NC2CC2)cc1
CC(NC(=O)N(C)C(C)c1cccc(-n2ccnc2)c1)c1ccccn1
CC(NC(=O)N(C)CCC[C@H]1CN(C)C[C@@H](C)O1)c1cc(F)ccc1F
CC(NC(=O)N(C)c1cc(Cc2ccccc2)nn1C)c1ccccc1F
CC(NC(=O)N1CCC2(CCCC2)CC1)c1ccc(-c2cncnc2)cc1
CC(NC(=O)N1CCC[C@@H](C)C1)c1cccc(C#N)c1
CC(NC(=O)N1CCOCC1)c1ccc(N)cc1
CC(NC(=O)N1CCSC2(CCCCC2)C1)c1nc2ccccc2[nH]1
CC(NC(=O)NC(=O)C(C)C)Nc1ccc(C(=O)NC2CC2)cc1
CC(NC(=O)NC(=O)N1CCC[C@H]1C(C)C)c1ccc(Cl)s1
CC(NC(=O)NC(C)C(C)C)c1nc(Cc2ccccc2)no1
CC(NC(=O)NC(C)c1nc(C2CCCC2)no1)C(=O)NC(C)(C)C
CC(NC(=O)NC(CO)CO)c1ccc(Cl)cc1
CC(NC(=O)NC(CO)c1ccc(Cl)cc1)c1cc(F)ccc1F
CC(NC(=O)NC1CCCC1)c1ccccn1
CC(NC(=O)NCC(C)(C)c1ccncc1)n1cc(Cc2ccccc2)cn1
CC(NC(=O)NCCN(C)c1ccccc1)[C@H]1CCCO1
CC(NC(=O)NCC[NH+]1CCCC[C@H]1C)C(C)(C)C[NH+](C)C
CC(NC(=O)NCCc1ccccn1)c1ccc(S(N)(=O)=O)cc1
CC(NC(=O)NCCc1cn2ccccc2n1)c1cccc(Cl)c1
CC(NC(=O)NC[C@H]1COc2ccccc2O1)c1ccc(S(N)(=O)=O)cc1
CC(NC(=O)NC[NH+]1CC[C@H](C2CC2)C1)c1nc(C(C)(C)C)no1
CC(NC(=O)N[C@H]1CCC[C@H](C(F)(F)F)C1)c1ccncc1
CC(NC(=O)N[C@H]1CCC[C@H](C(F)(F)F)C1)c1ccncc1
CC(NC(=O)Nc1cc(F)ccc1-n1cnnn1)[C@@H]1CCCO1
CC(NC(=O)Nc1ccc(-c2nc3ccccc3o2)cc1)c1ccncc1
CC(NC(=O)Nc1ccc2c(c1)CCO2)c1nnc2ccccn12
CC(NC(=O)Nc1ccc2c(c1)COC2)c1ccccc1
CC(NC(=O)Nc1ccccc1)[C@H]1CCN(C(=O)Nc2ccccc2)C1
CC(NC(=O)Nc1ccccc1CC(N)=O)c1cc(Cl)ccc1Cl
CC(NC(=O)Nc1ccccc1CC(N)=O)c1cccc(C(F)(F)F)c1
CC(NC(=O)Nc1cccnc1)c1ccc(Cl)s1
CC(NC(=O)Nn1cc(C(C)(C)C)cn1)c1ccccc1-n1cccn1
CC(NC(=O)Nn1nccc1Cc1ccccn1)C(=O)OC1CCCC1
CC(NC(=O)c1cccc(C(=O)N(C)C)c1)C(=O)NC1CCC1
CC(NC(=O)c1ccccc1C(C)C)NC1=NS(=O)(=O)c2ccccc21
CC(NC(=O)c1n[nH]c2c1CS(=O)(=O)CC2)c1ccccc1
CC(NC(C(=O)NC1CC1)c1ccccc1)c1ccccc1C(F)(F)F
CC(NC(C)c1ccc(C(F)(F)F)cc1)c1ccc(C#N)cc1
CC(NC(Cc1ccccc1)C(=O)N1CCCCC1)c1cccnc1Cl
CC(NC(N)=O)C(=O)N1CCC[C@H]1c1ccc(C(C)C)cc1
CC(NC(N)=O)NC(=O)Cc1ccc(CNS(C)(=O)=O)cc1
CC(NC1=NS(=O)(=O)c2ccccc21)C(=O)Nc1ccc(N2CCCC2)cn1
CC(NCC(O)c1ccncc1)c1c(F)cc(F)cc1F
CC(NCC(c1cccs1)N(C)C)c1nc2c(s1)CCCC2
CC(NCC1(O)CCc2ccccc21)c1ccc(NS(C)(=O)=O)cc1
CC(NC[C@@H]1C=NN=C1c1ccc(F)cc1)c1nc2ccccc2[nH]1
CC(NC[C@H]1C[NH+]2CCN1CC2)c1ccc2c(c1)OCCO2
CC(NCc1nnc(-c2ccccc2)s1)c1ccc(-c2ccccc2)o1
CC(NCc1nnc(-c2ccccc2)s1)c1ccc(-c2ccccc2)o1
CC(N[C@@H]1C[NH+]2CCC1CC2)c1ccoc1
CC(N[C@H]1CC[C@H]([NH+](C)C)C1)c1cc(OC(F)F)ccc1F
CC(N[NH+]1CCC(C(C)c2ccncc2)CC1)c1cc(Cl)ccc1F
CC(Nc1c(Cl)nsc1C#N)C(O)c1ccc(F)cc1
CC(Nc1c(F)ccc(F)c1C(=O)[O-])c1ccccc1Cl
CC(Nc1c(F)cccc1C(=O)[O-])c1nccs1
CC(Nc1cc([N+](=O)[O-])ccc1S(C)(=O)=O)c1ccc(-c2nccn2C)cc1
CC(Nc1cc[nH+]c2cc(Cl)ccc12)C(=O)N1CCOCC1
CC(Nc1ccc(CO)cc1)N(CCC#N)C(=O)c1ccccc1
CC(Nc1ccc(Cl)cc1)C(=O)NN=Cc1ccc(N(C)C)cc1
CC(Nc1ccc2[nH]ccc2c1)c1ccc([N+](=O)[O-])cc1
CC(Nc1ccc2c(c1)CC(=O)N2)C(=O)N1CCc2sccc2C1
CC(Nc1ccc2c(c1)OCCO2)C(=O)Nc1ccccc1-c1ccccc1
CC(Nc1cccc(C(=O)N(C)C)c1)C(=O)NC1(C#N)CCCCC1
CC(Nn1cccc1)C(c1ccccc1)c1ccccc1
CC(O)(CC(=O)NCn1cc([N+](=O)[O-])ccc1=O)c1ccc(F)cc1
CC(O)(CC(=O)Nc1ccc(OC(F)(F)F)cc1)c1cccs1
CC(O)(CC(=O)Nc1cccnc1Cl)c1ccco1
CC(O)(CNC(=O)c1nccnc1N)c1ccsc1
CC(O)(CSc1ccccc1)CC(=O)Nc1ccccn1
CC(O)(c1ccc(Br)cc1)[C@@H]1CCc2cccnc21
CC(O)C(C)SCc1ccc2c(c1)OCCO2
CC(O)C(C)[NH2+]C(C)(C)CC(C)(C)C
CC(O)C(C)c1nc(C2(C)CCCO2)no1
CC(O)C(O)C(O)C(O)C=O
CC(O)C(O)C(O)C(O)C=O
CC(O)C1CCN(C(=O)Cn2c(C3CCCCC3)nc3ccccc32)CC1
CC(O)CC(=O)Nc1cccc(OCn2ccnc2C(F)F)c1
CC(O)CC(C)(C)CC(=O)NC=Cc1cnc2ccccc2n1
CC(O)CC(C)(C)CNc1ccc(NS(C)(=O)=O)nc1
CC(O)CC(C)(C)C[NH2+]C(C(C)C)C1CC1
CC(O)CC(C)(C)Cc1cccnc1N1CCCN(C(=O)NC#N)CC1
CC(O)CC(C)CNC(=O)NC(C)c1nc(-c2ccc(Cl)cc2)no1
CC(O)CC(C)CNC(=O)NC(c1ccc2c(c1)OCCO2)C1CC1
CC(O)CCC(=O)NC1(C)C[C@H]1C
CC(O)CCN(C)C(=O)Nn1cc(CC[NH+]2CCCCC2)cn1
CC(O)CCNC(=O)N(C)c1ccc(CN(C)C(=O)C2CC2)cc1
CC(O)CCNC(=O)N(C)c1ccc(CN(C)C(=O)C2CC2)cc1
CC(O)CC[NH+](C)CNC(=O)C(C)c1ccc(Br)cc1
CC(O)CN(C)C(=O)NC[NH+]1CCC[C@H]1CC1CCCCC1
CC(O)CN(C)C(=O)N[NH+]1CC[C@H](CC2CCCC2)C1
CC(O)CN(C[C@@H](C)O)c1ccccc1
CC(O)COc1ccc(C[NH2+]C(C)C)nc1
CC(O)C[C@@H]1CCCCN1C(=O)CCOc1ccccc1
CC(O)C[C@@H]1CCCCN1C(=O)[C@@H]1Cc2ccccc21
CC(O)C[C@@H]1CCCN1C(=O)NC1CCCC1
CC(O)C[NH+]1CCC[C@H]1Cc1nc(-c2ccc(Cl)cc2)no1
CC(O)C[NH+]1CCC[C@H]1Cc1nc(-c2ccccc2)cs1
CC(O)[C@@H]1CCC[NH+](C(C)N(C)C(=O)C2CCCCC2)C1
CC(O)[C@@H]1N[C@]2(C(=O)Nc3ccc(CCc4ccccc4)cc32)[C@@H]2C(=O)N(C)C(=O)[C@H]12
CC(O)[C@H]1NC(=O)[C@H]2CN(C(=O)Nc3ccccc3)CCN2C1=O
CC(O)n1ccc(Cc2cc(F)ccc2F)c1
CC(OC(=O)C(C)C(=O)NC1CC1)C(=O)Nc1ccco1
CC(OC(=O)C(C)Sc1ccc(Cl)cc1)C(N)=O
CC(OC(=O)Nc1cccc(Cl)c1)C(=O)OC1CCCCC1
CC(OC(=O)Nc1ccccc1)C(=O)OC1CCCCC1
CC(OC(=O)c1n[nH]c2ccccc12)C(=O)Nc1ccc2[nH]c(=O)[nH]c2c1
CC(OC[C@@H]1CCCCO1)c1ccc(C(=O)[O-])o1
CC(Oc1cc(Cl)ccc1Cl)n1c([S-])nnc1-c1ccccc1
CC(Oc1cc(F)ccc1[N+](=O)[O-])C(=O)[O-]
CC(Oc1ccc(Br)cc1)C(=O)Nc1ccc2c(c1)COC2
CC(Oc1ccc(F)cc1)C(=O)NNC(=O)Cc1ccccc1F
CC(Oc1ccc(F)cc1)N(Cc1ccc([C@H]2C[C@H]2C)o1)C(=O)[C@@H]1CCS(=O)(=O)C1
CC(Oc1ccc(F)cc1)[C@@H]1CCCN(C(=O)[C@@H]2C[C@H](C(F)(F)F)n3ncnc3N2)C1
CC(Oc1ccc(F)cc1)c1csc(NC(=O)c2ccc(S(=O)(=O)N3CCCC3)cc2)n1
CC(Oc1ccc2c(c1)CCC2)C(=O)Nc1cccnc1N1CCCC1
CC(Oc1ccc2c(c1)[C@H](C)N(C(=O)c1ccccc1)CC2)N(C)C(=O)Cc1ccccc1
CC(Oc1cccc(C=O)c1)C(=O)N[C@H]1C[C@@H]1c1cccc(Cl)c1
CC(Oc1cccc(C=O)c1)C(=O)Nc1cccc([N+](=O)[O-])c1
CC(Oc1cccc(Cl)c1)c1nc(-c2ccncc2)no1
CC(Oc1cccc([N+](=O)[O-])c1)C(=O)NCc1ccc2c(c1)OCO2
CC(Oc1ccccc1)[C@H]1CCCN1C(=O)CN1CCOCC1
CC(Oc1ccccc1)[C@H]1CCN(C(=O)C(N)=O)c2ccccc21
CC(Oc1ccccc1C#N)C(=O)NCC1(c2cc(F)ccc2F)CC1
CC(Oc1ccccc1F)C(=O)NNC(=O)c1cc(Cl)ccc1Cl
CC(Oc1cccnc1)C(=O)N1CCO[C@H](c2n[nH]c(C(C)C)n2)C1
CC(SC(C)C(C)O)C(=O)Nc1cc(Cl)ccc1Cl
CC(SCCOc1cccc(F)c1)C(=O)N1CCCCC1
CC(SCCn1cc[nH+]c1)c1ccc(Cl)cc1
CC(SCc1nc(-c2cccc(Cl)c2)co1)C(=O)NC1CCCC1
CC(SCc1nc2ccccc2c(=O)[nH]1)C(=O)[O-]
CC(S[C@@H]1N=Nc2nc3ccccc3n21)C(=O)NCc1ccc2c(c1)OCO2
CC(Sc1ccc([N+](=O)[O-])cc1)C(C)C(=O)[O-]
CC(Sc1ccccc1)C(=O)NCc1ccc(N2CCCCC2)cc1
CC(Sc1ccccc1Cl)C(=O)Nc1cccc(OC[C@H]2CCCO2)c1
CC(Sc1ccccn1)C(=O)NN=Cc1ccccc1O
CC(Sc1ccccn1)C(=O)Nc1ccc(-c2cc[nH]n2)cc1
CC(Sc1nnc(Nc2ccccc2)s1)C(N)=O
CC(Sc1nncs1)C(=O)Nc1ccc2c(c1)OCCO2
CC(Sc1nncs1)C(=O)Nc1cccc2ccccc12
CC([NH+](C)Cc1ncc(-c2ccccn2)s1)C1(C)CC1
CC([NH2+]C(C)C(C)C(=O)[O-])c1cccc(Br)c1
CC([NH2+]C(C)C(O)Cc1ccccc1)c1ccc([S+](C)[O-])cc1
CC([NH2+]C(C)C1CCC1)c1c(F)cc(F)cc1F
CC([NH2+]C(C)c1c[nH]c2ccc([N+](=O)[O-])cc12)C(=O)Nc1ccccc1
CC([NH2+]C(C)c1cc(F)ccc1OCC1CC1)c1nccs1
CC([NH2+]C(C)c1cccc(OC(F)F)c1)c1ccoc1
CC([NH2+]C(C)c1ccccc1F)c1ccc2c(c1)OCCO2
CC([NH2+]C(CO)c1cc(F)ccc1Cl)c1cccnc1Cl
CC([NH2+]C(CO)c1ccccc1F)c1ccc(N(C)C)cc1
CC([NH2+]C1(C)C(C)C1(C)C)c1ccc(S(C)(=O)=O)cc1
CC([NH2+]C1(C)CCC[C@H]1C)c1ccc2c(c1)OCCO2
CC([NH2+]C1(Cc2cccnc2NF)CCOCC1)c1ccccc1
CC([NH2+]C1CCN(C(C)c2ccncc2)CC1)c1ccc2c(c1)CCC2
CC([NH2+]CC(=O)Nc1cc(-n2cncn2)ccc1Cl)c1cccs1
CC([NH2+]CC(C)(O)c1cc(F)ccc1F)C1CCCC1
CC([NH2+]CC(O)C1CCOCC1)c1cc(Cl)ccc1Cl
CC([NH2+]CC(c1ccccc1)c1c[nH]c2ccccc12)C(=O)NC1CCCCC1
CC([NH2+]CC(c1ccco1)N(C)C)c1ccc(F)cn1
CC([NH2+]CC1CCC1)C(=O)NC1CCCCC1
CC([NH2+]CC1CCS(=O)(=O)CC1)c1c(Cl)cccc1Cl
CC([NH2+]CCC(=O)Nc1c(F)cccc1F)c1ccsc1
CC([NH2+]CCC(=O)Nc1sccc1C#N)C(C)n1cccn1
CC([NH2+]CCO)c1cc(F)cc(F)c1
CC([NH2+]CCc1ccnc(NC(F)(F)F)n1)c1ccc2[nH]c(=O)[nH]c2c1
CC([NH2+]C[C@@H]1CC[C@H](C(N)=O)O1)c1c(-c2ccc(F)cc2)nnn1C
CC([NH2+]Cc1cc(Br)ccc1OC(F)F)c1cccc(C#N)c1
CC([NH2+]Cc1ccc(C(=O)Nc2cccnc2)cc1)c1ccccc1N(C)C
CC([NH2+]Cc1ccc(C(N)=O)o1)c1nc2c(s1)CCCC2
CC([NH2+]Cc1ccc(Cl)cc1)C(=O)Nc1ccccc1
CC([NH2+]Cc1cccc2c1OCCO2)c1cc(Cl)ccc1F
CC([NH2+]Cc1cccc2c1OCCO2)c1ccc2c(c1)CCC(=O)N2
CC([NH2+]Cn1cc(-c2ccccc2)c(CCC#N)n1)N1CCO[C@H](C)C1
CC([NH2+]N1CC[C@@H](c2ccccc2)C1)c1ccc(S(N)(=O)=O)cc1
CC([NH2+][C@@H]1CCC[C@@H]1C)c1ccoc1
CC([NH2+][C@@H]1CCS(=O)(=O)C1)c1ccccc1[N+](=O)[O-]
CC([NH2+][C@@H]1CC[C@H]([NH3+])C1)C1CC1
CC([NH2+][C@H]1CCC[C@@H]1c1ccc(F)cc1)c1ccc2[nH]c(=O)[nH]c2c1
CC([NH2+][C@H]1CCC[C@@H]1c1ccc(F)cc1)c1ccc2[nH]c(=O)[nH]c2c1
CC([NH2+][C@H]1SCCC[C@H]1C)c1cccs1
CC([NH3+])(C(=O)[O-])c1ccc(-c2nnn[n-]2)cc1
CC([NH3+])C(C)(C)C[NH+]1CCN(CC2CC2)CC1
CC([NH3+])C(C)c1cc(Cl)c(F)cc1Cl
CC([NH3+])C(CC(=O)[O-])c1ccccc1
CC([NH3+])C(Sc1ccncc1)c1ccccc1
CC([NH3+])CC(=O)N1C[C@H]2CCCC[NH+]2C[C@@H]1C
CC([NH3+])CS(=O)(=O)c1cccc(F)c1
CC([NH3+])CS(=O)(=O)c1cccc(F)c1
CC([NH3+])CSCc1cc(Cl)ccn1
CC([NH3+])Cc1cccc(OCC(Cl)=CCl)c1
CC([NH3+])Cc1cccc(OCC(Cl)=CCl)c1
CC(c1cc(Cl)ccc1F)S(=O)(=O)NCC1CCC1
CC(c1cc(F)ccc1F)N(C)C(=O)CCOC1CCOCC1
CC(c1cc(F)ccc1F)N(C)C(=O)c1cnc2sccn2c1=O
CC(c1cc(F)ccc1F)n1c(SC[C@H]2CCCO2)n[nH]c1=O
CC(c1cc(N)cnc1NBr)C1CC1
CC(c1cc2ccccc2[nH]1)N(C)C(=O)CCN1CCCCO1
CC(c1cc2ccccc2o1)S(=O)(=O)NC=Cc1ccccc1
CC(c1ccc(-c2ccc(F)cc2)cc1)S(=O)(=O)NC1CCOCC1
CC(c1ccc(-n2ccnc2)cc1)N(C)C(=O)N[C@@H]1CCC[C@H](C)C1
CC(c1ccc(-n2ccnc2)cc1)c1cc2ncnc(Nc3ccc(F)cc3)c2s1
CC(c1ccc(-n2cnc3ccccc32)cc1)N(C)c1ccc2nnc(C(F)(F)F)n2n1
CC(c1ccc(-n2cncn2)cc1)[NH+](C)CN(C)C(=O)Cc1ccsc1
CC(c1ccc(Cl)cc1)C(C)N(C)C(=O)Cn1ccc(=O)[nH]c1=O
CC(c1ccc(Cl)s1)[C@H]1CCCN(C(=O)NCC(N)=O)C1
CC(c1ccc2ccccc2c1)C1CCN(C(=O)NC(N)=O)CC1
CC(c1cccc(-n2cccn2)c1)S(=O)(=O)Nc1ccc(Cl)cn1
CC(c1cccc(C(=O)Nc2ccccc2)c1)S(=O)(=O)N(C)c1ccc2c(c1)OCCCO2
CC(c1cccc(C(=O)Nc2ccccc2)c1)c1cccnc1NC#N
CC(c1cccc(C(F)(F)F)c1)N(C(=O)C1CC1)N1C[C@@H](C)CC1=O
CC(c1ccccc1)C(O)C1(C#N)Cc2ccccc2C1
CC(c1ccccc1)N1C(=O)c2ccc(C(=O)NNC(=O)c3ccccc3)cc2C1=O
CC(c1ccccc1)S(=O)(=O)Nc1ccc([N+](=O)[O-])cc1
CC(c1ccccc1)[C@@H]1C[C@H](Cl)Nc2c(-c3ccco3)c(C(=O)NC(F)(F)F)nn21
CC(c1ccccc1)[NH+](C)CC(=O)NC(C)(C)C
CC(c1ccccc1)[NH+](C)CN(C)C(=O)CC(=O)Nc1ccccc1Cl
CC(c1ccccc1)c1cnc2c(c1)nc(Br)n2C(C)Cl
CC(c1ccccc1)c1cnc2c(c1)nc(Br)n2C(C)Cl
CC(c1ccccc1)c1cnc2c(c1)nc(CCl)n2C
CC(c1ccccc1)c1noc(C(=O)Nc2cnccn2)n1
CC(c1ccccc1)n1cc[nH+]c1CCn1cccn1
CC(c1ccccc1Cl)N(C)C(=O)NC(c1nccs1)C1CC1
CC(c1ccccn1)C(Br)c1ccc2c(c1)CCC2
CC(c1ccccn1)C(Cl)c1ccccc1OC(F)F
CC(c1ccccn1)N(C)C(=O)Nc1cccc(C2SCCS2)c1
CC(c1ccccn1)N(C)c1ccc([N+](=O)[O-])cc1NS(C)(=O)=O
CC(c1cccnc1)N(C)c1cc(OC(F)F)ccc1[N+](=O)[O-]
CC(c1cccnc1)[C@@H]1CCN(C(=O)Oc2cccc(Cl)c2)C1
CC(c1ccco1)N(C(=O)NC1CC1)N1CCC(c2cccc[nH+]2)CC1
CC(c1ccco1)N(C(=O)NC1CC1)c1ccc[nH+]c1N1CCOCC1
CC(c1cccs1)S(=O)(=O)Cc1nnc(-c2cccc(F)c2)o1
CC(c1ccncc1)C([NH3+])c1cc2c(s1)CCCC2
CC(c1ccncc1)[NH+](C)CC(=O)NCC1(N2CCOCC2)CCCCC1
CC(c1ccon1)c1nn(C)c2nc(N(C)C)sc12
CC(c1nc(C2CCCC2)no1)[NH+]1CCSCC1
CC(c1nc(Cc2ccccc2)no1)S(=O)(=O)N1CC[NH+](c2ccccc2)CC1
CC(c1nc(N)nc(Nc2ccccc2)n1)[NH+]1CCN(c2ncc(Cl)cc2C(F)(F)F)CC1
CC(c1nnc2ccccn12)N(CCC(F)(F)F)C(=O)NC1CCC1
CC1(C#N)CCC[C@@H](C2(C)CCCCC2(C)O)C1
CC1(C#N)CCC[C@@H]1c1ccc(F)cc1
CC1(C#N)CCC[C@H](C(O)c2cc(Br)ccc2F)C1
CC1(C#N)CC[C@@H](C2(O)CCCOC2)C1
CC1(C#N)Cc2ccccc2N2CC[NH+](C#N)C[C@H]21
CC1(C(=O)NC2CCCC2)Cn2c(cc3sccc32)C(=O)N1Cc1cccc(Br)c1
CC1(C(=O)NC2CCCC2)Cn2c(cc3sccc32)C(=O)N1Cc1cccc(Br)c1
CC1(C(=O)NCC(=O)Oc2cc(Br)c[nH]2)CCS(=O)(=O)C1
CC1(C(=O)NCNC(=O)N2CCC3=c4ccccc4=[NH+][C@@H]3C2)CCS(=O)(=O)C1
CC1(C(=O)NC[C@@H]2CCCO2)Cn2c(cc3ccccc32)C(=O)N1CCc1ccc(Cl)cc1
CC1(C(=O)NCc2ccc(F)cc2)Cn2c(cc3ccsc32)C(=O)N1Cc1ccco1
CC1(C(=O)NCc2ccccc2)CCCN(C(=O)NCCc2ccccc2)C1
CC1(C(=O)Nc2ccc(C#N)cc2)CCCO1
CC1(C(C)(NCc2cccs2)C(N)=O)CC1
CC1(C(O)Cc2ccc3ccccc3n2)CCCC1
CC1(C(O)c2ccc3[nH]c4ccccc4c3c2)CCCO1
CC1(C([NH3+])c2c(F)cc(F)cc2F)CCCO1
CC1(C)C(=O)NC(=O)CN1Cc1cccc(N)[nH+]1
CC1(C)C(=O)Nc2ccccc2N1C(=O)CC(=O)Oc1ccc(OC[C@H]2CCCO2)cc1
CC1(C)C(=O)[C@]2(C(=O)N3CCN(C(=O)C4(C)C(=O)[C@@]5(C)CC[C@H]4C5)CC3)CC[C@H]1C2
CC1(C)C(CN2CCC(=O)N[C@@H](C3CC3)C2=O)C1(C)C
CC1(C)C(CN=C=S)C1(C)C
CC1(C)C(Nc2[nH]c3ccccc3[nH+]2)C1(C)C
CC1(C)C([NH2+]CC(N)c2ccccc2)C1(C)C
CC1(C)C=CN(c2cc(Cl)cc(Cl)c2)C([S-])=N1
CC1(C)CC(=O)C2=C(C1)N=C1c3ccccc3C(=O)[C@H]1[C@@H]2c1ccc(F)cc1
CC1(C)CC(=O)C2=C(C1)Nc1[nH]c(=O)[nH]c(=O)c1[C@H]2c1ccc(-c2cc(Cl)ccc2Cl)o1
CC1(C)CC(=O)C2=C(C1)OC(C#N)=C(N)[C@@]21C(=O)N2CCCc3cccc1c32
CC1(C)CC(=O)C2=C(C1)OC(C#N)=C(N)[C@@]21C(=O)N2CCCc3cccc1c32
CC1(C)CC(=O)C2=C(C1)Oc1nc(-c3cccc(Br)c3)c(N)c(C#N)c1[C@H]2N
CC1(C)CC(NC(=O)NCCCCOc2ccc(F)cc2)CC(C)(C)[NH2+]1
CC1(C)CCC([NH+]2CCCC[C@H]2c2ncc[nH]2)CC1
CC1(C)CCCCC1=CC(=O)NCC(C)(C)c1ccncc1
CC1(C)CCCC[C@H]1C(=O)N[C@H]1CCC[C@H](C[NH3+])C1
CC1(C)CCCC[C@H]1C(=O)N[C@H]1Cc2ccccc2CN1
CC1(C)CCC[C@@H]1C(=O)NN1CCC[C@@H]1C1CC[NH2+]CC1
CC1(C)CCC[C@H]1C(=O)N[C@@H]1CSCN1
CC1(C)CCC[C@H]1NC(=O)NCC1(O)CCSC1
CC1(C)CCC[C@H]1[NH2+]CC(=O)N1CCCCC1
CC1(C)CCC[C@H]1[NH2+][C@H]1CCN2CCC[C@H]12
CC1(C)CCSC[C@H]1[NH2+]C[C@H]1Cc2ccccc21
CC1(C)CC[C@@H](O)[C@H]1[NH+]1CCCN2CCC[C@@H]2C1
CC1(C)CC[C@@H]([NH+]2CC[C@H]([NH+]3CCCCC3)C2)[C@@H]1O
CC1(C)CC[C@H](CC(=O)NCCc2nc(-c3ccoc3)no2)c2ccccc21
CC1(C)CN(C(=O)CCC(=O)c2ccc3c(c2)CCCC3)CC[S@+]1[O-]
CC1(C)CN(C(=O)S(=O)(=O)N(Cc2ccco2)C[C@@H]2CCCO2)c2ccc(C3CC3)cc21
CC1(C)CN(C(=O)c2ncn(-c3ccccc3)n2)c2ccccc2S1
CC1(C)CN(Cc2ccc(Cl)cn2)CCO1
CC1(C)CSC(=Nc2ccccc2I)N1
CC1(C)CSC[C@H](Nc2cc(Cl)cc3cccnc23)C1
CC1(C)C[C@@H](C(=O)N[C@H]2CC(=O)N(c3n[nH]c4ccccc34)C2)CCO1
CC1(C)C[C@@H](C(=O)Nn2ccc3ccc(Cc4ccccc4)cc32)CCO1
CC1(C)C[C@@H](Cc2ccccc2)C[NH+]1NCc1ccc(NC(N)=O)cc1
CC1(C)C[C@H](C2(C[NH3+])Cc3ccccc3C2)CC(C)(O)C1
CC1(C)C[C@H]([C@@H]2CCOC3(CCCCC3)C2)CC[C@H]1[NH3+]
CC1(C)C[C@]2(C[NH+]=C(N)O2)C(C)(C)O1
CC1(C)Cc2c(sc(C#N)c2C(=O)NCC(=O)NCc2ccccc2)CO1
CC1(C)Cc2nc(C(=O)Nc3cc(F)ccc3C(N)=O)ncc2[C@H](c2ccncc2)C1
CC1(C)NC(=O)N(CCCOc2ccccc2-c2ccccc2)C1=O
CC1(C)OC(O)(O)C(C)(O)C(C)(C)C1(C)Oc1ccc([N+](=O)[O-])cc1
CC1(C)O[C@H]2CCC=C(Br)[C@@H]2O1
CC1(C)O[C@H]2O[C@H](O)C(C)(C(O)c3c(O)cc(O)c4c3C(=O)c3ccccc3C4=O)[C@H]2O1
CC1(C)Oc2ccc(C(=O)N3CCCc4ccccc43)cc2NC1=O
CC1(C)S[C@H]2[C@H](C(=O)NC(NN3CCNC3=O)c3ccccc3)C(=O)N2[C@H]1C(=O)[O-]
CC1(C)[C@@H](C(=O)[O-])[C@@H]1C(=O)Nc1ccc(N2CCCCS2(=O)=O)cc1
CC1(C)[C@@H]2CC=C(C(=O)NN=Cc3ccccc3Br)[C@H]1C2
CC1(C)[C@H](C(=O)[O-])[C@H]1C(=O)NCC(=O)[O-]
CC1(C)[C@H]2CC[C@@H]1[C@H]1NS(=O)(=O)C[C@H]21
CC1(C)[C@H]2CC[C@@]1(C)c1nc(SCC(=O)Nc3cccc(Cl)c3)nnc12
CC1(C)[C@H]2OCC[C@@H]2[C@@H]1C(=O)Nc1cnccn1
CC1(C)[C@H]2OCC[C@@H]2[C@@H]1[C@H]1CCCCN1C(=O)Nc1[nH]cc[nH+]1
CC1(C)[C@H]2OCC[C@H]2[C@H]1C(=O)NCOc1ccccc1C=O
CC1(C)[C@]2(C)CC[C@@]1(C(=O)Nc1ccccc1F)[C@@H](Br)C2=O
CC1(C2CC2)NC(=O)N(Cc2ccc(C(=O)Nc3ccccc3)cc2)C1=O
CC1(CC(=O)NCC(=O)Nc2ccccc2)Cc2ccccc2C1
CC1(CC(=O)Nc2c(F)c(F)c(F)c(F)c2F)COC1
CC1(CC(=O)Nc2c([N+](=O)[O-])ccnc2Cl)CCCO1
CC1(CC(=O)[O-])CC[C@H](CC(=O)[O-])C1
CC1(CC2CCN(C(=O)N[NH+]3CCCC3)CC2)Cc2ccccc2C1
CC1(CC2CCN(C(=O)N[NH+]3CCCC3)CC2)Cc2ccccc2C1
CC1(CC2CCN(C(=O)O)CC2)C(=O)N(Cc2ccccc2)c2ccccc21
CC1(CCCO)CCC(C)(C(=O)[O-])CC1
CC1(CCOCCO)CCC[C@@H](C(=O)[O-])C1
CC1(CNC(=O)N2CCCC2(C)C(=O)[O-])CCCO1
CC1(CNC(=O)NC(CC(F)(F)F)c2ccc(F)cc2)CCCC[C@H]1O
CC1(CNC(=O)NC[NH+]2C[C@@H](Cc3ccccc3)C[C@@H]2O)CCCS1
CC1(CNC(=O)c2ccc(C(C)(C)C)cc2)NC(=O)N(C2CC2)C1=O
CC1(CNC(C[NH3+])c2ccc(Cl)cc2)CCCO1
CC1(CNc2ccncn2)CCCO1
CC1(CO)CCC[C@@H]1C(=O)Nc1c(O)cc(Cl)cc1Cl
CC1(CO)CCC[C@@H]1[NH2+]Cc1cc(Br)ccc1OC(F)F
CC1(C[C@@H]2CCCN2C(=O)c2ccc(F)cc2)CC(=O)N(c2ccc(-c3ccccc3)cc2)C1=O
CC1(C[C@H]2CCCN2C(=O)c2nccs2)CC(=O)N(c2ccc(-c3ccccc3)cc2)C1=O
CC1(C[NH3+])CCC(C)(Cc2c(F)cccc2Cl)[C@@H]1O
CC1(C[NH3+])CCSCC1(C)NCc1cccs1
CC1(Cc2ccncc2)CCC[NH2+]1
CC1(Cc2nc(C(C)(C)C)cs2)CC[C@H](C(=O)[O-])C1
CC1(Cn2nc(C(=O)Nc3ccc(F)cc3)ccc2=O)CCCC1
CC1(N(CC#N)C(=O)CC#N)[C@]2(C)CC[C@@]1(C)c1nc(C#N)c(C#N)nc12
CC1(N2CCN(C(=O)c3cccc(Cl)c3)CC2)[C@]2(C)CC[C@@]1(C)C(=O)O2
CC1(NC(=O)NCCCc2ccc(O)cc2)Cc2ccccc2C1
CC1(O)C(=O)N(CC([O-])=C2CCc3ccccc3C2=O)c2ccc(Cl)cc21
CC1(O)CCC(C)(CC(=O)N[C@H]2C=C[C@@H]([NH3+])C2)CC1
CC1(O)CCCC1(C)Cc1ccc[nH+]c1N
CC1(O)CCCC1(C)[C@@H]1CCO[C@]2(CCSC2)C1
CC1(O)CCCC[C@@H]1C1(C[NH3+])CCC1
CC1(O)CCC[C@H]([C@@H]2CCOC3(CCCCC3)C2)C1
CC1(O)CCOC[C@H]1S(=O)(=O)C1CCCCC1
CC1(O)CC[C@@H]2[C@H]3CCC4=CC(=O)CC[C@@]4(C)[C@H]3[C@H](C(=O)CC(=O)OCCC(=O)[O-])C[C@]21O
CC1(O)CC[C@H]2[C@@H]3CCC4=CC(=O)CCC4=C3C=C[C@@]21C
CC1([N+](=O)[O-])COP(=O)([O-])OC1
CC1([NH3+])CCCC1(C)c1cccc2cnccc12
CC1([NH3+])C[C@@H]1c1cccc(F)c1
CC1(c2cc3ccccc3o2)NC(=O)N(CC(=O)c2ccc(Oc3ccccc3)cc2)C1=O
CC1(c2ccc3c(c2)CN(C(=O)S(=O)(=O)NCc2cccs2)CC3)CC1
CC1(c2ccccc2)NC(=O)N(CCc2ccccn2)C1=O
CC1(c2ccccc2)NC(=O)N(NC(=O)CCl)C1=O
CC1(c2ccccc2Cl)NC(=O)N(CC(=O)Nc2ccccc2C#N)C1=O
CC1(c2ccccc2F)NC(=O)N(Cc2cccc(C#N)c2)C1=O
CC1(c2ccccc2F)NC(=O)N(Cc2cn3ccccc3n2)C1=O
CC1(c2nc([C@@H]3CC[C@@H]4CCCC[C@@H]4[NH2+]3)no2)CCCO1
CC1=C(C#N)C(=CNc2cc(O)ccc2C(=O)[O-])C(=O)N(C)C1=O
CC1=C(C#N)CC(=Nc2cc(C)cc(C)c2)n2c1nc1ccccc12
CC1=C(C(=O)N2CCCC2)N=C(S(=O)(=O)N2CCc3ccccc3C2)[C@H]1C
CC1=C(C(=O)NCc2ccc(-n3cncn3)cc2)[C@H](C)NC(=O)N1
CC1=C(C(=O)Nc2cc(C)ccc2C)C(=O)OC12CCCCC2
CC1=C(C(C)N(C)C(=O)n2cc(Cc3ccccc3F)nn2)[C@@H](C)N=N1
CC1=C(CCN(C)C(=O)CN2Cc3ccccc3O[C@H](c3ccsc3)C2)[C@@H](C)N=N1
CC1=C(CCN(C)C(=O)[C@@H]2C=C(COc3nc4cc(C)ccc4s3)ON2)[C@H](C)N=N1
CC1=C(CCN(C)C(=O)[C@@H]2C=C(COc3nc4cc(C)ccc4s3)ON2)[C@H](C)N=N1
CC1=C(CC[NH+](C)[C@H]2[C@H](O)c3ccccc3C23CC[NH2+]CC3)[C@H](C)N=N1
CC1=C(N)[C@@H](C#N)C2=C(O1)c1ccccc1N(c1ccccc1C)S2(=O)=O
CC1=C(c2ccc(C(C)(C)C)s2)N(N(C)N)C2=C(C(=O)CC(C)(C)C2)[C@H]1C#N
CC1=C(c2ccc([N+](=O)[O-])cc2)[C@H](C(=O)N2CCCCC2)C2=C(CC(C)(C)CC2=O)N1
CC1=C(c2ccc([N+](=O)[O-])s2)N(N)C2=C(C(=O)CC(C)(c3ccc(Cl)c(C)c3)C2)[C@H]1C#N
CC1=C(c2ccccc2)C[C@H](C(=O)CC(=O)Oc2ccc[nH]c2=O)N1C
CC1=CC(=C(C#N)C#N)CC(C)(C=Cc2ccc(N(C)C)cc2)C1
CC1=CC(=O)C(C)=C(C)C1=O
CC1=C[C@@H](C)[C@@H]2CO[C@H](C)[C@H]1[C@H]2[n+]1cccc(C)c1
CC1=C[C@@H](C)[C@H](CN(C)C(=O)C2CCCCC2)[C@@H](C)C1
CC1=NC(=O)C2=C(CSC(C)C(=O)NCc3ccc4c(c3)OCCO4)[C@@H](C)SC2=N1
CC1=N[C@H]2c3c(oc(C(=O)NCc4cccc(Cl)c4)c3C)CC[C@H]2S1
CC1C(C)(C)C1(C)C[C@@H]1NC(=O)[C@H](C(C)(C)C)N(C)C1=O
CC1C(C)(C)C1(C)NC1=[NH+][C@]2(CCC[C@@H](C)C2)CS1
CC1CCC(C(=O)NC2(C)Cn3c(cc4sccc43)C(=O)N2Cc2ccc3c(c2)OCO3)CC1
CC1CCC(C(=O)NCSCC[NH3+])CC1
CC1CCC(C(=O)Nc2ccsc2)CC1
CC1CCC(C)(NC(=O)N2CCCC[C@@H](N3CC[NH+](C)CC3)C2)CC1
CC1CCC(C)([NH+](C)C(C)CNC[C@@H]2CCCO2)CC1
CC1CCC(CC2(C)CN(C)CC[S@+]2[O-])CC1
CC1CCC(CN(C)C(=O)CC2(O)CCCC2)CC1
CC1CCC(N(C)C(=O)CCc2nc3ccccc3c(=O)[nH]2)CC1
CC1CCC(N(C)C(=O)CS(=O)(=O)C(C)C(C)C)CC1
CC1CCC(N(CN(C)CCC#N)C(=O)C2CC2)CC1
CC1CCC(NC(=O)Nc2ccc(C(N)=O)cc2)CC1
CC1CCC(OCc2cc3c(cc2N)OCCO3)CC1
CC1CCC(S(=O)(=O)NCC(=O)Nc2cccc(OC3CCCC3)c2)CC1
CC1CCC([NH+](Cn2cnc(-c3ccccc3)n2)C2CCC(O)CC2)CC1
CC1CCC([NH2+]C(C)C(C)O)CC1
CC1CCN(C(=O)C(=O)NCCc2ccc3c(c2)CCO3)CC1
CC1CCN(C(=O)C(C(=O)Nc2ccc(F)cc2)C(=O)NC2CC2)CC1
CC1CCN(C(=O)C(C)S(=O)(=O)C(C)C(C)O)CC1
CC1CCN(C(=O)CCN(C)C(=O)C2CCC2)CC1
CC1CCN(C(=O)CNc2cc(Cl)cc(Cl)c2)CC1
CC1CCN(C(=O)NCN2CCC(c3cc[nH+]cc3)CC2)CC1
CC1CCN(C(=O)OC(=O)NC2(c3cc(F)ccc3F)CCCC2)CC1
CC1CCN(C(=O)O[NH2+]C(C)c2cc(Cl)ccc2F)CC1
CC1CCN(C(=O)[C@H]2CCCS2)CC1
CC1CCN(C(=O)c2cc(CC(=O)NC=Cc3ccccc3Cl)on2)CC1
CC1CCN(C(=O)c2cc(OC[C@H]3CCCO3)on2)CC1
CC1CCN(C(=O)c2ccccc2C(=O)NC(=S)Nc2ccc(OC(C)C)cc2)CC1
CC1CCN(C(=S)NC(=O)C=Cc2cccs2)CC1
CC1CCN(C(=S)SCC(=O)Nc2ccccc2)CC1
CC1CCN(C2CC[NH+](c3cc(NC(C)C)nc(C(C)C)n3)CC2)CC1
CC1CCN(S(=O)(=O)NC(=O)c2ncc3c(n2)CC(C)(C)C[C@H]3c2ccncc2)CC1
CC1CCN(S(=O)(=O)[NH2+]C(C)C[C@@H]2CCCC[NH2+]2)CC1
CC1CCN(c2cc(O)nc(-c3cncc(Br)c3)n2)CC1
CC1CCN(c2nc(Cl)ns2)CC1
CC1CC[NH+](C(C)[NH2+]Cc2cccc(OCC(F)F)n2)CC1
CC1CC[NH+](CCNC(=O)NC(C)c2nc(-c3cccc(F)c3)no2)CC1
CC1CC[NH+](CNC(=O)c2ccc(C(=O)N(C)C)cc2)CC1
CC1CC[NH+](N(C)c2ccc(C(=O)NCc3ccccc3F)cc2)CC1
CC1CC[NH+](NC(=O)N(Cc2ccco2)C(C)[C@@H]2CCCO2)CC1
CC1CC[NH+](NC(=O)c2oc3ccccc3c2COC(C)C)CC1
CC1[C@@H](C)CCC[C@@H]1C(=O)NCC(=O)Nc1ccsc1
CC1[C@@H](C)CCC[C@@H]1C(=O)NC[C@@H]1CCCO1
CC1[C@H](C)CCC[C@H]1C(=O)NCc1ccc2nc(S[N+](=O)[O-])sc2c1
CC=C(C)C(=O)N(CCOC(C)=O)c1nc2ccccc2o1
CC=C(C)C([NH2+]C)c1nc[nH]n1
CC=C(C)C([NH2+]CCC)C1CCOCC1
CC=C(C)C([NH3+])C(C)(CC)[NH+](CC)CC
CC=C(C)NC(=O)C(C)c1nncn1CCC
CC=C(C)[C@@H]1[C@H](C)C1(C)C(=O)N1CCC(CNC(C)=O)CC1
CC=C(C)[C@H]1[C@H](C)C1(C)NC(=O)c1ccc(SC)cc1
CC=C1C=Cc2ccc(C)cc2N1c1sc2ccccc2[n+]1CC
CC=C1N(C(C#N)=CC#N)c2ccccc2C1(C)C
CC=C1Oc2c(c(CN3CCOCC3)cc(O)c2-c2ccc(OC)cc2OC)C1=O
CC=C1Oc2c(c(CN3CCOCC3)cc(O)c2-c2cn(CC)c3ccc(OC)cc23)C1=O
[truncated: 8,000 more rows]
