# Supplementary material for: t-SMILES: a fragment-based molecular representation framework for de novo ligand design
Source: Nat Commun. 2024 Jun 11;15:4993. doi: 10.1038/s41467-024-49388-6 (PMC11167009; doi:10.1038/s41467-024-49388-6)
Supplement: Supplementary file 4 — Source Data [file 41467_2024_49388_MOESM4_ESM.zip › Soure data/Source data and code for all other graphs/Metrics/Dataset/Zinc/Recon/all.txt.[Scaffold_Dy][134]_join.csv.re_smils[1].smi.rnd10000.csv]

BrCc1ccc(OC[C@@H]2COc3ccccc32)cn1
Brc1ccc(-c2nnc3sc(C[NH+]4CCC5(CC4)OCCO5)cn23)cc1
Brc1ccc(Cn2c([C@H]3CCCO3)nc3ccccc32)cc1
Brc1ccc(NCc2cccs2)nc1
Brc1ccc2c(c1)[C@H]1OCC[C@H]1[C@@H](c1cccs1)N2
Brc1ccc2nc(NCC[NH+]3CCCC3)sc2c1
Brc1cccc(Oc2ccccc2)c1
Brc1cncc(OC2CCC2)c1
Brc1csc(CN2CC[C@@H]([NH+]3CCCC3)C2)c1
C#CC1(OCOC)CCCCO1
C#CCCCC[NH2+][C@@H]1CCN(C2CC2)C1
C#CCCN1CCN(C(=O)[C@@H](C)NC(=O)c2ccccc2C(C)C)CC1
C#CCCN1CCN(C(=O)c2c(C)oc(C)c2C)CC1
C#CCC[NH+]1CCC(NC(=O)Nc2ccc(Cl)c(C(N)=O)c2)CC1
C#CCN(C(=O)Nc1ccc(F)cc1Cl)[C@H]1CCS(=O)(=O)C1
C#CCN(C(=O)Nc1ccccc1F)[C@H]1CCS(=O)(=O)C1
C#CCN(C(=O)[C@@H]1SCCc2sccc21)[C@H]1CCS(=O)(=O)C1
C#CCN(CC#C)C(=O)C=Cn1nc(Cl)c(CCCC)c1C
C#CCN(CC#C)C(=O)Cc1ccc(OCC)cc1
C#CCN(CC#C)C(=O)Cc1ccc(OCC)cc1
C#CCN(CC#C)C(=O)c1nc(-c2cccc(C)c2)cs1
C#CCN(CC#C)C[C@@H](O)c1ccccc1Cl
C#CCN(CC(=O)NC(=O)NCC(F)(F)F)[C@@H]1CCc2ccccc21
C#CCN(CC(=O)[O-])C(=O)CCNC(=O)C(C)(C)C
C#CCN(CC(=O)[O-])C(=O)Nc1cccc(C#N)c1
C#CCN(CC(=O)[O-])C(=O)[C@H]1C[NH2+]C[C@H]1C
C#CCN(CC(=O)[O-])[C@H](C)c1nc2ccccc2s1
C#CCN(C[C@H]1CCCO1)C(=O)N[C@@H](C)c1cccc([N+](=O)[O-])c1
C#CCN(Cc1ccc(C(=O)OC)cc1)S(=O)(=O)c1ccsc1F
C#CCN(Cc1ccc(SC(=O)N(C)C)cc1)[C@@H]1CCS(=O)(=O)C1
C#CCN1C(=O)N=C(C(C)(C)C)[C@]12CCC[C@@H](N)CC2
C#CCN1C(=O)S/C(=C\c2cc(Br)c(OC)cc2OC)C1=O
C#CCN1CCC[NH+](CC(=O)N2CCCC2)CC1
C#CCN1CCN(C(=O)NCCOCCC(C)C)CC1
C#CCN1CCN(C(=O)NC[C@H]2CCCO2)CC1
C#CCN1CCN(C(=O)c2c(C)nc(SC)nc2C(C)C)CC1
C#CCN1CCN(C(=O)c2ccc([N+](=O)[O-])cc2Br)CC1
C#CCN1CCN(Cc2cnc(Cl)s2)CC1
C#CCN1CCN([C@@H](C)C(=O)Nc2cc(C)ccc2F)CC1
C#CCNC(=O)Cn1cnc2ccsc2c1=O
C#CCNC(=O)N(CC)[C@H]1CCN(c2ccccc2)C1=O
C#CCNC(=O)N1CCC[C@H]1c1nc2ccccc2s1
C#CCNC(=O)NCc1ccccc1COCC
C#CCNC(=O)N[C@@H](CC(C)C)c1ccccc1OC
C#CCNC(=O)c1c(C(=O)Nc2ccccc2C)nnn1-c1ccc(C)cc1
C#CCNC(=O)c1ccccc1NC(=O)c1cc(C(C)C)no1
C#CCNCC(=O)N[C@H](CC)C(=O)[O-]
C#CCNCC(=O)[NH+]1CCN([C@@H](C)C(=O)[O-])CC1
C#CCNC[C@H](C)Sc1cc2ccccc2[nH]1
C#CCNS(=O)(=O)C(C)(CNC(=O)c1cccc(C)c1)[NH+]1C[C@@H](C)C[C@H](C)C1
C#CCOCOCC#CC[NH+]1CCCCC1
C#CCOC[C@@H]1CCCN(C(=O)c2ccc(F)c(F)c2)C1
C#CCOC[C@H]1CCCN(C(=O)[C@@H]2CC(=O)N(c3ccc(F)cc3)C2)C1
C#CCO[C@@H](NCc1ccccc1C)c1nc(-c2ccncc2)cs1
C#CCOc1cc(/C=C2/N=C(c3ccccc3)OC2=O)ccc1OC
C#CCOc1cc(NC(=O)C(=O)N(C)CCOC)ccc1F
C#CCOc1cc(NC(=O)COCC)ccc1F
C#CCOc1ccccc1C=C1C(=O)NC(=S)NC1=O
C#CC[C@@H](O)c1cncc(Br)c1
C#CC[C@H]1C[C@@H]1c1ccc(/C=C/C(=O)O[C@@H](C)c2ccccn2)o1
C#CC[NH+](CC(=O)[O-])Cc1cccc2ccccc12
C#CCn1/c(=N/C(=O)c2ccc(OC)cc2)sc2cc(C(C)=O)ccc21
C#CCn1/c(=N\C(=O)Cc2ccc(OC)cc2OC)sc2c(OC)ccc(OC)c21
C#CCn1/c(=N\C(=O)[C@H]2Oc3ccccc3O[C@H]2C)sc2cc(C(=O)OCC)ccc21
C#CCn1c([C@H]2CC(=O)N(CCOC)C2)nc2ccccc21
C#CN(C(=O)c1ccc(C(C)C)cc1)c1cccc(NC(C)=O)c1
C#CN(C(=O)c1cnc(-c2ccccc2)nc1)c1cccc(C(C)C)c1
C#Cc1cc(C(=O)CCC(=O)Nc2cccc(F)c2)ccc1OC
C#Cc1cc(O)cc(F)c1NC(=O)c1nn(-c2ccc(F)cc2)cc1C
C#Cc1cccc(C(=O)N2CCc3c(c(C(=O)NCc4ccccn4)nn3CCc3ccccc3)C2)c1
C#Cc1cccc(N(CC(=O)NC(=O)NC(C)(C)C)C(C)C)c1
C#Cc1cccc2[nH]cc(CCNC(=O)C(=O)Nc3cccc(C)c3)c12
C(=C\c1ccccc1)\C=C\c1ccnc(N2CCOCC2)n1
C/C(=C/C(=O)NC(C)(C)C)NNC(=O)COc1c(C)cc(C)cc1Cl
C/C(=C\CN[C@@H]1[C@H](O)O[C@H](n2cnc3c(O)ncnc32)[C@H]1CO)CO
C/C(CC(=O)NCc1ccccc1)=N/NC(N)=S
C/C(CC(=O)Nc1ccc2c(c1)OCCO2)=N\NC(=O)C(C)C
C/C(CC(C)C)=N\NC(=O)c1cc([N+](=O)[O-])ccc1Cl
C/C(N)=C(\C#N)C(=O)CN1CCCCC1
C/C=C(/C)C(=O)NCCC(=O)Nc1ccc(C)cn1
C/C=C(/C)C(=O)NCCC(=O)Nc1ccc(C)cn1
C/C=C(/C)C(=O)NCCNC(=O)CC1CCCCC1
C/C=C(/C)C(=O)N[NH+]1CCN(c2ccc(C)cc2Cl)CC1
C/C=C(/C)C([O-])=Nc1nc(C(F)(F)F)n[nH]1
C/C=C(\C)C(=O)N(CC)[C@@H](C)c1cc2ccccc2o1
C/C=C/C=C/C(=O)Nc1cccc(Oc2cnccn2)c1
C/C=C/CCNC(=O)C(=O)Nc1cccn(Cc2ccc(F)cc2)c1=O
C/C=C/CCNC(=O)c1c(F)cccc1C(F)(F)F
C/C=C/CC[NH2+][C@@H]1C[C@@H](C)CC[NH+]1Cc1ccccc1
C/C=C/CS(=O)(=O)[C@@H](C)C(=O)NCC1CCCCC1
C/C=C\C(=O)NC[C@H]1OCCc2ccccc21
C/C=N/OC(=O)NC(CC)(C(F)(F)F)C(F)(F)F
C/[NH+]=C(/NCC(=O)N1CCCCC1)NC(C)C
C/[NH+]=C(/NCCN1c2ccccc2C[C@H]1C)NC(C)C
C1=C(CN2CCN(c3cccs3)CC2)COc2ccccc21
C1=C[C@H]2C[C@@H]1C[C@@H]2C[NH2+]CCc1n[nH]c(-c2ccco2)n1
C1CC(C[NH+](C2CCSCC2)C2CC2)CC[NH2+]1
C1CCC(CCOC[C@@H]2CCC[NH2+]C2)CC1
C1CC[NH+]2CCCN([C@@H]3CC[NH+]4CCC[C@H]34)C[C@@H]2C1
C1CC[NH+]2CCCN([C@@H]3CC[NH+]4CCC[C@H]34)C[C@@H]2C1
C1CSC[C@H](CC[NH2+]C[C@H]2CCOC2)N1
C1C[C@H]([NH2+]C(C2CC2)C2CC2)CN1
C=C(C)C(=O)Nc1ccc(C(=O)/C=C/c2ccc(OC)cc2)cc1
C=C(C)CN(CC)C(=O)NCc1c(F)cccc1OC(F)F
C=C(C)CN(CC)C(=O)NCc1ccc(C[NH+](C)C)cc1
C=C(C)CN(CC)C(=O)NCc1cccnc1
C=C(C)CN(CC)C(=O)c1ccc(COc2ccc(F)cc2)o1
C=C(C)CN/C(N)=[NH+]/CCc1cccs1
C=C(C)COc1cccc(C[NH2+]Cc2ccc(C)cc2)c1
C=C(C)C[NH+](CC)CCC(=O)NC(=O)NC
C=C(Cl)CSc1nc2c(cnn2-c2ccccc2)c(=O)[nH]1
C=C(N[C@H]1[NH+]=c2ccc(Br)cc2=C1C(=O)OCC)[NH+](C)C
C=C1C(C)(C)[C@@H]2CC[C@@]1(C(=O)NNC(=O)c1cc3ccc(OCCC)cc3oc1=O)C2
C=C1C=C(OC)N2C(=NC(NCc3ccccc3)=[NH+][C@@H]2c2ccccc2[O-])N1
C=C1CCC[C@]2(C)C[C@H]3OC(=O)[C@H](C[NH+]4CCc5cc(CCO)c(OC)cc5[C@@H]4OC)[C@H]3C[C@H]12
C=C1CC[C@@H]2C(C)(O)[C@@H](CO)CC[C@]2(C)[C@@H]1CCC1=CCOC1=O
C=C1c2ccccc2C(=O)N1CCC(=O)N1CCC(OCC(C)C)CC1
C=C1c2ccccc2NC(=O)N1C[C@@H](F)c1c(Cl)cccc1[NH+](C)C
C=CC(=O)NCCNC(=O)n1nc(C(C)C)c2cc(C)sc21
C=CC(=O)c1c(Cl)cc(Cl)nc1Cl
C=CCC(=O)N1CC[C@H](C(=O)OC)C1
C=CCC(CC=C)c1nc(-c2ccc(C#N)cn2)no1
C=CCC1(C)/C(=C\C(=O)[C@H](C)Sc2nnc([C@H]3CCS(=O)(=O)C3)n2C)N(C)c2ccccc21
C=CCC1(CC=C)c2ccccc2C(=O)N1C(=O)OCC
C=CCC1(Cl)C(=NOC)C(OC)=C(CCO)C1([O-])Cl
C=CCC1(O)CCCC[C@H]1CC
C=CCCC(=O)N(C)[C@H]1CCCC[C@@H]1S(C)(=O)=O
C=CCCC(=O)N1CCOC[C@@H]1C1CC1
C=CCCCC(=O)Oc1ccccc1F
C=CCCCN(C)C(=O)c1cccc2c(C)c(C)oc12
C=CCCCN(C)S(=O)(=O)c1cc(C)ccc1S(C)(=O)=O
C=CCCCOCc1c(C[NH3+])oc2ccccc12
C=CCCC[C@@H](C)OC(=O)n1nc(Cl)c(C)c1C
C=CCCC[C@H](C)[NH+]1CCC(NC(=O)c2ccc(C)s2)CC1
C=CCCO[C@H](C)C(=O)N[NH+]1CC[C@@H](C)[C@H]1c1ccc(Cl)cc1
C=CCC[C@H](C)OC(=O)N1CCC[C@H](C(=O)CC)C1
C=CCN(C(=O)Cn1nnc2ccccc2c1=O)c1ccccc1
C=CCN(C(=O)c1ccc(Cl)c(Cl)c1)[C@@H]1CCS(=O)(=O)C1
C=CCN(C(=O)c1csnn1)[C@H](C(=O)NC(C)(C)C)c1ccccc1F
C=CCN(CC(=O)[O-])C(=O)C[NH3+]
C=CCN(CCc1ccccc1)C(=O)[C@H]1C[C@H]2CC[C@@H]1O2
C=CCN(Cc1cccc(C#N)c1)C(=O)CCCC
C=CCN(Cc1ccccc1)C(=O)Nc1ccc2c(c1)COC2
C=CCN(Cc1ccccc1CC)C(=O)[C@H]1CC(=O)N(F)C1
C=CCN(Cc1cccs1)C(=O)c1cc(Cl)c[nH]1
C=CCN(Cc1cccs1)C(=O)c1cccc(OC)c1OC
C=CCN(Cc1cccs1)C(=O)c1cccc(OC)c1OC
C=CCN1C(=O)/C(=C/c2ccc(-c3ccc(C(=O)[O-])c(Cl)c3)o2)C(=O)NC1=S
C=CCN1C(=O)/C(=N\NC(=O)[C@H]2COc3ccccc3O2)c2ccccc21
C=CCN1C(=O)NC(=N)[C@@H]1CC(C)(C)C
C=CCN1CCN(C2=[NH+]C[C@@H](C)S2)CC1
C=CCNC(=O)C(=O)Nc1nn(-c2ccccc2C)cc1Cl
C=CCNC(=O)CN1CCN(c2ncc(Cl)cc2C#N)CC1
C=CCNC(=O)CNc1cc(Cl)c(Cl)cc1Cl
C=CCNC(=O)CSc1c(C(F)(F)F)cc(C#N)nc1C
C=CCNC(=O)C[NH2+][C@](C)(C(=O)[O-])C(F)(F)F
C=CCNC(=O)NC(=O)COc1cccc(I)c1
C=CCNC(=O)NCC(=O)N(CC)Cc1ccccc1
C=CCNC(=O)[C@H]1Cc2cc(Cl)ccc2O1
C=CCNC(=O)c1cc(S(=O)(=O)N2CCCCC2)ccc1N1CCCC1
C=CCNC(=O)c1cccc(S(=O)(=O)[N-]c2ccc(C(C)=O)cc2)c1
C=CCNC(=O)c1cn(-c2ccc(C)cc2)nc1-c1ccccc1
C=CCNC(=S)N[NH+]1CCN(C(=O)c2cccc(C)c2)CC1
C=CCNc1c(N)ncnc1N1CCCCCC1
C=CCOC(=O)COc1ccc2c(-c3cc4ccccc4oc3=O)cc(=O)oc2c1
C=CCOC(=O)N1CCC2(CC1)CNC(=O)C2
C=CCOC(=O)c1ccc(C)cc1[C@H]1C(Br)=C(OC)Nc2ncnn21
C=CCOC12CN3CC(c4ccccc4)(CN(C1)C3c1ccc(C)cc1)C2=O
C=CCO[C@@H](Oc1cccc(C)c1)C(=O)Nc1cccc(C)c1
C=CCO[C@@H]([NH2+]Cc1ccc(C)cc1)c1ccc2c(c1)OCO2
C=CCOc1cc(C(=O)NC2CCCC2)cc2occc12
C=CCOc1cc(OC)cc2oc3c(c(=O)c12)[C@@H](c1ccc(C)c(C)c1)N(Cc1ccco1)C3=O
C=CCOc1cc([C@@H]2c3c(oc4ccccc4c3=O)C(=O)N2Cc2ccc(OC)cc2)ccc1C
C=CCOc1cc([C@@H]2c3c(oc4ccccc4c3=O)C(=O)N2c2ccc(OC)cc2)ccc1C(C)=O
C=CCOc1cccc2c1N[C@@H](c1ccc(N(C)C)cc1)[C@H]1CC=C[C@H]21
C=CCOc1ccccc1CN1CCNC(=O)[C@@H]1c1ccccc1
C=CCOc1ccccc1OCC(=O)Nc1ccc(F)cc1
C=CCSC1CCN(Cn2c(OC)nc3ccccc32)CC1
C=CCSc1nnc(-c2cccnc2)n1C1CC1
C=CC[C@@]1(c2ccc(Cl)cc2)NC(=O)N(CC)C1=O
C=CC[C@](C#N)(C(=O)OCC)[C@@H](C)C#CCC
C=CC[C@]1(Nc2ncccc2C(F)(F)F)N=C(c2ccccc2)N(C)C1=O
C=CC[NH+](CC(=O)[O-])CC(=O)Nc1cc(C)no1
C=CC[NH+](CC=C)CC(=O)Nc1ccc2c(c1)OCCO2
C=CC[NH+](Cc1cc(C)cc(C)c1)[C@@H]1CCS(=O)(=O)C1
C=CC[NH+](Cc1cc(C)cc(C)c1)[C@@H]1CCS(=O)(=O)C1
C=CC[NH+](Cc1nnc(-c2cc(C)oc2C)o1)CC1CCCCC1
C=CC[NH+]1CCC(NC(=O)N2CC=C(c3ccc(CC)cc3)CC2)CC1
C=CC[NH2+]CC(=O)N(C)[NH+]1CCC[C@@H](C)C1
C=CC[NH2+]CC(=O)Nc1ccccc1-n1cccn1
C=CC[NH2+]CCN[C@H]1CC[NH+](C2CC2)C1
C=CC[NH2+]Cc1nc(C[C@H]2CCCO2)no1
C=CC[NH2+]Cc1sccc1CC
C=CC[NH2+][C@@H](C(=O)[O-])c1ccc(CC(C)C)cc1
C=CC[NH2+][C@@H]1CCOC2(CCC2)C1
C=CC[NH2+][C@H](C)[NH+]1CCC[C@H](CCC)C1
C=CC[n+]1c(-c2ccc(Br)cc2)csc1Nc1cccc([N+](=O)[O-])c1
C=CC[n+]1c(Nc2ccccc2NC(C)=O)sc(OC)c1-c1ccccc1
C=CCc1c(OC)cc(C(=O)Nc2ccccc2-n2ccnc2)cc1OC
C=CCn1c(-c2ccccc2OC)n[nH]c1=S
C=CCn1c(=O)c2ccccc2n2c(SCC(=O)N(C)Cc3c(F)cccc3Cl)nnc12
C=CCn1c(CC)nnc1-c1cc2c(s1)CC[C@H](SCC#N)C2
C=CCn1c(SCC(=O)N2CCCC[C@H]2C)nc2ccccc21
C=CCn1c(SCC(=O)Nc2c(C)cc(C)cc2C)nnc1-c1cnccn1
C=CCn1c(SCC(=O)Nc2sc3c(c2C#N)CCCC3)nnc1-c1cccnc1
C=CCn1c(SCC(=O)c2ccc(Br)s2)nnc1[C@H]1COc2ccccc2O1
C=CCn1c(SCc2ccccc2C)nnc1-c1cnccn1
C=CCn1c(S[C@@H](C)C(=O)N2CC(=O)Nc3ccccc32)nnc1[C@H]1COc2ccccc2O1
C=CCn1c(Sc2ncc(Br)cn2)nnc1-c1ccccc1
C=CCn1c([C@@H]2CCCN2C(=O)c2ccc(Cl)cc2)n[nH]c1=S
C=CCn1ccc(=O)nc1SCc1ccccc1
C=CCn1ccc2c(OCC(=O)Nc3cccc(F)c3)cccc2c1=O
C=CCn1nc(C(=O)N2CCCC2)c2c1CC[C@@H](NCc1cc(F)cc(C(F)(F)F)c1)C2
C=C[C@@H]([NH2+]CCC)C(C)(C)OC
C=C[C@@H]1CC=C[C@@H]1CC(C)=NNS(=O)(=O)c1ccc(C)cc1
C=C[C@@H]1CN(C(=O)C[C@H](C)c2ccccc2)c2cc(F)ccc2C(=O)N1
C=Cc1c(Cl)cc(O)cc1Br
C=Cc1c(Cl)cc(O)cc1Br
C=Cc1ccc2c(c1)N(Cc1ccc(C(=O)OC)cc1)C(=O)c1ccccc1S2(=O)=O
CC#CC[C@H]([NH2+]CCC)[C@@H]1CSCCO1
CC(/C=N/NC(=O)CSc1nc2ccccc2[nH]1)=C\c1ccccc1
CC(/C=N\Nc1nc2c(c(=O)n(Br)c(=O)n2C)n1Cc1ccccc1)=C/c1ccccc1
CC(=CC1CCOCC1)C[NH2+]C(C)C
CC(=Cc1c(C#N)nn(Cc2ccccc2)c1C)C(=O)Nc1ccc(C)cc1
CC(=Cc1cc([N+](=O)[O-])nn1C)C(=O)c1ccccc1
CC(=Cc1ccc(OCC(=O)N2CCCC2)cc1)c1nc2cc(C#N)c(C)cc2[nH]1
CC(=NNC(=O)COc1ccccc1)c1ccc(-c2ccccc2)cc1
CC(=NNC(=O)[C@@H](C)Oc1ccc2c(c1)OCO2)c1ccncc1
CC(=NNC(=O)c1cc(-c2cccs2)nc2ccccc12)c1ccc(NC(=O)c2cccnc2)cc1
CC(=NNC(=S)[C@H]1COc2ccccc2O1)[C@H]1COc2ccccc2O1
CC(=NNC(N)=S)c1ccccn1
CC(=NNC1[NH+]=c2ccccc2=[NH+]1)c1ccccc1
CC(=NOCC(=O)c1cc(N)n(-c2nccs2)c1C)C1CCCC1
CC(=NOCc1cccc(C)c1Br)c1cnn(C)c1
CC(=NOCc1nc(N)c(C)s1)c1ccc(N2CCCCC2)cc1
CC(=NS(=O)(=O)N1CCCCC1)C1C[C@@H]([O-])O[C@H](C)C1
CC(=Nc1nnc2cc(C)ccn12)c1sc(-c2cnn(C)c2)nc1[O-]
CC(=O)C1(CNC(=O)c2ccc(Oc3ccc(CO)cc3)cc2)CC1
CC(=O)C1(F)C[C@H](C(=O)NC[C@@H]2Cc3cc(C)cc(-c4ccc(C)s4)c3O2)CCO1
CC(=O)C1CCC(C(=O)Nc2cccc(C[NH3+])c2)CC1
CC(=O)CCCCC/C=C/C(=O)[O-]
CC(=O)CCCOC(=O)[C@@H](C)c1cc(Cl)ccc1Cl
CC(=O)CCCOC(=O)[C@@H]1CCCN(C(=O)c2ccc(Cl)cc2)C1
CC(=O)CC[C@H](C(=O)Oc1ccc(F)cc1)c1cccc(C)c1
CC(=O)COC(=O)c1cc(N2C(=O)c3ccc(Cl)cc3C2=O)ccc1C
CC(=O)CSc1ccccc1-c1nnc(Cl)o1
CC(=O)C[C@@H]1CCCCCN1C(=O)Cc1cccc(O)c1
CC(=O)C[C@H](Nc1nc(C)ns1)c1ccccc1
CC(=O)C[C@H]1CCCCCN1C(=O)Cc1ccccc1Cl
CC(=O)N(C(=O)CCC1CCN(C)CC1)C1CCC1
CC(=O)N(C(=O)Nc1ccc(CN(C)C2CC2)cc1)C1CCCCCC1
CC(=O)N(C)C1(NC(=O)[C@H](C)Nc2cccc(C#N)c2)CCCCC1
CC(=O)N(C)C1CC[NH+](CC(=O)Nc2ccc(C)cc2)CC1
CC(=O)N(C)CC(=O)O[C@H]1C=C(c2ccc(Cl)cc2)CC1
CC(=O)N(C)[C@@H](NC(=O)C1CCC1)C(=O)Nc1cccc(C)c1
CC(=O)N(C)c1ccc(NC(=O)CCC(=O)Nc2ccc(N(C)C(C)=O)cc2)cc1
CC(=O)N(C)c1ccccc1NCc1cc(OC(F)F)ccc1C
CC(=O)N(CCOc1ccccc1C)Cc1nc2ccccc2c(=O)[nH]1
CC(=O)N(C[C@@H]1[C@@H](C)CC(C)=C[C@H]1C)C1CCCCC1
CC(=O)N(Cc1ccc(N2CCOCC2)cc1)S(=O)(=O)c1ccc2c(c1)C[C@H](C)N2C
CC(=O)N(Cc1ccc(NC(=O)N(C)CC[C@H](C)O)cc1)C1CC1
CC(=O)N(Cc1ccc(NC(=O)N(C)CC[C@H](C)O)cc1)C1CC1
CC(=O)N(Cc1ccc(NC(=O)N2CCCSCC2)cc1)C1CC1
CC(=O)N(c1ccc(Cl)cc1)c1nc(COc2ccc(F)cc2F)cs1
CC(=O)N(c1nc(/C=C/C(=O)c2cccc(N3CCCC3=O)c2)cs1)c1cccc(C)c1C
CC(=O)N(c1nnc(S[C@H](C)C(=O)Nc2ccccc2F)s1)C1CC1
CC(=O)N1C(=O)Cc2cc(NS(=O)(=O)c3ccc(C)cc3)ccc21
CC(=O)N1C=Cc2ccccc2[C@H]1CC(=O)Nc1cccc(-n2cnnn2)c1
CC(=O)N1C=Cc2ccccc2[C@H]1CC(=O)Nc1nc2ccc(F)cn2n1
CC(=O)N1CCC(C(=O)NCC(C)(C)CC(C)C)CC1
CC(=O)N1CCC(C(=O)NCCc2ccc3c(c2)CCO3)CC1
CC(=O)N1CCC(C(=O)Nc2sc(C#N)c(-c3ccccc3)c2C)CC1
CC(=O)N1CCC([C@H](NC(=O)c2ccc(F)cc2)C(=O)NC2CC2)CC1
CC(=O)N1CCCC[C@@H]1C(=O)Nc1sc2c(c1C#N)CCN(S(C)(=O)=O)C2
CC(=O)N1CCCN(C(=O)NCCc2ccc(F)cc2)CC1
CC(=O)N1CCC[C@@H](c2nccnc2Nc2nc(C)cc(C)n2)C1
CC(=O)N1CCC[C@@H]1c1nnc2n1CC[NH+](C1CCCC1)CC2
CC(=O)N1CCC[C@@H]2[C@H]1[C@@H](c1ccc(C(C)C)cc1)CN2C(=O)c1cc(F)n[nH]1
CC(=O)N1CCC[C@H]1C(=O)N1CC[C@@H](Oc2cccc(Cl)c2)C1
CC(=O)N1CCC[C@H]1COCC(=O)[O-]
CC(=O)N1CCN(C(=O)C(=O)NCC2CCN(C(=O)c3ccccn3)CC2)CC1
CC(=O)N1CCN(C(=O)[C@H](C)Nc2cccc(C)c2COC(C)C)CC1
CC(=O)N1CCN(CCNC(=O)[C@@H](C)NC(=O)c2cccs2)CC1
CC(=O)N1CCN(Cc2cc(NCCOc3cccc(C)c3)cc[nH+]2)CC1
CC(=O)N1CCN(Cc2cc(NCCc3c[nH]c4cc(F)ccc34)cc[nH+]2)CC1
CC(=O)N1CCN(Cc2ccccc2)C[C@@H]1C(=O)NCc1ccccc1
CC(=O)N1CCN(S(=O)(=O)c2cccc(C(=O)Nc3cc(Cl)ccc3C(F)(F)F)c2)CC1
CC(=O)N1CCN([C@H](C)C(=O)Nc2ccc(N3CCCC3=O)cc2)CC1
CC(=O)N1CCOc2ccc(S(=O)(=O)NCC3CCC(C(=O)Nc4cccc(C)n4)CC3)cc21
CC(=O)N1CC[C@@H](C(=O)Oc2ccc3nccnc3c2)C1
CC(=O)N1CC[C@H]([NH2+][C@@H](C)c2scnc2C)C1
CC(=O)N1CCc2c(sc3c2c(=O)n(-c2ccccc2)c(=O)n3CC(=O)Nc2ccccc2C)C1
CC(=O)N1CCc2cc(NC(=O)COC(=O)CCc3ccco3)ccc21
CC(=O)N1CCc2ccc(NC(=O)/C=C/c3ccc([N+](=O)[O-])cc3)cc21
CC(=O)N1CCc2ccc(O[C@@H](C)C(=O)N(C)Cc3ccccc3)cc2[C@@H]1c1ccccc1
CC(=O)N1CCc2ccc([N-]S(=O)(=O)c3cccnc3)cc2C1
CC(=O)N1CCc2ccccc2[C@@H]1CC(=O)O[C@@H](C)c1ccc(C)cc1
CC(=O)N1CCc2ccccc2[C@H]1CC(=O)NC1(c2ccccc2)CCCC1
CC(=O)N1CCc2nc3ccncc3cc2C1
CC(=O)N1Cc2cc(C)ccc2OC2(CCN(C(=O)c3cc[nH]n3)CC2)C1
CC(=O)N1Cc2ccccc2C[C@@H]1C(=O)NC[C@@H](C)Oc1ccccc1F
CC(=O)N1Cc2ccccc2C[C@H]1C(=O)N(CCO)Cc1ccccc1
CC(=O)N1N=C(c2c(-c3ccccc3)c3ccccc3[nH]c2=O)C[C@@H]1c1ccco1
CC(=O)N1c2ccc(S(=O)(=O)N3CCC(C(=O)Nc4ccc(C)cc4C)CC3)cc2C[C@H]1F
CC(=O)NC(=S)Nc1cc(Br)ccc1C
CC(=O)NCC(=O)NCC(=O)NCc1ccccc1-c1ccc(C#N)cc1
CC(=O)NCC(=O)n1cc(C(=O)Nc2nccs2)c(CC2CCN(C)CC2)n1
CC(=O)NCC1(C=C(C)C)[C@@H](C(=O)N2CCC(C)CC2)[C@H]1C
CC(=O)NCCCc1cc(-c2noc(F)n2)ccc1F
CC(=O)NCCc1cc(OCC(=O)c2ccc(Cl)s2)ccc1Cl
CC(=O)NC[C@@H](C)N1CCc2ccccc21
CC(=O)NC[C@@H](Oc1ccc([N+](=O)[O-])cc1Cl)C(=O)N1CCC[C@@H](C)C1
CC(=O)NC[C@@H]1CC[C@H](NC(=O)c2ccc([NH+](C)C)s2)C1
CC(=O)NCc1cc(OC(=O)c2ccc(C)s2)ccc1Cl
CC(=O)NN(CCCc1ccccc1)C(=O)Nc1ccc(Cl)cc1C
CC(=O)NN(Cc1ccc(F)cc1)C(=O)c1cccc(C)c1
CC(=O)NN1N=C(C)S[C@]12C(=O)N(CCCOc1ccccc1C)c1c(C(C)=O)cccc12
CC(=O)NN1N=C(Cl)S[C@@H]1c1ccc(OC(=O)c2ccc(C)cc2)c(C(C)=O)c1
CC(=O)NN=Cc1ccc(C(=O)[O-])cc1
CC(=O)NNC(=O)c1ccsc1NC(=O)CCSc1ccccc1
CC(=O)N[C@@H](C(=O)N(CC(=O)[O-])CC(F)(F)F)C(C)C
CC(=O)N[C@@H](C(=O)NCC(C1CC1)C1CC1)C(C)C
CC(=O)N[C@@H](C(=O)Nc1ccc(C(N)=O)cc1)C(C)C
CC(=O)N[C@@H](C(=O)Nc1ccc(C)cc1)n1cnc2ccccc2c1=O
CC(=O)N[C@@H](C)C(=O)N1c2ccccc2C[C@@H]1C
CC(=O)N[C@@H](CC(=O)Nc1ccc(C(N)=O)c(C)c1)c1ccc(C)cc1
CC(=O)N[C@@H](CNC(=O)[C@@H](C)C1CCCC1)c1cccc(C)c1
CC(=O)N[C@@H](CS[C@@H]1CC(=O)N(c2cccc3ccccc23)C1=O)C(=O)[O-]
CC(=O)N[C@@H](Cc1c[nH]c2ccccc12)C(=O)NC1CCCCCCC1
CC(=O)N[C@@H](NC(=O)c1cccs1)C(=O)Oc1ccc(C(C)C)cc1
CC(=O)N[C@@H](Nc1ccc(C)cc1)C(=O)Nc1ccc(N(C)C)cc1
CC(=O)N[C@@H](Sc1ccc(C)cn1)C(=O)Nc1ccc(C(C)C)cc1
CC(=O)N[C@@H]1CCCC[C@@H]1NC(=O)c1ccc(F)c(OCCC(C)C)c1
CC(=O)N[C@@H]1CCCN(C(=O)CCSc2ccccn2)C1
CC(=O)N[C@@H]1CCCN(C(=O)N[C@@H](F)c2ccc(C(C)(C)C)cc2)C1
CC(=O)N[C@@H]1CCCN(C(=O)c2cc(C)cc(F)c2)C1
CC(=O)N[C@@H]1C[NH+](CCOc2ccc(C)cc2)C[C@H]1c1ccc(F)o1
CC(=O)N[C@H](C(=O)Nc1cc(-n2cnnn2)ccc1F)C(C)C
CC(=O)N[C@H](C(=O)Nc1nc(-c2ccc(C(C)C)cc2)cs1)n1nnc(-c2ccccc2)n1
CC(=O)N[C@H](C(=O)Nc1nnc(CC(C)C)s1)C(C)C
CC(=O)N[C@H](C(=O)Oc1ccc(Oc2nccs2)cc1)C1CCCC1
CC(=O)N[C@H](NC(=O)c1nnn[n-]1)c1cccc(C)c1
CC(=O)N[C@H](Sc1ccc(C)cc1)C(=O)Nc1ccnc(C)c1
CC(=O)N[C@H](Sc1ccc(F)cc1)C(=O)N1CCCc2cc(C)cc(C)c21
CC(=O)N[C@H](Sc1ncccn1)C(=O)c1ccc(C)cc1
CC(=O)N[C@H]([NH2+]Cc1ccc(C)cc1)c1cnn(-c2cccc3ccccc23)c1C
CC(=O)N[C@H]1CCN(C(=O)c2cccc(OCCC(C)C)c2)C1
CC(=O)N[C@H]1CCN(C(=O)c2cccc(OCCC(C)C)c2)C1
CC(=O)N[n+]1ccccc1C(=O)N1CCC[C@H]([O-])C1
CC(=O)Nc1c(Cl)cccc1NC(=O)c1cc(C)c[nH]1
CC(=O)Nc1c(N)cc2c3c(cccc13)C(=O)c1ccccc1-2
CC(=O)Nc1cc(Br)ccc1Br
CC(=O)Nc1cc(C)cc(C(=O)Nc2cc(NC(C)=O)cc3cccnc23)c1
CC(=O)Nc1cc(C)cc(CCNC(=O)C(C)=Cc2ccccc2)c1
CC(=O)Nc1cc(C)ccc1[N+](=O)[O-]
CC(=O)Nc1cc(NC(=O)[C@H]2CCCN(C(=O)c3cccs3)C2)ccc1C
CC(=O)Nc1cc(NC(C)=O)cc(C(=O)OCC#Cc2ccccc2)c1
CC(=O)Nc1cc(OCc2csc(F)n2)ccc1C(C)=O
CC(=O)Nc1cc([N-]S(=O)(=O)c2cc(F)ccc2C)cc2sc(F)nc12
CC(=O)Nc1ccc(Br)cc1NC(=O)Cc1csc(COc2ccc(C)cc2)n1
CC(=O)Nc1ccc(C#CC2(NC(=O)c3cccnc3)CCCCC2)cn1
CC(=O)Nc1ccc(C(=O)N[C@H]2CCC[C@H]2Cc2ccccc2)cc1
CC(=O)Nc1ccc(C)cc1C1SCCS1
CC(=O)Nc1ccc(C)cc1S(=O)(=O)N1CSC[C@@H]1C(=O)NCCc1csc(C)n1
CC(=O)Nc1ccc(C)cc1S(=O)(=O)N[C@@H](c1ccccc1)c1ccco1
CC(=O)Nc1ccc(C=C(C#N)C(=O)Nc2ccccc2)cc1
CC(=O)Nc1ccc(CCNS(=O)(=O)c2ccc(Cl)cc2)s1
CC(=O)Nc1ccc(Cl)cc1NS(=O)(=O)c1ccc(CN2C(=O)c3ccccc3C2=O)cc1
CC(=O)Nc1ccc(F)cc1C(=O)N[C@@H]1CCCc2ccc(Cl)cc21
CC(=O)Nc1ccc(NC(=O)CCCC[C@H]2CCSS2)cc1
CC(=O)Nc1ccc(NC(=O)C[NH+]2CCN(Cc3nc(-c4ccco4)cs3)CC2)cc1
CC(=O)Nc1ccc(NC(=O)c2ccc(CN3CCc4ccccc4C3)cc2)cc1
CC(=O)Nc1ccc(NCc2cc3cc4c(cc3[nH]c2=O)OCCO4)cc1
CC(=O)Nc1ccc2nc(SCC(=O)NC(c3ccccc3)c3ccccc3)sc2c1
CC(=O)Nc1cccc(C(=O)NCc2cccc(OCC(F)F)c2)n1
CC(=O)Nc1cccc(CNC(=O)c2ccccc2-c2cncnc2)c1
CC(=O)Nc1cccc(CSC2=NCCN2S(=O)(=O)c2ccc(C(F)(F)F)cc2)c1
CC(=O)Nc1cccc(NC(=O)c2nnn(-c3ccc(Cl)cc3)c2CSc2ncccn2)c1
CC(=O)Nc1cccc([C@@H]2CCCN2C(=O)Cc2ccc(F)cc2)c1
CC(=O)Nc1cccc([C@@H]2CCCN2C(=O)Cc2ccc(F)cc2)c1
CC(=O)Nc1cccc2c1CCN(C(=O)c1cnc3ccc(C)cn13)C2
CC(=O)Nc1ccccc1-c1ccc(CNc2ccc(C)c(F)c2)s1
CC(=O)Nc1ccccc1C(=O)Nc1ccc(NC(=O)C(C)=Cc2cccc([N+](=O)[O-])c2)cc1
CC(=O)Nc1n[nH]c2ncc(NC(=O)NCCc3ccc(C)cc3)cc12
CC(=O)Nc1nc(C(=O)N2CCC[C@H]2c2cccc(F)c2)cs1
CC(=O)Nc1nc(C2CCN(C(=O)C3CCC3)CC2)cs1
CC(=O)Nc1nc2c(s1)CN(CC(=O)Nc1ccc(C(C)=O)cc1)CC2
CC(=O)Nc1oc(-c2ccc(C)cc2)nc1Cn1cccn1
CC(=O)Nc1sc(C(C)=Cc2ccccc2C#N)nc1-c1ccc([N+](=O)[O-])cc1
CC(=O)Nn1c(COC(=O)c2ccc(C)c(C(F)(F)F)c2)nc2cc(F)ccc21
CC(=O)Nn1ccnc1[C@H](NC(=O)c1ccc(F)s1)c1ccc(C)cc1
CC(=O)O[C@@H](C)C1(O)CC[C@H]2[C@H]3CC=C4C[C@@H](C)CC[C@@]4(OC(C)=O)[C@@H]3CC[C@]21C
CC(=O)O[C@@H](c1ccccc1)[C@H](C)c1ccccc1
CC(=O)O[C@@]12CC[C@@H]3[C@H](CC[C@H]4C[C@@H](C)CC[C@]43C)[C@@H]1CCC2(O)C(C)=O
CC(=O)O[C@@]12CC[C@@H]3c4ccc(Br)cc4CC[C@@H]3[C@H]1C[C@@H](C)C2=O
CC(=O)O[C@]12CC[C@H]3[C@H](C=CC4=C[C@@H](C)CC[C@@]43C)[C@H]1CC[C@@]21CCC(=O)O1
CC(=O)O[NH+]1CCC(CC(C)(C)C)CC1
CC(=O)[C@@H](C(=O)c1[nH]c(Br)c(C)c1C)n1cnc2cc(-c3ccc(C)cc3)sc2c1=O
CC(=O)[C@@H](C)OC(=O)c1cc(-c2ccccc2)nn1-c1ccccc1
CC(=O)[C@@H](C)n1c(CNC(=O)/C=C\c2ccccc2)nc2ccccc21
CC(=O)[C@@H](Oc1ccc(Br)cc1)C(=O)NCc1ccc(-c2ccc(C)cc2)o1
CC(=O)[C@@H](Sc1cc(C)c2ccccc2n1)C(=O)Nc1ccc(C)cc1
CC(=O)[C@@H]1Cc2cc(CNC(=O)CC(C)C)cc(-c3ccc(F)s3)c2O1
CC(=O)[C@@H]1N=C(C(=O)COC(=O)c2ccc(-n3cnnn3)cc2)C(C)=C1C
CC(=O)[C@H](C)Cc1ccccc1[N+](=O)[O-]
CC(=O)[C@H](C[C@H](C)NC(=O)Nc1ccc(C)c(O)c1)c1ccco1
CC(=O)[C@H](Cc1ccccc1)NC(=O)C[NH+]1CCC[C@@H]1c1cccs1
CC(=O)[C@H](Oc1ccc(Cl)cc1)C(=O)NCc1cccc(C)c1
CC(=O)[C@H](Oc1cccc(NC(C)C)c1)C(=O)[n+]1ccccc1C
CC(=O)[C@H](Sc1nnc(-c2ccco2)n1C1CCCCC1)C(=O)c1[nH]c(C)c(C)c1C
CC(=O)c1[nH+]ccn1CC1CCN(S(=O)(=O)c2ccc(C(C)C)cc2)CC1
CC(=O)c1c(C(=O)N(C[C@H]2CCOC2)c2ccccc2)[nH]c(C)c1C
CC(=O)c1c(C(=O)N2CCCC[C@H]2CCc2ccccc2)[nH]c(C)c1C
CC(=O)c1c(C(=O)OCc2nc3ccccc3nc2C)[nH]c(C)c1C
CC(=O)c1c(C)nnc2ncnn12
CC(=O)c1c(OC(C)C)sc2nc(-c3ccc(C)cc3)cn12
CC(=O)c1c[nH]c(C(=O)Nc2ccc(-c3nnc4n3CCCCC4)cc2)c1
CC(=O)c1cc(-c2cccnc2)cc2c1OCCN(c1ccc(O)cn1)C2
CC(=O)c1cc(F)ccc1OCCc1ccncc1
CC(=O)c1cc(F)ccc1OCc1nnnn1-c1ccccc1
CC(=O)c1cc(NC(=O)N[C@H](c2ccccc2)c2ccccn2)ccc1C
CC(=O)c1cc(NC(=O)N[C@H]2CCOC3(CCCC3)C2)ccc1C
CC(=O)c1cc(NC(=O)c2cccc3c2OCC(=O)N3)ccc1C
CC(=O)c1ccc(C(=O)NCC2([NH+]3CCCCC3)CCCCC2)s1
CC(=O)c1ccc(N2C(=NC(=O)CCCC(=O)[O-])S[C@H]3CS(=O)(=O)C[C@H]32)cc1
CC(=O)c1ccc(N2CCN(C(=O)[C@@H]3CC=CCC3)CC2)cc1
CC(=O)c1ccc(NC(=O)Cn2nc3ccc(Sc4ccccc4)nn3c2=O)cc1
CC(=O)c1ccc(OCC(=O)N2CCN(Cc3ccc(Cl)cc3)CC2)cc1
CC(=O)c1ccc(S(=O)(=O)N2C(=O)CC[C@H]2C(=O)N2CCN(c3ccc(F)cc3)CC2)cc1
CC(=O)c1ccc2[nH]c3c(=O)n(CC(=O)N4CCN(c5ccc(C)cc5)CC4)cnc3c2c1
CC(=O)c1ccc2oc3c(c(=O)c2c1)[C@@H](c1ccccc1)N(c1ccc(F)cc1)C3=O
CC(=O)c1cccc(CC(=O)Nc2ccc(C(F)(F)F)cc2)c1
CC(=O)c1cccc(CN(C2CC2)S(=O)(=O)c2ccc(C)cc2)c1
CC(=O)c1cccc(NC(=O)CC(C)(C)C)c1
CC(=O)c1cccc(NC(=O)COC(=O)c2cccc3cccnc23)c1
CC(=O)c1cccc(NC(=O)[C@@H](c2ccccc2)[NH+]2CCSCC2)c1
CC(=O)c1ccccc1-c1nc2nc(C)cc(Nc3cccc(C)c3)n2n1
CC(=O)c1ccccc1C1=NN(C(C)=O)[C@@H](CN(F)c2ccc(C)cc2)O1
CC(=O)c1ccccc1NC(=O)CNc1ccc(F)c(C)c1
CC(=O)c1ccccc1[C@H]1Nc2ccc(Cl)cc2[C@H]2C=CC[C@H]21
CC(=O)c1nc(C)c(C)cc1-c1ccnc(N2CCOCC2)n1
CC(=O)c1nc(SCc2csc(-c3ccc(C)o3)n2)c(C#N)cc1C
CC(=O)c1nc2ccccc2nc1COC(=O)[C@H]1CCCCN1S(=O)(=O)c1ccc(C)cc1
CC(=O)c1nnc(SCC(=O)Nc2ccc([O-])cc2)n2nc(-c3ccco3)cc12
CC(=O)c1sc(-c2cncn2C2CC2)nc1C
CC(=O)n1c[nH+]cc1COc1ccc(C)cc1Cl
CC(=O)n1cc(C)cc1C(=O)NCC[S@@+]([O-])C(C)(C)C
CC(=O)n1cc(C)cc1C(=O)Nc1ccc(C#N)c(OCC(F)(F)F)c1
CC(=O)n1cc(C)cc1C(=O)Nc1ccc(C#N)c(OCC(F)(F)F)c1
CC(=O)n1cc(C)cc1C(=O)Nc1ccccc1C#N
CC(=O)n1cccc(C(=O)Nc2ccc3c(c2)N(C)CC3)c1=O
CC(=O)n1nc(-c2ccc(C)cc2)c2c3c(cnc21)C(=O)N(c1ccc(Cl)cc1)C3=O
CC(=O)n1nnc(-c2ccc(NC(=O)CC=[N+]3CCN(C)CC3)cc2)n1
CC(=[NH+]Cc1cc[nH+]c(N2CCO[C@H](C)C2)c1)N1CCC[C@H](N)C1
CC(C)(C#N)CCCNc1ccccc1OC1CCCC1
CC(C)(C#N)[C@@H](O)c1ccc(C2CC2)cc1
CC(C)(C(=O)NCCC(=O)N1CCCCC1)c1cccc(Cl)c1
CC(C)(C(=O)OC[C@H]1CCCCO1)S(=O)(=O)c1ccc(Br)cc1
CC(C)(C(=O)OCc1ncc(-c2ccc(C#N)cc2)o1)c1cccc(F)c1
CC(C)(C)C(=O)C1=C(O)C(=O)N(Cc2ccccc2)[C@@H]1c1cccnc1
CC(C)(C)C(=O)C[NH+]1CCCC[C@H]1C(=O)[O-]
CC(C)(C)C(=O)N1CCC(C(=O)Nc2cc(F)cc(F)c2)CC1
CC(C)(C)C(=O)N1CC[C@]2(C1)C(=O)Nc1ccccc12
CC(C)(C)C(=O)N1CC[C@]2(C1)C(=O)Nc1ccccc12
CC(C)(C)C(=O)NCC(=O)N1CCN(c2ccc(O)cc2)CC1
CC(C)(C)C(=O)NCCC/C([O-])=N/S(=O)(=O)C1CCCC1
CC(C)(C)C(=O)NC[C@H](c1ccccc1)c1c[nH]c2ccccc12
CC(C)(C)C(=O)NNC(=O)CSCc1ccc(Cl)cc1
CC(C)(C)C(=O)NNC(=O)c1cnc2ccccn2c1=O
CC(C)(C)C(=O)Nc1ccccc1C(=O)NCCc1cccc([N+](=O)[O-])c1
CC(C)(C)C(=O)[C@@H]1[C@@H]2C(=O)N(c3ccc4c(c3)OCCO4)C(=O)[C@@H]2[C@H]2c3ccccc3C=CN21
CC(C)(C)C1(CC(=O)N[C@@H]2CCCC[C@H]2[NH3+])CCC1
CC(C)(C)C1CN(c2cccc(C(=O)[O-])c2Cl)C1
CC(C)(C)C1CN(c2cccc(C(=O)[O-])c2Cl)C1
CC(C)(C)CC(=O)C(C)(C[NH2+]C1CCN(O)CC1)CN1CCOCC1
CC(C)(C)CC(=O)N1CCC[NH+](Cc2ncc(C(C)(C)C)o2)CC1
CC(C)(C)CC(=O)N1CCN(C(=O)c2cnn3c2OCCC3)CC1
CC(C)(C)CC(C)(C)NC(=O)CCSc1ccccn1
CC(C)(C)CCC(=O)NC1(C)CCS(=O)(=O)C1
CC(C)(C)CCC(=O)Oc1ccc(C#N)cc1
CC(C)(C)CCOC(=O)CC1([NH3+])CCC1
CC(C)(C)C[C@@H]1CCC[NH+]1CC(=O)Nc1cccc(S(N)(=O)=O)c1
CC(C)(C)C[C@H](NC(=O)[C@H]1CCCO1)c1ccc(F)cc1
CC(C)(C)C[NH+]1CCC[C@@H](c2cc(CO)[nH]n2)C1
CC(C)(C)N(CC(=O)[O-])C(=O)NCCc1c[nH+]c[nH]1
CC(C)(C)N1C(=O)[C@H]2[C@@H](C1=O)[C@H]([C@H](O)c1ccc(Cl)cc1)N[C@@]21C(=O)Nc2ccccc21
CC(C)(C)N1CCN(C(=O)c2ccc(CCS(C)(=O)=O)cc2)CC1
CC(C)(C)N1C[C@@H](C(=O)n2ccnc2)CC1=O
CC(C)(C)NC(=O)CNC(=O)CSc1nncc2ccccc12
CC(C)(C)NC(=O)COC(=O)c1ccc(-c2ccc(O)cc2)cc1
CC(C)(C)NC(=O)C[NH+]1CCC(CNC(=O)c2ccccn2)CC1
CC(C)(C)NC(=O)Cn1c(CCNC(=O)c2ccccc2)nc2ccccc21
CC(C)(C)NC(=O)NCC1(c2cccs2)CCCC1
CC(C)(C)NC(=O)NCCCn1ccc2ccccc21
CC(C)(C)NC(=O)c1cccc(NC(=O)CCCl)c1
CC(C)(C)NC(=O)c1cccc(NCC(=O)NC(N)=O)c1
CC(C)(C)NC1CCN(c2ncnc(N)c2C(=O)[O-])CC1
CC(C)(C)OC(=O)C1(O)CCN(C(F)(F)F)C1
CC(C)(C)OC(=O)N1CC(=CC(=O)NC[C@H]2CCCS2)C1
CC(C)(C)OC(=O)N1CCC(n2c(=S)[nH]c3cc(C(=O)[O-])ccc3c2=O)CC1
CC(C)(C)OC(=O)N1CCC[C@@H](CNc2nc3ncccc3[nH]2)C1
CC(C)(C)OC(=O)N1CCC[C@@H](NC(=O)c2ccccn2)C1
CC(C)(C)OC(=O)N1CCC[C@@H]1C[S@@+]([O-])c1nc2cc([N+](=O)[O-])ccc2s1
CC(C)(C)OC(=O)N1CCC[C@H](C[S@+]([O-])c2nc3cc([N+](=O)[O-])ccc3[n-]2)C1
CC(C)(C)OC(=O)N1CCN(C(=O)c2ccc(C(F)(F)F)c(F)c2)CC1
CC(C)(C)OC(=O)N1CC[C@@H](COc2nccs2)C1
CC(C)(C)OC(=O)N1CC[C@H]([NH+]2CCC(Oc3ccc(F)cc3)CC2)C1
CC(C)(C)OC(=O)N1[C@H]2CC[C@@H]1CC[NH+](Cc1ccc(N3CCCC3)nc1)C2
CC(C)(C)OC(=O)NC[C@@H]1CCCCN1C(=O)c1ccc(C#N)cc1
CC(C)(C)OC(=O)NC[C@@H]1CCC[NH+]1Cc1cc(F)cc2cccnc12
CC(C)(C)OC(=O)NCc1ccccc1[C@@H]1CCC[NH2+]C1
CC(C)(C)OC(=O)[C@@H]1CC[C@@H]2CCCC[C@@H]2[NH2+]1
CC(C)(C)OC(=O)[C@H]1[NH2+]C[C@@H]2CCC[C@@H]12
CC(C)(C)Oc1cc(F)ccc1C(=O)NCc1ccccc1[N+](=O)[O-]
CC(C)(C)SCC(=O)NCC(C)(C)N1CC[S+]([O-])CC1
CC(C)(C)[C@@H](NC(=O)NC[C@@H]1CCS(=O)(=O)C1)c1ccccc1
CC(C)(C)[C@@H](NC(=O)NNC(=O)[C@@H]1CCCO1)c1ccccc1
CC(C)(C)[C@@H]1CCC(=O)[C@@H](CN2CCOCC2)C1
CC(C)(C)[C@@H]1CCCN(S(=O)(=O)c2ccc(CS(N)(=O)=O)cc2)C1
CC(C)(C)[C@@H]1CCC[C@H](CNC(=O)CNC(=O)c2ccc(O)cc2)C1
CC(C)(C)[C@@H]1CCc2sc(C(=O)N3CCC[C@@H](C(=O)NCC4CC4)C3)cc2C1
CC(C)(C)[C@H]1CCCCC[C@@H]1c1nc2cc([NH3+])ccc2o1
CC(C)(C)[C@H]1CC[C@@](C)(Cc2nc(C(=O)[O-])cs2)C1
CC(C)(C)[C@H]1CCc2c(C(=O)N/N=C/c3ccoc3)csc2C1
CC(C)(C)[C@H]1OCCC[C@@H]1CNC(=O)c1ccc(C(N)=O)cc1
CC(C)(C)[NH2+]C[C@@H](O)COc1ccc(-c2ccccc2)cc1
CC(C)(C)[S@+]([O-])CCNC(=O)c1cc(=O)c2ccccc2o1
CC(C)(C)[S@@+]([O-])CCNC(=O)N[C@H]1CCc2c(O)cccc21
CC(C)(C)c1cc(C(=O)Nc2nccs2)ccc1[N+](=O)[O-]
CC(C)(C)c1ccc(C(=O)NNC(=O)c2cncc(C#Cc3ccccc3)c2)cc1
CC(C)(C)c1ccc(CN2C(=O)[C@H]3CC=CC[C@@H]3C2=O)cc1
CC(C)(C)c1ccc(NC(=S)NCc2cccs2)cc1
CC(C)(C)c1ccc(OCC(=O)N2CCN([C@@H]3CCS(=O)(=O)C3)CC2)cc1
CC(C)(C)c1ccc(Oc2nc3ccccn3c(=O)c2C=C(C#N)C(=O)NCc2ccco2)cc1
CC(C)(C)c1ccc2cc(C(=O)NCc3cccnc3)[nH]c2c1
CC(C)(C)c1ccccc1NC(=O)NC[C@H](c1ccco1)[NH+]1CCCC1
CC(C)(C)c1nc(CN2CCN(C(=O)c3cccc(O)c3)CC2)no1
CC(C)(C)c1nc(C[S@@+]([O-])Cc2ncn(-c3ccccc3)n2)no1
CC(C)(C)c1nc([C@H]2NC(=O)[C@@H]3COCCN32)cs1
CC(C)(C)c1ncc(NC(=O)c2ccccc2Cn2cncn2)cn1
CC(C)(C)c1nn(-c2ccccc2)cc1C[NH+]1CCC(n2cc[nH+]c2)CC1
CC(C)(C)c1nnc(NC(=O)c2ccc(-n3cccc3)nc2)s1
CC(C)(C)c1noc(-c2ccc(Cl)cn2)n1
CC(C)(C)n1c(N)nnc1SCC(=O)N1CCCC1
CC(C)(C)n1cc(C[NH+]2CCC[C@H]2C[C@H](O)c2ccc(F)cc2)cn1
CC(C)(C)n1nc2c(c1-n1cccc1)CN(C(=O)c1ccco1)C2
CC(C)(C)n1ncc2c(=O)[nH]c(N3CCC[C@@H](C(=O)NCC4CC4)C3)nc21
CC(C)(C)n1ncc2c(=O)[nH]c(NCc3cn(-c4ccccc4)nn3)nc21
CC(C)(C)n1ncc2c1N=C(OC(F)F)C[C@H]2c1cccc(O)c1
CC(C)(C)n1nnn(CN(Cc2cccs2)CC(F)(F)F)c1=S
CC(C)(CCC#N)C[NH+]1CCC(CN2CCCCC2=O)CC1
CC(C)(CCO)CNc1cc(C#N)nc2ccccc12
CC(C)(CN1CCC[C@H](Oc2ccccc2Cl)C1)S(C)(=O)=O
CC(C)(CNC(=O)N1CCC(OC2CCCC2)CC1)c1ccncc1
CC(C)(CNC(=O)N1CCC[C@@H]1C[NH+]1CCC[C@@H]1CO)c1ccccc1F
CC(C)(CNC(=O)NC1CCC(CO)CC1)c1ccncc1
CC(C)(CNC(=O)NCC[NH+](O)C1CC1)c1ccco1
CC(C)(CNC(=O)NC[C@@H]1CCCO1)c1ccc(O)o1
CC(C)(CNC(=O)c1ccc([N-]S(=O)(=O)c2cc(Cl)sc2Cl)cc1)[NH+]1CCCCC1
CC(C)(CNS(=O)(=O)c1ccc(O)cc1)[C@@H](F)c1ccccc1
CC(C)(CNc1ccc([N+](=O)[O-])cc1)NC(=O)OC(C)(C)C
CC(C)(C[NH2+]CCn1cc(O)cn1)c1cccc(C(F)(F)F)c1
CC(C)(C[NH2+]C[C@@H]1CCC[C@H](O)C1)CN1CCOCC1
CC(C)(C[NH2+]Cc1ccc2c(c1)OCO2)C(=O)[O-]
CC(C)(C[NH2+]Cc1ccc2c(c1)OCO2)C(=O)[O-]
CC(C)(C[NH2+][C@H](O)C1CCCC1)c1ccc(F)cc1F
CC(C)(C[NH3+])N1CC[NH+](C[C@@H]2COc3ccccc32)CC1
CC(C)(Cn1cc(Br)cn1)C(=O)[O-]
CC(C)(F)C(=O)OC1CCCCCC1
CC(C)(NC(=O)CN1CCCCCCC1=O)c1cccc(F)c1
CC(C)(NC(=O)Nc1ccccc1)C(=O)N1CC[C@H](Cc2ccccc2)C1
CC(C)(NC(=O)c1scnc1C1CC1)c1ccc(Cl)cc1F
CC(C)(NCN1C(=O)CC2(CCCC2)C1=O)c1ccc(Cl)cc1
CC(C)(NCc1cccs1)C1(C(N)=O)CC1
CC(C)(Nc1ccc(Cl)cc1)C(=O)[O-]
CC(C)(O)C#Cc1ccc(-c2nccn2-c2cccc(-n3cncn3)c2)cc1
CC(C)(O)C(=O)Nc1ccccc1
CC(C)(O)CC[NH+]1CCN(c2ccc(F)cc2)CC1
CC(C)(O)CNC(=O)C1(c2ccc(F)cc2F)CCCC1
CC(C)(Oc1ccc(C(=O)[O-])cc1)C(=O)N1CCC[C@H](Cl)C1
CC(C)(Oc1ccc(Cl)cc1)C(=O)N1CCN(Cc2nc3ccccc3c(=O)[nH]2)CC1
CC(C)(Oc1ccc(Cl)cc1)C(=O)Nc1ccc(N2CCOCC2)cc1
CC(C)(Oc1ccc([N+](=O)[O-])cc1)C(=O)Nc1cc(-c2cccc(Cl)c2)n[nH]1
CC(C)([C@@H](N)[C@H]1CCc2cccnc21)[NH+]1CCCCCC1
CC(C)(c1ccccc1)c1nnc(NC(=O)C(=O)NC2CCCC2)s1
CC(C)(c1ccccc1)c1nnc(NC(=O)c2cc3c([nH]c2=O)CCCC3)s1
CC(C)=C1C=C(/C=C/c2ccc(C#N)cc2)CC(C#N)(N(C)C)C1
CC(C)=CC1(C(N)=O)[C@H](C)[C@H]1C(=O)N1CCC(C)CC1
CC(C)=CCC1(CO)CCCN(C(=O)C2CCC(CO)CC2)C1
CC(C)=CCC1(CO)CCCN(C(=O)c2csc(C[NH+](C)C)n2)C1
CC(C)=CCN1CCN(CC(=O)NCc2ccccc2)[C@H]2CS(=O)(=O)C[C@H]21
CC(C)=NNC(=O)Nc1cc(Cl)ccc1C
CC(C)=NNC(=O)Nc1cc(Cl)ccc1C
CC(C)C(=O)N1CCN(Cc2nc(-c3ccc(Cl)cc3)cs2)CC1
CC(C)C(=O)N1CCc2nc3cc([C@@H]4CCCCN4C(=O)[C@@H]4CCCO4)nn3c(O)c2C1
CC(C)C(=O)NCCC[NH2+][C@@H]1CCc2c(F)cc(Br)cc21
CC(C)C(=O)NCC[NH2+]Cc1ccc([O-])c[nH+]1
CC(C)C(=O)NC[C@H]1CCCN(C(=O)c2cc(F)cc(F)c2)C1
CC(C)C(=O)N[C@@H]1CCC[NH+](Cc2ccccc2N(C)C)C1
CC(C)C(=O)Nc1ccc(N2CCN(C(=O)c3cccc(F)c3)CC2)c(C(=O)N2CCCC2)c1
CC(C)C(=O)Nc1ccc(NC(=O)C(=O)N2CCC[C@H](C)C2)c(F)c1
CC(C)C(=O)Nc1ccc(NC(=O)C2[C@H]3CCCC[C@@H]23)cc1
CC(C)C(=O)Nc1ccc2nsnc2c1
CC(C)C(=O)Nc1ccccc1N1CCCC1=O
CC(C)C(C)(C[C@H]1C[C@H](O)CCC1=O)c1ccccc1
CC(C)C1(CNC(=O)C(=O)Nc2ccc(CO)cc2)CC1
CC(C)C1=C(Br)C(=O)N(C)C(=O)/C1=C\Nc1cccc(C#N)c1
CC(C)C1CCN(C(=O)NCCCN2C(=O)CNC2=O)CC1
CC(C)C1CC[NH+]([C@@H](CNC(=O)N2CCN(C)CC2)S(C)(=O)=O)CC1
CC(C)CC(=O)Nc1ccc(OCc2cc(=O)n3ccccc3n2)cc1
CC(C)CC(=O)[C@H]1CCCN(C(=O)c2ccc(N3CCNC(=O)CC3)nc2)C1
CC(C)CC(C)(C)CNC(=O)N(C)[C@H](C)c1ccncc1
CC(C)CC1(F)CC(C(F)(F)F)=NN1C(=O)c1ccc(O)cc1
CC(C)CC1=N/C(=C/c2ccc(SCC(N)=O)s2)C(=O)N1C
CC(C)CCC(=O)N1CCN(CC(=O)N2CCNC2=O)CC1
CC(C)CCC(=O)NCC(=O)Nc1ccc(C(F)(F)F)cc1
CC(C)CCC(=O)NNC(=O)CSc1nc2ccccc2o1
CC(C)CCC(=O)N[C@@H]1C[C@H]1c1cccc(Cl)c1
CC(C)CCC(=O)[C@@H](CNC(=O)N1CCN(C)CC1)c1ccc([NH+](C)C)cc1
CC(C)CCC1(CC(=O)[O-])CC(C)(C)CCO1
CC(C)CCC[C@@H](C)NC(=O)CN1C(=O)c2ccccc2S1(=O)=O
CC(C)CCN(C(=O)C1CCCC1)c1c(N)n(Cc2ccccc2)c(=O)[nH]c1=O
CC(C)CCN(C)C(=O)C1CC[NH+](C2CCN(c3nc4ccccc4o3)CC2)CC1
CC(C)CCN(c1nc(C2CC2)c(C[NH3+])s1)C1CCCC1
CC(C)CCNC(=O)Cc1cc(=O)n2c(n1)SC[C@@H]2C
CC(C)CCNC(=O)[C@@H](C)[S@+]([O-])Cc1nc2ccccc2s1
CC(C)CCNC(=O)[C@H]1CCCN(c2ccnc(-c3cccc(F)c3)n2)C1
CC(C)CCNC(=O)c1cc2n(n1)CCCN(Cc1ccccc1)C2=O
CC(C)CCO[C@@H]1CCN(C(=O)[C@H](C)NC(=O)c2ccc(Cl)cc2)C1
CC(C)CCO[C@H]1CCCC[C@H]1NC(=O)c1cc2c([nH]c1=O)CCCC2=O
CC(C)CCO[C@H]1CCN(C(=O)c2ccco2)C1
CC(C)CCO[C@H]1CCN(C(=O)c2csnn2)C1
CC(C)CCOc1c(Cl)cc(C=O)cc1Cl
CC(C)CCOc1c(Cl)cc(C=O)cc1Cl
CC(C)CCOc1cc(-n2cncn2)ccc1C(=O)N1CC[C@@H](C)C1
CC(C)CCOc1ccccc1C(=O)Nc1cccc(C#N)c1
CC(C)CC[C@@H](C)NC(=O)NC[C@@H](O)c1ccccc1F
CC(C)CC[C@@H](C)[C@@](C)(O)C(=O)[O-]
CC(C)CC[C@H](C)NC(=O)N(C)C[C@@H](C)O
CC(C)CC[C@H]1CCC[C@H]1NC(=O)CSc1nnc([S-])s1
CC(C)CC[C@](C)(CO)Nc1cc(Br)ccc1Cl
CC(C)CC[C@]1(C2CCN(C(=O)c3cccc(F)c3F)CC2)NC(=O)N(Cc2ccccn2)C1=O
CC(C)CC[NH+](CC([O-])=Nc1nncs1)C1CC1
CC(C)CC[NH+]1CCN(C(=O)NCc2coc(-c3ccccc3)n2)CC1
CC(C)CCc1ccc(NC(=O)CSc2nc3ccsc3c(=O)n2C)cc1
CC(C)CCc1nc([C@@H]2CCC[NH+]2C)nc2c1CCC(=O)N2C
CC(C)CCc1noc(COc2cc(F)cc(F)c2)n1
CC(C)CCn1cc(C#N)c(NC(=O)C(=O)N2CCN(C(C)(C)C)CC2)n1
CC(C)CCn1cccc1C[NH+]1CCC[C@@H](N2CCCC2=O)C1
CC(C)CN(C(=O)CS(=O)(=O)c1ccc(Cl)cc1)C(C)C
CC(C)CN(C(=O)NC[C@H](C(=O)N1CCOCC1)c1ccccc1)C1CC1
CC(C)CN(CC(C)C)C(=O)N1CCc2cc(S(C)(=O)=O)ccc21
CC(C)CN(CCC(N)=S)C(=O)c1c(F)ccc(F)c1F
CC(C)CN(CC[NH+](C)C)C(=O)[C@H]1OCC[C@H]1C
CC(C)CN(c1ncccc1C[NH2+]C1CC1)C1CCCC1
CC(C)CN1CCO[C@H](CNC(=O)C(C#N)=Cc2ccco2)C1
CC(C)CNC(=O)C(=O)Nc1ccc(CC(=O)NC(C)C)cc1
CC(C)CNC(=O)C1(NC(=O)CNc2ccc(Cl)c(C#N)c2)CCCC1
CC(C)CNC(=O)C1(NC(=O)C[C@@H]2CCCN(C)C2)Cc2ccccc2C1
CC(C)CNC(=O)C[C@H](C)Cc1ccc(Cl)cc1
CC(C)CNC(=O)Cc1ccc(NC(=O)c2cc3c(s2)S(=O)(=O)CC3)cc1
CC(C)CNC(=O)NC(=O)[C@@H](C)Nc1cc(Cl)cnc1Oc1ccc(Cl)cc1
CC(C)CNC(=O)c1cc([C@@H](C)NC(=O)[C@@H]2CCCN(C)C2)ccc1F
CC(C)COC(=O)/C(C#N)=C/C=Cc1ccccc1
CC(C)COC(=O)N1CCC(C(=O)N[C@@H]2CCC[NH+](C3CCCCC3)C2)CC1
CC(C)COC(=O)N[C@@H](C)c1ccc(-n2ccnc2)cc1
CC(C)COC(=O)c1cccc(C2OCCO2)c1
CC(C)COC[C@@H](NC(=O)[C@@H]1CCC(=O)O1)c1ccco1
CC(C)CO[C@H]1CC[NH+](Cc2c[nH]nc2-c2ccccc2)C1
CC(C)COc1cccc(C(=O)N2CCN(Cc3nc4sc5c(c4c(=O)[nH]3)CCCC5)CC2)c1
CC(C)COc1cccc(NCC[NH+]2CCCCCC2)c1
CC(C)COc1ccccc1NC(=O)[C@H]1C[C@@H]2C=C[C@H]1C2
CC(C)COc1ncc(CNC(=O)[C@@H]2CNC(=O)C2)cc1Cl
CC(C)CS(=O)(=O)N1CCCc2c(NC(=O)OC(C)(C)C)cccc21
CC(C)C[C@@H](C)N(C)C(=O)N[C@H](C)c1ccc2c(c1)NC(=O)CO2
CC(C)C[C@@H](C)N(C)C(=O)[C@@H]1CC[C@@H]2CCCC[C@@H]2[NH2+]1
CC(C)C[C@@H](CNc1ccc(C(=O)N(C)C)nn1)C(=O)[O-]
CC(C)C[C@@H](C[NH2+]Cc1ccc([O-])c[nH+]1)N1CCOCC1
CC(C)C[C@@H](C[NH3+])C(=O)N1CCC(CC(=O)[O-])CC1
CC(C)C[C@@H](C[NH3+])c1nc(Cc2ccc(Br)cc2)no1
CC(C)C[C@@H](OC(=O)c1cnns1)c1ccccn1
CC(C)C[C@@H]([NH2+]C[C@@H]1CCS(=O)(=O)C1)c1ccccn1
CC(C)C[C@@H]([NH3+])c1ccc(Cl)cc1
CC(C)C[C@@H]1COCCN1C(=O)NC1CC[NH+](CC(C)C)CC1
CC(C)C[C@@H]1NC(=O)C(C#N)=C(SCc2ccccc2)S1
CC(C)C[C@H](C(=O)Nc1nccs1)N1C(=O)c2ccccc2C1=O
CC(C)C[C@H](C)OCCC(=O)N1CCC[C@@H](c2nnc3ccccn23)C1
CC(C)C[C@H](C)[NH2+]C1(C)OC(C)(C)C[C@@H]1C
CC(C)C[C@H](CNC(=O)N[C@@H](C)C1CCCCC1)C(=O)[O-]
CC(C)C[C@H](NC(=O)Nc1ccccc1)C(=O)Nc1nccs1
CC(C)C[C@H](NC(=O)Nc1ccccc1)C(=O)Nc1nccs1
CC(C)C[C@H](NC(=O)c1csc2ncccc2c1=O)C(=O)N1CCc2ccccc21
CC(C)C[C@H](NC(=O)c1csc2ncccc2c1=O)C(=O)N1CCc2ccccc21
CC(C)C[C@H]([NH2+]C[C@@H]1CCCS1(=O)=O)c1cccs1
CC(C)C[C@H]([NH2+]C[C@@H]1CCCS1(=O)=O)c1cccs1
CC(C)C[C@H]([NH3+])[C@@H]1CCOC2(CCCC2)C1
CC(C)C[C@H]1COCCN1C(=O)NCCC[NH+]1CCC(C)CC1
CC(C)C[C@H]1[C@@H]2N=C3C=CC=C[C@H]3[C@@H]2CCN1Cc1[nH]cc[nH+]1
CC(C)C[C@](C)(NC(=O)c1cccc2cc[nH]c12)C(N)=O
CC(C)C[NH+](C)CC(=O)NC1CCCC1
CC(C)C[NH+](CCN(C)C)C1(C)CC[C@H](O)[C@H]1C
CC(C)C[NH+]1CCC(OCc2ccccc2F)CC1
CC(C)C[NH+]1CCN([C@H](C)C(=O)Nc2cccc(C#N)c2)CC1
CC(C)C[NH+]1CC[C@H](C)[C@@H](NC(=O)OC(C)(C)C)C1
CC(C)C[NH2+]CC/C=C/Cc1cccs1
CC(C)C[NH2+]CC/C=C/Cc1cccs1
CC(C)C[NH2+]C[C@H]1CCO[C@@H]1c1ccc2ccccc2c1
CC(C)C[NH2+]Cc1cn(Cc2cccc(O)c2)nn1
CC(C)C[NH2+][C@@H]1C[NH2+]CC[C@@H]1C
CC(C)Cc1c([C@@H]2[NH2+]CCc3c2[nH]c2ccccc32)c(=O)n(CC(C)C)c(=O)n1[O-]
CC(C)Cc1ccc(S(=O)(=O)N2CCC(c3nnc(C(=O)Nc4ccccc4)s3)CC2)cc1
CC(C)Cc1ccc([C@H](NC(=O)[C@@H]2COCCO2)C2CC2)cc1
CC(C)Cc1cccc(NNC(=O)NCc2[nH+]ccn2C)c1Cl
CC(C)Cc1ncc(C[NH+](C)[C@H](CO)C(C)(C)C)s1
CC(C)Cc1noc(N)c1CN(C)c1c(CC(C)C)n(C)c(=O)[nH]c1=O
CC(C)Cn1c(=O)c2ccc(C(=O)NC3CCCC3)cc2n2c(SCC(N)=O)nnc12
CC(C)Cn1c(=O)oc2ccc(Nc3nccn(CC[NH+](C)C)c3=O)cc21
CC(C)Cn1c[nH+]cc1CNC(=O)[C@H](C)n1cc[nH+]c1C(C)C
CC(C)Cn1cc(NC(=O)CN2C(=O)[C@H]3[C@H]4C=C[C@H](C4)[C@H]3C2=O)cn1
CC(C)Cn1cc(NC(=O)N2CCC[C@H]2C(=O)N2CCOCC2)cn1
CC(C)Cn1cc(NCc2ccn(-c3ccccc3)n2)cn1
CC(C)Cn1ccc(N2C[C@H](C)[NH2+]C[C@H]2C)n1
CC(C)Cn1cccc(C(=O)N[C@H](C)c2nnc3n2CC[NH2+]CC3)c1=O
CC(C)Cn1cnnc1[C@H]1CCC[NH+]1Cc1c[nH]nc1-c1ccccc1F
CC(C)Cn1nc(C(=O)Nc2nnc(C(C)C)s2)c2ccccc2c1=O
CC(C)Cn1ncc(C(=O)N(C)C2CCCCC2)c1C1CC1
CC(C)Cn1ncc(N[C@@H](C)C(=O)Nc2nccs2)c(Cl)c1=O
CC(C)Cn1ncnc1C[C@H](CO)c1ccccc1Cl
CC(C)N(C(=O)C[C@@H](C)c1ccc(N(C)C)cc1)[C@@H]1CCS(=O)(=O)C1
CC(C)N(C(=O)Cn1c(C(F)F)cc2cccnc21)C(C)C
CC(C)N(C(=O)Cn1c([C@@H](C)NC(=O)C2CC2)nc2ccccc21)C(C)C
CC(C)N(C(=O)c1cc(CCC(F)(F)F)[nH]n1)C1CCCC1
CC(C)N(C)C(=O)CN(C)S(=O)(=O)c1ccc(Cl)s1
CC(C)N(C)C(=O)[C@H]1CSCN1C(=O)/C=C/SCc1ccco1
CC(C)N(C)S(=O)(=O)c1cccc(C(=O)NCc2ccncc2)c1
CC(C)N(C)c1cc(NC(=O)N2CCN(C(=O)[C@H]3CCCO3)CC2)ccc1F
CC(C)N(C)c1cc(NCc2cc(F)cs2)ccc1Cl
CC(C)N(CC#N)C(=O)Cc1c(F)cccc1F
CC(C)N(CC(=O)Nc1cccc(Cl)c1)C(=O)[C@@H](C)N1CCCC1=O
CC(C)N(C[C@@H]1CCCCO1)S(=O)(=O)N1CCO[C@@H](C)C1
CC(C)N(C[C@@H]1C[C@@H]1C)C(=O)NCC1(c2ccc(F)cc2)CCOCC1
CC(C)N(C[C@@H]1C[C@@H]1C)C(=O)NCc1ccccc1C[NH+](C)C
CC(C)N(C[C@H]1C[C@@H]1C)C(=O)NCC[NH+]1CCCCC1
CC(C)N(Cc1ccccc1)C(=O)CSc1nnc(-c2c[nH]c3ccccc23)o1
CC(C)N(Cc1nc2ccccc2c(=O)[nH]1)C(=O)CSc1ccccc1F
CC(C)N(Cc1nc2ccccc2s1)CC(F)(F)F
CC(C)N1C(=O)C[C@@H](NC(=O)C[NH+]2CCC[C@H]2C)C1=O
CC(C)N1CCCC[C@@H]1C(=O)NCCC(F)(F)F
CC(C)N1CCC[C@H]1c1ccc(C(=O)[C@@H](C)NC(N)=O)cc1
CC(C)N1CCN(C(=O)/C=C/c2cc(Cl)c3c(c2)OCCO3)CC1
CC(C)N1CCO[C@H](CNC(=O)[C@H](C)NC(=O)c2ccco2)C1
CC(C)N1CCO[C@H](c2nnn[n-]2)C1
CC(C)N1CC[C@@H](Oc2ccc(C(=O)NC3CC3)cc2)C1=O
CC(C)N1CC[C@H](NC(=O)N2CC[C@@H](OCCCc3ccccc3)C2)C1=O
CC(C)N1CC[C@H](Nc2ccc(C(=O)N(C)C)c(F)c2)C1=O
CC(C)N1C[C@@H]([NH2+][C@H](c2cccnc2)C(C)(C)C)CC1=O
CC(C)N1C[C@@]23C=C[C@@H](O2)[C@H](C(=O)Nc2ccc(N4CCCC4)c(F)c2)[C@@H]3C1=O
CC(C)N1C[C@H](C(=O)NCc2cccc(NC(=O)c3ccc(F)cc3)c2)CC1=O
CC(C)N1C[C@H]([NH2+][C@H](C)c2cccc(C(F)(F)F)c2)CCC1=O
CC(C)NC(=O)C(C#N)=c1s/c(=C\c2ccccc2)c(=O)n1-c1ccccc1
CC(C)NC(=O)CCC/C([O-])=N/S(=O)(=O)c1cccs1
CC(C)NC(=O)CCC[C@@]12CC[C@H](C(=O)N(C)C1=O)C2(C)C
CC(C)NC(=O)CN(C)C(=O)Cn1c(=O)[nH]c2ccccc21
CC(C)NC(=O)CN(C)[C@H](C(=O)N1CCCCC1)c1ccccc1
CC(C)NC(=O)CN1CCN(C(=O)c2ccc(F)cc2[N+](=O)[O-])CC1
CC(C)NC(=O)COC(=O)[C@H](C)NC(=O)c1ccco1
CC(C)NC(=O)C[C@@H](C)NC(=O)NCCC1=CCCCC1
CC(C)NC(=O)C[C@@H](C)NC(=O)NCCC1=CCCCC1
CC(C)NC(=O)C[C@@H](C[NH3+])N(C)Cc1ccccc1F
CC(C)NC(=O)Cc1ccc(NCCn2c(=O)oc3ccccc32)cc1
CC(C)NC(=O)Cc1cccc(CNC(=O)N2CCN(C)CC2)c1
CC(C)NC(=O)Cn1ccc([C@@H]([NH3+])C(C)C)c1
CC(C)NC(=O)N1CCCCC[C@@H]1C1CC[NH+](Cc2ccc(F)cc2C#N)CC1
CC(C)NC(=O)N1CCCCC[C@@H]1C1CC[NH+](Cc2ccc(F)cc2C#N)CC1
CC(C)NC(=O)N1CCC[C@H]1C(=O)N[C@H](C)c1ccc(Cl)s1
CC(C)NC(=O)NC(=O)[C@@H](C)N1CC[NH+](CCc2ccccc2)CC1
CC(C)NC(=O)NC(=O)[C@H](C)Nc1ccc(NC(=O)C2CC2)cc1
CC(C)NC(=O)Nc1cccc(C(=O)NCCNC(=O)C2CC2)c1
CC(C)NC(=O)[C@@H]1C[C@@H]([NH3+])CN1C(=O)c1cccc(-c2nc[nH]n2)c1
CC(C)NC(=O)[C@@]1(Cc2ccccc2-c2cccnc2)CCC[NH+](Cc2cccnc2)C1
CC(C)NC(=O)[C@H]1CCCc2sc(NC(=O)c3ccc4c(c3)OCO4)nc21
CC(C)NC(=O)c1ccc(CNC(=O)c2cc3cccnn3n2)cc1
CC(C)NC(=O)c1ccc(NC(=O)NCCC(N)=O)cc1
CC(C)NC(=O)c1ccc(OCc2nc(-c3ccco3)cs2)cc1
CC(C)NC(=O)c1ccccc1N[C@H]1CCN(C2CC2)C1=O
CC(C)NC(=S)N(Cc1ccccc1)Cc1ccccc1Cl
CC(C)NN1C[C@H](NC(=O)NCc2cccc(C(C)(C)C)c2)CC1=O
CC(C)N[C@@H]1C[C@H](C2CCCCC2)N(C(=O)NCc2cccc(O)c2)C1
CC(C)Nc1ccccc1C(=O)NC1CC1
CC(C)OC(=O)CCNC(=O)Nc1cccc(C(F)(F)F)c1
CC(C)OC(=O)CCNC(=O)c1c(F)sc2cc(Cl)ccc12
CC(C)OC(=O)N1CC[C@@H]([NH+]2CCC[C@H]2C(=O)OC(C)(C)C)C1
CC(C)OC(=O)[C@H](C)N(C)Cc1ccc([S@+](C)[O-])cc1
CC(C)OC(=O)[C@H]1[C@@H]2C(=O)N(C3CCCCC3)C[C@]23C=C[C@H]1O3
CC(C)OC(=O)c1cc(NC(=O)[C@@H]2CCC(=O)NC2)ccc1Cl
CC(C)OC(=O)c1ccc(NC(=O)[C@H]2CCCO2)cc1
CC(C)OC(C)(c1cccc(O)c1)c1cccc(Cl)c1
CC(C)OCC(=O)N(CC(N)=O)Cc1ccc(Br)cc1
CC(C)OCC(=O)[C@@H]1CCC[C@@H](C)C1
CC(C)OCCC(=O)Nc1cc(Cl)ccc1[N-]S(C)(=O)=O
CC(C)OCCCNC(=O)N[C@H]1CCCc2ccc(F)cc21
CC(C)OCCN1CCC([NH2+][C@H]2C[C@H]3CC[C@@H]2C3)CC1
CC(C)OCc1c(C(=O)Nc2ccc3c(c2)CCO3)oc2ccccc12
CC(C)ON1CCCc2ccc(NC(=O)c3ccc(S(C)(=O)=O)cc3)cc21
CC(C)O[C@H](c1cccc(F)c1)c1ccc(Cl)c(O)c1
CC(C)O[C@H]1CCO[C@@H]1c1ccc(C[NH2+]C(C)(C)C)cc1
CC(C)Oc1c(Br)cc(Br)cc1/C=N/Nc1nnn[n-]1
CC(C)Oc1c(F)cccc1NC(=O)C(=O)NCc1cccc(F)c1
CC(C)Oc1cc(CNC(=O)c2ccc(F)nn2)ccc1[O-]
CC(C)Oc1ccc(C(=O)/C=C/c2cccnc2)cc1
CC(C)Oc1ccc(CNc2cnn(CC(=O)N3CCOCC3)c2)cc1
CC(C)Oc1ccc(NC(=O)CCn2ccccc2=O)cc1
CC(C)Oc1ccc(NC(=O)N2CCC(OC[C@@H]3CCCO3)CC2)cc1
CC(C)Oc1ccc(S(=O)(=O)NCc2ccc(F)cc2)cc1
CC(C)Oc1cccc(-n2nc3c(c2NC(=O)c2ccc(Cl)cc2)CS(=O)(=O)C3)c1
CC(C)Oc1cccc(NCc2cccc(C(F)(F)F)c2)c1
CC(C)Oc1ccccc1NC(=O)N1CCN(C(=O)c2cccnc2)CC1
CC(C)Oc1cncc(C(=O)OCCC(F)(F)F)c1
CC(C)On1ccnc1CN(C)S(=O)(=O)c1ccc(C(F)F)cc1
CC(C)S(=O)(=O)CC(=O)C1(C)CN(C)CC[S@+]1[O-]
CC(C)S(=O)(=O)[C@H](C)C(=O)N[C@H]1CCCc2cc(OC(F)F)ccc21
CC(C)Sc1nc2sccc2c(=O)n1-c1ccccc1
CC(C)[C@@H](C#N)N1CCN(C(=O)[C@@H]2C[C@@H]2c2ccc(Cl)cc2)CC1
CC(C)[C@@H](C(=O)N(C)[C@@H](C)Cc1cccs1)C(N)=S
CC(C)[C@@H](C(=O)N[C@@H](CO)c1ccco1)N1C(=O)c2ccccc2C1=O
CC(C)[C@@H](C(=O)[C@H](Cl)Oc1cccc(C#N)c1)c1ccccn1
CC(C)[C@@H](C)NC(=O)N1CSC[C@@H]1C(=O)CCC(C)(C)C
CC(C)[C@@H](C)NC(=O)[NH+](Cc1ccccc1)CC1CCN(C)CC1
CC(C)[C@@H](C)[NH2+][C@H]1CCN(c2cccc([N+](=O)[O-])c2)C1=O
CC(C)[C@@H](CO)NC(=O)Nc1ccc(OC2CCCC2)cc1
CC(C)[C@@H](CO)NC(=O)c1ccc2ncccc2c1
CC(C)[C@@H](C[NH+](C)C)n1c(CCCl)nc2cccnc21
CC(C)[C@@H](Cc1ccc(N(C)C)cc1)NC(=O)C(=O)Nc1ccc(F)nc1
CC(C)[C@@H](NC(=O)CCc1ccccc1Cl)c1nc2ccccc2[nH]1
CC(C)[C@@H](NC(=O)NNc1ccc(C(C)(C)C)nn1)c1ccccn1
CC(C)[C@@H](NC(=O)OC(C)(C)C)C(=O)NC[C@H]1Cc2ccccc2O1
CC(C)[C@@H](NC(=O)[C@H]1CC=CCC1)C(=O)N1CCOCC1
CC(C)[C@@H](NC(=O)c1cnsn1)c1cccs1
CC(C)[C@@H](O)N1CCC[C@@H](Cn2ccc(S(C)(=O)=O)c2)C1
CC(C)[C@@H](O)[C@@H](C)c1cccc(F)c1
CC(C)[C@@H](Sc1ccccc1)C(=O)N1CCC2(CC1)OCCO2
CC(C)[C@@H]([NH2+]CC(C)(C)C[C@H](C)O)C1CC1
CC(C)[C@@H]([NH2+]Cc1ccc(C(N)=O)o1)c1cccc(C(F)(F)F)c1
CC(C)[C@@H]([NH3+])c1ccc(Cl)cc1Cn1ccc(Cl)c1
CC(C)[C@@H]1CCOc2c(O)cccc2[C@H]1[NH3+]
CC(C)[C@@H]1CC[C@H](C)C[C@H]1NC(=O)NCCc1nnc2n1CCC2
CC(C)[C@@H]1CSCCC[NH2+]1
CC(C)[C@@](C)(O)CNC1(C)C[C@H](C)C[NH+]1Cc1ccccc1
CC(C)[C@@](C)(O)C[NH2+][C@H](c1ccccn1)C1CCCC1
CC(C)[C@@]1(C2CC2)CN(Cc2ccc(O)cc2)[C@@H](C)C[NH2+]1
CC(C)[C@@]1(c2ccccc2Br)NC(=O)N(CC(=O)N(C)Cc2ccccc2)C1=O
CC(C)[C@H](C(=O)N[C@H](C)c1ccc(Cl)cc1)n1cnc2ccccc21
CC(C)[C@H](C(=O)[O-])[NH+]1CC2(CCCCCC2)C1
CC(C)[C@H](C(=O)c1ccc(C(=O)N(C)C)cc1)c1nc(C#N)cs1
CC(C)[C@H](C)CNC(=O)N1CC(n2cc(C(=O)[O-])nn2)C1
CC(C)[C@H](C)NC(=O)CCc1nc2ccccc2c(=O)n1C1CC1
CC(C)[C@H](C)NC(=O)CO/N=C(\N)C(F)(F)F
CC(C)[C@H](C)NC(=O)CSc1nc2c(n1-c1ccccc1)CCCC2
CC(C)[C@H](C)NC(=O)N1CCN(c2ccc(F)cc2)CC1
CC(C)[C@H](C)NC(=O)N[C@H](C)c1nc(Cc2ccccc2)no1
CC(C)[C@H](CCO)NC(=O)N[C@@H]1CCOc2c(Cl)cccc21
CC(C)[C@H](CCl)Nc1cccnn1
CC(C)[C@H](CNC(=O)N1CCC(CC[NH+](C)C)CC1)N1CCOCC1
CC(C)[C@H](C[NH2+][C@H](C)c1cccnc1)N1CCN(c2ccccc2)CC1
CC(C)[C@H](NC(=O)CN1C(=O)N[C@@H](C)C1=O)C12CC3CC(CC(C3)C1)C2
CC(C)[C@H](NC(=O)NC[C@H](C)Oc1ccccc1)c1nnc2n1CCC2
CC(C)[C@H](NC(=O)N[C@H]1CCCNC1=O)c1ccccn1
CC(C)[C@H](NC(=O)c1ccc(C#N)cn1)C(=O)N1CCCC1
CC(C)[C@H](NC(=O)c1ccc2cc[nH]c2n1)C(=O)Nc1nccs1
CC(C)[C@H](NC(N)=O)C(=O)N[C@H](C)C(=O)[O-]
CC(C)[C@H](Sc1nc2ncccn2n1)C(=O)N1CCc2ccccc2C1
CC(C)[C@H]([NH2+]Cc1ccncc1)C(=O)[O-]
CC(C)[C@H]1C(=O)NC(=O)C[C@@H]1c1ccc(F)c(Cl)c1
CC(C)[C@H]1CCCN(C(=O)Nc2ccccc2C(F)(F)F)C1
CC(C)[C@H]1CCCN1C(=O)CCc1nc2ccccc2c(=O)[nH]1
CC(C)[C@H]1CC[C@H](C(C)(C)C)C[C@@H]1n1cc[nH+]c1C#N
CC(C)[C@H]1CC[C@H](C)C[C@H]1NC(=O)c1ccc(C[NH3+])o1
CC(C)[C@H]1CC[C@H](C)c2[nH]nc(-c3ccc(Br)cc3)c21
CC(C)[C@H]1Oc2cc3oc(=O)ccc3cc2C1=NO
CC(C)[C@H]1c2ccccc2C(=O)[C@@H]1C
CC(C)[C@](C)(C#N)NC(=O)CSc1nnc2n1CCCCC2
CC(C)[C@](C)(O)CNC(=O)[C@H](C)Sc1ccc([N+](=O)[O-])cc1
CC(C)[C@]1(C2(C)CCCCCC2)C[C@@H](C[NH3+])CC[C@@H]1O
CC(C)[C@]1(CC2CCOCC2)CCC[NH2+]1
CC(C)[C@]1([C@H]2CCc3cccnc32)CCCCC[NH2+]1
CC(C)[NH+](C)Cc1ccccc1NC(=O)NCc1ccccc1N(C)C
CC(C)[NH+](CC(=O)N1CCC(O)CC1)[C@@H]1CCCC[C@@H]1C(N)=O
CC(C)[NH+](Cc1ccc(C(N)=O)cc1)C1CC1
CC(C)[NH+]1CCC(NC(=O)C[NH+]2CC[C@@H](O)[C@@H](C)C2)CC1
CC(C)[NH+]1CCCC[C@H]1C(=O)Nc1ccc(C[C@H]2NC(=O)NC2=O)cc1
CC(C)[NH+]1CCC[C@@H](CNC(=O)Cc2n[nH]c3ccccc23)C1
CC(C)[NH+]1CCC[C@H](C(=O)Nc2ccc(C3[NH+]=c4ccccc4=[NH+]3)cc2)C1
CC(C)[NH+]1CCC[C@H]1CC(=O)[O-]
CC(C)[NH+]1CCN(Cc2ccccc2-c2ccco2)C[C@@H]1CCO
CC(C)[NH+]1CCc2c(nc(C3CC[NH+](Cc4ccc(F)c(F)c4)CC3)[nH]c2=O)C1
CC(C)[NH+]1C[C@H](C)[C@@H](NCc2ccc3c(c2)OCCCO3)C1
CC(C)[NH+]1[C@H]2CC[C@@H]1CN(C(=O)NC[C@@H]1C[C@@]13CCc1ccccc13)CC2
CC(C)[NH2+]C1(CO)CC[C@@H]([NH+]2CCC(C(C)(C)C)CC2)C1
CC(C)[NH2+]C1(CO)CC[C@@H]([NH+]2CCC[C@H]2C)C1
CC(C)[NH2+]C[C@@H]1CCO[C@H]1c1ccc2ccccc2n1
CC(C)[NH2+]C[C@@](C)(O)[C@@H]1CCO[C@]2(CCOC2)C1
CC(C)[NH2+]Cc1ccc(OC[C@@H](C)O)cn1
CC(C)[NH2+]Cc1cnc([C@@H]2C[NH+]3CCN2CC3)[nH]1
CC(C)[NH2+]Cc1cnn(Cc2ccc(Cl)cc2)c1C1CC1
CC(C)[NH2+][C@@](C)(CN1C[C@H]2CCC[NH+]2C[C@H]1C)C(N)=O
CC(C)c1[nH+]ccn1CC1CCN(C(=O)c2cc(-c3ccc(F)c(F)c3)on2)CC1
CC(C)c1c(-c2c(Cl)cccc2C[NH3+])noc1Cl
CC(C)c1c(-c2c(Cl)cccc2C[NH3+])noc1Cl
CC(C)c1c(C(=O)NCC[NH+]2CCCCC2)cnn1C
CC(C)c1c(C(=O)Oc2ccc(C(=O)Nc3cccnc3)cc2)cnn1C
CC(C)c1c([O-])[nH]c(-c2ccc(Cl)cn2)nc1=O
CC(C)c1cc(=O)n2c(n1)SC[C@H]2CC(=O)Nc1ccon1
CC(C)c1cc(C(=O)N2CCC(NC(=O)NC3CCCCC3)CC2)on1
CC(C)c1cc(C(=O)NCC#Cc2ccccc2)c2cnn(C(C)C)c2n1
CC(C)c1cc(CNC(=O)[C@@H]2CCCN2C(=O)Cc2ccccc2)on1
CC(C)c1cc(N2CCN(C(=O)c3ccoc3)CC2)nc(C(C)C)[nH+]1
CC(C)c1cc(N2CCN(C)CC2)nc(C(=O)NCC[NH+](C(C)C)C(C)C)[nH+]1
CC(C)c1cc(N2CCOCC2)ccc1NC(=O)N[C@H](C)c1nc(C2CC2)no1
CC(C)c1cc(NC(=O)CCc2nc(-c3ccncc3)no2)no1
CC(C)c1cc(Nc2ccc3[nH]nc(C(C)C)c3c2)nc(C(N)=O)n1
CC(C)c1cc([N+](=O)[O-])cnc1N1CCNC(=O)[C@H]1C
CC(C)c1ccc(-c2ncco2)cc1NC(=O)[C@@H](C)N1CCCC1=O
CC(C)c1ccc(C(=O)NCCNC(=O)N(C)C[C@H]2C[C@H]2C)cc1
CC(C)c1ccc(C(=O)N[C@@H](C)C(=O)NCCc2c(Cl)[nH]c3ccccc23)cc1
CC(C)c1ccc(C(=O)N[C@@H](C)C(=O)Nc2ccc(F)cc2F)cc1
CC(C)c1ccc(CNC(=O)c2cnn(C)c2CS(C)(=O)=O)cc1
CC(C)c1ccc(N2C(=O)/C(=C\c3ccc(N(C)C)cc3)NC2=S)cc1
CC(C)c1ccc(N2C(=O)[C@H]3[C@H](c4ccc(F)cc4)OC4(C(=O)c5ccccc5C4=O)[C@@H]3C2=O)cc1
CC(C)c1ccc(NC(=O)C(=O)NC[C@H](C)[NH+]2CCC(F)CC2)cc1C(N)=O
CC(C)c1ccc(NC(=O)[C@H](Sc2nc(F)n[nH]2)C(C)C)cc1
CC(C)c1ccc(NC(=O)[C@H]2CSCCC(=O)N2)cc1
CC(C)c1ccc(N[C@H]2C=CS(=O)(=O)C2)cc1
CC(C)c1ccc(OC[C@H](C)C[NH+]2CCCCCC2)cc1O
CC(C)c1ccc(S(=O)(=O)CCCN2C(=O)CC(C)(C)C2=O)cc1
CC(C)c1ccc(S(=O)(=O)N2CCC(C(=O)Nc3nnc(Cc4ccc(F)cc4)o3)CC2)cc1
CC(C)c1ccc([C@H](C)CNC(=O)c2cnn(C)c2F)c(F)c1
CC(C)c1ccc([C@H](C)CNC(=O)c2cnn(C)c2F)c(F)c1
CC(C)c1ccc([C@H](C)[NH2+][C@@H](C)c2ncccc2F)nc1
CC(C)c1ccc([C@H](NC(=O)C(=O)Nc2ccc(Cl)nc2)C(C)C)cc1
CC(C)c1cccc(NC(=O)[C@H](C)Sc2nc3sccc3c(=O)n2C)c1
CC(C)c1cccc2c1OCCC[C@@H]2[NH2+][C@H]1CCO[C@]2(CCSC2)C1
CC(C)c1cccc2c1OCC[C@H]2[NH2+]C[C@H]1CN2CCN1CC2
CC(C)c1ccccc1C(=O)N[C@@H](C)C(=O)NC[C@H]1Cc2ccccc21
CC(C)c1ccccc1C(=O)N[C@H](C)C(=O)N1CCOc2ccccc21
CC(C)c1ccccc1NC(=O)CCc1ccc(C(N)=O)cc1
CC(C)c1ccccc1NC(=O)C[n+]1cn(Cc2ccccc2)c2ccccc21
CC(C)c1ccccc1NC(=O)N[C@@H](C)c1nc(-c2cccnc2)no1
CC(C)c1ccccc1OCCNS(=O)(=O)c1ccc2oc(=O)ccc2c1
CC(C)c1ccccc1S(=O)(=O)N[C@@H](C)C(=O)Nc1ccc(N2CCC(F)CC2)cc1
CC(C)c1ccccc1[C@@H](C)[NH2+]CC1CCS(=O)(=O)CC1
CC(C)c1cccn2c(=O)c(C(=O)N(C)[C@@H](C)c3ccccc3)cnc12
CC(C)c1ccoc1[C@H](C)[NH2+]C[C@H]1CCCO[C@@H]1C
CC(C)c1cnc([C@H](C)NC(=O)N(C)[C@H](C)c2ccccc2)s1
CC(C)c1csc(NC(=O)CSc2nncn2C(C)C)n1
CC(C)c1n[nH]c(=S)n1CCNC(=O)[C@@H]1COc2ccccc2C1
CC(C)c1n[nH]c2ncc(NC(=O)NC[C@H]3CCCO[C@H]3C)cc12
CC(C)c1nc(C(=O)N2C[C@@H]3C[NH2+]C[C@@H]3C2)n[nH]1
CC(C)c1nc(C(=O)NCCC2CCCCC2)n[nH]1
CC(C)c1nc(CC(=O)N2CCC(C(=O)c3ccc(O)cc3)CC2)cs1
CC(C)c1nc(CON=C(c2cccc(N)c2)C(F)(F)F)no1
CC(C)c1nc(Cn2cnc3sccc3c2=O)no1
CC(C)c1nc(OCC(=O)[O-])cc(-c2ccccn2)n1
CC(C)c1ncc(CN(C)CC(F)F)s1
CC(C)c1nccc(CN2CCC[NH+](Cc3ccc(F)cc3)CC2)n1
CC(C)c1nccc2sc(CCl)nc12
CC(C)c1ncn(Cc2ccc([N+](=O)[O-])cc2)n1
CC(C)c1ncsc1C(=O)N1CCC[NH+](Cc2ccn(C)n2)CC1
CC(C)c1nn(-c2ccccc2)cc1CN1CCS[C@H]2COCC[C@@H]21
CC(C)c1nnc(NC(=O)CN2C(=O)NC3(CCCC3)C2=O)s1
CC(C)c1nncn1CCNC(=O)C1(c2ccc(F)cc2F)CCCC1
CC(C)c1noc([C@H]2CCC[NH2+]2)n1
CC(C)c1ocnc1CN1CCS(=O)(=O)CC1
CC(C)c1ocnc1C[NH+]1CCC[C@@H]1C(=O)NC1CC1
CC(C)c1sc(N2CC[NH+](C(C)C)CC2)nc1C[NH3+]
CC(C)n1c(=O)n(C)c(=O)c2c1nc(CN1C[C@H](C)O[C@H](C)C1)n2C
CC(C)n1c(S[C@@H](C)C(=O)Nc2ccccc2F)nc2sccc2c1=O
CC(C)n1c[nH+]cc1[C@@H](N)CO
CC(C)n1cc2cc(NC(=O)C(=O)N[C@H]3CCCC[C@@H]3O)ccc2n1
CC(C)n1cc[nH+]c1[C@H]1CCCN(C(=O)c2ccc3[nH]c(=O)c(=O)[nH]c3c2)C1
CC(C)n1ccc(CN(F)c2ccccc2S(=O)(=O)C(C)C)n1
CC(C)n1ccnc1[C@H](C)Br
CC(C)n1cnn(C[NH+]2CCC(CN3CCOCC3)CC2)c1=S
CC(C)n1cnnc1SCc1nccn1Cc1ccccc1
CC(C)n1cnnc1[C@@H]1CCCN(c2cc(-n3cccn3)nc(N)n2)C1
CC(C)n1cnnc1[S@+]([O-])[C@@H](C)C(=O)N[C@@H](C)c1ccc(F)cc1
CC(C)n1cnnc1[S@+]([O-])[C@@H](C)C(=O)N[C@@H]1CCOc2ccccc21
CC(C)n1nc(C(=O)N2CCC[NH+](CC3CC3)[C@@H](C)C2)c2c1CCCC2
CC(C)n1nc(O)c([C@H](C)Cc2cccc(Br)c2)c1Cl
CC(C)n1ncc2c1N=C(C(=O)[O-])C[C@H]2c1ccc(-c2cccc(O)c2)o1
CC(C)n1ncc2cc(/C=C/C(=O)Oc3ccccc3Cl)c(=O)[nH]c21
CC(C)n1ncc2cc(C(=O)N(Cc3ccco3)c3ccccc3)cnc21
CC(C)n1ncc2cc(C[NH+]3CCC[C@@H]3CCCO)c(Cl)nc21
CC(C)n1nccc1NC(=O)CCOc1cccc(Br)c1
CC(CO)(Cc1cnc(CO)s1)c1ccc(Cl)cc1
CC(CO)(NC(=O)Nc1cc2c(cc1Cl)OCCCO2)C1CC1
CC(Cl)=C1[C@H]2CC[C@@H]1[C@H]1C(=O)N(NC(=O)COc3ccc(C)c(C)c3)C(=O)[C@H]21
CC(O)(CC(=O)Nc1ccc2c(c1)CCC2)c1nccn1C(F)(F)F
CC(O)(CC(=O)Nc1ccc2c(c1)CCC2)c1nccn1C(F)(F)F
CC(O)(CCNc1ncc(C(F)(F)F)cc1F)c1nccn1Cl
CC(O)(CNC(=O)Cn1cc([N+](=O)[O-])ccc1=O)c1ccc(F)cc1
CC(O)(CNC(=O)c1ccc(OC(F)(F)F)cc1)c1cccs1
CC(O)(CNC(=O)c1ccccn1)CSc1ccccc1
CC(O)(CNC(=O)c1cccnc1Cl)c1ccco1
CC(O)(CNC(=O)c1nccnc1N)c1ccsc1
CC(O)(c1ccc(Br)cc1)[C@@H]1CCc2cccnc21
CC/C=C/CC(=O)N(Cc1ccncc1)[C@@H](C)CC
CC1(C#N)Cc2ccccc2N2CC[NH+](C#N)C[C@H]21
CC1(C(=O)N(CC#N)CC#N)[C@]2(C)CC[C@@]1(C)c1nc(C#N)c(C#N)nc12
CC1(C(=O)N2CCc3ccc(S(=O)(=O)NCc4cccs4)cc3C2)CC1
CC1(C(=O)N2C[C@H](C#N)[C@H](N3CCOCC3)C2)CCC1
CC1(C(=O)NCCCc2cn(-c3ccccc3)nc2C#N)CCCC1
CC1(C(=O)NCCCc2cn(-c3ccccc3)nc2C#N)CCCC1
CC1(C(=O)NCCCc2cn(-c3ccccc3)nc2C#N)CCCC1
CC1(C(=O)[O-])CCCN1C(=O)NC[C@]1(C)CCCO1
CC1(C)C(=O)NC(=O)CN1Cc1cccc(N)[nH+]1
CC1(C)C(=O)Nc2ccccc2N1C(=O)COC(=O)c1ccc(OC[C@H]2CCCO2)cc1
CC1(C)C(=O)[C@]2(C(=O)N3CCN(C(=O)[C@@]45CC[C@@H](C4)C(C)(C)C5=O)CC3)CC[C@H]1C2
CC1(C)C(CN2CCC(=O)N[C@@H](C3CC3)C2=O)C1(C)C
CC1(C)C(Nc2[nH]c3ccccc3[nH+]2)C1(C)C
CC1(C)C=CN(c2cc(Cl)cc(Cl)c2)C([S-])=N1
CC1(C)CC(=O)C2=C(C1)N=C1c3ccccc3C(=O)[C@H]1[C@@H]2c1ccc(F)cc1
CC1(C)CC(=O)C2=C(C1)Nc1[nH]c(=O)[nH]c(=O)c1[C@H]2c1ccc(-c2cc(Cl)ccc2Cl)o1
CC1(C)CC(=O)C2=C(C1)OC(C#N)=C(N)[C@@]21C(=O)N2CCCc3cccc1c32
CC1(C)CC(=O)C2=C(C1)OC(C#N)=C(N)[C@@]21C(=O)N2CCCc3cccc1c32
CC1(C)CC(=O)C2=C(C1)Oc1nc(N)c(C#N)c(N)c1[C@H]2c1cccc(Br)c1
CC1(C)CCC([NH+]2CCCC[C@H]2c2ncc[nH]2)CC1
CC1(C)CCCC/C1=C\C(=O)NCC(C)(C)c1ccncc1
CC1(C)CCCC[C@H]1NC(=O)[C@H]1CCC[C@H](C[NH3+])C1
CC1(C)CCCC[C@H]1NC(=O)[C@H]1Cc2ccccc2CN1
CC1(C)CCC[C@@H]([NH+]2C[C@@H](C(N)=O)C[C@@H](N)C2)C1
CC1(C)CCC[C@@H]1NC(=O)[C@H]1CCCN1C1CC[NH2+]CC1
CC1(C)CCC[C@H]1NC(=O)[C@@H]1CSCN1
CC1(C)CCC[C@H]1[NH2+]CC(=O)N1CCCCC1
CC1(C)CCC[C@H]1[NH2+][C@H]1CCN2CCC[C@H]12
CC1(C)CCN(C(=O)N(CCOCC2CC2)C(=O)[O-])C1
CC1(C)CCSC[C@H]1[NH2+]C[C@H]1Cc2ccccc21
CC1(C)CC[C@@H]([NH+]2CCCN3CCC[C@@H]3C2)[C@H]1O
CC1(C)CC[C@@H]([NH+]2CC[C@H]([NH+]3CCCCC3)C2)[C@@H]1O
CC1(C)CC[C@H](CNC(=O)CCc2nc(-c3ccoc3)no2)c2ccccc21
CC1(C)CC[NH+](Cc2nnc(C3CC3)o2)C[C@H]1O
CC1(C)CN(C(=O)C2CC2)c2ccc(S(=O)(=O)N(Cc3ccco3)C[C@@H]3CCCO3)cc21
CC1(C)CN(C(=O)C2CCN(C(=O)CCOc3ccccc3)CC2)C1(C)C
CC1(C)CN(C(=O)CCC(=O)c2ccc3c(c2)CCCC3)CC[S@+]1[O-]
CC1(C)CN(C(=O)c2ncn(-c3ccccc3)n2)c2ccccc2S1
CC1(C)CN(Cc2ccc(Cl)nc2)CCO1
CC1(C)CS/C(=N\c2ccccc2I)N1
CC1(C)CSC[C@H](Nc2cc(Cl)cc3cccnc23)C1
CC1(C)C[C@@H](NC(=O)[C@H]2CC(=O)N(c3n[nH]c4ccccc34)C2)CCO1
CC1(C)C[C@@H](NC(=O)c2ccc3ccn(Cc4ccccc4)c3c2)CCO1
CC1(C)C[C@@H](NCc2ccc(NC(N)=O)cc2)C[NH+]1Cc1ccccc1
CC1(C)C[C@@H]1CSCC(=O)N[C@@H](Cl)c1ccccc1Cl
CC1(C)Cc2c(sc(NC(=O)CC(=O)NCc3ccccc3)c2C#N)CO1
CC1(C)Cc2nc(-c3ccncc3)ncc2[C@H](NC(=O)C2CCN(S(C)(=O)=O)CC2)C1
CC1(C)Cc2nc(-c3ccncc3)ncc2[C@H](NC(=O)c2ccc(F)cc2C(N)=O)C1
CC1(C)NC(=O)N(CCCOc2ccccc2-c2ccccc2)C1=O
CC1(C)O[C@H]2CCC=C(Br)[C@@H]2O1
CC1(C)S[C@H]2[C@H](NC(=O)[C@H](NN3CCNC3=O)c3ccccc3)C(=O)N2[C@H]1C(=O)[O-]
CC1(C)[C@@H](C(=O)[O-])[C@@H]1C(=O)Nc1ccc(N2CCCCS2(=O)=O)cc1
CC1(C)[C@@H](NC(=O)N2CCCC[C@@H]2c2[nH]cc[nH+]2)[C@H]2CCO[C@@H]21
CC1(C)[C@@H](NC(=O)c2cnccn2)[C@H]2CCO[C@@H]21
CC1(C)[C@@H]2CC=C(/C=N/NC(=O)c3ccccc3Br)[C@H]1C2
CC1(C)[C@@]2(C)CC[C@@]1(C(=O)N1CCN(c3cccc(Cl)c3)CC1)OC2=O
CC1(C)[C@H](C(=O)[O-])[C@H]1C(=O)NCC(=O)[O-]
CC1(C)[C@H]2CC[C@@H]1[C@H]1NS(=O)(=O)C[C@H]21
CC1(C)[C@H]2CC[C@@]1(C)c1nc(SCC(=O)Nc3cccc(Cl)c3)nnc12
CC1(C)[C@H]2OCC[C@H]2[C@H]1NC(=O)COc1ccccc1C=O
CC1(CC(=O)Nc2ccc3c(CC(=O)[O-])cc(=O)oc3c2)CCCC1
CC1(CC(=O)[O-])CC[C@H](CC(=O)[O-])C1
CC1(CCCO)CCC(C)(C(=O)[O-])CC1
CC1(CCN([NH3+])[C@@H]2CCSC2)CCC1
CC1(CCOCCO)CCC[C@@H](C(=O)[O-])C1
CC1(CNC(=O)CNC(=O)c2ccccc2)Cc2ccccc2C1
CC1(CNC(=O)N2CCC([NH+]3CCCC3)CC2)Cc2ccccc2C1
CC1(CNC(=O)N2CCC([NH+]3CCCC3)CC2)Cc2ccccc2C1
CC1(CNC(=O)c2c(F)c(F)c(F)c(F)c2F)COC1
CC1(CNC(=O)c2ccc(=O)n(-c3ccc(F)cc3)n2)CCCC1
CC1(CNC2CC[NH+]([C@@H]3CCC[C@@H](CO)C3)CC2)COC1
CC1(CO)CCC[C@@H]1NC(=O)c1c(O)cc(Cl)cc1Cl
CC1(CO)CCC[C@@H]1[NH2+]Cc1ccc(Br)c(OC(F)F)c1
CC1(COc2ccc(O)nc2C[NH2+]C2CC2)CCCC1
CC1(CSc2nnnn2CS)CCC1
CC1(C[NH+](F)Cc2ccccc2CS)CCOCC1
CC1(C[NH3+])CCSC[C@]1(C)NCc1cccs1
CC1(C[NH3+])CC[C@@](C)(Cc2c(O)cccc2Cl)[C@@H]1F
CC1(Cl)C[C@@H]1CSc1nc(Cl)c(C(=O)Nc2ccccc2)cc1C#N
CC1(N(C(=O)COc2ccccc2C#N)[N+](=O)[O-])CCCCC1
CC1(NC(=O)NCCCc2ccc(O)cc2)Cc2ccccc2C1
CC1(O)CCC(C)(CNC(=O)[C@H]2C=C[C@@H]([NH3+])C2)CC1
CC1(O)CCC[C@@]1(C)[C@@H]1CCO[C@]2(CCSC2)C1
CC1(O)CCC[C@H]1NC(=O)NC[C@]1(C)CCSC1
CC1(O)CCC[C@]1(C)Cc1ccc[nH+]c1N
CC1(O)CCN(C(=O)NCCc2c[nH]c3cccc(C(F)(F)F)c23)C1
CC1(O)CCN(Cc2sc(-c3ccccc3)nc2C(F)(F)F)C1
CC1(O)CCOC[C@H]1S(=O)(=O)C1CCCCC1
CC1(O)CC[C@@H]2[C@H]3CCC4=CC(=O)CC[C@@]4(C)[C@H]3[C@H](C(=O)COC(=O)CCC(=O)[O-])C[C@]21O
CC1(O)CC[C@H]2[C@@H]3CCC4=CC(=O)CCC4=C3C=C[C@@]21C
CC1(O)C[C@H](C[NH3+])C[C@@](C)(C2(C)Cc3ccccc3C2)C1
CC1(O)O[C@](C)(Oc2ccc(O)cc2)C(C)(C)C(O)([N+](=O)[O-])C1(C)C
CC1([C@@H](C#N)[C@@H](O)c2ccccc2)Cc2ccccc2C1
CC1([C@@H](O)Cc2ccc3ccccc3n2)CCCC1
CC1([NH+](N)Cc2nccc(C(N)=O)n2)CCCC1
CC1([NH3+])CCC[C@@]1(C)c1cccc2cnccc12
CC1([NH3+])CC[C@H]([NH+](CO)C2CCCC2)C1
CC1(c2cccnc2)CCN(C(=O)Nc2ccc(-c3nncn3O)cc2)CC1
CC1=C(C#N)C(=O)N(Cc2ccccc2)C(=O)/C1=C\Nc1nc(-c2ccccc2)cs1
CC1=C(C(=O)COC(=O)c2ccc[nH]c2=O)C[C@H](C)N1c1ccccc1
CC1=C(C(=O)N2CCCCC2)[C@H](c2ccc(C)cc2)C2=C(CC(C)([N+](=O)[O-])CC2=O)N1
CC1=C(C(=O)NCc2ccc(-n3cncn3)cc2)[C@H](C)NC(=O)N1
CC1=C(C(=O)Nc2ccc(C)c(C)c2)C2(CCCCC2)OC1=O
CC1=C(C(=O)Nc2ccccc2)[C@@H](c2cccc(OCc3ccccc3)c2)n2ncnc2N1
CC1=C(C(=O)Nc2cccnc2)[C@H](c2ccccc2)n2nnnc2N1
CC1=C(C(=O)[O-])C[C@H](C)[C@@H](C(=O)N[C@@H](C)CCc2ccccc2)C1
CC1=C(C)N(C#N)C2=C(C(=O)CC(N)(N(C)C)C2)[C@H]1c1ccc(C(C)(C)C)s1
CC1=C(C)N(c2cc([N+](=O)[O-])ccc2N)C2=C(C(=O)CC(C)(Cl)C2)[C@H]1c1ccc(C#N)s1
CC1=C(C)c2nc3ccccc3n2/C(=N/c2cc(C)cc(C#N)c2)C1
CC1=C(CCN(C)C(=O)CN2Cc3ccccc3O[C@H](c3ccsc3)C2)[C@@H](C)N=N1
CC1=C(CCN(C)C(=O)[C@@H]2C=C(COc3ccc4sc(C)nc4c3)ON2)[C@H](C)N=N1
CC1=C(CCN(C)C(=O)[C@@H]2C=C(COc3ccc4sc(C)nc4c3)ON2)[C@H](C)N=N1
CC1=C(CC[NH+](C)[C@@H]2c3ccccc3C3(CC[NH2+]CC3)[C@H]2C)[C@H](O)N=N1
CC1=C(N)[C@@H](c2ccccc2C#N)C2=C(O1)c1ccccc1N(C)S2(=O)=O
CC1=C(SCC(=O)Nc2ccc(C#N)c(C)c2)N=C2CCCC(=O)[C@H]2[C@H]1c1ccco1
CC1=C(SCC(=O)[O-])N=C(C#N)C(C(=O)Nc2ccccc2)[C@H]1c1cccs1
CC1=C([C@H](C)N(C)C(=O)c2cn(Cc3ccccc3F)nn2)[C@@H](C)N=N1
CC1=C2C(=O)N=C(CS[C@H](C)C(=O)NCc3ccc4c(c3)OCCO4)N=C2S[C@@H]1C
CC1=CC(=O)C(C)=C(C)C1=O
CC1=CN=N[C@H]1[C@H]1CCC[NH+](C[C@H](Cc2ccc3c(c2)OCO3)C(C)C)C1
CC1=C[C@@H](C)[C@@H]2CO[C@H](c3ccc[n+](C)c3)[C@H]1[C@H]2C
CC1=C[C@H](C(=O)NN=C(C)c2ccco2)N=N1
CC1=NC(=O)[C@H]2CCN(Cc3cccn3-c3cccnc3)CCC2=N1
CC1=NC(=S)N(c2cccc(C(=O)[O-])c2C)C(=O)/C1=C/c1cccn1-c1cccc([O-])c1
CC1=NC(C)(C)N(c2c(N)cc(C)cc2N)C(C)=N1
CC1=NC(C)=C(C(=O)N2CCCC2)[C@@H]1S(=O)(=O)N1CCc2ccccc2C1
CC1=NC2=C(C(=O)CCC2)[C@H](c2ccc3c(c2)OCO3)C1C(=O)OC[C@@H]1CCCO1
CC1=NC2=C(C(=O)C[C@H](C)C2)[C@H](c2ccc(Cl)cc2)C1C(=O)Nc1ccc(C)cn1
CC1=NC2=C(C(=O)C[C@H](C)C2)[C@H](c2ccc(Cl)cc2)C1C(=O)Nc1ccc(C)cn1
CC1=NN(c2ccc(C)c(C)c2)C(=O)/C1=C\c1c(C)[nH]c(=O)n(-c2cccc(O)c2)c1=O
CC1=NN[C@H](SCC(=O)Nc2nc(C)cs2)N1C
CC1=N[C@H]2c3c(oc(C(=O)NCc4cccc(Cl)c4)c3C)CC[C@H]2S1
CC1=[NH+]C[C@@H](c2cc(N)sc2C)N1c1cccc(C)c1
CC1=[NH+]C[C@]2(CC(C)(N)OC2(C)C)O1
CC1=c2ccccc2=[NH+][C@@H]1C[NH+]1CCC[C@@H](CCC(=O)Nc2ccc(F)cc2C)C1
CC1C(C)(C)C1(C)CN=C=S
CC1CCC(CN2CC[S@+]([O-])C(C)(C)C2)CC1
CC1CCC(N(C)C(=O)CCc2nc3ccccc3c(=O)[nH]2)CC1
CC1CCC(N(C)C(=O)CS(=O)(=O)[C@@H](C)C(C)C)CC1
CC1CCC(NC(=O)CSCC[NH3+])CC1
CC1CCC(NC(=O)Nc2ccc(C(N)=O)cc2)CC1
CC1CCC(NC(=O)[C@]2(C)Cn3c(cc4sccc43)C(=O)N2Cc2ccc3c(c2)OCO3)CC1
CC1CCC(NC(=O)c2ccsc2)CC1
CC1CCC(NS(=O)(=O)CC(=O)Nc2cccc(OC3CCCC3)c2)CC1
CC1CCC(Nc2cc(O)ccc2[N+](=O)[O-])CC1
CC1CCC(OCc2cc3c(cc2N)OCCO3)CC1
CC1CCC([NH+](Cc2cccc(O)c2)Cc2sccc2O)CC1
CC1CCC([NH+](Cc2ncn(-c3ccccc3)n2)C2CCC(O)CC2)CC1
CC1CCC([NH2+][C@@H](C)[C@H](C)O)CC1
CC1CCC([NH2+][C@@H](C)c2cccc(OCC(=O)N(C)C)c2)CC1
CC1CCC([NH2+][C@H]([NH3+])c2nncn2C)CC1
CC1CCC([NH2+][C@H]2C[C@@H](C)N(OC(C)C)C2)CC1
CC1CCN(C(=O)CNc2cc(Cl)cc(Cl)c2)CC1
CC1CCN(C(=O)NCC2CCN(c3cc[nH+]cc3)CC2)CC1
CC1CCN(C(=O)[C@H]2CCCS2)CC1
CC1CCN(C(=O)c2cc3c(CN(C)C(=O)OC(C)(C)C)nn(C)c3s2)CC1
CC1CCN(C(=O)c2ccccc2NC(=S)NC(=O)c2ccc(OC(C)C)cc2)CC1
CC1CCN(C(=O)c2cnoc2OCCC[NH3+])CC1
CC1CCN(C(=S)NC(=O)/C=C/c2cccs2)CC1
CC1CCN(C(=S)SCC(=O)Nc2ccccc2)CC1
CC1CCN(Cc2scnc2C(=O)NCC[NH+](C)C)CC1
CC1CCN(S(=O)(=O)c2ccc(C(=O)NCC(C)(C)[NH+](C)C)cc2)CC1
CC1CCN(S(=O)(=O)c2ccc(C(=O)Nc3cc(Cl)ccc3Cl)cc2)CC1
CC1CCN(c2cc(-c3cncc(O)c3)nc(Br)n2)CC1
CC1CCN(c2ccc([N+](=O)[O-])cc2C(=O)NO[C@H]2CCCCO2)CC1
CC1CCN(c2nc(Cl)ns2)CC1
CC1CC[NH+](CCCNC(=O)N2CC[C@H]3CC[C@@H](C2)[NH+]3C)CC1
CC1CC[NH+](CCCNS(=O)(=O)c2cc(Cl)ccc2Cl)CC1
CC1CC[NH+](Cc2ccc(Br)c(OCCCO)c2)CC1
CC1CC[NH+](Cc2nnnn2CC(=O)N(C)[C@H]2CCCc3ccccc32)CC1
CC1CC[NH+]([C@@H](CNCc2ccc([S@@+](C)[O-])cc2)c2cccs2)CC1
CC1CC[NH+]([C@H](C)CNC(=O)C[C@H]2CCS(=O)(=O)C2)CC1
CC1CC[NH+](c2ccc(NC(=O)Nc3ccncc3)cc2)CC1
CC=C1N(C)c2ccccc2C1(C)C=C(C#N)C#N
CC=Cc1cc(NC(C)=O)ccc1OCC(=O)Nc1ccc(OC)cc1
CC=Cc1cc(OC)ccc1OC(=O)COCC
CCC(=CC1CCOCC1)C[NH2+]CC(C)C
CCC(=O)CC[C@@H]1CCc2cccnc21
CCC(=O)CCc1cc(Br)ccc1F
CCC(=O)C[C@@H]1C[C@H](C)CC[C@H]1C
CCC(=O)N(C)C[C@H](O)COc1ccc(C(F)(F)F)cc1
CCC(=O)N(C)n1nc(C)c(CNC(=O)c2ccccc2OC)c1CC
CCC(=O)N(c1nnc(SCc2nc(CC)no2)s1)C1CC1
CCC(=O)N1C(=O)[C@]2(S[C@H](C)C(=O)N2c2ccc(F)cc2)c2ccccc21
CCC(=O)N1CCC(Cc2cc(NC3CCCC3)nc(C)[nH+]2)CC1
CCC(=O)N1CCC([NH+]2CCC(Nc3ccccc3)CC2)CC1
CCC(=O)N1CCCC[C@@H]1C(=O)NCc1c(O)ccc2c1CCCC2
CCC(=O)N1CCC[C@@H](C(=O)N=c2[nH]c3ccccc3[nH]2)C1
CCC(=O)N1CCC[C@@H](C(=O)NCCc2cc(C)cc(C)c2)C1
CCC(=O)N1CCC[C@@H](C(=O)N[C@H]2CCN(c3c(F)cccc3F)C2)C1
CCC(=O)N1CCC[NH+](Cc2cc(O)ccc2Br)CC1
CCC(=O)N1CCC[NH+]([C@H]2CCCc3ccc(Br)cc32)CC1
CCC(=O)N1CCc2cc(S(=O)(=O)Nc3ccc(C)cc3Br)ccc21
CCC(=O)N1CCc2ccc(O[C@H](C)C(=O)N(C)Cc3ccco3)cc2[C@@H]1c1ccccc1
CCC(=O)N1C[C@H](C(=O)NCCC(C)C)[C@H](c2ccccc2C)C1
CCC(=O)N1c2ccccc2C[C@@H]1C(=O)NCc1cc(OC)ccc1Br
CCC(=O)NCCS(=O)(=O)N1CCN(Cc2ccccc2)CC1
CCC(=O)NN1CCc2cc(-c3csc(C(C)=O)n3)ccc21
CCC(=O)N[C@@H]1CCC[NH+](Cc2c(Cl)cccc2OC)C1
CCC(=O)N[C@H]1CCCN(C(=O)c2cccc(O)c2CC)C1
CCC(=O)N[C@H]1CCc2nc(C)c3c(=O)oc4ccccc4c3c2C1
CCC(=O)Nc1cc(CC(=O)N(C)C)ccc1S(=O)(=O)Nc1ccc(C)cc1
CCC(=O)Nc1cc(F)c(F)cc1Cl
CCC(=O)Nc1cc(N)ccc1Br
CCC(=O)Nc1ccc(C)cc1NC(=O)NCc1ccc2c(c1)CCC2
CCC(=O)Nc1ccc(NC(=O)CBr)cc1
CCC(=O)Nc1ccc(NC(=O)N2CCC[NH+](Cc3ccc(F)cc3)CC2)cc1
CCC(=O)Nc1ccc(NC(=S)NC(=O)/C=C/c2ccccc2)cc1
CCC(=O)Nc1ccc(S(=O)(=O)N2CCc3ccccc3[C@@H]2CC(=O)NC2CCCCC2)cc1
CCC(=O)Nc1ccc([C@@H](C)NC(=O)NCC(=O)NC(C)C)cc1
CCC(=O)Nc1ccc2c(c1)[C@H]1C=CC[C@H]1[C@@H](c1cccc(Cl)c1)N2
CCC(=O)Nc1nc2sc3c(c2c2nnc(SCC(=O)Nc4ccc(C)c(C)c4)n12)CCCC3
CCC(=O)Nc1nnc(SCC(=O)Nc2cccc(C)c2)s1
CCC(=O)OC[C@H](O)CN1CCOCC1
CCC(=O)Oc1cccc2ccc(/C=C/c3ccccc3[N+](=O)[O-])nc12
CCC(=O)[C@H](C)Sc1cc(C)nc2nc(C)nn12
CCC(=O)[C@H](Oc1ccc(C)cc1)C(=O)Nc1cccc([N+](=O)[O-])c1C
CCC(=O)n1ncc2c(=O)n(CC(=O)Oc3ccc(C)cc3)cnc21
CCC(=O)n1ncc2c1CCC[C@@H]2NC(=O)N1CCCN(C)CC1
CCC(C(N)=O)(C(N)=O)c1ccc(C)cc1
CCC(C)(C(=O)Cc1ccc(Cl)c(Cl)c1)[NH+]1CCCCC1
CCC(C)(C(=O)NCC(C)(C)c1ccc(O)o1)c1ccc(C)cc1
CCC(C)(C(=O)Nc1ccccc1C)N(C)c1ccccc1C(=O)CNC(C)=O
CCC(C)(C)C(=O)N[C@H](C)C(=O)N1CCCCC1
CCC(C)(C)NC(=O)[C@H](c1ccccc1F)N(C)C
CCC(C)(C)NC(=O)[C@H]1CCCN(C(=O)COc2ccccc2)C1
CCC(C)(C)NC(=O)c1ccc(Cn2cccn2)o1
CCC(C)(C)NC(=O)c1ccnc(OC2CCC2)c1
CCC(C)(C)[C@@H]1CCCN1C(=O)c1cnc2sc(C)cn2c1=O
CCC(C)(C)[NH+]1CCC(=O)C1
CCC(C)(C)c1nn(COc2ccc(C(=O)NN)cc2)cc1Cl
CCC(C)(C)n1c(=S)[nH]c2ccc(C)cc21
CCC(C)(CC)[NH2+]CC(=O)Nc1cc(F)ccc1C
CCC(C)(Cc1ccccc1)Cc1ccc([NH3+])cn1
CCC(C)(Cc1nc2ccccc2n1O)[C@@H]1CCC[NH2+]C1
CCC(C)(NC(=O)C1CC[NH+](C)CC1)c1nc(C)cs1
CCC(C)(NCc1ncc(-c2ccccc2)o1)c1nccs1
CCC(C)([C@@H]([NH3+])c1occc1Br)N1CCOCC1
CCC(C)([C@H](N)c1ccc(Cl)cc1)[NH+]1CCCCC1
CCC(C)([NH2+]CC(=O)N(C)Cc1ccccc1)c1nc(C)c(C)s1
CCC(C)=Nc1ccc2oc(=O)c(-c3csc(=NOC)[nH]3)cc2c1
CCC(CC)(CC(=O)NNC(=O)c1oc(C)cc1C)C(=O)[O-]
CCC(CC)(CC)NC(=O)[NH+]1CCN(Cc2cccc(C)c2)CC1
CCC(CC)(CS)C[NH+](C)Cc1ccccn1
CCC(CC)(NC(=O)NCc1ccccc1F)C(=O)[O-]
CCC(CC)(NC(=O)Nc1ccccc1)C(=O)[O-]
CCC(CC)(NC(=O)[C@@H](C)[NH+]1[C@@H](C)CC[C@H]1C)C(=O)[O-]
CCC(CC)([C@@H](Cc1[nH+]cccc1N)NC)[NH+](C)C
CCC(CC)([C@H](N)c1ccc(C(C)C)cc1)[NH+](C)C
CCC(CC)([NH2+][C@H]1CCCC[C@@H]1O)C(=O)[O-]
CCC(CC)C(=O)NCc1nc(-c2ccccc2)no1
CCC(CC)C1([NH3+])CCCC[C@H]1C
CCC(CC)CC(=O)N[C@H]1C=CS(=O)(=O)C1
CCC(CC)CNC(=O)N1CCOC[C@@H]1C1CC1
CCC(CC)N(C)Cc1c(F)cccc1[N+](=O)[O-]
CCC(CC)N(CC(C)C)C(=O)NCn1cnc(C)n1
CCC(CC)N(CC(C)C)C(=O)c1cc(N)ccc1Cl
CCC(CC)N(CCOC)C(=O)[C@H]1[NH2+]CC[C@@H]1C
CCC(CC)NC(=O)[C@H](C)Nc1ccc2c(c1)OCCO2
CCC(CC)NC(=O)c1scc2nc(C)nc(N3CCCC3)c12
CCC(CC)Oc1c(Cl)cc(OC)cc1CO
CCC(CC)[C@@H](CNC(=O)Nc1cccc(F)c1F)N1CCOCC1
CCC(CC)[C@H](CNC(=O)N1CCC[C@H](O)C1)N1CCOCC1
CCC(CC)[C@H](O)CNC(=O)N[C@@H]1CC[NH+](C2CCCC2)C1
CCC(CC)[C@H]1CCN(C(=O)c2cc(C(=O)OC)no2)c2ccccc21
CCC(CC)c1nnc(NC(=O)N2C[C@H]3CCCC[C@H]3C2)s1
CCC(CC)c1nnc(NC(=O)[C@@H](C)NC(N)=O)s1
CCC(CC)n1ccc(C[C@@H](C[NH3+])c2ccc(Br)cc2)n1
CCC(CC)n1nccc1C(=O)N[C@@H](CO)c1ccco1
CCC(O)(CC)CNC(=O)[C@@H]1CC[C@H](C[NH3+])O1
CCC(O)(Cc1nc2ccccc2n1C)c1ccccc1
CCC([NH3+])(CC)C(=O)OC1CCCCCC1
CCC([NH3+])(CC)[C@@H]1CCC[C@@H](S(C)(=O)=O)C1
CCC/C=C/C=C[C@@H]1[C@H](O)[C@H](O)C[C@@H](O)[C@@H]1CO
CCC1(C#N)C(=N)C(C#N)C2=CC[NH+](C#N)C[C@H]2[C@@H]1c1ccccc1F
CCC1(C(=O)Nc2cn(C)nc2C(=O)OC(C)(C)C)CCN(C)CC1
CCC1(C)CC([NH+]2COc3c(cc4c(C)cc(=O)oc4c3C)C2)CC(C)(C)[NH2+]1
CCC1(C)CCN(C(=O)c2cn(C)nc2C(=O)OC)C1
CCC1(C)CC[NH+](CC(C)(C)[C@@H](C)O)CC1
CCC1(C)CN(C(=O)Cc2cn(C)c3ccccc23)CC[S@@+]1[O-]
CCC1(C)CN(CC(=O)Nc2nc(C)c(C)s2)CC[S@+]1[O-]
CCC1(C)C[NH2+]C(C)(C)CN1C[C@@H]1COc2ccccc21
CCC1(C)Cc2nc3sc4c(=O)n(CCc5ccccc5)cnc4c3cc2CO1
CCC1(C)NC(=O)N(N/C=C2/C(=O)N(c3ccc(Cl)cn3)C(=O)c3ccccc32)C1=O
CCC1(C)Oc2ccccc2N(C(=O)NCC(C)C)C1=O
CCC1(C)Sc2ccccc2N(C(=O)NCC(=O)NC)C1=O
CCC1(CC)CCN(C(=O)[C@@H]2CC[C@@H](C[NH3+])O2)C1
CCC1(CC)CCN(c2c(F)c(F)nc(F)c2F)CC1
CCC1(CC)CC[NH+](CC[C@H](NC)c2ccccc2Br)C1
CCC1(CC)CC[NH+](CC[NH2+][C@H](C)[C@@H]2CCCO2)C1
CCC1(CC)Nc2ccccc2C(=O)N1C
CCC1(CC)[C@@H](C)[C@@H](C(=O)N(C)C(C)C)[C@@H]1NC(=O)N1CCC(OC)CC1
CCC1(CC)[C@@H](C)[C@@H](F)[C@@H]1NC(=O)c1cc(=O)[nH]c2cc(OC)ccc12
CCC1(CC)[C@@H](C)[C@H](C)[C@@H]1NC(=O)N[C@@H](OC)c1ccc2c(c1)CC(=O)N2
CCC1(CC)[C@@H](C)[C@H](OC)[C@@H]1NC(=O)[C@@H]1CCOC1
CCC1(CC)[C@@H](OC)[C@H](C)[C@H]1N1C(=O)[C@H](CCSC)NC1=S
CCC1(CC)[C@@H](OC)[C@H](C)[C@H]1NC(=O)Nc1ccccc1CC(=O)N(C)C
CCC1(CC)[C@@H]([NH3+])C[C@@H]1OC
CCC1(CC)[C@H](C)C[C@H]1[NH2+][C@H](c1ccc(OC)cc1)S(N)(=O)=O
CCC1(CC)[C@H](C)[C@@H](NC(=O)NCCOC)[C@@H]1OC
CCC1(CNC(=O)C2(c3cccc(C(F)(F)F)c3)CCOCC2)CCC1
CCC1(CNC(=O)N(C)Cc2ncnn2C)CC1
CCC1(CNC(=O)N[C@@H](C)c2c(C)nn([O-])c2C)CCC1
CCC1(CNC(=O)Nc2ccc(C)c(N(C)C)c2)CC1
CCC1(CNC(=O)[C@@H]2CCCCC[C@H]2O)CCC([NH3+])CC1
CCC1(CNC(=O)[C@@H]2CCCN2C(=O)c2ccc(OC)cc2OC)CCC1
CCC1(CNC(=O)[C@H]2CC(=O)N(O)C2)CCSCC1
CCC1(CNc2ncncc2N)CCC(O)CC1
CCC1(C[NH2+][C@H](C)c2ccc3ccccc3n2)CC1
CCC1(Cc2c(CC(C)C)c(Cl)nn2C)C[NH2+]C1
CCC1(Cc2ccc(C)cn2)CCC(C)([NH3+])CC1
CCC1(Cl)C(=O)[C@@H](C)C(=O)O[C@@H]1c1ccc(C)cc1
CCC1(F)[NH2+][C@H](c2ccccc2C(=O)OC)[C@@H]2C(=O)N(CO)C(=O)[C@H]21
CCC1(N(C)C)[C@@H](NC(NCc2ccc(C)cc2C)=[NH+]C)[C@@H]2CCO[C@@H]21
CCC1(N(C[NH3+])Cc2cccc(O)c2)CCC(C)CC1
CCC1(N2C[C@@H](C#N)CS2(=O)=O)CCC(C)CC1
CCC1(NC(=O)c2c(C(N)=O)n(C)c3ccc(OC)cc23)CCCC1
CCC1(O)CCC([C@H](F)C(=O)[O-])CC1
CCC1(OCC(=O)NCC(=O)[O-])CCc2c(cc(C)c3c(C)cc(=O)oc23)O1
CCC1(c2nnc3ccncn23)CCC([NH3+])CC1
CCC1=C(C)N=P(N2CCOCC2)(N2CCOCC2)[NH+]=C1N1CCOCC1
CCC1=NN2C(=NC(C)=O)CC(=O)N=C2S1
CCC1CC(=O)N(CC(=O)Nc2c(C)cccc2C)C(=O)C1
CCC1CCC(N2Cc3ccccc3C[C@H]2c2nnc(C)o2)CC1
CCC1CCC(NC(=O)NCc2cccc(Cn3cncn3)c2)CC1
CCC1CCC(NC(NCC#Cc2cccc(C(F)(F)F)c2)=[NH+]O)CC1
CCC1CCC(NC(N[C@@H]2C[C@H]2c2c(O)cccc2F)=[NH+]F)CC1
CCC1CCN(c2cc(C#N)c(NC(N)=O)c3nc4ccccc4n23)CC1
CCC1CC[NH+](Cc2ccc(CNC(=O)c3snnc3C)cc2)CC1
CCC=C1SC(C(=CCC)C(=O)c2ccccc2)=NC1=O
CCCC(=O)N1CCC(C(=O)NC(C)(C)C)CC1
CCCC(=O)N1CCC(C(=O)NC2(c3cccc(F)c3)CCOCC2)CC1
CCCC(=O)N1CCC(c2nnc(C(=O)Nc3ccc4c(c3)OCO4)s2)CC1
CCCC(=O)N1CCC[C@@H]1Cn1c(C(F)(F)F)cc(=O)c2cc(C)ccc21
CCCC(=O)N1CCC[C@H](C(=O)NNc2c(C)cc(C)cc2C)C1
CCCC(=O)NCCN1CCN(c2nc3ccc(OC)cc3s2)CC1
CCCC(=O)NCCN1CCN(c2nc3ccc(OC)cc3s2)CC1
CCCC(=O)NN(CC1CCCC1)C(=O)Nc1cccc(C)c1C
CCCC(=O)N[C@@H](C(=O)N1CCC[C@H](C)C1)c1cccs1
CCCC(=O)N[C@@H](c1ccccc1O)c1ccc2cccnc2c1OC
CCCC(=O)Nc1c(C)cccc1N1CCN(C(=O)c2ccc(C)cc2)CC1
CCCC(=O)Nc1cc2c(cc1[N+](=O)[O-])OCCO2
CCCC(=O)Nc1ccc(C(=O)NCc2cccnc2)cc1
CCCC(=O)Nc1ccccc1N1CCN(C(=O)c2ccccc2)CC1
CCCC(C)(C)NS(=O)(=O)c1ccc([N+](=O)[O-])cc1
CCCC(C)=Nc1ccc(NC(=O)C[C@@H]2SC(=NOC)NC2=O)cc1
CCCC(NC)([C@H](C)c1ccnn1C)[NH+]1CCCC1
CCCC(O)(CCC)C1(C)OC(C)(C(=O)[O-])CC[C@H]1C
CCCC1(C)C(C#N)=C(C#N)C2=CC[C@H](C#N)C[C@@H]2[C@H]1N
CCCC1(C)CCSC[C@H]1N(C)[C@@H]1CCC[NH2+]C1
CCCC1(C)COc2cc(NC(=O)OCC)ccc2N(C)C1=O
CCCC1(CNC(=O)C2C[C@H](C)O[C@H](C)C2)CC1
CCCC1(CO)CC[C@H]([NH+](CC2CC2)[NH2+]C)C1
CCCC1(Cl)CC(C(C)(C)C)=NN1C(=O)c1ccc(O)cc1
CCCC1(NC(=O)c2nc(CC(=O)[O-])n[nH]2)CCC1
CCCC1CN(c2cc(C)ccc2C(=O)[O-])C1
CCCCC(=O)N1CCN(C2=[NH+]N=C(c3ccc(Cl)cc3)CS2)CC1
CCCCC(=O)NC1CCN(C(=O)C2CCCCC2)CC1
CCCCC(=O)Nn1c(CN2CCN(C(=O)c3ccccc3)CC2)nc2cc(C)ccc21
CCCCC(=O)c1cc(C)c(C)cc1C
CCCCC(=O)c1cccc(N2C(=NCl)S[C@@H]3CS(=O)(=O)C[C@@H]32)c1
CCCCC1(C)CN([C@H](C)C(=O)N(C)[C@@H]2CCS(=O)(=O)C2)CCO1
CCCCC1CCC(C(=O)N2CCC(c3nnc(C4CC4)o3)CC2)CC1
CCCCC1CCC(C(=O)Nc2cccc3ccc(C)nc23)CC1
CCCCCCC(=O)N1CCCC[C@H]1C(=O)[O-]
CCCCCCN1C(=O)[C@H]2CCCN2C(=O)[C@@H]1C(C)C
CCCCCCN1C(=S)NC(=O)[C@@H]([C@H]2NCCC3=c4ccccc4=[NH+][C@@H]32)[C@@H]1O
CCCCCCSc1nc2ncccn2n1
CCCCCC[C@@H](C)NC(=O)N1CCC(C(N)=O)CC1
CCCCCC[C@@H](O)[C@H]1CCc2cccnc21
CCCCCC[C@H](C)[C@@](C)(O)C(=O)[O-]
CCCCCC[N+]1=c2ccccc2=C(O)C(=C2NC(=O)c3ccccc3N2)C1=O
CCCCCN(C(=O)c1nnn[n-]1)C(C)C
CCCCCN(Cc1ccc(Cl)cc1)S(C)(=O)=O
CCCCCNC(=O)NNC(=O)c1nc(C)ccc1C
CCCCCNC(=O)NNC(=O)c1nc(C)ccc1C
CCCCCNC(=O)c1nc(C)nn1-c1ccc(F)cc1
CCCCC[C@@H](C)Nc1ccc(C(=O)N(C)C)cn1
CCCCC[C@H](C)NC(=O)C(=O)Nc1ccc2c(c1)CC(=O)N2
CCCCCn1c(=O)[nH]c(=O)c2c1nc(NN=C1CCCC1)n2C
CCCCCn1c([O-])c(C(=O)Nc2c([O-])[nH]c3ccccc3c2=O)c(=O)c2ccccc21
CCCCN(C(=O)N[C@H]1CCc2[nH]ncc2C1)[C@H]1CCS(=O)(=O)C1
CCCCN(C(=O)[C@H](C)N1C(=O)c2ccccc2C1=O)[C@H](C)CC
CCCCN(C)C(=O)C1CCN(C(=O)[C@@H]2CCCN(S(=O)(=O)c3ccc(C)s3)C2)CC1
CCCCN(C)C(=O)Cn1cc(Br)ccc1=O
CCCCN(C)C(=O)N[C@@H](c1ccccn1)c1ccccc1OC
CCCCN(CC)C(=O)c1ccccc1[N-]S(C)(=O)=O
CCCCN(CCCC)c1nc(F)ncc1Cl
CCCCN(CCCO)C(=O)Nc1ccccn1
CCCCN(CCO)C(=O)Nc1cnc(-c2ccccc2)s1
CCCCN1C(=O)[C@@H]2[C@H](Cc3c[nH]c4ccccc34)N[C@]3(C(=O)Nc4ccccc43)[C@@H]2C1=O
CCCCN1C(=O)[C@H]2ON(c3ccc([N+](=O)[O-])cc3)[C@H](c3cccc(Cl)c3)[C@@H]2C1=O
CCCCN1C(=O)c2oc3cc(C)cc(C)c3c(=O)c2[C@H]1c1cccc(O)c1
CCCCN1C(O)=C(C(=O)/N=c2\[nH]c3ccc(C)cc3s2)[C@@H]([O-])c2ccccc21
CCCCN1C[C@H](C(=O)Nc2ccc(C(=O)NC(C)C)cc2)CC1=O
CCCCNC(=O)C(=O)Nc1cc(OC)ccc1Cl
CCCCNC(=O)C1CCN(C(=O)Nc2c(C)cc(C)cc2C)CC1
CCCCNC(=O)C[C@@H]1NC(=O)c2ccccc2N=C1O
CCCCNC(=O)C[NH+](C)Cc1ccccc1Cl
CCCCNC(=O)NCCc1nc(-c2ccc(C)s2)cs1
CCCCNC(=O)NCCc1nc(-c2ccc(C)s2)cs1
CCCCNC(=O)NNC(=O)COc1cc(F)ccc1F
CCCCNC(=O)NNC(=O)c1cnc(Cc2ccccc2)s1
CCCCNC(=O)NNC(=O)c1cnc(Cc2ccccc2)s1
CCCCNC(=O)c1cccc2c1N[C@@H](c1ccc(OC)c(O)c1)[C@H]1CC=C[C@H]21
CCCCNC(=O)n1cc([C@@H](C)C(=O)[O-])cn1
CCCCNS(=O)(=O)c1cc(N)ccc1Br
CCCCNS(=O)(=O)c1sccc1C(=O)[O-]
CCCCNc1ccccc1OC(C)C
CCCCOC(=O)c1cccc(NC(=O)C(C)(C)C)c1
CCCCOC(=O)c1cccnc1-n1nc(Cl)cc1-c1ccco1
CCCCOC(=O)c1cccnc1-n1nc(Cl)cc1-c1ccco1
CCCCOCC[NH+]1CCC(C(=O)N2CCC(C)CC2)CC1
CCCCOc1c(Cl)cccc1C[NH2+]C
CCCCOc1ccc(NCC(=O)N2CCOCC2)cc1
CCCCOc1cccc(C(=O)NNC(=O)C2CCCCC2)c1
CCCCOc1ccccc1[C@H]1CC(=O)NC2=C1C(=O)C[C@H](c1cccc(OC)c1)C2
CCCCS(=O)(=O)N1CCN(S(=O)(=O)c2ccc3ccccc3c2)CC1
CCCCS(=O)(=O)Nc1cc(OC)ccc1[N+](=O)[O-]
CCCCSC(=O)Nc1ccc(Br)cc1
CCCCS[C@@H](C)C(=O)NCn1c(C)nc2ccccc21
CCCC[C@@H](Br)C(=O)Nc1nc2ccc(C)cc2s1
CCCC[C@@H](C(=O)[O-])[C@H](O)c1cc(O)ccc1OC
CCCC[C@@H](C)NC(=O)CC[C@H](C)O
CCCC[C@@H](C)[NH2+]Cc1ccc(C(=O)[O-])cn1
CCCC[C@@H](CC)C(=O)Nc1ccccc1O
CCCC[C@@H](C[C@@H]1Cc2ccccc21)[NH2+]CC
CCCC[C@@H](NC(N)=O)C(=O)NC(C)(C)c1sc(C)nc1C
CCCC[C@@H]1CN(C[C@H](C)Cn2c(C)nc3ccccc32)C[C@@H](O)O1
CCCC[C@@]1(NC(=O)C2CCC(C)CC2)CCS(=O)(=O)C1
CCCC[C@@]1(c2ccc(F)cc2)NC(=O)N(CN2CC[NH+]([C@H]3CCS(=O)(=O)C3)CC2)C1=O
CCCC[C@H](C(=O)[O-])C1(O)CCCc2ccccc21
CCCC[C@H](C)[NH+]1C[C@@H]2CCCCN2C[C@@H]1C(C)C
CCCC[C@H](C)[NH2+][C@@H](C)c1cc(F)ccc1C
CCCC[C@H](CC)C(=O)N1CCCC[C@@H]1[C@@H]1CCCC1=O
CCCC[C@H](C[C@H](C)CC)[NH2+]C
CCCC[C@H]([NH3+])C(=O)N1CCC(n2cccn2)CC1
CCCC[C@H]1CCN(c2ccc([NH2+]C)cc2)C1
CCCC[C@H]1NC(=O)N(CC(=O)Nc2ccc(C(C)C)cc2)C1=O
CCCC[C@]1(CC(=O)c2ccccc2)C(=O)N(O)c2ccccc21
CCCC[C@]1(c2ccc(OC)cc2)CN2CCCSC2=[N+]1O
CCCC[NH+](C)CC1CCN(C(=O)NCC(=O)N2CCCC2)CC1
CCCC[NH+](CC(N)=O)Cc1c(C)nc2sc(C)cn12
CCCC[NH+](CC(N)=O)Cc1c(C)nc2sc(C)cn12
CCCC[NH+]1CCC(NC(=O)Nc2ccc3[nH]c(C(F)F)nc3c2)CC1
CCCCc1ccc([C@H](O)C(F)(F)C(F)F)cc1
CCCCc1nc(CC(=O)c2ccccc2)cs1
CCCCc1nnc(NC(=O)CN2C(=O)/C(=C\c3cccs3)SC2=S)s1
CCCCc1nnc(NC(=O)[C@@H](C)Cl)s1
CCCCn1c(C[NH+]2CCCC2)nc2cc(NC(=O)c3cccc(C)c3)ccc21
CCCCn1c(N)nnc1SCC(=O)N(C)C1CC1
CCCCn1c(O)c(CC(=O)N2CCC[C@H](C)C2)c2c1CCCC2=O
CCCCn1c(SCC(=O)NC(C)C)nc2c(sc3ncccc32)c1=O
CCCCn1c(SCCn2c(=O)oc3cccnc32)n[nH]c1=O
CCCCn1c([S@+]([O-])[C@@H](C)C(=O)Nc2cccc(C)c2C)n[nH]c1=O
CCCCn1cc(NC(=O)c2cc3n(n2)[C@@H](C(F)(F)F)C[C@@H](c2ccc4c(c2)OCO4)N3)cn1
CCCCn1nc(Cl)c(/C=C/C(=O)N[C@H]2CC[C@@H](C)C2)c1[NH+](C)C
CCCCn1nc(Cl)c(CN2CCNC(=O)[C@@H]2C)c1CC
CCCCn1nc2n(Cc3ccccc3)c(=O)c3sccc3n2c1=O
CCCCn1nccc1NC(=O)c1ccccc1C(F)(F)F
CCCN(C(=O)Cn1c(C)nnc1C)[C@@H]([S-])c1cc2ccccc2o1
CCCN(C(=O)[C@@H](C)O/N=C/c1cccs1)[C@H]1CCS(=O)(=O)C1
CCCN(C(=O)c1cc2c(F)cccc2s1)[C@H]1CCS(=O)(=O)C1
CCCN(CC(=O)N(C)C)c1cnc2ccc([N+](=O)[O-])nn12
CCCN(CC)[C@@](C)(C[NH3+])CC(C)C
CCCN(CC)[C@@](C)(C[NH3+])CC(C)C
CCCN(CC)c1cc(C(=O)[O-])cc[nH+]1
CCCN(CC1CC1)c1cc2c(cc1N)[C@@H](Cl)C(=O)N2
CCCN(CCC)C(=O)c1cc(-c2ccccn2)nc2ccccc12
CCCN(CCC)C(=O)n1cccc1[C@H]1CCCN1C(=O)Nc1ccc(C)cc1
CCCN(CCC)c1cc(C(=O)[O-])cc(C(F)(F)F)c1
CCCN(CCC[NH3+])c1ccc(C(N)=O)cn1
CCCN(CC[NH+](C)C)C(=O)Cc1cc(F)ccc1F
CCCN(C[C@@H]1COc2ccccc2O1)C(=O)c1ccc(C=NOC)cc1
CCCN(C[C@H]1CCCCO1)C(=O)c1c(C)c(C)n[nH]c1=O
CCCN(Cc1ccccc1)C(=O)N[C@@H](C)c1cccc(-n2ccnc2)c1
CCCN(Cc1ccccc1)C(=O)c1cc(S(=O)(=O)N2CCOCC2)ccc1C
CCCN(Cc1ccccc1)C(=O)c1cc2ccccc2oc1=O
CCCN(Cc1ccccc1O)C(=O)NCCc1nnc2n1CCC2
CCCN(c1ccc(OC(C)C)c(N)n1)C1CC1
CCCN(c1ccccc1C(N)=S)C1CC1
CCCN1C(=O)CCc2cc(NC(=O)C=C(C)C3CC3)ccc21
CCCN1C(=O)CCc2cc(NC(=O)N(CC)CC(C)(C)O)ccc21
CCCN1C(=O)CCc2cc(NC(=O)N3CCC[C@@H](C)[C@@H]3CO)ccc21
CCCN1C(=O)CCc2cc(NC(=O)N[C@H](CC)c3cccs3)ccc21
CCCN1C(=O)Cc2ccccc2[C@@H]1C(=O)NCc1ccc(C)o1
CCCN1C(=O)[C@@H](CC(=O)NC2CC2)Sc2ncccc21
CCCN1C(=O)[C@@]2(C(=C(C)c3ccc(O)o3)C(=O)C(=O)N2CCC[NH+]2CCOCC2)c2ccccc21
CCCN1C(=O)c2ccccc2[C@H]1Nc1ccc(C(=O)N[C@@H](C)C(C)C)cc1
CCCN1CC(=O)N2[C@@H](Cc3c([nH]c4ccccc34)[C@@H]2c2cccc(OC)c2OC)C1=O
CCCN1CCC(CNC(=O)N[C@@H]2C[C@H]2C)([NH+]2CCCCC2)CC1
CCCN1CCN(C(=O)c2cc(N)nc(C)n2)[C@@H](Cc2ccccc2-c2ccccc2)C1=O
CCCN1CCN(C(=O)c2cc(N)nc(C)n2)[C@@H](Cc2ccccc2-c2ccccc2)C1=O
CCCN1CCN(S(C)(=O)=O)CC1
CCCN1CCO[C@@H](C(=O)c2cc(F)ccc2C)C1
CCCN1CCO[C@H]([C@H](O)Cc2cc(C)cc(C)c2)C1
CCCN1CCO[C@H]([C@H]([NH2+]C)c2occc2Br)C1
CCCN1CCO[C@H](c2ncc(C[NH2+]C)s2)C1
CCCN1C[C@@H](NC2CC[NH+](Cc3cccnc3)CC2)CC1=O
CCCNC(=O)C1(C)[C@@H](NC(=O)N2CCC[C@H](C)C2)CC1(C)OC
CCCNC(=O)C1CN(C(=O)c2cccs2)C1
CCCNC(=O)C=C(C)c1ccccc1OC(F)F
CCCNC(=O)CCCc1nc(-c2cccs2)no1
CCCNC(=O)CCNc1cc(Cl)c(C)cc1[N+](=O)[O-]
CCCNC(=O)CC[NH2+][C@@H]1CSCCc2ccccc21
CCCNC(=O)CN(C)C(=O)C[NH+]1CCCC[C@H]1C(=O)[O-]
CCCNC(=O)CN1C[C@@H]([NH3+])[C@@H](C)CC1=O
CCCNC(=O)CS(=O)(=O)Cc1coc(-c2cccc(Cl)c2)n1
CCCNC(=O)N1CCN(C(=O)C[NH+]2CCC[C@@H]([C@@H](C#N)C(C)C)C2)CC1
CCCNC(=O)N1CCc2cc(S(=O)(=O)Nc3ccc(F)cc3Cl)ccc21
CCCNC(=O)NCCC1CCN(c2cc[nH+]cc2)CC1
CCCNC(=O)N[C@@H](CC(C)C)C[NH+](C)C
CCCNC(=O)Nc1ccc(Cl)cc1C(=O)NCc1cccs1
CCCNC(=O)Nc1ccccc1OCCC
CCCNC(=O)[C@@H](C)[NH2+][C@H]1CCOC2(CCC2)C1
CCCNC(=O)[C@@H](NC(=O)N1CCC[C@@H](C)C1)c1ccc(F)c(C)c1
CCCNC(=O)[C@@H](NC(=O)c1cccc(C)c1)c1cc2ccccc2o1
CCCNC(=O)[C@H](NC(=O)c1cccc(C(C)C)c1)c1ccccn1
CCCNC(=O)[C@H]1CC(=O)N(c2ccc(NC(C)=O)cc2)C1
CCCNC(=O)[C@H]1CC[C@H](Nc2ccc(SC)cn2)C1
CCCNC(=O)c1c(O)cccc1[C@H]1Nc2c(OC)cccc2[C@H]2C=CC[C@@H]21
CCCNC(=O)c1ccc(NC(=O)/C=C\c2cccs2)cc1
CCCNC(=O)c1nnc(-c2ccc(S(=O)(=O)N3CCOCC3)cc2)o1
CCCNC1(C#N)CCC[C@H]([NH+](CC(C)C)C(C)C)C1
CCCNC1(C#N)CC[C@H](Oc2cc(C)ccc2C)C1
CCCNS(=O)(=O)c1ccc(NC(=O)CC2CCCC2)cc1
CCCN[C@@H](Sc1nnc(C)s1)C(=O)NC(=O)Nc1ccccc1
CCCN[C@@H](c1ccc[nH+]c1N)[C@H]1C[NH+]2CCN1CC2
CCCN[C@@H](c1cccs1)[C@@](C)(CC)[NH+](C)C
CCCN[NH+]1CCN(C)[C@@H]([C@@H](C)Cc2[nH+]ccn2CC)C1
CCCNc1cc(C(=O)N(CC)CC(F)(F)F)ccc1C
CCCNc1cc[nH+]c(COc2cccc(Cl)c2)c1
CCCNc1nc(NC(=O)c2cc(C)ccn2)ccc1Br
CCCNn1ccnc1Cc1cccc(CCC)[nH+]1
CCCOC(=O)N1C(=O)N[C@@H](c2cccc(C)c2)C([N+](=O)[O-])=C1C
CCCOC(=O)N1CC[C@]2(CCC[NH+](C/C=C/c3ccco3)C2)C1
CCCOC(=O)[C@H](C)Sc1c([O-])nc(C#N)nc1-c1ccc(Cl)cc1
CCCOCC(=O)N(Cc1cccs1)c1ccc(F)cc1F
CCCOCCC1(O)C[C@@H]1C
CCCOC[C@@H]([NH2+]CC)[C@H]1CCOc2ccccc21
CCCO[C@@H](NC(=O)c1ccnc(OC)c1)c1ccc(Cl)c(C)c1
CCCO[C@@H]1Cc2ccc(C)cc2[C@H]1[NH2+]C
CCCO[C@]12C=C[C@@H](O1)[C@@H]1C(=O)N(c3ccc(CO)cc3)C(=O)[C@H]12
CCCOc1c(Br)ncnc1Oc1ccc(N)c(F)c1
CCCOc1c(C)cccc1NC(=O)C1=C(C)Nc2nnnn2[C@@H]1c1ccccc1C
CCCOc1cc(C)ccc1NC(=O)N1CCCC[C@@H]1CN1CCCC1=O
CCCOc1cc(CNC(=O)c2csnn2)ccn1
CCCOc1cc(NC(=O)NCCn2cc[nH+]c2)ccc1Cl
CCCOc1ccc(C(=O)N2CC[C@H](OCCC)C2)cc1O
CCCOc1ccc2cc(C(=O)NCc3ccc(OC)cc3)c(=O)oc2c1
CCCOc1ccccc1CNC(=O)c1ccc(Br)c(Cl)c1
CCCOc1ccnc(Oc2ccc(C(N)=[NH2+])cc2)c1
CCCOn1ncc2c1CCC[C@H]2NC(=O)Nc1ccccc1C
CCCS(=O)(=O)C1(C)CSC[C@H]([NH2+]C2CCN(C)CC2)C1
CCCS(=O)(=O)CC(=O)N(C)[C@H](C)Cc1ccsc1
CCCS(=O)(=O)CC(=O)NCc1ccc(N2CCCC2=O)cc1
CCCS(=O)(=O)CCOc1ccccc1C(C)=O
CCCS(=O)(=O)N1CCC(Cn2cnc3ccccc32)CC1
CCCS(=O)(=O)N1CCC[C@@H]1C(=O)N1CCCc2cc(Cl)ccc21
CCCS(=O)(=O)N1C[C@@H]2C[C@H](C1)c1c(C3CCCCC3)ccc(=O)n1C2
CCCS(=O)(=O)NC1CCN(C(=O)Nc2nc(C)cs2)CC1
CCCS(=O)(=O)NC[C@H](c1ccc(Cl)cc1)n1cccn1
CCCS(=O)(=O)[C@@H](C)C(=O)NCC(=O)Nc1ccc(F)cc1
CCCS(=O)(=O)[C@H](C)C(=O)N1CC[C@@H](C(N)=O)c2ccccc21
CCCS(=O)(=O)c1cnc(Cl)nc1C(=O)Nc1ccc(OCC)cc1
CCCS(=O)(=O)c1nc2ncc(Cl)cc2s1
CCCS[C@H](C)C(=O)Nc1cc(F)ccc1F
CCCSc1ccc([C@H]2C(C)=C(C(=O)OC(C)C)NC3=NC(C)=NC(=O)[C@@H]32)cc1
CCC[C@@H](C#N)NC(=O)n1cc(C(F)(F)F)c(C)n1
CCC[C@@H](C(=O)N1CCOC[C@@H]1C(N)=O)C(C)C
CCC[C@@H](C(=O)N[C@@H]1CC[C@H]([NH+](C)C)C1)c1ccccc1
CCC[C@@H](C(=O)Nc1cccc2cn[nH]c12)[NH+](C)C
CCC[C@@H](C)C(=O)NC1CCN(c2ccc(C[NH+](C)C)cc2)CC1
CCC[C@@H](C)C(=O)NC1CCN(c2cccc(F)c2)CC1
CCC[C@@H](C)Cn1ccc([C@H](O)C(C)C)c1
CCC[C@@H](C)N1CC2(CCN(C(=O)Cn3nc(C)cc3C)CC2)OC1=O
CCC[C@@H](C)NC(=O)C(C)(C(=O)N1CCC[C@@H](C)C1)c1cccc(C#N)c1
CCC[C@@H](C)c1nnc(NC(=O)N2CCC[C@H]2Cc2cccnc2)s1
CCC[C@@H](C)n1c(N)nc2cccnc21
CCC[C@@H](CC(=O)Nc1cn[nH]c1)n1cc[nH+]c1
CCC[C@@H](CC)n1c(CCCl)nc2c(OC)ncnc21
CCC[C@@H](C[NH3+])N1CCN(C(=O)N(CC)CC)CC1
CCC[C@@H](NC(=O)Cc1ccc([N+](=O)[O-])cc1)C(=O)N1CCc2sccc2C1
CCC[C@@H](NC(=O)c1cc(-c2ccncc2)nc2ccccc12)C(=O)OC
CCC[C@@H](O)c1ccccc1C(=O)Nc1cc2c(cc1I)OCCO2
CCC[C@@H](O)c1ccccc1C(=O)Nc1cc2c(cc1I)OCCO2
CCC[C@@H](O)c1ccn(CCc2ccncc2)c1
CCC[C@@H](O[C@@H]1CCC[C@H](C)C1)C(=O)N[C@@H]1C[C@@H]1C
CCC[C@@H]([NH2+]C1CCC(OC(C)C)CC1)C1CC1
CCC[C@@H]([NH3+])C(=O)NC1COC1
CCC[C@@H]1C(=O)NC(=O)C[C@H]1c1ccccc1CC
CCC[C@@H]1CCCC[C@H]1n1nc(O)oc1=O
CCC[C@@H]1CCCN(C(=O)c2cccnc2[S-])CC1
CCC[C@@H]1CCC[NH+](CC(=O)Nc2ccc(OC)cc2OC)[C@H]1C
CCC[C@@H]1CN(C(=O)CCC(=O)c2cc(C)ccc2C)CCO1
CCC[C@@H]1CN(C(=O)Nc2nnc(C(F)(F)F)s2)CCO1
CCC[C@@H]1CN(C(=O)c2cc3cc(NC(C)=O)cc(OC)c3o2)C[C@H]1Cl
CCC[C@@H]1CSc2nc(CC(=O)NC(C)(C)C)cc(=O)n21
CCC[C@@H]1C[C@@H]1NC(=O)C(=O)Nc1ccc(OC(C)(C)C)cc1
CCC[C@@H]1C[C@@H]1NC(=O)N[C@@H](C)c1noc(Cc2ccccc2)n1
CCC[C@@H]1C[C@@H]1NC(=O)c1oc2ccccc2c1C[NH+](C)C
CCC[C@@H]1C[C@H](C[NH+](C)CC(C)(C)O)CC[C@H]1[NH3+]
CCC[C@@H]1C[C@H]1NC(=O)N(Cc1ccccc1O)C[C@@H]1CCCO1
CCC[C@@H]1C[NH+](C/C=C/c2ccccc2)C[C@H]1NS(C)(=O)=O
CCC[C@@]1(NC(=O)c2n[nH]c(C)n2)CCC[C@@H](CO)C1
CCC[C@@]1(c2occc2Br)CCCCC[NH2+]1
CCC[C@H](C(=O)OCC)c1nc(-c2ncccn2)no1
CCC[C@H](C)C(=O)Nc1ccc(OC)cc1
CCC[C@H](C)C(=O)Nc1ccc(OC)cc1
CCC[C@H](C)CC1(C)CSCCC1(C)O
CCC[C@H](C)C[NH+]1CCCC[C@@H]1[C@@H]1CCCC1=O
CCC[C@H](C)NC(=O)C[NH2+]Cc1cscc1C
CCC[C@H](C)NC(=O)[C@@H]1CCC[NH+](CC(=O)NC(=O)NC2CC2)C1
CCC[C@H](C)NC(=O)[C@@H]1CCC[NH+]([C@@H]2CCN(c3ccccc3F)C2=O)C1
CCC[C@H](C)NC(=O)[C@H]1CCCN(S(=O)(=O)c2ccccc2Cl)C1
CCC[C@H](C)[C@H](O)[C@@H]1CCOC2(CCOCC2)C1
CCC[C@H](CCO)CNC(=O)c1occc1Br
CCC[C@H](CNC(=O)C[n+]1ccccc1C)c1ccc(Cl)cc1Cl
CCC[C@H](CS(=O)(=O)Cc1nc(O)no1)c1ccc(Cl)cc1
CCC[C@H](C[NH3+])C1(O)CCC[NH+](CC)CC1
CCC[C@H](NC(=O)c1sccc1SC)C(=O)OC
CCC[C@H](Oc1cccc(C)c1)C(=O)c1cc(C)c(C)cc1N
CCC[C@H]1CCCN(C(=O)c2csc(NC(C)=O)n2)CC1
CCC[C@H]1CCCN(C(=O)c2csc(NC(C)=O)n2)CC1
CCC[C@H]1CCc2c(sc(NS(=O)(=O)c3ccc(C(N)=O)cc3)c2OC)C1
CCC[C@H]1CN(C(=O)C2(c3ccc([NH3+])cc3)CC2)C[C@@H]1Cl
CCC[C@H]1CN(C(=O)c2cccc(Nc3ccc(C)nn3)c2)CCO1
CCC[C@H]1C[C@@H]1NC(=O)CNC(=O)c1cccc(C)c1
CCC[C@H]1C[C@@H]1NC(=O)N1CC[C@H](CSC)C1
CCC[C@H]1OCCC[C@@H]1C[NH2+][C@@H](c1ccccn1)C(C)C
CCC[C@H]1SCCN1C(=O)c1ccc(CNS(C)(=O)=O)o1
CCC[C@](C)(CO)NC(=O)Nc1cnn(Cc2ccc(Cl)cc2)c1
CCC[C@](C)([NH3+])c1nc2nc(OCC)ccc2[nH]1
CCC[C@]1(CC(=O)c2cc(Br)ccc2OC)C(=O)N(O)c2ccc(OC)cc21
CCC[C@]1(Cc2cccc(C(F)(F)F)c2)CCC[NH2+]1
CCC[C@]1(Nc2cc(F)cc(C(=O)[O-])c2)CCO[C@H](C)C1
CCC[C@]1([C@@H]2CCOC2)C[C@H]1O
CCC[NH+](C1CCCC1)[C@@H]1C[C@@H](C)CC[C@@H]1C[NH3+]
CCC[NH+](CC(=O)Nc1sccc1C#N)CC1CCCCC1
CCC[NH+](CC)C1(NC)CC[C@H](C(=O)[O-])C1
CCC[NH+](CCCc1csc(C)n1)[C@H]1CCS(=O)(=O)C1
CCC[NH+](CCO)CC1(C)[C@@H]2CC=C(C)[C@H]1C2
CCC[NH+](C[C@H](N)c1ccc(OC)cc1)C1CC1
CCC[NH+](Cc1ccccc1C)Cc1cnnn1O
CCC[NH+]1CCC(NC(=O)NC[C@H]2CC[C@H](C(=O)N(C)C)O2)CC1
CCC[NH+]1CCC(n2nccc2NC(=O)c2sc(CC)nc2C)CC1
CCC[NH+]1CCN(c2ccccc2C[NH+]2CCC[C@H]2C(=O)NC)CC1
CCC[NH+]1CCN(c2ncc3c(n2)CCN(Cc2ccccn2)C3)CC1
CCC[NH+]1CCN(c2ncnc3sc(C(=O)Nc4ccc(C)cc4F)c(Cl)c23)CC1
CCC[NH+]1CC[C@@H](CNC(=O)C(=O)Nc2ccc(NC(C)=O)c(C)c2)C1
CCC[NH+]1Cc2cccc(NC(=O)Cn3c(=O)cnc4ccccc43)c2C1
CCC[NH2+]C1(C(=O)OCC)CCC[C@H](n2cc[nH+]c2C)C1
CCC[NH2+]C1(C(=O)[O-])CCC[C@@H]1CCOC
CCC[NH2+]C1(C(=O)[O-])CCC[C@H](N2CCO[C@H](CC)C2)C1
CCC[NH2+]C1(COC)CCC[C@H]([NH+]2CCC(C)CC2)[C@H]1C
CCC[NH2+]C1(Cc2nc(C)cs2)CCC(O)CC1
CCC[NH2+]CCC=C(C)c1cccnc1
CCC[NH2+]CN1CCO[C@@H](c2nc(CC)cs2)C1
CCC[NH2+]C[C@@H](Cc1csc(C)n1)c1ccc(F)cc1
CCC[NH2+]C[C@@H](c1ccccc1C)[C@@H]1CCS(=O)(=O)C1
CCC[NH2+]C[C@@]1(Cn2cncc2C)CCCO1
CCC[NH2+]C[C@H](Cc1csc(C)n1)c1cccc(Cl)c1
CCC[NH2+]Cc1c[nH]nc1-c1ccc(C)cc1F
CCC[NH2+]Cc1cccc2[nH]c(F)nc12
CCC[NH2+]Cc1ncoc1-c1c(F)cccc1F
CCC[NH2+]Cc1occc1CN1CC[NH+]2CCCC[C@@H]2C1
CCC[NH2+]N1CCO[C@H]([C@@H](C)C2CCC(C)CC2)C1
CCC[NH2+][C@@H](C)c1cc(OC(C)(C)C)ccn1
CCC[NH2+][C@@H](CC)c1nnc(C[C@@H]2CCCCO2)s1
CCC[NH2+][C@@H]1CCC[C@H]([NH+]2CCC(C[NH+](C)C)CC2)C1
CCC[NH2+][C@@H]1[C@H](C)[C@@H](F)CCN1c1cc(C)cc(C)c1
CCC[NH2+][C@@](C)(CC1(C)CC[NH+](C)C1)C(=O)[O-]
CCC[NH2+][C@H](C)C1(F)CCN(c2cc(C)c(C)cc2C)C1
CCC[NH2+][C@H](C)C1CN(c2ccccc2C(C)(C)C)C1
CCC[NH2+][C@H](C)c1cc(F)ccc1OC1CCCC1
CCC[NH2+][C@H](C=C(C)C)C1CCOCC1
CCC[NH2+][C@H](CC(F)(F)F)c1cc(F)ccc1Cl
CCC[NH2+][C@H](COCC)[C@H]1CSCCO1
CCC[NH2+][C@]1([C@@H](CC)Cc2ccc(C)cc2)CCCO1
CCC[NH2+]n1c(C[C@H](C)C2CCCC2)nc2ccccc21
CCC[NH2+]n1ccnc1C[C@H](C)C1Cc2ccccc2C1
CCCc1[n-]c(NC(=O)c2ccc(C#N)cc2)nc1C#N
CCCc1[nH]nc2c1[C@@]1(C(=O)N(CCC)c3ccccc31)C(C#N)=C(N)O2
CCCc1c(C)sc2ncn([C@@H]3CCCN(C(=O)c4ccc(CC)o4)C3)c(=O)c12
CCCc1c(O)cc(C[NH+]2CCCCC[C@@H]2c2cc(OC)on2)cc1OC
CCCc1cc(=O)n2cc(C(=O)Nc3ccccc3)sc2n1
CCCc1cc(C(=O)Nc2ccc(C(=O)OC)cc2)cs1
CCCc1cc(NC(=O)CCc2nc(-c3ccsc3)no2)n[nH]1
CCCc1ccc(/C=C2/C(=N)N3N=C(O)SC3=NC2=O)cc1
CCCc1ccc(C)cc1[C@@H]1CC(=O)N[C@@H]2N=NC(C)=C12
CCCc1ccc(C2=C(c3ccc([N+](=O)[O-])cc3)COC2=O)cc1
CCCc1ccc(NC(=O)CS(=O)(=O)c2ccccc2)cc1
CCCc1ccc([C@@H]([NH3+])C(OC)OC)cc1
CCCc1ccc([C@H]2C(N)=C(C#N)O[C@@H]3N=NC(C(F)(F)F)=C32)cc1
CCCc1ccccc1C(=O)Nc1cc([O-])nn1-c1nc(C)cc(SCC)n1
CCCc1ccn(-c2cc(C(=O)[O-])nc(-c3ccc(C(F)(F)F)cc3)n2)n1
CCCc1ccn(Cc2ncnn2[C@@H]([NH3+])CCC)c1
CCCc1nc(CN2C[C@H](C(=O)N3CCOCC3)Oc3ccccc32)no1
CCCc1nc(COc2ccc3c(c2)OCO3)cs1
CCCc1nc(F)sc1C(=O)Nc1ccc(OCC)cc1C
CCCc1nn(Cc2nn(-c3ccccc3)c3c2CCC3)c(=O)o1
CCCc1nnc(C(=O)N2CCN[C@H](c3ccccc3)C2)o1
CCCc1nnc2nc(SCC(C)=O)cc([O-])n12
CCCc1sc(C(=O)Nc2ccccc2N2CCOCC2)cc1CC
CCCn1/c(=N/C(=O)C2=C3C(=O)N=CN=C3O[C@H]2C)[nH]c2ccccc21
CCCn1/c(=N/C(=O)C[C@H]2CCCCN2C(C)=O)[nH]c2ccccc21
CCCn1/c(=N/C(=O)c2c(Br)nn(-c3ccc(C)cc3)c2C)[nH]c2ccccc21
CCCn1c(=O)[nH]c(=O)c2cc(C(=O)NCC(C)(C)CC(C)C)cnc21
CCCn1c(=O)c2cc(Cl)ccc2n2c(SCC(=O)Nc3cc(OC)ccc3F)nnc12
CCCn1c(=O)c2sc(N3CCC(C)CC3)nc2n(CC(=O)Nc2ccc(F)cc2Cl)c1=O
CCCn1c(=O)n(CCC(=O)N2CCN(S(=O)(=O)N3C[C@H](C)O[C@@H](C)C3)CC2)c2ccccc21
CCCn1c(=O)oc2cc(NC(=O)Nc3ccccc3)ccc21
CCCn1c(C)cc(-c2csc(NC(=O)c3scnc3C)n2)c1C
CCCn1c(NCc2ccc(C#N)cc2)c(/C=C2/SC(=S)N(F)C2=O)c(C)c(CC)c1=O
CCCn1c(Nc2ccc(C(=O)NC)cc2)nc2sc3c(c2c1=O)CCCC3
CCCn1c2ccccc2c2nnc(S[C@H](C)C(=O)N[C@@H](C)CC)nc21
CCCn1cc(/C=C2/C(=O)N(c3cccc(OC)c3)C(=S)N=C2[O-])c2ccccc21
CCCn1cc(C(=O)N2CCCCC2)c2nn(-c3ccccc3)c(=O)c-2c1
CCCn1cc(C(=O)NCc2ccccc2OCC)c2cccnc21
CCCn1cc(CNC(=O)C(=O)Nc2c[nH]ccc2=O)c(C)n1
CCCn1cc[nH+]c1C[C@H](C(C)C)[C@@H]1CN([NH2+]C)CCO1
CCCn1cc[nH+]c1[C@@H](C)[C@@H](C)C(=O)OC
CCCn1ccc2c(cnc3nc(C4CCCCC4)nn32)c1=O
CCCn1ccnc(Sc2nnc(CC(C)C)n2C)c1=O
CCCn1ccnc1[C@H](F)[NH2+]Cc1c[nH]nc1-c1ccc(C)cc1
CCCn1cncc1[C@@H]1C[NH+]=C(CC)N1N
CCCn1cnnc1[C@H](C)NC(=O)C=C(C)C
CCCn1nc(-c2ccc(CCO)cc2)cc1NC(=O)[C@H]1CCO[C@H]1C
CCCn1nc(-n2cnnc2)c(NC(=O)c2cccc(C)c2)c1Cl
CCCn1nc(C(=O)NNC(=O)c2cccc(C)c2C)c2ccccc2c1=O
CCCn1nc(C(=O)OC[C@@H]2CC=CC[C@@H]2C)ccc1=O
CCCn1nc(C)c(C(=O)N2CCN(C)CC2)c1[C@H](C#N)C(C)C
CCCn1nc(C)c2c1cnn2CC(=O)Nc1nnc(C)s1
CCCn1nc(C)cc1C(=O)NC[C@@H](c1ccc(C)o1)N1CCOCC1
CCCn1nc(C)cc1NC(=O)C(=O)N[C@H](C)c1cc(CC)c(C)s1
CCCn1nc(C)cc1NC(=O)N1CCC[C@@H]1C[C@@H](O)c1cccs1
CCCn1nc(C)cc1NC(=O)N[C@@H](O)C[C@@H](C)c1cccs1
CCCn1nccc1NC(=O)c1cccc(Cl)c1F
CCCn1nccc1[C@@H](N)C[NH+](C)C
CCCn1ncnc1COc1ccc(C[C@H](C)[NH3+])nc1C
CCCn1ncnc1C[C@@H]([NH2+]C)[C@H]1CN(C(C)C)CCO1
CCCn1nnc2cc(C(=O)N[C@@H](C)C(=O)Nc3cccc(Br)c3)ccc21
CCCn1nnnc1CSCc1noc(-c2ccccc2)n1
CCN(C(=O)C1CCN(S(=O)(=O)c2ccc3c(c2)NC(=O)[C@H](C)O3)CC1)C1CCCCC1
CCN(C(=O)C=Cc1c(Cl)sc2ccccc12)[C@H](C)COC
CCN(C(=O)CCSc1ccccc1F)[C@H]1CCS(=O)(=O)C1
CCN(C(=O)CCSn1nnnc1C)[C@H](C)C(C)C
CCN(C(=O)CCc1c[nH]c2ccccc12)[C@H]1CCS(=O)(=O)C1
CCN(C(=O)CN1C(=O)COc2ccc(C)cc21)[C@@H]1CCCC[C@@H]1[N+](=O)[O-]
CCN(C(=O)CN1C(=O)NC2(CCC(C(C)(C)C)CC2)C1=O)C1CCCCC1
CCN(C(=O)CNc1cccc(Cl)c1)[C@H]1CCS(=O)(=O)C1
CCN(C(=O)COc1ccc(Cl)cc1Br)[C@@H]1CCS(=O)(=O)C1
CCN(C(=O)CSc1ccc2c(c1)OCCCO2)c1c(N)n(Cc2ccccc2)c(=O)[nH]c1=O
CCN(C(=O)C[C@@H](C)c1ccc(Cl)cc1)[C@@H](C)c1sc(O)nc1C
CCN(C(=O)Cc1ccc(NC(=O)C2CC2)cc1)[C@@H](C)c1ccc(F)cc1
CCN(C(=O)Cn1c(-c2cccc(F)c2)nc(C)cc1=O)c1ccccc1
CCN(C(=O)Cn1cccc(C(F)(F)F)c1=O)C1CC1
CCN(C(=O)N1CCC[C@H](C)C1)C1CC[NH2+]CC1
CCN(C(=O)N1CC[C@@H](C)[C@@H]1C(=O)[O-])c1ccc(C)cc1
CCN(C(=O)NCc1coc(-c2ccc(C)cc2)n1)[C@H](C)C(C)C
CCN(C(=O)N[C@@H](CS(C)(=O)=O)c1ccccc1)[C@@H]1CCCC[C@H]1C
CCN(C(=O)N[C@H]1CC[C@H]([NH+](C)C)C1)C1CCCCC1
CCN(C(=O)[C@@H]1CCCO1)c1ccc(C[NH3+])cc1
CCN(C(=O)[C@@H]1CCCO1)c1ccc(C[NH3+])cc1
CCN(C(=O)[C@@H]1COc2ccc(F)cc2C1)[C@H]1CC([O-])=NC1=O
CCN(C(=O)[C@H](C)Nc1ccc(C)cc1)[C@H]1CCS(=O)(=O)C1
CCN(C(=O)[C@H](C)Oc1ccc(C=O)cc1)c1ccccc1
CCN(C(=O)[C@H](C)n1nnc(-c2ccccc2)n1)c1cccc(F)c1
CCN(C(=O)c1cc(C)c2c(=O)[nH]c([O-])nc2n1)[C@H](C)c1ccncc1
CCN(C(=O)c1cc(C)n(-c2ccc(Br)cc2)n1)C1CC1
CCN(C(=O)c1cc([NH3+])ccc1O)C1CCC(Cl)CC1
CCN(C(=O)c1cc2c([nH]c1=O)CCCC2=O)[C@H]1CCCC[C@H]1C
CCN(C(=O)c1ccc(Br)c(OC)c1)c1ccccc1
CCN(C(=O)c1ccc(C(C)C)cc1)c1cccnc1
CCN(C(=O)c1cccc(OCC(F)F)n1)c1ccncc1
CCN(C(=O)c1sc(OC(F)F)cc1C)c1ccccc1
CCN(C(C)=O)c1nc(C[NH+]2CCCC[C@@H]2CCc2ccccc2)cs1
CCN(C)C(=O)CN(CCC[NH3+])c1ccccc1F
CCN(C)C(=O)Cn1ccc2c(C(=O)[O-])cccc21
CCN(C)C(=O)NC1(C)[C@H](C)CC1(C)OC
CCN(C)C(=O)N[C@@H]1CCC[C@H](S(C)(=O)=O)C1
CCN(C)C(=O)[C@@H]1CCCC[NH+]1C1CN(c2ccc(C)cn2)C1
CCN(C)C(=O)c1cccc(C(=O)Nc2nc(-c3ccc(C(C)(C)C)cc3)cs2)c1
CCN(C)S(=O)(=O)c1nc2ncc([O-])cc2c(=O)[nH]1
CCN(CC#N)C(=O)C[C@H](C)c1cccc(C(F)(F)F)c1
CCN(CC#N)S(=O)(=O)c1cc(C(=O)OC)ccc1Br
CCN(CC(=O)NC(C)C)C(=O)[C@@H]1CCCN1C(=O)C12CC3CC(CC(C3)C1)C2
CCN(CC(=O)NCc1ccc(C)cc1)C(=O)c1nc2nc(C)cc(F)n2n1
CCN(CC(=O)NCc1ccccn1)S(=O)(=O)c1ccc2ccccc2c1
CCN(CC(=O)N[C@@H]1CCS(=O)(=O)C1)C(=O)C[C@H](C)c1ccccc1
CCN(CC(=O)Nc1ccccc1C(F)(F)F)C(=O)C1CCN(C(=O)C2CC2)CC1
CCN(CC(=O)OC)C(=O)N1CCCCCC1
CCN(CC(=O)O[C@@H]1CCC[C@H]1n1cccn1)c1ccccc1
CCN(CC(C)(C)O)C(=O)N[C@@H](C(=O)[O-])C(C)(C)C
CCN(CC(C)(C)O)c1[nH+]c(C(N)=NO)ccc1C
CCN(CC(F)(F)F)C(=O)[C@@H](C)c1ccc(Br)s1
CCN(CC)C(=O)C(C#N)=Cc1ccc(O[C@H](C)C(=O)[O-])cc1
CCN(CC)C(=O)C1=C2c3ccccc3CC[C@H]2SC1=N
CCN(CC)C(=O)C1CCN(C(=O)[C@H]2C[C@H]2c2ccc(C(C)C)cc2)CC1
CCN(CC)C(=O)C1CCN(S(=O)(=O)c2ccc(Cl)c(OC)c2)CC1
CCN(CC)C(=O)CCC(=O)N1CCC[C@@H](C)[C@@H]1c1ccc(C)cc1
CCN(CC)C(=O)CCC(=O)N[C@@H]1CCC[C@@H]([NH+](C)C)C1
CCN(CC)C(=O)CN(C)C(=O)Cn1nnc(-c2ccc(C)cc2)n1
CCN(CC)C(=O)CN(C)C(=O)[C@@H]1[NH2+]CCC[C@@H]1C
CCN(CC)C(=O)CN1CCN(CC(=O)N(C)OC)CC1
CCN(CC)C(=O)CSc1nc(-c2ccc(C)cc2)cs1
CCN(CC)C(=O)CSn1c(=O)n(C)c(=O)c2c(C)nc(CC(C)C)nc21
CCN(CC)C(=O)C[C@@H](C)[NH2+]N1CC[C@H](C)[C@H]1c1ccc(F)c(F)c1
CCN(CC)C(=O)Cc1ccc(NC(=O)Cc2ccc(F)cc2)cc1
CCN(CC)C(=O)Cc1ccc(S(=O)(=O)N2CCOCC2)s1
CCN(CC)C(=O)Cn1c(C)c([C@@H]2c3ccccc3C(=O)N2C)c2ccccc21
CCN(CC)C(=O)Cn1nc(C)c2cnn(-c3ccccc3)c2c1=O
CCN(CC)C(=O)N1CCC[C@H](C(=O)N[C@H](C(=O)[O-])C(C)(C)C)C1
CCN(CC)C(=O)NCc1ccc(-c2nc3ccccc3s2)o1
CCN(CC)C(=O)[C@@H](C)N1CCN(S(N)(=O)=O)CC1
CCN(CC)C(=O)[C@@H](C)Sc1nnc(N2CCOCC2)n1-c1ccccc1
CCN(CC)C(=O)[C@@H]1CCCC[C@H]1NC(=O)Nc1cccc(C)c1
CCN(CC)C(=O)[C@@H]1CCC[NH+](C2CCN(CCc3ccccc3)CC2)C1
CCN(CC)C(=O)[C@H](C)n1nnc(-c2ccccc2)n1
CCN(CC)C(=O)[NH+]1CCC[C@@H]1CCC#N
CCN(CC)C(=O)c1cc(-c2cnc(C(C)(C)C)nc2)nc2cc(C)ccc12
CCN(CC)C(=O)c1ccccc1N1CCCC1=O
CCN(CC)C(=O)c1oc(CNC(=O)c2ccco2)nc1C
CCN(CC)C(=O)c1onc(C)c1CC(=O)Nc1ccc(C)cc1
CCN(CC)Cn1c(=S)sc2ccccc21
CCN(CC)S(=O)(=O)CCNC(=O)N[C@H]1CCCc2ccc(F)cc21
CCN(CC)S(=O)(=O)[C@@H](NC(=O)C=C1CCCCC1)c1ccc(C)cc1
CCN(CC)S(=O)(=O)[C@H]1C[C@H]1NC(=O)c1ccc(F)c(C)c1
CCN(CC)S(=O)(=O)c1cc(C(=O)Nc2ccc(Cl)c(Br)c2)ccc1[N+](=O)[O-]
CCN(CC)S(=O)(=O)c1ccc(C)cc1C(=O)Nc1nc(Cl)cs1
CCN(CC)S(=O)(=O)c1ccc(C)cc1C(=O)Nc1nc(Cl)cs1
CCN(CC)S(=O)(=O)c1ccc(C)cc1NC(=O)c1ccc2ccccc2c1
CCN(CC)S(=O)(=O)n1nccc1CNC(=O)Nc1ccc(C)cc1
CCN(CC)c1cc(O)ccc1/C=N\NC(=O)[C@H]1C(=O)NC[C@H]1c1ccccc1
CCN(CC)c1ccc(/C=C2/C(=N)N3C(SCc4ccccc4)=NSC3=NC2=O)cc1
CCN(CC)c1ccc(/C=C2/SC(=S)N(CN3CCOCC3)C2=O)cc1
CCN(CC)c1ccccc1-c1ccccc1
CCN(CC)c1ncc(C)cc1C(=O)NCc1ccc([N+](=O)[O-])[nH+]c1
CCN(CC1CC1)C(=O)c1csc(C#CCN)c1
CCN(CC1CC1)c1nc2ccccn2c1[N+](=O)[O-]
CCN(CC1CCN(C(=O)NCc2ccccn2)CC1)C(=O)OC(C)(C)C
CCN(CCC#N)C(=O)Nc1ccccc1SC1CCCC1
CCN(CCC#N)Cc1nc(N)nc(Nc2ccc(F)cc2)n1
CCN(CCO)S(=O)(=O)c1c(C)cc(C)cc1N
CCN(CCOC)C(=O)c1nc(-c2ccccn2)ncc1[O-]
CCN(CCc1nccs1)Cc1cnc(N2CCOCC2)nc1
CCN(C[C@@H](C(=O)Nc1cccc(C)c1)c1ccc2ccccc2c1)C(C)=O
CCN(C[C@@H](C)C#N)C(=O)N[C@@H]1Oc2ccc(C)cc2NC1=O
CCN(C[C@@H](C)C#N)C(=O)Nc1cccc(N2CCCC2=O)c1
CCN(C[C@@H](C)C(N)=S)C(=O)c1ncccc1C
CCN(C[C@@H]1COc2ccccc2O1)C(=O)C(C)C
CCN(C[C@H](C)C#N)C(=O)Nc1cc(C)ccc1OC
CCN(C[C@H](C)C#N)C(=O)Nc1cc(OC(F)F)ccc1C
CCN(C[C@H]1CCCO1)c1nc(OC)nc(N2CCCCCC2)n1
CCN(C[C@H]1CCOC1)C(=O)NCCCc1cccc(Br)c1
CCN(C[C@H]1CCOC1)C(=O)c1ccc([O-])nn1
CCN(C[NH+]1CC[C@@H](C)C1)C(=O)CCl
CCN(Cc1ccc(C)s1)C(=O)N[C@@H](C)c1ccc2c(c1)OCCO2
CCN(Cc1ccc(Cl)nc1)C(=O)Nc1nnc(C)s1
CCN(Cc1ccc(Cl)s1)C(=O)CCSc1nc(C)n[nH]1
CCN(Cc1ccc(OC)cc1OC)C(=O)Nc1c(C)noc1C
CCN(Cc1ccc2c(c1)OCO2)C(=O)c1c(C)cc(C)[nH]c1=O
CCN(Cc1ccc2c(c1)OCO2)C(=O)c1c(C)cc(C)[nH]c1=O
CCN(Cc1ccc2c(c1)OCO2)S(=O)(=O)c1ccc(F)c(F)c1F
CCN(Cc1cccc(CCl)n1)C(=O)Cc1nc(C)cs1
CCN(Cc1cccc(F)c1)C(=O)NCCc1cc(Cl)cc2c1OCOC2
CCN(Cc1ccccc1C)C(=O)NCc1nnc2ccccn12
CCN(Cc1ccccc1C)C(=O)Nc1ccc(CN2CCCC2=O)cc1
CCN(Cc1ccccn1)C(=O)N(CC(=O)[O-])CC(=O)[O-]
CCN(Cc1cccs1)C(=O)CN1CCC([NH3+])CC1
CCN(Cc1cccs1)C(=O)CSc1nnc(C)n1-c1cc(C)ccc1C
CCN(Cc1cccs1)C(=O)c1ccc(OC)c(S(=O)(=O)N2CCCC2)c1
CCN(Cc1cccs1)CN1C(=O)N[C@@](CC)(c2ccccc2)C1=O
CCN(Cc1cnc(C)s1)C(=O)Nc1c(C)ccc([N+](=O)[O-])c1C
CCN(Cc1cnc(C)s1)C(=O)c1ccc(OC(C)C)nc1
CCN(Cc1cnc(C)s1)[C@@H](C)Cc1cccs1
CCN(Cc1n[nH]c(=O)[nH]1)c1ccccc1C
CCN(Cc1nc(C)no1)C(=O)Nc1ccc(N2CCO[C@@H](C)C2)cc1
CCN(Cc1nc2ccccc2c(=O)[nH]1)Cc1ccc(Br)cc1F
CCN(Cc1ncc(C)s1)C(=O)[C@H](C)n1c(=O)oc2ccccc21
CCN(Cc1ncc(OC)s1)C(=O)N[C@@H]1CCCC[C@H]1C
CCN(Cn1cc(C)c(C)n1)[C@@H](C)CS(=O)(=O)CC
CCN(c1ccc(N)cc1)c1nc2ccc(C)cc2o1
CCN(c1ccc(S(C)(=O)=O)cc1)[C@@H](OC)C(=O)N1CCN(C)CC1
CCN(c1ccccc1)S(=O)(=O)c1ccc(C(=O)Nc2ccc(Cl)cc2)cc1
CCN/C(=[NH+]\CC)SCC(=O)N1CCCC[C@@H]1CC
CCN1C(=O)/C(=C\c2c(N3CCC(C(N)=O)CC3)nc3ccc(C)cn3c2=O)SC1=S
CCN1C(=O)C(=CN[C@H](CCSC)C(=O)[O-])C(=O)NC1=S
CCN1C(=O)COc2ccc(C(=O)Cn3nnc4ccccc43)cc21
CCN1C(=O)COc2ccc(NC(=O)c3ncoc3C)cc21
CCN1C(=O)C[C@@H](NC(=O)NCCn2cnnc2C)[C@@H]1c1ccc(Cl)cc1
CCN1C(=O)N[C@@]2(CC[NH+]([C@@H](C)c3nc(C(C)C)no3)C2)C1=O
CCN1C(=O)S[C@H]([C@H](O)c2ccc([N+](=O)[O-])c(Cl)c2)C1=O
CCN1C(=O)c2cccc3cc(S(=O)(=O)NCC(=O)[O-])cc(c23)C1=O
CCN1CC(=O)N(CC[C@H](C)CCCl)CC1=O
CCN1CC(=O)Nc2cc(C(=O)NC(C)(CC)c3nc(C)cs3)ccc21
CCN1CC(=O)Nc2cc(C(=O)N[C@@H](C)c3ccc(Cl)s3)ccc21
CCN1CC(=O)Nc2cc(C(=O)O[C@@H](C)C(C)(C)C#N)ccc21
CCN1CCC(NC(=O)N[C@@H](C(C)=O)c2cccc([N+](=O)[O-])c2)CC1
CCN1CCC(NC(NCC[C@@H]2CCC[C@H](C)C2)=[NH+]C(N)=O)CC1
CCN1CCCN(C(=O)N[C@@H](c2cccs2)S(C)(=O)=O)CC1
CCN1CCC[C@@H](C(=O)N2CC[C@@H](c3ccccc3)[C@H](C(=O)C(C)(C)C)C2)C1
CCN1CCC[C@@H]1C(=O)N[C@@H](CO)c1ccc(C(C)=O)cc1
CCN1CCC[NH+]([C@H](C)c2nnc(CC(F)(F)F)o2)CC1
CCN1CCN(C(=O)CC(C)(C)C)C[C@@H](Cc2cccc(-c3ccncc3)c2)C1=O
CCN1CCN(C(=O)[C@@H](C)Sc2nnc(Nc3cccc(C)c3C)s2)CC1
CCN1CCN(C(=O)c2ccc(C(=O)CCC(C)C)o2)CC1
CCN1CCN(C(=O)c2cnn(-c3nccc(-c4cccs4)n3)c2C2CC2)CC1
CCN1CCNC(=O)[C@@H]1C(=O)[C@H](C)C[NH2+]C
CCN1CCNC(=O)[C@@H]1S(=O)(=O)CCCCC#N
CCN1CCO[C@@H](C[NH+](CC2CC[NH2+]CC2)C2CC2)C1
CCN1CCO[C@@H]([C@@H]([NH3+])Cc2ccc(C)cc2)C1
CCN1CC[C@H](C(=O)OC)[C@@H](C)C1=O
CCN1CC[C@H]([NH2+]Cc2cccc(C#N)c2)[C@H](S(=O)(=O)C(C)C)C1
CCN1CC[NH+]([C@H](c2cccc([O-])c2)c2sc3nc(CCO)nn3c2OC)CC1
CCN1CCc2cc(C(=O)Nc3ccc([N+](=O)[O-])c(C(C)=O)c3)ccc21
CCN1CCc2sccc2[C@@H]1C(=O)CC[C@H](C)O
CCN1C[C@@H](C(=O)Nc2ccc(C(=O)Nc3cccnc3)cc2)CC1=O
CCN1C[C@@H](COC(=O)CCc2nc(C)no2)CC1=O
CCN1C[C@@]2(CCC[NH+](Cc3csc(C(C)C)n3)C2)CCC1=O
CCN1C[C@H](c2nc3ccccc3n2CCC2CCCCC2)CC1=O
CCN1N=C(c2ccc(C(C)=O)cc2)C[C@@H]1c1ccsc1
CCN1N[C@H](C(=O)N(C)CC[C@H]2[NH+]=c3cccc(C)c3=[NH+]2)C2=C1CCCC2
CCN1[C@@H](CCOC)C[NH+]([C@H]2CC[C@H](C)C2)C[C@H]1C
CCN1c2ccc(C(C)=O)cc2C[C@@H]1C(=O)N1CCN(S(=O)(=O)N(CC)CC)CC1
CCNC(=O)CCCC(=O)N1CCc2ccc([N+](=O)[O-])cc2C1
CCNC(=O)CCCC(=O)Nc1cc(-c2ncco2)ccc1C
CCNC(=O)CCCOc1cccc(C)c1
CCNC(=O)CN(CC)C(=O)c1cn(Cc2cccnc2)nn1
CCNC(=O)CN1CCN(C(=O)N[C@H]2C[C@@H](OCC)C23CCCCC3)CC1
CCNC(=O)CNC(=O)Nc1cc(F)cc(F)c1N1CCCC1
CCNC(=O)COc1ccccc1I
CCNC(=O)COc1ccccc1I
CCNC(=O)C[C@@H](C[NH3+])C1(C)CC[NH+](CC)CC1
CCNC(=O)C[C@@H]([NH2+]C1CCCCC1)C(N)=O
CCNC(=O)C[NH2+][C@@H](C)[C@@H](C)C(=O)[O-]
CCNC(=O)Cc1c(C)nc2ccccc2c1-c1ccccc1
CCNC(=O)N1CC[C@@H]([NH2+]Cc2c(C)cccc2C)C1
CCNC(=O)N1CC[C@@H]([NH2+][C@@H](CC)c2c(F)cccc2Cl)C1
CCNC(=O)N1CC[C@@H]([NH2+][C@H](Cc2ccccc2)c2sccc2C)C1
CCNC(=O)NC(=O)C[NH+](C)CCOc1ccccc1
CCNC(=O)NC(=O)[C@H](C)N1CCNC(=O)C1
CCNC(=O)NC1(C(=O)Nc2cccc(Cl)c2C)CCCC1
CCNC(=O)Nn1c(=O)[nH]c2cc(C(=O)OC3CCC(C)CC3)ccc21
CCNC(=O)[C@@H](C)NC(=O)c1cc(C)nc2ccc(C)cc12
CCNC(=O)[C@@H](C)Sc1ccc(NC(C)=O)cc1
CCNC(=O)[C@@H](C)Sc1ncc(-c2ccccc2)n1C[C@H]1CCCO1
CCNC(=O)[C@@H](C)[NH+]1CCC(n2nccc2NC(=O)c2ccccc2C)CC1
CCNC(=O)[C@@H](C[NH+]1CCC(O)CC1)c1cc(C)ccc1C
CCNC(=O)[C@@H]1CCC(=O)N(c2ccc(C)cc2)[C@H]1c1cccs1
CCNC(=O)[C@@H]1CCC[C@@H](C[NH2+]Cc2cccc(C)c2)C1
CCNC(=O)[C@@H]1CCC[NH+]1CC(=O)Nc1ccc(C)cc1Cl
CCNC(=O)[C@@H]1CC[NH+](CC(=O)Nc2cccc(C)c2)[C@@H](C)C1
CCNC(=O)[C@@H]1[C@@H](C)CCCN1C(=O)Nc1cccc(CO)c1
CCNC(=O)[C@H](C)Oc1cc([C@H](C)O)ccc1F
CCNC(=O)[C@H](C)n1c([C@@H](C)Cl)nc2cc(C)cnc21
CCNC(=O)[C@H](CC1CCCCC1)C(=O)N1CCC(C)CC1
CCNC(=O)[C@H]1C[C@@H](C2CCCCC2)N(C(=O)Nc2cc(O)ccc2C)C1
CCNC(=O)[C@H]1C[NH2+]CCN1c1cccc(C(N)=O)c1F
CCNC(=O)[C@H]1Cc2ccccc2N1C(=O)c1ccc(OC)cc1OC
CCNC(=O)c1c(Cl)cccc1NS(=O)(=O)c1ccc(OC)c(C)c1
CCNC(=O)c1c2ccc([O-])cc2nc(=S)n1Cc1ccco1
CCNC(=O)c1cc(C(=O)NCc2cccc(Cl)c2)c2ncccc2c1
CCNC(=O)c1cc(C)ccc1NC(=O)N[C@H]1CCC[NH+](C2CCCCC2)C1
CCNC(=O)c1cc(C)ccc1NC(=O)[C@@H]1SCCc2sccc21
CCNC(=O)c1ccc(C)cc1NS(=O)(=O)c1ccc(F)cc1
CCNC(=O)c1ccc(NC[C@@H]2CCO[C@@H]2c2ccccc2)nc1
CCNC(=O)c1ccc(NC[C@@H]2CCO[C@@H]2c2ccccc2)nc1
CCNC(=O)c1ccc2c(c1)CCCN2C(=O)c1cccc(Cl)c1
CCNC(=O)c1ccc2ccccc2c1[C@H]1Nc2c(O)cccc2[C@@H]2C=CC[C@H]12
CCNC(=O)c1nc(-c2ccc3c(c2)OCO3)no1
CCNC(=O)n1nc(C(C)C)cc1C(=O)Nc1cc(CC)ccc1Cl
CCNC(=S)Nc1c(C)cccc1C
CCNC(=S)Nc1ccc(OC(F)(F)F)cc1
CCNC1(C#N)CCC(C)CC1
CCNC1(C#N)CC[C@H](Oc2ccc3c(c2)OCO3)C1
CCNC1(C)OC(C)(C[NH+](C)[C@@H](C)CC(C)C)[C@@H](C)[C@@H]1C
CCNC1([C@H](Cc2ccccc2)[NH+](C)C)CCCCCC1
CCNS(=O)(=O)N(C(=O)c1ccc(CC)cc1)C1CCCCC1
CCNS(=O)(=O)[C@@H]1CCN(Cc2sccc2Br)C1
CCNS(=O)(=O)[C@@H]1CCN(c2ncc(C)cc2[N+](=O)[O-])C1
CCNS(=O)(=O)[C@@H]1CC[NH+](Cc2nc(-c3ccc(F)cc3)no2)C1
CCNS(=O)(=O)[C@@H]1C[C@H](OC)CN(C(=O)c2cc(C)ccc2C)C1
CCNS(=O)(=O)[NH+]1CC[C@H](CC(=O)N[C@@H](C)C(C)C)C1
CCN[C@@H]1c2cc(OC)ccc2C[C@H]1[NH+]1CCCCC1
CCN[C@H](C)c1cc(N(C)C[C@H](C)CC)cc[nH+]1
CCN[C@H](c1ccc(F)s1)c1ccc(F)c(F)c1CC
CCN[C@H]1c2cc([NH+](CC)C(C)C)ccc2C[C@@H]1OC
CCNc1c(-c2cc(C)cc(C)c2)[nH+]nc(OC)c1OC
CCNc1cc(C)nc(NCCNC(=O)c2cc3ccccc3oc2=O)[nH+]1
CCNc1cscc1-c1nc(Br)nc(OCC)n1
CCNc1nc(S[C@H](C)C(=O)N[C@@H](C)CC)nc2ccccc12
CCOC(=Cc1ccc(C#N)c(OCC)c1)c1nc(-c2ccc(O)cc2)cs1
CCOC(=O)/C(C#N)=N/Nc1cc(C(N)=O)ccc1Cl
[truncated: 8,000 more rows]
