# Supplementary material for: t-SMILES: a fragment-based molecular representation framework for de novo ligand design
Source: Nat Commun. 2024 Jun 11;15:4993. doi: 10.1038/s41467-024-49388-6 (PMC11167009; doi:10.1038/s41467-024-49388-6)
Supplement: Supplementary file 4 — Source Data [file 41467_2024_49388_MOESM4_ESM.zip › Soure data/Source data and code for all other graphs/Metrics/Dataset/Zinc/Recon/all.[Brics_Dy][167]_smiles_join.csv.re_smils[1].smi.rnd10000.csv]

BrCc1ccc(OC[C@@H]2COc3ccccc32)cn1
Brc1ccc(-c2nnc3sc(C[NH+]4CCC5(CC4)OCCO5)cn23)cc1
Brc1ccc(Cn2c([C@H]3CCCO3)nc3ccccc32)cc1
Brc1ccc(NCc2cccs2)nc1
Brc1ccc2c(c1)[C@H]1OCC[C@H]1[C@@H](c1cccs1)N2
Brc1ccc2nc(NCC[NH+]3CCCC3)sc2c1
Brc1cccc(Oc2ccccc2)c1
Brc1cncc(OC2CCC2)c1
Brc1csc(C[C@@H]2CCN([NH+]3CCCC3)C2)c1
C#CCCC1CC[NH+](NC(=O)Nc2ccc(C(N)=O)c(Cl)c2)CC1
C#CCCCC[NH2+]N1CC[C@@H](C2CC2)C1
C#CCCN1CCN(C(=O)c2c(C)oc(C)c2C)CC1
C#CCCN1CCN([C@@H](C(=O)NC(=O)c2ccccc2C)C(C)C)CC1
C#CCCc1ccccc1ON[C@H](C)c1nc(-c2ccncc2)cs1
C#CCN(C(=O)CNC(=O)NCC(F)(F)F)[C@@H]1CCc2ccccc21
C#CCN(C(=O)Nc1ccc(Cl)cc1F)[C@H]1CCS(=O)(=O)C1
C#CCN(C(=O)Nc1ccccc1F)[C@H]1CCS(=O)(=O)C1
C#CCN(C(=O)Sc1ccc(CN(C)C)cc1)[C@@H]1CCS(=O)(=O)C1
C#CCN(C(=O)[C@@H]1SCCc2sccc21)[C@H]1CCS(=O)(=O)C1
C#CCN(CC#C)C(=O)C=Cc1c(C)nn(CCCC)c1Cl
C#CCN(CC#C)C(=O)c1cccc(-c2csc(C)n2)c1
C#CCN(CC#C)C[C@@H](O)c1ccccc1Cl
C#CCN(CC#C)Oc1ccc(CC(=O)CC)cc1
C#CCN(CC#C)Oc1ccc(CC(=O)CC)cc1
C#CCN(CC(=O)[O-])C(=O)Nc1cccc(C#N)c1
C#CCN(CC(=O)[O-])C(=O)[C@H]1C[NH2+]C[C@H]1C
C#CCN(CC(=O)[O-])[C@H](C)c1nc2ccccc2s1
C#CCN(CCC(=O)NC(=O)C(C)(C)C)CC(=O)[O-]
C#CCN(C[C@H]1CCCO1)C(=O)N[C@@H](C)c1cccc([N+](=O)[O-])c1
C#CCN(Cc1ccc(F)cc1)C(=O)c1sccc1S(=O)(=O)OC
C#CCN1C(=O)SC(=Cc2cc(Br)c(OC)cc2OC)C1=O
C#CCN1CCN(C(=O)NCCOCCC(C)C)CC1
C#CCN1CCN(C(=O)NC[C@H]2CCCO2)CC1
C#CCN1CCN(C(=O)[C@H](C)Nc2cc(F)ccc2C)CC1
C#CCN1CCN(C(=O)c2c(C)nc(C(C)C)nc2SC)CC1
C#CCN1CCN(C(=O)c2ccc(Br)cc2[N+](=O)[O-])CC1
C#CCN1CCN(Cc2cnc(Cl)s2)CC1
C#CCNC(=O)CN[C@H](CC)C(=O)[O-]
C#CCNC(=O)C[NH+]1CCN([C@@H](C)C(=O)[O-])CC1
C#CCNC(=O)Cn1cnc2ccsc2c1=O
C#CCNC(=O)N(CC)[C@H]1CCN(c2ccccc2)C1=O
C#CCNC(=O)N1CCC[C@H]1c1nc2ccccc2s1
C#CCNC(=O)NCc1ccccc1COCC
C#CCNC(=O)N[C@@H](CC(C)C)c1ccccc1OC
C#CCNC(=O)c1cccc(S(=O)(=O)NC(C)(C)C[NH+]2C[C@@H](C)C[C@H](C)C2)c1
C#CCNNc1ccccc1C(=O)C(=O)c1cc(C(C)C)no1
C#CCNNc1ccccc1C(=O)C(=O)c1nnn(-c2ccc(C)cc2)c1C
C#CCN[C@@H](C)CSc1cc2ccccc2[nH]1
C#CCNc1cc(F)ccc1OCC(=O)OCC
C#CCNc1ccc(F)cc1OC(=O)C(=O)N(C)CCOC
C#CCOCN1CCC[C@@H](C(=O)c2ccc(F)c(F)c2)C1
C#CCOCN1CCC[C@H](C(=O)[C@@H]2CC(=O)N(c3ccc(F)cc3)C2)C1
C#CCOCOCC#CC[NH+]1CCCCC1
C#CCOc1ccc(C=C2N=C(c3ccccc3)OC2=O)cc1OC
C#CCOc1ccccc1C=C1C(=O)NC(=S)NC1=O
C#CC[C@@H](O)c1cncc(Br)c1
C#CC[C@@H]1CCC[C@@]2(CC1)C(N)=NC(=O)N2C(C)(C)C
C#CC[C@H](OC(=O)C=Cc1ccc([C@H]2C[C@@H]2C)o1)c1ccccn1
C#CC[NH+](CC(=O)[O-])Cc1cccc2ccccc12
C#CC[NH+]1CCCN(C(=O)CN2CCCC2)CC1
C#CCn1/c(=N/C(=O)c2ccc(C(C)=O)cc2)sc2cc(OC)ccc21
C#CCn1/c(=N\C(=O)Cc2ccc(OC)cc2OC)sc2c(OC)ccc(OC)c21
C#CCn1/c(=N\C(=O)[C@H]2Oc3ccccc3O[C@H]2C)sc2cc(C(=O)OCC)ccc21
C#CCn1c([C@H]2CC(=O)N(CCOC)C2)nc2ccccc21
C#C[C@@]1(OCOC)CCCCO1
C#Cc1cc(F)c(NC(=O)c2nn(-c3ccc(C)cc3)cc2O)c(F)c1
C#Cc1cccc(C(=O)C(=O)c2nn(CCc3ccccc3)c3c2CN(NCc2ccccn2)CC3)c1
C#Cc1cccc(N(C(=O)CNC(=O)NC(C)(C)C)C(C)C)c1
C#Cc1cccc(N(C(=O)c2cnc(-c3ccccc3)nc2)C(C)C)c1
C#Cc1cccc(N(Nc2ccc(C(=O)C(C)=O)cc2)C(C)C)c1
C#Cc1cccc(NC(=O)C(=O)NCCc2c[nH]c3cccc(C)c23)c1
C#Cc1cccc(NC(=O)CCC(=O)c2ccc(OC)c(F)c2)c1
C(=C\c1ccccc1)\C=C\c1ccnc(N2CCOCC2)n1
C/C(=N/NC(=O)C(c1ccccc1)c1ccccc1)c1cc([N+](=O)[O-])cs1
C/C(=N/NC(=O)COc1cccc(Br)c1)c1ccc(N2CCOCC2)cc1
C/C(=N/NC(=O)COc1ccccc1)c1ccc(-c2ccccc2)cc1
C/C(=N/NC(=O)c1ccncc1)c1ccc(O)cc1O
C/C(=N/NC1[NH+]=c2ccccc2=[NH+]1)c1ccccc1
C/C(=N/OCc1cccc(Br)c1C)c1cnn(C)c1
C/C(=N\NC(=O)CNC(=O)c1cccc(F)c1)c1ccccc1
C/C(=N\NC(=O)COc1ccccc1C)c1ccc(N)cc1
C/C(=N\NC(=O)[C@@H](C)Oc1ccc2c(c1)OCO2)c1ccncc1
C/C(=N\NC(=O)c1cc(-c2cccc([N+](=O)[O-])c2)n[nH]1)c1ccccc1O
C/C(=N\NC(=O)c1cc(-c2cccs2)nc2ccccc12)c1ccc(NC(=O)c2cccnc2)cc1
C/C(=N\NC(=O)c1ccc(Cl)cc1Cl)c1ccc(NC(=O)C2CCC2)cc1
C/C(=N\NC(=O)c1ccc([N+](=O)[O-])cc1)c1ccccc1Cl
C/C(=N\NC(=S)[C@H]1COc2ccccc2O1)[C@H]1COc2ccccc2O1
C/C(=N\NC(N)=S)c1ccccn1
C/C(=N\Nc1nnc(SC(=O)CC2C3CC4CC(C3)CC2C4)n1N)c1cccs1
C/C(=N\n1c([S-])nnc1-c1ccccc1)c1ccco1
C/C(CC(=O)NCc1ccccc1)=N/NC(N)=S
C/C(CC(=O)Nc1ccc2c(c1)OCCO2)=N\NC(=O)C(C)C
C/C(CC(C)C)=N\NC(=O)c1ccc(Cl)c([N+](=O)[O-])c1
C/C(Cn1nc([N+](=O)[O-])cc1C)=N\NC(=O)c1ccccc1I
C/C=N/OC(=O)NC(CC)(C(F)(F)F)C(F)(F)F
C/N=C1/SC(=CC(=O)Nc2ccc(Cl)cc2)C(=O)N1C
C/[NH+]=C(/NC(=O)OC)N1CCC(CC2(c3ccccc3F)CC2)CC1
C/[NH+]=C(/NCCS(=O)(=O)C(C)(C)C)N1CCN(c2cccc(C)c2)CC1
C/[NH+]=C(/NCc1cn2c(C)cccc2[nH+]1)N1C[C@H]2C[NH+]3CCCC[C@@H]3[C@@H]2C1
C/[NH+]=C(/N[C@H]1C[C@@H]1C)N1CCN(c2ccccc2F)CC1
C1=C(CN2CCN(c3cccs3)CC2)COc2ccccc21
C1=C[C@H]2C[C@@H]1C[C@@H]2C[NH2+]CCc1n[nH]c(-c2ccco2)n1
C1CC(C[NH+](C2CCSCC2)C2CC2)CC[NH2+]1
C1CCC(CCOC[C@@H]2CCC[NH2+]C2)CC1
C1CC[NH+]2CCCN([C@@H]3CC[NH+]4CCC[C@H]34)C[C@@H]2C1
C1CC[NH+]2CCCN([C@@H]3CC[NH+]4CCC[C@H]34)C[C@@H]2C1
C1CSC[C@H](CC[NH2+]C[C@H]2CCOC2)N1
C1C[C@H]([NH2+]C(C2CC2)C2CC2)CN1
C=C(C)C(=O)Nc1ccc(C=CC(=O)c2ccc(OC)cc2)cc1
C=C(C)CCc1cccc(O[NH2+]Cc2ccc(C)cc2)c1
C=C(C)CN(CC)C(=O)NCc1c(F)cccc1OC(F)F
C=C(C)CN(CC)C(=O)NCc1ccc(C[NH+](C)C)cc1
C=C(C)CN(CC)C(=O)NCc1cccnc1
C=C(C)CN(CC)Cc1ccc(C(=O)Oc2ccc(F)cc2)o1
C=C(C)CN/C(N)=[NH+]/CCc1cccs1
C=C(C)C[NH+](CC)C(=O)CCNC(=O)NC
C=C(Cl)CSc1nc2c(cnn2-c2ccccc2)c(=O)[nH]1
C=C(NC1=c2cc(Br)ccc2=[NH+][C@@H]1C(=O)OCC)[NH+](C)C
C=C1C(C)(C)[C@@H]2CC[C@]1(Oc1ccc3cc(C(=O)NNC(=O)CCC)c(=O)oc3c1)C2
C=C1C=C([O-])N2C(=NC(NCc3ccccc3)=[NH+][C@@H]2c2ccccc2OC)N1
C=C1CCC[C@@]2(C)C[C@H]3OC(=O)[C@H](C[NH+]4CCc5cc(OC)c(OC)cc5[C@@H]4CCO)[C@H]3C[C@H]12
C=C1CC[C@@H]2[C@@](C)(CCC3=CCOC3=O)[C@@H](O)CC[C@@]2(C)[C@@H]1CO
C=C1c2ccccc2C(=O)N1C(=O)CCC1CCN(OCC(C)C)CC1
C=C1c2ccccc2NC(=O)N1[C@H](C[NH+](C)C)c1c(F)cccc1Cl
C=CC(=O)NCCNC(=O)c1cc2c(C(C)C)nn(C)c2s1
C=CC(=O)c1c(Cl)cc(Cl)nc1Cl
C=CCC(=O)[C@H]1CCN(C(=O)OC)C1
C=CCC(=O)[C@]1(CC=C)c2ccccc2C(=O)N1OCC
C=CCC(=O)c1cc(ONC2CCCC2)c2ccoc2c1
C=CCC(=O)c1cccc(NC(=S)NN2CC[NH+](C)CC2)c1
C=CCC(CC=C)c1nc(-c2ccc(C#N)cn2)no1
C=CCC1(Nc2ncccc2C)N=C(c2ccccc2)N(C(F)(F)F)C1=O
C=CCC1(OC)/C(=N/CCO)C(Cl)=C([O-])[C@@]1(Cl)OC
C=CCC1CCN(Cn2c(SOC)nc3ccccc32)CC1
C=CCC1CC[NH+](NC(=O)N2CC=C(c3ccc(CC)cc3)CC2)CC1
C=CCCC(=O)N(C)[C@H]1CCCC[C@@H]1S(C)(=O)=O
C=CCCC(=O)[C@H]1COCCN1C1CC1
C=CCCCC(=O)Oc1ccccc1F
C=CCCCN(C)C(=O)c1oc2c(C)cccc2c1C
C=CCCCN(C)S(=O)(=O)c1cc(S(C)(=O)=O)ccc1C
C=CCCCOCc1c(C[NH3+])oc2ccccc12
C=CCCC[C@@H](C)OC(=O)c1c(C)nn(C)c1Cl
C=CCCC[C@H](C)C1CC[NH+](NC(=O)c2ccc(C)s2)CC1
C=CCCOC(=O)[C@@H](C)N[C@@H]1CC[NH+](C)[C@@H]1c1ccc(Cl)cc1
C=CCC[C@H](C)OC(=O)N1CCC[C@H](C(=O)CC)C1
C=CCCc1ccc(O[NH2+][C@H](C)c2ccc3c(c2)OCO3)cc1
C=CCCc1ccccc1ON1CCNC(=O)[C@@H]1c1ccccc1
C=CCN(C(=O)Cn1nnc2ccccc2c1=O)c1ccccc1
C=CCN(C(=O)c1ccc(Cl)c(Cl)c1)[C@@H]1CCS(=O)(=O)C1
C=CCN(C(=O)c1csnn1)C(=O)[C@@H](NC(C)(C)C)c1ccccc1F
C=CCN(CC(=O)[O-])C(=O)C[NH3+]
C=CCN(CCc1ccccc1)C(=O)[C@H]1C[C@H]2CC[C@@H]1O2
C=CCN(Cc1cccc(C#N)c1)C(=O)CCCC
C=CCN(Cc1ccccc1)C(=O)Nc1ccc2c(c1)COC2
C=CCN(Cc1ccccc1F)C(=O)N1C[C@@H](CC)CC1=O
C=CCN(Cc1cccs1)C(=O)c1cc(Cl)c[nH]1
C=CCN(Cc1cccs1)C(=O)c1cccc(OC)c1OC
C=CCN(Cc1cccs1)C(=O)c1cccc(OC)c1OC
C=CCN1C(=O)/C(=N\NC(=O)[C@H]2COc3ccccc3O2)c2ccccc21
C=CCN1C(=O)C(=Cc2ccc(-c3ccc(Cl)c(C(=O)[O-])c3)o2)C(=O)NC1=S
C=CCN1C(=O)c2oc3cc(C)cc(C)c3c(=O)c2[C@H]1c1ccc(OCc2ccco2)c(OC)c1
C=CCN1C(=O)c2oc3ccccc3c(=O)c2[C@H]1c1ccc(OCc2ccc(C)cc2)c(OC)c1
C=CCN1CCN(C2=[NH+]C[C@@H](C)S2)CC1
C=CCNC(=O)C(=O)Nc1nn(-c2ccccc2Cl)cc1C
C=CCNC(=O)NC(=O)CN(CC)Cc1ccccc1
C=CCNC(=O)NCC(=O)Oc1cccc(I)c1
C=CCNC(=O)[C@H]1Cc2cc(Cl)ccc2O1
C=CCNC(=O)c1cn(-c2ccc(C)cc2)nc1-c1ccccc1
C=CCNCC(=O)N1CCN(c2ncc(C#N)cc2Cl)CC1
C=CCNCC(=O)Nc1cc(Cl)c(Cl)cc1Cl
C=CCNCC(=O)Sc1nc(C)cc(C(F)(F)F)c1C#N
C=CCNCC(=O)[NH2+][C@@](C)(C(=O)[O-])C(F)(F)F
C=CCNS(=O)(=O)c1ccc(N2CCCC2)c(C(=O)N2CCCCC2)c1
C=CCNS(=O)(=O)c1cccc(C(=O)[N-]c2ccc(C(C)=O)cc2)c1
C=CCNc1ccc(OCC(=O)Oc2ccccc2F)cc1
C=CCNc1cccc(O[C@H](C)C(=O)Oc2cccc(C)c2)c1
C=CCNc1ncnc(N2CCCCCC2)c1N
C=CCOC(=O)C1=C(C)Nc2ncnn2[C@H]1c1cc(Br)ccc1OC
C=CCOC(=O)N1CCC2(CC1)CNC(=O)C2
C=CCOCC(=O)Oc1ccc2c(-c3cc4ccccc4oc3=O)cc(=O)oc2c1
C=CCOc1ccc(C2N3CC4(C)CN2CC(c2ccccc2)(C3)C4=O)cc1
C=CCOc1ccc([C@@H]2c3c(oc4ccccc4c3=O)C(=O)N2c2ccc(C(C)=O)cc2)cc1OC
C=CCOc1cccc2c1N[C@@H](c1ccc(N(C)C)cc1)[C@H]1CC=C[C@H]21
C=CCSc1nnc(-c2cccnc2)n1C1CC1
C=CC[C@@H]1CCCC[C@]1(O)CC
C=CC[C@@]1(c2ccc(Cl)cc2)NC(=O)N(CC)C1=O
C=CC[C@H]1C(=N)NC(=O)N1CC(C)(C)C
C=CC[C@](C#N)(C(=O)OCC)[C@@H](C)C#CCC
C=CC[NH+](CC(=O)[O-])C(=O)CNc1cc(C)on1
C=CC[NH+](CC=C)C(=O)CNc1ccc2c(c1)OCCO2
C=CC[NH+](Cc1cc(C)cc(C)c1)[C@@H]1CCS(=O)(=O)C1
C=CC[NH+](Cc1cc(C)cc(C)c1)[C@@H]1CCS(=O)(=O)C1
C=CC[NH+](Cc1nnc(-c2cc(C)oc2C)o1)CC1CCCCC1
C=CC[NH2+]C(=O)CN(C)[C@@H]1CCC[NH+](C)C1
C=CC[NH2+]C(=O)CNc1ccccc1-n1cccn1
C=CC[NH2+]C(C)[NH+]1CCC[C@H](CCC)C1
C=CC[NH2+]CCN[NH+]1CC[C@H](C2CC2)C1
C=CC[NH2+]Cc1noc(C[C@H]2CCCO2)n1
C=CC[NH2+]Cc1sccc1CC
C=CC[NH2+][C@@H](C(=O)[O-])c1ccc(CC(C)C)cc1
C=CC[NH2+][C@@H]1CCOC2(CCC2)C1
C=CC[n+]1c(-c2ccc([N+](=O)[O-])cc2)csc1Nc1cccc(Br)c1
C=CC[n+]1c(Nc2ccccc2OC)sc(NC(C)=O)c1-c1ccccc1
C=CCc1cc(C(=O)Nc2ccccc2-n2ccnc2)cc(OC)c1OC
C=CCn1c(-c2ccccc2OC)n[nH]c1=S
C=CCn1c(=O)c2ccccc2n2c(SC(=O)CN(C)Cc3c(F)cccc3Cl)nnc12
C=CCn1c(SC(=O)CN2CCCC[C@H]2C)nc2ccccc21
C=CCn1c(SC(=O)CNc2c(C)cc(C)cc2C)nnc1-c1cnccn1
C=CCn1c(SC(=O)CNc2sc3c(c2C#N)CCCC3)nnc1-c1cccnc1
C=CCn1c(SC(=O)[C@H](C)N2CC(=O)Nc3ccccc32)nnc1[C@H]1COc2ccccc2O1
C=CCn1c(SCC(=O)c2ccc(Br)s2)nnc1[C@H]1COc2ccccc2O1
C=CCn1c(SCC)nnc1-c1cc2c(s1)CC[C@H](CC#N)C2
C=CCn1c(SCc2ccccc2C)nnc1-c1cnccn1
C=CCn1c(S[C@@H](C)C(=O)C=C2N(C)c3ccccc3C2(C)C)nnc1[C@H]1CCS(=O)(=O)C1
C=CCn1c(Sc2ncc(Br)cn2)nnc1-c1ccccc1
C=CCn1c([C@@H]2CCCN2C(=O)c2ccc(Cl)cc2)n[nH]c1=S
C=CCn1ccc(=O)nc1SCc1ccccc1
C=CCn1ccc2c(OC(=O)CNc3cccc(F)c3)cccc2c1=O
C=CCn1nc(C(=O)NCc2cc(F)cc(C(F)(F)F)c2)c2c1CC[C@@H](N1CCCC1)C2
C=C[C@@H](CC(=O)N1C[C@@H](C)NC(=O)c2ccc(F)cc21)c1ccccc1
C=C[C@@H]([NH2+]CCC)C(C)(C)OC
C=C[C@@H]1CC=C[C@@H]1C/C(C)=N/NS(=O)(=O)c1ccc(C)cc1
C=Cc1cc(Br)cc(Cl)c1O
C=Cc1cc(Br)cc(Cl)c1O
C=Cc1ccc(CN2C(=O)c3ccccc3S(=O)(=O)c3ccc(C(=O)OC)cc32)cc1
CC#CCC([NH2+]CCC)[C@@H]1CSCCO1
CC(=CC(=O)NC(C)(C)C)NNC(=O)COc1cc(C)c(Cl)c(C)c1
CC(=CC(=O)Nc1cccc([N+](=O)[O-])c1)NNC(=O)Cc1ccc(Cl)cc1
CC(=CC(=O)Nc1cn(C)nc1-c1ccccc1)c1ccc(F)cc1
CC(=CC1CCOCC1)C[NH2+]C(C)C
CC(=CC[C@@H]1O[C@H](n2cnc3c(NCO)ncnc32)[C@@H](O)[C@@H]1O)CO
CC(=Cc1ccc(F)cc1)C(=O)N1C[C@H](O)C[C@H]1c1cc(F)ccc1F
CC(=Cc1ccccc1)/C=N/NC(=O)CSc1nc2ccccc2[nH]1
CC(=O)C(=O)C(=Cc1cccc([N+](=O)[O-])c1)NNc1ccc(NC(=O)c2ccccc2C)cc1
CC(=O)C(=O)C(=Cc1ccccc1)NNCCc1cc(C)cc(C)c1
CC(=O)C(=O)CC=[N+]1CCN(Nc2ccc(-c3nnn(C)n3)cc2)CC1
CC(=O)C(=O)C[C@@H]1c2ccccc2C=CN1Nc1cccc(-n2cnnn2)c1
CC(=O)C(=O)C[C@@H]1c2ccccc2C=CN1Nc1nc2ccc(F)cn2n1
CC(=O)C(=O)C[C@@H]1c2ccccc2CCN1NC1(c2ccccc2)CCCC1
CC(=O)C(=O)C[C@H]1c2ccccc2CCN1O[C@@H](C)c1ccc(C)cc1
CC(=O)C(=O)Cc1ccc(NN2CCC[C@H]2c2cccc(F)c2)cc1
CC(=O)C(=O)Cc1ccc(NN2CCC[C@H]2c2cccc(F)c2)cc1
CC(=O)C(=O)Cn1c(=O)n(-c2ccccc2)c(=O)c2c3c(sc21)CN(Nc1ccccc1C)CC3
CC(=O)C(=O)c1cc(NN[C@@H]2CCCc3ccc(F)cc32)ccc1Cl
CC(=O)C(=O)c1ccc(F)c(NN[C@@H]2CCCC[C@@H]2OCCC(C)C)c1
CC(=O)C(=O)c1ccc(F)c(NOCc2nc3cc(C(F)(F)F)ccc3n2C)c1
CC(=O)C(=O)c1ccc(NN[C@@H]2CCC[C@@H]2Cc2ccccc2)cc1
CC(=O)C(=O)c1ccc(NN[C@H](c2ccc(F)cc2)c2nccn2C)s1
CC(=O)C(=O)c1cccc(NN(C)Cc2ccc(F)cc2)c1
CC(=O)C(=O)c1cccc(N[C@H]2CCN(OCCC(C)C)C2)c1
CC(=O)C(=O)c1cccc(N[C@H]2CCN(OCCC(C)C)C2)c1
CC(=O)C(=O)c1csc(NN2CCC[C@H]2c2cccc(F)c2)n1
CC(=O)C1(C#Cc2ccc(NNC(=O)c3cccnc3)nc2)CCCCC1
CC(=O)C1=C(C)C(C(=O)COC(=O)c2ccc(-n3cnnn3)cc2)=N[C@H]1C
CC(=O)C1CCN(C(=O)CCN(C)C2CCC2)CC1
CC(=O)C1CCN(C(=O)NCC(C)(C)CC(C)C)CC1
CC(=O)C1CCN(C(=O)NCCc2ccc3c(c2)CCO3)CC1
CC(=O)C1CCN(C(=O)Nc2sc(C)c(-c3ccccc3)c2C#N)CC1
CC(=O)C1CCN(C(NC(=O)c2ccc(F)cc2)C(=O)NC2CC2)CC1
CC(=O)CCCCCC=CC(=O)[O-]
CC(=O)CCCN1C(=O)[C@]2(SC(NOc3ccccc3C)=NN2C(C)=O)c2cccc(C)c21
CC(=O)CCCOC(=O)N1CCC[C@@H](C(=O)c2ccc(Cl)cc2)C1
CC(=O)CCCOC(=O)[C@@H](C)c1ccc(Cl)c(Cl)c1
CC(=O)CCc1ccc(NNC(=O)Nc2cnc3[nH]nc(C)c3c2)cc1
CC(=O)CCc1ccc(OC(=O)[C@@H](C)c2cccc(F)c2)cc1
CC(=O)CN1CCCCC[C@@H]1C(=O)Cc1ccccc1Cl
CC(=O)CN1CCCCC[C@H]1C(=O)Cc1cccc(O)c1
CC(=O)COC(=O)c1ccc2c(c1)C(=O)N(c1ccc(C)c(Cl)c1)C2=O
CC(=O)CSc1nnc(-c2ccccc2Cl)o1
CC(=O)Cc1ccc(N[NH2+][C@@H](C)c2cnn(-c3cccc4ccccc34)c2C)cc1
CC(=O)Cc1cccc(NNC(=O)c2ccccc2-c2cncnc2)c1
CC(=O)Cc1cccc(NNOc2cccc(C(=O)CC(F)F)n2)c1
CC(=O)Cc1csc(N(Oc2ccc(F)cc2Cl)c2ccc(F)cc2)n1
CC(=O)Cc1csc(NOc2ccc(C(C)=O)c(F)c2)n1
CC(=O)Cc1nsc(N[C@@H](C)c2ccccc2)n1
CC(=O)N(C)C(=O)CO[C@H]1C=C(c2ccc(Cl)cc2)CC1
CC(=O)N(C[C@@H]1[C@@H](C)CC(C)=C[C@H]1C)C1CCCCC1
CC(=O)N(C[C@H]1OC(c2ccccc2F)=NN1C(C)=O)c1ccc(C)cc1
CC(=O)N(Nc1ccc(CC(=O)N(C)C2CCCCCC2)cc1)C1CC1
CC(=O)N(Nc1ccc(CC(=O)N(C)CC[C@H](C)O)cc1)C1CC1
CC(=O)N(Nc1ccc(CC(=O)N(C)CC[C@H](C)O)cc1)C1CC1
CC(=O)N(Nc1ccc(CC(=O)N2CCCSCC2)cc1)C1CC1
CC(=O)N(c1nc(C=CC(=O)c2cccc(N3CCCC3=O)c2)cs1)c1cccc(C)c1C
CC(=O)N(c1nnc(SC(=O)[C@@H](C)Nc2ccccc2F)s1)C1CC1
CC(=O)N/N=C\c1ccc(C(=O)[O-])cc1
CC(=O)N1CCC(c2csc(NC(=O)C3CCC3)n2)CC1
CC(=O)N1CCC2(CC1)CN(C(=O)c1cc[nH]n1)Cc1cc(C)ccc1O2
CC(=O)N1CCCN(C(=O)NCCc2ccc(F)cc2)CC1
CC(=O)N1CCC[C@@H](c2nccnc2Nc2nc(C)cc(C)n2)C1
CC(=O)N1CCN(C(=O)C(=O)NCN2CCC(C(=O)c3ccccn3)CC2)CC1
CC(=O)N1CCN(C(=O)NCc2ccccc2)[C@@H](Cc2ccccc2)C1
CC(=O)N1CCN(C(=O)[C@@H](C)Nc2ccc(N3CCCC3=O)cc2)CC1
CC(=O)N1CCN(C(=O)c2cccc(S(=O)(=O)Nc3cc(C(F)(F)F)ccc3Cl)c2)CC1
CC(=O)N1CCN(CCN[C@H](C)C(=O)NC(=O)c2cccs2)CC1
CC(=O)N1CCN(Nc2cc[nH+]c(CCCOc3cccc(C)c3)c2)CC1
CC(=O)N1CCN(Nc2cc[nH+]c(CCCc3c[nH]c4cc(F)ccc34)c2)CC1
CC(=O)N1CCN([C@@H](C)C(=O)Cc2cccc(NOC(C)C)c2C)CC1
CC(=O)N1CCc2c(cccc2NC(=O)c2cnc3ccc(C)cn23)C1
CC(=O)N1CCc2nc3ccncc3cc2C1
CC(=O)N1C[C@H](c2ccc(F)cc2)[C@@H]2[C@H]1CCCN2C(=O)c1cc(C(C)C)n[nH]1
CC(=O)N1N=C(c2c(-c3ccccc3)c3ccccc3[nH]c2=O)C[C@@H]1c1ccco1
CC(=O)NC(=O)CC1CCN(C(=O)c2cn(C)nc2CNc2nccs2)CC1
CC(=O)NC(=O)CNC(=O)CNCc1ccc(-c2ccccc2C#N)cc1
CC(=O)NC(=O)C[C@H](Nc1ccc(C)c(C(N)=O)c1)c1ccc(C)cc1
CC(=O)NC(=O)[C@@H](C(C)C)N(CC(=O)[O-])CC(F)(F)F
CC(=O)NC(=O)[C@@H](Nc1cc(-n2cnnn2)ccc1F)C(C)C
CC(=O)NC(=O)[C@@H](Nc1nnc(CC(C)C)s1)C(C)C
CC(=O)NC(=O)[C@H](C)N1c2ccccc2C[C@@H]1C
CC(=O)NC(=O)[C@H](Cc1c[nH]c2ccccc12)NC1CCCCCCC1
CC(=O)NC(=O)[C@H](NC(CC1CC1)C1CC1)C(C)C
CC(=O)NC(=O)[C@H](Nc1ccc(C(N)=O)cc1)C(C)C
CC(=O)NC(=O)c1ccc(CN[C@@H]2CC[C@H]([NH+](C)C)C2)s1
CC(=O)NC(=O)c1ccc(COc2ccc(Cl)c(C)c2)s1
CC(=O)NC(=S)Nc1ccc(C)cc1Br
CC(=O)NC(C(=O)NC[C@H](C)c1cccc(C)c1)C1CCCC1
CC(=O)NC(C(=O)Oc1ccc(Oc2nccs2)cc1)C1CCCC1
CC(=O)NCC(=O)c1ccc(CCOc2ccc(Cl)c(Cl)c2)s1
CC(=O)NCCCc1nc(-c2ccc(F)c(F)c2)no1
CC(=O)NCN1CCC(C(=O)[C@H]2[C@@H](C=C(C)C)C2(C)C)CC1
CC(=O)NCN1CCC[C@@H]([C@H](C)C(=O)Oc2ccc(Cl)cc2[N+](=O)[O-])C1
CC(=O)NC[C@H](S[C@@H]1CC(=O)N(c2cccc3ccccc23)C1=O)C(=O)[O-]
CC(=O)NN1CCC[C@@H](C(=O)N[C@H](c2ccc(F)cc2)C(C)(C)C)C1
CC(=O)NN1CCC[C@@H](C(=O)c2cc(C)cc(F)c2)C1
CC(=O)NN1CCC[C@@H](CCC(=O)Sc2ccccn2)C1
CC(=O)NN1CCC[C@H](C(=O)c2cccc[n+]2[O-])C1
CC(=O)NNC(=O)c1ccsc1NCCC(=O)Sc1ccccc1
CC(=O)N[C@H](C)CN1CCc2ccccc21
CC(=O)N[NH+]1C[C@@H](CCOc2ccc(F)cc2)[C@H](c2ccc(C)o2)C1
CC(=O)Nc1c(N)cc2c3c(cccc13)C(=O)c1ccccc1-2
CC(=O)Nc1cc(Br)ccc1NCc1nc(CC(=O)Oc2ccc(C)cc2)cs1
CC(=O)Nc1cc(NCc2ccc(S(=O)(=O)N3C(=O)c4ccccc4C3=O)cc2)ccc1Cl
CC(=O)Nc1cc(NNc2cc(C)cc3cccnc23)cc(C(=O)C(C)=O)c1
CC(=O)Nc1cc(NOCC#Cc2ccccc2)cc(C(=O)C(C)=O)c1
CC(=O)Nc1ccc(-c2nc(Cn3cccn3)c(C)o2)cc1
CC(=O)Nc1ccc(Br)cc1Br
CC(=O)Nc1ccc(C)c(NCc2ccc(-c3ccccc3F)s2)c1
CC(=O)Nc1ccc(C)cc1C1SCCS1
CC(=O)Nc1ccc(C=C(C#N)C(=O)Nc2ccccc2)cc1
CC(=O)Nc1ccc(N(C)C(=O)CCC(=O)N(C)c2ccc(NC(C)=O)cc2)cc1
CC(=O)Nc1ccc(N(C)CC(=O)[NH+]2CCC(C)CC2)cc1
CC(=O)Nc1ccc(NC(=O)N(C)CCCc2ccccc2)cc1Cl
CC(=O)Nc1ccc(NC(=O)N2CCC[C@H](C(=O)c3cccs3)C2)c(C)c1
CC(=O)Nc1ccc(NC(=O)[C@@H](C)Nc2ccc(N(C)C)cc2)cc1
CC(=O)Nc1ccc(NC(=O)[C@H](C)n2cnc3ccccc3c2=O)cc1
CC(=O)Nc1ccc(NCC(=O)N2CC[NH+](Cc3nc(-c4ccco4)cs3)CC2)cc1
CC(=O)Nc1ccc(NCCCCC(=O)[C@H]2CCSS2)cc1
CC(=O)Nc1ccc(NCc2cc3cc4c(cc3[nH]c2=O)OCCO4)cc1
CC(=O)Nc1ccc(NCc2ccc(C(=O)N3CCc4ccccc4C3)cc2)cc1
CC(=O)Nc1ccc(N[C@@H](C(=O)Sc2ccc(C)cn2)C(C)C)cc1
CC(=O)Nc1ccc([N+](=O)[O-])cc1C
CC(=O)Nc1ccc2c(c1)CCN2CC(=O)OC(=O)CCc1ccco1
CC(=O)Nc1ccc2c(c1)N(C(=O)C=Cc1ccc([N+](=O)[O-])cc1)CC2
CC(=O)Nc1ccc2c(c1)N(C(=O)c1cccn(C)c1=O)CC2
CC(=O)Nc1cccc(N(C)C(=O)[C@H](C)NC2(C#N)CCCCC2)c1
CC(=O)Nc1cccc(N(C)[C@H](C)C(=O)NC(=O)C2CCC2)c1
CC(=O)Nc1cccc(NC(=O)c2cc(Cl)c[nH]2)c1C
CC(=O)Nc1cccc(NCc2c(C(=O)Sc3ncccn3)nnn2-c2ccc(Cl)cc2)c1
CC(=O)Nc1ccccc1N(C)Cc1cc(C)ccc1OC(F)F
CC(=O)Nc1nc(-c2ccc(NC(=O)[C@@H](C(C)C)n3nnc(-c4ccccc4)n3)cc2)cs1
CC(=O)Nc1sc(C(C#N)=Cc2ccccc2[N+](=O)[O-])nc1-c1ccc(C)cc1
CC(=O)Nc1sc2c(c1C#N)CCN(C(=O)N1CCCC[C@@H]1S(C)(=O)=O)C2
CC(=O)OC(C)[C@H]1CC[C@@]2(C)C(=CC[C@@H]3[C@@H]4CC[C@@](O)(OC(C)=O)[C@@]4(C)CC[C@H]32)C1
CC(=O)O[C@@H](c1ccccc1)[C@H](C)c1ccccc1
CC(=O)O[C@@H]1C=C2C=C[C@H]3[C@H](CC[C@]4(C)[C@@H]3CC[C@@]43CCC(=O)O3)[C@]2(C)CC1
CC(=O)O[C@@]1(O)CC[C@H]2[C@H]3CC[C@H]4C[C@@H](C(C)=O)CC[C@]4(C)[C@@H]3CC[C@@]21C
CC(=O)O[NH+]1CCC(CC(C)(C)C)CC1
CC(=O)Oc1ccc(N[C@@H](C(=O)NC(=O)c2cccs2)C(C)C)cc1
CC(=O)Oc1ccc([C@H]2SC(NC(=O)c3ccc(C)cc3)=NN2C(C)=O)cc1Cl
CC(=O)Oc1ccc2c(c1)CC[C@H]1[C@@H]2CC[C@]2(C)C(=O)[C@H](Br)C[C@H]12
CC(=O)Oc1ccc2c(c1)[C@H](c1ccccc1)N(C(=O)[C@H](C)N(C)Cc1ccccc1)CC2
CC(=O)S(=O)(=O)c1cc(C)ccc1N[C@H]1CSCN1C(=O)NCCc1csc(C)n1
CC(=O)S(=O)(=O)c1cc(NN[C@@H](c2ccccc2)c2ccco2)ccc1C
CC(=O)S(=O)(=O)c1ccc(NNCCc2ccc(Cl)s2)cc1
CC(=O)S(=O)(=O)c1ccc(NSC2=NCCN2Cc2cccc(C(F)(F)F)c2)cc1
CC(=O)S(=O)(=O)c1ccc2c(c1)C[C@@H](C)N2C1CCN(C(=O)Nc2ccc(F)cc2C)CC1
CC(=O)S(=O)(=O)c1ccc2c(c1)C[C@H](C)N2N(C)Cc1ccc(N2CCOCC2)cc1
CC(=O)S(=O)(=O)c1ccc2c(c1)N(NCC1CCC(C(=O)Nc3cccc(C)n3)CC1)CCO2
CC(=O)Sc1ccc(NC(=O)[C@H](C)N2CCCc3cc(C)cc(F)c32)cc1
CC(=O)Sc1ccc(NC(=O)[C@H](C)Nc2ccnc(C)c2)cc1
CC(=O)Sc1nc2ccc(NC(=O)CNC(c3ccccc3)c3ccccc3)cc2s1
CC(=O)[C@@H](C)C(=O)c1ccc(NSc2ncccn2)cc1
CC(=O)[C@@H](C)OC(=O)c1cc(-c2ccccc2)nn1-c1ccccc1
CC(=O)[C@@H](C)c1cccc(NNC(=O)c2nnn[n-]2)c1
CC(=O)[C@@H](C)n1c(CNC(=O)C=Cc2ccccc2)nc2ccccc21
CC(=O)[C@@H]1CCCN1C(=O)[C@@H]1CCN(Oc2cccc(Cl)c2)C1
CC(=O)[C@@H]1CCCN1COCC(=O)[O-]
CC(=O)[C@@H]1CCN(C(=O)Oc2ccc3nccnc3c2)C1
CC(=O)[C@@H]1Cc2ccccc2CN1C(=O)N(CCO)Cc1ccccc1
CC(=O)[C@H](C)Cc1ccccc1[N+](=O)[O-]
CC(=O)[C@H](Cc1ccccc1)NCC(=O)[NH+]1CCC[C@@H]1c1cccs1
CC(=O)[C@H]1CCN([NH2+][C@@H](C)c2scnc2C)C1
CC(=O)[C@H]1Cc2ccccc2CN1C(=O)N[C@H](C)COc1ccccc1F
CC(=O)[N-]c1cc(C)c2nc(NS(=O)(=O)c3cc(F)ccc3F)sc2c1
CC(=O)[N-]c1ccc2c(c1)CN(S(=O)(=O)c1cccnc1)CC2
CC(=O)[NH+]1CCc2nnc([C@H]3CCCN3C3CCCC3)n2CC1
CC(=O)c1c(C)[nH]c(C(=O)N(C[C@H]2CCOC2)c2ccccc2)c1C
CC(=O)c1c(C)[nH]c(C(=O)OCc2nc3ccccc3nc2C)c1C
CC(=O)c1c(C)[nH]c(C(=O)[C@@H]2CCCCN2CCc2ccccc2)c1C
CC(=O)c1c(C)[nH]c(C(=O)[C@H](C)Sc2nnc(-c3ccco3)n2C2CCCCC2)c1C
CC(=O)c1c(C)[nH]c(C(=O)[C@H](C)n2cnc3cc(-c4ccc(Br)cc4)sc3c2=O)c1C
CC(=O)c1c[nH]c(C(=O)Nc2ccc(-c3nnc4n3CCCCC4)cc2)c1
CC(=O)c1cc(-c2ccnc(N3CCOCC3)n2)c(C)nc1C
CC(=O)c1cc(C#N)c(SCc2csc(-c3ccc(C)o3)n2)nc1C
CC(=O)c1cc(C(=O)NCC[S@@+]([O-])C(C)(C)C)n(C)c1
CC(=O)c1cc(C(=O)Oc2ccc(NCC(F)(F)F)cc2C#N)n(C)c1
CC(=O)c1cc(C(=O)Oc2ccc(NCC(F)(F)F)cc2C#N)n(C)c1
CC(=O)c1cc(Cl)ccc1OCc1c[nH+]cn1C
CC(=O)c1cc(F)ccc1OCCc1ccncc1
CC(=O)c1cc(F)ccc1OCc1nnnn1-c1ccccc1
CC(=O)c1ccc(-c2cc(F)cc3c2O[C@H](CNC(=O)CC(C)C)C3)s1
CC(=O)c1ccc(-c2cc(F)cc3c2O[C@H](CNC(=O)[C@@H]2CCOC(C)(C)C2)C3)s1
CC(=O)c1ccc(C(=O)NCC2([NH+]3CCCCC3)CCCCC2)s1
CC(=O)c1ccc(N2/C(=N/C(=O)CCCC(=O)[O-])S[C@H]3CS(=O)(=O)C[C@H]32)cc1
CC(=O)c1ccc(N2C(=O)c3cnc4c(c(-c5ccc(Cl)cc5)nn4C)c3C2=O)cc1
CC(=O)c1ccc(N2C(=O)c3oc4ccc(F)cc4c(=O)c3[C@H]2c2ccccc2)cc1
CC(=O)c1ccc(N2CCN(C(=O)Cn3cnc4c([nH]c5ccc(C)cc54)c3=O)CC2)cc1
CC(=O)c1ccc(N2CCN(C(=O)[C@@H]3CC=CCC3)CC2)cc1
CC(=O)c1ccc(N2CCN(C(=O)[C@@H]3CCC(=O)N3S(=O)(=O)c3ccc(F)cc3)CC2)cc1
CC(=O)c1ccc(N2CCOc3c(O)cc(-c4cccnc4)cc3C2)nc1
CC(=O)c1ccc(NC(=O)Cc2cccc(C(F)(F)F)c2)cc1
CC(=O)c1ccc(NC(=O)Cn2nc3ccc(Sc4ccccc4)nn3c2=O)cc1
CC(=O)c1ccc(NC(=O)N[C@@H](C)C[C@@H](O)c2ccco2)cc1C
CC(=O)c1ccc(NC(=O)N[C@H](c2ccccc2)c2ccccn2)cc1C
CC(=O)c1ccc(NC(=O)N[C@H]2CCOC3(CCCC3)C2)cc1C
CC(=O)c1ccc(NC(=O)c2cccc3c2OCC(=O)N3)cc1C
CC(=O)c1ccc(NCC(=O)Nc2nc3c(s2)CN(C(C)=O)CC3)cc1
CC(=O)c1ccc(NCC(=O)Sc2nnc([O-])c3cc(-c4ccco4)nn23)cc1
CC(=O)c1ccc(N[C@H](C)C(=O)Sc2cc(C)c3ccccc3n2)cc1
CC(=O)c1ccc(OC(=O)CN2CCN(Cc3ccc(Cl)cc3)CC2)cc1
CC(=O)c1ccc(OC(=O)[C@@H](C)NCc2ccc(-c3ccc(Br)cc3)o2)cc1
CC(=O)c1ccc(OC(=O)[C@H](C)NCc2cccc(Cl)c2)cc1
CC(=O)c1ccc(Oc2ccc(C(=O)NCC3(CO)CC3)cc2)cc1
CC(=O)c1ccc(S(=O)(=O)C2CCN(Cn3cc[nH+]c3C(C)C)CC2)cc1
CC(=O)c1ccc(S(=O)(=O)N(Cc2cccc(C)c2)C2CC2)cc1
CC(=O)c1ccc(S(=O)(=O)Nc2ccc3c(c2)CC(=O)N3C)cc1
CC(=O)c1ccc(S(=O)(=O)[C@H]2CCCCN2C(=O)OCc2nc3ccccc3nc2C)cc1
CC(=O)c1ccc2c(c1)[C@H]1C=CC[C@H]1[C@@H](c1ccccc1Cl)N2
CC(=O)c1cccc(NC(=O)C2CCC(C[NH3+])CC2)c1
CC(=O)c1cccc(NC(=O)CC(C)(C)C)c1
CC(=O)c1cccc(NCC(=O)OC(=O)c2cccc3cccnc23)c1
CC(=O)c1cccc(N[C@@H](C(=O)[NH+]2CCSCC2)c2ccccc2)c1
CC(=O)c1cccc(Nc2cc(C)nc3nc(-c4ccccc4C)nn23)c1
CC(=O)c1cccc(ONc2cccc[n+]2C(=O)[C@H](C)C(C)C)c1
CC(=O)c1ccccc1NC(=O)c1cc(C#N)cn1C
CC(=O)c1ccccc1NCC(=O)Nc1ccc(C)c(F)c1
CC(=O)c1ccccc1OCCN(C)Cc1nc2ccccc2c(=O)[nH]1
CC(=O)c1nnc2ncnn2c1C
CC(=O)c1sc(-c2cncn2C2CC2)nc1C
CC(=O)c1sc2nc(-c3ccc(OC(C)C)cc3)cn2c1C
CC(C)(C#N)CCCOc1ccccc1NC1CCCC1
CC(C)(C#N)[C@@H](O)c1ccc(C2CC2)cc1
CC(C)(C(=O)NC(=O)CCN1CCCCC1)c1cccc(Cl)c1
CC(C)(C(=O)OC[C@H]1CCCCO1)S(=O)(=O)c1ccc(Br)cc1
CC(C)(C(=O)OCc1ncc(-c2ccc(F)cc2)o1)c1cccc(C#N)c1
CC(C)(C)C(=O)C(=O)c1ccccc1NNCCc1cccc([N+](=O)[O-])c1
CC(C)(C)C(=O)C1=C(O)C(=O)N(Cc2ccccc2)[C@@H]1c1cccnc1
CC(C)(C)C(=O)C1CCN(C(=O)Nc2cc(F)cc(F)c2)CC1
CC(C)(C)C(=O)C[C@@H]1CCCC[NH+]1C(=O)[O-]
CC(C)(C)C(=O)N1CC[C@]2(C1)C(=O)Nc1ccccc12
CC(C)(C)C(=O)N1CC[C@]2(C1)C(=O)Nc1ccccc12
CC(C)(C)C(=O)NC(=O)CN1CCN(c2ccc(O)cc2)CC1
CC(C)(C)C(=O)NCCC/C([O-])=N/S(=O)(=O)C1CCCC1
CC(C)(C)C(=O)NC[C@H](c1ccccc1)c1c[nH]c2ccccc12
CC(C)(C)C(=O)NNC(=O)CSCc1ccc(Cl)cc1
CC(C)(C)C(=O)NNC(=O)c1cnc2ccccn2c1=O
CC(C)(C)C(=O)[C@@H]1[C@@H]2C(=O)N(c3ccc4c(c3)OCCO4)C(=O)[C@@H]2[C@H]2c3ccccc3C=CN21
CC(C)(C)C(=O)c1cc2c(s1)CC[C@@H]([C@@H]1CCCN(C(=O)NCC3CC3)C1)C2
CC(C)(C)C1CCN(c2ncnc(NC(=O)[O-])c2N)CC1
CC(C)(C)C1CN(c2cccc(Cl)c2C(=O)[O-])C1
CC(C)(C)C1CN(c2cccc(Cl)c2C(=O)[O-])C1
CC(C)(C)CC(=O)C(=O)c1cc(NOCC2(C)COC2)ccc1Cl
CC(C)(C)CC(=O)C1CCN([NH2+]CC(C)(O)CN2CCOCC2)CC1
CC(C)(C)CC(=O)N1CCN(C(=O)c2cnn3c2OCCC3)CC1
CC(C)(C)CC(=O)[NH+]1CCCN(Cc2ncc(C(C)(C)C)o2)CC1
CC(C)(C)CC(C)(C)NCCC(=O)Sc1ccccn1
CC(C)(C)CCC(=O)N[C@@]1(C)CCS(=O)(=O)C1
CC(C)(C)CCC(=O)Oc1ccc(C#N)cc1
CC(C)(C)CCOCC(=O)C1([NH3+])CCC1
CC(C)(C)C[C@H](NC(=O)[C@H]1CCCO1)c1ccc(F)cc1
CC(C)(C)C[NH+]1CCC[C@@H](c2cc(CO)[nH]n2)C1
CC(C)(C)C[NH+]1CCC[C@H]1C(=O)CNc1cccc(S(N)(=O)=O)c1
CC(C)(C)Cc1ccccc1ONC(=O)c1ccc([N+](=O)[O-])cc1F
CC(C)(C)N(CC(=O)[O-])C(=O)NCCc1c[nH+]c[nH]1
CC(C)(C)NC(=O)NCC1(c2cccs2)CCCC1
CC(C)(C)NC(=O)NCCCn1ccc2ccccc21
CC(C)(C)NCC(=O)C1CC[NH+](CNC(=O)c2ccccn2)CC1
CC(C)(C)NCC(=O)NCC(=O)Sc1nncc2ccccc12
CC(C)(C)NCC(=O)OC(=O)c1ccc(-c2ccc(O)cc2)cc1
CC(C)(C)NCCc1nc2ccccc2n1CC(=O)NC(=O)c1ccccc1
CC(C)(C)NNc1cccc(C(=O)C(=O)CCCl)c1
CC(C)(C)NNc1cccc(C(=O)C(=O)CNC(N)=O)c1
CC(C)(C)OC(=O)N1CC(=CC(=O)NC[C@H]2CCCS2)C1
CC(C)(C)OC(=O)N1CCC(n2c(=S)[nH]c3cc(C(=O)[O-])ccc3c2=O)CC1
CC(C)(C)OC(=O)N1CCC[C@H]1Cc1cnn([C@]2(C)CCS(=O)(=O)C2)c1
CC(C)(C)OC(=O)N1CCN(C(=O)c2ccc(F)c(C(F)(F)F)c2)CC1
CC(C)(C)OC(=O)NCN1CCCC[C@H]1C(=O)c1ccc(C#N)cc1
CC(C)(C)OC(=O)NC[NH+]1CCC[C@H]1Cc1cc(F)cc2cccnc12
CC(C)(C)OC(=O)NCc1ccccc1[C@@H]1CCC[NH2+]C1
CC(C)(C)OC(=O)[C@@H]1CCCN(CNc2nc3ncccc3[nH]2)C1
CC(C)(C)OC(=O)[C@@H]1CCCN(NC(=O)c2ccccn2)C1
CC(C)(C)OC(=O)[C@@H]1CCN(COc2nccs2)C1
CC(C)(C)OC(=O)[C@@H]1CC[C@@H]2CCCC[C@@H]2[NH2+]1
CC(C)(C)OC(=O)[C@H]1CCCN(C[S@+]([O-])c2nc3cc([N+](=O)[O-])ccc3[n-]2)C1
CC(C)(C)OC(=O)[C@H]1CCCN1C[S@@+]([O-])c1nc2cc([N+](=O)[O-])ccc2s1
CC(C)(C)OC(=O)[C@H]1CCN(C2CC[NH+](Oc3ccc(F)cc3)CC2)C1
CC(C)(C)OC(=O)[C@H]1[NH2+]C[C@@H]2CCC[C@@H]12
CC(C)(C)OC(=O)[C@]1(O)CCN(C(F)(F)F)C1
CC(C)(C)OC(=O)[NH+]1CC[C@H]2CC[C@@H](C1)N2Cc1ccc(N2CCCC2)nc1
CC(C)(C)[C@@H](NC(=O)NC[C@@H]1CCS(=O)(=O)C1)c1ccccc1
CC(C)(C)[C@@H](NC(=O)NNC(=O)[C@@H]1CCCO1)c1ccccc1
CC(C)(C)[C@@H]1CCCC[C@H]1NCC(=O)C1([NH3+])CCC1
CC(C)(C)[C@@H]1N[C@@]2(C(=O)Nc3ccccc32)[C@H]2C(=O)N([C@H](O)c3ccc(Cl)cc3)C(=O)[C@H]21
CC(C)(C)[C@H]1CC(=O)N(C(=O)n2ccnc2)C1
CC(C)(C)[C@H]1CCCO[C@@H]1CNC(=O)c1ccc(C(N)=O)cc1
CC(C)(C)[C@H]1CCc2c(C(=O)N/N=C/c3ccoc3)csc2C1
CC(C)(C)[C@H]1C[C@H](CN2CCOCC2)CCC1=O
CC(C)(C)[NH2+]CC(O)COc1ccc(-c2ccccc2)cc1
CC(C)(C)[NH2+]C[C@@H]1C[C@@]12CSCCC2(C)C
CC(C)(C)[S@+]([O-])CCNC(=O)c1cc(=O)c2ccccc2o1
CC(C)(C)[S@@+]([O-])CCNC(=O)N[C@H]1CCc2c(O)cccc21
CC(C)(C)c1ccc(C(=O)N2CCN(CCS(C)(=O)=O)CC2)cc1
CC(C)(C)c1ccc(C(=O)NC(=O)CNC[C@H]2CCC[C@@H](O)C2)cc1
CC(C)(C)c1ccc(C(=O)NNC(=O)c2cncc(C#Cc3ccccc3)c2)cc1
CC(C)(C)c1ccc(C(=O)Nc2nccs2)cc1[N+](=O)[O-]
CC(C)(C)c1ccc(CN2C(=O)[C@H]3CC=CC[C@@H]3C2=O)cc1
CC(C)(C)c1ccc(NC(=S)NCc2cccs2)cc1
CC(C)(C)c1ccc(NCC(=O)[C@@]2(C)NC(=O)N(C3CC3)C2=O)cc1
CC(C)(C)c1ccc(OC(=O)CN2CCN([C@@H]3CCS(=O)(=O)C3)CC2)cc1
CC(C)(C)c1ccc(Oc2nc3ccccn3c(=O)c2C=C(C#N)C(=O)NCc2ccco2)cc1
CC(C)(C)c1ccc(S(=O)(=O)[C@@H]2CCCN(CS(N)(=O)=O)C2)cc1
CC(C)(C)c1ccc2cc(C(=O)NCc3cccnc3)[nH]c2c1
CC(C)(C)c1ccc2oc([C@H]3CCCCC[C@@H]3[NH3+])nc2c1
CC(C)(C)c1ccccc1NC(=O)N[C@H](C[NH+]1CCCC1)c1ccco1
CC(C)(C)c1nc(CN2CCN(C(=O)c3cccc(O)c3)CC2)no1
CC(C)(C)c1nc(C[S@@+]([O-])Cc2ncn(-c3ccccc3)n2)no1
CC(C)(C)c1nc([C@H]2NC(=O)[C@@H]3COCCN32)cs1
CC(C)(C)c1ncc(NC(=O)c2ccccc2Cn2cncn2)cn1
CC(C)(C)c1nn(-c2ccccc2)cc1C[NH+]1CCC(n2cc[nH+]c2)CC1
CC(C)(C)c1nnc(NC(=O)c2ccc(-n3cccc3)nc2)s1
CC(C)(C)c1nnc(SC(=O)CN2CCCC2)n1N
CC(C)(C)c1noc(-c2ccc(Cl)cn2)n1
CC(C)(C)n1cc(C[C@@H]2CCC[NH+]2C[C@H](O)c2ccc(F)cc2)cn1
CC(C)(C)n1nc2c(c1-n1cccc1)CN(C(=O)c1ccco1)C2
CC(C)(C)n1ncc2c(=O)[nH]c(N3CCC[C@@H](C(=O)NCC4CC4)C3)nc21
CC(C)(C)n1ncc2c(=O)[nH]c(NCc3cn(-c4ccccc4)nn3)nc21
CC(C)(C)n1ncc2c1N=C(O)C[C@H]2c1cccc(OC(F)F)c1
CC(C)(C)n1nnn(CN(Cc2cccs2)CC(F)(F)F)c1=S
CC(C)(CCC#N)CC1CC[NH+](CN2CCCCC2=O)CC1
CC(C)(CCO)CNc1cc(C#N)c2ccccc2n1
CC(C)(CN1CC[S+]([O-])CC1)NCC(=O)SC(C)(C)C
CC(C)(CNC(=O)C1CCN(OC2CCCC2)CC1)c1ccncc1
CC(C)(CNC(=O)NC1CCC(CO)CC1)c1ccncc1
CC(C)(CNC(=O)[C@H]1CCCN1C[C@H]1CCC[NH+]1CO)c1ccccc1F
CC(C)(CNN1C(=O)CC2(CCCC2)C1=O)c1ccc(Cl)cc1
CC(C)(CNS(=O)(=O)c1ccc(F)cc1)[C@@H](O)c1ccccc1
CC(C)(CN[N-]c1ccc(C(=O)S(=O)(=O)c2cc(Cl)sc2Cl)cc1)[NH+]1CCCCC1
CC(C)(CNc1ccc([N+](=O)[O-])cc1)NC(=O)OC(C)(C)C
CC(C)(C[C@H]1CCCN(Oc2ccccc2Cl)C1)S(C)(=O)=O
CC(C)(C[NH2+]Cc1ccc2c(c1)OCO2)C(=O)[O-]
CC(C)(C[NH2+]Cc1ccc2c(c1)OCO2)C(=O)[O-]
CC(C)(C[NH3+])[NH+]1CCN(C[C@@H]2COc3ccccc32)CC1
CC(C)(Cn1cc(Br)cn1)C(=O)[O-]
CC(C)(F)C(=O)OC1CCCCCC1
CC(C)(NC(=O)Nc1ccccc1)C(=O)[C@H]1CCN(Cc2ccccc2)C1
CC(C)(NC(=O)c1scnc1C1CC1)c1ccc(F)cc1Cl
CC(C)(NCC(=O)N1CCCCCCC1=O)c1cccc(F)c1
CC(C)(Nc1ccc(Cl)cc1)C(=O)[O-]
CC(C)(O)C#Cc1ccc(-c2nccn2-c2cccc(-n3cncn3)c2)cc1
CC(C)(O)C(=O)Nc1ccccc1
CC(C)(O)CC[NH+]1CCN(c2ccc(F)cc2)CC1
CC(C)(O)CNC(=O)C1(c2ccc(F)cc2F)CCCC1
CC(C)(Oc1ccc(Cl)cc1)C(=O)N1CCN(Cc2nc3ccccc3c(=O)[nH]2)CC1
CC(C)(Oc1ccc(Cl)cc1)C(=O)Nc1cc(-c2cccc([N+](=O)[O-])c2)n[nH]1
CC(C)(Oc1ccc(Cl)cc1)C(=O)Nc1ccc(N2CCOCC2)cc1
CC(C)(Oc1ccc(Cl)cc1)C(=O)[C@H]1CCCN(C(=O)[O-])C1
CC(C)([C@@H](N)[C@H]1CCc2cccnc21)[NH+]1CCCCCC1
CC(C)(c1ccccc1)c1nnc(NC(=O)C(=O)NC2CCCC2)s1
CC(C)(c1ccccc1)c1nnc(NC(=O)c2cc3c([nH]c2=O)CCCC3)s1
CC(C)=C1[C@H]2CC[C@@H]1[C@H]1C(=O)N(NC(=O)COc3ccc(Cl)c(C)c3)C(=O)[C@H]21
CC(C)=CCC1(CO)CCCN(C(=O)C2CCC(CO)CC2)C1
CC(C)=CCC1(CO)CCCN(Cc2nc(C(=O)[NH+](C)C)cs2)C1
CC(C)=CCN1CCN(C(=O)CNCc2ccccc2)[C@@H]2CS(=O)(=O)C[C@@H]21
CC(C)=C[C@@H]1[C@H](C(=O)C2CCN(C(N)=O)CC2)C1(C)C
CC(C)=NNC(=O)Nc1ccc(C)c(Cl)c1
CC(C)=NNC(=O)Nc1ccc(C)c(Cl)c1
CC(C)C(=O)C(=O)c1ccc(NNC(C)(C)c2cccc(F)c2)cc1
CC(C)C(=O)N1CCCC[C@H]1c1cc2nc3c(c(O)n2n1)CN(C(=O)[C@@H]1CCCO1)CC3
CC(C)C(=O)N1CCN(Cc2nc(-c3ccc(Cl)cc3)cs2)CC1
CC(C)C(=O)N1CCN(c2ccc(NN3CCCC3)cc2C(=O)C(=O)c2cccc(F)c2)CC1
CC(C)C(=O)NCCC[NH2+][C@@H]1CCc2c(F)cc(Br)cc21
CC(C)C(=O)NCC[NH2+]Cc1ccc([O-])c[nH+]1
CC(C)C(=O)NCN1CCC[C@H](C(=O)c2cc(F)cc(F)c2)C1
CC(C)C(=O)N[NH+]1CCC[C@@H](Cc2ccccc2N(C)C)C1
CC(C)C(=O)Nc1ccc(NC(=O)C2[C@H]3CCCC[C@@H]23)cc1
CC(C)C(=O)Nc1ccc2nsnc2c1
CC(C)C(=O)Nc1cccc(NC(=O)C(=O)NCC(C)(C)c2ccncc2)c1
CC(C)C(=O)Nc1ccccc1N1CCCC1=O
CC(C)C(=O)c1ccc(ON2CCCc3ccc(NS(C)(=O)=O)cc32)cc1
CC(C)C(=O)c1ccc(ONc2c3c(nn2-c2cccc(Cl)c2)CS(=O)(=O)C3)cc1
CC(C)C(=O)c1ccccc1NNC1CC1
CC(C)C(=O)c1cnc(ON[C@H]2C[C@@H]2C)c(Cl)c1
CC(C)C(=O)c1cncc(OOCCC(F)(F)F)c1
CC(C)C(=O)c1ncccc1ON(C)CCCN1CC[NH+](C)CC1
CC(C)C([NH2+]CC(C)(C)C[C@H](C)O)C1CC1
CC(C)C1(CC2CCOCC2)CCC[NH2+]1
CC(C)C1([C@]2(O)C[C@@H](C)CC[C@@H]2C[NH3+])CCCCCC1
CC(C)C1=CN=N[C@H]1[NH+]1CCC[C@H](C[C@@H](C)Cc2ccc3c(c2)OCO3)C1
CC(C)C1CC[NH+](NCC(=O)[NH+]2CC[C@@H](C)[C@@H](O)C2)CC1
CC(C)CC(=O)N1CCC[C@H](C(=O)c2ccc(N3CCNC(=O)CC3)nc2)C1
CC(C)CC(=O)Oc1ccc(NCc2cc(=O)n3ccccc3n2)cc1
CC(C)CC(=O)c1cccc(ON2CCN(Cc3nc4sc5c(c4c(=O)[nH]3)CCCC5)CC2)c1
CC(C)CC(=O)c1cccnc1ON(C)[C@@H](C)c1ccc([S@+](C)[O-])cc1
CC(C)CC(C)(C)CNC(=O)N(C)[C@H](C)c1ccncc1
CC(C)CC1=NN(C(=O)c2ccc(F)cc2)[C@@](O)(C(F)(F)F)C1
CC(C)CC1CC[NH+](NC(=O)[C@@H]2COCCN2CC(C)C)CC1
CC(C)CC1CC[NH+](OCc2ccccc2F)CC1
CC(C)CCC(=O)N1CCN(C(=O)CN2CCNC2=O)CC1
CC(C)CCC(=O)NC(=O)CNc1ccc(C(F)(F)F)cc1
CC(C)CCC(=O)NNC(=O)CSc1nc2ccccc2o1
CC(C)CCC(=O)N[C@@H]1C[C@H]1c1cccc(Cl)c1
CC(C)CCC(=O)c1ccccc1ONc1cccc(C#N)c1
CC(C)CCC1(CC(=O)[O-])CCOC(C)(C)C1
CC(C)CCC1(N2CCC(C(=O)c3cccc(F)c3F)CC2)NC(=O)N(Cc2ccccn2)C1=O
CC(C)CCC[C@@H](C)NCC(=O)N1C(=O)c2ccccc2S1(=O)=O
CC(C)CCC[C@H](C)NC(=O)c1ccc2c(c1)C(=O)N(C)C2=O
CC(C)CCN(C(=O)C1CCCC1)c1c(N)n(Cc2ccccc2)c(=O)[nH]c1=O
CC(C)CCN(C)C(=O)[NH+]1CCC(C2CCN(c3nc4ccccc4o3)CC2)CC1
CC(C)CCN(c1nc(C2CC2)c(C[NH3+])s1)C1CCCC1
CC(C)CCN1C(=O)Cc2c1nc(N)c1c(N)nc(N3C[C@@H](C)O[C@H](C)C3)c(C#N)c21
CC(C)CCN1CCN(C(=O)C(=O)Nc2nn(C(C)(C)C)cc2C#N)CC1
CC(C)CCN1CC[NH+](C(=O)NCc2coc(-c3ccccc3)n2)CC1
CC(C)CCNC(=O)[C@@H](C)[S@+]([O-])Cc1nc2ccccc2s1
CC(C)CCNC(=O)[C@H]1CCCN(c2ccnc(-c3cccc(F)c3)n2)C1
CC(C)CCNN1CCCn2nc(C(=O)Cc3ccccc3)cc2C1=O
CC(C)CCNc1ncnc(N2CCC[C@H](C)C2)c1[N+](=O)[O-]
CC(C)CCON1CC[C@@H]([C@@H](C)C(=O)NC(=O)c2ccc(Cl)cc2)C1
CC(C)CCON1CC[C@H](C(=O)c2ccco2)C1
CC(C)CCON1CC[C@H](C(=O)c2csnn2)C1
CC(C)CCO[C@@H]1CCCC[C@@H]1NC(=O)c1cc2c([nH]c1=O)CCCC2=O
CC(C)CCOc1c(Cl)cc(Cl)cc1C=O
CC(C)CCOc1c(Cl)cc(Cl)cc1C=O
CC(C)CC[C@@H](C)NC(=O)NC[C@@H](O)c1ccccc1F
CC(C)CC[C@@H](C)[C@@](C)(O)C(=O)[O-]
CC(C)CC[C@@H]1CCC[C@@H]1NCC(=O)Sc1nnc([S-])s1
CC(C)CC[C@@](C)(CO)Nc1ccc(Cl)c(Br)c1
CC(C)CC[C@H](C)NC(=O)N(C)C[C@@H](C)O
CC(C)CC[NH+](C/C([O-])=N/c1nncs1)C1CC1
CC(C)CCc1cnc(ONC(=O)[C@@H]2CNC(=O)C2)c(Cl)c1
CC(C)CCc1noc(COc2cc(F)cc(F)c2)n1
CC(C)CCn1cccc1C[C@@H]1CCC[NH+](N2CCCC2=O)C1
CC(C)CN(C(=O)CS(=O)(=O)c1ccc(Cl)cc1)C(C)C
CC(C)CN(C(=O)NC(=O)[C@@H](CN1CCOCC1)c1ccccc1)C1CC1
CC(C)CN(CC(C)C)N1CCc2cc(C(=O)S(C)(=O)=O)ccc21
CC(C)CN(CCC(N)=S)C(=O)c1ccc(F)c(F)c1F
CC(C)CN(CC[NH+](C)C)C(=O)[C@@H]1CCO[C@@H]1C
CC(C)CN(c1ncccc1C[NH2+]C1CC1)C1CCCC1
CC(C)CN1CCOC[C@@H]1C(=O)NCCC[NH+]1CCC(C)CC1
CC(C)CN1CC[C@H]2[C@@H]3C=CC=CC3=N[C@H]2[C@@H]1Cc1[nH]cc[nH+]1
CC(C)CN1CC[NH+](C(=O)[C@@H](C)Nc2cccc(C#N)c2)CC1
CC(C)CNC(=O)C(=O)C(=O)Cc1ccc(NNC(C)C)cc1
CC(C)CNC(=O)C(=O)Cc1cccc(NO[C@H]2CCC[C@@H](C)C2)c1
CC(C)CNC(=O)C[C@H](C)Cc1ccc(Cl)cc1
CC(C)CNC(=O)N1CCN(C(=O)c2ccc3c(c2)nc(CNC(C)C)n3C)CC1
CC(C)CNC(=O)N[C@H](C)C(=O)Nc1ccc(Oc2ncc(Cl)cc2Cl)cc1
CC(C)CNC(=O)[C@@H]1CCCN(C(=O)CNC2(C)Cc3ccccc3C2)C1
CC(C)CNNc1ccc(C(=O)C(=O)CNC2(C#N)CCCC2)c(Cl)c1
CC(C)CNNc1ccc(CC(=O)C(=O)c2cc3c(s2)S(=O)(=O)CC3)cc1
CC(C)CNc1ccc(N)c(OC[C@@H]2CN(C)CCO2)n1
CC(C)CNc1cccc(OCC[NH+]2CCCCCC2)c1
CC(C)CNc1ccccc1OC(=O)[C@H]1C[C@@H]2C=C[C@H]1C2
CC(C)COC(=O)C(C#N)=CC=Cc1ccccc1
CC(C)COC(=O)C1CCN(C(=O)N[NH+]2CCC[C@@H](C3CCCCC3)C2)CC1
CC(C)COC(=O)N[C@@H](C)c1ccc(-n2ccnc2)cc1
CC(C)COC(=O)c1cccc(C2OCCO2)c1
CC(C)CO[C@H](CNC(=O)[C@@H]1CCC(=O)O1)c1ccco1
CC(C)CO[NH+]1CC[C@H](Cc2c[nH]nc2-c2ccccc2)C1
CC(C)CS(=O)(=O)Nc1cccc2c1CCCN2C(=O)OC(C)(C)C
CC(C)CSC1=C(C#N)C(=O)N[C@@H](Cc2ccccc2)S1
CC(C)C[C@@H](C)N(C)C(=O)N[C@H](C)c1ccc2c(c1)NC(=O)CO2
CC(C)C[C@@H](C)N(C)C(=O)[C@@H]1CC[C@@H]2CCCC[C@@H]2[NH2+]1
CC(C)C[C@@H](CC(=O)c1ccc(NN(C)C)nn1)C(=O)[O-]
CC(C)C[C@@H](C[NH2+]Cc1ccc([O-])c[nH+]1)N1CCOCC1
CC(C)C[C@@H](C[NH3+])C(=O)C1CCN(CC(=O)[O-])CC1
CC(C)C[C@@H](C[NH3+])c1nc(Cc2ccc(Br)cc2)no1
CC(C)C[C@@H](NC(=O)c1cc(C(N)=O)cn1C)c1ccccc1
CC(C)C[C@@H](NC(=O)c1cccn(C)c1=O)c1nnc2n1CC[NH2+]CC2
CC(C)C[C@@H](Nc1nccs1)C(=O)N1C(=O)c2ccccc2C1=O
CC(C)C[C@@H](OC(=O)c1cnns1)c1ccccn1
CC(C)C[C@@H]([NH2+]C[C@@H]1CCS(=O)(=O)C1)c1ccccn1
CC(C)C[C@@H]([NH3+])c1ccc(Cl)cc1
CC(C)C[C@@H]1CN(CNC(=O)C(C#N)=Cc2ccco2)CCO1
CC(C)C[C@@H]1N[C@]2(C(=O)N(Cc3ccccc3F)c3ccccc32)[C@@H]2C(=O)N(C)C(=O)[C@H]12
CC(C)C[C@@](C)(NC(=O)c1cccc2cc[nH]c12)C(N)=O
CC(C)C[C@H](C)OC(=O)CCN1CCC[C@@H](c2nnc3ccccn23)C1
CC(C)C[C@H](C)[NH2+][C@H]1CC(C)(C)OC1(C)C
CC(C)C[C@H](CNC(=O)NC(C)C1CCCCC1)C(=O)[O-]
CC(C)C[C@H](NC(=O)Nc1ccccc1)C(=O)Nc1nccs1
CC(C)C[C@H](NC(=O)Nc1ccccc1)C(=O)Nc1nccs1
CC(C)C[C@H](NC(=O)c1csc2ncccc2c1=O)C(=O)N1CCc2ccccc21
CC(C)C[C@H](NC(=O)c1csc2ncccc2c1=O)C(=O)N1CCc2ccccc21
CC(C)C[C@H](Nc1cnn(C)c(=O)c1Cl)C(=O)Nc1nccs1
CC(C)C[C@H](O)c1ccc(ONc2nccn(C)c2=O)cc1
CC(C)C[C@H]([NH2+]C[C@@H]1CCCS1(=O)=O)c1cccs1
CC(C)C[C@H]([NH2+]C[C@@H]1CCCS1(=O)=O)c1cccs1
CC(C)C[C@H]([NH3+])[C@@H]1CCOC2(CCCC2)C1
CC(C)C[C@H]1CC[NH+](NC(=O)OC(C)(C)C)C[C@@H]1C
CC(C)C[C@H]1CN(c2ccn(C)n2)[C@H](C)C[NH2+]1
CC(C)C[NH+](C)C(=O)CNC1CCCC1
CC(C)C[NH+](CCN(C)C)[C@H]1CCC(C)(C)[C@@H]1O
CC(C)C[NH2+]CCC=CCc1cccs1
CC(C)C[NH2+]CCC=CCc1cccs1
CC(C)C[NH2+]C[C@H]1CCO[C@@H]1c1ccc2ccccc2c1
CC(C)C[NH2+]Cc1cn(Cc2cccc(O)c2)nn1
CC(C)C[NH2+][C@H]1CC[NH2+]C[C@H]1C
CC(C)Cc1cc(-c2c(C#N)c(N)nc3c2CN(C)CC3)n[nH]1
CC(C)Cc1cc(C(=O)N[C@@H]2CN(C)S(=O)(=O)c3ccsc32)on1
CC(C)Cc1ccc(C#N)c(SCC(=O)c2c([O-])on[n+]2C)n1
CC(C)Cc1ccc(C(NC(=O)[C@@H]2COCCO2)C2CC2)cc1
CC(C)Cc1ccc(OC(=O)Cn2cc(NN3CCOCC3)cn2)cc1
CC(C)Cc1ccc(ONC(=O)c2ccc([O-])nn2)c(F)c1
CC(C)Cc1ccc(S(=O)(=O)C(=O)c2nnc(C3CCN(Nc4ccccc4)CC3)s2)cc1
CC(C)Cc1cccc(NNC(=O)NN2C[C@H](C(C)(C)C)CC2=O)c1
CC(C)Cc1cccc(NNC(=O)[C@H]2C[C@@H](O)CN2C2CCCCC2)c1
CC(C)Cc1cccc(ONC(=O)C(=O)Nc2cccc(F)c2F)c1
CC(C)Cc1cccc(ONc2cccc(C(F)(F)F)c2)c1
CC(C)Cc1ccccc1O[NH2+][C@@H](C)c1ccccc1N(C)C
CC(C)Cc1ncc(C[NH+](C)[C@H](CO)C(C)(C)C)s1
CC(C)Cc1noc(CC(=O)c2cccc(NN(C)c3ccccc3)c2)n1
CC(C)Cn1c(=O)c2ccc(C(=O)CC(N)=O)cc2n2c(SNC3CCCC3)nnc12
CC(C)Cn1c([O-])c([C@@H]2[NH2+]CCc3c2[nH]c2ccccc32)c(=O)n(CC(C)C)c1=O
CC(C)Cn1c[nH+]cc1CNC(=O)[C@H](C)n1cc[nH+]c1C(C)C
CC(C)Cn1cc(NC(=O)[C@@H]2CCCN2C(=O)N2CCOCC2)cn1
CC(C)Cn1cc(NCC(=O)N2C(=O)[C@H]3[C@H]4C=C[C@H](C4)[C@H]3C2=O)cn1
CC(C)Cn1cc(NCc2ccn(-c3ccccc3)n2)cn1
CC(C)Cn1ccnc(Nc2ccc3oc(=O)n(CC[NH+](C)C)c3c2)c1=O
CC(C)Cn1cnnc1[C@H]1CCC[NH+]1Cc1c[nH]nc1-c1ccccc1F
CC(C)Cn1nc(C(=O)Nc2nnc(C(C)C)s2)c2ccccc2c1=O
CC(C)Cn1ncc(C(=O)N(C)C2CCCCC2)c1C1CC1
CC(C)Cn1ncnc1C[C@H](CO)c1ccccc1Cl
CC(C)N(C(=O)Cn1c(C(F)F)cc2cccnc21)C(C)C
CC(C)N(C(C)C)[C@H](C)c1nc2ccccc2n1CC(=O)NC(=O)C1CC1
CC(C)N(C)C(=O)N1CSC[C@@H]1S/C=C/C(=O)Cc1ccco1
CC(C)N(C)C(=O)c1cccc(S(=O)(=O)NCc2ccncc2)c1
CC(C)N(C)CC(=O)N(C)S(=O)(=O)c1ccc(Cl)s1
CC(C)N(C)Nc1ccc(S(=O)(=O)CC(=O)[NH+](C)C2CCC2)cc1
CC(C)N(C)Nc1ccc(S(=O)(=O)CC(=O)[NH+](C)C2CCC2)cc1
CC(C)N(CC#N)C(=O)Cc1c(F)cccc1F
CC(C)N(CC(=O)N1C(=O)N[C@](C)(c2ccccc2Br)C1=O)Cc1ccccc1
CC(C)N(CC(=O)Sc1ccccc1F)Cc1nc2ccccc2c(=O)[nH]1
CC(C)N(CC(=O)Sc1nnc(-c2c[nH]c3ccccc23)o1)Cc1ccccc1
CC(C)N(C[C@@H]1CCCCO1)S(=O)(=O)N1CCO[C@@H](C)C1
CC(C)N(C[C@@H]1C[C@@H]1C)C(=O)NCC1(c2ccc(F)cc2)CCOCC1
CC(C)N(C[C@@H]1C[C@@H]1C)C(=O)NCc1ccccc1C[NH+](C)C
CC(C)N(C[C@H]1C[C@@H]1C)C(=O)NCC[NH+]1CCCCC1
CC(C)N(Cc1ccccc1)C(=S)NCc1ccccc1Cl
CC(C)N(Cc1nc2ccccc2s1)CC(F)(F)F
CC(C)N1C(=O)N[C@@H](C(=O)CNC(C)C23CC4CC(CC(C4)C2)C3)C1=O
CC(C)N1C(N)=[NH+]C[C@]1(C)c1ccccc1OC(F)F
CC(C)N1CCC(C(=O)NCCCN2C(=O)CNC2=O)CC1
CC(C)N1CCCC[C@@H]1C(=O)NCCC(F)(F)F
CC(C)N1CCC[C@@H]1C(=O)CCc1nc2ccccc2c(=O)[nH]1
CC(C)N1CCN(C(=O)C=Cc2cc(Cl)c3c(c2)OCCO3)CC1
CC(C)N1CCO[C@H](c2nnn[n-]2)C1
CC(C)N1CC[C@@H]2CC[C@H](C1)[NH+]2C(=O)NC[C@@H]1C[C@@]12CCc1ccccc12
CC(C)N1CC[NH+](CCO)[C@@H](Cc2ccccc2-c2ccco2)C1
CC(C)NC(=O)/C(C#N)=c1\s/c(=C\c2ccccc2)c(=O)n1-c1ccccc1
CC(C)NC(=O)C(=O)c1cccc(NNCCNC(=O)C2CC2)c1
CC(C)NC(=O)C1(Cc2ccccc2-c2cccnc2)CCC[NH+](Cc2cccnc2)C1
CC(C)NC(=O)CCC/C([O-])=N/S(=O)(=O)c1cccs1
CC(C)NC(=O)Cn1ccc([C@@H]([NH3+])C(C)C)c1
CC(C)NC(=O)N1C[C@H]([NH3+])C[C@H]1C(=O)c1cccc(-c2nc[nH]n2)c1
CC(C)NC(=O)N[C@@H](C)C(=O)Nc1ccc(NC(=O)C2CC2)cc1
CC(C)NC(=O)N[C@H](C)C(=O)[NH+]1CCN(CCc2ccccc2)CC1
CC(C)NC(=O)[C@@H]1CCCN1C(=O)N[C@H](C)c1ccc(Cl)s1
CC(C)NC(=O)[C@H]1CCCCCN1[NH+]1CCC(Cc2ccc(C#N)cc2F)CC1
CC(C)NC(=O)[C@H]1CCCCCN1[NH+]1CCC(Cc2ccc(C#N)cc2F)CC1
CC(C)NCC(=O)N(C)C(=O)Cn1c(=O)[nH]c2ccccc21
CC(C)NCC(=O)N(C)C(=O)[C@H](c1ccccc1)N1CCCCC1
CC(C)NCC(=O)N1CCN(C(=O)c2ccc([N+](=O)[O-])cc2F)CC1
CC(C)NCC(=O)O[C@@H](C)C(=O)NC(=O)c1ccco1
CC(C)NCCCC(=O)N1C(=O)[C@H]2CC[C@@](C)(C1=O)C2(C)C
CC(C)NCc1c(C(=O)N2CCCCC[C@@H]2C(=O)c2ccnn2C)sc2ccccc12
CC(C)NCc1ccc(C(=O)NC(=O)c2cc3cccnn3n2)cc1
CC(C)NNc1ccc(C(=O)C(=O)NCCC(N)=O)cc1
CC(C)NNc1ccc(CC(=O)CCn2c(=O)oc3ccccc32)cc1
CC(C)NNc1ccc2c(c1)nc(-c1ccc(C(=O)S(C)(=O)=O)cc1)n2C
CC(C)NNc1ccccc1C(=O)N1CC[C@H](C2CC2)C1=O
CC(C)NNc1nc2c(s1)CCC[C@@H]2C(=O)C(=O)c1ccc2c(c1)OCO2
CC(C)NOc1ccc(C(=O)Cc2nc(-c3ccco3)cs2)cc1
CC(C)N[C@H](C)CC(=O)NC(=O)NCCC1=CCCCC1
CC(C)N[C@H](C)CC(=O)NC(=O)NCCC1=CCCCC1
CC(C)N[C@H](C[NH3+])CC(=O)N(C)Cc1ccccc1F
CC(C)Nc1ccc(N(C)C(=O)N2CCN(C(=O)[C@H]3CCCO3)CC2)c(F)c1
CC(C)Nc1ccc(N(C)Cc2cc(Cl)cs2)c(F)c1
CC(C)Nc1ccc(OC(=O)C2CCN(OC[C@@H]3CCCO3)CC2)cc1
CC(C)Nc1ccc(OC(=O)CCn2ccccc2=O)cc1
CC(C)Nc1ccc(OC(=O)N[C@@H](C)CN2CCOCC2)cc1F
CC(C)Nc1ccccc1OC(=O)N1CCN(C(=O)c2cccnc2)CC1
CC(C)OC(=O)CC[N-]c1ccc(NS(C)(=O)=O)cc1Cl
CC(C)OC(=O)CN(CC(N)=O)Cc1ccc(Br)cc1
CC(C)OC(=O)C[C@@H]1CCC[C@@H](C)C1
CC(C)OC(=O)N1C[C@@]23C=C[C@@H](O2)[C@@H](C2CCCCC2)[C@@H]3C1=O
CC(C)OC(=O)[NH+]1CCC[C@H]1N1CC[C@@H](C(=O)OC(C)(C)C)C1
CC(C)OC(=O)c1oc2ccccc2c1CNC1CC[NH+](C)CC1
CC(C)OC(=O)c1oc2ccccc2c1CNc1ccc2c(c1)CCO2
CC(C)OC(=O)c1sc2nc3c(c(-c4cccs4)c2c1N)CN(C)CC3
CC(C)OC1CCC([NH2+][C@H]2C[C@@H](C)N(C)C2)CC1
CC(C)OCCC(=O)NC(=O)Nc1cccc(C(F)(F)F)c1
CC(C)OCCC(=O)NC(=O)c1sc2cc(F)ccc2c1Cl
CC(C)OCCC1CCN([NH2+][C@H]2C[C@H]3CC[C@@H]2C3)CC1
CC(C)OCCCNC(=O)N[C@H]1CCCc2ccc(F)cc21
CC(C)ONc1ccc(C(=O)C(=O)[C@H]2CCCO2)cc1
CC(C)ONc1ccc(Cl)c(C(=O)C(=O)[C@@H]2CCC(=O)NC2)c1
CC(C)O[C@@H](C)C(=O)N(C)Cc1ccc([S@+](C)[O-])cc1
CC(C)Oc1c(Br)cc(Br)cc1/C=N/Nc1nnn[n-]1
CC(C)Oc1ccc(C(=O)C=Cc2cccnc2)cc1
CC(C)Oc1cccc([C@@H](O)c2ccc(Cl)c(F)c2)c1
CC(C)Oc1cccc([C@@](C)(O)c2cccc(Cl)c2)c1
CC(C)S(=O)(=O)CC(=O)N1CC[S@+]([O-])C(C)(C)C1
CC(C)S(=O)(=O)CC(=O)Nc1ccc(C(=O)c2nccn2C)cc1
CC(C)S(=O)(=O)[C@H](C)C(=O)N[C@H]1CCCc2cc(OC(F)F)ccc21
CC(C)S(=O)(=O)c1cc2c(cc1NCCC(=O)C1CCCC1)n(C)c(=O)n2C
CC(C)S(=O)(=O)c1ccc(ON(C)Cc2nccn2C(F)F)cc1
CC(C)S(=O)(=O)c1ccc(ONCc2ccc(F)cc2)cc1
CC(C)Sc1nc2sccc2c(=O)n1-c1ccccc1
CC(C)Sc1nnc(SC(=O)CN(C)[C@H]2CCS(=O)(=O)C2)s1
CC(C)[C@@H](C#N)N1CCN(C(=O)[C@@H]2C[C@@H]2c2ccc(Cl)cc2)CC1
CC(C)[C@@H](C(=O)N(C)[C@@H](C)Cc1cccs1)C(N)=S
CC(C)[C@@H](C)NC(=O)C1CCN(C[NH+](C)Cc2ccccc2)CC1
CC(C)[C@@H](C)NC(=O)N1CSC[C@@H]1C(=O)CCC(C)(C)C
CC(C)[C@@H](C)[NH2+][C@H]1CCN(c2cccc([N+](=O)[O-])c2)C1=O
CC(C)[C@@H](CO)NC(=O)Oc1ccc(NC2CCCC2)cc1
CC(C)[C@@H](CO)NC(=O)c1ccc2ncccc2c1
CC(C)[C@@H](C[NH+](C)C)n1c(CCCl)nc2cccnc21
CC(C)[C@@H](Cc1ccc(F)cc1)NC(=O)C(=O)Nc1ccc(N(C)C)nc1
CC(C)[C@@H](NC(=O)CCc1ccccc1Cl)c1nc2ccccc2[nH]1
CC(C)[C@@H](NC(=O)NNc1ccc(C(C)(C)C)nn1)c1ccccn1
CC(C)[C@@H](NC(=O)OC(C)(C)C)C(=O)NC[C@H]1Cc2ccccc2O1
CC(C)[C@@H](NC(=O)[C@H]1CC=CCC1)C(=O)N1CCOCC1
CC(C)[C@@H](NC(=O)c1cnsn1)c1cccs1
CC(C)[C@@H](O)[C@@H](C)c1cccc(F)c1
CC(C)[C@@H](O)c1ccn(CN2CCC[C@@H](S(C)(=O)=O)C2)c1
CC(C)[C@@H](Sc1ccccc1)C(=O)N1CCC2(CC1)OCCO2
CC(C)[C@@H]([NH2+]Cc1ccc(C(N)=O)o1)c1cccc(C(F)(F)F)c1
CC(C)[C@@H]([NH2+][C@@H]1CCC(=O)N(C)C1)c1cccc(C(F)(F)F)c1
CC(C)[C@@H]([NH2+][C@H](C)CN1CCN(c2ccccc2)CC1)c1cccnc1
CC(C)[C@@H]([NH3+])c1ccn(Cc2cc(Cl)ccc2Cl)c1
CC(C)[C@@H]1CC(=O)N(C(=O)NNc2cccc(CC(=O)c3ccc(F)cc3)c2)C1
CC(C)[C@@H]1CC(=O)N(NCC(=O)[NH+]2CCC[C@H]2C)C1=O
CC(C)[C@@H]1CCCC[C@H]1NC(=O)C(=O)Nc1cc(CC(C)(C)C)nn1C
CC(C)[C@@H]1CCCC[NH+]1C(=O)Cc1ccc(N[C@H]2NC(=O)NC2=O)cc1
CC(C)[C@@H]1CCC[NH+](CNC(=O)Cc2n[nH]c3ccccc23)C1
CC(C)[C@@H]1CCC[NH+]1CC(=O)[O-]
CC(C)[C@@H]1CCN(C(=O)c2ccc(ONC3CC3)cc2)C1=O
CC(C)[C@@H]1CSCCC[NH2+]1
CC(C)[C@@H]1C[C@@H](C)CC[C@@H]1NC(=O)c1ccc(C[NH3+])o1
CC(C)[C@@H]1C[C@@H](C)CC[C@H]1NC(=O)NCCc1nnc2n1CCC2
CC(C)[C@@H]1[C@@H]2C(=O)N(C(=O)Nc3ccc(N4CCCC4)c(F)c3)C[C@]23C=C[C@H]1O3
CC(C)[C@@](C)(C#N)NCC(=O)Sc1nnc2n1CCCCC2
CC(C)[C@@](C)(O)CN[NH+]1C[C@@H](Cc2ccccc2)CC1(C)C
CC(C)[C@@](C)(O)C[NH2+]C(c1ccccn1)C1CCCC1
CC(C)[C@H](C(=O)N1CCCC1=O)N(C)C(=O)CNc1cccc(Cl)c1
CC(C)[C@H](C(=O)N[C@H](C)c1ccc(Cl)cc1)n1cnc2ccccc21
CC(C)[C@H](C(=O)[O-])[NH+]1CC2(CCCCCC2)C1
CC(C)[C@H](C)CNC(=O)N1CC(n2cc(C(=O)[O-])nn2)C1
CC(C)[C@H](C)NC(=O)CCc1nc2ccccc2c(=O)n1C1CC1
CC(C)[C@H](C)NC(=O)N1CCN(c2ccc(F)cc2)CC1
CC(C)[C@H](C)NC(=O)N[C@H](C)c1nc(Cc2ccccc2)no1
CC(C)[C@H](C)NCC(=O)O/N=C(\N)C(F)(F)F
CC(C)[C@H](C)NCC(=O)Sc1nc2c(n1-c1ccccc1)CCCC2
CC(C)[C@H](C)c1ccc(ONc2cncc(C(N)=O)n2)cc1
CC(C)[C@H](CCO)NC(=O)N[C@@H]1CCOc2c(Cl)cccc21
CC(C)[C@H](CCl)Nc1cccnn1
CC(C)[C@H](CNC(=O)C1CCN(CC[NH+](C)C)CC1)N1CCOCC1
CC(C)[C@H](NC(=O)N[C@@H](C)COc1ccccc1)c1nnc2n1CCC2
CC(C)[C@H](NC(=O)N[C@H]1CCCNC1=O)c1ccccn1
CC(C)[C@H](NC(=O)c1ccc(C#N)cn1)C(=O)N1CCCC1
CC(C)[C@H](NC(=O)c1ccc2cc[nH]c2n1)C(=O)Nc1nccs1
CC(C)[C@H](NC(=O)c1ccco1)C(=O)NC[C@@H]1CN(C)CCO1
CC(C)[C@H](NC(N)=O)C(=O)N[C@H](C)C(=O)[O-]
CC(C)[C@H](N[C@@H](CO)c1ccco1)C(=O)N1C(=O)c2ccccc2C1=O
CC(C)[C@H](Oc1cccc(Cl)c1)C(=O)[C@H](C#N)c1ccccn1
CC(C)[C@H](Sc1nc2ncccn2n1)C(=O)N1CCc2ccccc2C1
CC(C)[C@H](Sc1nc2sccc2c(=O)n1C)C(=O)Nc1ccccc1F
CC(C)[C@H]([NH2+]Cc1ccncc1)C(=O)[O-]
CC(C)[C@H]([NH2+]N1C[C@@H](C(C)(C)C)CC1=O)c1cccnc1
CC(C)[C@H]1C(=O)NC(=O)C[C@@H]1c1ccc(Cl)c(F)c1
CC(C)[C@H]1CCC[NH+](C(=O)Nc2ccc(C3[NH+]=c4ccccc4=[NH+]3)cc2)C1
CC(C)[C@H]1CCN(C(=O)c2cc(NN(C)C)ccc2F)C1=O
CC(C)[C@H]1CCN(NC(=O)[C@@H]2CCN(OCCCc3ccccc3)C2)C1=O
CC(C)[C@H]1CCO[C@@H]1c1ccc(OC[NH2+]C(C)(C)C)cc1
CC(C)[C@H]1CC[C@H](C)c2c(-c3ccc(Br)cc3)n[nH]c21
CC(C)[C@H]1C[C@H](C[C@](C)(O)c2ccccc2)CCC1=O
CC(C)[C@H]1C[NH+](NCc2ccc3c(c2)OCCCO3)C[C@@H]1C
CC(C)[C@H]1Oc2cc3oc(=O)ccc3cc2/C1=N/O
CC(C)[C@H]1c2ccccc2C(=O)[C@@H]1C
CC(C)[C@](C)(O)CN[C@@H](C)C(=O)Sc1ccc([N+](=O)[O-])cc1
CC(C)[C@]1(C)CN(Cc2ccc(O)cc2)[C@@H](C2CC2)C[NH2+]1
CC(C)[C@]1([C@H]2CCc3cccnc32)CCCCC[NH2+]1
CC(C)[NH+](C(=O)CC1CCN(C(N)=O)CC1)[C@@H]1CCCC[C@@H]1O
CC(C)[NH+](C)Cc1ccccc1CNC(=O)Nc1ccccc1N(C)C
CC(C)[NH+](Cc1ccc(C(N)=O)cc1)C1CC1
CC(C)[NH+]1CCC(c2nc3c(c(=O)[nH]2)CC[NH+](Cc2ccc(F)c(F)c2)C3)CC1
CC(C)[NH+]1CCCN(C(=O)c2nn(C)c3c2CCCC3)C[C@@H]1CC1CC1
CC(C)[NH2+]C1(CO)CC[C@@H](C2CC[NH+](C(C)(C)C)CC2)C1
CC(C)[NH2+]C1(CO)CC[C@@H]([NH+]2CCC[C@H]2C)C1
CC(C)[NH2+]C[C@@H]1CCO[C@H]1c1ccc2ccccc2n1
CC(C)[NH2+]C[C@](C)(C(N)=O)N1C[C@H]2CCC[NH+]2C[C@H]1C
CC(C)[NH2+]Cc1cnc([C@@H]2C[NH+]3CCN2CC3)[nH]1
CC(C)[NH2+]Cc1cnn(Cc2ccc(Cl)cc2)c1C1CC1
CC(C)[NH2+]Oc1ccc(CC[C@@H](C)O)nc1
CC(C)[NH2+][C@](C)(O)C[C@@H]1CCO[C@]2(CCOC2)C1
CC(C)c1[nH+]ccn1CN1CCC(C(=O)c2cc(-c3ccc(F)c(F)c3)on2)CC1
CC(C)c1[nH+]ccn1[C@H]1C[C@@H](C(C)(C)C)CC[C@@H]1C#N
CC(C)c1c(C(=O)N(C)C(=O)CNc2ccccc2Cl)cnn1-c1ccccc1
CC(C)c1c([O-])[nH]c(-c2ccc(Cl)cn2)nc1=O
CC(C)c1cc(=O)n2c(n1)SC[C@H]2CC(=O)N[C@@H]1C[C@H](C)CC(C)(C)C1
CC(C)c1cc(=O)n2c(n1)SC[C@H]2CC(=O)Nc1ccon1
CC(C)c1cc(C(=O)C2CCN(NC(=O)NC3CCCCC3)CC2)on1
CC(C)c1cc(C(=O)N(C)C(=O)CNc2cccc(Cl)c2)n[nH]1
CC(C)c1cc(C(=O)N(C)CCCc2cc(-c3ccc(F)cc3)n[nH]2)on1
CC(C)c1cc(C(=O)N(CCC(F)(F)F)C2CCCC2)n[nH]1
CC(C)c1cc(C(=O)N2CCC(c3[nH+]ccn3Cc3cscn3)CC2)n(C)n1
CC(C)c1cc(C(=O)NCC#Cc2ccccc2)c2cnn(C(C)C)c2n1
CC(C)c1cc(C(=O)Nc2ccc(N3CCCC3)c(F)c2)n(C)n1
CC(C)c1cc(CNC(=O)N2CCC[C@H]2C(=O)Cc2ccccc2)on1
CC(C)c1cc(N2CCC[C@@H](CN3CC[NH+](C)CC3)C2)nc(N)n1
CC(C)c1cc(N2CCN(C(=O)c3ccoc3)CC2)nc(C(C)C)[nH+]1
CC(C)c1cc(NC(=O)CCc2nc(-c3ccncc3)no2)no1
CC(C)c1cc(N[NH+]2CCC(C3CCN(C)CC3)CC2)nc(C(C)C)n1
CC(C)c1cc(Nc2ccc3[nH]nc(C(N)=O)c3c2)nc(C(C)C)n1
CC(C)c1ccc(CCC(=O)Nc2ccccc2C(N)=O)cc1
CC(C)c1ccc(Cc2nnc(NC(=O)N3CCC(S(=O)(=O)c4ccc(F)cc4)CC3)o2)cc1
CC(C)c1ccc(Cn2cnc([N+](=O)[O-])n2)cc1
CC(C)c1ccc(N2C(=O)C(=Cc3ccc(N(C)C)cc3)NC2=S)cc1
CC(C)c1ccc(N2C(=O)[C@H]3[C@H](c4ccc(F)cc4)OC4(C(=O)c5ccccc5C4=O)[C@@H]3C2=O)cc1
CC(C)c1ccc(NC(=O)C(=O)NCC2(CO)CC2)cc1
CC(C)c1ccc(NC(=O)[C@H]2CSCCC(=O)N2)cc1
CC(C)c1ccc(N[C@H]2C=CS(=O)(=O)C2)cc1
CC(C)c1ccc(S(=O)(=O)N2CCN(C(=O)[C@H](C)NC3CCCC3)CC2)cc1
CC(C)c1ccc([C@@H]2CCCN2[C@H](C)C(=O)NC(N)=O)cc1
CC(C)c1ccc([C@H](C)CC(=O)N([C@@H]2CCS(=O)(=O)C2)N(C)C)cc1
CC(C)c1ccc([C@H](NC(=O)C(=O)Nc2ccc(Cl)nc2)C(C)C)cc1
CC(C)c1ccc([C@H]2CCCN2C(=O)[C@@H]2CC[C@H](C)O2)cc1
CC(C)c1cccc(C(C)C)c1NC(=O)N(C)Cc1ccc(N(C)C)cc1
CC(C)c1cccc(C(C)C)c1NCCC(=O)N1C(=O)[C@H]2CC[C@@](C)(C1=O)C2(C)C
CC(C)c1cccc2c1OCCC[C@@H]2[NH2+][C@H]1CCO[C@]2(CCSC2)C1
CC(C)c1cccc2c1OCC[C@@H]([NH3+])[C@@H]2O
CC(C)c1cccc2c1OCC[C@H]2[NH2+]C[C@H]1CN2CCN1CC2
CC(C)c1ccccc1NC(=O)C[n+]1cn(Cc2ccccc2)c2ccccc21
CC(C)c1ccccc1NC(=O)[C@H]1CCCN(C(F)(F)F)C1
CC(C)c1ccccc1N[C@H](C)C(=O)NC1=NS(=O)(=O)c2ccccc21
CC(C)c1ccccc1OCCNS(=O)(=O)c1ccc2oc(=O)ccc2c1
CC(C)c1csc(NCC(=O)Sc2nncn2C(C)C)n1
CC(C)c1csc([C@H](C#N)C(=O)c2ccc(C(=O)N(C)C)cc2)n1
CC(C)c1n[nH]c(=S)n1CCNC(=O)[C@@H]1COc2ccccc2C1
CC(C)c1n[nH]c(SC(=O)[C@H](Nc2ccc(F)cc2)C(C)C)n1
CC(C)c1n[nH]c([C@@H]2CN([C@@H](C)C(=O)Oc3cccnc3)CCO2)n1
CC(C)c1n[nH]c([C@H]2CN(C(=O)c3ccc(=O)n(C)n3)CCO2)n1
CC(C)c1nc(C(=O)N2C[C@@H]3C[NH2+]C[C@@H]3C2)n[nH]1
CC(C)c1nc(C(=O)NCCC2CCCCC2)n[nH]1
CC(C)c1nc(CC(=O)C2CCN(C(=O)c3ccc(O)cc3)CC2)cs1
CC(C)c1nc(CN(C)C(=O)CCc2nc(-c3ccccc3F)no2)cs1
CC(C)c1nc(CO/N=C(/N)c2cccc(C(F)(F)F)c2)no1
CC(C)c1nc(C[NH2+]Nc2ccc([C@H](C)C(=O)NC3CC3)cc2)cs1
CC(C)c1nc(Cn2cnc3sccc3c2=O)no1
CC(C)c1nc(N2CC[NH+](C(C)C)CC2)sc1C[NH3+]
CC(C)c1nc(OCC(=O)[O-])cc(-c2ccccn2)n1
CC(C)c1nc([C@H](C)NC(=O)c2nc(Cl)ccc2Cl)cs1
CC(C)c1nc([C@]2([NH3+])CCCS[C@H]2C)no1
CC(C)c1nc2c(CCl)nccc2s1
CC(C)c1ncc(CN(C)CC(F)F)s1
CC(C)c1nccc(C[NH+]2CCCN(Cc3ccc(F)cc3)CC2)n1
CC(C)c1nn(-c2ccccc2)cc1CN1CCS[C@H]2COCC[C@@H]21
CC(C)c1nn(C)c(Cl)c1C(=O)NCCCCC1CCCC1
CC(C)c1nn(C)c(Cl)c1[C@H](O)Cc1cccc(Br)c1
CC(C)c1nn(C)cc1CN1CC[C@H]2CC[C@@H](C1)[NH+]2C
CC(C)c1nnc(CCC(=O)N[C@H](C)c2ccc(-c3ccccc3)cc2)o1
CC(C)c1nnc(NC(=O)c2cccc([C@]3(C)NC(=O)NC3=O)c2)s1
CC(C)c1nnc(NCC(=O)N2C(=O)NC3(CCCC3)C2=O)s1
CC(C)c1nncn1CCNC(=O)C1(c2ccc(F)cc2F)CCCC1
CC(C)c1noc(CCCNC(=O)N(C)C2CCCCC2)n1
CC(C)c1noc(C[NH+](C)Cc2ccc(F)cc2F)n1
CC(C)c1noc([C@H]2CCC[NH2+]2)n1
CC(C)c1ocnc1CN1CCS(=O)(=O)CC1
CC(C)c1ocnc1CS(=O)(=O)[C@@H](C)c1nc(-c2ccccc2)no1
CC(C)c1ocnc1C[C@H]1CCC[NH+]1C(=O)NC1CC1
CC(C)c1onc(-c2c(Cl)cccc2Cl)c1C[NH3+]
CC(C)c1onc(-c2c(Cl)cccc2Cl)c1C[NH3+]
CC(C)n1c(CN2C[C@H](C)O[C@H](C)C2)nc2c1c(=O)n(C)c(=O)n2C
CC(C)n1c[nH+]cc1[C@@H](N)CO
CC(C)n1cc2cc(NC(=O)C(=O)N[C@H]3CCCC[C@@H]3O)ccc2n1
CC(C)n1cc[nH+]c1[C@H]1CCCN(C(=O)c2ccc3[nH]c(=O)c(=O)[nH]c3c2)C1
CC(C)n1ccc(CN(c2ccccc2F)S(=O)(=O)C(C)C)n1
CC(C)n1ccnc1[C@H](C)Br
CC(C)n1cnn(C[NH+]2CCC(CN3CCOCC3)CC2)c1=S
CC(C)n1cnnc1SCc1nccn1Cc1ccccc1
CC(C)n1cnnc1[C@@H]1CCCN(c2cc(-n3cccn3)nc(N)n2)C1
CC(C)n1cnnc1[S@+]([O-])[C@@H](C)C(=O)N[C@@H](C)c1ccc(F)cc1
CC(C)n1cnnc1[S@+]([O-])[C@@H](C)C(=O)N[C@@H]1CCOc2ccccc21
CC(C)n1ncc2c1N=C(O)C[C@H]2c1ccc(-c2cccc(C(=O)[O-])c2)o1
CC(C)n1ncc2cc(C(=O)N(Cc3ccco3)c3ccccc3)cnc21
CC(C)n1ncc2cc(C=CC(=O)Oc3ccccc3Cl)c(=O)[nH]c21
CC(C)n1ncc2cc(C[C@H]3CCC[NH+]3CCCO)c(Cl)nc21
CC(C)n1nccc1NCCC(=O)Oc1cccc(Br)c1
CC(C1CC1)N(C)C(=O)NCc1ccc(F)cc1C(F)(F)F
CC(C1CC1)N(C)C(=O)NNc1ccc([C@@H](C)C(=O)NC2CC2)cc1
CC(C1CC1)N(C)C(=O)c1ccc(N2CCC(O)CC2)cc1
CC(C1CC1)N(C)S(=O)(=O)c1ccc(C(=O)Nc2ccccc2)cc1
CC(C1CC1)N(CC(=O)Sc1n[nH]c(=O)n1C)C1CC1
CC(C1CC1)[NH+](C)C(=O)CNc1ccc([N+](=O)[O-])cc1Cl
CC(C1CC1)[NH+](Cc1ccccc1)C(=O)CCN1CCOCC1
CC(CNC(=O)C(=O)Nc1cccc(N2CCCCC2)c1)C[NH+]1CCCC1
CC(CNC(=O)NC(=O)CCN1CCCCC1)C[NH+]1CCCCC1
CC(CNC(=O)NC(c1ccc(F)cc1)[C@@H]1CCCO1)C[NH+]1CCCC1
CC(CNC(=O)NCC[S@+](C)[O-])C[NH+]1CCCCC1
CC(CNC(=O)[C@@H]1CCCN(NS(C)(=O)=O)C1)C[NH+]1CCCCC1
CC(CO)(NC(=O)Nc1cc2c(cc1Cl)OCCCO2)C1CC1
CC(N)=C(C#N)C(=O)CN1CCCCC1
CC(NC(=O)N(Cc1ccco1)C1CC[NH+](C)CC1)[C@@H]1CCCO1
CC(NC(=O)N1CCC[C@H]1C(=O)C12CC3CC(CC(C3)C1)C2)C1CC1
CC(NC(=O)NCCN(C)c1ccccc1)[C@H]1CCCO1
CC(NC(=O)Nc1cc(-n2cnnn2)ccc1F)[C@@H]1CCCO1
CC(NC(=O)[C@@H](Cc1ccccc1)n1cnnn1)[C@H]1CCCO1
CC(NC(=O)[C@@H]1CCCO1)C1CC1
CC(NC(=O)c1cc(S(C)(=O)=O)ccc1Cl)[C@@H]1CCCO1
CC(NCCC(=O)N1CCSC1=O)[C@H]1CCCO1
CC(NCCC(=O)[C@H]1NC(=O)NC1=O)C12CC3CC(CC(C3)C1)C2
CC(NC[C@@H](O)C(=O)N1CCOCC1)[C@H]1COc2ccccc2O1
CC(Nc1c(C#N)c(=O)n(C)c(=O)n1C)[C@H]1CCCO1
CC(Nc1ncc(N)cc1Br)C1CC1
CC(O)(CNC(=O)c1ccccn1)CSc1ccccc1
CC(OC(=O)c1cc(N2CCCC2=O)ccc1Cl)[C@H]1CCCO1
CC([NH+](C)Cc1cnc(-c2ccccn2)s1)C1(C)CC1
CC([NH2+]C[C@](C)(O)c1ccc(F)cc1F)C1CCCC1
CC([NH2+]Cc1cn(CCC#N)nc1-c1ccccc1)[C@@H]1CN(C)CCO1
CC([NH2+]Oc1cccc(CCC(F)F)n1)C1CC[NH+](C)CC1
CC([NH2+][C@@H](C)c1cc(F)c(F)c(F)c1)C1CCC1
CC([NH2+][C@@H]1CC[C@H]([NH3+])C1)C1CC1
CC/C(=N/NC(=O)c1ccc(F)cc1)c1cc(Cl)cc(Cl)c1O
CC/C(=N\NC(=O)c1cc2ccccc2cc1O)c1ccc(O)cc1
CC/C(C)=N/N=c1/[nH]c(-c2cc3cc(OC)ccc3oc2=O)cs1
CC/[NH+]=C(\NC(=O)C[C@H]1CCCCN1CC)SCC
CC1(C(=O)S(=O)(=O)c2ccc3c(c2)CN(NCc2cccs2)CC3)CC1
CC1(C(C)(NCc2cccs2)C(N)=O)CC1
CC1(C)C(=O)NC(=O)CN1Cc1cccc(N)[nH+]1
CC1(C)C(=O)Nc2ccccc2N1CC(=O)OOc1ccc(C(=O)C[C@H]2CCCO2)cc1
CC1(C)C(=O)[C@@]2(C(=O)N3CCN(C(=O)[C@]45CC[C@@H](C4)C(C)(C)C5=O)CC3)CC[C@H]1C2
CC1(C)C(CN=C=S)C1(C)C
CC1(C)C(C[C@@H]2NC(=O)CCN(C3CC3)C2=O)C1(C)C
CC1(C)C(Nc2[nH]c3ccccc3[nH+]2)C1(C)C
CC1(C)C([NH2+]C[C@H](N)c2ccccc2)C1(C)C
CC1(C)C=CN(c2cc(Cl)cc(Cl)c2)C([S-])=N1
CC1(C)CC(=O)C2=C(C1)N=C1c3ccccc3C(=O)[C@H]1[C@@H]2c1ccc(F)cc1
CC1(C)CC(=O)C2=C(C1)Nc1[nH]c(=O)[nH]c(=O)c1[C@H]2c1ccc(-c2cc(Cl)ccc2Cl)o1
CC1(C)CC(=O)C2=C(C1)OC(N)=C(C#N)[C@@]21C(=O)N2CCCc3cccc1c32
CC1(C)CC(=O)C2=C(C1)OC(N)=C(C#N)[C@@]21C(=O)N2CCCc3cccc1c32
CC1(C)CC(=O)C2=C(C1)Oc1nc(N)c(C#N)c(N)c1[C@H]2c1cccc(Br)c1
CC1(C)CC(NC(=O)NCCCCOc2ccc(F)cc2)CC(C)(C)[NH2+]1
CC1(C)CCC(CCCO)(C(=O)[O-])CC1
CC1(C)CCC(C[NH3+])(Cc2c(F)cccc2Cl)[C@@H]1O
CC1(C)CCC(O)(CNC(=O)[C@H]2C=C[C@@H]([NH3+])C2)CC1
CC1(C)CCC([NH+]2CCCC[C@H]2c2ncc[nH]2)CC1
CC1(C)CCCCC1=CC(=O)NCC(C)(C)c1ccncc1
CC1(C)CCCC[C@H]1NC(=O)[C@H]1CCC[C@H](C[NH3+])C1
CC1(C)CCCC[C@H]1NC(=O)[C@H]1Cc2ccccc2CN1
CC1(C)CCC[C@@H]1NC(=O)N1CCC[C@@H]1C1CC[NH2+]CC1
CC1(C)CCC[C@H]1NC(=O)NC[C@]1(O)CCSC1
CC1(C)CCC[C@H]1NC(=O)[C@@H]1CSCN1
CC1(C)CCC[C@H]1[NH2+]C(=O)CN1CCCCC1
CC1(C)CCC[C@H]1[NH2+][C@H]1CCN2CCC[C@H]12
CC1(C)CCC[C@]1(O)Cc1ccc[nH+]c1N
CC1(C)CCC[C@]1(O)[C@@H]1CCO[C@]2(CCSC2)C1
CC1(C)CCC[C@]1([NH3+])c1cccc2cnccc12
CC1(C)CCSCC1(C[NH3+])NCc1cccs1
CC1(C)CCSC[C@H]1[NH2+]C[C@H]1Cc2ccccc21
CC1(C)CC[C@@H]([C@H]2CC[NH+]([NH+]3CCCCC3)C2)[C@@H]1O
CC1(C)CC[C@@H]([NH+]2CCCN3CCC[C@@H]3C2)[C@H]1O
CC1(C)CC[C@H](CNC(=O)CCc2nc(-c3ccoc3)no2)c2ccccc21
CC1(C)CN(C(=O)CCC(=O)c2ccc3c(c2)CCCC3)CC[S@+]1[O-]
CC1(C)CN(C(=O)N2CCC(CCC(=O)Oc3ccccc3)CC2)C1(C)C
CC1(C)CN(C(=O)c2ncn(-c3ccccc3)n2)c2ccccc2S1
CC1(C)CN(Cc2ccc(Cl)nc2)CCO1
CC1(C)CN(N(Cc2ccco2)C[C@@H]2CCCO2)c2ccc(S(=O)(=O)C(=O)C3CC3)cc21
CC1(C)CS/C(=N\c2ccccc2I)N1
CC1(C)CSC[C@H](Nc2cc(Cl)cc3cccnc23)C1
CC1(C)C[C@@H](NC(=O)[C@H]2CC(=O)N(c3n[nH]c4ccccc34)C2)CCO1
CC1(C)C[C@@H](NC(=O)c2ccc3ccn(Cc4ccccc4)c3c2)CCO1
CC1(C)C[C@@H](NNc2ccc(CC(N)=O)cc2)C[NH+]1Cc1ccccc1
CC1(C)C[C@]2(C[NH+]=C(N)O2)C(C)(C)O1
CC1(C)Cc2c(sc(NC(=O)CC(=O)NCc3ccccc3)c2C#N)CO1
CC1(C)Cc2nc(-c3ccncc3)ncc2[C@H](NC(=O)N2CCC(S(C)(=O)=O)CC2)C1
CC1(C)Cc2nc(-c3ccncc3)ncc2[C@H](NC(=O)c2ccc(C(N)=O)cc2F)C1
CC1(C)NC(=O)N(CCCOc2ccccc2-c2ccccc2)C1=O
CC1(C)O[C@H]2CCC=C(Br)[C@@H]2O1
CC1(C)O[C@H]2O[C@H]([C@H](O)c3cc(O)c4c(c3O)C(=O)c3ccccc3C4=O)[C@@](C)(O)[C@H]2O1
CC1(C)O[C@](C)(Oc2ccc([N+](=O)[O-])cc2)[C@@](C)(O)[C@@](C)(O)[C@]1(C)O
CC1(C)S[C@H]2[C@H](C(=O)[O-])C(=O)N2[C@H]1NC(=O)[C@H](NN1CCNC1=O)c1ccccc1
CC1(C)[C@@H](C(=O)[O-])[C@@H]1C(=O)Nc1ccc(N2CCCCS2(=O)=O)cc1
CC1(C)[C@@H](NC(=O)N2CCCC[C@@H]2c2[nH]cc[nH+]2)[C@H]2CCO[C@@H]21
CC1(C)[C@@H](NC(=O)c2cnccn2)[C@H]2CCO[C@@H]21
CC1(C)[C@@H]2CC=C(/C=N/NC(=O)c3ccccc3Br)[C@H]1C2
CC1(C)[C@@]2(C(=O)N(CC#N)CC#N)CC[C@@]1(C)c1nc(C#N)c(C#N)nc12
CC1(C)[C@@]2(C)CC[C@@]1(C(=O)Nc1ccccc1F)[C@@H](Br)C2=O
CC1(C)[C@H](C(=O)[O-])[C@H]1C(=O)NCC(=O)[O-]
CC1(C)[C@H]2CC[C@@H]1[C@H]1NS(=O)(=O)C[C@H]21
CC1(C)[C@H]2CC[C@]1(C)c1nc(SC(=O)CNc3cccc(Cl)c3)nnc12
CC1(C)[C@H]2OCC[C@H]2[C@H]1NCC(=O)Oc1ccccc1C=O
CC1(C)[C@]2(C)CC[C@]1(C(=O)N1CCN(c3cccc(Cl)c3)CC1)OC2=O
CC1(CNC(=O)C2CCN([NH+]3CCCC3)CC2)Cc2ccccc2C1
CC1(CNC(=O)C2CCN([NH+]3CCCC3)CC2)Cc2ccccc2C1
CC1(CNC(=O)c2c(F)c(F)c(F)c(F)c2F)COC1
CC1(CNC(=O)c2ccc(=O)n(-c3ccc(F)cc3)n2)CCCC1
CC1(CNCC(=O)NC(=O)c2ccccc2)Cc2ccccc2C1
CC1(NC(=O)NCCCc2ccc(O)cc2)Cc2ccccc2C1
CC1([C@@H](O)Cc2ccc3ccccc3n2)CCCC1
CC1([N+](=O)[O-])COP(=O)([O-])OC1
CC1=C(C#N)C(=O)N(C(C)C)C(=O)/C1=C\Nc1cccc(Br)c1
CC1=C(C#N)C(=O)N(C)C(=O)/C1=C\Nc1ccc(C(=O)[O-])c(O)c1
CC1=C(C#N)C(=O)N(Cc2ccccc2)C(=O)/C1=C\Nc1nc(-c2ccccc2)cs1
CC1=C(C#N)c2nc3ccccc3n2/C(=N/c2cc(C)cc(C)c2)C1
CC1=C(C(=O)COC(=O)c2ccc[nH]c2=O)C[C@H](C)N1c1ccccc1
CC1=C(C(=O)Cc2ccccc2)[C@@H](c2cccc(ONc3ccccc3)c2)n2ncnc2N1
CC1=C(C(=O)Cc2ccccc2F)[C@H](c2ccc(C)cc2)n2nc(SNc3cccnc3)nc2N1
CC1=C(C(=O)N2CCCCC2)[C@H](c2ccc([N+](=O)[O-])cc2)C2=C(CC(C)(C)CC2=O)N1
CC1=C(C(=O)NCc2ccc(-n3cncn3)cc2)[C@H](C)NC(=O)N1
CC1=C(C(=O)Nc2ccc(C)c(C)c2)C2(CCCCC2)OC1=O
CC1=C(C(=O)Nc2ccc(C)cc2C)[C@@H](c2ccc(C#N)cc2)NC(=S)N1
CC1=C(C(=O)Nc2cccc(C)c2)[C@H](c2ccc(O)cc2)NC(=S)N1
CC1=C(C(=O)Nc2cccc(C)c2C)[C@H](c2ccccc2F)NC(=O)N1
CC1=C(C(=O)Nc2ccccc2Cl)[C@H](c2ccc(Cl)cc2Cl)NC(=O)N1
CC1=C(C(=O)Nc2cccnc2)[C@H](c2ccccc2)n2nnnc2N1
CC1=C(C(=O)OC(C)(C)C)[C@@H](c2ccc(C(C)C)cc2)NC(=O)N1
CC1=C(C(=O)OC(C)C)[C@H](c2ccc(N(C)C)cc2)n2nnnc2N1
CC1=C(C(=O)OC(C)C)[C@H](c2cccc([N+](=O)[O-])c2)n2c(cc(=O)[nH]c2=O)N1
CC1=C(C(N)=O)[C@H](c2ccccn2)n2nc(SCc3ccccc3Cl)nc2N1
CC1=C(C)C[C@H](C(=O)N[C@@H](C)CCc2ccccc2)[C@@H](C(=O)[O-])C1
CC1=C(CCN(C)C(=O)CC2=C[C@@H](Oc3ccc4sc(C)nc4c3)NO2)[C@H](C)N=N1
CC1=C(CCN(C)C(=O)CC2=C[C@@H](Oc3ccc4sc(C)nc4c3)NO2)[C@H](C)N=N1
CC1=C(CCN(C)CC(=O)N2Cc3ccccc3O[C@H](c3ccsc3)C2)[C@@H](C)N=N1
CC1=C(CC[NH+](C)[C@@H]2c3ccccc3C3(CC[NH2+]CC3)[C@H]2O)[C@H](C)N=N1
CC1=C([C@H](C)N(C)C(=O)c2cn(Cc3ccccc3F)nn2)[C@@H](C)N=N1
CC1=C2C(=O)CCCC2=N[C@@H]1C(=O)N(C)Cc1ccc(OC(F)F)cc1
CC1=C2C(=O)N=C(CSC(=O)[C@@H](C)NCc3ccc4c(c3)OCCO4)N=C2S[C@@H]1C
CC1=C2[C@H](c3ccccc3F)CC(=O)N[C@@H]2N(c2ccc([O-])nn2)N1
CC1=CC(=O)C(C)=C(C)C1=O
CC1=CCC[C@H]2[C@]1(C)CC[C@@H](C)[C@@]2(C)CCC(=CC(=O)[O-])C(=O)[O-]
CC1=C[C@@H](C)[C@@H]2CO[C@H](c3ccc[n+](C)c3)[C@H]1[C@H]2C
CC1=C[C@H](C(=O)N/N=C(/C)c2ccco2)N=N1
CC1=NC(=O)[C@H]2CCN(Cc3cccn3-c3cccnc3)CCC2=N1
CC1=NC(C)=C(C(=O)N2CCc3ccccc3C2)[C@@H]1S(=O)(=O)N1CCCC1
CC1=NC(SC(=O)Nc2ccccc2)=C(C#N)[C@H](c2cccs2)C1CC(=O)[O-]
CC1=NC(c2ccncc2)=NC(=O)[C@@H]1C(=O)CNCc1cccc(N(C)C)c1
CC1=NC2=C(C(=O)CCC2)[C@H](c2ccc3c(c2)OCO3)C1C(=O)OC[C@@H]1CCCO1
CC1=NC2=C(C(=O)C[C@H](C)C2)[C@H](c2ccc(Cl)cc2)C1C(=O)Nc1ccc(C)cn1
CC1=NC2=C(C(=O)C[C@H](C)C2)[C@H](c2ccc(Cl)cc2)C1C(=O)Nc1ccc(C)cn1
CC1=NN(c2ccc(C)c(C)c2)C(=O)C1=Cc1c(O)[nH]c(=O)n(-c2cccc(C)c2)c1=O
CC1=NN[C@H](SC(=O)CNc2nc(C)cs2)N1C
CC1=N[C@H]2c3c(oc(C(=O)NCc4cccc(Cl)c4)c3C)CC[C@H]2S1
CC1=Nc2c(c(O)nn2C2CCCC2)[C@@H](c2cccnc2)S1
CC1=Nc2ncnn2C(=O)[C@H]1C(=O)CCNc1ccc(C(F)(F)F)cc1
CC1=Nc2ncnn2[C@H](c2ccc(F)cc2)[C@@H]1C(=O)[O-]
CC1=c2cc(C)cc(C)c2=[NH+][C@H]1C(=O)NC[C@@H]1CC(Cc2ccc(F)cc2)=NO1
CC1=c2ccccc2=[NH+][C@@H]1C[C@@H]1CCC[NH+](C(=O)CCNc2ccc(F)cc2C)C1
CC1CCC(CN(C)CC(=O)C2(O)CCCC2)CC1
CC1CCC(CN2CC[S@+]([O-])C(C)(C)C2)CC1
CC1CCC(N(C)C(=O)CCc2nc3ccccc3c(=O)[nH]2)CC1
CC1CCC(N(C)C(=O)CS(=O)(=O)[C@@H](C)C(C)C)CC1
CC1CCC(N(CC(=O)N(C)CCC#N)C2CC2)CC1
CC1CCC(NC(=O)CS(=O)(=O)Oc2cccc(NC3CCCC3)c2)CC1
CC1CCC(NC(=O)N2C(=O)c3cc4sccc4n3C[C@@]2(C)Cc2ccc3c(c2)OCO3)CC1
CC1CCC(NC(=O)Nc2ccc(C(N)=O)cc2)CC1
CC1CCC(NC(=O)c2ccsc2)CC1
CC1CCC(NCC(=O)SCC[NH3+])CC1
CC1CCC(OCc2cc3c(cc2N)OCCO3)CC1
CC1CCC([NH+](Cc2ncn(-c3ccccc3)n2)C2CCC(O)CC2)CC1
CC1CCC([NH2+]Oc2cccc([C@H](C)C(=O)CN(C)C)c2)CC1
CC1CCC([NH2+][C@@H](C)[C@H](C)O)CC1
CC1CCN(C(=O)NCC2CCN(c3cc[nH+]cc3)CC2)CC1
CC1CCN(C(=O)[C@@H](C)S(=O)(=O)[C@@H](C)[C@@H](C)O)CC1
CC1CCN(C(=O)[C@H]2CCCS2)CC1
CC1CCN(C(=O)c2ccc(S(=O)(=O)NC(C)(C)C[NH+](C)C)cc2)CC1
CC1CCN(C(=O)c2ccc(S(=O)(=O)Nc3cc(Cl)ccc3Cl)cc2)CC1
CC1CCN(C(=S)NC(=O)C=Cc2cccs2)CC1
CC1CCN(C(=S)SC(=O)CNc2ccccc2)CC1
CC1CCN(CC(=O)Nc2cc(Cl)cc(Cl)c2)CC1
CC1CCN(NC(=S)Nc2ccccc2C(=O)Oc2ccc(C(=O)C(C)C)cc2)CC1
CC1CCN(c2ccc(N[C@H](C(=O)NS(=O)(=O)c3ccccc3F)C(C)C)cc2)CC1
CC1CCN(c2ccc([N+](=O)[O-])cc2C(=O)NO[C@H]2CCCCO2)CC1
CC1CCN(c2nc(Cl)ns2)CC1
CC1CC[NH+](C(=O)Cn2nnnc2CN(C)[C@H]2CCCc3ccccc32)CC1
CC1CC[NH+](CCCNC(=O)N2CC[C@H]3CC[C@@H](C2)[NH+]3C)CC1
CC1CC[NH+](CCCNS(=O)(=O)c2cc(Cl)ccc2Cl)CC1
CC1CC[NH+](C[C@@H](C)NCC(=O)[C@H]2CCS(=O)(=O)C2)CC1
CC1CC[NH+](C[C@@H](NC(=O)C(=O)Nc2ccc(F)c(C(N)=O)c2)C(C)C)CC1
CC1CC[NH+](C[C@H](NC(=O)N2CCN(S(C)(=O)=O)CC2)C(C)C)CC1
CC1CC[NH+](C[C@H](NC(=O)N2CC[C@@H](C)[C@H](O)C2)c2ccccc2)CC1
CC1CC[NH+](C[C@H](NCc2ccc([S@@+](C)[O-])cc2)c2cccs2)CC1
CC1CC[NH+](c2ccc(NC(=O)Nc3ccncc3)cc2)CC1
CC=C(C)/C([O-])=N/c1nc(C(F)(F)F)n[nH]1
CC=C(C)C(=O)N(CC)[C@@H](C)c1cc2ccccc2o1
CC=C(C)C(=O)NC(=O)CCNc1ccc(C)cn1
CC=C(C)C(=O)NC(=O)CCNc1ccc(C)cn1
CC=C(C)C(=O)NCCNCC(=O)C1CCCCC1
CC=C(C)C(=O)Nc1cc(Cl)ccc1N1CC[NH+](C)CC1
CC=CC(=O)NC[C@H]1OCCc2ccccc21
CC=CC=CC(=O)Nc1cccc(Oc2cnccn2)c1
CC=CCCNC(=O)C(=O)Nc1cccn(Cc2ccc(F)cc2)c1=O
CC=CCCNC(=O)c1cccc(C(F)(F)F)c1F
CC=CCC[NH2+][NH+]1CC[C@H](Cc2ccccc2)C[C@H]1C
CC=CCS(=O)(=O)[C@@H](C)C(=O)NCC1CCCCC1
CC=Cc1ccc(OC(=O)CNc2ccc(NC(C)=O)cc2)c(OC)c1
CC=Cc1ccc(OCC(=O)OCC)c(OC)c1
CCC(=CC(=O)N1CCC[C@@H](c2nc(C)no2)C1)c1cccc(Cl)c1
CCC(=CC(=O)c1cccnc1)Nc1cccc(O)c1
CCC(=CC1CCOCC1)C[NH2+]CC(C)C
CCC(=O)C(=O)c1ccccc1N(C)NCc1c(CC)nn(C)c1OC
CCC(=O)C1=C(C)NC(=O)N[C@H]1c1cc(OOC)c([O-])c([N+](=O)[O-])c1
CCC(=O)C1=C(C)NC(=O)N[C@H]1c1cc(OOC)c([O-])c([N+](=O)[O-])c1
CCC(=O)C1=Cc2cc(O[C@@H]3CCCN([NH+](C)C)C3)ccc2OC1
CCC(=O)C1CCN(C2CC[NH+](Nc3ccccc3)CC2)CC1
CCC(=O)C1CCN(Nc2cc(CC3CCCC3)[nH+]c(C)n2)CC1
CCC(=O)CCS(=O)(=O)c1ccc2c(c1)NC(=O)[C@H](Nc1ccc(Cl)cc1F)S2
CCC(=O)CC[C@@H]1CCc2cccnc21
CCC(=O)CCc1ccc(F)cc1Br
CCC(=O)CCc1ccc(ONc2cccc(Cl)c2C)cc1
CCC(=O)CCc1ccccc1ON1CCC[C@H]1c1cccc(OC)c1
CCC(=O)C[C@@H]1CC[C@@H](C)[C@H](C)C1
CCC(=O)Cc1ccc(ON[C@H]2C[C@H](C)N(c3ccccc3)C2)cc1
CCC(=O)Cc1ccc(ONc2ccc(S(N)(=O)=O)c(C)c2)cc1
CCC(=O)Cn1ncn2nc(-c3ccc(ONc4ccc(Cl)cc4)cc3)cc2c1=O
CCC(=O)N(C)CC(O)COc1ccc(C(F)(F)F)cc1
CCC(=O)N(c1nnc(SCc2nc(CC)no2)s1)C1CC1
CCC(=O)N/N=C\c1ccc(N(CC)[C@H]2C(=O)NC[C@H]2c2ccccc2)cc1O
CCC(=O)N1C(=O)[C@]2(S[C@H](C)C(=O)N2c2ccc(F)cc2)c2ccccc21
CCC(=O)N1CCCN(C(=O)N[C@H]2CCCc3c2cnn3C)CC1
CCC(=O)N1CCC[NH+]([C@H]2CCCc3ccc(Br)cc32)CC1
CCC(=O)N1CCc2cc(-c3csc(NC(C)=O)n3)ccc21
CCC(=O)NC(=S)Nc1ccc(NC(=O)C=Cc2ccccc2)cc1
CCC(=O)NN1CCC[C@H](C(=O)c2cccc(CC)c2O)C1
CCC(=O)NNC(=O)c1ccc(ON[C@@H](C)c2ccccc2Cl)cc1
CCC(=O)NS(=O)(=O)CCN1CCN(Cc2ccccc2)CC1
CCC(=O)N[NH+]1CCC[C@@H](Cc2c(Cl)cccc2OC)C1
CCC(=O)Nc1cc(F)c(F)cc1Cl
CCC(=O)Nc1cc(NC(=O)NCc2ccc3c(c2)CCC3)ccc1C
CCC(=O)Nc1ccc(Br)c(N)c1
CCC(=O)Nc1ccc(C)c(NCC(=O)Sc2nnc3c4c5c(sc4nc(C)n23)CCCC5)c1
CCC(=O)Nc1ccc(NC(=O)CBr)cc1
CCC(=O)Nc1ccc(NC(=O)[NH+]2CCCN(Cc3ccc(F)cc3)CC2)cc1
CCC(=O)Nc1ccc2c(c1)[C@H]1C=CC[C@H]1[C@@H](c1cccc(Cl)c1)N2
CCC(=O)Nc1nc2c(c3c1c(=O)oc1ccccc13)C[C@@H](C)CC2
CCC(=O)OCC(O)CN1CCOCC1
CCC(=O)Oc1ccc2c(c1)[C@H](c1ccccc1)N(C(=O)[C@@H](C)N(C)Cc1ccco1)CC2
CCC(=O)Oc1cccc2ccc(C=Cc3ccccc3[N+](=O)[O-])nc12
CCC(=O)S(=O)(=O)c1ccc(NC(=O)C[C@H]2c3ccccc3CCN2NC2CCCCC2)cc1
CCC(=O)S(=O)(=O)c1ccc(NC(=O)Cc2ccc(NN(C)C)cc2)cc1C
CCC(=O)S(=O)(=O)c1ccc2c(c1)CCN2Nc1ccc(Br)cc1C
CCC(=O)Sc1nnc(NC(=O)CNc2cccc(C)c2)s1
CCC(=O)Sc1nnc2c(n1)O[C@H](c1ccco1)N(CC)c1ccccc1-2
CCC(=O)[C@@H]1CCCN(C(=O)N=c2[nH]c3ccccc3[nH]2)C1
CCC(=O)[C@@H]1CCCN(C(=O)NCCc2cc(C)cc(C)c2)C1
CCC(=O)[C@@H]1CCCN(C(=O)N[C@H]2CCN(c3c(F)cccc3F)C2)C1
CCC(=O)[C@H](C)Sc1nc2nc(C)cc(C)n2n1
CCC(=O)[C@H](C)c1ccc(NNC(=O)NC(=O)CNC(C)C)cc1
CCC(=O)[C@H]1CC(=O)Nc2nc(N3CCCC[C@H]3Nc3cccc(Cl)c3Cl)[nH]c(=O)c21
CCC(=O)[C@H]1CCCCN1C(=O)NCc1c(O)ccc2c1CCCC2
CCC(=O)[C@H]1CN(C(=O)NCCC(C)C)C[C@H]1c1ccccc1C
CCC(=O)[C@H]1Cc2ccccc2N1C(=O)NCc1cc(Br)ccc1OC
CCC(=O)[NH+]1CCCN(Cc2cc(Br)ccc2O)CC1
CCC(=O)c1c(F)ccc(ONc2nnc(C(C)(C)C)s2)c1F
CCC(=O)c1c(F)ccc(OOCCc2cccs2)c1F
CCC(=O)c1cc(-c2ccc(ONC)cc2)nc(N)n1
CCC(=O)c1cc(=O)oc2cc(ON(C)Cc3ccc(OC)c(OC)c3)ccc12
CCC(=O)c1cc(Br)ccc1O[NH+]1CCN(Cc2ccccc2)CC1
CCC(=O)c1cc(Cl)ccc1SNCc1ccc(C(N)=O)o1
CCC(=O)c1cc2ccc(O[C@@H]3CCCN(OC)C3)cc2[nH]1
CCC(=O)c1cc2cccc(OC(=O)c3c(NNC(=O)OC)sc4c3CCCCC4)c2o1
CCC(=O)c1cc2cccc(ONc3cc(C)ccc3C)c2oc1=O
CCC(=O)c1ccc(N2CC[NH+](C(=O)c3ccco3)CC2)c(NOC)c1
CCC(=O)c1ccc(N2CC[NH+](Nc3nc4ccccc4[nH]3)CC2)c([N+](=O)[O-])c1
CCC(=O)c1ccc(N2CC[NH+]([C@H]3CCCCN3CCO)CC2)c(F)c1
CCC(=O)c1ccc(OC(=O)Cn2cnc3c(cnn3C)c2=O)cc1
CCC(=O)c1ccc(OC(=O)[C@H](C)Nc2cccc([N+](=O)[O-])c2C)cc1
CCC(=O)c1ccc(OC(=O)c2ccc(NN3CCCCC3)cc2)c(Br)c1
CCC(=O)c1ccc(ONCCc2ccccc2)c(Br)c1
CCC(=O)c1ccc(OSc2nc(N)c(NCc3ccc(Br)cc3)c(=O)[nH]2)cc1
CCC(=O)c1ccc2c(c1)NC(=O)CN2N[C@@H](C)c1ccc(Cl)s1
CCC(=O)c1ccc2c(c1)NC(=O)CN2N[C@](C)(CC)c1nc(C)cs1
CCC(=O)c1ccc2c(c1)NC(=O)CN2O[C@@H](C)C(C)(C)C#N
CCC(=O)c1ccc2c(c1)[C@@H]1C=CC[C@H]1[C@@H](c1ccccc1ONC[C@H]1CCCO1)N2
CCC(=O)c1ccc2c(c1)[C@H]1C=CC[C@@H]1[C@H](c1ccc(ON3CCCC3)cc1)N2
CCC(=O)c1cccc(-c2ccccc2ON(C)CCC(F)(F)F)c1
CCC(=O)c1cccc(F)c1ON1CCN(C(=O)c2cccs2)CC1
CCC(=O)c1cccc(ON(C)c2cccc(NC(C)=O)c2)c1
CCC(=O)c1cccc(ON(C[C@H]2CCCO2)[C@H]2CCSC2)c1
CCC(=O)c1cccc2c1N[C@@H](c1ccccc1ON1CCCCC1)[C@H]1CC=C[C@H]21
CCC(=O)c1ccccc1ON1C[C@H](C)c2ccccc21
CCC(=O)c1ccccc1ONc1ccn(CC#N)n1
CCC(=O)c1cccnc1OC(=O)c1ccc(Cl)c(NN(C)C(C)C)c1
CCC(=O)c1cccnc1ON(C)c1ccc(C)cc1C
CCC(=O)c1cccnc1ONc1cc(C(C)(C)C)nn1C
CCC(=O)c1cccnc1ONc1ccc(C)cc1Br
CCC(=O)c1ccnc(ON2CC[C@H]3CC[C@@H](C2)[NH+]3C)c1
CCC(=O)c1cn(C2CC2)c2cc(N3CC[NH+](NCc4cccs4)CC3)c(F)cc2c1=O
CCC(=O)c1cn[nH]c1-c1ccc(ONCc2ccccn2)c(Cl)c1
CCC(=O)c1csc(-c2ccc(ON3[C@@H](C)COC[C@@H]3C)cc2)n1
CCC(=O)c1csc(-c2ccc(ON3[C@@H](C)COC[C@@H]3C)cc2)n1
CCC(C(N)=O)(C(N)=O)c1ccc(C)cc1
CCC(C)(C)C(=O)NC(=O)[C@@H](C)N1CCCCC1
CCC(C)(C)N1CCC[C@H]1C(=O)c1cnc2sc(C)cn2c1=O
CCC(C)(C)NC(=O)N1CCC[C@H](CC(=O)Oc2ccccc2)C1
CCC(C)(C)NC(=O)c1ccc(Cn2cccn2)o1
CCC(C)(C)NOc1cc(C(=O)C2CCC2)ccn1
CCC(C)(C)N[C@H](C(=O)N(C)C)c1ccccc1F
CCC(C)(C)[NH+]1CCC(=O)C1
CCC(C)(C)c1ccc(OCn2cc(Cl)c(C(=O)NN)n2)cc1
CCC(C)(C)n1c(=S)[nH]c2ccc(C)cc21
CCC(C)(CC)[NH2+]C(=O)CNc1ccc(C)c(F)c1
CCC(CC)(CC(=O)NNC(=O)c1cc(C)oc1C)C(=O)[O-]
CCC(CC)(CC)NCc1cccc(C(=O)N2CC[NH+](C)CC2)c1
CCC(CC)(CS)C[NH+](C)Cc1ccccn1
CCC(CC)(NC(=O)NCc1ccccc1F)C(=O)[O-]
CCC(CC)(NC(=O)Nc1ccccc1)C(=O)[O-]
CCC(CC)(N[C@H](C)C(=O)[NH+]1[C@@H](C)CC[C@H]1C)C(=O)[O-]
CCC(CC)([C@@H](Cc1ccc[nH+]c1N)NC)[NH+](C)C
CCC(CC)([C@H](N)c1ccc(C(C)C)cc1)[NH+](C)C
CCC(CC)([NH2+][C@H]1CCCC[C@@H]1O)C(=O)[O-]
CCC(CC)C(=O)NCc1nc(-c2ccccc2)no1
CCC(CC)CC(=O)N[C@H]1C=CS(=O)(=O)C1
CCC(CC)CNC(=O)[C@H]1COCCN1C1CC1
CCC(CC)N(C)Cc1c(F)cccc1[N+](=O)[O-]
CCC(CC)N(CC(C)C)C(=O)NCc1ncn(C)n1
CCC(CC)N(CC(C)C)C(=O)c1ccc(Cl)c(N)c1
CCC(CC)N(CCOC)C(=O)[C@H]1CC[NH2+][C@@H]1C
CCC(CC)NC(=O)c1nc(N2CCCC2)c2c(C)scc2n1
CCC(CC)N[C@@H](C)C(=O)Nc1ccc2c(c1)OCCO2
CCC(CC)Oc1c(Cl)cc(CO)cc1OC
CCC(CC)[C@@H](CNC(=O)Nc1cccc(F)c1F)N1CCOCC1
CCC(CC)[C@H](CNC(=O)N1CCC[C@H](O)C1)N1CCOCC1
CCC(CC)[C@H](O)CNC(=O)N[NH+]1CC[C@@H](C2CCCC2)C1
CCC(CC)[C@]1([NH3+])CCCC[C@H]1C
CCC(CC)c1cc(C(=O)C(=O)[C@H]2CCN(OC)c3ccccc32)on1
CCC(CC)c1ccccc1ONC(=O)N[C@H]1CCCC[C@H]1CO
CCC(CC)c1nnc(NC(=O)N2C[C@H]3CCCC[C@H]3C2)s1
CCC(CC)c1nnc(N[C@H](C)C(=O)NC(N)=O)s1
CCC(CC)n1ccc(C[C@@H](C[NH3+])c2ccc(Br)cc2)n1
CCC(CC)n1nccc1C(=O)N[C@@H](CO)c1ccco1
CCC(NC(=O)CCn1ccc2ccc(NOC)cc21)[C@@H]1CCCO1
CCC(NC(=O)Nc1ccc2c(c1)COC2)N1CCO[C@@H](Cc2ccccc2)C1
CCC(O)(CC)CNC(=O)[C@@H]1CC[C@H](C[NH3+])O1
CCC([NH2+][C@@H](C)c1cnc2cc(C)nn2c1C)[C@@H]1CCCO1
CCC([NH2+][C@H]1CCCS[C@@H]1C)C1CCCCC1
CCC([NH3+])(CC)C(=O)OC1CCCCCC1
CCC([NH3+])(CC)[C@@H]1CCC[C@@H](S(C)(=O)=O)C1
CCC/C(C)=N/N=C1/NC(=O)[C@H](C(=O)CNc2ccc(OC)cc2)S1
CCC1(C#N)CCC(N2C[C@@H](C)CS2(=O)=O)CC1
CCC1(C(=O)N2CCC(C)(C)C2)CC[NH2+]C1
CCC1(C(=O)OC)[NH2+][C@H](c2ccccc2F)[C@@H]2C(=O)N(CO)C(=O)[C@H]21
CCC1(CC)CCN(C(=O)[C@@H]2CC[C@@H](C[NH3+])O2)C1
CCC1(CC)CCN(c2c(F)c(F)nc(F)c2F)CC1
CCC1(CC)CC[NH+](CC[NH2+]C(C)[C@@H]2CCCO2)C1
CCC1(CC)CC[NH+]([C@@H](CCNC)c2ccccc2Br)C1
CCC1(CC)Nc2ccccc2C(=O)N1C
CCC1(CC)[C@@H](NC(=O)C(=O)Cc2ccccc2NN(C)C)[C@H](C)[C@H]1OC
CCC1(CC)[C@@H](NC(=O)C2CCN(C(=O)N(C)C(C)C)CC2)C(C)[C@@H]1OC
CCC1(CC)[C@@H](NC(=O)NCCOC)[C@H](C)[C@H]1OC
CCC1(CC)[C@@H](NC(=O)N[C@@H](C)c2ccc3c(c2)CC(=O)N3)C(C)[C@@H]1OC
CCC1(CC)[C@@H](NC(=O)[C@@H]2CCOC2)C(C)[C@@H]1OC
CCC1(CC)[C@@H](NC(=O)c2cc(=O)[nH]c3cc(F)ccc23)C(C)[C@@H]1OC
CCC1(CC)[C@@H]([NH3+])C[C@@H]1OC
CCC1(CC)[C@H]([NH2+][C@@H](C)c2ccc(S(N)(=O)=O)cc2)C[C@H]1OC
CCC1(CNC(=O)C2(c3cccc(C(F)(F)F)c3)CCOCC2)CCC1
CCC1(CNC(=O)N(C)Cc2ncnn2C)CC1
CCC1(CNC(=O)N2CCC[C@H]2C(=O)c2ccc(OC)cc2OC)CCC1
CCC1(CNC(=O)Nc2ccc(N(C)C)c(C)c2)CC1
CCC1(C[NH2+][C@H](C)c2ccc3ccccc3n2)CC1
CCC1(N(C)Cc2cccc(O)c2)CCC(C[NH3+])CC1
CCC1(O)CCC(CNC(=O)[C@@H]2CCCCC[C@H]2[NH3+])CC1
CCC1(O)CCC(CNc2ncncc2N)CC1
CCC1(O)CCC([C@H](F)C(=O)[O-])CC1
CCC1([NH2+]C[C@@]2(C)CCCO2)CCC[C@@H](C[NH3+])CC1
CCC1=C(C(=O)OC)[C@@H](c2cc(OC)ccc2OC)n2nnnc2N1
CCC1=C(C)C(N2CCOCC2)=[NH+]P(N2CCOCC2)(N2CCOCC2)=N1
CCC1=NN2C(=N)C(=Cc3ccc(OCCOc4c(C)cccc4C)cc3)C(=O)N=C2S1
CCC1=NN2C(=NC(=O)C/C2=N\C(C)=O)S1
CCC1CCC(N2Cc3ccccc3C[C@H]2c2nnc(C)o2)CC1
CCC1CCC(NC(=O)NCc2cccc(Cn3cncn3)c2)CC1
CCC1CCC([NH+](CCO)CC2CC2)CC1
CCC1CCC([NH3+])(c2nnc3ccncn23)CC1
CCC1CCN(c2oc(-c3ccc(OC(N)=O)cc3)nc2S(=O)(=O)c2ccc(F)cc2)CC1
CCC1CC[NH+](CCNC(=O)NC[C@]2(O)CCCc3ccccc32)CC1
CCC1CC[NH+](CNC(=O)CN2C(=O)CSc3ccccc32)CC1
CCC1CC[NH+](N(C)C(=O)CN[C@H]2CCC[C@H](C)[C@@H]2C)CC1
CCC1CC[NH+]([NH+]2CCC[C@]3(CCN(Cc4cccc(C)c4)C3)C2)CC1
CCC=C1SC(C(=CCC)C(=O)c2ccccc2)=NC1=O
CCC=CCC(=O)N(Cc1ccncc1)[C@@H](C)CC
CCCC(=O)C(=O)c1ccc(NN2CCN(c3cccc(C)c3C)CC2)cc1
CCCC(=O)C(=O)c1ccc(NNCc2cccnc2)cc1
CCCC(=O)C(=O)c1nnc(C2CCN(Nc3ccc4c(c3)OCO4)CC2)s1
CCCC(=O)C1=C(C)NC2=NC(SOC(C)C)=NC(=O)[C@@H]2[C@H]1c1ccc(C)cc1
CCCC(=O)C1=C(C)Nc2nnnn2[C@@H]1c1ccccc1ONc1cccc(C)c1C
CCCC(=O)C1CCN(C(=O)NC(C)(C)C)CC1
CCCC(=O)C1CCN(C(=O)NC2(c3cccc(F)c3)CCOCC2)CC1
CCCC(=O)N1CCN(c2ccccc2NC(=O)c2ccccc2)CC1
CCCC(=O)NCCN1CCN(c2nc3ccc(OC)cc3s2)CC1
CCCC(=O)NCCN1CCN(c2nc3ccc(OC)cc3s2)CC1
CCCC(=O)NN1CCC[C@H](C(=O)[C@H](C)c2cccs2)C1
CCCC(=O)N[C@@H](c1ccccc1OC)c1ccc2cccnc2c1O
CCCC(=O)Nc1cc2c(cc1[N+](=O)[O-])OCCO2
CCCC(=O)Nc1cccc(NC(=O)N(C)CC2CCCC2)c1C
CCCC(=O)[C@H]1CCCN(C(=O)NNc2c(C)cc(C)cc2C)C1
CCCC(=O)[C@H]1CCCN1Cn1c(C(F)(F)F)cc(=O)c2cc(C)ccc21
CCCC(=O)[C@H]1c2ccccc2CC(=O)N1NCc1ccc(C)o1
CCCC(=O)c1cc(NNc2ccc(Br)c(C)n2)ccn1
CCCC(=O)c1cc2ccc(ONCc3ccc(OC)cc3)cc2oc1=O
CCCC(=O)c1ccc(C)cc1NN(CC)CC(F)(F)F
CCCC(=O)c1ccc(N[C@@H]2c3ccccc3C(=O)N2N[C@@H](C)C(C)C)cc1
CCCC(=O)c1ccc(ONCc2ccccc2Cl)c(Br)c1
CCCC(=O)c1ccc(OSc2nnc3sc4ccccc4n23)cc1
CCCC(=O)c1sc2ncnc(N3CC[NH+](Nc4ccc(Cl)cc4F)CC3)c2c1C
CCCC(C)(C)NS(=O)(=O)c1ccc([N+](=O)[O-])cc1
CCCC(O)(CCC)[C@@H]1CC[C@@](C)(C(=O)[O-])OC1(C)C
CCCC([NH2+]C1CCC(OC(C)C)CC1)C1CC1
CCCC1(CNC(=O)C2C[C@H](C)O[C@H](C)C2)CC1
CCCC1(Cc2cccc(C(F)(F)F)c2)CCC[NH2+]1
CCCC1(Nc2cc(C)cc(F)c2)CCO[C@H](C(=O)[O-])C1
CCCC1=C2[C@@H](N=N1)OC(N)=C(C#N)[C@@H]2c1ccc(C(F)(F)F)cc1
CCCC1=C2[C@H](c3cc(C)ccc3C)CC(=O)N[C@@H]2N=N1
CCCC1=NN(C(=O)c2ccc(Cl)cc2)[C@](O)(C(C)(C)C)C1
CCCC1=NN2C(=N)C(=Cc3ccc(O)cc3)C(=O)N=C2S1
CCCC1CC[NH+](NC(=O)NC[C@H]2CC[C@H](C(=O)N(C)C)O2)CC1
CCCC1CN(c2cc(C(=O)[O-])ccc2C)C1
CCCC=CC=C[C@@H]1C[C@@H](O)[C@H](O)[C@H](O)[C@H]1CO
CCCCC(=O)/N=C1/S[C@@H]2CS(=O)(=O)C[C@@H]2N1c1cccc(Cl)c1
CCCCC(=O)Cc1nc2cc(NN3CCN(C(=O)c4ccccc4)CC3)ccc2n1C
CCCCC(=O)N1CCN(C2=[NH+]N=C(c3ccc(Cl)cc3)CS2)CC1
CCCCC(=O)NN1CCC(C(=O)C2CCCCC2)CC1
CCCCC(=O)NNC(=O)c1cccc(OC2CCCCC2)c1
CCCCC(=O)SNc1ccc(Br)cc1
CCCCC(=O)c1cc(C)c(C)cc1C
CCCCC1CCC(C(=O)N2CCC(c3nnc(C4CC4)o3)CC2)CC1
CCCCC1CCC(C(=O)N[C@]2(C)CCS(=O)(=O)C2)CC1
CCCCC1CCC(C(=O)Nc2cccc3ccc(C)nc23)CC1
CCCCC1CC[NH+](NC(=O)Nc2ccc3[nH]c(C(F)F)nc3c2)CC1
CCCCCCC(=O)[C@@H]1CCCCN1C(=O)[O-]
CCCCCCSc1nc2ncccn2n1
CCCCCC[C@@H](C)NC(=O)C1CCN(C(N)=O)CC1
CCCCCC[C@@H](O)[C@H]1CCc2cccnc21
CCCCCC[C@@H]1C(=O)NC(=S)N([C@H]2NCCC3=c4ccccc4=[NH+][C@@H]32)[C@H]1O
CCCCCC[C@H](C)[C@@](C)(O)C(=O)[O-]
CCCCCC[C@H]1C(=O)N2CCC[C@@H]2C(=O)N1C(C)C
CCCCCC[N+]1=c2ccccc2=C(O)C(=C2NC(=O)c3ccccc3N2)C1=O
CCCCCN(C(=O)c1nnn[n-]1)C(C)C
CCCCCN(Cc1ccc(Cl)cc1)S(C)(=O)=O
CCCCCNC(=O)NNC(=O)c1ccc(C)nc1C
CCCCCNC(=O)NNC(=O)c1ccc(C)nc1C
CCCCCNC(=O)c1nc(C)n(-c2ccc(F)cc2)n1
CCCCC[C@@H](C)C(=O)c1ccc(NN(C)C)nc1
CCCCC[C@H](C)NC(=O)C(=O)Nc1ccc2c(c1)CC(=O)N2
CCCCCc1c(Cl)cccc1O[NH2+]C
CCCCCn1c(NN=C2CCCC2)nc2c1c(=O)[nH]c(=O)n2C
CCCCCn1c([O-])c(C(=O)Nc2c([O-])[nH]c3ccccc3c2=O)c(=O)c2ccccc21
CCCCN(C(=O)N[C@H]1CCc2[nH]ncc2C1)[C@H]1CCS(=O)(=O)C1
CCCCN(C)C(=O)Cn1cc(Br)ccc1=O
CCCCN(C)C(=O)N1CCC(C(=O)N2CCC[C@@H](S(=O)(=O)c3ccc(C)s3)C2)CC1
CCCCN(C)C(=O)N[C@@H](c1ccccn1)c1ccccc1OC
CCCCN(CC)[N-]c1ccccc1C(=O)S(C)(=O)=O
CCCCN(CCCC)c1nc(Cl)ncc1F
CCCCN(CCCO)C(=O)Nc1ccccn1
CCCCN(CCO)C(=O)Nc1cnc(-c2ccccc2)s1
CCCCN([C@@H](C)C(=O)N1C(=O)c2ccccc2C1=O)[C@H](C)CC
CCCCN([C@@H]1CCS(=O)(=O)C1)[C@H](C)C(=O)N1CCOC(C)(C)C1
CCCCN1C(=O)N[C@H](C(=O)CNc2ccc(C(C)C)cc2)C1=O
CCCCN1C(=O)N[C@](c2ccc(F)cc2)([NH+]2CCN(C[C@H]3CCS(=O)(=O)C3)CC2)C1=O
CCCCN1C(=O)[C@@](O)(CC(=O)c2ccccc2)c2ccccc21
CCCCN1C(=O)[C@H]2ON(c3ccc(Cl)cc3)[C@H](c3cccc([N+](=O)[O-])c3)[C@@H]2C1=O
CCCCN1C(=O)c2oc3cc(C)cc(C)c3c(=O)c2[C@H]1c1cccc(O)c1
CCCCN1C([O-])=C(C(=O)/N=c2\[nH]c3ccc(C)cc3s2)[C@@H](O)c2ccccc21
CCCCNC(=O)C(=O)Nc1cc(Cl)ccc1OC
CCCCNC(=O)N1CCC(C(=O)Nc2c(C)cc(C)cc2C)CC1
CCCCNC(=O)NCCc1ccc(-c2csc(C)n2)s1
CCCCNC(=O)NCCc1ccc(-c2csc(C)n2)s1
CCCCNC(=O)NNC(=O)c1cnc(Cc2ccccc2)s1
CCCCNC(=O)NNC(=O)c1cnc(Cc2ccccc2)s1
CCCCNC(=O)c1cccc2c1N[C@@H](c1ccc(O)c(OC)c1)[C@H]1CC=C[C@H]21
CCCCNC(=O)c1cnn([C@@H](C)C(=O)[O-])c1
CCCCNCC(=O)NNC(=O)Oc1ccc(F)cc1F
CCCCNCC(=O)[C@@H]1NC(=O)c2ccccc2N=C1O
CCCCNCC(=O)[NH+](C)Cc1ccccc1Cl
CCCCNS(=O)(=O)c1ccc(Br)cc1N
CCCCNS(=O)(=O)c1ccsc1C(=O)[O-]
CCCCNc1ccc(OC(=O)CN2CCOCC2)cc1
CCCCOC(=O)c1cc(-c2ccco2)n(-c2ncccc2Cl)n1
CCCCOC(=O)c1cc(-c2ccco2)n(-c2ncccc2Cl)n1
CCCCOCCC1CC[NH+](C(=O)N2CCC(C)CC2)CC1
CCCCONc1cccc(C(=O)C(=O)C(C)(C)C)c1
CCCCOc1ccccc1NC(C)C
CCCCOc1ccccc1[C@H]1CC(=O)NC2=C1C(=O)C[C@H](c1cccc(OC)c1)C2
CCCCS(=O)(=O)N1CCN(S(=O)(=O)c2ccc3ccccc3c2)CC1
CCCCS(=O)(=O)Nc1cc([N+](=O)[O-])ccc1OC
CCCCSC(=O)[C@H](C)NCc1nc2ccccc2n1C
CCCC[C@@H](Br)C(=O)Nc1nc2ccc(C)cc2s1
CCCC[C@@H](C(=O)[O-])[C@H](O)c1ccc(OC)c(O)c1
CCCC[C@@H](C)NC(=O)CC[C@H](C)O
CCCC[C@@H](C)[NH2+]Cc1ccc(C(=O)[O-])cn1
CCCC[C@@H](CC)C(=O)Nc1ccccc1O
CCCC[C@@H](C[C@@H]1Cc2ccccc21)[NH2+]CC
CCCC[C@@H](NC(N)=O)C(=O)NC(C)(C)c1nc(C)c(C)s1
CCCC[C@@H]1CC(=O)N(C(=O)C(=O)c2ccc(NNC(C)C)cc2)C1
CCCC[C@@H]1N[C@]2(C(=O)Nc3ccccc32)[C@@H]2C(=O)N(Cc3c[nH]c4ccccc34)C(=O)[C@H]12
CCCC[C@H](C(=O)[O-])[C@@]1(O)CCCc2ccccc21
CCCC[C@H](C)[C@H]1CN2CCCC[C@H]2C[NH+]1C(C)C
CCCC[C@H](C)[NH2+][C@@H](C)c1ccc(C)c(F)c1
CCCC[C@H](CC)C(=O)[C@H]1CCCCN1[C@@H]1CCCC1=O
CCCC[C@H](C[C@H](C)CC)[NH2+]C
CCCC[C@H]([NH3+])C(=O)N1CCC(n2cccn2)CC1
CCCC[N+]1=C2SCCCN2C[C@@]1(O)c1ccc(OC)cc1
CCCC[NH+](C)CN1CCC(C(=O)NC(=O)CN2CCCC2)CC1
CCCC[NH+](CC(N)=O)Cc1c(C)nc2sc(C)cn12
CCCC[NH+](CC(N)=O)Cc1c(C)nc2sc(C)cn12
CCCCc1cc(NOc2cccc(Cl)c2)cc[nH+]1
CCCCc1ccc(N2CC[C@H]([NH2+]C)C2)cc1
CCCCc1ccc(OC(=O)c2cnn3c2NCN(OC)C3)cc1
CCCCc1ccc([C@H](O)C(F)(F)C(F)F)cc1
CCCCc1ccccc1N1CC[NH+]([C@@H]2CCC[NH+]2C(=O)NC)CC1
CCCCc1ccccc1ONC(=O)N(C)Cc1sccc1C
CCCCc1ccnc(ONC(=O)c2csnn2)c1
CCCCc1cnc([C@@H]2CN([NH2+]C)CCO2)s1
CCCCc1nc(CC(=O)c2ccccc2)cs1
CCCCc1nc2ccccc2n1C[C@@H](O)CN1C[C@@H](C)O[C@H](C)C1
CCCCc1nnc(NC(=O)[C@@H](C)Cl)s1
CCCCc1nnc(NCC(=O)N2C(=O)C(=Cc3cccs3)SC2=S)s1
CCCCc1nnc(SC(=O)CN(C)C2CC2)n1N
CCCCn1c(C)c(CC(=O)N2CCC[C@H](O)C2)c2c1CCCC2=O
CCCCn1c(C[NH+]2CCCC2)nc2cc(NC(=O)c3cccc(C)c3)ccc21
CCCCn1c(SC(=O)CNC(C)C)nc2c(sc3ncccc32)c1=O
CCCCn1c(SCCn2c(=O)oc3cccnc32)n[nH]c1=O
CCCCn1c([C@@H]2CC(=O)N(C3CCCCC3)C2)nc2ccccc21
CCCCn1c([S@+]([O-])[C@@H](C)C(=O)Nc2cccc(C)c2C)n[nH]c1=O
CCCCn1cc(NC(=O)c2cc3n(n2)[C@@H](C(F)(F)F)C[C@@H](c2ccc4c(c2)OCO4)N3)cn1
CCCCn1nc(C)c(C=CC(=O)N[C@@H]2CC[C@H]([NH+](C)C)C2)c1Cl
CCCCn1nc(C)c(C[C@H]2C(=O)NCCN2CC)c1Cl
CCCCn1nc2n(Cc3ccccc3)c(=O)c3sccc3n2c1=O
CCCCn1nccc1NC(=O)c1ccccc1C(F)(F)F
CCCN(C(=O)CN(C)C)c1ccc2ncc([N+](=O)[O-])n2n1
CCCN(C(=O)c1cc2c(F)cccc2s1)[C@H]1CCS(=O)(=O)C1
CCCN(CC)[C@](C)(C[NH3+])CC(C)C
CCCN(CC)[C@](C)(C[NH3+])CC(C)C
CCCN(CC)c1cc[nH+]c(C(=O)[O-])c1
CCCN(CC1CC1)c1cc2c(cc1Cl)[C@@H](N)C(=O)N2
CCCN(CCC)C(=O)c1cc(-c2ccccn2)nc2ccccc12
CCCN(CCC)Nc1ccc(C(=O)C(=O)N2CCC[C@@H]2c2cccn2C)cc1
CCCN(CCC)c1cc(C(=O)[O-])cc(C(F)(F)F)c1
CCCN(CCC[NH3+])c1ccc(C(N)=O)cn1
CCCN(CC[NH+](C)C)C(=O)Cc1ccc(F)c(F)c1
CCCN(C[C@@H]1COc2ccccc2O1)C(=O)c1ccc(/C=N\OC)cc1
CCCN(C[C@H]1CCCCO1)C(=O)c1c(C)c(C)n[nH]c1=O
CCCN(Cc1ccccc1)C(=O)N[C@@H](C)c1cccc(-n2ccnc2)c1
CCCN(Cc1ccccc1)C(=O)c1cc2ccccc2oc1=O
CCCN(Cc1ccccc1)S(=O)(=O)c1ccc(C)c(C(=O)N2CCOCC2)c1
CCCN(Cc1ccccc1O)C(=O)NCCc1nnc2n1CCC2
CCCN([C@@H]1CSCCC1(C)C)[C@@H]1CCC[NH2+]C1
CCCN([C@H]1CCS(=O)(=O)C1)[C@H](C)C(=O)O/N=C/c1cccs1
CCCN(c1ccc(N)c(OC(C)C)n1)C1CC1
CCCN(c1ccccc1C(N)=S)C1CC1
CCCN1C(=O)C(C)(C)COc2cc(NC(=O)OCC)ccc21
CCCN1C(=O)CCc2cc(NC(=O)C=C(C)C3CC3)ccc21
CCCN1C(=O)CCc2cc(NC(=O)N(CC)CC(C)(C)O)ccc21
CCCN1C(=O)CCc2cc(NC(=O)N[C@H](CC)c3cccs3)ccc21
CCCN1C(=O)CCc2cc(NC(=O)[C@H]3[C@H](C)CCCN3CO)ccc21
CCCN1C(=O)[C@@H](C(=O)CNC2CC2)Sc2ncccc21
CCCN1C(=O)[C@@](O)(CC(=O)c2cc(OC)ccc2OC)c2cc(Br)ccc21
CCCN1C(=O)[C@@]2(C(=C(O)c3ccc(C)o3)C(=O)C(=O)N2CCC[NH+]2CCOCC2)c2ccccc21
CCCN1C(N)=[NH+]C[C@H]1c1cncn1CC
CCCN1CC(=O)N2[C@@H](Cc3c([nH]c4ccccc34)[C@@H]2c2cccc(OC)c2OC)C1=O
CCCN1CCC[C@@H](C(=O)c2cccnc2[S-])CC1
CCCN1CCC[C@H](Nc2nc(C(=O)C(C)=O)cs2)CC1
CCCN1CCC[C@H](Nc2nc(C(=O)C(C)=O)cs2)CC1
CCCN1CCN(Cc2ccccc2-c2ccccc2)C(=O)[C@@H]1C(=O)c1cc(C)nc(N)n1
CCCN1CCN(Cc2ccccc2-c2ccccc2)C(=O)[C@@H]1C(=O)c1cc(C)nc(N)n1
CCCN1CCN(S(C)(=O)=O)CC1
CCCN1CCO[C@@H](C(=O)c2cccc(Nc3ccc(C)nn3)c2)C1
CCCN1CCO[C@H](C(=O)CCC(=O)c2cc(C)ccc2C)C1
CCCN1CCO[C@H](C(=O)Nc2nnc(C(F)(F)F)s2)C1
CCCN1CCS[C@@H]1Cc1ccc(C(=O)NS(C)(=O)=O)o1
CCCN1CCc2ccc(ON3C(=O)c4cccc([N+](=O)[O-])c4C3=O)cc2C1
CCCN1CCc2nc(N3CC[NH+](Cc4ccccn4)CC3)ncc2C1
CCCN1C[C@@H](NC(C)=O)[C@H](C(=O)c2cc3cc(Cl)cc(OC)c3o2)C1
CCCN1C[C@H](C(=O)C2(c3ccc(Cl)cc3)CC2)[C@@H]([NH3+])C1
CCCNC(=O)C(=O)c1cc(NNCc2cccs2)ccc1Cl
CCCNC(=O)C=C(C)c1ccccc1OC(F)F
CCCNC(=O)CCCc1nc(-c2cccs2)no1
CCCNC(=O)CS(=O)(=O)Cc1coc(-c2cccc(Cl)c2)n1
CCCNC(=O)N1CC(C(=O)c2cccs2)C1
CCCNC(=O)N1CCC[C@@H](C(=O)N[C@H](C)c2ccc(C)c(F)c2)C1
CCCNC(=O)N1CCC[C@H](C(=O)N[C@@]2(C)C[C@H](OC)C2(C)C)C1
CCCNC(=O)NCCC1CCN(c2cc[nH+]cc2)CC1
CCCNC(=O)NC[C@H](CC(C)C)[NH+](C)C
CCCNC(=O)Nc1ccc(N2C[C@@H](C(C)=O)CC2=O)cc1
CCCNC(=O)Oc1ccccc1NCCC
CCCNC(=O)S(=O)(=O)c1ccc2c(c1)CCN2Nc1ccc(Cl)cc1F
CCCNC(=O)[NH+]1CCC[C@@H](C(=O)CN2CCN([C@@H](C#N)C(C)C)CC2)C1
CCCNC(=O)c1cccc(C(=O)N[C@H](C)c2cc3ccccc3o2)c1
CCCNC(=O)c1cccc(C(=O)N[C@H](c2ccccn2)C(C)C)c1
CCCNC(=O)c1cccc2c1N[C@H](c1cccc(OC)c1O)[C@H]1CC=C[C@H]21
CCCNC(Cc1[nH+]ccn1CC)[C@H]1C[NH+](C)CCN1C
CCCNC(c1ccc[nH+]c1N)[C@H]1C[NH+]2CCN1CC2
CCCNCC(=O)N(C)CC(=O)[C@@H]1CCCC[NH+]1C(=O)[O-]
CCCNCC(=O)N1C[C@@H]([NH3+])[C@@H](C)CC1=O
CCCNCCC(=O)Nc1cc(C)c([N+](=O)[O-])cc1Cl
CCCNCCC(=O)[NH2+][C@@H]1CSCCc2ccccc21
CCCNNc1ccc(C(=O)C(=O)C=Cc2cccs2)cc1
CCCNNc1ccc(C(=O)[C@H]2CC[C@H](SC)C2)cn1
CCCNNc1ccc(S(=O)(=O)CC(=O)C2CCCC2)cc1
CCCNS(=O)(=O)c1ccc(-c2nnc(C(=O)N3CCOCC3)o2)cc1
CCCN[C@@](C)(CC)[C@H](c1cccs1)[NH+](C)C
CCCN[C@H](C)C(=O)[NH2+][C@H]1CCOC2(CCC2)C1
CCCN[C@H]1CCC[C@](C#N)([NH+](CC(C)C)C(C)C)C1
CCCN[C@H]1CC[C@@](C#N)(Oc2cc(C)ccc2C)C1
CCCNc1ccc(C)cc1OC(=O)[C@H]1CCCCN1CN1CCCC1=O
CCCNc1ccc(OC(=O)NCCn2cc[nH+]c2)c(Cl)c1
CCCNc1cccc(Cc2nccn2CCC)[nH+]1
CCCNc1cccc2c1C[NH+](C(=O)Cn1c(=O)cnc3ccccc31)C2
CCCNc1ccccc1OC(=O)N[C@@H]1CCCc2c1cnn2C
CCCNc1sc2c(c1C(N)=O)CC[C@H](S(=O)(=O)c1ccc(OC)cc1)C2
CCCOC(=O)C1=C(C)N(C)C(=O)N[C@H]1c1cccc([N+](=O)[O-])c1
CCCOC(=O)CN(Cc1cccs1)c1ccc(F)cc1F
CCCOC(=O)[NH+]1CCC[C@]2(CCN(CC=Cc3ccco3)C2)C1
CCCOCC[C@]1(O)C[C@@H]1C
CCCO[C@@H](C)C(=O)Sc1nc([O-])c(C#N)c(-c2ccc(Cl)cc2)n1
CCCO[C@H](C[NH2+]CC)[C@H]1CCOc2ccccc21
CCCOc1ccc(C(=O)CCC)cc1ON1CC[C@H](O)C1
CCCOc1ccc(Oc2cc(C(N)=[NH2+])ccn2)cc1
CCCOc1ccc2c(c1)[C@@H]([NH2+]C)[C@H](C)C2
CCCOc1ncnc(Oc2ccc(Br)c(F)c2)c1N
CCCS(=O)(=O)C1CCN(Cn2cnc3ccccc32)CC1
CCCS(=O)(=O)C1CCN([NH2+][C@H]2CSCC(C)(C)C2)CC1
CCCS(=O)(=O)CC(=O)N(C)[C@H](C)Cc1ccsc1
CCCS(=O)(=O)CC(=O)NCc1ccc(N2CCCC2=O)cc1
CCCS(=O)(=O)CCOc1ccccc1C(C)=O
CCCS(=O)(=O)N1C[C@@H]2C[C@H](C1)c1c(C3CCCCC3)ccc(=O)n1C2
CCCS(=O)(=O)NC[C@H](c1ccc(Cl)cc1)n1cccn1
CCCS(=O)(=O)NN1CCC(C(=O)Nc2nc(C)cs2)CC1
CCCS(=O)(=O)[C@@H](C)C(=O)NC(=O)CNc1ccc(F)cc1
CCCS(=O)(=O)[C@H](C)C(=O)N1CC[C@@H](C(N)=O)c2ccccc21
CCCS(=O)(=O)[C@H]1CCCN1C(=O)N1CCCc2cc(Cl)ccc21
CCCS(=O)(=O)c1nc2ncc(Cl)cc2s1
CCCS(=O)(=O)c1ncc(Cl)c(C(=O)Oc2ccc(NCC)cc2)n1
CCCSC(=O)[C@@H](C)Nc1cc(F)ccc1F
CCCSc1nnc(NC(=O)[C@@H](C)NC(=O)Nc2ccccc2)s1
CCC[C@@H](C#N)NC(=O)c1cn(C)nc1C(F)(F)F
CCC[C@@H](C(=O)N[C@H]1CC[C@@H]([NH+](C)C)C1)c1ccccc1
CCC[C@@H](C(=O)[C@H]1COCCN1C(N)=O)C(C)C
CCC[C@@H](C)C(=O)C1CCN(c2ccc(NC[NH+](C)C)cc2)CC1
CCC[C@@H](C)C(=O)NC1CCN(c2cccc(F)c2)CC1
CCC[C@@H](C)Cn1ccc([C@H](O)C(C)C)c1
CCC[C@@H](C)N1CCC2(CC1)CN(C(=O)Cn1nc(C)cc1C)C(=O)O2
CCC[C@@H](C)NC(=O)N1CCC[C@@H](C(=O)C(C)(C)c2cccc(C#N)c2)C1
CCC[C@@H](C)c1nnc(NC(=O)[C@@H]2CCCN2Cc2cccnc2)s1
CCC[C@@H](C)n1c(N)nc2cccnc21
CCC[C@@H](CC(=O)Nc1cn[nH]c1)n1cc[nH+]c1
CCC[C@@H](CC)n1c(CCCl)nc2c(OC)ncnc21
CCC[C@@H](C[NH3+])N1CCN(C(=O)N(CC)CC)CC1
CCC[C@@H](NC(=O)Cc1ccc([N+](=O)[O-])cc1)C(=O)N1CCc2sccc2C1
CCC[C@@H](NC(=O)c1cc(-c2ccncc2)nc2ccccc12)C(=O)OC
CCC[C@@H](O)c1cc2c(cc1NC(=O)c1ccccc1I)OCCO2
CCC[C@@H](O)c1cc2c(cc1NC(=O)c1ccccc1I)OCCO2
CCC[C@@H](O)c1ccc(O[C@H]2CCCCC[NH2+]2)cc1
CCC[C@@H](O)c1ccn(CCc2ccncc2)c1
CCC[C@@H]([NH2+]C[C@H]1OCCC[C@@H]1C(C)C)c1ccccn1
CCC[C@@H]([NH3+])C(=O)NC1COC1
CCC[C@@H]1C(=O)NC(=O)C[C@H]1c1ccccc1CC
CCC[C@@H]1CC[NH+](CNC(=O)C(=O)Nc2cc(NC(C)=O)ccc2C)C1
CCC[C@@H]1CN(C([NH2+]C)c2occc2Br)CCO1
CCC[C@@H]1CN([C@H](O)Cc2cc(C)cc(C)c2)CCO1
CCC[C@@H]1C[C@@H](C[NH3+])CC[C@@H]1[NH+](C)C1CCCC1
CCC[C@@H]1C[C@@H]1N[C@H](C)C(=O)O[C@@H]1CCC[C@H](C)C1
CCC[C@@H]1C[C@@]1(O)[C@@H]1CCOC1
CCC[C@@H]1C[C@H](C[NH+](C)CC(C)(C)O)CC[C@H]1[NH3+]
CCC[C@@H]1C[C@H]1NC(=O)N(Cc1ccccc1O)C[C@@H]1CCCO1
CCC[C@@H]1C[C@H]1NC(=O)NCC1([NH+]2CCCCC2)CCN(C)CC1
CCC[C@@H]1[C@H]2C[C@@H](C)CC=C2C(C#N)=C(N)C1(C#N)C#N
CCC[C@@](C)(CO)NC(=O)Nc1cnn(Cc2ccc(Cl)cc2)c1
CCC[C@@](C)([NH3+])c1nc2nc(OCC)ccc2[nH]1
CCC[C@@]1(c2occc2Br)CCCCC[NH2+]1
CCC[C@H](C(=O)OCC)c1nc(-c2ncccn2)no1
CCC[C@H](C)C(=O)Nc1ccc(OC)cc1
CCC[C@H](C)C(=O)Nc1ccc(OC)cc1
CCC[C@H](C)C[C@@]1(O)CSCCC1(C)C
CCC[C@H](C)C[C@H]1CCCC[NH+]1[C@@H]1CCCC1=O
CCC[C@H](C)NC(=O)N1CCC[C@H](S(=O)(=O)c2ccccc2Cl)C1
CCC[C@H](C)NC(=O)[NH+]1CCC[C@@H](C(=O)CNC(=O)NC2CC2)C1
CCC[C@H](C)NC(=O)[NH+]1CCC[C@@H]([C@@H]2CCN(c3ccccc3F)C2=O)C1
CCC[C@H](C)NCC(=O)[NH2+]Cc1cscc1C
CCC[C@H](C)[C@H](O)[C@@H]1CCOC2(CCOCC2)C1
CCC[C@H](C)c1ccc(ONC(=O)c2ccnc(Cl)c2)c(OC)c1
CCC[C@H](CCO)CNC(=O)c1occc1Br
CCC[C@H](CNC(=O)C[n+]1ccccc1C)c1ccc(Cl)cc1Cl
CCC[C@H](C[NH3+])[NH+]1CCC[C@@](O)(CC)CC1
CCC[C@H](NC(=O)c1sccc1SC)C(=O)OC
CCC[C@H](Nc1cccc2cn[nH]c12)C(=O)[NH+](C)C
CCC[C@H](Oc1cccc(N)c1)C(=O)c1cc(C)c(C)cc1C
CCC[C@H]([NH2+]Cc1c[nH]nc1-c1ccc(F)cc1)c1nccn1C
CCC[C@H]([NH3+])c1ccn(Cc2ncnn2CCC)c1
CCC[C@H]1CC(=O)N(N[NH+]2CCC(Cc3cccnc3)CC2)C1
CCC[C@H]1CN(C(=O)c2cc(C)ccc2F)CCO1
CCC[C@H]1CN(C(Cc2ncnn2C(C)C)[NH2+]C)CCO1
CCC[C@H]1C[C@@H]1NC(=O)[C@H]1CCN(CSC)C1
CCC[C@H]1C[C@@H]1NCC(=O)NC(=O)c1cccc(C)c1
CCC[C@H]1C[C@H]1NC(=O)C(=O)Oc1ccc(NC(C)(C)C)cc1
CCC[C@H]1C[C@H]1NC(=O)N[C@@H](C)c1noc(Cc2ccccc2)n1
CCC[C@H]1C[C@H]1NCc1c(C(=O)[NH+](C)C)oc2ccccc12
CCC[C@]12C=C[C@@H](O1)[C@@H]1C(=O)N(c3ccc(OCO)cc3)C(=O)[C@H]12
CCC[NH+](CC)C1(NC)CC[C@H](C(=O)[O-])C1
CCC[NH+](CC1CC1)C1([NH2+]C)CC[C@H](CO)C1
CCC[NH+](CC1CCCCC1)C(=O)CNc1sccc1C#N
CCC[NH+](CCCc1csc(C)n1)[C@H]1CCS(=O)(=O)C1
CCC[NH+](CCO)CC1=CC[C@@H]2C[C@H]1C2(C)C
CCC[NH+](C[C@H](N)c1ccc(OC)cc1)C1CC1
CCC[NH+](Cc1ccccc1O)Cc1cnnn1C
CCC[NH+]1CCC[C@@H](C)[C@@H]1C(=O)CNc1ccc(OC)cc1OC
CCC[NH+]1C[C@@H](NS(C)(=O)=O)[C@H](CC=Cc2ccccc2)C1
CCC[NH2+]C(C1CCC(C)CC1)[C@@H]1CN(C)CCO1
CCC[NH2+]C(C=C(C)C)C1CCOCC1
CCC[NH2+]C(COCC)[C@H]1CSCCO1
CCC[NH2+]C(Cc1ccc(CC)cc1)[C@@]1(C)CCCO1
CCC[NH2+]C(Cc1nc2ccccc2n1C)C1CCCC1
CCC[NH2+]C(Cc1nccn1C)C1Cc2ccccc2C1
CCC[NH2+]C1(C(=O)OCC)CCC[C@H](n2cc[nH+]c2C)C1
CCC[NH2+]C1(C(=O)[O-])CCC[C@H]([C@@H]2CN(CC)CCO2)C1
CCC[NH2+]C1(CCOC)CCC[C@@H]1C(=O)[O-]
CCC[NH2+]C1(O)CCC(Cc2nc(C)cs2)CC1
CCC[NH2+]C1CN(c2ccccc2[C@@H](C)C(C)(C)C)C1
CCC[NH2+]CCC=C(C)c1cccnc1
CCC[NH2+]C[C@@H](Cc1csc(C)n1)c1ccc(F)cc1
CCC[NH2+]C[C@H](Cc1csc(C)n1)c1cccc(Cl)c1
CCC[NH2+]C[C@](C)(C(=O)[O-])[NH+]1CCC(C)(C)C1
CCC[NH2+]Cc1c[nH]nc1-c1ccc(F)cc1C
CCC[NH2+]Cc1ccoc1CN1CC[NH+]2CCCC[C@@H]2C1
CCC[NH2+]Cc1nc2c(F)cccc2[nH]1
CCC[NH2+]Cc1ncoc1-c1c(F)cccc1F
CCC[NH2+]Cc1nnc([C@H](CC)[C@@H]2CCCCO2)s1
CCC[NH2+]Cn1cncc1C[C@]1(C)CCCO1
CCC[NH2+]N1CCO[C@@H](c2nc(CCC)cs2)C1
CCC[NH2+]Oc1cc([C@H](C)C(C)(C)C)ccn1
CCC[NH2+]Oc1ccc([C@@H](C)C2CCCC2)cc1F
CCC[NH2+][C@@H](C[C@@H]1CCS(=O)(=O)C1)c1ccccc1C
CCC[NH2+][C@H](C)c1cc(F)c(C)cc1N1CCC(C)(C)C1
CCC[NH2+][C@H](CC(F)(F)F)c1ccc(Cl)cc1F
CCC[NH2+][C@H]1CCCC(C)(C)[C@@H]1C1CC[NH+](COC)CC1
CCC[NH2+][C@H]1CCC[C@@H](C2CC[NH+](C[NH+](C)C)CC2)C1
CCC[NH2+][C@H]1CCN(c2cc(C)cc(F)c2)[C@H](C)[C@@H]1C
CCCc1[nH+]ccn1[C@@H](C)[C@@H](C)C(=O)OC
CCCc1[nH]nc2c1[C@@]1(C(=O)N(CCC)c3ccccc31)C(C#N)=C(N)O2
CCCc1c(C)nn(C)c1N([NH2+]C1CC1)[C@@H](C)CC
CCCc1c(C)nn(CC(C)C)c1ON1CCO[C@H](c2nccs2)C1
CCCc1cc(-n2ccc(C(=O)[O-])n2)nc(-c2ccc(C(F)(F)F)cc2)n1
CCCc1cc(=O)n2c(n1)SC[C@H]2CC(=O)NC(C)(C)C
CCCc1cc(=O)n2cc(C(=O)Nc3ccccc3)sc2n1
CCCc1cc(Br)c(OCC)c(O[NH2+]C(C)C)c1
CCCc1cc(C(=O)C(=O)c2ccc(NOC)cc2)cs1
CCCc1cc(C(=O)N[C@@H](CN2CCOCC2)c2ccc(C)o2)n(C)n1
CCCc1cc(NC(=O)C(=O)N[C@H](C)c2cc(C)c(CC)s2)n(C)n1
CCCc1cc(NC(=O)CCc2nc(-c3ccsc3)no2)n[nH]1
CCCc1cc(NC(=O)N[C@@H](C)C[C@@H](O)c2cccs2)n(C)n1
CCCc1cc(NC(=O)[C@H]2CCCN2C[C@@H](O)c2cccs2)n(C)n1
CCCc1cc([C@H]2CCCCC[NH+]2Cc2cc(OC)c(O)c(OC)c2)no1
CCCc1cc([O-])nc(-n2nc(C)cc2NSc2ccccc2C(=O)CC)n1
CCCc1cc([O-])nc2nnc(SCC(C)=O)n12
CCCc1cc2c(cc1OSCc1nnnn1-c1ccccc1)C[C@@H](C)O2
CCCc1cc2cc(ON(C[C@H]3COCCO3)C(=O)c3ccc(C)cc3)ccc2[nH]c1=O
CCCc1ccc(-c2cc(NC(=O)[C@H]3CCO[C@H]3C)n(CCO)n2)cc1
CCCc1ccc(C(=O)N2CCC[C@@H](n3cnc4sc(C)c(CC)c4c3=O)C2)o1
CCCc1ccc(C(=O)Nc2nc(C#N)c(C#N)[n-]2)cc1
CCCc1ccc(C2=C(c3ccc([N+](=O)[O-])cc3)C(=O)OC2)cc1
CCCc1ccc(N(CC)NC(=O)c2cc([N+](=O)[O-])cnc2C)[nH+]c1
CCCc1ccc(NC(=O)CS(=O)(=O)c2ccccc2)cc1
CCCc1ccc(OC(F)F)c(ONC(=O)N2CCC[C@@H](C)C2)c1
CCCc1ccc(ON(C(=O)c2ccc(Cl)cc2Cl)[C@H]2CCS(=O)(=O)C2)cc1
CCCc1ccc(ONc2ncc(-c3ccc(OC)cc3)n2C)cc1
CCCc1ccc(OOc2cc(C)ccc2C(C)=O)cn1
CCCc1ccc(O[C@@H]2CCCC[NH+]2C(=O)COC)cn1
CCCc1ccc(O[NH+](C)CCN2C(=O)c3ccccc3C2=O)cc1
CCCc1ccc([C@@H]([NH3+])C(OC)OC)cc1
CCCc1ccc([NH+](CC)N2CCS(=O)(=O)CC2)cc1
CCCc1cccc(ONC(=O)C(=O)Nc2ccc(F)cc2F)c1
CCCc1cccc(ONC(=O)Nc2ccc(Br)nc2C)c1
CCCc1cccc(O[NH2+]Cc2cc(C#N)ccc2F)c1
CCCc1ccccc1ONC(=O)C1=C(C)C(=O)OC12CCCCCC2
CCCc1ccccc1ONC(=O)c1cn(CCC)c2ncccc12
CCCc1ccccc1ONc1ncnc2c1nc1n2CCCCC1
CCCc1ccccc1O[NH+](CC)CC1CC[NH2+]CC1
CCCc1cccnc1ONC(=O)[C@H]1CCCN(OC)C1
CCCc1csc(-c2ccc(ON3CCN(S(=O)(=O)c4ccc(Cl)cc4)CC3)cc2)n1
CCCc1n[nH]c(C(=O)NC2(CC(=O)[O-])CCC2)n1
CCCc1nc(-c2ccc(O[C@@H]3Cc4ccccc4C[NH+]3C(=O)NC)cc2)no1
CCCc1nc(C(=O)NC2(CO)CCC[C@@H](C)C2)n[nH]1
CCCc1nc(C)c(C(=O)Oc2cc(F)ccc2NCC)s1
CCCc1nc(C)c(C(=O)[NH+]2CCC(n3nccc3NCC)CC2)s1
CCCc1nc(COc2ccc3c(c2)OCO3)cs1
CCCc1nc(C[C@H]2CN(C(=O)N3CCOCC3)c3ccccc3O2)no1
CCCc1nn(Cc2nn(-c3ccccc3)c3c2CCC3)c(=O)o1
CCCc1nn([C@@H]2CCCC[C@H]2O)c(=O)o1
CCCc1nnc(C(=O)N2CCN[C@H](c3ccccc3)C2)o1
CCCc1nnc(NC(=O)Cn2ncc3c2c(C)nn3C)s1
CCCc1nnc(ON2CCN(c3ncccc3F)CC2)s1
CCCc1nnc(S[NH2+]C2CCN(c3cccc(-n4cccn4)c3)CC2)o1
CCCc1nnc([S-])n1CC(=O)N(C)[C@@H](C)c1cc2ccccc2o1
CCCc1noc(CS(=O)(=O)C[C@@H](O)c2ccc(Cl)cc2)n1
CCCc1sc(C(=O)Nc2ccccc2N2CCOCC2)cc1CC
CCCn1/c(=N/C(=O)C2=C3C(=O)N=CN=C3O[C@H]2C)[nH]c2ccccc21
CCCn1/c(=N/C(=O)CN2CCCC[C@@H]2C(C)=O)[nH]c2ccccc21
CCCn1/c(=N/C(=O)c2c(C)nn(-c3ccc(Br)cc3)c2C)[nH]c2ccccc21
CCCn1c(=O)[nH]c(=O)c2cc(C(=O)NCC(C)(C)CC(C)C)cnc21
CCCn1c(=O)c2cc(F)ccc2n2c(SC(=O)CNc3cc(Cl)ccc3OC)nnc12
CCCn1c(=O)c2sc(N3CCC(C)CC3)nc2n(CC(=O)Nc2ccc(Cl)cc2F)c1=O
CCCn1c(=O)n(CCC(=O)N2CCN(S(=O)(=O)N3C[C@H](C)O[C@@H](C)C3)CC2)c2ccccc21
CCCn1c(=O)oc2cc(NC(=O)Nc3ccccc3)ccc21
CCCn1c(C)cc(-c2csc(NC(=O)c3scnc3C)n2)c1C
CCCn1c(C)nnc1Sc1nccn(CC(C)C)c1=O
CCCn1c(NCc2ccc(F)cc2)c(C=C2SC(=S)N(CC)C2=O)c(C)c(C#N)c1=O
CCCn1c(Nc2ccc(C(=O)NC)cc2)nc2sc3c(c2c1=O)CCCC3
CCCn1c2ccccc2c2nnc(SC(=O)[C@@H](C)N[C@@H](C)CC)nc21
CCCn1cc(C(=O)N2CCCCC2)c2nn(-c3ccccc3)c(=O)c-2c1
CCCn1cc(C=C2C(=O)N(c3cccc(OC)c3)C(=S)N=C2[O-])c2ccccc21
CCCn1cc(CNC(=O)C(=O)Nc2c[nH]ccc2=O)c(C)n1
CCCn1cc[nH+]c1CC([NH2+]C)N1CCO[C@H](C(C)C)C1
CCCn1ccc2c(cnc3nc(C4CCCCC4)nn32)c1=O
CCCn1cnnc1[C@H](C)NC(=O)C=C(C)C
CCCn1nc(-n2cnnc2)c(NC(=O)c2cccc(Cl)c2)c1C
CCCn1nc(C(=O)NNC(=O)c2cccc(C)c2C)c2ccccc2c1=O
CCCn1nc(C(=O)OC[C@@H]2CC=CC[C@@H]2C)ccc1=O
CCCn1nc(C)c(C(=O)N2CCN([C@H](C#N)C(C)C)CC2)c1C
CCCn1nccc1NC(=O)c1cccc(F)c1Cl
CCCn1nccc1[C@@H](N)C[NH+](C)C
CCCn1nccc1[C@@H]([NH+]1CCCC1)C(C)(C)NC
CCCn1ncnc1COc1ccc(C)nc1C[C@H](C)[NH3+]
CCCn1nnc2cc(C(=O)NC(=O)[C@H](C)Nc3cccc(Br)c3)ccc21
CCCn1nnnc1CSCc1noc(-c2ccccc2)n1
CCN(C(=O)CCc1c[nH]c2ccccc12)[C@H]1CCS(=O)(=O)C1
CCN(C(=O)CN1C(=O)COc2ccc([N+](=O)[O-])cc21)[C@@H]1CCCC[C@@H]1C
CCN(C(=O)CNC(C)C)C(=O)N1CCC[C@H]1C(=O)C12CC3CC(CC(C3)C1)C2
CCN(C(=O)CNCc1ccc(F)cc1)C(=O)c1nc2nc(C)cc(C)n2n1
CCN(C(=O)CNCc1ccccn1)S(=O)(=O)c1ccc2ccccc2c1
CCN(C(=O)CN[C@@H]1CCS(=O)(=O)C1)C(=O)C[C@H](C)c1ccccc1
CCN(C(=O)CNc1ccccc1C(F)(F)F)C(=O)N1CCC(C(=O)C2CC2)CC1
CCN(C(=O)COC)C(=O)N1CCCCCC1
CCN(C(=O)CO[C@@H]1CCC[C@H]1n1cccn1)c1ccccc1
CCN(C(=O)Cn1cccc(C(F)(F)F)c1=O)C1CC1
CCN(C(=O)N1CCC[C@H](C)C1)C1CC[NH2+]CC1
CCN(C(=O)NCc1coc(-c2ccc(C)cc2)n1)[C@H](C)C(C)C
CCN(C(=O)N[C@H]1CC[C@H]([NH+](C)C)C1)C1CCCCC1
CCN(C(=O)[C@@H]1CCCO1)c1ccc(C[NH3+])cc1
CCN(C(=O)[C@@H]1CCCO1)c1ccc(C[NH3+])cc1
CCN(C(=O)[C@@H]1COc2ccc(F)cc2C1)[C@H]1CC([O-])=NC1=O
CCN(C(=O)[C@H](C)n1nnc(-c2ccccc2)n1)c1cccc(F)c1
CCN(C(=O)[C@H]1CC(=O)N(c2ccccc2)C1)c1nc2ccc(OCc3ccccn3)cc2s1
CCN(C(=O)c1cc(C)n(-c2ccc(Br)cc2)n1)C1CC1
CCN(C(=O)c1cc(C2CC2)n(C(C)(C)C)n1)c1ccc(F)c(F)c1
CCN(C(=O)c1cc(Cl)ccc1O)C1CCC([NH3+])CC1
CCN(C(=O)c1cc2c([nH]c1=O)CCCC2=O)[C@H]1CCCC[C@H]1C
CCN(C(=O)c1ccc(C(C)C)cc1)c1cccnc1
CCN(C(=O)c1ccc(OC)c(Br)c1)c1ccccc1
CCN(C(=O)c1ccc(S(=O)(=O)Nc2ccc(Cl)cc2)cc1)c1ccccc1
CCN(C(=O)c1sc(C)cc1OC(F)F)c1ccccc1
CCN(C)C(=O)Cn1ccc2c(C(=O)[O-])cccc21
CCN(C)C(=O)N[C@@H]1CCC[C@H](S(C)(=O)=O)C1
CCN(C)C(=O)N[C@]1(C)C[C@@H](OC)C1(C)C
CCN(C)C(=O)c1cccc(C(=O)Nc2nc(-c3ccc(C(C)(C)C)cc3)cs2)c1
CCN(C)C1CN(c2ccc(C(=O)[NH+]3CCCC[C@H]3C)cn2)C1
CCN(C)CC(=O)N(CCC[NH3+])c1ccccc1F
CCN(C)S(=O)(=O)c1cnc2nc([O-])[nH]c(=O)c2c1
CCN(CC#N)C(=O)C[C@H](C)c1cccc(C(F)(F)F)c1
CCN(CC#N)C(=O)c1cc(Br)ccc1S(=O)(=O)OC
CCN(CC(=O)C1CCC2(CC1)NC(=O)N(C(C)(C)C)C2=O)C1CCCCC1
CCN(CC(=O)N1CCC([NH3+])CC1)Cc1cccs1
CCN(CC(=O)NS(=O)(=O)c1cn(C)cn1)[C@H](C)c1ccc(F)cc1
CCN(CC(=O)Nc1cccc(Cl)c1)[C@H]1CCS(=O)(=O)C1
CCN(CC(=O)Oc1ccc(Br)cc1Cl)[C@@H]1CCS(=O)(=O)C1
CCN(CC(=O)Sc1ccc2c(c1)OCCCO2)c1c(N)n(Cc2ccccc2)c(=O)[nH]c1=O
CCN(CC(=O)Sc1nnc(C)n1-c1cc(C)ccc1C)Cc1cccs1
CCN(CC(=O)Sc1nnnn1C)Cc1ccc(Cl)c(Cl)c1
CCN(CC(=O)[NH2+]C(C)(C)c1nc(C)c(C)s1)Cc1ccccc1
CCN(CC(C)(C)O)C(=O)N[C@@H](C(=O)[O-])C(C)(C)C
CCN(CC(C)(C)O)c1[nH+]c(C)ccc1/C(N)=N/O
CCN(CC(F)(F)F)C(=O)[C@@H](C)c1ccc(Br)s1
CCN(CC)C(=O)C(C#N)=Cc1ccc(O[C@H](C)C(=O)[O-])cc1
CCN(CC)C(=O)C1=C2c3ccccc3CC[C@H]2SC1=N
CCN(CC)C(=O)CCC(=O)N1CCC[C@@H](C)[C@@H]1c1ccc(C)cc1
CCN(CC)C(=O)CCC(=O)N[C@@H]1CCC[C@@H]([NH+](C)C)C1
CCN(CC)C(=O)Cn1nc(C)c2cnn(-c3ccccc3)c2c1=O
CCN(CC)C(=O)N1CCC(C(=O)[C@H]2C[C@H]2c2ccc(C(C)C)cc2)CC1
CCN(CC)C(=O)N1CCC(S(=O)(=O)c2ccc(OC)c(Cl)c2)CC1
CCN(CC)C(=O)NCc1ccc(-c2nc3ccccc3s2)o1
CCN(CC)C(=O)[C@H](C)n1nnc(-c2ccccc2)n1
CCN(CC)C(=O)[C@H]1CCCN(C(=O)N[C@H](C(=O)[O-])C(C)(C)C)C1
CCN(CC)C(=O)[NH+]1CCC[C@@H](N2CCC(CCc3ccccc3)CC2)C1
CCN(CC)C(=O)[NH+]1CCC[C@@H]1CCC#N
CCN(CC)C(=O)c1cc(-c2cnc(C(C)(C)C)nc2)nc2cc(C)ccc12
CCN(CC)C(=O)c1cc(S(=O)(=O)Nc2nc(C)cs2)ccc1Cl
CCN(CC)C(=O)c1cc(S(=O)(=O)Nc2nc(C)cs2)ccc1Cl
CCN(CC)C(=O)c1ccc(F)c(S(=O)(=O)N[C@@H]2C[C@@H]2C)c1
CCN(CC)C(=O)c1ccccc1N1CCCC1=O
CCN(CC)CC(=O)N(C)C(=O)Cn1nnc(-c2ccc(C)cc2)n1
CCN(CC)CC(=O)N(C)C(=O)[C@H]1CCC[NH2+][C@H]1C
CCN(CC)CC(=O)N1C(=O)c2ccccc2[C@H]1c1c(C)n(C)c2ccccc12
CCN(CC)CC(=O)N1CCN(CC(=O)N(C)OC)CC1
CCN(CC)CC(=O)Sc1nc(-c2ccc(C)cc2)cs1
CCN(CC)CC(=O)Sc1nc(C)nc2c1c(=O)n(C)c(=O)n2CC(C)C
CCN(CC)CCS(=O)(=O)NC(=O)N[C@H]1CCCc2ccc(F)cc21
CCN(CC)Cc1nc(C(=O)NC(=O)c2ccco2)c(C)o1
CCN(CC)Cn1c(=S)sc2ccccc21
CCN(CC)Nc1cc(S(=O)(=O)C(=O)c2ccc3ccccc3c2)ccc1C
CCN(CC)Nc1ccc(C(=O)C(=O)Cc2c(C)noc2C)cc1
CCN(CC)Nc1ccc(CC(=O)C(=O)Cc2ccc(F)cc2)cc1
CCN(CC)Nc1ccc(Cl)c(S(=O)(=O)C(=O)c2ccc(Br)c([N+](=O)[O-])c2)c1
CCN(CC)Nc1ccc(S(=O)(=O)C(=O)NCc2ccnn2C)cc1
CCN(CC)Nc1cccc(C(=O)C(=O)N[C@@H]2CCCC[C@H]2C)c1
CCN(CC)S(=O)(=O)c1ccc(CC(=O)N2CCOCC2)s1
CCN(CC)[C@H](C)C(=O)N1CCN(S(N)(=O)=O)CC1
CCN(CC)[C@H](C)C(=O)Sc1nnc(N2CCOCC2)n1-c1ccccc1
CCN(CC)[C@H](C)CC(=O)[NH2+][C@H]1CCN(C)[C@@H]1c1ccc(F)c(F)c1
CCN(CC)[C@H](C)c1ccc(S(=O)(=O)NC(=O)C=C2CCCCC2)cc1
CCN(CC)c1ccc(C=C2C(=N)N3C(SCc4ccccc4)=NSC3=NC2=O)cc1
CCN(CC)c1ccc(C=C2SC(=S)N(CN3CCOCC3)C2=O)cc1
CCN(CC)c1ccccc1-c1ccccc1
CCN(CC1CC1)C(=O)c1csc(C#CCN)c1
CCN(CC1CC1)c1nc2ccccn2c1[N+](=O)[O-]
CCN(CCC#N)C(=O)Sc1ccccc1NC1CCCC1
CCN(CCC#N)Cc1nc(N)nc(Nc2ccc(F)cc2)n1
CCN(CCC(=O)Sc1ccccc1F)[C@H]1CCS(=O)(=O)C1
CCN(CCC(=O)Sc1nc(C)n[nH]1)Cc1ccc(Cl)s1
CCN(CCC(=O)Sc1nnnn1C)[C@H](C)C(C)C
CCN(CCO)S(=O)(=O)c1c(C)cc(N)cc1C
CCN(CCOC)C(=O)c1cnc(-c2ccccn2)nc1[O-]
CCN(CC[C@H]1[NH+]=c2cccc(C)c2=[NH+]1)C(=O)[C@H]1NN(C)C2=C1CCCC2
CCN(CCc1nccs1)Cc1cnc(N2CCOCC2)nc1
CCN(CN1CCC(C(=O)NCc2ccccn2)CC1)C(=O)OC(C)(C)C
CCN(C[C@@H](C)C#N)C(=O)Nc1ccc2c(c1)NC(=O)[C@H](C)O2
CCN(C[C@@H](C)C#N)C(=O)Nc1cccc(N2CCCC2=O)c1
CCN(C[C@@H](C)C(N)=S)C(=O)c1cccnc1C
CCN(C[C@@H](C)OC)C(=O)C=Cc1sc2ccccc2c1Cl
CCN(C[C@@H]1CC[NH+](C)C1)C(=O)CCl
CCN(C[C@@H]1COc2ccccc2O1)C(=O)C(C)C
CCN(C[C@H](C)C#N)C(=O)Nc1ccc(C)c(OC(F)F)c1
CCN(C[C@H](C)C#N)C(=O)Nc1ccc(OC)c(C)c1
CCN(C[C@H]1CCCO1)c1nc(OC)nc(N2CCCCCC2)n1
CCN(C[C@H]1CCOC1)C(=O)NCCCc1cccc(Br)c1
CCN(C[C@H]1CCOC1)C(=O)c1ccc([O-])nn1
CCN(Cc1ccc2c(c1)OCO2)C(=O)c1c(C)cc(C)[nH]c1=O
CCN(Cc1ccc2c(c1)OCO2)C(=O)c1c(C)cc(C)[nH]c1=O
CCN(Cc1ccc2c(c1)OCO2)S(=O)(=O)c1ccc(F)c(F)c1F
CCN(Cc1cccc(C)n1)C(=O)Cc1nc(CCl)cs1
CCN(Cc1cccc(Cl)c1)C(=O)NCCc1cc(F)cc2c1OCOC2
CCN(Cc1ccccc1C)C(=O)Cc1ccc(NN2CCCC2=O)cc1
CCN(Cc1ccccc1C)C(=O)NCc1nnc2ccccn12
CCN(Cc1ccccn1)C(=O)N(CC(=O)[O-])CC(=O)[O-]
CCN(Cc1cccs1)S(=O)(=O)c1cc(C(=O)N2CCCC2)ccc1OC
CCN(Cc1cn(C)nc1C)[C@@H](C)CS(=O)(=O)CC
CCN(Cc1cnn(C)c1)S(=O)(=O)c1ccc([N+](=O)[O-])cc1C
CCN(Cc1n[nH]c(=O)[nH]1)c1ccccc1C
CCN(Cc1nc2ccccc2c(=O)[nH]1)Cc1ccc(F)cc1Br
CCN(Nc1ccc(CC(=O)C(=O)C2CC2)cc1)[C@@H](C)c1ccc(F)cc1
CCN(Nc1cccc(CC(=O)[C@H](C)c2ccc3ccccc3c2)c1)C(C)=O
CCN(Oc1cccc(C(=O)CC(F)F)n1)c1ccncc1
CCN(c1ccc(C)cc1)c1nc2ccc(N)cc2o1
CCN(c1ccccc1)[C@@H](C)C(=O)Oc1ccc(C=O)cc1
CCN(c1nc(CC(C)=O)cs1)[C@H]1CCCC[NH+]1CCc1ccccc1
CCN/C=C1\C(=O)NC(=S)N(CC[C@@H](SC)C(=O)[O-])C1=O
CCN1/C(=C(/C=C(\Cl)[N+](=O)[O-])[N+](=O)[O-])OC[C@H]1Cc1ccc(Cl)nc1
CCN1C(=O)C(=Cc2c(N3CCC(C(N)=O)CC3)nc3ccc(C)cn3c2=O)SC1=S
CCN1C(=O)CCN(C(=O)c2cc(F)ccc2OC)C[C@H]1Cc1ccccc1
CCN1C(=O)COc2ccc(C(=O)Cn3nnc4ccccc43)cc21
CCN1C(=O)N(C(=O)c2ccccc2)C(=O)C(C(=O)c2ccc(F)cc2)(c2ccccc2)C1=O
CCN1C(=O)N(c2ccc(OCc3ccc(F)cc3Cl)cc2)[C@@H]2CS(=O)(=O)C[C@@H]21
CCN1C(=O)N[C@@](C(=O)CNc2ccccc2C)(c2ccc(C)cc2)C1=O
CCN1C(=O)N[C@](c2ccccc2)(N(CC)CCc2cccs2)C1=O
CCN1C(=O)[C@@](C)(C(=O)NC(=O)CNC)Sc2ccccc21
CCN1C(=O)[C@@](C)(C(=O)Nc2ccc(F)cc2)Oc2cccnc21
CCN1C(=O)[C@](C)(C(=O)NCC(C)C)Oc2ccccc21
CCN1C(=O)c2oc3ccc(Cl)cc3c(=O)c2[C@H]1c1ccc(OCc2ccccc2)c(OC)c1
CCN1CC(=O)N(CC[C@H](C)CCCl)CC1=O
CCN1CC(=O)NC(=O)[C@H]1C(=O)c1ccc([C@H](C)OC)o1
CCN1CC=C(c2ccc(OC(=O)NC(c3ncc(C)s3)C3CC3)cc2)CC1
CCN1CC=C(c2ccc(OC(=O)c3cncc(F)c3)cc2)CC1
CCN1CC=C(c2ccc(O[C@H](C(=O)[NH2+]C3CCOCC3)C(C)C)cc2)CC1
CCN1CCCC[C@@H]1CC(=O)Nc1cccc(NC(=O)OC)c1
CCN1CCCC[C@@H]1[C@H](C)C(=O)Nc1ccn(Cc2ccccn2)n1
CCN1CCCC[C@H]1C(=O)Nc1ccc(C(N)=O)c(F)c1
CCN1CCCC[C@H]1CC(=O)Oc1ccc(C(N)=O)cc1
CCN1CCC[C@@H](C(=O)Cc2ccc(-n3cccn3)cc2)C1
CCN1CCC[C@@H](S(=O)(=O)c2cc(C(=O)[O-])ccc2F)C1
CCN1CCC[C@@H]1c1ccc(OC(=O)C=Cc2cn(Cc3ccccc3)nn2)cc1
CCN1CCC[C@@H]1c1ccc(OC(=O)C=Cc2cn(Cc3ccccc3)nn2)cc1
CCN1CCC[C@H](C(=O)NC(CC2CC2)C2CC2)C1
CCN1CCC[NH+](C(=O)Nc2cc(NC(C)=O)c(F)cc2F)CC1
CCN1CCN(C(=O)S(=O)(=O)c2ccc3c(c2)C[C@H](N(CC)CC)N3C(C)=O)CC1
CCN1CCN(C(=O)c2cnn(-c3nccc(-c4cccs4)n3)c2C2CC2)CC1
CCN1CCN(Cc2cccc(-c3ccncc3)c2)C(=O)[C@H](C(=O)CC(C)(C)C)C1
CCN1CCN([C@H](C)C(=O)Sc2nnc(Nc3cccc(C)c3C)s2)CC1
[truncated: 8,000 more rows]
