# Supplementary material for: t-SMILES: a fragment-based molecular representation framework for de novo ligand design
Source: Nat Commun. 2024 Jun 11;15:4993. doi: 10.1038/s41467-024-49388-6 (PMC11167009; doi:10.1038/s41467-024-49388-6)
Supplement: Supplementary file 4 — Source Data [file 41467_2024_49388_MOESM4_ESM.zip › Soure data/Source data and code for all other graphs/Metrics/Dataset/Zinc_M/train.smi.rnd10000.csv]

COc1ccc(CC(=O)N2CCc3ccccc32)cc1
CC(=O)c1ccc(OCCn2cnc3c(N)ncnc32)cc1
O=C(CCn1c(=O)oc2ccccc21)n1c(=O)oc2ccccc21
CCOC(=O)c1ncn(C(C#N)C(=O)OCC)c1N
CC1=C(C(=O)OCC(C)C)C(c2ccccc2)NC(=O)N1
Cn1c(=O)[nH]c(=O)c2c1nc(N1CCCCC1)n2Cc1ccccc1
CCC(=O)n1ccc(C(=O)Nc2ccccc2C(=O)OC)n1
CC(=O)Oc1ccc(C(=O)Nc2cc(C)ccc2C)cc1
CCOC(=O)c1c(C)nn(CC2CCCCC2)c1N
Cc1cccnc1NC(=O)Nc1ccccc1Cl
Cc1ccc(S(=O)(=O)NCc2ccncc2)cc1
COc1ccc2oc(C(=O)c3ccc(F)cc3)c(NC(C)=O)c2c1
CC(C)(C)c1ccc(S(=O)(=O)NCCc2ccncc2)cc1
O=c1c(O)c(-c2ccccc2)oc2ccc(O)cc12
CC1=C(C(=O)Nc2ccccc2)C(c2ccc(F)cc2)n2ncnc2N1
COc1ccc(NC(=O)c2c(-c3ccccc3)noc2C)cc1
COc1ccc(NC(=O)c2sc(C)nc2C)cc1
CC(=O)OCC(=O)c1cc(C(F)(F)F)cc(C(F)(F)F)c1
c1nc(N2CCCC2)c2c3c(sc2n1)CCCC3
CCOc1ccc(S(=O)(=O)N(CC(=O)NC)c2ccccc2)cc1
COC(=O)c1csc2c(C(F)(F)F)cc(=O)[nH]c12
CC(=O)Oc1ccc(C(=O)N2CCCCCC2)cc1
Cc1nnc(SCC(=O)Nc2ccc(O)cc2)c2ccccc12
Cc1ccc(C(=O)NCCN2Cc3ccccc3C2=O)cc1
CCOC(=O)c1ccc(OC)c(S(=O)(=O)N2CCOCC2)c1
NC(=O)c1ccc(-c2ncc3c(n2)-c2ccsc2SC3)cc1
Cc1sc2ncn(CC(=O)NC(C)c3ccccc3)c(=O)c2c1C
N#Cc1cc(Br)cc(Br)c1
Brc1ccc(-c2csc(-c3cnccn3)n2)cc1
COC(=O)c1ccsc1NC(=O)c1cncc(Br)c1
COC(=O)c1ccsc1NC(=O)c1ccc(C)cc1
COc1cc(NC(=O)Nc2ccnn2C)cc(OC)c1
CCN(CC)c1nc2c(c(=O)[nH]c(=O)n2C)n1Cc1ccc(F)cc1
COc1ccccc1OCC(=O)Nc1c(C(C)C)cccc1C(C)C
Cc1cccc(OCCn2c(SCC(N)=O)nc3ccccc32)c1
CC(=O)n1nc(C)c(Sc2nnnn2-c2ccccc2)c1C
COC(=O)c1sc(N(C)C)c(C#N)c1-c1ccccc1
Cc1nnsc1C(=O)N1CCC(C(F)(F)F)CC1
COc1ccc(NC(=O)c2c(NC(C)=O)sc3c2CCC3)cc1
CCc1nc2scc(-c3ccccc3)c2c(=O)n1N
Cn1cncc1CC1COC(=O)C1C(O)c1ccccc1
NC(=O)c1ccc(NC(=O)c2cccc3c2OCCCO3)cc1
Cc1ccc(-n2ncc(N(C)n3cccc3)c(Cl)c2=O)cc1
CC(C)(C)C(=O)Nc1ccc(S(=O)(=O)Nc2ccccn2)cc1
CC1=C(C(=O)OCC2CCCO2)C(c2ccccc2F)NC(=O)N1
CC(C)CNC(=O)c1ccccc1NC(=O)c1ccc(F)cc1
Cc1nn(C)c2c1S(=O)(=O)N=C(N1CCOCC1)S2
O=c1c2cnc3c(Cl)cccc3c2nc2sccn12
CCOC(=O)c1c(N)n(Cc2ccco2)c2nc3ccccc3nc12
CC(C)Oc1ccc(NC(=O)c2ccncc2)cc1
COc1cc(C2C(C(=O)OC(C)C)=C(C)Nc3ncnn32)ccc1O
Cc1ccc(NC(=O)c2ccsc2)cc1NS(C)(=O)=O
CC1CCc2c(sc(NC(=O)c3ccco3)c2C#N)C1
C=CCn1cnc2c(sc3nc(C)cc(C)c32)c1=O
COC(=O)c1ccc(C(=O)OC)c(NC(=O)C2CC3CCC2C3)c1
COc1ccc(CCNC(=O)c2ccc(Cl)cc2)cc1OC
CC1CCCC(C)N1C(=O)c1ccc(F)cc1F
COc1cc(OC)cc(C(=O)Nc2nnc(-c3ccccc3)s2)c1
CCOC(=O)C1=C(C)NC(=O)NC1c1ccccc1OC(C)C
CN(C)c1ccc2c3c(ccc(N(C)C)c13)COC2
Cc1cc(C(=O)NCc2ccccc2)c2ccccc2n1
CC(C)CCn1c(SCC(C)C)nc2c1c(=O)[nH]c(=O)n2C
O=C(COc1cccc2cccnc12)N1CCc2ccccc2C1
COc1ccccc1Nc1nc(C)cc(C)c1C(N)=O
O=C(c1ccccc1Br)N1CCN(c2ccccc2)CC1
COc1cc2nc(-c3ccccc3)oc(=O)c2cc1OC
CCN(CC)C(=O)N1CCN(C(=O)c2ccc(C)cn2)CC1
CCc1cccc(C)c1NC(=O)c1cc2ccccc2c(=O)o1
O=C(CNC(=O)c1ccccc1F)c1ccccc1
O=C(CCS(=O)(=O)c1cccc2nonc12)N1CCCCC1
COC(=O)c1cn(NC(=O)c2ccncc2)c(=O)c2ccccc12
Cn1cnnc1SCc1ccccc1Br
O=C(C1CC(=O)N(C2CCCC2)C1)N1CCC2(CC1)OCCO2
O=C(CCn1nc(-c2ccc(Cl)cc2)ccc1=O)NC1CC1
CCc1ccc(NC(=O)CCS(=O)(=O)c2ccc(C)cc2)cc1
Clc1ccc(Cn2ncc3c2ncn2cnnc32)c(Cl)c1
O=C(Nc1cnc2c(O)cccn2c1=O)c1ccc(F)cc1
COC(=O)c1ccc(C(=O)Nc2c(C(N)=O)oc3ccccc23)cc1
COCc1nc2ccccc2n1CCOc1ccccc1
Cc1cc(C)nc(SCc2cn3ccsc3n2)n1
COc1ccccc1CNS(=O)(=O)c1ccc(OC)c(OC)c1
CCN(CC)c1ncnc2scc(C3COc4ccccc4O3)c12
CCc1cc2c(-c3ccccc3)cc(=O)oc2cc1OCC(N)=O
CCOC(=O)c1c(C)c(C(=O)NCCC(C)C)c(C)n1C
Cc1ccc2c(c1)C1CC(C)(O2)N(c2ccccc2)C(=O)N1
CCN1C(=O)CSc2ccc(C(=O)NC(C)C)cc21
Nc1nc(N2CCCCC2)nc(N2CCCCC2)n1
Cc1cc(NC(=O)c2ccco2)ccc1Br
O=C(Nc1nnc(Cc2ccc(F)cc2)s1)c1ccco1
CCOC(=O)c1sc(NC(N)=O)c(C#N)c1C
CN(C)c1ccc(C(=O)N2CCN(c3ccccc3)CC2)cc1
CCOc1ccc(C(=O)NCc2ccncc2)cc1OCC
O=C(Nc1ccccc1NC(=O)c1cccs1)c1cccs1
O=C(Nc1ccc(S(=O)(=O)N2CCCC2)cc1)c1cccs1
O=C(NCc1cccnc1)c1ccccc1Br
Cc1cc(C)c(OCC(=O)Nc2ccc(S(N)(=O)=O)cc2)c(C)c1
COC(=O)c1oc2ccc(Cl)cc2c1NC(C)=O
COc1ccc(CSc2nnc(C)n2N)cc1Br
COc1ccc(N(CC(=O)NCc2ccncc2)S(C)(=O)=O)cc1
Cc1cc(C)cc(N(CC(=O)N2CCC(C)CC2)S(C)(=O)=O)c1
CC(=O)c1c(OC(=O)c2ccco2)c2ccccc2n1C
O=C(COc1ccc(F)cc1F)Nc1cccnc1
Cn1c(=O)c2c(n(C)c1=O)n(CC(=O)NC(C)(C)C)c(=O)n2C
CCC(C)NC(=O)c1cc2nc(-c3ccccc3)cc(C)n2n1
COc1cccc2cc(C(=O)Nc3nccs3)c(=O)oc12
CC1(C(=O)Nc2ccccc2F)Cc2ccccc2C(=O)O1
Clc1ccc(Cn2ncc3c(N4CCCCC4)ncnc32)cc1
Cc1csc(NC(=O)Cc2ccc(F)cc2)n1
O=C(COc1ccc(Cl)cc1Br)Nc1nccs1
CC(Oc1ccccc1)C(=O)NCc1ccccc1
CCOC(=O)c1cccc(NS(=O)(=O)c2ccccc2)c1
Cc1ccc(OC(C)C(=O)NCC2CCCO2)cc1
COc1ccc(NC(=O)COc2ccccc2)cc1Cl
Cc1ccccc1N(Cc1ccc(F)cc1)S(C)(=O)=O
O=C(Cc1cccs1)Nc1nnc(COc2ccccc2)s1
Cc1cccc(NC(=O)c2cc3ccc(O)cc3oc2=O)c1
O=C(Cc1cccs1)Nc1ccc(F)c(F)c1
CCOC(=O)c1cc(C(=O)Nc2ccc(C)c(F)c2)nn1C
CC(=O)Nc1ncc2c(n1)CC(c1ccccc1Cl)CC2=O
CCc1ccccc1NS(=O)(=O)c1ccc2c(c1)OCCO2
CCOc1cccc(NS(=O)(=O)c2ccccc2)c1
Cc1ccccc1C(=O)Nc1cccc(C(C)O)c1
Cc1ccc(C)c(OCc2nn3c(C)nnc3s2)c1
Cc1ccccc1NC(=O)c1onc2c1CCCC2
CCCc1nn(C)c(C(=O)Nc2ccc(OC)c(OC)c2)c1Cl
COc1ccccc1N1CCN(C(=O)Nc2ccccc2F)CC1
Cc1cc(C)c2c(C)c(C(=O)NCc3ccncc3)oc2c1
Cc1ccccc1Cn1cnc2ccc(F)cc2c1=O
C=C(C)Cn1c(NCC)nc2c1c(=O)n(C)c(=O)n2C
CNc1nc(=O)c2ccccc2n1Cc1ccc(F)cc1
Cc1ccc(C)c(NC(=O)N2CC(C)OC(C)C2)c1
CSc1ccc(NC(=O)Oc2ccccc2C(N)=O)cc1
CC12CCC(C(=O)N3CCCc4ccccc43)(OC1=O)C2(C)C
Oc1c(Br)cc(F)cc1Br
CN(Cc1ccccc1)C(=O)c1ccc(Cl)cc1
CC(C)(C)NC(=O)CSc1nnc(C2CC2)n1Cc1ccccc1
N#Cc1cnc(SCC(=O)N2CCCc3ccccc32)nc1N
NC(=O)CSc1nnc(-c2ccc(O)cc2)o1
Cc1cccc(C)c1NC(=O)CSc1nnc(-c2cccnc2)o1
O=C(Nc1ccccc1NC(=O)c1cccnc1)c1ccccc1
Cc1c(-n2cnnn2)c(=O)n(-c2ccccc2)n1C
O=C(CSc1nnc(-c2ccccc2F)o1)NCc1ccco1
Cn1c(SCC(=O)NCc2ccccc2)nnc1C1CC1
CC(C)(C)NC(=O)Cn1nnc(-c2ccc(F)cc2)n1
O=C(CSc1nnc(-c2ccco2)o1)N1CCc2ccccc21
COc1ccccc1NC(=O)C(C#N)Cc1ccc(OC)c(OC)c1
CCOC(=O)c1cnc(SC2CCc3ccccc3C2=O)nc1N
COC(=O)CSc1nnc(-c2cccs2)o1
COc1ccc2nc3sc(C(N)=O)c(N)c3cc2c1
Cc1ccc2cc(C#N)c(SCC(=O)Nc3nccs3)nc2c1
Cc1cc(C(=O)Nc2ccc(Br)cc2)no1
O=C(NCC1CCCO1)c1cc2c(=O)n3ccccc3nc2s1
Cc1ccc(S(=O)(=O)C2(C(=O)NC3CCCCC3)CC2)cc1
COc1ccc2nc3oc(C(=O)NCc4cccnc4)cc3cc2c1
CCOC(=O)C1C(=O)OC2(CCCCC2)C1C#N
COC(=O)c1ccc(NC(=O)c2ccoc2C)cc1
CCOn1c(=O)c(=O)n(OCc2ccccc2)c2ccccc21
COc1ccc2oc(C)c(C(O)c3ccccc3)c2c1
COc1ccc(C(=O)COC(=O)c2ccc(NC(C)=O)cc2)cc1
CC(C)OC(=O)c1ccc(OC(=O)c2cccnc2)cc1
O=c1oc2ccccc2cc1-c1nn(-c2ccccc2)cc1CO
Cc1ccc(C(=O)NCc2ccc3c(c2)OCO3)c(Cl)c1
O=C(CC1(O)C(=O)Nc2ccc(Br)cc21)c1cccnc1
Cc1ccc(C(=O)NCc2ccc3c(c2)OCO3)o1
CCCS(=O)(=O)N1CCN(c2cccc(Cl)c2)CC1
Cc1cc(C)nc(NC(=O)CSc2ccccn2)n1
O=C(Nc1ccccc1C(=O)N1CCCCC1CCO)c1ccco1
CCOc1ccccc1N1CCN(S(=O)(=O)CC)CC1
CC(=O)n1c(-c2ccccc2)c(-c2ccccc2)n(C)c1=O
CCOC(=O)c1c[nH]c2c(-c3ccco3)cccc2c1=O
Clc1ccc2c(c1)C=Nc1c(ncnc1N1CCOCC1)O2
CNC(=O)COc1ccc(S(=O)(=O)NCC(C)C)cc1C
O=C(NCC1CCCO1)c1cccc(NC(=O)c2ccccc2)c1
O=C(Nc1ccc(Br)c(Br)c1)C1CCCO1
COc1ccccc1CC(=O)c1c(O)cc(O)cc1O
O=C1Nc2ccccc2C12Nc1ccccc1CO2
COc1ccccc1-n1cnc(N)c1C(=O)c1ccccc1
CCOc1ccc(C(O)c2nc3ccccc3n2CC)cc1
Cc1ccc2[nH]c3c(N4CCC(C(N)=O)CC4)ncnc3c2c1
Cc1cc2nn(-c3ccc(Cl)cc3)nc2cc1N
CCN(CC)C(=O)COc1ccc(Br)cc1
CC(=O)Nc1ccccc1NC(=O)c1ccc(C)cc1C
Cc1ccc(C)c(C(=O)N(C)Cc2ccccc2)c1
Cc1cc(C)cc(OCC(=O)Nc2ccc(S(N)(=O)=O)cc2)c1
O=C(NCCc1ccccc1)c1coc(=O)c(Br)c1
O=C(Nc1cccc2ccccc12)c1coc(=O)c(Br)c1
Nn1c(SCC(=O)Nc2ccccc2F)nnc1-c1ccccn1
Nc1c(N2CCCCC2)c(=O)[nH]c(=O)n1-c1ccccc1
COc1ccc(-c2nn3c(-c4ccncc4)nnc3s2)cc1
O=c1ccc2cc(S(=O)(=O)Nc3ccc(F)cc3)ccc2o1
c1coc(-c2nnc3sc(-c4cccs4)nn23)c1
CCNS(=O)(=O)c1cc(Cl)c(OC)cc1Cl
Cc1cc(C)n2nc3nc4c(cc3c2n1)CCCC4
Cc1ccc(C2CC(c3ccccc3)n3nc(N)nc3N2)cc1
CCc1nc2c3cnn(-c4ccc(C)cc4C)c3ncn2n1
Cc1cccc(-c2nc(C#N)c(NCc3ccco3)o2)c1
Cc1coc2c1C(NC(=O)Nc1ccccc1)CCC2
N#Cc1nc(-c2cccc(Cl)c2)oc1NCc1ccco1
Cc1nc2ccc(F)cc2cc1C(=O)N1c2ccccc2CC1C
CN(C)c1nc2c(c(=O)[nH]c(=O)n2C)n1CC(=O)c1ccccc1
Nn1c(COc2ccccc2)nc2ccccc2c1=O
Cc1nc2sc3c(c2c2nncn12)CC(C)(C)OC3
Cn1c(=O)c2c(nc3[nH]c(-c4ccc(Cl)cc4)cn32)n(C)c1=O
COc1ccccc1C(=O)Nc1nc2ccc(NC(C)=O)cc2o1
COc1ccc(C2NC(=O)c3c(sc4c3CCCC4)N2)cc1
CC(=O)Nc1cccc(OCC(=O)Nc2c(C)cccc2C)c1
O=C(c1cn(CC(=O)N2CCCCC2)c2ccccc12)C1CC1
COc1ccc(NS(=O)(=O)c2ccc(OC)c(Cl)c2)cc1
CC(=O)Nc1ccc(NC(=O)COc2ccc(Cl)cc2)cc1
Cc1ccn(C(=O)COc2cccc3ccccc23)n1
O=C(c1cnn2c(C(F)F)cc(-c3ccccc3)nc12)N1CCCC1
CNc1nc(SC(C)C(=O)OC)nc(N2CCOCC2)n1
CSc1ccccc1NC(=O)Cn1nnc(-c2ccccc2F)n1
CC(=O)c1ccc(COc2ccccc2C(C)=O)cc1
Cc1ccc(S(=O)(=O)NCC(=O)OCc2ccc(F)cc2)cc1
CN(C)S(=O)(=O)CC12CCC(CC1=O)C2(C)C
CCC(CC)c1nnc(NS(=O)(=O)c2ccc(C)cc2)s1
N#Cc1nc(COc2cccc(Cl)c2)oc1NCc1ccncc1
CCOc1ccc(Cl)cc1S(=O)(=O)n1cnc2ccccc21
CN(C)C(=O)CSc1nnc(-c2ccco2)n1Cc1ccccc1
CC(=O)Nc1nc2ccc(S(=O)(=O)NC(C)=O)cc2s1
O=C(c1ccc(F)cc1F)N1CCc2ccccc2C1
CCc1ccc(N2CC(C(=O)NC(C)CC)CC2=O)cc1
CCC(CC)c1nnc(NC(=O)C(C)(C)C)s1
O=c1c2cnn(-c3ccc(F)cc3)c2ncn1Cc1ccccn1
CC(=O)c1ccc(NC(=O)COC(=O)c2ccco2)cc1
O=C(NCc1cccnc1)c1cc(-c2ccc(Cl)cc2Cl)on1
CCOc1c(C)cc(S(=O)(=O)NCc2ccccn2)c(C)c1C
O=S(=O)(N1CCCCC1)N1CCN(c2ccccc2F)CC1
Cc1c(Cl)ccc(S(=O)(=O)Nc2ccncc2)c1Cl
O=C(Cc1ccccc1)Nc1ccc2c(c1)C(=O)OC2
CCn1c(COc2cccc(C)c2C)nnc1SCC(=O)NC
CN(C)C(=O)CSc1nnc(-c2cccs2)n1C
CCn1cc(Br)c(C(=O)Nc2ccccc2F)n1
O=C(Cn1nc(C(F)(F)F)c2c1CCC2)N1CCOCC1
Cc1oc2cc(O)ccc2c(=O)c1-c1ccccc1
Cc1cc(NC(NC(=O)N(C)C)(C(F)(F)F)C(F)(F)F)no1
COC(=O)CNC(=O)Cc1c(F)cccc1Cl
CCc1c(C)sc(NC(=O)OC)c1C(=O)N1CCOCC1
Cc1cnn(C(=O)c2c(-c3ccccc3)noc2C)c1
CCC(C(=O)N1CCN(S(C)(=O)=O)CC1)c1ccccc1
CCCC(=O)Nc1ccccc1NC(=O)c1ccc(OC(C)=O)cc1
COc1ccc(CC(=O)Nc2ccc3nc(C)sc3c2)cc1OC
COc1ccc(S(=O)(=O)n2cc(-c3ccc(C)cc3)c(N)n2)cc1
O=C1CC(c2ccc3c(c2)OCO3)c2cc3c(cc2N1)OCCO3
COc1ccc(CC(=O)Nc2cc(C)ccc2O)cc1
Cc1csc(NC(=O)CS(=O)(=O)c2ccccc2)n1
CCN(CC)S(=O)(=O)c1ccc(Cl)c(C(=O)NC)c1
COc1cc(C(C)=O)c(O)c(SC)c1SC
CCOc1ccccc1NC(=O)COC(=O)c1ccc2c(c1)OCO2
O=C(CC1(O)C(=O)Nc2ccccc21)c1ccccc1Cl
CSc1nnc2n(CC(=O)N(C(C)C)C(C)C)c3ccccc3n12
O=C(c1ccc(-n2cnnn2)cc1)N1CCCCCC1
Cc1cccc(NC(=O)CSc2nnnn2C2CCCCC2)n1
Cc1cc(S(=O)(=O)NC2CC3CCC2C3)ccc1-n1cnnn1
CCCC(=O)Nc1ccc(NC(=O)C2CCCCC2)cn1
COc1ccccc1NC(=O)CN1C(=O)C(C)Oc2ccccc21
O=C(CN(Cc1ccco1)C(=O)c1csnn1)NC1CCCCC1
Cc1ccc2c(c1)nnn2C1CCN(C(=O)c2ccccc2)CC1
CC(C)(C)NC(=O)CCc1ncc(C(F)(F)F)cc1Cl
Clc1ccc(-c2cnn3c(-c4ccncc4)ccnc23)cc1
COC(=O)c1c(C(=O)OC)c(-c2ccc(F)cc2)n2c1CCC2
CC(C)(C)N1C(=O)CC(=O)CC1C=Cc1ccccc1
CSc1cc(C(F)(F)F)nc(-c2ccccn2)n1
Cc1nnc(-c2cnn(C)c2N)n1Cc1ccc(Cl)cc1
NC(=O)c1ccccc1OCC(=O)c1ccc(Cl)cc1
CNC(=O)C(NC(=O)c1cccc(C(F)(F)F)c1)C(C)(C)C
Cc1nnsc1S(=O)(=O)c1cccc(Cl)c1
CCOC(=O)n1c(=O)n(Cc2ccccc2C)c2ccccc21
Cc1cc(C)nc(NC(=O)c2c(C)nc3sccn23)c1
COc1cccc(CN(C(=O)OC(C)(C)C)S(C)(=O)=O)c1
CSc1nccc(-c2nn(-c3ccc(C)cc3)ccc2=O)n1
COc1ccc(Sc2nc(-c3ccccn3)ncc2OC)cc1
O=C(Cc1ccccc1)c1c[nH]c(C(=O)NC2CCCC2)c1
CCOC(=O)c1nnsc1Nc1cccc(OC)c1
CS(=O)(=O)c1cccc(NC(=O)c2ccc(F)c(F)c2Cl)c1
O=C(NCc1nc2ccccc2[nH]1)c1ccccn1
CS(=O)(=O)NCc1ccc(C(=O)N2CCCCC2)cc1
Cc1ccccc1OCC(=O)c1ccc(O)cc1O
COc1ccc(Cl)cc1C(=O)N1CCCCC1C
Cc1nc2ncccc2cc1C(=O)NCc1ccccn1
NC(=O)Cc1ccc(Oc2ncc(-c3ccc(F)cc3)cn2)cc1
Nc1ccccc1C(=O)N1CCC(c2nc(-c3ccncc3)no2)CC1
O=C(NC1CC1)c1ccc(-c2cnn(-c3ccc(Cl)cc3)c2)nc1
COc1ccc(-c2cc3cc(F)ccc3[nH]2)cc1C
Cc1nc2cc3c(=O)n(C)cnc3cc2n1Cc1ccccc1
COc1ccc(C(O)(c2ccccc2)C(O)c2ccccc2)cc1
CCCc1c(OC)c(OC)c2c(c1C(C)=O)OCO2
CCc1nc2c(cnn2C)c(=O)n1-c1ccccc1Cl
Cc1cc(Cl)cc(C(=O)c2ccccc2)c1OC(N)=O
N#CC1CC2(CCN1C(=O)c1ccccc1)OCCO2
c1ccc2c(c1)-c1ccccc1C2NC1=NCCO1
CC(=O)Nc1cc(NC(C)=O)c2ccccc2c1O
Cn1cnc(N)c1S(=O)(=O)Nc1ccccc1
CC(=O)Nc1ccc(-c2ccc(NC(C)=O)c(O)c2)cc1O
COC(=O)C1CCc2c(ccc3c2CCCC3)C1=O
CCOC(=O)C(NC(C)=O)C(O)c1ccc(Cl)cc1Cl
COc1ccc2c(c1)Cc1cc(NC(N)=O)ccc1-2
COc1cc(C(=O)N2CCOCC2)nc(OC)n1
CC(Nc1ccc(Cl)c(Cl)c1)C1CCOC1=O
C=CCNC(=O)COc1ccccc1Br
O=c1c2c([nH]n1-c1ccccc1)-c1ccccc1CS2
N#CCSc1nnc(N)n1CC(=O)NC1CCCCC1
CN(C(=O)Cn1c(CO)nc2ccccc21)c1ccccc1
CC(OC(=O)c1ccccc1F)C(=O)c1ccccc1
COc1cccc(C(=O)OCC(=O)Nc2ccccc2OC)c1
COc1cc(C(=O)OCc2ccc(F)cc2)cc(OC)c1OC
CCCCC(=O)Nc1ccc(NC(=O)C(C)C)c(OC)c1
COc1ccc2[nH]c3c(=O)n(CCCO)cnc3c2c1
COCCNS(=O)(=O)c1ccc(OC)c(Cl)c1Cl
C#CCOc1c(Br)cc(CO)cc1OCC
CCC1CCCCN1C(=O)C12CCC(C)(C(=O)C1)C2(C)C
O=C1Nc2ccc(Br)cc2C12Nc1ccccc1S2
COc1ccc(-c2noc(CCCC(=O)N3CCOCC3)n2)cc1
COC(=O)c1cc(Br)c(NC(C)=O)cc1OC
CCCOc1ccc(CSc2nncn2N)cc1
O=c1[nH]c2ccc(S(=O)(=O)N3CCCc4ccccc43)cc2o1
Cc1cc(C)nc(-n2ncc3c2CC(c2ccccc2)CC3=O)n1
C#CCNC(=O)C(C)Sc1ccc(Cl)cc1
O=C(CCc1nc(-c2ccccc2Cl)no1)Nc1cccnc1
Cc1cccn2c(=O)c3cc(C#N)c(=O)n(Cc4ccco4)c3nc12
O=C(CCSc1nn2cnnc2o1)N1CCCCC1
CNC(=O)c1nnn(-c2ccccc2)c1C(=O)NC
COc1ccc(OC)c(S(=O)(=O)NCCC(C)C)c1
CC1CCCCN1S(=O)(=O)c1ccc2[nH]c(=O)c(=O)[nH]c2c1
Cc1cc(NC(=O)c2noc3c2CCCC3)n(-c2ccccc2)n1
CCC(C(=O)Nc1cc(C)on1)(C(F)(F)F)C(F)(F)F
CSc1nnc(C(O)c2ccccc2)n1-c1ccccc1
CCOC(=O)Cn1c(=O)n(C2CCCC2)c(=O)c2ccccc21
Cc1nn(-c2c(Cl)cc(Cl)cc2Cl)c(N)c1C#N
COC(=O)c1cc2c(Br)cccc2[nH]1
Nc1nn(COc2ccc(F)cc2F)cc1Cl
Cc1cc(N)nn1COc1ccc(Cl)c(Cl)c1
OCc1cn(-c2ccc(F)cc2)nc1-c1ccccc1
COC(=O)c1cn(-c2cccc(C(F)(F)F)c2)c(C)c1C(=O)OC
COc1cc(CO)c(Br)cc1OCC(N)=O
CCOc1ccc2c(=O)c(-c3ccc(O)cc3)coc2c1
Cc1ccc(C(=O)NCCc2nc3ccccc3[nH]2)cc1C
COc1ccc2c(CC(=O)Nc3nc(C)cs3)coc2c1
Cc1cc(C)c(C)c(S(=O)(=O)NC(C)C(=O)OCC(N)=O)c1C
Cc1nc2ccc(NC(=O)Cc3cccc(F)c3)cc2s1
CCC(C)NC(=O)CSc1nc2ccc(Cl)cc2[nH]1
COc1ccc(CNC(=O)Cn2c(=O)oc3ccccc32)cc1OC
Cc1cc(C)c(NC(=O)c2ccc3ncsc3c2)c(C)c1
O=C(Nc1ccc(F)c(F)c1)c1ccc2ncsc2c1
NC(=O)c1ccsc1NC(=O)c1sc2ccccc2c1Cl
COc1ccc(C(=O)NC(C(=O)NC(C)(C)C)C(C)C)cc1
Nc1c(Cl)cc(Cl)cc1C(=O)OCC(=O)N1CCOCC1
CC(=O)Nc1cccc(OCC(=O)N(C)C2CCCCC2)c1
CCOc1ccccc1NC(=O)COC(=O)c1cnccn1
O=C(NCC1CCCO1)c1cccc(-c2ccc(O)cc2)c1
CCOC(=O)c1cn(-c2ccccc2)nc1-c1ccncc1
Cc1cccc(C(=O)OCC(=O)Nc2ccc3c(c2)OCO3)c1O
Cn1c(SCC(=O)NCCO)nc2ccccc2c1=O
CCCNS(=O)(=O)c1ccc(NC(=O)C2CC3C=CC2C3)cc1
N#Cc1ccsc1NC(=O)CCc1ccccc1
COc1ccc(S(=O)(=O)Oc2ccccc2NC(C)=O)cc1C
COc1ccc(-n2nnc(C(=O)Nc3ccc(C)cc3C)c2C)cc1
Cn1c(CCCNC(=O)c2ccc(F)cc2)nc2ccccc21
Cn1c(NC(=O)Cc2ccc(Cl)cc2)cc(=O)n(C)c1=O
Cc1cccc(NC(=O)CSc2nnc(C)n2-c2ccccc2)c1
CCn1ccc(C(=O)Nc2ccc3c(c2)CCC3)n1
COC(=O)c1ccc(NC(=O)c2cc(C(F)(F)F)nn2C)cc1
Cc1cc(C(=O)Nc2cccc(C(F)(F)F)c2)c(C)o1
CCn1ncc(Cl)c1C(=O)N1CCc2ccccc21
CC(C)(C)C(=O)N1CCN(c2ccccc2F)CC1
CCn1ncc(CN(C)C(=O)c2cn(C)nc2C)c1C
COc1ccc(NC(=O)CCc2ccccc2)cc1OC
COC(=O)c1sccc1NC(=O)c1cc(C(F)(F)F)n(C)n1
Cc1nn(CCc2nnc(-c3cc(F)ccc3F)o2)c(C)c1Cl
COC(=O)Nc1ccc(N(C(=O)OC)c2ccccc2)cc1
CCn1cc(Cl)c(C(=O)Nc2ncn(Cc3ccccc3F)n2)n1
Cc1ccc(S(=O)(=O)NCCCn2cc(Cl)c(C)n2)cc1
Cc1cc(C(F)(F)F)nn1CC(C)C(=O)NC(C)(C)C
CS(=O)(=O)N1CCCC(C(=O)Nc2ccc(F)cc2F)C1
Cc1cccc(C(=O)Nc2ncn(Cc3ccccc3C)n2)c1
Cc1cnn(C(C)c2nc3c4ccccc4ncn3n2)c1
COCCNC(=O)c1cc(OC)c(OC)cc1OC
O=C(NCCOc1ccccc1Cl)c1cccnc1
CC(C)NC(=O)CN(C)S(=O)(=O)c1ccc2ccccc2c1
O=C(OCc1ccc(F)cc1Cl)c1ccccn1
CCC(C(=O)Nc1c[nH]c(=O)[nH]c1=O)c1ccccc1
CC1CCc2c(sc3ncn(CC(O)CO)c(=O)c23)C1
O=C(CSc1nnc2ccccn12)c1ccc2c(c1)OCO2
N#CCCn1c(CC(=O)NCc2ccccc2)nc2ccccc21
Cc1nn(C(C)C(=O)NCc2ccccc2Cl)c2ccccc12
CC(=O)Nc1c(OC(C)=O)ccc2c(C)cc(=O)oc12
O=C(CCCCn1c(=O)[nH]c2ccccc2c1=O)N1CCCCC1
Cc1ccn2cc(CCNC(=O)c3ccc(F)c(F)c3)nc2c1
N#Cc1cnn(-c2ncc(C(F)(F)F)cc2Cl)c1
CC(=O)Nc1ccccc1C(=O)NCCc1ccccc1
O=S(=O)(Cc1ccccc1)Nc1ccc(Cl)cc1
CC(O)CNC(=O)C1CC(=O)N(c2ccccc2)C1
Cc1nc(C(=O)Nc2ccc(Cl)cc2)nn1-c1ccc(F)cc1
CCOC(=O)C(NC(C)=O)(Nc1cccc(C)c1)C(F)(F)F
Cc1ccccc1C(=O)Nc1ccc2oc(=O)ccc2c1
Cc1ccc(NC(=O)COC(=O)c2cnc(C)cn2)cc1
O=C(CN1c2cccc3cccc(c23)S1(=O)=O)N1CCCCC1
CSc1ccc(Cl)c(C(=O)OCC(=O)N2CCC(C)CC2)c1
COc1ccc(NC(=O)c2c(F)cccc2F)cc1OC
O=C1NC(c2c(F)c(F)c(F)c(F)c2F)Nc2ccccc21
CCCOc1ccc2cc(C(=O)N3CCCC3)c(=O)oc2c1
Cc1cc(C)n(CCc2nc(-c3cc4ccccc4o3)cs2)n1
CSc1ccccc1NC(=O)COC(=O)c1ccc(O)cc1
CC(=O)Nc1ccc(NC(=O)C(C)OC(=O)c2cc(C)oc2C)cc1
CCc1nnc(NC(=O)c2nc3nccc(C)n3n2)s1
CCc1cccc(C)c1NC(=O)COC(=O)c1ccc(F)cc1F
N#Cc1ccsc1NC(=O)COC(=O)c1ccc(NC(N)=O)cc1
O=C(OCC(=O)N1CCCC1)c1c(Cl)ccc(Cl)c1Cl
CC(C)CNC(=O)COC(=O)c1ccc(Br)cc1
CCCCNC(=O)COC(=O)c1ccc(F)cc1Cl
O=C(CSc1ncccn1)N1CCCCCC1
CCN(CC(=O)NC(C)C)C(=O)c1cc(Cl)ccc1OC
CCN(CC(=O)Nc1ccccc1OC)C(=O)c1ccco1
COc1ccc(CC(=O)NCCOc2ccccc2F)cc1
CC(=O)Nc1ccc(C(=O)N(C)Cc2ccc(F)cc2)cc1
CCC(=O)c1ccc(OCC(=O)Nc2cccc(NC(C)=O)c2)cc1
COc1ccc(NC(=O)COc2ccc(F)cc2Cl)cc1OC
CCCNS(=O)(=O)c1ccccc1C(F)(F)F
Cc1ccc(-n2nnnc2SC2CCOC2=O)c(C)c1
N#Cc1cccc(NC(=O)c2ccc3ncsc3c2)c1
C=CCNC(=O)c1ccccc1NC(=O)COc1ccc(Cl)cc1
Cn1cnnc1SCC(=O)NCc1ccc(Cl)cc1Cl
Cn1cnnc1SCC(=O)Nc1ccccc1Cl
CC(OC(=O)c1ccccc1)C(=O)Nc1ccc2c(c1)OCCO2
CCOc1ccc(NC(=O)CNc2ccccc2C(C)=O)cc1
CCc1nnc(NC(=O)Cn2ccc(C(F)(F)F)n2)s1
CC1CCCCC1NC(=O)c1cc(=O)c2ccccc2o1
CS(=O)(=O)c1ccc(C(=O)N2CCN(c3ncccn3)CC2)cc1
COc1cccc(NC(=O)CSc2nnc(C(F)(F)F)n2C)c1
CC(=O)c1c(C)[nH]c(C(=O)CSc2ncnc3sccc23)c1C
C#CCNc1ncnc2sc(-c3ccccc3)cc12
Cc1cccc(NC(=O)COC(=O)c2ccc(CO)cc2)c1
CC(C)(C)C(=O)COC(=O)c1ccc2c(=O)n3c(nc2c1)CCC3
CSc1nc2ccc(NC(=O)CCNC(C)=O)cc2s1
O=S1(=O)N=C(N2CCCC(C(F)(F)F)C2)c2ccccc21
COc1ccc(C(C)=O)cc1CSc1ncnc2sccc12
Cc1cccc(NC(=O)CN(C)C(=O)C2CCCC2)c1C
COc1cc(C#N)ccc1OCC(=O)NCC(C)C
Cc1cnc(C(=O)OCc2ccc(C#N)cc2)cn1
COC(=O)c1c(NC(=O)COc2ccccc2C#N)sc(C)c1C
N#Cc1ccccc1OCC(=O)Nc1ccc2c(c1)OCO2
COc1cc(C(=O)Nc2c(C)cccc2C(C)C)cc(OC)c1OC
COc1ccc(C(C)=O)cc1CSc1nncn1-c1ccccc1
CCC(C)NC(=O)COC(=O)c1cccc(NC(C)=O)c1
N#Cc1cccc(NC(=O)Cn2ncc(Cl)c(Cl)c2=O)c1
Cc1cnc(C(=O)OCC(=O)Nc2ccccc2-c2ccccc2)cn1
CCc1cccc(NC(=O)c2ccc(S(=O)(=O)C(F)F)cc2)c1
CSc1ccccc1C(=O)NCc1ccc(F)cc1
O=C(CSc1ncccn1)NCc1ccc(F)cc1
CCN(CC)S(=O)(=O)c1ccc(C(=O)NCc2ccco2)cc1
CCOc1ccc(NC(=O)c2ccc(OC(F)F)c(OC)c2)cc1
Cc1nnc(SCC(=O)Nc2ccc(C(C)C)cc2)n1N
COc1cc(C)ccc1OCC(=O)Nc1ccccc1Cl
COc1cc(C)ccc1OCC(=O)Nc1c(C)cccc1C(C)C
COc1ccc(C(=O)COC(=O)c2ccco2)c(OC)c1
CC(Sc1nnc(-c2ccccc2)n1C)C(=O)NC1CCCC1
COc1ccc(C(=O)NC(C(=O)Nc2ccc(F)cc2)C(C)C)cc1
Cc1cc(C(=O)OCC(=O)Nc2ccc(C(C)C)cc2)c(C)o1
COc1cc(OC)cc(C(=O)OCC(=O)c2cc(C)n(C)c2C)c1
CCCn1c(SCC(=O)Nc2c(C)cccc2C(C)C)n[nH]c1=O
CC(C)C(C)NC(=O)COC(=O)c1cc(=O)[nH]c2ccccc12
O=C(CSc1nncn1-c1ccccc1)Nc1ccc(F)cc1F
CC(NC(=O)COC(=O)c1cccc(C#N)c1)c1ccc(F)cc1
CNc1nc(-c2cc(C)n(Cc3cccs3)c2C)cs1
CCc1cccc(C)c1NC(=O)c1ccc(C#N)cc1
CN(C)C(=O)c1ccc(NC(=O)CSc2ccc(F)cc2)cc1
CC(=O)c1ccc(OCC(=O)Nc2nc3ccccc3s2)cc1
COc1cccc(CC(=O)Nc2ccc(F)cc2F)c1
COc1ccccc1CC(=O)Nc1cc(F)ccc1C
Cc1cccc(C(C)C)c1NC(=O)c1ccccn1
CCOC(=O)c1c(C)[nH]c(C(=O)Nc2c(C)cccc2C(C)C)c1C
CCOc1ccc(C(=O)Nc2cccc(C#N)c2)cc1
COc1ccc(NC(=O)CSc2nncn2C)cc1Cl
CCC(=O)c1cn(CC(=O)NCc2cccs2)c2ccccc12
C=CCNC(=O)C1CC(=O)N(c2ccc(OCC)cc2)C1
Cn1nccc1C(=O)NCCNC(=O)c1ccnn1C
COc1ccc(Br)cc1-c1noc2c1CCN2
COC(=O)C(C)c1cccc(C(c2ccccc2)n2ccnc2)c1
COc1c(O)ccc(COCc2ccccc2)cc1=O
CC1CCC(NC(=O)C(NC(=O)C2CCC(C)CC2)C(C)C)CC1
CCCCOC(=O)C1=C(C)Nc2nnnn2C1c1ccc(OC)cc1
O=C(Nc1ccc2c(c1)OCO2)c1cc(-c2ccc(O)cc2)on1
COc1cc(NC(=O)c2cc(CC(C)C)on2)cc(OC)c1OC
CCC(=O)NCCc1cc2ccc(OC)cc2[nH]c1=O
OCC(O)C1OC2OC3(CCCCC3)OC2C1O
Cc1[nH]c2ncnn2c(=O)c1CCOC(=O)c1ccc(C#N)cc1
Cc1ccc(C)c2[nH]c(=O)c(CCNC(=O)C3CC3)cc12
COC(=O)c1ccc(N2CCOCC2)cc1Cl
COc1ccc(C(=O)NCc2ccc3c(c2)cc(C)n3C)cc1OC
CCCSc1nnc(NC(=O)c2ccco2)s1
N#Cc1c(NC(=O)c2ccc3ncsc3c2)sc2c1CCC2
N#CCCCCn1c(-c2cncs2)nc2ccccc21
COC(=O)C1=C(C)Nc2ncnn2C1c1sccc1C
C=CCOC(=O)C1=C(C)NC(=O)NC1c1ccc(OC)c(OC)c1
O=C(Nc1nccs1)c1cnc2sccn2c1=O
CCC(=O)Nc1ccc(-c2nc3ncccc3o2)cc1C
O=C(Nc1ncc(Cc2ccc(Cl)cc2)s1)C1CCCO1
O=C(c1cccc(OC(F)F)c1)N1CCN(c2ncccn2)CC1
Cc1c(NC(=O)Cc2ccc(F)cc2)c(=O)n(-c2ccccc2)n1C
CCCNC(=O)c1cnn2c(C(F)(F)F)cc(-c3ccco3)nc12
N#CC(C(=O)c1cccc(F)c1)c1nc2ccccc2s1
NC(=O)COC(=O)CCC(=O)c1ccc(Br)cc1
Cc1cc(=O)oc2cc(OCc3n[nH]c(N)n3)ccc12
NC(=O)c1ccc(NC(=O)CSc2nnc3[nH]c(=O)ccn23)cc1
CCCn1c(=O)c2c(nc3n(-c4ccccc4)c(C)cn23)n(C)c1=O
COc1ccc2nc(SCC(=O)c3ccc4c(c3)OCO4)[nH]c2c1
COc1cccc(C(=O)Nc2nc(-c3ccccn3)cs2)c1OC
CCC(=O)Nc1sc2c(c1C#N)CCN(C(C)=O)C2
COc1ccc(-c2nnc(NC(=O)c3ccccc3)o2)c(OC)c1
CCOC(=O)N1CCc2c(sc(NC(=O)C(C)(C)C)c2C#N)C1
NC(=O)c1ccsc1NC(=O)c1cccc(Oc2ccccc2)c1
CSc1nc(N)c(S(=O)(=O)c2ccc(Cl)cc2)s1
CCOC(=O)C(c1ccc(O)cc1)N(C)C(C)=O
Nc1nncc(-c2cccc(Br)c2)n1
CCCn1c(C)c(C)n2c3c(=O)n(CC(=O)OC)c(=O)n(C)c3nc12
CC(C)C(=O)Nc1nnc(SCC(=O)NCC2CCCO2)s1
COc1cc(C(C)=O)ccc1OCc1ccccc1F
O=C(CCS(=O)(=O)c1ccccc1)Nc1ccc(F)cc1F
COc1ccc(CNc2ncnc3c2cnn3-c2ccc(F)cc2)cc1
Cc1ccc(-n2ncc3c(NCCCOC(C)C)ncnc32)cc1
O=C(CSc1ccc(-c2ccccn2)nn1)N1CCCCC1
CN(C)C(=O)CSc1nnc(-c2ccc(Br)cc2)o1
COCCNC(=O)NC1CC(=O)N(c2ccc(C)c(C)c2)C1
Cc1cc(NC(=O)NC2CC(=O)N(c3ccc(Cl)cc3)C2)no1
O=C(CN1C(=O)COc2ccc(Cl)cc21)Nc1nccs1
COC(=O)c1ccccc1NC(=O)CSc1cn[nH]n1
CCOCCCNS(=O)(=O)c1ccc2c(c1)OCCO2
COC(=O)c1cn(CC(=O)N2c3ccccc3CC2C)c2ccccc12
CCOc1ccccc1-c1noc(CCC(=O)Nc2cccnc2)n1
Cn1c(=O)n(C)c2cc(NC(=O)Cn3cnc4ccccc43)ccc21
Cn1c(=O)n(C)c2cc(NC3=NS(=O)(=O)c4ccccc43)ccc21
COCCNC(=O)c1ccccc1NC(=O)c1ccc(F)cc1
N#Cc1c(-c2ccc(Cl)cc2)cc(-c2ccco2)[nH]c1=O
Nc1ncnc2c1ncn2C1OC(C(=O)NC2CC2)C(O)C1O
COc1c(Cl)cc(Cl)cc1C(=O)Nc1nnn(C)n1
Cc1ccc2c(COC(=O)c3cn4ccccc4n3)cc(=O)oc2c1
O=C(NCCNC(=O)c1ccccn1)c1ccccc1
Cc1ccc(OCC(=O)NCCNC(=O)c2cccnc2)cc1C
Cc1ccc(OCc2nn3c(C(F)(F)F)nnc3s2)cc1
COc1ccc(OC)c2c1nc1n2C(O)C=C(c2ccccc2)S1
CCOc1cc2c(cc1OCC)C(c1ccccc1F)CC(=O)N2
CC(C)C(=O)NC1CC(=O)N(c2ccc3c(c2)OCCO3)C1
CN(C)S(=O)(=O)NC1CC(=O)N(c2ccc(F)cc2)C1
COc1ccc(N2CC(C(=O)Nc3nncs3)CC2=O)cc1
COC(=O)c1ccc(CSc2nc(=O)n3ccc(C)cc3n2)o1
CCc1cc(S(=O)(=O)N2CCC(C(N)=O)CC2)ccc1OC
Cc1occc1-c1nnc2sc(-c3cnccn3)nn12
COc1ccc(CCC(=O)Nc2ccc3c(c2)COC3=O)cc1
Cc1cccc(NC(=O)CSc2nnc(C)n2-n2cccc2)c1C
Cc1nn(Cc2ccccc2)c(=O)n(Cc2ccccc2)c1=O
CC(=O)c1ccc2c(c1)N(CC(=O)N1CCC(C)CC1)C(=O)CO2
COc1ccc2c3c(c(=O)oc2c1OC)CCCC3
Cc1ccnc(NC(=O)C2CC(=O)N(c3ccc(C(C)C)cc3)C2)c1
COc1cccc(C(=O)N2CCC(C(=O)N3CCOCC3)CC2)c1
C=C(C)CN1C(=O)C(O)(CC(=O)c2ccc(F)cc2)c2ccccc21
CS(=O)(=O)n1nc(OC(=O)c2ccc(Cl)cc2)cc1N
COC(=O)c1ccc(COC(=O)c2cccn2C)o1
COc1ccccc1-n1ccn(Cc2cccc(C)c2)c(=O)c1=O
COC(=O)C(O)(c1ccc(O)c(C)c1C)C(F)(F)F
Cc1nc(SCC(=O)Nc2ccccc2C#N)[nH]c1CC(C)C
COc1cc(C(=O)Nc2ccc(C)cc2O)cc(OC)c1OC
COc1cccc(-c2cnc(NCc3ccccc3OC)n2C)c1
Cc1nc2cc(NC(=O)NCc3ccccc3)ccc2n1C
COc1ccc(NC(=O)CSc2ncn(-c3ccccc3)n2)cc1
CC(C)c1ccc(C(=O)NCc2cccnc2)cc1
Cc1nn(CC(=O)NCc2ccc(-n3cccc3)cc2)c(C)c1Cl
CCCc1cc(C(=O)Nc2ccc(Cc3ccncc3)cc2)n(C)n1
O=C(Nc1ccccc1C(=O)Nc1ccccn1)c1ccc(F)cc1
Clc1ccc(-c2cnnn2-c2nonc2-n2cccc2)cc1
O=C(Cn1c(NCCO)nc2ccccc21)c1cccc2ccccc12
Cn1c(=O)c2c(n3ncnc13)NC(=O)CC2c1cccc(F)c1
Cn1nc(C(F)(F)F)cc1C(=O)Nc1cccc(F)c1
Cc1cccc(Nc2nc(N)nc(C(F)(F)F)n2)c1C
Cc1ccc(CC(=O)Nc2ccccc2C(=O)NC(C)C)cc1
Cn1nnc2cc(C(=O)Nc3cccc(Br)c3)ccc21
COc1cc(NC(=O)Cc2ccc(Cl)cc2)cc(OC)c1OC
COCCNc1nc2ccccc2n1CC(=O)C(C)(C)C
Cc1c(Cl)cccc1NC(=O)c1ccc(NS(C)(=O)=O)cc1
C=CCN(CC=C)C(=O)CSc1nc(C)cc2c1C(=O)OC2
CC(C)n1cnnc1SCC(=O)Nc1ccccc1OC(F)F
COC(=O)c1cc(C(=O)Nc2ccc(OC(F)(F)F)cc2)nn1C
FC(F)(F)C(F)(F)c1nnc2c3ccccc3c(NC3CC3)nn12
COC(=O)c1c(C)[nH]c(-c2ccc(OC)c(F)c2)c1O
CCn1c(SCC#N)nnc1-c1cccc(Cl)c1
Cn1nnnc1SCC(=O)NC1(C#N)CCCCC1
CCOc1ccc(S(=O)(=O)Nc2ccc(NC(C)=O)cc2)cc1C
CC(C(=O)c1ccc(Cl)cc1)n1cnc2c1c(=O)n(C)c(=O)n2C
COc1ccc(C(=O)Nc2ccc(O)cc2)c(OC)c1
Cc1ccc(NC(=O)CSc2nnc(-c3ccco3)o2)c(C)c1
C=CCNS(=O)(=O)c1ccc(NC(=O)c2cccc(C)c2)cc1
COc1cccc(C=Cc2nc(C#N)c(N(C)C)o2)c1
Cc1cc2occ(CC(=O)Nc3nccs3)c2cc1Cl
CC(=O)Nc1c(C)cc(C)c(S(=O)(=O)Nc2cccc(C)c2)c1C
Cc1ccc(OCCNC(=O)c2ccc3c(c2)OCO3)cc1
CCS(=O)(=O)Nc1ccc(C(=O)Nc2cccc(C)c2)cc1
Cc1ccc(-c2nnc(SCC(=O)N(C)C)n2C)cc1Cl
N#Cc1ccc(NC(=O)COc2ccccc2C#N)cc1Cl
Cc1ccc(CN(C)C(=O)COc2ccccc2C#N)cc1
O=C1NCCc2c(OCC(=O)N3CCCCC3)cccc21
CC(C)CC(=O)Nc1c(C(N)=O)oc2ccccc12
COc1ccc(C(=O)Nc2ccc(Cl)cc2N2CCOCC2)cc1
COc1cccc(C=Cc2nc(C#N)c(NCc3cccnc3)o2)c1
N#Cc1ccccc1Sc1ccccc1C(=O)NCc1ccccn1
CC(=O)Nc1cccc(OCC(=O)Nc2cccc(Cl)c2)c1
COc1ccc(C(O)Cc2cc(=O)cc(-c3ccccc3)[nH]2)cc1
O=c1c(S(=O)(=O)c2ccc(F)cc2)c[nH]c2ccccc12
CN1C(=O)CSc2ccc(NC(=O)Nc3cccnc3)cc21
CC1(C)CC(=O)C2(Cc3ccccc3N3CCCCC32)C(=O)C1
CCCNC(=O)Cn1ncc2c3ccccc3n(C)c2c1=O
Cc1cc(NC(=O)COC(=O)c2ccc3c(c2)OCCO3)no1
Cc1ccc(Cn2nnc(C(=O)Nc3ccc(F)c(F)c3)c2N)cc1
CC(=O)c1c(C)nn(CCC(=O)Nc2cc(Cl)ccc2C)c1C
O=C(NCCS(=O)(=O)N1CCOCC1)c1ccc2c(c1)OCO2
CCN(CC)C(=O)CSc1nnc(-c2ccncc2)o1
COC(=O)C(C)Sc1ccnc2c1c(=O)n(C)c(=O)n2C
CCCSc1nc(=O)c2c(n1C)NC(=O)CC2c1ccccc1C
CCOC(=O)c1cc2cccc(C(=O)OC)c2[nH]c1=O
Cc1ccc(CSc2nnc(-c3cccnc3)o2)cc1
O=C(NCCO)C12CC3CC(CC(Cl)(C3)C1)C2
Cc1ccnc(N2CCC(C(=O)NCc3ccc(Cl)cc3)CC2)n1
CC(C)c1nnc(NC(=O)C2CCN(c3cnccn3)CC2)s1
CCOC(=O)CC1(O)C(=O)N(Cc2ccccc2)c2ccccc21
CCc1ccc(NC(=O)C2CCN(C(=O)c3ccco3)CC2)cc1
CN(CCC#N)C(=O)COC(=O)c1c2c(nc3ccccc13)CCC2
Cc1ccc(-n2nnc(C(=O)N3CCCCC3)c2N)cc1Cl
CC(=O)NC(C)c1nc(-c2ccc(C(C)(C)C)cc2)no1
Cn1c(=O)n(C)c2cc(CNc3nc[nH]n3)ccc21
CCn1c(=O)c2ccccc2n(CC(=O)NC2CCCC2)c1=O
Cn1c(=O)c2ccccc2n(CC(=O)Nc2ccc(F)cc2)c1=O
N#CCCn1cc(C(N)=O)c(-c2ccc3c(c2)OCCO3)n1
C#CCOc1ccc(C2NC(=O)NC(C)=C2C(=O)OC)cc1OCC
O=C(CCC1CC(=O)OC1c1ccccc1)Nc1nccs1
COc1ccc(NC(=O)c2onc(C)c2Cl)cc1OC
O=C(c1cc2ccccn2n1)N1CCc2ccccc21
Cc1ccc(NC(=O)c2ccc3[nH]cnc3c2)cc1C
O=C(CSc1nnnn1-c1ccccc1Cl)NCCO
Cc1c(C)n(Cc2ccco2)c2ncnc(N3CCCC3)c12
CCOc1ccccc1-n1nnnc1SCC(=O)c1ccc[nH]1
CCc1c(C)nc(SCC(=O)N2CCCC2)[nH]c1=O
CCCCNS(=O)(=O)c1ccc2c(c1)n(C)c(=O)c(=O)n2C
CC(Oc1cc(Cl)cc(Cl)c1)C(=O)NC1CC1
NC(=O)CSc1nc2ccccc2c(=O)n1CCCO
Cc1nnc(SCC(=O)c2ccc(F)c(C)c2)s1
Cc1ccc2c(c1)NC(=O)C(CC(=O)NC1CCCC1)O2
CCC(=O)c1ccc(OCC(=O)NCc2ccccc2C)cc1
Cc1ccc(S(N)(=O)=O)cc1NC(=O)c1ccc2c(c1)OCO2
CCCCn1c(=O)[nH]c(=O)c2c1nc(CSc1ncn[nH]1)n2C
CC(NS(=O)(=O)c1ccccc1Cl)c1ccncc1
Cn1cnnc1SCc1cccc(CSc2nncn2C)c1
O=C(Nc1cccs1)Nc1c(F)c(F)c(F)c(F)c1F
CCCC(NC(=O)CSc1ncn[nH]1)c1ccccc1
O=C(Nc1ccc2nc3n(c(=O)c2c1)CCCCC3)c1ccccn1
Cc1ccc(-n2c(=O)[nH]c3c(C(N)=O)nc(-c4ccco4)nc32)cc1C
CCC(Cc1ccccc1)NC(=O)CCn1cccc1
Cc1ccc(-n2c(=O)[nH]c3c(C(N)=O)nc(C(C)C)nc32)cc1
COc1ccc(NC(=O)Nc2ccc3snnc3c2)cc1OC
CC(=O)N(Cc1cccnc1)c1nc2cc(C)c(C)cc2s1
CC1C(=O)N2CCCc3cc(NC(=O)Cc4ccc(F)cc4)cc1c32
O=C(Nc1cc2c3c(c1)CCC(=O)N3CCC2)c1ccc(Cl)cc1
CCc1cc(=O)[nH]c(SCC(=O)Nc2ccc(C(C)=O)cc2)n1
O=C(Nc1cccc(-c2ccc3nncn3n2)c1)c1ccccc1F
COC(=O)c1ccc(COc2cccc3ccc(C)nc23)o1
Cc1cc(C(=O)COC(=O)c2cccn2C)c(C)n1C(C)C
Cc1oc2nc3c(c(=O)n(Cc4ccc(F)cc4)c(=O)n3C)n2c1C
O=C(CSc1nc(-c2ccccc2)n[nH]1)NCc1ccc(F)cc1
COc1ccc(S(=O)(=O)NC2CC(=O)N(c3ccccc3)C2)cc1
COc1ccccc1CC(=O)OCc1nnc(-c2ccccc2)o1
COC(=O)CNC(=O)c1cc2cc(F)ccc2[nH]1
CCCC(=O)N(Cc1cc(=O)[nH]c2ccccc12)c1ccccc1
CC(C)(C)OC(=O)NCCc1nnc(S(C)(=O)=O)o1
O=C(Nc1cccs1)N1CCn2cccc2C1c1ccncc1
CC(C)c1ccc(C(=O)Nc2cccc(S(N)(=O)=O)c2)cc1
CC(C)c1ccc(NC(=O)CCn2nnc3ccccc3c2=O)cc1
CC(C)CNc1nc(Oc2ccc(=O)n(C)n2)nc(N(C)C)n1
OC(c1ccccc1)(c1ccccc1)c1cc[nH]n1
O=C(Nc1ccc2c(c1)OCO2)C1CCCN1C(=O)c1cccs1
Cc1cccc(OCc2nnc(SCC(=O)N(C)C)o2)c1
Cn1c(=O)c(C(=O)Nc2cc(F)ccc2F)cc2cccnc21
O=C(NCc1ccccn1)c1cc2cc(F)ccc2[nH]1
CCSc1ccccc1C(=O)NCc1n[nH]c(=O)c2ccccc12
Cn1c(SCC(=O)NCCc2cccs2)nnc1C1CC1
CCCCNC(=O)Cn1nnc(-c2ccccc2C)n1
Cc1cc(NS(=O)(=O)c2cccs2)ccc1N1CCCC1=O
COc1cccc(OCC(=O)Nc2ccccn2)c1
COc1cc2cc(C(=O)NC(C)c3ccccc3)[nH]c2cc1OC
COC(=O)c1cc(COc2ccc3ccc(=O)oc3c2)oc1C
c1ccc(Cn2ncc3c(NCC4CCCO4)ncnc32)cc1
CC(Sc1nccn1C)C(=O)Nc1ccc2c(c1)OCCO2
CC(C)C(=O)Nc1ccc2c(c1)CCCN2C(=O)c1ccco1
CCOc1ccc(-c2nnc(SC(C)C(N)=O)o2)cc1
Cc1ccc(C)c(-c2ccc(SCC(=O)N3CCOCC3)nn2)c1
COc1cccc(C2NC(=O)NC(C)=C2C(=O)OC(C)(C)C)c1OC
Cc1noc(C)c1Cn1cnc2c(cnn2-c2ccccc2)c1=O
COc1cc(C)cc(OC)c1OCC(=O)NCc1ccc(F)cc1
CCc1ccc(NC(=O)COc2ccc(-n3cnnn3)cc2)cc1
O=C(Cn1ncc2ccccc2c1=O)NC12CC3CC(CC(C3)C1)C2
O=c1c2ccccc2cnn1Cc1ccccc1F
C=CCNC(=O)c1cn2cc(C(F)(F)F)cc(Cl)c2n1
O=C(Cn1c(=O)oc2ccc(Cl)cc21)c1ccc2c(c1)OCCO2
O=C(Nc1cnc(-c2ccccc2)nc1)c1ccc(F)cc1
COC(=O)c1cc(O)c2c(c1)Oc1nc3ccccc3nc1O2
COc1ccc(OC)c(NC(=O)c2c(F)c(F)c(F)c(F)c2F)c1
CCn1c(SCC(=O)NC(C)C)nnc1-c1cccc(Cl)c1
Cc1cccc(NC(=O)COC(=O)CN2CCCCCC2=O)c1C
Cc1cccc(C(=O)Nc2ccccc2C(=O)NC2CC2)c1
Cc1ccc(NC(=O)CSc2nncn2N)cc1
CCc1cccc(C)c1NC(=O)CSc1nnc(CC)n1N
CCN1C(=O)c2oc3ccccc3c(=O)c2C1c1ccc(F)cc1
CCc1cc2c(=O)n(Cc3ccccc3C#N)cnc2s1
O=C(CCN1C(=O)COc2ccccc21)OCC(=O)c1ccccc1
O=C(CN1c2cccc3cccc(c23)S1(=O)=O)Nc1nccs1
N#Cc1ccc(OC(=O)Cc2ccccc2Cl)cc1
Cc1nc2ccc(NC(=O)c3c(F)cccc3F)cc2s1
O=S(=O)(Nc1ncccn1)c1cc(Cl)c(Cl)cc1Cl
CCCc1nnc(SCC(=O)N(CC)CC)n1N
c1ccc(CNc2ncnc3c2NCc2ccccc2O3)cc1
CCOC(=O)c1sc2nc3n(c(=O)c2c1C)CCCC3
COc1cccc(CNC(=O)c2cccc(OC(F)F)c2)c1
Cc1cc(=O)[nH]c(CNC(=O)Cc2ccc(Cl)cc2)n1
O=C(C1CCC1)N1CCN(S(=O)(=O)c2ccccc2F)CC1
O=C(COc1ccc(F)c(Cl)c1)NC1CCCC1
Cc1ccc(S(=O)(=O)NCc2ccc(C#N)cc2Cl)cc1
Cc1cccc(Cn2cnc3sccc3c2=O)c1
Cc1cc(=O)[nH]c(NCc2ccc3c(c2)OCO3)n1
Cc1ccc(SCC(=O)NCc2ccccc2F)cc1
CC1(C)CN(c2cccc(-c3ccnc4ncnn34)c2)C1=O
CN(C)C(=O)c1ccccc1NC(=O)c1ccccc1O
CN(C)S(=O)(=O)NCc1ccc(S(N)(=O)=O)cc1
O=C1NC(c2ccc3c(c2)OCCO3)Nc2ccccc21
c1coc(CNc2nc(N3CCCCC3)nc3[nH]cnc23)c1
Nc1nc(COC(=O)c2cccc(F)c2)nc(Nc2ccccc2)n1
CC(C)NC(=O)COC(=O)c1ccc(-n2cccc2)cc1
CCOC(=O)C1=C(C)N(CC)C(=O)NC1c1ccc(O)c(OC)c1
CCOCCc1nnc(NC(=O)C(C)(C)C)s1
Cc1nc(C)c(C(=O)Cc2nc3ccccc3oc2=O)o1
O=c1c(-c2ccc3c(c2)OCCO3)coc2cc(O)ccc12
COc1ccc(-c2cc(=O)c3c(O)cc(O)cc3o2)cc1O
O=C(Nc1ncc(Cc2ccccc2)s1)c1cccnc1
O=C(CSc1cc2ccccc2o1)Cn1nnc2ccccc21
CCCCS(=O)(=O)NCc1ccc2c(c1)OCO2
CC(OC(=O)c1ccc(NC(=O)CC#N)cc1)C(=O)NC1CCCC1
O=C(Nc1cc(S(=O)(=O)N2CCCCC2)ccc1Cl)C1CC1
CC(C)c1nc2cc(O)c3c(=O)n(C)c(=O)n(C)c3n2n1
Cc1ccccc1-c1nnc(SCC(=O)NC(C)(C)C)n1C
CSc1nnc(SCC(=O)NC2(C#N)CCCCC2)s1
CCc1c(C)nc(SCC(=O)N2CCC(C)CC2)[nH]c1=O
NS(=O)(=O)c1cccc(NC(=O)c2cc(=O)c3ccccc3o2)c1
Cn1ccnc1S(=O)(=O)CC(=O)Nc1ccccc1C(F)(F)F
CS(=O)(=O)Nc1c(Cl)cc(Cl)cc1Cl
Cc1cccc(OCCC(=O)Nc2ccc(-n3cnnn3)cc2)c1
CC(NC(=O)c1ccc(F)cc1F)c1ccccc1
NC(=O)c1cccnc1Nc1cc(C(F)(F)F)ccc1Cl
CC(=O)N1c2ccccc2C(C)=CC1C1CCCC(=O)C1
CCOc1ccc(OCC(=O)Nc2ccccc2C(N)=O)cc1
COc1cc(C(=O)Nc2c(C)cc(C)cc2C)ccc1OC(C)=O
Cc1nnc(SC(C)c2nc3ccccc3c(=O)[nH]2)n1N
Cc1ccc(C(OC(=O)Cn2ccnc2)c2ccccc2)cc1
Cc1occc1-c1nnc(SCCC#N)n1-c1ccccc1
CC(Oc1ccc(C#N)cc1)C(=O)Nc1ccc(C#N)cc1
COC(=O)c1c(NC(=O)COc2ccc(OC)cc2)sc(C)c1C
CCc1cc2c(CSc3nncn3C)cc(=O)oc2cc1O
O=S(=O)(NCCc1cccnc1)c1ccc(Br)cc1
Cc1ccccc1NC(=O)Cc1n[nH]c(=O)c2ccccc12
CC(=O)NC(C(=O)OCc1cnc(-c2ccccc2)s1)C(C)C
Cc1ccc(NC(=O)CSc2nnc(C(C)(C)C)n2N)cc1
N#CCCCSc1nnc2c(Cl)cc(Cl)cn12
CCN(C(=O)CSc1nnc(-c2cccnc2)o1)c1ccccc1
Cc1ccc(NC(=O)COc2ccc(Cl)cc2C(N)=O)cc1F
COC(=O)c1cc(=O)nc(-c2ccc(F)c(Cl)c2)s1
Cc1ccc(NC(=O)c2ccccc2S(C)(=O)=O)cc1Cl
CCC(C)C(NC(N)=O)C(=O)NCCc1ccc(Cl)cc1
COCCNC(=O)CSc1nnc(-c2ccc(Cl)cc2)o1
C=CCNC(=O)c1ccc(S(=O)(=O)Nc2ccc(C)cc2)cc1
CC(C)(C)NC(=O)COc1cccc(Br)c1
Cc1cnc(C(=O)Nc2ccc(Cl)cc2C)cn1
O=c1cc(CNc2cc(Cl)cc(Cl)c2)[nH]c(=O)[nH]1
COc1ccc(NC(=O)CCSc2ccccc2)cn1
Cc1c(NC(=O)c2cnccn2)c(=O)n(-c2ccccc2)n1C
COc1cccc(OC)c1C(=O)Nc1nc(C)c(C(=O)N(C)C)s1
COc1ccc(C)cc1NC(=O)COC(=O)c1ccccc1N
O=C(COc1ccc(Cl)cc1)Nc1ccc(-n2cnnn2)cc1
Cc1c(C(=O)NCc2ccccn2)sc2nc(-c3ccccc3)cn12
CCOc1ccc(S(=O)(=O)Oc2ccccc2C#N)cc1
Nc1cc(=O)[nH]c(SCC(=O)Nc2ccc(F)cc2F)n1
CC(C)C(=O)Nc1ccc(C(=O)N(CCC#N)CCC#N)cc1
COc1ccc(OC)c(S(=O)(=O)NC(C)C)c1
O=C(c1cc(-c2ccccn2)nc2ccccc12)N1CCOCC1
CC(=O)Nc1ccc(C(=O)OCc2csc(C)n2)cc1
CC(C#N)Sc1nc2ccccc2c(=O)n1CCCO
Cn1ccnc1SCCN1C(=O)c2ccccc2S1(=O)=O
Cc1cccc(C)c1NC(=O)CNC(=O)C(C)Sc1nccn1C
N#Cc1ccc(NC(=O)Cc2ccccc2F)cc1
CC(=O)Nc1ccc(NC(=O)C(C)OC(=O)C2CCCCC2)cc1
CCC(=O)Nc1cccc(NC(=O)c2ccccc2OC)c1
CCc1cccc(NC(=O)COc2cccc(C#N)c2)c1
CC(=O)Nc1ccc(NC(=O)C(C)Sc2ccccc2F)cc1
COC(=O)c1ccc(OCC(=O)N2CCc3ccccc32)cc1
Cc1cc(NC(=O)Nc2ccc(Cl)c(Cl)c2)n[nH]1
C=CCNC(=O)c1ccc(C)c(S(=O)(=O)Nc2cccc(C)c2)c1
CCc1nnc(SCC(=O)Nc2ccc(C)cc2)o1
Nc1ccc2nc(-c3ccc4[nH]c(CCCO)nc4c3)sc2c1
O=C(CCS(=O)(=O)c1ccccc1)NCc1ccc(F)cc1
CCOC(=O)N1CCC(NS(=O)(=O)c2c(F)cccc2F)CC1
Cc1csc2ncc(C(=O)NC(C)(C)C)c(=O)n12
CCOC(=O)c1c(SC)nn(C(=O)c2ccco2)c1N
CC(=O)NC(Cc1ccccc1)C(=O)Nc1ccccc1C
COC(=O)c1ccc(CSc2nc(=O)c(C)n[nH]2)cc1
Cc1cccc(C)c1OC(=O)Cn1cnc2c1c(=O)n(C)c(=O)n2C
Cn1nnnc1SCCC(=O)Nc1ccc(Cl)cc1
CC(Sc1nc2ccccc2c(=O)n1C1CCCC1)C(N)=O
O=C(CS(=O)(=O)c1nnc(-c2ccccc2)o1)N1CCOCC1
CN(C)C(=O)CSc1nc(C2CCCCC2)n(-c2ccccc2)n1
CCN(CC)S(=O)(=O)c1ccc(=O)n(CC(=O)c2ccc[nH]2)c1
Cc1nn(CCO)c2nc(-c3cccs3)cc(C(F)(F)F)c12
CC(C)Cn1c(SCC(=O)NC2CC2)nnc1-c1ccco1
O=C(COC(=O)c1cccc(F)c1)Nc1ccc2[nH]c(=O)[nH]c2c1
CCCCOc1ccc(S(=O)(=O)N2CCN(C(C)=O)CC2)cc1
Cc1cccc(C)c1NC(=O)CNC(=O)c1cnccn1
Cc1ccc(OCC(=O)Nc2ccc(S(C)(=O)=O)cc2)cc1
O=c1oc(=O)n(CCCOc2ccccc2)c2ccccc12
C=CCOc1ccc(CNc2ncn[nH]2)cc1OC
COc1cccc(C(=O)OCC(=O)N(C)C2(C#N)CCCCC2)c1
CCc1ccccc1NC(=O)CSc1nc(C)cs1
CCCNC(=O)CSc1nnc2cc(C)c3ccc(OC)cc3n12
CC(=O)c1ccc(S(=O)(=O)Nc2ccc(C)cn2)cc1
CN(C)S(=O)(=O)c1cccc(CN2CC(=O)Nc3ccccc32)c1
O=C(CCc1nc2ccccc2c(=O)[nH]1)Nc1nc2ccccc2[nH]1
CCCNC(=O)c1ccccc1NC(=O)c1cc2ccccc2o1
COCCNC(=O)c1cc(SC)ccc1Cl
CCC(C(=O)Nc1ccccn1)n1nnc2ccccc2c1=O
Cn1c(=O)oc2ccc(S(=O)(=O)NCCc3cccs3)cc21
NC(=O)c1nccnc1-c1nc2ccccc2s1
O=C1C(=O)N(CCS(=O)(=O)c2ccccc2)c2ccc(F)cc21
O=C(Nc1ccc(Cl)cn1)c1ccc2[nH]c(=O)c(=O)[nH]c2c1
O=C(CCNC(=O)N1CCn2c1nc1ccccc12)NC1CCCC1
O=C(NCCC1=CCCCC1)c1ccc2[nH]c(=O)c(=O)[nH]c2c1
CCC(=O)Nc1ccc2c(c1)nc(Cn1ccnc1)n2CC(C)C
CSc1nc2[nH]c(-c3ccccc3Cl)cc(=O)n2n1
Cc1c(C)n(Cc2cccnc2)c2ncn3nc(-c4ccco4)nc3c12
Cc1sc(C(N)=O)cc1S(=O)(=O)N(C)c1ccccc1
COc1ccc(-c2nc(-c3ccccc3)c(C)n2O)cc1OC
Cc1ccc(NC(=O)NCc2ccccn2)cc1Cl
COc1cccc(NS(=O)(=O)c2ccc(F)c(F)c2)c1
CCOc1ccc(NC(=O)NCc2ccccn2)cc1
CCC(=O)Nc1ccc(S(=O)(=O)NC(C)c2ccccc2)cc1
Cn1ncc(Cl)c1C(=O)Nc1ccc(Br)cc1
CN(C(=O)c1ccc2nccnc2c1)c1ccccc1
CSc1ccccc1NS(=O)(=O)c1ccc(C)c(C(N)=O)c1
CCOC(=O)c1sc(NC(=O)c2ccc(N(C)C)cc2)nc1C
O=C(NCc1ccncc1)Nc1ccc2c(c1)OCO2
COc1ccc(NC(=O)NC(C)c2ccncc2)c(OC)c1
COc1ccc(Cn2ccnc2CN(C(=O)C2CC2)C2CC2)cc1
Cc1ccc(CNS(=O)(=O)c2cc(F)ccc2F)cc1
Cc1cccc(OC(C)C(=O)NCc2nc(-c3ccccc3)no2)c1
Cc1c(Cl)cccc1NC(=O)N1CCN(C(=O)c2ccco2)CC1
CCn1ccc(C(=O)Nc2cccc(Cl)c2Cl)n1
Cn1nccc1C(=O)Nc1sc2c(c1C(N)=O)CCCCC2
CCS(=O)(=O)N1CCC(C(=O)Nc2cccc(SC)c2)CC1
COc1ccc(S(=O)(=O)NC2CCCC2)cc1C(C)C
O=c1oc2ccccc2cc1-c1nnnn1-c1ccc(F)cc1
Cc1ccc(CNC(=O)C2CCCN(c3cnccn3)C2)cc1
Cc1ccccc1NC(=O)c1cnc2nc(-c3cccnc3)nn2c1C
Cc1ccc(-n2ccc(=O)c(C(=O)Nc3ccccc3)n2)cc1
COC(=O)C(C)Oc1ccc(Br)cc1
CC(NC(=O)c1ccc2c(c1)CCN2S(C)(=O)=O)c1ccccc1
CC(=O)N1CCOc2ccc(S(=O)(=O)Nc3cccc(C)c3)cc21
O=C(NCCc1ccccc1)c1cc(-c2cccnc2)on1
COc1ccc(NC(=O)Cc2csc(-c3ccccc3)n2)cn1
Cc1cc(C(F)(F)F)nn1CC(C)C(=O)Nc1ccncc1
Nn1c(SCC(=O)NC2CCCCCC2)nnc1-c1ccco1
COc1ccc(CNC(=O)Cn2sc3ccccc3c2=O)cc1
Cc1ccccc1CNC(=O)C(C)n1sc2ccccc2c1=O
CCn1c(C(=O)NC2CCC(C)CC2)cc2sccc21
CCC(C(=O)NCC1CCCO1)n1ncn2c(cc3occc32)c1=O
CCc1nnc(NC(=O)Cc2coc3ccc(C)cc23)s1
CCSc1ncc(Cl)c(C(=O)Nc2nnc(SC)s2)n1
O=C(NCC1OCCc2ccccc21)C1OCCc2ccccc21
O=C(CSc1nccc(=O)[nH]1)Nc1ccccc1
COCCCNC(=O)c1nn(C)c2c1CSc1ccccc1-2
COC(=O)c1cc2occc2n1CC(=O)Nc1cccc(Cl)c1C
COCCCNC(=O)c1nnc(Cc2ccc(Cl)cc2Cl)o1
COCCNC(=O)C1CCCN(c2nc3c(C)cc(C)cc3s2)C1
COCCCNC(=O)c1nnc(Cc2ccc(F)cc2Cl)o1
Cc1ccc(CNC(=O)c2nnc(Cc3ccccc3Cl)o2)cc1
c1ccc(-n2ncc3c(SCC4CCCO4)ncnc32)cc1
COc1ccccc1CC(=O)Nc1nc(-c2ccncc2)cs1
CCOC(=O)CNC(=O)N1CC(C)Oc2ccc(Cl)cc21
Cc1ccc(-c2ccsc2C(=O)OC(C)C(N)=O)cc1
CC(Sc1nnnn1C)c1ccccc1Cl
Cc1ccc(C(=O)Cc2nc3ccccc3oc2=O)o1
Cc1ccc(-c2noc(-c3nnn(-c4ccccc4)c3N)n2)cc1
COc1ccc(NC(=O)CN2C(=O)CCc3ccccc32)c(OC)c1
O=C(CN1C(=O)CCc2ccccc21)Nc1ccc(F)c(Cl)c1
COc1ccc(C(C)=O)cc1CC(=O)Nc1cccc2cccnc12
CCOC(=O)C1=C(COC)Nc2ncnn2C1c1ccccc1F
COC(=O)c1cc(S(=O)(=O)N(C)c2cccc(C)c2)c[nH]1
Cc1csc2ncc(C(=O)Nc3cccnc3)c(=O)n12
COc1ccc(C(=O)Nc2cc(OC)c(OC)c(OC)c2)cc1OC
Cc1cc(NCc2c(CO)cnc(C)c2O)ccc1Br
Cc1cc(-c2ccc(S(=O)(=O)NCc3ccccn3)s2)on1
CC(C)NC(=O)NCc1cccn1Cc1ccccc1
CC1=C(C(=O)N2CCOCC2)C(c2sccc2C)NC(=O)N1
CC(Oc1ccc(F)cc1)C(=O)Nc1ccc(F)cc1
Cc1ccc(C(=O)NCCc2ccc(S(N)(=O)=O)cc2)c(C)c1
CC(CNC(=O)c1cc(-c2ccco2)n[nH]1)c1ccccc1
COc1cc(CCC(=O)NC2CCCCC2)cc(OC)c1OC
COc1ccc(C(=O)NCc2ccccc2)c(OC)n1
Cc1ccc(C(=O)CCC(=O)Nc2cc(C)ccc2O)cc1
O=C(Nc1cccc(N2CCCC2=O)c1)c1ccsc1
CC(C)(C)c1ccc(OCC(=O)NCC(=O)NC2CC2)cc1
Cc1ccc(CN(C)C(=O)c2ccc(O)c(Cl)c2)o1
COc1ccc(NC(=O)CNC(=O)c2ccccc2Cl)cc1
CCOC(=O)c1c(C)[nH]c(C)c1S(=O)(=O)NCc1ccccc1
NC(=O)c1cc(Cl)ccc1OCC(=O)Nc1ccccc1
COc1ccccc1CSc1ccc(NC(C)=O)cc1
Cc1ccc(Nc2nnc(SCCC(N)=O)s2)c(C)c1
Cc1sc2nc(SCCO)n(CC(C)C)c(=O)c2c1C
O=C(Nc1ccccc1Cl)c1cnc2ccccc2n1
CN(C(=O)CSc1ncccc1C#N)c1ccccc1
CC(=O)c1cccc(S(=O)(=O)Nc2ccccc2C)c1
O=C1CCCN1c1ccc(OCc2cn3cc(Cl)ccc3n2)cc1
CC(C)c1ccccc1NS(=O)(=O)c1ccc(C#N)cc1
COc1ccc(OC)c(NS(=O)(=O)c2ccc3c(c2)CCC3)c1
CC(NS(=O)(=O)c1ccc(F)c(F)c1)c1ccccn1
O=S(=O)(NCc1ccccn1)c1ccc2c(c1)OCCCO2
CC(Sc1nccn1C)C(=O)Nc1ccccc1Cl
O=C(Nc1nnc(SCc2ccccc2)s1)c1ccncc1
O=C(Nc1ccc(N2CCCC2=O)cc1)C1Cc2ccccc2O1
Cc1cc(C)c(CNC(=O)CC2C=CCC2)c(=O)[nH]1
CC1CC(=O)Nc2ccccc2N1C(=O)COC(=O)C1CCC1
O=C(NCCc1cccc(F)c1)c1ccc2c(c1)OCO2
N#CCCNS(=O)(=O)c1ccc(C(=O)NC2CCCC2)cc1
NC(=O)c1ccc(-c2nnn(CC(=O)c3ccc(Cl)cc3)n2)cc1
O=C(OCc1ncc(-c2ccc(Cl)cc2)o1)c1ccccn1
CC(C)(C)C(=O)Nc1ccc(C(=O)COC(=O)c2ccco2)cc1
O=C(COC(=O)c1ccc(Cl)cc1)NCc1ccccc1F
Cc1cccc(C(C)C)c1NC(=O)c1cnc2ccccc2n1
Cc1ccccc1CN(C)S(=O)(=O)c1ccc(F)c(F)c1F
Cc1[nH]c2ccccc2c1C(=O)C(C)Sc1nnc(C2CC2)n1C
CNC(=O)COC(=O)COc1ccc(C(C)C)c(C)c1
Cc1cc2ccccc2n1CC(=O)NCc1nnc2ccccn12
CCN(Cc1cccs1)C(=O)c1cc(OC)c(OC)c(OC)c1
COc1cn(-c2ccccc2)nc1C(=O)Nc1nccs1
N#CC1(NC(=O)COC(=O)CCc2ccco2)CCCCC1
COc1ccc(SCC(=O)Nc2nnc(-c3ccccc3)o2)cc1
CC(=O)c1cccc(OCC(=O)NC(C)c2ccc(F)cc2)c1
CN(Cc1ccco1)S(=O)(=O)c1cccs1
Cc1ccc2nc(SC(C)C(=O)Nc3c(C)nn(C)c3C)[nH]c2c1
COC(=O)c1ccc(S(=O)(=O)Nc2ccc3oc(C)nc3c2)cc1
N#Cc1cccc(Cn2nnc(-c3cccs3)n2)c1
CCn1c(CCNC(=O)CCC(C)O)nc2ccccc21
CCCCn1c(SCC(=O)Nc2ccccc2C)n[nH]c1=O
CCc1nnc(NC(=O)c2ccccc2-n2cnnn2)s1
COCCCNS(=O)(=O)c1ccc(Cl)cc1F
COCC(C)NS(=O)(=O)c1ccc(C)c(C)c1
CC(C)OCCCNS(=O)(=O)c1cccc(Cl)c1Cl
COCCNC(=O)Cn1c(C)nc2ccccc2c1=O
O=C(CSc1nccn1Cc1ccco1)Nc1ccccc1
N#Cc1cccc(Cn2cnc3ccc(Br)cc3c2=O)c1
COc1cc(C#N)ccc1OCC(=O)c1ccc(C)s1
C=CCn1c(=O)n(CC=C)c(=O)n(CC(=O)Nc2ccccc2)c1=O
CCCCn1c(SCc2ccccc2C#N)n[nH]c1=O
CCc1cccc(C)c1NC(=O)C1Cc2ccccc2C(=O)O1
COc1ccc(S(=O)(=O)Nc2ccc(C)c(F)c2)cc1OC
O=C(COc1ccc(F)cc1)Nc1nnc(C2CC2)s1
O=C(Nc1nnc(C2CC2)s1)c1ccc2c(c1)OCCO2
O=C(Cn1cnc2ccc(Cl)cc2c1=O)N1CCCCC1
CNC(=O)CSc1nnc(-c2cccc(C)c2)n1Cc1ccco1
CCCCN1CC(C(=O)N2CCN(c3ccccc3F)CC2)CC1=O
CN(Cc1ccccc1)C(=O)COc1cccc2c1OC(C)(C)C2
COC(=O)c1ccc(Cn2c(-c3nnco3)cc3ccccc32)o1
Cc1ccnn1-c1ccc(C(=O)OC2CCOC2=O)cc1
CC1CCC(N(C)C(=O)COC(=O)c2ccc(O)cc2O)CC1
CC1CN(C(=O)Cn2cnc3sccc3c2=O)CC(C)O1
CCCn1c(C)cc(C(=O)Cn2cnc3sccc3c2=O)c1C
CCOC(=O)c1cnc(N2CCCCC2)nc1N
COCc1ccc(C(=O)Nc2ccc(F)c(F)c2)cc1
CCC(=O)Nc1ccc(C(=O)COC(=O)c2cccs2)cc1
CCn1c(SCC(=O)N(C)Cc2ccc(C)o2)nnc1C1CC1
Cc1c(C(=O)OCC(=O)NCC2CCCO2)sc2ccccc12
CCCOc1ccc(S(=O)(=O)NCc2cccnc2)cc1C
Cc1cccc(Cn2cc(C(=O)Nc3c(C)cccc3C)ccc2=O)c1
Cc1cc(C(=O)OCC(=O)NC2CCCCC2)c(C)n1C1CC1
COc1cc(CNn2nnnc2N)ccc1OCC(N)=O
C=CCn1nnnc1NCc1cc(Cl)c(OC)c(OC)c1
O=C(CSc1ncn[nH]1)c1ccc2c(c1)OCO2
O=C(CSc1ncn[nH]1)Nc1ccc(F)cc1Cl
Cc1cccc(NC(=O)c2nc3nccc(C)n3n2)c1
Cc1ccc(NC(=O)c2nn(-c3ccccc3)nc2C)cc1
CCc1cccc(C)c1NC(=O)C1CC1(Cl)Cl
COC(=O)c1ccc(NC(=O)c2cc(C)on2)cc1
COc1ccc(C)cc1NC(=O)CCC(=O)N1CCN(C(C)=O)CC1
Cc1ccc(Br)cc1S(=O)(=O)N1CC(C)OC(C)C1
Cc1nc2ccc(NC(=O)CC3CCCC3)cc2s1
Cn1c(CNS(=O)(=O)c2cccc(Cl)c2)nc2ccccc21
COc1ccc(C(=O)NCC(=O)OCc2ccccc2Cl)cc1
CC(NC(=O)CSc1nnnn1-c1ccc(O)cc1)c1ccco1
O=C(Nc1cc(Cl)ccc1-n1cncn1)c1cc(F)cc(F)c1
Cc1ccc(S(=O)(=O)N(C)CC(=O)NC(C)C)cc1C
CN(Cc1nc(-c2ccccc2)no1)C(=O)Cc1ccccc1
NC(=O)c1oc2ccccc2c1NS(=O)(=O)c1ccccc1
Cc1cccc(OCCNC(=O)COc2ccc3c(c2)OCO3)c1
Nc1ccnn1Cc1ccccc1Br
O=C(Cc1csc(-c2ccsc2)n1)NCc1ccccc1F
CC(=O)c1c(C)[nH]c(C(=O)C(C)Sc2nncn2C)c1C
CC(C)CCNc1nc(-c2ccc3c(c2)NC(=O)CO3)cs1
CNc1nc(-c2cc(C)n(-c3nccs3)c2C)cs1
Cc1cccc(NC(=O)Cc2nc(-c3cc(C)n(C)c3C)cs2)c1
CC(Nc1ccc(N2CCCC2=O)cc1)C(=O)N1CCCC1
COC(=O)c1ccccc1NC(=O)COc1ccc(C#N)cc1Cl
CN(Cc1ccsc1)C(=O)Cn1c(=O)oc2cc(Cl)ccc21
CCn1cnnc1SCc1ccc(C(=O)Nc2ccccc2)cc1
COc1ccc(NC(=O)Cn2nc(-c3ccc(F)cc3)oc2=O)cc1
COc1ccc(CC(=O)Nc2nccs2)cc1F
CC(C)(C)OC(=O)NCCC(=O)Nc1cccc(C#N)c1
O=C(CSc1ccc(F)c(F)c1)NCc1ccc2c(c1)OCO2
Cc1cc(=O)c(C(=O)NC2CC2)nn1-c1ccccc1F
COc1ccc(Cl)cc1NCC(=O)Nc1cccc(C#N)c1
CC(C)(C)NS(=O)(=O)c1cccc(NC(=O)C2CCCC2)c1
Cc1cnc(NC(=O)Nc2cccc(C(F)(F)F)c2)s1
Cc1cnc(NC(=O)CCn2[nH]c(=O)ccc2=O)s1
O=C(Cn1c(=O)cnc2ccccc21)NCCc1c[nH]c2ccccc12
Cc1csc(=O)n1CCC(=O)OCC(=O)N1CCc2ccccc21
Cc1nc(-c2ccccc2)sc1C(=O)Nc1ccc(C(N)=O)cc1
COc1ccc(NC(=O)C(NC(=O)c2ccccc2C)C(C)C)cc1
CC(CCc1ccco1)NC(=O)c1ccc(C#N)cc1
COc1cccc(CSc2nnc(C3CC3)n2N)c1
CC(C)CN1C(=O)C2(OCCO2)c2cc(Cl)ccc21
C=CCn1nnnc1SCC(=O)Nc1cccc2ccccc12
Cc1ccc(S(=O)(=O)CCC(=O)N2CCCC(C(N)=O)C2)cc1
CC(=O)c1cccc(NC(=O)CCC(=O)N2CCOCC2)c1
O=C(CCS(=O)(=O)c1ccc(F)cc1)NC1CC1
COc1cc(C(=O)NC2CC2)cc(Cl)c1OC
CS(=O)(=O)c1ccc(C(=O)Nc2ccc(F)c(F)c2)cc1
Cc1ccc(S(C)(=O)=O)cc1C(=O)Nc1ccc(F)c(F)c1
COc1ccc(NS(=O)(=O)c2ccc3nc(C)c(C)nc3c2)cc1
Cc1ccc(S(=O)(=O)N2CCCC(C)C2)cc1C
O=C1N(CCOc2ccc(Cl)cc2)c2ccccc2C12OCCO2
CC(C)CN1C(=O)C2(OCCO2)c2c(Cl)ccc(Cl)c21
CC(C)c1nnc(NC(=O)c2cncc(Br)c2)s1
Cc1cc(C)c(NC(=O)CN(C)C(=O)c2cc3ccccc3[nH]2)c(C)c1
CC(C)NC(=O)NCc1ccc(C(=O)NCc2cccnc2)cc1
C=CCOc1ccc(C(=O)Nc2cccc(O)c2)cc1
CC(C)(C)OC(=O)N1CCC(C(=O)Nc2ccc(F)c(F)c2)CC1
O=C(Cc1ccccc1)NCC(=O)NC1CCCCCC1
O=C(Cc1nc(-c2ccc(F)cc2)cs1)NCc1ccccc1
Cc1nc2cc(NS(=O)(=O)c3ccccc3F)ccc2o1
CC(C)C(NC(N)=O)C(=O)NCCSc1ccc(Cl)cc1
N#CCc1ccc(NC(=O)COc2ccccc2C#N)cc1
N#CCc1ccc(NC(=O)COc2ccc(F)cc2)cc1
CCOc1cc(S(=O)(=O)N2CCCCC2)c(C)cc1C
CC(C)C(NC(N)=O)C(=O)NC1CCCCCC1
CN(CCOc1ccc(Cl)cc1)C(=O)c1ccc(=O)[nH]n1
COC(=O)c1ccc(CSc2nnc(C(F)(F)F)n2N)o1
N#CCCN(Cc1ccco1)C(=O)CSc1ncn[nH]1
CCNC(=O)c1cccc(NC(=O)CSc2ncn[nH]2)c1
CC1CC1c1ccc(C2Nc3ccccc3C(=O)N2C2CC2)o1
CNc1nnc(SCc2nc(-c3ccsc3)no2)s1
CN(C)S(=O)(=O)c1ccc(F)c(C(=O)NCc2ccco2)c1
CCCC(C(=O)Nc1ccc(S(N)(=O)=O)cc1)c1ccccc1
COC(=O)C1CCN(C(=O)CSc2ncnc3ccccc23)CC1
CC(=O)Nc1ccc(NC(=O)c2ccccc2)c(O)c1
CC1CC(Sc2nnc(-c3ccco3)n2-c2ccccc2)C(=O)O1
COc1ccccc1N1CCN(C(=O)CSc2ccncc2)CC1
O=C(CNC(=O)c1ccccc1F)NC1CCCCC1
CC(=O)NCCSc1nc(-c2ccccc2)c2c(C)cc(C)nn12
CC(CC(=O)N(CCC#N)CCC#N)c1ccccc1
O=C(Cn1ccc2ccccc2c1=O)Nc1ccccc1
C#CCNS(=O)(=O)c1ccc(C(=O)NCC(F)(F)F)cc1
CNC(=O)CN(C)S(=O)(=O)c1ccc2c(c1)CCCC2
CCOC(=O)CCC(=O)Nc1ccccc1C(=O)N1CCOCC1
CC(C)c1nnc2sc(C=Cc3ccco3)nn12
CC(Sc1nnc(C2CC2)n1C1CC1)C(=O)NC(C)(C)C
CC(=O)c1c[nH]c(C(=O)OCc2coc(-c3cccs3)n2)c1
CN(Cc1nc2ccccc2s1)C(=O)c1cccc(NC(N)=O)c1
Cc1nc(-c2cc3c4c(c2)CC(=O)N4CCC3)cs1
CCCCN1CC(C(=O)Nc2nc3ccc(OC)cc3s2)CC1=O
O=C(CNC(=O)c1ccccc1F)Nc1ccccc1Cl
O=C(Cn1ccc(C(F)(F)F)n1)Nc1cccc(Cl)c1
COc1ccc(Cl)cc1NC(=O)CNC(=O)c1ccccc1
C=CCNC(=O)c1ccc(NS(=O)(=O)c2ccc(F)cc2)cc1
CN(CC(=O)Nc1c(Cl)cccc1Cl)C(=O)Cn1cnnn1
CCOC(=O)c1ccccc1NC(=O)c1sc(C)nc1C
COc1ccc(NC(=O)CN(C)C(=O)c2cccs2)cc1
Cc1ccc(C(=O)COC(=O)c2cc(C)n(C3CC3)c2C)s1
CS(=O)(=O)N1CCCc2cc(C(=O)N3CCCC3)ccc21
O=C(CSc1nnnn1CC1CCCO1)c1c[nH]c2ccccc12
O=C(NCc1ccccc1F)c1cc(C2CC2)nn1-c1ccccc1
CC(CNC(=O)c1cnc2n(c1=O)CCS2)c1ccccc1
Cc1ccc(C(=O)CSc2nc(C)c(C)o2)cc1
Cc1nc(SCC(=O)Nc2ccc3c(c2)OCO3)oc1C
Cc1ccnc2nc(C(=O)Nc3ccc(F)cc3)nn12
Cc1cc(C(=O)OCC(=O)NCC2COc3ccccc3O2)c(C)o1
CN(CC1COc2ccccc2O1)C(=O)c1ccc2ncsc2c1
CC(c1nc2ccccc2s1)N(C)C(=O)c1cc(F)cc(F)c1
CC(C)Cn1nc(C(=O)NC(C)C2CC2)c2ccccc2c1=O
O=C(CNC(=O)c1ccccc1)Nc1ccc2c(c1)CCC2
COc1cccc(CNC(=O)CNC(=O)c2ccc(C)c(C)c2)c1
O=C(CNC(=O)C1CCOCC1)Nc1ccc(F)c(F)c1
CCc1cc(C(=O)NC2CCSc3ccccc32)sc1C
CCNC(=O)C(C)NC(=O)c1cc(S(N)(=O)=O)ccc1OC
Cc1cccc(C(=O)NCCCNC(=O)c2cc3ccccc3[nH]2)c1
COc1cc(C(=O)N2CC(=O)Nc3ccccc32)cc(Cl)c1OC
CCn1nnc2cc(C(=O)Nc3ccc(C)c(C)c3)ccc21
CS(=O)(=O)c1ccc(NC(=O)CCCSc2ccccc2)cc1
CC(=O)c1sc(NC(=O)COc2ccc3c(c2)CCC3)nc1C
CCC(Oc1ccccc1F)C(=O)N1CCCC1
CC1CN(C(=O)c2cncc(Br)c2)CC(C)O1
Cc1ccc(NC(=O)C23CCC(C2)C(C)(C)C3=O)cc1Cl
COc1cccc(NC(=O)CSc2nc3ccc(OC)cc3[nH]2)c1
Nc1ccc(-c2n[nH]c(=O)c3ccccc23)cc1N
CC(=O)Nc1cccc(Nc2nc3ccccc3n3c(C)nnc23)c1
Cc1ccccc1OCC(=O)Nc1ccc2[nH]c(=O)sc2c1
COCCN1CCN(Cc2ccc(C(=O)NC(C)C)cc2)C(=O)C1=O
CCOC(=O)C1CCN(C(=O)C2COc3ccccc3C2)CC1
COc1ccc(C(C)=O)cc1CSc1nccc(=O)[nH]1
O=c1[nH]c(NCCO)nc2c1C1(CCCC1)Cc1ccccc1-2
Cc1ccc(NC(=O)c2cccc(N3CCCS3(=O)=O)c2)cc1C
CCOC(=O)N1CCC(NC(=O)Nc2ccc(C)cc2C)CC1
Clc1cc(Cl)cc(NCc2cccnc2)c1
Cc1cc(-c2nn3c(C(C)C)nnc3s2)ccc1N
Cn1c(SCC(=O)c2ccc(F)c(F)c2)nnc1-c1cccnc1
Nn1cc(-c2cccs2)nc1SCc1ccccc1
Cc1nc(NCC(C)O)c2c3c(sc2n1)CCCC3
CCc1noc(C)c1C(=O)OCc1nnc(-c2ccco2)o1
Cc1cc(F)ccc1NC(=O)Cc1cn2ccsc2n1
COc1ccc(Cl)cc1NC(=O)C(C)Cn1nc(C)cc1C
CCCCOc1ccc(S(=O)(=O)n2cccn2)cc1C
CCOc1cc(C)c(C)cc1S(=O)(=O)N1CCC(C(N)=O)CC1
Cc1c(C(=O)Nc2cccc(C(F)(F)F)c2)nnn1-c1ccccc1
CCc1c(C(=O)Nc2ccc(C)cc2)cnn1-c1ccccn1
CCc1c(C(=O)Nc2ccc(C)cc2)nnn1-c1ccccc1
COc1ccc(-n2ccnc2SCCn2c(C)csc2=O)cc1
C=CCNC(=O)c1ccccc1NC(=O)COc1ccccc1C
CC(=O)Nc1ccc(CC(=O)Nc2nc3ccc(F)cc3s2)cc1
Cn1c(SCCOc2ccc(C#N)cc2)nnc1C(F)(F)F
COC(=O)CSc1nc2c(c(=O)n1C)SC(C)C2
O=c1[nH]cnc2c1C1(CCCCC1)Cc1ccccc1-2
CCCNC(=O)C(C)NC(=O)c1ccc2cc(OC)ccc2c1
O=C(CSc1nncn1C1CC1)Nc1ccc(OC(F)F)cc1
CC(=O)Nc1ccc(C(=O)N(C)Cc2ccc(C)o2)cc1
CC(C)CCNC(=O)COc1ccc2nc3n(c(=O)c2c1)CCC3
O=C(NCc1cc(=O)n(-c2ccccc2)[nH]1)c1ccc2ccccc2c1
O=c1c(Cl)c(NCCCO)cnn1-c1ccc(C(F)(F)F)cn1
N#Cc1ccc(CS(=O)(=O)NCCc2ccccc2)cc1
COC(=O)c1ccc(COc2cc(C(C)=O)ccc2NC(C)=O)cc1
O=C(CCCOc1ccccc1)Nc1nc(-c2ccccn2)cs1
COc1ccc(C)cc1CN(C)C(=O)c1ccc2[nH]nnc2c1
O=c1c2c(-c3ccccc3)csc2ncn1CCc1ccncc1
O=C(Cc1csc(-c2ccc(F)cc2)n1)Nc1cccnc1
O=C1Cc2cc(NC(=O)c3ccc(F)cc3)ccc2N1
CN1C(=O)CCc2cc(NC(=O)c3ccccc3F)ccc21
Cc1ccc(C(=O)Nc2ccc3c(c2)CCC(=O)N3)cc1
CCC(Oc1ccccc1C(N)=O)C(=O)Nc1cc(C)on1
CC(Oc1ccc2c(c1)OCCO2)C(=O)Nc1ccccc1Cl
O=C(CC1CCCC1)NCc1ccc(NC(=O)C2CC2)cc1
Cc1c(C(=O)NCC(=O)N(C)C)oc2c(Cl)cccc12
C=CCSc1nnc(NCc2ccc(F)cc2)s1
CCOc1ncccc1C(=O)N1CCCC1c1nnc2ccccn12
COC(=O)c1ccc(NC(=O)C2CCCN2S(C)(=O)=O)cc1
COC(=O)c1c(C)[nH]c(C(=O)OCC2CCCO2)c1C
COc1cc(Cl)ccc1C(=O)Nc1nc(C)cs1
CC1CCCN(C(=O)COC(=O)c2ccccc2)C1
C=CCc1cc(C(=O)Nc2cccc(C(C)=O)c2)cc(OC)c1OC
CCOC(=O)c1c(C)[nH]c(C(=O)NCCC(C)C)c1C
CC1CCC(NS(=O)(=O)Cc2ccccc2)CC1
CCc1ccccc1NC(=O)CN(C)C(=O)c1cc(F)ccc1F
CNC(=O)Cn1nc(-c2ccccc2)c2sc(C)nc2c1=O
CC1(C)COc2ccc(NC(=O)C3CCCC3)cc2NC1=O
Cc1cc(C)n2nc(CC(=O)Nc3nc4ccccc4s3)nc2n1
COC(=O)C(NC(C)=O)(Nc1nc2ccccc2s1)C(F)(F)F
CC(C)Sc1ccc(C(=O)Nc2onc3c2CCC3)cc1
O=C(CSc1nc(C2CCCO2)n[nH]1)Nc1ccccc1
COC(=O)c1c(C)cccc1NC(=O)c1ccc(NC(C)=O)cc1
O=C(Cc1n[nH]c(=O)c2ccccc12)NCC(=O)NC1CCCC1
O=C(NCc1ccncc1)c1ccc2nc(-n3cccc3)sc2c1
Brc1ccc(-c2noc(-c3cnccn3)n2)cc1
O=C(c1ccccc1)c1cc2c(cc1NC(=O)C1CC1)OCCO2
CCOCC(=O)Nc1ccc2c(c1)CN(C(=O)CC)CC2
CC(C)Nc1nnc(SC2CCCCC2=O)s1
CC1CCCN(C(=O)Cn2nc(-c3ccc(F)cc3)oc2=O)C1
O=C(Cn1nnc2ccccc2c1=O)NCCCn1ccnc1
CCOc1nn(CC)cc1C(=O)Nc1ccc(Cl)cc1
CCOc1nn(CC)cc1C(=O)Nc1cc(F)ccc1F
CCCOc1nn(CCC)cc1C(=O)Nc1ccc2c(c1)OCCO2
COCCOC(=O)c1cnc(Nc2nc3ccccc3o2)nc1C
CC(=O)Nc1ccc(NC(=O)CSc2nccn2C)cc1C
CC(C)(C)C(=O)NCC(=O)N1CCN(c2cccc(Cl)c2)CC1
Cc1ccccc1CC(=O)Nc1cccc(C(=O)NC2CC2)c1
Cn1ccnc1C(NC(=O)c1ccc(F)cc1)c1ccccc1F
CN1C(=O)CCc2cc(NC(=O)c3cc(Cl)ccc3Cl)ccc21
CCOc1ccc(CC(=O)Nc2ccc3c(c2)CCC(=O)N3)cc1
COc1ccc(C(=O)NCCc2ccc(OC)c(OC)c2)cc1C
Cc1cc2nn(-c3ccc(F)cc3)nc2cc1NC(=O)C(C)C
Cc1ccccc1OCC(=O)Nc1ccc2[nH]c(=O)[nH]c2c1
Cc1ccc2nc(NC(=O)CNC(=O)c3ccccc3F)sc2c1
O=C(COc1cccc2cccnc12)NCc1ccccc1Cl
Cc1cccc2nc(C(=O)N(C)CC(=O)Nc3ccc(F)cc3)cn12
COCc1cccc(C(=O)N2CCN(c3ccccc3OC)CC2)c1
CC(C)c1nnc(NC(=O)Nc2ccccc2F)s1
Cc1cc(C)cc(N2CC(C(=O)N3CCc4ccccc4C3)CC2=O)c1
COc1cc(C)ccc1OCC(=O)Nc1cccc(C)n1
COC(=O)c1ccc(C(=O)NCCc2ccccn2)cc1
CCSc1nc(=O)c2c(n1C)NC(=O)CC2c1ccc(C)cc1C
O=C(Cn1ncc2c(Cl)cccc21)NCc1ccc(F)cc1
COc1cccc(NC2=NS(=O)(=O)C(c3ccccc3)=C2C)c1
NC(=O)C1CN(C(=O)Cc2ccc3c(c2)CCC3)c2ccccc2O1
C=CCSc1nnc(NC(=O)c2cnccn2)s1
Cc1noc(C)c1CC(=O)Nc1cc(Cl)cc(Cl)c1
COCCN1CN(n2c(C)nnc2C)Cn2c1nc1ccccc12
O=c1[nH]c2ccccc2cc1-c1noc(-c2ccncc2)n1
COCc1nc2ncnn2c(N)c1-c1ccccc1
COCc1nn2c3c(cnc2c1-c1ccc(OC)cc1)C(=O)CCC3
COc1ccc(NC(=O)c2sc3ncccc3c2N)cc1
Cc1cccc(C(=O)NCCC(=O)NC2CCCC2)c1
Cc1ccc(CNC(=O)CCNC(=O)c2cccc(C)c2)cc1
CCOc1ccc(OCC)c(NC(=O)c2ccc(C)o2)c1
O=C(Nc1nnc(Cc2ccc(Cl)cc2)s1)c1cccnc1
CCCn1nc(NC(=O)COC)c2cc3ccc(C)cc3nc21
C#CCNC(=O)N1CCN(c2ccc(C(C)=O)cc2)CC1
Cc1cccc(NC(=O)c2cc(C3CC3)nc3onc(C)c23)n1
Cc1cccnc1NC(=O)CNC(=O)Cc1ccccc1
CCc1noc(C)c1C(=O)Nc1nc(-c2cc(F)ccc2F)cs1
CCC(C)NC(=O)Cc1csc(-c2cccs2)n1
CN(C)C(=O)CN(C)S(=O)(=O)c1ccc(F)c(F)c1
CCn1nccc1NC(=O)Cc1coc2ccc3ccccc3c12
O=C(COc1cccc(F)c1)Nc1ncccc1O
CC(=O)c1ccc(S(=O)(=O)Nc2ccn(C)n2)cc1
COc1ccc(C)cc1NCC(=O)NC(C)(C)C
O=C(CSc1ncnc2ccsc12)NCc1ccco1
COc1ccccc1NC(=O)CSc1nnnn1C(C)(C)C
Cc1cc(C)cc(NC(=O)c2ccc3c(c2)NC(=O)CS3)c1
N#Cc1ccsc1NC(=O)CSc1n[nH]c(N)n1
Cn1ccc(NC(=O)COc2cc(Cl)ccc2Cl)n1
CNS(=O)(=O)Cc1ccc(CNC(=O)c2cccc(F)c2)cc1
N#Cc1c(NC(=O)CCn2ccnc2)sc2c1CCCCC2
Cc1nc2c3c(C)c(C)sc3nc(NCc3ccccc3)n2n1
Cc1[nH]n(-c2nc3ccccc3[nH]2)c(=O)c1CCc1ccccc1
CC(C)n1ncc2c1NC(=O)C(C#N)C21CCCC1
O=C(c1cc(S(=O)(=O)N2CCCCC2)c[nH]1)N1CCCCC1
COc1ccccc1CCNC(=O)c1cccs1
CCC(Oc1cccc2cccnc12)C(=O)Nc1cc(C)on1
CC(=O)c1sc(NC(=O)c2ccc(C)o2)nc1-c1ccccc1
Cc1ccccc1OCC(=O)NC(C)c1ccc2c(c1)OCCO2
CN(Cc1ccco1)C(=O)c1cc(C2CC2)nn1-c1ccccc1
CCOc1ccccc1N1CC(C(=O)Nc2ncc(C)s2)CC1=O
N#Cc1cccc(CSc2n[nH]c(=O)n2C2CC2)c1
COc1ccc(C(=O)Nc2cccc(C(C)=O)c2)cn1
Cc1ccc(C(=O)Nc2nnc(C3CC3)s2)cc1F
O=C(Cc1ccc2c(c1)OCO2)Nc1ccccc1F
COC(=O)c1ccsc1NC(=O)Cc1ccc(SC)cc1
Cc1ccc(-n2nnnc2CNC(=O)NC(C)(C)C)cc1C
CCCNC(=O)Cn1cc(Br)c(=O)[nH]c1=O
CN(Cc1ccc(F)cc1)C(=O)c1cc(=O)[nH]c2ccccc12
COc1cc(C2NC(=O)c3ccccc3N2)cc(Cl)c1OC
CC(C)Sc1ccc(C(=O)Nc2nnc(-c3ccco3)o2)cc1
CCOc1ccc(-n2ccnc(NCCC(C)C)c2=O)cc1
Cc1oc(C)c(C(=O)OCC(=O)Nc2ccc(Cl)cn2)c1C
COc1ccc(-c2cc(=O)c3cc(NC(C)=O)ccc3o2)cc1
N#Cc1ccccc1NC(=O)CNc1ccccc1F
O=C(NCCSc1ccccc1)c1ccc(-n2cncn2)cc1
Cc1cn2c(nc3c2c(=O)n(Cc2cccc(Cl)c2)c(=O)n3C)o1
Cc1ccccc1Cn1c(=O)c2c(nc3oc(C)c(C)n32)n(C)c1=O
Cc1nc(SCC#N)c2c(=O)n(C)c(=O)n(CC(C)C)c2n1
Cc1cccc(Cc2cnc(NC(=O)Cc3c(C)noc3C)s2)c1
CCCNC(=O)C(C)NC(=O)c1oc2ccc(OC)cc2c1C
Cn1c(N)c(-c2csc(-c3ccsc3)n2)c(=O)n(C)c1=O
CCN(CC)C(=O)CN1CCCN(Cc2ccccc2)S1(=O)=O
O=C(Nc1cccc(F)c1)c1n[nH]c2c1CCc1ccccc1-2
Cc1ccc(NC(=O)c2n[nH]c3c2COc2ccccc2-3)cc1
Cc1ccc(NC(=O)c2n[nH]c3c2COc2ccccc2-3)cc1F
COc1ccc(C)cc1Cn1nnc(-c2ccccc2)n1
CC(Nc1ncnc2scc(-c3ccccc3)c12)C(N)=O
CCN(CC)C(=O)Cc1csc(NC(=O)NC2CCCC2)n1
CNC(=O)C1Cc2ccccc2N1C(=O)Nc1ccc(OC)cc1
NC(=O)Cn1c(CO)cnc1SCc1ccc(Cl)cc1
O=c1nc(SCc2ccccc2F)c2c(n1CCCO)CCCC2
CC(C)(C)c1cc(NC(=O)CSc2nncs2)on1
CC(=O)c1oc2ccccc2c1NC(=O)COC(=O)c1ccoc1
CSc1cccc(NC(=O)Nc2ccc(Cn3cncn3)cc2)c1
CCOCCOc1ccc(NC(=O)c2ccccc2)cc1
COc1cc2c(cc1OC)CN(C(=O)c1cc3c(s1)CCC3)CC2
Cc1ccc(NC(=O)CSc2nncs2)c(F)c1
Cc1ccc(C)c(NCC(=O)Nc2cc(C)on2)c1
O=C(CNC(=O)NC(c1ccccc1)C1CC1)NC1CC1
Oc1cc(CSc2ccccn2)nn1-c1ccc(F)cc1
Clc1ccc(-c2cnc(CSc3nncn3C3CC3)o2)cc1
CNC(=O)C(C)Sc1nnnn1-c1ccc(C)cc1
Cc1ccc(Cn2c(CO)cnc2SCC(N)=O)cc1
CCCCOC(=O)CCn1cnc2c(cnn2C)c1=O
O=C(CNc1cccc(F)c1)Nc1c(F)cccc1F
Cc1nn(C)c(C)c1CCC(=O)Nn1cnc2ccccc2c1=O
CN(C1CC1)S(=O)(=O)c1ccc(C(=O)N2CCCCC2)cc1
Nc1nccnc1C(=O)OCC(=O)NC12CC3CC(CC(C3)C1)C2
Cc1nc(C)c(C(=O)OCc2nc(-c3ccccc3)no2)s1
CCc1c(C)sc(NC(=O)C(C)Oc2cccc(C)c2)c1C(N)=O
Cc1nc(N2CCOCC2)nc2c1C(=O)CC(C)C2
C#CCNC(=O)Cn1nnn(-c2ccccc2Cl)c1=O
CC(C)Cn1c(NC(=O)NC(C)(C)C)c2ccccc2nc1=O
CC(=O)Nc1ccc(C(=O)Nc2ccccc2C(C)=O)cc1
CC(=O)c1ccc(C(=O)Nc2ccc3ncsc3c2)cc1
COc1ccc(S(=O)(=O)CC(=O)Nc2cc(C)on2)cc1
O=C(NCC1(c2ccccc2)CCC1)c1cnc2sccn2c1=O
CC=CCn1c(=O)c2c(nc3n(C(C)CC)c(C)cn23)n(C)c1=O
CCn1c(=O)n(CC(=O)NC2CCCCC2C)c2ccccc21
CSc1ccc(CC(=O)Nc2nc(-c3ccccn3)cs2)cc1
Cc1[nH]c(=O)nc(SCC(=O)NCc2ccco2)c1C#N
CCNC(=O)C1CCN(S(=O)(=O)c2cc(F)ccc2OC)CC1
CCC(c1ccccc1)c1nn2c(-c3ccccn3)nnc2s1
Cc1ccc(-c2nn3c(-c4ccccn4)nnc3s2)cn1
Cc1cc(C(=O)N(C)C)ccc1NS(=O)(=O)c1ccccc1
CC(C)n1c(=O)[nH]c(=O)c2c(-c3ccc(F)cc3)ccnc21
Cc1ccc(Cl)cc1N(C(C)C(=O)NC1CC1)S(C)(=O)=O
CCCn1c(NCCO)nc2c1c(=O)[nH]c(=O)n2C
Cc1cc(C(F)(F)F)c(C#N)c(SCC(O)c2ccccc2)n1
CCN(Cc1ccc2c(c1)OCO2)C(=O)Nc1ccccc1OC
Cc1ccnc(NC(=O)C2Cc3ccccc3S2)c1
CCN(CC)C(=O)c1ccc(NC(=O)CCc2cccc(F)c2)cc1
COC(=O)c1ccc(C(=O)n2nnc3ccccc32)cc1
CC(NC(=O)c1ccco1)C(=O)Nc1ccc(F)c(Cl)c1
NC(=O)C(OC(=O)CCc1ccsc1)c1ccccc1
CCOCCOc1ccccc1NC(=O)Nc1ccccc1
CCSc1ccccc1C(=O)Nc1ccc(S(C)(=O)=O)cc1
CS(=O)(=O)c1ccccc1NC(=O)c1cc(Cl)ccc1Cl
O=C(Nc1ccc2nc(N3CCCC3)sc2c1)c1ccc(O)nc1
CC(C)NC(=O)COC(=O)Cn1nc(-c2cccs2)oc1=O
CCCn1c(NC(=O)c2n[nH]c(=O)c3ccccc23)nc2ccccc21
CCCn1c(=NC(=O)c2ccc(-n3cncn3)cc2)[nH]c2ccccc21
Cc1ccc2c(c1)N(CC(=O)Nc1ccccc1Cl)C(=O)CO2
CN(C)c1cccc(C(=O)NCc2cccc(NC(=O)C3CC3)c2)c1
Cc1ccc(NC(=O)CNc2ccccc2C(N)=O)cc1
COc1ccc(C(C)=O)cc1COC(=O)Cc1cccc2cccnc12
NC(=O)c1ccccc1NCC(=O)Nc1ccc(F)cc1
CCc1ccc(CC(=O)Nc2nnc(C3CCCCC3)o2)cc1
COc1ccc(CCC(=O)Nc2ccc3[nH]c(C)nc3c2)cc1OC
Cc1nc2cc(F)ccc2cc1C(=O)OCc1nc(N)nc(N)n1
NC(=O)c1ccccc1NCC(=O)N1CCc2sccc2C1
CCCCNC(=O)CSc1nc(C2CC2)nc2ccccc12
Cc1cc(C(=O)Nc2cccc(C#N)c2)c2cnn(C(C)C)c2n1
O=S(=O)(NCc1ccccc1Cn1cccn1)c1ccccc1
O=C(NC1CCSc2ccc(F)cc21)c1ccc(=O)[nH]c1
CC(NC(=O)CC1C=CCC1)c1ccc(S(C)(=O)=O)cc1
O=C(Cc1cccc2ccccc12)Nc1nnc(C2CCCO2)o1
Cc1cc(C)cc(-c2nnc(SCC(=O)N3CCNC(=O)C3)o2)c1
CC(=O)N1CCN(C(=O)Nc2cccc3ccccc23)CC1
O=C(NC1CCS(=O)(=O)c2ccccc21)C1CCC1
O=C(CNc1ccc(F)c(F)c1F)Nc1ccc(F)cc1
Cc1ccc(C(=O)Nc2c(C)nn(-c3ccccc3)c2C)s1
O=c1[nH]c2ccc(S(=O)(=O)Nc3cc(F)ccc3F)cc2o1
Cc1ccc(NC(=O)CNc2ccccc2C(N)=O)cc1Cl
CN(C)S(=O)(=O)c1ccc(CNC(=O)c2ccc(C#N)cc2)s1
NC(=O)C(OC(=O)c1cccc2ccccc12)c1ccccc1
CCCCc1nnc2sc(C3COc4ccccc4O3)nn12
CC(=O)Nc1ccc(OCC(=O)NC(c2ccccc2)C(C)C)cc1
Cc1cccc(N2CC(C(=O)Nn3cnnc3)CC2=O)c1
Cc1cc(C)cc(N2CC(C(=O)n3nnc4ccccc43)CC2=O)c1
Cc1ccc(NC(=O)CNC(=O)Cc2ccccc2)cc1Cl
CCCc1cc(=O)[nH]c(SCC(=O)N(C)Cc2ccc(F)cc2)n1
COc1cc(NC(=O)c2cc3ccccc3[nH]2)ccc1N1CCCC1=O
CC1CCc2nc(NC(=O)c3ccoc3)sc2C1
CC1CN(C(=O)CCc2c[nH]c3ccccc23)CCO1
COc1ccc(NC(=O)C2Cc3ccccc3S2)c(OC)c1
O=C(NCCc1cnn(-c2ccccc2)c1)c1ccc2c(c1)OCO2
Cn1c(CSc2nnnn2-c2cccc(F)c2)cc(=O)n(C)c1=O
CCS(=O)(=O)c1ccc(NC(=O)c2cc3ccccc3o2)cc1
Cc1ccc(Cl)c(OCC(=O)N2CCN(c3cnccn3)CC2)c1
Cc1c(C(=O)Nc2cccc(C(N)=O)c2)oc2ccccc12
COc1cccc(NC(=O)N(Cc2ccccn2)C2CC2)c1
CCOc1cc(Cl)c(S(=O)(=O)NC(CC)CO)cc1Cl
Cc1ccccc1CN1C(=O)C(C)Oc2cc(N)ccc21
CCc1cccc(NC(=O)c2cc3ccccc3[nH]c2=O)c1
O=C(c1nc(-c2cccs2)n(-c2ccccc2)n1)N1CCOCC1
Cc1nnc(SC(C(N)=O)c2ccc(F)cc2)s1
Cc1ccc2c(CSc3ncnc4c3cnn4C)cc(=O)oc2c1
CC(Sc1ncnc2c1cnn2C)c1ccccc1Cl
Cn1ncc2c(SCc3cccc(C#N)c3)ncnc21
CCc1ccccc1NC(=O)c1nnn(-c2ccc(F)cc2)c1N
C#CCn1c(=NC(=O)c2ccn(C)n2)sc2cccc(F)c21
CCC(=O)N1CCN(c2ccc(Nc3cccc(C)n3)nn2)CC1
Cc1n[nH]c(SCC(=O)NCCc2ccc(C(C)C)cc2)n1
CCOC(=O)C1CCC(=O)N1c1ccc(F)c(F)c1F
CCOC(=O)C1CCCC(=O)N1c1cccc(C)c1C
COc1cc2nc3c(cc2c(OC)c1OC)c(N)nn3C
COc1ccccc1CC(CO)c1ccc2c(c1)OCO2
CCN(CC)S(=O)(=O)c1cc(C)c(OC)c(N)c1
Cc1cc(NC(=O)CCOc2ccccc2)ccc1N1CCCC1=O
Cc1cc(NC(=O)c2cc3c(s2)CCC3)ccc1N1CCCC1=O
COc1ccc(N)cc1S(=O)(=O)N1CCN(c2ncccn2)CC1
Cc1nc2c3ccccc3nn2c(C)c1CCC(=O)N1CCOCC1
Cc1ccc(CCC(=O)NCc2ccc(S(N)(=O)=O)cc2)c(C)c1
CN(Cc1ccccc1)C(=O)c1ccc(=O)n(C)n1
COc1ccc(CNC(=O)c2ccc(=O)n(C(C)C)n2)cc1
O=C(NCC1CCCO1)c1ccc(=O)n(Cc2ccccc2)n1
Cc1ccc(NC(=O)c2ccc(=O)n(Cc3ccccc3)n2)cc1F
O=C(Nc1ccc(F)cc1)c1ccc(=O)n(Cc2cccc(F)c2)n1
CCCCn1nc(C(=O)Nc2ccccc2Cl)ccc1=O
Cc1cnc(CNC(=O)c2cc(Cn3ccc4ccccc43)[nH]n2)cn1
O=C(CCn1cccn1)NCc1cccnc1Oc1ccccc1F
O=c1cccnn1CCNS(=O)(=O)c1ccc(F)c(Cl)c1
Cc1ccc(C(=O)NCCNC(=O)c2cc3ccccc3[nH]2)cc1
CCOc1ccc(NC(=O)c2cccnc2O)cc1OC
CCSc1nnc(CNC(=O)OC(C)(C)C)o1
Cc1ccc2nc(NC(=O)c3snnc3C)sc2c1
Cc1nc2cc(F)ccc2cc1C(=O)NCCc1nnc2ccccn12
Cc1ccccc1NC(=O)c1cn(C)nc1-c1cccs1
COc1ccc(C(CC(=O)NCc2ccon2)c2ccccc2)cc1
COCC1CCN(C(=O)c2cn(Cc3ccccc3Cl)nn2)CC1
Cc1nn(C)c2sc(C(=O)OCCOc3ccc(C#N)cc3)cc12
C=CCNC(=O)CSc1nnc(N2CCC(C)CC2)n1C1CC1
Cc1c(C(=O)OC(C)C)sc2ncnc(NCc3ccco3)c12
CCC(=O)N(c1ccccc1)S(=O)(=O)c1ccccc1
COc1ccccc1NC(=O)CSc1nc(O)nnc1C
COc1ccccc1OCc1cc(C(=O)N2CCCC(OC)C2)no1
CSc1ccc(NC(=O)CNC(=O)c2cccc(F)c2)cc1
NC(=O)C(NC(=O)c1n[nH]c(=O)c2ccccc12)c1ccccc1
CCOc1ccc(C(=O)N(C)Cc2cn(C)nc2C)cc1
Cc1nc(C(=O)NC2CC(=O)N(CCc3ccc(F)cc3)C2)cs1
O=C1COc2cc(NC(=O)c3ccccc3F)ccc2N1
O=C(Nc1ccc(S(=O)(=O)NC2CC2)cc1)c1ccc(F)cc1
N#Cc1ccc(C(=O)Nc2ccc(S(=O)(=O)NC3CC3)cc2)cc1
COC(=O)c1cc(Nc2nc(=O)[nH]nc2C)cc(C(=O)OC)c1
COC(C(=O)NC(C)c1nc(-c2cccnc2)n[nH]1)c1ccccc1
CC(=O)c1nnn(-c2ccc(F)cc2)c1NC1CCCC1
O=C(C1CC=CCC1)N1CCCC(c2[nH]ncc2-c2ccncc2)C1
O=C(c1cccs1)N1CCCCC1c1nc2ccccc2[nH]1
O=C(c1ccco1)N1CCCC(c2ncncc2-c2ccncc2)C1
COCCn1c(=O)n(Cc2ccc(OC)cc2)c2cccnc21
Cn1ncc(Cl)c1C1CCCCCN1C(=O)c1ccc(F)cc1
CC(C)(C)OC(=O)Nc1ccc(Cl)cc1N1CCOCC1
CC(C)C(Cn1nnc2ccccc21)NC(=O)c1cnn2cccnc12
COc1cccc(CC(=O)NC(C)Cn2nnc3ccccc32)c1
O=C(C1CCCC1)N1CCC(n2nc(-c3cccs3)oc2=O)CC1
COc1ccc(-c2nc(C(N)=O)c3[nH]c(=O)n(C(C)C)c3n2)cc1
Cc1noc(C)c1C(=O)N(C)c1nc2c(s1)CCc1c-2cnn1C
Cc1n[nH]c(C)c1NS(=O)(=O)c1ccc2c(c1)NC(=O)CO2
O=C(c1csc2c1CCCC2)N1CCc2c(nc[nH]c2=O)C1
COc1cccc(CC(=O)N2CCC(C(=O)c3cccnc3)CC2)c1
O=C(c1ccco1)N1CCC(n2nc(-c3ccco3)ccc2=O)CC1
CC(C)CSc1nnc(CNC(=O)c2cccs2)n1C
O=C(Cn1ncn2c(cc3ccsc32)c1=O)NCc1cccs1
Cc1cc2c(o1)c1cnn(CC(=O)NC3CC3)c(=O)c1n2C(C)C
Cc1nc2n(n1)CCN(C(=O)c1ccc(Cc3c(C)noc3C)o1)C2
CCC(C)C(=O)N1CCC(=O)N(Cc2ccccc2F)CC1
CCC(NC(=O)c1cc2c([nH]c1=O)CCCCC2)c1ccc(F)cc1
O=C(CC1CC1)NC1CC(=O)N(Cc2ccccc2C(F)(F)F)C1
COC(=O)c1ccc(-n2cccn2)c(C#Cc2cccnc2)c1
O=C(CCc1cccnc1)NC(Cc1ccsc1)c1nccs1
COc1cn(CC(=O)Nc2ccc(F)cc2)c(CO)cc1=O
NC(=O)c1cc(-c2ccccc2)sc1NC(=O)Cc1ccccc1
CCSc1nnc(-c2ccccc2)c2sc(C)nc12
Cc1ccc(-c2nc(NCc3ccncc3)ncc2-c2ccsc2)o1
O=C(NCc1cc(-c2cccs2)on1)c1ccccc1
CCC(=O)N1CCC(n2c(C3CCC3)nc3cc(F)ccc32)CC1
N#Cc1ccc(-c2ccco2)nc1SCC(=O)NC1CCCCC1
Cc1cc(-c2cnc(N3CCCCC3)nc2-c2ccoc2)on1
Cc1ccc(OCC(=O)Nc2ccc(-n3nncc3C)cc2)cc1
Cc1c(-c2nnc(-c3ccco3)o2)nnn1-c1ccccc1
CC1(C(=O)N2CCc3onc(-c4ccccc4F)c3C2)CCCO1
Cc1cc(C)n(Cc2cc(C(=O)N3CCn4cccc4C3C)n[nH]2)n1
O=C(c1cn(C2CCCCCC2)nn1)N1CCCC(CCCO)C1
O=C(NCCc1cscn1)c1cc(COc2cccc(F)c2)[nH]n1
O=C(Cc1ccncc1)N1CCOC(Cc2ccccc2Cl)C1
O=C(c1cn2cc(Cl)ccc2n1)N1CCc2ccccc2C1
CCn1c(C)cc(=O)c2cc(C(=O)Nc3nccs3)ccc21
O=C(Nc1ccccn1)c1ccccc1-n1cnnn1
CCCN(CC1CCCO1)C(=O)c1cc2ccc(OC)cc2n1C
CSc1ncc(C(=O)N(C)Cc2cccc3ncccc23)cn1
O=C(Nc1ccc2c(c1)CCC2)c1c[nH]nc1-c1ccccc1
Cc1ccccc1C1NC(=O)NC2=C1C(=O)N(CC(C)O)C2
CC1(CO)OC(C)(n2cnc3c(N)nc(N)nc32)C(C)(O)C1(C)O
CC(=O)Nc1ccc(CNC(=O)CSc2nnc(N)[nH]2)cc1
COc1ccc(-c2cc(C(=O)NCCc3cccs3)on2)cc1
OC1(C(F)(F)F)Oc2ccccc2-c2oncc21
C=CCN(CC=C)C(=O)C1CC(=O)N(c2ccc(NC(C)=O)cc2)C1
CC(C)C(NC(=O)c1ccco1)C(=O)N1CCOCC1
CC(C)Oc1cccc(CNS(=O)(=O)c2ccc(F)cc2)c1
Cc1c(CC(=O)N(C)C)c2c(n1C1CCCCC1)CC(C)(C)CC2=O
O=C(c1nc(-c2cccc3[nH]ccc23)no1)N1CCCCC1
CCOC(=O)c1cc(C(F)(F)F)n2nccc2n1
CCOC(=O)Cn1nc(C)c2c(C(F)(F)F)cc(CC)nc21
CCCCCC(=O)Nc1cccc(C(=O)NC(C)C)c1
Cc1noc(C)c1CNC(=O)c1nc(-c2ccncc2)no1
C=CCNC(=O)c1nc(Cc2c[nH]c3ccccc23)no1
COc1ccc(C)cc1NC(=O)Cn1nc2c(cc1=O)CCCC2
COc1ccc(-c2noc(-c3cc(C4CC4)[nH]n3)n2)cc1OC
Cc1ccc(N2CC(c3nc(-c4ccncc4)no3)CC2=O)cc1
C#CCOc1ccc(C2CC(=O)Nc3ccsc32)cc1OC
COc1ccc(Br)cc1S(=O)(=O)Nc1ncccn1
Cc1cc(Br)c2nc(-c3cccnc3)oc(=O)c2c1
Cn1c(=O)[nH]c(=O)c2c1nc1n2CCCN1c1ccc(O)cc1
Cc1ccc(C(=O)N2CCOC(c3ccccc3)C2)cc1C
Cc1nnc(-c2ccc(OCC(=O)Nc3ccccc3F)cc2)o1
CCc1nnc(-c2ccc(NC(=O)c3ccc4c(c3)OCO4)cc2)o1
Cc1cccc(CNc2nncc(-c3ccc(Cl)cc3)n2)n1
Cc1ccn(CC(=O)N2CCCC(CCc3ccccc3)C2)n1
COc1cccc(NC(=O)N2C3CCCC2CC(NC(C)=O)C3)c1
CCNC(=O)NC1C2COC(O2)C(Oc2ccccc2)C1O
CSc1ccccc1C(=O)NCCCn1cnc2ccccc21
COc1ccc2cc(CNc3cccc(Cl)c3)c(=O)[nH]c2c1
Cc1nn(C)c(C)c1NS(=O)(=O)c1ccccc1OC(F)(F)F
c1ccc(-n2nnnc2NCCCn2ccc3ccccc32)cc1
COc1cc(SC)ccc1C(=O)Nc1cc(C)ccn1
C=C(C)Cn1c(-n2nc(C)c(C)c2C)nc2c1c(=O)n(C)c(=O)n2C
CCN(CC)C(=O)c1ccc(NC(C)C(=O)NC(C)C)cc1
O=C(NCc1ccc(-n2cccn2)nc1)c1ccc2c(c1)CCCC2
CCOC(=O)c1cnc(SCC(=O)c2ccc(C)s2)nc1N
O=C(Nc1ccccc1)c1ccc(-n2ccnc2)cc1
CN(Cc1cccc(F)c1)C(=O)c1cc(C2CC2)[nH]n1
Cc1ccc(-n2ncc(C(=O)Nc3ccncc3)c2C)cc1
Cc1ccccc1NCc1cc(=O)n2cccc(C)c2n1
COC(=O)c1ccoc1Cn1cnc2ccccc21
CSc1ccccc1NS(=O)(=O)c1ccc2[nH]c(=O)oc2c1
C=CCNC(=O)c1ccccc1NS(=O)(=O)c1ccc(F)c(C)c1
Cc1nn(C)c2ncc(NC(=O)CCc3cccnc3)cc12
CC(=O)c1ccc(N2CCN(C(=O)c3ccoc3)CC2)cc1
Cc1nc2ccccc2n1CCNC(=O)c1c[nH]c2ccccc12
Cc1csc(-c2c[nH]nc2-c2c(C)cc(O)cc2O)n1
CCOc1ccc(C(=O)NCC(=O)Nc2ccccn2)cc1
Cc1noc(C)c1S(=O)(=O)Nc1cccc(-c2nnnn2C)c1
c1cnc2c(CCNc3ncnc4[nH]ncc34)cccc2c1
Cn1c(=O)c2c(ncn2CC(=O)NCCCO)n(C)c1=O
CCCn1ccnc1SCC(=O)Nc1cccc(Cl)c1
Cc1nc(-c2ccc3c(c2)CCN3CC(=O)Nc2ccccc2)cs1
Cc1nonc1C(=O)NC1CC(=O)N(C2CCCCCC2)C1
C=CCc1cc(C(=O)Nc2ccncc2)cc(OC)c1OC
N#Cc1ccc(OCC(=O)N(Cc2ccccn2)C2CC2)cc1
Cc1csc(SCC(=O)c2ccc3[nH]c(=O)[nH]c3c2)n1
CCc1noc(C)c1C(=O)Nc1cccc(C(=O)NC2CC2)c1
CCn1c(C)cc(C(=O)Nc2cccc(C#N)c2)c1C
CCc1ccc(NC(=O)CCn2nc(-c3cccs3)oc2=O)cc1
Cn1c(=O)n(CCC(=O)Nc2ccc3c(c2)OCO3)c2ccccc21
CCOc1ccc(NC(=O)c2cccc(N(C)C)c2)cc1OC
Cc1cc(C(=O)CCC(=O)NCCc2ccccn2)c(C)s1
Cc1cccc(NC(=O)Cc2cc(-c3cccs3)on2)n1
COCC(=O)NCCc1nc(C)ncc1-c1onc(C)c1C
CSc1ccc(C(=O)Nc2cccc(C(N)=O)c2)cc1
Cc1ccc(NC(=O)COc2ccccc2)cc1S(=O)(=O)N(C)C
O=C(NCCOc1ccccc1F)c1cncc(Br)c1
Cc1ccc(CNC(=O)c2ccccc2NC(=O)c2ccncc2)cc1
O=C(C1CCOCC1)N1CCOC(CC2CCCCC2)C1
Cc1ccc(CNC(=O)CCc2nnc(-c3ccc(C)s3)o2)s1
O=C(NCc1cnn(-c2ccccc2)c1)c1cnccn1
Cc1ccc(Nc2ccc(S(=O)(=O)NC(C)C)cn2)cc1
CCNC(=O)C1CCCN(S(=O)(=O)c2ccc(C)s2)C1
Cc1c(C(=O)NCCCOC(C)C)cnn1-c1ccc(Cl)cc1
O=c1c2cccnc2ncn1Cc1ccc(F)cc1Cl
N#Cc1ccc(C(=O)N(Cc2ccccc2F)C2CC2)cc1
Cc1cc(C(=O)Cn2cnnc2C#N)c(C)n1CCC(C)C
CN(C)c1ccc(Nc2ncnc3c2cnn3C)cn1
Cc1nnsc1C(=O)NC1CCCN(c2ncccn2)C1
COC(=O)c1cc(NC(=O)c2ccccn2)ccc1F
Cc1ccc(OCC(=O)NCCn2c(C)nc3ccccc32)cc1
Cn1c(NCCc2cccc3cccnc23)c(C#N)c(=O)n(C)c1=O
CCc1ccccc1NC(=O)c1cccc(CN2CCCC2=O)c1
O=C1CCC(C(=O)N2CCCCCC2)CN1CCc1cccc(F)c1
O=C1CCCC1Sc1nnc(-c2ccncc2)n1C1CC1
CCN(C(=O)c1cnccn1)c1nc2ccccc2s1
Cn1ncc2c(N(Cc3ccco3)Cc3cccs3)ncnc21
CC(=O)Nc1cc(NC(=O)c2ccccc2O)ccc1F
COc1ccc2cc(C(=O)N3CCN(S(C)(=O)=O)CC3)ccc2c1
CN(C)S(=O)(=O)c1cccc(COc2ccccc2C#N)c1
CC(NC(=O)CC1C=CCC1)c1cccc(S(N)(=O)=O)c1
COc1cc(CCC(=O)Nc2n[nH]c(-c3ccco3)n2)cc(OC)c1
COC(=O)c1ccc(CNC(=O)c2ccc(-n3cnnn3)cc2)cc1
CN(C(=O)COc1nnc2ccccn12)c1ccccc1
Cc1cc(C)c(NC(=O)CNC(=O)c2ccccc2O)c(C)c1
Cc1ccc2nc(C)c(C(=O)N3CCC(C)CC3)cc2c1
N#CCOC(=O)CCCNC(=O)c1ccc(Cl)cc1
CCOc1ccc(CN(C)c2ncccc2C#N)cc1
CN(Cc1c(F)cccc1Cl)S(=O)(=O)N1CCCC1
CCC(Nc1ccc2nnnn2n1)c1ccc(C)cc1
COc1cc(C(=O)NC(C)c2cccs2)ccc1OC(F)F
COc1ccc2c(CC(=O)NCCc3nc4ccccc4[nH]3)coc2c1
CC(Oc1ccc(C(N)=O)cc1)c1ccccc1Cl
CC(C)CCNC(=O)c1csc(COc2ccc(F)cc2)n1
Nc1nccnc1C(=O)Nc1nc2c(s1)CCCCC2
O=C(c1ccsc1)N1CCCC1c1ccc2c(c1)OCCCO2
CCOc1ccc2nc(NC(=O)C(C)n3cccn3)sc2c1
CCOC(=O)c1ccc(NC(=O)C(C)n2cccn2)cc1
Cc1cc(NC(=O)C(C)Sc2nnnn2-c2ccc(O)cc2)no1
CC1CCCCN1C(=O)Cc1cc(-c2ccccc2)on1
O=C(NCC1CCCO1)c1ccc(Cn2nnc3ccccc32)cc1
Cc1ccc(-c2cc(CC(=O)Nc3nnc(C)s3)no2)cc1
CC(OC(=O)c1cnn(-c2ccccc2)c1)C(=O)NC1CC1
Cn1c(COc2ccc(Cl)cc2)cc(=O)n(C)c1=O
CS(=O)(=O)c1ccc(C(=O)Cn2nnc3ccccc3c2=O)cc1
CCOc1ccc(-c2csc(NC(=O)c3cc(C)no3)n2)cc1
CC(C)NC(=O)C(C)Sc1nnnn1C1CC1
CC(=O)NC(C)C(=O)NCc1ccc(F)c(C)c1
O=C1COc2cc(C(=O)Nc3cc(F)cc(F)c3)ccc2N1
CC(=O)c1ccc(S(=O)(=O)N(Cc2ccccc2F)C2CC2)cc1
CCC1CN(C(=O)Nc2cccc(Cl)c2)CCO1
CCN(CC)C(=O)c1ccc(NC(=O)c2ccc(C(C)=O)s2)cc1
CCOC(=O)Nc1nc(CC(=O)Nc2cccc(Cl)c2)cs1
CCOC(=O)Nc1nc(CC(=O)Nc2cccc(OC)c2)cs1
CCOC(=O)Nc1nc(CC(=O)N2CCC(C(N)=O)CC2)cs1
CCC(=O)NCC(=O)Nc1ccc(Br)cc1C
O=C1CN(C(=O)Cc2ccc3c(c2)OCCO3)CCN1
CC(=O)c1cc(C(=O)Nc2cc(Cl)ccc2C)n(C)c1
CC(=O)c1cccc(NC(=O)CCCNC(=O)c2ccco2)c1
O=C(CSc1nc2c3ccccc3ncn2n1)Nc1ccccc1
CNC(=O)c1ccc(NC(=O)c2cc(C)ccc2O)cc1
CC(=O)Nc1ccc(F)c(NC(=O)c2cc(F)cc(F)c2)c1
CC(C)c1ccccc1OCC(O)Cn1c(=O)n(C)c2ccccc21
CC1CN(C(=O)Nc2cccc(Cl)c2)CCO1
COc1ccccc1-c1noc(COC(=O)c2ccccn2)n1
Cc1cc(Cl)ccc1NC(=O)c1cc(=O)[nH]c2ccccc12
CNS(=O)(=O)c1ccc(CNc2ncnc3c2cnn3C)s1
O=C(NCC1COc2ccccc2O1)c1cc(C2CC2)on1
CCn1c(=O)n(CC(=O)NC(C)c2ccccc2C)c2ccccc21
CC(=O)Nc1ccc(NC(=O)CCn2[nH]c(=O)ccc2=O)cc1
Cc1c(C(=O)NC(C)C)cnn1-c1cccc(C(F)(F)F)c1
COC(=O)c1cc(NCC(=O)N2CCOCC2)c(F)cc1F
O=c1oc2ccccc2cc1-c1nc(-c2ccccn2)no1
Cc1ccc(Cl)cc1NC(=O)c1c(C)cc(=O)oc1C
Cc1cc(OCC(=O)Nc2ccc(F)cc2)no1
Cc1nn(CC(=O)c2ccc(Cl)cc2)c(C)c1Br
C#CCNC(=O)CCc1c(C)nn(-c2ccccc2)c1C
CC1CC(C)CN(C(=O)c2ccc3c(c2)OCC(=O)N3)C1
CCCc1ccc(N2CC(C(=O)Nc3nncs3)CC2=O)cc1
C#Cc1cccc(NC(=O)C2CCN(C(=O)C(C)C)CC2)c1
Cc1cccc(C(=O)Nc2ccnn2Cc2ccccc2)n1
COc1cc(NC(=O)CCn2[nH]c(=O)ccc2=O)cc(OC)c1
O=C(Cn1nnn(-c2ccccc2)c1=O)NCc1ccccc1Cl
COc1ccc(C(=O)NCCc2ccc3c(c2)OCO3)cc1OC
O=C(NC1CCCCC1)c1ccc(O)c(Cl)c1
Cc1ccccc1OCCCC(=O)N1CCNC(=O)C1
Cc1cc(NC(=O)N(C)CCOc2cccc(Cl)c2)no1
CCOc1ccccc1C(=O)Nc1cnc2c(cnn2C(C)C)c1
N#Cc1ncn(CC(=O)Nc2ccc(Br)cc2Cl)n1
Cn1ccc(NC(=O)c2nn(-c3ccccc3)c3c2CCC3)n1
Cc1ccc(C(=O)NCCNC(=O)C2CC2C)cc1F
CN(CC(=O)N1CCCCC1)S(=O)(=O)Cc1ccccc1C#N
Cc1ccccc1C(=O)Nc1ccccc1N1CCCC1=O
COCCNC(=O)c1sc2nc3n(c(=O)c2c1C)CCCCC3
CCC(=O)Nc1cccc(NC(=O)c2ccsc2)c1
Cc1cnc(C(=O)NC(C)c2cccc(F)c2)cn1
COc1ccc(S(N)(=O)=O)cc1C(=O)NCC(C)C
NC(=O)CN1CCN(C(=O)Nc2ccccc2)CC1
Nc1nc2n(n1)C(c1cccs1)CC(c1ccccc1)N2
c1cncc(C2CC(c3cccs3)n3ncnc3N2)c1
CC1=C(C(=O)Nc2ccccc2)C(c2ccccn2)n2ncnc2N1
CC1=C(C(=O)OC2CCCCC2)C(c2ccco2)n2ncnc2N1
CN(C)C(=O)CC1(CC(=O)Nc2ccccn2)CCCC1
O=C(Nc1nccs1)C12CC3CC(CC(O)(C3)C1)C2
Cc1nn(-c2ccc(Cl)cc2)c2nc(N)nc(N)c12
Cc1cc(-c2cn(C)nc2C2CCC(CNC(=O)C(C)C)CC2)on1
O=C(CCCc1ccncc1)N1CCCC(c2n[nH]c3ncccc23)C1
Cc1ccc2c(COC(=O)c3cnn(C)c3C)cc(=O)oc2c1
COCCNC(=O)Nc1cc(C(F)(F)F)ccc1Cl
CCOc1ccc(NC(=O)N2CCN(Cc3ccccn3)CC2)cc1
CCOc1cccc(C(=O)Nc2ccc(F)c(F)c2)c1
Cc1cc(C(=O)Nc2sc3c(c2C#N)CCCCC3)c(C)o1
CCCC(C)NC(=O)c1c(F)c(F)c(F)c(F)c1F
C=CCOC1OC(CO)C(O)C(O)C1NC(C)=O
COc1nccn(-c2ccc(Br)c(C)c2)c1=O
O=C(c1cc(C2CC2)on1)N1CCN(Cc2ccccc2)CC1
CCn1nc(-n2cnnc2)c(NC(=O)c2ccccc2C)c1C
Cc1n[nH]c(-n2cnnc2)c1NC(=O)COc1ccc(Cl)cc1
CCc1nc2n(n1)C1(CCCCC1)C1CCCCC1N2C(=O)COC
O=C(CNCc1ccc(F)cc1)Nc1ccccc1
CCCN(Cc1cc2cc(OC)ccc2[nH]c1=O)C(=O)C(C)C
NS(=O)(=O)Nc1cccc(C(=O)c2ccccc2)c1
Cn1nnc2c(SCc3c(F)cccc3Cl)ncnc21
O=C(CSc1ncnc2nc[nH]c12)NCc1ccc2c(c1)OCO2
N#Cc1ccccc1Cn1nc(-c2cccc3ncccc23)oc1=O
Cc1nc(-c2cccc(NC(=O)CNC(=O)c3ccco3)c2)cs1
CCC(CC)C(=O)N1CCN(Cc2nc3ccccc3c(=O)[nH]2)CC1
CN1CCN(C(=O)CCn2c(=O)[nH]c3ccccc3c2=O)CC1
O=C(CNC(=O)c1n[nH]c2ccccc12)NC1CCCCC1
Nc1ccccc1N1CCN(Cc2ccccc2F)CC1
CCC(=O)Nc1ccc(NC(=O)c2cccc(C(=O)OC)c2)cc1
CN1CC(=O)N(CC(=O)N2CCCCC2)c2ccccc2C1=O
CNC(=O)c1cccc(NC(=O)COc2cc(C)c(Cl)c(C)c2)c1
O=C(Nc1cccc(NC(=O)C2CC2)c1)c1ccccc1
Cc1cccc(CS(=O)(=O)NCCN(C)c2ccccc2)c1
Cc1ccccc1-n1nnc(C(=O)NC(C)c2ccccc2)c1N
Cn1nccc1C(=O)Nc1ccc(S(C)(=O)=O)cc1
CCn1c(=NC(=O)c2ccnn2C)sc2cccc(OC)c21
CCS(=O)(=O)N(C)c1ccc(C(=O)N2CCCC(C)C2)cc1
CCN(c1ccc(C(=O)NCc2ccccc2)cc1)S(C)(=O)=O
COc1ccc2nc(SCC(=O)NCC(F)(F)F)[nH]c2c1
C(=Cc1nn2c(-c3ccccc3)nnc2s1)c1cccnc1
CC(=O)N1CCc2ccc(NC(=O)c3ccc(F)c(F)c3)cc21
CC(=O)N1CCc2ccc(NC(=O)c3ccc4c(c3)OCO4)cc21
CC(=O)N1CCc2ccc(NC(=O)c3ccccc3)cc21
CCCS(=O)(=O)Nc1ccc2c(c1)N(C(=O)C(C)(C)C)CC2
CCn1nccc1C(=O)Nc1nc2c(SC)cccc2s1
CC(C)C(=O)Nc1ccc(SCC(=O)Nc2nccs2)nn1
CCn1ccc(C(=O)Nc2ccccc2-c2nc3ccccc3[nH]2)n1
CCn1ccc(C(=O)Nc2nc3c(C)c(C)ccc3s2)n1
CCn1nc(C(=O)Nc2nnc(-c3cccc(C)c3)o2)cc1C
CN(C)C(=O)Cc1ccc(NC(=O)C23CC4CC(CC(C4)C2)C3)cc1
NC(=O)Cc1ccc(NC(=O)c2ccc(Cl)cc2)cc1
CNC(=O)Cc1ccc(NC(=O)c2cc3ccccc3oc2=O)cc1
CC(C)C(CC(=O)NCc1cccnc1)c1ccccc1
CS(=O)(=O)NCc1ccccc1Br
COc1cccc(C(=O)NCCN2CCOCC2)c1OC
O=C(COc1ccccc1F)N1CCN(c2ccccc2F)CC1
Cc1cc(C(=O)Nc2ccc(Br)cn2)no1
CC1CN(C2CCN(Cc3ccc4c(c3)OCO4)CC2)CC(C)O1
CCOC(=O)C(C)Sc1ccc(NC(=O)c2ccccc2F)nn1
COc1ccc(CNC(=O)Cn2cnc(-c3ccccc3)cc2=O)cc1
O=C(Cn1cnc(-c2ccccc2)cc1=O)Nc1ccc(F)cc1
CC(=O)c1cccc(NC(=O)Cn2cnc(-c3ccccc3)cc2=O)c1
Cc1csc(NC(=O)Cn2cnc(-c3ccc(F)cc3)cc2=O)n1
Cc1c(C)n2c3c(=O)[nH]c(=O)n(C)c3nc2n1Cc1ccccc1
CNC(=O)Cc1ccc(NS(=O)(=O)c2ccc(F)cc2C)cc1
O=c1c2ccccc2nc2n1Cc1nc3ccccc3c(=O)n1C2
Cc1nn(-c2ccccc2)c(C)c1S(=O)(=O)N1CCCCCC1
CC(C)(C)c1ccc(S(=O)(=O)Nc2ccncc2)cc1
Cc1ccc(NS(=O)(=O)c2cccc3nonc23)nc1
CC(=O)Nc1ccc2oc(-c3ccccc3C)nc2c1
CCC(=O)N1CCCc2ccc(NC(=O)OC)cc21
C=CCNC(=O)Cn1c(-n2nc(C)cc2C)nc(C)c(CC)c1=O
Cc1ccc2cc(CNCc3cccs3)c3nnnn3c2c1C
CC(NC(=O)c1ccccc1NC(=O)C1CC1)c1ccccc1
CCNC(=O)c1ccccc1NC(=O)Nc1cccc(Cl)c1
COc1ccccc1NC(=O)C(C)OC(=O)c1ccoc1
COc1ccc(NC(C)=O)cc1NC(=O)c1cc(C)on1
Cc1cnc2n(c1=O)C(CC(=O)NCCC(C)C)CS2
C=CCNC(=O)CC1CSc2nc(C)c(C)c(=O)n21
O=C1CC(C(=O)NCCOc2ccccc2)c2ccc(F)cc2N1
O=C(CCNC(=O)c1ccc(F)cc1F)Nc1ccc2c(c1)OCO2
C=CCOC(=O)c1ccc(S(=O)(=O)NC(C)C)cc1
CC(=O)c1ccccc1NC(=O)COC(=O)c1cnc2ccccc2n1
O=C(Nc1ccc(F)cc1)C1CC2CCCC(C1)C2=O
Cc1ccc(NC(=O)c2c[nH]nc2-c2ccc3c(c2)OCCO3)cc1
COc1ccc(C(CC(=O)Nc2ccc(F)c(F)c2)NC(C)=O)cc1
Cc1cnc(NC(=O)CSc2ccc(F)c(F)c2)s1
CN(Cc1nc2ccccc2c(=O)[nH]1)C(=O)Cn1ccccc1=O
CC(=O)c1ccccc1NC(=O)CSc1ncc2ccccn12
C=CCn1c(SCc2cn3ccccc3n2)nnc1-c1cccnc1
COc1ccc(C(=O)C2CCN(c3ncccn3)CC2)cc1
Cc1ccc(SCCNC(=O)CCc2c(C)noc2C)cc1
Cc1ccnn1-c1ccc(C(=O)NCCc2ccco2)cc1
CN(C(=O)Cn1nnn(-c2ccccc2)c1=O)C1CCCCC1
O=C(NCc1ccccc1)N1CCN(C(=O)c2ccco2)CC1
CC(C)Nc1nnc(SCc2ccc(-n3cccn3)cc2)s1
N#Cc1ncn(CC(=O)NCCC2=CCCCC2)n1
Cc1nc(-c2ccsc2)sc1C(=O)Nc1ccc(C#N)cc1
C#CCNC(=O)N1CCN(S(=O)(=O)c2ccc(C)cc2C)CC1
CC(Sc1nc(C(C)C)n[nH]1)C(=O)NCc1ccco1
N#Cc1ccc(C(=O)NCc2coc(-c3cccs3)n2)cc1
O=C1COc2ccc(C(=O)NCCc3ccc4c(c3)OCO4)cc2N1
Cc1cccc2c(=O)n(CCC(=O)N3CCOC(C)C3)cnc12
O=C(c1cnn(C(=O)c2cccnc2)c1)c1cc(Cl)ccc1O
Cc1cc(C)c(NC(=O)CNC(=O)C2CC=CCC2)c(C)c1
CCOC(=O)c1sc(NC(=O)c2cccc3cccnc23)nc1C
COc1ccnc(NCCc2ccc3c(c2)OCO3)n1
c1csc(-c2nnc(SCc3ncon3)n2C2CC2)c1
Cc1cc(C(=O)Nc2cccc(Cl)c2)c2c(C)noc2n1
N#Cc1ccc(NC(=O)CCNC(=O)NCc2ccccc2)cc1
O=C(CN1C(=O)COc2ccccc21)N1CCN(C(=O)C2CC2)CC1
CC(C)CC(=O)N(C)Cc1nc2ccccc2c(=O)[nH]1
CC(=O)c1c(C)[nH]c(C(=O)NC2CCOc3ccccc32)c1C
Cc1ccccc1NC(=O)COc1ccc(C(C)O)cc1
Cc1ccc(S(=O)(=O)NC(C(=O)NC2CC2)C(C)C)cc1
COc1cccc(CN2CCN(c3ccccc3)CC2)c1
CN(C(=O)c1ccc(S(=O)(=O)N(C)C)cc1)C1CCCC1
O=C(NCCSc1ccccc1)c1cc(=O)c2ccccc2o1
COc1ccc(NC(=O)c2cc(-c3csc(C)n3)c[nH]2)c(OC)c1
CC(=O)Nc1ccc(-c2nc(N3CCCC3)sc2C)cc1
Cc1ccc(CN(C)C(=O)c2cc(Cl)c3c(c2)OCO3)o1
O=C(CNC(=O)NCc1ccc(F)cc1)Nc1ccccc1Cl
O=S(=O)(NCCCn1cccn1)c1ccc2ccccc2c1
COCCNC(=O)c1oc2ccc(Br)cc2c1C
COc1ccnc(N2CCN(CC(=O)NCc3ccccc3)CC2)n1
CCCCNC(=O)CSc1nc2c3ccccc3ncn2n1
CCCn1nc(C(=O)Nc2ccccc2Oc2ccccc2)ccc1=O
CCn1ccc(NS(=O)(=O)c2ccc(C(C)(C)C)cc2)n1
Cc1ccc(C)c(S(=O)(=O)NCc2cnn(C)c2)c1
O=C(CNC(=O)NCc1ccc(F)cc1)Nc1ccc(F)cc1F
COc1cc(CCNc2ncnc3c2cnn3C)ccc1OC(F)F
N#Cc1ncn(-c2nc(-c3ccsc3)nc3ccccc23)n1
COc1ccccc1C(C)NC(=O)c1cc(C)nc2onc(C)c12
O=S(=O)(Cc1ccc(Cl)cc1)Nc1cccnc1
Cc1ccc(NC(=O)CSc2cccc(N)c2)cc1C
CC(=O)c1ccc(S(=O)(=O)N(C)Cc2cccc(F)c2F)cc1
CCNC(=O)c1cccc(NC(=O)COc2ccc(C)cc2OC)c1
CCOc1ncccc1C(=O)NC(C)c1ccc(Cl)cc1
Cc1ccccc1C(C)NC(=O)CC(NC(N)=O)c1cccs1
Cc1ccc(C)c(C(C)NC(=O)CC(NC(N)=O)c2cccs2)c1
O=C(CN1C(=O)COc2ccccc21)Oc1cccc(Cl)c1
O=C(c1ccco1)N(CC1CCCO1)c1nc2ccccc2s1
C=C(C)C(O)COc1c2ccoc2c(OC)c2oc(=O)ccc12
COc1ccccc1OCC(=O)NC(C)c1ccc(F)c(F)c1
CCOc1ncccc1C(=O)Nc1ccccc1SC(F)F
CC1CCCC(C)N1C1=NC2(CCCC2)C(C#N)C(=O)N1
CC(=O)Nc1cccc(Oc2ccc(C)cc2N)c1
Nc1ccc(OCc2ccco2)c(C(F)(F)F)c1
Cc1[nH]c(=O)c(C#N)c(C)c1CCC(=O)NCCc1ccc(F)cc1
COc1cc(C)c(NC(=O)Cn2ccc(C(F)(F)F)n2)cc1OC
CCc1cccc(CC)c1NC(=O)Cn1c(=O)oc2ccccc21
Cc1cccc(OC(=O)Cn2c3ccccc3c(=O)c3ccccc32)c1
CC(Oc1ccc2c(c1)OCO2)C(=O)NC1CCCCC1
Cc1nn(C)c2nc(C3CC3)cc(C(=O)NCc3ccc(F)cc3)c12
Cc1cc(C)cc(OCC(=O)Nc2cccc(C(=O)NC(C)C)c2)c1
N#Cc1c(COC(=O)C2COc3ccccc3O2)cn2ccccc12
CC(NC(=O)c1cccc(NC(N)=O)c1)c1ccccc1Cl
OC1CN(Cc2ccc(-c3ccco3)cc2)CCC1N1CCOCC1
FC(F)(F)c1ccc(-c2cnnc(NCC3COCCO3)n2)cc1
COc1cccc(CC2CN(C(=O)C3CCOCC3)CCO2)c1
C=CCC(=O)N1CCCC(CO)(Cc2ccc(F)cc2)C1
CCCOc1ccc(OCC(=O)Nc2nc(C)cs2)cc1
Cc1cnc(C(=O)NCc2ccccc2Cl)cn1
Cc1cnc(C(=O)Nc2ccc(F)cc2Cl)cn1
COc1ccc(NC(=O)c2cccc(NC(C)=O)c2)cc1OC
CCOc1ccccc1-c1nnc(SCC(N)=O)o1
CN(Cc1cccc2cnccc12)C(=O)C1CCC(=O)N(C2CC2)C1
Cc1cccc(CCNc2nncc(-c3cccc(Cl)c3)n2)n1
CC(Cc1cnccn1)Nc1nncc(-c2cccc3ccccc23)n1
CN(C(=O)CNc1ccc(C#N)cc1)c1ccccc1
COC(=O)c1ccc(C(=O)NCc2nc3ccccc3n2C)cc1
CNC(=O)c1ccc(CN(C)c2nnnn2-c2ccccc2)cc1
Cc1nc(-c2ccc(CNC(=O)COc3ccccc3)cc2)cs1
Cc1cccc(C)c1NC(=O)CCn1nc(-c2cccs2)oc1=O
COCCNC(=O)c1cc2c(C)nn(-c3ccccc3)c2s1
Cc1nc(-c2cccc(NC(=O)CNc3ccc(C#N)cc3)c2)cs1
CCCCCNC(=O)c1ccc2c(c1)NC(=O)C(C)S2
COc1ccc(C(C)=O)cc1CC(=O)Nc1c(C)cc(C)cc1C
Cc1noc(C)c1S(=O)(=O)N(C)CCOc1ccccc1F
CC(Oc1ccccc1C(N)=O)C(=O)Nc1cccc(F)c1
O=C(OCc1ccc(-n2cccn2)cc1)c1cc(=O)[nH]c2ccccc12
CN(CC(=O)Nc1ccccc1Cl)C(=O)c1ccc(Cl)cc1
C#CCNC(=O)CSc1ccc(Br)cc1
Cc1c(Cl)cccc1NC(=O)CNC(=O)Cc1ccccc1
O=C(CCNS(=O)(=O)c1ccc(Cl)cc1)Nc1cccnc1
COCCCNC(=O)C1CCN(C(=O)c2ccc(F)cc2)CC1
CNC(=O)c1nn(-c2ccc(Cl)cc2)c(=O)[nH]1
CCOC(=O)C1CCCCN1Cc1cc(=O)oc2c(C)c(O)ccc12
CCOC(=O)Cc1c[nH]c(=NC(=O)OC(C)(C)C)[nH]1
Cc1ccc(N2CC(C(=O)N3CCCCC3C)CC2=O)c(C)c1
O=C1CN(C(=O)COc2ccccc2F)CCN1
COC(=O)CCNc1nc2c(Cl)c(C)nn2c2ccccc12
Cc1ccc(C2Nc3ccccc3C(=O)N2CC2CCCO2)cc1
O=C(Nc1ccc2[nH]c(=O)[nH]c2c1)C1COc2ccccc2C1
O=C(NCCCn1ccc2ccccc21)c1cnn(-c2ccccc2)n1
COc1ccc(CN(C)C(=O)c2ccc(C#N)cc2)cc1F
CSc1cccc(NC(=O)Cn2nnc(-c3cccs3)n2)c1
O=C(NCC(=O)N1CCc2ccccc21)c1ccc2c(c1)OCO2
Cc1onc(-c2ccccc2)c1C(=O)Nc1ccc2[nH]c(=O)[nH]c2c1
COc1ccccc1OC(=O)CCc1nc(-c2ccc(F)cc2)no1
CCc1ccc(NC(=O)Cc2n[nH]c(=O)c3ccccc23)cc1
O=C(CCNS(=O)(=O)c1ccc2ccccc2c1)NC1CCCC1
N#Cc1ccc(NC(=O)c2ccc(F)cc2Br)cc1
N#Cc1ccc(NC(=O)c2cc(Cl)ccc2F)cc1
CCC(C)NC(=O)c1ccccc1NC(=O)Cc1cccc(F)c1
CCc1cccc(OCC(=O)NCc2ccc(S(N)(=O)=O)cc2)c1
O=C(CCNC(=O)c1ccccc1)Nc1ccc2[nH]c(=O)[nH]c2c1
COc1ccccc1CNC(=O)C(C)Sc1ccccc1
COc1ccc(NC(=O)CCC(C)C)c(OC)c1
Cc1ccc(SCCNC(=O)c2nc3nc(C)cc(C)n3n2)cc1
CC(C)C(=O)n1nc(-c2ccco2)nc1NCc1ccc(F)cc1
Cc1c(C(=O)N2CCCCC2C)sc2nc3n(c(=O)c12)CCCC3
Cn1cc(NC(=O)NCCCN2CCOCC2)c2ccccc2c1=O
COc1cccc(CNC(=O)c2cnc(SC)nc2C)c1OC
COC(=O)C1Cc2[nH]cnc2CN1C(=O)c1ccc(OC)cc1
CCOc1ccc(-c2cc(C(=O)NCc3ccccc3)n[nH]2)cc1
O=C(Nc1ccc(F)cc1F)c1cnn2c3c(cnc12)CCCCC3
Cc1nc(N2CCCC2)c2c(C(=O)Nc3ccccc3)c(C)oc2n1
O=C1CCSc2ccc(S(=O)(=O)NCc3ccco3)cc2N1
O=c1c(NCc2ccc(Cl)cc2)nccn1-c1cccc(F)c1
CCCCC(=O)OCc1cc(=O)n2nc(C(C)C)sc2n1
CCc1nn2c(=O)cc(COC(=O)CC(C)C)nc2s1
Cc1cccc(C(=O)NCCC(=O)Nc2cccc(C#N)c2)c1
COc1ccccc1CNC(=O)CNC(=O)c1cccc(F)c1
CCC(NC(=O)CNC(=O)c1ccc(F)cc1)c1ccc(C)cc1
CCS(=O)(=O)n1ccccc1=NS(C)(=O)=O
CC(=O)N1c2ccccc2CC1C(=O)NCCc1ccc(C)cc1
CCOc1ccc(CN2CCc3nc(N4CCCC4)ncc3C2)cc1
Cc1ccc(-n2nnnc2CCc2ccccc2)cc1
COc1ccc2c(c1)CC(C(=O)Nc1ccc3c(c1)OCO3)CO2
CC(=O)c1ccc(NC(=O)C2CC3CCCC(C2)C3=O)cc1
O=c1c2ccccc2nnn1Cc1noc(-c2ccco2)n1
Cc1nc(CNC(=O)C(c2ccccc2)c2ccccc2)cs1
CSc1nnc(NC(=O)c2cc(-c3cccs3)on2)s1
COc1cccc(NC(=O)Cc2sc(C)nc2-c2cccs2)c1
O=C(Nc1ccccc1F)c1cccc(N2C(=O)CCS2(=O)=O)c1
Cc1ccsc1C(=O)Nc1ccc2[nH]c(=O)sc2c1
CCn1c(=O)sc2cc(NC(=O)c3ccccc3F)ccc21
Cc1cc(Cl)ccc1-n1ncc2c(N3CCOCC3)ncnc21
Cc1ccc(NC(=O)NCCCN2CCCC2=O)cc1C
COc1cc(OC)cc(C(=O)Nc2cc(C)ccc2F)c1
COc1ccccc1OCCNC(=O)c1ccc(=O)[nH]c1
COc1cc(C#N)ccc1OS(=O)(=O)c1ccc(C)cc1C
O=S(=O)(Oc1ccccc1F)c1ccc2c(c1)CCC2
Cc1ccccc1OS(=O)(=O)c1ccc(C#N)cc1
CCOC(=O)N1CCN(S(=O)(=O)c2ccc3c(c2)CCC3)CC1
N#Cc1ccc(S(=O)(=O)Oc2ccc(F)c(Cl)c2)cc1
N#Cc1ccccc1OS(=O)(=O)c1cccs1
CC(C)n1ncc2cc(NC(=O)CCc3c[nH]c4ccccc34)cnc21
N#Cc1ccc(S(=O)(=O)Nc2ccc(C(N)=O)cc2)cc1
COc1ccc(C(=O)NCCO)cc1S(=O)(=O)N(C)C
O=C(Nc1ccccn1)C12CC3CCC(CC(C3)C1)C2
COC(=O)Cc1nc(-c2cc3ccccc3o2)cs1
CC(C)(C)n1nnnc1SCC(=O)Nc1cccc2ccccc12
Nc1nn(S(=O)(=O)c2ccc(Cl)cc2)cc1-c1ccccc1
CN(Cc1ccc(C#N)cc1)Cc1cnn(Cc2ccccc2)c1
Cc1cccc(C)c1NC(=O)CNC(=O)CN(C)c1ccccc1
C=CCNC(=O)c1ccccc1NC(=O)c1cccnc1SC
Cc1occc1C(=O)Nc1cc(Cl)c(N)c(Cl)c1
O=C(CCc1nc2ccccc2[nH]1)Nc1nc2ccccc2[nH]1
O=C(CNC(=O)c1cc(F)ccc1F)Nc1ccc(F)c(F)c1F
Cc1[nH]c(C(=O)Nc2ccccc2)c(C)c1C(=O)OC(C)C
O=C(CNC(=O)c1ccc2ccccc2c1)Nc1ccccc1
CCNS(=O)(=O)c1ccc(C)c(C(=O)Nc2ccccc2C)c1
CCc1ccc2occ(CC(=O)Nc3nccs3)c2c1
CNc1snc(C)c1C(=O)OC(C)C(=O)N1CCCCCC1
CNc1snc(C)c1C(=O)OC(C)C(=O)N(C(C)C)C(C)C
Cc1ccc(NS(=O)(=O)Cc2ccc(F)cc2)cc1
O=C(Cc1noc(-c2ccccc2)n1)Nc1ccccc1Cl
CCCC(=O)N1CCN(CCc2ccccc2)CC1
COc1ccc(CCNC(=O)c2cccnc2SC)cc1OC
CCc1noc(C)c1C(=O)Nc1ccc(C(=O)N2CCCCC2)cc1
CCc1ccc(-c2nc(NC(=O)c3ccncc3)sc2C)cc1
CCc1c(C(=O)N2CCN(Cc3cccc(F)c3)CC2)csc1C
O=C(Nc1ccncc1)c1c(F)cccc1Cl
CCCCc1ccc(C(=O)Nc2ccncc2)cc1
CCC(C(=O)Nc1ccccc1OC)n1c(N)nnc1SC
CC(=O)Nc1ncc(S(=O)(=O)Nc2cccc(C)c2)s1
Cc1cc(NC(=O)c2nnn(-c3ccc(F)cc3)c2N)ccc1Cl
NC(=O)c1ccc(C(=O)NCc2ccc(F)cc2)cc1
CCc1[nH]c(C(=O)Nc2nccs2)c(C)c1C(=O)OC
CCNS(=O)(=O)c1ccc(C(=O)N2CCCC(C)C2)cc1
O=C(c1ccc(-n2cnc3ccccc32)cc1)N1CCOCC1
CC(=O)Nc1cccc(NC(=O)CNC(=O)c2ccccc2C)c1
CCCCOc1cc(S(=O)(=O)N2CCN(C)CC2)ccc1Cl
CC(C)c1c(C(=O)NCc2ccccc2)nnn1-c1ccccc1
Cc1sc2ncc(C(=O)NCCC(C)C)c(=O)n2c1C
Cc1cccc(-n2nnc(C(=O)NC(C)C)c2C(C)C)c1
Nc1c(C(=O)Nc2ccccc2Cl)nnn1-c1cccc(Cl)c1
CCCCCNC(=O)c1cnc2sccn2c1=O
CCC(C)(C)NC(=O)CCNC(=O)c1cccc(OC)c1
C=CCNC(=O)CCc1ccc(S(=O)(=O)N(C)C)cc1
Cc1ccc(C(=O)NCc2nc(-c3cccs3)no2)c(C)c1
COc1ccc(C(N)=O)cc1NC(=O)c1cccc(C)c1
Cc1nc(Nc2ccc3ccccc3c2)[nH]c(=O)c1CCO
CCCC(=O)Nc1ccc(S(=O)(=O)N2CCN(C)CC2)cc1
O=C(c1cc(-c2ccccn2)nc2ccccc12)N1CCCCCC1
FC(F)(F)c1cccc(Oc2ncnc3[nH]cnc23)c1
Cc1cc(NCc2ccc3c(c2)OCO3)cc(=O)n1Cc1ccccn1
CC1CCCC(C)N1C(=O)C(C)(C)CS(=O)(=O)N1CCNCC1
C=CCNC(=O)C(C)OC(=O)Cc1coc2cc3c(cc12)CCC3
CCNC(=O)CCc1csc(NC(=O)Nc2ccccc2)n1
C=CCNC(=O)CCn1c(=O)sc2ccccc21
CSc1nc2cc(C)c(C)cc2n1C1OC(CO)C(O)C1O
Nc1nnc2n1C(=O)C(CC(=O)c1ccc(Cl)cc1Cl)=N2
CS(=O)(=O)c1ccc(-c2ccc3[nH]ccc3c2)cc1
COc1c[nH]c(C(=O)NCc2ccccc2Cl)cc1=O
COc1ccccc1C1(CNC(=O)C(C)C)CCOCC1
COc1ccc(C2(C(=O)Nc3nc(C)cs3)CCOCC2)cc1
O=C(NCCCn1cccn1)Nc1ccc(F)cc1
Cc1ccccc1NC(=O)CSc1ccc(N)cc1
CS(=O)(=O)NCC1OC(n2cnc3c(N)ncnc32)C(O)C1O
Nc1ccc(SCC(=O)NCCC2=CCCCC2)cc1
CCOc1ccc(NS(=O)(=O)c2cnn(CC)c2)cc1
CCCN1CCN(S(=O)(=O)c2ccc(C)cc2C)CC1
COC(=O)c1ccsc1NC(=O)N1C(C)COCC1C
O=C1CC(c2ccco2)CC2=Nc3ccccc3N=CC12
Cc1onc(-c2ccccc2)c1C(=O)Nc1sc(C)c(C)c1C#N
Cc1nnc(NC(=O)CSc2nnc(C3CC3)n2C(C)C)s1
Cn1cc(-c2cc(-c3cnn(C)c3)n(-c3ccc(Cl)cc3)n2)cn1
CC(C)NS(=O)(=O)c1cccc(C(=O)NC2CC2)c1
Cc1ccn2c(=O)c(NC(=O)c3ccc(C)c(C)c3)c(C)nc2c1
Cc1cc(COC(=O)Cn2c(=O)cnc3ccccc32)no1
CCCSc1ccc2[nH]c(=NC(=O)OC)[nH]c2c1
CC(C)NC(=O)COC(=O)Cn1cnc2c(oc3ccccc32)c1=O
O=C(NCc1nnnn1-c1ccc(F)c(F)c1)c1ccco1
Cc1cc(C(=O)COC(=O)c2cc(C)n(C3CC3)c2C)c(C)s1
O=C(CC1CCCCC1)NCc1nnnn1-c1ccccc1
CCOC(=O)C(C)(C)Sc1nnc2n1CCN2c1ccccc1
O=C(CCc1ccccc1O)N=c1[nH]c2ccccc2[nH]1
CC(=O)NC(C(=O)NCc1ccc2c(c1)OCO2)C(C)C
O=C(CCc1cccnc1)NCc1ccc(Cl)cc1
COc1cc(OC)cc(C(=O)NCCc2nc3ccccc3s2)c1
CCCCNC(=O)Cn1cnc2c(Cl)cc(Cl)cc2c1=O
Cc1ccc(S(=O)(=O)NC(C(=O)Nc2ccncc2)C(C)C)cc1
O=C(CCc1nc2ccccc2s1)Nc1ccncc1
CC(NC(=O)Cn1nnc2ccccc2c1=O)c1cccs1
COc1ccccc1CCNC(=O)c1cncc(Br)c1
Cc1nc2nc(N)nn2c(C)c1CC(=O)NCCOc1ccccc1
O=C(NCc1ccc2c(c1)OCCO2)c1ccc(C(F)(F)F)cc1
O=C(NCc1ccc2c(c1)OCCO2)c1cc2ccccc2oc1=O
CC(NC(=O)CNC(=O)c1ccccc1)c1ccccc1Cl
COCc1cccc(C(=O)N(C)CC(=O)Nc2cccc(C)c2C)c1
C=C(C)Cn1c(N(C)Cc2ccccc2)nc2c1c(=O)[nH]c(=O)n2C
O=C(CSc1nccc(=O)[nH]1)Nc1nc(-c2ccccc2)cs1
CCN(Cc1nc2ccccc2c(=O)[nH]1)C(=O)CC(C)(C)C
O=C(CCn1c(=O)oc2ccccc21)Nc1cccnc1
CC(=O)NC12CC3CC(C1)CC(C(=O)NCC(C)C)(C3)C2
O=C(CCNC(=O)c1ccccc1)NC1CCSc2ccccc21
Cc1cccc(OCC(=O)N2CCN(c3ccccn3)CC2)c1C
Cc1c(Cl)cccc1NC(=O)CNC(=O)c1cccnc1O
CN(Cc1ccc2c(c1)OCO2)C(=O)c1cc(=O)c2ccccc2o1
CC(NC(=O)c1ccsc1)c1ccc(-n2cncn2)cc1
CS(=O)(=O)c1ccc(C(=O)OCCCc2cccnc2)cc1
CC(=O)c1ccc(NC(=O)c2cc(Br)cn2C)cc1
CC(c1ccc(F)cc1)N(C)C(=O)COc1ccc(C#N)cc1
[truncated: 8,000 more rows]
