# Supplementary material for: t-SMILES: a fragment-based molecular representation framework for de novo ligand design
Source: Nat Commun. 2024 Jun 11;15:4993. doi: 10.1038/s41467-024-49388-6 (PMC11167009; doi:10.1038/s41467-024-49388-6)
Supplement: Supplementary file 4 — Source Data [file 41467_2024_49388_MOESM4_ESM.zip › Soure data/Source data and code for all other graphs/Metrics/Figs/open-ring/1/frag.smi]

FC(F)(F)C1=NS(=O)(=O)C2=C(N1)C=C(C=C2)C1CCCC1
*[C:4](=[N:3][S:1](*)(=[O:0])=[O:2])[NH:9]*
*[C:5]([F:6])([F:7])[F:8]
*[C:14]1=[CH:20][C:10](*)=[C:11](*)[CH:12]=[CH:13]1
*[CH:15]1[CH2:16][CH2:17][CH2:18][CH2:19]1
