# Supplementary material for: t-SMILES: a fragment-based molecular representation framework for de novo ligand design
Source: Nat Commun. 2024 Jun 11;15:4993. doi: 10.1038/s41467-024-49388-6 (PMC11167009; doi:10.1038/s41467-024-49388-6)
Supplement: Supplementary file 4 — Source Data [file 41467_2024_49388_MOESM4_ESM.zip › Soure data/Source data and code for all other graphs/Metrics/Figs/open-ring/CNC1CC2CCC1C2/frag.smi]

CNC1CC2CCC1C2
*[NH:1][CH3:0]
*[CH:2](*)[CH2:3]*
*[CH:4](*)*
*[CH2:5][CH2:6]*
*[CH:7](*)*
*[CH2:8]*
