# Supplementary material for: t-SMILES: a fragment-based molecular representation framework for de novo ligand design
Source: Nat Commun. 2024 Jun 11;15:4993. doi: 10.1038/s41467-024-49388-6 (PMC11167009; doi:10.1038/s41467-024-49388-6)
Supplement: Supplementary file 4 — Source Data [file 41467_2024_49388_MOESM4_ESM.zip › Soure data/Source data and code for all other graphs/Metrics/Models/AID1706/AID_H6[dbl][rnd1000][bs128]/gen.smi]

CC1=CC=C(N)C=C1&CN&CC=O&CN&N&CN&&CN^O=CC1=CC=CN=C1NC1=CC=CC(C(F)(F)F)=C1&&&
CSC1=NSC(N)=N1&CN&C&C=O&&CO^CO&CC1=CC=C(Cl)C=C1&&&
CC&C&CC&&CC^CC&C&CC&C^CN^C=O&CN&&CO^C&CO&C=O&C&&CC^CC&C1=C[NH]C=N1&&CC^CC&&CC^C&&&C=O&&CN^CN&CC&C1=CC=CC=C1&CC&CN&CN&C&C=O&&CO^CO&C&CC&&CC&CC&&
CC&C1=COC=C1&CC&O=CN1CCC=N1&CC&C1=COC=C1^CC&&CCl&&&
CC&NS&N[SH](=O)=O&CN&C1=CC=CC=C1^CS^CC&C1=CC=CC=C1&C&CN&FCF&O=C1CCC(=O)N1&&CF&&&&
CC(=O)C1=C(N2CCCC2)[NH]C(C2=CC=CC=C2)=C1&&&
CC&CC&O=C1CC2=C(C=CC=C2)N1CCN1CCOCC1&CN&CC(N)=O&&&
CC&CN&N&CN&C1=CC=CC=C1^NS&&S&O=S&&O=S&CS^C1=NN=CS1&CN&CN&C&C=O&&CC^C1=CC=CC=C1&CO&CO&&&
CC&C&CC&&CC^C1=CC=CC=C1&CN&N&CN&C^CN^C=O&C&&CC^CC&C1=COC=C1&C1=CC=NC=C1^CC&&&&C&C=O&&CN^CN&C1CCCC1&&&
CS(=O)(=O)N(CC1=CC=C(C(=O)NC2=CC=CC=C2SC2=CC=CC=C2)C=C1)C1=CC=CC=C1&&&
CCN1C(C)=NN=C1S&CO&OC1=CC=CC=C1^CS&&CC(=O)C(C)(C)C&&&
O=C(CCS(=O)(=O)C1=CC=CC=C1)N1CCN(C2=CC=CC=C2)CC1&CF&&&
CC&C1=COC=C1&CC&C&CC&NC=O^CN^CN&N&CC&NC=O&C1=COC=C1&CC^CN&&CN&C1=CC=CC=C1&C1=CC=C2[NH]N=NC2=C1&CO&&&CO&&&
CC&O=S(=O)(NC1=CC=CC=C1C1=CC=CC=C1NS(=O)(=O)C1=CC=CC=C1)C1=CC=CC=C1&CC&&&
CC&C1=CC=CC=C1&CN&CN&C1=CCCCC1&C=N&NS^C=O^S&&C1=CC=CC=C1^O=S&&&&O=S&CS^C1=CC=CC=C1&CC&C&C=O&&CO&&
CC1=CC(C)=C(C)C([SH](=O)=O)=C1C&NS&C1CNCCN1&CN&O=CC1=CC(=O)[NH]C2=CC=CC=C12&&&
CC&C1=CON=C1&CC&&CN^NS&S&O=S&&O=S&CS^C1=CC=CC=C1&CN&CN&C&C=O&&CN^CN&C1=CC=CC=C1&CCl&&CCl&&
C1=CC=CC=C1&CF&&CS^CS&CC&C&C=O&&CN^CN&C1=CC=CC=C1&C1=CCNC1&C=O&&C=O&&
CO&CO&C1=CC=CC=C1&CC&C1=NNCC1^CO^CN&CO&C^CC^C&C=O&C1=CSC=C1&CF&&CC&&&CF^CCl&&&&&
C1=CC=C(C2=NC3=CC=CC=C3C(C3=CC=CC=C3)N2)C=C1&CBr&&CN^CC(=O)NN&&&
CO&CO&O=C(CN(C1=CC=CC=C1)S(=O)(=O)C1=CC=CC=C1)NC1=CC=CC=C1&CCl&&CC^COC=O&&&
CC1=CC=C([SH](=O)=O)C=C1&NS&C1CNCCN1&NS&O=[SH](=O)C1=CC2=C(C=C1)OCCO2&&&
CO&CO&C1=CC=CC=C1&CN&N&NC=O&CC^CN^CCl&CC&&&O=C1C=CC2=CC=CC=C2[NH]1&&&
CN1N=C(C2=CC=C(Cl)C=C2)N=C2C1=NC(=O)N(C)C2=O&&&
CC1=CC=C(C=O)C=C1&CN&NC(=C(Cl)Cl)S(=O)(=O)C1=CC=CC=C1&&&
CC&C1CNCN1&C=O&&C=O&CN^C1=CC=CC=C1^C1CCNC1^CBr&CC&&&C1=CC=CC=C1^C1CCNC1^CCl&C=O&&&&C=O&CN^C1CCCCC1&&&
CC1=CC=C(NC2=C(Cl)C(=O)N(C34CC5CC(CC(C5)C3)C4)N=C2)C=C1&CC&CC(=O)O&&&
O=C(CN1N=NC2=CC=CC=C21)C1=CC=C(Cl)C=C1&&&
CC&C1=CC=CC=C1&CO&&CN^CN&C1=NC=NCC1&C1=CC=CC=C1&&&
CO&CO&C1=CC=C(C2=N[NH]C=C2C2=CC3=CC=CC=C3O2)C=C1&CC&FC(F)F^CO&&&&
CC&C&CC&&CC&CO^CO&C&C=O&&CC^C&CC&CC^CN^C1=CC=CC=C1&CN&&&C&C=O&&CC^C1=C[NH]C=N1&CC&C&C=O&&CN^CN&C&CC&CC^CC^C1=CC=CC=C1&C&&&C=O&&CO^CO&CC&C1=CC=CC=C1&&&
CC&C&C=O&&CN^CN&C1=CC2=C(C=C1)NCC2&CF&&C=O&CN^CC&CN&C1COCCN1&&&
C1=CC=C2OCCOC2=C1&CC&CN&O=C1NC2=CC=CC=C2C1=O&&&
CO&CO&C1=CC=CC=C1&CO&CO^CC&&O=CN1CCC=N1&CC&CCl^CC&&C1=CSC=C1&&&
CC&C&C=O&&CN^CN&C1=CNCC1&C=O&&CN^CC^C1=CC=CC=C1^CN&CBr&C1COCCN1&&&&&
CC&CO&CO&C&C=O&&CC^C1=COC=C1&CC&&C1=CCCC=C1^C1=CC=CC=C1&&C1=COCNC1^CN&CC&C1=CC=NC=C1&&&
C1=COC=C1&CC&NC=O&N&CN&CC^CN^C1=CC=CC=C1&C1=CC=CC=C1&C[NH3+]&CBr&O=[NH+][O-]&&&&&
CCOC1=CC=C(C2C(C(=O)C3=CC=C(C)O3)=C(O)C(=O)N2C2=NC(C)=C(C(=O)OC)S2)C=C1&&&
CC&CN&O=C(COC1=CC=CC=C1)NC1=NN=C(S(=O)(=O)NC2=CC=CC=C2)S1&CO&CO^CC&&&&
CC=O&CN&CCN1C(=O)C(N)C2=C1C=CC(Br)=C2&CN&C1COCCN1&&&
O=C(NNC1=CC=CC=C1)NC1=CC=CC=C1&CN&O=CCCl&&&
CC&CC&C1=CSC=C1&CC&&CN^NC=O^CC^CC&O=CN1CCOCC1&CC&&&C1=CC=CC=C1&CO&CO&&&
C1=CC=CC=C1&CCl&&CC^NC(=S)NC=O&CN&C1=CC=CC=C1&CN&NC=O&CC&C1=CC=CC=C1&CCl&&&
[O-][N+]1=C2C=CC=CC2=C[NH]1&CC&C^CN^C=O&CC&&CC^CC&C1=CC=CC=C1&NC=O&CCl&&&&CN&CCl&&
CC&C1=CC=CC=C1&CN&C1=CNCC1&CN&&CC^C#N^CC&&C1=CC=CC=C1^C&&CC&C#N^CC&&C#N&&&
CC&C&C=O&&CC^C1=CC=C2[NH]C=CC2=C1&CN&&CO^CO&C&C=O&&CC^C1=COC=C1&&&
CC&C&CC&&CC^C1=CC=CC=C1&CN&CN&C&C=O&&CC^CS&CS&C1=NC2=C(CN1)SC=C2&C=O&&CN^CC&C1=CC=CC=C1&CC&C&C=O&&CO&&
O=C(CCl)N=C1SC=CN1CC1=C(Cl)C=C(Cl)C=C1&&&
NC1=CC=CC=C1C1=NN(CC=O)N=N1&CN&CN^CN^CC1=CC=CO1&O=CC1=CC=CC=C1F&&&&&
CN&N&NC(=O)C1=NOC=C1&CC^CN^CO&CC&CO&CC&C1=CC=CC=C1&C1=CC=CC=C1&CC&&&C&FCF&&CF&&
C1=CC=CC=C1&CC&CS^CC^CS&C#N&C1=NN=CS1&&&CN&CN&C&C=O&&CC^C1=CC=CC=C1&C1=CSC=N1&&&
CS&CS&C1=NSC=N1&CN&CN&C&C=O&&CO^CO&CC&C1=CC=CC=C1&CCl&&&
CN&N&CN&C^CN^C=O&CC&&CC^C1=CN=CC=N1&C1=CON=C1&&&CC&CO&CO&C1=CC=CC=C1&CS&CS&&&
CC&CC&C&CC&&CC^C1=CC=CC=C1&CN&N&NC=O&CC^CN^C1=COC=C1&C&&&CC&C1=CC=NC=C1^CC&&NC=O&CN&C1CCCC1&&&
CC&C&CC&&CC^CN&NS&S&O=S&&O=S&CS^C1=CC=CC=C1&CC&CC&CC&C&C=O&&CN^CN&C1=CC=CC=C1&CCl&&CO^CO&C1=CC=CC=C1&&&
C1=CC=CC=C1&CN&NS^CC^S&C&O=S&CF&&O=S&CF&CS&CF^C1=CC=CC=C1&&&CC&C&C=O&&CN^CN&CC&C1=CC=CC=C1&CF&&&
CC&CC&CC&C&C=O&&CO^CO&C1=CC=CC=C1&C1=CCOC=C1&C=O&&CC&&
CC&C1=CC=CC=C1&CC&C&C=O&&CC^C1=C[NH][NH+]=C1&CN&CC^[NH3+][O-]^CC&&C1=CCCC=C1^C&&&C=O&&CN&&
CC1=C(C)C(N2CCN(C(=O)C3=CC(=O)[NH]C4=CC=CC=C34)CC2)=CC=C1&&&
CC&O=C(OC1=CC=CC=C1N1C(=O)C2CCCCC2C1=O)C1=CC=CO1&CCl&&&
C1=CSC=C1&CC&C1=CSC=N1&CN&CN&C&C=O&&CC^C1=CC=CC=C1&CCl&&&
CC&C1=CC=CC=C1&CN&SC1=NN=C[NH]1&CS&CC^CC^NC=O&CC&CN&C1=C[NH]C=C1&C1=CC2=C(C=C1)OCO2&CN&&&&&
CCC(C)(C)NC=O&CC&O=C(CN1N=NC2=CC=CC=C21)N(CC1=CC=CC=C1)C1=CC=CC=C1&CO&&CN^CC(N)=O&&&
CO&CO&C1=CC=CC=C1&CO&CO^CO&&CO^CC&&C=C1OC2=C(C=CC=C2)C1=O&CO&CO&CC&O=CN1CCC2=CC=CC=C2C1&CC&O=CO&&&
C1=CC=C(NN=C2C3=CC=CC=C3C3=CC=CC=C23)C=C1&CCl&&CC^O=CO&&&
CO&CO&C1=CC=CC=C1&CO&CO^CO&&CO^CN&&CN&C&C=O&&CC^C1=NOCC1&CC&C1=CC=CC=C1&CBr&&&
COC1=CC=C(N(CC2=CC3=CC=CC=C3[NH]C2=O)S(=O)(=O)C2=CC=C(OC)C=C2)C=C1&&&
CC&C1=CC=CC=C1&CN&CN^CC^C&&&C=S&&CN^CN&C&CC&C^CN^CCl&CN&&CCl^C&&CCl^C=O&&&&CC^C1=CC=CC=C1&CC&&&
CC&NC=O&CN&C1=CC=CC=C1&CN&N&NC=O&CC^CN^CN&C&C1=CC=C2[NH]N=NC2=C1&CC&&&C1=CC=CC=C1^CC^CO&NC=O&CO&CN&&&CC&C1CCOC1&&&
CC&C1=CC=CC=C1&CC&CN&C1=CSCCN1&C=O&&C1=CC=CC=C1^CC&C&C=O&&CN^CN&CC&CN&C1COCCN1&&&
C1COCN1&NS&S^CC^O=S&CN&&O=S^CN&&CS^C&C1=CC=CC=C1&C=O&C1=COCCO1&&CC&&C&C=O&&CN^CN&CC&CC&C1=CC=CC=C1&&&
COC1=CC=C(N2CCN(C(=O)C3=CC(=O)[NH]C4=CC=CC=C34)CC2)C=C1&&&
CSC1=CC=CC(N)=C1&CN&O=CCC1=CC=CC=C1[N+](=O)[O-]&&&
CC&O=C(C1=CC(=O)[NH]C2=CC=CC=C12)N1CCN(S(=O)(=O)C2=CC=CC=C2)CC1&CC&&CC&CC&&
CCC1=C(C)SC(N)=C1C=O&CN&C1COCCN1^CN&&COC1=CC=CC=C1CC=O&&&
CC&CO&O=CO&CC&C1=CC=C2C(=C1)C1=C(CNCO1)C1=C2OC=C1&CC&&CN^CC&C1=CC=NC=C1&&&
O=C(NCC1=CC=CO1)C(C1=CC=CO1)N(C(=O)CN1N=NC2=CC=CC=C21)C1=CC2=C(C=C1)CCC2&&&
O=C(CCl)N(CCC1=CC=CC=C1)CCC1=CC=CC=C1&&&
CC&C&C=N&NN^CC^C=N&C1=CSC=C1&C&&&CN&&CS^CS&C1CCNC1&C=O&&C=O&CN^C1=CC=CC=C1&CCl&&&
CC(C)C&CN&N&CN&CCC(=O)O^CN&&CC(C)C&&&
COC1=CC=C(C(CCN(CC2=CC(OC)=C(OC)C=C2)C(=O)CCl)C2=CC=CC=C2)C=C1&&&
CC&C1=CC=CC=C1&CO&&CN^CN&C1=NC=NCC1&C1=CC=CC=C1&&&
CC&CN&N&CCN&&CN^C1=CC=CC=C1&CO&&CC^C=NNC=O&CC&NC1=NON=C1N1C=CN=N1&CC&C&CC&&CC&&
CC&C1=CC=CC=C1&CO&CO^CC^CC&&&C&C=O&&CN^CN&C1=CC=CC=C1&CC&C^CN^C=O&CN&&CO^C&&&C=O&&CC^CO&CO&C1=CC=CC=C1&CC&&CC&&
O=C(CCl)N=C1SC=CN1CC1=CC=CC=C1Cl&&&
CC&CO&CO&C1=CC=CC=C1&CN&CN&C&C=O&&CC^CS&CS&C1=CN=CNC1&C=O&&CN^NS&S&O=S&&O=S&CS^C1=CC=CC=C1&CC&&&
CC1=CC(C)=C(S(=O)(=O)N=C2C=C(NC3=CC=C(C(=O)O)C=C3)C(=O)C3=CC=CC=C23)C(C)=C1&&&
CC(C)C&CC&O=CC1=NOC2=C1CCCC2&CN&NC1=CN=CC=C1&&&
CC&C=C(NC(=O)C1=CC=CC=C1)S(=O)(=O)C1=CC=CC=C1&CCl&&&
COC(=O)C1=CC2=C(C=CS2)N1CC(=O)NC1=C(OC)C(OC)=C(OC)C=C1&&&
O=C(NC1=CC2=C(C=C1)OCCO2)C1=C(C2=CC=CC=C2)OC=N1&&&
C1=CC2=C(C=C1)OCO2&CC&C=C&C1CSCN1&C=O&&C=N^NS&S&O=S&&O=S&CS^CC&C1=CC=CC=C1&&&
O=C1C2=C(C(C3=CC=CC=C3O)=N[NH]2)C(C2=CC=CC=C2F)N1CC1=CC=CO1&&&
CN&C1=CC2=C(C=C1)[NH]C=N2&CO&CO&C&C=O&&CC^C1=CC=CC=C1&&&
CO&OC1=NC(O)=NC=C1&CN&N[SH](=O)=O^CO^CS&&&C1=CC=CC=C1&CN&NC(=S)NC=O&CC&C1=CC=CC=C1&CF&&&
CC&CN&C1=CC=C(OCC2=NN=C[NH]2)C=C1&CS&CC(C)(C)C(=O)CS&&&
COC1=CC2=C(C=C1)C=C(C1(C)NC(=O)N(CC(=O)NCC3=CC=CO3)C1=O)C=C2&&&
CO&CO&C&C=O&&CC^CN&CN&CC^C=O&CN&CC&C1=CC=C2[NH]C=CC2=C1&CC&&CC^C1=CC2=CC=CC=C2NC1&C=O&&&
CC&O=C(COC1=CC=CC=C1)NN=CCC(=O)NC1=CC=CC=C1&CBr&&CBr&CC&CN^CC(N)=O&&&
CC&C&CC&&CC&CO^CO&C&C=O&&CC^C&CC&CC^CN^C1=CC=CC=C1&CN&&&C&C=O&&CC^C1=C[NH]C=N1&CC&C&C=O&&CN^CN&CC&C1=CC=CC=C1&CC&CN&CN&C&C=O&&CO^CO&C&CC&&CC&CC&&
CC1NC(=O)C2=C(NCCCCCNC(=O)CNC1=O)C(I)=CC([N+](=O)[O-])=C2&CC&NC=O^CC&&CC(N)=O&&&
CC1=CC=C(C2CC(C3=CC=CS3)=NN2C(=O)CCl)C=C1&&&
CC&C1=CC2=C(C=C1)NCCC2&CN&CC^CF^O=CN1CCC2=C(C1)C1=C(C=CC=C1)[NH]2&&&CC&&&
CO&CO&C1=CC=CC=C1&CC&C=N&NN&CN&C&C=S&&CN^CN&C1=CC=NC=C1&&&
C1=CC=CC=C1&CN&C1=CC2=N[NH]N=C2C=C1&CN&&CCl&&
CO&CO&C1=CC=C(C2CC(C3=CC=CS3)=NN2)C=C1&CN&O=CCCl^CO&&CO&&&
C1=CC=CC=C1&CC&C^CCl^C=N&&&NS^CN^S&&&O=S&&O=S&CS^C1=CC=CC=C1&CC&C^CC^CF&C&&CF^CF&&CF&CF&&&CF&&
O=[SH](=O)N1CCCCC1&CC&O=C1[NH]C=NC2=C1N=N[NH]2^CS^CN&C1=CC=CC=C1&CC&CF&C1=CC=CC=C1&&&CO&CO&C&FCF&&CF&&
O=C(O)C1=CC=C(CN(CC2=CC=CC=C2)S(=O)(=O)C2=CC=C(Cl)C=C2)C=C1&&&
CC&C1=CC2=C(C=C1)NCCC2&CN&CC^CF^C&&&C=O&&CN^C1=CC2=C(C=C1)C1=C(CCNC1)[NH]2&CC&&&
O=CC1=CC=CC=C1Cl&CN&NC(=S)NC1=CC=C(N)C=C1&CN&O=CC1=CC(Cl)=CC=C1&&&
C1=CC=CC=C1&CC&CC&CN&N&CN&CC^CN^CC&C&C1=CC=CC=C1&C=O&&&&CC^CCl&&&
O=C(O)C1=CC2=C(C=C1)N=CS2&&&
C1=CC=NC=C1&CS&CS&CC&C&C=O&&CN^CN&C1=NON=C1&C[NH3+]&[NH4+]&[NH2+]=O&&[NH3+][O-]&&
CC&CN&N&NS(=O)(=O)C1=NN=C(NC=O)S1&CC^CN^C1=CC=CC=C1&C1=CC=CC=C1&CO&&&CO&&&
CC&C1=CCOC=C1&C=O&&C1=CC=CC=C1^CN&CN&C&C=O&&CC^C1=CC=CC=C1&CO&CO&C&CF&&CF&&
O=C(OC1=CC2=C(C=C1)C=CC(=O)O2)C1=CC=CS1&&&
C1=CC=CC=C1&CC&CS^CC^CS&C#N&C1=NN=CS1&&&CN&CN&C&C=O&&CC^C1=CC2=C(C=C1)SC=N2&&&
CO&CO&O=C(CN1C=CC2=C1C=CS2)NC1=CC=CC=C1&CC&COC=O^CO&&CO^CO&&CO&&&
CC&C1=CC=CC=C1&CC&C&C=O&&CN^CN&C1=NN=CS1&CS&S&O=S&&O=S&NS^CN&C1=CC=CC=C1&CC&&&
COC=O&CC&O=C(NCCC1=C[NH]C2=CC=CC=C12)C1=CC(=O)[NH]C2=CC=CC=C12&&&
NC1=C(C(O)(C(F)(F)F)C(F)(F)F)C=C(C(O)(C(F)(F)F)C(F)(F)F)C2=CC=CC=C12&&&
CCN(CC)C1=CC(O)=C(C=NNC(=O)C2=C(C(C)C)N(C3=NON=C3N)N=N2)C=C1&&&
C1=CC=CC=C1&CN&CN^CS^C1=CCCC=C1&S&C[NH3+]&O=S&[NH4+]^C1=NON=C1&O=S^[NH2+]=O&&&&NS&[NH3+][O-]&&&&
CC&O=C1CC(C2=CC=CC=C2)C2=C(C=CC=C2)N1&CC&&CF&&
CC&O=C(NC1CCCC2=C1C=NN2C1=CC=CC=C1)C1=N[NH]C=C1&CC&CC(C)C&&&
CC&C1CNCN1&C=O&&C=O&CN^C1=CC=CC=C1^C1CCNC1^CBr&CC&&&C1=CC=CC=C1^C1CCNC1^CCl&C=O&&&&C=O&CN^C1CCCCC1&&&
CCC1=C(C)SC(NC(=O)CC2=CC=CC=C2OC)=C1C(=O)N1CCOCC1&&&
CC&C1=COC=C1&CS&S^C1=CC=CC=C1^O=S&CF&&O=S&CF&NS&CF^CN&&CF^C1=CC=CC=C1&&&CC&C&CF&&CF&CF&&
CC&C1=CC=C(NC2=NC=NC3=CC=CC=C23)C=C1&CO&&&
CO&CO&O=C(NC1=NC2=CC=CC=C2S1)C1=CC=CC=C1&&&
CC&C&CC&&CC^CC&C&CC&C^CN^C=O&CN&&CO^C&CO&C=O&C&&CC^CC&C1=C[NH]C=N1&&CC^CC&&CC^C&&&C=O&&CN^CN&CC&C1=CC=CC=C1&CC&CN&CN&C&C=O&&CO^CO&C&CC&&CC&CC&&
C1=CC=CC=C1&CC&C&CC1=CC=CC=C1&&CC^NC(=S)NC=O&CN&C1=CC=CC=C1&CC&O=CO&&&
CC&CN&N&CN&CC^CN&&C1=CC=CC=C1&CC&C=N^CO^NN&&&CN&C&C=O&&CC^C1=C[NH]N=N1&CN&C1=NON=C1^CC^CN&C&&&CC&&CC&&
COC1=CC(O)=C(C2=N[NH]C(C(F)(F)F)=C2C2=CC3=CC=CC=C3O2)C=C1&&&
CC&O=C1[NH]C2=C(C=CC=C2)C=C1CN(CCC1=CC=CC=C1)CC1=NN=NN1CC1CCCO1&&&
CC&C1=CC=CC=C1&CC&C&C=O&&CO^CO&C1=CC=CC=C1&C1=C[NH]C=N1&CN&&&
CC&C1=CC=C(C2=C[NH]N=C2C2=CC=CC=C2)C=C1&CO&C=C(C)CO^CO&&&&
CC&C1=CC=CC=C1&CS&N[SH](=O)=O&CN&C1=CC=CC=C1&CC&CC1=CC=C(S(=O)(=O)NC2=CC=CC=C2)C=C1&&&
CC(=NN=C(N)SC1CC(=O)N(C2=CC(Cl)=CC=C2)C1=O)C1=CC=CS1&&&
O=C(CCl)N(CCC1=CC=CC=C1)CCC1=CC=CC=C1&&&
CC&C&CC&&CC&CO^CO&C&C=O&&CC^C&CC&CC^CN^C1=CC=CC=C1&CN&&&C&C=O&&CC^C1=C[NH]C=N1&CC&C&C=O&&CN^CN&CC&C1=CC=CC=C1&CC&CN&CN&C&C=O&&CO^CO&C&CC&&CC&CC&&
CCC(C(=O)NC1=CC=CC(C(F)(F)F)=C1)C1=CC=CC=C1&&&
CCC(C)(C)NC(=O)C(C1=CC=C(O)C=C1)N(C(=O)CN1N=NC2=CC=CC=C21)C1=CC=C(NC(C)=O)C=C1&&&
CO&CO&C1=CC=CC=C1&CC&C^CO^C=N&CO&NO^CN&&CO&&&C&C=O&&CC^CS&CS&C1=CC=CC=C1&&&
CC&CC&O=C(OC1=CC2=C(C=C1)C=CC(=O)O2)C1=CC=CO1&&&
CC&C1=CC=CC=C1&CC&&CS^S^CC^O=S&&&&O=S&NS^C=N&C1=CCCCC1&C=O&&CN^CN^C1=CC=CC=C1^C1=CC=CC=C1&&&CC&C&C=O&&CO&&
CC&C1=CC=CC=C1&CN&CN&C1=CCNN=C1&C=O&&CN^C1C2CC3CC1CC(C2)C3^CCl^CC&&&CC&C&C=O&&CO&&
CO&CO&C1=CC=CC=C1&CO&&CC^C=NNC=O&CC&C&C=C&CC^CN^C1=CC2=C(C=C1)OCO2&NC=O&&&CC&C1=CC=CC=C1&&&
CC&C&CC&&CC&CO^CO&C&C=O&&CC^C&CC&CC^CN^C1=CC=CC=C1&CN&&&C&C=O&&CC^C1=C[NH]C=N1&CC&C&C=O&&CN^CN&CC&C1=CC=CC=C1&CC&CN&CN&C&C=O&&CO^CO&C&CC&&CC&CC&&
CC&C1=CC=CC=C1&CC&&CC&CS^O=CN1CCN([SH](=O)=O)CC1^CC^CC&&&O=C1C=CC2=CC=CC=C2[NH]1&&&
CO&CO&C1=CC=CC=C1&CS&NC(=O)N1CCN([SH](=O)=O)CC1&CN&C1=CC=CC=C1&CO&CO&&&
CC&C1=CC=CC=C1&CO&CO&CC&C1=COC=N1&CC&C#N^CN&&CN&C1=CC=CC=C1&CO&CO&&&
O=C(CN1N=NC2=CC=CC=C21)C1=CC=CC=C1&CBr&&&
CO&CO&CC&CN&NC=O&CC&C&CC&C1=CC=CC=C1^CN&&N&NC=O&CC^CN^CN&CC&C1=CC=C2[NH]N=NC2=C1&C1=CSC=C1&&&&&
CO&CO&C1=CC=C(C2=NC3=C(C=CC=C3)C(C3=CC=CC=C3)N2)C=C1&CBr&&CN^CC(=O)NN^CO&&CO^CO&&CO&&&
CC1=CC=C(CN2C(=O)CSC3=C2C=C(C(=O)NCCN2CCOCC2)C=C3)C=C1&&&
CN&C1CNCCN1&CN&CC&C&C=O&&CN^CN&C1=CC=CC=C1&C[NH3+]&[NH4+]&[NH2+]=O&&[NH3+][O-]&&
C1=CC=CC=C1&CC&C^CO^C=O&&&&CN^CN&C1=CC=CC=C1&CO&CO^CC^CC&C&C&CF&CC&&CF^C^CF&CF^CF&&CF&&&CF&&&&
CC(C)OC1=C(Cl)C=C(Cl)C(NC(=O)CSCC(=O)NC2=CC=CC(C(F)(F)F)=C2)=C1&&&
CN&N&CN&CC1=CC(C=O)=NO1^CN^CO&CCC1=CC=CC=C1&OC1=CC=CC(C(F)(F)F)=C1&&&&&
CO&CO&C&C=O&&CC^C1=CC=CC=C1&CN&CN^CCl^C&&&C=O&&CC^CC&C1=CC=CC=C1&C[NH3+]&[NH4+]&[NH2+]=O&&[NH3+][O-]&&
C1COCCN1&CN&CC&C1=NC2=C(C=CC=C2)CN1&CBr&&CC^C1=CC=CC=C1^CN&&CC&NNC=O&&&
CC(N)=O&CN&O=C(NCC1CCCO1)C(C1=CC=CC=C1)N(C(=O)CN1N=NC2=CC=CC=C21)C1=CC=CC=C1&CO&CO^CO&&CO&&&
CC&CC&C1=CC2=C(C=CC=C2)OC1&C=O&&CO^CO&C&C=O&&CC^C1=COC=C1&&&
COC1=CC=CC=C1N1CCN(CC(O)COC2=CC=CC3=CC=CC=C23)CC1&&&
O=C(NCCNC(=O)C1=C(OCC(F)(F)F)C=CC(OCC(F)(F)F)=C1)NC1=CC=CC(C(F)(F)F)=C1&&&
CC1=CC(=O)OC2=C1C=CC(NC(=O)CC1=CC=CC=C1[N+](=O)[O-])=C2&&&
CO&CO&C1=CC=CC=C1&CN&N&CN&C^CN^C=O&C&&CC^CC&CCl&C1=CC=NC=C1^CC&&&&C&C=O&&CN^CN&C1CCCCC1&&&
CC&CN&N&NC1=CC=CC=C1&&NS^NC1=NN=C([SH](=O)=O)S1&CN&COC1=CC=CC=C1C=O&&&
CC&C1=CC=CC=C1&CC&C^CN^C=O&CN&&CO^C&&&C=S&&CN^CN&C&C=O&&CC^C1=CC=CC=C1&CC&CO&CO&C1=CC=CC=C1&&&
CCC12C(=O)N(C3=CC(F)=CC=C3)C(=O)N1C(C1=CC=C(F)C=C1)C1C(=O)N(C3CCCCC3)C(=O)C12&&&
CC&C&CC&&CC^C1=CC=CC=C1&CN&N&CN&C^CN^CC&C&C1=CC=NC=C1^CC^C=O&&&C&&CC^C=O&C1=CSN=N1&&CN&&CN&C1CCCC1&&&
CC&C&CC&&CC&CO^CO&C&C=O&&CN^CN&CC&CC&C&C=O&&CO^CO&C1=CC2=C(C=CC=C2)OC1&C=O&&&
O=S(=O)(NC1=CC=CC=C1)C1=CC=CC2=NON=C12&CF&&CF&&
CC&C1=C[NH]N=C1&CC&C1=CC=CC=C1^CC&&C1=CC=CC=C1&CO&&CO^CO&CC&C&C=C&&CC&&
CCC1=CC=C(S(=O)(=O)N=C2C=C(NC3=CC=C(C(=O)O)C=C3)C(=O)C3=CC=CC=C23)C=C1&&&
CC(=O)N1C=C(N(C(=O)CCl)C2=CC=C(Cl)C=C2)C2=CC=CC=C21&&&
CC1=NN(C2=CC=CC=C2)C(N)=C1C(C1=CC=CC=C1)C1=C(N)N(C2=CC=CC=C2)N=C1C&&&
CC(C)C&CN&NS&O=CCCC1=CC=C([SH](=O)=O)C=C1&CN&NC1=CC(Cl)=CC=C1OC1=CC=CC=C1&&&
CO&CO&C1=CC=CC=C1&C1=CNCC1&C=O&&C=O&CN^CC&C1COCCO1&C1=CC=CC=C1&&&
CC&CC&CC&CO&CO&C1=CC=CC=C1&CC&C&C=O&&CO^CO&C1=CC=NC=C1&&&
CC&C1=CC=CC=C1&CN&C1CNCCN1^CC^CN&&&C&C=O&&CC^C1=CCNCC1&C=O&&C1=CC=CC=C1&&
CC&C1=COC(CN2C=CC=C2)=C1&CC&&CC^O=CCCl&&&
S=C(C1=CC=C(C2=CC=CC=C2)O1)N1CCCCC1&CCl&&&
CC(C)OC1=CC=C(C=NNC(=O)C2=C(CN(C)C3=CC=CC=C3)N(C3=NON=C3N)N=N2)C=C1&&&
CC&C1=CC=CC=C1&CBr&&CBr&CO^CO&CC&C&C=O&&CN^NN&C=N&C&CC&&CC^CC&C&C=O&&CN^CN&C1=CC=CC=C1&CN&CN&C&C=O&&CC&&
CC&C1=CC2=C(C=C1)C1=C(CCCC1)[NH]2&CN&CC&C&CC&CN^CO^C1CCCNCC1&&&&&
CC&NC=O&CN&O=C1CC2=C(C=CC=C2)N1&CBr&&CN^CC&CN&C1COCCN1&&&
CCC(C)(C)NC=O&CC&O=C(CN1N=NC2=CC=CC=C21)N(CC1=CC=C[NH]1)C1=CC=CC=C1&CN&&CN^CC(N)=O&&&
C1=CC=CC=C1&CN&NS^CS^S&S&O=S&O=S&&O=S&O=S&CS&NS^C1=CC=CC=C1&CN&CBr&C1=CSC=N1&&&&&
CC&CC&CC&C&C=O&&CO^CO&C1=CC=CC=C1&C1=CCOC=C1&C=O&&CC&&
C1=CC=CC=C1&CC&C1=NC2=C(C=CS2)C=N1&CS&CS&CC&C&C=O&&CN^CN&C1=CC=CC=C1&CC&C&C=O&&CO&&
CO&CO&C&C=O&&CC^CC&C1=CC=C2OCCNC2=C1&CN&C&C=O&&CC^C=C&CC&C1=CC=CC=C1&&&
CC=O&CN&C1=CC=C(NC2=C[NH]C3=CC=CC=C23)C=C1&CCl&&CN^O=CCCl&&&
CO&CO&O=C(NN1C=NC2=C(C(C3=CC=CS3)=CS2)C1=O)C1=CC=CC=C1&CO&&&
COC1=CC=C(NC(=O)C2=CC3=C(C=C2)C(=O)N(C2=C(OC)C=C(OC)C=C2)C(=S)[NH]3)C=C1&&&
CC(C)C&CC&O=C(CSC1=N[NH]C(=O)N1C1=CN=CC=C1)NC1=CC=CC=C1&&&
C1=CC2=C(C=C1)OCCO2&CN&CN&C&C=O&&CC^C1=COC=N1&CC&C1=CC=CC=C1&&&
O=C1C2C(C3=CC=CC=C3)C=CC(C3=CC=CC=C3)C2C(=O)N1C1=CN=CC=C1&&&
CC&C1=CC=CC=C1&CN&CN&C1=CCCCC1&C=N&NS^C=O^S&&C1=CC=CC=C1^O=S&&&&O=S&CS^C1=CC=CC=C1&CC&C&C=O&&CO&&
CC&NC=O&CN&C1=CC=CC=C1&CN&N&NC=O&CC^CN^CN&C&C1=CC=C2[NH]N=NC2=C1&CC&&&C1=CC=CC=C1^CC^CO&NC=O&CO&CN&&&CC&C1CCOC1&&&
C1=CC=CC=C1&C1=NCCCN1&C=O&&NN^CN&C&C=O&&CC^C1=CC=CC=C1&CBr&&&
CN1N=CC(Cl)=C1C=O&CN&NC1=CC2=C(C=C1)OCO2&&&
COC1=CC(O)=C(C(=O)NN2C=NC3=C(C(C4=CC=CS4)=CS3)C2=O)C=C1&&&
CN&C1=NC=NNC1&CC&C1=CC=NC=C1^C1=NCNCC1&&C=O&&C=O&CN&&
O=CC1=CC=CC=C1O&CN&NC1=CC(C(F)(F)F)=C(O)C=C1&CO&CC(F)(F)C(F)F&&&
SC1=NC=NC2=C1C(C1=CC=CC=C1)=CS2&CS&CC=O&CN&NC1=CC=C(C(=O)O)C=C1&&&
CC&CO&O=CO&CC&C1=CSC=C1&CN&&CC^C^CC^CC(F)(F)F&C1=CC=CC=C1&&CC&&C^CO^FCF&&&&CF&&
CC&C&CC&&CC^CN&N&CC(C)CN&&CN^CC&CC&O=CO&&&
CO&CO&C&C=O&&CC^C1=CC=CC=C1&CN&CN&C&C=O&&CC^C1=CC2=C(C=C1)OCCCO2&&&
CC&CC&C1=NN=CS1&CN&NS&S&O=S&&O=S&CS^C1=CC=CC=C1&CN&CN&C&C=O&&CC^C=C&CC&C1=CC=CC=C1&CF&&&
CO&CO&O=C(NC1=CC=CC=C1)N1CCN(S(=O)(=O)C2=CC=CC=C2)CC1&CO&CO&&&
CC(C)C12CN(C(=O)C3=CC=CC=C3[N+](=O)[O-])CC(C(C)C)(CN(C(=O)C3=CC=CC=C3[N+](=O)[O-])C1)C2=O&&&
C1=CC=CC=C1&CC&C=C^CF^CC&&&C&C=O&&CC^C1=CC=CC=C1&CBr&&CO^CO&C&C=O&&CC^C1=COC=C1&&&
CO&CO&C1=CN=CN=C1&CN&NS^CO^S&CO&O=S&&&&O=S&CS^C1=CC=CC=C1&CN&CN&C&C=S&&CN^CN&C&C=O&&CC^C1=CC=CC=C1&CF&&&
C1=CC=CC=C1&CCl&&CC^CC^CO^C1=CC=CC=C1&&&CCl&&CO&&
CO&CO&C1=CC=CC=C1&CN&N&N[SH](=O)=O&CS^CN^C1=CC=CC=C1&CC&&&NC=O&CN&C1=CC=CC=C1&CC&O=CO^CCl^CO&&&&&
CO&O=CO&CC&C1=CSC=C1&CN&&CC^C1=CC=CC=C1&&&
CC1=NC(N2CCC(C)CC2)=C2C(C)=C(C(=O)NC3=CC4=C(C=C3)OCCO4)SC2=N1&&&
CC1=CC=CC=C1[N+](=O)[O-]&C=C&CC=NN1C(C2=CC=CO2)=N[NH]C1=S&&&
CO&CO&C1=CC=CC=C1&CC&O=CO&CO&C1=CC=NC=C1&&&
CSC1=CC=CC(N)=C1&CN&O=CCC1=CC=CC=C1[N+](=O)[O-]&&&
CC&O=C1OC2=C(C=CC=C2)C2=CC=CC=C12&CO&CO&CC&NC=O&CN&C&CC&CC^CC^C1=CC=C2[NH]C=CC2=C1&O=CO&&&&&
CC1=CC=C(N)C=C1&CN&CC=O&CN&N&CN&&CN^O=CC1=CC=CN=C1NC1=CC=CC(C(F)(F)F)=C1&&&
O=C1C(=O)N(CCCC2=CC=CC=C2)C2=CC=CC=C12&&&
COC1=CC=C(N2CCNCC2)C=C1&CN&O=CC1=CC(=O)[NH]C2=CC=CC=C12&&&
COC1=CC=CC=C1N(C(=O)CN1N=NC2=CC=CC=C21)C(C(=O)NCC1=CC=CO1)C1=CC=C(C)O1&&&
CC1=NC2=C(C=C(Br)C=C2)C(C2=CC=CC=C2)N1&CN&CC(=O)NN&&&
CC1=CC=C(C(=O)NC(=C(Cl)Cl)S(=O)(=O)C2=CC=CC=C2)C=C1&&&
C1=CC=CC=C1&CN&CN^CC^C&C&C=O&CF&&CN&CF^CN&&CF^CC&&&CN&CN&C&C=O&&CC^C1=CC=CC=C1&CO&CO^CO^CC&CO&C&CC&CF&C&&CF^CF&&CF&CF&&&CF&&
CC1=CC=CC=C1NC1=NN=C(S)S1&CS&CC=O&CN&NC1=C(Cl)C=C(C(F)(F)F)C=N1&&&
O=C(CCl)N=C1SC=CN1CC1=CC=CC=C1Cl&&&
CN1C=NC2=C1C=CC(O)=C2&CO&O=CC1=CC=CC=C1&&&
CC&CO&NC1=CC=C(O)C=C1&CN&CC=O&CS&NC1=CC(=O)[NH]C(S)=N1&NS&CC1=CC=C([SH](=O)=O)C=C1&&&
CO&CO&C1=CC=CC=C1&CC&C=C&C&CC&C#N^CC&&C1=CNCC1&C1=CC=CC=C1&&&
CC1=CC=C(OCC(=O)NN=CC2=CC=C([N+](=O)[O-])O2)C=C1&&&
C1=CC=CC=C1&CC&CS^CC^CS&C#N&C1=NN=CS1&&&CN&CN&C&C=O&&CC^C1=CC=CC=C1&C1=CSC=N1&&&
CC&CN&N&CN&CC^CN&&C1=CC=CC=C1&CC&C=N^CO^NN&&&CN&C&C=O&&CC^C1=C[NH]N=N1&CN&C1=NON=C1^CC^CN&C&&&CC&&CC&&
CC&O=C(CON1N=NC2=CC=CC=C21)NC1=CC=CC=C1&CBr&&CS^C[SH](=O)=O^CBr&&&&
CC&O=C1C2C3C(=O)N(C4CCCCC4)C(=O)C3C(C3=CC=CC=C3)N2C(=O)N1C1=CC=CC=C1&CF&&CF&&
CC&O=C(NC1CCCC2=C1C=NN2C1=CC=CC=C1)C1=N[NH]C=C1&CC&CC(C)C&&&
CC&N#CC(=NN)S(=O)(=O)C1=NSC=C1&CC&C#N^CN&&C1=CC=CC=C1&CC&C&FCF&&CF&&
O=C(NC(=S)NC1=CC2=C(CCC2)S1)C1=CC=CC=C1&CC&C#N&&&
CC&C&CC&&CC^NC=O&CN&C1=CC=CC=C1&CC&C&C=NNC=O&CC^CC^C1=CC=CC=C1&&&CCl&&CCl&&
COC1=C(OC)C=C(C2=NC3=C(C=C(Br)C=C3)C(C3=CC=CC=C3)N2CC(=O)NN)C(OC)=C1&&&
CC&C1=NC2=C(C=CC=C2)CN1&CBr&&CN^CC^CC^C&C1=CC=CC=C1&C=O&&&&CN^NN&&&
CN&O=C(NC1=CC2=C(C=C1)[NH]C=N2)C1=CC=CC=C1&CCl&&&
CC&C1=CC=CC=C1&CC&&CS^O=C1C=CC(=N[SH](=O)=O)C2=CC=CC=C12^CC^CN&&&CN&C1=CC=CC=C1&CC&O=CO&&&
CC&C1CNCN1&C=O&&C=O&CN^C1=CC=CC=C1^C1CCNC1^CBr&CC&&&C1=CC=CC=C1^C1CCNC1^CCl&C=O&&&&C=O&CN^C1CCCCC1&&&
C1=CC=CC=C1&CN&C1=C[NH]N=C1&CC&C1=CC=CC=C1^CC^CCl&C&&&C=O&&CN^CN&C1=CC=CC=C1&CC&C&C=O&&CO&&
CC(C)C&CO&CO&CC=O&CN&CN&O=CC1=C(C=O)[NH]C=N1&CN&CN&C1=CC=C(CC2=CC=CC=C2)C=C1&&&
CO&CO&C(=CC1=C[NH]C2=CC=CC=C12)C1=CC=CC=C1&CC&C#N&&&
CN&N&CN&CC^NS^C1=CC=CC=C1&S&CF&O=S&&&&O=S&CS^C1=NN=CS1&CN&CN&C&C=O&&CC^C1=CC=CC=C1&CBr&&&
CC&CO&CO&C&C=O&&CC^C1=CC2=C(N=CC3=C2CCCC3)O1&CC&CC^CN^C&&&CC&&CC&&
COC1=CC=C(NC(=O)CC2C(=O)NCCN2C(=O)NC2=CC=C(C(F)(F)F)C=C2)C=C1&&&
CC&O=C(C1=CC(=O)N(CC2=CN=CC=C2)C1C1=CC=CC=C1)C1=CC=CO1&CO&CC(C)O^CO&&&&
O=[N+]([O-])C=CC1=CN(CC2=CC=CC=C2)C2=CC=CC=C12&&&
CC&C&CC&&CN^NC=O&CC&CN&C1=CN=C(N2CCNCC2)N=C1&&&
CCC&CO&NC1=CC(O)=C(Cl)C=C1Cl&CN&CC=O&CS&CS&CC=O&CN&NC1=CC=CC(C(F)(F)F)=C1&&&
CC&C1=CC=CC=C1&CC&&CS^S&O=S&&O=S&NS^C1CNCCN1&CN&C&C=O&&CC^C1=CC=CC=C1&CN&C1CCNC1^C[NH3+]&&[NH4+]&[NH2+]=O&&[NH3+][O-]&&
CC&CC&O=C(CN1C(=O)CSCC1=O)NC1=CC=CC=C1&CC&CC^CC&&CCOC=O&&&
C1=CC=CC=C1&CC&CC&CC&CN&C1CCNC1&C=O&&C=O&C1=CC=CC=C1&&
CC&C1=CC=CC=C1&CN&NC1=NN=C(S)S1&CS&CC&NC=O&CN&C1=CC=NC=C1&CCl&&CC^C&FCF&&CF&&
CC&C&CC&&CC^C1=CC=CC=C1&CS&S&O=S&&O=S&NS^CN&C1=CC=CC=C1&CS&CS&C&CF&&CF&&
CO&CO&C1=CC=CC=C1&CO&CO^CO&&CO^CN&&CN&C&C=O&&CC^C1=CC=NN=C1&CCl&&CCl&&
CC1=CC=C(C=O)C=C1&CO&CN1C=NC2=C1C=CC(O)=C2&&&
CC&C&CC&&CC&CC^C1=CC=CC=C1&CN&CN&C&C=O&&CC^CS&CS&C1=NNCN1&C=O&&CN^C1=CC=NC=C1&&&
C[N+]1=CC=CC2=C(Br)C=CC([O-])=C21.O&&&
CC&C1=CC=CC=C1&CN&C1=C[NH]N=C1&CC&&C1=CC=NC=C1^CC&C1=CSC=C1^CC&&C&C=O&&CO&&
CO&OC1=NC(O)=NC=C1&CN&N[SH](=O)=O^CO^CS&&&C1=CC=CC=C1&CN&NC(=S)NC=O&CC&C1=CC=CC=C1&CF&&&
COC1=NC(OC)=NC(N)=C1&NS&NC(=S)NC1=CC=C([SH](=O)=O)C=C1&CN&O=CC1=CC=C(F)C=C1&&&
C1=CC=C2SC3=CC=CC=C3NC2=C1&CN&C&C=O&&CC^CO&CO&C&C=O&&CC^C1=CC=NC=C1&&&
C1=CC=CC=C1&CC&C&CC&C1=CC=CC=C1^CC&&C^CO^C=O&&&&CN^NN&C=N&CC&C1=COC=C1&CC&C1=CC=CC=C1&CC&C^CCl^C=O&&&&CO&&
CC1=CC=C(C2CC(C3=CC=CS3)=NN2C(=O)CCl)C=C1&&&
O=C(OC1=CC2=C(C=C1)C=CC(=O)O2)C1=CC=CS1&&&
COC1=CC(N)=CC(OC)=C1OC&CN&C&C=O&&CC^BrC1=CC=CC(C2=NOCC2)=C1&&&
CC&C1=CC=CC=C1&CO&&CN^CN&C1=NC=NCC1&C1=CC=CC=C1&&&
CC&CC&O=C(OC1=CC2=C(C=C1)C=CC(=O)O2)C1=CC=CO1&&&
CN&C1=NC=NNC1&CC&C1=CC=NC=C1^C1=NCNCC1&&C=O&&C=O&CN&&
CSC1=NSC(NC(=O)OCC2=CC=C(Cl)C=C2)=N1&&&
CC&C1=CC=CC=C1&CC&C&C=O&&CC^[O-][N+]1=C2C=CC=CC2=C[NH]1&CN&CC&CC&NC=O&&&
CC&CN&N&COC1=CC=C(N)C=C1&&NS^NC1=NN=C([SH](=O)=O)S1&CN&CC=O&CO&CC1=CC=C(O)C=C1&&&
CC&C1=CC=CC=C1&CC&&CN^N[SH](=O)=O&CS&O=C1C=C[NH]C2=C1C=CC=C2&CC&O=CN1CCC2=CC=CC=C21&&&
COC1=CC=C([SH](=O)=O)C=C1&NS&C1CNCCN1&CN&C&C=O&&CN^COC1=CC=CC=C1N&&&
C1=CC=CC=C1&C1=CCCC=C1&CC&C=N^CO^NN&&&CN&C&C=O&&CC^C1=CC=NC=C1&CBr&&&
CC&C1=C[NH]C=C1&CN&CC^CC^C1=COC=C1&&CC&&C&C=O&&CC^CCl&&&
C1CNCCN1&CN&O=CC1=CC(Br)=CN=C1^NS&&O=[SH](=O)C1=CC=CC=C1C(F)(F)F&&&
CC(C)CS(=O)(=O)C1=NSC2=NC(=O)C(=CC3=CC=C(OC(=O)C4=CC=CO4)C=C3)C(=N)N21&&&
CC&C1=CN=CNC1&CN&CC^CC^C&C1=CC=CC=C1^C1=CC=CC=C1^C=O&&&CBr&&CN&&NN&&&
CO&CO&C1=CC=CC=C1&CC&C&CC&C^CN^C=O&N&&CN^CN&CN&CC^CN^CC&C1=COC=C1&C&C1=COC=C1&&&C=O&&&&CC^CN&C1CNN=N1&C1=CC=CC=C1&&&
COC1=C(OC)C=C(C2=NN(S(=O)(=O)C3=C(F)C(F)=C(F)C(F)=C3F)C(N)=C2)C=C1&&&
CC&C&CC&&CC^C1=CC=CC=C1&CS&S&O=S&&O=S&NS^CN&C1=CC=CC=C1&CS&CS&C&CF&&CF&&
COC1=CC=C(N)C=C1&N&CN&CC1=CC2=CC=CC=C2[NH]C1=O^NS&&COC1=CC=C([SH](=O)=O)C=C1&&&
COC1=CC=C(COC2=C(OC)C=C(C3C(S(=O)(=O)C4=CC=CC=C4)CON3C)C=C2)C=C1&&&
CC1=CC=C(C(=O)C2=C3C=CC([N+](=O)[O-])=CC3=[N+]([O-])N2CCC(N)=O)C=C1&&&
C1=CSC=C1&CC&O=CO&CO&O=C1C=CC2=C(C=CC=C2)O1&&&
NN=C1C2=CC=CC=C2C2=CC=CC=C12&CN&C1=CC=CC=C1&CC&O=CO^CCl&&&&
CN1C=NC2=C1C=CC(NC(=O)C1=CC=C(Cl)C=C1)=C2&&&
CC1=CC=CC=C1NC1=CC(=NS(=O)(=O)C2=CC=C(C(=O)O)C=C2)C2=CC=CC=C2C1=O&&&
CC&C&CC&&CC^C1=CC=CC=C1&CS&S&O=S&&O=S&NS^CN&C1=CC=CC=C1&CS&CS&C&CF&&CF&&
CC&O=C(C1=CCSC=C1)NC1=CC=CC=C1&CC&CN&NC=O&CN&CN&C1=CC=CC=C1&CO&CO&&&
CC1=NC2=C3C(=CC=CC3=CC=C2)N1C&&&
CO&CO&C1=CC=C(N2CCN(CCCOC3=CC=CC4=CC=CC=C34)CC2)C=C1&CO&&&
COCCNC(=O)C(C1=CC=CC=C1)N(CC1=CC=CS1)C(=O)CN1N=NC2=CC=CC=C21&&&
CC1=CC(S(=O)(=O)N2CCN(C(=O)C3=CC([N+](=O)[O-])=C(N4CCCC4)C=C3)CC2)=C(C)C=C1&&&
C[SH](=O)=O&NS&O=C(NC1=CC=CC=C1SC1=CC=CC=C1)C1=CC=C(CNC2=CC=CC=C2)C=C1&&&
C1=CC=CC=C1&C1CNN=N1&CN&CC&C&C=O&&CC^C1=CC=CC=C1&CCl&&&
CCC1=CC=C(N)C=C1&CN&C&C=O&&CC^C1CCNCC1&NS&O=C1C=CC2=C(C=CC([SH](=O)=O)=C2)[NH]1&&&
CC&O=C(CSC1=NN=C(CNC2=CC=CC=C2)N1CC1=CC=CO1)C1=CC=CC=C1&CC&&CC&&
CSC1=NSC(NC(=O)OCC2=CC=C(Cl)C=C2)=N1&&&
CCC1CCC(N2CCN(C3=CC=C([N+](=O)[O-])C=C3)CC2)CC1&&&
CO&CO&C1=CC=CC=C1&CC&C&CC&CC^CC^CN&C1=CC=CC=C1&N&&&CN&CC^CN^C1=CC=CC=C1&C&CO&C=O&CO^CO&CC&&CO&CCl&&&&&
COC1=CC=C(NC(=O)CC2C(=O)NCCN2C(=O)NC2=CC=C(C(F)(F)F)C=C2)C=C1&&&
CO&CO&C1=CC=CC=C1&CO&&CC^C1=C[NH]N=C1&CC&C^CC^FCF&C1=CC=C2OC=CC2=C1&&CF&&&&
CC&CC&O=C(CN(C1=CC=CC=C1)S(=O)(=O)C1=C[NH]C(=O)[NH]C1=O)NC1=CC=CC=C1&CO&CCO^CC&&&&
CO&CO&O=C(NN=CC1=CC=CC=C1)C(=CC1=CC2=C(C=C1)OCO2)NC(=O)C1=CC=CC=C1&CO&&&
CCOC=O&CC&O=S(=O)(C1=CC=CC=C1)N1C=CC2=C1C=CC=C2&CO&&CC^O=CO^CC&&&CC&&
C1=CC=CC=C1&C1CNN=N1&CN&CC&C&C=O&&CN^NN&C=N&CC&C1=CSC=C1&&&
CO&CO&C1=CC=CC=C1&CS&S&O=S&&O=S&NS^C1CNCCN1&CN&C&C=O&&CN^CN&C1=CC=CC=C1&CO&CO&&&
CO&CO&C1=CC=CC=C1&CO&CO^CO&&CO^CC&&C=C1OC2=C(C=CC=C2)C1=O&CO&CO&CC&O=CN1CCC2=CC=CC=C2C1&CC&O=CO&&&
CC&CC&C1CCNC1&CC&C1=CC=CC=C1^C1CNCN1^CF&C=O^C1CCNC1&&&C=O^C=O&&CN&C=O^C1=CC=CC=C1&&CN^CF&C1CCCCC1&&&&&
CC&C1=CC=CC=C1&CN&C1=CNCC1&CN&&CC^C#N^CC&&C1=CC=CC=C1^C&&CC&C#N^CC&&C#N&&&
CN1C=NC2=C1C=CC(N)=C2&CN&O=CC1=CC=C(Cl)C=C1&&&
C1=CC=C2C(=C1)CC1=CC=CC=C12&CC&CO&CO&C&C=O&&CN^CN&C&CC&CC^CC^C1=CC=CC=C1&C&CBr&C=O&&&&CO&&
CC&CC&C&CC&&CC&CN^NC=O&CC&C&CC&C1=CC=CC=C1^CN^CO&N&&&NC=O&CC^CN^CN&C1=CC=CC=C1&C1=CC=C2[NH]N=NC2=C1&CN&&&NC=O&CC&&&
CCCC&CO&O=CC1=CC=C(O)C=C1&CO&OC1=CN=CC=C1&&&
CC1=C(C)C=C(NC2=NC(N)=C([N+](=O)[O-])C(N3CCOCC3)=N2)C=C1&&&
O=C(CSC1=CC=CC=N1)NC1=NON=C1&C[NH3+]&O=[NH+][O-]&&&
COC(=O)C1=CC=C(NC(=O)C2=CC=C(NC(=O)C3=CC=CO3)C=C2)C=C1&&&
COC1=CC=C(CC(=O)NC(C)C2=NN=C(SCCOC3=CC=C(OC)C=C3)N2C)C=C1&&&
CC&C1=C[NH]N=C1&CC&C&C=O&&CN^CN&C1=CCCCC1&C1=C[NH]N=C1&CN&C1=CC=CC=C1&CC&C&CC&&CC&CC&&
S=CN1CCCCC1&CC&C1=COC=C1&CC&C1=CC=CC=C1&CCl&&&
CC&C1=CC=CC=C1&CN&CN^CC^C1=NN=CS1&&&CS&CS&CC&C&C=O&&CN^CN&C1=CC=NC=C1&CC&C^CCl^CF&&&&CF&CF&&
CS&CS&O=C(NC1=NC=NS1)OCC1=CC=CC=C1&CCl&&&
CO&CO&C1=CC=CC=C1&CC&C1=C[NH]N=C1^CO^CN&CO&&NS&&S&O=S&&O=S&CS^C1=CC=CC=C1&CF&&CF&CF&CF&CF&&
C[N+]1=CC=CC2=C(Br)C=CC([O-])=C21.O&&&
CC12C(=O)N(C3=CC(F)=CC=C3)C(=O)N1C(C1=CC=C(F)C=C1)C1C(=O)N(C3CCCCC3)C(=O)C12&&&
COC1=CC=CC(CC=O)=C1&CN&NC1=CC=C(F)C=C1^CN&&N&CN&O=CCN1N=NC2=CC=CC=C21^CN&&C1CC1&&&
CC&C1=CC=CC=C1&CO&CO^CN&&CN&C&C=O&&CC^CS&CS&C1=CN=CNC1&C=O&&C1=CSC=C1^CC&&&
O=C(NCC1=CC=CO1)C(C1=CC=CO1)N(CC1=CC=CS1)C(=O)CN1N=NC2=CC=CC=C21&&&
CC&C1=CC=CC=C1&CC&&CC^NC=O&CN&CC&CN&C1COCCN1&&&
CC&C1CCCCC1&C1CCNC1&C=O&&C=O&CN^C1=CC=CC=C1&CCl&&CO^CO&C&C=O&&CC^C1=COC=C1&&&
CSC1=NSC(N)=N1&CN&C&C=O&&CO^CO&CC1=CC=C(Cl)C=C1&&&
CCC1=CC=CC=C1&CN&N&CN&O=CCN1N=NC2=CC=CC=C21^CN&&O=CCC1=CC=CO1&CN&CN&CC1=CC=CO1&&&
C1CNCCN1&CN&C1=CC=CC=C1^CN&&C&C=O&&CC^C1=CCNCC1&C=O&&C1=CC=CC=C1&&
CO&CO&C1=CC=CC=C1&CN&N&CN&C^CN^C=O&C&&CC^CC&CCl&C1=CC=NC=C1^CC&&&&C&C=O&&CN^CN&C1CCCCC1&&&
CO&CO&C1=CC=C(C2NCCC3=CC=CC=C32)C=C1&CN&O=CCCl^CBr&&&CF&CO^CO&&&
O=C(CC1=CC(Cl)=C(Cl)C=C1)NC1=CN=CC=C1&&&
CC1=CC=C(C(=O)C2=C3C=CC([N+](=O)[O-])=CC3=[N+]([O-])N2CCC(N)=O)C=C1&&&
CO&CO&C&C=O&&CC^C&CC&CC^CN^C1=CC=C2[NH]C=CC2=C1&CN&&&C&C=O&&CC^C1=CC2=CC=CC=C2NC1&C=O&&&
CC&C1=CC=CC=C1&CC&C&C=O&&CN^CN&C1=NN=CS1&CS&S&O=S&&O=S&NS^CN&C1=CC=CC=C1&CC&&&
CC&CN&C1=NN=C[NH]1&CS&CS^CC^CC&CO&C&CO&C=O&C1=CC=CC=C1&&CC&&C&CC&&CC&CC&&
CN&N&CN&CC^CN^C1=C[NH]N=N1&C1=CC=CC=C1&CN&&&C1=NON=C1^CC^CN&C&&&C=O&&CN^NN&C=N&CC&C1=CC=CC=C1&CO&CO&&&
CC1=CC(N2C(=O)CC(N(CC3=C(C)N(C)N=C3C)C(=S)NC3=CC=C(Cl)C=C3)C2=O)=CC=C1&&&
C1COCCN1&NS&S&O=S&&O=S&CS^C1=CSC=C1&CC&CC&C&C=O&&CN^CN&C1=CSC=C1&CC&C1=CC=CC=C1^CC&&C&C=O&&CN&&
CNC&CN&C1=CC=C2SC(C3=NC=NC=N3)=NC2=C1&CN&&&
CN&N&CN&CC^NS^C1=CC=CC=C1&S&CF&O=S&&&&O=S&CS^C1=NN=CS1&CN&CN&C&C=O&&CC^C1=CC=CC=C1&CBr&&&
CO&CO&C1=CC=CC=C1&CC&C=C&CC&C&C=O&&CC^C1=CC=CC=C1&CBr&&CO^CO&C&C=O&&CC^C1=COC=C1&&&
O=C(NN1C=NC2=CC=CC=C2C1=O)C1=CC=C(Br)C=C1&&&
CC&CC&C1CCCCC1&CN&C1CNCCN1&CN&C1=CC=CC=C1&C[NH3+]&[NH4+]&[NH2+]=O&&[NH3+][O-]&&
CO&CO&O=CCCC1=C[NH]C2=CC=CC=C12&CN&CN&O=CC1=CC(=O)[NH]C2=CC=CC=C12&&&
CCC&CC&O=C1C2CN(C(=O)C3=CC=CC=C3)CC1CN(C(=O)C1=CC=CC=C1)C2&C[NH3+]&O=[NH+][O-]^CC&&CCC^C[NH3+]&&O=[NH+][O-]&&&
CC1=CC=CC=C1[SH](=O)=O&NS&CN&COC1=C(CC2=CN(C)C3=C2C=C(N)C=C3)C=CC(C=O)=C1&CN&C&C=O&&CO^CO&C1CCCC1&&&
CCCC(=O)O&CO&O=C1C=CC2=C(C=CC=C2)O1&CC&&&
CC1=CC(N2N=C(C)C3=C2N=C(C2=CC=CS2)C=C3C(=O)O)=CC=C1&&&
C1COCCN1&CN&C&C=O&&CC^CN&C1=CC=C2[NH]C=CC2=C1&CC&C=C&C1CNCNC1&C=O&&C=O&C=O&CN^C1=CC=CC=C1&CF&&&
COC1=CC=CC(C(C(=O)NCC2CCCO2)N(C(=O)CN2N=NC3=CC=CC=C32)C2=CC=C(NC(C)=O)C=C2)=C1OC&&&
O=CN1CCN([SH](=O)=O)CC1&CC&C1=CC=NC=C1^CS^CBr&C1=CC=CC=C1&&&CC&C&FCF&&CF&&
CC&C&C=O&&CN^CN&C1=CC2=C(C=C1)NCC2&CCl&&C=O&CN^CC&CN&C1COCCN1&&&
CNC(=O)C(=O)NCCN(C)C&CC&O=S(=O)(C1=CC=CC=C1)N1CCOC1&CO&CO&&&
CC&C1=CC=CC=C1&CS&S&O=S&&O=S&NS^C=N&C1=CCCCC1&C=O&&CN^CN^C1=CC=CC=C1^C1=CC=CC=C1&&&CC&C&C=O&&CO&&
C1=CC=C2OCCOC2=C1&CC&CN1C(=O)C(=O)C2=CC=CC=C21&&&
O=[SH](=O)N1CCOC1&CC&CN^CS^NC(=O)C(N)=O&C1=CC2=C(C=C1)OCCO2&CN&&&CC&CC&C1=CC=CC=C1&&&
CC&C1=CC=CC=C1&CS&S&O=S&&O=S&CS^C&C=C&CCl^CN&&CN&C&C=O&&CC^C1=CC=CC=C1&&&
CC&C1=CC=CC=C1&CN&SC1=NN=C[NH]1&CS&CC^CC^NC=O&CC&CN&C1=C[NH]C=C1&C1=CC2=C(C=C1)OCO2&CN&&&&&
CC&C1=CC=CC=C1&CC&C^CC^C=O&&&&CN^CN&CC&CN&C1COCCN1&&&
CC&CN&N&CN&C1=CC=CC=C1^NS&&S&O=S&&O=S&CS^C1=NN=CS1&CN&CN&C&C=O&&CC^C1=CC=CC=C1&CO&CO&&&
CC&C&CC&&CC^CC(C)C12CN(C=O)CC(CN(C(=O)C3=CC=CC=C3[N+](=O)[O-])C1)C2=O&CC&C1=CC=CC=C1&C[NH3+]&O=[NH+][O-]&&&
CN&O=C1NC(=O)C2(CC3=C(C=CC=C3)N3CCNCC32)C(=O)N1&CN&&&
O=C1[NH]C(=O)N(C2=CC=CC=C2F)C(O)=C1C=C1C=NC2=CC=CC=C12&&&
CC1=CC=C(C2=NN(C(=O)CCl)C(C3=CC=CO3)C2)O1&&&
CC(C)CNS(=O)(=O)C1=CC=C(CCC(=O)NC2=CC(Cl)=CC=C2OC2=CC=CC=C2)C=C1&&&
CC(C)(C)C1CCC2=C(C1)C(C(=O)NC1=CN=CC=C1)=NO2&&&
C1=CC=CC=C1&CN&CN&C&C=O&&CN^NN&N&CN&C1=CC=CC=C1^CN&&C&C=O&&CC^CCl&&&
COC1=CC=CC=C1N1CCN(CC(O)COC2=CC=CC3=CC=CC=C23)CC1&&&
CC&CO&CO&C&C=O&&CC^C1=COC=C1&CN&&C1=CC=NC=C1^CC&CC^C1=CCCCC1^C&&&CC&&CC&&
CC&O=C1[NH]C2=C(C=CC=C2)C=C1CN(CCC1=CC=CC=C1)CC1=NN=NN1CC1CCCO1&&&
CC&O=C1CNC(=O)CNC(=O)C2=C(C=CC=C2)NCCCCCN1&CC&CC^CC^NC=O&NC=O^C[NH3+]&&&&O=[NH+][O-]^CI&&&&
CC1=CC=C(C2=NN(C(=O)CCl)C(C3=CC=CO3)C2)O1&&&
CCC12C(=O)N(C3=CC(F)=CC=C3)C(=O)N1C(C1=CC=C(F)C=C1)C1C(=O)N(C3CCCCC3)C(=O)C12&&&
CC1=NC2=C(C=C(Br)C=C2)C(C2=CC=CC=C2)N1CC(=O)NN&&&
O=S1(=O)CC2=C[NH]N=C2C1&CN&NC=O^CN^CC&C1=CC=CC=C1&C1=CC2=C(C=C1)OCO2&CCl&&&&&
O=[N+]([O-])C=CC1=CN(CC2=CC=CC=C2)C2=CC=CC=C12&&&
CC&O=C1[NH]C2=C(C=CC=C2)C=C1CN(CCC1=CC=CC=C1)CC1=NN=NN1CC1CCCO1&&&
CC&O=C(CSC1=NC2=C(C=CS2)C(=O)[NH]1)NC1=CC=CC=C1&CO&CO^CC&&&&
O=C(OC1=CC=CC=C1C(=O)C=CC1=CC=CC=C1)C1=CC=CO1&CBr&&CF&&
CC&C1=CC=CC=C1&CN&SC1=NN=C[NH]1&CS&CC^CC^NC=O&CC&CN&C1=C[NH]C=C1&C1=CC2=C(C=C1)OCO2&CN&&&&&
C1=CC=CC=C1&CN&C1=N[NH]N=C1&C1=CCCC=C1&CCl&&CN&&
CC&C1=CC=CC=C1&CN&NC1=NN=C(S)S1&CS&CC&NC=O&CN&C1=CC=NC=C1&CCl&&CC^C&FCF&&CF&&
CC1=C(Br)C=CC(N)=C1&CN&CC=O&CO&CS(=O)(=O)C1=CC=C2N=NN(O)C2=C1&&&
CO&CO&C1=CC=CC=C1&CC&O=CNC1=NC2=CC=CC=C2S1&&&
C1=CC=CC=C1&CC&CN^CCl^O=CN=C1[NH]C=CS1&&CCl^CC&&&CCl&&&
CC&C&C=O&&CN^CN&C1=CC2=C(C=C1)NCC2&CCl&&C=O&CN^CC&CN&C1COCCN1&&&
CO&CO&O=C(CN(C1=CC=CC=C1)S(=O)(=O)C1=CC=CC=C1)NC1=CC=CC=C1&CCl&&CC^COC=O&&&
O=C(O)C1=CC=CC=C1NS(=O)(=O)C1=CC([N+](=O)[O-])=C(NNC(=S)NC2=CC=C(OC(F)F)C=C2)C=C1&&&
[O-][N+]1=C2C=CC=CC2=C[NH]1&CC&C^CN^C=O&CC&&CC^CC&C1=CC=CC=C1&NC=O&CCl&&&&&
CC&C1=CC=C(N2C=CC=N2)C=C1&CN&&CC^C&CC1=N[NH]C(N)=C1C&CN^CC^C1=CC=CC=C1&C1=CC=CC=C1&&&&&
COC1=CC=C(N2CCNCC2)C=C1&CN&O=CC1=CC(=O)[NH]C2=CC=CC=C12&&&
C1=CC=CC=C1&CC&CC&CN&N&CN&C^CN^CC&C&C1=COC=C1^CC^C=O&&&C&&CC^C=O&CN&&CN^C1CNN=N1&CN&C1=CC=CC=C1&CC&&&C1=COC=C1&&&
NC1=CC=CC=C1C1=NN(CC=O)N=N1&CN&CN^CN^CC1=CC=CO1&O=CC1=CC=CC=C1F&&&&&
C1=CC=CC=C1&CC&CN&NC=O&CC&C1=CC=CC=C1&CS&N[SH](=O)=O&CN&C1=CC=CC=C1&CC&C&FCF&&CF&&
O=C(C1=CC=CC=C1)C1=C2C=CC=CC2=[NH+][NH]1&[NH3+][O-]&&CN^CCC(N)=O^C[NH3+]&&O=[NH+][O-]&&&
O=C(NN1C=NC2=CC=CC=C2C1=O)C1=CC=CC=C1&CBr&&&
CC&C1=CC=CC=C1&CN&CN&O=C1C=CC(=N[SH](=O)=O)C2=CC=CC=C12&CS&C1=CC=CC=C1&CC&O=CO&&&
C1=CC=C2C(=C1)CC1=CC=CC=C12&CC&CO&CO&C&C=O&&CN^CN&C&CC&CC^CC^C1=CC=CC=C1&C&CBr&C=O&&&&CO&&
CC&O=C1C(NC2=CC=CC=C2)=CC(=NS(=O)(=O)C2=CC=CC=C2)C2=CC=CC=C12&CC&&CC^O=CO^CC&&&&
CO&CO&C1=CC=CC=C1&CC&C=N&NN&CN&C&C=S&&CN^CN&C1=CC=NC=C1&&&
CC&C&CC&&CC^CC&C&CC&O=CO^CN^CO&NC=O&C&CC&CCC&C1=C[NH]C=N1&&CC^CC&&&NC=O&CN&CC&C1=CC=CC=C1&CC&CN&NC(=O)O&CO&C&CCC&&CC&&
O=[N+]([O-])C=CC1=CN(CC2=CC=CC=C2)C2=CC=CC=C12&&&
CC&C1=CC=C(NC2=CN=C(COC3=CC=CC=C3)O2)C=C1&CO&CO^CC&&C#N&&&
C1CNCCN1&CN&C1=CC=CC=C1^CN^CF&C&&&C=O&&CC^CC&CS&S&O=S&&O=S&CS^C1=CC=CC=C1&&&
CC&C1=CC=CC=C1&CC&C^CC^C=O&&&&CN^CN&CC&CN&C1COCCN1&&&
CO&CO&C1=CC=CC=C1&CC&C=C&C&CC&C#N^CC&&C1=CC=C2[NH]C=CC2=C1&&&
CC&C1=CCOC=C1&C=O&&C1=CC=CC=C1^CO&CO&C&C=O&&CC^C1=COC=C1&&&
CO&CO&O=C(CC1C(=O)NCCN1C(=O)NC1=CC=CC=C1)NC1=CC=CC=C1&CC&FC(F)F&&&
C1=CC=CC=C1&CC&C^CO^C=O&&&&CN^NN&C1CSCN1&C=O&&C=C^CC^C=S^C1=CC=CC=C1&&&CO&&&
CN&N&CN&CC1=CC=C(F)C=C1^NS&&NC1=NN=C([SH](=O)=O)S1&CN&O=CC1=CC=CC=C1Br&&&
C1=CC=CC=C1&CO&&CC^C=C1SC(=S)N(NC=O)C1=O&CC&C1=CC=CC=C1&CO&&&
CC1=CC(C(=O)CCl)=C(C)N1CC1=CC=CO1&&&
NS(=O)(=O)C1=CC=C(NC2=CC=C([N+](=O)[O-])C3=NON=C23)C=C1&&&
CO&CO&C1=CC=CC=C1&CC&C1=C[NH]N=C1^CO^CN&CO&&NS&&S&O=S&&O=S&CS^C1=CC=CC=C1&CF&&CF&CF&CF&CF&&
CC1=CC=C([SH](=O)=O)C=C1&NS&NC1=CC=CC=C1C1=CC=CC=C1N&NS&CC1=CC=C([SH](=O)=O)C=C1&&&
CC&C1=C[NH]N=C1&CC&C^CN^CC&&CN^C1=CC=CC=C1^CC^C1=CC=CC=C1&&&C1=C[NH]N=C1&&&CC&&CN^C1=CC=CC=C1^CN&&&&
CC&C1=CC=C2C(=C1)COC1=C2C=CC=C1&C=O&&CO^CO&CC&C&C=O&&CN^CN&C&CC&CC^CC^C1=CC=C2[NH]C=CC2=C1&C&&&C=O&&CO&&
CC&C1=CSCCN1&C=O&&C1=CC=CC=C1^CS&S&O=S&&O=S&CS^CC&CC&C&C=O&&CN^C1CNCCN1&CN&C1=CC=CC=C1&CC&&CC&&
COC1=CC=C(S(=O)(=O)N2CCOC2CNC(=O)C(=O)NCCN(C)C)C=C1&&&
CC&C&C=O&&CC^C1=C[NH]C=C1&CN&C1CCNC1^CC&&C1=CC=CC=C1&&&
CC=O&CN&NC1=CC=C(N)C=C1&N&CN&O=CCN1N=NC2=CC=CC=C21^CN&&COC1=CC=CC(CC=O)=C1&CN&CN&CC&C1CCOC1&&&
C1=C2CSCC2=N[NH]1&CN&C1=CC=CC=C1^CN^CCl&CN^S&&C&O=S&C=O&&O=S&CC&&C1=CC2=C(C=C1)OCO2&&&
CC&C1=CC=CC=C1&C1=C[NH]C=C1&CN&CC^C1=CCCCC1^C&&&CC&CN^CO^C1CCCNCC1&&&&&
CC&O=C1C(NC2=CC=CC=C2)=CC(=NS(=O)(=O)C2=CC=CC=C2)C2=CC=CC=C12&CC&&CC^O=CO^CC&&&&
CC=O&CN&CCN1C(=O)C(N)C2=C1C=CC(Cl)=C2&CN&C1COCCN1&&&
CC1=CC=C(S(=O)(=O)NC2=CC=CC=C2C2=CC=CC=C2NS(=O)(=O)C2=CC=C(C)C=C2)C=C1&&&
CC1=CC=CS1&C=C&O=C1CSC(=O)N1&CN&CC=O&CN&NC1=CC(O)=C(C(=O)O)C=C1&&&
CC&C1=CC=CC=C1&CN&NC1=NN=C(S)S1&CS&CC&NC=O&CN&C1=CC=NC=C1&CCl&&CC^C&FCF&&CF&&
CO&CO&CC&CN&CN&C&C=O&&CC^C&CC&C1=CC=CC=C1^CN^CO&N&CO&CN&&&CC^CN^C1=CSC=C1&C&&&C=O&&CC^CN&C1=CC=C2[NH]N=NC2=C1&&&
CC1=CC=C(S(=O)(=O)N2CCN(S(=O)(=O)C3=CC4=C(C=C3)OCCO4)CC2)C=C1&&&
CC&C1=CC=CC=C1&CC&C&C=O&&CO^CO&C1=CC2=C(C=C1)[NH]C=N2&CN&&&
CC(C)C1=CC=C(N(C(=O)C2=CC=CO2)C(C(=O)NC2CCCC2)C2=CN=CC=C2)C=C1&&&
C1=CC=CC=C1&CCl&&CCl&CC^CN&C1=CSCN1&C=N&CN&C&C=O&&CC^CCl&&&
C1=CC=CC=C1&CCl&&CCl&CC^CN&C1=CSCN1&C=N&CN&C&C=O&&CC^CCl&&&
CC&C1=CC=CC=C1&CC&C=C&CC&C&C=O&&CC^C1=CC=CC=C1&CBr&&CO^CO&C&C=O&&CC^C1=COC=C1&&&
CC&CC&O=C(CN1C(=O)CSCC1=O)NC1=CC=CC=C1&CC&CC^CC&&CCOC=O&&&
CO&CO&CC&CN&CN&O=CCC1=CC=CC=C1&CN&N&CN&O=CCN1N=NC2=CC=CC=C21^CN&&CC1=CC=CS1&&&
COC1=CC=C(NC(=O)CC2C(=O)NCCN2C(=O)NC2=CC=C(C(F)(F)F)C=C2)C=C1&&&
CC&C1=COC=C1&CC&C=C&C1CNCNC1&C=O&&C=S&C=O&CN^C1=CC=CC=C1&CO&CO&&&
C1CNCCN1&CN&C1=CC=CC=C1^CN^CN&C&CN&C=O&C&&CC^C=O&C1=CC=CC=C1&&CC^CCl&C1=CC=CC=C1&&&C[NH3+]&[NH4+]&[NH2+]=O&&[NH3+][O-]&&
CC1=CC=C(S(=O)(=O)NC2=CC=CC=C2C2=CC=CC=C2NS(=O)(=O)C2=CC=C(C)C=C2)C=C1&&&
CC&C1=CC=CC=C1&CO&&CN^CN&C1=NC=NCC1&C1=CC=CC=C1&&&
CN&CN&C1=COC=N1&CC&C1=CC=CC=C1^CP^CCl&P&&&O=P&&CP^C1=CC=CC=C1^CP&&C1=CC=CC=C1&&&
CC&C1=CC2=C(C=CC=C2)OC1&C=O&&CN^CN&C&C=O&&CC^C1=CC=CC=C1&CO&CO&C&CF&&CF&&
C1=CC=CC=C1&CC&C1=CN=CNC1&C=O&&CS^CS^CC^CC&C#N&C&&&C=O&&CN^CN&C1=CC=CC=C1&CO&CO&C&CF&&CF&CCl&&
CC&CC&C1=CC=CC=C1&CS&S&O=S&&O=S&NS^C=N&C1=CCCCC1&C=O&&CN^CN^C1=CC=CC=C1^C1=CC=CC=C1&&&CC&C&C=O&&CO&&
CC1=CN=CC=C1&CN&CN&CC=O&C=C&CC1=CC([N+](=O)[O-])=C(Cl)C=C1&&&
C1=CC=C(C2=NC3=CC=CC=C3C(C3=CC=CC=C3)N2)C=C1&CBr&&CN^CC(=O)NN&&&
CC&CC&C1=CSC=C1&CC&C^CN^C=O&CN^CC&CN^C&&&C1COCCN1&C=O&&&&CC^CC&C1=CC=CC=C1&CO&CO&&&
CO&CO&C1=CC2=C(C=C1)NCC2&C=O&&C=O&CN^CC&C1=CC=C2OCCOC2=C1&&&
CC&C1=CC=CC=C1&CBr&&CN^CN^CBr^C&&&C=O&&CC^CO&NO&C1=CC=C2[NH]N=NC2=C1&CS&S&O=S&&O=S&CS&&
S=C(C1=CC=C(C2=CC=CC=C2Cl)O1)N1CCCCC1&&&
C1=CC=C(C2=NN(C3=CC=CC=C3)C(C3=CC=CC=C3)C2)C=C1&CC&O=CO&&&
C1COCCN1&NS&O=CCC1=CC=C([SH](=O)=O)S1&CN&NC(=O)C1=C(N)SC(C2=CC=CC=C2)=C1&&&
C1=CC=CC=C1&CC&O=C1C=CN=C(S)[NH]1&CC&C#N^CS&&CC&NC=O&CN&C1=CC=CC=C1&CO&CO&C&CF&&CF&CCl&&
CC&CN&N&CN&CC^CN&&C1=CC=CC=C1&CC&C=N^CO^NN&&&CN&C&C=O&&CC^C1=C[NH]N=N1&CN&C1=NON=C1^CC^CN&C&&&CC&&CC&&
CN&N&CN&&CN^CC&CN&CN&C&C=O&&CC^C&C=O&&CN^CN&CC&C1COCN1&NS&S&O=S&&O=S&CS^C1=CC=CC=C1&CO&CO&&&
C1=CC=CC=C1&CCl&&CC^NC(=S)NC=O&CN&C1=CC=CC=C1&CN&NC=O&CC&C1=CC=CC=C1&CCl&&&
O=CC1=CC=CC=C1O&CN&NC1=CC(C(F)(F)F)=C(O)C=C1&CO&CC(F)(F)C(F)F&&&
CC&CN&N&CN&C1=CC=CC=C1^NS&&S&O=S&&O=S&CS^C1=NN=CS1&CN&CN&C&C=O&&CC^C1=CC=CC=C1&CO&CO&&&
CC&C1=NC2=CC=CC3=CC=CC(=C23)N1&CN&&&
CC&CC&O=C(CN1C(=O)CSCC1=O)NC1=CC=CC=C1&CC&CC^CC&&CCOC=O&&&
C1=CC=CC=C1&CC&CN^CCl^O=CN=C1[NH]C=CS1&&CCl^CC&&&CCl&&&
CC(C)OP(=O)(OC(C)C)C1(NS(=O)(=O)C2=CC=C(Cl)C=C2)C=C(Cl)C(=O)C(Cl)=C1&&&
CNC&CN&CC&CN&CN&O=CC=O&CN&CN&CC&C1COCN1&NS&COC1=CC=C([SH](=O)=O)C=C1&&&
CC&C1=CC=CC=C1&CC&C^CN^C=O&CN&&CO^C&&&C=S&&CN^CN&C&C=O&&CC^C1=CC=CC=C1&CC&CO&CO&C1=CC=CC=C1&&&
CO&CO&C1=CC=CC=C1&CC&C1=C[NH]N=C1^CO^CN&CO&&NS&&S&O=S&&O=S&CS^C1=CC=CC=C1&CF&&CF&CF&CF&CF&&
CC1=CC=C(C2=NN(C3=CC=CC=C3)C=C2N)C=C1&CN&O=CCCl&&&
CNC&CN&CC&CN&CN&O=CC=O&CN&CN&CC&C1COCN1&NS&COC1=CC=C([SH](=O)=O)C=C1&&&
CC1=CC=C(CN2C(=O)CSC3=C2C=C(C(=O)NCCN2CCOCC2)C=C3)C=C1&&&
CC&C&CC&&CN^NC=O&CC&CN&C1=CN=C(N2CCNCC2)N=C1&&&
CC&C1=CC=CC=C1&CC&C&C=O&&CN^CN&C&C=C&C^CS^CCl&S&&CCl^O=S&&&&O=S&CS^C1=CC=CC=C1&&&
CC&C1=COC=C1&CC&C&C=O&&CC^C1=CCNC1&C=O&&CC^C1=CC=CC=C1^CN^CO&CC^CO^CO&C1=CC=NC=C1&&&C&&&CC&&CC&&
CCCC(=O)O&CO&O=C1C=CC2=C(C=CC=C2)O1&CC&&&
CO&CO&C1=CC=CC=C1&CC&C=C&C1CSCN1&C=O&&C=S&CN^CC&CC&C&C=O&&CN^NN&CN&C&C=O&&CC^C1=CC=CC=C1&CO&CO&&&
CC&O=C1CC(SC=NN=CC2=CC=CS2)C(=O)N1C1=CC=CC=C1&CN&&CCl&&
CCC1=CC=C(NC(=O)C2CCCN(S(=O)(=O)C3=CC4=C(C=C3)[NH]C(=O)C=C4)C2)C=C1&&&
CC&C1=CC=CC=C1&CC&C1=NNCC1&CN&C^CC^C=O&C1=CSC=C1&&CC&&CCl&&&
CC&CO&CO&CC1=C(C=O)C2=C(O1)C1=CC=CC=C1C1=C2CNCO1&CN&CC1=CC=CC=N1&&&
C1=CC=CC=C1&CC&C1=CCCCC1&CC&C1=CC=CC=C1^C1CCNC1&&C=O&&C=O&CN^C1=CC=NC=C1&&&
CC&C1=CC=CC=C1&CS&N[SH](=O)=O&CN&C1=CC=CC=C1&CC&CC1=CC=C(S(=O)(=O)NC2=CC=CC=C2)C=C1&&&
O=C(O)C1=C(Cl)C=CC(NN=C2C3=CC=CC=C3C3=CC=CC=C23)=C1&&&
C1=CC=CC=C1&CC&CS^CC^CS&C#N&C1=NN=CS1&&&CN&CN&C&C=O&&CC^C1=CC=CC=C1&C1=CSC=N1&&&
O=CN1CCNCC1&CN&C1=CC=CC=C1^CC^CC&O=C1C=CC2=CC=CC=C2[NH]1&C&&&FCF&&CF&&
O=C(NCC1=CC=CC=C1)C1=CC=C(S(=O)(=O)NC2=CC=CC=C2)C=C1&CF&&CC^FC(F)F&&&
CC1=C(C)C=C(NC2=NC(N)=C([N+](=O)[O-])C(N3CCOCC3)=N2)C=C1&&&
COC1=C(OC)C=C(C2CC(C3=CC=CS3)=NN2C(=O)CCl)C=C1&&&
CC&C1=CC2=C(C=C1)NCCCCCNCCNCCNC2&C=O&&C=O&CI&C[NH3+]^[NH4+]^C=O^[NH2+]=O&&CC&[NH3+][O-]^C^CC&&C=O&CC&&CN^C&&&C=O&&CN&&
CC(=O)N1C=C(NC2=CC=C(Cl)C=C2)C2=CC=CC=C21&CN&O=CCCl&&&
CC&CO&O=CO&CC&C1=CSC=C1&CN&NC=O^CC^CC&CN^CC^CCl&N&C1=CC=CC=C1&&&CN&&&&CN&&
CO&CO&C1=CC=C(C2NCCC3=CC=CC=C32)C=C1&CN&O=CCCl^CBr&&&CF&CO^CO&&&
CC&C1=CC=CC=C1&CC&&CN^NC1=NC=CC(N2CCOCC2)=N1&CN&&C[NH3+]^O=[NH+][O-]&&&
C1CCNCC1&CN&C&C=S&&CC^C1=COC=C1&CC&C1=CC=CC=C1&CCl&&&
CO&CO&C1=CC=CC=C1&CN&N&CN&CC^NS^C&S&C=O&O=S&&CN&O=S^CN&&CS^C1=CC=CC=C1&C1=CC=CC=C1&CCl&&&&CC^C&C=O&&CO^CO&&&
C1=CC=CC=C1&CC&O=C1C=CN=C(S)[NH]1&CC&C#N^CS&&CC&NC=O&CN&C1=CC=CC=C1&CO&CO&C&CF&&CF&CCl&&
CN&N&CN&&CN^CC&CN&NC(=O)C(N)=O&CN&CC&O=[SH](=O)N1CCOC1&CS&C1=CC=CC=C1&CO&CO&&&
CC1=CC=C(N)C=C1&CN&CC=O&CN&N&CN&&CN^O=CC1=CC=CN=C1NC1=CC=CC(C(F)(F)F)=C1&&&
CC&CO&CO&C1=CC=CC=C1&CN&N&CN&CC^NS^C1=CCNC=C1&S&C=O&O=S&&C1=CC=CC=C1&O=S^CC&&CS&&C1=CC=CC=C1&&&
CN&C1=NC=NNC1&CC&C1=CC=NC=C1^C1=NCNCC1&&C=O&&C=O&CN&&
C1=CC=CC=C1&CC&C^CCl^C=O&&&&CN^CN&C&C=S&&CN^CN&C1=CC=CC=C1&CN&CN&C&C=O&&CC^C1=CC=CC=C1&CCl&&&
CC&C1=CC=CC=C1&CC&&CC^O=CN1C=NC2=CC=CC=C21&&&
CC&C1=CC=CC=C1&CS&S&O=S&&O=S&CS^C&C=C&CCl^CN&&CN&C&C=O&&CC^C1=CC=CC=C1&&&
CC&C1=CC=CC=C1&CC&&CS^O=C1C=CC(=N[SH](=O)=O)C2=CC=CC=C12^CC^CN&&&CN&C1=CC=CC=C1&CC&O=CO&&&
CC(=O)C1=C(OC(=O)C2=CC=CO2)C2=CC=CC=C2N1C&&&
CC&O=C1C(=O)N(CCOC2=CC=CC=C2)C2=CC=CC=C12&&&
CC&C1=CC=CC=C1&CO&CO&CC&C1=COC=N1&CC&C#N^CN&&CN&C1=CC=CC=C1&CO&CO&&&
CO&CO&C1=CC=CC=C1&CC&C^CO^C=O&&&&CN^NN&C1=CN=CNC1&C=O&&C1=CSC=C1^CC&C1=CSC=C1&&&
CC&C1=CSCCN1&C=O&&C1=CC=CC=C1^CS&S&O=S&&O=S&CS^CC&CC&C&C=O&&CN^C1CNCCN1&CN&C1=CC=CC=C1&CC&&CC&&
C1=CC=CC=C1&CN&CN^CC^C&C&C=O&CF&&CN&CF^CN&&CF^CC&&&CN&CN&C&C=O&&CC^C1=CC=CC=C1&CO&CO^CO^CC&CO&C&CC&CF&C&&CF^CF&&CF&CF&&&CF&&
CC&C1=CNC=NC1&CN&&C^C1=CCCC=C1&&C1=CC=CC=C1&&
COC1=CC=CC(C(C(=O)NC2=CC=C(F)C=C2)N(C(=O)CN2N=NC3=CC=CC=C32)C2CC2)=C1&&&
C1=CC=NC=C1&CC&CN&NC=O&CC&C=C&CC&C1=CC=CC=C1&C[NH3+]&O=[NH+][O-]^CCl&&&&
CC&C&CC&&CC^C1=CC=CC=C1&CS&S&O=S&&O=S&NS^CN&C1=CC=CC=C1&CS&CS&C&CF&&CF&&
O=C(OC1=CN=CC=C1)C1=CC=CC=C1[N+](=O)[O-]&&&
O=C(NCCC1=CC=CC=C1)OCC1C2=CC=CC=C2C2=CC=CC=C21&CBr&&CC^O=CO&&&
CC&C1=CC=C(C2=NN(C3=CC=CC=C3)C=C2)C=C1&CN&NC(=O)CCl&&&
C1=CC=CC=C1&CC&C&CC&C1=CC=CC=C1^CC&&C&C=O&&CN^CN&C&C=S&&CN^CN&C1=CC=CC=C1&CC&C&C=O&&CO&&
CO&CO&C1=CC=CC=C1&CO&CO^CC^C&O=CN1CCC=N1&CF&CC&&CF^CCl^CC&&&&C1=CSC=C1&&&
O=C1[NH]C(=O)N(C2=CC=CC=C2F)C(O)=C1C=C1C=NC2=CC=CC=C12&&&
C1=CC=CC=C1&CC&C=C^CF^CC&&&C&C=O&&CC^C1=CC=CC=C1&CBr&&CO^CO&C&C=O&&CC^C1=COC=C1&&&
O=C(NCCC1=CC=CC=C1)C(=O)NCC1OCCN1S(=O)(=O)C1=CC2=C(C=C1)OCCO2&&&
CN&N&NS(=O)(=O)C1=NN=C(NC=O)S1&CC^CN^C1=CC=CC=C1&CC&CBr&C1=CC=CC=C1&&&CF&&&
CC&O=C1OC2=C(C=CC=C2)C2=CC=CC=C12&CO&CO&CC&NC=O&CN&C&CC&CC^CC^C1=CC=C2[NH]C=CC2=C1&O=CO&&&&&
CC1=CC=CC=C1NC1=NN=C(S)S1&CS&CC=O&CN&NC1=C(Cl)C=C(C(F)(F)F)C=N1&&&
O=C(O)C1=CC=C(N2N=C(C3=CC=CC=C3)CC2C2=CC=CC=C2)C=C1&&&
CC&CC&C&CC&&CC&CN^NC=O&CC&C&CC&C1=CC=CC=C1^CN^CO&N&&&NC=O&CC^CN^CN&C1=CC=CC=C1&C1=CC=C2[NH]N=NC2=C1&CN&&&NC=O&CC&&&
CO&CO&C1=CC=CC=C1&CN&N&CN&C^CN^CC&C&C1=CC=NC=C1^CC^C=O&&&C&&CC^C=O&CCl&&CN&&CN&C1CCCCC1&&&
CC&C1=CC2=C(C=C1)C1=C(CCCC1)[NH]2&CN&CC&C&CC&CN^CO^C1CCCNCC1&&&&&
C1=CC=CC=C1&CN&C1=N[NH]N=C1&C1=CCCC=C1&CCl&&CN&&
CC(C)C&CC&O=CC1=NOC2=C1CCCC2&CN&NC1=CN=CC=C1&&&
CC=O&CN&C1=CC=C(NC2=C[NH]C3=CC=CC=C23)C=C1&C[NH3+]&O=[NH+][O-]^CN&&O=CCCl&&&
CCOC(=O)C1=C(NC(=O)CCl)SC(CN(C)C)=C1C1=CC=CC=C1.Cl&&&
COC1=CC=C(N(C(=O)CCl)C(C(=O)NC2CCCCC2)C2=CN=CC=C2)C=C1&&&
CCOC=O&CC&O=C1NC2=C(C=CC(C(=O)N3CCCCC3)=C2)SC1=CC1=CC=CC=C1&CC&&&
CO&CO&C1=CC=CC=C1&CC&C&C=O&&CN^CN&C1=NCCS1&C1=CC=CC=C1&&&
CN&O=S(=O)(C1=CC=CC=C1)C1CONC1C1=CC=C(OCC2=CC=CC=C2)C=C1&CO&CO^CO&&CO&&&
O=C(NC(NS(=O)(=O)C1=CC=CC=C1)C1=CC=CC=C1&CC&FC(F)F^CC&&C#N&&&
C1=CC=CC=C1&C1=CCCC=C1&CN&&CC^C^CC^CC&C&C^CC^CC&CF&C^CO^C^CC&CF^CF&&&CF&C^CO&CF&CF&CF^CF&&&&&&CF&CF&CF&&&&&CF&&
COC1=CC=C(N(CC2=CC3=CC=CC=C3[NH]C2=O)S(=O)(=O)C2=CC=C(OC)C=C2)C=C1&&&
COC1=C(OC(F)F)C=CC(C2CC(C3=CC=CS3)=NN2C(=O)CCl)=C1&&&
CC&CC&C1=CC=CC=C1&CS&S&O=S&&O=S&NS^C=N&C1=CCCCC1&C=O&&CN^CN^C1=CC=CC=C1^C1=CC=CC=C1&&&CC&C&C=O&&CO&&
CC&O=C1C2C3C(=O)N(C4CCCCC4)C(=O)C3C(C3=CC=CC=C3)N2C(=O)N1C1=CC=CC=C1&CF&&CF&&
CC&C&C=O&&CN^CN&C1=CC2=C(C=C1)NCC2&CBr&&C=O&CN^CC&CN&C1COCCN1&&&
CC1=CC(N2C(N)=C(C#N)C(C#N)(C#N)C2C2=CC=CC=C2)=CC=C1&&&
O=S(=O)(N=CC1=CC=CC=C1)C1=CC=CC=C1&CC&FC(F)F^CC&&FC(F)F^CN&&&CCl&&
CC1=CC=C(S(=O)(=O)NC2=CC=CC=C2C2=CC=CC=C2NS(=O)(=O)C2=CC=C(C)C=C2)C=C1&&&
CC&C&CC&&CC&CC^C1=CC=CC=C1&CN&CN&C&C=O&&CC^CS&CS&C1=NNCN1&C=O&&CN^C1=CC=NC=C1&&&
O=C(NC1=CC=CC=C1N1CCN(C(=O)C2=CC=CC=C2)CC1)C1=CC=CC=C1&C[NH3+]&O=[NH+][O-]^CCl&&&&
CC1=CC(C=O)=CC=C1&CN&NC1=NN=C([SH](=O)=O)S1&NS&CC1=CC(N)=CC=C1&&&
NC1=CC=CC(C(F)(F)F)=C1&NS&O=CC1=CC=C([SH](=O)=O)C=C1&CN&CN&CC1=CC=C(F)C=C1&&&
COC1=CC=CC=C1C=C1SC(=S)N(CCC(=O)NNC(=O)C2=CC=CC=C2OC)C1=O&&&
N#CC1=C(NC(N)=S)SC2=C1CCC2&CN&O=CC1=CC=CC=C1&&&
CC&C&C=O&&CN^CN&C1=CC2=C(C=C1)NCC2&CBr&&C=O&CN^CC&CN&C1COCCN1&&&
CC1=CC=C(S(=O)(=O)N2CCN(S(=O)(=O)C3=CC4=C(C=C3)OCCO4)CC2)C=C1&&&
C1CNCCN1&CN&C^NS^C=O&S&&CC^O=S&C1=CC=NC=C1&&O=S^CBr&&CS&&C1=CC=CC=C1&CC&C&CF&&CF&CF&&
C1=CC=CC=C1&CN&NS^CS^S&S&O=S&O=S&&O=S&O=S&CS&NS^C1=CC=CC=C1&CN&CBr&C1=CSC=N1&&&&&
CN&O=C1N=C2[NH]N=CN=C2C(=O)[NH]1&CC&C1=CC=NC=C1^CN&&&&
CCC1=CC=CC=C1&CN&N&CN&O=CCN1N=NC2=CC=CC=C21^CN&&O=CCC1=CC=CO1&CN&CN&CC1=CC=CO1&&&
CC&C1=CC=CC=C1&CN&C1CNCCN1^CC^CN&&&C&C=O&&CC^C1=CCNCC1&C=O&&C1=CC=CC=C1&&
CC&C&CC&&CC^CC&C&C=O&&CN^CN&C&CC&C1=CC=CC=C1^CC^CCl&C1=CCCC=C1&&&CO&&C1=CC=CC=C1&&
C1=CC=CC=C1&CC&CN&N&CN&CC^NS^C1=CC=CC=C1&S&CC&O=S&C&&O=S^C=O&&CS&CO^C1=CC=CC=C1&&&CCl&&&
CC&C&CC&&CC&CO^CO&C&C=O&&CC^C&CC&CC^CN^C1=CC=CC=C1&CN&&&C&C=O&&CC^C1=C[NH]C=N1&CC&C&C=O&&CN^CN&C&CC&CC^CC^C1=CC=CC=C1&C&&&C=O&&CO^CO&CC&C1=CC=CC=C1&&&
COC1=CC=CC(CC=O)=C1&CN&NC1=CC=C(F)C=C1^CN&&N&CN&O=CCN1N=NC2=CC=CC=C21^CN&&C1CC1&&&
CC1=CC(C)=C(S(=O)(=O)N=C2C=C(NC3=CC=C(C(=O)O)C=C3)C(=O)C3=CC=CC=C23)C(C)=C1&&&
CC&C1=CC=CC=C1&CN&CN^CC^C&&&C=S&&CN^CN&C&CC&C^CN^CCl&CN&&CCl^C&&CCl^C=O&&&&CC^C1=CC=CC=C1&CC&&&
O=C(NCCC1=CC=CC=C1)C(=O)NCC1OCCN1S(=O)(=O)C1=CC2=C(C=C1)OCCO2&&&
CC1=C(NC(=S)NC(=O)C2=CC=C(COC3=CC=CC=C3)C=C2)C=C(C(=O)O)C=C1&&&
CC(N)=O&CN&O=C(NCC1CCCO1)C(C1=CC=CC=C1)N(C(=O)CN1N=NC2=CC=CC=C21)C1=CC=CC=C1&CO&CO&&&
CC&C&CC&&CC^C1=CC=CC=C1&CN&N&CN&C^CN^CC&C&C1=CC=NC=C1^CC^C=O&&&C&&CC^C=O&C1=COC=C1&&CN&&CN&C1CCCC1&&&
C1CCNCC1&CC&C1=CN=CNC1^NS^C=O&S&&C1=C[NH]N=N1^O=S&CN&&O=S^CC&&CS^C1=CC=CC=C1&C1=CC=CC=C1&CO&CF&CO&&&C&CF&&CF&CF&&
CC&C&CC&&CC^C1=CC=CC=C1&CN&N&CN&C^CN^CC&C&C1=CC=NC=C1^CC^C=O&&&C&&CC^C=O&C1=CSN=N1&&CN&&CN&C1CCCC1&&&
C1=CSC=C1&CC&C=C&C1CSCN1&C=O&&C=O&CN^CC&C&C=O&&CN^CN&C1=CC=CC=C1&CC&C^CO^C=O&&&&CO&&
CC&C1=CC=CC=C1&CN&CN^CC^C1=NN=CS1&&&CS&CS&CC&C&C=O&&CN^CN&C1=CC=NC=C1&CC&C^CCl^CF&&&&CF&CF&&
CC(=O)N(C)C1=CC=C(NS(=O)(=O)C2=C(Cl)C=CC(Cl)=C2)C=C1&&&
CN&C1CNOC1&CS&S^CC^O=S&C1=CC=CC=C1&&O=S^CO&&CS^CO^CO^C1=CC=CC=C1&CC&CO&&&C1=CC=CC=C1&&&CO&CO&&&
COC1=CC=CC(CC=O)=C1&CN&CN^CN^CC1=CC=CO1&N&&&CN&O=CCN1N=NC2=CC=CC=C21^CN&&CC1=CC=CO1&&&
CO&CO&C1=CC=CC=C1&CC&C=C&C&CC&C#N^CC&&C1=CC=C2[NH]C=CC2=C1&&&
CO&CO&C1=CC=CC=C1&CN&CN&C&C=O&&CC^CC&C1CNCCN1&C=O&&CN^C&C=O&&CN^CN&C1=CC=CC=C1&CC&C&CF&&CF&CF&&
CC&C=C(NC(=O)C1=CC=CC=C1)S(=O)(=O)C1=CC=CC=C1&CCl&&&
CC&O=C(NC1=NN=C(S(=O)(=O)NC2=CC=CC=C2)S1)C1=CC=CC=C1&CC&&&
CC&C1=CC=CC=C1&CO&CO^C1=COCCC1^CC&C=O&C&&C1=CC=CC=C1^C=O&&&&CN^CN&C&CC&CC^CC^C1=CNCC1&C&C1=CC=CC=C1&C=O&&&&CO&&
CO&CO&C1=CC=CC=C1&CC&C^CO^C=N&CO&NO^CN&&CO&&&C&C=O&&CC^CS&CS&C1=CC=CC=C1&&&
C1=CSC=C1&CC&C1=CSC=N1&CN&CN&C&C=O&&CC^C1=CC=CC=C1&CCl&&&
CC&CC&C1=NN=CS1&CN&NS&S&O=S&&O=S&CS^C1=CC=CC=C1&CN&CN&C&C=O&&CC^C=C&CC&C1=CC=CC=C1&CCl&&&
CC&C&CC&&CC^CS&S&O=S&&O=S&CS^C1=NSC2=NCCCN12&C=O&&C=C^CC^C=N^C1=CC=CC=C1&&&CO&CO&C&C=O&&CC^C1=COC=C1&&&
NS(=O)(=O)C1=CC=C(NC2=CC=C([N+](=O)[O-])C3=NON=C23)C=C1&&&
CC&C1=CC=CC=C1&CC&C^CC^C=O&&&&CN^C1=NCCN1&C1=CC=CC=C1&&&
O=C(OCC(=O)N1C2=CC=CC=C2SC2=CC=CC=C21)C1=CN=CC=C1&&&
CN(CC1=CC=C(F)C=C1)S(=O)(=O)C1=NN=C(NC(=O)C2=CC=CC=C2Br)S1&&&
CC&C1=CC=CC=C1&CC&C&C=O&&CC^C1=C[NH][NH+]=C1&CN&CC^[NH3+][O-]^CC&&C1=CCCC=C1^C&C[NH3+]&C=O&[NH4+]&&CN^[NH2+]=O&&&&[NH3+][O-]&&
COC1=CC=C(N)C=C1&CN&COC1=CC(OC)=C(N2C(=S)[NH]C3=C(C=CC(C=O)=C3)C2=O)C=C1&&&
C1=CC=CC=C1&CC&O=C1NC(=O)C2C1CC=CC2C1=CC=CC=C1&CN&C1=CC=NC=C1&&&
CC&CO&CO&C&C=O&&CC^C1=CSC=C1&CC&C1=CC=CC=C1^CC&&CN^CN^N&CN&CN&C&&CN^C=O&&&&CC^CCl&&&
C1=CC=CC=C1&CN&CN^CC^C&C&C=O&CF&&CN&CF^CN&&CF^CC&&&CN&CN&C&C=O&&CC^C1=CC=CC=C1&CO&CO^CO^CC&CO&C&CC&CF&C&&CF^CF&&CF&CF&&&CF&&
COC1=CC(OC)=C(OC)C=C1C&C=C&O=C1COC2=C1C=CC(O)=C2&CO&CC=O&CN&C1=CC=C2CNCCC2=C1&CC&O=CO&&&
COC1=CC=CC=C1C&C=C&CC(=O)C1=CC(Br)=CC=C1O&CO&O=CC1=CC=CO1&&&
O=CC1=CC=CC=C1Cl&CN&NC(=S)NC1=CC=C(N)C=C1&CN&O=CC1=CC(Cl)=CC=C1&&&
CC&O=C1CC(C2=CC=CC=C2)C2=C(C=CC=C2)N1&CC&&CF&&
CN1CCNCC1&CN&CC=O&CN&NC1=CC([N+](=O)[O-])=CC=C1&&&
CC(C)(C)OC=O&CC&O=C(NCCC1=CC=CC=C1)C1=C(C(=O)NCC2=CC=CC=C2)[NH]C=N1&CC&CNC(=O)OC(C)(C)C&&&
CC&C1=C[NH]N=C1&CC&C^CN^CC&&CN^C1=CC=CC=C1^CC^C1=CC=CC=C1&&&C1=C[NH]N=C1&&&CC&&CN^C1=CC=CC=C1^CN&&&&
CC&CC&O=C1CC2=C(C=CC=C2)N1&CN&NC=O^CN^CC&CC&&&CN&C1COCCN1&&&
CC&C1=COC=C1&CS&S^C1=CC=CC=C1^O=S&CF&&O=S&CF&NS&CF^CN&&CF^C1=CC=CC=C1&&&CC&C&CF&&CF&CF&&
NC1=CC=CC=C1&CN&O=CNN(C(=O)CCl)C1=CC=CC=C1&&&
CC&O=C(OC1=CC=CC=C1N1C(=O)C2CCCCC2C1=O)C1=CC=CO1&CCl&&&
CN1N=C(C2=CC=CC=N2)N=C2C1=NC(=O)N(C)C2=O&&&
CC&O=C(COC1=CC=CC=C1)NN=CCC(=O)NC1=CC=CC=C1&CBr&&CBr&CC&CN^CC(N)=O&&&
CN&C1=NC=NNC1&CC&C1=CC=NC=C1^C1=NCNCC1&&C=O&&C=O&CN&&
CC1=NC(C2=CC=C([SH](=O)=O)C=C2)=CO1&NS&C1=CC=C(N2CCNCC2)C=C1&&&
CC&C&C=O&&CN^CN&C1=CNCC1&C=O&&CN^CC^C1=CC=CC=C1^CN&CBr&C1COCCN1&&&&&
CO&CO&O=C(CN(C1=CC=CC=C1)S(=O)(=O)C1=CC=CC=C1)NC1=CC=CC=C1&CCl&&CC^COC=O&&&
CC&NC=O&CN&O=C1CC2=C(C=CC=C2)N1&CBr&&CN^CC&CN&C1COCCN1&&&
C1=CC=CC=C1&CC&C#N^CC&&CS&O=CNC1=NN=C(S)S1&CC&C1=CC2=C(C=C1)SC=N2&&&
CC&CN&N&CN&CC^CN&&C&C=O&&CC^CN&C1=CC=C2[NH]C=CC2=C1&CC&C=C&C1CNCNC1&C=O&&C=O&C=O&CN^C1=CC=CC=C1&CF&&&
CC&C1=CC=CC=C1&CN&C1=C[NH]N=C1&CC&&C1=CC=NC=C1^CC&C1=CSC=C1^CC&&C&C=O&&CO&&
CC&CC&CO&CO&C&C=O&&CC^C1=CSC=C1&CC&C1=CC=CC=C1^CN^CC&CN&&CC^C&&&C=O&&CC^C1CC2CCC1O2&CC&C&C=O&&CO&&
C1=CC=CC=C1&CO&&CC^CC1=C(O)C=CC(Cl)=C1^CCl&&&&
CC&C&CC&&CO^CO&C1=CC=CC=C1&CN&CN^CCl^C&&CCl^C=O&&&&CC^CS&CS&CC&C&C=O&&CN^CN&C1=CC=CC=C1&CC&C&CF&&CF&CF&&
CC&C&C=O&&CN^CN&C1=CC2=C(C=C1)NCC2&CBr&&C=O&CN^CC&CN&C1COCCN1&&&
CC&CC&C1=NC=C2C3=C(CCCC3)SC2=N1&CC&&CN^C1CNCCN1&CN&C&C=O&&CC^CCl&&&
C1COCCN1&CN&CC&C1=NC2=C(C=CC=C2)CN1&CBr&&CC^C1=CC=CC=C1^CN&&CC&NNC=O&&&
CO&CO&C1=CC=CC=C1&CC&C^CO^C=O&&&&CN^NN&C1=CN=CNC1&C=O&&C1=CSC=C1^CC&C1=CSC=C1&&&
C1CCSC1&C1=C[NH]N=C1&CN^S^C1=CC=CC=C1^CN^O=S&CCl&CN&&O=S&&C&&&C=O&&CC^C1=CC=CC=C1&C1=COCO1&&&
C1=CC=CC=C1&CCl&&CC^CC^CO^C1=CC=CC=C1&&&CCl&&CO&&
C1=CC2=C(CCC2)S1&CC&C#N^CN&&CN&C&C=S&&CN^CN&C&C=O&&CC^C1=CC=CC=C1&&&
C1=CC=CC=C1&CC&C^CCl^C=N&&&NS^CN^S&&&O=S&&O=S&CS^C1=CC=CC=C1&CC&C^CC^CF&C&&CF^CF&&CF&CF&&&CF&&
CC=O&CN&NC1=CC=C(N)C=C1&N&CN&O=CCN1N=NC2=CC=CC=C21^CN&&COC1=CC=CC(CC=O)=C1&CN&CN&CC&C1CCOC1&&&
CC&C&CC&&CC&CO^CO&C&C=O&&CC^C&CC&CC^CN^C1=CC=CC=C1&CN&&&C&C=O&&CC^C1=C[NH]C=N1&CC&C&C=O&&CN^CN&C&CC&CC^CC^C1=CC=CC=C1&C&&&C=O&&CO^CO&CC&C1=CC=CC=C1&&&
COC1=CC2=C(C=C1)N(CC1COC3=CC=CC=C3O1)C(=O)C2=O&&&
O=[N+]([O-])C1=CC=CC=C1C=CC=NN1C(C2=CC=CO2)=N[NH]C1=S&&&
CC&CN&N&CN&C1=CC=CC=C1^NS^CO&S&CO&O=S&&&&O=S&CS^C1=NN=CS1&CN&CN&C&C=O&&CC^CO&CO&C1=CC=CC=C1&CC&&&
CN&N&CN&C1=CC=CC=C1^CN&&CC&C1=C[NH]N=N1&CN&C1=NON=C1^CC^CN&C&&&C=O&&CN^NN&C=N&CC&C1=CC=CC=C1&CO&CO&&&
COC1=CC(O)=C(C2=N[NH]C(C(F)(F)F)=C2C2=CC3=CC=CC=C3O2)C=C1&&&
CO&CO&C1=CC=CC=C1&CN&N&NC=O&CC^CN^CCl&CC&&&O=C1C=CC2=CC=CC=C2[NH]1&&&
C1=CC=CC=C1&CCl&&CC^CC^CO^C1=CC=CC=C1&&&CCl&&CO&&
CC&CC&C1=CSC=C1&CC&C^CN^C=O&CN^CC&CN^C&&&C1COCCN1&C=O&&&&CC^CC&C1=CC=CC=C1&CO&CO&&&
CC&O=C1C=CC2=C(C=CC=C2)O1&CO&O=CO&CC&C1=COC=C1&&&
COC1=C(OC)C=C2C(=C1)CCNC2C1=C(F)C=CC(Br)=C1&CN&O=CCCl&&&
CC1=CC(N2CCN(C(=O)CCS(=O)(=O)C3=CC4=C(C=C3)SC(C)C(=O)N4)CC2)=C(C)C=C1&&&
CC&C1=CC=CC=C1&CO&CO&CC&C1=COC=N1&CN&CN^CC^C1=CC=CC=C1&C#N&CO&&&CO&&&
CO&CO&C1=CC=CC=C1&CC&CS^CO^CN&CO&CC&&&CC&C1=CNCC1&C1=CC=CC=C1&&&
CC&NC=O&CN&C1=CC=CC=C1&CN&N&NC=O&CC^CN^CN&C&C1=CC=C2[NH]N=NC2=C1&CC&&&C1=CC=CC=C1^CC^CO&NC=O&CO^CO^CN&&&CO&CC&&&C1CCOC1&&&
CC&CN&CCNC=O&CC&CN&C1=CC=C2[NH]C=CC2=C1&CC&C=C1C(=O)NC(=O)NC1=O&CN&C1=CC=CC=C1&CF&&&
NC1=CC=CC=C1C(=O)O&NS&O=[N+]([O-])C1=C(NNC(=S)NC2=CC=C(OC(F)F)C=C2)C=CC([SH](=O)=O)=C1&&&
O=C1C(=O)N(CCCC2=CC=CC=C2)C2=CC=CC=C12&&&
CC&C1=CC=CC=C1&CN&CN&C1=CCNN=C1&C=O&&CN^C1C2CC3CC1CC(C2)C3^CCl^CC&&&CC&C&C=O&&CO&&
O=C(O)C1=CC=C(N2N=C(C3=CC=CC=C3)CC2C2=CC=CC=C2)C=C1&&&
COC1=CC=CC(C=NNC(=S)NC2=CN=CC=C2)=C1&&&
C1=CC=CC=C1&CC&C1=NC2=CC=CC=C2CN1&CBr&&CN^CC^CC^NNC=O&C1=CC=CC=C1&&&&&
CO&CO&C1=CC=CC=C1&CC&C&C=O&&CN^C1=NCCN1&CS&CS^C1=CC=CC=C1&&C1=COCCO1&&&
CC&C1=CC2=C(C=CC=C2)OC1&C=O&&CN^CN&C&C=O&&CC^CC&C1=CC=CC=C1&C[NH3+]&[NH4+]&[NH2+]=O&&[NH3+][O-]&&
CC&C&CC&&CC^C1=CC=CC=C1&CN&CN&C&C=O&&CC^CS&CS&C1=CN=CNC1&C=O&&CN^CC^C1=CSC=C1^C1=CC=CC=C1&&&CC&C&C=O&&CO&&
CO&CO&C1=CC=CC=C1&CN&N&CN&CC^NS^C&S&C=O&O=S&&CN&O=S^CN&&CS^C1=CC=CC=C1&C1=CC=CC=C1&CCl&&&&CC^C&C=O&&CO^CO&&&
C1=CC=CC=C1&CC&C1=N[NH]N=N1^CN^CN&CN&CC&C&C&C=O&C=O&&CC&CN^C1=CC=CC=C1&CN&CF&CC&&&C1=COC=C1&&&
CC(N)=O&CN&O=C1CC2=C(C=CC=C2)N1CCN1CCOCC1&CF&&&
O=CN1CCC=N1&CC&C1=COC=C1^CC&&C1=CSC=C1^CC&&CCl&&&
CC1=CC=C(O)C=C1&CO&COC1=CC=C(NC2=C(C#N)N=C(C)O2)C=C1&&&
O=C(NC(CC1=CC=C(Br)C=C1)C(=O)O)OCC1C2=CC=CC=C2C2=CC=CC=C21&&&
CC&CO&CO&CC(C)CC1=NC2=C(C(N)=C(C=O)O2)C2=C1CCCC2&&&
CC1=CC=C(S(=O)(=O)C(N)=CCl)C=C1&CN&O=CC1=CC=CC=C1&&&
N#CC1=C(NC(N)=S)SC2=C1CCC2&CN&O=CC1=CC=CC=C1&&&
CC&O=C(C1=CC=CC=C1)C1=C2C=CC=CC2=[NH+][NH]1&CN&CCC(N)=O^[NH3+][O-]&&&C[NH3+]^O=[NH+][O-]&&&
C1=CC=C(C2=NC3=CC=CC=C3C(C3=CC=CC=C3)N2)C=C1&CBr&&CN^CC(=O)NN&&&
CC&C1=CC=CC=C1&CC&&CC^NC=O&CN&CC&CN&C1COCCN1&&&
C1=CCCC=C1&CS&S^C1=NON=C1^O=S&&&&O=S&NS^CN&C1=CC=CC=C1&CF&&CF&&
CC&C1=CC=CC=C1&CC&C&C=O&&CC^C1=C[NH][NH+]=C1&CN&CC^[NH3+][O-]^CC&&C1=CCCC=C1^C&C[NH3+]&C=O&[NH4+]&&CN^[NH2+]=O&&&&[NH3+][O-]&&
CC&C1=C[NH]N=C1&CC&C1=CC=CC=C1^CC^CO&C1=CC=CC=C1&CO^CO&&CC&&&C&C=C&&CC&&
CC&CC&C&CC&&CC&CN^CN&C&C=O&&CC^C&CC&C1=C[NH]C=C1^CN^CN&N&&&CN&C1=CC=CC=C1^CN^CN&C&CN&C=O&C&&CC^C=O&CN&&CC^C1=CC=C2[NH]N=NC2=C1&&&&&
CC(C)CN[SH](=O)=O&CS&O=C(CCC1=CC=CC=C1)NC1=CC=CC=C1OC1=CC=CC=C1&CCl&&&
CC&C&CC&&CC^C1NCC2CNCC1C2&C=O&&CN^C^CC^C=O&C^CN&CC^CC&C&C1=CC=CC=C1&&CC^C=O&C[NH3+]&&&&CC^[NH4+]&C1=CC=CC=C1&[NH2+]=O&C[NH3+]&&[NH3+][O-]^[NH4+]&&&[NH2+]=O&&[NH3+][O-]&&
CC&C&CC&&CC&CC^C1=CCCCC1&C1=CON=C1&CC&C&C=O&&CN^CN&C1=CC=NC=C1&&&
CC&CC&C1=CSC=C1&CC&C^CN^C=O&CN^CC&CN^C&&&C1COCCN1&C=O&&&&CC^CC&C1=CC=CC=C1&CO&CO&&&
CC&CO&CO&C&C=O&&CC^C1=CSC=C1&CC&C1=CC=CC=C1^CC&&C^CN^CC&&&C^CC^CF&C^CO&CF^CF&&&&CF&CF&&&CF&&
CC&C&CCC&&CC^C1=CC=CC=C1&CC&NC=O&CN&C1=CC=CC=C1&CS&O=[SH](=O)NC1=NC2=CC=CC=C2N=C1&&&
C1=CC=CC=C1&CC&CN&C1=C[NH]N=C1&CC&C1=CC=NC=C1^CC&&C=O&&&
CC&CC&C1CSCCN1&C=O&&C=O&CC^CC^CN&&CC&C&C=O&&CN^CN&C1=CC=CC=C1&CC&C&C=O&&CO^CO&CC&&&
C1CNCCN1&CN&C1=CC=CC=C1^CN^CN&C&CN&C=O&C&&CC^C=O&C1=CC=CC=C1&&CC^CCl&C1=CC=CC=C1&&&C[NH3+]&[NH4+]&[NH2+]=O&&[NH3+][O-]&&
NC1=CC=CC(C(F)(F)F)=C1&CN&C&C=O&&CN^CN&CC&CN&CN&O=CC1=C(O)C=CC(O)=C1&CO&CC(F)(F)F^CO&&CC(F)(F)F&&&
O=C(O)C1=CC=C(NC(=O)C2=CN(C3=CC=CC=C3)N=C2C2=CC=C(Cl)C=C2)C=C1&&&
CC&C&C=O&&CN^CN&C1=CC2=C(C=C1)NCC2&CCl&&C=O&CN^CC&CN&C1COCCN1&&&
CC&C1=CC=CC=C1&CC&C1=NNCC1&CN&C^CC^C=O&C1=CSC=C1&&CC&&CCl&&&
CN1C=NC2=C1C=CC(O)=C2&CO&O=CC1=CC=CC=C1&&&
O=C(NC1=CC=CC=C1N1CCN(C(=O)C2=CC=CC=C2)CC1)C1=CC=CC=C1&C[NH3+]&O=[NH+][O-]^CCl&&&&
CCO&CO&O=C(C1=CC(=O)N(C2=NC=CS2)C1C1=CC=CC=C1)C1=CC=CO1&CC&COC=O^CC&&&CO&CC&&
CC&CC&C1=CC=CC=C1&CN&CN&C&C=O&&CC^CN&N&CN&C1=CC=CC=C1^NS^CO&S&CO&O=S&CC&&O=S&&&CS^C1=CNCNC1&C=O&&C=O&CC&&
CC&CO&CO&O=C1NC2=C(C=CC=C2)C1=O&CN&CC&C1=CC=C2OCCOC2=C1&&&
O=C1CCC(=O)N1&CN&C1=CC=CC=C1&CO&O=CO^CCl^CC&&&C1=COC=C1&&&
CCCC(=O)OC1=CC2=C(C=C1)C(C)=CC(=O)O2&&&
CC&C1=CC=CC=C1&CO&CO^CCl^C&&&CC&&CC^NC=O&CN&C1=CC=CC=C1&CS&O=[SH](=O)NC1=NC2=CC=CC=C2N=C1&&&
COC1=CC=CC=C1C=O&CN&NC1=NC2=CC=CC=C2S1&&&
O=C(NCC1=CC=CO1)C(C1=CC=CO1)N(CC1=CC=CS1)C(=O)CN1N=NC2=CC=CC=C21&&&
COC1=CC=C(C(C(=O)NCC2CCCO2)N(C(=O)CN2N=NC3=CC=CC=C32)C2=CC=C(NC(C)=O)C=C2)C=C1&&&
C1=CC=C(CN2C=CC3=CC=CC=C32)C=C1&CC&C=C[N+](=O)[O-]&&&
C1=CC=CC=C1&C1CNN=N1&CN&CC&C&C=O&&CC^C1=CC=CC=C1&CBr&&&
CO&CO&C1=CC=CC=C1&CN&NS&S&O=S&&O=S&CS^C1=CC=CC=C1&C1=COC=N1&CN&CN&C1=CC=CC=C1&C1=COCCO1&&&
CO&CO&C1=CC=CC=C1&CN&C1CNCCN1&CN&C&C=O&&CC^C1=CCNCC1&C=O&&C1=CC=CC=C1&&
O=C(NCCNC(=O)C1=CC=CC=C1)NC1=CC=CC=C1&CO&OCC(F)(F)F^CO&&OCC(F)(F)F^CC&&FC(F)F&&&
C1=CC=CC=C1&CC&C1=CCCCC1&CC&C1=CC=CC=C1^C1CCNC1&&C=O&&C=O&CN^C1=CC=NC=C1&&&
CC&CC&O=C(CN1C(=O)CSCC1=O)NC1=CC=CC=C1&CC&CC^CC&&CCOC=O&&&
CO&CO&C1=CC=CC=C1&CC&CC&CN&CN&C&C=O&&CC^C&C=O&&CN^CN&CC&C1COCN1&NS&S&O=S&&O=S&CS^C1=CC=CC=C1&C1=COCCO1&&&
CC(=O)NC1C(=O)N(CCN2CCOCC2)C2=C1C=C(C)C=C2&&&
C1=CC=C2C=CC=CC2=C1&CO&&CC^C=NNC=O&CC&C1=CC=NC=C1&CBr&&&
C1=NNCC1&CC&C1=CC=CC=C1^CN&&C1=CC=CC=C1^CC^CC&C1=CC=CC=C1&C&&&C=O&&CO&&
CC&C1=CC=CC=C1&CC&CN&C1=CC2=C(C=C1)SCCN2&C=O&&CC^C&C=O&&CN^CN&CC&CN&C1COCCN1&&&
CC(C)C1=CC=C(N(C(=O)C2=CSN=N2)C(C(=O)NC2CCCC2)C2=CN=CC=C2)C=C1&&&
CC&C1=CC=CC=C1&CC&O=CN1CCNCC1&CN&C1=CC=CC=C1&CN&NC=O&CC&C1=CC=CC=C1&CO&CO^CO&&CO^CO&&CO&&&
C1=CC=CC=C1&CC&C=C^C[NH3+]^CC&[NH4+]&C=N&[NH2+]=O&NN&&[NH3+][O-]^C1=NNCN1&&&C=S&&CC^C1=COC=C1&&&
CO&CO&CC&CN&CN&C&C=O&&CC^C&CC&C1=CC=CC=C1^CN^CO&N&CO&CN&&&CC^CN^C1=CSC=C1&C&&&C=O&&CC^CN&C1=CC=C2[NH]N=NC2=C1&&&
C1CCNCC1&CC&C1=CN=CNC1^NS^C=O&S&&C1=C[NH]N=N1^O=S&CN&&O=S^CC&&CS^C1=CC=CC=C1&C1=CC=CC=C1&CO&CF&CO&&&C&CF&&CF&CF&&
CCO&CO&O=C1[NH]C2=C(C=CC=C2)C=C1CN(C1=CC=CC=C1)S(=O)(=O)C1=CC=CC=C1&CC&&&
O=C(CSC1=NC=NC2=C1C(C1=CC=CC=C1)=CS2)NC1=CC=CC=C1&CC&O=CO&&&
CC&O=C1CSC2=C(C=C(S(=O)(=O)CCC(=O)N3CCN(C4=CC=CC=C4)CC3)C=C2)N1&CC&&CC&&
CC(C)C1=CC=C(N)C=C1&N&CN&O=CC1=CC=CO1^CN&&O=CCC1=CN=CC=C1&CN&CN&C1CCCC1&&&
O=C(OC1=CC2=C(C=C1)C=CC(=O)O2)C1=CC=CS1&&&
O=C(OC1=CC2=C(C=C1)C=CC(=O)O2)C1=CC=CS1&&&
CC&C1=CC=CC=C1&CO&CO^C1=COCCC1^CC&C=O&C&&C1=CC=CC=C1^C=O&&&&CN^CN&C&CC&CC^CC^C1=CNCC1&C&C1=CC=CC=C1&C=O&&&&CO&&
CCOC=O&CC&C1=CC=C(C=O)C=C1&CO&CC^CN^C1=CC=CC=C1&NC=O&CC&&&C1=CC=C(S(=O)(=O)N=C2SC=C1&&&
CSC1=NSC(N)=N1&CN&C&C=O&&CO^CO&CC1=CC=C(Cl)C=C1&&&
CC1=NN(C2=CC=CC=C2)C(N)=C1C(C1=CC=CC=C1)C1=C(N)N(C2=CC=CC=C2)N=C1C&&&
O=C1[NH]C(=O)N(C2=CC=CC=C2F)C(O)=C1C=C1C=NC2=CC=CC=C12&&&
O=C(NN1C(=O)C(=CC2=CC=C(O)C=C2)SC1=S)C1=CC=CC=C1O&&&
CC&C&CC&&CC&CO^CO&C&C=O&&CC^C&CC&CC^CN^C1=CC=CC=C1&CN&&&C&C=O&&CC^C1=C[NH]C=N1&CC&C&C=O&&CN^CN&CC&C1=CC=CC=C1&CC&CN&CN&C&C=O&&CO^CO&C&CC&&CC&CC&&
CC&CO&CO&C&C=O&&CC^C1=CC2=C(N=CC3=C2CCCC3)O1&CC&CC^CN^C&&&CC&&CC&&
CC&CN&CCNC=O&CC&CN&C1=CC=C2[NH]C=CC2=C1&CC&C=C1C(=O)NC(=O)NC1=O&CN&C1=CC=CC=C1&CF&&&
O=C(CN1C(=O)SC(=CC2=CC=CS2)C1=O)NC1=CC=CC=C1&CC&O=CO^CO&&&&
CC&O=C(CN1CCCC2=C1C=CC=C2)N1CCC2=C(C1)C1=C(C=CC=C1)[NH]2&CC&&CF&&
CC(=O)N1C=C(NC2=CC=C(Cl)C=C2)C2=CC=CC=C21&CN&O=CCCl&&&
O=C(CN1N=NC(C2=CC=CC=C2NC(=O)C2=CC=CC=C2)=N1)NCC1=CC=CO1&CF&&&
C1=CC=C2OCCOC2=C1&CC&CN1C(=O)C(=O)C2=CC=CC=C21&&&
O=C(NC1=CC(C(F)(F)F)=C(OCC(F)(F)C(F)F)C=C1)C1=CC=CC=C1O&&&
CCCC=O&CO&CC1=CC(=O)OC2=C1C=CC(O)=C2&&&
CC1CCC2C(=O)N(C3=CC(Cl)=CC=C3OC(=O)C3=CC=CO3)C(=O)C2C1&&&
CC&CC&C&CC&C1=CC=CC=C1^CC&&C&C=O&&CN^CN&C1=CC=CC=C1&CC&C&CF&&CF&CF&&
C1CNCCN1&CN&C1=CC=CC=C1^CN^CN&C&CN&C=O&C&&CC^C=O&C1=CC=CC=C1&&CC^CCl&C1=CC=CC=C1&&&C[NH3+]&[NH4+]&[NH2+]=O&&[NH3+][O-]&&
C1CCNC1&C=O&&C=O&CN^C1=CC=CC=C1&CCl&&CO^CO&C&C=O&&CC^C1=COC=C1&&&
COC1=C(OC)C=C2C(=C1)CCNC2C1=C(F)C=CC(Br)=C1&CN&O=CCCl&&&
CO&CO&C1=CC=CC=C1&CN&CN^CO^C&CO^CO^C=O&&&CO&&CC&&CN&C1=C[NH]C=C1&CC&C^C1=CSC=C1^C=O&&&&CO^CO&&&
O=C(CSC1=CC=CC=N1)NC1=NON=C1&C[NH3+]&O=[NH+][O-]&&&
CO&CO&C&C=O&&CC^C1=CSC=C1&CC&C1=CC=CC=C1^CN&&&&
C1COCCN1&NS&S&O=S&&O=S&CS^C1=CSC=C1&CC&CC&C&C=O&&CN^CN&C1=CSC=C1&CC&C1=CC=CC=C1^CC&&C&C=O&&CN&&
CC&C1=C2C=C(C=C1)SCCN2&C=O&&CS^S&O=S&&O=S&CS^CC&CC&C&C=O&&CN^C1CNCCN1&CN&C1=CC=CC=C1&CC&&CC&&
O=C(CSC1=CC=CC=N1)NC1=NON=C1&C[NH3+]&O=[NH+][O-]&&&
CC(N)=O&CN&O=C1CC2=C(C=CC=C2)N1CCN1CCOCC1&CBr&&&
CC&C1=CNC=NC1&CN&&C^C1=CCCC=C1&&C1=CC=CC=C1&&
CC&C1=CC=CC=C1&CC&C&C=O&&CC^CS&CS&C1=NN=C[NH]1&CN&CC^CC^C1=COC=C1&CN&&&CN&C1=CC=CC=C1&CC&&CC&&
CC1=C(C)C=C(C(=O)N2C=NC3=CC=CC=C32)C=C1&&&
CO&CO&C1=CC=CC=C1&CC&C=N^CO^NN&&&CN&C&C=O&&CC^C&C=C&CC^CN^C1=CC=CC=C1&CN&C1=COCO1&C&&&C=O&&CC^C1=CC=CC=C1&&&
CC&C&CC&&CC&CO^CO&C&C=O&&CC^CN&CN&C&C=O&&CC^C1=C[NH]C=N1&CC&C&C=O&&CN^CN&C&CC&C1=CC=CC=C1^CC&&C1=CC=CC=C1&&&
CC&O=C1[NH]C2=C(C=CC=C2)C=C1CN(CCC1=CC=CC=C1)CC1=NN=NN1CC1CCCO1&&&
O=C(CSC1=CC=CC=N1)NC1=NON=C1&C[NH3+]&O=[NH+][O-]&&&
CC1=CC=C(C2=NN(C(=O)CCl)C(C3=CC=CO3)C2)O1&&&
CC&CC&C1CCCCC1&CN&C1CNCCN1&CN&C1=CC=CC=C1&C[NH3+]&O=[NH+][O-]&&&
CC&C1=CNC=NC1&CN&&C^C1=CCCC=C1&&C1=CC=CC=C1&&
CCCC=O&CO&CC1=CC(=O)OC2=C1C=CC(O)=C2&&&
CO&CO&C1=CC=C(C2CC(C3=CC=CS3)=NN2)C=C1&CN&O=CCCl^CO&&OC(F)F&&&
CC&C1=CC=CC=C1&CO&CO&CC&C=NNC=O&CC&C1=COC=C1&C[NH3+]&O=[NH+][O-]&&&
CC&O=C1CSC2=C(C=C(S(=O)(=O)CCC(=O)N3CCN(C4=CC=CC=C4)CC3)C=C2)N1&CC&&CC&&
CN&C1=C[NH]N=C1&CCl&&CC^C&C=O&&CN^CN&C1=CC2=C(C=C1)OCO2&&&
O=S(=O)(C1=CC=CC(NC(=S)N2CCN(C3=CC=CC=C3)CC2)=C1)C(F)F&&&
C1COCN1&NS&S^CC^O=S&CN&&O=S^CN&&CS^C&C1=CC=CC=C1&C=O&C1=COCCO1&&CC&&C&C=O&&CN^CN&CC&CC&C1=CC=CC=C1&&&
CC&C1=CSCCN1&C=O&&C1=CC=CC=C1^CS&S&O=S&&O=S&CS^CC&CC&C&C=O&&CN^C1CNCCN1&CN&C1=CC=CC=C1&CC&&CC&&
C1=CC=CC=C1&C1=CCCC=C1&CC&C=N^CO^NN&&&CN&C&C=O&&CC^C1=CC=NC=C1&CBr&&&
O=[N+]([O-])C=CC1=CN(CC2=CC=CC=C2)C2=CC=CC=C12&&&
CNC(=O)N(O)C1N(N=CC2=CC=CS2)C(=S)SC1(C)C&&&
CC1(C)SC(=S)N(N=CC2=CC=CS2)C1N(O)C=O&CN&CN&&&
CC1=C(O)C=CC2=C1OC(=O)C1=CC=CC=C12&CO&CC=O&CN&CN&O=C(O)CCC1=C[NH]C2=CC=CC=C12&&&
CC&C1=CC=CC=C1&CN&CN^CBr^C&&&C=O&&CC^CO&NO&C1=CC=C2[NH]N=NC2=C1&CS&S&O=S&&O=S&CS&&
COC1=C(OC(F)F)C=CC(C2CC(C3=CC=CS3)=NN2C(=O)CCl)=C1&&&
CO&CO&C1=CC=CC=C1&CC&C&CC&C^CN^C=O&N&&CN^CN&CN&CC^CN^CC&C1=COC=C1&C&C1=COC=C1&&&C=O&&&&CC^CN&C1=CC=C2[NH]N=NC2=C1&&&
CC&C1=CC=CC=C1&CO&CO^C1=COCCC1^CC&C=O&C&&C1=CC=CC=C1^C=O&&&&CN^CN&C&CC&CC^CC^C1=CNCC1&C&C1=CC=CC=C1&C=O&&&&CO&&
CC1=C(C)C=C(C(=O)N2C=NC3=CC=CC=C32)C=C1&&&
O=C(NN1C(=O)C(=CC2=CC=CC=C2)SC1=S)C1=CC=CC=C1&CO&&CO&&
NC1=CC=CC=C1&CN&O=CNN(C(=O)CCl)C1=CC=CC=C1&&&
CC&C&CCC&&CO^O=CO&CC&CN&NC=O&CC&C1=C[NH]C=N1&CC&NC=O&CN&C&CC1=CC=CC=C1&&CC^C1=CC=CC=C1&&&
CO&CO&CC=O&CO&O=CCN1C=CC2=C(C=CC=C2O)C1=O&CN&CN&CC1=CC=CC=C1&&&
CC&C1=NC2=CC=CC3=CC=CC(=C23)N1&CN&&&
CO&CO&CC&CN&CN&C&C=O&&CC^C&CC&C1=CC=CC=C1^CN^CO&N&CO&CN&&&CC^CN^C1=CSC=C1&C&&&C=O&&CC^CN&C1CNN=N1&C1=CC=CC=C1&&&
CC&C1=CC=CC=C1&CC&&C1=CNCCC1^C=O&&CC^C1=CC=CC=C1&CF&&&
CC&O=C1NC(=S)N(C2=CC=CC=C2)C(=O)C1=CC1=CC=CO1&CO&CO&&&
C1=CC=CC=C1&CC&C1=CSC=C1&CC&C^CN^C=O&CN&&CO^C&&&C=O&&CC^C=C&CC&C1=CSC=C1&&&
CO&CO&C1=CC=CC=C1&CO&&CC^C1=C[NH]N=C1&CC&C^CC^FCF&C1=CC=C2OC=CC2=C1&&CF&&&&
CC&C1=CC=CC=C1&CC&C1=C[NH]N=C1&CN&NC=O^CN^CC&C1=CC=CC=C1&CCl&&&&&
COC1=CC=C(NC=C2CCC3=CC=CC=C3C2=O)C=C1&&&
CC1=C(C)C=C(C=O)C=C1&CN&CN&CC&CN&C1COCCN1&&&
CC&C&CC&&CC^C1=CC=CC=C1&CN&CN&C&C=O&&CC^CS&CS&C1=NC2=C(CN1)SC=C2&C=O&&CN^CC&C1=CC=CC=C1&CC&C&C=O&&CO&&
CC&C1=CC2=C(C=C1)C1=C(CCCC1)[NH]2&CN&CC&C&CC&CN^CO^C1CCCNCC1&&&&&
CC&C1=CC=CC=C1&CC&&CS^S^CC^O=S&&CC&O=S&&&NS^C1CNCCN1&CN&C&C=O&&CC^C1=CCNCC1&C=O&&C1=CC=CC=C1&&
CC1=CC=C(C2CC(C3=CC=CS3)=NN2C(=O)CCl)C=C1&&&
CO&CO&C1=CC=CC=C1&CC&C=C&CC&C&C=O&&CC^C1=CC=CC=C1&CO&O=CO^CBr^CC&&&C1=COC=C1&&&
CC&C1=COC(C2=NNC(C3=CC=CO3)C2)=C1&CN&O=CCCl&&&
CC1=CC=C(C(=O)C2=C3C=CC(C(F)(F)F)=CC3=[N+]([O-])N2CCC(N)=O)C=C1&&&
CC&CN&C1=NC=NNC1&CC&C1=CC=CC=C1^C1=NCNCC1&&C=O&&C=O&CN&&
CC&C&C=O&&CN^CN&C1=CCCC=C1&CO&CO^CO^C&CO^C1=NON=C1^C=O&C&&&&CC^C=O&&&&CC&&
CC&CO&CO&NC1=C(C=O)C(C2=CC=CC=C2)=C(C(O)(C(F)(F)F)C(F)(F)F)S1&&&
COC1=CC=C(N)C=C1&N&CN&O=CCCl^CN&&CC1=CC(=O)[NH]C2=CC=CC=C12&&&
CC&O=C(OC1=CC=CC=C1N1C(=O)C2CCCCC2C1=O)C1=CC=CO1&CCl&&&
CC&C1=CC2=C(C=C1)SCCN2&C=O&&CS^S&O=S&&O=S&CS^CC&CC&C&C=O&&CN^C1CNCCN1&CN&C1=CC=CC=C1&CC&&CC&&
CO&CO&C1=CC=CC=C1&CC&C=C&C1CSCN1&C=O&&C=S&CN^CC&CC&C&C=O&&CN^NN&CN&C&C=O&&CC^C1=CC=CC=C1&CO&CO&&&
COCCOC(=O)C(C#N)=CC1=CN(CC2=CC=CC=C2)N=C1C1=CN=CC=C1&&&
O=C(CSC1=NC(C2=CC=CC=C2)=CC(=O)[NH]1)NC1=CC=CC=C1&CO&OC(F)(F)Cl^CC&&C#N&&&
CCOC(=O)C1=C(NC(=O)CCl)SC(CN(C)C)=C1C1=CC=CC=C1.Cl&&&
CC(C)CC=O&CN&CN&OC1=C(CC2=CC=CC=C2Cl)C2=CC=CC=C2C=C1&&&
CC&C1=CC2=C(C=C1)SCCN2&C=O&&CS^S&O=S&&O=S&CS^CC&CC&C&C=O&&CN^C1CNCCN1&CN&C1=CC=CC=C1&CC&&CC&&
NC1=C2CS(=O)(=O)CC2=NN1C1=CC(Cl)=CC=C1&CN&O=CC1=CC2=C(C=C1)OCO2&&&
C1=COC=C1&CC&C&C=O&&CN^N&CN&CC^CN^C1=CC=CC=C1&C1=CC=CC=C1&C[NH3+]&CBr&[NH4+]&&&[NH2+]=O&&[NH3+][O-]&&
NC(=O)CCN1C(C(=O)C2=CC([N+](=O)[O-])=CC=C2)=C2C=CC=CC2=[N+]1[O-]&&&
CO&O=CO&CC&C1=CC=CC=C1&CCl&&CN^NC=O&CC&CC&C1=CC=CC=C1&C[NH3+]&O=[NH+][O-]&&&
C1=CC2=C(CCC2)S1&CC&C#N^CN&&CN&C&C=S&&CN^CN&C&C=O&&CC^C1=CC=CC=C1&&&
C1=CSC=C1&CC&C1=CSC=N1&CN&CN&C&C=O&&CC^C1=CC=CC=C1&CCl&&&
[O-][N+]1=C2C=CC=CC2=C[NH]1&CC&C^CN^C=O&CC&&CC^CC&C1=CC=CC=C1&NC=O&CCl&&&&&
CN&C1CNOC1&CS&S^CC^O=S&C1=CC=CC=C1&&O=S^CO&&CS^CO^CO^C1=CC=CC=C1&CC&CO&&&C1=CC=CC=C1&&&CO&CO&&&
CO&CO&C1=CC=CC=C1&CC&C^CO^C=O&&&&CN^NN&C1=CN=CNC1&C=O&&C1=CSC=C1^CC&C1=CSC=C1&&&
CO&CO&NC1=CC=C(C=O)C=C1&CN&NC1=CC=C(C=O)C=C1&CN&O=CC1=CC=CO1&&&
CC&C1CCNCC1&CN&C1=CC2=NN=CN2N=C1&CC&CC&CC&C&C=O&&CN^CN&CC&CC&CO&CO&C&CC&&CC&&
CC&C1=CC2=C(C=C1)NCCC2&CN&CC^CF^C&&&C=O&&CN^C1=CC2=C(C=C1)C1=C(CCNC1)[NH]2&CC&&&
C1=CC=CC=C1&CN&CN^CS^C1=CCCC=C1&S&C[NH3+]&O=S&[NH4+]^C1=NON=C1&O=S^[NH2+]=O&&&&NS&[NH3+][O-]&&&&
O=S(=O)(C1=CC=CC(NC(=S)N2CCN(C3=CC=CC=C3)CC2)=C1)C(F)F&&&
COC1=C(OC)C=C(C2=NN(S(=O)(=O)C3=C(F)C(F)=C(F)C(F)=C3F)C(N)=C2)C=C1&&&
CC&CO&NC1=CC=C(O)C=C1&CN&CC=O&CS&NC1=CC(=O)[NH]C(S)=N1&NS&CC1=CC=C([SH](=O)=O)C=C1&&&
CO&CO&C1=CC=CC=C1&CC&C1=NNCC1^CO^CN&CO&C^CC&&C=O&C1=CSC=C1&&CC&&CCl&&&
CC&C1=CC=CC=C1&CS&S&O=S&&O=S&NS^CN&C&C=O&&CC^C1=CC=CC=C1&CC&CC^CO^C1=CC2=C(C=C1)[NH]C=C2&CO&CN&&&CN^CN^C&&&C=O&&CO^CO&C1CCCC1&&&
CC(C)CC(=O)NC(C1=CC=CC=C1Cl)C1=C(O)C=CC2=CC=CC=C12&&&
CC&O=C(NC1=CC2=C(C=C1)OCCO2)C1=CC2=C(N3CCCCC3)N=CN=C2S1&CC&&CC&&
C1=CC=C2[NH]N=NC2=C1&CN&CC&C&C=O&&CC^C1=CC=CC=C1&CBr&&&
NC(=NS(=O)(=O)C1=CC(C(F)(F)F)=CC(C(F)(F)F)=C1)C1=CC=C(Cl)C=C1&&&
O=C(C=CC1=CC=CC=C1)NCC1=CN=CC=C1&CCl&&C[NH3+]^O=[NH+][O-]&&&
CN&N&CN&CC^NS^C1=CC=CC=C1&S&CF&O=S&&&&O=S&CS^C1=NN=CS1&CN&CN&C&C=O&&CC^C1=CC=CC=C1&CBr&&&
O=C(NCC1=CC=CO1)C(C1=CC=CO1)N(C(=O)CN1N=NC2=CC=CC=C21)C1=CC2=C(C=C1)CCC2&&&
NC(=NS(=O)(=O)C1=CC(C(F)(F)F)=CC(C(F)(F)F)=C1)C1=CC=C(Cl)C=C1&&&
CC(=O)N1C=C(N(C(=O)CCl)C2=CC=C(Cl)C=C2)C2=CC=CC=C21&&&
CC1=C(C#N)C(S(=O)(=O)C(C#N)=NNC2=CC=CC(C(F)(F)F)=C2)=NS1&&&
COC(C)=O&CC&O=C(C=CC1=CC=CC=C1)N1CCOC2=CC=CC=C21&&&
CO&CO&C1=CC=CC=C1&CN&C1CNCCN1&CN&CC&C&CC&CO^CO^CO&&&C1=CC=C2C=CC=CC2=C1&&&
COC1=CC=CC=C1C=CC(=O)C1=CC(Br)=CC=C1OC(=O)C1=CC=CO1&&&
COC1=CC=CC(N2C(=O)C(=CC3=CC=C(C)O3)C(=O)NC2=S)=C1&&&
CC&C&C=O&&CN^CN&C1=CC=CC=C1&CN&N&CN&C^CN^CC&C&C1=CC=CC=C1^CC^C=O&CO&C&&CC^CO^CO^C=O&CN&&&CO&&CN^C1CNN=N1&&&CN&C1=CC=CC=C1&CC&&&C1CCOC1&&&
S=C(C1=CC=C(C2=CC=CC=C2Cl)O1)N1CCCCC1&&&
CC&C1=CC=CC=C1&CBr&&CN^NC=O&CC&CO&ON1N=NC2=CC=CC=C21&CS&S&O=S=O&&CS&&
CCC&CC&O=C(NN=CC1=CC=CC2=CC=CC=C12)C1=CN(C2=NON=C2)N=N1&CN&&CO^CO&&&
CC&CN&N&CN&CC^CN&&C&C=O&&CC^CN&C1=CC=C2[NH]C=CC2=C1&CC&C=C&C1CNCNC1&C=O&&C=O&C=O&CN^C1=CC=CC=C1&CF&&&
NC(=O)CCN1C(C(=O)C2=CC([N+](=O)[O-])=CC=C2)=C2C=CC=CC2=[N+]1[O-]&&&
CC&C1=CC=CC=C1&CC&C&C=O&&CN^C1CNCCN1&CN&C1=CC=CC=C1&CN&CN&C&C=O&&CC^C1=CC=CC=C1&CO&CO^CO&&CO^CO&&CO&&&
COC1=CC=C(N(CC2=CC3=CC=CC=C3[NH]C2=O)S(=O)(=O)C2=CC=C(OC)C=C2)C=C1&&&
CC&C&C=O&&CC^C1=CC=C2[NH]C=CC2=C1&CN&&CO^CO&C&C=O&&CC^C1=COC=C1&&&
CO&CO&C1=CC=CC=C1&CC&C1=NNCC1^CO^CN&CO&C^CC^C&C=O&C1=CSC=C1&CF&&CC&&&CF^CCl&&&&&
CC&O=C(COC1=CC=CC=C1)NC1=CC=CC=C1NC(=O)COC1=CC=CC=C1&CC&O=CO^CC&&&CC&CC&&
CN&N&CN&CC1=CC(C=O)=NO1^CN^CO&CCC1=CC=CC=C1&OC1=CC=CC(C(F)(F)F)=C1&&&&&
CC&C1=CC=CC=C1&CC&C^CC^C=O&&&&CN^CN&CC&CN&C1COCCN1&&&
CO&CO&C1=CC=CC=C1&CC&C=N^CO^NN&&&CN&C&C=O&&CC^C&CN&CN^C=C^C&CC&C=O&C1=CC2=C(C=C1)OCO2&&CC&&C1=CC=CC=C1&&&
CCOC(=O)C1=C(N)SC(C(O)(C(F)(F)F)C(F)(F)F)=C1C1=CC=CC=C1&&&
CC&O=C(NCC1=CC=CO1)C(C1=CC=CO1)N(C(=O)CN1N=NC2=CC=CC=C21)C1=CC=CC=C1&CO&CO&&&
CN&C1=CC2=C(C=C1)[NH]C=N2&CN&NC=O&CC&C1=CC=CC=C1&CCl&&&
COC1=CC=C(COC2=C(OC)C=C(C3C(S(=O)(=O)C4=CC=CC=C4)CON3C)C=C2)C=C1&&&
C1=COCCO1&C1=CC=CC=C1&CN&CN&C&C=O&&CC^C1=COC=N1&CC&C1=CC=CC=C1&&&
FC1=CC=C(N2CCNCC2)C=C1&CN&O=CCCS(=O)(=O)C1=CC=CC=C1&&&
NC1=C(C(O)(C(F)(F)F)C(F)(F)F)C=C(C(O)(C(F)(F)F)C(F)(F)F)C2=CC=CC=C12&&&
CC&CO&O=CO&CC&C1=CSC=C1&CN&NC=O^CC^CC&CN^CC^CCl&N&C1=CC=CC=C1&&&CN&&&&CN&&
CCCOC=O&CC&O=C(NC1=CC(C2=CC=CC=C2)=CS1)C1CC2CCC1O2&CC&&CC&CC^O=CO&&&
CC&C&CC&&CC^C1=CC=CC=C1&CN&NC=O&CC&CS&O=C1[NH]C(S)=NC2=C1SC=C2&CN&CC&C1=CC=CC=C1&CC&O=CO&&&
CC&O=C1OC2=C(C=CC=C2)C2=CC=CC=C12&CO&CO&CC&NC=O&CN&C&CC&CC^CC^C1=CC=C2[NH]C=CC2=C1&O=CO&&&&&
CC1=CC=C(NC(=O)CN(C)C(=O)C2=CC=CN=C2NC2=CC=CC(C(F)(F)F)=C2)C=C1&&&
CC&C1=COC=C1&CC&C&CC&C^CN^C=O&N&&CN^CN&CN&C1=CC=CC=C1^CN^CC&CO&C&C1=COC=C1&CO&C=O&&&&&&CC^CN&C1=CC=C2[NH]N=NC2=C1&&&
C1CCNCC1&CN&C&C=S&&CC^C1=COC=C1&CC&C1=CC=CC=C1&CCl&&&
C1=COC=C1&CC&C&C=O&&CN^N&CN&CC^CN^C1=CC=CC=C1&C1=CC=CC=C1&C[NH3+]&CBr&[NH4+]&&&[NH2+]=O&&[NH3+][O-]&&
CC&C1=CC2=C(C=CC=C2)OC1&C=O&&CN^CN&C&C=O&&CC^CC&C1=CC=CC=C1&C[NH3+]&[NH4+]&[NH2+]=O&&[NH3+][O-]&&
C1=CC=CC=C1&CC&C^CO^C=O&&&&CN^CN&C1=CC=CC=C1&CO&CO^CC^CC&C&C&CF&CC&&CF^C^CF&CF^CF&&CF&&&CF&&&&
CCCCC&CN&O=C1[NH]C(=O)C2=C(N=C(CN3CCN(CC4=CC=CC=C4)CC3)[NH]2)[NH]1&CN&&&
COC1=C(OC)C=C(C2=NN(S(=O)(=O)C3=C(F)C(F)=C(F)C(F)=C3F)C(N)=C2)C=C1&&&
C1COCCN1&CN&CC1=CN(CC=O)C2=CC=CC=C12&C=C&O=C1CC(=O)N(C2=CC=CC=C2F)C(=O)N1&&&
CCC(C=O)C1=CC=CC=C1&CN&NC1=CC=CC(C(F)(F)F)=C1&&&
CC&CC&CN&O=CNC1=N[NH]N=N1&CC&CO&CO&C1=CC=CC=C1&CC&C1CCCCC1&&&
CC&CC&C&CC&&CC&CN^CN&C&C=O&&CC^C&CC&C1=CC=CC=C1^CN^CO&N&&&CN&C1=CC=CC=C1^CN^CN&C&CN&C=O&C&&CC^C=O&CN&&CC^C1=CC=C2[NH]N=NC2=C1&&&&&
CC&C&CC&&CC&CO^CO&C&C=O&&CN^CN&CC&C1=CC=CC=C1&CC&CN&CN&C&C=O&&CC^C1=C[NH]C=N1&CC&C&C=O&&CN^CN&C&CC&CC^CC^C1=CC=CC=C1&C&&&C=O&&CO^CO&CC&C1=CC=CC=C1&&&
O=C(C1=CC(Br)=CN=C1)N1CCN(S(=O)(=O)C2=CC=CC=C2C(F)(F)F)CC1&&&
CC&C1=CC=CC=C1&CN&CN^CCl^C&&&C=O&&CN^CN&C1=CC=NC=C1&&&
CC1=CC=C(C(=O)NC(=C(Cl)Cl)S(=O)(=O)C2=CC=CC=C2)C=C1&&&
CC&C1=CC=CC=C1&CN&CN&C1=NN=CS1&CS&CS&CC&C&C=O&&CN^CN&C1=CC=NC=C1&CC&C^CCl^CF&&&&CF&CF&&
CC&C1=CC=CC=C1&CC&C&C=O&&CC^[O-][N+]1=C2C=CC=CC2=C[NH]1&CC&C^CN^FCF&CC&&CF^CC&&&NC=O&&&
COC(=O)C1=C(N)SC(C2=CC=CC=C2)=C1&&&
CC&CN&N&COC1=CC=C(N)C=C1&&NS^NC1=NN=C([SH](=O)=O)S1&CN&CC=O&CO&CC1=CC=C(O)C=C1&&&
O=C(NN1C(=O)C(=CC2=CC=CC=C2)SC1=S)C1=CC=CC=C1&CO&&CO&&
CC&CO&O=CO&CC&O=CN1CCCCC1&CC&C=C1SC2=C(C=CC=C2)NC1=O&CC&C1=CC=CC=C1&CC&&&
CC1=CC=CC=C1[SH](=O)=O&NS&CN&COC1=C(CC2=CN(C)C3=C2C=C(N)C=C3)C=CC(C=O)=C1&CN&C&C=O&&CO^CO&C1CCCC1&&&
CC1=NC2=C(C=C(Br)C=C2)C(C2=CC=CC=C2)N1&CN&CC(=O)NN&&&
CC&C1=CC=CC=C1&CC&C&C=O&&CC^C1=C[NH][NH+]=C1&CN&CC^[NH3+][O-]^CC&&C1=CCCC=C1^C&&&C=O&&CN&&
COC1=CC2=C(C=C1)N(C)C(=O)C2=O&CC&C1=CC=C2OCCOC2=C1&&&
CN1C=NC2=C1C=CC(OC(=O)C1=CC=CC=C1)=C2&&&
NC(=NS(=O)(=O)C1=CC(C(F)(F)F)=CC(C(F)(F)F)=C1)C1=CC=C(Cl)C=C1&&&
CO&CO&O=C(NC1=CC=CC=C1)C1=CC2=C(C=C1)C(=O)N(C1=CC=CC=C1)C(=S)[NH]2&CO&CO^CO&&CO&&&
C1=CC=C(CCNCCC2=CC=CC=C2)C=C1&CN&O=CCCl&&&
CC&C&CC&&CO^CO&C1=CC=CC=C1&CC&C=N&NN&CN&C&C=O&&CC^C1=C[NH]N=N1&CN&C1=NON=C1^CC^CN&CN&&&N&CN&&CN^C1=CC=CC=C1&&&
C1=CC=C(C2=NC3=CC=CC=C3C(C3=CC=CC=C3)N2)C=C1&CBr&&CN^CC(=O)NN&&&
O=C1C(=O)N(CCCC2=CC=CC=C2)C2=CC=CC=C12&&&
O=C(CSC1=NC=NC2=C1C(C1=CC=CC=C1)=CS2)NC1=CC=C(C(=O)O)C=C1&&&
CO&CO&C1=CC=CC=C1&CO&CO^CO&&CO^CN&&CN&C&C=O&&CC^C1=CC=NN=C1&CCl&&CCl&&
O=C(CCl)N=C1SC=CN1CC1=CC=CC=C1Cl&&&
CC(=O)C1=C(OC(=O)C2=CC=CO2)C2=CC=CC=C2N1C&&&
CC(C)CC(NC=O)C(=O)OC(C)(C)C&CC&O=C(NCC1=CC=CC=C1)C1=CN=C[NH]1&CC&CNC(=O)OC(C)(C)C&&&
CO&CO&C1=CC=CC=C1&CN&N&CN&CC^NS^C1=CCNCC1&S&C=O&O=S&&C1=CC=CC=C1&O=S&&&CS^C1=CC=CC=C1&CO&CO&&&
CC&C1=CC=CC=C1&CN&CN&C1=CCCCC1&C=N&NS^C=O^S&&C1=CC=CC=C1^O=S&&&&O=S&CS^C1=CC=CC=C1&CC&C&C=O&&CO&&
COC1=CC=C(NC=C2CCC3=CC=CC=C3C2=O)C=C1&&&
CC&O=C1C=CC2=C(C=CC=C2)[NH]1&CC&CN&N&CN&CC^CN^CC&CC&C1=CC=CC=C1&C1=NN=N[NH]1&&&CN&CC&C1CCOC1&&&
CC&O=C1CC(C2=CC=CC=C2)C2=C(C=CC=C2)N1&CC&&CF&&
CC&CO&CO&C&C=O&&CC^C1CCNCC1&CN&C&C=O&&CC^C1=CC2=C(C=C1)SCCN2&C=C&CC^C=O^C1=CC=CC=C1&&&CC&&&
CC&O=S(=O)(C1=CC=C(C2=COC=N2)C=C1)N1CCN(C2=CC=CC=C2)CC1&&&
CO&CO&C&C=O&&CC^C1=CC=CC=C1&CN&CN&C&C=O&&CC^C1=CC=CC=C1&CN&CN&C&C=O&&CC^C1=COC=C1&&&
COC(=O)COC1=CC=CC2=C1C=CN(CC(=O)NCC1=CC=CC=C1)C2=O&&&
CC&CC&C1CSCCN1&C=O&&C=O&CC^CC^CN&&CC&C&C=O&&CN^CN&C1=CC=CC=C1&CC&C&C=O&&CO^CO&CC&&&
O=C(C=CC1=CC=CS1)NC1=C(C(=O)O)C(C2=CC=CC=C2)=CS1&&&
CC1=NC(N2CCC(C)CC2)=C2C(C)=C(C=O)SC2=N1&CN&NC1=CC2=C(C=C1)OCCO2&&&
COC1=CC(O)=C(C(=O)NN2C=NC3=C(C(C4=CC=CS4)=CS3)C2=O)C=C1&&&
C1=CC=CC=C1&CC&CN^CCl^C1=CSCN1&&&C=N&CN&C&C=O&&CC^CCl&&&
COC1=CC=C(NC=C2CCC3=CC=CC=C3C2=O)C=C1&&&
CC&C1=CC=CC=C1&CC&C&C=O&&CN^CN&C&C=C&C^CS^CCl&S&&CCl^O=S&&&&O=S&CS^C1=CC=CC=C1&&&
CC&CC&C1=CC=CC=C1&CS&S&O=S&&O=S&NS^C=N&C1=CCCCC1&C=O&&CN^CN^C1=CC=CC=C1^C1=CC=CC=C1&&&CC&C&C=O&&CO&&
CCC&CC&O=C1C2CNCC1CNC2&CN&O=CC1=CC=CC=C1[N+](=O)[O-]^CN&&O=CC1=CC=CC=C1[N+](=O)[O-]^CC&&CCC&&&
CC&C1=CC2=C(C=C1)C1=C(CCCC1)[NH]2&CN&CC&C&CC&CN^CO^C1CCCNCC1&&&&&
COC=O&CC&O=C(NCCC1=C[NH]C2=CC=CC=C12)C1=CC(=O)[NH]C2=CC=CC=C12&&&
CC&CC&O=C1NC(=O)C2C1CN1C(=O)NC(=O)C21&CC&C1=CC=CC=C1^CN^CF&C1=CC=CC=C1^CN&&CF&C1CCCCC1&&&&&
C1=CC=CC=C1&CC&C1=CSC=C1&C1=CN=CN=C1&CS&CS&CC&C&C=O&&CN^CN&C1=CC=CC=C1&CC&C&C=O&&CO&&
O=C(NC1=C2CS(=O)(=O)CC2=NN1C1=CC(Cl)=CC=C1)C1=CC2=C(C=C1)OCO2&&&
O=C(NCC1=CC=CO1)C(C1=CC=CO1)N(C(=O)CN1N=NC2=CC=CC=C21)C1=CC2=C(C=C1)CCC2&&&
COC1=C(N)C=C(C)C=C1&CN&CC=O&CS&CC1=CSC2=C1C(=O)[NH]C(S)=N2&&&
O=C(O)C1=CC=C(N2N=C(C3=CC=CC=C3)CC2C2=CC=CC=C2)C=C1&&&
CC&C1=CC2=NN=CN2N=C1N1CCCCC1&CC&CC&CC&NC=O&CN&CC&CC&CO&CO&C&CC&&CC&&
CC&C&C=N&NN^CC^C=N&C1=CSC=C1&C&&&CN&&CS^CS&C1CCNC1&C=O&&C=O&CN^C1=CC=CC=C1&CCl&&&
CC1=CC=C(C2CC(C3=CC=CS3)=NN2C(=O)CCl)C=C1&&&
C1=CC=CC=C1&CCl&&CCl&CC^CN&C1=CSCN1&C=N&CN&C&C=O&&CC^CCl&&&
CO&CO&C1=CC=CC=C1&CC&C^CO^C=O&&&&CN^NN&C1=CN=CNC1&C=O&&C1=CSC=C1^CC&C1=CSC=C1&&&
CC&CC&C1=CC=C(N2CCN(C3CCCCC3)CC2)C=C1&C[NH3+]&O=[NH+][O-]&&&
CN1C=NC2=C1C=CC(OC(=O)C1=CC=CC=C1)=C2&&&
NC1=CC2=C(C=C1)OCCO2&CN&O=CC1=C(C2=CC=CC=C2)OC=N1&&&
CC&C1CCNCC1&CN&C1=CCNN=C1&C1=NN=C[NH]1&CC&CC&CC&C&C=O&&CN^CN&CC&CC&CO&CO&C&CC&&CC&&
CCC1=CC=C(N(C(=O)C2=CC=CO2)C(C(=O)NC2CCCC2)C2=CN=CC=C2)C=C1&&&
NC(=O)CCN1C(C(=O)C2=CC=C(Cl)C=C2)=C2C=CC=CC2=[N+]1[O-]&&&
CC1=CC(N2C(N)=C(C#N)C(C#N)(C#N)C2C2=CC=CC=C2)=CC=C1&&&
CCCCOC1=C(Cl)C=C(CONS(=O)(=O)C2=CC=C(NC(C)=O)C=C2)C=C1&&&
CC&C&CC&&CO^CO&C1=CC=CC=C1&CN&CN^CCl^C&&CCl^C=O&&&&CC^CS&CS&CC&C&C=O&&CN^CN&C1=CC=CC=C1&CC&C&CF&&CF&CF&&
CC&C1=C[NH]N=C1&CC&C&C=O&&CN^CN&C1=CCCCC1&C1=C[NH]N=C1&CN&C1=CC=CC=C1&CC&C&CC&&CC&CC&&
C1=CC=CC=C1&CC&C&CC1=CC=CC=C1&&CN^NC=O&CC&CO&O=CO&CC&CC&CC&C1=CC=C2[NH]C=CC2=C1&&&
CC&C1=CC=CC=C1&CC&C^CC^C=O&&&&CN^CN&CC&CN&C1COCCN1&&&
C1=CCCC=C1&C1=C[NH][NH+]=C1&[NH3+][O-]&&CN^CC^CC^CC&C&C&C=O&C=O&&CC&CN^C1=CC=CC=C1&&&CCl&&&
CC&C1=COC(CN2C=CC=C2)=C1&CC&&CC^O=CCCl&&&
CC&CC&CC&NC1=NON=C1N1C=CN=N1&CC&C=NNC=O&CC&C1=CC=C2C=CC=CC2=C1&CO&CO&&&
COC(C)=O&CC&O=C(C=CC1=CC=CC=C1)N1CCOC2=CC=CC=C21&&&
CO&CO&C1=CC=CC=C1&CO&CO&CC&CN&CN&C&C=O&&CC^C1=CC2=CC=CC=C2NC1&C=O&&&
CC&C1=CC=CC=C1&CC&C&C=O&&CN^C1CNCCN1&CN&C1=CC=CC=C1&CN&CN&C&C=O&&CC^C1=CC=CC=C1&CO&CO^CO&&CO^CO&&CO&&&
COC1=CC=C(N)C=C1&NS&O=[SH](=O)C1=CC2=C(C=C1)OC(NC1=CC3=C(C=C1)OCCO3)=N2&&&
CC&CC&C1=CC=CC=C1&CS&S&O=S&&O=S&NS^C=N&C1=CCCCC1&C=O&&CN^CN^C1=CC=CC=C1^C1=CC=CC=C1&&&CC&C&C=O&&CO&&
CC&C1=COC=C1&CC&C&CC&C^CN^C=O&N&&CN^CN&CN&C1=CC=CC=C1^CN^CC&CO&C&C1=COC=C1&CO&C=O&&&&&&CC^CN&C1CNN=N1&C1=CC=CC=C1&&&
CC&O=C(NC1=NN=C(S(=O)(=O)NC2=CC=CC=C2)S1)C1=CC=CC=C1&CC&&&
C1=CC=CC=C1&CC&C^CO^C=O&&&&CN^NN&C1CSCN1&C=O&&C=C^CC^C=S^C1=CC=CC=C1&&&CO&&&
CC&CC&O=[SH](=O)NC1=NN=CS1&CS&C1=CC=CC=C1&CN&NC=O&CC&C=C&CC&C1=CC=CC=C1&CF&&&
CC1=CC=CC=C1&CN&N&CN&CC1=CC=C(C(=O)O)C=C1^NS&&O=[SH](=O)C1=CC=C(Cl)C=C1&&&
C1=CC=CC=C1&CCl&&CC^CC^CF^C&&&C=O&&CN^CN&CC&CC&CN&C1=C[NH]C=N1&&&
C1=CC=CC=C1&CC&C1=CCNC1^CF^C=O&&&&CN^CC^C1=C[NH]N=C1^C1=COC=C1&CC&&&C1=CC=CC=C1&CO&&&
CC&O=C(CON1N=NC2=CC=CC=C21)NC1=CC=CC=C1&CS&C[SH](=O)=O^CBr&&&&
C1=CC=C2SC3=CC=CC=C3NC2=C1&CN&C&C=O&&CC^CO&CO&C&C=O&&CC^C1=CC=NC=C1&&&
C1=CC=CC=C1&CC&CC&CN&N&CN&CC^CN^CC&C&C1=CC=CC=C1&C=O&&&&CC^CCl&&&
CC1=CC(C)=C(NC(N)=S)C=C1&CN&C&CC(Cl)(Cl)Cl&&CN^CN&CC1=CC=CC=C1C=O&&&
C1=CC=CC=C1&C1CNN=N1&CN&CC&C&C=O&&CC^C1=CC=CC=C1&CBr&&&
CC(N)=O&CN&C1=CC2=NON=C2C=C1&CO&CC(=O)O^CO&&CC(=O)O&&&
CC1=CC=C(C(=O)CSC2=NN=C(CNC3=C(C)C=C(C)C=C3)N2CC2=CC=CO2)C=C1&&&
CC&CC&CC&CN&CN&C&C=O&&CN^N&CN&C1CSCN1^NO^C=S&&&&NN^C=N^C^CC&CC&C1=CC=CC=C1&&CC^CN&&&N&CN&&CN&&
CN1CCNCC1&CN&CC=O&CN&NC1=CC([N+](=O)[O-])=CC=C1&&&
CC&CC&CO&CO&C&C=O&&CC^C1=CSC=C1&CC&C1=CC=CC=C1^CN^CC&CN&&CC^C&&&C=O&&CC^C1CC2CCC1O2&CC&C&C=O&&CO&&
CC&C&S=C1SCCN1N=CC1=CC=CS1&CN^CC^CNC(=O)NO&&&&&
COC1=CC2=C(C=C1)N(CC1COC3=CC=CC=C3O1)C(=O)C2=O&&&
CC&C1=CC2=C(C=C1)C1=C(CCCC1)[NH]2&CN&CC&C&CC&CN^CO^C1CCCNCC1&&&&&
O=C(CSC1=CC=CC=N1)NC1=NON=C1&C[NH3+]&O=[NH+][O-]&&&
C1=CC=CC=C1&CC&C&CC1=CC=CC=C1&&CC^C=NNC=O^CO^CC&&&C1=COC=C1&CC&C1=CC=CC=C1&CCl&&CC^O=CO&&&
CC&C1=CC2=C(C=C1)C1=C(CCCC1)[NH]2&CN&CC&C&CC&CN^CO^C1CCCNCC1&&&&&
CC&CC&O=C1CC2=C(C=CC=C2)N1CCN1CCOCC1&CN&CC(N)=O&&&
CC(=O)NC1C(=O)N(CCN2CCOCC2)C2=C1C=C(Br)C=C2.Cl&&&
CC&CC&CC&C1=C[NH]N=N1&CN&C1=NON=C1^CC^CN&C&&&C=O&&CN^NN&C=N&CC&C1=CCCC=C1&CO&CO^C1=CC=CC=C1&&&&
COC1=CC=CC(CC=O)=C1&CN&NC1=CC=C(F)C=C1^CN&&N&CN&O=CCN1N=NC2=CC=CC=C21^CN&&C1CC1&&&
C1=CC=CC=C1&CC&C1=N[NH]N=N1^CN^CN&CN&CC&C&C&C=O&C=O&&CC&CN^C1=CC=CC=C1&CN&CF&CC&&&C1=COC=C1&&&
CO&CO&C1=CC=CC=C1&CO&&CC^O=CNN1C=NC2=C(C=CS2)C1=O&CC&C1=CSC=C1&&&
COC1=CC=CC=C1N&N&CN&CC=O^NS^CN&O=[SH](=O)C1=CC=CC=C1&NC1=CC(C=O)=C(Cl)C=C1&&&CO&CO&&&
CC(C)O&CO&O=C(NN=CC1=CC=CC=C1)C1=C(CNC2=CC=CC=C2)N(C2=NON=C2)N=N1&CN&&CN&&
CC(=O)N(C)C1=CC=C(NS(=O)(=O)C2=C(Cl)C=CC(Cl)=C2)C=C1&&&
O=C(C1=CC=CO1)N(CC1=CC=C([N+](=O)[O-])C=C1)C1=CC=C(Br)C=C1&&&
NC1=NC(C2=CC=CS2)=CS1&CN&O=CC1=CC=C(Cl)C=C1&&&
CC&NC=O&CN&O=C1CC2=C(C=CC=C2)N1&CF&&CN^CC&CN&C1COCCN1&&&
CO&CO&C1=CC=CC=C1&CO&CO^CO&&CO^CC&&C=C1OC2=C(C=CC=C2)C1=O&CO&CO&CC&O=CN1CCC2=CC=CC=C2C1&CC&O=CO&&&
CO&CO&C1=CC=CC=C1&CN&N&CN&C^CN^C=O&C&&CC^C1CCCCC1&CN&&CC^C1=CC=C2[NH]N=NC2=C1&C&&&C=O&&CN^CN&C1CCCC1&&&
CC&C&C=O&&CN^C1=CC=C2[NH]C=CC2=C1&CN&N&CN&C1=CC=CC=C1^CN^CCl&C&&&C=O&&CC^CCl&&&
CO&CO&C1=CC=CC=C1&CC&C&C=O&&CO^CO&C1=CC=NC=C1&&&
CC&CN&C1=NN=C[NH]1&CS&CS^CC^CC&CO&C&CO&C=O&C1=CC=CC=C1&&CC&&C&CC&&CC&CC&&
CC(=O)C1=C(O)C2=CC=CC=C2N1C&CO&O=CC1=CC=CO1&&&
C1=CCCC=C1&C1=C[NH][NH+]=C1&[NH3+][O-]&&CN^CC^CC^CC&C&C&C=O&C=O&&CC&CN^C1=CC=CC=C1&&&CCl&&&
CC&C1=CON=C1&CC&&CN^NS&S&O=S&&O=S&CS^C1=CC=CC=C1&CN&CN&C&C=O&&CC^C1=COC=C1&CC&&C1=CC=CC=C1^CCl&&&
C1=CC=CC=C1&CF&&CC^O=C1NCC2=C1[NH]N=C2&CN&CC^CC^C1=COC=C1&C1=CC=CC=C1&&&CO&&&
CC&C1=CC2=C(C=C1)OC=C2&CS&N[SH](=O)=O^CF^CN&&CF^C1=CC=CC=C1&&CF^CC&&CF^C&&&FCF&&CF&&
CS&CS&O=C(NC1=NC=NS1)OCC1=CC=CC=C1&CCl&&&
CN(C)C1=NC(C2=NC3=CC=CC=C3S2)=NC(N)=N1&&&
NC(=O)CCN1C(C(=O)C2=CC=C(Cl)C=C2)=C2C=CC=CC2=[N+]1[O-]&&&
CO&CO&NC1=CC(C=O)=C(Cl)C=C1&CN&O=CCC1=CC=CC=C1[N+](=O)[O-]&&&
C1=CC=C2[NH]N=NC2=C1&CN&CC&C&C=O&&CN^N&CN&CC^CN^C1=CSC=C1&C&&&CC&C1=COC=C1^CC&&C&C=O&&CN^CN&CC&C1=COC=C1&&&
CCC&CC&O=C1C2CN(C(=O)C3=CC=CC=C3)CC1CN(C(=O)C1=CC=CC=C1)C2&C[NH3+]&O=[NH+][O-]^CC&&CCC^C[NH3+]&&O=[NH+][O-]&&&
CC1=CC=C(C)O1&C=C&COC1=CC=CC(N2C(=O)CC(=O)NC2=S)=C1&&&
CC&C1=CC=CC=C1&CN&CN^CC^C1=CN=CN=C1&&&CN&C1COCCN1^C[NH3+]&&[NH4+]^CN^[NH2+]=O&&&&[NH3+][O-]&&
O=C(CCl)N1N=C(C2=CC=CS2)CC1C1=CC=CO1&&&
C[NH3+]&C1=CC=C2[NH+]=CC=CC2=C1&CBr&&C[O-]&&
CC&C1=CC=CC=C1&CS&S&O=S&&O=S&NS^CN&C1=CC=CC=C1&CC&C1=CC=CC=C1&CN&NS&S&O=S&&O=S&CS^C1=CC=CC=C1&CC&&&
CC&C1=CC=CC=C1&CN&C1=C[NH]N=C1&CC&&C1=CC=NC=C1^CC&C1=CSC=C1^CC&&C&C=O&&CO&&
NC1=C(C(O)(C(F)(F)F)C(F)(F)F)C=C(C(O)(C(F)(F)F)C(F)(F)F)C2=CC=CC=C12&&&
COC1=CC=CC(C=NNC(=O)C2=C(CN(C)C3=CC=CC=C3)N(C3=NON=C3N)N=N2)=C1&&&
O=C(NCCC1=CC=CC=C1)C(=O)NCC1OCCN1S(=O)(=O)C1=CC2=C(C=C1)OCCO2&&&
CC&CN&N&CCN&&CN^C1=CC=CC=C1&CO&&CC^C=NNC=O&CC&NC1=NON=C1N1C=CN=N1&CC&C&CC&&CC&&
C1COCCN1&CN&CC&C1=CN=CNC1&CN&CC^CC^C&C1=CC=CC=C1^C1=CC=CC=C1^C=O&&&CBr&&CN&&NN&&&
CC&C1=CC=CC=C1&CN&CN^CC^C1=CN=CN=C1&&&CN&C1COCCN1^C[NH3+]&&[NH4+]^CN^[NH2+]=O&&&&[NH3+][O-]&&
CC1=NC(C2=CC=C([SH](=O)=O)C=C2)=CO1&NS&C1=CC=C(N2CCNCC2)C=C1&&&
CC1=CC=C(C=O)C=C1&CN&NC(=C(Cl)Cl)S(=O)(=O)C1=CC=CC=C1&&&
CC&C1=CC=CC=C1&CC&C=C&CC&C&C=O&&CC^C1=CC=CC=C1&CBr&&CO^CO&C&C=O&&CC^C1=COC=C1&&&
CNC(C)=O&CN&O=S(=O)(NC1=CC=CC=C1)C1=CC=CC=C1&CCl&&CCl&&
CC1=CC(N2N=C(C)C3=C2N=C(C2=CC=CS2)C=C3C(=O)O)=CC=C1&&&
CO&CO&CC&CN&CN&COC1=CC=CC(CC=O)=C1&CN&N&CN&O=CCN1N=NC2=CC=CC=C21^CN&&CC1=CC=CS1&&&
C1COCCN1&CN&CC1=CN(CC=O)C2=CC=CC=C12&C=C&O=C1CC(=O)N(C2=CC=CC=C2F)C(=O)N1&&&
CC&CC&C1=NC=C2C3=C(CCCC3)SC2=N1&CN&O=CN1CCNCC1^CC^CC&&&CCl&&&
CC&CC&O=C(OC1=CC2=C(C=C1)C=CC(=O)O2)C1=CC=CO1&&&
CNC&CN&C1=CC=C2SC(C3=NC=NC=N3)=NC2=C1&CN&&&
CO&CO&C1=CC=C(C2CC(C3=CC=CS3)=NN2)C=C1&CN&O=CCCl^CO&&OC(F)F&&&
CC&C&CC&&CC^C1=CC=CC=C1&CN&N&CN&C^CN^CC&C&C1=CC=NC=C1^CC^C=O&&&C&&CC^C=O&C1=COC=C1&&CN&&CN&C1CCCC1&&&
CC&C1=C[NH]C=C1&CC&C^CC^C=O&&CN&CC^CC&CCl&C1=COC=C1&&&&&
CC&C1=CC=C(NC2=NC=NC3=CC=CC=C23)C=C1&CO&&&
CO&CO&C1=CC=CC=C1&CC&C=C&CC&C&C=O&&CC^C1=CC=CC=C1&CO&O=CO^CBr^CC&&&C1=COC=C1&&&
CC&CO&O=CO&CC&O=CN1CCCCC1&CC&C=C1SC2=C(C=CC=C2)NC1=O&CC&C1=CC=CC=C1&CC&&&
CC&CO&CO&C1=CC=CC=C1&CN&N&N[SH](=O)=O&CS^CN^C1=CC=CC=C1&CC&&&O=C1C=CC2=C(C=CC=C2)[NH]1&CC&&&
CN&N&CN&CC^CN^NC1=NON=C1N1C=CN=N1&C1=CC=CC=C1&CC&&&C=NNC=O&CC&C1=CC=CC=C1&CO&CO&&&
COC1=CC(O)=C(C(=O)NN2C=NC3=C(C(C4=CC=CS4)=CS3)C2=O)C=C1&&&
NNC(=O)CN1C(C2=CC=CC=C2)=NC2=CC=C(Br)C=C2C1C1=CC=CC=C1&&&
CC&CC&C1=CC2=C(C=C1)NCC2&C=O&&CN^CN^CN^C&CC&C=O&CN&&CC^C1COCCN1&&&&&
O=C(NC(=S)NC1=CC2=C(CCC2)S1)C1=CC=CC=C1&CC&C#N&&&
CO&CO&C1=CC=CC=C1&CN&C1CNCCN1&CN&C&C=O&&CC^C1=CCNCC1&C=O&&C1=CC=CC=C1&&
COC1=CC=CC=C1O&CO&CC&CN&CN&O=CC1=CC(=O)[NH]C2=CC=CC=C12&&&
C1=CSC=C1&CC&C=C&C1CSCN1&C=O&&C=O&CN^CC&C&C=O&&CN^CN&C1=CC=CC=C1&CC&C^CO^C=O&&&&CO&&
CO&CO&C1=CC=CC=C1&CC&C&C=O&&CO^CO&C1=CC=NC=C1&&&
CC1=CC(NC2=NC=NC3=CC=CC=C23)=C(O)C=C1.Cl&&&
CC&CO&CO&C1=CC2=C(C=C1)NCC2&C=O&&C=O&CN^CC&C1=CC=C2OCCOC2=C1&&&
O=C(O)C1=C(Cl)C=CC(NN=C2C3=CC=CC=C3C3=CC=CC=C23)=C1&&&
C1=CC=CC=C1&C1CNN=N1&CN&CC&C&C=O&&CN^N&CN&CC^CN^C1=CSC=C1&C&&&CC&C1=COC=C1^CC&&C&C=O&&CN^CN&CC&C1=COC=C1&&&
CC&C1=CON=C1&CN&N[SH](=O)=O^CC^CS&&&C1=CC=CC=C1&CN&NC=O&CC&C1=CC2=C(C=C1)OC=C2&CC&&CCl&&
CC&C&CC&SC1=NN=C[NH]1^CN^CN&NC=O&&CS^CC&CC&CC&CO&C1=CC=CC=C1&CO&CO&C1=CC=CC=C1&CO&CO&&&CO&&&
C1CNCCN1&CN&C1=CC=CC=C1^CN^CC&C&C&C=O&CF&&CC&CF^C1=CCNCC1&&CF^C=O&&&&C1=CC=CC=C1&&
CC1=C(OCC(=O)NC(CC2=C[NH]C3=CC=CC=C23)C(=O)O)C=CC2=C1OC(=O)C1=CC=CC=C12&&&
C1=CC=C2[NH]N=NC2=C1&CN&CC&C&C=O&&CC^C1=CC=CC=C1&CCl&&&
COC1=CC=CC=C1OCCNC(=O)C1=CC(=O)[NH]C2=CC=CC=C12&&&
CN&N&CN&CC1=CC(C=O)=NO1^CN^CO&CC1=NC=CN=C1&CSC1=CC=CC=C1O&&&&&
C[NH3+]&C1=CC=C2[NH+]=CC=CC2=C1&C[O-]&&CBr&&
CO&CO&C1=CC=CC=C1&CC&C=C^CO^C1=CC2=C(C=C1)OCC2&CO^CO^C=O&&&CO&&CO&&CO&CC&C&C=O&&CN^C1=CC=C2CNCCC2=C1&CC&C&C=O&&CO&&
NC1=CN=CC=C1&CN&O=CCC1=CC(Cl)=C(Cl)C=C1&&&
CC1=C(C)C=C(C(=O)N2C=NC3=CC=CC=C32)C=C1&&&
O=C(NC1=NC(C2=CC=CS2)=CS1)C1=CC=CC=C1&CCl&&&
CO&CO&C1=CC=CC=C1&CN&NC=O^CO^CC&CO^CO^C1=NOCC1&&&CO&CC&&&C1=CC=CC=C1&CBr&&&
CC1=NC(C2=CC=C(S(=O)(=O)N3CCN(C4=CC=CC=C4)CC3)C=C2)=CO1&&&
O=C1C(=O)N(CC2COC3=CC=CC=C3O2)C2=CC=CC=C12&&&
CO&CO&C1=CC=CC=C1&CC&C=C1SC(=S)NC1=O&CN&CC&CC&O=CNNC=O&CC&C1=CC=CC=C1&CO&CO&&&
CC&O=C(C1=CC=C(N2CCCC2)C=C1)N1CCN(S(=O)(=O)C2=CC=CC=C2)CC1&CC&&C[NH3+]^O=[NH+][O-]&&&
CC&C1=CC=CC=C1&CN&CN&C1=CCNN=C1&C=O&&CN^C1C2CC3CC1CC(C2)C3^CCl^CC&&&CC&C&C=O&&CO&&
CC&C&CC&&CN^NC=O&CC&CN&C1=CN=C(N2CCNCC2)N=C1&&&
O=C(CN1N=NC(C2=CC=CC=C2NC(=O)C2=CC=CC=C2F)=N1)NCC1=CC=CO1&&&
CCCC1=C(C(=O)NN=CC2=C(OC)C=CC3=CC=CC=C23)N=NN1C1=NON=C1N&&&
CO&CO&C1=CC=CC=C1&CO&CO^CO&&CO^CN&&NC=O&CC&CN&C1=CC2=C(C=CS2)[NH]1&CC&O=CO&CO&&&
CC&CC&C1CSCCN1&C=O&&C=O&CC^CC^CN&&CC&C&C=O&&CN^CN&C1=CC=CC=C1&CC&C&C=O&&CO^CO&CC&&&
CC&C1=CC=CC=C1&CCl&&CN^NC(N)=O&CN&C1=CC=NC=C1&&&
OC1=CN=CC=C1&CO&O=CC1=CC=C(Cl)C=C1&&&
O=S(=O)(C1=CC=CC(NC(=S)N2CCN(C3=CC=CC=C3)CC2)=C1)C(F)F&&&
CC1CCC2=C(C=CC(F)=C2)N1&CN&CC=O&CN&CC1=CC2=C(C=C1)[NH]C1=C2CNCC1&&&
CO&CO&C1=CC=CC=C1&CC&C=C&C&CC&C#N^CC&&C1=CNCC1&C1=CC=CC=C1&&&
CC&C1=CC=CC=C1&CS&S&O=S&&O=S&NS^CN&C&C=O&&CC^C1=CC=CC=C1&CC&CC^CO^C1=C[NH]C=C1&CO&CN&&&&C1=CC=CC=C1^CN&CN&C&C=O&&CO^CO&C1CCCC1&&&
CC1=C(C#N)C(S(=O)(=O)C(C#N)=NNC2=CC=CC(C(F)(F)F)=C2)=NS1&&&
CC&CO&O=CO&CC&C1=CC2=C(N=CC3=C2CCCC3)O1&CN&&CC^CC&C&CC&&CC&&
CO&CO&C1=CC=CC=C1&CO&CO&CC&CN&CN&C&C=O&&CC^C1=CC2=CC=CC=C2NC1&C=O&&&
O=C(CN1N=NC(C2=CC=CC=C2NC(=O)C2=CC=CC=C2)=N1)NCC1=CC=CO1&CF&&&
CC&O=C1C=CC2=C(C=CC=C2)O1&CO&O=CO&CC&C1=COC=C1&&&
O=C(NC(=S)NC1=CC=C(NC(=O)C2=CC=CC=C2)C=C1)C1=CC=CC=C1&CCl&&CCl&&
C1COCCN1&CN&CC&C1=NC2=C(C=CC=C2)CN1&CBr&&CN^CC^CC^C&C1=CC=CC=C1&C=O&&&&CN^NN&&&
CC&C1=CC=CC=C1&CCl&&CO^CO&C&CC&&CC^C&C=O&&CN^CN&C1=CC=CC=C1&CS&S&O=S&&O=S&NS^CN&C1=NCCN=C1&C1=CC=CC=C1&&&
CC&C1=COC=C1&CC&C1=NNCC1&CC&C1=CSC=C1^CN&&C&C=O&&CC^CCl&&&
C1=CC=CC=C1&CC&CN&C1=CNCC1&CC&C=C^C1=CC=CC=C1^C[NH3+]&&&[NH4+]&[NH2+]=O&&[NH3+][O-]&&
CCOC=O&CC&C1=CC=C(C2=CSC=C2)C=C1&CC&CN(C)C^CN&&NC(=O)CCl&&&
O=C1C(=O)N(CC2COC3=CC=CC=C3O2)C2=CC=CC=C12&&&
CC1=CC=C(C(=O)C2=C3C=CC([N+](=O)[O-])=CC3=[N+]([O-])N2CCC(N)=O)C=C1&&&
CC&C&C=O&&CC^C1=CC=C2[NH]C=CC2=C1&CN&&CO^CO&C&C=O&&CC^C1=COC=C1&&&
CC&NC=O&N&CN&&CN^C1=CC=CC=C1&CN&N[SH](=O)=O&CS&C1=CC=CC=C1&CCl&&CCl&&
NC1=NC(C2=CC=CS2)=CS1&CN&O=CC1=CC=C(Cl)C=C1&&&
CCC(C)(C)NC(=O)C(C1=CC=C(O)C=C1)N(C(=O)CN1N=NC2=CC=CC=C21)C1=CC=C(NC(C)=O)C=C1&&&
CNC&CN&C1=CC=C2SC(C3=NC=NC=N3)=NC2=C1&CN&&&
CO&CO&C1=CC=CC=C1&CN&N&CN&CC^NS^C&S&C=O&O=S&&CN&O=S^CN&&CS^C1=CC=CC=C1&C1=CC=CC=C1&CCl&&&&CC^C&C=O&&CO^CO&&&
CC&CC&CC&CO&CO&C1=CC=CC=C1&CC&O=CO&CO&C1=CC=NC=C1&&&
NC1=CC(C(F)(F)F)=CC(C(F)(F)F)=C1&NS&NC1=C([SH](=O)=O)C=C(Br)C=N1&&&
CC&C1=CC=CC=C1&CN&CN&O=C1C=CC=N[NH]1&CCl&&CN^C1C2CC3CC1CC(C2)C3&CC&CC&O=CO&&&
CC&CC&C&CC&C1=CC=CC=C1^CC&&NC=O&CN&C1=CC=CC=C1&CC&C&FCF&&CF&&
CC&C1=CC=CC=C1&CBr&&CN^CN^CBr^C&&&C=O&&CC^CO&NO&C1CNN=N1&C1=CC=CC=C1&CS&S&O=S&&O=S&CS&&
CCCCCN1C(CN2CCN(CC3=CC=CC=C3)CC2)=NC2=C1C(=O)[NH]C(=O)N2C&&&
CC&C&CC&&CC^CS&C=C1C(=N)N2C(=NC1=O)SN=C2[SH](=O)=O&CC&C1=CC=CC=C1&CO&O=CO&CC&C1=COC=C1&&&
CC1=CC=CC=C1NC1=NN=C(SCC(=O)NC2=C(Cl)C=C(C(F)(F)F)C=N2)S1&&&
CC(C)CS(=O)(=O)C1=NSC2=NC(=O)C(=CC3=CC=C(OC(=O)C4=CC=CO4)C=C3)C(=N)N21&&&
CCC(C)C1=CC=C(N(C(=O)C2=CC=CO2)C(C(=O)NC2CCCC2)C2=CN=CC=C2)C=C1&&&
CC&C&CC&&CC^C1=CC=CC=C1&CN&CN&C&C=O&&CC^CS&CS&C1=CN=CNC1&C=O&&CN^CC^C1=CSC=C1^C1=CC=CC=C1&&&CC&C&C=O&&CO&&
C1=CC=CC=C1&CC&C1=NC2=CC=CC=C2CN1&CBr&&CN^CC^CC^C&C1=CC=CC=C1&C=O&&&&CN^NN&&&
CC&CO&CO&C&C=O&&CC^C1=CC2=C(C=C1)[NH]C=C2&CO&&CC^C^NS^C=O&S^CC&CO^O=S&&&&&&O=S&CS^C1=CC=CC=C1&CC&&&
CC&CC&C1=NC=C2C3=C(CCCC3)SC2=N1&CN&O=CN1CCNCC1^CC^CC&&&CCl&&&
O=S(=O)(NC1=CC=CC=C1)C1=CC=C(C2CCCCC2)C=C1&CC&O=CO&&&
CC1=C(OCC(=O)NC(CC2=C[NH]C3=CC=CC=C23)C(=O)O)C=CC2=C1OC(=O)C1=CC=CC=C12&&&
C1=CC2=NON=C2C=C1&CS&S&O=S&&O=S&NS^CN&C1=CC=CC=C1&CF&&CF&&
CC&C1=COC=C1&CC&C&CC&C^CN^C=O&N&&CN^CN&CN&C1=CC=CC=C1^CN^CC&CO&C&C1=COC=C1&CO&C=O&&&&&&CC^CN&C1CNN=N1&C1=CC=CC=C1&&&
O=C1[NH]C(C2CCN(S(=O)(=O)C3=CC=CC=C3F)CC2)=NC2=C1N=NN2CC1=CC=C(OC(F)(F)F)C=C1&&&
CO&CO&C1=CC=CC=C1&CC&C&C=O&&CN^CN&C1=CC=C2SC=NC2=C1&&&
CO&CO&C1=CC=CC=C1&CN&CN&C&C=O&&CC^CC&C1CNCCN1&C=O&&CN^C&C=O&&CN^CN&C1=CC=CC=C1&CC&C&CF&&CF&CF&&
COC1=CC=CC=C1C=O&CN&NC1=NC2=CC=CC=C2S1&&&
CC1=C(OC(C)C(=O)NC2=CC=C(S(=O)(=O)NC3=NC4=CC=CC=C4N=C3)C=C2)C=CC(Cl)=C1&&&
CC(C)C(N)=O&CN&O=C(NN=CC1=CC=CC=C1)C1=CC=CC=C1&CCl&&CCl&CC&&
CO&CO&C1=CC=CC=C1&CN&N&CN&C^CN^C=O&CC&&CC^C1=CC2=CC=CC=C2NC1&CCl&C=O&&&&&
COC1=NC(OC)=NC(N)=C1&NS&NC(=S)NC1=CC=C([SH](=O)=O)C=C1&CN&O=CC1=CC=C(F)C=C1&&&
COC1=CC=C(COC2=C(OC)C=C(C3C(S(=O)(=O)C4=CC=CC=C4)CON3C)C=C2)C=C1&&&
C1CCCCC1&CC&C1=CC=CC=C1&CS&S&O=S&&O=S&NS^CN&C1=CC=CC=C1&CC&C&C=O&&CO&&
CC1=CC=C(C(=O)C2=C3C=CC([N+](=O)[O-])=CC3=[N+]([O-])N2CCC(N)=O)C=C1&&&
CC&C1=CC=CC=C1&CO&CO^C1=COCCC1^CC&C=O&C&&C1=CC=CC=C1^C=O&&&&CN^CN&C&CC&CC^CC^C1=CNCC1&C&C1=CC=CC=C1&C=O&&&&CO&&
CC&CC&C1CSCCN1&C=O&&C=O&CC^CC^CN&&CC&C&C=O&&CN^CN&C1=CC=CC=C1&CC&C&C=O&&CO^CO&CC&&&
CC(C)CC(N)=O&CN&C1=CC=C(CC2=CC=CC3=CC=CC=C23)C=C1&CCl&&CO&&
C1=COC(C2CC(C3=CC=CS3)=NN2)=C1&CN&O=CCCl&&&
CCOC1=CC=C(N(CC2=CC3=C(C=C(C)C=C3)[NH]C2=O)S(=O)(=O)C2=CC=CC=C2)C=C1&&&
CCOC1=CC=C(NC(=O)CSC2=NC(NS(=O)(=O)C3=CC=C(C)C=C3)=CC(=O)[NH]2)C=C1&&&
CC&CC&O=C1NC(=O)C2C1C1C(=O)N(C3=CC(F)=CC=C3)C(=O)N1C2C1=CC=C(F)C=C1&CN&C1CCCCC1&&&
COC1=CC=C(N)C=C1&N&CN&O=CCCl^CN&&CC1=CC(=O)[NH]C2=CC=CC=C12&&&
CC&C1=CON=C1&CC&&CN^NS&S&O=S&&O=S&CS^C1=CC=CC=C1&CN&CN&C&C=O&&CN^CN&C1=CC=CC=C1&CCl&&CCl&&
O=C(CN1N=NC2=CC=CC=C21)C1=CC=C(Br)C=C1&&&
FC(F)(F)C1=CC(NC(=S)NNC(=S)NCC2=CC=CC=C2)=CC=C1&&&
O=CN1CCNCC1&CN&C1=CC=CC=C1^CC^CC&O=C1C=CC2=CC=CC=C2[NH]1&C&&&FCF&&CF&&
COC(=O)COC1=CC=CC2=C1C=CN(CC(=O)NCC1=CC=CC=C1)C2=O&&&
O=C(COC1=CC=C(S(=O)(=O)N2CCCCC2)C=C1)NC1=CC=CC=C1&CF&&&
CO&CO&C1=CN=CN=C1&CN&NS^CO^S&CO&O=S&&&&O=S&CS^C1=CC=CC=C1&CN&CN&C&C=S&&CN^CN&C&C=O&&CC^C1=CC=CC=C1&CF&&&
COC1=CC=CC=C1N(C(=O)CN1N=NC2=CC=CC=C21)C(C(=O)NCC1=CC=CO1)C1=CC=C(C)O1&&&
C1CNCCN1&CN&CC^CN^C=C&O=C1CCC(=O)N1&CC1=CC=CC=C1&CN&&&CC1=CC=CS1&&&
CC&C&C=NNC=O&CC^CC^C1=CC=CC=C1&CN&CCl&O=[N+]([O-])C1=N[NH]N=N1&&CCl&&&&
O=S1(=O)CC2=C[NH]N=C2C1&CN&NC=O^CN^CC&C1=CC=CC=C1&C1=CC2=C(C=C1)OCO2&CCl&&&&&
CC&C&C=O&&CC^C1=C[NH]C=C1&CC&C1=CC=CC=C1^CN&&C1CCNC1&&&
CCOC(=O)C1=C(C)N(S(=O)(=O)C2=CC=C(C)C=C2)C2=C1C(C(=O)O)=C(O)C=C2&&&
CO&CO&C1=CC=CC=C1&CO&&CC^C=NNC=O&CC&C&C=C&CC^CN^C1=CC2=C(C=C1)OCO2&NC=O&&&CC&C1=CC=CC=C1&&&
CC(C)(C)C1CCC2=C(C1)C(C(=O)NC1=CN=CC=C1)=NO2&&&
C1=CC=CC=C1&CC&C^CCl^C=O&&&&CN^CN&C&C=S&&CN^CN&C1=CC=CC=C1&CN&CN&C&C=O&&CC^C1=CC=CC=C1&CCl&&&
C1CNCCN1&CN&C1=CC=CC=C1^CN&&C&C=S&&CN^CN&C1=CC=CC=C1&CS&S&O=S&&O=S&CS^C&CF&&CF&&
CO&CO&C1=CC=CC=C1&CO&CO&CC&CN&CN&C&C=O&&CC^C1=CCNCC1&C=O&&C1=CC=CC=C1&&
S=C(NCC1=CC=CC=C1)NNC(=S)NC1=CC=CC=C1&CC&FC(F)F&&&
CS&S&O=S&&O=S&NS^N&CN&CC^CN^C1=CC=CC=C1&C1=CC=CC=C1&CC&&&C&C=O&&CN^CN&C1=CC=CC=C1&CS&CS&C1=CC=CC=C1&&&
CC&C1=CC=CC=C1&CC&C1=NNCC1&CN&C^CC^C=O&C1=CSC=C1&&CC&&CCl&&&
CC&C1=CC2=C(C=C1)NCCC2&CN&CC^CF^C&&&C=O&&CN^C1=CC2=C(C=C1)C1=C(CCNC1)[NH]2&CC&&&
CC&C1=CC=CC=C1&CN&CN^CC^C&&&C=S&&CN^CN&C&CC&C^CN^CCl&CN&&CCl^C&&CCl^C=O&&&&CC^C1=CC=CC=C1&CC&&&
CC&C&CC&&CC&CC^C1=CC=CC=C1&CN&CN&C&C=O&&CC^CS&CS&C1=NNCN1&C=O&&CN^C1=CC=NC=C1&&&
CC&CO&O=CO&CC&C1=CC=C2C(=C1)C1=C(CNCO1)C1=C2OC=C1&CC&&CN^CC&C1=CC=NC=C1&&&
CC=O&CN&NC1=CC=C(N)C=C1&N&CN&O=CCN1N=NC2=CC=CC=C21^CN&&COC1=CC=CC(CC=O)=C1OC&CN&CN&CC&C1CCOC1&&&
CCC(C)C&CN&CN&CN1C=CC=C1CC=O&CN&N&NC1=CC=C(N)C=C1&CN^CN^CC=O&O=CCN1N=NC2=CC=CC=C21&&&&&
NC1=COC(=O)C2=C1C=C(Cl)C=C2&CO&O=CC1=CC=CO1&&&
CC(C)(C)OC=O&CC&O=C(NC(CC1=CC=CC=C1)C(=O)OCC1=CC=CC=C1)C1=C(C(=O)NCCC2=CC=CC=C2)[NH]C=N1&&&
CC1=NOC(N)=C1C&NS&NC1=CC=C([SH](=O)=O)C=C1&CN&C&C=O&&CN^NC1=CC(Cl)=C(Cl)C=C1&&&
CC1=CC(N2C(N)=C(C#N)C(C#N)(C#N)C2C2=CC=CC=C2)=CC=C1&&&
CC&C&C=O&&CN^CN&C1=CCCC=C1&CO&CO^CO^C&CO^C1=NON=C1^C=O&C&&&&CC^C=O&&&&CC&&
O=[SH](=O)C1=CC=C(C2CCCCC2)C=C1&NS&NC1=CC=CC(C(=O)O)=C1&&&
O=C(CN1N=NC2=CC=CC=C21)C1=CC=C(Br)C=C1&&&
C1=CC2=C(C=C1)OCCO2&CN&CN&C&C=O&&CC^C1=COC=N1&CC&C1=CC=CC=C1&&&
O=C(CSC1=CC=CC=N1)NC1=NON=C1&C[NH3+]&O=[NH+][O-]&&&
O=C1[NH]C(C2CCNCC2)=NC2=C1N=NN2CC1=CC=C(OC(F)(F)F)C=C1&NS&O=[SH](=O)C1=CC=CC=C1F&&&
CN&N&CN&CC^NS^C1=CC=CC=C1&S&CF&O=S&&&&O=S&CS^C1=NN=CS1&CN&CN&C&C=O&&CC^C1=CC=CC=C1&CBr&&&
CO&CO&C1=CC=CC=C1&CC&C&CC&CC^CC^CN&C1=CC=CC=C1&N&&&CN&CC^CN^C1=CC=CC=C1&C&CO&C=O&CO^CO&CC&&CO&CCl&&&&&
CC&CC&C1=CC=CC=C1&C1=CNCC1&C=O&&CN^CN^CN^C&CC&C=O&CN&&CC^C1COCCN1&&&&&
CC(N)=O&CN&O=C(NCC1CCCO1)C(C1=CC=CC=C1)N(C(=O)CN1N=NC2=CC=CC=C21)C1=CC=CC=C1&CO&CO^CO&&CO&&&
C1=CC=CC=C1&CF&&CS^CS&CC&C&C=O&&CN^CN&C1=CC2=C(C=C1)CNC2&C=O&&C=O&&
CC&C1=CC=CC=C1&CN&CN&O=C1C=CC=N[NH]1&CCl&&CN^C1C2CC3CC1CC(C2)C3&CC&CC&O=CO&&&
CC&C1=CC=CC=C1&CN&CN&C1=CCNN=C1&C=O&&CN^C1C2CC3CC1CC(C2)C3^CCl^CC&&&CC&C&C=O&&CO&&
O=CC1=CC=CO1&CN&N&NC1=CC=C(Br)C=C1&&CN^CC1=CC=C([N+](=O)[O-])C=C1&&&
CO&CO&CC&CN&CN&C&C=O&&CC^C&CC&C1=CC=CC=C1^CN^CO&N&CO&CN&&&CC^CN^C1=CSC=C1&C&&&C=O&&CC^CN&C1CNN=N1&C1=CC=CC=C1&&&
O=C(NCC1=CC=CO1)C(C1=CC=CO1)N(CCC1=CC=CC=C1)C(=O)CN1N=NC2=CC=CC=C21&&&
CC&C&CC&&CC&CO^CO&C&C=O&&CC^CN&CN&C&C=O&&CC^C1=C[NH]C=N1&CC&C&C=O&&CN^CN&C&CC&C1=CC=CC=C1^CC&&C1=CC=CC=C1&&&
CC=O&CC&O=C(OC1=C[NH]C2=CC=CC=C12)C1=CC=CO1&CN&&&
CC&C1=CC=CC=C1&CC&&CN^NC1=NC=CC(N2CCOCC2)=N1&CN&&C[NH3+]^O=[NH+][O-]&&&
COC1=C(OC)C=C(C2=NC3=C(C=C(Br)C=C3)C(C3=CC=CC=C3)N2)C(OC)=C1&CN&CC(=O)NN&&&
OC1=C(CC2=C(O)C=CC(Cl)=C2)C=C(Cl)C=C1&&&
O=C(CCl)N=C1SC=CN1CC1=CC=CC=C1Cl&&&
O=C(OC1=CC2=C(C=C1)C=CC(=O)O2)C1=CC=CS1&&&
CC1=CC=C(C(=O)C2=C3C=CC(C(F)(F)F)=CC3=[N+]([O-])N2CCC(N)=O)C=C1&&&
CC&NC=O&CN&C1=CC=CC=C1&CN&N&NC=O&CC^CN^CN&C&C1=CC=C2[NH]N=NC2=C1&CC&&&C1=CC=CC=C1^CC^CO&NC=O&CO&CN&&&CC&C1CCOC1&&&
CC1=CC=CC=C1&CN&N&CN&CC1=CC=C(C(=O)O)C=C1^NS&&O=[SH](=O)C1=CC=C(Cl)C=C1&&&
C1=CCCC1&C1=CC=CC=C1&CN&N&CN&C^CN^CC&C&C1=COC=C1^CC^C=O&&&C&&CC^C=O&CN&&CN^C1CNN=N1&CN&C1=CC=CC=C1&CC&&&C1=COC=C1&&&
CC&C1=CC=CC=C1&CN&C1=NN=C[NH]1&CS&CS^CC^CC&CC&C&C1=C[NH]C=C1&C=O&CN&&CN&&CN&C1=CC2=C(C=C1)OCO2&&&
CC&C1=COC=C1&CC&C=C1C(=O)NC(=S)NC1=O&CN&C1=CC=CC=C1&CO&CO&&&
CO&CO&O=C(NCCOC1=CC=CC=C1)C1=CC(=O)[NH]C2=CC=CC=C12&&&
O=C(NN1C(=O)C(=CC2=CC=CC=C2)SC1=S)C1=CC=CC=C1&CO&&CO&&
CC&C1=CC=C(C2=C[NH]N=C2C2=CC=CC=C2)C=C1&CO&C=C(C)CO^CO&&&&
CCOC1=CC=C(NC(=O)CSC2=NC(NS(=O)(=O)C3=CC=C(C)C=C3)=CC(=O)[NH]2)C=C1&&&
CC1=NOC(N)=C1C&NS&NC1=CC=C([SH](=O)=O)C=C1&CN&C&C=O&&CN^NC1=CC(Cl)=C(Cl)C=C1&&&
C1=CC=CC=C1&CCl&&CC^CN&O=CN=C1[NH]C=CS1&CC&CCl&&&
O=C1[NH]C(=O)N(C2=CC=CC=C2F)C(O)=C1C=C1C=NC2=CC=CC=C12&&&
CC&C1NCC2C1CN1CNCC21&C=O&&C=O&CN^C1=CC=CC=C1^CC^CBr&C1=CC=CC=C1^C=O&&CCl&&C=O&&&CN^C1CCCCC1&&&
CC&O=C1CC(SC=NN=CC2=CC=CS2)C(=O)N1C1=CC=CC=C1&CN&&CCl&&
CO&CO&C1=CC=CC=C1&CS&NC(=O)N1CCN([SH](=O)=O)CC1&CN&C1=CC=CC=C1&CO&CO&&&
CO&CO&C1=CC=CC=C1&CN&N&CN&C^CN^C=O&C&&CC^CC&CCl&C1=CC=NC=C1^CC&&&&C&C=O&&CN^CN&C1CCCCC1&&&
COC1=CC=C(C)C=C1&C=C&N#CCC1=C[NH]C2=CC=CC=C12&&&
O=C(CSC1=CC=CC=N1)NC1=NON=C1&C[NH3+]&O=[NH+][O-]&&&
C1=CC=CC=C1&C1CCCC1&C=N&NN^C1=CC=CC=C1^CN&&&C1=CC=CC=C1&CCl&&CC^C&C=O&&CO&&
CC&CO&O=CO&CC&O=CN1CCCCC1&CC&C=C1SC2=C(C=CC=C2)NC1=O&CC&C1=CC=CC=C1&CC&&&
CN&C1=NC=NNC1&CC&C1=CC=CC=C1^C1=NCNCC1^CCl&C=O&&&&C=O&CN&&
CO&CO&CC&CO&CO&C&C=O&&CC^C&CC&C#N^C=C&&CC&C1=C[NH]N=C1&CC&C1=CC=NC=C1^CN&&CC&C1=CC=CC=C1&&&
CC&CO&CO&C1=CC=CC=C1&C1=CNCC1&C=O&&C=O&CN^CC&C1COCCO1&C1=CC=CC=C1&&&
C1=CC=CC=C1&CCl&&CC^CC^CF^C&&&C=O&&CN^CN&CC&CC&CN&C1=C[NH]C=N1&&&
CO&CO&O=C(C1=CC=CC=C1)N1C=NC2=CC3=C(C=C21)OCCO3&CS&CS&&&
CC&CO&CO&C1=CC2=C(C=C1)NCC2&C=O&&C=O&CN^CC&C1=CC=C2OCCOC2=C1&&&
CC&C&CC&&C1=CCOCC1^C1=CSC=C1&C1=CN=CNC1&C=O&&CC^C1=COCC1^NN^C1=CC=CC=C1&&&&&
CC&CO&CO&C1=CC=CC=C1&CN&N&CN&CC^NS^C1=CCNC=C1&S&C=O&O=S&&C1=CC=CC=C1&O=S^CC&&CS&&C1=CC=CC=C1&&&
CC&C1SNCN1&C=O&&C=O&CN^C1=CC=CC=C1^C1CCNC1^CBr&CC&&&C1=CC=CC=C1^C1CCNC1^CCl&C=O&&&&C=O&CN^C1CCCCC1&&&
CCCC(=O)OC1=CC2=C(C=C1)C(C)=CC(=O)O2&&&
CO&CO&C1=CC=CC=C1&CS&S&O=S&&O=S&NS^C1CNCCN1&CN&C&C=O&&CN^CN&C1=CC=CC=C1&CO&CO&&&
CC&CC&C1=NN=CS1&CN&NS&S&O=S&&O=S&CS^C1=CC=CC=C1&CN&CN&C&C=O&&CC^C=C&CC&C1=CC=CC=C1&CF&&&
CC&C&CC&&CC&CO^CO&C&C=O&&CC^C&CC&CC^CN^C1=CC=CC=C1&CN&&&C&C=O&&CC^C1=C[NH]C=N1&CC&C&C=O&&CN^CN&C&CC&CC^CC^C1=CC=CC=C1&C&&&C=O&&CO^CO&CC&C1=CC=CC=C1&&&
C1=CC=CC=C1&CC&CN&NC(=S)NNC(N)=S&CN&C1=CC=CC=C1&CC&C&FCF&&CF&&
CC&CO&CO&C&C=O&&CC^C1CCNCC1&CN&C&C=O&&CC^C1=CC=CC=C1&C1=CSCCN1&C=C&CC^C=O^C1=CC=CC=C1&&&CC&&&
CO&O=CO&CC&C1=CC=CC=C1&CN&NC=O&CC&C1=CC2=C(C=C1)OCCCO2&&&
CS&CS&O=C(NC1=NC=NS1)OCC1=CC=CC=C1&CCl&&&
CC(C)C&CC&O=C(NC1=CC=C(S(=O)(=O)NC2=NC3=CC=CC=C3N=C2)C=C1)C1=CC=CC=C1&&&
COC1=CC=CC(C=NNC(=S)NC2=CN=CC=C2)=C1&&&
O=C(C1=CN=C2SC=CN12)N1CCN(C2=CC=CC=C2)CC1&CCl&&CCl&&
CC&O=C1C(NC2=CC=CC=C2)=CC(=NS(=O)(=O)C2=CC=CC=C2)C2=CC=CC=C12&CC&O=CO&&&
O=C(C1=CC=CC=C1)C1=C2C=CC=CC2=[NH+][NH]1&[NH3+][O-]&&CN^CCC(N)=O^CCl&&&&
CC&O=C(C1=CC=CC=C1)C1=C2C=CC=CC2=[NH+][NH]1&CN&CCC(N)=O^[NH3+][O-]&&&CC^FC(F)F&&&
CC&O=C1C2C3C(=O)N(C4CCCCC4)C(=O)C3C(C3=CC=CC=C3)N2C(=O)N1C1=CC=CC=C1&CF&&CF&&
O=C(CSC1=CC=CC=N1)NC1=NON=C1&C[NH3+]&O=[NH+][O-]&&&
COC1=CC=C(NS(=O)(=O)C2=CC3=C(C=C2)OC(NC2=CC4=C(C=C2)OCCO4)=N3)C=C1&&&
CC1=CC=CC=C1&CN&CN&O=CC1=CC=C([SH](=O)=O)C=C1&NS&NC1=CC=CC(C(F)(F)F)=C1&&&
O=[N+]([O-])C1=CC=CC=C1C=CC=NN1C(C2=CC=CO2)=N[NH]C1=S&&&
COC(=O)C1=CC=CC=C1NC(=O)C1=CC2=C(C=C1)OCCCO2&&&
CO&CO&C1=CC=CC=C1&CN&CN&C&C=O&&CC^CC&C1CNCCN1&C=O&&CN^C&C=O&&CN^CN&C1=CC=CC=C1&CC&C&CF&&CF&CF&&
CC1=CC=C(C=O)C=C1&CO&CN1C=NC2=C1C=CC(O)=C2&&&
CC(C)C&CC&O=C(CSC1=N[NH]C(=O)N1C1=CN=CC=C1)NC1=CC=CC=C1&&&
C1=CC=CC=C1&CC&CN&N&CN&CC^NS^C1=CC=CC=C1&S&CC&O=S&C&&O=S^C=O&&CS&CO^C1=CC=CC=C1&&&CCl&&&
C1=CC=CC=C1&CC&CN^CCl^C1=CSCN1&&&C=N&CN&C&C=O&&CC^CCl&&&
COC1=CC=CC(C=NNC(=S)NC2=CN=CC=C2)=C1&&&
CC&O=C(COC1=CC=CC=C1)NN=CC1=CC=CO1&C[NH3+]&O=[NH+][O-]&&&
C1CNCCN1&CN&C1=CC=CC=C1^CN^CF&C&&&C=O&&CC^CC&CS&S&O=S&&O=S&CS^C1=CC=CC=C1&&&
CC&C1=CC=CC=C1&CS&O=C1C=CC(=N[SH](=O)=O)C2=CC=CC=C12&CN&CN&C1=CC=CC=C1&CC&O=CO&&&
CC(C)C1=CC=C(N(C(=O)C2=CSN=N2)C(C(=O)NC2CCCC2)C2=CN=CC=C2)C=C1&&&
O=C(C=CC1=CC=CS1)NC1=CC(C2=CC=CC=C2)=CS1&CC&O=CO&&&
CN&N&CN&CC^CN^CC&C&C1=CC=CC=C1&C=O&&&&CC^C1=CON=C1&CC&CO&CO&C1=CC=CC=C1&CC&C&CF&&CF&CF&&
CS&CS&O=C(NC1=NC=NS1)OCC1=CC=CC=C1&CCl&&&
NC1=CC=CC=C1C(=O)O&NS&O=[N+]([O-])C1=C(NNC(=S)NC2=CC=C(OC(F)F)C=C2)C=CC([SH](=O)=O)=C1&&&
NC1=C(S(=O)(=O)NC2=CC(C(F)(F)F)=CC(C(F)(F)F)=C2)C=C(Br)C=N1&&&
COC1=CC(OC)=C(OC)C=C1C&C=C&O=C1COC2=C1C=CC(O)=C2&CO&CC=O&CN&C1=CC=C2CNCCC2=C1&CC&O=CO&&&
CO&CO&C1=CC=CC=C1&CN&CN^CO^C&CO^CO^C=O&&&CO&&CC&&CN&C1=CC2=C(C=CS2)[NH]1&CC&C&C=O&&CO^CO&&&
CN&C1CNCCN1&CN&CC&C&C=O&&CN^CN&C1=CC=CC=C1&C[NH3+]&[NH4+]&[NH2+]=O&&[NH3+][O-]&&
CC&C1=CC=CC=C1&CC&C&C=O&&CC^[O-][N+]1=C2C=CC=CC2=C[NH]1&CN&CC&CC&NC=O&&&
CC&C&C=N&NN^CC^C=N&C1=CSC=C1&C&&&CN&&CS^CS&C1CCNC1&C=O&&C=O&CN^C1=CC=CC=C1&CCl&&&
CC&CC&C&CC&&CC&CN^CN&C&C=O&&CC^C&CC&C1=CC=CC=C1^CN^CO&N&&&CN&C1=CC=CC=C1^CN^CN&C&CN&C=O&C&&CC^C=O&CN&&CC^C1CNN=N1&&&C1=CC=CC=C1&&&
CN&C1CNCCN1&CN&CC&C&C=O&&CN^CN&C1=CC=CC=C1&C[NH3+]&[NH4+]&[NH2+]=O&&[NH3+][O-]&&
CO&CO&C&C=O&&CC^C1=CSC=C1&CC&C1=CC=CC=C1^CN&&&&
CCCCCN1C(CN2CCN(CC3=CC=CC=C3)CC2)=NC2=C1C(=O)[NH]C(=O)N2C&&&
CO&CO&C1=CC=CC=C1&CC&C&C=O&&CO^CO&C1=CC=NC=C1&&&
CC&C&CC&&CC^C1=CC=CC=C1&CN&N&NC=O&CC^CN^C1=CSN=N1&C&&&CC&C1=CC=NC=C1^CC&&NC=O&CN&C1CCCC1&&&
C1=CC=CC=C1&CC&CC&CC&CN&C1CCNC1&C=O&&C=O&C1=CC=CC=C1&&
COC(=O)C1=CC2=C(C=CS2)N1CC(=O)NC1=C(OC)C(OC)=C(OC)C=C1&&&
O=C(NC1=CC2=C(C=C1)OCCO2)C1=C(C2=CC=CC=C2)OC=N1&&&
CC(C)C(N)=O&CN&O=C(NN=CC1=CC=CC=C1)C1=CC=CC=C1&CCl&&CCl&CC&&
CC&C1=CC=CC=C1&CN&CN^CC^C&&&C=S&&CN^CN&C&CC&C^CN^CCl&CN&&CCl^C&&CCl^C=O&&&&CC^C1=CC=CC=C1&CC&&&
CC&NC(=O)C1=N[NH]C=C1&CN&C1=N[NH]C2=C1CCCC2&CN&C1=CC=CC=C1&CC&C&CCC&&CC&&
CC(C)CC=O&CN&CN&OC1=C(CC2=CC=CC=C2Cl)C2=CC=CC=C2C=C1&&&
CNC&CN&C1=CC=C2SC(C3=NC=NC=N3)=NC2=C1&CN&&&
CC1=CC=C(C(=O)C2=C(O)C(=O)NC2C2=CC=C(O)C=C2)O1&CO&CCC^CN&&CC1=CN=CC=C1&&&
CN&O=C1N=C2[NH]N=CN=C2C(=O)[NH]1&CC&C1=CC=CC=C1^CN^CCl&&&&&
CC&C1=CC=CC=C1&CC&C^CC^C=O&&&&CN^C1=NCCN1&C1=CC=CC=C1&&&
CO&CO&C1=CC=CC=C1&CC&C&C=O&&CO^CO&C1=CC=NC=C1&&&
CC&C&CC&SC1=NN=C[NH]1^CN^CN&NC=O&&CS^CC&CC&CC&CO&C1=CC=CC=C1&CO&CO&C1=CC=CC=C1&CO&CO&&&CO&&&
CC&C1=CC=CC=C1&CC&C^CC^C=O&&&&CN^C1=NCCN1&C1=CC=CC=C1&&&
CC(C)C&CN&NS&O=CCCC1=CC=C([SH](=O)=O)C=C1&CN&NC1=CC(Cl)=CC=C1OC1=CC=CC=C1&&&
C1=CC2=C(C=C1)OCO2&CC&C=C1SC(=N[SH](=O)=O)NC1=O&CS&CC&C1=CC=CC=C1&&&
CC1=CC=C(O)C=C1&CO&CC(=O)NN=CC1=CC=C([N+](=O)[O-])O1&&&
C1=CC=CC=C1&CC&CN&N&CN&CC^NS^C1=CC=CC=C1&S&CC&O=S&C&&O=S^C=O&&CS&CO^C1=CC=CC=C1&&&CCl&&&
CO&CO&C1=CC=CC=C1&CC&C&C=O&&CN^CN&C1=CC=C2SC=NC2=C1&&&
CCC1=CC=C(N)C=C1&CN&CC=O&CN&N&NC1=CC=C(O)C=C1&CO^NS^CC&CC1=C([SH](=O)=O)C(=O)[NH]C(=O)[NH]1&&&&&
NC1=CC=CC=C1&CN&O=CNN(C(=O)CCl)C1=CC=CC=C1&&&
CO&CO&C1=CC=C(C2CC(C3=CC=CS3)=NN2)C=C1&CN&O=CCCl^CO&&OC(F)F&&&
CC&C1=CC=C(C(C2=CN(C3=CC=CC=C3)N=C2)C2=CN(C3=CC=CC=C3)N=C2)C=C1&CC&&CN&CN&&
COC1=CC(O)=C(C(=O)NN2C=NC3=C(C(C4=CC=CS4)=CS3)C2=O)C=C1&&&
CC&CC&C&CC&&CC&CN^CN&C&C=O&&CC^C&CC&C1=CC=CC=C1^CN^CO&N&&&CN&C1=CC=CC=C1^CN^CN&C&CN&C=O&C&&CC^C=O&CN&&CC^C1=CC=C2[NH]N=NC2=C1&&&&&
C=C(C)COC1=CC(O)=C(C2=N[NH]C(C)=C2C2=CC=CC=C2)C=C1&&&
C1CNCCN1&CN&C1=CC=CC=C1^CN&&C&C=S&&CN^CN&C1=CC=CC=C1&CS&S&O=S&&O=S&CS^C&CF&&CF&&
CC&C1=CC=CC=C1&CS&O=CN[SH](=O)=O&CC&C1=CC=CC=C1&CO&CO^CC&&CC&C1=CC2=C(C=C1)[NH]C=C2&CN&NC(=O)O^CN^CO&&&C1CCCC1&&&
CC&C1=CC=CC=C1&CN&CN&C1=CCNN=C1&C=O&&CN^C1C2CC3CC1CC(C2)C3^CCl^CC&&&CC&C&C=O&&CO&&
CCC1=CC=C(S(=O)(=O)N=C2C=C(NC3=CC=C(C(=O)O)C=C3)C(=O)C3=CC=CC=C23)C=C1&&&
CC&C1=CC=CC=C1&C1CCNC1&C=O&&C=O&CN^CC&CO&CO&C1=CC=CC=C1&&&
CCCN1N=NC(NC(=O)COC2=CC=C(C3CCCCC3)C=C2)=N1&&&
O=[SH](=O)N1CCOCC1&CS&C1=CSC=C1&CC&CC&NC=O&CN&C1=CSC=C1&CC&NC=O^CC&&C1=CC=CC=C1&&&
CS&CS&O=C(NC1=NC=NS1)OCC1=CC=CC=C1&CCl&&&
CC&CC&C1=NN=CS1&CN&NS&S&O=S&&O=S&CS^C1=CC=CC=C1&CN&CN&C&C=O&&CC^C=C&CC&C1=CC=CC=C1&CF&&&
CO&CO&C1=CC=CC=C1&CC&C^CO^C=N&CO&NO^CN&&CO&&&C&C=O&&CC^CS&CS&C1=CC=CC=C1&&&
COC1=CC=CC(C(C(=O)NCC2=CC=CO2)N(CC2=CC=CO2)C(=O)CN2N=NC3=CC=CC=C32)=C1&&&
CC1=CC=CC=C1NC1=NN=C(SCC(=O)NC2=C(Cl)C=C(C(F)(F)F)C=N2)S1&&&
CC&C1=CC=CC=C1&CC&C&C=O&&CO^CO&C1=CC2=C(C=C1)[NH]C=N2&CN&&&
COC1=CC=CC=C1C=CC(=O)C1=CC(Br)=CC=C1OC(=O)C1=CC=CO1&&&
CC&NC=O&CN&C1=CC=CC=C1&CN&N&NC=O&CC^CN^CN&C&C1=CC=C2[NH]N=NC2=C1&CC&&&C1=CC=CC=C1^CC^CO&NC=O&CO^CO^CN&&&CO&CC&&&C1CCOC1&&&
COC1=CC=C(C(C(=O)NCC2CCCO2)N(C(=O)CN2N=NC3=CC=CC=C32)C2=CC=C(NC(C)=O)C=C2)C=C1&&&
C1=CC=CC=C1&CC&CN&C1=CC=C2[NH]C=CC2=C1&CC&C=C&C[NH3+]&O=[NH+][O-]&&&
CC&C1=CC=C(N2C=CC=C2)C=C1&C[NH3+]&O=[NH+][O-]^CC&&&CC^O=CCCl&&&
O=CN1CCNCC1&CN&C1=CC=CC=C1^CC^CN&C1=CC=CC=C1&NC=O&CCl&CC&&&C1=CC=CC=C1&C[NH3+]&O=[NH+][O-]&&&
NC(=NS(=O)(=O)C1=CC(C(F)(F)F)=CC(C(F)(F)F)=C1)C1=CC=C(Cl)C=C1&&&
CC1=C(C)C=C(OCC(=O)NC2=CC=C(C(=O)O)C=C2NC(=O)COC2=CC(C)=C(C)C=C2)C=C1&&&
O=[N+]([O-])C=CC1=CN(CC2=CC=CC=C2)C2=CC=CC=C12&&&
CC(C)C[SH](=O)=O&CS&N=C1C(=CC2=CC=C(OC(=O)C3=CC=CO3)C=C2)C(=O)N=C2SN=CN12&&&
O=C(NC1=CC=CC=C1N1CCN(C(=O)C2=CC=CC=C2)CC1)C1=CC=CC=C1&C[NH3+]&O=[NH+][O-]^CCl&&&&
C1CNCCN1&CN&C1=CC=CC=C1^CN&&C&C=O&&CC^C1=CCNCC1&C=O&&C1=CC=CC=C1&&
CC&CC&C&CC&&CC&CN^NC=O&CC&C&CC&C1=CC=CC=C1^CN^CO&N&&&NC=O&CC^CN^CN&C1=CC=CC=C1&C1=CC=C2[NH]N=NC2=C1&CN&&&NC=O&CC&&&
CC&C&C=O&&CN^CN&C1=CC2=C(C=C1)NCC2&CF&&C=O&CN^CC&CN&C1COCCN1&&&
CO&CO&C1=CC=C(C2NCCC3=CC=CC=C32)C=C1&CN&O=CCCl^CBr&&&CF&CO^CO&&&
CN&N&CN&C^CN^C=O&CC&&CC^CC&C1=CON=C1&C1=CC=CC=C1&CC&&&CO&CO&C1=CC=CC=C1&CC&C&CF&&CF&CF&&
CO&CO&O=CN1CCC2=CC=CC=C2C1&CO&CO^CC&&C1=CC=CC=C1^CC^CF&CCl&&CBr&&&&
CO&CO&CC&CN&CN&COC1=CC=CC(CC=O)=C1&CN&N&CN&O=CCN1N=NC2=CC=CC=C21^CN&&CC1=CC=CS1&&&
C1=CC=C2C=CC=CC2=C1&CO&&CC^C=NNC=O&CC&C1=CC=NC=C1&CBr&&&
CC&C1=CC2=C(C=C1)N(CCCN1CCCCCC1)C1=C2CCCC1&CO&&&
COC1=CC(O)=C(C2=N[NH]C(C(F)(F)F)=C2C2=CC3=CC=CC=C3O2)C=C1&&&
CC(C)CC(=O)NC(C1=CC=CC=C1Cl)C1=C(O)C=CC2=CC=CC=C12&&&
OC1=C(CC2=C(O)C=CC(Cl)=C2)C=C(Cl)C=C1&&&
COC1=CC=C(C(=O)OC2=CN=CC=C2)C=C1&&&
CC&C&CC&&CC^CN&N&CC(C)CN&&CN^CC&CC&O=CO&&&
C1=NNCC1&CC&C1=CC=CC=C1^CC&&C1=CC=CC=C1^CN&&C1=CC=CC=C1&CC&O=CO&&&
CO&CO&NC1=CC=CC=C1C=O&CN&O=CC1=CC2=C(C=C1)OCCCO2&&&
O=C1C(=O)N(CCCC2=CC=CC=C2)C2=CC=CC=C12&&&
O=C1NC(C2=CC=CC=C2F)C2=C1[NH]N=C2C1=CC=CC=C1O&CN&CC1=CC=CO1&&&
CC&C1=CC=CC=C1&CN&NC(=S)NC=O^CC^CC&O=CO&C1=CC=CC=C1&&&CC&CO&CO&C1=CC=CC=C1&&&
CC&O=C(CC1=CC=CC=C1)NC1=CC2=C(C=C1)C=CC(=O)O2&C[NH3+]&O=[NH+][O-]&&&
CC&C1=CC=CC=C1&CS&S&O=S&&O=S&NS^CN&C1=CC=CC=C1&CC&C1=CC=CC=C1&CN&NS&S&O=S&&O=S&CS^C1=CC=CC=C1&CC&&&
CC&C1=CC=CC=C1&CN&CN&C&C=O&&CC^CN&N&CN&&CN^C&C=O&&CC^C1=CC=NC=C1&CN&CN&C1=CC=CC=C1&CC&C&CF&&CF&CF&&
CC&CN&N&CN&CC^CN&&C&C=O&&CC^CN&C1=CNCC1&CC&C=C^C1=CC=CC=C1^C1CNCNC1&&&C=O&&C=O&C=O&CN^C1=CC=CC=C1&CF&&&
CCC&CO&NC1=CC(O)=C(Cl)C=C1Cl&CN&CC=O&CS&CS&CC=O&CN&NC1=CC=CC(C(F)(F)F)=C1&&&
CCC1=CC(=O)OC2=C1C=CC(O)=C2&CO&O=CC1=CC=CO1&&&
CO&CO&C&C=O&&CC^CC&C1=CC=C2OCCNC2=C1&CN&C&C=O&&CC^C=C&CC&C1=CC=CC=C1&&&
CC&O=C(C1=CC=CC=C1)C1=C2C=CC=CC2=[NH+][NH]1&CN&CCC(N)=O^[NH3+][O-]&&&&
C1CNCCN1&CN&C1=CC=CC=C1^CN^CN&C&CN&C=O&C&&CC^C=O&C1=CC=CC=C1&&CC^CCl&C1=CC=CC=C1&&&C[NH3+]&[NH4+]&[NH2+]=O&&[NH3+][O-]&&
CC&C1=CC=CC=C1&CN&CN&C1=NN=CS1&CS&CS&CC&C&C=O&&CN^CN&C1=CC=NC=C1&CC&C^CCl^CF&&&&CF&CF&&
CC&O=C(COC1=CC=CC=C1)NN=CCC(=O)NC1=CC=CC=C1&CBr&&CBr&CC&CN^CC(N)=O&&&
CC&O=C1C=CC2=C(C=CC=C2)O1&CO&O=CO&CC&C1=COC=C1&&&
C1=CC=CC=C1&CF&&CS^CS&CC&C&C=O&&CN^CN&C1=CC2=C(C=C1)CNC2&C=O&&C=O&&
CO&CO&C1=CC=CC=C1&CC&CC&CN&CN&C&C=O&&CC^C&C=O&&CN^CN&CC&C1COCN1&NS&S&O=S&&O=S&CS^C1=CC=CC=C1&C1=COCCO1&&&
CC1=C(C2=CC=CC=C2)C(C2=C(O)C=C(O)C=C2)=N[NH]1&CO&C=C(C)C&&&
CC&C1=COC(CN2C=CC=C2)=C1&CC&&CC^O=CCCl&&&
CC&C1=CC=CC=C1&CC&C&C=O&&CC^C1=C[NH][NH+]=C1&CN&CC^[NH3+][O-]^CC&&C1=CCCC=C1^C&&&C=O&&CN&&
C1=CC=CC=C1&CN&C1=N[NH]N=C1&C1=CCCC=C1&CCl&&CN&&
CCC&CC&O=C(NC1CCCC1)C(C1=CN=CC=C1)N(C(=O)C1=CC=CO1)C1=CC=CC=C1&&&
C1=CC=CC=C1&CF&&CS^CS&CC&C&C=O&&CN^CN&C1=CC2=C(C=C1)CNC2&C=O&&C=O&&
ClC1=CC=CC(N2CCNCC2)=C1&CN&O=CC1=C(Cl)N=C2SC=CN12&&&
O=C(OC1=CN=CC=C1)C1=CC=CC=C1&C[NH3+]&O=[NH+][O-]&&&
CO&OC1=NC(O)=NC=C1&CN&N[SH](=O)=O^CO^CS&&&C1=CC=CC=C1&CN&NC(=S)NC=O&CC&C1=CC=CC=C1&CF&&&
C1=CC=C2OCCOC2=C1&CC&CN1C(=O)C(=O)C2=CC=CC=C21&&&
CCCC1=C(C(=O)NN=CC2=C(OC)C=CC3=CC=CC=C23)N=NN1C1=NON=C1N&&&
CC&C&CCC&&CO^NC(=O)O&CN&CC&C1=CC=CC=C1&CC&CN&NC=O&CC&C1=C[NH]C=N1&CC&NC=O&CN&C&CC&CC^CC^C1=CC=CC=C1&O=CO&&&CO&CC&C1=CC=CC=C1&&&
CC&C1=CC=C(C2CC(C3=CC=CS3)=NN2)C=C1&CN&O=CCCl&&&
CC(C)(C)C1=CC=C(NC(=O)CSC2=N[NH]C(=O)N2C2=CN=CC=C2)C=C1&&&
CC1=CC=C(C2=NN(C(=O)CCl)C(C3=CC=CO3)C2)O1&&&
CC&O=C(NCC1=CC=CO1)C(C1=CC=CO1)N(C(=O)CN1N=NC2=CC=CC=C21)C1=CC=CC=C1&CO&CO&&&
CC&C&C=N&NN^CC^CN&CN&C&C1=N[NH]N=N1&C=O&C[NH3+]&&CC^[NH4+]&C1=CC=CC=C1&[NH2+]=O&CCl&&[NH3+][O-]&CCl&&&&
CC&CC&C1=CC=CC=C1&CN&NC=O&CC&O=[SH](=O)N1CCCCC1&CS&O=C1C=CC2=C(C=CC=C2)[NH]1&&&
CC&C1=CC=CC=C1&CN&CN^CC^C1=CN=CN=C1&&&CN&C1COCCN1^C[NH3+]&&[NH4+]^CN^[NH2+]=O&&&&[NH3+][O-]&&
CO&CO&C1=CC=CC=C1&CN&NC=O&CC&O=C1[NH]C(=S)[NH]C2=C1C=CC=C2&CN&C1=CC=CC=C1&CO&CO^CO&&CO&&&
COC1=CC=CC=C1C&C=C&CC(=O)C1=CC(Br)=CC=C1O&CO&O=CC1=CC=CO1&&&
CO&CO&C1=CC=CC=C1&CO&CO^CC^C&O=CN1CCC=N1&CF&CC&&CF^CCl^CC&&&&C1=CSC=C1&&&
CC&O=C(C1=CC=CC=C1)C1=C2C=CC=CC2=[NH+][NH]1&CN&CCC(N)=O^[NH3+][O-]&&&C[NH3+]^O=[NH+][O-]&&&
CNC&CN&C1=CC=C2SC(C3=NC=NC=N3)=NC2=C1&CN&&&
CO&CO&O=C1C(=CC2=CC=CC=C2)OC2=C1C=CC(OCC(=O)N1CCC3=CC=CC=C3C1)=C2&CC&O=CO^CO&&CO^CO&&CO&&&
C1COCCO1&CC&CN^C1=CC=CC=C1^C1CCNC1&&&C=O&&C=O&C1=CC=CC=C1&&
CC1=CC2=C(C=C1)N(CC(C)O)C1=C2CCCC1&CN&C1CCCNCC1&&&
COC1=CC=C(N)C=C1&CN&CC=O&CC&O=C1CNCCN1&CN&C&C=O&&CN^NC1=CC=C(C(F)(F)F)C=C1&&&
CC&CO&O=CO&CC&C1=CC=C2C(=C1)C1=C(CNCO1)C1=C2OC=C1&CC&&CN^CC&C1=CC=NC=C1&&&
O=C(CCl)N1N=C(C2=CC=CS2)CC1C1=CC=CO1&&&
COC1=CC=C(N)C=C1&N&CN&O=CCN1N=NC2=CC=CC=C21^CN&&C&C1CCCCC1&&CC^C&C=O&&CN^CN&C1CCCC1&&&
CCOC=O&CC&O=S(=O)(C1=CC=CC=C1)N1C=CC2=C1C=CC=C2&CO&&CC^O=CO^CC&&&CC&&
CO&CO&C1=CC=CC=C1&CC&C&C=O&&CN^C1=NCCN1&CS&CS^C1=CC=CC=C1&&C1=COCCO1&&&
CC&CO&CO&C1=CC=CC=C1&CN&NC=O&CC&CS&O=C1C=CN=C(S)[NH]1&CN&N[SH](=O)=O&CS&C1=CC=CC=C1&CC&&&
CN&O=C(OC1=CC2=C(C=C1)[NH]C=N2)C1=CC=CC=C1&&&
[O-][N+]1=C2C=CC=CC2=C[NH]1&CC&C^CN^C=O&CC&&CC^CC&C1=CC=CC=C1&NC=O&CCl&&&&&
C1=CC=CC=C1&C1CNN=N1&CN&CC&C&C=O&&CN^NN&C=N&CC&C1=CSC=C1&&&
CC&C&CC&&CC&CC^C1=CC=CC=C1&CN&CN&C&C=O&&CC^CS&CS&C1=NNCN1&C=O&&CN^C1=CC=NC=C1&&&
CC&C1=CCOC=C1&C=O&&C1=CC=CC=C1^CO&CO&C&C=O&&CC^C1=COC=C1&&&
CC1=CC=C(CC=O)O1&CN&CN^CN^CC1=CC=CO1&N&&&COC1=CC=CC=C1N&&CN^O=CCN1N=NC2=CC=CC=C21&&&
CCO&CO&O=C1[NH]C2=C(C=CC=C2)C=C1CN(C1=CC=CC=C1)S(=O)(=O)C1=CC=CC=C1&CC&&&
C1CNCCN1&CN&CC^CN^C=C&O=C1CCC(=O)N1&CC1=CC=CC=C1&CN&&&CC1=CC=CS1&&&
CCOC(=O)C1CCN(C(=O)C2=CC3=C(C=C2)SC(=CC2=CC=CC(C)=C2)C(=O)N3)CC1&&&
O=C(NN=CC1=CC=NC=C1)C1=CC(S(=O)(=O)NC2=CC=CC=C2)=CC=C1&CCl&&&
COC=O&CC&O=C(CC1=CC=CC=C1)NC1=CC=CC=C1&C[NH3+]&O=[NH+][O-]^CCl&&&&
CC&C1=CON=C1&CN&N[SH](=O)=O^CC^CS&&&C1=CC=CC=C1&CN&NC(N)=O&CN&C1=CC=CC=C1&CCl&&CCl&&
C1=CC=CC=C1&CN&CN^CC^C&C&C=O&CF&&CN&CF^CN&&CF^CC&&&CN&CN&C&C=O&&CC^C1=CC=CC=C1&CO&CO^CO^CC&CO&C&CC&CF&C&&CF^CF&&CF&CF&&&CF&&
NC1=C(C(O)(C(F)(F)F)C(F)(F)F)C=C(C(O)(C(F)(F)F)C(F)(F)F)C2=CC=CC=C12&&&
CN&C1CNCCN1&CN&CC&NC=O&CN&C1=CC=CC=C1&C[NH3+]&O=[NH+][O-]&&&
CO&CO&C1=CC=CC=C1&CN&N&N[SH](=O)=O&CS^CN^C1=CC=CC=C1&CC&CO&O=C1C=CC2=CC=CC=C2[NH]1&CO&&&&&
CC&C&CC&&CC&CO^CO&C&C=O&&CN^CN&CC&CC&C&C=O&&CO^CO&C1=CC=CC=C1&C1=CCOC=C1&C=O&&&
C1=CC=CC=C1&CC&C=NNC=O^CS^CC&N[SH](=O)=O&C1=CC=NC=C1&CN&&&C1=CC=CC=C1&CCl&&&
CC1=NN(C2=CC=CC=C2)C(N)=C1C(C1=CC=CC=C1)C1=C(N)N(C2=CC=CC=C2)N=C1C&&&
CC&C&CCC&&CC^C1=CC=CC=C1&CN&NC=O&CC&CS&O=C1[NH]N=C(S)[NH]1&CN&C1=CC=NC=C1&&&
CO&CO&O=C(CN1N=NC2=CC=CC=C21)N(C1=CC=CC=C1)C1(C(=O)NC2CCCC2)CCCCC1&&&
CO&CO&O=C(CN(C1=CC=CC=C1)S(=O)(=O)C1=CC=CC=C1)NC1=CC=CC=C1&CCl&&CC^COC=O&&&
CC&C1=CC=CC=C1&CN&NC=O&CC&CN&N&NC=O&CC^CN^NC1=NC=CC=C1&&&CN&C1=CC=CC=C1&CC&C&FCF&&CF&&
CC&C1=CC=CC=C1&CN&C1CCNC1&C=O&&C=O&CN^N&CN&CC^CN^C1=C[NH]N=C1&C&CC&C=S&&CN&CN&CC^CN&&&C1=CC=CC=C1&CCl&&&
CC1=CC=C(C(=O)C2=C3C=CC(C(F)(F)F)=CC3=[N+]([O-])N2CCC(N)=O)C=C1&&&
CC&CC&C1=CC=CC=C1&CS&S&O=S&&O=S&NS^C=N&C1=CCCCC1&C=O&&CN^CN^C1=CC=CC=C1^C1=CC=CC=C1&&&CC&C&C=O&&CO&&
CC&CN&N&NC1=CC=CC=C1&&NS^NC1=NN=C([SH](=O)=O)S1&CN&COC1=CC=CC=C1C=O&&&
CC&CC&C1=CN=CN=C1&CN&C1CNCCN1^C1=CSCC1^CN&C1=CCCCC1&C&CC&C=O&&&&CC^CCl&&&
CC(N)=O&CN&C1=CC2=NON=C2C=C1&CO&CC(=O)O^CO&&CC(=O)O&&&
CC&C1=COC=C1&CC&C&C=O&&CC^C1=CCNC1&C=O&&CC^C1=CC=CC=C1^CN^CO&CC^CO^CO&C1=CC=NC=C1&&&C&&&CC&&CC&&
CCCC&CC&O=C(NC1CCCC1)C(C1=CN=CC=C1)N(C(=O)C1=CC=CO1)C1=CC=CC=C1&&&
CC(C)C&CN&NS&O=CCCC1=CC=C([SH](=O)=O)C=C1&CN&NC1=CC(Cl)=CC=C1OC1=CC=CC=C1&&&
CC&C&CC&&C1=CCOCC1^C1=CSC=C1&C1=CN=CNC1&C=O&&CC^C1=COCC1^NN^C1=CC=CC=C1&&&&&
OC1=C(CC2=C(O)C=CC(Cl)=C2)C=C(Cl)C=C1&&&
C1=CC=CC=C1&CC&CC&CN&N&CN&C^CN^CC&C&C1=COC=C1^CC^C=O&&&C&&CC^C=O&CN&&CN^C1=CC=C2[NH]N=NC2=C1&CN&&&CC&C1=COC=C1&&&
CC&C1=CC=CC=C1&CN&C1=NN=C[NH]1&CS&CS^CC^CC&CC&C&C1=C[NH]C=C1&C=O&CN&&CN&&CN&C1=CC2=C(C=C1)OCO2&&&
CC=O&CC&C1=CC=C(C2=CC=C(N3CCCC3)[NH]2)C=C1&&&
CO&O=CO&CC&C1=CC=CC=C1&CN&NC=O&CC&C1=CC=CC=C1&CN&NC=O&CC&C1=COC=C1&&&
CO&CO&CC&CO&O=CO&CC&C&C=C&CC^CC^C1=C[NH]N=C1&C#N&CC&&&C1=CC=NC=C1^CN&&CC&C1=CC=CC=C1&&&
C1COCCN1&CN&C&C=O&&CC^CN&C1=CNCC1&CC&C=C^C1=CC=CC=C1^C1CNCNC1&&&C=O&&C=O&C=O&CN^C1=CC=CC=C1&CF&&&
C1=CC=CC=C1&CC&C1=CSC=C1&CC&C^CN^C=O&CN&&CO^C&&&C=O&&CC^C=C&CC&C1=CSC=C1&&&
C1=CC=CC=C1&CC&C1=NCCCN1&CN&CC^CC^C&C1=CC=CC=C1^C1=CC=CC=C1^C=O&&&CBr&&CN&&NN&&&
C1=CC=CC=C1&C1=NCCCN1&C=O&&NN^CN&C&C=O&&CC^C1=CC=CC=C1&CBr&&&
CC&C1CNCN1&C=O&&C=O&CN^C1=CC=CC=C1^C1CCNC1^CF&CC&&&C1=CC=CC=C1^C1CCNC1^CF&C=O&&&&C=O&CN^C1CCCCC1&&&
CC&C1=CC=CC=C1&CS&S&O=S&&O=S&NS^CN&C&C=O&&CC^C1=CC=CC=C1&CC&CC^CO^C1=CC2=C(C=C1)[NH]C=C2&CO&CN&&&CN^CN^C&&&C=O&&CO^CO&C1CCCC1&&&
CO&CO&C1=CC=CC=C1&CC&C&C=O&&CN^C1=NCCN1&CS&CS^C1=CC=CC=C1&&C1=COCCO1&&&
CC1=CC=CC=C1[SH](=O)=O&NS&CN&COC1=C(CC2=CN(C)C3=C2C=C(N)C=C3)C=CC(C=O)=C1&CN&C&C=O&&CO^CO&C1CCCC1&&&
CC&C&C=O&&CN^N&CN&&CN^C1=CC=CC=C1&CN&NS&S&O=S&&O=S&CS^C1=CC=CC=C1&CCl&&CCl&&
C1=CC=C(C2=NN(C3=CC=CC=C3)C(C3=CC=CC=C3)C2)C=C1&CC&O=CO&&&
O=C(NC1=CC(C(F)(F)F)=C(OCC(F)(F)C(F)F)C=C1)C1=CC=CC=C1O&&&
CC&C1=COC=C1&CC&C&CC&C^CN^C=O&N&&CN^CN&CN&C1=CC=CC=C1^CN^CC&CO&C&C1=COC=C1&CO&C=O&&&&&&CC^CN&C1=CC=C2[NH]N=NC2=C1&&&
CC(C)C&CN&N&CN&CCC(=O)O^CN&&CC(C)C&&&
CCC1=CC2=C(C=C1)N(CCN1CCOCC1)C(=O)C2NC(C)=O.Cl&&&
CC&CC&CO&CO&C&C=O&&CC^C1=CSC=C1&CC&C1=CC=CC=C1^CN^CC&CN&&CC^C&&&C=O&&CC^C1CC2CCC1O2&CC&C&C=O&&CO&&
S=CN1CCCCC1&CC&C1=COC=C1&CC&C1=CC=CC=C1&CCl&&&
CCC&CC&O=C(CSC1=NC2=C(SC=C2)C(=O)N1CC1=CC=CC=C1)NC1=CC=CC=C1&CC&O=CO&&&
CC&C1=CC=CC=C1&CC&C&C=O&&CO^CO&C1=CC2=C(C=C1)[NH]C=N2&CN&&&
CC&CC&C1CCCCC1&CN&C1CNCCN1&CN&C1=CC=CC=C1&C[NH3+]&[NH4+]&[NH2+]=O&&[NH3+][O-]&&
CC=O&CN&NC1=CC=C(N)C=C1&N&CN&O=CCN1N=NC2=CC=CC=C21^CN&&COC1=CC(OC)=C(CC=O)C=C1&CN&CN&CC&C1CCOC1&&&
O=[N+]([O-])C=CC1=CN(CC2=CC=CC=C2)C2=CC=CC=C12&&&
CO&CO&CC&CN&NC=O&CC&C&CC&C1=CC=CC=C1^CN&&N&NC=O&CC^CN^CN&CC&C1=CC=C2[NH]N=NC2=C1&C1=CSC=C1&&&&&
CC&C1=CC=CC=C1&C1CCNC1&C=O&&C=O&CN^CC&CO&CO&C1=CC=CC=C1&&&
CC1=C(C)C=C(NC2=NC(N)=C([N+](=O)[O-])C(N3CCOCC3)=N2)C=C1&&&
CC&C&C=O&&CN^N&CN&&CN^C1=CC=CC=C1&CN&NS&S&O=S&&O=S&CS^C1=CC=CC=C1&CCl&&CCl&&
CO&CO&C1=CC=CC=C1&CS&NC(=O)N1CCN([SH](=O)=O)CC1&CN&C1=CC=CC=C1&CO&CO&&&
CC12C(=O)N(C3=CC(Br)=CC=C3)C(=O)N1C(C1=CC=C(Cl)C=C1)C1C(=O)N(C3CCCCC3)C(=O)C12&&&
CO&CO&O=C(C1=CC(=O)[NH]C2=CC=CC=C12)N1CCN(C2=CC=CC=C2)CC1&&&
CC1=CC=C(C=CC(=O)C2=CC(Br)=CC=C2OC(=O)C2=CC=CO2)C=C1&&&
C1=CC=CC=C1&CC&C1=N[NH]N=N1^CN^CN&CN&CC&C&C&C=O&C=O&&CC&CN^C1=CC=CC=C1&CN&CF&CC&&&C1=COC=C1&&&
C1=CC=C2C=CC=CC2=C1&CC&C^CC^CC(F)(F)F&C^CN&CC^CC(F)(F)F&&&C^CO&CC^FCF&&&C^CO&CF^FCF&&&&&&CF&&
CC1=C(O)C=CC(Cl)=C1&CO&CCC=O&CN&NC1=CC=C([SH](=O)=O)C=C1&NS&NC1=NC2=CC=CC=C2N=C1&&&
COC1=C(OC(F)F)C=CC(C2CC(C3=CC=CS3)=NN2C(=O)CCl)=C1&&&
CC&O=C(NCCN1CCOCC1)C1=CC2=C(C=C1)SCC(=O)N2CC1=CC=CC=C1&&&
C1=CC=CC=C1&CS&N[SH](=O)=O^CN&&CN&C1=CC2=NON=C2C=C1&C[NH3+]&O=[NH+][O-]&&&
CC(C)C1=CC=C(N(C(=O)C2=CSN=N2)C(C(=O)NC2CCCC2)C2=CN=CC=C2)C=C1&&&
O=C(OC1=CC=CC=C1N1C(=O)CCC1=O)C1=CC=CO1&CCl&&&
CC&CC&C&CC&&CC^C1=CC=CC=C1&CN&N&NC=O&CC^CN^C1=COC=C1&C&&&CC&C1=CC=NC=C1^CC&&NC=O&CN&C1CCCC1&&&
CN1N=CC(Cl)=C1C=O&CN&NC1=CC2=C(C=C1)OCO2&&&
CC1CCN(C2=NN3C(CCC(=O)NCCCOC(C)C)=NN=C3C=C2)CC1&&&
CC(C)C&CO&CO&O=CCCC1=CC=CC=C1&CN&CN&O=CC1=C(C=O)[NH]C=N1&CN&CN&CC1=CC=C(C)C=C1&CN&CN&C&C=O&&CO^CO&CC(C)C&&&
CC&C1=CC=CC=C1&CO&CO^CN&&CN&C&C=O&&CC^CS&CS&C1=NC2=C(C=CS2)CN1&CC&&C=O&&
C1=CC=CC=C1&CN&C1=CC2=N[NH]N=C2C=C1&CN&&CCl&&
CO&CO&C1=CC=CC=C1&CN&CN&C&C=O&&CC^C1=CC2=C(C=C1)NCNC2&C=O&&C=S&CN^C1=CC=CC=C1&CO&CO^CO&&CO&&&
C1=CC=CC=C1&CC&C&CC&C1=CC=CC=C1^CC&&C&C=O&&CN^CN&C&C=S&&CN^CN&C1=CC=CC=C1&CC&C&C=O&&CO&&
CC(=O)N1C=C(NC2=CC=C([N+](=O)[O-])C=C2)C2=CC=CC=C21&CN&O=CCCl&&&
CC1=CC=C(C(=O)C2=C3C=CC([N+](=O)[O-])=CC3=[N+]([O-])N2CCC(N)=O)C=C1&&&
CS&S&O=S&&O=S&NS^N&CN&CC^CN^C1=CC=CC=C1&C1=CC=CC=C1&CC&&&C&C=O&&CN^CN&C1=CC=CC=C1&CS&CS&C1=CC=CC=C1&&&
CC&C1=CC=CC=C1&CS&O=CN[SH](=O)=O&CC&C1=CC=CC=C1&CO&CO^CC&&CC&C1=CC2=C(C=C1)[NH]C=C2&CN&NC(=O)O^CN^CO&&&C1CCCC1&&&
CC(N)=O&CN&O=C(NCC1CCCO1)C(C1=CC=CC=C1)N(C(=O)CN1N=NC2=CC=CC=C21)C1=CC=CC=C1&CO&CO&&&
C1=CC=CC=C1&CCl&&CC^CC^CO^C1=CC=CC=C1&&&CCl&&CO&&
C1COCCO1&CC&CN^C1=CC=CC=C1^C1CCNC1&&&C=O&&C=O&C1=CC=CC=C1&&
CC(=O)N(C)C1=CC=C(NS(=O)(=O)C2=C(Cl)C=CC(Cl)=C2)C=C1&&&
CC1=CC2=C(C=C1)[NH]C1=C2CN(C(=O)CN2C3=CC=C(F)C=C3CCC2C)CC1&&&
CC&C1=CC=CC=C1&CN&NS^CC^S&&&O=S&&O=S&CS^C1=CC=CC=C1&C1=CNC=CC1&C=O&&CC^C&C=O&&CN^C1CCNC1&C1=CC=CC=C1&&&
CC&C1=CC=CC=C1&CBr&&CBr&CO^CO&CC&C&C=O&&CN^NN&C=N&C&CC&&CC^CC&C&C=O&&CN^CN&C1=CC=CC=C1&CN&CN&C&C=O&&CC&&
CC(=O)C1=C(OC(=O)C2=CC=CO2)C2=CC=CC=C2N1C&&&
CCC(C)C&CN&CN&CN1C=CC=C1CC=O&CN&N&NC1=CC=C(N)C=C1&CN^CN^CC=O&O=CCN1N=NC2=CC=CC=C21&&&&&
O=C1[NH]C(C2CCN(S(=O)(=O)C3=CC=CC=C3)CC2)=NC2=C1N=NN2CC1=CC=CC=C1&CO&OC(F)(F)F^CF&&&&
CO&CO&C1=CC=CC=C1&CC&C=N^CO^NN&&&CN&C&C=O&&CC^C&CN&CN^C=C^C&CC&C=O&C1=CC2=C(C=C1)OCO2&&CC&&C1=CC=CC=C1&&&
CO&CO&C1=CC=CC=C1&CN&CN&C&C=O&&CC^C1=CC=CC=C1&C1=CNCNC1&C=O&&C=S&CN^C1=CC=CC=C1&CO&CO^CO&&CO&&&
CC1CCC2C(=O)N(C3=CC(Cl)=CC=C3OC(=O)C3=CC=CO3)C(=O)C2C1&&&
CC&C1=CC=CC=C1&CO&CO^C1=COCCC1^CC&C=O&C&&C1=CC=CC=C1^C=O&&&&CN^CN&C&CC&CC^CC^C1=CNCC1&C&C1=CC=CC=C1&C=O&&&&CO&&
SC1=CC=CC=N1&CS&CC=O&CN&NC1=NON=C1[N+](=O)[O-]&&&
CO&CO&O=C(CSC1=CC=CC=C1)ON=CC1=CC=CC=C1&CN&&CO^CO&&&
COC1=CC=CC(C(C(=O)NC2=CC=C(F)C=C2)N(C(=O)CN2N=NC3=CC=CC=C32)C2CC2)=C1&&&
CC&C&CC&&CC&CO^CO&C&C=O&&CC^C&CC&CC^CN^C1=CC=CC=C1&CN&&&C&C=O&&CC^C1=C[NH]C=N1&CC&C&C=O&&CN^CN&C&CC&CC^CC^C1=CC=CC=C1&C&&&C=O&&CO^CO&CC&C1=CC=CC=C1&&&
CO&CO&O=C(NC1=CC=CC=C1)N1CCN(S(=O)(=O)C2=CC=CC=C2)CC1&CO&CO&&&
CSC1=NSC(NC(=O)OCC2=CC=C(Cl)C=C2)=N1&&&
CCCCO&CO&O=C(OC1=CN=CC=C1)C1=CC=CC=C1&&&
CC&C1=CC=CC=C1&CBr&&CN^NC=O^CBr^CC&&&CO&ON1N=NC2=CC=CC=C21&CS&S&O=S=O&&CS&&
NC1=CC=C([SH](=O)=O)C=C1&NS&O=[SH](=O)C1=CC=C(Br)C=C1^NS&&NC1=NC=CS1&&&
CC&CN&O=C1N=C2[NH]N=CN=C2C(=O)[NH]1&CC&C1=CC=CC=C1^CN&&&&
C1=CC=CC=C1&C1=NCCCN1&C=O&&NN^CN&C&C=O&&CC^C1=CC=CC=C1&CBr&&&
C1=CC=CC=C1&CC&C=NNC=O^CS^CC&N[SH](=O)=O&C1=CC=NC=C1&CN&&&C1=CC=CC=C1&CCl&&&
CC(C)C&CO&CO&C&C=O&&CN^CN&CCC=O&CO&O=C1C=CC2=C(C=C(O)C=C2)O1&&&
CO&CO&C1=CC=C(C2CC(C3=CC=CS3)=NN2)C=C1&CN&O=CCCl^CO&&CO&&&
C1=CC=NC=C1&CN&CN&C&C=O&&CC^CC&C1=CC=CC=C1&CCl&&CCl&&
CC&C1=CC=CC=C1&CN&NC=O^CO^CC&CO&CS&&&O=C1[NH]C(S)=NC2=C1C=CS2&CC&&&
O=C(NCC1=CC=CO1)C(C1=CC=CO1)N(C(=O)CN1N=NC2=CC=CC=C21)C1=CC2=C(C=C1)CCC2&&&
CC1=C(OCC(=O)NC(CC2=C[NH]C3=CC=CC=C23)C(=O)O)C=CC2=C1OC(=O)C1=CC=CC=C12&&&
CC&CC&CN&O=CNC1=N[NH]N=N1&CC&CO&CO&C1=CC=CC=C1&CC&C1CCCCC1&&&
C1=CC=NC=C1&CS&CS&CC&C&C=O&&CN^CN&C1=NON=C1&C[NH3+]&[NH4+]&[NH2+]=O&&[NH3+][O-]&&
CC&C1=CC=CC=C1&CN&C1CCNC1&C=O&&C=O&CN^N&CN&CC^CN^C1=C[NH]N=C1&C&CC&C=S&&CN&CN&CC^CN&&&C1=CC=CC=C1&CCl&&&
CO&CO&O=C1C(=CC2=CC=CC=C2)OC2=C1C=CC(OCC(=O)N1CCC3=CC=CC=C3C1)=C2&CC&O=CO^CO&&CO^CO&&CO&&&
CO&CO&O=C1C(=CC2=CC=CC=C2)OC2=C1C=CC(OCC(=O)N1CCC3=CC=CC=C3C1)=C2&CC&O=CO^CO&&CO^CO&&CO&&&
CC(=O)N(C)C1=CC=C(NS(=O)(=O)C2=C(Cl)C=CC(Cl)=C2)C=C1&&&
C1CNCCN1&CN&C1=CC=CC=C1^CN^CN&C&CN&C=O&C&&CC^C=O&C1=CC=CC=C1&&CC^CCl&C1=CC=CC=C1&&&C[NH3+]&[NH4+]&[NH2+]=O&&[NH3+][O-]&&
O=C(CN1N=NC(C2=CC=CC=C2NC(=O)C2=CC=CC=C2F)=N1)NCC1=CC=CO1&&&
CC&C1CCNCC1&CN&C1=NC=C2C=CSC2=N1&CC&&CC^NC=O^CC^CN&&&C1=CC2=C(C=C1)OCCO2&&&
CO&CO&C1=CC=CC=C1&CC&C&CC&C^CN^C=O&N&&CN^CN&CN&CC^CN^CC&C1=COC=C1&C&C1=COC=C1&&&C=O&&&&CC^CN&C1CNN=N1&C1=CC=CC=C1&&&
O=C(CN1C(=O)SC(=CC2=CC=CS2)C1=O)NC1=CC(O)=C(C(=O)O)C=C1&&&
CC&C1=CC=CC=C1&CC&C=C&CC&C&C=O&&CC^C1=CC=CC=C1&CBr&&CO^CO&C&C=O&&CC^C1=COC=C1&&&
CC&C&CC&&CC^C1=CC=CC=C1&CN&N&CN&C^CN^CC&C&C1=CC=NC=C1^CC^C=O&&&C&&CC^C=O&C1=COC=C1&&CN&&CN&C1CCCC1&&&
C1COCN1&CC&CN^NS^CN&O=[SH](=O)C1=CC2=C(C=C1)OCCO2&O=CC=O&&&CN&CN&CCC1=CC=CC=C1&&&
O=CC1=CC=CO1&CN&N&NC1=CC=C(Br)C=C1&&CN^CC1=CC=C([N+](=O)[O-])C=C1&&&
CC1=CC(N2N=C(C)C3=C2N=C(C2=CC=CS2)C=C3C(=O)O)=CC=C1&&&
CC1=CC(C)=C(NC(=S)NC(NC(=O)C2=CC=CC=C2C)C(Cl)(Cl)Cl)C=C1&&&
CC&CN&N&CN&CC1=CN(CC=O)C2=CC=CC=C12^CN^C=C&CC&O=C1CC(=O)N(C2=CC=CC=C2F)C(=O)N1&&&&&
CO&CO&CC&CO&CO&N#CCC=O&C=C&CC1=CN(CC2=CC=CC=C2)N=C1C1=CN=CC=C1&&&
CC&CO&CO&O=C1NC2=C(C=CC=C2)C1=O&CN&CC&C1=CC=C2OCCOC2=C1&&&
O=C1C2C(C3=CC=CC=C3)C=CC(C3=CC=CC=C3)C2C(=O)N1C1=CN=CC=C1&&&
CC&C1=CC=CC=C1&CN&C1CNCCN1^CC^CN&&&C&C=O&&CC^C1=CCNCC1&C=O&&C1=CC=CC=C1&&
C1=CC=CC=C1&C1CSCCN1&CN&C^C1=CC=CC=C1^C=O&&&&CC^CO&CO&C&C=O&&CC^C1=CC=NC=C1&&&
O=C1C2=C(C(C3=CC=CC=C3O)=N[NH]2)C(C2=CC=CC=C2F)N1CC1=CC=CO1&&&
CC1=CC(N2C(=O)CCC2=O)=CC=C1&CN&N&NC(=S)NC1=CC=C(Cl)C=C1&&CN^CC1=NN(C)C(C)=C1C&&&
CC&C1=NC2=C(C=CC=C2)C(C2=CC=CC=C2)N1&CBr&&CN^CC(=O)NN&&&
CC&C&C1CSCN1&C=S^CC&NN&&C=N^CN^CC&N&C1=CSC=C1&CN&&&C^NO^C=O&&&&CN^CN&&&
CO&CO&CC&CN&CN&COC1=CC=CC(CC=O)=C1&CN&N&CN&O=CCN1N=NC2=CC=CC=C21^CN&&CC1=CC=CS1&&&
CC1=CC(NC2=NC=NC3=CC=CC=C23)=C(O)C=C1.Cl&&&
C1=CC=CC=C1&CC&C#N^CC&&CS&O=CNC1=NN=C(S)S1&CC&C1=CC2=C(C=C1)SC=N2&&&
CC1=C(Br)C=CC(N)=C1&CN&CC=O&CO&CS(=O)(=O)C1=CC=C2N=NN(O)C2=C1&&&
O=C(O)C1=CC(C2=CC=C(C=NNC(=O)C(O)(C3=CC=CC=C3)C3=CC=CC=C3)O2)=C(Cl)C=C1&&&
CC&O=C1CCC2=C(C=CC=C2)N1&CC&&CC^C1=CC=CC=C1&CF&&&
NC1=C(S(=O)(=O)NC2=CC(C(F)(F)F)=CC(C(F)(F)F)=C2)C=C(Br)C=N1&&&
CC&C&CC&&CC^C1=CC=CC=C1&CN&N&CN&C^CN^CC&C&C1=CC=NC=C1^CC^C=O&&&C&&CC^C=O&C1=COC=C1&&CN&&CN&C1CCCC1&&&
C1=NNCC1&CC&C1=CSC=C1^CN&&C^CC^C=O&C1=COC=C1&&CC&&CCl&&&
CC(C)C1=CC=C(N(C(=O)C2=CSN=N2)C(C(=O)NC2CCCC2)C2=CN=CC=C2)C=C1&&&
CC&C&C=O&&CN^CN&C1=CCCC=C1&CO&CO^CO^C&CO^C1=NON=C1^C=O&C&&&&CC^C=O&&&&CC&&
CC&C1=C[NH]C=C1&CN&C1=CC=CC=C1^CC^C[NH3+]&&CC^[NH4+]&C&[NH2+]=O&C=O&&[NH3+][O-]&CC&&CCl&&&
C1=CC=CC=C1&CC&C#N^CC&&CS&O=CNC1=NN=C(S)S1&CC&C1=CC2=C(C=C1)SC=N2&&&
CO&CO&C1=CC=CC=C1&CC&CN^CO^CN&CO&CC&&&CC&C1=CC=C2[NH]C=CC2=C1&&&
CC1=CC=C(S(=O)(=O)C(N)=CCl)C=C1&CN&O=CC1=CC=CC=C1&&&
CC&CC&O=C(CC1=CC=CC=C1)NC1=C(C(=O)N2CCOCC2)C=CS1&CO&CO^CC&&&&
COC1=CC=CC(N2C(=O)C(=CC3=CC=C(C)O3)C(=O)NC2=S)=C1&&&
CCC(C)(C)NC=O&CC&O=C(CN1N=NC2=CC=CC=C21)N(CC1=CC=CC=C1)C1=CC=CC=C1&CO&&CN^CC(N)=O&&&
C1=CC2=C(C=C1)OCCO2&CN&CN&C&C=O&&CC^C1=COC=N1&CC&C1=CC=CC=C1&&&
CC1=CC(C(=O)CCl)=C(C)N1CC1=CC=CO1&&&
CN1N=CC(Cl)=C1C=O&CN&NC1=CC2=C(C=C1)OCO2&&&
CC1=C(C)C=C(O)C=C1&CO&CC=O&CN&NC1=CC=C(C(=O)O)C=C1N&CN&CC=O&CO&CC1=C(C)C=C(O)C=C1&&&
CO&CO&C1=CC=CC=C1&CS&S&O=S&&O=S&NS^C1CNCCN1&CN&C&C=O&&CN^CN&C1=CC=CC=C1&CO&CO&&&
CC&C&CC&&CN^NC=O&CC&CN&C1=CN=C(N2CCNCC2)N=C1&&&
C1=CC=CC=C1&CS&S^CC^O=S&C&&O=S^C=O&&NS&CN^CN&NN&C1=CC=CC=C1&C=N&CCl&CC&&&C1=CC=NC=C1&&&
CC&C1=CON=C1&CC&&CN^NS&S&O=S&&O=S&CS^C1=CC=CC=C1&CN&CN&C&C=O&&CN^CN&C1=CC=CC=C1&CCl&&CCl&&
CC&C1=CC=CC=C1&CC&C&C=O&&CC^[O-][N+]1=C2C=CC=CC2=C[NH]1&CO&CC&CC&NC=O&&&
CC&CC&C&CC&&CC^C1=CC=CC=C1&CN&N&NC=O&CC^CN^C1=COC=C1&C&&&CC&C1=CC=NC=C1^CC&&NC=O&CN&C1CCCC1&&&
CO&CO&C1=CC=CC=C1&CN&N&CN&CC^NS^C&S&C=O&O=S&&CN&O=S^CN&&CS^C1=CC=CC=C1&C1=CC=CC=C1&CCl&&&&CC^C&C=O&&CO^CO&&&
O=CN1CCOCC1&CC&CN&C1=CC=C2[NH]C=CC2=C1&CC&C=C1C(=O)NC(=O)NC1=O&CN&C1=CC=CC=C1&CF&&&
C1=CC=C2C=CC=CC2=C1&CC&C^CC^CC(F)(F)F&C^CN&CC^CC(F)(F)F&&&C^CO&CC^FCF&&&C^CO&CF^FCF&&&&&&CF&&
CO&CO&C1=CC=CC=C1&CC&C1=C[NH]N=C1^CO^CN&CO&&NS&&S&O=S&&O=S&CS^C1=CC=CC=C1&CF&&CF&CF&CF&CF&&
CC(=O)C1=C(O)C2=CC=CC=C2N1C&CO&O=CC1=CC=CO1&&&
CO&CO&C1=CC=CC=C1&CO&CO^CC^C&O=CN1CCC=N1&CF&CC&&CF^CCl^CC&&&&C1=CSC=C1&&&
C1=CC=CC=C1&CC&O=C1NC(=O)C2C1CC=CC2C1=CC=CC=C1&CN&C1=CC=NC=C1&&&
CC1=CC=C(C(=O)C2=C3C=CC([N+](=O)[O-])=CC3=[N+]([O-])N2CCC(N)=O)C=C1&&&
O=C(C1=CN=C2SC=CN12)N1CCN(C2=CC=CC=C2)CC1&CCl&&CCl&&
CO&CO&O=C(NC1=CC=CC=C1)C1=CC=NN=C1&CO&CO^CO&&CO^CCl&&&CCl&&
O=C(OC1=CC=CC=C1N1C(=O)CCC1=O)C1=CC=CO1&CCl&&&
CC&C1=NC2=CC=CC3=CC=CC(=C23)N1&CN&&&
CC1CCN(C2=NN3C(CCC(=O)NCCCOC(C)C)=NN=C3C=C2)CC1&&&
CO&CO&C1=CC=CC=C1&CC&C=N^CO^NN&&&CN&C&C=O&&CC^C&C=C&CC^CN^C1=CC=CC=C1&CN&C1=COCO1&C&&&C=O&&CC^C1=CC=CC=C1&&&
C1CNCCN1&CN&C1=CC=CC=C1^CN^CCl&C&&&C=O&&CC^C1=CN2C=CSC2=N1&CCl&&&
CC&CN&N&CN&C1=CC=CC=C1^NS^CO&S&CO&O=S&&&&O=S&CS^C1=NN=CS1&CN&CN&C&C=O&&CC^CO&CO&C1=CC=CC=C1&CC&&&
CC&O=C(CSC1=NC2=C(C=CS2)C(=O)[NH]1)NC1=CC=CC=C1&CO&CO^CC&&&&
C1=CC=CC=C1&C[NH3+]&O=[NH+][O-]^CC&&O=CO&CO&C1=CC=NC=C1&&&
CC&C1=CC=CC=C1&CC&&CC&CS^O=CN1CCN([SH](=O)=O)CC1^CC^CC&&&O=C1C=CC2=CC=CC=C2[NH]1&&&
CN&CN&C1=COC=N1&CC&C1=CC=CC=C1^CP^CCl&P&&&O=P&&CP^C1=CC=CC=C1^CP&&C1=CC=CC=C1&&&
CC&CC&O=C(CN1C(=O)CSCC1=O)NC1=CC=CC=C1&CC&CC^CC&&CCOC=O&&&
O=C(O)C1=CC=C(N2N=C(C3=CC=CC=C3)CC2C2=CC=CC=C2)C=C1&&&
CC1=C(C)C(NC2=NN=C(S)S2)=CC=C1&CS&CC=O&CN&NC1=C(Cl)C=C(C(F)(F)F)C=N1&&&
CC&CC&C1=NC(N2CCNCC2)=C2C3=C(CCCC3)SC2=N1&CC&&CN^O=CCCl&&&
COC1=C(OC(F)F)C=CC(C2CC(C3=CC=CS3)=NN2C(=O)CCl)=C1&&&
CC&CC&CN&C1=N[NH]N=N1&CN&CN&C&C=O&&CC^CO&CO&C1=CC=CC=C1&CC&C1CCCCC1&&&
COC1=CC=CC(C(C(=O)NC2=CC=C(F)C=C2)N(C(=O)CN2N=NC3=CC=CC=C32)C2CC2)=C1&&&
O=C(CN1N=NC2=CC=CC=C21)C1=CC=C(Br)C=C1&&&
C1=CC=CC=C1&CC&CN&C1=CNCC1&CC&C=C^C1=CC=CC=C1^C[NH3+]&&&[NH4+]&[NH2+]=O&&[NH3+][O-]&&
C1=CC=CC=C1&CN&NS^CS^S&S&O=S&O=S&&O=S&O=S&CS&NS^C1=CC=CC=C1&CN&CBr&C1=CSC=N1&&&&&
CC&CO&CO&C1=CC=CC=C1&CN&N&N[SH](=O)=O&CS^CN^C1=CC=CC=C1&CC&&&O=C1C=CC2=C(C=CC=C2)[NH]1&CC&&&
CO&CO&O=C(OC1=CN=CC=C1)C1=CC=CC=C1&&&
CC&CC&CC&C1=C[NH]N=N1&CN&C1=NON=C1^CC^CN&C&&&C=O&&CN^NN&C=N&CC&C1=CCCC=C1&CO&CO^C1=CC=CC=C1&&&&
COC1=CC=C(S(=O)(=O)N2CCN(C(=O)NC3=CC=CC=C3OC)CC2)C=C1&&&
C1CNCCN1&CN&C1=CC=CC=C1^CN^CC&C&C&C=O&CF&&CC&CF^C1=CCNCC1&&CF^C=O&&&&C1=CC=CC=C1&&
CCC1=NN=C(NS(=O)(=O)C2=CC=C(NC(=O)C=CC3=CC=C(F)C=C3)C=C2)S1&&&
COC1=CC2=C(C=C1)N(C)C(=O)C2=O&CC&C1=CC=C2OCCOC2=C1&&&
O=C(CN1C(=O)SC(=CC2=CC=CS2)C1=O)NC1=CC(O)=C(C(=O)O)C=C1&&&
C1=CC=CC=C1&CC&CC&CN&N&CN&CC^CN^CC&C&C1=CC=CC=C1&C=O&&&&CC^CCl&&&
C1=CC=CC=C1&CC&C&CC1=CC=CC=C1&&CN^NC=O&CC&CO&O=CO&CC&CC&CC&C1=CC=C2[NH]C=CC2=C1&&&
C1=CC=C2[NH]N=NC2=C1&CN&CC&C&C=O&&CN^N&CN&CC^CN^C1=CSC=C1&C&&&CC&C1=COC=C1^CC&&C&C=O&&CN^CN&CC&C1=COC=C1&&&
CC&C1=CC=CC=C1&CC&C^CN^C=O&CN&&CO^C&&&C=S&&CN^CN&C&C=O&&CC^C1=CC=CC=C1&CC&CO&CO&C1=CC=CC=C1&&&
COC(=O)C1=C(Cl)C=CC(NC(=O)CC2=CC=CC=C2[N+](=O)[O-])=C1&&&
C1=CC=CC=C1&CC&C1=CSC=C1&CC&C^CN^C=O&CN&&CO^C&&&C=O&&CC^C=C&CC&C1=CSC=C1&&&
CC&CO&CO&C1=CC=CC=C1&C1=CNCC1&C=O&&C=O&CN^CC&C1COCCO1&C1=CC=CC=C1&&&
O=C(NC1=CC2=C(C=C1)OCCO2)C1=C(C2=CC=CC=C2)OC=N1&&&
CO&O=CO&CC&CC&O=CN1CCOC2=CC=CC=C21&CC&C=C&CC&C1=CC=CC=C1&&&
CCN1C(COC2=CC=CC=C2)=NN=C1SCC(=O)C(C)(C)C&&&
CN1C=NC2=C1C=CC(O)=C2&CO&O=CC1=CC=CC=C1&&&
CCC1=NC(N2CCN(C(=O)CCl)CC2)=C2C3=C(CC(C)CC3)SC2=N1&&&
C1=CC=CC=C1&CC&C&CC&C1=CC=CC=C1^CN&&CN&C&C=O&&CC^CO&CO&C&C=O&&CC^CC&CC&C1=CNCC1&C1=CC=CC=C1&&&
CC1=C(C)C=C(C(=O)NCCN2CCOCC2)C=C1&&&
CC&C1=CC=CC=C1&CN&CN^CC^C1=CN=CN=C1&&&CN&C1COCCN1^C[NH3+]&&[NH4+]^CN^[NH2+]=O&&&&[NH3+][O-]&&
O=CC1=CC=CS1&CO&O=C1C=CC2=C(C=C(O)C=C2)O1&&&
CC&O=C(C1=CC=CC=C1)N1C=NC2=CC=CC=C21&CC&&&
CC&C1CCC2CNCC2C1&C=O&&C=O&CN^C1=CC=CC=C1&CCl&&CO^CO&C&C=O&&CC^C1=COC=C1&&&
CN&O=C(NC1=CC2=C(C=C1)OCO2)C1=CC=N[NH]1&CCl&&&
CC(=O)NC(C)C&CN&C1=CN=C(N2CCNCC2)N=C1&&&
CO&CO&NC1=C(C=O)C=C(C2=CC=CC=C2)S1&&&
CC&C1=CC=CC=C1&CO&CO&CC&C1=COC=N1&CC&C#N^CN&&CN&C1=CC=CC=C1&CO&CO&&&
CC&C1=CC=CC=C1&CC&&CN^NC1=NN=C(S)S1&CS&CC&NC=O&CN&C1=CC=NC=C1&CCl&&CC^C&FCF&&CF&&
CO&CO&CC&CN&NC=O&CC&C&CC&C1=CC=CC=C1^CN^CO&N&CO&NC=O&&&CC^CN^CN&CC&C1=CC=C2[NH]N=NC2=C1&C1=CSC=C1&&&&&
O=C(NC1=CC2=C(C=C1)OCCO2)C1=C(C2=CC=CC=C2)OC=N1&&&
CC&C&CC&&CC^C1NCC2CNCC1C2&C=O&&CN^C^CC^C=O&C^CN&CC^CC&C&C1=CC=CC=C1&&CC^C=O&C[NH3+]&&&&CC^[NH4+]&C1=CC=CC=C1&[NH2+]=O&C[NH3+]&&[NH3+][O-]^[NH4+]&&&[NH2+]=O&&[NH3+][O-]&&
CCC(C)C1=CC=C(N)C=C1&N&CN&O=CC1=CC=CO1^CN&&O=CCC1=CN=CC=C1&CN&CN&C1CCCC1&&&
CC&C&C=O&&CN^CN&C1=CC=CC=C1&CN&N&CN&C^CN^CC&C&C1=CC=CC=C1^CC^C=O&CO&C&&CC^CO^CO^C=O&CN&&&CO&&CN^C1CNN=N1&&&CN&C1=CC=CC=C1&CC&&&C1CCOC1&&&
CO&CO&C1=CC=CC=C1&CC&C1=NNCC1^CO^CN&CO&C^CC&&C=O&C1=CSC=C1&&CC&&CCl&&&
CCC&CO&NC1=CC(O)=C(Cl)C=C1Cl&CN&CC=O&CS&CS&CC=O&CN&NC1=CC=CC(C(F)(F)F)=C1&&&
COC1=CC2=C(C=C1)N(C)C(=O)C2=O&CC&C1=CC=C2OCCOC2=C1&&&
CC&C1=CC=CC=C1&CN&CN&C&C=O&&CC^CN&N&CN&&CN^C&C=O&&CC^C1=CC=NC=C1&CN&CN&C1=CC=CC=C1&CC&C&CF&&CF&CF&&
C1=CC=CC=C1&CC&C1=CCCCC1&CC&C1=CC=CC=C1^C1CCNC1&&C=O&&C=O&CN^C1=CC=NC=C1&&&
CCC&CO&NC1=CC(O)=C(Cl)C=C1Cl&CN&CC=O&CS&CS&CC=O&CN&NC1=CC=CC(C(F)(F)F)=C1&&&
CC&C1=CC=C2C(=C1)COC1=C2C=CC=C1&C=O&&CO^CO&CC&C&C=O&&CN^CN&C&CC&CC^CC^C1=CC=C2[NH]C=CC2=C1&C&&&C=O&&CO&&
CC&C1=CC=CC=C1&CC&C^CC^C=O&&&&CN^C1=NCCN1&C1=CC=CC=C1&&&
CCOC1=CC=C(NC(=O)CSC2=NC(NS(=O)(=O)C3=CC=C(C)C=C3)=CC(=O)[NH]2)C=C1&&&
CC&C1=CC=CC=C1&CN&CN&C&C=O&&CC^CN&N&CN&&CN^C&C=O&&CC^C1=CC=NC=C1&CN&CN&C1=CC=CC=C1&CC&C&CF&&CF&CF&&
C1CNCCN1&CN&C1=CC=CC=C1^CN^CCl&C&&&C=O&&CC^C1=C[NH]C=N1&CCl&&C1=CSCN1&&
CC&C1=CC=CC=C1&CO&CO&CC&C&C=O&&CN^NN&C=N&CC&C1=COC=C1&C[NH3+]&[NH4+]&[NH2+]=O&&[NH3+][O-]&&
CC&O=C(NC1=NN=C(S(=O)(=O)NC2=CC=CC=C2)S1)C1=CC=CC=C1&CC&&&
CC&C1=CC=CC=C1&CC&&CN^N[SH](=O)=O&CS&O=C1C=C[NH]C2=C1C=CC=C2&CC&O=CN1CCC2=CC=CC=C21&&&
O=C(C1=CC(Br)=CN=C1)N1CCN(S(=O)(=O)C2=CC=CC=C2C(F)(F)F)CC1&&&
CCN1C(=O)C(N)C2=C1C=CC(C)=C2&CN&CC=O^CN&&C1COCCN1&&&
CN&O=C1NC(=O)C2(CC3=C(C=CC=C3)N3CCNCC32)C(=O)N1&CN&&&
CC1=CC(C)=CC(NS(=O)(=O)C2=CC3=C(C=C2)[NH]C=C(C(=O)N2CCC4=CC=CC=C42)C3=O)=C1&&&
C1=CSC=C1&CC&C=C&C1CSCN1&C=O&&C=O&CN^CC&C&C=O&&CN^CN&C1=CC=CC=C1&CC&C^CO^C=O&&&&CO&&
CCCC1=C(C(=O)NN=CC2=C(OC)C=CC3=CC=CC=C23)N=NN1C1=NON=C1N&&&
CCCCC&CN&O=C1[NH]C(=O)C2=C(N=C(CN3CCN(CC4=CC=CC=C4)CC3)[NH]2)[NH]1&CN&&&
CC&C1=CC=CC=C1&CC&C&C=O&&CN^CN&C&C=C&C^CS^CCl&S&&CCl^O=S&&&&O=S&CS^C1=CC=CC=C1&&&
CC&C&CC&&CC^CS&S&O=S&&O=S&CS^C1=NSCN1&C1=NCCCN1&C=O&&C=C^CC^C=N^C1=CC=CC=C1&&&CO&CO&C&C=O&&CC^C1=COC=C1&&&
O=C(CCl)N=C1SC=CN1CC1=CC=CC=C1Cl&&&
CO&CO&C1=CC=CC=C1&CC&C=C^CO^C1=COCC1&CO^CO^C=O&&&CO&&C1=CC=CC=C1&&CO&CO&CC&C&C=O&&CN^C1CCNCC1&CC&C^C1=CC=CC=C1^C=O&&&&CO&&
CCCC&CO&O=CC1=CC=C(O)C=C1&CO&OC1=CN=CC=C1&&&
CC1=CC=C(C(=O)C2=C3C=CC(C(F)(F)F)=CC3=[N+]([O-])N2CCC(N)=O)C=C1&&&
CC1CCN(C2=NN3C(CCC(=O)NCCCOC(C)C)=NN=C3C=C2)CC1&&&
CS&CS&O=C(CC1=CC=CC=C1)NC1=CC=CC=C1&C[NH3+]&O=[NH+][O-]&&&
CC&CO&CO&C&C=O&&CC^C1CCNCC1&CN&C&C=O&&CC^C1=CC=CC=C1&C1=CSCCN1&C=C&CC^C=O^C1=CC=CC=C1&&&CC&&&
CC&C1=C[NH]C=C1&CC&C^CC^C=O&&CN&CC^C1=CC=CC=C1&CCl&C[NH3+]&&&O=[NH+][O-]&&&
O=C(CC1=CC(Cl)=C(Cl)C=C1)NC1=CN=CC=C1&&&
CC&C&CC&&CC^CS&S&O=S&&O=S&CS^C1=NSC2=NCCCN12&C=O&&C=C^CC^C=N^C1=CC=CC=C1&&&CO&CO&C&C=O&&CC^C1=COC=C1&&&
CS&CS&C1=NSC=N1&CN&CN&C&C=O&&CO^CO&CC&C1=CC=CC=C1&CCl&&&
S=C(NCC1=CC=CC=C1)NNC(=S)NC1=CC=CC=C1&CC&FC(F)F&&&
C1=CSC=C1&CC&O=CO&CO&O=C1C=CC2=C(C=CC=C2)O1&&&
CC&CC&C1CSCCN1&C=O&&C=O&CC^CC^CN&&CC&C&C=O&&CN^CN&C1=CC=CC=C1&CC&C&C=O&&CO^CO&CC&&&
COC1=CC(O)=C(C2=N[NH]C(C(F)(F)F)=C2C2=CC3=CC=CC=C3O2)C=C1&&&
CC&C1=CC=CC=C1&CC&&CS^S^CC^O=S&&&&O=S&NS^C=N&C1=CCCCC1&C=O&&CN^CN^C1=CC=CC=C1^C1=CC=CC=C1&&&CC&C&C=O&&CO&&
NC(=NS(=O)(=O)C1=CC(C(F)(F)F)=CC(C(F)(F)F)=C1)C1=CC=C(Cl)C=C1&&&
CC&C1=CC=CC=C1&CC&C&C=O&&CN^C1CNCCN1&CN&C1=CC=CC=C1&CN&CN&C&C=O&&CC^C1=CC=CC=C1&CO&CO^CO&&CO^CO&&CO&&&
O=C1[NH]C(C2CCNCC2)=NC2=C1N=NN2CC1=CC=C(OC(F)(F)F)C=C1&NS&O=[SH](=O)C1=CC=CC=C1F&&&
CC(C)(C)OC(=O)NCCC(=O)OC1=CC2=C(C=C1)C=CC(=O)O2&&&
O=C(CC1=CC=CC=C1)NCCCN1C=CN=C1&CCl&&CF&&
CC&CC&CO&CO&C&C=O&&CC^C1=CSC=C1&CC&C1=CC=CC=C1^CN^CC&CN&&CC^C&&&C=O&&CC^C1CC2CCC1O2&CC&C&C=O&&CO&&
CS(=O)(=O)N(CC1=CC=C(C(=O)NC2=CC=CC=C2SC2=CC=CC=C2)C=C1)C1=CC=CC=C1&&&
CC&C1=CC=CC=C1&CBr&&CN^CN^CBr^C&&&C=O&&CC^CO&NO&C1=CC=C2[NH]N=NC2=C1&CS&S&O=S&&O=S&CS&&
O=C1CC(N2CCN(CC=CC3=CC=CC=C3)CC2)C(=O)N1CC1=CC=CS1&&&
CC(C)(C)C1=CC=C(NC(=O)CSC2=N[NH]C(=O)N2C2=CN=CC=C2)C=C1&&&
CC&C1=CC=CC=C1&CC&C&C=O&&CC^C1=C[NH][NH+]=C1&CN&CC^[NH3+][O-]^CC&&C1=CCCC=C1^C&CC&C=O&C&&CN^CF&&&&CF&CF&&
CCN(CC)C1=CC(O)=C(C=NNC(=O)C2=C(C(C)C)N(C3=NON=C3N)N=N2)C=C1&&&
COC1=CC=C(N)C=C1&N&CN&O=CCCl^CN&&CC1=CC(=O)[NH]C2=CC=CC=C12&&&
COC1=CC=CC=C1C=CC(=O)C1=CC(Br)=CC=C1OC(=O)C1=CC=CO1&&&
CCCCCN1C(C)=NC2=C1C(=O)[NH]C(=O)N2C&CN&C1CNCCN1&CN&CC1=CC=CC=C1&&&
CC(=NN=C(N)S)C1=CC=CS1&CS&O=C1CCC(=O)N1C1=CC=C(Cl)C=C1&&&
C1=CC=CC=C1&CC&CN&C1=CC=C2[NH]C=CC2=C1&CC&C=C&C[NH3+]&O=[NH+][O-]&&&
CC1=CC=C(O)C=C1&CO&CC(=O)NN=CC1=CC=C([N+](=O)[O-])O1&&&
CC&C&CC&&CO^CO&C1=CC=CC=C1&CN&CN^CCl^C&&CCl^C=O&&&&CC^CS&CS&CC&C&C=O&&CN^CN&C1=CC=CC=C1&CC&C&CF&&CF&CF&&
C1=CC=NC=C1&CC&CN&NC=O&CC&C=C&CC&C1=CC=CC=C1&C[NH3+]&O=[NH+][O-]^CCl&&&&
CC&C1=CC=CC=C1&CC&&CN^N[SH](=O)=O&CS&O=C1C=C[NH]C2=C1C=CC=C2&CC&O=CN1CCC2=CC=CC=C21&&&
CC&C1=CC=CC=C1&CN&CN^CCl^C&&&C=O&&CN^CN&C1=CC=NC=C1&&&
CC&O=C1CCC2=C(C=CC=C2)N1&CC&&CC^C1=CC=CC=C1&CF&&&
CC&C1=CC=CC=C1&CN&CN&C1=CCCCC1&C=N&NS^C=O^S&&C1=CC=CC=C1^O=S&&&&O=S&CS^C1=CC=CC=C1&CC&C&C=O&&CO&&
COC1=CC(O)=C(C2=N[NH]C(C(F)(F)F)=C2C2=CC3=CC=CC=C3O2)C=C1&&&
CC&C1=COC=C1&CC&C=C1C(=O)NC(=S)NC1=O&CN&C1=CC=CC=C1&CO&CO&&&
CC&C1=CC2=C(C=C1)NCCCCCNCCNCCNC2&C=O&&C=O&CI&C[NH3+]^[NH4+]^C=O^[NH2+]=O&&CC&[NH3+][O-]^C^CC&&C=O&CC&&CN^C&&&C=O&&CN&&
O=CC1=CC=CC=C1Cl&CN&NC(=S)NC1=CC=C(N)C=C1&CN&O=CC1=CC(Cl)=CC=C1&&&
CC&C&CC&&CC^CC&C&C=O&&CN^CN&C&CC&C1=CC=CC=C1^CC^CCl&C1=CC=C2C=CC=CC2=C1&&&CO&&&
COC1=CC=CC(C(C(=O)NCC2=CC=CO2)N(CC2=CC=CO2)C(=O)CN2N=NC3=CC=CC=C32)=C1&&&
CO&O=CO&CC&C&CC&CC^CN^C1=CC=C2[NH]C=CC2=C1&NC=O&&&CC&O=C1C=CC2=CC=CC=C2[NH]1&&&
COC1=CC=C(NC=C2CCC3=CC=CC=C3C2=O)C=C1&&&
CC&C1=CC=CC=C1&CC&&CN^O=CN1CCNCC1&CC&O=C1C=CC2=CC=CC=C2[NH]1&&&
CC1=CC=CC=C1&CN&N&CN&CC1=CC=C(C(=O)O)C=C1^NS&&O=[SH](=O)C1=CC=C(Cl)C=C1&&&
CC&C1=CC=CC=C1&CN&CN^CCl^C&&&C=O&&CN^CN&C1=CC=NC=C1&&&
CC&C&CC&&CC&CC^C1=CCCCC1&C1=CON=C1&CC&C&C=O&&CN^CN&C1=CC=NC=C1&&&
CC&CO&CO&C&C=O&&CC^C1=CSC=C1&CC&C1=CC=CC=C1^CC&&CN^CN^N&CN&CN&C&&CN^C=O&&&&CC^CCl&&&
CC(=O)C1=C(N2CCCC2)[NH]C(C2=CC=CC=C2)=C1&&&
CC(C)(C)OC(=O)NCCC(=O)O&CO&O=C1C=CC2=C(C=CC=C2)O1&&&
CC&C1=CC=C2NCCC2=C1&C=O&&C=O&CN^CC&CO&CO&C1=CC=CC=C1&&&
CC&C1=CC=CC=C1&CN&CN^CC^C&&&C=S&&CN^CN&C&CC&C^CN^CCl&CN&&CCl^C&&CCl^C=O&&&&CC^C1=CC=CC=C1&CC&&&
CC&C&C=O&&CN^CN&C1=CC=CC=C1&CN&N&CN&C^CN^C=O&C&&CC^CC&CN&C1=CC=CC=C1^CC^C1=CC=C2[NH]N=NC2=C1&CO&C&&&CO^CO^C=O&&&CO&&CN&&CN&CC&C1CCOC1&&&
CC&C1=CC=CC=C1&CC&C&C=O&&CO^CO&C1=CC=CC=C1&C1=C[NH]C=N1&CN&&&
COC1=C(CC2=CN(C)C3=C2C=C(NC(=O)OC2CCCC2)C=C3)C=CC(C(=O)NS(=O)(=O)C2=CC=CC=C2C)=C1&&&
CC&C&CC&&CC^C=O&CN&CN&C&C=O&&CC^C1=C[NH]C=N1&CC&CC^C1=CCCCC1^C&&&C1=CC=CC=C1&&&CCl&&CCl&&
CC&CC&CC&CO&CO&C1=CC=CC=C1&CCl&&CC^CO&O=[SH](=O)NO&CS&C1=CC=CC=C1&CN&NC=O&CC&&&
O=C(C1=CC=CC=C1)C1=C2C=CC=CC2=[NH+][NH]1&[NH3+][O-]&&CN^CCC(N)=O^C[NH3+]&&O=[NH+][O-]&&&
C1=CC=CC=C1&CF&&CC^C=C&CC&C&C=O&&CC^C1=CC=CC=C1&CO&O=CO^CBr^CC&&&C1=COC=C1&&&
COC1=CC=CC=C1C(=O)NC1=NC2=CC=CC=C2S1&&&
O=S(=O)(NC1=CC=CC=C1)C1=CN=CC=C1&CC&FC(F)F^CBr&&&CN&CC^FC(F)F&&&
CC1=CC=C(C(=O)C2=C3C=CC([N+](=O)[O-])=CC3=[N+]([O-])N2CCC(N)=O)C=C1&&&
CC(=O)N(C)C1=CC=C(NS(=O)(=O)C2=C(Cl)C=CC(Cl)=C2)C=C1&&&
CC&O=C(NCCN1CCOCC1)C1=CC=CC=C1&CC&&&
CO&CO&CC&CN&CN&COC1=CC=CC(CC=O)=C1&CN&N&CN&O=CCN1N=NC2=CC=CC=C21^CN&&CC1=CC=CS1&&&
C1=CSC=C1&CC&O=CNC1=NC=CS1&CC&C1=CC=CC=C1&CCl&&&
CC&C1=CC=CC=C1&CS&S&O=S&&O=S&NS^C=N&C1=CCCCC1&C=O&&CN^CN^C1=CC=CC=C1^C1=CC=CC=C1&&&CC&C&C=O&&CO&&
CC&NC=O&CN&C1=CC=CC=C1&CN&N&NC=O&CC^CN^CN&C&C1=CC=C2[NH]N=NC2=C1&CC&&&C1=CC=CC=C1^CC^CO&NC=O&CO&CN&&&CC&C1CCOC1&&&
O=C(NNC1=CC=CC=C1)NC1=CC=CC=C1&CN&O=CCCl&&&
CC1=CC2=C(C=C1)N(CC(C)O)C1=C2CCCC1&CN&C1CCCNCC1&&&
C1=CC=CC=C1&CF&&CC^C=C&CC&C&C=O&&CC^C1=CC=CC=C1&CO&O=CO^CBr^CC&&&C1=COC=C1&&&
O=C(NC1=CC(C(F)(F)F)=C(OCC(F)(F)C(F)F)C=C1)C1=CC=CC=C1O&&&
C1=CC=CC=C1&CC&C&CC1=CC=CC=C1&&CC^NC(=S)NC=O&CN&C1=CC=CC=C1&CC&O=CO&&&
CCC(C=O)C1=CC=CC=C1&CN&NC1=CC=CC(C(F)(F)F)=C1&&&
O=C(OC1=CN=CC=C1)C1=CC=CC=C1[N+](=O)[O-]&&&
CC&C&CC&&CC^CC&NC=O&CN&C&CC&C1=CC=CC=C1^CC^CCl&C1=CC=C2C=CC=CC2=C1&&&CO&&&
CC&C&C=O&&CN^CN&C1=CNCC1&C=O&&CN^CC^C1=CC=CC=C1^CN&CBr&C1COCCN1&&&&&
CC(=O)NC(C)C&CN&C1=CN=C(N2CCNCC2)N=C1&&&
CC&C1=CC=CC=C1&CS&CS^CC^O=S&&&O=S&NS^CN&C&C=O&&CC^C1=CC=CC=C1&C1=CCOC=C1&C=O&&&
N=C1SC=CN1CC1=CC=CC=C1&CCl&&CCl&CN^O=CCCl&&&
OC1=C(CC2=C(O)C=CC(Cl)=C2)C=C(Cl)C=C1&&&
CC&C1=CC=CC=C1&CC&&CN^NC1=NC=CC(N2CCOCC2)=N1&CN&&C[NH3+]^O=[NH+][O-]&&&
C1=CC=C2C(=C1)CC1=CC=CC=C12&CC&CO&NC(=O)O&CN&C&CC&CC^CC^C1=CC=CC=C1&O=CO&CBr&&&&&
O=C1C2=C(C(C3=CC=CC=C3)=N[NH]2)C(C2=CC=CC=C2)N1CC1=CC=CO1&CO&&CF&&
O=C(CCl)N=C1SC=CN1CC1=CC=CC=C1Cl&&&
CO&CO&C&C=O&&CC^CO&CO&C1=CC2=C(C=CC=C2)CN1&C=O&&CN^CC&C&C=O&&CN^CN&CC&C1=CC=CC=C1&&&
CC1=C([SH](=O)=O)C2=C(O1)C(F)=C(F)C(F)=C2F&NS&NC1=CC=CC(C(F)(F)F)=C1&&&
COC1=C(N)C=C(C)C=C1&CN&CC=O&CS&CC1=CSC2=C1C(=O)[NH]C(S)=N2&&&
CC&CC&O=[SH](=O)NC1=NN=CS1&CS&C1=CC=CC=C1&CN&NC=O&CC&C=C&CC&C1=CC=CC=C1&CCl&&&
O=S(=O)(N=CC1=CC=CC=C1)C1=CC=CC=C1&CC&FC(F)F^CC&&FC(F)F^CN&&&CCl&&
O=C(CSC1=NC(C2=CC=CC=C2)=CC(=O)[NH]1)NC1=CC=CC=C1&CO&OC(F)(F)Cl^CC&&C#N&&&
C1CNCCN1&CN&C1=CC=CC=C1^CN&&C&C=O&&CC^C1=CCNCC1&C=O&&C1=CC=CC=C1&&
CC&CC&O=C1NC(=O)C2C1CN1C(=O)NC(=O)C21&CC&C1=CC=CC=C1^CN^CF&C1=CC=CC=C1^CN&&CF&C1CCCCC1&&&&&
CC&C1=CC=CC=C1&CO&CO^CN&&CN&C&C=O&&CC^CS&CS&C1=CN=CNC1&C=O&&C1=CSC=C1^CC&&&
O=C(NC(=S)NC1=CC=C(NC(=O)C2=CC=CC=C2)C=C1)C1=CC=CC=C1&CCl&&CCl&&
CC&C1=CC=CC=C1&C1=CCNC=C1&C=O&&CC^CN&N&CN&CC^CN^CC&CC&C1=CC=CC=C1&C1=NN=N[NH]1&&&CN&CC&C1CCOC1&&&
CO&CO&C&C=O&&CC^C1=CC=CC=C1&CN&CN^CCl^C&&&C=O&&CC^CC&C1=CC=CC=C1&C[NH3+]&[NH4+]&[NH2+]=O&&[NH3+][O-]&&
CCOC(=O)C1=C(C)N(S(=O)(=O)C2=CC=C(C)C=C2)C2=C1C(C(=O)O)=C(O)C=C2&&&
SC1=NC=NC2=C1C(C1=CC=CC=C1)=CS2&CS&CC=O&CN&NC1=CC=C(C(=O)O)C=C1&&&
COC1=CC=CC(C=NNC(=S)NC2=CN=CC=C2)=C1&&&
CC&C1=CC=CC=C1&CC&C&C=O&&CC^C1=C[NH][NH+]=C1&CN&CC^[NH3+][O-]^CC&&C1=CCCC=C1^C&C[NH3+]&C=O&[NH4+]&&CN^[NH2+]=O&&&&[NH3+][O-]&&
CC&C1=CC=C(C2=C[NH]N=C2C2=CC=CC=C2)C=C1&CO&C=C(C)CO^CO&&&&
CC&CC&CC&CC&CN&C1=NC2=C(CNCN2)[NH]1&C=O&&C=O&CN&CC^CN&C1CNCCN1&CN&CC&C1=CC=CC=C1&&&
CCOC1=CC=C(NC(=O)CSC2=NC(NS(=O)(=O)C3=CC=C(C)C=C3)=CC(=O)[NH]2)C=C1&&&
CN&N&CN&&NS^S&O=S&&O=S&CS^C1=CC=CC=C1&CN&CN&C&C=O&&CC^CS&CS&C1=CC=CC=C1&C1=CC=NC=C1&&&
CC&CO&O=CO&CC&C1=CC=C2C(=C1)C1=C(CNCO1)C1=C2OC=C1&CC&&CN^CC&C1=CC=NC=C1&&&
CO&CO&C1=CC=CC=C1&CO&CO^CO&&CO^CN&&CN&C&C=O&&CC^C1=NOCC1&CC&C1=CC=CC=C1&CBr&&&
CNC1=C(P(=O)(C2=CC=CC=C2)C2=CC=CC=C2)N=C(C2=CC=C(Cl)C=C2)O1&&&
C1=COCCO1&C1=CC=CC=C1&CN&CN&C&C=O&&CC^C1=COC=N1&CC&C1=CC=CC=C1&&&
CC&C1=CC=CC=C1&CC&C1=NNCC1&CN&C^CC^C=O&C1=CSC=C1&&CC&&CCl&&&
CC&C1=CC=CC=C1&CC&C^CC^C=O&&&&CN^C1=NCCN1&C1=CC=CC=C1&&&
O=C(CN1N=NC2=CC=CC=C21)C1=CC=CC=C1&CBr&&&
C1=CC=CC=C1&CC&C=C^CF^CC&&&C&C=O&&CC^C1=CC=CC=C1&CBr&&CO^CO&C&C=O&&CC^C1=COC=C1&&&
CN(CCC1=CC=CC=C1)C(=O)C1=NOC(COC2=CC=CC(C(F)(F)F)=C2)=C1&&&
CC&C1=CC=CC=C1&CO&CO&CC&C1=COC=N1&CN&CN^CC^C1=CC=CC=C1&C#N&CO&&&CO&&&
COC1=C(O)C=CC(C=NNC(=O)CN)=C1&CN&O=CC1=CC=CC=C1^C=C&&CC1=CC2=C(C=C1)OCO2&&&
CC&C1=CC=CC=C1&CC&&CN^NC1=NN=C(S)S1&CS&CC&NC=O&CN&C1=CC=NC=C1&CCl&&CC^C&FCF&&CF&&
CC&CO&O=CO&CC&C1=CSC=C1&CN&&CC^C1=CC=CC=C1&&&
CS&CS&C1=NSC=N1&CN&CN&C&C=O&&CO^CO&CC&C1=CC=CC=C1&CCl&&&
CC&C&C=O&&CN^CN&C1=CC=CC=C1&CN&N&CN&C^CN^CC&C&C1=CC=CC=C1^CC^C=O&CO&C&&CC^CO^CO^C=O&CN&&&CO&&CN^C1CNN=N1&&&CN&C1=CC=CC=C1&CC&&&C1CCOC1&&&
CN(CCC1=CC=CC=C1)C(=O)C1=NOC(COC2=CC=CC(C(F)(F)F)=C2)=C1&&&
CC&O=C(OC1=CC=CC=C1C(=O)C=CC1=CC=CC=C1)C1=CC=CO1&CBr&&&
CC&O=C1C(NC2=CC=CC=C2)=CC(=NS(=O)(=O)C2=CC=CC=C2)C2=CC=CC=C12&CC&O=CO&&&
O=C(COC1=CC=C(S(=O)(=O)N2CCCCC2)C=C1)NC1=CC=CC=C1F&&&
CC&C&CC&&CC&CO^CO&C&C=O&&CN^CN&CC&C1=CC=CC=C1&CC&CN&CN&C&C=O&&CC^C1=C[NH]C=N1&CC&C&C=O&&CN^CN&C&CC&CC^CC^C1=CC=CC=C1&C&&&C=O&&CO^CO&CC&C1=CC=CC=C1&&&
CC&CC&O=[SH](=O)NC1=NN=CS1&CS&C1=CC=CC=C1&CN&NC=O&CC&C=C&CC&C1=CC=CC=C1&CF&&&
CC&CC&C1=CC2=C(C=CC=C2)OC1&C=O&&CO^CO&C&C=O&&CC^C1=COC=C1&&&
CO&CO&C1=CC=CC=C1&CN&N&NC=O&CC^CN^CCl&CC&&&O=C1C=CC2=CC=CC=C2[NH]1&&&
CO&CO&C1=CC=CC=C1&CN&N&CN&CC^NS^C&S&C=O&O=S&&CN&O=S^CN&&CS^C1=CC=CC=C1&C1=CC=CC=C1&CCl&&&&CC^C&C=O&&CO^CO&&&
CO&CO&C1=CC=CC=C1&CN&N&CN&CC^NS^C&S&C=O&O=S&&CN&O=S^CN&&CS^C1=CC=CC=C1&C1=CC=CC=C1&CCl&&&&CC^C&C=O&&CO^CO&&&
O=S(=O)(NC1=CC=CC=C1)C1=CC=C(NNC(=S)NC2=CC=CC=C2)C=C1&CC&O=CO^CO&&OC(F)F^C[NH3+]&&O=[NH+][O-]&&&
COC1=C(OC)C(OC)=C(N)C=C1&CN&O=CCN1C(C=O)=CC2=C1C=CS2&CO&CO&&&
O=C(NC1=NC(C2=CC=CS2)=CS1)C1=CC=CC=C1&CCl&&&
C1=CC=C(CCNCCC2=CC=CC=C2)C=C1&CN&O=CCCl&&&
CC&C1=CC=CC=C1&CS&S&O=S&&O=S&NS^C=N&C1=CCCCC1&C=O&&CN^CN^C1=CC=CC=C1^C1=CC=CC=C1&&&CC&C&C=O&&CO&&
C1=CC=C2[NH]N=NC2=C1&CN&CC&C&C=O&&CC^C1=CC=CC=C1&CCl&&&
CC&NC=O&CN&C1=CC=CC=C1&CN&N&NC=O&CC^CN^CN&C&C1=CC=C2[NH]N=NC2=C1&CC&&&C1=CC=CC=C1^CC^CO&NC=O&CO&CN&&&CC&C1CCOC1&&&
CO&CO&C1=CC=CC=C1&CC&C&CC&C^CN^C=O&N&&CN^CN&CN&C^CN^C1=CC=CC=C1&C=O&C1CC1&CF&&CC&&&&CN&C1=CC=C2[NH]N=NC2=C1&&&
C1=CC=CC=C1&CC&CC&CC&CN&O=C1NC2=CC=CC=C2C1=O&&&
CNC(=O)C(=O)NCCN(C)C&CC&O=S(=O)(C1=CC=CC=C1)N1CCOC1&CO&CO&&&
CC1=CC(Br)=C(N)C(Br)=C1&CN&CC=O&CO&CS(=O)(=O)C1=CC=C2N=NN(O)C2=C1&&&
CC1=C(Br)C=CC(NC(=O)CON2N=NC3=CC=C(S(C)(=O)=O)C=C32)=C1&&&
CC1=CC(C=O)=CC=C1&CN&NC1=NN=C([SH](=O)=O)S1&NS&CC1=CC(N)=CC=C1&&&
C1=CC=CC=C1&C1CNN=N1&CN&CC&C&C=O&&CC^C1=CC=CC=C1&CCl&&&
COC1=CC(C)=CC(OC)=C1&CN&CN&CCC1=C[NH]C2=CC=CC=C12&&&
CCCCNC(=O)NO&CN&S=C1SCCN1N=CC1=CC=CC=C1&CN&CNC^C&&CC&&CC&&
CC(=O)NC1=C(OC(C)=O)C2=NON=C2C(OC(C)=O)=C1&&&
C1=NC2=CC=CC=C2C1&C=C&CC&C1=CNCNC1&C=O&&C=O&CN^C1=CC=CC=C1^CO^CF&&&&&
CC&O=C(C1=CC(=O)[NH]C2=CC=CC=C12)N1CCN(S(=O)(=O)C2=CC=CC=C2)CC1&CC&&CC&CC&&
C1=CCCC=C1&C1=C[NH][NH+]=C1&[NH3+][O-]&&CN^CC^CC^CC&C&C&C=O&C=O&&CC&CN^C1=CC=CC=C1&&&CCl&&CN&CCl&&
CN&N&CN&CC1=CC(C=O)=NO1^CN^CO&CCC1=CC=CC=C1&OC1=CC=CC(C(F)(F)F)=C1&&&&&
O=C(CSC1=NC=NC2=C1C(C1=CC=CC=C1)=CS2)NC1=CC=C(C(=O)O)C=C1&&&
CC&CO&CO&C1=CC=CC=C1&C1=CNCC1&C=O&&C=O&CN^CC&C1COCCO1&C1=CC=CC=C1&&&
CC1=CC=C(CC=O)O1&CN&CN^CN^CC1=CC=CO1&N&&&COC1=CC=CC=C1N&&CN^O=CCN1N=NC2=CC=CC=C21&&&
CCC(C)(C)NC(=O)C(C1=CC=CN1C)N(C(=O)CN1N=NC2=CC=CC=C21)C1=CC=C(NC(C)=O)C=C1&&&
C1COCCN1&NS&S&O=S&&O=S&CS^C1=CSC=C1&CC&CC&C&C=O&&CN^CN&C1=CSC=C1&CC&C1=CC=CC=C1^CC&&C&C=O&&CN&&
CC&C&C=O&&CN^CN&C1=CC=CC=C1&CN&N&CN&C^CN^C=O&C&&CC^CC&CN&C1=CC=CC=C1^CC^C1=CC=C2[NH]N=NC2=C1&CO&C&&&CO^CO^C=O&&&CO&&CN&&CN&CC&C1CCOC1&&&
CO&CO&C1=CC=CC=C1&CC&CC&CN&CN&C&C=O&&CC^C&C=O&&CN^CN&CC&C1COCN1&NS&S&O=S&&O=S&CS^C1=CC2=C(C=C1)OCCO2&&&
CC&C1=CC=CC=C1&CC&&CS^S^CC^O=S&&&&O=S&NS^C=N&C1=CCCCC1&C=O&&CN^CN^C1=CC=CC=C1^C1=CC=CC=C1&&&CC&C&C=O&&CO&&
CC&C&CC&&CC&CC^C1=CC=CC=C1&CN&CN&C&C=O&&CC^CS&CS&C1=NNCN1&C=O&&CN^C1=CC=NC=C1&&&
CO&CO&C1=CC=CC=C1&CN&NC=O^CO^CC&CO^CO^ClC1=NN=C(Cl)C=C1&&&CO&&&&&
CC&O=CN1C=CC2=CC=CC=C21&CN&N&NC=O&CC^CN^CCl&C1=CC=CC=C1&&&C[NH3+]&O=[NH+][O-]&&&
CC(C)(C)OC(=O)NCC1=CC=C(CNC(=O)C2=C(C(=O)NC(CC3=CC=CC=C3)C(=O)OCC3=CC=CC=C3)N=C[NH]2)C=C1&&&
CC&CO&O=CO&CC&C1=CC2=C(N=CC3=C2CCCC3)O1&CN&&CC^CC&C&CC&&CC&&
CC(=O)C1=C(N2CCCC2)[NH]C(C2=CC=CC=C2)=C1&&&
CC&C&C=O&&CN^C1=CC=C2[NH]C=CC2=C1&CN&N&CN&C1=CC=CC=C1^CN^C[NH3+]&C&[NH4+]&C=O&[NH2+]=O&&CC&[NH3+][O-]^CCl&&&&&
C1CNCCN1&CN&CC^CN^C=C&C1CCNC1&CC&C=O&C1=CC=CC=C1&&C=O&&&CN^CC&C1=CSC=C1&&&
CCC1=CC=CC=C1&CN&N&CN&O=CCN1N=NC2=CC=CC=C21^CN&&O=CCC1=CC=CO1&CN&CN&CC1=CC=CO1&&&
COC1=C(OC)C=C(C2=NC3=C(C=C(Br)C=C3)C(C3=CC=CC=C3)N2CC(=O)NN)C(OC)=C1&&&
CO&CO&C1=CC=CC=C1&CC&C&C=O&&CO^CO&C1=CC=NC=C1&&&
[O-][N+]1=C2C=CC=CC2=C[NH]1&CC&C^CN^C=O&CC&&CC^CC&C1=CC=CC=C1&NC=O&CCl&&&&&
COC1=CC(O)=C(C2=N[NH]C(C(F)(F)F)=C2C2=CC3=CC=CC=C3O2)C=C1&&&
CO&CO&C1=CC=CC=C1&CC&C&CC&CC^CC^CN&C1=CC=CC=C1&N&&&CN&CC^CN^C1=CC=CC=C1&C&CO&C=O&CO^CO&CC&&CO&CCl&&&&&
CC&C1=CC2=C(C=C1)NCCCCCNCCNCCNC2&C=O&&C=O&CI&C[NH3+]^[NH4+]^C=O^[NH2+]=O&&CC&[NH3+][O-]^C^CC&&C=O&CC&&CN^C&&&C=O&&CN&&
O=C1Br)C=CC(N2C(=O)C4=CC=CC=C3)C=CC2C2=CC=C(Cl)C=C2)=C1&&&
CC1=CC(=O)OC2=C1C=CC(NC(=O)C1=CC=CC=C1OC(F)F)=C2&&&
O=C(CCl)N1N=C(C2=CC=CS2)CC1C1=CC=CO1&&&
CN&C1CNCCN1&C1=CNCCC1&C1=CC=CC=C1&CN^C1CNCNC1&&C=O&&C=O&C=O&&
CO&CO&O=C(NCCC1=CC=CC=C1)C(=O)NCC1OCCN1S(=O)(=O)C1=CC2=C(C=C1)OCCO2&&&
CN&N&CN&C^CN^C=O&CC&&CC^CC&C1=CON=C1&C1=CC=CC=C1&CC&&&CO&CO&C1=CC=CC=C1&CC&C&CF&&CF&CF&&
CO&CO&C1=CC=CC=C1&CC&C&C=O&&CN^CN&C1=NCCS1&C1=CC=CC=C1&&&
CC&C1=COC=N1&CC&C1=CC=CC=C1&CS&S&O=S&&O=S&NS^C1CNCCN1&CN&C1=CC=CC=C1&&&
CN&O=C1N=C2[NH]N=C(C3=CC=CC=N3)N=C2C(=O)[NH]1&CN&&&
CCCOC(=O)C1=C(NC(=O)C2C3CCC(O3)C2C(=O)O)SC=C1C1=C(C)C=C(C)C=C1&&&
CC&C&CCC&&CO^O=CO&CC&C&CC&CC^CN^C1=CC=CC=C1&NC=O&&&CC&C1=C[NH]C=N1&CC&NC=O&CN&C&CC&CC^CC^C1=CC=CC=C1&O=CO&&&CO&CC&C1=CC=CC=C1&&&
CC&C&CC&&CC^C1=CC=CC=C1&CN&N&CN&C^CN^CC&C&C1=CC=NC=C1^CC^C=O&&&C&&CC^C=O&C1=CSN=N1&&CN&&CN&C1CCCC1&&&
CC&CC&CC&CC&CN&C1=C[NH]C=N1&CC&CN^C1=CNCNC1^C1CNCCN1&C=O&CN&&C=O^CC&&CN^C1=CC=CC=C1&&&&&
CC&C&CCC&&CC^C1=CC=CC=C1&CN&NC=O&CC&CS&O=C1[NH]N=C(S)[NH]1&CN&C1=CC=NC=C1&&&
C1=CC=CC=C1&C[NH3+]&O=[NH+][O-]^CC&&C=C&CC&C=NN1C=N[NH]C1=S&CC&C1=COC=C1&&&
CC&C1=CC=CC=C1&CO&&CN^CN&C1=NC=NCC1&C1=CC=CC=C1&&&
O=C(NN=CC1=C(O)C=CC2=CC=CC=C12)C1=CC(Br)=CN=C1&&&
CO&CO&C1=CC=CC=C1&CC&C&CC&C^CN^C=O&N&&CN^CN&CN&C1CC1^CN^C1=CC=CC=C1&&&C&CF&C=O&&&&CC^CN&C1CNN=N1&C1=CC=CC=C1&&&
CCOC1=CC=C(N(CC2=CC3=C(C=C(C)C=C3)[NH]C2=O)S(=O)(=O)C2=CC=CC=C2)C=C1&&&
CC1=CC(C)=C(C)C([SH](=O)=O)=C1C&NS&C1CNCCN1&CN&O=CC1=CC(=O)[NH]C2=CC=CC=C12&&&
CC&O=S(=O)(C=NNC1=CC=CC=C1)C1=NSC=C1&CC&FC(F)F^CC&&C#N^CC&&C#N&&&
CO&CO&C1=CC=CC=C1&CN&N&CN&CC^NS^C&S&C=O&O=S&&CN&O=S^CN&&CS^C1=CC=CC=C1&C1=CC=CC=C1&CCl&&&&CC^C&C=O&&CO^CO&&&
COC1=CC=C(N2CCNCC2)C=C1&CN&O=CC1=CC(=O)[NH]C2=CC=CC=C12&&&
C1CCNCC1&NS&S&O=S&&O=S&CS^C1=CC=CC=C1&CO&CO&CC&C&C=O&&CN^CN&C1=CC=CC=C1&CF&&&
COC1=C(OC)C=C2C(=C1)CCNC2C1=C(F)C=CC(Br)=C1&CN&O=CCCl&&&
COCCNC=O&CC&O=C(CN1N=NC2=CC=CC=C21)N(CC1=CC=CC=C1)CC1=CC=CS1&CO&CO&&&
C1=CC=CC=C1&CC&C&CC&C1=CC=CC=C1^CC&&C&C=O&&CN^CN&C&C=S&&CN^CN&C1=CC=CC=C1&CC&C&C=O&&CO&&
C1=CC=CC=C1&C[NH3+]&O=[NH+][O-]^CC&&C=C&CC&C=NN1C=N[NH]C1=S&CC&C1=COC=C1&&&
CC&C1=CC=CC=C1&CC&&CS^S^CC^O=S&&&&O=S&NS^C=N&C1=CCCCC1&C=O&&CN^CN^C1=CC=CC=C1^C1=CC=CC=C1&&&CC&C&C=O&&CO&&
CCCC1=C(C(=O)NN=CC2=C(OC)C=CC3=CC=CC=C23)N=NN1C1=NON=C1N&&&
CC&C&CC&&CO^CC(C)O[PH](=O)O&CP&C&O=C1C=CCC=C1Cl&CCl^CN&&N[SH](=O)=O&CS&C1=CC=CC=C1&CCl&&&
CO&CO&CC=O&CO&O=CCN1C=CC2=C(C=CC=C2O)C1=O&CN&CN&CC1=CC=CC=C1&&&
CC&C&C=O&&CN^C1=CNCC1&CN&N^C1=CC=CC=C1^CN&&&C1=CC=CC=C1^CN^C[NH3+]&C&[NH4+]&C=O&[NH2+]=O&&CC&[NH3+][O-]^CCl&&&&&
CC&C1=C[NH]C=C1&CN&CC^CC^C1=COC=C1&&CC&&C&C=O&&CC^CCl&&&
CC&C1=CC=CC=C1&CC&&C1=CNCCC1^C=O&&CC^C1=CC=CC=C1&CF&&&
COCCNC=O&CC&O=C(CN1N=NC2=CC=CC=C21)N(CC1=CC=CC=C1)CC1=CC=CS1&CO&CO&&&
CC(=O)N(C1=CC=C(C(F)(F)F)C=C1)S(=O)(=O)C1=CC=C(N2C(=O)CCC2=O)C=C1&&&
C1=CC=CC=C1&C1CNN=N1&CN&CC&C&C=O&&CC^C1=CC=CC=C1&CBr&&&
CC(C)C&CC&O=CC1=NOC2=C1CCCC2&CN&NC1=CN=CC=C1&&&
CC&C1=CC=CC=C1&CN&CN&C&C=O&&CC^CN&N&CN&&CN^C&C=O&&CC^C1=CC=NC=C1&CN&CN&C1=CC=CC=C1&CC&C&CF&&CF&CF&&
CC&C1=CCOC=C1&C=O&&C1=CC=CC=C1^CN&CN&C&C=O&&CC^CC&C1=CC=CC=C1&C[NH3+]&[NH4+]&[NH2+]=O&&[NH3+][O-]&&
CC1=CC(N2N=C(C)C3=C2N=C(C2=CC=CS2)C=C3C(=O)O)=CC=C1&&&
CC&C1=CON=C1&CN&N[SH](=O)=O^CC^CS&&&C1=CC=CC=C1&CN&NC(N)=O&CN&C1=CC=CC=C1&CCl&&CCl&&
CC&C1=CC2=C(C=C1)C1=C(CCCC1)[NH]2&CN&CC&C&CC&CN^CO^C1CCCNCC1&&&&&
C1=CC=NC=C1&CN&CN&C&C=O&&CC^CC&C1=CC=CC=C1&CCl&&CCl&&
CC&CO&CO&C1=CC=CC=C1&CN&NC=O&CC&CS&O=C1C=CN=C(S)[NH]1&CN&N[SH](=O)=O&CS&C1=CC=CC=C1&CC&&&
CO&CO&C1=CC=CC=C1&CC&C=C&C&CC&C#N^CC&&C1=CC=C2[NH]C=CC2=C1&&&
CC&C1=CC=CC=C1&CN&CN&C1=CCNN=C1&C=O&&CN^C1C2CC3CC1CC(C2)C3^CCl^CC&&&CC&C&C=O&&CO&&
O=C(NC1=CC=CC=C1)C1=CC=CC=C1&CO&OCC(F)(F)C(F)F^CC&&FC(F)F^CO&&&&
CC&C&CC&&CC^CC&C&CC&C^CN^C=O&CN&&CO^C&CO&C=O&C&&CC^CC&C1=C[NH]C=N1&&CC^CC&&CC^C&&&C=O&&CN^CN&C&CC&CC^CC^C1=CC=CC=C1&C&&&C=O&&CO^CO&CC&C1=CC=CC=C1&&&
CN(CCC1=CC=CC=C1)C(=O)C1=NOC(COC2=CC=CC(C(F)(F)F)=C2)=C1&&&
CO&CO&C1=CC=CC=C1&CC&C&CC&C^CN^C=O&N&&CN^CN&CN&C1CC1^CN^C1=CC=CC=C1&&&C&CF&C=O&&&&CC^CN&C1CNN=N1&C1=CC=CC=C1&&&
C1CCSC1&C1=C[NH]N=C1&CN^S^C1=CC=CC=C1^CN^O=S&CCl&CN&&O=S&&C&&&C=O&&CC^C1=CC=CC=C1&C1=COCO1&&&
CC1=CC(N2N=C(C)C3=C2N=C(C2=CC=CS2)C=C3C(=O)O)=CC=C1&&&
CN&CN[SH](=O)=O&CS&C1=CC=CC=C1&CN&NC=O&CC&CS&CS&C1=CC2=C(C=C1)N=CC=C2&&&
CC&C1=CC=CC=C1&CN&CN^CC^C&&&C=S&&CN^CN&C&CC&C^CN^CCl&CN&&CCl^C&&CCl^C=O&&&&CC^C1=CC=CC=C1&CC&&&
O=[N+]([O-])C1=CC=CC=C1C=CC=NN1C(C2=CC=CO2)=N[NH]C1=S&&&
CC(C)CS(=O)(=O)C1=NSC2=NC(=O)CC(=N)N21&C=C&CC1=CC=C(O)C=C1&CO&O=CC1=CC=CO1&&&
COC1=C(OC)C=C2C(=C1)CCNC2C1=C(F)C=CC(Br)=C1&CN&O=CCCl&&&
C1=CC=CC=C1&C1CNN=N1&CN&CC&C&C=O&&CN^N&CN&CC^CN^C1=CSC=C1&C&&&CC&C1=COC=C1^CC&&C&C=O&&CN^CN&CC&C1=COC=C1&&&
FC1=CC=C(S)C=C1&CS&CC=O&CN&NC1=CC2=C(C=C1)C(=O)NC2=O&&&
C1=CC2=C(C=C1)OCCO2&CN&CN&C&C=O&&CC^C1=COC=N1&CC&C1=CC=CC=C1&&&
C1=CC=CC=C1&CC&C^C[NH3+]^C=O&[NH4+]&&CO^[NH2+]=O&CO&&[NH3+][O-]^C1=CC=NC=C1&&&&&
CC1=CC=C(NC2=C(Cl)C(=O)N(C34CC5CC(CC(CC(=O)O)(C5)C3)C4)N=C2)C=C1&&&
COC1=CC=C(N(CC2=CC3=CC=CC=C3[NH]C2=O)S(=O)(=O)C2=CC=C(OC)C=C2)C=C1&&&
CO&CO&O=C1C(=CC2=CC=CC=C2)OC2=C1C=CC(OCC(=O)N1CCC3=CC=CC=C3C1)=C2&CC&O=CO^CO&&CO^CO&&CO&&&
CC&C1=CC=CC=C1&CC&C&C=O&&CC^CS&CS&C1=NN=C[NH]1&CN&CC^CC^C1=COC=C1&CN&&&CN&C1=CC=CC=C1&CC&&CC&&
CC&C&C=O&&CN^CN&C1=CC=CC=C1&CN&N&CN&C^CN^C=O&C&&CC^CC&CN&C1=CC=CC=C1^CC^C1=CC=C2[NH]N=NC2=C1&CO&C&&&CO^CO^C=O&&&CO&&CN&&CN&CC&C1CCOC1&&&
CO&CO&C1=CC=CC=C1&CN&N[SH](=O)=O&CS&NC1=NC2=C(C=CC=C2)O1&CN&C1=CC2=C(C=C1)OCCO2&&&
CC&C1=COC(C2=NNC(C3=CC=CO3)C2)=C1&CN&O=CCCl&&&
CC&C&CC&&CO^CO&C1=CC=CC=C1&CN&CN^CCl^C&&CCl^C=O&&&&CC^CS&CS&CC&C&C=O&&CN^CN&C1=CC=CC=C1&CC&C&CF&&CF&CF&&
CCCCC&CN&O=C1[NH]C(=O)C2=C(N=C(CN3CCN(CC4=CC=CC=C4)CC3)[NH]2)[NH]1&CN&&&
CC&C1=CC=CC=C1&CN&CN^CC^C&&&C=S&&CN^CN&C&CC&C^CN^CCl&CN&&CCl^C&&CCl^C=O&&&&CC^C1=CC=CC=C1&CC&&&
COC1=CC=C(COC2=C(OC)C=C(C3C(S(=O)(=O)C4=CC=CC=C4)CON3C)C=C2)C=C1&&&
CC&O=C(CC1=CC=CC=C1)NC1=CC2=C(C=C1)C=CC(=O)O2&C[NH3+]&O=[NH+][O-]&&&
CC&CO&O=CO&CC&O=CN1CCCCC1&CC&C=C1SC2=C(C=CC=C2)NC1=O&CC&C1=CC=CC=C1&CC&&&
CC&O=C1C(NC2=CC=CC=C2)=CC(=NS(=O)(=O)C2=CC=CC=C2)C2=CC=CC=C12&CC&O=CO&&&
CC&C1=NC2=C(C=CC=C2)CN1&CBr&&CN^CC^CC^C&C1=CC=CC=C1&C=O&&&&CN^NN&&&
C1=CC2=C(C=C1)SC=N2&CC&O=CO&&&
CO&CO&C1=CC=CC=C1&CN&C1CNCCN1&CN&CC&C&CC&CO^CO^CO&&&C1=CC=C2C=CC=CC2=C1&&&
CC&C1=CC=CC=C1&CC&C1=C[NH]N=C1&CN&CN^CN^C&C1=CC=CC=C1&C=O&&&&CC^CCl&&&
C[NH3+]&C1=CCC[NH+]=C1&C1=CC=CC=C1&C[O-]&&CBr&&
CCOC1=CC=C(NC(=O)CSC2=NC(NS(=O)(=O)C3=CC=C(C)C=C3)=CC(=O)[NH]2)C=C1&&&
CC1=CC(N2C(N)=C(C#N)C(C#N)(C#N)C2C2=CC=CC=C2)=CC=C1&&&
O=C(NC1=C2CS(=O)(=O)CC2=NN1C1=CC(Cl)=CC=C1)C1=CC2=C(C=C1)OCO2&&&
CC&C1=COC=C1&CC&C&C=O&&CC^C1=CCNC1&C=O&&CC^C1=CC=CC=C1^CN^CO&CC^CO^CO&C1=CC=NC=C1&&&C&&&CC&&CC&&
N#CC1=C(NC(N)=S)SC2=C1CCC2&CN&O=CC1=CC=CC=C1&&&
O=CC1=CC=CS1&CO&O=C1C=CC2=C(C=C(O)C=C2)O1&&&
O=C1C2C(C3=CC=CC=C3)C=CC(C3=CC=CC=C3)C2C(=O)N1C1=CN=CC=C1&&&
C=C1C=NC2=CC=CC=C12&CC&O=C1C=C[NH]C(=O)[NH]1&CO&&CN^C1=CC=CC=C1&CF&&&
C1COCCN1&CN&C&C=O&&CC^CN&C1=CC=C2[NH]C=CC2=C1&CC&C=C&C1CNCNC1&C=O&&C=O&C=O&CN^C1=CC=CC=C1&CF&&&
C1=CC=CC=C1&CC&CN&CN&C&C=S&&CN^NN&CN&C&C=S&&CN^CN&C1=CC=CC=C1&CC&C&CF&&CF&CF&&
CS&S&O=S&&O=S&NS^N&CN&CC^CN^C1=CC=CC=C1&C1=CC=CC=C1&CC&&&C&C=O&&CN^CN&C1=CC=CC=C1&CS&CS&C1=CC=CC=C1&&&
CC&CO&O=CO&CC&C1=CSC=C1&CN&&CC^C^CC^CC(F)(F)F&C1=CC=CC=C1&&CC&&C^CO^FCF&&&&CF&&
CC&C&CCC&&CO^O=CO&CC&C&CC&CC^CN^C1=CC=CC=C1&NC=O&&&CC&C1=C[NH]C=N1&CC&NC=O&CN&CC&C1=CC=CC=C1&CC&CN&NC(=O)O&CO&C&CCC&&CC&&
O=C(OC1=CN=CC=C1)C1=CC=CC=C1[N+](=O)[O-]&&&
C1COCN1&CC&CN^NS^CN&O=[SH](=O)C1=CC2=C(C=C1)OCCO2&O=CC=O&&&CN&CN&CCC1=CC=CC=C1&&&
C1=CC=CC=C1&CCl&&CC^CC^CO^C1=CC=CC=C1&&&CCl&&CO&&
CC&CN&N&CN&CC^CN&&C&C=O&&CC^CN&C1=CC=C2[NH]C=CC2=C1&CC&C=C&C1CNCNC1&C=O&&C=O&C=O&CN^C1=CC=CC=C1&CF&&&
CO&CO&C&C=O&&CC^C1=CSC=C1&CC&C1=CC=CC=C1^CN&&&&
CO&CO&C1=CC=CC=C1&CN&NC=O&CC&CC&NC(=O)N1CCNC(=O)C1&CN&C1=CC=CC=C1&CC&C&FCF&&CF&&
CO&O=CO&CC&CO&CO&O=C1[NH]C=CC2=C1C=CC=C2&CN&CC&NC=O&CN&CC&C1=CC=CC=C1&&&
CC&C1=CC=CC=C1&CS&S&O=S&&O=S&NS^CN&C1=CC=CC=C1&CC&C1=CC=CC=C1&CN&NS&S&O=S&&O=S&CS^C1=CC=CC=C1&CC&&&
CCC1=CC=C(N)C=C1&CN&CC=O&CN&N&NC1=CC=C(O)C=C1&CO^NS^CC&CC1=C([SH](=O)=O)C(=O)[NH]C(=O)[NH]1&&&&&
CC&C1=CC=CC=C1&C1=CCNC=C1&C=O&&CC^CN&N&CN&CC^CN^CC&CC&C1=CC=CC=C1&C1=NN=N[NH]1&&&CN&CC&C1CCOC1&&&
CC&O=C1OC2=C(C=CC=C2)C2=CC=CC=C12&CO&CO&CC&NC=O&CN&C&CC&CC^CC^C1=CC=C2[NH]C=CC2=C1&O=CO&&&&&
CC1=CC=C(C(=O)OC2=CC3=C(C=C2)N(C)C=N3)C=C1&&&
CC&C1=CC=CC=C1&CC&&CO^CO&CC&NC=O&CN&C1=CC=CC=C1&CN&NC=O^CC^CC&O=CO&CO&&&CO&CC1=C(C)C=CC=C1&&&
CC1=CC2=C(C=C1C)C(C1=CC=CC=C1F)CC(=O)N2&&&
CO&CO&CC=O&CO&O=CCN1C=CC2=C(C=CC=C2O)C1=O&CN&CN&CC1=CC=CC=C1&&&
O=CC1=CN(CC2=CC=CC=C2)N=C1C1=CN=CC=C1&&&
CO&CO&C1=CC=CC=C1&CC&C&CC&NC=O^CN^CN&N&C1=CC=CC=C1&NC=O&CF&CC^CN&&CN&C1CC1&C1=CC=C2[NH]N=NC2=C1&&&&&
CC&C&C=O&&CN^CN&C1=CC=CC=C1&CN&N&CN&C^CN^C=O&C&&CC^CC&CN&C1=CC=CC=C1^CC^C1=CC=C2[NH]N=NC2=C1&CO&C&&&CO&C=O&&&&CN^CN&CC&C1CCOC1&&&
C1=CC=CC=C1&CC&C^C1=CSC=N1^C=O&&&&CO&&
CC&C1=CC=CC=C1&CN&NC=O^CO^CC&CO&CS&&&O=C1[NH]C(S)=NC2=C1C=CS2&CC&&&
CN&C1=NC=NNC1&CC&C1=CC=NC=C1^C1=NCNCC1&&C=O&&C=O&CN&&
CC&C1=C[NH]N=C1&CC&C1=CC=CC=C1^CC^CO&C1=CC=CC=C1&CO^CO&&CC&&&C&C=C&&CC&&
C1COCCN1&CN&CC1=CN(CC=O)C2=CC=CC=C12&C=C&O=C1CC(=O)N(C2=CC=CC=C2F)C(=O)N1&&&
CC&C1=CC=CC=C1&CN&NS(=O)(=O)C1=NN=C(NC=O)S1&CC&C1=CC=CC=C1&CCl&&&
CC1=CC=C(C(=O)C2=C3C=CC(C(F)(F)F)=CC3=[N+]([O-])N2CCC(N)=O)C=C1&&&
CC&C1=CON=C1&CC&&CN^NS&S&O=S&&O=S&CS^C1=CC=CC=C1&CN&CN&C&C=O&&CC^C1=CC2=C(C=C1)OC=C2&CCl&&CC&&
CC&C&C=O&&CN^CN&C1=CC2=C(C=C1)NCC2&CF&&C=O&CN^CC&CN&C1COCCN1&&&
CC&C&C=O&&CN^N&CN&&CN^C1=CC=CC=C1&CN&NS&S&O=S&&O=S&CS^C1=CC=CC=C1&CCl&&CCl&&
COC1=CC=C(N)C=C1&N&CN&O=CCCl^CN&&CC1=CC(=O)[NH]C2=CC=CC=C12&&&
O=C(NCCC1=CC=CC=C1)C(=O)NCC1OCCN1S(=O)(=O)C1=CC2=C(C=C1)OCCO2&&&
CC1=CC(C)=C(C)C(S(=O)(=O)N2CCN(C(=O)C3=CC(=O)[NH]C4=CC=CC=C34)CC2)=C1C&&&
O=S(=O)(N=CC1=CC=CC=C1)C1=CC=CC=C1&CC&FC(F)F^CC&&FC(F)F^CN&&&CCl&&
CC&C1=CC=CC=C1&CC&&C1=CNCCC1^C=O&&CC^C1=CC=CC=C1&CF&&&
CO&CO&O=C(CCN1C(=O)C(=CC2=CC=CC=C2)SC1=S)NNC(=O)C1=CC=CC=C1&CO&CO&&&
O=C(NC1=CC=CC=C1N1CCN(C(=O)C2=CC=C(Cl)C=C2)CC1)C1=CC([N+](=O)[O-])=CC=C1&&&
CCC1=CC2=C(C=C1)N(CCN1CCOCC1)C(=O)C2NC(C)=O.Cl&&&
CC&C1=CC=CC=C1&CC&C&C=O&&CO^CO&C1=CC=CC=C1&C1=C[NH]C=N1&CN&&&
C1COCCN1&CN&CC1=NC2=C(C=C(Br)C=C2)C(C2=CC=CC=C2)N1&CN&CC(=O)NN&&&
CC&CC&O=C1C2C3C(=O)N(C4CCCCC4)C(=O)C3C(C3=CC=CC=C3)N2C(=O)N1C1=CC=CC=C1&CF&&CF&&
CC1=CC(C(=O)CCl)=C(C)N1C1=CC([N+](=O)[O-])=CC=C1&&&
CC&C1=CC=CC=C1&CS&S&O=S&&O=S&NS^CN&C&C=O&&CC^C1=CC=CC=C1&CC&CC^CO^C1=CC2=C(C=C1)[NH]C=C2&CO&CN&&&CN^CN^C&&&C=O&&CO^CO&C1CCCC1&&&
CC&C1=CC=CC=C1&CN&C1CNCCN1^CC^CN&&&C&C=O&&CC^C1=CCNCC1&C=O&&C1=CC=CC=C1&&
CC&C1=CC=CC=C1&CBr&&CBr&CO^CO&CC&C&C=O&&CN^NN&C=N&C&CC&&CC^CC&C&C=O&&CN^CN&C1=CC=CC=C1&CN&CN&C&C=O&&CC&&
C1=CC=NC=C1&CC&CN&CN&C&C=O&&CC^C=C&CC&C1=CC=CC=C1&CCl&&C[NH3+]^[NH4+]&[NH2+]=O&&[NH3+][O-]&&
COCCNC=O&CC&O=C(CN1N=NC2=CC=CC=C21)N(CC1=CC=CC=C1)CC1=CC=CS1&CO&CO&&&
CC(C)C&CN&N&CN&CCC(=O)O^CN&&CC(C)C&&&
CC1=CC=C(C2=NN(C3=CC=CC=C3)C=C2N)C=C1&CN&O=CCCl&&&
CC&C1=CC=CC=C1&CC&&CC&CS^O=CN1CCN([SH](=O)=O)CC1^CC^CC&&&O=C1C=CC2=CC=CC=C2[NH]1&&&
CC&NC=O&N&CN&&CN^C1=CC=CC=C1&CN&N[SH](=O)=O&CS&C1=CC=CC=C1&CCl&&CCl&&
CO&CO&C1=CC=CC=C1&CC&C1=NC2=C(C=CC=C2)CN1^CO^CBr&CO^CO&CN&&CO&CC^CC&&C&C1=CC=CC=C1&C=O&&&&CN^NN&&&
CC&CC&C1=CN=CN=C1&CN&C1CNCCN1^C1=CSCC1^CN&C1=CCCCC1&C&CC&C=O&&&&CC^CCl&&&
C1=CC=CC=C1&CN&C1=C[NH]N=C1&CC&C1=CC=CC=C1^CC^CCl&C&&&C=O&&CN^CN&C1=CC=CC=C1&CC&C&C=O&&CO&&
CC&CN&C1=CC=C(OCC2=NN=C[NH]2)C=C1&CS&CC(C)(C)C(=O)CS&&&
CC&C&C=O&&CN^CN&C1=CC=CC=C1&CN&N&CN&C^CN^C=O&C&&CC^CC&CN&C1=CC=CC=C1^CC^C1=CC=C2[NH]N=NC2=C1&CO&C&&&CO&C=O&&&&CN^CN&CC&C1CCOC1&&&
CC(C)C&CO&CO&O=CCCC1=CC=CC=C1&CN&CN&O=CC1=C(C=O)[NH]C=N1&CN&CN&O=CCCC1=CC=CC=C1&CO&CO&CC1=CC=CC=C1&&&
CCN(CC)C(=O)CN1C=C(C=C2C(=O)NC(=O)N(C3=CC=CC=C3F)C2=O)C2=CC=CC=C21&&&
CC&C1=CC=CC=C1&CS&S&O=S&&O=S&NS^C=N&C1=CCCCC1&C=O&&CN^CN^C1=CC=CC=C1^C1=CC=CC=C1&&&CC&C&C=O&&CO&&
CO&CO&C1=CC=CC=C1&CC&CN^CO^CN&CO&CC&&&CC&C1=CNCC1&C1=CC=CC=C1&&&
CO&CO&C1=CC=CC=C1&CC&O=CO&CO&C1=CC=NC=C1&&&
CC&CN&CCNC=O&CC&CN&C1=CC=C2[NH]C=CC2=C1&CC&C=C1C(=O)NC(=O)NC1=O&CN&C1=CC=CC=C1&CF&&&
CC&C1=CC=CC=C1&CC&C1=NNCC1&CN&C^CC^C=O&C1=CSC=C1&&CC&&CCl&&&
NC1=CC=CC=C1C1=NN(CC=O)N=N1&CN&CN^CN^CC1=CC=CO1&O=CC1=CC=CC=C1F&&&&&
CC&C1=COC=C1&CC&C&CC&C^CN^C=O&N&&CN^CN&CN&C1=CC=CC=C1^CN^CC&CO&C&C1=COC=C1&CO&C=O&&&&&&CC^CN&C1CNN=N1&C1=CC=CC=C1&&&
C1=CC=CC=C1&CC&CS^CC^CS&C#N&C1=NN=CS1&&&CN&CN&C&C=O&&CC^C1=CC=CC=C1&C1=CSC=N1&&&
NC1=CC2=NN(C3=CC=CC=C3)N=C2C=C1Cl&&&
CC1=C(C#N)C(S(=O)(=O)C(C#N)=NNC2=CC=CC(C(F)(F)F)=C2)=NS1&&&
CC&CC&C1=CC=CC=C1&CN&CN&C&C=O&&CC^C1CCNCC1&NS&S&O=S&&O=S&CS^C1=CC=CC=C1&C1=CCNC=C1&C=O&&&
CO&CO&C1=CC=CC=C1&CO&CO^CO&&CO^CC&&C=C1OC2=C(C=CC=C2)C1=O&CO&CO&CC&O=CN1CCC2=CC=CC=C2C1&CC&O=CO&&&
COC1=CC(O)=C(C2=N[NH]C(C(F)(F)F)=C2C2=CC3=CC=CC=C3O2)C=C1&&&
CC1=CC=C(C2=NN(C3=CC=CC=C3)C=C2NC(=O)CCl)C=C1&&&
CO&CO&O=C(CC1C(=O)NCCN1C(=O)NC1=CC=CC=C1)NC1=CC=CC=C1&CC&FC(F)F&&&
C1=CC=C2C(=C1)CC1=CC=CC=C12&CC&CO&CO&C&C=O&&CN^CN&C&CC&CC^CC^C1=CC=CC=C1&C&CBr&C=O&&&&CO&&
CC&C1=COC=C1&CC&C1=NNCC1&CC&C1=COC=C1^CN&&C&C=O&&CC^CCl&&&
O=C(O)C1=CC=C(N2N=C(C3=CC=CC=C3)CC2C2=CC=CC=C2)C=C1&&&
C1=CC=CC=C1&CC&CN&NC(=S)NNC(N)=S&CN&C1=CC=CC=C1&CC&C&FCF&&CF&&
CC(C)CC(=O)NC(C1=CC=CC=C1Cl)C1=C(O)C=CC2=CC=CC=C12&&&
CN&C1CNCCN1&CN&CC&C&C=O&&CN^CN&C1=CC=CC=C1&C[NH3+]&[NH4+]&[NH2+]=O&&[NH3+][O-]&&
CO&CO&O=C1NC2=C(C=CC=C2)C1=O&CN&CC&C1=CC=C2OCCOC2=C1&&&
C1=CCCC=C1&C1=C[NH][NH+]=C1&[NH3+][O-]&&CN^CC^CC^CC&C&C&C=O&C=O&&CC&CN^C1=CC=CC=C1&&&CCl&&&
O=C1C2C(C3=CC=CC=C3)C=CC(C3=CC=CC=C3)C2C(=O)N1C1=CN=CC=C1&&&
CC&CC&O=C(C=CC1=CC=CC=C1)NC1=CC=C(S(=O)(=O)NC2=NN=CS2)C=C1&CCl&&&
CN1CCN(CC(=O)NC2=CC([N+](=O)[O-])=CC=C2)CC1&&&
O=C(OC1=CC2=C(C=C1)C=CC(=O)O2)C1=CC=CS1&&&
O=CN1CCNCC1&CN&C1=CC=CC=C1^CC^CCl&C1=CN2C=CSC2=N1&&&CCl&&&
C1=CC=CC=C1&CC&CN&C1=CC=C2[NH]C=CC2=C1&CC&C=C&C[NH3+]&O=[NH+][O-]&&&
CC1=C2C(=CC=C1)C(=O)C(=O)N2CCOC1=CC=CC=C1&&&
CC1=CC2=C(C=C1)OCO2&C=C&O=C1CSC(=NS(=O)(=O)CC2=CC=CC=C2)N1&&&
CC&C1=CC=CC=C1&CC&&C1=CNCCC1^C=O&&CC^C1=CC=CC=C1&CF&&&
CC(=O)NC1=CC=C(NC(=O)CC(C)=NNC(=O)COC2=C(Br)C=C(Br)C(C)=C2)C=C1&&&
CC1=CC(C=O)=CC=C1&CN&NC1=NN=C([SH](=O)=O)S1&NS&CC1=CC(N)=CC=C1&&&
CC&O=C1[NH]C2=C(C=CC=C2)C=C1CN(CCC1=CC=CC=C1)CC1=NN=NN1CC1CCCO1&&&
CC&C1=CC=CC=C1&CS&S&O=S&&O=S&NS^CN&C1=CC=CC=C1&CC&C1=CC=CC=C1&CN&NS&S&O=S&&O=S&CS^C1=CC=CC=C1&CC&&&
CO&CO&C&C=O&&CC^CC&C1COCCN1&CN&C^C1=CC=CC=C1^C=O&&&&CC^C=C&CC&C1=CC=CC=C1&&&
O=C(COC(=O)CCC1=C[NH]C2=CC=CC=C12)NC(C1=CC=CC=C1)C1=CC=CC=C1&&&
CC&C1=C[NH]C=C1&CC&C^CC^C=O&&CN&CC^CC&CCl&C1=COC=C1&&&&&
CC1=CC=C(C2=NN(C3=CC=CC=C3)C=C2NC(=O)CCl)C=C1&&&
CC&O=C1C=CC2=C(C=CC=C2)O1&CN&NC=O&CC&C1=CC=CC=C1&CO&CO&C&CF&&CF&&
C1=CC=CC=C1&CN&C1=C[NH]N=C1&CC&C1=CC=CC=C1^CC^CCl&C&&&C=O&&CN^CN&C1=CC=CC=C1&CC&C&C=O&&CO&&
CC&C1=CC2=C(C=C1)SCCN2&C=O&&CS^S&O=S&&O=S&CS^CC&CC&C&C=O&&CN^C1CNCCN1&CN&C1=CC=CC=C1&CC&&CC&&
CC&C1=CC=CC=C1&CC&C=C&CC&C&C=O&&CC^C1=CC=CC=C1&CBr&&CO^CO&C&C=O&&CC^C1=COC=C1&&&
C1=CC=CC=C1&C1=NCCCN1&C=O&&NN^CN&C&C=O&&CC^C1=CC=CC=C1&CBr&&&
OC1=C(CC2=C(O)C=CC(Cl)=C2)C=C(Cl)C=C1&&&
CC&C&C=O&&CN^C1=CC=C2[NH]C=CC2=C1&CN&N&CN&C1=CC=CC=C1^CN^CCl&C&&&C=O&&CC^CCl&&&
CC&CC&C1=NN=CS1&CN&NS&S&O=S&&O=S&CS^C1=CC=CC=C1&CN&CN&C&C=O&&CC^C=C&CC&C1=CC=CC=C1&CCl&&&
CC&CC&O=C(NC1CCCC1)C(C1=CN=CC=C1)N(C(=O)C1=CC=CO1)C1=CC=CC=C1&&&
C1=CC=CC=C1&CC&CN&C1=C[NH]N=C1&CC&C1=CC=NC=C1^CC&&C=O&&&
CO&CO&O=C1C(=O)N(CC2COC3=CC=CC=C3O2)C2=C1C=CC=C2&&&
NC(=O)CCN1C(C(=O)C2=CC([N+](=O)[O-])=CC=C2)=C2C=CC=CC2=[N+]1[O-]&&&
CN&N&CN&CC1=CC(C=O)=NO1^CN^CO&CC1=NC=CN=C1&CSC1=CC=CC=C1O&&&&&
CC&CC&CC&CO&CO&C1=CC=CC=C1&CC&CO^CCl^NO&&&NS&S&O=S&&O=S&CS^C1=CC=CC=C1&CN&CN&C&C=O&&CC&&
CN&N&CN&CC^CN^CC&C&C1=CC=CC=C1&C=O&&&&CC^C1=CON=C1&CC&CO&CO&C1=CC=CC=C1&CC&C&CF&&CF&CF&&
CC&C1=CC=CC=C1&CC&&CS^S^CC^O=S&&CC&O=S&&&NS^C1CNCCN1&CN&C&C=O&&CC^C1=CC2=CC=CC=C2NC1&C=O&&&
O=C(CN1N=NC2=CC=CC=C21)C1=CC=C(Cl)C=C1&&&
O=CC1=CN(CC2=CC=CC=C2)N=C1C1=CN=CC=C1&&&
O=C(O)C1=CC=C(NC(=O)C2=CN(C3=CC=CC=C3)N=C2C2=CC=C(Cl)C=C2)C=C1&&&
CC&C1=CNCCCCCNCCNCCNC1&C=O&&C=O&C=O&CC^C^CC^C=O&CC^C1=CC=CC=C1&CN^C&CI&&&C=O&&C[NH3+]&CN^[NH4+]&&&[NH2+]=O&&[NH3+][O-]&&
CC&O=S(=O)(NC1=CC=CC=C1C1=CC=CC=C1NS(=O)(=O)C1=CC=CC=C1)C1=CC=CC=C1&CC&&&
CO&CO&C1=CC=CC=C1&CC&C&CC&CC^CC^CN&C1=CC=CC=C1&N&&&CN&CC^CN^C1=CC=CC=C1&C&CO&C=O&CO^CO&CC&&CO&CCl&&&&&
CN(C)C1=NC(C2=NC3=CC=CC=C3S2)=NC(N)=N1&&&
CO&CO&C1=CC=CC=C1&CC&C^CO^C=N&CO&NO^CN&&CO&&&C&C=O&&CC^CS&CS&C1=CC=CC=C1&&&
CC(C)CCC=O&CO&CO^CN^CC(C)C&CN&&&O=CC1=C(C=O)[NH]C=N1&CN&CN&O=CCCC1=CC=CC=C1&CO&CO&CC1=CC=CC=C1&&&
CC(C)C&CC&O=CC1=NOC2=C1CCCC2&CN&NC1=CN=CC=C1&&&
O=C(O)C1=CC2=C(C=C1)N=CS2&&&
CN&N&CN&CC^CN^C1=C[NH]N=N1&C1=CC=CC=C1&CN&&&C1=NON=C1^CC^CN&C&&&C=O&&CN^NN&C=N&CC&C1=CC=CC=C1&CO&CO&&&
CCC1CCC(N2CCN(C3=CC=C([N+](=O)[O-])C=C3)CC2)CC1&&&
CC1=CC2=C(C=C1C)C(C1=CC=CC=C1F)CC(=O)N2&&&
CO&CO&C1=CC=CC=C1&CO&CO^CO&&CO^CN&&NC=O&CC&CN&C1=CC2=C(C=CS2)[NH]1&CC&O=CO&CO&&&
CC&C1=CC=CC=C1&CO&&CN^CN&C1=NC=NCC1&C1=CC=CC=C1&&&
CC1=CC(C(=O)CCl)=C(C)N1CC1=CC=CO1&&&
CC(C)C[SH](=O)=O&CS&N=C1C(=CC2=CC=C(OC(=O)C3=CC=CO3)C=C2)C(=O)N=C2SN=CN12&&&
CC&O=C(CON1N=NC2=CC=CC=C21)NC1=CC=CC=C1&CS&C[SH](=O)=O^CBr&&&&
CO&CO&C1=CC=CC=C1&CN&N&CN&C^CN^CC&C&C1=CC=NC=C1^CC^C=O&&&C&&CC^C=O&CCl&&CN&&CN&C1CCCCC1&&&
O=C(O)C1=CC2=C(C=C1)N=CS2&&&
CC&C1=CC=CC=C1&CC&C^CC^C=O&&&&CN^CN&CC&CN&C1COCCN1&&&
CC&C1=C[NH]N=C1&CC&C&C=O&&CN^CN&C1=N[NH]C2=C1CCCC2&CN&C1=CC=CC=C1&CC&C&CC&&CC&CC&&
O=C(NN1C(=O)C(=CC2=CC=C(O)C=C2)SC1=S)C1=CC=CC=C1O&&&
COC1=CC=CC(CC=O)=C1&CN&NC1=CC=C(F)C=C1^CN&&N&CN&O=CCN1N=NC2=CC=CC=C21^CN&&C1CC1&&&
CC&CC&C1=CSC=C1&CC&C^CN^C=O&CN^CC&CN^C&&&C1COCCN1&C=O&&&&CC^CC&C1=CC=CC=C1&CO&CO&&&
CC&CC&C1=CC=CC=C1&CN&CN&C&C=O&&CC^C1CCNCC1&NS&S&O=S&&O=S&CS^C1=CC=CC=C1&C1=CCNC=C1&C=O&&&
C1=CC=CC=C1&CO&&CC^NC=O&CN&C1=CC=CC=C1&CC&C^CO^FCF&CO&&CF^CC&&&C&CF&&CC^C^CF^CF&&&&CF&&
C1=CC=CC=C1&CC&CN&N&CN&CC^NS^C1=CC=CC=C1&S&CC&O=S&C&&O=S^C=O&&CS&CO^C1=CC=CC=C1&&&CCl&&&
C1=CC=CC=C1&CC&C&CC&C1=CC=CC=C1^CC&&C^CO^C=O&&&&CN^NN&C=N&CC&C1=COC=C1&CC&C1=CC=CC=C1&CC&C^CCl^C=O&&&&CO&&
C1=CCCC=C1&CS&S^C1=NON=C1^O=S&&&&O=S&NS^CN&C1=CC=CC=C1&CF&&CF&&
CC&CO&CO&C&C=O&&CC^C1=CSC=C1&CC&C1=CC=CC=C1^CC&&C^CN^CC&&&C^CC^CF&C^CO&CF^CF&&&&CF&CF&&&CF&&
CC&C=C(NC(=O)C1=CC=CC=C1)S(=O)(=O)C1=CC=CC=C1&C&CCl&&CCl&&
COC1=CC=C(N)C=C1&CN&COC1=CC(OC)=C(N2C(=S)[NH]C3=C(C=CC(C=O)=C3)C2=O)C=C1&&&
CC&C1=CON=C1&CC&&CN^NS&S&O=S&&O=S&CS^C1=CC=CC=C1&CN&CN&C&C=O&&CN^CN&C1=CC=CC=C1&CCl&&CCl&&
CO&CO&C1=CC=CC=C1&CO&CO^CO&&CO^CC&&C=C1OC2=C(C=CC=C2)C1=O&CO&CO&CC&O=CN1CCC2=CC=CC=C2C1&CC&O=CO&&&
CCCCCN1C(CN2CCN(CC3=CC=CC=C3)CC2)=NC2=C1C(=O)[NH]C(=O)N2C&&&
O=CN1CCNCC1&CN&C1=CC=CC=C1^CC^CC&O=C1C=CC2=CC=CC=C2[NH]1&C&&&FCF&&CF&&
CC&CC&C&CC&&CC&CN^CN&C&C=O&&CC^C&CC&C1=C[NH]C=C1^CN^CN&N&&&CN&C1=CC=CC=C1^CN^CN&C&CN&C=O&C&&CC^C=O&CN&&CC^C1CNN=N1&&&C1=CC=CC=C1&&&
CN&O=S(=O)(C1=CC=CC=C1)C1CONC1C1=CC=C(OCC2=CC=CC=C2)C=C1&CO&CO^CO&&CO&&&
O=S(=O)(C1=CC=CC(NC(=S)N2CCN(C3=CC=CC=C3)CC2)=C1)C(F)F&&&
CO&CO&C1=CC=CC=C1&CC&O=CN1C(S)=NC2=CC3=C(C=C21)OCCO3&CS&&&
C1COCCN1&CN&CC1=CN(CC=O)C2=CC=CC=C12&C=C&O=C1CC(=O)N(C2=CC=CC=C2F)C(=O)N1&&&
O=C1C(=O)N(CCCC2=CC=CC=C2)C2=CC=CC=C12&&&
O=C(C1=CC=CC=C1)C1=C2C=CC=CC2=[NH+][NH]1&[NH3+][O-]&&CN^CCC(N)=O^CCl&&&CN&CCl&&
CO&CO&C1=CC=CC=C1&CC&C^CO^C=O&&&&CN^NN&C1=CN=CNC1&C=O&&C1=CSC=C1^CC&C1=CSC=C1&&&
CC&C&CC&&CC^CS&C=C1C(=N)N2C(=NC1=O)SN=C2[SH](=O)=O&CC&C1=CC=CC=C1&CO&O=CO&CC&C1=COC=C1&&&
C1=CC=CC=C1&CC&C^CN^FCF&N[SH](=O)=O&&CF^CS&&&C1=CC=CC=C1&CC&NC=O&CN&CC&C1=CC=CC=C1&CF&&&
O=C(CC1=CC(Cl)=C(Cl)C=C1)NC1=CN=CC=C1&&&
CC&C1=CC=CC=C1&CN&CN^CCl^C&&&C=O&&CN^CN&C1=CC=NC=C1&&&
CC&O=C1C(NC2=CC=CC=C2)=CC(=NS(=O)(=O)C2=CC=CC=C2)C2=CC=CC=C12&CC&O=CO&&&
CC&O=C1NC2=CC=CC=C2C1=O&CN&CC&CO&CO&C1=CC=CC=C1&&&
C1=CC=CC=C1&CC&C&CC&C1=CC=CC=C1^CN&&CN&C&C=O&&CC^CO&CO&C&C=O&&CC^CC&CC&C1=CNCC1&C1=CC=CC=C1&&&
C1=CC=C(CC2=CC=CC=C2)C=C1&CCl&&CCl&CO&CO&&
CCC&CO&NC1=CC(O)=C(Cl)C=C1Cl&CN&CC=O&CS&CS&CC=O&CN&NC1=CC=CC(C(F)(F)F)=C1&&&
CC1=CC=C(OCC(=O)NN=CC2=CC=C([N+](=O)[O-])O2)C=C1&&&
CC&O=C(CSC1=NN=C(CNC2=CC=CC=C2)N1CC1=CC=CO1)C1=CC=CC=C1&CC&&CC&&
CC&O=C1[NH]C2=C(C=CC=C2)C=C1CN(CCC1=CC=CC=C1)CC1=NN=NN1CC1CCCO1&&&
CN&C1=C[NH]C=N1&C1=CC=CC=C1&CO&CO&C&C=O&&CC^C1=CC=CC=C1&&&
CC1=CC=C(S(=O)(=O)N=C2C=C(NC3=CC=CC(C(=O)O)=C3)C(=O)C3=CC=CC=C23)C=C1&&&
CO&CO&O=C1C(=CNC2=CC=CC=C2)CCC2=CC=CC=C12&&&
CC&C1=CC=CC=C1&CN&CN^CC^C&&&C=S&&CN^CN&C&CC&C^CN^CCl&CN&&CCl^C&&CCl^C=O&&&&CC^C1=CC=CC=C1&CC&&&
C1=CC=CC=C1&C1=NCCC1&C=C&CC&C1=CNCNC1&C=O&&C=O&CN^C1=CC=CC=C1^CO^CF&&&&&
C1CNCCN1&CN&O=CC1=CC(Br)=CN=C1^NS&&O=[SH](=O)C1=CC=CC=C1C(F)(F)F&&&
CCC1=CC(=O)OC2=C1C=CC(OC(=O)C1=CC=CO1)=C2&&&
O=C1NC(=O)N(C2=CC=CC=C2)C(=O)C1=CC1=CN(CC(=O)N2CCOCC2)C2=CC=CC=C12&CF&&&
CO&CO&C1=CC=CC=C1&CN&CN&C=C&C1CCCCC1&C=O&&C1=CC=CC=C1&&
CS&CS&C1=NSC=N1&CN&CN&C&C=O&&CO^CO&CC&C1=CC=CC=C1&CCl&&&
CC1=C(C)C=C(O)C=C1&CO&CC=O&CN&NC1=CC=C(C(=O)O)C=C1N&CN&CC=O&CO&CC1=C(C)C=C(O)C=C1&&&
C1CNCCN1&CN&C1=CC=CC=C1^CN&&C&C=S&&CN^CN&C1=CC=CC=C1&CS&S&O=S&&O=S&CS^C&CF&&CF&&
CC&CC&C1CCCCC1&CN&C1CNCCN1&CN&C1=CC=CC=C1&C[NH3+]&O=[NH+][O-]&&&
CO&CO&C1=CC=CC=C1&CC&C=C&CC&C&C=O&&CC^C1=CC=CC=C1&CO&O=CO^CBr^CC&&&C1=COC=C1&&&
CC&C1=CC=CC=C1&CC&C&C=O&&CC^C1=C[NH][NH+]=C1&CN&CC^[NH3+][O-]^CC&&C1=CCCC=C1^C&C[NH3+]&C=O&[NH4+]&&CN^[NH2+]=O&&&&[NH3+][O-]&&
N#CC1=C(C2=CC=CC=C2)N=C(S)[NH]C1=O&CS&CC=O&CN&NC1=CC=C(OC(F)(F)Cl)C=C1&&&
O=S(=O)(C1=CC=CC(NC(=S)N2CCN(C3=CC=CC=C3)CC2)=C1)C(F)F&&&
CC(N)=O&CN&O=C(NCC1CCCO1)C(C1=CC=CC=C1)N(C(=O)CN1N=NC2=CC=CC=C21)C1=CC=CC=C1&CO&CO^CO&&CO&&&
COC1=CC=CC=C1C=C1SC(=S)N(CCC(=O)NNC(=O)C2=CC=CC=C2OC)C1=O&&&
CC&C1=CC2=C(C=CC=C2)OC1&C=O&&CN^CN&C&C=O&&CC^C1=CC=CC=C1&CO&CO&C&CF&&CF&&
CC&O=C(NN=CCN1N=CN=N1)C1=CC=CC=C1&CCl&&CCl&C[NH3+]^O=[NH+][O-]&&&
O=C(CSC1=CC=CC=C1)NC1=CC2=C(C=C1)C(=O)NC2=O&CF&&&
C1=CC=CC=C1&CN&N[SH](=O)=O^CC^CS&O=CO&C1=CC=CC=C1&&&C[NH3+]&O=[NH+][O-]^CN&&NNC(N)=S&CN&C1=CC=CC=C1&CO&CO&C&CF&&CF&&
CO&CO&O=C(CC1C(=O)NCCN1C(=O)NC1=CC=CC=C1)NC1=CC=CC=C1&CC&FC(F)F&&&
CC(N)=O&CN&O=C1CC2=C(C=CC=C2)N1CCN1CCOCC1&CBr&&&
CC&C1=CC=CC=C1&CC&C1=C[NH]N=C1&CN&NC=O^CN^CC&C1=CC=CC=C1&CCl&&&&&
CO&CO&C1=CC=CC=C1&CC&C1=C[NH]N=C1^CO^CN&CO&&NS&&S&O=S&&O=S&CS^C1=CC=CC=C1&CF&&CF&CF&CF&CF&&
O=C(O)C1=CC=C(N2N=C(C3=CC=CC=C3)CC2C2=CC=CC=C2)C=C1&&&
CO&CO&C1=CC=CC=C1&CC&C=C&CC&C&C=O&&CC^C1=CC=CC=C1&CO&O=CO^CBr^CC&&&C1=COC=C1&&&
CC&C&CC&&CC&CO^CO&C&C=O&&CC^C&CC&CC^CN^C1=CC=CC=C1&CN&&&C&C=O&&CC^C1=C[NH]C=N1&CC&C&C=O&&CN^CN&CC&C1=CC=CC=C1&CC&CN&CN&C&C=O&&CO^CO&C&CC&&CC&CC&&
CC&C&CC&&CC^CC&C&CC&O=CO^CN^CO&NC=O&C&CC&CCC&C1=C[NH]C=N1&&CC^CC&&&NC=O&CN&CC&C1=CC=CC=C1&CC&CN&NC(=O)O&CO&C&CCC&&CC&&
CCC&CN&CN&CC=O&CN&C1=CN=C(N2CCNCC2)N=C1&&&
CC1=CC(N2C(N)=C(C#N)C(C#N)(C#N)C2C2=CC=CC=C2)=CC=C1&&&
CC&C&C=O&&CN^CN&C1=CC2=NON=C2C=C1&CO&CO^CO^C&CO&C=O&C&&CC^C=O&&&&CC&&
CC&CC&C1CCCCC1&CN&C1CNCCN1&CN&C1=CC=CC=C1&C[NH3+]&O=[NH+][O-]&&&
CC&C&C=O&&CC^C1=CC=C2[NH]C=CC2=C1&CN&&CO^CO&C&C=O&&CC^C1=COC=C1&&&
CC(C)C1=CC=C(N(C(=O)C2=CC=CO2)C(C(=O)NC2CCCC2)C2=CN=CC=C2)C=C1&&&
CC&O=C1C(NC2=CC=CC=C2)=CC(=NS(=O)(=O)C2=CC=CC=C2)C2=CC=CC=C12&CC&O=CO&&&
C1=CC=CC=C1&CS&S^CC^O=S&C&&O=S^C=O&&NS&CN^CN&NN&C1=CC=CC=C1&C=N&CCl&CC&&&C1=CC=NC=C1&&&
O=C(NN=CC1=CC=NC=C1)C1=CC(S(=O)(=O)NC2=CC=C(Cl)C=C2)=CC=C1&&&
CC1NC(=O)C2=C(NCCCCCNC(=O)CNC1=O)C(I)=CC([N+](=O)[O-])=C2&CC&NC=O^CC&&CC(N)=O&&&
C1=CC=CC=C1&CC&CN&CN&C&C=O&&CC^C1=CC=CC=C1&CS&S&O=S&&O=S&NS^CN&C1=CC=CC=C1&CC&C&CF&&CF&CF&&
O=C(COC1=CC=C(S(=O)(=O)N2CCCCC2)C=C1)NC1=CC=CC=C1&CF&&&
CO&CO&O=C1ClC=C(NC2=CC=CC=C2)C=C1&CN&O=CCCl&&&
CO&CO&C1=CC=CC=C1&CS&S&O=S&&O=S&NS^C1CNCCN1&CN&C&C=O&&CN^CN&C1=CC=CC=C1&CO&CO&&&
C1=CC=CC=C1&CN&C1=C[NH]N=C1&CC&NC=O^CC^CN&C1=CC=CC=C1&C1=CC=CC=C1&CCl&CC&&&O=CO&&&
C1=CC=C(N2N=C3C=CC=CC3=N2)C=C1&CCl&&CN&&
CCOC=O&CC&O=C1NC2=C(C=CC(C(=O)N3CCCCC3)=C2)SC1=CC1=CC=CC=C1&CC&&&
O=CCN1N=NC2=CC=CC=C21&CN&N&CN&CC1=CC=CS1^CN&&O=CCC1=CC=CO1&CN&CN&CC1=CC=CO1&&&
CO&CO&C1=CC=CC=C1&CO&CO^CO&&CO^CN&&NC=O&CC&CN&C1=CC2=C(C=CS2)[NH]1&CC&O=CO&CO&&&
O=C(CN1N=NC2=CC=CC=C21)C1=CC=C(Cl)C=C1&&&
CC1=C(C)C=C(C=O)C=C1&CN&CN&CC&CN&C1COCCN1&&&
CC&C1=CC=CC=C1&CC&C&C=O&&CC^C1=C[NH][NH+]=C1&CN&CC^[NH3+][O-]^CC&&C1=CCCC=C1^C&CC&C=O&C&&CN^CF&&&&CF&CF&&
CC&C&CC&&CC&CO^CO&C&C=O&&CN^CN&CC&CC&C&C=O&&CO^CO&C1=CC2=C(C=CC=C2)OC1&C=O&&&
CC1=CC(C)=CC(N)=C1&NS&O=CC1=C[NH]C2=C(C=C([SH](=O)=O)C=C2)C1=O&CN&C1=CC=C2NCCC2=C1&&&
COC(=O)C(CC1=C[NH]C2=CC=CC=C12)NC(=O)C1=CC(=O)[NH]C2=CC=CC=C12&&&
C1=CC=NC=C1&CN&CN&C&C=O&&CC^CC&C1=CC=CC=C1&CCl&&CCl&&
CC&C1=CC=CC=C1&CO&CO&CC&C1=COC=N1&CN&CN^CC^C1=CC=CC=C1&C#N&CO&&&CO&&&
CCC1=NC(N2CCNCC2)=C2C3=C(CC(C)CC3)SC2=N1&CN&O=CCCl&&&
COC1=CC(O)=C(C(=O)NN2C=NC3=C(C(C4=CC=CS4)=CS3)C2=O)C=C1&&&
C1=CC=CC=C1&CC&C1=NC2=CC=CC=C2CN1&CBr&&CN^CC^CC^NNC=O&C1=CC=CC=C1&&&&&
C1=CC=CC=C1&C#N&CC&C1=CC=CC=C1&CN&CN&C&C=O&&CC^CC&C1=CC=CC=C1&C[NH3+]&[NH4+]&[NH2+]=O&&[NH3+][O-]&&
C1=CCCC=C1&C1=C[NH][NH+]=C1&[NH3+][O-]&&CN^CC^CC^CC&C&C&C=O&C=O&&CC&CN^C1=CC=CC=C1&&&CCl&&&
CC1=CC=CC=C1NC1=NN=C(SCC(=O)NC2=C(Cl)C=C(C(F)(F)F)C=N2)S1&&&
CC&C1=CC=CC=C1&CC&&CN^O=CN1CCNCC1&CC&O=C1C=CC2=CC=CC=C2[NH]1&&&
CC&C1=CC=C(NC2=CN=C(COC3=CC=CC=C3)O2)C=C1&CO&CO^CC&&C#N&&&
CC&CC&CC&CO&CO&C1=CC=CC=C1&CC&C&C=O&&CO^CO&C1=CC=NC=C1&&&
CO&CO&C1=CC=CC=C1&CC&C=C&C&CC&C#N^CC&&C1=CC=C2[NH]C=CC2=C1&&&
CC&CC&O=C(CC1=CC=CC=C1)NC1=CC=CC=C1&CC&FC(F)F&&&
COC1=CC=C(N(C(=O)CCl)C(C(=O)NC2CCCCC2)C2=CN=CC=C2)C=C1&&&
CC&NC=O&CN&O=C1CC2=C(C=CC=C2)N1&CF&&CN^CC&CN&C1COCCN1&&&
CC(C)C&CN&N&CN&CCC(=O)O^CN&&CC(C)C&&&
CC=O&CN&C1=CC=C(NC2=C[NH]C3=CC=CC=C23)C=C1&C[NH3+]&O=[NH+][O-]^CN&&O=CCCl&&&
COC1=CC2=C(C=C1)N(CC1COC3=CC=CC=C3O1)C(=O)C2=O&&&
CCC1=CC=CC=C1&CN&N&CN&O=CCCl^CN&&CCC1=CC=CC=C1&&&
C1=CC=CC=C1&CC&O=C1NC(=O)C2C1CC=CC2C1=CC=CC=C1&CN&C1=CC=NC=C1&&&
CO&CO&C1=CC=CC=C1&CO&CO^CO&&CO^CN&&CN&C&C=O&&CC^C1=NOCC1&CC&C1=CC=CC=C1&CBr&&&
C1=CC=CC=C1&CN&C1=N[NH]N=C1&C1=CCCC=C1&CCl&&CN&&
CC&CC&CC&CO&CO&C1=CC=CC=C1&CC&C&C=O&&CO^CO&C1=CC=NC=C1&&&
O=CN1CCN([SH](=O)=O)CC1&CC&C1=CC=NC=C1^CS^CBr&C1=CC=CC=C1&&&CC&C&FCF&&CF&&
CCOC(=O)C1=C(NC(=O)CCl)SC(CN(C)C)=C1C1=CC=CC=C1.Cl&&&
O=C(O)C1=CC(NS(=O)(=O)C2=CC=C(C3CCCCC3)C=C2)=CC=C1&&&
O=C(O)C1=CC(NS(=O)(=O)C2=CC=C(C3CCCCC3)C=C2)=CC=C1&&&
CC1=NOC(NS(=O)(=O)C2=CC=C(NC(=O)C3=C(C)C4=C(C=CC(Cl)=C4)O3)C=C2)=C1C&&&
CO&CO&C1=CC=CC=C1&CC&C&CC&C^CN^C=O&N&&CN^CN&CN&C^CN^C1=CC=CC=C1&C=O&C1CC1&CF&&CC&&&&CN&C1=CC=C2[NH]N=NC2=C1&&&
COC1=CC(NC(=O)C2=CC(Cl)=NN=C2Cl)=CC(OC)=C1OC&&&
CCN(CC)C1=CC(O)=C(C=NNC(=O)C2=C(C(C)C)N(C3=NON=C3N)N=N2)C=C1&&&
CC&C&C=O&&CN^CN&C1=CC2=C(C=C1)NCC2&CF&&C=O&CN^CC&CN&C1COCCN1&&&
CC&C1=CC=CC=C1&CC&&CS^S^CC^O=S&&&&O=S&NS^C=N&C1=CCCCC1&C=O&&CN^CN^C1=CC=CC=C1^C1=CC=CC=C1&&&CC&C&C=O&&CO&&
O=C(NN1C(=O)C(=CC2=CC=CC=C2)SC1=S)C1=CC=CC=C1&CO&&CO&&
CC1=CC2=C(C=C1)OCO2&C=C&O=C1CSC(=NS(=O)(=O)CC2=CC=CC=C2)N1&&&
CC(C)OC1=C(Cl)C=C(Cl)C(NC(=O)CSCC(=O)NC2=CC=CC(C(F)(F)F)=C2)=C1&&&
O=C(NC1=NC(C2=CC=CS2)=CS1)C1=CC=CC=C1&CCl&&&
CC&CC&CC&C1=C[NH]N=N1&CN&C1=NON=C1^CC^CN&C&&&C=O&&CN^NN&C=N&CC&C1=CCCC=C1&CO&CO^C1=CC=CC=C1&&&&
C1=CC=CC=C1&CC&C&CC&C1=CC=CC=C1^CN&&CN&C&C=O&&CC^CO&CO&C&C=O&&CC^CC&CC&C1=CC=C2[NH]C=CC2=C1&&&
CCC12C(=O)N(C3=CC(F)=CC=C3)C(=O)N1C(C1=CC=C(F)C=C1)C1C(=O)N(C3CCCCC3)C(=O)C12&&&
C[N+]1=CC=CC2=C(Br)C=CC([O-])=C21.O&&&
C1=CC=CC=C1&CC&C&CC&C1=CC=CC=C1^CN&&CN&C&C=O&&CC^CO&CO&C&C=O&&CC^CC&CC&C1=CNCC1&C1=CC=CC=C1&&&
CC&C&CCC&&CC^C1=CC=CC=C1&CN&NC=O&CC&CS&O=C1[NH]N=C(S)[NH]1&CN&C1=CC=NC=C1&&&
O=C(C=CC1=CC=CS1)NC1=C(C(=O)O)C(C2=CC=CC=C2)=CS1&&&
NC1=CC2=NN(C3=CC=CC=C3)N=C2C=C1Cl&&&
COC(=O)C1=C(Cl)C=CC(NC(=O)CC2=CC=CC=C2[N+](=O)[O-])=C1&&&
CC&C1=CC=CC=C1&CC&C&C=O&&CC^[O-][N+]1=C2C=CC=CC2=C[NH]1&C[NH3+]&O=[NH+][O-]^CN&&CC&CC&NC=O&&&
CC1=C(C)C=C(C(=O)N2C=NC3=CC=CC=C32)C=C1&&&
O=C(NN=CC1=CC=C(C2=CC=CC=C2)O1)C(C1=CC=CC=C1)C1=CC=CC=C1&CC&O=CO^CCl&&&CO&&
C1CNCCN1&CN&C1=CC=CC=C1^CN&&C&C=S&&CN^CN&C1=CC=CC=C1&CS&S&O=S&&O=S&CS^C&CF&&CF&&
C1=CC=CC=C1&CN&NC(=O)NNC=O&CN&C1=CC=CC=C1^CC&&CCl&&&
CC&CO&O=CO&CC&C1=CSC=C1&CN&&CC^C^CC^CC(F)(F)F&C1=CC=CC=C1&&CC&&C^CO^FCF&&&&CF&&
C1COCN1&NS&S^CC^O=S&CN&&O=S^CN&&CS^C&C1=CC=CC=C1&C=O&C1=COCCO1&&CC&&C&C=O&&CN^CN&CC&CC&C1=CC=CC=C1&&&
CN1C=NC2=C1C=CC(O)=C2&CO&O=CC1=CC=CC=C1&&&
C1=CC=CC=C1&CC&C^CCl^C=N&&&NS^CN^S&&&O=S&&O=S&CS^C1=CC=CC=C1&CC&C^CC^CF&C&&CF^CF&&CF&CF&&&CF&&
COC1=CC=CC=C1CCNC(=O)C(=O)NCC1OCCN1S(=O)(=O)C1=CC2=C(C=C1)OCCO2&&&
C1=CC=CC=C1&CCl&&CCl&CC^CN&C1=CSCN1&C=N&CN&C&C=O&&CC^CCl&&&
CC&C1=CC=C(NC2=NC=NC3=CC=CC=C23)C=C1&CO&&&
CC&O=C1C(NC2=CC=CC=C2)=CC(=NS(=O)(=O)C2=CC=CC=C2)C2=CC=CC=C12&CC&&CC^O=CO^CC&&&&
CC&C1=CC=CC=C1&CC&C&C=O&&CC^C1=C[NH][NH+]=C1&CN&CC^[NH3+][O-]^CC&&C1=CCCC=C1^C&CC&C=O&C&&CN^CF&&&&CF&CF&&
O=C1NC(C2=CC=CC=C2F)C2=C1[NH]N=C2C1=CC=CC=C1O&CN&CC1=CC=CO1&&&
C1=CC=C(NC2=CC=CC3=NON=C23)C=C1&C[NH3+]&O=[NH+][O-]^CS&&N[SH](=O)=O&&&
CC&O=CN1C=CC2=CC=CC=C21&CN&N&NC=O&CC^CN^CCl&C1=CC=CC=C1&&&CCl&&&
CC&C1=CC2=C(C=C1)NCC2&C=O&&CN^CN^CN^C&CC&C=O&CN&&CC^C1COCCN1&&&&&
COC1=C(OC)C=C(C2=NN(S(=O)(=O)C3=C(F)C(F)=C(F)C(F)=C3F)C(N)=C2)C=C1&&&
COC1=CC=C(N)C=C1&N&CN&O=CCCl^CN&&O=CCC1=CN=CC=C1&CN&CN&C1CCCCC1&&&
CC1=C(C)C=C(OCC(=O)NC2=CC=C(C(=O)O)C=C2NC(=O)COC2=CC(C)=C(C)C=C2)C=C1&&&
C1=CC=CC=C1&CC&CC&CN&O=CNCCC1=CC=CC=C1&CC&CCl&&&
C1CCCCC1&CC&C1=CC=CC=C1&CS&N[SH](=O)=O&CN&C1=CC=CC=C1&CC&O=CO&&&
O=C(NC1=CC=CC=C1)NN(C(=O)CCl)C1=CC=CC=C1&&&
CC1=CC(=O)OC2=C1C=CC(N)=C2&CN&O=CCN1N=NC2=CC=CC=C21^CN&&COC1=CC=C(CC)O1&&&
C1COCN1&NS&S^CC^O=S&CN&&O=S^CN&&CS^C&C1=CC=CC=C1&C=O&C1=COCCO1&&CC&&C&C=O&&CN^CN&CC&CC&C1=CC=CC=C1&&&
CO&CO&O=C(C1=CC(=O)[NH]C2=CC=CC=C12)N1CCN(C2=CC=CC=C2)CC1&&&
CO&CO&O=C1C(=CC2=CC=CC=C2)OC2=C1C=CC(OCC(=O)N1CCC3=CC=CC=C3C1)=C2&CC&O=CO^CO&&CO^CO&&CO&&&
CCC1=NC(N2CCNCC2)=C2C3=C(CC(C)CC3)SC2=N1&CN&O=CCCl&&&
CC1=CC=C(NC2=C(Cl)C(=O)N(C34CC5CC(CC(C5)C3)C4)N=C2)C=C1&CC&CC(=O)O&&&
CO&CO&C1=CC=CC=C1&CC&C&CC&C^CN^C=O&N&&CN^CN&CN&C^CN^C1=CC=CC=C1&C=O&C1CC1&CF&&CC&&&&CN&C1=CC=C2[NH]N=NC2=C1&&&
O=C(CCl)N=C1SC=CN1CC1=C(Cl)C=C(Cl)C=C1&&&
CO&CO&C1=CC=CC=C1&CC&C1=C[NH]N=C1^CO^CN&CO&&NS&&S&O=S&&O=S&CS^C1=CC=CC=C1&CF&&CF&CF&CF&CF&&
C1=CC=CC=C1&C1CNN=N1&CN&CC&C&C=O&&CC^C1=CC=CC=C1&CBr&&&
CC&C&C=O&&CC^C1=C[NH]C=C1&CN&C1CCNC1^CC&&C1=CC=CC=C1&&&
CCN1C(COC2=CC=CC=C2)=NN=C1SCC(=O)C(C)(C)C&&&
CC&C&CC&&CC^C1=CC=CC=C1&CS&N[SH](=O)=O&CN&C1=CC=CC=C1&CS&CS&C&CF&&CF&&
C1CNCCN1&CN&CC^CN^C=C&C1CCNC1&CC&C=O&C1=CC=CC=C1&&C=O&&&CN^CC&C1=CSC=C1&&&
CC1=NC(C2=CC=C(S(=O)(=O)N3CCN(C4=CC=CC=C4)CC3)C=C2)=CO1&&&
CC&O=C1CC2=C(C=CC=C2)N1&CN&NC=O^CN^CC&CC&&&CN&C1COCCN1&&&
FC1=CC=C(N2CCNCC2)C=C1&CN&O=CCCS(=O)(=O)C1=CC=CC=C1&&&
CO&CO&C1=CC=C(CNCCC2=C[NH]C3=CC=CC=C23)C=C1&CO&CO&&&
C1CNCCN1&CN&CC^CN^C=C&C1CCNC1&CC&C=O&C1=CC=CC=C1&&C=O&&&CN^CC&C1=CSC=C1&&&
CCC(C)C&CN&CN&CN1C=CC=C1CC=O&CN&N&NC1=CC=C(N)C=C1&CN^CN^CC=O&O=CCN1N=NC2=CC=CC=C21&&&&&
C1=CC=CC=C1&CS&CS^CF^CC&&&NC=O&CN&O=C1NC(=O)C2=C1C=CC=C2&&&
O=C(CSC1=CC=CC=N1)NC1=NON=C1[N+](=O)[O-]&&&
CN1N=C(C2=CC=CC=N2)N=C2C1=NC(=O)N(C)C2=O&&&
CC&C1=COC=C1&CC&C&C=O&&CC^O=C1C=CCN1&CO&&CC^C1=CC=CC=C1^CN^CO&CC&CO&C1=CC=NC=C1&C&&&CC&&CC&&
CO&CO&CC&CN&NC=O&CC&C&CC&C1=CC=CC=C1^CN^CO&N&CO&NC=O&&&CC^CN^CN&CC&C1=CC=C2[NH]N=NC2=C1&C1=CSC=C1&&&&&
O=C(C1=CC(Br)=CN=C1)N1CCN(S(=O)(=O)C2=CC=CC=C2C(F)(F)F)CC1&&&
CC1=CC(C)=C(S(=O)(=O)N=C2C=C(NC3=CC=C(C(=O)O)C=C3)C(=O)C3=CC=CC=C23)C(C)=C1&&&
O=[N+]([O-])C1=CC=CC=C1C=CC=NN1C(C2=CC=CO2)=N[NH]C1=S&&&
CC&C1=C[NH]C=C1&CC&C^CC^C=O&&CN&CC^CC&CCl&C1=COC=C1&&&&&
CC&C&CC&&CC^CC&C&CC&O=CO^CN^CO&NC=O&C&CC&CCC&C1=C[NH]C=N1&&CC^CC&&&NC=O&CN&C&CC&CC^CC^C1=CC=CC=C1&O=CO&&&CO&CC&C1=CC=CC=C1&&&
O=C(CCl)N=C1SC=CN1CC1=CC=CC=C1Cl&&&
C1=CC=CC=C1&CC&CS^CC^CS&C#N&C1=NN=CS1&&&CN&CN&C&C=O&&CC^C1=CCNC1&C1=CC=CC=C1&C1=CSC=N1&&&
C1=CC2=C(CCC2)S1&CC&C#N^CN&&CN&C&C=S&&CN^CN&C&C=O&&CC^C1=CC=CC=C1&&&
CC&C1=CC=CC=C1&CS&S&O=S&&O=S&NS^CN&C1=CC=CC=C1&CC&C1=CC=CC=C1&CN&NS&S&O=S&&O=S&CS^C1=CC=CC=C1&CC&&&
CO&CO&C1=CC=CC=C1&CO&CO^CO&&CO^CN&&CN&C&C=O&&CC^C1=NOCC1&CC&C1=CC=CC=C1&CBr&&&
COC1=C(OC)C=C2C(=C1)CCNC2C1=C(F)C=CC(Br)=C1&CN&O=CCCl&&&
CO&CO&C1=CC=CC=C1&CC&C&CC&CC^CC^CN&C1=CC=CC=C1&N&&&CN&CC^CN^C1=CC=CC=C1&C&CO&C=O&CO^CO&CC&&CO&CCl&&&&&
CC&CO&CO&C&C=O&&CC^C1CCNCC1&CN&C&C=O&&CC^C1=CC2=C(C=C1)SCCN2&C=C&CC^C=O^C1=CC=CC=C1&&&CC&&&
COC1=CC=CC=C1N1CCN(CC(O)COC2=CC=CC3=CC=CC=C23)CC1&&&
CN1N=CC(Cl)=C1C=O&CN&NC1=CC2=C(C=C1)OCO2&&&
COC1=CC=CC(N2C(=O)C(=CC3=CC=C(C)O3)C(=O)NC2=S)=C1&&&
C1=CC=CC=C1&CF&&CS^CS&CC&C&C=O&&CN^CN&C1=CC=CC=C1&C1=CCNC1&C=O&&C=O&&
CC(=O)NC1=C(OC(C)=O)C2=NON=C2C(OC(C)=O)=C1&&&
CC1=CC=C(C2=NN(C3=CC=CC=C3)C=C2N)C=C1&CN&O=CCCl&&&
NC(=O)CCN1C(C(=O)C2=CC([N+](=O)[O-])=CC=C2)=C2C=CC=CC2=[N+]1[O-]&&&
CC&C1=COC=C1&CC&O=CN1CCC=N1&CC&C1=CSC=C1^CC&&CCl&&&
CC&C&C=O&&CN^CN&C1=CC=CC=C1&CN&N&CN&C^CN^CC&C&C1=CC=CC=C1^CC^C=O&CO&C&&CC^CO^CO^C=O&CN&&&CO&&CN^C1CNN=N1&&&CN&C1=CC=CC=C1&CC&&&C1CCOC1&&&
CC=O&CN&NC1=CC=C(N)C=C1&N&CN&O=CCN1N=NC2=CC=CC=C21^CN&&COC1=CC(OC)=C(CC=O)C=C1&CN&CN&CC&C1CCOC1&&&
CC&CO&NC1=CC=C(O)C=C1&N&CN&CC1=CC2=C(C=C1)C=C(C)C(=O)[NH]2^NS&&O=[SH](=O)C1=CC=CC=C1&&&
O=[SH](=O)C1=CC=CC2=NON=C12&NS&NC1=C(F)C=CC(F)=C1&&&
CC1=CC2=C(C=C1)[NH]C(=O)C(C)=C2&CN&N&CN&CCC1=CC=CC=C1^CN&&CC1=NN=NN1C&CC&C1CCOC1&&&
CC&C1=COC=C1&CC&C&C=O&&CC^O=C1C=CCN1&CO&&CC^C1=CC=CC=C1^CN^CO&CC&CO&C1=CC=NC=C1&C&&&CC&&CC&&
CC&CN&C1=NN=C[NH]1&CS&CS^CC^CC&CO&C&CO&C=O&C1=CC=CC=C1&&CC&&C&CC&&CC&CC&&
O=C(O)C1=CC(NC(=S)NC(=O)C(C2=CC=CC=C2)C2=CC=CC=C2)=CC=C1&&&
CC&O=C(CON1N=NC2=CC=CC=C21)NC1=CC=CC=C1&CS&C[SH](=O)=O^CBr&&&&
CN&CN[SH](=O)=O&CS&C1=CC=CC=C1&CN&NC=O&CC&CS&CS&C1=CC2=C(C=C1)N=CC=C2&&&
CC&O=C(CNC(=O)C1=CC=CN=C1NC1=CC=CC=C1)NC1=CC=CC=C1&CN&&CC^FC(F)F&&&
CCC1=NN=C(N)S1&NS&NC1=CC=C([SH](=O)=O)C=C1&CN&CC=O&C=C&CC1=CC=CC=C1Cl&&&
CC&C1=CC=CC=C1&CN&CN&C1=CCCCC1&C=N&NS^C=O^S&&C1=CC=CC=C1^O=S&&&&O=S&CS^C1=CC=CC=C1&CC&C&C=O&&CO&&
CC1=CC2=C(C=C1)[NH]C(=O)C(CN(CCC1=CC=CC=C1)CC1=NN=NN1CC1CCCO1)=C2&&&
C1COCCN1&NS&S&O=S&&O=S&CS^C1=CSC=C1&CC&CC&C&C=O&&CN^CN&C1=CSC=C1&CC&C1=CC=CC=C1^CC&&C&C=O&&CN&&
CC&C1=CC=CC=C1&CC&&CS^S^CC^O=S&&CC&O=S&&&NS^C1CNCCN1&CN&C&C=O&&CC^C1=CC2=CC=CC=C2NC1&C=O&&&
C1=CC=CC=C1&C1CNN=N1&CN&CC&C&C=O&&CN^NN&C=N&CC&C1=CSC=C1&&&
O=C(O)C1=C(Cl)C=CC(NN=C2C3=CC=CC=C3C3=CC=CC=C23)=C1&&&
CC&C1=CC=CC=C1&CN&CN^CBr^C&&&C=O&&CC^CO&NO&C1CNN=N1&C1=CC=CC=C1&CS&S&O=S&&O=S&CS&&
CC&C1=CC=CC=C1&CN&SC1=NN=C[NH]1&CS&CC^CC^NC=O&CC&CN&C1=C[NH]C=C1&C1=CC2=C(C=C1)OCO2&CN&&&&&
CC&C1CCNCC1&CN&C1=CN=CN=C1&CC&&C1=CSCC1^CC&C^CC^C=O&&&&CN^CN&C1=CC=CC=C1&C1=COCCO1&&&
O=[SH](=O)N1CCOCC1&CS&C1=CSC=C1&CC&CC&NC=O&CN&C1=CSC=C1&CC&NC=O^CC&&C1=CC=CC=C1&&&
C1CNCCN1&CN&C1=CC=CC=C1^CN^CC&C&C&C=O&CF&&CC&CF^C1=CCNCC1&&CF^C=O&&&&C1=CC=CC=C1&&
CC&CC&C1CSCCN1&C=O&&C=O&CC^CC^CN&&CC&C&C=O&&CN^CN&C1=CC=CC=C1&CC&C&C=O&&CO^CO&CC&&&
CC&CC&C1=CC=CC=C1&CN&CN&C&C=O&&CC^C1CCNCC1&NS&S&O=S&&O=S&CS^C1=CC=CC=C1&C1=CCNC=C1&C=O&&&
NNC(=O)CN1C(C2=CC=CC=C2)=NC2=CC=C(Br)C=C2C1C1=CC=CC=C1&&&
CC&CO&CC1=CC=C(C(=O)C2=C(O)C(=O)N(C3=NC(C)=C(C=O)S3)C2C2=CC=C(O)C=C2)O1&CO&CO&&&
CC&C1=CC=CC=C1&CC&C^CC^C=O&&&&CN^C1=NCCN1&C1=CC=CC=C1&&&
CN&N&CN&CC1=CC(C=O)=NO1^CN^CO&CC1=NC=CN=C1&CSC1=CC=CC=C1O&&&&&
COC1=CC=C(N2CCN(C(=O)C3=CC(=O)[NH]C4=CC=CC=C34)CC2)C=C1&&&
CC&C1=CCOC=C1&C=O&&C1=CC=CC=C1^CN&CN&C&C=O&&CC^C1=CC=CC=C1&CO&CO&C&CF&&CF&&
CO&CO&C1=CC=CC=C1&CN&NS&S&O=S&&O=S&CS^C1=CC2=C(C=C1)OC=N2&CN&CN&C1=CC2=C(C=C1)OCCO2&&&
CC&CN&O=C(COC1=CC=CC=C1)NC1=NN=C(S(=O)(=O)NC2=CC=CC=C2)S1&CO&CO^CC&&&&
CCC1=CC=CC=C1&CN&N&CN&O=CCCl^CN&&CCC1=CC=CC=C1&&&
CO&O=CO&CC&C1=CC=CC=C1&CCl&&CN^NC=O&CC&CC&C1=CC=CC=C1&C[NH3+]&O=[NH+][O-]&&&
COC1=C(OC)C=C(C2=NC3=C(C=C(Br)C=C3)C(C3=CC=CC=C3)N2)C(OC)=C1&CN&CC(=O)NN&&&
COC1=CC=C(C=C(C#N)C2=C[NH]C3=CC=CC=C23)C=C1&&&
CC&CO&CO&CC1=CC=C(S(=O)(=O)N2C(C)=C(C=O)C3=C2C=CC(O)=C3C(=O)O)C=C1&&&
CC&CC&C1=CSC=C1&CC&C^CN^C=O&CN^CC&CN^C&&&C1COCCN1&C=O&&&&CC^CC&C1=CC=CC=C1&CO&CO&&&
CC(C)C&CO&CO&C&C=O&&CN^CN&CC1=CC=C(C)C=C1&CN&CN&O=CC1=C(C=O)[NH]C=N1&CN&CN&O=CCCC1=CC=CC=C1&CO&CO&CC1=CC=CC=C1&&&
CO&CO&C1=CC=CC=C1&CC&C&CC&NC=O^CN^CN&N&C1=CC=CC=C1&NC=O&CF&CC^CN&&CN&C1CC1&C1=CC=C2[NH]N=NC2=C1&&&&&
CC&C1=CC=CC=C1&CC&O=CN1CCC=N1&CC&CCl^CC&&C1=CSC=C1&&&
C1=CC=C2SC3=CC=CC=C3NC2=C1&CN&C&C=O&&CC^CO&CO&C&C=O&&CC^C1=CC=NC=C1&&&
CC1CCC2C(=O)N(C3=CC(Cl)=CC=C3O)C(=O)C2C1&CO&O=CC1=CC=CO1&&&
O=C(C1=CC(Br)=CN=C1)N1CCN(S(=O)(=O)C2=CC=CC=C2C(F)(F)F)CC1&&&
CC1=CC=CC=C1&CN&NC(=S)NNC(=S)NC1=CC=CC(C(F)(F)F)=C1&&&
CC(C)C&CO&CO&C&C=O&&CN^CN&CCC=O&CO&O=C1C=CC2=C(C=C(O)C=C2)O1&&&
CC&CC&CC&CC&CN&C1=C[NH]C=N1&CC&CN^C1=CNCNC1^C1CNCCN1&C=O&CN&&C=O^CC&&CN^C1=CC=CC=C1&&&&&
CC&C1=CC=CC=C1&CS&S&O=S=O&&CS^C&C=C&CCl^CN&&NC=O&CC&C1=CC=CC=C1&&&
CC(C)C12CN(C(=O)C3=CC=CC=C3[N+](=O)[O-])CC(C(C)C)(CN(C(=O)C3=CC=CC=C3[N+](=O)[O-])C1)C2=O&&&
CC&C1=CC=CC=C1&CN&CN^CC^C1=NN=CS1&&&CS&CS&CC&C&C=O&&CN^CN&C1=CC=NC=C1&CC&C^CCl^CF&&&&CF&CF&&
CC&C&CC&&CC^C1=CC=CC=C1&CS&N[SH](=O)=O&CN&C1=CC=CC=C1&CS&CS&C&CF&&CF&&
C1=CC=CC=C1&CC&C1=CSC=C1&CC&C^CN^C=O&CN&&CO^C&&&C=O&&CC^C=C&CC&C1=CSC=C1&&&
CC&C&C=O&&CN^N&CN&&CN^C1=CC=CC=C1&CN&NS&S&O=S&&O=S&CS^C1=CC=CC=C1&CCl&&CCl&&
CO&CO&C1=CC=CC=C1&CO&CO^CC&&CN&CN&CC&CC&C1=CC=C2[NH]C=CC2=C1&&&
CO&CO&C1=CC=CC=C1&CN&CN&C=C&C1CCCCC1&C=O&&C1=CC=CC=C1&&
CO&CO&C1=CC=C(CNCCC2=C[NH]C3=CC=CC=C23)C=C1&CO&CO&&&
CO&CO&C1=CC=CC=C1&CN&N&N[SH](=O)=O&CS^CN^C1=CC=CC=C1&CC&&&NC=O&CN&C1=CC=CC=C1&CC&O=CO^CCl^CO&&&&&
C1=CC=C(NN=C2C3=CC=CC=C3C3=CC=CC=C23)C=C1&CCl&&CC^O=CO&&&
CC&C1=CC2=C(C=CC=C2)OC1&C=O&&CN^CN&C&C=O&&CC^C1=CC=CC=C1&CO&CO&C&CF&&CF&&
COC1=CC=C(C(C(=O)NCC2CCCO2)N(C(=O)CN2N=NC3=CC=CC=C32)C2=CC=C(NC(C)=O)C=C2)C=C1&&&
O=C(CC1=CC(Cl)=C(Cl)C=C1)NC1=CN=CC=C1&&&
N#CC1=C(C2=CC=CC=C2)N=C(SCC(=O)NC2=CC=C(OC(F)(F)Cl)C=C2)[NH]C1=O&&&
C[NH3+]&C1=CCC[NH+]=C1&C1=CC=CC=C1&C[O-]&&CBr&&
CO&CO&C1=CC=CC=C1&CO&CO^CC&&CN&CN&CC&CC&C1=CC=C2[NH]C=CC2=C1&&&
CC&C&CC&&CC^C&C=O&&CN^CN&C1=CC=CC=C1&CC&C&C=N&NN^CC^CN&&&C&C=O&&CC^C1=CC=CC=C1&CCl&&CCl&&
COC1=CC(NC(=O)C2CC(C3=CC(Br)=CC=C3)=NO2)=CC(OC)=C1OC&&&
C1=CC=CC=C1&C1CCCC1&C=N&NN^C1=CC=CC=C1^CN&&&C1=CC=CC=C1&CCl&&CC^C&C=O&&CO&&
CO&CO&C&C=O&&CC^C1=CC=CC=C1&CN&CN^CCl^C&&&C=O&&CC^CC&C1=CC=CC=C1&C[NH3+]&[NH4+]&[NH2+]=O&&[NH3+][O-]&&
CC&C1CNCN1&C=O&&C=O&CN^C1=CC=CC=C1^C1CCNC1^CBr&CC&&&C1=CC=CC=C1^C1CCNC1^CCl&C=O&&&&C=O&CN^C1CCCCC1&&&
CC&CC&C1=CSC=C1&CC&&CN^NC=O^CC^CC&O=CN1CCOCC1&CC&&&C1=CC=CC=C1&CO&CO&&&
CC&CN&C1=NN=C[NH]1&CS&CS^CC^CC&CO&C&CO&C=O&C1=CC=CC=C1&&CC&&C&CC&&CC&CC&&
COC1=CC=C(NS(=O)(=O)C2=CC3=C(C=C2)OC(NC2=CC4=C(C=C2)OCCO4)=N3)C=C1&&&
C1=CC=CC=C1&CC&C&CC1=CC=CC=C1&&CN^NC=O&CC&CO&O=CO&CC&CC&CC&C1=CC=C2[NH]C=CC2=C1&&&
NC1=CC2=NN(C3=CC=CC=C3)N=C2C=C1Cl&&&
COC1=CC(OC)=C(OC)C=C1C&C=C&O=C1COC2=C1C=CC(O)=C2&CO&CC=O&CN&C1=CC=C2CNCCC2=C1&CC&O=CO&&&
CC&C1=CC=CC=C1&C1CCNC1&C=O&&C=O&CN^CC&CO&CO&C1=CC=CC=C1&&&
CC&C1=CC=CC=C1&CO&CO&CC&C&C=O&&CN^NN&C=N&CC&C1=COC=C1&C[NH3+]&[NH4+]&[NH2+]=O&&[NH3+][O-]&&
CC1=CC(C(=O)CCl)=C(C)N1CC1=CC=CO1&&&
NC(=O)CCN1C(C(=O)C2=CC([N+](=O)[O-])=CC=C2)=C2C=CC=CC2=[N+]1[O-]&&&
CC(=O)NC1C(=O)N(CCN2CCOCC2)C2=C1C=C(Br)C=C2.Cl&&&
CC&O=C(CON1N=NC2=CC=CC=C21)NC1=CC=CC=C1&CS&C[SH](=O)=O^CBr&&&&
O=C(CSC1=NC(C2=CC=CC=C2)=CC(=O)[NH]1)NC1=CC=CC=C1&CO&OC(F)(F)Cl^CC&&C#N&&&
O=C(O)C1=CC(C2=CC=C(C=NNC(=O)C(O)(C3=CC=CC=C3)C3=CC=CC=C3)O2)=C(Cl)C=C1&&&
CC&C1CCNCC1&CN&C1=NC=C2C=CSC2=N1&CC&&CC^C^CC^C=O&&&&CN^CN&C1=CC2=C(C=C1)OCCO2&&&
CC1=CC2=C(C=C1)OCO2&C=C&O=C1CSC(=NS(=O)(=O)CC2=CC=CC=C2)N1&&&
SC1=CC=CC=N1&CS&CC=O&CN&NC1=NON=C1[N+](=O)[O-]&&&
CC&C1=COC=C1&CC&C1=NNCC1&CC&C1=COC=C1^CN&&C&C=O&&CC^CCl&&&
CC1=CC=C(N)C=C1&CN&CC=O&CN&N&CN&&CN^O=CC1=CC=CN=C1NC1=CC=CC(C(F)(F)F)=C1&&&
CC(C)C&CC&O=CC1=NOC2=C1CCCC2&CN&NC1=CN=CC=C1&&&
O=C(C1=CC=CO1)N(CC1=CC=C([N+](=O)[O-])C=C1)C1=CC=C(Br)C=C1&&&
COC1=CC=CC=C1N1CCNCC1&CN&CC(C)O&CO&OC1=CC=CC2=CC=CC=C12&&&
CC1=CC=C(C(=O)OC2=CC3=C(C=C2)N(C)C=N3)C=C1&&&
O=C1C2=C(C(C3=CC=CC=C3)=N[NH]2)C(C2=CC=CC=C2)N1CC1=CC=CO1&CO&&CF&&
CC&O=C(NC1=CC2=C(C=C1)[NH]C=C2CC1=CC=C(C(=O)NS(=O)(=O)C2=CC=CC=C2)C=C1)OC1CCCC1&CN&&CO^CO&&&
NC(=NS(=O)(=O)C1=CC(C(F)(F)F)=CC(C(F)(F)F)=C1)C1=CC=C(Cl)C=C1&&&
CN&C1=NC=NNC1&CC&C1=CC=CC=C1^C1=NCNCC1^CCl&C=O&&&&C=O&CN&&
O=C(NC1=CC2=C(C=C1)OCCO2)C1=C(C2=CC=CC=C2)OC=N1&&&
O=C(COC(=O)CCC1=C[NH]C2=CC=CC=C12)NC(C1=CC=CC=C1)C1=CC=CC=C1&&&
CO&CO&C1=CC=CC=C1&CC&C=C&C1CSCN1&C=O&&C=S&CN^CC&CC&C&C=O&&CN^NN&CN&C&C=O&&CC^C1=CC=CC=C1&CO&CO&&&
CC(C)(C)C1=CC=C(N)C=C1&CN&CC=O&CS&O=C1[NH]N=C(S)N1C1=CN=CC=C1&&&
CN&C1=NC=NNC1&CC&C1=CC=CC=C1^C1=NCNCC1^CCl&C=O&&&&C=O&CN&&
CC&O=CN[SH](=O)=O&CN&C1=CC=CC=C1^CS^CC&C1=CC=CC=C1&C&CN&FCF&O=C1CCC(=O)N1&&CF&&&&
CS&CS&C1=NSC=N1&CN&CN&C&C=O&&CO^CO&CC&C1=CC=CC=C1&CCl&&&
CO&CO&C1=CC=CC=C1&CC&C^CO^C=O&&&&CN^NN&C1=CN=CNC1&C=O&&C1=CSC=C1^CC&C1=CSC=C1&&&
CC&C&CCC&&CO^O=CO&CC&CN&NC=O&CC&C1=C[NH]C=N1&CC&NC=O&CN&C&CC1=CC=CC=C1&&CC^C1=CC=CC=C1&&&
CC&C1=CC=CC=C1&CO&CO&CC&C1=COC=N1&CN&CN^CC^C1=CC=CC=C1&C#N&CO&&&CO&&&
CO&CO&C1=CC=CC=C1&CC&C=C1SC(=S)NC1=O&CN&CC&CC&O=CNNC=O&CC&C1=CC=CC=C1&CO&CO&&&
C1=CSC=C1&CC&C1=CSC=N1&CN&CN&C&C=O&&CC^C1=CC=CC=C1&CCl&&&
CO&CO&C1=CC=CC=C1&CN&CN^CO^C&CO^CO^C=O&&&CO&&CC&&CN&C1=CC2=C(C=CS2)[NH]1&CC&C&C=O&&CO^CO&&&
CC&C&C=O&&CN^CN&C1=CCCC=C1&CO&CO^CO^C&CO^C1=NON=C1^C=O&C&&&&CC^C=O&&&&CC&&
CC&C1=CC=CC=C1&CC&&CC^NC=O&CN&CC&CN&C1COCCN1&&&
CC&CO&O=CO&CC&C1=CC=C2C(=C1)C1=C(CNCO1)C1=C2OC=C1&CC&&CN^CC&C1=CC=NC=C1&&&
CC1=CC(Br)=C(NC(=O)CON2N=NC3=CC=C(S(C)(=O)=O)C=C32)C(Br)=C1&&&
CC&O=C(C1=CC=CC=C1)C1=C2C=CC=CC2=[NH+][NH]1&CN&CCC(N)=O^[NH3+][O-]&&&CC^FC(F)F&&&
CCCC&CO&O=CC1=CC=C(O)C=C1&CO&OC1=CN=CC=C1&&&
CC&C1=CC=CC=C1&CN&C1CNCCN1^CC^CN&&&C&C=O&&CC^C1=CCNCC1&C=O&&C1=CC=CC=C1&&
CC&C&CC&&CC^C1=CC=CC=C1&CN&N&CN&C^CN^C=O&C&&CC^CC&C1=CSN=N1&C1=CC=NC=C1^CC&&&&C&C=O&&CN^CN&C1CCCC1&&&
O=C(NCC1=CC=CO1)C(C1=CC=CO1)N(CC1=CC=CS1)C(=O)CN1N=NC2=CC=CC=C21&&&
CC&CC&C1=NN=CS1&CN&NS&S&O=S&&O=S&CS^C1=CC=CC=C1&CN&CN&C&C=O&&CC^C=C&CC&C1=CC=CC=C1&CF&&&
CC(C)CC(NC=O)C(=O)OC(C)(C)C&CC&O=C(NCC1=CC=CC=C1)C1=CN=C[NH]1&CC&CNC(=O)OC(C)(C)C&&&
CS&N[SH](=O)=O&N&CN&CC^CN^C1=CC=CC=C1&C1=CC=CC=C1&CC&&&NC=O&CN&C1=CC=CC=C1&CS&CS&C1=CC=CC=C1&&&
CO&CO&CC&CO&CO&C&C=O&&CC^C&CC&C#N^C=C&&CC&C1=C[NH]N=C1&CC&C1=CC=NC=C1^CN&&CC&C1=CC=CC=C1&&&
CO&CO&O=C1NC2=C(C=CC=C2)C1=O&CN&CC&C1=CC=C2OCCOC2=C1&&&
CC1=CC=C(CN2C(=O)CSC3=C2C=C(C=O)C=C3)C=C1&CN&CN&CC&CN&C1COCCN1&&&
CC&C&C=N&NN^CC^C=N&C1=CSC=C1&C&&&CN&&CS^CS&C1CCNC1&C=O&&C=O&CN^C1=CC=CC=C1&CCl&&&
CC(C)CC(NC=O)C(=O)OC(C)(C)C&CC&O=C(NCC1=CC=CC=C1)C1=CN=C[NH]1&CC&CNC(=O)OC(C)(C)C&&&
C1=CCCC=C1&C1=C[NH][NH+]=C1&[NH3+][O-]&&CN^CC^CC^CC&C&C&C=O&C=O&&CC&CN^C1=CC=CC=C1&&&CCl&&&
FC1=CC=C(S)C=C1&CS&CC=O&CN&NC1=CC2=C(C=C1)C(=O)NC2=O&&&
CO&OC1=NC(O)=NC=C1&CN&N[SH](=O)=O^CO^CS&&&C1=CC=CC=C1&CN&NC(=S)NC=O&CC&C1=CC=CC=C1&CF&&&
C1=CC=CC=C1&CC&C&CC&C1=CC=CC=C1^CC&&C&C=O&&CN^CN&C&C=S&&CN^CN&C1=CC=CC=C1&CC&C&C=O&&CO&&
COC1=CC2=C(C=C1)C=C(C1(C)NC(=O)NC1=O)C=C2&CN&CC=O&CN&CN&CC1=CC=CO1&&&
CC&C&CC&&CC&CO^CO&C&C=O&&CC^C&CC&CC^CN^C1=CC=CC=C1&CN&&&C&C=O&&CC^C1=C[NH]C=N1&CC&C&C=O&&CN^CN&CC&C1=CC=CC=C1&CC&CN&CN&C&C=O&&CO^CO&C&CC&&CC&CC&&
C[N+]1=CC=CC2=C(Br)C=CC([O-])=C21.O&&&
C1=CC=CC=C1&C1=NCCCN1&C=O&&NN^CN&C&C=O&&CC^C1=CC=CC=C1&CBr&&&
CC&CN&C1=NN=C[NH]1&CS&CS^CC^CC&CO&C&CO&C=O&C1=CC=CC=C1&&CC&&C&CC&&CC&CC&&
CC&CC&O=C1CC2=C(C=CC=C2)N1CCN1CCOCC1&CN&CC(N)=O&&&
CC&O=S(=O)(NC1=CC=CC=C1)C1=COC2=C1C=CC=C2&CF&&CF&CF&CF&CC^FC(F)F&&&
CC&C1=CC=CC=C1&CC&C=C&CC&C&C=O&&CC^C1=CC=CC=C1&CBr&&CO^CO&C&C=O&&CC^C1=COC=C1&&&
CO&CO&C1=CC=CC=C1&CO&CO^CO&&CO^CN&&CN&C&C=O&&CC^C1=CC=NN=C1&CCl&&CCl&&
C1COCCN1&NS&S&O=S&&O=S&CS^C1=CSC=C1&CC&CC&C&C=O&&CN^CN&C1=CSC=C1&CC&C1=CC=CC=C1^CC&&C&C=O&&CN&&
CC&O=C1C(NC2=CC=CC=C2)=CC(=NS(=O)(=O)C2=CC=CC=C2)C2=CC=CC=C12&CC&&CC^O=CO^CC&&&&
COC1=CC=C(N(CC2=CC(=O)[NH]C3=CC=CC=C23)C(=O)CCl)C=C1&&&
O=S(=O)(NC1=CC=C(S(=O)(=O)NC2=NC=CS2)C=C1)C1=CC=C(Br)C=C1&&&
SC1=NC=NC2=C1C(C1=CC=CC=C1)=CS2&CS&CC=O&CN&NC1=CC=C(C(=O)O)C=C1&&&
CC&CC&C1CCCCC1&CN&C1CNCCN1&CN&C1=CC=CC=C1&C[NH3+]&O=[NH+][O-]&&&
CC&C1=COC=C1&CC&C&C=O&&CC^C1=CCNC1&C=O&&CC^C1=CC=CC=C1^CN^CO&CC^CO^CO&C1=CC=NC=C1&&&C&&&CC&&CC&&
C[SH](=O)=O&NS&O=C(NC1=CC=CC=C1SC1=CC=CC=C1)C1=CC=C(CNC2=CC=CC=C2)C=C1&&&
CC(C)CC(NC(=O)C1=C(C(=O)NC(CC2=CC=CC=C2)C(=O)OCC2=CC=CC=C2)N=C[NH]1)C(=O)OC(C)(C)C&&&
CC&O=C1C=CC2=C(C=CC=C2)[NH]1&CC&CN&N&CN&CC^CN^CC&CC&C1=CC=CC=C1&C1=NN=N[NH]1&&&CN&CC&C1CCOC1&&&
C1COCCN1&NS&S&O=S&&O=S&CS^C1=CSC=C1&CC&CC&C&C=O&&CN^CN&C1=CSC=C1&CC&C1=CC=CC=C1^CC&&C&C=O&&CN&&
CC1CCN(C2=NN3C(CCC=O)=NN=C3C=C2)CC1&CN&CN&CCC&CO&CO&CCC&&&
CC&C1=C[NH]N=C1&CC&C&C=O&&CN^CN&C1=CCCCC1&C1=C[NH]N=C1&CN&C1=CC=CC=C1&CC&C&CC&&CC&CC&&
CCNCC&CN&O=C(NN=CC1=CC=CC=C1)C1=CN(C2=NON=C2)N=N1&CN&&CC^CCC^CO&&&&
CO&CO&O=C(NC1=CC=CC=C1)C1CC(C2=CC=CC=C2)=NO1&CO&CO^CO&&CO^CBr&&&&
CCOC=O&CC&O=S(=O)(C1=CC=CC=C1)N1C=CC2=C1C=CC=C2&CO&&CC^O=CO^CC&&&CC&&
CO&CO&C1=CC=C(N2CCN(CCCOC3=CC=CC4=CC=CC=C34)CC2)C=C1&CO&&&
CC&C1=CC=CC=C1&CO&CO^C1=COCCC1^CC&C=O&C&&C1=CC=CC=C1^C=O&&&&CN^CN&C&CC&CC^CC^C1=CNCC1&C&C1=CC=CC=C1&C=O&&&&CO&&
CC&O=C(C1=CC=CC=C1)C1=C2C=CC=CC2=[NH+][NH]1&CN&CCC(N)=O^[NH3+][O-]&&&C[NH3+]^O=[NH+][O-]&&&
CC&O=C(NC1=CC=CC=C1)NC1=CN=CC=C1&CCl&&&
CC&O=C1[NH]C2=C(C=CC=C2)C=C1CN(CCC1=CC=CC=C1)CC1=NN=NN1CC1CCCO1&&&
CC(N)=O&CN&C1=CC2=NON=C2C=C1&CO&CC(=O)O^CO&&CC(=O)O&&&
C1=CC=CC=C1&CO&&CC^CC1=C(O)C=CC(Cl)=C1^CCl&&&&
CCC1=CC(=O)OC2=C1C=CC(OC(=O)C1=CC=CO1)=C2&&&
O=C(NCC1=CC=C(F)C=C1)C1=CC=C(S(=O)(=O)NC2=CC=CC(C(F)(F)F)=C2)C=C1&&&
CC&C1=CC=CC=C1&C1=C[NH]C=C1&CN&CC^C1=CCCCC1^C&&&CC&CN^CO^C1CCCNCC1&&&&&
O=C(O)C1=CC(NS(=O)(=O)C2=CC=C(C3CCCCC3)C=C2)=CC=C1&&&
C1=CC=CC=C1&CC&C1=N[NH]N=N1^CN^CN&CN&CC&C&C&C=O&C=O&&CC&CN^C1=CC=CC=C1&CN&CF&CC&&&C1=COC=C1&&&
O=C1C2=C(C(C3=CC=CC=C3)=N[NH]2)C(C2=CC=CC=C2)N1CC1=CC=CO1&CO&&CF&&
CC&C&C=NNC=O&CC^CC^C1=CC=CC=C1&CN&CCl&O=[N+]([O-])C1=N[NH]N=N1&&CCl&&&&
CC1=CC=C(C(=O)OC2=CC3=C(C=C2)N(C)C=N3)C=C1&&&
O=C(OC1=CC=C(Br)C=C1C(=O)C=CC1=CC=CC=C1F)C1=CC=CO1&&&
CC&CO&CO&C&C=O&&CC^C1=CC=C2C(=C1)C1=C(CNCO1)C1=C2OC=C1&CN&CC^CC^C1=CC=NC=C1&&&&&
CC&O=C(CSC1=NC2=C(C=CS2)C(=O)[NH]1)NC1=CC=CC=C1&CO&CO^CC&&&&
CCC(C)(C)NC=O&CC&O=C(CN1N=NC2=CC=CC=C21)N(CC1=CC=C[NH]1)C1=CC=CC=C1&CN&&CN^CC(N)=O&&&
CSC1=CC=CC=C1OCC1=CC(C(=O)N(C)CC2=NC=CN=C2)=NO1&&&
CNC(C)=O&CN&O=S(=O)(NC1=CC=CC=C1)C1=CC=CC=C1&CCl&&CCl&&
NC(=O)CCN1C(C(=O)C2=CC([N+](=O)[O-])=CC=C2)=C2C=CC=CC2=[N+]1[O-]&&&
CC&C1=CC=CC=C1&CS&S&O=S&&O=S&NS^CN&C&C=O&&CC^C1=CC=CC=C1&CC&CC^CO^C1=C[NH]C=C1&CO&CN&&&&C1=CC=CC=C1^CN&CN&C&C=O&&CO^CO&C1CCCC1&&&
OC1=C(CC2=C(O)C=CC(Cl)=C2)C=C(Cl)C=C1&&&
CC&N#CC(=NN)S(=O)(=O)C1=NSC=C1&CC&C#N^CN&&C1=CC=CC=C1&CC&C&FCF&&CF&&
CO&CO&C1=CC=CC=C1&CC&C1=NNCC1^CO^CN&CO&C^CC^C&C=O&C1=CSC=C1&CF&&CC&&&CF^CCl&&&&&
C1=CC2=C(C=C1)SC=N2&CC&O=CO&&&
CC(C)C&CC&O=C(NC1=CC=C(S(=O)(=O)NC2=NC3=CC=CC=C3N=C2)C=C1)C1=CC=CC=C1&&&
CC(C)(C)OC(=O)CNC(=O)C1=C(C(=O)NC(C2=CC=CC=C2)C2=CC=CC=C2)N=C[NH]1&&&
COC1=CC(S(=O)(=O)NC2=CC=CC=C2C2=CC=CC=C2)=CCl&&&
CC1=CC(NC2=NC=NC3=CC=CC=C23)=C(O)C=C1.Cl&&&
C1=CC=CC=C1&CO&&CC^NC=O&CN&C1=CC=CC=C1&CC&C^CO^FCF&CO&&CF^CC&&&C&CF&&CC^C^CF^CF&&&&CF&&
O=S(=O)(NC1=CC=C(S(=O)(=O)NC2=NC=CS2)C=C1)C1=CC=CC=C1&CBr&&&
CC&O=C(NC1=CC=CC=C1)NC1=CC=C(S(=O)(=O)NC2=CC=NO2)C=C1&CC&&CCl&CCl&&
O=CN1CCOCC1&CC&CN&C1=CC=C2[NH]C=CC2=C1&CC&C=C1C(=O)NC(=O)NC1=O&CN&C1=CC=CC=C1&CF&&&
CC(C)CN(CCC(=O)O)CC(C)C&&&
NC1=C(S(=O)(=O)NC2=CC(C(F)(F)F)=CC(C(F)(F)F)=C2)C=C(Br)C=N1&&&
C1=CC=CC=C1&CC&CN&C1=CNCC1&CC&C=C^C1=CC=CC=C1^C[NH3+]&&&[NH4+]&[NH2+]=O&&[NH3+][O-]&&
CC&C1=CC=CC=C1&CN&CN&O=C1C=CC(=N[SH](=O)=O)C2=CC=CC=C12&CS&C1=CC=CC=C1&CC&O=CO&&&
CC&C&C=NN=C(N)S&CS^CC^O=C1CCC(=O)N1&C1=CSC=C1&CN&&&C1=CC=CC=C1&CCl&&&
COC1=CC(O)=C(C(=O)NN2C=NC3=C(C(C4=CC=CS4)=CS3)C2=O)C=C1&&&
COC1=CC=C(C(C(=O)NCC2CCCO2)N(C(=O)CN2N=NC3=CC=CC=C32)C2=CC=C(NC(C)=O)C=C2)C=C1&&&
CF&CO&C&C=O&&CC^CC&C1COCCN1&CN&C^C1=CC=CC=C1^C=O&&&&CC^C=C&CC&C1=CC=CC=C1&&&
CC&O=C(CSC1=NC2=C(C=CS2)C(=O)[NH]1)NC1=CC=CC=C1&CO&CO^CC&&&&
CC&C1=CC=CC=C1&CN&CN^CCl^C&&&C=O&&CN^CN&C1=CC=NC=C1&&&
CC(C)CS(=O)(=O)C1=NSC2=NC(=O)CC(=N)N21&C=C&CC1=CC=C(O)C=C1&CO&O=CC1=CC=CO1&&&
NC1=NC(C2=CC=CS2)=CS1&CN&O=CC1=CC=C(Cl)C=C1&&&
NC1=NC(C2=CC=CS2)=CS1&CN&O=CC1=CC=C(Cl)C=C1&&&
O=C(O)C1=CC=CC=C1NS(=O)(=O)C1=CC([N+](=O)[O-])=C(NNC(=S)NC2=CC=C(OC(F)F)C=C2)C=C1&&&
CN&N&CN&CC^NS^C1=CC=CC=C1&S&CF&O=S&&&&O=S&CS^C1=NN=CS1&CN&CN&C&C=O&&CC^C1=CC=CC=C1&CBr&&&
CCN(CC)C(=O)CN1C=C(C=C2C(=O)NC(=O)N(C3=CC=CC=C3F)C2=O)C2=CC=CC=C21&&&
C1=CC=C2[NH]N=NC2=C1&CN&CC&C&C=O&&CN^N&CN&CC^CN^C1=CSC=C1&C&&&CC&C1=COC=C1^CC&&C&C=O&&CN^CN&CC&C1=COC=C1&&&
CC(C)C&CN&NS&O=CCCC1=CC=C([SH](=O)=O)C=C1&CN&NC1=CC(Cl)=CC=C1OC1=CC=CC=C1&&&
CO&CO&O=C(NC1=CC=CC=C1)C1CC(C2=CC=CC=C2)=NO1&CO&CO^CO&&CO^CBr&&&&
CC1=CC=C(C2=NN(C3=CC=CC=C3)C=C2N)C=C1&CN&O=CCCl&&&
C1=COC=C1&CC&C&C=O&&CN^N&CN&CC^CN^C1=CC=CC=C1&C1=CC=CC=C1&C[NH3+]&CBr&[NH4+]&&&[NH2+]=O&&[NH3+][O-]&&
CC1=C(Cl)C=C(N)C=C1&CN&C&C=O&&CN^NC1=CN=CC=C1&&&
CN&N&CN&CC^CN^C1=C[NH]N=N1&C1=CC=CC=C1&CN&&&C1=NON=C1^CC^CN&C&&&C=O&&CN^NN&C=N&CC&C1=CC=CC=C1&CO&CO&&&
CN&O=C(NN=CC1=CC=CC=C1)C1=C(CNC2=CC=CC=C2)N(C2=NON=C2)N=N1&CN&&CO^CO&&&
CC&C1=CC2=C(C=CC=C2)OC1&C=O&&CN^CN&C&C=O&&CC^CC&C1=CC=CC=C1&C[NH3+]&[NH4+]&[NH2+]=O&&[NH3+][O-]&&
CC&C1=CC=CC=C1&CC&C^CN^C=O&CN&&CO^C&&&C=S&&CN^CN&C&C=O&&CC^C1=CC=CC=C1&CC&CO&CO&C1=CC=CC=C1&&&
C1CNCCN1&CN&C1=CC=CC=C1^CN^CF&C&&&C=O&&CC^CC&CS&S&O=S&&O=S&CS^C1=CC=CC=C1&&&
CC&NC=O&CN&O=C1CC2=C(C=CC=C2)N1&CBr&&CN^CC&CN&C1COCCN1&&&
CC&C1=CC=CC=C1&CBr&&CN^CN^CBr^C&&&C=O&&CC^CO&NO&C1=CC=C2[NH]N=NC2=C1&CS&S&O=S&&O=S&CS&&
CC&C=NN1CC(C)SC1=S&CN&NC(=O)NO^CC^CN&C1=CSC=C1&&&&&
C1=CC=C(CN2C=CC3=CC=CC=C32)C=C1&CC&C=C[N+](=O)[O-]&&&
CC&C&CCC&&CC^NC(=O)C1=NOC2=C1CCCC2&CN&C1=CC=NC=C1&&&
CC1=NC2=C(C=C(Br)C=C2)C(C2=CC=CC=C2)N1CC(=O)NN&&&
NC1=CC=CC=C1C1=NN(CC=O)N=N1&CN&CN^CN^CC1=CC=CO1&O=CC1=CC=CC=C1F&&&&&
CC&C&CC&&CC&CO^CO&C&C=O&&CN^CN&CC&CC&C&C=O&&CO^CO&C1=CC2=C(C=CC=C2)OC1&C=O&&&
CC12C(=O)N(C3=CC(F)=CC=C3)C(=O)N1C(C1=CC=C(F)C=C1)C1C(=O)NC(=O)C12&CN&C1CCCCC1&&&
CC&C&C=O&&CN^CN&C1=CC2=NON=C2C=C1&CO&CO^CO^C&CO&C=O&C&&CC^C=O&&&&CC&&
O=C1CCC(=O)N1C1=CC(Cl)=CC=C1O&CO&O=CC1=CC=CO1&&&
O=C(CSC1=NC=NC2=C1C(C1=CC=CC=C1)=CS2)NC1=CC=C(C(=O)O)C=C1&&&
O=C(NN=CC1=CC=C(C2=CC=CC=C2)O1)C(C1=CC=CC=C1)C1=CC=CC=C1&CC&O=CO^CCl&&&CO&&
CC&CC&CCC1SCC(=O)NC1=O&CN&CC&NC=O&CN&C1=CC=CC=C1&CC&O=CO&CO&CC&&&
COC1=CC=CC=C1N1CCN(CC(O)COC2=CC=CC3=CC=CC=C23)CC1&&&
CC&CN&N&CN&C1=CC=CC=C1^NS&&S&O=S&&O=S&CS^C1=NN=CS1&CN&CN&C&C=O&&CC^C1=CC=CC=C1&CO&CO&&&
CC&C&CC&&CC^CS&S&O=S&&O=S&CS^C1=NSC2=NCCCN12&C=O&&C=C^CC^C=N^C1=CC=CC=C1&&&CO&CO&C&C=O&&CC^C1=COC=C1&&&
CC=O&CN&NC1=C(O)C2=NON=C2C(O)=C1&CO&CC=O^CO&&CC=O&&&
CC&CC&C1=CC=CC=C1&CN&N&CN&C^CN^C=O&C&&CC^CC&C1=COC=C1&C1=CC=NC=C1^CC&&&&C&C=O&&CN^CN&C1CCCC1&&&
CC&C1=CC=CC=C1&CN&CN^CC^C&&&C=S&&CN^CN&C&CC&C^CN^CCl&CN&&CCl^C&&CCl^C=O&&&&CC^C1=CC=CC=C1&CC&&&
CN&N&CN&CC^CN^NC1=NON=C1N1C=CN=N1&C1=CC=CC=C1&CC&&&C=NNC=O&CC&C1=CC=CC=C1&CO&CO&&&
CC(=O)NC1C(=O)N(CCN2CCOCC2)C2=C1C=C(Cl)C=C2.Cl&&&
CC&O=C(NC1=CC2=C(C=C1)[NH]C=C2CC1=CC=C(C(=O)NS(=O)(=O)C2=CC=CC=C2)C=C1)OC1CCCC1&CN&&CO^CO&&&
CC&C1=CC=CC=C1&CC&C&C=O&&CC^C1=C[NH][NH+]=C1&CN&CC^[NH3+][O-]^CC&&C1=CCCC=C1^C&C[NH3+]&C=O&[NH4+]&&CN^[NH2+]=O&&&&[NH3+][O-]&&
CC1=CC2=C(C=C1)[NH]C(=O)C(C)=C2&CN&N&CN&CCC1=CC=CC=C1^CN&&CC1=NN=NN1C&CC&C1CCOC1&&&
CC&CO&O=CO&CC&C1=CSC=C1&CN&&CC^C1=CC=CC=C1&&&
O=C(NC(=S)NC1=CC2=C(CCC2)S1)C1=CC=CC=C1&CC&C#N&&&
O=C(COC1=CC=C(S(=O)(=O)N2CCCCC2)C=C1)NC1=CC=CC=C1&CF&&&
CC&C1=CC=CC=C1&CO&CO&CC&C1=COC=N1&CC&C#N^CN&&CN&C1=CC=CC=C1&CO&CO&&&
CO&CO&C1=CC=CC=C1&CN&N&CN&C^CN^C=O&C&&CC^CC&CCl&C1=CC=NC=C1^CC&&&&C&C=O&&CN^CN&C1CCCCC1&&&
CC&C1=CC=CC=C1&CC&&CS^S^CC^O=S&&&&O=S&NS^C=N&C1=CCCCC1&C=O&&CN^CN^C1=CC=CC=C1^C1=CC=CC=C1&&&CC&C&C=O&&CO&&
COC1=CC=CC(C(C(=O)NCC2CCCO2)N(C(=O)CN2N=NC3=CC=CC=C32)C2=CC=C(NC(C)=O)C=C2)=C1OC&&&
CC1=CC=C(C2=NN(C3=CC=CC=C3)C=C2N)C=C1&CN&O=CCCl&&&
CO&CO&C1=CC=CC=C1&CN&N&CN&CC^CN^C1=CCNCC1&C&C=O&C=O&&C1=CC=CC=C1&CC&&CCl&&&
C1=CC=CC=C1&CC&C^CN^FCF&N[SH](=O)=O&&CF^CS&&&C1=CC=CC=C1&CC&NC=O&CN&CC&C1=CC=CC=C1&CF&&&
O=S(=O)(N=CC1=CC=CC=C1)C1=CC=CC=C1&CC&FC(F)F^CC&&FC(F)F^CN&&&CCl&&
CN&N&NC(=O)C1=NOC=C1&CC^CN^CO&CC&CO&C1=CN=CC=N1&C1=CC=CC=C1&&&CS&CS&&&
CC1=NOC(N)=C1C&NS&NC1=CC=C([SH](=O)=O)C=C1&CN&C&C=O&&CN^NC1=CC(Cl)=C(Cl)C=C1&&&
CC&C&CC&&CC^CS&S&O=S&&O=S&CS^C1=NSC2=NCCCN12&C=O&&C=C^CC^C=N^C1=CC=CC=C1&&&CO&CO&C&C=O&&CC^C1=COC=C1&&&
CCC(C)C&CN&CN&CN1C=CC=C1CC=O&CN&N&NC1=CC=C(N)C=C1&CN^CN^CC=O&O=CCN1N=NC2=CC=CC=C21&&&&&
O=C(C=CC1=CC=CC=C1)NCC1=CN=CC=C1&CCl&&C[NH3+]^O=[NH+][O-]&&&
COC1=CC2=C(C=C1)C=C(C1(C)NC(=O)NC1=O)C=C2&CN&CC=O&CN&CN&CC1=CC=CO1&&&
CC1=CC=C(CC=O)O1&CN&CN^CN^CC1=CC=CO1&N&&&COC1=CC=CC=C1N&&CN^O=CCN1N=NC2=CC=CC=C21&&&
CC&C1=CC=CC=C1&CN&CN^CBr^C&&&C=O&&CC^CO&NO&C1=CC=C2[NH]N=NC2=C1&CS&S&O=S&&O=S&CS&&
COC1=CC(O)=C(C2=N[NH]C(C(F)(F)F)=C2C2=CC3=CC=CC=C3O2)C=C1&&&
CC&C1=CC=CC=C1&CC&O=CO&CO&C1=CC2=C(C=C1)[NH]C=N2&CN&&&
CC&C1=CC=CC=C1&CC&C&C=O&&CC^C1=C[NH][NH+]=C1&CN&CC^[NH3+][O-]^CC&&C1=CCCC=C1^C&&&C=O&&CN&&
CCOC=O&CC&C1=CC=C(C2=CC=CS2)C=C1&CN&&&
O=C(NC(CC1=CC=C(Br)C=C1)C(=O)O)OCC1C2=CC=CC=C2C2=CC=CC=C21&&&
CC&C1=CC=C2C(=C1)COC1=C2C=CC=C1&C=O&&CO^CO&CC&C&C=O&&CN^CN&C&CC&CC^CC^C1=CC=C2[NH]C=CC2=C1&C&&&C=O&&CO&&
CC&C1=CC=CC=C1&CC&&CC^O=CN1C=NC2=CC=CC=C21&&&
SC1=CC=CC=N1&CS&CC=O&CN&NC1=NON=C1[N+](=O)[O-]&&&
CC&CC&CC&CN&CN&C&C=O&&CN^N&CN&C1CSCN1^NO^C=S&&&&NN^C=N^C^CC&CC&C1=CC=CC=C1&&CC^CN&&&N&CN&&CN&&
COC1=CC(C)=CC(OC)=C1&CN&CN&CCC1=C[NH]C2=CC=CC=C12&&&
COC1=NC(OC)=NC(N)=C1&NS&NC(=S)NC1=CC=C([SH](=O)=O)C=C1&CN&O=CC1=CC=C(F)C=C1&&&
CCCCCN1C(CN2CCN(CC3=CC=CC=C3)CC2)=NC2=C1C(=O)[NH]C(=O)N2C&&&
NC1=CC=CC(C(F)(F)F)=C1&CN&C&C=O&&CN^CN&CC&CN&CN&O=CC1=C(O)C=CC(O)=C1&CO&CC(F)(F)F^CO&&CC(F)(F)F&&&
C1CNCCN1&CN&C1=CC=CC=C1^CN^CN&C&CN&C=O&C&&CC^C=O&C1=CC=CC=C1&&CC^CCl&C1=CC=CC=C1&&&C[NH3+]&[NH4+]&[NH2+]=O&&[NH3+][O-]&&
CO&CO&O=C(NC1=NC2=CC=CC=C2S1)C1=CC=CC=C1&&&
CC&C1=CC=CC=C1&CN&NS^CC^S&&&O=S&&O=S&CS^C1=CC=CC=C1&C1=CNC=CC1&C=O&&CC^C&C=O&&CN^C1CCNC1&C1=CC=CC=C1&&&
CO&CO&C1=CC=CC=C1&CC&C^CO^C=O&&&&CN^NN&C1=CN=CNC1&C=O&&C1=CSC=C1^CC&C1=CSC=C1&&&
O=C(O)C1=CC(C2=CC=C(C=NNC(=O)C(O)(C3=CC=CC=C3)C3=CC=CC=C3)O2)=C(Cl)C=C1&&&
CC&C&CC&&CC&CO^CO&C&C=O&&CC^C&CC&CC^CN^C1=CC=CC=C1&CN&&&C&C=O&&CC^C1=C[NH]C=N1&CC&C&C=O&&CN^CN&C&CC&CC^CC^C1=CC=CC=C1&C&&&C=O&&CO^CO&CC&C1=CC=CC=C1&&&
CO&CO&C1=CC=CC=C1&CN&C1CNCCN1&CN&CC&C&CC&CO^CO^CO&&&C1=CCCC=C1&C1=CC=CC=C1&&&
CC&CC&CC&C1=C[NH]N=N1&CN&C1=NON=C1^CC^CN&C&&&C=O&&CN^NN&C=N&CC&C1=CCCC=C1&CO&CO^C1=CC=CC=C1&&&&
CC&CO&CO&C&C=O&&CC^C1=COC=C1&CC&&C1=CCCC=C1^C1=CC=CC=C1&&C1=COCNC1^CN&CC&C1=CC=NC=C1&&&
CO&CO&C1=CC=CC=C1&CO&&CC^O=CNN1C=NC2=C(C=CS2)C1=O&CC&C1=CSC=C1&&&
CC&CC&C&CC&C1=CC=CC=C1^CC&&C&C=O&&CN^CN&C1=CC=CC=C1&CC&C&CF&&CF&CF&&
CC&C&CC&&CN^CN&C&C=O&&CC^CN&C1CNCCN1&CN&C1=CN=CN=C1&&&
CC&C1=CC=CC=C1&CC&C&C=O&&CN^C1CNCCN1&CN&C1=CC=CC=C1&CN&CN&C&C=O&&CC^C1=CC=CC=C1&CO&CO^CO&&CO^CO&&CO&&&
CO&CO&O=C(OC1=CC=CC=C1C(=O)C=CC1=CC=CC=C1)C1=CC=CO1&CBr&&&
CC&C1=CC=CC=C1&CN&C1CCNC1&C=O&&C=O&CN^N&CN&CC^CN^C1=C[NH]N=C1&C&CC&C=S&&CN&CN&CC^CN&&&C1=CC=CC=C1&CCl&&&
C1=CC2=C(C=C1)SC=N2&CC&O=CO&&&
CC&C1=CC=CC=C1&CC&&CS^S^CC^O=S&&CC&O=S&&&NS^C1CNCCN1&CN&C&C=O&&CC^C1=CCNCC1&C=O&&C1=CC=CC=C1&&
CC&C1=CC=CC=C1&CS&N[SH](=O)=O&CN&C1=CC=CC=C1&CC&CC1=CC=C(S(=O)(=O)NC2=CC=CC=C2)C=C1&&&
CCOC(=O)C1=C(N)C2=C(N=C(CC(C)C)C3=C2CCCC3)O1&&&
C1=CC=CC=C1&CC&C1=NC2=CC=CC=C2CN1&CBr&&CN^CC^CC^NNC=O&C1=CC=CC=C1&&&&&
O=C(CN1N=NC(C2=CC=CC=C2NC(=O)C2=CC=CC=C2F)=N1)NCC1=CC=CO1&&&
C1=CC2=C(C=C1)SC=N2&CC&O=CO&&&
CC&C1=C[NH]N=C1&CC&C&C=O&&CN^CN&C1=CCCCC1&C1=C[NH]N=C1&CN&C1=CC=CC=C1&CC&C&CC&&CC&CC&&
O=CNN1C=NC2=CC=CC=C2C1=O&CC&C1=CC=CC=C1&CBr&&&
CC1=C(C)C(N2CCN(C(=O)C3=CC(=O)[NH]C4=CC=CC=C34)CC2)=CC=C1&&&
COC1=CC(C)=CC(OC)=C1&CN&CN&CCC1=C[NH]C2=CC=CC=C12&&&
NC1=CC=CC=C1C(=O)O&NS&O=[N+]([O-])C1=C(NNC(=S)NC2=CC=C(OC(F)F)C=C2)C=CC([SH](=O)=O)=C1&&&
CC&C&CC&&CC^CC&C&CC&C^CN^C=O&CN&&CO^C&CO&C=O&C&&CC^CC&C1=C[NH]C=N1&&CC^CC&&CC^C&&&C=O&&CN^CN&CC&C1=CC=CC=C1&CC&CN&CN&C&C=O&&CO^CO&C&CC&&CC&CC&&
CC&C1=CC=CC=C1&CC&C^CC^C=O&&&&CN^CN&CC&CN&C1COCCN1&&&
C1=CC=CC=C1&CF&&CS^CS&CC&C&C=O&&CN^CN&C1=CC2=C(C=C1)CNC2&C=O&&C=O&&
CC&C1=CC=C(N2N=CC3=C2N=C(C2=CC=CS2)C=C3)C=C1&CC&&CC^O=CO&&&
CC&C&CC&&CC^CC&C&CC&C^CN^C=O&CN&&CO^C&CO&C=O&C&&CC^CC&C1=C[NH]C=N1&&CC^CC&&CC^C&&&C=O&&CN^CN&CC&C1=CC=CC=C1&CC&CN&CN&C&C=O&&CO^CO&C&CC&&CC&CC&&
CNC&NS&NC1=CC([SH](=O)=O)=CC=C1&CN&CC=O&CS&SC1=CC=CC2=C1N=CC=C2&&&
O=C(CCS(=O)(=O)C1=CC=CC=C1)N1CCN(C2=CC=CC=C2)CC1&CF&&&
CC&C1=CC=CC=C1&CC&C&C=O&&CO^CO&C1=CC=CC=C1&C1=C[NH]C=N1&CN&&&
CC&C&CC&&CC^C1=CC=CC=C1&CN&CN&C&C=O&&CC^CS&CS&C1=CN=CNC1&C=O&&CN^CC^C1=CSC=C1^C1=CC=CC=C1&&&CC&C&C=O&&CO&&
CC1=CC(C)=CC(NS(=O)(=O)C2=CC3=C(C=C2)[NH]C=C(C(=O)N2CCC4=CC=CC=C42)C3=O)=C1&&&
C1=CC=CC=C1&CN&CN^CS^C1=CCCC=C1&S&C[NH3+]&O=S&[NH4+]^C1=NON=C1&O=S^[NH2+]=O&&&&NS&[NH3+][O-]&&&&
C1CCNCC1&CC&C1=NC2=C(CN1)N=N[NH]2^NS^C=O&S&&CN^O=S&CC&&O=S^C1=CC=CC=C1&&CS^CO&C1=CC=CC=C1&CO&CF&C&&&CF&&CF&CF&&
CO&CO&C1=CC=CC=C1&CN&N&CN&C^CN^CC&C&C1=CC=NC=C1^CC^C=O&&&C&&CC^C=O&CCl&&CN&&CN&C1CCCCC1&&&
CCC(C)(C)NC=O&CC&O=C(CN1N=NC2=CC=CC=C21)N(CC1=CC=C[NH]1)C1=CC=CC=C1&CN&&CN^CC(N)=O&&&
CC1=C(Cl)C=C(N)C=C1&CN&C&C=O&&CN^NC1=CN=CC=C1&&&
C1=CC=CC=C1&CC&C1=N[NH]N=N1^CN^CN&CN&CC&C&C&C=O&C=O&&CC&CN^C1=CC=CC=C1&CN&CF&CC&&&C1=COC=C1&&&
CO&CO&C1=CC2=C(C=C1)NCC2&C=O&&C=O&CN^CC&C1=CC=C2OCCOC2=C1&&&
COCCNC(=O)C(C1=CC=CC=C1)N(CC1=CC=CS1)C(=O)CN1N=NC2=CC=CC=C21&&&
CC&O=C1CC(SC=NN=CC2=CC=CS2)C(=O)N1C1=CC=CC=C1&CN&&CCl&&
CO&CO&C1=CC=CC=C1&CC&CC&CN&CN&C&C=O&&CC^C&C=O&&CN^CN&CC&C1COCN1&NS&S&O=S&&O=S&CS^C1=CC=CC=C1&C1=COCCO1&&&
CO&CO&C1=CC=C(N2CCN(CCCOC3=CC=CC4=CC=CC=C34)CC2)C=C1&CO&&&
C1CNCCN1&CN&CC^CN^C=C&C1CCNC1&CC&C=O&C1=CC=CC=C1&&C=O&&&CN^CC&C1=CSC=C1&&&
CN&C1=C[NH]N=C1&CC&NC=O^CCl^CN&&&C1=CC2=C(C=C1)OCO2&&&
CC&C&CC&&CC&CC^C1=NOC2=C1CCCC2&CC&C&C=O&&CN^CN&C1=CC=NC=C1&&&
CC&C1=CC=CC=C1&CS&S&O=S&&O=S&NS^C1CNCCN1&NS&S&O=S&&O=S&CS^C1=CC2=C(C=C1)OCCO2&&&
C1=CC=CC=C1&CO&&CC^C=C1SC(=S)N(NC=O)C1=O&CC&C1=CC=CC=C1&CO&&&
CN&C1=CC2=C(C=C1)[NH]C=N2&CO&CO&C&C=O&&CC^C1=CC=CC=C1&&&
C1=CC=CC=C1&CC&C1=NCCCN1&CN&CC^CC^C&C1=CC=CC=C1^C1=CC=CC=C1^C=O&&&CBr&&CN&&NN&&&
C1=CC=CC=C1&CS&S^CC^O=S&C&&O=S^C=O&&NS&CN^CN&NN&C1=CC=CC=C1&C=N&CCl&CC&&&C1=CC=NC=C1&&&
CC&CC&C&CC&C1=CC=CC=C1^CC&&C&C=O&&CN^CN&C1=CC=CC=C1&CC&C&CF&&CF&CF&&
CC&O=S(=O)(NC1=CC=CC=C1C1=CC=CC=C1NS(=O)(=O)C1=CC=CC=C1)C1=CC=CC=C1&CC&&&
CN&O=S(=O)(C1=CC=CC=C1)C1CONC1C1=CC=C(OCC2=CC=CC=C2)C=C1&CO&CO^CO&&CO&&&
CC(=O)NC1=CC=C(NC(=O)CC(C)=NNC(=O)COC2=C(Br)C=C(Br)C(C)=C2)C=C1&&&
CC1=CC(=O)OC2=C1C=CC(OC(=O)C1=CC=CO1)=C2&&&
CC&CC&CN&O=CNC1=N[NH]N=N1&CC&CO&CO&C1=CC=CC=C1&CC&C1CCCCC1&&&
CC&C&O=C1CNC(=O)N1&CN^CC^CC&C1=CC2=C(C=C1)C=CC=C2&NC=O&CO&CN&CO&CC&&&C1=COC=C1&&&
CO&CO&O=C(NC1=CC=CC=C1)N1CCN(S(=O)(=O)C2=CC=CC=C2)CC1&CO&CO&&&
CO&CO&C&C=O&&CC^C1=CC=CC=C1&CN&CN^CCl^C&&&C=O&&CC^CC&C1=CC=CC=C1&C[NH3+]&[NH4+]&[NH2+]=O&&[NH3+][O-]&&
CC&C&CCC&&CO^O=CO&CC&CN&NC=O&CC&C1=C[NH]C=N1&CC&NC=O&CN&C&CC1=CC=CC=C1&&CC^C1=CC=CC=C1&&&
CCCC1=C(C(=O)NN=CC2=C(OC)C=CC3=CC=CC=C23)N=NN1C1=NON=C1N&&&
CO&CO&C1=CC=CC=C1&CN&C1CNCCN1&CN&C&C=O&&CC^C1=CCNCC1&C=O&&C1=CC=CC=C1&&
CCOC=O&CC&C1=CC=C(C2=CSC=C2)C=C1&CC&CN(C)C^CN&&NC(=O)CCl&&&
CC&CC&C1CCCCC1&CN&C1CNCCN1&CN&C1=CC=CC=C1&C[NH3+]&[NH4+]&[NH2+]=O&&[NH3+][O-]&&
O=C(NN1C(=O)CSC1=S)C1=CC=CC=C1O&C=C&CC1=CC=C(O)C=C1&&&
C1=CC=CC=C1&CC&SC1=NC=NC2=C1C=CS2&CS&CC&NC=O&CN&C1=CC=CC=C1&CC&O=CO&&&
CC&NC=O&CN&O=C1CC2=C(C=CC=C2)N1&CBr&&CN^CC&CN&C1COCCN1&&&
CC&CC1CC2=C(CO1)SC1=C2C(=O)N(N)C=N1&CC&C1=CC=C2OC=CC2=C1&&&
C1=CC=CC=C1&C1CNN=N1&CN&CC&C&C=O&&CN^NN&C=N&CC&C1=CSC=C1&&&
O=C1[NH]C(C2CCNCC2)=NC2=C1N=NN2CC1=CC=C(OC(F)(F)F)C=C1&NS&O=[SH](=O)C1=CC=CC=C1F&&&
CCOC(=O)C1=CC=CC=C1&CN&NC1=CC=CC(C(F)(F)F)=C1&&&
CC&C1=CC=CC=C1&C1CCNC1&C=O&&C=O&CN^CC&CO&CO&C1=CC=CC=C1&&&
CC&C1=CC=CC=C1&CC&&CO^CO&CC&NC=O&CN&C1=CC=CC=C1&CN&NC=O^CC^CC&O=CO&CO&&&CO&CC1=C(C)C=CC=C1&&&
CO&CO&C1=CC=CC=C1&CO&CO^CO&&CO^CN&&CN&C&C=O&&CC^C1=CC=NN=C1&CCl&&CCl&&
CO&CO&C1=CC=CC=C1&CC&C&CC&C^CN^C=O&N&&CN^CN&CN&CC^CN^CC&C1=COC=C1&C&C1=COC=C1&&&C=O&&&&CC^CN&C1=CC=C2[NH]N=NC2=C1&&&
O=C(C1=C(Cl)N=C2SC=CN12)N1CCN(C2=CC(Cl)=CC=C2)CC1&&&
CC&C1=CC=CC=C1&CBr&&CN^CN^CBr^C&&&C=O&&CC^CO&NO&C1CNN=N1&C1=CC=CC=C1&CS&S&O=S&&O=S&CS&&
CCCC(=O)OC1=CC2=C(C=C1)C(C)=CC(=O)O2&&&
C1=CC=CC=C1&CC&CS^CC^CS&C#N&C1=NN=CS1&&&CN&CN&C&C=O&&CC^C1=CC2=C(C=C1)SC=N2&&&
CO&CO&C1=CC=CC=C1&CC&CC&CN&NC(=O)C(N)=O&CN&CC&O=[SH](=O)N1CCOC1&CS&C1=CC2=C(C=C1)OCCO2&&&
CC&CO&CO&C1=CC2=C(C=C1)NCC2&C=O&&C=O&CN^CC&C1=CC=C2OCCOC2=C1&&&
CC&CC&C1=NC=C2C3=C(CCCC3)SC2=N1&CN&O=CN1CCNCC1^CC^CC&&&CCl&&&
CC1=NOC(NS(=O)(=O)C2=CC=C(NC(=O)C3=C(C)C4=C(C=CC(Cl)=C4)O3)C=C2)=C1C&&&
CCC(C=O)C1=CC=CC=C1&CN&NC1=CC=CC(C(F)(F)F)=C1&&&
CO&CO&C&C=O&&CC^CO&CO&C1=CC2=C(C=CC=C2)CN1&C=O&&CN^CC&C&C=O&&CN^CN&CC&C1=CC=CC=C1&&&
[O-][N+]1=C2C=CC=CC2=C[NH]1&CC&C^CN^C=O&CC&&CC^CC&C1=CC=CC=C1&NC=O&CCl&&&&CN&CCl&&
COC1=CC2=C(C=C1)N(CC1COC3=CC=CC=C3O1)C(=O)C2=O&&&
CC&C&CC&&CO^CO&C1=CC=CC=C1&CCl&&CCl&CN^NC=O&CC&CS&CS&CC&NC=O&CN&C1=CC=CC=C1&CC&C&FCF&&CF&&
CC&O=C(C1=CC(=O)[NH]C2=CC=CC=C12)N1CCN(C2=CC=CC=C2)CC1&CC&&&
C1CNCCN1&CN&C1=CC=CC=C1^CN&&C&C=S&&CN^CN&C1=CC=CC=C1&CS&S&O=S&&O=S&CS^C&CF&&CF&&
C1=CC=CC=C1&CN&CN^CC^C&C&C=O&CF&&CN&CF^CN&&CF^CC&&&CN&CN&C&C=O&&CC^C1=CC=CC=C1&CO&CO^CO^CC&CO&C&CC&CF&C&&CF^CF&&CF&CF&&&CF&&
CO&CO&O=C(C1=CC=CC=C1)N1C=NC2=CC3=C(C=C21)OCCO3&CS&CS&&&
C1=CC=CC=C1&CC&C&CC1=CC=CC=C1&&CN^NC=O&CC&CO&O=CO&CC&CC&CC&C1=CC=C2[NH]C=CC2=C1&&&
CC1=C(NC(N)=S)C=C(C(=O)O)C=C1&CN&CC1=CC=C(C=O)C=C1&CO&OC1=CC=CC=C1&&&
C[NH3+]&C1=CCC[NH+]=C1&C1=CC=CC=C1&C[O-]&&CBr&&
C1=CC=CC=C1&CN&C1=N[NH]N=C1&C1=CCCC=C1&CCl&&CN&&
CC(=O)N1C=C(NC2=CC=C([N+](=O)[O-])C=C2)C2=CC=CC=C21&CN&O=CCCl&&&
N#CC1=C(NC(N)=S)SC2=C1CCC2&CN&O=CC1=CC=CC=C1&&&
CC&CC&CC&C1=C[NH]N=N1&CN&C1=NON=C1^CC^CN&C&&&C=O&&CN^NN&C=N&CC&C1=CCCC=C1&CO&CO^C1=CC=CC=C1&&&&
COCCNC=O&CC&O=C(CN1N=NC2=CC=CC=C21)N(CC1=CC=CC=C1)CC1=CC=CS1&CO&CO&&&
C[N+]1=CC=CC2=C(Br)C=CC([O-])=C21.O&&&
CC&C1=CC=CC=C1&CC&C^CC^C=O&&&&CN^C1=NCCN1&C1=CC=CC=C1&&&
CC&O=C(NC1=CC=C(N2CCN(C(=O)C3=CC=CC=C3)CC2)C=C1)C1=CC=CC=C1&CO&CO^CO&&CO^CO&&CO&&&
CN&C1=C[NH]N=C1&CC&NC=O^CCl^CN&&&C1=CC2=C(C=C1)OCO2&&&
CC&C1=COC=C1&CC&C&C=O&&CC^O=C1C=CCN1&CO&&CC^C1=CC=CC=C1^CN^CO&CC&CO&C1=CC=NC=C1&C&&&CC&&CC&&
CC&C1=COC=C1&CC&C&CC&C^CN^C=O&N&&CN^CN&CN&C1=CC=CC=C1^CN^CC&CO&C&C1=COC=C1&CO&C=O&&&&&&CC^CN&C1CNN=N1&C1=CC=CC=C1&&&
CO&CO&C1=CC=CC=C1&CN&N&CN&CC^NS^C1=CC2=CC=CC=C2NC1&S&C=O&O=S&&&&O=S&CS^C1=CC=CC=C1&CO&CO&&&
CC&C1=CC=CC=C1&CC&C=C&CC&C&C=O&&CC^C1=CC=CC=C1&CBr&&CO^CO&C&C=O&&CC^C1=COC=C1&&&
CC1=CC=C(C2=NN(C3=CC=CC=C3)C=C2N)C=C1&CN&O=CCCl&&&
CO&CO&C1=CC=CC=C1&CN&NC=O&CC&O=C1[NH]C(=S)[NH]C2=C1C=CC=C2&CN&C1=CC=CC=C1&CO&CO^CO&&CO&&&
CC&C1NCC2C1CN1CNCC21&C=O&&C=O&CN^C1=CC=CC=C1^CC^CBr&C1=CC=CC=C1^C=O&&CCl&&C=O&&&CN^C1CCCCC1&&&
CC&C&CCC&&CC^C1=CC=CC=C1&CN&NC=O&CC&CS&O=C1[NH]N=C(S)[NH]1&CN&C1=CC=NC=C1&&&
O=C(C1=C(Cl)N=C2SC=CN12)N1CCN(C2=CC(Cl)=CC=C2)CC1&&&
CCC1=NC(N2CCNCC2)=C2C3=C(CC(C)CC3)SC2=N1&CN&O=CCCl&&&
C1=CC=CC=C1&CN&CN^CS^C1=CCCC=C1&S&C[NH3+]&O=S&[NH4+]^C1=NON=C1&O=S^[NH2+]=O&&&&NS&[NH3+][O-]&&&&
CC&C1=CC=CC=C1&CC&&CN^NC1=NC=CC(N2CCOCC2)=N1&CN&&C[NH3+]^O=[NH+][O-]&&&
CC&CC&C1=CN=CN=C1&CN&C1CNCCN1^C1=CSCC1^CN&C1=CCCCC1&C&CC&C=O&&&&CC^CCl&&&
CC(C)CCC=O&CO&CO^CN^CC(C)C&CN&&&O=CC1=C(C=O)[NH]C=N1&CN&CN&CC1=CC=C(C)C=C1&CN&CN&C&C=O&&CO^CO&CC(C)C&&&
CC&CC&C1=CC=CC=C1&CN&NC=O&CC&O=[SH](=O)N1CCCCC1&CS&O=C1C=CC2=C(C=CC=C2)[NH]1&&&
CC1=CC=C(C2=NN(C(=O)CCl)C(C3=CC=CS3)C2)O1&&&
CC&C&CC&&CC^CN&N&CC(C)CN&&CN^CC&CC&O=CO&&&
C1=CC=C2[NH]N=NC2=C1&CN&CC&NC=O&N&CN&CC^CN^C1=CSC=C1&C&&&CC&C1=COC=C1^CC&&NC=O&CN&CC&C1=COC=C1&&&
CC(C)CC(NC(=O)C1=C(C(=O)NCC2=CC=C(CNC(=O)OC(C)(C)C)C=C2)[NH]C=N1)C(=O)OC(C)(C)C&&&
C1=CC=CC=C1&CN&CN^CC^C&C&C=O&CF&&CN&CF^CN&&CF^CC&&&CN&CN&C&C=O&&CC^C1=CC=CC=C1&CO&CO^CO^CC&CO&C&CC&CF&C&&CF^CF&&CF&CF&&&CF&&
CN1N=C(C2=CC=C(Cl)C=C2)N=C2C1=NC(=O)N(C)C2=O&&&
COC(=O)C1=C(Cl)C=CC(NC(=O)CC2=CC=CC=C2[N+](=O)[O-])=C1&&&
CC&C1=CC=CC=C1&CC&C^CC^C=O&&&&CN^C1=NCCN1&C1=CC=CC=C1&&&
C1=CC=CC=C1&CC&CC&CN&N&CN&C^CN^CC&C&C1=COC=C1^CC^C=O&&&C&&CC^C=O&CN&&CN^C1CNN=N1&CN&C1=CC=CC=C1&CC&&&C1=COC=C1&&&
C1=CC2=C(CCC2)S1&CN&NC(=S)NC=O^CC^CC&C#N&C1=CC=CC=C1&&&&&
CC&C1=CC=CC=C1&CC&&CS^S^CC^O=S&&CC&O=S&&&NS^C1CNCCN1&CN&C&C=O&&CC^C1=CC2=CC=CC=C2NC1&C=O&&&
C1=CC=CC=C1&CN&NS^CS^S&S&O=S&O=S&&O=S&O=S&CS&NS^C1=CC=CC=C1&CN&CBr&C1=CSC=N1&&&&&
NC1=CC=C([SH](=O)=O)C=C1&NS&O=[SH](=O)C1=CC=C(Br)C=C1^NS&&NC1=NC=CS1&&&
CC&C1=C[NH]C=C1&CN&C1=CC=CC=C1^CC^C[NH3+]&&CC^[NH4+]&C&[NH2+]=O&C=O&&[NH3+][O-]&CC&&CCl&&&
O=C(O)C1=CC=C(CN(CC2=CC=CC=C2)S(=O)(=O)C2=CC=C(Cl)C=C2)C=C1&&&
CC&C&CC&&CC^CC&C&CC&C^CN^C=O&CN&&CO^C&CO&C=O&C&&CC^CC&C1=C[NH]C=N1&&CC^CC&&CC^C&&&C=O&&CN^CN&CC&C1=CC=CC=C1&CC&CN&CN&C&C=O&&CO^CO&C&CC&&CC&CC&&
CCC1=C(C)SC(NC(=O)CC2=CC=CC=C2OC)=C1C(=O)N1CCOCC1&&&
CCC(C=O)C1=CC=CC=C1&CN&NC1=CC=CC(C(F)(F)F)=C1&&&
CC&CO&CO&C&C=O&&CC^C1=CSC=C1&CC&C1=CC=CC=C1^CC&&C^CN^CC&&&C^CC^CF&C^CO&CF^CF&&&&CF&CF&&&CF&&
CN&N&CN&&CN^CC&CN&CN&C&C=O&&CC^C&C=O&&CN^CN&CC&C1COCN1&NS&S&O=S&&O=S&CS^C1=CC=CC=C1&CO&CO&&&
CO&CO&O=C(NC1=CC=CC=C1)C1CC(C2=CC=CC=C2)=NO1&CO&CO^CO&&CO^CBr&&&&
C1CNCCN1&CN&C1=CC=CC=C1^CN^CCl&C&&&C=O&&CC^C1=C[NH]C=N1&CCl&&C1=CSCN1&&
CC(N)=O&CN&O=C1CC2=C(C=CC=C2)N1CCN1CCOCC1&CBr&&&
CC&C&C=O&&CN^C1=CNCC1&CN&N^C1=CC=CC=C1^CN&&&C1=CC=CC=C1^CN^C[NH3+]&C&[NH4+]&C=O&[NH2+]=O&&CC&[NH3+][O-]^CCl&&&&&
C1=CC=CC=C1&CC&C&CC1=CC=CC=C1&&CC^NC(=S)NC=O&CN&C1=CC=CC=C1&CC&O=CO&&&
C1=CC=CC=C1&CC&CN&C1=C[NH]N=C1&CC&C=O^CC&&C1=CC=NC=C1&&&
CC1=CC=C(C(=O)C2=C(O)C(=O)N(CC3=CN=CC=C3)C2C2=CC=C(OC(C)C)C=C2)O1&&&
O=C1NC(=NS(=O)(=O)CC2=CC=CC=C2)SC1=CC1=CC2=C(C=C1)OCO2&&&
CC&C1=CC=CC=C1&CO&CO^CC^CC&&&C&C=O&&CN^CN&C1=CC=CC=C1&CC&C^CN^C=O&CN&&CO^C&&&C=O&&CC^CO&CO&C1=CC=CC=C1&CC&&CC&&
O=C1CC(N2CCN(CC=CC3=CC=CC=C3)CC2)C(=O)N1CC1=CC=CS1&&&
CCOC1=CC=C(N(CC2=CC3=C(C=C(C)C=C3)[NH]C2=O)S(=O)(=O)C2=CC=CC=C2)C=C1&&&
CC&C1=CC=CC=C1&CC&C^CC^C=O&&&&CN^C1=NCCN1&C1=CC=CC=C1&&&
O=C1C(=O)N(CCCC2=CC=CC=C2)C2=CC=CC=C12&&&
CN&C1=NC=NNC1&CC&C1=CC=NC=C1^C1=NCNCC1&&C=O&&C=O&CN&&
C1=CC=C(N2N=C3C=CC=CC3=N2)C=C1&CCl&&CN&&
CC(N)=O&CN&O=C1CC2=C(C=CC=C2)N1CCN1CCOCC1&CF&&&
NC1=CC2=C(C=C1)CCC2&N&CN&O=CCN1N=NC2=CC=CC=C21^CN&&O=CCC1=CC=CO1&CN&CN&CC1=CC=CO1&&&
CC1=CC=CC=C1NC1=NN=C(S)S1&CS&CC=O&CN&NC1=C(Cl)C=C(C(F)(F)F)C=N1&&&
CC&C&C=O&&CN^CN&C1=CC=CC=C1&CN&N&CN&C^CN^C=O&C&&CC^CC&CN&C1=CC=CC=C1^CC^C1=CC=C2[NH]N=NC2=C1&CO&C&&&CO^CO^C=O&&&CO&&CN&&CN&CC&C1CCOC1&&&
CO&CO&C&C=O&&CC^C1=CC=CC=C1&CN&CN^CCl^C&&&C=O&&CC^CC&C1=CC=CC=C1&C[NH3+]&[NH4+]&[NH2+]=O&&[NH3+][O-]&&
CO&CO&O=C(CCN1C(=O)C(=CC2=CC=CC=C2)SC1=S)NNC(=O)C1=CC=CC=C1&CO&CO&&&
CC1=CC(NS(=O)(=O)C2=NN=C(NC(=O)C3=CC=C(Cl)C=C3)S2)=CC=C1&&&
C1COCCN1&CN&CC&C1=NC2=C(C=CC=C2)CN1&CBr&&CN^CC^CC^C&C1=CC=CC=C1&C=O&&&&CN^NN&&&
COC(=O)C(CC1=C[NH]C2=CC=CC=C12)NC(=O)C1=CC(=O)[NH]C2=CC=CC=C12&&&
CC(C)(C)C1=CC=C(C(=O)NC2=CC=C(S(=O)(=O)NC3=NC4=CC=CC=C4N=C3)C=C2)C=C1&&&
C1=CC2=C(C=C1)CCC2&CN&N&NC=O&CC^CN^CN&C&C1=CC=C2[NH]N=NC2=C1&CC&&&C1=COC=C1^CC&&NC=O&CN&CC&C1=COC=C1&&&
CC&C&C=O&&CN^CN&C1=CCCC=C1&CO&CO^CO^C&CO^C1=NON=C1^C=O&C&&&&CC^C=O&&&&CC&&
NC(=O)CCN1C(C(=O)C2=CC=C(Cl)C=C2)=C2C=CC=CC2=[N+]1[O-]&&&
COC1=CC=CC(C(C(=O)NC2=CC=C(F)C=C2)N(C(=O)CN2N=NC3=CC=CC=C32)C2CC2)=C1&&&
CC&C1=CC=CC=C1&CC&&CN^NC1=NN=C(S)S1&CS&CC&NC=O&CN&C1=CC=NC=C1&CCl&&CC^C&FCF&&CF&&
CC&CC&CC&O=CO&CO&O=C1C=CC2=C(C=CC=C2)O1&CC&&&
COC1=CC=C(N(C(=O)CCl)C(C(=O)NC2CCCCC2)C2=CN=CC=C2)C=C1&&&
CC&O=C(OC1=CC2=C(C=C1)[NH]C=N2)C1=CC=CC=C1&CN&&&
CC&C1=CC=CC=C1&CC&C1=NNCC1&CN&C^CC^C=O&C1=CSC=C1&&CC&&CCl&&&
CC(C)CC(N)=O&CN&C1=CC=C(CC2=CC=CC3=CC=CC=C23)C=C1&CCl&&CO&&
CC&C1=CC=CC=C1&CC&C^CC^C=O&&&&CN^CN&CC&CN&C1COCCN1&&&
CC&C1=CC=CC=C1&CO&&CN^CN&C1=NC=NCC1&C1=CC=CC=C1&&&
CC&C&CC&&CC^CS&S&O=S&&O=S&CS^C1=NSCN1&C1=NCCCN1&C=O&&C=C^CC^C=N^C1=CC=CC=C1&&&CO&CO&C&C=O&&CC^C1=COC=C1&&&
NC(=NS(=O)(=O)C1=CC(C(F)(F)F)=CC(C(F)(F)F)=C1)C1=CC=C(Cl)C=C1&&&
S=C(NC1=CC=CC=C1)N1CCN(C2=CC=CC=C2)CC1&CS&O=[SH](=O)C(F)F&&&
CO&CO&C1=CC=CC=C1&CC&C1=CN=CNC1^CO^CN&CO^CO^CC^CC&&CO&C&C1=CC=CC=C1^C1=CC=CC=C1&&C=O&&&CBr&&CN&&NN&&&
CC&C1=CC2=C(C=C1)NCCCCCNCCNCCNC2&C=O&&C=O&CI&C[NH3+]^[NH4+]^C=O^[NH2+]=O&&CC&[NH3+][O-]^C^CC&&C=O&CC&&CN^C&&&C=O&&CN&&
CC1=NC2=C3C(=CC=CC3=CC=C2)N1C&&&
O=[N+]([O-])C1=CC=CC=C1C=CC=NN1C(C2=CC=CO2)=N[NH]C1=S&&&
CC&C&CC&&CC^CN&NS&S&O=S&&O=S&CS^C1=CC=CC=C1&CC&CC&CC&C&C=O&&CN^CN&C1=CC=CC=C1&CCl&&CO^CO&C1=CC=CC=C1&&&
CC&NC=O&CN&C1=CC=CC=C1&CN&N&NC=O&CC^CN^CN&C&C1=CC=C2[NH]N=NC2=C1&CC&&&C1=CC=CC=C1^CC^CO&NC=O&CO&CN&&&CC&C1CCOC1&&&
CO&CO&C1=CC=CC=C1&CC&C&C=O&&CN^C1=NCCN1&CS&CS^C1=CC=CC=C1&&C1=COCCO1&&&
CO&CO&O=C(NCC1=CC=CO1)C(C1=CC=CC=C1)N(CC1=CC=CO1)C(=O)CN1N=NC2=CC=CC=C21&&&
COC1=C(OC)C=C(C2=NC3=C(C=C(Br)C=C3)C(C3=CC=CC=C3)N2)C(OC)=C1&CN&CC(=O)NN&&&
C1=CC=CC=C1&CN&CN^CS^C1=CCCC=C1&S&C[NH3+]&O=S&[NH4+]^C1=NON=C1&O=S^[NH2+]=O&&&&NS&[NH3+][O-]&&&&
CC&C1=CC=CC=C1&CC&C1=NNCC1&CN&C^CC^C=O&C1=CSC=C1&&CC&&CCl&&&
CC&C&CC&&CC&CO^CO&C&C=O&&CC^CN&CN&C&C=O&&CC^C1=C[NH]C=N1&CC&C&C=O&&CN^CN&C&CC&C1=CC=CC=C1^CC&&C1=CC=CC=C1&&&
CC1=C(C)C(N2CCN(C(=O)C3=CC(=O)[NH]C4=CC=CC=C34)CC2)=CC=C1&&&
CO&CO&O=C(CCN1C(=O)C(=CC2=CC=CC=C2)SC1=S)NNC(=O)C1=CC=CC=C1&CO&CO&&&
CC&C1CCCCC1&C1CCNC1&C=O&&C=O&CN^C1=CC=CC=C1&CCl&&CO^CO&C&C=O&&CC^C1=COC=C1&&&
CC1=CC=C(C(=O)C2=C3C=CC([N+](=O)[O-])=CC3=[N+]([O-])N2CCC(N)=O)C=C1&&&
CN1CCNCC1&CN&CC=O&CN&NC1=CC([N+](=O)[O-])=CC=C1&&&
CC&CC&C1=CC2=C(C=C1)NCC2&C=O&&CN^CN^CN^C&CC&C=O&CN&&CC^C1COCCN1&&&&&
CO&CO&C(=CC1=C[NH]C2=CC=CC=C12)C1=CC=CC=C1&CC&C#N&&&
CC&C1=CC=CC=C1&CC&C&C=O&&CN^C1CNCCN1&CN&C1=CC=CC=C1&CN&CN&C&C=O&&CC^C1=CC=CC=C1&CO&CO^CO&&CO^CO&&CO&&&
CC&CC&C1=CC2=C(C=C1)NCC2&C=O&&CN^CN^CN^C&CC&C=O&CN&&CC^C1COCCN1&&&&&
CO&CO&C1=CC=CC=C1&CC&C=N&NN&CN&C&C=S&&CN^CN&C1=CC=NC=C1&&&
CC&C&O=C1[NH]C(C2=CC3=CC=CC=C3O2)=NC2=C1C1=C(COCC1)S2&NN^CC&&&&
CC&C1=COC=C1&CC&C&CC&C^CN^C=O&N&&CN^CN&CN&C1=CC=CC=C1^CN^CC&CO&C&C1=COC=C1&CO&C=O&&&&&&CC^CN&C1=CC=C2[NH]N=NC2=C1&&&
COC(=O)C1=CC=CC=C1NC(=O)C1=CC2=C(C=C1)OCCCO2&&&
CC&C1=CSN=C1&CS&S^CC^O=S&C#N&&O=S&&&CS^C&C=N&NN^CC^CN&C#N&C1=CC=CC=C1&&&CC&C&CF&&CF&CF&&
CN&N&CN&C1=CC=CC=C1^CN&&CC&C1=C[NH]N=N1&CN&C1=NON=C1^CC^CN&C&&&C=O&&CN^NN&C=N&CC&C1=CC=CC=C1&CO&CO&&&
CO&CO&O=CN1CCC2=CC=CC=C2C1&CO&CO^CC&&C1=CC=CC=C1^CC^CF&CCl&&CBr&&&&
COC1=C(OC)C=C(C2=NN(S(=O)(=O)C3=C(F)C(F)=C(F)C(F)=C3F)C(N)=C2)C=C1&&&
CC(=O)N1C=C(N(C(=O)CCl)C2=CC=C([N+](=O)[O-])C=C2)C2=CC=CC=C21&&&
CC&O=C(CSC1=NN=C(NC2=CC=CC=C2)S1)NC1=CC=CC=N1&CC&FC(F)F^CCl&&&CC&&
COCCNC(=O)C(C1=CC(OC)=CC=C1)N(CC1=CC=CS1)C(=O)CN1N=NC2=CC=CC=C21&&&
CC&C&C=O&&CN^CN&C1=CC2=C(C=C1)NCC2&CF&&C=O&CN^CC&CN&C1COCCN1&&&
CC(=NN=C(N)S)C1=CC=CS1&CS&O=C1CCC(=O)N1C1=CC(Cl)=CC=C1&&&
CO&CO&C1=CC=CC=C1&CC&C1=C[NH]N=C1^CO^CC&&&C1=COCC1^CC^C1=CC=CC=C1&C&&&CF&&CF&CF&&
N#CC1=C(NC(=S)NC(=O)C2=CC=CC=C2)SC2=C1CCC2&&&
OC1=CN=CC=C1&CO&O=CC1=CC=C(Cl)C=C1&&&
CC(=O)N1C=C(NC2=CC=C(Cl)C=C2)C2=CC=CC=C21&CN&O=CCCl&&&
CC1=NC(N2CCC(C)CC2)=C2C(C)=C(C(=O)NC3=CC4=C(C=C3)OCCO4)SC2=N1&&&
CC&C1=CC=CC=C1&CO&CO^CCl^C&&&CC&&CC^NC=O&CN&C1=CC=CC=C1&CS&O=[SH](=O)NC1=NC2=CC=CC=C2N=C1&&&
CO&CO&O=C(NCCOC1=CC=CC=C1)C1=CC(=O)[NH]C2=CC=CC=C12&&&
CC&C1=CC2=C(C=C1)NCCC2&CN&CC^CF^O=CN1CCC2=C(C1)C1=C(C=CC=C1)[NH]2&&&CC&&&
CC(C)O&CO&O=C(CSCC(=O)NC1=CC=CC=C1)NC1=CC=CC=C1&CC&FC(F)F^CCl&&&CCl&&
CC1=CC2=C(C=C1)N(CC(O)CN1CCCCCC1)C1=C2CCCC1.Cl&&&
CCOC=O&CC&C1=CC=C(CN2COC3=C(C2)C2=C(OC=C2)C2=CC=CC=C32)N=C1&CC&&&
CC&CO&CO&C&C=O&&CC^C1=CSC=C1&CC&C1=CC=CC=C1^CC&&CN^CN^N&CN&CN&C&&CN^C=O&&&&CC^CCl&&&
O=C(CSC1=CC=CC=C1)NC1=CC2=C(C=C1)C(=O)NC2=O&CF&&&
CC1=CC=C(C2=NN(C(=O)CCl)C(C3=CC=CS3)C2)O1&&&
CO&CO&C1=CC=CC=C1&CN&C1CNCCN1&CN&CC&C&CC&CO^CO^CO&&&C1=CC=C2C=CC=CC2=C1&&&
C1CNCCN1&CN&C1=CC=CC=C1^CN^CCl&C&&&C=O&&CC^C1=CN2C=CSC2=N1&CCl&&&
COC1=CC=C(N)C=C1&CN&COC1=CC(OC)=C(N2C(=S)[NH]C3=C(C=CC(C=O)=C3)C2=O)C=C1&&&
CC(C)C1=CC=C(S(=O)(=O)NC2=CC=C(SC(F)F)C=C2)C=C1&&&
CC&C1CCNCC1&CN&C1=NC=C2C=CSC2=N1&CC&&CC^C^CC^C=O&&&&CN^CN&C1=CC2=C(C=C1)OCCO2&&&
CC&O=C(NCC1=CC=CO1)C(C1=CC=CO1)N(C(=O)CN1N=NC2=CC=CC=C21)C1=CC=CC=C1&CO&CO&&&
CC&O=C1CC(N(CC2=C[NH]N=C2)C(=S)NC2=CC=CC=C2)C(=O)N1C1=CC=CC=C1&CC&&CN&CC&CCl&&
CC&C1=CC=CC=C1&CC&&CN^NC1=NN=C(S)S1&CS&CC&NC=O&CN&C1=CC=NC=C1&CCl&&CC^C&FCF&&CF&&
C1CNCCN1&CN&C1=CC=CC=C1^CN^CN&C&CN&C=O&C&&CC^C=O&C1=CC=CC=C1&&CC^CCl&C1=CC=CC=C1&&&C[NH3+]&[NH4+]&[NH2+]=O&&[NH3+][O-]&&
CO&CO&C1=CC=CC=C1&CO&CO&CC&CN&NC=O&CC&O=C1C=CC2=CC=CC=C2[NH]1&&&
CC&C1=CC=CC=C1&CC&NS(=O)(=O)C1=NN=C(NC=O)S1&CN&C1=CC=CC=C1&CC&&&
COC1=CC=C(N2CCNCC2)C=C1&CN&O=CC1=CC(=O)[NH]C2=CC=CC=C12&&&
CC1=CC(C)=CC(N)=C1&NS&O=CC1=C[NH]C2=C(C=C([SH](=O)=O)C=C2)C1=O&CN&C1=CC=C2NCCC2=C1&&&
CC&C1=C[NH]C=C1&CN&C1=CC=CC=C1^CC^C[NH3+]&&CC^[NH4+]&C&[NH2+]=O&C=O&&[NH3+][O-]&CC&&CCl&&&
CC&O=C(CC1=CC=CC=C1)NC1=CC2=C(C=C1)C=CC(=O)O2&C[NH3+]&O=[NH+][O-]&&&
CC&C1=CC=C(N2C=CC=C2)C=C1&C[NH3+]&O=[NH+][O-]^CC&&&CC^O=CCCl&&&
CO&CO&C1=CC=CC=C1&CC&CC&CN&CN&C&C=O&&CC^C&C=O&&CN^CN&CC&C1COCN1&NS&S&O=S&&O=S&CS^C1=CC2=C(C=C1)OCCO2&&&
C1=CC=CC=C1&CN&CN^CC^C&C&C=O&CF&&CN&CF^CN&&CF^CC&&&CN&CN&C&C=O&&CC^C1=CC=CC=C1&CO&CO^CO^CC&CO&C&CC&CF&C&&CF^CF&&CF&CF&&&CF&&
CO&CO&C1=CC=CC=C1&CC&CC&CN&NC(=O)C(N)=O&CN&CC&O=[SH](=O)N1CCOC1&CS&C1=CC2=C(C=C1)OCCO2&&&
CC1=CC(C(=O)CCl)=C(C)N1C1=CC([N+](=O)[O-])=CC=C1&&&
CO&CO&C1=CC=CC=C1&CN&C1CNCCN1&CN&CC&C&CC&CO^CO^CO&&&C1=CCCC=C1&C1=CC=CC=C1&&&
O=C(NC1=NC(C2=CC=CS2)=CS1)C1=CC=C(Cl)C=C1&&&
C1=CC=C(CN2C=CC3=CC=CC=C32)C=C1&CC&C=C[N+](=O)[O-]&&&
C1=CC=CC=C1&CC&C=C^C[NH3+]^CC&[NH4+]&C=N&[NH2+]=O&NN&&[NH3+][O-]^C1=NNCN1&&&C=S&&CC^C1=COC=C1&&&
CC&C1=CC=CC=C1&CO&CO&CC&C1=COC=N1&CN&CN^CC^C1=CC=CC=C1&C#N&CO&&&CO&&&
CC1=CC=C(OCC(=O)NN=CC2=CC=C([N+](=O)[O-])O2)C=C1&&&
CC&C&CC&&CC^C1=CC=CC=C1&CN&N&CN&C^CN^CC&C&C1=CC=NC=C1^CC^C=O&&&C&&CC^C=O&C1=COC=C1&&CN&&CN&C1CCCC1&&&
CC1=CC=C(CC=O)O1&CN&CN^CN^CC1=CC=CO1&N&&&COC1=CC=CC=C1N&&CN^O=CCN1N=NC2=CC=CC=C21&&&
CN1C=NC2=C1C=CC(O)=C2&CO&O=CC1=CC=CC=C1&&&
N#CC1=C(NC(=S)NC(=O)C2=CC=CC=C2)SC2=C1CCC2&&&
CN&N&CN&CC^CN^C1=CN=CC=N1&C&&&C=O&&CC^C1=CON=C1&CC&CO&CO&C1=CC=CC=C1&CS&CS&&&
CC&C1=CNCCCCCNCCNCCNC1&C=O&&C=O&C=O&CC^C^CC^C=O&CC^C1=CC=CC=C1&CN^C&CI&&&C=O&&C[NH3+]&CN^[NH4+]&&&[NH2+]=O&&[NH3+][O-]&&
CC&C&C=NNC=O&CC^CC^C1=CC=CC=C1&CN&CCl&O=[N+]([O-])C1=N[NH]N=N1&&CCl&&&&
CCC&CO&O=C1C(Cl)=CC(P(=O)(O)O)C=C1Cl&CO&CCC^CN&&NS&O=[SH](=O)C1=CC=C(Cl)C=C1&&&
S=C(NC1=CC=CC=C1)N1CCN(C2=CC=CC=C2)CC1&CS&O=[SH](=O)C(F)F&&&
CC&C1CCC2CNCC2C1&C=O&&C=O&CN^C1=CC=CC=C1&CCl&&CO^CO&C&C=O&&CC^C1=COC=C1&&&
CC&C1=CC=CC=C1&CS&S&O=S&&O=S&NS^C=N&C1=CCCCC1&C=O&&CN^CN^C1=CC=CC=C1^C1=CC=CC=C1&&&CC&C&C=O&&CO&&
COC1=CC=C([SH](=O)=O)C=C1&NS&C1CNCCN1&CN&C&C=O&&CN^COC1=CC=CC=C1N&&&
CC&C1=CC=CC=C1&CC&C=C&CC&C&C=O&&CC^C1=CC=CC=C1&CO&O=CO^CBr^CC&&&C1=COC=C1&&&
O=C(NN=CC1=C(O)C=CC2=CC=CC=C12)C1=CC(Br)=CN=C1&&&
CC(C)C&CO&CO&O=CCCC1=CC=CC=C1&CN&CN&O=CC1=C(C=O)[NH]C=N1&CN&CN&O=CCCC1=CC=CC=C1&CO&CO&CC1=CC=CC=C1&&&
CC(C)C&CC&O=CC1=NOC2=C1CCCC2&CN&NC1=CN=CC=C1&&&
CC&CC&C1CCNC1&CC&C1=CC=CC=C1^C1CNCN1^CF&C=O^C1CCNC1&&&C=O^C=O&&CN&C=O^C1=CC=CC=C1&&CN^CF&C1CCCCC1&&&&&
CC&C&CC&&CC^CN&N&CN&CC^CN^CC&CC&C&C&C=O&CC&&CO&CC&&&&
O=[SH](=O)N1CCCCC1&CS&C1=CC=CC=C1&CO&CO&CC&NC=O&CN&C1=CC=CC=C1&CF&&&
O=[SH](=O)N1CCOCC1&CS&C1=CSC=C1&CC&CC&NC=O&CN&C1=CSC=C1&CC&NC=O^CC&&C1=CC=CC=C1&&&
C1=CSC=C1&CC&O=CO&CO&O=C1C=CC2=C(C=CC=C2)O1&&&
N#CC1=C(C2=CC=CC=C2)N=C(S)[NH]C1=O&CS&CC=O&CN&NC1=CC=C(OC(F)(F)Cl)C=C1&&&
C1CNCCN1&CN&C1=CC=CC=C1^CN^CC&C&C&C=O&CF&&CC&CF^C1=CCNCC1&&CF^C=O&&&&C1=CC=CC=C1&&
CO&CO&O=S(=O)(C1=CC=CC=C1)N1C=CC(C2=CC=CC=C2)=N1&CN&&CF&CF&CF&CF&CF&CO^CO&&&
CN&O=C1NC(=O)C2(CC3=C(C=CC=C3)N3CCNCC32)C(=O)N1&CN&&&
CC(N)=O&CN&O=C(NCC1CCCO1)C(C1=CC=CC=C1)N(C(=O)CN1N=NC2=CC=CC=C21)C1=CC=CC=C1&CO&CO&&&
CCC1=NN=C(N)S1&NS&NC1=CC=C([SH](=O)=O)C=C1&CN&CC=O&C=C&CC1=CC=CC=C1Cl&&&
COC1=CC=CC(C=NNC(=S)NC2=CN=CC=C2)=C1&&&
CC&O=C(CN1CCCC2=C1C=CC=C2)N1CCC2=C(C1)C1=C(C=CC=C1)[NH]2&CC&&CF&&
CS&CS&C1=CC=CC=C1&CN&CN&C&C=O&&CC^CC&C1=CC=CC=C1&C[NH3+]&[NH4+]&[NH2+]=O&&[NH3+][O-]&&
C1=CSC=C1&CC&C&C=O&&CO^CO&C1=CC=CC=C1&C1=CCOC=C1&C=O&&&
CC&C1=CON=C1&CC&&CN^NS&S&O=S&&O=S&CS^C1=CC=CC=C1&CN&CN&C&C=O&&CC^C1=COC=C1&CC&&C1=CC=CC=C1^CCl&&&
CC&O=C1C2C3C(=O)N(C4CCCCC4)C(=O)C3C(C3=CC=CC=C3)N2C(=O)N1C1=CC=CC=C1&CBr&&CCl&&
CO&CO&NC1=CC(C=O)=C(Cl)C=C1&CN&O=CCC1=CC=CC=C1[N+](=O)[O-]&&&
CC(C)(C)C1=CC=C(NC(=O)CSC2=N[NH]C(=O)N2C2=CN=CC=C2)C=C1&&&
CNC(=O)C(=O)NCCN(C)C&CC&O=S(=O)(C1=CC=CC=C1)N1CCOC1&CO&CO&&&
COC(=O)COC1=CC=CC2=C1C=CN(CC(=O)NCC1=CC=CC=C1)C2=O&&&
CC&C&C=O&&CN^CN&C1=CC2=C(C=C1)NCC2&CBr&&C=O&CN^CC&CN&C1COCCN1&&&
CO&CO&C1=CC=CC=C1&CC&C=C^CO^C1=COCC1&CO^CO^C=O&&&CO&&C1=CC=CC=C1&&CO&CO&CC&C&C=O&&CN^C1CCNCC1&CC&C^C1=CC=CC=C1^C=O&&&&CO&&
CO&CO&C1=CC=CC=C1&C1=CNCC1&C=O&&C=O&CN^CC&C1COCCO1&C1=CC=CC=C1&&&
C1=CC=NC=C1&CN&NC=O&CC&CC&C1=CC=CC=C1&CCl&&CCl&&
CCOC=O&CC&O=C1NC2=C(C=CC(C(=O)N3CCCCC3)=C2)SC1=CC1=CC=CC=C1&CC&&&
COCCOC(=O)C(C#N)=CC1=CN(CC2=CC=CC=C2)N=C1C1=CN=CC=C1&&&
CC&O=C1CSC2=C(C=CC=C2)N1&CS&S&O=S=O&&CS^CC&CC&O=CN1CCNCC1&CN&C1=CC=CC=C1&CC&&CC&&
CC(=NN=C(N)S)C1=CC=CS1&CS&O=C1CCC(=O)N1C1=CC(Cl)=CC=C1&&&
CC&C&C=O&&CC^C1=CNCC1&CN&&CO^CO^C1=CC=CC=C1^C&&&C=O&&CC^C1=COC=C1&&&
C1=CSC=C1&CC&C&C=O&&CO^CO&C1=CC2=C(C=CC=C2)OC1&C=O&&&
CN1N=C(C2=CC=CC=N2)N=C2C1=NC(=O)N(C)C2=O&&&
CO&CO&C1=CC=CC=C1&CS&S&O=S&&O=S&NS^C1CNCCN1&CN&C&C=O&&CN^CN&C1=CC=CC=C1&CO&CO&&&
O=C1C(=O)N(CCCC2=CC=CC=C2)C2=CC=CC=C12&&&
CO&CO&C1=CC=CC=C1&CO&CO^CC&&O=[SH](=O)N1C=CC=N1&CN&&CS^C1=CC=CC=C1&CF&&CF&CF&CF&CF&&
CO&CO&C1=CC=CC=C1&CC&C1=NNCC1^CO^CN&CO&C^CC^C&C=O&C1=CSC=C1&CF&&CC&&&CF^CCl&&&&&
CCN(CC)C(=O)CN1C=C(C=C2C(=O)NC(=O)N(C3=CC=CC=C3F)C2=O)C2=CC=CC=C21&&&
COCCNC=O&CC&O=C(CN1N=NC2=CC=CC=C21)N(CC1=CC=CC=C1)CC1=CC=CS1&CO&CO&&&
C1=CC=CC=C1&CC&C1=CSC=C1&C1=CN=CN=C1&CS&CS&CC&C&C=O&&CN^CN&C1=CC=CC=C1&CC&C&C=O&&CO&&
CC(C)OC1=CC=C(C=NNC(=O)C2=C(CN(C)C3=CC=CC=C3)N(C3=NON=C3N)N=N2)C=C1&&&
CC(C)(C)OC(=O)CNC=O&CC&O=C(NC(C1=CC=CC=C1)C1=CC=CC=C1)C1=C[NH]C=N1&&&
C1=CC=CC=C1&CC&C^CN^FCF&N[SH](=O)=O^CC&CF^CS&C&&&C1=CC=NC=C1&FCF&CN&&CF&CBr&&&&
COC1=CC=CC(N2C(=O)C(=CC3=CC=C(C)O3)C(=O)NC2=S)=C1&&&
C1=CCCC=C1&CS&S^C1=NON=C1^O=S&&&&O=S&NS^CN&C1=CC=CC=C1&CF&&CF&&
CC&C1=CC=CC=C1&CN&C1CCNC1&C=O&&C=O&CN^N&CN&CC^CN^C1=C[NH]N=C1&C&CC&C=S&&CN&CN&CC^CN&&&C1=CC=CC=C1&CCl&&&
CC&C1=CC=CC=C1&CS&S&O=S&&O=S&NS^CN&C1=CC=CC=C1&CC&C1=CC=CC=C1&CN&NS&S&O=S&&O=S&CS^C1=CC=CC=C1&CC&&&
NC(=NS(=O)(=O)C1=CC(C(F)(F)F)=CC(C(F)(F)F)=C1)C1=CC=C(Cl)C=C1&&&
CO&CO&C1=CC=C(C2=NC3=C(C=CC=C3)C(C3=CC=CC=C3)N2)C=C1&CBr&&CN^CC(=O)NN^CO&&CO^CO&&CO&&&
CC&C&C=N&NN^CC^CN&CN&C&C1=N[NH]N=N1&C=O&C[NH3+]&&CC^[NH4+]&C1=CC=CC=C1&[NH2+]=O&CCl&&[NH3+][O-]&CCl&&&&
CC&O=C1CC2=C(C=CC=C2)N1CCN1CCOCC1&CN&CC(N)=O&&&
CCN1C(C)=NN=C1S&CO&OC1=CC=CC=C1^CS&&CC(=O)C(C)(C)C&&&
CC1=CC(C)=CC(N)=C1&NS&O=CC1=C[NH]C2=C(C=C([SH](=O)=O)C=C2)C1=O&CN&C1=CC=C2NCCC2=C1&&&
CO&CO&C&C=O&&CC^C1=CSC=C1&CC&C1=CC=CC=C1^CN&&&&
CO&CO&C1=CC=CC=C1&CC&C&C=O&&CO^CO&C1=CC=NC=C1&&&
CC&CN&N&CN&C1=CC=CC=C1^NS&&S&O=S&&O=S&CS^C1=NN=CS1&CN&CN&C&C=O&&CC^C1=CC=CC=C1&CO&CO&&&
CC&CN&O=C1N=C2[NH]N=CN=C2C(=O)[NH]1&CC&C1=CC=CC=C1^CN&&&&
C1CNCCN1&CN&C1=CC=CC=C1^CN&&C&C=S&&CN^CN&C1=CC=CC=C1&CS&S&O=S&&O=S&CS^C&CF&&CF&&
O=C(O)C1=CC(NS(=O)(=O)C2=CC=C(C3CCCCC3)C=C2)=CC=C1&&&
CCCCNC(=O)N(O)C1N(N=CC2=CC=C(N(C)C)C=C2)C(=S)SC1(C)C&&&
CC1=NC(C2=CC=C([SH](=O)=O)C=C2)=CO1&NS&C1=CC=C(N2CCNCC2)C=C1&&&
CC1=CC=CS1&C=C&O=C1CSC(=O)N1&CN&CC=O&CN&NC1=CC(O)=C(C(=O)O)C=C1&&&
CC1=CC2=C(C=C1)N(CC(O)CN1CCCCCC1)C1=C2CCCC1.Cl&&&
CO&CO&C1=CC=CC=C1&CC&C=C^CO^C1=CC2=C(C=C1)OCC2&CO^CO^C=O&&&CO&&CO&&CO&CC&C&C=O&&CN^C1=CC=C2CNCCC2=C1&CC&C&C=O&&CO&&
CC&C1=CC=CC=C1&CC&C^CC^C=O&&&&CN^CN&CC&CN&C1COCCN1&&&
CC1=C([SH](=O)=O)C2=C(O1)C(F)=C(F)C(F)=C2F&NS&NC1=CC=CC(C(F)(F)F)=C1&&&
CC&C1CNCN1&C=O&&C=O&CN^C1=CC=CC=C1^C1CCNC1^CBr&CC&&&C1=CC=CC=C1^C1CCNC1^CCl&C=O&&&&C=O&CN^C1CCCCC1&&&
CCC1=CC2=C(C=C1)N(CCN1CCOCC1)C(=O)C2NC(C)=O.Cl&&&
C1=CCCC=C1&C1=C[NH][NH+]=C1&[NH3+][O-]&&CN^CC^CC^CC&C&C&C=O&C=O&&CC&CN^C1=CC=CC=C1&&&CCl&&CN&CCl&&
CC&CC&C1=CC=CC=C1&C1=CNCC1&C=O&&CN^CN^CN^C&CC&C=O&CN&&CC^C1COCCN1&&&&&
CC&C1=COC=C1&CC&O=CN1CCC=N1&CC&C1=COC=C1^CC&&CCl&&&
CC&C1=CC=CC=C1&CN&CN^CCl^C&&&C=O&&CN^CN&C1=CC=NC=C1&&&
COC1=C(OC)C=C(C2=NC3=C(C=C(Br)C=C3)C(C3=CC=CC=C3)N2)C(OC)=C1&CN&CC(=O)NN&&&
CC&C1=NC2=C(C=CC=C2)CN1&CBr&&CN^CC^CC^C&C1=CC=CC=C1&C=O&&&&CN^NN&&&
COC1=CC=C(C(=O)N2C(SC)=NC3=CC4=C(C=C32)OCCO4)C=C1&&&
CC&CO&CO&C1=CC2=C(C=C1)NCC2&C=O&&C=O&CN^CC&C1=CC=C2OCCOC2=C1&&&
CC&C1=CC=CC=C1&CC&C=C&CC&C&C=O&&CC^C1=CC=CC=C1&CBr&&CO^CO&C&C=O&&CC^C1=COC=C1&&&
O=C(C1=CC=CC=C1)C1=C2C=CC=CC2=[NH+][NH]1&[NH3+][O-]&&CN^CCC(N)=O^C[NH3+]&&O=[NH+][O-]&&&
O=C(NCC1=CC=CO1)C(C1=CC=CO1)N(CC1=CC=CS1)C(=O)CN1N=NC2=CC=CC=C21&&&
C1CCNCC1&NS&S&O=S&&O=S&CS^C1=CC=CC=C1&CO&CO&CC&C&C=O&&CN^CN&C1=CC=CC=C1&CF&&&
C1=CC=CC=C1&CCl&&NC(N)=O&CN&C1=CC=CC=C1&CCl&&CCl&&
CC=O&CN&CCN1C(=O)C(N)C2=C1C=CC(F)=C2&CN&C1COCCN1&&&
O=C(NN1C=NC2=CC=CC=C2C1=O)C1=CC=C(Br)C=C1&&&
C1=CC=CC=C1&CN&NS^CC^S&C&O=S&CF&&O=S&CF&CS&CF^C1=CC=CC=C1&&&CC&C&C=O&&CN^CN&CC&C1=CC=CC=C1&CF&&&
CCC&CC&O=C(NC1CCCC1)C(C1=CN=CC=C1)N(C(=O)C1=CSN=N1)C1=CC=CC=C1&&&
C1=CC=CC=C1&CC&C1=NC2=C(C=CS2)C=N1&CS&CS&CC&C&C=O&&CN^CN&C1=CC=CC=C1&CC&C&C=O&&CO&&
CC&NC=O&CN&O=C1CC2=C(C=CC=C2)N1&CBr&&CN^CC&CN&C1COCCN1&&&
CC&C&C1CNCN1&C=O^CC&C=O^C1=CC2=C(C=C1)C=CC=C2&&CN^CO&CC&CO&C&&&C=O&&CN^CN&CC&C1=COC=C1&&&
O=C(CSC1=CC=CC=N1)NC1=NON=C1&C[NH3+]&O=[NH+][O-]&&&
CC(C)C[SH](=O)=O&CS&N=C1C(=CC2=CC=C(OC(=O)C3=CC=CO3)C=C2)C(=O)N=C2SN=CN12&&&
CC&C1=CC=CC=C1&CO&CO^CN&&CN&C&C=O&&CC^CS&CS&C1=CN=CNC1&C=O&&C1=CSC=C1^CC&&&
C1=CC=NC=C1&CS&CS&CC&O=CNC1=NON=C1[N+](=O)[O-]&&&
O=C(CN1C(=O)SC(=CC2=CC=CS2)C1=O)NC1=CC(O)=C(C(=O)O)C=C1&&&
C1CCNCC1&CC&C1=NC2=C(CN1)N=N[NH]2^NS^C=O&S&&CN^O=S&CC&&O=S^C1=CC=CC=C1&&CS^CO&C1=CC=CC=C1&CO&CF&C&&&CF&&CF&CF&&
C1=CC=CC=C1&CN&NS^CC^S&C&O=S&CF&&O=S&CF&CS&CF^C1=CC=CC=C1&&&CC&C&C=O&&CN^CN&CC&C1=CC=CC=C1&CF&&&
C1=CC=C(N2CCNCC2)C=C1&CN&O=CC1=CC(=O)[NH]C2=CC=CC=C12&&&
COC1=CC2=C(C=C1)C=C(C1(C)NC(=O)NC1=O)C=C2&CN&CC=O&CN&CN&CC1=CC=CO1&&&
C1=CC=CC=C1&CC&C^CN^C=O&NS&&CO^S&&&O=S&&O=S&CS^C1=CC=CC=C1&CN&NN^C[NH3+]^CN&[NH4+]&C&[NH2+]=O&C=S&&[NH3+][O-]&CN&&CN&C1=CC=CC=C1&CO&CO&C&CF&&CF&&
NC1=CC=CC=C1C1=NN(CC=O)N=N1&CN&CN^CN^CC1=CC=CO1&O=CC1=CC=CC=C1F&&&&&
CS&S&O=S&&O=S&NS^N&CN&CC^CN^C1=CC=CC=C1&C1=CC=CC=C1&CC&&&C&C=O&&CN^CN&C1=CC=CC=C1&CS&CS&C1=CC=CC=C1&&&
CC1=CC(=O)OC2=C1C=CC(NC(=O)C1=CC=CC=C1OC(F)F)=C2&&&
CC&O=C(NC1=CC=CC=C1)NC1=CC=C(S(=O)(=O)NC2=CC=NO2)C=C1&CC&&CCl&CCl&&
C1=CC=CC=C1&CN&C1=C[NH]N=C1&CC&NC=O^CC^CN&C1=CC=CC=C1&C1=CC=CC=C1&CCl&CC&&&O=CO&&&
O=[SH](=O)C1=CC=CC2=NON=C12&NS&NC1=C(F)C=CC(F)=C1&&&
CC1=CC(=O)OC2=C1C=CC(OC(=O)C1=CC=CO1)=C2&&&
CC&CC&C1=CSC=C1&CC&C^CN^C=O&CN^CC&CN^C&&&C1COCCN1&C=O&&&&CC^CC&C1=CC=CC=C1&CO&CO&&&
CC&O=C1C=CC2=C(C=CC=C2)O1&CN&NC=O&CC&CC&C1=CC=CC=C1&C[NH3+]&O=[NH+][O-]&&&
CC1=NOC(NS(=O)(=O)C2=CC=C(NC(=O)NC3=CC(Cl)=C(Cl)C=C3)C=C2)=C1C&&&
C1=CC=NC=C1&CC&CN&CN&C&C=O&&CC^C=C&CC&C1=CC=CC=C1&CCl&&C[NH3+]^[NH4+]&[NH2+]=O&&[NH3+][O-]&&
CCC(C)C&CN&CN&CN1C=CC=C1CC=O&CN&N&NC1=CC=C(N)C=C1&CN^CN^CC=O&O=CCN1N=NC2=CC=CC=C21&&&&&
O=[SH](=O)C1=CC=C(C2CCCCC2)C=C1&NS&NC1=CC=CC(C(=O)O)=C1&&&
CC1=CC=C(C(=O)C2=C3C=CC=CC3=[N+]([O-])N2CCC(N)=O)C=C1&&&
CC&C1=CC=CC=C1&CC&C^CN^C=O&CN&&CO^C&&&C=S&&CN^CN&C&C=O&&CC^C1=CC=CC=C1&CC&CO&CO&C1=CC=CC=C1&&&
COC(=O)C1=CC=CC=C1NC(=O)C1=CC2=C(C=C1)OCCCO2&&&
CCOC=O&CC&C1=CC=C(C2=CSC=C2)C=C1&CC&CN(C)C^CN&&NC(=O)CCl&&&
COC1=CC=C(S(=O)(=O)N2CCOC2CNC(=O)C(=O)NCCN(C)C)C=C1&&&
CN&C1=C[NH]N=C1&CC&NC=O^CCl^CN&&&C1=CC2=C(C=C1)OCO2&&&
CC&C1=CC=CC=C1&CN&CN^CCl^C&&&C=O&&CN^CN&C1=CC=NC=C1&&&
CC&O=C(CC1=CC=CC=C1)NCC1=NN=C(SCCOC2=CC=CC=C2)[NH]1&CN&&CO^CO^CO&&CO&&&
CC1=CC(O)=C(Br)C=C1Br&CO&CC(=O)NN=C(C)CC=O&CN&NC1=CC=C(N)C=C1&CN&CC=O&&&
C1=CC=CC=C1&CC&C1=NC2=CC=CC=C2CN1&CBr&&CN^CC^CC^C&C1=CC=CC=C1&C=O&&&&CN^NN&&&
CC&O=C(COC1=CC=CC=C1)NC1=CC=C(S(=O)(=O)NC2=NC3=CC=CC=C3N=C2)C=C1&CCl&&CC&&
C1=CCCC=C1&C1=C[NH][NH+]=C1&[NH3+][O-]&&CN^CC^CC^CC&C&C&C=O&C=O&&CC&CN^C1=CC=CC=C1&&&CCl&&&
CC&CC&C1=CC=CC=C1&CN&N&CN&C^CN^C=O&C&&CC^CC&C1=COC=C1&C1=CC=NC=C1^CC&&&&C&C=O&&CN^CN&C1CCCC1&&&
CC(N)=O&CN&C1=CC2=NON=C2C=C1&CO&CC(=O)O^CO&&CC(=O)O&&&
C1=CC2=C(CCC2)S1&CC&C#N^CN&&CN&C&C=S&&CN^CN&C&C=O&&CC^C1=CC=CC=C1&&&
O=C(CN1N=NC(C2=CC=CC=C2NC(=O)C2=CC=CC=C2F)=N1)NCC1=CC=CO1&&&
C1COCCN1&CN&CC&C1=CN=CNC1&CN&CC^CC^C&C1=CC=CC=C1^C1=CC=CC=C1^C=O&&&CBr&&CN&&NN&&&
CC1=CC=C(C=O)C=C1&CN&NC(=C(Cl)Cl)S(=O)(=O)C1=CC=CC=C1&&&
C1=CC=CC=C1&CC&CC&CN&O=CNCCC1=CC=CC=C1&CC&CCl&&&
CC1=CC2=C(C=C1C)C(C1=CC=CC=C1F)CC(=O)N2&&&
CC(C)C1=CC=C([SH](=O)=O)C=C1&NS&NC1=CC=C(SC(F)F)C=C1&&&
C1=CC=C2[NH]N=NC2=C1&CN&CC&C=NNC=O&CC&C1=CSC=C1&&&
S=C(C1=CC=C(C2=CC=CC=C2Cl)O1)N1CCCCC1&&&
C1=CC=CC=C1&CC&C^CN^C=O&NS&&CO^S&&&O=S&&O=S&CS^C1=CC=CC=C1&CN&NN^C[NH3+]^CN&[NH4+]&C&[NH2+]=O&C=S&&[NH3+][O-]&CN&&CN&C1=CC=CC=C1&CO&CO&C&CF&&CF&&
CN&O=C1N=C2[NH]N=CN=C2C(=O)[NH]1&CC&C1=CC=CC=C1^CN^CCl&&&&&
CC1=NC2=C3C(=CC=CC3=CC=C2)N1C&&&
CC&C&C=O&&CN^CN&C1=CC=CC=C1&CN&N&CN&C^CN^C=O&C&&CC^CC&CN&C1=CC=CC=C1^CC^C1=CC=C2[NH]N=NC2=C1&CO&C&&&CO&C=O&&&&CN^CN&CC&C1CCOC1&&&
CC&C1=CC=CC=C1&CC&O=CO&CO&C1=CC2=C(C=C1)[NH]C=N2&CN&&&
O=C(CCl)N1N=C(C2=CC=CS2)CC1C1=CC=CO1&&&
CC&CC&C1=NC(N2CCNCC2)=C2C3=C(CCCC3)SC2=N1&CC&&CN^O=CCCl&&&
CO&CO&CC&CN&CN&O=CCC1=CC=CC=C1&CN&N&CN&O=CCN1N=NC2=CC=CC=C21^CN&&CC1=CC=CS1&&&
CO&CO&C1=CC=C(C2=NC3=C(C=CC=C3)C(C3=CC=CC=C3)N2)C=C1&CBr&&CN^CC(=O)NN^CO&&CO^CO&&CO&&&
C1=CC=CC=C1&CN&NC=O^CC^CC&C1=N[NH]N=N1&C1=CC=CC=C1&CN&CF&CC&&&NC=O&CN&CC&C1=COC=C1&&&
O=C(CN1N=NC2=CC=CC=C21)C1=CC=CC=C1&CBr&&&
CC&C&CC&&CC&CC^C1=CCCCC1&C1=CON=C1&CC&C&C=O&&CN^CN&C1=CC=NC=C1&&&
ClC1=CC=CC(N2CCNCC2)=C1&CN&O=CC1=C(Cl)N=C2SC=CN12&&&
CO&CO&O=C(NC1=CC=CC=C1)C1CC(C2=CC=CC=C2)=NO1&CO&CO^CO&&CO^CBr&&&&
CC1(C)CC2=C(CO1)SC1=C2C(=O)N(N)C(C2=CC3=CC=CC=C3O2)=N1&&&
CC&O=CN1C=CC2=CC=CC=C21&CN&N&NC=O&CC^CN^CCl&C1=CC=CC=C1&&&C[NH3+]&O=[NH+][O-]&&&
C1=CC=C2C=CC=CC2=C1&CO&&CC^C=NNC=O&CC&C1=CC=NC=C1&CBr&&&
CC(=O)NC(C)C&CN&C1=CN=C(N2CCNCC2)N=C1&&&
CCNCC&CN&O=C(NN=CC1=CC=CC=C1)C1=CN(C2=NON=C2)N=N1&CN&&CC^CCC^CO&&&&
CC&C1=CC2=C(C=C1)C1=C(CCCC1)[NH]2&CN&CC&C&CC&CN^CO^C1CCCNCC1&&&&&
CO&CO&O=C(NCCOC1=CC=CC=C1)C1=CC(=O)[NH]C2=CC=CC=C12&&&
CO&CO&CC=O&CO&O=CCN1C=CC2=C(C=CC=C2O)C1=O&CN&CN&CC1=CC=CC=C1&&&
CC&C1=CC=CC=C1&CS&S&O=S&&O=S&NS^CN&C&C=O&&CC^C1=CC=CC=C1&CC&CC^CO^C1=C[NH]C=C1&CO&CN&&&&C1=CC=CC=C1^CN&CN&C&C=O&&CO^CO&C1CCCC1&&&
CN&C1CNCCN1&C1=CNCCC1&C1=CC=CC=C1&CN^C1CNCNC1&&C=O&&C=O&C=O&&
CCC1=CC=C(S(=O)(=O)N=C2C=C(NC3=CC=C(C(=O)O)C=C3)C(=O)C3=CC=CC=C23)C=C1&&&
CO&CO&O=S(=O)(NC1=CC=CC=C1)C1=CC2=C(C=C1)OC(NC1=CC3=C(C=C1)OCCO3)=N2&&&
BrC1=CC=C2N=C(C3=CC=CC=C3)NC(C3=CC=CC=C3)C2=C1&CN&CC(=O)NN&&&
CN&O=C(NC1=CC2=C(C=C1)OCO2)C1=CC=N[NH]1&CCl&&&
O=C(CCS(=O)(=O)C1=CC=CC=C1)N1CCN(C2=CC=C(F)C=C2)CC1&&&
CC1=CC=C(C(=O)C2=C3C=CC(C(F)(F)F)=CC3=[N+]([O-])N2CCC(N)=O)C=C1&&&
CC&O=C(CSC1=NN=C(CC2=CC=C[NH]2)N1C1=CC=CC=C1)NC1=CC2=C(C=C1)OCO2&CN&&&
O=C(COC(=O)CCC1=C[NH]C2=CC=CC=C12)NC(C1=CC=CC=C1)C1=CC=CC=C1&&&
CC&C1=CC=CC=C1&CN&CN^CBr^C&&&C=O&&CC^CO&NO&C1CNN=N1&C1=CC=CC=C1&CS&S&O=S&&O=S&CS&&
CC&O=C(CSC1=NN=C(NC2=CC=CC=C2)S1)NC1=CC=CC=N1&CC&FC(F)F^CCl&&&CC&&
O=CC1=CC=CC=C1O&CN&NC1=CC(C(F)(F)F)=C(O)C=C1&CO&CC(F)(F)C(F)F&&&
O=C(NC1=CC=CC=C1)C1=CN(C2=CC=CC=C2)N=C1C1=CC=CC=C1&CCl&&CC^O=CO&&&
CC&C&C=O&&CN^CN&C1=CC=CC=C1&CN&N&CN&C^CN^CC&C&C1=CC=CC=C1^CC^C=O&CO&C&&CC^CO^CO^C=O&CN&&&CO&&CN^C1CNN=N1&&&CN&C1=CC=CC=C1&CC&&&C1CCOC1&&&
CC&CC&C1=CC=CC=C1&CN&CN&C&C=O&&CC^CN&N&CN&C1=CC=CC=C1^NS^CO&S&CO&O=S&CC&&O=S&&&CS^C1=CNCNC1&C=O&&C=O&CC&&
CC&CN&N&COC1=CC=C(N)C=C1&&NS^NC1=NN=C([SH](=O)=O)S1&CN&CC=O&CO&CC1=CC=C(O)C=C1&&&
CC&CC&O=C(CN(C1=CC=CC=C1)S(=O)(=O)C1=C[NH]C(=O)[NH]C1=O)NC1=CC=CC=C1&CO&CCO^CC&&&&
CC1CCN(C2=NN3C(CCC(=O)NCCCOC(C)C)=NN=C3C=C2)CC1&&&
CC(C)C1=CC=C(N(C(=O)C2=CC=CO2)C(C(=O)NC2CCCC2)C2=CN=CC=C2)C=C1&&&
CC&C1=CC=CC=C1&CC&&CS^S^CC^O=S&&CC&O=S&&&NS^C1CNCCN1&CN&C&C=O&&CC^C1=CCNCC1&C=O&&C1=CC=CC=C1&&
CN1N=C(C2=CC=C(Cl)C=C2)N=C2C1=NC(=O)N(C)C2=O&&&
CC&C1=CC=CC=C1&CO&CO&CC&C1=COC=N1&CN&CN^CC^C1=CC=CC=C1&C#N&CO&&&CO&&&
CC&CO&CO&C&C=O&&CC^C1=CSC=C1&CC&C1=CC=CC=C1^CC&&CN^CN^N&CN&CN&C&&CN^C=O&&&&CC^CCl&&&
O=[SH](=O)C1=CC=CC2=NON=C12&NS&NC1=C(F)C=CC(F)=C1&&&
CC&NC=O&CN&C1=CC=CC=C1&CN&N&NC=O&CC^CN^CN&C&C1=CC=C2[NH]N=NC2=C1&CC&&&C1=CC=CC=C1^CC^CO&NC=O&CO^CO^CN&&&CO&CC&&&C1CCOC1&&&
CO&CO&C1=CC=CC=C1&CO&CO^CO&&CO^CC&&C1=NC2=C(C=CC=C2)CN1&CBr&&CC^C1=CC=CC=C1^CN&&CC&NNC=O&&&
CC&O=C1C=CC2=C(C=CC=C2)[NH]1&CC&CN&N&CN&CC^CN^CC&CC&C1=CC=CC=C1&C1=NN=N[NH]1&&&CN&CC&C1CCOC1&&&
CCCN1N=NC(NC(=O)COC2=CC=C(C3CCCCC3)C=C2)=N1&&&
O=C(CN1C(=O)SC(=CC2=CC=CS2)C1=O)NC1=CC=CC=C1&CC&O=CO^CO&&&&
C1=CC=CC=C1&C1CNN=N1&CN&CC&C&C=O&&CC^C1=CC=CC=C1&CBr&&&
CC1=CC(N2C(=O)CC(N(CC3=C(C)N(C)N=C3C)C(=S)NC3=CC=C(Cl)C=C3)C2=O)=CC=C1&&&
CO&CO&C1=CC=CC=C1&CC&C&CC&C^CN^C=O&N&&CN^CN&CN&CC^CN^CC&C1=COC=C1&C&C1=COC=C1&&&C=O&&&&CC^CN&C1=CC=C2[NH]N=NC2=C1&&&
CCOC=O&CC&C1=CC=C(C2=CSC=C2)C=C1&CC&OC(C(F)(F)F)C(F)(F)F^CN&&&&
O=C(OC1=CC=CC=C1N1C(=O)CCC1=O)C1=CC=CO1&CCl&&&
CO&CO&C1=CC=CC=C1&CC&C=C&C1CSCN1&C=O&&C=S&CN^CC&CC&C&C=O&&CN^NN&CN&C&C=O&&CC^C1=CC=CC=C1&CO&CO&&&
CNC(=O)N(O)C1N(N=CC2=CC=CS2)C(=S)SC1(C)C&&&
C1=CC=CC=C1&CCl&&CCl&CC^CN&C1=CSCN1&C=N&CN&C&C=O&&CC^CCl&&&
C1CCNC1&C=O&&C=O&CN^C1=CC=CC=C1&CCl&&CO^CO&C&C=O&&CC^C1=COC=C1&&&
C1=CC=CC=C1&CC&CN&CN&C&C=S&&CN^NN&CN&C&C=S&&CN^CN&C1=CC=CC=C1&CC&C&CF&&CF&CF&&
CC&O=C1CC(SC=NN=CC2=CC=CS2)C(=O)N1C1=CC=CC=C1&CN&&CCl&&
CC&C1=CC=CC=C1&CN&C1=NN=C[NH]1&CS&CS^CC^CC&CC&C&C1=C[NH]C=C1&C=O&CN&&CN&&CN&C1=CC=CC=C1&C1=COCO1&&&
CC&C1CCCCC1&C1CCNC1&C=O&&C=O&CN^C1=CC=CC=C1&CCl&&CO^CO&C&C=O&&CC^C1=COC=C1&&&
CC&C&CC&&CC^CC&C&CC&C^CN^C=O&CN&&CO^C&CO&C=O&C&&CC^CC&C1=C[NH]C=N1&&CC^CC&&CC^C&&&C=O&&CN^CN&C&CC&CC^CC^C1=CC=CC=C1&C&&&C=O&&CO^CO&CC&C1=CC=CC=C1&&&
C1=CCCC=C1&C1=C[NH][NH+]=C1&[NH3+][O-]&&CN^CC^CC^CC&C&C&C=O&C=O&&CC&CN^C1=CC=CC=C1&&&CCl&&&
CC1=NC2=C(C=C(Br)C=C2)C(C2=CC=CC=C2)N1&CN&CC(=O)NN&&&
C1=CC=C(C2NC(CN3CCOCC3)=NC3=C2C=CC=C3)C=C1&CBr&&CN^CC(=O)NN&&&
CC&C&CC&&CO^OP&P&O=P&&CP^C^OP^CN&CO&NS^C1=CCC=CC1^C&S&C=O&CC&O=S&&CCl&CC&O=S&CCl&&&CS&&C1=CC=CC=C1&CCl&&&
CS&CS&C1=CC=CC=C1&CN&CN&C&C=O&&CC^CC&C1=CC=CC=C1&C[NH3+]&[NH4+]&[NH2+]=O&&[NH3+][O-]&&
C1=CC=CC=C1&CC&C&CC1=CC=CC=C1&&CC^NC(=S)NC=O&CN&C1=CC=CC=C1&CC&O=CO&&&
CC1=CC=C(C2=NN(C3=CC=CC=C3)C=C2N)C=C1&CN&O=CCCl&&&
CC&C1=CC=CC=C1&CC&C&C=O&&CC^C1=C[NH][NH+]=C1&CN&CC^[NH3+][O-]^CC&&C1=CCCC=C1^C&C[NH3+]&C=O&[NH4+]&&CN^[NH2+]=O&&&&[NH3+][O-]&&
CC1=CC(C)=CC(N)=C1&NS&O=CC1=C[NH]C2=C(C=C([SH](=O)=O)C=C2)C1=O&CN&C1=CC=C2NCCC2=C1&&&
CN&O=S(=O)(C1=CC=CC=C1)C1CONC1C1=CC=C(OCC2=CC=CC=C2)C=C1&CO&CO^CO&&CO&&&
CO&CO&C1=CC=CC=C1&CC&C=C&C1CSCN1&C=O&&C=S&CN^CC&CC&C&C=O&&CN^NN&CN&C&C=O&&CC^C1=CC=CC=C1&CO&CO&&&
CCN(C1=CC=CC=C1)S(=O)(=O)C1=NN=C(NC(=O)C2=CC=CC=C2OC)S1&&&
CC&C&C=NNC=O&CC^CC^C1=CC=CC=C1&CN&CCl&O=[N+]([O-])C1=N[NH]N=N1&&CCl&&&&
CCCCC&CN&O=C1[NH]C(=O)C2=C(N=C(CN3CCN(CC4=CC=CC=C4)CC3)[NH]2)[NH]1&CN&&&
CC&C1=CC=CC=C1&CN&CN^CC^C1=NN=CS1&&&CS&CS&CC&C&C=O&&CN^CN&C1=CC=NC=C1&CC&C^CCl^CF&&&&CF&CF&&
CC&O=C(NCC1=CC=CO1)C(C1=CC=CO1)N(C(=O)CN1N=NC2=CC=CC=C21)C1=CC=CC=C1&CO&CO&&&
C1=CC=CC=C1&CC&C^CCl^C=N&&&NS^CN^S&&&O=S&&O=S&CS^C1=CC=CC=C1&CC&C^CC^CF&C&&CF^CF&&CF&CF&&&CF&&
O=C(O)C1=CC(NS(=O)(=O)C2=CC=C(C3CCCCC3)C=C2)=CC=C1&&&
CC(=O)NC1C(=O)N(CCN2CCOCC2)C2=C1C=C(Cl)C=C2.Cl&&&
CC&C1=CC=CC=C1&CC&C^CN^C=O&CN&&CO^C&&&C=S&&CN^CN&C&C=O&&CC^C1=CC=CC=C1&CC&CO&CO&C1=CC=CC=C1&&&
CC1=NN(C2=CC=CC=C2)C(N)=C1C(C1=CC=CC=C1)C1=C(N)N(C2=CC=CC=C2)N=C1C&&&
CN&C1CNCCN1&C1=CNCCC1&C1=CC=CC=C1&CN^C1CNCNC1&&C=O&&C=O&C=O&&
C1CNCCN1&CN&C1=CC=CC=C1^CN^CCl&C&&&C=O&&CC^C1=C[NH]C=N1&CCl&&C1=CSCN1&&
CC1=CC2=C(C=C1C)C(C1=CC=CC=C1F)CC(=O)N2&&&
CC(C)C&CN&N&CN&CCC(=O)O^CN&&CC(C)C&&&
CO&CO&C1=CC=CC=C1&CN&N&CN&CC^NS^C1=CCNCC1&S&C=O&O=S&&C1=CC=CC=C1&O=S&&&CS^C1=CC=CC=C1&CO&CO&&&
CCN1C(C)=NN=C1S&CO&OC1=CC=CC=C1^CS&&CC(=O)C(C)(C)C&&&
C1CCSC1&C1=C[NH]N=C1&CN^S^C1=CC=CC=C1^CN^O=S&CCl&CN&&O=S&&C&&&C=O&&CC^C1=CC=CC=C1&C1=COCO1&&&
CC&C1=CC=CC=C1&CC&NC=O&CN&C&C=CCl&CCl^CS&&S&O=S=O&&CS^C1=CC=CC=C1&&&
C1=CC=CC=C1&C1=CCCC=C1&CN&&CC^C^CC^CC&C&C^CC^CC&CF&C^CO^C^CC&CF^CF&&&CF&C^CO&CF&CF&CF^CF&&&&&&CF&CF&CF&&&&&CF&&
CC(C)C1=CC=C(NC(=O)CSC2=NC3=C(SC=C3)C(=O)N2CC2=CC=C(C(=O)O)C=C2)C=C1&&&
CC1=C(C)C=C(C(=O)N2C=NC3=CC=CC=C32)C=C1&&&
COC1=CC(N)=CC(OC)=C1OC&CN&O=CC1=CC(Cl)=NN=C1Cl&&&
CC&CC&O=C1NC(=O)C2C1CN1C(=O)NC(=O)C21&CC&C1=CC=CC=C1^CN^CF&C1=CC=CC=C1^CN&&CF&C1CCCCC1&&&&&
CC1=CC=C(C(=O)C2=C(O)C(=O)N(CC3=CN=CC=C3)C2C2=CC=C(OC(C)C)C=C2)O1&&&
CS&S&O=S&&O=S&NS^N&CN&CC^CN^C1=CC=CC=C1&C1=CC=CC=C1&CC&&&C&C=O&&CN^CN&C1=CC=CC=C1&CS&CS&C1=CC=CC=C1&&&
COC1=CC=C(N(C(=O)CN2N=NC3=CC=CC=C32)C(C(=O)NCC2=CC=CO2)C2=CC=C(C)O2)C=C1&&&
C1CCNCC1&NS&S&O=S&&O=S&CS^C1=CC=CC=C1&CO&CO&CC&C&C=O&&CN^CN&C1=CC=CC=C1&CF&&&
CC&C1=CC=CC=C1&CC&&C1=CNCCC1^C=O&&CC^C1=CC=CC=C1&CF&&&
CCOC1=CC2=C(C=C1)N(CC1COC3=CC=CC=C3O1)C(=O)C2=O&&&
CC&CC&CCC1SCC(=O)NC1=O&CN&CC&NC=O&CN&C1=CC=CC=C1&CC&O=CO&CO&CC&&&
C1=CC2=C(C=C1)SC=N2&CC&O=CO&&&
CC&CC&C1=CSC=C1&CC&&CN^NC=O^CC^CC&O=CN1CCOCC1&CC&&&C1=CC=CC=C1&CO&CO&&&
CO&CO&C1=CC=CC=C1&CN&C1CNCCN1&CN&CC&C&CC&CO^CO^CO&&&C1=CCCC=C1&C1=CC=CC=C1&&&
C1=CC=CC=C1&C1=NCCCN1&C=O&&NN^CN&C&C=O&&CC^C1=CC=CC=C1&CBr&&&
CC&CC&CC&CC&CN&C1=C[NH]C=N1&CC&CN^C1=CNCNC1^C1CNCCN1&C=O&CN&&C=O^CC&&CN^C1=CC=CC=C1&&&&&
CC1=C(C#N)C(S(=O)(=O)C(C#N)=NNC2=CC=CC(C(F)(F)F)=C2)=NS1&&&
CC&CO&O=CO&CC&O=CN1CCCCC1&CC&C=C1SC2=C(C=CC=C2)NC1=O&CC&C1=CC=CC=C1&CC&&&
O=C(NCC1=CC=CO1)C(C1=CC=CO1)N(CCC1=CC=CC=C1)C(=O)CN1N=NC2=CC=CC=C21&&&
CC&C&CC&&CC&CO^CO&C&C=O&&CC^C&CC&CC^CN^C1=CC=CC=C1&CN&&&C&C=O&&CC^C1=C[NH]C=N1&CC&C&C=O&&CN^CN&CC&C1=CC=CC=C1&CC&CN&CN&C&C=O&&CO^CO&C&CC&&CC&CC&&
O=C(O)C1=CC=C(CN(CC2=CC=CC=C2)S(=O)(=O)C2=CC=C(Cl)C=C2)C=C1&&&
COC1=CC=C(C(=O)N2C(SC)=NC3=CC4=C(C=C32)OCCO4)C=C1&&&
CC&CC&C&CC&&CC&CN^NC=O&CC&C&CC&C1=C[NH]C=C1^CN^CN&N&&&NC=O&CC^CN^CN&C1=CC=CC=C1&C1=CC=C2[NH]N=NC2=C1&CN&&&NC=O&CC&&&
COC=O&CC&O=C(NC1=CC=CC=C1)C1=CC2=C(C=C1)OCCCO2&&&
S=C(NC1=CC=CC=C1)N1CCN(C2=CC=CC=C2)CC1&CS&O=[SH](=O)C(F)F&&&
COCCNC(=O)C(C1=CC=CC=C1)N(CC1=CC=CS1)C(=O)CN1N=NC2=CC=CC=C21&&&
CO&CO&C1=CC=CC=C1&CC&C1=NNCC1^CO^CN&CO&C^CC^C&C=O&C1=CSC=C1&CF&&CC&&&CF^CCl&&&&&
C1=CC=C2SC3=CC=CC=C3NC2=C1&CN&CC=O&CO&CO&O=CC1=CN=CC=C1&&&
CC&C1=CC=C(N2C=CC=C2)C=C1&C[NH3+]&O=[NH+][O-]^CC&&&CC^O=CCCl&&&
CC&C1=CC=CC=C1&CC&C1=NNCC1&CN&C^CC^C=O&C1=CSC=C1&&CC&&CCl&&&
O=C1NC(C2=CC=CC=C2F)C2=C1[NH]N=C2C1=CC=CC=C1O&CN&CC1=CC=CO1&&&
CC&C&CC&&CC^CC&C&CC&O=CO^CN^CO&NC=O&C&CC&CCC&C1=C[NH]C=N1&&CC^CC&&&NC=O&CN&C&CC&CC^CC^C1=CC=CC=C1&O=CO&&&CO&CC&C1=CC=CC=C1&&&
C[NH3+]&C1=CCC[NH+]=C1&C1=CC=CC=C1&C[O-]&&CBr&&
CC&C1=CON=C1&CC&&CN^NS&S&O=S&&O=S&CS^C1=CC=CC=C1&CN&CN&C&C=O&&CC^C1=COC=C1&CC&&C1=CC=CC=C1^CCl&&&
C1=CC=CC=C1&CC&C1=CSC=C1&CN&NC=O^CC^CC&O=CO&C=C&&&CC&C1=CSC=C1&&&
CC(C)C12CN(C(=O)C3=CC=CC=C3[N+](=O)[O-])CC(C(C)C)(CN(C(=O)C3=CC=CC=C3[N+](=O)[O-])C1)C2=O&&&
CC&CC&C1CCCCC1&CN&O=[N+]([O-])C1=CC=C(N2CCNCC2)C=C1&&&
O=S1(=O)CC2=C[NH]N=C2C1&CN&NC=O^CN^CC&C1=CC=CC=C1&C1=CC2=C(C=C1)OCO2&CCl&&&&&
CC&O=C(C1=CC=CC=C1)C1=C2C=CC=CC2=[NH+][NH]1&CN&CCC(N)=O^[NH3+][O-]&&&CC^FC(F)F&&&
COC=O&CC&O=C(NC1=CC=CC=C1)C1=CC2=C(C=C1)OCCCO2&&&
CCOC1=CC=C(C2C(C(=O)C3=CC=C(C)O3)=C(O)C(=O)N2C2=NC(C)=C(C(=O)OC)S2)C=C1&&&
O=C1CC(N2CCN(CC=CC3=CC=CC=C3)CC2)C(=O)N1CC1=CC=CS1&&&
CC&O=C(CC1=CC=CC=C1)NC1=CC2=C(C=C1)C=CC(=O)O2&C[NH3+]&O=[NH+][O-]&&&
O=C(NNC1=CC=CC=C1)NC1=CC=CC=C1&CN&O=CCCl&&&
O=C(NCCC1=CC=CC=C1)C(=O)NCC1OCCN1S(=O)(=O)C1=CC2=C(C=C1)OCCO2&&&
C1=CC=CC=C1&CCl&&CCl&CC^CN&C1=CSCN1&C=N&CN&C&C=O&&CC^CCl&&&
CC&CC&CC&NC1=NON=C1N1C=CN=N1&CC&C=NNC=O&CC&C1=CC=C2C=CC=CC2=C1&CO&CO&&&
NC1=CC2=NN(C3=CC=CC=C3)N=C2C=C1Cl&&&
C1COCCN1&NS&S&O=S&&O=S&CS^C1=CSC=C1&CC&CC&C&C=O&&CN^CN&C1=CSC=C1&CC&C1=CC=CC=C1^CC&&C&C=O&&CN&&
CC&C1=CC=CC=C1&CC&&CS^S^CC^O=S&&CC&O=S&&&NS^C1CNCCN1&CN&C&C=O&&CC^C1=CC2=CC=CC=C2NC1&C=O&&&
CC&O=C(COC1=CC=CC=C1)NC1=CC=C(S(=O)(=O)NC2=NC3=CC=CC=C3N=C2)C=C1&CCl&&CC&&
COC1=CC2=C(C=C1)C=C(C1(C)NC(=O)N(CC(=O)NCC3=CC=CO3)C1=O)C=C2&&&
CC&CC&C&CC&&CC&CN^NC=O&CC&C&CC&C1=C[NH]C=C1^CN^CN&N&&&NC=O&CC^CN^CN&C1=CC=CC=C1&C1=CC=C2[NH]N=NC2=C1&CN&&&NC=O&CC&&&
CC&C1=CC=CC=C1&CC&C&C=O&&CO^CO&C1=CC=CC=C1&C1=C[NH]C=N1&CN&&&
CC&O=C1CNC(=O)CNC(=O)C2=C(C=CC=C2)NCCCCCN1&CC&CC^CC^NC=O&NC=O^C[NH3+]&&&&O=[NH+][O-]^CI&&&&
CC&C1=NC2=C(C=CC=C2)CN1&CBr&&CC^C1=CC=CC=C1^CN&&CC&NNC=O&&&
CC&C1=CON=C1&CC&&CN^NS&S&O=S&&O=S&CS^C1=CC=CC=C1&CN&CN&C&C=O&&CN^CN&C1=CC=CC=C1&CCl&&CCl&&
COC1=C(O)C=CC(C=NNC(=O)C(=CC2=CC3=C(C=C2)OCO3)NC(=O)C2=CC=CC=C2)=C1&&&
CC&C1=CC=CC=C1&CN&CN&C1=CCCCC1&C=N&NS^C=O^S&&C1=CC=CC=C1^O=S&&&&O=S&CS^C1=CC=CC=C1&CC&C&C=O&&CO&&
O=C1CC(N2CCN(CC=CC3=CC=CC=C3)CC2)C(=O)N1CC1=CC=CS1&&&
CC&CC&C1=CC=CC=C1&CN&N&CN&C^CN^CC&C&C1=CC=NC=C1^CC^C=O&&&C&&CC^C=O&C1=COC=C1&&CN&&CN&C1CCCC1&&&
CCO&CO&O=C1C(=O)N(CC2COC3=CC=CC=C3O2)C2=C1C=CC=C2&&&
CC=O&CN&NC1=CC=C(N)C=C1&N&CN&O=CCN1N=NC2=CC=CC=C21^CN&&COC1=CC=CC(CC=O)=C1&CN&CN&CC&C1CCOC1&&&
CO&CO&NC1=CC(C=O)=C(Cl)C=C1&CN&O=CCC1=CC=CC=C1[N+](=O)[O-]&&&
CC&O=C1OC2=C(C=CC=C2)C2=CC=CC=C12&CO&CO&CC&NC=O&CN&C&CC&CC^CC^C1=CC=C2[NH]C=CC2=C1&O=CO&&&&&
CO&CO&O=CCCC1=C[NH]C2=CC=CC=C12&CN&CN&O=CC1=CC(=O)[NH]C2=CC=CC=C12&&&
CC1=CC(C)=C(NC(=S)NC(NC(=O)C2=CC=CC=C2C)C(Cl)(Cl)Cl)C=C1&&&
CO&CO&C1=CC=CC=C1&CC&C=NC(N)=S&CN&C1=CC=NC=C1&&&
CC&C&CC&&C1=CCOCC1^C1=CSC=C1&C1=CN=CNC1&C=O&&CC^C1=COCC1^NN^C1=CC=CC=C1&&&&&
CC1=CC(Br)=C(N)C(Br)=C1&CN&CC=O&CO&CS(=O)(=O)C1=CC=C2N=NN(O)C2=C1&&&
CC&C&C=O&&CC^C1=C[NH]C=C1&CC&C1=CC=CC=C1^CN&&C1CCNC1&&&
CC&C&C=O&&CN^C1=CNCC1&CN&N^C1=CC=CC=C1^CN&&&C1=CC=CC=C1^CN^CCl&C&&&C=O&&CC^CCl&&&
CC&O=C1CC2=C(C=CC=C2)N1&CN&NC=O^CN^CC&CC&&&CN&C1COCCN1&&&
CC&CC&O=C(NC1CCCC1)C(C1=CN=CC=C1)N(C(=O)C1=CC=CO1)C1=CC=CC=C1&&&
CC1C2=CC=CC=C2C2=CC=CC=C21&CO&CO&C&C=O&&CN^CN&O=C(O)CCC1=CC=C(Br)C=C1&&&
CC&CC&O=C(C=CC1=CC=CC=C1)NC1=CC=C(S(=O)(=O)NC2=NN=CS2)C=C1&CF&&&
COC1=CC=C(NS(=O)(=O)C2=CC3=C(C=C2)OC(NC2=CC4=C(C=C2)OCCO4)=N3)C=C1&&&
CC&C1=CC=CC=C1&CC&O=CN1CCC=N1&CC&CCl^CC&&C1=CSC=C1&&&
CC&C1=CC=CC=C1&CC&&CC^O=CN1C=NC2=CC=CC=C21&&&
C1=CC=C2C(=C1)CC1=CC=CC=C12&CC&CO&CO&C&C=O&&CN^CN&C&CC&CC^CC^C1=CC=CC=C1&C&CBr&C=O&&&&CO&&
CC&C1=CC=CC=C1&CN&CN^CBr^C&&&C=O&&CC^CO&NO&C1CNN=N1&C1=CC=CC=C1&CS&S&O=S&&O=S&CS&&
CC&O=C(NC1CCCC2=C1C=NN2C1=CC=CC=C1)C1=N[NH]C=C1&CC&CC(C)C&&&
C1=CC=CC=C1&C1=CCCC=C1&CN&&CC^C^CC^CC&C&C^CC^CC&CF&C^CO^C^CC&CF^CF&&&CF&C^CO&CF&CF&CF^CF&&&&&&CF&CF&CF&&&&&CF&&
CO&CO&C1=CC=CC=C1&CN&NS&S&O=S&&O=S&CS^C1=CC=CC=C1&C1=COC=N1&CN&CN&C1=CC=CC=C1&C1=COCCO1&&&
CC&C1=CC=CC=C1&CN&CN^CBr^C&&&C=O&&CC^CO&NO&C1=CC=C2[NH]N=NC2=C1&CS&S&O=S&&O=S&CS&&
CO&CO&C1=CC=CC=C1&CC&C=C&CC&C&C=O&&CC^C1=CC=CC=C1&CO&O=CO^CBr^CC&&&C1=COC=C1&&&
CO&CO&C1=CC=CC=C1&CC&CC&CN&NC(=O)C(N)=O&CN&CC&O=[SH](=O)N1CCOC1&CS&C1=CC2=C(C=C1)OCCO2&&&
C1=CC=CC=C1&CC&CC&CN&N&CN&CC^CN^CC&C&C1=CC=CC=C1&C=O&&&&CC^CCl&&&
CCN1C(COC2=CC=CC=C2)=NN=C1SCC(=O)C(C)(C)C&&&
COC1=CC=C(N)C=C1&NS&O=[SH](=O)C1=CC2=C(C=C1)OC(NC1=CC3=C(C=C1)OCCO3)=N2&&&
CC&C&CC&&CC^C1=CC=CC=C1&CS&N[SH](=O)=O&CN&C1=CC=CC=C1&CS&CS&C&CF&&CF&&
CC&C1=CC=CC=C1&CC&C&C=O&&CC^CS&CS&C1=NN=C[NH]1&CN&CC^CC^C1=COC=C1&CN&&&CN&C1=CC=CC=C1&CC&&CC&&
CCCC1=C(C(=O)NN=CC2=C(OC)C=CC3=CC=CC=C23)N=NN1C1=NON=C1N&&&
CO&CO&C1=CC=CC=C1&CC&C=C&CC&C&C=O&&CC^C1=CC=CC=C1&CO&O=CO^CBr^CC&&&C1=COC=C1&&&
CN&N&CN&&NS^S&O=S&&O=S&CS^C1=CC=CC=C1&CN&CN&C&C=O&&CC^CS&CS&C1=CC2=C(C=C1)N=CC=C2&&&
CCCC1=C(C(=O)NN=CC2=C(OC)C=CC3=CC=CC=C23)N=NN1C1=NON=C1N&&&
NC1=NC(C2=CC=CS2)=CS1&CN&O=CC1=CC=C(Cl)C=C1&&&
CO&CO&C1=CN=CN=C1&CN&NS^CO^S&CO&O=S&&&&O=S&CS^C1=CC=CC=C1&CN&CN&C&C=S&&CN^CN&C&C=O&&CC^C1=CC=CC=C1&CF&&&
CC&C1=CC=C(C2=C[NH]N=C2C2=CC=CC=C2)C=C1&CO&C=C(C)CO^CO&&&&
CC&C&CCC&&CO^O=CO&CC&C&CC&CC^CN^C1=CC=CC=C1&NC=O&&&CC&C1=C[NH]C=N1&CC&NC=O&CN&C&CC&CC^CC^C1=CC=CC=C1&O=CO&&&CO&CC&C1=CC=CC=C1&&&
CC&O=S(=O)(NC1=CC=CC=C1C1=CC=CC=C1NS(=O)(=O)C1=CC=CC=C1)C1=CC=CC=C1&CC&&&
COC1=CC=CC=C1N1CCN(CC(O)COC2=CC=CC3=CC=CC=C23)CC1&&&
CC&C&CC&&C1=CCOCC1^C1=CSC=C1&C1=CN=CNC1&C=O&&CC^C1=COCC1^NN^C1=CC=CC=C1&&&&&
CO&O=CO&CC&CO&CO&O=C1[NH]C=CC2=C1C=CC=C2&CN&CC&NC=O&CN&CC&C1=CC=CC=C1&&&
CO&CO&C1=CC=CC=C1&CO&CO^CC&&NC=NOC=O&CC&CS&CS&C1=CC=CC=C1&&&
CC&C&CC&&CC^C1NCC2CNCC1C2&C=O&&CN^C^CC^C=O&C^CN&CC^CC&C&C1=CC=CC=C1&&CC^C=O&C[NH3+]&&&&CC^[NH4+]&C1=CC=CC=C1&[NH2+]=O&C[NH3+]&&[NH3+][O-]^[NH4+]&&&[NH2+]=O&&[NH3+][O-]&&
COC1=CC=C(NC=C2CCC3=CC=CC=C3C2=O)C=C1&&&
CC&O=C(NC1=CC2=C(C=C1)OCCO2)C1=CC2=C(N3CCCCC3)N=CN=C2S1&CC&&CC&&
CCC1=CC=CC=C1&CN&N&CN&O=CCCl^CN&&CCC1=CC=CC=C1&&&
O=C(C=CC1=CC=CS1)NC1=C(C(=O)O)C(C2=CC=CC=C2)=CS1&&&
CO&CO&C1=CC=CC=C1&CC&C=C&CC&C&C=O&&CC^C1=CC=CC=C1&CO&O=CO^CBr^CC&&&C1=COC=C1&&&
CC1(C)SC(=S)N(N=CC2=CC=CS2)C1N(O)C=O&CN&CN&&&
C1COCN1&NS&S^CC^O=S&CN&&O=S^CN&&CS^C&C1=CC2=C(C=C1)OCCO2&C=O&&&&CC^C&C=O&&CN^CN&CC&CC&C1=CC=CC=C1&&&
O=C(NN=CC1=C(O)C=CC2=CC=CC=C12)C1=CC(Br)=CN=C1&&&
CC&C1=CC=CC=C1&CN&CN^CC^C&&&C=S&&CN^CN&C&CC&C^CN^CCl&CN&&CCl^C&&CCl^C=O&&&&CC^C1=CC=CC=C1&CC&&&
COC1=CC=CC=C1C&C=C&CC(=O)C1=CC(Br)=CC=C1O&CO&O=CC1=CC=CO1&&&
CO&CO&C1=CC=CC=C1&CN&N&CN&C^CN^CC&C&C1=CC=NC=C1^CC^C=O&&&C&&CC^C=O&CCl&&CN&&CN&C1CCCCC1&&&
CC&C1=CC=CC=C1&CC&C&C=O&&CC^[O-][N+]1=C2C=CC=CC2=C[NH]1&CC&C^CN^FCF&CC&&CF^CC&&&NC=O&&&
CC&C&CC&&CC^CN&NS&S&O=S&&O=S&CS^C1=CC=CC=C1&CC&CC&CC&C&C=O&&CN^CN&C1=CC=CC=C1&CCl&&CO^CO&C1=CC=CC=C1&&&
CC&C1=CC=CC=C1&CC&C^CC^C=O&&&&CN^C1=NCCN1&C1=CC=CC=C1&&&
CC&O=C(C1=CC(=O)N(CC2=CN=CC=C2)C1C1=CC=CC=C1)C1=CC=CO1&CO&CC(C)O^CO&&&&
CN&C1CNCCN1&C1=CNCCC1&C1=CC=CC=C1&CN^C1CNCNC1&&C=O&&C=O&C=O&&
CC&C1=CC=CC=C1&CN&CN^CBr^C&&&C=O&&CC^CO&NO&C1CNN=N1&C1=CC=CC=C1&CS&S&O=S&&O=S&CS&&
CC&CC&O=C1C(NC2=CC=CC=C2)=CC(=NS(=O)(=O)C2=CC=CC=C2)C2=CC=CC=C12&CC&O=CO&&&
O=C(NC1=CC2=C(C=C1)OCCO2)C1=C(C2=CC=CC=C2)OC=N1&&&
CC=O&CN&NC1=CC=C(N)C=C1&N&CN&O=CCN1N=NC2=CC=CC=C21^CN&&COC1=CC=CC(CC=O)=C1&CN&CN&CC&C1CCOC1&&&
CC&NC=O&CN&C1=CC=CC=C1&CN&N&NC=O&CC^CN^CN&C&C1=CC=C2[NH]N=NC2=C1&CC&&&C1=CC=CC=C1^CC^CO&NC=O&CO&CN&&&CC&C1CCOC1&&&
CC1=NC2=C3C(=CC=CC3=CC=C2)N1C&&&
CCC1=CC(=O)OC2=C1C=CC(O)=C2&CO&O=CC1=CC=CO1&&&
C1=CC=CC=C1&C1CSCCN1&CN&C^C1=CC=CC=C1^C=O&&&&CC^CO&CO&C&C=O&&CC^C1=CC=NC=C1&&&
S=CN1CCCCC1&CC&C1=COC=C1&CC&C1=CC=CC=C1&CCl&&&
COC1=CC=CC=C1C=C1SC(=S)N(CCC(=O)NNC(=O)C2=CC=CC=C2OC)C1=O&&&
NC1=CC=CC=C1C(=O)O&NS&O=[N+]([O-])C1=C(NNC(=S)NC2=CC=C(OC(F)F)C=C2)C=CC([SH](=O)=O)=C1&&&
CC&C1=CC=CC=C1&CC&C&C=O&&CO^CO&C1=CC=CC=C1&C1=C[NH]C=N1&CN&&&
CO&CO&C1=CC=CC=C1&CO&CO^CO&&CO^CN&&NC=O&CC&CN&C1=CC2=C(C=CS2)[NH]1&CC&O=CO&CO&&&
CO&CO&C1=CC=CC=C1&CO&CO^CC&&NC=NOC=O&CC&CS&CS&C1=CC=CC=C1&&&
O=C(NC1=NC(C2=CC=CS2)=CS1)C1=CC=CC=C1&CCl&&&
CC&O=C(NC1=NN=C(S(=O)(=O)NC2=CC=CC=C2)S1)C1=CC=CC=C1&CCl&&&
CC(=O)NC1=CC=C(NC(=O)CC(C)=NNC(=O)COC2=C(Br)C=C(Br)C(C)=C2)C=C1&&&
CCC(C)(C)NC=O&CC&O=C(CN1N=NC2=CC=CC=C21)N(CC1=CC=C[NH]1)C1=CC=CC=C1&CN&&CN^CC(N)=O&&&
CC&CO&O=CO&CC&C1=CC2=C(N=CC3=C2CCCC3)O1&CN&&CC^CC&C&CC&&CC&&
CC&C&CC&&CC^CN&N&CN&CC^CN^CC&CC&C&C&C=O&CC&&CO&CC&&&&
CC&CO&CO&C&C=O&&CC^C1CCNCC1&CN&O=CC1=CC2=C(C=C1)SCC(=O)N2&C=C&CC1=CC=CC(C)=C1&&&
CCCC&CC&O=C(NC1CCCC1)C(C1=CN=CC=C1)N(C(=O)C1=CC=CO1)C1=CC=CC=C1&&&
CC1=CC(C)=CC(N)=C1&NS&O=CC1=C[NH]C2=C(C=C([SH](=O)=O)C=C2)C1=O&CN&C1=CC=C2NCCC2=C1&&&
CC1=C(NC(=S)NC(=O)C2=CC=C(COC3=CC=CC=C3)C=C2)C=C(C(=O)O)C=C1&&&
CC&C1=CC=CC=C1&CS&S&O=S&&O=S&NS^CN&C1=CC=CC=C1&CC&C1=CC=CC=C1&CN&NS&S&O=S&&O=S&CS^C1=CC=CC=C1&CC&&&
CC&C1=CC=CC=C1&CC&C1=NNCC1&CN&C^CC^C=O&C1=CSC=C1&&CC&&CCl&&&
CC&CC&CC&CO&CO&C1=CC=CC=C1&CC&C&C=O&&CO^CO&C1=CC=NC=C1&&&
CC&CC&C1CCCCC1&CN&O=[N+]([O-])C1=CC=C(N2CCNCC2)C=C1&&&
CO&O=CO&CC&C1=CC=CC=C1&CN&NC=O&CC&C1=CC2=C(C=C1)OCCCO2&&&
CC&C&CCC&&CO^NC(=O)O&CN&CC&CC&O=CO&CO&O=C1C=CC2=C(C=CC=C2)O1&&&
CC&CO&CO&NC1=C(C=O)C=C(C2=CC=CC=C2)S1&&&
O=C1C2C(C3=CC=CC=C3)C=CC(C3=CC=CC=C3)C2C(=O)N1C1=CN=CC=C1&&&
CO&CO&C1=CC=CC=C1&CO&CO^CO&&CO^CN&&CN&C&C=O&&CC^C1=NOCC1&CC&C1=CC=CC=C1&CBr&&&
COC(=O)C1=C(Cl)C=CC(NC(=O)CC2=CC=CC=C2[N+](=O)[O-])=C1&&&
CN1CCNCC1&CN&CC=O&CN&NC1=CC([N+](=O)[O-])=CC=C1&&&
CC1=C(C)C=C(C(=O)NCCN2CCOCC2)C=C1&&&
CC&C1=CC=CC=C1&CCl&&CN^NC(N)=O&CN&C1=CC=NC=C1&&&
O=C(CN1N=NC(C2=CC=CC=C2NC(=O)C2=CC=CC=C2F)=N1)NCC1=CC=CO1&&&
CC(C)CN[SH](=O)=O&CS&O=C(CCC1=CC=CC=C1)NC1=CC=CC=C1OC1=CC=CC=C1&CCl&&&
CC1=CC=C(C(=O)C2=C3C=CC([N+](=O)[O-])=CC3=[N+]([O-])N2CCC(N)=O)C=C1&&&
CC&C&CC&&CC^CN&N&CN&CC^CN^CC&CC&C&C&C=O&CC&&CO&CC&&&&
CCC&CN&O=C(COC1=CC=C(C2CCCCC2)C=C1)NC1=N[NH]N=N1&&&
CC&C1=CC=CC=C1&CO&CO&CC&C&C=O&&CN^NN&C=N&CC&C1=COC=C1&C[NH3+]&[NH4+]&[NH2+]=O&&[NH3+][O-]&&
CC&C&C=O&&CN^CN&C1=CC=CC=C1&CN&N&CN&C^CN^CC&C&C1=CC=CC=C1^CC^C=O&CO&C&&CC^CO&C=O&CN&&&&CN^C1CNN=N1&CN&C1=CC=CC=C1&CC&&&C1CCOC1&&&
C1=CC=CC=C1&C1CCCC1&CC&CO^C1=CC=CC=C1^CO&&&C&C=O&&CN^CN&C&CC&CC^CC^C1=CC=CC=C1&C&CBr&C=O&&&&CO&&
CC&C&CC&&CC^CC&C&CC&O=CO^CN^CO&NC=O&C&CC&CCC&C1=C[NH]C=N1&&CC^CC&&&NC=O&CN&CC&C1=CC=CC=C1&CC&CN&NC(=O)O&CO&C&CCC&&CC&&
CC&C1=CC=CC=C1&CC&C=C&CC&C&C=O&&CC^C1=CC=CC=C1&CBr&&CO^CO&C&C=O&&CC^C1=COC=C1&&&
CO&CO&C&C=O&&CC^C1=CC=CC=C1&CN&CN&C&C=O&&CC^C1=CC=CC=C1&CN&CN&C&C=O&&CC^C1=COC=C1&&&
CC&CN&N&CC(C)C1=C(C(=O)NN=CC2=C(O)C=C(N)C=C2)N=NN1C1=NON=C1N&&CN^CC&&&
CCC&CO&CO&CC1=CC(C)=C(C2=CSC(N)=C2C=O)C=C1&CN&C&C=O&&CC^C1CC2CCC1O2&CC&O=CO&&&
CC&O=C(COC1=CC=CC=C1)NN=CCC(=O)NC1=CC=CC=C1&CBr&&CBr&CC&CN^CC(N)=O&&&
CC1=CC=C(CC=O)O1&CN&CN^CN^CC1=CC=CO1&N&&&COC1=CC=CC=C1N&&CN^O=CCN1N=NC2=CC=CC=C21&&&
CC&C1=CC2=C(C=CC=C2)OC1&C=O&&CN^CN&C&C=O&&CC^C1=CC=CC=C1&CO&CO&C&CF&&CF&&
CC&O=C(NCC1=CC=CO1)C(C1=CC=CO1)N(C(=O)CN1N=NC2=CC=CC=C21)C1=CC=CC=C1&CO&CO&&&
CC&CC1CC2=C(CO1)SC1=C2C(=O)N(N)C=N1&CC&C1=CC=C2OC=CC2=C1&&&
CC&C1=CC=C(NC2=NC=CC(N3CCOCC3)=N2)C=C1&C[NH3+]&O=[NH+][O-]^CN&&&CC&&
CC&C&CC&&CC^CC&C&CC&C^CN^C=O&CN&&CO^C&CO&C=O&C&&CC^CC&C1=C[NH]C=N1&&CC^CC&&CC^C&&&C=O&&CN^CN&CC&C1=CC=CC=C1&CC&CN&CN&C&C=O&&CO^CO&C&CC&&CC&CC&&
O=C(O)C1=CC2=C(C=C1)N=CS2&&&
CC1=C(C#N)C(S(=O)(=O)C(C#N)=NNC2=CC=CC(C(F)(F)F)=C2)=NS1&&&
CC&O=C(C1=CC(=O)[NH]C2=CC=CC=C12)N1CCN(C2=CC=CC=C2)CC1&CC&&&
CN&N&CN&CC^CN^CC&C&C1=CC=CC=C1&C=O&&&&CC^C1=CON=C1&CC&CO&CO&C1=CC=CC=C1&CC&C&CF&&CF&CF&&
OC1=CN=CC=C1&CO&O=CC1=CC=C(Cl)C=C1&&&
CN&N&CN&&NS^S&O=S&&O=S&CS^C1=CC=CC=C1&CN&CN&C&C=O&&CC^CS&CS&C1=CC=CC=C1&C1=CC=NC=C1&&&
CC&CO&CO&C1=CC=CC=C1&CC&C1=CCNC1&C=O&&CN^C1=CSC=N1^CO^CC&&CC^C^CC^C&C=O&&&C=O&&CO&CC^CO&C1=COC=C1&&&CC&&&
CN1C=NC2=C1C=CC(NC(=O)C1=CC=C(Cl)C=C1)=C2&&&
CC&O=C1C=CC2=C(C=CC=C2)[NH]1&CC&CN&N&CN&CC^CN^CC&CC&C1=CC=CC=C1&C1=NN=N[NH]1&&&CN&CC&C1CCOC1&&&
O=C(CC1=CC=CC=C1)NC1=CN=CC=C1&CCl&&CCl&&
CC&C=C(NC(=O)C1=CC=CC=C1)S(=O)(=O)C1=CC=CC=C1&C&CCl&&CCl&&
C1CCNC1&C=O&&C=O&CN^C1=CC=CC=C1&CCl&&CO^CO&C&C=O&&CC^C1=COC=C1&&&
C1=CC=C(CC2=CC=CC=C2)C=C1&CN&CN&CC=O&CO&CO&O=CCCC1=C[NH]C2=CC=CC=C12&&&
CC1=C(C)C(NC2=NN=C(S)S2)=CC=C1&CS&CC=O&CN&NC1=C(Cl)C=C(C(F)(F)F)C=N1&&&
O=C(COC(=O)CCC1=C[NH]C2=CC=CC=C12)NC(C1=CC=CC=C1)C1=CC=CC=C1&&&
CC&CC&O=C(NC1CCCC1)C(C1=CN=CC=C1)N(C(=O)C1=CC=CO1)C1=CC=CC=C1&&&
O=C(NCC1=CC=C(F)C=C1)C1=CC=C(S(=O)(=O)NC2=CC=CC(C(F)(F)F)=C2)C=C1&&&
CC&C1=CC=CC=C1&CC&C&C=O&&CC^CS&CS&C1=NN=C[NH]1&CN&CC^CC^C1=COC=C1&CN&&&CN&C1=CC=CC=C1&CC&&CC&&
C1=CC=CC=C1&CC&C&CC1=CC=CC=C1&&CC^C=NNC=O^CO^CC&&&C1=COC=C1&CC&C1=CC=CC=C1&CCl&&CC^O=CO&&&
CC&CC&C1=NC=C2C3=C(CCCC3)SC2=N1&CC&&CN^C1CNCCN1&CN&C&C=O&&CC^CCl&&&
CO&CO&C1=CC=CC=C1&CC&C1=NNCC1^CO^CN&CO&C^CC&&C=O&C1=CSC=C1&&CC&&CCl&&&
CC(=O)C1=C(N2CCCC2)[NH]C(C2=CC=CC=C2)=C1&&&
O=S(=O)(NC1=CC=CC=C1)C1=CN=CC=C1&CC&FC(F)F^CBr&&&CN&CC^FC(F)F&&&
COC1=CC(N)=CC(OC)=C1OC&CN&O=CC1=CC(Cl)=NN=C1Cl&&&
C1=CC=CC=C1&CC&C#N^CC&&CS&O=CNC1=NN=C(S)S1&CC&C1=CC2=C(C=C1)SC=N2&&&
CC&C1=CC=CC=C1&CC&&CS^S&O=S&&O=S&NS^C1CNCCN1&CN&C&C=O&&CC^C1=CC=CC=C1&CN&C1CCNC1^C[NH3+]&&[NH4+]&[NH2+]=O&&[NH3+][O-]&&
CC&C1=CON=C1&CN&N[SH](=O)=O^CC^CS&&&C1=CC=CC=C1&CN&NC(N)=O&CN&C1=CC=CC=C1&CCl&&CCl&&
CN1N=C(C2=CC=CC=N2)N=C2C1=NC(=O)N(C)C2=O&&&
CCCCCN1C(CN2CCN(CC3=CC=CC=C3)CC2)=NC2=C1C(=O)[NH]C(=O)N2C&&&
C1CNCCN1&CN&C1=CC=CC=C1^CN^CN&C&CN&C=O&C&&CC^C=O&C1=CC=CC=C1&&CC^CCl&C1=CC=CC=C1&&&C[NH3+]&[NH4+]&[NH2+]=O&&[NH3+][O-]&&
C1=CCCC=C1&C1=C[NH][NH+]=C1&[NH3+][O-]&&CN^CC^CC^CC&C&C&C=O&C=O&&CC&CN^C1=CC=CC=C1&&&C[NH3+]&[NH4+]&[NH2+]=O&&[NH3+][O-]&&
CC&C&CC&&CC&CC^C1=CC=CC=C1&CC&C&C=O&&CN^CN&C1=CC=CC=C1&CS&S&O=S&&O=S&NS^CN&C1=CC=C2N=CC=NC2=C1&&&
CC&O=C(C1=CC=CC=C1)C1=C2C=CC=CC2=[NH+][NH]1&CN&CCC(N)=O^[NH3+][O-]&&&CC^FC(F)F&&&
C1=CC=CC=C1&CCl&&CCl&CC^CN&C1=CSCN1&C=N&CN&C&C=O&&CC^CCl&&&
O=CC1=CC=CC=C1O&CN&NC1=CC(C(F)(F)F)=C(O)C=C1&CO&CC(F)(F)C(F)F&&&
CC&CC&C&CC&&CC&CN^NC=O&CC&C&CC&C1=C[NH]C=C1^CN^CN&N&&&NC=O&CC^CN^CN&C1=CC=CC=C1&C1=CC=C2[NH]N=NC2=C1&CN&&&NC=O&CC&&&
O=C(COC(=O)CCC1=C[NH]C2=CC=CC=C12)NC(C1=CC=CC=C1)C1=CC=CC=C1&&&
CC(C)C&CO&CO&CC=O&CN&CN&O=CC1=C(C=O)[NH]C=N1&CN&CN&C1=CC=C(CC2=CC=CC=C2)C=C1&&&
CC&CO&O=CO&CC&O=CN1CCCCC1&CC&C=C1SC2=C(C=CC=C2)NC1=O&CC&C1=CC=CC=C1&CC&&&
CO&CO&CC&CN&CN&C&C=O&&CC^C&CC&C1=CC=CC=C1^CN&&N&CN&CC^CN^C1=CSC=C1&C&&&C=O&&CC^CN&C1=CC=C2[NH]N=NC2=C1&&&
CC&O=S(=O)(C1=CC=CC=C1)N1CCN(S(=O)(=O)C2=CC3=C(C=C2)OCCO3)CC1&&&
CN&N&CN&CC^CN^C1=C[NH]N=N1&C1=CC=CC=C1&CN&&&C1=NON=C1^CC^CN&C&&&C=O&&CN^NN&C=N&CC&C1=CC=CC=C1&CO&CO&&&
CC&C1=CN(C2=CC=CC=C2)C(C2=CC=CC=C2)C1&CN&&CC^C#N^C&&CC&C#N^CC&&C#N&&&
CO&CO&C1=CC=CC=C1&CO&CO^CC^C&O=CN1CCC=N1&CF&CC&&CF^CCl^CC&&&&C1=CSC=C1&&&
CC&C&C=O&&CN^CN&C1=CC2=NON=C2C=C1&CO&CO^CO^C&CO&C=O&C&&CC^C=O&&&&CC&&
CO&CO&C1=CC=CC=C1&CN&C1CNCCN1&CN&C&C=O&&CC^C1=CCNCC1&C=O&&C1=CC=CC=C1&&
CO&CO&C1=CN=CN=C1&CN&NS^CO^S&CO&O=S&&&&O=S&CS^C1=CC=CC=C1&CN&CN&C&C=S&&CN^CN&C&C=O&&CC^C1=CC=CC=C1&CF&&&
CC&C1=CC=CC=C1&CC&C&C=O&&CC^[O-][N+]1=C2C=CC=CC2=C[NH]1&CN&CC&CC&NC=O&&&
CC&CO&CO&C1=CC=CC=C1&CC&C1=CCNC1&C=O&&CN^C1=CSC=N1^CO^CC&&CC^C^CC^C&C=O&&&C=O&&CO&CC^CO&C1=COC=C1&&&CC&&&
CC(C)CN(CCC(=O)O)CC(C)C&&&
CC(N)=O&CN&O=C(NCC1CCCO1)C(C1=CC=CC=C1)N(C(=O)CN1N=NC2=CC=CC=C21)C1=CC=CC=C1&CO&CO^CO&&CO&&&
C1COCN1&NS&S^CC^O=S&CN&&O=S^CN&&CS^C&C1=CC2=C(C=C1)OCCO2&C=O&&&&CC^C&C=O&&CN^CN&CC&CC&C1=CC=CC=C1&&&
CS(=O)(=O)N(CC1=CC=C(C(=O)NC2=CC=CC=C2SC2=CC=CC=C2)C=C1)C1=CC=CC=C1&&&
O=C(CCS(=O)(=O)C1=CC=CC=C1)N1CCN(C2=CC=C(F)C=C2)CC1&&&
CO&CO&C1=CC=CC=C1&CO&CO^CO&&CO^CC&&C=C1OC2=C(C=CC=C2)C1=O&CO&CO&CC&O=CN1CCC2=CC=CC=C2C1&CC&O=CO&&&
COC1=CC=C(C(=O)N2C(SC)=NC3=CC4=C(C=C32)OCCO4)C=C1&&&
O=C1C(=O)N(CC2COC3=CC=CC=C3O2)C2=CC=CC=C12&&&
CC&C1=CC=CC=C1&CN&CN^CCl^C&&&C=O&&CN^CN&C1=CC=NC=C1&&&
CN&CN&C1=COC=N1&CP&P^CC^O=PC1=CC=CC=C1&C1=CC=CC=C1&&CP^CCl&C1=CC=CC=C1&&&&&
COC1=C(OC)C=C(C2=NN(S(=O)(=O)C3=C(F)C(F)=C(F)C(F)=C3F)C(N)=C2)C=C1&&&
CCC&CC&O=C(NC1CCCC1)C(C1=CN=CC=C1)N(C(=O)C1=CSN=N1)C1=CC=CC=C1&&&
CN&N&CN&C1=CC=CC=C1^CN&&CC&C1=C[NH]N=N1&CN&C1=NON=C1^CC^CN&C&&&C=O&&CN^NN&C=N&CC&C1=CC=CC=C1&CO&CO&&&
CC&C1=CC=CC=C1&CC&&CC^O=CN1C=NC2=CC=CC=C21&&&
C1=CC=CC=C1&C1=NCCCN1&C=O&&NN^CN&C&C=O&&CC^C1=CC=CC=C1&CBr&&&
CC1=CC=C(C(=O)NC(=C(Cl)Cl)S(=O)(=O)C2=CC=CC=C2)C=C1&&&
CC(C)CCC=O&CO&CO^CN^CC(C)C&CN&&&O=CC1=C(C=O)[NH]C=N1&CN&CN&O=CCCC1=CC=CC=C1&CO&CO&CC1=CC=CC=C1&&&
C1=CC2=C(C=C1)OCCO2&CN&CN&C&C=O&&CC^C1=COC=N1&CC&C1=CC=CC=C1&&&
CCO&CO&O=C(C1=CC(=O)N(C2=NC=CS2)C1C1=CC=CC=C1)C1=CC=CO1&CC&COC=O^CC&&&CO&CC&&
CC&C1=CC=CC=C1&CC&&CS^S&O=S&&O=S&NS^C1CNCCN1&CN&C&C=O&&CC^C1=CC=CC=C1&CN&C1CCNC1^C[NH3+]&&[NH4+]&[NH2+]=O&&[NH3+][O-]&&
CO&CO&C1=CC=CC=C1&CC&CC&CN&NC(=O)C(N)=O&CN&CC&O=[SH](=O)N1CCOC1&CS&C1=CC2=C(C=C1)OCCO2&&&
C1=CC=C2C=CC=CC2=C1&CC&C^CC^CC(F)(F)F&C^CN&CC^CC(F)(F)F&&&C^CO&CC^FCF&&&C^CO&CF^FCF&&&&&&CF&&
C1=CC=C2[NH]N=NC2=C1&CN&CC&C=NNC=O&CC&C1=CSC=C1&&&
CC&C1=CNC=NC1&CN&&C^C1=CCCC=C1&&C1=CC=CC=C1&&
C1=CC=CC=C1&C1=NCCCN1&C=O&&NN^CN&C&C=O&&CC^C1=CC=CC=C1&CBr&&&
CC&C1=C[NH]N=C1&CC&C&C=O&&CN^CN&C1=N[NH]C2=C1CCCC2&CN&C1=CC=CC=C1&CC&C&CC&&CC&CC&&
O=C(C1=CC(=O)[NH]C2=CC=CC=C12)N1CCN(C2=CC=CC=C2)CC1&&&
COC1=CC=CC(C(C(=O)NCC2CCCO2)N(C(=O)CN2N=NC3=CC=CC=C32)C2=CC=C(NC(C)=O)C=C2)=C1&&&
OC1=CN=CC=C1&CO&O=CC1=CC=C(Cl)C=C1&&&
O=C(CN1N=NC2=CC=CC=C21)C1=CC=C(Br)C=C1&&&
CC(C)(C)OC(=O)C(CC1=CC=CC=C1)NC(=O)C1=C(C(=O)NC(CC2=CC=CC=C2)C(=O)OCC2=CC=CC=C2)N=C[NH]1&&&
CC&O=C(COC1=CC2=C(C=C1)C1=CC=CC=C1C(=O)O2)NCCC1=C[NH]C2=CC=CC=C12&CC&O=CO&&&
CC(C)C1=CC=C(N(C(=O)C2=CC=CO2)C(C(=O)NC2CCCC2)C2=CN=CC=C2)C=C1&&&
COC1=CC=C(NC(=O)C2=CC3=C(C=C2)C(=O)N(C2=C(OC)C=C(OC)C=C2)C(=S)[NH]3)C=C1&&&
CC(=O)NC1C(=O)N(CCN2CCOCC2)C2=C1C=C(Br)C=C2.Cl&&&
CC(C)C[SH](=O)=O&CS&N=C1C(=CC2=CC=C(OC(=O)C3=CC=CO3)C=C2)C(=O)N=C2SN=CN12&&&
C1=CC=C(CCNCCC2=CC=CC=C2)C=C1&CN&O=CCCl&&&
CC&CN&N&CCN&&CN^C1=CC=CC=C1&CO&&CC^C=NNC=O&CC&NC1=NON=C1N1C=CN=N1&CC&C&CC&&CC&&
C1CNCCN1&CN&C1=CC=CC=C1^CN^CC&C&C&C=O&CF&&CC&CF^C1=CC2=CC=CC=C2NC1&&CF^C=O&&&&&
CCC&CO&CO&CC1=CC(C)=C(C2=CSC(N)=C2C=O)C=C1&CN&C&C=O&&CC^C1CC2CCC1O2&CC&O=CO&&&
CC1=C(C2=CC=CC=C2)C(C2=C(O)C=C(O)C=C2)=N[NH]1&CO&C=C(C)C&&&
CC&CC&C1=CC=CC=C1&CN&N&CN&C^CN^CC&C&C1=CC=NC=C1^CC^C=O&&&C&&CC^C=O&C1=COC=C1&&CN&&CN&C1CCCC1&&&
C[NH3+]&C1=CCC[NH+]=C1&C1=CC=CC=C1&C[O-]&&CBr&&
CC&CN&N&NS(=O)(=O)C1=NN=C(NC=O)S1&CC^CN^CO&C1=CC=CC=C1&CO&CO&C1=CC=CC=C1&CO&CC&&&&&
CCC1=CC=C(NC(=O)C2CCCN(S(=O)(=O)C3=CC4=C(C=C3)[NH]C(=O)C=C4)C2)C=C1&&&
CC&CN&O=C(NC1=NN=C(S(=O)(=O)NC2=CC=CC=C2)S1)C1=CC=CC=C1&CO&CO&&&
C1COCCN1&CN&CC1=CN(CC=O)C2=CC=CC=C12&C=C&O=C1CC(=O)N(C2=CC=CC=C2F)C(=O)N1&&&
C1=CC=CC=C1&C1CNN=N1&CN&CC&C&C=O&&CN^NN&C=N&CC&C1=CSC=C1&&&
COC1=CC(N)=CC(OC)=C1OC&CN&C&C=O&&CC^BrC1=CC=CC(C2=NOCC2)=C1&&&
CC&C&CC&&CO^OP&P&O=P&&CP^C^OP^CN&CO&NS^C1=CCC=CC1^C&S&C=O&CC&O=S&&CCl&CC&O=S&CCl&&&CS&&C1=CC=CC=C1&CCl&&&
CN&O=C(NCC1=NC=CN=C1)C1=NOC(COC2=CC=CC=C2)=C1&CS&CS&&&
CC(C)C1=CC=C(N)C=C1&CN&CC=O&CS&O=C(O)C1=CC=C(CN2C(S)=NC3=C(SC=C3)C2=O)C=C1&&&
CC&C1=CC=CC=C1&CC&C^CC^C=O&&&&CN^CN&CC&CN&C1COCCN1&&&
CO&CO&O=C1C(=CC2=CC=CC=C2)OC2=C1C=CC(OCC(=O)N1CCC3=CC=CC=C3C1)=C2&CC&O=CO^CO&&CO^CO&&CO&&&
COCCNC(=O)C(C1=CC(OC)=CC=C1)N(CC1=CC=CS1)C(=O)CN1N=NC2=CC=CC=C21&&&
CC&C1CCNCC1&CN&C1=CN=CN=C1&CC&&C1=CSCC1^CC&C^CC^C=O&&&&CN^CN&C1=CC=CC=C1&C1=COCCO1&&&
CC&C1=C[NH]C=C1&CN&C1=CC=CC=C1^CC^C[NH3+]&&CC^[NH4+]&C&[NH2+]=O&C=O&&[NH3+][O-]&CC&&CCl&&&
CCC(C)C&CN&CN&O=CCC1=CC=C(O)C=C1&CN&N&NC1=CC=C(N)C=C1&CN^CN^CC=O&O=CCN1N=NC2=CC=CC=C21&&&&&
CC&CO&CC1=CC=C(C(=O)C2=C(O)C(=O)N(C3=NC(C)=C(C=O)S3)C2C2=CC=C(O)C=C2)O1&CO&CO&&&
COC1=CC(C3=CC=CC=C3)=CC(OC)=C1C(=O)C1=CC=CC=C1&&&
CC(C)C=O&CN&CC(=NNC(=O)C1=CC(Cl)=C(Cl)C=C1)C1=CC(N)=CC=C1&&&
CC&C1=CC=CC=C1&CC&&CS^S^CC^O=S&&CC&O=S&&&NS^C1CNCCN1&CN&C&C=O&&CC^C1=CCNCC1&C=O&&C1=CC=CC=C1&&
O=C(NC1=NC(C2=CC=CS2)=CS1)C1=CC=CC=C1&CCl&&&
CN(C)C1=NC(C2=NC3=CC=CC=C3S2)=NC(N)=N1&&&
CC1=CC=C(C2=NN(C(=O)CCl)C(C3=CC=CO3)C2)O1&&&
CO&CO&C1=CC=CC=C1&CC&C&C=O&&CN^C1=NCCN1&CS&CS^C1=CC=CC=C1&&C1=COCCO1&&&
C1COCCN1&CN&C&C=O&&CC^CN&C1=CC=C2[NH]C=CC2=C1&CC&C=C&C1CNCNC1&C=O&&C=O&C=O&CN^C1=CC=CC=C1&CF&&&
CC&C1=C[NH]N=C1&CC&C1=CC=CC=C1^CC^CO&C1=CC=CC=C1&CO^CO&&CC&&&C&C=C&&CC&&
CC&C1=CC=CC=C1&CC&C=C&CC&C&C=O&&CC^C1=CC=CC=C1&CBr&&CO^CO&C&C=O&&CC^C1=COC=C1&&&
O=C(NN1C=NC2=CC=CC=C2C1=O)C1=CC=CC=C1&CBr&&&
CC(=O)C1=C(N2CCCC2)[NH]C(C2=CC=CC=C2)=C1&&&
CCC(C)(C)NC=O&CC&O=C(CN1N=NC2=CC=CC=C21)N(CC1=CC=CC=C1)C1=CC=CC=C1&CO&&CN^CC(N)=O&&&
CC&C&CC&&CC^C1=CC=CC=C1&CN&N&NC=O&CC^CN^C1=COC=C1&C&&&CC&C1=CC=NC=C1^CC&&NC=O&CN&C1CCCC1&&&
CC&C&C=NN=C(N)S&CS^CC^O=C1CCC(=O)N1&C1=CSC=C1&CN&&&C1=CC=CC=C1&CCl&&&
CC&C&CC&C1=NN=C[NH]1^CN^CN&CN&&CS^C&CS&C=O&CC&&CC^CO&CC&CO&C1=CC=CC=C1&C1=CC=CC=C1&CO&CO&CO&CO&&&&&
CO&CO&C1=CC=CC=C1&CC&C&CC&NC=O^CN^CN&N&C1=CC=CC=C1&NC=O&CF&CC^CN&&CN&C1CC1&C1=CC=C2[NH]N=NC2=C1&&&&&
CC1=NC2=C(C=C(Br)C=C2)C(C2=CC=CC=C2)N1CC(=O)NN&&&
CC&C&C=O&&CN^CN&C1=CC=CC=C1&CN&N&CN&C^CN^C=O&C&&CC^CC&CN&C1=CC=CC=C1^CC^C1=CC=C2[NH]N=NC2=C1&CO&C&&&CO&C=O&&&&CN^CN&CC&C1CCOC1&&&
CC&O=C(NCCN1CCOCC1)C1=CC2=C(C=C1)SCC(=O)N2CC1=CC=CC=C1&&&
O)1CCC2=C(C=C1)OCCO2&CN&O=CC1=C(C2=CC=CC=C2)OC=N1&&&
C1=CC=CC=C1&CC&CN&N&CN&CC^NS^C1=CC=CC=C1&S&CC&O=S&C&&O=S^C=O&&CS&CO^C1=CC=CC=C1&&&CCl&&&
CC&C&CC&&CO^OP&P&O=P&&CP^C^OP^C1=CCC=CC1&CO&C=O^CN^C&&CCl^NS&CC&&CCl^S&&CC&&O=S&&&&O=S&CS^C1=CC=CC=C1&CCl&&&
COC1=CC=C(C(=O)N2C(SC)=NC3=CC4=C(C=C32)OCCO4)C=C1&&&
CC&O=C1C=C(NC2=CC=CC=C2)C=NN1C12CC3CC(CC(C3)C1)C2&CC&CC(=O)O^CCl&&&&
CCCCO&CO&O=S(=O)(NOCC1=CC=CC=C1)C1=CC=CC=C1&CN&CC(N)=O^CCl&&&&
O=C(C1=CC=CC=C1)C1=C2C=CC=CC2=[NH+][NH]1&[NH3+][O-]&&CN^CCC(N)=O^C[NH3+]&&O=[NH+][O-]&&&
C1=CC=CC=C1&CC&CN^CCl^C1=CSCN1&&&C=N&CN&C&C=O&&CC^CCl&&&
C1=CC=CC=C1&C1CNN=N1&CN&CC&C&C=O&&CC^C1=CC=CC=C1&CCl&&&
C1=CC=C(C2NC(CN3CCOCC3)=NC3=C2C=CC=C3)C=C1&CBr&&CN^CC(=O)NN&&&
CC&C1=CC=CC=C1&CC&&CO^CO&CC&NC=O&CN&C1=CC=CC=C1&CN&NC=O^CC^CC&O=CO&CO&&&CO&CC1=C(C)C=CC=C1&&&
C1=CC=CC=C1&CC&C&CC&C1=CC=CC=C1^CC&&C&C=O&&CN^CN&C&C=S&&CN^CN&C1=CC=CC=C1&CC&C&C=O&&CO&&
CC1=CC=C(C(=O)C2=C(O)C(=O)NC2C2=CC=C(O)C=C2)O1&CO&CCC^CN&&CC1=CN=CC=C1&&&
CN&C1=C[NH]N=C1&CC&NC=O^CCl^CN&&&C1=CC2=C(C=C1)OCO2&&&
CC(C)C&CO&CO&C&C=O&&CN^CN&CCC=O&CO&O=C1C=CC2=C(C=C(O)C=C2)O1&&&
CC&CC&C1CSCCN1&C=O&&C=O&CC^CC^CN&&CC&C&C=O&&CN^CN&C1=CC=CC=C1&CC&C&C=O&&CO^CO&CC&&&
CC&CC&C1=CC=CC=C1&CN&N&CN&C^CN^C=O&C&&CC^CC&C1=COC=C1&C1=CC=NC=C1^CC&&&&C&C=O&&CN^CN&C1CCCC1&&&
C1=CC=NC=C1&CS&CS&CC&C&C=O&&CN^CN&C1=NON=C1&C[NH3+]&[NH4+]&[NH2+]=O&&[NH3+][O-]&&
CCC1=NC(N2CCN(C(=O)CCl)CC2)=C2C3=C(CC(C)CC3)SC2=N1&&&
CC&C1=CC=CC=C1&CC&C&C=O&&CN^CN&C1=NN=CS1&CS&S&O=S&&O=S&NS^CN&C1=CC=CC=C1&CC&&&
CCOC1=CC=C(N(CC(=O)NC2=CC=C(CC)C=C2)S(=O)(=O)C2=C(C)[NH]C(=O)[NH]C2=O)C=C1&&&
CN&O=C(NCCC1=CC=CC=C1)C1=NOC(COC2=CC=CC=C2)=C1&CC&FC(F)F&&&
C1=CC=C(C2NC(CN3CCOCC3)=NC3=C2C=CC=C3)C=C1&CBr&&CN^CC(=O)NN&&&
CC&C1=CC2=C(C=C1)NCCCCCNCCNCCNC2&C=O&&C=O&CI&C[NH3+]^[NH4+]^C=O^[NH2+]=O&&CC&[NH3+][O-]^C^CC&&C=O&CC&&CN^C&&&C=O&&CN&&
COC1=C(NC(=O)CSC2=NC3=C(C(C)=CS3)C(=O)[NH]2)C=C(C)C=C1&&&
CC&C&CC&&CC&CO^CO&C&C=O&&CC^CN&CN&C&C=O&&CC^C1=C[NH]C=N1&CC&C&C=O&&CN^CN&C&CC&C1=CC=CC=C1^CC&&C1=CC=CC=C1&&&
CO&CO&C1=CC=C(N2CCN(CCCOC3=CC=CC4=CC=CC=C34)CC2)C=C1&CO&&&
NC(=O)CCN1C(C(=O)C2=CC=C(Cl)C=C2)=C2C=CC=CC2=[N+]1[O-]&&&
CC&O=C1CNC(=O)CNC(=O)C2=C(C=CC=C2)NCCCCCN1&CI&&C[NH3+]^O=[NH+][O-]^CC&&NC=O^CC&&CC(N)=O&&&
CC&C&CC&&CC&CO^CO&C&C=O&&CC^C&CC&CC^CN^C1=CC=CC=C1&CN&&&C&C=O&&CC^C1=C[NH]C=N1&CC&C&C=O&&CN^CN&C&CC&CC^CC^C1=CC=CC=C1&C&&&C=O&&CO^CO&CC&C1=CC=CC=C1&&&
CC&O=C(OC1=CC2=C(C=C1)C=CC(=O)O2)C1=CC=CO1&&&
C1CNCCN1&CN&C1=CC=CC=C1^CN^CN&C&CN&C=O&C&&CC^C=O&C1=CC=CC=C1&&CC^CCl&C1=CC=CC=C1&&&C[NH3+]&[NH4+]&[NH2+]=O&&[NH3+][O-]&&
O=C(NCC1=CC=CO1)C(C1=CC=CO1)N(CCC1=CC=CC=C1)C(=O)CN1N=NC2=CC=CC=C21&&&
CC&C&CC&&CC^CN&N&CC(C)CN&&CN^CC&CC&O=CO&&&
CC1=CC=C(C(=O)C2=C3C=CC([N+](=O)[O-])=CC3=[N+]([O-])N2CCC(N)=O)C=C1&&&
COC1=CC(C)=CC(OC)=C1&CN&CN&CCC1=C[NH]C2=CC=CC=C12&&&
CC1=CC(=O)OC2=C1C=CC(NC(=O)CC1=CC=CC=C1[N+](=O)[O-])=C2&&&
CN1CCNCC1&CN&CC=O&CN&NC1=CC([N+](=O)[O-])=CC=C1&&&
CCC1=NC(N2CCN(C(=O)CCl)CC2)=C2C3=C(CC(C)CC3)SC2=N1&&&
O=C(NN1C=NC2=CC=CC=C2C1=O)C1=CC=C(Br)C=C1&&&
C1=CC=NC=C1&CS&CS&CC&C&C=O&&CN^CN&C1=NON=C1&C[NH3+]&[NH4+]&[NH2+]=O&&[NH3+][O-]&&
CO&CO&C1=CC=CC=C1&CO&&CC^O=CNN1C=NC2=C(C=CS2)C1=O&CC&C1=CSC=C1&&&
CC&C&C=O&&CC^C1=C[NH]C=C1&CC&C1=CC=CC=C1^CN&&C1CCNC1&&&
CCC(C)(C)NC=O&CC&O=C(CN1N=NC2=CC=CC=C21)N(CC1=CC=C[NH]1)C1=CC=CC=C1&CN&&CN^CC(N)=O&&&
CC&CN&O=C1N=C2[NH]N=CN=C2C(=O)[NH]1&CC&C1=CC=CC=C1^CN&&&&
CC&C1CCNCC1&CN&C1=CC2=NN=CN2N=C1&CC&CC&CC&C&C=O&&CN^CN&CC&CC&CO&CO&C&CC&&CC&&
CC&O=C1C(NC2=CC=CC=C2)=CC(=NS(=O)(=O)C2=CC=CC=C2)C2=CC=CC=C12&CC&&CC^O=CO^CC&&&&
CC&C&CC&&CC&CO^CO&C&C=O&&CC^C&CC&CC^CN^C1=CC=CC=C1&CN&&&C&C=O&&CC^C1=C[NH]C=N1&CC&C&C=O&&CN^CN&C&CC&CC^CC^C1=CC=CC=C1&C&&&C=O&&CO^CO&CC&C1=CC=CC=C1&&&
C1=CCCC=C1&C1=C[NH][NH+]=C1&[NH3+][O-]&&CN^CC^CC^CC&C&C&C=O&C=O&&CC&CN^C1=CC=CC=C1&&&CCl&&CN&CCl&&
CN&O=C(CN1CCNCC1)NC1=CC=CC=C1&C[NH3+]&O=[NH+][O-]&&&
CC&C1=COC=C1&CC&C&CC&C^CN^C=O&N&&CN^CN&CN&C1=CC=CC=C1^CN^CC&CO&C&C1=COC=C1&CO&C=O&&&&&&CC^CN&C1=CC=C2[NH]N=NC2=C1&&&
CC(C)O[PH](=O)OC(C)C&CP&O=C1C=CC(NS(=O)(=O)C2=CC=CC=C2)C=C1&CCl&&CCl&CCl&&
CO&CO&C&C=O&&CC^C1=CC=CC=C1&CN&CN^CCl^C&&&C=O&&CC^CC&C1=CC=CC=C1&C[NH3+]&[NH4+]&[NH2+]=O&&[NH3+][O-]&&
CO&CO&C1=CC=CC=C1&CC&C1=NNCC1^CO^CN&CO&C^CC&&C=O&C1=CSC=C1&&CC&&CCl&&&
CC1=CC=CC=C1&CN&NC(=S)NNC(=S)NC1=CC=CC(C(F)(F)F)=C1&&&
CN&N&CN&C^CN^C=O&CC&&CC^CC&C1=CON=C1&C1=CC=CC=C1&CC&&&CO&CO&C1=CC=CC=C1&CC&C&CF&&CF&CF&&
CC=O&CN&CCN1C(=O)C(N)C2=C1C=CC(Br)=C2&CN&C1COCCN1&&&
CC&CC&C1=CN=CN=C1&CN&C1CNCCN1^C1=CSCC1^CN&C1=CCCCC1&C&CC&C=O&&&&CC^CCl&&&
CN1CCN2C3=C(C=C(N)C=C3)CC3(C(=O)NC(=O)NC3=O)C2C1&&&
C1=COCCO1&C1=CC=CC=C1&CN&CN&C&C=O&&CC^C1=COC=N1&CC&C1=CC=CC=C1&&&
CC&O=C(CSC1=NN=C(NC2=CC=CC=C2)S1)NC1=CC=CC=N1&CC&FC(F)F^CCl&&&CC&&
CN&N&CN&CC^NS^C1=CC=CC=C1&S&CF&O=S&&&&O=S&CS^C1=NN=CS1&CN&CN&C&C=O&&CC^C1=CC=CC=C1&CBr&&&
CC1=CC=C(C2CC(C3=CC=CS3)=NN2C(=O)CCl)C=C1&&&
C1=CC=CC=C1&C1=CCCC=C1&CN&&CC^C^CC^CC&C&C^CC^CC&CF&C^CO^C^CC&CF^CF&&&CF&C^CO&CF&CF&CF^CF&&&&&&CF&CF&CF&&&&&CF&&
CC&C1=COC=C1&CC&O=CN1CCC=N1&CC&C1=COC=C1^CC&&CCl&&&
CC&C1=CC=CC=C1&CC&&CS^O=C1C=CC(=N[SH](=O)=O)C2=CC=CC=C12^CC^CN&&&CN&C1=CC=CC=C1&CC&O=CO&&&
CC1CCC2C(=O)N(C3=CC(Cl)=CC=C3O)C(=O)C2C1&CO&O=CC1=CC=CO1&&&
CO&CO&O=C(NC1=CC=CC=C1)N1CCN(S(=O)(=O)C2=CC=CC=C2)CC1&CO&CO&&&
CC(C)(C)OC=O&CC&O=C(NCCC1=CC=CC=C1)C1=C(C(=O)NCC2=CC=CC=C2)[NH]C=N1&CC&CNC(=O)OC(C)(C)C&&&
CC&C1=CC=C(NC2=CN=C(COC3=CC=CC=C3)O2)C=C1&CO&CO^CC&&C#N&&&
O=[N+]([O-])C1=CC=CC=C1C=CC=NN1C(C2=CC=CO2)=N[NH]C1=S&&&
CCC&CO&NC1=CC(O)=C(Cl)C=C1Cl&CN&CC=O&CS&CS&CC=O&CN&NC1=CC=CC(C(F)(F)F)=C1&&&
COCCNC=O&CC&O=C(CN1N=NC2=CC=CC=C21)N(CC1=CC=CC=C1)CC1=CC=CS1&CO&CO&&&
CC&O=C1CC(C2=CC=CC=C2)C2=C(C=CC=C2)N1&CC&&CF&&
CC(=O)N1C=C(NC2=CC=C([N+](=O)[O-])C=C2)C2=CC=CC=C21&CN&O=CCCl&&&
CC&C1=CC=CC=C1&CN&CN&C1=NN=CS1&CS&CS&CC&C&C=O&&CN^CN&C1=CC=NC=C1&CC&C^CCl^CF&&&&CF&CF&&
CC&O=C1C(=O)N(CCOC2=CC=CC=C2)C2=CC=CC=C12&&&
CC&C1=CC=CC=C1&CN&C1CCNC1&C=O&&C=O&CN^N&CN&CC^CN^C1=C[NH]N=C1&C&CC&C=S&&CN&CN&CC^CN&&&C1=CC=CC=C1&CCl&&&
CC1=NOC(N)=C1C&NS&NC1=CC=C([SH](=O)=O)C=C1&CN&CC1=C(C=O)OC2=C1C=C(Cl)C=C2&&&
CC&O=C1CC(SC=NN=CC2=CC=CS2)C(=O)N1C1=CC=CC=C1&CN&&CCl&&
C1=CC=CC=C1&CC&C^C1=CSC=N1^C=O&&&&CO&&
CC1=CC=C(C=O)C=C1&CN&NC1=CC=C(N2CCNCC2)C=C1&CN&COC1=CC(C=O)=CC(OC)=C1OC&&&
CC&C&CC&&CC^CN&N&CN&CC^CN^CC&CC&C&C&C=O&CC&&CO&CC&&&&
COC=O&CC&O=C(NC1=CC=CC=C1)C1=CC=C(NC(=O)C2=CC=CO2)C=C1&&&
COC1=C(OC(F)F)C=CC(C2CC(C3=CC=CS3)=NN2C(=O)CCl)=C1&&&
O=C(CSC1=NC(C2=CC=CC=C2)=CC(=O)[NH]1)NC1=CC=CC=C1&CO&OC(F)(F)Cl^CC&&C#N&&&
CC1=C(C#N)C(S(=O)(=O)C(C#N)=NNC2=CC=CC(C(F)(F)F)=C2)=NS1&&&
CC(C)O[PH](=O)OC(C)C&CP&O=C1C=CC(NS(=O)(=O)C2=CC=CC=C2)C=C1&CCl&&CCl&CCl&&
CO&CO&CC&CO&CO&N#CCC=O&C=C&CC1=CN(CC2=CC=CC=C2)N=C1C1=CN=CC=C1&&&
CC1=CC2=C(C=C1C)C(C1=CC=CC=C1F)CC(=O)N2&&&
CC(C)(C)OC(=O)NCC1=CC=C(CNC(=O)C2=C(C(=O)NC(CC3=CC=CC=C3)C(=O)OC(C)(C)C)N=C[NH]2)C=C1&&&
COC1=NC(OC)=NC(N)=C1&NS&NC(=S)NC1=CC=C([SH](=O)=O)C=C1&CN&O=CC1=CC=C(F)C=C1&&&
CC&CC&C1=CC=CC=C1&CN&NC=O&CC&CN&N&N[SH](=O)=O&CS^CN^O=C1C=C[NH]C(=O)[NH]1&C1=CC=CC=C1&CC&CO&&&CO&CC&&&
C[SH](=O)=O&NS&N&NC1=CC=CC=C1&&CN^CC1=CC=C(C=O)C=C1&CN&NC1=CC=CC=C1SC1=CC=CC=C1&&&
CN1N=C(C2=CC=C(Cl)C=C2)N=C2C1=NC(=O)N(C)C2=O&&&
CO&CO&C&C=O&&CC^C1=CC=CC=C1&CN&CN^CCl^C&&&C=O&&CC^CC&C1=CC=CC=C1&C[NH3+]&[NH4+]&[NH2+]=O&&[NH3+][O-]&&
CC&C1=CC=CC=C1&CC&&CN^NC1=NN=C(S)S1&CS&CC&NC=O&CN&C1=CC=NC=C1&CCl&&CC^C&FCF&&CF&&
CC1=CC=C(C2=NN(C(=O)CCl)C(C3=CC=CS3)C2)O1&&&
CC&C1=CC=CC=C1&CS&O=C1C=CC(=N[SH](=O)=O)C2=CC=CC=C12&CN&CN&C1=CC=CC=C1&CC&O=CO&&&
C1=CC=CC=C1&CC&CN&N&N[SH](=O)=O&CS^CN^C1=CC=CC=C1&CC&CCl&C1=CC=CC=C1&&&CC&O=CO&&&
O=C(NCC1=CC=CC=C1)C1=CC=C(S(=O)(=O)NC2=CC=CC(C(F)(F)F)=C2)C=C1&&&
CO&CO&NC1=CC=C(C=O)C=C1&CN&NC1=CC=C(C=O)C=C1&CN&O=CC1=CC=CO1&&&
CC&C1=C[NH]C=C1&CN&CC^CC^C1=COC=C1&&CC&&C&C=O&&CC^CCl&&&
CO&CO&C1=CC=CC=C1&CN&CN^CO^C&CO^CO^C=O&&&CO&&CC&&CN&C1=C[NH]C=C1&CC&C^C1=CSC=C1^C=O&&&&CO^CO&&&
CC(C)CC(NC=O)C(=O)OC(C)(C)C&CC&O=C(NC(CC1=CC=CC=C1)C(=O)OCC1=CC=CC=C1)C1=C[NH]C=N1&&&
CC&C1=CC=CC=C1&CC&C&C=O&&CC^C1=C[NH][NH+]=C1&CN&CC^[NH3+][O-]^CC&&C1=CCCC=C1^C&&&C=O&&CN&&
CO&CO&C1=CC2=C(C=C1)NCC2&C=O&&C=O&CN^CC&C1=CC=C2OCCOC2=C1&&&
CC&C1=CC=CC=C1&CO&CO^CC^CC&&&C&C=O&&CN^CN&C1=CC=CC=C1&CC&C^CN^C=O&CN&&CO^C&&&C=O&&CC^CO&CO&C1=CC=CC=C1&CC&&CC&&
CC&C&CC&&CC^CN&NS&S&O=S&&O=S&CS^C1=CC=CC=C1&CC&CC&CC&C&C=O&&CN^CN&C1=CC=CC=C1&CCl&&CO^CO&C1=CC=CC=C1&&&
CC1=C(C#N)C(S(=O)(=O)C(C#N)=NNC2=CC=CC(C(F)(F)F)=C2)=NS1&&&
COC1=CC(O)=C(C(=O)NN2C=NC3=C(C(C4=CC=CS4)=CS3)C2=O)C=C1&&&
CCCC&CN&CN&CN(C)C1=CC=C(C=NN2C(=S)SC(C)(C)C2N(O)C=O)C=C1&&&
CC&C1=CC=C(NC2=CN=C(COC3=CC=CC=C3)O2)C=C1&CO&CO^CC&&C#N&&&
CC1=CC(=O)OC2=C1C=CC(NC(=O)CC1=CC=CC=C1[N+](=O)[O-])=C2&&&
C1=CC=CC=C1&C1CNN=N1&CN&CC&C&C=O&&CN^NN&C=N&CC&C1=CSC=C1&&&
C1=CC=CC=C1&CC&C1=COC=C1&CN&NC=O^CC^CC&O=CO&C=C&&&CC&C1=CSC=C1&&&
O=C(NCCC1=CC=CC=C1)OCC1C2=CC=CC=C2C2=CC=CC=C21&CBr&&CC^O=CO&&&
CC&C&C=O&&CN^N&CN&C1=CC=CC=C1^NS^CC&S&C&O=S&CF&&O=S&CF&CS&CF^C1=CC=CC=C1&&&CN&C1CCNC1&C=O&&C=O&&
CC1=CC(C(=O)NC2CCCC3=C2C=NN3C2=CC=C(C(C)(C)C)C=C2)=N[NH]1&&&
CC&C1=CC=CC=C1&CC&C&C=O&&CN^CN&C&C=C&C^CS^CCl&S&&CCl^O=S&&&&O=S&CS^C1=CC=CC=C1&&&
C1=CC=CC=C1&C1CSCCN1&CN&C^C1=CC=CC=C1^C=O&&&&CC^CO&CO&C&C=O&&CC^C1=CC=NC=C1&&&
C1=CC=CC=C1&CC&CC&CN&N&CN&CC^CN^CC&C&C1=CC=CC=C1&C=O&&&&CC^CCl&&&
CC12C(=O)N(C3=CC(Br)=CC=C3)C(=O)N1C(C1=CC=C(Cl)C=C1)C1C(=O)N(C3CCCCC3)C(=O)C12&&&
O=S(=O)(N=CC1=CC=CC=C1)C1=CC=CC=C1&CC&FC(F)F^CC&&FC(F)F^CN&&&CCl&&
CC(=O)C1=C(O)C2=CC=CC=C2N1C&CO&O=CC1=CC=CO1&&&
NC(=S)N1CCNCC1&CN&C1=CC=CC=C1^CN&&C1=CC=CC=C1&CS&S&O=S=O&&CS^C&CF&&CF&&
O=C(CCl)N=C1SC=CN1CC1=C(Cl)C=C(Cl)C=C1&&&
C[NH3+]&C1=CCC[NH+]=C1&C1=CC=CC=C1&C[O-]&&CBr&&
CN&O=C1N=C2[NH]N=C(C3=CC=CC=C3)N=C2C(=O)[NH]1&CCl&&CN&&
CC&C&CC&&CC&CO^CO&C&C=O&&CC^C&CC&CC^CN^C1=CC=CC=C1&CN&&&C&C=O&&CC^C1=C[NH]C=N1&CC&C&C=O&&CN^CN&CC&C1=CC=CC=C1&CC&CN&CN&C&C=O&&CO^CO&C&CC&&CC&CC&&
CC&C1CCCCC1&C1CCNC1&C=O&&C=O&CN^C1=CC=CC=C1&CCl&&CO^CO&C&C=O&&CC^C1=COC=C1&&&
CSC1=NSC(N)=N1&CN&C&C=O&&CO^CO&CC1=CC=C(Cl)C=C1&&&
C1=CC=CC=C1&CC&CN&NC=O&CC&C1=CC=CC=C1&CS&N[SH](=O)=O&CN&C1=CC=CC=C1&CC&C&FCF&&CF&&
COC1=CC(OC)=C(OC)C=C1C=C1OC2=C(C=CC(OCC(=O)N3CC4=CC=CC=C4CC3C(=O)O)=C2)C1=O&&&
CNC(=O)N(O)C1N(N=CC2=CC=CS2)C(=S)SC1(C)C&&&
CC1=CC=C(C(=O)C2=C3C=CC([N+](=O)[O-])=CC3=[N+]([O-])N2CCC(N)=O)C=C1&&&
O=C1C(=O)N(CCCC2=CC=CC=C2)C2=CC=CC=C12&&&
C1=CC=CC=C1&CC&CN&CN&C&C=S&&CN^NN&CN&C&C=S&&CN^CN&C1=CC=CC=C1&CC&C&CF&&CF&CF&&
CC&C&C=O&&CN^CN&C1=CC=CC=C1&CN&N&CN&C^CN^C=O&C&&CC^CC&CN&C1=CC=CC=C1^CC^C1=CC=C2[NH]N=NC2=C1&CO&C&&&CO^CO^C=O&&&CO&&CN&&CN&CC&C1CCOC1&&&
CC&C1=CC=C(C2=NN(C3=CC=CC=C3)C=C2)C=C1&CN&NC(=O)CCl&&&
C1=CC=CC=C1&CS&S^CC^O=S&C&&O=S^C=O&&NS&CN^CN&NN&C1=CC=CC=C1&C=N&CCl&CC&&&C1=CC=NC=C1&&&
CO&CO&C1=CC=CC=C1&CN&CN&C&C=O&&CC^CC&C1CNCCN1&C=O&&CN^C&C=O&&CN^CN&C1=CC=CC=C1&CC&C&CF&&CF&CF&&
CO&CO&C1=CC=CC=C1&CC&C&CC&CC^CC^CN&C1=CC=CC=C1&N&&&CN&CC^CN^C1=CC=CC=C1&C&CO&C=O&CO^CO&CC&&CO&CCl&&&&&
C1=CC=CC=C1&CC&C1=N[NH]N=N1^CN^CN&CN&CC&C&C&C=O&C=O&&CC&CN^C1=CC=CC=C1&CN&CF&CC&&&C1=COC=C1&&&
CCC1=CC=C(NC(=O)C2CCCN(S(=O)(=O)C3=CC4=C(C=C3)[NH]C(=O)C=C4)C2)C=C1&&&
CC&C&CC&&CC&CO^CO&C&C=O&&CN^CN&CC&CC&C&C=O&&CO^CO&C1=CC=CC=C1&C1=CCOC=C1&C=O&&&
CCC&CC&O=C1C2CNCC1CNC2&CN&O=CC1=CC=CC=C1[N+](=O)[O-]^CN&&O=CC1=CC=CC=C1[N+](=O)[O-]^CC&&CCC&&&
CC&C&C=O&&CN^CN&C1=CNCC1&C=O&&CN^CC^C1=CC=CC=C1^CN&CF&C1COCCN1&&&&&
COC1=CC=CC(C=NNC(=S)NC2=CN=CC=C2)=C1&&&
COC1=CC(CNCCC2=C[NH]C3=CC=CC=C23)=CC(OC)=C1.O=C(O)C(=O)O&&&
O=C(C1=C(Cl)N=C2SC=CN12)N1CCN(C2=CC(Cl)=CC=C2)CC1&&&
CO&CO&C1=CC=CC=C1&CC&C=C&C&CC&C#N^CC&&C1=CC=C2[NH]C=CC2=C1&&&
COC1=CC(OC)=C(OC)C=C1C&C=C&O=C1COC2=C1C=CC(O)=C2&CO&CC=O&CN&C1=CC=C2CNCCC2=C1&CC&O=CO&&&
O=C(O)C1=CC=C(NC(=O)C2=CN(C3=CC=CC=C3)N=C2C2=CC=C(Cl)C=C2)C=C1&&&
O=C(NN1C(=O)C(=CC2=CC=CC=C2)SC1=S)C1=CC=CC=C1&CO&&CO&&
C1=CC=CC=C1&CC&CN&CN&C&C=O&&CC^C1=CC=CC=C1&CS&S&O=S&&O=S&NS^CN&C1=CC=CC=C1&CC&C&CF&&CF&CF&&
C1=CC=C2C=CC=CC2=C1&CN&&CC^OC(C(F)(F)F)C(F)(F)F^CC&&OC(C(F)(F)F)C(F)(F)F&&&
CC&C&CC&&CN^CN&C&C=O&&CC^CN&C1CNCCN1&CN&C1=CN=CN=C1&&&
CC&O=C(CSC1=NN=C(CNC2=CC=CC=C2)N1CC1=CC=CO1)C1=CC=CC=C1&CC&&CC&&
CC&C1=COC=N1&CC&C1=CC=CC=C1&CS&S&O=S&&O=S&NS^C1CNCCN1&CN&C1=CC=CC=C1&&&
CC&CC&C&CC&&CC&CN^NC=O&CC&C&CC&C1=CC=CC=C1^CN^CO&N&&&NC=O&CC^CN^CN&C1=CC=CC=C1&C1=CC=C2[NH]N=NC2=C1&CN&&&NC=O&CC&&&
CC&C1CCNCC1&CN&C1=NC=C2C=CSC2=N1&CC&&CC^NC=O^CC^CN&&&C1=CC2=C(C=C1)OCCO2&&&
COC1=CC=C(C=C(C#N)C2=C[NH]C3=CC=CC=C23)C=C1&&&
CC&C&C=N&NN^CC^CN&CN&C&C1=N[NH]N=N1&C=O&C[NH3+]&&CC^[NH4+]&C1=CC=CC=C1&[NH2+]=O&CCl&&[NH3+][O-]&CCl&&&&
CO&CO&C1=CC=CC=C1&CC&C^CO^C=O&&&&CN^NN&C1=CN=CNC1&C=O&&C1=CSC=C1^CC&C1=CSC=C1&&&
CS&CS&C1=CC=CC=C1&CN&NC=O&CC&CC&C1=CC=CC=C1&C[NH3+]&O=[NH+][O-]&&&
CN1N=C(C2=CC=CC=N2)N=C2C1=NC(=O)N(C)C2=O&&&
CC&CC&CC&CO&CO&C1=CC=CC=C1&CC&CO^CCl^NO&&&NS&S&O=S&&O=S&CS^C1=CC=CC=C1&CN&CN&C&C=O&&CC&&
CC&C1CCNCC1&CN&C1=NC=C2C=CSC2=N1&CC&&CC^NC=O^CC^CN&&&C1=CC2=C(C=C1)OCCO2&&&
CC&CC&C&CC&&CC&CN^CN&C&C=O&&CC^C&CC&C1=CC=CC=C1^CN^CO&N&&&CN&C1=CC=CC=C1^CN^CN&C&CN&C=O&C&&CC^C=O&CN&&CC^C1=CC=C2[NH]N=NC2=C1&&&&&
CC&CN&CCNC=O&CC&CN&C1=CC=C2[NH]C=CC2=C1&CC&C=C1C(=O)NC(=O)NC1=O&CN&C1=CC=CC=C1&CF&&&
COC1=CC=C(S(=O)(=O)N2CCN(C(=O)NC3=CC=CC=C3OC)CC2)C=C1&&&
O=C(CSC1=NC(C2=CC=CC=C2)=CC(=O)[NH]1)NC1=CC=CC=C1&CO&OC(F)(F)Cl^CC&&C#N&&&
C1=CC=C2[NH]N=NC2=C1&CN&CC&C=NNC=O&CC&C1=CSC=C1&&&
CNC(=O)OC(C)(C)C&CC&O=C(NC(CC1=CC=CC=C1)C(=O)OCC1=CC=CC=C1)C1=C(C(=O)NCC2=CC=CC=C2)[NH]C=N1&&&
CN&N&CN&CC1=CC=C(F)C=C1^NS&&NC1=NN=C([SH](=O)=O)S1&CN&O=CC1=CC=CC=C1Br&&&
CO&CO&C1=CC=CC=C1&CN&N&CN&C^CN^C=O&C&&CC^CC&CN&C^C1CCCCC1^C1CNN=N1&C=O&&&C1=CC=CC=C1&&CN&&CN&C1CCCC1&&&
CC&C&C=O&&CC^C1=C[NH]C=C1&CC&C1=CC=CC=C1^CN&&C1CCNC1&&&
CC&CC&C1=CC2=C(C=CC=C2)OC1&C=O&&CO^CO&C&C=O&&CC^C1=COC=C1&&&
CO&CO&C1=CC=CC=C1&CC&C1=NNCC1^CO^CN&CO&C^CC&&C=O&C1=CSC=C1&&CC&&CCl&&&
CO&CO&O=C(NCC1=CC=CO1)C(C1=CC=CC=C1)N(CC1=CC=CO1)C(=O)CN1N=NC2=CC=CC=C21&&&
CC1=NOC(N)=C1C&NS&NC1=CC=C([SH](=O)=O)C=C1&CN&C&C=O&&CN^NC1=CC(Cl)=C(Cl)C=C1&&&
CC&O=C(C1=CC(=O)[NH]C2=CC=CC=C12)N1CCN(C2=CC=CC=C2)CC1&CC&&&
CC1=CC(C(=O)CCl)=C(C)N1C1=CC([N+](=O)[O-])=CC=C1&&&
C1=CC=CC=C1&CC&CC&CN&N&CN&C^CN^CC&C&C1=COC=C1^CC^C=O&&&C&&CC^C=O&CN&&CN^C1CNN=N1&CN&C1=CC=CC=C1&CC&&&C1=COC=C1&&&
C1=CC=CC=C1&CC&CC&CN&O=CNCCC1=CC=CC=C1&CC&CCl&&&
O=C(OC1=CN=CC=C1)C1=CC=CC=C1&C[NH3+]&O=[NH+][O-]&&&
CC&C1=CNC=NC1&CN&&C^C1=CCCC=C1&&C1=CC=CC=C1&&
CC&O=C(NC1CCCC2=C1C=NN2C1=CC=CC=C1)C1=N[NH]C=C1&CC&CC(C)C&&&
CC1=CC(C)=C(C)C([SH](=O)=O)=C1C&NS&C1CNCCN1&CN&O=CC1=CC(=O)[NH]C2=CC=CC=C12&&&
C1=CC=CC=C1&CC&CC&CN&N&NC=O&CC^CN^CN&C&C1=CC=C2[NH]N=NC2=C1&CC&&&C1=COC=C1^CC&&NC=O&CN&CC&C1=COC=C1&&&
CCC1=CC(=O)OC2=C1C=CC(OC(=O)C1=CC=CO1)=C2&&&
C1=CC=C2C(=C1)CC1=CC=CC=C12&CC&CO&CO&C&C=O&&CN^CN&C&CC&CC^CC^C1=CC=CC=C1&C&CBr&C=O&&&&CO&&
O=C1NC(C2=CC=CC=C2F)C2=C1[NH]N=C2C1=CC=CC=C1O&CN&CC1=CC=CO1&&&
COC1=CC=C(C(=O)N2C(SC)=NC3=CC4=C(C=C32)OCCO4)C=C1&&&
CC&C&C=O&&CC^C1=C[NH]C=C1&CC&C1=CC=CC=C1^CN&&C1CCNC1&&&
C1=CC=CC=C1&CC&C1=CSC=C1&C1=CN=CN=C1&CS&CS&CC&C&C=O&&CN^CN&C1=CC=CC=C1&CC&C&C=O&&CO&&
CC1=CC(=O)OC2=C1C=CC(O)=C2&CO&O=CC1=CC=CO1&&&
CO&CO&C1=CC=CC=C1&CC&C=C&C&CC&C#N^CC&&C1=CNCC1&C1=CC=CC=C1&&&
CCCCO&CO&O=S(=O)(NOCC1=CC=CC=C1)C1=CC=CC=C1&CN&CC(N)=O^CCl&&&&
C1=CC=CC=C1&CC&C^C1=CSC=N1^C=O&&&&CO&&
O=C(COC1=CC=C(S(=O)(=O)N2CCCCC2)C=C1)NC1=CC=CC=C1F&&&
CC&O=S(=O)(C1=CC=CC=C1)N1CCN(S(=O)(=O)C2=CC3=C(C=C2)OCCO3)CC1&&&
CC&C1=CC=CC=C1&CS&S&O=S=O&&CS^C&C=C&CCl^CN&&NC=O&CC&C1=CC=CC=C1&&&
CC&O=C(CON1N=NC2=CC=CC=C21)NC1=CC=CC=C1&CBr&&CS^C[SH](=O)=O^CBr&&&&
CO&CO&C&C=O&&CC^C1=CC=CC=C1&CN&CN^CCl^C&&&C=O&&CC^CC&C1=CC=CC=C1&C[NH3+]&[NH4+]&[NH2+]=O&&[NH3+][O-]&&
C1=CC=CC=C1&CC&CN&CN&C&C=O&&CC^C1=CC=CC=C1&CS&S&O=S&&O=S&NS^CN&C1=CC=CC=C1&CC&C&CF&&CF&CF&&
C1=CC2=C(C=C1)CCC2&CN&N&NC=O&CC^CN^CN&C&C1=CC=C2[NH]N=NC2=C1&CC&&&C1=COC=C1^CC&&NC=O&CN&CC&C1=COC=C1&&&
CC&C1=CC=CC=C1&CBr&&CN^NC=O&CC&CO&ON1N=NC2=CC=CC=C21&CS&S&O=S=O&&CS&&
CC1=CC=C(C(=O)OC2=CC3=C(C=C2)N(C)C=N3)C=C1&&&
C1CCNCC1&CN&C&C=S&&CC^C1=COC=C1&CC&C1=CC=CC=C1&CCl&&&
CC1=CC=C(S(=O)(=O)N2CCN(S(=O)(=O)C3=CC4=C(C=C3)OCCO4)CC2)C=C1&&&
O=CC1=CC=CC=C1Cl&CN&NC(=S)NC1=CC=C(N)C=C1&CN&O=CC1=CC(Cl)=CC=C1&&&
CC&C&CC&&CC^CN&N&CN&CC^CN^CC&CC&C&C&C=O&CC&&CO&CC&&&&
O=C(NN1C(=O)C(=CC2=CC=CC=C2)SC1=S)C1=CC=CC=C1&CO&&CO&&
CC&CC&C&CC&&CC&CN^CN&C&C=O&&CC^C&CC&C1=C[NH]C=C1^CN^CN&N&&&CN&C1=CC=CC=C1^CN^CN&C&CN&C=O&C&&CC^C=O&CN&&CC^C1CNN=N1&&&C1=CC=CC=C1&&&
CCCCOC1=CC=C(C(=O)OC2=CN=CC=C2)C=C1&&&
C1=CC=C2C=CC=CC2=C1&CN&&CC^OC(C(F)(F)F)C(F)(F)F^CC&&OC(C(F)(F)F)C(F)(F)F&&&
CO&CO&C1=CC=CC=C1&CN&O=CN1CCNCC1&CC&O=C1C=CC2=CC=CC=C2[NH]1&&&
CC(=O)C1=CC=C(C)C=C1&CS&CC1=NN=C(S)N1CC1=CC=CO1&CN&CC1=CC(C)=C(N)C=C1&&&
N#CC1=C(NC(=S)NC(=O)C2=CC=CC=C2)SC2=C1CCC2&&&
CO&CO&C1=CC=CC=C1&CC&C1=NNCC1^CO^CN&CO&C^CC&&C=O&C1=CSC=C1&&CC&&CCl&&&
CO&CO&C&C=O&&CC^CC&C1=CC=C2OCCNC2=C1&CN&C&C=O&&CC^C=C&CC&C1=CC=CC=C1&&&
COC1=CC=C(N2CCN(C(=O)C3=CC(=O)[NH]C4=CC=CC=C34)CC2)C=C1&&&
CC=O&CN&NC1=C(O)C2=NON=C2C(O)=C1&CO&CC=O^CO&&CC=O&&&
C1=CC=C2[NH]N=NC2=C1&CN&CC&C&C=O&&CC^C1=CC=CC=C1&CBr&&&
NC1=CC2=C(C=C1)CCC2&N&CN&O=CCN1N=NC2=CC=CC=C21^CN&&O=CCC1=CC=CO1&CN&CN&CC1=CC=CO1&&&
CC&C1=CC=CC=C1&CN&C1=CNCC1&CN&&CC^C#N^CC&&C1=CC=CC=C1^C&&CC&C#N^CC&&C#N&&&
O=C(NN=CC1=CC=CC2=CC=CC=C12)C1=CC=CN=C1&CBr&&CO&&
CC&C&CC&&CC^CC(C)C12CN(C=O)CC(CN(C(=O)C3=CC=CC=C3[N+](=O)[O-])C1)C2=O&CC&C1=CC=CC=C1&C[NH3+]&O=[NH+][O-]&&&
CC&CO&CO&C&C=O&&CC^C1=CC=C2C(=C1)C1=C(CNCO1)C1=C2OC=C1&CN&CC^CC^C1=CC=NC=C1&&&&&
S=C(NC1=CC=CC=C1)N1CCN(C2=CC=CC=C2)CC1&CS&O=[SH](=O)C(F)F&&&
C1=CC=CC=C1&CC&C^C[NH3+]^C=O&[NH4+]&&CO^[NH2+]=O&CO&&[NH3+][O-]^C1=CC=NC=C1&&&&&
CC&CO&CO&C&C=O&&CC^C1=CSC=C1&CC&C1=CC=CC=C1^CN&&&&
C1=CC=C2C(=C1)CC1=CC=CC=C12&CC&CO&CO&C&C=O&&CN^CN&C&CC&CC^CC^C1=CC=CC=C1&C&CBr&C=O&&&&CO&&
CC&C1=CC=CC=C1&CC&&CS^S^CC^O=S&&&&O=S&NS^C=N&C1=CCCCC1&C=O&&CN^CN^C1=CC=CC=C1^C1=CC=CC=C1&&&CC&C&C=O&&CO&&
CO&CO&C1=CC=CC=C1&CC&C&C=O&&CO^CO&C1=CC=NC=C1&&&
O=C(CSC1=CC=CC=C1)NC1=CC2=C(C=C1)C(=O)NC2=O&CF&&&
CC&O=C1CC2=C(C=CC=C2)N1CCN1CCOCC1&CN&CC(N)=O&&&
CC&CC&CC&CN&CN&C&C=O&&CN^N&CN&C1CSCN1^NO^C=S&&&&NN^C=N^C^CC&CC&C1=CC=CC=C1&&CC^CN&&&N&CN&&CN&&
CC&O=C1C2C3C(=O)N(C4CCCCC4)C(=O)C3C(C3=CC=CC=C3)N2C(=O)N1C1=CC=CC=C1&CF&&CF&&
CN&N&CN&CC^CN^C1=CN=CC=N1&C&&&C=O&&CC^C1=CON=C1&CC&CO&CO&C1=CC=CC=C1&CS&CS&&&
C1=CSC=C1&CC&C&C=O&&CO^CO&C1=CC2=C(C=CC=C2)OC1&C=O&&&
CC&C1=CC=CC=C1&CN&CN^CC^C&&&C=S&&CN^CN&C&CC&C^CN^CCl&CN&&CCl^C&&CCl^C=O&&&&CC^C1=CC=CC=C1&CC&&&
CN1N=CC(Cl)=C1C=O&CN&NC1=CC2=C(C=C1)OCO2&&&
CN1CCN2C3=C(C=C(N)C=C3)CC3(C(=O)NC(=O)NC3=O)C2C1&&&
COC1=CC=C(N2CCNCC2)C=C1&CN&O=CC1=CC(=O)[NH]C2=CC=CC=C12&&&
C1COCCO1&CC&CN^C1=CC=CC=C1^C1CCNC1&&&C=O&&C=O&C1=CC=CC=C1&&
O=C(CC1=CC=C(S(=O)(=O)N2CCOCC2)S1)NC1=CC=C(C2=CC=CC=C2)S1&CC&NC=O&&&
CC1=CC=C(C(=O)C2=C(O)C(=O)NC2C2=CC=C(O)C=C2)O1&CO&CCC^CN&&CC1=CN=CC=C1&&&
CO&CO&C1=CC=CC=C1&CC&C&CC&C^CN^C=O&N&&CN^CN&CN&CC^CN^CC&C1=COC=C1&C&C1=COC=C1&&&C=O&&&&CC^CN&C1CNN=N1&C1=CC=CC=C1&&&
CC1=CC2=C(C=C1)[NH]C(=O)C(C)=C2&CN&N&CN&CCC1=CC=CC=C1^CN&&CC1=NN=NN1C&CC&C1CCOC1&&&
CCOC(=O)C1=C(N)C2=C(N=C(CC(C)C)C3=C2CCCC3)O1&&&
CN&N&CN&CC^CN^C1=C[NH]N=N1&C1=CC=CC=C1&CN&&&C1=NON=C1^CC^CN&C&&&C=O&&CN^NN&C=N&CC&C1=CC=CC=C1&CO&CO&&&
COC1=C(OC)C=C(C2=NC3=C(C=C(Br)C=C3)C(C3=CC=CC=C3)N2CC(=O)NN)C(OC)=C1&&&
CC&CC1CC2=C(CO1)SC1=C2C(=O)N(N)C=N1&CC&C1=CC=C2OC=CC2=C1&&&
CN&N&CN&C1=CC=CC=C1^CN&&CC&C1=C[NH]N=N1&CN&C1=NON=C1^CC^CN&C&&&C=O&&CN^NN&C=N&CC&C1=CC=CC=C1&CO&CO&&&
CCC(C)C1=CC=C(N(C(=O)C2=CC=CO2)C(C(=O)NC2CCCC2)C2=CN=CC=C2)C=C1&&&
CC&CO&CO&C1=CC=CC=C1&CN&CN&C&C=O&&CC^CS&CS&C1=CN=CNC1&C=O&&CN^NS&S&O=S&&O=S&CS^C1=CC=CC=C1&CC&&&
C1=CC=CC=C1&CF&&CC^C=C&CC&C&C=O&&CC^C1=CC=CC=C1&CO&O=CO^CBr^CC&&&C1=COC=C1&&&
O=C(C1=CC(=O)[NH]C2=CC=CC=C12)N1CCN(C2=CC=CC=C2)CC1&&&
CC&CO&CO&C&C=O&&CC^C1=CSC=C1&CC&C1=CC=CC=C1^CC&&CN^CN^N&CN&CN&C&&CN^C=O&&&&CC^CCl&&&
CC&C1=CC=CC=C1&CO&CO^CC^CC&&&C&C=O&&CN^CN&C1=CC=CC=C1&CC&C^CN^C=O&CN&&CO^C&&&C=O&&CC^CO&CO&C1=CC=CC=C1&CC&&CC&&
CC&C1=CC=CC=C1&C1=CNCC1&C=O&&CN^CN^CN^C&CC&C=O&CN&&CC^C1COCCN1&&&&&
CCN(C1=CC=CC=C1)S(=O)(=O)C1=NN=C(NC(=O)C2=CC=CC=C2OC)S1&&&
C1CCCCC1&CC&C1=CC=CC=C1&CS&N[SH](=O)=O&CN&C1=CC=CC=C1&CC&O=CO&&&
CO&CO&C1=CC=CC=C1&CO&CO^CC^C&O=CN1CCC=N1&CF&CC&&CF^CCl^CC&&&&C1=CSC=C1&&&
CC&C1=CC2=C(C=C1)C1=C(CCCC1)[NH]2&CN&CC&C&CC&CN^CO^C1CCCNCC1&&&&&
CC1=C(C)C=C(OCC(=O)NC2=CC=C(C(=O)O)C=C2NC(=O)COC2=CC(C)=C(C)C=C2)C=C1&&&
CC&C1=CC2=C(C=C1)NCC2&C=O&&CN^CN^CN^C&CC&C=O&CN&&CC^C1COCCN1&&&&&
CO&CO&O=C1[NH]C2=CC=CC=C2C=C1CN(C1=CC=CC=C1)S(=O)(=O)C1=CC=CC=C1&CO&CO&&&
CC&CO&CO&C1=CC=CC=C1&CN&CN&C&C=O&&CC^CS&CS&C1=CN=CNC1&C=O&&CN^NS&S&O=S&&O=S&CS^C1=CC=CC=C1&CC&&&
COC1=CC=C(C(=O)N2C(SC)=NC3=CC4=C(C=C32)OCCO4)C=C1&&&
CO&CO&C1=CC=CC=C1&CC&C&C=O&&CN^CN&C1=CC=C2SC=NC2=C1&&&
CC&C&CC&&CC^CC&C&CC&C^CN^C=O&CN&&CO^C&CO&C=O&C&&CC^CC&C1=C[NH]C=N1&&CC^CC&&CC^C&&&C=O&&CN^CN&CC&C1=CC=CC=C1&CC&CN&CN&C&C=O&&CO^CO&C&CC&&CC&CC&&
CC&C&CC&&CC^C1=CC=CC=C1&CN&CN&C&C=O&&CC^CS&CS&C1=CN=CNC1&C=O&&CN^CC^C1=CSC=C1^C1=CC=CC=C1&&&CC&C&C=O&&CO&&
CC(N)=O&CN&O=C(NCC1CCCO1)C(C1=CC=CC=C1)N(C(=O)CN1N=NC2=CC=CC=C21)C1=CC=CC=C1&CO&CO^CO&&CO&&&
CC&CC&C&CC&&CC&CN^CN&C&C=O&&CC^C&CC&C1=C[NH]C=C1^CN^CN&N&&&CN&C1=CC=CC=C1^CN^CN&C&CN&C=O&C&&CC^C=O&CN&&CC^C1=CC=C2[NH]N=NC2=C1&&&&&
CO&CO&O=C(CC1C(=O)NCCN1C(=O)NC1=CC=CC=C1)NC1=CC=CC=C1&CC&FC(F)F&&&
CC&CC&O=C(CC1=CC=CC=C1)NC1=C(C(=O)N2CCOCC2)C=CS1&CO&CO^CC&&&&
C1=CC=CC=C1&CC&C1=CN=CNC1&C=O&&CS^CS^CC^CC&C#N&C&&&C=O&&CN^CN&C1=CC=CC=C1&CO&CO&C&CF&&CF&CCl&&
C1COCN1&NS&S^CC^O=S&CN&&O=S^CN&&CS^C&C1=CC=CC=C1&C=O&C1=COCCO1&&CC&&C&C=O&&CN^CN&CC&CC&C1=CC=CC=C1&&&
CO&CO&C1=CC=CC=C1&CO&CO&CC&CN&NC=O&CC&O=C1C=CC2=CC=CC=C2[NH]1&&&
CC&CO&CO&CC1=C(C=O)C2=C(O1)C1=CC=CC=C1C1=C2CNCO1&CN&CC1=CC=CC=N1&&&
CC&C1=CC=CC=C1&CC&&C1=CNCCC1^C=O&&CC^C1=CC=CC=C1&CF&&&
CC&C&CC&&CC^CN&N&CN&CC^CN^CC&CC&C&C&C=O&CC&&CO&CC&&&&
C1=CC=CC=C1&C1CNN=N1&CN&CC&C&C=O&&CN^N&CN&CC^CN^C1=CSC=C1&C&&&CC&C1=COC=C1^CC&&C&C=O&&CN^CN&CC&C1=COC=C1&&&
O=S(=O)(NC1=CC=CC=C1)C1=CC=C(C2CCCCC2)C=C1&CC&O=CO&&&
CC&C1=CC=CC=C1&CS&S&O=S&&O=S&NS^C=N&C1=CCCCC1&C=O&&CN^CN^C1=CC=CC=C1^C1=CC=CC=C1&&&CC&C&C=O&&CO&&
CCCC(=O)OC1=CC2=C(C=C1)C(C)=CC(=O)O2&&&
CC&CC&C1=NC=C2C3=C(CCCC3)SC2=N1&CC&&CN^C1CNCCN1&CN&C&C=O&&CC^CCl&&&
CO&CO&C1=CC=CC=C1&CC&CC&CN&NC(=O)C(N)=O&CN&CC&O=[SH](=O)N1CCOC1&CS&C1=CC2=C(C=C1)OCCO2&&&
CC&C1=CC=CC=C1&CC&C&C=O&&CC^CS&CS&C1=NN=C[NH]1&CN&CC^CC^C1=COC=C1&CN&&&CN&C1=CC=CC=C1&CC&&CC&&
CC(C)(C)OC(=O)C(CC1=CC=CC=C1)NC(=O)C1=C(C(=O)NC(CC2=CC=CC=C2)C(=O)OCC2=CC=CC=C2)N=C[NH]1&&&
O=C(C1=CC=CO1)N(CC1=CC=CC=C1)C1=CC=CC=C1&C[NH3+]&O=[NH+][O-]^CBr&&&&
CC&C1=CON=C1&CC&&CN^NS&S&O=S&&O=S&CS^C1=CC=CC=C1&CN&CN&C&C=O&&CN^CN&C1=CC=CC=C1&CCl&&CCl&&
CO&CO&C1=CC=CC=C1&CC&C^CO^C=N&CO&NO^CN&&CO&&&C&C=O&&CC^CS&CS&C1=CC=CC=C1&&&
CC1=CC=C(C2=NN(C(=O)CCl)C(C3=CC=CS3)C2)O1&&&
CC1=CC=C(NC2=C(Cl)C(=O)N(C34CC5CC(CC(C5)C3)C4)N=C2)C=C1&CC&CC(=O)O&&&
C1=CC=CC=C1&CN&C1=C[NH]N=C1&CC&C1=CC=CC=C1^CC^CCl&C&&&C=O&&CN^CN&C1=CC=CC=C1&CC&C&C=O&&CO&&
C1=CC2=NON=C2C=C1&CS&N[SH](=O)=O&CN&C1=CC=CC=C1&CF&&CF&&
C1=CC=CC=C1&CC&C=C^CF^CC&&&C&C=O&&CC^C1=CC=CC=C1&CBr&&CO^CO&C&C=O&&CC^C1=COC=C1&&&
C1=CC2=NON=C2C=C1&CS&S&O=S&&O=S&NS^CN&C1=CC=CC=C1&CF&&CF&&
CC&CO&CO&C1=CC=CC=C1&CC&C1=CCNC1&C=O&&CN^C1=CSC=N1^CO^CC&&CC^C^CC^C&C=O&&&C=O&&CO&CC^CO&C1=COC=C1&&&CC&&&
CC&CO&CO&C&C=O&&CC^C1=CSC=C1&CC&C1=CC=CC=C1^CC&&C^CN^CC&&&C^CC^CF&C^CO&CF^CF&&&&CF&CF&&&CF&&
O=C(COC1=CC=C(S(=O)(=O)N2CCCCC2)C=C1)NC1=CC=CC=C1F&&&
CC&C&C=O&&CN^CN&C1=CNCC1&C=O&&CN^CC^C1=CC=CC=C1^CN&CBr&C1COCCN1&&&&&
O=C(CSC1=CC=C(F)C=C1)NC1=CC2=C(C=C1)C(=O)NC2=O&&&
CC1=C(C#N)C(S(=O)(=O)C(C#N)=NNC2=CC=CC(C(F)(F)F)=C2)=NS1&&&
COC1=CC(C)=CC(OC)=C1&CN&CN&CCC1=C[NH]C2=CC=CC=C12&&&
CO&CO&C1=CC=CC=C1&CC&C=C&CC&C&C=O&&CC^C1=CC=CC=C1&CBr&&CO^CO&C&C=O&&CC^C1=COC=C1&&&
CC&C&CC&&CC&CO^CO&C&C=O&&CC^C&CC&CC^CN^C1=CC=CC=C1&CN&&&C&C=O&&CC^C1=C[NH]C=N1&CC&C&C=O&&CN^CN&CC&C1=CC=CC=C1&CC&CN&CN&C&C=O&&CO^CO&C&CC&&CC&CC&&
CO&CO&O=C(NC1=CC=CC=C1)C1=CC2=C(C=C1)C(=O)N(C1=CC=CC=C1)C(=S)[NH]2&CO&CO^CO&&CO&&&
CN&O=C1N=C2[NH]N=C(C3=CC=CC=C3)N=C2C(=O)[NH]1&CCl&&CN&&
CC&CC&CC&C1=C[NH]N=N1&CN&C1=NON=C1^CC^CN&C&&&C=O&&CN^NN&C=N&CC&C1=CCCC=C1&CO&CO^C1=CC=CC=C1&&&&
COC1=C(OC)C=C(C2=NC3=C(C=C(Br)C=C3)C(C3=CC=CC=C3)N2CC(=O)NN)C(OC)=C1&&&
CC&O=C(OC1=CC2=C(C=C1)[NH]C=N2)C1=CC=CC=C1&CN&&&
C=C(C)COC1=CC(O)=C(C2=N[NH]C(C)=C2C2=CC=CC=C2)C=C1&&&
[O-][N+]1=C2C=CC=CC2=C[NH]1&CC&C^CN^C=O&CC&&CC^CC&C1=CC=CC=C1&NC=O&C[NH3+]&&&O=[NH+][O-]&&&
O=C(CCl)N=C1SC=CN1CC1=C(Cl)C=C(Cl)C=C1&&&
CO&CO&C1=CC=CC=C1&CN&O=CN1CCNCC1&CC&O=C1C=CC2=CC=CC=C2[NH]1&&&
CN&O=C(NC1=NN=C(S(=O)(=O)NCC2=CC=CC=C2)S1)C1=CC=CC=C1&CF&&CBr&&
CC&CC&CC&NC1=NON=C1N1C=CN=N1&CC&C=NNC=O&CC&C1=CC=C2C=CC=CC2=C1&CO&CO&&&
C1CCSC1&C1=C[NH]N=C1&CN^S^C1=CC=CC=C1^CN^O=S&CCl&CN&&O=S&&C&&&C=O&&CC^C1=CC=CC=C1&C1=COCO1&&&
C1=CC=CC=C1&CF&&CS^CS&CC&C&C=O&&CN^CN&C1=CC=CC=C1&C1=CCNC1&C=O&&C=O&&
C1CCCCC1&CC&C1=CC=CC=C1&CS&N[SH](=O)=O&CN&C1=CC=CC=C1&CC&O=CO&&&
NC1=CC2=NN(C3=CC=CC=C3)N=C2C=C1Cl&&&
NC(=O)CCN1C(C(=O)C2=CC([N+](=O)[O-])=CC=C2)=C2C=CC=CC2=[N+]1[O-]&&&
CC&C1=CC=CC=C1&CS&N[SH](=O)=O&CN&C1=CC=CC=C1&CC&CC1=CC=C(S(=O)(=O)NC2=CC=CC=C2)C=C1&&&
C1=CSC=C1&CC&C=C1SC(=O)NC1=O&CN&CC&NC=O&CN&C1=CC=CC=C1&CO&&CC^O=CO&&&
CC&C1=CC2=C(C=C1)C1=C(CCCC1)[NH]2&CN&CC&C&CC&CN^CO^C1CCCNCC1&&&&&
CC1=CC(N)=CC=C1&NS&NC1=NN=C([SH](=O)=O)S1&CN&O=CC1=CC=C(Cl)C=C1&&&
C1=CC=C2C=CC=CC2=C1&CO&&CC^C=NNC=O&CC&C1=CC=NC=C1&CBr&&&
O=C(NCC1=CC=C(F)C=C1)C1=CC=C(S(=O)(=O)NC2=CC=CC(C(F)(F)F)=C2)C=C1&&&
CC1=CC(=O)OC2=C1C=CC(OC(=O)C1=CC=CO1)=C2&&&
CC&C1=CC=CC=C1&CN&CN&C1=NN=CS1&CS&CS&CC&C&C=O&&CN^CN&C1=CC=NC=C1&CC&C^CCl^CF&&&&CF&CF&&
CO&CO&O=S(=O)(NC1=CC=CC=C1)C1=CC2=C(C=C1)OC(NC1=CC3=C(C=C1)OCCO3)=N2&&&
C1=CC=CC=C1&CC&CS^CC^CS&C#N&C1=NN=CS1&&&CN&CN&C&C=O&&CC^C1=CC2=C(C=C1)SC=N2&&&
CO&CO&C1=CC=C(C2=NC3=C(C=CC=C3)C(C3=CC=CC=C3)N2)C=C1&CBr&&CN^CC(=O)NN^CO&&CO^CO&&CO&&&
O=CN1C2=CC=CC=C2SC2=CC=CC=C21&CC&CO&O=CO&CC&C1=CC=NC=C1&&&
CN&C1=NC=NNC1&CC&C1=CC=CC=C1^C1=NCNCC1^CCl&C=O&&&&C=O&CN&&
CC(=O)N(C)C1=CC=C(NS(=O)(=O)C2=C(Cl)C=CC(Cl)=C2)C=C1&&&
C1=CC=CC=C1&CN&NS^CC^S&C&O=S&CF&&O=S&CF&CS&CF^C1=CC=CC=C1&&&CC&C&C=O&&CN^CN&CC&C1=CC=CC=C1&CF&&&
NC(=O)CCN1C(C(=O)C2=CC([N+](=O)[O-])=CC=C2)=C2C=CC=CC2=[N+]1[O-]&&&
CC&C1=CC=C(C2=NN(C3=CC=CC=C3)C=C2)C=C1&CN&NC(=O)CCl&&&
COC=O&CC&O=C(NC1=CC=CC=C1)C1=CC2=C(C=C1)OCCCO2&&&
CC1=NC(C2=CC=C([SH](=O)=O)C=C2)=CO1&NS&C1=CC=C(N2CCNCC2)C=C1&&&
C1=CC=NC=C1&CS&CS&CC&C&C=O&&CN^CN&C1=NON=C1&C[NH3+]&[NH4+]&[NH2+]=O&&[NH3+][O-]&&
CO&CO&C1=CC=CC=C1&CO&CO^CO&&CO^CC&&C=C1OC2=C(C=CC=C2)C1=O&CO&CO&CC&O=CN1CCC2=CC=CC=C2C1&CC&O=CO&&&
CCC(C(=O)NC1=CC=CC(C(F)(F)F)=C1)C1=CC=CC=C1&&&
CO&CO&C1=CC=CC=C1&CO&CO^CO&&CO^CN&&NC=O&CC&CN&C1=CC2=C(C=CS2)[NH]1&CC&O=CO&CO&&&
CC1=CC(C)=C(S(=O)(=O)N=C2C=C(NC3=CC=C(C(=O)O)C=C3)C(=O)C3=CC=CC=C23)C(C)=C1&&&
O=CN1C2=CC=CC=C2SC2=CC=CC=C21&CC&CO&O=CO&CC&C1=CC=NC=C1&&&
CO&CO&O=C(OC1=CN=CC=C1)C1=CC=CC=C1&&&
CCOC1=CC=C(NC(=O)CSC2=NC(NS(=O)(=O)C3=CC=C(C)C=C3)=CC(=O)[NH]2)C=C1&&&
CC&CO&CO&C&C=O&&CC^C1=CC2=C(N=CC3=C2CCCC3)O1&CC&CC^CN^C&&&CC&&CC&&
CCN1N=C(C2=CC=CC=C2)N=C2C1=NC(=O)N(C)C2=O&&&
CC&C&CCC&&CO^O=CO&CC&CN&NC=O&CC&C1=C[NH]C=N1&CC&NC=O&CN&C&CC1=CC=CC=C1&&CC^C1=CC=CC=C1&&&
COC1=CC=C(COC2=C(OC)C=C(C3C(S(=O)(=O)C4=CC=CC=C4)CON3C)C=C2)C=C1&&&
CC&CC&C1=CC=CC=C1&CN&CN&C&C=O&&CC^CN&N&CN&C1=CC=CC=C1^NS^CO&S&CO&O=S&CC&&O=S&&&CS^C1=CNCNC1&C=O&&C=O&CC&&
CN&O=C(OC1=CC2=C(C=C1)[NH]C=N2)C1=CC=CC=C1&&&
O=C(CN1C(=O)SC(=CC2=CC=CS2)C1=O)NC1=CC(O)=C(C(=O)O)C=C1&&&
COC1=C(OC)C=C(C(N)=NOC(=O)CSC2=CC=CC=C2)C=C1&&&
CO&CO&C1=CC=CC=C1&CN&NC=O&CC&CC&NC(=O)N1CCNC(=O)C1&CN&C1=CC=CC=C1&CC&C&FCF&&CF&&
C1=CC=CC=C1&CC&O=C1C=CN=C(S)[NH]1&CC&C#N^CS&&CC&NC=O&CN&C1=CC=CC=C1&CO&CO&C&CF&&CF&CCl&&
CC(C)O&CO&O=C(NN=CC1=CC=CC=C1)C1=C(CNC2=CC=CC=C2)N(C2=NON=C2)N=N1&CN&&CN&&
CC(=O)N(C)C1=CC=C(NS(=O)(=O)C2=C(Cl)C=CC(Cl)=C2)C=C1&&&
CC&CC&CC&C&C=O&&CO^CO&C1=CC=CC=C1&C1=CCOC=C1&C=O&&CC&&
COC1=CC=C(S(=O)(=O)N2CCN(C(=O)NC3=CC=CC=C3OC)CC2)C=C1&&&
CC&C&CC&&CC&CC^C1=CC=CC=C1&CC&C&C=O&&CN^CN&C1=CC=CC=C1&CS&S&O=S&&O=S&NS^CN&C1=CC=C2N=CC=NC2=C1&&&
O=C(CC1=CC=C(S(=O)(=O)N2CCOCC2)S1)NC1=CC=C(C2=CC=CC=C2)S1&CC&NC=O&&&
COC1=CC=C(N)C=C1&N&CN&CC1=CC2=CC=CC=C2[NH]C1=O^NS&&COC1=CC=C([SH](=O)=O)C=C1&&&
O=C(CN1N=NC2=CC=CC=C21)NN=CC1=CC=CS1&&&
CO&CO&C1=CC=CC=C1&CC&C&C=O&&CO^CO&C1=CC=NC=C1&&&
CN&N&NC(=O)C1=NOC=C1&CC^CN^CO&CC&CO&CC&C1=CC=CC=C1&C1=CC=CC=C1&CC&&&C&FCF&&CF&&
COC1=C(OC)C=C(C2=NC3=C(C=C(Br)C=C3)C(C3=CC=CC=C3)N2CC(=O)NN)C(OC)=C1&&&
CC&C1=CC=CC=C1&CN&NC=O&CC&CN&N&NC=O&CC^CN^NC1=NC=CC=C1&&&CN&C1=CC=CC=C1&CC&C&FCF&&CF&&
CC&C1=CC=CC=C1&CO&CO^CBr^CC&&CBr^C=NNC=O&&&C&CC&&CC^CC&NC=O&CN&C1=CC=CC=C1&CN&NC=O&CC&&&
CC&CO&CO&C&C=O&&CC^C1=CSC=C1&CC&C1=CC=CC=C1^CC&&C^CN^CC&&&C^CC^CF&C^CO&CF^CF&&&&CF&CF&&&CF&&
CO&CO&C1=CC=CC=C1&CO&CO^CO&&CO^CN&&NC=O&CC&CN&C1=CC2=C(C=CS2)[NH]1&CC&O=CO&CO&&&
O=C(NN1C=NC2=CC=CC=C2C1=O)C1=CC=C(Br)C=C1&&&
CO&CO&C&C=O&&CC^C1=CSC=C1&CC&C1=CC=CC=C1^CN&&&&
CC(=NN=C(N)SC1CC(=O)N(C2=CC(Cl)=CC=C2)C1=O)C1=CC=CS1&&&
CC&C1=COC(CN2C=CC=C2)=C1&CC&&CC^O=CCCl&&&
CC&C1=CC=C(N2N=CC3=C2N=C(C2=CC=CS2)C=C3)C=C1&CC&&CC^O=CO&&&
CC&C1=CC=C2NCCC2=C1&C=O&&C=O&CN^CC&CO&CO&C1=CC=CC=C1&&&
CN1N=C(C2=CC=C(Cl)C=C2)N=C2C1=NC(=O)N(C)C2=O&&&
CC&C1=COC(CN2C=CC=C2)=C1&CC&&CC^O=CCCl&&&
CC&C1=COC=C1&CC&C&CC&NC=O^CN^CN&N&CC&NC=O&C1=COC=C1&CC^CN&&CN&C1=CC=CC=C1&C1=CC=C2[NH]N=NC2=C1&CO&&&CO&&&
C1=CC=NC=C1&CS&CS&CC&C&C=O&&CN^CN&C1=NON=C1&C[NH3+]&[NH4+]&[NH2+]=O&&[NH3+][O-]&&
O=C(CCl)N=C1SC=CN1CC1=C(Cl)C=C(Cl)C=C1&&&
CC&C1=CC=CC=C1&CC&&CS^S&O=S&&O=S&NS^C1CNCCN1&CN&C&C=O&&CC^C1=CC=CC=C1&CN&C1CCNC1^C[NH3+]&&[NH4+]&[NH2+]=O&&[NH3+][O-]&&
CN&O=C(NC1=CC2=C(C=C1)[NH]C=N2)C1=CC=CC=C1&CCl&&&
CC1=CC=C(C(=O)CSC2=NN=C(CNC3=C(C)C=C(C)C=C3)N2CC2=CC=CO2)C=C1&&&
C1=CC=CC=C1&CC&CC&CN&N&CN&CC^CN^CC&C&C1=CC=CC=C1&C=O&&&&CC^CCl&&&
CCC1=CC=C(S(=O)(=O)N=C2C=C(NC3=CC=C(C(=O)O)C=C3)C(=O)C3=CC=CC=C23)C=C1&&&
C1COCCN1&CN&CC&C1=CN=CNC1&CN&CC^CC^C&C1=CC=CC=C1^C1=CC=CC=C1^C=O&&&CBr&&CN&&NN&&&
CO&CO&C1=CC=CC=C1&CN&NC=O^CO^CC&CO^CO^ClC1=NN=C(Cl)C=C1&&&CO&&&&&
CC&C1=CC=CC=C1&CO&CO^CC^CC&&&C&C=O&&CN^CN&C1=CC=CC=C1&CC&C^CN^C=O&CN&&CO^C&&&C=O&&CC^CO&CO&C1=CC=CC=C1&CC&&CC&&
CC(C)C1=CC=C(N)C=C1&CN&CC=O&CS&O=C(O)C1=CC=C(CN2C(S)=NC3=C(SC=C3)C2=O)C=C1&&&
CC1=C(Br)C=CC(N)=C1&CN&CC=O&CO&CS(=O)(=O)C1=CC=C2N=NN(O)C2=C1&&&
CC&C&CC&&CC^CC&C&CC&O=CO^CN^CO&NC=O&C&CC&CCC&C1=C[NH]C=N1&&CC^CC&&&NC=O&CN&CC&C1=CC=CC=C1&CC&CN&NC(=O)O&CO&C&CCC&&CC&&
C1=CC=CC=C1&CC&CN&CN&C&C=S&&CN^NN&CN&C&C=S&&CN^CN&C1=CC=CC=C1&CC&C&CF&&CF&CF&&
COC1=CC=CC=C1CCNC(=O)C(=O)NCC1OCCN1S(=O)(=O)C1=CC2=C(C=C1)OCCO2&&&
CC&C&CC&&CO^CO&C1=CC=CC=C1&CC&C=N&NN&CN&C&C=O&&CC^C1=C[NH]N=N1&CN&C1=NON=C1^CC^CN&CN&&&N&CN&&CN^C1=CC=CC=C1&&&
COC1=CC=CC(C(C(=O)NCC2CCCO2)N(C(=O)CN2N=NC3=CC=CC=C32)C2=CC=C(NC(C)=O)C=C2)=C1&&&
CC&CO&CO&C1=CC=CC=C1&CC&C1=CCNC1&C=O&&CN^C1=CSC=N1^CO^CC&&CC^C^CC^C&C=O&&&C=O&&CO&CC^CO&C1=COC=C1&&&CC&&&
C1=CC=CC=C1&CC&CN&N&N[SH](=O)=O&CS^CN^C1=CC=CC=C1&CC&CCl&C1=CC=CC=C1&&&CC&O=CO&&&
CCC1=C(C)SC(N)=C1C=O&CN&C1COCCN1^CN&&COC1=CC=CC=C1CC=O&&&
CC&O=C(COC1=CC=CC=C1)NN=CC1=CC=CO1&C[NH3+]&O=[NH+][O-]&&&
CC(C)C&CO&CO&C&C=O&&CN^CN&CCC=O&CO&O=C1C=CC2=C(C=C(O)C=C2)O1&&&
CC&C1=CC=CC=C1&CN&CN&C&C=O&&CC^CN&N&CN&&CN^C&C=O&&CC^C1=CC=NC=C1&CN&CN&C1=CC=CC=C1&CC&C&CF&&CF&CF&&
CC1=C(OCC(=O)NC(CC2=C[NH]C3=CC=CC=C23)C(=O)O)C=CC2=C1OC(=O)C1=CC=CC=C12&&&
CC&O=C1CC(C2=CC=CC=C2)C2=C(C=CC=C2)N1&CC&&CF&&
CC1=CC=C(S(=O)(=O)N=C2C=C(NC3=CC=CC(C(=O)O)=C3)C(=O)C3=CC=CC=C23)C=C1&&&
CC&C1=CC=CC=C1&CC&&CC&CS^O=CN1CCN([SH](=O)=O)CC1^CC^CC&&&O=C1C=CC2=CC=CC=C2[NH]1&&&
CO&CO&C1=CC=CC=C1&CC&C=C&CC&C&C=O&&CC^C1=CC=CC=C1&CBr&&CO^CO&C&C=O&&CC^C1=COC=C1&&&
CC&C&CC&&CO^CO&C1=CC=CC=C1&CN&CN^CCl^C&&CCl^C=O&&&&CC^CS&CS&CC&C&C=O&&CN^CN&C1=CC=CC=C1&CC&C&CF&&CF&CF&&
CO&CO&C&C=O&&CC^CC&C1=CC=C2OCCNC2=C1&CN&C&C=O&&CC^C=C&CC&C1=CC=CC=C1&&&
CC&C1=CC=CC=C1&CS&S&O=S&&O=S&NS^C1CNCCN1&NS&S&O=S&&O=S&CS^C1=CC=CC=C1&C1=COCCO1&&&
CC(C)CN(CCC(=O)O)CC(C)C&&&
CC1=CC=C([SH](=O)=O)C=C1&NS&C1CNCCN1&NS&O=[SH](=O)C1=CC2=C(C=C1)OCCO2&&&
O=C(O)C1=CC=CC=C1NS(=O)(=O)C1=CC([N+](=O)[O-])=C(NNC(=S)NC2=CC=C(OC(F)F)C=C2)C=C1&&&
CN&N&NC(=O)C1=NOC=C1&CC^CN^CO&CC&CO&CC&C1=CC=CC=C1&C1=CC=CC=C1&CC&&&C&FCF&&CF&&
O=C=C1C(=O)N1C1=CC(Cl)=CC=C1O&CO&O=CC1=CC=CO1&&&
CC&C&C=NNC=O&CC^CC^C1=CC=CC=C1&CN&CCl&O=[N+]([O-])C1=N[NH]N=N1&&CCl&&&&
O=CCN1N=NC2=CC=CC=C21&CN&N&CN&CC1=CC=CS1^CN&&O=CCC1=CC=CO1&CN&CN&CC1=CC=CO1&&&
CC1=CC=C(S(=O)(=O)N2CCN(S(=O)(=O)C3=CC4=C(C=C3)OCCO4)CC2)C=C1&&&
C1=CC=CC=C1&CC&CN&C1=C[NH]N=C1&CC&C=O^CC&&C1=CC=NC=C1&&&
O=C(OC1=CC=C(Br)C=C1C(=O)C=CC1=CC=CC=C1F)C1=CC=CO1&&&
CO&CO&C1=CC=CC=C1&CO&&CC^O=CNN1C=NC2=C(C=CS2)C1=O&CC&C1=CSC=C1&&&
CNC(=O)C(=O)NCCN(C)C&CC&O=S(=O)(C1=CC=CC=C1)N1CCOC1&CO&CO&&&
CC(C)CN(CCC(=O)O)CC(C)C&&&
O=C(C1=CC=CO1)N(CC1=CC=C([N+](=O)[O-])C=C1)C1=CC=C(Br)C=C1&&&
CO&CO&O=C(CSC1=CC=CC=C1)ON=CC1=CC=CC=C1&CN&&CO^CO&&&
CC1=CC(C)=C(NC(N)=S)C=C1&CN&C&CC(Cl)(Cl)Cl&&CN^CN&CC1=CC=CC=C1C=O&&&
CC1=CC=C(C2CC(C3=CC=CS3)=NN2C(=O)CCl)C=C1&&&
CO&CO&C1=CC=C(C2=NC3=C(C=CC=C3)C(C3=CC=CC=C3)N2)C=C1&CBr&&CN^CC(=O)NN^CO&&CO^CO&&CO&&&
CO&CO&C1=CC=CC=C1&CO&CO^CO&&CO^CC&&C1=NC2=C(C=CC=C2)CN1&CBr&&CC^C1=CC=CC=C1^CN&&CC&NNC=O&&&
FC1=CC=C(S)C=C1&CS&CC=O&CN&NC1=CC2=C(C=C1)C(=O)NC2=O&&&
CC12C(=O)N(C3=CC(F)=CC=C3)C(=O)N1C(C1=CC=C(F)C=C1)C1C(=O)NC(=O)C12&CN&C1CCCCC1&&&
COC1=C(OC)C=C(C2=NN(S(=O)(=O)C3=C(F)C(F)=C(F)C(F)=C3F)C(N)=C2)C=C1&&&
CO&CO&C1=CC=CC=C1&CC&C1=C[NH]N=C1^CO^CC&&&C1=COCC1^CC^C1=CC=CC=C1&C&&&CF&&CF&CF&&
CC&C1=CON=C1&CC&&CN^NS&S&O=S&&O=S&CS^C1=CC=CC=C1&CN&CN&C&C=O&&CC^C1=CC2=C(C=C1)OC=C2&CCl&&CC&&
CC1=CC=CC=C1[SH](=O)=O&NS&CN&COC1=C(CC2=CN(C)C3=C2C=C(N)C=C3)C=CC(C=O)=C1&CN&C&C=O&&CO^CO&C1CCCC1&&&
CCC1=CC2=C(C=C1)N(CC)C(=O)C2N&CN&CC=O^CN&&C1COCCN1&&&
CN&O=S(=O)(C1=CC=CC=C1)C1CONC1C1=CC=C(OCC2=CC=CC=C2)C=C1&CO&CO^CO&&CO&&&
C1=CC=CC=C1&CC&C^CN^CF&NS^CC&CF^S&C&&CF^O=S&CF&&&&O=S&CF&CS&CF^C1=CC=NC=C1&&&CBr&&CN&&
CC1CCN(C2=NN3C(CCC(=O)NCCCOC(C)C)=NN=C3C=C2)CC1&&&
C1=CC2=C(C=C1)OCCO2&CN&CN&C&C=O&&CC^C1=COC=N1&CC&C1=CC=CC=C1&&&
CC&CN&C1=NN=C[NH]1&CS&CS^CC^CC&CO&C&CO&C=O&C1=CC=CC=C1&&CC&&C&CC&&CC&CC&&
O=S1(=O)CC2=C[NH]N=C2C1&CN&NC=O^CN^CC&C1=CC=CC=C1&C1=CC2=C(C=C1)OCO2&CCl&&&&&
O=C(CN1N=NC2=CC=CC=C21)C1=CC=CC=C1&CBr&&&
CC1=NC(C2=CC=C(S(=O)(=O)N3CCN(C4=CC=CC=C4)CC3)C=C2)=CO1&&&
CC(C)CC(NC(=O)C1=C(C(=O)NCC2=CC=C(CNC(=O)OC(C)(C)C)C=C2)[NH]C=N1)C(=O)OC(C)(C)C&&&
CS&O=C(O)NC1=NC(S)=NS1&CO&CC&C1=CC=CC=C1&CCl&&&
CC&C1=CC=CC=C1&C1=CNCC1&C=O&&CN^CN^CN^C&CC&C=O&CN&&CC^C1COCCN1&&&&&
C1=CC=CC=C1&CC&C^CO^C=O&&&&CN^NN&C1CSCN1&C=O&&C=C^CC^C=S^C1=CC=CC=C1&&&CO&&&
COC1=CC=C(NC(=O)CC2C(=O)NCCN2C(=O)NC2=CC=C(C(F)(F)F)C=C2)C=C1&&&
CCN1N=C(C2=CC=CC=C2)N=C2C1=NC(=O)N(C)C2=O&&&
CC&C1=CC=CC=C1&CC&C&C=O&&CC^[O-][N+]1=C2C=CC=CC2=C[NH]1&C[NH3+]&O=[NH+][O-]^CN&&CC&CC&NC=O&&&
CC&C1=CC=CC=C1&CS&S&O=S&&O=S&NS^CN&C&C=O&&CC^C1=CC=CC=C1&CC&CC^CO^C1=C[NH]C=C1&CO&CN&&&&C1=CC=CC=C1^CN&CN&C&C=O&&CO^CO&C1CCCC1&&&
CC1=CC(N2CCN(C(=O)CCS(=O)(=O)C3=CC4=C(C=C3)SC(C)C(=O)N4)CC2)=C(C)C=C1&&&
CC&C&CC&&CC^CN&N&CC(C)CN&&CN^CC&CC&O=CO&&&
CC&C1=CC=CC=C1&CC&&CS^S^CC^O=S&&CC&O=S&&&NS^C1CNCCN1&CN&C&C=O&&CC^C1=CC2=CC=CC=C2NC1&C=O&&&
O=S(=O)(C1=CC=CC(NC(=S)N2CCN(C3=CC=CC=C3)CC2)=C1)C(F)F&&&
CO&CO&C1=CC=CC=C1&CC&C^CO^C=N&CO&NO^CN&&CO&&&C&C=O&&CC^CS&CS&C1=CC=CC=C1&&&
O=[SH](=O)N1CCOC1&CC&CN^CS^NC(=O)C(N)=O&C1=CC2=C(C=C1)OCCO2&CN&&&CC&CC&C1=CC=CC=C1&&&
CC&C1=CCOC=C1&C=O&&C1=CC=CC=C1^CO&CO&C&C=O&&CC^C1=COC=C1&&&
CC&C&C=O&&CN^CN&C1=CC2=C(C=C1)NCC2&CCl&&C=O&CN^CC&CN&C1COCCN1&&&
C1COCCN1&CN&CC&C1=NC2=C(C=CC=C2)CN1&CBr&&CC^C1=CC=CC=C1^CN&&CC&NNC=O&&&
CC1SC2=C(C=C(S(=O)(=O)CCC=O)C=C2)NC1=O&CN&CC1=CC(N2CCNCC2)=C(C)C=C1&&&
CC&C1=CC=CC=C1&CC&C&C=O&&CN^CN&C&C=C&C^CS^CCl&S&&CCl^O=S&&&&O=S&CS^C1=CC=CC=C1&&&
C1=CC=CC=C1&CO&&CC^CC1=C(O)C=CC(Cl)=C1^CCl&&&&
CC&CO&CO&C1=CC=CC=C1&CN&NC=O&CC&CS&O=C1C=CN=C(S)[NH]1&CN&N[SH](=O)=O&CS&C1=CC=CC=C1&CC&&&
CC&C&CCC&&CO^O=CO&CC&C&CC&CC^CN^C1=CC=CC=C1&NC=O&&&CC&C1=C[NH]C=N1&CC&NC=O&CN&C&CC&CC^CC^C1=CC=CC=C1&O=CO&&&CO&CC&C1=CC=CC=C1&&&
CC&C&C=O&&CN^CN&C1=CC2=C(C=C1)NCC2&CF&&C=O&CN^CC&CN&C1COCCN1&&&
CCCC&CC&O=C(NC1CCCC1)C(C1=CN=CC=C1)N(C(=O)C1=CC=CO1)C1=CC=CC=C1&&&
CC&CN&N&CN&C1=CC=CC=C1^NS&&S&O=S&&O=S&CS^C1=NN=CS1&CN&CN&C&C=O&&CC^C1=CC=CC=C1&CO&CO&&&
C1=CC=CC=C1&CC&C&CC&C1=CC=CC=C1^CN&&CN&C&C=O&&CC^CO&CO&C&C=O&&CC^CC&CC&C1=CC=C2[NH]C=CC2=C1&&&
CC&C1=CC=CC=C1&CN&SC1=NN=C[NH]1&CS&CC^CC^NC=O&CC&CN&C1=C[NH]C=C1&C1=CC2=C(C=C1)OCO2&CN&&&&&
CC&C1=CC=CC=C1&CN&C1=NN=C[NH]1&CS&CS^CC^CC&CC&C&C1=C[NH]C=C1&C=O&CN&&CN&&CN&C1=CC2=C(C=C1)OCO2&&&
CC(=O)NC1=C(OC(C)=O)C2=NON=C2C(OC(C)=O)=C1&&&
CO&CO&C1=CC=CC=C1&CN&N&NC=O&CC^CN^CCl&CC&&&O=C1C=CC2=CC=CC=C2[NH]1&&&
CC(=O)N1C=C(NC2=CC=C(Cl)C=C2)C2=CC=CC=C21&CN&O=CCCl&&&
C1CCSC1&C1=C[NH]N=C1&CN^S^C1=CC=CC=C1^CN^O=S&CCl&CN&&O=S&&C&&&C=O&&CC^C1=CC=CC=C1&C1=COCO1&&&
CO&CO&C1=CC=CC=C1&CC&C&C=O&&CO^CO&C1=CC=NC=C1&&&
CC&C1=CC=CC=C1&CCl&&CO^CO&C&CC&&CC^C&C=O&&CN^CN&C1=CC=CC=C1&CS&S&O=S&&O=S&NS^CN&C1=NCCN=C1&C1=CC=CC=C1&&&
CS&CS&C1=CC=CC=C1&CN&NC=O&CC&CC&C1=CC=CC=C1&C[NH3+]&O=[NH+][O-]&&&
COC1=C(O)C=CC(C=NNC(=O)CN)=C1&CN&O=CC1=CC=CC=C1^C=C&&CC1=CC2=C(C=C1)OCO2&&&
C1CNCCN1&CN&CC^CN^C=C&O=C1CCC(=O)N1&CC&CN&C1=CC=CC=C1&CC&&&C1=CSC=C1&&&
CC&CC&CC&CO&CO&C1=CC=CC=C1&CCl&&CC^CO&O=[SH](=O)NO&CS&C1=CC=CC=C1&CN&NC=O&CC&&&
CC&C1=CC=CC=C1&CBr&&CN^NC=O&CC&CO&ON1N=NC2=CC=CC=C21&CS&S&O=S=O&&CS&&
CC1=CC(C(=O)CCl)=C(C)N1CC1=CC=CO1&&&
C1=CC=CC=C1&CC&C1=CSC=C1&CN&NC=O^CC^CC&O=CO&C=C&&&CC&C1=CSC=C1&&&
O=C(CC1=C(F)C=CC=C1Cl)NCCCN1C=CN=C1&&&
CO&CO&O=C(CSC1=CC=CC=C1)ON=CC1=CC=CC=C1&CN&&CO^CO&&&
CC&C1=CC=CC=C1&CO&CO^CBr^CC&&CBr^C=NNC=O&&&C&CC&&CC^CC&NC=O&CN&C1=CC=CC=C1&CN&NC=O&CC&&&
CO&CO&C1=CC=CC=C1&CC&C=C&CC&C&C=O&&CC^C1=CC=CC=C1&CBr&&CO^CO&C&C=O&&CC^C1=COC=C1&&&
CC&CC&C1=NC=C2C3=C(CCCC3)SC2=N1&CC&&CN^C1CNCCN1&CN&C&C=O&&CC^CCl&&&
CO&CO&C1=CC=CC=C1&CC&O=CO&CO&C1=CC=NC=C1&&&
CC&O=C(C1=CC(=O)[NH]C2=CC=CC=C12)N1CCN(C2=CC=CC=C2)CC1&CC&&&
CC&C1=CC=C(C2=C[NH]N=C2C2=CC=CC=C2)C=C1&CO&C=C(C)CO^CO&&&&
CC(C)OC1=C(Cl)C=C(Cl)C(NC(=O)CSCC(=O)NC2=CC=CC(C(F)(F)F)=C2)=C1&&&
CC&CC&C1CCCCC1&CN&C1CNCCN1&CN&C1=CC=CC=C1&C[NH3+]&[NH4+]&[NH2+]=O&&[NH3+][O-]&&
CC&CN&N&CC(C)C1=C(C(=O)NN=CC2=C(O)C=C(N)C=C2)N=NN1C1=NON=C1N&&CN^CC&&&
CC&C1=CC=CC=C1&CC&C&C=O&&CN^CN&C1=NN=CS1&CS&S&O=S&&O=S&NS^CN&C1=CC=CC=C1&CC&&&
CC(C)C1=CC=C(N(C(=O)C2=CSN=N2)C(C(=O)NC2CCCC2)C2=CN=CC=C2)C=C1&&&
CN1CCN2C3=C(C=C(N)C=C3)CC3(C(=O)NC(=O)NC3=O)C2C1&&&
CN(C)C1=NC(C2=NC3=CC=CC=C3S2)=NC(N)=N1&&&
CC&CC&CN&C1=N[NH]N=N1&CN&CN&C&C=O&&CC^CO&CO&C1=CC=CC=C1&CC&C1CCCCC1&&&
CC&C&CC&&CO^CO&C1=CC=CC=C1&CCl&&CCl&CN^NC=O&CC&CS&CS&CC&NC=O&CN&C1=CC=CC=C1&CC&C&FCF&&CF&&
CC(=O)N(C1=CC=C(C(F)(F)F)C=C1)S(=O)(=O)C1=CC=C(N2C(=O)CCC2=O)C=C1&&&
CCC&CC&O=C(NC1CCCC1)C(C1=CN=CC=C1)N(C(=O)C1=CSN=N1)C1=CC=CC=C1&&&
CC1=CC=C(C(=O)C2=C3C=CC(C(F)(F)F)=CC3=[N+]([O-])N2CCC(N)=O)C=C1&&&
CC&C1=CC=CC=C1&CC&&CN^NC1=NC=CC(N2CCOCC2)=N1&CN&&C[NH3+]^O=[NH+][O-]&&&
C1=CC=CC=C1&CC&C^CO^C=O&&&&CN^NN&C1CSCN1&C=O&&C=C^CC^C=S^C1=CC=CC=C1&&&CO&&&
CC&CC&C1CCCCC1&CN&C1CNCCN1&CN&C1=CC=CC=C1&C[NH3+]&O=[NH+][O-]&&&
O=C(NC(=S)NC1=CC2=C(CCC2)S1)C1=CC=CC=C1&CC&C#N&&&
O=C(CC1=CC=C(S(=O)(=O)N2CCOCC2)S1)NC1=CC=C(C2=CC=CC=C2)S1&CC&NC=O&&&
CC&CC&C1=CC=CC=C1&CN&CN&C&C=O&&CC^C1CCNCC1&NS&S&O=S&&O=S&CS^C1=CC2=C(C=CC=C2)NC1&C=O&&&
CC&C1=CC=CC=C1&CN&CN^CC^C1=NN=CS1&&&CS&CS&CC&C&C=O&&CN^CN&C1=CC=NC=C1&CC&C^CCl^CF&&&&CF&CF&&
C[NH3+]&C1=CC=C2[NH+]=CC=CC2=C1&CBr&&C[O-]&&
CC&CO&CO&C1=CC=CC=C1&CN&NC=O&CC&CS&O=C1C=CN=C(S)[NH]1&CN&N[SH](=O)=O&CS&C1=CC=CC=C1&CC&&&
CC1NC(=O)C2=C(NCCCCCNC(=O)CNC1=O)C(I)=CC([N+](=O)[O-])=C2&CC&NC=O^CC&&CC(N)=O&&&
C=C(C)COC1=CC(O)=C(C2=N[NH]C(C)=C2C2=CC=CC=C2)C=C1&&&
CC&CO&O=CO&CC&C1=CSC=C1&CN&&CC^C^CC^CC(F)(F)F&C1=CC=CC=C1&&CC&&C^CO^FCF&&&&CF&&
CC&CO&O=CO&CC&O=[SH](=O)N1C=CC2=C1C=CC=C2&CC&&CC^O=CO^CO&&&CS^C1=CC=CC=C1&CC&&&
CC&CC&CC&CC&CN&C1=NC2=C(CNCN2)[NH]1&C=O&&C=O&CN&CC^CN&C1CNCCN1&CN&CC&C1=CC=CC=C1&&&
CC&C1=CCOC=C1&C=O&&C1=CC=CC=C1^CN&CN&C&C=O&&CC^CC&C1=CC=CC=C1&C[NH3+]&[NH4+]&[NH2+]=O&&[NH3+][O-]&&
CN&O=C(NC1=CC2=C(C=C1)[NH]C=N2)C1=CC=CC=C1&CCl&&&
CNC&CN&CC&CN&CN&O=CC=O&CN&CN&CC&C1COCN1&NS&COC1=CC=C([SH](=O)=O)C=C1&&&
CC&C1=CC=CC=C1&CC&&CN^NC1=NN=C(S)S1&CS&CC&NC=O&CN&C1=CC=NC=C1&CCl&&CC^C&FCF&&CF&&
COC(=O)CO&CO&O=C(CN1C=CC2=C(C=CC=C2)C1=O)NCC1=CC=CC=C1&&&
CO&CO&C1=CC=CC=C1&CN&N&NC=O&CC^CN^CCl&CC&&&O=C1C=CC2=CC=CC=C2[NH]1&&&
O=CCC1=C(F)C=CC=C1Cl&CN&CN&CCCN1C=CN=C1&&&
CO&CO&CC&CN&CN&C&C=O&&CC^C&CC&C1=CC=CC=C1^CN^CO&N&CO&CN&&&CC^CN^C1=CSC=C1&C&&&C=O&&CC^CN&C1CNN=N1&C1=CC=CC=C1&&&
CC&C1=CC=CC=C1&CC&&CS^S^CC^O=S&&&&O=S&NS^C=N&C1=CCCCC1&C=O&&CN^CN^C1=CC=CC=C1^C1=CC=CC=C1&&&CC&C&C=O&&CO&&
COCCNC=O&CC&O=C(CN1N=NC2=CC=CC=C21)N(CC1=CC=CC=C1)CC1=CC=CS1&&&
CC&CC&CC&CO&CO&C1=CC=CC=C1&CC&C&C=O&&CO^CO&C1=CC=NC=C1&&&
CC&C1=CC=CC=C1&CN&NS&S&O=S&&O=S&CS^C1=NN=CS1&CN&CN&C&C=O&&CC^C1=CC=CC=C1&CCl&&&
CC1=CC=C(NC(=O)CN(C)C(=O)C2=CC=CN=C2NC2=CC=CC(C(F)(F)F)=C2)C=C1&&&
CC(C)O&CO&O=C(NN=CC1=CC=CC=C1)C1=C(CNC2=CC=CC=C2)N(C2=NON=C2)N=N1&CN&&CN&&
CO&CO&C1=CC=CC=C1&CO&CO^CC^C&O=CN1CCC=N1&CF&CC&&CF^CCl^CC&&&&C1=CSC=C1&&&
CC&C&CC&&CC^C1=CC=CC=C1&CN&NC=O&CC&CS&O=C1[NH]C(S)=NC2=C1SC=C2&CN&CC&C1=CC=CC=C1&CC&O=CO&&&
CC&CO&O=CO&CC&C1=CC2=C(N=CC3=C2CCCC3)O1&CN&&CC^CC&C&CC&&CC&&
CC&C1=CC=CC=C1&CC&&CS^S^CC^O=S&&&&O=S&NS^C=N&C1=CCCCC1&C=O&&CN^CN^C1=CC=CC=C1^C1=CC=CC=C1&&&CC&C&C=O&&CO&&
CC1=NC2=C3C(=CC=CC3=CC=C2)N1C&&&
CO&CO&O=CO&CC&O=[SH](=O)N1C=CC2=C1C=CC=C2&CC&&CC^O=CO^CO&&&CS^C1=CC=CC=C1&CC&&&
CC(C)C1=CC=C(N)C=C1&N&CN&O=CC1=CC=CO1^CN&&O=CCC1=CN=CC=C1&CN&CN&C1CCCC1&&&
CC&CC&CC&CN&CN&C&C=O&&CN^N&CN&C1CSCN1^NO^C=S&&&&NN^C=N^C^CC&CC&C1=CC=CC=C1&&CC^CN&&&N&CN&&CN&&
CC(C)O&CO&O=C(CSCC(=O)NC1=CC=CC=C1)NC1=CC=CC=C1&CC&FC(F)F^CCl&&&CCl&&
CC&C1=COC=C1&CC&C1=NNCC1&CC&C1=COC=C1^CN&&C&C=O&&CC^CCl&&&
C1=CC=CC=C1&CC&C^C1=CSC=N1^C=O&&&&CO&&
O=CN1CCNCC1&CN&C1=CC=CC=C1^CC^CN&C1=CC=CC=C1&NC=O&CCl&CC&&&C1=CC=CC=C1&C[NH3+]&O=[NH+][O-]&&&
CN&N&CN&&CN^CC&CN&NC(=O)C(N)=O&CN&CC&O=[SH](=O)N1CCOC1&CS&C1=CC=CC=C1&CO&CO&&&
CN&C1=NC=NNC1&CC&C1=CC=NC=C1^C1=NCNCC1&&C=O&&C=O&CN&&
CN&C1=C[NH]N=C1&CCl&&CC^C&C=O&&CN^CN&C1=CC2=C(C=C1)OCO2&&&
CC(=O)N1C=C(N(C(=O)CCl)C2=CC=C([N+](=O)[O-])C=C2)C2=CC=CC=C21&&&
CO&CO&O=C(NCC1=CC=CO1)C(C1=CC=CC=C1)N(CC1=CC=CO1)C(=O)CN1N=NC2=CC=CC=C21&&&
O=C1NC(=O)N(C2=CC=CC=C2)C(=O)C1=CC1=CN(CC(=O)N2CCOCC2)C2=CC=CC=C12&CF&&&
C1CCCCC1&CC&C1=CC=CC=C1&CS&S&O=S&&O=S&NS^CN&C1=CC=CC=C1&CC&C&C=O&&CO&&
CC=O&CN&NC1=CC=C(N)C=C1&N&CN&O=CCN1N=NC2=CC=CC=C21^CN&&COC1=CC=C(CC=O)C=C1&CN&CN&CC&C1CCOC1&&&
CC&O=C1CSC2=C(C=CC=C2)N1&CS&S&O=S=O&&CS^CC&CC&O=CN1CCNCC1&CN&C1=CC=CC=C1&CC&&CC&&
O=C(OC1=CC2=C(C=C1)C=CC(=O)O2)C1=CC=CS1&&&
NC1=CC=C([SH](=O)=O)C=C1&NS&O=[SH](=O)C1=CC=C(Br)C=C1^NS&&NC1=NC=CS1&&&
CCC1=CC=CC=C1&CN&N&CN&O=CCCl^CN&&CCC1=CC=CC=C1&&&
O=C(CN1N=NC2=CC=CC=C21)C1=CC=CC=C1&CCl&&&
CC&C1=CC=CC=C1&CN&N#CC1C=CNC1&CC&C1=CC=CC=C1^CC&&C#N^CC&&C#N^CN&&&&
CN&C1CNCCN1&C1=CNCCC1&C1=CC=CC=C1&CN^C1CNCNC1&&C=O&&C=O&C=O&&
C1=CC=CC=C1&CCl&&CCl&CC^CN&C1=CSCN1&C=N&CN&C&C=O&&CC^CCl&&&
CC&C1=COC=C1&CC&C&CC&C^CN^C=O&N&&CN^CN&CN&C1=CC=CC=C1^CN^CC&CO&C&C1=COC=C1&CO&C=O&&&&&&CC^CN&C1=CC=C2[NH]N=NC2=C1&&&
NC1=CC=CC(C(F)(F)F)=C1&CN&C&C=O&&CN^CN&CC&CN&CN&O=CC1=C(O)C=CC(O)=C1&CO&CC(F)(F)F^CO&&CC(F)(F)F&&&
C1=CC=C(C2NC(CN3CCOCC3)=NC3=C2C=CC=C3)C=C1&CBr&&CN^CC(=O)NN&&&
COC1=C(O)C=CC(C=NNC(=O)CN)=C1&CN&O=CC1=CC=CC=C1^C=C&&CC1=CC2=C(C=C1)OCO2&&&
C1=CC=CC=C1&CC&C^C1=CSC=N1^C=O&&&&CO&&
NC1=C(S(=O)(=O)NC2=CC(C(F)(F)F)=CC(C(F)(F)F)=C2)C=C(Br)C=N1&&&
CC&C&CC&&CC^CN&NS&S&O=S&&O=S&CS^C1=CC=CC=C1&CC&CC&CC&C&C=O&&CN^CN&C1=CC=CC=C1&CCl&&CO^CO&C1=CC=CC=C1&&&
CCS(=O)(NC1=CC=C(S(=O)(=O)NC2=NC=CC(C(F)(F)F)=C2)C=C1)C1=CC=C(NC(=O)C2=CC=CC=C2)C=C1&&&
CC=O&CN&NC1=CC=C(N)C=C1&N&CN&O=CCN1N=NC2=CC=CC=C21^CN&&COC1=CC=C(CC=O)C=C1&CN&CN&CC&C1CCOC1&&&
CC&C1=CC2=NN=CN2N=C1N1CCCCC1&CC&CC&CC&NC=O&CN&CC&CC&CO&CO&C&CC&&CC&&
CC&C1=CC=CC=C1&CN&C1CCNC1&C=O&&C=O&CN^N&CN&CC^CN^C1=C[NH]N=C1&C&CC&C=S&&CN&CN&CC^CN&&&C1=CC=CC=C1&CCl&&&
COC1=C(O)C=CC(C2C(S(=O)(=O)C3=CC=CC=C3)CON2C)=C1&CO&COC1=CC=C(C)C=C1&&&
C1=CC=CC=C1&CO&&CC^CC1=C(O)C=CC(Cl)=C1^CCl&&&&
CC1=CC=CS1&C=C&O=C1CSC(=O)N1&CN&CC=O&CN&NC1=CC(O)=C(C(=O)O)C=C1&&&
CC&C1=COC=C1&CC&C=C&C1CNCNC1&C=O&&C=S&C=O&CN^C1=CC=CC=C1&CO&CO&&&
O=C(NN=CC1=CC=NC=C1)C1=CC(S(=O)(=O)NC2=CC=C(Cl)C=C2)=CC=C1&&&
CN&CN&C1=COC=N1&CC&C1=CC=CC=C1^CP^CCl&P&&&O=P&&CP^C1=CC=CC=C1^CP&&C1=CC=CC=C1&&&
C1CCNCC1&CN&C&C=S&&CC^C1=COC=C1&CC&C1=CC=CC=C1&CCl&&&
CC(C)C=O&CN&CC(=NNC(=O)C1=CC(Cl)=C(Cl)C=C1)C1=CC(N)=CC=C1&&&
O=C(NC(=S)NC1=CC=CC=C1)C(C1=CC=CC=C1)C1=CC=CC=C1&CC&O=CO&&&
COC1=C(OC(F)F)C=CC(C2CC(C3=CC=CS3)=NN2C(=O)CCl)=C1&&&
CC&C&C=O&&CN^CN&C1=CC2=C(C=C1)NCC2&CBr&&C=O&CN^CC&CN&C1COCCN1&&&
CN1N=C(C2=CC=CC=N2)N=C2C1=NC(=O)N(C)C2=O&&&
CC(C)CCC=O&CO&CO^CN^CC(C)C&CN&&&O=CC1=C(C=O)[NH]C=N1&CN&CN&O=CCCC1=CC=CC=C1&CO&CO&CC1=CC=CC=C1&&&
CC1=CC=CS1&C=C&O=C1CSC(=O)N1&CN&CC=O&CN&NC1=CC(O)=C(C(=O)O)C=C1&&&
CC&CC&CC&CO&CO&C1=CC=CC=C1&CC&CO^CCl^NO&&&NS&S&O=S&&O=S&CS^C1=CC=CC=C1&CN&CN&C&C=O&&CC&&
CC&NC=O&CN&C1=CC=CC=C1&CN&N&NC=O&CC^CN^CN&C&C1=CC=C2[NH]N=NC2=C1&CC&&&C1=CC=CC=C1^CC^CO&NC=O&CO&CN&&&CC&C1CCOC1&&&
O=C(O)C1=CC(C2=CC=C(C=NNC(=O)C(O)(C3=CC=CC=C3)C3=CC=CC=C3)O2)=C(Cl)C=C1&&&
CC&C1=COC=C1&CC&C&CC&C^CN^C=O&N&&CN^CN&CN&C1=CC=CC=C1^CN^CC&CO&C&C1=COC=C1&CO&C=O&&&&&&CC^CN&C1CNN=N1&C1=CC=CC=C1&&&
CC&C1NCC2C1CN1CNCC21&C=O&&C=O&CN^C1=CC=CC=C1^CC^CF&C1=CC=CC=C1^C=O&&CF&&C=O&&&CN^C1CCCCC1&&&
C1=CC=CC=C1&CC&C1=CN=CNC1&C=O&&CS^CS^CC^CC&C#N&C&&&C=O&&CN^CN&C1=CC=CC=C1&CO&CO&C&CF&&CF&CCl&&
C1=CC=C(NC2=CC=CC3=NON=C23)C=C1&C[NH3+]&O=[NH+][O-]^CS&&N[SH](=O)=O&&&
CC&CN&N&CN&CC^CN&&C&C=O&&CC^CN&C1=CC=C2[NH]C=CC2=C1&CC&C=C&C1CNCNC1&C=O&&C=O&C=O&CN^C1=CC=CC=C1&CF&&&
CC&C1=CC=CC=C1&CC&C&C=O&&CC^CS&CS&C1=NN=C[NH]1&CN&CC^CC^C1=COC=C1&CN&&&CN&C1=CC=CC=C1&CC&&CC&&
C1=CC=CC=C1&CC&C^CN^CF&NS^CC&CF^S&C&&CF^O=S&CF&&&&O=S&CF&CS&CF^C1=CC=NC=C1&&&CBr&&CN&&
CC&CO&CO&C1=CC=CC=C1&CN&CN&C&C=O&&CC^CS&CS&C1=CN=CNC1&C=O&&CN^NS&S&O=S&&O=S&CS^C1=CC=CC=C1&CC&&&
O=C1C(=O)N(CC2COC3=CC=CC=C3O2)C2=CC=CC=C12&&&
CC&C1=CC=C2C(=C1)COC1=C2C=CC=C1&C=O&&CO^CO&CC&C&C=O&&CN^CN&C&CC&CC^CC^C1=CC=C2[NH]C=CC2=C1&C&&&C=O&&CO&&
CC&CO&CC1=CC=C(C(=O)C2=C(O)C(=O)N(C3=NC(C)=C(C=O)S3)C2C2=CC=C(O)C=C2)O1&CO&CO&&&
CC&C1=CC=CC=C1&CN&NC(=S)NC=O^CC^CC&O=CO&C1=CC=CC=C1&&&CC&CO&CO&C1=CC=CC=C1&&&
O=C(C1=CC(=O)[NH]C2=CC=CC=C12)N1CCN(C2=CC=CC(C(F)(F)F)=C2)CC1&&&
CO&CO&C1=CC=CC=C1&CO&CO^CC&&CN&CN&CC&CC&C1=CC=C2[NH]C=CC2=C1&&&
CC&CC&C1=CC=CC=C1&CS&O=C1C=CC(=N[SH](=O)=O)C2=CC=CC=C12&CN&CN&C1=CC=CC=C1&CC&O=CO&&&
COC1=CC=CC=C1N1CCN(CC(O)COC2=CC=CC3=CC=CC=C23)CC1&&&
CC&CC&C&CC&C1=CC=CC=C1^CC&&C&C=O&&CN^CN&C1=CC=CC=C1&CC&C&CF&&CF&CF&&
CC&C&CCC&&CO^O=CO&CC&C&CC&CC^CN^C1=CC=CC=C1&NC=O&&&CC&C1=C[NH]C=N1&CC&NC=O&CN&C&CC&CC^CC^C1=CC=CC=C1&O=CO&&&CO&CC&C1=CC=CC=C1&&&
CC1=CC=C(C(=O)C2=C3C=CC=CC3=[N+]([O-])N2CCC(N)=O)C=C1&&&
C1=CC=CC=C1&CC&C&CC&C1=CC=CC=C1^CN&&CN&C&C=O&&CC^CO&CO&C&C=O&&CC^CC&CC&C1=CC=C2[NH]C=CC2=C1&&&
NC1=CC=CC(C(F)(F)F)=C1&CN&C&C=O&&CN^CN&CC&CN&CN&O=CC1=C(O)C=CC(O)=C1&CO&CC(F)(F)F^CO&&CC(F)(F)F&&&
O=C(CCl)N1N=C(C2=CC=CS2)CC1C1=CC=CO1&&&
CC&NC=O&CN&O=C1CC2=C(C=CC=C2)N1&CF&&CN^CC&CN&C1COCCN1&&&
COC1=CC2=C(C=C1)C=C(C1(C)NC(=O)N(CC(=O)NCC3=CC=CO3)C1=O)C=C2&&&
CC&C&C=O&&CN^CN&C1=CC=CC=C1&CN&N&CN&C^CN^CC&C&C1=CC=CC=C1^CC^C=O&CO&C&&CC^CO&C=O&CN&&&&CN^C1CNN=N1&CN&C1=CC=CC=C1&CC&&&C1CCOC1&&&
CO&CO&C&C=O&&CC^CC&C1COCCN1&CN&C^C1=CC=CC=C1^C=O&&&&CC^C=C&CC&C1=CC=CC=C1&&&
C1=CC=CC=C1&C1CNN=N1&CN&CC&C&C=O&&CN^NN&C=N&CC&C1=CSC=C1&&&
CCC1=C(C)SC(N)=C1C=O&CN&C1COCCN1^CN&&COC1=CC=CC=C1CC=O&&&
CC1=CC=C(S(=O)(=O)N=C2C=C(NC3=CC=CC(C(=O)O)=C3)C(=O)C3=CC=CC=C23)C=C1&&&
CC&C&C=NN=C(N)S&CS^CC^O=C1CCC(=O)N1&C1=CSC=C1&CN&&&C1=CC=CC=C1&CCl&&&
SC1=CC=CC=N1&CS&CC=O&CN&NC1=NON=C1[N+](=O)[O-]&&&
C1=CC=CC=C1&CC&C#N^CC&&CS&O=CNC1=NN=C(S)S1&CC&C1=CC2=C(C=C1)SC=N2&&&
C1=CC=CC=C1&CC&C^CN^FCF&N[SH](=O)=O^CC&CF^CS&C&&&C1=CC=NC=C1&FCF&CN&&CF&CBr&&&&
CCC&CO&O=C1C(Cl)=CC(P(=O)(O)O)C=C1Cl&CO&CCC^CN&&NS&O=[SH](=O)C1=CC=C(Cl)C=C1&&&
CC12C(=O)N(C3=CC(F)=CC=C3)C(=O)N1C(C1=CC=C(F)C=C1)C1C(=O)NC(=O)C12&CN&C1CCCCC1&&&
COC1=CC=C(CC(=O)NC(C)C2=NN=C(SCCOC3=CC=C(OC)C=C3)N2C)C=C1&&&
CCC1=CC(=O)OC2=C1C=CC(OC(=O)C1=CC=CO1)=C2&&&
O=S(=O)(NC1=CC=CC=C1)C1=CN=CC=C1&CC&FC(F)F^CBr&&&CN&CC^FC(F)F&&&
CC&C1=CC=CC=C1&CC&C=C&CC&C&C=O&&CC^C1=CC=CC=C1&CBr&&CO^CO&C&C=O&&CC^C1=COC=C1&&&
NC1=CC=CC=C1C(=O)O&NS&O=[N+]([O-])C1=C(NNC(=S)NC2=CC=C(OC(F)F)C=C2)C=CC([SH](=O)=O)=C1&&&
C1=CC=CC=C1&CC&C1=CN=CNC1&C=O&&CS^CS^CC^CC&C#N&C&&&C=O&&CN^CN&C1=CC=CC=C1&CO&CO&C&CF&&CF&CCl&&
CC&C1=CC=CC=C1&CC&CN&O=C1CSC2=C(C=CC=C2)N1&CC&NC=O&CN&CC&CN&C1COCCN1&&&
CC&CC&C1=CC=CC=C1&CN&CN&C&C=O&&CC^CN&N&CN&C1=CC=CC=C1^NS^CO&S&CO&O=S&CC&&O=S&&&CS^C1=CNCNC1&C=O&&C=O&CC&&
C1=CC=CC=C1&CN&N[SH](=O)=O^CC^CS&O=CO&C1=CC=CC=C1&&&C[NH3+]&O=[NH+][O-]^CN&&NNC(N)=S&CN&C1=CC=CC=C1&CO&CO&C&CF&&CF&&
CN&N&CN&&NS^S&O=S&&O=S&CS^C1=CC=CC=C1&CN&CN&C&C=O&&CC^CS&CS&C1=CC2=C(C=C1)N=CC=C2&&&
CO&CO&C1=CC=CC=C1&CC&C&C=O&&CN^CN&C1=NCCS1&C1=CC=CC=C1&&&
NC(=O)CCN1C(C(=O)C2=CC=C(Cl)C=C2)=C2C=CC=CC2=[N+]1[O-]&&&
COC1=C(NC(=O)CSC2=NC3=C(C(C)=CS3)C(=O)[NH]2)C=C(C)C=C1&&&
CC&CO&CO&C&C=O&&CC^C1=CSC=C1&CC&C1=CC=CC=C1^CC&&C&C^CC^CN^CC&&&C^CC&&CC&&C&CC&&
CC1=CC(=O)OC2=C1C=CC(OC(=O)C1=CC=CO1)=C2&&&
CC(N)=O&CN&C1=CC2=NON=C2C=C1&CO&CC(=O)O^CO&&CC(=O)O&&&
C1=CC=CC=C1&CCl&&CC^CN&O=CN=C1[NH]C=CS1&CC&CCl&&&
CC1=C(Cl)C=C(NC(=O)NC2=CN=CC=C2)C=C1&&&
CC&O=C(CN1CCCC2=C1C=CC=C2)N1CCC2=C(C1)C1=C(C=CC=C1)[NH]2&CC&&CF&&
O=C(NN=CC1=CC=NC=C1)C1=CC(S(=O)(=O)NC2=CC=CC=C2)=CC=C1&CCl&&&
CC&C1=CC2=C(C=C1)C1=C(CCCC1)[NH]2&CN&CC&C&CC&CN^CO^C1CCCNCC1&&&&&
COC1=CC(OC)=C(OC)C=C1C&C=C&O=C1COC2=C1C=CC(O)=C2&CO&CC=O&CN&C1=CC=C2CNCCC2=C1&CC&O=CO&&&
CC(C)C1=CC=C([SH](=O)=O)C=C1&NS&NC1=CC=C(SC(F)F)C=C1&&&
O=C(C=CC1=CC([N+](=O)[O-])=C(Cl)C=C1)NCC1=CN=CC=C1&&&
O=CN1CCOCC1&CC&CN&C1=CC=C2[NH]C=CC2=C1&CC&C=C1C(=O)NC(=O)NC1=O&CN&C1=CC=CC=C1&CF&&&
CC&C1=CC=CC=C1&CN&NC=O^CO^CC&CO&CS&&&O=C1[NH]C(S)=NC2=C1C=CS2&CC&&&
CC&CN&N&NS(=O)(=O)C1=NN=C(NC=O)S1&CC^CN^C1=CC=CC=C1&C1=CC=CC=C1&CO&&&CO&&&
CC(C)C&CO&CO&CC=O&CN&CN&O=CC1=C(C=O)[NH]C=N1&CN&CN&C1=CC=C(CC2=CC=CC=C2)C=C1&&&
O=C1CCC(=O)N1&CN&C1=CC=CC=C1&CO&O=CO^CCl^CC&&&C1=COC=C1&&&
COC=O&CC&O=C(NC1=CC=CC=C1)C1=CC=C(NC(=O)C2=CC=CO2)C=C1&&&
COC1=CC=CC=C1C(=O)NC1=NC2=CC=CC=C2S1&&&
CC&CN&N&CC(C)C1=C(C(=O)NN=CC2=C(O)C=C(N)C=C2)N=NN1C1=NON=C1N&&CN^CC&&&
CC&CO&CO&C1=CC=CC=C1&CN&N&N[SH](=O)=O&CS^CN^C1=CC=CC=C1&CC&&&O=C1C=CC2=C(C=CC=C2)[NH]1&CC&&&
CC1=CC=C(C2=NN(C(=O)CCl)C(C3=CC=CO3)C2)O1&&&
CO&O=CO&CC&C1=CC=CC=C1&CN&NC=O&CC&C1=CC2=C(C=C1)OCCCO2&&&
CC&C1=CC=CC=C1&CN&C1=NN=C[NH]1&CS&CS^CC^CC&CC&C&C1=C[NH]C=C1&C=O&CN&&CN&&CN&C1=CC=CC=C1&C1=COCO1&&&
CC(C)C&CO&CO&CC=O&CN&CN&O=CC1=C(C=O)[NH]C=N1&CN&CN&C1=CC=C(CC2=CC=CC=C2)C=C1&&&
CC&CN&SC1=NN=C[NH]1&CS&CC^CC^C&CO&C=O&CO&&CC^C1=CC=CC=C1&C&&&CCC&&CC&&
CC(C)C&CO&CO&C&C=O&&CN^CN&CC1=CC=C(C)C=C1&CN&CN&O=CC1=C(C=O)[NH]C=N1&CN&CN&O=CCCC1=CC=CC=C1&CO&CO&CC1=CC=CC=C1&&&
NC(=S)N1CCNCC1&CN&C1=CC=CC=C1^CN&&C1=CC=CC=C1&CS&S&O=S=O&&CS^C&CF&&CF&&
C1=CC=CC=C1&C1CCCC1&C=N&NN^C1=CC=CC=C1^CN&&&C1=CC=CC=C1&CCl&&CC^C&C=O&&CO&&
CN&C1=C[NH]N=C1&CCl&&CC^C&C=O&&CN^CN&C1=CC2=C(C=C1)OCO2&&&
O=C1C2=C(C(C3=CC=CC=C3)=N[NH]2)C(C2=CC=CC=C2)N1CC1=CC=CO1&CO&&CF&&
CC&C1=C[NH]C=C1&CN&CC^CC^C1=COC=C1&&CC&&C&C=O&&CC^CCl&&&
CC&CC&O=C1C2C3C(=O)N(C4CCCCC4)C(=O)C3C(C3=CC=CC=C3)N2C(=O)N1C1=CC=CC=C1&CF&&CF&&
CO&CO&O=C(NC1=CC=CC=C1)N1CCN(S(=O)(=O)C2=CC=CC=C2)CC1&CO&CO&&&
CN&N&CN&&CN^CC&CN&CN&C&C=O&&CC^C&C=O&&CN^CN&CC&C1COCN1&NS&S&O=S&&O=S&CS^C1=CC=CC=C1&CO&CO&&&
O=C(C=CC1=CC([N+](=O)[O-])=C(Cl)C=C1)NCC1=CN=CC=C1&&&
CC&C1=CC=CC=C1&CBr&&CN^NC=O^CBr^CC&&&CO&ON1N=NC2=CC=CC=C21&CS&S&O=S=O&&CS&&
CO&CO&O=C(OC1=CC=CC=C1C(=O)C=CC1=CC=CC=C1)C1=CC=CO1&CBr&&&
CC&CC&CC&NC1=NON=C1N1C=CN=N1&CC&C=NNC=O&CC&C1=CC=C2C=CC=CC2=C1&CO&CO&&&
CC&C1=CC=CC=C1&CN&N#CC1C=CNC1&CC&C1=CC=CC=C1^CC&&C#N^CC&&C#N^CN&&&&
CCC1=NC(N2CCNCC2)=C2C3=C(CC(C)CC3)SC2=N1&CN&O=CCCl&&&
CC&C1=CN=CNC1&CN&CC^CC^C&C1=CC=CC=C1^C1=CC=CC=C1^C=O&&&CBr&&CN&&NN&&&
CC&NC=O&CN&O=C1CC2=C(C=CC=C2)N1&CCl&&CN^CC&CN&C1COCCN1&&&
CO&CO&C1=CC=CC=C1&CC&C=C&C1CSCN1&C=O&&C=S&CN^CC&CC&C&C=O&&CN^NN&CN&C&C=O&&CC^C1=CC=CC=C1&CO&CO&&&
CC1=CC=C(C(=O)OC2=CC3=C(C=C2)N(C)C=N3)C=C1&&&
COC1=C(OC)C=C(C2=NN(S(=O)(=O)C3=C(F)C(F)=C(F)C(F)=C3F)C(N)=C2)C=C1&&&
CO&CO&C1=CC=CC=C1&CC&C=C&C&CC&C#N^CC&&C1=CC=C2[NH]C=CC2=C1&&&
CC&C&CC&&CO^OP&P&O=P&&CP^C^OP^CN&CO&NS^C1=CCC=CC1^C&S&C=O&CC&O=S&&CCl&CC&O=S&CCl&&&CS&&C1=CC=CC=C1&CCl&&&
CO&CO&C1=CC=CC=C1&CN&N&CN&CC^CN^C1=CCNCC1&C&C=O&C=O&&C1=CC=CC=C1&CC&&CCl&&&
CC&C&C=O&&CN^C1=CC=C2[NH]C=CC2=C1&CN&N&CN&C1=CC=CC=C1^CN^CCl&C&&&C=O&&CC^CCl&&&
CC(C)C1=CC=C(NC(=O)CSC2=NC3=C(SC=C3)C(=O)N2CC2=CC=C(C(=O)O)C=C2)C=C1&&&
CS&O=C(O)NC1=NC(S)=NS1&CO&CC&C1=CC=CC=C1&CCl&&&
CC&CC&C&CC&&CC^C1=CC=CC=C1&CN&N&NC=O&CC^CN^C1=COC=C1&C&&&CC&C1=CC=NC=C1^CC&&NC=O&CN&C1CCCC1&&&
CC&C1=CC=CC=C1&CC&&CS^S&O=S&&O=S&NS^C1CNCCN1&CN&C&C=O&&CC^C1=CC=CC=C1&CN&C1CCNC1^C[NH3+]&&[NH4+]&[NH2+]=O&&[NH3+][O-]&&
CS&O=C(O)NC1=NC(S)=NS1&CO&CC&C1=CC=CC=C1&CCl&&&
CO&CO&O=C(NC1=NC2=CC=CC=C2S1)C1=CC=CC=C1&&&
C1=CC=CC=C1&CC&C^CO^C=O&&&&CN^NN&C1CSCN1&C=O&&C=C^CC^C=S^C1=CC=CC=C1&&&CO&&&
NC1=CC2=NN(C3=CC=CC=C3)N=C2C=C1Cl&&&
CC&CO&CO&C1=CC=CC=C1&CN&NC=O&CC&CS&O=C1C=CN=C(S)[NH]1&CN&N[SH](=O)=O&CS&C1=CC=CC=C1&CC&&&
CC1NC(=O)C2=C(NCCCCCNC(=O)CNC1=O)C(I)=CC([N+](=O)[O-])=C2&CC&NC=O^CC&&CC(N)=O&&&
CS&CS&O=C(CC1=CC=CC=C1)NC1=CC=CC=C1&C[NH3+]&O=[NH+][O-]&&&
CC&C1=COC=C1&CC&C1=NNCC1&CC&C1=COC=C1^CN&&C&C=O&&CC^CCl&&&
CC1=CC=C(CN2C(=O)CSC3=C2C=C(C(=O)NCCN2CCOCC2)C=C3)C=C1&&&
C1=CC=CC=C1&C1CCCC1&C=N&NN^C1=CC=CC=C1^CN&&&C1=CC=CC=C1&CCl&&CC^C&C=O&&CO&&
CO&CO&NC1=CC(C=O)=C(Cl)C=C1&CN&O=CCC1=CC=CC=C1[N+](=O)[O-]&&&
CC(C)O[PH](=O)OC(C)C&CP&O=C1C=CC(NS(=O)(=O)C2=CC=CC=C2)C=C1&CCl&&CCl&CCl&&
C1=CC=C2[NH]N=NC2=C1&CN&CC&NC=O&N&CN&CC^CN^C1=CSC=C1&C&&&CC&C1=COC=C1^CC&&NC=O&CN&CC&C1=COC=C1&&&
CO&CO&NC1=C(C=O)C=C(C2=CC=CC=C2)S1&&&
CC&C1=CC2=C(C=CC=C2)OC1&C=O&&CN^CN&C&C=O&&CC^CC&C1=CC=CC=C1&C[NH3+]&[NH4+]&[NH2+]=O&&[NH3+][O-]&&
O=C(C1=CC=CO1)N(CC1=CC=CC=C1)C1=CC=CC=C1&C[NH3+]&O=[NH+][O-]^CBr&&&&
CCCC=O&CO&CC1=CC(=O)OC2=C1C=CC(O)=C2&&&
CO&CO&CC=O&CO&O=CCN1C=CC2=C(C=CC=C2O)C1=O&CN&CN&CC1=CC=CC=C1&&&
CC1=CC=C([SH](=O)=O)C=C1&NS&C1CNCCN1&NS&O=[SH](=O)C1=CC2=C(C=C1)OCCO2&&&
CC&O=C1CSC2=C(C=CC=C2)N1&CS&S&O=S=O&&CS^CC&CC&O=CN1CCNCC1&CN&C1=CC=CC=C1&CC&&CC&&
CC&C1=CC=CC=C1&CC&&CS^S^CC^O=S&&CC&O=S&&&NS^C1CNCCN1&CN&C&C=O&&CC^C1=CC2=CC=CC=C2NC1&C=O&&&
CCCN1N=NC(N)=N1&CN&CC=O&CO&OC1=CC=C(C2CCCCC2)C=C1&&&
CC1=CC=CC=C1NC1=NN=C(S)S1&CS&CC=O&CN&NC1=C(Cl)C=C(C(F)(F)F)C=N1&&&
CO&CO&O=S(=O)(NC1=CC=CC=C1)C1=CC2=C(C=C1)OC(NC1=CC3=C(C=C1)OCCO3)=N2&&&
O=C(C1=CC(=O)[NH]C2=CC=CC=C12)N1CCN(C2=CC=CC=C2)CC1&&&
O=C(CN1N=NC(C2=CC=CC=C2NC(=O)C2=CC=CC=C2F)=N1)NCC1=CC=CO1&&&
CC&C1=CNC=NC1&CN&&C^C1=CCCC=C1&&C1=CC=CC=C1&&
CC&C&C1CNCN1&C=O^CC&C=O^C1=CC2=C(C=C1)C=CC=C2&&CN^CO&CC&CO&C&&&C=O&&CN^CN&CC&C1=COC=C1&&&
CCN1C(C)=NN=C1S&CO&OC1=CC=CC=C1^CS&&CC(=O)C(C)(C)C&&&
C1=CC=CC=C1&CN&CN^CC^C&C&C=O&CF&&CN&CF^CN&&CF^CC&&&CN&CN&C&C=O&&CC^C1=CC=CC=C1&CO&CO^CO^CC&CO&C&CC&CF&C&&CF^CF&&CF&CF&&&CF&&
COC1=CC=CC=C1N(C(=O)CN1N=NC2=CC=CC=C21)C(C(=O)NCC1=CC=CO1)C1=CC=C(C)O1&&&
CO&CO&CC&CN&CN&C&C=O&&CC^C&CC&C1=CC=CC=C1^CN^CO&N&CO&CN&&&CC^CN^C1=CSC=C1&C&&&C=O&&CC^CN&C1CNN=N1&C1=CC=CC=C1&&&
CC&C1=CNCCCCCNCCNCCNC1&C=O&&C=O&C=O&CC^C^CC^C=O&CC^C1=CC=CC=C1&CN^C&CI&&&C=O&&C[NH3+]&CN^[NH4+]&&&[NH2+]=O&&[NH3+][O-]&&
CC(=O)NC1C(=O)N(CCN2CCOCC2)C2=C1C=C(Br)C=C2.Cl&&&
CC(N)=O&CN&O=C1CC2=C(C=CC=C2)N1CCN1CCOCC1&CCl&&&
CC1=CC=C(C2CC(C3=CC=CS3)=NN2C(=O)CCl)C=C1&&&
C1=CC=CC=C1&CC&C&CC1=CC=CC=C1&&CC^NC(=S)NC=O&CN&C1=CC=CC=C1&CC&O=CO&&&
CCC&CO&CC1=C(C(=O)NN=CC2=CC=C(O)C=C2)N=NN1C1=NON=C1N&CN&CNC1=CC=CC=C1&&&
COC1=CC=CC=C1C=CC(=O)C1=CC(Br)=CC=C1OC(=O)C1=CC=CO1&&&
O=C(CN1N=NC2=CC=CC=C21)C1=CC=CC=C1&CCl&&&
CN&O=C(NN=CC1=CC=CC=C1)C1=C(CNC2=CC=CC=C2)N(C2=NON=C2)N=N1&CN&&CO^CO&&&
CCOC=O&CC&O=S(=O)(C1=CC=CC=C1)N1C=CC2=C1C=CC=C2&CO&&CC^O=CO^CC&&&CC&&
CC1=CC=CC=C1&CN&N&CN&CC1=CC=C(C(=O)O)C=C1^NS&&O=[SH](=O)C1=CC=C(Cl)C=C1&&&
CC&C1=CC=CC=C1&CC&&CO^CO&CC&NC=O&CN&C1=CC=CC=C1&CN&NC=O^CC^CC&O=CO&CO&&&CO&CC1=C(C)C=CC=C1&&&
CC&CC&C1=NN=CS1&CN&NS&S&O=S&&O=S&CS^C1=CC=CC=C1&CN&CN&C&C=O&&CC^C=C&CC&C1=CC=CC=C1&CF&&&
CC&CC1CC2=C(CO1)SC1=C2C(=O)N(N)C=N1&CC&C1=CC=C2OC=CC2=C1&&&
O=[N+]([O-])C=CC1=CN(CC2=CC=CC=C2)C2=CC=CC=C12&&&
O=C(CCl)N=C1SC=CN1CC1=CC=CC=C1Cl&&&
O=C(C1=CC(=O)[NH]C2=CC=CC=C12)N1CCN(C2=CC=CC=C2)CC1&&&
CC&C1=CC2=C(C=C1)NCCCCCNCCNCCNC2&C=O&&C=O&CI&C[NH3+]^[NH4+]^C=O^[NH2+]=O&&CC&[NH3+][O-]^C^CC&&C=O&CC&&CN^C&&&C=O&&CN&&
CC&CC&CC&CO&CO&C1=CC=CC=C1&CC&C&C=O&&CO^CO&C1=CC=NC=C1&&&
CC&C&CC&&CC&CC^C1=CC=CC=C1&CN&CN&C&C=O&&CC^CS&CS&C1=NNCN1&C=O&&CN^C1=CC=NC=C1&&&
CCOC=O&CC&O=C1NC2=C(C=CC(C(=O)N3CCCCC3)=C2)SC1=CC1=CC=CC=C1&CC&&&
CN1CCN2C3=C(C=C(N)C=C3)CC3(C(=O)NC(=O)NC3=O)C2C1&&&
CC(N)=O&CN&O=C(NCC1CCCO1)C(C1=CC=CC=C1)N(C(=O)CN1N=NC2=CC=CC=C21)C1=CC=CC=C1&CO&CO&&&
COC1=CC=C(C=O)C=C1&CO&OC1=CN=CC=C1&&&
O=C(NCC1=CC=CO1)C(C1=CC=CO1)N(CC1=CC=CS1)C(=O)CN1N=NC2=CC=CC=C21&&&
CO&O=CO&CC&C1=CC=CC=C1&CN&NC=O&CC&C1=CC2=C(C=C1)OCCCO2&&&
CC&CC&O=C1CSCC(=O)N1&CN&CC=O^CC^CN&CC&NC1=CC=C(C=O)C=C1&&&CO&CO&CC&&&
CC&C1=CC=CC=C1&CS&S&O=S=O&&CS^C&C=C&CCl^CN&&NC=O&CC&C1=CC=CC=C1&&&
CC(=O)C1=C(N2CCCC2)[NH]C(C2=CC=CC=C2)=C1&&&
CC&CO&NC1=CC=C(O)C=C1&N&CN&CC1=CC2=C(C=C1)C=C(C)C(=O)[NH]2^NS&&O=[SH](=O)C1=CC=CC=C1&&&
CC1=CC=CC=C1NC1=NN=C(S)S1&CS&CC=O&CN&NC1=C(Cl)C=C(C(F)(F)F)C=N1&&&
C1=CC=CC=C1&CC&O=C1C=CN=C(S)[NH]1&CC&C#N^CS&&CC&NC=O&CN&C1=CC=CC=C1&CO&CO&C&CF&&CF&CCl&&
CC&C1=CC=CC=C1&CC&&CN^NC1=NN=C(S)S1&CS&CC&NC=O&CN&C1=CC=NC=C1&CCl&&CC^C&FCF&&CF&&
CO&CO&C1=CC=CC=C1&CC&C&C=O&&CN^CN&C1=NCCS1&C1=CC=CC=C1&&&
OC1=CN=CC=C1&CO&O=CC1=CC=C(Cl)C=C1&&&
C1=CC=NC=C1&CS&CS&CC&C&C=O&&CN^CN&C1=NON=C1&C[NH3+]&[NH4+]&[NH2+]=O&&[NH3+][O-]&&
CC(C)(C)C1=CC=C(C=O)C=C1&CN&NC1=CC=C([SH](=O)=O)C=C1&NS&NC1=NC2=CC=CC=C2N=C1&&&
O=C(CCl)N=C1SC=CN1CC1=CC=CC=C1Cl&&&
NC(=NS(=O)(=O)C1=CC(C(F)(F)F)=CC(C(F)(F)F)=C1)C1=CC=C(Cl)C=C1&&&
CC(C)CN(CCC(=O)O)CC(C)C&&&
CC&O=C(COC1=CC=CC=C1)NC1=CC=C(S(=O)(=O)NC2=NC3=CC=CC=C3N=C2)C=C1&CCl&&CC&&
CC&C&CC&&CC^CC&C&CC&C^CN^C=O&CN&&CO^C&CO&C=O&C&&CC^CC&C1=C[NH]C=N1&&CC^CC&&CC^C&&&C=O&&CN^CN&C&CC&CC^CC^C1=CC=CC=C1&C&&&C=O&&CO^CO&CC&C1=CC=CC=C1&&&
CC&C1=COC=C1&CC&C&C=O&&CC^O=C1C=CCN1&CO&&CC^C1=CC=CC=C1^CN^CO&CC&CO&C1=CC=NC=C1&C&&&CC&&CC&&
O=C(CC1=CC=CC=C1)NC1=CN=CC=C1&CCl&&CCl&&
C1=CC=CC=C1&CC&C&CC&C1=CC=CC=C1^CC&&C&C=O&&CN^CN&C&C=S&&CN^CN&C1=CC=CC=C1&CC&C&C=O&&CO&&
C1=CC=CC=C1&C1CNN=N1&CN&CC&C&C=O&&CC^C1=CC=CC=C1&CCl&&&
CC&CC&C1=CC2=C(C=C1)NCC2&C=O&&CN^CN^CN^C&CC&C=O&CN&&CC^C1COCCN1&&&&&
CC&CN&N&CCN&&CN^C1=CC=CC=C1&CO&&CC^C=NNC=O&CC&NC1=NON=C1N1C=CN=N1&CC&C&CC&&CC&&
COC1=CC=C(C=C(C#N)C2=C[NH]C3=CC=CC=C23)C=C1&&&
CC1=CC=C(N2C(S)=NN=C2CC2=CC=CN2C)C=C1&CS&CC=O&CN&NC1=CC2=C(C=C1)OCO2&&&
CC&C1=COC=C1&CC&C=C1C(=O)NC(=S)NC1=O&CN&C1=CC=CC=C1&CO&CO&&&
O=C(NC1=CC=CC=C1)C1=CN(C2=CC=CC=C2)N=C1C1=CC=CC=C1&CCl&&CC^O=CO&&&
CN&O=C1N=C2[NH]N=CN=C2C(=O)[NH]1&CC&C1=CC=NC=C1^CN&&&&
S=C1[NH]N=C(C2=CC=CO2)N1N=CC=CC1=CC=CC=C1&C[NH3+]&O=[NH+][O-]&&&
CC&CC&O=C(NC1CCCC1)C(C1=CN=CC=C1)N(C(=O)C1=CC=CO1)C1=CC=CC=C1&&&
O=CN1CCNCC1&CN&C1=CC=CC=C1^CC&&O=C1C=CC2=CC=CC=C2[NH]1&&&
CO&CO&C1=CC=CC=C1&CN&CN&C&C=O&&CC^CC&C1CNCCN1&C=O&&CN^C&C=O&&CN^CN&C1=CC=CC=C1&CC&C&CF&&CF&CF&&
COC1=CC=CC(CC=O)=C1&CN&NC1=CC=C(F)C=C1^CN&&N&CN&O=CCN1N=NC2=CC=CC=C21^CN&&C1CC1&&&
C1=COCO1&C1=CC=CC=C1&CC&C=C&C1CSCN1&C=O&&C=N^NS&S&O=S&&O=S&CS^CC&C1=CC=CC=C1&&&
CO&CO&O=C1C(=CNC2=CC=CC=C2)CCC2=CC=CC=C12&&&
CC(C)C&CO&CO&CC=O&CN&CN&O=CC1=C(C=O)[NH]C=N1&CN&CN&C1=CC=C(CC2=CC=CC=C2)C=C1&&&
O=C(O)C1=CC=C(N2N=C(C3=CC=CC=C3)CC2C2=CC=CC=C2)C=C1&&&
C1=CSC=C1&CC&C1=CSC=N1&CN&CN&C&C=O&&CC^C1=CC=CC=C1&CCl&&&
CC(=O)N1C=C(N(C(=O)CCl)C2=CC=C([N+](=O)[O-])C=C2)C2=CC=CC=C21&&&
O=CN1CCNCC1&CN&C1=CC=CC=C1^CC^CC&O=C1C=CC2=CC=CC=C2[NH]1&C&&&FCF&&CF&&
CC&C1=CC=CC=C1&CN&NC=O&CC&CN&N&NC=O&CC^CN^NC1=NC=CC=C1&&&CN&C1=CC=CC=C1&CC&C&FCF&&CF&&
COC1=CC(O)=C(C2=N[NH]C(C(F)(F)F)=C2C2=CC3=CC=CC=C3O2)C=C1&&&
O=C(CC1=CC=CC=C1)NCCCN1C=CN=C1&CCl&&CF&&
O=C(O)C1=CC2=C(C=C1)N=CS2&&&
C1=CC=CC=C1&CC&C1=NC2=CC=CC=C2CN1&CBr&&CN^CC^CC^C&C1=CC=CC=C1&C=O&&&&CN^NN&&&
C1=CC=CC=C1&CC&CN&CN&C&C=S&&CN^NN&CN&C&C=S&&CN^CN&C1=CC=CC=C1&CC&C&CF&&CF&CF&&
CC&C&C=O&&CN^CN&C1=CC2=C(C=C1)NCC2&CBr&&C=O&CN^CC&CN&C1COCCN1&&&
NC(=O)CCN1C(C(=O)C2=CC([N+](=O)[O-])=CC=C2)=C2C=CC=CC2=[N+]1[O-]&&&
CC&CO&CO&C1=CC=CC=C1&CN&CN&C&C=O&&CC^CS&CS&C1=CN=CNC1&C=O&&CN^NS&S&O=S&&O=S&CS^C1=CC=CC=C1&CC&&&
CC&C&CC&&CO^CO&C1=CC=CC=C1&CCl&&CCl&CN^NC=O&CC&CS&CS&CC&NC=O&CN&C1=CC=CC=C1&CC&C&FCF&&CF&&
CCC1=CC2=C(C=C1)N(CCN1CCOCC1)C(=O)C2NC(C)=O.Cl&&&
CN&O=C1N=C2[NH]N=CN=C2C(=O)[NH]1&CC&C1=CC=CC=C1^CN^CCl&&&&&
CC&C1=CSN=C1&CS&S^CC^O=S&C#N&&O=S&&&CS^C&C=N&NN^CC^CN&C#N&C1=CC=CC=C1&&&CC&C&CF&&CF&CF&&
C1=CC=CC=C1&C1=CCCC=C1&CN&&CC^C^CC^CC&C&C^CC^CC&CF&C^CO^C^CC&CF^CF&&&CF&C^CO&CF&CF&CF^CF&&&&&&CF&CF&CF&&&&&CF&&
CO&CO&NC1=CC=C(C=O)C=C1&CN&NC1=CC=C(C=O)C=C1&CN&O=CC1=CC=CO1&&&
C1CCNC1&C=O&&C=O&CN^C1=CC=CC=C1&CCl&&CO^CO&C&C=O&&CC^C1=COC=C1&&&
C1CNCCN1&CN&C1=CC=CC=C1^CN^CN&C&CN&C=O&C&&CC^C=O&C1=CC=CC=C1&&CC^CCl&C1=CC=CC=C1&&&C[NH3+]&[NH4+]&[NH2+]=O&&[NH3+][O-]&&
CC&C&C=O&&CN^CN&C1=CC=CC=C1&CN&N&CN&C^CN^CC&C&C1=CC=CC=C1^CC^C=O&CO&C&&CC^CO&C=O&CN&&&&CN^C1CNN=N1&CN&C1=CC=CC=C1&CC&&&C1CCOC1&&&
CC1=CC(O)=C(Br)C=C1Br&CO&CC(=O)NN=C(C)CC=O&CN&NC1=CC=C(N)C=C1&CN&CC=O&&&
CO&CO&O=C(NC1=CC=CC=C1)C1=CC=NN=C1&CO&CO^CO&&CO^CCl&&&CCl&&
COC1=CC=C(N)C=C1&N&CN&O=CCN1N=NC2=CC=CC=C21^CN&&C&C1CCCCC1&&CC^C&C=O&&CN^CN&C1CCCC1&&&
CC1=C(C)C=C(O)C=C1&CO&CC=O&CN&NC1=CC=C(C(=O)O)C=C1N&CN&CC=O&CO&CC1=C(C)C=C(O)C=C1&&&
C1=CCCC=C1&C1=C[NH][NH+]=C1&[NH3+][O-]&&CN^CC^CC^CC&C&C&C=O&C=O&&CC&CN^C1=CC=CC=C1&&&CCl&&&
CC&C1=CC=CC=C1&CC&C=C&CC&C&C=O&&CC^C1=CC=CC=C1&CBr&&CO^CO&C&C=O&&CC^C1=COC=C1&&&
CO&CO&C1=CC=CC=C1&CN&N&CN&CC^NS^C&S&C=O&O=S&&CN&O=S^CN&&CS^C1=CC=CC=C1&C1=CC=CC=C1&CCl&&&&CC^C&C=O&&CO^CO&&&
CC1=CC=C(C)C=C1&C=C&CC(=O)C1=CC(Br)=CC=C1O&CO&O=CC1=CC=CO1&&&
CC&C&C=O&&CN^CN&C1=CC=CC=C1&CN&N&CN&C^CN^CC&C&C1=CC=CC=C1^CC^C=O&CO&C&&CC^CO&C=O&CN&&&&CN^C1CNN=N1&CN&C1=CC=CC=C1&CC&&&C1CCOC1&&&
CC1=CC=C(C2=NN(C3=CC=CC=C3)C=C2N)C=C1&CN&O=CCCl&&&
CC1=CC(NC2=NC=NC3=CC=CC=C23)=C(O)C=C1.Cl&&&
CC(C)(C)OC=O&CC&O=C(NCCC1=CC=CC=C1)C1=C(C(=O)NCC2=CC=CC=C2)[NH]C=N1&CC&CNC(=O)OC(C)(C)C&&&
CC&C1=COC=C1&CC&C&CC&NC=O^CN^CN&N&CC&NC=O&C1=COC=C1&CC^CN&&CN&C1=CC=CC=C1&C1=CC=C2[NH]N=NC2=C1&CO&&&CO&&&
CC&CC&C1=CC=CC=C1&CS&S&O=S&&O=S&NS^C=N&C1=CCCCC1&C=O&&CN^CN^C1=CC=CC=C1^C1=CC=CC=C1&&&CC&C&C=O&&CO&&
CC&C1=CC=CC=C1&CN&CN&O=C1C=CC=N[NH]1&CCl&&CN^C1C2CC3CC1CC(C2)C3&CC&CC&O=CO&&&
CC&O=C1C=CC2=C(C=CC=C2)O1&CO&O=CO&CC&C1=COC=C1&&&
CC&NC=O&CN&C1=CC=CC=C1&CN&N&NC=O&CC^CN^CN&C&C1=CC=C2[NH]N=NC2=C1&CC&&&C1=CC=CC=C1^CC^CO&NC=O&CO&CN&&&CC&C1CCOC1&&&
CO&CO&C1=CC=CC=C1&CO&CO^CO&&CO^CC&&C=C1OC2=C(C=CC=C2)C1=O&CO&CO&CC&O=CN1CCC2=CC=CC=C2C1&CC&O=CO&&&
CC&C1=CC=CC=C1&CC&C&C=O&&CC^CS&SC1=NN=C[NH]1&CN&CC^CC^C1=COC=C1&CN&&&CN&C1=CC=CC=C1&CC&&CC&&
CC(=O)NC1C(=O)N(CCN2CCOCC2)C2=C1C=C(C)C=C2&&&
C1=CC=CC=C1&CN&CN&C&C=O&&CN^NN&N&CN&C1=CC=CC=C1^CN&&C&C=O&&CC^CCl&&&
CC&C1=CC=CC=C1&CC&C&C=O&&CC^C1=C[NH][NH+]=C1&CN&CC^[NH3+][O-]^CC&&C1=CCCC=C1^C&CC&C=O&C&&CN^CF&&&&CF&CF&&
CC&C1=CC=CC=C1&CC&C&C=O&&CN^CN&C&C=C&C^CS^CCl&S&&CCl^O=S&&&&O=S&CS^C1=CC=CC=C1&&&
COCCNC(=O)C(C1=CC=CC=C1)N(CC1=CC=CS1)C(=O)CN1N=NC2=CC=CC=C21&&&
CC&C&C=O&&CN^C1=CC=C2[NH]C=CC2=C1&CN&N&CN&C1=CC=CC=C1^CN^CCl&C&&&C=O&&CC^CCl&&&
C1=CC=CC=C1&CC&CC&CN&N&CN&CC^CN^CC&C&C1=CC=CC=C1&C=O&&&&CC^CCl&&&
CC&O=C(OC1=CC=CC=C1C(=O)C=CC1=CC=CC=C1)C1=CC=CO1&CBr&&&
CO&CO&C1=CC=CC=C1&CC&C=NNC(N)=S&CN&C1=CC=NC=C1&&&
C1CNCCN1&CN&C1=CC=CC=C1^CN&&C&C=O&&CC^C1=CC2=CC=CC=C2NC1&C=O&&&
C1=CC=CC=C1&CCl&&CC^CC^CO^C1=CC=CC=C1&&&CCl&&CO&&
CC&O=C(NC1=CC=C(S(=O)(=O)NC2=CC=NO2)C=C1)C1=CC2=C(C=CC=C2)O1&CC&&CCl&CC&&
CC&CN&N&CN&CC^CN&&C(=O)C1=CC=CC=C1&CC&C=NNC=O&CC&C1=C[NH]C=N1&CC&C&FCF&&CF&&
CC&C1=CC=CC=C1&C1=CCNC=C1&C=O&&CC^CN&N&CN&CC^CN^CC&CC&C1=CC=CC=C1&C1=NN=N[NH]1&&&CN&CC&C1CCOC1&&&
CC&C&CC&&CC^CS&S&O=S&&O=S&CS^C1=NSCN1&C1=NCCCN1&C=O&&C=C^CC^C=N^C1=CC=CC=C1&&&CO&CO&C&C=O&&CC^C1=COC=C1&&&
NC1=C(C(O)(C(F)(F)F)C(F)(F)F)C=C(C(O)(C(F)(F)F)C(F)(F)F)C2=CC=CC=C12&&&
O=C(NN=CC1=CC=CC2=CC=CC=C12)C1=CC=CN=C1&CBr&&CO&&
C1=CC=CC=C1&CN&C1=C[NH]N=C1&CC&C1=CC=CC=C1^CC^CCl&C&&&C=O&&CN^CN&C1=CC=CC=C1&CC&C&C=O&&CO&&
C1=CC=CC=C1&CC&CN&N&N[SH](=O)=O&CS^CN^C1=CC=CC=C1&CC&CCl&C1=CC=CC=C1&&&CC&O=CO&&&
COC1=CC=CC(C(C(=O)NCC2CCCO2)N(C(=O)CN2N=NC3=CC=CC=C32)C2=CC=C(NC(C)=O)C=C2)=C1&&&
CC1=C(C)C=C(C(=O)NCCN2CCOCC2)C=C1&&&
C)C1=CC2=C(C=C1)N(CC)C(=O)C2N&CN&CC=O^CN&&C1COCCN1&&&
O=C(CC1=CC=CC=C1)NCCCN1C=CN=C1&CCl&&CF&&
CO&CO&C1=CC=CC=C1&CC&C=N^CO^NN&&&CN&C&C=O&&CC^C&CN&CN^C=C^C&CC&C=O&C1=CC2=C(C=C1)OCO2&&CC&&C1=CC=CC=C1&&&
O=C(NC1=CC2=C(C=C1)OCCO2)C1=C(C2=CC=CC=C2)OC=N1&&&
CC1=CC(C(=O)CCl)=C(C)N1CC1=CC=CO1&&&
CC&C1=COC=C1&CC&C1=NNCC1&CC&C1=CSC=C1^CN&&C&C=O&&CC^CCl&&&
NC(=NS(=O)(=O)C1=CC(C(F)(F)F)=CC(C(F)(F)F)=C1)C1=CC=C(Cl)C=C1&&&
C1=CC2=C(C=C1)CCC2&CN&N&NC=O&CC^CN^CN&C&C1=CC=C2[NH]N=NC2=C1&CC&&&C1=COC=C1^CC&&NC=O&CN&CC&C1=COC=C1&&&
CCC1=CC2=C(C=C1)N(CC)C(=O)C2N&CN&CC=O^CN&&C1COCCN1&&&
CC&CO&NC1=CC=C(O)C=C1&CN&CC=O&CS&NC1=CC(=O)[NH]C(S)=N1&NS&CC1=CC=C([SH](=O)=O)C=C1&&&
CC&C&CC&&CC&CO^CO&C&C=O&&CN^CN&CC&C1=CC=CC=C1&CC&CN&CN&C&C=O&&CC^C1=C[NH]C=N1&CC&C&C=O&&CN^CN&C&CC&CC^CC^C1=CC=CC=C1&C&&&C=O&&CO^CO&CC&C1=CC=CC=C1&&&
O=C(NC1=C2CS(=O)(=O)CC2=NN1C1=CC=CC=C1)C1=CC2=C(C=C1)OCO2&CCl&&&
CC&O=C1NC(=O)C2CCCCC12&CN&C1=CC=CC=C1&CO&O=CO^CCl^CC&&&C1=COC=C1&&&
CO&CO&C1=CC=C(C2CC(C3=CC=CS3)=NN2)C=C1&CN&O=CCCl^CO&&OC(F)F&&&
CC&C&CC&&CC^CN&N&CN&CC^CN^CC&CC&C&C&C=O&CC&&CO&CC&&&&
COC1=CC=CC=C1N1CCN(CC(O)COC2=CC=CC3=CC=CC=C23)CC1&&&
C1=CC=CC=C1&CC&C&CC1=CC=CC=C1&&CC^C=NNC=O^CO^CC&&&C1=COC=C1&CC&C1=CC=CC=C1&CCl&&CC^O=CO&&&
CN&O=C1NC(=O)C2(CC3=C(C=CC=C3)N3CCNCC32)C(=O)N1&CN&&&
CC&C1=CC=CC=C1&CC&&CS^S&O=S&&O=S&NS^C1CNCCN1&CN&C&C=O&&CC^C1=CC=CC=C1&CN&C1CCNC1^C[NH3+]&&[NH4+]&[NH2+]=O&&[NH3+][O-]&&
NC1=NC(C2=CC=CS2)=CS1&CN&O=CC1=CC=C(Cl)C=C1&&&
CCC1=NN=C(N)S1&NS&NC1=CC=C([SH](=O)=O)C=C1&CN&CC=O&C=C&CC1=CC=C(F)C=C1&&&
CC&C1=CC=CC=C1&CN&CN&O=C1C=CC=N[NH]1&CCl&&CN^C1C2CC3CC1CC(C2)C3&CC&CC&O=CO&&&
C1=CC=CC=C1&CC&C^C[NH3+]^C=O&[NH4+]&&CO^[NH2+]=O&CO&&[NH3+][O-]^C1=CC=NC=C1&&&&&
COC1=CC=CC=C1C(=O)NC1=NC2=CC=CC=C2S1&&&
CO&CO&O=C(NC1=CC=CC=C1)C1=CC=NN=C1&CO&CO^CO&&CO^CCl&&&CCl&&
CO&CO&C1=CC=CC=C1&CN&N&CN&CC^NS^C1=CCNCC1&S&C=O&O=S&&C1=CC=CC=C1&O=S&&&CS^C1=CC=CC=C1&CO&CO&&&
CC&CO&O=CO&CC&C1=CSC=C1&CN&NC=O^CC^CC&CN^CC^CCl&N&C1=CC=CC=C1&&&CN&&&&CN&&
N#CC1=C(C2=CC=CC=C2)N=C(SCC(=O)NC2=CC=C(OC(F)(F)Cl)C=C2)[NH]C1=O&&&
COC1=CC=C(CC(=O)NC(C)C2=NN=C(SCCOC3=CC=C(OC)C=C3)N2C)C=C1&&&
CC&C1=CC=CC=C1&CCl&&CN^NC(N)=O&CN&C1=CC=NC=C1&&&
CC1=CC(=O)OC2=C1C=CC(NC(=O)CC1=CC=CC=C1[N+](=O)[O-])=C2&&&
CO&CO&C1=CC=CC=C1&CN&C1CNCCN1&CN&CC&C&CC&CO^CO^CO&&&C1=CCCC=C1&C1=CC=CC=C1&&&
CC&C1=CC=CC=C1&CO&CO&CC&C&C=O&&CN^NN&C=N&CC&C1=COC=C1&C[NH3+]&[NH4+]&[NH2+]=O&&[NH3+][O-]&&
CO&CO&C1=CC=CC=C1&CN&C1CNCCN1&CN&CC&C&CC&CO^CO^CO&&&C1=CC=C2C=CC=CC2=C1&&&
C1=CC=CC=C1&CC&C&CC&C1=CC=CC=C1^CC&&C&C=O&&CN^CN&C&C=S&&CN^CN&C1=CC=CC=C1&CC&C&C=O&&CO&&
CC1=CC(C)=C(S(=O)(=O)N=C2C=C(NC3=CC=C(C(=O)O)C=C3)C(=O)C3=CC=CC=C23)C(C)=C1&&&
CC&CC&C1=CC=CC=C1&CN&CN&C&C=O&&CC^C1CCNCC1&NS&S&O=S&&O=S&CS^C1=CC2=C(C=CC=C2)NC1&C=O&&&
CC&O=C1C=CC2=C(C=CC=C2)O1&CN&NC=O&CC&CC&C1=CC=CC=C1&C[NH3+]&O=[NH+][O-]&&&
CN&N&CN&CC^CN^CC&C&C1=CC=CC=C1&C=O&&&&CC^C1=CON=C1&CC&CO&CO&C1=CC=CC=C1&CC&C&CF&&CF&CF&&
CC&C1=CC=CC=C1&CO&CO&CC&C&C=O&&CN^NN&C=N&CC&C1=COC=C1&C[NH3+]&[NH4+]&[NH2+]=O&&[NH3+][O-]&&
C1=CC=CC=C1&C1CNN=N1&CN&CC&C&C=O&&CN^NN&C=N&CC&C1=CSC=C1&&&
SC1=CC=CC=N1&CS&CC=O&CN&NC1=NON=C1[N+](=O)[O-]&&&
CC&C&CC&SC1=NN=C[NH]1^CN^CN&NC=O&&CS^CC&CC&CC&CO&C1=CC=CC=C1&CO&CO&C1=CC=CC=C1&CO&CO&&&CO&&&
CC&CO&CO&C1=CC=CC=C1&CN&CN&C&C=O&&CC^CS&CS&C1=CN=CNC1&C=O&&CN^NS&S&O=S&&O=S&CS^C1=CC=CC=C1&CC&&&
CC1=CC(N2C(=O)CCC2=O)=CC=C1&CN&N&NC(=S)NC1=CC=C(Cl)C=C1&&CN^CC1=NN(C)C(C)=C1C&&&
CC&CO&CO&C&C=O&&CC^C1=CSC=C1&CC&C1=CC=CC=C1^CN&&&&
CC(C)C&CN&N&CN&CCC(=O)O^CN&&CC(C)C&&&
CC&C&CC&&CC^C1=CC=CC=C1&CN&N&NC=O&CC^CN^C1=CSN=N1&C&&&CC&C1=CC=NC=C1^CC&&NC=O&CN&C1CCCC1&&&
CC&C1=CC2=C(C=C1)C1=C(CCCC1)[NH]2&CN&CC&C&CC&CN^CO^C1CCCNCC1&&&&&
CC&C1=C[NH]C=C1&CN&CC^CC^C1=COC=C1&&CC&&C&C=O&&CC^CCl&&&
CC&C&CC&&CO^CO&C1=CC=CC=C1&CN&CN^CCl^C&&CCl^C=O&&&&CC^CS&CS&CC&C&C=O&&CN^CN&C1=CC=CC=C1&CC&C&CF&&CF&CF&&
C1=NC2=CC=CC=C2C1&C=C&CC&C1=CNCNC1&C=O&&C=O&CN^C1=CC=CC=C1^CO^CF&&&&&
O=CCC1=C(F)C=CC=C1Cl&CN&CN&CCCN1C=CN=C1&&&
C1=CC=CC=C1&CC&CC&CC&CN&C1CCNC1&C=O&&C=O&C1=CC=CC=C1&&
N#CC1=C(C2=CC=CC=C2)N=C(SCC(=O)NC2=CC=C(OC(F)(F)Cl)C=C2)[NH]C1=O&&&
CC&C&C=N&NN^CC^C=N&C1=CSC=C1&C&&&CN&&CS^CS&C1CCNC1&C=O&&C=O&CN^C1=CC=CC=C1&CCl&&&
CC&C1=CC2=C(C=C1)C1=C(CCCC1)[NH]2&CN&CC&C&CC&CN^CO^C1CCCNCC1&&&&&
CO&CO&C1=CC=CC=C1&CC&C=C^CO^C1=COCC1&CO^CO^C=O&&&CO&&C1=CC=CC=C1&&CO&CO&CC&C&C=O&&CN^C1CCNCC1&CC&C^C1=CC=CC=C1^C=O&&&&CO&&
CO&CO&C1=CC=CC=C1&CO&CO^CC&&NC=NOC=O&CC&CS&CS&C1=CC=CC=C1&&&
CC&C1=C[NH]N=C1&CC&C1=CC=CC=C1^CC^CO&C1=CC=CC=C1&CO^CO&&CC&&&C&C=C&&CC&&
CO&CO&C&C=O&&CC^C1=CC=CC=C1&CN&CN^CCl^C&&&C=O&&CC^CC&C1=CC=CC=C1&C[NH3+]&[NH4+]&[NH2+]=O&&[NH3+][O-]&&
CC&CC&C&CC&&CC&CN^NC=O&CC&C&CC&C1=CC=CC=C1^CN^CO&N&&&NC=O&CC^CN^CN&C1=CC=CC=C1&C1=CC=C2[NH]N=NC2=C1&CN&&&NC=O&CC&&&
C1COCCN1&NS&S&O=S&&O=S&CS^C1=CSC=C1&CC&CC&C&C=O&&CN^CN&C1=CSC=C1&CC&C1=CC=CC=C1^CC&&C&C=O&&CN&&
C1=CCCC=C1&C1=C[NH][NH+]=C1&[NH3+][O-]&&CN^CC^CC^CC&C&C&C=O&C=O&&CC&CN^C1=CC=CC=C1&&&CCl&&&
COC1=CC=C(C(=O)N2C(SC)=NC3=CC4=C(C=C32)OCCO4)C=C1&&&
CC&C1=CC=C(C2=NN(C3=CC=CC=C3)C=C2)C=C1&CN&NC(=O)CCl&&&
CN&N&CN&CC^CN^C1=C[NH]N=N1&C1=CC=CC=C1&CN&&&C1=NON=C1^CC^CN&C&&&C=O&&CN^NN&C=N&CC&C1=CC=CC=C1&CO&CO&&&
C1=CC=CC=C1&CC&CN&CN&C&C=S&&CN^NN&CN&C&C=S&&CN^CN&C1=CC=CC=C1&CC&C&CF&&CF&CF&&
C1=CC=CC=C1&CC&C&CC1=CC=CC=C1&&CN^NC=O&CC&CO&O=CO&CC&CC&CC&C1=CC=C2[NH]C=CC2=C1&&&
CC(C)O&CO&O=C(CSCC(=O)NC1=CC=CC=C1)NC1=CC=CC=C1&CC&FC(F)F^CCl&&&CCl&&
CC1=CC=C(C=O)C=C1&CN&NC(=C(Cl)Cl)S(=O)(=O)C1=CC=CC=C1&&&
CC&O=S(=O)(C1=CC=CC=C1)N1CCN(S(=O)(=O)C2=CC3=C(C=C2)OCCO3)CC1&&&
CC&C&C=O&&CN^CN&C1=CC=CC=C1&CN&N&CN&C^CN^C=O&C&&CC^CC&CN&C1=CC=CC=C1^CC^C1=CC=C2[NH]N=NC2=C1&CO&C&&&CO&C=O&&&&CN^CN&CC&C1CCOC1&&&
CSC1=NSC(NC(=O)OCC2=CC=C(Cl)C=C2)=N1&&&
CC(N)=O&CN&O=C(NCC1CCCO1)C(C1=CC=CC=C1)N(C(=O)CN1N=NC2=CC=CC=C21)C1=CC=CC=C1&CO&CO&&&
CC&C1=CON=C1&CC&&CN^NS&S&O=S&&O=S&CS^C1=CC=CC=C1&CN&CN&C&C=O&&CN^CN&C1=CC=CC=C1&CCl&&CCl&&
CC1=CC=C(C2CC(C3=CC=CS3)=NN2C(=O)CCl)C=C1&&&
COC(=O)C1=CC=C(NC(=O)C2=CC=C(NC(=O)C3=CC=CO3)C=C2)C=C1&&&
C1=CC=CC=C1&CC&CN^CCl^O=CN=C1[NH]C=CS1&&CCl^CC&&&CCl&&&
CO&CO&O=C(CN1C=CC2=C1C=CS2)NC1=CC=CC=C1&CC&COC=O^CO&&CO^CO&&CO&&&
CO&CO&S=C(NN=CC1=CC=CC=C1)NC1=CN=CC=C1&&&
O=C(NC(=S)NC1=CC=CC=C1)C(C1=CC=CC=C1)C1=CC=CC=C1&CC&O=CO&&&
CC&C1=CC=CC=C1&CN&C1=CNCC1&CN&&CC^C#N^CC&&C1=CC=CC=C1^C&&CC&C#N^CC&&C#N&&&
O=C1[NH]C(C2CCNCC2)=NC2=C1N=NN2CC1=CC=C(OC(F)(F)F)C=C1&NS&O=[SH](=O)C1=CC=CC=C1F&&&
CN&C1=NC=NNC1&CC&C1=CC=CC=C1^C1=NCNCC1^CCl&C=O&&&&C=O&CN&&
CC&C1=CC=CC=C1&CS&S&O=S&&O=S&NS^CCN&C1=CC=CC=C1&CN&NS&S&O=S&&O=S&CS^C1=CC=CC=C1&CC&C&C&C=O&&CO&&
CCC1=CC=C(S(=O)(=O)N=C2C=C(NC3=CC=C(C(=O)O)C=C3)C(=O)C3=CC=CC=C23)C=C1&&&
COC1=CC=C(C(=O)OC2=CN=CC=C2)C=C1&&&
CC=O&CN&C(=O)C1=C(N)C2=CC=CC=C2)N=C1C1=CC=CC=C1&CC&FC(F)F^CCl&&&CCl&&
CC1=CC=C(N2C(S)=NN=C2CC2=CC=CN2C)C=C1&CS&CC=O&CN&NC1=CC2=C(C=C1)OCO2&&&
CC&CC&C&CC&C1=CC=CC=C1^CC&&NC=O&CN&C1=CC=CC=C1&CC&C&FCF&&CF&&
CC&C&CC&&CC^CN&N[SH](=O)=O&CS&C1=CC=CC=C1&CC&CC&CC&NC=O&CN&C1=CC=CC=C1&CO&CO^CCl^C1=CC=CC=C1&&&&&
CC&C1=CC=CC=C1&CC&&CS^O=C1C=CC(=N[SH](=O)=O)C2=CC=CC=C12^CC^CN&&&CN&C1=CC=CC=C1&CC&O=CO&&&
CC&O=C1CC2=C(C=CC=C2)N1CCN1CCOCC1&CN&CC(N)=O&&&
O=C(CCl)N=C1SC=CN1CC1=CC=CC=C1Cl&&&
COC1=CC=CC=C1N1CCNCC1&CN&CC(C)O&CO&OC1=CC=CC2=CC=CC=C12&&&
CC&CO&CO&C&C=O&&CC^C1CCNCC1&CN&C&C=O&&CC^C1=CC=CC=C1&C1=CSCCN1&C=C&CC^C=O^C1=CC=CC=C1&&&CC&&&
CC&C&CC&&CC^C1=CC=CC=C1&CS&S&O=S&&O=S&NS^CN&C1=CC=CC=C1&CS&CS&C&CF&&CF&&
CC&C1=CNC=NC1&CN&&C^C1=CCCC=C1&&C1=CC=CC=C1&&
CC&O=C1CSC2=C(C=CC=C2)N1&CS&S&O=S=O&&CS^CC&CC&O=CN1CCNCC1&CN&C1=CC=CC=C1&CC&&CC&&
CC&C1=CC2=C(C=C1)C1=C(CCCC1)[NH]2&CN&CC&C&CC&CN^CO^C1CCCNCC1&&&&&
CN&N&CN&C^CN^C=O&CC&&CC^CC&C1=CON=C1&C1=CC=CC=C1&CC&&&CO&CO&C1=CC=CC=C1&CC&C&CF&&CF&CF&&
CO&CO&O=C1C(=CNC2=CC=CC=C2)CCC2=CC=CC=C12&&&
CC&CC&C1=CSC=C1&CC&C^CN^C=O&CN^CC&CN^C&&&C1COCCN1&C=O&&&&CC^CC&C1=CC=CC=C1&CO&CO&&&
CO&CO&C1=CC=CC=C1&CC&CC&CN&CN&C&C=O&&CC^C&C=O&&CN^CN&CC&C1COCN1&NS&S&O=S&&O=S&CS^C1=CC2=C(C=C1)OCCO2&&&
CC&C1=CCOC=C1&C=O&&C1=CC=CC=C1^CO&CO&C&C=O&&CC^C1=COC=C1&&&
O=S(=O)(C1=CC=CC=C1)N(CC1=CC=CC=C1)CC1=CC=CC=C1&CC&O=CO^CCl&&&&
CC&C1=CC=CC=C1&CO&CO&CC&C1=COC=N1&CN&CN^CC^C1=CC=CC=C1&C#N&CO&&&CO&&&
CC&CC&C1=NN=CS1&CN&NS&S&O=S&&O=S&CS^C1=CC=CC=C1&CN&CN&C&C=O&&CC^C=C&CC&C1=CC=CC=C1&CCl&&&
CC&C&C1CNCN1&C=O^CC&C=O^C1=CC2=C(C=C1)C=CC=C2&&CN^CO&CC&CO&C&&&C=O&&CN^CN&CC&C1=COC=C1&&&
CN&N&CN&&CN^CC&CN&CN&C&C=O&&CC^C&C=O&&CN^CN&CC&C1COCN1&NS&S&O=S&&O=S&CS^C1=CC=CC=C1&CO&CO&&&
CC(C)O&CO&O=C(NN=CC1=CC=CC=C1)C1=C(CNC2=CC=CC=C2)N(C2=NON=C2)N=N1&CN&&CN&&
CO&CO&C1=CC=CC=C1&CC&C&CC&CC^CC^CN&C1=CC=CC=C1&N&&&NC=O&CC^CN^CCl&CC&&&C1=CC=CC=C1&CO&CO^CO&&CO&&&
C1=CC=CC=C1&C[NH3+]&O=[NH+][O-]^CC&&O=CO&CO&C1=CC=NC=C1&&&
C1=CC=CC=C1&CN&NC(=O)NNC=O&CN&C1=CC=CC=C1^CC&&CCl&&&
CC&O=C(NC1=CC=CC=C1)NC1=CC=C(S(=O)(=O)NC2=CC=NO2)C=C1&CC&&CCl&CCl&&
NC1=CC=CC=C1N1CCNCC1&CN&O=CC1=CC([N+](=O)[O-])=CC=C1^CN&&O=CC1=CC=C(Cl)C=C1&&&
CC&C1=CC=CC=C1&CC&O=CN1CCC=N1&CC&CCl^CC&&C1=CSC=C1&&&
CC(C)C&CC&O=CC1=NOC2=C1CCCC2&CN&NC1=CN=CC=C1&&&
CCN1C(=O)C(N)C2=C1C=CC(C)=C2&CN&CC=O^CN&&C1COCCN1&&&
CN&O=C1N=C2[NH]N=CN=C2C(=O)[NH]1&CC&C1=CC=CC=C1^CN^CCl&&&&&
CC&C1=CC=CC=C1&CN&CN^CC^C&&&C=S&&CN^CN&C&CC&C^CN^CCl&CN&&CCl^C&&CCl^C=O&&&&CC^C1=CC=CC=C1&CC&&&
COC1=CC=C(NS(=O)(=O)C2=CC3=C(C=C2)OC(NC2=CC4=C(C=C2)OCCO4)=N3)C=C1&&&
O=C(OC1=CC=CC=C1C(=O)C=CC1=CC=CC=C1)C1=CC=CO1&CBr&&CF&&
CC(=NN=C(N)SC1CC(=O)N(C2=CC=C(Cl)C=C2)C1=O)C1=CC=CS1&&&
CC1=CC=C(C(=O)OC2=CC3=C(C=C2)N(C)C=N3)C=C1&&&
CC&C1=CC=CC=C1&CS&O=CN[SH](=O)=O&CC&C1=CC=CC=C1&CO&CO^CC&&CC&C1=CC2=C(C=C1)[NH]C=C2&CN&NC(=O)O^CN^CO&&&C1CCCC1&&&
CC&C&C=O&&CN^CN&C1=CCCC=C1&CO&CO^CO^C&CO^C1=NON=C1^C=O&C&&&&CC^C=O&&&&CC&&
CC&C1=CC=CC=C1&CC&&CS^S^CC^O=S&&&&O=S&NS^C=N&C1=CCCCC1&C=O&&CN^CN^C1=CC=CC=C1^C1=CC=CC=C1&&&CC&C&C=O&&CO&&
CO&CO&C1=CC=CC=C1&CN&CN&C=C&C1CCCCC1&C=O&&C1=CC=CC=C1&&
O=C(NN1C=NC2=CC=CC=C2C1=O)C1=CC=C(Br)C=C1&&&
O=C(C1=CC=CC=C1)C1=C2C=CC=CC2=[NH+][NH]1&[NH3+][O-]&&CN^CCC(N)=O^C[NH3+]&&O=[NH+][O-]&&&
CC&CC&C1=CC=CC=C1&CN&CN&C&C=O&&CC^CN&N&CN&C1=CC=CC=C1^NS^CO&S&CO&O=S&CC&&O=S&&&CS^C1=CNCNC1&C=O&&C=O&CC&&
CO&CO&C1=CC=CC=C1&CC&C&CC&NC=O^CN^CN&N&CC&NC=O&C1=COC=C1&CC^CN&&CN&CC&C1=CC=C2[NH]N=NC2=C1&C1=COC=C1&&&&&
COC1=CC(O)=C(C2=N[NH]C(C(F)(F)F)=C2C2=CC3=CC=CC=C3O2)C=C1&&&
COC=O&CC&O=C(NCCC1=C[NH]C2=CC=CC=C12)C1=CC(=O)[NH]C2=CC=CC=C12&&&
C1=CCCC=C1&C1=C[NH][NH+]=C1&[NH3+][O-]&&CN^CC^CC^CC&C&C&C=O&C=O&&CC&CN^C1=CC=CC=C1&&&CCl&&CN&CCl&&
C1=CSC=C1&CC&O=CO&CO&O=C1C=CC2=C(C=CC=C2)O1&&&
CC&CN&N&CC(C)C1=C(C(=O)NN=CC2=C(O)C=C(N)C=C2)N=NN1C1=NON=C1N&&CN^CC&&&
CO&CO&O=C1[NH]C2=CC=CC=C2C=C1CN(C1=CC=CC=C1)S(=O)(=O)C1=CC=CC=C1&CO&CO&&&
CC&C1=C[NH]C=C1&CC&C^CC^C=O&&CN&CC^CC&CCl&C1=COC=C1&&&&&
CC&C1=CC=CC=C1&CC&C&C=O&&CC^C1=C[NH][NH+]=C1&CN&CC^[NH3+][O-]^CC&&C1=CCCC=C1^C&CC&C=O&C&&CN^CF&&&&CF&CF&&
CC(C)C1=CC=C(N)C=C1&CN&CC=O&CS&O=C(O)C1=CC=C(CN2C(S)=NC3=C(SC=C3)C2=O)C=C1&&&
CN1N=C(C2=CC=CC=N2)N=C2C1=NC(=O)N(C)C2=O&&&
CC&C&CC&&CO^CC(C)O[PH](=O)O&CP&C&O=C1C=CCC=C1Cl&CCl^CN&&N[SH](=O)=O&CS&C1=CC=CC=C1&CCl&&&
O=C(NN=CC1=CC=NC=C1)C1=CC(S(=O)(=O)NC2=CC=C(Cl)C=C2)=CC=C1&&&
CCOC(=O)C1=C(NC(=O)CCl)SC(CN(C)C)=C1C1=CC=CC=C1.Cl&&&
O=C(CN1N=NC2=CC=CC=C21)C1=CC=C(Br)C=C1&&&
CC&C1=CON=C1&CC&&CN^NS&S&O=S&&O=S&CS^C1=CC=CC=C1&CN&CN&C&C=O&&CC^C1=COC=C1&CC&&C1=CC=CC=C1^CCl&&&
CC&CC&C1=NC=C2C3=C(CCCC3)SC2=N1&CC&&CN^C1CNCCN1&CN&C&C=O&&CC^CCl&&&
COC1=CC=C(N(CC2=CC(=O)[NH]C3=CC=CC=C23)C(=O)CCl)C=C1&&&
CC(N)=O&CN&O=C1CC2=C(C=CC=C2)N1CCN1CCOCC1&CF&&&
CCCC&CO&O=CC1=CC=C(O)C=C1&CO&OC1=CN=CC=C1&&&
S=C(C1=CC=C(C2=CC=CC=C2)O1)N1CCCCC1&CCl&&&
CO&CO&C1=CC=CC=C1&CN&N&NC=O&CC^CN^CCl&CC&&&O=C1C=CC2=CC=CC=C2[NH]1&&&
CC&C1=CC=CC=C1&C1=CNCC1&C=O&&CN^CN^CN^C&CC&C=O&CN&&CC^C1COCCN1&&&&&
CO&CO&C1=CC=CC=C1&CN&O=CN1CCNCC1&CC&O=C1C=CC2=CC=CC=C2[NH]1&&&
CC&C1=CC=CC=C1&CN&CN^CC^C&&&C=S&&CN^CN&C&CC&C^CN^CCl&CN&&CCl^C&&CCl^C=O&&&&CC^C1=CC=CC=C1&CC&&&
C1COCCN1&CN&CC1=CN(CC=O)C2=CC=CC=C12&C=C&O=C1CC(=O)N(C2=CC=CC=C2F)C(=O)N1&&&
O=C(NCC1=CC=CO1)C(C1=CC=CO1)N(CC1=CC=CS1)C(=O)CN1N=NC2=CC=CC=C21&&&
CC&C&CCC&&CC^C1=CC=CC=C1&CN&NC=O&CC&CS&O=C1[NH]N=C(S)[NH]1&CN&C1=CC=NC=C1&&&
CO&CO&O=C(NC1=CC=CC=C1)C1CC(C2=CC=CC=C2)=NO1&CO&CO^CO&&CO^CBr&&&&
O=C(C1=CC(=O)[NH]C2=CC=CC=C12)N1CCN(C2=CC=CC=C2)CC1&&&
CO&CO&C1=CC=C2CNCCC2=C1&CN&C^CC^C=O&C1=CC=CC=C1^CO&CC^CBr&CO&CCl&&CF&&&&&&
CC1SC2=C(C=C(S(=O)(=O)CCC=O)C=C2)NC1=O&CN&CC1=CC(N2CCNCC2)=C(C)C=C1&&&
CO&CO&C1=CC=CC=C1&CC&C=C&C1CSCN1&C=O&&C=S&CN^CC&CC&C&C=O&&CN^NN&CN&C&C=O&&CC^C1=CC=CC=C1&CO&CO&&&
CO&CO&O=C(NC1=NC2=CC=CC=C2S1)C1=CC=CC=C1&&&
O=C(NN1C(=O)C(=CC2=CC=C(O)C=C2)SC1=S)C1=CC=CC=C1O&&&
CC&CN&O=C1N=C2[NH]N=CN=C2C(=O)[NH]1&CC&C1=CC=CC=C1^CN&&&&
CC&C1=CC=CC=C1&CC&C^CC^C=O&&&&CN^CN&CC&CN&C1COCCN1&&&
NC1=CC=CC=C1N1CCNCC1&CN&O=CC1=CC([N+](=O)[O-])=CC=C1^CN&&O=CC1=CC=C(Cl)C=C1&&&
CCC&CO&CO&CC1=CC(C)=C(C2=CSC(N)=C2C=O)C=C1&CN&C&C=O&&CC^C1CC2CCC1O2&CC&O=CO&&&
CO&CO&C1=CC=CC=C1&CN&N&CN&CC^CN^C1=CCNCC1&C&C=O&C=O&&C1=CC=CC=C1&CC&&CCl&&&
CC&CC&O=C1CC2=C(C=CC=C2)N1CCN1CCOCC1&CN&CC(N)=O&&&
CC&C1CCNCC1&CN&C1=CC2=NN=CN2N=C1&CC&CC&CC&C&C=O&&CN^CN&CC&CC&CO&CO&C&CC&&CC&&
COCCOC(=O)C(C#N)=CC1=CN(CC2=CC=CC=C2)N=C1C1=CN=CC=C1&&&
CO&CO&C1=CC=CC=C1&CN&N&CN&C^CN^C=O&C&&CC^CC&CCl&C1=CC=NC=C1^CC&&&&C&C=O&&CN^CN&C1CCCCC1&&&
CO&CO&C1=CC=CC=C1&CN&CN^CO^C&CO^CO^C=O&&&CO&&CC&&CN&C1=CC2=C(C=CS2)[NH]1&CC&C&C=O&&CO^CO&&&
CO&O=CO&CC&CO&CO&O=C1[NH]C=CC2=C1C=CC=C2&CN&CC&NC=O&CN&CC&C1=CC=CC=C1&&&
COC1=CC=CC=C1N(C(=O)CN1N=NC2=CC=CC=C21)C(C(=O)NCC1=CC=CO1)C1=CC=C(C)O1&&&
C1=CCCC=C1&C1=C[NH][NH+]=C1&[NH3+][O-]&&CN^CC^CC^CC&C&C&C=O&C=O&&CC&CN^C1=CC=CC=C1&&&CCl&&&
O=CCC1=C(F)C=CC=C1Cl&CN&CN&CCCN1C=CN=C1&&&
CCC1=NC(N2CCNCC2)=C2C3=C(CC(C)CC3)SC2=N1&CN&O=CCCl&&&
CC&O=S(=O)(NC1=CC=CC=C1)C1=COC2=C1C=CC=C2&CF&&CF&CF&CF&CC^FC(F)F&&&
CC=O&CN&NC1=CC=C(N)C=C1&N&CN&O=CCN1N=NC2=CC=CC=C21^CN&&COC1=CC=CC(CC=O)=C1OC&CN&CN&CC&C1CCOC1&&&
COCCNC(=O)C(C1=CC(OC)=CC=C1)N(CC1=CC=CS1)C(=O)CN1N=NC2=CC=CC=C21&&&
C1=CC=C2[NH]N=NC2=C1&CN&CC&C&C=O&&CN^N&CN&CC^CN^C1=CSC=C1&C&&&CC&C1=COC=C1^CC&&C&C=O&&CN^CN&CC&C1=COC=C1&&&
C1=CC=C(C2=NN(C3=CC=CC=C3)C(C3=CC=CC=C3)C2)C=C1&CC&O=CO&&&
CC&C&CC&&CC^CN&NS&S&O=S&&O=S&CS^C1=CC=CC=C1&CC&CC&CC&C&C=O&&CN^CN&C1=CC=CC=C1&CCl&&CO^CO&C1=CC=CC=C1&&&
CC&C1=COC=C1&CC&C1=NNCC1&CC&C1=COC=C1^CN&&C&C=O&&CC^CCl&&&
CC&C1=CC=CC=C1&CC&&CN^NC1=NN=C(S)S1&CS&CC&NC=O&CN&C1=CC=NC=C1&CCl&&CC^C&FCF&&CF&&
CC1=C(O)C=CC2=C1OC(=O)C1=CC=CC=C12&CO&CC=O&CN&CN&O=C(O)CCC1=C[NH]C2=CC=CC=C12&&&
O=C(O)C1=CC=C(N2N=C(C3=CC=CC=C3)CC2C2=CC=CC=C2)C=C1&&&
CO&CO&C1=CC=CC=C1&CN&C1CNCCN1&CN&C&C=O&&CC^C1=CC2=CC=CC=C2NC1&C=O&&&
NC1=CC(C(F)(F)F)=CC(C(F)(F)F)=C1&NS&NC1=C([SH](=O)=O)C=C(Br)C=N1&&&
CC&C1=CC=CC=C1&CC&C&C=O&&CN^CN&C1=NN=CS1&CS&S&O=S&&O=S&NS^CN&C1=CC=CC=C1&CC&&&
CC&C1=CC=CC=C1&CBr&&CBr&CO^CO&CC&C&C=O&&CN^NN&C=N&C&CC&&CC^CC&C&C=O&&CN^CN&C1=CC=CC=C1&CN&CN&C&C=O&&CC&&
C1=CC=CC=C1&CC&C&CC&C1=CC=CC=C1^CN&&CN&C&C=O&&CC^CO&CO&C&C=O&&CC^CC&CC&C1=CC=C2[NH]C=CC2=C1&&&
COC1=CC=CC=C1N(C(=O)CN1N=NC2=CC=CC=C21)C(C(=O)NCC1=CC=CO1)C1=CC=C(C)O1&&&
C1=CC2=C(C=C1)OCCO2&CN&CN&C&C=O&&CC^C1=COC=N1&CC&C1=CC=CC=C1&&&
CCCCC&CN&O=C1[NH]C(=O)C2=C(N=C(CN3CCN(CC4=CC=CC=C4)CC3)[NH]2)[NH]1&CN&&&
NNC(=O)CN1C(CN2CCOCC2)=NC2=C(C=C(Br)C=C2)C1C1=CC=CC=C1&&&
CC=O&CN&O=C1CCC(=O)N1C1=CC=C(S(=O)(=O)NC2=CC=CC=C2)C=C1&CC&FC(F)F&&&
C1=CC=CC=C1&CN&C1=C[NH]N=C1&CC&C1=CC=CC=C1^CC^CCl&C&&&C=O&&CN^CN&C1=CC=CC=C1&CC&C&C=O&&CO&&
CC&C1=CC2=C(C=C1)C1=C(CCCC1)[NH]2&CN&CC&C&CC&CN^CO^C1CCCNCC1&&&&&
CC&C&O=C1CNC(=O)N1&CN^CC^CC&C1=CC2=C(C=C1)C=CC=C2&NC=O&CO&CN&CO&CC&&&C1=COC=C1&&&
CC&O=C1CCC2=C(C=CC=C2)N1&CC&&CC^C1=CC=CC=C1&CF&&&
C1=CC=CC=C1&CC&C^CN^FCF&N[SH](=O)=O^CC&CF^CS&C&&&C1=CC=NC=C1&FCF&CN&&CF&CBr&&&&
C1=CC=CC=C1&CN&C1=C[NH]N=C1&CC&C1=CC=CC=C1^CC^CCl&C&&&C=O&&CN^CN&C1=CC=CC=C1&CC&C&C=O&&CO&&
CC&C1=CC=CC=C1&CN&CN&C1=NN=CS1&CS&CS&CC&C&C=O&&CN^CN&C1=CC=NC=C1&CC&C^CCl^CF&&&&CF&CF&&
CC&CN&O=C(COC1=CC=CC=C1)NC1=NN=C(S(=O)(=O)NC2=CC=CC=C2)S1&CO&CO^CC&&&&
CC&C1=CC=CC=C1&CO&CO^C1=COCCC1^CC&C=O&C&&C1=CC=CC=C1^C=O&&&&CN^CN&C&CC&CC^CC^C1=CNCC1&C&C1=CC=CC=C1&C=O&&&&CO&&
CC1=CC(NS(=O)(=O)C2=NN=C(NC(=O)C3=CC=C(Cl)C=C3)S2)=CC=C1&&&
C1=CC=CC=C1&CC&C1=NC2=CC=CC=C2CN1&CBr&&CN^CC^CC^NNC=O&C1=CC=CC=C1&&&&&
CO&CO&O=C(OC1=CC=CC=C1C(=O)C=CC1=CC=CC=C1)C1=CC=CO1&CBr&&&
CC1=CC(C(=O)NC2CCCC3=C2C=NN3C2=CC=C(C(C)(C)C)C=C2)=N[NH]1&&&
COC1=CC=C(CC(=O)NC(C)C2=NN=C(SCCOC3=CC=C(OC)C=C3)N2C)C=C1&&&
COC1=CC=C(N2CCNCC2)C=C1&CN&O=CC1=CC(=O)[NH]C2=CC=CC=C12&&&
CC&C1=CC=CC=C1&CS&O=CN[SH](=O)=O&CC&C1=CC=CC=C1&CO&CO^CC&&CC&C1=CC2=C(C=C1)[NH]C=C2&CN&NC(=O)O^CN^CO&&&C1CCCC1&&&
CS&CS&O=C(CC1=CC=CC=C1)NC1=CC=CC=C1&C[NH3+]&O=[NH+][O-]&&&
CC&O=CN[SH](=O)=O&CN&C1=CC=CC=C1^CS^CC&C1=CC=CC=C1&C&CN&FCF&O=C1CCC(=O)N1&&CF&&&&
CCC&CN&CN&CC=O&CN&C1=CN=C(N2CCNCC2)N=C1&&&
FC1=CC=C(S)C=C1&CS&CC=O&CN&NC1=CC2=C(C=C1)C(=O)NC2=O&&&
O=CC(C1=CC=CC=C1)C1=CC=CC=C1&CN&NC(=S)NC1=CC=CC(C(=O)O)=C1&&&
CO&CO&O=C(OC1=CN=CC=C1)C1=CC=CC=C1&&&
COC1=CC=C(N2CCN(C(=O)C3=CC(=O)[NH]C4=CC=CC=C34)CC2)C=C1&&&
CC&C1=COC=C1&CC&C1=NNCC1&CC&C1=CSC=C1^CN&&C&C=O&&CC^CCl&&&
C1=CC=CC=C1&CC&C^CN^CF&NS^CC&CF^S&C&&CF^O=S&CF&&&&O=S&CF&CS&CF^C1=CC=NC=C1&&&CBr&&CN&&
CC1=CC=C(C2=NN(C3=CC=CC=C3)C=C2N)C=C1&CN&O=CCCl&&&
CC&C1=NC2=C(C=CC=C2)C(C2=CC=CC=C2)N1&CBr&&CN^CC(=O)NN&&&
CO&CO&S=C(NN=CC1=CC=CC=C1)NC1=CN=CC=C1&&&
CC&C1=CC=CC=C1&CC&CN&C1=CSCCN1&C=O&&C1=CC=CC=C1^CC&C&C=O&&CN^CN&CC&CN&C1COCCN1&&&
CC(C)C12CN(C(=O)C3=CC=CC=C3[N+](=O)[O-])CC(C(C)C)(CN(C(=O)C3=CC=CC=C3[N+](=O)[O-])C1)C2=O&&&
CC&CN&SC1=NN=C[NH]1&CS&CC^CC^C&CO&C=O&CO&&CC^C1=CC=CC=C1&C&&&CCC&&CC&&
CC&C&CC&&CC^CC(C)C12CN(C=O)CC(CN(C(=O)C3=CC=CC=C3[N+](=O)[O-])C1)C2=O&CC&C1=CC=CC=C1&C[NH3+]&O=[NH+][O-]&&&
CN&C1CNOC1&CS&S^CC^O=S&C1=CC=CC=C1&&O=S^CO&&CS^CO^CO^C1=CC=CC=C1&CC&CO&&&C1=CC=CC=C1&&&CO&CO&&&
CCC(C)C&CN&CN&O=CCC1=CC=C(O)C=C1&CN&N&NC1=CC=C(N)C=C1&CN^CN^CC=O&O=CCN1N=NC2=CC=CC=C21&&&&&
CO&CO&C1=CC=CC=C1&CN&N&CN&C^CN^C=O&CC&&CC^C1=CC2=CC=CC=C2NC1&CCl&C=O&&&&&
CC&O=C(COC1=CC=CC=C1)NN=CCC(=O)NC1=CC=CC=C1&CBr&&CBr&CC&CN^CC(N)=O&&&
CC&C1=CC=CC=C1&CN&NC=O^CO^CC&CO&CS&&&O=C1[NH]C(S)=NC2=C1C=CS2&CC&&&
NC1=CC=CC=C1&CN&O=CNN(C(=O)CCl)C1=CC=CC=C1&&&
C1=CC=CC=C1&C1=CCCC=C1&CC&C=N^CO^NN&&&CN&C&C=O&&CC^C1=CC=NC=C1&CBr&&&
CC1=CC=C(S(=O)(=O)C(=CCl)NC(=O)C2=CC=CC=C2)C=C1&&&
CC1=CC=CC=C1F&C=C&CC(=O)C1=CC(Br)=CC=C1O&CO&O=CC1=CC=CO1&&&
CC&O=C1C2C3C(=O)N(C4CCCCC4)C(=O)C3C(C3=CC=CC=C3)N2C(=O)N1C1=CC=CC=C1&CBr&&CCl&&
CC1CCN(C2=NN3C(CCC(=O)NCCCOC(C)C)=NN=C3C=C2)CC1&&&
C[NH3+]&C1=CC=C2[NH+]=CC=CC2=C1&CBr&&C[O-]&&
CC&NC=O&CN&O=C1CC2=C(C=CC=C2)N1&CF&&CN^CC&CN&C1COCCN1&&&
CC&C1=CC=CC=C1&CN&NS^CC^S&&&O=S&&O=S&CS^C1=CNC2=C(C=CC=C2)C1&C=O&&CC^C&C=O&&CN^C1=CC=C2NCCC2=C1&&&
CC&C1=CC=CC=C1&CC&C=C&CC&C&C=O&&CC^C1=CC=CC=C1&CO&O=CO^CBr^CC&&&C1=COC=C1&&&
CC1=C(C)C(N2CCNCC2)=CC=C1&CN&O=CC1=CC(=O)[NH]C2=CC=CC=C12&&&
CO&CO&C1=CC=CC=C1&CN&N&CN&C^CN^C=O&C&&CC^C1CCCCC1&CN&&CC^C1=CC=C2[NH]N=NC2=C1&C&&&C=O&&CN^CN&C1CCCC1&&&
CC&CC&C1=CC=CC=C1&C1=CNCC1&C=O&&CN^CN^CN^C&CC&C=O&CN&&CC^C1COCCN1&&&&&
CCN1C(COC2=CC=CC=C2)=NN=C1SCC(=O)C(C)(C)C&&&
CO&CO&C1=CC=CC=C1&CN&CN^CO^C&CO^CO^C=O&&&CO&&CC&&CN&C1=C[NH]C=C1&CC&C^C1=CSC=C1^C=O&&&&CO^CO&&&
CC&C1=CC=CC=C1&CN&NC1=NC=NC2=CC=CC=C12^CO&&&&
CC1=CC=C(C2=NN(C(=O)CCl)C(C3=CC=CS3)C2)O1&&&
COC1=NC(OC)=NC(NS(=O)(=O)C2=CC=C(NC(=S)NC(=O)C3=CC=C(F)C=C3)C=C2)=C1&&&
COC1=CC=C(S(=O)(=O)N2CCOC2CNC(=O)C(=O)NCCN(C)C)C=C1&&&
CC(C)(C)C1=CC=C(C(=O)NC2=CC=C(S(=O)(=O)NC3=NC4=CC=CC=C4N=C3)C=C2)C=C1&&&
C1=CC=CC=C1&CC&C^CCl^C=N&&&NS^CN^S&&&O=S&&O=S&CS^C1=CC=CC=C1&CC&C^CC^CF&C&&CF^CF&&CF&CF&&&CF&&
CO&CO&O=C(OC1=CN=CC=C1)C1=CC=CC=C1&&&
CC(N)=O&CN&C1=CC2=NON=C2C=C1&CO&CC(=O)O^CO&&CC(=O)O&&&
CC&CO&CN1C(=O)C(=O)C2=C1C=CC(O)=C2&CC&C1=CC=C2OCCOC2=C1&&&
CCCC&CO&O=CC1=CC=C(O)C=C1&CO&OC1=CN=CC=C1&&&
CC&C1=CC=CC=C1&CC&O=CN1CCNCC1&CN&C1=CC=CC=C1&CN&NC=O&CC&C1=CC=CC=C1&CO&CO^CO&&CO^CO&&CO&&&
CC1=C(O)C=CC2=C1OC(=O)C1=CC=CC=C12&CO&CC=O&CN&CN&O=C(O)CCC1=C[NH]C2=CC=CC=C12&&&
C1=CC=CC=C1&C1CNN=N1&CN&CC&C&C=O&&CC^C1=CC=CC=C1&CBr&&&
CC&CC&C1CCNC1&CC&C1=CC=CC=C1^C1CNCN1^CF&C=O^C1CCNC1&&&C=O^C=O&&CN&C=O^C1=CC=CC=C1&&CN^CF&C1CCCCC1&&&&&
CN1C=NC2=C1C=CC(OC(=O)C1=CC=CC=C1)=C2&&&
C1=CC=CC=C1&CC&SC1=NC=NC2=C1C=CS2&CS&CC&NC=O&CN&C1=CC=CC=C1&CC&O=CO&&&
CC&C&C=O&&CN^CN&C1=CC=CC=C1&CN&N&CN&C^CN^C=O&C&&CC^CC&CN&C1=CC=CC=C1^CC^C1=CC=C2[NH]N=NC2=C1&CO&C&&&CO^CO^C=O&&&CO&&CN&&CN&CC&C1CCOC1&&&
CC&C1=CC=CC=C1&CC&&CO^CO&CC&NC=O&CN&C1=CC=CC=C1&CN&NC=O^CC^CC&O=CO&CO&&&CO&CC1=C(C)C=CC=C1&&&
CC&C1CCNCC1&CN&C1=CCNN=C1&C1=NN=C[NH]1&CC&CC&CC&C&C=O&&CN^CN&CC&CC&CO&CO&C&CC&&CC&&
CC&C1=CC=CC=C1&CN&NS&S&O=S&&O=S&CS^C1=NN=CS1&CN&CN&C&C=O&&CC^C1=CC=CC=C1&CCl&&&
COC1=CC(O)=C(C2=N[NH]C(C(F)(F)F)=C2C2=CC3=CC=CC=C3O2)C=C1&&&
C1=CCCC=C1&C1=C[NH][NH+]=C1&[NH3+][O-]&&CN^CC^CC^CC&C&C&C=O&C=O&&CC&CN^C1=CC=CC=C1&&&CCl&&&
CC1=C(C)C(NC2=NN=C(SCC(=O)NC3=C(Cl)C=C(C(F)(F)F)C=N3)S2)=CC=C1&&&
C1CNCCN1&CN&C1=CC=CC=C1^CN^CN&C&CN&C=O&C&&CC^C=O&C1=CC=CC=C1&&CC^CCl&C1=CC=CC=C1&&&C[NH3+]&[NH4+]&[NH2+]=O&&[NH3+][O-]&&
CO&O=CO&CC&C&CC&CC^CN^C1=CC=C2[NH]C=CC2=C1&NC=O&&&CC&O=C1C=CC2=CC=CC=C2[NH]1&&&
C1=CC=CC=C1&C1CNN=N1&CN&CC&C&C=O&&CC^C1=CC=CC=C1&CCl&&&
CCOC1=CC2=C(C=C1)N(CC1COC3=CC=CC=C3O1)C(=O)C2=O&&&
CO&CO&C1=CC=C(C2=N[NH]C=C2C2=CC3=CC=CC=C3O2)C=C1&CC&FC(F)F^CO&&&&
CC&C&CC&&CC&CO^CO&C&C=O&&CC^C&CC&CC^CN^C1=CC=CC=C1&CN&&&C&C=O&&CC^C1=C[NH]C=N1&CC&C&C=O&&CN^CN&CC&C1=CC=CC=C1&CC&CN&CN&C&C=O&&CO^CO&C&CC&&CC&CC&&
CC&O=C1CC(N(CC2=C[NH]N=C2)C(=S)NC2=CC=CC=C2)C(=O)N1C1=CC=CC=C1&CC&&CN&CC&CCl&&
NC1=CC=C([SH](=O)=O)C=C1&NS&O=[SH](=O)C1=CC=C(Br)C=C1^NS&&NC1=NC=CS1&&&
CO&CO&C1=CC=CC=C1&CS&S&O=S&&O=S&NS^C1CNCCN1&CN&C&C=O&&CN^CN&C1=CC=CC=C1&CO&CO&&&
CC(C)CS(=O)(=O)C1=NSC2=NC(=O)CC(=N)N21&C=C&CC1=CC=C(O)C=C1&CO&O=CC1=CC=CO1&&&
CC(N)=O&CN&O=C1CC2=C(C=CC=C2)N1CCN1CCOCC1&CF&&&
O=C(NC1=C2CS(=O)(=O)CC2=NN1C1=CC(Cl)=CC=C1)C1=CC2=C(C=C1)OCO2&&&
CO&CO&C&C=O&&CC^C1=CSC=C1&CC&C1=CC=CC=C1^CN&&&&
CO&CO&C1=CC=CC=C1&CN&CN&C=C&C1CCCCC1&C=O&&C1=CC=CC=C1&&
CC&C1=CC=CC=C1&CC&C&C=O&&CO^CO&C1=CC=CC=C1&C1=C[NH]C=N1&CN&&&
CO&CO&O=C1[NH]C2=CC=CC=C2C=C1CN(C1=CC=CC=C1)S(=O)(=O)C1=CC=CC=C1&CO&CO&&&
COC1=CC=C(C(CCN(CC2=CC(OC)=C(OC)C=C2)C(=O)CCl)C2=CC=CC=C2)C=C1&&&
CO&CO&C1=CC=CC=C1&CN&N&N[SH](=O)=O&CS^CN^C1=CC=CC=C1&CC&CO&O=C1C=CC2=CC=CC=C2[NH]1&CO&&&&&
C1=COCCO1&C1=CC=CC=C1&CN&CN&C&C=O&&CC^C1=COC=N1&CC&C1=CC=CC=C1&&&
NC1=C(S(=O)(=O)NC2=CC(C(F)(F)F)=CC(C(F)(F)F)=C2)C=C(Br)C=N1&&&
CCCC(=O)OC1=CC2=C(C=C1)C(C)=CC(=O)O2&&&
CC&C1=CC=CC=C1&CN&NS(=O)(=O)C1=NN=C(NC=O)S1&CC&C1=CC=CC=C1&CCl&&&
CC&C1=CC=CC=C1&CN&NS^CC^S&&&O=S&&O=S&CS^C1=CNC2=C(C=CC=C2)C1&C=O&&CC^C&C=O&&CN^C1=CC=C2NCCC2=C1&&&
CC&CC&C1=CC=CC=C1&CN&CN&C&C=O&&CC^C1CCNCC1&NS&S&O=S&&O=S&CS^C1=CC=CC=C1&C1=CCNC=C1&C=O&&&
CC&C1=CC=CC=C1&CS&S&O=S&&O=S&NS^C1CNCCN1&NS&S&O=S&&O=S&CS^C1=CC=CC=C1&C1=COCCO1&&&
O=C(CSC1=CC=CC=N1)NC1=NON=C1&C[NH3+]&O=[NH+][O-]&&&
CC&CO&CO&C1=CC=CC=C1&CN&N&CN&CC^NS^C1=CCNC=C1&S&C=O&O=S&&C1=CC=CC=C1&O=S^CC&&CS&&C1=CC=CC=C1&&&
C1=CC=C(N2N=C3C=CC=CC3=N2)C=C1&CCl&&CN&&
CC&C&C=O&&CN^CN&C1=CC=CC=C1&CN&N&CN&C^CN^C=O&C&&CC^CC&CN&C1=CC=CC=C1^CC^C1=CC=C2[NH]N=NC2=C1&CO&C&&&CO^CO^C=O&&&CO&&CN&&CN&CC&C1CCOC1&&&
CC&C1=CC=CC=C1&CS&N[SH](=O)=O&CN&C1=CC=CC=C1&CC&CC1=CC=C(S(=O)(=O)NC2=CC=CC=C2)C=C1&&&
C1CCCCC1&CC&C1=CC=CC=C1&CS&S&O=S&&O=S&NS^CN&C1=CC=CC=C1&CC&C&C=O&&CO&&
C1=CC=NC=C1&CS&CS&CC&C&C=O&&CN^CN&C1=NON=C1&C[NH3+]&[NH4+]&[NH2+]=O&&[NH3+][O-]&&
NC1=CC=C([SH](=O)=O)C=C1&NS&O=[SH](=O)C1=CC=C(Br)C=C1^NS&&NC1=NC=CS1&&&
CC(C)C&CO&CO&C&C=O&&CN^CN&CCC=O&CO&O=C1C=CC2=C(C=C(O)C=C2)O1&&&
COC1=C(OC)C=C(C2=NC3=C(C=C(Br)C=C3)C(C3=CC=CC=C3)N2CC(=O)NN)C(OC)=C1&&&
CN&C1=C[NH]N=C1&CC&NC=O^CCl^CN&&&C1=CC2=C(C=C1)OCO2&&&
C1=CC=CC=C1&C1CNN=N1&CN&CC&C&C=O&&CN^NN&C=N&CC&C1=CSC=C1&&&
COC=O&CC&O=C(NC1=CC=CC=C1)C1=CC=C(NC(=O)C2=CC=CO2)C=C1&&&
CC=O&CN&NC1=CC=C(N)C=C1&N&CN&O=CCN1N=NC2=CC=CC=C21^CN&&COC1=CC=C(CC=O)C=C1&CN&CN&CC&C1CCOC1&&&
O=C1CC(N2CCN(CC=CC3=CC=CC=C3)CC2)C(=O)N1CC1=CC=CS1&&&
CC&C1=CC=CC=C1&CC&C^CC^C=O&&&&CN^CN&CC&CN&C1COCCN1&&&
CC&C1=CN(C2=CC=CC=C2)C(C2=CC=CC=C2)C1&CN&&CC^C#N^C&&CC&C#N^CC&&C#N&&&
CO&CO&C1=CC=CC=C1&CN&C1CNCCN1&CN&CC&C&CC&CO^CO^CO&&&C1=CC=C2C=CC=CC2=C1&&&
C1=CC=CC=C1&CN&C1=CC2=N[NH]N=C2C=C1&CN&&CCl&&
CC&CO&CO&C1=CC=CC=C1&CN&N&CN&CC^NS^C1=CC2=C(C=CC=C2)NC1&S&CC&O=S&&C=O&O=S&&&CS^C1=CC=CC=C1&&&
CC&O=C(CC1=CC=CC=C1)NC1=CC2=C(C=C1)C=CC(=O)O2&C[NH3+]&O=[NH+][O-]&&&
NC1=C2CS(=O)(=O)CC2=NN1C1=CC(Cl)=CC=C1&CN&O=CC1=CC2=C(C=C1)OCO2&&&
CC(CN1N=NC([N+](=O)[O-])=N1)=NNC(=O)C1=CC(Cl)=C(Cl)C=C1&&&
CO&CO&C1=CC=CC=C1&CN&N&N[SH](=O)=O&CS^CN^C1=CC=CC=C1&CC&&&NC=O&CN&C1=CC=CC=C1&CC&O=CO^CCl^CO&&&&&
CC1=CC=C(CN2C(=O)CSC3=C2C=C(C(=O)NCCN2CCOCC2)C=C3)C=C1&&&
COC1=CC=CC=C1C&C=C&O=C1CSC(=S)N1&CN&CCC(=O)NNC(=O)C1=CC=CC=C1OC&&&
O=C(NC1=CC2=C(C=C1)OCCO2)C1=C(C2=CC=CC=C2)OC=N1&&&
CO&CO&C1=CC=CC=C1&CO&CO^CO&&CO^CC&&C1=NC2=C(C=CC=C2)CN1&CBr&&CC^C1=CC=CC=C1^CN&&CC&NNC=O&&&
CC1=C(C)C=C(NC2=NC(N)=C([N+](=O)[O-])C(N3CCOCC3)=N2)C=C1&&&
C1CNCCN1&CN&CC^CN^C=C&O=C1CCC(=O)N1&CC1=CC=CC=C1&CN&&&CC1=CC=CS1&&&
CC1=C(C)C=C(OCC(=O)NC2=CC=C(C(=O)O)C=C2NC(=O)COC2=CC(C)=C(C)C=C2)C=C1&&&
CCOC(=O)C1CCN(C(=O)C2=CC3=C(C=C2)SC(=CC2=CC=CC(C)=C2)C(=O)N3)CC1&&&
CC1=CC(C)=C(C)C(S(=O)(=O)N2CCN(C(=O)C3=CC(=O)[NH]C4=CC=CC=C34)CC2)=C1C&&&
CC&C&C=O&&CN^CN&C1=CNCC1&C=O&&CN^CC^C1=CC=CC=C1^CN&CCl&C1COCCN1&&&&&
NC1=CC2=C(C=C1)OCCO2&CN&O=CC1=C(C2=CC=CC=C2)OC=N1&&&
O=CN1C2=CC=CC=C2SC2=CC=CC=C21&CC&CO&O=CO&CC&C1=CC=NC=C1&&&
CC1=CC=C(C)O1&C=C&COC1=CC=CC(N2C(=O)CC(=O)NC2=S)=C1&&&
CC&C1=CC=C(C2CC(C3=CC=CS3)=NN2)C=C1&CN&O=CCCl&&&
CC(C)C1=CC=C(N)C=C1&CN&CC=O&CS&O=C(O)C1=CC=C(CN2C(S)=NC3=C(SC=C3)C2=O)C=C1&&&
CCOC1=CC=C(N(CC2=CC3=C(C=C(C)C=C3)[NH]C2=O)S(=O)(=O)C2=CC=CC=C2)C=C1&&&
CC&O=C(CSC1=NC2=C(C=CS2)C(=O)[NH]1)NC1=CC=CC=C1&CO&CO^CC&&&&
CC&CN&O=C(COC1=CC=CC=C1)NC1=NN=C(S(=O)(=O)NC2=CC=CC=C2)S1&CO&CO^CC&&&&
CC&C1=CC=CC=C1&CC&C&C=O&&CC^[O-][N+]1=C2C=CC=CC2=C[NH]1&CN&CC&CC&NC=O&&&
CC1=CC(Br)=C(N)C(Br)=C1&CN&CC=O&CO&CS(=O)(=O)C1=CC=C2N=NN(O)C2=C1&&&
CCC(C)C&CN&CN&CN1C=CC=C1CC=O&CN&N&NC1=CC=C(N)C=C1&CN^CN^CC=O&O=CCN1N=NC2=CC=CC=C21&&&&&
CO&O=CO&CC&C&CC&CC^CN^C1=CC=C2[NH]C=CC2=C1&NC=O&&&CC&O=C1C=CC2=CC=CC=C2[NH]1&&&
CC1=CC(C=O)=CC=C1&CN&NC1=NN=C([SH](=O)=O)S1&NS&CC1=CC(N)=CC=C1&&&
O=C(C=CC1=CC=CC=C1)NCC1=CN=CC=C1&CCl&&C[NH3+]^O=[NH+][O-]&&&
CC1(C)CC2=C(CO1)SC1=C2C(=O)N(N)C(C2=CC3=CC=CC=C3O2)=N1&&&
O=C1NC(=O)N(C2=CC=CC=C2)C(=O)C1=CC1=CN(CC(=O)N2CCOCC2)C2=CC=CC=C12&CF&&&
CC(=O)NC1C(=O)N(CCN2CCOCC2)C2=C1C=C(Br)C=C2.Cl&&&
CO&CO&C1=CC=CC=C1&CC&C&CC&C^CN^C=O&N&&CN^CN&CN&CC^CN^CC&C1=COC=C1&C&C1=COC=C1&&&C=O&&&&CC^CN&C1CNN=N1&C1=CC=CC=C1&&&
C1=CC=NC=C1&CN&NC=O&CC&CC&C1=CC=CC=C1&CCl&&CCl&&
CC(C)C(N)=O&CN&O=C(NN=CC1=CC=CC=C1)C1=CC=CC=C1&CCl&&CCl&CC&&
COC(=O)C1=C(Cl)C=CC(NC(=O)CN(C2=CC=CC=C2OC)S(=O)(=O)C2=CC=CC=C2)=C1&&&
C1=CC=CC=C1&CCl&&CC^CC^CO^C1=CC=CC=C1&&&CCl&&CO&&
CSC1=CC=CC(N)=C1&CN&O=CCC1=CC=CC=C1[N+](=O)[O-]&&&
CC&CO&O=CO&CC&O=[SH](=O)N1C=CC2=C1C=CC=C2&CC&&CC^O=CO^CO&&&CS^C1=CC=CC=C1&CC&&&
CO&CO&C1=CC=CC=C1&CC&C&CC&CC^CC^CN&C1=CC=CC=C1&N&&&CN&CC^CN^C1=CC=CC=C1&C&CO&C=O&CO^CO&CC&&CO&CCl&&&&&
CO&CO&C1=CC=CC=C1&CC&C1=C[NH]N=C1^CO^CC&&&C1=COCC1^CC^C1=CC=CC=C1&C&&&CF&&CF&CF&&
CCCCO&CO&O=C(OC1=CN=CC=C1)C1=CC=CC=C1&&&
O=C(CC1=CC=CC=C1)NCCCN1C=CN=C1&CCl&&CF&&
CO&CO&C1=CC=CC=C1&CC&C&CC&C^CN^C=O&N&&CN^CN&CN&CC^CN^CC&C1=COC=C1&C&C1=COC=C1&&&C=O&&&&CC^CN&C1CNN=N1&C1=CC=CC=C1&&&
O=C(NC1=CC=CC=C1)C1=CN(C2=CC=CC=C2)N=C1C1=CC=CC=C1&CCl&&CC^O=CO&&&
O=C(NN=CC1=CC=NC=C1)C1=CC([SH](=O)=O)=CC=C1&NS&NC1=CC=C(Cl)C=C1&&&
CN&N&CN&CC^CN^C1=C[NH]N=N1&C1=CC=CC=C1&CN&&&C1=NON=C1^CC^CN&C&&&C=O&&CN^NN&C=N&CC&C1=CC=CC=C1&CO&CO&&&
CC&C1=CC2=C(C=C1)NCC2&C=O&&CN^CN^CN^C&CC&C=O&CN&&CC^C1COCCN1&&&&&
CO&CO&C&C=O&&CC^C&CC&CC^CN^C1=CNCC1&CN&C1=CC=CC=C1&C&&&C=O&&CC^C1=CCNCC1&C=O&&C1=CC=CC=C1&&
NC1=CC=CC=C1C(=O)O&NS&O=[N+]([O-])C1=C(NNC(=S)NC2=CC=C(OC(F)F)C=C2)C=CC([SH](=O)=O)=C1&&&
CC=O&CC&O=C(OC1=C[NH]C2=CC=CC=C12)C1=CC=CO1&CN&&&
C1=CC=CC=C1&CC&O=C1NC(=O)C2C1CC=CC2C1=CC=CC=C1&CN&C1=CC=NC=C1&&&
O=C(C1=CC(Br)=CN=C1)N1CCN(S(=O)(=O)C2=CC=CC=C2C(F)(F)F)CC1&&&
S=C(C1=CC=C(C2=CC=CC=C2Cl)O1)N1CCCCC1&&&
COC1=CC=CC=C1C&C=C&O=C1CSC(=S)N1&CN&CCC(=O)NNC(=O)C1=CC=CC=C1OC&&&
CC&C1CCC2CNCC2C1&C=O&&C=O&CN^C1=CC=CC=C1&CCl&&CO^CO&C&C=O&&CC^C1=COC=C1&&&
CC&C1=COC=N1&CC&C1=CC=CC=C1&CS&O=[SH](=O)N1CCNCC1&CN&C1=CC=CC=C1&&&
O=C(NCC1=CC=CO1)C(C1=CC=CO1)N(CCC1=CC=CC=C1)C(=O)CN1N=NC2=CC=CC=C21&&&
C1=CC=C2[NH]N=NC2=C1&CN&CC&NC=O&N&CN&CC^CN^C1=CSC=C1&C&&&CC&C1=COC=C1^CC&&NC=O&CN&CC&C1=COC=C1&&&
CC(=O)NC1C(=O)N(CCN2CCOCC2)C2=C1C=C(Br)C=C2.Cl&&&
CO&CO&O=C1C(=O)N(CC2COC3=CC=CC=C3O2)C2=C1C=CC=C2&&&
CN&CN[SH](=O)=O&CS&C1=CC=CC=C1&CN&NC=O&CC&CS&CS&C1=CC2=C(C=C1)N=CC=C2&&&
CC&CN&N&CCN&&CN^C1=CC=CC=C1&CO&&CC^C=NNC=O&CC&NC1=NON=C1N1C=CN=N1&CC&C&CC&&CC&&
CC1=C(Br)C=CC(NC(=O)CON2N=NC3=CC=C(S(C)(=O)=O)C=C32)=C1&&&
CC&C&C=O&&CC^C1=CNCC1&CN&&CO^CO^C1=CC=CC=C1^C&&&C=O&&CC^C1=COC=C1&&&
CC=O&CN&NC1=CC=C(N)C=C1&N&CN&O=CCN1N=NC2=CC=CC=C21^CN&&COC1=CC=CC(CC=O)=C1OC&CN&CN&CC&C1CCOC1&&&
Cl.O=C(OC1=CN=CC=C1)C1=CC=C(Cl)C=C1&&&
CC(=O)NC1=CC=C(NC(=O)CC(C)=NNC(=O)COC2=C(Br)C=C(Br)C(C)=C2)C=C1&&&
CC&O=C(C1=CC=CC=C1)C1=C2C=CC=CC2=[NH+][NH]1&CN&CCC(N)=O^[NH3+][O-]&&&CC^FC(F)F&&&
CO&CO&C1=CC=C(C2=N[NH]C=C2C2=CC3=CC=CC=C3O2)C=C1&CC&FC(F)F^CO&&&&
CN&C1CNOC1&CC&C1=CC=CC=C1^CS^CO&S&CO^CO^O=S=O&&&CO&&CS^CC&C1=CC=CC=C1&C1=CC=CC=C1&&&CO&CO&&&
CC&C1=CC=CC=C1&CC&C1=C[NH]N=C1&CN&CN^CN^C&C1=CC=CC=C1&C=O&&&&CC^CCl&&&
CC&C1=CC=CC=C1&CN&CN^CC^C1=NN=CS1&&&CS&CS&CC&C&C=O&&CN^CN&C1=CC=NC=C1&CC&C^CCl^CF&&&&CF&CF&&
C1=CC=CC=C1&CS&O=[SH](=O)NC1=NC=CS1^CN&&N[SH](=O)=O&CS&C1=CC=CC=C1&CBr&&&
CC&C&CC&&CC&CC^C1=CCCCC1&C1=CON=C1&CC&C&C=O&&CN^CN&C1=CC=NC=C1&&&
CC1=CC=C(CN2C(=O)CSC3=C2C=C(C(=O)NCCN2CCOCC2)C=C3)C=C1&&&
CS(=O)(=O)N(CC1=CC=C(C(=O)NC2=CC=CC=C2SC2=CC=CC=C2)C=C1)C1=CC=CC=C1&&&
CCCCNC(=O)NO&CN&S=C1SCCN1N=CC1=CC=CC=C1&CN&CNC^C&&CC&&CC&&
CC(N)=O&CN&O=C(NCC1CCCO1)C(C1=CC=CC=C1)N(C(=O)CN1N=NC2=CC=CC=C21)C1=CC=CC=C1&CO&CO&&&
CC&C&CCC&&CO^O=CO&CC&C&CC&CC^CN^C1=CC=CC=C1&NC=O&&&CC&C1=C[NH]C=N1&CC&NC=O&CN&CC&C1=CC=CC=C1&CC&CN&NC(=O)O&CO&C&CCC&&CC&&
CC&C1=CC=CC=C1&CC&C1=C[NH]N=C1&CN&CN^CN^C&C1=CC=CC=C1&C=O&&&&CC^CCl&&&
CC&C1=CC=CC=C1&CC&C=C&CC&C&C=O&&CC^C1=CC=CC=C1&CBr&&CO^CO&C&C=O&&CC^C1=COC=C1&&&
CC&CO&CO&CC(C)CC1=NC2=C(C(N)=C(C=O)O2)C2=C1CCCC2&&&
COC1=CC2=C(C=C1)C=C(C1(C)NC(=O)NC1=O)C=C2&CN&CC=O&CN&CN&CC1=CC=CO1&&&
CC&C1=COC=C1&CC&C1=NNCC1&CC&C1=COC=C1^CN&&C&C=O&&CC^CCl&&&
CC&O=C1CSC2=C(C=CC=C2)N1&CS&S&O=S=O&&CS^CC&CC&O=CN1CCNCC1&CN&C1=CC=CC=C1&CC&&CC&&
C1CCCCC1&CC&C1=CC=CC=C1&CS&S&O=S&&O=S&NS^CN&C1=CC=CC=C1&CC&C&C=O&&CO&&
O=C(OC1=CC=C(Br)C=C1C(=O)C=CC1=CC=CC=C1F)C1=CC=CO1&&&
CC&O=S(=O)(C=NNC1=CC=CC=C1)C1=NSC=C1&CC&FC(F)F^CC&&C#N^CC&&C#N&&&
CN1CCNCC1&CN&CC=O&CN&NC1=CC([N+](=O)[O-])=CC=C1&&&
CN&N&CN&CC^CN^CC&C&C1=CC=CC=C1&C=O&&&&CC^C1=CON=C1&CC&CO&CO&C1=CC=CC=C1&CC&C&CF&&CF&CF&&
C1=CC=CC=C1&CC&C=C^C[NH3+]^CC&[NH4+]&C=N&[NH2+]=O&NN&&[NH3+][O-]^C1=NNCN1&&&C=S&&CC^C1=COC=C1&&&
CC&C&CC&&CC&CO^CO&C&C=O&&CC^C&CC&CC^CN^C1=CC=CC=C1&CN&&&C&C=O&&CC^C1=C[NH]C=N1&CC&C&C=O&&CN^CN&C&CC&CC^CC^C1=CC=CC=C1&C&&&C=O&&CO^CO&CC&C1=CC=CC=C1&&&
C1=CC=CC=C1&CS&N[SH](=O)=O^CN&&CN&C1=CC2=NON=C2C=C1&C[NH3+]&O=[NH+][O-]&&&
CC(C)C[SH](=O)=O&CS&N=C1C(=CC2=CC=C(OC(=O)C3=CC=CO3)C=C2)C(=O)N=C2SN=CN12&&&
CC&O=C(CN1C(=O)NC(C2=CC3=C(C=CC=C3)C=C2)C1=O)NCC1=CC=CO1&CO&CO&&&
O=C(NC1=CC=CC=C1)C1=CC=CC=C1&CO&OCC(F)(F)C(F)F^CC&&FC(F)F^CO&&&&
CC(=O)C1=CC=C(C)C=C1&CS&CC1=NN=C(S)N1CC1=CC=CO1&CN&CC1=CC(C)=C(N)C=C1&&&
CC1=CC=C(C2CC(C3=CC=CS3)=NN2C(=O)CCl)C=C1&&&
CC&CN&N&CN&C1=CC=CC=C1^NS&&S&O=S&&O=S&CS^C1=NN=CS1&CN&CN&C&C=O&&CC^C1=CC=CC=C1&CO&CO&&&
CO&CO&C1=CC=CC=C1&CN&C1CNCCN1&CN&CC&C&CC&CO^CO^CO&&&C1=CCCC=C1&C1=CC=CC=C1&&&
CN1CCN2C3=C(C=C(N)C=C3)CC3(C(=O)NC(=O)NC3=O)C2C1&&&
CC&CC&O=C1NC(=O)C2C1CN1C(=O)NC(=O)C21&CC&C1=CC=CC=C1^CN^CF&C1=CC=CC=C1^CN&&CF&C1CCCCC1&&&&&
CCC1=NN=C(NS(=O)(=O)C2=CC=C(NC(=O)C=CC3=CC=CC=C3Cl)C=C2)S1&&&
CC&CO&O=CO&CC&O=[SH](=O)N1C=CC2=C1C=CC=C2&CC&&CC^O=CO^CO&&&CS^C1=CC=CC=C1&CC&&&
COC=O&CC&O=C(NC1=CC=CC=C1)C1=CC=C(NC(=O)C2=CC=CO2)C=C1&&&
CC&CC&O=C(OC1=CC2=C(C=C1)C=CC(=O)O2)C1=CC=CO1&&&
C1CNCCN1&CN&C1=CC=CC=C1^CN^CC&C&C&C=O&CF&&CC&CF^C1=CCNCC1&&CF^C=O&&&&C1=CC=CC=C1&&
CC1CCC2C(=O)N(C3=CC(Cl)=CC=C3OC(=O)C3=CC=CO3)C(=O)C2C1&&&
CC&C1=CC=CC=C1&CC&C^CC^C=O&&&&CN^CN&CC&CN&C1COCCN1&&&
CCCCOC1=CC=C(C(=O)OC2=CN=CC=C2)C=C1&&&
NC1=CC(C(F)(F)F)=CC(C(F)(F)F)=C1&NS&NC1=C([SH](=O)=O)C=C(Br)C=N1&&&
COC1=CC=C(N)C=C1&N&CN&O=CCCl^CN&&CC1=CC(=O)[NH]C2=CC=CC=C12&&&
COC1=C(OC)C=C2C(=C1)CCNC2C1=C(F)C=CC(Br)=C1&CN&O=CCCl&&&
CC&C1=CNCCCCCNCCNCCNC1&C=O&&C=O&C=O&CC^C^CC^C=O&CC^C1=CC=CC=C1&CN^C&CI&&&C=O&&C[NH3+]&CN^[NH4+]&&&[NH2+]=O&&[NH3+][O-]&&
CC&O=C(CSC1=NN=C(CNC2=CC=CC=C2)N1CC1=CC=CO1)C1=CC=CC=C1&CC&&CC&&
CC(=NNC(=O)C1=CC(Cl)=C(Cl)C=C1)C1=CC(NC(=O)C(C)C)=CC=C1&&&
CC&C1=CC=C(N2C=CC=N2)C=C1&CN&&CC^C&CC1=N[NH]C(N)=C1C&CN^CC^C1=CC=CC=C1&C1=CC=CC=C1&&&&&
CC=O&CN&CNC1=CC=C(N)C=C1&NS&O=[SH](=O)C1=C(Cl)C=CC(Cl)=C1&&&
CN&C1CNCCN1&CN&CC&C&C=O&&CN^CN&C1=CC=CC=C1&C[NH3+]&[NH4+]&[NH2+]=O&&[NH3+][O-]&&
CC&CO&CO&CC1=C(C2=CC=CC=C2)C(C=O)=C(N)S1&CN&O=CCCl^CN&&CNC&&&
C1=CC=CC=C1&CCl&&CCl&CC^CN&C1=CSCN1&C=N&CN&C&C=O&&CC^CCl&&&
C1=CC=CC=C1&CC&C1=CN=CNC1&C=O&&CS^CS^CC^CC&C#N&C&&&C=O&&CN^CN&C1=CC=CC=C1&CO&CO&C&CF&&CF&CCl&&
NC1=CC=CC=C1N1CCNCC1&CN&O=CC1=CC([N+](=O)[O-])=CC=C1^CN&&O=CC1=CC=C(Cl)C=C1&&&
CC&C&C=O&&CN^C1=CC=C2[NH]C=CC2=C1&CN&N&CN&C1=CC=CC=C1^CN^CCl&C&&&C=O&&CC^CCl&&&
CCOC=O&CC&C1=CC2=C(N=CC3=C2CCCC3)O1&CC&CC(C)C^CN&&&&
C1=CC=CC=C1&CCl&&CC^NC=N[SH](=O)=O&CS&C1=CC=CC=C1&CC&C^CC^FCF&C&&CF^FCF&&&&CF&&
CN&N&CN&&NS^S&O=S&&O=S&CS^C1=CC=CC=C1&CN&CN&C&C=O&&CC^CS&CS&C1=CC=CC=C1&C1=CC=NC=C1&&&
CC(C)CC(NC=O)C(=O)OC(C)(C)C&CC&O=C(NC(CC1=CC=CC=C1)C(=O)OCC1=CC=CC=C1)C1=C[NH]C=N1&&&
CC&C1=C[NH]C=C1&CN&C1=CC=CC=C1^CC^C[NH3+]&&CC^[NH4+]&C&[NH2+]=O&C=O&&[NH3+][O-]&CC&&CCl&&&
O=C(C1=C(Cl)N=C2SC=CN12)N1CCN(C2=CC(Cl)=CC=C2)CC1&&&
CC&CO&CO&C1=CC=CC=C1&CN&CN&C&C=O&&CC^CS&CS&C1=CN=CNC1&C=O&&CN^NS&S&O=S&&O=S&CS^C1=CC=CC=C1&CC&&&
CO&CO&C1=CC=CC=C1&CO&CO^CO&&CO^CN&&NC=O&CC&CN&C1=CC2=C(C=CS2)[NH]1&CC&O=CO&CO&&&
CN1CCN(CC(=O)NC2=CC([N+](=O)[O-])=CC=C2)CC1&&&
CC&O=C(CN1CCCC2=C1C=CC=C2)N1CCC2=C(C1)C1=C(C=CC=C1)[NH]2&CC&&CF&&
C1=CC=C2SC3=CC=CC=C3NC2=C1&CN&CC=O&CO&CO&O=CC1=CN=CC=C1&&&
O=C(CSC1=CC=CC=N1)NC1=NON=C1[N+](=O)[O-]&&&
CC&C1=CC=C(C2CC(C3=CC=CS3)=NN2)C=C1&CN&O=CCCl&&&
CC(C)(C)OC(=O)NCC1=CC=C(CNC(=O)C2=C(C(=O)NC(CC3=CC=CC=C3)C(=O)OC(C)(C)C)N=C[NH]2)C=C1&&&
C1=CC=CC=C1&CN&CN^CS^C1=CCCC=C1&S&C[NH3+]&O=S&[NH4+]^C1=NON=C1&O=S^[NH2+]=O&&&&NS&[NH3+][O-]&&&&
O=C(CCl)N=C1SC=CN1CC1=C(Cl)C=C(Cl)C=C1&&&
CC&C&CC&&CC&CO^CO&C&C=O&&CN^CN&CC&C1=CC=CC=C1&CC&CN&CN&C&C=O&&CC^C1=C[NH]C=N1&CC&C&C=O&&CN^CN&C&CC&CC^CC^C1=CC=CC=C1&C&&&C=O&&CO^CO&CC&C1=CC=CC=C1&&&
COC1=CC(OC)=C(OC)C=C1C=C1OC2=C(C=CC(OCC(=O)N3CC4=CC=CC=C4CC3C(=O)O)=C2)C1=O&&&
CC&CN&N&NS(=O)(=O)C1=NN=C(NC=O)S1&CC^CN^C1=CC=CC=C1&C1=CC=CC=C1&CO&&&CO&&&
C[SH](=O)=O&NS&O=C(NC1=CC=CC=C1SC1=CC=CC=C1)C1=CC=C(CNC2=CC=CC=C2)C=C1&&&
CCC1=NN=C(S)N1C&CN&CN^CS^COC1=CC=C(CC=O)C=C1&CC&&&CO&COC1=CC=C(O)C=C1&&&
CO&CO&C1=CC=CC=C1&CC&C=NNC(N)=S&CN&C1=CC=NC=C1&&&
COC1=C(O)C=CC(C=NNC(=O)CN)=C1&CN&O=CC1=CC=CC=C1^C=C&&CC1=CC2=C(C=C1)OCO2&&&
CC&C1=CC=CC=C1&CO&CO^CBr^CC&&CBr^C=NNC=O&&&C&CC&&CC^CC&NC=O&CN&C1=CC=CC=C1&CN&NC=O&CC&&&
CCC&CO&NC1=CC(O)=C(Cl)C=C1Cl&CN&CC=O&CS&CS&CC=O&CN&NC1=CC=CC(C(F)(F)F)=C1&&&
O=S(=O)(NC1=CC=CC=C1)C1=CC=C(NNC(=S)NC2=CC=CC=C2)C=C1&CC&O=CO^CO&&OC(F)F^C[NH3+]&&O=[NH+][O-]&&&
CC&CC&CC&C1=C[NH]N=N1&CN&C1=NON=C1^CC^CN&C&&&C=O&&CN^NN&C=N&CC&C1=CCCC=C1&CO&CO^C1=CC=CC=C1&&&&
CO&CO&C1=CN=CN=C1&CN&NS^CO^S&CO&O=S&&&&O=S&CS^C1=CC=CC=C1&CN&CN&C&C=S&&CN^CN&C&C=O&&CC^C1=CC=CC=C1&CF&&&
CC(=O)C1=C(N2CCCC2)[NH]C(C2=CC=CC=C2)=C1&&&
CC&C1=CC=CC=C1&CS&S&O=S&&O=S&CS^C&C=C&CCl^CN&&CN&C&C=O&&CC^C1=CC=CC=C1&&&
CSC1=CC=CC(N)=C1&CN&O=CCC1=CC=CC=C1[N+](=O)[O-]&&&
CC&C1=CC=CC=C1&CN&CN^CCl^C&&&C=O&&CN^CN&C1=CC=NC=C1&&&
C[N+]1=CC=CC2=C(Br)C=CC([O-])=C21.O&&&
CC&C1=COC=C1&CC&C=C&C1CNCNC1&C=O&&C=S&C=O&CN^C1=CC=CC=C1&CO&CO&&&
C1=CC=CC=C1&CF&&CC^O=C1NCC2=C1[NH]N=C2&CN&CC^CC^C1=COC=C1&C1=CC=CC=C1&&&CO&&&
O=C(C1=CC(=O)[NH]C2=CC=CC=C12)N1CCN(C2=CC=CC=C2)CC1&&&
CC&C1=CC=CC=C1&CO&CO^CN&&CN&C&C=O&&CC^CS&CS&C1=NC2=C(C=CS2)CN1&CC&&C=O&&
O=C(C1=CC=CC=C1)C1=C2C=CC=CC2=[NH+][NH]1&[NH3+][O-]&&CN^CCC(N)=O^CCl&&&&
CC&C1=COC=C1&CC&C1=NNCC1&CC&C1=CSC=C1^CN&&C&C=O&&CC^CCl&&&
CC&C&CC&&CC^CC(C)C12CN(C=O)CC(CN(C(=O)C3=CC=CC=C3[N+](=O)[O-])C1)C2=O&CC&C1=CC=CC=C1&C[NH3+]&O=[NH+][O-]&&&
CC&C1CNCN1&C=O&&C=O&CN^C1=CC=CC=C1^C1CCNC1^CF&CC&&&C1=CC=CC=C1^C1CCNC1^CF&C=O&&&&C=O&CN^C1CCCCC1&&&
C1CNCCN1&CN&C1=CC=CC=C1^CN&&C&C=S&&CN^CN&C1=CC=CC=C1&CS&S&O=S&&O=S&CS^C&CF&&CF&&
CC&C1=CC=CC=C1&CC&&CN^N[SH](=O)=O&CS&O=C1C=C[NH]C2=C1C=CC=C2&CC&O=CN1CCC2=CC=CC=C21&&&
CO&O=CO&CC&C1=CC=CC=C1&CN&NC=O&CC&C1=CC2=C(C=C1)OCCCO2&&&
CN&CN&C1=COC=N1&CC&C1=CC=CC=C1^CP^CCl&P&&&O=P&&CP^C1=CC=CC=C1^CP&&C1=CC=CC=C1&&&
CCC1=NN=C(NS(=O)(=O)C2=CC=C(NC(=O)C=CC3=CC=CC=C3Cl)C=C2)S1&&&
CC&CO&CO&C&C=O&&CC^C1=CC2=C(C=C1)[NH]C=C2&CO&&CC^C^NS^C=O&S^CC&CO^O=S&&&&&&O=S&CS^C1=CC=CC=C1&CC&&&
CC&C&C=O&&CC^C1=CNCC1&CN&&CO^CO^C1=CC=CC=C1^C&&&C=O&&CC^C1=COC=C1&&&
O=CN1C2=CC=CC=C2SC2=CC=CC=C21&CC&CO&O=CO&CC&C1=CC=NC=C1&&&
CC1=CC=C(S(=O)(=O)C(=CCl)NC(=O)C2=CC=CC=C2)C=C1&&&
CC&C&CC&&CO^CO&C1=CC=CC=C1&CC&C=N&NN&CN&C&C=O&&CC^C1=C[NH]N=N1&CN&C1=NON=C1^CC^CN&CN&&&N&CN&&CN^C1=CC=CC=C1&&&
CC&C&C=N&NN^CC^C=N&C1=CSC=C1&C&&&CN&&CS^CS&C1CCNC1&C=O&&C=O&CN^C1=CC=CC=C1&CCl&&&
CN(C)[SH](=O)=O&CS&O=C(CSC1=CC=CC2=C1N=CC=C2)NC1=CC=CC=C1&&&
COC1=CC=C(C(=O)N2C(SC)=NC3=CC4=C(C=C32)OCCO4)C=C1&&&
C1=CC=CC=C1&CC&CC&CN&N&CN&C^CN^CC&C&C1=COC=C1^CC^C=O&&&C&&CC^C=O&CN&&CN^C1=CC=C2[NH]N=NC2=C1&CN&&&CC&C1=COC=C1&&&
CC&C1=CC=CC=C1&C1CCNC1&C=O&&C=O&CN^CC&CO&CO&C1=CC=CC=C1&&&
CC1=CC=C(CC=O)O1&CN&CN^CN^CC1=CC=CO1&N&&&COC1=CC=CC=C1N&&CN^O=CCN1N=NC2=CC=CC=C21&&&
CC&CC&C1=CC=CC=C1&CN&N&CN&C^CN^C=O&C&&CC^CC&C1=COC=C1&C1=CC=NC=C1^CC&&&&C&C=O&&CN^CN&C1CCCC1&&&
CC1=CC(=O)OC2=C1C=CC(N)=C2&CN&O=CCC1=CC=CC=C1[N+](=O)[O-]&&&
CO&CO&C1=CC=CC=C1&CC&C1=C[NH]N=C1^CO^CC&&&C1=COCC1^CC^C1=CC=CC=C1&C&&&CF&&CF&CF&&
CC1=CC=C(C(=O)C2=C3C=CC=CC3=[N+]([O-])N2CCC(N)=O)C=C1&&&
O=C(NC1=CC=CC=C1)C1=CC=CC=C1&CO&OCC(F)(F)C(F)F^CC&&FC(F)F^CO&&&&
CO&CO&C&C=O&&CC^C1=CC=CC=C1&CN&CN&C&C=O&&CC^C1=CC2=C(C=C1)OCCCO2&&&
O=C1NC(=NS(=O)(=O)CC2=CC=CC=C2)SC1=CC1=CC2=C(C=C1)OCO2&&&
COC1=CC=C(C(=O)OC2=CN=CC=C2)C=C1&&&
CC&C1=CC=CC=C1&CO&CO^CC^CC&&&C&C=O&&CN^CN&C1=CC=CC=C1&CC&C^CN^C=O&CN&&CO^C&&&C=O&&CC^CO&CO&C1=CC=CC=C1&CC&&CC&&
COC(=O)C1=C(Cl)C=CC(NC(=O)CC2=CC=CC=C2[N+](=O)[O-])=C1&&&
CO&CO&C1=CC=CC=C1&CN&N&CN&C^CN^C=O&C&&CC^CC&CCl&C1=CC=NC=C1^CC&&&&C&C=O&&CN^CN&C1CCCCC1&&&
CC&CC&O=C(OC1=CC2=C(C=C1)C=CC(=O)O2)C1=CC=CO1&&&
C1=CC=NC=C1&CS&CS&CC&O=CNC1=NON=C1[N+](=O)[O-]&&&
CN&N&CN&C^CN^C=O&CC&&CC^CC&C1=CON=C1&C1=CC=CC=C1&CC&&&CO&CO&C1=CC=CC=C1&CC&C&CF&&CF&CF&&
CO&CO&C1=CC=CC=C1&CC&C1=NNCC1^CO^CN&CO&C^CC^C&C=O&C1=CSC=C1&CF&&CC&&&CF^CCl&&&&&
CC&O=C(NC(=S)NC1=CC=CC=C1)C1=CC=C(COC2=CC=CC=C2)C=C1&CC&O=CO&&&
CS&CS&O=C(CC1=CC=CC=C1)NC1=CC=CC=C1&C[NH3+]&O=[NH+][O-]&&&
CO&CO&C1=CC=C2CNCCC2=C1&CN&C^CC^C=O&C1=CC=CC=C1^CO&CC^CBr&CO&CCl&&CF&&&&&&
CC&C1=CC=CC=C1&CC&&CS^S&O=S&&O=S&NS^C1CNCCN1&CN&C&C=O&&CC^C1=CC=CC=C1&CN&C1CCNC1^C[NH3+]&&[NH4+]&[NH2+]=O&&[NH3+][O-]&&
C1=CC=CC=C1&CC&CC&CN&N&NC=O&CC^CN^CN&C&C1=CC=C2[NH]N=NC2=C1&CC&&&C1=COC=C1^CC&&NC=O&CN&CC&C1=COC=C1&&&
O=C1NC(=NS(=O)(=O)CC2=CC=CC=C2)SC1=CC1=CC2=C(C=C1)OCO2&&&
C1CNCCN1&CN&C1=CC=CC=C1^CN&&C&C=O&&CC^C1=CCNCC1&C=O&&C1=CC=CC=C1&&
O=C(NC1=CC2=C(C=C1)OCCO2)C1=C(C2=CC=CC=C2)OC=N1&&&
CO&CO&C1=CN=CN=C1&CN&NS^CO^S&CO&O=S&&&&O=S&CS^C1=CC=CC=C1&CN&CN&C&C=S&&CN^CN&C&C=O&&CC^C1=CC=CC=C1&CF&&&
CC&C1=CC2=C(C=CC=C2)OC1&C=O&&CN^CN&C&C=O&&CC^CC&C1=CC=CC=C1&C[NH3+]&[NH4+]&[NH2+]=O&&[NH3+][O-]&&
CC1=CC(C(=O)NC2CCCC3=C2C=NN3C2=CC=C(C(C)(C)C)C=C2)=N[NH]1&&&
CC&CO&CO&C&C=O&&CC^C1=CC=C2C(=C1)C1=C(CNCO1)C1=C2OC=C1&CN&CC^CC^C1=CC=NC=C1&&&&&
NC(=O)CCN1C(C(=O)C2=CC(Cl)=C(N)C(Cl)=C2)=C2C=CC=CC2=[N+]1[O-]&&&
CC&C1=CC=CC=C1&CC&C1=C[NH]N=C1&CN&CN^CN^C&C1=CC=CC=C1&C=O&&&&CC^CCl&&&
CNC(=O)C(=O)NCCN(C)C&CC&O=S(=O)(C1=CC=CC=C1)N1CCOC1&CO&CO&&&
O=C1C2C(C3=CC=CC=C3)C=CC(C3=CC=CC=C3)C2C(=O)N1C1=CN=CC=C1&&&
CC(N)=O&CN&O=C(NCC1CCCO1)C(C1=CC=CC=C1)N(C(=O)CN1N=NC2=CC=CC=C21)C1=CC=CC=C1&CO&CO&&&
CSC1=NSC(NC(=O)OCC2=CC=C(Cl)C=C2)=N1&&&
O=C(O)C1=CC(NC(=S)NC(=O)C(C2=CC=CC=C2)C2=CC=CC=C2)=CC=C1&&&
CC1=CC=C(C2=NN(C3=CC=CC=C3)C=C2N)C=C1&CN&O=CCCl&&&
CO&CO&C1=CC=CC=C1&CS&S&O=S&&O=S&NS^C1CNCCN1&CN&C&C=O&&CN^CN&C1=CC=CC=C1&CO&CO&&&
O=S(=O)(NC1=CC=CC=C1)C1=CN=CC=C1&CC&FC(F)F^CBr&&&CN&CC^FC(F)F&&&
C1=CC=CC=C1&CC&CN&C1=C[NH]N=C1&CC&C=O^CC&&C1=CC=NC=C1&&&
O=C(CN1N=NC2=CC=CC=C21)C1=CC=CC=C1&CCl&&&
O=C1C2C(C3=CC=CC=C3)C=CC(C3=CC=CC=C3)C2C(=O)N1C1=CN=CC=C1&&&
C1CNCCN1&CN&C1=CC=CC=C1^CN^CN&C&CN&C=O&C&&CC^C=O&C1=CC=CC=C1&&CC^CCl&C1=CC=CC=C1&&&C[NH3+]&[NH4+]&[NH2+]=O&&[NH3+][O-]&&
S=C(C1=CC=C(C2=CC=CC=C2)O1)N1CCCCC1&CCl&&&
O=C(NN=CC1=CC=NC=C1)C1=CC(S(=O)(=O)NC2=CC=C(Cl)C=C2)=CC=C1&&&
C1=CC=CC=C1&CF&&CS^CS&CC&C&C=O&&CN^CN&C1=CC=CC=C1&C1=CCNC1&C=O&&C=O&&
CC&C1=CC=CC=C1&CN&NS&S&O=S&&O=S&CS^C1=NN=CS1&CN&CN&C&C=O&&CC^C1=CC=CC=C1&CCl&&&
CC1=CC=CC=C1&CN&NC(=S)NNC(=S)NC1=CC=CC(C(F)(F)F)=C1&&&
CC1=CC(C(=O)CCl)=C(C)N1CC1=CC=CO1&&&
CC&C1=CC=CC=C1&CBr&&CN^CN^CBr^C&&&C=O&&CC^CO&NO&C1=CC=C2[NH]N=NC2=C1&CS&S&O=S&&O=S&CS&&
CCOC=O&CC&C1=CC=C(C2=CSC=C2)C=C1&CC&CN(C)C^CN&&NC(=O)CCl&&&
CC1=CC(NC2=NC=NC3=CC=CC=C23)=C(O)C=C1.Cl&&&
CC1=C(C)C(N2CCN(C(=O)C3=CC(=O)[NH]C4=CC=CC=C34)CC2)=CC=C1&&&
C1COCCN1&CN&CC&C1=CN=CNC1&CN&CC^CC^C&C1=CC=CC=C1^C1=CC=CC=C1^C=O&&&CBr&&CN&&NN&&&
C1=CC=CC=C1&CC&C^CN^FCF&N[SH](=O)=O^CC&CF^CS&C&&&C1=CC=NC=C1&FCF&CN&&CF&CBr&&&&
COC1=CC=CC(C=NNC(=O)C2=C(CN(C)C3=CC=CC=C3)N(C3=NON=C3N)N=N2)=C1&&&
CC&C&CC&&C1=CCOCC1^C1=CSC=C1&C1=CN=CNC1&C=O&&CC^C1=COCC1^NN^C1=CC=CC=C1&&&&&
COC(=O)C(CC1=C[NH]C2=CC=CC=C12)NC(=O)C1=CC(=O)[NH]C2=CC=CC=C12&&&
CO&CO&NC1=C(C=O)C=C(C2=CC=CC=C2)S1&&&
NC1=CC2=C(C=C1)OCCO2&CN&O=CC1=C(C2=CC=CC=C2)OC=N1&&&
CC(C)C&CN&N&CN&CCC(=O)O^CN&&CC(C)C&&&
CC1=CC=C(C2=NN(C(=O)CCl)C(C3=CC=CO3)C2)O1&&&
CC&C&C=O&&CN^CN&C1=CC2=C(C=C1)NCC2&CCl&&C=O&CN^CC&CN&C1COCCN1&&&
CCC1=CC=C(N(C(=O)C2=CC=CO2)C(C(=O)NC2CCCC2)C2=CN=CC=C2)C=C1&&&
CN&C1=CC2=C(C=C1)[NH]C=N2&CO&CO&C&C=O&&CC^C1=CC=CC=C1&&&
C[NH3+]&C1=CCC[NH+]=C1&C1=CC=CC=C1&C[O-]&&CBr&&
NC(=O)CCN1C(C(=O)C2=CC=C(Cl)C=C2)=C2C=CC=CC2=[N+]1[O-]&&&
C1=CC=CC=C1&CN&C1=C[NH]N=C1&CC&NC=O^CC^CN&C1=CC=CC=C1&C1=CC=CC=C1&CCl&CC&&&O=CO&&&
CC&O=C(OC1=CC=CC=C1C(=O)C=CC1=CC=CC=C1)C1=CC=CO1&CBr&&&
CO&CO&C1=CC=CC=C1&CC&C&CC&C^CN^C=O&N&&CN^CN&CN&CC^CN^CC&C1=COC=C1&C&C1=COC=C1&&&C=O&&&&CC^CN&C1CNN=N1&C1=CC=CC=C1&&&
CC&O=C1NC(=O)C2C1CN1C(=O)NC(=O)C21&CC&C1=CC=CC=C1^CN^CCl&C1=CC=CC=C1^CN&&CBr&C1CCCCC1&&&&&
CC&C1=CC=CC=C1&CC&C&C=O&&CN^C1CNCCN1&CN&C1=CC=CC=C1&CN&CN&C&C=O&&CC^C1=CC=CC=C1&CO&CO^CO&&CO^CO&&CO&&&
O=C(CSC1=NC=NC2=C1C(C1=CC=CC=C1)=CS2)NC1=CC=CC=C1&CC&O=CO&&&
CC1=CC2=C(C=C1)OCO2&C=C&O=C1CSC(=NS(=O)(=O)CC2=CC=CC=C2)N1&&&
CC&C&CC&&CC&CC^C1=CC=CC=C1&CN&CN&C&C=O&&CC^CS&CS&C1=NNCN1&C=O&&CN^C1=CC=NC=C1&&&
C[NH3+]&C1=CC=C2[NH+]=CC=CC2=C1&C[O-]&&CBr&&
CC&CN&N&CN&CC^CN&&C1=CC=CC=C1&CC&C=N^CO^NN&&&CN&C&C=O&&CC^C1=C[NH]N=N1&CN&C1=NON=C1^CC^CN&C&&&CC&&CC&&
CO&CO&C1=CC=CC=C1&CC&O=CO&CO&C1=CC=NC=C1&&&
C1CNCCN1&CN&C^NS^C=O&S&&CC^O=S&C1=CC=NC=C1&&O=S^CBr&&CS&&C1=CC=CC=C1&CC&C&CF&&CF&CF&&
CC1=CC=C(NC(=O)CN(C)C(=O)C2=CC=CN=C2NC2=CC=CC(C(F)(F)F)=C2)C=C1&&&
O=C(NC1=CC=CC=C1)C1=CC=CC=C1&CO&OCC(F)(F)C(F)F^CC&&FC(F)F^CO&&&&
C1=CC=CC=C1&CC&C^C1=CSC=N1^C=O&&&&CO&&
CC(C)C&CO&CO&O=CCCC1=CC=CC=C1&CN&CN&O=CC1=C(C=O)[NH]C=N1&CN&CN&CC1=CC=C(C)C=C1&CN&CN&C&C=O&&CO^CO&CC(C)C&&&
O=C1[NH]C(C2CCN(S(=O)(=O)C3=CC=CC=C3F)CC2)=NC2=C1N=NN2CC1=CC=C(OC(F)(F)F)C=C1&&&
CC&C1=CC2=C(C=CC=C2)NC1&C=O&&CC^CN&N&CN&CC^CN^CC&CC&C1=CC=CC=C1&C1=NN=N[NH]1&&&CN&CC&C1CCOC1&&&
CO&CO&C&C=O&&CC^C1=CSC=C1&CC&C1=CC=CC=C1^CN&&&&
COC1=CC=C(N(C(=O)CN2N=NC3=CC=CC=C32)C2(C(=O)NC3CCCC3)CCCCC2)C=C1&&&
COC1=CC=C(C(=O)N2C(SC)=NC3=CC4=C(C=C32)OCCO4)C=C1&&&
CCOC=O&CC&C1=CC=C(C2=CSC=C2)C=C1&CC&CN(C)C^CN&&NC(=O)CCl&&&
CO&CO&C1=CC=CC=C1&CC&C=C&C1CSCN1&C=O&&C=S&CN^CC&CC&C&C=O&&CN^NN&CN&C&C=O&&CC^C1=CC=CC=C1&CO&CO&&&
CO&CO&C1=CC=CC=C1&CN&CN&C=C1CCC2=CC=CC=C2C1=O&&&
CC1=CC(=O)OC2=C1C=CC(NC(=O)C1=CC=CC=C1OC(F)F)=C2&&&
[O-][N+]1=C2C=CC=CC2=C[NH]1&CC&C^CN^C=O&CC&&CC^CC&C1=CC=CC=C1&NC=O&CCl&&&&&
CCC1=CC=C(S(=O)(=O)N=C2C=C(NC3=CC=C(C(=O)O)C=C3)C(=O)C3=CC=CC=C23)C=C1&&&
CC&C1=CC=CC=C1&CC&NC=O&CN&C&C=CCl&CCl^CS&&S&O=S=O&&CS^C1=CC=CC=C1&&&
COC(=O)C1=CC2=C(C=CS2)N1CC(=O)NC1=C(OC)C(OC)=C(OC)C=C1&&&
CC(=O)NC1=C(OC(C)=O)C2=NON=C2C(OC(C)=O)=C1&&&
C1=CC=NC=C1&CS&CS&CC&O=CNC1=NON=C1[N+](=O)[O-]&&&
O=[SH](=O)C1=CC=CC2=NON=C12&NS&NC1=C(F)C=CC(F)=C1&&&
CO&CO&C1=CC=CC=C1&CO&CO^CO&&CO^CN&&CN&C&C=O&&CC^C1=CC=NN=C1&CCl&&CCl&&
CC(=O)NC1C(=O)N(CCN2CCOCC2)C2=C1C=C(F)C=C2.Cl&&&
CCOC=O&CC&C1=CC=C(C2=CSC=C2)C=C1&CC&OC(C(F)(F)F)C(F)(F)F^CN&&&&
CCOC1=CC=C(N(CC2=CC3=C(C=C(C)C=C3)[NH]C2=O)S(=O)(=O)C2=CC=CC=C2)C=C1&&&
C1=CC=CC=C1&CC&SC1=NC=NC2=C1C=CS2&CS&CC&NC=O&CN&C1=CC=CC=C1&CC&O=CO&&&
CCCOC(=O)C1=C(NC(=O)C2C3CCC(O3)C2C(=O)O)SC=C1C1=C(C)C=C(C)C=C1&&&
CC&C1=CC=CC=C1&CC&NC=O&CN&C&C=CCl&CCl^CS&&S&O=S=O&&CS^C1=CC=CC=C1&&&
C1CNCCN1&CN&CC^CN^C=C&C1CCNC1&CC&C=O&C1=CC=CC=C1&&C=O&&&CN^CC&C1=CSC=C1&&&
CC&O=C(NC(=S)NC1=CC=CC=C1)C1=CC=C(COC2=CC=CC=C2)C=C1&CC&O=CO&&&
CC&C1=NC2=C(C=CC=C2)CN1&CBr&&CC^C1=CC=CC=C1^CN&&CC&NNC=O&&&
CCC&CC&O=S(=O)(NC1=CC=CC=C1)C1=CC=CC=C1&CS&FC(F)S&&&
CC&CO&CO&CC1=C(C=O)C2=C(O1)C1=CC=CC=C1C1=C2CNCO1&CN&CC1=CC=CC=N1&&&
O=C(NC1=CC=CC=C1)C1=CC=CC=C1&CO&OCC(F)(F)C(F)F^CC&&FC(F)F^CO&&&&
CC&C1=CC=CC=C1&CO&CO^CC^CC&&&C&C=O&&CN^CN&C1=CC=CC=C1&CC&C^CN^C=O&CN&&CO^C&&&C=O&&CC^CO&CO&C1=CC=CC=C1&CC&&CC&&
CC(C)C&CC&O=CC1=NOC2=C1CCCC2&CN&NC1=CN=CC=C1&&&
CO&CO&C1=CC=CC=C1&CC&C1=NNCC1^CO^CN&CO&C^CC&&C=O&C1=CSC=C1&&CC&&CCl&&&
C1=CCCC1&C1=CC=CC=C1&CN&N&CN&C^CN^CC&C&C1=COC=C1^CC^C=O&&&C&&CC^C=O&CN&&CN^C1CNN=N1&CN&C1=CC=CC=C1&CC&&&C1=COC=C1&&&
O=C(CC1=C(F)C=CC=C1Cl)NCCCN1C=CN=C1&&&
CO&CO&C1=CC=CC=C1&CN&N&CN&C^CN^C=O&CC&&CC^C1=CC2=CC=CC=C2NC1&CCl&C=O&&&&&
CCCCOC1=C(Cl)C=C(CONS(=O)(=O)C2=CC=C(NC(C)=O)C=C2)C=C1&&&
CC&NC=O&CN&C1=CC=CC=C1&CN&N&NC=O&CC^CN^CN&C&C1=CC=C2[NH]N=NC2=C1&CC&&&C1=CC=CC=C1^CC^CO&NC=O&CO&CN&&&CC&C1CCOC1&&&
O=C(NCCNC(=O)C1=CC=CC=C1)NC1=CC=CC=C1&CO&OCC(F)(F)F^CO&&OCC(F)(F)F^CC&&FC(F)F&&&
CO&CO&C1=CC=CC=C1&CO&CO^CC&&NC=NOC=O&CC&CS&CS&C1=CC=CC=C1&&&
CC1=C(O)C=CC(Cl)=C1&CO&CCC=O&CN&NC1=CC=C([SH](=O)=O)C=C1&NS&NC1=NC2=CC=CC=C2N=C1&&&
CC(C)C1=CC=C(N)C=C1&N&CN&O=CC1=CSN=N1^CN&&O=CCC1=CN=CC=C1&CN&CN&C1CCCC1&&&
S=C(C1=CC=C(C2=CC=CC=C2)O1)N1CCCCC1&CCl&&&
CC&O=C(NC1=CC2=C(C=C1)[NH]C=C2CC1=CC=C(C(=O)NS(=O)(=O)C2=CC=CC=C2)C=C1)OC1CCCC1&CN&&CO^CO&&&
CCC(C)(C)NC=O&CC&O=C(CN1N=NC2=CC=CC=C21)N(CC1=CC=CC=C1)C1=CC=CC=C1&CO&&CN^CC(N)=O&&&
C1CCCCC1&CC&C1=CC=CC=C1&CS&N[SH](=O)=O&CN&C1=CC=CC=C1&CC&O=CO&&&
O=CC1=CC=CC=C1Cl&CN&NC(=S)NC1=CC=C(N)C=C1&CN&O=CC1=CC(Cl)=CC=C1&&&
CO&CO&C1=CC=CC=C1&CC&C=C^CO^C1=CC2=C(C=C1)OCC2&CO^CO^C=O&&&CO&&CO&&CO&CC&C&C=O&&CN^C1=CC=C2CNCCC2=C1&CC&C&C=O&&CO&&
C1=NNCC1&CC&C1=CC=CC=C1^CN&&C1=CC=CC=C1^CC^CC&C1=CC=CC=C1&C&&&C=O&&CO&&
CCOC(=O)C1=C(NC(=O)CCl)SC(CN(C)C)=C1C1=CC=CC=C1.Cl&&&
CC&C&CC&&CC^CC&C&CC&C^CN^C=O&CN&&CO^C&CO&C=O&C&&CC^CC&C1=C[NH]C=N1&&CC^CC&&CC^C&&&C=O&&CN^CN&C&CC&CC^CC^C1=CC=CC=C1&C&&&C=O&&CO^CO&CC&C1=CC=CC=C1&&&
COC1=CC=C(CC(=O)NC(C)C2=NN=C(SCCOC3=CC=C(OC)C=C3)N2C)C=C1&&&
CC1=CC(=O)OC2=C1C=CC(NC(=O)C1=CC=CC=C1OC(F)F)=C2&&&
C1=CC=CC=C1&CS&CS^CF^CC&&&NC=O&CN&O=C1NC(=O)C2=C1C=CC=C2&&&
CC&C1=CC=CC=C1&CC&&CN^O=CN1CCNCC1&CC&O=C1C=CC2=CC=CC=C2[NH]1&&&
CO&CO&S=C(NN=CC1=CC=CC=C1)NC1=CN=CC=C1&&&
CO&CO&C1=CC=CC=C1&CC&C&C=O&&CN^C1=NCCN1&CS&CS^C1=CC=CC=C1&&C1=COCCO1&&&
CC=O&CN&O=C1CCC(=O)N1C1=CC=C(S(=O)(=O)NC2=CC=CC=C2)C=C1&CC&FC(F)F&&&
CC&C1=CC=C(N2C=CC=N2)C=C1&CN&&CC^C&CC1=N[NH]C(N)=C1C&CN^CC^C1=CC=CC=C1&C1=CC=CC=C1&&&&&
CO&CO&C1=CC=CC=C1&CC&C=C^CO^C1=COCC1&CO^CO^C=O&&&CO&&C1=CC=CC=C1&&CO&CO&CC&C&C=O&&CN^C1CCNCC1&CC&C^C1=CC=CC=C1^C=O&&&&CO&&
CC&C1=CC=CC=C1&CO&CO^CC^CC&&&C&C=O&&CN^CN&C1=CC=CC=C1&CC&C^CN^C=O&CN&&CO^C&&&C=O&&CC^CO&CO&C1=CC=CC=C1&CC&&CC&&
CO&CO&C1=CC=CC=C1&CC&C1=CC=CC=C1&CN&N&CN&CC^CN^C1=CC=CC=C1&C&C=O&&C&CN^C1=CC=C2[NH]N=NC2=C1&&&&
CC&C1=COC=C1&CC&C1=NNCC1&CC&C1=COC=C1^CN&&C&C=O&&CC^CCl&&&
FC(F)(F)C1=CC(N2CCNCC2)=CC=C1&CN&O=CC1=CC(=O)[NH]C2=CC=CC=C12&&&
CO&CO&C1=CC=CC=C1&CN&N&CN&CC^CN^C1=CCNCC1&C&C=O&C=O&&C1=CC=CC=C1&CC&&CCl&&&
COC1=C(N)C=C(C)C=C1&CN&CC=O&CS&CC1=CSC2=C1C(=O)[NH]C(S)=N2&&&
CO&CO&C&C=O&&CC^CO&CO&C1=CC2=C(C=CC=C2)CN1&C=O&&CN^CC&C&C=O&&CN^CN&CC&C1=CC=CC=C1&&&
C1=CC=CC=C1&CC&C^CCl^C=N&&&NS^CN^S&&&O=S&&O=S&CS^C1=CC=CC=C1&CC&C^CC^CF&C&&CF^CF&&CF&CF&&&CF&&
CC&C&CC&&CC^C1NCC2CNCC1C2&C=O&&CN^C^CC^C=O&C^CN&CC^CC&C&C1=CC=CC=C1&&CC^C=O&C[NH3+]&&&&CC^[NH4+]&C1=CC=CC=C1&[NH2+]=O&C[NH3+]&&[NH3+][O-]^[NH4+]&&&[NH2+]=O&&[NH3+][O-]&&
C1=NC2=CC=CC=C2C1&C=C&CC1=C(O)N(C2=CC=CC=C2F)C(=O)[NH]C1=O&&&
NC(=O)CCN1C(C(=O)C2=CC(Cl)=C(N)C(Cl)=C2)=C2C=CC=CC2=[N+]1[O-]&&&
CCOC=O&CC&C1=CC=C(C2=CC=CS2)C=C1&CN&&&
COC1=CC=C(N)C=C1&N&CN&O=CCCl^CN&&O=CCC1=CN=CC=C1&CN&CN&C1CCCCC1&&&
CC&CC&O=C1CSCC(=O)N1&CN&CC=O^CC^CN&CC&NC1=CC=C(C=O)C=C1&&&CO&CO&CC&&&
CC&O=C(NCC1=CC=CO1)C(C1=CC=CO1)N(C(=O)CN1N=NC2=CC=CC=C21)C1=CC=CC=C1&CO&CO&&&
CC1=NC2=C(C=C(Br)C=C2)C(C2=CC=CC=C2)N1&CN&CC(=O)NN&&&
CC&C&C=O&&CC^C1=C[NH]C=C1&CN&C1CCNC1^CC&&C1=CC=CC=C1&&&
CC&CO&CO&C1=CC=CC=C1&CC&O=C1C=CCN1C1=NC=CS1&CC&C^CO^C=O&&CC&CC&CC^C1=COC=C1&O=CO&CC&CO&&&&&
CC&C1=CC=CC=C1&CS&O=C1C=CC(=N[SH](=O)=O)C2=CC=CC=C12&CN&CN&C1=CC=CC=C1&CC&O=CO&&&
CO&CO&CC=O&CC&C1=CC=C2OCCNC2=C1&CN&CC=O&C=C&CC1=CC=CC=C1&&&
CC1=CC(C)=C(NC(=S)NC(NC(=O)C2=CC=CC=C2C)C(Cl)(Cl)Cl)C=C1&&&
CC1=CC=C(S(=O)(=O)C(=CCl)NC(=O)C2=CC=CC=C2)C=C1&&&
COC1=CC=C(C(=O)OC2=CN=CC=C2)C=C1&&&
CS&CS&C1=NSC=N1&CN&CN&C&C=O&&CO^CO&CC&C1=CC=CC=C1&CCl&&&
O=C1[NH]C(=O)N(C2=CC=CC=C2)C=C1C=C1C=NC2=CC=CC=C12&CF&&CO&&
CC(=O)C1=C(O)C2=CC=CC=C2N1C&CO&O=CC1=CC=CO1&&&
CC1=CC=C(S(=O)(=O)N2CCN(S(=O)(=O)C3=CC4=C(C=C3)OCCO4)CC2)C=C1&&&
CC&C&CC&&CC^CC&NC=O&CN&C&CC&C1=CC=CC=C1^CC^CCl&C1=CC=C2C=CC=CC2=C1&&&CO&&&
CC1=CC=CS1&C=C&O=C1CSC(=O)N1&CN&CC=O&CN&NC1=CC(O)=C(C(=O)O)C=C1&&&
CO&CO&C1=CC=CC=C1&CC&C&C=O&&CN^C1=NCCN1&CS&CS^C1=CC=CC=C1&&C1=COCCO1&&&
C1=CC=CC=C1&C1=NCCCN1&C=O&&NN^CN&C&C=O&&CC^C1=CC=CC=C1&CBr&&&
CN&C1=CC2=C(C=C1)[NH]C=N2&CO&CO&C&C=O&&CC^C1=CC=CC=C1&&&
CC&CC&C1=NN=CS1&CN&NS&S&O=S&&O=S&CS^C1=CC=CC=C1&CN&CN&C&C=O&&CC^C=C&CC&C1=CC=CC=C1&CF&&&
C1=CC=CC=C1&CC&CN&N&CN&CC^NS^C1=CC=CC=C1&S&CC&O=S&C&&O=S^C=O&&CS&CO^C1=CC=CC=C1&&&CCl&&&
CC&O=C1CC2=C(C=CC=C2)N1&CN&NC=O^CN^CC&CC&&&CN&C1COCCN1&&&
CCOC(=O)C1=CC=C(NC(=O)CN2C(=O)C(CC)SC(CC)C2=O)C=C1&&&
CC1NC(=O)C2=C(NCCCCCNC(=O)CNC1=O)C(I)=CC([N+](=O)[O-])=C2&CC&NC=O^CC&&CC(N)=O&&&
CC&CO&CO&C1=CC=CC=C1&CN&CN&C&C=O&&CC^CS&CS&C1=CN=CNC1&C=O&&CN^NS&S&O=S&&O=S&CS^C1=CC=CC=C1&CC&&&
CO&CO&C1=CC=CC=C1&CO&CO^CO&&CO^CN&&CN&C&C=O&&CC^C1=CC=NN=C1&CCl&&CCl&&
CCOC(=O)C1=C(NC(=O)CCl)SC(CN(C)C)=C1C1=CC=CC=C1.Cl&&&
CC&CO&CN1C(=O)C(=O)C2=C1C=CC(O)=C2&CC&C1=CC=C2OCCOC2=C1&&&
COC1=CC=CC=C1C=CC(=O)C1=CC(Br)=CC=C1OC(=O)C1=CC=CO1&&&
O=CN1CCNCC1&CN&C1=CC=CC=C1^CC^CF&CC&&&CS&S&O=S=O&&CS^C1=CC=CC=C1&&&
CC&C1=CC=CC=C1&CCl&&CO^CO&C&CC&&CC^C&C=O&&CN^CN&C1=CC=CC=C1&CS&S&O=S&&O=S&NS^CN&C1=NCCN=C1&C1=CC=CC=C1&&&
CN&N&CN&&NS^S&O=S&&O=S&CS^C1=CC=CC=C1&CN&CN&C&C=O&&CC^CS&CS&C1=CC2=C(C=C1)N=CC=C2&&&
CC&CC&C1CCCCC1&CN&C1CNCCN1&CN&C1=CC=CC=C1&C[NH3+]&O=[NH+][O-]&&&
CC1(C)CC2=C(CO1)SC1=C2C(=O)N(N)C(C2=CC3=CC=CC=C3O2)=N1&&&
C1=CC=CC=C1&CC&CN&C1=C[NH]N=C1&CC&C1=CC=NC=C1^CC&&C=O&&&
CCC1=CC=CC=C1OC&CN&CN&O=CC=O&CN&CN&CC&C1COCN1&NS&O=[SH](=O)C1=CC2=C(C=C1)OCCO2&&&
CC&C1=CC=CC=C1&CN&N&CN&CC^NS^C1=CC=CC=C1&S&CC&O=S&C&&O=S^C=O&&CS&CO^C1=CC=CC=C1&&&CCl&&&
CC&CC&CC&C1=C[NH]N=N1&CN&C1=NON=C1^CC^CN&C&&&C=O&&CN^NN&C=N&CC&C1=CCCC=C1&CO&CO^C1=CC=CC=C1&&&&
CC&C1=CC=CC=C1&CN&CN&C1=CCNN=C1&C=O&&CN^C1C2CC3CC1CC(C2)C3^CCl^CC&&&CC&C&C=O&&CO&&
COC1=CC(CNCCC2=C[NH]C3=CC=CC=C23)=CC(OC)=C1.O=C(O)C(=O)O&&&
CC&C1=CC2=C(C=C1)OC=C2&CF&&CF&CF&CF&CS^S&O=S&&O=S&NS^CN&C1=CC=CC=C1&CC&C&CF&&CF&CF&&
CO&CO&O=C(C1=CC(=O)[NH]C2=CC=CC=C12)N1CCN(C2=CC=CC=C2)CC1&&&
O=C(CN1C(=O)SC(=CC2=CC=CS2)C1=O)NC1=CC=CC=C1&CC&O=CO^CO&&&&
CC&C1=C[NH]C=C1&CN&C1=CC=CC=C1^CC^C[NH3+]&&CC^[NH4+]&C&[NH2+]=O&C=O&&[NH3+][O-]&CC&&CCl&&&
C1=CC=CC=C1&CC&C^CN^FCF&N[SH](=O)=O^CC&CF^CS&C&&&C1=CC=NC=C1&FCF&CN&&CF&CBr&&&&
C1=CC=C2[NH]N=NC2=C1&CN&CC&C=NNC=O&CC&C1=CSC=C1&&&
C1=CC=CC=C1&CC&C&CC1=CC=CC=C1&&CC^C=NNC=O^CO^CC&&&C1=COC=C1&CC&C1=CC=CC=C1&CCl&&CC^O=CO&&&
CC&C1=CC=CC=C1&CC&C^CC^C=O&&&&CN^CN&CC&CN&C1COCCN1&&&
NC1=CC=CC=C1C(=O)O&NS&O=[N+]([O-])C1=C(NNC(=S)NC2=CC=C(OC(F)F)C=C2)C=CC([SH](=O)=O)=C1&&&
CC&O=C(CSC1=NN=C(CNC2=CC=CC=C2)N1CC1=CC=CO1)C1=CC=CC=C1&CC&&CC&&
CO&CO&C1=CC=CC=C1&CC&CC&CN&CN&C&C=O&&CC^C&C=O&&CN^CN&CC&C1COCN1&NS&S&O=S&&O=S&CS^C1=CC=CC=C1&C1=COCCO1&&&
CC&CC&C1=CC=CC=C1&CN&NC=O&CC&CN&N&N[SH](=O)=O&CS^CN^O=C1C=C[NH]C(=O)[NH]1&C1=CC=CC=C1&CC&CO&&&CO&CC&&&
CN(C)C1=NC(C2=NC3=CC=CC=C3S2)=NC(N)=N1&&&
CC&CO&O=CO&CC&C1=CSC=C1&CN&&CC^C1=CC=CC=C1&&&
CO&CO&C1=CC=CC=C1&CO&CO^CC&&O=CN1CCC=N1&CC&CCl^CC&&C1=CSC=C1&&&
CC&C&CC&&CC&CO^CO&C&C=O&&CC^C&CC&CC^CN^C1=CC=CC=C1&CN&&&C&C=O&&CC^C1=C[NH]C=N1&CC&C&C=O&&CN^CN&C&CC&CC^CC^C1=CC=CC=C1&C&&&C=O&&CO^CO&CC&C1=CC=CC=C1&&&
CO&CO&C1=CC=CC=C1&CC&C=C1SC(=S)NC1=O&CN&CC&CC&O=CNNC=O&CC&C1=CC=CC=C1&CO&CO&&&
O=C(C=CC1=CC=CC=C1)NCC1=CN=CC=C1&CCl&&C[NH3+]^O=[NH+][O-]&&&
C1=CCCC1&C1=CC=CC=C1&CN&N&CN&C^CN^CC&C&C1=COC=C1^CC^C=O&&&C&&CC^C=O&CN&&CN^C1CNN=N1&CN&C1=CC=CC=C1&CC&&&C1=COC=C1&&&
CC&C1=CC=CC=C1&CBr&&CN^CN^CBr^C&&&C=O&&CC^CO&NO&C1=CC=C2[NH]N=NC2=C1&CS&S&O=S&&O=S&CS&&
CO&CO&CC&CN&CN&COC1=CC=CC(CC=O)=C1&CN&N&CN&O=CCN1N=NC2=CC=CC=C21^CN&&CC1=CC=CS1&&&
CN&N&CN&CC1=CC(C=O)=NO1^CN^CO&CCC1=CC=CC=C1&OC1=CC=CC(C(F)(F)F)=C1&&&&&
CC&C&CC&&CN^NC=O&CC&CN&C1=CN=C(N2CCNCC2)N=C1&&&
O=C1C2C(C3=CC=CC=C3)C=CC(C3=CC=CC=C3)C2C(=O)N1C1=CN=CC=C1&&&
CC1=CC=C(N2C(CC3=CC=CN3C)=NN=C2SCC(=O)NC2=CC3=C(C=C2)OCO3)C=C1&&&
O=C(CCl)N=C1SC=CN1CC1=CC=CC=C1Cl&&&
CC&C&CC&&CC^CC&C&CC&C^CN^C=O&CN&&CO^C&CO&C=O&C&&CC^CC&C1=C[NH]C=N1&&CC^CC&&CC^C&&&C=O&&CN^CN&CC&C1=CC=CC=C1&CC&CN&CN&C&C=O&&CO^CO&C&CC&&CC&CC&&
O=C(CSC1=NC(C2=CC=CC=C2)=CC(=O)[NH]1)NC1=CC=CC=C1&CO&OC(F)(F)Cl^CC&&C#N&&&
C1=CC=CC=C1&C1CCCC1&CC&CO^C1=CC=CC=C1^CO&&&C&C=O&&CN^CN&C&CC&CC^CC^C1=CC=CC=C1&C&CBr&C=O&&&&CO&&
C1=COCCO1&C1=CC=CC=C1&CN&CN&C&C=O&&CC^C1=COC=N1&CC&C1=CC=CC=C1&&&
CN&O=C(OC1=CC2=C(C=C1)[NH]C=N2)C1=CC=CC=C1&&&
O=C(CSC1=CC=C(F)C=C1)NC1=CC2=C(C=C1)C(=O)NC2=O&&&
CC&C&C=O&&CN^C1=CC=C2[NH]C=CC2=C1&CN&N&CN&C1=CC=CC=C1^CN^C[NH3+]&C&[NH4+]&C=O&[NH2+]=O&&CC&[NH3+][O-]^CCl&&&&&
CC&C&CC&&CC^C1=CC=CC=C1&CN&N&CN&C^CN^CC&C&C1=CC=NC=C1^CC^C=O&&&C&&CC^C=O&C1=COC=C1&&CN&&CN&C1CCCC1&&&
O=C(O)C1=C(Cl)C=CC(NN=C2C3=CC=CC=C3C3=CC=CC=C23)=C1&&&
C1CNCCN1&CN&C1=CC=CC=C1^CN^CN&C&CN&C=O&C&&CC^C=O&C1=CC=CC=C1&&CC^CCl&C1=CC=CC=C1&&&C[NH3+]&[NH4+]&[NH2+]=O&&[NH3+][O-]&&
CO&CO&C&C=O&&CC^C1=CSC=C1&CC&C1=CC=CC=C1^CN&&&&
O=C(O)C1=CC(C2=CC=C(C=NNC(=O)C(O)(C3=CC=CC=C3)C3=CC=CC=C3)O2)=C(Cl)C=C1&&&
CC&C1=CC=CC=C1&CC&&CN^O=CN1CCNCC1&CC&O=C1C=CC2=CC=CC=C2[NH]1&&&
CC&CC&O=C1NC(=O)C2C1CN1C(=O)NC(=O)C21&CC&C1=CC=CC=C1^CN^CF&C1=CC=CC=C1^CN&&CF&C1CCCCC1&&&&&
CO&CO&O=C(CN1N=NC2=CC=CC=C21)N(C1=CC=CC=C1)C1(C(=O)NC2CCCC2)CCCCC1&&&
CC&C1=CC=CC=C1&CC&&CC^NC=O&CN&CC&CN&C1COCCN1&&&
CO&CO&O=S(=O)(NC1=CC=CC=C1)C1=CC2=C(C=C1)OC(NC1=CC3=C(C=C1)OCCO3)=N2&&&
C1=CC=C2SC3=CC=CC=C3NC2=C1&CN&CC=O&CO&CO&O=CC1=CN=CC=C1&&&
C1=CC=CC=C1&CC&CN&C1=CC=C2[NH]C=CC2=C1&CC&C=C&C[NH3+]&O=[NH+][O-]&&&
COC1=CC=CC=C1OCCNC(=O)C1=CC(=O)[NH]C2=CC=CC=C12&&&
COC1=CC=C(COC2=C(OC)C=C(C3C(S(=O)(=O)C4=CC=CC=C4)CON3C)C=C2)C=C1&&&
CC&O=C(COC1=CC=CC=C1)NC1=CC=C(S(=O)(=O)NC2=NC3=CC=CC=C3N=C2)C=C1&CCl&&CC&&
CO&CO&C&C=O&&CC^CO&CO&C1=CC=CC=C1&C1=CCNC=C1&C=O&&CN^CC&C&C=O&&CN^CN&CC&C1=CC=CC=C1&&&
CC&CN&C1=NC=NNC1&CC&C1=CC=CC=C1^C1=NCNCC1&&C=O&&C=O&CN&&
C1=CCCC=C1&C1=C[NH][NH+]=C1&[NH3+][O-]&&CN^CC^CC^CC&C&C&C=O&C=O&&CC&CN^C1=CC=CC=C1&&&C[NH3+]&[NH4+]&[NH2+]=O&&[NH3+][O-]&&
CC&C&CC&&CO^CC(C)O[PH](=O)O&CP&C&O=C1C=CCC=C1Cl&CCl^CN&&N[SH](=O)=O&CS&C1=CC=CC=C1&CCl&&&
CC&NC=O&CN&C1=CC=CC=C1&CN&N&NC=O&CC^CN^CN&C&C1=CC=C2[NH]N=NC2=C1&CC&&&C1=CC=CC=C1^CC^CO&NC=O&CO&CN&&&CC&C1CCOC1&&&
CN1CCNCC1&CN&CC=O&CN&NC1=CC([N+](=O)[O-])=CC=C1&&&
CC(C)(C)OC(=O)NCC1=CC=C(CNC(=O)C2=C(C(=O)NC(CC3=CC=CC=C3)C(=O)OCC3=CC=CC=C3)N=C[NH]2)C=C1&&&
CC1=CC(O)=C(Br)C=C1Br&CO&CC(=O)NN=C(C)CC=O&CN&NC1=CC=C(N)C=C1&CN&CC=O&&&
CO&CO&C1=CC=CC=C1&CC&C^CO^C=O&&&&CN^NN&C1=CN=CNC1&C=O&&C1=CSC=C1^CC&C1=CSC=C1&&&
C1=CC=CC=C1&CC&C^CO^C=O&&&&CN^NN&C1CSCN1&C=O&&C=C^CC^C=S^C1=CC=CC=C1&&&CO&&&
CO&CO&S=C(NN=CC1=CC=CC=C1)NC1=CN=CC=C1&&&
CC(=O)N(C)C1=CC=C(NS(=O)(=O)C2=C(Cl)C=CC(Cl)=C2)C=C1&&&
CC1=CC=C(N2C(S)=NN=C2CC2=CC=CN2C)C=C1&CS&CC=O&CN&NC1=CC2=C(C=C1)OCO2&&&
CC1=CC=C(N2C(S)=NN=C2CC2=CC=CN2C)C=C1&CS&CC=O&CN&NC1=CC2=C(C=C1)OCO2&&&
CO&CO&O=C(NC1=CC=CC=C1)C(C1=CC=CC=C1)N(C(=O)CN1N=NC2=CC=CC=C21)C1CC1&CF&&&
C1=CC=CC=C1&CC&CN&NC(=S)NNC(N)=S&CN&C1=CC=CC=C1&CC&C&FCF&&CF&&
CC(C)C1=CC=C(N(C(=O)C2=CSN=N2)C(C(=O)NC2CCCC2)C2=CN=CC=C2)C=C1&&&
CC&C&C=O&&CC^C1=CNCC1&CN&&CO^CO^C1=CC=CC=C1^C&&&C=O&&CC^C1=COC=C1&&&
C1CNCCN1&CN&C1=CC=CC=C1^CN^CC&C&C&C=O&CF&&CC&CF^C1=CC2=CC=CC=C2NC1&&CF^C=O&&&&&
CC&O=C(CC1=CC=CC=C1)NCC1=NN=C(SCCOC2=CC=CC=C2)[NH]1&CN&&CO^CO^CO&&CO&&&
C1=CC=CC=C1&CC&C^CO^C=O&&&&CN^NN&C1CSCN1&C=O&&C=C^CC^C=S^C1=CC=CC=C1&&&CO&&&
CC&CO&CO&C1=CC=CC=C1&CN&CN&C&C=O&&CC^CS&CS&C1=CN=CNC1&C=O&&CN^NS&S&O=S&&O=S&CS^C1=CC=CC=C1&CC&&&
O=[SH](=O)C1=CC=C(C2CCCCC2)C=C1&NS&NC1=CC=CC(C(=O)O)=C1&&&
CCOC=O&CC&C1=CC=C(C2=CC=CS2)C=C1&CN&&&
CC&C1=CC=CC=C1&CC&&CC^O=CN1C=NC2=CC=CC=C21&&&
CC&C&C=O&&CC^C1=C[NH]C=C1&CC&C1=CC=CC=C1^CN&&C1CCNC1&&&
CC&C1=CNC=NC1&CN&&C^C1=CCCC=C1&&C1=CC=CC=C1&&
CC&C&C=NNC=O&CC^CC^C1=CC=CC=C1&CN&CCl&O=[N+]([O-])C1=N[NH]N=N1&&CCl&&&&
NC1=C(C(O)(C(F)(F)F)C(F)(F)F)C=C(C(O)(C(F)(F)F)C(F)(F)F)C2=CC=CC=C12&&&
CNC(=O)OC(C)(C)C&CC&O=C(NC(CC1=CC=CC=C1)C(=O)OCC1=CC=CC=C1)C1=C(C(=O)NCC2=CC=CC=C2)[NH]C=N1&&&
COC1=CC=CC(CC=O)=C1&CN&CN^CN^CC1=CC=CO1&N&&&CN&O=CCN1N=NC2=CC=CC=C21^CN&&CC1=CC=CO1&&&
CC1=CC=C(O)C=C1&CO&COC1=CC=C(NC2=C(C#N)N=C(C)O2)C=C1&&&
CC&C&C=O&&CC^C1=CNCC1&CN&&CO^CO^C1=CC=CC=C1^C&&&C=O&&CC^C1=COC=C1&&&
C1=CC=CC=C1&CC&C1=CCCCC1&CC&C1=CC=CC=C1^C1CCNC1&&C=O&&C=O&CN^C1=CC=NC=C1&&&
CO&CO&C1=CC=CC=C1&CN&CN&C=C&C1CCCCC1&C=O&&C1=CC=CC=C1&&
O=[SH](=O)C1=CC=CC2=NON=C12&NS&NC1=C(F)C=CC(F)=C1&&&
CO&CO&C1=CC=CC=C1&CO&CO^C1CCNCC1&&CN&C^CC^C=O&C1=CC=CC=C1&&CC^CBr&CCl&&CF&&&&
CO&O=CO&CC&C1=CC=CC=C1&CN&NC=O&CC&C1=CC=CC=C1&CN&NC=O&CC&C1=COC=C1&&&
CN1N=CC(Cl)=C1C(=O)NC1=CC2=C(C=C1)OCO2&&&
CC&C1=CC=CC=C1&CC&&CN^N[SH](=O)=O&CS&O=C1C=C[NH]C2=C1C=CC=C2&CC&O=CN1CCC2=CC=CC=C21&&&
CC&CO&CO&C1=CC=CC=C1&CN&N&CN&CC^NS^C1=CC2=C(C=CC=C2)NC1&S&CC&O=S&&C=O&O=S&&&CS^C1=CC=CC=C1&&&
CCC1=C(C)SC(NC(=O)CC2=CC=CC=C2OC)=C1C(=O)N1CCOCC1&&&
CCC&CC&O=C1C2CNCC1CNC2&CN&O=CC1=CC=CC=C1[N+](=O)[O-]^CN&&O=CC1=CC=CC=C1[N+](=O)[O-]^CC&&CCC&&&
C1=CC=CC=C1&CF&&CS^CS&CC&C&C=O&&CN^CN&C1=CC2=C(C=C1)CNC2&C=O&&C=O&&
CO&CO&S=C(NN=CC1=CC=CC=C1)NC1=CN=CC=C1&&&
CS&S&O=S&&O=S&NS^N&CN&CC^CN^C1=CC=CC=C1&C1=CC=CC=C1&CC&&&C&C=O&&CN^CN&C1=CC=CC=C1&CS&CS&C1=CC=CC=C1&&&
C1COCCN1&CN&C&C=O&&CC^CN&C1=CC=C2[NH]C=CC2=C1&CC&C=C&C1CNCNC1&C=O&&C=O&C=O&CN^C1=CC=CC=C1&CF&&&
CC(=O)C1=C(OC(=O)C2=CC=CO2)C2=CC=CC=C2N1C&&&
CCC&CN&O=C(COC1=CC=C(C2CCCCC2)C=C1)NC1=N[NH]N=N1&&&
O=S(=O)(NC1=CC=CC=C1)C1=CN=CC=C1&CC&FC(F)F^CBr&&&CN&CC^FC(F)F&&&
COC1=CC=C(N2CCN(C(=O)C3=CC(=O)[NH]C4=CC=CC=C34)CC2)C=C1&&&
CC&CN&N&NS(=O)(=O)C1=NN=C(NC=O)S1&CC^CN^CO&C1=CC=CC=C1&CO&CO&C1=CC=CC=C1&CO&CC&&&&&
CC&C1=CC=CC=C1&CO&CO^CN&&CN&C&C=O&&CC^CS&CS&C1=CN=CNC1&C=O&&C1=CSC=C1^CC&&&
CC1=C(C)C=C(C(=O)N2C=NC3=CC=CC=C32)C=C1&&&
CC1=C(C)C=C(C(=O)N2C=NC3=CC=CC=C32)C=C1&&&
CC1(C)SC(=S)N(N=CC2=CC=CS2)C1N(O)C=O&CN&CN&&&
CC&CC&CC&C&C=O&&CO^CO&C1=CC=CC=C1&C1=CCOC=C1&C=O&&CC&&
CC&C&CC&&CC^C1NCC2CNCC1C2&C=O&&CN^C^CC^C=O&C^CN&CC^CC&C&C1=CC=CC=C1&&CC^C=O&C[NH3+]&&&&CC^[NH4+]&C1=CC=CC=C1&[NH2+]=O&C[NH3+]&&[NH3+][O-]^[NH4+]&&&[NH2+]=O&&[NH3+][O-]&&
C1CCNCC1&NS&S&O=S&&O=S&CS^C1=CC=CC=C1&CO&CO&CC&C&C=O&&CN^CN&C1=CC=CC=C1&CF&&&
COC1=CC=CC(C(C(=O)NCC2=CC=CO2)N(CC2=CC=CO2)C(=O)CN2N=NC3=CC=CC=C32)=C1&&&
CC1=C(S(=O)(=O)NC2=CC=CC(C(F)(F)F)=C2)C2=C(O1)C(F)=C(F)C(F)=C2F&&&
CO&CO&C1=CC=CC=C1&CC&C^CO^C=O&&&&CN^NN&C1=CN=CNC1&C=O&&C1=CSC=C1^CC&C1=CSC=C1&&&
CCC(C=O)C1=CC=CC=C1&CN&NC1=CC=CC(C(F)(F)F)=C1&&&
CC&C&C=O&&CC^C1=CNCC1&CN&&CO^CO^C1=CC=CC=C1^C&&&C=O&&CC^C1=COC=C1&&&
O=C(CSC1=NC=NC2=C1C(C1=CC=CC=C1)=CS2)NC1=CC=C(C(=O)O)C=C1&&&
CCC&CC&O=C1C2CNCC1CNC2&CN&O=CC1=CC=CC=C1[N+](=O)[O-]^CN&&O=CC1=CC=CC=C1[N+](=O)[O-]^CC&&CCC&&&
CC&C1=CC=CC=C1&CS&S&O=S&&O=S&NS^C1CNCCN1&NS&S&O=S&&O=S&CS^C1=CC=CC=C1&C1=COCCO1&&&
CC(=O)N(C1=CC=C(C(F)(F)F)C=C1)S(=O)(=O)C1=CC=C(N2C(=O)CCC2=O)C=C1&&&
CC&C&C=O&&CN^CN&C1=CCCC=C1&CO&CO^CO^C&CO^C1=NON=C1^C=O&C&&&&CC^C=O&&&&CC&&
CC(N)=O&CN&O=C1CC2=C(C=CC=C2)N1CCN1CCOCC1&CBr&&&
CC&C1=CC=CC=C1&CC&CN&C1=CSCCN1&C=O&&C1=CC=CC=C1^CC&C&C=O&&CN^CN&CC&CN&C1COCCN1&&&
CC(C)C1=CC=C(N)C=C1&N&CN&O=CC1=CSN=N1^CN&&O=CCC1=CN=CC=C1&CN&CN&C1CCCC1&&&
CC&CO&CO&C&C=O&&CC^C1=CSC=C1&CC&C1=CC=CC=C1^CN&&&&
CC&C&CC&&C&C1=CC=CC=C1^CC&&C&C=O&&CN^CN&C1=CC=CC=C1&CC&C&CF&&CF&CF&&
CN&N&CN&&NS^S&O=S&&O=S&CS^C1=CC=CC=C1&CN&CN&C&C=O&&CC^CS&CS&C1=CC2=C(C=C1)N=CC=C2&&&
C1CCNCC1&NS&O=[SH](=O)C1=CC=C(O)C=C1&CO&CC=O&CN&NC1=CC=CC=C1F&&&
CN&N&CN&C1=CC=CC=C1^CN&&CC&C1=C[NH]N=N1&CN&C1=NON=C1^CC^CN&C&&&C=O&&CN^NN&C=N&CC&C1=CC=CC=C1&CO&CO&&&
CC&CC&CC&CO&CO&C1=CC=CC=C1&CC&O=CO&CO&C1=CC=NC=C1&&&
CN&CN&C1=COC=N1&CC&C1=CC=CC=C1^CP^CCl&P&&&O=P&&CP^C1=CC=CC=C1^CP&&C1=CC=CC=C1&&&
COC=O&CC&O=C(NC1=CC=CC=C1)C1=CC=C(NC(=O)C2=CC=CO2)C=C1&&&
CC(C)CCC=O&CO&CO^CN^CC(C)C&CN&&&O=CC1=C(C=O)[NH]C=N1&CN&CN&O=CCCC1=CC=CC=C1&CO&CO&CC1=CC=CC=C1&&&
C[N+]1=CC=CC2=C(Br)C=CC([O-])=C21.O&&&
C1=CC=CC=C1&C1CCCC1&C=N&NN^C1=CC=CC=C1^CN&&&C1=CC=CC=C1&CCl&&CC^C&C=O&&CO&&
CC(=O)NC(C)C&CN&C1=CN=C(N2CCNCC2)N=C1&&&
CO&CO&C1=CC=CC=C1&CC&C=N&NN&CN&C&C=S&&CN^CN&C1=CC=NC=C1&&&
CN1N=CC(Cl)=C1C=O&CN&NC1=CC2=C(C=C1)OCO2&&&
CC&CO&CO&C1=CC2=C(C=C1)NCC2&C=O&&C=O&CN^CC&C1=CC=C2OCCOC2=C1&&&
CC&O=C(COC1=CC=CC=C1)NN=CCC(=O)NC1=CC=CC=C1&CBr&&CBr&CC&CN^CC(N)=O&&&
CC&C1=CNCCCCCNCCNCCNC1&C=O&&C=O&C=O&CC^C^CC^C=O&CC^C1=CC=CC=C1&CN^C&CI&&&C=O&&C[NH3+]&CN^[NH4+]&&&[NH2+]=O&&[NH3+][O-]&&
CO&CO&C1=CC=CC=C1&CC&CN^CO^CN&CO&CC&&&CC&C1=CNCC1&C1=CC=CC=C1&&&
CC&C1=CC=CC=C1&CC&C&C=O&&CN^CN&C&C=C&C^CS^CCl&S&&CCl^O=S&&&&O=S&CS^C1=CC=CC=C1&&&
CC1=CC=C(C2=NN(C(=O)CCl)C(C3=CC=CS3)C2)O1&&&
CC1=CC=CC=C1&CN&N&CN&CC1=CC=C(C(=O)O)C=C1^NS&&O=[SH](=O)C1=CC=C(Cl)C=C1&&&
CN&C1=C[NH]C=N1&C1=CC=CC=C1&CN&CN&C&C=O&&CC^C1=CC=CC=C1&CCl&&&
CC=O&CN&NC1=CC=C(N)C=C1&N&CN&O=CCN1N=NC2=CC=CC=C21^CN&&COC1=CC=CC(CC=O)=C1&CN&CN&CC&C1CCOC1&&&
O=C1[NH]C(C2CCNCC2)=NC2=C1N=NN2CC1=CC=C(OC(F)(F)F)C=C1&NS&O=[SH](=O)C1=CC=CC=C1F&&&
CC&C&C=O&&CN^CN&C1=CC2=C(C=C1)NCC2&CCl&&C=O&CN^CC&CN&C1COCCN1&&&
C1=CC=CC=C1&CC&C1=N[NH]N=N1^CN^CN&CN&CC&C&C&C=O&C=O&&CC&CN^C1=CC=CC=C1&CN&CF&CC&&&C1=COC=C1&&&
CC&C1=CNCCCCCNCCNCCNC1&C=O&&C=O&C=O&CC^C^CC^C=O&CC^C1=CC=CC=C1&CN^C&CI&&&C=O&&C[NH3+]&CN^[NH4+]&&&[NH2+]=O&&[NH3+][O-]&&
CC1=CC=CC=C1NC1=CC(=NS(=O)(=O)C2=CC=C(C(=O)O)C=C2)C2=CC=CC=C2C1=O&&&
COC1=C(OC)C=C(C2CC(C3=CC=CS3)=NN2C(=O)CCl)C=C1&&&
CC&O=C1NC(=S)N(C2=CC=CC=C2)C(=O)C1=CC1=CC=CO1&CO&CO&&&
CC(C)C1=CC=C(N(C(=O)C2=CC=CO2)C(C(=O)NC2CCCC2)C2=CN=CC=C2)C=C1&&&
CC&C&CC&&CC^CC&C&CC&O=CO^CN^CO&NC=O&C&CC&CCC&C1=C[NH]C=N1&&CC^CC&&&NC=O&CN&CC&C1=CC=CC=C1&CC&CN&NC(=O)O&CO&C&CCC&&CC&&
C1=CC=C(N2CCNCC2)C=C1&CN&O=CC1=CC(=O)[NH]C2=CC=CC=C12&&&
CC&CC&CC&CC&CN&C1=C[NH]C=N1&CC&CN^C1=CNCNC1^C1CNCCN1&C=O&CN&&C=O^CC&&CN^C1=CC=CC=C1&&&&&
CC&CC&O=C(C=CC1=CC=CC=C1)NC1=CC=C(S(=O)(=O)NC2=NN=CS2)C=C1&CF&&&
CO&CO&C1=CC=CC=C1&CC&C=C&C&CC&C#N^CC&&C1=CC=C2[NH]C=CC2=C1&&&
CC&O=C(NC1=CC2=C(C=C1)SCCO2)C1=CC2=C(N3CCCCC3)N=CN=C2S1&CC&&CC&&
CC(=O)C1=C(OC(=O)C2=CC=CO2)C2=CC=CC=C2N1C&&&
C1=CC2=C(C=C1)CCC2&CN&N&CN&C^CN^C=O&C&&CC^CC&CN&C1=COC=C1^CC^C1=CC=C2[NH]N=NC2=C1&&&C&&&C=O&&CN^CN&CC&C1=COC=C1&&&
CC&CO&CO&CC1=CC=C(S(=O)(=O)N2C(C)=C(C=O)C3=C2C=CC(O)=C3C(=O)O)C=C1&&&
CC&C1=COC=N1&CC&C1=CC=CC=C1&CS&S&O=S&&O=S&NS^C1CNCCN1&CN&C1=CC=CC=C1&&&
C1=CC=C2C=CC=CC2=C1&CO&&CC^C=NNC=O&CC&C1=CC=NC=C1&CBr&&&
CO&CO&CC&CN&CN&C&C=O&&CC^C&CC&C1=CC=CC=C1^CN^CO&N&CO&CN&&&CC^CN^C1=CSC=C1&C&&&C=O&&CC^CN&C1=CC=C2[NH]N=NC2=C1&&&
CC1=C(C)C(N2CCNCC2)=CC=C1&CN&O=CC1=CC(=O)[NH]C2=CC=CC=C12&&&
COC1=CC2=C(C=C1)N(CC1COC3=CC=CC=C3O1)C(=O)C2=O&&&
C1=CC=CC=C1&CC&C^CO^C=O&&&&CN^CN&C1=CC=CC=C1&CO&CO^CC^CC&C&C&CF&CC&&CF^C^CF&CF^CF&&CF&&&CF&&&&
CC(C)C1=CC=C(N)C=C1&CN&CC=O&CS&O=C(O)C1=CC=C(CN2C(S)=NC3=C(SC=C3)C2=O)C=C1&&&
CCN=O&CC&O=C(CC1=CC=CC=C1)NC1=CC=CC=C1&C[NH3+]&O=[NH+][O-]^CCl&&&&
CC&C1=CC=CC=C1&CC&C&C=O&&CC^[O-][N+]1=C2C=CC=CC2=C[NH]1&CC&C^CN^FCF&CC&&CF^CC&&&NC=O&&&
CC1=C(C)C=C(C(=O)N2C=NC3=CC=CC=C32)C=C1&&&
CC&CO&CO&C1=CC=CC=C1&CC&C1=CCNC1&C=O&&CN^C1=CSC=N1^CO^CC&&CC^C^CC^C&C=O&&&C=O&&CO&CC^CO&C1=COC=C1&&&CC&&&
CC&C1=CC=CC=C1&CN&CN^CC^C&&&C=S&&CN^CN&C&CC&C^CN^CCl&CN&&CCl^C&&CCl^C=O&&&&CC^C1=CC=CC=C1&CC&&&
C1=CC=CC=C1&CC&C1=NC2=C(C=CS2)C=N1&CS&CS&CC&C&C=O&&CN^CN&C1=CC=CC=C1&CC&C&C=O&&CO&&
COC1=CC=CC(C(C(=O)NCC2CCCO2)N(C(=O)CN2N=NC3=CC=CC=C32)C2=CC=C(NC(C)=O)C=C2)=C1&&&
CC&C&C=N&NN^CC^C=N&C1=CSC=C1&C&&&CN&&CS^CS&C1CCNC1&C=O&&C=O&CN^C1=CC=CC=C1&CCl&&&
CC&CN&N&CN&C1=CC=CC=C1^NS&&S&O=S&&O=S&CS^C1=NN=CS1&CN&CN&C&C=O&&CC^C1=CC=CC=C1&CO&CO&&&
CC(C)(C)OC=O&CC&O=C(NCCC1=CC=CC=C1)C1=C(C(=O)NCC2=CC=CC=C2)[NH]C=N1&CC&CNC(=O)OC(C)(C)C&&&
O=C(NC1=NN=C(SCC2=CC=CC=C2)S1)C1=CC2=C(C=C1)N=CS2&CC&C#N&&&
CO&CO&C1=CC=CC=C1&CN&CN&C&C=O&&CC^C1=CC=CC=C1&C1=CNCNC1&C=O&&C=S&CN^C1=CC=CC=C1&CO&CO^CO&&CO&&&
CC&C1=CC=CC=C1&CC&&CS^S^CC^O=S&&CC&O=S&&&NS^C1CNCCN1&CN&C&C=O&&CC^C1=CC2=CC=CC=C2NC1&C=O&&&
CC&C1=CC=CC=C1&CCl&&CO^CO&C&CC&&CC^C&C=O&&CN^CN&C1=CC=CC=C1&CS&S&O=S&&O=S&NS^CN&C1=CC=C2N=CC=NC2=C1&&&
CC&CO&CO&C1=CC=CC=C1&CC&C1=CCNC1&C=O&&CN^C1=CSC=N1^CO^CC&&CC^C^CC^C&C=O&&&C=O&&CO&CC^CO&C1=COC=C1&&&CC&&&
CC1=CC=CC=C1&CN&N&CN&CC1=CC=C(C(=O)O)C=C1^NS&&O=[SH](=O)C1=CC=C(Cl)C=C1&&&
CC&CC&C1CSCCN1&C=O&&C=O&CC^CC^CN&&CC&C&C=O&&CN^CN&C1=CC=CC=C1&CC&C&C=O&&CO^CO&CC&&&
CC&CC&CC&CC&CN&C1=NC2=C(CNCN2)[NH]1&C=O&&C=O&CN&CC^CN&C1CNCCN1&CN&CC&C1=CC=CC=C1&&&
CO&CO&C1=CC=CC=C1&CN&CN&C&C=O&&CC^CC&C1CNCCN1&C=O&&CN^C&C=O&&CN^CN&C1=CC=CC=C1&CC&C&CF&&CF&CF&&
CC&C1=CC=CC=C1&CC&C^CC^C=O&&&&CN^C1=NCCN1&C1=CC=CC=C1&&&
CC&C1=CC=CC=C1&CC&&CS^S&O=S&&O=S&NS^C1CNCCN1&CN&C&C=O&&CC^C1=CC=CC=C1&CN&C1CCNC1^C[NH3+]&&[NH4+]&[NH2+]=O&&[NH3+][O-]&&
CC1=CC=C(C=CC(=O)C2=CC(Br)=CC=C2OC(=O)C2=CC=CO2)C=C1&&&
CC&C1=CC=CC=C1&CN&C1CNCCN1^CC^CN&&&C&C=O&&CC^C1=CC2=CC=CC=C2NC1&C=O&&&
CO&CO&CC&CN&CN&C&C=O&&CC^C&CC&C1=CC=CC=C1^CN^CO&N&CO&CN&&&CC^CN^C1=CSC=C1&C&&&C=O&&CC^CN&C1CNN=N1&C1=CC=CC=C1&&&
CC&CC&C1=NC=C2C3=C(CCCC3)SC2=N1&CC&&CN^C1CNCCN1&CN&C&C=O&&CC^CCl&&&
O=C(COC(=O)CCC1=C[NH]C2=CC=CC=C12)NC(C1=CC=CC=C1)C1=CC=CC=C1&&&
CC&NC=O&CN&O=C1CC2=C(C=CC=C2)N1&CF&&CN^CC&CN&C1COCCN1&&&
C[NH3+]&C1=CCC[NH+]=C1&C1=CC=CC=C1&C[O-]&&CBr&&
CC&CC&C1=NN=CS1&CN&NS&S&O=S&&O=S&CS^C1=CC=CC=C1&CN&CN&C&C=O&&CC^C=C&CC&C1=CC=CC=C1&CF&&&
CC&C&C1CSCN1&C=S^CC&NN&&C=N^CN^CC&N&C1=CSC=C1&CN&&&C^NO^C=O&&&&CN^CN&&&
CC&CC&O=C(OC1=CC2=C(C=C1)C=CC(=O)O2)C1=CC=CO1&&&
CS&O=C(O)NC1=NC(S)=NS1&CO&CC&C1=CC=CC=C1&CCl&&&
O=S(=O)(NC1=CC=CC=C1)C1=CC=C(NNC(=S)NC2=CC=CC=C2)C=C1&CC&O=CO^CO&&OC(F)F^C[NH3+]&&O=[NH+][O-]&&&
COC1=CC=C(C(=O)N2C(SC)=NC3=CC4=C(C=C32)OCCO4)C=C1&&&
CC&C1=CC=CC=C1&CS&S&O=S&&O=S&NS^C=N&C1=CCCCC1&C=O&&CN^CN^C1=CC=CC=C1^C1=CC=CC=C1&&&CC&C&C=O&&CO&&
CC&C&CC&&CC^CN&N[SH](=O)=O&CS&C1=CC=CC=C1&CC&CC&CC&NC=O&CN&C1=CC=CC=C1&CO&CO^CCl^C1=CC=CC=C1&&&&&
CC1=CC=C(C2=NN(C(=O)CCl)C(C3=CC=CO3)C2)O1&&&
CC(C)(C)OC(=O)CNC=O&CC&O=C(NC(C1=CC=CC=C1)C1=CC=CC=C1)C1=C[NH]C=N1&&&
C1=CC2=C(C=C1)SC=N2&CC&O=CO&&&
C1=CC=CC=C1&C1CNN=N1&CN&CC&C&C=O&&CC^C1=CC=CC=C1&CCl&&&
CC&C1=CC=CC=C1&CC&&CS^O=C1C=CC(=N[SH](=O)=O)C2=CC=CC=C12^CC^CN&&&CN&C1=CC=CC=C1&CC&O=CO&&&
CCC(C)(C)NC(=O)C(C1=CC=CN1C)N(C(=O)CN1N=NC2=CC=CC=C21)C1=CC=C(NC(C)=O)C=C1&&&
CCC(C)C&CN&CN&CN1C=CC=C1CC=O&CN&N&NC1=CC=C(N)C=C1&CN^CN^CC=O&O=CCN1N=NC2=CC=CC=C21&&&&&
O=C(NC1=C2CS(=O)(=O)CC2=NN1C1=CC(Cl)=CC=C1)C1=CC2=C(C=C1)OCO2&&&
CC&C1=CC=CC=C1&CCl&&CO^CO&C&CC&&CC^C&C=O&&CN^CN&C1=CC=CC=C1&CS&S&O=S&&O=S&NS^CN&C1=NCCN=C1&C1=CC=CC=C1&&&
CC&C1=CC=C(C2CC(C3=CC=CS3)=NN2)C=C1&CN&O=CCCl&&&
CC&C1=C[NH]C=C1&CN&C1=CC=CC=C1^CC^C[NH3+]&&CC^[NH4+]&C&[NH2+]=O&C=O&&[NH3+][O-]&CC&&CCl&&&
C=C1C=NC2=CC=CC=C12&CC&O=C1C=C[NH]C(=O)[NH]1&CO&&CN^C1=CC=CC=C1&CF&&&
COC1=CC=CC(C(C(=O)NC2=CC=C(F)C=C2)N(C(=O)CN2N=NC3=CC=CC=C32)C2CC2)=C1&&&
O=C(CCl)N1N=C(C2=CC=CS2)CC1C1=CC=CO1&&&
CC&C1=NC2=C(C=CC=C2)CN1&CBr&&CC^C1=CC=CC=C1^CN&&CC&NNC=O&&&
CC&C1=CC=CC=C1&CBr&&CN^NC=O^CBr^CC&&&CO&ON1N=NC2=CC=CC=C21&CS&S&O=S=O&&CS&&
CO&CO&O=C(NN=CC1=CC=CC=C1)C(=CC1=CC2=C(C=C1)OCO2)NC(=O)C1=CC=CC=C1&CO&&&
CC1=C(NC(N)=S)C=C(C(=O)O)C=C1&CN&CC1=CC=C(C=O)C=C1&CO&OC1=CC=CC=C1&&&
CO&CO&C1=CC=CC=C1&CC&C1=NNCC1^CO^CN&CO&C^CC&&C=O&C1=CSC=C1&&CC&&CCl&&&
C[NH3+]&C1=CC=C2[NH+]=CC=CC2=C1&CBr&&C[O-]&&
CCC1=C(C)SC(N)=C1C=O&CN&C1COCCN1^CN&&COC1=CC=CC=C1CC=O&&&
CCCC&CO&O=CC1=CC=C(O)C=C1&CO&OC1=CN=CC=C1&&&
CC&C&C=O&&CN^CN&C1=CC=CC=C1&CN&N&CN&C^CN^C=O&C&&CC^CC&CN&C1=CC=CC=C1^CC^C1=CC=C2[NH]N=NC2=C1&CO&C&&&CO^CO^C=O&&&CO&&CN&&CN&CC&C1CCOC1&&&
CO&CO&O=C1C=C(CNC2=CC=CC=C2)C2=CC=CC=C2[NH]1&CN&O=CCCl&&&
CC(C)CC(NC=O)C(=O)OC(C)(C)C&CC&O=C(NC(CC1=CC=CC=C1)C(=O)OCC1=CC=CC=C1)C1=C[NH]C=N1&&&
CC(C)OC1=CC=C(C=NNC(=O)C2=C(CN(C)C3=CC=CC=C3)N(C3=NON=C3N)N=N2)C=C1&&&
COC1=C(OC)C=C(C2=NN(S(=O)(=O)C3=C(F)C(F)=C(F)C(F)=C3F)C(N)=C2)C=C1&&&
CC&C1=CC=CC=C1&CS&O=CN[SH](=O)=O&CC&C1=CC=CC=C1&CO&CO^CC&&CC&C1=CC2=C(C=C1)[NH]C=C2&CN&NC(=O)O^CN^CO&&&C1CCCC1&&&
CC&C&CC&&CC&CC^C1=CC=CC=C1&CN&CN&C&C=O&&CC^CS&CS&C1=NNCN1&C=O&&CN^C1=CC=NC=C1&&&
CC&CC&C1=CC=CC=C1&CN&N&CN&C^CN^C=O&C&&CC^CC&C1=COC=C1&C1=CC=NC=C1^CC&&&&C&C=O&&CN^CN&C1CCCC1&&&
COC1=CC=C(C(C(=O)NCC2CCCO2)N(C(=O)CN2N=NC3=CC=CC=C32)C2=CC=C(NC(C)=O)C=C2)C=C1&&&
CC&CC&C1CCCCC1&CN&C1CNCCN1&CN&C1=CC=CC=C1&C[NH3+]&[NH4+]&[NH2+]=O&&[NH3+][O-]&&
CC&CC&C1CCCCC1&CN&C1CNCCN1&CN&C1=CC=CC=C1&C[NH3+]&O=[NH+][O-]&&&
CC&C&CC&&CC&CO^CO&C&C=O&&CC^CN&CN&C&C=O&&CC^C1=C[NH]C=N1&CC&C&C=O&&CN^CN&C&CC&C1=CC=CC=C1^CC&&C1=CC=CC=C1&&&
C1=CC=CC=C1&CC&CN&C1=CNCC1&CC&C=C^C1=CC=CC=C1^C[NH3+]&&&[NH4+]&[NH2+]=O&&[NH3+][O-]&&
CC&O=C(C1=CC=CC=C1)C1=C2C=CC=CC2=[NH+][NH]1&CN&CCC(N)=O^[NH3+][O-]&&&C[NH3+]^O=[NH+][O-]&&&
O=CN1CCOCC1&CC&CN&C1=CC=C2[NH]C=CC2=C1&CC&C=C1C(=O)NC(=O)NC1=O&CN&C1=CC=CC=C1&CF&&&
O=C(NCC1=CC=CO1)C(C1=CC=CO1)N(C(=O)CN1N=NC2=CC=CC=C21)C1=CC2=C(C=C1)CCC2&&&
C1=CC=CC=C1&CCl&&CC^CC^CF^C&&&C=O&&CN^CN&CC&CC&CN&C1=C[NH]C=N1&&&
CN&O=S(=O)(C1=CC=CC=C1)C1CONC1C1=CC=C(OCC2=CC=CC=C2)C=C1&CO&CO^CO&&CO&&&
CCCCCN1C(C)=NC2=C1C(=O)[NH]C(=O)N2C&CN&C1CNCCN1&CN&CC1=CC=CC=C1&&&
CC&C1=CC=CC=C1&CC&&CS^S^CC^O=S&&&&O=S&NS^C=N&C1=CCCCC1&C=O&&CN^CN^C1=CC=CC=C1^C1=CC=CC=C1&&&CC&C&C=O&&CO&&
C1=CC=NC=C1&CC&CN&CN&C&C=O&&CC^C=C&CC&C1=CC=CC=C1&CCl&&C[NH3+]^[NH4+]&[NH2+]=O&&[NH3+][O-]&&
CC&O=C(OC1=CC2=C(C=C1)[NH]C=N2)C1=CC=CC=C1&CN&&&
COC1=CC=CC(C=NNC(=S)NC2=CN=CC=C2)=C1&&&
C1=COC=C1&CC&C&C=O&&CN^N&CN&CC^CN^C1=CC=CC=C1&C1=CC=CC=C1&C[NH3+]&CBr&[NH4+]&&&[NH2+]=O&&[NH3+][O-]&&
CCCC(=O)OC1=CC2=C(C=C1)C(C)=CC(=O)O2&&&
CO&CO&C1=CC=CC=C1&CC&C&CC&CC^CC^CN&C1=CC=CC=C1&N&&&NC=O&CC^CN^CCl&CC&&&C1=CC=CC=C1&CO&CO^CO&&CO&&&
CC&C1=CCOC=C1&C=O&&C1=CC=CC=C1^CO&CO&C&C=O&&CC^C1=COC=C1&&&
CC1=CC(O)=C(Br)C=C1Br&CO&CC(=O)NN=C(C)CC=O&CN&NC1=CC=C(N)C=C1&CN&CC=O&&&
CCOC=O&CC&C1=CC=C(C2=CSC=C2)C=C1&CC&OC(C(F)(F)F)C(F)(F)F^CN&&&&
CC&CO&CN1C(=O)C(=O)C2=C1C=CC(O)=C2&CC&C1=CC=C2OCCOC2=C1&&&
CC(C)O&CO&O=C(CSCC(=O)NC1=CC=CC=C1)NC1=CC=CC=C1&CC&FC(F)F^CCl&&&CCl&&
COC1=NC(OC)=NC(N)=C1&NS&NC(=S)NC1=CC=C([SH](=O)=O)C=C1&CN&O=CC1=CC=C(F)C=C1&&&
CC&CC&C1=CC=CC=C1&CN&CN&C&C=O&&CC^C1CCNCC1&NS&S&O=S&&O=S&CS^C1=CC=CC=C1&C1=CCNC=C1&C=O&&&
C1=CCCC=C1&CS&S^C1=NON=C1^O=S&&&&O=S&NS^CN&C1=CC=CC=C1&CF&&CF&&
O=C(NN=CC1=C(O)C=CC2=CC=CC=C12)C1=CC(Br)=CN=C1&&&
NC1=CC=CC=C1C(=O)O&NS&O=[N+]([O-])C1=C(NNC(=S)NC2=CC=C(OC(F)F)C=C2)C=CC([SH](=O)=O)=C1&&&
O=C(NC1=NC(C2=CC=CS2)=CS1)C1=CC=CC=C1&CCl&&&
CO&CO&C1=CC=CC=C1&CO&CO^CO&&CO^CC&&C=C1OC2=C(C=CC=C2)C1=O&CO&CO&CC&O=CN1CCC2=CC=CC=C2C1&CC&O=CO&&&
COC1=CC=CC(C=NNC(=S)NC2=CN=CC=C2)=C1&&&
CO&CO&C1=CN=CN=C1&CN&NS^CO^S&CO&O=S&&&&O=S&CS^C1=CC=CC=C1&CN&CN&C&C=S&&CN^CN&C&C=O&&CC^C1=CC=CC=C1&CF&&&
CO&O=CO&CC&C1=CC=CC=C1&CN&NC=O&CC&C1=CC=CC=C1&CN&NC=O&CC&C1=COC=C1&&&
S=C(C1=CC=C(C2=CC=CC=C2)O1)N1CCCCC1&CCl&&&
COC1=CC(OC)=C(OC)C=C1C&C=C&O=C1COC2=C1C=CC(O)=C2&CO&CC=O&CN&C1=CC=C2CNCCC2=C1&CC&O=CO&&&
O=S(=O)(NC1=CC=CC=C1)C1=CN=CC=C1&CC&FC(F)F^CBr&&&CN&CC^FC(F)F&&&
COC1=CC=CC=C1N1CCN(CC(O)COC2=CC=CC3=CC=CC=C23)CC1&&&
CC&C1=CC=CC=C1&CO&CO^CBr^CC&&CBr^C=NNC=O&&&C&CC&&CC^CC&NC=O&CN&C1=CC=CC=C1&CN&NC=O&CC&&&
O=C1C2C(C3=CC=CC=C3)C=CC(C3=CC=CC=C3)C2C(=O)N1C1=CN=CC=C1&&&
C1COCCN1&CN&CC1=CN(CC=O)C2=CC=CC=C12&C=C&O=C1CC(=O)N(C2=CC=CC=C2F)C(=O)N1&&&
CC(C)NC(=O)CN1CCN(C2=NC=CC=N2)CC1.O=C(O)C(=O)O&&&
CO&CO&C1=CC=CC=C1&CC&C&CC&CC^CC^CN&C1=CC=CC=C1&N&&&CN&CC^CN^C1=CC=CC=C1&C&CO&C=O&CO^CO&CC&&CO&CCl&&&&&
C1=CC=CC=C1&CC&C^C[NH3+]^C=O&[NH4+]&&CO^[NH2+]=O&CO&&[NH3+][O-]^C1=CC=NC=C1&&&&&
CC&O=C(NC1CCCC2=C1C=NN2C1=CC=CC=C1)C1=N[NH]C=C1&CC&CC(C)C&&&
C1CCNCC1&NS&S&O=S&&O=S&CS^C1=CC=CC=C1&CO&CO&CC&C&C=O&&CN^CN&C1=CC=CC=C1&CF&&&
CC1=CC=C(NC2=C(Cl)C(=O)N(C34CC5CC(CC(CC(=O)O)(C5)C3)C4)N=C2)C=C1&&&
CC&CO&CO&C&C=O&&CC^C1=CC2=C(N=CC3=C2CCCC3)O1&CC&CC^CN^C&&&CC&&CC&&
CC=O&CN&NC1=C(O)C2=NON=C2C(O)=C1&CO&CC=O^CO&&CC=O&&&
CO&CO&C1=CC=CC=C1&CC&O=CNC1=NC2=CC=CC=C2S1&&&
CC&CC&C1=CC=C(N2CCN(C3CCCCC3)CC2)C=C1&C[NH3+]&O=[NH+][O-]&&&
CC&C1=CC=CC=C1&CO&CO^C1=COCCC1^CC&C=O&C&&C1=CC=CC=C1^C=O&&&&CN^CN&C&CC&CC^CC^C1=CNCC1&C&C1=CC=CC=C1&C=O&&&&CO&&
CO&CO&C1=CC=CC=C1&CC&C1=NNCC1^CO^CN&CO&C^CC&&C=O&C1=CSC=C1&&CC&&CCl&&&
CC&C&CC&&CO^CO&C1=CC=CC=C1&CN&CN^CCl^C&&CCl^C=O&&&&CC^CS&CS&CC&C&C=O&&CN^CN&C1=CC=CC=C1&CC&C&CF&&CF&CF&&
CC&C1=CC=CC=C1&CN&CN&C1=CCNN=C1&C=O&&CN^C1C2CC3CC1CC(C2)C3^CCl^CC&&&CC&C&C=O&&CO&&
CC&C1CCNCC1&CN&C1=CCNN=C1&C1=NN=C[NH]1&CC&CC&CC&C&C=O&&CN^CN&CC&CC&CO&CO&C&CC&&CC&&
CCOC(=O)C1=C(NC(=O)CCl)SC(CN(C)C)=C1C1=CC=CC=C1.Cl&&&
CC&CO&CO&C1=CC=CC=C1&CN&N&CN&CC^NS^C1=CC2=C(C=CC=C2)NC1&S&CC&O=S&&C=O&O=S&&&CS^C1=CC=CC=C1&&&
CC&C&CC&&CC^CC&C&C=O&&CN^CN&C&CC&C1=CC=CC=C1^CC^CCl&C1=CC=C2C=CC=CC2=C1&&&CO&&&
C1=CC=CC=C1&CC&C&CC&C1=CC=CC=C1^CN&&CN&C&C=O&&CC^CO&CO&C&C=O&&CC^CC&CC&C1=CC=C2[NH]C=CC2=C1&&&
CCC1=NN=C(NS(=O)(=O)C2=CC=C(NC(=O)C=CC3=CC=CC=C3Cl)C=C2)S1&&&
CO&CO&C1=CC=CC=C1&CO&CO^CC&&O=CN1CCC=N1&CC&CCl^CC&&C1=CSC=C1&&&
O=S1(=O)CC2=C[NH]N=C2C1&CN&NC=O^CN^CC&C1=CC=CC=C1&C1=CC2=C(C=C1)OCO2&CCl&&&&&
CC1=CC=C(C)C=C1&C=C&CC(=O)C1=CC(Br)=CC=C1O&CO&O=CC1=CC=CO1&&&
NC(=O)CCN1C(C(=O)C2=CC([N+](=O)[O-])=CC=C2)=C2C=CC=CC2=[N+]1[O-]&&&
C1=COC(C2CC(C3=CC=CS3)=NN2)=C1&CN&O=CCCl&&&
CO&CO&C1=CC=CC=C1&CN&CN&C&C=O&&CC^C1=CC=CC=C1&C1=CNCNC1&C=O&&C=S&CN^C1=CC=CC=C1&CO&CO^CO&&CO&&&
CC&CC&O=C(NC1CCCC1)C(C1=CN=CC=C1)N(C(=O)C1=CC=CO1)C1=CC=CC=C1&&&
COCCOC(=O)C(C#N)=CC1=CN(CC2=CC=CC=C2)N=C1C1=CN=CC=C1&&&
CO&CO&C1=CC=CC=C1&CC&C&C=O&&CO^CO&C1=CC=NC=C1&&&
CC&O=C1CNC(=O)CNC(=O)C2=C(C=CC=C2)NCCCCCN1&CC&CC^CC^NC=O&NC=O^C[NH3+]&&&&O=[NH+][O-]^CI&&&&
CC&C&CC&&CC^C1=CC=CC=C1&CN&NC=O&CC&CS&O=C1[NH]C(S)=NC2=C1SC=C2&CN&CC&C1=CC=CC=C1&CC&O=CO&&&
CC&C1=CC=CC=C1&CBr&&CBr&CO^CO&CC&C&C=O&&CN^NN&C=N&C&CC&&CC^CC&C&C=O&&CN^CN&C1=CC=CC=C1&CN&CN&C&C=O&&CC&&
C1=CC=NC=C1&CC&CN&CN&C&C=O&&CC^C=C&CC&C1=CC=CC=C1&CCl&&C[NH3+]^[NH4+]&[NH2+]=O&&[NH3+][O-]&&
O=C(NN=CC1=C(O)C=CC2=CC=CC=C12)C1=CC(Br)=CN=C1&&&
CS&N[SH](=O)=O&N&CN&CC^CN^C1=CC=CC=C1&C1=CC=CC=C1&CC&&&NC=O&CN&C1=CC=CC=C1&CS&CS&C1=CC=CC=C1&&&
O=C(COC(=O)CCC1=C[NH]C2=CC=CC=C12)NC(C1=CC=CC=C1)C1=CC=CC=C1&&&
C1=CC=CC=C1&CN&CN^CS^C1=CCCC=C1&S&C[NH3+]&O=S&[NH4+]^C1=NON=C1&O=S^[NH2+]=O&&&&NS&[NH3+][O-]&&&&
CO&CO&C1=CC=CC=C1&CC&C=C&CC&C&C=O&&CC^C1=CC=CC=C1&CBr&&CO^CO&C&C=O&&CC^C1=COC=C1&&&
CC&C&CC&&CC&CC^C1=NOC2=C1CCCC2&CC&C&C=O&&CN^CN&C1=CC=NC=C1&&&
CC1=NN(C2=CC=CC=C2)C(N)=C1C(C1=CC=CC=C1)C1=C(N)N(C2=CC=CC=C2)N=C1C&&&
CCC&CO&CC1=C(C(=O)NN=CC2=CC=C(O)C=C2)N=NN1C1=NON=C1N&CN&CNC1=CC=CC=C1&&&
CC&C1=CC=CC=C1&CO&CO^CN&&CN&C&C=O&&CC^CS&CS&C1=CN=CNC1&C=O&&C1=CSC=C1^CC&&&
CO&CO&C1=CC=C(CNCCC(C2=CC=CC=C2)C2=CC=CC=C2)C=C1&CO&CO^CO&&CO^CN&&O=CCCl&&&
CC&C1CCNCC1&CN&C1=CC2=NN=CN2N=C1&CC&CC&CC&C&C=O&&CN^CN&CC&CC&CO&CO&C&CC&&CC&&
CC1=CC(C(=O)CCl)=C(C)N1CC1=CC=CO1&&&
CC&C1=CC=CC=C1&CN&C1CNCCN1^CC^CN&&&C&C=O&&CC^C1=CC2=CC=CC=C2NC1&C=O&&&
CC(N)=O&CN&O=C(NCC1CCCO1)C(C1=CC=CC=C1)N(C(=O)CN1N=NC2=CC=CC=C21)C1=CC=CC=C1&CO&CO^CO&&CO&&&
NNC(=O)CN1C(C2=CC=CC=C2)=NC2=CC=C(Br)C=C2C1C1=CC=CC=C1&&&
CC&C1=CC2=NN=CN2N=C1N1CCCCC1&CC&CCC(=O)NCCCOC(C)C&&&
CC1=CC(C(=O)CCl)=C(C)N1C1=CC([N+](=O)[O-])=CC=C1&&&
CO&CO&C1=CC=CC=C1&CO&CO^CC&&O=CN1CCC=N1&CC&CCl^CC&&C1=CSC=C1&&&
CC&C1=CN=CNC1&CN&CC^CC^C&C1=CC=CC=C1^C1=CC=CC=C1^C=O&&&CBr&&CN&&NN&&&
CC1NC(=O)C2=C(NCCCCCNC(=O)CNC1=O)C(I)=CC([N+](=O)[O-])=C2&CC&NC=O^CC&&CC(N)=O&&&
COC1=CC=C(NC=C2CCC3=CC=CC=C3C2=O)C=C1&&&
CC1=C(OC(C)C(=O)NC2=CC=C(S(=O)(=O)NC3=NC4=CC=CC=C4N=C3)C=C2)C=CC(Cl)=C1&&&
CC&C&CC&&CC&CO^CO&C&C=O&&CN^CN&CC&CC&C&C=O&&CO^CO&C1=CC2=C(C=CC=C2)OC1&C=O&&&
O=C(NN=CC1=C(O)C=CC2=CC=CC=C12)C1=CC(Br)=CN=C1&&&
[O-][N+]1=C2C=CC=CC2=C[NH]1&CC&C^CN^C=O&CC&&CC^CC&C1=CC=CC=C1&NC=O&CCl&&&&CN&CCl&&
C[NH3+]&C1=CC=C2[NH+]=CC=CC2=C1&CBr&&C[O-]&&
CS&CS&O=C(NC1=NC=NS1)OCC1=CC=CC=C1&CCl&&&
BrC1=CC=C2N=C(C3=CC=CC=C3)NC(C3=CC=CC=C3)C2=C1&CN&CC(=O)NN&&&
CC&C1=CC=CC=C1&CN&C1=C[NH]N=C1&CC&&C1=CC=NC=C1^CC&C1=CSC=C1^CC&&C&C=O&&CO&&
CC&O=C1CCC2=C(C=CC=C2)N1&CC&&CC^C1=CC=CC=C1&CF&&&
CCOC(=O)C1=C(NC(=O)CCl)SC(CN(C)C)=C1C1=CC=CC=C1.Cl&&&
CC1=CC(N2C(=O)CCC2=O)=CC=C1&CN&N&NC(=S)NC1=CC=C(Cl)C=C1&&CN^CC1=NN(C)C(C)=C1C&&&
CC&CC&C1CSCCN1&C=O&&C=O&CC^CC^CN&&CC&C&C=O&&CN^CN&C1=CC=CC=C1&CC&C&C=O&&CO^CO&CC&&&
O=S(=O)(NC1=CC=CC=C1)C1=CC=C(C2CCCCC2)C=C1&CC&O=CO&&&
CO&CO&C1=CC=CC=C1&CN&O=CN1CCNCC1&CC&O=C1C=CC2=CC=CC=C2[NH]1&&&
CS&S&O=S&&O=S&NS^N&CN&CC^CN^C1=CC=CC=C1&C1=CC=CC=C1&CC&&&C&C=O&&CN^CN&C1=CC=CC=C1&CS&CS&C1=CC=CC=C1&&&
CC&C1=CC=CC=C1&CC&C&C=O&&CC^C1=C[NH][NH+]=C1&CN&CC^[NH3+][O-]^CC&&C1=CCCC=C1^C&CC&C=O&C&&CN^CF&&&&CF&CF&&
CC1=C(OCC(=O)NC(CC2=C[NH]C3=CC=CC=C23)C(=O)O)C=CC2=C1OC(=O)C1=CC=CC=C12&&&
CN&C1=C[NH]N=C1&CCl&&CC^C&C=O&&CN^CN&C1=CC=CC=C1&C1=COCO1&&&
COC1=C(OC)C=C(C2=NC3=C(C=C(Br)C=C3)C(C3=CC=CC=C3)N2)C(OC)=C1&CN&CC(=O)NN&&&
COC1=CC=C(N)C=C1&CN&CC=O&CC&O=C1CNCCN1&CN&C&C=O&&CN^NC1=CC=C(C(F)(F)F)C=C1&&&
CO&CO&C&C=O&&CC^C1=CC=CC=C1&CN&CN^CCl^C&&&C=O&&CC^CC&C1=CC=CC=C1&C[NH3+]&[NH4+]&[NH2+]=O&&[NH3+][O-]&&
C1=CC2=C(C=C1)CCC2&CN&N&CN&C^CN^C=O&C&&CC^CC&CN&C1=COC=C1^CC^C1=CC=C2[NH]N=NC2=C1&&&C&&&C=O&&CN^CN&CC&C1=COC=C1&&&
CCC&CC&O=C(NC1CCCC1)C(C1=CN=CC=C1)N(C(=O)C1=CC=CO1)C1=CC=CC=C1&&&
CC&C&CC&&CC^CN&NS&S&O=S&&O=S&CS^C1=CC=CC=C1&CC&CC&CC&C&C=O&&CN^CN&C1=CC=CC=C1&CCl&&CO^CO&C1=CC=CC=C1&&&
CC&CC&CC&NC1=NON=C1N1C=CN=N1&CC&C=NNC=O&CC&C1=CC=C2C=CC=CC2=C1&CO&CO&&&
CC&O=C1OC2=C(C=CC=C2)C2=CC=CC=C12&CO&CO&CC&NC=O&CN&C&CC&CC^CC^C1=CC=C2[NH]C=CC2=C1&O=CO&&&&&
C1=CC=CC=C1&CC&C^CO^C=O&&&&CN^CN&C1=CC=CC=C1&CO&CO^CC^CC&C&C&CF&CC&&CF^C^CF&CF^CF&&CF&&&CF&&&&
O=C(NN1C(=O)C(=CC2=CC=C(O)C=C2)SC1=S)C1=CC=CC=C1O&&&
C1CNCCN1&CN&C^NS^C=O&S&&CC^O=S&C1=CC=NC=C1&&O=S^CBr&&CS&&C1=CC=CC=C1&CC&C&CF&&CF&CF&&
CC&CC&C1CSCCN1&C=O&&C=O&CC^CC^CN&&CC&C&C=O&&CN^CN&C1=CC=CC=C1&CC&C&C=O&&CO^CO&CC&&&
O=C(NC1=NC(C2=CC=CS2)=CS1)C1=CC=CC=C1&CCl&&&
CCO&CO&O=C1C(=O)N(CC2COC3=CC=CC=C3O2)C2=C1C=CC=C2&&&
CC&C1=CC=CC=C1&CS&S&O=S&&O=S&NS^C=N&C1=CCCCC1&C=O&&CN^CN^C1=CC=CC=C1^C1=CC=CC=C1&&&CC&C&C=O&&CO&&
OC1=C(CC2=C(O)C=CC(Cl)=C2)C=C(Cl)C=C1&&&
CCC&CO&NC1=CC(O)=C(Cl)C=C1Cl&CN&CC=O&CS&CS&CC=O&CN&NC1=CC=CC(C(F)(F)F)=C1&&&
CC&C&CC&&CC^CN&N[SH](=O)=O&CS&C1=CC=CC=C1&CC&CC&CC&NC=O&CN&C1=CC=CC=C1&CO&CO^CCl^C1=CC=CC=C1&&&&&
CCC1=CC=CC=C1&CN&N&CN&O=CCCl^CN&&CCC1=CC=CC=C1&&&
CC&C1=CC=CC=C1&CN&C1CNCCN1^CC^CN&&&C&C=O&&CC^C1=CCNCC1&C=O&&C1=CC=CC=C1&&
CC&O=C1C=C(NC2=CC=CC=C2)C=NN1C12CC3CC(CC(C3)C1)C2&CC&CC(=O)O^CCl&&&&
C1=CC=NC=C1&CN&CN&C&C=O&&CC^CC&C1=CC=CC=C1&CCl&&CCl&&
CC&O=C1CCC2=C(C=CC=C2)N1&CC&&CC^C1=CC=CC=C1&CF&&&
CC&O=C(NC1=CC2=C(C=C1)C=CC(=O)O2)C1=CC=CC=C1&CO&OC(F)F&&&
CC&C1=CC=CC=C1&CC&C&C=O&&CC^C1=C[NH][NH+]=C1&CN&CC^[NH3+][O-]^CC&&C1=CCCC=C1^C&C[NH3+]&C=O&[NH4+]&&CN^[NH2+]=O&&&&[NH3+][O-]&&
CC&C&CC&&CC^C1=CC=CC=C1&CN&CN&C&C=O&&CC^CS&CS&C1=NC2=C(CN1)SC=C2&C=O&&CN^CC&C1=CC=CC=C1&CC&C&C=O&&CO&&
CC&CC&C1=CC=CC=C1&CN&N&NC=O&CC^CN^C1=COC=C1&C&&&CC&C1=CC=NC=C1^CC&&NC=O&CN&C1CCCC1&&&
CCC1=NC(N2CCN(C(=O)CCl)CC2)=C2C3=C(CC(C)CC3)SC2=N1&&&
C1=CC=C2SC3=CC=CC=C3NC2=C1&CN&C&C=O&&CC^CO&CO&C&C=O&&CC^C1=CC=NC=C1&&&
FC1=CC=C(N2CCNCC2)C=C1&CN&O=CCCS(=O)(=O)C1=CC=CC=C1&&&
C1=CC=CC=C1&CC&CN^CCl^C1=CSCN1&&&C=N&CN&C&C=O&&CC^CCl&&&
C1=CC=CC=C1&CC&C&CC1=CC=CC=C1&&CN^NC=O&CC&CO&O=CO&CC&CC&CC&C1=CC=C2[NH]C=CC2=C1&&&
CCC&CC&O=C1C2CNCC1CNC2&CN&O=CC1=CC=CC=C1[N+](=O)[O-]^CN&&O=CC1=CC=CC=C1[N+](=O)[O-]^CC&&CCC&&&
C1CNCCN1&CN&CC^CN^C=C&O=C1CCC(=O)N1&CC&CN&C1=CC=CC=C1&CC&&&C1=CSC=C1&&&
CC&CC&C1=CC=CC=C1&CN&CN&C&C=O&&CC^C1CCNCC1&NS&S&O=S&&O=S&CS^C1=CC2=C(C=CC=C2)NC1&C=O&&&
CC&C1CCNCC1&CN&C1=NC=C2C=CSC2=N1&CC&&CC^C^CC^C=O&&&&CN^CN&C1=CC2=C(C=C1)OCCO2&&&
CC&C&CC&&CC^C1=CC=CC=C1&CN&NC=O&CC&CS&O=C1[NH]C(S)=NC2=C1SC=C2&CN&CC&C1=CC=CC=C1&CC&O=CO&&&
CC&CC&CC&O=CO&CO&O=C1C=CC2=C(C=CC=C2)O1&CC&&&
CC(C)(C)C1=CC=C(C(=O)NC2=CC=C(S(=O)(=O)NC3=NC4=CC=CC=C4N=C3)C=C2)C=C1&&&
CC&C1=CC=CC=C1&CC&C&C=O&&CC^[O-][N+]1=C2C=CC=CC2=C[NH]1&C[NH3+]&O=[NH+][O-]^CN&&CC&CC&NC=O&&&
CC&O=C1C=CC2=C(C=CC=C2)O1&CN&NC=O&CC&CC&C1=CC=CC=C1&C[NH3+]&O=[NH+][O-]&&&
CC&C1=COC=C1&CC&C1=NNCC1&CC&C1=CSC=C1^CN&&C&C=O&&CC^CCl&&&
CC&C&C=O&&CN^C1=CC=C2[NH]C=CC2=C1&CN&N&CN&C1=CC=CC=C1^CN^CCl&C&&&C=O&&CC^CCl&&&
CC1=C(C)C=C(C(=O)NCCN2CCOCC2)C=C1&&&
CC&C1=COC=C1&CC&C1=NNCC1&CC&C1=COC=C1^CN&&C&C=O&&CC^CCl&&&
C1=CC=CC=C1&CN&C1=N[NH]N=C1&C1=CCCC=C1&CCl&&CN&&
CCOC(=O)C1=C(C)OC2=C1C1=C(OCN(CC3=CC=CC=N3)C1)C1=CC=CC=C12&&&
NC1=CC=CC(C(F)(F)F)=C1&NS&O=CC1=CC=C([SH](=O)=O)C=C1&CN&CN&CC1=CC=C(F)C=C1&&&
NC1=CC=C([SH](=O)=O)C=C1&NS&O=[SH](=O)C1=CC=C(Br)C=C1^NS&&NC1=NC=CS1&&&
C1=CC=CC=C1&CN&C1=N[NH]N=C1&C1=CCCC=C1&CCl&&CN&&
NC(=O)CCN1C(C(=O)C2=CC([N+](=O)[O-])=CC=C2)=C2C=CC=CC2=[N+]1[O-]&&&
CO&CO&C1=CC=CC=C1&CC&C=C&C&CC&C#N^CC&&C1=CNCC1&C1=CC=CC=C1&&&
C1=CC=CC=C1&CC&CN&C1=CNCC1&CC&C=C^C1=CC=CC=C1^C[NH3+]&&&[NH4+]&[NH2+]=O&&[NH3+][O-]&&
CC&C1=CC=C(NC2=CN=C(COC3=CC=CC=C3)O2)C=C1&CO&CO^CC&&C#N&&&
CC&C1=CC2=C(C=C1)OC=C2&CS&N[SH](=O)=O^CF^CN&&CF^C1=CC=CC=C1&&CF^CC&&CF^C&&&FCF&&CF&&
CC1=CC=C(C2CC(C3=CC=CS3)=NN2C(=O)CCl)C=C1&&&
C1=CC=CC=C1&CC&SC1=NC=NC2=C1C=CS2&CS&CC&NC=O&CN&C1=CC=CC=C1&CC&O=CO&&&
C1=CC=CC=C1&CC&C1=N[NH]C2=C1CNC2^CF^C=O&&&&CN^CC^CC^C1=COC=C1&C1=CC=CC=C1&&&CO&&&
CC1=CC=CC=C1NC1=CC(=NS(=O)(=O)C2=CC=C(C(=O)O)C=C2)C2=CC=CC=C2C1=O&&&
CC=O&CC&C1=CC=C(C2=CC=C(N3CCCC3)[NH]2)C=C1&&&
CC&C&CC&&CO^CO&C1=CC=CC=C1&CN&CN^CCl^C&&CCl^C=O&&&&CC^CS&CS&CC&C&C=O&&CN^CN&C1=CC=CC=C1&CC&C&CF&&CF&CF&&
CC&C1=CC=CC=C1&CC&C=C&CC&C&C=O&&CC^C1=CC=CC=C1&CBr&&CO^CO&C&C=O&&CC^C1=COC=C1&&&
CC(C)(C)C1=CC=C(C(=O)NC2=CC=C(S(=O)(=O)NC3=NC4=CC=CC=C4N=C3)C=C2)C=C1&&&
C1COCCO1&CC&CN^C1=CC=CC=C1^C1CCNC1&&&C=O&&C=O&C1=CC=CC=C1&&
CC&C1=CC2=C(C=C1)NCCC2&CN&CC^CF^C&&&C=O&&CN^C1=CC2=C(C=C1)C1=C(CCNC1)[NH]2&CC&&&
CC&C&C1CNCN1&C=O^CC&C=O^C1=CC2=C(C=C1)C=CC=C2&&CN^CO&CC&CO&C&&&C=O&&CN^CN&CC&C1=COC=C1&&&
C1=CC=CC=C1&CCl&&CC^CC^CF^C&&&C=O&&CN^CN&CC&CC&CN&C1=C[NH]C=N1&&&
O=[SH](=O)N1CCOCC1&CS&C1=CSC=C1&CC&CC&NC=O&CN&C1=CSC=C1&CC&NC=O^CC&&C1=CC=CC=C1&&&
O=C(O)C1=CC(C2=CC=C(C=NNC(=O)C(O)(C3=CC=CC=C3)C3=CC=CC=C3)O2)=C(Cl)C=C1&&&
CC&C1CCNCC1&CN&C1=CCNN=C1&C1=NN=C[NH]1&CC&CC&CC&C&C=O&&CN^CN&CC&CC&CO&CO&C&CC&&CC&&
CC&C1=COC=C1&CC&C&CC&C^CN^C=O&N&&CN^CN&CN&C1=CC=CC=C1^CN^CC&CO&C&C1=COC=C1&CO&C=O&&&&&&CC^CN&C1CNN=N1&C1=CC=CC=C1&&&
CC&C1=CC=CC=C1&CN&NS(=O)(=O)C1=NN=C(NC=O)S1&CC&C1=CC=CC=C1&CCl&&&
CC(C)(C)OC(=O)NCCC(=O)O&CO&O=C1C=CC2=C(C=CC=C2)O1&&&
CC&CC&O=C1C(NC2=CC=CC=C2)=CC(=NS(=O)(=O)C2=CC=CC=C2)C2=CC=CC=C12&CC&O=CO&&&
CC1=CC(Br)=C(NC(=O)CON2N=NC3=CC=C(S(C)(=O)=O)C=C32)C(Br)=C1&&&
CN1CCN2C3=C(C=C(N)C=C3)CC3(C(=O)NC(=O)NC3=O)C2C1&&&
CC&C1=CC=CC=C1&CC&&CS^S^CC^O=S&&&&O=S&NS^C=N&C1=CCCCC1&C=O&&CN^CN^C1=CC=CC=C1^C1=CC=CC=C1&&&CC&C&C=O&&CO&&
CC&CC&CC&CC&CN&C1=C[NH]C=N1&CC&CN^C1=CNCNC1^C1CNCCN1&C=O&CN&&C=O^CC&&CN^C1=CC=CC=C1&&&&&
CC&C1=CC2=C(C=CC=C2)NC1&C=O&&CC^CN&N&CN&CC^CN^CC&CC&C1=CC=CC=C1&C1=NN=N[NH]1&&&CN&CC&C1CCOC1&&&
COC1=C(O)C=CC(C=NNC(=O)CN)=C1&CN&O=CC1=CC=CC=C1^C=C&&CC1=CC2=C(C=C1)OCO2&&&
CC&C1=CC=CC=C1&CO&&CN^CN&C1=NC=NCC1&C1=CC=CC=C1&&&
O=[SH](=O)C1=CC=CC2=NON=C12&NS&NC1=C(F)C=CC(F)=C1&&&
CC1=NOC(NS(=O)(=O)C2=CC=C(NC(=O)C3=C(C)C4=C(C=CC(Cl)=C4)O3)C=C2)=C1C&&&
C1=CC=CC=C1&CC&CN&CN&C&C=S&&CN^NN&CN&C&C=S&&CN^CN&C1=CC=CC=C1&CC&C&CF&&CF&CF&&
CC&C1=CC=CC=C1&CC&&CS^S^CC^O=S&&CC&O=S&&&NS^C1CNCCN1&CN&C&C=O&&CC^C1=CC2=CC=CC=C2NC1&C=O&&&
CC&C1=CC=CC=C1&CCl&&CN^NC(N)=O&CN&C1=CC=NC=C1&&&
CCO&CO&O=C(CSC1=NC(NS(=O)(=O)C2=CC=CC=C2)=CC(=O)[NH]1)NC1=CC=CC=C1&CC&&&
CO&CO&C1=CC=CC=C1&CN&N&CN&CC^NS^C1=CC2=CC=CC=C2NC1&S&C=O&O=S&&&&O=S&CS^C1=CC=CC=C1&CO&CO&&&
O=C1C(=O)N(CCCC2=CC=CC=C2)C2=CC=CC=C12&&&
NC1=C2CS(=O)(=O)CC2=NN1C1=CC(Cl)=CC=C1&CN&O=CC1=CC2=C(C=C1)OCO2&&&
CC&O=C(CN1C(=O)NC(C2=CC3=C(C=CC=C3)C=C2)C1=O)NCC1=CC=CO1&CO&CO&&&
CC1=CC=C(C#N)C=C1&CS&NC1=NN=C(S)S1&CN&O=CC1=CC2=C(C=C1)N=CS2&&&
CO&CO&C1=CC=CC=C1&CN&CN&C&C=O&&CC^C1=CC=CC=C1&C1=CNCNC1&C=O&&C=S&CN^C1=CC=CC=C1&CO&CO^CO&&CO&&&
C1=CC2=C(C=C1)SC=N2&CC&O=CO&&&
CC1=CC(NS(=O)(=O)C2=NN=C(NC(=O)C3=CC=C(Cl)C=C3)S2)=CC=C1&&&
CC&O=C1CNC(=O)CNC(=O)C2=C(C=CC=C2)NCCCCCN1&CI&&C[NH3+]^O=[NH+][O-]^CC&&NC=O^CC&&CC(N)=O&&&
CC1=NC(N2CCC(C)CC2)=C2C(C)=C(C(=O)NC3=CC4=C(C=C3)OCCO4)SC2=N1&&&
C1COCCN1&CN&CC&C1=CN=CNC1&CN&CC^CC^C&C1=CC=CC=C1^C1=CC=CC=C1^C=O&&&CBr&&CN&&NN&&&
CC&C1CNCN1&C=O&&C=O&CN^C1=CC=CC=C1^C1CCNC1^CBr&CC&&&C1=CC=CC=C1^C1CCNC1^CCl&C=O&&&&C=O&CN^C1CCCCC1&&&
CC&C1=C[NH]C=C1&CN&CC^CC^C1=COC=C1&&CC&&C&C=O&&CC^CCl&&&
COC(=O)C1=CC2=C(C=CS2)N1CC(=O)NC1=C(OC)C(OC)=C(OC)C=C1&&&
CC1=CC(Br)=C(N)C(Br)=C1&CN&CC=O&CO&CS(=O)(=O)C1=CC=C2N=NN(O)C2=C1&&&
CO&CO&C1=CC=CC=C1&CC&C&C=O&&CO^CO&C1=CC=NC=C1&&&
&C1=C(C)C=C(NC2=NC(N)=C([N+](=O)[O-])C(N3CCOCC3)=N2)C=C1&&&
O=C1C(=O)N(CC2COC3=CC=CC=C3O2)C2=CC=CC=C12&&&
CO&CO&C1=CC=CC=C1&CC&C=C&C&CC&C#N^CC&&C1=CC=C2[NH]C=CC2=C1&&&
COC(C)=O&CC&O=C(C=CC1=CC=CC=C1)N1CCOC2=CC=CC=C21&&&
CC&CC&CC&C&C=O&&CO^CO&C1=CC2=C(C=CC=C2)OC1&C=O&&CC&&
CC&CC&CC&CN&CN&C&C=O&&CN^N&CN&C1CSCN1^NO^C=S&&&&NN^C=N^C^CC&CC&C1=CC=CC=C1&&CC^CN&&&N&CN&&CN&&
O=C(O)C1=CC=C(N2N=C(C3=CC=CC=C3)CC2C2=CC=CC=C2)C=C1&&&
CCCC(=O)OC1=CC2=C(C=C1)C(C)=CC(=O)O2&&&
CC1=CC=C(C(=O)C2=C3C=CC(C(F)(F)F)=CC3=[N+]([O-])N2CCC(N)=O)C=C1&&&
CC&CO&CO&NC1=C(C=O)C(C2=CC=CC=C2)=C(C(O)(C(F)(F)F)C(F)(F)F)S1&&&
CN&N&CN&CC1=CC(C=O)=NO1^CN^CO&CCC1=CC=CC=C1&OC1=CC=CC(C(F)(F)F)=C1&&&&&
CC(=O)NC1C(=O)N(CCN2CCOCC2)C2=C1C=C(C)C=C2&&&
CN&O=C1NC(=O)C2(CC3=C(C=CC=C3)N3CCNCC32)C(=O)N1&CN&&&
CC&CC&CN&C1=N[NH]N=N1&CN&CN&C&C=O&&CC^CO&CO&C1=CC=CC=C1&CC&C1CCCCC1&&&
O=[SH](=O)N1CCOCC1&CS&C1=CSC=C1&CC&CC&NC=O&CN&C1=CSC=C1&CC&NC=O^CC&&C1=CC=CC=C1&&&
CCCOC=O&CC&O=C(NC1=CC(C2=CC=CC=C2)=CS1)C1CC2CCC1O2&CC&&CC&CC^O=CO&&&
O=C(C1=CC=CO1)N(CC1=CC=CC=C1)C1=CC=CC=C1&C[NH3+]&O=[NH+][O-]^CBr&&&&
C1COCCN1&NS&S&O=S&&O=S&CS^C1=CSC=C1&CC&CC&C&C=O&&CN^CN&C1=CSC=C1&CC&C1=CC=CC=C1^CC&&C&C=O&&CN&&
SC1=NC=NC2=C1C(C1=CC=CC=C1)=CS2&CS&CC=O&CN&NC1=CC=C(C(=O)O)C=C1&&&
CC&C1=CC=C(C2CC(C3=CC=CS3)=NN2)C=C1&CN&O=CCCl&&&
CC&CN&N&NS(=O)(=O)C1=NN=C(NC=O)S1&CC^CN^C1=CC=CC=C1&C1=CC=CC=C1&CO&&&CO&&&
CO&CO&C&C=O&&CC^CO&CO&C1=CC2=C(C=CC=C2)CN1&C=O&&CN^CC&C&C=O&&CN^CN&CC&C1=CC=CC=C1&&&
O=C(NC1=CC2=C(C=C1)OCCO2)C1=C(C2=CC=CC=C2)OC=N1&&&
C1=CC=CC=C1&C1CCCC1&C=N&NN^C1=CC=CC=C1^CN&&&C1=CC=CC=C1&CCl&&CC^C&C=O&&CO&&
CC(=O)NC1=CC=C(NC(=O)CC(C)=NNC(=O)COC2=C(Br)C=C(Br)C(C)=C2)C=C1&&&
CC(C)CC(NC=O)C(=O)OC(C)(C)C&CC&O=C(NCC1=CC=CC=C1)C1=CN=C[NH]1&CC&CNC(=O)OC(C)(C)C&&&
CC1=CC(C)=C(NC(=S)NC(NC(=O)C2=CC=CC=C2C)C(Cl)(Cl)Cl)C=C1&&&
CC12C(=O)N(C3=CC(F)=CC=C3)C(=O)N1C(C1=CC=C(F)C=C1)C1C(=O)N(C3CCCCC3)C(=O)C12&&&
CC&C1=CC=CC=C1&CN&CN^CCl^C&&&C=O&&CN^CN&C1=CC=NC=C1&&&
CC&CN&N&CN&C1=CC=CC=C1^NS&&S&O=S&&O=S&CS^C1=NN=CS1&CN&CN&C&C=O&&CC^C1=CC=CC=C1&CO&CO&&&
CC&C1=COC=C1&CC&C&C=O&&CC^C1=CCNC1&C=O&&CC^C1=CC=CC=C1^CN^CO&CC^CO^CO&C1=CC=NC=C1&&&C&&&CC&&CC&&
CC&C1=CC=CC=C1&CO&CO^CCl^C&&&CC&&CC^NC=O&CN&C1=CC=CC=C1&CS&O=[SH](=O)NC1=NC2=CC=CC=C2N=C1&&&
CN&O=C(NCC1=NC=CN=C1)C1=NOC(COC2=CC=CC=C2)=C1&CS&CS&&&
CC(C)C12CN(C(=O)C3=CC=CC=C3[N+](=O)[O-])CC(C(C)C)(CN(C(=O)C3=CC=CC=C3[N+](=O)[O-])C1)C2=O&&&
C1=CC=CC=C1&CC&C1=CSC=C1&CN&NC=O^CC^CC&O=CO&C=C&&&CC&C1=CSC=C1&&&
CC&C1=CON=C1&CC&&CN^NS&S&O=S&&O=S&CS^C1=CC=CC=C1&CN&CN&C&C=O&&CN^CN&C1=CC=CC=C1&CCl&&CCl&&
C1=CC=CC=C1&CC&CN&N&CN&CC^NS^C1=CC=CC=C1&S&CC&O=S&C&&O=S^C=O&&CS&CO^C1=CC=CC=C1&&&CCl&&&
CC&C&CC&&CC^C1=CC=CC=C1&CN&N&CN&C^CN^C=O&C&&CC^CC&C1=CSN=N1&C1=CC=NC=C1^CC&&&&C&C=O&&CN^CN&C1CCCC1&&&
CC&C1=CC=CC=C1&CN&CN&C1=CCNN=C1&C=O&&CN^C1C2CC3CC1CC(C2)C3^CCl^CC&&&CC&C&C=O&&CO&&
O=C(COC1=CC=C(S(=O)(=O)N2CCCCC2)C=C1)NC1=CC=CC=C1&CF&&&
CC&O=C(NC1=CC2=C(C=C1)C=CC(=O)O2)C1=CC=CC=C1&CO&OC(F)F&&&
CC&C1=COC(CN2C=CC=C2)=C1&CC&&CC^O=CCCl&&&
C1=CC=CC=C1&CC&C^CN^FCF&N[SH](=O)=O&&CF^CS&&&C1=CC=CC=C1&CC&NC=O&CN&CC&C1=CC=CC=C1&CF&&&
COC1=CC(C)=CC(OC)=C1&CN&CN&CCC1=C[NH]C2=CC=CC=C12&&&
C1=CC=CC=C1&CC&C=C^CF^CC&&&C&C=O&&CC^C1=CC=CC=C1&CBr&&CO^CO&C&C=O&&CC^C1=COC=C1&&&
CC&C1=CC=CC=C1&CC&CN&O=C1CSC2=C(C=CC=C2)N1&CC&NC=O&CN&CC&CN&C1COCCN1&&&
CO&CO&NC1=C(C=O)C=C(C2=CC=CC=C2)S1&&&
CC(C)CCC=O&CO&CO^CN^CC(C)C&CN&&&O=CC1=C(C=O)[NH]C=N1&CN&CN&O=CCCC1=CC=CC=C1&CO&CO&CC1=CC=CC=C1&&&
CC1=CC=C(C=O)C=C1&CN&NC1=CC=C(N2CCNCC2)C=C1&CN&COC1=CC(C=O)=CC(OC)=C1OC&&&
CO&CO&C1=CC=CC=C1&CC&C=C1SC(=S)NC1=O&CN&CC&CC&O=CNNC=O&CC&C1=CC=CC=C1&CO&CO&&&
C1CNCCN1&CN&C1=CC=CC=C1^CN&&C&C=O&&CC^C1=CCNCC1&C=O&&C1=CC=CC=C1&&
O=C(OC1=CC=CC=C1N1C(=O)CCC1=O)C1=CC=CO1&CCl&&&
COC(=O)C1=CC=C(NC(=O)C2=CC=C(NC(=O)C3=CC=CO3)C=C2)C=C1&&&
COC1=C(OC)C=C(C2=NC3=C(C=C(Br)C=C3)C(C3=CC=CC=C3)N2CC(=O)NN)C(OC)=C1&&&
C1=CSC=C1&CC&O=CO&CO&O=C1C=CC2=C(C=CC=C2)O1&&&
CC&C&CCC&&CC^NC(=O)C1=NOC2=C1CCCC2&CN&C1=CC=NC=C1&&&
CC&C1=CC=CC=C1&CN&CN&C1=CCCCC1&C=N&NS^C=O^S&&C1=CC=CC=C1^O=S&&&&O=S&CS^C1=CC=CC=C1&CC&C&C=O&&CO&&
CC(=O)N(C)C1=CC=C(NS(=O)(=O)C2=C(Cl)C=CC(Cl)=C2)C=C1&&&
CC(C)C1=CC=C([SH](=O)=O)C=C1&NS&NC1=CC=C(SC(F)F)C=C1&&&
NC1=CC2=C(C=C1)OCCO2&CN&O=CC1=C(C2=CC=CC=C2)OC=N1&&&
CC&O=C1C2C3C(=O)N(C4CCCCC4)C(=O)C3C(C3=CC=CC=C3)N2C(=O)N1C1=CC=CC=C1&CBr&&CCl&&
CC1=CC(N2C(=O)CC(N(CC3=C(C)N(C)N=C3C)C(=S)NC3=CC=C(Cl)C=C3)C2=O)=CC=C1&&&
CC&C1=COC=C1&CC&C=C&C1CNCNC1&C=O&&C=S&C=O&CN^C1=CC=CC=C1&CO&CO&&&
CO&CO&C1=CC=CC=C1&CC&C=N&NN&CN&C&C=S&&CN^CN&C1=CC=NC=C1&&&
CC&C1=CC2=C(C=CC=C2)OC1&C=O&&CN^CN&C&C=O&&CC^CC&C1=CC=CC=C1&C[NH3+]&[NH4+]&[NH2+]=O&&[NH3+][O-]&&
CN&N&CN&CC1=CC=C(F)C=C1^NS&&NC1=NN=C([SH](=O)=O)S1&CN&O=CC1=CC=CC=C1Br&&&
CC&CC&C&CC&&CC&CN^CN&C&C=O&&CC^C&CC&C1=C[NH]C=C1^CN^CN&N&&&CN&C1=CC=CC=C1^CN^CN&C&CN&C=O&C&&CC^C=O&CN&&CC^C1=CC=C2[NH]N=NC2=C1&&&&&
C1=CC=CC=C1&CC&C^CCl^C=O&&&&CN^CN&C&C=S&&CN^CN&C1=CC=CC=C1&CN&CN&C&C=O&&CC^C1=CC=CC=C1&CCl&&&
C1=CC=C(C2=NN(C3=CC=CC=C3)C(C3=CC=CC=C3)C2)C=C1&CC&O=CO&&&
CO&CO&NC1=CC(C=O)=C(Cl)C=C1&CN&O=CCC1=CC=CC=C1[N+](=O)[O-]&&&
O=C(C=CC1=CC([N+](=O)[O-])=C(Cl)C=C1)NCC1=CN=CC=C1&&&
CC&C1=CC=CC=C1&CC&&CN^NC1=NN=C(S)S1&CS&CC&NC=O&CN&C1=CC=NC=C1&CCl&&CC^C&FCF&&CF&&
CC&C&CC&&CC^C1=CC=CC=C1&CN&N&CN&C^CN^CC&C&C1=CC=NC=C1^CC^C=O&&&C&&CC^C=O&C1=CSN=N1&&CN&&CN&C1CCCC1&&&
CC&CN&N&CN&CC^CN&&C&C=O&&CC^CN&C1=CNCC1&CC&C=C^C1=CC=CC=C1^C1CNCNC1&&&C=O&&C=O&C=O&CN^C1=CC=CC=C1&CF&&&
CC1=CC=C(C(=O)C2=C3C=CC(C(F)(F)F)=CC3=[N+]([O-])N2CCC(N)=O)C=C1&&&
O=C1C2=C(C(C3=CC=CC=C3O)=N[NH]2)C(C2=CC=CC=C2F)N1CC1=CC=CO1&&&
CC1=CC(Br)=C(N)C(Br)=C1&CN&CC=O&CO&CS(=O)(=O)C1=CC=C2N=NN(O)C2=C1&&&
COC1=CC=C(N)C=C1&CN&CC=O&CC&O=C1CNCCN1&CN&C&C=O&&CN^NC1=CC=C(C(F)(F)F)C=C1&&&
CCN(CC)C1=CC(O)=C(C=NNC(=O)C2=C(C(C)C)N(C3=NON=C3N)N=N2)C=C1&&&
CC&C1=CC=CC=C1&CN&NC=O^CO^CC&CO&CS&&&O=C1[NH]C(S)=NC2=C1C=CS2&CC&&&
C1=CC=CC=C1&CC&C=C^C[NH3+]^CC&[NH4+]&C=N&[NH2+]=O&NN&&[NH3+][O-]^C1=NNCN1&&&C=S&&CC^C1=COC=C1&&&
CO&CO&C1=CC=CC=C1&CC&O=CNC1=NC2=CC=CC=C2S1&&&
O=C(CN1C(=O)SC(=CC2=CC=CS2)C1=O)NC1=CC(O)=C(C(=O)O)C=C1&&&
CC(=O)N(C)C1=CC=C(NS(=O)(=O)C2=C(Cl)C=CC(Cl)=C2)C=C1&&&
CC&C1=CC=C(C2=NN(C3=CC=CC=C3)C=C2)C=C1&CN&NC(=O)CCl&&&
CC&C&CC&C1=CC=CC=C1^C1CNCN1^C1=CC=CC=C1&C=O&CO&&C=O^CO&&CN&&CC&C&C=O&&CN^CN&CC&C1=COC=C1&&&
CC&C1=CC=CC=C1&CC&C1=NNCC1&CN&C^CC^C=O&C1=CSC=C1&&CC&&CCl&&&
COC1=CC=C(N)C=C1&N&CN&CC1=CC2=CC=CC=C2[NH]C1=O^NS&&COC1=CC=C([SH](=O)=O)C=C1&&&
O=C(OC1=CN=CC=C1)C1=CC=CC=C1&C[NH3+]&O=[NH+][O-]&&&
CC&CO&CO&C1=CC2=C(C=C1)NCC2&C=O&&C=O&CN^CC&C1=CC=C2OCCOC2=C1&&&
CO&CO&C1=CC=CC=C1&CC&C^CO^C=O&&&&CN^NN&C1=CN=CNC1&C=O&&C1=CSC=C1^CC&C1=CSC=C1&&&
CC&C1=CC=CC=C1&CC&C&C=O&&CC^[O-][N+]1=C2C=CC=CC2=C[NH]1&C[NH3+]&O=[NH+][O-]^CN&&CC&CC&NC=O&&&
CC&C&C=O&&CC^C1=C[NH]C=C1&CN&C1CCNC1^CC&&C1=CC=CC=C1&&&
CC1=CC(C(=O)CCl)=C(C)N1C1=CC([N+](=O)[O-])=CC=C1&&&
CO&CO&C1=CC=CC=C1&CO&CO^CO&&CO^CN&&CN&C&C=O&&CC^C1=CC=NN=C1&CCl&&CCl&&
CC&C1=CC=C(N2C=CC=C2)C=C1&C[NH3+]&O=[NH+][O-]^CC&&&CC^O=CCCl&&&
CN&C1=C[NH]N=C1&CC&NC=O^CCl^CN&&&C1=CC2=C(C=C1)OCO2&&&
CC&C&CC&&CC^C&C=O&&CN^CN&C1=CC=CC=C1&CC&C&C=N&NN^CC^CN&&&C&C=O&&CC^C1=CC=CC=C1&CCl&&CCl&&
CC&C1CNCN1&C=O&&C=O&CN^C1=CC=CC=C1^C1CCNC1^CBr&CC&&&C1=CC=CC=C1^C1CCNC1^CCl&C=O&&&&C=O&CN^C1CCCCC1&&&
CO&CO&C1=CC=CC=C1&CN&N&CN&CC^NS^C&S&C=O&O=S&&CN&O=S^CN&&CS^C1=CC=CC=C1&C1=CC=CC=C1&CCl&&&&CC^C&C=O&&CO^CO&&&
CO&CO&O=C1NC2=C(C=CC=C2)C1=O&CN&CC&C1=CC=C2OCCOC2=C1&&&
CC&O=C(CC1=CC=CC=C1)NCC1=NN=C(SCCOC2=CC=CC=C2)[NH]1&CN&&CO^CO^CO&&CO&&&
CO&CO&C1=CC=CC=C1&CN&NC=O^CO^CC&CO^CO^C1=NOCC1&&&CO&CC&&&C1=CC=CC=C1&CBr&&&
CC&C1=CC=CC=C1&CN&N#CC1C=CNC1&CC&C1=CC=CC=C1^CC&&C#N^CC&&C#N^CN&&&&
CCNCC&CN&O=C(NN=CC1=CC=CC=C1)C1=CN(C2=NON=C2)N=N1&CN&&CC^CCC^CO&&&&
CC&CO&CO&C1=CC=CC=C1&CC&O=C1C=CCN1C1=NC=CS1&CC&C^CO^C=O&&CC&CC&CC^C1=COC=C1&O=CO&CC&CO&&&&&
C1=CC=CC=C1&CC&C1=CSC=C1&CN&NC=O^CC^CC&O=CO&C=C&&&CC&C1=CSC=C1&&&
O=C(C=CC1=CC=CS1)NC1=CC(C2=CC=CC=C2)=CS1&CC&O=CO&&&
CO&CO&C1=CC=CC=C1&CC&C^CO^C=N&CO&NO^CN&&CO&&&C&C=O&&CC^CS&CS&C1=CC=CC=C1&&&
O=C(NC(=S)NC1=CC2=C(CCC2)S1)C1=CC=CC=C1&CC&C#N&&&
CSC1=CC=CC(N)=C1&CN&O=CCC1=CC=CC=C1[N+](=O)[O-]&&&
O=C(CN1C(=O)SC(=CC2=CC=CS2)C1=O)NC1=CC(O)=C(C(=O)O)C=C1&&&
C1=CC=C(C2=NN(C3=CC=CC=C3)C(C3=CC=CC=C3)C2)C=C1&CC&O=CO&&&
CCCCNC(=O)NO&CN&S=C1SCCN1N=CC1=CC=CC=C1&CN&CNC^C&&CC&&CC&&
CO&CO&C1=CC=CC=C1&CS&S&O=S&&O=S&NS^C1CNCCN1&CN&C&C=O&&CN^CN&C1=CC=CC=C1&CO&CO&&&
CC&C&CC&&CC&CO^CO&C&C=O&&CC^C&CC&CC^CN^C1=CC=CC=C1&CN&&&C&C=O&&CC^C1=C[NH]C=N1&CC&C&C=O&&CN^CN&C&CC&CC^CC^C1=CC=CC=C1&C&&&C=O&&CO^CO&CC&C1=CC=CC=C1&&&
CC1=C(C)C=C(O)C=C1&CO&CC=O&CN&NC1=CC=C(C(=O)O)C=C1N&CN&CC=O&CO&CC1=C(C)C=C(O)C=C1&&&
CC1=CC=C(O)C=C1&CO&CC(=O)NN=CC1=CC=C([N+](=O)[O-])O1&&&
CC1=C(C)C=C(C(=O)N2C=NC3=CC=CC=C32)C=C1&&&
CC&O=C(NCCN1CCOCC1)C1=CC2=C(C=C1)SCC(=O)N2CC1=CC=CC=C1&&&
N#CC1=CC=C(CSC2=NN=C(NC(=O)C3=CC4=C(C=C3)N=CS4)S2)C=C1&&&
CC1=CC=C(O)C=C1&CO&COC1=CC=C(NC2=C(C#N)N=C(C)O2)C=C1&&&
CC&C&CC&&CC^C1=CC=CC=C1&CN&N&CN&C^CN^C=O&C&&CC^CC&C1=CSN=N1&C1=CC=NC=C1^CC&&&&C&C=O&&CN^CN&C1CCCC1&&&
CC&O=S(=O)(NC1=CC=CC=C1)C1=COC2=C1C=CC=C2&CF&&CF&CF&CF&CC^FC(F)F&&&
CC&CC&CC&CO&CO&C1=CC=CC=C1&CC&CO^CCl^NO&&&NS&S&O=S&&O=S&CS^C1=CC=CC=C1&CN&CN&C&C=O&&CC&&
CC&C1=CC=CC=C1&CO&CO&CC&C1=COC=N1&CC&C#N^CN&&CN&C1=CC=CC=C1&CO&CO&&&
CC&C1=CC2=C(C=C1)SCCN2&C=O&&CS^S&O=S&&O=S&CS^CC&CC&C&C=O&&CN^C1CNCCN1&CN&C1=CC=CC=C1&CC&&CC&&
CC&CC&O=C1NC(=O)C2C1CN1C(=O)NC(=O)C21&CC&C1=CC=CC=C1^CN^CF&C1=CC=CC=C1^CN&&CF&C1CCCCC1&&&&&
CC&C&CC&&CC^CN&N&CC(C)CN&&CN^CC&CC&O=CO&&&
COC1=C(OC)C=C(C(N)=NO)C=C1&CO&CC=O&CS&SC1=CC=CC=C1&&&
C1=CC=C(C2NC(CN3CCOCC3)=NC3=C2C=CC=C3)C=C1&CBr&&CN^CC(=O)NN&&&
CC&C1=CC=CC=C1&CC&&CS^S^CC^O=S&&CC&O=S&&&NS^C1CNCCN1&CN&C&C=O&&CC^C1=CCNCC1&C=O&&C1=CC=CC=C1&&
CC&C&CC&&CN^CN&C&C=O&&CC^CN&C1CNCCN1&CN&C1=CN=CN=C1&&&
CC&C&CC&&CC&CO^CO&C&C=O&&CC^C&CC&CC^CN^C1=CC=CC=C1&CN&&&C&C=O&&CC^C1=C[NH]C=N1&CC&C&C=O&&CN^CN&CC&C1=CC=CC=C1&CC&CN&CN&C&C=O&&CO^CO&C&CC&&CC&CC&&
CC1=CC(=O)OC2=C1C=CC(NC(=O)CC1=CC=CC=C1[N+](=O)[O-])=C2&&&
CC(C)CC(NC(=O)C1=C(C(=O)NC(CC2=CC=CC=C2)C(=O)OCC2=CC=CC=C2)N=C[NH]1)C(=O)OC(C)(C)C&&&
CC1=CC(O)=C(Br)C=C1Br&CO&CC(=O)NN=C(C)CC=O&CN&NC1=CC=C(N)C=C1&CN&CC=O&&&
CO&CO&C1=CN=CN=C1&CN&NS^CO^S&CO&O=S&&&&O=S&CS^C1=CC=CC=C1&CN&CN&C&C=S&&CN^CN&C&C=O&&CC^C1=CC=CC=C1&CF&&&
CCC1=NN=C(N)S1&NS&NC1=CC=C([SH](=O)=O)C=C1&CN&CC=O&C=C&CC1=CC=C(F)C=C1&&&
CC1=CC=C(C(=O)C2=C3C=CC=CC3=[N+]([O-])N2CCC(N)=O)C=C1&&&
CC(N)=O&CN&O=C1CC2=C(C=CC=C2)N1CCN1CCOCC1&CBr&&&
CC&NC=O&CN&C1=CC2=NON=C2C=C1&CO&O=CO^CO^CC&O=CO&&&CC&&&
CC&C1CCNCC1&CN&C1=CCNN=C1&C1=NN=C[NH]1&CC&CC&CC&C&C=O&&CN^CN&CC&CC&CO&CO&C&CC&&CC&&
CO&CO&C1=CC=CC=C1&CN&CN&C&C=O&&CC^CC&C1CNCCN1&C=O&&CN^C&C=O&&CN^CN&C1=CC=CC=C1&CC&C&CF&&CF&CF&&
CCCC&CN&CN&CN(C)C1=CC=C(C=NN2C(=S)SC(C)(C)C2N(O)C=O)C=C1&&&
CC(C)C&CO&CO&O=CCCC1=CC=CC=C1&CN&CN&O=CC1=C(C=O)[NH]C=N1&CN&CN&O=CCCC1=CC=CC=C1&CO&CO&CC1=CC=CC=C1&&&
C1=CC=NC=C1&CC&CN&CN&C&C=O&&CC^C=C&CC&C1=CC=CC=C1&CCl&&C[NH3+]^[NH4+]&[NH2+]=O&&[NH3+][O-]&&
CC&C1=CC=CC=C1&CN&N#CC1C=CNC1&CC&C1=CC=CC=C1^CC&&C#N^CC&&C#N^CN&&&&
O=C(COC(=O)CCC1=C[NH]C2=CC=CC=C12)NC(C1=CC=CC=C1)C1=CC=CC=C1&&&
CC1=C(C)C=C(C(=O)N2C=NC3=CC=CC=C32)C=C1&&&
COC(=O)C1=CC=C(NC(=O)C2=CC=C(NC(=O)C3=CC=CO3)C=C2)C=C1&&&
CS&S&O=S&&O=S&NS^N&CN&CC^CN^C1=CC=CC=C1&C1=CC=CC=C1&CC&&&C&C=O&&CN^CN&C1=CC=CC=C1&CS&CS&C1=CC=CC=C1&&&
CC1=C(OCC(=O)NC(CC2=C[NH]C3=CC=CC=C23)C(=O)O)C=CC2=C1OC(=O)C1=CC=CC=C12&&&
CCCOC(=O)C1=C(NC(=O)C2C3CCC(O3)C2C(=O)O)SC=C1C1=C(C)C=C(C)C=C1&&&
CC&O=C(C1=CC=CC=C1)N1C=NC2=CC=CC=C21&CC&&&
CC&CO&CO&C1=CC=CC=C1&CO&C1=CCNC1&C=O&&CN^C1=CSC=N1^CO^CC&&CC^C^CC^C&C=O&&&C=O&&CO&CC^CO&C1=COC=C1&&&CC&&&
CCC1=NN=C(NS(=O)(=O)C2=CC=C(NC(=O)C=CC3=CC=CC=C3Cl)C=C2)S1&&&
COC1=CC=C(N)C=C1&N&CN&O=CCCl^CN&&O=CCC1=CN=CC=C1&CN&CN&C1CCCCC1&&&
C1CNCCN1&CN&CC^CN^C=C&O=C1CCC(=O)N1&CC&CN&C1=CC=CC=C1&CC&&&C1=CSC=C1&&&
CN&N&CN&CC^CN^NC1=NON=C1N1C=CN=N1&C1=CC=CC=C1&CC&&&C=NNC=O&CC&C1=CC=CC=C1&CO&CO&&&
O=C(O)C1=CC(C2=CC=C(C=NNC(=O)C(O)(C3=CC=CC=C3)C3=CC=CC=C3)O2)=C(Cl)C=C1&&&
CCN(CC)C(=O)CN1C=C(C=C2C(=O)NC(=O)N(C3=CC=CC=C3F)C2=O)C2=CC=CC=C21&&&
CCN(CC)C(C)=O&CN&O=C1NC(=O)N(C2=CC=CC=C2)C(=O)C1=CC1=C[NH]C2=CC=CC=C12&CF&&&
CC1=CC=C(C(=O)NC(=C(Cl)Cl)S(=O)(=O)C2=CC=CC=C2)C=C1&&&
COC1=CC(O)=C(C(=O)NN2C=NC3=C(C(C4=CC=CS4)=CS3)C2=O)C=C1&&&
CC&C&C=O&&CN^N&CN&&CN^C1=CC=CC=C1&CN&NS&S&O=S&&O=S&CS^C1=CC=CC=C1&CCl&&CCl&&
CCOC(=O)C1=C(C)N(S(=O)(=O)C2=CC=C(C)C=C2)C2=C1C(C(=O)O)=C(O)C=C2&&&
O=C1[NH]C(C2CCN(S(=O)(=O)C3=CC=CC=C3F)CC2)=NC2=C1N=NN2CC1=CC=C(OC(F)(F)F)C=C1&&&
O=[SH](=O)N1CCCCC1&CS&C1=CC=CC=C1&CO&CO&CC&NC=O&CN&C1=CC=CC=C1&CF&&&
COC1=CC=C(NC2=C(C#N)N=C(COC3=CC=C(C)C=C3)O2)C=C1&&&
CC&C1=CC=CC=C1&CN&O=C1CCC(=O)N1&CN&N&NC(N)=S&CN^CN^C1=CC=CC=C1&CC&CCl&C1=C[NH]N=C1&&&CC&&CC&CN&&
[truncated: 1,046,813 more chars]
