# Supplementary material for: t-SMILES: a fragment-based molecular representation framework for de novo ligand design
Source: Nat Commun. 2024 Jun 11;15:4993. doi: 10.1038/s41467-024-49388-6 (PMC11167009; doi:10.1038/s41467-024-49388-6)
Supplement: Supplementary file 4 — Source Data [file 41467_2024_49388_MOESM4_ESM.zip › Soure data/Source data and code for all other graphs/Metrics/Models/AID1706/AID_H6[dbl][rnd1000][bs128]/gen.smi.re_smils.smi]

Cc1ccc(NC(=O)CN(C)c2ccc(C=O)c(Nc3cccc(C(F)(F)F)c3)n2)cc1
CSc1nsc(NC(=O)Oc2cc(C)ccc2Cl)n1
CC(C)CC(NC(=O)c1ncc(C(=O)NCc2ccc(CNC(=O)OC(C)(C)C)cc2)[nH]1)C(=O)OC(C)(C)C
Cc1cc(C2=NN(C=O)C(CCl)(c3ccco3)C2)co1
O=C1CCC(=O)N1c1ccccc1
CC(=O)c1cc(-c2ccccc2)[nH]c1N1CCCC1
CC(=O)Nc1cccc2c1N(CCN1CCOCC1)C(=O)C2(C)C
CCN(c1ccccc1)S(=O)(=O)c1nnc(NC(=O)c2ccc(OC)cc2)s1
CC(C)c1ccc(N(C(=O)c2ccco2)C(C(=O)NC2CCCC2)c2ccccn2)cc1
CS(=O)(=O)N(Cc1ccc(C(=O)Nc2ccccc2Sc2ccccc2)cc1)c1ccccc1
CC(=O)C(C)(C)C(C)(S)n1c(S)nnc1COc1ccccc1
O=C(CCS(=O)(=O)c1ccccc1)N1CCN(c2ccccc2)CC1F
COc1ccc(N(C(=O)Cn2nnc3ccccc32)C(C(=O)NCc2ccco2)c2coc(C)c2)cc1
Cc1ccc(-c2ccccc2NS(=O)(=O)c2ccccc2C)c(NS(=O)(=O)c2ccccc2)c1
Cc1ccc(NC2CC(=NS(=O)(=O)c3ccc(C(=O)O)cc3)c3ccccc3C2=O)cc1
Cc1cc(C)c(C)c(S(=O)(=O)N2CCN(c3ccc4[nH]c(=O)cc(C=O)c4c3)CC2)c1C
Cc1noc(C)c1NS(=O)(=O)c1ccc(NC(=O)Nc2cc(Cl)ccc2Cl)cc1
O=C(CSc1ccc(F)cc1)Nc1ccc2c(c1)C(=O)NC2=O
COc1cccc(C2CN(C(=O)CCl)N=C2c2cccs2)c1OC(F)F
CC(=O)NNc1cccc2c1C(c1ccc(Br)cc1)NC(c1ccccc1)=N2
COC(=O)c1cccc(S(=O)(=O)N(c2ccccc2)C(Cl)C(=O)Nc2ccccc2)c1OC
Cc1ccc(S(=O)(=O)N2CCN(S(=O)(=O)c3ccc4c(c3)OCCO4)CC2)cc1
COc1ccc(N(Cc2cc(=O)[nH]c3ccccc23)C(=O)CCl)cc1
Cn1nc(-c2ccc(Cl)cc2)nc2c(=O)n(C)c(=O)nc1-2
Cc1ccc(C(=O)NC(=C(Cl)Cl)S(=O)(=O)c2ccccc2)cc1
CC12CC(c3ccc(Cl)cc3)C3(C(=O)C(=O)CN3C3CCCCC3)N1C(=O)C(=O)N2c1ccc(Br)cc1
Cc1ccc(Nc2cnn(C34CC5CC(CC(C5)C3)C4)c(=O)c2Cl)cc1CC(=O)O
O=C(Cn1nnc2ccccc21)c1ccc(Cl)cc1
Cc1cccc(NC23C=CC=CC2=NC=NC3)c1O
COc1cccc2oc(-c3c[nH]nc3-c3ccc(O)c(C(F)(F)F)c3)cc12
CC(C)(C)OC(=O)C(Cc1ccccc1)NC(=O)c1ncc(C(=O)NC(Cc2ccccc2)C(=O)OCc2ccccc2)[nH]1
CC(=O)NC1C(=O)c2c(F)cccc2N1CCN1CCOCC1
O=C1C(=O)N(CC2COc3ccccc3O2)c2ccccc21
COc1cccc(C2=NN(C=O)C(CCl)C2c2cccs2)c1OC
CC(=O)NC12C(=O)N(CCN3CCOCC3)C=C1C=CC=C2Br
CCOC(=O)c1oc2c(c1C)-c1ccccc1C1OCNC(N)(c3ccccn3)C21
O=C(c1ccco1)N(Cc1ccc([N+](=O)[O-])cc1)c1ccc(Br)cc1
CCOc1ccc(C2C(C(=O)c3ccc(C)o3)=C(O)C(=O)N2c2nc(C)c(C(=O)OC)s2)cc1
CCN(c1ccc(OC)cc1C)S(=O)(=O)c1nnc(NC(=O)COc2ccccc2)s1
CCN1C(=O)C(N(C(C)=O)C2CNCCO2)c2cc(Br)ccc21
Nc1ccccc1NC(=O)NNc1ccccc1
CCc1sc(NC(=O)Cc2ccc(OC)cc2)c(C2CN(C=O)CCO2)c1C
NC(=S)N(C(=O)c1ccc(Cl)cc1)c1ccc(NC(=O)c2ccc(Cl)cc2)cc1
NC(=O)CCn1cc2cccc(C(=O)c3ccc(Cl)c(N)c3Cl)c2[n+]1[O-]
Cc1ccc(N2C(N)=CC(C#N)(c3ccccc3)C2(C#N)C#N)cc1
CC(=O)c1c[nH]c2c(N)cc(OC(=O)c3ccco3)cc12
CC(C)c1ccc(NC(=O)CS2(C)C=Cc3ncn(Cc4ccc(C(=O)O)cc4)c(=O)c32)cc1
O=C(CCl)N=c1sccn1Cc1ccc(Cl)cc1Cl
Cc1ccc(Nc2cccc(Nc3cccc(C=O)c3F)c2-c2nnn(CC=O)n2)o1
CN(CCc1ccccc1)C(=O)c1nocc1COc1ccc(C(F)(F)F)cc1
CS1(Cc2ccc(C#N)cc2)C=NN=C1NC(=O)c1ccc2ncsc2c1
CS1(C)N=CN=C1NC(=O)OCc1ccc(Cl)cc1
CSc1ccc(OCc2cc(C(=O)N(C)Cc3cnccn3)no2)cc1
CCC(C)c1ccc(N(C(=O)c2ccco2)C(C(=O)NC2CCCC2)c2ccccn2)cc1
CC(C)CNS(=O)(=O)c1ccc(CCC(=O)Nc2cccc(Oc3ccccc3)c2Cl)cc1
O=C(NCc1ccc(F)cc1)c1ccc(S(=O)(=O)Nc2ccc(C(F)(F)F)cc2)cc1
CCCC(=O)Oc1ccc2cc(C)c(=O)oc2c1
Cc1ccc(C(=O)c2c3ccccc3n(CCC(N)=O)[n+]2[O-])cc1
Cc1cccc(N2CCN(C(=O)c3cc(=O)[nH]c4ccccc34)CC2)c1C
Cc1ccc(N2C(=O)C3CCCCC3C2=O)c(OC(=O)c2ccco2)c1Cl
O=C(Nc1cnc(-c2cccs2)s1)c1ccc(Cl)cc1
Cc1ccc(-n2c(Cc3cc(N)c[nH]3)nnc2SCC(=O)NC2Oc3ccccc3O2)cc1
CCC(C)(C)NC(=O)c1ccc2nnn(CC(=O)N(Cc3cccc(O)c3)c3ccc(NC(C)=O)cc3)c2c1
C=C1Oc2c(ccc(OCC3c4ccccc4CN(C=O)C3C(=O)O)c2-c2cc(OC)cc(OC)c2OC)C1=O
O=C(O)c1c(Cl)ccc2c1-c1ccccc1C2=NNc1ccccc1
COc1ccc(NC(=O)C2(c3ccc(Br)cc3)C=NOC2)c(OC)c1OC
COc1ccc(N(Cc2cc3ccccc3[nH]c2=O)S(=O)(=O)c2ccc(OC)cc2)cc1
Cc1ccc(C(=O)NC(NC(=S)Nc2cc(C)cc(C)c2)C(Cl)(Cl)Cl)cc1
COc1ccc(C(C(=O)NCC2CCCO2)N(C(=O)Cn2nnc3ccccc32)c2ccc(NC(C)=O)cc2)cc1
Cc1ccc(CN2C(=O)CSc3cccc(C(=O)NCCN4CCOCC4)c32)cc1
O=C(NCCc1ccccc1)C(=O)NCC1OCCN1S(=O)(=O)c1ccc2c(c1)OC=CO2
COc1ccc(N2CCN(C(=O)c3cc(=O)[nH]c4ccccc34)CC2)cc1
CSc1cccc(Nc2cccc([N+](=O)[O-])c2CC=O)c1
Cc1cccc(S(=O)(=O)N2CCN(C(=O)c3c(C)c(=O)[nH]c4c(C)c(C)ccc34)CC2)c1
COc1ccccc1C(N)(C=O)Cc1c(C)sc(N)c1C(=O)N1CCOCC1
CCOC(=O)c1ccc(C)c2c1c1c(c3ccoc32)C(N)(c2ccccn2)NCO1
O=C(NCc1ccco1)C(c1ccco1)N(C(=O)Cn1nnc2ccccc21)c1ccc2c(c1)CCC2
O=C(CCl)N(CCc1ccccc1)CCc1ccccc1
CC(=NN=C(N)SC1C(=O)C(=O)CN1c1ccc(Cl)cc1)c1cccs1
CC(C(=O)O)N(C(C)(C)C)C(C)(C)C
COc1ccc(C(CCN(Cc2ccc(OC)c(OC)c2)C(=O)CCl)c2ccccc2)cc1
Cc1c(O)cccc1NC12C=CC=CC1=NC=NC2
CCN(CC)c1cc(O)cc(C(=O)NN=Cc2nnn(-c3nonc3N)c2C(C)C)c1
Cc1cc(C)cc(OCC(=O)Nc2ccc(NC(=O)COc3ccc(C)cc3C)cc2C(=O)O)c1
O=C(CCl)N=c1sccn1Cc1ccccc1Cl
CCOc1ccc(NC(=O)CSc2nc(NS(=O)(=O)c3ccc(C)cc3)cc(=O)[nH]2)cc1
Cc1cc(C)c(S(=O)(=O)N=C2C=C(Nc3ccc(C(=O)O)cc3)C(=O)c3ccccc32)c(C)c1
CC(C)(C)C1(Nc2cccnc2)CCCc2c(C=O)noc21
CC=C(NC(=O)c1ccccc1)S(=O)(=O)c1cccc(Cl)c1
COC(=O)c1cc2sccc2n1CC(=O)Nc1ccc(OC)c(OC)c1OC
O=C(Nc1ccc2c(c1)OCCO2)c1ncoc1-c1ccccc1
O=C1SC(=CC2Oc3ccccc3O2)NC1=NS(=O)(=O)Cc1ccccc1
O=C1c2[nH]nc(-c3ccccc3O)c2C(c2ccccc2F)N1Cc1ccco1
Nc1ccc2nc(OC(=O)c3ccccc3)[nH]c2c1
COc1nc(O)c(NS(=O)(=O)c2ccc(N(C(=O)c3ccc(F)cc3)C(N)=S)cc2)c(O)n1
CCn1c(COc2ccccc2)nnc1SCC(=O)C(C)(C)C
COc1ccc2cc(C3(C)NC(=O)N(CC(=O)NCc4ccco4)C3=O)ccc2c1
COC(=O)CN
CC(=O)Nc1ccc(Br)c(NC(=O)CC=NNC(=O)C(C)(Br)Oc2ccc(C)cc2)c1
CC(C)(C)OC(=O)NCc1ccc(CNC(=O)c2cnc(C(=O)NC(Cc3ccccc3)C(=O)OC(C)(C)C)[nH]2)cc1
CC1NC(=O)c2cc([N+](=O)[O-])cc(I)c2NC(CC(N)=O)CC(C(N)=O)CCNC(=O)CNC1=O
Cc1ccc(C2CC(c3cccs3)=NN2C(=O)CCl)cc1
Cc1ccc2[nH]c3c(c2c1)CN(C=O)CC3C1(N)c2c(F)cccc2NCC1C
COc1ccc(C=NNC(=S)Nc2ccccn2)cc1
Nc1c(Cl)ccc2nn(-c3ccccc3)nc12
COc1c(N)csc1C1=NNC(c2ccccc2)C1O
NC(=NS(=O)(=O)c1c(C(F)(F)F)cccc1C(F)(F)F)c1ccc(Cl)cc1
O=c1[nH]c(C2CCCN([SH](=O)=O)C2S)nc2c1nnn2Cc1ccc(OC(F)(F)F)cc1
O=C(O)c1ccc(CN(Cc2ccccc2)S(=O)(=O)c2ccc(Cl)cc2)cc1
Cc1ccc2c(c1)C(F)C(N)(C(=O)n1c3c(c4ccc(C)cc41)CNCC3)CN2
NC(=S)Nc1ccc(N(c2ccc(Cl)cc2C=O)c2cccc(C=O)c2Cl)cc1
O=C(CCl)N(CCc1ccccc1)CCc1ccccc1
O=C(O)c1ccc2ncsc2c1
O=C(CSc1ccccn1)Nc1nonc1[N+](=O)[O-]
CCN(c1ccccc1)S(=O)(=O)c1nnc(NC(=O)c2ccc(OC)cc2)s1
Cc1coc(=O)c2cccc(NC(=O)c3ccc(OC(F)F)cc3)c12
O=C(Oc1ccc2ccc(=O)oc2c1)c1cccs1
CS1(Cc2ccc(C#N)cc2)C=NN=C1NC(=O)c1nc2ccccc2s1
COC(=O)c1cc2scc(OC)c2n1CC(=O)Nc1c(OC)cccc1OC
Cc1ccc(C(=O)NC2=NN=C[SH]2C)cc1
COC(=O)c1cccc2[nH]cc(CCNC(=O)c3cc(=O)[nH]c4ccccc34)c12
Nc1c(C(O)(C(F)(F)F)C(F)(F)F)cc(C(O)(C(F)(F)F)C(F)(F)F)c2ccccc12
CCN(CC)c1ccc(C=NNC(=O)c2nnn(-c3nonc3N)c2C(C)C)c(O)c1
NS(=O)(=O)c1ccc(Nc2cc([N+](=O)[O-])cc3nonc23)cc1
Cc1ccc2c(c1)C(c1ccccc1)C(C)(F)C(=O)N2
CC1CCC(NC(=O)c2cc[nH]n2)c2cnn(-c3cccc(C(C)(C)C)c3)c21
CC12C(c3ccc(Cl)cc3)CC3(CN(C4CCCCC4)C(=O)C3=O)N1C(=O)C(=O)N2c1ccc(Br)cc1
CCc1c(C)sc(NC(=O)Cc2ccccc2OC)c1C(=O)N1CCOCC1
Cc1oc(S(=O)(=O)Nc2ccc(C(F)(F)F)cc2)c2c(F)c(F)c(F)c(F)c12
Cc1ccc2c(Nc3ccccc3O)ncnc2c1
COc1ccc2nc(NC(=O)c3ccccc3)sc2c1
CC(C)CC(NC(=O)c1ncc(C(=O)NCc2ccc(CNC(=O)OC(C)(C)C)cc2)[nH]1)C(=O)OC(C)(C)C
NC(=S)N(C(=O)C(c1ccccc1)c1ccccc1)c1ccc(C(=O)O)cc1
CCN(CC)c1cc(O)ccc1C=NNC(=O)c1c(C(C)C)nnn1-c1nonc1N
COc1ccc(-c2n[nH]c(C(F)(F)F)c2-c2cc3ccccc3o2)c(O)c1
Cc1cccc2cc(CN(CCc3ccccc3)Cc3nnnn3CC3CCCO3)c(=O)[nH]c12
Cc1ccc(C(=O)Oc2ccc3nc(N)[nH]c3c2)cc1
C=C(C)COc1ccc(C)c(-c2n[nH]c(O)c2-c2ccccc2)c1
Cc1ccc(S(=O)(=O)Nc2ccc(-c3cc(C)ccc3S(=O)(=O)Nc3ccccc3)cc2)cc1
CC(=NN=C(N)SC1CC(=O)N(c2cccc(Cl)c2)C1=O)c1cccs1
O=C(CCl)N(CCc1ccccc1)CCc1ccccc1
CC(C)(C)OC(=O)NCc1ccc(CNC(=O)c2cnc(C(=O)NC(Cc3ccccc3)C(=O)OC(C)(C)C)[nH]2)cc1
CCC(C(=O)Nc1cccc(C(F)(F)F)c1)c1ccccc1
CCC(C)(C)NC(=O)C(c1ccc(O)cc1)N(C(=O)Cn1nnc2ccccc21)c1ccc(NC(C)=O)cc1
COc1ccc(OC)c(C(N)=NOC(=O)CSc2ccccc2)c1
CCc1cc(OC(=O)c2ccco2)cc2oc(=O)ccc12
Cc1ccc(C)c(S(=O)(=O)N=C2CC(=O)c3ccccc3C2Nc2ccc(C(=O)O)cc2)c1C
Cc1ccc(Nc2cc(Cl)c(=O)n(C34CC5CC(C3)C(CC(=O)O)C(C5)C4)n2)cc1
COc1ccc(O)cc1C(=O)NN=CC(=CC1Oc2ccccc2O1)NC(=O)c1ccccc1
CC(C)(C)OC(=O)NCc1ccc(CNC(=O)c2cnc(C(=O)NC(Cc3ccccc3)C(=O)OC(C)(C)C)[nH]2)cc1
Cc1cc(C)c(C)c(S(=O)(=O)N2CCN(C=O)CC2c2ccc3ccc(=O)[nH]c3c2)c1C
COc1ccc(S(=O)(=O)N2CCN(C(N)=O)C(N)C2)cc1
COc1ccc(Nc2nc(COc3ccc(C)cc3)oc2C#N)cc1
O=C(c1ccccc1)C(Br)n1nnc2ccccc21
COCCNC(=O)C(c1ccccc1)N(Cc1cccs1)C(=O)Cn1nnc2ccccc21
COc1cc(C2=Nc3cc(OC)c(OC)cc3C(c3ccc(NNC(C)=O)cc3)N2)ccc1Br
Cc1ccc(CN2C(=O)CSc3ccc(C(=O)NCCN4CCOCC4)cc32)cc1
CN1CCN(CC(=O)Nc2ccc([N+](=O)[O-])cc2)CC1
O=C(Nc1c(OCC(F)(F)C(F)F)cccc1C(F)(F)F)c1ccc(O)cc1
CC(C)Oc1cc(NC(=O)CSCC(=O)Nc2cccc(C(F)(F)F)c2)c(Cl)cc1Cl
CCc1ccc(N(C)C(=O)c2noc(C)c2Oc2cccc(C(F)(F)F)c2)cc1
COC(=O)c1cc(NC(=O)Cc2ccc([N+](=O)[O-])cc2)ccc1Cl
NNC(=O)CN1Cc2c(cc(CN3CCOCC3)cc2-c2ccccc2)N=C1Br
COc1ccccc1C(C(=O)NCC1(NC(C)=O)CCC(OC)O1)N(C(=O)Cn1nnc2ccccc21)c1ccccc1
CCc1ccc2oc(=O)ccc2c1OC(=O)c1ccco1
COc1ccccc1N1CCN(CC(O)COc2cccc3ccccc23)CC1
O=C(NCCNC(=O)c1cc(OCC(F)(F)F)ccc1OCC(F)(F)F)Nc1cccc(C(F)(F)F)c1
Cc1cc(=O)oc2cc(NC(=O)Cc3ccccc3[N+](=O)[O-])ccc12
COc1ccc(N(C(=O)CCl)C(C(=O)NC2CCCCC2)c2ccccn2)cc1
CCN(c1ccccc1)[SH]1C(Nc2cccc(OC)c2C=O)=NN=C1[SH](=O)=O
Cc1c(NC(=S)NC(=O)c2ccc(COc3ccccc3)cc2)cccc1C(=O)O
CCC12C(=O)N(c3cccc(F)c3)C(=O)N1C(c1ccc(F)cc1)C1C(=O)N(C3CCCCC3)C(=O)C12
CC(C)c1ccc(N(C(=O)c2cnns2)C(C(=O)NC2CCCC2)c2ccccn2)cc1
CC(C)(C)OC(=O)NCCC(=O)Oc1cc2ccccc2oc1=O
O=S(=O)(Nc1ccc(F)cc1)c1ccc(F)c2nonc12
C=C(C)COc1ccc(O)cc1-c1c(C)n[nH]c1-c1ccccc1
CCc1ccc(S(=O)(=O)N=C2C=C(Nc3ccc(C(=O)O)cc3)C(=O)c3ccccc32)cc1
CC(=O)n1cc(N(C(=O)CCl)c2ccc(Cl)cc2)c2ccccc21
Cc1nn(-c2ccccc2)c(N)c1C(c1ccccc1)c1c(C)nn(-c2ccccc2)c1N
CC(C)(C)NS(=O)(=O)c1ccc(CCC=O)cc1Nc1cc(Cl)ccc1Oc1ccccc1
COc1cccc2c1C(=O)C(=O)N2CC1COc2ccccc2O1
CCCCOc1ccc(C(=O)Oc2ccccn2)cc1
Cc1ccc(C)c(N2CCN(C(=O)C3C(=O)NCc4ccccc43)CC2)c1
Cc1cc(Cn2cccc2C(Cl)C=O)oc1C
S=C(c1ccc(-c2ccccc2)o1)N1CCCC(Cl)C1
CC(C)Oc1ccc(C=NNC(=O)c2nnn(-c3nonc3N)c2CN(C)c2ccccc2)cc1
CC(=O)Nc1ccc(NC(=O)CC(C)=NNC(=O)COc2c(C)cc(Br)cc2Br)cc1
Cc1cccc2c3c([nH]c12)CCC(N)(C(O)CN1CCCCCC1)C3
CC(=O)Nc1cccc2c1C(Br)C(=O)N2CCN1CCOCC1
CCC(C)(C)NC(=O)C(c1ccc(N)[nH]1)N(C(=O)Cn1nnc2ccc(NC(C)=O)cc21)c1ccccc1
O=S(=O)(Nc1ccc(S(=O)(=O)Nc2nccs2)cc1)c1ccc(Br)cc1
CCCC(=O)Oc1ccc2cc(C)c(=O)oc2c1
CS1(CC(=O)Nc2ccc(C(=O)O)cc2)C=Cc2c(-c3ccccc3)ncnc21
COC(=O)CC1CN(C(=O)C=Cc2ccccc2)c2ccccc2O1
CC(=O)n1cc(Nc2ccccc2)c2c(N)c(Cl)ccc21
COc1sc2ncn(NC(=O)c3ccccc3)c(=O)c2c1-c1sccc1O
COc1ccc(NC(=O)c2ccc3c(=O)n(-c4ccc(OC)cc4OC)c(=S)[nH]c3c2)cc1
CC(C)(C)c1cccc(NC(=O)CSc2n[nH]c(=O)n2-c2cccnc2)c1
O=C(NC1COc2ccccc2O1)c1ncc(-c2ccccc2)o1
O=C1C2C(c3ccccc3)C=CC(c3ccccc3)C2C(=O)N1c1cccnc1
Cc1ccc(NC2C(=O)C(=NS(=O)(=O)c3ccc(C(=O)O)cc3)C=C3C=CC=CC32)cc1
COc1ccc(C(C(=O)NCC2CCCO2)N(C(=O)Cn2nnc3ccccc32)c2ccc(NC(C)=O)cc2)cc1
O=C(Nn1cnc(=O)c2ccccc21)c1ccc(Br)cc1
Cn1ncc(Cl)c1C(=O)Nc1ccc2c(c1)OCO2
COc1ccc(C(=O)Nn2cnc3scc(-c4cccs4)c3c2=O)c(O)c1
CN1C(=O)N=CC2(C=NC(c3ccccn3)=NN2C)C1=O
CC(F)(F)C(F)(F)Oc1ccc(Nc2cccc(C=O)c2O)cc1C(F)(F)F
Sc1ccc(-c2csc3ncnc(S)c23)cc1
CCOC(=O)c1sc(N)c(C(O)(C(F)(F)F)C(F)(F)F)c1-c1ccccc1
CC(C)CN(CCC(=O)O)CC(C)C
COC(=O)c1ccc(NC(=O)C2COc3ccccc3OC2)cc1
CCc1nnc(NS(=O)(=O)c2ccc(NC(=O)C=Cc3ccc(F)cc3)cc2)s1
COc1ccc(NC(=O)N2CCN(S(=O)(=O)c3ccccc3)CC2)c(OC)c1
CC(C)C12CN(C(=O)c3ccccc3[N+](=O)[O-])CC(C(C)C)(CN(C(=O)c3ccccc3[N+](=O)[O-])C1)C2=O
O=C(Oc1cc(Br)ccc1C(=O)C=Cc1ccc(F)cc1)c1ccco1
COc1cc(NS(=O)(=O)c2ccc(NC(=S)NC(=O)c3ccc(F)cc3)cc2)nc(OC)n1
Oc1cc(Cl)cc(Cc2ccc(O)c(Cl)c2)c1
COC(=O)c1cc(Cl)ccc1NC(=O)CN(c1ccc(OC)cc1)S(=O)(=O)c1ccccc1
COC(=O)c1sc(-c2ccccc2)cc1N
Cc1nc(N2CCC(C)CC2)c2c(C)c(C(=O)Nc3ccc4c(c3)OCCO4)sc2n1
O=[N+]([O-])c1ccccc1C=CC=Nn1c(-c2ccco2)n[nH]c1=S
COc1ccc(C(=O)Oc2ccccn2)cc1
Nc1cccc(SC(N)(C=O)c2ccccc2[N+](=O)[O-])c1
Cc1ccc(OCC(=O)NC(Cc2ccc3[nH]ccc3c2)C(=O)O)c2oc(=O)c3ccccc3c12
Cc1ccc(NC(=O)CN(C)c2ccc(Nc3ncccc3C=O)cc2C(F)(F)F)cc1
O=C1C(=O)N(CCCc2ccccc2)c2ccccc21
COc1ccc(N2CCNCC2n2c(=O)cc(C=O)c3ccccc32)cc1
COc1ccccc1N(C(=O)Cn1nnc2ccccc21)C(C(=O)NCc1ccco1)c1ccc(C)o1
CC(=O)NNc1ccc(C2NC(C)=Nc3ccc(Br)cc32)cc1
Cc1ccc(C(=O)NC(=C(Cl)Cl)S(=O)(=O)c2ccccc2)cc1
O=C(NCCNC(=O)c1cccc(OCC(F)(F)F)c1OCC(F)(F)F)Nc1ccc(C(F)(F)F)cc1
Cc1ccc(S)cc1Nc1nnc(S)s1
O=C(CCl)N=c1sccn1Cc1ccccc1Cl
Cn1cnc2cc(Oc3ccc(C=O)cc3)ccc21
CCOc1ccc(N)c(N)c1
COc1ccc(C=C(C#N)C23C=CC=CC2=CNC3)cc1
Cc1ccc(OCC(=O)NN=Cc2ccc([N+](=O)[O-])o2)cc1
CS1(Cc2ccc(C#N)cc2)C=NN=C1NC(=O)c1ccc2ncsc2c1
CCN(CC)c1ccc(O)cc1C=NNC(=O)c1c(C(C)C)nnn1-c1nonc1N
Cc1c(NC(=O)COn2nnc3ccc(Br)cc32)cc(Br)cc1S(C)(=O)=O
Cc1cc(F)cc(N2C(=O)N3C(c4ccccc4)C4C(=O)N(C5CCCCC5)C(=O)C4C3(F)C2=O)c1
CC1CCC(NC(=O)c2cc[nH]n2)c2cnn(-c3ccc(C(C)(C)C)cc3)c21
Cc1c(S(=O)(=O)C(C#N)=NNc2ccc(C(F)(F)F)cc2)nsc1C#N
N#CC1CCc2sc(NC(=S)NC(=O)c3ccccc3)cc21
CC(=NNC(=O)c1ccc(Cl)cc1Cl)c1ccc(NC(=O)C(C)C)cc1
COc1cc(OC)c(C2=Nc3ccc(Br)cc3C(c3ccccc3)N2CC(=O)NN)cc1OC
Cc1cc(Br)c(-c2ccccc2)c2c1C(N)(C(=O)NN)NC=N2
Nc1cc(Cl)cc(C(=O)Nc2ccc3[nH]cnc3c2)c1
Cc1ccc(C)c(S(=O)(=O)N=C2C(Nc3ccc(C(=O)O)cc3)=CC(=O)c3ccccc32)c1C
CC12CC3(C(=O)C(=O)CN3C3CCCCC3)C(c3ccc(Cl)cc3)N1C(=O)C(=O)N2c1ccc(Br)cc1
O=C(O)c1ccc(NC(=O)c2cc(-c3ccc(Cl)cc3)n(-c3ccccc3)n2)cc1
CC(C)(C)OC(=O)CNc1nc(C=O)c(C=O)n1C(N)(c1ccccc1)c1ccccc1
COc1cc2c(C=Cc3ccccc3)c[nH]c2cc1C#N
CN(Cc1ccc(F)cc1)S(=O)(=O)c1nnc(NC(=O)c2ccc(Br)cc2)s1
CCOC(=O)c1cc2c3c(cnc2o1)C(CC(C)C)C(N)CC3
COc1ccc(NC(=O)CC2C(=O)NCCN2C(=O)Nc2ccc(C(F)(F)F)cc2)cc1
CC1=C(C(=O)c2ccc(OC(C)C)o2)C(c2ccccc2)N(Cc2ccc(O)nc2)C1=O
O=[N+]([O-])C=Cc1cn(Cc2ccccc2)c2ccccc12
CC(C)NC(=O)CN1CCN(c2ncccn2)CC1
CC(C)Oc1c(Cl)cc(Cl)c(N)c1N
Cc1cccc(C)c1S(=O)(=O)N1CCN(C(=O)c2ccc([N+](=O)[O-])cc2N2CCCC2)CC1
CCOC(=O)C1(CC)SCC(=O)N(C(CC)C(=O)Nc2ccccc2)C1=O
O=C1C(=O)N(CCCc2ccccc2)c2ccccc21
Cc1ccc(NC2=NN=C(S)[SH]2CC(=O)Nc2ncc(C(F)(F)F)cc2Cl)cc1
CC(C)c1ccc(S(=O)(=O)Nc2ccc(SC(F)F)cc2)cc1
COc1cc(NC(=O)c2nnc(Cl)cc2Cl)cc(OC)c1OC
Cc1ccc(C(=O)Oc2ccc3c(c2)ncn3C)cc1
CC(C)(C)c1ccc(NC(=O)CSC2NC=NN2)cc1
C[n+]1cccc2c(Br)ccc([O-])c21.O
Cc1ccc(-n2nc(C)c3ncc(C(=O)O)c(-c4cccs4)c32)cc1
COc1nc(O)c(NS(=O)(=O)c2ccc(N(C(=O)c3ccc(F)cc3)C(N)=S)cc2)c(O)n1
COc1cc(NS(=O)(=O)c2ccc(N(C(N)=S)c3cc(C=O)ccc3F)cc2)nc(OC)n1
O=C(OCC(=O)N1c2ccccc2Sc2ccccc21)c1ccccn1
O=C(O)c1cccc(Cl)c1-c1coc(C=NNC(=O)C(O)(c2ccccc2)c2ccccc2)c1
Cc1ccc(C2CC(c3cccs3)=NN2C(=O)CCl)cc1
O=C(Oc1ccc2ccc(=O)oc2c1)c1cccs1
COc1cc(NC(=O)C2CC(c3cccc(Br)c3)=NO2)cc(OC)c1OC
Cc1cc(NC23C=CC=CC2=NC=NC3)ccc1O
CCc1ccoc1C(=O)Oc1ccc2ccc(=O)oc2c1
CN1C(=O)N=CC2(C=NC(c3ccccn3)=NN2C)C1=O
CSc1nsc(NC(=O)OCc2ccc(Cl)cc2)n1
Cc1ccc(C(=O)c2c3ccccc3[n+]([O-])n2CCC(N)=O)cc1
CCN(c1ccc(OC)cc1)[SH]1C(NC(=O)COc2ccc(C)cc2)=NN=C1[SH](=O)=O
Cc1ccc(NS(=O)(=O)c2cc(=O)c3cccc(-c4cccc5c4CCN5C=O)c3[nH]2)cc1C
COc1ccc(S(=O)(=O)N2CCN(C(=O)Nc3ccccc3OC)CC2)cc1
O=C(NN=Cc1ccc2ccccc2c1O)c1ccc(Br)cn1
Cc1cc(C)n(Cc2ccco2)c1C(=O)CCl
O=Cc1cc(Br)cnc1N1CCN(S(=O)(=O)c2ccccc2C(F)(F)F)CC1
CC(C)CS(=O)(=O)C1=NSC2=NC(=O)C(=Cc3ccc(OC(=O)c4ccco4)cc3)C(=N)N21
CCN1C(c2cccc3cc(Br)ccc23)=NC=CC1C(=O)NN
COc1ccc(C(C(=O)NCc2ccco2)N(Cc2ccco2)C(=O)Cn2nnc3ccccc32)cc1
COc1ccc(-c2cc(N)n(S(=O)(=O)c3c(F)c(F)c(F)c(F)c3F)n2)cc1OC
CC(C)c1ccc(S(=O)(=O)Nc2ccc(SC(F)F)cc2)cc1
COc1ccc(N(c2ccc3cc(C)c(=O)[nH]c3c2)S(=O)(=O)c2ccc(OC)cc2)cc1
COc1ccc(COc2ccc(C3C(S(=O)(=O)c4ccccc4)CON3C)cc2OC)cc1
Cc1ccc(C(=O)c2c3ccc([N+](=O)[O-])cc3[n+]([O-])n2CCC(N)=O)cc1
O=C(Oc1cc2ccccc2oc1=O)c1cccs1
NN=C1c2ccccc2-c2cccc(N)c21
Cn1cnc2cc(NC(=O)c3ccc(Cl)cc3)ccc21
Cc1ccccc1NC1=CC(=NS(=O)(=O)c2ccc(C(=O)O)cc2)c2ccccc2C1=O
CC(C)c1ccc(S(=O)(=O)Nc2ccc(SC(F)F)cc2)cc1
COc1ccc(NC(=O)NCC2C=C(C(=O)Nc3ccccc3)C=C(C)S2)cc1
CC1=Nc2cccc3cccc(c23)N1C
COc1ccc(N2CCN(CCCOc3cccc4ccc(O)cc34)CC2)cc1
COCCNC(=O)C(c1ccccc1)N(Cc1cccs1)C(=O)Cn1nnc2ccccc21
Cc1ccc(C)c(S(=O)(=O)N2CCN(C(=O)c3ccc(N4CCCC4)c([N+](=O)[O-])c3)CC2)c1
CS(=O)(=O)N(Cc1ccc(C(=O)Nc2ccccc2Sc2ccccc2)cc1)c1ccccc1
O=C(Cn1nnc2ccccc21)c1ccc(Cl)cc1
CCc1ccc(NC(=O)C2CCCCN2S(=O)(=O)c2ccc3[nH]c(=O)ccc3c2)cc1
Cc1coc(C(C)n2c(CNc3ccccc3)nnc2SC(C)C(=O)c2ccccc2)c1
CSc1nsc(NC(=O)OCc2ccc(Cl)cc2)n1
CCC1CCC(N2CCN(c3ccc([N+](=O)[O-])cc3)CC2)CC1
COc1ccc(C(CCN(Cc2cc(OC)ccc2OC)C(=O)CCl)c2ccccc2)cc1
COc1ccc(NC(=O)CC2C(=O)NCCN2C(=O)Nc2ccc(C(F)(F)F)cc2)cc1
COc1cccc(-c2n[nH]c(C(F)(F)F)c2-c2cccc3ccoc23)c1O
CCOc1cc(C)ccc1NC(=O)CN(c1ccc(CC)cc1)S(=O)(=O)c1c[nH]c(=O)[nH]c1=O
COc1cccc(C=NNC(=O)C(=Cc2ccc3c(c2)OCO3)NC(=O)c2cccc(O)c2)c1
CCOC(=O)c1cc(C)cc2ccn(S(=O)(=O)c3c(C)ccc(C(=O)O)c3O)c12
O=C(Cn1nnc2ccccc21)NN=Cc1cccs1
COc1ccc(NC(=O)N2CCN(S(=O)(=O)c3ccc(OC)cc3)CC2)cc1
C=C1Oc2c(ccc(OCc3cccc4c3CC(C(=O)O)N(C=O)C4)c2-c2cc(OC)c(OC)c(OC)c2)C1=O
CCC12NC(c3ccc(F)cc3)C3(C(=O)NC(=O)N3c3ccc(F)cc3)C1C(=O)N(C1CCCCC1)C2=O
Cc1ccc(N2C(N)=C(c3ccccc3)C(C#N)(C#N)C2C#N)cc1
Cn1cnc2cc(Nc3cc(C=O)ccc3Cl)ccc21
O=C(NC(Cc1ccc(Br)cc1)C(=O)O)OCC1c2ccccc2-c2ccccc21
CCC(C)(C)NC(=O)C(c1ccc(O)cc1)N(C(=O)Cn1nnc2ccccc21)c1ccc(NC(C)=O)cc1
CCC(C)Oc1ccc(C=O)cc1Oc1cccnc1
Cc1ccc(Nc2nc(N)c([N+](=O)[O-])c(N3CCOCC3)n2)cc1C
O=C(CSc1cccc([N+](=O)[O-])n1)Nc1cnon1
COC(=O)c1ccc(NC(=O)c2ccc(NC(=O)c3ccco3)cc2)cc1
COc1ccc(CC(=O)NC(C)c2nnc(SCCOc3ccc(OC)cc3)n2C)cc1
Cc1cc(C(=O)NC2CC=C3C(C=NN3c3ccc(C(C)(C)C)cc3)C2)[nH]n1
S=CN1CCC(c2cc(-c3ccc(Cl)cc3)co2)CC1
Cc1cccc(NC2=NN=CS2(C)CC(=O)Nc2cc(Cl)c(C(F)(F)F)cn2)c1C
CSc1nsc(NC(=O)OCc2ccc(Cl)cc2)n1
COc1cc(OC)cc(-c2cc(N)n(S(=O)(=O)c3c(F)c(F)c(F)c(F)c3F)n2)c1
C[n+]1cccc2c(Br)ccc([O-])c21.O
CC12C(=O)N(c3cccc(F)c3)C(=O)N1C(c1ccc(F)cc1)C1C(=O)N(C3CCCCC3)C(=O)C12
O=CCc1cc(Nc2ccc(F)cc2)cc(OCN(C2CC2)C(C=O)n2nnc3ccccc32)c1
COc1cccc(NC(=O)CSc2nc3c(C)csc3c(=O)[nH]2)c1C
O=C(NCc1ccco1)C(c1ccco1)N(Cc1cccs1)C(=O)Cn1nnc2ccccc21
Cc1cccc(C(=O)NCCN2CCOCC2)c1C
CC12CCCCC1C(=O)N(c1ccc(OC(=O)c3ccco3)c(Cl)c1)C2=O
CSc1nsc(NC(=O)Oc2cc(C)ccc2Cl)n1
CCc1ccc(N(C(=O)Cn2nnc3ccccc32)c2oc(CC=O)cc2Nc2ccc(C)o2)cc1
NC1(N)CNCCN1
COc1ccc(N(C(=O)CCl)C(C(=O)NC2CCCCC2)c2ccccn2)cc1
COc1ccc(C2(F)NCCc3ccc(O)cc32)c(Br)c1N
O=C(Cc1ccc(Cl)c(Cl)c1)Nc1cccnc1
Cc1ccc(C(=O)c2c3ccc([N+](=O)[O-])cc3[n+]([O-])n2CCC(N)=O)cc1
COC(=O)C(Cc1ccc2cc[nH]c2c1)NC(=O)c1ccc2ccc(=O)[nH]c2c1
Cc1ccc(C(=O)NC2=NN=C[SH]2C)cc1
CCn1c(COc2ccccc2)nnc1SCC(=O)C(C)(C)C
COc1ccc(C=NNC(=O)c2nnn(-c3nonc3N)c2CN(C)c2ccccc2)cc1
Cc1cccc(N2C(=O)CC(N(Cc3c(C)nn(C)c3C)C(=S)Nc3ccc(Cl)cc3)C2=O)c1
NC(=O)c1cc(-c2ccccc2)sc1NC(=O)Cc1csc(S(=O)(=O)N2CCOCC2)c1
CN(C)c1cccc2sc(-c3ncnc(N)n3)nc12
CN(Cc1ccc(F)cc1)S(=O)(=O)c1nnc(NC(=O)c2ccc(Br)cc2)s1
COc1ccc(C=CC(=O)c2cccc(OC(=O)c3ccco3)c2Br)cc1
O=C(Nn1cnc2ccccc2c1=O)c1ccc(Br)cc1
CCC1CCC(N2CCN(c3ccc([N+](=O)[O-])cc3)CC2)CC1
COc1cc2[nH]cc(CCC=O)c2cc1Nc1ccc2c(C=O)cc(=O)[nH]c2c1
CC(C)c1cc([N+](=O)[O-])c(C(=O)N2CC3CN(C(=O)c4ccccc4)CC(C(C)C)(C2)C3=O)cc1[N+](=O)[O-]
COc1cc(C=O)ccc1C(NS(=O)(=O)c1ccccc1C)c1cn(C)c2ccc(NC(=O)OC3CCCC3)cc12
CCCC(=O)Oc1cc(C)c2ccc(=O)oc2c1
Cc1cccc(-n2nc(C)c3c(C(=O)O)cc(-c4cccs4)nc32)c1
O=C1NC(=Cc2cn(CC(=O)N3CCOCC3)c3ccccc23)N(c2ccc(F)cc2)C(=O)C1=O
COc1cccc(C(C(=O)NCC2CCCO2)N(C(=O)Cn2nnc3ccccc32)c2ccc(NC(C)=O)cc2)c1OC
O=CN1CCN(S(=O)(=O)c2ccc(C(F)(F)F)cc2)CC1c1ccc(Br)cn1
CC(=O)Nc1c(Cl)ccc2c1N(CCN1CCOCC1)CC2=O
CNC(=O)C(=O)NCCN(C)Cc1cccc(OC)c1S(=O)(=O)N1CCOC1
Cc1ccc(S(=O)(=O)N=C2CC(Nc3ccc(C(=O)O)cc3)=C3C=CC=CC3C2=O)cc1
CN1C(=O)C(=O)c2c(C3COc4ccccc4O3)cccc21
O=C(NCCc1ccccc1)C(=O)NCC1C(S)OCN1[SH](=O)=O
Cc1ccc(S(=O)(=O)C(=CCl)NC(=O)c2ccccc2)cc1
Cc1ccc(-n2c(Cc3cc(N)c[nH]3)nnc2SCC(=O)NC2Oc3ccccc3O2)cc1
Cc1ccc(C(=O)NCCN2CCOCC2)c(C)c1
CCN(c1ccccc1)S(=O)(=O)c1nnc(NC(=O)c2ccc(OC)cc2)s1
CC(C)C(C)(C)C12CN(C(=O)c3ccccc3[N+](=O)[O-])CC(C1=O)C(c1ccc([N+](=O)[O-])cc1)N(C=O)C2
Nc1cccc2c1CC1(C(=O)NC(=O)NC1=O)C1CNCC(N)N21
O=c1[nH]c(=O)n(-c2ccccc2F)c(O)c1C=C1C=Nc2ccccc21
Cc1ccc(C2=NN(C(=O)CCl)C(c3ccco3)C2)o1
CC(C)CNS(=O)(=O)c1ccc(CCC(=O)Nc2cc(Cl)ccc2Oc2ccccc2)cc1
CC(C)(C)C1CCc2onc(C(=O)Nc3cccnc3)c2C1
O=C(Nc1ccccc1)NN(C(=O)CCl)c1ccccc1
COc1ccccc1N1CCN(CC(O)COc2cccc3ccccc23)CC1
CCOC(=O)c1oc(N)c2c3c(nc(CC(C)C)c12)CC=CC3
Cc1ccc(CCN(Cc2cc3ccccc3[nH]c2=O)Cc2nnnn2CC2CCCO2)cc1
Cc1cc2c(cc1I)C(=O)NCC(=O)NC(CC(N)=O)C(=O)NCCC([N+](=O)[O-])CC(C(N)=O)N2
Cc1ccc(C2=NN(C(=O)CCl)C(c3ccco3)C2)o1
CCC12C(=O)N(c3cccc(F)c3)C(=O)N1C(c1ccc(F)cc1)C1C(=O)N(C3CCCCC3)C(=O)C12
CC1=Nc2ccc(Br)cc2C(c2ccccc2)N1CC(=O)NN
NC(=O)n1cc2c(n1)CS(=O)(=O)C2N
O=[N+]([O-])C=Cc1cn(Cc2ccccc2)c2ccccc12
Cc1ccc2cc(CN(CCc3ccccc3)Cc3nnnn3CC3CCCO3)c(=O)[nH]c2c1
COC(C)(Sc1nc2sccc2c(=O)[nH]1)C(=O)Nc1ccc(C)cc1
O=C(Oc1c(F)cccc1C(=O)C(Br)=Cc1ccccc1)c1ccco1
Cc1ccc(-n2c(Cc3cc(N)c[nH]3)nnc2SCC(=O)NC2Oc3ccccc3O2)cc1
Nc1ccc2nn(-c3ccccc3)nc2c1Cl
Cc1ccc(NC2=NN=C(S)[SH]2CC(=O)Nc2ccc(C(F)(F)F)c(Cl)n2)cc1
Cc1cc(NC(=O)COn2nnc3ccc(S(C)(=O)=O)cc32)ccc1Br
COc1ccc(-c2cccc3nc(NC=O)sc23)cc1
O=CN=c1sc(CCl)cn1Cc1c(Cl)cccc1Cl
CC(=O)Nc1cc(Cl)cc2c1C(=O)C(N)(CN1CCOCC1)N2
COC(=O)c1ccc(NC(=O)CN(c2cccc(Cl)c2)S(=O)(=O)c2ccccc2)cc1OC
O=C(O)c1ccccc1NS(=O)(=O)c1ccc(NNC(=S)Nc2ccc(OC(F)F)cc2)c([N+](=O)[O-])c1
Nc1cc(C(=O)c2ccc(Cl)cc2)c2c[nH][n+]([O-])c2c1
Cc1cnn(-c2cccc(N)c2)c1C(c1ccccc1)c1c(C)n[nH]c1Nc1ccccc1
COc1ccc(N2CCNC(n3c(=O)cc(C=O)c4ccccc43)C2)cc1
O=C(NCc1ccco1)C(c1ccco1)N(CCc1ccccc1)C(=O)Cn1nnc2ccccc21
Cc1ccc(Nc2ccc(Nc3cccc(C=O)c3F)c(-c3nnn(CC=O)n3)c2)o1
O=C(NCc1ccccc1)c1ccc(S(=O)(=O)Nc2ccc(C(F)(F)F)cc2)cc1
CCC(=O)Nc1cc([N+](=O)[O-])cc2c(C(=O)c3ccccc3)[nH][n+]([O-])c12
O=C(Nn1cnc2ccccc2c1=O)c1cccc(Br)c1
Cc1ccc(NC2=CC(=O)c3ccccc3C2=NS(=O)(=O)c2ccc(C(=O)O)cc2)cc1
O=C(NC(Cc1ccc(Br)cc1)C(=O)O)OCC1c2ccccc2-c2ccccc21
Cc1ccccc1NC1=CC(=NS(=O)(=O)c2ccc(C(=O)O)cc2)c2c(C)ccc(C)c2C1=O
COc1ccc(C=NNC(=S)Nc2ccccn2)cc1
CC(C)CC(NC(=O)c1ncc(C(=O)NCc2ccc(CNC(=O)OC(C)(C)C)cc2)[nH]1)C(=O)OC(C)(C)C
O=[N+]([O-])C=Cc1cn(Cc2ccccc2)c2ccccc12
COc1c(C)cccc1Nc1cnc(COc2ccc(C#N)cc2)o1
NC1CN(c2ccc(F)cc2)CCN1
Cc1cc(C)cc(C(=O)NCCN2CCOCC2)c1
COc1ccc(C=C(C#N)c2c[nH]c3ccccc23)cc1
Cc1coc(=O)c2cccc(OC(=O)c3ccco3)c12
COC1CNC(=O)C(C(C(=O)Nc2ccccc2)C(F)(F)F)N1C(=O)Nc1ccccc1
O=C(NN1C(=O)SC(=Cc2ccc(O)cc2)C1=S)c1ccc(O)cc1
Cc1ccc(F)c(N(C)[SH]2C(Nc3cccc(C=O)c3Br)=NN=C2[SH](=O)=O)c1
O=C(NN1C(=O)C(=Cc2ccc(O)cc2)SC1=S)c1ccc(O)cc1
Cc1cc(C(=O)CCl)c(C)n1Cc1ccco1
NS(=O)(=O)c1ccc(Nc2ccc([N+](=O)[O-])c3nonc23)cc1
COc1ccc(-c2cc(N)n(S(=O)(=O)c3c(F)c(F)c(F)c(F)c3F)n2)cc1OC
Cc1ccc(S(=O)(=O)Nc2ccccc2-c2ccccc2NS(=O)(=O)c2ccc(C)cc2)cc1
Cc1nn(-c2ccccc2)c(C(c2ccccc2)c2nn(-c3ccccc3)c(C)c2N)c1N
Cc1cccc2c1c(=O)oc1cc(OCC(=O)NC(Cc3ccc4[nH]ccc4c3)C(=O)O)ccc12
Cc1ccc(C)c(N2CCN(C(=O)CCS(=O)(=O)c3cccc4c3NC(C)C(=O)S4)CC2)c1
COc1ccc(S(=O)(=O)N2CCOC2CNC(=O)C(=O)NCCN(C)C)cc1
CC(=O)c1[nH]c(-c2ccccc2)cc1N1CCCC1
CC(=O)Nc1ccc(N(c2cccc3c2nnn3CC=O)C(NCC2CCCO2)Oc2cccc(CC=O)c2)cc1
NC1SC(N)c2n[nH]cc21
Cc1ccc2c3c(n(CC(O)CN4CCCCCC4)c2c1)CC=CC3
CC1=C(Nc2ccc(C(=O)O)c(C)c2)C(=O)c2ccccc2C1=NS(=O)(=O)c1ccc(C)cc1
CCN1C(=O)C(N(C(C)=O)C2CNCCO2)c2cc(Cl)ccc21
Cc1ccc(S(=O)(=O)Nc2ccccc2-c2ccccc2NS(=O)(=O)c2ccc(C)cc2)cc1
O=C(O)c1ccc(NCC(=O)N2C(=O)SC(=Cc3cccs3)C2=O)cc1O
Cc1ccc(NC2=NN=C(S)[SH]2CC(=O)Nc2nc(Cl)ccc2C(F)(F)F)cc1
COCCNC(=O)C(c1ccc(OC)cc1)N(Cc1cccs1)C(=O)Cn1nnc2ccccc21
Cc1ccc(S(=O)(=O)N2CCN(S(=O)(=O)c3ccc4c(c3)OCCO4)CC2)cc1
Cc1ccc(C(=O)Oc2nc3ccccc3n2C)cc1
CC(C)c1ccc(N(C(=O)c2ccco2)C(C(=O)NC2CCCC2)c2cccnc2)cc1
O=C(CCl)N=c1sccn1Cc1cc(Cl)cc(Cl)c1
O=C(CCl)N=c1sccn1Cc1c(Cl)cccc1Cl
Cc1ccc(C=CC(=O)c2cccc(Br)c2OC(=O)c2ccco2)cc1
CCOC(=O)C(C(=O)Nc1cc(CC)ccc1CC)N1C(=O)CSCC1=O
COCCNc1ccc(CC=O)cc1N(c1ccc(C)s1)c1cccc2c1nnn2CC=O
COc1ccc(NC(=O)CC2C(=O)NCCN2C(=O)Nc2ccc(C(F)(F)F)cc2)cc1
COc1ccc(N2C(=O)C(=S)C(=O)NC2=Cc2coc(C)c2)cc1
NC1CNCC(N)N1
Cc1ccc(S(=O)(=O)Nc2ccccc2-c2ccccc2NS(=O)(=O)c2ccc(C)cc2)cc1
Cc1cccc(NC23C=CC=CC2=NC=NC3)c1O
CNc1nc(P(=O)(c2ccccc2)c2ccccc2)c(-c2ccc(Cl)cc2)o1
Cc1cc(NC(=O)c2ccc(OC(F)F)cc2)c2ccc(=O)oc2c1
N#Cc1c(SCC(=O)Nc2ccc(OC(F)(F)Cl)cc2)nc(-c2ccccc2)[nH]c1=O
CCc1ccc(S(=O)(=O)N=C2CC(=O)C(Nc3ccc(C(=O)O)cc3)=C3C=CC=CC23)cc1
Cc1cnccc1NC(=O)C=Cc1ccc(Cl)c([N+](=O)[O-])c1
CC(=O)NNc1ccc(C2NC(c3ccccc3)=Nc3cccc(Br)c32)cc1
CCc1sc(C(=O)N2CCOCC2)c(NC(=O)Cc2ccc(OC)cc2)c1C
COc1cccc2c1N(CC1COc3ccccc3O1)C(=O)C2=O
Cc1ccc(NC(=O)COn2nnc3c(S(C)(=O)=O)cccc32)c(Br)c1Br
S=C(c1ccc(-c2ccccc2Cl)o1)N1CCCCC1
O=C(O)c1ccccc1C1CC(c2ccccc2)=NN1c1ccccc1
NC(=O)c1cc(-c2ccccc2)sc1NC1=C([SH](=O)=O)[SH](N2CCOCC2)C(CC=O)=C1
N#Cc1c(-c2ccccc2)nc(SCC(=O)Nc2ccc(OC(F)(F)Cl)cc2)[nH]c1=O
CCN(CC)c1ccc(O)cc1C=NNC(=O)c1c(C(C)C)nnn1-c1nonc1N
COc1ccc(S(=O)(=O)N2COC(CNC(=O)C(=O)NCCN(C)C)C2)cc1
NC(=S)N(C(=O)c1ccc(Cl)cc1)c1ccc(NC(=O)c2ccc(Cl)cc2)cc1
CC(F)(F)C(F)(F)Oc1ccc(Nc2cccc(C=O)c2O)cc1C(F)(F)F
CCN(c1ccccc1)S(=O)(=O)c1nnc(NC(=O)c2ccc(OC)cc2)s1
Cc1ccc2c3c(c(N)ccc13)NC=N2
CCOC(=O)c1ccc(NC(=O)C(C)(C)N2C(=O)CSCC2=O)cc1CC
O=CN=c1sc(CCl)cn1Cc1ccc(Cl)c(Cl)c1
CC(C)OP(=O)(OC(C)C)C1(NS(=O)(=O)c2ccc(Cl)cc2)C=C(Cl)C(=O)C(Cl)=C1
COc1ccc(S(=O)(=O)N2COCC2CNC(=O)C(=O)NCCN(C)C)cc1
Cc1ccc(C(=O)O)cc1NC(=S)NC(=O)c1ccc(COc2ccccc2)cc1
COc1cccc(-c2cc(N)n(S(=O)(=O)c3c(F)c(F)c(F)c(F)c3F)n2)c1OC
Nc1cn(-c2ccccc2)nc1-c1ccc(C(N)(Cl)C=O)cc1
COc1ccc(S(=O)(=O)N2CCOC2(C)NC(=O)C(=O)NCCN(C)C)cc1
Cc1ccc(CN2C(=O)CSc3ccc(C(=O)NCCN4CCOCC4)cc32)cc1
CC(C)NC(=O)CN1CCN(c2ncccn2)CC1
Cc1ccc(C(=O)NC(=C(Cl)Cl)S(=O)(=O)c2ccccc2)cc1
Cc1cc(C(=O)C2(O)C=C(c3ccc(OC(C)C)cc3)C(=O)N2Cc2ccccn2)co1
CCCC(=O)Oc1ccc2oc(=O)ccc2c1C
COc1ccc(C=C2SC(=O)C(=S)N2CCC(=O)NNC(=O)c2ccc(OC)cc2)cc1
CC(=NN=CSC1C(=O)N(c2cccc(N)c2)C(=O)C1Cl)c1cccs1
CCc1ccc(NC(=O)C2CCCN(S(=O)(=O)c3ccc4[nH]c(=O)ccc4c3)C2)cc1
Cc1ccc(C2CN(C(=O)CCl)N=C2c2cccs2)cc1
CCOc1cccc2c1c1c(c3c(C=O)c(C)oc32)CN(c2cccc(C)n2)CO1
O=C1C(=O)C2(CC=CCC2(c2ccccc2)c2ccccc2)CN1c1ccccn1
Cc1ccc(S(=O)(=O)Nc2ccc(-c3cccc(NS(=O)(=O)c4ccc(C)cc4)c3)cc2)cc1
O=C(O)c1cc(NN=C2c3ccccc3-c3ccccc32)ccc1Cl
CS1(Cc2ccc(C#N)cc2)C=NN=C1NC(=O)c1ccc2ncsc2c1
CC1CN(C=O)C(N)CN1
O=C(NC(F)c1ccccc1C(F)(F)F)c1ccc(S(=O)(=O)Nc2ccccc2)cc1
Cc1ccc(Nc2nc(N)c([N+](=O)[O-])c(N3CCOCC3)n2)cc1C
COc1ccc(C2CC(c3cccs3)=NN2C(=O)CCl)cc1OC
Cc1cc2c(cc1I)CNCCNC(CC(N)=O)CNC(=O)C(C(N)=O)C([N+](=O)[O-])C(=O)C(=O)N2
NC(Cl)(C=O)C(=O)n1cc(Nc2ccc(Cl)cc2)c2ccccc21
CCOC(=O)c1sc(CN(C)C)c(-c2ccccc2)c1NC(=O)CCl
COc1ccc2c(c1O)C(Br)(c1ccc(F)c(N)c1)NCC2
Cc1cc(C)cc(Nc2nccc(N3CCOC(N)C3[N+](=O)[O-])n2)c1
S=C(c1cc(-c2ccc(Cl)cc2)co1)N1CCCCC1
COC(=O)c1c(Cl)cccc1NC(=O)CN(c1ccc(OC)cc1)S(=O)(=O)c1ccccc1
N#Cc1c(-c2ccccc2)nc(SCC(=O)Nc2ccc(OC(F)(F)Cl)cc2)[nH]c1=O
CNC(=O)C(=O)N(C)C(CN)C1OCCN1S(=O)(=O)c1ccccc1OC
Cc1ccc(NC(=O)CN(C)c2ccc(C=O)c(Nc3cccc(C(F)(F)F)c3)n2)cc1
CCOc1ccc(N(Cc2cc(=O)[nH]c3c(C)cccc23)S(=O)(=O)c2ccccc2)cc1
CN1C(=O)N=CC2(C1=O)C(c1ccccn1)=NC=NN2C
O=C(NC(=S)Nc1ccc(NC(=O)c2ccc(Cl)cc2)cc1)c1ccc(Cl)cc1
Cc1ccc(C(=O)n2cnc3ccccc32)c(C)c1
Cc1ccc(S(=O)(=O)C(=CCl)NC(=O)c2ccccc2)cc1
Cc1cc(C)c(S(=O)(=O)N=C2C=CC(=O)c3cccc(Nc4ccc(C(=O)O)cc4)c32)cc1C
CC(=O)c1c(OC(=O)c2ccco2)c2ccccc2n1C
CC(COc1ccccc1)N1C(=O)C(=O)c2ccccc21
COc1ccc(Nc2nc(COc3ccc(C)cc3)oc2C#N)cc1
COc1cc(O)ccc1C(=O)Nn1cnc2c(-c3cccs3)csc2c1=O
Cc1ccc(N2CCN(C(=O)CCS(=O)(=O)c3cccc4c3NC(C)C(=O)S4)CC2)cc1C
O=C(NCCNC(=O)c1cc(OCC(F)(F)F)ccc1OCC(F)(F)F)Nc1ccc(C(F)(F)F)cc1
CC1N=CNC=C1N
COc1cccc(C(C(=O)Nc2ccc(F)cc2)N(C(=O)Cn2nnc3ccccc32)C2CC2)c1
O=C(C=Cc1cc(Cl)ccc1[N+](=O)[O-])NCc1ccccn1
CC(C)c1ccc(S(=O)(=O)Nc2ccc(SC(F)F)cc2)cc1
O=C(Oc1cccnc1)c1ccccc1[N+](=O)[O-]
O=C(NCCc1ccccc1C(=O)O)OCC1c2ccccc2-c2c(Br)cccc21
Cc1cc(NC(=O)CCl)ccc1-n1ccc(-c2ccccc2)n1
O=C(O)c1ccc(NC(=S)NC(=O)C(c2ccccc2)c2ccccc2)cc1
COc1ccc(C2=NN(C(=O)CCl)CC2c2cccs2)c(OC(F)F)c1
O=c1[nH]c(=O)n(-c2ccccc2F)c(O)c1C=C1C=Nc2ccccc21
O=C(Oc1ccc(Br)cc1C(=O)C=Cc1ccc(F)cc1)c1ccco1
O=C(NCCc1ccccc1)C(=O)NCC1OCCN1S(=O)(=O)c1ccc2c(c1)OCCO2
CN(Cc1ccc(F)cc1)S(=O)(=O)c1nnc(NC(=O)c2ccc(Br)cc2)s1
Cc1ccc2c(=O)oc3ccc(OCC(=O)NC(Cc4ccc5cc[nH]c5c4)C(=O)O)cc3c2c1
O=C(Nc1ncc(C(F)(F)F)cc1Cl)C(S)c1ccccc1Nc1nnc(S)s1
O=C(O)c1ccc(N2N=C(c3ccccc3)CC2c2ccccc2)cc1
CCC(C)(C)NC(=O)C(c1ccc(O)cc1)N(C(=O)Cn1nnc2ccccc21)c1ccc(NC(C)=O)cc1
COc1ccc(N(C(=O)CCl)C(C(=O)NC2CCCCC2)c2ccccn2)cc1
Cc1ccc2[nH]c3c(c2c1)C(N)(C(O)CN1CCCCCC1)CCC3
Nc1cc(Cl)cc2nn(-c3ccccc3)nc12
CC(C)(C)C1(Nc2cccnc2)CCCc2c(C=O)noc21
CC(=O)n1cc(Nc2cccc(N)c2)c2cccc([N+](=O)[O-])c21
CCOC(=O)c1c(NC(=O)CCl)sc(CN(C)C)c1-c1ccccc1.Cl
COc1ccc(N(C(=O)CCl)C(C(=O)NC2CCCCC2)c2cccnc2)cc1
CCOC(=O)C1CCN(C(=O)c2ccc3c(c2)NC(=O)C(=C(C)c2ccccc2)S3)CC1
COc1ccc(C(=O)NC23C=CC=CC2N=CS3)cc1
COc1cccc(S(=O)(=O)C2CONC2(OC)c2ccc(OCc3ccccc3N)cc2)c1
N#CC1(C(F)(F)F)CC=NCN1
Nc1c(C(O)(C(F)(F)F)C(F)(F)F)cc2ccccc2c1C(O)(C(F)(F)F)C(F)(F)F
COc1ccc(N(Cc2cc3ccccc3[nH]c2=O)S(=O)(=O)c2ccc(OC)cc2)cc1
COc1cc(C2CC(c3cccs3)=NN2C(=O)CCl)ccc1OC(F)F
CCc1ccc(S(=O)(=O)N=C2C3C=CC=CC3=CC(=O)C2Nc2ccc(C(=O)O)cc2)cc1
CC12C(=O)N(C3CCC(F)CC3)C(=O)C1C(c1ccc(F)cc1)N1C(=O)N(c3ccccc3)C(=O)C12
CC(=O)Nc1ccc2c(c1Br)CC(=O)N2CCN1CCOCC1
Cc1cccc(N2C(N)=C(C#N)C(C#N)(C#N)C2c2ccccc2)c1
Nc1ccc(C(F)(F)F)c(Cl)c1S(=O)(=O)N=Cc1ccccc1C(F)(F)F
Cc1ccc(S(=O)(=O)Nc2ccccc2-c2ccccc2NS(=O)(=O)c2ccc(C)cc2)cc1
CC(C)(C)c1ccc(NC(=O)CSC2NC=NN2)cc1
O=C(Nc1cc([N+](=O)[O-])ccc1N1CCN(C(=O)c2ccccc2)CC1)c1ccc(Cl)cc1
Cc1cc(C=O)cc(NC2=NN=C([SH](=O)=O)[SH]2Nc2cccc(C)c2)c1
Cc1ccc(F)c(Nc2cc(C=O)ccc2S(=O)(=O)Nc2cccc(C(F)(F)F)c2)c1
COc1ccccc1C=C1SC(=S)N(CCC(=O)NNC(=O)c2ccccc2OC)C1=O
N#Cc1c(NC(=S)Nc2ccc(C=O)cc2)sc2c1CCC2
CC(=O)Nc1ccc2c(c1Br)N(CCN1CCOCC1)C(=O)C2
Cc1ccc(S(=O)(=O)N2CCN(S(=O)(=O)c3ccc4c(c3)OCCO4)CC2)cc1
O=C(c1ccc(Br)cn1)N1CCN(S(=O)(=O)c2ccc(C(F)(F)F)cc2)CC1
O=S(=O)(Nc1ccc(S(=O)(=O)Nc2nccs2)cc1)c1ccc(Br)cc1
Cn1nc(-c2ccccn2)nc2c(=O)n(C)c(=O)nc1-2
CCc1ccc(N(C(=O)Cn2nnc3ccccc32)c2oc(CC=O)cc2Nc2ccc(C)o2)cc1
Cc1ccc(C)c(N2CCN(C(=O)C34C=CC=CC3NC(=O)C=C4)CC2)c1
CC(C)CC(=O)NC(c1ccc(Cl)cc1)C12C=CC=CC1C=C(O)C=C2
O=C(O)c1ccc(CN(Cc2ccccc2)S(=O)(=O)c2ccc(Cl)cc2)cc1
CC(C)(C)OC(=O)C(Cc1ccccc1)NC(=O)c1ncc(C(=O)NC(Cc2ccccc2)C(=O)OCc2ccccc2)[nH]1
COc1c(N(C2CC2)C(C=O)n2nnc3ccccc32)ccc(CC=O)c1Nc1ccc(F)cc1
Cc1cc(C)c(S(=O)(=O)N=C2C=C(Nc3ccc(C(=O)O)cc3)C(=O)c3ccccc32)c(C)c1
Cc1ccc(C(=O)NC(NC(=S)Nc2cc(C)ccc2C)C(Cl)(Cl)Cl)cc1
O=C(NCCc1ccccc1)C(=O)NCC1OCCN1S(=O)(=O)c1ccc2c(c1)OCCO2
Cc1ccc(C(=O)O)cc1NC(=S)NC(=O)c1ccc(COc2ccccc2)cc1
COC1CCC(CNC(=O)C(c2ccccc2)N(C(=O)Cn2nnc3c(NC(C)=O)cccc32)c2ccccc2)O1
CC(C)c1ccc(N(C(=O)c2ccco2)C(C(=O)NC2CCCC2)c2ccccn2)cc1
O=c1[nH]c(C2CCCCN2S(=O)(=O)c2ccc(F)cc2)nc2nnn(Cc3ccc(OC(F)(F)F)cc3)c12
CC(C)c1ccc(N(C(=O)c2cnns2)C(C(=O)NC2CCCC2)c2ccccn2)cc1
O=C(CN1C(=O)C(=O)SC1=Cc1cccs1)Nc1cc(O)ccc1C(=O)O
Cc1cc(C)cc(NC2=NN=CS2(C)CC(=O)Nc2cc(C(F)(F)F)cc(Cl)n2)c1
CC(=O)N(C)c1ccc(NS(=O)(=O)c2cc(Cl)ccc2Cl)cc1
COc1ccc(COc2c(OC)cccc2C2C(S(=O)(=O)c3ccccc3)CON2C)cc1
COc1cccc(C(C=O)(Nc2ccc(C)o2)N(c2ccc3nnn(CC=O)c3c2)c2ccc(C)o2)c1
COc1ccc(C=C(C#N)c2cccc3cc[nH]c23)cc1
COc1ccc(NC(=O)CC2CN(C(=O)Nc3ccc(C(F)(F)F)cc3)CC(=O)N2)cc1
CC=C(NC(=O)c1ccccc1Cl)S(=O)(=O)c1ccccc1
Cc1ccc(NS(=O)(=O)c2nnc(NC(=O)c3ccc(C)cc3)s2)cc1
Cc1c[nH]c2ccccc12
COc1ccc(C(N)=NOC(=O)CSc2ccccc2)c(OC)c1
O=C(Nc1cnc(-c2cccs2)s1)c1ccc(Cl)cc1
CCc1nnc(NS(=O)(=O)c2ccc(NC(=O)C=Cc3ccc(Cl)cc3)cc2)s1
CC(C)CS(=O)(=O)C1CCN2C=NSC2=N1
NS(=O)(=O)c1ccc(Nc2ccc([N+](=O)[O-])c3nonc23)cc1
Cc1ccc(C(=O)n2cnc3ccccc32)c(C)c1
O=C(OCC(=O)N1c2ccccc2Sc2ccccc21)c1cccnc1
CN(Cc1ccc(F)cc1)S(=O)(=O)c1nnc(NC(=O)c2ccccc2Br)s1
Cc1ccc(C(=O)c2c3ccc([N+](=O)[O-])cc3n(CCC(N)=O)[n+]2[O-])cc1
COc1ccc(NC(=O)c2ccc3c(=O)n(-c4ccc(OC)cc4OC)c(=S)[nH]c3c2)cc1
O=C1C2CC=CC(c3cccc(-c4ccccc4)c3)C2C(=O)N1c1ccccn1
CCOC(=O)c1sc(CN(C)C)c(NC(=O)CCl)c1-c1ccccc1
O=C(NCCNC(=O)c1cccc(OCC(F)(F)F)c1OCC(F)(F)F)Nc1ccc(C(F)(F)F)cc1
COc1cc(OC)c(OC)cc1C=C1Oc2cc(OC(=O)CN3CCc4cc(C(=O)O)ccc4C3)ccc2C1=O
COc1ccccc1C=CC(=O)c1cc(Br)ccc1Oc1ccc(C=O)o1
NC(=S)Nc1ccc(N(c2ccc(Cl)cc2C=O)c2cccc(C=O)c2Cl)cc1
Cc1ccc(C2c3ccccc3NC(=O)C2C)cc1F
CN1CCN(C(=O)CNc2cccc([N+](=O)[O-])c2)CC1
CNC(=O)OC(C)(C)CC(Cc1ccccc1)NC(=O)c1nc[nH]c1C(=O)NCc1ccccc1C(=O)OC(C)(C)C
Cc1nn(-c2ccccc2)c(C(c2ccccc2)c2nn(-c3ccccc3)c(C)c2N)c1N
CCc1ccc2c(c1NC(C)=O)NC(=O)C2(N)CN1CCOCC1
Cc1oc(S(=O)(=O)Nc2ccc(C(F)(F)F)cc2)c2c(F)c(F)c(F)c(F)c12
Nc1ccc(N(C=O)N(C(=O)CCl)c2ccccc2)cc1
Cc1cccc(OC(=O)c2occc2Cl)c1N1C(=O)C2CCCCC2C1=O
Cn1nc(-c2ccccn2)nc2c(=O)n(C)c(=O)nc1-2
CC(=O)Nc1cccc(Br)c1NC(=O)C(C)C(C)=NNC(=O)C(Br)Oc1ccccc1
CN1N=C(c2ccccn2)N=CC12N=CC(=O)C(=O)N2C
Cc1nc(-c2ccc(S(=O)(=O)N3CCN(c4ccccc4)CC3)cc2)co1
CC(=O)NC12C(=O)N(CCN3CCOCC3)C=C1C=CC=C2Br
COC(=O)c1cc(OC)cc(S(=O)(=O)N(CC(=O)Nc2ccccc2Cl)c2ccccc2)c1
CC(=O)Nc1ccc(Br)c2c1CC(=O)N2CCN1CCOCC1
N#Cc1ccc(C[SH]2C(S)=NN=C2NC(=O)c2nc3ccccc3s2)cc1
CCN(CC)C(=O)Cn1ccc2ccc(C=C3NC(=O)C(=O)C(=O)N3c3ccc(F)cc3)cc21
Cc1ccc(-n2nc3nc(-c4cccs4)cc(C(=O)O)c3c2C)cc1
CCCOC(=O)c1cc(NC(=O)C23CCC(C(=O)O)(CC2)O3)c(-c2cc(C)ccc2C)s1
Cc1c(O)ccc(Cl)c1-c1cc(O)ccc1Cl
CC(C)Oc1cc(Cl)c(Cl)cc1NC(=O)CSCC(=O)Nc1ccc(C(F)(F)F)cc1
CC(=O)Nc1ccc2c(c1Br)N(CCN1CCOCC1)CC2=O
CCc1ncnc2sc3c(c12)CC(C)(N1CCN(C(=O)CCl)CC1)CC3
NNC(=O)CN1C(CN2CCOCC2)=Nc2cccc(Br)c2C1c1ccccc1
COc1ccc(C(=O)Nn2cnc3c(-c4cccs4)csc3c2=O)cc1O
O=C(NC1=NN(c2ccc(Cl)cc2)C2C1CCS2(=O)=O)c1ccc2c(c1)OCO2
Oc1ccc(Cl)c(Cc2cccc(Cl)c2O)c1
N#CC1CC(NC(=S)NC(=O)c2ccccc2)c2sccc21
NC(=NS(=O)(=O)c1cc(C(F)(F)F)ccc1C(F)(F)F)c1ccc(Cl)cc1
COc1cc(CC(=O)N(c2ccc(NC(C)=O)cc2)c2cccc3c2nnn3CC=O)cc(NCC2CCCO2)c1
CC(C)(C)OC(=O)C(Cc1ccccc1)NC(=O)c1ncc(C(=O)NC(Cc2ccccc2)C(=O)OCc2ccccc2)[nH]1
COc1ccc2c(c1)C(=O)C(=O)N2CC1COc2ccccc2O1
O=[N+]([O-])c1ccccc1C=CC=Nn1c(-c2ccco2)n[nH]c1=S
CCN(c1ccc(OC)cc1)S(=O)(=O)c1nnc(NC(=O)COc2ccc(C)cc2)s1
COc1ccc(C=NNC(=O)c2nnn(-c3nonc3N)c2CN(C)c2ccccc2)cc1
COc1ccc(-c2n[nH]c(C(F)(F)F)c2-c2cc3ccccc3o2)c(O)c1
COc1ccc(N(Cc2ccc3[nH]c(=O)ccc3c2)C(=O)CCl)cc1
Oc1cc(Cl)cc(Cc2cc(O)ccc2Cl)c1
CCc1sc(NC(=O)Cc2ccc(OC)cc2)c(C)c1C(=O)N1CCOCC1
Cc1cc(=O)oc2cccc(OC(=O)c3ccco3)c12
COc1cc2c(c(N)c1OC)CCNC2c1cc(Br)ccc1F
Cc1ccc(C)c(N2CCN(C(=O)CCS(=O)(=O)c3ccc4c(c3)NC(=O)C(C)S4)CC2)c1
COc1ccc(Nc2oc(COc3ccc(C)cc3)nc2C#N)cc1
COc1cccc(C(N)(S)C2(C)NC=C3C=CC=CC32)c1OC
COc1cc(OC)cc(C(C(=O)NCC2CCCO2)N(C(=O)Cn2nnc3ccccc32)c2ccc(NC(C)=O)cc2)c1
CCN(CC)C(=O)Cn1c(C=C2C(=O)NC(=O)N(c3ccc(F)cc3)C2=O)cc2ccccc21
O=C(O)c1ccccc1NS(=O)(=O)c1ccc(NNC(=S)Nc2ccc(OC(F)F)cc2)c([N+](=O)[O-])c1
O=C1C(=O)N(CCCc2ccccc2)c2ccccc21
Cc1ccc(Nc2cc(Cl)c(=O)n(C34CC5CC(C3)C(CC(=O)O)C(C5)C4)n2)cc1
O=C(O)c1ccc(N2N=C(c3ccccc3)CC2c2ccccc2)cc1
COc1cccc(C=NNC(=S)Nc2cccnc2)c1
NNC(=O)CN1Cc2c(Br)ccc(-c3ccccc3)c2N=C1c1ccccc1
COc1ccc(C(=O)n2c(SC)nc3ccc4c(c32)OCCO4)cc1
Cc1ccc(NC(=O)Cc2ccc([N+](=O)[O-])cc2)c2ccc(=O)oc12
CC(C)c1ccc(NC(=O)CSc2nc3ccsc3c(=O)n2Cc2ccc(C(=O)O)cc2)cc1
COC(=O)c1ccc(Cl)cc1NC(=O)CN(c1ccc(OC)cc1)S(=O)(=O)c1ccccc1
O=C(Cn1nnc(-c2ccc(NC(=O)c3ccc(F)cc3)cc2)n1)NCc1ccco1
CC(=O)NC(F)(CN1CCOCC1)N1C(=O)Cc2ccccc21
O=C(c1ccco1)N1N=CC(CCl)C1c1cccs1
COc1ccc(Nc2oc(COc3ccc(C)cc3)nc2C#N)cc1
O=C(NC(Cc1ccc(Br)cc1)C(=O)O)OCC1c2ccccc2-c2ccccc21
CCOC(c1nc2oc(C=O)c(N)c2c2c1CCCC2)C(C)C
Cc1ccc(S(=O)(=O)C(=CCl)Nc2ccc(C=O)cc2)cc1
N#Cc1c(NC(=S)Nc2ccc(C=O)cc2)sc2c1CCC2
CCC(=O)Nc1ccc2c(c(C(=O)c3ccc([N+](=O)[O-])cc3)[nH][n+]2[O-])c1C
CC(=O)NNc1ccc(C2=Nc3c(Br)cccc3C(c3ccccc3)N2)cc1
Cc1ccc(C(=O)NCCN2CCOCC2)cc1C
O=S(=O)(Nc1ccc(F)c(F)c1)c1cccc2nonc12
Cc1ccc(C(=O)c2c3ccc([N+](=O)[O-])cc3n(CCC(N)=O)[n+]2[O-])cc1
C=C(C)COc1cc(O)ccc1-c1[nH]nc(C)c1-c1ccccc1
CCC(C)(C)NC(=O)C(c1cc(N)c[nH]1)N(C(=O)Cn1nnc2ccccc21)c1ccc(NC(C)=O)cc1
CC(C)CNS(=O)(=O)c1cccc(NC(=O)CCc2ccccc2Cl)c1Oc1ccccc1
CC(C)C1C2CNC(=O)C1(N)C(C(C)C)N(C(=O)c1ccc([N+](=O)[O-])cc1)C2
CC(C)(C)C12CCC=CC1C(C(=O)Nc1ccccn1)=NO2
CCc1sc(C)c(NC(=O)Cc2ccc(OC)cc2)c1C(=O)N1CCOCC1
CCOC(=O)c1sc(-c2ccccc2)c(C(O)(C(F)(F)F)C(F)(F)F)c1N
CC(C)(C)c1ccc(C(=O)Nc2ccc(S(=O)(=O)Nc3cnc4ccccc4n3)cc2)cc1
O=Cc1c(-c2ccccn2)cnn1Cc1ccccc1
Nc1ccc(C(=O)C(O)O)cc1
NC1CNCC(N)N1
Nc1ccc(C(F)(F)F)cc1N
O=C(O)c1ccc(NC(=O)c2cn(-c3ccccc3)nc2-c2ccc(Cl)cc2)cc1
CC(=O)Nc1c(Cl)ccc2c1NC(=O)C2(N)CN1CCOCC1
Cc1ccc(C2C=NN(C(=O)CCl)C2c2cccs2)cc1
Cn1cnc2cc(Oc3ccc(C=O)cc3)ccc21
O=C(Nc1cc(Cl)ccc1N1CCN(C(=O)c2ccccc2)CC1)c1ccccc1[N+](=O)[O-]
CCOC1=C(C(=O)c2cc(C)co2)C(c2c(C)cccc2O)N(c2nc(C(=O)OC)cs2)C1=O
CCOc1ccc(N(CC(=O)Nc2ccc(CC)cc2)S(=O)(=O)c2[nH]c(=O)[nH]c(=O)c2C)cc1
CCOc1ccc(N)c2c1NC(=O)C2=O
O=C(Oc1ccc(N2C(=O)CCC2=O)c(Cl)c1)c1ccco1
CCCC(=O)Oc1ccc2c(C)cc(=O)oc2c1
Cc1cc(OC(C)C(=O)Nc2ccc(S(=O)(=O)Nc3cnc4ccccc4n3)cc2)ccc1Cl
COc1cccc(Nc2nc3ccccc3s2)c1C=O
O=C(NCc1ccco1)C(c1ccco1)N(Cc1cccs1)C(=O)Cn1nnc2ccccc21
COc1ccc(C(C(=O)NCC2CCCO2)N(C(=O)Cn2nnc3ccccc32)c2ccc(NC(C)=O)cc2)cc1
C=C(c1ccc2c(ccn2Cc2ccccc2)c1)[N+](=O)[O-]
O=C(Cn1nnc2ccccc21)c1ccc(Br)cc1
COc1ccc(NS(=O)(=O)c2ccc3nc(Nc4ccc5c(c4)OC=CO5)oc3c2)cc1
COc1ccc(N2CCN(C(=O)C34C=CC=CC3=CC(=O)NC4)CC2)cc1
O=C(Nc1ccccc1OCC(F)(F)F)NC(CNC(=O)c1cccc(OCC(F)(F)F)c1)C(F)(F)F
O=C1C(=O)N(c2ccccn2)C2C1C=C(c1ccccc1)CC2c1ccccc1
CCOC(=O)c1cc(NC(=O)CN2C(=O)CSCC2=O)cc(CC)c1CC
COc1ccc(CCNC(=O)C(=O)NC2(C)CN(S(=O)(=O)c3ccc4c(c3)OC=CO4)CO2)cc1
CC(=O)NC1C(=O)N(CCN2CCOCC2)c2ccc(C)cc21
O=C(NN=Cc1ccc(Br)cn1)c1ccc2cc(O)ccc2c1
O=C(O)c1ccc(N2N=C(c3ccccc3)CC2c2ccccc2)cc1
Cc1ccc(CN2C(=O)CSc3cccc(C(=O)NCCN4CCOCC4)c32)cc1
CC(C)c1ccc(N(C(=O)c2csnn2)C(C(=O)NC2CCCC2)c2cccnc2)cc1
COc1cc(OC)c(C(=O)Nc2ccc(N3CCN(C=O)CC3c3ccc(C)cc3)cc2)cc1OC
O=[N+]([O-])c1ccc(C=CC=Nn2c(-c3ccco3)n[nH]c2=S)cc1
COCCNC(=O)C(c1ccc(OC)cc1)N(Cc1cccs1)C(=O)Cn1nnc2ccccc21
O=c1[nH]c(C2CCCCN2S(=O)(=O)c2ccc(F)cc2)nc2nnn(Cc3ccc(OC(F)(F)F)cc3)c12
CCOc1ccccc1S(=O)(=O)N(Cc1c(C)c2ccccc2[nH]c1=O)c1ccccc1
O=C(CSc1ncnc2scc(-c3ccccc3)c12)Nc1ccccc1C(=O)O
Cc1ccc(N2CCN(C(=O)C(C)CS(=O)(=O)c3cc(C)c4c(c3)NC(=O)CS4)CC2)cc1
CC(C)c1ccc(N(c2ccc(C=O)o2)c2cncc(CC=O)c2NC2CCCC2)cc1
O=C(Oc1ccc2ccc(=O)oc2c1)c1cccs1
O=C(Oc1ccc2ccc(=O)oc2c1)c1cccs1
Cc1c[nH]c2ccccc12
CCOC(=O)C(=O)c1cc(N)cc(O)c1
CSc1nsc(NC(=O)Oc2cc(C)ccc2Cl)n1
Cc1nn(-c2ccccc2)c(N)c1C(c1ccccc1)c1c(C)nn(-c2ccccc2)c1N
O=c1[nH]c(=O)n(-c2ccccc2F)c(O)c1C=C1C=Nc2ccccc21
O=C(NN1C(=O)C(=Cc2ccc(O)cc2)SC1=S)c1ccccc1O
CC(C)(C)OC(=O)NCc1ccc(CNC(=O)c2cnc(C(=O)NC(Cc3ccccc3)C(=O)OC(C)(C)C)[nH]2)cc1
CCOC(=O)C1(CC(C)C)Cc2c(cnc3occc23)CC1N
CCN(CC)C(=O)Cn1c(C=C2C(=O)NC(=O)N(c3ccc(F)cc3)C2=O)cc2ccccc21
O=C(CN1C(=O)SC(=Cc2cccs2)C1=O)Nc1cc(O)ccc1C(=O)O
Cc1cccc2c1N(CC(=O)N1Cc3c([nH]c4ccccc34)C(F)C1)C(C)CC2
CC(=O)n1cc(N(c2ccc(Cl)cc2)C(Cl)C=O)c2ccccc21
O=C(Cn1nnc(-c2ccccc2NC(=O)c2ccc(F)cc2)n1)NCc1ccco1
CC1(N2C(=O)C(=O)c3ccccc32)COc2ccccc2O1
O=C(Nc1ccc(OCC(F)(F)C(F)F)c(C(F)(F)F)c1)c1ccccc1O
CCCC(=O)Oc1ccc2c(C)cc(=O)oc2c1
CC1CCC2C(=O)N(c3cc(Cl)ccc3OC(=O)c3ccco3)C(=O)C2C1
CCC(C(=O)Nc1ccc(C(F)(F)F)cc1)c1ccccc1
CN1CCNCC1N
O=C1CCN(c2cccc(Cl)c2OC(=O)c2ccco2)C1=O
COc1cc2c(cc1OC)C(c1cc(Br)ccc1F)N(C(Cl)C=O)CC2
COC(=O)c1cc2sccc2n1CC(=O)Nc1ccc(OC)c(OC)c1OC
O=C(CSc1ccc([N+](=O)[O-])cn1)Nc1cnon1
COC(=O)c1scc(N)c1-c1ccccc1
NC(=O)c1c(-c2ccccc2)csc1NC(=O)Cc1csc(S(=O)(=O)N2CCOCC2)c1
Cc1ccc2cc1SC(=O)C(S(=O)(=O)CCC(=O)N1CCN(c3cccc(C)c3C)CC1)N2
O=C(CSc1cc([N+](=O)[O-])ccn1)Nc1cnon1
CC(=O)NC1COC(Br)CN1CCN1C(=O)Cc2ccccc21
CC1(N)C=CNC=N1
Cc1ccc(C(=O)CSc2nnc(CNc3ccc(C)c(C)c3)n2Cc2ccco2)cc1
Cc1ccc(C(=O)n2cnc3ccccc32)cc1C
COc1c(O)cccc1C=NNC(=O)C(=Cc1ccc2c(c1)OCO2)NC(=O)c1ccccc1
CC(C)(C)OC(=O)CNC(=O)c1ncc(C(=O)NC(c2ccccc2)c2ccccc2)[nH]1
CC(c1cc2ccccc2[nH]c1=O)N(CCc1ccccc1)Cc1nnnn1CC1CCCO1
O=C(CSc1ncccc1[N+](=O)[O-])Nc1cnon1
Cc1ccc(C2=NN(C(=O)CCl)C(c3ccco3)C2)o1
CCC1CCC(N2CCN(c3ccc([N+](=O)[O-])cc3)CC2)CC1
CC1N=CNC=C1N
CCCC(=O)Oc1ccc2c(C)cc(=O)oc2c1
COC1C(c2cccs2)=NN(C(Cl)C=O)C1(OC(F)F)c1ccccc1
Cc1ccc(OCC(=O)NN=Cc2cc([N+](=O)[O-])co2)cc1
Cc1ccc(N2CCN(C(=O)CCS(=O)(=O)c3cc4c(cc3C)SC(C)C(=O)N4)CC2)cc1
Cn1cc(C(=O)NC2Oc3ccccc3O2)c(Cl)n1
O=S(=O)(c1cccc(NC(=S)N2CCN(c3ccccc3)CC2)c1)C(F)F
O=C(NCCc1ccccc1)C(=O)NCC1OCCN1S(=O)(=O)c1ccc2c(c1)OC=CO2
Cc1cccc(C)c1N1CCN(C(=O)CCS(=O)(=O)c2cccc3c2NC(C)C(=O)S3)CC1
O=C(NN=Cc1cc2ccccc2cc1O)c1ccc(Br)cn1
O=[N+]([O-])C=Cc1cn(Cc2ccccc2)c2ccccc12
CNC(=O)N(O)C1N(N=Cc2cccs2)C(=S)SC1(C)C
CNCC1(C)SC(=S)N(N=Cc2cccs2)C1N(O)C=O
Cc1c(OC(=O)CNc2ccc3c(CCC(=O)O)c[nH]c3c2)ccc2c1oc(=O)c1ccccc12
Cc1cccc(NC(=O)COn2nnc3c(S(C)(=O)=O)cccc32)c1Br
COc1cc(C2CC(c3cccs3)=NN2C(=O)CCl)ccc1OC(F)F
COc1ccc(C(C(=O)NCc2ccco2)N(Cc2ccco2)C(=O)Cn2nnc3ccccc32)cc1
Cc1c(OCC(=O)NC(C(=O)O)C2(C)NC=C3C=CC=CC32)ccc2c(=O)oc3ccccc3c12
Cc1ccc(C(=O)n2cnc3ccccc32)cc1C
O=C(NN1C(=O)C(=Cc2cc(O)ccc2O)SC1=S)c1ccccc1
Nc1ccc(N(C=O)N(C(=O)CCl)c2ccccc2)cc1
CC(C)(C)OC(=O)CNC(=O)c1ncc(C(=O)NC(c2ccccc2)c2ccccc2)[nH]1
COC(=O)COc1cccc2c(=O)n(CC(=O)Nc3ccc(C)cc3)ccc12
Cc1ccc2cccc3c2c1N=C(N)N3
COCCNC(=O)C(c1ccc(OC)cc1)N(Cc1cccs1)C(=O)Cn1nnc2ccccc21
Cc1cc(C)c2c(c1)C(=O)CC(c1ccc(F)cc1)N2
COc1ccoc1C=C1C(=O)NC(=S)N(c2ccccc2C)C1=O
O=C(C=Cc1cccs1)Nc1cc(C(=O)O)sc1-c1ccccc1
COc1cccc(-c2n[nH]c(C(F)(F)F)c2-c2coc3ccccc23)c1O
Cc1ccc(-c2cc(NC(=O)CCl)n(-c3ccccc3)n2)cc1
COc1ccc(NC=C2CCc3ccccc3C2=O)cc1
Cc1ccc(C=O)c(NCCN2CCOCC2)c1C
CC(C)c1ccc(NC(=O)CS2(C)C=Cc3ncn(Cc4ccc(C(=O)O)cc4)c(=O)c32)cc1
CC1CC(N)(C(O)CN2CCCCCC2)Cc2c1[nH]c1ccccc21
Cc1cc(S(=O)(=O)N2CCN(C(=O)C34C=CC=CC3=CC(=O)NC4)CC2)c(C)c(C)c1C
Cc1ccc(C2CC(c3cccs3)=NN2C(=O)CCl)cc1
COc1ccc(C=CC(=O)c2cccc(Br)c2OC(=O)c2ccco2)cc1
Cc1ccoc1C1CC(c2ccc(N)o2)=NN1
Cc1ccc(C(=O)c2c3ccc(C(F)(F)F)cc3[n+]([O-])n2CCC(N)=O)cc1
CCN1N=C(c2ccccc2)N=CC12C=NC(=O)N(C)C2=O
CC(=O)Nc1c(OC(C)=O)cc(OC(C)=O)c2nonc12
CCOc1ccc(-c2c(C(O)(C(F)(F)F)C(F)(F)F)sc(N)c2C=O)cc1
COc1ccc(N(c2c(C)c3ccccc3[nH]c2=O)C(Cl)C=O)cc1
Cc1cc(Cl)c(OC(=O)c2ccco2)c(N2C(=O)C3CCCCC3C2=O)c1
Cc1cc2c(c(S(=O)(=O)CCC(=O)N3CCN(c4c(C)cccc4C)CC3)c1)SC(=O)CN2
COc1ccc(C=C2SC(=S)C(=O)N2CCC(=O)NNC(=O)c2ccc(OC)cc2)cc1
COCCOC(=O)C(C#N)=Cc1cn(Cc2ccccc2)nc1-c1cccnc1
N#Cc1ccc(NC(=O)C(OC(F)(F)Cl)Sc2nc(-c3ccccc3)cc(=O)[nH]2)cc1
CCOC(=O)c1c(NC(=O)CCl)sc(CN(C)C)c1-c1ccccc1.Cl
CC(C)CC(=O)Nc1cccc(Cc2c(O)ccc3ccccc23)c1Cl
Cc1cccc2c1SC(=O)C(S(=O)(=O)CCC(=O)N1CCN(c3c(C)cccc3C)CC1)N2
O=Cc1ccc2c(c1)OC(Nc1c3c(nn1-c1cccc(Cl)c1)CS(=O)(=O)C3)O2
O=C(c1ccco1)N(Cc1ccc([N+](=O)[O-])cc1)c1ccc(Br)cc1
NC(=O)CCn1c(C(=O)c2cccc([N+](=O)[O-])c2)c2ccccc2[n+]1[O-]
COC(=O)c1cccc(NC(=O)Cc2ccc([N+](=O)[O-])cc2)c1Cl
N#CC1Cc2scc(NC(=S)NC(=O)c3ccccc3)c2C1
O=C(Nc1cnc(-c2cccs2)s1)c1ccc(Cl)cc1
NC(=O)CCn1cc2ccc(C(=O)c3ccc(Cl)cc3)cc2[n+]1[O-]
COc1ccc(COc2ccc(OC)c(C3CN(C)OC3S(=O)(=O)c3ccccc3)c2)cc1
COc1cc(O)ccc1C(=O)Nn1cnc2c(-c3cccs3)csc2c1=O
COC(=O)c1ccc(N)cc1Nc1ccc(C=O)cc1N
CC1NCCCC1N
Cc1ccc2c(c1)c1c(n2C(=O)C2(N)CNc3c(C)cc(F)cc3C2)CCNC1
NS(=O)(=O)c1ccc(Nc2cc([N+](=O)[O-])cc3nonc23)cc1
O=S(=O)(c1cccc(NC(=S)N2CCN(c3ccccc3)CC2)c1)C(F)F
COc1ccc(-c2cc(N)n(S(=O)(=O)c3c(F)c(F)c(F)c(F)c3F)n2)cc1OC
CCOc1ccc(N)c(N)c1
COc1ccc(C2(c3cccs3)C=NN(C(=O)CCl)C2)cc1OC
COc1ccc(C(=O)NS(=O)(=O)c2ccc(C)cc2)c(Cc2cc(NC(=O)OC3CCCC3)cc3ccn(C)c23)c1
CC(C)CC(=O)NC(c1ccccc1Cl)c1c(O)ccc2ccccc12
Cc1nc(N2CCCCC2)c2cc(C(=O)Nc3cc(C)c4c(c3)OCC(C)O4)sc2n1
O=C(Cn1nnc2ccccc21)c1ccc(Br)cc1
NC(=NS(=O)(=O)c1cc(C(F)(F)F)cc(C(F)(F)F)c1)c1ccc(Cl)cc1
O=C(C=Cc1cccc([N+](=O)[O-])c1)NCc1cncc(Cl)c1
CN(Cc1ccc(F)cc1)S(=O)(=O)c1nnc(NC(=O)c2ccc(Br)cc2)s1
O=C(NCc1ccco1)C(c1ccco1)N(C(=O)Cn1nnc2ccccc21)c1ccc2c(c1)CCC2
NC(=NS(=O)(=O)c1cc(C(F)(F)F)cc(C(F)(F)F)c1)c1ccc(Cl)cc1
CC(=O)n1cc(N(C(=O)CCl)c2ccc(Cl)cc2)c2ccccc21
Cc1snc(S(=O)(=O)C(C#N)=NNc2cccc(C(F)(F)F)c2)c1C#N
COC(=O)C1(C)COc2ccccc2N1C(=O)C=Cc1ccccc1
COc1ccc(N2CCN(CC(O)COc3cccc4ccccc34)CC2)cc1
COc1ccccc1C=CC(=O)c1cc(Br)ccc1OC(=O)c1ccco1
COc1cccc(N2C(=O)C(=Cc3ccc(C)o3)C(=O)NC2=S)c1
COc1ccc(C(C(=O)NCC2CCCO2)N(C(=O)Cn2nnc3ccccc32)c2ccc(NC(C)=O)cc2)cc1OC
S=C(c1ccc(-c2ccccc2Cl)o1)N1CCCCC1
Cc1ccc(NC(=O)COn2nnc3cccc(S(C)(=O)=O)c32)c(Br)c1
COc1cc(N)c2ccc(C(C)C)c(C=NNC(=O)c3cn(-c4cnon4)nn3)c2c1
CCN(CC)C(=O)Cn1ccc2ccc(C=C3NC(=O)C(=O)C(=O)N3c3ccc(F)cc3)cc21
NC(=O)CCn1c(C(=O)c2cccc([N+](=O)[O-])c2)c2ccccc2[n+]1[O-]
COc1cc(OC)c(C(=O)Nc2ccc(N3CCN(C(=O)c4ccc(C)cc4)CC3)cc2)c(OC)c1
COc1ccc(N(Cc2cc3ccccc3[nH]c2=O)S(=O)(=O)c2ccc(OC)cc2)cc1
CC(=O)c1cn(C)c2cc(OC(=O)c3ccco3)ccc12
COc1ccc(C2CN(C(=O)CCl)N=C2c2cccs2)cc1OC(F)F
Cc1ccc(OC(C(=O)O)C(=O)Nc2cccc(C)c2NC(=O)C(C)Oc2ccccc2C)cc1
CCc1ccc(N(C)C(=O)c2noc(C)c2Oc2cccc(C(F)(F)F)c2)cc1
Cc1cccc(C(=O)NCCN2CCOCC2)c1C
COc1cc(O)cc(C=NNC(=O)C(=CC2Oc3ccccc3O2)NC(=O)c2ccccc2)c1
CCOC(=O)c1c(N)sc(C(O)(C(F)(F)F)C(F)(F)F)c1-c1ccccc1
COc1ccccc1N(C(=O)Cn1nnc2ccccc21)C(C(=O)NCc1occc1C)c1ccco1
NC(=O)n1c(N)nc2ccccc21
COc1ccc(COc2ccc(C3C(S(=O)(=O)c4ccccc4)CON3C)cc2OC)cc1
O=C(Nc1ccc2c(c1)OC=CO2)c1ncc(-c2ccccc2)o1
O=CCC(N1CCN(c2ccc(F)cc2)CC1)S(=O)(=O)c1ccccc1
Nc1c(C(O)(C(F)(F)F)C(F)(F)F)cc(C(O)(C(F)(F)F)C(F)(F)F)c2ccccc12
CCOC(=O)c1sc(NC(=O)CCl)c(CN(C)C)c1-c1ccccc1
CCCOC(=O)C1CC2OC1(C)C(C)C2C(=O)Nc1scc(-c2ccccc2)c1C(=O)O
CC(C)c1ccc(NC(=O)C[SH]2C(N)=Cc3nc(S)[nH]c(=O)c32)cc1
Cc1ccc2c(c1)oc(=O)c1cc(OCC(=O)NC(Cc3c[nH]c4ccccc34)C(=O)O)ccc12
Cc1ccc(NC(=O)CN(C)C(=O)c2cccnc2Nc2cccc(C(F)(F)F)c2)cc1
COc1ccc(N(C(=O)Cn2nnc3ccccc32)C(C(=O)NCc2ccco2)c2coc(C)c2)cc1
S=C(c1cc(-c2ccc(Cl)cc2)co1)N1CCCCC1
O=C(c1ccco1)N(Cc1ccc([N+](=O)[O-])cc1)c1ccc(Br)cc1
Cc1cc2c(NC(=O)Cc3ccc([N+](=O)[O-])cc3)cccc2oc1=O
O=C(Nc1ccc(C(F)(F)F)c(OCC(F)(F)C(F)F)c1)c1ccc(O)cc1
CCC(CC)n1c(=O)[nH]c(=O)c2[nH]c(CN3CCN(Cc4ccccc4)C(N)C3)nc21
COc1ccc(-c2cc(N)n(S(=O)(=O)c3c(F)c(F)c(F)c(F)c3F)n2)cc1OC
Cc1cn(C(C=O)=C2C(=O)NC(=O)N(c3ccccc3F)C2=O)c2cc(N3CCOCC3)ccc12
O=CC(CCNc1cccc(C(F)(F)F)c1)c1ccccc1
CCCn1nnc(NC(=O)COc2ccc(C3CCCCC3)cc2)n1
CCC(C)(C)NC(=O)C(c1ccc(O)cc1)N(C(=O)Cn1nnc2ccccc21)c1ccc(NC(C)=O)cc1
CC(C)(C)OC(=O)NCc1ccc(CNC(=O)c2ncc(C(=O)NC(Cc3ccccc3)C(=O)OCc3ccccc3)[nH]2)cc1
O=C(c1cncc(Br)c1)N1CCN(S(=O)(=O)c2ccccc2C(F)(F)F)CC1
Cc1cc(Cl)cc(NC(=O)Nc2ccccn2)c1
Cc1ccc(C(=O)NC(=C(Cl)Cl)S(=O)(=O)c2ccccc2)cc1
Cc1ccc(NC2=NN=CS2(C)CC(=O)Nc2cc(Cl)c(C(F)(F)F)cn2)cc1
Cc1ccc(C(=O)c2c3cccc(C(F)(F)F)c3[n+]([O-])n2CCC(N)=O)cc1
COC(=O)c1cc(-c2ccccc2)sc1N
CCN(c1ccc(OC)cc1)[SH]1C(NC(=O)COc2ccc(C)cc2)=NN=C1[SH](=O)=O
O=C(NN1C(=O)C(=Cc2ccccc2O)SC1=S)c1ccccc1O
C=C1Sc2c(ccc(-c3ccc(C)cc3)c2C2(C(=O)OCC)CCN(C=O)CC2)NC1=O
COc1cc(C=O)ccc1Cc1cn(C)c2cc(NS(=O)(=O)c3ccccc3C)c(NC(=O)OC3CCCC3)cc12
CC(=O)NNc1cccc(C2NC(C)=Nc3ccc(Br)cc32)c1
Cc1ccc(C(=O)c2c3ccccc3n(CCC(N)=O)[n+]2[O-])cc1
COc1ccc2c(c1)C(=O)C(=O)N2CC1COc2ccccc2O1
Cn1cnc2cc(OC(=O)c3ccccc3)ccc21
NC(=NS(=O)(=O)c1cc(C(F)(F)F)cc(C(F)(F)F)c1)c1ccc(Cl)cc1
COc1cccc(NC(=O)c2cc(OC)c3c(=O)n(-c4ccccc4OC)c(=S)[nH]c3c2)c1
NC(CNCCc1ccccc1)c1ccccc1
CC(C)Oc1ccc(C=NNC(=O)c2c(CN(C)c3ccccc3)nnn2-c2nonc2N)cc1
NNC(=O)CN1C(c2ccccc2)=Nc2cccc(Br)c2C1c1ccccc1
O=C1C(=O)N(CCCc2ccccc2)c2ccccc21
O=C(CSc1ncnc2scc(-c3ccccc3)c12)Nc1ccc(C(=O)O)cc1
COc1cc(NC(=O)c2nnc(Cl)cc2Cl)cc(OC)c1OC
O=C(CCl)N=c1sccn1Cc1ccccc1Cl
CC(=O)c1c(OC(=O)c2ccco2)c2ccccc2n1C
CNC(=O)OC(C)(C)Cc1nc(C(CC(C)C)(NC=O)C(=O)OC(C)(C)C)c(C(=O)NCc2ccccc2)[nH]1
COc1ccc(N(C2(C)C(=O)NCc3ccccc32)S(=O)(=O)c2ccc(OC)cc2)cc1
Cc1ccc(NC2Cc3ccccc3C(=O)C2=NS(=O)(=O)c2ccc(C(=O)O)cc2)cc1
COc1ccc(NC=C2CCc3ccccc3C2=O)cc1
Cc1cc(CN(CCc2ccccc2)Cc2nnnn2CC2CCCO2)c2ccc(=O)[nH]c2c1
Cc1cc(C)c2c(c1)C(c1ccc(F)cc1)CC(=O)N2
CCOC(=O)C1CCCCN1C(=O)c1cccc2c1SC(=O)C(=Cc1ccc(C)cc1)N2
Cc1cc(-c2cocn2)ccc1S(=O)(=O)N1CCN(c2ccccc2)CC1
COC(=O)c1ccc(NC(=O)c2ccc(NC(=O)c3ccco3)cc2)cc1
COC(=O)COc1cccc2c(=O)n(CC(=O)NCc3ccccc3)ccc12
CCOC(=O)c1ccc(N)cc1
O=C(C=Cc1cccs1)Nc1scc(-c2ccccc2)c1C(=O)O
Cc1nc(N2CCC(CNc3ccc4c(c3)OCCO4)CC2)c2c(C)c(C=O)sc2n1
COc1ccc(C(=O)Nn2cnc3scc(-c4cccs4)c3c2=O)c(O)c1
O=C(CCl)N=c1sccn1Cc1ccc(Cl)cc1
COc1ccc(NC=C2CCc3ccccc3C2=O)cc1
Cc1ccc(C(=O)NC(=C(Cl)Cl)S(=O)(=O)c2ccccc2)cc1
CCc1ccc(S(=O)(=O)N=C2C(=O)C(Nc3ccc(C(=O)O)cc3)=Cc3ccccc32)cc1
CC(C)C1NC(C)C2C(=O)C1CN(c1cccc(C=O)c1[N+](=O)[O-])C2N
CC1CCc2[nH]c3cc(NC4(C(C)O)CCCCCN4)ccc3c2C1
COC(=O)c1cccc2c(CCNC(=O)c3cc(=O)[nH]c4ccccc34)c[nH]c12
CCC12C(=O)N(c3ccc(F)cc3)C(=O)N1CC1C(=O)N(C3CCCCC3)C(=O)C12c1ccc(F)cc1
O=C(CSc1ncnc2csc(-c3ccccc3)c12)Nc1ccc(C(=O)O)cc1
O=C(Nc1c2c(nn1-c1cccc(Cl)c1)CS(=O)(=O)C2)c1ccc2c(c1)OCO2
O=C(NCc1ccco1)C(c1ccco1)N(C(=O)Cn1nnc2ccccc21)c1ccc2c(c1)CCC2
COc1ccc(C(N)C(=O)Sc2nc3scc(C)c3c(=O)[nH]2)cc1N
O=C(O)c1ccc(N2N=C(c3ccccc3)CC2c2ccccc2)cc1
CC(C)OCCCNC(=O)CCC1CCCN(c2ccc3nncn3n2)C1C
CC(=NN=C(N)SC1NC(=O)C(N)C1=O)c1cccs1
Cc1ccc(C2CC(c3cccs3)=NN2C(=O)CCl)cc1
O=C(CCl)N=c1sccn1Cc1ccc(Cl)cc1Cl
COc1cc(C(=O)Nn2cnc3c(-c4cccs4)csc3c2=O)ccc1O
CCC1CN(C2CCCC([N+](=O)[O-])C2)CCN1c1ccccc1
Cn1cnc2cc(OC(=O)c3ccccc3)ccc21
O=Cc1nc(Nc2ccc3c(c2)OCCO3)oc1-c1ccccc1
CC1NCCCC1N1CC=CC=N1
CCc1ccc(N(C(=O)c2ccco2)C(C(=O)NC2CCCC2)c2cccnc2)cc1
NC(=O)CCn1c(C(=O)c2ccc(Cl)cc2)c2ccccc2[n+]1[O-]
Cc1cccc(N2C(N)=C(C#N)C(C#N)(C#N)C2c2ccccc2)c1
CCCCOc1ccc(CONS(=O)(=O)c2ccc(NC(C)=O)cc2)cc1Cl
CC(C)Oc1ccc(NC(=O)CSCC(=O)Nc2ccc(C(F)(F)F)cc2)c(Cl)c1Cl
Cc1cc(C(=O)NC2CCC=C3C=NN(c4ccc(C(C)(C)C)cc4)C32)[nH]n1
O=C(COC(=O)CCc1c[nH]c2ccccc12)NC(c1ccccc1)c1ccccc1
Cc1ccc(C)c(C(=O)NCCN2CCOCC2)c1
NC(=O)CCn1c2c(c(C(=O)c3ccc(Cl)cc3)[n+]1[O-])C=CCC2
Cc1ccn(Cc2occ(C)c2C(Cl)C=O)c1
CCCc1nnn(-c2nonc2N)c1C(=O)NN=Cc1cc(OC)cc2ccccc12
COC(=O)CC(=CC(=O)N1CCOc2ccccc21)c1ccccc1
COc1ccc(OCCNC(=O)c2cccc3[nH]c(=O)ccc23)cc1
COc1cc(OC)c(C(=O)Nc2ccc(N3CCN(C(=O)c4ccc(C)cc4)CC3)cc2)cc1OC
COc1ccc(NS(=O)(=O)c2ccc3oc(Nc4ccc5c(c4)OCCO5)nc3c2)cc1
CCc1ccc(S(=O)(=O)N=C2Cc3ccccc3C(=O)C2Nc2ccc(C(=O)O)cc2)cc1
COc1ccc(N(C(=O)Cn2nnc3ccccc32)C(C(=O)NCc2ccco2)c2coc(C)c2)cc1
Cc1cccc(C(=O)Nc2nnc(S(=O)(=O)Nc3ccccc3C)s2)c1
C=S1CN(NC(=O)c2ccc(O)cc2)C(=O)C1=Cc1ccc(O)cc1
CCC1=NN=C(N[SH](=O)=O)[SH]1c1ccc(NC(=O)C=Cc2ccc(F)cc2)cc1
Cc1ccc(N(c2cc(C)ccc2C(=O)O)S(=O)(=O)c2ccc(Cl)cc2)cc1
O=C(Cc1cc(Cl)ccc1F)NCCCn1ccnc1
O=C1C(O)=C(c2ccc(F)c(-c3ccccc3)c2)C2(c3ccoc3)C=CNN12
Cc1cccc(NC(=O)COn2nnc3cc(S(C)(=O)=O)cc(Br)c32)c1
O=C(OCC(=O)N1c2ccccc2Sc2ccccc21)c1ccccn1
O=C(CCl)N(CCc1ccccc1)CCc1ccccc1
Cc1ccc(N(C(N)=S)C(Nc2cccc(C=O)c2C)C(Cl)(Cl)Cl)c(C)c1
O=C(Cn1nnc2ccccc21)c1ccc(Br)cc1
CC(=O)Nc1c(OC(C)=O)c(OC(C)=O)cc2nonc12
Cc1ccc(C(=O)CSc2nnc(CNc3ccc(C)cc3C)n2Cc2ccco2)cc1
C=S1C(N(O)C(=O)NCCCC)N(N=Cc2ccc(N(C)C)cc2)CC1(C)C
CN1CCN(C(=O)CNc2cccc([N+](=O)[O-])c2)CC1
CCCOC(=O)c1sc(-c2cccc(C)c2C)cc1NC(=O)C12CCC(C(=O)O)(CC1)O2
CNC(=O)N(O)c1ccc(C=NN2C(=S)SCC2(C)C)s1
COc1ccc2c(c1)C(=O)C(=O)N2CC1COc2ccccc2O1
Cc1ccc2c3c([nH]c2c1)CCCC3(N)C(O)CN1CCCCCC1
O=C(CSc1ncccc1[N+](=O)[O-])Nc1cnon1
O=C(O)c1cc(Cl)cc(-c2coc(C=NNC(=O)C(O)(c3ccccc3)c3ccccc3)c2)c1
Cc1ccc2c3c([nH]c2c1)CCC(N)(C(O)CN1CCCCCC1)C3
CC(=O)NC(CN1C(=O)Cc2ccccc21)N1CCOC(C)(C)C1
CC(=O)NC1C(=O)N(CCN2CCOCC2)c2ccc(Br)cc21.Cl
CCCc1c(C(=O)NN=CC23C=CC=CC2C=CC(OC)=C3)nnn1-c1nonc1N
COc1cc(Nc2ccc(F)cc2)cc(CC=O)c1N(C(=O)Cn1nnc2ccccc21)C1CC1
O=C(Cn1nnc(-c2ccc(NC(=O)c3ccc(F)cc3)cc2)n1)NCc1ccco1
COc1ccc(-c2sc3ncn(NC=O)c(=O)c3c2-c2cccs2)c(O)c1
COc1cc(Cl)c(C=O)cc1NCC(=O)N(c1ccccc1OC)S(=O)(=O)c1ccccc1
CC(C)Oc1ccccc1C=NNC(=O)c1nnn(-c2cnon2)c1CNc1cc(N)ccc1N
CC(=O)N(C)c1ccc(NS(=O)(=O)c2cc(Cl)ccc2Cl)cc1
O=C(c1ccco1)N(Cc1ccc([N+](=O)[O-])cc1)c1ccc(Br)cc1
Nc1nc(-c2sccc2N)cs1
CC(=O)Nc1ccc(F)c2c1C(N)(CN1CCOCC1)C(=O)N2
C=C1Oc2c(ccc(OC3(C)CN(C=O)Cc4cccc(C(=O)O)c43)c2-c2ccc(OC)c(OC)c2OC)C1=O
COc1ccc(N(C(=O)Cn2nnc3ccccc32)C2(C(=O)NC3CCCC3)CCCCC2)cc1
CC(=O)n1cc(N(C(=O)CCl)c2ccc(Cl)cc2)c2ccccc21
COc1ccc(C(=O)Oc2ccccn2)cc1
CCn1c(COc2ccccc2)nnc1SCC(=O)C(C)(C)C
CC(=O)c1c(Oc2ccc(C=O)o2)c2ccccc2n1C
NC(=O)CCn1c2c(c(C(=O)c3ccc(Cl)cc3)[n+]1[O-])CCC=C2
Cc1noc(C)c1NS(=O)(=O)c1ccc(NC(=O)c2oc(C)c3ccc(Cl)cc23)cc1
O=C1NC(c2ccc(O)cc2)c2c(-c3ccc(F)cc3)nn(Cc3ccco3)c21
Cc1c(F)c(F)c(F)c2c(S(=O)(=O)Nc3ccc(C(F)(F)F)cc3)c(F)oc12
CSc1ccc(COC(=O)Nc2ncns2)cc1Cl
CN(C)c1nc(N)nc(-c2nc3ccccc3s2)n1
NC(=O)CCn1c(C(=O)c2ccc(Cl)cc2)c2ccccc2[n+]1[O-]
COc1cc(Cl)c(C=O)c(N)c1N
O=C(NCc1ccco1)C(c1ccco1)N(Cc1cccs1)C(=O)Cn1nnc2ccccc21
CC(C)c1ccc(C(=O)N2CC3C(=O)C([N+](=O)[O-])(C2)CN(C(=O)c2cccc([N+](=O)[O-])c2)C3C(C)C)cc1
COc1cccc(N2C(=O)C(=Cc3ccc(C)o3)C(=O)NC2=S)c1
Cc1cccc(C)c1Nc1nc(N2CCOCC2)c(N)c([N+](=O)[O-])n1
O=C(CCl)N1N=C(c2cccs2)CC1c1ccco1
[NH3+]c1c[nH+]c2c(Br)cc([O-])cc2c1
Cc1ccc(S(=O)(=O)Nc2ccc(-c3ccc(NS(=O)(=O)c4ccc(C)cc4)cc3)cc2)cc1
Cc1ccc(-n2nc(C)c3cc(C(=O)O)nc(-c4cccs4)c32)cc1
Nc1c(C(O)(C(F)(F)F)C(F)(F)F)cc(C(O)(C(F)(F)F)C(F)(F)F)c2ccccc12
COc1cccc(C=NNC(=O)c2nnn(-c3nonc3N)c2CN(C)c2ccccc2)c1
O=C(NCCc1ccccc1)C(=O)NCC1OCCN1S(=O)(=O)c1ccc2c(c1)OCCO2
CCN(CC)c1cccc(O)c1C(=O)NN=Cc1nnn(-c2nonc2N)c1C(C)C
CC1(N)NC=NC2C1OC(N)(c1ccc(C(N)=O)c3c(Br)cccc13)CN2N
Cc1cc(C)cc(Nc2nc(N3CCOCC3)c(N)c([N+](=O)[O-])n2)c1
Cc1nc(-c2ccc(S(=O)(=O)N3CCN(c4ccccc4)CC3)cc2)co1
Cc1ccc(C(=O)NC(=C(Cl)Cl)S(=O)(=O)c2ccccc2)cc1
Cc1ccc(C=CC(=O)c2cccc(OC(=O)c3ccco3)c2Br)cc1
CNC(=O)CN(c1cccc(Cl)c1)S(=O)(=O)c1ccccc1Cl
Cc1cccc(-n2nc(C)c3c(C(=O)O)cc(-c4cccs4)nc32)c1
COCCNCOc1cc(CC=O)cc(N(c2ccc(C)s2)c2cccc3c2nnn3CC=O)c1
O=CC(=C1C(=O)NC(=O)N(c2ccccc2F)C1=O)n1cc(CN2CCOCC2)c2ccccc21
CC1CC(N2CCN(C=O)CC2CCl)c2c(sc3ncncc23)C1(C)C
CCc1c(OC(=O)c2ccco2)ccc2ccc(=O)oc12
CN(C)c1cccc2sc(-c3ncnc(N)n3)nc12
COc1ccsc1C1=NN(C(Cl)C=O)C(OC(F)F)(c2ccccc2)C1
CC(C)c1ccc(N(C(=O)c2ccco2)C(C(=O)NC2CCCC2)c2ccccn2)cc1
Cc1cc(C)n(Cc2ccco2)c1C(=O)CCl
Cc1ccc2ncnc(Nc3cccc(O)c3)c2c1
COc1ccc(C=CC(=O)c2cccc(OC(=O)c3ccco3)c2Br)cc1
C=C1Sc2c(ccc(-c3ccc(C)cc3)c2C2(C(=O)OCC)CCN(C=O)CC2)NC1=O
CCOc1ccc(N(Cc2ccc(C)c3ccc(=O)[nH]c23)S(=O)(=O)c2ccccc2)cc1
COc1ccc(C=NNC(=O)c2c(CN(C)c3ccccc3)nnn2-c2nonc2N)cc1
COc1ccc(C(=O)Nn2cnc3scc(-c4cccs4)c3c2=O)c(O)c1
NNC(=O)CN1C(c2ccccc2)=Nc2ccc(Br)cc2C1c1ccccc1
CC1(C)C(=O)c2cc(N)ccc2N1CN
N#CC1CCc2sc(NC(=S)NC(=O)c3ccccc3)cc21
COc1ccc(N2CCN(C(=O)C3C(=O)NCc4ccccc43)CC2)cc1
O=C(NCC(O)Oc1ccccc1O)c1cc(=O)[nH]c2ccccc12
O=C(CN1C(=O)C(=O)SC1=Cc1cccs1)Nc1cc(C(=O)O)ccc1O
COc1ccc(C(=O)Oc2ccccn2)cc1
Cc1ccc(O)c(Nc2ncnc3ccccc23)c1.Cl
CCOc1ccc2c(c1)N(CC1COc3ccccc3O1)C(=O)C2=O
O=C(O)c1cc(NN=C2c3ccccc3-c3ccccc32)ccc1Cl
O=C(NCc1ccco1)C(c1ccco1)N(Cc1cccs1)C(=O)Cn1nnc2ccccc21
Cc1noc(NS(=O)(=O)c2ccc(NC(=O)c3ccc(C)c4cc(Cl)oc34)cc2)c1C
COc1ccc(CC(=O)NC(C)c2nnc(SCCOc3ccc(OC)cc3)n2C)cc1
NC1CNCC(N)N1
Cc1c(OCC(=O)NC(Cc2c[nH]c3ccccc23)C(=O)O)ccc2c1oc(=O)c1ccccc12
O=C(Cn1nnc2ccccc21)c1ccc(Cl)cc1
COc1ccccc1OCCNC(=O)c1cc(=O)[nH]c2ccccc12
CSc1ccccc1Oc1c(C(=O)N(C)c2nccnc2C)noc1C
[NH3+]c1cc(Br)[nH+]c2cccc([O-])c12
COc1cc(OC)c(C=C2C(=O)Oc3cc(OCC(=O)N4Cc5ccccc5CC4C(=O)O)ccc32)c(OC)c1
Nc1cccnc1N
Cc1ccc(C(=O)n2cnc3ccccc32)cc1C
O=C(Nc1nc(-c2cccs2)cs1)c1ccccc1Cl
COc1cc(OC)c(OC)cc1NC(=O)C1(c2ccc(Br)cc2)C=NOC1
Cc1nc(-c2ccc(S(=O)(=O)N3CCN(c4ccccc4)CC3)cc2)co1
O=C1C(=O)N(CC2COc3ccccc3O2)c2ccccc21
COc1ccc(C=C2SC(=S)N(CCC(=O)NNC(=O)c3ccc(OC)cc3)C2=O)cc1
Cc1cccc(S(=O)(=O)N2CCN(C(=O)c3ccc(N4CCCC4)c([N+](=O)[O-])c3)CC2)c1C
Cc1ccc(Nc2cc(Cl)c(=O)n(C34CC5CC(C3)C(CC(=O)O)C(C5)C4)n2)cc1
CC(C)NC(=O)CN1CCN(c2ncccn2)CC1
O=C(Cn1nnc(-c2ccccc2NC(=O)c2ccccc2F)n1)NCc1ccco1
CCCc1c(C(=O)NN=Cc2c(OC)ccc3ccccc23)nnn1-c1nonc1N
COC(=O)c1cc2c(ccn2CC(=O)Nc2c(OC)ccc(OC)c2OC)s1
CCOC(=O)c1ccc(NC(=O)C2(N)NC(=O)C(=O)SC2(CC)CC)cc1
Cc1ccc(NC(=O)Nc2ccccn2)c(Cl)c1
Oc1cccnc1O
O=S(=O)(c1cccc(NC(=S)N2CCN(c3ccccc3)CC2)c1)C(F)F
Cc1ccc2[nH]c3c(c2c1)CN(C(=O)C1(N)Cc2cc(F)ccc2NC1C)CC3
COc1ccc(C=C(C#N)C23C=CC=CC2=CNC3)cc1
COc1cccc(Cc2[nH]c(N)c3ccc(NC(=O)OC4CCCC4)cc23)c1C(=O)NS(=O)(=O)c1ccc(C)cc1
Cc1snc(S(=O)(=O)C(C#N)=NNc2cccc(C(F)(F)F)c2)c1C#N
CCOC(=O)c1nc2oc(N)cc2c2c1C(CC(C)C)CCC2
COc1ccc(OCCNC(=O)c2ccc3ccc(=O)[nH]c3c2)cc1
O=C(Cn1nnc(-c2cccc(F)c2NC(=O)c2ccccc2)n1)NCc1ccco1
Cc1ccc(OC(=O)c2ccco2)c2ccc(=O)oc12
O=C(NC(=S)Nc1ccc(NC(=O)c2ccc(Cl)cc2)c(Cl)c1)c1ccccc1
CC(N)(C(N)=O)N1CCOC2(Br)C3=C(C=CC12)CN(N)C(c1ccccc1)=N3
Cc1cccc(Cl)c1OC(C)C(=O)Nc1ccc(S(=O)(=O)NC2CN=c3ccccc3=N2)cc1
Cc1cc(C2CN(C(=O)CCl)N=C2c2cccs2)co1
O=[N+]([O-])C=CC1CN(Cc2ccccc2)c2ccccc21
CCOC(=O)c1cc(-c2cc(CN(C)C)ccc2NC(=O)CCl)cs1
O=C1C(=O)N(CC2COc3ccccc3O2)c2ccccc21
Cc1ccc(C(=O)c2c3ccc([N+](=O)[O-])cc3[n+]([O-])n2CCC(N)=O)cc1
CC(=O)c1ccc2[nH]c(N)cc2c1OC(=O)c1ccco1
CC(=O)N(C)c1ccc(NS(=O)(=O)c2c(Cl)cccc2Cl)cc1
Nc1nc(-c2sccc2N)cs1
CCC(C)(C)NC(=O)C(c1ccc(O)cc1)N(C(=O)Cn1nnc2ccccc21)c1ccc(NC(C)=O)cc1
CN(C)c1cccc2sc(-c3ncnc(N)n3)nc12
COC(=O)c1cccc(Cl)c1NC(=O)CN(c1ccc(OC)cc1)S(=O)(=O)c1ccccc1
CCCCOc1ccc(C(=O)Oc2ccccn2)cc1
Nc1ncc(Br)cc1S(=O)(=O)Nc1cc(C(F)(F)F)cc(C(F)(F)F)c1
Cc1ccc(Nc2nn(C34CC5CC(C3)C(CC(=O)O)C(C5)C4)c(=O)cc2Cl)cc1
CCC(C(=O)Nc1ccc(C(F)(F)F)cc1)c1ccccc1
Cc1ccc(Br)c(NC(=O)COn2nnc3cc(S(C)(=O)=O)ccc32)c1Br
CCCCCn1c(CN2CCN(Cc3ccccc3)CC2)nc2c1c(=O)[nH]c(=O)n2C
CC(C)CS(=O)(=O)C1=NSC2=NC(=O)C(=Cc3ccc(OC(=O)c4ccco4)cc3)C(=N)N21
Cc1ccccc1Nc1nnc(SCC(=O)Nc2ncc(C(F)(F)F)cc2Cl)s1
CC(C)CS(=O)(=O)C1=NSC2=NC(=O)C(=Cc3ccc(OC(=O)c4ccco4)cc3)C(=N)N21
CCC(C)c1ccc(N(C(=O)c2ccco2)C(C(=O)NC2CCCC2)c2cccnc2)cc1
CC(C)c1ccc(NC(=O)CSc2nc3ccsc3c(=O)n2Cc2ccc(C(=O)O)cc2)cc1
NNC(=O)CN1C=Nc2c(cc(Br)c(-c3ccccc3)c2-c2ccccc2)C1
CCOC(=O)c1c(C)cc2c(c(O)cn2S(=O)(=O)c2ccc(C)cc2)c1C(=O)O
CC1(C)Cc2c(sc3ncncc23)C(C)(N2CCN(C=O)CC2CCl)C1
O=C(O)C1(c2ccc(S(=O)(=O)Nc3ccccc3)cc2)CCCCC1
Cc1c(OCC(=O)NC(Cc2c[nH]c3ccccc23)C(=O)O)ccc2c1oc(=O)c1ccccc12
O=S(=O)(Nc1ccc(F)c(F)c1)c1cccc2nonc12
COc1ccc(N(C(=O)Cn2nnc3ccccc32)C(C(=O)NCc2ccco2)c2coc(C)c2)cc1
O=c1[nH]c(C2CCN(S(=O)(=O)c3ccccc3F)CC2)nc2c1nnn2Cc1ccc(OC(F)(F)F)cc1
COc1ccc(C(=O)Nc2cccc3scnc23)cc1
COc1ccc(NC(=O)CC2NC(N)CNC2=O)cc1
COc1ccc(Nc2nc3ccccc3s2)cc1C=O
Cc1cc(Cl)ccc1OC(C)C(=O)Nc1ccc(S(=O)(=O)Nc2cnc3ccccc3n2)cc1
Cc1ccc(Cl)c(C(=O)NN=Cc2cc(Cl)ccc2NC(=O)C(C)C)c1
COc1ccc(N(Cc2cc3ccccc3[nH]c2=O)C(=O)CCl)cc1
COc1cc(NS(=O)(=O)c2ccc(N(C(N)=S)c3cc(C=O)ccc3F)cc2)nc(OC)n1
COc1ccc(COc2ccc(C3C(S(=O)(=O)c4ccccc4)CON3C)cc2OC)cc1
O=C(O)c1ccc(NS(=O)(=O)c2ccc(C3CCCCC3)cc2)cc1
Cc1ccc(C(=O)c2c3ccc([N+](=O)[O-])cc3[n+]([O-])n2CCC(N)=O)cc1
Cc1cc2c(=O)oc3ccccc3c2cc1OCC(=O)NC(CC1NC=C2C=CC=CC21)C(=O)O
CC(=O)COc1ccc(N)cc1
CC(C)CC(=O)Nc1cc(Cc2ccccc2Cl)c2cccc(O)c2c1
Nc1ccc(C2=NNC(c3ccco3)C2)s1
CCOc1ccc(N(Cc2cc3ccc(C)cc3[nH]c2=O)S(=O)(=O)c2ccccc2)cc1
CCOc1ccc(NC(=O)CSc2nc(NS(=O)(=O)c3ccc(C)cc3)cc(=O)[nH]2)cc1
CCC12C(=O)N(c3cccc(F)c3)C(=O)N1C(c1ccc(F)cc1)C1C(=O)N(C3CCCCC3)C(=O)C12
COc1ccc(N(c2cccc3c(C)cc(=O)[nH]c23)C(Cl)C=O)cc1
Cc1noc(C)c1NS(=O)(=O)c1ccc(NC(=O)Nc2cccc(Cl)c2Cl)cc1
O=C(Cn1nnc2ccccc21)c1ccc(Br)cc1
FC(F)(F)c1cccc(NC(=S)NNC(=S)NCc2ccccc2)c1
CC1(N)CN(C=O)CCN1
COC(=O)COc1cccc2c(=O)n(CC(=O)NCc3ccccc3)ccc12
O=C(COc1ccc(S(=O)(=O)N2CCCCC2)cc1)Nc1cccc(F)c1
COc1cc(NS(=O)(=O)c2ccc(NC(=S)NC(=O)c3ccc(F)cc3)cc2)nc(OC)n1
COc1ccccc1N(C(=O)Cn1nnc2ccccc21)C(C(=O)NCc1ccco1)c1ccc(C)o1
NC1(c2cccs2)CC(=O)N(C2CNCCN2CC=Cc2ccccc2)C1=O
CC(Cn1nnc([N+](=O)[O-])n1)=NNC(=O)c1ccc(Cl)c(Cl)c1
NC(=O)n1nc2c(c1N)CS(=O)(=O)C2
CC(=O)c1ccc(-c2ccccc2)n1C1CCCN1
CCOC(=O)c1c(C)n(S(=O)(=O)c2ccc(C)cc2)c2ccc(O)c(C(=O)O)c12
COc1ccc(C(=O)NN=CC(=CC2Oc3ccccc3O2)NC(=O)c2ccccc2)c(O)c1
CC(C)(C)C1CCc2onc(C(=O)Nc3cccnc3)c2C1
O=C(NC(=S)Nc1ccc(NC(=O)c2ccc(Cl)cc2)cc1)c1ccc(Cl)cc1
NC1(N)CNCCN1
COc1ccc(OCCNC(=O)C2C(=O)NCc3ccccc32)cc1
FC(F)(F)c1ccccc1NC(=S)NNC(=S)NCc1ccccc1
CS(=O)(=O)N(Cc1ccc(C(=O)Nc2ccc(Sc3ccccc3)cc2)cc1)c1ccccc1
Cc1ccc(C2C=NN(C(=O)CCl)C2c2cccs2)cc1
Cc1ccc2c(c1)C(N)(C(=O)n1c3c(c4ccccc41)CNC(C)C3)CC(F)N2
Cc1ccc(C(=O)NC(NC(=S)Nc2cc(C)ccc2C)C(Cl)(Cl)Cl)cc1
CC(C)(C)c1ccc(NC(=O)CSC2NC=NN2)cc1
CCOC(=O)c1cccc2c3c(c4ccoc4c12)C(C)N(Cc1ccccn1)CO3
COc1c(CC=O)cc(NCC2CCCO2)cc1OCN(c1ccc(NC(C)=O)cc1)c1cccc2c1nnn2CC=O
CCC(C)CNc1ccn(C)c1CC(=O)N(C(=O)Cn1nnc2ccccc21)c1ccc(NC(C)=O)cc1
Nc1coc(=O)c2ccc(Cl)c(O)c12
CC(C)(C)OC(=O)C(c1ccccc1)C(NC(=O)c1nc[nH]c1C(=O)NCCc1ccccc1)C(=O)OCc1ccccc1
Cc1noc(NS(=O)(=O)c2ccc(N)c(N)c2)c1C
Cc1cccc(N2C(N)=C(C#N)C(C#N)(C#N)C2c2ccccc2)c1
CC(=O)Nc1c(OC(C)=O)c(OC(C)=O)cc2nonc12
O=C(O)c1cccc(NS(=O)(=O)c2ccc(C3CCCCC3)cc2)c1
O=C(Cn1nnc2ccccc21)c1ccc(Br)cc1
O=C(NC1COc2ccccc2O1)c1ncc(-c2ccccc2)o1
O=C(Nc1cnon1)C(Sc1ccccn1)[N+](=O)[O-]
O=c1[nH]c(C2CCN(S(=O)(=O)c3ccccc3F)CC2)nc2c1nnn2Cc1ccc(OC(F)(F)F)cc1
CN(Cc1ccc(F)cc1)S(=O)(=O)c1nnc(NC(=O)c2ccc(Br)cc2)s1
COc1ccc(C(CCN(Cc2ccc(OC)cc2OC)C(=O)CCl)c2ccccc2)cc1
CCc1ccc2c(c1)C(=O)C(N)(CN1CCOCC1)N2CN
COc1cc(NC(C)=O)c(OC)c(C(C(=O)NCC2CCCO2)N(C(=O)Cn2nnc3ccccc32)c2ccccc2)c1
O=C(CSc1ccc(F)cc1)Nc1cccc2c1C(=O)NC2=O
Cc1ccc(Nc2nn(C34CC5CC(C3)C(CC(=O)O)C(C5)C4)c(=O)cc2Cl)cc1
Cc1ccc(Nc2cc(Cl)c(=O)n(C34CC5CC(C3)C(CC(=O)O)C(C5)C4)n2)cc1
Cc1ccc([N+](=O)[O-])c(N(c2ccc(Br)cc2)c2ccc(C=O)o2)c1
COCCNC(=O)C(c1ccc(OC)cc1)N(Cc1cccs1)C(=O)Cn1nnc2ccccc21
O=C(NCc1ccco1)C(c1ccco1)N(CCc1ccccc1)C(=O)Cn1nnc2ccccc21
CC(C)(C)OC(=O)CNC(=O)c1ncc(C(=O)NC(c2ccccc2)c2ccccc2)[nH]1
CC(=O)c1[nH]c2ccc(N)cc2c1OC(=O)c1ccco1
Cc1cc(C)cc(Nc2nc(N)cc(N3CCOC([N+](=O)[O-])C3)n2)c1
COc1cc(OC)c(C2=Nc3ccc(Br)cc3C(c3cccc(NNC(C)=O)c3)N2)cc1OC
Oc1ccc(Cl)cc1Cc1cc(Cl)ccc1O
O=C(CCl)N=c1sccn1Cc1ccccc1Cl
O=C(Oc1ccc2ccc(=O)oc2c1)c1cccs1
Cc1ccc(C(=O)c2c3ccc(C(F)(F)F)cc3[n+]([O-])n2CCC(N)=O)cc1
COc1ccc(C(C(=O)NCC2CCCO2)N(C(=O)Cn2nnc3ccccc32)c2ccc(NC(C)=O)cc2)cc1
Cc1ccc(N(c2cc(C)ccc2C(=O)O)S(=O)(=O)c2ccc(Cl)cc2)cc1
O=C(NCc1ccco1)C(c1ccco1)N(C(=O)Cn1nnc2ccccc21)c1ccc2c(c1)C=CC2
Cc1ccc(-n2c(Cc3cc(N)c[nH]3)nnc2SCC(=O)NC2Oc3ccccc3O2)cc1
COc1ccc(N2C(=O)C(=Cc3coc(C)c3)C(=O)NC2=S)cc1
COc1ccc2[nH]c(=O)cc(C(=O)NCCOc3ccccc3)c2c1
O=C(NN1C(=O)C(=Cc2cccc(O)c2O)SC1=S)c1ccccc1
C=C(C)COc1ccc(C)c(-c2n[nH]cc2-c2ccccc2)c1O
CCOc1ccc(NC(=O)CSc2nc(NS(=O)(=O)c3ccc(C)cc3)cc(=O)[nH]2)cc1
Cc1noc(NS(=O)(=O)c2ccc(N)c(N)c2)c1C
O=CN=c1sc(CCl)cn1Cc1ccc(Cl)cc1
O=c1[nH]c(=O)n(-c2ccccc2F)c(O)c1C=C1C=Nc2ccccc21
CC1N2C(=O)N(c3ccc(Br)cc3)C(=O)C2(N)C2C(=O)NC(=O)C12c1ccc(Cl)cc1
CC(=NN=CSC1CC(=O)N(c2ccccc2)C1=O)c1cc(Cl)c(N)s1
COc1ccc(S(=O)(=O)N2CCN(C(N)=O)C(N)C2)cc1
COc1ccc(N(C(=O)CCl)C(C(=O)NC2CCCCC2)c2ccccn2)cc1
COc1ccc(C=C(C#N)c2c[nH]c3ccccc23)cc1
O=C(CSc1ncccc1[N+](=O)[O-])Nc1cnon1
O=C(O)c1ccc(NN=C2c3ccccc3-c3ccccc32)cc1Cl
C=C1Sc2c(ccc(-c3ccc(C)cc3)c2C2(C(=O)OCC)CCN(C=O)CC2)NC1=O
CN1C(=O)N=CC2(C1=O)C(c1ccc(Cl)cc1)=NC=NN2C
COCCOC(=O)C(C#N)=Cc1cc(-c2ccccn2)n(Cc2ccccc2)n1
CCOc1ccc2c(c1)N(CC1COc3ccccc3O1)C(=O)C2=O
O=C(Cc1cc(F)cc(Cl)c1)NCCCn1ccnc1
COc1c(SC)cccc1C(=O)n1cnc2cc3c(cc21)OCCO3
CCOc1cccc2c1C(=O)C(=O)N2CC1COc2ccccc2O1
CC1(C)COCc2c1sc1nc(C34C=CC=CC3=COC4)n(N)c(=O)c21
CCOc1ccc(N(Cc2cc(=O)[nH]c3c(C)cccc23)S(=O)(=O)c2ccccc2)cc1
CC1NCSN1
CCCC(=O)Oc1ccc2c(C)cc(=O)oc2c1
COc1ccc(NC(=O)N2CCN(S(=O)(=O)c3ccc(OC)cc3)CC2)cc1
CCc1nnc(NS(=O)(=O)c2ccc(NC(=O)C=Cc3ccc(F)cc3)cc2)s1
CC(C)(C)OC(=O)C(Cc1ccccc1)NC(=O)c1ncc(C(=O)NC(Cc2ccccc2)C(=O)OCc2ccccc2)[nH]1
NC(=S)N(Cc1ccccc1)NC(=S)Nc1ccc(C(F)(F)F)cc1
CCOC(=O)C1NCCCC1N
COC(=O)c1ccc(NC(=O)C2COc3ccccc3OC2)cc1
CSc1nsc(NC(=O)OCc2ccc(Cl)cc2)n1
CC(C)(C)c1ccc2ncc(NS(=O)(=O)c3ccc(NC(=O)c4ccccc4)cc3)nc2c1
COc1cccc(C=NNC(=S)Nc2cccnc2)c1
O=C(c1cnc2sccn12)N1CCN(c2ccc(Cl)cc2)C(Cl)C1
Cc1cccc2c1C(=NS(=O)(=O)c1ccccc1)C=C(Nc1cccc(C(=O)O)c1)C2=O
CCC(=O)Nc1ccccc1C(=O)c1[nH][n+]([O-])c2c(Cl)cccc12
CCC(=O)Nc1cccc(C(=O)c2[nH][n+]([O-])c3c(C(F)(F)F)c(C)ccc23)c1
CC12C(=O)N(C3CCC(F)CC3)C(=O)C1C1C(=O)N(c3ccccc3)C(=O)N1C2(F)c1ccccc1
O=C(Nc1cnon1)C(Sc1ccccn1)[N+](=O)[O-]
COc1ccc(NS(=O)(=O)c2ccc3oc(Nc4ccc5c(c4)OCCO5)nc3c2)cc1
Cc1ccc(Nc2cc(C=O)ccc2S(=O)(=O)Nc2cccc(C(F)(F)F)c2)cc1
O=[N+]([O-])c1ccccc1C=CC=Nn1c(-c2ccco2)n[nH]c1=S
COC(=O)c1ccccc1NC(=O)c1ccc2c(c1)OCCCO2
COc1ccc(NC(=O)CC2NCCN(C(=O)Nc3ccc(C(F)(F)F)cc3)C2=O)cc1
Cc1ccc(C(=O)Oc2ccc3c(c2)ncn3C)cc1
CC(C)(C)C(Sc1n[nH]c(=O)n1-c1cccnc1)C(=O)Nc1ccccc1
O=C(O)c1ccc(CN(Cc2ccccc2)S(=O)(=O)c2ccc(Cl)cc2)cc1
O=C(CCl)N=c1sccn1Cc1ccc(Cl)cc1
COc1cccc(C=NNC(=S)Nc2cccnc2)c1
Cc1ccc(OCC(=O)NN=Cc2occc2[N+](=O)[O-])cc1
NC1CNCC(N)N1
Cc1ccc(S(=O)(=O)N=C2C=C(Nc3ccc(C(=O)O)cc3)C(=O)c3ccccc32)cc1
CC(C)c1ccc(N(C(=O)c2csnn2)C(C(=O)NC2CCCC2)c2cccnc2)cc1
O=C(O)C(=Cc1cccs1)C(=O)Nc1cc(-c2ccccc2)cs1
CN(CCc1ccccc1)C(=O)c1cc(COc2ccc(C(F)(F)F)cc2)on1
CSC(OC(=O)Nc1ncns1)c1ccc(Cl)cc1
O=C(O)c1ccccc1NS(=O)(=O)c1ccc(NNC(=S)Nc2ccc(OC(F)F)cc2)c([N+](=O)[O-])c1
Nc1ncc(Br)cc1S(=O)(=O)Nc1cc(C(F)(F)F)cc(C(F)(F)F)c1
COc1cc(OC)c(OC)cc1C=C1Oc2cc(OC(=O)CN3Cc4ccccc4C(C(=O)O)C3)ccc2C1=O
COC(=O)c1cc2c(ccn2CC(=O)Nc2c(OC)ccc(OC)c2OC)s1
CN1CCN(CC(=O)Nc2ccc([N+](=O)[O-])cc2)CC1
Cc1ccc(C(=O)c2c3ccccc3[n+]([O-])n2CCC(N)=O)cc1
CC(=NN=C(N)SC1CC(=O)C(=O)N1c1ccc(Cl)cc1)c1cccs1
CCC(C)(C)NC(=O)C(c1ccc(O)cc1)N(C(=O)Cn1nnc2ccccc21)c1ccc(NC(C)=O)cc1
CN1CCN(CC(=O)Nc2ccc([N+](=O)[O-])cc2)CC1
COC(=O)c1scc(N)c1-c1ccccc1
CCCCCn1c(CN2CCN(Cc3ccccc3)CC2)nc2c1c(=O)[nH]c(=O)n2C
COc1ccc(C(=O)Oc2ccccn2)cc1
CC(C)c1ccc(N(C(=O)c2cnns2)C(C(=O)NC2CCCC2)c2ccccn2)cc1
O=C1C(=O)N(CCCc2ccccc2)c2ccccc21
COC(=O)c1cc2sccc2n1CC(=O)Nc1ccc(OC)c(OC)c1OC
O=C(Nc1ccc2c(c1)OCCO2)c1ncoc1-c1ccccc1
Cc1cc(Cl)ccc1C(=NNC(=O)c1cccc(Cl)c1)NC(=O)C(C)C
Cc1ccc(C(=O)NC(NC(=S)Nc2c(C)cccc2C)C(Cl)(Cl)Cl)cc1
Cc1c(C(N)=O)n[nH]c1-n1ncc2c1CCCC2N
CC(C)CC(=O)NC(c1ccccc1Cl)c1c(O)ccc2ccccc12
CN(C)c1cccc2sc(-c3ncnc(N)n3)nc12
Cc1cc(N)c(C(=O)C2=C(O)C(=O)NC2(O)c2ccc(O)cc2)o1
Cn1nc(-c2ccc(Cl)cc2)nc2c(=O)n(C)c(=O)nc1-2
Cc1cccc(C(=O)n2cnc3ccccc32)c1C
COc1ccc(C(=O)Oc2ccccn2)cc1
COc1ccc(CC(=O)NC(C)c2nnc(SCCOc3ccc(OC)cc3)n2C)cc1
Cc1ccc(C)c(C(=O)n2cnc3ccccc32)c1
CC(C)(C)NS(=O)(=O)c1ccc(CCC=O)cc1Nc1cc(Cl)ccc1Oc1ccccc1
O=C1NC(=NS(=O)(=O)Cc2ccccc2)SC1=CC1Oc2ccccc2O1
CC(=O)NN=Cc1cc(Oc2ccc(C)cc2)c([N+](=O)[O-])o1
O=C(O)c1ccc(CN(Cc2ccccc2)S(=O)(=O)c2ccc(Cl)cc2)cc1
COc1ccc(C(=O)Nc2cccc3scnc23)cc1
CCOc1ccc(N(CC(=O)Nc2ccc(CC)cc2)S(=O)(=O)c2c(C)[nH]c(=O)[nH]c2=O)cc1
Nc1ccc(N(C=O)N(C(=O)CCl)c2ccccc2)cc1
COC1(c2cc(N)ccc2O)CC(c2cccs2)=NN1
Cc1c(C(C)(c2ccccc2)c2cnn(-c3cccc(N)c3)c2)cnn1-c1ccccc1N
COc1ccc(C(=O)Nn2cnc3scc(-c4cccs4)c3c2=O)c(O)c1
CCC(C)(C)NC(=O)C(c1ccc(O)cc1)N(C(=O)Cn1nnc2ccccc21)c1ccc(NC(C)=O)cc1
C=C(C)COc1ccc(-c2n[nH]c(C)c2-c2ccccc2)c(O)c1
NC1CNC(N)CN1
COc1ccc(Cc2ccc3c(N)c[nH]c3c2NC(=O)OC2CCCC2)cc1C(=O)NS(=O)(=O)c1ccc(C)cc1
Cc1ccc(Nc2cc(Cl)c(=O)n(C34CC5CC(C3)C(CC(=O)O)C(C5)C4)n2)cc1
CCc1ccc(S(=O)(=O)N=C2C=C(Nc3ccc(C(=O)O)cc3)C(=O)c3ccccc32)cc1
Cc1cccc2c1C(=O)N(CCOc1ccccc1)C2=O
CCCn1nnc(NC(=O)COc2ccc(C3CCCCC3)cc2)n1
NC(=O)c1cc(-c2ccccc2)c(NC(=O)CC2=CC=C[SH]2C2CN([SH](=O)=O)CCO2)s1
CSc1nsc(NC(=O)OCc2ccc(Cl)cc2)n1
CCc1nnc(NS(=O)(=O)c2ccc(NC(=O)C=Cc3ccc(F)cc3)cc2)s1
COc1cc(OC)cc(C(N)=NOC(=O)CSc2ccccc2)c1
COc1cccc(C(C(=O)NCc2ccco2)N(Cc2ccco2)C(=O)Cn2nnc3ccccc32)c1
Cc1ccccc1Nc1nnc(SCC(=O)Nc2ncc(C(F)(F)F)cc2Cl)s1
Cc1ccc(C(=O)Oc2nc3ccccc3n2C)cc1
COc1ccccc1C=CC(=O)c1cc(Br)ccc1OC(=O)c1ccco1
COc1ccc(C(C(=O)NCC2CCCO2)N(C(=O)Cn2nnc3ccccc32)c2ccc(NC(C)=O)cc2)cc1OC
COc1ccc(C(C(=O)NCC2CCCO2)N(C(=O)Cn2nnc3ccccc32)c2ccc(NC(C)=O)cc2)cc1
O=[N+]([O-])C=Cc1cn(Cc2ccccc2)c2ccccc12
Cc1ccc(-n2ccc(C)c2C(Cl)C=O)c([N+](=O)[O-])c1
O=CN1CCN(c2ccc(NC(=O)c3ccc([N+](=O)[O-])cc3)cc2)CC1c1ccc(Cl)cc1
NC(=NS(=O)(=O)c1cc(C(F)(F)F)cc(C(F)(F)F)c1)c1ccc(Cl)cc1
Cc1ccc(OCC(=O)Nc2ccc(C(=O)O)cc2NC(=O)COc2ccc(C)c(C)c2)cc1C
O=[N+]([O-])C=Cc1cn(Cc2ccccc2)c2ccccc12
CC(C)CS(=O)(=O)c1ccoc1C(=O)Oc1ccc(C=C2C(=N)N3C=NSC3=NC2=O)cc1
O=C(Nc1cc([N+](=O)[O-])c(Cl)cc1N1CCN(C(=O)c2ccccc2)CC1)c1ccccc1
CN1CCNCC1N
CCC(C)(C)NC(=O)C(c1ccc(O)cc1)N(C(=O)Cn1nnc2ccccc21)c1ccc(NC(C)=O)cc1
CC(=O)NC1C(=O)c2cccc(F)c2N1CCN1CCOCC1
COC1CNC(c2ccc(N)cc2)c2c(Br)cc(F)c(O)c21
CN(CCc1ccccc1)C(=O)c1cc(COc2ccc(C(F)(F)F)cc2)on1
COc1c(-c2cc(Br)ccc2F)c(CCl)cc2c1C(OC)N(C=O)CC2
COCCNc1cc(N(c2ccc(C)s2)C(C=O)n2nnc3ccccc32)c(CC=O)cc1OC
O=C(NN=Cc1ccc(Br)cn1)c1c(O)ccc2ccccc12
CC1CCc2c(c3ccccc3n2CCCN2CCCCCC2)C1O
COc1ccc(-c2n[nH]c(C(F)(F)F)c2-c2cc3ccccc3o2)c(O)c1
CC(C)CC(=O)NC(c1ccccc1Cl)c1c(O)ccc2ccccc12
Oc1ccc(Cl)cc1Cc1cc(Cl)ccc1O
COc1ccc(C(=O)Oc2cccnc2)cc1
CC(C)CN(CCC(=O)O)CC(C)C
NC1(c2ccccc2)CNN=C1c1ccccc1
COC(=O)c1cccc(N)c1N
O=C1C(=O)N(CCCc2ccccc2)c2ccccc21
Cc1ccc(N2C(=O)c3[nH]nc(-c4ccccc4O)c3C2c2ccccc2F)o1
Cc1cc(C(=O)O)ccc1N(C(=O)c1ccc(COc2ccccc2)cc1)C(N)=S
Cc1c([N+](=O)[O-])c(NC(=O)Cc2ccccc2)cc2oc(=O)ccc12
Cc1ccc(S(=O)(=O)Nc2ccc(-c3ccc(NS(=O)(=O)c4ccc(C)cc4)cc3)cc2)cc1
Cc1ccc(NC(=O)CN(C)C(=O)c2ccc(Nc3ccc(C(F)(F)F)cc3)cn2)cc1
CCN(CC)C(=O)Cn1c(C=C2NC(=O)C(=O)C(=O)N2c2ccc(F)cc2)cc2ccccc21
CC(C)Oc1c(Cl)cc(Cl)c(N)c1N
CCc1cc(=O)oc2cc(Oc3ccc(C=O)o3)ccc12
COC(=O)C1(C)CN(C(=O)C=Cc2ccccc2)c2ccccc2O1
CCC(=O)Nc1ccc(C)c2c(C(=O)c3ccccc3)[nH][n+]([O-])c12
NC1CNCCN1c1ccc(NC(=O)c2ccc([N+](=O)[O-])cc2)cc1
Cc1ccc(NC2=NN=CS2(C)CC(=O)Nc2ncc(Cl)cc2C(F)(F)F)cc1
CC(=O)NC(Br)(Oc1ccccc1)C(=O)NN=C(Br)CC(=O)Nc1cc(C)ccc1C
Cc1cc(OC(=O)c2ccco2)c2ccc(=O)oc2c1
O=C(CSc1ccc(F)cc1)Nc1cccc2c1C(=O)NC2=O
COc1ccc(CCNC(=O)C(=O)NCC2CN(S(=O)(=O)c3ccc4c(c3)OC=CO4)CO2)cc1
C=C(C)COc1ccc(-c2n[nH]c(C)c2-c2ccccc2)c(O)c1
Cc1c(C(Cl)C=O)ccn1C(C)c1ccco1
Cc1ccc(C(=O)c2c3ccccc3n(CCC(N)=O)[n+]2[O-])cc1
Nc1cc2nn(-c3ccccc3)nc2cc1Cl
CC(C)c1ccc(C(=O)N(c2ccccc2)C(C(=O)NC2CCCC2)c2cccnc2)o1
O=C(CSc1ccc(F)cc1)Nc1cccc2c1C(=O)NC2=O
O=Cc1c(Cl)nc2scc(N3CCN(c4cccc(Cl)c4)CC3)n12
O=C(Oc1ccc([N+](=O)[O-])nc1)c1ccccc1
COc1nc(O)c(NS(=O)(=O)c2ccc(N(C(=O)c3ccc(F)cc3)C(N)=S)cc2)c(O)n1
CN1C(=O)C(=O)c2c(C3COc4ccccc4O3)cccc21
CCCc1c(C(=O)NN=Cc2c(OC)ccc3ccccc23)nnn1-c1nonc1N
CC(C)(C)OC(=O)NCc1ccc(CNC(=O)c2ncc(C(=O)NC(Cc3ccccc3)C(=O)OCc3ccccc3)[nH]2)cc1
Cc1ccc(C2CC(c3cccs3)=NN2)c(N)c1
CC(C)(C)c1ccc(NC(=O)CSc2n[nH]c(=O)n2-c2cccnc2)cc1
Cc1ccc(C2=NN(C(=O)CCl)C(c3ccco3)C2)o1
COc1cccc2nnn(C(C)C(=O)N(c3ccccc3)C(C(=O)NCc3ccco3)c3ccco3)c12
CC(Cn1nnc([N+](=O)[O-])n1)=NNC(=O)c1c(Cl)cccc1Cl
CCc1ccc(NC(=O)C2CCN([SH](=O)=O)C(S)C2)cc1
Cc1ccc(Nc2nc(N3CCOCC3)c(N)c([N+](=O)[O-])n2)c(C)c1
COc1ccc(NC(=O)c2cccc3c(=O)[nH]c(=S)n(-c4cc(OC)ccc4OC)c23)cc1
COc1ccccc1C=CC(=O)c1cc(Br)ccc1Oc1ccc(C=O)o1
COc1c(OC(F)F)cccc1C1=NN(C(=O)c2cccs2)C(CCl)C1
CCC(=O)Nc1ccc([N+](=O)[O-])c(C(=O)c2[nH][n+]([O-])c3ccc(C)cc23)c1
CN(C)c1cccc2sc(-c3ncnc(N)n3)nc12
COc1ccc(OC)c2c1CCN(C(=O)COc1cc(C(=O)O)c3c(c1OC)OC(=Cc1ccccc1)C3=O)C2
O=C1C(=O)N(CC2COc3ccccc3O2)c2ccccc21
Cc1ccc2c(c1)c1c(n2CC(O)CN2CCCCCC2)CCCC1
COc1ccc(NC(=O)C2(C)CN(C(=O)Nc3ccc(C(F)(F)F)cc3)C(=O)CN2)cc1
Cc1cc2c3c(c4c(C)cccc4c2o1)OCN(Cc1ccncc1)C3
O=C(CCl)N1N=C(c2cccs2)CC1c1ccco1
COc1ccc(N(c2cccc3c2nnn3CC=O)C2(C(=O)NC3CCCC3)CCCCC2)cc1
CCOC(=O)c1cc2ccccc2n1S(=O)(=O)c1c(C)c(C(=O)O)cc(C)c1O
COc1ccc(C(=O)n2c(SC)nc3ccc4c(c32)OC=CO4)cc1
CCOc1ccc(NC(=O)CSc2nc(NS(=O)(=O)c3ccc(C)cc3)cc(=O)[nH]2)cc1
Nc1ccccc1C(=O)Oc1ccc2[nH]cnc2c1
NC(=O)CCn1cc2cccc(C(=O)c3ccc(Cl)cc3)c2[n+]1[O-]
O=C(Cn1nnc2ccccc21)NN=Cc1cccs1
CC(C)(C)c1ccc(NC(=O)CSC2NC=NN2)cc1
Cc1coc(=O)c2cccc(OC(=O)c3ccco3)c12
COc1ccccc1N(c1ccc2c(c1)nnn2CC=O)c1cc(CNc2ccc(C)o2)oc1CC=O
CCOc1cccc(N(Cc2cc3c(C)cccc3[nH]c2=O)S(=O)(=O)c2ccccc2)c1
Cc1ccc(N2C(=O)CC(N3CCNCC3(N)C=Cc3ccccc3)C2=O)s1
CCOC(=O)C1CCN(C(=O)c2ccc3c(c2)NC(=O)C(=Cc2cccc(C)c2)S3)CC1
O=C(NN=C(Cl)c1ccncc1)c1cccc(S(=O)(=O)Nc2ccccc2)c1
COC(=O)c1ccc(Cl)cc1CC(=O)Nc1cccc([N+](=O)[O-])c1
Cc1noc(NS(=O)(=O)c2ccc(NC(=O)Nc3c(Cl)cccc3Cl)cc2)c1C
O=C(NCCNC(=O)c1cc(OCC(F)(F)F)ccc1OCC(F)(F)F)Nc1ccc(C(F)(F)F)cc1
Nc1c(C(O)(C(F)(F)F)C(F)(F)F)cc(C(O)(C(F)(F)F)C(F)(F)F)c2ccccc12
CN1CCN(CC(=O)Nc2ccc([N+](=O)[O-])cc2)CC1
COc1ccc(N(Cc2cc3ccccc3[nH]c2=O)S(=O)(=O)c2ccc(OC)cc2)cc1
CC(C)(C)OC(=O)NCCC(=O)Oc1cccc2oc(=O)ccc12
O=C(NN=Cc1ccccn1)c1ccc(S(=O)(=O)Nc2ccc(Cl)cc2)cc1
Cc1nn(-c2ccccc2)c(N)c1C(c1ccccc1)c1c(C)nn(-c2ccccc2)c1N
CC(C)(C)c1ccc(NC(=O)CSc2n[nH]c(=O)n2-c2ccccn2)cc1
COC1CCC(NC(=O)C2(N(C(=O)Cn3nnc4ccccc43)c3ccccc3)CCCCC2)C1
COC(=O)c1ccc(Cl)cc1S(=O)(=O)N(CC(=O)Nc1cccc(OC)c1)c1ccccc1
Cc1ccc(NC(=O)CN(C)C(=O)c2ccc(N)nc2N)cc1
Cc1ccc(N2CC(=O)C(N(Cc3nn(C)c(C)c3C)C(=S)Nc3ccc(Cl)cc3)C2=O)cc1
Cc1ccc(C(=O)c2c3ccc(C(F)(F)F)cc3[n+]([O-])n2CCC(N)=O)cc1
CCc1ccc(S(=O)(=O)N=C2CC(Nc3ccc(C(=O)O)cc3)=C3C=CC=CC3C2=O)cc1
CCN(c1ccccc1)[SH]1C(NCOc2ccccc2C=O)=NN=C1[SH](=O)=O
CCc1nc(N2CCN(C(=O)CCl)CC2)c2c3c(sc2n1)C(C)C=CC3
CC(=O)Nc1c(OC(C)=O)c(OC(C)=O)cc2nonc12
Cc1cc(C(=O)C2(c3ccc(OC(C)C)cc3)C=C(O)C(=O)N2Cc2ccccn2)co1
CCC(C)c1ccc(C(C(=O)NC2CCCC2)N(C(=O)c2ccco2)c2ccccc2)cn1
CC(C)(C)NS(=O)(=O)c1ccc(CCC=O)cc1Nc1cc(Cl)ccc1Oc1ccccc1
CC1(C)COCc2c1sc1nc(C34C=CC=CC3=COC4)n(N)c(=O)c21
Oc1ccc(Cl)cc1Cc1cc(Cl)ccc1O
O=C(NCc1ccco1)C(c1ccco1)N(CCc1ccccc1)C(=O)Cn1nnc2ccccc21
Cc1ccc(-n2c(Cc3cc(N)c[nH]3)nnc2SCC(=O)NC2Oc3ccccc3O2)cc1
CC(=O)c1cc(-c2ccccc2)[nH]c1N1CCCC1
COC(=O)c1ccc(NC(=O)c2ccc(NC(=O)c3ccco3)cc2)cc1
COCCOC(=O)C(C#N)=Cc1cc(-c2ccccn2)n(Cc2ccccc2)n1
O=C1NC(=CC2C3C=CC=CC3=CN2CC(=O)N2CCOCC2)N(c2ccc(F)cc2)C(=O)C1=O
O=C(C=Cc1cccs1)Nc1cc(C(=O)O)c(-c2ccccc2)s1
NNC(=O)CN1C=NC2(Br)C=CC=CC2(c2ccccc2)C1c1ccccc1
O=C(Nn1cnc(=O)c2ccccc21)c1ccc(Br)cc1
CC12C(c3ccc(F)cc3)CC3(C(=O)CN(C4CCCCC4)C3=O)N1C(=O)C(=O)N2c1ccc(F)cc1
COc1cccc(C(=O)NS(=O)(=O)c2ccc(C)cc2)c1Cc1cc(N)c(NC(=O)OC2CCCC2)c2cc[nH]c12
COc1ccc(C(=O)n2c(SC)nc3ccc4c(c32)OC=CO4)cc1
COc1cc(C=O)ccc1C(N)c1c(NS(=O)(=O)c2ccccc2C)n(C)c2ccc(N)cc12
CC(=O)N(C)c1ccc(NS(=O)(=O)c2ccc(Cl)cc2Cl)cc1
O=C(O)c1ccccc1C1CC(c2ccccc2)=NN1c1ccccc1
O=C(Nc1ccc(OCC(F)(F)C(F)F)c(C(F)(F)F)c1)c1ccccc1O
COc1ccc(N(C(=O)Cn2nnc3ccccc32)C(C(=O)NCc2ccco2)c2coc(C)c2)cc1
CC(C(=O)O)N(C(C)(C)C)C(C)(C)C
CCc1ccc2c(c1)C(NC(C)=O)C(=O)N2CCN1CCOCC1.Cl
CCCOC(=O)c1cc(NC(=O)C23CCC(C(=O)O)(CC2)O3)c(-c2ccc(C)cc2C)s1
S=CN1CCC(c2cc(-c3ccc(Cl)cc3)co2)CC1
CC(C)c1cc(Cn2c(SCC(=O)Nc3ccccc3)nc3ccsc3c2=O)cc(C(=O)O)c1
Cc1ccc(C(=O)Oc2nc3ccccc3n2C)cc1
CCC1CCC(N2CCN(c3ccc([N+](=O)[O-])cc3)CC2)CC1
COc1ccc(C(C=O)N(c2ccc(NC(C)=O)cc2)C(C=O)n2nnc3ccccc32)c(OC)c1NCC1CCCO1
O=[N+]([O-])C=Cc1cn(Cc2ccccc2)c2ccccc12
COCCNC(=O)C(c1ccccc1)N(Cc1cccs1)C(=O)Cn1nnc2ccccc21
Cc1cccc2c1N(CCOc1ccccc1)C(=O)C2=O
Cc1ccc(Nc2nc(N)c([N+](=O)[O-])c(N3CCOCC3)n2)cc1C
CC(=O)N(C)c1ccc(NS(=O)(=O)c2ccc(Cl)c(Cl)c2)cc1
COc1ccc(S(=O)(=O)N2CCN(C(N)=O)C(N)C2)cc1
CC12C(=O)N(c3cccc(Br)c3)C(=O)N1C(c1ccc(Cl)cc1)C1C(=O)N(C3CCCCC3)C(=O)C12
COc1ccc2[nH]c(=O)cc(C(=O)N3CCN(c4ccccc4)CC3)c2c1
Cc1ccc(C=CC(=O)c2cc(Br)ccc2OC(=O)c2ccco2)cc1
O=C(Cn1nnc(-c2ccc(NC(=O)c3ccc(F)cc3)cc2)n1)NCc1ccco1
Nc1ccc(C(O)(C(F)(F)F)C(F)(F)F)c2cccc(C(O)(C(F)(F)F)C(F)(F)F)c12
Cc1cc(Cl)ccc1OC(=O)C(C)Nc1ccc(S(=O)(=O)Nc2cnc3ccccc3n2)cc1
COc1cc(C2CC(c3cccs3)=NN2C(=O)CCl)ccc1OC(F)F
Cc1cc(C(=O)NCCN2CCOCC2)cc2c1SCC(=O)N2Cc1ccccc1
NS(=O)(=O)c1ccc(Nc2cc([N+](=O)[O-])cc3nonc23)cc1
CC(C)c1ccc(N(C(=O)c2csnn2)C(C(=O)NC2CCCC2)c2cccnc2)cc1
O=C(Oc1cc(Cl)ccc1N1C(=O)CCC1=O)c1ccco1
CCC(C)c1ccc(N(C(=O)c2ccco2)C(C(=O)NC2CCCC2)c2ccccn2)cc1
Cn1ncc(Cl)c1C(=O)Nc1ccc2c(c1)OCO2
CC1CCN(c2ccc3nnc(CCC(=O)NCCCOC(C)C)n3n2)CC1
CC(C)(C)OC(=O)NCc1ccc(C(N)n2c(NC(=O)CCc3ccccc3OC(C)(C)C)nc(C=O)c2C=O)cc1
COc1cc(NC(=O)CS2(C)C(C)=Cc3c2nc[nH]c3=O)ccc1C
Nc1c(Cl)ccc2nn(-c3ccccc3)nc12
COc1ccc(NC(=O)c2cccc3c(=O)[nH]c(=S)n(-c4cc(OC)ccc4OC)c23)cc1
O=C(O)c1ccc(NC(=S)NC(=O)C(c2ccccc2)c2ccccc2)cc1
NC(Cl)(C=O)C(=O)n1cc(Nc2ccc([N+](=O)[O-])cc2)c2ccccc21
Cc1ccc(C(=O)c2c3ccc([N+](=O)[O-])cc3[n+]([O-])n2CCC(N)=O)cc1
CS(=O)(=O)N(Cc1ccc(C(=O)Nc2ccc(Sc3ccccc3)cc2)cc1)c1ccccc1
COc1cccc(Cc2ccc(N)c3[nH]cc(NC(=O)OC4CCCC4)c23)c1C(=O)NS(=O)(=O)c1ccc(C)cc1
COc1cccc(C(C(=O)NCC2CCCO2)N(C(=O)Cn2nnc3cccc(NC(C)=O)c32)c2ccccc2)c1
Oc1ccc(Cc2cccc(Cl)c2O)cc1Cl
O=C1C(=O)N(CC2COc3ccccc3O2)c2ccccc21
CC(=O)N(C)c1ccc(NS(=O)(=O)c2cc(Cl)ccc2Cl)cc1
Cc1ccc2[nH]c3c(c2c1)CN(C(=O)CN1c2ccc(F)cc2CCC1C)CC3
Cc1ccc(C)c(NS(=O)(=O)c2ccc3c(=O)c(C(=O)N4CCc5ccccc54)c[nH]c3c2)c1
CC(=O)Nc1ccc(NC(=O)CC(C)=NNC(=O)COc2c(C)ccc(Br)c2Br)cc1
CC(=O)c1c(OC(=O)c2ccco2)c2ccccc2n1C
CCC(C)CNC(C=O)c1cccn1CN(c1ccc(NC(C)=O)cc1)c1cccc2c1nnn2CC=O
O=c1[nH]c(C2CCN(S(=O)(=O)c3ccccc3)C(OC(F)(F)F)C2)nc2c1nnn2Cc1ccccc1F
COc1cc(C=NNC(=O)C(=CC2Oc3ccccc3O2)NC(=O)c2ccccc2)ccc1O
COc1ccc(NC(=O)c2ccc3c(=O)n(-c4ccc(OC)c(OC)c4)c(=S)[nH]c3c2)cc1
CC1CCC2C(=O)N(c3cc(Cl)ccc3OC(=O)c3ccco3)C(=O)C2C1
Cc1cc2c(cc1OCC(=O)NC(C(=O)O)C1(C)NC=C3C=CC=CC31)oc(=O)c1ccccc12
Sc1cccnc1S
COc1cccc(C(N)=NOC(=O)C(OC)Sc2ccccc2)c1
COc1cccc(C(C(=O)Nc2ccc(F)cc2)N(C(=O)Cn2nnc3ccccc32)C2CC2)c1
CC(C)(C)OC(=O)C(Cc1ccccc1)NC(=O)c1ncc(C(=O)NC(Cc2ccccc2)C(=O)OCc2ccccc2)[nH]1
COc1cccc(S(=O)(=O)N2CCN(C(=O)Nc3ccccc3OC)CC2)c1
CSc1nsc(NC(=O)OCc2ccc(Cl)cc2)n1
CCCCOc1cncc(OC(=O)c2ccccc2)c1
Cc1c(Br)ccc(NC(=O)COn2nnc3cccc(S(C)(=O)=O)c32)c1Br
O=S(=O)(Nc1ccc(S(=O)(=O)Nc2nccs2)cc1)c1ccc(Br)cc1
CCn1c(=O)nc2n(C)nc(-c3ccccc3)nc-2c1=O
O=C(Nn1cnc(=O)c2ccccc21)c1ccc(Br)cc1
O=C(NN=Cc1ccccn1)c1ccc(S(=O)(=O)Nc2ccc(Cl)cc2)cc1
CC(Oc1ccc2ccc(=O)oc2c1)C(=O)NC(=O)OC(C)(C)C
COc1ccc(C2(OC)CC(c3cccs3)=NN2C(Cl)C=O)cc1
O=C(Cc1ccc(Cl)cc1Cl)Nc1ccccn1
COc1c(C)cccc1NC(=O)C[SH]1C(C)=Cc2c1nc(S)[nH]c2=O
O=C(NCc1ccco1)C(c1ccco1)N(C(=O)Cn1nnc2ccccc21)c1ccc2c(c1)CCC2
Cc1c(OCC(=O)NC(Cc2c[nH]c3ccccc23)C(=O)O)ccc2c1oc(=O)c1ccccc12
CCCn1nnc(NC(=O)COc2ccc(C3CCCCC3)cc2)n1
O=C(CSc1ccccn1)Nc1nonc1[N+](=O)[O-]
Cc1ccc(N2C(=O)C(=O)CC2N(Cc2nn(C)c(C)c2C)C(=S)Nc2ccc(Cl)cc2)cc1
COc1ccc(C(=O)O)cc1C=C1Oc2cc(OCC(=O)N3CCc4cccc(OC)c4C3)c(OC)cc2C1=O
COc1cc2c(cc1OCC(=O)N1CCc3cccc(OC)c3C1)OC(=Cc1cccc(C(=O)O)c1OC)C2=O
CC(=O)N(C)c1ccc(NS(=O)(=O)c2cc(Cl)ccc2Cl)cc1
CN1CCNC(N)C1
O=C(Cn1nnc(-c2ccccc2NC(=O)c2ccccc2F)n1)NCc1ccco1
CC1CCCC(N)N1
COc1ccc(C(C(=O)NCc2ccco2)N(Cc2ccco2)C(=O)Cn2nnc3ccccc32)cc1
O=C(CN1C(=O)SC(=Cc2cccs2)C1=O)Nc1ccc(C(=O)O)c(O)c1
Cc1ccc(C=CC(=O)c2c(Br)cccc2OC(=O)c2ccco2)cc1
CC(C)c1ccc(N(C(=O)c2ccco2)C(C(=O)NC2CCCC2)c2ccccn2)cc1
CCc1ccc(NC(=O)C(=O)NCC2OCCN2S(=O)(=O)c2ccc3c(c2)OCCO3)cc1
Cc1ccc([N+](=O)[O-])c(N(c2ccc(Br)cc2)c2ccc(C=O)o2)c1
Cc1cccc(-n2nc(C)c3c(C(=O)O)cc(-c4cccs4)nc32)c1
Cc1ccc(NC(=S)NC(NC(=O)c2ccccc2C)C(Cl)(Cl)Cl)c(C)c1
CCN(CC)c1c(C)c2ccccc2n1C(C=O)=C1C(=O)NC(=O)N(c2ccccc2F)C1=O
COCCOC(=O)C(C#N)=C(c1ccccc1)n1cc(C)c(-c2cccnc2)n1
CCOc1ccc(N)c2c1NC(=O)C2=O
O=C1C2C(c3ccccc3)C=CC(c3ccccc3)C2C(=O)N1c1cccnc1
Cc1cc(C)cc(N2CCN(C(=O)C3CNC(=O)c4ccccc43)CC2)c1
O=C(OCC(=O)N1c2ccccc2Sc2ccccc21)c1ccccn1
O=C1c2[nH]nc(-c3ccccc3O)c2C(c2ccccc2F)N1Cc1ccco1
Cc1cccc(N2C(=O)CCC2=O)c1N(Cc1c(C)nn(C)c1C)C(=S)Nc1ccc(Cl)cc1
CC(=O)NNc1ccc(C)c(C2NC=Nc3ccccc32)c1Br
C=S1C(N(O)C(=O)NC)CN(N=Cc2cccs2)C1(C)C
COCCNc1cc(CC=O)cc(OC)c1N(c1ccc2c(c1)nnn2CC=O)c1ccc(C)s1
Cc1ccc(O)c(Nc2ncnc3ccccc23)c1.Cl
N#Cc1ccc(C[SH]2C(S)=NN=C2NC(=O)c2nc3ccccc3s2)cc1
Cc1cc(NC(=O)COn2nnc3ccc(S(C)(=O)=O)cc32)ccc1Br
O=C(O)c1ccc(Cl)c(-c2ccc(C=NNC(=O)C(O)(c3ccccc3)c3ccccc3)o2)c1
Cc1cc2c(c(-c3ccc(F)cc3)c1C)CCC(=O)N2
Nc1ncc(Br)cc1S(=O)(=O)Nc1cc(C(F)(F)F)cc(C(F)(F)F)c1
CC(C)c1ccc(N(C(=O)c2ccco2)C(C(=O)NC2CCCC2)c2ccccn2)cc1
O=C(CCl)N1CC(c2ccco2)C(c2cccs2)=N1
CC(C)c1ccc(N(C(=O)c2csnn2)C(C(=O)NC2CCCC2)c2cccnc2)cc1
CC(=O)Nc1c(OC(C)=O)c(OC(C)=O)cc2nonc12
Cc1cc(C(=O)CCl)n(-c2ccc([N+](=O)[O-])cc2)c1C
N#Cc1ccc(C[SH]2C(S)=NN=C2NC(=O)c2nc3ccccc3s2)cc1
COc1cccc(CNCCc2cccc3cc[nH]c23)c1OC
Cc1ccc(S(=O)(=O)C(=CCl)Nc2ccc(C=O)cc2)cc1
COC1CN(C(=O)c2ccsc2NC(=O)Cc2ccccc2)C(C)C(C)(C)O1
COc1cccc(N2C(=O)C(=Cc3ccc(C)o3)C(=O)NC2=S)c1
CCC(C)(C)NC(=O)c1ccc(CN(C(=O)Cn2nnc3c(NC(C)=O)cccc32)c2ccccc2)cc1O
O=C(NC1COc2ccccc2O1)c1ncc(-c2ccccc2)o1
Cc1cc(C(=O)CCl)c(C)n1Cc1ccco1
Cn1ncc(Cl)c1C(=O)Nc1ccc2c(c1)OCO2
Cc1ccc(OCC(=O)N(C(=O)C(O)c2cc(O)ccc2C)c2cc(C(=O)O)ccc2N)cc1C
COc1ccc(NC(=O)N2CCN(S(=O)(=O)c3ccc(OC)cc3)CC2)cc1
CC(C)NC(=O)CN1CCN(c2ncccn2)CC1
O=C(NN=Cc1ccccn1)c1ccc(S(=O)(=O)Nc2ccc(Cl)cc2)cc1
Cc1noc(C)c1NS(=O)(=O)c1ccc(NC(=O)Nc2cc(Cl)ccc2Cl)cc1
Cc1ccc(C(=O)c2[nH][n+]([O-])c3cc(O)ccc23)cc1
CCC(C)c1ccc(N(C(=O)c2ccco2)C(C(=O)NC2CCCC2)c2ccccn2)cc1
COC(=O)c1cc(Cl)cc(NC(=O)CN(c2ccc(OC)cc2)S(=O)(=O)c2ccccc2)c1
O=CN1CCOC(Cn2ccc3ccc(C=C4C(=O)NC(=O)N(c5ccc(F)cc5)C4=O)cc32)C1
Nc1cccc2cc(C(O)(C(F)(F)F)C(F)(F)F)c(C(O)(C(F)(F)F)C(F)(F)F)cc12
COc1ccc(-c2cc(N)n(S(=O)(=O)c3c(F)c(F)c(F)c(F)c3F)n2)c(OC)c1
CC(=O)c1c(O)c2cc(O)ccc2n1C
COc1cc(OC(F)F)cc(C2=NN(C(=O)CCl)C(c3cccs3)C2)c1
Nc1cccc(C2C=C(c3ccccc3)CC3C(=O)NC(=O)C32)c1
Cc1ccc(C(=O)c2c3ccc([N+](=O)[O-])cc3[n+]([O-])n2CCC(N)=O)cc1
O=C(c1cnc2sccn12)N1CC(Cl)N(c2ccccc2)CC1Cl
COc1cc(NC(=O)c2ccnnc2Cl)c(OC)c(OC)c1Cl
O=C(Oc1ccccc1N1C(=O)CC(Cl)C1=O)c1ccco1
Cc1c(N)cc2cccc3c2c1N=CN3
CC1CCN(c2ccc3nnc(CCC(=O)NCCCOC(C)C)n3n2)CC1
COc1c(O)cccc1C=NNC(=O)C(=Cc1ccc2c(c1)OCO2)NC(=O)c1ccccc1
NC1CNCCN1c1ccc(Cl)cc1
CCN(c1ccc(OC)cc1)S(=O)(=O)c1nnc(NC(=O)COc2ccc(C)cc2)s1
COc1ccccc1NC(=O)CSc1nc2sc(C)c(C)c2c(=O)[nH]1
O=C(Oc1ccccn1)c1ccc([N+](=O)[O-])cc1
Cc1cc(C)c(C)c(S(=O)(=O)N2CCN(C=O)CC2c2cc3ccccc3[nH]c2=O)c1C
CNc1nc(P(=O)(c2ccccc2)c2ccccc2)c(-c2ccc(Cl)cc2)o1
CCOC(=O)c1ccccc1NC(=O)C(CC)N1C(=O)CSC(C)(C)C1=O
O=C(O)c1ccc(N2N=C(c3ccccc3)CC2c2ccccc2)cc1
Cc1c(Nc2nnc(S)s2)cccc1C(S)C(=O)Nc1ncc(C(F)(F)F)cc1Cl
CCC1CNCCN1c1ncnc2sc3c(c12)CCCC3(C)N
COc1cc(C2CC(c3cccs3)=NN2C(=O)CCl)ccc1OC(F)F
CCCn1nnc(NC(=O)COc2ccc(C3CCCCC3)cc2)n1
COc1cccc(C(C(=O)Nc2ccc(F)cc2)N(C(=O)Cn2nnc3ccccc32)C2CC2)c1
O=C(Cn1nnc2ccccc21)c1ccc(Br)cc1
O=[N+]([O-])C=CC1=CC2C=CC=CC2N1Cc1ccccc1
O=S(=O)(Nc1ccc(S(=O)(=O)Nc2nccs2)cc1)c1ccc(Br)cc1
CCOc1ccc(N(Cc2ccc(C)c3ccc(=O)[nH]c23)S(=O)(=O)c2ccccc2)cc1
COc1cncc(OC(=O)c2ccccc2)c1
CCCc1c(C(=O)NN=CC23C=CC=CC2C=CC=C3OC)nnn1-c1nonc1N
COc1ccc(S(=O)(=O)N2CCN(C(=O)Nc3ccccc3OC)CC2)cc1
NC1(N)CNCCN1
CCc1nnc(NS(=O)(=O)c2ccc(NC(=O)C=Cc3ccc(F)cc3)cc2)s1
COc1ccc2c(c1)C(=O)C(=O)N2CC1COc2ccccc2O1
O=C(CN1C(=O)SC(=Cc2cccs2)C1=O)Nc1ccc(C(=O)O)c(O)c1
O=C(CCl)N(CCc1ccccc1)CCc1ccccc1
O=C(COC(=O)CCc1cc2ccccc2[nH]1)NC(c1ccccc1)c1ccccc1
O=C(NCc1ccco1)C(c1ccco1)N(Cc1cccs1)C(=O)Cn1nnc2ccccc21
Cc1cc(C(=O)O)ccc1NC(=S)NC(=O)c1ccc(COc2ccccc2)cc1
COC(=O)c1cc(NC(=O)Cc2ccccc2[N+](=O)[O-])ccc1Cl
O=C(C=Cc1cccs1)Nc1cc(-c2ccccc2)sc1C(=O)O
CCOc1cccc2c1C(=O)C(=O)N2CC1COc2ccccc2O1
O=C(Nc1ccc2c(c1)OCCO2)c1ncoc1-c1ccccc1
COC(=O)Cc1ccc2c(c1C=Cc1ccccc1)OCCN2C=O
CCn1c(COc2ccccc2)nnc1SCC(=O)C(C)(C)C
Cn1c(O)nc2cc(O)ccc21
CCc1nc(N2CCN(C(=O)CCl)CC2)c2c3c(sc2n1)CC(C)CC3
Cc1c(C(O)(C(=O)O)C(=O)NCc2ccc(-c3ccccc3)cc2)[nH]c2ccccc12
Cc1ccc(C(=O)NCCN2CCOCC2)cc1C
Cc1cccc(Nc2nc(N3CCOCC3)c(N)c([N+](=O)[O-])n2)c1C
O=Cc1ccc(Oc2ccc3ccc(=O)oc3c2)s1
Cc1ccc(C(=O)n2cnc3cc(C)ccc32)cc1
CC1C2CCCC(=O)C2C(=O)N1c1cc(Cl)ccc1OC(=O)c1ccco1
Nc1n[nH]c(C(=O)Nc2ccc3c(c2)OCO3)c1Cl
CC(=O)NC(C)CN1CCN(c2ncccn2)CC1
COc1ccc(-c2cc(C=O)c(N)s2)cc1
COc1ccc(Nc2nc(COc3ccc(C)cc3)oc2C#N)cc1
Cc1cccc(NC2=NN=C(S)[SH]2CC(=O)Nc2ncc(C(F)(F)F)cc2Cl)c1C
COCCNC(=O)C(c1ccc(OC)cc1)N(Cc1cccs1)C(=O)Cn1nnc2ccccc21
O=C(Nc1ccc2c(c1)OCCO2)c1ncoc1-c1ccccc1
CC1NCC2(N)CNC(=O)C1C2(N)C(C)C
CCC(C)c1ccc(N(c2cc(NC3CCCC3)c(CC=O)cn2)c2ccc(C=O)o2)cc1
COc1ccc(C(C(=O)NCC2CCCO2)N(C(=O)Cn2nnc3ccccc32)c2ccc(NC(C)=O)cc2)cc1OC
COc1ccc(OC)c(C2CN(C(=O)CCl)N=C2c2cccs2)c1
CC(C)Oc1c(Cl)cc(Cl)c(N)c1N
COc1ccc2c(c1)C(=O)C(=O)N2CC1COc2ccccc2O1
Cc1ccc(NC(=O)CN(C)C(=O)c2ccc(Nc3ccc(C(F)(F)F)cc3)cn2)cc1
O=C1C(=O)C2(c3ccccc3)CC(c3ccccc3)C=CC2N1c1ccccn1
CC(C)Oc1c(Cl)cc(Cl)c(N)c1N
Cc1cc(OCC(=O)NC(Cc2c[nH]c3ccccc23)C(=O)O)c2c(c1)oc(=O)c1ccccc12
Cc1cccc(C(=O)n2cnc3ccccc32)c1C
CCOc1ccc(NC(=O)CSc2nc(NS(=O)(=O)c3ccc(C)cc3)cc(=O)[nH]2)cc1
Cc1ccc(NC(=O)CN(C)C(=O)c2ccc(Nc3ccc(C(F)(F)F)cc3)cn2)cc1
CN1CCNC(N)C1
Cc1ccc(OCC(=O)NN=Cc2cc([N+](=O)[O-])co2)cc1
Cc1ccc(NS(=O)(=O)c2nnc(NC(=O)c3ccc(C)cc3)s2)cc1
Cc1ccc(NS(=O)(=O)c2cc(=O)c3cccc(C4Cc5ccccc5N4C=O)c3[nH]2)c(C)c1
O=C(c1cncc(Br)c1)N1CCN(S(=O)(=O)c2ccccc2C(F)(F)F)CC1
Cc1cc2c(c(N3CCOCC3)c1)N(CC(N)C=O)C(=O)C2N
Nc1cc(N)c2c(c1)N1CCNCC1C1(C2)C(=O)NC(=O)NC1=O
Cc1cc(C)cc(NS(=O)(=O)c2ccc3[nH]cc(C(=O)N4CCc5ccccc54)c(=O)c3c2)c1
O=C(CN1C(=O)C(=O)SC1=Cc1cccs1)Nc1ccc(C(=O)O)cc1O
CCCc1c(C(=O)NN=Cc2c(OC)ccc3ccccc23)nnn1-c1nonc1N
CCC(CC)n1c(=O)[nH]c(=O)c2[nH]c(CN3CCN(Cc4ccc(N)cc4)CC3)nc21
Cc1ccc(C(=O)NC(=C(Cl)Cl)S(=O)(=O)c2ccccc2)cc1
CC(C)CS(=O)(=O)C1SN=c2[nH]c(=Cc3ccc(OC(=O)c4ccco4)cc3)c(=O)c(=N)n21
O=C(CCl)N=c1sccn1Cc1ccccc1Cl
COc1ccc(C=C2C(=O)Oc3cccc(OCC(=O)N4CCCC5C=CC=CC54C(=O)O)c32)c(OC)c1OC
CCC(C)Oc1ccc(C=O)cc1Oc1cccnc1
Cc1ccc(C(=O)c2c3ccc(C(F)(F)F)cc3[n+]([O-])n2CCC(N)=O)cc1
CC1CCN(c2ccc3nnc(CCC(=O)NCCCOC(C)C)n3n2)CC1
CSc1ccccc1CC(=O)Nc1ccccc1[N+](=O)[O-]
CCOC(=O)C1CCCCN1C(=O)c1ccc2c(c1)SC(=O)C(=Cc1ccc(C)cc1)N2
Cc1cc(C(=O)CCl)n(-c2ccc([N+](=O)[O-])cc2)c1C
O=C(Cc1ccc(Cl)c(Cl)c1)Nc1cccnc1
CC(C)CS(=O)(=O)C1CCN2C=NSC2=N1
CS1(C)N=CN=C1NC(=O)OCc1ccc(Cl)cc1
FC(F)(F)c1ccccc1NC(=S)NNC(=S)NCc1ccccc1
O=C(Oc1cc2ccccc2oc1=O)c1cccs1
CCOC(=O)c1ccc(NC(=O)C2(N)SC(CC)(CC)C(=O)NC2=O)cc1
COc1ccc(-c2n[nH]c(C(F)(F)F)c2-c2cc3ccccc3o2)c(O)c1
Cc1cc(C)c(S(=O)(=O)N=C2CC(=O)C=C3C=CC=CC32Nc2ccc(C(=O)O)cc2)cc1C
NC(=NS(=O)(=O)c1cc(C(F)(F)F)cc(C(F)(F)F)c1)c1ccc(Cl)cc1
COc1cc(OC)c(C(=O)Nc2ccc(N3CCN(C(=O)c4ccc(C)cc4)CC3)cc2)cc1OC
O=c1[nH]c(C2CCN(S(=O)(=O)c3ccccc3F)CC2)nc2c1nnn2Cc1ccc(OC(F)(F)F)cc1
CC(C)(C)OC(=O)NCCC(=O)Oc1ccc2ccc(=O)oc2c1
O=C(Cc1cccc(Cl)c1)NCCC(F)n1ccnc1
CCCOC(=O)c1sc(-c2cc(C)ccc2C)cc1NC(=O)C12CCC(C(=O)O)(CC1)O2
CS(=O)(=O)N(Cc1ccc(C(=O)Nc2ccccc2Sc2ccccc2)cc1)c1ccccc1
Cc1c(Br)ccc(Br)c1NC(=O)COn1nnc2c(S(C)(=O)=O)cccc21
O=C1CC(N2CCN(CC=Cc3ccccc3)CC2)C(=O)N1Cc1cccs1
CC(C)(C)c1ccc(NC(=O)CSc2n[nH]c(=O)n2-c2cccnc2)cc1
Cc1ccc(C(=O)c2c3ccc(C(F)(F)F)cc3n(CCC(N)=O)[n+]2[O-])cc1
CCN(CC)c1ccc(C=NNC(=O)c2nnn(-c3nonc3N)c2C(C)C)c(O)c1
COc1ccc(N(c2cccc3c(C)cc(=O)[nH]c23)C(Cl)C=O)cc1
COc1ccccc1C=CC(=O)c1cc(Br)ccc1OC(=O)c1ccco1
Cc1ccc(N2CCN(CCCCCn3c(C)nc4c3c(=O)[nH]c(=O)n4C)CC2)cc1
NC(S)=NN=C(c1cccs1)C1(S)CC(=O)N(c2ccc(Cl)cc2)C1=O
O=[N+]([O-])C=Cc1ccc2ccn(Cc3ccccc3)c2c1
CC(=O)NN=Cc1cc(Oc2ccc(C)cc2)c([N+](=O)[O-])o1
CC(C)Oc1c(Cl)cc(Cl)cc1NC(=O)CSCC(=O)Nc1ccc(C(F)(F)F)cc1
O=C(C=Cc1cc(Cl)cc([N+](=O)[O-])c1)NCc1ccccn1
Cc1ccc(NS(=O)(=O)c2c[nH]c3c(C(=O)N4CCc5ccccc54)cccc3c2=O)c(C)c1
Cc1cccc(Cl)c1NC(=O)Nc1ccccn1
Cc1ccc(-c2ccc(F)cc2)c2c1NC(=O)C(C)C2
Cc1ccc(NC23C=CC=CC2C(=O)C=CC3=NS(=O)(=O)c2ccc(C(=O)O)cc2)cc1
COc1ccc(-c2n[nH]c(C(F)(F)F)c2-c2cc3ccccc3o2)c(O)c1
COc1ccc(N2C(=O)C(=Cc3coc(C)c3)C(=O)NC2=S)cc1
CC1NCC(C(N)=O)CC(=O)C(=O)Nc2c(cc(I)cc2[N+](=O)[O-])C(CC(N)=O)NCCNC1=O
NC(=S)Nc1ccc(N(c2ccc(Cl)cc2C=O)c2cccc(C=O)c2Cl)cc1
CC(C)CC(=O)NC(c1ccc(Cl)cc1)c1cccc2cc(O)ccc12
COc1cccc(C(C(=O)NCc2ccco2)N(Cc2ccco2)C(=O)Cn2nnc3ccccc32)c1
COC(=O)C(Cc1ccc2[nH]ccc2c1)NC(=O)c1cc(=O)[nH]c2ccccc12
COc1ccc(NC=C2CCc3ccccc3C2=O)cc1
Cc1cccc(C)c1N1CCN(C=O)CC1c1cc(=O)[nH]c2ccccc12
Cc1ccc(N(c2cc(C)ccc2C(=O)O)S(=O)(=O)c2ccc(Cl)cc2)cc1
Cc1ccc(Cl)cc1NC(=O)Nc1ccccn1
CC(C)(C)C1CC=Cc2c1noc2C(=O)Nc1ccccn1
CCOC(=O)c1sc(CN(C)C)c(NC(=O)CCl)c1-c1ccccc1
CC(=O)c1cc(-c2ccccc2)[nH]c1N1CCCC1
CC(C)(C)OC(=O)NCCC(=O)Oc1cccc2ccc(=O)oc12
Cc1ccc2c(c1)C(=O)C(=O)N2CCOc1ccccc1
Cc1ccc(C(=O)NC(NC(=S)Nc2cc(C)cc(C)c2)C(Cl)(Cl)Cl)cc1
COc1ccc(C(C(=O)NCC2CCCO2)N(C(=O)Cn2nnc3ccccc32)c2ccc(NC(C)=O)cc2)c(OC)c1
Cc1ccc(C(=O)Oc2ccc3nc(N)[nH]c3c2)cc1
COc1cc(C(=O)NS(=O)(=O)c2ccccc2C)ccc1Cc1cn(C)c2ccc(NC(=O)OC3CCCC3)cc12
CC(C)C(=O)NC(=O)c1cnc[nH]1
CCCCOc1ccc(CONS(=O)(=O)c2ccc(NC(C)=O)cc2)cc1Cl
CCC(=O)Nc1cc([N+](=O)[O-])cc2c(C(=O)c3ccccc3)[nH][n+]([O-])c12
O=C(Oc1ccc(C(=O)C=Cc2ccc(F)cc2)c(Br)c1)c1ccco1
COc1ccccc1C(=O)Nc1nc2ccccc2s1
Nc1c(NS(=O)(=O)c2cc(C(F)(F)F)cnc2Br)cccc1C(F)(F)F
Cc1ccc(C(=O)c2c3ccc([N+](=O)[O-])cc3[n+]([O-])n2CCC(N)=O)cc1
CC(=O)N(C)c1ccc(NS(=O)(=O)c2cc(Cl)ccc2Cl)cc1
Cc1cccc(C(=O)NC(C)CN2CCOCC2)c1
COCCNc1cc(N(c2ccc3nnn(CC=O)c3c2)c2ccc(C)s2)c(CC=O)cc1OC
O=CNc1nc(-c2ccc(Cl)cc2)c(-c2cccs2)s1
Cc1ccc(S(=O)(=O)N=C2CC(Nc3ccc(C(=O)O)cc3)=C3C=CC=CC3C2=O)cc1
COc1ccc(C(C(=O)NCC2CCCO2)N(C(=O)Cn2nnc3ccccc32)c2ccc(NC(C)=O)cc2)cc1
Nc1ccccc1NC(=O)NNc1ccccc1
Cc1ccc2c(c1)c1c(n2CC(C)O)CCCC1N1CCCCCC1
O=C(Oc1cc(Br)ccc1C(=O)C=Cc1ccc(F)cc1)c1ccco1
O=C(Nc1ccc(OCC(F)(F)C(F)F)c(C(F)(F)F)c1)c1ccccc1O
NC(=S)N(C(=O)C(c1ccccc1)c1ccccc1)c1ccc(C(=O)O)cc1
CC(Nc1cccc(C(F)(F)F)c1)C(C=O)c1ccccc1
O=C(Oc1cccnc1)c1ccccc1[N+](=O)[O-]
CC(C)CC(=O)NC(c1ccc(Cl)cc1)c1cccc2ccc(O)cc12
CC(=O)NC12C(=O)N(CCN3CCOCC3)C=C1C=CC=C2Br
CC(=O)NC(C)CN1CCN(c2ncccn2)CC1
Cc1ccc(S(C)=O)c(C)c1
O=CC(Cl)N=c1scc(Cl)n1Cc1ccc(Cl)cc1
Oc1ccc(Cl)cc1Cc1cc(Cl)ccc1O
Cc1cc(C)cc(Nc2ncc([N+](=O)[O-])c(N3CCOCC3N)n2)c1
O=C(NC(Cc1ccc(Br)cc1)C(=O)O)OCC1c2ccccc2-c2ccccc21
O=C1c2[nH]nc(-c3ccccc3)c2C(F)(c2ccccc2)N1Cc1occc1O
O=C(CCl)N=c1sccn1Cc1ccccc1Cl
COC(=O)COc1cc2cc[nH]c(=O)c2cc1N
Cc1oc2c(F)c(F)c(F)c(F)c2c1S(=O)(=O)Nc1cccc(C(F)(F)F)c1
Cc1ccc(OC(N)C(=O)Sc2nc3scc(C)c3c(=O)[nH]2)c(N)c1
CCC1=NN=C(N[SH](=O)=O)[SH]1c1ccc(NC(=O)C=Cc2ccc(Cl)cc2)cc1
Nc1c(Cl)cc(C(F)(F)F)cc1S(=O)(=O)N=Cc1cccc(C(F)(F)F)c1
N#Cc1c(-c2ccccc2)nc(SC(OC(F)(F)Cl)C(=O)Nc2ccccc2)[nH]c1=O
NC1(N)CNCCN1
CCC12C(=O)NC(=O)N1C(N)C1(N)C(=O)NC(=O)C12c1ccc(F)cc1
COc1cccc(C)c1NC(=O)CSc1nc2c(C)csc2c(=O)[nH]1
O=C(Nc1ccc(NC(=S)NC(=O)c2cc(Cl)ccc2Cl)cc1)c1ccccc1
Cc1cccc2c(=O)[nH]cc(CN(CCc3ccccc3)Cc3nnnn3CC3CCCO3)c12
COC(=O)c1cccc(Cl)c1NC(=O)Cc1ccc([N+](=O)[O-])cc1
CCOC(=O)c1c(C)n(S(=O)(=O)c2ccc(C)cc2)c2ccc(O)c(C(=O)O)c12
Sc1nc(S)c2c(-c3ccccc3)csc2n1
COc1cccc(C=NNC(=S)Nc2cccnc2)c1
Cc1ccc(C(=O)c2c3ccc([N+](=O)[O-])cc3n(CCC(N)=O)[n+]2[O-])cc1
C=C(C)COc1ccc(C)c(-c2c[nH]nc2-c2ccc(O)cc2)c1
CCCCCn1c(CN2CCN(Cc3ccccc3)CC2)nc2c1c(=O)[nH]c(=O)n2C
CCOc1ccc(NC(=O)CSc2nc(NS(=O)(=O)c3ccc(C)cc3)cc(=O)[nH]2)cc1
CN(C)S(=O)(=O)c1ccc(NC(=O)CSc2ccc3ccncc3c2)cc1
Cc1cc2c3c(c4cc(C)c5c(CN)nccc5c4c2o1)OCNC3
COc1cc(OC)c(OC)cc1NC(=O)C1(c2ccc(Br)cc2)C=NOC1
CNc1oc(-c2ccc(Cl)cc2)nc1P(=O)(c1ccccc1)c1ccccc1
O=C(Nc1ccc2c(c1)OC=CO2)c1ncc(-c2ccccc2)o1
Cc1ccc(C2C=NN(C(=O)CCl)C2c2cccs2)cc1
Cc1cc(C)cc(C(=O)n2cnc3ccccc32)c1
O=C(Cn1nnc2ccc(Br)cc21)c1ccccc1
O=C(Oc1ccc(Br)cc1C(=O)C=Cc1ccc(F)cc1)c1ccco1
CN(CCc1ccccc1)C(=O)c1cc(COc2cccc(C(F)(F)F)c2)on1
COc1ccc(Nc2oc(COc3ccc(C)cc3)nc2C#N)cc1
Cc1ccc2c(c1)OC(=COc1cc(C=NNC(=O)CNc3ccc(C=O)cc3)ccc1O)O2
Cc1ccc(NC2=NN=C(S)[SH]2CC(=O)Nc2cc(C(F)(F)F)cc(Cl)n2)c(C)c1
CCOC(=O)c1scc(-c2ccccc2)c1N
CS1(C)N=CN=C1NC(=O)OCc1ccc(Cl)cc1
COc1cccc(OC)c1C(C(=O)NCC1CCCO1)N(C(=O)Cn1nnc2ccccc21)c1ccc(NC(C)=O)cc1
CN(CCc1ccccc1)C(=O)c1cc(COc2cccc(C(F)(F)F)c2)on1
Cc1ccc(Br)cc1C=CC(=O)c1ccccc1OC(=O)c1ccco1
CC1=C(Nc2ccccc2)C(=O)c2ccccc2C1=NS(=O)(=O)c1ccc(C(=O)O)cc1
O=C(COc1ccc(S(=O)(=O)N2CCCCC2)cc1)Nc1ccccc1F
CC(C)(C)OC(=O)NCc1ccc(CNC(=O)c2ncc(C(=O)NC(Cc3ccccc3)C(=O)OCc3ccccc3)[nH]2)cc1
CCC1=NN=C(N[SH](=O)=O)[SH]1c1ccc(NC(=O)C=Cc2ccc(F)cc2)cc1
CCc1c(OC(=O)c2ccco2)ccc2oc(=O)ccc12
COc1ccc(N(Cc2cc3ccccc3[nH]c2=O)C(=O)CCl)cc1
COC(=O)c1ccc(NC(=O)CN(c2ccc(OC)cc2)S(=O)(=O)c2ccccc2)cc1Cl
COC(=O)c1ccc(Cl)cc1NC(=O)CN(c1ccc(OC)cc1)S(=O)(=O)c1ccccc1
O=C(O)c1ccccc1NC(=S)NNc1ccc(S(=O)(=O)Nc2ccc([N+](=O)[O-])c(OC(F)F)c2)cc1
COc1ccc(N)c(OC)c1OC(N)(C=O)n1c(C=O)c(OC)c2sccc21
O=C(Nc1nc(-c2cccs2)c(Cl)s1)c1ccccc1
NC(CNCCc1ccccc1)c1ccccc1
Cc1ccc(S(=O)(=O)N=C2Cc3ccccc3C(Nc3ccc(C(=O)O)cc3)C2=O)cc1
O=C(Cn1nnc2ccccc21)c1ccc(Cl)cc1
COc1ccc(C(C(=O)NCC2CCCO2)N(C(=O)Cn2nnc3ccccc32)c2ccc(NC(C)=O)cc2)cc1
COc1ccc(C(C(=O)Nc2ccc(F)cc2)N(C(=O)Cn2nnc3ccccc32)C2CC2)cc1
O=C1C(=O)N(CCCc2ccccc2)c2ccccc21
CNC(=O)C(=O)NCCN(C)CC1CN(S(=O)(=O)c2ccc(OC)cc2)CO1
Cc1cc(Br)c(NC(=O)COn2nnc3ccc(S(C)(=O)=O)cc32)c(Br)c1
Cc1cc(NC(=O)COn2nnc3ccc(S(C)(=O)=O)cc32)ccc1Br
Cc1cccc(N[SH]2C(NCc3cccc(C=O)c3)=NN=C2[SH](=O)=O)c1
O=C(Cn1nnc2ccccc21)c1ccc(Cl)cc1
CCc1c[nH]c2cc(Nc3c(OC)cc(C)cc3OC)ccc12
CC(C)N(O)C(=O)NCCCc1ccc(C=NN2CCSC2=S)cc1N(C)C
CC(=O)Nc1cc(OC(C)=O)c2nonc2c1OC(C)=O
O=c1[nH]c(C=C2C=Nc3ccccc32)c(O)c(=O)n1-c1ccc(F)cc1
Cc1ccc(C)c(S(=O)(=O)N2CCN(C(=O)c3cc(=O)[nH]c4cccc(C)c34)CC2C)c1
NC(=O)CCn1c2c(c(C(=O)c3cc(N)cc(Cl)c3Cl)[n+]1[O-])CCC=C2
CCc1ccc(N(C)C(=O)c2noc(C)c2Oc2cccc(C(F)(F)F)c2)cc1
O=C(CSc1ncnc2scc(-c3ccccc3)c12)Nc1ccc(C(=O)O)cc1
CCOc1ccc2c(c1)C(=O)C(=O)N2CC1COc2ccccc2O1
COc1ccccc1N(c1cc(C(C=O)Nc2ccc(C)o2)oc1C)C(C=O)n1nnc2ccccc21
CCC(C)(C)NC(=O)C(c1cccn1C)N(C(=O)Cn1nnc2ccccc21)c1ccc(NC(C)=O)cc1
NC(=O)c1csc(NC(=O)Cc2csc(S(=O)(=O)N3CCOCC3)c2)c1-c1ccccc1
COc1ccc(C(C(=O)NCC2CCCO2)N(C(=O)Cn2nnc3ccccc32)c2ccc(NC(C)=O)cc2)c(OC)c1
COc1ccc(CCNC(=O)C(=O)NCC2COCN2S(=O)(=O)C2COc3ccccc3O2)cc1
Cc1cc(C)c(C)c(S(=O)(=O)N=C2C(=O)C(Nc3ccc(C(=O)O)cc3)=CC3C=CC=CC23)c1
CC(C)(C)c1ccc(NC(=O)CSC2NC=NN2)cc1
COc1cc(OC)c(NC(=O)c2cc(Cl)nnc2Cl)c(OC)c1
Cc1cn(C=O)c2cccc(N(C(=O)CCl)c3ccc([N+](=O)[O-])cc3)c12
CC(C)(C)OC(=O)NCc1ccc(CNC(=O)c2[nH]cnc2C(=O)NC(Cc2ccccc2)C(=O)OCc2ccccc2)cc1
CCOC(=O)c1nc2occ(N)c2c2c1C(CC(C)C)CCC2
CC(=O)c1cc(-c2ccccc2)[nH]c1N1CCCC1
CC(=O)n1cc(N(C(=O)CCl)c2ccc([N+](=O)[O-])cc2)c2ccccc21
NC1(C=Cc2ccccc2)NCCNC1N1C(=O)CC(=O)C1(N)c1cccs1
CCc1ccc(N(c2ccc3nnn(CC=O)c3c2)c2oc(CC=O)cc2Nc2ccc(C)o2)cc1
COc1cc(OC)c(C2=Nc3ccc(Br)cc3C(c3ccccc3)N2CC(=O)NN)cc1OC
COc1ccc(C(=O)Oc2ccccn2)cc1
Nc1cc2c[nH][n+]([O-])c2cc1C(=O)c1ccc(Cl)cc1
COc1ccc(-c2n[nH]c(C(F)(F)F)c2-c2cc3ccccc3o2)c(O)c1
COc1ccc(C(CCN(Cc2cc(OC)ccc2OC)C(=O)CCl)c2ccccc2)cc1
CC1(CC(N)=O)NCc2cc(I)c([N+](=O)[O-])cc2NC(=O)C(=O)CCC(=O)NCCNC1C(N)=O
C1CCSC1
Cc1cc(=O)oc2cc(NC(=O)c3ccccc3OC(F)F)ccc12
O=C(CCl)N1N=C(c2cccs2)CC1c1ccco1
CN1CCNC2Cc3ccc(N)cc3N3C(=O)C(=O)C(=O)NC213
COc1ccc(CCNC(=O)C(=O)NCC2OCCN2S(=O)(=O)c2ccc3c(c2)OCCO3)cc1
CN(CCc1ccccc1)C(=O)c1cc(COc2ccc(C(F)(F)F)cc2)on1
COc1ccc(C(=O)NC23C=CC=CC2N=CS3)cc1
Cc1ncc(-c2ccc(S(=O)(=O)N3CCN(c4ccccc4)CC3)cc2)o1
Cn1c(=O)nc2[nH]nc(-c3ncccc3N)nc-2c1=O
CCCOC(=O)c1c(-c2ccc(C)cc2C)csc1NC(=O)C1C2CCC(O2)C1C(=O)O
CC(C)(C)OC(=O)C(Cc1ccccc1)NC(=O)c1ncc(C(=O)NC(Cc2ccccc2)C(=O)OCc2ccccc2)[nH]1
CC(C)c1ccc(N(C(=O)c2cnns2)C(C(=O)NC2CCCC2)c2ccccn2)cc1
CCCCCn1c(CN2CCN(Cc3ccccc3)CC2)nc2[nH]c(=O)n(C)c(=O)c21
CC(C)(C)c1ccc(NC(=O)CSc2n[nH]c(=O)n2-c2ccccn2)cc1
O=[N+]([O-])c1ccc(C=Cc2n[nH]c(=S)n2N=Cc2ccco2)cc1
Cc1cccc(O)c1NC12C=CC=CC1=NC=NC2
O=C(NN=Cc1c(O)ccc2ccccc12)c1cncc(Br)c1
COc1ccc(C(C(=O)Nc2ccc(F)cc2)N(C(=O)Cn2nnc3ccccc32)C2CC2)cc1
CCOc1ccc(N(Cc2cc3ccc(C)cc3[nH]c2=O)S(=O)(=O)c2ccccc2)cc1
Cc1cc(C)c(C)c(S(=O)(=O)N2CCN(c3cccc4c(C=O)cc(=O)[nH]c34)CC2)c1C
Cc1cc(C#N)c(C(F)(F)F)cc1NN=CS(=O)(=O)c1cc(C#N)sn1
COC(=O)c1ccc(Cl)cc1NC(=O)CN(c1ccc(OC)cc1)S(=O)(=O)c1ccccc1
COc1ccc(N2CCNCC2n2c(=O)cc(C=O)c3ccccc32)cc1
O=C(COc1ccc(S(=O)(=O)N2CCCCC2)cc1)Nc1ccc(F)cc1
COc1cc2c(cc1OC)C(c1cc(Br)ccc1F)N(C(Cl)C=O)CC2
COCCNC(=O)C(c1ccccc1OC)N(Cc1cccs1)C(=O)Cn1nnc2ccccc21
O=C(O)c1ccc(NC(=S)NC(=O)C(c2ccccc2)c2ccccc2)cc1
O=[N+]([O-])c1ccc(C=Cc2n[nH]c(=S)n2N=Cc2ccco2)cc1
Cc1cc(S(=O)(=O)N=C2C(=O)Cc3ccccc3C2Nc2ccc(C(=O)O)cc2)cc(C)c1C
CCCc1c(C(=O)NN=Cc2c(OC)ccc3ccccc23)nnn1-c1nonc1N
CC(C)OP(=O)(OC(C)C)C1(NS(=O)(=O)c2ccc(Cl)cc2)C=CC(=O)C(Cl)=C1Cl
COC(=O)COc1cccc2c(=O)n(CC=O)cc(Nc3ccc(C)cc3)c12
CC(=O)N1C=CC2C=CC=CC21N(C(=O)CCl)c1ccc([N+](=O)[O-])cc1
Cc1cc(C(=O)CCl)n(Cc2ccco2)c1C
Cc1cc(C)c2c(c1)CC(=O)C(c1ccc(F)cc1)N2
COCCNC(=O)c1csc(CN(C(=O)Cn2nnc3ccccc32)C(OC)c2ccccc2)c1
CC(=O)N(c1ccc(C(F)(F)F)cc1)S(=O)(=O)c1ccc(N2C(=O)CCC2=O)cc1
O=C(Cn1nnc2ccccc21)c1ccc(Br)cc1
CC(C)(C)C1(Nc2cccnc2)CCCc2c(C=O)noc21
Cc1ccc(NC(=O)CN(C)C(=O)c2ccc(Nc3ccc(C(F)(F)F)cc3)cn2)cc1
Cc1coc(=O)c2cccc(NC(=O)Cc3ccc([N+](=O)[O-])cc3)c12
Cc1cccc(-n2nc(C)c3c(C(=O)O)cc(-c4cccs4)nc32)c1
Cc1noc(NS(=O)(=O)c2ccc(NC(=O)Nc3ccc(Cl)cc3Cl)cc2)c1C
CC1CCCc2c1[nH]c1c(N)cccc21
O=C(Cc1cccc(Cl)c1Cl)Nc1ccccn1
CCOc1ccc(NC(=O)CSc2nc(NS(=O)(=O)c3ccc(C)cc3)cc(=O)[nH]2)cc1
COc1ccc(C=C(C#N)c2cccc3cc[nH]c23)cc1
Cc1ccc(Nc2cc(Cl)c(=O)n(C34CC5CC(C3)C(CC(=O)O)C(C5)C4)n2)cc1
O=C(Nc1ccc(OCC(F)(F)C(F)F)c(O)c1)c1cccc(C(F)(F)F)c1
CC(C)CC(NC(=O)c1ncc(C(=O)NC(Cc2ccccc2)C(=O)OCc2ccccc2)[nH]1)C(=O)OC(C)(C)C
CN(CCc1ccccc1)C(=O)c1cc(COc2cccc(C(F)(F)F)c2)on1
COc1ccc(C(C(=O)Nc2ccc(F)cc2)N(C(=O)Cn2nnc3ccccc32)C2CC2)cc1
O=C(Nc1c2c(nn1-c1ccc(Cl)cc1)CCS2(=O)=O)c1ccc2c(c1)OCO2
Cc1cccc(-n2nc(C)c3c(C(=O)O)cc(-c4cccs4)nc32)c1
CN(C)S(=O)(=O)c1ccc(NC(=O)CSc2cccc3cccnc23)cc1
Cc1ccc(C(=O)NC(NC(=S)Nc2ccc(C)cc2C)C(Cl)(Cl)Cl)cc1
O=[N+]([O-])c1ccccc1C=CC=Nn1c(-c2ccco2)n[nH]c1=S
CC(C)CS(=O)(=O)C1=NSC2=NC(=O)C(=Cc3ccc(Oc4ccc(C=O)o4)cc3)C(=N)N21
COc1cc2c(cc1OC(N)(Cl)C=O)C(c1cc(Br)ccc1F)NCC2
O=C(NCc1ccco1)C(c1ccco1)N(Cc1cccs1)C(=O)Cn1nnc2ccccc21
Nc1ccc2c(c1)C(=O)N(CC(=O)Sc1ccc(F)cc1)C2=O
O=C(NC1COc2ccccc2O1)c1ncc(-c2ccccc2)o1
O=C(Oc1ccccn1)c1ccc([N+](=O)[O-])cc1
Cc1ccc(Nc2cnn(C34CC5CC(CC(CC(=O)O)(C5)C3)C4)c(=O)c2Cl)cc1
COc1ccc(N(Cc2cc3ccccc3[nH]c2=O)S(=O)(=O)c2ccc(OC)cc2)cc1
COc1cc2c(c(OC)c1)CN(C(=O)COc1cc(OC)c3c(c1)OC(=Cc1ccccc1C(=O)O)C3=O)CC2
Cc1ccc(C(=O)CSc2nnc(CNc3c(C)cccc3C)n2Cc2ccco2)cc1
COc1cccc(OC)c1C(C(=O)NCC1CCCO1)N(C(=O)Cn1nnc2ccccc21)c1ccc(NC(C)=O)cc1
COc1ccc(NS(=O)(=O)c2ccc(N)c3oc(N)nc23)cc1
CC1(c2ccco2)CC(c2ccco2)=NN1C(Cl)C=O
CC(C)Oc1c(NC(=O)CSCC(=O)Nc2ccc(C(F)(F)F)cc2)ccc(Cl)c1Cl
CCC(CC)n1c(=O)[nH]c(=O)c2[nH]c(C(N)N3CCN(Cc4ccccc4)CC3)nc21
Cc1ccc(C(=O)NC(NC(=S)Nc2cc(C)ccc2C)C(Cl)(Cl)Cl)cc1
COc1ccc(COc2ccc(C3C(S(=O)(=O)c4ccccc4)CON3C)cc2OC)cc1
Cc1c(NC(=O)C(c2ccccc2)[N+](=O)[O-])ccc2ccc(=O)oc12
C=C1Sc2c(ccc(-c3ccc(C)cc3)c2C2(C(=O)OCC)CCN(C=O)CC2)NC1=O
Cc1ccc2c(c1)C(=O)C(Nc1ccccc1)=C(C(=O)O)C2=NS(=O)(=O)c1ccccc1
CC1=Nc2c(ccc(Br)c2-c2ccccc2)C(N)(C(=O)NN)N1
O=C(O)c1nc2ccccc2s1
COc1ccc(N2CCN(CC(O)COc3cccc4ccccc34)CC2)cc1
Cc1ccc(-c2nn(-c3ccccc3)cc2NC(=O)CCl)cc1
[NH3+]C1CC=c2c([O-])ccc(Br)c2=[NH+]1
CCOc1ccc(NC(=O)CSc2nc(NS(=O)(=O)c3ccc(C)cc3)cc(=O)[nH]2)cc1
Cc1cccc(N2C(N)=C(C#N)C(C#N)(C#N)C2c2ccccc2)c1
O=C(Nc1c2c(nn1-c1cccc(Cl)c1)CS(=O)(=O)C2)c1ccc2c(c1)OCO2
CC(C)O
N#Cc1c(NC(=S)Nc2ccc(C=O)cc2)sc2c1CCC2
O=Cc1ccc(Oc2ccc3ccc(=O)oc3c2)s1
O=C1C2C(c3ccccc3)C=CC(c3ccccc3)C2C(=O)N1c1cccnc1
C=C1C=Nc2ccc(-c3[nH]c(=O)n(-c4ccc(F)cc4)c(=O)c3O)cc21
O=C1NC(=Cc2cc3ccccc3n2CC(=O)N2CCOCC2)N(c2ccc(F)cc2)C(=O)C1=O
FC(F)(F)c1ccc(NC(=S)NNC(=S)NCc2ccccc2)cc1
CS(=O)(=O)N(Cc1ccc(C(=O)Nc2ccc(Sc3ccccc3)cc2)cc1)c1ccccc1
CCOC(=O)c1sc(-c2ccccc2)c(N)c1C(O)(C(F)(F)F)C(F)(F)F
CC(C)(C)OC(=O)NCc1ccc(CNC(=O)c2cnc(C(=O)NC(Cc3ccccc3)C(=O)OC(C)(C)C)[nH]2)cc1
O=C(Oc1cccnc1)c1ccccc1[N+](=O)[O-]
CCc1ccc(NC(=O)C(=O)NCC2OCCN2S(=O)(=O)c2ccc3c(c2)OCCO3)cc1
Oc1cc(Cl)cc(Cc2ccc(Cl)c(O)c2)c1
CCN(CC)C(=O)Cn1ccc2cccc(C=C3NC(=O)C(=O)C(=O)N3c3ccc(F)cc3)c21
COC(=O)c1scc(N)c1-c1ccccc1
COc1ccc(NC(=O)C2(C)CN(C(N)=O)CC(=O)N2c2ccc(C(F)(F)F)cc2)cc1
COC(=O)COc1cccc2ccn(CC(=O)NCc3ccccc3)c(=O)c12
Cc1ccc(S(=O)(=O)Nc2ccc(-c3ccc(NS(=O)(=O)c4ccc(C)cc4)cc3)cc2)cc1
CCOc1ccc(N(CC(=O)Nc2ccc(CC)cc2)S(=O)(=O)c2c(C)[nH]c(=O)[nH]c2=O)cc1
Cc1cccc2c(=O)[nH]cc(CN(CCc3ccccc3)Cc3nnnn3CC3CCCO3)c12
Cc1cc2c(=O)oc3ccccc3c2cc1OCC(=O)NC(Cc1cc2ccccc2[nH]1)C(=O)O
Cc1ccc(C(=O)Oc2ccc3c(c2)ncn3C)cc1
Cc1ccc(OCC(=O)Nc2ccc(NC(=O)COc3cccc(C)c3C)c(C(=O)O)c2)cc1C
Cc1cc2c(cc1C)C(c1ccccc1F)CC(=O)N2
COC(=O)COc1cccc2c(=O)n(CC=O)c(Nc3ccc(C)cc3)cc12
O=Cc1cn(Cc2ccccc2)nc1-c1cccnc1
COc1ccc(C(C(=O)Nc2ccc(F)cc2)N(C(=O)Cn2nnc3ccccc32)C2CC2)cc1
COc1ccc(C(C(=O)NCC2CCCO2)N(C(=O)Cn2nnc3ccccc32)c2ccc(NC(C)=O)cc2)cc1
O=C(O)c1cccc2scnc12
COc1cc(NC(=O)C[SH]2C(C)=Cc3c2nc(S)[nH]c3=O)ccc1C
CN1N=C(c2ccccn2)N=CC12C(=O)C=NC(=O)N2C
C=C(C)COc1ccc(O)c(-c2[nH]nc(C)c2-c2ccccc2)c1
Cc1c(N2CCOCC2)n(C(C=O)=C2C(=O)NC(=O)N(c3ccccc3F)C2=O)c2ccccc12
Cc1ccc(N(C(=O)c2ccc(Cl)cc2)c2nnc(S(N)(=O)=O)s2)cc1
Cc1ccc(C(=O)c2c3ccc(C(F)(F)F)cc3[n+]([O-])n2CCC(N)=O)cc1
Cc1ccc2oc(C(=O)Nc3ccc(S(=O)(=O)Nc4c(C)noc4C)cc3)cc2c1Cl
CC(=O)Nc1cc(F)c2c(c1)C(=O)C(N)(CN1CCOCC1)N2
CC(=O)N(C)c1ccc(NS(=O)(=O)c2cc(Cl)ccc2Cl)cc1
COc1ccc(N(c2ccc3[nH]c(=O)cc(C)c3c2)C(Cl)C=O)cc1
O=C(NCCc1ccccc1)C(=O)NCC1OCCN1S(=O)(=O)c1ccc2c(c1)OCCO2
Cc1cc(C)c(C)c(S(=O)(=O)N2CCN(C(=O)c3cc(=O)[nH]c4ccccc34)CC2)c1C
Nc1ccc(S(=O)(=O)N=C(Cl)c2ccc(C(F)(F)F)c(C(F)(F)F)c2)cc1
Cc1cc(C)c2c(=O)[nH]c(-c3ccc(F)cc3)cc2c1
COc1cccc(C(=O)NNC(=O)C(CN2C(=O)C(=Cc3ccccc3)SC2=S)OC)c1
O=C(Nc1ccccc1N1CCN(C(=O)c2ccc(Cl)cc2)CC1)c1cccc([N+](=O)[O-])c1
CCc1ccc2c(c1)C(NC(C)=O)C(=O)N2CCN1CCOCC1.Cl
Cc1ccc(C(=O)Oc2ccc3nc(N)[nH]c3c2)cc1
CC(=O)NNc1cc(C2NC(C)=Nc3ccc(Br)cc32)cc(N2CCOCC2)c1
CCc1ccccc1N1C(=O)C2C3C(=O)N(C4CC(F)CC(F)C4)C(=O)C3C(c3ccccc3)N2C1=O
Cc1cc(C(=O)CCl)c(C)n1-c1cccc([N+](=O)[O-])c1
COc1ccc(C(=O)NS(=O)(=O)c2ccc(C)cc2)c(Cc2cc3[nH]ccc3c(NC(=O)OC3CCCC3)c2N)c1
Cc1ccc(N2CCN(C(=O)C3CNC(=O)c4ccccc43)CC2)c(C)c1
CC(=O)Nc1ccc(NC(=O)CC(C)=NNC(=O)COc2c(C)cc(Br)cc2Br)cc1
O=C(C=Cc1cc([N+](=O)[O-])ccc1Cl)NCc1ccccn1
COCCNC(=O)c1c(OC)csc1CN(Cc1ccccc1)C(=O)Cn1nnc2ccccc21
CC(C(=O)O)N(C(C)(C)C)C(C)(C)C
Nc1cn(-c2ccccc2)nc1-c1ccc(C(N)(Cl)C=O)cc1
Cc1cc(C)c(C)c(S(=O)(=O)N2CCN(C=O)CC2c2ccc3[nH]c(=O)ccc3c2)c1C
CC(=O)N(C)c1ccc(NS(=O)(=O)c2cccc(Cl)c2Cl)cc1
COc1ccc(-c2c3c(cc(Br)c2-c2ccccc2)N=CN(CC(=O)NN)C3)c(OC)c1OC
CCc1nc(N2CCN(C(=O)CCl)CC2)c2c3c(sc2n1)C(C)C=CC3
O=C(O)c1ccc(NC(=O)c2nn(-c3ccccc3)cc2-c2ccc(Cl)cc2)cc1
CCn1c(COc2ccccc2)nnc1SCC(=O)C(C)(C)C
COc1ccc(C(C(=O)NCC2CCCO2)N(C(=O)Cn2nnc3ccccc32)c2ccc(NC(C)=O)cc2)cc1
Cc1ccc(Oc2ccccc2C(N)(CC=O)n2c(Nc3ccc(CCC(=O)OC(C)(C)C)cc3)nc(C=O)c2C=O)cc1
CCN(CC)C(=O)Cn1cc(C=C2C(=O)NC(=O)N(c3ccccc3F)C2=O)c2ccccc21
Cc1ccc(S(=O)(=O)N=C2CC(=O)c3ccccc3C2Nc2ccc(C(=O)O)cc2)cc1
COc1cccc(CNCC2(C)NC=C3C=CC=CC32)c1OC
COc1ccc(C(=O)Oc2ccccn2)cc1
CCN(CC)C(=O)Cn1ccc2cccc(C=C3C(=O)NC(=O)N(c4ccc(F)cc4)C3=O)c21
Cc1ccc(C2(c3cccs3)C=NN(C(=O)CCl)C2)cc1
Cc1ccc(NC(C=O)n2nnc(-c3ccccc3Nc3cccc(C=O)c3F)n2)o1
COc1ccc(N(C(=O)Cn2nnc3ccccc32)C(C(=O)NCc2ccco2)c2coc(C)c2)cc1
CS1(Cc2ccc(C#N)cc2)C=NN=C1NC(=O)c1ccc2ncsc2c1
Nc1cc2nn(-c3ccccc3)nc2cc1Cl
Cc1snc(S(=O)(=O)C(C#N)=NNc2cccc(C(F)(F)F)c2)c1C#N
CCc1ccc(NC(=O)C2CCCCN2S(=O)(=O)c2cccc3ccc(=O)[nH]c23)cc1
C=C1Oc2c(ccc(OC3(C)Cc4c(cccc4C(=O)O)CN3C=O)c2-c2c(OC)cc(OC)cc2OC)C1=O
COc1ccc(-c2n[nH]c(C(F)(F)F)c2-c2cc3ccccc3o2)c(O)c1
Cc1ccc(-c2nn(-c3ccccc3)cc2NC(=O)CCl)cc1
COc1cccc(NC(=O)N2CCNC(=O)C2CC(=O)Nc2ccccc2C(F)(F)F)c1
O=C(NC(Cc1ccc(Br)cc1)C(=O)O)OCC1c2ccccc2-c2ccccc21
Cc1cc(C2(c3ccco3)C=NN(C(=O)CCl)C2)co1
O=C(O)c1ccc(N2N=C(c3ccccc3)CC2c2ccccc2)cc1
NC(=S)N(Cc1ccccc1)NC(=S)Nc1ccc(C(F)(F)F)cc1
CC(C)CC(=O)NC(c1ccccc1Cl)c1c(O)ccc2ccccc12
CN1CCN(CC(=O)Nc2ccc([N+](=O)[O-])cc2)CC1
COc1ccc(N)c2c1NC(=O)C2=O
NC(=O)CCN1C2CC=CC=C2C(C(=O)c2ccc(Cl)cc2)=[N+]1[O-]
O=C1C2C(c3ccccc3)C=CC(c3ccccc3)C2C(=O)N1c1cccnc1
CCc1c(NC(=O)C=Cc2ccccc2)ccc(S(=O)(=O)Nc2nncs2)c1Cl
CN1CCN(CC(=O)Nc2cccc([N+](=O)[O-])c2)CC1
O=C(Oc1ccc2ccc(=O)oc2c1)c1cccs1
CC1(N)CNCCN1C=O
O=[N+]([O-])C=Cc1ccc2c(ccn2Cc2ccccc2)c1
Cc1cccc2c1N(CCOc1ccccc1)C(=O)C2=O
Cc1ccc2c(c1)OC(=C(c1ccccc1)S(=O)(=O)N=C1NC(=O)CS1)O2
Cc1cc(C)c2c(c1)NC(c1ccc(F)cc1)CC2=O
CC(=O)Nc1ccc(NC(=O)CC(C)=NNC(=O)COc2cc(C)c(Br)cc2Br)cc1
Cc1cc(C=O)cc(NC2=NN=C([SH](=O)=O)[SH]2Nc2cccc(C)c2)c1
CC(Cc1ccccc1)N(Cc1cc2ccccc2[nH]c1=O)Cc1nnnn1CC1CCCO1
Cc1ccc(S(=O)(=O)Nc2ccc(-c3ccc(NS(=O)(=O)c4ccc(C)cc4)cc3)cc2)cc1
COC(=O)CC1CN(C(=O)C=Cc2ccccc2)C2C=CC=CC2O1
O=C(COC(=O)CCc1c[nH]c2ccccc12)NC(c1ccccc1)c1ccccc1
Cc1cc(C(=O)CCl)n(Cc2ccco2)c1C
Cc1ccc(-c2nn(-c3ccccc3)cc2NC(=O)CCl)cc1
Cc1cc2c(NC(=O)c3ccc(OC(F)F)cc3)cccc2oc1=O
O=C(O)c1ccc(NC(=O)c2cn(-c3ccccc3)nc2-c2ccc(Cl)cc2)cc1
Cc1ccc(N2CCN(C(=O)CCS(=O)(=O)c3cc(C)c4c(c3)SCC(=O)N4)CC2)cc1C
Cc1ccc(C=CC(=O)c2cc(OC(=O)c3ccco3)ccc2Br)cc1
O=C(Nn1cnc(=O)c2ccccc21)c1ccc(Br)cc1
Oc1ccc(Cl)cc1Cc1cc(Cl)ccc1O
CC(=O)n1ccc2cc(N(C(=O)CCl)c3ccc(Cl)cc3)ccc21
CCc1nnc(NS(=O)(=O)c2ccc(NC(=O)C=Cc3ccc(Cl)cc3)cc2)s1
CCc1coc(C(=O)N(c2ccccc2)C(C(=O)NC2CCCC2)c2cccnc2)c1
O=Cc1cn(Cc2ccccc2)nc1-c1ccccn1
COC1(CN2C(=O)C(=O)c3ccccc32)COc2ccccc2O1
NC(=O)CCn1c(C(=O)c2cccc([N+](=O)[O-])c2)c2ccccc2[n+]1[O-]
CSc1ccccc1Oc1c(C(=O)N(C)c2nccnc2C)noc1C
CCCCOc1cccc(CONS(=O)(=O)c2ccc(NC(C)=O)cc2)c1Cl
CN(CCc1ccccc1)C(=O)c1cc(COc2ccc(C(F)(F)F)cc2)on1
Cc1cc(S(=O)(=O)N2CCN(C(=O)c3cccc4[nH]c(=O)ccc34)CC2)c(C)c(C)c1C
O=C(Cn1nnc2ccccc21)c1ccc(Cl)cc1
O=Cc1cn(Cc2ccccc2)nc1-c1cccnc1
O=C(O)c1ccc(NC(=O)c2cn(-c3ccccc3)nc2-c2ccc(Cl)cc2)cc1
CC1(CC(N)=O)CNCc2cc([N+](=O)[O-])c(I)cc2NC(=O)CC(=O)CCNC(C(N)=O)C(=O)N1
Cc1ccccc1S(=O)(=O)Nc1cccc(C)c1-c1ccccc1NS(=O)(=O)c1ccccc1
COc1ccc(C(CCN(Cc2ccc(OC)cc2OC)C(=O)CCl)c2ccccc2)cc1
CN(C)c1nc(N)nc(-c2nc3ccccc3s2)n1
COc1cccc(C(N)=NOC(=O)CSc2ccccc2)c1OC
Cc1ccc(OC(C=O)C(N)(c2ccccc2)n2c(NC(C=O)C(OC(C)(C)C)C(C)C)nc(C=O)c2C=O)cc1
CC(C)(C)C1(Nc2cccnc2)CCCc2c(C=O)noc21
O=C(O)c1ccc2ncsc2c1
COc1ccc(C=NNC(=O)c2nnn(-c3nonc3N)c2CN(C)c2ccccc2)cc1
CCC1CCC(N2CCN(c3ccc([N+](=O)[O-])cc3)CC2)CC1
Cc1cc2c(cc1C)C(c1ccccc1F)CC(=O)N2
COC(=O)c1cc2c(ccn2CC(=O)Nc2ccc(OC)c(OC)c2OC)s1
Cc1cc(NC23C=CC=CC2=NC=NC3)ccc1O
Cc1cc(C(=O)CCl)c(C)n1Cc1ccco1
CC(C)CS(=O)(=O)c1ccoc1C(=O)Oc1ccc(C=C2C(=N)N3C=NSC3=NC2=O)cc1
Cc1c(S(C)(=O)=O)c(Br)cc2c1nnn2OCC(=O)Nc1ccccc1
COc1ccc(N(C(=O)CCl)C(C(=O)NC2CCCCC2)c2ccccn2)cc1
O=C(O)c1ccc2ncsc2c1
Cc1ccc(C(=O)NCCN2CCOCC2)c(C)c1
Cc1cc(C(=O)NC2c3[nH]ncc3CCC2N)[nH]n1
O=C(NN1C(=O)C(=Cc2ccc(O)cc2)SC1=S)c1ccccc1O
COc1cc(Nc2ccc(F)cc2)cc(CC=O)c1N(c1ccc2c(c1)nnn2CC=O)C1CC1
CCc1sc(C)c(C(=O)N2CCOCC2)c1NC(=O)Cc1ccc(OC)cc1
CCc1ccc(NC(=O)C2CCCCN2S(=O)(=O)c2cccc3c(=O)[nH]ccc23)cc1
O=C(Nc1c(OCC(F)(F)C(F)F)cccc1C(F)(F)F)c1ccc(O)cc1
O=C(O)c1ccc(CN(Cc2ccccc2)S(=O)(=O)c2ccc(Cl)cc2)cc1
O=C(O)c1ccc(-c2coc(C=NNC(=O)C(O)(c3ccccc3)c3ccccc3)c2)c(Cl)c1
O=S(=O)(Nc1ccc(F)c(F)c1)c1cccc2nonc12
CCOC(=O)c1sc(N)c(-c2ccccc2)c1C(O)(C(F)(F)F)C(F)(F)F
CC=C(NC(=O)c1ccccc1)S(=O)(=O)c1ccccc1
COc1ccc(NCOc2ccc(-n3c(=S)[nH]c4cc(C=O)ccc4c3=O)c(OC)c2)cc1
Cc1noc(C)c1NS(=O)(=O)c1ccc(NC(=O)Nc2cccc(Cl)c2Cl)cc1
C=C1Oc2c(ccc(OCC3C(C(=O)O)c4ccccc4CN3C=O)c2-c2cc(OC)c(OC)cc2OC)C1=O
CCCCCn1c(CN2CCN(Cc3ccccc3)CC2)nc2c1c(=O)[nH]c(=O)n2C
CC1NCCN(C=O)C1N
CCC(C)(C)NC(=O)C(c1cc(N)c[nH]1)N(C(=O)Cn1nnc2ccccc21)c1ccc(NC(C)=O)cc1
COc1ccc(S(=O)(=O)C2(OC)CONC2c2ccc(OC(N)c3ccccc3)cc2)cc1
O=S(=O)(c1cccc(NC(=S)N2CCN(c3ccccc3)CC2)c1)C(F)F
COc1ccc(C2COc3cc4c(cc3O2)nc(SC)n4C=O)cc1
Cc1cn(C(C=O)=C2C(=O)NC(=O)N(c3ccccc3F)C2=O)c2cc(N3CCOCC3)ccc12
O=C1C(=O)N(CCCc2ccccc2)c2ccccc21
CCC(=O)Nc1ccc(Cl)c(C(=O)c2c3ccccc3[n+]([O-])n2C)c1Cl
COc1cccc(O)c1C(=O)Nn1cnc2c(-c3cccs3)csc2c1=O
CC(C)CS(=O)(=O)C1=NSC2=NC(=O)C(=Cc3ccc(OC(=O)c4ccco4)cc3)C(=N)N21
O=C(NCc1ccc(F)cc1)c1ccc(S(=O)(=O)Nc2ccc(C(F)(F)F)cc2)cc1
O=C(Cc1ccc(Cl)c(Cl)c1)Nc1cccnc1
Cc1cc(Cl)cc(NC(=O)Nc2ccccn2)c1
Cc1ccccc1S(=O)(=O)N=C1C=C(Nc2ccccc2)C(=O)c2ccc(C(=O)O)cc21
Cc1ccc(N)c2c1C(=O)C(=O)N2
O=C(COC(=O)CCc1c[nH]c2ccccc12)NC(c1ccccc1)c1ccccc1
Oc1c(Cl)ccc(Cc2cccc(Cl)c2)c1O
CC(C)Oc1c(Cl)cc(Cl)c(N)c1N
Cc1ccc(OCC(=O)NN=Cc2ccc([N+](=O)[O-])o2)cc1
Cc1coc(Cn2c(CNc3cccc(C)c3C)nnc2SCC(=O)c2ccccc2)c1
CC(Cc1ccccc1)N(Cc1cc2ccccc2[nH]c1=O)Cc1nnnn1CC1CCCO1
Cn1cnc2c(OC(=O)c3ccccc3)cccc21
Cc1ccc(S(=O)(=O)N=C2C=C(Nc3cccc(C(=O)O)c3)C(=O)c3ccccc32)cc1
COC1Cc2ccccc2C(=O)C1=CNc1ccccc1
Cc1ccc(C(=O)NC(NC(=S)Nc2cc(C)cc(C)c2)C(Cl)(Cl)Cl)cc1
O=c1[nH]c(C=C2N=Cc3ccccc32)c(O)c(=O)n1-c1ccc(F)cc1
O=Cc1cc(Br)cnc1N1CCN(S(=O)(=O)c2ccccc2C(F)(F)F)CC1
CCc1cc(=O)oc2cc(OC(=O)c3ccco3)ccc12
O=C1NC(=O)N(c2ccccc2)C(=O)C1=Cc1c(F)n(CC(=O)N2CCOCC2)c2ccccc12
COc1ccc(NC=C2CC(=O)CC3C=CC=CC23)cc1
CS1(C)N=CN=C1NC(=O)OCc1ccc(Cl)cc1
Cc1ccc(OCC(=O)N(CC(=O)Oc2ccc(C)c(C)c2)c2cc(C(=O)O)ccc2N)cc1C
NC1NCCNC1N
CCC1CCC(N2CCN(c3ccc([N+](=O)[O-])cc3)CC2)CC1
COc1ccc(C=CC(=O)c2c(Br)cccc2OC(=O)c2ccco2)cc1
Cc1ccc(C(=O)c2c3ccc([N+](=O)[O-])cc3n(CCC(N)=O)[n+]2[O-])cc1
N#Cc1c(-c2ccccc2)nc(SC(=O)CNc2ccc(OC(F)(F)Cl)cc2)[nH]c1=O
O=S(=O)(c1cccc(NC(=S)N2CCN(c3ccccc3)CC2)c1)C(F)F
COc1ccccc1C(C(=O)NCC1(OC)CCCO1)N(C(=O)C(NC(C)=O)n1nnc2ccccc21)c1ccccc1
COc1ccccc1C=C1SC(=S)N(CCC(=O)NNC(=O)c2ccccc2OC)C1=O
Cc1cc(=O)oc2cccc(NC(=O)c3ccc(OC(F)F)cc3)c12
Cc1c(C(=O)NN=CC(Cl)n2ncnn2)cc(Cl)cc1[N+](=O)[O-]
O=C(CSc1ccccc1)Nc1cc(F)c2c(c1)C(=O)NC2=O
NNC(=S)N(c1ccc(OC(F)F)cc1)c1ccc(S(=O)(=O)Nc2ccc(C(=O)O)cc2)cc1[N+](=O)[O-]
COC1CNC(=O)C(CC(=O)Nc2ccccc2C(F)(F)F)N1C(=O)Nc1ccccc1
CC(=O)NC(CN1CCOCC1)N1C(=O)Cc2cccc(Br)c21
Cc1ccc(-c2cc(NC(=O)CCl)n(-c3ccccc3)n2)cc1
COc1ccc(-c2cc(N)n(S(=O)(=O)c3c(F)c(F)c(F)c(F)c3F)n2)cc1OC
O=C(O)c1ccc(N2N=C(c3ccccc3)CC2c2ccccc2)cc1
COc1ccc(C=CC(=O)c2ccc(Br)cc2OC(=O)c2ccco2)cc1
CC(C)(C)OC(=O)NCc1ccc(CNC(=O)c2cnc(C(=O)NC(Cc3ccccc3)C(=O)OC(C)(C)C)[nH]2)cc1
CC(C)CC(NC(=O)c1ncc(C(=O)NCc2ccc(CNC(=O)OC(C)(C)C)cc2)[nH]1)C(=O)OC(C)(C)C
CC(C)NC(=O)CN1CCN(c2ncccn2)CC1
Cc1cccc(N2C(N)=C(C#N)C(C#N)(C#N)C2c2ccccc2)c1
CC(=O)Nc1c(OC(C)=O)cc(OC(C)=O)c2nonc12
CCC1CCC(N2CCN(c3ccc([N+](=O)[O-])cc3)CC2)CC1
CC(=O)c1cccc2c(OC(=O)c3ccco3)cn(C)c12
CC(C)c1ccc(N(C(=O)c2ccco2)C(C(=O)NC2CCCC2)c2cccnc2)cc1
Cc1ccc(S(=O)(=O)N=C2C=C(Nc3ccc(C(=O)O)cc3)C(=O)c3ccccc32)cc1
O=C(NN=Cc1ccccn1)c1ccc(S(=O)(=O)Nc2ccc(Cl)cc2)cc1
O=C(NN=Cc1ccncc1)c1cccc(S(=O)(=O)Nc2ccc(Cl)cc2)c1
CC1NC(=O)c2cc([N+](=O)[O-])c(C(N)=O)c(I)c2NCCCCC(CC(N)=O)NC(=O)CNC1=O
O=C(NCc1ccccc1)c1ccc(S(=O)(=O)Nc2ccc(C(F)(F)F)cc2)cc1
O=C(Nc1ccccc1)C(F)Oc1ccc(S(=O)(=O)N2CCCCC2)cc1
COc1nc(N)ns1
COc1ccc(NC(=O)N2CCN(S(=O)(=O)c3ccc(OC)cc3)CC2)cc1
O=C(O)c1ccc(NC(=O)c2cn(-c3ccccc3)nc2-c2ccc(Cl)cc2)cc1
Nc1ccc(-n2nc3cccc(Cl)c3n2)cc1
CCOC(=O)c1c(C(=O)N2CCCCC2)ccc2c1NC(=O)C(=Cc1ccccc1C)S2
Cc1ccc(Nc2cc(CC=O)oc2N(c2ccc(C)s2)C(C=O)n2nnc3ccccc32)o1
COC(=O)c1cc2c(ccn2CC(=O)Nc2c(OC)ccc(OC)c2OC)s1
O=C(Cn1nnc2ccccc21)c1ccc(Cl)cc1
Cc1ccc(C=O)c(NCCN2CCOCC2)c1C
Cc1ccc(C(=O)c2c3ccc(C(F)(F)F)cc3n(CCC(N)=O)[n+]2[O-])cc1
CC(C)(C)OC(=O)NCCC(=O)Oc1cc2ccccc2oc1=O
Cc1cc(C)cc(NS(=O)(=O)c2ccc3[nH]cc(C=O)c(=O)c3c2N2CCc3ccccc32)c1
COC(=O)C(Cc1c[nH]c2ccccc12)NC(=O)c1cc(=O)[nH]c2ccccc12
O=C(Cc1c(Cl)cccc1Cl)Nc1ccccn1
COc1ccc(Nc2oc(COc3ccc(C)cc3)nc2C#N)cc1
CC1CCc2c(sc3nc(CC(N)(Cl)C=O)nc(N4CCNCC4)c23)C1
COc1ccc(C(=O)Nn2cnc3scc(-c4cccs4)c3c2=O)c(O)c1
Cc1c2c(cc(Br)c1-c1ccccc1)CNC(N)=N2
Cc1ccc([N+](=O)[O-])cc1
NC(=O)CCn1c2c(c(C(=O)c3ccc(Cl)cc3)[n+]1[O-])C=CCC2
Cc1ccccc1Nc1nnc(SCC(=O)Nc2ncc(C(F)(F)F)cc2Cl)s1
Cc1cccc(C)c1N1CCN(C=O)CC1c1cccc2[nH]c(=O)ccc12
COc1cc(C)c(OCc2ncc(Nc3ccccc3)o2)cc1C#N
CCCCOc1ccc(C(=O)Oc2ccccn2)cc1
COc1ccc(C=C(C#N)c2cc3ccccc3[nH]2)cc1
CCc1cccc(NC(=O)C(c2ccccc2)C(F)(F)F)c1
COc1ccc(N(C(=O)CCl)C(C(=O)NC2CCCCC2)c2cccnc2)cc1
CC(N)NC(=O)c1ccc2c(c1N1CCOCC1)C(F)C(=O)N2
CC(C(=O)O)N(C(C)(C)C)C(C)(C)C
CC(=O)n1cc(N(c2ccccc2[N+](=O)[O-])C(Cl)C=O)c2ccccc21
COc1ccc2c(c1)C(=O)C(=O)N2CC1COc2ccccc2O1
CCc1ccc(N(c2ccc(CC)cc2)C(Cl)C=O)cc1
Nc1ccc(C2C=CCC3C(=O)NC(=O)C32)c(-c2ccccc2)c1
COc1cc(OC)c(OC)cc1NC(=O)C1(c2ccc(Br)cc2)C=NOC1
Nc1cc(Cl)cc2nn(-c3ccccc3)nc12
CCCCOc1ccc(C(=O)Oc2ccccn2)cc1
O=C(c1ccc(Br)cn1)N1CCN([SH](=O)=O)CC1S
CCOC(=O)c1c(NC(=O)CCl)sc(CN(C)C)c1-c1ccccc1.Cl
O=C(O)c1cccc(NS(=O)(=O)c2ccc(C3CCCCC3)cc2)c1
O=C(O)c1cccc(NS(=O)(=O)c2ccc(C3CCCCC3)cc2)c1
Cc1noc(NS(=O)(=O)c2ccc(NC(=O)c3oc4ccc(Cl)cc4c3C)cc2)c1C
COc1ccc(C(C(=O)Nc2ccc(F)cc2)N(C(=O)Cn2nnc3ccccc32)C2CC2)cc1
COc1cc(NC(=O)c2cc(Cl)nnc2Cl)cc(OC)c1OC
CCN(CC)c1ccc(C=NNC(=O)c2nnn(-c3nonc3N)c2C(C)C)c(O)c1
CC(=O)Nc1cc(F)c2c(c1)C(=O)CN2CCN1CCOCC1
Cc1cc(C)c(S(=O)(=O)N=C2C(=O)Cc3ccccc3C2Nc2ccc(C(=O)O)cc2)cc1C
O=C(NN1C(=O)C(=C(O)c2ccc(O)cc2)SC1=S)c1ccccc1
Cc1ccc2c(c1)OC(=C(c1ccccc1)S(=O)(=O)N=C1NC(=O)CS1)O2
CC(C)Oc1cc(NC(=O)CSCC(=O)Nc2cccc(C(F)(F)F)c2)c(Cl)cc1Cl
O=C(Nc1nc(-c2cccs2)cs1)c1ccccc1Cl
CCCc1c(C(=O)NN=CC2C=CC=C3C=CC=CC32OC)nnn1-c1nonc1N
O=C(COC(=O)CCc1c[nH]c2ccccc12)NC(c1ccccc1)c1ccccc1
CCC12C(=O)N(c3cccc(F)c3)C(=O)N1C(c1ccc(F)cc1)C1C(=O)N(C3CCCCC3)C(=O)C12
C[n+]1cccc2c(Br)ccc([O-])c21.O
O=C(COC(=O)CCC1=C2C=CC=CC2CN1)NC(c1ccccc1)c1ccccc1
CC(C)(C)c1ccc(NC(=O)CSc2n[nH]c(=O)n2-c2ccccn2)cc1
O=C(C=Cc1cccs1)Nc1scc(-c2ccccc2)c1C(=O)O
Nc1cc2nn(-c3ccccc3)nc2cc1Cl
COC(=O)c1cc(NC(=O)Cc2ccccc2[N+](=O)[O-])ccc1Cl
Cc1ccc(C(=O)c2c3ccc([N+](=O)[O-])cc3[n+]([O-])n2CCC(N)=O)cc1
Cc1ccc(C(=O)n2cnc3ccccc32)cc1C
O=C(O)c1cccc(C(C(=O)NN=Cc2ccc(-c3ccccc3Cl)o2)c2ccccc2O)c1
NC1CN(c2ccccc2)CCN1
NC(=O)N(c1ccccc1)N(C(=O)CCl)c1ccccc1
CCOC(=O)c1sc(-c2ccccc2)c(N)c1C(O)(C(F)(F)F)C(F)(F)F
O=C(NCCc1ccccc1)C(=O)NCC1OCCN1S(=O)(=O)c1ccc2c(c1)OC=CO2
Cn1cnc2cc(Oc3ccc(C=O)cc3)ccc21
NC(=NS(=O)(=O)c1ccc(C(F)(F)F)cc1C(F)(F)F)c1ccc(Cl)cc1
COc1ccccc1CCNC(=O)C(=O)NCC1OCCN1S(=O)(=O)c1ccc2c(c1)OCCO2
O=C(CCl)N=c1sccn1Cc1cc(Cl)cc(Cl)c1
Cc1cc(O)ccc1Nc1ncnc2ccccc12
Cc1cc(C)c2c(c1)C(=O)C(Nc1ccccc1C)=C(C(=O)O)C2=NS(=O)(=O)c1ccccc1
Cc1ccc(C(=O)c2c3ccc(C(F)(F)F)cc3n(CCC(N)=O)[n+]2[O-])cc1
Cc1ccc(-n2nc(-c3ccccc3O)c3c2C(=O)NC3c2ccccc2F)o1
NS(=O)(=O)c1ccc2nonc2c1Nc1cccc([N+](=O)[O-])c1
Cc1cc2c(N(C(=O)CCl)c3ccc(Cl)cc3)cccc2n1C=O
CC(=O)Nc1cc(C)cc2c1C(=O)CN2CCN1CCOCC1
COc1ccc(-c2cc(N)n(S(=O)(=O)c3c(F)c(F)c(F)c(F)c3F)n2)cc1OC
COc1ccc(N(c2cncc(CC=O)c2NC2CCCCC2)C(Cl)C=O)cc1
Cc1ccc(OCC(=O)Nc2ccc(C(=O)O)cc2NC(=O)COc2ccc(C)c(C)c2)cc1C
O=CN(CCc1ccccc1)CCc1cccc(CCl)c1
O=C(O)c1ccc(NS(=O)(=O)c2ccc(C3CCCCC3)cc2)cc1
O=C(Nc1ccccc1)NN(C(=O)CCl)c1ccccc1
COc1ccc(CCNc2ccc3c(C(N)(C=O)n4nnc5ccccc54)cc(=O)oc3c2)o1
O=C(NCCc1ccccc1)C(=O)NCC1OCCN1S(=O)(=O)c1ccc2c(c1)OC=CO2
COc1ccccc1N1CCN(C(=O)c2cc(=O)[nH]c3ccccc23)CC1
COc1ccc2c(c1)CN(C(=O)C(OC)Oc1cc(C(=O)O)c3c(c1OC)OC(=Cc1ccccc1)C3=O)CC2
CCc1nc(N2CCN(C(Cl)C=O)CC2)c2c3c(sc2n1)CC(C)CC3
Cc1ccc(Nc2cnn(C34CC5CC(CC(C5)C3CC(=O)O)C4)c(=O)c2Cl)cc1
COc1ccc(C(C(=O)Nc2ccc(F)cc2)N(C(=O)Cn2nnc3ccccc32)C2CC2)cc1
O=C(CCl)N=c1sccn1Cc1ccc(Cl)cc1Cl
COc1ccc(-c2cc(N)n(S(=O)(=O)c3c(F)c(F)c(F)c(F)c3F)n2)cc1OC
O=C(Cn1nnc2ccccc21)c1ccc(Br)cc1
CC(=O)c1[nH]c(-c2ccccc2)cc1N1CCCC1
CCn1c(COc2ccccc2)nnc1SCC(=O)C(C)(C)C
CC(C)c1ccc(S(=O)(=O)Nc2ccc(SC(F)F)cc2)cc1
NC1(C=Cc2ccccc2)CNCC(N2C(=O)CC(=O)C2(N)c2cccs2)N1
Cc1nc(-c2ccc(S(=O)(=O)N3CCN(c4ccccc4)CC3)cc2)co1
CC(=O)Nc1ccc(C)c2c1NC(=O)C2(N)CN1CCOCC1
O=CCCS(=O)(=O)c1ccccc1N1CCN(c2ccc(F)cc2)CC1
COc1ccc2c(CCNC(OC)c3ccccc3)c[nH]c2c1
NC1(c2cccs2)C(=O)NC(N2CCNCC2(N)C=Cc2ccccc2)C1=O
CCC(C)CNc1ccc(CC(=O)N(c2ccc(NC(C)=O)cc2)c2cccc3c2nnn3CC=O)n1C
O=C(CSc1ccc(F)cc1)Nc1ccc2c(c1)C(=O)NC2=O
O=C(CSc1ccccn1)Nc1nonc1[N+](=O)[O-]
Cn1nc(-c2ccccn2)nc2c(=O)n(C)c(=O)nc1-2
Cc1cc(C(=O)C2(O)C=C(c3ccc(OC(C)C)cc3)C(=O)N2Cc2ccccn2)co1
COCCNC(=O)C(c1ccc(OC)cc1)N(Cc1cccs1)C(=O)Cn1nnc2ccccc21
O=C(c1cncc(Br)c1)N1CCN(S(=O)(=O)c2ccccc2C(F)(F)F)CC1
Cc1cc(C)c(S(=O)(=O)N=C2C=C(Nc3ccc(C(=O)O)cc3)C(=O)c3ccccc32)c(C)c1
O=[N+]([O-])c1ccccc1C=CC=Nn1c(-c2ccco2)n[nH]c1=S
Cc1cc(C(=O)CCl)c(C)n1Cc1ccco1
CC(C)CC(NC(=O)c1ncc(C(=O)NC(Cc2ccccc2)C(=O)OCc2ccccc2)[nH]1)C(=O)OC(C)(C)C
O=C(CCl)N=c1sccn1Cc1ccccc1Cl
CS1(Cc2ccc(C#N)cc2)C=NN=C1NC(=O)C1C=C2c3scnc3C=CC2N1
N#Cc1csc2c1CCC2NC(=S)NC(=O)c1ccccc1
Cc1ccc(S(=O)(=O)Nc2ccc(-c3ccc(NS(=O)(=O)c4ccc(C)cc4)cc3)cc2)cc1
COc1cc(OC)c(OC)cc1NC(=O)C1(c2ccc(Br)cc2)C=NOC1
COc1cc2c(cc1OC(N)(Cl)C=O)C(c1cc(Br)ccc1F)NCC2
COc1ccc(C(CCN(Cc2cc(OC)cc(OC)c2)C(=O)CCl)c2ccccc2)cc1
CCOC(=O)C1NCCCC1N
COc1ccccc1N1CCN(CC(O)COc2cccc3ccccc23)CC1
Cn1ncc(Cl)c1C(=O)Nc1ccc2c(c1)OCO2
COc1cccc(N2C(=O)C(=Cc3ccc(C)o3)C(=O)NC2=S)c1
O=C(CSc1ccc(F)cc1)Nc1ccc2c(c1)C(=O)NC2=O
CC(=O)Nc1cc(OC(C)=O)c2nonc2c1OC(C)=O
Nc1cn(-c2ccccc2)nc1-c1ccc(C(N)(Cl)C=O)cc1
NC(=O)CCn1c(C(=O)c2cccc([N+](=O)[O-])c2)c2ccccc2[n+]1[O-]
Cc1cc(C2=NN(C(=O)CCl)CC2c2cccs2)co1
COc1cc(OC)cc(C(C(=O)NCC2CCCO2)N(C(=O)Cn2nnc3ccccc32)c2ccc(NC(C)=O)cc2)c1
COc1cc(OC)c(C(C=O)NCC2CCCO2)c(N(c2ccc(NC(C)=O)cc2)c2ccc3c(c2)nnn3CC=O)c1
CCOc1ccc(N(c2cc3cc(C)c(=O)[nH]c3cc2C)S(=O)(=O)c2ccccc2)cc1
O=S(=O)(Nc1cc(F)ccc1F)c1cccc2nonc12
CCc1ccc(N(c2cc3[nH]c(=O)c(C)cc3cc2C)C(C2CCCO2)n2nnnc2C)cc1
CC(C)O
CCn1c(COc2ccccc2)nnc1SCC(=O)C(C)(C)C
O=C(O)c1cccc(NC(=S)NC(=O)C(c2ccccc2)c2ccccc2)c1
CC(On1nnc2c(S(C)(=O)=O)cccc21)C(=O)Nc1ccc(Br)cc1
CN(C)S(=O)(=O)c1ccc(NC(=O)CSc2cccc3cccnc23)cc1
CC(NC(=O)c1cccnc1Nc1cccc(C(F)(F)F)c1)C(=O)Nc1cccc(N)c1
CCC1=NN=C(N)[SH]1Nc1ccc([SH](=O)=O)cc1N
Cc1ccc(NC2Cc3ccccc3C(=NS(=O)(=O)c3ccc(C(=O)O)cc3)C2=O)cc1
Cc1ccc2[nH]c(=O)c(CN(CCc3ccccc3)Cc3nnnn3CC3CCCO3)cc2c1
NC(=O)c1csc(NC(=O)Cc2csc(S(=O)(=O)N3CCOCC3)c2)c1-c1ccccc1
Cc1cc(S(=O)(=O)N2CCN(C(=O)c3cccc4[nH]c(=O)ccc34)CC2)c(C)c(C)c1C
O=C(Cn1nnc2ccccc21)NN=Cc1cccs1
O=C(O)c1cc(NN=C2c3ccccc3-c3ccccc32)ccc1Cl
Cc1ccc(Br)c(NC(=O)COn2nnc3cc(S(C)(=O)=O)ccc32)c1
Cc1ccc(-n2c(Cc3cc(N)c[nH]3)nnc2SCC(=O)NC2Oc3ccccc3O2)cc1
Cc1nc(N2CCCCC2C)nc2sc(C(=O)Nc3ccc4c(c3)OC=CO4)c(C)c12
NC(=O)c1cc(-c2ccccc2)sc1NC(=O)CC1=CC=C[SH]1C1CN([SH](=O)=O)CCO1
NC1CNCC(N)N1
CC(=O)COc1ccc(N)cc1
CCc1ccc(NC(=O)C2CCCCN2S(=O)(=O)c2cccc3[nH]c(=O)ccc23)cc1
NNC(=O)CN1C(c2ccccc2)=Nc2ccc(Br)cc2C1c1ccccc1
CCOc1ccc(C2C(C(=O)c3oc(C)cc3OC)=C(O)C(=O)N2c2nc(C)c(C=O)s2)cc1
Cc1cc(C)cc(C(=O)n2cnc3ccccc32)c1
CSc1ccccc1Oc1c(C(=O)N(C)c2nccnc2C)noc1C
COc1ccc(N2CCN(C(=O)c3cc(=O)[nH]c4ccccc34)CC2)cc1
Cc1coc(=O)c2cccc(NC(=O)c3ccc(OC(F)F)cc3)c12
COc1ccc(NS(=O)(=O)c2nc3ccc(NC4COc5ccccc5O4)cc3o2)cc1
CCN(c1ccccc1C)S(=O)(=O)c1nnc(NC(=O)COc2ccccc2OC)s1
CCc1ccc(N(c2ccc(CC)cc2)C(Cl)C=O)cc1
COC(=O)c1cc(Cl)ccc1NC(=O)Cc1ccc([N+](=O)[O-])cc1
COc1cc(OC)c(C2=Nc3ccc(Br)cc3C(c3ccccc3)N2CC(=O)NN)cc1OC
COc1ccc(C=C(C#N)c2c[nH]c3ccccc23)cc1
CCOCc1c(C=O)c2c(C(=O)O)c(O)ccc2n1S(=O)(=O)c1ccc(C)cc1
CCc1sc(C(=O)N2CCOCC2)c(C)c1NC(=O)Cc1ccc(OC)cc1
Cc1ccc(OC(C=O)C(N)(c2ccccc2)n2c(Nc3cc(C)cc(NC(=O)OC(C)(C)C)c3C)nc(C=O)c2C=O)cc1
COc1ccc(C(C(=O)Nc2ccc(F)cc2)N(C(=O)Cn2nnc3ccccc32)C2CC2)cc1
Cc1ccc(C2=NN(C=O)C(c3cccs3)C2CCl)cc1
O=C(OCC(=O)N1c2ccccc2Sc2ccccc21)c1ccccn1
CC1CCC2C(=O)N(c3cc(Cl)cc(O)c3O)C(=O)C2C1
O=C(c1cncc(Br)c1)N1CCN(S(=O)(=O)c2ccccc2C(F)(F)F)CC1
Cc1ccc(N(C(=S)NNC(N)=S)c2cccc(C(F)(F)F)c2)cc1
CC(Oc1ccc2ccc(=O)oc2c1)C(=O)NC(=O)OC(C)(C)C
CCCCCn1c(CN2CCN(Cc3ccccc3)CC2)nc2[nH]c(=O)n(C)c(=O)c21
Cc1ccc(S(=O)(=O)C(=CCl)NC(=O)c2ccccc2)cc1
CC(C)C12CN(C(=O)c3ccccc3[N+](=O)[O-])CC(C(C)C)(CN(C(=O)c3ccccc3[N+](=O)[O-])C1)C2=O
Cc1ccc(C)c(NC2=NN=CS2(C)CC(=O)Nc2ncc(C(F)(F)F)cc2Cl)c1
CC(C)c1ccc(S(=O)(=O)Nc2ccc(SC(F)F)cc2)cc1
O=C(C=Cc1cccs1)Nc1cc(C(=O)O)c(-c2ccccc2)s1
CC(=O)N(C)c1ccc(NS(=O)(=O)c2ccc(Cl)cc2Cl)cc1
COc1ccc(CNCCc2ccc3[nH]ccc3c2)cc1OC
COc1ccc(NC=C2CCC(=O)C3C=CC=CC23)cc1
COc1[nH]c2ccccc2c1CCNC(OC)c1ccccc1
COC(=O)c1ccc(Cl)c(NC(=O)CN(c2ccc(OC)cc2)S(=O)(=O)c2ccccc2)c1
O=C(O)c1c(Cl)cccc1NN=C1c2ccccc2-c2ccccc21
Cc1cc2c(NC(=O)c3ccc(OC(F)F)cc3)cccc2oc1=O
COc1ccc(C(C(=O)NCC2CCCO2)N(C(=O)Cn2nnc3ccccc32)c2ccc(NC(C)=O)cc2)cc1
O=C(Cc1ccc(Cl)c(Cl)c1)Nc1cccnc1
N#Cc1c(-c2ccccc2)nc(SCC(=O)Nc2ccc(OC(F)(F)Cl)cc2)[nH]c1=O
[NH3+]C1=c2c([O-])ccc(Br)c2=[NH+]CC1
COc1cccc(OC)c1CNCCc1c[nH]c2ccccc12
CC(=NNC(=O)c1c(Cl)cccc1Cl)c1ccc(NC(=O)C(C)C)cc1
COc1cc(NC(=O)C2CC(c3cccc(Br)c3)=NO2)cc(OC)c1OC
O=C(O)c1ccc(Cl)c(NN=C2c3ccccc3-c3ccccc32)c1
COC(=O)c1c(Cl)cccc1NC(=O)Cc1ccc([N+](=O)[O-])cc1
CC12CC3(c4ccc(Cl)cc4)C(=O)N(C4CCCCC4)C(=O)C3N1C(=O)C(=O)N2c1ccc(Br)cc1
CCc1sc(C2CN(C=O)CCO2)c(C)c1NC(=O)Cc1ccc(OC)cc1
CCn1c(COc2ccccc2)nnc1SCC(=O)C(C)(C)C
COc1ccc(NS(=O)(=O)c2ccc3oc(Nc4ccc5c(c4)OCCO5)nc3c2)cc1
O=C(COC(=O)CCc1ccc2[nH]ccc2c1)NC(c1ccccc1)c1ccccc1
Nc1cc2nn(-c3ccccc3)nc2cc1Cl
COc1cc(OC)c(OC)cc1C=C1Oc2cc(OC(=O)CN3CCc4cc(C(=O)O)ccc4C3)ccc2C1=O
Cc1cccc2c1C(=O)C(=O)N2CCOc1ccccc1
Cc1ccc(OCC(=O)NN=Cc2cc([N+](=O)[O-])co2)cc1
Cc1cc(C(=O)CCl)c(C)n1Cc1ccco1
NC(=O)CCn1c(C(=O)c2cccc([N+](=O)[O-])c2)c2ccccc2[n+]1[O-]
CC(=O)NC1C(=O)N(CCN2CCOCC2)c2ccc(Br)cc21.Cl
Cc1c(S(C)(=O)=O)ccc2c1nnn2OCC(=O)Nc1cccc(Br)c1
N#Cc1c(-c2ccc(OC(F)(F)Cl)cc2)nc(SCC(=O)Nc2ccccc2)[nH]c1=O
O=C(O)c1ccc(Cl)c(-c2ccc(C=NNC(=O)C(O)(c3ccccc3)c3ccccc3)o2)c1
CC1(N)CCCCN1
Cc1ccc2c(c1)OC(=C(c1ccccc1)S(=O)(=O)N=C1NC(=O)CS1)O2
Sc1cccnc1S
Cc1cc(C2(N)CNN=C2c2ccco2)co1
Cc1ccc(NC(=O)CN(C)c2cc(Nc3ncccc3C=O)cc(C(F)(F)F)c2)cc1
CC(C)(C)C1(Nc2cccnc2)CCCc2c(C=O)noc21
O=C(c1ccco1)N(Cc1ccc([N+](=O)[O-])cc1)c1ccc(Br)cc1
CC(Oc1ccc2ccccc2c1O)C(N)Oc1ccccc1N1CCNCC1
Cc1ccc(C(=O)Oc2ccc3c(c2)ncn3C)cc1
O=C1c2[nH]nc(-c3ccc(F)cc3)c2C(c2ccc(O)cc2)N1Cc1ccco1
COc1ccc(S(=O)(=O)NC(=O)c2ccc(Cc3c[nH]c4ccc(NC(=O)OC5(N)CCCC5)cc34)cc2)c(C)c1
NC(=NS(=O)(=O)c1cc(C(F)(F)F)cc(C(F)(F)F)c1)c1ccc(Cl)cc1
CN1N=C(c2ccc(Cl)cc2)N=CC12N=CC(=O)C(=O)N2C
O=C(Nc1ccc2c(c1)OCCO2)c1ncoc1-c1ccccc1
O=C(COC(=O)CCc1c[nH]c2ccccc12)NC(c1ccccc1)c1ccccc1
C=S1CC(=O)N(CCC(=O)NNC(=O)c2ccc(OC)cc2)C1=Cc1ccc(OC)cc1
CC(C)(C)c1ccc(NC(=O)CSc2n[nH]c(=O)n2-c2cccnc2)cc1
CN1N=CN=C(c2ccc(Cl)cc2)C12C(=O)C=NC(=O)N2C
CC(=O)N(c1ccc(C(F)(F)F)cc1)S(=O)(=O)c1ccc(N2C(=O)CCC2=O)cc1
CS1(C)N=CN=C1NC(=O)OCc1ccc(Cl)cc1
COc1cccc(C(=O)Nn2cnc3c(-c4cccs4)csc3c2=O)c1O
CC(C)(C)OC(=O)CNC(=O)c1ncc(C(=O)NC(c2ccccc2)c2ccccc2)[nH]1
COc1ccc(Nc2oc(COc3ccc(C)cc3)nc2C#N)cc1
COc1ccc(C=C2SC(=S)N(CCC(=O)NNC(=O)c3ccc(OC)cc3)C2=O)cc1
O=C(Nc1cnc(-c2cccs2)s1)c1ccc(Cl)cc1
COC(=O)c1cc2c(ccn2CC(=O)Nc2cc(OC)c(OC)cc2OC)s1
CC(=O)Nc1c(OC(C)=O)c(OC(C)=O)cc2nonc12
Cc1ccc(C(=O)NCCN2CCOCC2)cc1C
CCOC(=O)C1NC(N)(c2ccccn2)c2c(c3cc(C)ccc3c3occc23)O1
Cc1cc(Br)c(NC(=O)COn2nnc3ccc(S(C)(=O)=O)cc32)c(Br)c1
CCC(=O)Nc1cccc(C(=O)c2[nH][n+]([O-])c3cc(C)c(C(F)(F)F)cc23)c1
CCC(C)Oc1ccc(C=O)cc1Oc1cccnc1
Cc1cc(C)cc(N2CCN(C(=O)C3CNC(=O)c4ccccc43)CC2)c1
CC(C)c1ccc(N(C(=O)c2cnns2)C(C(=O)NC2CCCC2)c2ccccn2)cc1
O=C(NCc1ccco1)C(c1ccco1)N(Cc1cccs1)C(=O)Cn1nnc2ccccc21
CCc1nnc(NS(=O)(=O)c2ccc(NC(=O)C=Cc3ccc(F)cc3)cc2)s1
CNC(=O)OC(C)(C)Cc1ccccc1C(NC(=O)c1cnc[nH]1)C(C(C)C)C(NC=O)C(=O)OC(C)(C)C
CS(=O)(=O)N(Cc1ccc(C(=O)Nc2ccc(Sc3ccccc3)cc2)cc1)c1ccccc1
COCCOC(=O)C(C#N)=Cc1cc(-c2ccccn2)n(Cc2ccccc2)n1
COc1ccc(N)c2c1NC(=O)C2=O
O=Cc1ccc2c(c1)N(Cc1ccc(CNCCN3CCOCC3)cc1)C(=O)CS2
CC(=NN=C(N)SC1CC(=O)C(=O)N1c1ccc(Cl)cc1)c1cccs1
CNC(=O)OC(C)(C)Cc1ccc(CNC(=O)c2cnc[nH]2)c(C(CC(C)C)(NC=O)C(=O)OC(C)(C)C)c1
NC(=O)CCN1C2CC=CC=C2C(C(=O)c2ccc(Cl)cc2)=[N+]1[O-]
Nc1ccc2c(c1)C(=O)N(CC(=O)Sc1ccc(F)cc1)C2=O
COc1nc(O)c(NS(=O)(=O)c2ccc(N(C(=O)c3ccc(F)cc3)C(N)=S)cc2)c(O)n1
O=C(O)c1ccc(NC(=S)NC(=O)C(c2ccccc2)c2ccccc2)cc1
COc1ccc2cc(C3(C(N)C(=O)Nc4ccc(C)o4)NC(=O)NC3=O)ccc2c1
CC(C)(C)OC(=O)NCc1ccc(CNC(=O)c2cnc(C(=O)NC(Cc3ccccc3)C(=O)OC(C)(C)C)[nH]2)cc1
C[n+]1cccc2c(Br)ccc([O-])c21.O
O=C(Nn1cnc(=O)c2ccccc21)c1ccc(Br)cc1
CCn1c(COc2ccccc2)nnc1SCC(=O)C(C)(C)C
CC(=O)NC(CN1CCOC(C)(C)C1)N1C(=O)Cc2ccccc21
Cc1c(F)ccc(NS(=O)(=O)c2c(F)oc3cc(C(F)(F)F)cc(F)c23)c1F
Cc1ccc(C=CC(=O)c2cc(OC(=O)c3ccco3)ccc2Br)cc1
COc1cc(OC)c(NC(=O)c2nnc(Cl)cc2Cl)c(OC)c1
NC(=O)c1csc(NC(=O)Cc2csc(S(=O)(=O)N3CCOCC3)c2)c1-c1ccccc1
Cc1ccc(S(=O)(=O)N=C2C=C(Nc3c(C)cccc3C(=O)O)C(=O)c3ccccc32)cc1C
COc1ccc(N(Cc2cc(=O)[nH]c3ccccc23)C(=O)CCl)cc1
O=S(=O)(Nc1ccc(S(=O)(=O)Nc2nccs2)cc1)c1ccc(Br)cc1
Sc1cccc(-c2csc3ncnc(S)c23)c1
CCC1CCC(N2CCN(c3ccc([N+](=O)[O-])cc3)CC2)CC1
Cc1cc(C(=O)C2(c3ccc(OC(C)C)cc3)C=C(O)C(=O)N2Cc2ccccn2)co1
CS(=O)(=O)N(Cc1ccc(C(=O)Nc2ccccc2Sc2ccccc2)cc1)c1ccccc1
CC(C)CC(NC(=O)c1[nH]cnc1C(=O)NC(Cc1ccccc1)C(=O)OCc1ccccc1)C(=O)OC(C)(C)C
Cc1cc2c(CN(CCc3ccccc3)Cc3nnnn3CC3CCCO3)cccc2[nH]c1=O
NC(=O)c1cc(-c2ccccc2)c(NC(=O)Cc2csc(S(=O)(=O)N3CCOCC3)c2)s1
CC(C)OC(C)(C)NC1CN(c2ccc3nnc(CCC=O)n3n2)CCC1C
Cc1cc(C(=O)NC2CC=CC3C2C=NN3c2ccc(C(C)(C)C)cc2)[nH]n1
CCN(CC)c1ccccc1C=NN(C)C(=O)c1nnn(-c2nonc2C(C)C)c1O
COc1ccc(C2=NOC(C(=O)Nc3cc(Br)cc(OC)c3)C2OC)cc1
CCOC(=O)c1ccc(C(=O)O)c(S(=O)(=O)n2cc(C)c3c(C)cccc32)c1O
COC(CCOc1cc(O)cc2ccccc12)N1CCN(c2ccccc2)CC1
Cc1c[nH]c2ccccc12
CCC(=O)Nc1ccc(C(=O)c2[nH][n+]([O-])c3ccc([N+](=O)[O-])cc23)c(C)c1
Cc1ccc(Cl)c(NC(=O)Nc2cccnc2)c1
Cc1ccc2cc(CN(CCc3ccccc3)Cc3nnnn3CC3CCCO3)c(=O)[nH]c2c1
CC(=O)Nc1c(OC(C)=O)c(OC(C)=O)cc2nonc12
Cc1c(O)ccc(Cl)c1-c1cccc(Cl)c1O
CCc1cc(=O)oc2cc(OC(=O)c3ccco3)ccc12
O=C(NCc1ccc(F)cc1)c1ccc(S(=O)(=O)Nc2cccc(C(F)(F)F)c2)cc1
Cc1ccc2c3c(n(CC(O)CN4CCCCCC4)c2c1)CC=CC3
O=C(O)c1cccc(NS(=O)(=O)c2ccc(C3CCCCC3)cc2)c1
O=C(Cn1nnc(-c2ccc(NC(=O)c3ccc(F)cc3)cc2)n1)NCc1ccco1
O=C1c2[nH]nc(-c3ccc(O)cc3)c2C(c2ccccc2F)N1Cc1ccco1
CC(Cn1nnc([N+](=O)[O-])n1)=NNC(=O)c1cc(Cl)ccc1Cl
Cc1ccc(C(=O)Oc2ccc3c(c2)ncn3C)cc1
O=C(Oc1ccc(Br)cc1C(=O)C=Cc1ccccc1F)c1ccco1
CCOC(=O)c1cc(C)cc2c3c(c4ccoc4c12)CN(Cc1ccccn1)CO3
COc1ccccc1NC(=O)C(C)Sc1nc2sc(C)cc2c(=O)[nH]1
CCC(C)(C)NC(=O)C(C(=O)N(Cc1ccc[nH]1)c1cc(NC(C)=O)ccc1N)n1nnc2ccccc21
CSc1ccccc1OCc1cc(C(=O)N(C)Cc2cnccn2)no1
CNC(=O)CN(c1ccccc1Cl)S(=O)(=O)c1ccc(Cl)cc1
NC(=O)CCn1c(C(=O)c2cccc([N+](=O)[O-])c2)c2ccccc2[n+]1[O-]
COc1cccc(C(=O)NS(=O)(=O)c2ccc(C)cc2)c1Cc1[nH]c(N)c2ccc(NC(=O)OC3CCCC3)cc12
Oc1ccc(Cl)cc1Cc1cc(Cl)ccc1O
Cc1c(S(=O)(=O)C(C#N)=NNc2ccc(C(F)(F)F)cc2)nsc1C#N
COc1cc(OC(F)F)ccc1C1C=NN(C(=O)CCl)C1c1cccs1
O=C(O)c1nc2ccccc2s1
CC(C)(C)c1nc2ccccc2nc1NS(=O)(=O)c1ccc(NC(=O)c2ccccc2)cc1
CC(C)(C)OC(=O)CNC(=O)c1[nH]cnc1C(=O)NC(c1ccccc1)c1ccccc1
C1CCNC1
Cc1ccc(O)c(Nc2ncnc3ccccc23)c1.Cl
O=C(Nc1ccc(OCC(F)(F)C(F)F)cc1C(F)(F)F)c1ccc(O)cc1
O=S(=O)(Nc1ccc(S(=O)(=O)Nc2nc(Br)cs2)cc1)c1ccccc1
Cc1cc(NS(=O)(=O)c2ccc(NC(=O)Nc3ccccc3Cl)c(Cl)c2C)on1
O=CN1CCOC(Cn2ccc3ccc(C=C4C(=O)NC(=O)N(c5ccc(F)cc5)C4=O)cc32)C1
CC(C)CN(CCC(=O)O)CC(C)C
Nc1ncc(Br)cc1S(=O)(=O)Nc1cc(C(F)(F)F)cc(C(F)(F)F)c1
O=[N+]([O-])C=CC1C2C=CC=CC2=CN1Cc1ccccc1
Cc1ccc(NC2=CC(=O)c3ccccc3C2=NS(=O)(=O)c2ccc(C(=O)O)cc2)cc1
CC(=NN=C(N)SC1CC(=O)N(c2ccc(Cl)cc2)C1=O)c1cccs1
COc1ccc(C(=O)Nn2cnc3scc(-c4cccs4)c3c2=O)c(O)c1
COc1ccc(C(C(=O)NCC2CCCO2)N(C(=O)Cn2nnc3ccccc32)c2ccc(NC(C)=O)cc2)cc1
OCF
COc1cc2c(=O)[nH]c(SC(C)C(=O)Nc3ccc(C)cc3)nc2s1
Cc1cccc(NC(=O)Nc2ccccn2)c1Cl
CC(C)CS(=O)(=O)C1=NSC2=NC(=O)C(=Cc3ccc(Oc4ccc(C=O)o4)cc3)C(=N)N21
Nc1nc(-c2sccc2N)cs1
Nc1nc(-c2sccc2N)cs1
O=C(O)c1ccccc1NS(=O)(=O)c1ccc(NNC(=S)Nc2ccc(OC(F)F)cc2)c([N+](=O)[O-])c1
CN(Cc1ccc(F)cc1)S(=O)(=O)c1nnc(NC(=O)c2ccc(Br)cc2)s1
CCN(CC)C(=O)Cn1cc(C=C2C(=O)NC(=O)N(c3ccccc3F)C2=O)c2ccccc21
O=C(NCc1ccco1)C(c1ccco1)N(Cc1cccs1)C(=O)Cn1nnc2ccccc21
CC(C)(C)NS(=O)(=O)c1ccc(CCC=O)cc1Nc1cc(Cl)ccc1Oc1ccccc1
COc1cccc(C2=NOC(C(=O)Nc3cccc(Br)c3OC)C2)c1OC
Nc1cn(-c2ccccc2)nc1-c1ccc(C(N)(Cl)C=O)cc1
O=C(c1ccco1)N(Cc1ccc([N+](=O)[O-])cc1)c1ccc(Br)cc1
Cc1ccc(NC(=O)Nc2cccnc2)cc1Cl
COc1ccc(C=NNC(=O)c2nnn(-c3nonc3N)c2CN(C)c2ccccc2)cc1
COC(c1c(C(=O)N(C)N=Cc2ccccc2)nnn1-c1cnon1)N(C)c1ccccc1
Cc1ccc(NC(=O)Cc2ccc([N+](=O)[O-])cc2)c2ccc(=O)oc12
Cc1c(NC(=S)NC(=O)c2ccc(COc3ccccc3)cc2)cccc1C(=O)O
CN1CCNC(N)C1
CC(=O)Nc1cccc2c1C(Br)C(=O)N2CCN1CCOCC1
Cc1cc(Br)cc(Br)c1NC(=O)COn1nnc2c(S(C)(=O)=O)cccc21
CCC1(N(O)C(=O)NC)CN(N=Cc2cccs2)C(=S)S1
C=C(c1cn(Cc2ccccc2)c2ccccc12)[N+](=O)[O-]
CC(C)(C)C1CCC(N)c2c(C(N)=O)noc21
CC1=Nc2ccc(Br)cc2C(c2ccccc2)N1CC(=O)NN
Cc1ccc(Nc2cccc(-c3nnn(CC=O)n3)c2Nc2cccc(C=O)c2F)o1
CC(C)(C)OC(=O)NCCC(=O)Oc1cccc2ccc(=O)oc12
NC1(C23C(=O)N(c4cccc(F)c4)C(=O)N2C(c2ccc(F)cc2)C2C(=O)NC(=O)C23)CCCCC1
CC(=O)Nc1c(OC(C)=O)c(OC(C)=O)cc2nonc12
O=Cc1ccc(Oc2ccc(Cl)cc2N2C(=O)CCC2=O)o1
O=C(CSc1ncnc2scc(-c3ccccc3)c12)Nc1ccc(C(=O)O)cc1
O=C(O)c1cc(O)cc(-c2ccc(C=NNC(=O)C(Cl)(c3ccccc3)c3ccccc3)o2)c1
CCOC(=O)c1ccc(NC(=O)CN2C(=O)C(CC)SC(C)(C)C2=O)cc1
COc1ccccc1N1CCN(CC(O)COc2cccc3ccccc23)CC1
CCN(c1ccccc1)S(=O)(=O)c1nnc(NC(=O)c2ccc(OC)cc2)s1
CC(C)CS(=O)(=O)C1CCN2C=NSC2=N1
CC(=O)Nc1cc(OC(C)=O)c2nonc2c1OC(C)=O
CCc1ccc(N(C(=O)c2ccco2)C(C(=O)NC2CCCC2)c2ccccn2)cc1
Cc1ccc(C(=O)NC(NC(=S)Nc2cc(C)cc(C)c2)C(Cl)(Cl)Cl)cc1
COc1ccc(C=NNC(=O)c2c(CN(C)c3ccccc3)nnn2-c2nonc2N)cc1
CC(=O)NC1C(=O)N(CCN2CCOCC2)c2ccc(Cl)cc21.Cl
COc1cc(Cc2c[nH]c3c(C)cc(N(C)C(=O)OC4CCCC4)cc23)ccc1C(=O)NS(=O)(=O)c1ccccc1
Cc1ccc(C(=O)c2c3ccc([N+](=O)[O-])cc3n(CCC(N)=O)[n+]2[O-])cc1
CCc1ccc(N(c2c(C)ccc3[nH]c(=O)c(C)cc23)C(C2CCCO2)n2nnnc2C)cc1
CCOC(=O)c1scc(-c2ccccc2)c1N
N#CC1CCc2sc(NC(=S)NC(=O)c3ccccc3)cc21
O=C(COc1ccc(S(=O)(=O)N2CCCCC2)cc1)Nc1ccccc1F
COc1ccc(Nc2nc(COc3ccc(C)cc3)oc2C#N)cc1
COc1ccc(N(C(=O)CCl)C(C(=O)NC2CCCCC2)c2ccccn2)cc1
Cc1ccc(C)c(S(=O)(=O)N=C2C(=O)C=CC3(Nc4ccc(C(=O)O)cc4)C=CC=CC23)c1C
COc1cccc(C(C(=O)NCC2CCCO2)N(C(=O)Cn2nnc3ccccc32)c2ccc(NC(C)=O)cc2)c1OC
Nc1cn(-c2ccccc2)nc1-c1ccc(C(N)(Cl)C=O)cc1
COc1ccc(N(CC2=C3C=CC=CC3C(=O)NC2)C(=O)CCl)cc1
O=C(NCc1ccc(F)cc1)c1ccc(S(=O)(=O)Nc2ccc(C(F)(F)F)cc2)cc1
Nc1cccc(S(=O)(=O)N=Cc2cccc(C(F)(F)F)c2C(F)(F)F)c1Cl
CSc1ccc(OCc2conc2C(=O)N(C)Cc2cnccn2)cc1
Cc1noc(NS(=O)(=O)c2ccc(N)c(N)c2)c1C
CC(C)CS(=O)(=O)C1CCN2C=NSC2=N1
CCC(C)CNC(C=O)c1ccc(N(C(=O)Cn2nnc3ccccc32)c2ccc(NC(C)=O)cc2)n1C
O=C(C=Cc1ccc(Cl)cc1)NCc1cncc([N+](=O)[O-])c1
COc1ccc2cc(C3(C)C(=O)NC(=O)N3C(=O)CNc3ccc(C)o3)ccc2c1
COc1ccccc1N(Cc1ccc(CC(=O)Nc2ccc(C)o2)o1)C(C=O)n1nnc2ccccc21
Cc1cc(Br)cc(NC(=O)COn2nnc3c(S(C)(=O)=O)cccc32)c1
COc1ccc(-c2n[nH]c(C(F)(F)F)c2-c2cc3ccccc3o2)c(O)c1
Cc1ccc(C(=O)Oc2nc3ccccc3n2C)cc1
Cc1ccc(C(=O)c2c3ccccc3n(CCC(N)=O)[n+]2[O-])cc1
CCOC(=O)c1cccc(-c2ccc(N)s2)c1
O=C(NC(Cc1ccc(Br)cc1)C(=O)O)OCC1c2ccccc2-c2ccccc21
Cc1cccc2oc(=O)c3c(OCC(=O)NC(Cc4cccc5cc[nH]c45)C(=O)O)cccc3c12
Cc1ccc(C(=O)n2cnc3ccccc32)cc1C
Sc1cccnc1S
C=S1C(N(O)C(=O)NCCCC)N(N=Cc2ccc(N(C)C)cc2)CC1(C)C
COc1cc(C)cc(OC)c1NCCc1c[nH]c2ccccc12
COc1cc(NS(=O)(=O)c2ccc(N(C(N)=S)c3cc(C=O)ccc3F)cc2)nc(OC)n1
CCCCCn1c(CN2CCN(Cc3ccccc3)CC2)nc2c1c(=O)[nH]c(=O)n2C
Nc1ccc(C(F)(F)F)cc1N
NC1CNCCN1c1ccc(NC(=O)c2ccc([N+](=O)[O-])cc2)cc1
COc1cccc2sc(NC(=O)c3ccccc3)nc12
Cc1cccc(NS(=O)(=O)c2ccc3c(=O)c(C(=O)N4CCc5ccccc54)c[nH]c3c2)c1C
COc1cc(O)cc(C(=O)Nn2cnc3c(-c4cccs4)csc3c2=O)c1
O=C(O)c1ccc(Cl)c(-c2ccc(C=NNC(=O)C(O)(c3ccccc3)c3ccccc3)o2)c1
CC(C)(C)OC(=O)C(Cc1ccccc1)NC(=O)c1ncc(C(=O)NC(Cc2ccccc2)C(=O)OCc2ccccc2)[nH]1
COc1ccc(N2CCN(CC(O)COC34C=CC=CC3=CC=CC4)CC2)cc1
CCCc1c(C(=O)NN=CC2C=c3ccccc3=CC2OC)nnn1-c1nonc1N
CCOC(=O)c1oc(C)c2c1C1(C=COCN1Cc1ccccn1)Cc1ccccc1-2
COc1ccc(-c2sc3ncn(NC=O)c(=O)c3c2-c2cccs2)cc1O
CCC(C(=O)Nc1ccc(C(F)(F)F)cc1)c1ccccc1
CC(C)NC(=O)CN1CCN(c2ncccn2)CC1
COc1cc(OC)c(OC)c(C(=O)Nc2ccc(N3CCN(C(=O)c4ccc(C)cc4)CC3)cc2)c1
COc1c(Br)cccc1C=CC(=O)c1ccccc1OC(=O)c1ccco1
Cc1ccc(N2C(=O)CC(=O)C2N(Cc2nn(C)c(C)c2C)C(=S)Nc2ccc(Cl)cc2)cc1
O=C(O)c1nc2ccccc2s1
Cc1cc(S(=O)(=O)N2CCN(C(=O)C3C=C4C=CC=CC4NC3=O)CC2)c(C)c(C)c1C
Cc1ccc(S(=O)(=O)Nc2ccc(-c3cc(C)ccc3S(=O)(=O)Nc3ccccc3)cc2)cc1
CCOC(=O)c1oc2nc(CC(C)C)c3c(c2c1N)CCCC3
NNC(=O)CN1C(Br)=Nc2ccc(-c3ccccc3)cc2C1c1ccccc1
O=C(Cn1nnc(-c2ccccc2NC(=O)c2ccccc2F)n1)NCc1ccco1
O=C(O)c1nc2ccccc2s1
Cc1cc(C(=O)NC2CC=Cc3cn(-c4ccc(C(C)(C)C)cc4)nc32)[nH]n1
O=CNn1cnc2ccc(-c3ccc(Br)cc3)cc2c1=O
Cc1cccc(N2CCN(C(=O)c3cc(=O)[nH]c4ccccc34)CC2)c1C
CCc1c[nH]c2cc(Nc3c(OC)cc(C)cc3OC)ccc12
O=C(O)c1ccccc1NS(=O)(=O)c1ccc(NNC(=S)Nc2ccc(OC(F)F)cc2)c([N+](=O)[O-])c1
CC(C)CC(NC(=O)c1ncc(C(=O)NCc2ccc(CNC(=O)OC(C)(C)C)cc2)[nH]1)C(=O)OC(C)(C)C
Cc1ccc(C)c(C(=O)NCCN2CCOCC2)c1
O=C(CSc1ccc(F)cc1)Nc1cccc2c1C(=O)NC2=O
Cc1ccccc1-n1nc(C)c2ccc(-c3sccc3C(=O)O)nc21
CC(C)CC(NC(=O)c1ncc(C(=O)NCc2ccc(CNC(=O)OC(C)(C)C)cc2)[nH]1)C(=O)OC(C)(C)C
CN(C)S(=O)(=O)c1cccc(N)c1N
O=C(CCS(=O)(=O)c1cccc(F)c1)N1CCN(c2ccccc2)CC1
Cc1ccc(C(=O)Oc2ccc3nc(N)[nH]c3c2)cc1
CC(C)c1ccc(NC(=O)CSc2nc3ccsc3c(=O)n2Cc2ccc(C(=O)O)cc2)cc1
Cc1cc(C)cc(NS(=O)(=O)c2ccc3[nH]cc(C(=O)N4CCc5ccccc54)c(=O)c3c2)c1
NS(=O)(=O)c1ccc(Nc2cc([N+](=O)[O-])cc3nonc23)cc1
O=S(=O)(c1ccc(F)cc1)N1CCCCC1C1NC=Nc2[nH]nnc21
COc1ccc(N(C(=O)CCl)C(C(=O)NC2CCCCC2)c2ccccn2)cc1
CCC(C)(C)NC(=O)c1cccc2c1nnn2C(N)C(=O)N(c1ccccc1)C(NC(C)=O)c1ccc[nH]1
Cc1ccc(NC(=O)Nc2cccnc2)cc1Cl
O=C(Cn1nnc(-c2ccc(NC(=O)c3ccc(F)cc3)cc2)n1)NCc1ccco1
COc1ccc2c(c1)N(CC1COc3ccccc3O1)C(=O)C2=O
COCCNC(=O)C(c1ccccc1)N(Cc1cccs1)C(=O)Cn1nnc2ccccc21
CC(=NN=Cc1cc(Cl)cs1)SC1CC(=O)N(c2ccccc2N)C1=O
COc1ccc(CCNC(=O)C(=O)NC2(C)COCN2S(=O)(=O)c2ccc3c(c2)OC=CO3)cc1
COc1ccc2cccc(OCCCN3CCN(c4cccc(O)c4)CC3)c2c1
NC1(c2cccs2)CN(C2CNCCN2CC=Cc2ccccc2)C(=O)C1=O
Cn1nc(Cl)cc1C(=O)NC1Oc2ccccc2O1
CC(C)(C)C1(C(=O)Nc2ccccn2)CCCc2cnoc21
Cc1ccc(S(=O)(=O)N2CCN(S(=O)(=O)C3COc4ccccc4O3)CC2)cc1
O=C(NN1C(=O)C(=Cc2ccc(O)cc2)SC1=S)c1ccc(O)cc1
Nc1nc2ccc(OC(=O)c3ccccc3)cc2[nH]1
NC(=O)C1(N)CN(N)C=NC1c1ccc2cccc(-c3ccc(Br)cc3)c2c1
O=C(NN=Cc1ccccn1)c1ccc(S(=O)(=O)Nc2ccc(Cl)cc2)cc1
CCC(C(=O)Nc1ccc(C(F)(F)F)cc1)c1ccccc1
Cc1cccc(S(=O)(=O)Nc2ccccc2-c2ccc(C)cc2NS(=O)(=O)c2ccccc2)c1
COc1cc(C2NOCC2(OC)S(=O)(=O)c2ccccc2)cc(N)c1OCc1ccccc1
CC(=O)Nc1ccc(NC(=O)CC(C)=NNC(=O)COc2cc(C)c(Br)cc2Br)cc1
Cc1cc(=O)oc2cc(OC(=O)c3ccco3)ccc12
CCCn1nnc(NC(=O)COc2ccc(C3CCCCC3)cc2)n1
COc1cccc2c(C3(C)NC(=O)N(CC(=O)NCc4ccco4)C3=O)cccc12
COc1cccc(NC(=O)N2CCN(S(=O)(=O)c3cccc(OC)c3)CC2)c1
COC(=O)c1ccc(NC(=O)Cc2ccc([N+](=O)[O-])cc2)cc1Cl
CC(C)(C)OC(=O)CNC(=O)c1ncc(C(=O)NC(c2ccccc2)c2ccccc2)[nH]1
CCCc1c(C(=O)NN=Cc2c(OC)ccc3ccccc23)nnn1-c1nonc1N
COc1ccc(N2CCN(C(=O)C3C=C4C=CC=CC4NC3=O)CC2)cc1
CCOC(=O)c1cc(NC(=O)CCl)c(CN(C)C)cc1-c1ccsc1
CCC1CCC(N2CCN(c3ccc([N+](=O)[O-])cc3)CC2)CC1
O=C(NN1C(=O)C(=Cc2ccc(O)cc2)SC1=S)c1ccccc1O
O=C(C[SH]1C(c2ccccc2)=Cc2c(S)ncnc21)Nc1ccc(C(=O)O)cc1
CC(=O)Nc1cc(Br)cc2c1C(N)(CN1CCOCC1)C(=O)N2
Cc1nc2sc3c(c2c(=O)n1N)CC(C)OC3c1cccc2ccoc12
O=C(Cn1nnc2ccccc21)NN=Cc1cccs1
O=c1[nH]c(C2CCN(S(=O)(=O)c3ccccc3F)CC2)nc2c1nnn2Cc1ccc(OC(F)(F)F)cc1
CCOC(=O)c1ccc(Nc2cccc(C(F)(F)F)c2)cc1
Cc1cccc2c1C(=O)C(=O)N2CCOc1ccccc1
Cc1cc(C)cc(OCC(=O)Nc2cccc(C(=O)O)c2NC(=O)COc2ccc(C)c(C)c2)c1
COc1cc(NC(=O)c2nnc(Cl)cc2Cl)c(OC)c(OC)c1
COc1ccc(C(C(=O)NCc2ccco2)N(Cc2ccco2)C(=O)Cn2nnc3ccccc32)cc1
O=C(c1c(Cl)nc2sccn12)N1CCN(c2cccc(Cl)c2)CC1
Cc1cc(Br)c(NC(=O)COn2nnc3cc(S(C)(=O)=O)ccc32)cc1Br
CCCC(=O)Oc1ccc2c(C)cc(=O)oc2c1
CS1(Cc2ccc(C#N)cc2)C=NN=C1NC(=O)c1nc2ccccc2s1
COc1ccc(CCNC(=O)C(=O)NC2(C)OCN([SH](=O)=O)C2S)cc1
CCOc1cccc2c1N(CC1COc3ccccc3O1)C(=O)C2=O
Cc1ncnc2sc3c(c12)CC(N1CCN(C=O)CC1CCl)CC3(C)C
Cc1noc(NS(=O)(=O)c2ccc(NC(=O)c3oc4ccc(Cl)cc4c3C)cc2)c1C
O=CC(CCNc1cccc(C(F)(F)F)c1)c1ccccc1
COC(=O)COc1cccc2c(N)c[nH]c(=O)c12
NC(=O)CCn1cc2cccc(C(=O)c3cc(Cl)c(N)cc3Cl)c2[n+]1[O-]
COc1ccc2c(c1)C(=O)C(=O)N2CC1COc2ccccc2O1
CC(C)Oc1cc(Cl)c(Cl)cc1NC(=O)CSCC(=O)Nc1ccc(C(F)(F)F)cc1
Cc1cccc2[nH]c(=O)cc(C(=O)N3CCN(c4ccccc4)CC3C)c12
CN1CCNC(N)C1
O=C(NCCNC(=O)c1cccc(OCC(F)(F)F)c1OCC(F)(F)F)Nc1ccc(C(F)(F)F)cc1
COc1ccc(C(=O)n2cnc3cc4c(cc32)OCCO4)cc1SC
O=C(COC(=O)CCc1cccc2cc[nH]c12)NC(c1ccccc1)c1ccccc1
Cc1ccc(C(=O)NC(=S)Nc2cc(C(=O)O)ccc2C)c(Oc2ccccc2)c1
[NH3+]C1CC=c2c([O-])ccc(Br)c2=[NH+]1
Nc1cc2nn(-c3ccccc3)nc2cc1Cl
CC(=O)n1cc(Nc2ccc([N+](=O)[O-])cc2)c2cc(N)ccc21
N#Cc1c(NC(=S)Nc2ccc(C=O)cc2)sc2c1CCC2
CCCc1c(C(=O)NN=CC2Cc3ccccc3C=C2OC)nnn1-c1nonc1N
COCCNC(=O)C(C(=O)N(Cc1ccccc1)Cc1cccs1)n1nnc2cc(OC)ccc21
C[n+]1cccc2c(Br)ccc([O-])c21.O
Cc1ccc(C(=O)n2cnc3ccccc32)c(C)c1
COc1cccc(C(=O)Nc2ccc(N3CCN(C(=O)c4cc(OC)cc(C)c4OC)CC3)cc2)c1
Cn1cc(C(=O)NC2Oc3ccccc3O2)c(Cl)n1
CC(C)O
COc1ccc(N(C(=O)Cn2nnc3ccccc32)C(C(=O)NCc2ccco2)c2coc(C)c2)cc1
COc1ccc(N(Cc2cccc3[nH]c(=O)ccc23)S(=O)(=O)c2ccc(OC)cc2)cc1
Cc1ccc(C=CC(=O)c2c(Br)cccc2OC(=O)c2ccco2)cc1
Nc1cn(-c2ccccc2)nc1-c1ccc(C(N)(Cl)C=O)cc1
COc1ccc(NC(=O)c2cccc3c(=O)[nH]c(=S)n(-c4cccc(OC)c4OC)c23)cc1
CC1NC(=O)C2(N)N1C(=O)C1C(=O)N(C)C(=O)C12C
CC(C)(C)c1ccc(NC(=O)CSc2n[nH]c(=O)n2-c2ccccn2)cc1
O=C(c1c(Cl)nc2sccn12)N1CCN(c2cccc(Cl)c2)CC1
CCc1nc(N2CCNCC2)c2c3c(sc2n1)CC(C(N)(Cl)C=O)CC3
NS(=O)(=O)c1ccc(Nc2cc([N+](=O)[O-])cc3nonc23)cc1
Cc1cc(C)cc(Nc2ncc([N+](=O)[O-])c(N3CCOCC3N)n2)c1
CCc1nc(N2CCN(C(=O)CCl)CC2)c2c3c(sc2n1)C(C)C=CC3
CC(C)CC(OC(C)(C)C)C(=O)Nc1nc(C=O)c(C=O)n1C(N)c1ccc(CNC(=O)OC(C)(C)C)cc1
CCc1ccc(NC(=O)C2CCN([SH](=O)=O)C(S)C2)cc1
Cc1ccc(C2=NN(C(=O)CCl)C(c3cccs3)C2)o1
CC(C)CN(CCC(=O)O)CC(C)C
O=C(NCc1ccco1)C(c1ccco1)N(Cc1cccs1)C(=O)Cn1nnc2ccccc21
CC(C)CC(NC(=O)c1nc[nH]c1C(=O)NCc1ccc(CNC(=O)OC(C)(C)C)cc1)C(=O)OC(C)(C)C
O=C(NCCNC(=O)c1ccc(OCC(F)(F)F)cc1OCC(F)(F)F)Nc1ccc(C(F)(F)F)cc1
Cn1nc(-c2ccc(Cl)cc2)nc2c(=O)n(C)c(=O)nc1-2
COC(=O)c1cc(NC(=O)Cc2ccccc2[N+](=O)[O-])ccc1Cl
Cc1cccc(C(=O)n2cnc3ccccc32)c1C
O=C(NCc1ccco1)C(c1ccco1)N(CCc1ccccc1)C(=O)Cn1nnc2ccccc21
N#CC1CCc2scc(N(C(=O)c3ccccc3)C(N)=S)c21
Cc1cc(S(=O)(=O)N2CCN(C(=O)c3cccc4[nH]c(=O)ccc34)CC2)c(C)c(C)c1C
O=S(=O)(Nc1ccc(S(=O)(=O)Nc2nccs2)cc1)c1ccc(Br)cc1
O=S(=O)(Nc1ccc(S(=O)(=O)Nc2nccs2)cc1)c1ccc(Br)cc1
Cc1cc(C)n(-c2ccc([N+](=O)[O-])cc2)c1C(=O)CCl
O=C(O)c1ccc(CN(Cc2ccccc2)S(=O)(=O)c2ccc(Cl)cc2)cc1
CC(C)CC(NC(=O)c1ncc(C(=O)NCc2ccc(CNC(=O)OC(C)(C)C)cc2)[nH]1)C(=O)OC(C)(C)C
CCc1c(C)sc(NC(=O)Cc2ccccc2OC)c1C(=O)N1CCOCC1
CCC(C(=O)Nc1cccc(C(F)(F)F)c1)c1ccccc1
CCOC(=O)c1sc(N)c(-c2ccccc2)c1C(O)(C(F)(F)F)C(F)(F)F
COc1ccc(S(=O)(=O)N2COCC2CNC(=O)C(=O)NCCN(C)C)cc1
COc1cccc(NC(=O)C2(Br)ON=C(c3ccccc3OC)C2OC)c1
NC1CNCCN1c1ccc(Cl)cc1
CC(=O)NC(CN1C(=O)Cc2ccc(Br)cc21)N1CCOCC1
CC(=O)n1cc(N(C(=O)CCl)c2ccc([N+](=O)[O-])cc2)c2ccccc21
NC(=S)N(C(=O)C(c1ccccc1)c1ccccc1)c1ccc(C(=O)O)cc1
O=Cc1cn(Cc2ccccc2)nc1-c1ccccn1
Cc1ccc(C(=O)C2=C(O)C(=O)N(Cc3cccnc3)C2c2ccc(OC(C)C)cc2)o1
O=C1NC(=NS(=O)(=O)Cc2ccccc2)SC1=Cc1ccc2c(c1)OCO2
Cc1ccc(C)c(OCC(=O)Nc2ccc(C(=O)O)c(NC(=O)COc3c(C)cccc3C)c2)c1
O=C1CC(N2CCN(CC=Cc3ccccc3)CC2)C(=O)N1Cc1cccs1
CCOc1ccc(N(Cc2cc3ccc(C)cc3[nH]c2=O)S(=O)(=O)c2ccccc2)cc1
Cc1ccc(C(=O)n2cnc3ccccc32)c(C)c1
O=C1C(=O)N(CCCc2ccccc2)c2ccccc21
CN1N=CN=C(c2ccccn2)C12C(=O)C=NC(=O)N2C
Nc1ccc2nn(-c3cccc(Cl)c3)nc2c1
CC(=O)NC(F)(CN1CCOCC1)N1C(=O)Cc2ccccc21
Cc1ccc(Nc2cc(CC=O)oc2N(c2ccc3c(c2)CCC3)c2cccc3c2nnn3CC=O)o1
Cc1ccccc1Nc1nnc(SC(=O)CNc2ncc(C(F)(F)F)cc2Cl)s1
COc1cccc(OC)c1C(C(=O)NCC1CCCO1)N(C(=O)Cn1nnc2ccccc21)c1ccc(NC(C)=O)cc1
COC(=O)c1c(Cl)cccc1NC(=O)Cc1ccc([N+](=O)[O-])cc1
COc1cccc(C=C2SC(=S)N(C(CC(=O)NNC(=O)c3ccccc3)OC)C2=O)c1
Cc1cccc(NS(=O)(=O)c2nnc(NC(=O)c3ccc(Cl)cc3)s2)c1
Cc1cc2c(cc1N)N=C(CN1CCOCC1)NC2Br
COC(=O)C(Cc1c[nH]c2ccccc12)NC(=O)c1cc(=O)[nH]c2ccccc12
CC(C)(C)c1ccc(C(=O)Nc2ccc(S(=O)(=O)Nc3cnc4ccccc4n3)cc2)cc1
O=C(NCc1ccco1)C(c1ccco1)N(C(=O)Cn1nnc2ccccc21)C1Cc2ccccc2C1
CC(=O)Nc1c(OC(C)=O)c(OC(C)=O)cc2nonc12
NC(=O)CCn1c(C(=O)c2ccc(Cl)cc2)c2ccccc2[n+]1[O-]
COc1cccc(C(C(=O)Nc2ccc(F)cc2)N(C(=O)Cn2nnc3ccccc32)C2CC2)c1
Cc1ccc(NC2=NN=C(S)[SH]2CC(=O)Nc2ncc(Cl)cc2C(F)(F)F)cc1C
CCCC(=O)Oc1cc(C)c2ccc(=O)oc2c1
COc1ccc(N(C(=O)CCl)C(C(=O)NC2CCCCC2)c2cccnc2)cc1
Cc1cc2c(cc1OC(=O)c1ccccc1)ncn2C
Cc1ccc(C2CN(C(=O)CCl)N=C2c2cccs2)cc1
CC(C)CC(=O)Nc1ccc2ccccc2c1C(O)c1ccccc1Cl
Cc1cccc(C(=O)NCCN2CCOCC2)c1C
Cc1cc(O)ccc1NC12C=CC=CC1=NC=NC2
CC(C)CS(=O)(=O)C1SN=c2[nH]c(=Cc3ccc(OC(=O)c4ccco4)cc3)c(=N)c(=O)n21
NC(=NS(=O)(=O)c1cc(C(F)(F)F)cc(C(F)(F)F)c1)c1ccc(Cl)cc1
O=S(=O)(c1cccc(N2CCN(C(=S)Nc3ccccc3)CC2)c1)C(F)F
COc1ccc(C2(c3ccccc3)c3c(Br)cccc3N=CN2CC(=O)NN)c(OC)c1OC
Cc1c(I)c(CC(N)=O)c([N+](=O)[O-])c2c1CNCCNCC(C(N)=O)NC(=O)CCC(=O)C(=O)N2
CC1=Nc2cccc3cccc(c23)N1C
O=[N+]([O-])c1ccccc1C=CC=Nn1c(-c2ccco2)n[nH]c1=S
CC(C)CNS(=O)(=O)c1ccc(CCC(=O)Nc2cc(Cl)cc(Oc3ccccc3)c2)cc1
COc1ccc(C(C(=O)NCC2CCCO2)N(C(=O)Cn2nnc3ccccc32)c2ccc(NC(C)=O)cc2)cc1
COc1ccc(C(=O)n2c(SC)nc3ccc4c(c32)OCCO4)cc1
COc1coc(CN(C(=O)Cn2nnc3ccccc32)C(C(=O)NCc2ccco2)c2ccccc2)c1
COc1cc(OC)c(C2=Nc3ccc(Br)cc3C(c3ccccc3)N2CC(=O)NN)cc1OC
NS(=O)(=O)c1ccc(Nc2cc([N+](=O)[O-])cc3nonc23)cc1
Cc1ccc(C2CN(C(=O)CCl)N=C2c2cccs2)cc1
CC(C)(C)OC(=O)CNC(=O)c1ncc(C(=O)NC(c2ccccc2)c2ccccc2)[nH]1
Cc1cccc(N2CCN(C(=O)c3cc(=O)[nH]c4ccccc34)CC2)c1C
COc1ccc(C=C2SC(=S)N(CC(OC)C(=O)NNC(=O)c3ccccc3)C2=O)cc1
CC1CCCC2(CC(=O)C(=O)N2c2cc(OC(=O)c3ccco3)ccc2Cl)C1
Cc1ccc(C(=O)c2c3ccc([N+](=O)[O-])cc3[n+]([O-])n2CCC(N)=O)cc1
CN1CCN(C(=O)CNc2cccc([N+](=O)[O-])c2)CC1
CC(=O)NC1Cc2ccc(C(=O)CN3CCOC(C)(N)C3)cc2N1
COc1[nH]c2c(C#N)cccc2c1C=Cc1ccccc1
COc1ccc(C(=O)Nc2ccc(N3CCN(C(=O)c4ccc(C)cc4)CC3)cc2)c(OC)c1OC
CCc1cc(NC(C)=O)c2c(c1)NC(N)(CN1CCOCC1)C2=O
COc1ccc(C=NNC(=S)Nc2ccccn2)cc1
CC1(C)COCc2sc3nc(-c4cc5ccccc5o4)n(N)c(=O)c3c21
COc1ccc(N(C(=O)Cn2nnc3ccccc32)C(C(=O)NCc2ccco2)c2coc(C)c2)cc1
COC(=O)c1ccccc1NC(=O)c1ccc2c(c1)OCCCO2
Cc1nsc(S(=O)(=O)C(C#N)=NNc2ccc(C(F)(F)F)cc2)c1C#N
COc1ccc(C=NNC(=O)c2nnn(-c3nonc3N)c2CN(C)c2ccccc2)cc1
COC1N(C=O)Cc2c(CCl)cccc2C1(OC)c1cc(F)cc(Br)c1
COc1ccc(-c2cc(N)n(S(=O)(=O)c3c(F)c(F)c(F)c(F)c3F)n2)cc1OC
CC(=O)n1cc(N(C(=O)CCl)c2ccc([N+](=O)[O-])cc2)c2ccccc21
Cc1cc(C)c(Nc2nnc(SCC(=O)Nc3ccc(C(F)(F)F)cn3)s2)cc1Cl
COCCNC(=O)C(c1cccc(OC)c1)N(Cc1cccs1)C(=O)Cn1nnc2ccccc21
CCN1CCOCC1
CC(=NN=C(N)Sc1ccc(Cl)cc1N1C(=O)CCC1=O)c1cccs1
COc1ccc(-c2n[nH]c(C34C=CC=CC3=COC4)c2C(F)(F)F)cc1O
N#Cc1c(NC(=S)NC(=O)c2ccccc2)sc2c1CCC2
Oc1cccnc1O
NC(Cl)(C=O)C(=O)n1cc(Nc2ccc(Cl)cc2)c2ccccc21
Cc1nc(N2CCC(C)CC2)c2c(C)c(C(=O)Nc3ccc4c(c3)OCCO4)sc2n1
Cc1cccc(Cl)c1OC(C)C(=O)Nc1ccc(S(=O)(=O)Nc2cnc3ccccc3n2)cc1
COc1ccc2[nH]c(=O)cc(C(=O)NCCOc3ccccc3)c2c1
Cc1ccc2c(c1)N(Cc1ccc3[nH]c4c(c3c1)CN(C=O)CC4C)C(F)CC2
CC(C)Oc1cc(Cl)c(NC(=O)CSC(Cl)C(=O)Nc2ccccc2)cc1C(F)(F)F
Cc1ccc2c(c1)c1c(n2CC(O)CN2CCCCCC2)CCCC1.Cl
CCOC(=O)c1c(C)ccc2c1c1c(c3ccoc32)CN(Cc2ccccn2)CO1
CCOC(=O)c1sc(NC(=O)CCl)c(CN(C)C)c1-c1ccccc1
O=C(CSc1ccccc1)Nc1ccc2c(c1F)C(=O)NC2=O
Cc1ccc(C2=NN(C(=O)CCl)C(c3cccs3)C2)o1
COc1ccc(N2CCN(CC(O)COc3cccc4ccccc34)CC2)cc1
CN1CCNCC1N
COc1ccc(Nc2c(OC)ccc(-n3c(=S)[nH]c4cc(C=O)ccc4c3=O)c2OC)cc1
CC(C)c1ccc(S(=O)(=O)Nc2ccc(SC(F)F)cc2)cc1
Cc1nc(C(=O)NC2COc3ccccc3O2)nc2sc(N3CCCCC3C)c(C)c12
COc1ccoc1C(C)(C(=O)NCc1ccco1)N(C(=O)Cn1nnc2ccccc21)c1ccccc1
Cc1cccc(N)c1N1C(=O)C(C)C(N(Cc2c(C)n[nH]c2Cl)C(=S)Nc2ccccc2)C1=O
Cc1cccc(NC2=NN=C(S)[SH]2CC(=O)Nc2cc(C(F)(F)F)cc(Cl)n2)c1C
NC1CN(c2ccc(NC(=O)c3ccc([N+](=O)[O-])cc3)cc2)CCN1
COc1ccc(OCCNC(=O)c2ccc3ccc(=O)[nH]c3c2)cc1
Cc1ccc(C(=O)N(c2ccc(C)cc2)c2nnc(S(N)(=O)=O)s2)cc1
COc1ccc(N2CCNCC2n2c(=O)cc(C=O)c3ccccc32)cc1
Cc1cc(C)cc(NS(=O)(=O)c2cc3c(=O)c(C=O)c[nH]c3cc2N2CCc3ccccc32)c1
Cc1cn(-c2ccc([N+](=O)[O-])cc2)c(C)c1C(=O)CCl
Cc1cccc(CC(=O)Nc2ccc3ccc(=O)oc3c2[N+](=O)[O-])c1
Cc1cn(-c2ccccc2[N+](=O)[O-])c(C(Cl)C=O)c1C
COc1ccc(CCNC(=O)C(=O)NC2(C)COCN2S(=O)(=O)C2COc3ccccc3O2)cc1
O=C(NCCNC(=O)c1cc(OCC(F)(F)F)ccc1OCC(F)(F)F)Nc1ccc(C(F)(F)F)cc1
CC1(NC(=O)C(=O)NCOc2ccccc2-c2cccc3c2OCCO3)CN(S(C)(=O)=O)CO1
Cc1cc(C(=O)CCl)c(C)n1-c1cccc([N+](=O)[O-])c1
COc1ccc(N2CCN(CC(O)COC34C=CC=CC3=CC=CC4)CC2)cc1
O=C(Nc1nc(-c2cccs2)cs1)c1ccc(Cl)cc1
C=C(c1cccc(Cn2ccc3ccccc32)c1)[N+](=O)[O-]
O=[N+]([O-])c1ccc(C=CC=Nn2c(-c3ccco3)n[nH]c2=S)cc1
COc1ccc(Nc2oc(COc3ccc(C)cc3)nc2C#N)cc1
Cc1ccc(OCC(=O)NN=Cc2ccc([N+](=O)[O-])o2)cc1
CC(C)c1ccc(N(C(=O)c2ccco2)C(C(=O)NC2CCCC2)c2ccccn2)cc1
COc1ccccc1N(c1ccc2nnn(CC=O)c2c1)c1cc(CNc2ccc(C)o2)oc1CC=O
Cn1cnc2cc(Oc3ccc(C=O)cc3)ccc21
N#Cc1c(NC(=S)NC(=O)c2ccccc2)sc2c1CCC2
CSc1ccc(OCc2cc(C(=O)N(C)Cc3cnccn3)no2)cc1
CC1CNCCNC(=O)c2c(I)ccc([N+](=O)[O-])c2NC(=O)C(CC(N)=O)CC(=O)C(C(N)=O)N1
CC(Cn1nnc([N+](=O)[O-])n1)=NNC(=O)c1c(Cl)cccc1Cl
CC(C)OP(=O)(OC(C)C)C1(NS(=O)(=O)c2ccc(Cl)cc2)C=C(Cl)C(=O)C(Cl)=C1
O=[SH](=O)C(F)(F)[SH]=C(Nc1ccccc1)N1CCN(c2ccccc2)CC1
CC1C2C(=O)CC(=O)CC2CN1c1ccc(OC(=O)c2ccco2)cc1Cl
Cc1ccc(S(=O)(=O)N=C2C(=O)C(Nc3ccc(C(=O)O)cc3)=CC3C=CC=CC23)cc1
COc1ccc(S(=O)(=O)N2CCN(C(=O)Nc3ccccc3OC)CC2)cc1
Cc1ccc(C=CC(=O)c2ccc(OC(=O)c3ccco3)cc2Br)cc1
O=C(NN=Cc1c(O)ccc2ccccc12)c1cncc(Br)c1
Cc1ccc(OC(=O)CC(N)(c2ccccc2)n2c(NC(C=O)C(OC(C)(C)C)c3ccccc3)nc(C=O)c2C=O)cc1
CC(C)(C)C1(Nc2cccnc2)CCCc2c(C=O)noc21
CCC12NCC3(NC(=O)C(=O)N3c3ccc(F)cc3)C1(c1ccc(F)cc1)C(=O)N(C1CCCCC1)C2=O
CC(C)CN(CCC(=O)O)CC(C)C
O=[SH](=O)N1CCCCC1S
NC(=O)c1csc(NC(=O)CC2=CC=C[SH]2C2CN([SH](=O)=O)CCO2)c1-c1ccccc1
O=C(Oc1ccc2oc(=O)ccc2c1)c1cccs1
N#Cc1c(-c2ccccc2)nc(SC(=O)CNc2ccc(OC(F)(F)Cl)cc2)[nH]c1=O
NC1(N)CNCCN1
COc1c(F)cc(S(=O)(=O)n2ccc(-c3cc(F)c(F)c(OC)c3F)n2)c(N)c1F
CN1C(=O)NC(=O)C2(Cc3ccccc3N3CC(N)NCC32)C1=O
COc1ccc2nnn(CC(=O)N(c3ccccc3)C(C(=O)NCC3CCCO3)c3ccccc3)c2c1NC(C)=O
CCC1=NN=C(N)[SH]1Nc1ccc([SH](=O)=O)cc1N
COc1cccc(C=NNC(=S)Nc2cccnc2)c1
Cc1ccc2c(c1)N(CC(=O)N1Cc3c([nH]c4ccccc34)C(C)C1)CC(F)C2
CSc1ccc(NC(=O)Cc2ccc([N+](=O)[O-])cc2)cc1
O=C(Oc1cccc2ccc(=O)oc12)c1cccs1
Cc1noc(C)c1NS(=O)(=O)c1ccc(NC(=O)c2oc(C)c3ccc(Cl)cc23)cc1
CC1CCC(Cl)C(N2C(=O)C3C(C2=O)C(c2ccccc2)N2C(=O)N(c4ccccc4)C(=O)C32)C1Br
COc1cc(Cl)c(C=O)c(N)c1N
CC(C)(C)c1ccc(NC(=O)CSc2n[nH]c(=O)n2-c2cccnc2)cc1
CNC(=O)C(=O)NCCN(C)Cc1ccc(OC)cc1S(=O)(=O)N1CCOC1
COC(=O)COc1cccc2c(=O)n(CC(=O)NCc3ccccc3)ccc12
CCN1CCOCC1
COc1ccc(OC)c(OC)c1C=C1C(=O)Oc2cccc(OCC(=O)N3CCC4C=CC=CC4C3C(=O)O)c21
COc1ccc2c(c1)C(=O)C(=O)N2CC1COc2ccccc2O1
O=C(Cc1c(Cl)cccc1Cl)Nc1ccccn1
CCOC(=O)c1cc(C=C2Sc3ccc(C(=O)N4CCCCC4)cc3NC2=O)ccc1C
COCCOC(=O)C(C#N)=Cc1cn(Cc2ccccc2)nc1-c1cccnc1
Cc1cccc(N2CCN(C=O)CC2CCS(=O)(=O)c2ccc3c(c2C)SCC(=O)N3)c1C
CC(=NN=C(N)Sc1ccc(Cl)cc1N1C(=O)CCC1=O)c1cccs1
CC(=O)C1c2ccccc2NC1(N)OC(=O)c1ccco1
O=C(Oc1cccc2ccc(=O)oc12)c1cccs1
Cn1nc(-c2ccccn2)nc2c(=O)n(C)c(=O)nc1-2
COc1ccc(NC(=O)N2CCN(S(=O)(=O)c3ccc(OC)cc3)CC2)cc1
O=C1C(=O)N(CCCc2ccccc2)c2ccccc21
COc1ccc(OC)c(-c2nn(S(=O)(=O)c3c(F)c(F)c(F)c(F)c3F)cc2N)c1
COc1cccc(OC(F)F)c1C1(C)CNN=C1N
CCN(CC)C(=O)Cn1cc(C=C2C(=O)NC(=O)N(c3ccccc3F)C2=O)c2ccccc21
COCCNC(=O)C(c1ccccc1)N(C(=O)Cn1nnc2ccccc21)C(OC)c1cccs1
O=C(CSc1ncnc2csc(-c3ccccc3)c12)Nc1ccc(C(=O)O)cc1
CC(C)Oc1ccc(C=NNC(=O)c2nnn(-c3nonc3N)c2CN(C)c2ccccc2)cc1
CC(C)(C)OC(=O)CNC(=O)c1cccc(C(NC(=O)c2c[nH]cn2)c2ccccc2)c1
Nc1cc(Br)cnc1S(=O)(=O)Nc1c(C(F)(F)F)cccc1C(F)(F)F
COc1cccc(N2C(=O)C(=Cc3ccc(C)o3)C(=O)NC2=S)c1
O=S(=O)(Nc1cccc(F)c1F)c1cccc2nonc12
Cc1ccc(N2C(=O)CC(=O)C2N(Cc2nn(C)c(C)c2C)C(=S)Nc2ccc(Cl)cc2)cc1
Cc1ccc(S(=O)(=O)Nc2ccc(-c3ccc(NS(=O)(=O)c4ccc(C)cc4)cc3)cc2)cc1
NC(=NS(=O)(=O)c1cc(C(F)(F)F)cc(C(F)(F)F)c1)c1ccc(Cl)cc1
COc1ccc(NNC(C)=O)c(C2NC(c3ccc(OC)c(Br)c3)=Nc3cccc(OC)c32)c1
CC(Cn1nnc([N+](=O)[O-])n1)=NNC(=O)c1cc(Cl)ccc1Cl
CC(=O)NC1C(=O)N(CCN2CCOCC2)c2cc(C)ccc21
CC(=O)C(C)(C)CSc1nnc(C)n1C(C)Oc1ccccc1
Cc1cc(C)cc(NS(=O)(=O)c2ccc3[nH]cc(C=O)c(=O)c3c2N2CCc3ccccc32)c1
COC(=O)c1sc(-c2ccccc2)cc1N
COc1ccc(C(=O)Oc2ccccn2)cc1
CCN(c1ccccc1)S(=O)(=O)c1nnc(NC(=O)c2ccc(OC)cc2)s1
CCn1c(=O)nc2n(C)nc(-c3ccccc3)nc-2c1=O
NC1CN(c2ccccc2)CCN1
O=C(O)c1cccc(NS(=O)(=O)c2ccc(C3CCCCC3)cc2)c1
CCCCNC(=O)N(O)C1N(N=Cc2ccc(N(C)C)cc2)C(=S)SC1(C)C
Cc1nc(-c2ccc(S(=O)(=O)N3CCN(c4ccccc4)CC3)cc2)co1
O=C(O)c1ccc(NCC(=O)N2C(=O)SC(=Cc3cccs3)C2=O)cc1O
Cc1ccc2c(c1)c1c(n2CC(O)CN2CCCCCC2)CCCC1.Cl
COc1cc(C=C2C(=O)Oc3cc(OCC(=O)N4Cc5ccccc5CC4C(=O)O)ccc32)c(OC)c(OC)c1
Cc1ccc(C)c(C(=O)NCCN2CCOCC2)c1
Cc1oc2c(F)c(F)c(F)c(F)c2c1S(=O)(=O)Nc1cccc(C(F)(F)F)c1
CC12C3C(=O)C(=O)N(C4CCCCC4)C3C(c3ccc(Cl)cc3)N1C(=O)C(=O)N2c1ccc(Br)cc1
CCc1ccc2c(c1)C(NC(C)=O)C(=O)N2CCN1CCOCC1.Cl
NC(=O)CCN1[N+]([O-])=CC2C=CC=CC21C(=O)c1c(N)cc(Cl)cc1Cl
CCc1ccc2c(c1)C(=O)C(NC(C)=O)N2CCN1CCOCC1
Cc1cc(C2=NN(C(=O)c3ccco3)CC2CCl)co1
Cc1cccc(Cl)c1NC(=O)Nc1ccccn1
COc1cc(OC)c(C2=Nc3ccc(Br)cc3C(c3ccccc3)N2)cc1OCNNC(C)=O
Cc1ccc2c(c1-c1ccccc1)N=C(Br)NC2(N)C(=O)NN
COc1ccc(C(=O)n2c(SC)nc3cc4c(cc32)OCCO4)cc1
CCOc1cccc2c1N(CC1COc3ccccc3O1)C(=O)C2=O
Cc1ccc(C=CC(=O)c2ccc(OC(=O)c3ccco3)c(Br)c2)cc1
CCC(=O)Nc1cc([N+](=O)[O-])ccc1C(=O)c1[nH][n+]([O-])c2ccccc12
O=C(NCc1ccco1)C(c1ccco1)N(Cc1cccs1)C(=O)Cn1nnc2ccccc21
O=C(COc1ccc(S(=O)(=O)N2CCCCC2)cc1)Nc1ccc(F)cc1
Clc1ccccc1
CCN1C(=O)C(NC(C)=O)c2cc(F)c(N3CCOCC3)cc21
O=C(Nn1cnc2ccccc2c1=O)c1ccc(Br)cc1
O=C(NCc1ccc(F)cc1)c1ccc(S(=O)(=O)Nc2ccc(C(F)(F)F)cc2)cc1
CC(C)C(C(=O)NC1CCCC1)(c1cccnc1)N(C(=O)c1csnn1)c1ccccc1
CS1(CC(=O)Nc2ccc(C(=O)O)cc2)C=Cc2c(-c3ccccc3)ncnc21
CC(=O)Nc1ccc(Br)c2c1C(N)(CN1CCOCC1)C(=O)N2
COc1ccc2c(C3(C)NC(=O)C(=O)N3CC(=O)NCc3ccco3)cccc2c1
O=C(CSc1cc([N+](=O)[O-])ccn1)Nc1cnon1
CC(C)CS(=O)(=O)c1ccoc1C(=O)Oc1ccc(C=C2C(=N)N3C=NSC3=NC2=O)cc1
COc1ccc(NC(=O)CSc2nc3c(C)csc3c(=O)[nH]2)c(C)c1
O=C(CSc1ccccn1)Nc1nonc1[N+](=O)[O-]
O=C(CN1C(=O)SC(=Cc2cccs2)C1=O)Nc1ccc(C(=O)O)c(O)c1
O=S(=O)(c1ccc(F)cc1)N1CCCCC1C1NC=Nc2[nH]nnc21
O=C(NCc1ccc(F)cc1)c1ccc(S(=O)(=O)Nc2ccc(C(F)(F)F)cc2)cc1
O=Cc1cc(=O)n(-c2cccc(N3CCNCC3)c2)c2ccccc12
COc1ccc2cc(C3(C(N)C(=O)Nc4ccc(C)o4)NC(=O)NC3=O)ccc2c1
O=C(O)c1ccc(NS(=O)(=O)c2cc([N+](=O)[O-])ccc2NNC(=S)Nc2ccc(OC(F)F)cc2)cc1
Cc1ccc(Nc2ccc(N)c(-c3nnn(CC=O)n3)c2N)o1
CS(=O)(=O)N(Cc1ccc(C(=O)Nc2ccc(Sc3ccccc3)cc2)cc1)c1ccccc1
Cc1cc(=O)oc2cc(NC(=O)c3ccccc3OC(F)F)ccc12
Cc1cc(S(=O)(=O)Nc2ccno2)ccc1NC(=O)Nc1c(C)cc(Cl)cc1Cl
O=C(O)c1ccc(NC(=O)c2cc(-c3ccc(Cl)cc3)nn2-c2ccccc2)cc1
O=S(=O)(Nc1cc(F)ccc1F)c1cccc2nonc12
Cc1cc(=O)oc2cc(OC(=O)c3ccco3)ccc12
CCc1sc(NC(=O)Cc2ccc(OC)cc2)c(C)c1C(=O)N1CCOCC1
Cc1ccc2oc(=O)ccc2c1NC(=O)Cc1ccc([N+](=O)[O-])cc1
Cc1noc(NS(=O)(=O)c2ccc(NC(=O)Nc3ccc(Cl)c(Cl)c3)cc2)c1C
O=C(C=Cc1cccc(Cl)c1[N+](=O)[O-])NCc1ccccn1
CCC(C)CNc1ccn(C)c1CC(=O)N(C(=O)Cn1nnc2ccccc21)c1ccc(NC(C)=O)cc1
O=C(O)c1cccc(NS(=O)(=O)c2ccc(C3CCCCC3)cc2)c1
Cc1ccc(C(=O)c2c3ccccc3[n+]([O-])n2CCC(N)=O)cc1
Cc1cccc(C(=O)O)c1NC(=S)NC(=O)c1ccc(COc2ccccc2)cc1
COC(=O)c1ccccc1NC(=O)c1ccc2c(c1)OCCCO2
CCOC(=O)c1scc(CN(C)C)c1-c1ccccc1NC(=O)CCl
COc1ccc(S(=O)(=O)N2CCOC2CNC(=O)C(=O)NCCN(C)C)cc1
Cn1nc(Cl)cc1C(=O)NC1Oc2ccccc2O1
Cc1cccc(Cl)c1NC(=O)Nc1ccccn1
COc1ccc(OC)c(OCC(C)Sc2nnc(CN(C)C(=O)Cc3ccccc3)[nH]2)c1
CC(=O)NN=C(C)C(Nc1ccc(NC(C)=O)cc1)C(=O)Oc1cc(C)c(Br)cc1Br
NNC(=O)CN1C=Nc2c(-c3ccccc3)cc(-c3ccccc3)cc2C1Br
Cc1ccc2ncc(NS(=O)(=O)c3cc(C)c(NC(=O)COc4ccccc4)cc3Cl)nc2c1
NC(=O)CCn1c2c(c(C(=O)c3ccc(Cl)cc3)[n+]1[O-])CCC=C2
CCc1ccc(N(C(=O)c2ccco2)C(C(=O)NC2CCCC2)c2ccccn2)cc1
CC(=O)Nc1c(OC(C)=O)cc(OC(C)=O)c2nonc12
N#CC1(NC(=S)NC(=O)c2ccccc2)CCc2ccsc21
O=C(Cn1nnc(-c2ccccc2NC(=O)c2ccccc2F)n1)NCc1ccco1
NNC(=O)CN1C=Nc2cccc(Br)c2C1(CN1CCOCC1)c1ccccc1
Cc1ccc(C(=O)NC(=C(Cl)Cl)S(=O)(=O)c2ccccc2)cc1
O=C(CCl)N(CCc1ccccc1)CCc1ccccc1
Cc1cc2c(cc1C)C(c1ccccc1F)CC(=O)N2
CC(C)c1ccc(S(=O)(=O)Nc2ccc(SC(F)F)cc2)cc1
O=C(Cn1nnc2ccccc21)NN=Cc1cccs1
S=C(c1ccc(-c2ccccc2Cl)o1)N1CCCCC1
O=C(O)c1ccc(NS(=O)(=O)c2ccc([N+](=O)[O-])cc2NNC(=S)Nc2ccc(OC(F)F)cc2)cc1
Cn1nc(-c2ccc(Cl)cc2)nc2c(=O)n(C)c(=O)nc1-2
CC1=Nc2cccc3cccc(c23)N1C
COc1ccc(C(C(=O)NCC2CCCO2)N(C(=O)Cn2nnc3ccccc32)c2ccc(NC(C)=O)cc2)cc1
Cc1ccc(C(=O)Oc2nc3ccccc3n2C)cc1
O=C(CCl)N1N=C(c2cccs2)CC1c1ccco1
CCC1CCCc2c1sc1ncnc(N3CCN(C(Cl)C=O)CC3C)c21
COCCNc1ccc(CC=O)cc1N(C(=O)Cn1nnc2ccccc21)c1ccc(C)s1
COc1cc(C2=Nc3cccc(NNC(C)=O)c3C(c3ccccc3OC)N2)c(OC)cc1Br
O=C(Cn1nnc(-c2ccc(NC(=O)c3ccc(F)cc3)cc2)n1)NCc1ccco1
O=C(Cn1nnc2ccccc21)c1ccccc1Br
CC(C)(C)C1CCc2onc(C(=O)Nc3ccccn3)c2C1
O=Cc1c(Cl)nc2scc(N3CCN(c4cccc(Cl)c4)CC3)n12
COc1ccc(NC(=O)C2ON=C(c3ccccc3)C2(OC)OC)c(Br)c1
CC1(C)Cc2c(sc3nc(-c4cc5ccccc5o4)n(N)c(=O)c23)CO1
Cc1cc2cc(N(C(=O)CCl)c3ccc([N+](=O)[O-])cc3)ccc2n1C=O
O=C(NN=Cc1ccc(Br)cn1)c1cccc2c(O)cccc12
CC(=O)NC(C)CN1CCN(c2ncccn2)CC1
CCN(CC)c1cc(O)cc(C=NNC(=O)c2cn(-c3nonc3C(C)C)nn2)c1N
Cc1ccc2[nH]c3c(c2c1)CCC(N)(C(O)CN1CCCCCC1)C3
COC(CNC(=O)c1cc(=O)[nH]c2ccccc12)Oc1ccccc1
COC(=O)COc1cccc2c(=O)n(CC=O)c(Nc3ccc(C)cc3)cc12
COc1ccc(C(=O)NS(=O)(=O)c2ccc(C)cc2)c(Cc2[nH]c(N)c3ccc(NC(=O)OC4CCCC4)cc23)c1
CN1CCNC23C(N)=CC=CC2=C2NC(=O)C(=O)C(=O)N2CC13
CCc1ccc(S(=O)(=O)N=C2C=C(Nc3ccc(C(=O)O)cc3)C(=O)c3ccccc32)cc1
COc1cc(S(=O)(=O)Nc2ccccc2)cc2nc(Nc3ccc4c(c3)OCCO4)oc12
CC(=O)NNc1ccccc1C1NC(c2ccccc2)=Nc2ccc(Br)cc21
Nc1c(Cl)n[nH]c1C(=O)Nc1ccc2c(c1)OCO2
O=C(CCS(=O)(=O)c1ccccc1)N1CCN(c2ccc(F)cc2)CC1
Cc1ccc(C(=O)c2c3ccc(C(F)(F)F)cc3[n+]([O-])n2CCC(N)=O)cc1
CC(c1ccc[nH]1)c1nnc(SCC(=O)Nc2ccc3c(c2)OCO3)n1-c1ccccc1N
O=C(COC(=O)CCc1c[nH]c2ccccc12)NC(c1ccccc1)c1ccccc1
Cc1cccc(Br)c1NC(=O)COn1nnc2cc(S(C)(=O)=O)ccc21
Cc1ccnc(NC(=O)CSc2nnc(Nc3cc(Cl)c(C)c(C(F)(F)F)c3)s2)c1
CC(F)(F)C(F)(F)Oc1ccc(Nc2cccc(C=O)c2O)cc1C(F)(F)F
O=C(Nc1ccccc1)c1cn(-c2cccc(Cl)c2C(=O)O)nc1-c1ccccc1
COc1ccc(C(C(=O)NCC2CCCO2)N(C(=O)Cn2nnc3ccccc32)c2ccc(NC(C)=O)cc2)c(OC)c1
CCOc1ccc(N(CC(=O)Nc2ccc(CC)cc2)S(=O)(=O)c2[nH]c(=O)[nH]c(=O)c2C)cc1
CCN(c1ccc(OC)cc1)[SH]1C(NC(=O)COc2ccc(C)cc2)=NN=C1[SH](=O)=O
CCOc1ccc(N(C(CC)C(=O)Nc2ccccc2)S(=O)(=O)c2c(C)[nH]c(=O)[nH]c2=O)cc1
CC1CCN(c2ccc3nnc(CCC(=O)NCCCOC(C)C)n3n2)CC1
CC(C)c1ccc(N(C(=O)c2ccco2)C(C(=O)NC2CCCC2)c2cccnc2)cc1
Cc1cc(S(=O)(=O)N2CCN(C(=O)C34C=CC=CC3=CC(=O)NC4)CC2)c(C)c(C)c1C
Cn1nc(-c2ccc(Cl)cc2)nc2c(=O)n(C)c(=O)nc1-2
COc1ccc(Nc2oc(COc3ccc(C)cc3)nc2C#N)cc1
CCOC(=O)c1sc(NC(=O)CCl)c(-c2ccccc2)c1CN(C)C
O=S(=O)(Nc1cc(F)ccc1F)c1cccc2nonc12
COc1ccc(OC)c(C(C(=O)NCC2CCCO2)N(C(=O)Cn2nnc3ccccc32)c2ccc(NC(C)=O)cc2)c1
COc1ccc(OC)c(-c2c(Br)ccc3c2N=CN(CC(=O)NN)C3c2ccccc2)c1OC
Cc1ccc(CN(CCc2ccccc2)Cc2nnnn2CC2CCCO2)c2ccc(=O)[nH]c12
CCCn1nnc(NC(=O)COc2ccc(C3CCCCC3)cc2)n1
O=C(CN1C(=O)SC(=Cc2cccs2)C1=O)Nc1cc(C(=O)O)ccc1O
O=C(Cn1nnc2ccccc21)c1ccc(Br)cc1
Cc1cccc(N2C(=O)CC(N(Cc3c(C)nn(C)c3C)C(=S)Nc3ccc(Cl)cc3)C2=O)c1
COc1ccc(C(C(=O)NCc2ccco2)N(Cc2ccco2)C(=O)Cn2nnc3ccccc32)cc1
CCOC(=O)c1cc(-c2ccc(C(O)(C(F)(F)F)C(F)(F)F)cc2)c(N)s1
O=C(Oc1cc(Cl)ccc1N1C(=O)CCC1=O)c1ccco1
COc1ccc(C=C2SC(=S)C(=O)N2CCC(=O)NNC(=O)c2ccc(OC)cc2)cc1
CNC(=O)N(O)C1N(N=Cc2cccs2)C(=S)SC1(C)C
O=C(CCl)N=c1sccn1Cc1cccc(Cl)c1Cl
O=C1CC(=O)N(c2ccc(OC(=O)c3ccco3)c(Cl)c2)C1
FC(F)(F)c1ccc(NC(=S)NNC(=S)NCc2ccccc2)cc1
Cc1ccccc1N1C(=O)CC(N)(SC=NN=Cc2cc(Cl)cs2)C1=O
Cc1ccc(-n2c(Cc3cc(N)c[nH]3)nnc2SCC(=O)Nc2ccc3c(c2)OCO3)cc1
CC1CCC2C(=O)N(c3c(Cl)cccc3OC(=O)c3ccco3)C(=O)C2C1
CC(C)CC(NC(=O)c1ncc(C(=O)NC(Cc2ccccc2)C(=O)OCc2ccccc2)[nH]1)C(=O)OC(C)(C)C
NC(=O)CCN1C2=CC=CCC2C(C(=O)c2ccc(Cl)cc2)=[N+]1[O-]
CC(=O)NNC1(c2ccccc2)NC(C)=Nc2ccc(Br)cc21
NNC(=O)CN1C(CN2CCOCC2)=Nc2cc(Br)ccc2C1c1ccccc1
CC(C)OP(=O)(OC(C)C)C1(NS(=O)(=O)c2ccc(Cl)cc2)C(Cl)=CC(=O)C=C1Cl
CSc1ccc(NC(=O)Cc2ccc([N+](=O)[O-])cc2)cc1
NC(=S)N(C(=O)C(c1ccccc1)c1ccccc1)c1ccc(C(=O)O)cc1
Nc1cn(-c2ccccc2)nc1-c1ccc(C(N)(Cl)C=O)cc1
Cc1ccc(C(=O)c2c3ccc([N+](=O)[O-])cc3n(CCC(N)=O)[n+]2[O-])cc1
Cc1cc(C)cc(NS(=O)(=O)c2ccc3c(c2)c(=O)c(C=O)cn3C2CNc3ccccc32)c1
COc1cccc(S(=O)(=O)C2CONC2c2cc(N)c(OCc3ccccc3)cc2OC)c1
C=S1CC(=O)N(CCC(=O)NNC(=O)c2ccc(OC)cc2)C1=Cc1ccc(OC)cc1
CCN(c1ccccc1)S(=O)(=O)c1nnc(NC(=O)c2ccccc2OC)s1
CC(Cn1nnc([N+](=O)[O-])n1)=NNC(=O)c1cc(Cl)ccc1Cl
CCC(CC)n1c(=O)[nH]c(=O)c2[nH]c(CN3CCN(Cc4cccc(N)c4)CC3)nc21
Cc1ccc(NC2=NN=CS2(C)CC(=O)Nc2ccc(Cl)c(C(F)(F)F)n2)c(C)c1
COC(C(=O)NCc1occc1C)(c1ccco1)N(C(=O)Cn1nnc2ccccc21)c1ccccc1
NC(=NS(=O)(=O)c1cccc(C(F)(F)F)c1C(F)(F)F)c1ccc(Cl)cc1
O=C(O)c1cccc(NS(=O)(=O)c2ccc(C3CCCCC3)cc2)c1
CC(=O)NC1C(=O)N(CCN2CCOCC2)c2ccc(Cl)cc21.Cl
Cc1ccc(NC(=S)NC(=O)c2ccc(COc3ccccc3)cc2)cc1C(=O)O
Cc1nn(-c2ccccc2)c(N)c1C(c1ccccc1)c1c(C)nn(-c2ccccc2)c1N
CN1CCNC23C=C(N)C=CC12CN1C(=O)C(=O)C(=O)NC1=C3
NC1(N)CNCCN1
Cc1cc2c(cc1C)C(c1ccccc1F)CC(=O)N2
CC(C(=O)O)N(C(C)(C)C)C(C)(C)C
COc1ccc(N(Cc2cc(=O)[nH]c3ccccc23)S(=O)(=O)c2ccc(OC)cc2)cc1
Cc1nnc(SCC(=O)C(C)(C)C)n1C(C)Oc1ccccc1
O=C(NC12CCS(=O)(=O)C1C=NN2c1ccc(Cl)cc1)c1ccc2c(c1)OCO2
Cc1ccc(C(=O)NC(=C(Cl)Cl)S(=O)(=O)c2ccccc2)cc1
Nc1cc(C(O)(C(F)(F)F)C(F)(F)F)c2ccccc2c1C(O)(C(F)(F)F)C(F)(F)F
CC(C)c1ccc(NC(=O)CSc2nc3ccsc3c(=O)n2Cc2ccc(C(=O)O)cc2)cc1
Cc1ccc(C(=O)n2cnc3ccccc32)cc1C
COc1cc(Nc2c(Cl)nnc(Cl)c2C=O)cc(OC)c1OC
CCC12C(=O)N(C)C(=O)N1C(N)C1C(=O)NC(=O)C12c1ccc(F)cc1
Cc1ccc(C(=O)C2=C(O)C(=O)N(Cc3cccnc3)C2c2ccc(OC(C)C)cc2)o1
CS(=O)(=O)N(Cc1ccc(C(=O)Nc2ccc(Sc3ccccc3)cc2)cc1)c1ccccc1
COc1ccc(N(C(=O)Cn2nnc3ccccc32)C(C(=O)NCc2ccco2)c2ccc(C)o2)cc1
O=C(COc1ccc(S(=O)(=O)N2CCCCC2)cc1)Nc1ccc(F)cc1
Cc1ccc2cc(-c3ccc(F)cc3)[nH]c(=O)c2c1C
CCOc1ccc2c(c1)C(=O)C(=O)N2CC1COc2ccccc2O1
CCCCC1SCC(=O)N(CC(=O)Nc2ccc(C(=O)OCC)cc2)C1=O
O=C(O)c1nc2ccccc2s1
CCc1sc(C2CN(C=O)CCO2)c(C)c1NC(=O)Cc1ccc(OC)cc1
COc1ccc(N2CCN(CC(O)COC3CC=Cc4ccccc43)CC2)cc1
O=C(Nn1cnc(=O)c2ccccc21)c1ccc(Br)cc1
CCCCCn1c(CN2CCN(Cc3ccccc3)CC2)nc2[nH]c(=O)n(C)c(=O)c21
Cc1snc(S(=O)(=O)C(C#N)=NNc2cccc(C(F)(F)F)c2)c1C#N
C=C1Sc2c(ccc(-c3ccc(C)cc3)c2C2(C(=O)OCC)CCN(C=O)CC2)NC1=O
O=C(NCc1ccco1)C(c1ccco1)N(CCc1ccccc1)C(=O)Cn1nnc2ccccc21
CC(C)(C)OC(=O)NCc1ccc(CNC(=O)c2cnc(C(=O)NC(Cc3ccccc3)C(=O)OC(C)(C)C)[nH]2)cc1
O=C(O)c1ccc(CN(Cc2ccccc2)S(=O)(=O)c2ccc(Cl)cc2)cc1
COc1ccc(C(=O)n2c(SC)nc3cc4c(cc32)OCCO4)cc1
CCC(C)(C)NC(=O)C(c1cc(N)c[nH]1)N(C(=O)Cn1nnc2ccccc21)c1ccc(NC(C)=O)cc1
COC(=O)c1ccc(NC(=O)c2ccc3c(c2)OCCCO3)cc1
O=S(=O)(C(F)F)C1CN(c2ccccc2)CCN1C(=S)Nc1ccccc1
COCCNC(=O)C(c1ccccc1)N(Cc1cccs1)C(=O)Cn1nnc2ccccc21
COc1ccc(C2(c3cccs3)C=NN(C(=O)CCl)C2)cc1OC(F)F
O=Cc1cnccc1OCC(=O)N1c2ccccc2Sc2ccccc21
Cc1ccn(-c2cc([N+](=O)[O-])cc(C)c2C(Cl)C=O)c1
Cc1ccc(C2CN(C(=O)CCl)N=C2c2cccs2)cc1
Cc1ccc(N2C(=O)c3[nH]nc(-c4ccccc4O)c3C2c2ccccc2F)o1
CC(C)CC(NC(=O)c1ncc(C(=O)NC(Cc2ccccc2)C(=O)OCc2ccccc2)[nH]1)C(=O)OC(C)(C)C
[NH3+]c1c[nH+]c2cc([O-])c(Br)cc2c1
Cc1noc(C)c1NS(=O)(=O)c1ccc(NC(=O)c2oc(C)c3ccc(Cl)cc23)cc1
O=C(C=Cc1cccs1)Nc1cc(C(=O)O)c(-c2ccccc2)s1
CC(C)C12CN(C(=O)c3ccccc3[N+](=O)[O-])CC(C(C)C)(CN(C(=O)c3ccccc3[N+](=O)[O-])C1)C2=O
CCC1CCC(N2CCN(c3ccc([N+](=O)[O-])cc3)CC2)CC1
O=C(NC1c2nn(-c3ccc(Cl)cc3)cc2CS1(=O)=O)C1Oc2ccccc2O1
CCC(=O)Nc1cccc2c1c(C(=O)c1ccc(C)c(C(F)(F)F)c1)[nH][n+]2[O-]
COC(=O)C1COc2ccc(C(=O)Nc3ccccc3)cc2OC1
CCOc1ccc(C2C(C(=O)c3ccc(C)o3)=C(O)C(=O)N2c2nc(C)c(C(=O)OC)s2)cc1
O=C1CC(N2CCN(CC=Cc3ccccc3)CC2)C(=O)N1Cc1cccs1
Cc1cc(NC(=O)Cc2cccc([N+](=O)[O-])c2)cc2oc(=O)ccc12
O=CC(Cl)N(Nc1ccccc1)C(=O)Nc1ccccc1
O=C(NCCc1ccccc1)C(=O)NCC1OCCN1S(=O)(=O)c1ccc2c(c1)OCCO2
O=C(CCl)N=c1sccn1Cc1cc(Cl)cc(Cl)c1
CCCc1nnn(-c2nonc2N)c1C(=O)NN=Cc1cccc2cccc(OC)c12
Nc1cc2nn(-c3ccccc3)nc2cc1Cl
NC(=O)c1c(-c2ccccc2)csc1NC(=O)Cc1csc(S(=O)(=O)N2CCOCC2)c1
Cc1cc(S(=O)(=O)N2CCN(C(=O)c3ccc4[nH]c(=O)ccc4c3)CC2)c(C)c(C)c1C
Cc1cccc(OCC(=O)Nc2ccc(S(=O)(=O)Nc3cnc4c(Cl)cccc4n3)cc2C)c1
COc1ccc2cc(C3(C)NC(=O)N(CC(=O)NCc4ccco4)C3=O)ccc2c1
CCC(C)(C)NC(=O)C(c1cc(N)c[nH]1)N(C(=O)Cn1nnc2ccccc21)c1ccc(NC(C)=O)cc1
Cc1ccc(C(=O)Oc2ccc3nc(N)[nH]c3c2)cc1
CC1(CC(N)=O)NC(=O)CNC(=O)c2c(cccc2C(N)=O)NCCC([N+](=O)[O-])C(I)CNC1=O
Cc1cc2c(cc1Br)CN(NC(=O)CN)C(c1ccccc1)=N2
Cc1noc(C)c1NS(=O)(=O)c1ccc(NC(=O)Nc2ccc(Cl)cc2Cl)cc1
COc1cc(C=NNC(=O)C(=Cc2ccc3c(c2)OCO3)NC(=O)c2ccccc2)ccc1O
Cc1ccc(NC23C=CC=CC2C(=O)C=CC3=NS(=O)(=O)c2ccc(C(=O)O)cc2)cc1
O=C1CC(N2CCN(CC=Cc3ccccc3)CC2)C(=O)N1Cc1cccs1
CCc1ccc(N(C(=O)c2ccco2)C(C(=O)NC2CCCC2)c2ccccn2)cc1
CCOc1ccc2c(c1)N(CC1COc3ccccc3O1)C(=O)C2=O
CC(=O)Nc1ccc(N(COc2cccc(C(C=O)NCC3CCCO3)c2)c2cccc3c2nnn3CC=O)cc1
COc1cc(Cl)c(C=O)c(N)c1N
Cc1cc(OCC(=O)NC(Cc2cccc3cc[nH]c23)C(=O)O)c2c(c1)oc(=O)c1ccccc12
COC(=O)C(Cc1c[nH]c2ccccc12)Nc1ccc2[nH]c(=O)cc(C=O)c2c1
Cc1ccc(NC(=S)NC(NC(=O)c2ccccc2C)C(Cl)(Cl)Cl)c(C)c1
COc1ccc(C=NC(=S)Nc2ccccn2)cc1
CC1(C)COCc2sc3nc(C45C=CC=CC4=COC5)n(N)c(=O)c3c21
Cc1cc(Br)c(NC(=O)COn2nnc3ccc(S(C)(=O)=O)cc32)c(Br)c1
CC(=O)c1[nH]cc(N2CCCC2)c1-c1ccccc1
CC(=O)N1C=C(N(C(=O)CCl)c2ccc(Cl)cc2)C2C=CC=CC21
CC(=O)Nc1ccc(C)c2c1NC(=O)C2(N)CN1CCOCC1
CCC1(NC(=O)C(c2cccnc2)N(C(=O)c2ccco2)c2ccccc2)CCCC1
O=C(O)CCc1ccc(Br)c(NC(=O)OCC2c3ccccc3-c3ccccc32)c1
CCc1cc(S(=O)(=O)Nc2nncs2)ccc1NC(=O)C=Cc1ccccc1F
COc1ccc(NS(=O)(=O)c2ccc3oc(Nc4ccc5c(c4)OCCO5)nc3c2)cc1
Cc1ccc(C2=NN(C(=O)CCl)C(c3cccs3)C2)cc1
Cc1ccc(-c2ccc3ncn(C=O)c3c2)c(C)c1
O=C(NC(Cc1ccc(Br)cc1)C(=O)O)OCC1c2ccccc2-c2ccccc21
Cc1cc(NC(=O)COn2nnc3cc(S(C)(=O)=O)ccc32)ccc1Br
Cc1cc(-n2ncc3c2CCCC3NC(=O)c2cc[nH]n2)ccc1C(C)(C)C
Nc1cc2ccccc2c(C(O)(C(F)(F)F)C(F)(F)F)c1C(O)(C(F)(F)F)C(F)(F)F
COc1ccc(NS(=O)(=O)c2ccc3nc(Nc4ccc5c(c4)OC=CO5)oc3c2)cc1
Cc1cccc(NC(=O)COn2nnc3c(S(C)(=O)=O)cccc32)c1Br
COc1ccc(C=CC(=O)c2ccc(OC(=O)c3ccco3)cc2Br)cc1
COc1ccc(CCNC(=O)C(=O)NC2(C)OCC(S)N2[SH](=O)=O)cc1
O=C(CCl)N(CCc1ccccc1)CCc1ccccc1
CCn1c(COc2ccccc2)nnc1SCC(=O)C(C)(C)C
COc1ccc(NS(=O)(=O)c2ccc3oc(Nc4ccc5c(c4)OCCO5)nc3c2)cc1
CC(C)c1ccc(S(=O)(=O)Nc2ccc(SC(F)F)cc2)cc1
Cc1ccc(C(=O)CSc2nnc(CNc3ccc(C)c(C)c3)n2Cc2ccco2)cc1
CCCc1c(C(=O)NN=Cc2c(OC)ccc3ccccc23)nnn1-c1nonc1N
COc1ccc(C=CC(=O)c2cccc(Br)c2OC(=O)c2ccco2)cc1
CN(C)S(=O)(=O)c1ccc(NC(=O)CSc2ccc3ncccc3c2)cc1
CCCc1c(C(=O)NN=Cc2c(OC)ccc3ccccc23)nnn1-c1nonc1N
Nc1nc(-c2sccc2N)cs1
COc1cc(NS(=O)(=O)c2ccc(NC(=S)NC(=O)c3ccc(F)cc3)cc2)nc(OC)n1
C=C(C)COc1cccc(-c2n[nH]cc2-c2ccc(O)cc2)c1C
CC(C)(C)OC(=O)C(Cc1ccccc1)NC(=O)c1ncc(C(=O)NC(Cc2ccccc2)C(=O)OCc2ccccc2)[nH]1
Cc1ccccc1S(=O)(=O)Nc1ccccc1-c1c(C)cccc1NS(=O)(=O)c1ccccc1
COc1ccccc1N1CCN(CC(O)COc2cccc3ccccc23)CC1
CC1(C)COCc2sc3nc(C45C=CC=CC4=COC5)n(N)c(=O)c3c21
COC(=O)COc1cc2ccccc2c(=O)n1CC(=O)NCc1ccccc1
COc1ccc(C(=O)ON=C(N)CSc2ccccc2)cc1OC
CC(C)C1C2(N)CN(C(=O)c3ccc([N+](=O)[O-])cc3)CC1(C(C)C)CNC2=O
COc1ccc(NC=C2CCc3ccccc3C2=O)cc1
CC1COc2ccc(NC(=O)c3cc4c(N5CCC(C)C(C)C5)ncnc4s3)cc2O1
CCc1ccc(N(c2ccc(CC)cc2)C(Cl)C=O)cc1
O=C(C=Cc1cccs1)Nc1scc(-c2ccccc2)c1C(=O)O
COc1ccc(C=CC(=O)c2cc(OC(=O)c3ccco3)ccc2Br)cc1
CNC(=NN1C(=S)SC(C)(C)C1N(O)C=O)c1cccs1
O=C(NCCc1ccccc1)C(=O)NCC1OCCN1S(=O)(=O)C1COc2ccccc2O1
O=C(NN=Cc1c(O)ccc2ccccc12)c1cncc(Br)c1
Cc1ccc(C(=O)NC(NC(=S)Nc2ccc(C)cc2C)C(Cl)(Cl)Cl)cc1
COc1ccccc1C=CC(=O)c1cc(Br)ccc1Oc1ccc(C=O)o1
COc1ccc(N(C(=O)CCl)C(C(=O)NC2CCCCC2)c2ccccn2)cc1
Cc1ccc(C(=O)c2c3cccc(C(F)(F)F)c3[n+]([O-])n2CCC(N)=O)cc1
CC(C)CNS(=O)(=O)c1ccc(CCC(=O)Nc2cc(Cl)cc(Oc3ccccc3)c2)cc1
Cc1ccc(C)c(C(=O)n2cnc3ccccc32)c1
Cc1coc(C(=O)C2=CC(=O)N(Cc3cnccc3OC(C)C)C2c2ccccc2)c1O
CN1CCNC2(C1)NC=C1C=CC=C(N)C1C21C(=O)NC(=O)NC1=O
Cc1ccc(Br)c(NC(=O)COn2nnc3cc(S(C)(=O)=O)ccc32)c1
CCc1cccc(C(=O)O)c1NC1=CC(=NS(=O)(=O)c2ccccc2)c2ccccc2C1=O
O=C(Nc1ccc2c(c1)OCCO2)c1ncoc1-c1ccccc1
CC(=O)Nc1ccc(N(c2ccc3c(c2)nnn3CC=O)c2ccc(CC=O)cc2OCNCC2CCCO2)cc1
COc1ccc(C(C(=O)NCC2CCCO2)N(C(=O)Cn2nnc3ccccc32)c2ccc(NC(C)=O)cc2)cc1
CC1=Nc2cccc3cccc(c23)N1C
CCc1cc(=O)oc2cc(O)cc(O)c12
O=C(OCC(=O)N1c2ccccc2Sc2ccccc21)c1ccccn1
S=CN1CCC(c2cc(-c3ccc(Cl)cc3)co2)CC1
COc1ccccc1C=C1SC(=S)N(CCC(=O)NNC(=O)c2ccccc2OC)C1=O
O=C(O)c1ccccc1NS(=O)(=O)c1ccc(NNC(=S)Nc2ccc(OC(F)F)cc2)c([N+](=O)[O-])c1
Cc1ccc(C(=O)Oc2ccc3nc(N)[nH]c3c2)cc1
COC(=O)c1cc2c(ccn2CC(=O)Nc2cc(OC)c(OC)cc2OC)s1
COc1ccc(C(=O)ON=C(N)CSc2ccccc2)c(OC)c1
O=C(Nc1nc(-c2ccc(Cl)s2)cs1)c1ccccc1
Cc1ccc(Cl)c(NS(=O)(=O)c2nnc(NC(=O)c3ccccc3)s2)c1
CC(=O)Nc1ccc(NC(=O)CC(C)=NNC(=O)COc2cc(C)c(Br)cc2Br)cc1
CCC(C)(C)NC(=O)c1ccccc1N(Cc1ccc[nH]1)C(=O)Cn1nnc2cc(NC(C)=O)c(N)cc21
CCOC(=O)C1CC(N)Cc2c(CC(C)C)nc3occc3c21
CC(C)CN(CCC(=O)O)CC(C)C
CCOC(=O)C1(N2C(=O)C(=Cc3cccc(C)c3)Sc3ccc(C=O)cc32)CCCCN1
CCC(C)c1ncccc1C(C(=O)NC1CCCC1)N(C(=O)c1ccco1)c1ccccc1
Cc1cc(C)cc(NS(=O)(=O)c2ccc3[nH]cc(C(=O)N4CCc5ccccc54)c(=O)c3c2)c1
Cc1ccc(C(=O)O)cc1NC(=S)NC(=O)c1ccc(COc2ccccc2)cc1
Cc1ccc(S(=O)(=O)Nc2ccc(-c3ccc(NS(=O)(=O)c4ccc(C)cc4)cc3)cc2)cc1
Cc1ccc(C2(c3cccs3)C=NN(C(=O)CCl)C2)cc1
CCCCOc1ccc(C(=O)Oc2ccccn2)cc1
CCC1CCC(N2CCN(c3ccc([N+](=O)[O-])cc3)CC2)CC1
COC(=O)c1ccc(NC(=O)C2COc3ccccc3OC2)cc1
CC(C)(C)OC(=O)NCCC(=O)Oc1cc(=O)oc2ccccc12
CCOc1ccc(-c2cc(C=O)c(N)s2)cc1
O=C1C2C(c3ccccc3)C=CC(c3ccccc3)C2C(=O)N1c1cccnc1
COc1ccc(NC(=O)C2(c3ccc(Br)cc3)C=NOC2)c(OC)c1OC
COC(=O)c1cc(NC(=O)Cc2ccccc2[N+](=O)[O-])ccc1Cl
CN1CCN(C(=O)CNc2cccc([N+](=O)[O-])c2)CC1
Cc1ccc(C(=O)NCCN2CCOCC2)cc1C
Cc1cc(Cl)ccc1NC(=O)Nc1ccccn1
O=C(Cn1nnc(-c2ccccc2NC(=O)c2ccccc2F)n1)NCc1ccco1
CC(C)CNS(=O)(=O)C(Cl)(Cc1ccccc1)C(=O)Nc1ccccc1Oc1ccccc1
Cc1ccc(C(=O)c2c3ccc([N+](=O)[O-])cc3[n+]([O-])n2CCC(N)=O)cc1
CC(C)CN(CCC(=O)O)CC(C)C
CC(C)n1nnc(NC(=O)COc2ccc(C3CCCCC3)cc2)n1
Cc1ccc(OCC(=O)NN=Cc2cc([N+](=O)[O-])co2)cc1
COc1ccc(C(C(=O)NCC2CCCO2)N(C(=O)Cn2nnc3ccccc32)c2ccc(NC(C)=O)cc2)cc1
O=C(NC(Cc1ccc(Br)cc1)C(=O)O)OCC1c2ccccc2-c2ccccc21
CC(C)CC(NC(=O)c1ncc(C(=O)NCc2ccc(CNC(=O)OC(C)(C)C)cc2)[nH]1)C(=O)OC(C)(C)C
Cc1ccc(C=CC(=O)c2cccc(OC(=O)c3ccco3)c2Br)cc1
COC(=O)c1ccc(NC(=O)c2ccc(NC(=O)c3ccco3)cc2)cc1
CCN(CC)c1nonc1-n1nnc(C(=O)NN=Cc2ccc(N)cc2O)c1C(C)C
Cc1ccc(-c2csc(N)c2C(=O)OC(C)C)c(CN)c1
CC(=O)Nc1ccc(NC(=O)C(C)(C)C(Br)=NNC(=O)C(Br)Oc2ccccc2)cc1
COc1ccccc1N(C(=O)Cc1ccc(CNc2ccc(C)o2)o1)c1cccc2c1nnn2CC=O
Cc1cc(NC(=O)c2ccc(OC(F)F)cc2)c2ccc(=O)oc2c1
COC(NC(=O)C(c1ccco1)N(C(=O)Cn1nnc2ccccc21)c1ccccc1)c1cc(C)co1
Cc1nc2sc3c(c2c(=O)n1N)CC(C)OC3c1ccc2occc2c1
CC1COCC(C)N1c1ccnc(Nc2c(N)cccc2[N+](=O)[O-])n1
CC(C)CC(NC(=O)c1ncc(C(=O)NCc2ccc(CNC(=O)OC(C)(C)C)cc2)[nH]1)C(=O)OC(C)(C)C
O=C(O)c1ccc2ncsc2c1
Cc1snc(S(=O)(=O)C(C#N)=NNc2cccc(C(F)(F)F)c2)c1C#N
Cc1ccc2c(C(=O)N3CCN(c4ccccc4C)CC3)cc(=O)[nH]c2c1
CN(CCc1ccccc1)C(=O)c1cc(COc2ccc(C(F)(F)F)cc2)on1
Oc1cccnc1O
CN(C)S(=O)(=O)c1ccc(NC(=O)CSc2ccc3cnccc3c2)cc1
CCOc1ccc(C2C(O)=C(C(=O)c3cc(C)co3)C(=O)N2c2nc(C)c(C(=O)OC)s2)cc1
Cn1cnc2cc(NC(=O)c3ccc(Cl)cc3)ccc21
Cc1cc2c(CN(CCc3ccccc3)Cc3nnnn3CC3CCCO3)cccc2[nH]c1=O
O=C(Cc1ccccc1)Nc1c(Cl)ccnc1Cl
C=C(NC(=O)c1ccccc1)S(=O)(=O)c1ccccc1C
O=C1CN(c2cc(OC(=O)c3ccco3)ccc2Cl)CC1=O
O=CCCc1c(OCC(=O)NC(c2ccccc2)c2ccccc2)[nH]c2ccccc12
Cc1c(Nc2nnc(S)s2)cccc1C(S)C(=O)Nc1ncc(C(F)(F)F)cc1Cl
O=C(COC(=O)CCc1c[nH]c2ccccc12)NC(c1ccccc1)c1ccccc1
CCC(C(=O)NC1CCCC1)(c1cccnc1)N(C(=O)c1ccco1)c1ccccc1
O=C(NCc1ccc(F)cc1)c1ccc(S(=O)(=O)Nc2cccc(C(F)(F)F)c2)cc1
Cc1ccc(C(=O)CSc2nnc(CNc3c(C)cccc3C)n2Cc2ccco2)cc1
O=C(O)c1cc(Cl)ccc1-c1coc(C=NNC(=O)C(O)(c2ccccc2)c2ccccc2)c1
CCc1ncc2c3c(sc2n1)C(C)CC(N1CCN(C(=O)CCl)CC1)C3
COc1ccc(OC)c(C2CN(C(=O)CCl)N=C2c2cccs2)c1
CC(=O)c1cc(-c2ccccc2)[nH]c1N1CCCC1
CN(c1ccc(Br)c(C(F)(F)F)c1C(F)(F)F)S(=O)(=O)c1cccnc1
COc1cc(Nc2c(Cl)nnc(Cl)c2C=O)cc(OC)c1OC
N#Cc1ccc(C[SH]2C(S)=NN=C2NC(=O)c2nc3ccccc3s2)cc1
Cc1cccc(S(=O)(=O)N2CCN(C(=O)c3ccc([N+](=O)[O-])c(N4CCCC4)c3)CC2)c1C
Cc1noc(NS(=O)(=O)c2ccc(NC(=O)Nc3c(Cl)cccc3Cl)cc2)c1C
Cn1nc(-c2ccccn2)nc2c(=O)n(C)c(=O)nc1-2
CCCCCn1c(CN2CCN(Cc3ccccc3)CC2)nc2c1c(=O)[nH]c(=O)n2C
NC1NCCNC1N
NC(=O)CCN1[N+]([O-])=CC2C=CC=CC21C(=O)c1ccc([N+](=O)[O-])cc1
CC(C)(C)c1ccc(C(=O)Nc2ccc(S(=O)(=O)Nc3cnc4ccccc4n3)cc2)cc1
CCC(=O)Nc1ccccc1C(=O)c1[nH][n+]([O-])c2ccc(C)c(C(F)(F)F)c12
O=C(CCl)N=c1sccn1Cc1ccc(Cl)c(Cl)c1
CC(F)(F)C(F)(F)Oc1ccc(Nc2cccc(C=O)c2O)cc1C(F)(F)F
CCC(C)(C)NC(=O)C(c1cc(N)c[nH]1)N(C(=O)Cn1nnc2ccccc21)c1ccc(NC(C)=O)cc1
O=C(COC(=O)CCc1c[nH]c2ccccc12)NC(c1ccccc1)c1ccccc1
CC(C)(C)OC(=O)CNc1nc(C=O)c(C=O)n1C(N)(c1ccccc1)c1ccccc1
C=C1Sc2c(ccc(-c3ccc(C)cc3)c2C2(C(=O)OCC)CCN(C=O)CC2)NC1=O
COCCNC(=O)C(c1ccccc1)N(Cc1cccs1)C(=O)Cn1nnc2ccccc21
Cc1cc(S(=O)(=O)N2CCN(S(=O)(=O)c3ccccc3)CC2)cc2c1OCCO2
COc1ccc(C=NNC(=O)c2nnn(-c3nonc3N)c2CN(C)c2ccccc2)cc1
CC1(c2ccccc2C#N)CC=C(N)N1c1ccccc1
COc1cccc(C2=NN(C=O)C(c3cccs3)C2CCl)c1OC(F)F
CC(=O)Nc1c(OC(C)=O)c(OC(C)=O)cc2nonc12
COc1ccc(N2CCN(C(=O)C3C=C4C=CC=CC4NC3=O)CC2)cc1
COc1cc(NS(=O)(=O)c2ccc(NC(=S)NC(=O)c3ccc(F)cc3)cc2)nc(OC)n1
Cc1ccc(C(=O)c2c3ccccc3[n+]([O-])n2CCC(N)=O)cc1
CCOc1ccc(C2C(O)=C(C(=O)c3cc(C)co3)C(=O)N2c2nc(C)c(C(=O)OC)s2)cc1
CC(C)CN(CCC(=O)O)CC(C)C
COC1COC(CNC(=O)C(c2ccccc2)N(C(=O)Cn2nnc3cccc(NC(C)=O)c32)c2ccccc2)(OC)C1
O=C(NCCc1ccccc1)C(=O)NCC1OCCN1S(=O)(=O)C1COc2ccccc2O1
CS(=O)(=O)N(Cc1ccc(C(=O)Nc2ccccc2Sc2ccccc2)cc1)c1ccccc1
O=C(CCS(=O)(=O)c1ccccc1)N1CCN(c2ccc(F)cc2)CC1
C=C1Oc2c(ccc(OC3(C)CN(C=O)Cc4ccc(C(=O)O)cc43)c2-c2c(OC)ccc(OC)c2OC)C1=O
COc1ccc(C(=O)n2c(SC)nc3cc4c(cc32)OCCO4)cc1
O=C1C(=O)N(CC2COc3ccccc3O2)c2ccccc21
Cc1cc(NC(=O)Nc2ccccn2)ccc1Cl
CNc1nc(-c2ccc(Cl)cc2)c(P(=O)(c2ccccc2)c2ccccc2)o1
COc1ccc(-c2cc(N)n(S(=O)(=O)c3c(F)c(F)c(F)c(F)c3F)n2)cc1OC
CC(C)c1cccc(N(C(=O)c2csnn2)C(C(=O)NC2CCCC2)c2cccnc2)c1
COc1ccc(C=NNC(=O)c2nnn(-c3nonc3N)c2CN(C)c2ccccc2)cc1
Cc1ccc(C(=O)n2cnc3ccccc32)c(C)c1
O=C(Nn1cnc(=O)c2ccccc21)c1ccc(Br)cc1
Cc1ccc(C(=O)NC(=C(Cl)Cl)S(=O)(=O)c2ccccc2)cc1
Cc1ccc(OC(=O)CC(N)(c2ccccc2)n2c(NCC(CCC=O)COC(C)(C)C)nc(C=O)c2C=O)cc1
O=C(NC1COc2ccccc2O1)c1ncc(-c2ccccc2)o1
CCOc1nc(N2C(=O)C=C(C(=O)c3ccco3)C2c2c(C)cc(C)cc2O)sc1C(=O)OC
Cc1cccc(C)c1S(=O)(=O)N1CCN(C(=O)c2ccc(N3CCCC3)cc2[N+](=O)[O-])CC1
COc1ccc(CCNC(=O)C(=O)NC2(C)OCC(S)N2[SH](=O)=O)cc1
Nc1cc(C(O)(C(F)(F)F)C(F)(F)F)cc2ccc(C(O)(C(F)(F)F)C(F)(F)F)cc12
O=C(Cn1nnc2ccccc21)NN=Cc1cccs1
CC1C=C(N)NC=N1
O=C(Nn1cnc(=O)c2ccccc21)c1ccc(Br)cc1
Cc1cc(C(=O)NC2CCCc3cnn(-c4ccc(C(C)(C)C)cc4)c32)[nH]n1
O=C(c1cc(=O)[nH]c2ccccc12)N1CCN(c2ccccc2)CC1
COc1cccc(C(C(=O)NCC2CCCO2)N(C(=O)Cn2nnc3ccccc32)c2ccc(NC(C)=O)cc2)c1
Oc1cccnc1O
O=C(Cn1nnc2ccccc21)c1ccc(Br)cc1
CC(C)(C)OC(=O)C(Cc1ccccc1)NC(=O)c1[nH]cnc1C(=O)NC(Cc1ccccc1)C(=O)OCc1ccccc1
Cc1ccc2c(=O)oc3cc(OCC(=O)NC(Cc4c[nH]c5ccccc45)C(=O)O)ccc3c2c1
CC(C)c1ccc(N(C(=O)c2ccco2)C(C(=O)NC2CCCC2)c2cccnc2)cc1
COc1ccc(NC(=O)c2ccc3c(=O)n(-c4ccc(OC)cc4OC)c(=S)[nH]c3c2)cc1
CC(=O)NC1C(=O)N(CCN2CCOCC2)c2ccc(Br)cc21.Cl
CC(C)CS(=O)(=O)c1ccc(C(=O)Oc2ccc(C=C3C(=N)N4C=NSC4=NC3=O)cc2)o1
NC(CNCCc1ccccc1)c1ccccc1
CCN(CC)c1ccc(C(=O)NN=Cc2nnn(-c3nonc3N)c2C(C)C)c(O)c1
NC1CNCC(N)N1
Cc1ccc(-c2c(OC(C)C)sc(NC(=O)C34CCC(C(=O)O)(CC3)O4)c2C=O)c(C)c1
C=C(C)C(O)c1[nH]nc(-c2ccc(O)cc2O)c1-c1ccccc1
CCc1ccc(N(C(=O)c2ccco2)C(C(=O)NC2CCCC2)c2ccccn2)cc1
[NH3+]C1C=c2c(Br)ccc([O-])c2=[NH+]C1
CCN(c1ccc(OC)cc1)S(=O)(=O)c1nnc(NC(=O)COc2ccc(C)cc2)s1
CCc1ccc(NC(=O)C2CCCN(S(=O)(=O)c3ccc4[nH]c(=O)ccc4c3)C2)cc1
CCN(c1ccc(OC)cc1)S(=O)(=O)c1nnc(NC(=O)c2ccccc2)s1
O=CC(N1CCOCC1)n1cc(C=C2C(=O)NC(=O)N(c3ccccc3F)C2=O)c2ccccc21
O=C(Cn1nnc2ccccc21)NN=Cc1cccs1
COc1cc(NC(=O)C2CC(c3cccc(Br)c3)=NO2)cc(OC)c1OC
CC(C)OP(=O)(OC(C)C)C1(NS(=O)(=O)c2ccc(Cl)cc2)C(Cl)=CC(=O)C=C1Cl
CSC(Oc1cccc(N)c1)c1cc(C(=O)NCc2cnccn2)no1
CC(C)c1ccc(NC(=O)C[SH]2C=Cc3nc(S)n(Cc4ccc(C(=O)O)cc4)c(=O)c32)cc1
Cc1cc(C)cc(C(=O)NCCN2CCOCC2)c1
COc1ccc(C(C(=O)O)=C2Oc3cc(OCC(=O)N4CCc5c(cc(OC)cc5OC)C4)ccc3C2=O)cc1
COCCNC(=O)C(c1cccc(OC)c1)N(Cc1cccs1)C(=O)Cn1nnc2ccccc21
CC1CCCC(N)N1
Cc1cc(C(=O)CCl)n(-c2ccc([N+](=O)[O-])cc2)c1C
CCC(C)CNc1cc(CC=O)c(N(c2ccc(NC(C)=O)cc2)C(C=O)n2nnc3ccccc32)cc1O
CCOc1ccc(C2C(C(=O)c3ccc(C)o3)=C(O)C(=O)N2c2nc(C)c(C=O)s2)c(OC)c1
COc1cc(-c2ccccc2)cc(OC)c1C(=O)c1ccccc1
CC(=NNC(=O)c1ccc(Cl)c(Cl)c1)c1cccc(NC(=O)C(C)C)c1
Cc1cc(S(=O)(=O)N2CCN(C(=O)C3CNC(=O)c4ccccc43)CC2)c(C)c(C)c1C
O=C(Nc1nc(-c2cccs2)cs1)c1ccccc1Cl
CN(C)c1nc(N)nc(-c2nc3ccccc3s2)n1
Cc1ccc(C2=NN(C(=O)CCl)C(c3ccco3)C2)o1
COc1ccc(C(=O)n2c(SC)nc3c4c(ccc32)OCCO4)cc1
O=C1NC(=Cc2cccc3ccn(CC(=O)N4CCOCC4)c23)N(c2ccc(F)cc2)C(=O)C1=O
C=C(C)COc1cc(-c2[nH]nc(C)c2-c2ccccc2)ccc1O
Cc1ccc(C=CC(=O)c2cc(Br)ccc2OC(=O)c2ccco2)cc1
O=C(Nn1cnc2ccccc2c1=O)c1ccccc1Br
CC(=O)c1cc(-c2ccccc2)[nH]c1N1CCCC1
CCC(C)(C)NC(=O)c1cc(CN(C(=O)Cn2nnc3cc(O)ccc32)c2ccccc2)cc(NC(C)=O)c1
CC(C)c1ccc(N(C(=O)c2ccco2)C(C(=O)NC2CCCC2)c2ccccn2)cc1
CC(=NN=C(N)SC1CC(=O)N(c2ccc(Cl)cc2)C1=O)c1cccs1
COc1ccc(CC(=O)NC(C)c2nnc(SCCOc3ccc(OC)cc3)n2C)cc1
COc1ccc(C(C(=O)Nc2ccc(F)cc2)N(C(=O)Cn2nnc3ccccc32)C2CC2)cc1
CC1=Nc2ccc(Br)cc2C(c2ccccc2)N1CC(=O)NN
COc1ccc(C(C(=O)NCC2CCCO2)N(C(=O)Cn2nnc3ccccc32)c2ccc(NC(C)=O)cc2)cc1
CC1CN(CCNC(=O)c2ccc3c(c2)N(Cc2ccccc2)C(=O)CS3)CCO1
NC1CSC=N1
O=C(O)c1ccc(CN(Cc2ccccc2)S(=O)(=O)c2ccc(Cl)cc2)cc1
CC(C)OP(=O)(OC(C)C)C1(NS(=O)(=O)c2ccc(Cl)cc2)C(Cl)=CC(=O)C=C1Cl
COc1ccc(C(=O)n2c(SC)nc3cc4c(cc32)OCCO4)cc1
CC1(Cl)C2CC3CC(C2)CC1(n1ncc(Nc2cccc(CC(=O)O)c2)cc1=O)C3
CCCCOc1cccc(CONS(=O)(=O)c2cccc(Cl)c2)c1NC(C)=O
CCC(=O)Nc1cc([N+](=O)[O-])c2c(C(=O)c3ccccc3)[nH][n+]([O-])c2c1
O=C(CCl)N=c1sccn1Cc1ccc(Cl)cc1
O=C(Cn1nnc2ccccc21)c1ccc(Cl)cc1
CC(=O)NNC1(c2ccccc2)NC(CN2CCOCC2)=Nc2cc(Br)ccc21
Cc1cc(C)cc(OCC(=O)Nc2ccc(C(=O)O)cc2NC(=O)COc2ccc(C)c(C)c2)c1
O=C(O)c1ccc(NC(=S)NC(=O)C(c2ccccc2)c2ccccc2)cc1
Cc1ccc(C(=O)C2=C(OC(C)C)C(=O)NC2(N)c2ccc(O)cc2)o1
Cn1cc(C(=O)NC2Oc3ccccc3O2)c(Cl)n1
CC(Oc1ccc2ccc(=O)oc2c1)C(=O)NC(=O)OC(C)(C)C
CCOC(=O)c1ccc(NC(=O)C2(N)NC(=O)C(CC)(CC)SC2=O)cc1
CCc1ccc(N(C(=O)c2ccco2)C(C(=O)NC2CCCC2)c2ccccn2)cc1
O=C(CSc1ccccn1)Nc1nonc1[N+](=O)[O-]
CCc1nc(N2CCN(C(=O)CCl)CC2)c2c3c(sc2n1)CC(C)CC3
Cc1ccc(C(=O)NC2=NN=C[SH]2C)cc1
CCOc1ccc(N(CC(=O)Nc2ccc(CC)cc2)S(=O)(=O)c2c(C)[nH]c(=O)[nH]c2=O)cc1
Nc1ccccc1CCNC(=O)c1cc(COc2cccc(C(F)(F)F)c2)on1
CC(=O)NNc1cccc(C2NC(CN3CCOCC3)=Nc3cc(Br)ccc32)c1
CC1NC(=O)c2cc(I)c([N+](=O)[O-])cc2NC(=O)C(=O)C(CC(N)=O)CCNCCNC1C(N)=O
COc1ccc(C)cc1NC(=O)CSc1nc2scc(C)c2c(=O)[nH]1
CC(C)(C)OC(=O)CNC(=O)c1ncc(C(=O)NC(c2ccccc2)c2ccccc2)[nH]1
COc1ccc(OC(O)CCN2CCN(c3ccccc3)CC2)c2ccccc12
NC(=O)CCn1c(C(=O)c2ccc(Cl)cc2)c2ccccc2[n+]1[O-]
CC1CCCCNC(=O)C(I)NC(=O)C(CC(N)=O)NC(=O)c2cc([N+](=O)[O-])c(C(N)=O)cc2N1
CC(C)(C)OC(=O)C(Cc1ccccc1)NC(=O)c1ncc(C(=O)NC(Cc2ccccc2)C(=O)OCc2ccccc2)[nH]1
Cc1cc(OC(=O)c2ccco2)cc2oc(=O)ccc12
CN1CCNC(N)C1
O=C(NCc1ccco1)C(c1ccco1)N(CCc1ccccc1)C(=O)Cn1nnc2ccccc21
CC(C)CN(CCC(=O)O)CC(C)C
Cc1ccc(C(=O)c2c3ccc([N+](=O)[O-])cc3[n+]([O-])n2CCC(N)=O)cc1
CCc1c(Nc2c(OC)cc(C)cc2OC)[nH]c2ccccc12
Cc1cc(=O)oc2cc(NC(=O)Cc3ccccc3[N+](=O)[O-])ccc12
CN1CCN(C(=O)CNc2cccc([N+](=O)[O-])c2)CC1
CCc1nc(N2CCN(C(=O)CCl)CC2)c2c3c(sc2n1)CC(C)CC3
O=C(Nn1cnc2ccccc2c1=O)c1ccc(Br)cc1
O=C(CSc1ccccn1)Nc1nonc1[N+](=O)[O-]
COc1cc(O)ccc1-c1sc2ncn(NC=O)c(=O)c2c1-c1cccs1
CC(=O)c1c(-c2ccccc2)ccn1C1CCCN1
CCC(C)(C)NC(=O)c1c[nH]c(C(N)N(C(=O)Cn2nnc3cccc(NC(C)=O)c32)c2ccccc2)c1
CCn1c(=O)nc2n(C)nc(-c3ccccc3)nc-2c1=O
CC(C)OCCCNC(=O)CCc1nnc2ccc(N3CCCCC3C)nn12
Cc1ccccc1NC1=CC(=NS(=O)(=O)c2c(C)ccc(C)c2C(=O)O)c2ccccc2C1=O
CC(C)(C)OC(=O)C(Cc1ccccc1)NC(=O)c1ncc(C(=O)NC(Cc2ccccc2)C(=O)OCc2ccccc2)[nH]1
NC(=O)CCn1c2c(c(C(=O)c3cc(Cl)cc(N)c3Cl)[n+]1[O-])C=CCC2
NC1([N+](=O)[O-])CN(CC(=O)Nc2ccccc2)CCN1
COc1ccc(N(C(=O)Cn2nnc3ccccc32)C(C(=O)NCc2ccco2)c2coc(C)c2)cc1
CC(C)OP(=O)(OC(C)C)C1=CC(=O)C=C(Cl)C1NS(=O)(=O)c1ccc(Cl)c(Cl)c1
COC(=O)c1cc(Cl)cc(NC(=O)Cc2ccc([N+](=O)[O-])cc2)c1
COc1cccc(OC)c1C1C=NN(C(=O)CCl)C1c1cccs1
Cc1ccc(N(C(=S)NNC(N)=S)c2cccc(C(F)(F)F)c2)cc1
CN(CCc1ccccc1)C(=O)c1cc(COc2ccc(C(F)(F)F)cc2)on1
CC(=O)NC1C(=O)N(CCN2CCOCC2)c2ccc(Br)cc21
CCc1nc(N2CCN(C(=O)CCl)CC2)c2c3c(sc2n1)C(C)C=CC3
CN1CCN2c3ccc(N)cc3CC3(C(=O)NC(=O)NC3=O)C2C1
O=C(Nc1ccc2c(c1)OC=CO2)c1ncc(-c2ccccc2)o1
Cc1cccc(Cl)c1Nc1nnc(SCC(=O)Nc2nccc(C(F)(F)F)c2C)s1
CN(Cc1ccc(F)cc1)S(=O)(=O)c1nnc(NC(=O)c2ccc(Br)cc2)s1
Cc1ccc(C2CC(c3cccs3)=NN2C(=O)CCl)cc1
Nc1c(C(O)(C(F)(F)F)C(F)(F)F)cc2ccccc2c1C(O)(C(F)(F)F)C(F)(F)F
Cc1cc(C2=NN(C(=O)c3ccco3)C(CCl)C2)co1
Cc1cc(C)c(S(=O)(=O)N=C2C=C(Nc3ccc(C(=O)O)cc3)C(=O)c3ccccc32)cc1C
CC1CCC2C(=O)N(c3cc(Cl)ccc3Oc3ccc(C=O)o3)C(=O)C2C1
COc1cccc(NC(=O)N2CCN(S(=O)(=O)c3ccccc3)CC2)c1OC
CNC(=O)OC(C)(C)Cc1ccc(CCNC(=O)c2nc[nH]c2C(=O)NC(C(=O)OC(C)(C)C)c2ccccc2)cc1
COc1cc(C)cc(OCc2ncc(Nc3ccccc3)o2)c1C#N
O=[N+]([O-])c1ccccc1C=CC=Nn1c(-c2ccco2)n[nH]c1=S
CC(C)Oc1c(Cl)cc(Cl)c(N)c1N
COCCNC(=O)c1ccc2nnn(CC(=O)N(Cc3cccc(OC)c3)Cc3cccs3)c2c1
Cc1ccc2c(c1F)C(C)(c1ccccc1)CC(=O)N2
CC(=O)n1cc(Nc2ccc([N+](=O)[O-])cc2)c2c(N)cccc21
Cc1ccc(NC2=NN=CS2(C)CC(=O)Nc2cc(Cl)cc(C(F)(F)F)n2)cc1
Cc1cccc2c1N(CCOc1ccccc1)C(=O)C2=O
Cc1ccc(N2CC(=O)C(=O)C2N(Cc2nn(C)c(C)c2C)C(=S)Nc2ccc(Cl)cc2)cc1
Cc1noc(NS(=O)(=O)c2ccc(N)c(N)c2)c1C
CC(=NN=C(N)c1cccs1)SC1CC(=O)N(c2ccc(Cl)cc2)C1=O
O=C(O)c1cccc2scnc12
COc1cc(C=O)cc(OC)c1OC1(N)CN(c2ccc(N)cc2)CCN1C(=O)c1ccc(C)cc1
CC(C)CN(CCC(=O)O)CC(C)C
COC(=O)c1ccc(NC(=O)c2ccc(NC(=O)c3ccco3)cc2)cc1
COc1cc(C2CC(c3cccs3)=NN2C(=O)CCl)ccc1OC(F)F
N#Cc1cccc(-c2cc(=O)[nH]c(SCC(=O)Nc3cccc(OC(F)(F)Cl)c3)n2)c1
Cc1snc(S(=O)(=O)C(C#N)=NNc2cccc(C(F)(F)F)c2)c1C#N
CC(C)OP(=O)(OC(C)C)c1ccc(Cl)cc1S(=O)(=O)NC1(Cl)C=CC(=O)C=C1Cl
COCCOC(=O)C(C#N)=C(c1ccccc1)n1cc(C)c(-c2cccnc2)n1
Cc1cc2c(cc1C)C(c1ccccc1F)CC(=O)N2
CC(C)(C)OC(=O)NCc1ccc(CNC(=O)c2[nH]cnc2C(=O)NC(Cc2ccccc2)C(=O)OC(C)(C)C)cc1
COc1cc(NS(=O)(=O)c2ccc(N(C(N)=S)c3cc(C=O)ccc3F)cc2)nc(OC)n1
CCOc1ccc(N(CC(=O)Nc2ccc(CC)cc2)S(=O)(=O)c2[nH]c(=O)[nH]c(=O)c2C)cc1
Cc1ccc(C(=O)N(c2ccccc2)S(C)(=O)=O)c(Nc2ccccc2Sc2ccccc2)c1
Cn1nc(-c2ccc(Cl)cc2)nc2c(=O)n(C)c(=O)nc1-2
COC(=O)c1cc(Cl)ccc1NC(=O)Cc1ccc([N+](=O)[O-])cc1
Cc1cccc(NC2=NN=C(S)[SH]2CC(=O)Nc2ccc(C(F)(F)F)c(Cl)n2)c1C
Cc1ccc(C2=NN(C(=O)CCl)C(c3cccs3)C2)o1
Cc1ccc(S(=O)(=O)N=C2C=C(Nc3ccc(C(=O)O)cc3)C(=O)c3ccccc32)cc1
O=C(O)c1ccc(CN(Cc2ccccc2)S(=O)(=O)c2ccc(Cl)cc2)cc1
O=C(NCc1ccccc1)c1ccc(S(=O)(=O)Nc2cccc(C(F)(F)F)c2)cc1
COC(=O)c1ccc(N)cc1Nc1ccc(C=O)cc1N
Cc1cn(Cc2ccco2)c(C)c1C(=O)CCl
COC(=O)c1cc2ccsc2n1CC(=O)Nc1cc(OC)cc(OC)c1OC
CC(C)CC(NC=O)(C(=O)OC(C)(C)C)c1ccccc1CC(NC(=O)c1c[nH]cn1)C(=O)OCc1ccccc1
Cc1ccc(C(=O)c2c3ccccc3n(CCC(N)=O)[n+]2[O-])cc1
COc1ccc2c(c1)C(=O)C(=O)N2CC1COc2ccccc2O1
Cc1ccc(OCC(=O)Nc2cccc(C(=O)O)c2NC(=O)COc2cc(C)ccc2C)c(C)c1
CC(C)CNS(=O)(=O)c1ccc(CCC(=O)Nc2cc(Cl)cc(Oc3ccccc3)c2)cc1
Cc1snc(S(=O)(=O)C(C#N)=NNc2cccc(C(F)(F)F)c2)c1C#N
COc1ccc(C(=O)Nn2cnc3scc(-c4cccs4)c3c2=O)c(O)c1
CCC(C)NCC1(C)SC(=S)N(N=Cc2ccc(N(C)C)cc2)C1N(O)C=O
COc1cccc(OCc2nc(C)c(Nc3ccccc3)o2)c1C#N
Cc1cc(=O)oc2cc(NC(=O)Cc3ccccc3[N+](=O)[O-])ccc12
O=C(Cn1nnc2ccccc21)NN=Cc1cccs1
O=C(C=Cc1cccs1)Nc1cc(C(=O)O)c(-c2ccccc2)o1
O=C(NCCc1c(Br)cccc1C(=O)O)OCC1c2ccccc2-c2ccccc21
CC(=O)N(c1ccc(C(F)(F)F)cc1)S(=O)(=O)c1ccc(N2C(=O)CCC2=O)cc1
Cc1cc(C(=O)NC2CCCc3c2cnn3-c2ccc(C(C)(C)C)cc2)n[nH]1
Cc1ccc(C(=O)NC(=C(Cl)Cl)S(=O)(=O)c2ccccc2)cc1
O=C(OCC(=O)N1c2ccccc2Sc2ccccc21)c1ccccn1
O=C(CCl)N(CCc1ccccc1)CCc1ccccc1
CC12C(=O)N(c3cccc(Br)c3)C(=O)N1C(c1ccc(Cl)cc1)C1C(=O)N(C3CCCCC3)C(=O)C12
Nc1cc(S(=O)(=O)N=Cc2ccccc2C(F)(F)F)cc(Cl)c1C(F)(F)F
CC(=O)c1c(Oc2ccc(C=O)o2)c2ccccc2n1C
O=S(=O)(c1ccc(N2CCN(C(=S)Nc3ccccc3)CC2)cc1)C(F)F
O=C(CCl)N=c1sccn1Cc1ccc(Cl)cc1Cl
[NH3+]C1=c2cc(Br)c([O-])cc2=[NH+]CC1
Cn1c(=O)nc2[nH]nc(-c3ccc(Cl)cc3N)nc-2c1=O
CC(C)(C)OC(=O)NCc1ccc(CNC(=O)c2cnc(C(=O)NC(Cc3ccccc3)C(=O)OC(C)(C)C)[nH]2)cc1
CC1CCC2(CC1)CC(=O)C(=O)N2c1ccc(OC(=O)c2ccco2)c(Cl)c1
CSc1nsc(NC(=O)Oc2cc(C)ccc2Cl)n1
O=C(NCc1ccccc1)c1ccc(S(=O)(=O)Nc2ccc(C(F)(F)F)cc2)cc1
COc1cc(OC)c(OC)cc1C=C1Oc2cc(OCC(=O)N3Cc4ccccc4CC3C(=O)O)ccc2C1=O
CNC(=O)N(O)C1N(N=Cc2cccs2)C(=S)SC1(C)C
Cc1ccc(C(=O)c2c3ccc([N+](=O)[O-])cc3[n+]([O-])n2CCC(N)=O)cc1
O=C1C(=O)N(CCCc2ccccc2)c2ccccc21
FC(F)(F)c1ccc(NC(=S)NNC(=S)NCc2ccccc2)cc1
COc1cccc(OC)c1C(C(=O)NCC1CCCO1)N(C(=O)Cn1nnc2ccccc21)c1ccc(NC(C)=O)cc1
Cc1cccc(-c2nn(-c3ccccc3)cc2NC(=O)CCl)c1
O=C(NN=Cc1ccccn1)c1ccc(S(=O)(=O)Nc2ccc(Cl)cc2)cc1
COc1ccc(NC(=O)CC2CN(C(=O)Nc3ccc(C(F)(F)F)cc3)C(=O)CN2)cc1
COc1ccc(C(CCN(Cc2ccc(OC)cc2OC)C(=O)CCl)c2ccccc2)cc1
O=C(Cn1nnc(-c2ccc(NC(=O)c3ccc(F)cc3)cc2)n1)NCc1ccco1
CCc1ccc(NC(=O)C2CCCN(S(=O)(=O)c3ccc4[nH]c(=O)ccc4c3)C2)cc1
CC(C)(C)OC(=O)NCCC(=O)Oc1cccc2oc(=O)ccc12
CC(C)C1C2CNCC(C2=O)C(C)(N)N1c1cccc(C=O)c1[N+](=O)[O-]
CC(=O)NC12C(=O)N(CCN3CCOCC3)C=C1C=CC=C2F
COc1cccc(C=NNC(=S)Nc2cccnc2)c1
COc1cc(CNCCc2c[nH]c3ccccc23)cc(OC)c1.O=C(O)C(=O)O
O=C(c1c(Cl)nc2sccn12)N1CCN(c2cccc(Cl)c2)CC1
COc1ccc(C=C(C#N)c2cc3ccccc3[nH]2)cc1
COc1cc(OC)c(OC)cc1C=C1Oc2cc(OC(=O)CN3CCc4ccc(C(=O)O)cc4C3)ccc2C1=O
O=C(O)c1ccc(NC(=O)c2cn(-c3ccccc3)nc2-c2ccc(Cl)cc2)cc1
O=C(NN1C(=O)C(=C(O)c2ccccc2O)SC1=S)c1ccccc1
O=C(NCc1ccccc1)c1ccc(S(=O)(=O)Nc2ccc(C(F)(F)F)cc2)cc1
Nc1cc(C(O)(C(F)(F)F)C(F)(F)F)cc2c(C(O)(C(F)(F)F)C(F)(F)F)cccc12
CC(C)NC(=O)CN1CCN(c2ncccn2)CC1
Cc1cccc(NCc2nnc(SCC(=O)c3ccccc3)n2C(C)c2occc2C)c1
Cc1ncc(-c2ccc(S(=O)(=O)N3CCN(c4ccccc4)CC3)cc2)o1
CCC(C)(C)NC(=O)C(c1ccc(O)cc1)N(C(=O)Cn1nnc2ccccc21)c1ccc(NC(C)=O)cc1
Cc1nc(C(=O)NC2COc3ccccc3O2)nc2sc(N3CCCCC3C)c(C)c12
COc1ccc(C=C(C#N)c2c[nH]c3ccccc23)cc1
CC(Cn1nnc([N+](=O)[O-])n1)=NNC(=O)c1ccc(Cl)cc1Cl
COc1c(O)cccc1C(=O)Nn1cnc2c(-c3cccs3)csc2c1=O
CSc1ccc(NC(=O)Cc2ccc([N+](=O)[O-])cc2)cc1
Cn1nc(-c2ccccn2)nc2c(=O)n(C)c(=O)nc1-2
CCCCOc1ccc(Cl)cc1CONS(=O)(=O)c1ccc(NC(C)=O)cc1
Cc1nc(C(=O)NC2COc3ccccc3O2)nc2sc(N3CCCCC3C)c(C)c12
CCC(C)(C)NC(=O)C(c1ccc(O)cc1)N(C(=O)Cn1nnc2ccccc21)c1ccc(NC(C)=O)cc1
CCN(CC)C(=O)Cn1cc(C=C2C(=O)NC(=O)N(c3ccc(F)cc3)C2=O)c2ccccc21
COc1ccc(S(=O)(=O)N2CCN(C(=O)Nc3ccccc3OC)CC2)cc1
N#Cc1ccccc1NC(=O)CSc1nc(-c2cccc(OC(F)(F)Cl)c2)cc(=O)[nH]1
O=C(Cn1nnc2ccccc21)NN=Cc1cccs1
CNC(=O)OC(C)(C)Cc1cccc(CNC(=O)c2[nH]cnc2C(=O)NC(Cc2ccccc2)C(=O)OCc2ccccc2)c1
Cc1ccc(F)c(N(C)[SH]2C(Nc3cccc(C=O)c3Br)=NN=C2[SH](=O)=O)c1
COc1ccc(N(C(=O)Cn2nnc3ccccc32)C2(C(=O)NC3CCCC3)CCCCC2)cc1
CC(=O)c1[nH]c(-c2ccccc2)cc1N1CCCC1
CCc1c(OC(=O)c2ccco2)ccc2oc(=O)ccc12
COc1ccc(C2(c3cccs3)C=NN(C(=O)CCl)C2)cc1OC
COc1ccc2nnn(CC(=O)N(Cc3ccco3)C(C(=O)NCc3ccco3)c3ccccc3)c2c1
Cc1noc(NS(=O)(=O)c2ccc(N)c(N)c2)c1C
Cc1cccc(N2CCN(C(=O)c3c(C)c(=O)[nH]c4ccccc34)CC2)c1
Cc1cc(C(=O)CCl)c(C)n1-c1cccc([N+](=O)[O-])c1
O=C(NCc1ccco1)C(c1ccco1)N(CCc1ccccc1)C(=O)Cn1nnc2ccccc21
O=CN(CCc1ccccc1)CCc1cccc(CCl)c1
O=C(Oc1cccnc1[N+](=O)[O-])c1ccccc1
CC1(N)C=CNC=N1
CC(C)(C)c1cccc(-n2ncc3c2CCCC3(C)NC(=O)c2cc[nH]n2)c1
Cc1cc(C)c(C)c(S(=O)(=O)N2CCN(c3ccc4[nH]c(=O)cc(C=O)c4c3)CC2)c1C
O=C(NCc1ccco1)C(c1ccco1)N(CCc1ccccc1)C(=O)Cn1nnc2ccccc21
CCc1cc(=O)oc2cc(OC(=O)c3ccco3)ccc12
O=C(NC(Cc1ccc(Br)cc1)C(=O)O)OCC1c2ccccc2-c2ccccc21
Nc1cccc(C2NC(=O)c3[nH]nc(-c4ccccc4O)c32)c1F
COc1ccc(C(=O)n2c(SC)nc3cc4c(cc32)OCCO4)cc1
CC(=O)c1ccc(-c2ccccc2)n1C1CCCN1
O=C(CSc1ncnc2csc(-c3ccccc3)c12)Nc1ccc(C(=O)O)cc1
Cc1cc(=O)oc2cc(Oc3ccc(C=O)o3)ccc12
COc1ccc(C=C(C#N)C23C=CC=CC2=CNC3)cc1
CCCCOc1ccc(C(NC(C)=O)ONS(=O)(=O)c2ccccc2Cl)cc1
O=C(O)c1cccc2scnc12
O=C(COc1ccc(S(=O)(=O)N2CCCCC2)cc1)Nc1ccccc1F
Cc1cc(S(=O)(=O)N2CCN(S(=O)(=O)c3ccccc3)CC2)cc2c1OCCO2
Cc1ccc(S(=O)(=O)C(=CCl)NC(=O)c2ccccc2)cc1
Cc1ccc(S(C)(=O)=O)c(NC(=O)C(Br)On2nnc3ccc(Br)cc32)c1
COC(=O)c1ccc(NC(=O)Cc2ccc([N+](=O)[O-])cc2)cc1Cl
O=C(NCc1ccccc1)c1ccc(S(=O)(=O)Nc2ccc(C(F)(F)F)cc2)cc1
O=C(NCc1ccco1)C(c1ccco1)N(C(=O)Cn1nnc2ccccc21)C1Cc2ccccc2C1
Cc1ccc(NC(=O)COn2nnc3cccc(S(C)(=O)=O)c32)c(Br)c1
Cc1ccc(C(=O)Oc2ccc3c(c2)ncn3C)cc1
S=C(c1cc(-c2ccc(Cl)cc2)co1)N1CCCCC1
Cc1ccc(S(=O)(=O)N2CCN(S(=O)(=O)c3ccc4c(c3)OCCO4)CC2)cc1
NC(=S)Nc1ccc(N(c2ccc(Cl)cc2C=O)c2cccc(C=O)c2Cl)cc1
CC(C)CN(CCC(=O)O)CC(C)C
O=C(NN1C(=O)C(=Cc2ccccc2O)SC1=S)c1cccc(O)c1
CCC(C)(C)NC(=O)C(c1cc(N)c[nH]1)N(C(=O)Cn1nnc2ccccc21)c1ccc(NC(C)=O)cc1
CCCCOc1ccc(C(=O)Oc2cccnc2)cc1
Nc1cc2cc(C(O)(C(F)(F)F)C(F)(F)F)ccc2cc1C(O)(C(F)(F)F)C(F)(F)F
COc1ccc(N2CCN(C=O)CC2c2ccc3ccc(=O)[nH]c3c2)cc1
CC(=O)c1ccc(CSc2nnc(C)n2Cc2ccc(Nc3ccc(C)cc3C)o2)cc1
N#Cc1c(NC(=S)NC(=O)c2ccccc2)sc2c1CCC2
COc1cccc(OC)c1C1(N)CNN=C1C
COC(=O)Cc1ccc2c(c1)OCCN2C(=O)C=Cc1ccccc1
COc1ccc(N2CCN(C(=O)c3cc(=O)[nH]c4ccccc34)CC2)cc1
CC(=O)Nc1cc(OC(C)=O)c2nonc2c1OC(C)=O
O=C(Cn1nnc2ccccc21)c1ccc(Br)cc1
Cc1ccc(Nc2cc(CC=O)oc2N(c2ccc3c(c2)CCC3)c2ccc3nnn(CC=O)c3c2)o1
Cc1ccc(N2C=C(C#N)C(N)C2c2ccccc2)cc1
O=C(NN=Cc1cccc2cc(Br)ccc12)c1cncc(O)c1
CC(C)C12CN(C(=O)c3ccccc3[N+](=O)[O-])CC(C1=O)C(c1ccc([N+](=O)[O-])cc1)(C(C)C)N(C=O)C2
CCOC(=O)c1ccc2c3c(c4ccoc4c2c1C)CNC(N)(c1ccccn1)O3
O=S(=O)(c1cccc(NC(=S)N2CCN(c3ccccc3)CC2)c1)C(F)F
O=C(Oc1ccccn1)c1ccc([N+](=O)[O-])cc1
CCOC(=O)c1sc(N)cc1-c1ccccc1
O=C(NC(Cc1ccc(Br)cc1)C(=O)O)OCC1c2ccccc2-c2ccccc21
Cc1cc(C)c(C)c(S(=O)(=O)N=C2CC(=O)c3ccccc3C2Nc2ccc(C(=O)O)cc2)c1
COc1ccc(C(=O)Oc2ccccn2)cc1
O=C(CSc1cccc(F)c1)Nc1ccc2c(c1)C(=O)NC2=O
CC(=O)NC1COCCN1CC(C)N1C(=O)Cc2ccccc21
C=S1C(N(O)C(=O)NCCCC)N(N=Cc2ccc(N(C)C)cc2)CC1(C)C
Cc1cc(F)ccc1N1C(=O)C2C3C(=O)N(C4CCCCC4)C(=O)C3C(c3cccc(F)c3)N2C1=O
CSc1ccc(OCc2cc(C(=O)N(C)Cc3cnccn3)no2)cc1
O=C(Oc1cc(=O)oc2ccccc12)c1cccs1
Cc1ccc(C(=O)NC(NC(=S)Nc2c(C)cccc2C)C(Cl)(Cl)Cl)cc1
Cn1ncc(Cl)c1C(=O)Nc1ccc2c(c1)OCO2
CN1CCN2c3ccc(N)cc3CC3(C(=O)NC(=O)NC3=O)C2C1
COc1ccc(N2CCNCC2)cc1-n1c(=O)cc(C=O)c2ccccc21
O=C1C(=O)N(CC2COc3ccccc3O2)c2ccccc21
NC(=O)C1CN(S(=O)(=O)c2ccc(CC(=O)Nc3ccc(-c4ccccc4)s3)s2)CCO1
Cc1ccc(C(=O)C2=C(OC(C)C)C(=O)N(c3ccncc3C)C2c2ccc(O)cc2)o1
COc1ccc(C(C(=O)NCc2ccco2)N(Cc2ccco2)C(=O)Cn2nnc3ccccc32)cc1
CCc1ccc(N(c2c(C)ccc3[nH]c(=O)c(C)cc23)C(C2CCCO2)n2nnnc2C)cc1
CCOC(=O)c1oc2nc(CC(C)C)c3c(c2c1N)CCCC3
COc1ccc(C=NNC(=O)c2nnn(-c3nonc3N)c2CN(C)c2ccccc2)cc1
COc1cc(OC)c(C2=Nc3ccc(Br)cc3C(c3ccccc3)N2CC(=O)NN)cc1OC
Cc1nc2sc3c(c2c(=O)n1N)CC(C)OC3c1cccc2ccoc12
COc1ccc(C=NNC(=O)c2nnn(-c3nonc3N)c2CN(C)c2ccccc2)cc1
CCC(C)c1ccc(N(C(=O)c2ccco2)C(C(=O)NC2CCCC2)c2cccnc2)cc1
CCOc1ccc(NC(=O)CSc2nc(NS(=O)(=O)c3ccc(C)cc3)cc(=O)[nH]2)cc1
O=C(Oc1c(Br)cccc1C(=O)C=Cc1ccc(F)cc1)c1ccco1
O=C(c1cc(=O)[nH]c2ccccc12)N1CCN(c2ccccc2)CC1
CCOC(=O)c1sc(-c2ccccc2)c(NC(=O)CCl)c1CN(C)C
Cc1ccc(OCC(=O)Nc2c(NC(=O)COc3cccc(C)c3C)cccc2C(=O)O)c(C)c1
CC(=O)NC1C(=O)N(CCN2CCOCC2)c2c(C)cccc21
CCN(c1ccccc1)S(=O)(=O)c1nnc(NC(=O)c2ccccc2OC)s1
O=C(O)c1ccc(NS(=O)(=O)c2ccc(C3CCCCC3)cc2)cc1
COc1ccc(C2=NN(C=O)C(c3cccs3)C2CCl)c(OC(F)F)c1
CC(O)C1(N)CCCCNC1
Cc1ccc(OCC(=O)Nc2ccc(C(=O)O)cc2NC(=O)COc2ccc(C)c(C)c2)cc1C
CC(=O)Nc1cc(C)cc2c1N(CCN1CCOCC1)C(=O)C2
COc1ccc(N(Cc2cc3ccccc3[nH]c2=O)S(=O)(=O)c2ccccc2OC)cc1
CCOc1ccc(NC(=O)CSc2nc(NS(=O)(=O)c3ccc(C)cc3)cc(=O)[nH]2)cc1
COc1ccc(C(=O)n2c(SC)nc3cc4c(cc32)OCCO4)cc1
COc1ccc(C(=O)Nc2cccc3scnc23)cc1
CC(C)CC(NC(=O)c1ncc(C(=O)NCc2ccc(CNC(=O)OC(C)(C)C)cc2)[nH]1)C(=O)OC(C)(C)C
CC(C)c1ccc(NC(=O)CSc2nc3ccsc3c(=O)n2Cc2ccc(C(=O)O)cc2)cc1
COc1ccc(N(C(=O)Cn2nnc3ccccc32)C(C(=O)NCC2CC(NC(C)=O)CO2)c2cccc(OC)c2)cc1
CCC(C)(C)NC(=O)C(c1cc(N)c[nH]1)N(C(=O)Cn1nnc2ccccc21)c1ccc(NC(C)=O)cc1
COC(C(=O)Nc1ccccc1)C1C(=O)NCCN1C(=O)Nc1ccccc1C(F)(F)F
CCc1c(C)cccc1CC(=O)Nc1sccc1C(=O)N1CCOC(OC)C1
N#Cc1c(SCC(=O)Nc2ccc(OC(F)(F)Cl)cc2)nc(-c2ccccc2)[nH]c1=O
O=C(NCCc1ccccc1)C(=O)NCC1OCCN1S(=O)(=O)c1ccc2c(c1)OC=CO2
COc1ccc(OCCNC(=O)c2cc3ccccc3[nH]c2=O)cc1
CCOC(=O)c1c(C)oc2c1c1c(c3ccccc32)OCN(c2cccc(C)n2)C1
Cc1cc(C)c2c(c1)NC(c1ccc(F)cc1)CC2=O
CC(C)CN(CCC(=O)O)CC(C)C
O=C(NCc1ccco1)C(c1ccco1)N(Cc1cccs1)C(=O)Cn1nnc2ccccc21
O=C(O)c1ccc(NS(=O)(=O)c2ccc(C3CCCCC3)cc2)cc1
Cc1ccc(S(=O)(=O)N=C2C3C=CC=CC3=CC(=O)C2Nc2ccc(C(=O)O)cc2)cc1
CCCC(=O)Oc1ccc2c(C)cc(=O)oc2c1
CC1c2sc3ncncc3c2CC(N2CCN(C(=O)CCl)CC2)C1(C)C
CC(N)(CNC(=O)C(N)=O)COC1=CC2OCN(S(=O)(=O)c3ccc4c(c3)OCCO4)C2C=C1
Cc1ccc(C(=O)CSc2nnc(CNc3cccc(C)c3C)n2Cc2ccco2)cc1
CC(C)(C)OC(=O)C(Cc1ccccc1)NC(=O)c1[nH]cnc1C(=O)NC(Cc1ccccc1)C(=O)OCc1ccccc1
O=C(c1ccco1)N(Cc1ccccc1[N+](=O)[O-])c1ccccc1Br
Cc1noc(C)c1NS(=O)(=O)c1ccc(NC(=O)Nc2cc(Cl)ccc2Cl)cc1
COc1ccc(OC)c(C(N)=NOC(=O)CSc2ccccc2)c1
Cc1ccc(C2=NN(C(=O)CCl)C(c3cccs3)C2)o1
Cc1ccc(Nc2cnn(C34CC5CC(CC(CC(=O)O)(C5)C3)C4)c(=O)c2Cl)cc1
O=C(O)c1ccc(NC(=O)c2nn(-c3ccccc3)cc2-c2ccc(Cl)cc2)cc1
O=S(=O)(Nc1cc(F)ccc1F)c1cccc2nonc12
O=C(C=Cc1ccc(F)cc1)c1ccc(OC(=O)c2ccco2)c(Br)c1
O=S(=O)(Nc1c(F)cccc1F)c1cccc2nonc12
CCOc1ccc(C2C(C(=O)c3cc(C)co3)=C(O)C(=O)N2c2nc(C)c(C(=O)OC)s2)cc1
CCOC(=O)c1sc(-c2ccccc2)c(C(O)(C(F)(F)F)C(F)(F)F)c1N
O=C(COc1ccc(S(=O)(=O)N2CCCCC2)cc1)Nc1ccccc1F
CC(=O)NC12C(=O)N(CCN3CCOCC3)C=C1C=CC=C2Br
O=C(CSc1ccc(F)cc1)Nc1ccc2c(c1)C(=O)NC2=O
Cc1snc(S(=O)(=O)C(C#N)=NNc2cccc(C(F)(F)F)c2)c1C#N
COc1cc(C)cc(OC)c1NC(C)c1c[nH]c2ccccc12
COc1ccc(C=CC(=O)c2cc(OC(=O)c3ccco3)ccc2Br)cc1
CC(C)(C)OC(=O)NCc1ccc(CNC(=O)c2cnc(C(=O)NC(Cc3ccccc3)C(=O)OC(C)(C)C)[nH]2)cc1
COc1ccccc1NC(=O)c1ccc2c(=O)n(-c3ccccc3OC)c(=S)[nH]c2c1OC
Cn1c(=O)nc2[nH]nc(-c3cc(N)cc(Cl)c3)nc-2c1=O
CCCc1c(C(=O)NN=CC23C=CC=CC2=CC=C(OC)C3)nnn1-c1nonc1N
COc1cc(OC)c(C2=Nc3ccc(Br)cc3C(c3ccccc3)N2CC(=O)NN)cc1OC
Cc1nc2cc(OC(=O)c3ccccc3)cc(N)c2[nH]1
C=C(C)COc1ccc(-c2n[nH]c(C)c2-c2ccccc2)c(O)c1
NC(=O)CCn1cc2c(C(=O)c3ccc([N+](=O)[O-])cc3)cccc2[n+]1[O-]
O=C(CCl)N=c1sccn1Cc1ccc(Cl)cc1Cl
COc1ccc(N2CCN(C=O)CC2c2cc(=O)[nH]c3ccccc23)cc1
Nc1cc(Br)c(CNS(=O)(=O)c2nnc(NC(=O)c3ccccc3)s2)cc1F
CCCc1nnn(-c2nonc2N)c1C(=O)NN=Cc1cccc2c(OC)cccc12
O=C(NC1=NN(c2ccc(Cl)cc2)C2CS(=O)(=O)CC12)c1ccc2c(c1)OCO2
O=C(CSc1ccc(F)cc1)Nc1ccc2c(c1)C(=O)NC2=O
O=C(O)c1ccc(NS(=O)(=O)c2ccc(C3CCCCC3)cc2)cc1
Nc1cc2nn(-c3ccccc3)nc2cc1Cl
NC(=O)CCn1c(C(=O)c2cccc([N+](=O)[O-])c2)c2ccccc2[n+]1[O-]
Cc1ccc(S(=O)(=O)Nc2ccc(-c3cc(C)ccc3S(=O)(=O)Nc3ccccc3)cc2)cc1
O=C(CN1C(=O)SC(=Cc2cccs2)C1=O)Nc1cc(O)ccc1C(=O)O
Cc1ccc2c3c([nH]c2c1)CCCC3(N)C(O)CN1CCCCCC1
Cc1cccc(N[SH]2C(Nc3cc(C=O)ccc3Cl)=NN=C2[SH](=O)=O)c1
O=C(NN=Cc1ccc(Br)cn1)c1ccc2cc(O)ccc2c1
O=C(NCc1ccc(F)cc1)c1ccc(S(=O)(=O)Nc2cccc(C(F)(F)F)c2)cc1
Cc1cc(=O)oc2cc(OC(=O)c3ccco3)ccc12
Cc1ccc(NC2=NN=CS2(C)CC(=O)Nc2cc(Cl)cc(C(F)(F)F)n2)cc1
COc1ccc(NS(=O)(=O)c2ccc3oc(Nc4ccc5c(c4)OCCO5)nc3c2)cc1
CS1(Cc2ccc(C#N)cc2)C=NN=C1NC(=O)c1nc2ccccc2s1
COc1cc(Br)cc(OC)c1C1=Nc2cccc(OC)c2C(c2ccc(NNC(C)=O)cc2)N1
O=CN1c2ccccc2Sc2c(COC(=O)c3ccccn3)cccc21
CN1C(=O)N=CC2(C=NC(c3ccc(Cl)cc3)=NN2C)C1=O
CC(=O)N(C)c1ccc(NS(=O)(=O)c2cc(Cl)ccc2Cl)cc1
O=C(NCc1ccc(F)cc1)c1ccc(S(=O)(=O)Nc2ccc(C(F)(F)F)cc2)cc1
NC(=O)CCn1c(C(=O)c2cccc([N+](=O)[O-])c2)c2ccccc2[n+]1[O-]
Cc1ccc(-n2ccc(-c3ccccc3NC(=O)CCl)n2)cc1
COC(=O)C1CCOc2cc(C(=O)Nc3ccccc3)ccc2O1
Cc1nc(-c2ccc(S(=O)(=O)N3CCN(c4ccccc4)CC3)cc2)co1
O=C(CSc1ccccn1)Nc1nonc1[N+](=O)[O-]
C=C1Oc2c(ccc(OCC(=O)N3Cc4ccccc4CC3C(=O)O)c2-c2c(OC)ccc(OC)c2OC)C1=O
CCC(C(=O)Nc1cccc(C(F)(F)F)c1)c1ccccc1
COC(=O)c1cc2c(ccn2CC(=O)Nc2cc(OC)c(OC)cc2OC)s1
Cc1cc(C)c(S(=O)(=O)N=C2C=C(Nc3ccc(C(=O)O)cc3)C(=O)c3ccccc32)c(C)c1
O=CN1c2ccccc2Sc2c(COC(=O)c3ccccn3)cccc21
COc1ccncc1OC(=O)c1ccccc1
CCOc1ccc(NC(=O)CSc2nc(NS(=O)(=O)c3ccc(C)cc3)cc(=O)[nH]2)cc1
CCOC(=O)C1CC(N)(CC(C)C)Cc2cnc3occc3c21
CCn1nc(-c2ccccc2)nc2c(=O)n(C)c(=O)nc1-2
CC(C)(C)OC(=O)CNC(=O)c1ncc(C(=O)NC(c2ccccc2)c2ccccc2)[nH]1
COc1ccc(COc2ccc(C3C(S(=O)(=O)c4ccccc4)CON3C)cc2OC)cc1
CCOc1ccc(N(CC(=O)Nc2ccc(CC)cc2)S(=O)(=O)c2[nH]c(=O)[nH]c(=O)c2C)cc1
Nc1ccccc1C(=O)Oc1ccc2[nH]cnc2c1
O=C(CN1C(=O)SC(=Cc2cccs2)C1=O)Nc1ccc(C(=O)O)c(O)c1
COc1ccc(C(N)=NOC(=O)CSc2ccccc2)cc1OC
COc1ccc(NC(=O)C2(C)C(=O)N(c3ccc(C(F)(F)F)cc3)CCN2C(N)=O)cc1
N#Cc1c(-c2ccccc2)nc(SCC(=O)Nc2ccc(OC(F)(F)Cl)cc2)[nH]c1=O
CC(C)Oc1ccc(C=NNC(=O)c2nnn(-c3nonc3N)c2CNc2ccccc2)cc1N
CC(=O)N(C)c1ccc(NS(=O)(=O)c2cc(Cl)ccc2Cl)cc1
CCCC(=O)Oc1cccc2c(C)coc(=O)c12
COc1ccc(S(=O)(=O)N2CCN(C(=O)Nc3ccccc3OC)CC2)cc1
CC(C)(C)c1ccc(C(=O)Nc2ccc(S(=O)(=O)Nc3cnc4ccccc4n3)cc2)cc1
NC(=O)c1ccccc1-c1ccc(NC(=O)Cc2ccc(S(=O)(=O)N3CCOCC3)s2)s1
COc1ccc(N(c2cccc3[nH]c(=O)c(C)cc23)S(=O)(=O)c2ccc(OC)cc2)cc1
O=C(Cn1nnc2ccccc21)NN=Cc1cccs1
COc1ccc(C(=O)Oc2ccccn2)cc1
CN(CCc1ccccc1)C(=O)c1nocc1COc1ccc(C(F)(F)F)cc1
COc1cc(OC)c(C2=Nc3ccc(Br)cc3C(c3ccccc3)N2CC(=O)NN)cc1OC
Cc1ccc(NC(=O)CN(C)C(=O)c2ccc(N)nc2N)cc1
CC(=O)Nc1ccc(NC(=O)CC(C)=NNC(=O)COc2cc(Br)cc(Br)c2C)cc1
CCOC(=O)c1sc(-c2ccccc2)c(N)c1C(O)(C(F)(F)F)C(F)(F)F
COC(=O)c1cc2c(ccn2CC(=O)Nc2c(OC)ccc(OC)c2OC)s1
O=C(Nn1cnc2ccccc2c1=O)c1ccc(Br)cc1
COC(=O)c1scc(N)c1-c1ccccc1
CC(=NN=C(N)SC1CC(=O)N(c2cccc(Cl)c2)C1=O)c1cccs1
Cc1ccn(C(C)c2occc2C(Cl)C=O)c1
Cc1ccc(-n2ncc3cc(C)c(-c4sccc4C(=O)O)nc32)cc1
Cc1ccc2c(c1)C(=O)C(=O)N2CCOc1ccccc1
Cn1nc(-c2ccc(Cl)cc2)nc2c(=O)n(C)c(=O)nc1-2
Cc1ccc(Cn2ccc(C(Cl)C=O)c2C)o1
COc1ccc(N(C(=O)Cn2nnc3ccccc32)C(C(=O)NCc2ccco2)c2coc(C)c2)cc1
O=C(CSc1ccccn1)Nc1nonc1[N+](=O)[O-]
O=C(CCl)N=c1sccn1Cc1ccc(Cl)cc1Cl
Cc1cccc(S(=O)(=O)N2CCN(C(=O)c3c(N4CCCC4)cccc3[N+](=O)[O-])CC2)c1C
Nc1ccccc1C(=O)Nc1ccc2[nH]c(Cl)nc2c1
Cc1ccc(C(=O)CSc2nnc(CNc3ccc(C)cc3C)n2Cc2ccco2)cc1
O=C(CCl)N(CCc1ccccc1)CCc1ccccc1
CCc1ccc(S(=O)(=O)N=C2C=C(Nc3ccc(C(=O)O)cc3)C(=O)c3ccccc32)cc1
NNC(=O)CN1C=Nc2cccc(Br)c2C1(CN1CCOCC1)c1ccccc1
COc1cc(NC(=O)c2cc(Cl)nnc2Cl)c(OC)c(OC)c1
Cc1ccc(C)c(OCC(=O)Nc2cc(C(=O)O)ccc2NC(=O)COc2ccc(C)c(C)c2)c1
CC(C)c1ccc(NC(=O)C[SH]2C=Cc3nc(S)n(Cc4ccc(C(=O)O)cc4)c(=O)c32)cc1
Cc1cc(NC(=O)COn2nnc3ccc(S(C)(=O)=O)cc32)ccc1Br
CC(C)CC(NC(=O)c1ncc(C(=O)NCc2ccc(CNC(=O)OC(C)(C)C)cc2)[nH]1)C(=O)OC(C)(C)C
FC(F)(F)c1ccc(NC(=S)NNC(=S)NCc2ccccc2)cc1
COc1ccccc1CCNC(=O)C(=O)NCC1OCCN1S(=O)(=O)c1ccc2c(c1)OCCO2
CC(C)Oc1ccc(C=NNC(=O)c2c(CN(C)c3ccccc3)nnn2-c2nonc2N)cc1
COc1cccc(C(C(=O)NCC2CCCO2)N(C(=O)Cn2nnc3ccccc32)c2ccc(NC(C)=O)cc2)c1
CCOc1ccc(C2(C(=O)c3cc(C)co3)C=C(O)C(=O)N2c2nc(C)c(C(=O)OC)s2)cc1
O=C(O)c1ccc(CN(Cc2ccccc2)S(=O)(=O)c2ccc(Cl)cc2)cc1
Cc1sc(NCOc2ccccc2CC=O)c(C=O)c1C(C)N1CCOCC1
Cc1ccc(OCC(=O)NN=Cc2ccco2)cc1[N+](=O)[O-]
CC(Oc1ccc2ccc(=O)oc2c1)C(=O)NC(=O)OC(C)(C)C
Cc1ccc(NC(=O)CN(C)C(=O)c2ccc(Nc3ccc(C(F)(F)F)cc3)cn2)cc1
Cc1c(OCC(=O)NC(Cc2c[nH]c3ccccc23)C(=O)O)ccc2c1oc(=O)c1ccccc12
Cc1ccc2c(c1)C(c1ccc(C)c(F)c1)CC(=O)N2
Cc1ccc(S(=O)(=O)N=C2C=C(Nc3cccc(C(=O)O)c3)C(=O)c3ccccc32)cc1
Cc1cc(C)c(C)c(S(=O)(=O)N2CCN(C=O)CC2c2cc(=O)[nH]c3ccccc23)c1C
COc1ccc(C=CC(=O)c2cccc(Br)c2OC(=O)c2ccco2)cc1
CC(C)Oc1c(Cl)cc(NC(=O)CSCC(=O)Nc2ccc(C(F)(F)F)cc2)cc1Cl
COC(=O)C1(C)COc2c(N)cccc2N1
Cc1ccc(S(=O)(=O)N2CCN(S(=O)(=O)c3ccc4c(c3)OC=CO4)CC2)cc1
CC(C)CN(CCC(=O)O)CC(C)C
Cc1ccc(S(=O)(=O)N2CCN(S(=O)(=O)c3ccc4c(c3)OCCO4)CC2)cc1
O=C(O)c1ccccc1NS(=O)(=O)c1ccc(NNC(=S)Nc2ccc(OC(F)F)cc2)c([N+](=O)[O-])c1
CN(CCc1ccccc1)C(=O)c1nocc1COc1ccc(C(F)(F)F)cc1
O=C=C1C(=O)N1c1cc(Cl)ccc1Oc1ccc(C=O)o1
CC(Cn1nnc([N+](=O)[O-])n1)=NNC(=O)c1cccc(Cl)c1Cl
Cc1ccc(Nc2cc(CC=O)oc2N(c2ccc(C)s2)C(C=O)n2nnc3ccccc32)o1
Cc1ccc(S(=O)(=O)N2CCN(S(=O)(=O)c3ccc4c(c3)OCCO4)CC2)cc1
O=Cc1cn(Cc2ccccc2)nc1-c1ccccn1
O=C(Oc1ccc(Br)cc1C(=O)C=Cc1ccccc1F)c1ccco1
COc1ccc(-c2sc3ncn(NC=O)c(=O)c3c2-c2cccs2)cc1O
CNC(=O)C(=O)NCCN(C)CC1CN(S(=O)(=O)c2ccc(OC)cc2)CO1
CC(C)CN(CCC(=O)O)CC(C)C
O=C(c1ccco1)N(Cc1ccc([N+](=O)[O-])cc1)c1ccc(Br)cc1
COc1ccccc1SCC(=O)ON=C(N)c1ccccc1OC
Cc1ccc(N(C(N)=S)C(Nc2ccc(C=O)c(C)c2)C(Cl)(Cl)Cl)c(C)c1
Cc1ccc(C2CC(c3cccs3)=NN2C(=O)CCl)cc1
COc1cc2c(c(OC)c1)C(c1cc(NNC(C)=O)ccc1OC)NC(c1ccc(Br)cc1)=N2
COc1cc(-c2cc3c(c(-c4ccccc4)c2)C(Br)N(CC(=O)NN)C=N3)cc(OC)c1OC
Nc1ccc2c(c1)C(=O)N(CC(=O)Sc1ccc(F)cc1)C2=O
CC12C(=O)N(c3cccc(F)c3)C(=O)N1C(c1ccc(F)cc1N)C1C(=O)NC(=O)C12
COc1ccc(-c2cc(N)n(S(=O)(=O)c3c(F)c(F)c(F)c(F)c3F)n2)cc1OC
COc1cc(-c2n[nH]c(C34C=CC=CC3=COC4)c2C(F)(F)F)ccc1O
Cc1noc(C)c1NS(=O)(=O)c1ccc(NC(=O)c2c(Cl)cc(C)c3occc23)cc1
COc1cc(C=O)ccc1Cc1cn(C)c2cc(NS(=O)(=O)c3ccccc3C)c(NC(=O)OC3CCCC3)cc12
CCc1cc2c(c(N3CCOCC3)c1)N(CC(N)C=O)C(=O)C2N
COc1cccc(S(=O)(=O)C2(OC)CONC2c2ccc(OCc3cccc(N)c3)cc2)c1
Nc1cc(Br)cnc1S(=O)(=O)Nc1ccc(C(F)(F)F)c(C(F)(F)F)c1
CC1CCN(c2ccc3nnc(CCC(=O)NCCCOC(C)C)n3n2)CC1
O=C(NC1COc2ccccc2O1)c1ncc(-c2ccccc2)o1
CCn1c(COc2ccccc2)nnc1SCC(=O)C(C)(C)C
O=C(NC1c2nn(-c3ccc(Cl)cc3)cc2CS1(=O)=O)C1Oc2ccccc2O1
O=C(Cn1nnc2ccccc21)c1cccc(Br)c1
Cc1nc(-c2ccc(S(=O)(=O)N3CCN(c4ccccc4)CC3)cc2)co1
CC(C)CC(NC(=O)c1nc[nH]c1C(=O)NCc1ccc(CNC(=O)OC(C)(C)C)cc1)C(=O)OC(C)(C)C
C[SH]1N=C(S)N=C1NC(=O)OCc1ccc(Cl)cc1
CC1(NC2=C(c3ccccc3)NC(=O)C2(N)C(N)=O)COCCN1
O=C1SC(=Cc2ccc(O)cc2)N(NC(=O)c2ccc(O)cc2)C1=S
COc1ccc(NC(=O)CC2C(=O)NCCN2C(=O)Nc2ccc(C(F)(F)F)cc2)cc1
CCn1nc(-c2ccccc2)nc2c(=O)n(C)c(=O)nc1-2
Cc1ccc(C(=O)c2c3ccc([N+](=O)[O-])cc3[n+]([O-])n2CCC(N)=O)cc1
COc1ccc(Cc2[nH]c(N)c3ccc(NC(=O)OC4CCCC4)cc23)c(C(=O)NS(=O)(=O)c2ccc(C)cc2)c1
Cc1ccc(C)c(N2CCN(C(=O)CCS(=O)(=O)c3ccc4c(c3)NC(=O)C(C)S4)CC2)c1
CC(C)CN(CCC(=O)O)CC(C)C
Cc1cc(S(=O)(=O)N2CCN(C(=O)c3ccc4[nH]c(=O)ccc4c3)CC2)c(C)c(C)c1C
O=S(=O)(c1cccc(NC(=S)N2CCN(c3ccccc3)CC2)c1)C(F)F
COc1ccc(OC)c(C(N)=NOC(=O)CSc2ccccc2)c1
O=C(NCCc1ccccc1)C(=O)NCC1COCN1S(=O)(=O)C1COc2ccccc2O1
Cc1coc(=O)c2cccc(OC(=O)c3ccco3)c12
CCN1CCOCC1
NNC(=O)CN1C=Nc2cc(CN3CCOCC3)c(-c3ccccc3)cc2C1Br
Cc1ccc(C)c(N2CCN(C(=O)CCS(=O)(=O)c3ccc4c(c3)NC(=O)C(C)S4)CC2)c1
Cc1ccc(C(=O)NC(=C(Cl)Cl)S(=O)(=O)c2ccccc2)cc1
Cc1c(O)ccc(Cl)c1-c1cc(O)ccc1Cl
CCOc1ccc(NC(=O)CSc2nc(NS(=O)(=O)c3ccc(C)cc3)cc(=O)[nH]2)cc1
CC(C)(C)OC(=O)C(Cc1ccccc1)NC(=O)c1ncc(C(=O)NC(Cc2ccccc2)C(=O)OCc2ccccc2)[nH]1
CC(=O)Nc1ccc2c(c1)C(=O)C(F)N2CCN1CCOCC1
CCC(C)c1ccoc1C(=O)N(c1ccccc1)C(C(=O)NC1CCCC1)c1cccnc1
CCN(c1ccccc1)S(=O)(=O)c1nnc(NC(=O)c2ccc(OC)cc2)s1
O=C(COC(=O)CCc1ccc2cc[nH]c2c1)NC(c1ccccc1)c1ccccc1
Cc1ccc(-n2c(Cc3cc(N)c[nH]3)nnc2SCC(=O)NC2Oc3ccccc3O2)cc1
Cc1ccc(-n2c(Cc3cc(N)c[nH]3)nnc2SCC(=O)NC2Oc3ccccc3O2)cc1
CC(=O)Nc1cc(OC(C)=O)c2nonc2c1OC(C)=O
COc1ccc(N(Cc2ccc3[nH]c(=O)ccc3c2)C(=O)CCl)cc1
CC(=O)n1cc(Nc2ccc(Cl)cc2N)c2ccccc21
O=C(NC1=NN(c2ccc(Cl)cc2)C2CCS(=O)(=O)C12)c1ccc2c(c1)OCO2
COc1ccc(C(=O)Oc2ccccn2)cc1
Cc1cccc(OC(C)C(=O)Nc2ccc(S(=O)(=O)NC3CN=c4ccccc4=N3)cc2)c1Cl
CSc1ccc(NC(=O)Cc2ccc([N+](=O)[O-])cc2)cc1
Cc1ccc2c(c1)OC(=COc1cc(C=NNC(=O)CNc3ccc(C=O)cc3)ccc1O)O2
NC1(c2cccs2)CC(=O)N(C2NCCNC2(N)C=Cc2ccccc2)C1=O
CCCCOc1cc(Cl)ccc1CONS(=O)(=O)c1ccc(NC(C)=O)cc1
Cc1ccc(NC(=O)COn2nnc3cccc(S(C)(=O)=O)c32)c(Br)c1
Cc1cc(C(=O)CCl)c(C)n1Cc1ccco1
O=C(C=Cc1cccs1)Nc1sc(-c2ccccc2)cc1C(=O)O
O=C(Cc1c(F)cccc1Cl)NCCCn1ccnc1
COc1cc(N)cc(C=NOC(=O)CSc2ccccc2OC)c1
CC(=O)Nc1ccc(NC(=O)CC(C)=NNC(=O)COc2cc(C)c(Br)c(Br)c2)cc1
COc1ccc(C=CC(=O)c2cccc(OC(=O)c3ccco3)c2Br)cc1
CCc1nc(C)nc2sc3c(c12)C(N1CCN(C(=O)CCl)CC1)CCC3
COc1ccc(C(=O)Oc2ccccn2)cc1
Cc1ccc2c(C(=O)N3CCN(c4ccccc4)C(C)C3)cc(=O)[nH]c2c1
C=C(C)COc1ccccc1-c1n[nH]c(C)c1-c1cccc(O)c1
CC(C)Oc1cc(NC(=O)CSCC(=O)Nc2cccc(C(F)(F)F)c2)c(Cl)cc1Cl
CCC1CCC(N2CCN(c3ccc([N+](=O)[O-])cc3)CC2)CC1
CCN(CC)c1nonc1-n1nnc(C(=O)NN=Cc2ccc(N)cc2O)c1C(C)C
Cc1ccc(C(=O)NC2=NN=C[SH]2C)cc1
CC(C)c1ccc(N(C(=O)c2csnn2)C(C(=O)NC2CCCC2)c2cccnc2)cc1
CN1CCN2c3ccc(N)cc3CC3(C(=O)NC(=O)NC3=O)C2C1
CN(C)c1nc(N)nc(-c2nc3ccccc3s2)n1
CCCn1nnc(NC(=O)COc2ccc(C3CCCCC3)cc2)n1
CC(C)Oc1c(NC(=O)CSCC(=O)Nc2ccc(C(F)(F)F)cc2)ccc(Cl)c1Cl
CC(=O)N(c1ccc(C(F)(F)F)cc1)S(=O)(=O)c1ccc(N2C(=O)CCC2=O)cc1
CC(C)c1cncc(C(C(=O)NC2CCCC2)N(C(=O)c2csnn2)c2ccccc2)c1
Cc1ccc(C(=O)c2c3ccc(C(F)(F)F)cc3[n+]([O-])n2CCC(N)=O)cc1
Cc1ccc(Nc2nc(N3CCOC(N)C3)cc([N+](=O)[O-])n2)cc1C
C=S1C(=O)CN(NC(=O)c2ccc(O)cc2)C1=Cc1ccc(O)cc1
CCC1CCC(N2CCN(c3ccc([N+](=O)[O-])cc3)CC2)CC1
N#CC1Cc2cc(NC(=S)NC(=O)c3ccccc3)sc2C1
NC(=O)c1ccccc1-c1ccc(NC(=O)Cc2ccc(S(=O)(=O)N3CCOCC3)s2)s1
CCc1ccc(NC(=O)C2CCCCN2S(=O)(=O)c2cc3ccccc3[nH]c2=O)cc1
Cc1ccc(C)c(NC2=NN=CS2(C)CC(=O)Nc2ccc(Cl)c(C(F)(F)F)n2)c1
[NH3+]c1cc([O-])cc2[nH+]ccc(Br)c12
CCOc1ccc(NC(=O)CSc2nc(NS(=O)(=O)c3ccc(C)cc3)cc(=O)[nH]2)cc1
CC1NC(=O)c2cc([N+](=O)[O-])c(C(N)=O)c(I)c2NC(CC(N)=O)CCCCNC(=O)CNC1=O
C=C(C)COc1ccc(-c2n[nH]c(C)c2-c2ccccc2)c(O)c1
CCOC(=O)c1sc(N)c(C(O)(C(F)(F)F)C(F)(F)F)c1-c1ccccc1
CCOC(=O)c1cc2c(C(=O)O)cn(S(=O)(=O)c3ccc(C)cc3)c2c(O)c1C
CCCCCn1c(CN2CCN(Cc3ccccc3)CC2)nc2c1c(=O)[nH]c(=O)n2C
Cc1coc(=O)c2cccc(NC(=O)Cc3ccc([N+](=O)[O-])cc3)c12
Nc1c(NC(=O)c2ccccc2)cc2nc[nH]c2c1Cl
COc1ccc(S(=O)(=O)N2CCOC2(C)NC(=O)C(=O)NCCN(C)C)cc1
Cc1ccc(NC2=NN=C(S)[SH]2CC(=O)Nc2nc(C(F)(F)F)ccc2Cl)c(C)c1
COC(=O)COc1cn(CC(=O)NCc2ccccc2)c(=O)c2ccccc12
COc1ccc(N(Cc2cccc3[nH]c(=O)ccc23)C(=O)CCl)cc1
CCCn1cnc(Nc2ccc(F)c(CC=O)c2Cl)c1
COCCNC(=O)C(c1ccc(OC)cc1)N(Cc1cccs1)C(=O)Cn1nnc2ccccc21
Cc1cc(S(=O)(=O)N=C2C(=O)C=CC3(Nc4ccc(C(=O)O)cc4)C=CC=CC23)cc(C)c1C
COCCNC(=O)C(c1ccccc1)N(Cc1cccs1)C(=O)Cn1nnc2ccccc21
CCCCOc1ccc(C(=O)Oc2ccccn2)cc1
Cc1ccc(NS(=O)(=O)c2nnc(NC(=O)c3ccc(Cl)cc3)s2)cc1
Cc1ccc(NC(=O)CN(C)C(=O)c2cccnc2Nc2cccc(C(F)(F)F)c2)cc1
CC(C)OC(=NNC(=O)c1nnn(-c2cnon2)c1CNc1ccc(N)cc1N)c1ccccc1
COc1cccc(C2=NN(C(=O)CCl)CC2c2cccs2)c1OC(F)F
CC(C)c1ccc(NC(=O)C[SH]2C(N)=Cc3nc(S)[nH]c(=O)c32)cc1
CCOC(=O)C1CCC(N)c2cnc3oc(CC(C)C)cc3c21
Cc1ccc(C)c(S(=O)(=O)N=C2C(=O)C=CC3C=CC=CC23Nc2ccc(C(=O)O)cc2)c1C
CC1=Nc2cccc3cccc(c23)N1C
COC(=O)O
CC(C)c1ccc(N(c2cc(NC3CCCC3)c(CC=O)cn2)c2ccc(C=O)o2)cc1
C=S1C(N(O)C(=O)NCCCC)N(N=Cc2ccc(N(C)C)cc2)CC1(C)C
CC(C)Oc1ccc(NC(=O)CSCC(=O)Nc2c(Cl)cc(C(F)(F)F)cc2Cl)cc1
Cc1cc(C2(c3ccco3)C=NN(C(=O)CCl)C2)co1
O=C(O)c1cccc2scnc12
O=CN1CCN(c2ccc(NC(=O)c3ccc([N+](=O)[O-])cc3)cc2)CC1c1ccc(Cl)cc1
CN(C)CCNC(=O)C(=O)NC1(C)OCN([SH](=O)=O)C1S
CN1N=CN=C(c2ccccn2)C12N=CC(=O)C(=O)N2C
Cn1cc(C(=O)NC2Oc3ccccc3O2)c(Cl)n1
CC(=O)n1cc(N(C(=O)CCl)c2ccc([N+](=O)[O-])cc2)c2ccccc21
COc1cccc2c1nnn2CC(=O)N(Cc1ccco1)C(C(=O)NCc1ccco1)c1ccccc1
O=C1NC(=O)N(c2ccccc2)C(=O)C1=Cc1cn(CC(=O)N2CCOCC2)c2c(F)cccc12
O=C(O)c1ccc(NS(=O)(=O)c2ccc(C3CCCCC3)cc2)cc1
COc1ccc(C(NCC2CCCO2)C(=O)N(c2ccc(NC(C)=O)cc2)C(C=O)n2nnc3ccccc32)cc1
Cc1cccc(C)c1N1CCN(C=O)CC1CCS(=O)(=O)c1ccc2c(c1C)SCC(=O)N2
O=C(Oc1ccc2ccc(=O)oc2c1)c1cccs1
O=S(=O)(Nc1ccc(S(=O)(=O)Nc2nccs2)cc1)c1ccc(Br)cc1
CCc1ccc(N(c2ccc(CC)cc2)C(Cl)C=O)cc1
O=C(Cn1nnc2ccccc21)c1ccccc1Cl
Cc1ccc(N2C=C(N)C(C#N)(c3ccccc3)C2(C#N)C#N)cc1
CN1CCNC23C=CC=C(N)C12C1(CCN3)NC(=O)C(=O)C(=O)N1
O=C(CCl)N=c1sccn1Cc1cccc(Cl)c1Cl
COc1ccc(N(C(=O)Cn2nnc3ccccc32)C(C(=O)NCc2ccco2)c2coc(C)c2)cc1
Nc1ccc(C(F)(F)F)cc1N
CC(=O)NNc1ccc(C2NC(CN3CCOCC3)=Nc3ccc(Br)cc32)cc1
COc1cc(C=NN(C(=O)C(N)=C2Oc3ccc(C)cc3O2)c2ccc(C=O)cc2)ccc1O
O=C(O)c1cccc2scnc12
Nc1ncc(Br)cc1S(=O)(=O)Nc1cc(C(F)(F)F)cc(C(F)(F)F)c1
CC(C)CNS(=O)(=O)c1ccc(CCC(=O)Nc2ccc(Oc3ccccc3)c(Cl)c2)cc1
CC[SH](=O)(Nc1ccc(S(=O)(=O)Nc2cc(C(F)(F)F)ccn2)cc1)c1ccc(NC(=O)c2ccccc2)cc1
COc1ccc(C(NCC2CCCO2)C(=O)N(c2ccc(NC(C)=O)cc2)C(C=O)n2nnc3ccccc32)cc1
CC(C)OCCCNC(=O)CCC1CCN(c2ccc3nncn3n2)C(C)C1
Cc1ccc(N2C(=O)C(=O)CC2N(Cc2nn(C)c(C)c2C)C(=S)Nc2ccc(Cl)cc2)cc1
COc1ccc(C(O)N2OCC(S(=O)(=O)c3ccccc3)C2c2ccc(O)c(OC)c2)cc1
Cc1c(O)ccc(Cl)c1-c1cc(Cl)ccc1O
O=C(O)c1ccc(NCC(=O)N2C(=O)SC(=Cc3cccs3)C2=O)cc1O
COc1ccc(N2C(=O)C(=S)C(=O)NC2=Cc2coc(C)c2)cc1
O=C(NN=Cc1ccncc1)c1cccc(S(=O)(=O)Nc2ccc(Cl)cc2)c1
CNc1nc(P(=O)(c2ccccc2)c2ccccc2)c(-c2ccc(Cl)cc2)o1
S=C(c1cc(-c2ccc(Cl)cc2)co1)N1CCCCC1
CC(=NNC(=O)c1ccc(Cl)c(Cl)c1)c1cccc(NC(=O)C(C)C)c1
O=C(O)c1ccccc1NC(=S)NC(=O)C(c1ccccc1)c1ccccc1
COc1cc(C2CC(c3cccs3)=NN2C(=O)CCl)ccc1OC(F)F
CC(=O)Nc1cc2c(cc1Br)C(=O)CN2CCN1CCOCC1
Cn1nc(-c2ccccn2)nc2c(=O)n(C)c(=O)nc1-2
Cc1ccc(OC(=O)CC(N)(c2ccccc2)n2c(NCC(CCC=O)COC(C)(C)C)nc(C=O)c2C=O)cc1
O=C(O)c1ccc(NCC(=O)N2C(=O)SC(=Cc3cccs3)C2=O)cc1O
CCCCOc1cccc(CONS(=O)(=O)c2ccc(NC(C)=O)cc2)c1Cl
COc1ccc(C(C(=O)NCC2CCCO2)N(C(=O)Cn2nnc3ccccc32)c2ccc(NC(C)=O)cc2)cc1
O=C(O)c1ccc(Cl)c(-c2ccc(C=NNC(=O)C(O)(c3ccccc3)c3ccccc3)o2)c1
COc1ccc(N(C(=O)Cn2nnc3ccccc32)C(C(=O)NCc2ccco2)c2coc(C)c2)cc1
CC12C(=O)NC(c3ccc(F)cc3)C1(N)C1C(=O)N(c3ccc(F)cc3)C(=O)N1C2=O
N#Cc1c(SCC(=O)Nc2ccc(OC(F)(F)Cl)cc2)nc(-c2ccccc2)[nH]c1=O
NS(=O)(=O)c1cccc(Nc2ccc([N+](=O)[O-])c3nonc23)c1
CCN(CC)C(=O)Cn1ccc2cccc(C=C3NC(=O)C(=O)C(=O)N3c3ccc(F)cc3)c21
Cc1ccc(C(=O)CSc2nnc(CNc3cc(C)ccc3C)n2Cc2ccco2)cc1
Nc1cc(Br)cc(S(=O)(=O)Nc2cccc(C(F)(F)F)c2C(F)(F)F)n1
CCOc1ccc(NC(=O)CSc2nc(NS(=O)(=O)c3ccc(C)cc3)cc(=O)[nH]2)cc1
O=C1C(=O)N(CC2COc3ccccc3O2)c2ccccc21
Cc1ccc2c(=O)oc3cccc(OCC(=O)NC(Cc4ccc5[nH]ccc5c4)C(=O)O)c3c2c1
CCOc1ccc(C2C(C(=O)c3cc(OC)c(C)o3)=C(O)C(=O)N2c2nc(C)c(C=O)s2)cc1
Cc1cccc(C(=O)O)c1N(C(=O)c1ccc(COc2ccccc2)cc1)C(N)=S
O=C(c1cc(=O)[nH]c2ccccc12)N1CCN(c2cccc(C(F)(F)F)c2)CC1
COc1ccc(CNCCc2c[nH]c3ccccc23)cc1OC
CCc1ccc(S(=O)(=O)N=C2C(Nc3ccc(C(=O)O)cc3)=CC(=O)c3ccccc32)cc1
COc1ccccc1N1CCN(CC(O)COc2cccc3ccccc23)CC1
CCC(C(=O)Nc1ccc(C(F)(F)F)cc1)c1ccccc1
CC(C)(C)OC(=O)C(Cc1ccccc1)NC(=O)c1ncc(C(=O)NC(Cc2ccccc2)C(=O)OCc2ccccc2)[nH]1
Cc1ccc(C(=O)c2c3ccccc3[n+]([O-])n2CCC(N)=O)cc1
O=C(COC(=O)CCc1ccc2[nH]ccc2c1)NC(c1ccccc1)c1ccccc1
Nc1ccc(C(F)(F)F)cc1N
O=C(CCl)N1N=C(c2cccs2)CC1c1ccco1
CC(=O)Nc1ccc(F)c2c1C(N)(CN1CCOCC1)C(=O)N2
COc1ccc2cc(C3(C)NC(=O)N(CC(=O)NCc4ccco4)C3=O)ccc2c1
COc1ccc(C(C(=O)NCC2CCCO2)N(C(=O)Cn2nnc3ccccc32)c2ccc(NC(C)=O)cc2)cc1
COC(=O)CC1OC2C=CC=CC2NC1N
O=C(Cn1nnc2ccccc21)NN=Cc1cccs1
Cc1sc(NCOc2ccccc2CC=O)c(C=O)c1CCN1CCOCC1
Cc1ccc(S(=O)(=O)N=C2C=C(Nc3cccc(C(=O)O)c3)C(=O)c3ccccc32)cc1
CC(=NN=C(N)SC1CC(=O)N(c2ccc(Cl)cc2)C1=O)c1cccs1
Sc1cccnc1S
N#Cc1ccc(C[SH]2C(S)=NN=C2NC(=O)c2nc3ccccc3s2)cc1
Nc1ccc(Br)nc1S(=O)(=O)Nc1c(C(F)(F)F)cccc1C(F)(F)F
CC(C)OP(=O)(OC(C)C)C1(NS(=O)(=O)c2ccc(Cl)cc2)C=C(Cl)C(=O)C(Cl)=C1
NC1(C23C(=O)N(c4cccc(F)c4)C(=O)N2C(c2ccc(F)cc2)C2C(=O)NC(=O)C23)CCCCC1
COc1ccc(CC(=O)NC(C)c2nnc(SCCOc3ccc(OC)cc3)n2C)cc1
CCc1cc(=O)oc2cc(OC(=O)c3ccco3)ccc12
Nc1cc(Br)c(S(=O)(=O)Nc2cc(C(F)(F)F)ccc2C(F)(F)F)cn1
Cc1ccc(C=CC(=O)c2cccc(OC(=O)c3ccco3)c2Br)cc1
O=C(O)c1ccccc1NS(=O)(=O)c1ccc(NNC(=S)Nc2ccc(OC(F)F)cc2)c([N+](=O)[O-])c1
N#Cc1c(SCC(=O)Nc2ccc(OC(F)(F)Cl)cc2)nc(-c2ccccc2)[nH]c1=O
Cc1ccc(CN2C(=O)CSc3c(C(=O)NCCN4CCOCC4)cccc32)cc1
CCOc1ccc(N(CC(=O)Nc2ccc(CC)cc2)S(=O)(=O)c2[nH]c(=O)[nH]c(=O)c2C)cc1
NNC(=S)N(c1ccc(OC(F)F)cc1)c1ccc(S(=O)(=O)Nc2ccc(C(=O)O)cc2)c([N+](=O)[O-])c1
CN(C)S(=O)(=O)c1ccc(NC(=O)CSc2ccc3cccnc3c2)cc1
COc1ccc(C(=O)NC23C=CC=CC2N=CS3)cc1
NC(=O)CCn1c(C(=O)c2ccc(Cl)cc2)c2ccccc2[n+]1[O-]
COc1ccc(C)cc1NC(=O)CSc1nc2scc(C)c2c(=O)[nH]1
CCOC(=O)c1scc(C)c1-c1ccccc1
Cc1cc(=O)oc2cc(OC(=O)c3ccco3)ccc12
CC(=O)Nc1c(OC(C)=O)c(OC(C)=O)cc2nonc12
O=CN=c1sc(CCl)cn1Cc1ccc(Cl)cc1
Cc1ccc(NC(=O)Nc2cccnc2)cc1Cl
Cc1cccc2c1CCCN2CC(=O)N1CCc2[nH]c3c(C)cc(F)cc3c2C1
O=C(NN=Cc1ccncc1)c1ccc(Cl)c(S(=O)(=O)Nc2ccccc2)c1
Cc1ccc2[nH]c3c(c2c1)CCC(N)(C(O)CN1CCCCCC1)C3
COc1cc(OC)c(OC)cc1C=C1Oc2cc(OC(=O)CN3CCc4cc(C(=O)O)ccc4C3)ccc2C1=O
CC(C)c1ccc(S(=O)(=O)Nc2ccc(SC(F)F)cc2)cc1
O=C(C=Cc1ccc(Cl)c([N+](=O)[O-])c1)NCc1cccnc1
O=CN1CCOC(Cn2ccc3ccc(C=C4C(=O)NC(=O)N(c5ccc(F)cc5)C4=O)cc32)C1
COc1c(C)cccc1NC(=O)C[SH]1C(C)=Cc2c1nc(S)[nH]c2=O
CCN(c1ccccc1)S(=O)(=O)c1nnc(NC(=O)c2ccc(OC)cc2)s1
CC(C)(C)OC(=O)CNc1nc(C=O)c(C=O)n1C(N)(c1ccccc1)c1ccccc1
O=C(Oc1ccc(N2C(=O)CCC2=O)c(Cl)c1)c1ccco1
COC(=O)c1cc(C(=O)Nc2ccccc2)ccc1NC(=O)c1ccco1
COc1ccccc1C(=O)Nc1nc2ccccc2s1
CCN(CC)c1nonc1-n1nnc(C(=O)NN=Cc2ccc(N)cc2O)c1C(C)C
CCOc1ccc(N(Cc2ccc3[nH]c(=O)ccc3c2C)S(=O)(=O)c2ccccc2)cc1
Cc1ccc(C2=NN(C(=O)CCl)C(c3ccco3)C2)o1
COC(=O)c1ccc(NC(=O)C2COc3ccccc3OC2)cc1
Cc1ccc(-n2c(Cc3cc(N)c[nH]3)nnc2SCC(=O)Nc2ccc3c(c2)OCO3)cc1
CC(C)(C)OC(=O)CNc1nc(C=O)c(C=O)n1C(N)(c1ccccc1)c1ccccc1
CCn1c(COc2ccccc2)nnc1SCC(=O)C(C)(C)C
Cc1ccc(OC(=O)CC(N)(c2ccccc2)n2c(Nc3cc(C)cc(NC(=O)OC(C)(C)C)c3C)nc(C=O)c2C=O)cc1
NC(=S)N1CCNC(N)(N)C1
O=C(O)c1ccc(Cl)c(NN=C2c3ccccc3-c3ccccc32)c1
Cn1ncc(C(=O)NC2Oc3ccccc3O2)c1Cl
O=C1c2[nH]nc(-c3ccccc3F)c2C(c2ccccc2)N1Cc1ccc(O)o1
Cc1cc(C(=O)CCl)c(C)n1Cc1ccco1
CC1(C)CCC(N2C(=O)C3C(C2=O)C(c2cccc(F)c2F)N2C(=O)N(c4ccccc4)C(=O)C32)CC1
COc1ccc(NC(=O)N2CCN(S(=O)(=O)c3ccccc3)CC2)cc1OC
COc1ccc(S(=O)(=O)N2COCC2(C)NC(=O)C(=O)NCCN(C)C)cc1
O=C(C=Cc1ccc(Cl)c([N+](=O)[O-])c1)NCc1cccnc1
Cc1c(NC(=O)COn2nnc3cccc(S(C)(=O)=O)c32)ccc(Br)c1Br
COc1ccc(C=CC(=O)c2c(Br)cccc2OC(=O)c2ccco2)cc1
CCCc1nnn(-c2nonc2N)c1C(=O)NN=Cc1cccc2cc(OC)ccc12
Cc1ccc(N2C=C(C#N)C(C#N)(C#N)C2(N)c2ccccc2)cc1
CCc1nc(N2CCNCC2)c2c3c(sc2n1)CC(C(N)(Cl)C=O)CC3
CC1c2c(Br)cccc2N=C(c2ccccc2)N1CC(=O)NN
CC(=O)Nc1c(Cl)ccc2c1C(N)(CN1CCOCC1)C(=O)N2
COc1ccc(C=C2SC(=O)C(=S)N2CCC(=O)NNC(=O)c2ccc(OC)cc2)cc1
Cc1ccc(C(=O)Oc2ccc3c(c2)ncn3C)cc1
COc1ccc(-c2cc(N)n(S(=O)(=O)c3c(F)c(F)c(F)c(F)c3F)n2)cc1OC
COc1ccc(C=C(C#N)c2c[nH]c3ccccc23)cc1
CC(C)OP(=O)(OC(C)C)C1(NS(=O)(=O)c2ccc(Cl)cc2)C(Cl)=CC(=O)C=C1Cl
COc1ccc(N(CC2NC(=O)C=C3C=CC=CC32)C(=O)CCl)cc1
CC(=O)n1ccc2cccc(N(C(=O)CCl)c3ccc(Cl)cc3)c21
CC(C)c1ccc(NC(=O)CSc2nc3ccsc3c(=O)n2Cc2ccc(C(=O)O)cc2)cc1
C[SH]1N=C(S)N=C1NC(=O)OCc1ccc(Cl)cc1
CCC(C)c1ccc(N(C(=O)c2ccco2)C(C(=O)NC2CCCC2)c2ccccn2)cc1
Cc1cc(C)cc(S(=O)(=O)N2CCN(C(=O)c3cc(N4CCCC4)ccc3[N+](=O)[O-])CC2)c1
C[SH]1N=C(S)N=C1NC(=O)OCc1ccc(Cl)cc1
COc1ccc2nc(NC(=O)c3ccccc3)sc2c1
O=C(NN1C(=O)SC(=S)C1=Cc1ccc(O)cc1)c1ccc(O)cc1
Nc1cc2nn(-c3ccccc3)nc2cc1Cl
CCOc1ccc(NC(=O)CSc2nc(NS(=O)(=O)c3ccc(C)cc3)cc(=O)[nH]2)cc1
CC1NC(=O)c2cc([N+](=O)[O-])cc(I)c2NCC(CC(N)=O)C(C(N)=O)CCNC(=O)CNC1=O
CSc1ccc(CC(=O)Nc2cccc([N+](=O)[O-])c2)cc1
Cc1cc(C2C=NN(C(=O)CCl)C2c2ccco2)co1
Cc1ccc(CN2C(=O)CSc3ccc(C(=O)NCCN4CCOCC4)cc32)cc1
O=C(O)c1cc(Cl)ccc1NN=C1c2ccccc2-c2ccccc21
COc1cc(Cl)c(C=O)c(N)c1N
CC(C)OP(=O)(OC(C)C)C1=CC(NS(=O)(=O)c2ccc(Cl)cc2Cl)C(Cl)=CC1=O
O=C(NCc1ccco1)C(c1ccco1)N(Cc1cccs1)C(=O)Cn1nnc2ccccc21
COc1ccc(-c2cc(C=O)c(N)s2)cc1
Cc1cc2c(NC(=O)Cc3ccc([N+](=O)[O-])cc3)cccc2oc1=O
O=C(c1ccco1)N(Cc1cccc([N+](=O)[O-])c1)c1ccccc1Br
CCCC(=O)Oc1ccc2c(C)cc(=O)oc2c1
COC(=O)COc1cc(Nc2ccc(C)cc2)cc2c(=O)n(CC=O)ccc12
Cc1ccc(S(=O)(=O)N2CCN(S(=O)(=O)c3ccc4c(c3)OCCO4)CC2)cc1
Cc1c(S(=O)(=O)CCC2CN(C(N)=O)CCN2)ccc2c1SCC(=O)N2
Cc1cc(S(=O)(=O)N2CCN(C(=O)c3cccc4ccc(=O)[nH]c34)CC2)c(C)c(C)c1C
CCCn1nnc(NC(=O)COc2ccc(C3CCCCC3)cc2)n1
O=C(Nc1ncc(C(F)(F)F)cc1Cl)C(S)c1ccccc1Nc1nnc(S)s1
COc1c(S(=O)(=O)Nc2ccccc2)ccc2oc(Nc3ccc4c(c3)OCCO4)nc12
O=C(c1cc(=O)[nH]c2ccccc12)N1CCN(c2ccccc2)CC1
O=C(Cn1nnc(-c2ccccc2NC(=O)c2ccccc2F)n1)NCc1ccco1
CC1(N)C=CNC=N1
COc1cc(C2(C)NC(=O)C(=O)N2CC(=O)NCc2ccco2)c2ccccc2c1
CC(=O)C(C)(C)C(S)c1nnc(S)n1C(C)Oc1ccccc1
O=C(NCCNC(=O)c1ccc(OCC(F)(F)F)cc1OCC(F)(F)F)Nc1ccc(C(F)(F)F)cc1
COc1ccccc1N(C(=O)Cn1nnc2ccccc21)C(C(=O)NCc1ccco1)c1ccc(C)o1
COCCNC(=O)C(c1ccc(OC)cc1)N(Cc1cccs1)C(=O)Cn1nnc2ccccc21
CC1=C(C(N)=O)C(CC(N)=O)NCC(=O)NCC(=O)NCCC(=O)C2(I)C=C([N+](=O)[O-])C=CC2N1
CC(=O)NC1C(=O)N(CCN2CCOCC2)c2ccc(Br)cc21.Cl
CC(=O)NC1COCCN1CCN1C(=O)Cc2ccc(Cl)cc21
Cc1ccc(C2CC(c3cccs3)=NN2C(=O)CCl)cc1
NC(=S)N(C(=O)C(c1ccccc1)c1ccccc1)c1ccc(C(=O)O)cc1
Cc1c(C(=O)NN=C(c2ccc(OC(C)C)cc2)N(C)c2ccccc2)nnn1-c1nonc1N
COc1ccccc1C=CC(=O)c1cc(Br)ccc1OC(=O)c1ccco1
O=C(c1ccccc1)C(Cl)n1nnc2ccccc21
COC(Nc1ccccc1N)c1c(C(=O)NN=Cc2ccccc2)nnn1-c1nonc1N
CCOC(=O)c1cc2ccccc2n1S(=O)(=O)c1cc(C)c(O)c(C(=O)O)c1C
Cc1ccc(N(c2cc(C)ccc2C(=O)O)S(=O)(=O)c2ccc(Cl)cc2)cc1
Cc1cc(C)cc(OCC(=O)Nc2cccc(C(=O)O)c2NC(=O)COc2ccc(C)c(C)c2)c1
CCc1nnc(NS(=O)(=O)c2ccc(NC(=O)C=Cc3ccc(F)cc3)cc2)s1
Cc1nc2sc3c(c2c(=O)n1N)CC(C)OC3c1ccc2occc2c1
O=[N+]([O-])C=Cc1cn(Cc2ccccc2)c2ccccc12
O=C(CCl)N=c1sccn1Cc1ccccc1Cl
O=C(c1cc(=O)[nH]c2ccccc12)N1CCN(c2ccccc2)CC1
Cc1cc2c(c(CC(N)=O)c1I)CNCCNCCNC(=O)C(C(N)=O)([N+](=O)[O-])CC(=O)C(=O)N2
CCCCOc1ccc(C(=O)Oc2ccccn2)cc1
CC(C)(C)c1ccc(NC(=O)CSC2NC=NN2)cc1
CCOC(=O)C1CCN(C(=O)c2ccc3c(c2)NC(=O)C(=Cc2ccccc2)S3)CC1C
CN1CCN2c3ccc(N)cc3CC3(C(=O)NC(=O)NC3=O)C2C1
COc1cccc2c1nnn2CC(=O)N(c1ccccc1)C(C(=O)NCC1CCC(NC(C)=O)O1)c1ccccc1
COc1ccc(C(=O)Oc2cccnc2)cc1
O=C(NCc1ccco1)C(c1ccco1)N(Cc1cccs1)C(=O)Cn1nnc2ccccc21
COC(=O)c1ccc(NC(=O)C2COc3ccccc3OC2)cc1
CCOC(=O)c1ccc(NCC(=O)N2C(=O)C(CC)SC(CC)C2=O)cc1
Cc1ccc(S(=O)(=O)C(=CCl)NC(=O)c2ccccc2)cc1
CC(=O)c1cc(-c2ccccc2)[nH]c1N1CCCC1
CCOc1ccc(N(c2c(C)c(=O)[nH]c3cc(C)ccc23)S(=O)(=O)c2ccccc2)cc1
Cc1ccccc1Nc1nnc(SC(=O)CNc2ncc(C(F)(F)F)cc2Cl)s1
N#Cc1c(-c2ccccc2)nc(SCC(=O)Nc2ccc(OC(F)(F)Cl)cc2)[nH]c1=O
Cc1ccc(NC2=NN=C(S)[SH]2CC(=O)Nc2ncc(Cl)cc2C(F)(F)F)cc1C
COc1ccc(C(=O)NC23C=CC=CC2N=CS3)cc1
Oc1cccnc1O
O=C(CSc1ccccn1)Nc1nonc1[N+](=O)[O-]
CC(C)(C)c1ccc(C(=O)Nc2ccc(S(=O)(=O)Nc3cnc4ccccc4n3)cc2)cc1
O=C(CCl)N=c1sccn1Cc1ccccc1Cl
NC(=NS(=O)(=O)c1cc(C(F)(F)F)cc(C(F)(F)F)c1)c1ccc(Cl)cc1
CC(C)CN(CCC(=O)O)CC(C)C
Cc1cc(S(=O)(=O)Nc2nc3ccccc3nc2Cl)ccc1NC(=O)C(C)Oc1ccccc1
CC(C)CC(NC(=O)c1ncc(C(=O)NC(Cc2ccccc2)C(=O)OCc2ccccc2)[nH]1)C(=O)OC(C)(C)C
Cc1cc(C(=O)C2C(O)=C(c3ccc(OC(C)C)cc3)C(=O)N2Cc2ccccn2)co1
O=C(Cc1ccc(Cl)cc1)Nc1cnccc1Cl
O=C(O)c1ccc(NC(=S)NC(=O)C(c2ccccc2)c2ccccc2)cc1
O=C(Cn1nnc2ccccc21)c1ccc(Cl)cc1
CCc1c(N)cc2c(c1NC(C)=O)CC(=O)N2
CCN(CC)c1cccc(C(=O)NN=Cc2nnn(-c3nonc3N)c2C(C)C)c1O
COc1ccc(C=C(C#N)c2c[nH]c3ccccc23)cc1
Cn1cccc1Cc1nnc(S)n1-c1ccc(C(S)C(=O)Nc2ccc3c(c2)OCO3)cc1
COc1ccc(N2C(=O)C(=Cc3coc(C)c3)C(=O)NC2=S)cc1
O=C(Nc1ccccc1)c1c(-c2ccccc2)nn(-c2cccc(Cl)c2)c1C(=O)O
Cn1nc(-c2ccccn2)nc2c(=O)n(C)c(=O)nc1-2
O=[N+]([O-])c1ccc(-c2n[nH]c(=S)n2N=CC=Cc2ccccc2)o1
CCc1cccc(N(C(=O)c2ccco2)C(C(=O)NC2CCCC2)c2cccnc2)c1
CC1C(N)NCCN1C=O
COc1ccc(NC(=O)CC2C(=O)NCCN2C(=O)Nc2ccc(C(F)(F)F)cc2)cc1
COc1cc(N(C(=O)Cn2nnc3ccccc32)C2CC2)cc(CC=O)c1Nc1ccc(F)cc1
O=C1SC(=Cc2ccc3c(c2)OCO3)NC1=NS(=O)(=O)Cc1ccccc1
COc1cccc2c1CCC(=CNc1ccccc1)C2=O
CC(C)(C)OC(=O)CNc1nc(C=O)c(C=O)n1C(N)(c1ccccc1)c1ccccc1
O=C(O)c1ccc(N2N=C(c3ccccc3)CC2c2ccccc2)cc1
O=C(Nc1cnc(-c2cccs2)s1)c1ccc(Cl)cc1
CC(=O)n1cc(N(C(=O)CCl)c2ccc([N+](=O)[O-])cc2)c2ccccc21
O=CN1CCN(c2ccc(C(F)(F)F)cc2)CC1c1ccc2ccc(=O)[nH]c2c1
Cc1ccc(NC(=O)CN(C)C(=O)c2ccc(N)nc2N)cc1
COc1ccc(-c2n[nH]c(C(F)(F)F)c2-c2cc3ccccc3o2)c(O)c1
O=C(NCCCn1ccnc1)C(F)(Cl)c1ccccc1
O=C(O)c1ccc2ncsc2c1
NNC(=O)CN1C=Nc2c(cc(-c3ccccc3Br)cc2-c2ccccc2)C1
FC(F)(F)c1ccc(NC(=S)NNC(=S)NCc2ccccc2)cc1
CC(=O)Nc1ccc2c(c1Br)C(N)(CN1CCOCC1)C(=O)N2
NC(=O)CCn1c(C(=O)c2cccc([N+](=O)[O-])c2)c2ccccc2[n+]1[O-]
CCOc1ccc(NC(=O)CSc2nc(NS(=O)(=O)c3ccc(C)cc3)cc(=O)[nH]2)cc1
CC(C)Oc1cc(Cl)cc(NC(=O)CSCC(=O)Nc2ccc(C(F)(F)F)cc2)c1Cl
CCc1ccc2c(c1)C(NC(C)=O)C(=O)N2CCN1CCOCC1.Cl
Cn1nc(-c2ccc(Cl)cc2)nc2c(=O)n(C)c(=O)nc1-2
Cc1nsc(S(=O)(=O)C(C#N)=NNc2ccc(C(F)(F)F)cc2)c1C#N
Nc1c(C(O)(C(F)(F)F)C(F)(F)F)cc2ccccc2c1C(O)(C(F)(F)F)C(F)(F)F
COC(=O)c1ccc(N)cc1Nc1ccc(C=O)cc1N
O=C1CCN(c2cccc(OC(=O)c3ccco3)c2Cl)C1=O
CN1CCNCC1N
COc1ccc(C(C(=O)NCC2CCCO2)N(C(=O)Cn2nnc3ccccc32)c2ccc(NC(C)=O)cc2)cc1
CC(=O)NN=C(C)C(Nc1ccc(NC(C)=O)cc1)C(=O)Oc1cc(C)c(Br)cc1Br
COc1cnncc1C(=O)Nc1c(Cl)c(OC)cc(Cl)c1OC
COc1ccc(N(C(C=O)n2nnc3ccccc32)C2(C(=O)NC3CCCC3)CCCCC2)cc1
Cc1ccc(OCC(=O)N(C(=O)C(O)c2ccc(O)cc2C)c2cc(C(=O)O)ccc2N)cc1C
NC(=O)CCn1c2c(c(C(=O)c3ccc(Cl)cc3)[n+]1[O-])CCC=C2
Cc1ccc(C=CC(=O)c2cc(Br)ccc2OC(=O)c2ccco2)cc1
COC(=O)c1cc(Cl)cc(NC(=O)CN(c2ccc(OC)cc2)S(=O)(=O)c2ccccc2)c1
Cc1ccc(C=CC(=O)c2cc(Br)ccc2Oc2ccc(C=O)o2)cc1
COc1ccc(C(C(=O)NCC2CCCO2)N(C(=O)Cn2nnc3ccccc32)c2ccc(NC(C)=O)cc2)cc1
Nc1cn(-c2ccccc2)nc1-c1ccc(C(N)(Cl)C=O)cc1
Cc1ccc(O)c(Nc2ncnc3ccccc23)c1.Cl
CNC(=O)OC(C)(C)CC(CNC(=O)c1nc[nH]c1C(=O)NCc1ccccc1)c1ccccc1C(=O)OC(C)(C)C
COc1ccc(N(C(=O)Cn2nnc3ccccc32)C(C(=O)NCc2ccco2)c2coc(C)c2)cc1
CCc1ccc(S(=O)(=O)N=C2C(=O)C(Nc3ccc(C(=O)O)cc3)C=C3C=CC=CC32)cc1
Cc1ccc(Nc2nn(C34CC5CC(C3)C(CC(=O)O)C(C5)C4)c(=O)cc2Cl)cc1
Cc1cc2c(OC(=O)c3ccco3)cccc2oc1=O
COc1ccc(C(C(=O)NCC2CCCO2)N(C(=O)Cn2nnc3ccccc32)c2ccc(NC(C)=O)cc2)cc1
C=C1Oc2c(ccc(OCc3cccc4c3CC(C(=O)O)N(C=O)C4)c2-c2c(OC)ccc(OC)c2OC)C1=O
Cc1ccc(C(=O)CSc2nnc(CNc3ccc(C)c(C)c3)n2Cc2ccco2)cc1
CC(=O)NC1C(=O)N(CCN2CCOCC2)c2ccc(C)cc21
O=C(Nc1ccccc1)NN(C(=O)CCl)c1ccccc1
Cc1ccc(C(=O)c2c3ccc(C(F)(F)F)cc3n(CCC(N)=O)[n+]2[O-])cc1
Cc1ccc(C(=O)NC(=C(Cl)Cl)S(=O)(=O)c2ccccc2)cc1
COCCNC(=O)C(c1ccccc1)N(Cc1cccs1)C(=O)Cn1nnc2ccccc21
CC(=O)n1ccc2ccc(N(C(=O)CCl)c3ccc(Cl)cc3)cc21
O=C(CCl)N(CCc1ccccc1)CCc1ccccc1
Cc1cc(Br)cc(OC(=O)c2ccco2)c1C(=O)C=Cc1ccccc1
COc1ccc(C=NNC(=S)Nc2ccccn2)cc1
NC1(N)CNCCN1
Oc1cc(Cc2cccc(O)c2Cl)ccc1Cl
Cc1cc(C)c2oc(C(=O)Nc3ccc(S(=O)(=O)Nc4cc(Cl)no4)cc3)c(C)c2c1
CCN(CC)c1ccc(C=O)cc1C(=O)NN=Cc1ncc(C(F)(F)F)[nH]1
Cc1cccc2[nH]c(=O)c(CN(CCc3ccccc3)Cc3nnnn3CC3CCCO3)cc12
CC(C)CS(=O)(=O)C1SN=c2[nH]c(=O)c(=N)c(=Cc3ccc(OC(=O)c4ccco4)cc3)n21
Nc1c(C(O)(C(F)(F)F)C(F)(F)F)cc(C(O)(C(F)(F)F)C(F)(F)F)c2ccccc12
O=C(NN=C(O)c1cccc2ccccc12)c1cncc(Br)c1
O=C(O)c1ccc(NC(=O)c2cnn(-c3ccccc3)c2-c2ccc(Cl)cc2)cc1
O=C(O)c1ccc(CN(Cc2ccccc2)S(=O)(=O)c2ccc(Cl)cc2)cc1
COc1cccc(C(C(=O)NCC2CCCO2)N(C(=O)Cn2nnc3ccccc32)c2ccc(NC(C)=O)cc2)c1
Cc1ccc(C(=O)NCCN2CCOCC2)cc1C
NC(S)(C=O)N1CCOCC1
O=C(Cc1ccc(F)c(Cl)c1)NCCCn1ccnc1
COc1c(O)cccc1C=NNC(=O)C(=CC1Oc2ccccc2O1)NC(=O)c1ccccc1
O=C(Nc1ccc2c(c1)OCCO2)c1ncoc1-c1ccccc1
Cc1cc(C(=O)CCl)c(C)n1Cc1ccco1
Cc1cc(C2(c3cccs3)C=NN(C(=O)CCl)C2)co1
NC(=NS(=O)(=O)c1cc(C(F)(F)F)cc(C(F)(F)F)c1)c1ccc(Cl)cc1
O=C(NCc1ccco1)C(c1ccco1)N(C(=O)Cn1nnc2ccccc21)C1Cc2ccccc2C1
CCc1ccc2c(c1)C(N)C(=O)N2CC(N)C(=O)N1CCOCC1
CCOc1ccc(N)c(N)c1
CC(C)(C)OC(=O)NCc1ccc(CNC(=O)c2ncc(C(=O)NC(Cc3ccccc3)C(=O)OCc3ccccc3)[nH]2)cc1
O=C(Nc1c2c(nn1-c1ccccc1Cl)CS(=O)(=O)C2)c1ccc2c(c1)OCO2
CC1CCC2C(=O)N(c3ccc(OC(=O)c4ccco4)cc3Cl)C(=O)C2C1
COc1ccc(O)c(C2CC(c3cccs3)=NN2)c1N
CC(C)CN(CCC(=O)O)CC(C)C
COc1ccccc1N1CCN(CC(O)COc2cccc3ccccc23)CC1
O=C(O)c1cc(Cl)ccc1-c1coc(C=NNC(=O)C(O)(c2ccccc2)c2ccccc2)c1
Nc1cccc2c1CC1(C(=O)NC(=O)NC1=O)C1CNCC(N)N21
Cc1ccc(S(=O)(=O)N2CCN(C(=O)c3ccc([N+](=O)[O-])c(N4CCCC4)c3)CC2)c(C)c1
Nc1nc(-c2sccc2N)cs1
CCC1=NN=C(N)[SH]1Nc1ccc([SH](=O)=O)cc1N
Cc1ccc(Nc2nn(C34CC5CC(C3)C(CC(=O)O)C(C5)C4)c(=O)cc2Cl)cc1
O=C(Oc1ccccn1)c1ccc([N+](=O)[O-])cc1
COc1ccccc1C(=O)Nc1nc2ccccc2s1
COc1cnncc1C(=O)Nc1c(Cl)c(Cl)cc(OC)c1OC
COc1ccc(N(CC2=C3C=CC=CC3C(=O)NC2)S(=O)(=O)c2ccc(OC)cc2)cc1
CCOC(=O)c1sc(NC(=O)CCl)c(CN(C)C)c1-c1ccccc1
N#Cc1c(-c2ccccc2)nc(SCC(=O)Nc2ccc(OC(F)(F)Cl)cc2)[nH]c1=O
COc1ccc(CC(=O)NC(C)c2nnc(SCCOc3ccc(OC)cc3)n2C)cc1
Cc1ccc(NC(=O)Nc2ccccn2)cc1Cl
Cc1cc(=O)oc2cc(NC(=O)Cc3ccccc3[N+](=O)[O-])ccc12
COc1ccc(N2CCN(CC(O)COC3C=CC=C4C=CC=CC43)CC2)cc1
Cc1ccc(OCC(=O)NN=Cc2cc([N+](=O)[O-])co2)cc1
COc1ccc(N2CCN(CC(O)COc3cccc4ccccc34)CC2)cc1
O=C(O)c1ccc(NC(=S)NC(=O)C(c2ccccc2)c2ccccc2)cc1
Cc1cc(C)c(S(=O)(=O)N=C2C=C(Nc3ccc(C(=O)O)cc3)C(=O)c3ccccc32)c(C)c1
CCc1ccc(NC(=O)C2CCCCN2S(=O)(=O)c2cc(=O)[nH]c3ccccc23)cc1
Cc1cc(NC(=O)Cc2ccc([N+](=O)[O-])cc2)c2ccc(=O)oc2c1
CN(CCc1ccccc1)C(=O)c1cc(COc2ccc(C(F)(F)F)cc2)on1
Cc1ccc(OCC(=O)NN=Cc2cc([N+](=O)[O-])co2)cc1
O=C(Cn1nnc2ccccc21)NN=Cc1cccs1
Sc1cccnc1S
COc1ccc(CC(=O)NC(C)c2nnc(SCCOc3ccc(OC)cc3)n2C)cc1
CCOc1ccc(NC(=O)CSc2nc(NS(=O)(=O)c3ccc(C)cc3)cc(=O)[nH]2)cc1
Cc1nn(C)c(C)c1CN(Cc1cccc(N2C(=O)CCC2=O)c1)C(=S)Nc1ccc(Cl)cc1
CCOC(=O)c1sc(N)cc1-c1ccccc1
CC(C(=O)O)N(C(C)(C)C)C(C)(C)C
CC(C)c1ccc(N(C(=O)c2cnns2)C(C(=O)NC2CCCC2)c2ccccn2)cc1
Cc1ccc2[nH]c3c(c2c1)CCCC3(N)C(O)CN1CCCCCC1
Cc1c(C(=O)CCl)cn(Cc2ccco2)c1C
CC(C)Oc1ccc(NC(=O)CSCC(=O)Nc2ccc(C(F)(F)F)cc2)c(Cl)c1Cl
O=c1[nH]c(C=C2C=Nc3ccccc32)c(O)c(=O)n1-c1ccc(F)cc1
CCCn1cncc1Nc1ccc(F)c(CC=O)c1Cl
O=C1C(=O)N(CCCc2ccccc2)c2ccccc21
N#Cc1c(-c2ccccc2)nc(SCC(=O)Nc2ccc(OC(F)(F)Cl)cc2)[nH]c1=O
CC(=NN=C(N)SC1C(=O)C(=O)CN1c1ccc(Cl)cc1)c1cccs1
CC(O)CN1CCCCCC1
COc1cc(OC)c(OC)cc1C=C1C(=O)Oc2cccc(OCC(=O)N3c4ccccc4CCC3C(=O)O)c21
COc1cccc(C(=O)ON=C(N)CSc2ccccc2)c1OC
C=C(C)COc1cccc(-c2[nH]nc(C)c2-c2ccccc2)c1O
COC(=O)c1cc(NC(=O)Cc2ccc([N+](=O)[O-])cc2)ccc1Cl
CCC(C)(C)NC(=O)C(c1ccc(O)cc1)N(C(=O)Cn1nnc2ccccc21)c1ccc(NC(C)=O)cc1
NC(=O)c1c(-c2ccccc2)csc1NC(=O)Cc1csc(S(=O)(=O)N2CCOCC2)c1
NC(=O)CCn1c(C(=O)c2ccc(Cl)cc2)c2ccccc2[n+]1[O-]
COc1ccc(C(=O)n2c(SC)nc3cc4c(cc32)OCCO4)cc1
Cc1cc(-c2ccccc2)nn1-c1ccc(NC(=O)CCl)cc1
COc1ccc(C=NNC(=O)c2nnn(-c3nonc3N)c2CN(C)c2ccccc2)cc1
FC(F)(F)c1ccc(NC(=S)NNC(=S)NCc2ccccc2)cc1
O=C(COC(=O)CCc1cccc2cc[nH]c12)NC(c1ccccc1)c1ccccc1
CC(C)Oc1ccc(NC(=O)CSC(C(=O)Nc2cccc(Cl)c2Cl)C(F)(F)F)cc1
Cc1ccc(C(=O)NC(=C(Cl)Cl)S(=O)(=O)c2ccccc2)cc1
CC1CN(S(=O)(=O)c2ccccc2)CCN1S(=O)(=O)c1ccc2c(c1)OCCO2
COc1ccc(C(C(=O)NCC2CCCO2)N(C(=O)Cn2nnc3ccccc32)c2ccc(NC(C)=O)cc2)cc1
CSc1nsc(NC(=O)OCc2ccc(Cl)cc2)n1
COC(C(=O)NCC1CCCO1)(c1ccccc1)N(C(=O)Cn1nnc2cccc(NC(C)=O)c21)c1ccccc1
Cc1noc(C)c1NS(=O)(=O)c1ccc(NC(=O)Nc2ccc(Cl)cc2Cl)cc1
Cc1ccc(C2CC(c3cccs3)=NN2C(=O)CCl)cc1
COC(=O)c1ccc(NC(=O)c2ccc(NC(=O)c3ccco3)cc2)cc1
O=CN=c1sc(CCl)cn1Cc1ccc(Cl)c(Cl)c1
COC(=O)c1ccc(NC(=O)C(OC)n2ccc3scc(OC)c32)c(OC)c1
COc1ccccc1C=NNC(=S)Nc1cccnc1
O=C(O)c1ccc(NC(=S)NC(=O)C(c2ccccc2)c2ccccc2)cc1
Cc1ccc(N2C=C(N)C(C#N)(C#N)C2(C#N)c2ccccc2)cc1
O=c1[nH]c(C2CCN(S(=O)(=O)c3ccccc3F)CC2)nc2c1nnn2Cc1ccc(OC(F)(F)F)cc1
CN1C(=O)N=CC2(C1=O)C(c1ccc(Cl)cc1)=NC=NN2C
Cc1ccc(S(=O)(=O)Nc2ccc(NS(=O)(=O)c3ccc(C)cc3)cc2)cc1
CCc1ccc(S(=O)(=O)N=C2C=C(Nc3ccc(C(=O)O)cc3)C(=O)c3ccccc32)cc1
COc1ccc(C(=O)Oc2cccnc2)cc1
CC(N)=O
Cc1ccc(-n2c(Cc3cccn3C)nnc2SC(=O)CNc2ccc3c(c2)OCO3)cc1
CCC(C(=O)Nc1ccc(C(F)(F)F)cc1)c1ccccc1
CC(C)CNS(=O)(=O)c1ccc(CCC(=O)Nc2cccc(Cl)c2Oc2ccccc2)cc1
Cc1ccc(S(=O)(=O)N=C2C=CC(=O)c3cc(Nc4ccc(C(=O)O)cc4)ccc32)c(C)c1C
CC(=O)Nc1cc(C)cc2c1N(CCN1CCOCC1)C(=O)C2
O=C(CCl)N=c1sccn1Cc1ccccc1Cl
COc1ccccc1N1CCNC(N)(C(C)Oc2cccc3c(O)cccc23)C1
CCOC(=O)C1CCCCN1C(=O)c1cccc2c1NC(=Cc1ccc(C)cc1)C(=O)S2
CC(C)c1ccc(S(=O)(=O)Nc2ccc(SC(F)F)cc2)cc1
CC1(N)C=CNC=N1
Cc1ccc(N2CCN(C=O)CC2CCS(=O)(=O)c2ccc3c(c2C)SCC(=O)N3)cc1C
CC1Cc2[nH]c3ccccc3c2CC1(N)C(O)CN1CCCCCC1
CN(CCc1ccccc1)C(=O)c1cc(COc2ccc(C(F)(F)F)cc2)on1
COc1ccc(NC=C2CCc3ccccc3C2=O)cc1
CCc1sc(C)c(NC(=O)Cc2ccc(OC)cc2)c1C(=O)N1CCOCC1
COc1ccc(CCNC(=O)C(=O)NC2(C)CN(S(=O)(=O)C3COc4ccccc4O3)CO2)cc1
Cc1coc(=O)c2cccc(OC(=O)c3ccco3)c12
O=C(O)c1ccc(S(=O)(=O)N(Cc2ccccc2)Cc2ccccc2)c(Cl)c1
COc1ccc(Nc2oc(COc3ccc(C)cc3)nc2C#N)cc1
CCc1nnc(NS(=O)(=O)c2ccc(NC(=O)C=Cc3ccc(Cl)cc3)cc2)s1
COc1cc(C2(C)NC(=O)C(=O)N2CC(=O)NCc2ccco2)c2ccccc2c1
COc1ccc(S(=O)(=O)N2COC(C)(NC(=O)C(=O)NCCN(C)C)C2)cc1
CC(C)Oc1cccc(N)c1N(C)Cc1c(C(=O)NN=Cc2ccccc2)nnn1-c1cnon1
COc1ccc(C(CCN(Cc2ccc(OC)c(OC)c2)C(=O)CCl)c2ccccc2)cc1
O=C(Oc1ccccn1)c1ccc([N+](=O)[O-])cc1
NC(=O)N(c1ccccc1)N(C(=O)CCl)c1ccccc1
Cc1cc(Cl)c(NC(=O)Nc2ccc(S(=O)(=O)Nc3oncc3Cl)cc2)cc1C
Nc1cccc(N2CCN(c3ccc([N+](=O)[O-])cc3C=O)CC2)c1N
Cc1ccc(C2=NN(C(=O)CCl)CC2c2cccs2)cc1
CC(C)(C)C1(Nc2cccnc2)CCCc2c(C=O)noc21
CCN1C(=O)C(NC(C)=O)(N2CCOCC2)c2cc(C)ccc21
Cn1nc(-c2ccc(Cl)cc2)nc2c(=O)n(C)c(=O)nc1-2
Cc1ccc(C(=O)NC(NC(=S)Nc2c(C)cccc2C)C(Cl)(Cl)Cl)cc1
COc1ccc(NS(=O)(=O)c2ccc3oc(Nc4ccc5c(c4)OCCO5)nc3c2)cc1
O=C(Oc1ccc(F)cc1C(=O)C=Cc1ccccc1Br)c1ccco1
CC(=NN=C(N)SC1CC(=O)N(c2ccc(Cl)cc2)C1=O)c1cccs1
Cc1ccc(C(=O)Oc2ccc3c(c2)ncn3C)cc1
COc1ccc(Cc2cc3cc(N)c(NC(=O)OC4CCCC4)cc3[nH]2)c(C(=O)NS(=O)(=O)c2ccc(C)cc2)c1
CC(=O)Nc1c(OC(C)=O)c(OC(C)=O)cc2nonc12
Cc1cc(C)c(S(=O)(=O)N=C2C(=O)C3C=CC=CC3=CC2Nc2ccc(C(=O)O)cc2)cc1C
COc1ccc(NC=C2CCC(=O)C3C=CC=CC23)cc1
O=C(Nn1cnc2ccccc2c1=O)c1ccc(Br)cc1
CCC(=O)Nc1cccc2c(C(=O)c3ccc([N+](=O)[O-])cc3)[nH][n+]([O-])c12
CCOc1ccc(N(CC(=O)Nc2ccc(CC)cc2)S(=O)(=O)c2[nH]c(=O)[nH]c(=O)c2C)cc1
COc1ccc(C(C(=O)NCc2ccco2)N(Cc2ccco2)C(=O)Cn2nnc3ccccc32)cc1
COc1ccc(-c2n[nH]c(C(F)(F)F)c2-c2cc3ccccc3o2)c(O)c1
COC(=O)c1cccc2c(C(=O)NCCc3c[nH]c4ccccc34)cc(=O)[nH]c12
NC(=O)CCN1C2CC=CC=C2C(C(=O)c2cc(Cl)c(N)c(Cl)c2)=[N+]1[O-]
O=C(Oc1cccc2ccc(=O)oc12)c1cccs1
CCN(CC)c1nonc1-n1nnc(C(=O)NN=Cc2ccc(N)cc2O)c1C(C)C
COc1cccc(N(Cc2cc3ccccc3[nH]c2=O)S(=O)(=O)c2ccccc2OC)c1
Cc1cn(Cc2ccco2)c(C)c1C(=O)CCl
Cc1ccc(C(=O)c2c3ccc(C(F)(F)F)cc3n(CCC(N)=O)[n+]2[O-])cc1
CC(C)c1ccc(NC(=O)C[SH]2C=Cc3nc(S)n(Cc4ccc(C(=O)O)cc4)c(=O)c32)cc1
Cn1nc(-c2ccccn2)nc2c(=O)n(C)c(=O)nc1-2
CC(C)OP(=O)(OC(C)C)C1(NS(=O)(=O)c2ccc(Cl)cc2)C=CC(=O)C(Cl)=C1Cl
O=C(NN=Cc1ccncc1)c1cccc(S(=O)(=O)Nc2ccc(Cl)cc2)c1
CCOC(=O)c1c(NC(=O)CCl)sc(CN(C)C)c1-c1ccccc1.Cl
O=C(Cn1nnc2ccccc21)c1ccc(Br)cc1
Cc1noc(C)c1NS(=O)(=O)c1ccc(NC(=O)c2oc(C)c3ccc(Cl)cc23)cc1
CCC1Cc2c(sc3ncncc23)C(N2CCN(C(=O)CCl)CC2)C1C
COc1ccc(N(Cc2cc(=O)[nH]c3ccccc23)C(=O)CCl)cc1
CC(=O)NC(CN1C(=O)C(F)c2ccccc21)N1CCOCC1
CCC(C)Oc1ccc(C=O)cc1Oc1cccnc1
S=C(c1ccc(-c2ccccc2Cl)o1)N1CCCCC1
COc1ccc(N(Cc2cc(=O)[nH]c3ccccc23)C(=O)CCl)cc1
CC(=O)NC1C(=O)c2ccc(C)cc2N1CCN1CCOCC1
COc1ccc(N2CCN(C=O)CC2c2cccc3[nH]c(=O)ccc23)cc1
Cc1ccc(C(=O)NC(NC(=S)Nc2cc(C)cc(C)c2)C(Cl)(Cl)Cl)cc1
Cc1c(N2CCOCC2)n(C(C=O)=C2C(=O)NC(=O)N(c3ccccc3F)C2=O)c2ccccc12
O=C(NCc1ccco1)C(c1ccco1)N(Cc1cccs1)C(=O)Cn1nnc2ccccc21
CC(C)(C)c1ccc(NC(=O)CSc2n[nH]c(=O)n2-c2ccccn2)cc1
COc1ccccc1NC(=O)C1(OC)ON=C(c2ccc(Br)cc2)C1OC
O=C(c1cc(=O)[nH]c2ccccc12)N1CCN(c2ccccc2)CC1
COc1ccc2c(c1)CN(C(=O)CCl)CC2(OC)c1ccc(Br)cc1F
Cc1ccc(C)c(N2CCN(C3(C)Sc4ccc(S(=O)(=O)CCC=O)cc4NC3=O)CC2)c1
C=S1C(=O)C(N)(CC(=O)NNC(=O)c2ccc(OC)cc2)NC1=Cc1ccc(OC)cc1
COc1ccc2sc(NC(=O)c3ccccc3)nc2c1
O=C(NN1C(=O)C(=Cc2ccc(O)cc2)SC1=S)c1ccccc1O
CCn1c(=O)nc2n(C)nc(-c3ccccc3)nc-2c1=O
Cc1cccc(C)c1C(=O)NCCN1CCOCC1
CN1CCN(c2ccccc2N)CC1N
Cc1cc(N)c(-c2csc(N)c2C=O)c(COC(C)C)c1
COc1ccc(N(CC2C=C3C=CC=CC3C(=O)N2)C(=O)CCl)cc1
CCC1(NC(C)=O)COCCN1CCN1C(=O)Cc2ccccc21
CC(C)OCCCNC(=O)CCc1nnc2ccc(N3CCCCC3C)nn12
COCCOC(=O)C(C#N)=Cc1cn(Cc2ccccc2)nc1-c1cccnc1
COc1ccc(N(C(=O)CCl)C(C(=O)NC2CCCCC2)c2ccccn2)cc1
COC(=O)c1cc2c(ccn2CC(=O)Nc2cc(OC)c(OC)cc2OC)s1
COC(=O)COc1ccc2c(=O)n(CC(=O)NCc3ccccc3)ccc2c1
COc1ccccc1N(C(=O)Cn1nnc2ccccc21)C(C(=O)NCc1ccco1)c1ccc(C)o1
NC(=O)CCn1c2c(c(C(=O)c3ccc(Cl)cc3)[n+]1[O-])CCC=C2
CC(Cn1ccnc1)Nc1ccc(F)c(CC=O)c1Cl
CCc1nc(N2CCNCC2)c2c3c(sc2n1)CC(C)(N)CC3
Cc1c(F)ccc2oc(F)c(S(=O)(=O)Nc3c(F)ccc(F)c3C(F)(F)F)c12
COc1cc(N(c2ccc(NC(C)=O)cc2)c2ccc3c(c2)nnn3CC=O)c(NCC2CCCO2)c(CC=O)c1OC
COCCNC(=O)C(c1cccc(OC)c1)N(Cc1cccs1)C(=O)Cn1nnc2ccccc21
O=C(NCc1ccco1)C(c1ccco1)N(Cc1cccs1)C(=O)Cn1nnc2ccccc21
O=C(O)c1cccc(N2N=C(c3ccccc3)CC2c2ccccc2)c1
CC(C)CNS(=O)(=O)c1ccc(CCC(=O)Nc2cc(Cl)cc(Oc3ccccc3)c2)cc1
Cc1cc(C2C=NN(C(=O)CCl)C2c2ccco2)co1
Cc1cccc(NC2=NN=C(S)[SH]2CC(=O)Nc2ccc(C(F)(F)F)c(Cl)n2)c1C
Cc1c(O)ccc2c1oc(=O)c1cc(O)ccc12
O=C(O)c1ccc(N2N=C(c3ccccc3)CC2c2ccccc2)cc1
COc1ccc(N2CCN(C(=O)c3cc(=O)[nH]c4ccccc34)CC2)cc1
Nc1ncc(Br)cc1S(=O)(=O)Nc1cc(C(F)(F)F)cc(C(F)(F)F)c1
Cc1ccc(C(=O)NC2=NN=C[SH]2C)cc1
CC(=O)Nc1ccc(NC(=O)CC(C)=NNC(=O)COc2c(C)cc(Br)cc2Br)cc1
O=C(COC(=O)CCc1cccc2cc[nH]c12)NC(c1ccccc1)c1ccccc1
COc1ccccc1N(C(=O)Cn1nnc2ccccc21)C(C(=O)NCc1ccco1)c1ccc(C)o1
O=C(NC1COc2ccccc2O1)c1ncc(-c2ccccc2)o1
CCC(CC)n1c(=O)[nH]c(=O)c2[nH]c(CN3CCN(Cc4ccccc4)C(N)C3)nc21
NNC(=O)CN1C(CN2CCOCC2)=Nc2ccc(Br)cc2C1c1ccccc1
CC(=O)N(c1ccccc1C(F)(F)F)S(=O)(=O)c1ccc(N2C(=O)CCC2=O)cc1
O=C(O)c1ccc(NC(=O)c2c(-c3ccc(Cl)cc3)cnn2-c2ccccc2)cc1
Cc1ccc2c3c([nH]c2c1)C(N)(C(O)CN1CCCCCC1)CCC3
COc1ccc2cccc(C3(C)NC(=O)N(CC(=O)NCc4ccco4)C3=O)c2c1
Cc1c(-c2ccc(F)cc2)ccc2c1NC(=O)CC2C
Nc1c(Br)ccnc1S(=O)(=O)Nc1cc(C(F)(F)F)ccc1C(F)(F)F
O=C(O)c1ccc(NC(=O)c2cn(-c3ccccc3)nc2-c2ccc(Cl)cc2)cc1
Cc1ccc(NC2=NN=CS2(C)CC(=O)Nc2cc(C(F)(F)F)cc(Cl)n2)cc1
CCN(c1c(C)cccc1OC)S(=O)(=O)c1nnc(NC(=O)COc2ccccc2)s1
Cc1cc(OCC(=O)NC(CC2NC=C3C=CC=CC32)C(=O)O)cc2oc3ccccc3c(=O)c12
Cc1cccc(NS(=O)(=O)c2nnc(NC(=O)c3ccc(Cl)cc3)s2)c1
NNC(=O)CN1C(Br)=Nc2c(-c3ccccc3)cccc2C1c1ccccc1
COC(=Cc1cccc(Br)c1)C(=O)c1ccccc1OC(=O)c1ccco1
Cc1cc(C(=O)NC2CCCc3c2cnn3-c2ccc(C(C)(C)C)cc2)n[nH]1
COc1ccc(CC(=O)NC(C)c2nnc(SCCOc3ccc(OC)cc3)n2C)cc1
COc1ccc(N2CCNCC2n2c(=O)cc(C=O)c3ccccc32)cc1
COc1cccc(C(=O)NS(=O)(=O)c2ccc(C)cc2)c1Cc1ccc2cc(NC(=O)OC3CCCC3)n(C)c2c1
CSC(C(=O)Nc1ccccc1)c1ccc([N+](=O)[O-])cc1
CC(=O)N(c1ccc(C(F)(F)F)cc1)S(=O)(=O)c1ccc(N2C(=O)CCC2=O)cc1
CC(C)NC(=O)CN1CCN(c2ncccn2)CC1
Nc1ccc2c(c1)C(=O)N(CC(=O)Sc1ccc(F)cc1)C2=O
NC(=S)N(c1ccc(C(C=O)c2ccccc2)cc1)c1cccc(C(=O)O)c1
COc1cncc(OC(=O)c2ccccc2)c1
COc1ccc(N2CCN(C(=O)c3cc(=O)[nH]c4ccccc34)CC2)cc1
Cc1cc(C2C=NN(C(=O)CCl)C2c2cccs2)co1
Nc1cnc(S(=O)(=O)Nc2cc(C(F)(F)F)ccc2C(F)(F)F)c(Br)c1
Nc1cn(-c2ccccc2)nc1-c1ccc(C(N)(Cl)C=O)cc1
Cc1cccc(C2c3ccccc3N=C(Br)N2CC(=O)NN)c1
COc1ccc(C=NNC(=S)Nc2cccnc2)cc1
Cc1ccc(CN2C(=O)CSc3cccc(C(=O)NCCN4CCOCC4)c32)cc1
CC(C)C12CN(C(=O)c3ccccc3[N+](=O)[O-])CC(C(C)C)(CN(C(=O)c3ccccc3[N+](=O)[O-])C1)C2=O
CCn1c(COc2ccccc2)nnc1SCC(=O)C(C)(C)C
CC(C)c1ccc([N+](=O)[O-])c(C(=O)N2CC3CN(C=O)CC(C(C)(C)c4ccc([N+](=O)[O-])cc4)(C2)C3=O)c1
COc1ccc(COc2cc(C3CON(C)C3S(=O)(=O)c3ccccc3)ccc2OC)cc1
CCC(C)CNc1cc(CC=O)c(N(c2ccc(NC(C)=O)cc2)c2ccc3c(c2)nnn3CC=O)cc1O
COc1ccc(N(Cc2cccc3[nH]c(=O)ccc23)C(=O)CCl)cc1
CC(=O)NC(C(=O)Nc1ccccc1)C(C)=NNC(=O)C(Br)Oc1ccc(Br)cc1C
COc1ccc(NC(=O)C[SH]2C(C)=Cc3c2nc(S)[nH]c3=O)c(C)c1
Nc1ccc(N(C=O)N(C(=O)CCl)c2ccccc2)cc1
O=C(NN=Cc1cc2ccccc2cc1O)c1ccc(Br)cn1
Cc1ccc(S(=O)(=O)C(=CCl)NC(=O)c2ccccc2)cc1
O=Cc1ccc(Oc2ccc(Br)cc2C(=O)C=Cc2ccccc2F)o1
CC1(N2C(=O)C3C(C2=O)C(c2ccccc2)N2C(=O)N(c4ccccc4Cl)C(=O)C32)CCCCC1Br
CC1CCN(c2ccc3nnc(CCC(=O)NCCCOC(C)C)n3n2)CC1
[NH3+]c1c[nH+]c2c(Br)c([O-])ccc2c1
CC(=O)Nc1cccc2c1C(F)C(=O)N2CCN1CCOCC1
Cc1cccc(NS(=O)(=O)c2c(C(=O)N3CCc4ccccc43)ccc3c(=O)cc[nH]c23)c1C
Cc1ccc(C=CC(=O)c2ccc(Br)cc2OC(=O)c2ccco2)cc1
Cc1c(Cn2c(=O)cc(C=O)c3ccccc32)cccc1N1CCNCC1
COc1ccc(N(C(=O)Cn2nnc3ccccc32)C2(C(=O)NC3CCCC3)CCCCC2)cc1
CCc1ccc2c(c1)C(=O)C(N)(CN1CCOCC1)N2CN
CCn1c(COc2ccccc2)nnc1SCC(=O)C(C)(C)C
COC(=O)c1c2sccc2cn1CC(=O)Nc1c(OC)ccc(OC)c1OC
Cc1cc(Nc2ncnc3ccccc23)ccc1O
Cc1ccc(C2=NN(C(=O)CCl)C(c3cccs3)C2)o1
COc1cc(NS(=O)(=O)c2ccc(NC(=S)NC(=O)c3ccc(F)cc3)cc2)nc(OC)n1
COc1ccc(S(=O)(=O)N2CCOC2CNC(=O)C(=O)NCCN(C)C)cc1
CC(C)(C)c1ccc(C(=O)Nc2ccc(S(=O)(=O)Nc3cnc4ccccc4n3)cc2)cc1
NC(=NS(=O)(=O)c1cc(C(F)(F)F)cc(C(F)(F)F)c1)c1ccc(Cl)cc1
COc1cccc(C(=O)Oc2cccnc2)c1
CC(=O)Nc1c(OC(C)=O)cc(OC(C)=O)c2nonc12
CCOc1ccc2c(c1C1COc3ccccc3O1)C(=O)C(=O)N2C
CCC(C)Oc1ccc(C=O)cc1Oc1cccnc1
COc1cc(OC)c(C(=O)Nc2ccc(N3CCN(C=O)CC3c3ccc(C)cc3)cc2)c(OC)c1
O=C(O)CC(NC(=O)C(O)c1c(O)ccc2c1oc(=O)c1ccccc12)c1c[nH]c2ccccc12
O=C(Cn1nnc2ccccc21)c1ccc(Br)cc1
CCC1(c2ccc(F)cc2)CC2(NC(=O)C(=O)N2c2ccc(F)cc2)C2(CN(C3CCCCC3)C(=O)C2=O)N1
Cn1cnc2cc(OC(=O)c3ccccc3)ccc21
O=C(C[SH]1C(c2ccccc2)=Cc2c(S)ncnc21)Nc1ccc(C(=O)O)cc1
COc1ccc(C(C(=O)NCC2CCCO2)N(C(=O)Cn2nnc3ccccc32)c2ccc(NC(C)=O)cc2)cc1OC
Cc1ccc(OCC(=O)Nc2c(NC(=O)COc3c(C)cccc3C)cccc2C(=O)O)cc1C
CC1(N2CC=CC=N2)CCCCN1
Cc1ccc(NS(=O)(=O)c2nnc(NC(=O)c3ccc(Cl)cc3)s2)cc1
COc1ccc(-c2n[nH]c(C(F)(F)F)c2-c2cc3ccccc3o2)c(O)c1
NC(=O)CCn1c2c(c(C(=O)c3ccc(Cl)cc3)[n+]1[O-])CCC=C2
Cc1cccc(Nc2nnc(SCC(=O)Nc3ncc(C(F)(F)F)cc3Cl)s2)c1C
NC1CNCCN1c1ccc(NC(=O)c2ccc([N+](=O)[O-])cc2)cc1
COC(=O)C(Cc1ccc2cc[nH]c2c1)NC(=O)c1ccc2ccc(=O)[nH]c2c1
O=C(Cn1nnc2ccccc21)c1ccc(Cl)cc1
CCOc1ccc2c(c1)C(=O)C(=O)N2CC1COc2ccccc2O1
COc1cc2oc(-c3c[nH]nc3-c3ccccc3)c(C(F)(F)F)c2cc1O
CC(C)(C)OC(=O)NCc1ccc(CNC(=O)c2cnc(C(=O)NC(Cc3ccccc3)C(=O)OC(C)(C)C)[nH]2)cc1
Cc1ccc(N(C)C(=S)N(Cc2cn[nH]c2)C2(Cl)C(=O)N(c3cccc(C)c3)C(=O)C2C)cc1
O=S(=O)(Nc1ccc(S(=O)(=O)Nc2nccs2)cc1)c1ccc(Br)cc1
COc1ccc(NC(=O)N2CCN(S(=O)(=O)c3ccc(OC)cc3)CC2)cc1
CC(C)CS(=O)(=O)C1=NSC2=NC(=O)C(=Cc3ccc(Oc4ccc(C=O)o4)cc3)C(=N)N21
CC(=O)NC1COCCN1CCN1C(=O)Cc2cccc(F)c21
O=C(Nc1c2c(nn1-c1cccc(Cl)c1)CS(=O)(=O)C2)c1ccc2c(c1)OCO2
COC(=O)c1sc(-c2ccccc2)cc1N
COc1ccc(NC=C2C(=O)CCC3C=CC=CC23)cc1
Cc1ccc(C(=O)Oc2ccc3nc(N)[nH]c3c2)cc1
COc1cccc(S(=O)(=O)N(Cc2cc3cc(OC)ccc3[nH]c2=O)c2ccccc2)c1
COc1ccc(C(CCN(Cc2ccc(OC)c(OC)c2)C(=O)CCl)c2ccccc2)cc1
COc1ccc(N(Cc2cccc3[nH]c(=O)ccc23)S(=O)(=O)c2ccc(OC)cc2)cc1
O=C(Nc1ccc2c(c1)OC=CO2)c1ncc(-c2ccccc2)o1
Nc1ncc(Br)cc1S(=O)(=O)Nc1cc(C(F)(F)F)cc(C(F)(F)F)c1
CCCC(=O)Oc1ccc2c(C)cc(=O)oc2c1
Cc1ccc(N(C(=O)c2ccc(Cl)cc2)c2nnc(S(N)(=O)=O)s2)cc1
Cc1cccc(NS(=O)(=O)c2ccc(C(=O)N3CCc4ccccc43)c3[nH]ccc(=O)c23)c1C
CCc1ccc(NC(=O)C2CCCCN2S(=O)(=O)c2cccc3[nH]c(=O)ccc23)cc1
Cc1ccc(S(=O)(=O)N2CCN(S(=O)(=O)c3ccc4c(c3)OC=CO4)CC2)cc1
O=C(CSc1ccc([N+](=O)[O-])cn1)Nc1cnon1
CCOc1ccc(N(Cc2cc(=O)[nH]c3c(C)cccc23)S(=O)(=O)c2ccccc2)cc1
Nc1ccc(Cl)c(-n2nc3ccccc3n2)c1
COc1cccc(C(C(=O)NCC2CCCO2)N(C(=O)Cn2nnc3ccccc32)c2ccc(NC(C)=O)cc2)c1OC
Cc1ccc(S(=O)(=O)Nc2ccc(-c3cc(S(=O)(=O)Nc4ccccc4)ccc3C)cc2)cc1
O=C(O)c1ccc(NS(=O)(=O)c2ccc(C3CCCCC3)cc2)cc1
O=C(CSc1ccccn1)Nc1nonc1[N+](=O)[O-]
O=S(=O)(Nc1ccc(S(=O)(=O)Nc2nccs2)cc1)c1ccc(Br)cc1
CC(Oc1ccc2ccc(=O)oc2c1)C(=O)NC(=O)OC(C)(C)C
COc1cc(OC)c(C2=Nc3ccc(Br)cc3C(c3ccccc3)N2CC(=O)NN)cc1OC
Cn1cc(Cl)c(C(=O)NC2Oc3ccccc3O2)n1
O=C(Cn1nnc2ccccc21)NN=Cc1cccs1
COC(=O)c1ccc(NC(=O)c2ccc(NC(=O)c3ccco3)cc2)cc1
COc1ccc(C(NCC2CCCO2)C(=O)N(C(=O)Cn2nnc3ccccc32)c2ccc(NC(C)=O)cc2)cc1
O=C1CC(N2CCN(CC=Cc3ccccc3)CC2)C(=O)N1Cc1cccs1
Cc1ccc(C)c(C(=O)NCCN2CCOCC2)c1
CC1=CCC(C#N)(c2cccc(N)c2)N1c1ccccc1
COc1ccc(N2CCN(CC(O)COc3cccc4ccccc34)CC2)cc1
Nc1cc2nn(-c3ccccc3)nc2cc1Cl
CCOc1ccc(N(Cc2cc3c(C)cccc3[nH]c2=O)S(=O)(=O)c2ccccc2)cc1
Cc1cc(=O)oc2cc(NC(=O)C(c3ccccc3)[N+](=O)[O-])ccc12
O=Cc1ccc2c(c1)OC(Nc1c3c(nn1-c1cccc(Cl)c1)CS(=O)(=O)C3)O2
CC(Cn1nnc([N+](=O)[O-])n1)=NNC(=O)c1ccc(Cl)c(Cl)c1
COC(=O)c1cc(NC(=O)CN(c2ccc(OC)cc2)S(=O)(=O)c2ccccc2)ccc1Cl
Cc1ccc(CN2C(=O)CSc3ccc(C(=O)NCCN4CCOCC4)cc32)cc1
CCC(=O)NNC(=O)c1cccc(N2C(=O)C(=Cc3ccccc3OC)SC2=S)c1OC
O=C(Nc1ccc2c(c1)OCCO2)c1ncoc1-c1ccccc1
COc1cc(OC)c(C2=Nc3c(Br)cccc3C(c3ccccc3)N2CC(=O)NN)c(OC)c1
Cc1ccc(Nc2nc(N)c([N+](=O)[O-])c(N3CCOCC3)n2)cc1C
NC1(c2cccs2)CC(=O)N(C2NCCNC2(N)C=Cc2ccccc2)C1=O
Cc1ccc(OCC(=O)Nc2ccc(C(=O)O)cc2NC(=O)COc2ccc(C)c(C)c2)cc1C
CCOC(=O)C1CCN(C(=O)c2ccc3c(c2)NC(=O)C(=Cc2cccc(C)c2)S3)CC1
Cc1cc(C)c(C)c(S(=O)(=O)N2CCN(C(=O)c3cc(=O)[nH]c4ccccc34)CC2)c1C
CC(=O)NC12C(=O)N(CCN3CCOCC3)C=C1C=CC=C2Cl
O=Cc1nc(Nc2ccc3c(c2)OCCO3)oc1-c1ccccc1
O=CN1c2ccccc2Sc2c(COC(=O)c3ccccn3)cccc21
COc1cccc(N2C(=O)C(=Cc3ccc(C)o3)C(=O)NC2=S)c1
CC1(c2cccc(N)c2)CC(c2cccs2)=NN1
CC(C)c1ccc(NC(=O)C[SH]2C=Cc3nc(S)n(Cc4ccc(C(=O)O)cc4)c(=O)c32)cc1
CCOc1ccc(N(Cc2cc3ccc(C)cc3[nH]c2=O)S(=O)(=O)c2ccccc2)cc1
COc1cc(C)cc(NC(=O)CSc2nc3scc(C)c3c(=O)[nH]2)c1
CCN(c1cccc(OC)c1)S(=O)(=O)c1nnc(NC(=O)C(C)Oc2ccccc2)s1
Cc1ccc(C(=O)c2c3ccccc3[n+]([O-])n2CCC(N)=O)cc1
Cc1cc(Br)c(NC(=O)COn2nnc3ccc(S(C)(=O)=O)cc32)c(Br)c1
CCC(C)CNCn1cc(N(C(=O)Cn2nnc3ccccc32)c2ccc(NC(C)=O)cc2)cc1CC=O
COC(=O)C(Cc1cc2ccccc2[nH]1)NC(=O)c1cc(=O)[nH]c2ccccc12
Cc1cccc(N[SH]2C(NC(=O)c3cccc(C)c3)=NN=C2[SH](=O)=O)c1
O=C(C=Cc1cccc(Cl)c1)NCc1ccc([N+](=O)[O-])nc1
CC1(C)Cc2c(sc3nc(-c4cc5ccccc5o4)n(N)c(=O)c23)CO1
O=C1NC(=O)N(c2ccccc2F)C(=O)C1=Cc1cn(CC(=O)N2CCOCC2)c2ccccc12
CC(=O)NC1C(=O)N(CCN2CCOCC2)c2ccc(Br)cc21.Cl
COc1ccc(C(C(=O)NCc2ccco2)N(Cc2ccco2)C(=O)Cn2nnc3ccccc32)cc1
O=C(Cc1ccc(Cl)cc1Cl)Nc1ccccn1
Cc1ccc(Cl)c(Cl)c1C=NNC(=O)c1cccc(NC(=O)C(C)C)c1
COC(=O)c1cc(NC(=O)CN(c2ccccc2OC)S(=O)(=O)c2ccccc2)ccc1Cl
Oc1ccc(Cl)cc1Cc1cc(Cl)ccc1O
CSc1cccc(Nc2ccc(CC=O)c([N+](=O)[O-])c2)c1
CCOC(=O)c1cc2c(O)c(C)cc(C(=O)O)c2n1S(=O)(=O)c1ccc(C)cc1
COc1ccc(C(CCN(Cc2cc(OC)ccc2OC)C(=O)CCl)c2ccccc2)cc1
COc1c(O)cccc1-c1n[nH]c(C23C=CC=CC2=COC3)c1C(F)(F)F
CCCCOc1cncc(OC(=O)c2ccccc2)c1
O=C(Cc1ccccc1F)NCC(Cl)Cn1ccnc1
COc1ccc(C(C(=O)NCc2ccco2)N(Cc2ccco2)C(=O)Cn2nnc3ccccc32)cc1
O=C(O)c1cccc(-c2nn(-c3ccccc3Cl)cc2C(=O)Nc2ccccc2)c1
O=C(NN=Cc1ccncc1)c1cccc(S(=O)(=O)Nc2ccc(Cl)cc2)c1
COc1ccc(C=NNC(=O)c2nnn(-c3nonc3N)c2CN(C)c2ccccc2)cc1
CC(=O)Nc1cc2c(cc1C)C(N)(CN1CCOCC1)C(=O)N2
COC(=O)C(CC1=C2C=CC=CC2CN1)NC(=O)C1C=C2C=CC=CC2NC1=O
O=C(O)c1ccccc1NS(=O)(=O)c1ccc(NNC(=S)Nc2ccc(OC(F)F)cc2)c([N+](=O)[O-])c1
CC(=O)c1c(N)ccc2c(OC(=O)c3ccco3)c[nH]c12
NC12C(=O)NC(=O)C1(c1ccccc1)CC=CC2c1ccccc1
O=C(c1cncc(Br)c1)N1CCN(S(=O)(=O)c2ccccc2C(F)(F)F)CC1
S=C(c1ccc(-c2ccccc2Cl)o1)N1CCCCC1
CCC(=O)NNC(=O)c1cccc(N2C(=O)C(=Cc3ccccc3OC)SC2=S)c1OC
CC1NCC2C(=O)C(=O)CCC12N
Cc1ncc(-c2ccc(S(=O)(=O)N3CCN(c4ccccc4)CC3)cc2)o1
O=C(NCc1ccco1)C(c1ccco1)N(CCc1ccccc1)C(=O)Cn1nnc2ccccc21
O=C(NCc1ccco1)C(c1ccco1)N(Cc1cccs1)C(=O)Cn1nnc2ccccc21
CC(=O)NC1C(=O)N(CCN2CCOCC2)c2ccc(Br)cc21.Cl
COc1cccc2c1OCC(CN1C(=O)C(=O)c3ccccc31)O2
CN(C)S(=O)(=O)c1ccc(NC(=O)CSc2cccc3cccnc23)cc1
CCN(CC)c1cccc(O)c1C(=O)NN=Cc1nnn(-c2nonc2N)c1C(C)C
Cc1cc(NC(=O)COn2nnc3ccc(S(C)(=O)=O)cc32)ccc1Br
CC(=O)C1(OC(=O)c2ccco2)c2ccccc2NC1N
COc1c(NCC2CCCO2)cc(N(c2ccc(NC(C)=O)cc2)c2ccc3nnn(CC=O)c3c2)c(CC=O)c1OC
Cl.O=C(Oc1cccnc1)c1ccc(Cl)cc1
CC(=O)Nc1ccc(NC(=O)CC(C)=NNC(=O)COc2cc(C)c(Br)cc2Br)cc1
CCC(=O)Nc1ccccc1C(=O)c1[nH][n+]([O-])c2ccc(C)c(C(F)(F)F)c12
COc1ccc(-c2n[nH]cc2-c2oc3ccccc3c2C(F)(F)F)c(O)c1
COc1ccc(COc2ccc(OC)c(C3(S(=O)(=O)c4ccccc4)CCON3C)c2)cc1
Cc1ccc(-c2nn(-c3ccccc3)cc2NC(=O)CCl)cc1
Cc1cccc(C)c1NC1=NN=CS1(C)CC(=O)Nc1cc(Cl)c(C(F)(F)F)cn1
O=[SH](=O)NC1=NC=C[SH]1c1ccc(NS(=O)(=O)c2ccc(Br)cc2)cc1
CC(C)(C)C12CC=CCC1ON=C2C(=O)Nc1ccccn1
Cc1ccc(CN2C(=O)CSc3ccc(C(=O)NCCN4CCOCC4)cc32)cc1
CS(=O)(=O)N(Cc1ccc(C(=O)Nc2ccccc2Sc2ccccc2)cc1)c1ccccc1
CN(C)c1ccccc1C=NN1C(=S)SCC1(N)CCCNC(=O)NO
COc1cccc(C(C(=O)NCC2CCCO2)N(C(=O)Cn2nnc3cccc(NC(C)=O)c32)c2ccccc2)c1
CC(C)(C)OC(=O)NCc1ccc(CNC(=O)c2cnc(C(=O)NC(Cc3ccccc3)C(=O)OC(C)(C)C)[nH]2)cc1
Cc1ccc(-c2cc(NC(=O)CCl)n(-c3ccccc3)n2)cc1
Cc1ccc(C=CC(=O)c2c(Br)cccc2OC(=O)c2ccco2)cc1
CCOC(c1nc2oc(C=O)c(N)c2c2c1CCCC2)C(C)C
COc1ccc2cc(C3(C)C(=O)NC(=O)N3C(=O)CNc3ccc(C)o3)ccc2c1
Cc1cc(C2(c3ccco3)C=NN(C(=O)CCl)C2)co1
Cc1c(S(=O)(=O)CCC2CN(C=O)CC(N)N2)ccc2c1SCC(=O)N2
O=C(O)c1ccc(NS(=O)(=O)c2ccc(C3CCCCC3)cc2)cc1
O=C(Oc1ccc(Br)cc1C(=O)C=Cc1ccccc1F)c1ccco1
Cc1cc(S(=O)(=O)C(C#N)=NNc2cc(C#N)ccc2C(F)(F)F)ns1
CN1CCN(C(=O)CNc2cccc([N+](=O)[O-])c2)CC1
CN(CCc1ccccc1)C(=O)c1cc(COc2ccc(C(F)(F)F)cc2)on1
O=[N+]([O-])c1ccc(C=CC=Nn2c(-c3ccco3)n[nH]c2=S)cc1
CC(C)(C)OC(=O)C(Cc1ccccc1)NC(=O)c1ncc(C(=O)NC(Cc2ccccc2)C(=O)OCc2ccccc2)[nH]1
NS(=O)(=O)c1ccc(Nc2cc([N+](=O)[O-])cc3nonc23)cc1
CC(C)CS(=O)(=O)c1cc(OC(=O)c2ccco2)ccc1C=C1C(=N)N2C=NSC2=NC1=O
COc1ccc2ccc(C3NC(=O)N(CC(=O)NC(C)c4ccco4)C3=O)cc2c1
O=C(Nc1ccccc1C(F)(F)F)c1ccc(OCC(F)(F)C(F)F)c(O)c1
CC(=O)c1ccc(CSc2nnc(C)n2Cc2ccc(Nc3ccc(C)cc3C)o2)cc1
Cc1ccc(C2CC(c3cccs3)=NN2C(=O)CCl)cc1
CCN(c1ccccc1)S(=O)(=O)c1nnc(NC(=O)c2ccc(OC)cc2)s1
COc1ccc(N2CCN(CC(O)COC3C=Cc4ccccc4C3)CC2)cc1
CN1CCN2c3ccc(N)cc3CC3(C(=O)NC(=O)NC3=O)C2C1
CCC12C(=O)NC(=O)N1C(c1ccc(F)cc1)C1(N)C(=O)N(c3ccc(F)cc3)C(=O)C12
CCc1nnc(NS(=O)(=O)c2ccc(NC(=O)C=Cc3ccccc3Cl)cc2)s1
CCOC(=O)c1cn(S(=O)(=O)c2ccc(C)cc2)c2cc(O)c(C(=O)O)c(C)c12
COC(=O)c1cc(NC(=O)c2ccco2)ccc1C(=O)Nc1ccccc1
CCc1cc(=O)oc2cc(OC(=O)c3ccco3)ccc12
NC1NCCNC1N
CC1CCC2C(=O)N(c3cc(Cl)ccc3OC(=O)c3ccco3)C(=O)C2C1
Cc1ccc(C(=O)NCCN2CCOCC2)c(C)c1
CCCCOc1ccc(C(=O)Oc2cccnc2)cc1
Nc1ncc(Br)cc1S(=O)(=O)Nc1cc(C(F)(F)F)cc(C(F)(F)F)c1
COc1ccc(N(c2cccc3c(C)cc(=O)[nH]c23)C(Cl)C=O)cc1
COc1cc2c(cc1OC(N)(Cl)C=O)C(c1cc(Br)ccc1F)NCC2
CC1NC(=O)CNC(=O)C(C(N)=O)NCc2ccc(I)c([N+](=O)[O-])c2NC(=O)CCC1CC(N)=O
Cc1coc(Cn2c(CNc3ccccc3C)nnc2SCC(=O)c2ccccc2C)c1
CC(=NNC(=O)c1ccc(Cl)c(Cl)c1)c1cccc(NC(=O)C(C)C)c1
Cc1ccc(-n2cccn2)c(N)c1C(c1ccccc1)c1c(C)n[nH]c1Nc1ccccc1
CNc1ccc(N(C(C)=O)S(=O)(=O)c2cc(Cl)ccc2Cl)cc1
CN1CCN(CC(=O)Nc2ccc([N+](=O)[O-])cc2)CC1
CCOC(=O)c1c(N)sc(C(N)(Cl)C=O)c1-c1cccc(N(C)C)c1
O=C(CCl)N=c1sccn1Cc1cc(Cl)cc(Cl)c1
N#Cc1c(SCC(=O)Nc2ccc(OC(F)(F)Cl)cc2)nc(-c2ccccc2)[nH]c1=O
Nc1ccc(N)c(N2CCNCC2N)c1
CC(=O)n1ccc2ccc(N(C(=O)CCl)c3ccc(Cl)cc3)cc21
CCOC(=O)c1oc2ncc3c(c2c1N)CC(C(C)(C)C)CC3
NC(=NS(=O)(=O)c1cccc(C(F)(F)F)c1C(F)(F)F)c1ccc(Cl)cc1
CN(C)S(=O)(=O)c1ccc(NC(=O)CSc2ccc3cccnc3c2)cc1
CC(C)(C)OC(=O)C(CC(C)(C)c1ccc(COC(=O)C(Cc2ccccc2)NC(=O)c2c[nH]cn2)cc1)NC=O
Cc1cn(-c2ccc([N+](=O)[O-])cc2)c(C)c1C(=O)CCl
O=C(c1c(Cl)nc2sccn12)N1CCN(c2cccc(Cl)c2)CC1
CCOc1ccc(NC(=O)CSc2nc(NS(=O)(=O)c3ccc(C)cc3)cc(=O)[nH]2)cc1
COC(=O)c1cc2c(ccn2CC(=O)Nc2c(OC)ccc(OC)c2OC)s1
CN1CCN(CC(=O)Nc2cccc([N+](=O)[O-])c2)CC1
Cc1cc2c(cc1F)N(CC(=O)N1CCc3[nH]c4c(C)cccc4c3C1)CCC2
O=Cc1cnccc1OCC(=O)N1c2ccccc2Sc2ccccc21
O=C(CSc1ccccn1)Nc1nonc1[N+](=O)[O-]
Cc1ccsc1C1=NNC(c2ccccc2N)C1
CC(C)(C)OC(=O)NCc1ccc(CNC(=O)c2[nH]cnc2C(=O)NC(Cc2ccccc2)C(=O)OC(C)(C)C)cc1
NS(=O)(=O)c1ccc(Nc2cc([N+](=O)[O-])cc3nonc23)cc1
O=C(CCl)N=c1sccn1Cc1ccc(Cl)cc1Cl
CC(C)(C)OC(=O)NCc1ccc(CNC(=O)c2ncc(C(=O)NC(Cc3ccccc3)C(=O)OCc3ccccc3)[nH]2)cc1
COc1cc(OC)c(OC)cc1C=C1Oc2cc(OCC(=O)N3Cc4ccccc4CC3C(=O)O)ccc2C1=O
CCN(c1ccccc1)S(=O)(=O)c1nnc(NC(=O)c2ccc(OC)cc2)s1
CS(=O)(=O)N(Cc1ccc(C(=O)Nc2ccccc2Sc2ccccc2)cc1)c1ccccc1
COc1ccc(CC(=O)NCCc2nnc(SCCOc3ccc(OC)cc3)n2C)cc1
COc1ccc(C=NNC(=S)Nc2ccccn2)cc1
COc1cc(C=NNC(=O)C(Nc2ccc(C=O)cc2)=C2Oc3ccc(C)cc3O2)ccc1O
CC(=O)Nc1ccc(NC(=O)CC(C)=NNC(=O)COc2ccc(Br)c(C)c2Br)cc1
CC(C)Oc1c(Cl)cc(Cl)c(N)c1N
O=C(O)c1cc(S(=O)(=O)Nc2ccccc2)c(OC(F)F)cc1NNC(=S)Nc1cccc([N+](=O)[O-])c1
CCCc1c(C(=O)NN=CC23C=CC=CC2=CC(OC)=CC3)nnn1-c1nonc1N
COc1cc(NS(=O)(=O)c2ccc(NC(=S)NC(=O)c3ccc(F)cc3)cc2)nc(OC)n1
CC(=O)c1cc(-c2ccccc2)[nH]c1N1CCCC1
Cc1ccc(S(=O)(=O)C(=CCl)NC(=O)c2ccccc2)cc1
Nc1cccc(SC(N)(C=O)c2ccccc2[N+](=O)[O-])c1
Cc1ccc(Cl)cc1NC(=O)Nc1ccccn1
C[n+]1cccc2c(Br)ccc([O-])c21.O
COc1ccc(N2C(=O)C(=S)C(=O)NC2=Cc2coc(C)c2)cc1
O=C1NC(c2ccc(O)cc2)c2c(-c3ccc(F)cc3)nn(Cc3ccco3)c21
O=C(c1cc(=O)[nH]c2ccccc12)N1CCN(c2ccccc2)CC1
COc1c(C)cccc1NC(=O)CS1(C)C(C)=Cc2c1nc[nH]c2=O
CCC(=O)Nc1ccc2c(C(=O)c3ccccc3Cl)[nH][n+]([O-])c2c1
Cc1cc(C2C=NN(C(=O)CCl)C2c2cccs2)co1
CC(C)c1ccc([N+](=O)[O-])c(C(=O)N2CC3CN(C=O)CC(C(C)C)(C2)C3=O)c1-c1ccc([N+](=O)[O-])cc1
CC12N(c3ccc(F)cc3)C(=O)C(=O)N1C(c1ccc(F)cc1)CC21CN(C2CCCCC2)C(=O)C1=O
NC1(N)CNCCN1
Cc1ccc(NS(=O)(=O)c2cc(-c3cccc4c3CCN4C=O)c3[nH]ccc(=O)c3c2)cc1C
COC(=O)c1ccc(NC(=O)C2COc3ccccc3OC2)cc1
CNc1nc(P(=O)(c2ccccc2)c2ccccc2)c(-c2ccc(Cl)cc2)o1
CCc1nnc(NS(=O)(=O)c2ccc(NC(=O)C=Cc3ccccc3Cl)cc2)s1
CCOC(=O)c1cc2cc(C(=O)O)n(S(=O)(=O)c3ccc(C)cc3)c2c(O)c1C
CC(=O)C12C=CC=CC1(OC(=O)c1ccco1)N(C)C=C2
O=CN1c2ccccc2Sc2c(COC(=O)c3ccccn3)cccc21
Cc1ccc(S(=O)(=O)C(=CCl)NC(=O)c2ccccc2)cc1
CC(C)Oc1ccc(C=NNC(=O)c2c(CN(C)c3ccccc3)nnn2-c2nonc2N)cc1
CC(=NN=C(N)SC1NC(=O)C(N)C1=O)c1cccs1
CN(C)S(=O)(=O)c1cnc2c(SCC(=O)Nc3ccccc3)cccc2c1
COc1ccc(C(=O)n2c(SC)nc3cc4c(cc32)OCCO4)cc1
O=C(NCc1ccco1)C(c1ccco1)N(CCc1ccccc1)C(=O)Cn1nnc2ccccc21
Cc1cccc2c1N(CCOc1ccccc1)C(=O)C2=O
COc1ccccc1N(c1ccc2c(c1)nnn2CC=O)c1cc(C)oc1C(C=O)Nc1ccc(C)o1
CCc1ccc(N(C(=O)c2ccco2)C(C(=O)NC2CCCC2)c2ccccn2)cc1
Nc1ccc2c(C(N)(C=O)c3ccccc3[N+](=O)[O-])cc(=O)oc2c1
COc1ccc(O)c(-c2n[nH]c(C34C=CC=CC3=COC4)c2C(F)(F)F)c1
Cc1ccc(C(=O)c2c3ccccc3[n+]([O-])n2CCC(N)=O)cc1
O=C(Nc1ccc(C(F)(F)F)cc1OCC(F)(F)C(F)F)c1ccc(O)cc1
COC(=O)c1ccc(NC(=O)C2COc3ccccc3OC2)cc1
O=C1NC(=NS(=O)(=O)Cc2ccccc2)SC1=Cc1ccc2c(c1)OCO2
COc1ccc(C(=O)Oc2cccnc2)cc1
Cc1ccc(OCC(=O)Nc2ccc(C(=O)O)c(NC(=O)COc3cccc(C)c3C)c2)c(C)c1
COC(=O)c1cc(NC(=O)Cc2ccccc2[N+](=O)[O-])ccc1Cl
COc1ccc(N(C(=O)CCl)C(C(=O)NC2CCCCC2)c2ccccn2)cc1
CCc1cc(OC(=O)c2ccco2)cc2oc(=O)ccc12
O=C(CSc1ccccn1)Nc1nonc1[N+](=O)[O-]
CN(CCc1ccccc1)C(=O)c1cc(COc2ccc(C(F)(F)F)cc2)on1
COc1cc(C2C=NN(C(=O)CCl)C2c2cccs2)ccc1OC(F)F
Cc1ccccc1NC(=S)NC(=O)c1ccc(COc2ccccc2C(=O)O)cc1
CSc1cccc(NC(=O)Cc2ccccc2)c1[N+](=O)[O-]
COC1c2cc(O)ccc2CNC1(C)N
Cc1cccc(S(=O)(=O)N2CCN(C(=O)c3cccc(N4CCCC4)c3[N+](=O)[O-])CC2)c1C
O=C(NCc1ccco1)C(c1ccco1)N(CCc1ccccc1)C(=O)Cn1nnc2ccccc21
O=C1NC(=NS(=O)(=O)Cc2ccccc2)SC1=Cc1ccc2c(c1)OCO2
CN1CCNC(N)C1
O=C(Nc1ccc2c(c1)OCCO2)c1ncoc1-c1ccccc1
COc1cc(NS(=O)(=O)c2ccc(NC(=S)NC(=O)c3ccc(F)cc3)cc2)nc(OC)n1
Cc1ccc2oc(=O)ccc2c1NC(=O)Cc1ccc([N+](=O)[O-])cc1
Cc1cc(C(=O)NC2CCCc3c2cnn3-c2ccc(C(C)(C)C)cc2)n[nH]1
CCOC(=O)C1NC(N)(c2ccccn2)Oc2c1c1ccoc1c1cc(C)ccc21
NC(=O)CCn1c(C(=O)c2cc(Cl)c(N)c(Cl)c2)c2ccccc2[n+]1[O-]
Cc1ccc(-c2nn(-c3ccccc3)cc2NC(=O)CCl)cc1
CNC(=O)C(=O)NCCN(C)C1(C)CN(S(=O)(=O)c2cccc(OC)c2)CO1
O=C1C2C(c3ccccc3)C=CC(c3ccccc3)C2C(=O)N1c1cccnc1
COC1CCC(CNC(=O)C(c2ccccc2)N(C(=O)C(NC(C)=O)n2nnc3ccccc32)c2ccccc2)O1
CSc1nsc(NC(=O)OCc2ccc(Cl)cc2)n1
O=C(O)c1cccc(NC(=S)NC(=O)C(c2ccccc2)c2ccccc2)c1
Cc1ccc(-c2nn(-c3ccccc3)cc2N)c(N)c1
COc1ccc(NC(=O)N2CCN(S(=O)(=O)c3ccc(OC)cc3)CC2)cc1
Nc1cnc(C(F)(F)F)c(S(=O)(=O)Nc2cccc(C(F)(F)F)c2Br)c1
O=Cc1cc(-c2ccccn2)nn1Cc1ccccc1
O=C(Cn1nnc2cccc(Cl)c21)c1ccccc1
O=C1C2C(c3ccccc3)C=CC(c3ccccc3)C2C(=O)N1c1cccnc1
NC1CNCCN1c1ccc(NC(=O)c2ccc([N+](=O)[O-])cc2)cc1
S=C(c1oc(-c2ccccc2)cc1Cl)N1CCCCC1
O=C(NN=Cc1ccncc1)c1cccc(S(=O)(=O)Nc2ccc(Cl)cc2)c1
O=C(CSc1ccc(F)cc1)Nc1ccc2c(c1)C(=O)NC2=O
Cc1ccc(NS(=O)(=O)c2nnc(NC(=O)c3ccc(Cl)cc3)s2)cc1
Cc1ccc(N(C(=S)NNC(N)=S)c2cccc(C(F)(F)F)c2)cc1
Cc1cc(C(=O)CCl)c(C)n1Cc1ccco1
Cc1cc(NC(=O)COn2nnc3c(S(C)(=O)=O)cccc32)cc(Br)c1Br
CCOC(=O)c1ccc(-c2ccsc2)c(NC(=O)CCl)c1CN(C)C
Cc1ccc(O)c(Nc2ncnc3ccccc23)c1.Cl
Cc1cccc(N2CCN(C(=O)c3cc(=O)[nH]c4ccccc34)CC2)c1C
NNC(=O)CN1C=NC(c2ccccc2)=C2C=CC=C(Br)C21CN1CCOCC1
Nc1cc(Br)cc(S(=O)(=O)Nc2ccc(C(F)(F)F)cc2C(F)(F)F)n1
COc1cccc(C=NNC(=O)c2nnn(-c3nonc3N)c2CN(C)c2ccccc2)c1
CC1(C)C=C2c3c(nc(C45C=CC=CC4=COC5)n(N)c3=O)SC2OC1
COC(=O)C(Cc1c[nH]c2ccccc12)NC(=O)c1cc(=O)[nH]c2ccccc12
COc1ccc(-c2cc(C=O)c(N)s2)cc1
O=Cc1nc(Nc2ccc3c(c2)OCCO3)oc1-c1ccccc1
CC(C(=O)O)N(C(C)(C)C)C(C)(C)C
Cc1ccc(C2=NN(C(=O)CCl)C(c3ccco3)C2)o1
CC(=O)Nc1cccc2c1N(CCN1CCOCC1)C(=O)C2Cl
CCc1ccc(N(C(=O)c2ccco2)C(C(=O)NC2CCCC2)c2cccnc2)cc1
Nc1ccc2nc(OC(=O)c3ccccc3)[nH]c2c1
[NH3+]C1C=c2c([O-])ccc(Br)c2=[NH+]C1
NC(=O)CCn1c(C(=O)c2ccc(Cl)cc2)c2ccccc2[n+]1[O-]
O=C(O)c1ccc(NC(=O)c2c(-c3ccc(Cl)cc3)cnn2-c2ccccc2)cc1
Cc1cc(Br)c(C(=O)C=Cc2ccccc2)c(OC(=O)c2ccco2)c1
COc1ccc(C(C(=O)NCc2ccco2)N(Cc2ccco2)C(=O)Cn2nnc3ccccc32)cc1
CC12C(=O)N(C3CCCCC3)C(=O)N1C(c1ccc(Cl)cc1)C1C(=O)N(c3ccc(Br)cc3)C(=O)C12
COc1ccc(C(=O)Nc2ccc(N3CCN(C(=O)c4ccc(C)cc4)CC3)cc2)c(OC)c1OC
O=C(CSc1ncnc2scc(-c3ccc(C(=O)O)cc3)c12)Nc1ccccc1
Cc1ccc2c(c1)OC(=C(c1ccccc1)S(=O)(=O)N=C1NC(=O)CS1)O2
CC(C)(C)c1ccc(NC(=O)CSC2NC=NN2)cc1
[NH3+]c1cc(Br)cc2[nH+]ccc([O-])c12
CCN(CC)c1ccc(O)c(C=NNC(=O)c2c(C(C)C)nnn2-c2nonc2N)c1
COc1ccc(C(=O)Oc2ccccn2)cc1
O=C(c1ccc(Br)cn1)N1CCN(S(=O)(=O)c2ccc(C(F)(F)F)cc2)CC1
Cc1ccc(NC(=O)CN(C)C(=O)c2cccnc2Nc2cccc(C(F)(F)F)c2)cc1
O=C(Nc1cc(O)c(OCC(F)(F)C(F)F)c(C(F)(F)F)c1)c1ccccc1
O=C(O)c1cccc2scnc12
CC(C)(C)OC(=O)CCc1ccc(Nc2nc(C=O)c(C=O)n2C(N)c2ccc(CNC(=O)OC(C)(C)C)cc2)cc1
O=c1[nH]c(C2CCN(S(=O)(=O)c3ccccc3F)CC2)nc2c1nnn2Cc1ccc(OC(F)(F)F)cc1
Cc1cc(CN(CCc2ccccc2)Cc2nnnn2CC2CCCO2)c2ccc(=O)[nH]c2c1
COC(=O)c1cc(N)c(-c2ccccc2)s1
COc1ccc(N(C(=O)Cn2nnc3ccccc32)C2(C(=O)NC3CCCC3)CCCCC2)cc1
COc1ccc(C(=O)n2c(SC)nc3cc4c(cc32)OCCO4)cc1
CCOC(=O)c1cc(-c2cscc2CN(C)C)ccc1NC(=O)CCl
COc1ccc(C=C2SC(=O)C(=S)N2CCC(=O)NNC(=O)c2ccc(OC)cc2)cc1
C=C1C(=O)c2ccccc2CC1Nc1ccc(OC)cc1
Cc1cc(=O)oc2cc(NC(=O)c3ccccc3OC(F)F)ccc12
Nc1ccc(C(=O)c2ccc(Cl)cc2)c2c[nH][n+]([O-])c12
CCc1ccc(S(=O)(=O)N=C2C=C(Nc3ccc(C(=O)O)cc3)C(=O)c3ccccc32)cc1
Cc1ccc(C(=O)NC(=C(Cl)Cl)S(=O)(=O)c2ccccc2)cc1
COC(=O)c1cc2sccc2n1CC(=O)Nc1ccc(OC)c(OC)c1OC
CC(=O)Nc1cc(OC(C)=O)c2nonc2c1OC(C)=O
O=C(CSc1ccccn1)Nc1nonc1[N+](=O)[O-]
O=S(=O)(Nc1cc(F)ccc1F)c1cccc2nonc12
COc1ccc(NC(=O)c2nnc(Cl)cc2Cl)c(OC)c1OC
CC(=O)NC1C(=O)N(CCN2CCOCC2)c2ccc(F)cc21.Cl
CCOC(=O)c1ccc(C(O)(C(F)(F)F)C(F)(F)F)cc1-c1csc(N)c1
CCOc1ccc(N(Cc2cc3ccc(C)cc3[nH]c2=O)S(=O)(=O)c2ccccc2)cc1
O=C(C[SH]1C(c2ccccc2)=Cc2c(S)ncnc21)Nc1ccc(C(=O)O)cc1
CCCOC(=O)c1c(-c2ccc(C)cc2C)csc1NC(=O)C1C2CCC(O2)C1C(=O)O
Cc1ccc(C(=O)NC(=C(Cl)Cl)S(=O)(=O)c2ccccc2)cc1
NC1(C=Cc2ccccc2)CNCC(N2CC(=O)C(=O)C2(N)c2cccs2)N1
Cc1cccc(NC(=S)NC(=O)c2ccc(C(Oc3ccccc3)C(=O)O)cc2)c1
Cc1cc(-c2ccccc2)c2c(c1)C(Br)N(CC(=O)NN)C=N2
CC(C)c1ccc(NS(=O)(=O)c2ccc(SC(F)F)cc2)cc1
CCOc1cccc2c3c(c4c(C=O)c(C)oc4c12)CN(c1cccc(C)n1)CO3
O=C(Nc1cccc(O)c1)c1c(OCC(F)(F)C(F)F)cccc1C(F)(F)F
Cc1ccc(OCC(=O)Nc2ccc(C(=O)O)c(NC(=O)COc3c(C)cccc3C)c2)c(C)c1
CC(C)(C)C1(Nc2cccnc2)CCCc2c(C=O)noc21
COc1ccc(C2(c3cccs3)C=NN(C(=O)CCl)C2)cc1OC
O=C(NCc1ccco1)C(c1ccco1)N(C(=O)Cn1nnc2ccccc21)c1ccc2c(c1)C=CC2
O=C(Cc1c(F)cccc1Cl)NCCCn1ccnc1
COc1ccc(N(Cc2cc(=O)[nH]c3ccccc23)C(=O)CCl)cc1
CCCCOc1ccc(CONS(=O)(=O)c2ccc(NC(C)=O)cc2)cc1Cl
COc1ccc(C(C(=O)NCC2CCCO2)N(C(=O)Cn2nnc3ccccc32)c2ccc(NC(C)=O)cc2)cc1
O=C(Nc1ccc(OCC(F)(F)F)c(C(F)(F)F)c1)NC(CNC(=O)c1ccccc1)OCC(F)(F)F
COc1cccc(C(=O)ON=C(N)CSc2ccccc2)c1OC
Cc1cc(Cl)ccc1OC(=O)C(C)Nc1ccc(S(=O)(=O)Nc2cnc3ccccc3n2)cc1
CC(C)c1ccc(N(C(=O)Cc2cnccc2NC2CCCC2)c2snnc2C=O)cc1
S=C(c1ccc(-c2ccccc2)o1)N1CCCC(Cl)C1
COc1c(NC(=O)OC2CCCC2)ccc2[nH]cc(Cc3cc(C)c(C(=O)NS(=O)(=O)c4ccccc4)c(N)c3)c12
CCC(C)(C)NC(=O)c1ccccc1C(O)N(C(=O)Cn1nnc2cccc(NC(C)=O)c21)c1ccccc1
O=C(O)c1ccc(NS(=O)(=O)c2ccc(C3CCCCC3)cc2)cc1
NC(=S)Nc1ccc(N(c2ccc(Cl)cc2C=O)c2cccc(C=O)c2Cl)cc1
COc1ccc(C=C2C(=O)Oc3cc(OCC(=O)N4CCc5cc(C(=O)O)ccc5C4)ccc32)c(OC)c1OC
O=C(O)c1ccc(N2CC(c3ccccc3)(c3ccccc3)C=N2)cc1
CCOC(=O)c1c(NC(=O)CCl)sc(CN(C)C)c1-c1ccccc1.Cl
CC(C)CC(NC(=O)c1ncc(C(=O)NC(Cc2ccccc2)C(=O)OCc2ccccc2)[nH]1)C(=O)OC(C)(C)C
COc1ccc(CC(=O)NC(C)c2nnc(SCCOc3ccc(OC)cc3)n2C)cc1
Cc1cc(=O)oc2cc(NC(=O)c3ccccc3OC(F)F)ccc12
O=C(CSc1ccc(F)cc1)Nc1ccc2c(c1)C(=O)NC2=O
Cc1cccc(C)c1N1CCN(C=O)CC1c1ccc2[nH]c(=O)ccc2c1
COc1ncccc1NC(=S)NN=Cc1ccccc1
COc1ccc(C(=O)n2c(SC)nc3ccc4c(c32)OC=CO4)cc1
CC(=O)N(c1ccccc1)S(=O)(=O)c1ccc(N2C(=O)CCC2=O)cc1C(F)(F)F
Cc1n[nH]c(Nc2ccccc2)c1C(c1ccccc1)c1ccc(N)c(-n2cccn2)c1C
COc1cc(OC)c(OC)cc1C=C1C(=O)Oc2cccc(OCC(=O)N3CC4C=CC=CC4C(C(=O)O)C3)c21
Cc1ccc(OCC(=O)Nc2ccc(NC(=O)COc3c(C)cccc3C)cc2C(=O)O)c(C)c1
COc1ccc(-c2ccc(N(C)Cc3ccccc3)cc2)cc1
Cc1cc(C2(c3ccco3)C=NN(C(=O)CCl)C2)co1
O=Cc1cc(=O)n(-c2ccc(C(F)(F)F)cc2N2CCNCC2)c2ccccc12
COc1ccc(N(C(=O)CCl)C2(C)C=C3C=CC=CC3NC2=O)cc1
COc1ccc(C)cc1NC(=O)CSc1nc2scc(C)c2c(=O)[nH]1
COC(=O)COc1ccc2c(=O)[nH]c(N)cc2c1
NC(=NS(=O)(=O)c1cc(C(F)(F)F)cc(C(F)(F)F)c1)c1ccc(Cl)cc1
CC(C)C1C2CNC(N)C1(C)CN(C)C2=O
O=c1[nH]c(=O)n(-c2ccccc2F)c(O)c1C=C1C=Nc2ccccc21
NC(=O)CCn1c(C(=O)c2cc(Cl)c(N)c(Cl)c2)c2ccccc2[n+]1[O-]
CCOC(=O)c1cc(-c2ccccc2)sc1N
COc1ccc(N(c2nccc(NC3CCCCC3)c2CC=O)C(Cl)C=O)cc1
CCOC(=O)c1ccc(NCC(=O)N2C(=O)C(CC)SC(CC)C2=O)cc1
COc1coc(C(C(=O)NCc2ccco2)N(C(=O)Cn2nnc3ccccc32)c2cccc(C)c2)c1
CC(=O)NNc1ccccc1C1NC(C)=Nc2ccc(Br)cc21
CC(=O)c1cc(-c2ccccc2)c(N2CCCC2)[nH]1
CCOc1ccc(-c2sc(N3C(=O)C(C(=O)OC)=C(C)C3O)nc2C(=O)c2cc(C)co2)cc1
Cc1ccc(S(=O)(=O)N=C2C=CC(=O)c3cc(Nc4ccc(C(=O)O)cc4)ccc32)cc1
O=CC(O)(O)C1CN(C(=O)C=Cc2ccccc2)c2ccccc2O1
Cc1ccc(NC(=S)NC(NC(=O)c2ccccc2C)C(Cl)(Cl)Cl)c(C)c1
Cc1ccc(S(=O)(=O)C(=CCl)NC(=O)c2ccccc2)cc1
COc1ccc(C(=O)Oc2cccnc2)cc1
CS1(C)N=CN=C1NC(=O)OCc1ccc(Cl)cc1
O=c1[nH]c(=O)n(-c2ccc(O)cc2)c(F)c1C=C1C=Nc2ccccc21
CC(=O)c1c(Oc2ccc(C=O)o2)c2ccccc2n1C
Cc1ccc(S(=O)(=O)N2CCN(S(=O)(=O)c3ccc4c(c3)OCCO4)CC2)cc1
CC(C)CC(=O)NC(c1ccc(Cl)cc1)c1c(O)ccc2ccccc12
O=C(O)c1ccc(NCC(=O)N2C(=O)SC(=Cc3cccs3)C2=O)cc1O
COc1ccc(C(=O)n2c(SC)nc3ccc4c(c32)OC=CO4)cc1
O=C(Nn1cnc(=O)c2ccccc21)c1ccc(Br)cc1
Nc1cccc2nc(OC(=O)c3ccccc3)[nH]c12
CCc1nnc(NS(=O)(=O)c2ccc(NC(=O)C=Cc3ccc(F)cc3)cc2)s1
O=C(O)c1ccc(CN(Cc2ccccc2)S(=O)(=O)c2ccc(Cl)cc2)cc1
CC(=O)Nc1ccc(C)c2c1NC(=O)C2(N)CN1CCOCC1
CCOC(=O)c1ccc(NC(=O)CN2C(=O)C(CC)SC(CC)C2=O)cc1
CC1NC(=O)c2cc([N+](=O)[O-])cc(I)c2NC(CC(N)=O)CC(C(N)=O)CCNC(=O)CNC1=O
CCOc1ccc(NC(=O)CSc2nc(NS(=O)(=O)c3ccc(C)cc3)cc(=O)[nH]2)cc1
COc1cc(NC(=O)c2nnc(Cl)cc2Cl)cc(OC)c1OC
CCOC(=O)c1c(NC(=O)CCl)sc(CN(C)C)c1-c1ccccc1.Cl
CCOc1ccc2c(c1C1COc3ccccc3O1)C(=O)C(=O)N2C
COc1ccccc1C=CC(=O)c1cc(Br)ccc1OC(=O)c1ccco1
O=CN1CCN(c2ccc(F)cc2)CC1CCS(=O)(=O)c1ccccc1
Cc1ccc(OC(C)C(=O)Nc2ccc(S(=O)(=O)NC3CN=c4ccccc4=N3)cc2)c(Cl)c1
CN(C)S(=O)(=O)c1ccc(NC(=O)CSc2cnc3ccccc3c2)cc1
CCC1CCC(N2CCN(c3ccc([N+](=O)[O-])cc3)CC2)CC1
CC1(C)Cc2c(sc3nc(-c4cc5ccccc5o4)n(N)c(=O)c23)CO1
O=Cc1cn(Cc2ccccc2)nc1-c1ccccn1
CCc1ccc(NC(=O)C(=O)NCC2CN(S(=O)(=O)c3ccc4c(c3)OCCO4)CO2)cc1OC
Cc1ccc(N(Cc2ccc(C(=O)O)cc2)S(=O)(=O)c2ccc(Cl)cc2)cc1
CCCc1c(C(=O)NN=CC23C=CC=CC2C=CC(OC)=C3)nnn1-c1nonc1N
Cc1ccc(Nc2cc(Cl)c(=O)n(C34CC5CC(C3)C(CC(=O)O)C(C5)C4)n2)cc1
COc1cc(CNCCc2c[nH]c3ccccc23)cc(OC)c1.O=C(O)C(=O)O
Cc1c(S(=O)(=O)Nc2ccc(C(F)(F)F)cc2)c(F)c2c(F)c(F)oc2c1F
COc1ccc2c(C(=O)N3CCN(c4ccccc4)CC3)cc(=O)[nH]c2c1
O=C(CN1C(=O)SC(=C(O)c2cccs2)C1=O)Nc1ccc(C(=O)O)cc1
Cc1cc(C(=O)CCl)c(C)n1-c1ccc([N+](=O)[O-])cc1
Nc1cc(Br)cnc1S(=O)(=O)Nc1c(C(F)(F)F)cccc1C(F)(F)F
O=C(Cn1nnc2ccccc21)NN=Cc1cccs1
O=C(O)c1ccc(Cl)cc1-c1coc(C=NNC(=O)C(O)(c2ccccc2)c2ccccc2)c1
Cc1cccc(C(=O)NCCN2CCOCC2)c1C
O=C(O)c1ccccc1NS(=O)(=O)c1ccc(NNC(=S)Nc2ccc(OC(F)F)cc2)c([N+](=O)[O-])c1
Cc1cccc(C)c1NC(C)c1nnc(SCC(=O)c2ccccc2)n1Cc1ccco1
COc1ccc(CCNC(=O)C(=O)NC2(C)COCN2S(=O)(=O)c2ccc3c(c2)OC=CO3)cc1
CCOc1ccc(N(CC(=O)Nc2ccc(CC)cc2)S(=O)(=O)c2[nH]c(=O)[nH]c(=O)c2C)cc1
CN(C)c1nc(N)nc(-c2nc3ccccc3s2)n1
CCOC(=O)c1sc(N)cc1-c1ccccc1
COc1ccc(C2=NN(C(=O)CCl)C(c3cccs3)C2)c(OC)c1
CC(C)(C)OC(=O)C(Cc1ccccc1)NC(=O)c1ncc(C(=O)NC(Cc2ccccc2)C(=O)OCc2ccccc2)[nH]1
COc1ccc(C=C2SC(=S)N(CCC(=O)NNC(=O)c3ccc(OC)cc3)C2=O)cc1
O=C(NCc1cccnc1Cl)C(=Cc1ccccc1)[N+](=O)[O-]
O=C(NCc1ccco1)C(c1ccco1)N(C(=O)Cn1nnc2ccccc21)c1ccc2c(c1)C=CC2
Cc1cc(NC(=O)COn2nnc3c(S(C)(=O)=O)cccc32)c(Br)cc1Br
COCCNc1cc(OC)cc(CC=O)c1N(c1ccc2nnn(CC=O)c2c1)c1ccc(C)s1
CCc1ccc(N(C)C(=O)c2noc(C)c2Oc2cccc(C(F)(F)F)c2)cc1
CC(C)NC(=O)CN1CCN(c2ncccn2)CC1
O=C1C2C(c3ccccc3)C=CC(c3ccccc3)C2C(=O)N1c1cccnc1
Cc1ccc(-n2c(Cc3cccn3C)nnc2SCC(=O)Nc2ccc3c(c2)OCO3)cc1
O=C(CCl)N=c1sccn1Cc1ccccc1Cl
CC(C)CC(NC(=O)c1ncc(C(=O)NCc2ccc(CNC(=O)OC(C)(C)C)cc2)[nH]1)C(=O)OC(C)(C)C
N#CC(Sc1nc(-c2cccc(OC(F)(F)Cl)c2)cc(=O)[nH]1)C(=O)Nc1ccccc1
O=C(NC(Cc1ccc(Br)cc1)C(=O)O)OCC1c2ccccc2-c2ccccc21
O=C(Nc1ccc2c(c1)OC=CO2)c1ncc(-c2ccccc2)o1
Nc1nc2cc(OC(=O)c3ccccc3)ccc2[nH]1
O=C(CSc1ccc(F)cc1)Nc1ccc2c(c1)C(=O)NC2=O
CC(=O)n1cc(N(C(=O)CCl)c2ccc([N+](=O)[O-])cc2)c2ccccc21
CC(C)c1ccc(N(C(=O)c2ccco2)C(C(=O)NC2CCCC2)c2ccccn2)cc1
O=C(O)c1cc(NN=C2c3ccccc3-c3ccccc32)ccc1Cl
NC1CNCC(N)N1
COC(=O)c1cc(N)c(-c2ccccc2)s1
O=C(O)c1ccc(Cl)c(-c2ccc(C=NNC(=O)C(O)(c3ccccc3)c3ccccc3)o2)c1
Cc1cccc(C)c1N1CCN(C=O)CC1c1ccc2ccc(=O)[nH]c2c1
CCC12C(=O)N(C3CCCCC3)C(=O)N1CC1C(=O)N(c3ccc(F)cc3)C(=O)C12c1ccc(F)cc1
COC(C(=O)N(c1ccccc1)C1(C(=O)NC2CCCC2)CCCCC1)n1nnc2ccccc21
Cc1cc(C)cc(C(=O)NCCN2CCOCC2)c1
COc1cc2oc(Nc3ccc4c(c3)OCCO4)nc2cc1S(=O)(=O)Nc1ccccc1
O=Cc1cnccc1OCC(=O)N1c2ccccc2Sc2ccccc21
O=[N+]([O-])C=Cc1ccc2ccn(Cc3ccccc3)c2c1
COc1ccccc1OCCNC(=O)c1cc(=O)[nH]c2ccccc12
COc1ccc(COc2ccc(C3C(S(=O)(=O)c4ccccc4)CON3C)cc2OC)cc1
Cc1ccccc1OCC(=O)Nc1c(C)cc(S(=O)(=O)Nc2cnc3ccccc3n2)cc1Cl
COC(=O)COc1cccc2c(=O)[nH]c(N)cc12
CCN1N=C(c2ccccc2)N=CC12C(=O)C=NC(=O)N2C
NC(=O)CCn1c2c(c(C(=O)c3ccc([N+](=O)[O-])cc3)[n+]1[O-])CCC=C2
CC(C)OP(=O)(OC(C)C)C1(NS(=O)(=O)c2ccc(Cl)cc2)C=CC(=O)C(Cl)=C1Cl
COc1ccc(C(C(=O)NCC2CCCO2)N(C(=O)Cn2nnc3ccccc32)c2ccc(NC(C)=O)cc2)cc1
CN1CCN(C(=O)CNc2cccc([N+](=O)[O-])c2)CC1
CC(C)(C)OC(=O)NCc1ccc(CNC(=O)c2[nH]cnc2C(=O)NC(Cc2ccccc2)C(=O)OCc2ccccc2)cc1
CC(=O)NN=C(C)C(Nc1ccc(NC(C)=O)cc1)C(=O)Oc1cc(C)c(Br)cc1Br
COc1cc(O)ccc1C(=O)Nn1cnc2c(-c3cccs3)csc2c1=O
C=S1CC(=O)N(NC(=O)c2ccc(O)cc2)C1=Cc1ccc(O)cc1
COc1ccc(NC(=S)NN=Cc2ccccc2)cn1
CC(=O)N(C)c1ccc(NS(=O)(=O)c2cc(Cl)ccc2Cl)cc1
Cc1ccc(-n2c(S)nnc2C(S)(C(=O)Nc2ccc3c(c2)OCO3)c2cccn2C)cc1
Cc1ccc(-n2c(S)nnc2C(S)(C(=O)Nc2ccc3c(c2)OCO3)c2cccn2C)cc1
COc1c(F)cccc1C(C(=O)Nc1ccccc1)N(C(=O)Cn1nnc2ccccc21)C1CC1
NC(=S)N(Cc1ccccc1)NC(=S)Nc1ccc(C(F)(F)F)cc1
CC(C)c1ccc(N(C(=O)c2csnn2)C(C(=O)NC2CCCC2)c2cccnc2)cc1
CC(=O)C12C=CC=CC1=CN(C)C2OC(=O)c1ccco1
CN1CCNCC1N
COc1ccc(C)cc1CC(=O)NCc1nnc(SCCOc2ccc(N)cc2OC)[nH]1
C=S1C(=O)CN(NC(=O)c2ccc(O)cc2)C1=Cc1ccc(O)cc1
CCOc1ccc(NC(=O)CSc2nc(NS(=O)(=O)c3ccc(C)cc3)cc(=O)[nH]2)cc1
O=C(O)c1cccc(NS(=O)(=O)c2ccc(C3CCCCC3)cc2)c1
CCOC(=O)c1cccc(-c2cccs2)c1N
Cc1ccc(C(=O)n2cnc3ccccc32)cc1C
CC(=O)c1ccc(-c2ccccc2)n1C1CCCN1
CC1N=CNC=C1N
CC(Cn1nnc([N+](=O)[O-])n1)=NNC(=O)c1cccc(Cl)c1Cl
Nc1c(C(O)(C(F)(F)F)C(F)(F)F)cc(C(O)(C(F)(F)F)C(F)(F)F)c2ccccc12
CNC(=O)OC(C)(C)Cc1cccc(COC(=O)C(Cc2ccccc2)NC(=O)c2nc[nH]c2C(=O)NCc2ccccc2)c1
COc1ccc(N(c2ccc(C)o2)c2cccc3c2nnn3CC=O)c(CC(=O)Nc2ccc(C)o2)c1
COc1ccc(Nc2oc(COc3ccc(C)cc3)nc2C#N)cc1
CC(=O)C1(N)c2ccccc2NC1OC(=O)c1ccco1
O=C1C(=O)C2(CN1c1ccccn1)C(c1ccccc1)C=CCC2c1ccccc1
COc1ccc(NC=C2CCC(=O)C3C=CC=CC23)cc1
O=S(=O)(Nc1cc(F)ccc1F)c1cccc2nonc12
COc1cc(OC)c2c(c1)N(C(=O)CCl)CCC2c1cccc(Br)c1F
COC(=O)c1ccc(NC(=O)c2ccc(NC(=O)c3ccco3)cc2)cc1
Cn1ncc(Cl)c1C(=O)Nc1ccc2c(c1)OCO2
Cc1cccc(NS(=O)(=O)c2ccc(-c3ccc4c(c3)CCN4C=O)c3[nH]ccc(=O)c23)c1C
CCOc1ccc(N(Cc2ccc3[nH]c(=O)ccc3c2C)S(=O)(=O)c2ccccc2)cc1
CCc1c(C)sc(NC(=O)Cc2ccccc2OC)c1C(=O)N1CCOCC1
CC(C)C1N(c2cccc(C=O)c2[N+](=O)[O-])CC2CNC(N)C1(C)C2=O
O=C(CSc1ccc(F)cc1)Nc1cccc2c1C(=O)NC2=O
COc1ccc(C=NNC(=S)Nc2cccnc2)cc1
CS(=O)(=O)N(Cc1ccc(C(=O)Nc2ccc(Sc3ccccc3)cc2)cc1)c1ccccc1
O=C1NC(=Cc2ccc3c(ccn3CC(=O)N3CCOCC3)c2)N(c2ccc(F)cc2)C(=O)C1=O
CC(=O)c1c(OC(=O)c2ccco2)c2ccccc2n1C
CC(C)n1nnc(NC(=O)COc2ccc(C3CCCCC3)cc2)n1
Nc1ccc(C(F)(F)F)c(C(F)(F)F)c1NS(=O)(=O)c1cnccc1Br
COc1ccc(N2CCN(C(=O)c3cc(=O)[nH]c4ccccc34)CC2)cc1
CCN(c1ccc(OC)cc1)S(=O)(=O)c1nnc(NC(=O)COc2ccc(C)cc2)s1
COc1cc(NC(=O)CSc2nc3c(C)csc3c(=O)[nH]2)ccc1C
Cc1ccc(C(=O)n2cnc3ccccc32)cc1C
Cc1ccc(C(=O)n2cnc3ccccc32)cc1C
CNc1ccc(C=NN2C(=S)SC(C)(C)C2N(O)C=O)s1
CCCC(=O)Oc1ccc2c(=O)occ(C)c2c1
CC1NCC2C(=O)N(C)CC1C2(N)C(C)C
O=C(COc1ccc(S(=O)(=O)N2CCCCC2)cc1)Nc1ccc(F)cc1
COc1cccc(C(C(=O)NCc2ccco2)N(Cc2ccco2)C(=O)Cn2nnc3ccccc32)c1
Cc1oc2c(F)c(F)c(F)c(F)c2c1S(=O)(=O)Nc1cccc(C(F)(F)F)c1
COc1cccc(C(=O)Nn2cnc3c(-c4cccs4)csc3c2=O)c1O
CCC(C=O)c1ccccc1Nc1cccc(C(F)(F)F)c1
CC(=O)C1(OC(=O)c2ccco2)CN(C)c2ccccc21
O=C(CSc1ncnc2scc(-c3ccccc3)c12)Nc1ccc(C(=O)O)cc1
CC(C)C1(C)NCC2CN(C)C(N)C1C2=O
Cc1ccc(S(=O)(=O)N2CCN(S(=O)(=O)c3ccc4c(c3)OC=CO4)CC2)cc1
CC(=O)N(c1ccc(C(F)(F)F)cc1)S(=O)(=O)c1ccc(N2C(=O)CCC2=O)cc1
CC(=O)Nc1c(OC(C)=O)cc(OC(C)=O)c2nonc12
CC(=O)Nc1cc(Br)cc2c1CC(=O)N2CCN1CCOCC1
Cc1ccc(CN2C(=O)CSc3cccc(C(=O)NCCN4CCOCC4)c32)cc1
CC(C)c1ccc(N(c2nccc(NC3CCCC3)c2CC=O)c2snnc2C=O)cc1
CCOC(=O)c1sc(N)cc1-c1ccccc1
CC
CN(C)S(=O)(=O)c1ccc(NC(=O)CSc2ccc3ccccc3n2)cc1
O=C(CNc1ccccc1F)Oc1ccc(S(=O)(=O)N2CCCCC2)cc1
COc1ccc(C=NNC(=O)c2nnn(-c3nonc3N)c2CN(C)c2ccccc2)cc1
CCCCOc1ccc(C(=O)Oc2ccccn2)cc1
CNc1nc(P(=O)(c2ccccc2)c2ccccc2)c(-c2ccc(Cl)cc2)o1
COC(=O)c1cc(C(=O)Nc2ccccc2)ccc1NC(=O)c1ccco1
Cc1ccc(Oc2ccccc2C(N)(CC=O)n2c(NC(C=O)CC(C)COC(C)(C)C)nc(C=O)c2C=O)cc1
C[n+]1cccc2c(Br)ccc([O-])c21.O
O=C(O)c1ccc(Cl)cc1NN=C1c2ccccc2-c2ccccc21
CC(=O)NC(C)CN1CCN(c2ncccn2)CC1
COc1ccc(C=NNC(=S)Nc2ccccn2)cc1
Cn1ncc(Cl)c1C(=O)Nc1ccc2c(c1)OCO2
CCOc1cccc2c1C(=O)C(=O)N2CC1COc2ccccc2O1
CC(=O)Nc1ccc(OC(C)(Br)C(=O)NN=CC(C)C(=O)Nc2ccccc2)c(Br)c1
CC1=CNC2(I)C=CC=C([N+](=O)[O-])C2(CC(N)=O)C(=O)CC(C(N)=O)NCC(=O)NC(=O)CNC1
CCNCC1=C(O)c2c(O)cc(OC)cc2C2NC=CC12C
Cc1ccc(C(=O)NC(=C(Cl)Cl)S(=O)(=O)c2ccccc2)cc1
Cc1ccc(C2=NN(C(=O)CCl)C(c3cccs3)C2)o1
Cc1ccc(N(c2cc(C)ccc2C(=O)O)S(=O)(=O)c2ccc(Cl)cc2)cc1
Cn1cnc2c(NC(=O)c3ccc(Cl)cc3)cccc21
COc1cc(C(C=O)NCC2CCCO2)cc(N(c2ccc(NC(C)=O)cc2)c2ccc3c(c2)nnn3CC=O)c1
O=c1[nH]c(C2CCN(S(=O)(=O)c3ccccc3F)CC2)nc2c1nnn2Cc1ccc(OC(F)(F)F)cc1
CC(=O)Nc1c(Cl)ccc2c1NC(N)(CN1CCOCC1)C2=O
O=C(Cn1nnc(-c2ccc(NC(=O)c3ccc(F)cc3)cc2)n1)NCc1ccco1
CC1NCC(C(N)=O)NC(=O)C(=O)CCC(=O)Nc2c(I)cc([N+](=O)[O-])cc2CNC1CC(N)=O
Cc1ccccc1NC1=CC(=NS(=O)(=O)c2ccc(C(=O)O)cc2)c2ccccc2C1=O
COc1ccc(C2CC(c3cccs3)=NN2C(=O)CCl)cc1OC
COc1ccoc1C=C1C(=O)NC(=S)N(c2ccc(C)cc2)C1=O
CC(C)c1ccc(N(C(=O)c2ccco2)C(C(=O)NC2CCCC2)c2cccnc2)cc1
CC(C)CC(NC(=O)c1ncc(C(=O)NCc2ccc(CNC(=O)OC(C)(C)C)cc2)[nH]1)C(=O)OC(C)(C)C
O=Cc1cc(=O)n(C2CN(c3ccccc3)CCN2)c2ccccc12
CCCCCn1c(CN2CCN(Cc3ccccc3)CC2)nc2[nH]c(=O)n(C)c(=O)c21
CCc1cc(NC(=O)C=Cc2cccc(F)c2)ccc1S(=O)(=O)Nc1nncs1
COc1ccc(C=C(C#N)c2ccc3[nH]ccc3c2)cc1
Cc1cc(NC(=O)c2sc3ncnc(N4CCC(C)CC4)c3c2C)cc2c1SCCO2
CC(=O)c1c(OC(=O)c2ccco2)c2ccccc2n1C
O=C(NCc1ccco1)C(c1ccco1)N(C(=O)Cn1nnc2ccccc21)C1Cc2ccccc2C1
CCOc1cc(C)ccc1S(=O)(=O)n1c(C)c(C=O)c2c(C(=O)O)c(O)ccc21
Cc1ncc(-c2ccc(S(=O)(=O)N3CCN(c4ccccc4)CC3)cc2)o1
O=C(NN=Cc1ccc(Br)cn1)c1cccc2ccc(O)cc12
COCCNC(=O)C(c1ccc(OC)cc1)N(Cc1cccs1)C(=O)Cn1nnc2ccccc21
Cc1cccc(N2CCN(c3cccc4c(C=O)cc(=O)[nH]c34)CC2)c1C
COc1ccc2c(c1)C(=O)C(=O)N2CC1COc2ccccc2O1
O=C(Nc1cc(OCC(F)(F)C(F)F)ccc1C(F)(F)F)c1ccc(O)cc1
CC(C)c1ccc(NC(=O)C[SH]2C=Cc3nc(S)n(Cc4ccc(C(=O)O)cc4)c(=O)c32)cc1
CC(N=O)c1cc([N+](=O)[O-])ccc1NC(=O)Cc1cccc(Cl)c1
Cc1ccc(C(=O)c2[nH][n+]([O-])c3c(N)c(C(F)(F)F)ccc23)cc1
Cc1ccc(C(=O)n2cnc3ccccc32)cc1C
CCOc1ccc(C2(C(=O)c3cc(C)co3)C=C(O)C(=O)N2c2nc(C)c(C(=O)OC)s2)cc1
Cc1ccc(C(=O)NC(NC(=S)Nc2cc(C)cc(C)c2)C(Cl)(Cl)Cl)cc1
CS1(CC(=O)Nc2ccc(C(=O)O)cc2)C=Cc2c(-c3ccccc3)ncnc21
COc1cccc(C(C(=O)NCC2CCCO2)N(C(=O)Cn2nnc3ccccc32)c2ccc(NC(C)=O)cc2)c1
CC(=NN=C(N)SC1CC(=O)C(=O)N1c1ccc(Cl)cc1)c1cccs1
CCN(c1ccccc1)S(=O)(=O)c1nnc(NC(=O)c2ccc(OC)cc2)s1
CNC(=O)OC(C)(C)Cc1cccc(CNC(=O)c2[nH]cnc2C(=O)NC(Cc2ccccc2)C(=O)OC(C)(C)C)c1
N#Cc1cccc(CSc2nnc(NC(=O)c3ccc4ncsc4c3)s2)c1
COc1ccc(NC(=O)c2ccc3c(=O)n(-c4ccc(OC)c(OC)c4)c(=S)[nH]c3c2)cc1
Cc1cc(S(=O)(=O)N2CCN(C(=O)c3ccc4[nH]c(=O)ccc4c3)CC2)c(C)c(C)c1C
Cc1ccc(OC(C)C(=O)Nc2ccc(S(=O)(=O)Nc3cnc4ccccc4n3)cc2)c(Cl)c1
CCOc1ccc(C2C(O)=C(C(=O)c3cc(C)co3)C(=O)N2c2nc(C)c(C(=O)OC)s2)cc1
Cc1ccc(N(c2cc(C)ccc2C(=O)O)S(=O)(=O)c2ccc(Cl)cc2)cc1
Nc1ccc(C(=O)C(O)O)cc1
CCCCCn1c(CN2CCN(Cc3ccccc3)CC2)nc2c1c(=O)[nH]c(=O)n2C
COc1ccc(NC(=O)CC2CN(C(=O)Nc3ccc(C(F)(F)F)cc3)C(=O)CN2)cc1
Cc1cc(C)cc(C(=O)n2cnc3ccccc32)c1
Cc1ccc(S(=O)(=O)N2CCN(C(=O)c3cc(N4CCCC4)ccc3[N+](=O)[O-])CC2)cc1C
Cc1ccc(C=CC(=O)c2cc(Br)ccc2OC(=O)c2ccco2)cc1
Cc1cccc(N2CCN(C(=O)c3cc4ccccc4[nH]c3=O)CC2)c1C
COCCNC(=O)C(c1ccc(OC)cc1)N(Cc1cccs1)C(=O)Cn1nnc2ccccc21
CCC1(N2CCN(C(=O)CCl)CC2)CCCc2c1sc1nc(C)ncc21
O=C(COC(=O)CCc1c[nH]c2ccccc12)NC(c1ccccc1)c1ccccc1
CC(=O)Nc1ccc(F)c2c1C(N)(CN1CCOCC1)C(=O)N2
[NH3+]C1C=c2c(Br)c([O-])ccc2=[NH+]C1
CCc1nnc(NS(=O)(=O)c2ccc(NC(=O)C=Cc3ccc(F)cc3)cc2)s1
C=S1C(N(O)C(=O)NC)CN(N=Cc2cccs2)C1(C)C
CCc1cc(=O)oc2cc(OC(=O)c3ccco3)ccc12
C[SH]1N=C(S)N=C1NC(=O)OCc1ccc(Cl)cc1
O=C(O)c1cc(NC(=S)NNc2ccc(S(=O)(=O)Nc3ccccc3)c(OC(F)F)c2)ccc1[N+](=O)[O-]
COc1ccc(C(=O)n2c(SC)nc3cc4c(cc32)OCCO4)cc1
Cc1ccc(S(=O)(=O)N=C2C(=O)c3ccccc3CC2Nc2ccc(C(=O)O)cc2)cc1
CC(C)CNS(=O)(=O)c1ccc(CCC(=O)Nc2cc(Cl)ccc2Oc2ccccc2)cc1
Cc1ccc(C2=NN(C(=O)CCl)C(c3ccco3)C2)o1
CC(C)(C)OC(=O)CNC(=O)c1ccc(C(NC(=O)c2c[nH]cn2)c2ccccc2)cc1
O=C(O)c1nc2ccccc2s1
O=C(Cn1nnc2ccccc21)c1ccc(Cl)cc1
Cc1ccc(S(=O)(=O)N=C2C=CC(=O)c3ccc(Nc4ccc(C(=O)O)cc4)cc32)c(C)c1C
CCC(C)(C)NC(=O)C(c1cccn1C)N(C(=O)Cn1nnc2ccccc21)c1ccc(NC(C)=O)cc1
CCC(C)CNc1cc(CC(=O)N(c2ccc(NC(C)=O)cc2)c2cccc3c2nnn3CC=O)n(C)c1
O=C(Nc1c2c(nn1-c1cccc(Cl)c1)CS(=O)(=O)C2)c1ccc2c(c1)OCO2
Cc1c(Cl)cccc1OC(C)C(=O)Nc1ccc(S(=O)(=O)NC2CN=c3ccccc3=N2)cc1
CC1(c2ccccc2)NN=C(c2cccs2)C1N
Cc1cc(C)n(-c2ccc([N+](=O)[O-])cc2)c1C(=O)CCl
O=c1[nH]c(C=C2C=Nc3ccccc32)c(O)c(=O)n1-c1ccc(F)cc1
COc1cccc(C(C(=O)Nc2ccc(F)cc2)N(C(=O)Cn2nnc3ccccc32)C2CC2)c1
O=C(CCl)N1N=C(c2cccs2)CC1c1ccco1
Cc1c(Br)ccc2c1C(N)(C(=O)NN)NC(c1ccccc1)=N2
Cc1cc(Br)cc(NC(=O)COn2nnc3cccc(S(C)(=O)=O)c32)c1Br
COc1ccccc1C=NNC(=O)C(=Cc1cc2c(cc1O)OCO2)NC(=O)c1ccccc1
Cc1ccc(C(=O)N(C(N)=S)c2cc(C(=O)O)ccc2C)c(Oc2ccccc2)c1
COc1cccc(C2(C)C=NNC2N)c1OC
[NH3+]c1c[nH+]c2c([O-])cccc2c1Br
COc1ccccc1C(N)(C=O)c1sc(N)c(C=O)c1C(C)N1CCOCC1
CCC(C)Oc1ccc(C=O)cc1Oc1cccnc1
COc1ccc(C(C(=O)NCC2CCCO2)N(C(=O)Cn2nnc3ccccc32)c2ccc(NC(C)=O)cc2)c(OC)c1
COc1ccc2[nH]c(=O)cc(CNc3ccccc3N)c2c1
CC(C)CC(NC(=O)C(Cc1ccccc1)(NC(=O)c1c[nH]cn1)C(=O)OCc1ccccc1)C(=O)OC(C)(C)C
CC(C)Oc1ccc(C=NNC(=O)c2nnn(-c3nonc3N)c2CN(C)c2ccccc2)cc1
COc1ccc(-c2cc(N)n(S(=O)(=O)c3c(F)c(F)c(F)c(F)c3F)n2)cc1OC
COc1ccc(Cc2ccc3[nH]c(NC(=O)OC4CCCC4)cc3c2N)cc1C(=O)NS(=O)(=O)c1ccc(C)cc1
CC(C)(C)c1ccc(NC(=O)CSC2NC=NN2)cc1
CCc1ccc(N(C(=O)c2ccco2)C(C(=O)NC2CCCC2)c2ccccn2)cc1
COc1ccc(C(C(=O)NCC2CCCO2)N(C(=O)Cn2nnc3ccccc32)c2ccc(NC(C)=O)cc2)cc1
CCC1CCC(N2CCN(c3ccc([N+](=O)[O-])cc3)CC2)CC1
CCC1CCC(N2CCN(c3ccc([N+](=O)[O-])cc3)CC2)CC1
CC(C)(C)OC(=O)CNC(=O)c1ncc(C(=O)NC(c2ccccc2)c2ccccc2)[nH]1
O=[N+]([O-])C=CC1=C2C=CC=CC2CN1Cc1ccccc1
CCC(=O)Nc1ccc([N+](=O)[O-])c(C(=O)c2[nH][n+]([O-])c3cccc(C)c23)c1
O=CN1CCOC(Cn2ccc3ccc(C=C4C(=O)NC(=O)N(c5ccc(F)cc5)C4=O)cc32)C1
O=C(NCc1ccco1)C(c1ccco1)N(C(=O)Cn1nnc2ccccc21)c1ccc2c(c1)CCC2
O=C(Cc1ccc(Cl)c(F)c1)NCCCn1ccnc1
COc1ccc(S(=O)(=O)C2(N)CONC2c2ccc(OCc3ccccc3)cc2OC)cc1
CCCCCn1c(CN2CCN(c3ccc(C)cc3)CC2)nc2c1c(=O)[nH]c(=O)n2C
Cc1cc(C)c(C)c(S(=O)(=O)N=C2C(=O)C=C(Nc3ccc(C(=O)O)cc3)c3ccccc32)c1
O=C(C=Cc1ccc([N+](=O)[O-])cc1Cl)NCc1ccccn1
Cc1nc2cc(OC(=O)c3cccc(N)c3)ccc2[nH]1
COc1cccc(C=NNC(=S)Nc2cccnc2)c1
O=C(c1ccco1)N(Cc1ccc([N+](=O)[O-])cc1)c1ccc(Br)cc1
CCCC(=O)Oc1ccc2c(C)cc(=O)oc2c1
COc1ccc(C(CCN(Cc2cc(OC)ccc2OC)C(=O)CCl)c2ccccc2)cc1
Cc1coc(=O)c2cccc(OC(=O)c3ccco3)c12
CC(=O)NN=C(C)C(Nc1ccc(NC(C)=O)cc1)C(=O)Oc1cc(C)c(Br)cc1Br
CCOC(=O)c1cc(-c2cc(N)ccc2C(O)(C(F)(F)F)C(F)(F)F)cs1
CCOc1ccc2c(c1C1COc3ccccc3O1)C(=O)C(=O)N2C
CC(C)Oc1ccc(NC(=O)CSCC(=O)Nc2c(Cl)cc(C(F)(F)F)cc2Cl)cc1
COc1cc(NS(=O)(=O)c2ccc(N(C(N)=S)c3cc(C=O)ccc3F)cc2)nc(OC)n1
CCc1ccc(NC(=O)C2CCCCN2S(=O)(=O)c2cccc3ccc(=O)[nH]c23)cc1
O=S(=O)(Nc1cccc(F)c1F)c1cccc2nonc12
O=C(NN=Cc1c(O)ccc2ccccc12)c1cncc(Br)c1
O=C(O)c1ccccc1NS(=O)(=O)c1ccc(NNC(=S)Nc2ccc(OC(F)F)cc2)c([N+](=O)[O-])c1
O=C(Nc1nc(-c2sccc2Cl)cs1)c1ccccc1
C=C1Oc2c(ccc(OCc3ccc4c(c3)CC(C(=O)O)N(C=O)C4)c2-c2cc(OC)c(OC)c(OC)c2)C1=O
COc1cccc(C=NNC(=S)Nc2cccnc2)c1
COc1cc(NS(=O)(=O)c2ccc(NC(=S)NC(=O)c3ccc(F)cc3)cc2)nc(OC)n1
COC(=O)c1ccc(NC(=O)c2ccc(NC(=O)c3ccco3)cc2)cc1
S=C(c1ccc(-c2cccc(Cl)c2)o1)N1CCCCC1
COc1cc(OC)c(OC)cc1C=C1Oc2cc(OC(=O)CN3CCc4cc(C(=O)O)ccc4C3)ccc2C1=O
Nc1ccncc1S(=O)(=O)Nc1cc(C(F)(F)F)c(C(F)(F)F)cc1Br
COc1ccccc1N1CCN(CC(O)COc2cccc3ccccc23)CC1
CC(=O)Nc1ccc(NC(=O)CC(C)=NNC(=O)COc2ccc(Br)c(Br)c2C)cc1
O=C1C2C(c3ccccc3)C=CC(c3ccccc3)C2C(=O)N1c1cccnc1
O=CC(=C1C(=O)NC(=O)N(c2ccccc2F)C1=O)n1cc(CN2CCOCC2)c2ccccc21
CC(C)NC(=O)CN1CCN(c2ncccn2)CC1.O=C(O)C(=O)O
COc1ccc(C(CCN(Cc2ccc(OC)c(OC)c2)C(=O)CCl)c2ccccc2)cc1
O=C(Oc1ccccn1)c1ccc([N+](=O)[O-])cc1
Cc1ccc(C(C)(C)C)cc1-n1ncc2c1CCCC2NC(=O)c1cc[nH]n1
O=C(COc1ccc(S(=O)(=O)N2CCCCC2)cc1)Nc1ccc(F)cc1
Cc1ccc(Nc2cnn(C34CC5CC(CC(CC(=O)O)(C5)C3)C4)c(=O)c2Cl)cc1
CCOC(=O)C1C(CC(C)C)Cc2cnc3occc3c2C1N
CC(=O)Nc1cc(OC(C)=O)c2nonc2c1OC(C)=O
COc1ccc(-c2cccc3nc(NC=O)sc23)cc1
CCc1ccccc1N1CCN(C2CCC([N+](=O)[O-])CC2)CC1
Cc1cc(OCC(=O)NC(Cc2c[nH]c3ccccc23)C(=O)O)c2oc3ccccc3c(=O)c2c1
COc1cccc(OC)c1C1C=NN(C(=O)CCl)C1c1cccs1
CC(C)Oc1c(Cl)cc(NC(=O)CSCC(=O)Nc2ccc(C(F)(F)F)cc2)cc1Cl
Cc1ccc(Nc2cc(Cl)c(=O)n(C34CC5CC(C3)C(CC(=O)O)C(C5)C4)n2)cc1
CC1NCCCC1N1CC=CC=N1
CCOC(=O)c1c(NC(=O)CCl)sc(CN(C)C)c1-c1ccccc1.Cl
CCOc1ccc(N(Cc2cc(C)c3ccc(=O)[nH]c3c2)S(=O)(=O)c2ccccc2)cc1
CC(C)CC(=O)NC(c1ccc(Cl)cc1)c1cc(O)cc2ccccc12
O=C(COC(=O)CCc1cccc2cc[nH]c12)NC(c1ccccc1)c1ccccc1
CCc1nnc(NS(=O)(=O)c2ccc(NC(=O)C=Cc3ccccc3Cl)cc2)s1
COc1cccc(C2=NN(C(=O)c3cccs3)CC2CCl)c1OC
NC1c2c(n[nH]c2NC(=O)C2Oc3ccccc3O2)CS1(=O)=O
Cc1ccc(C=CC(=O)c2cc(Br)ccc2Oc2ccc(C=O)o2)cc1
NC(=O)CCn1c(C(=O)c2cccc([N+](=O)[O-])c2)c2ccccc2[n+]1[O-]
Nc1csc(C2=NNC(c3ccco3)C2)c1
COc1ccc(NC(=O)c2ccc3c(=O)n(-c4ccc(OC)cc4OC)c(=S)[nH]c3c2)cc1
CCc1ccccc1N(C(=O)c1ccco1)C(C(=O)NC1CCCC1)c1cccnc1
COCCOC(=O)C(C#N)=Cc1cn(Cc2ccccc2)nc1-c1cccnc1
COc1ccc(C(=O)Oc2ccccn2)cc1
Cc1cccc2c1NC(I)C(C(N)=O)CCC([N+](=O)[O-])NC(=O)CNC(=O)C(CC(N)=O)NC2=O
CC(C)c1ccc(NC(=O)C[SH]2C(N)=Cc3nc(S)[nH]c(=O)c32)cc1
CC(=O)Nc1ccc(NC(=O)CC(C)=NNC(=O)COc2cc(Br)c(Br)cc2C)cc1
O=C(C=Cc1cc([N+](=O)[O-])ccc1Cl)NCc1ccccn1
O=C(NN=Cc1c(O)ccc2ccccc12)c1cncc(Br)c1
CS(=O)(=O)N(Cc1ccc(C(=O)Nc2ccc(Sc3ccccc3)cc2)cc1)c1ccccc1
O=C(COC(=O)CCc1c[nH]c2ccccc12)NC(c1ccccc1)c1ccccc1
NS(=O)(=O)c1ccc(Nc2cc([N+](=O)[O-])cc3nonc23)cc1
COc1ccc(C=CC(=O)c2ccc(OC(=O)c3ccco3)cc2Br)cc1
CC(C)(C)C1(C(=O)Nc2ccccn2)CCCc2cnoc21
Cc1nn(-c2ccccc2)c(N)c1C(c1ccccc1)c1c(C)nn(-c2ccccc2)c1N
CNc1ccc(N(N=Cc2ccc(OC(C)C)cc2)C(=O)c2nnn(-c3nonc3N)c2C)cc1
COc1cc(C)ccc1NC(=O)CSc1nc2c(C)csc2c(=O)[nH]1
COc1ccc(C(CCN(Cc2ccccc2OC)C(Cl)C=O)c2ccccc2OC)cc1
CC(C)OCCCNC(=O)CCc1nnc2ccc(N3CCCCC3C)nn12
Cc1cc(C(=O)CCl)c(C)n1Cc1ccco1
Cc1ccc(C)c(N2CCN(C(=O)c3cccc4[nH]c(=O)ccc34)CC2)c1
COc1cc2c(cc1NC(C)=O)nnn2CC(=O)N(c1ccccc1)C(C(=O)NC(OC)C1CCCO1)c1ccccc1
NNC(=O)CN1C(c2ccccc2)=Nc2ccc(Br)cc2C1c1ccccc1
CCC(=O)NCCCOC(C)C1(C)CCCN(c2ccc3nncn3n2)C1C
Cc1cc(C(=O)CCl)c(C)n1-c1cccc([N+](=O)[O-])c1
COc1ccc(C2=NN(C(=O)CCl)C(c3cccs3)C2)cc1OC
CC1c2c(Br)cccc2N=C(c2ccccc2)N1CC(=O)NN
CC1(CC(N)=O)NC(=O)c2cc([N+](=O)[O-])cc(I)c2NCCCCC(C(N)=O)NC(=O)CNC1=O
COc1ccc(NC=C2CCc3ccccc3C2=O)cc1
Cc1cc(Cl)ccc1OC(C)C(=O)Nc1ccc(S(=O)(=O)Nc2cnc3ccccc3n2)cc1
CC(C)(C)OC(=O)NCCC(=O)Oc1cc(=O)oc2ccccc12
O=C(NN=Cc1c(O)ccc2ccccc12)c1cncc(Br)c1
NC(=O)CCn1cc2ccc(C(=O)c3cc(Cl)cc(N)c3Cl)cc2[n+]1[O-]
[NH3+]c1cc(Br)c2ccc([O-])[nH+]c2c1
CSc1nsc(NC(=O)OCc2ccc(Cl)cc2)n1
NNC(=O)CN1C(c2ccccc2)=Nc2ccc(Br)cc2C1c1ccccc1
Cc1ccc(-n2nc(C)c3c(C(=O)O)nc(-c4cccs4)cc32)cc1
Cc1cc2c(c(-c3ccc(F)cc3)c1)NC(=O)C(C)C2
CCOC(=O)c1c(NC(=O)CCl)sc(CN(C)C)c1-c1ccccc1.Cl
Cc1nn(C)c(C)c1CN(Cc1cccc(N2C(=O)CCC2=O)c1)C(=S)Nc1ccc(Cl)cc1
CCOC(=O)c1ccc(NC(=O)C2(N)SC(CC)(CC)C(=O)NC2=O)cc1
O=C(O)c1ccc(NS(=O)(=O)c2ccc(C3CCCCC3)cc2)cc1
COc1ccc(N2CCN(C=O)CC2c2cc3ccccc3[nH]c2=O)cc1
CS(=O)(=O)N(Cc1ccc(C(=O)Nc2ccc(Sc3ccccc3)cc2)cc1)c1ccccc1
Cc1ccc(C(=O)c2c3ccc(C(F)(F)F)cc3n(CCC(N)=O)[n+]2[O-])cc1
Cc1c(OCC(=O)NC(Cc2c[nH]c3ccccc23)C(=O)O)ccc2c1oc(=O)c1ccccc12
Cn1cc(Cl)c(C(=O)Nc2ccc3c(c2)OCO3)n1
COc1cc(OC)c(C2=Nc3c(NNC(C)=O)cc(Br)cc3C(c3ccccc3)N2)cc1OC
COc1ccc(NC(=O)CC2CN(C(=O)Nc3ccc(C(F)(F)F)cc3)C(=O)CN2)cc1
COC(=O)c1cccc(Cl)c1NC(=O)Cc1ccc([N+](=O)[O-])cc1
O=C(NCc1ccco1)C(c1ccco1)N(C(=O)Cn1nnc2ccccc21)C1Cc2ccccc2C1
CC(C)c1ccc(C(C(=O)NC2CCCC2)N(C(=O)c2ccco2)c2ccccc2)cn1
CC(C)CNS(=O)(=O)c1ccc(CCC(=O)Nc2cc(Cl)ccc2Oc2ccccc2)cc1
CCCc1nnn(-c2nonc2N)c1C(=O)NN=Cc1cccc2ccc(OC)cc12
Cc1cccc2c(=O)oc3ccc(OCC(=O)NC(Cc4cc5ccccc5[nH]4)C(=O)O)cc3c12
O=C(Nc1ccc(OCC(F)(F)C(F)F)cc1C(F)(F)F)c1ccc(O)cc1
O=C(NN1C(=O)C(=Cc2ccc(O)cc2)SC1=S)c1ccccc1O
O=C(c1ccc(Br)cn1)N1CCN(S(=O)(=O)c2ccc(C(F)(F)F)cc2)CC1
CCOC(=O)c1ccc(NC(=O)CN2C(=O)C(=O)SC(CC)C2CC)cc1
O=C(Nc1nc(-c2sccc2Cl)cs1)c1ccccc1
CCOc1ccc2c(c1)C(=O)C(=O)N2CC1COc2ccccc2O1
Cc1ccc(S(=O)(=O)N=C2C(=O)Cc3ccccc3C2Nc2ccc(C(=O)O)cc2)cc1
Oc1ccc(Cl)cc1Cc1cc(Cl)ccc1O
CC(C)Oc1c(Cl)cc(Cl)c(N)c1N
CC(C)CNS(=O)(=O)c1ccc(CCC(=O)Nc2cccc(Oc3ccccc3)c2Cl)cc1
CCc1ccc(N(c2ccc(CC)cc2)C(Cl)C=O)cc1
Cc1ccc(N2CCN(C(=O)C34C=CC=CC3NC(=O)C=C4)CC2)c(C)c1
Cc1nn(C23CC4CC(C2)C(Cl)C(CC(=O)O)(C4)C3)c(=O)cc1Nc1ccccc1
O=C(Cc1ccc(Cl)c(Cl)c1)Nc1ccccn1
Cc1cc(C)c2c(c1)CC(c1ccc(F)cc1)C(=O)N2
Cc1c(NC(=O)c2ccccc2)ccc2c(OC(F)F)cc(=O)oc12
Cc1ccc(C(=O)c2c3ccc([N+](=O)[O-])cc3n(CCC(N)=O)[n+]2[O-])cc1
CC(C)c1ccc(NC(=O)CS2(C)C=Cc3ncn(Cc4ccc(C(=O)O)cc4)c(=O)c32)cc1
CCc1ccc(N(C(=O)c2ccco2)C(C(=O)NC2CCCC2)c2ccccn2)cc1
CCc1nc(N2CCN(C(=O)CCl)CC2)c2c3c(sc2n1)CC(C)CC3
O=C(OCC(=O)N1c2ccccc2Sc2ccccc21)c1ccccn1
O=CCCS(=O)(=O)c1cccc(N2CCN(c3ccc(F)cc3)CC2)c1
O=C(CCl)N=c1sccn1Cc1ccc(Cl)cc1
O=C(COC(=O)CCc1c[nH]c2ccccc12)NC(c1ccccc1)c1ccccc1
CC(C)C1N(c2cccc(C=O)c2[N+](=O)[O-])CC2CN(c3cccc(C=O)c3[N+](=O)[O-])CC1(C(C)C)C2=O
NC1(c2cccs2)CC(=O)N(C2CN(CC=Cc3ccccc3)CCN2)C1=O
CCc1ccc(NC(=O)C2CCCCN2S(=O)(=O)c2ccc3[nH]c(=O)ccc3c2)cc1
Cc1nc(C(=O)NC2COc3ccccc3O2)nc2sc(N3CCCCC3C)c(C)c12
CC(C)c1ccc(NC(=O)C[SH]2C(N)=Cc3nc(S)[nH]c(=O)c32)cc1
CCCC(=O)Oc1ccc(C)c2ccc(=O)oc12
CC(C)(C)c1ccc(C(=O)Nc2ccc(S(=O)(=O)Nc3cnc4ccccc4n3)cc2)cc1
Cc1ccc(C(=O)c2[nH][n+]([O-])c3c([N+](=O)[O-])cc(N)cc23)cc1
Cc1cc(=O)oc2cccc(NC(=O)Cc3ccc([N+](=O)[O-])cc3)c12
Cc1cc(C2C=NN(C(=O)CCl)C2c2cccs2)co1
CC(=O)n1c(N(C(=O)CCl)c2ccc(Cl)cc2)cc2ccccc21
Cc1ccc(C(=O)NCCN2CCOCC2)cc1C
Cc1cc(C2(c3ccco3)C=NN(C(=O)CCl)C2)co1
Nc1cc2nn(-c3ccccc3)nc2cc1Cl
CCOC(=O)c1c(C)oc2c1c1c(c3ccccc32)OCN(Cc2ccccn2)C1
Cc1ccc(F)c(Nc2cc(C=O)ccc2S(=O)(=O)Nc2cccc(C(F)(F)F)c2)c1
O=S(=O)(Nc1ccc(S(=O)(=O)Nc2nccs2)cc1)c1ccc(Br)cc1
Nc1cc(Cl)cc2nn(-c3ccccc3)nc12
NC(=O)CCn1c(C(=O)c2cccc([N+](=O)[O-])c2)c2ccccc2[n+]1[O-]
COc1ccc(C=C(C#N)C23C=CC=CC2=CNC3)cc1
O=[N+]([O-])C=CC1=CN(Cc2ccccc2)C2C=CC=CC12
COc1ccc(C)cc1Nc1oc(COc2ccccc2)nc1C#N
Cc1c(F)c(F)c(F)c2c(S(=O)(=O)Nc3ccc(C(F)(F)F)cc3)c(F)oc12
Cc1ccc(C2CC(c3cccs3)=NN2C(=O)CCl)cc1
O=C(C[SH]1C(c2ccccc2)=Cc2c(S)ncnc21)Nc1ccc(C(=O)O)cc1
O=C1NC(c2ccc(O)cc2)(c2ccc(F)cc2)c2c1cnn2Cc1ccco1
Cc1ccccc1NC1=CC(=NS(=O)(=O)c2ccc(C(=O)O)cc2)c2ccccc2C1=O
CC(=O)c1cc(N2CCCC2)[nH]c1-c1ccccc1
CC(C)Oc1c(Cl)cc(Cl)cc1NC(=O)CSCC(=O)Nc1ccc(C(F)(F)F)cc1
Cc1ccc(C=CC(=O)c2cc(Br)ccc2OC(=O)c2ccco2)cc1
CC(C)(C)c1ccc(C(=O)Nc2ccc(S(=O)(=O)Nc3cnc4ccccc4n3)cc2)cc1
O=C1C(=O)N(CC2COc3ccccc3O2)c2ccccc21
Cc1ccc(F)c2c1NCC(N)(C(=O)n1c3c(c4ccccc41)CNC(C)C3)C2
COc1ccc2c(C3(C)NC(=O)C(=O)N3CC(=O)NCc3ccco3)cccc2c1
O=C(Cc1cc(F)ccc1Cl)NCCCn1ccnc1
NC(=O)c1cc(-c2ccccc2)c(NC(=O)CC2=CC=C[SH]2C2CN([SH](=O)=O)CCO2)s1
O=C(O)c1ccc(Cl)c(-c2ccc(C=NNC(=O)C(O)(c3ccccc3)c3ccccc3)o2)c1
CC1CC(N2CC=CC=N2)CCN1
COc1ccc(N(C(=O)Cn2nnc3ccccc32)C(C(=O)NCc2ccco2)c2coc(C)c2)cc1
Cc1ccc(N(C(=O)c2ccc(Cl)cc2)c2nnc(S(N)(=O)=O)s2)cc1
CC(C)(C)OC(=O)NCCC(=O)Oc1cc2ccccc2oc1=O
CCc1cccc2c1C(=NS(=O)(=O)c1ccccc1)C(C(=O)O)=C(Nc1ccccc1)C2=O
Cc1cc(Br)c(NC(=O)COn2nnc3ccc(S(C)(=O)=O)cc32)c(Br)c1
CN1CCN2c3ccc(N)cc3CC3(C(=O)NC(=O)NC3=O)C2C1
Cc1cc(C)c(S(=O)(=O)N=C2CC(Nc3ccc(C(=O)O)cc3)=C3C=CC=CC3C2=O)cc1C
CCCCCn1c(CN2CCN(Cc3ccccc3)CC2)nc2[nH]c(=O)n(C)c(=O)c21
Cc1ccc(CN(CCc2ccccc2)Cc2nnnn2CC2CCCO2)c2ccc(=O)[nH]c12
Cc1ccc2c(c1)OC(=COc1cc(C=NN(C(=O)CN)c3ccc(C=O)cc3)ccc1O)O2
Cc1c(O)cccc1NC12C=CC=CC1=NC=NC2
O=S(=O)(Nc1cc(F)ccc1F)c1cccc2nonc12
Cc1noc(NS(=O)(=O)c2ccc(NC(=O)c3oc4ccc(Cl)cc4c3C)cc2)c1C
FC(F)(F)c1ccc(NC(=S)NNC(=S)NCc2ccccc2)cc1
Cc1cc(S(=O)(=O)N2CCN(C(=O)c3cccc4[nH]c(=O)ccc34)CC2)c(C)c(C)c1C
Cc1cccc(Cl)c1NC(=O)Nc1ccccn1
CCOc1ccccc1S(=O)(=O)Nc1cc(=O)[nH]c(SCC(=O)Nc2cccc(C)c2)n1
COc1ccc(N(Cc2cccc3[nH]c(=O)ccc23)S(=O)(=O)c2ccc(OC)cc2)cc1
O=C1C(=O)N(CCCc2ccccc2)c2ccccc21
O=Cc1ccc2c(c1)OC(Nc1c3c(nn1-c1cccc(Cl)c1)CS(=O)(=O)C3)O2
COc1cccc2ccc(C3NC(=O)N(CC(=O)NCc4ccco4)C3=O)c(C)c12
Cc1ccc(C#N)c([SH]2C(S)=NN=C2Nc2nc3ccc(C=O)cc3s2)c1
COc1ccc(NC(=O)c2ccc3c(=O)n(-c4cc(OC)ccc4OC)c(=S)[nH]c3c2)cc1
O=C(O)c1nc2ccccc2s1
Cc1cccc(NS(=O)(=O)c2nnc(NC(=O)c3ccc(Cl)cc3)s2)c1
CC1NC(=O)c2ccc([N+](=O)[O-])cc2NCCC(C(N)=O)CC(CC(N)=O)NC(=O)C(I)NC1=O
Cc1nc(N2CCC(C)CC2)c2c(C)c(C(=O)Nc3ccc4c(c3)OCCO4)sc2n1
NC(=O)CN1C2C(=CN=CN2N)OC(c2ccccc2)C1(N)c1ccccc1Br
CC12CC3(c4ccc(Cl)cc4)C(=O)C(=O)N(C4CCCCC4)C3N1C(=O)C(=O)N2c1ccc(Br)cc1
Cc1c(C(=O)CCl)cn(Cc2ccco2)c1C
COC(=O)c1cc2sccc2n1CC(=O)Nc1ccc(OC)c(OC)c1OC
Cc1cc(Br)c(NC(=O)COn2nnc3ccc(S(C)(=O)=O)cc32)c(Br)c1
COc1ccc(C(=O)Oc2ccccn2)cc1
O=C1C(=O)N(CC2COc3ccccc3O2)c2ccccc21
COc1ccc(C=C(C#N)c2cccc3cc[nH]c23)cc1
COC(=O)Cc1ccc(C=CC(=O)N2CCOc3ccccc32)cc1
CCCC(=O)Oc1ccc(C)c2ccc(=O)oc12
C=S1C(N(O)C(=O)NCCCC)N(N=Cc2ccc(N(C)C)cc2)CC1(C)C
O=C(O)c1ccc(N2N=C(c3ccccc3)CC2c2ccccc2)cc1
CCCC(=O)Oc1ccc2c(C)cc(=O)oc2c1
Cc1ccc(C(=O)c2c3ccc(C(F)(F)F)cc3[n+]([O-])n2CCC(N)=O)cc1
CCOc1ccc(-c2c(C(O)(C(F)(F)F)C(F)(F)F)sc(N)c2C=O)cc1
CCc1ccc(N(C)C(=O)c2noc(C)c2Oc2cccc(C(F)(F)F)c2)cc1
CC(=O)NC1C(=O)N(CCN2CCOCC2)c2ccc(C)cc21
CN1CCN2c3ccc(N)cc3CC3(C(=O)NC(=O)NC3=O)C2C1
CCCn1nnc(NC(=O)COc2ccc(C3CCCCC3)cc2)n1
NC(=O)c1cc(-c2ccccc2)sc1NC(=O)CC1=CC=C[SH]1C1CN([SH](=O)=O)CCO1
CCCOC(=O)C1(C(=O)Nc2cc(-c3cccc(C(=O)O)c3)c(C)s2)C2CCC(O2)C1C
O=C(c1occ(Br)c1[N+](=O)[O-])N(Cc1ccccc1)c1ccccc1
NC(=O)c1cc(-c2ccccc2)sc1NC(=O)Cc1csc(S(=O)(=O)N2CCOCC2)c1
Sc1cccc(-c2csc3ncnc(S)c23)c1
Cc1ccsc1C1=NNC(c2cccc(N)c2)C1
CCN(c1ccccc1)S(=O)(=O)c1nnc(NC(=O)c2ccc(OC)cc2)s1
COC(=O)COc1cc2c(N)cccc2c(=O)[nH]1
O=C(Nc1ccc2c(c1)OCCO2)c1ncoc1-c1ccccc1
O=C(O)c1ccc(NN=C2c3ccccc3-c3ccccc32)cc1Cl
CC(=O)Nc1ccc(NC(=O)CC(C)=NNC(=O)COc2cc(C)c(Br)cc2Br)cc1
CNC(=O)OC(C)(C)Cc1nc(C(CC(C)C)(NC=O)C(=O)OC(C)(C)C)c(C(=O)NCc2ccccc2)[nH]1
Cc1ccc(NC(=S)NC(NC(=O)c2ccccc2C)C(Cl)(Cl)Cl)c(C)c1
CC12C(=O)N(c3cccc(F)c3)C(=O)N1C(c1ccc(F)cc1)C1C(=O)N(C3CCCCC3)C(=O)C12
Cc1cc(Cl)cc(NC(=O)Nc2ccccn2)c1
CCN(c1ccccc1)S(=O)(=O)c1nnc(NC(=O)c2ccc(OC)cc2)s1
Cc1cc(C(=O)C2C(c3ccc(OC(C)C)cc3)=C(O)C(=O)N2Cc2ccccn2)co1
Cc1cccc(Cl)c1OC(C)C(=O)Nc1ccc(S(=O)(=O)Nc2cnc3ccccc3n2)cc1
CSc1ccc(OCc2cc(C(=O)NCc3cnc(N)cn3)no2)cc1
CC(C)C12CN(C(=O)c3ccccc3[N+](=O)[O-])CC(C(C)C)(CN(C(=O)c3ccccc3[N+](=O)[O-])C1)C2=O
O=C(C=Cc1cccs1)Nc1csc(-c2ccccc2)c1C(=O)O
Cc1noc(C)c1NS(=O)(=O)c1ccc(NC(=O)Nc2ccc(Cl)cc2Cl)cc1
O=C(O)c1ccc(CN(Cc2ccccc2)S(=O)(=O)c2ccc(Cl)cc2)cc1
CC(C)c1ccc(N(C(=O)c2cnns2)C(C(=O)NC2CCCC2)c2ccccn2)cc1
Cc1ccc(Nc2cc(Cl)c(=O)n(C34CC5CC(C3)C(CC(=O)O)C(C5)C4)n2)cc1
O=C(COc1ccc(S(=O)(=O)N2CCCCC2)c(F)c1)Nc1ccccc1
Cc1ccccc1C(=O)Nc1cc2oc(=O)ccc2cc1OC(F)F
Cc1ccn(C(C)c2ccc(C(Cl)C=O)o2)c1
O=C(NCc1ccc(F)cc1)c1ccc(S(=O)(=O)Nc2ccc(C(F)(F)F)cc2)cc1
CCc1c[nH]c2c(Nc3c(OC)cc(C)cc3OC)cccc12
O=C(Oc1c(Br)cccc1C(=O)C=Cc1ccc(F)cc1)c1ccco1
Cc1ccc(CN2C(=O)CSc3c(C(=O)NCCN4CCOCC4)cccc32)cc1
COc1ccc(-c2cc(C=O)c(N)s2)cc1
Cc1ccc(Oc2ccccc2C(N)(CC=O)n2c(NC(C=O)CC(C)COC(C)(C)C)nc(C=O)c2C=O)cc1
COc1cc(C=O)cc(OC)c1OC1(N)CN(c2ccc(N)cc2)CCN1C(=O)c1ccc(C)cc1
COc1ccc(C=C2SC(=S)N(CCC(=O)NNC(=O)c3ccc(OC)cc3)C2=O)cc1
CN1CCNCC1N
O=C(Oc1ccccc1N1C(=O)CCC1=O)c1occc1Cl
COC(=O)c1ccc(NC(=O)c2ccc(NC(=O)c3ccco3)cc2)cc1
COc1cc(OC)c(C2=Nc3ccc(Br)cc3C(c3ccccc3)N2CC(=O)NN)cc1OC
O=C(Oc1ccc2oc(=O)ccc2c1)c1cccs1
CC(C)(C)C1CCC(N)c2c(C(N)=O)noc21
Cc1ccc(NC2C(=O)c3ccccc3CC2=NS(=O)(=O)c2ccc(C(=O)O)cc2)cc1
CC(=O)N(C)c1ccc(NS(=O)(=O)c2cc(Cl)ccc2Cl)cc1
CC(C)c1ccc(S(=O)(=O)Nc2ccc(SC(F)F)cc2)cc1
O=Cc1nc(Nc2ccc3c(c2)OCCO3)oc1-c1ccccc1
Cc1cc(N2C(=O)C3C4C(=O)N(C5CCCCC5)C(=O)C4(Br)C(c4ccccc4)N3C2=O)ccc1Cl
Cc1cccc(N2C(=O)CC(N(Cc3c(C)nn(C)c3C)C(=S)Nc3ccc(Cl)cc3)C2=O)c1
COc1ccc(N2C(=O)C(=S)C(=O)NC2=Cc2coc(C)c2)cc1
COc1ccc(C=NNC(=S)Nc2ccccn2)cc1
Cc1cc(NC(=O)Cc2ccc([N+](=O)[O-])cc2)c2ccc(=O)oc2c1
Cc1ccc(F)c(N(C)[SH]2C(Nc3cccc(C=O)c3Br)=NN=C2[SH](=O)=O)c1
CCC(C)(C)NC(=O)C(c1cc(N)c[nH]1)N(C(=O)Cn1nnc2ccccc21)c1ccc(NC(C)=O)cc1
O=C(NC(=S)Nc1ccc(NC(=O)c2ccc(Cl)cc2)cc1)c1ccc(Cl)cc1
O=C(O)c1ccccc1C1=NN(c2ccccc2)C(c2ccccc2)C1
COc1cc(Cl)c(C=O)c(N)c1N
O=C(C=Cc1ccc(Cl)c([N+](=O)[O-])c1)NCc1cccnc1
Cc1cccc(C)c1NC1=NN=C(S)[SH]1CC(=O)Nc1cc(Cl)c(C(F)(F)F)cn1
CC(C)c1ccc(N(C(=O)c2cnns2)C(C(=O)NC2CCCC2)c2ccccn2)cc1
CCN(CC)C(=O)Cn1c(C=C2NC(=O)C(=O)C(=O)N2c2ccc(F)cc2)cc2ccccc21
Cc1ccc(C(=O)c2c3ccc(C(F)(F)F)cc3[n+]([O-])n2CCC(N)=O)cc1
O=C1c2[nH]nc(-c3ccccc3O)c2C(c2ccccc2F)N1Cc1ccco1
Cc1cc(Br)c(NC(=O)COn2nnc3ccc(S(C)(=O)=O)cc32)c(Br)c1
COc1ccc(NC(=O)CC2NCCN(C(=O)Nc3ccc(C(F)(F)F)cc3)C2=O)cc1
CCN(CC)c1ccc(C=NNC(=O)c2nnn(-c3nonc3N)c2C(C)C)c(O)c1
COc1c(C)cccc1NC(=O)C[SH]1C(C)=Cc2c1nc(S)[nH]c2=O
O=[N+]([O-])c1ccc(C=CC=Nn2c(-c3ccco3)n[nH]c2=S)cc1
COc1ccc(-c2cccc3nc(NC=O)sc23)cc1
O=C(CN1C(=O)SC(=Cc2cccs2)C1=O)Nc1ccc(C(=O)O)c(O)c1
CC(=O)N(C)c1ccc(NS(=O)(=O)c2cc(Cl)ccc2Cl)cc1
Cc1cc(NC(=O)CCl)ccc1-c1ccn(-c2ccccc2)n1
COc1ccc2cc(C3(C)NC(=O)C(=O)N3CC(=O)NCc3ccco3)ccc2c1
Cc1ccc(C2CN(C(=O)CCl)N=C2c2cccs2)cc1
COc1ccc(N(c2ccc3[nH]c(=O)c(C)cc3c2)S(=O)(=O)c2ccc(OC)cc2)cc1
O=C(Oc1cccnc1)c1cccc([N+](=O)[O-])c1
CCOc1ccc2c(c1)C(=O)C(=O)N2CC1COc2ccccc2O1
COc1ccc(O)c(C(=O)Nn2cnc3c(-c4cccs4)csc3c2=O)c1
Cc1ccc(C(=O)c2c3cc([N+](=O)[O-])ccc3[n+]([O-])n2CCC(N)=O)cc1
CC(=O)c1[nH]c(N2CCCC2)cc1-c1ccccc1
Cc1cc(C(=O)CCl)c(C)n1-c1cccc([N+](=O)[O-])c1
COc1cc(NC(=O)c2nnc(Cl)cc2Cl)c(OC)c(OC)c1
Cc1cccc(-n2cc([N+](=O)[O-])c(C)c2C(Cl)C=O)c1
Cn1ncc(Cl)c1C(=O)NC1Oc2ccccc2O1
CC(=NNC(=O)c1cc(Cl)ccc1Cl)c1ccc(NC(=O)C(C)C)cc1
CC12N(c3ccc(Br)cc3)C(=O)C(=O)N1C(c1ccc(Cl)cc1)CC21CN(C2CCCCC2)C(=O)C1=O
COC(=O)c1ccc(NC(=O)CN(c2ccc(OC)cc2)S(=O)(=O)c2ccccc2)cc1Cl
COc1ccc(N)c2c1NC(=O)C2=O
COc1ccc(OC(C)CSc2nnc(C(NC(=O)C(N)c3ccccc3)OC)[nH]2)cc1
COc1ccc(OC)c(OC)c1NC(=O)C1(c2ccc(Br)cc2)C=NOC1
Cc1ccc(N2C=C(N)C(C#N)(c3ccccc3)C2(C#N)C#N)cc1
CCN(CC)c1c(C(=O)NN=Cc2ccc(C(C)C)cc2O)nnn1-c1nonc1N
CCOc1ccc(-c2sc(N3C(=O)C(C)=CC3(O)C(=O)OC)nc2C(=O)c2cc(C)co2)cc1
O=C(C=Cc1cccs1)Nc1cc(C(=O)O)sc1-c1ccccc1
O=C(C=Cc1sccc1C(=O)O)Nc1cc(-c2ccccc2)cs1
COc1ccc(OC)c(C(N)=NOC(=O)CSc2ccccc2)c1
N#CC1Cc2cc(NC(=S)NC(=O)c3ccccc3)sc2C1
Nc1cccc(SC(N)(C=O)c2ccccc2[N+](=O)[O-])c1
O=C(CN1C(=O)SC(=Cc2cccs2)C1=O)Nc1ccc(C(=O)O)c(O)c1
O=C(O)c1cccc(C2CC(c3ccccc3)=NN2c2ccccc2)c1
CCCCN(C(=O)NO)c1cc(C=NN2CCSC2=S)cc(N(C)C)c1
COc1ccc(NC(=O)N2CCN(S(=O)(=O)c3ccc(OC)cc3)CC2)cc1
CC(C)(C)OC(=O)C(Cc1ccccc1)NC(=O)c1ncc(C(=O)NC(Cc2ccccc2)C(=O)OCc2ccccc2)[nH]1
Cc1ccc(OCC(=O)N(C(=O)C(O)c2ccc(O)cc2C)c2cc(C(=O)O)ccc2N)cc1C
CC(=O)NN=Cc1cc(Oc2ccc(C)cc2)c([N+](=O)[O-])o1
Cc1ccc(C(=O)n2cnc3ccccc32)cc1C
Cc1cc2c(cc1C(=O)NCCN1CCOCC1)N(Cc1ccccc1)C(=O)CS2
N#Cc1ccc(CSc2nnc(NC(=O)c3ccc4ncsc4c3)s2)cc1
COc1ccc(Nc2oc(COc3ccc(C)cc3)nc2C#N)cc1
CC(C)c1ccc(N(C(=O)c2cnns2)C(C(=O)NC2CCCC2)c2ccccn2)cc1
Cc1cc(F)c2c(S(=O)(=O)Nc3cc(F)c(F)cc3C(F)(F)F)c(F)oc2c1
CCCCOc1ccc(CONS(=O)(=O)c2ccc(NC(C)=O)cc2)cc1Cl
COc1ccc(Nc2nc(COc3ccc(C)cc3)oc2C#N)cc1
Cc1ccc(N2CCN(C(=O)CCS(=O)(=O)c3cc(C)c4c(c3)SC(=O)CN4)CC2)c(C)c1
CCC12C(=O)NC(=O)N1C(N)C1(c3ccc(F)cc3)C(=O)NC(=O)C12N
CC(C)CN(CCC(=O)O)CC(C)C
COc1ccc(C(N)=NO)cc1OC(O)C(=O)Sc1ccccc1
CC(=O)NNC1CN(C(Br)C2=Nc3ccccc3C(c3ccccc3)N2)CCO1
Cc1cc(S(=O)(=O)N2CCN(C(=O)C3C(=O)NCc4ccccc43)CC2)c(C)c(C)c1C
CC(C)NC(=O)CN1CCN(c2ncccn2)CC1
CC(C)(C)OC(=O)NCc1ccc(CNC(=O)c2cnc(C(=O)NC(Cc3ccccc3)C(=O)OC(C)(C)C)[nH]2)cc1
Cc1cc(=O)oc2cc(NC(=O)Cc3ccccc3[N+](=O)[O-])ccc12
CC(C)CC(NC(=O)c1[nH]cnc1C(=O)NC(Cc1ccccc1)C(=O)OCc1ccccc1)C(=O)OC(C)(C)C
CC(=O)NN=C(C)C(Nc1ccc(NC(C)=O)cc1)C(=O)Oc1cc(C)c(Br)cc1Br
COc1cc(NS(=O)(=O)c2ccc(NC(=S)NC(=O)c3ccc(F)cc3)cc2)nc(OC)n1
CCC1=NN=C(N)[SH]1Nc1ccc([SH](=O)=O)cc1N
Cc1ccc(C(=O)c2c3ccccc3[n+]([O-])n2CCC(N)=O)cc1
CC(=O)NC1C(=O)N(C(Br)CN2CCOCC2)c2ccccc21
CC(=O)Nc1c(OC(C)=O)cc(OC(C)=O)c2nonc12
CC1NCCCC1N1CC=CC=N1
COc1ccc(NC(=O)CC2C(=O)NCCN2C(=O)Nc2ccc(C(F)(F)F)cc2)cc1
CCC(C)Nc1cc(N(C)C)ccc1C=NN1C(=S)SC(C)(C)C1N(O)C=O
Cc1ccc(Oc2cccc(C(N)(CC=O)n3c(Nc4c(CCC=O)cccc4OC(C)(C)C)nc(C=O)c3C=O)c2)cc1
O=C(C=Cc1ccc([N+](=O)[O-])cc1Cl)NCc1ccccn1
Cc1ccc(N2C(C#N)=C(c3ccccc3)C(C#N)C2(N)C#N)cc1
O=C(COC(=O)CCc1c[nH]c2ccccc12)NC(c1ccccc1)c1ccccc1
Cc1ccc(C(=O)n2cnc3ccccc32)cc1C
COC(=O)c1ccc(NC(=O)c2ccc(NC(=O)c3ccco3)cc2)cc1
CS(=O)(=O)N(Cc1ccc(C(=O)Nc2ccc(Sc3ccccc3)cc2)cc1)c1ccccc1
Cc1c(OCC(=O)NC(Cc2c[nH]c3ccccc23)C(=O)O)ccc2c1oc(=O)c1ccccc12
CCCOC(=O)c1c(-c2ccc(C)cc2C)csc1NC(=O)C1C2CCC(O2)C1C(=O)O
Cc1ccccc1C(=O)n1c(C)nc2ccccc21
CCOc1cccc(O)c1
CCc1nnc(NS(=O)(=O)c2ccc(NC(=O)C=Cc3ccccc3Cl)cc2)s1
COc1ccc(N(c2cncc(CC=O)c2NC2CCCCC2)C(Cl)C=O)cc1
NC1(c2cccs2)CC(=O)N(C2CNCCN2CC=Cc2ccccc2)C1=O
COc1ccc(C=NNC(=O)c2c(CN(C)c3ccccc3)nnn2-c2nonc2N)cc1
O=C(O)c1ccc(Cl)c(-c2ccc(C=NNC(=O)C(O)(c3ccccc3)c3ccccc3)o2)c1
CCN(CC)C(=O)Cn1cc(C=C2C(=O)NC(=O)N(c3ccccc3F)C2=O)c2ccccc21
CCN(CC)C(=O)Cn1cc(C=C2C(=O)NC(=O)N(c3ccccc3F)C2=O)c2ccccc21
Cc1ccc(C(=O)NC(=C(Cl)Cl)S(=O)(=O)c2ccccc2)cc1
COc1ccc(C(=O)Nn2cnc3scc(-c4cccs4)c3c2=O)c(O)c1
CC(=O)N(C)c1ccc(NS(=O)(=O)c2ccc(Cl)cc2Cl)cc1
CCOC(=O)c1c(C)n(S(=O)(=O)c2ccc(C)cc2)c2ccc(O)c(C(=O)O)c12
O=c1[nH]c(C2CCN(S(=O)(=O)c3ccccc3F)CC2)nc2c1nnn2Cc1ccc(OC(F)(F)F)cc1
O=[SH](=O)N1CCCCC1S
COc1ccc(Nc2oc(COc3ccc(C)cc3)nc2C#N)cc1
Cc1ccc(N2C(=O)CC(N(Cc3nn(C)c(C)c3C)C(=S)Nc3ccc(Cl)cc3)C2=O)cc1
NC1CNCCN1CC(=O)Nc1ccccc1[N+](=O)[O-]
CCC(=O)Nc1ccc(C(=O)c2[nH][n+]([O-])c3c(Cl)cccc23)cc1
NNC(=O)CN1C(c2ccccc2)=Nc2ccc(Br)cc2C1c1ccccc1
Cc1cc(C(=O)CCl)c(C)n1-c1cccc([N+](=O)[O-])c1
COC(COc1ccccc1)NC(=O)c1cc(=O)[nH]c2ccccc12
COc1ccc(C(=O)Nn2cnc3scc(-c4cccs4)c3c2=O)c(O)c1
O=C(CSc1ccccn1)Nc1nonc1[N+](=O)[O-]
O=[N+]([O-])c1ccccc1C=CC=Nn1c(-c2ccco2)n[nH]c1=S
COC(=O)c1cc(NC(=O)Cn2ccc3sc(OC)cc32)c(OC)c(OC)c1
CC(=O)n1c(N(C(=O)CCl)c2ccc([N+](=O)[O-])cc2)cc2ccccc21
CC(=O)Nc1cc(OC(C)=O)c2nonc2c1OC(C)=O
Cc1ccc(Nc2cc(C=O)ccc2S(=O)(=O)Nc2cccc(C(F)(F)F)c2)cc1
O=C(c1ccco1)N(Cc1ccc([N+](=O)[O-])cc1)c1ccc(Br)cc1
Cc1ccc(C#N)c([SH]2C(S)=NN=C2Nc2nc3ccc(C=O)cc3s2)c1
Cc1ccc2c(c1C)C(c1ccc(F)cc1)CC(=O)N2
Cc1cc(S(=O)(=O)N=C2C=CC(=O)c3cccc(Nc4ccc(C(=O)O)cc4)c32)cc(C)c1C
COCCNC(=O)C(c1cccc(OC)c1)N(Cc1cccs1)C(=O)Cn1nnc2ccccc21
CCc1c(=O)occ2c(OC(=O)c3ccco3)cccc12
CC(=O)Nc1cc(F)cc2c1C(N)(CN1CCOCC1)C(=O)N2
CC(=NN=C(N)SC1CC(=O)N(c2cccc(Cl)c2)C1=O)c1cccs1
Cc1cc(C)c(C)c(S(=O)(=O)N=C2CC(Nc3ccc(C(=O)O)cc3)=C3C=CC=CC3C2=O)c1
Cc1ccc(S)cc1Nc1nnc(S)s1
O=C(Oc1cc2ccccc2oc1=O)c1cccs1
O=[N+]([O-])C(=CC=Nn1c(-c2ccco2)n[nH]c1=S)c1ccccc1
Cc1ccc(Nc2nc(N3CCOCC3)c(N)c([N+](=O)[O-])n2)c(C)c1
Cc1ccc2c(c1-c1ccccc1)N=C(Br)N(CC(=O)NN)C2
COc1ccc(NC(=S)NN=Cc2ccccc2)cn1
CCOC(=O)c1ccc2c(c1)c1c(c3ccoc32)C(C)N(Cc2ccccn2)CO1
CC(C)c1ccc(S(=O)(=O)Nc2ccc(SC(F)F)cc2)cc1
COC(=O)c1ccc(NC(=O)c2ccc(NC(=O)c3ccco3)cc2)cc1
CC12C(=O)N(C3CCCCC3)C(=O)C1C(c1ccc(F)cc1)N1C(=O)N(c3ccc(F)cc3)C(=O)C12
Cc1ccc(C(=O)c2c3ccc([N+](=O)[O-])cc3[n+]([O-])n2CCC(N)=O)cc1
COc1ccc(S(=O)(=O)N2CCOC2CNC(=O)C(=O)NCCN(C)C)cc1
O=C(Cc1ccc(Cl)cc1)Nc1cncc(Cl)c1
Cc1ccc(C(=O)NC2=NN=C[SH]2C)cc1
CC(C)c1cncc(C(C(=O)NC2CCCC2)N(C(=O)c2ccco2)c2ccccc2)c1
COc1ccc(Nc2oc(COc3ccc(C)cc3)nc2C#N)cc1
O=C(Oc1ccccn1)c1ccc(Cl)cc1
CC(C)O
COc1ccccc1N(C(=O)Cn1nnc2ccccc21)C(C(=O)NCc1ccco1)c1ccc(C)o1
COc1ccc(N2CCN(C(=O)C34C=CC=CC3NC(=O)C=C4)CC2)cc1
Cl.O=C(Oc1cccnc1)c1ccc(Cl)cc1
COc1ccc(NC(=O)c2cc(Cl)nnc2Cl)c(OC)c1OC
CCOc1cccc2c1C(=O)C(=O)N2CC1COc2ccccc2O1
Cc1ccc(N(c2cc(C)ccc2C(=O)O)S(=O)(=O)c2ccc(Cl)cc2)cc1
Cc1ccc(C(=O)Oc2nc3ccccc3n2C)cc1
O=[N+]([O-])c1ccc(C=Cc2n[nH]c(=S)n2N=Cc2ccco2)cc1
O=C(Nc1c2c(nn1-c1ccc(Cl)cc1)CS(=O)(=O)C2)c1ccc2c(c1)OCO2
O=C(NCc1ccco1)C(c1ccco1)N(C(=O)Cn1nnc2ccccc21)c1ccc2c(c1)C=CC2
Cc1cc(O)ccc1Nc1ncnc2ccccc12
Cc1ccc(C(=O)c2c3ccccc3[n+]([O-])n2CCC(N)=O)cc1
O=C(CN1C(=O)C(=O)SC1=Cc1cccs1)Nc1cc(C(=O)O)ccc1O
O=C(Oc1c(Br)cccc1C(=O)C=Cc1ccc(F)cc1)c1ccco1
Cc1cc(C)cc(OCC(=O)Nc2ccc(C(=O)O)c(NC(=O)COc3ccc(C)c(C)c3)c2)c1
Cc1ccc(C(=O)NC(NC(=S)Nc2cc(C)cc(C)c2)C(Cl)(Cl)Cl)cc1
O=C(CN1C(=O)SC(=Cc2cccs2)C1=O)Nc1ccc(C(=O)O)c(O)c1
Cc1ccc(S(=O)(=O)Nc2ccccc2-c2cccc(C)c2NS(=O)(=O)c2ccccc2)cc1
O=C(O)c1ccc(N2N=C(c3ccccc3)CC2c2ccccc2)cc1
COc1ccc(C(C(=O)Nc2ccc(F)cc2)N(C(=O)Cn2nnc3ccccc32)C2CC2)cc1
O=C(C=Cc1cccs1)Nc1scc(-c2ccccc2)c1C(=O)O
Cc1ccc(NC2=NN=C(S)[SH]2CC(=O)Nc2cc(Cl)c(C(F)(F)F)cn2)cc1
COc1ccc(OC)c(C(C(=O)NCC2CCCO2)N(C(=O)Cn2nnc3ccccc32)c2ccc(NC(C)=O)cc2)c1
CCn1c(COc2ccccc2)nnc1SCC(=O)C(C)(C)C
CC(C)(C)OC(=O)NCCC(=O)Oc1ccc2ccc(=O)oc2c1
Nc1c(Cl)ccc2nn(-c3ccccc3)nc12
CC(=NN=C(N)SC1CC(=O)N(c2ccc(Cl)cc2)C1=O)c1cccs1
CCn1c(COc2ccccc2)nnc1SCC(=O)C(C)(C)C
CCc1cc(=O)oc2cc(Oc3ccc(C=O)o3)ccc12
CC(C)(C)OC(=O)NCc1ccc(CNC(=O)c2ncc(C(=O)NC(Cc3ccccc3)C(=O)OCc3ccccc3)[nH]2)cc1
Cc1snc(S(=O)(=O)C=NNc2cc(C(F)(F)F)ccc2C#N)c1C#N
CNc1oc(-c2ccc(Cl)cc2)nc1P(=O)(c1ccccc1)c1ccccc1
O=C(CSc1ccc(F)cc1)Nc1ccc2c(c1)C(=O)NC2=O
Cc1ccc(C(=O)CSc2nnc(CNc3ccc(C)cc3C)n2Cc2ccco2)cc1
Cc1ccc2c(c1)C(=O)C(=O)N2CCOc1ccccc1
NC1(C23C(=O)N(c4cccc(F)c4)C(=O)N2C(c2ccc(F)cc2)C2C(=O)NC(=O)C23)CCCCC1
CC(C)c1ccc(N(c2nccc(NC3CCCC3)c2CC=O)c2snnc2C=O)cc1
CC(C)CC(NC(=O)c1ncc(C(=O)NCc2ccc(CNC(=O)OC(C)(C)C)cc2)[nH]1)C(=O)OC(C)(C)C
O=C(Nn1cnc2ccccc2c1=O)c1cccc(Br)c1
CC(C)(C)c1ccc(C(=O)Nc2ccc(S(=O)(=O)Nc3cnc4ccccc4n3)cc2)cc1
Cc1ccc2[nH]c(=O)c(CN(CCc3ccccc3)Cc3nnnn3CC3CCCO3)cc2c1
CC(C)Oc1ccc(C=NNC(=O)c2nnn(-c3nonc3N)c2CN(C)c2ccccc2)cc1
CC(C)(C)OC(=O)CNc1nc(C=O)c(C=O)n1C(N)(c1ccccc1)c1ccccc1
CC(=O)N1C=CC2C=CC=CC21N(C(=O)CCl)c1ccc([N+](=O)[O-])cc1
CC(C)OP(=O)(OC(C)C)C1=CC(=O)C=CC1NS(=O)(=O)c1cc(Cl)cc(Cl)c1Cl
Cn1ncc(Cl)c1C(=O)NC1Oc2ccccc2O1
O=C(NC(=S)Nc1ccc(NC(=O)c2ccc(Cl)cc2)cc1)c1ccc(Cl)cc1
CC(=O)Nc1ccc(NC(=O)CC(C)=NNC(=O)COc2cc(Br)cc(Br)c2C)cc1
Nc1ccc(O)c(-c2n[nH]c3c2C(c2ccccc2F)NC3=O)c1
Nc1cc2c[nH][n+]([O-])c2cc1C(=O)c1ccc(Cl)c(Cl)c1N
COc1cc(NS(=O)(=O)c2ccc(N(C(N)=S)c3cc(C=O)ccc3F)cc2)nc(OC)n1
COc1ccc(C(=O)Oc2cccnc2)cc1
COc1cc(NS(=O)(=O)c2ccc(NC(=S)NC(=O)c3ccc(F)cc3)cc2)nc(OC)n1
CC(C)(C)OC(=O)NCc1ccc(C(N)n2c(NC(C=O)CC(C)(C)OC(C)(C)C)nc(C=O)c2C=O)cc1
COc1cccc2sc(NC(=O)c3ccccc3)nc12
O=C1NC(=Cc2cc3ccccc3n2CC(=O)N2CCOCC2)N(c2ccc(F)cc2)C(=O)C1=O
COc1ccc(S(=O)(=O)N2CCOC2(C)NC(=O)C(=O)NCCN(C)C)cc1
O=C1CCN(c2cc(Cl)ccc2OC(=O)c2ccco2)C1=O
Nc1ccc(CCNC(=O)c2cc(COc3ccccc3)on2)cc1C(F)(F)F
C=C(C)COc1cccc(O)c1-c1n[nH]cc1-c1ccc(C)cc1
CCOc1ccc(N(CC(=O)Nc2ccc(C)cc2)S(=O)(=O)c2[nH]c(=O)[nH]c(=O)c2C)cc1
Cc1ccccc1Nc1nnc(SCC(=O)Nc2ncc(C(F)(F)F)cc2Cl)s1
CC12C(=O)N(c3cccc(Br)c3)C(=O)N1C(c1ccc(Cl)cc1)C1C(=O)N(C3CCCCC3)C(=O)C12
COc1ccc(N2C(=O)C(=S)C(=O)NC2=Cc2coc(C)c2)cc1
Nc1cc(CNS(=O)(=O)c2nnc(NC(=O)c3ccccc3)s2)c(F)cc1Br
Nc1cc2ccccc2c(C(O)(C(F)(F)F)C(F)(F)F)c1C(O)(C(F)(F)F)C(F)(F)F
CC(C)NC(=O)CN1CCN(c2ncccn2)CC1.O=C(O)C(=O)O
Cc1ccc(CC(=O)Nc2ccc3ccc(=O)oc3c2)c([N+](=O)[O-])c1
CC(C)CS(=O)(=O)C1=NSC2=NC(=O)C(=Cc3ccc(OC(=O)c4ccco4)cc3)C(=N)N21
O=C(Oc1cccc(Cl)c1N1C(=O)CCC1=O)c1ccco1
CCCC(=O)Oc1ccc2oc(=O)ccc2c1C
CCc1ccc(N(C(=O)c2ccco2)C(C(=O)NC2CCCC2)c2ccccn2)cc1
O=c1[nH]c(C2CCN(S(=O)(=O)c3ccccc3F)CC2)nc2c1nnn2Cc1ccc(OC(F)(F)F)cc1
COc1ccc(C)c(N(C(=O)Cn2nnc3ccccc32)C(C(=O)NCc2ccco2)c2ccco2)c1
CC(=O)c1c(OC(=O)c2ccco2)c2ccccc2n1C
Cc1ccc(C(=O)NC(=C(Cl)Cl)S(=O)(=O)c2ccccc2)cc1
COc1ccc(NC(=O)N2CCN(S(=O)(=O)c3ccc(OC)cc3)CC2)cc1
CN1CCN(CC(=O)Nc2ccc([N+](=O)[O-])cc2)CC1
COCCNC(=O)C(c1ccc(OC)cc1)N(Cc1cccs1)C(=O)Cn1nnc2ccccc21
COc1cccc(C(C(=O)NCC2CCCO2)N(C(=O)Cn2nnc3ccccc32)c2ccc(NC(C)=O)cc2)c1OC
Cc1cccc(C)c1C(=O)NCCN1CCOCC1
CC(C)CC(NC(=O)c1ncc(C(=O)NC(Cc2ccccc2)C(=O)OCc2ccccc2)[nH]1)C(=O)OC(C)(C)C
O=C(O)c1ccc(CN(Cc2ccccc2)S(=O)(=O)c2ccc(Cl)cc2)cc1
Cc1ccc2c(c1)N=C(c1ccccc1)N(CC(=O)NN)C2Br
COc1ccc(NC(=O)c2ccc3c(c2)c(=O)[nH]c(=S)n3-c2cc(OC)cc(OC)c2)cc1
CSc1ccc(OCc2cc(C(=O)N(C)Cc3cnccn3)no2)cc1
COc1ccc2c(c1)C(=O)C(=O)N2CC1COc2ccccc2O1
CCCc1c(C(=O)NN=CC23C=CC=CC2C=C(OC)C=C3)nnn1-c1nonc1N
Cc1c(C(=O)N2CCN(N3CCOC(N)(c4ccc(CF)cc4)C3N)CC2)c2ccccc2[nH]c1=O
O=C(O)C(=Cc1cccs1)C(=O)Nc1cc(-c2ccccc2)cs1
Cc1oc2c(F)c(F)c(S(=O)(=O)Nc3ccc(C(F)(F)F)cc3)c(F)c2c1F
Nc1ccc2c(c1)C(=O)N(CC(=O)Sc1ccc(F)cc1)C2=O
Nc1cc2nn(-c3ccccc3)nc2cc1Cl
CCC12C(=O)N(c3ccccc3F)C(=O)N1C(c1ccccc1F)C1C(=O)N(C3CCCCC3)C(=O)C12
COc1ccccc1C(=O)Nc1nc2ccccc2s1
CC(=O)NC1C(=O)N(CCN2CCOCC2)c2ccc(F)cc21.Cl
COC(=O)c1ccc(CC(=O)Nc2cccc(Cl)c2[N+](=O)[O-])cc1
CCN1C(=O)C(NC(C)=O)c2cc(F)c(N3CCOCC3)cc21
COC(=O)c1cn(CC(=O)Nc2c(OC)cc(OC)cc2OC)c2ccsc12
Cc1ccc(-c2nn(-c3cccc(N)c3)cc2N)cc1
CCC(C)(C)NC(=O)C(c1cc(N)c[nH]1)N(C(=O)Cn1nnc2ccccc21)c1ccc(NC(C)=O)cc1
CC(=O)n1ccc2cc(N(C(=O)CCl)c3ccc(Cl)cc3)ccc21
CCn1c(=O)nc2[nH]nc(-c3ccc(N)cc3)nc-2c1=O
COC1C(c2cccs2)=NNC1c1cccc(O)c1N
O=S(=O)(Nc1cccc(F)c1F)c1cccc2nonc12
O=C(COc1ccc(S(=O)(=O)N2CCCCC2)cc1)Nc1ccc(F)cc1
COc1ccc(NC=C2CCc3ccccc3C2=O)cc1
NS(=O)(=O)c1ccc(Nc2cc([N+](=O)[O-])cc3nonc23)cc1
CC1=Nc2ccc(Br)cc2C(c2ccccc2)N1CC(=O)NN
Cc1ccc(S(=O)(=O)N2CCN(S(=O)(=O)c3ccc4c(c3)OC=CO4)CC2)cc1
CC(C)C12CN(C(=O)c3ccccc3[N+](=O)[O-])CC(C(C)C)(CN(C(=O)c3ccccc3[N+](=O)[O-])C1)C2=O
Cc1cc(Nc2nnc(SC(Cl)C(=O)Nc3ccccn3)s2)ccc1C(F)(F)F
CC(C)c1ccc(NC(=O)C[SH]2C=Cc3nc(S)n(Cc4ccc(C(=O)O)cc4)c(=O)c32)cc1
Cc1c(-c2ccccc2)cc(N)c2c1CNC(Br)=N2
O=[N+]([O-])C=CC1Cc2ccccc2N1Cc1ccccc1
CCOc1ccc(C2C(C(=O)c3cc(C)co3)=C(O)C(=O)N2c2nc(C)c(C(=O)OC)s2)cc1
Nc1cc2c(cc1NC(=O)c1cc(Cl)n[nH]1)OCO2
COC(=O)c1ccc(NC(=O)c2ccc(NC(=O)c3ccco3)cc2)cc1
Cc1ccc(NC2=NN=CS2(C)CC(=O)Nc2cc(C(F)(F)F)cc(Cl)n2)c(C)c1
Cc1ccc(N2C(=O)CC(N3CCNC(N)(C=Cc4ccccc4)C3)C2=O)s1
COC(=O)c1cc(Cl)cc(NC(=O)Cc2ccc([N+](=O)[O-])cc2)c1
CC(C)c1ccc(S(=O)(=O)Nc2ccc(SC(F)F)cc2)cc1
COc1ccccc1N(C(=O)Cn1nnc2ccccc21)C(C(=O)NCc1ccco1)c1ccc(C)o1
NC1(N)CNCCN1
CS(=O)(=O)N(Cc1ccc(C(=O)Nc2ccc(Sc3ccccc3)cc2)cc1)c1ccccc1
COc1cc(C(=O)Nc2ccc(N3CCN(C(=O)c4ccc(C)cc4)CC3)cc2)cc(OC)c1OC
O=C(c1cc(=O)[nH]c2ccccc12)N1CCN(c2cccc(C(F)(F)F)c2)CC1
Nc1cc2c(c[nH][n+]2[O-])cc1C(=O)c1ccc([N+](=O)[O-])cc1
Cc1cccc2c(=O)[nH]cc(CN(CCc3ccccc3)Cc3nnnn3CC3CCCO3)c12
CC1(CC(=O)OCC(=O)NC(c2ccccc2)c2ccccc2)NC=C2C=CC=CC21
COc1ccc(NC(=O)C2(OC)CC(c3ccccc3)=NO2)c(OC)c1Br
Cc1cc(=O)oc2cc(Oc3ccc(C=O)o3)ccc12
NC(=NS(=O)(=O)c1ccc(C(F)(F)F)cc1C(F)(F)F)c1ccc(Cl)cc1
COCCNC(=O)C(c1cccc(OC)c1)N(Cc1cccs1)C(=O)Cn1nnc2ccccc21
COC1(OC)CN(C(=O)Nc2ccccc2)CCN1S(=O)(=O)c1ccccc1
CCc1ccc(S(=O)(=O)N=C2C=C(Nc3ccc(C(=O)O)cc3)C(=O)c3ccccc32)cc1
O=C(c1cc(=O)[nH]c2cc(C(F)(F)F)ccc12)N1CCN(c2ccccc2)CC1
NC(=O)CCn1c2c(c(C(=O)c3ccc([N+](=O)[O-])cc3)[n+]1[O-])C=CCC2
Cc1ccc(S(=O)(=O)N=C2C=CC(=O)c3ccc(Nc4ccc(C(=O)O)cc4)cc32)cc1
CC(=O)n1cc(N(C(=O)CCl)c2ccc([N+](=O)[O-])cc2)c2ccccc21
NC(=O)CCn1c(C(=O)c2ccc(Cl)cc2)c2ccccc2[n+]1[O-]
Cc1cc(C)cc(C(=O)n2cnc3ccccc32)c1
COC(=O)COc1cc2cccc(N)c2c(=O)[nH]1
Cc1cc(C(=O)Nc2ccc(S(=O)(=O)Nc3c(C)noc3C)cc2)c2oc(Cl)cc2c1
CC12C(=O)N(c3cccc(F)c3)C(=O)N1C(c1ccc(F)cc1)C1C(=O)N(C3CCCCC3)C(=O)C12
CC(C)CC(=O)Nc1ccc2ccc(O)c(Cc3ccccc3Cl)c2c1
COc1ccc(NC(=O)c2ccc3c(=O)n(-c4c(OC)cccc4OC)c(=S)[nH]c3c2)cc1
COC(=O)c1cc(Cl)cc(NC(=O)Cc2ccc([N+](=O)[O-])cc2)c1
O=C(CCl)N(CCc1ccccc1)CCc1ccccc1
CC(=O)NC1C(=O)N(CCN2CCOCC2(C)C)c2ccccc21
NC1(c2cccs2)CC(=O)N(C2NCCNC2(N)C=Cc2ccccc2)C1=O
COc1ccc(C(CCN(Cc2ccc(OC)cc2OC)C(=O)CCl)c2ccccc2)cc1
Cc1ccc(NC2=NN=CS2(C)CC(=O)Nc2cc(C(F)(F)F)cc(Cl)n2)cc1
COc1ccc(Nc2oc(COc3ccc(C)cc3)nc2C#N)cc1
CC12C(=O)N(c3ccc(F)cc3)C(=O)N1CC1(c3ccc(F)cc3)C(=O)N(C3CCCCC3)C(=O)C12
N#Cc1c(-c2cccc(OC(F)(F)Cl)c2)nc(SCC(=O)Nc2ccccc2)[nH]c1=O
N#CC1c2sccc2CC1NC(=S)NC(=O)c1ccccc1
NC(=S)N(Cc1ccccc1)NC(=S)Nc1ccc(C(F)(F)F)cc1
O=C1NC(=NS(=O)(=O)Cc2ccccc2)SC1=Cc1ccc2c(c1)OCO2
Cc1cc(NC(=O)Nc2ccccn2)ccc1Cl
O=C(CCl)N=c1sccn1Cc1ccc(Cl)cc1Cl
O=C(O)c1cc(NC(=S)NNc2ccc(S(=O)(=O)Nc3ccccc3)cc2)c(OC(F)F)c([N+](=O)[O-])c1
O=C(O)c1ccc(N2N=CC(c3ccccc3)C2c2ccccc2)cc1
CCOC(=O)c1sc(-c2ccccc2)cc1N
CN1CCNC2C3C=C(N)C=CC3C3(NC21)C(=O)NC(=O)NC3=O
CCc1c(C2C3C(=O)N(C4CCCCC4)C(=O)C3C3C(=O)N(c4ccccc4)C(=O)N32)ccc(F)c1F
Cc1ncc(-c2ccc(S(=O)(=O)N3CCN(c4ccccc4)CC3)cc2)o1
O=c1[nH]c(C2CCN(S(=O)(=O)c3ccccc3F)CC2)nc2c1nnn2Cc1ccc(OC(F)(F)F)cc1
COC(=O)c1cccc(N)c1N
Cc1cc(C=O)nn1CC(C)(C)c1ccc(-n2ncc3c2CCCC3N)cc1
Cn1ncc(Cl)c1C(=O)Nc1ccc2c(c1)OCO2
O=C(O)c1ccc(NC(=O)c2cn(-c3ccccc3)nc2-c2ccc(Cl)cc2)cc1
O=C(Cn1nnc2ccccc21)NN=Cc1cccs1
COC(=O)c1cn(CC(=O)Nc2cc(OC)cc(OC)c2OC)c2sccc12
CC(C)CC(NC(=O)c1[nH]cnc1C(=O)NC(Cc1ccccc1)C(=O)OCc1ccccc1)C(=O)OC(C)(C)C
Cc1ccc(C(=O)N(c2ccccc2)S(C)(=O)=O)c(Nc2ccccc2Sc2ccccc2)c1
CCC1CCC(N2CCN(c3ccc([N+](=O)[O-])cc3)CC2)CC1
COC(=O)c1cc(NC(=O)CN(c2ccccc2OC)S(=O)(=O)c2ccccc2)ccc1Cl
Cc1ccc(NC(=O)Nc2cccnc2)cc1Cl
CC(C)c1ccc(N(C(=O)c2ccco2)C(C(=O)NC2CCCC2)c2ccccn2)cc1
Cc1c(OCC(=O)NC(Cc2c[nH]c3ccccc23)C(=O)O)ccc2c1oc(=O)c1ccccc12
COc1cccc(Cc2cc(N)c3cc[nH]c3c2NC(=O)OC2CCCC2)c1C(=O)NS(=O)(=O)c1ccc(C)cc1
COc1cc(OC)cc(-c2cc(N)n(S(=O)(=O)c3c(F)c(F)c(F)c(F)c3F)n2)c1
CC(=O)n1c(N)c(Nc2ccccc2)c2cc([N+](=O)[O-])ccc21
COc1ccccc1N1CCN(CC(O)COc2cccc3ccccc23)CC1
O=C(C=Cc1ccccc1)c1ccccc1OC(=O)c1oc(Br)cc1F
CCc1oc(=O)cc2cccc(OC(=O)c3ccco3)c12
O=[SH](=O)C(F)(F)[SH]=C(Nc1ccccc1)N1CCN(c2ccccc2)CC1
O=C(Oc1c(F)cccc1C(=O)C=Cc1ccccc1Br)c1ccco1
NC1CN(c2ccccc2Nc2ccc([N+](=O)[O-])cc2C=O)CCN1
O=C1C(=O)N(CCCc2ccccc2)c2ccccc21
Nc1cnc(S(=O)(=O)Nc2cc(C(F)(F)F)ccc2C(F)(F)F)cc1Br
Cc1noc(C)c1NS(=O)(=O)c1ccc(NC(=O)Nc2cccc(Cl)c2Cl)cc1
O=C(NC(Cc1ccc(Br)cc1)C(=O)O)OCC1c2ccccc2-c2ccccc21
Cc1ccc(C)c(OCC(=O)Nc2cc(C(=O)O)ccc2NC(=O)COc2cccc(C)c2C)c1
Cc1ccc2c3c(cccc13)N=C(N)N2
N#Cc1c(-c2ccccc2)nc(SCC(=O)Nc2ccc(OC(F)(F)Cl)cc2)[nH]c1=O
O=[N+]([O-])C=Cc1cccc2ccn(Cc3ccccc3)c12
Cc1ccc([N+](=O)[O-])c(N(c2ccc(Br)cc2)c2ccc(C=O)o2)c1
COc1cc(C2CC(c3cccs3)=NN2C(=O)CCl)ccc1OC(F)F
CC(C)(C)OC(=O)NCCC(=O)Oc1ccc2ccc(=O)oc2c1
CCOCc1ccc(S(=O)(=O)n2c(C)c(C=O)c3c(C(=O)O)c(O)ccc32)cc1
O=C(O)c1ccc(NS(=O)(=O)c2ccc(C3CCCCC3)cc2)cc1
CC1CCN(c2ccc3nnc(CCC(=O)NCCCOC(C)C)n3n2)CC1
O=C(NC(Cc1ccc(Br)cc1)C(=O)O)OCC1c2ccccc2-c2ccccc21
[NH3+]c1c[nH+]c2c(Br)c([O-])ccc2c1
Cc1ccc(C(=O)c2c3ccc(C(F)(F)F)cc3n(CCC(N)=O)[n+]2[O-])cc1
Cc1c(OCC(=O)NCCc2c[nH]c3ccccc23)ccc2c1oc(=O)c1cc(C(=O)O)ccc12
NC1CN(c2ccccc2)CCN1
CN1C(=O)C(=O)c2cc(C3COc4ccccc4O3)ccc21
CCC1CCC(N2CCN(c3ccc([N+](=O)[O-])cc3)CC2)CC1
COc1ccc(NS(=O)(=O)c2ccc3oc(Nc4ccc5c(c4)OCCO5)nc3c2)cc1
Cc1cccc(S(=O)(=O)Nc2ccccc2-c2c(C)cccc2NS(=O)(=O)c2ccccc2)c1
COc1cc2ccc(C(C)C)c(C=NNC(=O)c3cn(-c4cnon4)nn3)c2cc1N
NC(=NS(=O)(=O)c1cc(C(F)(F)F)cc(C(F)(F)F)c1)c1ccc(Cl)cc1
CC(C)Oc1ccc(C=NNC(=O)c2c(CN(C)c3ccccc3)nnn2-c2nonc2N)cc1
Cc1cc2oc(C(=O)Nc3cc(C)c(S(=O)(=O)Nc4ccno4)cc3C)cc2cc1Cl
COc1ccc(NC=C2CCc3ccccc3C2=O)cc1
O=C1C2C(c3ccccc3)C=CC(c3ccccc3)C2C(=O)N1c1cccnc1
CCCCOc1ccc(CONS(=O)(=O)c2ccc(NC(C)=O)cc2)cc1Cl
CCc1ccc(N2C(=O)C3C4C(=O)NC(=O)C4C(c4ccc(F)cc4N)N3C2=O)cc1F
COc1cc(C)cc(OC)c1NCCc1c[nH]c2ccccc12
O=C(O)c1ccc2ncsc2c1
COc1ccc(Nc2oc(COc3ccc(C)cc3)nc2C#N)cc1
CCC(C)(C)NC(=O)C(c1cc(N)c[nH]1)N(C(=O)Cn1nnc2ccccc21)c1ccc(NC(C)=O)cc1
COc1ccccc1C(=O)Nc1nc2ccccc2s1
Cc1ccc(NC(=O)COn2nnc3cccc(S(C)(=O)=O)c32)c(Br)c1
CCOc1ccc(C2(C(=O)c3cc(C)co3)C=C(O)C(=O)N2c2nc(C)c(C(=O)OC)s2)cc1
COc1cc(C)cc(N2C(=O)C(=Cc3ccco3)C(=O)NC2=S)c1
COc1cccc2sc(NC(=O)c3ccccc3)nc12
NC(=NS(=O)(=O)c1cc(C(F)(F)F)cc(C(F)(F)F)c1)c1ccc(Cl)cc1
CC(C)(C)OC(=O)NCc1ccc(CNC(=O)c2ncc(C(=O)NC(Cc3ccccc3)C(=O)OCc3ccccc3)[nH]2)cc1
CCOC(=O)c1c(NC(=O)CCl)sc(CN(C)C)c1-c1ccccc1.Cl
CCN(c1ccc(OC)cc1)S(=O)(=O)c1nnc(NC(=O)COc2ccc(C)cc2)s1
Cc1ccc(C2=NN(C(=O)CCl)C(c3cccs3)C2)o1
CCN(CC)C(=O)Cn1ccc2cc(C=C3C(=O)NC(=O)N(c4ccc(F)cc4)C3=O)ccc21
CCCCOc1ccc(CONS(=O)(=O)c2ccc(NC(C)=O)cc2)cc1Cl
Cc1ccc(S(=O)(=O)N2CCN(C(=O)c3cccc([N+](=O)[O-])c3N3CCCC3)CC2)cc1C
CCC1=NN=C(N[SH](=O)=O)[SH]1c1ccc(NC(=O)C=Cc2ccc(F)cc2)cc1
O=C(Cn1nnc2ccccc21)c1ccc(Cl)cc1
O=C(CCS(=O)(=O)c1ccccc1)N1CCN(c2ccc(F)cc2)CC1
O=CN=c1sc(CCl)cn1Cc1ccc(Cl)cc1Cl
Cc1ccc2c(ncn2C(=O)c2ccccc2)c1C
Cc1cc(Br)c(NC(=O)COn2nnc3ccc(S(C)(=O)=O)cc32)c(Br)c1
Cc1cccc(N[SH]2C(NCc3cccc(C=O)c3)=NN=C2[SH](=O)=O)c1
O=C(NCCc1ccccc1)C(=O)NCC1COCN1S(=O)(=O)C1COc2ccccc2O1
O=C(NCc1ccccc1)c1ccc(S(=O)(=O)Nc2cccc(C(F)(F)F)c2)cc1
Cc1ccc(S(=O)(=O)N2CCN(S(=O)(=O)c3ccc4c(c3)OCCO4)CC2)cc1
COc1ccc(C(C(=O)NCC2CCCO2)N(C(=O)Cn2nnc3ccccc32)c2ccc(NC(C)=O)cc2)cc1
COC(=O)c1cccc(N)c1N
O=C(NC(Cc1ccc(Br)cc1)C(=O)O)OCC1c2ccccc2-c2ccccc21
CS(=O)(=O)N(Cc1ccc(C(=O)Nc2ccc(Sc3ccccc3)cc2)cc1)c1ccccc1
CC(C)CNS(=O)(=O)c1ccc(CCC(=O)Nc2ccc(Oc3ccccc3)c(Cl)c2)cc1
Cc1cc(C2=NN(C(=O)c3ccco3)CC2CCl)co1
CC(C)c1ccc(N(C(=O)c2ccco2)C(C(=O)NC2CCCC2)c2ccccn2)cc1
O=C(Cc1ccc(F)c(Cl)c1)NCCCn1ccnc1
O=C(O)C(c1ccccc1)N(Cc1ccc(Cl)cc1)S(=O)(=O)c1ccccc1
COc1cccc(C(C)(C)C(=O)Nc2sc(C)cc2C(=O)N2CCOCC2)c1
COc1cccc(C(C(=O)NCC2CCCO2)N(C(=O)Cn2nnc3ccccc32)c2ccc(NC(C)=O)cc2)c1
Cc1oc2c(F)c(F)c(S(=O)(=O)Nc3ccc(C(F)(F)F)cc3)c(F)c2c1F
Cl.O=C(Oc1cccnc1)c1ccc(Cl)cc1
N#Cc1c(NC(=S)NC(=O)c2ccccc2)sc2c1CCC2
C=NN1CC(C(C)c2cccs2)(N(O)C(=O)NC)SC1=S
Cc1ccc(C)c(S(=O)(=O)N2CCN(C3CCCN3c3ccc(C=O)cc3[N+](=O)[O-])CC2)c1
CCC12C(=O)N(c3cccc(F)c3)C(=O)N1C(c1ccc(F)cc1)C1C(=O)N(C3CCCCC3)C(=O)C12
COc1ccc(C2(c3cccs3)C=NN(C(=O)CCl)C2)cc1OC(F)F
CC1CCC2C(=O)N(c3cc(Cl)ccc3Oc3ccc(C=O)o3)C(=O)C2C1
Cc1ccc(S(=O)(=O)N=C2C=C(Nc3ccc(C(=O)O)cc3)C(=O)c3ccccc32)cc1
Nc1ccc(C(=O)C(O)O)cc1
C=S1C(N(O)C(=O)NC)CN(N=Cc2cccs2)C1(C)C
Cc1ccc(NC(=O)CN(C)C(=O)c2ccc(Nc3ccc(C(F)(F)F)cc3)cn2)cc1
CCCc1nnn(-c2nonc2N)c1C(=O)NN=Cc1cccc2ccc(OC)cc12
CN1CCNCC1N
Cc1ccc(C(=O)c2c3ccc(C(F)(F)F)cc3[n+]([O-])n2CCC(N)=O)cc1
Oc1cc(Cl)cc(Cc2ccc(Cl)c(O)c2)c1
CC(C)(C)c1ccc(C(=O)Nc2ccc(S(=O)(=O)Nc3cnc4ccccc4n3)cc2)cc1
CN(C)S(=O)(=O)c1ccc2cccnc2c1SCC(=O)Nc1ccccc1
Cc1ccc(C(=O)Oc2nc3ccccc3n2C)cc1
Nc1nc(-c2sccc2N)cs1
CCCOC(=O)c1scc(NC(=O)C23CCC(C(=O)O)(CC2)O3)c1-c1cc(C)ccc1C
Cc1cc(C)cc(NS(=O)(=O)c2ccc3[nH]cc(C(=O)N4CCc5ccccc54)c(=O)c3c2)c1
Cc1ccc(C(=O)c2c3cccc(C(F)(F)F)c3[n+]([O-])n2CCC(N)=O)cc1
Nc1csc(C2=NNC(c3ccco3)C2)c1
COc1cc(NS(=O)(=O)c2ccc(N(C(N)=S)c3cc(C=O)ccc3F)cc2)nc(OC)n1
CCc1ccc(OC)cc1CC(=O)Nc1sccc1C(=O)N1CCOC(C)C1
Cc1ccc(Nc2cc(Cl)c(=O)n(C34CC5CC(C3)C(CC(=O)O)C(C5)C4)n2)cc1
CC(C)(C)C1CCC=C2ON=C(C(=O)Nc3ccccn3)C21
Nc1cc(NC(=O)c2cc(Cl)n[nH]2)cc2c1OCO2
Cc1ccc(C(=O)c2c3ccccc3n(CCC(N)=O)[n+]2[O-])cc1
COc1cc(C=C2C(=O)Oc3cccc(OCC(=O)N4CCCC5C=CC=CC54C(=O)O)c32)c(OC)c(OC)c1
O=C(NCc1ccc(F)cc1)c1ccc(S(=O)(=O)Nc2ccc(C(F)(F)F)cc2)cc1
O=CC(Cl)N=c1scc(Cl)n1Cc1ccc(Cl)cc1
COc1cc(OC)cc(C(C(=O)NCC2CCCO2)N(C(=O)Cn2nnc3ccccc32)c2ccc(NC(C)=O)cc2)c1
CS1(Cc2ccc(C#N)cc2)C=NN=C1NC(=O)c1nc2ccccc2s1
CC(C)(C)c1ccc2ncc(NS(=O)(=O)c3ccc(NC(=O)c4ccccc4)cc3)nc2c1
Cc1ccccc1Nc1nnc(SCC(=O)Nc2nc(C(F)(F)F)c(C)cc2Cl)s1
CCOc1ccc(NC(=O)CSc2nc(NS(=O)(=O)c3ccc(C)cc3)cc(=O)[nH]2)cc1
N#Cc1ccccc1-c1cc(=O)[nH]c(SCC(=O)Nc2ccccc2OC(F)(F)Cl)n1
CCC(C(=O)Nc1cccc(C(F)(F)F)c1)c1ccccc1
Cc1cc(C(=O)NC2CCCc3cnn(-c4ccc(C(C)(C)C)cc4)c32)[nH]n1
CCC(C)CNc1cc(CC=O)c(N(c2ccc(NC(C)=O)cc2)c2ccc3nnn(CC=O)c3c2)cc1O
Cc1ccc(-n2c(S)nnc2C(S)(C(=O)Nc2ccc3c(c2)OCO3)c2cccn2C)cc1
COc1cc(OC)c(C2=Nc3ccc(Br)cc3C(c3ccccc3)N2)cc1OCNNC(C)=O
Cn1cnc2c(OC(=O)c3ccccc3)cccc21
Cc1cc(Cl)ccc1OC(C)C(=O)Nc1ccc(S(=O)(=O)NC2CN=c3ccccc3=N2)cc1
COc1ccccc1C=CC(=O)c1cc(Br)ccc1Oc1ccc(C=O)o1
CC(C)(C)OC(=O)NCc1ccc(CNC(=O)c2cnc(C(=O)NC(Cc3ccccc3)C(=O)OC(C)(C)C)[nH]2)cc1
CC(C)CC(NC(=O)c1ncc(C(=O)NC(Cc2ccccc2)C(=O)OCc2ccccc2)[nH]1)C(=O)OC(C)(C)C
CCC1=C(Nc2ccccc2)C(=O)c2ccccc2C1=NS(=O)(=O)c1ccc(C(=O)O)cc1
COc1ccc(N(Cc2cc(=O)[nH]c3ccccc23)C(Cl)C=O)cc1
Cn1ncc(Cl)c1C(=O)NC1Oc2ccccc2O1
CC(=O)c1cc(-c2ccccc2)[nH]c1N1CCCC1
COc1ccc(C=CC(=O)c2cc(Br)cc(OC(=O)c3ccco3)c2)cc1
C=C(NC(=O)c1ccccc1C)S(=O)(=O)c1cccc(Cl)c1
CC(C)c1ccc(N(C(=O)c2ccco2)C(C(=O)NC2CCCC2)c2ccccn2)cc1
NC(=O)CCn1cc2cc(C(=O)c3ccc(N)c(Cl)c3Cl)ccc2[n+]1[O-]
COc1ccc(C=C(C#N)c2cccc3cc[nH]c23)cc1
CC(C)(C)C1(Nc2cccnc2)CCCc2c(C=O)noc21
Cc1coc(C(C)(C(Cl)C=O)n2cccc2)c1
COc1ccc(-c2n[nH]c(C(F)(F)F)c2-c2cc3ccccc3o2)c(O)c1
CC(C)OC(C)(C)NC1(C)CCN(c2ccc3nnc(CCC=O)n3n2)CC1
CCN(CC)C(=O)Cn1ccc2cccc(C=C3NC(=O)C(=O)C(=O)N3c3ccc(F)cc3)c21
Oc1ccc(Cl)cc1Cc1cc(Cl)ccc1O
O=C(CCl)N=c1sccn1Cc1ccc(Cl)cc1
O=C(Nc1ccc2c(c1)OCCO2)c1ncoc1-c1ccccc1
Cc1ccc(C(=O)CSc2nnc(CNc3c(C)cccc3C)n2Cc2ccco2)cc1
COc1ccc(N(C(=O)CCl)C(C(=O)NC2CCCCC2)c2ccccn2)cc1
COc1ccccc1C=CC(=O)c1cc(Br)ccc1OC(=O)c1ccco1
COC(=O)c1ccc(NC(=O)c2ccc(NC(=O)c3ccco3)cc2)cc1
O=C(NC(Br)Cc1ccccc1)OCC1c2ccccc2-c2cc(C(=O)O)ccc21
Cc1ccc(C(=O)c2c3ccccc3[n+]([O-])n2CCC(N)=O)cc1
CC(=O)Nc1ccc(NC(=O)CC(C)=NNC(=O)COc2cc(C)c(Br)cc2Br)cc1
COc1cc(C=NNC(=O)C(=Cc2ccc3c(c2)OCO3)NC(=O)c2ccccc2)ccc1O
Cc1ccc(S(=O)(=O)N2CCN(S(=O)(=O)C3COc4ccccc4O3)CC2)cc1
Cc1cc(S(=O)(=O)N=C2C(=O)CC(Nc3ccc(C(=O)O)cc3)=C3C=CC=CC23)cc(C)c1C
Cc1cccc(NS(=O)(=O)c2nnc(NC(=O)c3ccccc3)s2)c1C
COc1ccc(S(=O)(=O)N2CCOC2CNC(=O)C(=O)NCCN(C)C)cc1
COC(CC(c1ccccc1)c1ccccc1)NC(OC)(OC)c1ccc(N)cc1
Cc1ccc(S(=O)(=O)N=C2C(=O)C=C(Nc3ccc(C(=O)O)cc3)C3C=CC=CC23)cc1
Cc1cn(C(C=O)=C2C(=O)NC(=O)N(c3ccccc3F)C2=O)c2ccc(N3CCOCC3)cc12
COC(=O)c1ccc(NC(=O)c2ccc(NC(=O)c3ccco3)cc2)cc1
Cc1c(OC(=O)CNc2ccc3[nH]cc(CCC(=O)O)c3c2)ccc2c1oc(=O)c1ccccc12
O=C(NCc1ccco1)C(c1ccco1)N(C(=O)Cn1nnc2ccccc21)C1Cc2ccccc2C1
Cc1ccc(N(C(=O)c2ccc(Cl)cc2)c2nnc(S(N)(=O)=O)s2)cc1
COc1ccc(C=NNC(=O)c2c(CN(C)c3ccccc3)nnn2-c2nonc2N)cc1
CC(C)(C)c1ccc(C(=O)Nc2ccc(S(=O)(=O)Nc3cnc4ccccc4n3)cc2)cc1
COc1cc(-c2n[nH]c(C34C=CC=CC3=COC4)c2C(F)(F)F)ccc1O
O=C(Cn1nnc(-c2ccccc2NC(=O)c2ccccc2F)n1)NCc1ccco1
O=CC(N1CCOCC1)n1cc(C=C2C(=O)NC(=O)N(c3ccccc3F)C2=O)c2ccccc21
O=C(NCc1ccco1)C(c1ccco1)N(Cc1cccs1)C(=O)Cn1nnc2ccccc21
Cc1cccc(NS(=O)(=O)c2ccc3c(=O)c(C(=O)N4CCc5ccccc54)c[nH]c3c2)c1C
Cc1ccc2c(c1)C(=NS(=O)(=O)c1ccc(C(=O)O)cc1)C=C(Nc1ccccc1)C2=O
CC1=Nc2cccc3cccc(c23)N1C
Cc1ccc(C(=O)O)cc1NC(=S)NC(=O)c1ccc(COc2ccccc2)cc1
Cc1ccc2c(c1)c1c(n2C(=O)C2(N)CC(F)Nc3c(C)cccc32)CCNC1
COc1ccc(S(=O)(=O)N2CCN(C(=O)Nc3ccccc3OC)CC2)cc1
CC(=O)c1c(N)ccc2[nH]cc(OC(=O)c3ccco3)c12
COc1cc(NC(=O)c2nnc(Cl)cc2Cl)c(OC)c(OC)c1
CCc1ccc(N(C(=O)c2ccco2)C(C(=O)NC2CCCC2)c2cccnc2)cc1
O=C(O)c1ccc(CN(Cc2ccccc2)S(=O)(=O)c2ccc(Cl)cc2)cc1
CCOC(=O)c1c(NC(Cl)C=O)sc(C)c1-c1ccc(N(C)C)cc1
CC(=O)c1cc2c(OC(=O)c3ccco3)ccc(N)c2[nH]1
Cn1cc(Cl)c(C(=O)NC2Oc3ccccc3O2)n1
COc1ccc(C(=O)n2c(SC)nc3cc4c(cc32)OCCO4)cc1
CC(C)(C)C1CCc2onc(C(=O)Nc3cccnc3)c2C1
Cc1ccc(S(=O)(=O)Nc2ccccc2-c2ccccc2NS(=O)(=O)c2ccc(C)cc2)cc1
Cc1ccc(S(=O)(=O)Nc2ccc(Cc3ccc(S(=O)(=O)Nc4ccccc4)cc3)cc2)cc1
COc1ccc(N2CCN(C(=O)C34C=CC=CC3=CC(=O)NC4)CC2)cc1
CCCC(=O)Oc1ccc2c(C)cc(=O)oc2c1
Cl.O=C(Oc1cccnc1)c1ccc(Cl)cc1
O=C(O)c1nc2ccccc2s1
Cc1cccc2c3c([nH]c12)CC(C1(N)c2ccccc2NCC1(C)F)N(C=O)C3
COc1ccc(OCCNC(=O)c2cccc3ccc(=O)[nH]c23)cc1
CC(=NN=C(N)SC1C(=O)C(=O)CN1c1ccc(Cl)cc1)c1cccs1
Cn1nc(-c2ccc(Cl)cc2)nc2c(=O)n(C)c(=O)nc1-2
Cc1cc(=O)oc2cccc(OC(=O)c3ccco3)c12
COC(=O)c1cc2c(ccn2CC(=O)Nc2cc(OC)c(OC)cc2OC)s1
Cn1nc(-c2ccccn2)nc2c(=O)n(C)c(=O)nc1-2
C=C(C)COc1cccc(O)c1-c1[nH]nc(C)c1-c1ccccc1
CCc1sc(C(=O)N2CCOCC2)c(NC(=O)Cc2ccc(OC)cc2)c1C
Cc1ccc(NC(=O)Nc2ccccn2)cc1Cl
O=C(NCc1ccc(F)cc1)c1ccc(S(=O)(=O)Nc2ccc(C(F)(F)F)cc2)cc1
Cc1nc(C(=O)NC2COc3ccccc3O2)nc2sc(N3CCCCC3C)c(C)c12
COc1ccc(N2CCN(C=O)CC2c2cc3ccccc3[nH]c2=O)cc1
NC1(C23C(=O)N(c4cccc(F)c4)C(=O)N2C(c2ccc(F)cc2)C2C(=O)NC(=O)C23)CCCCC1
CCCn1nnc(NC(=O)COc2ccc(C3CCCCC3)cc2)n1
COc1ccc(NC(=O)CC2C(=O)NCCN2C(=O)Nc2ccc(C(F)(F)F)cc2)cc1
Cc1noc(NS(=O)(=O)c2ccc(NC(=O)Nc3ccc(Cl)cc3Cl)cc2)c1C
Cc1ccc(C(=O)NCCN2CCOCC2)cc1C
Cc1ccc(C(=O)c2c3ccc([N+](=O)[O-])cc3n(CCC(N)=O)[n+]2[O-])cc1
Cc1ccc(C2CC(c3cccs3)=NN2C(=O)CCl)cc1
CC(C)(C)OC(=O)c1ccc(CC(NC(=O)c2nc[nH]c2C(=O)NCCc2ccccc2)C(=O)OCc2ccccc2)cc1
CC1(C)CN(C2CCCCC2)CCN1c1ccc([N+](=O)[O-])cc1
COc1ccc(OC)c(C(C(=O)NCC2CCCO2)N(C(=O)Cn2nnc3ccccc32)c2ccc(NC(C)=O)cc2)c1
Cc1noc(C)c1NS(=O)(=O)c1ccc(NC(=O)Nc2cc(Cl)ccc2Cl)cc1
CCc1ccc(S(=O)(=O)N=C2C=C(Nc3ccc(C(=O)O)cc3)C(=O)c3ccccc32)cc1
COc1ccc(N(c2cccc3[nH]c(=O)c(C)cc23)S(=O)(=O)c2ccc(OC)cc2)cc1
CC1CCC2C(=O)N(c3cc(Cl)ccc3OC(=O)c3ccco3)C(=O)C2C1
CCC(CC)n1c(=O)[nH]c(=O)c2[nH]c(CN3CCN(Cc4cccc(N)c4)CC3)nc21
O=C(O)c1cccc(Cl)c1NN=C1c2ccccc2-c2ccccc21
COc1ccc(C(C(=O)Nc2ccc(F)cc2)N(C(=O)Cn2nnc3ccccc32)C2CC2)cc1
CC12N(c3ccc(F)cc3)C(=O)C(=O)N1C(c1ccc(F)cc1)CC21C(=O)CN(C2CCCCC2)C1=O
FC(F)(F)c1ccc(NC(=S)NNC(=S)NCc2ccccc2)cc1
NS(=O)(=O)c1ccc(Nc2cc([N+](=O)[O-])cc3nonc23)cc1
CN1C(=O)N=CC2(C1=O)C(c1ccc(Cl)cc1)=NC=NN2C
CCOc1ccc(N(CC(=O)Nc2ccc(CC)cc2)S(=O)(=O)c2[nH]c(=O)[nH]c(=O)c2C)cc1
O=C(Nc1ccc(NC(=S)NC(=O)c2ccccc2Cl)cc1)c1cccc(Cl)c1
COc1ccc(OC)c(-c2cc(N)n(S(=O)(=O)c3c(F)c(F)c(F)c(F)c3F)n2)c1
Cc1ccc(NC(=O)CN(C)C(=O)c2ccc(Nc3ccc(C(F)(F)F)cc3)cn2)cc1
CC(=O)Nc1cc(Br)cc2c1NC(=O)C2(N)CN1CCOCC1
COc1ccc(C(C(=O)NCC2CCCO2)N(C(=O)Cn2nnc3ccccc32)c2ccc(NC(C)=O)cc2)cc1
COc1cc(NC(=O)C2CC(c3cccc(Br)c3)=NO2)cc(OC)c1OC
NC(=O)CCn1c2c(c(C(=O)c3ccc([N+](=O)[O-])cc3)[n+]1[O-])CCC=C2
Cc1nc(N2CCCCC2C)nc2sc(C(=O)Nc3ccc4c(c3)OC=CO4)c(C)c12
O=C(O)c1ccc(NCC(=O)N2C(=O)SC(=Cc3cccs3)C2=O)cc1O
O=C(O)c1ccc2ncsc2c1
NC1NCCNC1N
Cc1nn(-c2ccccc2)c(C(c2ccccc2)c2nn(-c3ccccc3)c(C)c2N)c1N
CC(C)(C)C1(Nc2cccnc2)CCCc2c(C=O)noc21
O=C(NCc1ccco1)C(c1ccco1)N(C(=O)Cn1nnc2ccccc21)C1Cc2ccccc2C1
CCOC(=O)c1ccc(NC(=O)C2(N)NC(=O)C(CC)(CC)SC2=O)cc1
CC(=O)Nc1c(OC(C)=O)cc(OC(C)=O)c2nonc12
Cc1ccc(C(=O)c2c3ccc([N+](=O)[O-])cc3[n+]([O-])n2CCC(N)=O)cc1
O=C(O)c1ccc(CN(Cc2ccccc2)S(=O)(=O)c2ccc(Cl)cc2)cc1
Cc1ccc(Nc2ccc(-c3nnn(CC=O)n3)c(Nc3cccc(C=O)c3F)c2)o1
CC(N)=CC1=CC=CC2(c3cccs3)NC3(N)C(=O)NC(=O)C3(N)NC12
CC(C)(C)c1ccc(C(=O)Nc2ccc(S(=O)(=O)Nc3cnc4ccccc4n3)cc2)cc1
COC(=O)c1cc2sccc2n1C(N)(C=O)Oc1c(N)ccc(OC)c1OC
Cc1ccc(N2C(N)=C(C#N)C(C#N)(C#N)C2c2ccccc2)cc1
O=C(Nc1ccc(NC(=S)NC(=O)c2ccccc2Cl)cc1)c1cccc(Cl)c1
Cc1ccc(C(=O)Oc2ccc3c(c2)ncn3C)cc1
COc1ccccc1C(NC(C)=O)(C(=O)NCC1CCC(OC)O1)N(C(=O)Cn1nnc2ccccc21)c1ccccc1
CC[SH](=O)=O
Cc1ccc(C(=O)c2c3ccccc3[n+]([O-])n2CCC(N)=O)cc1
Cc1cc(C(=O)CCl)c(C)n1-c1cccc([N+](=O)[O-])c1
CCOC(=O)c1oc2nc(CC(C)C)c3c(c2c1N)CCCC3
O=c1[nH]c(C=C2C=Nc3ccccc32)c(O)c(=O)n1-c1ccc(F)cc1
O=C(NCc1ccc(F)cc1)c1ccc(S(=O)(=O)Nc2ccc(C(F)(F)F)cc2)cc1
COc1cccc(OC)c1CNCCc1c[nH]c2ccccc12
COc1cc(C2(c3cccs3)C=NN(C(=O)CCl)C2)ccc1OC(F)F
COC(=O)c1ccc(NC(=O)C2COc3ccccc3OC2)cc1
Cc1ccc(C(=O)c2c3ccccc3[n+]([O-])n2CCC(N)=O)cc1
COc1c(S(=O)(=O)Nc2ccccc2)ccc2oc(Nc3ccc4c(c3)OCCO4)nc12
O=[N+]([O-])c1ccc(C=CC=Nn2c(-c3ccco3)n[nH]c2=S)cc1
COc1ccc(NS(=O)(=O)c2nc3ccc(NC4COc5ccccc5O4)cc3o2)cc1
O=[N+]([O-])c1ccccc1C=CC=Nn1c(-c2ccco2)n[nH]c1=S
COc1c(C)cc(OCCSc2nnc(CNC(=O)C(OC)c3ccccc3)[nH]2)cc1N
COC(=O)CC1COc2ccccc2N1C(=O)C=Cc1ccccc1
CSc1nsc(NC(=O)Oc2cc(C)ccc2Cl)n1
CC(=O)n1cc(Nc2ccc(N)cc2)c2cccc([N+](=O)[O-])c21
Cc1ccc(C#N)c([SH]2C(S)=NN=C2Nc2nc3ccc(C=O)cc3s2)c1
CCOC(=O)c1sc(-c2ccccc2)c(CN(C)C)c1NC(=O)CCl
O=C(C[SH]1C(c2ccccc2)=Cc2c(S)ncnc21)Nc1ccc(C(=O)O)cc1
O=C(C=Cc1cc(Cl)cc([N+](=O)[O-])c1)NCc1ccccn1
COc1ccc(N(Cc2cccc3ccc(=O)[nH]c23)S(=O)(=O)c2ccc(OC)cc2)cc1
COc1cccc(OC)c1CNCCc1cc2ccccc2[nH]1
O=[N+]([O-])C=CC1C2C=CC=CC2=CN1Cc1ccccc1
O=C1C2C=CC(c3ccccc3)C(c3ccccc3)C2C(=O)N1c1ccccn1
Cc1ccc(N2CCN(C(=O)CCS(=O)(=O)c3cccc4c3NC(C)C(=O)S4)CC2)c(C)c1
CC1NC(=O)C2CNC(N)C1C2(N)C(C)C
CCC(C)(C)NC(=O)C(c1ccc(N)[nH]1)N(C(=O)Cn1nnc2ccccc21)c1ccccc1NC(C)=O
CC(C)(C)c1ccncc1NC(=O)c1noc2c1CCCC2
NCNc1nc(N)nc(-c2nc3ccccc3s2)n1
COc1cc(NC(=O)c2cc(Cl)nnc2Cl)c(OC)c(OC)c1
Cc1nc(C(=O)NC2COc3ccccc3O2)nc2sc(N3CCCCC3C)c(C)c12
Cc1ccc(Nc2cccc3c2C(=NS(=O)(=O)c2ccc(C(=O)O)cc2)C=CC3=O)cc1
O=C(NCc1ccco1)C(c1ccco1)N(C(=O)Cn1nnc2ccccc21)C1Cc2ccccc2C1
CC(=O)Nc1cc(OC(C)=O)c2nonc2c1OC(C)=O
CCC12C(=O)N(C3CCCCC3)C(=O)N1CC1(c3ccc(F)cc3)C(=O)N(c3ccc(F)cc3)C(=O)C12
CCc1c(NC(=O)C(=O)NCC2CN(S(=O)(=O)c3ccc4c(c3)OCCO4)CO2)cccc1OC
O=C(O)c1ccc(CN(Cc2ccccc2)S(=O)(=O)c2ccc(Cl)cc2)cc1
COc1cccc(C=NNC(=O)C(=Cc2ccc3c(c2)OCO3)NC(=O)c2cccc(O)c2)c1
O=[N+]([O-])C=Cc1cn(Cc2ccccc2)c2ccccc12
COc1ccc(C(C(=O)NCC2CCCO2)N(C(=O)Cn2nnc3ccccc32)c2ccc(NC(C)=O)cc2)cc1
CCC(C)CNc1cc(CC=O)c(N(c2ccc(NC(C)=O)cc2)C(C=O)n2nnc3ccccc32)cc1O
Cc1ccc(NC2=NN=CS2(C)CC(=O)Nc2cc(Cl)cc(C(F)(F)F)n2)cc1
COc1cccc(O)c1-c1n[nH]c(C23C=CC=CC2=COC3)c1C(F)(F)F
O=C(O)c1ccc(CN(Cc2ccccc2)S(=O)(=O)c2ccc(Cl)cc2)cc1
CC(C)(C)c1ccc(C(=O)Nc2ccc(S(=O)(=O)Nc3cnc4ccccc4n3)cc2)cc1
CC(C)(C)c1ccc(C(=O)Nc2ccc(S(=O)(=O)Nc3cnc4ccccc4n3)cc2)cc1
CC(=O)NC1C(=O)N(CCN2CCOCC2)c2ccc(C)cc21
Nc1c(C(O)(C(F)(F)F)C(F)(F)F)cc(C(O)(C(F)(F)F)C(F)(F)F)c2ccccc12
CCC1(N(O)C(=O)NC)CN(N=Cc2cccs2)C(=S)S1
CCCCC1SCC(=O)N(CC(=O)Nc2ccc(C(=O)OCC)cc2)C1=O
COc1ccc(C2COc3cc4c(nc(S)n4C=O)c(S)c3O2)cc1
O=C(CCl)N=c1sccn1Cc1ccccc1Cl
Cc1cccc(-n2ccc(N)n2)c1C(c1ccccc1)c1c(C)n[nH]c1Nc1ccccc1
COc1ccc(C(C(=O)NCC2CCCO2)N(C(=O)Cn2nnc3ccccc32)c2ccc(NC(C)=O)cc2)cc1
CCC1(c2ccc(F)cc2)NC2C(C(=O)C(=O)N2C2CCCCC2)C12C(=O)NC(=O)N2c1ccc(F)cc1
CC(C)C(C)(C)C12CN(C(=O)c3ccc([N+](=O)[O-])cc3)CC(CN(C(=O)c3ccccc3[N+](=O)[O-])C1)C2=O
[NH3+]C1CC=c2cc([O-])cc(Br)c2=[NH+]1
CCN(CC)c1ccc(C=NNC(=O)c2nnn(-c3nonc3N)c2C(C)C)c(O)c1
CC(C)CC(NC(=O)c1ncc(C(=O)NCc2ccc(CNC(=O)OC(C)(C)C)cc2)[nH]1)C(=O)OC(C)(C)C
COc1ccc(C=NNC(=O)c2nnn(-c3nonc3N)c2CN(C)c2ccccc2)cc1
O=C(c1ccc(Br)cn1)N1CCN(S(=O)(=O)c2ccc(C(F)(F)F)cc2)CC1
O=C(NCc1ccccc1)c1ccc(S(=O)(=O)Nc2ccc(C(F)(F)F)cc2)cc1
O=C(NC(Cc1ccc(Br)cc1)C(=O)O)OCC1c2ccccc2-c2ccccc21
O=C(O)c1cc(NN=C2c3ccccc3-c3ccccc32)ccc1Cl
FC(F)(F)c1cccc(CNC(=S)NNC(=S)Nc2ccccc2)c1
CC(C)CC(NC(=O)c1nc[nH]c1C(=O)NCc1ccc(CNC(=O)OC(C)(C)C)cc1)C(=O)OC(C)(C)C
COc1ccc(-c2nn(S(=O)(=O)c3c(F)c(F)c(F)c(F)c3F)cc2N)c(OC)c1
O=C(NCc1ccco1)C(c1ccco1)N(CCc1ccccc1)C(=O)Cn1nnc2ccccc21
COc1cc(OC)c(OC)cc1NC(=O)c1cc(Cl)nnc1Cl
CC(=O)NNc1ccc(C2NC(C)=Nc3ccc(Br)cc32)cc1
CC(C)c1ccc(N(C(=O)c2ccco2)C(C(=O)NC2CCCC2)c2ccccn2)cc1
NC(=O)CCN1C2CC=CC=C2C(C(=O)c2ccc(Cl)cc2)=[N+]1[O-]
Cc1ccc(C(=O)NC(NC(=S)Nc2cccc(C)c2C)C(Cl)(Cl)Cl)cc1
COc1ccc(S(=O)(=O)N2CCN(C(N)=O)C(N)C2)cc1
COc1ccc(C(C(=O)NCc2ccco2)N(Cc2ccco2)C(=O)Cn2nnc3ccccc32)cc1
CC(=O)C1=Cc2c(ccn2C2(C)CCc3ccc(F)cc3N2)C2NCC(N)=CC12
O=C(O)c1ccc(NC(=O)c2cn(-c3ccccc3)nc2-c2ccc(Cl)cc2)cc1
O=C(Cn1nnc2ccccc21)c1ccc(Cl)cc1
CC(C)Oc1ccc(NC(=O)C(Cl)SCC(=O)Nc2ccccc2Cl)cc1C(F)(F)F
CC(C)(C)OC(=O)CNC(=O)c1[nH]cnc1C(=O)NC(c1ccccc1)c1ccccc1
CC1=Nc2ccc(Br)cc2C(c2ccccc2)N1CC(=O)NN
C=C1CCc2cc(Nc3ccc(OC)cc3)ccc2C1=O
Cc1ccc(C2CC(c3cccs3)=NN2C(=O)CCl)cc1
COc1ccc(CCNC(=O)C(=O)NC2(C)COCN2S(=O)(=O)c2ccc3c(c2)OC=CO3)cc1
O=C(NCc1ccccc1)c1ccc(S(=O)(=O)Nc2cccc(C(F)(F)F)c2)cc1
CC(C)c1c(-c2ccc([N+](=O)[O-])cc2)ccc(C(=O)N2CC3CN(C=O)CC(C(C)C)(C2)C3=O)c1[N+](=O)[O-]
CSc1cccc(OCc2cc(C(=O)NC(N)c3cnccn3)no2)c1
COCCNC(=O)C(c1cccc(OC)c1)N(Cc1cccs1)C(=O)Cn1nnc2ccccc21
COc1cccc(C)c1NC(=O)CSc1nc2c(C)csc2c(=O)[nH]1
O=C(Oc1ccccn1)c1ccc(Cl)cc1
CC1CCC2(CC1)CC(=O)C(=O)N2c1cc(Cl)cc(OC(=O)c2ccco2)c1
Cc1cc(Cl)ccc1C=NNC(=O)c1ccc(Cl)c(NC(=O)C(C)C)c1
Cc1cc(C2=NN(C=O)C(c3ccco3)C2CCl)co1
C=S1C(N(O)C(=O)NC)CN(N=Cc2cccs2)C1(C)C
NC(=O)c1sc(NC(=O)CC2=CC=C[SH]2C2CN([SH](=O)=O)CCO2)cc1-c1ccccc1
COc1ccc(Nc2oc(COc3ccc(C)cc3)nc2C#N)cc1
Oc1ccc(Cl)cc1Cc1cc(Cl)ccc1O
CCOC(=O)c1ccc2c(c1)c1c(c3cc(C)oc32)CN(Cc2ccccn2)CO1
CCC
CC(C)(C)OC(=O)CNC(=O)c1ncc(C(=O)NC(c2ccccc2)c2ccccc2)[nH]1
NC(Cl)(C=O)C(=O)n1cc(Nc2ccc([N+](=O)[O-])cc2)c2ccccc21
CCn1c(COc2ccccc2)nnc1SCC(=O)C(C)(C)C
CCc1ccc(N(C(=O)c2ccco2)C(C(=O)NC2CCCC2)c2ccccn2)cc1
Cc1ncc2c3c(sc2n1)CCC(N1CCN(C=O)CC1CCl)C3(C)C
CCOc1ccc2c(c1)C(=O)C(=O)N2CC1COc2ccccc2O1
CC(C)(C)OC(=O)CNC(=O)c1ccccc1C(NC(=O)c1c[nH]cn1)c1ccccc1
O=C(c1ccc(Br)cn1)N1CCN(S(=O)(=O)c2ccc(C(F)(F)F)cc2)CC1
CCC(=O)NCCC(OC(C)C)C1CCN(c2nn3cnnc3cc2C)CC1
CC(=O)NC1C(=O)N(CCN2CCOCC2)c2ccc(Cl)cc21.Cl
O=C(O)c1ccc(N2N=C(c3ccccc3)CC2c2ccccc2)cc1
COc1ccc(NC(=O)c2cccc3c(=S)[nH]c(=O)n(-c4cccc(OC)c4OC)c23)cc1
CC(C)c1ccc(S(=O)(=O)Nc2ccc(SC(F)F)cc2)cc1
CCOC(=O)c1sc(CN(C)C)c(NC(=O)CCl)c1-c1ccccc1
CCOc1ccc(-c2c(C(O)(C(F)(F)F)C(F)(F)F)sc(N)c2C=O)cc1
O=C(Oc1ccccn1)c1ccc(Cl)cc1
CC(C)c1ccc(N(C(=O)c2ccco2)C(C(=O)NC2CCCC2)c2ccccn2)cc1
NC(=O)CCn1c2c(c(C(=O)c3ccc(Cl)cc3)[n+]1[O-])CCC=C2
COc1cccc(S(=O)(=O)NC(=O)c2ccc(Cc3c[nH]c4ccc(N(C)C(=O)OC5CCCC5)cc34)c(C)c2)c1
O=C(c1cc(=O)[nH]c2ccccc12)N1CCN(c2cccc(C(F)(F)F)c2)CC1
O=C(CSc1ccc(F)cc1)Nc1ccc2c(c1)C(=O)NC2=O
CC12C(=O)N(c3cccc(F)c3)C(=O)N1C(c1ccc(F)cc1)C1C(=O)N(C3CCCCC3)C(=O)C12
CC(=NNC(=O)c1cccc(Cl)c1Cl)c1ccc(NC(=O)C(C)C)cc1
COc1cc(OC)c(OC)c(C2=Nc3ccc(Br)c(-c4ccccc4)c3CN2CC(=O)NN)c1
CCCC(=O)Oc1cccc2oc(=O)c(C)cc12
COc1ccc2c(c1)nnn2C(C)C(=O)N(c1ccccc1)C(C(=O)NCc1ccco1)c1ccco1
CCC(C)Oc1cc(ON(C(C)=O)S(=O)(=O)c2ccc(N)cc2)c(C)cc1Cl
O=C1C(=O)N(CCCc2ccccc2)c2ccccc21
COc1ccc(N(C(=O)CCl)C(C(=O)NC2CCCCC2)c2ccccn2)cc1
COC(=NNC(=S)Nc1cccnc1)c1ccccc1
CCOC1=C(C(=O)c2cc(O)co2)C(C(=O)OC)(c2ccc(C)c(C)c2)N(c2nccs2)C1=O
COCCNc1ccc(CC=O)cc1N(C(=O)Cn1nnc2ccccc21)c1ccc(C)s1
CCOC(=O)c1sc(C(O)(C(F)(F)F)C(F)(F)F)c(-c2ccccc2)c1N
Cc1c([N+](=O)[O-])cccc1S(=O)(=O)N1CCN(C(=O)c2ccc(N3CCCC3)cc2)C(C)C1
CCn1c(COc2ccccc2)nnc1SCC(=O)C(C)(C)C
COc1ccc(NC=C2CCc3ccccc3C2=O)cc1
O=C(NC(Cc1ccc(Br)cc1)C(=O)O)OCC1c2ccccc2-c2ccccc21
Cc1ccc(C#N)c([SH]2C(S)=NN=C2Nc2nc3ccc(C=O)cc3s2)c1
CCC(C(=O)Nc1ccc(C(F)(F)F)cc1)c1ccccc1
CC(C)Oc1ccc(C=NNC(=O)c2nnn(-c3nonc3N)c2CN(C)c2ccccc2)cc1
Cc1cccc(NS(=O)(=O)c2nnc(NC(=O)c3ccc(Cl)cc3)s2)c1
CCCOC(=O)c1c(-c2ccc(C)cc2C)csc1NC(=O)C1C2CCC(O2)C1C(=O)O
CCOC(=O)c1ccc(NC(=O)CN2C(=O)CSC(C(C)(C)C)C2=O)cc1
COC(=O)c1scc(-c2ccccc2)c1N
CN(C)S(=O)(=O)c1ccc(NC(=O)CSc2cccc3ncccc23)cc1
NC(=O)c1cc(-c2ccccc2)sc1NC(=O)Cc1csc(S(=O)(=O)N2CCOCC2)c1
O=C(C[SH]1C(c2ccccc2)=Cc2c(S)ncnc21)Nc1ccc(C(=O)O)cc1
CCC(C)Oc1ccc(C=O)cc1Oc1cccnc1
Cc1ccc(C(=O)c2c3ccc([N+](=O)[O-])cc3n(CCC(N)=O)[n+]2[O-])cc1
C[SH]1N=C(S)N=C1NC(=O)OCc1ccc(Cl)cc1
Cc1ccc(S(=O)(=O)N2CCN(S(=O)(=O)c3ccc4c(c3)OCCO4)CC2)cc1
CC(C)c1ccc(C(=O)N2CC3CN(C(=O)c4cccc([N+](=O)[O-])c4C(C)C)CC(C2)C3=O)cc1[N+](=O)[O-]
COc1ccc(NC(=O)C[SH]2C(C)=Cc3c2nc(S)[nH]c3=O)c(C)c1
O=C(CCl)N=c1sccn1Cc1ccccc1Cl
COC(=O)c1ccc(NC(=O)CN(c2ccc(OC)cc2)S(=O)(=O)c2ccccc2)c(Cl)c1
CC(C)Oc1ccc(C=NNC(=O)c2nnn(-c3nonc3N)c2CN(C)c2ccccc2)cc1
NC(=O)CCn1c(C(=O)c2cccc([N+](=O)[O-])c2)c2ccccc2[n+]1[O-]
CC(=O)c1ccccc1-c1ccc(N2CCCC2)[nH]1
O=C(O)c1nc2ccccc2s1
CC1CCc2cccc(F)c2N1CC1(C)Cc2[nH]c3ccccc3c2CN1C=O
CCN(CC)C(=O)Cn1ccc2cc(C=C3NC(=O)C(=O)C(=O)N3c3ccc(F)cc3)ccc21
CC(C)c1ccc(N(C(=O)c2cnns2)C(C(=O)NC2CCCC2)c2ccccn2)cc1
CC12C(=O)N(C3CC(Cl)CCC3Br)C(=O)C1C1C(=O)N(c3ccccc3)C(=O)N1C2c1ccccc1
CC(=O)Nc1ccc(Br)c2c1C(=O)C(N)(CN1CCOCC1)N2
CC(=O)Nc1ccc(NC(=O)CC(C)=NNC(=O)COc2cc(C)c(Br)c(Br)c2)cc1
CC(=NN=Cc1ccc(Cl)s1)SC1(N)CC(=O)N(c2ccccc2)C1=O
CC(=O)NNc1cccc(C2=Nc3ccc(Br)cc3C(c3ccccc3)N2)c1
COc1ccc(NC(C)=O)c(C(C(=O)NCC2CCCO2)N(C(=O)Cn2nnc3ccccc32)c2ccccc2)c1OC
O=C(Nc1ccc(NC(=S)NC(=O)c2ccccc2Cl)cc1)c1cccc(Cl)c1
CC(C)CC(=O)NC(c1ccc(Cl)cc1)C12C=CC=CC1=CC=CC2O
O=C(Cn1nnc2ccccc21)c1ccc(Cl)cc1
CNc1ccccc1P(=O)(c1ccccc1)c1nc(-c2ccccc2)oc1Cl
O=C(O)c1cc(Cl)cc(-c2coc(C=NNC(=O)C(O)(c3ccccc3)c3ccccc3)c2)c1
COC(CNC(OC)c1ccccc1)c1c[nH]c2ccccc12
CCOc1ccc(N)c2c1NC(=O)C2=O
CCC1Cc2sc3nc(N4CCN(C(=O)CCl)CC4)ncc3c2CC1C
O=C(c1ccco1)N(Cc1ccc([N+](=O)[O-])cc1)c1ccc(Br)cc1
CCC(=O)Nc1ccc(C(=O)c2[nH][n+]([O-])c3cccc(C)c23)cc1
O=S(=O)(Nc1ccc(S(=O)(=O)Nc2nccs2)cc1)c1ccc(Br)cc1
Cc1ccc2c(c1)C1(CNC(N)(c3ccc(Br)cc3)C(N)(C(=O)NN)O1)NC=N2
Cc1cc(C2CN(C(=O)CCl)N=C2c2ccco2)co1
CN(C)c1cccc2sc(-c3ncnc(N)n3)nc12
COc1ccccc1C=C1SC(=S)N(CCC(=O)NNC(=O)c2ccccc2OC)C1=O
Cc1cc(Cl)ccc1OC(C)C(=O)Nc1ccc(S(=O)(=O)Nc2cnc3ccccc3n2)cc1
Cc1ccc(C(=O)Oc2nc3ccccc3n2C)cc1
COc1ccc(NC=C2CCc3ccccc3C2=O)cc1
CC(Nc1cccc(C(F)(F)F)c1)C(C=O)c1ccccc1
COc1ccccc1N(c1ccc2nnn(CC=O)c2c1)C(C=O)(Nc1ccc(C)o1)c1ccc(C)o1
COc1cccc(-c2n[nH]c(C34C=CC=CC3=COC4)c2C(F)(F)F)c1O
O=C(O)c1ccc2ncsc2c1
Cc1ccc(-n2ncc3c2C(C(C)(C)C)CCC3NC(=O)c2cc[nH]n2)cc1
Cc1c(CN(CCc2ccccc2)Cc2nnnn2CC2CCCO2)ccc2[nH]c(=O)ccc12
CC(=O)Nc1ccc2c(c1Cl)NC(N)(CN1CCOCC1)C2=O
CC1CCC2(O)C(=O)N(c3cc(Cl)ccc3O)C(=O)C2C1
CC(=O)Nc1cc(Br)cc2c1NC(N)(CN1CCOCC1)C2=O
Cc1ccc(NC(=O)CN(C)C(=O)c2ccc(N)nc2N)cc1
COc1cccc2c1C(OC)(c1c(F)cccc1Br)CN(C=O)C2CCl
CCOc1ccc(N(Cc2cc(=O)[nH]c3c(C)cccc23)S(=O)(=O)c2ccccc2)cc1
COc1cccc(C(=O)Oc2cccnc2)c1
CCC12C(=O)N(c3cccc(F)c3)C(=O)N1C(c1ccc(F)cc1)C1C(=O)N(C3CCCCC3)C(=O)C12
COc1ccccc1NS(=O)(=O)c1ccc2oc(Nc3ccc4c(c3)OCCO4)nc2c1
O=Cc1nc(Nc2ccc3c(c2)OCCO3)oc1-c1ccccc1
CCOC(=O)c1sc(N)c(-c2ccccc2)c1C(O)(C(F)(F)F)C(F)(F)F
COc1cc(N)cc(S(=O)(=O)C2C(OC)ONC2c2ccc(OCc3ccccc3)cc2)c1
O=C(O)c1nc2ccccc2s1
COc1ccc2cc(C3(C)NC(=O)C(=O)N3CC(=O)NCc3ccco3)ccc2c1
Cc1cc(=O)oc2cc(NC(=O)c3ccccc3OC(F)F)ccc12
COc1c(N)ccc(C=NOC(=O)CSc2ccccc2)c1OC
Cc1noc(C)c1NS(=O)(=O)c1ccc(NC(=O)Nc2c(Cl)cccc2Cl)cc1
O=C1C(=O)N(CC2COc3ccccc3O2)c2ccccc21
COc1ccc(C(C(=O)Nc2ccc(F)cc2)N(C(=O)Cn2nnc3ccccc32)C2CC2)cc1
Oc1ccc(Cl)cc1Cc1c(O)cccc1Cl
COc1cccc(C(C(=O)Nc2ccc(F)cc2)N(C(=O)Cn2nnc3ccccc32)C2CC2)c1
COC(=O)Cc1cccc(C=CC(=O)N2CCOc3ccccc32)c1
O=C(NN=C(Cl)c1ccncc1)c1cccc(S(=O)(=O)Nc2ccccc2)c1
COc1ccc(-c2cccc3nc(NC=O)sc23)cc1
COc1cccc2c(C3(C)NC(=O)C(=O)N3CC(=O)NCc3ccco3)cccc12
Cc1noc(C)c1NS(=O)(=O)c1ccc(NC(=O)Nc2ccc(Cl)c(Cl)c2)cc1
COc1ccc(N(C(=O)CCl)C(C(=O)NC2CCCCC2)c2ccccn2)cc1
Cc1cc(C)c(S(=O)(=O)N=C2C=C(Nc3ccc(C(=O)O)cc3)C(=O)c3ccccc32)c(C)c1
CCC(C)NCC1(C)SC(=S)N(N=Cc2ccc(N(C)C)cc2)C1N(O)C=O
Cc1cc(Br)c2nnn(OCC(=O)Nc3cc(S(C)(=O)=O)ccc3Br)c2c1
Cc1ccc(S(=O)(=O)N=C2C=C(Nc3ccccc3)C(=O)c3ccccc32)cc1C(=O)O
COc1ccc(NC(=O)c2cccc3c(=O)[nH]c(=S)n(-c4cccc(OC)c4OC)c23)cc1
CC(C)CNS(=O)(=O)c1ccc(CCC(=O)Nc2c(Cl)cccc2Oc2ccccc2)cc1
CCOC(=O)c1cc(N)c(-c2ccccc2)s1
O=C(NC(=S)Nc1ccc(NC(=O)c2ccc(Cl)cc2)cc1)c1ccc(Cl)cc1
COc1ccc(C(CCN(Cc2ccc(OC)c(OC)c2)C(=O)CCl)c2ccccc2)cc1
C=C1Oc2c(ccc(OC3(C)c4cccc(C(=O)O)c4CCN3C=O)c2-c2cc(OC)c(OC)cc2OC)C1=O
O=C(Cn1nnc2ccccc21)c1ccc(Br)cc1
CC(C)CNS(=O)(=O)c1ccc(CCC(=O)Nc2ccc(Cl)cc2Oc2ccccc2)cc1
CC(=O)N(C)c1ccc(NS(=O)(=O)c2cc(Cl)ccc2Cl)cc1
O=C(NC(=S)Nc1ccc(NC(=O)c2ccc(Cl)cc2)cc1)c1ccc(Cl)cc1
NC(=O)CCn1c(C(=O)c2cccc([N+](=O)[O-])c2)c2ccccc2[n+]1[O-]
COc1ccc(C(C(=O)NCC2CCCO2)N(C(=O)Cn2nnc3ccccc32)c2ccc(NC(C)=O)cc2)cc1
O=S(=O)(Nc1cccc(F)c1F)c1cccc2nonc12
CC(C)CNS(=O)(=O)c1ccc(CCC(=O)Nc2cccc(Oc3ccccc3)c2Cl)cc1
Cc1cc2c(c(-c3ccccc3)c1)CN(CC(=O)NN)C(Br)=N2
Cc1ccc2c3c(n(CC(O)CN4CCCCCC4)c2c1)CC=CC3
Cc1cc(=O)oc2cc(NC(=O)c3ccccc3OC(F)F)ccc12
COc1ccc(F)c(-c2cc(OC)n(S(=O)(=O)c3c(N)c(F)cc(F)c3F)n2)c1F
Cc1ccccc1OCc1ccc(C(=O)NC(=S)Nc2ccccc2C(=O)O)cc1
CC(=O)NC(CN1C(=O)Cc2ccc(Br)cc21)N1CCOCC1
COc1ccc(N2CCN(CC(O)COc3cccc4ccccc34)CC2)cc1
COc1ccc(C(=O)Nn2cnc3scc(-c4cccs4)c3c2=O)c(O)c1
CC(C)NC(=O)CN1CCN(c2ncccn2)CC1
Cc1ccc(NC(=O)Nc2cccnc2)cc1Cl
CCc1sc(C)c(NC(=O)Cc2ccc(OC)cc2)c1C1CN(C=O)CCO1
CN1CCN2c3ccccc3CC3(C(=O)NC(=O)NC3=O)C2C1N
CC1CCN(c2ccc(C(=O)N3CCN(S(=O)(=O)c4ccc([N+](=O)[O-])cc4)CC3C)cc2)C1
O=C(O)c1ccc(N2N=C(c3ccccc3)CC2c2ccccc2)cc1
CCN(CC)C(=O)Cn1c(F)c(C=C2C(=O)NC(=O)N(c3ccccc3)C2=O)c2ccccc21
COc1ccc(C(CCN(Cc2cc(OC)ccc2OC)C(=O)CCl)c2ccccc2)cc1
CC(=O)C12C=CC=CC1=C(OC(=O)c1ccco1)N(C)C2
Cc1ccc(S(=O)(=O)N2CCN(C(=O)c3cccc(N4CCCC4)c3[N+](=O)[O-])CC2)c(C)c1
Cc1ccc2c(=O)[nH]cc(CN(CCc3ccccc3)Cc3nnnn3CC3CCCO3)c2c1
COc1cc(C(=O)NN=CC(=CC2Oc3ccccc3O2)NC(=O)c2ccccc2)ccc1O
O=C(O)c1cc(NN=C2c3ccccc3-c3ccccc32)ccc1Cl
O=C(O)c1cc(Cl)ccc1-c1coc(C=NNC(=O)C(O)(c2ccccc2)c2ccccc2)c1
CC(C)(C)OC(=O)NCCC(=O)Oc1cccc2ccc(=O)oc12
CC(=O)NNc1cc(Br)cc2c1N=C(C)NC2c1ccccc1
Cc1ccc(C2CC(c3cccs3)=NN2C(=O)CCl)cc1
S=C(c1cc(-c2ccc(Cl)cc2)co1)N1CCCCC1
Cc1cc(N(Cc2c(C)nn(C)c2C)C(=S)Nc2ccc(Cl)cc2)cc(N2C(=O)CCC2=O)c1
O=C(O)c1cc(NN=C2c3ccccc3-c3ccccc32)ccc1Cl
O=C(Cc1c(Cl)cccc1Cl)Nc1ccccn1
O=C(O)c1ccc(NC(=O)c2cn(-c3ccccc3)nc2-c2ccc(Cl)cc2)cc1
CCCc1nnn(-c2nonc2N)c1C(=O)NN=Cc1cccc2ccc(OC)cc12
O=C(Oc1ccccn1)c1ccc(Cl)cc1
Cc1ccc(N2CC(=O)C(=O)C2N(Cc2nn(C)c(C)c2C)C(=S)Nc2ccc(Cl)cc2)cc1
CCc1ccc(N(c2ccc3c(c2)nnn3CC=O)c2oc(CC=O)cc2Nc2ccc(C)o2)cc1
Cc1ccc(C=CC(=O)c2cccc(OC(=O)c3ccco3)c2Br)cc1
Cc1c(OC(=O)c2ccccc2)cc(N)c2[nH]cnc12
Cc1cc2c(cc1C)C(c1ccccc1F)CC(=O)N2
Cc1ccc(CC(N)=O)cc1
COC(=O)c1ccc(NC(=O)c2ccc(NC(=O)c3ccco3)cc2)cc1
O=C(CN1C(=O)SC(=Cc2sccc2C(=O)O)C1=O)Nc1cccc(O)c1
COc1c(CC=O)ccc(OCN(c2ccc(NC(C)=O)cc2)c2ccc3nnn(CC=O)c3c2)c1NCC1CCCO1
Cc1ccc(NC(=O)c2ccc(OC(F)F)cc2)c2ccc(=O)oc12
CC(C)CS(=O)(=O)C1SN=c2[nH]c(=N)c(=Cc3ccc(OC(=O)c4ccco4)cc3)c(=O)n21
Cc1ccc(C)c(S(=O)(=O)N2CCN(C(=O)c3ccc(N4CCCC4)c([N+](=O)[O-])c3)CC2)c1
COc1cc(NS(=O)(=O)c2ccc(N(C(N)=S)c3cc(C=O)ccc3F)cc2)nc(OC)n1
O=C(Nn1cnc(=O)c2ccccc21)c1ccc(Br)cc1
COc1cccc(C=NNC(=S)Nc2cccnc2)c1
O=C(O)c1cccc(NC(=S)NC(=O)C(c2ccccc2)c2ccccc2)c1
Cc1coc(=O)c2cccc(NC(=O)c3ccc(OC(F)F)cc3)c12
CC(=O)c1ccccc1-c1ccc(N2CCCC2)[nH]1
CC(C)(C)c1ccc(NC(=O)CSC2NC=NN2)cc1
COC(=O)C1(C)COc2c(C=Cc3ccccc3)cccc2N1C=O
O=C(Cn1nnc(-c2ccc(NC(=O)c3ccc(F)cc3)cc2)n1)NCc1ccco1
CC1(N)CCCCN1
CCC(=O)Nc1ccc(C(=O)c2[nH][n+]([O-])c3ccccc23)c(C)c1C(F)(F)F
O=CN=c1sc(CCl)cn1Cc1cc(Cl)ccc1Cl
COc1cc2c(cc1OC)C(c1cc(Br)ccc1F)N(C(=O)CCl)CC2
CSC(C(=O)Nc1cccc([N+](=O)[O-])c1)c1ccccc1
Cc1ccc(Nc2nc(N)c([N+](=O)[O-])c(N3CCOCC3)n2)cc1C
CN1N=C(c2ccc(Cl)cc2)N=CC12C(=O)C=NC(=O)N2C
CN1CCN2c3ccc(N)cc3CC3(C(=O)NC(=O)NC3=O)C2C1
CC(C)OC(C)(C)NC1CN(c2ccc3nnc(CCC=O)n3n2)CCC1C
O=C(c1cc(=O)[nH]c2ccccc12)N1CCN(c2cccc(C(F)(F)F)c2)CC1
CC(C)CNS(=O)(=O)c1ccc(CCC(=O)Nc2cc(Cl)ccc2Oc2ccccc2)cc1
Cc1ccc(C(=O)NC(=C(Cl)Cl)S(=O)(=O)c2ccccc2)cc1
Cc1cccc(NS(=O)(=O)c2nnc(NC(=O)c3ccccc3)s2)c1C
COc1ccc(CCNC(=O)C(=O)NCC2COCN2S(=O)(=O)C2COc3ccccc3O2)cc1
Cc1noc(NS(=O)(=O)c2ccc(NC(=O)Nc3ccc(Cl)cc3Cl)cc2)c1C
Cc1cccc(N2CCN(C(=O)C(C)CS(=O)(=O)c3ccc4c(c3)NC(=O)C(C)S4)CC2)c1
O=C(c1cncc(C(F)(F)F)c1)N1CCN(S(=O)(=O)c2ccccc2Br)CC1
O=C(O)c1cc(Cl)ccc1-c1coc(C=NNC(=O)C(O)(c2ccccc2)c2ccccc2)c1
O=C(NN=Cc1cc(O)cc2ccccc12)c1cnccc1Br
CC(=O)NC(CC(=O)Nc1ccc(Br)c(C)c1)=NNC(=O)C(C)(Br)Oc1ccccc1
COc1ccc(S(=O)(=O)N2CCN(C(=O)Nc3ccccc3OC)CC2)cc1
COc1ccc(C(CCN(Cc2cccc(OC)c2OC)C(=O)CCl)c2ccccc2)cc1
COc1ccc(N(C(=O)Cn2nnc3ccccc32)C(C(=O)NCc2ccco2)c2ccc(C)o2)cc1
Cn1cc(C(=O)Nc2ccc3c(c2)OCO3)c(Cl)n1
O=C(Nc1ccc2c(c1)OCCO2)c1ncoc1-c1ccccc1
O=C(Nc1ccc(OCC(F)(F)C(F)F)c(C(F)(F)F)c1)c1ccccc1O
CCOC(=O)C1CCCN(C(=O)c2ccc3c(c2C)NC(=O)C(=Cc2ccccc2)S3)C1
FC(F)(F)c1ccc(NC(=S)NNC(=S)NCc2ccccc2)cc1
Nc1cccc(SC(N)(C=O)c2ccccc2[N+](=O)[O-])c1
CN1CCN(CC(=O)Nc2ccc([N+](=O)[O-])cc2)CC1
Cn1cnc2cc(NC(=O)c3ccc(Cl)cc3)ccc21
CC(=O)C12C=CC=CC1=C(N)NC2OC(=O)c1ccco1
CCN(CC)c1ccc(C=NNC(=O)c2nnn(-c3nonc3N)c2C(C)C)c(O)c1
S=CN1CCC(c2cc(-c3ccc(Cl)cc3)co2)CC1
Cc1cc(C(=O)C2(c3ccc(OC(C)C)cc3)C=C(O)C(=O)N2Cc2ccccn2)co1
Cl.O=C(Oc1cccnc1)c1ccc(Cl)cc1
CC1=Nc2cccc3cccc(c23)N1C
COC(=O)C(Cc1cccc2cc[nH]c12)NC(=O)c1ccc2ccc(=O)[nH]c2c1
CCC(C)(C)NC(=O)c1c(O)ccc(CN(C(=O)Cn2nnc3ccccc32)c2ccccc2)c1NC(C)=O
O=C1NC(=Cc2cccc3ccn(CC(=O)N4CCOCC4)c23)N(c2ccc(F)cc2)C(=O)C1=O
O=S(=O)(Nc1ccc(F)cc1)c1cc(F)cc2nonc12
CSc1cnc(CNC(=O)c2cc(COc3cccc(N)c3)on2)cn1
CN(C(=O)c1ccccc1)c1nnc(S(=O)(=O)NCc2cc(Br)ccc2F)s1
Cc1ccc(C(=O)NC(=C(Cl)Cl)S(=O)(=O)c2ccccc2)cc1
CCC1CCC(N2CCN(c3ccc([N+](=O)[O-])cc3)CC2)CC1
NC(=O)c1cc(-c2ccccc2)sc1NC(=O)Cc1ccc(S(=O)(=O)N2CCOCC2)s1
Cc1ccc(OCC(=O)NN=Cc2cc([N+](=O)[O-])co2)cc1
O=C1NC(=Cc2cccc3ccn(CC(=O)N4CCOCC4)c23)N(c2ccc(F)cc2)C(=O)C1=O
Cc1ccc(C(=O)c2c3ccc(C(F)(F)F)cc3[n+]([O-])n2CCC(N)=O)cc1
COc1ccccc1N1CCN(CC(O)COc2cccc3ccccc23)CC1
CN(C)c1cccc2sc(-c3ncnc(N)n3)nc12
O=C(Oc1ccccn1)c1ccc([N+](=O)[O-])cc1
C=C(C)COc1ccc(-c2n[nH]c(C)c2-c2ccccc2)c(O)c1
C=C(C)COc1cc(C)c(O)cc1-c1c[nH]nc1-c1ccccc1
CC(C)OC(C)(C)NCC1CCN(c2ccc3nnc(CCC=O)n3n2)CC1
CCn1c(=O)nc2n(C)nc(-c3ccccc3)nc-2c1=O
Cc1cccc(N2CCN(C(=O)C3C=C4C=CC=CC4NC3=O)CC2)c1C
CNc1ccccc1P(=O)(c1ccccc1)c1nc(-c2ccccc2)oc1Cl
O=C(NN=Cc1c(O)ccc2ccccc12)c1cncc(Br)c1
COc1ccc(COc2c(OC)cccc2C2C(S(=O)(=O)c3ccccc3)CON2C)cc1
O=C1NC(=O)N(c2ccccc2F)C(=O)C1=Cc1cn(CC(=O)N2CCOCC2)c2ccccc12
Cc1noc(C)c1NS(=O)(=O)c1ccc(NC(=O)c2oc(C)c3ccc(Cl)cc23)cc1
O=Cc1cc(=O)n(-c2ccc(C(F)(F)F)cc2N2CCNCC2)c2ccccc12
CC(C)(C)OC(=O)NCCC(=O)Oc1ccc2ccc(=O)oc2c1
CC(C)(C)c1ccc(C(=O)Nc2ccc(S(=O)(=O)Nc3cnc4ccccc4n3)cc2)cc1
Nc1ccc2[nH]c(OC(=O)c3ccccc3)nc2c1
COc1ccc(C(C(=O)Nc2ccc(F)cc2)N(C(=O)Cn2nnc3ccccc32)C2CC2)cc1
COc1ccc(N(C(=O)Cn2nnc3ccccc32)C2(C(=O)NC3CCCC3)CCCCC2)cc1
COc1ccc(C(C(=O)Nc2ccc(F)cc2)N(C(=O)Cn2nnc3ccccc32)C2CC2)cc1
O=C(NCc1ccc(C(F)(F)F)cc1)c1ccc(S(=O)(=O)Nc2ccccc2)cc1
CCOc1ccc(N(CC(=O)Nc2ccc(CC)cc2)S(=O)(=O)c2[nH]c(=O)[nH]c(=O)c2C)cc1
O=C1C(=O)N(CC2COc3ccccc3O2)c2ccccc21
Cc1ccc(C(=O)NC(=C(Cl)Cl)S(=O)(=O)c2ccccc2)cc1
CCN(c1ccc(OC)cc1)S(=O)(=O)c1nnc(NC(=O)COc2ccc(C)cc2)s1
O=C(Cn1nnc2ccccc21)NN=Cc1cccs1
COc1ccc(Oc2ccc3c(c2)N=C(C(=O)NN)NC3(C)Br)c(-c2ccccc2)c1OC
CC(C)Oc1c(Cl)cc(Cl)c(N)c1N
COc1cc(C(=O)NS(=O)(=O)c2ccccc2C)ccc1Cc1cn(C)c2ccc(NC(=O)OC3CCCC3)cc12
Cc1nsc(S(=O)(=O)C(C#N)=NNc2ccc(C(F)(F)F)cc2)c1C#N
CCC(=O)Nc1ccc2c(C(=O)c3ccccc3C)[nH][n+]([O-])c2c1
O=C(OCC(=O)N1c2ccccc2Sc2ccccc21)c1cccnc1
Cc1c(NC(=O)c2cc3c(N4CC(C)CC(C)C4)ncnc3s2)ccc2c1OCCO2
O=C(Cn1nnc2ccccc21)c1ccc(Br)cc1
COc1cc(OC)c(OC)cc1C=C1Oc2cc(OCC(=O)N3Cc4ccccc4CC3C(=O)O)ccc2C1=O
CC(=NN=C(N)SC1CC(=O)N(c2ccc(Cl)cc2)C1=O)c1cccs1
Cc1ccc(-n2c(S)nnc2C(S)(C(=O)Nc2ccc3c(c2)OCO3)c2cccn2C)cc1
CCN(CC)C(=O)Cn1c(C=C2NC(=O)C(=O)C(=O)N2c2ccc(F)cc2)cc2ccccc21
O=C1CC(N2CCN(CC=Cc3ccccc3)CC2)C(=O)N1Cc1cccs1
CC1C=CN(C)C=N1
CC(C)CNS(=O)(=O)c1ccc(CCC(=O)Nc2c(Cl)cccc2Oc2ccccc2)cc1
C=C(NC(=O)c1cccc(C)c1)S(=O)(=O)c1cccc(Cl)c1
Cc1ccccc1NC1=CC(=NS(=O)(=O)c2ccccc2)c2cc(C(=O)O)ccc2C1=O
O=[SH](=O)N1CCCCC1S
COc1ccc(NC(=O)CC2C(=O)NCCN2C(=O)Nc2ccc(C(F)(F)F)cc2)cc1
Cc1ccc(C(=O)N(C(N)=S)c2cc(C(=O)O)ccc2C)c(Oc2ccccc2)c1
COc1ccc(Nc2nc(COc3ccc(C)cc3)oc2C#N)cc1
CC(C)c1ccccc1S(=O)(=O)Nc1cccc(SC(F)F)c1
O=C(CSc1ccccn1)Nc1nonc1[N+](=O)[O-]
CCOC(=O)c1cc(C(=O)N2CCCCC2)cc2c1SC(=Cc1cccc(C)c1)C(=O)N2
NC(=O)CCn1c(C(=O)c2cccc([N+](=O)[O-])c2)c2ccccc2[n+]1[O-]
NC(=S)Nc1cc(C(=O)O)ccc1C(N)c1ccc(C(=O)Oc2ccccc2)cc1
O=C(NCc1ccco1)C(c1ccco1)N(CCc1ccccc1)C(=O)Cn1nnc2ccccc21
CCOC(=O)c1cc(-c2c(N)cccc2C(O)(C(F)(F)F)C(F)(F)F)cs1
Cc1noc(NS(=O)(=O)c2ccc(N)c(N)c2)c1C
Cc1cc2c(cc1C)C(c1ccc(F)cc1)CC(=O)N2
Cc1cc(C2(c3cccs3)C=NN(C(=O)CCl)C2)co1
O=c1[nH]c(C2CCN(S(=O)(=O)c3ccccc3F)CC2)nc2c1nnn2Cc1ccc(OC(F)(F)F)cc1
CC1CCC2C(=O)N(c3cc(Cl)ccc3OC(=O)c3ccco3)C(=O)C2C1
CC(=O)Nc1c(C(=O)N2CCOCC2(C)N)ccc2cc[nH]c12
CC(C)CC(NC(=O)c1[nH]cnc1C(=O)NC(Cc1ccccc1)C(=O)OCc1ccccc1)C(=O)OC(C)(C)C
COc1ccc2cccc(C3(C)NC(=O)N(CC(=O)NCc4ccco4)C3=O)c2c1
Cc1cc(CN(CCc2ccccc2)Cc2nnnn2CC2CCCO2)c2ccc(=O)[nH]c2c1
CC(=NNC(=O)c1cccc(Cl)c1Cl)c1ccc(NC(=O)C(C)C)cc1
CCOc1ccc(N(CC(=O)Nc2ccc(CC)cc2)S(=O)(=O)c2[nH]c(=O)[nH]c(=O)c2C)cc1
Cc1cc(F)c2c(c1C)C(c1ccccc1)CC(=O)N2
COc1ccc(N(C(=O)CCl)C(C(=O)NC2CCCCC2)c2ccccn2)cc1
CN1CCN(CC(=O)Nc2ccc([N+](=O)[O-])cc2)CC1
Cc1ccc(Br)c(C=CC(=O)c2ccccc2OC(=O)c2ccco2)c1
Cn1cnc2cc(N)cc(N)c21
O=C1c2[nH]nc(-c3ccccc3O)c2C(c2ccccc2F)N1Cc1ccco1
CC1c2ccccc2-c2cccc(OC(=O)Nc3cc(CCC(=O)O)ccc3Br)c21
Cc1ccc(C(=O)c2c3ccccc3[n+]([O-])n2CCC(N)=O)cc1
O=C(NN1C(=O)C(=Cc2ccc(O)cc2)SC1=S)c1ccc(O)cc1
O=C(CSc1ccc(F)cc1)Nc1ccc2c(c1)C(=O)NC2=O
Cc1cccc(C(=O)O)c1NC(=S)NC(=O)c1ccc(COc2ccccc2)cc1
Cc1ccc(S(=O)(=O)N=C2C(Nc3ccc(C(=O)O)cc3)=CC(=O)c3ccccc32)cc1
O=C(C=Cc1cccs1)Nc1c(C(=O)O)csc1-c1ccccc1
Cc1ccc(OCC(=O)NN=Cc2cc([N+](=O)[O-])co2)cc1
C=C1Oc2c(ccc(OCC(=O)N3CCc4ccc(C(=O)O)cc4C3)c2-c2cc(OC)c(OC)cc2OC)C1=O
CC(C)OC(C)(C)NC1(C)CCN(c2ccc3nnc(CCC=O)n3n2)CC1
Cc1ccc(-c2ccc(NC(=O)C(O)C(C(=O)O)c3c[nH]c4ccccc34)cc2)cc1
CCc1c(C(N)(C=O)c2ccccc2OC)sc(N)c1C(=O)N1CCOCC1
Cc1ccc(C(=O)c2c3ccc([N+](=O)[O-])cc3[n+]([O-])n2CCC(N)=O)cc1
Cc1ccc(S(=O)(=O)N2CCN(S(=O)(=O)C3COc4ccccc4O3)CC2)cc1
COc1ccc(C(CCN(Cc2cccc(OC)c2OC)C(=O)CCl)c2ccccc2)cc1
CCc1nnc(SCCOc2ccc(OC)cc2)n1CNC(=O)Cc1ccc(OC)cc1
COc1ccc(N(C(=O)CCl)C(C(=O)NC2CCCCC2)c2cccnc2)cc1
COC(=O)c1cn(CC(=O)Nc2ccc(OC)c(OC)c2OC)c2ccsc12
CC(C)(C)c1ccc(NC(=O)CSC2NC=NN2)cc1
O=C(NN=Cc1ccncc1)c1cc(Cl)cc(S(=O)(=O)Nc2ccccc2)c1
O=C(NCc1ccccc1)c1ccc(S(=O)(=O)Nc2ccc(C(F)(F)F)cc2)cc1
O=C(NCCc1ccccc1)C(=O)NCC1OCCN1S(=O)(=O)c1ccc2c(c1)OCCO2
O=C(COc1ccc(S(=O)(=O)N2CCCCC2)cc1)Nc1ccccc1F
Cc1ccc(S(=O)(=O)Nc2ccccc2-c2ccccc2NS(=O)(=O)c2ccc(C)cc2)cc1
Cc1ccc(-n2c(Cc3cc(N)c[nH]3)nnc2SCC(=O)Nc2ccc3c(c2)OCO3)cc1
Cc1ccc(-c2nn(-c3ccccc3)cc2NC(=O)CCl)cc1
NC1(c2ccccc2)C=CCC2C(=O)NC(=O)C21c1ccccc1
CCN(c1ccc(OC)cc1)S(=O)(=O)c1nnc(NC(=O)COc2cccc(C)c2)s1
O=c1[nH]c(=O)n(-c2ccccc2O)cc1C=C1C=Nc2cccc(F)c21
CC(=O)Nc1cc(C)cc2c1N(CCN1CCOCC1)C(=O)C2
CCOC(=O)c1sc(NC(=O)CCl)c(-c2ccccc2)c1CN(C)C
COc1ccc(C(CCN(Cc2cccc(OC)c2OC)C(=O)CCl)c2ccccc2)cc1
O=C(NCc1ccccc1)c1ccc(S(=O)(=O)Nc2cccc(F)c2C(F)(F)F)cc1
O=Cc1cncc(-c2ccn(Cc3ccccc3)n2)c1
CCCOC(=O)c1sc(-c2cc(C)ccc2C)cc1NC(=O)C12CCC(C(=O)O)(CC1)O2
Cc1cccc(NS(=O)(=O)c2nnc(NC(=O)c3cccc(C)c3)s2)c1
N#Cc1c(-c2ccccc2)nc(SCC(=O)Nc2ccc(OC(F)(F)Cl)cc2)[nH]c1=O
Cc1cn(C(C=O)=C2C(=O)NC(=O)N(c3ccccc3F)C2=O)c2c(N3CCOCC3)cccc12
COc1cccc2c1nnn2CC(=O)N(c1ccccc1)C(C(=O)NCC1CCCO1)c1ccccc1NC(C)=O
CC(=NNC(=O)c1ccc(Cl)c(NC(=O)C(C)C)c1)c1ccccc1Cl
O=C(O)c1ccc(NC(=O)c2cnn(-c3ccccc3)c2-c2ccc(Cl)cc2)cc1
Nc1cc(S(=O)(=O)Nc2cccc(C(F)(F)F)c2C(F)(F)F)ncc1Br
COc1ccc(C(C(=O)NCC2CCCO2)N(C(=O)Cn2nnc3ccccc32)c2ccc(NC(C)=O)cc2)cc1
Cc1cc(C(=O)CCl)n(Cc2ccco2)c1C
CCC(C)C1(NC(=O)C(c2cccnc2)N(C(=O)c2ccco2)c2ccccc2)CCCC1
COc1ccccc1N(C(=O)Cn1nnc2ccccc21)C(C(=O)NCc1ccco1)c1ccc(C)o1
CCOc1cccc2c1N(Cc1c(C)oc3ccc(OC)cc13)C2=O
Cc1ccc2[nH]c(=O)ccc2c1CN(CCc1ccccc1)Cc1nnnn1CC1CCCO1
CC(=O)c1cc(N)cc2c(OC(=O)c3ccco3)c[nH]c12
O=C(CSc1ncnc2scc(-c3ccccc3)c12)Nc1ccc(C(=O)O)cc1
Cc1cc(S(=O)(=O)Nc2cnc3c(Cl)ccc(C)c3n2)ccc1NC(=O)COc1ccccc1
COC(=O)c1cccc(Cl)c1C(C(=O)Nc1ccccc1)[N+](=O)[O-]
NC1(N)CNCCN1
CC(C)OCCCNC(=O)CCc1nnc2ccc(N3CCCCC3C)nn12
COc1ccc(N2CCN(CC(O)COc3cccc4ccccc34)CC2)cc1
CN(C)S(=O)(=O)c1ccc(NC(=O)CSc2ccc3cccnc3c2)cc1
COc1cc(OC)cc(C(=O)ON=C(N)CSc2ccccc2)c1
COC(=O)c1cc2c(ccn2CC(=O)Nc2cc(OC)cc(OC)c2OC)s1
CC(C)CC(NC(=O)c1ncc(C(=O)NCc2ccc(CNC(=O)OC(C)(C)C)cc2)[nH]1)C(=O)OC(C)(C)C
CS(=O)(=O)N(Cc1ccc(C(=O)Nc2ccccc2Sc2ccccc2)cc1)c1ccccc1
Cc1ccc(NC(=O)Nc2cccnc2)cc1Cl
O=C(Nc1ccc2c(c1)OCCO2)c1ncoc1-c1ccccc1
Cc1cccc(-n2cc(C(c3cnn(-c4ccc(N)c(N)c4)c3)c3ccccc3C)cn2)c1
Cc1cc(-c2ccc(F)cc2)cc2c1NC(=O)C(C)C2
CC(=O)NC1C(=O)N(CCN2CCOCC2)c2ccc(Cl)cc21.Cl
CC(C)(C)c1ccc2nc(NS(=O)(=O)c3ccc(NC(=O)c4ccccc4)cc3)cnc2c1
N#Cc1c(NC(=S)NC(=O)c2ccccc2)sc2c1CCC2
Cc1ccc(C(=O)NC(=C(Cl)Cl)S(=O)(=O)c2ccccc2)cc1
CC(C)(C)OC(=O)C(Cc1ccccc1)NC(=O)c1[nH]cnc1C(=O)NC(Cc1ccccc1)C(=O)OCc1ccccc1
CC1(N)COCCN1CC(=O)Nc1cccc(C2NC=CC2=O)c1
CC(=NNc1cc(C#N)cc(C(F)(F)F)c1C#N)S(=O)(=O)c1ccsn1
NC(=O)CCn1c(C(=O)c2cc(Cl)c(N)c(Cl)c2)c2ccccc2[n+]1[O-]
CC(C)CN(CCC(=O)O)CC(C)C
CC(C)OP(=O)(OC(C)C)C1(NS(=O)(=O)c2ccc(Cl)cc2)C(Cl)=CC(=O)C=C1Cl
Cc1cc(C)cc(S(=O)(=O)N2CCN(C(=O)c3ccc(N4CCCC4)cc3[N+](=O)[O-])CC2)c1
COc1cc(OC)c2c(c1)C(c1cc(F)cc(Br)c1)CCN2C(=O)CCl
COc1cccc(C(NCC2CCCO2)C(=O)N(c2ccc(NC(C)=O)cc2)C(C=O)n2nnc3ccccc32)c1OC
Cc1ccc(OCC(=O)Nc2cc(NC(=O)COc3c(C)cccc3C)ccc2C(=O)O)c(C)c1
O=C(NC12C=NN(c3ccc(Cl)cc3)C1CCS2(=O)=O)c1ccc2c(c1)OCO2
COC(=O)CC1(N)CNC2C=CC=CC2O1
O=C(NCCNC(=O)c1cc(OCC(F)(F)F)ccc1OCC(F)(F)F)Nc1ccc(C(F)(F)F)cc1
COc1ccc(NS(=O)(=O)c2ccc(N)c3oc(N)nc23)cc1
CC1(C)C=C2c3c(nc(C45C=CC=CC4=COC5)n(N)c3=O)SC2OC1
CCc1ccc(S(=O)(=O)N=C2C(=O)C(Nc3ccc(C(=O)O)cc3)C=C3C=CC=CC32)cc1
CC(C)c1ccc(NC(=O)CSc2nc3ccsc3c(=O)n2Cc2ccc(C(=O)O)cc2)cc1
Cc1ccc(OCC(=O)Nc2ccc(C(=O)O)c(NC(=O)COc3c(C)cccc3C)c2)cc1C
C=C1Oc2c(ccc(OCc3ccc4c(c3)CC(C(=O)O)N(C=O)C4)c2-c2c(OC)cc(OC)cc2OC)C1=O
CCCn1nnc(NC(=O)COc2ccc(C3CCCCC3)cc2)n1
O=C1C(c2cccc(F)c2)=C(c2ccccc2)C2(c3ccco3)C=C(O)NN12
COCCNC(=O)C(c1ccc(OC)cc1)N(Cc1cccs1)C(=O)Cn1nnc2ccccc21
Cc1cc(C2=NN(C(=O)c3ccco3)C(CCl)C2)co1
O=CN=c1sc(CCl)cn1Cc1c(Cl)cccc1Cl
COc1ccc(O)cc1-c1n[nH]c(C(F)(F)F)c1-c1coc2ccccc12
O=C(Cc1c(F)cccc1Cl)NCCCn1ccnc1
CC(N)c1cc2c(C(N)=O)c3c(c(OC(O)(O)O)c2c2c(Br)cccc12)CN(N)C=N3
NC(=O)c1csc(NC(=O)Cc2csc(S(=O)(=O)N3CCOCC3)c2)c1-c1ccccc1
CC1(OC(=O)Nc2cc(CCC(=O)O)ccc2Br)c2ccccc2-c2ccccc21
O=S(=O)(Nc1ccc(F)cc1F)c1cccc2nonc12
Cc1ccc(C2=NN(C(=O)CCl)C(c3cccs3)C2)o1
Cc1ccc(S(=O)(=O)N=C2CC3C=CC=CC3=C(Nc3ccc(C(=O)O)cc3)C2=O)cc1
CN(CCc1ccccc1)C(=O)c1cc(COc2ccc(C(F)(F)F)cc2)on1
COc1cc(O)ccc1C(=O)NN=CC(=CC1Oc2ccccc2O1)NC(=O)c1ccccc1
NC(S)=NN=C(c1cccs1)C1(S)CC(=O)N(c2ccc(Cl)cc2)C1=O
CC(C)c1ccc(S(=O)(=O)Nc2ccc(SC(F)F)cc2)cc1
O=C(Oc1ccccn1)c1ccc([N+](=O)[O-])cc1
O=C(C=Cc1cccs1)Nc1csc(-c2ccccc2)c1C(=O)O
O=C(Cn1nnc2ccccc21)c1ccc(Br)cc1
CCOC(=O)c1ccc(NC(=O)CN2CC(=O)SC(CC)(CC)C2=O)cc1
Cc1cccc(NS(=O)(=O)c2nnc(NC(=O)c3ccc(Cl)cc3)s2)c1
CC(C)OP(=O)(OC(C)C)C1(NS(=O)(=O)c2c(Cl)cccc2Cl)C=CC(=O)C(Cl)=C1
Cc1coc(=O)c2cccc(OC(=O)c3ccco3)c12
Cc1cccc(C(=O)NCCN2CCOCC2)c1C
COc1ccc(C=NNC(=O)c2nnn(-c3nonc3N)c2CN(C)c2ccccc2)cc1
O=C(Cn1nnc2ccccc21)NN=Cc1cccs1
CC(=O)n1cc(N(C(=O)CCl)c2ccc(Cl)cc2)c2ccccc21
COc1ccc(N(C(=O)Cn2nnc3ccccc32)C(C(=O)NCc2ccco2)c2coc(C)c2)cc1
CC(C)OP(=O)(OC(C)C)C1(NS(=O)(=O)c2ccc(Cl)cc2)C=CC(=O)C(Cl)=C1Cl
CC(C)(C)OC(=O)CNC(=O)c1[nH]cnc1C(=O)NC(c1ccccc1)c1ccccc1
CCc1ccc(N(C(=O)c2ccco2)C(C(=O)NC2CCCC2)c2ccccn2)cc1
O=C(NCc1ccc(F)cc1)c1ccc(S(=O)(=O)Nc2cccc(C(F)(F)F)c2)cc1
COC(=O)C(CC1=C2C=CC=CC2CN1)NC(=O)C1C(=O)NCc2ccccc21
O=C1C(=O)N(CCCc2ccccc2)c2ccccc21
Nc1cc2c(cc1N)OCCO2
COc1ccccc1N(C(=O)Cn1nnc2ccccc21)C(C(=O)NCc1ccco1)c1ccc(C)o1
Cc1ccc(C(=O)c2c3ccc([N+](=O)[O-])cc3n(CCC(N)=O)[n+]2[O-])cc1
NC(=O)CCn1c(C(=O)c2ccc(Cl)cc2)c2ccccc2[n+]1[O-]
COc1ccc(C(=O)n2c(SC)nc3c4c(ccc32)OCCO4)cc1
O=C(NCc1ccco1)C(c1ccco1)N(CCc1ccccc1)C(=O)Cn1nnc2ccccc21
CC(C)(C)c1ccc(C(=O)Nc2ccc(S(=O)(=O)Nc3cnc4ccccc4n3)cc2)cc1
CCC(C(=O)Nc1scc(C)c1C(=O)N1CCOC(OC)C1)c1ccccc1
CC(C)(C)OC(=O)CNC(=O)c1[nH]cnc1C(=O)NC(c1ccccc1)c1ccccc1
Cc1ccccc1OCC(=O)NN=Cc1cc([N+](=O)[O-])co1
Cc1cccc(S(=O)(=O)N2CCN(C(=O)c3ccc(N4CCC(C)C4)c([N+](=O)[O-])c3)CC2)c1
CCc1sc(C)c(NC(=O)Cc2ccc(OC)cc2)c1C(=O)N1CCOCC1
CC(C)OC(=NNC(=O)c1nnn(-c2cnon2)c1CNc1ccccc1)c1ccc(N)c(N)c1
CC1=Nc2cccc3cccc(c23)N1C
CCc1nnc(NS(=O)(=O)c2ccc(NC(=O)C=Cc3ccc(Cl)cc3)cc2)s1
CN(C)c1cccc2sc(-c3ncnc(N)n3)nc12
CCC1N(C2CCCCC2)C(=O)N2C(=O)C3C(=O)N(c4ccc(F)cc4)C(=O)C3C12c1ccc(F)cc1
CCOc1ccc(N(Cc2c(C)ccc3[nH]c(=O)ccc23)S(=O)(=O)c2ccccc2)cc1
CC(=NN=C(N)SC1C(=O)C(=O)CN1c1ccc(Cl)cc1)c1cccs1
CC12C(=O)N(c3cccc(Br)c3)C(=O)N1C(c1ccc(Cl)cc1)C1C(=O)N(C3CCCCC3)C(=O)C12
CCOc1ccc(N(Cc2cc3c(C)cccc3[nH]c2=O)S(=O)(=O)c2ccccc2)cc1
COc1ccc(C=C2SC(=S)N(CCC(=O)NNC(=O)c3ccc(OC)cc3)C2=O)cc1
Cc1cccc(C)c1S(=O)(=O)N1CCN(C(=O)c2ccc([N+](=O)[O-])c(N3CCCC3)c2)CC1
C=S1C(N(O)C(=O)NC)CN(N=Cc2cccs2)C1(C)C
CCc1cc(=O)oc2cc(OC(=O)c3ccco3)ccc12
O=C1C2CC=C(c3ccccc3)CC2(c2ccccc2)C(=O)N1c1ccccn1
CC1(C)Nc2cc(N)ccc2C(C(=O)N2CCc3[nH]c4ccccc4c3C2)C1F
Cc1noc(NS(=O)(=O)c2ccc(N)c(N)c2)c1C
CC(C)OCCCNC(=O)CCc1nnc2ccc(N3CCCCC3C)nn12
Cc1ccc(C(=O)Oc2nc3ccccc3n2C)cc1
COc1ccc2c(OC)c(CN(c3ccccc3)S(=O)(=O)c3ccccc3)c(=O)[nH]c2c1
CCOc1ccc(-c2sc(N3C(=O)C(C(=O)OC)=C(C)C3C(=O)c3cc(C)co3)nc2O)cc1
CC(C)c1ccc(S(=O)(=O)Nc2ccc(SC(F)F)cc2)cc1
O=C(Oc1ccccn1)c1ccc([N+](=O)[O-])cc1
CC(C)(C)OC(=O)NCCC(=O)Oc1cccc2ccc(=O)oc12
COc1cccc2c1C(=O)C(=O)N2CC1COc2ccccc2O1
Oc1ccc(Cl)c(Cc2ccc(O)c(Cl)c2)c1
CCOc1ccc2c(c1)C(=O)C(=O)N2CC1COc2ccccc2O1
C=S1C(=Cc2ccc(OC)cc2)NC(=O)C1(N)CC(=O)NNC(=O)c1ccc(OC)cc1
CCc1ccc(N(Cc2cc3cc(C)ccc3[nH]c2=O)C(C2CCCO2)n2nnnc2C)cc1
COC(=O)CC1COc2ccccc2N1C(=O)C=Cc1ccccc1
CCc1ccccc1S(=O)(=O)N=C1C=C(Nc2ccccc2)C(=O)c2ccc(C(=O)O)cc21
CCC(C)(C)NC(=O)C(c1cccn1C)N(C(=O)Cn1nnc2ccccc21)c1ccc(NC(C)=O)cc1
O=C(Cc1cc(F)cc(Cl)c1)NCCCn1ccnc1
Cl.O=C(Oc1cccnc1)c1ccc(Cl)cc1
O=C(Nc1ccc(NC(=S)NC(=O)c2ccccc2Cl)cc1)c1cccc(Cl)c1
CCC12C(=O)N(c3ccc(F)cc3)C(=O)C1C(=O)N1C(c3ccc(F)cc3)N(C3CCCCC3)C(=O)C12
COc1ccc(C(=O)Nc2cccc3scnc23)cc1
COc1ccc(Cc2cc(N)cc3[nH]c(NC(=O)OC4CCCC4)cc23)c(C(=O)NS(=O)(=O)c2ccc(C)cc2)c1
CCOc1ccc2c(c1C1COc3ccccc3O1)C(=O)C(=O)N2C
NC(=O)CCN1[N+]([O-])=CC2C=CC=CC21C(=O)c1ccc(Cl)cc1
CN(C)c1cccc(C=NN2C(=S)SC(C)(C)C2(N)CCCNC(=O)NO)c1
Cc1ccc(C)c(S(=O)(=O)N=C2Cc3ccccc3C(=O)C2Nc2ccc(C(=O)O)cc2)c1C
Cc1cc(C)c(S(=O)(=O)N=C2C=C(Nc3ccc(C(=O)O)cc3)C(=O)c3ccccc32)c(C)c1
CNC(=O)OC(C)(C)Cc1nc[nH]c1C(=O)NCc1ccccc1CC(C)CC(NC=O)C(=O)OC(C)(C)C
CCc1cc(=O)oc2cc(Oc3ccc(C=O)o3)ccc12
Cc1ccc(C(=O)c2c3ccc(C(F)(F)F)cc3[n+]([O-])n2CCC(N)=O)cc1
Cc1ccc(C2=NN(C(=O)CCl)C(c3cccs3)C2)o1
CN(C)S(=O)(=O)c1ccc(NC(=O)CSc2cccc3ccncc23)cc1
CC(=O)N(C)c1ccc(NS(=O)(=O)c2ccc(Cl)c(Cl)c2)cc1
CCc1cc(NC(C)=O)c2c(c1)N(CCN1CCOCC1)C(=O)C2
O=C1C(=O)N(CC2COc3ccccc3O2)c2ccccc21
Cc1cc(C(=O)CCl)c(C)n1Cc1ccco1
COc1ccc(N(C(=O)Cn2nnc3ccccc32)C(C(=O)NCc2ccco2)c2coc(C)c2)cc1
CC(C)(C)OC(=O)NCc1ccc(CNC(=O)c2ncc(C(=O)NC(Cc3ccccc3)C(=O)OCc3ccccc3)[nH]2)cc1
CCC1=NN=C(N)[SH]1Nc1ccc([SH](=O)=O)cc1N
CCCCCn1c(CN2CCN(Cc3ccccc3)CC2)nc2c1c(=O)[nH]c(=O)n2C
Cc1ccc(C(=O)n2cnc3ccccc32)cc1C
CC(=NN=C(N)SC1CC(=O)N(c2ccc(Cl)cc2)C1=O)c1cccs1
CCc1ccc(NC(=O)C2CCN([SH](=O)=O)C(S)C2)cc1
Cc1cc(C)cc(NC2=NN=C(S)[SH]2CC(=O)Nc2nccc(C(F)(F)F)c2Cl)c1
COc1ccc(N(C(=O)Cn2nnc3ccccc32)C(C(=O)NCc2ccco2)c2coc(C)c2)cc1
CC(C)CC(NC(=O)c1[nH]cnc1C(=O)NC(Cc1ccccc1)C(=O)OCc1ccccc1)C(=O)OC(C)(C)C
NC(=O)CCn1c(C(=O)c2ccc(Cl)cc2)c2ccccc2[n+]1[O-]
O=CNc1nc(-c2ccc(Cl)cc2)c(-c2cccs2)s1
O=C(O)c1ccc(CN(Cc2ccccc2)S(=O)(=O)c2ccc(Cl)cc2)cc1
COc1ccc(N2C(=O)C(=Cc3coc(C)c3)C(=O)NC2=S)cc1
COc1ccc(N(C(=O)Cn2nnc3ccccc32)C(C(=O)NCc2ccco2)c2coc(C)c2)cc1
CCc1nc(N2CCNCC2)c2c3c(sc2n1)CC(C)C(N)C3
Nc1ccc2c(c1)CC1(C(=O)NC(=O)NC1=O)C1CNC(N)CN21
NC(=O)c1csc(NC(=O)CC2=CC=C[SH]2C2CN([SH](=O)=O)CCO2)c1-c1ccccc1
COc1cccc2c1C(c1ccccc1)NC(c1c(NNC(C)=O)cc(Br)c(OC)c1OC)=N2
Nc1ccccc1-c1csc(N)c1C(=O)O
Cc1noc(NS(=O)(=O)c2ccc(NC(=O)Nc3ccc(Cl)c(Cl)c3)cc2)c1C
Cc1ccc(NC(=O)Nc2ccccn2)cc1Cl
Cc1ccc(NC2=NN=CS2(C)CC(=O)Nc2ncc(C(F)(F)F)cc2Cl)cc1
O=C(O)c1ccc(CN(Cc2ccccc2)S(=O)(=O)c2ccc(Cl)cc2)cc1
O=S(=O)(Nc1ccc(S(=O)(=O)Nc2nccs2)cc1)c1ccc(Br)cc1
Cc1ccc(NC(=O)COn2nnc3cc(S(C)(=O)=O)ccc32)cc1Br
Cc1cc(C2C(N)=NNC2c2cccs2)co1
CN1N=C(c2ccccn2)N=CC12N=CC(=O)C(=O)N2C
CCCCCn1c(=O)[nH]c(=O)c2c1nc(CN1CCN(Cc3ccccc3)CC1)n2C
O=C(C=Cc1ccc(F)cc1)c1ccc(Br)c(OC(=O)c2ccco2)c1
COc1ccc(N(C(=O)CCl)C(C(=O)NC2CCCCC2)c2ccccn2)cc1
CCOc1ccc(N(Cc2cc(C)c3ccc(=O)[nH]c3c2)S(=O)(=O)c2ccccc2)cc1
N#CC1Cc2ccsc2C1N(C(=O)c1ccccc1)C(N)=S
CN1CCN2c3ccc(N)cc3CC3(C(=O)NC(=O)NC3=O)C2C1
O=C(CSc1ccccc1)Nc1cc(F)c2c(c1)C(=O)NC2=O
COc1ccc(N2CCN(CC(O)COc3cccc4ccccc34)CC2)cc1
Nc1ccc2ccc(C(O)(C(F)(F)F)C(F)(F)F)c(C(O)(C(F)(F)F)C(F)(F)F)c2c1
CC(C(=O)O)N(C(C)(C)C)C(C)(C)C
Cc1cc(C(=O)CCl)c(C)n1-c1cccc([N+](=O)[O-])c1
Cc1ccc(NC2C(=O)Cc3ccccc3C2=NS(=O)(=O)c2ccc(C(=O)O)cc2)cc1
COc1ccc2nnn(CC(=O)N(c3ccccc3)C(C(=O)NC(N)(C(C)=O)C3CCCO3)c3ccccc3)c2c1
CCOc1ccc2c(c1C1COc3ccccc3O1)C(=O)C(=O)N2C
Nc1cc(S(=O)(=O)Nc2cc(C(F)(F)F)ccc2C(F)(F)F)ncc1Br
COc1ccc(C(C(=O)NCC2CCCO2)N(C(=O)Cn2nnc3ccccc32)c2ccc(NC(C)=O)cc2)cc1
CC(=O)C(C)(C)C(S)c1nnc(S)n1C(C)Oc1ccccc1
COc1ccc(NC(=O)CS2(C)C(C)=Cc3c2nc[nH]c3=O)c(C)c1
COC(=O)COc1cc(Nc2ccc(C)cc2)cc2c(=O)n(CC=O)ccc12
CC(C)C1NC(N)C2C(=O)C1CN(c1cccc(C=O)c1[N+](=O)[O-])C2C
O=C(NCC(C(=O)O)c1cccc(Br)c1)OCC1c2ccccc2-c2ccccc21
CCOC(=O)c1oc(N)c2c(CC(C)C)nc3c(c12)CC=CC3
CN1CCN(CC(=O)Nc2ccc([N+](=O)[O-])cc2)CC1
CC(=O)NC1C(=O)c2c(C)cccc2N1CCN1CCOCC1
O=C(O)c1cc(NN=C2c3ccccc3-c3ccccc32)ccc1Cl
CNc1nc(P(=O)(c2ccccc2)c2ccccc2)c(-c2ccc(Cl)cc2)o1
COc1cccc(N2C(=O)C(=Cc3ccc(C)o3)C(=O)NC2=S)c1
CC(=O)c1[nH]cc(N2CCCC2)c1-c1ccccc1
CCOc1ccc(N(CC(=O)Nc2ccc(CC)cc2)S(=O)(=O)c2[nH]c(=O)[nH]c(=O)c2C)cc1
CC(Cn1nnc([N+](=O)[O-])n1)=NNC(=O)c1ccc(Cl)cc1Cl
O=C(NCC(O)Oc1ccccc1O)c1cc(=O)[nH]c2ccccc12
COc1ccc(CNCCc2ccc3[nH]ccc3c2)c(OC)c1
Cc1ccc(C=O)cc1CNCCN1CCOCC1
CCOC(=O)c1oc2nc(CC(C)C)c3c(c2c1N)CCCC3
Cn1ncc(Cl)c1C(=O)Nc1ccc2c(c1)OCO2
Nc1cccnc1N
CCOC(=O)c1ccc(NCC(=O)N2C(=O)C(CC)SC(CC)C2=O)cc1
Cc1ccc(Oc2ccccc2C(N)(CC=O)n2c(NC(C=O)(CC(C)C)OC(C)(C)C)nc(C=O)c2C=O)cc1
COc1ccc(CNCCc2c[nH]c3ccccc23)c(OC)c1
Cn1cnc2cc(Oc3ccc(C=O)cc3)ccc21
COc1cc(C(=O)NS(=O)(=O)c2ccccc2C)ccc1Cc1cn(C)c2ccc(NC(=O)OC3CCCC3)cc12
CCOc1ccc(NC(=O)CSc2nc(NS(=O)(=O)c3ccc(C)cc3)cc(=O)[nH]2)cc1
CCc1nc(N2CCN(C(=O)CCl)CC2)c2c3c(sc2n1)CC(C)CC3
Cc1cc(F)c(NS(=O)(=O)c2coc3c(F)c(C(F)(F)F)c(F)cc23)c(F)c1
CC(C)(C)OC(=O)CNC(=O)c1ncc(C(=O)NC(c2ccccc2)c2ccccc2)[nH]1
CC(=O)N(c1ccc(C(F)(F)F)cc1)S(=O)(=O)c1ccc(N2C(=O)CCC2=O)cc1
Cc1ccc(NC23C=CC=CC2=NC=NC3)c(O)c1
CC12C3C(C(=O)C(=O)N3C3CCCCC3)C(c3ccc(Cl)cc3)N1C(=O)C(=O)N2c1ccc(Br)cc1
CC(C)OP(=O)(OC(C)C)C1(NS(=O)(=O)c2ccc(Cl)cc2)C(Cl)=CC(=O)C=C1Cl
CC(C)(C)c1ccc(NC(=O)CSC2NC=NN2)cc1
CC(=O)Nc1ccc(NC(=O)CC(C)=NNC(=O)COc2cc(C)c(Br)cc2Br)cc1
O=C(Cn1nnc2ccccc21)NN=Cc1cccs1
O=Cc1cnccc1OCC(=O)N1c2ccccc2Sc2ccccc21
NS(=O)(=O)c1ccc(Nc2ccc([N+](=O)[O-])c3nonc23)cc1
O=C(Cn1nnc2ccccc21)c1ccc(Br)cc1
CC1(Cl)C2CC3CC(CC1(n1ncc(Nc4ccccc4)cc1=O)C3)C2CC(=O)O
COc1ccccc1C(OC)(c1ccccc1)C(CN(Cc1ccccc1)C(Cl)C=O)OC
COc1cc(S(=O)(=O)N2CCOC2CNC(=O)C(=O)NCCc2ccccc2)cc2c1OCCO2
O=C(CCl)N=c1sccn1Cc1ccc(Cl)cc1
CNc1ccc(Nc2nonc2-n2nnc(C(=O)NN=Cc3cccc(OC)c3)c2C)cc1
O=C(NCc1ccco1)C(c1ccco1)N(CCc1ccccc1)C(=O)Cn1nnc2ccccc21
CN(Cc1ccc(F)cc1)S(=O)(=O)c1nnc(NC(=O)c2ccc(Br)cc2)s1
Nc1ccc(N(C=O)N(C(=O)CCl)c2ccccc2)cc1
CCc1cc(Cl)ccc1C=CC(=O)Nc1ccc(S(=O)(=O)Nc2nncs2)cc1
CCC(C)c1coc(C(=O)N(c2ccccc2)C(C(=O)NC2CCCC2)c2cccnc2)c1
Cc1ccc(C(=O)Oc2nc3ccccc3n2C)cc1
CC(C)c1ccc(S(=O)(=O)Nc2ccc(SC(F)F)cc2)cc1
CCOc1ccc(N(Cc2[nH]c(=O)cc3cccc(C)c23)S(=O)(=O)c2ccccc2)cc1
O=C(c1cc(=O)[nH]c2cc(C(F)(F)F)ccc12)N1CCN(c2ccccc2)CC1
CC(=O)Nc1cc(OC(C)=O)c2nonc2c1OC(C)=O
COc1c(C)cccc1NC(=O)CSc1nc2sc(C)cc2c(=O)[nH]1
COc1ccc(C=C(C#N)c2cc3ccccc3[nH]2)cc1
CCC1=NN=C(N)[SH]1Nc1ccc([SH](=O)=O)cc1N
CC(Oc1ccccc1C(=O)O)c1ccc(C(=O)NC(=S)Nc2ccccc2)cc1
COc1ccc(C(=O)Oc2cccnc2)cc1
Cc1cccc(NC2=NN=CS2(C)CC(=O)Nc2cc(Cl)c(C(F)(F)F)cn2)c1C
Cc1nsc(S(=O)(=O)C(C#N)=NNc2ccc(C(F)(F)F)cc2)c1C#N
COc1ccc(CCNC(=O)C(=O)NCC2CN(S(=O)(=O)c3ccc4c(c3)OC=CO4)CO2)cc1
O=C1C2C(c3ccccc3)C=CC(c3ccccc3)C2C(=O)N1c1cccnc1
O=C(OCC(=O)N1c2ccccc2Sc2ccccc21)c1ccccn1
[NH3+]c1cccc2c(Br)c([O-])c[nH+]c12
CC12C(=O)N(C3CCCCC3)C(=O)N1C(c1ccc(F)cc1)C1C(=O)N(c3ccc(F)cc3)C(=O)C12
COc1ccc(COc2ccc(C3ON(C)CC3S(=O)(=O)c3ccccc3)c(OC)c2)cc1
COc1ccccc1C=C1SC(=S)N(CCC(=O)NNC(=O)c2ccccc2OC)C1=O
Cc1cc(O)cc(NC23C=CC=CC2=NC=NC3)c1
Nc1ccc2nc(NC(=O)c3ccc(Cl)cc3)[nH]c2c1
Cc1ccc(Br)c(NC(=O)COn2nnc3c(S(C)(=O)=O)cccc32)c1
CCN(c1ccccc1)S(=O)(=O)c1nnc(NC(=O)c2ccccc2OC)s1
CCC1=NN=C(N)[SH]1Nc1ccc([SH](=O)=O)cc1N
Cc1ccc(S(=O)(=O)C(=CCl)NC(=O)c2ccccc2)cc1
CC(=O)NC1C(=O)N(CCN2CCOCC2)c2ccc(C)cc21
O=C(NC12C=NN(c3ccc(Cl)cc3)C1CS(=O)(=O)C2)c1ccc2c(c1)OCO2
CC(=O)NC12C(=O)N(CCN3CCOCC3)C=C1C=CC=C2Br
COC(=C1Oc2cc(OCC(=O)N3CCc4c(cc(OC)cc4OC)C3)ccc2C1=O)c1cccc(C(=O)O)c1
O=C(CCl)N=c1sccn1Cc1ccc(Cl)cc1
CC(=O)NC(C)CN1CCN(c2ncccn2)CC1
COc1ccc(N2CCN(C(=O)c3ccc4[nH]c(=O)ccc4c3)CC2)cc1
NC(=O)CCN1C2C=CC=CC2C(C(=O)c2c(N)ccc(Cl)c2Cl)=[N+]1[O-]
NC(=O)c1cc(NC(=O)Cc2csc(S(=O)(=O)N3CCOCC3)c2)sc1-c1ccccc1
O=S(=O)(Nc1cc(F)ccc1F)c1cccc2nonc12
O=C(Nc1cccc(OCC(F)(F)C(F)F)c1C(F)(F)F)c1ccc(O)cc1
CC1(C)Cc2c(sc3nc(-c4cc5ccccc5o4)n(N)c(=O)c23)CO1
COc1ccc2c(C3(C)NC(=O)N(CC(=O)NCc4ccco4)C3=O)cccc2c1
N#CC1=CC2=CCCC2(NC(=S)NC(=O)c2ccccc2)S1
O=c1[nH]c(C=C2N=Cc3ccccc32)c(O)c(=O)n1-c1ccc(F)cc1
Cc1noc(NS(=O)(=O)c2ccc(NC(=O)c3cc4cc(Cl)cc(C)c4o3)cc2)c1C
CC(=O)Nc1c(Cl)ccc2c1CC(=O)N2CCN1CCOCC1
Cc1cc(C(=O)C2(O)C=C(c3ccc(OC(C)C)cc3)C(=O)N2Cc2ccccn2)co1
Cc1ccc(S(=O)(=O)N=C2C(=O)CC(Nc3ccc(C(=O)O)cc3)=C3C=CC=CC23)cc1
O=C1C(=O)N(c2ccccn2)C2=C(c3ccccc3)CCC(c3ccccc3)C12
O=C(c1ccco1)N(Cc1ccc([N+](=O)[O-])cc1)c1ccc(Br)cc1
Cc1ccc(S(=O)(=O)Nc2ccc(-c3ccc(NS(=O)(=O)c4ccc(C)cc4)cc3)cc2)cc1
CC(C)Oc1c(Cl)cc(Cl)c(N)c1N
Cc1cnccc1NC(=O)C=Cc1ccc(Cl)c([N+](=O)[O-])c1
CC(C)NC(=O)CN1CCN(c2ncccn2)CC1
COC(=O)c1ccc(NC(=O)c2ccc(NC(=O)c3ccco3)cc2)cc1
COCCNC(=O)C(c1cccc(OC)c1)N(Cc1cccs1)C(=O)Cn1nnc2ccccc21
COc1cc(C2CC(c3cccs3)=NN2C(=O)CCl)ccc1OC(F)F
CCc1ccc2c(c1)C(=O)C(N)(CN1CCOCC1)N2CN
O=CN=c1sc(CCl)cn1Cc1ccc(Cl)cc1Cl
CSc1ccc(OCc2cc(C(=O)N(C)Cc3cnccn3)no2)cc1
Cc1c(C(=O)O)cccc1N(C(=O)c1ccc(COc2ccccc2)cc1)C(N)=S
CC(C)c1ccc(N(C(=O)c2ccco2)C(C(=O)NC2CCCC2)c2ccccn2)cc1
COc1ccc2cc(C3(C(N)C(=O)Nc4ccc(C)o4)NC(=O)NC3=O)ccc2c1
CCN(CC)C(=O)C(=C1C(=O)NC(=O)N(c2ccccc2F)C1=O)n1cc(C)c2ccccc21
O=C1NC(=O)N(c2ccccc2F)C(=O)C1=Cc1cn(CC(=O)N2CCOCC2)c2ccccc12
COc1ccc(Nc2oc(COc3ccc(C)cc3)nc2C#N)cc1
Cc1cccc(OC(C(=O)O)C(=O)Nc2ccc(C)c(C)c2NC(=O)COc2ccccc2)c1C
O=C(NC(=S)Nc1ccc(NC(=O)c2ccc(Cl)cc2)cc1)c1ccc(Cl)cc1
O=C(Cn1nnc2ccccc21)NN=Cc1cccs1
CCOC(=O)c1oc2nc(CC(C)C)c3c(c2c1N)CCCC3
O=C(Cn1nnc2ccccc21)c1ccc(Cl)cc1
NN=C1c2ccccc2-c2cccc(N)c21
CC(C)CC(=O)Nc1ccc2c(Cc3ccccc3Cl)c(O)ccc2c1
O=C(CNc1ccccc1F)Oc1ccc(S(=O)(=O)N2CCCCC2)cc1
O=C(O)c1ccc(-n2cc(C(=O)Nc3ccccc3)c(-c3cccc(Cl)c3)n2)cc1
COc1ccc(Nc2ccc(C)o2)c(C(C=O)N(C(=O)Cn2nnc3ccccc32)c2ccc(C)o2)c1
CC(C)(C)c1ccc(NC(=O)CSc2n[nH]c(=O)n2-c2cccnc2)cc1
CC(C)OP(=O)(OC(C)C)C1(NS(=O)(=O)c2ccc(Cl)cc2)C(Cl)=CC(=O)C=C1Cl
CCN(CC)c1cc(O)cc(C=NNC(=O)c2c(C(C)C)nnn2-c2nonc2N)c1
Cc1cc(C)c(C)c(S(=O)(=O)N2CCN(C=O)CC2c2cccc3[nH]c(=O)ccc23)c1C
COc1c(Cl)cc(NC(=O)c2cnncc2Cl)c(OC)c1OC
CCOc1ccc(N(Cc2cc3c(C)cccc3[nH]c2=O)S(=O)(=O)c2ccccc2)cc1
COc1ccc(N(C(=O)CCl)C(C(=O)NC2CCCCC2)c2ccccn2)cc1
NC1Oc2cc(NC(=O)c3ccn[nH]3)cc(Cl)c2O1
Cc1ccc(C(=O)c2c3ccc(C(F)(F)F)cc3n(CCC(N)=O)[n+]2[O-])cc1
Cc1ccc(-c2nn(-c3ccccc3)cc2NC(=O)CCl)cc1
O=C(O)c1ccc(Cl)c(-c2ccc(C=NNC(=O)C(O)(c3ccccc3)c3ccccc3)o2)c1
CC(C)(C)C1(C(=O)Nc2ccccn2)CCCc2cnoc21
Cc1cc(C2(c3cccs3)C=NN(C(=O)CCl)C2)co1
Cc1cc(N)cc(N2C(=O)CC(SC=NN=Cc3cc(Cl)cs3)C2=O)c1
CC(C)CS(=O)(=O)C1=NSC2=NC(=O)C(=Cc3ccc(OC(=O)c4ccco4)cc3)C(=N)N21
COc1ccc(C(C(=O)NCC2CCCO2)N(C(=O)Cn2nnc3ccccc32)c2ccc(NC(C)=O)cc2)cc1
Cc1cccc(NC(=O)CNC(=O)c2cccnc2Nc2ccc(N)cc2)c1C(F)(F)F
COc1ccc(C=C(C#N)c2c[nH]c3ccccc23)cc1
N#Cc1ccc(C[SH]2C(S)=NN=C2NC(=O)c2nc3ccccc3s2)cc1
CCCn1nnc(NC(=O)COc2ccc(C3CCCCC3)cc2)n1
O=C(NCc1ccco1)C(c1ccco1)N(CCc1ccccc1)C(=O)Cn1nnc2ccccc21
NC(=O)CCn1c(C(=O)c2cc(Cl)c(N)c(Cl)c2)c2ccccc2[n+]1[O-]
Cc1ccc(N2C(=O)CC(N(Cc3nn(C)c(C)c3C)C(=S)Nc3ccc(Cl)cc3)C2=O)cc1
Cc1cc(=O)oc2cc(O)cc(O)c12
Cc1cccc(Nc2nnc(SC(=O)CNc3ncc(C(F)(F)F)cc3Cl)s2)c1C
Cc1ccc(-c2nc3ccccc3n2C=O)cc1C
Nc1ccc(Br)c(S(=O)(=O)Nc2cccc(C(F)(F)F)c2C(F)(F)F)n1
COCCOC(=O)C(C#N)=Cc1cc(-c2ccccn2)n(Cc2ccccc2)n1
Cc1cccc2c1C(=O)C(=O)N2CCOc1ccccc1
CC(=O)n1cc(N(C(=O)CCl)c2ccc([N+](=O)[O-])cc2)c2ccccc21
Cc1cc(S(=O)(=O)N2CCN(C(=O)C34C=CC=CC3NC(=O)C=C4)CC2)c(C)c(C)c1C
O=C1C(=O)N(CC2COc3ccccc3O2)c2ccccc21
CC(=O)Nc1ccc(N(COc2cc(CC=O)ccc2NCC2CCCO2)c2cccc3c2nnn3CC=O)cc1
Nc1ccc(Br)c(S(=O)(=O)Nc2cc(C(F)(F)F)cc(C(F)(F)F)c2)n1
Cc1cc2[nH]c3c(c2cc1CN1CCCc2c(C)ccc(F)c21)CN(C=O)CC3
Cc1cccc(Nc2nnc(SCC(=O)Nc3ncc(C(F)(F)F)cc3Cl)s2)c1C
O=C1c2[nH]nc(-c3cccc(O)c3)c2C(c2ccccc2)N1C(F)c1ccco1
Cc1ccc(S(=O)(=O)Nc2ccccc2-c2ccccc2NS(=O)(=O)c2ccc(C)cc2)cc1
CCCn1nnc(NC(=O)COc2ccc(C3CCCCC3)cc2)n1
CCC(C)(C)NC(=O)c1cc(NC(C)=O)c(CN(C(=O)Cn2nnc3cccc(N)c32)c2ccccc2)[nH]1
CC(Cn1nnc([N+](=O)[O-])n1)=NNC(=O)c1cc(Cl)ccc1Cl
O=C(CCl)N1N=C(c2cccs2)CC1c1ccco1
N#Cc1c(NC(=S)Nc2ccc(C=O)cc2)sc2c1CCC2
Cc1noc(NS(=O)(=O)c2ccc(NC(=O)Nc3cc(Cl)ccc3Cl)cc2)c1C
CNc1nc(-c2ccc(Cl)cc2)c(P(=O)(c2ccccc2)c2ccccc2)o1
CCN(CC)C(=O)CN1C=C(C=C2NC(=O)C(=O)C(=O)N2c2ccc(F)cc2)C2C=CC=CC21
NC(=O)c1cc(-c2ccccc2)sc1NC1=C([SH](=O)=O)[SH](N2CCOCC2)C(CC=O)=C1
O=C(NCc1ccc(F)cc1)c1ccc(S(=O)(=O)Nc2ccc(C(F)(F)F)cc2)cc1
O=C(Cn1nnc2ccccc21)NN=Cc1cccs1
N#CC(Sc1nnc(NC(=O)c2ccc3ncsc3c2)s1)c1ccccc1
CN1C(=O)C2C(N)(C1=O)C(c1ccc(Cl)cc1)N1C(=O)NC(=O)C21C
CC(=NN=C(N)Sc1ccc(Cl)cc1N1C(=O)CCC1=O)c1cccs1
COc1ccc(N(C(=O)Cn2nnc3ccccc32)C(C(=O)NCc2ccco2)c2coc(C)c2)cc1
Cc1ccc(NC2C(=O)Cc3ccccc3C2=NS(=O)(=O)c2ccc(C(=O)O)cc2)cc1
COc1ccc(NC=C2CCc3ccccc3C2=O)cc1
O=C(CCl)N=c1sccn1Cc1ccc(Cl)cc1
O=C(NCc1ccccc1)c1ccc(S(=O)(=O)Nc2ccc(C(F)(F)F)cc2)cc1
O=C(NC(=S)Nc1ccc(NC(=O)c2ccc(Cl)cc2)cc1)c1ccc(Cl)cc1
O=C(Cn1nnc2ccccc21)c1ccc(Br)cc1
NC1CNCCN1c1ccccc1
Nc1cccc2c1N1CCNC(N)C1C1(C2)C(=O)NC(=O)NC1=O
Cc1ccc(S(=O)(=O)C(=CCl)NC(=O)c2ccccc2)cc1
CCc1ccc(NC(=O)C2CCCCN2S(=O)(=O)c2ccc3ccc(=O)[nH]c3c2)cc1
Cc1cc(C)c(S(=O)(=O)N=C2C=C(Nc3ccc(C(=O)O)cc3)C(=O)c3ccccc32)cc1C
O=C(Cn1nnc2ccccc21)c1ccc(Cl)cc1
O=C(Cc1ccc(Cl)c(Cl)c1)Nc1ccccn1
CC(=O)NC1C(=O)N(CCN2CCOCC2)c2ccc(F)cc21.Cl
Cc1ccc(NS(=O)(=O)c2nnc(NC(=O)c3ccc(Cl)cc3)s2)cc1
CC(C)(C)OC(=O)C(Cc1ccccc1)(NC(=O)c1nc[nH]c1C(=O)NCCc1ccccc1)C(=O)OCc1ccccc1
CCC(C)(C)NC(=O)C(c1ccc(O)cc1)N(C(=O)Cn1nnc2ccccc21)c1ccc(NC(C)=O)cc1
O=C(O)c1ccc(NC(=O)c2c(-c3ccc(Cl)cc3)cnn2-c2ccccc2)cc1
N#Cc1ccc(C[SH]2C(S)=NN=C2NC(=O)c2nc3ccccc3s2)cc1
O=C(O)c1ccc(NS(=O)(=O)c2cc(NNC(=S)Nc3ccc(OC(F)F)cc3)ccc2[N+](=O)[O-])cc1
O=C1NC(=O)N(c2ccccc2F)C(=O)C1=Cc1cn(CC(=O)N2CCOCC2)c2ccccc12
COc1cc(O)ccc1-c1n[nH]c(C23C=CC=CC2=COC3)c1C(F)(F)F
COc1cccc2c(C(=O)N3CCN(c4ccccc4)CC3)cc(=O)[nH]c12
CCn1c(COc2ccccc2)nnc1SCC(=O)C(C)(C)C
COc1cc(O)ccc1C(=O)Nn1cnc2c(-c3cccs3)csc2c1=O
Cc1ccc(CN2C(=O)CSc3ccc(C(=O)NCCN4CCOCC4)cc32)cc1
Cc1csc(C=NN=C(N)SC2C(=O)N(c3ccccc3)C(=O)C2Cl)c1
COc1cccc(C(C(=O)NCC2CCCO2)N(C(=O)Cn2nnc3ccccc32)c2ccc(NC(C)=O)cc2)c1OC
CCc1ccc(N(C(=O)c2ccco2)C(C(=O)NC2CCCC2)c2ccccn2)cc1
O=C(c1cncc(Br)c1)N1CCN(S(=O)(=O)c2cccc(C(F)(F)F)c2)CC1
CC(=O)NNCC1=Nc2ccc(Br)c(N3CCOCC3)c2C(c2ccccc2)N1
NS(=O)(=O)c1ccc(Nc2cc([N+](=O)[O-])cc3nonc23)cc1
Cc1cccc(NC2=NN=CS2(C)CC(=O)Nc2cc(Cl)c(C(F)(F)F)cn2)c1C
COc1ccc(N(C(=O)Cn2nnc3ccccc32)C(C(=O)NCc2ccco2)c2coc(C)c2)cc1
CC(C)Oc1ccc(NC(=O)CSC(Cl)C(=O)Nc2cccc(Cl)c2)cc1C(F)(F)F
COc1ccc(-c2n[nH]c(C(F)(F)F)c2-c2cc3ccccc3o2)c(O)c1
CCC1CCC(N2C(=O)C3C(C2=O)C(c2ccccc2)N2C(=O)N(c4c(F)cccc4F)C(=O)C32)CC1
COc1ccc(SCC(=O)ON=Cc2ccccc2OC)cc1N
CN(C)S(=O)(=O)c1cccc(N)c1N
CCC(C)c1ccc(N(C(=O)c2ccco2)C(C(=O)NC2CCCC2)c2cccnc2)cc1
O=C(CSc1ccccn1)Nc1nonc1[N+](=O)[O-]
COc1ccc(O)c(-c2n[nH]c(C34C=CC=CC3=COC4)c2C(F)(F)F)c1
CCOC(=O)c1cc(-c2ccccc2)sc1N
CC1=Nc2ccc(Br)cc2C(c2ccccc2)N1CC(=O)NN
[NH3+]c1ccc2cc(Br)c([O-])cc2[nH+]1
CC(C)CC(NC(=O)c1ncc(C(=O)NCc2ccc(CNC(=O)OC(C)(C)C)cc2)[nH]1)C(=O)OC(C)(C)C
CC(=O)n1cc(N(C(=O)CCl)c2ccc([N+](=O)[O-])cc2)c2ccccc21
COc1ccc(Nc2oc(COc3ccc(C)cc3)nc2C#N)cc1
COC(=O)c1cc(N)c(-c2ccccc2)s1
COc1ccccc1C=CC(=O)c1cc(Br)ccc1OC(=O)c1ccco1
O=C(Nn1cnc(=O)c2ccccc21)c1ccc(Br)cc1
CC(C)CN(CCC(=O)O)CC(C)C
CC(C)c1ccc(N(C(=O)c2csnn2)C(C(=O)NC2CCCC2)c2cccnc2)cc1
Cc1cc(C(=O)NC2CCCc3c2cnn3-c2ccc(C(C)(C)C)cc2)n[nH]1
CC(C)(C)OC(=O)NCc1ccc(CNC(=O)c2cnc(C(=O)NC(Cc3ccccc3)C(=O)OC(C)(C)C)[nH]2)cc1
O=c1[nH]c(=O)n(-c2ccccc2F)c(O)c1C=C1C=Nc2ccccc21
COCCNC(=O)C(c1cccc(OC)c1)N(Cc1cccs1)C(=O)Cn1nnc2ccccc21
O=C(O)C1CCCCC1c1ccc(S(=O)(=O)Nc2ccccc2)cc1
COc1ccc(N(C(=O)Cn2nnc3ccccc32)C2(C(=O)NC3CCCC3)CCCCC2)cc1
Cc1cc(Cn2ccc(C(Cl)C=O)c2)oc1C
O=C(O)c1ccccc1NS(=O)(=O)c1ccc(C2CCCCC2)cc1
COc1ccc(N2CCNCC2)cc1-n1c(=O)cc(C=O)c2ccccc21
O=C1NC(=O)c2cc(NC(=O)C(F)Sc3ccccc3)ccc21
CCOC(=O)C1CCN(C(=O)c2ccc3c(c2)NC(=O)C(=Cc2cccc(C)c2)S3)CC1
O=C(Cn1nnc2ccccc21)c1ccc(Cl)cc1
Cn1nc(-c2ccc(Cl)cc2)nc2c(=O)n(C)c(=O)nc1-2
O=C(OCC(=O)N1c2ccccc2Sc2ccccc21)c1cccnc1
COc1ccc(C(C(=O)NCC2CCCO2)N(C(=O)Cn2nnc3ccccc32)c2ccc(NC(C)=O)cc2)cc1OC
COc1ccccc1C=CC(=O)c1cc(Br)ccc1Oc1ccc(C=O)o1
O=C1NC(=O)N(c2ccccc2F)C(=O)C1=Cc1cn(CC(=O)N2CCOCC2)c2ccccc12
NC(=O)CCn1c2c(c(C(=O)c3ccc([N+](=O)[O-])cc3)[n+]1[O-])CCC=C2
CC(C)(C)OC(=O)NCc1ccc(CNC(=O)c2cnc(C(=O)NC(Cc3ccccc3)C(=O)OC(C)(C)C)[nH]2)cc1
O=C(Cn1nnc(-c2ccccc2NC(=O)c2ccccc2F)n1)NCc1ccco1
CC(=O)Nc1c(Br)ccc2c1CC(=O)N2CCN1CCOCC1
O=c1[nH]c(C2CCN(S(=O)(=O)c3ccccc3F)CC2)nc2c1nnn2Cc1ccc(OC(F)(F)F)cc1
Cc1ccc(C(=O)n2cnc3ccccc32)cc1C
CCC(C)(C)NC(=O)C(c1ccc(O)cc1)N(C(=O)Cn1nnc2ccccc21)c1ccc(NC(C)=O)cc1
Cc1ccc(C=CC(=O)c2ccc(OC(=O)c3ccco3)c(Br)c2)cc1
CC(=O)n1cc(N(C(=O)CCl)c2ccc([N+](=O)[O-])cc2)c2ccccc21
CC(C)(C)OCC(CCC=O)CNc1nc(C=O)c(C=O)n1C(N)c1ccc(CNC(=O)OC(C)(C)C)cc1
COc1ccc(N(C(=O)Cn2nnc3ccccc32)C(C(=O)NCc2ccco2)c2coc(C)c2)cc1
O=C1C(=O)N(CCCc2ccccc2)c2ccccc21
CC(C)OP(=O)(OC(C)C)C1(NS(=O)(=O)c2ccc(Cl)cc2)C=CC(=O)C(Cl)=C1Cl
CS(=O)(=O)N(Cc1ccc(C(=O)Nc2ccccc2Sc2ccccc2)cc1)c1ccccc1
NC(=O)C1(N)CC(c2ccc3cc(-c4ccc(Br)cc4)ccc3c2)N=CN1N
NNC(=O)CN1C=Nc2c(-c3ccccc3)ccc(CN3CCOCC3)c2C1Br
O=C(NC(Cc1ccc(Br)cc1)C(=O)O)OCC1c2ccccc2-c2ccccc21
CC1(c2ccco2)CC(c2ccco2)=NN1C(Cl)C=O
Cc1ccc(C(=O)Oc2ccc3c(c2)ncn3C)cc1
COc1ccc(-c2n[nH]c(C(F)(F)F)c2-c2cc3ccccc3o2)c(O)c1
Cc1nc(C(=O)NC2COc3ccccc3O2)nc2sc(N3CCCCC3C)c(C)c12
Cc1ccc(C2=NN(C(=O)CCl)C(c3cccs3)C2)o1
Cc1ccc(OCC(=O)NN=Cc2ccc([N+](=O)[O-])o2)cc1
O=C(NCCc1ccccc1)C(=O)NCC1OCCN1S(=O)(=O)c1ccc2c(c1)OC=CO2
COc1ccc(C(CCN(Cc2cc(OC)cc(OC)c2)C(=O)CCl)c2ccccc2)cc1
COc1ccc(S(=O)(=O)N2COC(C)(NC(=O)C(=O)NCCN(C)C)C2)cc1
O=C(Nc1c2c(nn1-c1cccc(Cl)c1)CS(=O)(=O)C2)c1ccc2c(c1)OCO2
O=CNn1cnc2cc(-c3ccc(Br)cc3)ccc2c1=O
Cc1ccccc1-n1cc([N+](=O)[O-])c(C)c1C(Cl)C=O
COc1ccc(C(N)C(=O)Sc2nc3scc(C)c3c(=O)[nH]2)cc1N
COc1ccc(Nc2nc(COc3ccc(C)cc3)oc2C#N)cc1
CC(C)OP(=O)(OC(C)C)C1(NS(=O)(=O)c2ccc(Cl)cc2)C=C(Cl)C(=O)C(Cl)=C1
CCCCN(C(=O)NO)c1ccccc1C=NN1C(=S)SCC1N(C)C
Cc1ccc(S(=O)(=O)C(=CCl)NC(=O)c2ccccc2)cc1
COc1ccc(C=NNC(=O)c2nnn(-c3nonc3N)c2CN(C)c2ccccc2)cc1
Cc1cc(NC(=O)c2ccc(OC(F)F)cc2)c2ccc(=O)oc2c1
O=C(NN=Cc1ccc2ccccc2c1O)c1ccc(Br)cn1
O=C(NCc1ccccc1)c1ccc(S(=O)(=O)Nc2c(F)cccc2C(F)(F)F)cc1
N#Cc1ccc(CSc2nnc(NC(=O)c3ccc4ncsc4c3)s2)cc1
Cc1coc(=O)c2cccc(NC(=O)c3ccc(OC(F)F)cc3)c12
CC(=O)NNC1COCCN1CC1=Nc2ccccc2C(Br)(c2ccccc2)N1
CCCCN(C(=O)NO)c1cc(N(C)C)ccc1C=NN1CC(C)(C)SC1=S
CCOC(=O)c1cc(-c2cccc(NC(=O)CCl)c2CN(C)C)cs1
CC(=O)c1cc(-c2ccccc2)cn1C1CCCN1
O=C(CSc1ncnc2scc(-c3ccccc3)c12)Nc1ccc(C(=O)O)cc1
CC(=O)n1ccc2cccc(N(C(=O)CCl)c3ccc([N+](=O)[O-])cc3)c21
Cc1ccc(-n2c(Cc3cccn3C)nnc2SCC(=O)Nc2ccc3c(c2)OCO3)cc1
CC(=O)NC1C(=O)N(CCN2CCOCC2)c2ccc(Cl)cc21.Cl
O=C(NC(=S)Nc1ccc(NC(=O)c2ccc(Cl)cc2)cc1)c1ccc(Cl)cc1
CCc1cc(=O)oc2cc(Oc3ccc(C=O)o3)ccc12
NC(C(=O)Nc1ccccc1)N1CCNCC1[N+](=O)[O-]
O=C(O)c1cccc(CN(Cc2ccc(Cl)cc2)S(=O)(=O)c2ccccc2)c1
Cc1cccc(N2CCN(C(=O)CCS(=O)(=O)c3cccc4c3NC(C)C(=O)S4)CC2)c1C
O=C(O)c1ccc(N2N=C(c3ccccc3)CC2c2ccccc2)cc1
FC(F)(F)c1ccc(NC(=S)NNC(=S)NCc2ccccc2)cc1
CCC(C)C1(NC(=O)C(c2cccnc2)N(C(=O)c2ccco2)c2ccccc2)CCCC1
O=C(O)c1cccc(NC(=S)NC(=O)C(c2ccccc2)c2ccccc2)c1
Cc1cc(NC(=O)Cc2ccc([N+](=O)[O-])cc2)c2ccc(=O)oc2c1
NC1CNCC(N)N1
CC(=O)NNc1ccccc1C1NC(C)=Nc2c1cc(Br)cc2N1CCOCC1
Nc1cccnc1N
CCOc1ccc(NC(=O)CSc2nc(NS(=O)(=O)c3ccc(C)cc3)cc(=O)[nH]2)cc1
NC(Cl)(C=O)C(=O)n1cc(Nc2ccc([N+](=O)[O-])cc2)c2ccccc21
Cc1coc(=O)c2cccc(NC(=O)c3ccc(OC(F)F)cc3)c12
Cc1ccc(NC(=O)Nc2ccc(S(=O)(=O)Nc3oncc3Cl)c(C)c2Cl)cc1
O=C(O)c1ccc2ncsc2c1
CC(C)(C)OC(=O)NCCC(=O)Oc1cc2ccccc2oc1=O
O=C1CCN(c2ccc(Cl)cc2OC(=O)c2ccco2)C1=O
Cc1cc(=O)oc2cc(OC(=O)c3ccco3)ccc12
Cc1ccc(CN2C(=O)CSc3cccc(C(=O)NCCN4CCOCC4)c32)cc1
Cc1cc(C(=O)C2C(c3ccc(OC(C)C)cc3)=C(O)C(=O)N2Cc2ccccn2)co1
Cc1ccc(N2C(=O)CC(N(Cc3nn(C)c(C)c3C)C(=S)Nc3ccc(Cl)cc3)C2=O)cc1
CCN1C(=O)C(N)(N2CCOCC2)c2cc(C(C)(N)C=O)ccc21
COc1ccc(C(=O)Oc2cccnc2)cc1
COc1ccc(Nc2c(C=O)ccc3c(=O)n(-c4ccc(OC)cc4OC)c(=S)[nH]c23)cc1
COc1ccc(C)cc1NC(=O)CSc1nc2scc(C)c2c(=O)[nH]1
NNC(=O)CN1C(c2ccccc2)=Nc2ccc(Br)cc2C1c1ccccc1
O=S(=O)(c1ccccc1N1CCN(C(=S)Nc2ccccc2)CC1)C(F)F
CN1CCN(CC(=O)Nc2ccc([N+](=O)[O-])cc2)CC1
Cc1ccc(Cl)cc1NC(=O)Nc1ccccn1
CC(=O)N1CCNC(N)C1
NC(=NS(=O)(=O)c1c(C(F)(F)F)cccc1C(F)(F)F)c1ccc(Cl)cc1
O=C(NCCNC(=O)c1ccc(OCC(F)(F)F)c(OCC(F)(F)F)c1C(F)(F)F)Nc1ccccc1
NC(=O)CCn1c(C(=O)c2ccc(Cl)cc2)c2ccccc2[n+]1[O-]
Nc1cc(Br)cnc1S(=O)(=O)Nc1cc(C(F)(F)F)ccc1C(F)(F)F
C=C(C)COc1cc(O)ccc1-c1n[nH]c(C)c1-c1ccccc1
FC(F)(F)c1ccc(NC(=S)NNC(=S)NCc2ccccc2)cc1
COC(=Cc1ccccc1C#N)c1c[nH]c2ccccc12
Cc1ccc(N2C(C#N)=CC(N)(c3ccccc3)C2(C#N)C#N)cc1
Cc1ccc(C(=O)NCCN2CCOCC2)c(C)c1
Cc1c(Br)cccc1NC(=O)COn1nnc2cccc(S(C)(=O)=O)c21
Cc1cccc(N2C(=O)CC(N(Cc3c(C)nn(C)c3C)C(=S)Nc3ccc(Cl)cc3)C2=O)c1
Cc1ccc(Br)c(NC(=O)COn2nnc3cc(S(C)(=O)=O)ccc32)c1Br
COc1ccccc1CCNC(=O)C(=O)NCC1COCN1S(=O)(=O)c1ccc2c(c1)OCCO2
Cc1ccc(Nc2cnn(C34CC5CC(CC(CC(=O)O)(C5)C3)C4)c(=O)c2Cl)cc1
COc1ccc(OCCNC(=O)c2ccc3ccc(=O)[nH]c3c2)cc1
CC1C(=O)Nc2c(-c3ccc(F)cc3)cccc2C1C
CCC1=NN=C(N[SH](=O)=O)[SH]1c1ccc(NC(=O)C=Cc2ccc(Cl)cc2)cc1
CCCCN(O)C(=O)NCC1CN(N=C(C)c2ccc(N(C)C)cc2)C(=S)S1
C=C(C)COc1cc(O)cc(-c2c(C)n[nH]c2-c2ccccc2)c1
Cc1cc(S(=O)(=O)C=NNc2cc(C(F)(F)F)c(C#N)cc2C#N)ns1
Cc1cc(S(=O)(=O)Nc2ccno2)ccc1NC(=O)Nc1c(Cl)ccc(C)c1Cl
Cc1cc([N+](=O)[O-])c2c(c1I)NCC(C(N)=O)CCCNC(=O)CNC(=O)C(CC(N)=O)NC2=O
CCC1CCC(N2CCN(c3ccc([N+](=O)[O-])cc3)CC2)CC1
COc1ccc(OC)c(OC)c1NC(=O)c1nnc(Cl)cc1Cl
N#Cc1c(-c2ccccc2)nc(SCC(=O)Nc2ccc(OC(F)(F)Cl)cc2)[nH]c1=O
CCC1CCC(N2CCN(c3ccc([N+](=O)[O-])cc3)CC2)CC1
COc1ccc(-c2cc(N)n(S(=O)(=O)c3c(F)c(F)c(F)c(F)c3F)n2)cc1OC
CCOc1cc(O)c(C(=O)O)c2c(C=O)c(C)n(S(=O)(=O)c3ccc(C)cc3)c12
COc1ccc(Nc2oc(COc3ccc(C)cc3)nc2C#N)cc1
Cc1cc(C)n(-c2ccc([N+](=O)[O-])cc2)c1C(=O)CCl
O=C(O)c1ccc(NN=C2c3ccccc3-c3ccccc32)cc1Cl
Cc1ccc(OC(=O)CC(N)(c2ccccc2)n2c(NC(CC=O)c3ccccc3OC(C)(C)C)nc(C=O)c2C=O)cc1
COc1cc2c(cc1OC)C(c1cccc(F)c1Br)CN(C(=O)CCl)C2
O=C(Cn1nnc2ccc(Cl)cc21)c1ccccc1
C=C1Oc2c(ccc(OCC3c4ccccc4CN(C=O)C3C(=O)O)c2-c2ccc(OC)c(OC)c2OC)C1=O
CC(=O)c1c(OC(=O)c2ccco2)ccc2ccn(C)c12
COc1ccc(S(=O)(=O)N2CCOC2CNC(=O)C(=O)NCCN(C)C)cc1
COc1ccc(COc2ccc(C3C(S(=O)(=O)c4ccccc4)CON3C)cc2OC)cc1
CC(=NNC(=O)c1ccc(Cl)cc1Cl)c1ccc(NC(=O)C(C)C)cc1
Cc1noc(NS(=O)(=O)c2ccc(NC(=O)Nc3ccc(Cl)cc3Cl)cc2)c1C
Cc1cc(C(=O)CCl)c(C)n1Cc1ccco1
CC(=O)N(c1ccc(C(F)(F)F)cc1)S(=O)(=O)c1ccc(N2C(=O)CCC2=O)cc1
CCC12C(=O)N(C3CCCCC3)C(=O)N1CC1(c3ccc(F)cc3)C(=O)N(c3ccc(F)cc3)C(=O)C12
NS(=O)(=O)c1ccc(Nc2cc([N+](=O)[O-])cc3nonc23)cc1
Cc1ccc(C(=O)NC(=C(Cl)Cl)S(=O)(=O)c2ccccc2)cc1
O=C(Oc1cc(Cl)ccc1N1C(=O)CCC1=O)c1ccco1
Cc1ccc(N(C(=O)c2ccc(Cl)cc2)c2nnc(S(N)(=O)=O)s2)cc1
O=c1[nH]c(=O)n(-c2ccccc2)cc1C=C1C(O)=Nc2ccc(F)cc21
O=C(NN=Cc1cc(Br)cc2c(O)cccc12)c1cccnc1
CCc1ccc(C=C(F)C(=O)Nc2ccc(S(=O)(=O)Nc3nncs3)cc2)cc1
O=S(=O)(Nc1cc(F)ccc1F)c1cccc2nonc12
COc1cccc(N2C(=O)C(=Cc3ccc(C)o3)C(=O)NC2=S)c1
O=C(c1cnc2scc(Cl)n12)N1CCN(c2cccc(Cl)c2)CC1
COC(=O)c1ccc(-c2ccc(N)s2)cc1
CN(C)c1ccccc1C=NN1C(=S)SC(C)(C)C1(N)CCCNC(=O)NO
Cc1ccc(OCC(=O)NN=Cc2cc([N+](=O)[O-])co2)cc1
NC(=O)c1ccccc1-c1ccc(NC(=O)Cc2ccc(S(=O)(=O)N3CCOCC3)s2)s1
CC1(N2CC=CC=N2)CCCCN1
COc1ccccc1N(C(=O)Cn1nnc2ccccc21)c1c(C)oc(CC=O)c1Nc1ccc(C)o1
O=C(Nc1ccc(OCC(F)(F)C(F)F)c(C(F)(F)F)c1)c1ccccc1O
CCCn1nnc(NC(=O)COc2ccc(C3CCCCC3)cc2)n1
CCCCCn1c(CN2CCN(Cc3ccccc3)CC2)nc2[nH]c(=O)n(C)c(=O)c21
CCC(C(=O)Nc1ccc(C(F)(F)F)cc1)c1ccccc1
CCC(C)(C)NC(=O)C(c1ccc(O)cc1)N(C(=O)Cn1nnc2ccccc21)c1ccc(NC(C)=O)cc1
O=CC(Cl)N(Nc1ccccc1)C(=O)Nc1ccccc1
CN1CCN(CC(=O)Nc2ccc([N+](=O)[O-])cc2)CC1
O=C(O)c1ccc(NC(=O)c2cn(-c3cccc(Cl)c3)nc2-c2ccccc2)cc1
NS(=O)(=O)c1ccc(Nc2ccc([N+](=O)[O-])c3nonc23)cc1
CCC(C=O)c1ccccc1Nc1cccc(C(F)(F)F)c1
Nc1cc(S(=O)(=O)Nc2cccc(C(F)(F)F)c2C(F)(F)F)ncc1Br
Cc1cc(C)cc(NS(=O)(=O)c2ccc3[nH]cc(C(=O)N4CCc5ccccc54)c(=O)c3c2)c1
CC(C)NC(=O)CN1CCN(c2ncccn2)CC1
Nc1cccc2[nH]c(NC(=O)c3ccc(Cl)cc3)nc12
COc1ccc(NC(C(=O)NC2CCC(N)CC2)c2cccnc2)cc1
COc1ccc(C=NNC(=S)Nc2ccccn2)cc1
CCCCOc1c(Cl)cccc1CONS(=O)(=O)c1ccc(NC(C)=O)cc1
O=S(=O)(c1ccc(NC(=S)N2CCN(c3ccccc3)CC2)cc1)C(F)F
CC(C)(C)OC(=O)NCCC(=O)Oc1cccc2ccc(=O)oc12
O=C(NCc1ccco1)C(c1ccco1)N(C(=O)Cn1nnc2ccccc21)C1Cc2ccccc2C1
Cn1nc(-c2ccccn2)nc2c(=O)n(C)c(=O)nc1-2
O=C(Nn1c(Br)nc2ccccc2c1=O)c1ccccc1
CC(C)c1ccc(N(C(=O)c2ccco2)C(C(=O)NC2CCCC2)c2ccccn2)cc1
N#Cc1c(-c2ccccc2)nc(SCC(=O)Nc2ccc(OC(F)(F)Cl)cc2)[nH]c1=O
COc1ccc(N(Cc2cc(=O)[nH]c3ccccc23)C(Cl)C=O)cc1
COc1cc(OC(F)F)cc(C2C=NN(C(=O)CCl)C2c2cccs2)c1
Cc1ccc(NC(=S)NC(Nc2ccc(C)c(C=O)c2)C(Cl)(Cl)Cl)c(C)c1
CC(C)C1(N)C2C(=O)NCC1(C)CNC2N
CC(=O)NC1C(=O)N(C(C)N2CCOCC2)c2ccc(Cl)cc21
COc1ccc(NS(=O)(=O)c2nc3ccc(NC4COc5ccccc5O4)cc3o2)cc1
CCc1sc(NC(=O)Cc2ccc(OC)cc2)c(C)c1C(=O)N1CCOCC1
Cc1ccc(NC2CC(=O)c3ccccc3C2=NS(=O)(=O)c2ccc(C(=O)O)cc2)cc1
CN(Cc1ccc(F)cc1)S(=O)(=O)c1nnc(NC(=O)c2ccc(Br)cc2)s1
COc1cccc(C(C(=O)NCC2CCCO2)N(C(=O)Cn2nnc3ccccc32)c2ccc(NC(C)=O)cc2)c1OC
O=C(NN=Cc1ccccn1)c1ccc(S(=O)(=O)Nc2ccc(Cl)cc2)cc1
NC1CN(c2ccccc2)CCN1
CCOC(=O)c1ccc(N)cc1
COc1ccc(NS(=O)(=O)c2ccc(N)c3oc(N)nc23)cc1
O=C(COc1ccc(S(=O)(=O)N2CCCCC2F)cc1)Nc1ccccc1
CC(C)c1cccc(N(C(=O)c2csnn2)C(C(=O)NC2CCCC2)c2cccnc2)c1
CC(C)Oc1ccc(C=NNC(=O)c2c(CN(C)c3ccccc3)nnn2-c2nonc2N)cc1
CCC1CCCCC1N1CCN(c2ccccc2)CC1[N+](=O)[O-]
CC(C)CS(=O)(=O)C1=NSC2=NC(=O)C(=Cc3ccc(OC(=O)c4ccco4)cc3)C(=N)N21
COc1ccc(N(c2cccc3[nH]c(=O)c(C)cc23)S(=O)(=O)c2ccc(OC)cc2)cc1
CCC(C=O)(Nc1cccc(C(F)(F)F)c1)c1ccccc1
Cc1cc(=O)oc2cc(Oc3ccc(C=O)o3)ccc12
COc1ccc(CCNC(=O)C(=O)NC2(C)OCCN2S(=O)(=O)c2ccc3c(c2)OC=CO3)cc1
COc1ccc(N)c(OC)c1OC(N)(C=O)n1c(C=O)cc2scc(OC)c21
COc1cc(Cl)c(C=O)cc1NCC(=O)N(c1ccccc1OC)S(=O)(=O)c1ccccc1
O=C(O)c1ccc(N2N=C(c3ccccc3)CC2c2ccccc2)cc1
COC(=O)c1cc(NC(=O)Cc2ccccc2[N+](=O)[O-])ccc1Cl
CC(Cn1nnc([N+](=O)[O-])n1)=NNC(=O)c1c(Cl)cccc1Cl
COc1ccc(CC(=O)NC(C)c2nnc(SCCOc3ccc(OC)cc3)n2C)cc1
COc1ccc(OC)c(OC)c1C=C1C(=O)Oc2cccc(OCC(=O)N3c4ccccc4CCC3C(=O)O)c21
COc1ccc(C(NC(C)=O)(C(=O)NCC2CCCO2)N(C(=O)Cn2nnc3ccccc32)c2ccccc2)cc1
Cc1c(OCC(=O)NC(Cc2c[nH]c3ccccc23)C(=O)O)ccc2c1oc(=O)c1ccccc12
CCOC(=O)c1ccc(NCC(=O)N2C(=O)C(CC)SC(CC)C2=O)cc1
O=C(Nn1cnc2ccccc2c1=O)c1cccc(Br)c1
Cc1cc(C(=O)CCl)c(C)n1Cc1ccco1
Cc1ccc(C)c2c1CC(c1ccc(F)cc1)C(=O)N2
CC(C)(C)OC(=O)NCc1ccc(CNC(=O)c2ncc(C(=O)NC(Cc3ccccc3)C(=O)OCc3ccccc3)[nH]2)cc1
CCc1cc2ccc(OC(=O)c3ccco3)cc2oc1=O
NC(Cl)(C=O)C(=O)n1cc(Nc2ccc(Cl)cc2)c2ccccc21
COc1cc(NS(=O)(=O)c2ccc(NC(=S)NC(=O)c3ccc(F)cc3)cc2)nc(OC)n1
COc1ccc(C(C(=O)Nc2ccc(F)cc2)N(C(=O)Cn2nnc3ccccc32)C2CC2)cc1
CCC(C)c1ccc(N(C(=O)c2ccco2)C(C(=O)NC2CCCC2)c2ccccn2)cc1
CC(=O)Nc1cc(F)c(N)c2c1CC(=O)N2
O=C(NCC(O)Oc1ccccc1O)c1cc(=O)[nH]c2ccccc12
Nc1ccc(Br)c(S(=O)(=O)Nc2cccc(C(F)(F)F)c2C(F)(F)F)n1
COc1ccc(NC(=O)CC2NCCN(C(=O)Nc3ccc(C(F)(F)F)cc3)C2=O)cc1
CC(=O)Nc1ccc(NC(=O)CC(C)=NNC(=O)COc2c(C)cc(Br)cc2Br)cc1
CC(=O)N(c1ccccc1)S(=O)(=O)c1ccc(N2C(=O)CCC2=O)c(C(F)(F)F)c1
Nc1ccc(CC(NC(=O)c2cc(COc3ccccc3)on2)C(F)(F)F)cc1
Cc1ccc2[nH]c3c(c2c1)CN(C(=O)C(C)N1CCCc2cc(F)ccc21)CC3
CC(C)C12CN(C(=O)c3ccccc3[N+](=O)[O-])CC(C(C)C)(CN(C(=O)c3ccccc3[N+](=O)[O-])C1)C2=O
O=C(c1ccc(Br)cn1)N1CCN(S(=O)(=O)c2ccc(C(F)(F)F)cc2)CC1
CC(=O)NN=Cc1cc(Oc2ccc(C)cc2)c([N+](=O)[O-])o1
Cc1ccc(S(=O)(=O)N=C2C(=O)c3ccccc3CC2Nc2ccc(C(=O)O)cc2)cc1
Cc1cc(NC(=O)c2cc3c(N4CCCCC4)ncnc3s2)cc2c1OCC(C)(C)O2
COc1ccc(C2CN(C(=O)CCl)N=C2c2cccs2)cc1OC
CC(=O)c1c(Oc2ccc(C=O)o2)c2ccccc2n1C
Cc1c(OC(=O)CNc2ccc3[nH]cc(CCC(=O)O)c3c2)ccc2c1oc(=O)c1ccccc12
Cn1cnc2cc(NC(=O)c3ccc(Cl)cc3)ccc21
Cc1ccc(NC(=O)CN(C)C(=O)c2ccc(N)nc2N)cc1
O=C(C=Cc1cccs1)Nc1scc(-c2ccccc2)c1C(=O)O
Cc1ccc(F)c(N(C)[SH]2C(Nc3cccc(C=O)c3Br)=NN=C2[SH](=O)=O)c1
CC(C)(C)OC(=O)NCc1ccc(C(N)n2c(NC(C)(C)C(CC=O)OC(C)(C)C)nc(C=O)c2C=O)cc1
Cc1ccc(C(=O)c2c3ccc(C(F)(F)F)cc3n(CCC(N)=O)[n+]2[O-])cc1
O=Cc1ccc(Oc2ccc(Cl)cc2N2C(=O)CCC2=O)o1
CC(=NN=C(N)SC1CC(=O)N(c2ccccc2)C1=O)c1ccc(Cl)s1
FC(F)(F)c1cccc(NC(=S)NNC(=S)NCc2ccccc2)c1
CC(C)(C)OC(=O)CNC(=O)C(NC(=O)c1c[nH]cn1)(c1ccccc1)c1ccccc1
CC(Cn1nnc([N+](=O)[O-])n1)=NNC(=O)c1c(Cl)cccc1Cl
COc1cccc(CNCCc2c(OC)[nH]c3ccccc23)c1
CC(=NNC(=O)c1cccc(Cl)c1Cl)c1ccc(NC(=O)C(C)C)cc1
Cc1noc(NS(=O)(=O)c2ccc(NC(=O)Nc3cc(Cl)ccc3Cl)cc2)c1C
O=C(CCl)N(CCc1ccccc1)CCc1ccccc1
COc1ccc(NC(=O)c2cccc3c2c(=S)[nH]c(=O)n3-c2cccc(OC)c2OC)cc1
O=C1NC(=NS(=O)(=O)Cc2ccccc2)SC1=CC1Oc2ccccc2O1
O=C(NN=Cc1ccccn1)c1ccc(S(=O)(=O)Nc2ccc(Cl)cc2)cc1
Cc1ccc(C2=NN(C(=O)CCl)C(c3cccs3)C2)o1
CN1CCN(C(=O)CNc2cccc([N+](=O)[O-])c2)CC1
CCOC(=O)c1c(C)oc2c1c1c(c3ccccc32)OCN(Cc2ccccn2)C1
CCc1sc(C)c(NC(=O)Cc2ccc(OC)cc2)c1C1CN(C=O)CCO1
Cc1cc(OCC(=O)NC(C(=O)O)C2(C)NC=C3C=CC=CC32)c2c(c1)c(=O)oc1ccccc12
COc1cc2[nH]cc(CCC=O)c2cc1NC(=O)c1cc(=O)[nH]c2ccccc12
Cc1ccc(Cl)cc1OC(C)C(=O)Nc1ccc(S(=O)(=O)Nc2cnc3ccccc3n2)cc1
COc1ccccc1C1C(OC)C(c2cccs2)=NN1C(Cl)C=O
COc1cccc(C(C(=O)NCC2CCCO2)N(C(=O)Cn2nnc3ccccc32)c2ccc(NC(C)=O)cc2)c1
COc1ccc(C=C2SC(=O)C(=S)N2CCC(=O)NNC(=O)c2ccc(OC)cc2)cc1
CC(=O)Nc1cc(OC(C)=O)c2nonc2c1OC(C)=O
Cc1ccc2c(c1)CC(C)N2C(=O)c1c[nH]c2ccc(S(=O)(=O)Nc3ccccc3)cc2c1=O
Cc1ccc2[nH]c(=O)ccc2c1CN(CCc1ccccc1)Cc1nnnn1CC1CCCO1
Nc1cccc(CCNCCc2ccccc2)c1
O=S(=O)(Nc1nccs1)c1ccc(NS(=O)(=O)c2ccccc2)c(Br)c1
COc1cc(OC)c(-c2ccc3c(c2)N=C(Br)N(CC(=O)NN)C3c2ccccc2)cc1OC
O=C(O)c1ccc(CN(Cc2ccccc2)S(=O)(=O)c2ccc(Cl)cc2)cc1
COc1ccc(CCNC(=O)C(=O)NC2(C)OCCN2S(=O)(=O)C2COc3ccccc3O2)cc1
Cc1cc(C(=O)NC23C=NN(c4ccc(C(C)(C)C)cc4)C2CC=CC3)[nH]n1
CCCOC(=O)c1scc(NC(=O)C23CCC(C(=O)O)(CC2)O3)c1-c1ccc(C)c(C)c1
COc1ccc(C(C(=O)Nc2ccc(F)cc2)N(C(=O)Cn2nnc3ccccc32)C2CC2)cc1
CCC1CCC(N2CCN(c3ccc([N+](=O)[O-])cc3)CC2)CC1
Cc1ccc(C#N)c([SH]2C(S)=NN=C2Nc2nc3ccc(C=O)cc3s2)c1
Cc1ccc(S(=O)(=O)N2CCN(S(=O)(=O)c3ccc4c(c3)OCCO4)CC2)cc1
CC(C)CS(=O)(=O)C1=NSC2=NC(=O)C(=Cc3ccc(OC(=O)c4ccco4)cc3)C(=N)N21
COC(=O)c1scc(-c2ccccc2)c1N
Cc1ccc(C=CC(=O)c2cc(Br)ccc2Oc2ccc(C=O)o2)cc1
CC(C)(C)C1CC=CC2ON=C(C(=O)Nc3ccccn3)C21
O=C(c1cc(=O)[nH]c2ccccc12)N1CCN(c2ccccc2)CC1
O=C(NCc1ccco1)C(c1ccco1)N(C(=O)Cn1nnc2ccccc21)C1Cc2ccccc2C1
COc1ccc(C(C(=O)Nc2ccc(F)cc2)N(C(=O)Cn2nnc3ccccc32)C2CC2)cc1
O=C(O)c1ccc(NS(=O)(=O)c2ccc(C3CCCCC3)cc2)cc1
CC(=O)Nc1c(Cl)ccc2c1NC(=O)C2(N)CN1CCOCC1
O=C(Nc1ccccc1)NN(C(=O)CCl)c1ccccc1
Cc1ccc(S(=O)(=O)Nc2ccc(-c3ccc(NS(=O)(=O)c4ccc(C)cc4)cc3)cc2)cc1
CCOC(=O)c1sccc1-c1ccc(NC(=O)CCl)c(CN(C)C)c1
CCOC(=O)c1sc(NC(=O)CCl)c(CN(C)C)c1-c1ccccc1
CC(=O)NC1C(=O)N(CCN2CCOCC2)c2ccc(C)cc21
O=C(NCc1ccco1)C(c1ccco1)N(C(=O)Cn1nnc2ccccc21)C1Cc2ccccc2C1
CCOc1ccc2c(c1C1COc3ccccc3O1)C(=O)C(=O)N2C
Cc1ccc(N(C(=S)NNC(N)=S)c2cccc(C(F)(F)F)c2)cc1
COc1ccccc1C=CC(=O)c1cc(Br)ccc1OC(=O)c1ccco1
CC(C)CC(NC(=O)c1nc[nH]c1C(=O)NCc1ccc(CNC(=O)OC(C)(C)C)cc1)C(=O)OC(C)(C)C
C=C1Oc2c(ccc(OCC(=O)N3CCc4cccc(C(=O)O)c4C3)c2-c2c(OC)ccc(OC)c2OC)C1=O
Cc1coc(Cn2cc(C)c(C(Cl)C=O)c2)c1
O=C(OCC(=O)N1c2ccccc2Sc2ccccc21)c1cccnc1
Cc1ccc(S(=O)(=O)N=C2C=CC(=O)c3cccc(Nc4ccc(C(=O)O)cc4)c32)cc1
O=[N+]([O-])c1ccc(C=CC=Nn2c(-c3ccco3)n[nH]c2=S)cc1
O=C(NCc1ccccc1)c1ccc(S(=O)(=O)Nc2cccc(C(F)(F)F)c2)cc1
CC1CC(N)CCN1
COC(=O)c1cc2c(ccn2CC(=O)Nc2c(OC)cc(OC)cc2OC)s1
COc1ccc(C=CC(=O)c2cccc(OC(=O)c3ccco3)c2Br)cc1
Cn1ncc(C(=O)Nc2ccc3c(c2)OCO3)c1Cl
COC(N)(Nc1ccccc1)c1cc(=O)[nH]c2ccccc12
COc1c(CC=O)cccc1OC(NCC1CCCO1)N(C(=O)Cn1nnc2ccccc21)c1ccc(NC(C)=O)cc1
CC(C)c1ccc(C(=O)N2CC3CN(C(=O)c4cccc([N+](=O)[O-])c4[N+](=O)[O-])C(C(C)C)C(C2)C3=O)cc1
CC(C)CC(=O)Nc1cccc(Cc2c(O)ccc3ccccc23)c1Cl
Cc1oc(S(=O)(=O)Nc2ccc(C(F)(F)F)cc2)c2c(F)c(F)c(F)c(F)c12
CN1CCN(C(=O)CNc2cccc([N+](=O)[O-])c2)CC1
COC(=O)COc1cc(Nc2ccc(C)cc2)cc2c(=O)n(CC=O)ccc12
CCCn1nnc(NC(=O)COc2ccc(C3CCCCC3)cc2)n1
CC(=NNC(=O)c1ccc(Cl)c(Cl)c1)c1cccc(NC(=O)C(C)C)c1
COc1cccc2c1OC(CN1C(=O)C(=O)c3ccccc31)CO2
CC(=O)c1cc(OC(=O)c2ccco2)cc2c(N)c[nH]c12
CC(C)c1ccc(C(=O)N2CC3C(=O)C(CN(C(=O)c4ccccc4[N+](=O)[O-])C3C(C)C)C2[N+](=O)[O-])cc1
CCOc1ccc(N(CC(=O)Nc2ccc(CC)cc2)S(=O)(=O)c2[nH]c(=O)[nH]c(=O)c2C)cc1
Cc1ccc(S(=O)(=O)N2CCN(S(=O)(=O)c3ccc4c(c3)OCCO4)CC2)cc1
CCOc1ccc(N(CC(=O)Nc2ccc(CC)cc2)S(=O)(=O)c2[nH]c(=O)[nH]c(=O)c2C)cc1
CCN(CC)c1nonc1-n1nnc(C(=O)NN=Cc2ccc(N)cc2O)c1C(C)C
Cc1ccc(S(=O)(=O)Nc2ccccc2-c2ccccc2NS(=O)(=O)c2ccc(C)cc2)cc1
NC(=O)CCn1c(C(=O)c2ccc(Cl)cc2)c2ccccc2[n+]1[O-]
O=c1[nH]c(C2CCCCN2S(=O)(=O)c2ccc(F)cc2)nc2nnn(Cc3ccc(OC(F)(F)F)cc3)c12
C1=NC=NNC1
Cc1cc(C2(c3ccco3)C=NN(C(=O)CCl)C2)co1
O=C(O)c1ccc(N2N=C(c3ccccc3)CC2c2ccccc2)cc1
COc1cc(Nc2c(Cl)nnc(Cl)c2C=O)cc(OC)c1OC
CC(C)NC(=O)CN1CCN(c2ncccn2)CC1
Cc1cccc2c1C(F)CC(N)(C1CN(C=O)Cc3c1[nH]c1c(C)cccc31)N2
Cc1c(C(=O)O)cccc1S(=O)(=O)N=C1C=C(Nc2ccccc2)C(=O)c2ccccc21
CN1N=CN=C(c2ccccn2)C12N=CC(=O)C(=O)N2C
O=C(c1cc(=O)[nH]c2ccccc12)N1CCN(c2ccccc2)CC1
O=C(CSc1ccccn1)Nc1nonc1[N+](=O)[O-]
CC(C)(C)OC(=O)CNC(=O)c1ncc(C(=O)NC(c2ccccc2)c2ccccc2)[nH]1
Cc1noc(NS(=O)(=O)c2ccc(NC(=O)Nc3cccc(Cl)c3Cl)cc2)c1C
CCOc1ccc2c(c1)C(=O)C(=O)N2CC1COc2ccccc2O1
O=C1NC(c2ccc(O)cc2)(c2ccc(F)cc2)c2c1cnn2Cc1ccco1
[NH3+]c1cc([O-])c2cccc(Br)c2[nH+]1
COc1ccc(NC(=O)CS2(C)C(C)=Cc3c2nc[nH]c3=O)c(C)c1
CC1N=CNC=C1N
CC12C(=O)N(c3cccc(Br)c3)C(=O)N1C(c1ccc(Cl)cc1)C1C(=O)N(C3CCCCC3)C(=O)C12
O=Cc1cc(=O)n(-c2ccco2)c2ccccc12
Cc1ccnc(NC(=O)CSc2nnc(Nc3cccc(C(F)(F)F)c3)s2)c1Cl
COc1c(N)ccc(OC(N)(C=O)n2c(C=O)c(OC)c3sccc32)c1OC
Cc1ccc(-c2nn(-c3ccccc3)cc2N)cc1N
CCOc1c(C)cccc1NC(=O)CN(c1ccccc1)S(=O)(=O)c1c(CC)[nH]c(=O)[nH]c1=O
CCOc1ccc(C2C(C(=O)c3ccc(C)o3)=C(O)C(=O)N2c2nc(C)c(C(=O)OC)s2)cc1
Cc1snc(S(=O)(=O)C(C#N)=NNc2cccc(C(F)(F)F)c2)c1C#N
CCCCOc1ccc(C(=O)Oc2ccccn2)cc1
CCN1N=C(c2ccccc2)N=CC12C=NC(=O)N(C)C2=O
CCC(C)c1cncc(C(C(=O)NC2CCCC2)N(C(=O)c2ccco2)c2ccccc2)c1
CCOc1ccc(N(CC(=O)Nc2ccc(CC)cc2)S(=O)(=O)c2[nH]c(=O)[nH]c(=O)c2C)cc1
O=C(CCS(=O)(=O)c1ccccc1)N1CCN(c2ccc(F)cc2)CC1
CC(=NNC(=O)c1ccc(Cl)c(Cl)c1)c1cccc(NC(=O)C(C)C)c1
CCN(CC)c1cc(C=NNC(=O)c2c(C(C)C)nnn2-c2nonc2N)ccc1O
O=C(Oc1ccccn1)c1ccc(Cl)cc1
COc1ccccc1N1CCNC(N)(C(C)Oc2ccc3c(O)cccc3c2)C1
CC(=NNC(=O)c1ccc(Cl)c(Cl)c1)c1cccc(NC(=O)C(C)C)c1
CC(C)CC(NC(=O)c1ncc(C(=O)NCc2ccc(CNC(=O)OC(C)(C)C)cc2)[nH]1)C(=O)OC(C)(C)C
CCc1nc(N2CCN(C(=O)CCl)CC2)c2c3c(sc2n1)C(C)C=CC3
O=C(CSc1ccccn1)Nc1nonc1[N+](=O)[O-]
Cc1ccc(-c2cc(NC(=O)CCl)n(-c3ccccc3)n2)cc1
Cc1ccc(C(=O)c2c3ccc(C(F)(F)F)cc3n(CCC(N)=O)[n+]2[O-])cc1
NC(=O)c1cc(-c2ccccc2)sc1NC1=C([SH](=O)=O)[SH](N2CCOCC2)C(CC=O)=C1
CC1(C)COCc2sc3nc(-c4cc5ccccc5o4)n(N)c(=O)c3c21
Cn1cnc2c(OC(=O)c3ccccc3)cccc21
COc1ccc(C(=O)n2c(SC)nc3cc4c(cc32)OCCO4)cc1
O=Cc1cc(=O)[nH]c2c(NCC(O)Oc3ccccc3O)cccc12
Cc1ccc(C)c(N2CCN(C(=O)CCS(=O)(=O)c3ccc4c(c3)NC(=O)C(C)S4)CC2)c1
CCOC(=O)c1cccc2c3c(c4ccoc4c12)C(C)NC(N)(c1ccccn1)O3
O=S(=O)(Nc1ccc(S(=O)(=O)Nc2nccs2)cc1)c1ccc(Br)cc1
Cc1ccc(OCC(=O)NN=Cc2cc([N+](=O)[O-])co2)cc1
CC(=O)NNc1ccccc1C1NC(C)=Nc2ccc(Br)c(N3CCOCC3)c21
Cc1ccc(C(=O)NC(=C(Cl)Cl)S(=O)(=O)c2ccccc2)cc1
COc1c(Cc2cc(N)cc3[nH]c(NC(=O)OC4CCCC4)cc23)cccc1C(=O)NS(=O)(=O)c1ccc(C)cc1
O=C(Cn1nnc(-c2ccc(NC(=O)c3ccc(F)cc3)cc2)n1)NCc1ccco1
O=c1[nH]c(C2CCN(S(=O)(=O)c3ccccc3F)CC2)nc2c1nnn2Cc1ccc(OC(F)(F)F)cc1
CN(C)c1cccc2sc(-c3ncnc(N)n3)nc12
Cc1ccc2[nH]c3c(c2c1)CCCC3N1CCCC(C)(N)C(C)(O)C1
CCc1ccc(NC(=O)C2CCCCN2S(=O)(=O)c2ccc3[nH]c(=O)ccc3c2)cc1
COc1ccc(C23C(Br)=CC=CC2=C(c2ccccc2)N=CN3CC(=O)NN)c(OC)c1OC
CC(=NN=C(N)SC1CC(=O)N(c2ccc(Cl)cc2)C1=O)c1cccs1
COc1ccc(Nc2oc(COc3ccc(C)cc3)nc2C#N)cc1
COc1cccc(N2C(=O)C(=Cc3ccc(C)o3)C(=O)NC2=S)c1
COC(=O)c1cc2sccc2n1CC(=O)Nc1ccc(OC)c(OC)c1OC
CCC1SC(=S)N(N=Cc2cccs2)C1N(O)C(=O)NC
Cc1ccc2[nH]c3c(c2c1)CN(C(=O)C1(N)CC(C)Nc2ccc(F)cc21)CC3
Cc1cccc(-n2nc(C)c3c(C(=O)O)cc(-c4cccs4)nc32)c1
CC(C)OP(=O)(OC(C)C)C1=CC(Cl)(NS(=O)(=O)c2ccc(Cl)cc2)C(Cl)=CC1=O
CCCCOc1ccc(C(=O)Oc2ccccn2)cc1
CNC(=O)OC(C)(C)Cc1cccc(CCNC(=O)c2nc[nH]c2C(=O)NCc2ccccc2)c1C(=O)OC(C)(C)C
C=C(c1cccc(Cn2ccc3ccccc32)c1)[N+](=O)[O-]
O=S(=O)(Nc1cc(F)ccc1F)c1cccc2nonc12
Cc1cc(CN(CCc2ccccc2)Cc2nnnn2CC2CCCO2)c2ccc(=O)[nH]c2c1
Cc1ccc(OCC(=O)NN=Cc2cc([N+](=O)[O-])co2)cc1
Cc1cccc(N2CCN(C(=O)c3cc(=O)[nH]c4ccccc34)CC2)c1C
Cc1ccc(Nc2cc(C=O)ccc2S(=O)(=O)Nc2cccc(C(F)(F)F)c2)cc1
COc1ccc(-c2n[nH]c(C(F)(F)F)c2-c2cc3ccccc3o2)c(O)c1
CSc1ccc(NC(=O)Cc2ccc([N+](=O)[O-])cc2)cc1
COc1cccc(C=NNC(=S)Nc2cccnc2)c1
O=[N+]([O-])c1coc(-c2n[nH]c(=S)n2N=CC=Cc2ccccc2)c1
Nn1c(C2=CC3C=CC=CC3O2)nc2ccsc2c1=O
CCOc1ccc(NC(=O)CSc2nc(NS(=O)(=O)c3ccc(C)cc3)cc(=O)[nH]2)cc1
COc1ccc(NS(=O)(=O)c2ccc(N)c3oc(N)nc23)cc1
N#Cc1c(NC(=S)NC(=O)c2ccccc2)sc2c1CCC2
COc1c(NC(=O)OC2CCC(N)C2)ccc2[nH]cc(Cc3ccc(C(=O)NS(=O)(=O)c4ccc(C)cc4)cc3)c12
CC1CCCc2sc3nc(N)nc(N4CCNCC4(C)C)c3c21
CC(=O)Nc1cc(F)cc2c1CC(=O)N2CCN1CCOCC1
CS1(Cc2ccc(C#N)cc2)C=NN=C1NC(=O)c1nc2ccccc2s1
Cc1nn(C)c(C)c1CN(Cc1cccc(N2C(=O)CCC2=O)c1)C(=S)Nc1ccc(Cl)cc1
CN(C)S(=O)(=O)c1ccc(NC(=O)CSc2ccc3ncccc3c2)cc1
COc1ccc(NC=C2CC(=O)c3ccccc3C2)cc1
O=C(NC(Cc1ccc(Br)cc1)C(=O)O)OCC1c2ccccc2-c2ccccc21
COc1ccc(CCNC(=O)C(=O)NCC2OCN([SH](=O)=O)C2S)cc1
COc1cccc(-c2cc(N)n(S(=O)(=O)c3c(F)c(F)c(F)c(F)c3F)n2)c1OC
COc1ccc(N(C(=O)Cn2nnc3ccccc32)C(C(=O)NCc2ccco2)c2coc(C)c2)cc1
COC(=NNC(=O)C(NC(=O)c1ccccc1)=C(O)c1ccc2c(c1)OCO2)c1ccccc1
COc1ccc(Nc2oc(COc3ccc(C)cc3)nc2C#N)cc1
CC1(CC(=O)OCC(=O)NC(c2ccccc2)c2ccccc2)NC=C2C=CC=CC21
CCc1ccc2c(c1)N(CN)C(=O)C2(N)CN1CCOCC1
O=[N+]([O-])C=Cc1cn(Cc2ccccc2)c2ccccc12
O=C(Oc1ccccn1)c1ccc(Cl)cc1
CCCn1nnc(NC(=O)COc2ccc(C3CCCCC3)cc2)n1
Nc1ccc2c(c1)C(=O)N(CC(=O)Sc1ccc(F)cc1)C2=O
NC(=O)CCn1cc2cc(C(=O)c3cc(Cl)cc(Cl)c3N)ccc2[n+]1[O-]
COc1ccc(C(C(=O)NCC2CCCO2)N(C(=O)Cn2nnc3ccccc32)c2ccc(NC(C)=O)cc2)c(OC)c1
O=C(NC1COc2ccccc2O1)c1ncc(-c2ccccc2)o1
Nc1c(Cl)ccc2nn(-c3ccccc3)nc12
O=C(Nc1cccc(C(F)(F)F)c1OCC(F)(F)C(F)F)c1ccc(O)cc1
NC(=O)c1csc(NC(=O)CC2=CC=C[SH]2C2CN([SH](=O)=O)CCO2)c1-c1ccccc1
Cc1ccc(C(=O)NC(=C(Cl)Cl)S(=O)(=O)c2ccccc2)cc1
Cn1ncc(Cl)c1C(=O)Nc1ccc2c(c1)OCO2
COc1ccc(CC(=O)NC(C)c2nnc(SCCOc3ccc(OC)cc3)n2C)cc1
CC(=O)Nc1cc(Cl)cc2c1C(=O)CN2CCN1CCOCC1
CC1c2ccccc2-c2ccc(OC(=O)Nc3cc(CCC(=O)O)ccc3Br)cc21
O=C(CCl)N=c1sccn1Cc1ccc(Cl)cc1Cl
CC(C)CNS(=O)(=O)c1ccc(CCC(=O)Nc2cc(Oc3ccccc3)ccc2Cl)cc1
CCOC(=O)c1c(C)oc2c1c1c(c3ccccc32)OCN(Cc2ccccn2)C1
O=C(Cc1ccccc1)NCCCn1cnc(F)c1Cl
Oc1cnns1
CC(C)CC(=O)NC(c1ccc(Cl)cc1)c1cccc2c(O)cccc12
COc1ccc(N(Cc2cc(=O)[nH]c3ccccc23)C(=O)CCl)cc1
CN1N=CN=C(c2ccccn2)C12C(=O)C=NC(=O)N2C
CCOC(=O)c1sc(NC(=O)CCl)c(-c2ccccc2)c1CN(C)C
O=C(c1ccco1)N(Cc1ccc([N+](=O)[O-])cc1)c1ccc(Br)cc1
Cc1ccc(C)c(S(=O)(=O)N2CCN(C(=O)c3ccc(N4CCCC4)c([N+](=O)[O-])c3)CC2)c1
COC(=O)c1ccc2c(CCNC(=O)c3cc(=O)[nH]c4ccccc34)c[nH]c2c1
CCOc1ccc2c3c(c4c(C=O)c(C(N)c5ccccn5)oc4c2c1)CNCO3
CC(=NN=C(N)SC1CC(=O)N(c2ccc(Cl)cc2)C1=O)c1cccs1
CCCn1nnc(NC(=O)COc2ccc(C3CCCCC3)cc2)n1
Nc1ccc(N(C=O)N(C(=O)CCl)c2ccccc2)cc1
O=C(CCl)N=c1sccn1Cc1ccc(Cl)cc1
CC(C)n1nnc(NC(=O)COc2ccc(C3CCCCC3)cc2)n1
O=C(Cn1nnc(-c2ccccc2NC(=O)c2ccccc2F)n1)NCc1ccco1
O=Cc1cccc(Oc2cccnc2)c1[N+](=O)[O-]
CC(C)c1ccc(N(C(=O)c2ccco2)C(C(=O)NC2CCCC2)c2ccccn2)cc1
COc1ccc(C=C(C#N)c2cccc3cc[nH]c23)cc1
Cc1ccc(NC(=O)Nc2ccccn2)cc1Cl
Cc1cc(C(=O)C2C(O)=C(c3ccc(OC(C)C)cc3)C(=O)N2Cc2ccccn2)co1
CSc1ccc(NC(=O)Cc2ccc([N+](=O)[O-])cc2)cc1
CC(=O)n1cc(Nc2ccc([N+](=O)[O-])cc2)c2cc(N)ccc21
O=c1[nH]c(C=C2C=Nc3ccccc32)c(O)c(=O)n1-c1ccc(F)cc1
O=CN1CCN(c2ccccc2)CC1c1ccc2ccc(=O)[nH]c2c1
C=C(C)COc1ccc(-c2n[nH]c(C)c2-c2ccccc2)c(O)c1
O=C(Nc1ccc2c(c1)OCCO2)c1ncoc1-c1ccccc1
CCc1ccc(N(C)C(=O)c2noc(C)c2Oc2cccc(C(F)(F)F)c2)cc1
O=C(OCC(=O)N1c2ccccc2Sc2ccccc21)c1cccnc1
COc1ccc(NC(=O)CC2NCCN(C(=O)Nc3ccc(C(F)(F)F)cc3)C2=O)cc1
COc1nc(O)c(NS(=O)(=O)c2ccc(N(C(=O)c3ccc(F)cc3)C(N)=S)cc2)c(O)n1
CC(C)Oc1cc(NC(=O)CSCC(=O)Nc2ccc(C(F)(F)F)cc2)c(Cl)cc1Cl
O=C(NCc1ccccc1)c1ccc(S(=O)(=O)Nc2cccc(C(F)(F)F)c2)cc1
COc1ccc(NC=C2CCc3ccccc3C2=O)cc1
O=C(c1ccco1)N(Cc1ccc([N+](=O)[O-])cc1)c1ccc(Br)cc1
COc1cc(NC(=O)c2nnc(Cl)cc2Cl)c(OC)c(OC)c1
NC1(c2cccs2)CN(C2CNCCN2CC=Cc2ccccc2)C(=O)C1=O
COc1cc(OC)c(OC)cc1NC(=O)c1cc(Cl)nnc1Cl
CCCc1nnn(-c2nonc2N)c1C(=O)NN=Cc1c(OC)ccc2ccccc12
CC(=O)NC12C(=O)N(CCN3CCOCC3)C=C1C=CC=C2Br
CCc1ccc(NC(=O)C2CCCCN2S(=O)(=O)c2ccc3[nH]c(=O)ccc3c2)cc1
Cc1cccc(NS(=O)(=O)c2nnc(NC(=O)c3cccc(C)c3)s2)c1
O=C(CCl)N1CC(c2ccco2)(c2cccs2)C=N1
CCCCOc1c(Cl)cccc1CONS(=O)(=O)c1ccc(NC(C)=O)cc1
N#Cc1c(-c2ccccc2)nc(SCC(=O)Nc2ccc(OC(F)(F)Cl)cc2)[nH]c1=O
O=C(CSc1ncnc2scc(-c3ccccc3)c12)Nc1ccc(C(=O)O)cc1
O=C(O)c1ccc(N2N=C(c3ccccc3)CC2c2ccccc2)cc1
Cc1ccc(C(=O)O)c(NC2=CC(=NS(=O)(=O)c3ccccc3)c3ccccc3C2=O)c1
Cc1ccc2c(C(=O)N3CCN(c4ccccc4)CC3)c(C)c(=O)[nH]c2c1
COc1cc(C=NNC(=O)C(=Cc2ccc3c(c2)OCO3)NC(=O)c2ccccc2)ccc1O
CSc1ccc(OCc2cc(C(=O)N(C)Cc3cnccn3)no2)cc1
Cc1noc(NS(=O)(=O)c2ccc(N)c(N)c2)c1C
CC1NCCNC(C(N)=O)CNCc2cc(I)cc([N+](=O)[O-])c2NC(=O)C(=O)C(=O)C1CC(N)=O
O=C(C=Cc1c(Cl)cccc1[N+](=O)[O-])NCc1ccccn1
Cc1cc(NC(=O)C(C)Sc2nnc(Nc3ccc(C(F)(F)F)cc3)s2)ncc1Cl
CNc1nc(-c2ccc(Cl)cc2)c(P(=O)(c2ccccc2)c2ccccc2)o1
COC(=O)c1ccc(NC(=O)CN(c2ccc(OC)cc2)S(=O)(=O)c2ccccc2)c(Cl)c1
CC(C)c1ccc(S(=O)(=O)Nc2ccc(SC(F)F)cc2)cc1
Cc1nc(C(=O)NC2COc3ccccc3O2)nc2sc(N3CCCCC3C)c(C)c12
NC(=O)C(C(=O)Nc1ccc(-c2ccccc2)s1)c1ccc(S(=O)(=O)N2CCOCC2)s1
COc1cccc(C(=O)ON=C(N)CSc2ccccc2)c1OC
COc1ccc(COc2ccc(C3C(S(=O)(=O)c4ccccc4)CON3C)cc2OC)cc1
O=S(=O)(Nc1cc(F)ccc1F)c1cccc2nonc12
Cc1c(C(=O)CCl)cn(-c2ccc([N+](=O)[O-])cc2)c1C
CCc1ccc2c(c1)CC(=O)N2CC(NC(C)=O)N1CCOCC1
Cc1ccc2c(c1C)NC(c1ccc(F)cc1)C(=O)C2
CCCCOc1ccc(C(=O)Oc2cccnc2)cc1
Cc1ccc(N2CC(=O)C(N(Cc3nn(C)c(C)c3C)C(=S)Nc3ccc(Cl)cc3)C2=O)cc1
CCCCCn1c(=O)[nH]c(=O)c2c1nc(CN1CCN(Cc3ccccc3)CC1)n2C
COc1ccc(NS(=O)(=O)c2ccc3oc(Nc4ccc5c(c4)OCCO5)nc3c2)cc1
CC(=NN=C(N)SC1C(=O)C(=O)CN1c1ccc(Cl)cc1)c1cccs1
COc1ccc2c(c1)C(=O)C(=CNc1ccccc1)CC2
CCCOC(=O)c1sc(NC(=O)C2CC3OC2(C)CC3C(=O)O)cc1-c1ccc(C)cc1
CCC(C)(C)NC(=O)C(c1ccc(O)cc1)N(C(=O)Cn1nnc2ccccc21)c1ccc(NC(C)=O)cc1
Cc1cc(O)cc(NC23C=CC=CC2=NC=NC3)c1
COc1ccccc1C=C1SC(=S)N(C(C)C(=O)NNC(=O)c2ccccc2OC)C1=O
CC(C)CS(=O)(=O)C1=NSC2=NC(=O)C(=Cc3ccc(Oc4ccc(C=O)o4)cc3)C(=N)N21
Cc1ccc(C(=O)Oc2nc3ccccc3n2C)cc1
Cc1ccc(N(C(=S)NNC(N)=S)c2cccc(C(F)(F)F)c2)cc1
Cc1cc(C(=O)CCl)n(Cc2ccco2)c1C
NCNc1nc(N)nc(-c2nc3ccccc3s2)n1
O=C(O)c1ccc2ncsc2c1
CC(C)c1ccc(S(=O)(=O)Nc2ccc(SC(F)F)cc2)cc1
N#Cc1c(SCC(=O)Nc2ccc(OC(F)(F)Cl)cc2)nc(-c2ccccc2)[nH]c1=O
COc1ccc(CC(=O)NC(C)c2nnc(SCCOc3ccc(OC)cc3)n2C)cc1
Cc1ccc(CC(=O)Nc2ccc3c([N+](=O)[O-])cc(=O)oc3c2)cc1
Cc1ccc(C2C=NN(C(=O)CCl)C2c2cccs2)cc1
Cc1ccc(C)c(N2CCN(C(=O)CCS(=O)(=O)c3ccc4c(c3)NC(=O)C(C)S4)CC2)c1
CCCn1nnc(NC(=O)COc2ccc(C3CCCCC3)cc2)n1
Cc1ccc(OC(C=O)C(N)(c2ccccc2)n2c(Nc3cc(C)cc(NC(=O)OC(C)(C)C)c3C)nc(C=O)c2C=O)cc1
Cc1ccc(C2=NN(C(=O)CCl)C(c3cccs3)C2)o1
Cc1ccc(S(=O)(=O)N=C2C=C(Nc3cccc(C(=O)O)c3)C(=O)c3ccccc32)cc1
Cc1ncc2c3c(sc2n1)C(C)(C)C(N1CCN(C=O)CC1CCl)CC3
CC(C)CC(=O)Nc1ccc2c(Cc3ccccc3O)cccc2c1Cl
O=C(Nc1c2c(nn1-c1ccc(Cl)cc1)CS(=O)(=O)C2)c1ccc2c(c1)OCO2
COc1ccc(N(c2cccc3c2nnn3CC=O)C2(C(=O)NC3CCCC3)CCCCC2)cc1
O=C(O)c1cccc(Cl)c1-c1coc(C=NNC(=O)C(O)(c2ccccc2)c2ccccc2)c1
CCc1ccc(S(=O)(=O)N=C2C(=O)CC(Nc3ccc(C(=O)O)cc3)=C3C=CC=CC23)cc1
O=C(NCc1ccco1)C(c1ccco1)N(C(=O)Cn1nnc2ccccc21)c1ccc2c(c1)CCC2
COc1ccc(NC(=O)N2CCN(S(=O)(=O)c3ccc(OC)cc3)CC2)cc1
O=C1CCN(c2ccc(Cl)cc2OC(=O)c2ccco2)C1=O
Cc1ccc(OCC(=O)NN=Cc2cc([N+](=O)[O-])co2)cc1
CC(C)CS(=O)(=O)C1=NSC2=NC(=O)C(=Cc3ccc(OC(=O)c4ccco4)cc3)C(=N)N21
O=C(NCc1ccco1)C(c1ccco1)N(C(=O)Cn1nnc2ccccc21)c1ccc2c(c1)C=CC2
Cc1ccc(C)c(N2CCN(C(=O)CCS(=O)(=O)c3ccc4c(c3)NC(=O)C(C)S4)CC2)c1
Cc1ccc(C=CC(=O)c2cc(Br)cc(OC(=O)c3ccco3)c2)cc1
Cc1cc2[nH]cc(C(=O)N3CC(C)c4ccccc43)c(=O)c2cc1S(=O)(=O)Nc1ccccc1
O=C(OCC(=O)N1c2ccccc2Sc2ccccc21)c1ccccn1
O=c1cc(CO)c2ccc(O)cc2o1
Cc1ccc(NC(=O)COn2nnc3cccc(S(C)(=O)=O)c32)cc1Br
COc1ccc(C=C2SC(=S)C(=O)N2CCC(=O)NNC(=O)c2ccc(OC)cc2)cc1
Cc1ccc(C2CC(c3cccs3)=NN2C(=O)CCl)cc1
COc1ncccc1OC(=O)c1ccccc1
Cc1cc(Cl)ccc1OC(C)C(=O)Nc1ccc(S(=O)(=O)Nc2cnc3ccccc3n2)cc1
O=C(Oc1ccc(Br)cc1C(=O)C=Cc1ccccc1F)c1ccco1
O=C(CCl)N=c1sccn1Cc1ccccc1Cl
Cc1cccc2c1C(=NS(=O)(=O)c1ccccc1C(=O)O)C=C(Nc1ccccc1)C2=O
C=S1C(=Cc2ccc(OC)cc2)NC(=O)C1(N)CC(=O)NNC(=O)c1ccc(OC)cc1
COC(=O)c1cccc(Cl)c1NC(=O)Cc1ccc([N+](=O)[O-])cc1
CC(=O)Nc1ccc(NC(=O)CC(C)=NNC(=O)COc2cc(C)c(Br)c(Br)c2)cc1
O=[SH](=O)N1CCCCC1S
Cc1ccc(C(=O)c2c3ccccc3n(CCC(N)=O)[n+]2[O-])cc1
Cc1ccccc1Nc1nnc(SCC(=O)Nc2ncc(C(F)(F)F)cc2Cl)s1
C=C1CCc2cc(Nc3ccc(OC)cc3)ccc2C1=O
O=S(=O)(Nc1ccc(F)cc1F)c1cccc2nonc12
COc1ccc(C(=O)n2c(SC)nc3ccc4c(c32)OC=CO4)cc1
COc1cc(C=NNC(=O)C(=Cc2ccc3c(c2)OCO3)NC(=O)c2ccccc2)ccc1O
O=C(CCl)N(CCc1ccccc1)CCc1ccccc1
Cc1ccc(C)c(N2CCN(CC3Sc4ccc(S(=O)(=O)CCC=O)cc4NC3=O)CC2)c1
CC(C)C(c1ccc(CC(NC(=O)c2c[nH]cn2)C(=O)OCc2ccccc2)cc1)C(NC=O)C(=O)OC(C)(C)C
Cc1ccc(C2=NN(C(=O)CCl)C(c3cccs3)C2)o1
CC(C)CC(NC(=O)c1ncc(C(=O)NC(Cc2ccccc2)C(=O)OCc2ccccc2)[nH]1)C(=O)OC(C)(C)C
Cc1ccc(S(=O)(=O)N=C2C(=O)C(Nc3ccc(C(=O)O)cc3)=Cc3ccccc32)cc1
COc1ccsc1C1=NN(C(Cl)C=O)C(c2ccccc2)C1OC
Cc1ccccc1Nc1nnc(SC(=O)CNc2ncc(C(F)(F)F)cc2Cl)s1
COc1ccc(C(C(=O)NCC2CCCO2)N(C(=O)Cn2nnc3ccccc32)c2ccc(NC(C)=O)cc2)cc1
O=C(O)c1ccc2ncsc2c1
Cc1ccc(C)c(N2CCN(C(=O)CCS(=O)(=O)c3ccc4c(c3)NC(=O)C(C)S4)CC2)c1
CCc1ccc2c(c1)C(NC(C)=O)C(=O)N2CCN1CCOCC1.Cl
Cc1ccc(NC(=O)COn2nnc3c(S(C)(=O)=O)cccc32)c(Br)c1Br
CCC(C)c1ccc(N(C(=O)c2ccco2)C(C(=O)NC2CCCC2)c2ccccn2)cc1
COc1ccc(C(N)=NOC(=O)CSc2ccccc2)c(OC)c1
CC(C)CC(=O)NC(c1ccc(Cl)cc1)c1cccc2ccc(O)cc12
O=C(O)c1ccc(N2N=C(c3ccccc3)CC2c2ccccc2)cc1
CN(C(=O)c1ccccc1)c1cc2nc[nH]c2cc1Cl
COc1cc(CNCCc2c[nH]c3ccccc23)cc(OC)c1.O=C(O)C(=O)O
COc1cc(O)ccc1-c1n[nH]c(C23C=CC=CC2=COC3)c1C(F)(F)F
O=C(Cn1nnc(-c2ccccc2NC(=O)c2ccccc2F)n1)NCc1ccco1
COc1ccc(C(=O)Nc2cccc3scnc23)cc1
Cc1cc2[nH]c(=O)cc(C(=O)N3CCN(S(=O)(=O)c4c(C)cccc4C)CC3)c2cc1C
Cc1cccc(NC2=NN=CS2(C)CC(=O)Nc2nccc(C(F)(F)F)c2Cl)c1C
CC1OCCN(c2ccnc(Nc3cccc([N+](=O)[O-])c3N)n2)C1C
COc1ccc(N(C(=O)Cn2nnc3ccccc32)C(C(=O)NCc2ccco2)c2coc(C)c2)cc1
Cc1ccc(N2C(C#N)=C(N)C(C#N)(c3ccccc3)C2C#N)cc1
CCc1ccc(N(c2cc(C)cc3cc(C)c(=O)[nH]c23)C(C2CCCO2)n2nnnc2C)cc1
O=C(Oc1c(Br)cccc1C(=O)C=Cc1ccc(F)cc1)c1ccco1
O=C(NCCNC(=O)c1cccc(OCC(F)(F)F)c1OCC(F)(F)F)Nc1ccc(C(F)(F)F)cc1
Nc1cc(Br)cc(S(=O)(=O)Nc2cc(C(F)(F)F)cc(C(F)(F)F)c2)n1
CC(C)c1ccc(N(c2snnc2C=O)C(C(=O)NC2CCCC2)c2cccnc2)cc1
CC(C)NC(=O)CN1CCN(c2ncccn2)CC1
CCC1CCC(N2CCN(c3ccc([N+](=O)[O-])cc3)CC2)CC1
CCCCOc1ccc(C(=O)Oc2cccnc2)cc1
COc1ccccc1CCNC(=O)C(=O)NCC1OCCN1S(=O)(=O)c1ccc2c(c1)OCCO2
Cc1nn(-c2ccccc2)c(N)c1C(c1ccccc1)c1c(C)nn(-c2ccccc2)c1N
Cc1ccc(C(=O)c2[nH][n+]([O-])c3c(N)c(C(F)(F)F)ccc23)cc1
COc1ccc(S(=O)(=O)N2COCC2(C)NC(=O)C(=O)NCCN(C)C)cc1
Cc1ccc(-c2nn(-c3ccccc3)cc2NC(=O)CCl)cc1
Nc1ccc(-n2nc3c(c2N)CS(=O)(=O)C3)cc1Cl
Cc1ccc(F)c(N(C)[SH]2C(Nc3cccc(C=O)c3Br)=NN=C2[SH](=O)=O)c1
COc1ccc(N(C(=O)CCl)C(C(=O)NC2CCCCC2)c2cccnc2)cc1
CC(C)c1ccc(N(c2ccc(C=O)o2)c2nccc(NC3CCCC3)c2CC=O)cc1
CC(C)c1ccc(N(C(=O)c2cnns2)C(C(=O)NC2CCCC2)c2ccccn2)cc1
Cc1ccc(C(=O)CSc2nnc(CNc3cccc(C)c3C)n2Cc2ccco2)cc1
CC(=O)Nc1ccc(NC(=O)CC(C)=NNC(=O)COc2cc(Br)c(C)cc2Br)cc1
Cc1ccc(CN2C(=O)CSc3c(C(=O)NCCN4CCOCC4)cccc32)cc1
COc1cc(NC(=O)c2cc(Cl)nnc2Cl)cc(OC)c1OC
COc1cc(NC(=O)C2(c3ccc(Br)cc3)C=NOC2)c(OC)c(OC)c1
COCCNC(=O)C(c1ccc(OC)cc1)N(Cc1cccs1)C(=O)Cn1nnc2ccccc21
Cc1cn(-c2ccc([N+](=O)[O-])cc2)c(C)c1C(=O)CCl
COc1ccc(C(=O)Oc2cccnc2)cc1
O=C(NCc1ccco1)C(c1ccco1)N(Cc1cccs1)C(=O)Cn1nnc2ccccc21
Cc1c(C(N)=O)n[nH]c1-n1ncc2c1CCCC2N
Cc1cccc(C)c1NC1=NN=CS1(C)CC(=O)Nc1ncc(C(F)(F)F)cc1Cl
NC(=NS(=O)(=O)c1cc(C(F)(F)F)cc(C(F)(F)F)c1)c1ccc(Cl)cc1
CC(=O)Nc1ccc(NC(=O)CC(C)=NNC(=O)COc2c(Br)ccc(Br)c2C)cc1
COC(=O)c1ccc(NC(=O)c2cccc3c2OC=COC3)cc1
Cc1ccc(C)c(C(=O)n2cnc3ccccc32)c1
COC(=O)c1scc(N)c1-c1ccccc1
CCOC(=O)C1CCN(C(=O)c2ccc3c(c2C)NC(=O)C(=Cc2ccccc2)S3)CC1
O=[N+]([O-])c1ccccc1C=CC=Nn1c(-c2ccco2)n[nH]c1=S
CCOc1cc(O)c(C(=O)O)c2c(C=O)c(C)n(S(=O)(=O)c3ccc(C)cc3)c12
CC1(C)COCc2sc3nc(-c4cc5ccccc5o4)n(N)c(=O)c3c21
Nc1c(CCNC(=O)c2cc(COc3ccccc3)on2)cccc1C(F)(F)F
O=C(c1ccc(Br)cn1)N1CCN(S(=O)(=O)c2ccc(C(F)(F)F)cc2)CC1
Cc1cccc(C)c1S(=O)(=O)N1CCN(C(=O)c2ccc(N3CCCC3)cc2[N+](=O)[O-])CC1
O=C1CCN(c2cc(OC(=O)c3ccco3)ccc2Cl)C1=O
O=C(C=Cc1cc([N+](=O)[O-])ccc1Cl)NCc1ccccn1
COc1ccccc1C=CC(=O)c1cc(Br)ccc1Oc1ccc(C=O)o1
CC(C)(C)OC(=O)C(Cc1ccccc1)NC(=O)c1ncc(C(=O)NC(Cc2ccccc2)C(=O)OCc2ccccc2)[nH]1
CCc1ccc(S(=O)(=O)N=C2C=C(Nc3ccc(C(=O)O)cc3)C(=O)c3ccccc32)cc1
NC(=O)c1c(-c2ccccc2)csc1NC(=O)Cc1csc(S(=O)(=O)N2CCOCC2)c1
COc1ccc2nnn(CC(=O)N(c3ccccc3)C(C(=O)NCC3CCCO3)c3ccc(NC(C)=O)cc3)c2c1
NS(=O)(=O)c1ccc(Nc2cc([N+](=O)[O-])cc3nonc23)cc1
Nc1ccc(C(F)(F)F)cc1N
COc1cc(C=C2C(=O)Oc3cc(OCC(=O)N4Cc5ccccc5CC4C(=O)O)ccc32)c(OC)c(OC)c1
CC(C)(C)C1(C(=O)Nc2ccccn2)CCCc2cnoc21
O=C1SC(=CC2Oc3ccccc3O2)NC1=NS(=O)(=O)Cc1ccccc1
NC(=O)C1(N)CN(N)C=NC1c1cc(-c2ccccc2)cc2cc(Br)ccc12
NC1CNC(N)CN1
O=C(CCl)N1N=C(c2cccs2)CC1c1ccco1
O=C(O)c1cc(NN=C2c3ccccc3-c3ccccc32)ccc1Cl
NC(=O)c1csc(NC(=O)Cc2csc(S(=O)(=O)N3CCOCC3)c2)c1-c1ccccc1
COc1cc(O)cc(-c2n[nH]c(C34C=CC=CC3=COC4)c2C(F)(F)F)c1
O=C(O)c1ccc(NS(=O)(=O)c2ccc(C3CCCCC3)cc2)cc1
CCc1ccc(S(=O)(=O)N=C2C(=O)C3C=CC=CC3=CC2Nc2ccc(C(=O)O)cc2)cc1
Cc1ccc(C)c(OCC(=O)Nc2cccc(C(=O)O)c2NC(=O)COc2cc(C)ccc2C)c1
COc1ccc(OC)c(C2CN(C(=O)CCl)N=C2c2cccs2)c1
Cc1ccc(-c2nn(-c3ccccc3)cc2NC(=O)CCl)cc1
COc1c(CN(c2ccccc2)C(Cl)C=O)c2ccccc2[nH]c1=O
Cc1nc2sc3c(c2c(=O)n1N)CC(C)OC3c1ccc2occc2c1
Cc1cc(C2(c3ccco3)C=NN(C(=O)CCl)C2)co1
O=S(=O)(Nc1ccc(S(=O)(=O)Nc2nccs2)cc1)c1ccc(Br)cc1
COc1ccc(NC(=O)c2nnc(Cl)cc2Cl)c(OC)c1OC
CC(=O)c1c(OC(=O)c2ccco2)cc2[nH]ccc2c1N
Cc1ccc(S(=O)(=O)N2CCN(C(=O)c3c(C)c(=O)[nH]c4ccc(C)cc34)CC2)c(C)c1
CC(=NN=C(N)SC1CC(=O)N(c2cccc(Cl)c2)C1=O)c1cccs1
Cc1ccc(S(=O)(=O)C(=CCl)NC(=O)c2ccccc2)cc1
Cc1cc(C(=O)C2C(c3ccc(OC(C)C)cc3)=C(O)C(=O)N2Cc2ccccn2)co1
Cc1cc(C2C(N)=NNC2c2cccs2)co1
Cc1c(Br)cc2c(c1N)CNC(c1ccccc1)=N2
COc1ccc(C(=O)Oc2ccccn2)cc1
Cc1oc(S(=O)(=O)Nc2ccc(C(F)(F)F)cc2)c2c(F)c(F)c(F)c(F)c12
Nc1ccc(Br)nc1S(=O)(=O)Nc1cccc(C(F)(F)F)c1C(F)(F)F
COC(=O)c1ccccc1NC(=O)c1ccc2c(c1)OCCCO2
Nc1ccc2c(c1)C(=O)N(CC(=O)Sc1ccc(F)cc1)C2=O
Cc1ccc2c(C(=O)N3CC(C)N(S(=O)(=O)c4ccccc4)CC3C)cc(=O)[nH]c2c1C
O=C1C(=O)N(CC2COc3ccccc3O2)c2ccccc21
COc1cc(OC)c(OC)cc1C=C1Oc2cc(OC(=O)CN3CCc4cccc(C(=O)O)c4C3)ccc2C1=O
O=C(NCCc1ccccc1)C(=O)NCC1OCCN1S(=O)(=O)c1ccc2c(c1)OCCO2
Cc1ccc(C2CC(c3cccs3)=NN2C(=O)CCl)cc1
Cc1ccc(C#N)c([SH]2C(S)=NN=C2Nc2nc3ccc(C=O)cc3s2)c1
CC1(N)CNc2c(c3c(c(Br)c2-c2ccccc2)N=C(C(=O)NN)NC3)O1
COc1ccc(CC(=O)NCCc2nnc(S)n2C(S)COc2ccc(OC)cc2)cc1
CNc1ccc(C=NN2C(=S)SC(C)(C)C2N(O)C=O)s1
O=Cc1c(-c2ccccn2)cnn1Cc1ccccc1
COc1ccc(C=CC(=O)c2cccc(Br)c2OC(=O)c2ccco2)cc1
CCOC(=O)c1oc2nc(CC(C)C)c3c(c2c1N)CCCC3
O=C(Nc1nc(-c2sccc2Cl)cs1)c1ccccc1
COc1ccc(CC(=O)NC(c2nnc(S)n2C)C(S)COc2ccc(OC)cc2)cc1
CCCCOc1ccc(C(=O)Oc2ccccn2)cc1
CC(=NNC(=O)c1cc(Cl)cc(Cl)c1)C(n1ncnn1)[N+](=O)[O-]
O=C(C=Cc1cccs1)Nc1c(C(=O)O)csc1-c1ccccc1
Cn1cnc2cc(OC(=O)c3ccccc3)ccc21
CNC(=O)OC(C)(C)Cc1nc(C(=O)NC(CC(C)C)C(=O)OC(C)(C)C)c(C(=O)NCc2ccccc2)[nH]1
CC(=O)c1cc(-c2ccccc2)[nH]c1N1CCCC1
CC(C)Oc1cc(Cl)c(NC(=O)CSC(C(=O)Nc2ccccc2)C(F)(F)F)c(Cl)c1
CC(C)(C)C1CCC=C2C(C(=O)Nc3ccccn3)=NOC21
COc1ccc(C(C(=O)NCc2ccco2)N(Cc2ccco2)C(=O)Cn2nnc3ccccc32)cc1
CC1(N2CCOCC2)c2cc(-c3ccccc3)ccc2N=C(Br)N1CC(=O)NN
CC(C)NC(=O)CN1CCN(c2ncccn2)CC1
O=C(CCl)N=c1sccn1Cc1ccccc1Cl
NC(=O)CCn1c(C(=O)c2cccc([N+](=O)[O-])c2)c2ccccc2[n+]1[O-]
COC(=O)c1cc2c(ccn2CC(=O)Nc2cc(OC)cc(OC)c2OC)s1
COC(=O)c1ccc(NC(=O)C2COc3ccccc3OC2)cc1
COc1ccc(C=C(C#N)c2c[nH]c3ccccc23)cc1
Cc1ccc([N+](=O)[O-])c(N(c2ccc(Br)cc2)c2ccc(C=O)o2)c1
CC(=O)NC1C(=O)N(CCN2CCOCC2)c2ccc(Br)cc21.Cl
CCN(c1ccc(OC)cc1)S(=O)(=O)c1nnc(NC(=O)COc2ccc(C)cc2)s1
Cc1ccc(C=CC(=O)c2cc(Br)ccc2Oc2ccc(C=O)o2)cc1
CN(CCc1ccccc1)C(=O)c1cc(COc2cccc(C(F)(F)F)c2)on1
Cc1ccc(CN2C(=O)CSc3cccc(C(=O)NCCN4CCOCC4)c32)cc1
Cc1ccc(C(=O)c2c3ccc([N+](=O)[O-])cc3n(CCC(N)=O)[n+]2[O-])cc1
NC(=S)Nc1ccc(N(c2ccc(Cl)cc2C=O)c2cccc(C=O)c2Cl)cc1
Nc1c(C(O)(C(F)(F)F)C(F)(F)F)cc2ccccc2c1C(O)(C(F)(F)F)C(F)(F)F
O=C(NCCc1ccccc1)C(=O)NCC1OCCN1S(=O)(=O)c1ccc2c(c1)OCCO2
Cc1ccc(Nc2cc(Cl)c(=O)n(C34CC5CC(C3)C(CC(=O)O)C(C5)C4)n2)cc1
Cc1ccc(C)c(OCC(=O)Nc2cc(C(=O)O)ccc2NC(=O)COc2ccc(C)c(C)c2)c1
CCOC(=O)c1ccc(NC(=O)CN2C(=O)C(=O)SC(CC)C2CC)cc1
CNc1nc(-c2ccc(Cl)cc2)c(P(=O)(c2ccccc2)c2ccccc2)o1
CS1(Cc2ccc(C#N)cc2)C=NN=C1NC(=O)c1nc2ccccc2s1
Cc1cc(Cl)ccc1OC(C)C(=O)Nc1ccc(S(=O)(=O)Nc2cnc3ccccc3n2)cc1
O=C(O)c1ccccc1NS(=O)(=O)c1ccc(C2CCCCC2)cc1
O=C(Oc1cc(Br)ccc1C(=O)C=Cc1ccccc1F)c1ccco1
CC(C)(C)OC(=O)C(Cc1ccccc1)NC(=O)c1ncc(C(=O)NC(Cc2ccccc2)C(=O)OCc2ccccc2)[nH]1
Cc1cccc(N2C(=O)CCC2=O)c1N(Cc1c(C)nn(C)c1C)C(=S)Nc1ccc(Cl)cc1
Cc1ccc(C(=O)NCCN2CCOCC2)c(C)c1
O=C(C=Cc1cccs1)Nc1cc(-c2ccccc2)sc1C(=O)O
CC(C)CNS(=O)(=O)c1ccc(CCC(=O)Nc2ccc(Cl)cc2Oc2ccccc2)cc1
O=CN=c1sc(CCl)cn1Cc1cccc(Cl)c1Cl
Cn1nc(-c2ccc(Cl)cc2)nc2c(=O)n(C)c(=O)nc1-2
CC(C)(C)C1CCC(N)c2c(C(N)=O)noc21
CC(=O)N(c1ccc(C(F)(F)F)cc1)S(=O)(=O)c1ccc(N2C(=O)CCC2=O)cc1
O=[N+]([O-])c1ccccc1C=CC=Nn1c(-c2ccco2)n[nH]c1=S
C=S1C(N(O)C(=O)NC)CN(N=Cc2cccs2)C1(C)C
Cc1ccc(N2C(N)=C(c3ccccc3)C(C#N)(C#N)C2C#N)cc1
COc1ccc(C(C(=O)NCC2CCCO2)N(C(=O)Cn2nnc3ccccc32)c2ccc(NC(C)=O)cc2)cc1
O=C(Cn1nnc2ccccc21)NN=Cc1cccs1
O=Cc1cn(-c2ccccc2)nc1-c1ccc(Cl)cc1Nc1ccc(C(=O)O)cc1
CC(=O)N(C)c1ccc(NS(=O)(=O)c2cccc(Cl)c2Cl)cc1
COc1cc2c(cc1OC)C(N)(c1cc(Br)ccc1F)NCC2
COc1ccc(F)c(-c2nn(S(=O)(=O)c3cc(F)c(OC)c(F)c3N)cc2F)c1F
CCc1ccc(C=CC(=O)Nc2ccc(S(=O)(=O)Nc3nncs3)c(Cl)c2)cc1
COc1cccc(C(C(=O)NCC2CCCO2)N(C(=O)Cn2nnc3ccccc32)c2ccc(NC(C)=O)cc2)c1OC
CCC1=NN=C(N)[SH]1Nc1ccc([SH](=O)=O)cc1N
COc1ccc(NC=C2CC(=O)CC3C=CC=CC23)cc1
CC(=O)Nc1ccc2c(c1Br)N(CCN1CCOCC1)CC2=O
COc1ccc(OC)c(-n2c(=S)[nH]c3c(OC)c(C(=O)Nc4ccccc4)ccc3c2=O)c1
CC(C)(C)OC(=O)C(Cc1ccccc1)NC(=O)c1ncc(C(=O)NC(Cc2ccccc2)C(=O)OCc2ccccc2)[nH]1
CC(=NNC(=O)c1c(Cl)cccc1Cl)c1ccc(NC(=O)C(C)C)cc1
CN(C)S(=O)(=O)c1ccc2cccnc2c1SCC(=O)Nc1ccccc1
CCCCC(N1CCN(c2ccc(C)cc2)CC1)n1c(C)nc2c1c(=O)[nH]c(=O)n2C
COC(=O)CC1COc2ccccc2N1C(=O)C=Cc1ccccc1
Nc1cn(-c2ccccc2)nc1-c1ccc(C(N)(Cl)C=O)cc1
Cc1ccc(OCC(=O)NN=Cc2cc([N+](=O)[O-])co2)cc1
COc1ccc(NC(=O)c2cccc3c(=O)[nH]c(=S)n(-c4c(OC)cccc4OC)c23)cc1
NC(=NS(=O)(=O)c1cc(C(F)(F)F)cc(C(F)(F)F)c1)c1ccc(Cl)cc1
O=C(CCl)N=c1sccn1Cc1ccc(Cl)cc1Cl
CC(=NN=C(N)SC1C(=O)C(=O)CN1c1ccc(Cl)cc1)c1cccs1
COc1ccc(COc2ccc(OC)c(C3(S(=O)(=O)c4ccccc4)CCON3C)c2)cc1
CN(Cc1ccc(F)cc1)S(=O)(=O)c1nnc(NC(=O)c2ccccc2Br)s1
CCOc1ccc2c(c1)OCC(CN1C(=O)C(=O)c3ccccc31)O2
Cc1c(S(=O)(=O)C(C#N)=NNc2ccc(C(F)(F)F)cc2)nsc1C#N
Cc1ccc(S(=O)(=O)Nc2ccccc2-c2ccccc2NS(=O)(=O)c2ccc(C)cc2)cc1
O=CC(=C1C(=O)NC(=O)N(c2ccccc2F)C1=O)n1cc(CN2CCOCC2)c2ccccc21
O=C(Oc1ccccn1)c1ccc(Cl)cc1
Nc1cc(NC(=O)c2cccc(Cl)c2)cc2nc[nH]c12
NC(=O)CCN1C2=CC=CCC2C(C(=O)c2ccc([N+](=O)[O-])cc2)=[N+]1[O-]
CC(=O)Nc1ccc2c(c1C)CC(=O)N2CCN1CCOCC1
O=C(O)c1ccc(NS(=O)(=O)c2cccc(NNC(=S)Nc3ccc(OC(F)F)cc3)c2[N+](=O)[O-])cc1
Cc1ccc(C2=NN(C(=O)CCl)C(c3cccs3)C2)o1
O=C(O)c1cccc(NC(=S)NC(=O)C(c2ccccc2)c2ccccc2)c1
Cc1ccc(C#N)c([SH]2C(S)=NN=C2Nc2nc3ccc(C=O)cc3s2)c1
COc1cc(OC)c(OC)cc1C=C1Oc2cc(OCC(=O)N3Cc4ccccc4CC3C(=O)O)ccc2C1=O
Cc1ccc(NC23C=CC=CC2=NC=NC3)cc1O
CN(CCc1ccccc1)C(=O)c1cc(COc2ccc(C(F)(F)F)cc2)on1
O=C1NC(=NS(=O)(=O)Cc2ccccc2)SC1=CC1Oc2ccccc2O1
Cc1cc(C)cc(NS(=O)(=O)c2cc3c(=O)c(C=O)c[nH]c3cc2N2CCc3ccccc32)c1
CCC(C=O)c1ccccc1Nc1cccc(C(F)(F)F)c1
CCCC(=O)Oc1ccc2c(C)coc(=O)c2c1
Cn1nc(-c2ccccn2)nc2c(=O)n(C)c(=O)nc1-2
COc1cccc(NC(=O)CS2(C)C(C)=Cc3c2nc[nH]c3=O)c1C
O=CN1CCN(S(=O)(=O)c2ccc(C(F)(F)F)cc2)CC1c1ccc(Br)cn1
O=C(Oc1ccc2ccc(=O)oc2c1)c1cccs1
COc1ccc(C2C=NN(C(=O)CCl)C2c2cccs2)cc1OC
COc1cccc(-c2nn(S(=O)(=O)c3c(F)c(F)c(F)c(F)c3F)cc2N)c1OC
CCN(CC)c1nonc1-n1nnc(C(=O)NN=Cc2ccc(N)cc2O)c1C(C)C
COc1ccc(N(c2cncc(CC=O)c2NC2CCCCC2)C(Cl)C=O)cc1
O=C(Oc1ccc(Br)cc1C(=O)C=Cc1ccccc1F)c1ccco1
COc1ccccc1NS(=O)(=O)c1ccc2oc(Nc3ccc4c(c3)OCCO4)nc2c1
COc1cc(OC)c(OC)cc1C=C1Oc2cc(OCC(=O)N3Cc4ccccc4CC3C(=O)O)ccc2C1=O
CC(=NN=C(N)SC1NC(=O)C(=O)C1N)c1cccs1
O=C(NCc1ccco1)C(c1ccco1)N(CCc1ccccc1)C(=O)Cn1nnc2ccccc21
O=C(CCl)N(CCc1ccccc1)CCc1ccccc1
O=Cc1cc(=O)n(C2CNCCN2c2cccc(C(F)(F)F)c2)c2ccccc12
CC(=O)N(c1ccccc1)S(=O)(=O)c1ccc(N2C(=O)CCC2=O)cc1C(F)(F)F
Cc1ccc(C(=O)CSc2nnc(CNc3c(C)cccc3C)n2Cc2ccco2)cc1
COc1ccc(C(CCN(Cc2ccc(OC)c(OC)c2)C(=O)CCl)c2ccccc2)cc1
COc1ccccc1CC(=O)NC(C)(OC)c1nnc(SCCOc2ccccc2N)[nH]1
Cc1nsc(S(=O)(=O)C(C#N)=NNc2ccc(C(F)(F)F)cc2)c1C#N
CC(=O)N(C)c1ccc(NS(=O)(=O)c2c(Cl)cccc2Cl)cc1
CC(=O)NC12C(=O)N(CCN3CCOCC3)C=C1C=CC=C2F
O=C(Oc1ccccn1)c1ccc(Cl)cc1
Cc1cccc(C(F)(F)F)c1Nc1nnc(SC(Cl)C(=O)Nc2ccccn2)s1
CCC(=O)Nc1ccc2c(c1)c(C(=O)c1ccccc1C)[nH][n+]2[O-]
COc1cc(NC(=O)C2CON=C2c2cccc(Br)c2)cc(OC)c1OC
CNC(=O)N(O)c1ccc(C=NN2C(=S)SCC2(C)C)s1
Cc1cccc(NC2=NN=CS2(C)CC(=O)Nc2cc(C(F)(F)F)cc(Cl)n2)c1C
COC(=O)c1ccc(NC(=O)C2COc3ccccc3OC2)cc1
CCc1ccc(S(=O)(=O)N=C2C=C(Nc3ccc(C(=O)O)cc3)C(=O)c3ccccc32)cc1
CCOC(=O)c1c2c(O)c(C(=O)O)ccc2c(C)n1S(=O)(=O)c1ccc(C)cc1
Cc1ccc(C(=O)c2c3ccc(C(F)(F)F)cc3n(CCC(N)=O)[n+]2[O-])cc1
O=C(Nc1ccccc1)C(F)Oc1ccc(S(=O)(=O)N2CCCCC2)cc1
CCC12C(=O)N(c3cccc(F)c3)C(=O)N1C(c1ccc(F)cc1)C1C(=O)N(C3CCCCC3)C(=O)C12
COc1ccc2nnn(CC(=O)N(C3CC3)C(C(=O)Nc3ccccc3)c3ccc(F)cc3)c2c1
Cc1ccc(C(=O)NCCN2CCOCC2)cc1C
NC(=S)N(c1ccc(C(C=O)c2ccccc2)cc1)c1cccc(C(=O)O)c1
Cc1ccc(NC2Cc3ccccc3C(=O)C2=NS(=O)(=O)c2ccc(C(=O)O)cc2)cc1
O=C(C=Cc1cccs1)Nc1cc(C(=O)O)sc1-c1ccccc1
CC(Cc1cccc(CC(NC(=O)c2c[nH]cn2)C(=O)OCc2ccccc2)c1)CC(NC=O)C(=O)OC(C)(C)C
COc1ccc(N(C(=O)CCl)C(C(=O)NC2CCCCC2)c2ccccn2)cc1
Nc1cccc(SC(N)(C=O)c2ccccc2[N+](=O)[O-])c1
CC(C)CC(=O)Nc1ccc(Cl)c(Cc2c(O)ccc3ccccc23)c1
NC1CNCCN1c1ccc(Cl)cc1
NS(=O)(=O)c1ccc(Nc2cc([N+](=O)[O-])cc3nonc23)cc1
O=C(O)c1cccc(NC(=S)NC(=O)C(c2ccccc2)c2ccccc2)c1
Cc1cccc(C)c1NS(=O)(=O)c1ccc2c(=O)cc[nH]c2c1C(=O)N1CCc2ccccc21
Cc1cc(Br)c(NC(=O)COn2nnc3ccc(S(C)(=O)=O)cc32)c(Br)c1
CC1CCC2C(=O)N(c3ccc(Cl)c(OC(=O)c4ccco4)c3)C(=O)C2C1
CC(C)CS(=O)(=O)C1SN=c2[nH]c(=Cc3ccc(OC(=O)c4ccco4)cc3)c(=N)c(=O)n21
CC(C)(C)c1ccccc1NC(=O)CSc1n[nH]c(=O)n1-c1cccnc1
O=C1C(=O)N(CCCc2ccccc2)c2ccccc21
CCC(C)NCN(C)c1ccc(C=NN2C(=S)SC(C)(C)C2N(O)C=O)cc1
COc1ccc(NC(=O)N2CCN(S(=O)(=O)c3ccc(OC)cc3)CC2)cc1
Cc1ccc(OC(=O)c2ccco2)c2ccc(=O)oc12
NS(=O)(=O)c1ccc(Nc2ccc([N+](=O)[O-])c3nonc23)cc1
CC(C)(C)OC(=O)c1cccc(CC(NC(=O)c2nc[nH]c2C(=O)NCCc2ccccc2)C(=O)OCc2ccccc2)c1
CC(=O)NC(C(Cl)N1CCOCC1)N1C(=O)Cc2ccccc21
CCc1ccc(N(C(=O)c2ccco2)C(C(=O)NC2CCCC2)c2ccccn2)cc1
Cc1cc(C)cc(NC2=NN=CS2(C)CC(=O)Nc2cc(C(F)(F)F)c(Cl)cn2)c1
O=C(NN=Cc1ccncc1)c1cccc(S(=O)(=O)Nc2ccc(Cl)cc2)c1
C[n+]1cccc2c(Br)ccc([O-])c21.O
COc1cc(C=C2Oc3cc(OCC(=O)N4CCc5cccc(OC)c5C4)c(C(=O)O)cc3C2=O)cc(OC)c1
COc1ccc(C=NNC(=O)c2nnn(-c3nonc3N)c2CN(C)c2ccccc2)cc1
O=C(Cn1nnc2ccccc21)c1ccc(Cl)cc1
Cc1cccc(C)c1NC1=NN=C(S)[SH]1CC(=O)Nc1ccc(C(F)(F)F)c(Cl)n1
CC(C)CC(=O)Nc1cc(Cl)c2c(Cc3cccc(O)c3)cccc2c1
COCCNC(=O)C(c1ccc(OC)cc1)N(Cc1cccs1)C(=O)Cn1nnc2ccccc21
O=C(Oc1ccccc1N1C(=O)CC(Cl)C1=O)c1ccco1
O=Cc1cn(Cc2ccccc2)nc1-c1cccnc1
Cc1c(C(=O)NN=C(c2ccc(OC(C)C)cc2)N(C)c2ccccc2)nnn1-c1nonc1N
Cc1ccccc1-n1ncc2ccc(-c3scc(C(=O)O)c3C)nc21
O=C1c2[nH]nc(-c3ccccc3)c2C(O)(c2ccccc2F)N1Cc1ccco1
CC(C)(C)C1CCC(N)c2c(C(N)=O)noc21
CN(Cc1ccc(F)cc1)S(=O)(=O)c1nnc(NC(=O)c2ccc(Br)cc2)s1
Cc1cc(S(=O)(=O)N2CCN(C(=O)c3cccc4[nH]c(=O)ccc34)CC2)c(C)c(C)c1C
Cc1ccc(C(=O)NCCN2CCOCC2)cc1C
COC(=O)c1cc2c(ccn2CC(=O)Nc2cc(OC)cc(OC)c2OC)s1
Cc1ccc(-n2c(Cc3cc(N)c[nH]3)nnc2SCC(=O)NC2Oc3ccccc3O2)cc1
COc1cccc(C(=O)NS(=O)(=O)c2ccc(C)cc2)c1Cc1[nH]c(N)c2ccc(NC(=O)OC3CCCC3)cc12
CCOC(=O)C1NCCCC1N1C(=O)C(=Cc2cccc(C)c2)Sc2ccc(C=O)cc21
CC(C)c1ccc(N(C(=O)c2cnns2)C(C(=O)NC2CCCC2)c2ccccn2)cc1
Cc1cc(C)c(C)c(S(=O)(=O)N2CCN(C(=O)c3cc(=O)[nH]c4ccccc34)CC2)c1C
Cc1cccc2[nH]c3c(c12)C(N)(C(O)CN1CCCCCC1)CCC3
Cc1cccc(C)c1Nc1nc(N2CCOCC2)c(N)c([N+](=O)[O-])n1
O=CN1CCN(c2ccc(C(F)(F)F)cc2)CC1c1cc(=O)[nH]c2ccccc12
CCN(c1ccccc1)S(=O)(=O)c1nnc(NC(=O)c2ccc(OC)cc2)s1
CCC1CC(C)c2c(sc3ncncc23)C1N1CCN(C(=O)CCl)CC1
Cc1nc(N2CCC(C)CC2)c2c(CNc3ccc4c(c3)OCCO4)c(C=O)sc2n1
O=CC(=C1C(=O)NC(=O)N(c2ccccc2F)C1=O)n1cc(CN2CCOCC2)c2ccccc21
CC(C)c1ccc(NC(=O)C[SH]2C(N)=Cc3nc(S)[nH]c(=O)c32)cc1
CC(C)c1ccc(S(=O)(=O)Nc2ccc(SC(F)F)cc2)cc1
N#Cc1ccccc1CSc1nnc(NC(=O)c2ccc3ncsc3c2)s1
Cc1ccc2[nH]c(=O)c(C)c(C(=O)N3CC(C)N(S(=O)(=O)c4ccccc4)C(C)C3)c2c1
COc1ncc(N[SH](=O)=O)c(OC(N)Cc2ccccc2)n1
CC(C)CC(NC(=O)c1nc[nH]c1C(=O)NCc1ccc(CNC(=O)OC(C)(C)C)cc1)C(=O)OC(C)(C)C
O=[N+]([O-])C=Cc1ccc2ccn(Cc3ccccc3)c2c1
COc1ccc(C(N)=NOC(=O)CSc2ccccc2)c(OC)c1
O=C(CCS(=O)(=O)c1ccccc1)N1CCN(c2ccc(F)cc2)CC1
CC(=O)NC1Nc2cc(N)cc(Cl)c2C1=O
COc1ccc(N(C(=O)Cn2nnc3ccccc32)C(C(=O)NCc2ccco2)c2coc(C)c2)cc1
Cc1n[nH]cc1C(Cl)N(C(=S)Nc1ccccc1)C1(C)C(=O)N(c2cccc(N)c2)C(=O)C1C
O=C(CCl)N1N=C(c2cccs2)CC1c1ccco1
O=C(O)c1ccc(NC(=S)NC(=O)C(c2ccccc2)c2ccccc2)cc1
CCCn1nnc(NC(=O)COc2ccc(C3CCCCC3)cc2)n1
CC(=O)N(C)c1ccc(NS(=O)(=O)c2cc(Cl)ccc2Cl)cc1
CN1CCNC23C=CC=C(N)C2C2(CNC13)C(=O)NC(=O)NC2=O
Cc1ccc(C)c(S(=O)(=O)N=C2C(Nc3ccc(C(=O)O)cc3)=CC(=O)c3ccccc32)c1C
N=c1sccn1C(N)c1ccc(Cl)cc1Cl
COC(=O)c1c(N)cccc1-c1cccs1
CC(=O)N(c1ccc(C(F)(F)F)cc1)S(=O)(=O)c1ccc(N2C(=O)CCC2=O)cc1
O=C(Oc1ccc(Br)cc1C(=O)C=Cc1ccccc1F)c1ccco1
COc1ccc(C(C(=O)NCc2ccco2)N(Cc2ccco2)C(=O)Cn2nnc3ccccc32)cc1
O=c1[nH]c(=O)n(-c2ccccc2F)c(O)c1C=C1C=Nc2ccccc21
CCc1ccc(N(c2c(C)ccc3[nH]c(=O)c(C)cc23)C(C2CCCO2)n2nnnc2C)cc1
CCC(C)c1ccc(N(C(=O)c2ccco2)C(C(=O)NC2CCCC2)c2cccnc2)cc1
Nc1ccc2c(c1N)OCCO2
CCc1ccc(N(c2c(C)ccc3[nH]c(=O)c(C)cc23)C(C2CCCO2)n2nnnc2C)cc1
Cc1cc(=O)oc2cc(NC(=O)c3ccccc3OC(F)F)ccc12
COc1ccc(C(=O)Oc2cccnc2)cc1
CSc1ccc(OCc2conc2C(=O)N(C)Cc2cnccn2)cc1
Cc1ccc(C(=O)Oc2ccc3nc(N)[nH]c3c2)cc1
O=S(=O)(Nc1ccc(S(=O)(=O)Nc2nccs2)cc1)c1ccc(Br)cc1
Cc1cccc(N2C(=O)CC(N(Cc3c(C)nn(C)c3C)C(=S)Nc3ccc(Cl)cc3)C2=O)c1
COc1cc(OC)c(OC)cc1C=C1Oc2cc(OC(=O)CN3Cc4ccccc4C(C(=O)O)C3)ccc2C1=O
COc1ccc(C(C(=O)NCC2CCCO2)N(C(=O)Cn2nnc3ccccc32)c2ccc(NC(C)=O)cc2)cc1
[NH3+]c1ccc2cc(Br)cc([O-])c2[nH+]1
NS(=O)(=O)c1ccc(Nc2ccc([N+](=O)[O-])c3nonc23)cc1
COC(=O)c1oc(N)cc1-c1ccccc1
O=C(NC(=S)Nc1ccc(NC(=O)c2ccc(Cl)cc2)cc1)c1ccc(Cl)cc1
CC(=O)c1cc(OC(=O)c2ccco2)c(N)c2cc[nH]c12
O=C1NC(c2ccc(O)cc2)c2c(-c3ccc(F)cc3)nn(Cc3ccco3)c21
CC(Cn1nnc([N+](=O)[O-])n1)=NNC(=O)c1ccc(Cl)c(Cl)c1
O=C(O)c1ccccc1C(C(=O)NN=Cc1cc(O)c(-c2ccccc2)o1)c1ccc(Cl)cc1
CC12C(=O)N(c3cccc(F)c3)C(=O)N1C(c1ccc(F)cc1)C1C(=O)N(C3CCCCC3)C(=O)C12
O=C(CCS(=O)(=O)c1ccccc1)N1CCN(c2ccc(F)cc2)CC1
CN(CCc1ccccc1)C(=O)c1cc(COc2cccc(C(F)(F)F)c2)on1
COc1ccc(N(C(=O)Cn2nnc3ccccc32)C2(C(=O)NC3CCCC3)CCCCC2)cc1
CCOC(=O)c1sc(N)c(C(O)(C(F)(F)F)C(F)(F)F)c1-c1ccccc1
O=CCC(OCC(=O)NC(c1ccccc1)c1ccccc1)c1c[nH]c2ccccc12
Nc1cc2nn(-c3ccccc3)nc2cc1Cl
CCc1ccc(N2CCN(C3CCCCC3)CC2)cc1[N+](=O)[O-]
COc1ccc(C=NNC(=O)c2c(CN(C)c3ccccc3)nnn2-c2nonc2N)cc1
Cc1nnc2ccc(N3CCC(C)(CC(=O)NCCCOC(C)C)CC3)nn12
NC(=O)CCn1c(C(=O)c2cccc([N+](=O)[O-])c2)c2ccccc2[n+]1[O-]
CCc1ccc(N(C(=O)c2ccco2)C(C(=O)NC2CCCC2)c2cccnc2)cc1
C=C(C#N)C(=O)OCCOCc1cc(-c2cccnc2)nn1Cc1ccccc1
COc1ccc(C2=NN(C=O)C(c3cccs3)C2CCl)cc1OC
CC(C)OP(=O)(OC(C)C)C1(NS(=O)(=O)c2ccc(Cl)cc2)C(Cl)=CC(=O)C=C1Cl
COc1cccc(O)c1-c1n[nH]c(C23C=CC=CC2=COC3)c1C(F)(F)F
CC(C)OP(=O)(OC(C)C)C1(NS(=O)(=O)c2ccc(Cl)cc2)C=C(Cl)C(=O)C(Cl)=C1
O=C(Oc1c(Br)cccc1C(=O)C=Cc1ccc(F)cc1)c1ccco1
Cc1cc(NC(=S)NC(=O)c2ccc(COc3ccccc3)cc2)cc(C(=O)O)c1
Nc1c(C(O)(C(F)(F)F)C(F)(F)F)cc(C(O)(C(F)(F)F)C(F)(F)F)c2ccccc12
NS(=O)(=O)c1ccc(Nc2cc([N+](=O)[O-])cc3nonc23)cc1
Cc1ccc(NC(=O)Nc2cccnc2)cc1Cl
O=C(Nc1cnc(-c2cccs2)s1)c1ccc(Cl)cc1
Cc1ccc(C)c(C(=O)NCCN2CCOCC2)c1
CCC(C)c1ccc(N(C(=O)c2ccco2)C(C(=O)NC2CCCC2)c2ccccn2)cc1
COc1ccc(C(=O)n2c(SC)nc3cc4c(cc32)OCCO4)cc1
Nc1c(Br)cc(C(F)(F)F)cc1NS(=O)(=O)c1ccc(C(F)(F)F)nc1
Nc1c(C(O)(C(F)(F)F)C(F)(F)F)cc(C(O)(C(F)(F)F)C(F)(F)F)c2ccccc12
O=C(O)c1ccc(NC(=O)c2nn(-c3ccccc3)cc2-c2ccc(Cl)cc2)cc1
Nc1c(C(O)(C(F)(F)F)C(F)(F)F)cc(C(O)(C(F)(F)F)C(F)(F)F)c2ccccc12
CCOc1ccc(N(Cc2[nH]c(=O)cc3cccc(C)c23)S(=O)(=O)c2ccccc2)cc1
O=C(C=Cc1cc(Cl)ccc1[N+](=O)[O-])NCc1ccccn1
O=c1[nH]c(C2CCN(S(=O)(=O)c3ccccc3F)CC2)nc2c1nnn2Cc1ccc(OC(F)(F)F)cc1
COC(=O)c1ccc(NC(=O)C2COc3ccccc3OC2)cc1
Cc1cc(C(=O)C2C(c3ccc(OC(C)C)cc3)=C(O)C(=O)N2Cc2ccccn2)co1
Cc1cccc(N2C(N)=C(C#N)C(C#N)(C#N)C2c2ccccc2)c1
O=C(CN1C(=O)C(=O)SC1=Cc1cccs1)Nc1cccc(C(=O)O)c1O
CCOC(=O)c1cc(N)sc1-c1ccccc1
COCCOC(=O)C(C#N)=Cc1cc(-c2ccccn2)n(Cc2ccccc2)n1
COc1ccc(C=NNC(=O)c2nnn(-c3nonc3N)c2CN(C)c2ccccc2)cc1
O=C(Oc1ccc([N+](=O)[O-])nc1)c1ccccc1
Cc1cccc(NS(=O)(=O)c2nnc(NC(=O)c3cccc(Cl)c3)s2)c1
CC(=O)NN=C(C)C(Nc1ccc(NC(C)=O)cc1)C(=O)Oc1cc(C)c(Br)cc1Br
CC(Cn1nnc([N+](=O)[O-])n1)=NNC(=O)c1ccc(Cl)c(Cl)c1
CC(=O)N(c1ccc(C(F)(F)F)cc1)S(=O)(=O)c1ccc(N2C(=O)CCC2=O)cc1
CCC1CCC(N2CCN(c3ccc([N+](=O)[O-])cc3)CC2)CC1
CCOc1ccc2c(c1)N(CC1COc3ccccc3O1)C(=O)C2=O
Cc1ccc(S(=O)(=O)N=C2C=C(Nc3ccccc3C(=O)O)C(=O)c3ccccc32)cc1
COc1ccc(COc2cc(C3CN(C)OC3S(=O)(=O)c3ccccc3)ccc2OC)cc1
Cc1ccc(C(=O)NC2=NN=C[SH]2C)cc1
Cc1ccc(C(=O)c2c3ccc(C(F)(F)F)cc3[n+]([O-])n2CCC(N)=O)cc1
O=C(NN=Cc1c(O)ccc2ccccc12)c1cncc(Br)c1
Cc1ccc(N2C(=O)C3CCCCC3C2=O)c(OC(=O)c2occc2Cl)c1
Cc1cccc2c1C(=NS(=O)(=O)c1ccccc1)C=C(Nc1cccc(C(=O)O)c1)C2=O
Cc1noc(NS(=O)(=O)c2ccc(N)c(N)c2)c1C
O=C(Oc1cccnc1)c1ccccc1[N+](=O)[O-]
CC(C)CC(NC(=O)c1ncc(C(=O)NC(Cc2ccccc2)C(=O)OCc2ccccc2)[nH]1)C(=O)OC(C)(C)C
CC(C)CC(NC(=O)c1nc[nH]c1C(=O)NCc1ccc(CNC(=O)OC(C)(C)C)cc1)C(=O)OC(C)(C)C
COc1ccc(OC(F)F)cc1C1C=NN(C(=O)CCl)C1c1cccs1
COc1ccc(NC(=O)N2CCN(S(=O)(=O)c3ccc(OC)cc3)CC2)cc1
Cc1ccc(-c2nc3ccccc3n2C=O)c(C)c1
NNC(=O)CN1Cc2cc(Br)cc(-c3ccccc3)c2N=C1CN1CCOCC1
Cc1cccc(C(=O)n2c(C)nc3ccccc32)c1
CCn1c(COc2ccccc2)nnc1SCC(=O)C(C)(C)C
NC(=O)CCn1c(C(=O)c2ccc(Cl)cc2)c2ccccc2[n+]1[O-]
Cc1cccc2c1N(CC(=O)N1CCc3[nH]c4c(C)cccc4c3C1)C(F)CC2
Cc1ccc(NS(=O)(=O)c2nnc(NC(=O)c3ccc(Cl)cc3)s2)cc1
CC(Cn1nnc([N+](=O)[O-])n1)=NNC(=O)c1ccc(Cl)cc1Cl
COC1(C(C(=O)Nc2ccccc2)C(F)(F)F)C(=O)NCCN1C(=O)Nc1ccccc1
Cc1ccc(S(=O)(=O)Nc2ccc(-c3ccc(NS(=O)(=O)c4ccc(C)cc4)cc3)cc2)cc1
CCN(c1ccccc1)S(=O)(=O)c1nnc(NC(=O)c2ccc(OC)cc2)s1
Cc1ccc(C(=O)c2c3ccccc3[n+]([O-])n2CCC(N)=O)cc1
Cc1ccc(C=CC(=O)c2cc(Br)ccc2OC(=O)c2ccco2)cc1
CC(=O)NNC1(c2ccccc2)NC(c2ccccc2)=Nc2ccc(Br)cc21
Cc1nnn(CC(=NNC(=O)c2cccc(Cl)c2Cl)[N+](=O)[O-])n1
COc1ccc(OC)c(OC)c1NC(=O)c1nnc(Cl)cc1Cl
O=C(Nc1ccc(Br)cc1)c1csc2ccccc12
CNC(=O)CN(c1ccccc1Cl)S(=O)(=O)c1ccccc1Cl
Cc1ccc(S(=O)(=O)C(=CCl)NC(=O)c2ccccc2)cc1
CCCCNC(=O)N(O)C1N(N=Cc2ccc(N(C)C)cc2)C(=S)SC1(C)C
Cn1cnc2cc(NC(=O)c3ccc(Cl)cc3)ccc21
CCOc1ccc(N(c2cc3cc(C)c(=O)[nH]c3cc2C)S(=O)(=O)c2ccccc2)cc1
COc1ccc(NC(=O)c2ccc3c(=O)n(-c4ccc(OC)cc4OC)c(=S)[nH]c3c2)cc1
O=C(CSc1ncnc2scc(-c3ccccc3)c12)Nc1ccc(C(=O)O)cc1
NC(=O)CCn1c(C(=O)c2cccc([N+](=O)[O-])c2)c2ccccc2[n+]1[O-]
CSc1ccc(NC(=O)Cc2ccc([N+](=O)[O-])cc2)cc1
CC12C(=O)N(c3cccc(F)c3)C(=O)N1C(c1ccc(F)cc1)C1C(=O)N(C3CCCCC3)C(=O)C12
Cc1ccc(-n2c(Cc3cc(N)c[nH]3)nnc2SCC(=O)NC2Oc3ccccc3O2)cc1
O=C(NCc1ccc([N+](=O)[O-])nc1)C(Cl)=Cc1ccccc1
COc1ccc(C=C2SC(=S)N(CCC(=O)NNC(=O)c3ccc(OC)cc3)C2=O)cc1
O=C1SC(=S)N(NC(=O)c2ccc(O)cc2)C1=Cc1ccc(O)cc1
COc1ccc(NC(=O)N2CCN(S(=O)(=O)c3ccc(OC)cc3)CC2)cc1
CCOC(=O)c1cc(-c2ccccc2)sc1N
CCC(=O)Nc1ccc2c(C(=O)c3cccc(C)c3)[nH][n+]([O-])c2c1
Cc1ccc(C(=O)CSc2nnc(CNc3c(C)cccc3C)n2Cc2ccco2)cc1
NC(=O)CCn1c(C(=O)c2cccc([N+](=O)[O-])c2)c2ccccc2[n+]1[O-]
CCC(C)c1ccc(N(c2ccc(C=O)o2)c2cncc(CC=O)c2NC2CCCC2)cc1
O=C(Cn1nnc2ccccc21)c1ccc(Cl)cc1
O=C(OCC(=O)N1c2ccccc2Sc2ccccc21)c1ccccn1
O=C(O)c1ccc(N2N=C(c3ccccc3)CC2c2ccccc2)cc1
Cc1ccc(S(=O)(=O)N=C2CC(=O)C(Nc3ccc(C(=O)O)cc3)=C3C=CC=CC23)cc1
O=C(Cc1ccc(Cl)c(Cl)c1)Nc1cccnc1
O=C1C(=O)N(CCCc2ccccc2)c2ccccc21
Nc1ccc2c(c1)C(=O)N(CC(=O)Sc1ccc(F)cc1)C2=O
O=C(NN=Cc1ccncc1)c1cccc(S(=O)(=O)Nc2ccc(Cl)cc2)c1
Cc1ccc(C(=O)NCCN2CCOCC2)cc1C
N#Cc1c(NC(=S)Nc2ccc(C=O)cc2)sc2c1CCC2
CSc1ccc(OCc2conc2C(=O)N(C)Cc2cnccn2)cc1
COc1cccc(C=NNC(=O)C(=Cc2ccc3c(c2)OCO3)NC(=O)c2ccccc2)c1O
NC(S)=NN=C(c1cccs1)C1(S)CC(=O)N(c2ccc(Cl)cc2)C1=O
CCOC(=O)c1sc(CN(C)C)cc1-c1ccc(NC(=O)CCl)cc1
O=C(CSc1cccc(F)c1)Nc1ccc2c(c1)C(=O)NC2=O
FC(F)(F)c1ccc(NC(=S)NNC(=S)NCc2ccccc2)cc1
COC(=O)COc1ccc2c(=O)n(CC(=O)NCc3ccccc3)ccc2c1
Cc1cc(=O)oc2cc(Oc3ccc(C=O)o3)ccc12
NC(=O)CCN1C2=CC=CCC2C(C(=O)c2ccc([N+](=O)[O-])cc2)=[N+]1[O-]
COc1cccc(C2(c3cccs3)C=NN(C(=O)CCl)C2)c1OC(F)F
Cc1cccc(N2C(N)=C(C#N)C(C#N)(C#N)C2c2ccccc2)c1
NC1NCCNC1N
O=C(NC(=S)Nc1ccc(NC(=O)c2ccc(Cl)cc2)cc1)c1ccc(Cl)cc1
CCOC(=O)C1CCCCN1C(=O)c1cccc2c1SC(=O)C(=Cc1ccc(C)cc1)N2
O=C(CN1C(=O)C(=O)SC1=Cc1cccs1)Nc1ccc(O)c(C(=O)O)c1
COc1ccc(NC(=O)C2(C)C(=O)N(c3ccc(C(F)(F)F)cc3)CCN2C(N)=O)cc1
CC(=O)NNc1ccc2c(c1)N=C(c1ccccc1Br)NC2c1ccccc1
O=C(CCl)N1N=C(c2ccco2)CC1c1cccs1
CNC(=O)C(=O)NCCN(C)CC1(OC)CN(S(=O)(=O)c2ccccc2)CO1
O=C(Nc1ccccc1)NN(C(=O)CCl)c1ccccc1
COc1cccc(N2C(=O)C(=Cc3ccc(C)o3)C(=O)NC2=S)c1
NC(=S)N(c1ccc(C(C=O)c2ccccc2)cc1)c1cccc(C(=O)O)c1
Cc1ccc(-n2c(S)nnc2C(S)(C(=O)Nc2ccc3c(c2)OCO3)c2cccn2C)cc1
O=C(NCc1ccco1)C(c1ccco1)N(CCc1ccccc1)C(=O)Cn1nnc2ccccc21
COc1ccc2c(c1O)C1NC(O)=C(CN)C1(C(C)S)C=C2
COC(=O)c1ccc(NC(=O)C2COc3ccccc3OC2)cc1
CC(C)Oc1c(Cl)cc(Cl)cc1NC(=O)CSCC(=O)Nc1ccc(C(F)(F)F)cc1
CC(=O)Nc1ccc2c(c1)N(CC(C)N1CCOCC1)C(=O)C2
CCC1=NN=C(N[SH](=O)=O)[SH]1c1ccc(NC(=O)C=Cc2ccc(Cl)cc2)cc1
O=C(Cn1nnc2ccccc21)c1ccc(Br)cc1
C=C1C(=O)c2ccccc2CC1Nc1ccc(OC)cc1
COc1ccc(C(C(=O)NCC2CCCO2)N(C(=O)Cn2nnc3ccccc32)c2ccc(NC(C)=O)cc2)cc1
CC(=NNC(=O)c1cc(Cl)ccc1Cl)c1ccc(NC(=O)C(C)C)cc1
COc1cc(C)cc(NC(=O)CSc2nc3c(C)csc3c(=O)[nH]2)c1
Cc1cc(S(C)(=O)=O)c(Br)cc1NC(=O)COn1nnc2ccc(Br)cc21
COC(=O)c1cc2c(ccn2CC(=O)Nc2c(OC)cc(OC)cc2OC)s1
CN(C)S(=O)(=O)c1cccc(N)c1N
CCC(C)(C)NC(=O)C(c1cc(N)c[nH]1)N(C(=O)Cn1nnc2ccccc21)c1ccc(NC(C)=O)cc1
O=CC(Cl)N(NC(=O)Nc1ccccc1)c1ccccc1
COC(=O)c1ccc(Cl)cc1NC(=O)CN(c1ccc(OC)cc1)S(=O)(=O)c1ccccc1
O=C1C(=O)N(CC2COc3ccccc3O2)c2ccccc21
O=CN1c2ccccc2Sc2c(COC(=O)c3ccccn3)cccc21
COc1cc(C=O)ccc1Cc1cn(CNS(=O)(=O)c2ccccc2C)c2c(N)cc(N)cc12
NN=C1c2ccccc2-c2cccc(N)c21
O=C(c1cc(=O)[nH]c2ccccc12)N1CCN(c2cccc(C(F)(F)F)c2)CC1
CCc1ccc(S(=O)(=O)N=C2C=C(Nc3ccc(C(=O)O)cc3)C(=O)c3ccccc32)cc1
O=C(O)c1ccc(NC(=O)c2cn(-c3ccccc3)nc2-c2ccc(Cl)cc2)cc1
Cc1cccc(Nc2nnc(SCC(=O)Nc3ncc(C(F)(F)F)cc3Cl)s2)c1C
Cc1cc(C(=O)CCl)c(C)n1Cc1ccco1
COc1ccc(C(c2ccccc2)C(C)N(Cc2ccc(OC)c(OC)c2)C(Cl)C=O)cc1
Cc1cc(C2(c3ccco3)C=NN(C(=O)CCl)C2)co1
CC(C)CN(CCC(=O)O)CC(C)C
Cc1cc(C(=O)O)ccc1NC(=S)NC(=O)c1ccc(COc2ccccc2)cc1
CC(C)c1ccc(NC(=O)CSc2nc3ccsc3c(=O)n2Cc2ccc(C(=O)O)cc2)cc1
O=C(NCc1ccco1)C(c1ccco1)N(C(=O)Cn1nnc2ccccc21)C1Cc2ccccc2C1
COc1ccc(C=C(C#N)c2c[nH]c3ccccc23)cc1
CC(C)CNS(=O)(=O)c1ccc(CCC(=O)Nc2ccc(Cl)cc2Oc2ccccc2)cc1
CC1CCc2c(cnn2-c2cccc(C(C)(C)C)c2)C1NC(=O)c1cc[nH]n1
CCOC(=O)c1scc(-c2ccccc2)c1N
Cc1ccc(C2=NN(C(=O)CCl)C(c3cccs3)C2)o1
COc1ccccc1C(=O)Nc1nc2ccccc2s1
CCC1=NN=C(N)[SH]1Nc1ccc([SH](=O)=O)cc1N
CCC1NC2(CN(C3CCCCC3)C(=O)C2=O)C(c2ccc(F)cc2)C12C(=O)NC(=O)N2c1ccc(F)cc1
O=C(Cn1nnc2ccccc21)c1ccc(Br)cc1
COc1ccccc1OCCNC(=O)c1cc(=O)[nH]c2ccccc12
CC(=O)c1coc(C(=O)Oc2c[nH]c3c(N)cccc23)c1
Cc1cccc(N2C(=O)CC(N(Cc3c(C)nn(C)c3C)C(=S)Nc3ccc(Cl)cc3)C2=O)c1
O=CN=c1sc(CCl)cn1Cc1ccc(Cl)cc1
O=S(=O)(c1cccc(NC(=S)N2CCN(c3ccccc3)CC2)c1)C(F)F
COc1ccccc1C=C1SC(=S)N(CCC(=O)NNC(=O)c2ccccc2OC)C1=O
COc1cccc2c1N(CC1COc3ccccc3O1)C(=O)C2=O
Cc1ccc(S(=O)(=O)N2CCN(S(=O)(=O)c3ccc4c(c3)OCCO4)CC2)cc1
CC(C)(C)C1(C(=O)Nc2ccccn2)CCCc2cnoc21
NC(=O)CCn1c(C(=O)c2cccc([N+](=O)[O-])c2)c2ccccc2[n+]1[O-]
Cc1nnn(C(Cl)C(=NNC(=O)c2ccccc2Cl)[N+](=O)[O-])n1
O=C(NC1COc2ccccc2O1)c1ncc(-c2ccccc2)o1
NC(=O)CCN1C2=CC=CCC2C(C(=O)c2ccc([N+](=O)[O-])cc2)=[N+]1[O-]
CCOC(=O)c1cc(-c2ccccc2)sc1N
Cc1ccc2c(C(=O)c3cccc([N+](=O)[O-])c3)n(C(C)C(N)=O)[n+]([O-])c2c1
Cc1ccc(C2(c3cccs3)C=NN(C(=O)CCl)C2)cc1
COc1ccccc1C(C)C(=O)NC(OC)c1nnc(SCCOc2ccccc2N)[nH]1
COC(=O)c1cc2c(ccn2CC(=O)Nc2cc(OC)cc(OC)c2OC)s1
CCn1c(=O)nc2[nH]nc(-c3ccc(N)cc3)nc-2c1=O
COc1ccc(C(C(=O)NCC2CCCO2)N(C(=O)Cn2nnc3ccccc32)c2ccc(NC(C)=O)cc2)cc1
Cc1ccc(C(=O)Oc2ccc3c(c2)ncn3C)cc1
CCCn1nnc(NC(=O)COc2ccc(C3CCCCC3)cc2)n1
CC(=NN=C(N)SC1CC(=O)N(c2ccc(Cl)cc2)C1=O)c1cccs1
O=Cc1cn(Cc2ccccc2)nc1-c1ccccn1
NC(=S)N(C(=O)c1ccc(Cl)cc1)c1ccc(NC(=O)c2ccc(Cl)cc2)cc1
CC(=O)NC(CN1C(=O)Cc2cc(Cl)ccc21)N1CCOCC1
COc1ccc(NC(=O)N2CCN(S(=O)(=O)c3ccc(OC)cc3)CC2)cc1
CCc1ccc2c(c1)C(NC(C)=O)C(=O)N2CCN1CCOCC1.Cl
CC(=NN=C(N)SC1C(=O)C(=O)CN1c1ccc(Cl)cc1)c1cccs1
CN(Cc1ccc(F)cc1)S(=O)(=O)c1nnc(NC(=O)c2ccc(Br)cc2)s1
O=C1CC(=O)N(c2c(Cl)cccc2OC(=O)c2ccco2)C1
S=C(c1ccc(-c2ccccc2Cl)o1)N1CCCCC1
CCc1nc(N2CCN(C(=O)CCl)CC2)c2c3c(sc2n1)C(C)C=CC3
COc1ccc(C(=O)Nc2ccc(N3CCN(C(=O)c4ccc(C)cc4)CC3)cc2)c(OC)c1OC
O=C(NCCc1ccccc1)C(=O)NCC1OCCN1S(=O)(=O)c1ccc2c(c1)OCCO2
COc1ccccc1C1CC(c2cc(N)c(O)s2)=NN1
Cc1ccc(C(=O)c2c3ccccc3n(CCC(N)=O)[n+]2[O-])cc1
O=C(O)c1ccc(NS(=O)(=O)c2ccc(C3CCCCC3)cc2)cc1
Cc1ccc2c(c1)c1c(n2CC(C)O)CCCC1N1CCCCCC1
Cc1ccc(C)c(S(=O)(=O)N=C2C=CC(=O)c3ccc(Nc4ccc(C(=O)O)cc4)cc32)c1C
O=C(Oc1ccc2ccc(=O)oc2c1)c1cccs1
CCOC(=O)c1ccc(C)c2cc(C(=O)O)n(S(=O)(=O)c3cc(O)ccc3C)c12
CNc1ccc(N(C(C)=O)S(=O)(=O)c2cc(Cl)ccc2Cl)cc1
O=C(O)c1nc2ccccc2s1
COc1ccccc1C=CC(=O)c1cc(Br)ccc1OC(=O)c1ccco1
Cc1cc(C(=O)NC23C=NN(c4ccc(C(C)(C)C)cc4)C2CC=CC3)[nH]n1
O=C1C(=O)N(CCCc2ccccc2)c2ccccc21
O=C(NC(=S)Nc1ccc(NC(=O)c2ccc(Cl)cc2)cc1)c1ccc(Cl)cc1
CC1NCC2C(=O)NCC1(N)C2(N)C(C)C
Cc1ccc2c(=O)[nH]c(-c3ccc(F)cc3)cc2c1C
O=C(O)c1ccc(OC(F)F)c(NC(=S)NNc2ccc(S(=O)(=O)Nc3ccccc3)cc2[N+](=O)[O-])c1
CC(C)c1ccc(S(=O)(=O)Nc2ccc(SC(F)F)cc2)cc1
CCOC(=O)c1ccc(NC(=O)CN2C(=O)CSC(CC)(CC)C2=O)cc1
CCOc1ccc(C2C(C(=O)c3ccc(C)o3)=C(O)C(=O)N2c2nc(C)c(C(=O)OC)s2)cc1
N#CC1CCc2cc(N(C(=O)c3ccccc3)C(N)=S)sc21
CCC(C)(C)NC(=O)C(c1cc(N)c[nH]1)N(C(=O)Cn1nnc2ccccc21)c1ccc(NC(C)=O)cc1
Nc1ccc(N)c(N2CCNCC2N)c1
Cc1ccc(Br)c2c1CN(CC(=O)NN)C(c1ccccc1)=N2
COC(=O)COc1cccc2c(=O)n(CC(=O)NCc3ccccc3)ccc12
COc1ccc(CC(=O)NC(C)c2nnc(SCCOc3ccc(OC)cc3)n2C)cc1
CC(Cn1nnc([N+](=O)[O-])n1)=NNC(=O)c1cccc(Cl)c1Cl
CCc1ccc(NC(=O)C2CCCCN2S(=O)(=O)c2ccc3[nH]c(=O)ccc3c2)cc1
Cc1ccc(C2C=NN(C(=O)CCl)C2c2cccs2)cc1
COc1ccc(NC=C2CCc3ccccc3C2=O)cc1
COC(=O)C(Cc1c[nH]c2ccccc12)NC(=O)c1cc(=O)[nH]c2ccccc12
COc1ccc(C=CC(=O)c2cc(Br)cc(OC(=O)c3ccco3)c2)cc1
COc1ccc(NC(=O)c2cccc3[nH]c(=O)n(-c4ccc(OC)cc4OC)c(=S)c23)cc1
Cc1cccc(N2C(N)=C(C#N)C(C#N)(C#N)C2c2ccccc2)c1
COC(=O)c1ccc([N+](=O)[O-])c(CC(=O)Nc2ccccc2)c1Cl
COc1ccc(N(Cc2ccc3ccc(=O)[nH]c3c2)S(=O)(=O)c2ccc(OC)cc2)cc1
CC(=O)Nc1cc(C)cc2c1C(N)(CN1CCOCC1)C(=O)N2
O=[N+]([O-])c1ccc(C=CC=Nn2c(-c3ccco3)n[nH]c2=S)cc1
Nc1cccc2c1N1CCNCC1(N)C1(C2)C(=O)NC(=O)NC1=O
Cc1ccc(F)c(Nc2cc(C=O)ccc2S(=O)(=O)Nc2cccc(C(F)(F)F)c2)c1
O=C(OCC(=O)N1c2ccccc2Sc2ccccc21)c1ccccn1
COc1ccc(N(Cc2ccc3[nH]c(=O)ccc3c2)C(=O)CCl)cc1
Cc1cn(Cc2ccco2)c(C)c1C(=O)CCl
O=Cc1ccc(Oc2ccc(Cl)cc2N2C(=O)CCC2=O)o1
Cc1cn(-c2ccc([N+](=O)[O-])cc2)c(C)c1C(=O)CCl
CC(C)CC(C)C12CN(C(=O)c3ccc([N+](=O)[O-])cc3)CC(CN(C(=O)c3ccccc3[N+](=O)[O-])C1)C2=O
Cc1ccc(C(=O)CSc2nnc(CNc3ccc(C)c(C)c3)n2Cc2ccco2)cc1
NC(=O)C(N)c1c(-c2ccccc2)cc(Br)c2cc3c(cc12)N=CN(N)C3
O=C(NN=Cc1ccc(Br)cn1)c1cccc2ccc(O)cc12
O=C(Oc1ccc2ccc(=O)oc2c1)c1cccs1
O=C(CN1C(=O)SC(=Cc2cccs2)C1=O)Nc1ccc(O)cc1C(=O)O
COc1ccc(N(C(=O)CCl)C(C(=O)NC2CCCCC2)c2ccccn2)cc1
COC(=O)CC1COc2ccccc2N1C(=O)C=Cc1ccccc1
Cc1ccc(C(=O)N(c2ccccc2)S(C)(=O)=O)c(Nc2ccccc2Sc2ccccc2)c1
Cc1ccc(C(=O)Oc2nc3ccccc3n2C)cc1
CS1(Cc2ccc(C#N)cc2)C=NN=C1NC(=O)c1nc2ccccc2s1
Oc1cc(Cl)cc(Cc2ccc(Cl)c(O)c2)c1
CCC(=O)Nc1ccc(Cl)c(C(=O)c2[nH][n+]([O-])c3cc(Cl)cc(N)c23)c1
O=C(Nc1ccc2c(c1)OC=CO2)c1ncc(-c2ccccc2)o1
O=C(CCl)N1CC(c2ccco2)C(c2cccs2)=N1
CN1CCNC2=C3C(=O)C(=O)NC(=O)N3C3(N)C=CC=CC3C21
[NH3+]c1[nH+]c2ccc([O-])cc2cc1Br
Nc1cn(-c2ccccc2)nc1-c1ccc(C(N)(Cl)C=O)cc1
COc1ccc(C(=O)Nn2cnc3scc(-c4cccs4)c3c2=O)c(O)c1
COc1ccccc1N(C(=O)Cn1nnc2ccccc21)C(C(=O)NCc1ccco1)c1ccc(C)o1
COc1cc(OC)c(OC)cc1C=C1Oc2cc(OCC(=O)N3Cc4ccccc4CC3C(=O)O)ccc2C1=O
O=C(O)c1ccccc1NS(=O)(=O)c1ccc(NNC(=S)Nc2ccc(OC(F)F)cc2)c([N+](=O)[O-])c1
O=C(O)c1cccc(NS(=O)(=O)c2ccc(C3CCCCC3)cc2)c1
Cc1ccc(S(=O)(=O)C(=CCl)NC(=O)c2ccccc2)cc1
CC(C)(C)c1ccc(NC(=O)CSc2n[nH]c(=O)n2-c2ccccn2)cc1
Cc1ccc2c(=O)oc3ccccc3c2c1OCC(=O)NC(Cc1ccc2cc[nH]c2c1)C(=O)O
Cc1cc2c(cc1NC(=O)c1sc3ncnc(N4CCCCC4)c3c1C)OCC(C)O2
NC(=O)CCn1c(C(=O)c2cccc([N+](=O)[O-])c2)c2ccccc2[n+]1[O-]
CC(=O)NN=C(C)C(Nc1ccc(NC(C)=O)cc1)C(=O)Oc1cc(C)c(Br)cc1Br
Cc1cc(S(=O)(=O)CCC(=O)N2CCN(c3c(C)cccc3C)CC2)cc2c1NCC(=O)S2
O=C(Nc1c(Cl)cccc1N1CCN(C(=O)c2ccccc2)CC1)c1cccc([N+](=O)[O-])c1
O=C(COc1ccc(S(=O)(=O)N2CCCCC2)cc1)Nc1ccc(F)cc1
CC(C)(C)c1ccc(NC(=O)CSc2n[nH]c(=O)n2-c2cccnc2)cc1
Nc1cc(C(O)(C(F)(F)F)C(F)(F)F)cc2ccc(C(O)(C(F)(F)F)C(F)(F)F)cc12
Cc1noc(NS(=O)(=O)c2ccc(NC(=O)Nc3ccc(Cl)c(Cl)c3)cc2)c1C
COC(=O)c1ccc(NC(=O)c2ccc(NC(=O)c3ccco3)cc2)cc1
CC(=O)c1cccc(-c2ccc(N3CCCC3)[nH]2)c1
CCCOC(=O)c1cc(NC(=O)C23CCC(C(=O)O)(CC2)O3)c(-c2ccc(C)cc2C)s1
CC1CCC(=O)Nc2c(ccc([N+](=O)[O-])c2I)C(CC(N)=O)NC(C(N)=O)CNCC(=O)NC1=O
Cc1ccc(C(=O)c2c3ccccc3n(CCC(N)=O)[n+]2[O-])cc1
O=C(NN=Cc1ccc2ccccc2c1O)c1ccc(Br)cn1
O=C1NC(=O)N(c2ccc(F)cc2)C(=O)C1=Cc1cn(CC(=O)N2CCOCC2)c2ccccc12
Cc1ccc(Nc2cc(C=O)ccc2S(=O)(=O)Nc2cccc(C(F)(F)F)c2)cc1
CC1C=CN(C)C=N1
COc1cc(CC=O)c(NCC2CCCO2)c(N(C(=O)Cn2nnc3ccccc32)c2ccc(NC(C)=O)cc2)c1
COc1ccc(C(C(=O)NCC2CCCO2)N(C(=O)Cn2nnc3ccccc32)c2ccc(NC(C)=O)cc2)c(OC)c1
COc1ccc(N(c2c(C)c(=O)[nH]c3ccccc23)S(=O)(=O)c2ccc(OC)cc2)cc1
Cc1cc(C2=NN(C(=O)CCl)CC2c2ccco2)co1
Cc1ccc(NC2=NN=CS2(C)CC(=O)Nc2cc(C(F)(F)F)c(Cl)cn2)cc1
CCOc1ccc(NC(=O)CSc2nc(NS(=O)(=O)c3ccc(C)cc3)cc(=O)[nH]2)cc1
OCn1cnc2cc(O)ccc21
O=Cc1cc(=O)n(C2CN(c3ccccc3)CCN2)c2ccccc12
COc1ccc(C(=O)Oc2ccccn2)cc1
Cc1ccc(NC23C=CC=CC2C(=O)C=CC3=NS(=O)(=O)c2ccc(C(=O)O)cc2)cc1
CS1(CC(=O)Nc2ccc(C(=O)O)cc2)C=Cc2c(-c3ccccc3)ncnc21
CC(C)CC(NC(=O)c1ncc(C(=O)NCc2ccc(CNC(=O)OC(C)(C)C)cc2)[nH]1)C(=O)OC(C)(C)C
CC(=O)c1[nH]cc(N2CCCC2)c1-c1ccccc1
O=C(O)c1ccc(CN(Cc2ccccc2)S(=O)(=O)c2ccc(Cl)cc2)cc1
COc1ccc(NC(=O)c2nnc(Cl)cc2Cl)c(OC)c1OC
CN1CCN(c2ccccc2N)CC1N
C=C(NC(=O)c1cc(C)ccc1Cl)S(=O)(=O)c1ccccc1
CC(C)c1ccc(N(c2ccc(C=O)o2)c2nccc(NC3CCCC3)c2CC=O)cc1
Cc1ccc(Nc2cc(Cl)c(=O)n(C34CC5CC(C3)C(CC(=O)O)C(C5)C4)n2)cc1
O=C(NN1C(=O)C(=Cc2ccc(O)cc2)SC1=S)c1ccccc1O
CC(=NN=C(N)Sc1cc(N2C(=O)CCC2=O)ccc1Cl)c1cccs1
O=C(Nn1cnc(=O)c2ccccc21)c1ccc(Br)cc1
CC(C)O
CC1CCC2C(=O)N(c3cc(Cl)ccc3OC(=O)c3ccco3)C(=O)C2C1
Cc1ccccc1Nc1nnc(SC(=O)CNc2ncc(C(F)(F)F)cc2Cl)s1
CC(C)c1ccc(N(C(=O)c2ccco2)C(C(=O)NC2CCCC2)c2ccccn2)cc1
Cn1nc(-c2ccccn2)nc2c(=O)n(C)c(=O)nc1-2
Cc1ccc(C)c(N2CCN(C(=O)C3CNC(=O)c4ccccc43)CC2)c1
O=C(NCCc1ccccc1)C(=O)NCC1OCCN1S(=O)(=O)c1ccc2c(c1)OCCO2
O=C1C(=O)N(CC2COc3ccccc3O2)c2ccccc21
Cc1cc(C(=O)CCl)n(-c2ccc([N+](=O)[O-])cc2)c1C
O=S(=O)(Nc1c(F)cccc1F)c1cccc2nonc12
CCc1cccc(C=C(Cl)C(=O)Nc2ccc(S(=O)(=O)Nc3nncs3)cc2)c1
O=C(Cc1ccc(Cl)c(Cl)c1)Nc1cccnc1
O=C(NCc1ccco1)C(c1ccco1)N(C(=O)Cn1nnc2ccccc21)c1ccc2c(c1)CCC2
CSc1ccc(CC(=O)Nc2ccccc2)c([N+](=O)[O-])c1
CC(=O)N1C=CC2(N(C(=O)CCl)c3ccc(Cl)cc3)C=CC=CC12
Cc1ccc(N2C(=O)CC(N(Cc3nn(C)c(C)c3C)C(=S)Nc3ccc(Cl)cc3)C2=O)cc1
CCc1ccc(N(C)C(=O)c2noc(C)c2Oc2cccc(C(F)(F)F)c2)cc1
COc1cc(C(F)(F)F)cc(O)c1-c1n[nH]cc1-c1cc2ccccc2o1
CCC1CCC(N2CCN(c3ccc([N+](=O)[O-])cc3)CC2)CC1
O=C(NCc1ccc(F)cc1)c1ccc(S(=O)(=O)Nc2ccc(C(F)(F)F)cc2)cc1
CC(C)c1ccc(NC(=O)C[SH]2C=Cc3nc(S)n(Cc4ccc(C(=O)O)cc4)c(=O)c32)cc1
CC1=Nc2ccc(Br)cc2C(c2ccccc2)N1CC(=O)NN
CCCc1c(C(=O)NN=CC2(OC)CC=Cc3ccccc32)nnn1-c1nonc1N
Cc1ccc(S(C)(=O)=O)c2c1nnn2OCC(=O)Nc1c(Br)cccc1Br
CC(=O)c1cc(-c2ccccc2)[nH]c1N1CCCC1
COc1ccccc1N1CCN(CC(O)COc2cccc3ccccc23)CC1
Cc1ccc(Nc2nc(N)c([N+](=O)[O-])c(N3CCOCC3)n2)cc1C
C=C(C)C(O)c1[nH]nc(-c2ccc(O)cc2O)c1-c1ccccc1
Nc1c(C(O)(C(F)(F)F)C(F)(F)F)cc(C(O)(C(F)(F)F)C(F)(F)F)c2ccccc12
Cc1ccc(S(=O)(=O)C(=CCl)NC(=O)c2ccccc2)cc1
CC(=O)NN=Cc1cc(Oc2ccc(C)cc2)c([N+](=O)[O-])o1
Cc1ccc(-n2c(Cc3cc(N)c[nH]3)nnc2SCC(=O)NC2Oc3ccccc3O2)cc1
COC(=O)c1cc2sccc2n1C(C=O)Nc1ccc(OC)c(OC)c1OC
O=C1C(=O)N(CCCc2ccccc2)c2ccccc21
Cn1c(=O)nc2[nH]nc(-c3cccc(N)c3Cl)nc-2c1=O
COc1ccc2c(CN(c3ccccc3)C(Cl)C=O)cc(=O)[nH]c2c1
CCN(CC)C(=O)CN1C=CC2(C=C3NC(=O)C(=O)C(=O)N3c3ccc(F)cc3)C=CC=CC12
Cc1nc(C(=O)NC2COc3ccccc3O2)nc2sc(N3CCCCC3C)c(C)c12
O=[N+]([O-])c1ccc(C=Cc2n[nH]c(=S)n2N=Cc2ccco2)cc1
O=C(CCl)N1CC(c2ccco2)(c2cccs2)C=N1
CCN(CC)c1nonc1-n1nnc(C(=O)NN=Cc2ccc(N)cc2O)c1C(C)C
CCCn1nnc(NC(=O)COc2ccc(C3CCCCC3)cc2)n1
O=C(Cn1nnc2ccccc21)NN=Cc1cccs1
CCOc1ccc(N)c(N)c1
CC(=O)C(C)(C)C(S)c1nnc(S)n1C(C)Oc1ccccc1
Cc1cc2c(cc1C)C(c1ccccc1F)CC(=O)N2
Cc1ccc(N(C(=S)NNC(N)=S)c2cccc(C(F)(F)F)c2)cc1
Nc1nc(-c2sccc2N)cs1
CCC(C)CNc1ccn(C)c1CC(=O)N(c1ccc(NC(C)=O)cc1)c1ccc2nnn(CC=O)c2c1
COc1cc(Br)c2c(c1)C(O)CNC2c1ccc(N)cc1F
Nc1cc(Cl)ccc1Cn1nnc2ccccc21
O=C(Nc1c2c(nn1-c1ccc(Cl)cc1)CCS2(=O)=O)c1ccc2c(c1)OCO2
Cc1cccc(N[SH]2C(Nc3ccc(C)cc3C=O)=NN=C2[SH](=O)=O)c1
CC(C)(C)c1ccc(NC(=O)CSc2n[nH]c(=O)n2-c2ccccn2)cc1
Cc1cc(Cl)ccc1OC(C)C(=O)Nc1ccc(S(=O)(=O)Nc2cnc3ccccc3n2)cc1
COc1cc(Cc2ccc(N)c3[nH]cc(NC(=O)OC4CCCC4)c23)ccc1C(=O)NS(=O)(=O)c1ccc(C)cc1
COc1ccc(NC(=O)c2cccc3c(=O)[nH]c(=S)n(-c4cc(OC)ccc4OC)c23)cc1
CC(=O)C1NCCc2[nH]c3cc(N)ccc3c21
Cc1ccc(CN2C(=O)CSc3c(C(=O)NCCN4CCOCC4)cccc32)cc1
COc1ccccc1C(=O)Nc1nc2ccccc2s1
COc1ccc(CC(=O)NC(C)c2nnc(SCCOc3ccc(OC)cc3)n2C)cc1
O=C(NCCc1c(Br)cccc1C(=O)O)OCC1c2ccccc2-c2ccccc21
COc1ccc(C(=O)n2c(SC)nc3cc4c(cc32)OC=CO4)cc1
O=C(CCl)N=c1sccn1Cc1cccc(Cl)c1Cl
CC(=O)NC12C(=O)N(CCN3CCOCC3)C=C1C=CC=C2Cl
COc1cccc(N2C(=O)C(=Cc3ccc(C)o3)C(=O)NC2=S)c1
Cc1ccc(OCC(=O)Nc2ccc(C(=O)O)cc2NC(=O)COc2ccc(C)c(C)c2)cc1C
O=C(NC(=S)Nc1ccc(NC(=O)c2ccc(Cl)cc2)cc1)c1ccc(Cl)cc1
COc1cc(OC)cc(C2C=NNC2(C)N)c1
CN(C)S(=O)(=O)c1ccc(NC(=O)CSc2cccc3ncccc23)cc1
Cc1c(S(=O)(=O)C(C#N)=NNc2ccc(C(F)(F)F)cc2)nsc1C#N
O=C(COc1ccc(S(=O)(=O)N2CCCCC2)cc1)Nc1ccc(F)cc1
Cc1ccc2c(c1)c1c(n2CC(C)(O)N2CCCCCC2)CCCC1
O=C(O)c1ccc(NS(=O)(=O)c2ccc([N+](=O)[O-])cc2NNC(=S)Nc2ccc(OC(F)F)cc2)cc1
CCN(c1ccc(OC)cc1)S(=O)(=O)c1nnc(NC(=O)COc2ccc(C)cc2)s1
Cc1cc(C2C=NN(C(=O)CCl)C2c2ccco2)co1
Cc1oc(S(=O)(=O)Nc2ccc(C(F)(F)F)cc2)c2c(F)c(F)c(F)c(F)c12
CC(=O)c1ccc2c(OC(=O)c3ccco3)c[nH]c2c1N
O=C(COc1ccc(S(=O)(=O)N2CCCCC2)cc1)Nc1ccc(F)cc1
Cc1ccc(-n2c(Cc3cc(N)c[nH]3)nnc2SCC(=O)NC2Oc3ccccc3O2)cc1
CC(C)CN(CCC(=O)O)CC(C)C
COc1ccc(OCCNC(=O)c2ccc3ccc(=O)[nH]c3c2)cc1
Cc1ccc(S(=O)(=O)N2CCN(S(=O)(=O)c3ccc4c(c3)OCCO4)CC2)cc1
COc1cc(NC(=O)C2CC(c3cccc(Br)c3)=NO2)cc(OC)c1OC
O=C(CC1=CCC=CO1)C(c1ccco1)N(C(=O)Cn1nnc2ccccc21)c1ccc2c(c1)CCC2
COc1ccc(N2CCN(C=O)CC2c2cc(=O)[nH]c3ccccc23)cc1
COc1cc(NC(=O)CS2(C)C(C)=Cc3c2nc[nH]c3=O)ccc1C
Cc1ccc(S(=O)(=O)N=C2C=CC(=O)c3cccc(Nc4ccc(C(=O)O)cc4)c32)c(C)c1C
CCN(CC)c1cc(O)ccc1C=NNC(=O)c1c(C(C)C)nnn1-c1nonc1N
O=Cc1cc(=O)n(COc2ccc(N3CCNCC3)cc2)c2ccccc12
CCC(C)c1ccc(N(C(=O)c2ccco2)C(C(=O)NC2CCCC2)c2cccnc2)cc1
CC(C)c1ccc(N(c2cc(NC3CCCC3)c(CC=O)cn2)c2ccc(C=O)o2)cc1
O=C(Nc1ccccc1)NN(C(=O)CCl)c1ccccc1
NC(S)=NN=C(c1cccs1)C1(S)CC(=O)N(c2cccc(Cl)c2)C1=O
O=C(c1ccc(Br)cn1)N1CCN(S(=O)(=O)c2ccc(C(F)(F)F)cc2)CC1
O=C1NC(c2ccc(O)cc2)c2c(-c3ccc(F)cc3)nn(Cc3ccco3)c21
COc1ccc(C(CCN(Cc2cccc(OC)c2OC)C(=O)CCl)c2ccccc2)cc1
CC(C)c1ccc(N(C(=O)c2cnns2)C(C(=O)NC2CCCC2)c2ccccn2)cc1
O=C(O)c1ccc(-c2coc(C=NNC(=O)C(O)(c3ccccc3)c3ccccc3)c2)c(Cl)c1
O=C(O)c1ccc(NC(=S)NC(=O)C(c2ccccc2)c2ccccc2)cc1
O=C(NN=Cc1cc2ccccc2cc1O)c1ccc(Br)cn1
CC(F)(F)C(F)(F)Oc1ccc(Nc2cccc(C=O)c2O)cc1C(F)(F)F
Cc1cc(Br)c(Br)c(NC(=O)COn2nnc3c(S(C)(=O)=O)cccc32)c1
COc1cccc(OC)c1C1=NN(C=O)C(c2cccs2)C1CCl
CN(C)S(=O)(=O)c1ccc(NC(=O)CSc2ccc3ccccc3n2)cc1
Cc1ccc(C(=O)CSc2nnc(CNc3cc(C)ccc3C)n2Cc2ccco2)cc1
O=C(OCC(=O)N1c2ccccc2Sc2ccccc21)c1cccnc1
CC(=O)Nc1ccc(NC(=O)CC(C)=NNC(=O)COc2cc(Br)cc(C)c2Br)cc1
O=C1NC(=O)c2cc(NC(=O)C(F)Sc3ccccc3)ccc21
CC(=NNC(=O)c1c(Cl)cccc1Cl)c1ccc(NC(=O)C(C)C)cc1
CC(C)CC(NC(=O)c1ncc(C(=O)NCc2ccc(CNC(=O)OC(C)(C)C)cc2)[nH]1)C(=O)OC(C)(C)C
Cc1cc(C(=O)NN=C(Cn2nnc(Cl)n2)[N+](=O)[O-])ccc1Cl
CC(C)(C)OC(=O)CNC(=O)c1[nH]cnc1C(=O)NC(c1ccccc1)c1ccccc1
Nc1cc2nn(-c3ccccc3)nc2cc1Cl
Cc1cc(C)cc(OCC(=O)Nc2cc(NC(=O)COc3ccc(C)cc3C)cc(C(=O)O)c2)c1
O=c1[nH]c(C=C2C=Nc3ccccc32)c(O)c(=O)n1-c1ccc(F)cc1
CC(C)CS(=O)(=O)C(=C1C(=N)N2C=NSC2=NC1=O)c1ccc(OC(=O)c2ccco2)cc1
Cc1ccc(N2C(=O)CC(N3CCNC(N)(C=Cc4ccccc4)C3)C2=O)s1
O=C(Cn1nnc2ccccc21)c1ccc(Cl)cc1
COc1ccc(C(=O)Nn2cnc3scc(-c4cccs4)c3c2=O)c(O)c1
NC(=NS(=O)(=O)c1ccc(C(F)(F)F)cc1C(F)(F)F)c1ccc(Cl)cc1
Oc1ccc(Cc2ccc(Cl)c(O)c2Cl)cc1
O=C(CSc1cc([N+](=O)[O-])ccn1)Nc1cnon1
Nc1cc2cccc(C(O)(C(F)(F)F)C(F)(F)F)c2cc1C(O)(C(F)(F)F)C(F)(F)F
COc1nc(O)c(NS(=O)(=O)c2ccc(N(C(=O)c3ccc(F)cc3)C(N)=S)cc2)c(O)n1
N=c1sccn1C(Cl)c1c(N)cccc1Cl
COc1ccc(C(C(=O)Nc2ccc(F)cc2)N(C(=O)Cn2nnc3ccccc32)C2CC2)cc1
Cc1cc(=O)oc2cc(NC(=O)c3ccccc3OC(F)F)ccc12
CCC(=O)Nc1ccc(C)c2c(C(=O)c3ccc([N+](=O)[O-])cc3)[nH][n+]([O-])c12
CC1C(c2cc(N)co2)=NNC1c1cccs1
Cc1cc(N(Cc2c(C)nn(C)c2C)C(=S)Nc2ccc(Cl)cc2)cc(N2C(=O)CCC2=O)c1
COc1ccc(NCc2c(C(=O)NN=Cc3cc(N)ccc3N)nnn2-c2cnon2)cc1
CCOC(=O)C1(C(C)(C)C)CCC(N)c2cnc3occc3c21
COc1ccc(C(C(=O)NCC2CCCO2)N(C(=O)Cn2nnc3ccccc32)c2ccc(NC(C)=O)cc2)cc1
Cc1nnn(CC=NNC(=O)c2cc(Cl)c(Cl)c([N+](=O)[O-])c2)n1
O=C(NCc1ccco1)C(c1ccco1)N(Cc1cccs1)C(=O)Cn1nnc2ccccc21
COc1ccc(N(Cc2cc3ccccc3[nH]c2=O)S(=O)(=O)c2ccc(OC)cc2)cc1
Cc1c(F)c(F)c2c(S(=O)(=O)Nc3ccc(C(F)(F)F)cc3)c(F)oc2c1F
Cc1ccc(Nc2nc(N)c([N+](=O)[O-])c(N3CCOCC3)n2)cc1C
O=C(Oc1cccc(Br)c1C(=O)C=Cc1ccccc1)c1cc(F)co1
Cc1c(O)ccc(Cl)c1-c1cccc(O)c1Cl
CCc1ccc(N(C(=O)c2ccco2)C(C(=O)NC2CCCC2)c2cccnc2)cc1
COc1cc(N)ccc1S(=O)(=O)C1CONC1(OC)c1ccc(OCc2ccccc2)cc1
CC(C)Oc1cc(Cl)c(Cl)cc1NC(=O)CSCC(=O)Nc1ccc(C(F)(F)F)cc1
COc1ccc(CCNC(=O)C(=O)NC2(C)CN(S(=O)(=O)C3COc4ccccc4O3)CO2)cc1
COc1ccc(NC(=O)C2(C)C(=O)N(c3ccc(C(F)(F)F)cc3)CCN2C(N)=O)cc1
COC(=O)COc1cccc2c(=O)n(CC(=O)NCc3ccccc3)ccc12
Cc1ccc(-n2ccc(-c3ccccc3NC(=O)CCl)n2)cc1
COc1cc(C=NNC(=O)C(=Cc2ccc3c(c2)OCO3)NC(=O)c2ccccc2)ccc1O
Cc1ccc(C(=O)NC2=NN=C[SH]2C)cc1
CC1NC(=O)c2cc([N+](=O)[O-])cc(I)c2NCCCCC(C(N)=O)NC(=O)C(CC(N)=O)NC1=O
O=C(Oc1ccccn1)c1ccc(Cl)cc1
CCC(=O)Nc1c(C(=O)c2[nH][n+]([O-])c3ccc(C)cc23)cccc1C(F)(F)F
Cc1cc(C2C=NN(C(=O)CCl)C2c2ccco2)co1
Cc1cccc2c1N(CCOc1ccccc1)C(=O)C2=O
Cc1nn(-c2ccccc2)c(C(c2ccccc2)c2nn(-c3ccccc3)c(C)c2N)c1N
O=C(CCl)N=c1sccn1Cc1ccc(Cl)cc1
COCCNC(=O)C(c1ccccc1)N(Cc1cccs1)C(=O)Cn1nnc2ccccc21
CC(C)c1ccc(NC(=O)C[SH]2C(N)=Cc3nc(S)[nH]c(=O)c32)cc1
CC1(C)Cc2c(sc3nc(-c4cc5ccccc5o4)n(N)c(=O)c23)CO1
CCN(CC)C(=O)Cn1cc(C=C2C(=O)NC(=O)N(c3ccccc3)C2=O)c2ccc(F)cc21
O=C1CC(N2CCN(CC=Cc3ccccc3)CC2)C(=O)N1Cc1cccs1
Cc1cccc(C)c1C(=O)NCCN1CCOCC1
Cc1ccc(O)cc1NC12C=CC=CC1=NC=NC2
O=C(Cn1nnc2ccccc21)c1ccc(Br)cc1
CC(=O)NC12C(=O)N(CCN3CCOCC3)C=C1C=CC=C2Cl
Cc1cc(C2CN(C(=O)CCl)N=C2c2ccco2)co1
COc1cc(OCNCC2CCCO2)ccc1CC(=O)N(c1ccc(NC(C)=O)cc1)C(C=O)n1nnc2ccccc21
COc1ccc(NC(=O)c2ccc3c(=O)n(-c4ccc(OC)cc4OC)c(=S)[nH]c3c2)cc1
CCC1CCC(N2CCN(c3ccc([N+](=O)[O-])cc3)CC2)CC1
NC(=O)CCn1c(C(=O)c2cccc([N+](=O)[O-])c2)c2ccccc2[n+]1[O-]
CC(C)(C)OC(=O)NCc1ccc(CNC(=O)c2[nH]cnc2C(=O)NC(Cc2ccccc2)C(=O)OCc2ccccc2)cc1
Cc1ccc(C2C=NN(C(=O)CCl)C2c2cccs2)cc1
CC(C)Oc1cc(NC(=O)CSCC(=O)Nc2cccc(C(F)(F)F)c2)c(Cl)cc1Cl
COc1ccc(C(=O)Oc2cccnc2)cc1
O=C(NCc1ccco1)C(c1ccco1)N(Cc1cccs1)C(=O)Cn1nnc2ccccc21
O=C(Cn1nnc2ccccc21)c1ccc(Br)cc1
Cc1ccc(S(=O)(=O)N=C2C=CC(=O)c3cccc(Nc4ccc(C(=O)O)cc4)c32)c(C)c1C
S=C(c1cc(-c2ccc(Cl)cc2)co1)N1CCCCC1
Cc1ccc(C(=O)c2c3ccccc3[n+]([O-])n2CCC(N)=O)cc1
COC(=O)c1cc(OC)c(NC(=O)Cn2cc(OC)c3sccc32)c(OC)c1
Cc1ccc(N(C(=O)c2ccc(Cl)cc2)c2nnc(S(N)(=O)=O)s2)cc1
COc1ccc(NC(=O)c2ccc3c(=O)n(-c4ccc(OC)cc4OC)c(=S)[nH]c3c2)cc1
CCC(=O)Nc1cc(C)cc(C(=O)c2[nH][n+]([O-])c3ccccc23)c1
COC(=O)c1cc2sccc2n1CC(=O)Nc1ccc(OC)c(OC)c1OC
O=C1c2[nH]nc(-c3ccc(O)cc3)c2C(c2ccccc2)N1C(F)c1ccco1
COc1cc(OC)c(C2=Nc3ccc(Br)cc3C(c3ccccc3)N2)cc1OCNNC(C)=O
COC(=O)c1ccc(NC(=O)c2cccc3c2OCCCO3)cc1
O=C(CCl)N1CC(c2ccco2)C(c2cccs2)=N1
CC(C)c1ccc(N(c2snnc2C=O)C(C(=O)NC2CCCC2)c2cccnc2)cc1
COc1ccc(NC(=O)c2cccc3c(=S)[nH]c(=O)n(-c4cc(OC)ccc4OC)c23)cc1
O=C(C=Cc1cccs1)Nc1c(C(=O)O)csc1-c1ccccc1
Cc1ccc2c(c1)N(CCOc1ccccc1)C(=O)C2=O
Cc1ccc(-n2c(Cc3cc(N)c[nH]3)nnc2SCC(=O)NC2Oc3ccccc3O2)cc1
CCc1ccc(S(=O)(=O)N=C2Cc3ccccc3C(=O)C2Nc2ccc(C(=O)O)cc2)cc1
COc1cccc(N2C(=O)C(=Cc3ccc(C)o3)C(=O)NC2=S)c1
COc1ccc(N(C(=O)Cn2nnc3ccccc32)C2(C(=O)NC3CCCC3)CCCCC2)cc1
Cc1ccc(S(=O)(=O)C(=CCl)Nc2ccc(C=O)cc2)cc1
COC(=O)c1ccc(NC(=O)C2COc3ccccc3OC2)cc1
COc1ccc(O)cc1C=NNC(=O)C(=CC1Oc2ccccc2O1)NC(=O)c1ccccc1
COc1ccc(N(C(=O)Cn2nnc3ccccc32)C2(C(=O)NC3CCCC3)CCCCC2)cc1
Cc1ccc2[nH]c3c(c2c1)CN(C(=O)C(N)C1CCc2cc(F)ccc2N1)CC3
Cc1ncc(-c2ccc(S(=O)(=O)N3CCN(c4ccccc4)CC3)cc2)o1
CC(C)(C)OC(=O)NCCC(=O)Oc1ccc2ccc(=O)oc2c1
COc1ccc2sc(NC(=O)c3ccccc3)nc2c1
Cc1ccc(C(=O)O)cc1N(C(=O)c1ccc(COc2ccccc2)cc1)C(N)=S
C=C(C)COc1ccc(O)cc1-c1[nH]nc(C)c1-c1ccccc1
Cc1cc(C)c(C)c(S(=O)(=O)N2CCN(C(=O)c3cc(=O)[nH]c4ccccc34)CC2)c1C
CCOC(=O)C1Cc2c(cnc3occ(N)c23)CC1C(C)(C)C
COC(=O)c1cc(Cl)cc(NC(=O)CN(c2ccc(OC)cc2)S(=O)(=O)c2ccccc2)c1
CC(=O)NNc1cc(C)c2c(c1)C(c1ccc(Br)cc1)NC=N2
O=C(C=Cc1ccc(F)cc1)c1ccc(OC(=O)c2ccco2)c(Br)c1
COc1ccccc1C=CC(=O)c1cc(Br)ccc1Oc1ccc(C=O)o1
CCn1nc(-c2ccccc2)nc2c(=O)n(C)c(=O)nc1-2
O=C(CCl)N=c1sccn1Cc1ccc(Cl)cc1Cl
COC(=O)Cc1ccc2c(c1)OCCN2C(=O)C=Cc1ccccc1
O=C1NC(c2ccc(F)cc2)c2c1c(-c1ccc(O)cc1)nn2Cc1ccco1
CC(=O)NC1C(=O)N(CCN2CCOCC2)c2ccc(C)cc21
O=Cc1ncccc1-c1ccn(Cc2ccccc2)n1
O=C(NCc1ccco1)C(c1ccco1)N(Cc1cccs1)C(=O)Cn1nnc2ccccc21
CCOC(=O)C1CCN(C(=O)c2ccc3c(c2)NC(=O)C(=Cc2cccc(C)c2)S3)CC1
Cc1ccc(CN2C(=O)CSc3ccc(C(=O)NCCN4CCOCC4)cc32)cc1
Cc1ccc(NC(=S)NC(Nc2cccc(C=O)c2C)C(Cl)(Cl)Cl)c(C)c1
CCN(c1ccccc1)S(=O)(=O)c1nnc(NC(=O)c2ccc(OC)cc2)s1
O=C(NCc1ccc(C(F)(F)F)cc1F)c1ccc(S(=O)(=O)Nc2ccccc2)cc1
Cc1cc(NS(=O)(=O)c2ccc(NC(=O)c3cc4c(C)cc(Cl)cc4o3)c(C)c2)on1
O=C(CCl)N=c1sccn1Cc1cc(Cl)cc(Cl)c1
CC(=O)NC12C(=O)N(CCN3CCOCC3)C=C1C=CC=C2Br
O=C(O)c1ccc(-c2nn(-c3ccccc3)cc2C(=O)Nc2ccccc2Cl)cc1
CCCc1c(C(=O)NN=CC2C=c3ccccc3=CC2OC)nnn1-c1nonc1N
Cc1ccc(C(=O)NC(=C(Cl)Cl)S(=O)(=O)c2ccccc2)cc1
O=c1[nH]c(C2(OC(F)(F)F)CCN(S(=O)(=O)c3ccccc3)CC2)nc2c1nnn2Cc1cccc(F)c1
COC(=O)c1ccc(NC(=O)c2ccc(NC(=O)c3ccco3)cc2)cc1
O=C(Nn1cnc2cccc(Br)c2c1=O)c1ccccc1
Nc1ccc2c(c1)OCC(N)O2
CCN1C(=O)C(N)c2cc(C(N)C=O)cc(N3CCOCC3)c21
COc1ccc(N(C(=O)Cn2nnc3ccccc32)C(C(=O)NCc2ccco2)c2coc(C)c2)cc1
CC(C)CN(CCC(=O)O)CC(C)C
Cc1cc(NC(=O)COn2nnc3ccc(S(C)(=O)=O)cc32)ccc1Br
Nc1ccc2nn(-c3cccc(Cl)c3)nc2c1
O=[N+]([O-])c1ccc(C=CC=Nn2c(-c3ccco3)n[nH]c2=S)cc1
CN1CCNC(N)C1
CC(=O)Nc1ccc2c(c1)N(CCN1CCOCC1)C(=O)C2Cl
Cc1ccc(C(=O)CSc2nnc(CNc3ccc(C)cc3C)n2Cc2ccco2)cc1
CC(=O)Nc1ccc(NC(=O)CC(C)=NNC(=O)COc2cc(C)cc(Br)c2Br)cc1
[truncated: 558,856 more chars]
