# Supplementary material for: t-SMILES: a fragment-based molecular representation framework for de novo ligand design
Source: Nat Commun. 2024 Jun 11;15:4993. doi: 10.1038/s41467-024-49388-6 (PMC11167009; doi:10.1038/s41467-024-49388-6)
Supplement: Supplementary file 4 — Source Data [file 41467_2024_49388_MOESM4_ESM.zip › Soure data/Source data and code for all other graphs/Metrics/Models/AID1706/AID_H6[dbl][rnd500][bs128]/gen.smi.re_smils.smi.rnd10000.csv]

O=C(NCCNC(=O)c1ccc(OCC(F)(F)F)c(OCC(F)(F)F)c1)Nc1ccc(C(F)(F)F)cc1
COc1cc(OC)c2c(c1)C(c1ccc(F)cc1Br)CN(C(=O)CCl)C2
COC(=O)c1cc(NC(=O)c2ccco2)ccc1C(=O)Nc1ccccc1
CCCCCn1c(CN2CCN(Cc3ccccc3)CC2)nc2[nH]c(=O)n(C)c(=O)c21
Cc1ccc(N(C(=O)c2ccc(Cl)cc2)c2nnc(S(N)(=O)=O)s2)cc1
O=C(O)c1ccc(N2CC(c3ccccc3)(c3ccccc3)C=N2)cc1
Cc1cc(C(=O)CCl)c(C)n1Cc1ccco1
CCc1ccc(S(=O)(=O)N=C2C(=O)C(Nc3ccc(C(=O)O)cc3)=Cc3ccccc32)cc1
O=C(Cn1nnc2ccccc21)NN=Cc1cccs1
COC(=O)COc1cccc2c(=O)n(CC(=O)Nc3ccc(C)cc3)ccc12
O=C(Cc1ccc(Cl)c(Cl)c1)Nc1ccccn1
O=CN1CC(S)N([SH](=O)=O)C(c2ccc(Br)cn2)C1
O=C1NC(=NS(=O)(=O)Cc2ccccc2)SC1=Cc1ccc2c(c1)OCO2
CCc1ccc(NC(=O)C(=O)NCC2OCCN2S(=O)(=O)c2ccc3c(c2)OCCO3)cc1
CCc1ccc(S(=O)(=O)N=C2C(=O)Cc3ccccc3C2Nc2ccc(C(=O)O)cc2)cc1
CCCc1c(C(=O)NN=Cc2c(OC)ccc3ccccc23)nnn1-c1nonc1N
O=C(c1ccco1)N(Cc1ccc([N+](=O)[O-])cc1)c1ccc(Br)cc1
O=C1C(=O)N(CCCc2ccccc2)c2ccccc21
CCOc1csc(N2C(=O)C(C)=C(C(=O)c3cc(C)c(O)o3)C2(C(=O)OC)c2ccccc2)n1
CC1NC(=O)C(CC(N)=O)NC(=O)c2cc(I)ccc2NC([N+](=O)[O-])CCCC(C(N)=O)NC1=O
Cc1c(C(=O)CCl)cn(-c2ccc([N+](=O)[O-])cc2)c1C
O=C(CCl)N=c1sccn1Cc1ccccc1Cl
COc1ccc2c(c1)C(=O)C(=O)N2CC1COc2ccccc2O1
COc1ccc(C2CC(c3cccs3)=NN2C(=O)CCl)cc1OC
O=C(Cn1nnc2ccccc21)c1ccc(Br)cc1
Cn1nc(-c2ccc(Cl)cc2)nc2c(=O)n(C)c(=O)nc1-2
Cc1nn(-c2ccccc2)c(N)c1C(c1ccccc1)c1c(C)nn(-c2ccccc2)c1N
Cc1ccc(OCC(=O)NN=Cc2cc([N+](=O)[O-])co2)cc1
CC(=NNC(=O)c1ccc(Cl)c(Cl)c1)c1cccc(NC(=O)C(C)C)c1
CC(=O)c1ccc(-c2ccccc2)n1C1CCCN1
COC(=O)C(N)(Oc1c(OC)ccc(N)c1OC)n1c(C=O)cc2sccc21
Cc1ccc(S(=O)(=O)N2CCN(S(=O)(=O)C3COc4ccccc4O3)CC2)cc1
O=C(Cc1ccc(Cl)c(Cl)c1)Nc1cccnc1
O=C(c1cc(=O)[nH]c2ccccc12)N1CCN(c2ccccc2)C(C(F)(F)F)C1
Cc1ccc(C(=O)Oc2ccc3c(c2)ncn3C)cc1
COc1cccc(N(C(=O)Cn2nnc3cc(C)ccc32)C(C(=O)NCc2ccco2)c2ccco2)c1
CCC1SC(=S)N(N=Cc2cccs2)C1N(O)C(=O)NC
C=C(C)c1cc(N2CCN(Cc3cccs3)CC2)ccc1N1C(=O)CCC1=O
Cc1cc2c(cc1C)C(c1ccccc1F)CC(=O)N2
CCC(C)c1ccc(NC(=O)c2ccc(C(=O)Nc3cnc4ccccc4n3)c(C)c2O)cc1
Cc1c(Br)cc(Br)c2c1nnn2OCC(=O)Nc1ccc(S(C)(=O)=O)cc1
CC(=O)n1c(N(C(=O)CCl)c2ccc([N+](=O)[O-])cc2)cc2ccccc21
CCN(CC)C(=O)Cn1ccc2ccc(C=C3NC(=O)C(=O)C(=O)N3c3ccc(F)cc3)cc21
CCCc1c(C(=O)NN=Cc2c(OC)ccc3ccccc23)nnn1-c1nonc1N
CCC(C)(C)NC(=O)C(c1ccc(O)cc1)N(C(=O)Cn1nnc2ccccc21)c1ccc(NC(C)=O)cc1
O=C(Cn1nnc2ccccc21)NN=Cc1cccs1
O=C(NCCNC(=O)c1cc(OCC(F)(F)F)ccc1OCC(F)(F)F)Nc1cccc(C(F)(F)F)c1
CC(C)CNS(=O)(=O)c1ccc(CCC(=O)Nc2ccc(Cl)cc2Oc2ccccc2)cc1
Cc1cc2c(cc1C)C(c1ccccc1F)CC(=O)N2
COC(=O)c1cn(CC(=O)Nc2ccc(OC)c(OC)c2OC)c2sccc12
Cc1ccc(C(=O)C2=C(O)C(=O)N(Cc3cccnc3)C2c2ccc(OC(C)C)cc2)o1
COC(=O)COc1cccc2c(=O)n(CC=O)c(Nc3ccc(C)cc3)cc12
CC(C)CS(=O)(=O)C1=NSC2=NC(=O)C(=Cc3ccc(OC(=O)c4ccco4)cc3)C(=N)N21
Nc1cc(Cl)cc2nn(-c3ccccc3)nc12
O=CN1CCN(S(=O)(=O)c2ccc(C(F)(F)F)cc2)C(c2ccc(Br)cn2)C1
Nc1cnc(S(=O)(=O)Nc2cccc(C(F)(F)F)c2C(F)(F)F)c(Br)c1
Cc1cccc(N(C(=O)c2ccc(COc3ccccc3)cc2)C(N)=S)c1C(=O)O
COCCNc1ccc(CC=O)cc1N(c1ccc2nnn(CC=O)c2c1)c1ccc(C)s1
O=S(=O)(Nc1ccc(S(=O)(=O)Nc2nccs2)cc1)c1ccc(Br)cc1
CCCn1nnc(NC(=O)COc2ccc(C3CCCCC3)cc2)n1
Cc1cc(=O)oc2cccc(OC(=O)c3ccco3)c12
COc1ccc(C(=O)Oc2cccnc2)cc1
COc1ccc(C=C(C#N)c2c[nH]c3ccccc23)cc1
CCOC(=O)c1c(NC(=O)CCl)sc(CN(C)C)c1-c1ccccc1.Cl
Cc1ccc(S(=O)(=O)N2CCN(S(=O)(=O)c3ccc4c(c3)OCCO4)CC2)cc1
CC(=O)Nc1ccc2c(c1)C(C)(C)C(=O)N2CCN1CCOCC1
CC1CN(c2ccccc2)CCN1C(=O)CCS(=O)(=O)c1ccc2c(c1)NC(=O)C(C)(C)S2
O=C(NC(=S)Nc1ccc(NC(=O)c2ccc(Cl)cc2)cc1)c1ccc(Cl)cc1
Cc1ccc(C(=O)O)cc1N(C(=O)c1ccc(COc2ccccc2)cc1)C(N)=S
O=C(Nc1cccc(O)c1)c1cc(C(F)(F)F)ccc1OCC(F)(F)C(F)F
COc1ccoc1C=C1C(=O)NC(=S)N(c2cccc(C)c2)C1=O
COc1cc(C(=O)NS(=O)(=O)c2ccccc2C)ccc1Cc1cn(C)c2ccc(NC(=O)OC3CCCC3)cc12
O=C(O)c1ccc(NS(=O)(=O)c2ccc(C3CCCCC3)cc2)cc1
CCC(C(=O)Nc1ccc(C(F)(F)F)cc1)c1ccccc1
Cc1noc(NS(=O)(=O)c2ccc(N)c(N)c2)c1C
Cc1cccc(Cl)c1OC(C)C(=O)Nc1ccc(S(=O)(=O)Nc2cnc3ccccc3n2)cc1
Cc1ccc(CN2C(=O)CSc3c(C(=O)NCCN4CCOCC4)cccc32)cc1
COc1ccc(N2CCN(C(=O)c3cc(=O)[nH]c4ccccc34)CC2)cc1
CCOC(=O)c1c(C)cc(O)c2cc(C(=O)O)n(S(=O)(=O)c3ccc(C)cc3)c12
COc1ccc(C=C(C#N)c2ccc3[nH]ccc3c2)cc1
NC(=S)N(C(=O)c1ccc(Cl)cc1)c1ccc(NC(=O)c2ccc(Cl)cc2)cc1
CCc1sc(C(=O)N2CCOCC2)c(C)c1NC(=O)Cc1ccc(OC)cc1
CC(Oc1ccc2ccc(=O)oc2c1)C(=O)NC(=O)OC(C)(C)C
COc1ccc(Nc2c(C=O)ccc3c(=O)n(-c4ccc(OC)cc4OC)c(=S)[nH]c23)cc1
Cc1ccc(C(=O)c2c3cc(C(F)(F)F)ccc3[n+]([O-])n2CCC(N)=O)cc1
CCOC(c1cc2c(C)cccc2[nH]c1=O)N(c1ccccc1)S(=O)(=O)c1ccccc1
COC(=O)Cc1ccc(C=CC(=O)N2CCOc3ccccc32)cc1
CCC12C(=O)NC(=O)C1C(c1ccc(F)cc1)N1C(=O)N(c3cccc(F)c3)C(=O)C12N
CN1CC(N)(c2ccco2)C=N1
CC(C)c1ccc(S(=O)(=O)Nc2ccc(SC(F)F)cc2)cc1
COc1ccc(Nc2oc(COc3ccc(C)cc3)nc2C#N)cc1
Nc1ccc2c(c1)C(=O)N(CC(=O)Sc1ccc(F)cc1)C2=O
CC1(N)NC(=O)C2(C)C1C(=O)N1C(=O)NC(=O)C12N
O=C1C(=O)C2(c3ccccc3)C(=CCCC2c2ccccc2)N1c1ccccn1
CC(C)NC(=O)CN1CCN(c2ncccn2)CC1
COC(=O)c1ccc(Cl)cc1NC(=O)Cc1ccc([N+](=O)[O-])cc1
O=[N+]([O-])c1ccc(-c2n[nH]c(=S)n2N=CC=Cc2ccccc2)o1
Cc1ccc(S(=O)(=O)N2CCN(S(=O)(=O)C3COc4ccccc4O3)CC2)cc1
CC(C)(C)c1cc(NC(=O)c2ccccc2)ccc1S(=O)(=O)Nc1cnc2ccccc2n1
Cc1ccc(N2C(C#N)=CC(C#N)(C#N)C2(N)c2ccccc2)cc1
Cc1ccc(O)c(Nc2ncnc3ccccc23)c1.Cl
Cc1cc(S(=O)(=O)N2CCN(C(=O)c3ccc4ccc(=O)[nH]c4c3)CC2)c(C)c(C)c1C
COc1ccc(NC(=O)c2cccc3[nH]c(=O)n(-c4ccc(OC)cc4OC)c(=S)c23)cc1
O=C(NC1COc2ccccc2O1)c1ncc(-c2ccccc2)o1
NC(=O)c1cc(-c2ccccc2)c(NC(=O)Cc2csc(S(=O)(=O)N3CCOCC3)c2)s1
Cc1cccc(C)c1S
COc1nc(O)c(NS(=O)(=O)c2ccc(N(C(=O)c3ccc(F)cc3)C(N)=S)cc2)c(O)n1
Cc1cc2c(cc1C)C(c1ccccc1F)CC(=O)N2
Nc1c(C(O)(C(F)(F)F)C(F)(F)F)cc(C(O)(C(F)(F)F)C(F)(F)F)c2ccccc12
O=C(Nn1cnc2ccccc2c1=O)c1ccc(Br)cc1
Nc1c(Cl)ccc2nn(-c3ccccc3)nc12
CCC1=NN=C(N)[SH]1Nc1ccc([SH](=O)=O)cc1N
Nc1ccc(Cl)c2nn(-c3ccccc3)nc12
CCN(CC)C(=O)CN1CC(C=C2NC(=O)C(=O)C(=O)N2c2ccc(F)cc2)c2ccccc21
CCN(CC)c1cc(O)ccc1C=NNC(=O)c1c(C(C)C)nnn1-c1nonc1N
Cc1ccc(S(=O)(=O)C(=CCl)NC(=O)c2ccccc2)cc1
Cc1cc(C(=O)CCl)c(C)n1-c1cccc([N+](=O)[O-])c1
CCCC(=O)Oc1ccc2oc(=O)ccc2c1C
CCn1c(COc2ccccc2)nnc1SCC(=O)C(C)(C)C
COc1cc(OC)c(OC)c(C2(c3ccccc3)c3c(Br)cccc3N=CN2CC(=O)NN)c1
O=C(NCc1ccco1)C(c1ccco1)N(Cc1cccs1)C(=O)Cn1nnc2ccccc21
CCC(=O)NNC(=O)c1ccc(N2C(=O)C(=Cc3ccccc3OC)SC2=S)cc1OC
COc1cccc(C(=O)NNC(=O)CC(OC)N2C(=O)C(=Cc3ccccc3)SC2=S)c1
CC(C)CN(CCC(=O)O)CC(C)C
Cc1ccc(C(=O)CSc2nnc(CNc3ccc(C)cc3C)n2Cc2ccco2)cc1
CNC(=O)C(=O)NCCN(C)Cc1ccc(OC)cc1S(=O)(=O)N1CCOC1
Cc1ccc(C(=O)CSc2nnc(CNc3ccc(C)cc3C)n2Cc2ccco2)cc1
CNC(=O)CN(c1ccccc1)S(=O)(=O)c1c(Cl)cccc1Cl
Cc1ccc(C(=O)NC(=C(Cl)Cl)S(=O)(=O)c2ccccc2)cc1
O=C(CCl)N1CC(c2ccco2)(c2cccs2)C=N1
Cc1ccc(Nc2cc(CC=O)oc2N(c2ccc3nnn(CC=O)c3c2)c2ccc(C)s2)o1
NC(=O)CCn1c(C(=O)c2cccc([N+](=O)[O-])c2)c2ccccc2[n+]1[O-]
CC1CCC2(CC1)C(=O)CN(c1ccc(OC(=O)c3ccco3)c(Cl)c1)C2=O
O=C(CCl)N=c1sccn1Cc1ccc(Cl)c(Cl)c1
Cc1nn(-c2ccccc2)c2c1C(NC(=O)c1cc(C(C)(C)C)[nH]n1)CCC2
Cc1ccc(C(=O)c2c3ccc(C(F)(F)F)cc3n(CCC(N)=O)[n+]2[O-])cc1
CCCC(=O)Oc1c(C)ccc2oc(=O)ccc12
CCc1cc(S(=O)(=O)Nc2nnc(F)s2)ccc1NC(=O)C=Cc1ccccc1
S=C(c1ccc(-c2ccccc2Cl)o1)N1CCCCC1
Cc1ccc(N2CC(=O)C(=O)C2N(Cc2nn(C)c(C)c2C)C(=S)Nc2ccc(Cl)cc2)cc1
COc1ccc(-c2n[nH]c(C34C=CC=CC3=COC4)c2C(F)(F)F)cc1O
CN(C)S(=O)(=O)c1cccc(N)c1N
COc1ccc(OC)c(C(=O)Nc2ccc(N3CCN(C(=O)c4ccc(C)cc4)CC3)cc2)c1OC
CCC1=NN=C(N)[SH]1Nc1ccc([SH](=O)=O)cc1N
Cc1c(F)c(F)c(F)c2c(S(=O)(=O)Nc3ccc(C(F)(F)F)cc3)c(F)oc12
CC(C)Oc1c(Cl)cc(NC(=O)CSCC(=O)Nc2ccc(C(F)(F)F)cc2)cc1Cl
Cc1ccc(OCC(=O)NN=Cc2ccc([N+](=O)[O-])o2)cc1
N#Cc1c(NC(=S)NC(=O)c2ccccc2)sc2c1CCC2
Cc1ccc(-n2cc(C)c(C(Cl)C=O)c2)c([N+](=O)[O-])c1
Cc1ccc(-n2c(Cc3cc(N)c[nH]3)nnc2SCC(=O)NC2Oc3ccccc3O2)cc1
NC(=O)CCn1c(C(=O)c2ccc(Cl)cc2)c2ccccc2[n+]1[O-]
O=C(Oc1ccc2c(=O)occc2c1)c1cccs1
CN(C)S(=O)(=O)C(Sc1cccc2cccnc12)C(=O)Nc1ccccc1
CSc1cccc(Nc2ccc([N+](=O)[O-])c(CC=O)c2)c1
COc1cccc2c(C(=O)N3CCN(c4ccccc4)CC3)cc(=O)[nH]c12
Cn1cnc2c(OC(=O)c3ccccc3)cccc21
FC(F)(F)c1ccc(NC(=S)NNC(=S)NCc2ccccc2)cc1
O=C1CC(N2CCN(CC=Cc3ccccc3)CC2)C(=O)N1Cc1cccs1
COc1ccccc1C(=O)Nc1nc2ccccc2s1
CC(=O)Nc1c(OC(C)=O)cc(OC(C)=O)c2nonc12
COC(=O)c1ccc(Cl)cc1NC(=O)Cc1ccc([N+](=O)[O-])cc1
O=[SH](=O)N1CCCCC1S
Cc1nn(-c2ccccc2)c(N)c1C(c1ccccc1)c1c(C)nn(-c2ccccc2)c1N
O=c1[nH]c(C2CCCN(S(=O)(=O)c3ccc(F)cc3)C2)nc2c1nnn2Cc1ccc(OC(F)(F)F)cc1
CC(C)(C)OC(=O)NCCC(=O)Oc1ccc2oc(=O)ccc2c1
O=[SH](=O)NC1=NC=C[SH]1c1ccc(NS(=O)(=O)c2ccc(Br)cc2)cc1
Cc1cc(NC(=O)COn2nnc3ccc(S(C)(=O)=O)cc32)ccc1Br
CCc1ccc(S(=O)(=O)N=C2C(=O)C(Nc3ccc(C(=O)O)cc3)=Cc3ccccc32)cc1
CNc1nc(N)nc(-c2nc3c(N)cccc3s2)n1
O=Cc1nc(Nc2ccc3c(c2)OCCO3)oc1-c1ccccc1
COC(=O)c1cc(Cl)ccc1NC(=O)Cc1ccc([N+](=O)[O-])cc1
CC(C)CC(=O)Nc1cccc(Cc2ccc(O)c3ccc(Cl)cc23)c1
COc1cccc(C)c1NC(=O)CS1(C)C(C)=Cc2c1nc[nH]c2=O
COc1ccc(NC=C2CCc3ccccc3C2=O)cc1
Cc1ccc2[nH]c(=O)c(CN(CCc3ccccc3)Cc3nnnn3CC3CCCO3)cc2c1
Nc1c(C(O)(C(F)(F)F)C(F)(F)F)cc(C(O)(C(F)(F)F)C(F)(F)F)c2ccccc12
CC(C)c1ccc(N(C(=O)c2ccco2)C(C(=O)NC2CCCC2)c2ccccn2)cc1
Cc1cccc(N[SH]2C(NCc3cccc(C=O)c3)=NN=C2[SH](=O)=O)c1
CC(=O)n1cc(N(C(=O)CCl)c2ccc([N+](=O)[O-])cc2)c2ccccc21
Cc1ccc(Nc2nc(N)ccc2C(=O)NC(C(=O)Nc2ccccc2)C(F)(F)F)cc1
Cc1ccc(S(=O)(=O)N2CCN(S(=O)(=O)C3COc4ccccc4O3)CC2)cc1
COC(=O)c1c(Cl)cccc1S(=O)(=O)N(c1ccccc1)C(OC)C(=O)Nc1ccccc1
COc1ccc(N(C(=O)CCl)C(C(=O)NC2CCCCC2)c2ccccn2)cc1
Nc1cc(C(O)(C(F)(F)F)C(F)(F)F)c2ccccc2c1C(O)(C(F)(F)F)C(F)(F)F
COc1cccc(C=NNC(=S)Nc2cccnc2)c1
FC(F)(F)c1ccc(NC(=S)NNC(=S)NCc2ccccc2)cc1
COc1ccc(N(C(=O)CCl)C(C(=O)NC2CCCCC2)c2ccccn2)cc1
C=C(NC(=O)c1ccccc1)S(=O)(=O)c1cc(Cl)ccc1C
CS(=O)(=O)N(Cc1ccc(C(=O)Nc2ccccc2Sc2ccccc2)cc1)c1ccccc1
CC(=O)n1cc(Nc2ccc([N+](=O)[O-])cc2)c2ccc(N)cc21
CCc1ccc(N(C(=O)c2ccco2)C(C(=O)NC2CCCC2)c2ccccn2)cc1
CCc1ccc(S(=O)(=O)N=C2CC3C=CC=CC3=C(Nc3ccc(C(=O)O)cc3)C2=O)cc1
CS1(C)N=CN=C1NC(=O)OCc1ccc(Cl)cc1
Cc1ccc(C(=O)C2=C(O)C(=O)N(Cc3cccnc3)C2c2ccc(OC(C)C)cc2)o1
O=C(CCl)N=c1sccn1Cc1ccc(Cl)cc1
CC(=O)c1[nH]cc(N2CCCC2)c1-c1ccccc1
Cc1c(OC(=O)CNc2cccc3c(CCC(=O)O)c[nH]c23)ccc2c1oc(=O)c1ccccc12
C=C(C)C(O)c1[nH]nc(-c2ccc(O)cc2O)c1-c1ccccc1
C=C(C#N)C(=O)OCCOCc1cncc(-c2ccn(Cc3ccccc3)n2)c1
CCC1C(=O)N(CCN2CCOCC2NC(C)=O)c2ccccc21
O=C(NCc1ccco1)C(c1ccco1)N(C(=O)Cn1nnc2ccccc21)C1Cc2ccccc2C1
CC(C)(C)OC(=O)C(Cc1ccccc1)NC(=O)c1ncc(C(=O)NC(Cc2ccccc2)C(=O)OCc2ccccc2)[nH]1
O=C(Nc1cc(OCC(F)(F)C(F)F)cc(C(F)(F)F)c1)c1ccc(O)cc1
Cc1ccc(Nc2nc(N)c([N+](=O)[O-])c(N3CCOCC3)n2)cc1C
Nc1cc(C(=O)c2ccc(Cl)cc2)c2c[nH][n+]([O-])c2c1
Cc1ccc(S(=O)(=O)NCC(=O)c2ccc(-c3cc(Cl)cc(C(=O)O)c3)cc2)cc1
COc1ccc(C(C(=O)NCc2ccco2)N(Cc2ccco2)C(=O)Cn2nnc3ccccc32)cc1
Cc1ccc2c(c1)CCCN2CC(=O)N1CCc2[nH]c3cccc(F)c3c2C1C
CC1CCC2C(=O)N(c3cccc(OC(=O)c4ccco4)c3Cl)C(=O)C2C1
O=C(c1ccccc1)C(Cl)n1nnc2ccccc21
O=C(O)c1ccc(Cl)c(-c2ccc(C=NNC(=O)C(O)(c3ccccc3)c3ccccc3)o2)c1
COc1ccc(CCNC(=O)C(=O)NC2(C)OCCN2S(=O)(=O)C2COc3ccccc3O2)cc1
O=C(O)c1cc(NN=C2c3ccccc3-c3ccccc32)ccc1Cl
CCn1c(COc2ccccc2)nnc1SCC(=O)C(C)(C)C
COc1ccc(C=NNC(=O)c2nnn(-c3nonc3N)c2CN(C)c2ccccc2)cc1
Cc1ccc(C2=NN(C(=O)CCl)C(c3cccs3)C2)o1
Cc1cc(=O)oc2cc(NC(=O)c3ccccc3OC(F)F)ccc12
NC(=O)CCN1C2CC=CC=C2C(C(=O)c2cc(N)c(Cl)c(Cl)c2)=[N+]1[O-]
CCCc1c(C(=O)NN=Cc2c(OC)ccc3ccccc23)nnn1-c1nonc1N
CCc1sc(C2CN(C=O)CCO2)c(NC(=O)Cc2ccc(OC)cc2)c1C
Cc1cc(C(=O)CCl)c(C)n1Cc1ccco1
CCN(c1ccc(OC)cc1)S(=O)(=O)c1nnc(NC(=O)COc2ccc(C)cc2)s1
CN1CCNC(N)C1
O=C(COc1ccc(F)cc1)NNc1ccc(S(=O)(=O)Nc2ccc(C(F)F)cc2)cc1
CC(=NNC(=O)c1cccc(Cl)c1Cl)c1ccc(NC(=O)C(C)C)cc1
COCCNC(=O)C(c1cccc(OC)c1)N(Cc1cccs1)C(=O)Cn1nnc2ccccc21
O=C(Cc1ccc(Cl)c(Cl)c1)Nc1ccccn1
O=c1[nH]c(=O)n(-c2cccc(F)c2)cc1C(O)=C1C=Nc2ccccc21
COCCNC(=O)C(c1ccccc1)N(Cc1cccs1)C(=O)Cn1nnc2ccccc21
Cc1nc(-c2ccc(S(=O)(=O)N3CCN(c4ccccc4)CC3)cc2)co1
CC(Cn1nnc([N+](=O)[O-])n1)=NNC(=O)c1ccc(Cl)c(Cl)c1
CC(C)c1ccc(NC(=O)CS2(C)C=Cc3ncn(Cc4ccc(C(=O)O)cc4)c(=O)c32)cc1
O=C(NN=Cc1c(O)ccc2ccccc12)c1cncc(Br)c1
O=C(Nc1ccc(OCC(F)(F)C(F)F)c(C(F)(F)F)c1)c1ccccc1O
O=C(O)c1ccc(O)cc1-c1ccc(C=NNC(=O)C(c2ccccc2)c2cccc(Cl)c2)o1
Cc1cccc(N2C(N)=C(C#N)C(C#N)(C#N)C2c2ccccc2)c1
CCc1ccc(S(=O)(=O)N=C2C=C(Nc3ccc(C(=O)O)cc3)C(=O)c3ccccc32)cc1
Cc1c2c(cc(Br)c1-c1ccccc1)CN(CC(=O)NN)C=N2
COc1ccc(S(=O)(=O)N2CCOC2CNC(=O)C(=O)NCCN(C)C)cc1
CCOC(=O)c1c(C)ccc2ccn(S(=O)(=O)c3c(C(=O)O)ccc(O)c3C)c12
O=C(C(O)O)C1COc2ccccc2N1C(=O)C=Cc1ccccc1
COc1ccc(C=CC(=O)c2cc(Br)cc(OC(=O)c3ccco3)c2)cc1
CCOC(=O)c1ccc(-c2ccc(N)s2)cc1
O=C(Nc1ccccc1)NN(C(=O)CCl)c1ccccc1
O=[N+]([O-])C=CC1=CN(Cc2ccccc2)C2C=CC=CC12
Nc1ccc2[nH]c(OC(=O)c3ccccc3)nc2c1
Cc1cc(C(=O)NC(=S)Nc2ccccc2C(=O)O)ccc1COc1ccccc1
Cc1cc(C)c(C(C(Cl)C=O)n2cccc2)o1
Cc1cc(C(=O)CCl)c(C)n1Cc1ccco1
O=c1[nH]c(=O)n(-c2ccccc2F)c(O)c1C=C1C=Nc2ccccc21
O=Cc1cc(Br)cnc1N1CCN(S(=O)(=O)c2ccccc2C(F)(F)F)CC1
CCC1CCC(N2CCN(c3ccc([N+](=O)[O-])cc3)CC2)CC1
COc1ccc(OC)c(-c2cc(N)n(S(=O)(=O)c3c(F)c(F)c(F)c(F)c3F)n2)c1
COC1(c2ccccc2OC(F)F)CC(c2cccs2)=NN1C(Cl)C=O
O=C(Cn1nnc2ccccc21)c1ccc(Cl)cc1
CCOC(=O)C1CCCCN1C(=O)c1ccc2c(c1)NC(=Cc1ccc(C)cc1)C(=O)S2
O=C(CSc1ccccn1)Nc1nonc1[N+](=O)[O-]
Cc1ccc(N(C(=O)c2ccc(Cl)cc2)c2nnc(S(N)(=O)=O)s2)cc1
O=C(Cn1nnc2ccccc21)c1ccc(Cl)cc1
CC(C)CC(NC(=O)c1ncc(C(=O)NC(Cc2ccccc2)C(=O)OCc2ccccc2)[nH]1)C(=O)OC(C)(C)C
CC(=O)NNc1cc2c(cc1Br)C(c1ccccc1)NC(c1ccccc1)=N2
Cc1cc(C)c(S(=O)(=O)N=C2C=C(Nc3ccc(C(=O)O)cc3)C(=O)c3ccccc32)c(C)c1
O=C(CCl)N=c1sccn1Cc1ccc(Cl)cc1Cl
Oc1ccc(Cc2c(O)cccc2Cl)cc1Cl
[NH3+]c1c[nH+]c2c([O-])cc(Br)cc2c1
COc1ccc(N(c2cc(NC3CCCCC3)c(CC=O)cn2)C(Cl)C=O)cc1
NNC(=O)CN1C(c2ccccc2)=Nc2cccc(Br)c2C1CN1CCOCC1
Cc1c(OCC(=O)NC(Cc2c[nH]c3ccccc23)C(=O)O)ccc2c1oc(=O)c1ccccc12
CC(C)CNS(=O)(=O)c1ccc(CCC(=O)Nc2ccc(Oc3ccccc3)c(Cl)c2)cc1
CC(C)CC(NC(=O)c1ncc(C(=O)NC(Cc2ccccc2)C(=O)OCc2ccccc2)[nH]1)C(=O)OC(C)(C)C
O=C(Oc1cccc(Br)c1C(=O)C=Cc1ccc(F)cc1)c1ccco1
COc1ccc2c(c1)C(=O)C(=O)N2CC1COc2ccccc2O1
COc1c(C)cccc1NC(=O)CSc1nc2c(C)csc2c(=O)[nH]1
COC(=O)c1cc(OC)cc(N(CC(=O)Nc2ccccc2Cl)S(=O)(=O)c2ccccc2)c1
Cc1ccc(C(=O)Oc2ccc3c(c2)ncn3C)cc1
Cc1noc(NS(=O)(=O)c2ccc(N)c(N)c2)c1C
CC(=O)n1c([N+](=O)[O-])c(N(c2ccccc2)C(Cl)C=O)c2ccccc21
COCCNC(=O)c1ccsc1CN(C(=O)Cn1nnc2ccccc21)C(OC)c1ccccc1
CC(C)(C)OC(=O)C(CNC(=O)c1[nH]cnc1C(=O)NC(Cc1ccccc1)C(=O)OCc1ccccc1)c1ccccc1
N#Cc1c(-c2ccccc2)nc(SC(=O)CNc2ccc(OC(F)(F)Cl)cc2)[nH]c1=O
O=C(Cn1nnc2ccccc21)c1ccc(Br)cc1
CC(C)c1ccc(N(C(=O)c2ccco2)C(C(=O)NC2CCCC2)c2ccccn2)cc1
Cc1ccc(NC(=S)NC(Nc2ccc(C)c(C=O)c2)C(Cl)(Cl)Cl)c(C)c1
CCOC(=O)C1NCOc2c1c1cc(N)oc1c1ccc(C)cc21
CCC1CCc2sc3ncnc(N4CCN(C(Cl)C=O)CC4)c3c2C1C
CC(C)CC(=O)NC(c1ccc(Cl)cc1)c1cccc2c(O)cccc12
COc1ccc(S(=O)(=O)N2CCN(C(=O)Nc3ccccc3OC)CC2)cc1
O=C(NCCNC(=O)c1ccc(OCC(F)(F)F)c(OCC(F)(F)F)c1)Nc1ccc(C(F)(F)F)cc1
Cc1cc(C(=O)CCl)n(Cc2ccco2)c1C
COC(=O)c1ccc(NC(=O)C2COc3ccccc3OC2)cc1
CCc1ccc(S(=O)(=O)N=C2C(=O)C(Nc3ccc(C(=O)O)cc3)=CC3C=CC=CC23)cc1
COC(=O)COc1cc2cc[nH]c(=O)c2cc1N
O=CN=c1sc(CCl)cn1Cc1cccc(Cl)c1Cl
CC(C)OCCCNC(=O)CCc1nnc2ccc(N3CCCCC3C)nn12
Cc1ccc(C)c2c(=O)[nH]c(-c3ccc(F)cc3)cc12
O=C(NNc1ccco1)C(c1ccco1)N(Cc1cccs1)C(=O)Cn1nnc2ccccc21
CN1N=C(c2ccc(Cl)cc2)N=CC12C(=O)C=NC(=O)N2C
CN1CCN2c3ccc(N)cc3CC3(C(=O)NC(=O)NC3=O)C2C1
O=C(CCl)N1N=C(c2cccs2)CC1c1ccco1
CNc1ccc(N(C(C)=O)S(=O)(=O)c2cc(Cl)ccc2Cl)cc1
COC(=O)COc1cccc2c(=O)n(C(C=O)Nc3ccc(C)cc3)ccc12
O=C(CSc1ccccn1)Nc1nonc1[N+](=O)[O-]
COc1ccccc1C(N)(C=O)C(c1c(C)sc(N)c1C=O)N1CCOCC1
O=C(NCc1ccco1)C(c1ccco1)N(C(=O)Cn1nnc2ccccc21)c1ccc2c(c1)C=CC2
CCCCCn1c(=O)[nH]c(=O)c2c1nc(CN1CCN(Cc3ccccc3)CC1)n2C
O=C(NCCc1ccccc1)C(=O)NCC1OCCN1S(=O)(=O)C1COc2ccccc2O1
O=S(=O)(Nc1ccc(S(=O)(=O)Nc2nc(Br)cs2)cc1)c1ccccc1
Cc1c(Br)cc(Br)cc1NC(=O)COn1nnc2c(S(C)(=O)=O)cccc21
Cc1cccc(C)c1NC1=NN=CS1(C)CC(=O)Nc1ncc(C(F)(F)F)cc1Cl
CCOc1ccccc1N(CC(=O)Nc1cccc(CC)c1)S(=O)(=O)c1c(C)[nH]c(=O)[nH]c1=O
COc1ccc(N(C(=O)CCl)C(C(=O)NC2CCCCC2)c2cccnc2)cc1
COc1ccc(C(=O)ON=C(N)CSc2ccccc2)c(OC)c1
O=C(c1c(Cl)nc2sccn12)N1CCN(c2cccc(Cl)c2)CC1
CCCc1c(C(=O)NN=Cc2c(OC)ccc3ccccc23)nnn1-c1nonc1N
O=S(=O)(Nc1ccc(S(=O)(=O)Nc2nccs2)cc1)c1ccc(Br)cc1
COc1ccc(NC(=O)N2CCNC(=O)C2C(C(=O)Nc2ccccc2)C(F)(F)F)cc1
COc1ccc(COc2ccc(OC)cc2C2CON(C)C2S(=O)(=O)c2ccccc2)cc1
COC(=O)c1ccc(N)cc1Nc1ccc(C=O)cc1N
Cc1coc(=O)c2cccc(OC(=O)c3ccco3)c12
COC
O=C1C(=O)N(CCCc2ccccc2)c2ccccc21
COc1ccc(N(c2c(C)c(=O)[nH]c3ccccc23)S(=O)(=O)c2ccc(OC)cc2)cc1
CC(=NNC(=O)c1ccc(Cl)c(Cl)c1)c1cccc(NC(=O)C(C)C)c1
Nc1ccsc1C1=NNC(c2ccco2)C1
COc1ccc(OC)c(OC)c1NC(=O)c1nnc(Cl)cc1Cl
COc1ccc(OCCNC(=O)C23C=CC=CC2NC(=O)C=C3)cc1
Cc1cccc(C(=O)NN=C(Cl)c2c(Cl)cccc2NC(=O)C(C)C)c1
CC(=O)NC1C(=O)N(CCN2CCOCC2)c2ccc(Br)cc21.Cl
CCOC(=O)c1c(C)ccc2c(C)cn(S(=O)(=O)c3ccc(O)c(C(=O)O)c3)c12
COc1c(C)cc(C(=O)N2CCN(c3ccc(NC(=O)c4ccccc4)cc3)CC2)c(OC)c1OC
CC(C)(C)c1ccccc1NC(=O)CSc1n[nH]c(=O)n1-c1cccnc1
CCC(C)(C)NC(=O)c1cc(O)cc2nnn(CC(=O)N(Cc3ccccc3)c3ccccc3NC(C)=O)c12
Cc1cc(CN(CCc2ccccc2)Cc2nnnn2CC2CCCO2)c2ccc(=O)[nH]c2c1
COc1ccc(C(=O)Nn2cnc3scc(-c4cccs4)c3c2=O)c(O)c1
Cc1nc(N2CCC(C)CC2)c2c(C)c(C(=O)Nc3ccc4c(c3)OCCO4)sc2n1
Cc1ccc2c(c1)N(CCOc1ccccc1)C(=O)C2=O
Nc1ncc(Br)cc1S(=O)(=O)Nc1cc(C(F)(F)F)cc(C(F)(F)F)c1
CC(C)Oc1ccc(C=NNC(=O)c2nnn(-c3nonc3N)c2CN(C)c2ccccc2)cc1
O=C1C(=O)N(CC2COc3ccccc3O2)c2ccccc21
CCOc1ccc(N(CC(=O)Nc2ccc(CC)cc2)S(=O)(=O)c2[nH]c(=O)[nH]c(=O)c2C)cc1
Cc1ccc(C(=O)c2c3ccc([N+](=O)[O-])cc3n(CCC(N)=O)[n+]2[O-])cc1
CCC1CCC(N2CCN(c3ccc([N+](=O)[O-])cc3)CC2)CC1
COc1ccc(NS(=O)(=O)c2ccc3oc(Nc4ccc5c(c4)OCCO5)nc3c2)cc1
CC(C)CN(CCC(=O)O)CC(C)C
CCC(C(=O)Nc1ccc(C(F)(F)F)cc1)c1ccccc1
O=c1[nH]c(C=C2N=Cc3ccccc32)c(O)c(=O)n1-c1ccc(F)cc1
Cc1cc2c(NC(=O)c3ccc(OC(F)F)cc3)cccc2oc1=O
NC(=S)N(C(=O)C(c1ccccc1)c1ccccc1)c1ccc(C(=O)O)cc1
Cc1ccc(C)c(S(=O)(=O)N2CCN(c3c(C=O)ccc(N4CCCC4)c3[N+](=O)[O-])CC2)c1
COc1ccc(-c2cccc3nc(NC=O)sc23)cc1
O=C(CSc1ccc(F)cc1)Nc1ccc2c(c1)C(=O)NC2=O
COc1ccc2c(c1OC)C(c1cccc(F)c1Br)CN(C(=O)CCl)C2
Cc1ccc(C(=O)NC(NC(=S)Nc2cc(C)ccc2C)C(Cl)(Cl)Cl)cc1
NC1CN(c2ccccc2)CCN1
COc1ccc(CNCCc2c[nH]c3ccccc23)c(OC)c1
COC(=O)C(Cc1c[nH]c2ccccc12)NC(=O)c1cc(=O)[nH]c2ccccc12
Cc1ccc(S(=O)(=O)N=C2C(=O)C(Nc3ccc(C(=O)O)cc3)=Cc3ccccc32)cc1
O=C(O)c1ccc(NC(=O)c2cnn(-c3ccccc3)c2-c2ccc(Cl)cc2)cc1
O=S(=O)(Nc1c(F)cccc1F)c1cccc2nonc12
Nc1c(Br)ccnc1S(=O)(=O)Nc1ccc(C(F)(F)F)cc1C(F)(F)F
CC(C)OCCCNC(=O)CCc1nnc2ccc(N3CCCCC3C)nn12
COc1cccc2c(C)c(C3NC(=O)N(CC(=O)NCc4ccco4)C3=O)ccc12
O=Cc1cccc(Oc2cccnc2)c1[N+](=O)[O-]
CCOC(=O)c1sc(C(O)(C(F)(F)F)C(F)(F)F)c(N)c1-c1ccccc1
Nc1c(C(F)(F)F)cc(NS(=O)(=O)c2cccnc2)c(C(F)(F)F)c1Br
CC(C)(C)OC(=O)C(Cc1ccccc1)NC(=O)c1ncc(C(=O)NC(Cc2ccccc2)C(=O)OCc2ccccc2)[nH]1
COc1ccc(C(C(=O)NCC2CCCO2)N(C(=O)Cn2nnc3ccccc32)c2ccc(NC(C)=O)cc2)cc1
COCCNC(=O)C(c1ccccc1)N(Cc1cccs1)C(=O)Cn1nnc2ccccc21
O=C(Oc1cc(Br)ccc1C(=O)C=Cc1ccccc1)c1ccc(F)o1
Cc1ccc(NC2=NN=C(S)[SH]2CC(=O)Nc2nccc(C(F)(F)F)c2Cl)cc1
Cc1ccc(-n2ncc3c2CCCC3NC(=O)c2cc(C(C)(C)C)[nH]n2)cc1
COc1ccc(NS(=O)(=O)c2ccc(N)c3oc(N)nc23)cc1
COc1ccccc1C=CC(=O)c1cc(Br)ccc1OC(=O)c1ccco1
Cc1ccc(N)cc1C(=O)Oc1ccc2[nH]cnc2c1
Cc1cc(C2=NN(C(=O)c3ccco3)C(CCl)C2)co1
Cc1ccc(S(=O)(=O)N=C2C=C(Nc3cccc(C(=O)O)c3)C(=O)c3ccccc32)cc1
CC(=O)c1cc(N)cc2cc(OC(=O)c3ccco3)[nH]c12
CC(C)(C)OC(=O)NCc1ccc(CNC(=O)c2cnc(C(=O)NC(Cc3ccccc3)C(=O)OC(C)(C)C)[nH]2)cc1
CCc1ccc(N(C(=O)c2ccco2)C(C(=O)NC2CCCC2)c2cccnc2)cc1
Cc1cccc2c1nnn2OCC(=O)Nc1ccc(S(C)(=O)=O)cc1Br
Cc1ccc(S(=O)(=O)Nc2ccccc2-c2ccccc2NS(=O)(=O)c2ccc(C)cc2)cc1
O=C(Nc1cnc(-c2cccs2)s1)c1ccc(Cl)cc1
CC(=NN=C(N)Sc1cc(N2C(=O)CCC2=O)ccc1Cl)c1cccs1
O=C(c1ccc(Br)cn1)N1CCN(S(=O)(=O)c2ccc(C(F)(F)F)cc2)CC1
CCC1=NN=C(N)[SH]1Nc1ccc([SH](=O)=O)cc1N
COC(=O)c1ccc(NC(=O)c2ccc3c(c2)OC=COC3)cc1
Cc1ccc(S(=O)(=O)N=C2C=CC(=O)c3cc(Nc4ccc(C(=O)O)cc4)ccc32)c(C)c1C
O=C(Cn1nnc2ccccc21)c1ccc(Br)cc1
CC(C)(C)C1CCCc2onc(C(=O)Nc3cccnc3)c21
CCCOC(=O)c1cc(NC(=O)C23CCC(C(=O)O)(CC2)O3)c(-c2cc(C)ccc2C)s1
CC(C)CS(=O)(=O)C1CCN2C=NSC2=N1
Cc1cc(C)c(S(=O)(=O)N=C2C=C(Nc3ccc(C(=O)O)cc3)C(=O)c3ccccc32)c(C)c1
CC(=O)Nc1ccc(NC(=O)CC(C)=NNC(=O)COc2ccc(C)c(Br)c2Br)cc1
Cc1cc(NC(=O)COn2nnc3ccc(S(C)(=O)=O)cc32)ccc1Br
CCc1cc2c(cc1NC(C)=O)NC(=O)C2(N)CN1CCOCC1
Cc1ccc(Cl)cc1N1C(=O)C(C)C(N(C(=S)Nc2ccc(N)cc2)C(C)c2cn[nH]c2)C1=O
Cc1ccc(S(=O)(=O)Nc2ccc(-c3ccc(NS(=O)(=O)c4ccc(C)cc4)cc3)cc2)cc1
Cc1cc(N(C(=O)CCl)c2ccc([N+](=O)[O-])cc2)cc2c1ccn2C=O
COc1c(C=O)cccc1Nc1nc2ccccc2s1
Cc1ccc(NC(=O)Nc2cccnc2)cc1Cl
CCCOC(=O)C1C2CCC(O2)C1(C)C(=O)Nc1cc(-c2cccc(C)c2C(=O)O)cs1
COc1cccc(C=NNC(=S)Nc2cccnc2)c1
Cc1ccc(C(=O)n2cnc3ccc(C)cc32)cc1
CC(=O)c1cc(N2CCCC=C2c2ccc(F)cc2)c2[nH]c3c(c2c1)CNCC3N
CCCCCn1c(=O)[nH]c(=O)c2c1nc(CN1CCN(Cc3ccccc3)CC1)n2C
Cc1cc2c(c([N+](=O)[O-])c1I)C(C(N)=O)NCCNC(CC(N)=O)CNCC(=O)CC(=O)C(=O)N2
Cc1ccc(-n2nc(C)c3cc(-c4cccs4)nc(C(=O)O)c32)cc1
Cc1ccc(S(=O)(=O)C(=CCl)Nc2ccc(C=O)cc2)cc1
O=S(=O)(c1ccc(N2CCN(C(=S)Nc3ccccc3)CC2)cc1)C(F)F
CN(C)CCNC(=O)C(=O)NC1(C)OCN([SH](=O)=O)C1S
Cc1ccc(C2CN(C(=O)CCl)N=C2c2cccs2)cc1
CCC(C)(C)NC(=O)C(c1ccc(O)cc1)N(C(=O)Cn1nnc2ccccc21)c1ccc(NC(C)=O)cc1
CSc1cnc(CNC(=O)c2cc(COc3ccc(N)cc3)on2)cn1
Cc1ccc(C(=O)CSc2nnc(CNc3c(C)cccc3C)n2Cc2ccco2)cc1
O=S(=O)(Nc1ccc(S(=O)(=O)Nc2nccs2)cc1)c1ccc(Br)cc1
Cc1cc(C2(c3ccco3)C=NN(C(=O)CCl)C2)co1
Sc1cccnc1S
CSc1ccc(NC(=O)Cc2ccc([N+](=O)[O-])cc2)cc1
O=C(NCCc1ccccc1)C(=O)NCC1OCCN1S(=O)(=O)c1ccc2c(c1)OCCO2
O=C(O)c1ccc(Cl)c(-c2ccc(C=NNC(=O)C(O)(c3ccccc3)c3ccccc3)o2)c1
CCOc1ccc(N)c(N)c1
CCOc1ccc(N(CC(=O)Nc2ccc(CC)cc2)S(=O)(=O)c2c(C)[nH]c(=O)[nH]c2=O)cc1
NNC(=O)CN1C=Nc2c(-c3ccccc3)cc(Br)c(-c3ccccc3)c2C1
NC(=O)CCn1c(C(=O)c2ccc(Cl)cc2)c2ccccc2[n+]1[O-]
COC(=O)c1ccccc1NC(=O)c1ccc2c(c1)OCCCO2
COc1ccc(C(=O)n2c(SC)nc3cc4c(cc32)OCCO4)cc1
COC(=O)c1ccc(NC(=O)CN(c2ccc(OC)cc2)S(=O)(=O)c2ccccc2)cc1Cl
COCCNC(=O)C(c1ccc(OC)cc1)N(Cc1cccs1)C(=O)Cn1nnc2ccccc21
CCOc1ccc2c(c1)C(=O)C(=O)N2CC1COc2ccccc2O1
COc1ccc(COc2ccc(C3C(S(=O)(=O)c4ccccc4)CON3C)cc2OC)cc1
O=C(CC(F)S(=O)(=O)c1ccccc1)N1CCN(c2ccccc2)CC1
CN1CCNC(N)C1
COc1cc(C=NNC(=O)C(=Cc2ccc3c(c2)OCO3)NC(=O)c2ccccc2)ccc1O
CCc1cc2ccc(=O)oc2cc1OC(=O)c1ccco1
Cc1ccc2c(c1)c(N(C(=O)CCl)c1ccc(Cl)cc1)cn2C=O
CCCC(=O)Oc1ccc(C)c2ccc(=O)oc12
Cc1ccc(-c2csc(NC(=O)C34CCC(C(=O)O)(CC3)O4)c2C=O)c(COC(C)C)c1
COc1cc(C(N)=NO)ccc1OC(O)C(=O)Sc1ccccc1
CC(C)OCCCNC(=O)CCc1nnc2ccc(N3CCCCC3C)nn12
CCOc1ccc(NC(=O)CSc2nc(NS(=O)(=O)c3ccc(C)cc3)cc(=O)[nH]2)cc1
Cc1ccc(Nc2cnn(C34CC5CC(C3)C(CC(=O)O)C(C5)C4)c(=O)c2Cl)cc1
CC(C)CC(NC(=O)c1ncc(C(=O)NCc2ccc(CNC(=O)OC(C)(C)C)cc2)[nH]1)C(=O)OC(C)(C)C
COc1ccccc1OCCNC(=O)c1cc(=O)[nH]c2ccccc12
Cc1cc(=O)oc2cc(NC(=O)Cc3ccccc3[N+](=O)[O-])ccc12
NNC(=S)N(c1ccc(OC(F)F)cc1)c1cccc(S(=O)(=O)Nc2ccc(C(=O)O)cc2)c1[N+](=O)[O-]
COc1ccc(CCl)c2c1CC(c1cc(F)cc(Br)c1)N(C=O)C2OC
Cc1ccc(Nc2nc(N)c([N+](=O)[O-])c(N3CCOCC3)n2)cc1C
O=C(Oc1ccc2ccc(=O)oc2c1)c1cccs1
CCOc1ccc(-c2cc(C=O)c(N)s2)cc1
Cc1cc(S(=O)(=O)Nc2oncc2C)ccc1NC(=O)c1oc2c(C)cccc2c1Cl
CC(=O)N(C)c1ccc(NS(=O)(=O)c2ccc(Cl)c(Cl)c2)cc1
Cc1ccc(S(=O)(=O)N=C2C=CC(=O)c3cccc(Nc4ccc(C(=O)O)cc4)c32)cc1
O=C(NCCNC(=O)c1cc(OCC(F)(F)F)ccc1OCC(F)(F)F)Nc1ccc(C(F)(F)F)cc1
CCn1nc(-c2ccccc2)nc2c(=O)n(C)c(=O)nc1-2
COc1ccc(C(C(=O)NCC2CCCO2)N(C(=O)Cn2nnc3ccccc32)c2ccc(NC(C)=O)cc2)c(OC)c1
COC(=O)c1cc2c(ccn2CC(=O)Nc2cc(OC)c(OC)cc2OC)s1
O=C(O)C(C(=O)Nc1ccccc1)N1C(=O)SC(=Cc2ccc(O)s2)C1=O
COC(=O)c1c(Cl)cccc1NC(=O)Cc1ccc([N+](=O)[O-])cc1
Cc1ccc(C(=O)NCCN2CCOCC2)c(C)c1
O=C(Nn1cnc(=O)c2ccccc21)c1ccc(Br)cc1
FC(F)(F)c1cccc(NC(=S)NNC(=S)NCc2ccccc2)c1
O=C(O)c1ccc2ncsc2c1
O=C(NCCNC(=O)c1cc(OCC(F)(F)F)ccc1OCC(F)(F)F)Nc1ccc(C(F)(F)F)cc1
CC1CCN(c2ccc(C(=O)N3C(C)CN(S(=O)(=O)c4ccccc4)CC3[N+](=O)[O-])cc2)C1
O=CCc1c(F)ccc(NCCCn2ccnc2)c1Cl
CCC(C(=O)Nc1ccc(C(F)(F)F)cc1)c1ccccc1
COc1ccc(N(c2ccc(C)o2)C(C=O)n2nnc3ccccc32)c(C(C=O)Nc2ccc(C)o2)c1
O=C(Nc1ccc2c(c1)OC=CO2)c1ncc(-c2ccccc2)o1
Cc1ccc(C(=O)NC(=C(Cl)Cl)S(=O)(=O)c2ccccc2)cc1
Cc1ccc(C2CC(c3ccc(N)o3)=NN2)o1
O=C(Cn1nnc2ccccc21)c1ccc(Cl)cc1
COC(=O)c1cc(NC(=O)CN(c2ccccc2OC)S(=O)(=O)c2ccccc2)ccc1Cl
CC(C)c1ccc(N(C(=O)c2ccco2)C(C(=O)NC2CCCC2)c2ccccn2)cc1
Cc1c(N(C(=O)CCl)c2ccc(Cl)cc2)c2ccccc2n1C=O
CC(C)CC(NC(=O)c1ncc(C(=O)NC(Cc2ccccc2)C(=O)OCc2ccccc2)[nH]1)C(=O)OC(C)(C)C
Cc1ccc(-n2c(Cc3cccn3C)nnc2SCC(=O)Nc2ccc3c(c2)OCO3)cc1
O=C(Nc1ccccc1)NN(C(=O)CCl)c1ccccc1
CCOC(=O)c1ccc(NCC(=O)N2C(=O)C(CC)SC(CC)C2=O)cc1
CC(C)NC(=O)CN1CCN(c2ncccn2)CC1
CCc1c(=O)occ2c(OC(=O)c3ccco3)cccc12
Cc1ccc(C=O)c(NCCN2CCOCC2)c1C
Cc1ccc(S(=O)(=O)N2CCN(S(=O)(=O)c3ccc4c(c3)OCCO4)CC2)cc1
CCC12C(=O)N(C)C(=O)N1CC1(c3ccc(F)cc3)C(=O)NC(=O)C12N
C=S1C(N(O)C(=O)NCCCC)N(N=Cc2ccc(N(C)C)cc2)CC1(C)C
Cc1cc(=O)oc2cc(Oc3ccc(C=O)o3)ccc12
Nc1c(OC(=O)c2ccccc2)ccc2[nH]cnc12
COc1cccc(C(C(=O)NCc2ccco2)N(Cc2ccco2)C(=O)Cn2nnc3ccccc32)c1
O=C(NCc1ccccc1)c1ccc(S(=O)(=O)Nc2ccc(C(F)(F)F)cc2)cc1
Cc1ccc(-c2nn(-c3ccccc3)cc2NC(=O)CCl)cc1
O=C(Nn1cnc2ccccc2c1=O)c1ccc(Br)cc1
NC1(C23C(=O)N(c4cccc(F)c4)C(=O)N2C(c2ccc(F)cc2)C2C(=O)NC(=O)C23)CCCCC1
CSc1cccc(NC(=O)Cc2ccccc2[N+](=O)[O-])c1
CC(C)CC(NC(=O)c1ncc(C(=O)NC(Cc2ccccc2)C(=O)OCc2ccccc2)[nH]1)C(=O)OC(C)(C)C
O=S(=O)(Nc1cc(F)ccc1F)c1cccc2nonc12
CCN1C(=O)C(NC(C)=O)(N2CCOCC2)c2cc(Cl)ccc21
COC(=NOC(=O)CSc1ccc(OC)c(N)c1)c1ccccc1
CC(=O)NNc1ccc(C2NC=Nc3ccc(Br)c(C)c32)cc1
CC(Cn1nnc([N+](=O)[O-])n1)=NNC(=O)c1ccc(Cl)c(Cl)c1
Cc1ccc(Oc2ccccc2C(N)(CC=O)n2c(NC(C=O)C(OC(C)(C)C)C(C)C)nc(C=O)c2C=O)cc1
O=CC(Cl)N1N=C(c2cccs2)CC1c1ccco1
CC1([N+](=O)[O-])C(=O)CNCC(CC(N)=O)NC(C(N)=O)CNCc2cc(I)ccc2NC(=O)C1=O
N=c1sccn1C(Cl)c1cccc(N)c1
COc1cccc(C=NNC(=S)Nc2cccnc2)c1
CSc1cccc(NC(=O)Cc2ccccc2[N+](=O)[O-])c1
CC(=O)c1cc(-c2ccccc2)[nH]c1N1CCCC1
COc1ccc(COc2ccc(C3C(S(=O)(=O)c4ccccc4)CON3C)cc2OC)cc1
Cc1ccc(C(=O)NC2=NN=C[SH]2C)cc1
O=S(=O)(Nc1ccc(F)cc1F)c1cccc2nonc12
O=C(Nc1nc(-c2cccs2)cs1)c1ccc(Cl)cc1
COc1ccc(N(C(=O)CCl)C(C(=O)NC2CCCCC2)c2ccccn2)cc1
O=C(Cc1cccc(Cl)c1F)NCCCn1ccnc1
CCOc1ccc(-c2c(C(O)(C(F)(F)F)C(F)(F)F)sc(N)c2C=O)cc1
COc1cccc(C(C(=O)NCC2CCCO2)N(C(=O)Cn2nnc3ccccc32)c2ccc(NC(C)=O)cc2)c1OC
CC(C)c1ccc(NC(=O)C[SH]2C=Cc3nc(S)n(Cc4ccc(C(=O)O)cc4)c(=O)c32)cc1
Cc1ccc(C(=O)N(c2ccccc2)S(C)(=O)=O)c(Nc2ccccc2Sc2ccccc2)c1
COc1ccc(C(C(=O)NCc2ccco2)N(Cc2ccco2)C(=O)Cn2nnc3ccccc32)cc1
COc1cccc(N(Cc2cc(=O)[nH]c3ccccc23)C(Cl)C=O)c1
COc1cc(NC(=O)c2nnc(Cl)cc2Cl)c(OC)c(OC)c1
COc1ccc(C=C(C#N)C23C=CC=CC2=CNC3)cc1
COc1ccc(C=C(C#N)c2c[nH]c3ccccc23)cc1
CC(C)CNS(=O)(=O)c1ccc(CCC(=O)Nc2cc(Cl)ccc2Oc2ccccc2)cc1
Cc1oc2c(F)c(F)c(F)c(F)c2c1S(=O)(=O)Nc1cccc(C(F)(F)F)c1
CS(=O)(=O)N(Cc1ccc(C(=O)Nc2ccc(Sc3ccccc3)cc2)cc1)c1ccccc1
O=C(CSc1ccc(F)cc1)Nc1ccc2c(c1)C(=O)NC2=O
COc1cc(Cc2cc3[nH]c(NC(=O)OC4CCCC4)cc3cc2N)cc(C(=O)NS(=O)(=O)c2ccc(C)cc2)c1
COc1ccc(NC(=O)C2(C)CN(C(=O)Nc3ccc(C(F)(F)F)cc3)C(=O)CN2)cc1
O=Cc1cc(Br)cnc1N1CCN(S(=O)(=O)c2ccccc2C(F)(F)F)CC1
CC1Cc2c(sc3ncnc(N4CCN(C(=O)CCl)CC4)c23)C(C)(C)C1
COc1ccc(N(C(=O)CCl)C(C(=O)NC2CCCCC2)c2ccccn2)cc1
CCCCOc1ccc(NC(C)=O)cc1S(=O)(=O)NOCc1ccccc1Cl
Cc1ccc(C(=O)CSc2nnc(CNc3ccc(C)c(C)c3)n2Cc2ccco2)cc1
Cc1cc(C(=O)CCl)n(Cc2ccco2)c1C
CCc1cc(=O)oc2cc(Oc3ccc(C=O)o3)ccc12
O=C(Cn1nnc2ccccc21)NN=Cc1cccs1
CC(=O)NNc1cccc(C2=Nc3ccc(Br)cc3C(c3ccccc3)N2)c1
Cc1ccc(S(=O)(=O)N=C2C=C(Nc3cccc(C(=O)O)c3)C(=O)c3ccccc32)cc1
Cc1cc([N+](=O)[O-])n(-c2cccc(C(Cl)C=O)c2)c1C
CCOc1ccc(C2C(O)=C(C(=O)c3cc(C)co3)C(=O)N2c2nc(C)c(C(=O)OC)s2)cc1
CCC1CCC(N2CCN(c3ccc([N+](=O)[O-])cc3)CC2)CC1
CCN(CC)c1c(C)c2ccccc2n1C(C=O)=C1C(=O)NC(=O)N(c2ccccc2F)C1=O
CC(=O)Nc1ccc(NC(=O)CC(C)=NNC(=O)COc2c(Br)ccc(Br)c2C)cc1
Cc1ccc(NC(=O)Cc2cccc(OCN(C(=O)Cn3nnc4ccccc43)c3ccc(C)o3)c2)o1
CN(C)S(=O)(=O)c1cccc(N)c1N
Cc1ccc(CN2CC(=O)Sc3ccc(C(=O)NCCN4CCOCC4)cc32)cc1
COc1ccc(S(=O)(=O)N2COC(CNC(=O)C(=O)NCCN(C)C)C2)cc1
CC(C)OCCCNC(=O)CCc1nnc2ccc(N3CCCCC3C)nn12
COc1cccc(N2C(=O)C(=C(C)c3ccco3)C(=O)NC2=S)c1
CCC12C(=O)NC(=O)N1C(N)(c1ccc(F)cc1)C1(N)C(=O)NC(=O)C21
COc1ccc(NC(=O)C2(C)NCCN(C(=O)Nc3ccc(C(F)(F)F)cc3)C2=O)cc1
O=[N+]([O-])C=Cc1ccc2c(ccn2Cc2ccccc2)c1
O=C(Cc1ccc(F)cc1)NCCCn1cncc1Cl
CCOc1ccc(C2C(C(=O)c3ccc(C)o3)=C(O)C(=O)N2c2nc(C)c(C(=O)OC)s2)cc1
C=S1CC(=O)N(CCC(=O)NNC(=O)c2ccc(OC)cc2)C1=Cc1ccc(OC)cc1
CCCc1c(C(=O)NN=CC2CC=c3ccccc3=C2OC)nnn1-c1nonc1N
Nc1cc2nn(-c3ccccc3)nc2cc1Cl
CCCC(=O)Oc1cc(=O)oc2cccc(C)c12
NC1(N)CNCCN1
Cc1cc2c(cc1C)C(c1ccccc1F)CC(=O)N2
Cc1c(NC(=O)c2cc3c(N4CCC(C)CC4C)ncnc3s2)ccc2c1OCCO2
CCCCN(C(=O)NO)c1ccc(N(C)C)c(C=NN2C(=S)SCC2(C)C)c1
COCCOC(=O)C(C#N)=Cc1cn(Cc2ccccc2)nc1-c1cccnc1
O=C(O)c1ccc(CN(Cc2ccccc2)S(=O)(=O)c2ccc(Cl)cc2)cc1
Cn1nc(-c2ccccn2)nc2c(=O)n(C)c(=O)nc1-2
O=C(c1c(Cl)nc2sccn12)N1CCN(c2cccc(Cl)c2)CC1
O=C(COC(=O)CCc1c[nH]c2ccccc12)NC(c1ccccc1)c1ccccc1
CCCc1c(C(=O)NN=Cc2c(OC)ccc3ccccc23)nnn1-c1nonc1N
CC(=O)n1c([N+](=O)[O-])c(N(c2ccccc2)C(Cl)C=O)c2ccccc21
Cc1ccc2c(c1)N(C(=O)c1c(C)[nH]c3ccc(S(=O)(=O)Nc4ccccc4)cc3c1=O)CC2
CC(C)c1ccc(NC(=O)CS2(C)C=Cc3ncn(Cc4ccc(C(=O)O)cc4)c(=O)c32)cc1
Cc1ccc2cc(N)cc3c2c1N=CN3
COc1ccc(NC(=O)C(c2ccccc2)N(C(=O)Cn2nnc3cc(F)ccc32)C2CC2)cc1
CC1(N)CN(C2=CC(C(N)(C(N)=O)c3ccccc3)C(=O)N2)CCO1
COc1ccc(COc2ccc(C3C(S(=O)(=O)c4ccccc4)CON3C)cc2OC)cc1
O=CN=c1sc(CCl)cn1Cc1cc(Cl)ccc1Cl
CC(C)(C)C1(C(=O)Nc2ccccn2)CCCc2cnoc21
CCc1ccc(N(C(=O)c2ccco2)C(C(=O)NC2CCCC2)c2ccccn2)cc1
Cc1ccc(Nc2nn(C34CC5CC(C3)C(CC(=O)O)C(C5)C4)c(=O)cc2Cl)cc1
CCc1ccc(N(C)C(=O)c2noc(C)c2Oc2cccc(C(F)(F)F)c2)cc1
COc1ccc(NS(=O)(=O)c2ccc3oc(Nc4ccc5c(c4)OCCO5)nc3c2)cc1
CCN(CC)C(=O)Cn1cc(C=C2NC(=O)C(=O)C(=O)N2c2ccc(F)cc2)c2ccccc21
CCc1coc(C(=O)N(c2ccccc2)C(C(=O)NC2CCCC2)c2cccnc2)c1
COC(=O)c1ccc(NC(=O)C2COc3ccccc3OC2)cc1
CN(C(=O)c1ccn[nH]1)c1ccc2c(c1Cl)OCO2
Cc1c(OCC(=O)NC(Cc2c[nH]c3ccccc23)C(=O)O)ccc2c1oc(=O)c1ccccc12
CCOc1ccc(N(Cc2[nH]c(=O)cc3cccc(C)c23)S(=O)(=O)c2ccccc2)cc1
CCc1ccc(NC(=O)C2CCCCN2S(=O)(=O)c2ccc3[nH]c(=O)ccc3c2)cc1
Cc1nc(-c2ccc(S(=O)(=O)N3CCN(c4ccccc4)CC3)cc2)co1
CC(Cn1nnc([N+](=O)[O-])n1)=NNC(=O)c1c(Cl)cccc1Cl
NC(=O)CCn1c2c(c(C(=O)c3c(N)cc(Cl)cc3Cl)[n+]1[O-])CCC=C2
O=C(c1ccccn1)c1ccn(Cc2ccccc2)n1
CNc1oc(-c2ccc(Cl)cc2)nc1P(=O)(c1ccccc1)c1ccccc1
CC(C)c1ccc(N(C(=O)c2cnns2)C(C(=O)NC2CCCC2)c2ccccn2)cc1
O=C(O)c1ccc(NN=C2c3ccccc3-c3ccccc32)c(Cl)c1
CNC(=O)N(O)C1=CC(C)=C(c2cccs2)NC1
Cc1cc2c(c3cc(Br)ccc13)N(CC(=O)NN)C(c1ccccc1)=NC2
COc1ccc(OC)c(-c2c(-c3ccccc3)ccc3c2C(N)(C(=O)NN)NC(Br)=N3)c1OC
O=C(O)c1cc(-c2ccc(Cl)cc2)oc1C=NNC(=O)C(c1ccccc1)c1ccccc1O
COc1cccc(-c2cc(N)n(S(=O)(=O)c3c(F)c(F)c(F)c(F)c3F)n2)c1OC
CNCC1(C)SC(=S)N(N=Cc2cccs2)C1N(O)C=O
O=C(NCc1ccco1)C(c1ccco1)N(CCc1ccccc1)C(=O)Cn1nnc2ccccc21
Cc1ccc2ccn(C(=O)N(C(=O)CCl)c3ccc([N+](=O)[O-])cc3)c2c1
CC(C)(C)C1(C(=O)Nc2ccccn2)CCCc2cnoc21
CC(C)OP(=O)(OC(C)C)C1(NS(=O)(=O)c2ccc(Cl)cc2)C=C(Cl)C(=O)C(Cl)=C1
CC1(C)COCc2sc3nc(-c4cc5ccccc5o4)n(N)c(=O)c3c21
Cc1cc(C(F)(F)F)ccc1Nc1ncccc1C(=O)NC(N)C(=O)Nc1ccccc1
Cc1c(O)ccc(Cl)c1-c1cc(O)ccc1Cl
O=C1C2C(c3ccccc3)C=CC(c3ccccc3)C2C(=O)N1c1cccnc1
CCCOC(=O)c1cc(NC(=O)C23CCC(C(=O)O)(CC2)O3)c(-c2c(C)cccc2C)s1
NC(=NS(=O)(=O)c1cccc(C(F)(F)F)c1C(F)(F)F)c1ccc(Cl)cc1
COc1ccc(-c2cc(N)n(S(=O)(=O)c3c(F)c(F)c(F)c(F)c3F)n2)cc1OC
Cc1ccc(S(=O)(=O)N=C2C(=O)Cc3ccccc3C2Nc2ccc(C(=O)O)cc2)c(C)c1C
CC(C)c1ccc(N(c2ccc(C=O)o2)C(C=O)c2cccnc2NC2CCCC2)cc1
Cc1noc(NS(=O)(=O)c2ccc(NC(=O)c3oc4ccc(Cl)cc4c3C)cc2)c1C
O=C(C=Cc1cccs1)Nc1csc(-c2ccccc2)c1C(=O)O
N#Cc1c(-c2ccccc2)nc(SCC(=O)Nc2ccc(OC(F)(F)Cl)cc2)[nH]c1=O
Cc1cc(C(=O)C2C(O)=C(c3ccc(OC(C)C)cc3)C(=O)N2Cc2ccccn2)co1
NN=C1c2ccccc2-c2cccc(N)c21
O=C(Cc1cccc(Cl)c1Cl)Nc1ccccn1
O=C(NCc1ccco1)C(c1ccco1)N(Cc1cccs1)C(=O)Cn1nnc2ccccc21
O=[SH](=O)C(F)(F)[SH]=C(Nc1ccccc1)N1CCN(c2ccccc2)CC1
CCC(=O)N(C(=O)c1ccc2c(c1)OCCCO2)c1ccccc1
CC(C)(C)OC(=O)NCc1ccc(CNC(=O)c2ncc(C(=O)NC(Cc3ccccc3)C(=O)OCc3ccccc3)[nH]2)cc1
O=C(O)c1ccc(NS(=O)(=O)c2ccc(NNC(=S)Nc3ccc(OC(F)F)cc3)cc2[N+](=O)[O-])cc1
COc1c(O)cccc1C=NNC(=O)C(=Cc1ccc2c(c1)OCO2)NC(=O)c1ccccc1
O=C(NN=Cc1cc(O)c2ccccc2c1)c1ccc(Br)cn1
CC1NCCCC1N1CC=CC=N1
Cc1cccc(OCC(=O)Nc2ccc(NC(=O)COc3c(C)cccc3C)cc2C(=O)O)c1C
NNC(=O)CN1C=NC2(c3ccccc3)C=CC=CC2(Br)C1c1ccccc1
O=C(COC(=O)CCc1c[nH]c2ccccc12)NC(c1ccccc1)c1ccccc1
Cc1cccc(NC2=NN=CS2(C)CC(=O)Nc2ncc(C(F)(F)F)cc2Cl)c1C
COc1ccc(C=C(C#N)c2cccc3cc[nH]c23)cc1
Cc1ccc(O)c(Nc2ncnc3ccccc23)c1.Cl
O=C(CNc1ccccc1F)Oc1ccc(S(=O)(=O)N2CCCCC2)cc1
Cc1cccc(Cl)c1N1C(=O)CC(SC=NN=C(N)c2cccs2)C1=O
CC(C)C1CCC(NC(=O)C(c2cccnc2)N(C(=O)c2csnn2)c2ccccc2)C1
CCCCOc1cccc(C(=O)Oc2cccnc2)c1
O=C(c1ccc(Br)cn1)N1CCN([SH](=O)=O)C(S)C1
CC(C)C1(N)N(C)CC2CNCC1(C)C2=O
Cc1cc(C)cc(NC2=NN=CS2(C)CC(=O)Nc2nc(C(F)(F)F)ccc2Cl)c1
Cc1ccccc1Nc1nnc(SCC(=O)Nc2ncc(C(F)(F)F)cc2Cl)s1
CC(C)(C)OC(=O)CNC(=O)c1[nH]cnc1C(=O)NC(c1ccccc1)c1ccccc1
O=C(Cc1cccc(F)c1Cl)NCCCn1ccnc1
O=C(Nc1c2c(nn1-c1ccc(Cl)cc1)CS(=O)(=O)C2)C1Oc2ccccc2O1
O=C(Cn1nnc2ccccc21)NN=Cc1cccs1
Cc1oc(S(=O)(=O)Nc2ccc(C(F)(F)F)cc2)c2c(F)c(F)c(F)c(F)c12
COc1ccccc1C=CC(=O)c1cc(Br)ccc1OC(=O)c1ccco1
Nc1nc(-c2sccc2N)cs1
CCc1nnc(NS(=O)(=O)c2ccc(NC(=O)C=Cc3ccc(F)cc3)cc2)s1
O=CNc1nc(-c2ccc(Cl)cc2)c(-c2cccs2)s1
O=[N+]([O-])C=Cc1cc2ccccc2n1Cc1ccccc1
Cc1ccc(C(=O)N(c2ccc(C)cc2)c2nnc(S(N)(=O)=O)s2)cc1
O=[N+]([O-])C=Cc1cc2ccccc2n1Cc1ccccc1
CCOC(=O)c1sc(-c2ccccc2)c(N)c1C(O)(C(F)(F)F)C(F)(F)F
CC(C)(C)c1ccc(NC(=O)CSC2NC=NN2)cc1
Cc1cccc2c1NC(=O)C(C)C2(F)c1ccccc1
Cc1cccc(NS(=O)(=O)c2c(C(=O)N3CCc4ccccc43)ccc3c(=O)cc[nH]c23)c1C
CC1CCCc2c1c1ccccc1n2CC(O)CN1CCCCCC1
O=C(NCc1ccco1)C(c1ccco1)N(C(=O)Cn1nnc2ccccc21)C1Cc2ccccc2C1
CSc1ccc(NC(=O)Cc2ccc([N+](=O)[O-])cc2)cc1
O=C(Oc1cc(=O)oc2ccccc12)c1cccs1
NC1CNC(N)CN1
Cc1ccc(-c2nn(-c3ccccc3)cc2NC(=O)CCl)cc1
COc1ccc(COc2c(OC)cccc2C2CC(S(=O)(=O)c3ccccc3)N(C)O2)cc1
COc1cccc(C=NNC(=O)c2nnn(-c3nonc3N)c2CN(C)c2ccccc2)c1
NC(=S)N(c1ccc(C(C=O)c2ccccc2)cc1)c1cccc(C(=O)O)c1
O=C(Nc1c2c(nn1-c1ccc(Cl)cc1)CCS2(=O)=O)c1ccc2c(c1)OCO2
Cc1ccc(C=CC(=O)c2cc(Br)ccc2OC(=O)c2ccco2)cc1
CC(=O)Nc1c(OC(C)=O)c(OC(C)=O)cc2nonc12
O=C(Cn1nnc2ccccc21)NN=Cc1cccs1
O=C(COC(=O)CCc1c[nH]c2ccccc12)NC(c1ccccc1)c1ccccc1
CCC12NC3(CC1(c1ccc(F)cc1)N(C1CCCCC1)C(=O)C2=O)C(=O)NC(=O)N3c1ccc(F)cc1
O=C1CC(N2CCN(CC=Cc3ccccc3)CC2)C(=O)N1Cc1cccs1
Cc1noc(C)c1NS(=O)(=O)c1ccc(NC(=O)Nc2ccc(Cl)c(Cl)c2)cc1
O=C(Cn1nnc(-c2ccccc2NC(=O)c2ccccc2F)n1)NCc1ccco1
COc1ccc(NS(=O)(=O)c2ccc(N)c3oc(N)nc23)cc1
CN(C)S(=O)(=O)c1cccc(N)c1N
CN1CCN2c3ccc(N)cc3CC3(C(=O)NC(=O)NC3=O)C2C1
O=C(Cc1ccc(Cl)c(Cl)c1)Nc1ccccn1
O=C(Cn1nnc2ccccc21)c1ccc(Br)cc1
Cc1nsc(S(=O)(=O)C(C#N)=NNc2ccc(C(F)(F)F)cc2)c1C#N
CCC(C)(C)NC(=O)C(c1ccc(O)cc1)N(C(=O)Cn1nnc2ccccc21)c1ccc(NC(C)=O)cc1
O=C(NCc1ccco1)C(c1ccco1)N(C(=O)Cn1nnc2ccccc21)c1ccc2c(c1)CCC2
O=C(O)c1cccc(NS(=O)(=O)c2ccc(C3CCCCC3)cc2)c1
Cc1cccc(NC(=S)NC(=O)c2ccc(COc3ccccc3)cc2)c1C(=O)O
COc1ccc(C=NNC(=S)Nc2ccccn2)cc1
COc1ccc(C=C(C#N)c2c[nH]c3ccccc23)cc1
Cc1ccc(S(=O)(=O)N2CCN(S(=O)(=O)c3ccc4c(c3)OC=CO4)CC2)cc1
O=C(O)c1ccc(NN=C2c3ccccc3-c3ccccc32)c(Cl)c1
NC1NC(=O)CC1=O
CSc1ccc(OCc2cc(C(=O)N(C)Cc3cnccn3)no2)cc1
COc1ccc(C(C(=O)NCC2CCCO2)N(C(=O)Cn2nnc3ccccc32)c2ccc(NC(C)=O)cc2)c(OC)c1
Cc1noc(C)c1NS(=O)(=O)c1ccc(NC(=O)Nc2ccc(Cl)c(Cl)c2)cc1
CSc1cccc(NC(=O)Cc2ccccc2[N+](=O)[O-])c1
COc1ccccc1N1CCNCC1(N)C(C)Oc1ccc2c(O)cccc2c1
O=[N+]([O-])C=CC1CN(Cc2ccccc2)c2ccccc21
NC(=O)CCN1C2C=CC=CC2C(C(=O)c2ccc([N+](=O)[O-])cc2)=[N+]1[O-]
CC12C(=O)N(c3ccc(N)c(Br)c3)C(=O)N1C(c1ccc(Cl)cc1)C1C(=O)NC(=O)C12
COc1cc(NS(=O)(=O)c2ccc(NC(=S)NC(=O)c3ccc(F)cc3)cc2)nc(OC)n1
O=C(c1cc(=O)[nH]c2ccccc12)N1CCN(c2ccccc2)CC1
O=C(CSc1ccccn1)Nc1nonc1[N+](=O)[O-]
CCC12C(=O)N(c3ccc(F)cc3)C(=O)N1CC1C(=O)N(C3CCCCC3)C(=O)C12c1ccc(F)cc1
CC(C)c1ccc(S(=O)(=O)Nc2ccc(SC(F)F)cc2)cc1
CCOC(=O)c1ccc(NC(=O)CN2C(=O)CSC(CC)(CC)C2=O)cc1
COc1ccc(C(C(=O)NCC2CCCO2)N(C(=O)Cn2nnc3ccccc32)c2ccc(NC(C)=O)cc2)cc1
CC(=O)Nc1cc(Br)cc2c1N(CCN1CCOCC1)CC2=O
Cc1cc(C)cc(NS(=O)(=O)c2c(C(=O)N3CCc4ccccc43)ccc3c(=O)cc[nH]c23)c1
CNCc1ccc(CSc2nnc(NC(=O)c3ccc4ncsc4c3)s2)cc1
NS(=O)(=O)c1ccc(Nc2ccc([N+](=O)[O-])c3nonc23)cc1
CCC1=NN=C(N)[SH]1Nc1ccc([SH](=O)=O)cc1N
Cc1ccc(C(=O)NC(=C(Cl)Cl)S(=O)(=O)c2ccccc2)cc1
CCn1c(COc2ccccc2)nnc1SCC(=O)C(C)(C)C
COc1ccc(C(=O)Nn2cnc3scc(-c4cccs4)c3c2=O)c(O)c1
COc1ccc(Nc2nc(COc3ccc(C)cc3)oc2C#N)cc1
O=C(NCCNC(=O)c1cc(OCC(F)(F)F)ccc1OCC(F)(F)F)Nc1cccc(C(F)(F)F)c1
O=c1[nH]c(C2CCCCN2S(=O)(=O)c2ccc(F)cc2)nc2nnn(Cc3ccc(OC(F)(F)F)cc3)c12
O=C1NC(=CC2Cc3ccccc3N2CC(=O)N2CCOCC2)N(c2ccc(F)cc2)C(=O)C1=O
COC(=O)c1cc(Cl)ccc1NC(=O)CN(c1ccc(OC)cc1)S(=O)(=O)c1ccccc1
COC1Cc2ccccc2C(Br)(c2c(O)ccc(N)c2F)N1
CC(=O)N1c2ccccc2CC1N(C(=O)CCl)c1ccc([N+](=O)[O-])cc1
COc1cc(C=NNC(=O)C(Nc2ccc(C=O)cc2)=C2Oc3ccc(C)cc3O2)ccc1O
CC1CNC(N)(CC(=O)CCl)CN1c1ncnc2sc3c(c12)CCCC3
O=C(Nn1cnc(=O)c2ccccc21)c1ccc(Br)cc1
O=C(NCCNC(=O)c1ccc(OCC(F)(F)F)cc1OCC(F)(F)F)Nc1ccc(C(F)(F)F)cc1
Cc1ccc(S(=O)(=O)N=C2Cc3ccccc3C(=O)C2Nc2ccc(C(=O)O)cc2)c(C)c1C
O=C(O)c1ccc(N2N=CC(c3ccccc3)C2c2ccccc2)cc1
COc1cccc(C(C=O)(NCC2CCCO2)N(c2ccc(NC(C)=O)cc2)c2cccc3c2nnn3CC=O)c1OC
CC1([N+](=O)[O-])CCNCC(=O)NC(C(N)=O)CNC(CC(N)=O)c2cc(I)ccc2NC(=O)C1=O
Cc1ccc(-c2cc(NC(=O)CCl)n(-c3ccccc3)n2)cc1
O=C(Nc1ccccc1)NN(C(=O)CCl)c1ccccc1
COc1ccccc1C=C1SC(=S)N(CCC(=O)NNC(=O)c2ccccc2OC)C1=O
CN1CCNCC1N
CCn1c(COc2ccccc2)nnc1SCC(=O)C(C)(C)C
COc1ccc(N(C(=O)Cn2nnc3ccccc32)C(C(=O)NCc2ccco2)c2coc(C)c2)cc1
COc1ccc(C(C(=O)Nc2ccc(F)cc2)N(C(=O)Cn2nnc3ccccc32)C2CC2)cc1
Cc1ccc(N2C(C#N)=C(C#N)C(C#N)(c3ccccc3)C2N)cc1
COCCNC(=O)C(c1ccc(OC)cc1)N(Cc1cccs1)C(=O)Cn1nnc2ccccc21
Cl.O=C(Oc1cccnc1)c1ccc(Cl)cc1
Cc1cccc(C)c1S(=O)(=O)N1CCN(C(=O)c2cc(N3CCCC3)cc([N+](=O)[O-])c2)CC1
O=C(NCc1ccc(F)cc1)c1ccc(S(=O)(=O)Nc2cccc(C(F)(F)F)c2)cc1
Sc1cccnc1S
NS(=O)(=O)c1ccc2nonc2c1Nc1ccccc1[N+](=O)[O-]
O=S(=O)(c1ccc(F)cc1)N1CCCCC1C1NC=Nc2[nH]nnc21
NS(=O)(=O)c1ccc(Nc2cc([N+](=O)[O-])cc3nonc23)cc1
O=C(O)c1ccc(Cl)c(-c2ccc(C=NNC(=O)C(O)(c3ccccc3)c3ccccc3)o2)c1
Cc1ccc(OC(C)C(=O)Nc2ccc(S(=O)(=O)Nc3cnc4ccccc4n3)cc2)cc1Cl
COc1ccc(C=CC(=O)c2c(Br)cccc2OC(=O)c2ccco2)cc1
CNc1nc(-c2ccc(Cl)cc2)c(P(=O)(c2ccccc2)c2ccccc2)o1
Cc1cc(C(=O)C2(c3ccc(OC(C)C)cc3)C=C(O)C(=O)N2Cc2ccccn2)co1
COC(=O)CC(=Cc1ccccc1)C(=O)N1CCOc2ccccc21
CCOc1ccc(C2C(C(=O)c3cc(C)co3)=C(O)C(=O)N2c2nc(C)c(C(=O)OC)s2)cc1
COc1cc(OC)c(-c2ccc3c(c2Br)CN(CC(=O)NN)C(c2ccccc2)=N3)cc1OC
CC(C)(C)OC(=O)C(Cc1ccccc1)NC(=O)c1[nH]cnc1C(=O)NC(Cc1ccccc1)C(=O)OCc1ccccc1
CCc1cc(=O)oc2cc(OC(=O)c3ccco3)ccc12
Cc1ccc(C)c(N2CCN(C(=O)CCS(=O)(=O)c3ccc4c(c3)NC(=O)C(C)S4)CC2)c1
Cc1cccc(C#N)c1NN=CS(=O)(=O)c1nsc(C#N)c1C(F)(F)F
CN1CCNCC1N
CCOC(=O)c1c(N)sc(C(O)(C(F)(F)F)C(F)(F)F)c1-c1ccccc1
CCN1C(=O)C(N(C(C)=O)C2CNCCO2)c2cc(Br)ccc21
COc1ccc(Nc2nc(COc3ccc(C)cc3)oc2C#N)cc1
CCc1ccc(N(C(=O)c2ccco2)C(C(=O)NC2CCCC2)c2ccccn2)cc1
Cc1ccc(C2(c3cccs3)C=NN(C(=O)CCl)C2)cc1
CCOc1ccc(CC)c(NC(=O)CN(c2cccc(C)c2)S(=O)(=O)c2c[nH]c(=O)[nH]c2=O)c1
NC1CNC(N)CN1
COc1cccc2c1C(=O)C(=O)N2CC1COc2ccccc2O1
COc1ccc(Nc2oc(COc3ccc(C)cc3)nc2C#N)cc1
O=C(O)c1cc(NN=C2c3ccccc3-c3ccccc32)ccc1Cl
O=C(Cc1c(Cl)cccc1Br)NCCCn1ccnc1
O=C(NCCCn1ccnc1)Nc1c(F)cccc1Cl
COCCNC(=O)C(c1ccc(OC)cc1)N(Cc1cccs1)C(=O)Cn1nnc2ccccc21
O=C(Cn1nnc(-c2ccccc2NC(=O)c2ccccc2)n1)NCc1cc(F)co1
CCc1cc(=O)oc2cc(OC(=O)c3ccco3)ccc12
Cc1ccc(C(=O)NC(=C(Cl)Cl)S(=O)(=O)c2ccccc2)cc1
Cc1ccc(Nc2nnc(SCC(=O)Nc3cc(C(F)(F)F)c(C)c(Cl)n3)s2)cc1
CC(C)(C)OC(=O)C(Cc1ccccc1)NC(=O)c1[nH]cnc1C(=O)NC(Cc1ccccc1)C(=O)OCc1ccccc1
NC1(N)CNCCN1
Cc1ccc(C(=O)NC(=CCl)S(=O)(=O)c2ccccc2)cc1
O=CNc1nc(-c2ccc(Cl)cc2)c(-c2cccs2)s1
CCc1ccc(N(C(=O)c2ccco2)C(C(=O)NC2CCCC2)c2cccnc2)cc1
O=C(Nc1ccccc1)c1cc(OCC(F)(F)C(F)F)c(C(F)(F)F)cc1O
COCCOC(=O)C(C#N)=C(c1ccccc1)n1cc(C)c(-c2cccnc2)n1
O=C(c1ccc(Br)cn1)N1CCN(S(=O)(=O)c2ccc(C(F)(F)F)cc2)CC1
O=C(CCl)N=c1sccn1Cc1ccccc1Cl
Cc1ccc(-n2ncc3ccc(-c4sccc4C)nc32)c(C(=O)O)c1
CC(C)c1ccc(NC(=O)CSc2nc3ccsc3c(=O)n2Cc2ccc(C(=O)O)cc2)cc1
COc1cc(OC)c(C2=Nc3ccc(Br)cc3C(c3ccc(NNC(C)=O)cc3)N2)cc1OC
Cc1ccccc1Nc1nnc(SC(=O)CNc2ncc(C(F)(F)F)cc2Cl)s1
COc1ccc(C=NNC(=O)c2c(CN(C)c3ccccc3)nnn2-c2nonc2N)cc1
Cn1cnc2cc(Nc3cc(C=O)ccc3Cl)ccc21
Nc1ccc(C(F)(F)F)cc1N
CCCCOc1cc(Cl)ccc1CONS(=O)(=O)c1ccc(NC(C)=O)cc1
COc1ccc(N(Cc2cc(=O)[nH]c3ccccc23)C(=O)CCl)cc1
O=C(Cn1nnc(-c2ccccc2NC(=O)c2ccccc2F)n1)NCc1ccco1
O=C(Cn1nnc2ccccc21)NN=Cc1cccs1
NC(=O)CCn1c(C(=O)c2cccc([N+](=O)[O-])c2)c2ccccc2[n+]1[O-]
O=C(Cc1c(Cl)cccc1Cl)Nc1ccccn1
O=Cc1cc(=O)n(C2CNCCN2c2ccccc2)c2ccccc12
COc1ccc(N(Cc2ccc3ccc(=O)[nH]c3c2)S(=O)(=O)c2ccc(OC)cc2)cc1
Cc1ccc(S(=O)(=O)Nc2ccc(-c3ccc(NS(=O)(=O)c4ccc(C)cc4)cc3)cc2)cc1
O=C(COc1ccc(S(=O)(=O)N2CCCCC2)cc1)Nc1ccc(F)cc1
Cc1ccc(C2CN(C(=O)CCl)N=C2c2cccs2)cc1
O=C(CCl)N=c1sccn1Cc1ccccc1Cl
COc1ccc(S(=O)(=O)N2COC(C)(NC(=O)C(=O)NCCN(C)C)C2)cc1
COc1ccc(-c2cc(N)n(S(=O)(=O)c3c(F)c(F)c(F)c(F)c3F)n2)cc1OC
CCOc1ccc(NC(=O)CSc2nc(NS(=O)(=O)c3ccc(C)cc3)cc(=O)[nH]2)cc1
CCOC(=O)c1oc2c(c1C)-c1ccccc1CC21NC(N)(c2ccccn2)C=CO1
O=C(O)c1ccc(NN=C2c3ccccc3-c3ccccc32)c(Cl)c1
CC(=NN=C(N)SC1CC(=O)C(=O)N1c1ccc(Cl)cc1)c1cccs1
Nc1c(C(O)(C(F)(F)F)C(F)(F)F)cc(C(O)(C(F)(F)F)C(F)(F)F)c2ccccc12
Cc1ccc(-c2nn(-c3ccccc3)cc2NC(=O)CCl)cc1
COc1cc(OC)c(OC)cc1C=C1Oc2cc(OCC(=O)N3Cc4ccccc4CC3C(=O)O)ccc2C1=O
N#Cc1cc2c(s1)CCC2NC(=S)NC(=O)c1ccccc1
CCCOC(=O)c1sc(NC(=O)C23CCC(C(=O)O)(CC2)O3)cc1-c1cccc(C)c1C
O=C(NCc1ccco1)C(c1ccco1)N(Cc1cccs1)C(=O)Cn1nnc2ccccc21
O=C(CN1C(=O)C(=O)SC1=Cc1cccs1)Nc1ccc(C(=O)O)cc1O
Cc1ccc(Nc2cnn(C34CC5CC(CC(C5)C3)C4)c(=O)c2Cl)cc1CC(=O)O
Cc1ccc2c(c1F)C(c1ccccc1)C(C)C(=O)N2
CC(C)(C)OC(=O)CNC(=O)c1ncc(C(=O)NC(c2ccccc2)c2ccccc2)[nH]1
Cc1cc(NC(=O)Cc2ccc([N+](=O)[O-])cc2)c2ccc(=O)oc2c1
COc1ccc(N(c2cccc3[nH]c(=O)c(C)cc23)S(=O)(=O)c2ccc(OC)cc2)cc1
COC(C=O)Cc1c(Nc2c(C=O)c3ccccc3[nH]c2=O)[nH]c2ccccc12
O=C(c1cccs1)N1CC(c2ccco2)C(CCl)=N1
CC1=Nc2ccc(Br)cc2C(c2ccccc2)N1CC(=O)NN
COc1ccccc1OCCNC(=O)c1cc(=O)[nH]c2ccccc12
CC(C)OCCCNC(=O)CCC1(C)CCCCN1c1ccc2nncn2n1
Cc1ccc(N2C(=O)CC(N(Cc3nn(C)c(C)c3C)C(=S)Nc3ccc(Cl)cc3)C2=O)cc1
O=C(C=Cc1cc(Cl)cc([N+](=O)[O-])c1)NCc1ccccn1
CCC(CC)n1c(=O)[nH]c(=O)c2[nH]c(CN3CCN(Cc4ccccc4)C(N)C3)nc21
COc1cc(OC)cc(S(=O)(=O)N2CCN(C(=O)Nc3ccccc3)CC2)c1
CC(C)(C)C1CCc2onc(C(=O)Nc3cccnc3)c2C1
COc1ccc(N(Cc2cccc3[nH]c(=O)ccc23)C(=O)CCl)cc1
CC(C)(C)NS(=O)(=O)c1ccc(CCC=O)cc1Nc1cc(Cl)ccc1Oc1ccccc1
COc1ccc(NC(=O)N2CCN(S(=O)(=O)c3ccc(OC)cc3)CC2)cc1
O=C(C=Cc1cccs1)Nc1csc(-c2ccccc2)c1C(=O)O
O=C1CC(=O)N(c2cccc(Cl)c2OC(=O)c2ccco2)C1
CNC(=O)N(O)c1ccc(C=NN2C(=S)SCC2(C)C)s1
O=C(NN=Cc1ccccn1)c1ccc(S(=O)(=O)Nc2ccc(Cl)cc2)cc1
O=C(Nc1ccccc1)NN(C(=O)CCl)c1ccccc1
CCOC(=O)c1c(C)oc2c1c1c(c3ccccc32)OCN(Cc2ccccn2)C1
CC(C)c1ccc(N(C(=O)c2cnns2)C(C(=O)NC2CCCC2)c2ccccn2)cc1
Cc1noc(NS(=O)(=O)c2ccc(N)c(N)c2)c1C
CC(C)CC(=O)NC(c1ccc(Cl)cc1)c1c(O)ccc2ccccc12
NC1CNC(N)CN1
CC(C)CC(=O)NC(c1ccccc1Cl)c1c(O)ccc2ccccc12
Cc1ccc(C=CC(=O)c2ccc(Br)cc2OC(=O)c2ccco2)cc1
Cc1ccc(NC2=NN=CS2(C)CC(=O)Nc2nc(Cl)ccc2C(F)(F)F)cc1
Nc1ccc2nc(OC(=O)c3ccccc3)[nH]c2c1
Cc1ccc(C(=O)NC(NC(=S)Nc2cc(C)cc(C)c2)C(Cl)(Cl)Cl)cc1
O=C(NCCNC(=O)c1cc(OCC(F)(F)F)ccc1OCC(F)(F)F)Nc1cccc(C(F)(F)F)c1
Cc1ccc(C(=O)c2c3ccccc3[n+]([O-])n2CCC(N)=O)cc1
Cc1ccc(NC(=O)CN(C)C(=O)c2ccc(N)nc2N)cc1
O=c1[nH]c(=O)n(-c2ccccc2F)c(O)c1C=C1C=Nc2ccccc21
CN1CCN(CC(=O)Nc2ccc([N+](=O)[O-])cc2)CC1
CC(=NNC(=O)c1ccc(Cl)c(Cl)c1)c1cccc(NC(=O)C(C)C)c1
COc1cc(C2=Nc3c(cc(NNC(C)=O)c(OC)c3OC)C(c3ccccc3)N2)ccc1Br
CC(C)(C)OC(=O)C(Cc1ccccc1)NC(=O)c1ncc(C(=O)NC(Cc2ccccc2)C(=O)OCc2ccccc2)[nH]1
CC(C)C1C2(C)CNC(N)C1(N)CNC2=O
Cc1cc(C)c(NS(=O)(=O)c2ccccc2)c(-c2ccccc2NS(=O)(=O)c2ccccc2)c1
O=CNn1cnc2cc(-c3ccc(Br)cc3)ccc2c1=O
C=C1Oc2c(ccc(OC3(C)CN(C=O)Cc4c(C(=O)O)cccc43)c2-c2c(OC)ccc(OC)c2OC)C1=O
O=C1SC(=Cc2ccc3c(c2)OCO3)NC1=NS(=O)(=O)Cc1ccccc1
O=CN=c1sc(CCl)cn1Cc1cc(Cl)ccc1Cl
Cc1cccc(Nc2nnc(SCC(=O)Nc3cc(Cl)c(C(F)(F)F)cn3)s2)c1
CN1CCN(CC(=O)Nc2cccc([N+](=O)[O-])c2)CC1
Cc1ccc(C(=O)NC2=NN=C[SH]2C)cc1
COc1ccc(C(CCN(Cc2ccc(OC)c(OC)c2)C(=O)CCl)c2ccccc2)cc1
O=C(CCl)N(CCc1ccccc1)CCc1ccccc1
CC(=O)Nc1cc(C)c2c(c1)N(CCN1CCOCC1)C(=O)C2
O=C(Oc1cccc2oc(=O)ccc12)c1cccs1
CCC(C)CNc1cc(CC(=O)N(C(=O)Cn2nnc3ccccc32)c2ccc(NC(C)=O)cc2)n(C)c1
Nc1ccc2nc(NC(=O)c3ccc(Cl)cc3)[nH]c2c1
Cc1cc(C(=O)C2(c3ccc(OC(C)C)cc3)C=C(O)C(=O)N2Cc2ccccn2)co1
O=C(O)c1cc(NN=C2c3ccccc3-c3ccccc32)ccc1Cl
Cc1ccc(C=CC(=O)c2c(Br)cccc2OC(=O)c2ccco2)cc1
Cc1cc(S(=O)(=O)N=C2C(=O)C=CC3C=CC=CC23Nc2ccc(C(=O)O)cc2)cc(C)c1C
CC(=O)Nc1c(Cl)ccc2c1N(CCN1CCOCC1)C(=O)C2
O=C(O)c1ccc(NCC(=O)N2C(=O)SC(=Cc3cccs3)C2=O)cc1O
CC(C)NC(=O)CN1CCN(c2ncccn2)CC1.O=C(O)C(=O)O
Cc1ccc(C(=O)n2cnc3ccccc32)c(C)c1
COc1cccc2c(C(=O)NCCOc3ccccc3)cc(=O)[nH]c12
Cc1c(Br)ccc(NC(=O)COn2nnc3cc(S(C)(=O)=O)ccc32)c1Br
O=c1[nH]c(C2CCN(S(=O)(=O)c3ccc(F)cc3)CC2)nc2c1nnn2Cc1ccc(OC(F)(F)F)cc1
Nc1cc(Cl)cc2nn(-c3ccccc3)nc12
COc1nc(O)c(NS(=O)(=O)c2ccc(N(C(=O)c3ccc(F)cc3)C(N)=S)cc2)c(O)n1
COc1ccc(N(C(=O)Cn2nnc3ccccc32)C2(C(=O)NC3CCCC3)CCCCC2)cc1
O=C(Cn1nnc2ccccc21)c1ccc(Cl)cc1
Cc1ccc(OC(C=O)C(N)(c2ccccc2)n2c(NCC(C)(CCC=O)OC(C)(C)C)nc(C=O)c2C=O)cc1
COc1cc(Cl)c(C=O)cc1NCC(=O)N(c1ccccc1OC)S(=O)(=O)c1ccccc1
S=C(c1ccc(-c2ccccc2Cl)o1)N1CCCCC1
COc1ccc(C2=NN(C(=O)CCl)C(c3cccs3)C2)cc1OC(F)F
Cc1ccc(C)c(NS(=O)(=O)c2ccc3c(=O)c(C(=O)N4CCc5ccccc54)c[nH]c3c2)c1
Cc1ccc(NC(=O)CN(C)C(=O)c2cccnc2Nc2cccc(C(F)(F)F)c2)cc1
CC(C)C1C2CN(C(=O)c3ccc([N+](=O)[O-])cc3)C(N)C1(C(C)C)CNC2=O
COc1ccc(-c2n[nH]c(C(F)(F)F)c2-c2cc3ccccc3o2)c(O)c1
Cc1nc(-c2ccc(S(=O)(=O)N3CCN(c4ccccc4)CC3)cc2)co1
CC1CCOC1Cn1nnnc1CN(CCc1ccccc1)Cc1cc2ccccc2[nH]c1=O
CC(=O)Nc1ccc(NC(=O)CC(C)=NNC(=O)COc2cc(Br)c(Br)cc2C)cc1
Cc1ccc(-n2nc(-c3ccccc3O)c3c2C(=O)NC3c2ccccc2F)o1
Cc1ccc(C(=O)Oc2nc3ccccc3n2C)cc1
Cc1ccc2c3c(n(CC(O)CN4CCCCCC4)c2c1)CC=CC3
CCc1cc(F)cc(N2C(=O)C3N(C2=O)C(c2ccc(F)cc2)C2C(=O)NC(=O)C23N)c1
O=[N+]([O-])c1ccoc1-c1n[nH]c(=S)n1N=CC=Cc1ccccc1
CCOc1cccc2c1N(CC1COc3ccccc3O1)C(=O)C2=O
O=CN1CCOC(Cn2c(C=C3C(=O)NC(=O)N(c4ccc(F)cc4)C3=O)cc3ccccc32)C1
CCN(c1cccc(OC)c1)S(=O)(=O)c1nnc(NC(=O)c2ccccc2)s1
O=C(Cc1ccccc1)Nc1ccc(Cl)nc1Cl
CCC(C(=O)Nc1cccc(C(F)(F)F)c1)c1ccccc1
CCn1c(COc2ccccc2)nnc1SCC(=O)C(C)(C)C
Nc1cc2nn(-c3ccccc3)nc2cc1Cl
COc1ccc(C2(c3cccs3)C=NN(C(=O)CCl)C2)cc1OC
O=C(CNc1ccccc1F)Oc1ccc(S(=O)(=O)N2CCCCC2)cc1
Cc1ccccc1NC(=O)C(On1nnc2ccc(Br)cc21)S(C)(=O)=O
O=C(Oc1c(Br)cccc1C(=O)C=Cc1ccc(F)cc1)c1ccco1
Cc1ccccc1Nc1nnc(SCC(=O)Nc2ncc(C(F)(F)F)cc2Cl)s1
COc1ccc(C(=O)n2c(SC)nc3cc4c(cc32)OCCO4)cc1
CCC(C)(C)NC(=O)C(c1cc(N)c[nH]1)N(C(=O)Cn1nnc2ccccc21)c1ccc(NC(C)=O)cc1
CC(C)OCCCNC(=O)CCc1nnc2ccc(N3CCCCC3C)nn12
CC1CCC(F)(N2C(=O)C3C(C2=O)C(c2cccc(F)c2)N2C(=O)N(c4ccccc4)C(=O)C32)CC1
NC1NC(=O)C(=O)C1=C(c1ccsc1)c1ccccc1C1(N)CNCCN1
CC(C)Oc1ccc(C=NNC(=O)c2nnn(-c3nonc3N)c2CN(C)c2ccccc2)cc1
Cc1cccc(C)c1NS(=O)(=O)c1cc(=O)c2cccc(C3Cc4ccccc4N3C=O)c2[nH]1
O=C(NN=Cc1cc2ccccc2cc1O)c1ccc(Br)cn1
CCC1c2sc3ncnc(N4CCNCC4C)c3c2CCC1N
O=C(CSc1ccc(F)cc1)Nc1ccc2c(c1)C(=O)NC2=O
COc1ccc(S(=O)(=O)N2COCC2CNC(=O)C(=O)NCCN(C)C)cc1
O=C(Cn1nnc2ccccc21)NN=Cc1cccs1
CC(=O)N(C)c1ccc(NS(=O)(=O)c2c(Cl)cccc2Cl)cc1
COc1ccc(C=C(C#N)c2c[nH]c3ccccc23)cc1
COc1ccc(C(=O)NC23C=CC=CC2N=CS3)cc1
O=C(Oc1ccccn1)c1ccc(Cl)cc1
Cc1cccc(NS(=O)(=O)c2nnc(NC(=O)c3cccc(C)c3)s2)c1
CC(=NN=C(N)SC1C(=O)C(=O)CN1c1ccc(Cl)cc1)c1cccs1
NC1(C=O)Nc2ccc(C(=O)C(O)O)cc2OC1=Cc1ccccc1
Cn1cnc2cc(O)cc(O)c21
CCc1cccc(F)c1N1C(=O)C2C3C(=O)N(C4CCCCC4)C(=O)C3C(F)(c3ccccc3)N2C1=O
CN1CCN(CC(=O)Nc2ccc([N+](=O)[O-])cc2)CC1
Cc1cc(NC(=O)COn2nnc3ccc(S(C)(=O)=O)cc32)ccc1Br
CC(=O)Nc1cc2c(cc1N)NC(C)(C)C2=O
CCC(C)c1cncc(C(C(=O)NC2CCCC2)N(C(=O)c2ccco2)c2ccccc2)c1
CCC(C(=O)Nc1ccc(C(F)(F)F)cc1)c1ccccc1
COc1ccc(N(Cc2cc3ccccc3[nH]c2=O)S(=O)(=O)c2ccc(OC)cc2)cc1
CC(O)C1(N)CCCCCN1
CCN(c1ccccc1)S(=O)(=O)c1nnc(NC(=O)c2ccccc2OC)s1
COc1cccc(N2C(=O)C(=Cc3ccc(C)o3)C(=O)NC2=S)c1
O=C1C(=O)N(CC2COc3ccccc3O2)c2ccccc21
CCC(C)(C)NC(=O)c1cccc(N(Cc2ccc(NC(C)=O)[nH]2)C(=O)Cn2nnc3ccc(N)cc32)c1
Cc1cc(S(=O)(=O)N2CCN(C(=O)c3cccc4ccc(=O)[nH]c34)CC2)c(C)c(C)c1C
COc1ccc(N(C(=O)Cn2nnc3ccccc32)C(C(=O)NCc2ccco2)c2coc(C)c2)cc1
O=C1C(=O)N(CC2COc3ccccc3O2)c2ccccc21
O=C(Oc1ccc2ccc(=O)oc2c1)c1cccs1
O=C1NC(=O)c2cc(NC(=O)C(F)Sc3ccccc3)ccc21
COc1ccc(C(C(=O)NCC2CCCO2)N(C(=O)Cn2nnc3ccccc32)c2ccc(NC(C)=O)cc2)c(OC)c1
CC(C)C1CCC(NC(=O)C(c2cccnc2)N(C(=O)c2csnn2)c2ccccc2)C1
CC(=O)Nc1cc(OC(C)=O)c2nonc2c1OC(C)=O
O=CCc1c(F)ccc(NCCCn2ccnc2)c1Cl
C=C1Oc2c(ccc(OCC3CN(C=O)Cc4c(C(=O)O)cccc43)c2-c2ccc(OC)c(OC)c2OC)C1=O
COc1ccccc1C=C1SC(=S)N(CCC(=O)NNC(=O)c2ccccc2OC)C1=O
O=c1[nH]c(C2CCCN(S(=O)(=O)c3ccc(F)cc3)C2)nc2c1nnn2Cc1ccc(OC(F)(F)F)cc1
Cc1ccc(C(=O)c2c3ccccc3[n+]([O-])n2CCC(N)=O)cc1
COc1ccc(C=C2Oc3c(cc(C(=O)O)c(OCC(=O)N4Cc5ccccc5C(OC)C4)c3OC)C2=O)cc1
CCOc1ccc(NC(=O)CSc2nc(NS(=O)(=O)c3ccc(C)cc3)cc(=O)[nH]2)cc1
Nc1c(C(O)(C(F)(F)F)C(F)(F)F)cc(C(O)(C(F)(F)F)C(F)(F)F)c2ccccc12
CC(=O)NC1COCCN1C(F)CN1C(=O)Cc2ccccc21
COC(=O)c1cc2sccc2n1CC(=O)Nc1ccc(OC)c(OC)c1OC
Nc1ccccc1C(=O)Oc1ccc2[nH]cnc2c1
CC1N=CNC=C1N
CC(=O)Nc1cc2c(cc1F)NC(N)(CN1CCOCC1)C2=O
CCc1cc(=O)oc2cc(O)cc(O)c12
CC(=O)C(C)(C)C(S)c1nnc(S)n1CCOc1ccccc1
O=[N+]([O-])C=Cc1cn(Cc2ccccc2)c2ccccc12
Cc1cc(C)c(C)c(S(=O)(=O)N2CCN(C=O)CC2c2cc(=O)[nH]c3ccccc23)c1C
CCC(=O)Nc1ccc(C(=O)c2[nH][n+]([O-])c3ccc(N)c(Cl)c23)c(Cl)c1
Cc1ccc(OCC(=O)Nc2cc(NC(=O)COc3cc(C)ccc3C)cc(C(=O)O)c2)c(C)c1
Cc1sc(N)c(C(=O)N2CCOCC2)c1C(C)(N)Oc1ccccc1CC=O
CCOC(=O)c1cc(-c2ccc(CN(C)C)cc2)c(NC(=O)CCl)s1
O=C(Cn1nnc2ccccc21)c1ccc(Br)cc1
CC(=O)c1c(OC(=O)c2ccco2)c2ccccc2n1C
CC(Cn1ccnc1)Nc1ccc(F)c(CC=O)c1Cl
Cc1ccc(Nc2cc(CC=O)oc2N(c2ccc(C)s2)C(C=O)n2nnc3ccccc32)o1
CC(C)(C)c1ccc(C(=O)Nc2ccc(S(=O)(=O)Nc3cnc4ccccc4n3)cc2)cc1
CC1CCC(Br)(N2C(=O)C3C(C2=O)C(c2ccccc2)N2C(=O)N(c4ccccc4Cl)C(=O)C32)CC1
CC(=O)Nc1ccc(NC(=O)CC(C)=NNC(=O)COc2c(Br)ccc(C)c2Br)cc1
COc1ccc(C(=O)Nn2cnc3scc(-c4cccs4)c3c2=O)c(O)c1
Cc1ccc(Nc2cccc3c2C(=NS(=O)(=O)c2ccc(C(=O)O)cc2)C=CC3=O)cc1
CC(C)(C)OC(=O)C(CC(C)(C)c1ccccc1CC(NC(=O)c1c[nH]cn1)C(=O)OCc1ccccc1)NC=O
N#Cc1ccc(CSc2nnc(NC(=O)c3ccc4ncsc4c3)s2)cc1
Cc1ccc(C(=O)c2c3ccc(C(F)(F)F)cc3[n+]([O-])n2CCC(N)=O)cc1
O=C(C=Cc1cccs1)Nc1cc(C(=O)O)sc1-c1ccccc1
COc1ccccc1C(=O)Nc1nc2ccccc2s1
CC(=O)NC1C(=O)N(CCN2CCOCC2)c2ccc(F)cc21.Cl
CC(C)Oc1ccc(NC(=O)CSC(Cl)C(=O)Nc2ccc(Cl)c(C(F)(F)F)c2)cc1
Cc1ccc(NC(=S)NC(Nc2cccc(C=O)c2C)C(Cl)(Cl)Cl)c(C)c1
C=C1C(=O)c2ccccc2CC1Nc1ccc(OC)cc1
CCc1cccc2c1N(CCN1CCOCC1)C(=O)C2NC(C)=O
Cc1ccc(C(=O)c2c3ccccc3[n+]([O-])n2CCC(N)=O)cc1
CCCC(=O)Oc1ccc2c(C)cc(=O)oc2c1
O=C(CN1C(=O)SC(=Cc2cccs2)C1=O)Nc1cc(O)cc(C(=O)O)c1
N#Cc1sc2c(c1NC(=S)NC(=O)c1ccccc1)CCC2
CC(C)OCCCNC(=O)CCc1nnc2ccc(N3CCCCC3C)nn12
Cc1ccc(-c2nn(-c3ccccc3)cc2NC(=O)CCl)cc1
CCC(C(=O)Nc1ccc(C(F)(F)F)cc1)c1ccccc1
CCC(C(=O)Nc1ccc(C(F)(F)F)cc1)c1ccccc1
COc1ccc(N(c2cccc3[nH]c(=O)c(C)cc23)S(=O)(=O)c2ccc(OC)cc2)cc1
CC(=NN=C(N)SC1C(=O)C(=O)CN1c1ccc(Cl)cc1)c1cccs1
Cc1oc(Cn2cccc2)c(C(Cl)C=O)c1C
CCn1c(COc2ccccc2)nnc1SCC(=O)C(C)(C)C
COc1ccc2nnn(CC(=O)N(c3ccccc3)C3(C(=O)NC4CCCC4)CCCCC3)c2c1
COc1ccc(C(=O)Nn2cnc3scc(-c4cccs4)c3c2=O)c(O)c1
COc1nc(O)c(NS(=O)(=O)c2ccc(N(C(=O)c3ccc(F)cc3)C(N)=S)cc2)c(O)n1
CC(C)OCCCNC(=O)CCc1nnc2ccc(N3CCCCC3C)nn12
O=Cc1ccc2c(c1)OC(Nc1c3c(nn1-c1cccc(Cl)c1)CS(=O)(=O)C3)O2
CN1CCNC(N)C1
CC(=O)c1[nH]c(-c2ccccc2)cc1N1CCCC1
CCOc1ccc(N(CC(=O)Nc2ccc(CC)cc2)S(=O)(=O)c2c(C)[nH]c(=O)[nH]c2=O)cc1
COc1ccc(N(C(=O)Cn2nnc3ccccc32)C(C(=O)NCc2ccco2)c2ccc(C)o2)cc1
COc1ccc(N(c2nccc(NC3CCCCC3)c2CC=O)C(Cl)C=O)cc1
Cc1c(C(=O)CCl)cn(Cc2ccco2)c1C
O=C1NC(=NS(=O)(=O)Cc2ccccc2)SC1=CC1Oc2ccccc2O1
CC1NC(=O)c2ccccc2NCCCC(CC(N)=O)([N+](=O)[O-])C(C(N)=O)NC(=O)C(I)NC1=O
O=C(O)c1ccc(NC(=O)c2nn(-c3ccccc3)cc2-c2ccc(Cl)cc2)cc1
COc1cc(OCNCC2CCCO2)ccc1CC(=O)N(C(=O)Cn1nnc2ccccc21)c1ccc(NC(C)=O)cc1
O=C(Cn1nnc2ccccc21)c1ccc(Br)cc1
CNC(=S)N1CCNCC1N
CC(C)c1ccc(NC(=O)CS2(C)C=Cc3ncn(Cc4ccc(C(=O)O)cc4)c(=O)c32)cc1
Cc1cc(S(=O)(=O)N2CCN(C(=O)c3cc4ccccc4[nH]c3=O)CC2)c(C)c(C)c1C
COCCNC(=O)C(c1ccccc1)N(Cc1cccs1)C(=O)Cn1nnc2ccccc21
CC(C)(C)c1ccc(C(=O)Nc2ccc(S(=O)(=O)Nc3cnc4ccccc4n3)cc2)cc1
CN(CCc1ccccc1)C(=O)c1cc(COc2ccc(C(F)(F)F)cc2)on1
COc1[nH]nc(-c2cccc(C(F)(F)F)c2)c1-c1oc2ccccc2c1O
Cc1cc(C(=O)NC2CCCc3c2cnn3-c2ccc(C(C)(C)C)cc2)n[nH]1
CN1CCN2c3ccc(N)cc3CC3(C(=O)NC(=O)NC3=O)C2C1
Cc1cc(NC(=O)COn2nnc3ccc(S(C)(=O)=O)cc32)ccc1Br
Nc1cccnc1N
CCOC(=O)C1Cc2cnc3occc3c2C(N)(CC(C)C)C1
Cc1ccc(S(=O)(=O)C(=CCl)Nc2ccc(C=O)cc2)cc1
COc1c(OCO)cccc1-c1cc2c(cc1-c1ccccc1)C(C(=O)NN)NC(Br)=N2
Cc1ccc(Nc2cnn(C34CC5CC(CC(CC(=O)O)(C5)C3)C4)c(=O)c2Cl)cc1
O=C(Cn1nnc(-c2ccc(NC(=O)c3ccc(F)cc3)cc2)n1)NCc1ccco1
COc1ccc(C(C(=O)NCC2CCCO2)N(C(=O)Cn2nnc3ccccc32)c2ccc(NC(C)=O)cc2)cc1
COc1ccc(Nc2oc(COc3ccc(C)cc3)nc2C#N)cc1
COCCOC(=O)C(C#N)=Cc1cc(-c2ccccn2)n(Cc2ccccc2)n1
CCC(=CC(=O)Nc1ccc(S(=O)(=O)Nc2nncs2)cc1Cl)c1ccccc1
NC1(C=Cc2ccccc2)CNC(N2C(=O)CC(N)(c3cccs3)C2=O)CN1
O=C(CCl)N=c1sccn1Cc1ccccc1Cl
Cc1ccc(OCC(=O)Nc2ccc(C(=O)O)cc2NC(=O)COc2ccc(C)c(C)c2)cc1C
COc1cccc(N(C(=O)Cn2nnc3ccccc32)C(C(=O)NCC2CCCO2)c2ccc(NC(C)=O)cc2)c1
COc1ccc(C(C(=O)NCC2CCCO2)N(C(=O)Cn2nnc3ccccc32)c2ccc(NC(C)=O)cc2)cc1
COC(=Cc1ccccc1)C(=O)c1ccccc1OC(=O)c1cc(Br)co1
O=S(=O)(c1ccc(F)cc1)N1CCCCC1C1NC=Nc2[nH]nnc21
Cc1noc(C)c1NS(=O)(=O)c1ccc(NC(=O)c2oc(C)c3ccc(Cl)cc23)cc1
COc1ccc(CC(=O)NC(C)c2nnc(SCCOc3ccc(OC)cc3)n2C)cc1
NS(=O)(=O)c1ccc(Nc2ccc([N+](=O)[O-])c3nonc23)cc1
CCC(CC)n1c(=O)[nH]c(=O)c2[nH]c(CN3CCN(C(N)c4ccccc4)CC3)nc21
O=C(Oc1ccccn1)c1ccc([N+](=O)[O-])cc1
O=C(Nc1cc(OCC(F)(F)C(F)F)ccc1C(F)(F)F)c1ccc(O)cc1
O=C(CCS(=O)(=O)c1ccccc1)N1CCN(c2ccc(F)cc2)CC1
O=C(NCc1ccco1)C(c1ccco1)N(Cc1cccs1)C(=O)Cn1nnc2ccccc21
C=C(C#N)C(=O)OCCOCc1ccc(Cn2ccc(-c3cccnc3)n2)cc1
Cc1snc(S(=O)(=O)C(=NNc2ccc(C#N)cc2)C(F)(F)F)c1C#N
CCCOC(=O)c1scc(NC(=O)C23CCC(C(=O)O)(CC2)O3)c1-c1cccc(C)c1C
O=C(O)c1ccc(NC(=O)c2cn(-c3ccccc3)nc2-c2ccc(Cl)cc2)cc1
C[n+]1cccc2c(Br)ccc([O-])c21.O
CCN1C(=O)C(N(C(C)=O)C2CNCCO2)c2cc(Br)ccc21
CC(C)Oc1cc(Cl)cc(Cl)c1NC(=O)CSCC(=O)Nc1ccc(C(F)(F)F)cc1
COc1ccc(N(C(=O)Cc2cnccc2NC2CCCCC2)C(Cl)C=O)cc1
CN1CCN2c3ccc(N)cc3CC3(C(=O)NC(=O)NC3=O)C2C1
Cc1c(Cl)cccc1OC(C)C(=O)Nc1ccc(S(=O)(=O)NC2CN=c3ccccc3=N2)cc1
Cc1ccc(C(=O)CSc2nnc(CNc3cc(C)ccc3C)n2Cc2ccco2)cc1
CCC(CN1C(=O)Cc2ccccc21)N1CCOCC1NC(C)=O
Cc1cc(NC(=O)COn2nnc3ccc(S(C)(=O)=O)cc32)ccc1Br
COC1COc2cc(Nc3nc4cc(S(=O)(=O)Nc5ccccc5)ccc4o3)ccc2O1
Cc1cccc2[nH]c3c(c12)C(N)(C(O)CN1CCCCCC1)CCC3
COc1ccc(NC(=O)N2CCN(S(=O)(=O)c3ccc(OC)cc3)CC2)cc1
Cc1ccc(S(=O)(=O)Nc2ccccc2-c2ccccc2NS(=O)(=O)c2ccccc2)cc1C
Cc1ccc(N2C(c3ccccc3)=C(N)C(C#N)C2(C#N)C#N)cc1
COC(=O)c1ccc(NC(=O)C2COc3ccccc3OC2)cc1
O=C(NCc1ccccc1)c1ccc(S(=O)(=O)Nc2ccc(C(F)(F)F)cc2)cc1
Cc1ccc2c(CCNC(=O)COc3cc(C(=O)O)c4c(c3)oc(=O)c3ccccc34)c[nH]c2c1
[NH3+]c1ccc2c(Br)cc([O-])cc2[nH+]1
O=C(O)c1ccc(NS(=O)(=O)c2ccc(C3CCCCC3)cc2)cc1
O=C(Cn1nnc2ccccc21)c1ccc(Cl)cc1
CC(C)Oc1ccc(Cl)c(NC(=O)CSCC(=O)Nc2ccc(C(F)(F)F)cc2)c1Cl
NC1=NNC(c2ccccc2)C1c1ccccc1
O=C(NCc1ccccc1)c1ccc(S(=O)(=O)Nc2ccc(C(F)(F)F)cc2)cc1
Cc1ccccc1NS(=O)(=O)c1ccc2[nH]c(C)c(C(=O)N3CCc4ccccc43)c(=O)c2c1
O=C(NCc1ccc(F)cc1)c1ccc(S(=O)(=O)Nc2ccc(C(F)(F)F)cc2)cc1
COc1ccc2c(c1)C(=O)C(=O)N2CC1COc2ccccc2O1
O=C(NCc1ccccc1)c1ccc(S(=O)(=O)Nc2ccc(C(F)(F)F)cc2)cc1
O=[N+]([O-])c1ccc(C(=S)Nc2ccccn2)cc1
Cc1ccc(S(=O)(=O)Nc2ccccc2-c2ccccc2NS(=O)(=O)c2ccc(C)cc2)cc1
CC(C)Oc1cc(Cl)c(Cl)c(NC(=O)CSCC(=O)Nc2ccc(C(F)(F)F)cc2)c1
Cc1ccc(C(=O)Oc2ccc3c(c2)ncn3C)cc1
CCN1N=CN=C(c2ccccc2)C12C(=O)C=NC(=O)N2C
O=C(O)c1cccc(Cl)c1NN=C1c2ccccc2-c2ccccc21
NC1(C(=O)[SH]2C=Cc3nc(S)n(Cc4ccc(C(=O)O)cc4)c(=O)c32)C=NOC1
CNC(=O)OC(C)(C)Cc1ncc(C(=O)NCc2ccc(C(C(C)C)C(NC=O)C(=O)OC(C)(C)C)cc2)[nH]1
O=C(NN1C(=O)C(=Cc2ccc(O)cc2)SC1=S)c1ccccc1O
COc1ccc(N2CCN(C=O)CC2c2ccc3ccc(=O)[nH]c3c2)cc1
CCCC(=O)Oc1ccc2c(C)cc(=O)oc2c1
c1nnn[nH]1
Cc1ccc(Nc2cc(C=O)ccc2S(=O)(=O)Nc2cccc(C(F)(F)F)c2)cc1
COc1ccccc1N(Cc1cc2ccccc2[nH]c1=O)S(=O)(=O)c1ccccc1OC
C1CSCN1
Cc1ccc(C(=O)c2c3ccccc3n(CCC(N)=O)[n+]2[O-])cc1
COc1cccc(C(C(=O)NCC2CCCO2)N(C(=O)Cn2nnc3ccccc32)c2ccc(NC(C)=O)cc2)c1OC
COc1ccc(C(C(=O)NCC2CCCO2)N(C(=O)Cn2nnc3ccccc32)c2ccc(NC(C)=O)cc2)cc1
O=C(Oc1c(Cl)cccc1N1C(=O)CCC1=O)c1ccco1
O=C(CSc1ccc(F)cc1)Nc1cccc2c1C(=O)NC2=O
COc1ccc(COc2cccc(OC)c2C2CC(S(=O)(=O)c3ccccc3)ON2C)cc1
CC(C)CS(=O)(=O)C1=NSC2=NC(=O)C(=Cc3ccc(OC(=O)c4ccco4)cc3)C(=N)N21
CC1CCNc2cc([N+](=O)[O-])c(CC(N)=O)cc2C(=O)NCC(=O)NC(I)C(=O)NC(C(N)=O)C1
O=C(COC(=O)CCc1cc2ccccc2[nH]1)NC(c1ccccc1)c1ccccc1
CCN(CC)C(=O)Cn1cc(C=C2C(=O)NC(=O)N(c3ccc(F)cc3)C2=O)c2ccccc21
CC(N)NC(=O)c1ccc2c(c1Br)C(N1CCOCC1)C(=O)N2
O=C(NN=Cc1ccncc1)c1cccc(S(=O)(=O)Nc2ccc(Cl)cc2)c1
Cn1cnc2cc(Nc3cc(C=O)ccc3Cl)ccc21
O=C(O)c1ccc(Cl)c(-c2ccc(C=NNC(=O)C(O)(c3ccccc3)c3ccccc3)o2)c1
O=Cc1cc(=O)n(-c2cccc(N3CCNCC3)c2)c2ccccc12
CCC(=O)Nc1cccc([N+](=O)[O-])c1C(=O)c1[nH][n+]([O-])c2cccc(C)c12
COC(C(=O)N(Cc1ccco1)C(C(=O)NCc1ccco1)c1ccccc1)n1nnc2ccccc21
Cc1cc(C)c(C)c(S(=O)(=O)N2CCN(c3cccc4c(C=O)cc(=O)[nH]c34)CC2)c1C
O=C(Oc1cncc([N+](=O)[O-])c1)c1ccccc1
CCCCN(C(=O)NO)c1c(C=NN2CC(C)(C)SC2=S)cccc1N(C)C
COc1ccccc1CCNC(=O)C(=O)NC1(C)COCN1S(=O)(=O)c1ccc2c(c1)OCCO2
COc1ccc(Nc2oc(COc3ccc(C)cc3)nc2C#N)cc1
CCN(c1ccccc1)S(=O)(=O)c1nnc(NC(=O)c2ccc(OC)cc2)s1
O=C(NCc1ccco1)C(c1ccco1)N(C(=O)Cn1nnc2ccccc21)c1ccc2c(c1)C=CC2
CCc1nc(N2CCN(C(=O)CCl)CC2)c2c3c(sc2n1)C(C)C=CC3
CN(Cc1ccc(F)cc1)S(=O)(=O)c1nnc(NC(=O)c2ccccc2Br)s1
Nc1nc(S(=O)(=O)Nc2cc(C(F)(F)F)cc(C(F)(F)F)c2)ccc1Br
CCOc1ccc(-c2cc(C=O)c(N)s2)cc1
N#Cc1cccc(-c2cc(=O)[nH]c(SC(OC(F)(F)Cl)C(=O)Nc3ccccc3)n2)c1
Cc1ccc(Nc2ccc(N)c(N)c2-c2nnn(CC=O)n2)o1
COc1ccccc1CCNC(=O)C(=O)NCC1OCCN1S(=O)(=O)c1ccc2c(c1)OCCO2
O=C(c1cc(=O)[nH]c2ccccc12)N1CCN(c2ccccc2)CC1
Cc1ncc(-c2ccc(S(=O)(=O)N3CCN(c4ccccc4)CC3)cc2)o1
O=C(c1ccco1)N(Cc1ccc([N+](=O)[O-])cc1)c1ccc(Br)cc1
Cc1cccc2c3c(cc(Br)c12)CN(CC(=O)NN)C(c1ccccc1)=N3
Cc1ccc(-n2c(=O)cc(C=O)c3ccccc32)c(N2CCNCC2)c1C
O=C(NCCc1ccccc1)C(=O)NCC1OCCN1S(=O)(=O)C1COc2ccccc2O1
COc1ccccc1C=C1SC(=S)N(CCC(=O)NNC(=O)c2ccccc2OC)C1=O
COc1ccc(C(O)(CC(=O)Nc2ccccc2)N(C(=O)c2ccco2)c2ccccc2)cc1
COc1c(C(=O)N2CCN(c3ccccc3)CC2)c2ccccc2[nH]c1=O
COc1ccc(OC)c(C(=O)ON=C(N)CSc2ccccc2)c1
Cc1ccc(Nc2cc(Cl)c(=O)n(C34CC5CC(C3)C(CC(=O)O)C(C5)C4)n2)cc1
Cc1ccc(C(=O)Oc2ccc3c(c2)ncn3C)cc1
COc1cccc(NCc2cc(=O)[nH]c3ccccc23)c1N
CCC12C(=O)NC(=O)C1C(c1ccc(F)cc1)N1C(=O)N(c3cccc(F)c3N)C(=O)C12
O=C(c1ccc(Br)cn1)N1CCN(S(=O)(=O)c2ccc(C(F)(F)F)cc2)CC1
Cc1ccc(C)c(S(=O)(=O)N2CCN(c3cc(C=O)cc([N+](=O)[O-])c3N3CCCC3)CC2)c1
COc1ccc(C(O)N2OCC(S(=O)(=O)c3ccccc3)C2c2ccc(O)c(OC)c2)cc1
Cc1ccc(N2C=C(N)C(C#N)(C#N)C2(C#N)c2ccccc2)cc1
CC(=NNC(=O)c1cc(Cl)ccc1Cl)c1ccc(NC(=O)C(C)C)cc1
Cc1ccc(C(=O)c2c3ccc([N+](=O)[O-])cc3n(CCC(N)=O)[n+]2[O-])cc1
CC(=O)Nc1c(OC(C)=O)cc(OC(C)=O)c2nonc12
O=C(CCl)N1N=C(c2cccs2)CC1c1ccco1
CCOc1ccc(CC)cc1N(CC(=O)Nc1cccc(C)c1)S(=O)(=O)c1c[nH]c(=O)[nH]c1=O
CC(C)OP(=O)(OC(C)C)C1(NS(=O)(=O)c2ccc(Cl)cc2)C(Cl)=CC(=O)C=C1Cl
O=C(NN=Cc1ccncc1)c1cccc(S(=O)(=O)Nc2ccc(Cl)cc2)c1
Cc1cccc(Cl)c1NC(=O)Nc1cccnc1
NC1CNCCN1C(C(=O)Nc1ccccc1)[N+](=O)[O-]
O=C(NCCc1ccccc1)C(=O)NCC1OCCN1S(=O)(=O)C1COc2ccccc2O1
CCOC(=O)c1sc(-c2ccccc2)c(NC(=O)CCl)c1CN(C)C
NC1CN2c3ccccc3CC3(C(=O)NC(=O)NC3=O)C2(N)CN1
Cc1ccc(NC(=S)NC(NC(=O)c2ccccc2C)C(Cl)(Cl)Cl)c(C)c1
O=C(O)c1cccc(NC(=S)NC(=O)C(c2ccccc2)c2ccccc2)c1
Cc1cc(C)cc(C(=O)NCCN2CCOCC2)c1
Cc1cc(O)cc(Nc2ncnc3ccccc23)c1
CCN(c1ccccc1)[SH]1C(Nc2ccc(OC)c(C=O)c2)=NN=C1[SH](=O)=O
Cc1cc(C(=O)NC2CCCc3cnn(-c4ccc(C(C)(C)C)cc4)c32)[nH]n1
O=[N+]([O-])C=Cc1cn(Cc2ccccc2)c2ccccc12
NC(=O)CCn1c(C(=O)c2ccc(Cl)cc2)c2ccccc2[n+]1[O-]
S=C(c1ccc(-c2ccccc2Cl)o1)N1CCCCC1
Cc1cc(C)c(S(=O)(=O)N=C2C=C(Nc3ccc(C(=O)O)cc3)C(=O)c3ccccc32)c(C)c1
CCC(C)NC(=O)c1cnc(C(=O)NC(Cc2ccccc2)C(=O)OC(C)(C)C)[nH]1
O=C(C=Cc1cccs1)Nc1c(C(=O)O)csc1-c1ccccc1
O=C1C(=O)C2(CC=CC(c3ccccc3)C2c2ccccc2)CN1c1ccccn1
CCN(c1ccccc1)[SH]1C(Nc2cccc(OC)c2C=O)=NN=C1[SH](=O)=O
CCc1nnc(NS(=O)(=O)c2ccc(NC(=O)C=Cc3ccccc3Cl)cc2)s1
CCOC(=O)c1scc(-c2ccccc2)c1N
COc1ccc(Nc2cc3c(=O)n(-c4ccc(OC)cc4OC)c(=S)[nH]c3cc2C=O)cc1
COc1ccc2c(c1)C(=O)C(=O)N2CC1COc2ccccc2O1
O=C(Oc1ccc2ccc(=O)oc2c1)c1cccs1
CC(C)CNS(=O)(=O)c1ccc(CCC(=O)Nc2ccc(Cl)cc2Oc2ccccc2)cc1
O=C(NCc1ccco1)C(c1ccco1)N(CCc1ccccc1)C(=O)Cn1nnc2ccccc21
COC(=O)C(Cc1cc2ccccc2[nH]1)NC(=O)c1cc2ccccc2[nH]c1=O
COc1ccc(C=NOC(=O)C(OC)Sc2ccccc2N)cc1
Cc1cccc(Cl)c1NS(=O)(=O)c1nnc(NC(=O)c2ccccc2)s1
COc1cc(Nc2c(Cl)nnc(Cl)c2C=O)cc(OC)c1OC
Cn1cnc2c(OC(=O)c3ccccc3)cccc21
COc1ccc(N2CCN(CC(O)COc3cccc4ccccc34)CC2)cc1
CCC(C)NCC1(C)SC(=S)N(N=Cc2ccc(N(C)C)cc2)C1N(O)C=O
Cc1ccc(C(=O)CSc2nnc(CNc3ccc(C)c(C)c3)n2Cc2ccco2)cc1
COc1ccc(CC(=O)NC(C)c2nnc(SCCOc3ccc(OC)cc3)n2C)cc1
CCN(c1ccccc1)S(=O)(=O)c1nnc(NC(=O)c2ccc(OC)cc2)s1
Cc1cccc(C)c1C(=O)NCCN1CCOCC1
COc1ccc(-c2n[nH]c(C(F)(F)F)c2-c2cc3ccccc3o2)c(O)c1
Cc1cccc(Br)c1NC(=O)COn1nnc2cc(S(C)(=O)=O)ccc21
COc1cccc(C=C2SC(=S)N(CCC(=O)NNC(=O)c3cccc(OC)c3)C2=O)c1
CSC(C(=O)Nc1ccccc1)c1cccc([N+](=O)[O-])c1
CC(C)CC(NC(=O)c1ncc(C(=O)NC(Cc2ccccc2)C(=O)OCc2ccccc2)[nH]1)C(=O)OC(C)(C)C
COc1ccccc1OC(O)(O)C1=Nc2c(-c3ccccc3)ccc(Br)c2C(C(=O)NN)N1
O=C(NCc1ccco1)C(c1ccco1)N(Cc1cccs1)C(=O)Cn1nnc2ccccc21
CC1Nc2c(ccc([N+](=O)[O-])c2I)CNCCNCC(C(N)=O)NC(=O)C(=O)C(CC(N)=O)C1=O
Nc1cccc2c1N1CCNC(N)C1C1(C2)C(=O)NC(=O)NC1=O
CC(=O)Nc1ccc(NC(=O)CC(C)=NNC(=O)COc2cc(Br)c(Br)cc2C)cc1
O=C(O)c1ccccc1NC(=O)c1cn(-c2cccc(Cl)c2)nc1-c1ccccc1
CNc1nc(-c2ccc(Cl)cc2)c(P(=O)(c2ccccc2)c2ccccc2)o1
Cc1oc(S(=O)(=O)Nc2ccc(C(F)(F)F)cc2)c2c(F)c(F)c(F)c(F)c12
Cc1ccc(CN2CC(=O)Sc3c(C(=O)NCCN4CCOCC4)cccc32)cc1
CC1CCC2C(=O)N(c3cc(Cl)ccc3Oc3ccc(C=O)o3)C(=O)C2C1
CC(=O)Nc1ccc(NC(=O)CC(C)=NNC(=O)COc2cc(C)c(Br)cc2Br)cc1
CCn1c(COc2ccccc2)nnc1SCC(=O)C(C)(C)C
O=C1CC(N2CCN(CC=Cc3ccccc3)CC2)C(=O)N1Cc1cccs1
COc1ccc(C(N)=NOC(=O)CSc2ccccc2)cc1OC
CCC(C(=O)Nc1cccc(C(F)(F)F)c1)c1ccccc1
CC(C)c1ccc(N(C(=O)c2cnns2)C(C(=O)NC2CCCC2)c2ccccn2)cc1
CC(C)C1N(c2cccc(C=O)c2[N+](=O)[O-])CC2CNC(N)C1(C)C2=O
CC12N(CC3C(=O)N(C4CCCCC4)C(=O)C31c1ccc(F)cc1)C(=O)C(=O)N2c1ccc(F)cc1
CCc1ccc(NC(=O)C2CCCCN2S(=O)(=O)c2cccc3ccc(=O)[nH]c23)cc1
NC(=O)CCn1cc2cccc(C(=O)c3ccc([N+](=O)[O-])cc3)c2[n+]1[O-]
Cc1cc(Cl)ccc1OC(C)C(=O)Nc1ccc(S(=O)(=O)Nc2cnc3ccccc3n2)cc1
COC(=O)c1cccc(NC(=O)CN(c2ccc(OC)cc2)S(=O)(=O)c2ccccc2)c1Cl
COc1ccc(C(CCN(Cc2ccc(OC)cc2OC)C(=O)CCl)c2ccccc2)cc1
CCc1ccc2c(c1)NC(N)(C(=O)NCCN1CCOCC1)C2=O
O=[N+]([O-])C=Cc1cccc2ccn(Cc3ccccc3)c12
COc1ccc(N(C(=O)Cn2nnc3ccccc32)C2(C(=O)NC3CCCC3)CCCCC2)cc1
CCN(c1ccccc1)[SH]1C(NCOc2ccccc2C=O)=NN=C1[SH](=O)=O
CC(C)c1ccc(NC(=O)CSc2nc3ccsc3c(=O)n2Cc2ccc(C(=O)O)cc2)cc1
COc1ccc(C(N)=NOC(=O)CSc2ccccc2)c(OC)c1
S=C(c1ccc(-c2ccccc2Cl)o1)N1CCCCC1
Cc1cc(=O)oc2cc(OC(=O)c3ccco3)ccc12
CC1NC(=O)c2cc([N+](=O)[O-])cc(I)c2NCCCCC(C(N)=O)NC(=O)C(CC(N)=O)NC1=O
CCOC(=O)C1CCN(C(=O)c2ccc3c(c2)NC(=O)C(=Cc2cccc(C)c2)S3)CC1
O=C(c1ccc2ccc(=O)[nH]c2c1)N1CCN(c2ccc(C(F)(F)F)cc2)CC1
O=C(NCc1ccco1)C(c1ccco1)N(CCc1ccccc1)C(=O)Cn1nnc2ccccc21
CC(C)c1ccc(NS(=O)(=O)c2ccc(SC(F)F)cc2)cc1
CC(C)(C)OC(=O)C(Cc1ccccc1)NC(=O)c1ncc(C(=O)NC(Cc2ccccc2)C(=O)OCc2ccccc2)[nH]1
Oc1ccc(Cl)c(Cc2cc(Cl)ccc2O)c1
CCOC(=O)c1c2c(O)c(C(=O)O)ccc2c(C)n1S(=O)(=O)c1ccc(C)cc1
Cc1ccc(C2CC(c3cccs3)=NN2C(=O)CCl)cc1
O=[N+]([O-])c1ccc(C=Cc2n[nH]c(=S)n2N=Cc2ccco2)cc1
CC(C)(C)c1ccc(C(=O)Nc2ccc(S(=O)(=O)Nc3cnc4ccccc4n3)cc2)cc1
COc1cc(OC)c(OC)c(C(=O)Nc2ccc(N3CCN(C(=O)c4ccc(C)cc4)CC3)cc2)c1
CC(C)CS(=O)(=O)C1CCN2C=NSC2=N1
NC(=O)CCn1c(C(=O)c2cccc([N+](=O)[O-])c2)c2ccccc2[n+]1[O-]
O=[N+]([O-])c1ccc(C=CC=Nn2c(-c3ccco3)n[nH]c2=S)cc1
COc1ccccc1C=C1SC(=S)N(CCC(=O)NNC(=O)c2ccccc2OC)C1=O
Cc1ccc(S(=O)(=O)N=C2C=C(Nc3cccc(C(=O)O)c3)C(=O)c3ccccc32)cc1
CN(C)c1cccc2sc(-c3ncnc(N)n3)nc12
COc1ccc(N(c2ccc3[nH]c(=O)c(C)cc3c2)S(=O)(=O)c2ccc(OC)cc2)cc1
COc1cc(O)cc(C=NNC(=O)C(=Cc2ccc3c(c2)OCO3)NC(=O)c2ccccc2)c1
Cc1ccc(C(=O)CSc2nnc(CNc3cc(C)ccc3C)n2Cc2ccco2)cc1
COc1cc(C)oc1C(C(=O)NCc1ccco1)N(C(=O)Cn1nnc2ccccc21)c1ccccc1
Cc1cccc(N2CCN(C(=O)CCS(=O)(=O)c3cccc4c3NC(C)C(=O)S4)CC2)c1C
CN1C(=O)C2C(N)(C1=O)C(c1ccc(Cl)cc1)N1C(=O)NC(=O)C21C
Cc1ccc2[nH]c(=O)c(CN(CCc3ccccc3)Cc3nnnn3CC3CCCO3)cc2c1
Cc1c(Br)cc(NC(=O)COn2nnc3cccc(S(C)(=O)=O)c32)cc1Br
Cc1cc(C)cc(NS(=O)(=O)c2cc(C(=O)N3CCc4ccccc43)c3[nH]ccc(=O)c3c2)c1
COc1ccc(NC(=O)c2ccc3c(=O)n(-c4ccc(OC)cc4OC)c(=S)[nH]c3c2)cc1
Cc1ccc(C)c(N2CCN(C(=O)CCS(=O)(=O)c3ccc4c(c3)NC(=O)C(C)S4)CC2)c1
O=CCCS(=O)(=O)c1cccc(N2CCN(c3ccc(F)cc3)CC2)c1
CCOc1ccc(S(=O)(=O)Nc2cc(=O)[nH]c(SCC(=O)Nc3ccccc3)n2)cc1C
Cc1ccc(N2CC(=O)C(=O)C2N(Cc2nn(C)c(C)c2C)C(=S)Nc2ccc(Cl)cc2)cc1
O=C(COc1ccc(S(=O)(=O)N2CCCCC2)cc1)Nc1ccc(F)cc1
CCOC(=O)c1c2c(O)c(C(=O)O)ccc2c(C)n1S(=O)(=O)c1ccc(C)cc1
Cc1cc(C)cc(NS(=O)(=O)c2ccc3[nH]cc(C=O)c(=O)c3c2N2CCc3ccccc32)c1
Cc1ccc2c(c1)N(C(C)c1cccnc1)C(=O)CC2=O
CCC1=NN=C(N[SH](=O)=O)[SH]1c1ccc(NC(=O)C=Cc2ccc(F)cc2)cc1
Cc1cc(C2C=NN(C(=O)CCl)C2c2ccco2)co1
N#Cc1ccc(C[SH]2C(S)=NN=C2NC(=O)c2nc3ccccc3s2)cc1
CCC(C(=O)Nc1ccc(C(F)(F)F)cc1)c1ccccc1
COc1ccc2nnn(CC(=O)N(c3ccccc3)C(C)(C(=O)NCc3ccco3)c3ccco3)c2c1
Cc1c(C(=O)CCl)cn(-c2ccc([N+](=O)[O-])cc2)c1C
O=C(Oc1ccccn1)c1ccc(Cl)cc1
Cc1ccc(-n2nc3cnc(-c4cccs4)c(C(=O)O)c3c2C)cc1
Cc1cc(S(=O)(=O)N2CCN(C(=O)c3ccc4ccc(=O)[nH]c4c3)CC2)c(C)c(C)c1C
CCCCOc1ccc(C(=O)Oc2cccnc2)cc1
Cc1ccc(N)cc1S(C)(=O)=O
NNC(=O)CN1C(c2ccccc2)=Nc2ccc(Br)cc2C1c1ccccc1
CCc1ccc(NC(=O)C2CCCN(S(=O)(=O)c3ccc4[nH]c(=O)ccc4c3)C2)cc1
CCCCCn1c(CN2CCN(Cc3ccccc3)CC2)nc2c1c(=O)[nH]c(=O)n2C
COc1ccc(N(C(=O)CCl)C(C(=O)NC2CCCCC2)c2cccnc2)cc1
O=C(CSc1ccccc1)Nc1ccc2c(c1F)C(=O)NC2=O
CC(C)CC(NC(=O)c1ncc(C(=O)NCc2ccc(CNC(=O)OC(C)(C)C)cc2)[nH]1)C(=O)OC(C)(C)C
COC1Cc2cc(-c3ccc(F)c(Br)c3)ccc2C(OC)N1C(=O)CCl
COc1ccc2c(c1)OC(CN1C(=O)C(=O)c3ccccc31)CO2
Nc1ccc(C(=O)C(O)O)cc1
COc1ccc(NC(=O)c2cccc3c(=O)[nH]c(=S)n(-c4ccc(OC)cc4OC)c23)cc1
Cc1ccc(CN2C(=O)CSc3c(C(=O)NCCN4CCOCC4)cccc32)cc1
Cc1cc(=O)oc2cccc(NC(=O)c3ccc(OC(F)F)cc3)c12
O=C1C(=O)N(CCCc2ccccc2)c2ccccc21
COc1ccc(NC(=O)CC2C(=O)NCCN2C(=O)Nc2ccc(C(F)(F)F)cc2)cc1
NN=C1c2ccccc2-c2cccc(N)c21
Cc1ccc2c3c(cccc13)NC(N)=N2
NC(=O)C1CN(S(=O)(=O)c2ccc(CC(=O)Nc3ccc(-c4ccccc4)s3)s2)CCO1
CCOc1ccc(N(CC(=O)Nc2ccc(CC)cc2)S(=O)(=O)c2[nH]c(=O)[nH]c(=O)c2C)cc1
CC(C)CC(NC(=O)c1ncc(C(=O)NCc2ccc(CNC(=O)OC(C)(C)C)cc2)[nH]1)C(=O)OC(C)(C)C
CNC(=O)CN(c1c(Cl)cccc1Cl)S(=O)(=O)c1ccccc1
CCC(C)CNc1cc(CC(=O)N(c2ccc(NC(C)=O)cc2)C(C=O)n2nnc3ccccc32)n(C)c1
CCOC(=O)c1c(CN(C)C)cc(-c2ccsc2)cc1NC(=O)CCl
CS(=O)(=O)N(Cc1ccc(C(=O)Nc2ccc(Sc3ccccc3)cc2)cc1)c1ccccc1
CCOC(=O)c1nc2occ(C(C)(C)C)c2c2c1CCC(N)C2
Cc1ccc(C(=O)Oc2ccc3c(c2)ncn3C)cc1
Cc1ccc2c3c([nH]c2c1)C(N)(C(O)CN1CCCCCC1)CCC3
S=C(c1ccc(-c2ccccc2Cl)o1)N1CCCCC1
CC(C)c1ccc(N(C(=O)c2ccco2)C(C(=O)NC2CCCC2)c2ccccn2)cc1
O=C(Nc1ccc(OCC(F)(F)C(F)F)c(C(F)(F)F)c1)c1ccccc1O
CC(C)(C)c1ccc(C(=O)Nc2ccc(S(=O)(=O)Nc3cnc4ccccc4n3)cc2)cc1
CNC(=O)OC(C)(C)Cc1cccc(COC(=O)C(Cc2ccccc2)NC(=O)c2nc[nH]c2C(=O)NCc2ccccc2)c1
CC(=O)NNc1ccc(C2NC(c3ccccc3)=Nc3ccc(Br)cc32)cc1
COc1cc(OC)c2c(c1)C(CCl)C(c1ccc(Br)cc1F)N(C=O)C2
Cn1nc(-c2ccc(Cl)cc2)nc2c(=O)n(C)c(=O)nc1-2
COc1ccc(NC=C2C(=O)CCc3ccccc32)cc1
CCC(C)(C)NC(=O)C(c1ccc(O)cc1)N(C(=O)Cn1nnc2ccccc21)c1ccc(NC(C)=O)cc1
Cc1cc(Br)cc(Br)c1NC(=O)COn1nnc2cccc(S(C)(=O)=O)c21
Cn1ncc(Cl)c1C(=O)NC1Oc2ccccc2O1
CCC(=O)Nc1cc(Cl)cc(C(=O)c2[nH][n+]([O-])c3cccc(N)c23)c1Cl
Cc1cc(N)cc2c1C(F)CCN2
CC(C)(C)c1ccc(C(=O)Nc2ccc(S(=O)(=O)Nc3cnc4ccccc4n3)cc2)cc1
COC(=O)c1cc(NC(=O)CN(c2ccccc2OC)S(=O)(=O)c2ccccc2)ccc1Cl
Cc1cc(Br)c(Br)c(NC(=O)COn2nnc3cccc(S(C)(=O)=O)c32)c1
NNC(=O)CN1C=NC(c2ccc3cccc(-c4cccc(Br)c4)c3c2)CC1
O=S(=O)(Nc1ccc(S(=O)(=O)Nc2nccs2)cc1)c1ccc(Br)cc1
COc1ccc(CC(=O)NC(C)c2nnc(SCCOc3ccc(OC)cc3)n2C)cc1
COc1cc(C=NNC(=O)C(=Cc2ccc3c(c2)OCO3)NC(=O)c2ccccc2)ccc1O
Cc1cc(OCC(=O)NC(CC2NC=C3C=CC=CC32)C(=O)O)c2c(c1)oc(=O)c1ccccc12
COc1ccccc1C=CC(=O)c1cc(Br)ccc1OC(=O)c1ccco1
Cc1ccc(S(=O)(=O)C(=CCl)NC(=O)c2ccccc2)cc1
COc1cccc(C=NNC(=O)c2nnn(-c3nonc3N)c2CN(C)c2ccccc2)c1
NC1C(=O)NC2(CC(=O)C3(NCC(=O)N3c3cc(C4=CC=C(Cl)C5CCCCC45)ccc3Br)N2)C1=O
O=C(Oc1ccc(Br)c(F)c1C(=O)C=Cc1ccccc1)c1ccco1
CN1CCN(CC(=O)Nc2ccc([N+](=O)[O-])cc2)CC1
CC(F)(F)C(F)(F)Oc1ccc(Nc2cccc(C=O)c2O)cc1C(F)(F)F
CCOC(=O)C1CCCCN1C(=O)c1ccc2c(c1)NC(=Cc1ccc(C)cc1)C(=O)S2
CC1CC(N2CC=CC=N2)CCN1
O=C(Nc1ccc2c(c1)OC=CO2)c1ncc(-c2ccccc2)o1
O=C(Cc1ccc(Cl)c(Cl)c1)Nc1cccnc1
O=C(c1ccco1)N(Cc1ccc([N+](=O)[O-])cc1)c1ccc(Br)cc1
CCOC(=O)c1ccc(NC(=O)CN2C(=O)CSCC2=O)c(CC)c1CC
COc1cccc(C(C(=O)NCc2ccco2)N(Cc2ccco2)C(=O)Cn2nnc3ccccc32)c1
COC(=O)C(Cc1ccc2[nH]ccc2c1)NC(=O)c1cccc2[nH]c(=O)ccc12
COc1cc(Cl)c(C=O)c(N)c1N
CCc1ccc(N(C(=O)c2ccco2)C(C(=O)NC2CCCC2)c2ccccn2)cc1
NC(=S)N(Cc1ccccc1)NC(=S)Nc1ccc(C(F)(F)F)cc1
NC(=O)c1cc(NC(=O)Cc2ccc(S(=O)(=O)N3CCOCC3)s2)sc1-c1ccccc1
O=C(NC(=S)Nc1ccc(NC(=O)c2ccc(Cl)cc2)cc1)c1ccc(Cl)cc1
CCc1ccc(NC(=O)C2CCN([SH](=O)=O)C(S)C2)cc1
CC(=O)NC1C(=O)N(CCN2CCOCC2)c2ccc(Cl)cc21
CCOC(=O)c1sc(C(O)(C(F)(F)F)C(F)(F)F)c(N)c1-c1ccccc1
Cc1ccc(C=CC(=O)c2cccc(OC(=O)c3ccco3)c2Br)cc1
CCOc1ccc(N(Cc2cc(=O)[nH]c3cccc(C)c23)S(=O)(=O)c2ccccc2)cc1
CC(C)(C)c1ccc(NC(=O)CSC2NC=NN2)cc1
CCc1ccc(N(c2c(C)ccc3[nH]c(=O)c(C)cc23)C(C2CCCO2)n2nnnc2C)cc1
O=C(CN1C(=O)SC(=Cc2cccs2)C1=O)Nc1cc(C(=O)O)ccc1O
O=C1NC(=Cc2ccc3ccn(CC(=O)N4CCOCC4)c3c2)N(c2ccc(F)cc2)C(=O)C1=O
COc1cc(OC)c(NC(=O)c2nnc(Cl)cc2Cl)c(OC)c1
COc1ccc(COc2ccc(OC)cc2C2CON(C)C2S(=O)(=O)c2ccccc2)cc1
Cc1ccc(NC(=O)CN(C)C(=O)c2cccnc2Nc2cccc(C(F)(F)F)c2)cc1
O=[N+]([O-])C=Cc1cn(Cc2ccccc2)c2ccccc12
COc1ccc(OC)c(C(=O)Nc2ccc(N3CCN(C(=O)c4ccc(C)cc4)CC3)cc2)c1OC
COc1ccc(N(C(=O)Cn2nnc3ccccc32)C2(C(=O)NC3CCCC3)CCCCC2)cc1
COc1cccc(C)c1NC(=O)CSc1nc2c(C)csc2c(=O)[nH]1
CCOC(=O)C1CCN(C(=O)c2ccc3c(c2)NC(=O)C(=Cc2cccc(C)c2)S3)CC1
COc1cccc(CC(=O)Nc2sccc2C(=O)N2C(C)COCC2(C)C)c1
O=C(Oc1ccc(C(=O)C=Cc2ccc(F)cc2)c(Br)c1)c1ccco1
Cc1ccc(C2=NN(C(=O)CCl)C(c3ccco3)C2)o1
Cc1ccc(S(=O)(=O)Nc2ccc(-c3ccc(NS(=O)(=O)c4ccc(C)cc4)cc3)cc2)cc1
CC(=O)NC1C(=O)N(CCN2CCOCC2)c2ccc(Cl)cc21.Cl
COC(=O)CC12C=CC=CC1N(C(=O)C=Cc1ccccc1)CCO2
COc1cc(OC)c(OC)cc1C=C1Oc2cc(OC(=O)CN3CCc4ccccc4C3C(=O)O)ccc2C1=O
COc1ccccc1-c1n[nH]cc1-c1cc2cc(O)c(C(F)(F)F)cc2o1
COc1ccc(CN(C(=O)Cn2nnc3ccccc32)C(C(=O)NCc2ccco2)c2ccccc2)o1
CCc1cc(=O)oc2c(OC(=O)c3ccco3)cccc12
CCOc1ccc(N(Cc2cc3ccc(C)cc3[nH]c2=O)S(=O)(=O)c2ccccc2)cc1
CC(C)n1nnc(NC(=O)COc2ccc(C3CCCCC3)cc2)n1
Cc1ccc(S(=O)(=O)Nc2ccc(-c3ccc(NS(=O)(=O)c4ccc(C)cc4)cc3)cc2)cc1
CC(C)C1(C)C2CNC(=O)C1(N)CNC2N
O=C(Cn1nnc2ccccc21)NN=Cc1cccs1
COCCOC(=O)C(C#N)=Cc1cc(-c2ccccn2)n(Cc2ccccc2)n1
O=c1[nH]c(C=C2C=Nc3ccccc32)c(O)c(=O)n1-c1ccc(F)cc1
COc1ccc(-c2cccc3nc(NC=O)sc23)cc1
O=C(O)c1ccc(N2N=C(c3ccccc3)CC2c2ccccc2)cc1
CCOc1ccc(NC(=O)CSc2nc(NS(=O)(=O)c3ccc(C)cc3)cc(=O)[nH]2)cc1
CS1(C)N=CN=C1NC(=O)OCc1ccc(Cl)cc1
Cc1cccc(C)c1N1CCN(C(=O)C23C=CC=CC2=CC(=O)NC3)CC1
NCn1c(N)nc2ccccc21
Cc1ccc(S(=O)(=O)N2CCN(S(=O)(=O)c3ccc4c(c3)OCCO4)CC2)cc1
CC(=O)N(c1ccc(C(F)(F)F)cc1)S(=O)(=O)c1ccc(N2C(=O)CCC2=O)cc1
CCc1ccc(NC(=O)C2CCCCN2S(=O)(=O)c2ccc3[nH]c(=O)ccc3c2)cc1
C=C(C)COc1ccc(O)cc1-c1c(C)n[nH]c1-c1ccccc1
CC(C)(C)C1CCc2onc(C(=O)Nc3cccnc3)c2C1
CC(C)OP(=O)(OC(C)C)C1(NS(=O)(=O)c2c(Cl)cccc2Cl)C=CC(=O)C(Cl)=C1
O=C(CSc1ccc(F)cc1)Nc1cccc2c1C(=O)NC2=O
Cc1c(OC(=O)c2ccccc2)cc(N)c2[nH]cnc12
Cc1cc(Br)ccc1NC(=O)COn1nnc2cc(S(C)(=O)=O)ccc21
O=C(NCCNC(=O)c1cccc(OCC(F)(F)F)c1OCC(F)(F)F)Nc1ccc(C(F)(F)F)cc1
CNC(=O)OC(C)(C)Cc1cccc(CNC(=O)c2[nH]cnc2C(=O)NC(Cc2ccccc2)C(=O)OCc2ccccc2)c1
Cc1sc(NCOc2ccccc2CC=O)c(C=O)c1C(C)N1CCOCC1
COc1ccc(C(CCN(Cc2cc(OC)ccc2OC)C(=O)CCl)c2ccccc2)cc1
Cc1cc(C(=O)CCl)c(C)n1Cc1ccco1
COCCOC(=O)C(C#N)=Cc1cc(-c2ccccn2)n(Cc2ccccc2)n1
CCC1CCC(N2CCN(c3ccc([N+](=O)[O-])cc3)CC2)CC1
CCOC(=O)c1c(C(=O)O)cc(C)c2c(O)cn(S(=O)(=O)c3ccc(C)cc3)c12
CN1CCN2c3ccc(N)cc3CC3(C(=O)NC(=O)NC3=O)C2C1
COc1ccc(-c2n[nH]c(C(F)(F)F)c2-c2cc3ccccc3o2)c(O)c1
CNc1nc(P(=O)(c2ccccc2)c2ccccc2)c(-c2ccc(Cl)cc2)o1
Cc1cc(=O)oc2cc(Oc3ccc(C=O)o3)ccc12
COc1ccc(N(C(=O)Cn2nnc3ccccc32)C(C(=O)NCc2ccco2)c2coc(C)c2)cc1
COCCNC(=O)C(c1ccccc1)N(Cc1cccs1)C(=O)Cn1nnc2ccccc21
CCOc1ccc(N(CC(=O)Nc2ccc(CC)cc2)S(=O)(=O)c2c(C)[nH]c(=O)[nH]c2=O)cc1
Cc1ccc(C(F)(F)F)cc1NC(=O)CNC(=O)c1c(N)ccnc1Nc1ccccc1
COc1cc(NC(=O)c2nnc(Cl)cc2Cl)c(OC)c(OC)c1
Cc1ccc(NC(=S)N(C(Cl)c2cnn(C)c2)C2C(=O)N(c3ccccc3C)C(=O)C2C)cc1
O=C(O)c1ccc(CN(Cc2ccccc2)S(=O)(=O)c2ccc(Cl)cc2)cc1
CCc1ccc(NC(=O)C2CCCN(S(=O)(=O)c3ccc4[nH]c(=O)ccc4c3)C2)cc1
Cc1cc(C2(c3ccco3)C=NN(C(=O)CCl)C2)co1
CCC(C)c1ccc(N(c2ccc(C=O)o2)c2nccc(NC3CCCC3)c2CC=O)cc1
CCc1sc(C(=O)N2CCOCC2)c(NC(=O)Cc2ccc(OC)cc2)c1C
CCc1sc(NC(=O)Cc2ccc(OC)cc2)c(C)c1C(=O)N1CCOCC1
COc1cc(-c2cc(F)n(S(=O)(=O)c3c(N)c(F)c(OC)c(F)c3F)n2)ccc1F
Cc1coc(Cn2c(C)ccc2C(Cl)C=O)c1
O=C(NN=Cc1ccccn1)c1ccc(S(=O)(=O)Nc2ccc(Cl)cc2)cc1
CCN(CC)C(=O)Cn1cc(C=C2C(=O)NC(=O)N(c3ccccc3)C2=O)c2cccc(F)c21
Cc1c(F)cc(C2C3C(=O)N(C4CCCCC4)C(=O)C3C3C(=O)N(c4ccccc4)C(=O)N32)cc1F
CCC(C)NC(=NN1C(=S)SC(C)(C)C1N(O)C=O)c1ccc(N(C)C)cc1
CCC1CCC(NC(=O)C(c2cccnc2)N(C(=O)c2ccco2)c2ccccc2)C1
CC(=O)n1ccc2ccc(N(C(=O)CCl)c3ccc(Cl)cc3)cc21
Cc1ccc(-c2nn(-c3ccccc3)cc2NC(=O)CCl)cc1
CCOC(=O)c1sc(N)c(-c2ccccc2)c1C(O)(C(F)(F)F)C(F)(F)F
C=C1Oc2c(ccc(OCC3(C(=O)O)Cc4ccccc4CN3C=O)c2-c2cc(OC)cc(OC)c2OC)C1=O
C[n+]1cccc2c(Br)ccc([O-])c21.O
COc1ccc(C(C(=O)Nc2ccc(F)cc2)N(C(=O)Cn2nnc3ccccc32)C2CC2)cc1
Cc1cc(Br)c(NC(=O)COn2nnc3ccc(S(C)(=O)=O)cc32)c(Br)c1
Nc1ccc2nn(-c3ccccc3)nc2c1Cl
CC(=O)Nc1ccc(NC(=O)CC(C)=NNC(=O)COc2c(C)cc(Br)cc2Br)cc1
Cc1ccccc1NC1=CC(=NS(=O)(=O)c2ccc(C(=O)O)cc2)c2ccccc2C1=O
NS(=O)(=O)c1ccc(Nc2cc([N+](=O)[O-])cc3nonc23)cc1
COC(=O)COc1cccc2c(=O)n(CC(=O)NCc3ccccc3)ccc12
O=C(Cc1ccc(Cl)c(Cl)c1)Nc1cccnc1
COc1ccc(S(=O)(=O)N2COC(CNC(=O)C(=O)NCCN(C)C)C2)cc1
CCC1CCC(N2CCN(c3ccc([N+](=O)[O-])cc3)CC2)CC1
O=C1NC(=CC2C3C=CC=CC3=CN2CC(=O)N2CCOCC2)N(c2ccc(F)cc2)C(=O)C1=O
Cc1noc(NS(=O)(=O)c2ccc(N)c(N)c2)c1C
COc1ccc(S(=O)(=O)N2COC(C)(NC(=O)C(=O)NCCN(C)C)C2)cc1
CC(=O)NC12C(=O)N(CCN3CCOCC3)C=C1C=CC=C2F
Cc1ccc(NC2=CC(=O)c3ccccc3C2=NS(=O)(=O)c2ccc(C(=O)O)cc2)cc1
CC(C)CC(=O)NC(c1ccc(Cl)cc1)c1cccc2cc(O)ccc12
CCC(C)Nc1cc(N(C)C)ccc1C=NN1C(=S)SC(C)(C)C1N(O)C=O
CN1N=C(c2ccccn2)N=CC12N=CC(=O)C(=O)N2C
O=C(COC(=O)CCc1c[nH]c2ccccc12)NC(c1ccccc1)c1ccccc1
COc1ccc(C(=O)n2c(SC)nc3c4c(ccc32)OCCO4)cc1
C=S1C(N(O)C(=O)NCCCC)N(N=Cc2ccc(N(C)C)cc2)CC1(C)C
CC(=NN=C(N)SC1CC(=O)N(c2ccc(Cl)cc2)C1=O)c1cccs1
COc1cc(OC)c(-c2ccc(Br)c3c2N=C(c2ccccc2)N(CC(=O)NN)C3)cc1OC
CCOc1ccc(NC(=O)CSc2nc(NS(=O)(=O)c3ccc(C)cc3)cc(=O)[nH]2)cc1
O=C(NCc1ccco1)C(c1ccco1)N(C(=O)Cn1nnc2ccccc21)C1Cc2ccccc2C1
COc1ccccc1N(C(=O)Cn1nnc2ccccc21)c1cc(CNc2ccc(C)o2)oc1CC=O
Cc1ccc(C(=O)N(c2ccc(C)cc2)c2nnc(S(N)(=O)=O)s2)cc1
CC(C)(C)OC(=O)CNC(=O)c1ncc(C(=O)NC(c2ccccc2)c2ccccc2)[nH]1
O=C(CSc1ccccn1)Nc1nonc1[N+](=O)[O-]
COc1ccc2c(c1OC)CC(c1cccc(F)c1Br)CN2C(=O)CCl
Cc1ccc2oc(=O)c3cc(OCC(=O)NC(Cc4cc5ccccc5[nH]4)C(=O)O)ccc3c2c1
COC(=O)CC1(N)CNC2C=CC=CC2O1
Cc1cccc(NS(=O)(=O)c2nnc(NC(=O)c3cccc(C)c3)s2)c1
O=C(O)c1ccc(CN(Cc2ccccc2)S(=O)(=O)c2ccc(Cl)cc2)cc1
Cc1cc(O)ccc1NC12C=CC=CC1=NC=NC2
NC(=O)c1cc(-c2ccccc2)sc1NC(=O)Cc1csc(S(=O)(=O)N2CCOCC2)c1
NC(=O)CCn1cc2ccc(C(=O)c3ccc([N+](=O)[O-])cc3)cc2[n+]1[O-]
COc1ccc(N2CCN(C(=O)c3ccc4ccc(=O)[nH]c4c3)CC2)cc1
CC1C=C(N)NC=N1
CCCCOc1ccc(CONS(=O)(=O)c2ccc(NC(C)=O)cc2)cc1Cl
O=c1[nH]c(C2CCN(S(=O)(=O)c3ccccc3F)CC2)nc2c1nnn2Cc1ccc(OC(F)(F)F)cc1
CCCCCn1c(CN2CCN(Cc3ccccc3)CC2)nc2c1c(=O)[nH]c(=O)n2C
CC1(C)COCc2sc3nc(-c4cc5ccccc5o4)n(N)c(=O)c3c21
COc1ccc(C(CCN(Cc2ccc(OC)c(OC)c2)C(=O)CCl)c2ccccc2)cc1
O=C1NC(=NS(=O)(=O)Cc2ccccc2)SC1=Cc1ccc2c(c1)OCO2
CC(C)c1ccc(N(C(=O)c2ccco2)C(C(=O)NC2CCCC2)c2ccccn2)cc1
CCN(CC)C(=O)Cn1cc(C=C2C(=O)NC(=O)N(c3cccc(F)c3)C2=O)c2ccccc21
COc1cc2[nH]cc(C=Cc3ccccc3)c2cc1C#N
CCN(c1ccccc1)S(=O)(=O)c1nnc(NC(=O)c2ccccc2OC)s1
CN(CCc1ccccc1)C(=O)c1cc(COc2ccc(C(F)(F)F)cc2)on1
Cc1nc(N2CCC(C)CC2Nc2ccc3c(c2)OCCO3)c2c(C)c(C=O)sc2n1
CCCCOc1ccc(C(=O)Oc2ccccn2)cc1
O=C(NN=Cc1ccncc1)c1cccc(S(=O)(=O)Nc2ccc(Cl)cc2)c1
O=C(NC1COc2ccccc2O1)c1ncc(-c2ccccc2)o1
C=C(C)COc1ccc(-c2[nH]nc(C)c2-c2ccccc2)c(O)c1
Oc1ccc(Cl)cc1C(O)c1ccccc1Cl
COc1ccc2c(c1)N(CC1COc3ccccc3O1)C(=O)C2=O
Nc1ccc(C(O)(C(F)(F)F)C(F)(F)F)c2c(C(O)(C(F)(F)F)C(F)(F)F)cccc12
CC(C)(C)OC(=O)NCc1ccc(CNC(=O)c2ncc(C(=O)NC(Cc3ccccc3)C(=O)OCc3ccccc3)[nH]2)cc1
Cc1ccc(C(=O)NC2=NN=C[SH]2C)cc1
COc1ccc(N(Cc2cc3ccccc3[nH]c2=O)S(=O)(=O)c2ccc(OC)cc2)cc1
NC(=O)c1cc(-c2ccccc2)c(NC(=O)Cc2csc(S(=O)(=O)N3CCOCC3)c2)s1
COc1ccc2cc(C3(C)NC(=O)N(CC(=O)NCc4ccco4)C3=O)ccc2c1
COc1ccc(C(C(=O)NCc2ccco2)N(Cc2ccco2)C(=O)Cn2nnc3ccccc32)cc1
CCOC(=O)c1c(C)c2cc(C(=O)O)cc(O)c2n1S(=O)(=O)c1ccc(C)cc1
COC(=O)C(Cc1cccc2cc[nH]c12)NC(=O)c1cccc2[nH]c(=O)ccc12
COCCNc1ccc(CC=O)cc1N(c1ccc2nnn(CC=O)c2c1)c1ccc(C)s1
Cc1oc2c(F)c(F)c(F)c(F)c2c1S(=O)(=O)Nc1cccc(C(F)(F)F)c1
Cc1ccc(-c2c(OC(C)C)sc(NC(=O)C34CCC(C(=O)O)(CC3)O4)c2C=O)c(C)c1
Cc1ccc(C(=O)NC(=C(Cl)Cl)S(=O)(=O)c2ccccc2)cc1
CCc1sc(C)c(NC=O)c1C1CN(C=O)CCO1
CCCCOc1cc(CONS(=O)(=O)c2ccc(NC(C)=O)cc2)ccc1Cl
Cn1nc(-c2ccc(Cl)cc2)nc2c(=O)n(C)c(=O)nc1-2
O=C(Oc1c(Cl)cccc1N1C(=O)CCC1=O)c1ccco1
CCOc1ccc(N(CC(=O)Nc2ccc(CC)cc2)S(=O)(=O)c2[nH]c(=O)[nH]c(=O)c2C)cc1
COc1ccc(-c2n[nH]c(C(F)(F)F)c2-c2coc3ccccc23)c(O)c1
O=C(Nc1ccccc1N1CCN(C(=O)c2ccc(Cl)cc2)CC1)c1cccc([N+](=O)[O-])c1
COc1cccc(C(N)=NOC(=O)CSc2ccccc2)c1OC
C[SH]1N=C(S)N=C1NC(=O)OCc1ccc(Cl)cc1
COc1cc(Cl)c(C=O)c(N)c1N
CCOC(=O)c1sc(NC(=O)CCl)c(CN(C)C)c1-c1ccccc1
CC(=O)N(C)c1ccc(NS(=O)(=O)c2ccc(Cl)cc2Cl)cc1
CCc1ccc(NC(=O)C2CCN([SH](=O)=O)C(S)C2)cc1
O=C(Cn1nnc2ccccc21)c1ccc(Cl)cc1
CCC1=NN=C(N[SH](=O)=O)[SH]1c1ccc(NC(=O)C=Cc2ccc(F)cc2)cc1
CC(=NNC(=O)c1ccc(Cl)c(Cl)c1)c1ccc(NC(=O)C(C)C)cc1
Cc1c(Br)ccc(NC(=O)COn2nnc3c(S(C)(=O)=O)cccc32)c1Br
CCC1CCC(N2CCN(c3ccc([N+](=O)[O-])cc3)CC2)CC1
COc1ccc(NC(=O)c2cc(Cl)nnc2Cl)c(OC)c1OC
CC(=O)Nc1ccc(Br)c2c1C(N)(CN1CCOCC1)C(=O)N2
O=C1C2CCC(CO)CC2C(=O)N1c1cc(Cl)ccc1O
Cc1ccc(C(=O)c2c3ccc([N+](=O)[O-])cc3n(CCC(N)=O)[n+]2[O-])cc1
CN1CCNCC1N
CC(=O)N(c1ccc(C(F)(F)F)cc1)S(=O)(=O)c1ccc(N2C(=O)CCC2=O)cc1
O=Cc1nn(Cc2ccccc2)cc1-c1ccccn1
O=C(Nc1ccc(Cc2ccc(CO)cc2)cc1)c1ccccn1
CCn1nc(-c2ccccc2)nc2c(=O)n(C)c(=O)nc1-2
O=C(Nc1c2c(nn1-c1cccc(Cl)c1)CS(=O)(=O)C2)c1ccc2c(c1)OCO2
COC(=O)c1ccc(NC(=O)c2ccc(NC(=O)c3ccco3)cc2)cc1
O=C(O)c1ccccc1NS(=O)(=O)c1ccc(NNC(=S)Nc2ccc(OC(F)F)cc2)c([N+](=O)[O-])c1
O=C(NC1COc2ccccc2O1)c1ncc(-c2ccccc2)o1
CCOC(=O)c1sc(N)c(-c2ccccc2)c1C(O)(C(F)(F)F)C(F)(F)F
COc1ccc2c(c1)C(=O)C(=O)N2CC1COc2ccccc2O1
CCOC(=O)c1ccc(-c2ccc(N)s2)cc1
O=C(C=Cc1cccc([N+](=O)[O-])c1Cl)NCc1ccccn1
CCc1ccc(N(C(=O)c2ccco2)C(C(=O)NC2CCCC2)c2ccccn2)cc1
O=C(c1c(Cl)nc2sccn12)N1CCN(c2cccc(Cl)c2)CC1
Oc1ccc(Cl)c(Cc2cc(Cl)ccc2O)c1
CCc1ccc(S(=O)(=O)N=C2C(=O)C3C=CC=CC3=CC2Nc2ccc(C(=O)O)cc2)cc1
CCC(C)CNC(C=O)(c1cccn1C)N(C(=O)Cn1nnc2ccccc21)c1ccc(NC(C)=O)cc1
COc1ccc(N(C(=O)CCl)C(C(=O)NC2CCCCC2)c2ccccn2)cc1
Cc1cc(C(F)(F)F)ccc1Nc1nnc(SC(C)C(=O)Nc2cc(Cl)ccn2)s1
COc1ccc(COc2ccc(C3CC(S(=O)(=O)c4ccccc4)N(C)O3)c(OC)c2)cc1
Cc1ccc(C(=O)NC(=C(Cl)Cl)S(=O)(=O)c2ccccc2)cc1
CNC1(N(O)C=O)N(N=Cc2cccs2)C(=S)SC1(C)C
CCOc1ccc(NC(=O)CSc2nc(NS(=O)(=O)c3ccc(C)cc3)cc(=O)[nH]2)cc1
CC(=O)Nc1ccc(NC(=O)CC(C)=NNC(=O)COc2cc(Br)cc(Br)c2C)cc1
CC(C)CS(=O)(=O)C1CCN2C=NSC2=N1
O=C(Oc1ccc2ccc(=O)oc2c1)c1cccs1
Cc1ccc(NC(=O)C(Sc2nnc(Nc3ccccc3)s2)C(F)(F)F)nc1Cl
CC(=O)NC(C)CN1CCN(c2ncccn2)CC1
O=C(NN=Cc1ccccn1)c1ccc(S(=O)(=O)Nc2ccc(Cl)cc2)cc1
O=C(Cn1nnc2ccccc21)c1ccc(Br)cc1
CCC(C(=O)Nc1ccc(S(=O)(=O)Nc2nncs2)cc1)=C(F)c1ccccc1
CSc1ccc(OCc2cc(C(=O)N(C)Cc3cnccn3)no2)cc1
O=C(C=Cc1ccc(Cl)c([N+](=O)[O-])c1)NCc1cccnc1
O=C(NCCc1ccccc1)OCC1c2ccccc2-c2cc(Br)cc(C(=O)O)c21
O=C(CCS(=O)(=O)c1ccccc1)N1CCN(c2ccc(F)cc2)CC1
C=C(C)COc1cc(O)ccc1-c1c(C)n[nH]c1-c1ccccc1
O=c1[nH]c(C=C2C=Nc3ccccc32)c(O)c(=O)n1-c1ccc(F)cc1
CCOc1cc(S(=O)(=O)n2c(C)c(C=O)c3c(C(=O)O)c(O)ccc32)ccc1C
O=C(O)c1cc(Cl)cc(-c2coc(C=NNC(=O)C(O)(c3ccccc3)c3ccccc3)c2)c1
O=C(NCc1ccco1)C(c1ccco1)N(C(=O)Cn1nnc2ccccc21)c1ccc2c(c1)C=CC2
Cc1cccc(C)c1S(=O)(=O)N1CCN(C(=O)c2cccc([N+](=O)[O-])c2N2CCCC2)CC1
O=c1[nH]c(C2CCN(S(=O)(=O)c3ccccc3F)CC2)nc2c1nnn2Cc1ccc(OC(F)(F)F)cc1
CC(=O)N(c1ccccc1)S(=O)(=O)c1ccc(N2C(=O)CCC2=O)c(C(F)(F)F)c1
CCCn1nnc(NC(=O)COc2ccc(C3CCCCC3)cc2)n1
CC(=O)Nc1ccc(NC(=O)CC(C)=NNC(=O)COc2cc(C)c(Br)c(Br)c2)cc1
N#CC(OC(F)(F)Cl)(Sc1nc(-c2ccccc2)cc(=O)[nH]1)C(=O)Nc1ccccc1
COc1ccc(C=CC(=O)c2cccc(OC(=O)c3ccco3)c2Br)cc1
CC1COc2cc(S(=O)(=O)N3CCN(S(=O)(=O)c4ccccc4)CC3)ccc2O1
Sc1cccnc1S
CC(=O)NC12C(=O)N(CCN3CCOCC3)C=C1C=CC=C2Cl
CC(=O)c1cc(-c2ccccc2)[nH]c1N1CCCC1
Cn1nc(-c2ccc(Cl)cc2)nc2c(=O)n(C)c(=O)nc1-2
Cc1ccc(S(=O)(=O)Nc2ccc(-c3ccc(NS(=O)(=O)c4ccc(C)cc4)cc3)cc2)cc1
Cc1ccc(C(=O)NC(NC(=S)Nc2ccc(C)c(C)c2)C(Cl)(Cl)Cl)cc1
CC(C)c1ccc(N(C(=O)c2csnn2)C(C(=O)NC2CCCC2)c2cccnc2)cc1
CC(=O)NNc1cccc(C2NC(c3ccccc3)=Nc3ccc(Br)cc32)c1
NC1CNCCN1c1ccccc1
Cc1ccccc1Nc1nnc(SCC(=O)Nc2ncc(C(F)(F)F)cc2Cl)s1
O=C(NCc1ccc(F)cc1)c1ccc(S(=O)(=O)Nc2ccc(C(F)(F)F)cc2)cc1
Cc1ccc(N2CCN(C(=O)CCS(=O)(=O)c3ccc4c(c3C)NC(=O)CS4)CC2)cc1C
COc1cccc2nnn(CC(=O)N(c3ccccc3)C(C(=O)NCc3occc3C)c3ccco3)c12
Cc1cccc(C(=O)NCCN2CCOCC2)c1C
O=CN=c1sc(CCl)cn1Cc1ccc(Cl)cc1
Nc1ccc2nn(-c3ccccc3)nc2c1Cl
O=C(NCCc1ccccc1)C(=O)NCC1OCCN1S(=O)(=O)c1ccc2c(c1)OC=CO2
COc1ccc(NC(=O)N2CCN(S(=O)(=O)c3ccc(OC)cc3)CC2)cc1
COc1cccc(-c2nn(S(=O)(=O)c3c(F)c(F)c(F)c(F)c3F)cc2N)c1OC
COc1ccc(OC)c(C(C(=O)NCC2CCCO2)N(C(=O)Cn2nnc3ccccc32)c2ccc(NC(C)=O)cc2)c1
Cc1nc(C(=O)NC2COc3ccccc3O2)nc2sc(N3CCCCC3C)c(C)c12
O=C(O)c1ccc(CN(Cc2ccccc2)S(=O)(=O)c2ccc(Cl)cc2)cc1
COc1cc(OC)c2c(c1)C(c1cc(F)ccc1Br)N(C(=O)CCl)CC2
O=C(O)c1ccc(Cl)cc1-c1coc(C=NNC(=O)C(O)(c2ccccc2)c2ccccc2)c1
O=C(O)c1ccc(NC(=S)NC(=O)C(c2ccccc2)c2ccccc2)cc1
O=C(COc1ccc(S(=O)(=O)N2CCCCC2)cc1)Nc1ccc(F)cc1
COc1cccc(C=NNC(=O)c2nnn(-c3nonc3N)c2CN(C)c2ccccc2)c1
O=C(CN1C(=O)C(=O)SC1=Cc1cccs1)Nc1cc(C(=O)O)ccc1O
COc1ccc(OC)c(C(C(=O)NCC2CCCO2)N(C(=O)Cn2nnc3ccccc32)c2ccc(NC(C)=O)cc2)c1
CCn1c(COc2ccccc2)nnc1SCC(=O)C(C)(C)C
Cc1cc(C2(c3ccco3)C=NN(C(=O)CCl)C2)co1
Cc1cccc2c1C(F)CC(N)(C(=O)n1c3c(c4c(C)cccc41)CNCC3)N2
CC(C)c1ccc(N(c2ccc(C=O)o2)c2cncc(CC=O)c2NC2CCCC2)cc1
Cc1c(Br)ccc(NC(=O)COn2nnc3c(S(C)(=O)=O)cccc32)c1Br
CC(=NNC(=O)c1cccc(Cl)c1)C(Cl)(n1ncnn1)[N+](=O)[O-]
Cc1ncc(-c2ccc(S(=O)(=O)N3CCN(c4ccccc4)CC3)cc2)o1
Cc1ccc(C(=O)c2c3ccccc3[n+]([O-])n2CCC(N)=O)cc1
CCCCOc1cccc(Cl)c1CONS(=O)(=O)c1ccc(NC(C)=O)cc1
COC1CC(=CNc2ccccc2)C(=O)c2ccccc21
Cc1nn(-c2ccccc2)c(N)c1C(c1ccccc1)c1c(C)nn(-c2ccccc2)c1N
CC(C)OP(=O)(OC(C)C)C1(NS(=O)(=O)c2ccc(Cl)cc2)C=C(Cl)C(=O)C(Cl)=C1
COc1c2c(cc3ncn(C(=O)c4ccc(SC)cc4)c13)OCCO2
Cc1ccc(C(=O)c2c3ccc(C(F)(F)F)cc3n(CCC(N)=O)[n+]2[O-])cc1
CC(COc1ccccc1)N1C(=O)C(=O)c2ccccc21
O=C(O)c1ccc(Cl)cc1-c1coc(C=NNC(=O)C(O)(c2ccccc2)c2ccccc2)c1
CCc1ccc(NC(=O)C2CCCCN2S(=O)(=O)c2cccc3ccc(=O)[nH]c23)cc1
CC12C(=O)N(c3cccc(Br)c3)C(=O)N1C(c1ccc(Cl)cc1)C1C(=O)N(C3CCCCC3)C(=O)C12
O=Cc1cc(=O)n(C2CNCCN2c2ccccc2)c2ccccc12
CCN(c1ccccc1)S(=O)(=O)c1nnc(NC(=O)c2cccc(OC)c2)s1
CCc1cc(NC2=CC(=NS(=O)(=O)c3ccccc3)c3ccccc3C2=O)ccc1C(=O)O
Cc1ccc(S(=O)(=O)N=C2CC(=O)c3ccccc3C2Nc2ccc(C(=O)O)cc2)cc1
O=C1NC(=O)N(c2ccccc2F)C(=O)C1=Cc1cn(CC(=O)N2CCOCC2)c2ccccc12
COC(NC(=O)C(c1ccco1)N(C(=O)Cn1nnc2cc(C)ccc21)c1ccccc1)c1ccco1
CC(=O)c1ccc(CSc2nnc(C)n2Cc2ccc(Nc3ccc(C)cc3C)o2)cc1
Cn1nc(-c2ccc(Cl)cc2)nc2c(=O)n(C)c(=O)nc1-2
O=C(c1ccco1)N(Cc1ccc([N+](=O)[O-])cc1)c1ccc(Br)cc1
O=C(CSc1ccccn1)Nc1nonc1[N+](=O)[O-]
O=C(c1ccco1)N(Cc1ccc([N+](=O)[O-])cc1)c1ccc(Br)cc1
Cc1ccc(C(=O)NC(=C(Cl)Cl)S(=O)(=O)c2ccccc2)cc1
COc1ccc(OC)c(C2(c3cccs3)C=NN(C(=O)CCl)C2)c1
O=C(O)c1ccc(CN(Cc2ccccc2)S(=O)(=O)c2ccc(Cl)cc2)cc1
COc1ccc(O)c(C=NNC(=O)C(=Cc2ccc3c(c2)OCO3)NC(=O)c2ccccc2)c1
CN1C(=O)C23C(N)=C(F)C=CC24C(=O)NC(=O)N4C(=O)C3C1(c1ccccc1F)C1(C)CCCCC1
COc1ccc(CCNC(=O)C(=O)NCC2OCN([SH](=O)=O)C2S)cc1
CC(=NN=C(N)SC1CC(=O)N(c2ccc(Cl)cc2)C1=O)c1cccs1
O=C(Oc1ccc2ccc(=O)oc2c1)c1cccs1
Cc1cccc(C(=O)NCCN2CCOCC2)c1C
Cc1cncc(NN(C=O)c2cccc(Cl)c2)c1
Cc1ccc(C(=O)O)cc1NC(=S)NC(=O)c1ccc(COc2ccccc2)cc1
COc1cc(OC)cc(C2=NN(C=O)C(CCl)(c3cccs3)C2)c1
O=C(c1ccco1)N(Cc1ccc([N+](=O)[O-])cc1)c1ccc(Br)cc1
CCCCOc1ccc(C=NNC(=O)c2c(CN(C)c3ccccc3)nnn2-c2nonc2N)cc1
S=C(c1cc(-c2ccc(Cl)cc2)co1)N1CCCCC1
COc1cc(C)cc(NC(=O)CS2(C)C(C)=Cc3c2nc[nH]c3=O)c1
CNc1oc(-c2ccc(Cl)cc2)nc1P(=O)(c1ccccc1)c1ccccc1
COC1CC(=CNc2ccccc2)C(=O)c2ccccc21
O=C(Oc1cccnc1)c1ccccc1Cl
CC1(C)C=C2SC=C3N=C(C45C=CC=CC4=COC5)N(N)C(=O)C32OC1
C=S1C(N(O)C(=O)NCCCC)N(N=Cc2ccc(N(C)C)cc2)CC1(C)C
COc1cccc(C(C(=O)NCC2CCCO2)N(C(=O)Cn2nnc3ccccc32)c2ccc(NC(C)=O)cc2)c1OC
O=C(NCc1ccc(F)cc1)c1ccc(S(=O)(=O)Nc2ccc(C(F)(F)F)cc2)cc1
COc1ccc(NS(=O)(=O)c2nc3ccc(NC4COc5ccccc5O4)cc3o2)cc1
Cc1ccc(Cl)c(Nc2cc(=O)n(C34CC5CC(CC(C5)C3)C4)nc2CC(=O)O)c1
O=C(NCCNC(=O)c1cc(OCC(F)(F)F)ccc1OCC(F)(F)F)Nc1cccc(C(F)(F)F)c1
Cc1ccc(Nc2ccc3c(c2)C(=NS(=O)(=O)c2ccc(C(=O)O)cc2)C=CC3=O)cc1
N#CC(Sc1nnc(NC(=O)c2ccc3ncsc3c2)s1)c1ccccc1
Cc1ccc(C(=O)O)c(S(=O)(=O)N=C2C=C(Nc3ccccc3)C(=O)c3ccccc32)c1
CC(C)C1C2CNC(N)C1(N)C(=O)NC2C
COc1ccc(N(C(=O)Cn2nnc3ccccc32)C(C(=O)NCc2ccco2)c2coc(C)c2)cc1
COc1ccc(C(C(=O)NCc2ccco2)N(Cc2ccco2)C(=O)Cn2nnc3ccccc32)cc1
O=C(NCc1ccco1)C(c1ccco1)N(C(=O)Cn1nnc2ccccc21)C1Cc2ccccc2C1
Nc1cc(Cl)c2nn(-c3ccccc3)nc2c1
O=C(CCl)N=c1sccn1Cc1ccc(Cl)cc1
O=C(NC12C=NN(c3ccc(Cl)cc3)C1S(=O)(=O)CC2)c1ccc2c(c1)OCO2
CC(C)n1nnc(NC(=O)COc2ccc(C3CCCCC3)cc2)n1
Cc1nc(C(=O)NC2COc3ccccc3O2)nc2sc(N3CCCCC3C)c(C)c12
C=S1C(N(O)C(=O)NCCCC)N(N=Cc2ccc(N(C)C)cc2)CC1(C)C
COc1ccc(OC)c(OC)c1NC(=O)c1c(Cl)cnnc1Cl
CC(=O)c1c(Oc2ccc(C=O)o2)c2ccccc2n1C
CCOc1ccc(C2(O)C(C(=O)c3ccco3)=C(C(=O)OC)C(=O)N2c2nc(C)cs2)c(C)c1
CCCCCn1c(CN2CCN(Cc3ccccc3)CC2)nc2c1c(=O)[nH]c(=O)n2C
CCCCOc1ccc(C(=O)Oc2cccnc2)cc1
CC1CC(N)C2C(=O)NC(=O)C2C1
Cc1c(S(=O)(=O)Nc2ccccc2)cc2c(=O)c(C(=O)N3CCc4ccccc43)c[nH]c2c1C
Cc1ccc(N(C(=S)NNC(N)=S)c2cccc(C(F)(F)F)c2)cc1
C=NN1C(=S)SC(CC)(N(O)C(=O)NC)C1c1cccs1
O=c1[nH]c(C2CCCCN2S(=O)(=O)c2ccc(F)cc2)nc2c1nnn2Cc1ccc(OC(F)(F)F)cc1
CN(Cc1ccc(F)cc1)S(=O)(=O)c1nnc(NC(=O)c2ccc(Br)cc2)s1
Cc1ccc(Cl)cc1OC(C)C(=O)Nc1ccc(S(=O)(=O)NC2CN=c3ccccc3=N2)cc1
Cn1ncc(Cl)c1C(=O)Nc1ccc2c(c1)OCO2
CCc1ccc(N(C(=O)c2ccco2)C(C(=O)NC2CCCC2)c2ccccn2)cc1
Cc1cccc(C(=O)NCCN2CCOCC2)c1C
CCn1c(COc2ccccc2)nnc1SCC(=O)C(C)(C)C
O=C(O)c1ccc(NS(=O)(=O)c2ccc(C3CCCCC3)cc2)cc1
COc1ccc(Nc2oc(COc3ccc(C)cc3)nc2C#N)cc1
CC(C)Oc1ccc(C=NNC(=O)c2c(CN(C)c3ccccc3)nnn2-c2nonc2N)cc1
Cc1ccc2c(c1C)NC(c1ccc(F)cc1)CC2=O
Cc1cccc(NS(=O)(=O)CSc2nc3c(C(=O)O)csc3c(=O)n2Cc2ccccc2)c1
CCOC(=O)C1CCCCN1C(=O)c1ccc2c(c1)SC(=O)C(=Cc1ccc(C)cc1)N2
CN1N=C(c2ccc(Cl)cc2)N=CC12N=CC(=O)C(=O)N2C
C[n+]1cccc2c(Br)ccc([O-])c21.O
Cc1c(N2CCOCC2)n(C(C=O)=C2C(=O)NC(=O)N(c3ccccc3F)C2=O)c2ccccc12
O=C(Oc1ccccn1)c1ccc([N+](=O)[O-])cc1
O=C(NC(Cc1ccc(Br)cc1)C(=O)O)OCC1c2ccccc2-c2ccccc21
Nc1c(C(O)(C(F)(F)F)C(F)(F)F)c(C(O)(C(F)(F)F)C(F)(F)F)cc2ccccc12
COC(C(=O)NCc1ccco1)(c1ccco1)N(C(=O)Cn1nnc2ccccc21)c1cccc(C)c1
Cc1coc(=O)c2cccc(NC(=O)Cc3ccc([N+](=O)[O-])cc3)c12
CC(=O)Nc1c(Cl)ccc2c1C(N)(CN1CCOCC1)C(=O)N2
CS1(CC(=O)Nc2ccc(C(=O)O)cc2)C=Cc2c(-c3ccccc3)ncnc21
Cc1ccc(C(=O)c2c3ccccc3n(CCC(N)=O)[n+]2[O-])cc1
CC(C)CNS(=O)(=O)c1ccccc1CCC(=O)Nc1ccccc1Oc1ccccc1Cl
CS1(Cc2ccc(C#N)cc2)C=NN=C1NC(=O)c1nc2ccccc2s1
Cc1ccc(N2CCN(C(=O)CCS(=O)(=O)c3ccc4c(c3)NC(=O)CS4)CC2C)cc1C
CC12C(=O)N(c3ccc(F)cc3)C(=O)C1C1C(=O)N(C3CCCCC3)C(=O)N1C2c1ccc(F)cc1
Cc1ccc(C2CC(c3cccs3)=NN2C(=O)CCl)cc1
CCOC(=O)C1CCCCN1C(=O)c1ccc2c(c1)SC(=O)C(=Cc1ccc(C)cc1)N2
CC(C)(C)OC(=O)c1ccccc1COC(=O)C(Cc1ccccc1)NC(=O)c1nc[nH]c1C(=O)NCCc1ccccc1
NC1(C23C(=O)N(c4cccc(Br)c4)C(=O)N2C(c2ccc(Cl)cc2)C2C(=O)NC(=O)C23)CCCCC1
COC(=O)c1ccc(CC(=O)Nc2ccc(Cl)c([N+](=O)[O-])c2)cc1
CC(C)(C)C1CCc2onc(C(=O)Nc3cccnc3)c2C1
Cc1cccc2c1CCN2C(=O)c1c[nH]c2c(C)cc(S(=O)(=O)Nc3ccccc3)cc2c1=O
CC(C)(C)OC(=O)C(Cc1ccccc1)NC(=O)c1ncc(C(=O)NC(Cc2ccccc2)C(=O)OCc2ccccc2)[nH]1
CCC1(NC(=O)C(c2cccnc2)N(C(=O)c2ccco2)c2ccccc2)CCCC1
Cc1ccc(Nc2cc(C=O)ccc2S(=O)(=O)Nc2cccc(C(F)(F)F)c2)cc1
O=C(O)c1ccc(NS(=O)(=O)c2ccc(C3CCCCC3)cc2)cc1
CC(=O)NC1C(=O)N(C(C)N2CCOCC2)c2ccc(Br)cc21
O=C(Nc1cnc(-c2cccs2)s1)c1ccc(Cl)cc1
COc1cc(OC)c(C2=Nc3ccc(Br)cc3C(c3ccccc3)N2)cc1OCNNC(C)=O
Cc1ccc(N2CCN(C(=O)c3cc4ccccc4[nH]c3=O)CC2)c(C)c1
O=C(C=Cc1cccs1)Nc1c(C(=O)O)csc1-c1ccccc1
NCNc1nc(N)nc(-c2nc3ccccc3s2)n1
Cc1c(Br)cc(Br)cc1NC(=O)COn1nnc2c(S(C)(=O)=O)cccc21
Cc1c(S(=O)(=O)Nc2ccc(C(F)(F)F)cc2)c(F)c(F)c2oc(F)c(F)c12
CC(=O)Nc1cc(OC(C)=O)c2nonc2c1OC(C)=O
O=C(NCc1ccc(F)cc1)c1ccc(S(=O)(=O)Nc2ccc(C(F)(F)F)cc2)cc1
C[n+]1cccc2c(Br)ccc([O-])c21.O
C=S1C(N(O)C(=O)NCCCC)N(N=Cc2ccc(N(C)C)cc2)CC1(C)C
COc1cccc(-c2n[nH]c(C34C=CC=CC3=COC4)c2C(F)(F)F)c1O
NC(=O)CCn1c(C(=O)c2cccc([N+](=O)[O-])c2)c2ccccc2[n+]1[O-]
CC(=O)c1[nH]cc(-c2ccccc2)c1N1CCCC1
CC(C)CC(=O)Nc1ccccc1Cc1c(O)ccc2cc(Cl)ccc12
O=C1C(=O)N(CCCc2ccccc2)c2ccccc21
COc1ccc(CCNC(=O)C(=O)NCC2OCN([SH](=O)=O)C2S)cc1
CC(=O)N(C)c1ccc(NS(=O)(=O)c2ccc(Cl)cc2Cl)cc1
Cc1ccc(N2CC(N(Cc3nn(C)c(C)c3C)C(=S)Nc3ccc(Cl)cc3)C(=O)C2=O)cc1
CC1CNCC(N)N1C=O
Cc1ccc(S(=O)(=O)C(=CCl)NC(=O)c2ccccc2)cc1
O=C(NCc1ccco1)C(c1ccco1)N(CCc1ccccc1)C(=O)Cn1nnc2ccccc21
CC(C)(C)c1ccc(NC(=O)CSC2NC=NN2)cc1
Cc1noc(NS(=O)(=O)c2ccc(N)c(N)c2)c1C
CCCOC(=O)c1sc(-c2ccc(C)c(C)c2)cc1NC(=O)C12CCC(C(=O)O)(CC1)O2
O=C(NCc1ccco1)C(c1ccco1)N(Cc1cccs1)C(=O)Cn1nnc2ccccc21
CC(C)(C)C1CCc2onc(C(=O)Nc3cccnc3)c2C1
O=C1CC(N2CCN(CC=Cc3ccccc3)CC2)C(=O)N1Cc1cccs1
O=C1C(=O)N(CC2COc3ccccc3O2)c2ccccc21
CC(=O)Nc1cc2c(cc1Cl)N(CCN1CCOCC1)CC2=O
CC(=O)N(c1ccccc1C(F)(F)F)S(=O)(=O)c1ccc(N2C(=O)CCC2=O)cc1
Cc1nn(-c2ccccc2)c(N)c1C(c1ccccc1)c1c(C)nn(-c2ccccc2)c1N
Cc1ccc2c(c1)c1c(n2CC(O)CN2CCCCCC2)CCCC1.Cl
COc1cc(NC(=O)C2CC(c3cccc(Br)c3)=NO2)cc(OC)c1OC
C[n+]1cccc2c(Br)ccc([O-])c21.O
Cc1ccc(C)c(NC2=NN=CS2(C)CC(=O)Nc2ncc(C(F)(F)F)cc2Cl)c1
COc1ccc(N(C(=O)CCl)C(C(=O)NC2CCCCC2)c2ccccn2)cc1
CCCCNC(=O)N(O)C1N(N=Cc2ccc(N(C)C)cc2)C(=S)SC1(C)C
Cc1ccc(N2C(C#N)=C(N)C(C#N)(c3ccccc3)C2C#N)cc1
C=C(C)C(O)c1[nH]nc(-c2ccc(O)cc2O)c1-c1ccccc1
CC1CCCc2c1c1cccc(O)c1n2CCCN1CCCCCC1
Cc1ccc2[nH]c(=O)c(CN(CCc3ccccc3)Cc3nnnn3CC3CCCO3)cc2c1
Nc1ccc(Br)c(S(=O)(=O)Nc2c(C(F)(F)F)cccc2C(F)(F)F)n1
CC(C)(C)OC(=O)CNC(=O)c1[nH]cnc1C(=O)NC(c1ccccc1)c1ccccc1
Cc1ccc(NC2=NN=CS2(C)CC(=O)Nc2cc(C(F)(F)F)cc(Cl)n2)cc1
O=C(O)c1ccc(CN(Cc2ccccc2)S(=O)(=O)c2ccc(Cl)cc2)cc1
CC(C)OP(=O)(OC(C)C)C1(NS(=O)(=O)c2ccc(Cl)cc2)C=C(Cl)C(=O)C(Cl)=C1
O=[N+]([O-])C=Cc1cn(Cc2ccccc2)c2ccccc12
CC(C)c1ccc(N(C(=O)Cc2cnccc2NC2CCCC2)c2ccc(C=O)o2)cc1
Cc1cccc(OC(C)C(=O)Nc2ccc(S(=O)(=O)Nc3cnc4ccccc4n3)cc2)c1Cl
CCCc1nnn(-c2nonc2N)c1C(=O)NN=Cc1cccc2cccc(OC)c12
CCOc1ccc(-c2sc(N3C(=O)C(C(=O)OC)=C(C(=O)c4cc(C)co4)C3C)nc2O)cc1
CCC1CCC(N2CCN(c3ccc([N+](=O)[O-])cc3)CC2)CC1
O=C(Nc1ccc(OCC(F)(F)C(F)F)c(C(F)(F)F)c1)c1ccccc1O
O=C(CNc1ccccc1F)Oc1ccc(S(=O)(=O)N2CCCCC2)cc1
O=C(NCCc1ccccc1)C(=O)NCC1OCCN1S(=O)(=O)c1ccc2c(c1)OCCO2
Cc1cccc2c(Nc3ccc(O)cc3)ncnc12
O=S(=O)(Nc1ccc(S(=O)(=O)Nc2nccs2)cc1)c1ccc(Br)cc1
COc1ccc(C(N)=NOC(=O)CSc2ccccc2)cc1OC
O=[N+]([O-])C=Cc1ccc2ccn(Cc3ccccc3)c2c1
COc1ccc(C(C(=O)NCC2CCCO2)N(C(=O)Cn2nnc3ccccc32)c2ccc(NC(C)=O)cc2)cc1OC
CCn1c(=O)nc2n(C)nc(-c3ccccc3)nc-2c1=O
COc1cc(Nc2c(Cl)nnc(Cl)c2C=O)cc(OC)c1OC
Cc1ccc(NC(=O)CN(C)C(=O)c2ccc(N)nc2N)cc1
Cc1ccc(C=CC(=O)c2ccc(Br)c(OC(=O)c3ccco3)c2)cc1
O=C(Cn1nnc2ccccc21)c1ccc(Br)cc1
CC(C)(C)C1CCc2onc(C(=O)Nc3cccnc3)c2C1
CC(=O)N1c2ccccc2CC1N(C(=O)CCl)c1ccc([N+](=O)[O-])cc1
Cc1ccc(Nc2cc(Cl)c(=O)n(C34CC5CC(C3)C(CC(=O)O)C(C5)C4)n2)cc1
CCOC(=O)C1CCc2c(cnc3oc(CC(C)C)cc23)C1N
CCOC(=O)C1CCN(C(=O)c2ccc3c(c2)NC(=O)C(=Cc2cccc(C)c2)S3)CC1
Cc1ccc(C)c(N2CCN(C(=O)CCS(=O)(=O)c3ccc4c(c3)NC(=O)C(C)S4)CC2)c1
COc1ccc(NC=C2CC3C=CC=CC3CC2=O)cc1
Nc1ccc(N(C=O)N(C(=O)CCl)c2ccccc2)cc1
Cc1noc(C)c1NS(=O)(=O)c1ccc(NC(=O)Nc2ccc(Cl)c(Cl)c2)cc1
O=C(NCc1ccc(F)cc1)c1ccc(S(=O)(=O)Nc2ccc(C(F)(F)F)cc2)cc1
COc1cccc(C(=O)Nc2ccc(N3CCN(C(=O)c4cccc(OC)c4)CC3OC)cc2C)c1
CC(C)NC(=O)CN1CCN(c2ncccn2)CC1
CCOc1ccoc1C(=O)C1=CC(=O)N(c2nc(C(=O)OC)c(C)s2)C1c1ccc(C)c(O)c1
CCOC(=O)c1cc(N)c(-c2ccccc2)s1
CCC(C)(C)NC(=O)C(c1cccn1C)N(C(=O)Cn1nnc2ccccc21)c1ccc(NC(C)=O)cc1
O=C(C=Cc1c(Cl)cccc1[N+](=O)[O-])NCc1ccccn1
Nc1cc(-n2nc3ccccc3n2)ccc1Cl
NC1CNCCN1c1ccccc1
CCCCOc1cc(CONS(=O)(=O)c2ccc(NC(C)=O)cc2)ccc1Cl
CC(C)CC(NC(=O)c1ncc(C(=O)NC(Cc2ccccc2)C(=O)OCc2ccccc2)[nH]1)C(=O)OC(C)(C)C
CNC(=O)C(=O)NCCN(C)Cc1ccccc1S(=O)(=O)N1COC(OC)C1
COc1ccc(Nc2nc(COc3ccc(C)cc3)oc2C#N)cc1
COc1ccc(C=C(C#N)c2c[nH]c3ccccc23)cc1
Cc1cc(NC(=O)Nc2ccccc2)cc(Cl)c1S(=O)(=O)Nc1onc(Cl)c1C
COC(=O)c1scc(N)c1-c1ccccc1
COc1ccc(NS(=O)(=O)c2ccc3oc(Nc4ccc5c(c4)OCCO5)nc3c2)cc1
O=C(c1cc(=O)[nH]c2ccccc12)N1CCN(c2ccccc2)CC1
N#Cc1c(SCC(=O)Nc2ccc(OC(F)(F)Cl)cc2)nc(-c2ccccc2)[nH]c1=O
COC(=O)c1ccc(NC(=O)c2ccc3c(c2)OCCCO3)cc1
O=[N+]([O-])C=CC12C=CC=CC1N(Cc1ccccc1)C=C2
Cc1ccc2[nH]c(=O)c(CN(CCc3ccccc3)Cc3nnnn3CC3CCCO3)cc2c1
CCCn1cncc1Nc1ccc(F)c(CC=O)c1Cl
COc1ccc(NS(=O)(=O)c2ccc(N)c3oc(N)nc23)cc1
Cc1ccc(-n2c(Cc3cc(N)c[nH]3)nnc2SCC(=O)NC2Oc3ccccc3O2)cc1
COc1ccc(C(C(=O)NCC2CCCO2)N(C(=O)Cn2nnc3ccccc32)c2ccc(NC(C)=O)cc2)cc1
O=[N+]([O-])C=CC12C=CC=CC1C=CN2Cc1ccccc1
CC(C)(C)c1ccc(C(=O)Nc2ccc(S(=O)(=O)Nc3cnc4ccccc4n3)cc2)cc1
Cc1ccc2oc(=O)c3cc(OCC(=O)NC(Cc4cccc5cc[nH]c45)C(=O)O)ccc3c2c1
O=C1C(=O)N(CC2COc3ccccc3O2)c2ccccc21
O=C(O)c1ccc(N2N=C(c3ccccc3)CC2c2ccccc2)cc1
Cc1ccc(C(=O)NC(=C(Cl)Cl)S(=O)(=O)c2ccccc2)cc1
O=C(O)c1cccc2scnc12
O=C(O)c1ccc(N2CC(c3ccccc3)C(c3ccccc3)=N2)cc1
CC(C)(C)OC(=O)NCc1ccc(CNC(=O)c2cnc(C(=O)NC(Cc3ccccc3)C(=O)OC(C)(C)C)[nH]2)cc1
CC(=O)c1cc(OC(=O)c2ccco2)c2ccn(C)c2c1
COc1ccc(C=C2SC(=O)C(=S)N2CCC(=O)NNC(=O)c2ccc(OC)cc2)cc1
Cc1ccc(C(=O)NC(NC(=S)Nc2ccc(C)cc2C)C(Cl)(Cl)Cl)cc1
NC(=NS(=O)(=O)c1ccc(C(F)(F)F)c(C(F)(F)F)c1)c1ccc(Cl)cc1
Nc1ccccc1-c1csc(N)c1C(=O)O
COc1ccc(OC)c(C(C(=O)NCC2CCCO2)N(C(=O)Cn2nnc3ccccc32)c2ccc(NC(C)=O)cc2)c1
COc1ccc(NC(=O)C2(C)CN(C(=O)Nc3ccc(C(F)(F)F)cc3)C(=O)CN2)cc1
Cc1cc(C(=O)CCl)c(C)n1Cc1ccco1
O=S(=O)(c1ccc(F)cc1)N1CCCCC1C1NC=Nc2[nH]nnc21
C=C(C)COc1cc(C)cc(O)c1-c1c[nH]nc1-c1ccccc1
Cc1cccc(N2C(N)=C(C#N)C(C#N)(C#N)C2c2ccccc2)c1
Cc1cc(C)cc(N2CCN(C(=O)C34C=CC=CC3NC(=O)C=C4)CC2)c1
CCOc1ccc(NC(=O)CSc2nc(NS(=O)(=O)c3ccc(C)cc3)cc(=O)[nH]2)cc1
COc1c(NC(=S)NC(=O)c2cccc(F)c2)ccc(S(=O)(=O)Nc2ccncn2)c1OC
COc1ccc(NC(=O)c2nnc(Cl)cc2Cl)c(OC)c1OC
CCc1sc(NC(=O)Cc2ccc(OC)cc2)c(C2CN(C=O)CCO2)c1C
O=C(O)c1ccc2ncsc2c1
Cc1cc(C)n(Cc2ccco2)c1C(=O)CCl
Oc1cccc(Cc2cccc(O)c2Cl)c1Cl
O=[N+]([O-])c1ccc(C=Cc2n[nH]c(=S)n2N=Cc2ccco2)cc1
CC(=O)Nc1ccc(NC(=O)CC(C)=NNC(=O)COc2cc(Br)c(C)c(Br)c2)cc1
Cc1cc(C)cc(NS(=O)(=O)c2ccc3[nH]cc(C(=O)N4CCc5ccccc54)c(=O)c3c2)c1
COc1cc(-c2n[nH]c(C34C=CC=CC3=COC4)c2C(F)(F)F)ccc1O
CC(C)Oc1c(Cl)cc(Cl)c(N)c1N
CN1CCN(CC(=O)Nc2ccc([N+](=O)[O-])cc2)CC1
Nc1ccc2c(c1)N1CCNCC1(N)C1(C2)C(=O)NC(=O)NC1=O
COC(=Cc1ccccc1)c1c(C#N)[nH]c2ccccc12
COc1ccc2c(CCNCc3ccccc3)c(OC)[nH]c2c1
COc1ccc(COc2ccc(OC)c(C3(S(=O)(=O)c4ccccc4)CON(C)C3)c2)cc1
COc1cc(C(C=O)Nc2ccc(F)cc2)cc(N(c2cccc3c2nnn3CC=O)C2CC2)c1
Cc1cc(C)n(-c2ccc([N+](=O)[O-])cc2)c1C(=O)CCl
CC(C)(C)OC(=O)CNC(=O)c1ncc(C(=O)NC(c2ccccc2)c2ccccc2)[nH]1
CC(C)CS(=O)(=O)C(=C1C(=N)N2C=NSC2=NC1=O)c1ccc(OC(=O)c2ccco2)cc1
Cc1ccccc1Nc1nnc(SCC(=O)Nc2ncc(C(F)(F)F)cc2Cl)s1
COc1cc(NC(=O)c2ccc(Br)cc2C2=NOCC2)cc(OC)c1OC
O=C(Cn1nnc2ccccc21)NN=Cc1cccs1
O=C(Nc1cccc(OCC(F)(F)C(F)F)c1C(F)(F)F)c1ccc(O)cc1
O=Cc1ccc(Oc2ccc(Br)cc2C(=O)C=Cc2ccccc2F)o1
O=Cc1nc(Nc2ccc3c(c2)OCCO3)oc1-c1ccccc1
CC1(N)C=CNC=N1
CCc1ccc(NC(=O)C2CCCCN2S(=O)(=O)c2ccc3[nH]c(=O)ccc3c2)cc1
CC(C)c1ccc(N(C(=O)c2cnns2)C(C(=O)NC2CCCC2)c2ccccn2)cc1
Cc1ccc(C(=O)c2c3ccc(C(F)(F)F)cc3[n+]([O-])n2CCC(N)=O)cc1
COC(=O)c1sc(-c2ccccc2)cc1N
COc1ccc(C(=O)ON=C(N)CSc2ccccc2)cc1OC
COC(=O)c1ccc(NC(=O)C2COc3ccccc3OC2)cc1
CC(C)CC(=O)Nc1ccc(Cc2c(O)ccc3cccc(Cl)c23)cc1
O=C(COC(=O)CCc1c[nH]c2ccccc12)NC(c1ccccc1)c1ccccc1
CCC12C(=O)N(c3cccc(F)c3)C(=O)N1C(c1ccc(F)cc1)C1C(=O)N(C3CCCCC3)C(=O)C12
COc1ccc(NC(=O)CC2C(=O)NCCN2C(=O)Nc2ccc(C(F)(F)F)cc2)cc1
Nc1ccccc1-c1csc(N)c1C(=O)O
Cc1cc(Cl)ccc1OC(=O)C(C)Nc1ccc(S(=O)(=O)Nc2cnc3ccccc3n2)cc1
CCOC(=O)c1sc(-c2ccccc2)cc1N
COc1ccc(CCNC(=O)C(=O)NC2(C)CN(S(=O)(=O)C3COc4ccccc4O3)CO2)cc1
CC(C)CNS(=O)(=O)c1ccc(CCC(=O)Nc2cccc(Cl)c2Oc2ccccc2)cc1
CSc1cccc(NC(=O)Cc2ccccc2[N+](=O)[O-])c1
O=C(Oc1cnccc1Cl)c1ccccc1
CN1C(=O)C(=O)c2ccc(C3COc4ccccc4O3)cc21
COc1cccc(N2C(=O)C(=Cc3ccc(C)o3)C(=O)NC2=S)c1
CC(=O)Nc1cc(OC(C)=O)c(OC(C)=O)c2nonc12
COc1nonc1-n1cc(C(=O)NN=Cc2c(C(C)C)ccc3cc(N)ccc23)nn1
Cc1ccc(C2=NN(C(=O)CCl)C(c3ccco3)C2)o1
COc1ccc(N2C(=O)C(=S)C(=O)NC2=Cc2coc(C)c2)cc1
CC(=O)Nc1c(OC(C)=O)c(OC(C)=O)cc2nonc12
O=CN1CCN(c2ccc(Cl)cc2)CC1c1sc2nccn2c1Cl
COCCNC(=O)c1ccc2nnn(CC(=O)N(Cc3ccccc3)Cc3cccs3)c2c1
CCOC(=O)c1sc(NC(=O)CCl)c(CN(C)C)c1-c1ccccc1
O=C1C(=O)N(CCCc2ccccc2)c2ccccc21
COc1ccccc1N1CCN(CC(O)COc2cccc3ccccc23)CC1
Cc1ccc(NC2=NN=C(S)[SH]2CC(=O)Nc2ccc(C(F)(F)F)c(Cl)n2)cc1
Cc1ccc(-n2ncc3c(C)c(C(=O)O)c(-c4cccs4)nc32)cc1
CCCc1c(C(=O)NN=Cc2c(OC)ccc3ccccc23)nnn1-c1nonc1N
C=C1C(c2[nH]c(=O)n(-c3ccc(F)cc3)c(=O)c2O)=Nc2ccccc21
CCN1C(=O)C(N)(N2CCOCC2)c2cc(C(C)(N)C=O)ccc21
COc1ccc(N(C(=O)Cn2nnc3ccccc32)C2(C(=O)NC3CCCC3)CCCCC2)cc1
Cc1ccc(S(=O)(=O)N2CCN(S(=O)(=O)C3COc4ccccc4O3)CC2)cc1
O=[N+]([O-])C=Cc1cn(Cc2ccccc2)c2ccccc12
CNc1nc(P(=O)(c2ccccc2)c2ccccc2)c(-c2ccc(Cl)cc2)o1
Cc1cccc(Cl)c1NC(=O)Nc1ccccn1
COc1ccc(N2C(=O)C(=Cc3coc(C)c3)C(=O)NC2=S)cc1
Cc1ccc(NC(=O)Cn2nnc(-c3ccccc3Nc3cccc(C=O)c3F)n2)o1
COc1ccc(C=C(C#N)c2c[nH]c3ccccc23)cc1
CC(C)c1ccc(N(C(=O)c2ccco2)C(C(=O)NC2CCCC2)c2ccccn2)cc1
Cc1cc(Cl)ccc1Nc1cnn(C23CC4CC(CC(C4)C2CC(=O)O)C3)c(=O)c1
C=C(C)COc1ccccc1-c1c(-c2ccccc2O)n[nH]c1C
C[n+]1cccc2c(Br)ccc([O-])c21.O
COc1c(CC=O)cc(N(C(=O)Cn2nnc3ccccc32)c2ccc(NC(C)=O)cc2)cc1OCNCC1CCCO1
CC1=Nc2c(Br)ccc(-c3ccccc3)c2CN1CC(=O)NN
COc1cccc(OC(C)c2ncc(Nc3ccc(C#N)cc3)o2)c1
Cc1ccc2c(c1C)NC(c1ccc(F)cc1)CC2=O
CC1CCc2c(n(CC(O)CN3CCCCCC3)c3ccccc23)C1
Cc1ccc(S(=O)(=O)N=C2C=CC(=O)c3cc(Nc4ccc(C(=O)O)cc4)ccc32)cc1
Cc1c(CN(CCc2ccccc2)Cc2nnnn2CC2CCCO2)c(=O)[nH]c2ccccc12
CC1=Nc2cccc3cccc(c23)N1C
COc1ccc(NS(=O)(=O)c2nc3ccc(NC4COc5ccccc5O4)cc3o2)cc1
O=C(Cc1ccc(Cl)cc1F)NCCCn1ccnc1
CCCCN(O)C(=O)NC(C)C1CN(N=Cc2ccc(N(C)C)cc2)C(=S)S1
CCCc1c(C(=O)NN=CC2C=CC(OC)=C3C=CC=CC32)nnn1-c1nonc1N
Cc1ccc(C)c2c(=O)[nH]c(-c3ccc(F)cc3)cc12
COC(=O)c1ccccc1NC(=O)c1ccc2c(c1)OCCCO2
CC(=NNC(=O)c1ccc(Cl)c(Cl)c1)c1cccc(NC(=O)C(C)C)c1
COc1cc(NS(=O)(=O)c2ccc(NC(=S)NC(=O)c3ccc(F)cc3)cc2)nc(OC)n1
O=C1C(=O)N(CCCc2ccccc2)c2ccccc21
Cc1cccc2c1C(=NS(=O)(=O)c1ccc(C(=O)O)cc1)C=C(Nc1ccccc1)C2=O
COc1ccc(C(C(=O)Nc2ccc(F)cc2)N(C(=O)Cn2nnc3ccccc32)C2CC2)cc1
Cc1ccccc1C(=O)c1cc(Br)ccc1OC(=O)c1ccco1
Cc1cc(C)c(S(=O)(=O)N=C2C(=O)C(Nc3ccc(C(=O)O)cc3)C=C3C=CC=CC32)cc1C
CCCC(=O)Oc1cc(=O)oc2cccc(C)c12
N#CC(Sc1nnc(NC(=O)c2ccc3ncsc3c2)s1)c1ccccc1
CS(=O)(=O)N(Cc1ccc(C(=O)Nc2ccc(Sc3ccccc3)cc2)cc1)c1ccccc1
O=C(NCCc1ccccc1)C(=O)NCC1OCCN1S(=O)(=O)c1ccc2c(c1)OCCO2
O=C(NCc1ccco1)C(c1ccco1)N(Cc1cccs1)C(=O)Cn1nnc2ccccc21
O=S(=O)(c1cccc(NC(=S)N2CCN(c3ccccc3)CC2)c1)C(F)F
CCc1nc(N2CCNCC2)c2c3c(sc2n1)CC(C(N)(Cl)C=O)CC3
CC(C)c1ccc(NC(=O)CSc2nc3ccsc3c(=O)n2Cc2ccc(C(=O)O)cc2)cc1
CC(=O)c1c(Oc2ccc(C=O)o2)c2ccccc2n1C
COc1ccc(NC=C2CCc3ccccc3C2=O)cc1
COc1ccc(C(N)=NO)cc1OC(O)C(=O)Sc1ccccc1
CCN(c1ccccc1)S(=O)(=O)c1nnc(NC(=O)c2ccc(OC)cc2)s1
CC(=O)N(c1ccc(C(F)(F)F)cc1)S(=O)(=O)c1ccc(N2C(=O)CCC2=O)cc1
Cc1snc(S(=O)(=O)C(C#N)=NNc2cccc(C(F)(F)F)c2)c1C#N
CC(C)(C)OC(=O)NCCC(=O)Oc1cccc2ccc(=O)oc12
CN1CCN(CC(=O)Nc2ccc([N+](=O)[O-])cc2)CC1
CCN(CC)C(=O)Cn1cc(C=C2NC(=O)C(=O)C(=O)N2c2ccc(F)cc2)c2ccccc21
Cc1cc(C2(c3ccco3)C=NN(C(=O)CCl)C2)co1
CCOC1(CN2C(=O)C(=O)c3ccccc32)COc2ccccc2O1
CCOC(=O)c1cc(-c2ccccc2)sc1N
COc1ccc(C2CC(c3cccs3)=NN2C(=O)CCl)cc1OC
Cn1nc(-c2ccccn2)nc2c(=O)n(C)c(=O)nc1-2
CC(=O)N1CCc2[nH]c3cc(C4(C)CNc5cccc(F)c5C4N)ccc3c2C1
O=C(CCl)N=c1sccn1Cc1ccc(Cl)cc1Cl
CC(C)(C)OC(=O)NCCC(=O)Oc1ccc2ccoc(=O)c2c1
Cc1ccc(OC(C=O)C(N)(c2ccccc2)n2c(Nc3cc(C)cc(NC(=O)OC(C)(C)C)c3C)nc(C=O)c2C=O)cc1
CNC(=O)OC(C)(C)C(C)(OC(=O)C(Cc1ccccc1)NC(=O)c1nc[nH]c1C(=O)NCc1ccccc1)c1ccccc1
COc1cc(Nc2nc3cc(S(=O)(=O)Nc4ccccc4)ccc3o2)cc2c1OCCO2
CCOc1ccc(-c2cc(C=O)c(N)s2)cc1
O=C(CSc1ccccn1)Nc1nonc1[N+](=O)[O-]
Cc1ccc(S(=O)(=O)C(=CCl)NC(=O)c2ccccc2)cc1
CCOc1ccc(-c2c(C(O)(C(F)(F)F)C(F)(F)F)sc(N)c2C=O)cc1
CSc1nsc(NC(=O)Oc2cc(C)ccc2Cl)n1
CSc1cccc(NC(=O)Cc2ccccc2[N+](=O)[O-])c1
COCCOC(=O)C(C#N)=Cc1cc(-c2ccccn2)n(Cc2ccccc2)n1
Cc1cccc(Nc2nc(N3CCOCC3)c(N)c([N+](=O)[O-])n2)c1C
Cc1c(C)c2ccc(OC(=O)c3ccco3)cc2oc1=O
COc1ccc(N2CCN(CC(O)COC3C=Cc4ccccc4C3)CC2)cc1
Nc1ccc(C(F)(F)F)cc1N
NNC(=S)N(c1ccc(OC(F)F)cc1)c1ccc([N+](=O)[O-])c(S(=O)(=O)Nc2ccc(C(=O)O)cc2)c1
O=C(c1c(Cl)nc2sccn12)N1CCN(c2cccc(Cl)c2)CC1
CC(C)CC(=O)NC(c1ccc(Cl)cc1)C12C=CC=CC1C=CC=C2O
O=Cc1nc(Nc2ccc3c(c2)OCCO3)oc1-c1ccccc1
O=C(O)c1cccc(NS(=O)(=O)c2ccc(C3CCCCC3)cc2)c1
Cc1cc(C(=O)O)ccc1N(C(=O)c1ccc(COc2ccccc2)cc1)C(N)=S
COc1ccc(NC(=O)c2ccc3c(=O)n(-c4cc(OC)ccc4OC)c(=S)[nH]c3c2)cc1
NC(=O)c1csc(NC(=O)Cc2csc(S(=O)(=O)N3CCOCC3)c2)c1-c1ccccc1
CC(=O)Nc1ccc(Br)c2c1CC(=O)N2CCN1CCOCC1
O=[N+]([O-])C=Cc1ccc2ccn(Cc3ccccc3)c2c1
CC(Cn1nnc([N+](=O)[O-])n1)=NNC(=O)c1cc(Cl)ccc1Cl
CC(C)CNS(=O)(=O)c1ccc(CCC(=O)Nc2cc(Oc3ccccc3)ccc2Cl)cc1
COc1[nH]c2cc(Nc3ccc4[nH]c(=O)cc(C=O)c4c3)ccc2c1CCC=O
CCCc1c(C(=O)NN=Cc2c(OC)ccc3ccccc23)nnn1-c1nonc1N
Cn1cnc2cc(NC(=O)c3ccc(Cl)cc3)ccc21
O=C(NCCNC(=O)c1ccc(OCC(F)(F)F)c(OCC(F)(F)F)c1)Nc1ccc(C(F)(F)F)cc1
COC(=O)c1ccc(NC(=O)c2cccc3c2OCCCO3)cc1
COc1cc(NS(=O)(=O)c2ccc(NC(=S)NC(=O)c3ccc(F)cc3)cc2)nc(OC)n1
O=C(O)c1cc(NN=C2c3ccccc3-c3ccccc32)ccc1Cl
CC(C)n1nnc(NC(=O)COc2ccc(C3CCCCC3)cc2)n1
Cc1ccc(S(=O)(=O)NCC(=O)c2cc(CO)ccc2-c2ccccc2)cc1
CC(C)(C)OC(=O)CNC(=O)c1ncc(C(=O)NC(c2ccccc2)c2ccccc2)[nH]1
Cc1ccc(Nc2cccc(Nc3cccc(C=O)c3F)c2-c2nnn(CC=O)n2)o1
COC(=O)c1cc(NC(=O)C(Cc2ccccc2OC)S(=O)(=O)c2ccccc2)ccc1Cl
Cc1ccc(-n2nc(C)c3nc(C(=O)O)cc(-c4cccs4)c32)cc1
Cc1cc2c(cc1-c1ccc(F)cc1)NC(=O)C(C)C2
[truncated: 8,000 more rows]
