# Supplementary material for: t-SMILES: a fragment-based molecular representation framework for de novo ligand design
Source: Nat Commun. 2024 Jun 11;15:4993. doi: 10.1038/s41467-024-49388-6 (PMC11167009; doi:10.1038/s41467-024-49388-6)
Supplement: Supplementary file 4 — Source Data [file 41467_2024_49388_MOESM4_ESM.zip › Soure data/Source data and code for all other graphs/Metrics/Models/AID1706/AID_H6[dbl][rnd500][bs128]/gen.smi.re_smils.smi.rnd329.csv]

CC(C)CNS(=O)(=O)c1ccc(CCC(=O)Nc2ccc(Cl)cc2Oc2ccccc2)cc1
COc1cc(C(=O)NS(=O)(=O)c2ccccc2C)ccc1Cc1cn(C)c2ccc(NC(=O)OC3CCCC3)cc12
COc1ccc(C=C(C#N)C23C=CC=CC2=CNC3)cc1
CN1C(=O)N=CC2(C1=O)C(c1ccccn1)=NC=NN2C
CCOC(=O)c1c(N)sc(C(N)(Cl)C=O)c1-c1ccc(N(C)C)cc1
O=C(O)c1ccc(Cl)c(-c2ccc(C=NNC(=O)C(O)(c3ccccc3)c3ccccc3)o2)c1
CS1(CC(=O)Nc2ccc(C(=O)O)cc2)C=Cc2c(-c3ccccc3)ncnc21
COc1ncccc1C(C(=O)NC1CCCCC1)N(c1ccccc1)C(Cl)C=O
CC(C)(C)c1ccccc1NC(=O)CSc1n[nH]c(=O)n1-c1cccnc1
Nc1c(Br)ccnc1S(=O)(=O)Nc1ccc(C(F)(F)F)cc1C(F)(F)F
COc1ccc2c(C=NN(C)C(=O)c3cn(-c4cnon4)nn3)ccc(C(C)C)c2c1
O=C(Nn1cnc2ccccc2c1=O)c1ccc(Br)cc1
COc1ccc(N(c2ccc(C)o2)C(C=O)n2nnc3ccccc32)c(C(C=O)Nc2ccc(C)o2)c1
O=C(NC1COc2ccccc2O1)c1ncc(-c2ccccc2)o1
CC(C)c1ccc(N(C(=O)c2ccco2)C(C(=O)NC2CCCC2)c2ccccn2)cc1
CCOC(=O)c1ccc(NCC(=O)N2C(=O)C(CC)SC(CC)C2=O)cc1
CC(C)OCCCNC(=O)CCc1nnc2ccc(N3CCCCC3C)nn12
Cc1cc(Br)c(NC(=O)COn2nnc3ccc(S(C)(=O)=O)cc32)c(Br)c1
Cc1cccc(N2C(N)=C(C#N)C(C#N)(C#N)C2c2ccccc2)c1
Nc1cccc(CCNCCc2ccccc2)c1
COCCNC(=O)C(c1ccc(OC)cc1)N(Cc1cccs1)C(=O)Cn1nnc2ccccc21
Cc1ccccc1Nc1nnc(SCC(=O)Nc2ncc(C(F)(F)F)cc2Cl)s1
O=C(NCCNC(=O)c1cc(OCC(F)(F)F)ccc1OCC(F)(F)F)Nc1cccc(C(F)(F)F)c1
COc1ccc(S(=O)(=O)N2COC(C)(NC(=O)C(=O)NCCN(C)C)C2)cc1
COc1ccc(N(Cc2cccc3[nH]c(=O)ccc23)C(=O)CCl)cc1
CC(C)c1ccc(N(C(=O)c2cnns2)C(C(=O)NC2CCCC2)c2ccccn2)cc1
CC1=Nc2cc(Br)c(CN3CCOCC3)c(N)c2CN1
COc1cccc(O)c1O
Cc1ccc(-c2nn(-c3ccccc3)cc2NC(=O)CCl)cc1
CCC(C(=O)Nc1ccc(C(F)(F)F)cc1)c1ccccc1
COc1cc(C2CC(c3cccs3)=NN2C(=O)CCl)ccc1OC(F)F
Cc1cc(NC(=O)COn2nnc3ccc(S(C)(=O)=O)cc32)ccc1Br
COc1cc(Cl)c(C=O)c(N)c1N
CCc1sc(C)c(C(=O)N2CCOCC2)c1NC(=O)Cc1ccc(OC)cc1
COc1cc(O)cc(C=NNC(=O)C(=Cc2ccc3c(c2)OCO3)NC(=O)c2ccccc2)c1
O=C(COc1ccc(S(=O)(=O)N2CCCCC2)cc1)Nc1ccc(F)cc1
Cc1ccc(OCC(=O)Nc2cccc(NC(=O)COc3cc(C)ccc3C)c2C(=O)O)c(C)c1
Cn1ncc(Cl)c1C(=O)NC1Oc2ccccc2O1
CCC(=O)Nc1cc(Cl)cc(C(=O)c2[nH][n+]([O-])c3cccc(N)c23)c1Cl
CS1(Cc2ccc(C#N)cc2)C=NN=C1NC(=O)c1ccc2ncsc2c1
COc1ccc(COc2ccc(OC)cc2C2CON(C)C2S(=O)(=O)c2ccccc2)cc1
Cc1ccc(NC(=O)CN(C)C(=O)c2cccnc2Nc2cccc(C(F)(F)F)c2)cc1
Cc1ccc(C2=NN(C(=O)CCl)C(c3ccco3)C2)o1
O=C(O)c1ccc(N2N=C(c3ccccc3)CC2c2ccccc2)cc1
CNc1nc(P(=O)(c2ccccc2)c2ccccc2)c(-c2ccc(Cl)cc2)o1
COC(=O)c1cccc(N)c1N
COc1ccc(N2CCN(C=O)CC2c2ccc3[nH]c(=O)ccc3c2)cc1
Cc1c(Br)ccc(NC(=O)COn2nnc3c(S(C)(=O)=O)cccc32)c1Br
Cc1ccc(NC(=O)C(Sc2nnc(Nc3ccccc3)s2)C(F)(F)F)nc1Cl
Cc1ccc(Nc2ccc3c(c2)C(=NS(=O)(=O)c2ccc(C(=O)O)cc2)C=CC3=O)cc1
O=C(CCl)N=c1sccn1Cc1ccc(Cl)cc1
CC(C)(C)OC(=O)NCCC(=O)Oc1cc(=O)oc2ccccc12
CCOc1ccoc1C(=O)C1=CC(=O)N(c2nc(C(=O)OC)c(C)s2)C1c1ccc(C)c(O)c1
COc1ccc(COc2ccc(C3C(S(=O)(=O)c4ccccc4)CON3C)cc2OC)cc1
COc1ccc(N(C(=O)Cn2nnc3ccccc32)C(C(=O)NCc2ccco2)c2ccc(C)o2)cc1
O=C(Oc1cnccc1Cl)c1ccccc1
Cc1c(CN(CCc2ccccc2)Cc2nnnn2CC2CCCO2)c(=O)[nH]c2ccccc12
CC(C)(C)OC(=O)NCCC(=O)Oc1ccc2ccoc(=O)c2c1
CNc1nc(P(=O)(c2ccccc2)c2ccccc2)c(-c2ccc(Cl)cc2)o1
O=[N+]([O-])C=CC12C=CC=CC1C=CN2Cc1ccccc1
Cc1ccc(C(=O)c2[nH][n+]([O-])c3cc(N)cc([N+](=O)[O-])c23)cc1
C=S1C(N(O)C(=O)NCCCC)N(N=Cc2ccc(N(C)C)cc2)CC1(C)C
COc1ccc(N(C(=O)CCl)C(C(=O)NC2CCCCC2)c2ccccn2)cc1
Nc1ccc2c(C(N)(C=O)c3ccccc3[N+](=O)[O-])cc(=O)oc2c1
CC(C)c1ccc(N(C(=O)c2ccco2)C(C(=O)NC2CCCC2)c2ccccn2)cc1
NC(S)=NN=C(c1cccs1)C1(S)CC(=O)N(c2ccc(Cl)cc2)C1=O
Cc1coc(=O)c2cccc(OC(=O)c3ccco3)c12
COC(=O)c1cc2sccc2n1CC(=O)Nc1cc(OC)c(OC)cc1OC
COc1cc(NC(=O)c2cc(Cl)nnc2Cl)cc(OC)c1OC
Cc1cc2c(cc1C)C(c1ccccc1F)CC(=O)N2
COc1cc(C)oc1C(C(=O)NCc1ccco1)N(C(=O)Cn1nnc2ccccc21)c1ccccc1
CCCCOC(ONS(=O)(=O)c1ccccc1)c1ccc(NC(C)=O)cc1Cl
CCc1ccc(NC(=O)C2CCCCN2S(=O)(=O)c2cccc3ccc(=O)[nH]c23)cc1
Cc1ccc(C(=O)Oc2nc3ccccc3n2C)cc1
O=C(COC(=O)CCC1NC=C2C=CC=CC21)NC(c1ccccc1)c1ccccc1
NC1(N)CNCCN1
CCc1ccc2oc(=O)ccc2c1OC(=O)c1ccco1
CCCc1c(C(=O)NN=Cc2c(OC)ccc3ccccc23)nnn1-c1nonc1N
Cc1ccc(CCN2C(=O)C(=O)c3ccccc32)cc1
Cc1ccccc1NC1=CC(=NS(=O)(=O)c2ccc(C(=O)O)cc2)c2ccccc2C1=O
CC(C)c1ccc(N(C(=O)c2cnns2)C(C(=O)NC2CCCC2)c2ccccn2)cc1
Cc1ccc(C(=O)NC(NC(=S)Nc2cc(C)cc(C)c2)C(Cl)(Cl)Cl)cc1
COc1cc(NS(=O)(=O)c2ccc(NC(=S)NC(=O)c3ccc(F)cc3)cc2)nc(OC)n1
CC(=O)N(c1ccccc1)S(=O)(=O)c1ccc(N2C(=O)CC(C(F)(F)F)C2=O)cc1
COc1ccc(SCC(=O)ON=Cc2ccc(N)cc2OC)cc1
CC(Cn1nnc([N+](=O)[O-])n1)=NNC(=O)c1cc(Cl)ccc1Cl
O=C(Nc1ccccc1)NN(C(=O)CCl)c1ccccc1
CCCc1nnn(-c2nonc2N)c1C(=O)NN=Cc1cccc2ccc(OC)cc12
NC1CN(c2ccc(C(F)(F)F)cc2)CCN1
CCCn1nnc(NC(=O)COc2ccc(C3CCCCC3)cc2)n1
Cc1ccccc1NC1=CC(=NS(=O)(=O)c2ccc(C(=O)O)cc2)c2ccccc2C1=O
CC(C)c1ccc(S(=O)(=O)Nc2ccc(SC(F)F)cc2)cc1
O=C(NN1C(=O)C(=Cc2ccc(O)cc2)SC1=S)c1ccccc1O
CC(C)(C)c1ccc(C(=O)Nc2ccc(S(=O)(=O)Nc3cnc4ccccc4n3)cc2)cc1
N#Cc1c(-c2ccccc2)nc(SCC(=O)Nc2ccc(OC(F)(F)Cl)cc2)[nH]c1=O
CCC1CCC(N2CCN(c3ccc([N+](=O)[O-])cc3)CC2)CC1
Cc1ccc(Nc2ncc([N+](=O)[O-])c(N3CCOC(N)C3)n2)c(C)c1
Cc1ccc2c(c1)NC(=O)C(C)(c1ccc(F)cc1)C2
CC(C)c1ccc(N(C(=O)c2ccco2)C(C(=O)NC2CCCC2)c2ccccn2)cc1
COc1ccc(C(CCN(Cc2cc(OC)ccc2OC)C(=O)CCl)c2ccccc2)cc1
CCC(C(=O)Nc1ccc(C(F)(F)F)cc1)c1ccccc1
NC(=O)CCn1c(C(=O)c2cc(Cl)c(N)c(Cl)c2)c2ccccc2[n+]1[O-]
O=C(CSc1ccccn1)Nc1nonc1[N+](=O)[O-]
O=c1[nH]c(C2CCN(S(=O)(=O)c3ccc(F)cc3)CC2)nc2c1nnn2Cc1ccc(OC(F)(F)F)cc1
Cc1cccc(C(=O)O)c1NC(=S)NC(=O)c1ccc(COc2ccccc2)cc1
CN(Cc1ccc(F)cc1)S(=O)(=O)c1nnc(NC(=O)c2ccc(Br)cc2)s1
O=C(CSc1ncnc2csc(-c3ccccc3)c12)Nc1ccc(C(=O)O)cc1
Cc1nc2sc3c(c2c(=O)n1N)CC(C)OC3c1ccc2occc2c1
CCc1nnc(NS(=O)(=O)c2ccc(NC(=O)C=Cc3ccc(F)cc3)cc2)s1
COc1ccc(S(=O)(=O)N2COC(C)(NC(=O)C(=O)NCCN(C)C)C2)cc1
CC1C(c2ccco2)=NN(C(Cl)C=O)C1c1cccs1
COCCNC(=O)C(c1ccccc1)N(Cc1cccs1)C(=O)Cn1nnc2ccccc21
Cc1cccc(-n2nc(C)c3c(C(=O)O)cc(-c4cccs4)nc32)c1
CCOC(=O)c1c(NCNC)sc(C(N)(Cl)C=O)c1-c1ccccc1
O=C1C(=O)C2(c3ccccc3)C(c3ccccc3)CC=CC2N1c1ccccn1
COc1ccc2c(C3(C)NC(=O)C(=O)N3CC(=O)NCc3ccco3)cccc2c1
Nc1cccc(SC(N)(C=O)c2ccccc2[N+](=O)[O-])c1
Cc1ccc(NC2CC(=O)c3ccccc3C2=NS(=O)(=O)c2ccc(C(=O)O)cc2)cc1
CC1CCN(c2ccc3nnc(CCC(=O)NCCCOC(C)C)n3n2)CC1
Cc1cc(C)c(S(=O)(=O)N=C2C=C(Nc3ccc(C(=O)O)cc3)C(=O)c3ccccc32)c(C)c1
Cc1cc(C(=O)NC2CCCc3cnn(-c4ccc(C(C)(C)C)cc4)c32)[nH]n1
O=[N+]([O-])c1ccc(C=CC=Nn2c(-c3ccco3)n[nH]c2=S)cc1
O=C(c1cccnc1)N1CCN(S(=O)(=O)c2ccccc2)CC1(Br)C(F)(F)F
COc1ccc(N(Cc2cc3ccccc3[nH]c2=O)S(=O)(=O)c2ccc(OC)cc2)cc1
CCOc1ccc(-c2cc(C=O)c(N)s2)cc1
CCc1c(OC(=O)c2ccco2)ccc2oc(=O)ccc12
COc1ccc(NS(=O)(=O)c2ccc3nc(Nc4ccc5c(c4)OC=CO5)oc3c2)cc1
COc1cc(N)sc1C1=NNC(c2ccccc2O)C1
COc1cc(C=NNC(=O)C(=Cc2ccc3c(c2)OCO3)NC(=O)c2ccccc2)ccc1O
O=CN=c1sc(CCl)cn1Cc1ccc(Cl)cc1Cl
Cc1ccc(NC(=O)Nc2ccccn2)cc1Cl
COc1cc(OC)c(OC)c(C(=O)Nc2ccc(N3CCN(C=O)CC3c3ccc(C)cc3)cc2)c1
Cc1ccc(Nc2ncnc3ccccc23)cc1O
CCC(C)Nc1cc(N(C)C)ccc1C=NN1C(=S)SC(C)(C)C1N(O)C=O
Cc1cc(F)c2c(c1)NC(=O)CC2(C)c1ccccc1
CCC(C(=O)Nc1cccc(C(F)(F)F)c1)c1ccccc1
CC(=NNC(=O)c1ccc(Cl)cc1Cl)c1ccc(NC(=O)C(C)C)cc1
O=c1[nH]c(C2CCN(S(=O)(=O)c3ccccc3F)CC2)nc2c1nnn2Cc1ccc(OC(F)(F)F)cc1
Cc1c(N(C)C(=O)CSc2nnc(Cc3ccc[nH]3)n2-c2ccccc2)ccc2c1OCO2
COC(=O)c1cc(OC)cc(S(=O)(=O)N(CC(=O)Nc2ccccc2Cl)c2ccccc2)c1
CN1CCN(C(=O)CNc2cccc([N+](=O)[O-])c2)CC1
O=C(COc1ccc(S(=O)(=O)N2CCCCC2)cc1)Nc1ccc(F)cc1
CC1(C)COCc2sc3nc(-c4cc5ccccc5o4)n(N)c(=O)c3c21
CC(C)(C)C1(C(=O)Nc2ccccn2)CCCc2cnoc21
Nc1cnc(S(=O)(=O)Nc2cc(C(F)(F)F)ccc2C(F)(F)F)cc1Br
O=C(NC(=S)Nc1ccc(NC(=O)c2ccc(Cl)cc2)cc1)c1ccc(Cl)cc1
N#Cc1c(NC(=S)Nc2ccc(C=O)cc2)sc2c1CCC2
Cc1ccc(NC(=S)NC(=O)c2ccc(COc3ccccc3)cc2)cc1C(=O)O
COc1ccc(N(c2ccc3c(c2)nnn3CC=O)C2(C(=O)NC3CCCC3)CCCCC2)cc1
C=S1C(N(O)C(=O)NCCCC)N(N=Cc2ccc(N(C)C)cc2)CC1(C)C
CC(=O)Nc1cc(Br)ccc1NC(=O)CC(C)=NNC(=O)C(Br)Oc1ccc(C)cc1
COc1ccc(N2C(=O)C(=S)C(=O)NC2=CC2(C)C=CC=C2)cc1
O=C(CN1C(=O)SC(=Cc2cc(O)cs2)C1=O)Nc1cccc(C(=O)O)c1
Cc1ccc(OC(C)C(=O)Nc2ccc(S(=O)(=O)Nc3cnc4ccccc4n3)cc2)cc1Cl
O=C(C=Cc1cccs1)Nc1csc(-c2ccccc2)c1C(=O)O
CC(C)c1ccc(S(=O)(=O)Nc2ccc(SC(F)F)cc2)cc1
CC(C)OP(=O)(OC(C)C)C1(NS(=O)(=O)c2ccc(Cl)cc2)C(Cl)=CC(=O)C=C1Cl
Cc1ccc(-n2c(Cc3cc(N)c[nH]3)nnc2SCC(=O)Nc2ccc3c(c2)OCO3)cc1
CCOc1c(C)coc1C(=O)C1=C(C(=O)OC)C(=O)N(c2nccs2)C1(C)c1ccccc1O
Cc1ccc(S(=O)(=O)N2CCN(S(=O)(=O)C3COc4ccccc4O3)CC2)cc1
S=CN1CCC(c2cc(-c3ccc(Cl)cc3)co2)CC1
COc1cc(C(N)=NO)ccc1OC(O)C(=O)Sc1ccccc1
O=C(OCC(=O)N1c2ccccc2Sc2ccccc21)c1ccccn1
O=C(Nc1c2c(nn1-c1ccccc1)CS(=O)(=O)C2Cl)c1ccc2c(c1)OCO2
Cc1ccc(C(=O)n2cnc3ccccc32)cc1C
Cc1ccc(S(=O)(=O)N2CCN(S(=O)(=O)c3ccc4c(c3)OC=CO4)CC2)cc1
CCc1sc(C(=O)N2CCOCC2)c(NC(=O)Cc2ccc(OC)cc2)c1C
CCOc1cc(S(=O)(=O)Nc2cc(=O)[nH]c(SCC(=O)Nc3ccccc3)n2)ccc1C
COc1ccc(C(C(=O)Nc2ccc(F)cc2)N(C(=O)Cn2nnc3ccccc32)C2CC2)cc1
O=c1[nH]c(=O)n(-c2ccccc2F)c(O)c1C=C1C=Nc2ccccc21
CCOc1ccc(C2C(C(=O)c3ccc(COC)o3)=C(O)C(=O)N2c2nc(C)c(C=O)s2)cc1
COC(=O)c1cc2c(ccn2CC(=O)Nc2cc(OC)c(OC)cc2OC)s1
Cc1ccc(C(c2cnn(-c3ccccc3)c2)c2cnn(-c3cc(C)ccc3N)c2N)cc1
Cc1ccc(C2=NN(C(=O)CCl)C(c3cccs3)C2)o1
CS1(Cc2ccc(C#N)cc2)C=NN=C1NC(=O)c1nc2ccccc2s1
C=C(C#N)C(=O)OCCOCc1ccc(-c2ccn(Cc3ccccc3)n2)cn1
COc1ccccc1C=CC(=O)c1cc(Br)ccc1OC(=O)c1ccco1
Cc1cc2c(cc1C)C(c1ccccc1F)CC(=O)N2
O=C(O)c1ccc(N2N=C(c3ccccc3)CC2c2ccccc2)cc1
COc1cc(Nc2c(Cl)nnc(Cl)c2C=O)cc(OC)c1OC
Cc1cccc(C=C(Br)C(=O)c2ccccc2OC(=O)c2ccco2)c1
COc1ccc(N(C(=O)CCl)C(C(=O)NC2CCCCC2)c2ccccn2)cc1
CCOC(=O)c1nc2oc(N)cc2c2c1CC(CC(C)C)CC2
COc1ccc2c(c1OC)N(C(=O)CCl)C(c1ccc(F)cc1Br)CC2
CC(C)(C)OC(=O)C(Cc1ccccc1)NC(=O)c1ncc(C(=O)NC(Cc2ccccc2)C(=O)OCc2ccccc2)[nH]1
O=C(Oc1c(Br)cccc1C(=O)C=Cc1ccc(F)cc1)c1ccco1
CC(C)(CCC(=O)OC(C)(C)C)Nc1nc(C=O)c(C=O)n1C(N)c1ccc(CNC(=O)OC(C)(C)C)cc1
Cc1ccc(NC(=O)C(C)C)cc1C(Cl)=NNC(=O)c1ccccc1Cl
Cc1noc(NS(=O)(=O)c2ccc(NC(=O)c3c(Cl)cc4ccoc4c3C)cc2)c1C
CC(C)(C)C1(C(=O)Nc2ccccn2)CCCc2cnoc21
COC(=O)COc1ccc2c(=O)[nH]c(N)cc2c1
COc1ccc(CC(=O)NC(C)c2nnc(SCCOc3ccc(OC)cc3)n2C)cc1
Cc1ccc(S(=O)(=O)N2CCN(S(=O)(=O)C3COc4ccccc4O3)CC2)cc1
Cc1ccc(C(=O)NCCN2CCOCC2)cc1C
COCCNC(=O)c1csc(CN(Cc2ccccc2)C(=O)Cn2nnc3ccccc32)c1
NC1CNCC(N)N1
COc1c(NCC2CCCO2)cc(N(C(=O)Cn2nnc3ccccc32)c2ccc(NC(C)=O)cc2)c(CC=O)c1OC
O=C(NN=Cc1ccccn1)c1ccc(S(=O)(=O)Nc2ccc(Cl)cc2)cc1
Nc1cc(Br)cnc1S(=O)(=O)Nc1cccc(C(F)(F)F)c1C(F)(F)F
COc1cc(NC(=O)CS2(C)C(C)=Cc3c2nc[nH]c3=O)ccc1C
NC(=O)c1cc(-c2ccccc2)sc1NC1=C([SH](=O)=O)[SH](N2CCOCC2)C(CC=O)=C1
COC(=O)c1cccc(NC(=O)Cc2ccc([N+](=O)[O-])cc2)c1Cl
Cc1cccc(NS(=O)(=O)c2ccc(C(=O)N3CCc4ccccc43)c3[nH]ccc(=O)c23)c1C
Cc1ccc(C(=O)c2c3ccc([N+](=O)[O-])cc3n(CCC(N)=O)[n+]2[O-])cc1
O=C(Cn1nnc2ccccc21)c1ccc(Cl)cc1
NNC(=O)CN1C(c2ccccc2F)=Nc2ccc(Br)cc2C1c1ccccc1
O=C(NN=Cc1ccncc1)c1cccc(S(=O)(=O)Nc2ccc(Cl)cc2)c1
COc1cccc2c1C(=O)C(=O)N2CC1COc2ccccc2O1
CC(C)CC(NC(=O)c1[nH]cnc1C(=O)NC(Cc1ccccc1)C(=O)OCc1ccccc1)C(=O)OC(C)(C)C
CC(C)Oc1ccc(C=NNC(=O)c2nnn(-c3nonc3N)c2CN(C)c2ccccc2)cc1
CC(C)c1ccc(N(C(=O)c2cnns2)C(C(=O)NC2CCCC2)c2ccccn2)cc1
CCc1oc(=O)cc2cccc(OC(=O)c3ccco3)c12
CC(C)(C)OC(=O)C(Cc1ccccc1)NC(=O)c1ncc(C(=O)NC(Cc2ccccc2)C(=O)OCc2ccccc2)[nH]1
O=C(Nc1ccccc1)NN(C(=O)CCl)c1ccccc1
COc1cc(NS(=O)(=O)c2ccc(NC(=S)NC(=O)c3ccc(F)cc3)cc2)nc(OC)n1
CC1NC(C(N)=O)C(CC(N)=O)CCC(=O)Nc2c(cc(I)cc2[N+](=O)[O-])C(=O)NCCNC1=O
Cc1cc(C(=O)CCl)c(C)n1-c1ccc([N+](=O)[O-])cc1
CCN1CC(C(=O)NN)=CC=C1c1ccc2cc(Br)ccc2c1
NNC(=O)C1(N)NC=Nc2c1cc(Br)c(-c1ccccc1)c2-c1ccccc1
COc1ccc(C=C(C#N)C23C=CC=CC2=CNC3)cc1
Cc1ccc2oc(=O)ccc2c1NC(=O)Cc1ccc([N+](=O)[O-])cc1
COC(=O)c1ccc(NC(=O)C2COc3ccccc3OC2)cc1
COc1ccc(-c2n[nH]c(C(F)(F)F)c2-c2cc3ccccc3o2)c(O)c1
Cc1ccc(C(=O)NC(NC(=S)Nc2ccc(C)c(C)c2)C(Cl)(Cl)Cl)cc1
O=C1C(=O)N(CC2COc3ccccc3O2)c2ccccc21
C=C(C)COc1cc(O)cc(-c2c(C)n[nH]c2-c2ccccc2)c1
Cc1nc2sc3c(c2c(=O)n1N)CC(C)OC3c1coc2ccccc12
O=C(Cn1nnc2ccccc21)c1ccc(Cl)cc1
NNC(=O)CN1Cc2c(Br)cc(-c3ccccc3)cc2N=C1CN1CCOCC1
O=C(Cn1nnc2ccccc21)c1ccc(Cl)cc1
Cc1cc(Br)cc(NC(=O)COn2nnc3cc(S(C)(=O)=O)ccc32)c1Br
Cc1ccc(C(=O)NC(=C(Cl)Cl)S(=O)(=O)c2ccccc2)cc1
COc1cc(NC(=O)C2CC(c3cccc(Br)c3)=NO2)cc(OC)c1OC
Cc1ccc2cc(N(C(=O)CCl)c3ccc(Cl)cc3)n(C=O)c2c1
O=C(CSc1ncnc2scc(-c3ccccc3)c12)Nc1ccc(C(=O)O)cc1
CC(=O)N(c1ccc(C(F)(F)F)cc1)S(=O)(=O)c1ccc(N2C(=O)CCC2=O)cc1
CCC1CCC(N2CCN(c3ccc([N+](=O)[O-])cc3)CC2)CC1
NC1CN(c2ccccc2)CCN1
CC(=O)Nc1ccc(NC(=O)CC(C)=NNC(=O)COc2cc(C)c(Br)cc2Br)cc1
Cc1cc(Cl)ccc1OC(=O)C(C)Nc1ccc(S(=O)(=O)Nc2cnc3ccccc3n2)cc1
Cc1ccc(C)c(C(=O)n2cnc3ccccc32)c1
O=C(Oc1cccnc1)c1ccccc1[N+](=O)[O-]
O=C(OCC(=O)N1c2ccccc2Sc2ccccc21)c1ccccn1
CC(=O)c1c(OC(=O)c2ccco2)c2ccccc2n1C
CC(C)Oc1cc(NC(=O)CSCC(=O)Nc2cccc(C(F)(F)F)c2)c(Cl)cc1Cl
CCC1CCC(N2CCN(c3ccc([N+](=O)[O-])cc3)CC2)CC1
CCc1cccc2c1C(NC(C)=O)C(=O)N2CCN1CCOCC1
Cc1ccc(NC2=NN=CS2(C)CC(=O)Nc2cc(Cl)cc(C(F)(F)F)n2)cc1
O=C1c2[nH]nc(-c3ccc(F)cc3)c2C(c2ccc(O)cc2)N1Cc1ccco1
Cc1c(Nc2nnc(S)s2)cccc1C(S)C(=O)Nc1ncc(C(F)(F)F)cc1Cl
CC(C)(C)C1CCc2c(C(=O)Nc3ccccn3)noc2C1
CC(C)CNS(=O)(=O)c1ccc(CCC(=O)Nc2ccc(Oc3ccccc3)cc2Cl)cc1
O=C(NCc1ccco1)C(c1ccco1)N(CCc1ccccc1)C(=O)Cn1nnc2ccccc21
CCC(C)CNc1cc(CC=O)c(N(c2ccc(NC(C)=O)cc2)c2ccc3nnn(CC=O)c3c2)cc1O
CC(=O)n1cc(N(C(=O)CCl)c2ccc([N+](=O)[O-])cc2)c2ccccc21
COc1cc(NS(=O)(=O)c2ccc(NC(=S)NC(=O)c3ccc(F)cc3)cc2)nc(OC)n1
COc1ccc(C=NNC(=S)Nc2ccccn2)cc1
O=C(O)c1ccc(NC(=O)c2cn(-c3ccccc3)nc2-c2ccc(Cl)cc2)cc1
S=CN1CCC(c2cc(-c3ccc(Cl)cc3)co2)CC1
CN1CCN(c2ccccc2N)CC1N
CCc1ccc(S(=O)(=O)N=C2C(Nc3ccc(C(=O)O)cc3)=CC(=O)c3ccccc32)cc1
Cc1ccc(NS(=O)(=O)c2nnc(NC(=O)c3ccc(Cl)cc3)s2)cc1
CC(=O)Nc1cccc2c1N(CCN1CCOCC1)C(=O)C2Br
O=C(Cn1nnc2ccccc21)NN=Cc1cccs1
O=C(O)c1ccc(N2N=C(c3ccccc3)CC2c2ccccc2)cc1
CC1(Oc2cccc(C(=O)O)c2)c2ccccc2C(=O)C1(O)c1ccco1
COc1cccc(C(C(=O)NCC2CCCO2)N(C(=O)Cn2nnc3ccccc32)c2ccc(NC(C)=O)cc2)c1OC
COc1ccc(C(C(=O)NCC2CCCO2)N(C(=O)Cn2nnc3ccccc32)c2ccc(NC(C)=O)cc2)cc1
COCCNC(=O)C(c1cccc(OC)c1)N(Cc1cccs1)C(=O)Cn1nnc2ccccc21
O=C(NN=Cc1cccc2cc(O)cc(Br)c12)c1cccnc1
CC(=O)c1c(OC(=O)c2ccco2)c2ccccc2n1C
CC(=O)c1c(Oc2ccc(C=O)o2)c2ccccc2n1C
Cc1ccc(C=CC(=O)c2cc(Br)ccc2Oc2ccc(C=O)o2)cc1
COC(=O)c1ccc(NC(=O)c2ccc(NC(=O)c3ccco3)cc2)cc1
O=C(CCl)N(CCc1ccccc1)CCc1ccccc1
O=c1[nH]c(C2CCN(S(=O)(=O)c3ccccc3F)CC2)nc2c1nnn2Cc1ccc(OC(F)(F)F)cc1
Cc1nc(C(=O)NC2COc3ccccc3O2)nc2sc(N3CCCCC3C)c(C)c12
CN1CCN(CC(=O)Nc2ccc([N+](=O)[O-])cc2)CC1
O=C(O)c1cc(Cl)ccc1-c1coc(C=NNC(=O)C(O)(c2ccccc2)c2ccccc2)c1
COC1(NC(=O)C(c2cccnc2)N(c2ccccc2)C(Cl)C=O)CCCCC1
COC(=O)COc1cccc2c(=O)n(C(C=O)Nc3ccc(C)cc3)ccc12
O=C(NCc1ccco1)C(c1ccco1)N(Cc1cccs1)C(=O)Cn1nnc2ccccc21
O=[N+]([O-])c1ccc(C=Cc2n[nH]c(=S)n2N=Cc2ccco2)cc1
CC(C)c1ccc(N(C(=O)c2ccco2)C(C(=O)NC2CCCC2)c2cccnc2)cc1
CC(C)Oc1c(Cl)ccc(NC(=O)CSCC(=O)Nc2ccc(C(F)(F)F)cc2)c1Cl
COc1cccc(C(=O)Oc2cccnc2)c1
Cc1cc(C(=O)CCl)c(C)n1-c1cccc([N+](=O)[O-])c1
CC(C)OCCCNC(=O)CCc1nnc2ccc(N3CCCCC3C)nn12
Cc1ccccc1S(=O)(=O)N1CCN(S(=O)(=O)c2ccc3c(c2)OCCO3)CC1
CCOC(=O)c1cc2c(cc1C)c1c(c3ccoc32)CNC(N)(c2ccccn2)O1
O=C1SC(=Cc2ccc(O)cc2)N(NC(=O)c2ccc(O)cc2)C1=S
COc1cccc(C=NNC(=S)Nc2cccnc2)c1
Cc1cccc(Nc2nnc(S)s2)c1C(S)C(=O)Nc1ncc(C(F)(F)F)cc1Cl
Cc1cc(Cl)ccc1OC(=O)C(C)Nc1ccc(S(=O)(=O)Nc2cnc3ccccc3n2)cc1
Cc1ccc(C)c(C(=O)n2cnc3ccccc32)c1
O=C(O)c1cccc2scnc12
CC(=O)c1c(OC(=O)c2ccco2)c2ccccc2n1C
Cc1c(OCC(=O)NC(Cc2c[nH]c3ccccc23)C(=O)O)ccc2c1oc(=O)c1ccccc12
COc1ccc(Nc2nc(COc3ccc(C)cc3)oc2C#N)cc1
CC(C(=O)O)N(C(C)(C)C)C(C)(C)C
O=CN1CC(CCl)(c2ccco2)C(c2cccs2)=N1
COC(=O)C(Cc1c[nH]c2ccccc12)NC(=O)c1cc(=O)[nH]c2ccccc12
NC1CN(c2ccc(Cl)cc2)CCN1
CC(C)(C)c1ccc2c(=O)n(Cc3ccco3)c(=O)[nH]c2c1
Cc1ccc(C)c(S(=O)(=O)N2CCN(C(=O)c3ccc(N4CCCC4)c([N+](=O)[O-])c3)CC2)c1
COc1cc(CNCCc2cc3ccccc3[nH]2)cc(OC)c1
O=C(Nc1c(OCC(F)(F)C(F)F)cc(O)cc1C(F)(F)F)c1ccccc1
CCOC(=O)c1sc(-c2ccccc2)c(C(O)(C(F)(F)F)C(F)(F)F)c1N
CC(C)CS(=O)(=O)c1coc(C(=O)Oc2ccc(C=C3C(=N)N4C=NSC4=NC3=O)cc2)c1
NC1CNCC(N)N1
CC(C)c1ccc(NC(=O)CSc2nc3ccsc3c(=O)n2Cc2ccc(C(=O)O)cc2)cc1
O=C(O)c1ccc(N2N=CC(c3ccccc3)C2c2ccccc2)cc1
Cc1cccc(N2C(=O)CC(N(Cc3c(C)nn(C)c3C)C(=S)Nc3ccc(Cl)cc3)C2=O)c1
Cc1cccc(C)c1Nc1nccc(N2CCOC(N)C2[N+](=O)[O-])n1
Cc1ccc(S(=O)(=O)C(=CCl)Nc2ccc(C=O)cc2)cc1
CCc1ccc(NC(=O)C2CCCCN2S(=O)(=O)c2cccc3c(=O)[nH]ccc23)cc1
CCCC(=O)Oc1cc(C)c2ccc(=O)oc2c1
Cc1cc(=O)oc2cc(OC(=O)c3ccco3)ccc12
Cc1cc(C(=O)CCl)c(C)n1-c1cccc([N+](=O)[O-])c1
COc1ccc(C(NCC2CCCO2)C(=O)N(c2ccc(NC(C)=O)cc2)c2cccc3c2nnn3CC=O)cc1
CCC(C(=O)Nc1ccc(C(F)(F)F)cc1)c1ccccc1
COc1cc(C=NNC(=O)C(Nc2ccc(C=O)cc2)=C2Oc3ccc(C)cc3O2)ccc1O
CN(C)c1nc(N)nc(-c2nc3ccccc3s2)n1
CCc1ccc(C=CC(=O)Nc2ccc(S(=O)(=O)Nc3nncs3)cc2)cc1Cl
COC(=O)c1cc(Cl)ccc1NC(=O)Cc1ccc([N+](=O)[O-])cc1
Cc1cc2c(cc1C)C(c1ccccc1F)CC(=O)N2
Cc1coc(=O)c2cccc(NC(=O)Cc3ccc([N+](=O)[O-])cc3)c12
O=C(CSc1ncnc2csc(-c3ccccc3)c12)Nc1ccc(C(=O)O)cc1
Cc1cccc2[nH]c3c(c12)C(N)(C(O)CN1CCCCCC1)CCC3
