# Supplementary material for: t-SMILES: a fragment-based molecular representation framework for de novo ligand design
Source: Nat Commun. 2024 Jun 11;15:4993. doi: 10.1038/s41467-024-49388-6 (PMC11167009; doi:10.1038/s41467-024-49388-6)
Supplement: Supplementary file 4 — Source Data [file 41467_2024_49388_MOESM4_ESM.zip › Soure data/Source data and code for all other graphs/Metrics/Models/AID1706/AID_H6[dbl][rnd500][bs128]/soure data_Supplementary Fig.50/BertzCT.kde.csv]

#0(0.000)_x	#0(0.000)_y	#1(164.803)_x	#1(164.803)_y	#2(40.443)_x	#2(40.443)_y	#3(41.024)_x	#3(41.024)_y	#4(32.050)_x	#4(32.050)_y
-104.77683748976472	1.5457043594711392e-07	-109.72485565510397	1.717866741684936e-07	-253.2269370176362	1.5958804415880914e-07	-220.96535742103612	1.563711063921443e-07	-290.49070981515047	1.4285836393548702e-07
-94.28726045421365	2.2019142678240952e-07	-99.60744550746277	2.452392395550817e-07	-242.5190477992568	2.316253234713429e-07	-209.85066296823925	2.2331988218733355e-07	-278.9790703635482	2.0313047030460488e-07
-83.79768341866259	3.091595500669382e-07	-89.49003535982159	3.4559189979184517e-07	-231.81115858087742	3.3081312364093123e-07	-198.73596851544238	3.146508490228711e-07	-267.467430911946	2.851025636708379e-07
-73.30810638311152	4.2783198911524466e-07	-79.3726252121804	4.807913143290384e-07	-221.103269362498	4.6493305709776184e-07	-187.6212740626455	4.3740106517397526e-07	-255.95579146034376	3.950403167715683e-07
-62.818529347560464	5.835421418535351e-07	-69.25521506453921	6.604210095928797e-07	-210.39538014411863	6.429972663801081e-07	-176.50657960984861	5.999291398550042e-07	-244.44415200874153	5.4045761403008e-07
-52.3289523120094	7.844760096452806e-07	-59.13780491689802	8.958062755741738e-07	-199.6874909257392	8.750620146251772e-07	-165.39188515705175	8.11914042504106e-07	-232.9325125571393	7.301908639834878e-07
-41.83937527645834	1.0394311009040157e-06	-49.020394769256825	1.200053728612788e-06	-188.97960170735982	1.1718702864574208e-06	-154.27719070425488	1.084256133419821e-06	-221.42087310553705	9.744288415750888e-07
-31.349798240907276	1.35743967225037e-06	-38.902984621615644	1.588007231035087e-06	-178.27171248898043	1.5442985315318321e-06	-143.16249625145798	1.428855048439331e-06	-209.90923365393482	1.2846888809936013e-06
-20.86022120535621	1.7472475616241742e-06	-28.78557447397445	2.076105776723867e-06	-167.56382327060103	2.0025989326351075e-06	-132.0478017986611	1.8582430791487557e-06	-198.39759420233258	1.6737341029346206e-06
-10.370644169805146	2.2166536931873683e-06	-18.668164326333255	2.6821357496734735e-06	-156.85593405222164	2.5554518904782154e-06	-120.93310734586426	2.385060433596468e-06	-186.88595475073035	2.155431651292052e-06
0.11893286574591855	2.7717329820103534e-06	-8.550754178692074	3.4248795148989985e-06	-146.14804483384225	3.208872393372778e-06	-109.81841289306738	3.0213703882809262e-06	-175.3743152991281	2.744558027111259e-06
10.608509901296983	3.4159854687247457e-06	1.5666559689491208	4.323674033198979e-06	-135.44015561546286	3.965045693775106e-06	-98.7037184402705	3.7778274935221134e-06	-163.86267584752588	3.4565635786269114e-06
21.098086936848034	4.149474903033808e-06	11.684066116590316	5.397906061143652e-06	-124.73226639708344	4.821197953844575e-06	-87.58902398747364	4.6627297273023274e-06	-152.35103639592364	4.307312807397883e-06
31.5876639723991	4.968037857125197e-06	21.801476264231496	6.666483060040139e-06	-114.02437717870404	5.768630973533097e-06	-76.47432953467677	5.6810042705192294e-06	-140.8393969443214	5.312819076815686e-06
42.077241007950164	5.862656647607619e-06	31.918886411872677	8.147329498308744e-06	-103.31648796032465	6.7920612695898294e-06	-65.35963508187987	6.8331943605528575e-06	-129.32775749271917	6.488990447908404e-06
52.56681804350123	6.819092881711926e-06	42.036296559513886	9.856965080332833e-06	-92.60859874194526	7.869397896209977e-06	-54.244940629083004	8.114529122109182e-06	-117.81611804111694	7.851397112692232e-06
63.056395079052294	7.817871020953556e-06	52.15370670715507	1.1810223124751145e-05	-81.90070952356587	8.972067618706727e-06	-43.130246176286136	9.514166999051207e-06	-106.3044785895147	9.415060446884315e-06
73.54597211460336	8.8346819196217e-06	62.27111685479625	1.4020162941034166e-05	-71.19282030518647	1.0065950329588314e-05	-32.01555172348927	1.101470435424105e-05	-94.79283913791247	1.1194250271031246e-05
84.03554915015442	9.84124546804622e-06	72.38852700243746	1.6498219467696346e-05	-60.48493108680708	1.1112925302324616e-05	-20.9008572706924	1.2592032561055283e-05	-83.28119968631023	1.3202262744193988e-05
94.52512618570549	1.0806631747147208e-05	82.50593715007864	1.9254617348774808e-05	-49.77704186842769	1.2072956793492936e-05	-9.786162817895502	1.4215609033505807e-05	-71.769560234708	1.5451139513758925e-05
105.01470322125655	1.1698995733531092e-05	92.62334729771982	2.2299056548214476e-05	-39.069152650048295	1.290657513053239e-05	1.328531634901367	1.5849180839609113e-05	-60.25792078310576	1.795128280022989e-05
115.50428025680762	1.2487637127348204e-05	102.74075744536103	2.5641654624911164e-05	-28.361263431668874	1.357754763689741e-05	12.443226087698235	1.7451965725390375e-05	-48.746281331503525	2.071092422936794e-05
125.99385729235868	1.3145260368088201e-05	112.85816759300221	2.9294109227391757e-05	-17.65337421328948	1.4055492997503987e-05	23.557920540495104	1.898025753564928e-05	-37.23464187990129	2.3735419607843984e-05
136.48343432790975	1.3650285953705511e-05	122.97557774064339	3.327102532705313e-05	-6.945484994910089	1.4318181040238113e-05	34.67261499329197	2.0389384934230793e-05	-25.723002428299083	2.702636784724439e-05
146.97301136346078	1.3989056906113035e-05	133.0929878882846	3.759133670159664e-05	3.762404223469332	1.435328145611697e-05	45.78730944608884	2.1635918148318674e-05	-14.211362976696819	3.058058791866904e-05
157.46258839901185	1.4157795418733993e-05	143.21039803592578	4.2279740841828056e-05	14.470293441848696	1.4159378691987307e-05	56.90200389888571	2.267999219331598e-05	-2.699723525094555	3.4389028631395254e-05
167.95216543456291	1.4164193322082987e-05	153.32780818356696	4.736806048865808e-05	25.178182660228117	1.3746149929422515e-05	68.01669835168258	2.3487600018885872e-05	8.811915926507652	3.843572561720859e-05
178.44174247011398	1.402856207208493e-05	163.44521833120814	5.289644237695827e-05	35.88607187860748	1.3133698185400498e-05	79.1313928044795	2.403270746803702e-05	20.32355537810986	4.269695037722771e-05
188.93131950566504	1.3784517168128804e-05	173.56262847884932	5.8914303120678736e-05	46.5939610969869	1.235112997782626e-05	90.24608725727637	2.4299054608719604e-05	31.835194829712123	4.7140709920830454e-05
199.4208965412161	1.3479220468158414e-05	183.68003862649056	6.548093243367165e-05	57.301850315366266	1.1434553121399498e-05	101.36078171007324	2.4281533995054907e-05	43.346834281314386	5.172674637817786e-05
209.91047357676717	1.317324384432773e-05	193.79744877413174	7.266566480167024e-05	68.00973953374569	1.0424733358410063e-05	112.47547616287011	2.398707325020735e-05	54.85847373291659	5.640715116349361e-05
220.40005061231824	1.294014227929888e-05	203.91485892177292	8.05475333262284e-05	78.71762875212505	9.36468075450977e-06	123.59017061566698	2.343499316311436e-05	66.3701131845188	6.112764927260344e-05
230.8896276478693	1.28658295354763e-05	214.0322690694141	8.921432614230769e-05	89.42551797050447	8.297435076481719e-06	134.70486506846385	2.2656858410850023e-05	77.88175263612106	6.582953230940853e-05
241.37920468342037	1.304783391277198e-05	224.14967921705528	9.876098001205131e-05	100.1334071888839	7.264285785276681e-06	145.81955952126071	2.1695880777869944e-05	89.39339208772333	7.045213430808329e-05
251.86878171897143	1.359447791303926e-05	234.26708936469646	0.00010928727117526859	110.84129640726326	6.303603243033056e-06	156.93425397405758	2.060596924864953e-05	100.90503153932553	7.493566568102257e-05
262.3583587545225	1.4623979722816457e-05	244.38449951233764	0.00012089480329778007	121.54918562564268	5.450382571631851e-06	168.04894842685445	1.9450543321993545e-05	112.41667099092774	7.922416173008245e-05
272.84793579007356	1.6263424635932428e-05	254.50190965997888	0.00013368334747384505	132.25707484402204	4.736520740711244e-06	179.16364287965132	1.8301232437552404e-05	123.92831044253	8.326827531298511e-05
283.33751282562463	1.8647510369583624e-05	264.61931980762006	0.00014774665782271522	142.96496406240146	4.191770682165373e-06	190.2783373324482	1.723657444302514e-05	135.43994989413227	8.702765628272178e-05
293.8270898611757	2.191694087577237e-05	274.73672995526124	0.00016316796285145062	153.67285328078083	3.8452512880497045e-06	201.3930317852451	1.6340800557729408e-05	146.95158934573448	9.047271469410434e-05
304.31666689672676	2.6216336121319885e-05	284.8541401029024	0.00018001540858184184	164.38074249916025	3.7273440417330196e-06	212.50772623804198	1.5702756379378564e-05	158.46322879733668	9.358565467269665e-05
314.8062439322778	3.169154478916919e-05	294.9715502505436	0.0001983377930572749	175.0886317175396	3.871777890051541e-06	223.62242069083885	1.541496304978164e-05	169.97486824893895	9.636077848088446e-05
325.2958209678289	3.848629349239719e-05	305.0889603981848	0.00021816097092453008	185.79652093591903	4.317693529642509e-06	234.73711514363572	1.55727760055347e-05	181.4865077005412	9.880417764916924e-05
335.78539800337995	4.673817633085141e-05	315.206370545826	0.00023948531017810973	196.50441015429845	5.111484719744049e-06	245.8518095964326	1.627355770761663e-05	192.99814715214342	0.00010093302961733874
346.274975038931	5.657407508596645e-05	325.3237806934672	0.0002622845431304357	207.21229937267782	6.308235022213187e-06	256.96650404922946	1.7615752098048584e-05	204.50978660374562	0.0001027747848426052
356.7645520744821	6.810519268932898e-05	335.4411908411084	0.00028650626782515074	217.92018859105724	7.972600999971172e-06	268.0811985020263	1.9697737923552854e-05	216.0214260553479	0.0001043665462364484
367.25412911003315	8.142196874844146e-05	345.55860098874956	0.000312074228523047	228.6280778094366	1.0179035242004133e-05	279.1958929548232	2.2616349231284094e-05	227.53306550695015	0.00010575490331668255
377.7437061455842	9.658921363511141e-05	355.67601113639074	0.0003388923452393681	239.33596702781603	1.301129280288512e-05	290.31058740762006	2.6464985423636404e-05	239.0447049585523	0.00010699639038970088
388.2332831811353	0.00011364183617620162	365.7934212840319	0.0003668502888405869	250.0438562461954	1.656122081986177e-05	301.425281860417	3.1331288390066306e-05	250.55634441015457	0.00010815860389625317
398.7228602166863	0.00013258154157122813	375.91083143167316	0.000395830229677858	260.75174546457487	2.0926890558234886e-05	312.5399763132138	3.7294435450917667e-05	262.06798386175683	0.00010932185933992994
409.21243725223735	0.00015337483724793305	386.02824157931434	0.00042571424469854793	271.45963468295423	2.6210190000156028e-05	323.6546707660107	4.442217638969554e-05	273.5796233133591	0.000110581118476896
419.7020142877884	0.0001759526063387494	396.1456517269555	0.00045639176887360064	282.1675239013336	3.2514047801193465e-05	334.76936521880754	5.276782083787886e-05	285.09126276496136	0.00011204779891296145
430.1915913233395	0.00020021139772148877	406.2630618745967	0.00048776643532827613	292.87541311971296	3.99394990419695e-05	345.88405967160446	6.236744774451488e-05	296.6029022165635	0.00011385101338568432
440.68116835889055	0.00022601644893520195	416.3804720222379	0.0005197616719184281	303.58330233809244	4.858282209910148e-05	356.9987541244013	7.323765084810443e-05	308.11454166816577	0.00011613778948114757
451.1707453944416	0.00025320631772206287	426.49788216987906	0.000552324509879913	314.2911915564718	5.8532967249635314e-05	368.1134485771982	8.537414382906122e-05	319.62618111976803	0.00011907189648932544
461.6603224299927	0.0002815988647752699	436.61529231752024	0.0005854272050800583	324.99908077485117	6.986945685916762e-05	379.2281430299951	9.875152001904699e-05	331.1378205713702	0.00012283104715798745
472.14989946554374	0.0003109982190814432	446.7327024651614	0.0006190664606314721	335.70696999323053	8.266086403764636e-05	390.34283748279194	0.00011332439219837554	342.64946002297245	0.0001276024303335414
482.6394765010948	0.00034120227985443724	456.8501126128026	0.0006532602530035386	346.41485921161	9.696387713280645e-05	401.45753193558886	0.00012903003104141602	354.1610994745747	0.00013357674016628834
493.12905353664587	0.00037201027286109904	466.9675227604438	0.0006880424815522699	357.1227484299894	0.00011282284351665027	412.5722263883857	0.0001457924841537722	365.672738926177	0.0001409410692704244
503.61863057219693	0.00040322988595226203	477.0849329080851	0.0007234558622785559	367.83063764836874	0.0001302695759068116	423.6869208411826	0.00016352800392839613	377.18437837777924	0.00014987119842039032
514.108207607748	0.000434683555414748	487.20234305572626	0.0007595436505871634	378.5385268667482	0.00014932311999571728	434.8016152939794	0.0001821514575640314	388.6960178293814	0.00016052392074054965
524.5977846432991	0.0004662135533857378	497.31975320336744	0.0007963408877882298	389.2464160851276	0.00016998914597098514	445.91630974677634	0.00020158325411584487	400.20765728098365	0.00017303006922590863
535.0873616788501	0.0004976856261653745	507.4371633510086	0.0008338659095268043	399.95430530350694	0.0001922586571171171	457.03100419957315	0.00022175621849911112	411.7192967325859	0.0001874888686028641
545.5769387144012	0.0005289910421722204	517.5545734986498	0.0008721128247085838	410.6621945218863	0.00021610581575429698	468.1456986523701	0.00024262178541560071	423.23093618418807	0.00020396411236847382
556.0665157499523	0.0005600470161051134	527.671983646291	0.0009110455715524254	421.3700837402658	0.00024148486694262924	479.2603931051669	0.00026415488712848423	434.74257563579033	0.0002224824887877803
566.5560927855033	0.0005907955749922663	537.7893937939322	0.0009505939920317297	432.07797295864515	0.00026832637490119423	490.3750875579638	0.00028635697185624834	446.2542150873926	0.00024303416750261466
577.0456698210544	0.0006212010180745895	547.9068039415733	0.0009906521543249411	442.7858621770245	0.0002965332421328294	501.48978201076073	0.0003092567117476702	457.76585453899486	0.00026557553603575126
587.5352468566055	0.0006512461948515238	558.0242140892145	0.00103107891940175	453.493751395404	0.00032597721152190966	512.6044764635576	0.0003329081321259357	469.2774939905971	0.00029003376729397167
598.0248238921565	0.0006809278849650809	568.1416242368557	0.0010717005218286873	464.20164061378335	0.0003564967072449335	523.7191709163544	0.00035738610288351915	480.7891334421993	0.0003163127263438043
608.5144009277076	0.0007102516109230377	578.2590343844969	0.0011123147467162907	474.9095298321627	0.0003878969057701696	534.8338653691512	0.00038277936080889803	492.30077289380154	0.0003442996031419085
619.0039779632586	0.0007392262494842054	588.3764445321381	0.0011526961612679813	485.6174190505421	0.00041995281255760445	545.9485598219483	0.0004091814585773109	503.8124123454038	0.000373871597179132
629.4935549988097	0.0007678588268711287	598.4938546797792	0.0011926018188635418	496.32530826892156	0.00045241584552485457	557.0632542747451	0.0004366802423354247	515.324051797006	0.00040490198347988227
639.9831320343608	0.0007961498814425011	608.6112648274205	0.0012317769014983193	507.0331974873009	0.00048502401366687484	568.1779487275419	0.00046534662676297507	526.8356912486082	0.0004372649547976532
650.4727090699118	0.0008240897485134275	618.7286749750617	0.0012699598931316413	517.7410867056803	0.0005175152779154214	579.2926431803387	0.0004952235481406236	538.3473307002105	0.00047083875530286914
660.9622861054629	0.0008516560602207676	628.8460851227029	0.001306887057871641	528.4489759240598	0.0005496431639526977	590.4073376331357	0.00052631601950547	549.8589701518127	0.0005055067862624768
671.451863141014	0.0008788126569733957	638.9634952703441	0.001342296197585502	539.1568651424391	0.0005811932476076514	601.5220320859326	0.000558583178693978	561.370609603415	0.0005411565613662648
681.941440176565	0.0009055099803081963	649.0809054179853	0.001375929843175616	549.8647543608186	0.0006119988337992094	612.6367265387294	0.0005919331061669056	572.8822490550172	0.0005776766038702755
692.4310172121161	0.0009316868710507754	659.1983155656264	0.0014075381550527923	560.5726435791978	0.0006419540617423742	623.7514209915264	0.0006262209972781542	584.3938885066194	0.0006149515936697652
702.9205942476672	0.0009572735489880145	669.3157257132676	0.001436881844874836	571.2805327975773	0.0006710228217531672	634.8661154443232	0.0006612510127351092	595.9055279582217	0.0006528562728816803
713.4101712832182	0.0009821954220085934	679.4331358609088	0.0014637353733065743	581.9884220159568	0.0006992422517148844	645.98080989712	0.0006967818194386889	607.4171674098238	0.0006912487861443034
723.8997483187693	0.0010063772849264057	689.55054600855	0.0014878905386794664	592.696311234336	0.0007267201433348774	657.0955043499168	0.0007325354983845313	618.9288068614261	0.0007299642496452602
734.3893253543204	0.0010297474373816657	699.6679561561912	0.001509160379493732	603.4042004527155	0.0007536262475067308	668.2101988027139	0.0007682091711049739	630.4404463130284	0.0007688093955823575
744.8789023898714	0.0010522412840336757	709.7853663038323	0.0015273831139681763	614.112089671095	0.0007801781261009804	679.3248932555107	0.0008034884201094858	641.9520857646306	0.0008075591145379567
755.3684794254225	0.0010738040752373314	719.9027764514735	0.0015424256814032804	624.8199788894742	0.0008066227589258965	690.4395877083075	0.0008380613905993688	653.4637252162329	0.0008459556108454672
765.8580564609736	0.0010943925876233532	730.0201865991147	0.001554186376353511	635.5278681078537	0.0008332155051651315	701.5542821611043	0.0008716323925467167	664.975364667835	0.0008837106967362893
776.3476334965246	0.0011139757074124265	740.137596746756	0.0015625961051410732	646.2357573262332	0.0008601981985210127	712.6689766139013	0.0009039338929577427	676.4870041194373	0.0009205114902042826
786.8372105320757	0.0011325340360581989	750.2550068943972	0.0015676179497915571	656.9436465446124	0.0008877781245259522	723.7836710666982	0.0009347359977302781	687.9986435710396	0.0009560294689577586
797.3267875676268	0.0011500587599714313	760.3724170420384	0.0015692449761677406	667.6515357629919	0.0009161094228389797	734.898365519495	0.0009638528487443313	699.5102830226417	0.0009899324969963384
807.8163646031778	0.0011665500921705283	770.4898271896795	0.0015674965272151654	678.3594249813711	0.0009452781366613754	746.013059972292	0.0009911457609636737	711.021922474244	0.0010218991158232658
818.3059416387289	0.0011820155931953967	780.6072373373207	0.0015624135400386116	689.0673141997506	0.000975291763087246	757.1277544250888	0.0010165233362548743	722.5335619258462	0.0010516341158510983
828.79551867428	0.0011964686141219725	790.7246474849619	0.0015540536545479622	699.7752034181301	0.001006073800544176	768.2424488778856	0.0010399391480779897	734.0452013774484	0.0010788842092448647
839.285095709831	0.0012099269913475733	800.8420576326031	0.0015424869882481264	710.4830926365094	0.0010374634791849035	779.3571433306824	0.0010613878317420676	745.5568408290508	0.0011034525395185112
849.7746727453821	0.001222411986043636	810.9594677802443	0.001527793403530019	721.1909818548888	0.0010692206071333545	790.4718377834795	0.0010809004934748047	757.0684802806529	0.0011252107996835748
860.2642497809331	0.0012339473307235928	821.0768779278854	0.0015100618859793487	731.8988710732683	0.0011010352562540173	801.5865322362763	0.0010985402507931675	768.5801197322551	0.0011441078886672055
870.7538268164842	0.001244558150304892	831.1942880755266	0.0014893923108606991	742.6067602916476	0.001132541818491111	812.7012266890731	0.001114398452754751	780.0917591838574	0.0011601742986127395
881.2434038520353	0.0012542694880430666	841.3116982231678	0.001465899453171612	753.314649510027	0.0011633367609128825	823.8159211418701	0.0011285917507560576	791.6033986354596	0.0011735217637109576
891.7329808875863	0.0012631041998711048	851.429108370809	0.0014397186655317126	764.0225387284065	0.0011929991807920297	834.930615594667	0.0011412597734042937	803.115038087062	0.0011843380756002028
902.2225579231373	0.0012710800832008155	861.5465185184503	0.001411012283824045	774.730427946786	0.0012211130195531423	846.0453100474638	0.0011525627899504546	814.6266775386641	0.001192877339424998
912.7121349586884	0.001278206264428733	871.6639286660915	0.0013799755901465764	785.4383171651652	0.0012472895675952331	857.1600045002608	0.0011626785091641565	826.1383169902663	0.00119944627026594
923.2017119942394	0.0012844790586939042	881.7813388137326	0.001346841111957666	796.1462063835447	0.0012711887291624658	868.2746989530576	0.0011717971169075483	837.6499564418687	0.0012043873830883019
933.6912890297905	0.0012898777042401862	891.8987489613738	0.0013118801808425073	806.854095601924	0.0012925374706425834	879.3893934058544	0.001180113834197053	849.1615958934708	0.0012080600949714866
944.1808660653415	0.0012943605281625153	902.016159109015	0.0012754009963628042	817.5619848203035	0.0013111439898333647	890.5040878586512	0.0011878186644738418	860.6732353450732	0.0012108208347929165
954.6704431008926	0.0012978621893881945	912.1335692566562	0.001237742892002883	828.2698740386829	0.0013269064369811384	901.6187823114483	0.0011950835387073387	872.1848747966753	0.001213003253873576
965.1600201364437	0.0013002926452187894	922.2509794042974	0.0011992670115242169	838.9777632570622	0.0013398154773649376	912.7334767642451	0.0012020476709510375	883.6965142482775	0.0012148995708259115
975.6495971719947	0.0013015383880343179	932.3683895519387	0.0011603440957620665	849.6856524754417	0.0013499505623412859	923.8481712170419	0.0012088024975388132	895.2081536998799	0.0012167439872155749
986.1391742075458	0.0013014663013674915	942.4857996995797	0.0011213404768241587	860.3935416938211	0.0013574703956132062	934.9628656698387	0.001215377982814414	906.719793151482	0.0012186989969223312
996.6287512430969	0.0012999302068606284	952.603209847221	0.0010826036202294352	871.1014309122004	0.0013625986534751935	946.0775601226358	0.0012217322449748543	918.2314326030842	0.001220845293013653
1007.1183282786479	0.001296779846549931	962.7206199948621	0.0010444486131004013	881.8093201305799	0.0013656064530846357	957.1922545754326	0.001227746334632933	929.7430720546865	0.0012231758534595896
1017.607905314199	0.0012918717096781144	972.8380301425034	0.0010071468657391186	892.5172093489593	0.0013667932917570842	968.3069490282294	0.0012332255792725242	941.2547115062887	0.0012255946537034293
1028.09748234975	0.001285080816208617	982.9554402901445	0.0009709180017427501	903.2250985673386	0.0013664681668578683	979.4216434810264	0.0012379082306424537	952.7663509578908	0.001227920296336649
1038.587059385301	0.001276312355644917	993.0728504377857	0.0009359255086560059	913.9329877857181	0.0013649323362220464	990.5363379338232	0.0012414813042530282	964.2779904094932	0.001229894651172204
1049.076636420852	0.001265511986920536	1003.1902605854268	0.0009022762713732143	924.6408770040973	0.0013624647421828758	1001.65103238662	0.001243602596147542	975.7896298610954	0.0012311963528837252
1059.5662134564031	0.0012526736560417085	1013.3076707330681	0.0008700236811766322	935.3487662224768	0.0013593105823766472	1012.7657268394169	0.0012439270308721364	987.3012693126977	0.0012314587081114737
1070.0557904919542	0.0012378439869439462	1023.4250808807092	0.0008391736633127101	946.0566554408563	0.0013556729717749208	1023.8804212922139	0.0012421348584625701	998.8129087642999	0.001230291232958453
1080.5453675275053	0.0012211226307732562	1033.5424910283505	0.00080969273724625	956.7645446592355	0.0013517072073479985	1034.9951157450107	0.0012379588745324776	1010.324548215902	0.0012273037025376094
1091.0349445630563	0.0012026583827347312	1043.6599011759915	0.0007815171357384944	967.472433877615	0.0013475169029806768	1046.1098101978075	0.0012312078433272431	1021.8361876675044	0.0012221312855817232
1101.5245215986074	0.0011826413414750213	1053.7773113236328	0.0007545620576422291	978.1803230959945	0.0013431512523581868	1057.2245046506043	0.0012217836670913634	1033.3478271191066	0.001214459104111863
1112.0140986341585	0.0011612918330582969	1063.8947214712741	0.0007287302899652184	988.8882123143737	0.0013386028960565	1068.3391991034014	0.001209690523967013	1044.859466570709	0.0012040444446171723
1122.5036756697095	0.0011388471898776844	1074.0121316189152	0.0007039196676942474	999.5961015327532	0.0013338062593121784	1079.4538935561982	0.0011950351039827945	1056.371106022311	0.001190734887809309
1132.9932527052606	0.0011155477138952024	1084.1295417665565	0.0006800290986565877	1010.3039907511327	0.0013286366908270239	1090.568588008995	0.0011780180894176938	1067.8827454739132	0.0011744808370999713
1143.4828297408117	0.0010916232304487954	1094.2469519141976	0.0006569631205415085	1021.0118799695119	0.001322911150566134	1101.683282461792	0.0011589180177106987	1079.3943849255156	0.001155341308391778
1153.9724067763627	0.0010672815430707691	1104.3643620618388	0.0006346351424507012	1031.7197691878914	0.0013163914497381843	1112.7979769145888	0.0011380695018490948	1090.9060243771178	0.0011334823690718147
1164.4619838119138	0.0010426998449577405	1114.48177220948	0.0006129696326912785	1042.427658406271	0.0013087910531037613	1123.9126713673857	0.0011158383567792635	1102.41766382872	0.0011091682340662013
1174.9515608474649	0.0010180197643597784	1124.5991823571212	0.0005919035432685214	1053.1355476246501	0.0012997861778711829	1135.0273658201825	0.0010925964199503249	1113.9293032803223	0.001082745676816046
1185.441137883016	0.0009933462709193377	1134.7165925047623	0.0005713872206303278	1063.8434368430296	0.001289031392199348	1146.1420602729795	0.0010686987352313136	1125.4409427319245	0.001054623020089464
1195.930714918567	0.000968750208051523	1144.8340026524036	0.0005513849645057619	1074.5513260614089	0.0012761792165965759	1157.2567547257763	0.0010444653168643634	1136.9525821835266	0.0010252454641497544
1206.420291954118	0.0009442738027438569	1154.9514128000446	0.0005318752912140562	1085.2592152797884	0.001260902493436091	1168.3714491785731	0.0010201689933440439	1148.464221635129	0.000995068828017398
1216.9098689896691	0.0009199381901651971	1165.068822947686	0.0005128508634338612	1095.9671044981678	0.0012429176605655806	1179.48614363137	0.0009960299539670588	1159.9758610867311	0.0009645338838187012
1227.3994460252202	0.0008957518127475959	1175.186233095327	0.0004943179878900587	1106.674993716547	0.001222006677965174	1190.600838084167	0.0009722167064190522	1171.4875005383335	0.0009340433414269745
1237.8890230607713	0.0008717185294021988	1185.3036432429683	0.00047629556828943646	1117.3828829349266	0.0011980353028106705	1201.7155325369638	0.0009488523273339124	1182.9991399899357	0.0009039432066175188
1248.3786000963223	0.000847844397237602	1195.4210533906096	0.0004588134337168222	1128.090772153306	0.001170965717414388	1212.8302269897606	0.0009260242593199703	1194.5107794415378	0.0008745097337826282
1258.8681771318734	0.0008241423433027206	1205.5384635382507	0.0004419100321467561	1138.7986613716853	0.0011408621469761208	1223.9449214425576	0.0009037955576561355	1206.0224188931402	0.0008459425882447401
1269.3577541674244	0.000800634289423936	1215.655873685892	0.00042562956644971836	1149.5065505900648	0.001107888959373787	1235.0596158953545	0.0008822154575551298	1217.5340583447423	0.000818364199990501
1279.8473312029755	0.0007773506804720664	1225.773283833533	0.0004100187348308192	1160.2144398084442	0.0010723016755267917	1246.1743103481513	0.0008613274132482275	1229.0456977963447	0.0007918247081002318
1290.3369082385266	0.0007543277423464299	1235.8906939811743	0.00039512329947630204	1170.9223290268235	0.0010344321805702608	1257.289004800948	0.000841173304019129	1240.5573372479469	0.0007663114311231863
1300.8264852740776	0.0007316031099541696	1246.0081041288154	0.0003809847329285595	1181.630218245203	0.0009946700731177222	1268.4036992537451	0.00082179322403206	1252.068976699549	0.0007417615012733993
1311.3160623096287	0.0007092106757771887	1256.1255142764567	0.00036763717681208996	1192.3381074635822	0.0009534424228693153	1279.518393706542	0.000803221062489587	1263.5806161511514	0.000718076191422098
1321.8056393451798	0.0006871755890989799	1266.2429244240977	0.00035510489673886385	1203.0459966819617	0.0009111941833624694	1290.6330881593387	0.0007854768199980161	1275.0922556027535	0.000695135536682917
1332.2952163807308	0.0006655102759664217	1276.360334571739	0.0003434003429268109	1213.7538859003412	0.0008683711464725901	1301.7477826121356	0.0007685571863141371	1286.6038950543557	0.0006728120739888898
1342.784793416282	0.0006442121619497741	1286.47774471938	0.0003325228450304917	1224.4617751187204	0.0008254067038872417	1312.8624770649326	0.0007524262388284938	1298.115534505958	0.0006509828410433694
1353.274370451833	0.0006232634940469215	1296.5951548670214	0.00032245789897185914	1235.1696643371	0.0007827129139708378	1323.9771715177294	0.0007370081623450928	1309.6271739575602	0.000629539128379729
1363.763947487384	0.0006026333196004903	1306.7125650146625	0.00031317695666562435	1245.8775535554794	0.0007406755947551115	1335.0918659705262	0.0007221836354278751	1321.1388134091624	0.0006083938046073164
1374.253524522935	0.0005822813416889845	1316.8299751623038	0.00030463761357100484	1256.5854427738586	0.0006996525052779938	1346.2065604233233	0.0007077910180492998	1332.6504528607647	0.000587486287084427
1384.7431015584862	0.0005621630844938552	1326.947385309945	0.0002967841035153363	1267.293331992238	0.0006599732425127665	1357.32125487612	0.0006936327889476435	1344.162092312367	0.0005667853802508857
1395.2326785940372	0.0005422356120200657	1337.0647954575861	0.0002895480477974674	1278.0012212106176	0.0006219393324793944	1368.4359493289169	0.0006794869239729241	1355.6737317639693	0.0005462902477365487
1405.7222556295883	0.000522462976471298	1347.1822056052274	0.0002828494538984464	1288.7091104289968	0.0005858231445827818	1379.5506437817137	0.0006651221925522322	1367.1853712155714	0.0005260297413441595
1416.2118326651394	0.0005028206351702546	1357.2996157528685	0.00027659800408555847	1299.4169996473763	0.0005518646703678162	1390.6653382345107	0.0006503157827145969	1378.6970106671736	0.0005060602169652007
1426.7014097006904	0.00048329825244224783	1367.4170259005098	0.0002706947030676436	1310.1248888657558	0.0005202658019226561	1401.7800326873075	0.0006348713248006679	1390.208650118776	0.0004864618700849463
1437.1909867362415	0.00046390056237418655	1377.5344360481508	0.00026503395799287965	1320.832778084135	0.0004911824131794727	1412.8947271401044	0.0006186353117699385	1401.720289570378	0.00046733356571321564
1447.6805637717925	0.0004446462649344582	1387.6518461957921	0.00025950614051037114	1331.5406673025145	0.00046471517162992575	1424.0094215929012	0.0006015101094417938	1413.2319290219805	0.0004487861516268949
1458.1701408073436	0.00042556521305582204	1397.7692563434332	0.00025400063237247046	1342.2485565208938	0.0004409004803464176	1435.1241160456982	0.0005834621727432522	1424.7435684735826	0.0004309343429955311
1468.6597178428947	0.00040669437828302267	1407.8866664910745	0.0002484092912234049	1352.9564457392732	0.0004197031894384514	1446.238810498495	0.0005645246628687038	1436.2552079251848	0.0004138874417544314
1479.1492948784457	0.00038807322580298586	1418.0040766387156	0.0002426302030992632	1363.6643349576527	0.0004010126803183675	1457.3535049512918	0.0005447943066899765	1447.7668473767872	0.0003977393756417721
1489.6388719139968	0.00036973917085796873	1428.1214867863569	0.00023657152497172848	1374.372224176032	0.0003846436186299868	1468.4681994040889	0.0005244229634895666	1459.2784868283893	0.0003825587648585068
1500.1284489495479	0.0003517237299459083	1438.238896933998	0.00023015517530552252	1385.0801133944115	0.00037034213890543323	1479.5828938568857	0.0005036048873550197	1470.7901262799915	0.00036837989825913467
1510.618025985099	0.00033404983945787187	1448.3563070816392	0.00022332011089042274	1395.788002612791	0.0003577975469864074	1490.6975883096825	0.00048256104175977815	1482.3017657315938	0.0003551955798790311
1521.10760302065	0.0003167306198689913	1458.4737172292805	0.00021602493785760683	1406.4958918311702	0.0003466589066483344	1501.8122827624793	0.00046152200985870333	1493.813405183196	0.0003429527587692461
1531.597180056201	0.00029976964852798877	1468.5911273769216	0.00020824964314254405	1417.2037810495497	0.0003365552205837658	1512.9269772152763	0.0004407110519217518	1505.3250446347981	0.0003315516700763566
1542.0867570917521	0.0002831626006837952	1478.7085375245629	0.00019999629517117315	1427.9116702679291	0.00032711741690872855	1524.0416716680731	0.00042032871523817184	1516.8366840864005	0.0003208489066911251
1552.5763341273032	0.00026689995299381507	1488.825947672204	0.0001912886417811811	1438.6195594863084	0.00031800007945634036	1535.15636612087	0.000400540141683892	1528.3483235380027	0.00031066444458720423
1563.0659111628543	0.00025097033382835276	1498.9433578198452	0.00018217062026296114	1449.3274487046879	0.000308900848362198	1546.2710605736668	0.0003814658895345079	1539.859962989605	0.00030079221365765676
1573.5554881984053	0.00023536405770835766	1509.0607679674863	0.00017270387948681399	1460.0353379230671	0.000299575665014885	1557.3857550264638	0.00036317673213017484	1551.3716024412072	0.00029101339953310556
1584.0450652339564	0.0002200763953934985	1519.1781781151276	0.00016296448874707857	1470.7432271414466	0.000289848505904581	1568.5004494792606	0.00034569255168148536	1562.8832418928093	0.000281111338145897
1594.5346422695075	0.0002051101972978285	1529.2955882627687	0.00015303906525665451	1481.451116359826	0.00027961487882275775	1579.6151439320574	0.00032898513630676097	1574.3948813444117	0.00027088666935829185
1605.0242193050585	0.00019047759199790164	1539.41299841041	0.00014302058747245794	1492.1590055782053	0.00026883905949231216	1590.7298383848545	0.000312984426619406	1585.9065207960139	0.0002601713753852829
1615.5137963406096	0.00017620060723608515	1549.530408558051	0.00013300417243242244	1502.8668947965848	0.00025754573717407436	1601.8445328376513	0.00029758755142652145	1597.4181602476162	0.00024884044785978117
1626.0033733761607	0.0001623106915278168	1559.6478187056923	0.00012308308232786587	1513.5747840149643	0.0002458073284934638	1612.959227290448	0.00028266984246906227	1608.9297996992184	0.0002368201855804559
1636.4929504117117	0.00014884723537784777	1569.7652288533334	0.00011334519115082423	1524.2826732333435	0.00023372863866979443	1624.073921743245	0.00026809692615890413	1620.4414391508205	0.00022409248603979696
1646.9825274472628	0.00013585529011558931	1579.8826390009747	0.00010387009080580625	1534.990562451723	0.00022143075054192898	1635.188616196042	0.00025373695660545496	1631.953078602423	0.00021069490856137095
1657.4721044828138	0.00012338275094376443	1590.000049148616	9.472695323250488e-05	1545.6984516701025	0.00020903598498838425	1646.3033106488388	0.0002394720798581414	1643.464718054025	0.0001967167020983181
1667.961681518365	0.00011147730439090373	1600.117459296257	8.597319724583892e-05	1556.4063408884817	0.0001966555132499743	1657.4180051016356	0.000225208304417201	1654.9763575056272	0.0001822913572208699
1678.451258553916	0.0001001834384779305	1610.2348694438983	7.765394246326814e-05	1567.1142301068612	0.0001843807534918877	1668.5326995544324	0.00021088309523890667	1666.4879969572296	0.0001675865208460167
1688.940835589467	8.953977995222903e-05	1620.3522795915394	6.980217385722391e-05	1577.8221193252407	0.00017227911602050146	1679.6473940072294	0.00019647020076941265	1677.9996364088317	0.00015279228000076957
1699.430412625018	7.957696366800748e-05	1630.4696897391807	6.243949409223284e-05	1588.53000854362	0.00016039405445713423	1690.7620884600262	0.0001819814525084809	1689.511275860434	0.00013810887002690988
1709.9199896605692	7.031616382546462e-05	1640.5870998868218	5.557731032917115e-05	1599.2378977619994	0.00014874881824217433	1701.876782912823	0.00016746552630326624	1701.0229153120363	0.00012373480131034495
1720.4095666961202	6.176833580645752e-05	1650.704510034463	4.921828924408549e-05	1609.9457869803787	0.00013735286092271353	1712.99147736562	0.00015300390206498743	1712.5345547636384	0.00010985624743847482
1730.8991437316713	5.3934141099998455e-05	1660.8219201821041	4.3357918333570685e-05	1620.6536761987581	0.00012620959466853057	1724.106171818417	0.00013870448048380755	1724.0461942152408	9.663832519211623e-05
1741.3887207672224	4.680446510092478e-05	1670.9393303297454	3.798603105155429e-05	1631.3615654171376	0.00011532412197936756	1735.2208662712137	0.000124693489873686	1735.557833666843	8.421865453779168e-05
1751.8782978027734	4.0361394512074134e-05	1681.0567404773865	3.308818431243839e-05	1642.0694546355169	0.00010470971615802983	1746.3355607240105	0.00011110642660965686	1747.069473118445	7.2703344853065e-05
1762.3678748383245	3.457950043199437e-05	1691.1741506250278	2.8646814745260726e-05	1652.7773438538964	9.439212801706583e-05	1757.4502551768076	9.807880912638732e-05	1758.5811125700473	6.216533694908388e-05
1772.8574518738756	2.942727422473388e-05	1701.2915607726688	2.4642139727668315e-05	1663.4852330722758	8.44112091343468e-05	1768.5649496296044	8.573748720435022e-05	1770.0927520216499	5.2644856684258044e-05
1783.3470289094266	2.4868582185847365e-05	1711.4089709203101	2.1052805853351965e-05	1674.193122290655	7.481979070172608e-05	1779.6796440824012	7.419314305465589e-05	1781.604391473252	4.415161459629074e-05
1793.8366059449777	2.086403600611144e-05	1721.5263810679514	1.785631713417765e-05	1684.9010115090346	6.568017038077518e-05	1790.794338535198	6.353446371508775e-05	1793.1160309248542	3.6668318848864976e-05
1804.3261829805288	1.737221239275565e-05	1731.6437912155925	1.5029295263829713e-05	1695.608900727414	5.705887812106056e-05	1801.909032987995	5.38242757592312e-05	1804.6276703764563	3.0155051442883748e-05
1814.8157600160798	1.4350690594161914e-05	1741.7612013632338	1.2547633585895092e-05	1706.3167899457933	4.9020576958977686e-05	1813.0237274407918	4.50977357094406e-05	1816.1393098280585	2.4554081262096013e-05
1825.3053370516309	1.1756906000757567e-05	1751.8786115108749	1.038660548526653e-05	1717.0246791641728	4.162199316640816e-05	1824.1384218935887	3.736248434260505e-05	1827.6509492796606	1.9794740972308908e-05
1835.794914087182	9.54883844483409e-06	1761.9960216585162	8.520978551184642e-06	1727.7325683825522	3.490667354783027e-05	1835.2531163463855	3.0600518230578234e-05	1839.1625887312632	1.579806646997583e-05
1846.284491122733	7.685564408455872e-06	1772.1134318061572	6.925170749996652e-06	1738.4404576009315	2.8901168134005365e-05	1846.3678107991823	2.4771419833931574e-05	1850.6742281828654	1.2480976856915512e-05
1856.774068158284	6.127704058541828e-06	1782.2308419537985	5.573467107180117e-06	1749.148346819311	2.3612978138805182e-05	1857.4825052519795	1.981652431271518e-05	1862.1858676344675	9.75985109868028e-06
1867.2636451938351	4.837789164970004e-06	1792.3482521014396	4.440298034910951e-06	1759.8562360376902	1.9030339050522798e-05	1868.5971997047764	1.566358659617622e-05	1873.6975070860697	7.55342825911506e-06
1877.7532222293862	3.7805694433243946e-06	1802.4656622490809	3.5005659182343806e-06	1770.5641252560697	1.5123668982026322e-05	1879.7118941575732	1.2231540360135969e-05	1885.2091465376718	5.785017531129205e-06
1888.2427992649373	2.9232655646863775e-06	1812.583072396722	2.729996528941675e-06	1781.2720144744492	1.1848333213789264e-05	1890.82658861037	9.435001645403528e-06	1896.7207859892744	4.384050355880039e-06
1898.7323763004883	2.2357692770086208e-06	1822.7004825443632	2.1054869714339577e-06	1791.9799036928284	9.148272854097732e-06	1901.9412830631668	7.18825204327819e-06	1908.2324254408766	3.2870395703704225e-06
1909.2219533360394	1.6907861935784544e-06	1832.8178926920045	1.605421993194284e-06	1802.6877929112081	6.9600196754140794e-06	1913.0559775159636	5.408527503102927e-06	1919.7440648924787	2.438030768131618e-06
1919.7115303715905	1.2639152896215858e-06	1842.9353028396456	1.2099347277773574e-06	1813.3956821295872	5.216659384660528e-06	1924.1706719687604	4.0185279552328735e-06	1931.2557043440809	1.7886406512628518e-06
1930.2011074071415	9.336606663490969e-07	1853.052712987287	9.01094958331332e-07	1824.1035713479666	3.851392950145362e-06	1935.2853664215577	2.948141510084538e-06	1942.767343795683	1.2977781953427573e-06
1940.6906844426926	6.813748029641235e-07	1863.170123134928	6.630163208801822e-07	1834.811460566346	2.800458146778503e-06	1946.4000608743545	2.1354393354229265e-06	1954.2789832472856	9.311391048668994e-07
1951.1802614782437	4.911371880607178e-07	1873.2875332825693	4.818821364118068e-07	1845.5193497847256	2.0052903440384835e-06	1957.5147553271513	1.5270407777485293e-06	1965.7906226988878	6.605543385199158e-07
1961.6698385137947	3.495768035396514e-07	1883.4049434302103	3.458966828483467e-07	1856.227239003105	1.4139061146767995e-06	1968.6294497799481	1.0779728962794324e-06	1977.30226215049	4.632612174789553e-07
1972.1594155493458	2.456505649489331e-07	1893.5223535778516	2.451739922705916e-07	1866.935128221484	9.815746898058875e-07	1979.744144232745	7.511563953661856e-07	1988.813901602092	3.211522799315846e-07
1982.6489925848969	1.7039198449840382e-07	1903.639763725493	1.7157938923884644e-07	1877.6430174398636	6.70895893187599e-07	1990.8588386855415	5.166443708231494e-07	2000.3255410536942	2.2004377523022677e-07
