# Supplementary material for: t-SMILES: a fragment-based molecular representation framework for de novo ligand design
Source: Nat Commun. 2024 Jun 11;15:4993. doi: 10.1038/s41467-024-49388-6 (PMC11167009; doi:10.1038/s41467-024-49388-6)
Supplement: Supplementary file 4 — Source Data [file 41467_2024_49388_MOESM4_ESM.zip › Soure data/Source data and code for all other graphs/Metrics/Models/AID1706/AID_H6[dbl][rnd500][bs128]/soure data_Supplementary Fig.50/FCSP3.kde.csv]

#0(0.000)_x	#0(0.000)_y	#1(0.083)_x	#1(0.083)_y	#2(0.024)_x	#2(0.024)_y	#3(0.008)_x	#3(0.008)_y	#4(0.028)_x	#4(0.028)_y
-0.1379486101390959	0.006010895608784008	-0.16681615394276803	0.0032550749138389595	-0.13317758395107487	0.00903591163757524	-0.13622671984705575	0.0038110966009970403	-0.16395521318445372	0.003431735456537439
-0.13199389592116073	0.008824676841991206	-0.16047342159876318	0.004571618244924393	-0.12681399014252137	0.013806362797389823	-0.13150752333267998	0.005217538220682265	-0.15728229646903208	0.004952933806348026
-0.12603918170322553	0.01274788469760409	-0.15413068925475834	0.0063408742438924364	-0.12045039633396784	0.020680261132906993	-0.1267883268183042	0.00707245605313757	-0.15060937975361044	0.00704952515455261
-0.12008446748529036	0.01812172050095602	-0.14778795691075347	0.008686170560113466	-0.11408680252541432	0.03037046859988771	-0.12206913030392845	0.009493037240711244	-0.14393646303818877	0.009895951589395003
-0.11412975326735518	0.02535314721270856	-0.14144522456674863	0.011752804180585453	-0.10772320871686081	0.043734421848209595	-0.11734993378955268	0.012618733006712091	-0.13726354632276713	0.013702933110588589
-0.10817503904942	0.03491343536757465	-0.1351024922227438	0.01570822494331411	-0.10135961490830729	0.06176453072090775	-0.1126307372751769	0.016613130423525094	-0.1305906296073455	0.018719426886144443
-0.10222032483148483	0.04733123142271393	-0.12875975987873894	0.02074096392558843	-0.09499602109975377	0.08556132804912388	-0.10791154076080114	0.021665377242142816	-0.12391771289192385	0.025232883053499
-0.09626561061354964	0.06317922573325561	-0.1224170275347341	0.02705805613397145	-0.08863242729120026	0.11628677849441525	-0.10319234424642537	0.02799100813673606	-0.1172447961765022	0.033567348831771565
-0.09031089639561446	0.08305405275468654	-0.11607429519072926	0.034880787826520675	-0.08226883348264674	0.15509739300323375	-0.0984731477320496	0.03583203116114428	-0.11057187946108055	0.04407908280629485
-0.08435618217767928	0.10754984015691192	-0.1097315628467244	0.04443872186613708	-0.07590523967409323	0.20305985793972892	-0.09375395121767383	0.045456155333529945	-0.10389896274565891	0.057149522191973855
-0.07840146795974409	0.13722676725761926	-0.10338883050271956	0.05596211466747906	-0.06954164586553971	0.26105539827575774	-0.08903475470329805	0.05715507291183938	-0.09722604603023727	0.07317568912400108
-0.07244675374180892	0.17257697353122486	-0.09704609815871472	0.06967302336672093	-0.06317805205698619	0.3296824464912156	-0.0843155581889223	0.07124175024873701	-0.09055312931481561	0.0925584061965104
-0.06649203952387374	0.2139910081888546	-0.09070336581470986	0.08577559256573854	-0.056814458248432675	0.40916963279637797	-0.07959636167454652	0.08804672470179628	-0.08388021259939397	0.11568898301960327
-0.060537325305938555	0.26172854545358604	-0.08436063347070502	0.10444618147128244	-0.05045086443987916	0.4993119075165865	-0.07487716516017075	0.10791344639298209	-0.07720729588397232	0.14293529204605054
-0.054582611088003385	0.31589713665638397	-0.07801790112670018	0.1258241167132789	-0.04408727063132564	0.5994412188735962	-0.07015796864579499	0.13119273681468904	-0.07053437916855068	0.1746283278970694
-0.0486278968700682	0.37644221686705254	-0.07167516878269532	0.15000390704454572	-0.037723676822772126	0.708439460995889	-0.06543877213141922	0.15823645626998267	-0.06386146245312903	0.2110503993067475
-0.04267318265213302	0.4431504140498592	-0.06533243643869048	0.17702971296344602	-0.03136008301421861	0.8247957589186518	-0.06071957561704344	0.1893904757546167	-0.05718854573770739	0.25242600932759296
-0.036718468434197835	0.5156665275552978	-0.05898970409468564	0.20689271728762654	-0.024996489205665093	0.946703472181502	-0.05600037910266767	0.2249870360303899	-0.05051562902228575	0.2989162309697174
-0.03076375421626265	0.5935225777826613	-0.05264697175068078	0.23953179658387336	-0.018632895397111576	1.0721858556517219	-0.051281182588291896	0.2653365510236014	-0.043842712306864096	0.3506170004481441
-0.02480903999832748	0.6761754032738122	-0.04630423940667594	0.27483756919101016	-0.01226930158855806	1.199234495273267	-0.04656198607391614	0.31071888205242537	-0.037169795591442456	0.40756127233878814
-0.018854325780392298	0.7630477592254414	-0.0399615070626711	0.3126595298601745	-0.005905707780004543	1.325942572473429	-0.041842789559540364	0.3613740849303921	-0.030496878876020816	0.46972447415722357
-0.012899611562457114	0.853567083414421	-0.033618774718666256	0.3528156218232892	0.00045788602854895943	1.4506162732386678	-0.03712359304516459	0.417492626902787	-0.02382396216059915	0.5370322370432162
-0.006944897344521944	0.9471962629094643	-0.027276042374661413	0.3951032973342781	0.00682147983710249	1.571852054596176	-0.03240439653078883	0.47920509762425484	-0.01715104544517751	0.6093690377349582
-0.0009901831265867467	1.0434519073450945	-0.020933310030656543	0.4393109267584847	0.01318507364565602	1.6885740616294391	-0.02768520001641306	0.5465715079831724	-0.01047812872975587	0.6865862237313989
0.004964531091348423	1.1419076614120658	-0.014590577686651701	0.48522837090583243	0.019548667454209523	1.8000332587572387	-0.022966003502037285	0.6195703866902779	-0.0038052120143342305	0.7685079419367423
0.010919245309283593	1.2421826347458105	-0.008247845342646859	0.5326556480331074	0.025912261262763026	1.905776143631415	-0.018246806987661512	0.698088043077025	0.002867704701087409	0.8549337527412008
0.01687395952721879	1.3439176297019657	-0.0019051129986420168	0.5814088972254788	0.032275855071316556	2.0055948692440118	-0.01352761047328574	0.7819085516996632	0.009540621416509076	0.9456371555107623
0.02282867374515396	1.4467440113112005	0.004437619345362825	0.6313232294371839	0.038639448879870086	2.099471468546673	-0.008808413958909966	0.8707052067020188	0.016213538131930716	1.0403598197986685
0.02878338796308913	1.55025136586434	0.010780351689367668	0.6822525103905706	0.04500304268842359	2.1875267381206136	-0.004089217444534221	0.9640343602870569	0.022886454847352355	1.1388019341329165
0.03473810218102433	1.653960277500689	0.017123084033372538	0.7340665665458256	0.05136663649697709	2.269980044353686	0.0006299790698415519	1.0613326648485126	0.029559371562773995	1.2406096712186028
0.0406928163989595	1.757305581943678	0.02346581637737738	0.7866466752204433	0.05773023030553062	2.347121216922161	0.005349175584217325	1.1619187481628794	0.03623228827819566	1.3453612525475371
0.046647530616894695	1.8596335309939778	0.029808548721382222	0.8398804317494237	0.06409382411408415	2.41929123938811	0.010068372098593098	1.2650002384031342	0.0429052049936173	1.4525534213385605
0.052602244834829864	1.9602138059629297	0.036151281065387064	0.8936571407315304	0.07045741792263766	2.4868657812578903	0.014787568612968871	1.3696868062879022	0.04957812170903894	1.5615902671083193
0.058556959052765034	2.0582647404612087	0.042494013409391906	0.9478647440778026	0.07682101173119116	2.5502352946911615	0.019506765127344644	1.4750095085111399	0.05625103842446058	1.6717762774166722
0.06451167327070023	2.1529879371415483	0.04883674575339675	1.002388996157522	0.08318460553974469	2.609777288582514	0.024225961641720417	1.5799462226141994	0.06292395513988222	1.7823152317460298
0.0704663874886354	2.2436070703390127	0.05517947809740159	1.0571151742869367	0.08954819934829822	2.6658197741119345	0.02894515815609619	1.683452400900485	0.06959687185530389	1.892316123474317
0.0764211017065706	2.32940526382345	0.06152221044140646	1.1119321394783304	0.09591179315685172	2.718598697054197	0.03366435467047196	1.784495797754518	0.07626978857072553	2.000806733194762
0.08237581592450577	2.4097560238154947	0.0678649427854113	1.1667381143260933	0.10227538696540522	2.7682153589475	0.03838355118484771	1.8820933077992659	0.08294270528614717	2.1067548217517365
0.08833053014244094	2.4841441095412518	0.07420767512941615	1.2214471939775544	0.10863898077395875	2.8146015606205124	0.04310274769922348	1.9753476590907453	0.0896156220015688	2.209096211064507
0.09428524436037614	2.552174621752487	0.08055040747342099	1.2759954075834277	0.11500257458251228	2.857500080589466	0.047821944213599255	2.0634814942326596	0.09628853871699045	2.3067683269711505
0.1002399585783113	2.613570609865878	0.08689313981742583	1.330345131564993	0.12136616839106579	2.8964661945983443	0.05254114072797503	2.145866383048602	0.10296145543241209	2.398747148077566
0.10619467279624648	2.668161283384372	0.09323587216143067	1.3844868234886818	0.1277297621996193	2.930892707134478	0.0572603372423508	2.2220445585656696	0.10963437214783373	2.4840849993134175
0.11214938701418167	2.715864183532401	0.09957860450543551	1.4384373693161565	0.1340933560081728	2.960057098595501	0.061979533756726574	2.2917416405194406	0.11630728886325542	2.5619463107510074
0.11810410123211687	2.756665262089927	0.10592133684944036	1.4922347679212156	0.14045694981672635	2.983185662303134	0.06669873027110235	2.3548692666373134	0.12298020557867706	2.631638387836631
0.12405881545005201	2.7906006882622525	0.1122640691934452	1.5459293520656117	0.14682054362527985	2.999526603923191	0.07141792678547809	2.411517327774749	0.1296531222940987	2.692634450663476
0.1300135296679872	2.8177434392057648	0.1186068015374501	1.5995721981615358	0.15318413743383336	3.0084225028040037	0.07613712329985386	2.4619363197471404	0.13632603900952034	2.744586714947609
0.1359682438859224	2.838196494773526	0.12494953388145494	1.65320174821303	0.15954773124238691	3.009372538201924	0.08085631981422964	2.506511098846879	0.14299895572494198	2.787328090054496
0.14192295810385755	2.852092980012019	0.13129226622545978	1.7068299107433227	0.16591132505094042	3.0020764381435616	0.08557551632860541	2.5457279820464724	0.14967187244036362	2.820862104505091
0.14787767232179275	2.85960213174354	0.13763499856946462	1.7604289970302704	0.17227491885949392	2.9864549337311614	0.09029471284298118	2.580137604984598	0.15634478915578526	2.845341841893995
0.15383238653972794	2.860938749858318	0.14397773091346946	1.8139207794441077	0.17863851266804742	2.9626451108749703	0.09501390935735696	2.6103162020383524	0.1630177058712069	2.8610398518762423
0.1597871007576631	2.8563730290495544	0.1503204632574743	1.8671687448636896	0.18500210647660092	2.930972834246149	0.09973310587173273	2.6368279904088636	0.16969062258662854	2.868312044007498
0.16574181497559828	2.8462374810636124	0.15666319560147915	1.9199742891383422	0.19136570028515448	2.8919077433332436	0.1044523023861085	2.6601911373230447	0.17636353930205023	2.8675593289392913
0.17169652919353348	2.830928086593626	0.163005927945484	1.9720772007552014	0.19772929409370799	2.846008647274166	0.10917149890048428	2.6808494011104282	0.18303645601747187	2.8591911170391877
0.17765124341146862	2.8108977914601403	0.16934866028948883	2.023160361239468	0.2040928879022615	2.7938681223359754	0.11389069541486002	2.6991510131138488	0.1897093727328935	2.84359464008427
0.18360595762940382	2.786641816851034	0.17569139263349368	2.0728581942396986	0.21045648171081505	2.7360646440334078	0.11860989192923582	2.7153357653803556	0.19638228944831515	2.8211134125280988
0.18956067184733902	2.758675746661726	0.18203412497749852	2.1207680674097507	0.21682007551936855	2.67312882705088	0.12332908844361157	2.729530645483354	0.2030552061637368	2.792037053755397
0.19551538606527416	2.727508711787003	0.18837685732150336	2.1664636243469593	0.22318366932792205	2.605527677848743	0.1280482849579873	2.7417537642982324	0.20972812287915843	2.756603281597934
0.20147010028320936	2.6936149564897223	0.1947195896655082	2.209508918703793	0.22954726313647555	2.533667689870773	0.1327674814723631	2.751925793695722	0.21640103959458007	2.7150113457989677
0.20742481450114456	2.6574074631293576	0.2010623220095131	2.2494722455073397	0.23591085694502906	2.457914648615208	0.13748667798673886	2.7598876950370195	0.2230739563100017	2.6674447125840866
0.21337952871907975	2.61921705906861	0.20740505435351794	2.285938707235321	0.24227445075358262	2.3786255996153525	0.14220587450111466	2.765423190575808	0.22974687302542335	2.614099647195458
0.2193342429370149	2.579279594145626	0.21374778669752278	2.318520792091524	0.24863804456213612	2.2961868544056276	0.1469250710154904	2.7682842138977195	0.23641978974084504	2.5552156385071174
0.2252889571549501	2.537732537221931	0.22009051904152763	2.3468665457957765	0.2550016383706896	2.2110512862839777	0.1516442675298662	2.768217472071905	0.24309270645626668	2.4911034663286937
0.2312436713728853	2.494620952212534	0.22643325138553247	2.3706652454248065	0.2613652321792432	2.1237684674954966	0.15636346404424195	2.764990258074834	0.24976562317168832	2.4221671368984063
0.23719838559082043	2.4499115526682576	0.2327759837295373	2.389650791572091	0.2677288259877967	2.0350022845451954	0.16108266055861775	2.758413762977352	0.25643853988710996	2.348916824347571
0.24315309980875563	2.403512629995234	0.23911871607354215	2.403603283824792	0.2740924197963502	1.9455323434176917	0.1658018570729935	2.748362348200272	0.2631114566025316	2.2719711996545033
0.24910781402669083	2.35529723855189	0.245461448417547	2.412349403433315	0.2804560136049037	1.8562375262200372	0.17052105358736924	2.7347875416169476	0.26978437331795324	2.1920489023395
0.25506252824462594	2.3051271137112432	0.25180418076155187	2.415762278222473	0.2868196074134572	1.7680622690218049	0.17524025010174504	2.7177259059900827	0.2764572900333749	2.1099502044096616
0.2610172424625612	2.2528752918538517	0.2581469131055567	2.413761446014484	0.29318320122201075	1.6819682845610384	0.1799594466161208	2.6973003762806234	0.2831302067487965	2.0265309510948586
0.26697195668049634	2.1984461068495302	0.26448964544956155	2.406313377804297	0.29954679503056425	1.5988763423153065	0.1846786431304966	2.6737151478860666	0.28980312346421816	1.9426715187968133
0.2729266708984315	2.141791940190204	0.2708323777935664	2.393432798205484	0.30591038883911775	1.5196041384394674	0.18939783964487233	2.647244687015189	0.29647604017963985	1.8592437636758694
0.27888138511636673	2.0829266164757487	0.27717511013757123	2.375184785387983	0.3122739826476713	1.444807059600545	0.19411703615924814	2.61821788734403	0.3031489568950615	1.777078776761412
0.2848360993343019	2.0219355558545904	0.2835178424815761	2.351687386672586	0.3186375764562248	1.3749286409409591	0.19883623267362388	2.5869987718591476	0.30982187361048313	1.6969378061851568
0.2907908135522371	1.9589827164698526	0.2898605748255809	2.3231142871724666	0.3250011702647783	1.3101666972547164	0.20355542918799968	2.5539653965855886	0.3164947903259048	1.6194880808220655
0.29674552777017227	1.8943140768225255	0.29620330716958576	2.2896969466701655	0.3313647640733318	1.2504595342798968	0.20827462570237543	2.5194887239156927	0.3231677070413264	1.545284602291657
0.3027002419881074	1.8282570797069506	0.3025460395135906	2.251725590397169	0.3377283578818853	1.1954945025513026	0.21299382221675117	2.4839131819312272	0.32984062375674805	1.474758369810673
0.30865495620604266	1.7612152616400818	0.30888877185759545	2.2095485033621896	0.3440919516904389	1.144738710084086	0.21771301873112697	2.4475404147002853	0.33651354047216975	1.4082110284152412
0.3146096704239778	1.69365736348182	0.3152315042016003	2.1635692214697193	0.3504555454989924	1.0974892817061583	0.22243221524550272	2.4106173782164975	0.34318645718759133	1.3458156014035845
0.32056438464191295	1.6261006198472538	0.32157423654560513	2.1142414104240754	0.3568191393075459	1.052938454915115	0.22715141175987852	2.373329485766247	0.349859373903013	1.287622757585779
0.3265190988598482	1.5590886196173241	0.32791696888960997	2.062061443338706	0.36318273311609944	1.0102472867089014	0.23187060827425426	2.3357990060011193	0.3565322906184346	1.233571924021571
0.33247381307778334	1.493164989433562	0.3342597012336148	2.007558897515612	0.3695463269246529	0.9686209650294775	0.23658980478863006	2.2980884237373713	0.3632052073338563	1.1835064330354679
0.3384285272957185	1.428844989687282	0.34060243357761966	1.951285362637723	0.37590992073320645	0.92737870938852	0.2413090013030058	2.26020804256794	0.3698781240492779	1.1371917519764287
0.34438324151365374	1.366587729605797	0.3469451659216245	1.893802068791088	0.38227351454176	0.8860119406630629	0.24602819781738156	2.2221267854277063	0.3765510407646996	1.0943356774443076
0.3503379557315889	1.306771944197753	0.35328789826562934	1.8356668972632846	0.38863710835031345	0.8442256586353365	0.25074739433175736	2.183784964406396	0.38322395748012117	1.0546092059499674
0.356292669949524	1.2496780486113745	0.3596306306096342	1.777421335453029	0.395000702158867	0.8019596109574327	0.2554665908461331	2.1451077551292053	0.38989687419554286	1.0176666681226898
0.3622473841674593	1.1954785102903236	0.365973362953639	1.7195778939394637	0.40136429596742046	0.7593876915844433	0.2601857873605089	2.106018214578966	0.39656979091096456	0.983163691557192
0.3682020983853944	1.1442375651823162	0.37231609529764387	1.6626084379620951	0.407727889775974	0.7168959137918244	0.26490498387488465	2.0664488971186623	0.40324270762638614	0.9507716881988498
0.37415681260332967	1.0959201275219232	0.3786588276416487	1.6069338161554974	0.4140914835845276	0.6750411316494545	0.26962418038926045	2.0263514115143346	0.40991562434180784	0.9201878712275037
0.3801115268212648	1.0504086064301799	0.38500155998565355	1.552915110457628	0.420455077393081	0.6344943207847344	0.2743433769036362	1.9857035754266263	0.4165885410572294	0.8911402835261407
0.38606624103919995	1.0075254321591847	0.3913442923296584	1.5008467888069505	0.4268186712016346	0.5959735663988317	0.27906257341801194	1.9445141175103875	0.4232614577726511	0.8633879164825652
0.3920209552571352	0.9670585408551438	0.39768702467366324	1.4509520136869207	0.43318226501018814	0.5601728348122949	0.28378176993238774	1.9028251129447364	0.4299343744880727	0.8367166335034077
0.39797566947507035	0.9287869232852268	0.4040297570176682	1.4033803340920197	0.4395458588187416	0.5276930203648579	0.2885009664467635	1.860712490716776	0.4366072912034944	0.810932188516383
0.4039303836930055	0.8925035850862703	0.41037248936167303	1.3582079507915603	0.44590945262729514	0.49898158254278	0.2932201629611393	1.8182850107833317	0.443280207918916	0.7858520474984557
0.40988509791094074	0.8580338050302071	0.4167152217056779	1.315440679382829	0.4522730464358487	0.47428628977591336	0.29793935947551503	1.7756820827661168	0.4499531246343377	0.7612979016454932
0.4158398121288759	0.8252472886704773	0.4230579540496827	1.2750196315421964	0.45863664024440215	0.4536272120090053	0.30265855598989083	1.7330707052445662	0.45662604134975937	0.7370906602434295
0.421794526346811	0.794063568215052	0.42940068639368756	1.2368294893618332	0.4650002340529557	0.43678928448235915	0.3073777525042666	1.6906416756300575	0.46329895806518095	0.7130493301379457
0.4277492405647463	0.764450689560888	0.4357434187376924	1.2007090683225687	0.47136382786150915	0.423335705991234	0.3120969490186424	1.6486050886870223	0.46997187478060265	0.6889945732645012
0.4337039547826814	0.7364177889234881	0.44208615108169724	1.1664636691350792	0.4777274216700627	0.41264038714794327	0.3168161455330181	1.6071850389005933	0.47664479149602423	0.6647569693740943
0.43965866900061656	0.7100025742920034	0.4484288834257021	1.1338785330022998	0.48409101547861627	0.40393587997344027	0.32153534204739387	1.5666133930118447	0.48331770821144593	0.6401892088900772
0.4456133832185518	0.6852550078084128	0.4547716157697069	1.10273256795412	0.4904546092871697	0.3963719068344058	0.32625453856176967	1.5271225182857797	0.4899906249268675	0.6151807199161181
0.45156809743648696	0.6622186709142108	0.46111434811371177	1.0728114331553962	0.4968182030957233	0.3890788911864231	0.3309737350761454	1.488936940790003	0.4966635416422892	0.5896727026071096
0.4575228116544221	0.6409114217109582	0.4674570804577166	1.0439190738379727	0.5031817969042767	0.3812308049838517	0.3356929315905212	1.4522640547691261	0.5033364583577108	0.5636712854966534
0.46347752587235735	0.6213070436184395	0.47379981280172145	1.0158869008660603	0.5095453907128302	0.37210212773068296	0.34041212810489696	1.4172841870201907	0.5100093750731325	0.5372565754441863
0.4694322400902925	0.6033196299927198	0.4801425451457263	0.9885800014405822	0.5159089845213838	0.3611146340259216	0.34513132461927276	1.38414050978978	0.5166822917885542	0.5105857447977492
0.47538695430822764	0.5867924189281613	0.48648527748973114	0.9619000330076491	0.5222725783299373	0.347870932660208	0.3498505211336485	1.3529294603049835	0.5233552085039758	0.48388894186718334
0.4813416685261629	0.5714926381234662	0.492828009833736	0.9357847616864524	0.5286361721384909	0.332173014853144	0.3545697176480243	1.3236924350035943	0.5300281252193975	0.457457642977249
0.48729638274409803	0.5571135942728748	0.4991707421777408	0.9102045230090089	0.5349997659470445	0.31402540046900107	0.35928891416240005	1.296409558813928	0.536701041934819	0.43162598028953714
0.4932510969620332	0.5432847173609534	0.5055134745217457	0.8851561682724786	0.5413633597555978	0.29362370069166677	0.3640081106767758	1.2709962713593557	0.5433739586502407	0.4067464626328479
0.49920581117996843	0.5295895554606278	0.5118562068657505	0.860655279998999	0.5477269535641514	0.271330475044363	0.3687273071911516	1.247303321473179	0.5500468753656623	0.3831622446077355
0.5051605253979036	0.5155908622982566	0.5181989392097553	0.8367275692715879	0.5540905473727049	0.24764110047846957	0.3734465037055274	1.225120529731543	0.556719792081084	0.3611785985451673
0.5111152396158387	0.5008610227046563	0.5245416715537602	0.8134003926392808	0.5604541411812585	0.22314295064310646	0.3781657002199031	1.2041843873656708	0.5633927087965056	0.34103644059119786
0.517069953833774	0.48501524525026984	0.530884403897765	0.7906952471355977	0.566817734989812	0.19847147040562246	0.3828848967342789	1.1841892383521324	0.5700656255119273	0.32289062958390324
0.5230246680517091	0.4677443515028247	0.5372271362417699	0.7686219321953461	0.5731813287983654	0.17426670108026535	0.3876040932486547	1.164801473371314	0.576738542227349	0.3067953089832641
0.5289793822696442	0.4488437261409367	0.5435698685857747	0.7471748311850775	0.5795449226069189	0.15113346453466686	0.3923232897630304	1.1456758834192453	0.5834114589427706	0.29269784977806845
0.5349340964875795	0.4282351396553057	0.5499126009297796	0.7263314942947403	0.5859085164154725	0.12960778237057966	0.3970424862774062	1.1264731069781067	0.5900843756581923	0.2804420599444197
0.5408888107055146	0.4059787343683509	0.5562553332737844	0.7060534327346583	0.592272110224026	0.11013126329446632	0.401761682791782	1.106876980319756	0.5967572923736139	0.2697803594361353
0.5468435249234499	0.38227342625521726	0.5625980656177892	0.6862887937300117	0.5986357040325796	0.09303424788754343	0.4064808793061578	1.0866105786163092	0.6034302090890356	0.2603936934524329
0.552798239141385	0.35744520738647106	0.5689407979617942	0.6669764030498061	0.6049992978411329	0.07852758665938436	0.4112000758205335	1.0654498182132077	0.6101031258044571	0.25191717992019264
0.5587529533593202	0.3319241772394435	0.575283530305799	0.6480505543271996	0.6113628916496865	0.06670217260908094	0.4159192723349093	1.043233669316501	0.6167760425198788	0.24396894930536242
0.5647076675772554	0.3062124039443117	0.5816262626498039	0.6294458994438286	0.61772648545824	0.057534851156779816	0.4206384688492851	1.0198702859636437	0.6234489592353004	0.2361793944020938
0.5706623817951906	0.28084574426517134	0.5879689949938087	0.6111018484594339	0.6240900792667936	0.05089913321926893	0.4253576653636609	0.9953386721668733	0.6301218759507221	0.22821812419651924
0.5766170960131257	0.2563533946949269	0.5943117273378136	0.5929660082987158	0.6304536730753472	0.046579223078098426	0.43007686187803656	0.9696858412519466	0.6367947926661438	0.21981628774367196
0.582571810231061	0.23321912361207267	0.6006544596818184	0.5749963568430336	0.6368172668839007	0.0442861645661404	0.43479605839241237	0.943019760424556	0.6434677093815654	0.21078254228573307
0.5885265244489961	0.21184783306370428	0.6069971920258233	0.5571620391781704	0.6431808606924541	0.043675290736280056	0.43951525490678817	0.9154986771139337	0.6501406260969871	0.20101169738863894
0.5944812386669313	0.19254037426805554	0.6133399243698281	0.539442860481599	0.6495444545010076	0.04436450755060057	0.44423445142116386	0.8873176744960493	0.6568135428124087	0.19048587158428484
0.6004359528848665	0.17547850672818704	0.6196826567138329	0.5218277124532469	0.6559080483095612	0.04595314755184111	0.44895364793553966	0.8586934834591539	0.6634864595278304	0.1792687481972599
0.6063906671028017	0.16072069777870618	0.6260253890578378	0.504312289086622	0.6622716421181147	0.04804113994713169	0.45367284444991546	0.8298486765525677	0.670159376243252	0.16749412618950904
0.6123453813207368	0.14820827105872134	0.6323681214018426	0.4868965113245767	0.6686352359266683	0.05024806631874961	0.45839204096429126	0.8009963824824246	0.6768322929586736	0.15535037028277923
0.618300095538672	0.13778038005480497	0.6387108537458475	0.4695820846824327	0.6749988297352216	0.05223137297399487	0.46311123747866695	0.7723265903070582	0.6835052096740952	0.14306254614018576
0.6242548097566072	0.12919552399925505	0.6450535860898523	0.4523705627282837	0.6813624235437752	0.053702699240100855	0.46783043399304275	0.743994969096888	0.6901781263895169	0.1308739891118226
0.6302095239745423	0.12215690738084038	0.6513963184338571	0.4352621924868974	0.6877260173523287	0.05444107452747268	0.47254963050741855	0.716114924432874	0.6968510431049386	0.11902883643791859
0.6361642381924776	0.1163388865032912	0.657739050777862	0.41825569044491345	0.6940896111608823	0.05430173306642349	0.47726882702179424	0.6887533639868563	0.7035239598203602	0.10775671033224007
0.6421189524104127	0.11141201137154785	0.6640817831218668	0.4013489577522447	0.7004532049694359	0.053219542775507354	0.48198802353617004	0.6619303688861085	0.7101968765357819	0.09726033881595765
0.6480736666283479	0.10706468286571376	0.6704245154658717	0.3845406087471756	0.7068167987779892	0.05120652989446214	0.48670722005054584	0.6356226848510516	0.7168697932512035	0.08770650488347338
0.6540283808462831	0.10302010336374724	0.6767672478098765	0.36783207455258266	0.7131803925865428	0.04834362928037744	0.49142641656492164	0.6097706762799496	0.7235427099666252	0.07922037185845535
0.6599830950642183	0.09904789685779423	0.6831099801538814	0.35122996592859457	0.7195439863950963	0.044767484084135924	0.49614561307929733	0.5842881454360264	0.7302156266820468	0.07188297393731789
0.6659378092821534	0.09497041578005486	0.6894527124978862	0.33474834450074703	0.7259075802036499	0.040653725666696	0.5008648095936732	0.5590742234473317	0.7368885433974685	0.06573149555887713
0.6718925235000887	0.09066426352514038	0.695795444841891	0.3184105609531644	0.7322711740122034	0.03619856946203189	0.505584006108049	0.5340264027139111	0.74356146011289	0.06076188277472917
0.6778472377180238	0.08605790277013002	0.7021381771858959	0.3022503693603375	0.738634767820757	0.031600692182890903	0.5103032026224246	0.5090537104464617	0.7502343768283117	0.05693331283001908
0.6838019519359589	0.08112638179201656	0.7084809095299007	0.28631211049413985	0.7449983616293103	0.02704519483456437	0.5150223991368004	0.48408902483025007	0.7569072935437334	0.05417406756364071
0.6897566661538942	0.07588421429486994	0.7148236418739056	0.27064986240070993	0.7513619554378639	0.022691046607440205	0.5197415956511762	0.4590996081327637	0.763580210259155	0.05238838617351476
0.6957113803718293	0.07037733300816906	0.7211663742179104	0.2553255708970566	0.7577255492464174	0.018662833499336142	0.524460792165552	0.4340950692493397	0.7702531269745767	0.05146389452087424
0.7016660945897645	0.06467485297288479	0.7275091065619154	0.2404062830325624	0.764089143054971	0.01504701152761836	0.5291799886799278	0.40913216114154605	0.7769260436899983	0.05127921296584226
0.7076208088076997	0.05886117512813338	0.7338518389059202	0.225960701617761	0.7704527368635246	0.011892294370037932	0.5338991851943036	0.384316051634061	0.78359896040542	0.0517113352457064
0.7135755230256349	0.05302877293487636	0.740194571249925	0.21205534979595173	0.7768163306720779	0.009213372464980909	0.5386183817086794	0.3597979613120177	0.7902718771208416	0.052642358785376965
0.7195302372435701	0.04727185802602755	0.7465373035939299	0.1987506755961652	0.7831799244806315	0.006996911610160785	0.5433375782230552	0.33576932042405805	0.7969447938362633	0.05396514907813964
0.7254849514615053	0.04168102323238178	0.7528800359379347	0.18609743498723885	0.789543518289185	0.005208720631526416	0.5480567747374308	0.31245283843714833	0.8036177105516848	0.05558755492308481
0.7314396656794404	0.036338907450664294	0.7592227682819396	0.17413366871063357	0.7959071120977386	0.003801082298185709	0.5527759712518066	0.2900910876491339	0.8102906272671065	0.057434870518277066
0.7373943798973757	0.031316902718806924	0.7655655006259444	0.1628825362436937	0.8022707059062921	0.0027194595150692607	0.5574951677661824	0.26893336174601445	0.8169635439825282	0.05945036949801817
0.7433490941153108	0.026672912505402966	0.7719082329699493	0.15235119482450568	0.8086342997148455	0.001908061761218627	0.5622143642805582	0.24922167151172184	0.8236364606979498	0.061593909083141864
0.749303808333246	0.02245015652365833	0.7782509653139541	0.14253081928320593	0.814997893523399	0.0013140308794104439	0.566933560794934	0.23117677826665098	0.8303093774133715	0.06383880276259184
0.7552585225511812	0.01867699167499094	0.7845936976579589	0.1333977572979375	0.8213614873319526	0.0008902398736435993	0.5716527573093098	0.21498514144748068	0.8369822941287932	0.06616736156317385
0.7612132367691163	0.015367678167038759	0.7909364300019638	0.12491571315370255	0.8277250811405061	0.0005968695858962405	0.5763719538236856	0.20078757526684096	0.8436552108442148	0.06856567620372285
0.7671679509870515	0.012523967878272492	0.7972791623459686	0.11703875994522647	0.8340886749490597	0.00040202877569948573	0.5810911503380611	0.18867027977155218	0.8503281275596364	0.07101832478716176
0.7731226652049867	0.010137336454689805	0.8036218946899735	0.10971490402729	0.8404522687576133	0.00028171884673745194	0.5858103468524369	0.17865874579666838	0.857001044275058	0.07350371878551626
0.7790773794229219	0.008191631012892362	0.8099646270339783	0.10288987409770015	0.8468158625661666	0.00021942863108488867	0.5905295433668127	0.17071484471827272	0.8636739609904798	0.07599073090586718
0.785032093640857	0.006665870638852029	0.8163073593779832	0.09651078664295892	0.8531794563747201	0.0002055933853015357	0.5952487398811885	0.16473721620014575	0.8703468777059014	0.0784370839953321
0.7909868078587923	0.0055369236786677834	0.822650091721988	0.09052935309255296	0.8595430501832737	0.00023708059364051332	0.5999679363955643	0.16056487312729387	0.8770197944213229	0.08078973868956853
0.7969415220767274	0.004781797475165088	0.8289928240659928	0.0849043421147185	0.8659066439918273	0.0003167853965683741	0.6046871329099401	0.15798376380925636	0.8836927111367447	0.08298723179837643
0.8028962362946626	0.0043793128883018485	0.8353355564099977	0.07960308943932735	0.8722702378003806	0.00045333919821680135	0.6094063294243159	0.15673587639269135	0.8903656278521663	0.08496363016176457
0.8088509505125978	0.004310995211411125	0.8416782887540025	0.07460194995461024	0.8786338316089342	0.0006608625778696739	0.6141255259386915	0.15653034602113938	0.8970385445675879	0.08665352169821898
0.814805664730533	0.004561090639800584	0.8480210210980074	0.06988570180426644	0.8849974254174877	0.0009586334964852077	0.6188447224530673	0.1570559361360182	0.9037114612830095	0.08799730750393396
0.8207603789484681	0.005115707626229039	0.8543637534420122	0.06544602679301678	0.8913610192260413	0.0013704999505909305	0.6235639189674431	0.15799421386254947	0.9103843779984313	0.08894601449376832
0.8267150931664033	0.005961178561927787	0.860706485786017	0.06127929193184384	0.8977246130345948	0.001923849860693371	0.6282831154818189	0.15903272625212053	0.9170572947138529	0.08946492720085517
0.8326698073843385	0.00708183145769404	0.8670492181300219	0.05738393096487843	0.9040882068431482	0.0026479678817142634	0.6330023119961947	0.15987750820084196	0.9237302114292745	0.08953552896503084
0.8386245216022736	0.008457444735855475	0.8733919504740267	0.05375776278925235	0.9104518006517017	0.003571665535575203	0.6377215085105705	0.16026431158285198	0.9304031281446961	0.08915551601951312
0.8445792358202089	0.010060721039490449	0.8797346828180316	0.050395580878002305	0.9168153944602553	0.004720170037061157	0.6424407050249463	0.15996803457449138	0.9370760448601179	0.08833695730442713
0.850533950038144	0.01185514813603478	0.8860774151620364	0.04728730456971488	0.9231789882688088	0.0061113936216133586	0.6471599015393219	0.15880994500991136	0.9437489615755394	0.08710296575971234
0.8564886642560792	0.01379360781367316	0.8924201475060413	0.04441690523702286	0.9295425820773624	0.007751864671017945	0.6518790980536977	0.15666242535275818	0.950421878290961	0.0854834736296263
0.8624433784740144	0.01581804156937084	0.8987628798500461	0.0417622183699356	0.9359061758859157	0.009632759925043276	0.6565982945680735	0.15345111185417137	0.9570947950063828	0.08351082702414941
0.8683980926919497	0.01786038444678812	0.905105612194051	0.03929564013261578	0.9422697696944693	0.011726601169171682	0.6613174910824493	0.14915444825375374	0.9637677117218044	0.08121591449015832
0.8743528069098847	0.019844841881273407	0.9114483445380558	0.03698559875686626	0.9486333635030229	0.013985235108697253	0.6660366875968251	0.1438008161557131	0.970440628437226	0.07862542365822937
0.88030752112782	0.021691422358643107	0.9177910768820606	0.03479860102294865	0.9549969573115764	0.016339672108650963	0.6707558841112009	0.13746353135509348	0.9771135451526476	0.07576060341515656
0.8862622353457552	0.02332047092504734	0.9241338092260655	0.03270159291415476	0.96136055112013	0.01870220256262793	0.6754750806255767	0.13025410011038616	0.9837864618680694	0.07263763708637459
0.8922169495636902	0.024657798783411615	0.9304765415700703	0.030664347795401278	0.9677241449286835	0.020970944652275007	0.6801942771399523	0.12231420535734888	0.990459378583491	0.06926945375105205
0.8981716637816255	0.025639896185023867	0.9368192739140752	0.02866160651864814	0.9740877387372369	0.023036634739448728	0.6849134736543281	0.11380693589783342	0.9971322952989126	0.06566856810627238
0.9041263779995607	0.02621866915239203	0.94316200625808	0.026674738014031123	0.9804513325457904	0.024791104635312897	0.6896326701687039	0.10490777992222312	1.0038052120143344	0.06185038265313203
0.9100810922174958	0.026365166550895408	0.9495047386020848	0.024692758282160367	0.986814926354344	0.026136565505035698	0.6943518666830797	0.09579587875237353	1.010478128729756	0.057836331666959485
0.916035806435431	0.026071862873018683	0.9558474709460897	0.022712629546642923	0.9931785201628975	0.026994603638134485	0.6990710631974555	0.08664598093877598	1.0171510454451775	0.05365629748432353
0.9219905206533663	0.02535322211264387	0.9621902032900945	0.020738847860063483	0.9995421139714511	0.027313741118212807	0.7037902597118313	0.07762145658196618	1.0238239621605991	0.04934987064634708
0.9279452348713013	0.024244467179951115	0.9685329356340994	0.01878240555393974	1.0059057077800044	0.027074548265518965	0.7085094562262071	0.06886863442891898	1.030496878876021	0.0449662265864915
0.9338999490892366	0.02279868854224062	0.9748756679781044	0.016859275625794964	1.012269301588558	0.026291601815338433	0.7132286527405827	0.060512618323633506	1.0371697955914425	0.0405626151872804
0.9398546633071718	0.02108261453158306	0.9812184003221093	0.01498860271432558	1.0186328953971115	0.025012014398365045	0.7179478492549585	0.052654633508797254	1.043842712306864	0.03620166752083223
0.9458093775251069	0.01917150708126687	0.9875611326661141	0.013190797643229037	1.024996489205665	0.02331074160732857	0.7226670457693343	0.04537085497303995	1.0505156290222857	0.0319478845815564
0.9517640917430421	0.01714372194089294	0.993903865010119	0.011485721068933738	1.0313600830142187	0.021283316695248668	0.7273862422837101	0.038712586078067227	1.0571885457377075	0.027863765153624168
0.9577188059609774	0.01507547438709284	1.000246597354124	0.009891110905316329	1.0377236768227722	0.019036991720000177	0.7321054387980859	0.03270759082073221	1.063861462453129	0.024006046973018696
0.9636735201789124	0.013036284801793451	1.0065893296981288	0.008421364206393871	1.0440872706313256	0.016681424388309538	0.7368246353124617	0.027362339933358477	1.0705343791685507	0.020422482981873675
0.9696282343968476	0.01108545832533929	1.0129320620421336	0.007086734156030587	1.0504508644398791	0.014320023748213296	0.7415438318268375	0.022664910125490764	1.0772072958839725	0.017149469054775122
0.9755829486147829	0.009269801152001654	1.0192747943861384	0.005892953552969075	1.0568144582484327	0.012042873978837241	0.746263028341213	0.01858827571336324	1.083880212599394	0.014210703622029036
0.9815376628327179	0.007622617501861183	1.0256175267301433	0.004841253342060889	1.0631780520569862	0.009921842801855508	0.7509822248555889	0.01509374969513411	1.0905531293148156	0.01161691716646093
0.9874923770506532	0.006163888572335147	1.0319602590741481	0.003928712246936864	1.0695416458655398	0.008008115693399322	0.7557014213699647	0.01213436295126243	1.0972260460302372	0.009366581980681922
0.9934470912685884	0.004901425103615468	1.038302991418153	0.0031488533591765232	1.0759052396740931	0.006332047035952816	0.7604206178843405	0.009658011065878963	1.103898962745659	0.007447415450578548
0.9994018054865235	0.003832718310896048	1.0446457237621578	0.002492395711953856	1.0822688334826467	0.004904940261327024	0.7651398143987163	0.0076102436184734	1.1105718794610806	0.005838431813458938
1.0053565197044587	0.002947191601893403	1.0509884561061626	0.001948071952455917	1.0886324272912002	0.003722194894522628	0.7698590109130921	0.005936616423102565	1.1172447961765022	0.004512278880829977
1.011311233922394	0.00222857255957162	1.0573311884501675	0.0015034347211440571	1.0949960210997538	0.0027671983654769076	0.7745782074274679	0.004584569557234602	1.123917712891924	0.0034376126219446738
1.017265948140329	0.0016571511581114282	1.0636739207941723	0.0011455912353221668	1.1013596149083074	0.0020153815223663326	0.7792974039418434	0.003504830512754924	1.1305906296073456	0.0025813047332981865
1.0232206623582643	0.0012117538512484189	1.0700166531381772	0.0008618248408208197	1.1077232087168607	0.0014379707403218936	0.7840166004562192	0.0026523708034034213	1.1372635463227672	0.0019103355381420407
1.0291753765761995	0.0008713319333413463	1.076359385482182	0.0006400813057288647	1.1140868025254143	0.0010051216379696913	0.788735796970595	0.0019869652165667912	1.1439364630381887	0.0013932862017278593
1.0351300907941345	0.0006161263613870333	1.0827021178261869	0.0004693143873836392	1.1204503963339678	0.0006882765805265189	0.7934549934849708	0.0014734157673522224	1.1506093797536106	0.001001401554377416
1.0410848050120698	0.00042842310931050595	1.0890448501701917	0.0003396984532347574	1.1268139901425214	0.0004617247544060436	0.7981741899993466	0.001081508100030876	1.1572822964690321	0.0007092417190375794
1.047039519230005	0.0002929496104312491	1.0953875825141965	0.00024272514246929987	1.133177583951075	0.0003034443965665045	0.8028933865137224	0.0007857678112455858	1.1639552131844537	0.0004949740991219846
