# Supplementary material for: t-SMILES: a fragment-based molecular representation framework for de novo ligand design
Source: Nat Commun. 2024 Jun 11;15:4993. doi: 10.1038/s41467-024-49388-6 (PMC11167009; doi:10.1038/s41467-024-49388-6)
Supplement: Supplementary file 4 — Source Data [file 41467_2024_49388_MOESM4_ESM.zip › Soure data/Source data and code for all other graphs/Metrics/Models/AID1706/AID_H6[dbl][rnd500][bs128]/soure data_Supplementary Fig.50/LogP.kde.csv]

#0(0.000)_x	#0(0.000)_y	#1(0.582)_x	#1(0.582)_y	#2(0.149)_x	#2(0.149)_y	#3(0.123)_x	#3(0.123)_y	#4(0.176)_x	#4(0.176)_y
-2.3067838259889673	3.725364297323716e-05	-2.188179969871702	3.49542698371924e-05	-1.0129731742566022	5.131006613658237e-05	-3.154264848171266	3.6510025977136906e-05	-4.748166283744208	3.164563065813547e-05
-2.258745797587068	5.438073564134719e-05	-2.136872130978519	5.1576559567353095e-05	-0.9691458056711086	7.269727837064541e-05	-3.096711834621806	5.5091470327053574e-05	-4.686357074862356	4.7350970049170045e-05
-2.2107077691851686	7.822227577637012e-05	-2.085564292085336	7.481680696457731e-05	-0.9253184370856151	0.0001016899288511658	-3.039158821072346	8.170950178013109e-05	-4.624547865980506	6.962824578456858e-05
-2.1626697407832696	0.00011089106172940047	-2.034256453192153	0.00010670261411843709	-0.8814910685001216	0.00014044305673619506	-2.981605807522886	0.00011912974019882323	-4.562738657098654	0.00010062682586546164
-2.1146317123813705	0.00015496138371781187	-1.98294861429897	0.0001496311467353926	-0.8376636999146281	0.00019151674669061155	-2.924052793973426	0.00017075491305586246	-4.5009294482168025	0.00014293758809771147
-2.0665936839794714	0.00021350120138777378	-1.9316407754057872	0.00020634368033945472	-0.7938363313291346	0.00025788312266775647	-2.866499780423966	0.00024064674819005718	-4.439120239334951	0.0001995806900376886
-2.018555655577572	0.00029008505893892	-1.8803329365126042	0.0002798626521162252	-0.750008962743641	0.0003429090543951294	-2.808946766874506	0.00033349653941884354	-4.3773110304531	0.00027394765023471197
-1.9705176271756728	0.0003887821407715441	-1.8290250976194211	0.00037338712504877275	-0.7061815941581475	0.0004503089374725147	-2.751393753325046	0.00045452760900856193	-4.315501821571249	0.0003696867828013883
-1.9224795987737735	0.0005141148351557446	-1.7777172587262382	0.0004901476111726978	-0.662354225572654	0.000584063450435076	-2.693840739775586	0.0006093152713260954	-4.253692612689397	0.0004905245099931988
-1.8744415703718744	0.0006709846724252479	-1.7264094198330553	0.0006332279473664924	-0.6185268569871605	0.0007483027806849011	-2.636287726226126	0.0008035152067135752	-4.191883403807545	0.0006400209297153683
-1.8264035419699751	0.000864564313244934	-1.6751015809398724	0.0008053696759788304	-0.574699488401667	0.0009471564236622187	-2.578734712676666	0.0010424995573894529	-4.130074194925695	0.0008212660600396646
-1.778365513568076	0.0011001560474688979	-1.6237937420466895	0.001008781983234538	-0.5308721198161734	0.0011845761030739553	-2.5211816991272062	0.0013309112747962755	-4.068264986043843	0.0010365327848539906
-1.7303274851661767	0.0013830186486765744	-1.5724859031535066	0.0012449861400705647	-0.4870447512306799	0.0014641432468556692	-2.463628685577746	0.0016721604641987433	-4.0064557771619915	0.0012869125760539923
-1.6822894567642774	0.0017181650999455096	-1.5211780642603234	0.001514725865800297	-0.4432173826451864	0.0017888772059645652	-2.406075672028286	0.00206790034131719	-3.9446465682801404	0.0015719690737370903
-1.6342514283623784	0.002110133535042642	-1.4698702253671405	0.0018179725679010692	-0.3993900140596929	0.0021610642938255384	-2.348522658478826	0.0025175331558495865	-3.882837359398289	0.0018894508722870906
-1.586213399960479	0.0025627328940915563	-1.4185623864739574	0.00215404605303101	-0.35556264547419936	0.0025821299572757767	-2.290969644929366	0.0030178060134288566	-3.8210281505164376	0.0022351067638127237
-1.5381753715585798	0.003078763794602203	-1.3672545475807745	0.00252185706295275	-0.31173527688870584	0.0030525762168885635	-2.2334166313799058	0.0035625609023154457	-3.759218941634586	0.002602642992789457
-1.4901373431566807	0.00365971480704107	-1.3159467086875916	0.0029202590834658763	-0.2679079083032123	0.0035720033747118287	-2.175863617830446	0.00414270064345993	-3.697409732752735	0.002983852221602004
-1.4420993147547816	0.004305435710587369	-1.2646388697944086	0.003348475772489818	-0.2240805397177188	0.004139228649371976	-2.1183106042809863	0.0047464217288497755	-3.6356005238708837	0.0033689282428001547
-1.394061286352882	0.005013793318961701	-1.2133310309012257	0.003806550529634829	-0.18025317113222528	0.00475250507826565	-2.0607575907315256	0.00535974568945356	-3.573791314989032	0.003746960335452581
-1.346023257950983	0.005780322633412571	-1.1620231920080428	0.0042957501413344685	-0.13642580254673176	0.005409832453136778	-2.003204577182066	0.005967353320586625	-3.5119821061071805	0.004106578795095505
-1.297985229549084	0.006597896203425438	-1.1107153531148597	0.004818848786476096	-0.09259843396123824	0.006109339459014433	-1.945651563632606	0.00655369246318473	-3.4501728972253294	0.004436701479325872
-1.2499472011471846	0.007456446517637755	-1.0594075142216768	0.005380224614386314	-0.048771065375744715	0.006849704196192282	-1.888098550083146	0.007104292886548782	-3.3883636883434782	0.004727313396085071
-1.2019091727452853	0.008342787898979161	-1.0080996753284939	0.005985719469893566	-0.004943696790251195	0.007630570714996206	-1.830545536533686	0.00760718497281538	-3.3265544794616266	0.004970200426602975
-1.1538711443433862	0.00924059288063232	-0.956791836435311	0.006642241793993319	0.038883671795242325	0.0084529138582487	-1.772992522984226	0.008054287026231972	-3.264745270579775	0.005159556560658757
-1.105833115941487	0.010130580263385184	-0.905483997542128	0.007357129712512253	0.08271104038073585	0.009319305001033876	-1.7154395094347659	0.008442604238438518	-3.202936061697924	0.005292392776645899
-1.0577950875395878	0.010990965272396454	-0.8541761586489449	0.008137330516526483	0.12653840896622937	0.010234037968473301	-1.657886495885306	0.008775075647716244	-3.1411268528160727	0.005368694775280856
-1.0097570591376885	0.011798204853055563	-0.802868319755762	0.008988487912963647	0.17036577755172289	0.01120308739957963	-1.600333482335846	0.009060918001543829	-3.079317643934221	0.005391304502141371
-0.9617190307357892	0.012528043348804436	-0.7515604808625791	0.009914053561327973	0.2141931461372164	0.012233890039379896	-1.542780468786386	0.009315349716664263	-3.0175084350523695	0.005365533659024513
-0.9136810023338902	0.013156827875064999	-0.7002526419693962	0.010914549817490309	0.2580205147227099	0.013334960892532291	-1.485227455236926	0.009558633987494913	-2.9556992261705184	0.005298551965567585
-0.8656429739319909	0.013663022964135308	-0.648944803076213	0.011987103801959692	0.30184788330820345	0.014515378159504582	-1.4276744416874658	0.009814454096556352	-2.8938900172886672	0.005198623940083614
-0.8176049455300918	0.01402881632499146	-0.5976369641830301	0.013125349110655767	0.34567525189369697	0.015784190343291992	-1.3701214281380059	0.01010771912444491	-2.8320808084068156	0.0050742906472866405
-0.7695669171281925	0.014241678219495098	-0.5463291252898472	0.014319753535870713	0.3895026204791905	0.017149812893274996	-1.312568414588546	0.010461984258970616	-2.770271599524964	0.004933603272390629
-0.7215288887262932	0.014295721776834339	-0.4950212863966643	0.01555838398149449	0.433329989064684	0.018619487840789446	-1.255015401039086	0.010896744224240256	-2.708462390643113	0.004783511141850827
-0.6734908603243941	0.014192714561354501	-0.4437134475034814	0.016828069408469672	0.4771573576501775	0.02019887666229439	-1.197462387489626	0.011424907917695095	-2.6466531817612617	0.004629487626868871
-0.6254528319224948	0.013942614227649424	-0.3924056086102983	0.018115875293692123	0.520984726235671	0.021891843942537292	-1.1399093739401658	0.012050775781089072	-2.58484397287941	0.0044754452605727454
-0.5774148035205957	0.013563541414464796	-0.34109776971711536	0.01941076402760339	0.5648120948211646	0.023700468544149426	-1.082356360390706	0.012768811437988541	-2.523034763997559	0.004323950550309316
-0.5293767751186964	0.013081156500414599	-0.28978993082393245	0.02070528871362286	0.6086394634066581	0.025625292428480082	-1.0248033468412459	0.013563424511023972	-2.4612255551157074	0.004176705135008869
-0.4813387467167971	0.012527466625989348	-0.23848209193074954	0.021997155052491016	0.6524668319921516	0.027665788458938714	-0.9672503332917857	0.014409868384286413	-2.3994163462338562	0.004035219580359738
-0.433300718314898	0.011939147570681617	-0.18717425303756663	0.02329048795397571	0.6962942005776451	0.029821001338242767	-0.9096973197423259	0.015276218316199838	-2.3376071373520046	0.003901575315819285
-0.3852626899129987	0.011355514006942109	-0.13586641414438372	0.02459665569711571	0.7401215691631386	0.03209029402491499	-0.8521443061928657	0.016126250755527722	-2.2757979284701535	0.0037791537164443556
-0.33722466151109964	0.010816305165257434	-0.08455857525120081	0.025934533761906645	0.7839489377486322	0.034474118552032564	-0.794591292643406	0.016922915856241144	-2.213988719588302	0.003673211698324308
-0.28918663310920056	0.010359467269538895	-0.03325073635801745	0.02733013153600137	0.8277763063341257	0.03697472692809004	-0.7370382790939458	0.01763200307547346	-2.1521795107064507	0.003591200501143693
-0.24114860470730104	0.01001910832213011	0.01805710253516546	0.028815556368614263	0.8716036749196192	0.03959674501836046	-0.6794852655444856	0.018225560704088244	-2.090370301824599	0.0035427562252425783
-0.19311057630540196	0.00982377680598331	0.06936494142834837	0.030427348710618096	0.9154310435051127	0.042347548697970534	-0.6219322519950259	0.01868465259124048	-2.028561092942748	0.0035393328861931883
-0.14507254790350288	0.009795177785367105	0.12067278032153128	0.03220428598179702	0.9592584120906062	0.04523740447976669	-0.5643792384455657	0.019001117709408353	-1.9667518840608964	0.003593495766681591
-0.09703451950160336	0.009947393358553555	0.1719806192147142	0.034184816271275356	1.0030857806760998	0.048279362661247514	-0.506826224896106	0.019178129186082582	-1.9049426751790453	0.0037179388320629455
-0.048996491099704276	0.010286625617470168	0.2232884581078971	0.03640433904585796	1.0469131492615933	0.051488915878419354	-0.4492732113466458	0.019229509538919595	-1.8431334662971937	0.00392432944633622
-0.0009584626978051958	0.010811435013786829	0.27459629700108	0.03889259031651845	1.0907405178470868	0.054883456198160076	-0.39172019779718603	0.019177923890397984	-1.7813242574153425	0.004222112003759906
0.04707956570409433	0.01151341004633225	0.3259041358942629	0.041671405551403265	1.1345678864325803	0.05848157686031119	-0.33416718424772585	0.01905221814704911	-1.719515048533491	0.004617416044612309
0.09511759410599341	0.012378178626924833	0.37721197478744584	0.04475311794071165	1.1783952550180739	0.06230226922567302	-0.27661417069826566	0.01888427335790833	-1.6577058396516398	0.005112212028043954
0.1431556225078925	0.01338665870939155	0.4285198136806292	0.04813979894626202	1.2222226236035674	0.06636406173269656	-0.21906115714880592	0.01870579652494394	-1.5958966307697882	0.005703838758867903
0.19119365090979157	0.014516445360872028	0.4798276525738121	0.05182346430689477	1.266049992189061	0.07068413758377451	-0.16150814359934573	0.018545456750597385	-1.534087421887937	0.006384991629831296
0.2392316793116911	0.015743241445193665	0.531135491466995	0.05578725995454145	1.3098773607745544	0.07527745452038388	-0.10395513004988599	0.018426707762372138	-1.4722782130060854	0.007144213071242981
0.28726970771359017	0.017042256341524176	0.5824433303601779	0.060007522524929864	1.353704729360048	0.08015587705368338	-0.046402116500425805	0.018366525647259192	-1.4104690041242343	0.007966870211034885
0.33530773611548925	0.018389517843997297	0.6337511692533608	0.06445649604663689	1.3975320979455415	0.08532732243834525	0.01115089704903438	0.01837515198316895	-1.3486597952423827	0.008836545475556675
0.3833457645173888	0.019763062694380776	0.6850590081465437	0.06910539836183563	1.441359466531035	0.09079491924963172	0.06870391059849412	0.01845678831571798	-1.2868505863605315	0.009736710442950285
0.43138379291928786	0.021143987688893934	0.7363668470397267	0.07392748322876767	1.4851868351165285	0.09655618300234957	0.1262569241479543	0.01861105881907944	-1.22504137747868	0.010652508742361797
0.47942182132118694	0.022517353568948958	0.7876746859329096	0.07890074579970521	1.529014203702022	0.10260222647290275	0.18380993769741405	0.01883496180556819	-1.1632321685968288	0.011572446607711924
0.5274598497230865	0.02387293692836006	0.8389825248260925	0.08400997056267138	1.5728415722875155	0.1089170411431651	0.24136295124687424	0.019124980127636478	-1.1014229597149772	0.012489784672317416
0.5754978781249855	0.02520582167554401	0.8902903637192758	0.08924791324406398	1.616668940873009	0.11547690691424649	0.2989159647963344	0.019479021298275615	-1.039613750833126	0.013403444082240536
0.6235359065268846	0.02651681319172382	0.9415982026124587	0.09461552572197693	1.6604963094585026	0.1222500054933993	0.35646897834579416	0.019897908668315405	-0.9778045419512744	0.014318283339026542
0.6715739349287837	0.027812648395618596	0.9929060415056417	0.10012125595296996	1.704323678043996	0.12919632406527284	0.41402199189525435	0.02038623621722762	-0.9159953330694233	0.015244665663714732
0.7196119633306832	0.02910596724053995	1.0442138803988246	0.10577956382702414	1.7481510466294896	0.13626793613297492	0.4715750054447141	0.02095251623156368	-0.8541861241875717	0.016197313577817427
0.7676499917325823	0.03041500942536869	1.0955217192920075	0.11160887350890795	1.7919784152149831	0.14340973328749337	0.5291280189941743	0.021608672118539073	-0.7923769153057205	0.01719352935587196
0.8156880201344814	0.031763007175446056	1.1468295581851904	0.11762922483765074	1.8358057838004767	0.15056065461354792	0.5866810325436345	0.022369037485259827	-0.7305677064238694	0.018250937654011336
0.8637260485363809	0.033177262259623606	1.1981373970783733	0.12385989002433899	1.8796331523859702	0.15765542111725056	0.6442340460930942	0.023249099297941243	-0.6687584975420178	0.019384970823853976
0.91176407693828	0.034687922460574526	1.2494452359715562	0.13031719300805636	1.9234605209714637	0.16462673468109565	0.7017870596425544	0.024264254733859857	-0.6069492886601662	0.020606360330666915
0.9598021053401791	0.03632650693906483	1.3007530748647391	0.1370127171818544	1.9672878895569572	0.17140784995837594	0.7593400731920141	0.025428833379870983	-0.5451400797783155	0.021918913637680344
1.0078401337420781	0.0381242668692842	1.3520609137579225	0.1439520235448247	2.0111152581424507	0.17793537958864958	0.8168930867414743	0.026755572699069478	-0.48333087089646387	0.02331784207780522
1.0558781621439777	0.0401105015512663	1.4033687526511054	0.15113393489854685	2.0549426267279443	0.18415215450562306	0.8744461002909345	0.028255637397981165	-0.4215216620146123	0.024788862070508646
1.1039161905458768	0.04231097458744874	1.4546765915442883	0.15855037886989912	2.0987699953134378	0.19000993747307807	0.9319991138403942	0.029939160688672684	-0.3597124531327607	0.026308223413253073
1.1519542189477758	0.04474658383588319	1.5059844304374712	0.16618672694933026	2.1425973638989313	0.19547178328638412	0.989552127389854	0.03181617822495441	-0.29790324425090997	0.027843731284083763
1.1999922473496754	0.04743242856664411	1.5572922693306541	0.1740225204491927	2.186424732484425	0.20051385510599654	1.0471051409393146	0.03389774314105719	-0.23609403536905837	0.02935673247813915
1.2480302757515744	0.05037738604482097	1.608600108223837	0.18203243928813545	2.2302521010699183	0.20512654246245862	1.1046581544887744	0.03619696772109456	-0.17428482648720678	0.0308049419940301
1.2960683041534735	0.05358425946132779	1.65990794711702	0.19018734867251696	2.274079469655412	0.2093147794599634	1.162211168038234	0.03872974107749624	-0.11247561760535518	0.03214590387672125
1.344106332555373	0.057050495038944674	1.7112157860102029	0.19845525576587222	2.3179068382409054	0.21309752637367918	1.2197641815876947	0.04151492192087296	-0.050666408723504475	0.033340818815887054
1.3921443609572721	0.06076939658782669	1.7625236249033858	0.20680202658427785	2.361734206826399	0.21650644746277103	1.2773171951371545	0.04457389262785902	0.011142800158347121	0.03435843568740201
1.4401823893591712	0.06473170102318827	1.8138314637965687	0.21519175357387094	2.4055615754118924	0.21958388500522646	1.3348702086866142	0.047929471275069496	0.07295200904019872	0.035178696184715176
1.4882204177610703	0.06892732893176694	1.8651393026897516	0.22358672350518424	2.449388943997386	0.22238028712154848	1.392423222236074	0.051604294941049615	0.1347612179220503	0.03579583806556891
1.5362584461629698	0.07334709913115094	1.9164471415829345	0.23194700562731116	2.4932163125828795	0.224951288808071	1.4499762357855346	0.05561889276831549	0.19657042680390102	0.03622069754563663
1.5842964745648689	0.07798420086384591	1.9677549804761174	0.240229749877036	2.537043681168373	0.22735466750080396	1.5075292493349943	0.05998974519286956	0.2583796356857526	0.036481998133671784
1.632334502966768	0.08283525265064381	2.0190628193693003	0.24838834153392797	2.5808710497538665	0.2296473945388483	1.565082262884454	0.06472766396076589	0.3201888445676042	0.03662646593337562
1.6803725313686675	0.08790083850334812	2.070370658262484	0.2563715914657084	2.62469841833936	0.23188298275256494	1.6226352764339147	0.06983681807368405	0.3819980534494558	0.036717667235788135
1.7284105597705661	0.09318549098313117	2.121678497155667	0.2641231448192157	2.6685257869248535	0.2341092911651121	1.6801882899833744	0.07531467074180308	0.4438072623313065	0.03683352391412776
1.7764485881724656	0.09869717390738335	2.17298633604885	0.2715812675955233	2.712353155510347	0.23636689556902923	1.7377413035328342	0.08115298442602038	0.5056164712131581	0.03706252970907844
1.8244866165743652	0.10444639147870341	2.224294174942033	0.27867912852584403	2.7561805240958406	0.23868807493201907	1.7952943170822948	0.0873399036650993	0.5674256800950097	0.037498771199698674
1.8725246449762638	0.11044510248060632	2.2756020138352158	0.2853456453801253	2.800007892681334	0.24109640505606678	1.8528473306317546	0.09386295312970246	0.6292348889768613	0.03823595469071572
1.9205626733781633	0.11670563859009327	2.3269098527283987	0.2915069221693833	2.8438352612668276	0.24360689906802807	1.9104003441812143	0.10071261128186727	0.691044097858712	0.03936075330722776
1.9686007017800629	0.12323981050572953	2.3782176916215816	0.29708827368682084	2.887662629852321	0.24622659430289276	1.967953357730674	0.10788596242053981	0.7528533067405636	0.040945909208561906
2.0166387301819615	0.13005833606979003	2.4295255305147645	0.30201681580864215	2.9314899984378147	0.24895546023588813	2.0255063712801347	0.11538981785874598	0.8146625156224152	0.04304363838688173
2.064676758583861	0.13717064816244257	2.4808333694079474	0.30622458541698777	2.975317367023308	0.25178749344102247	2.0830593848295944	0.12324265500483055	0.8764717245042668	0.04567996836747208
2.1127147869857605	0.14458504876980452	2.5321412083011303	0.3096521292379547	3.0191447356088017	0.2547118720743414	2.140612398379054	0.13147477004228486	0.9382809333861175	0.04885066830718989
2.160752815387659	0.15230908404537055	2.5834490471943132	0.31225245317851247	3.0629721041942948	0.25771406127114443	2.198165411928515	0.14012618483063102	1.000090142267969	0.05251938536851939
2.2087908437895587	0.16034993891328314	2.634756886087496	0.31399514620492697	3.1067994727797887	0.26077678805915355	2.2557184254779745	0.1492420877217804	1.0618993511498207	0.056618468134223984
2.2568288721914582	0.16871460289101242	2.686064724980679	0.3148703900138979	3.1506268413652827	0.2638808353690286	2.3132714390274343	0.15886590267779485	1.1237085600316723	0.06105273764523619
2.304866900593357	0.17740955200950065	2.737372563873862	0.3148924553088977	3.194454209950776	0.2670056351229697	2.370824452576894	0.1690304386040902	1.185517768913523	0.06570617548054986
2.3529049289952564	0.18643973061336602	2.788680402767045	0.31410219567311903	3.238281578536269	0.27012966665897065	2.4283774661263546	0.17974792683664512	1.2473269777953746	0.07045116746204173
2.400942957397156	0.19580670090323232	2.839988241660228	0.3125680134945907	3.282108947121763	0.2732306865512249	2.4859304796758144	0.19100005818187368	1.3091361866772262	0.07515961391531538
2.4489809857990545	0.20550595013466696	2.8912960805534107	0.3103848175096456	3.325936315707257	0.2762858281916492	2.543483493225274	0.20272933050350492	1.370945395559077	0.07971494090778419
2.497019014200954	0.2155234917610457	2.9426039194465936	0.3076706335127664	3.36976368429275	0.27927161450075644	2.6010365067747347	0.21483306942470826	1.4327546044409285	0.08402386646266664
2.5450570426028527	0.22583204847223734	2.9939117583397774	0.30456076431668366	3.413591052878243	0.282163925969017	2.6585895203241945	0.2271613586190457	1.49456381332278	0.08802672509105798
2.5930950710047522	0.23638723962594158	3.0452195972329603	0.3011996963084699	3.457418421463737	0.284937960571496	2.7161425338736542	0.2395198036107806	1.5563730222046317	0.09170524876502646
2.6411330994066518	0.2471242900550255	3.0965274361261432	0.29773127392972143	3.501245790049231	0.2875682137874703	2.773695547423115	0.2516775703641181	1.6181822310864824	0.09508693653878605
2.6891711278085504	0.25795581166232145	3.147835275019326	0.29428795599986657	3.545073158634724	0.29002849767685907	2.8312485609725746	0.26338053006911183	1.679991439968334	0.098245490513662
2.73720915621045	0.26877117012902246	3.199143113912509	0.2909801757344891	3.588900527220217	0.2922920090525288	2.8888015745220343	0.274368671417795	1.7418006488501856	0.10129720710270411
2.7852471846123494	0.2794378326522792	3.250450952805692	0.28788690835402647	3.632727895805711	0.2943314491644576	2.946354588071494	0.28439629609367495	1.8036098577320372	0.10439363358528556
2.833285213014248	0.28980490660732405	3.301758791698875	0.28504848586914566	3.676555264391205	0.2961191915229479	3.0039076016209547	0.2932529847221849	1.865419066613888	0.10771117375693443
2.8813232414161476	0.29970884272166814	3.353066630592058	0.28246249252134353	3.720382632976698	0.2976274907872077	3.0614606151704145	0.3007829967017808	1.9272282754957395	0.1114386046746258
2.929361269818047	0.30898101866495703	3.4043744694852407	0.28008325494044906	3.764210001562191	0.29882872408233385	3.119013628719874	0.306900716853627	1.989037484377591	0.11576361723470319
2.9773992982199458	0.31745667442070397	3.4556823083784236	0.2778250548591005	3.808037370147685	0.2996956565764325	3.176566642269335	0.31160002172002926	2.0508466932594427	0.12085950613878572
3.0254373266218453	0.3249844742111921	3.5069901472716065	0.2755687945644654	3.851864738733179	0.3002017253881388	3.2341196558187946	0.3149560044895392	2.1126559021412934	0.12687302138285617
3.073475355023745	0.33143585043160784	3.5582979861647894	0.2731714902368795	3.895692107318672	0.3003213394487612	3.2916726693682543	0.3171183205820016	2.174465111023145	0.13391418420363913
3.1215133834256434	0.3367132618979401	3.6096058250579723	0.2704776997428721	3.939519475904165	0.30003019713261037	3.349225682917715	0.3182964039990933	2.2362743199049966	0.14204860793252702
3.169551411827543	0.3407565769239644	3.6609136639511553	0.2673318368250386	3.983346844489659	0.2993056273990894	3.4067786964671747	0.31873783302343234	2.298083528786848	0.15129259429302386
3.2175894402294425	0.3435469620235617	3.712221502844338	0.2635902917880302	4.027174213075153	0.29812696283806117	3.4643317100166344	0.3187020515255596	2.359892737668699	0.16161103868644203
3.265627468631341	0.3451078973571592	3.763529341737521	0.2591323610521751	4.071001581660646	0.29647595339280236	3.521884723566094	0.31843234163012407	2.4217019465505505	0.17291800155151887
3.3136654970332406	0.34550321952514035	3.814837180630704	0.2538691620888344	4.114828950246139	0.2943372269320766	3.579437737115555	0.31812928297458226	2.483511155432402	0.18507969758643303
3.36170352543514	0.3448323763664875	3.866145019523887	0.24774994584061225	4.158656318831634	0.29169879702162294	3.6369907506650145	0.3179288565029439	2.5453203643142537	0.19791961366979427
3.409741553837039	0.3432233340601759	3.9174528584170707	0.24076548279623128	4.202483687417127	0.2885526096199696	3.6945437642144743	0.317887848693924	2.6071295731961044	0.2112254687220282
3.4577795822389383	0.34082377713204065	3.9687606973102536	0.2329484607912851	4.24631105600262	0.2848951100890938	3.752096777763935	0.3179783411236205	2.668938782077956	0.22475774557411
3.505817610640837	0.33779136900512297	4.0200685362034365	0.22437106752632469	4.290138424588113	0.28072780151588267	3.8096497913133947	0.31809194445559064	2.7307479909598076	0.2382595270608837
3.5538556390427365	0.33428388663826214	4.071376375096619	0.21514012166238558	4.333965793173608	0.27605775680558037	3.8672028048628544	0.31805321206084264	2.792557199841659	0.2514673344287285
3.601893667444636	0.33045000925256746	4.122684213989802	0.20539025426901417	4.377793161759101	0.27089804213654495	3.924755818412315	0.3176405217348672	2.85436640872351	0.2641225874887358
3.6499316958465347	0.32642143767749177	4.173992052882985	0.1952757258264453	4.421620530344594	0.2652680094336807	3.9823088319617748	0.3166118096982998	2.9161756176053615	0.27598319062328663
3.697969724248434	0.32230686262805736	4.225299891776168	0.1849614970883371	4.465447898930087	0.2591934209469431	4.0398618455112345	0.3147320069010153	2.977984826487213	0.2868346197959537
3.7460077526503337	0.3181881058528403	4.276607730669351	0.17461416262104354	4.509275267515582	0.25270637921583883	4.097414859060694	0.3117989320370241	3.0397940353690647	0.2964997767769642
3.7940457810522323	0.3141185476945819	4.327915569562534	0.16439331281859448	4.553102636101075	0.2458450491131203	4.154967872610155	0.3076647368177725	3.1016032442509154	0.30484682494590626
3.842083809454132	0.31012374829002803	4.379223408455717	0.15444382215133032	4.596930004686568	0.23865317308285508	4.212520886159615	0.3022507068147312	3.163412453132767	0.31179425834623664
3.8901218378560314	0.306203986180449	4.4305312473489	0.1448894750112234	4.640757373272061	0.2311793937181857	4.270073899709074	0.29555417162513226	3.2252216620146186	0.317312601383371
3.93815986625793	0.30233829368921783	4.481839086242083	0.1358282402097257	4.684584741857556	0.22347640740782523	4.327626913258535	0.28764731750041617	3.2870308708964693	0.32142239144149715
3.9861978946598295	0.2984894753074757	4.533146925135266	0.1273293936842498	4.728412110443049	0.21559997769989622	4.385179926807995	0.2786686687272426	3.3488400797783218	0.3241884407812703
4.034235923061729	0.29460956054277676	4.5844547640284485	0.11943256849989725	4.772239479028542	0.20760783722379728	4.4427329403574545	0.2688087810197133	3.4106492886601725	0.3257107683621039
4.082273951463628	0.29064516697295556	4.6357626029216314	0.11214868505920518	4.816066847614035	0.19955850362592872	4.500285953906914	0.2582921858678435	3.472458497542023	0.3261129840222862
4.130311979865527	0.2865423266036215	4.687070441814814	0.10546258818449171	4.85989421619953	0.1915100301479105	4.557838967456375	0.24735780803034307	3.5342677064238757	0.32552923853800697
4.178350008267427	0.28225044672839666	4.738378280707997	0.09933709999451219	4.903721584785023	0.18351870784161062	4.615391981005835	0.23623996972067984	3.5960769153057264	0.32409106928853115
4.226388036669325	0.277725218150782	4.78968611960118	0.09371809929199437	4.947548953370516	0.17563773646819966	4.672944994555294	0.2251517551361861	3.657886124187577	0.3219155317720625
4.274426065071225	0.27293042917349986	4.840993958494363	0.08854017137522581	4.991376321956009	0.1679158865598654	4.730498008104755	0.21427202121584063	3.7196953330694296	0.3190958921790967
4.3224640934731235	0.2678387739628949	4.892301797387547	0.08373234704249144	5.035203690541504	0.1603961862872403	4.788051021654215	0.20373679272595238	3.7815045419512803	0.31569587120887277
4.370502121875023	0.2624318428959941	4.94360963628073	0.07922347206663996	5.079031059126997	0.15311468241510673	4.845604035203674	0.1936352489832629	3.8433137508331328	0.31174800589745943
4.418540150276923	0.25669954018134833	4.994917475173913	0.07494681817030201	5.12285842771249	0.14609934193607513	4.903157048753135	0.1840100523300504	3.9051229597149835	0.30725618840143804
4.466578178678821	0.2506391873610864	5.046225314067096	0.07084365576755061	5.166685796297983	0.13936917600430643	4.960710062302594	0.17486141784321546	3.966932168596834	0.3022019173989924
4.514616207080721	0.24425454429805335	5.0975331529602785	0.06686564296896916	5.210513164883478	0.13293367617691867	5.0182630758520546	0.1661540911833895	4.028741377478687	0.29655333269143747
4.56265423548262	0.23755492185698746	5.1488409918534614	0.06297602557884147	5.254340533468971	0.1267926507799573	5.075816089401515	0.1578262824035561	4.090550586360537	0.2902757635863355
4.610692263884519	0.23055448634511155	5.200148830746644	0.059149768916321434	5.298167902054464	0.12093653383391374	5.133369102950974	0.14979958361617068	4.152359795242388	0.2833423559635514
4.658730292286418	0.22327177960369649	5.251456669639827	0.055372836797764884	5.341995270639957	0.11534720979821535	5.190922116500435	0.14198895892377145	4.214169004124241	0.27574337493324563
4.706768320688318	0.21572941365706585	5.30276450853301	0.051640884453019995	5.385822639225452	0.10999935620589343	5.248475130049895	0.13431201623961234	4.275978213006091	0.2674930030924188
4.754806349090217	0.20795385470604097	5.354072347426193	0.0479576371415456	5.429650007810945	0.10486225717413687	5.306028143599354	0.12669693346013136	4.337787421887944	0.25863283297007256
4.802844377492116	0.19997519293300897	5.405380186319376	0.044333189893713126	5.473477376396438	0.09990198975561901	5.363581157148815	0.1190885978081467	4.3995966307697945	0.24923172763110354
4.850882405894016	0.19182680200563199	5.456688025212559	0.040782398314660406	5.5173047449819315	0.09508383908825446	5.421134170698275	0.11145271005611807	4.461405839651645	0.23938222364883235
4.898920434295914	0.18354482088394264	5.507995864105742	0.03732345217877341	5.561132113567426	0.09037476415178321	5.478687184247734	0.10377778930078704	4.523215048533498	0.2291941024970578
4.946958462697814	0.1751674329745411	5.559303702998925	0.03397664968712574	5.604959482152919	0.0857457192554702	5.536240197797195	0.0960751759810418	4.585024257415348	0.21878609707116783
4.994996491099713	0.16673396470616855	5.610611541892108	0.030763334960601577	5.6487868507384125	0.08117364056174822	5.5937932113466555	0.08837726148797789	4.646833466297199	0.2082768867556512
5.043034519501612	0.15828386815784454	5.661919380785291	0.027704933246315958	5.6926142193239055	0.0766429325584886	5.651346224896114	0.08073426702899292	4.7086426751790516	0.197776550146324
5.0910725479035115	0.1498556828612135	5.7132272196784735	0.024822019210662093	5.7364415879094	0.07214633398340906	5.708899238445575	0.07320995193960418	4.770451884060902	0.1873794989131104
5.139110576305411	0.14148608523668008	5.764535058571656	0.02213337876330179	5.7802689564948935	0.06768510114946724	5.766452251995036	0.0658766556865348	4.832261092942755	0.17715964241945237
5.18714860470731	0.13320912830904377	5.815842897464839	0.019655064344841898	5.8240963250803865	0.06326851186618612	5.8240052655444945	0.058810073895437284	4.8940703018246055	0.1671681800873181
5.235186633109209	0.12505575058236196	5.867150736358023	0.017399485410360162	5.86792369366588	0.05891275727860308	5.881558279093955	0.05208414288327353	4.955879510706456	0.15743404402585898
5.283224661511108	0.11705359531213066	5.918458575251205	0.015374608388280371	5.9117510622513745	0.05463934433771593	5.939111292643414	0.045766364512482595	5.017688719588309	0.147966673072547
5.331262689913007	0.10922713615570014	5.969766414144389	0.01358335520784448	5.9555784308368676	0.05047317204608038	5.996664306192875	0.039913847348834214	5.079497928470159	0.13876053588121035
5.379300718314907	0.10159805977541447	6.021074253037571	0.012023282828352359	5.999405799422361	0.04644046606614004	6.054217319742335	0.03457027349731305	5.14130713735201	0.12980066374450488
5.4273387467168055	0.09418581793468407	6.072382091930755	0.010686599558071488	6.043233168007854	0.042566757350809184	6.111770333291794	0.029763925181105075	5.2031163462338625	0.1210684133715175
5.475376775118705	0.08700823735614809	6.123689930823937	0.00956053333590127	6.087060536593349	0.03887507241257023	6.169323346841255	0.025506823960067617	5.264925555115713	0.11254674745590877
5.5234148035206045	0.08008206930736929	6.1749977697171206	0.008628021457283062	6.130887905178842	0.035384469202715936	6.226876360390715	0.021794952860485977	5.326734763997564	0.1042244732240304
5.571452831922503	0.07342337380564601	6.226305608610303	0.007868650059491984	6.174715273764335	0.032109008419061225	6.284429373940174	0.018609453682667827	5.388543972879416	0.09609908339259364
5.619490860324403	0.06704766351018693	6.277613447503486	0.0072597431781781015	6.218542642349828	0.02905720123899181	6.341982387489635	0.015918625438409433	5.450353181761267	0.0881780641198938
5.667528888726302	0.06096977482455656	6.32892128639667	0.006777490321636809	6.262370010935323	0.026231926736582468	6.3995354010390955	0.013680502031603023	5.51216239064312	0.08047873766454217
5.715566917128202	0.055203481299022424	6.380229125289852	0.006398009213616267	6.306197379520816	0.02363077053586938	6.457088414588554	0.011845762931767222	5.57397159952497	0.07302686850327567
5.7636049455300995	0.04976090898268673	6.431536964183036	0.006098263599644161	6.350024748106309	0.021246704218495557	6.514641428138015	0.010360731664556389	5.635780808406821	0.06585436619347884
5.811642973931999	0.04465184732546193	6.482844803076218	0.005856788765274623	6.393852116691802	0.01906900472375683	6.572194441687476	0.00917024176431438	5.6975900172886735	0.058996463009778184
5.8596810023338985	0.039883066892922654	6.534152641969402	0.005654212211858039	6.437679485277297	0.017084304961796824	6.629747455236934	0.008220193271055947	5.759399226170524	0.05248873556386364
5.907719030735798	0.03545775384572896	6.585460480862584	0.005473586650094917	6.48150685386279	0.015277670230954936	6.687300468786395	0.007459677337459738	5.821208435052375	0.046364289934250034
5.955757059137698	0.031375151636975906	6.636768319755768	0.005300571877270192	6.525334222448283	0.013633607848769453	6.744853482335856	0.00684260355392755	5.883017643934227	0.040651354872585026
6.003795087539597	0.027630466749684265	6.68807615864895	0.005123508874724522	6.569161591033776	0.0121369370548286	6.8024064958853145	0.006328816454950278	5.944826852816078	0.035371442592938125
6.051833115941495	0.02421505399467393	6.7393839975421335	0.0049334244191469295	6.612988959619271	0.010773469813942128	6.859959509434775	0.005884728711290515	6.006636061697931	0.030538153902332547
6.099871144343394	0.021116855461687734	6.7906918364353155	0.004723991103758924	6.656816328204764	0.0095304777865643	6.917512522984234	0.005483526022431318	6.068445270579781	0.026156632490672908
6.147909172745294	0.01832103279466745	6.841999675328499	0.004491450923534106	6.700643696790257	0.008396943917155982	6.975065536533695	0.005105012950647433	6.130254479461632	0.022223616619982123
6.195947201147193	0.015810710415272284	6.893307514221681	0.004234495696059709	6.74447106537575	0.007363616820996768	7.032618550083155	0.004735172475663372	6.1920636883434845	0.018727996598871397
6.243985229549093	0.013567740342488449	6.944615353114865	0.003954088685869403	6.788298433961245	0.006422901060759925	7.090171563632614	0.004365508764518925	6.253872897225335	0.01565176254396731
6.2920232579509925	0.011573407062844614	6.995923192008047	0.0036532110144848473	6.832125802546738	0.005568625799752365	7.147724577182075	0.003992236483980817	6.315682106107186	0.012971217143272937
6.34006128635289	0.009809010545964088	7.047231030901231	0.003336523601215529	6.875953171132231	0.0047957381410904856	7.205277590731535	0.0036153739347241113	6.377491314989038	0.010658330140671912
6.38809931475479	0.008256292195727842	7.098538869794413	0.0030099482761337636	6.919780539717724	0.004099966207305403	7.262830604280994	0.003237792845080935	6.439300523870889	0.008682122636583203
6.436137343156689	0.006897696791401991	7.149846708687597	0.0026801868110996273	6.963607908303219	0.0034774916086747964	7.320383617830455	0.002864274747954879	6.501109732752742	0.0070099875755301345
6.484175371558589	0.005716488249699338	7.2011545475807806	0.0023542100679143072	7.007435276888712	0.0029246625960237483	7.3779366313799155	0.0025006212429444846	6.562918941634592	0.005608875411824338
6.532213399960488	0.00469675461642673	7.252462386473963	0.0020387580259779033	7.051262645474205	0.0024377692186304317	7.435489644929374	0.002152861420339792	6.624728150516443	0.00444629829476073
6.580251428362386	0.0038233462298102577	7.303770225367146	0.0017398932103366	7.095090014059698	0.0020128914983498403	7.493042658478835	0.0018265928711850218	6.6865373593982955	0.0034911296691107663
6.628289456764286	0.003081790579322687	7.355078064260328	0.001462644715384966	7.138917382645191	0.001645822106877459	7.550595672028296	0.0015264824340459992	6.748346568280146	0.0027141967618453055
6.676327485166185	0.002458219715796292	7.406385903153512	0.001210768860840759	7.182744751230686	0.0013320571475739674	7.6081486855777545	0.0012559396060569878	6.810155777161997	0.00208867945235512
6.724365513568085	0.0019393338647792633	7.457693742046694	0.000986637864617379	7.226572119816179	0.0010668429283334742	7.665701699127215	0.0010169607967524378	6.871964986043849	0.0015903397349911908
6.772403541969984	0.0015124111850728038	7.509001580939878	0.0007912525723334149	7.270399488401672	0.0008452632681798926	7.723254712676676	0.0008101283146374652	6.9337741949257	0.0011976114536787405
6.820441570371884	0.0011653611106411347	7.56030941983306	0.0006243618659559225	7.314226856987167	0.0006623508084158408	7.780807726226135	0.0006347361770091293	6.995583403807553	0.0008915810009275984
6.8684795987737814	0.0008868093629320066	7.611617258726244	0.00048466182006099155	7.35805422557266	0.0005132066637466784	7.838360739775595	0.0004890071015648165	7.057392612689403	0.0006558874584501432
6.916517627175681	0.0006661974939892828	7.662925097619426	0.00037004295604539173	7.401881594158153	0.0003931150607536571	7.895913753325054	0.00037036216784268073	7.119201821571254	0.0004765665821933044
6.9645556555775805	0.0004938787423648681	7.71423293651261	0.00027785404277182646	7.445708962743646	0.00029764281541430756	7.953466766874515	0.00027570652802549016	7.1810110304531065	0.00034185832747401926
7.01259368397948	0.0003611943346258764	7.765540775405792	0.00020515497430442418	7.489536331329139	0.00022271705728765933	8.011019780423975	0.00020170031860903794	7.242820239334957	0.00024199316762615465
7.0606317123813795	0.00026051898565835377	7.8168486142989755	0.00014893798481394947	7.533363699914634	0.00016467805167143433	8.068572793973434	0.00014499218419870578	7.304629448216808	0.00016896878083839107
7.108669740783279	0.0001852699569466233	7.8681564531921575	0.00010630434060204985	7.577191068500127	0.00012030695561855417	8.126125807522895	0.0001024020070939939	7.36643865709866	0.0001163259009799873
7.156707769185177	0.00012987947769849825	7.919464292085341	7.459132313711652e-05	7.62101843708562	8.68306554640133e-05	8.183678821072355	7.10481193817233e-05	7.428247865980511	7.893012927310722e-05
7.204745797587076	8.97347818088076e-05	7.970772130978523	5.145077347475409e-05	7.664845805671115	6.190738712521848e-05	8.241231834621814	4.842140498151142e-05	7.490057074862362	5.2765039246962275e-05
7.252783825988976	6.109300381206299e-05	8.022079969871708	3.4885130641218637e-05	7.708673174256608	4.359765844479677e-05	8.298784848171275	3.2413698543368016e-05	7.551866283744215	3.474072222348957e-05
