# Supplementary material for: t-SMILES: a fragment-based molecular representation framework for de novo ligand design
Source: Nat Commun. 2024 Jun 11;15:4993. doi: 10.1038/s41467-024-49388-6 (PMC11167009; doi:10.1038/s41467-024-49388-6)
Supplement: Supplementary file 4 — Source Data [file 41467_2024_49388_MOESM4_ESM.zip › Soure data/Source data and code for all other graphs/Metrics/Models/AID1706/AID_H6[dbl][rnd500][bs128]/soure data_Supplementary Fig.50/MolWt.kde.csv]

#0(0.000)_x	#0(0.000)_y	#1(40.769)_x	#1(40.769)_y	#2(11.203)_x	#2(11.203)_y	#3(10.894)_x	#3(10.894)_y	#4(6.983)_x	#4(6.983)_y
100.05204135184505	5.99747000962536e-07	65.43859424722164	5.646735643421735e-07	-48.90949970584554	5.11676976287922e-07	4.648765930692917	4.843267205622399e-07	-42.08356122584918	4.5848766878688687e-07
103.020860031726	8.457167592704329e-07	68.5982566165963	8.303414191787608e-07	-45.08424342739483	7.829267906916439e-07	8.118672805761332	6.987080532194866e-07	-38.35524402759944	6.655202065479692e-07
105.98967871160696	1.1786347646991227e-06	71.75791898597096	1.201037754296773e-06	-41.25898714894412	1.172944579998082e-06	11.588579680829746	9.92445369205082e-07	-34.6269268293497	9.506242256374461e-07
108.95849739148791	1.6235204755495275e-06	74.91758135534562	1.7089862584493412e-06	-37.433730870493406	1.720540465021931e-06	15.05848655589816	1.3879499499241978e-06	-30.89860963109996	1.3362030896147317e-06
111.92731607136886	2.210492048896978e-06	78.07724372472028	2.3924943891209964e-06	-33.6084745920427	2.471060334092767e-06	18.528393430966574	1.9111771431082044e-06	-27.170292432850218	1.8482239330524206e-06
114.89613475124983	2.975110649879328e-06	81.23690609409493	3.295722602279836e-06	-29.78321831359199	3.4748244403175458e-06	21.998300306034988	2.5911507242616564e-06	-23.441975234600473	2.515698879315414e-06
117.86495343113077	3.958518359241974e-06	84.39656846346959	4.467909946085095e-06	-25.95796203514128	4.784245372063466e-06	25.468207181103402	3.459035451448505e-06	-19.713658036350733	3.3696845846170865e-06
120.83377211101174	5.2072968059220405e-06	87.55623083284425	5.961974582531916e-06	-22.13270575669057	6.44948568660082e-06	28.938114056171816	4.5466937811942545e-06	-15.985340838100992	4.441733549438531e-06
123.8025907908927	6.772976769498468e-06	90.71589320221891	7.832466840876773e-06	-18.30744947823986	8.512708868720654e-06	32.40802093124023	5.884705775058566e-06	-12.257023639851251	5.761779247560929e-06
126.77140947077365	8.711140729058645e-06	93.87555557159357	1.0132933516751636e-05	-14.482193199789151	1.1001237448411751e-05	35.87792780630865	7.499892774354924e-06	-8.528706441601507	7.355506409335166e-06
129.74022815065462	1.1080082174555237e-05	97.03521794096822	1.2912847514517704e-05	-10.656936921338442	1.3920228233126214e-05	39.34783468137706	9.41246192213962e-06	-4.800389243351766	9.24134362849684e-06
132.70904683053556	1.3939018173923044e-05	100.19488031034288	1.621435355577177e-05	-6.831680642887733	1.7245755841984025e-05	42.81774155644547	1.1632972655493389e-05	-1.0720720451020256	1.1427309280622923e-05
135.6778655104165	1.734589484944826e-05	103.35454267971754	2.0069161704884394e-05	-3.0064243644370165	2.0919397415299993e-05	46.28764843151389	1.4159406732984632e-05	2.656245153147715	1.3908030775729822e-05
138.64668419029746	2.135487735746941e-05	106.5142050490922	2.4495968098662252e-05	0.8188319140136926	2.48454671993731e-05	49.757555306582304	1.697468629530058e-05	6.384562351397456	1.6662325615564423e-05
141.61550287017843	2.601367347974698e-05	109.67386741846686	2.949878169843006e-05	4.644088192464402	2.889190812164545e-05	53.227462181650715	2.0045015046266023e-05	10.112879549647197	1.965176391492609e-05
144.58432155005937	3.1360898310589676e-05	112.83352978784151	3.5066479519820064e-05	8.469344470915111	3.289548872034419e-05	56.697369056719126	2.3319402668914568e-05	13.841196747896937	2.2820611365345734e-05
147.55314022994034	3.74237407324284e-05	115.99319215721617	4.1173803707142844e-05	12.29460074936582	3.6671402693436006e-05	60.16727593178754	2.6730663352873445e-05	17.569513946146678	2.609746977773571e-05
150.52195890982128	4.4216233466261404e-05	119.15285452659083	4.778386714965318e-05	16.11985702781653	4.002669800188985e-05	63.63718280685596	3.019805432827818e-05	21.29783114439642	2.9398788313383723e-05
153.49077758970225	5.1738450195380444e-05	122.31251689596549	5.485207576252273e-05	19.94511330626724	4.277628592573249e-05	67.10708968192438	3.363154723720926e-05	25.026148342646167	3.263422147317558e-05
156.4595962695832	5.9976948774483e-05	125.47217926534015	6.233123647467899e-05	23.770369584717947	4.47597301830807e-05	70.57699655699278	3.6937521348271787e-05	28.754465540895907	3.571357954028592e-05
159.42841494946416	6.890674336368382e-05	128.63184163471482	7.017753003511949e-05	27.595625863168657	4.585671525635152e-05	74.0469034320612	4.0025458772174754e-05	32.48278273914565	3.855488196909393e-05
162.39723362934512	7.849501720909117e-05	131.79150400408946	7.835700633847234e-05	31.420882141619366	4.599912483479696e-05	77.51681030712962	4.2815039029460717e-05	36.21109993739539	4.109281790180804e-05
165.36605230922606	8.870668151499032e-05	134.9511663734641	8.685230883287112e-05	35.246138420070075	4.5178045996189056e-05	80.98671718219802	4.524290531827564e-05	39.93941713564513	4.3286774410627427e-05
168.334870989107	9.951174786415402e-05	138.11082874283878	9.566943419516784e-05	39.071394698520784	4.344469982344791e-05	84.45662405726644	4.726833461957473e-05	43.66773433389487	4.512754043693327e-05
171.30368966898797	0.00011089431934747691	141.27049111221345	0.0001048444449918293	42.89665097697151	4.090516718590215e-05	87.92653093233486	4.887710521807986e-05	47.39605153214461	4.664185006334582e-05
174.27250834886894	0.00012286283020691003	144.4301534815881	0.0001144501264460547	46.72190725542222	3.770967165373061e-05	91.39643780740327	5.008302085044433e-05	51.12436873039435	4.789409534656907e-05
177.24132702874988	0.00013546098986212926	147.58981585096274	0.00012460256569806047	50.547163533872926	3.403793680297666e-05	94.86634468247169	5.092680665840904e-05	54.85268592864409	4.898480289706641e-05
180.21014570863085	0.00014877873131490297	150.7494782203374	0.00013546750256279857	54.372419812323635	3.008262033648522e-05	98.3362515575401	5.147240879426391e-05	58.58100312689383	5.004580112318917e-05
183.17896438851182	0.00016296234335374127	153.90914058971208	0.00014726605532344036	58.197676090774344	2.6032969591713695e-05	101.80615843260851	5.180106496536207e-05	62.309320325143574	5.1232366629790614e-05
186.14778306839276	0.000178222896731534	157.06880295908672	0.00016027910261917234	62.02293236922505	2.2060641568183683e-05	105.27606530767693	5.200381907897797e-05	66.03763752339331	5.2712982986487766e-05
189.1166017482737	0.00019484206938469642	160.22846532846137	0.00017484927855491644	65.84818864767576	1.8309152545381926e-05	108.74597218274533	5.2173382174974735e-05	69.76595472164306	5.465762803196606e-05
192.08542042815466	0.00021317454261418335	163.38812769783604	0.00019137931226254567	69.67344492612648	1.4887781791220584e-05	112.21587905781375	5.239635557176447e-05	73.4942719198928	5.7225689264542274e-05
195.05423910803563	0.00023364628034754943	166.5477900672107	0.00021032541720244813	73.49870120457717	1.1870082491506078e-05	115.68578593288217	5.274680781142356e-05	77.22258911814254	6.055466527787898e-05
198.02305778791657	0.0002567482113869659	169.70745243658536	0.00023218468782227204	77.3239574830279	9.296569634746608e-06	119.15569280795059	5.328203204862141e-05	80.95090631639228	6.475073504496787e-05
200.9918764677975	0.0002830250971408087	172.86711480596	0.0002574760219969582	81.14921376147859	7.180741095133698e-06	122.625599683019	5.4041024273517285e-05	84.67922351464202	6.988207362609389e-05
203.96069514767848	0.0003130596660031202	176.02677717533467	0.00028671492260764223	84.97447003992932	5.517377354026641e-06	126.09550655808741	5.504585436947579e-05	88.40754071289176	7.59754862381168e-05
206.92951382755945	0.0003474524075270755	179.18643954470934	0.0003203835384049325	88.79972631838001	4.2920415044989765e-06	129.5654134331558	5.6305705306740045e-05	92.13585791114151	8.301655956065082e-05
209.8983325074404	0.0003867977206046381	182.346101914084	0.0003588983247697679	92.62498259683073	3.4908119379824596e-06	133.03532030822424	5.7822991345400785e-05	95.86417510939124	9.095313562488908e-05
212.86715118732135	0.0004316573771231891	185.50576428345863	0.00040257855111481536	96.45023887528143	3.1094546742877224e-06	136.50522718329265	5.9600691895214406e-05	99.592492307641	9.970154915807089e-05
215.83596986720232	0.000482532477085381	188.6654266528333	0.0004516193709279581	100.27549515373215	3.1614119338280208e-06	139.97513405836108	6.16498994155844e-05	103.32080950589072	0.00010915478100705045
218.80478854708326	0.0005398352199390168	191.82508902220798	0.0005060731631962643	104.10075143218285	3.6840991702796235e-06	143.44504093342948	6.399660291190409e-05	107.04912670414048	0.00011919150712015435
221.7736072269642	0.0006038618937354291	194.98475139158262	0.0005658422848970953	107.92600771063357	4.743046683964217e-06	146.91494780849789	6.668691307331396e-05	110.7774439023902	0.00012968498978464807
224.74242590684517	0.0006747684892111436	198.14441376095726	0.00063068527121806	111.75126398908426	6.433411934266296e-06	150.38485468356632	6.979025373104013e-05	114.50576110063996	0.00014051087290324342
227.71124458672614	0.0007525502856789515	201.30407613033196	0.0007002370056685706	115.57652026753499	8.878374052261542e-06	153.85476155863472	7.340044581121983e-05	118.23407829888968	0.0001515531935285499
230.68006326660708	0.0008370266383718227	204.4637384997066	0.0007740416571787343	119.40177654598568	1.2223971865444527e-05	157.32466843370312	7.763502609483404e-05	121.96239549713944	0.00016270827525582778
233.64888194648805	0.0009278320315612521	207.62340086908125	0.0008515954936151947	123.2270328244364	1.66301317778867e-05	160.79457530877156	8.263349929344783e-05	125.69071269538917	0.00017388657600924423
236.617700626369	0.0010244142552602938	210.7830632384559	0.0009323952852227752	127.0522891028871	2.2258002876758154e-05	164.26448218383996	8.855544965931835e-05	129.41902989363894	0.00018501296251160056
239.58651930624995	0.0011260403189645052	213.9427256078306	0.001015987125426144	130.87754538133782	2.925428276717915e-05	167.7343890589084	9.557948733062666e-05	133.14734709188866	0.00019602621218284028
242.5553379861309	0.001231810433353686	217.10238797720524	0.0011020102651501283	134.70280165978855	3.773392995234081e-05	171.2042959339768	0.00010390385285862222	136.8756642901384	0.000206878742221359
245.52415666601186	0.0013406800676002304	220.26205034657988	0.0011902310274695025	138.52805793823924	4.7763404818690705e-05	174.6742028090452	0.00011374916274100515	140.60398148838811	0.0002175375924886824
248.4929753458928	0.0014514897238920154	223.42171271595453	0.0012805629831174094	142.35331421668997	5.934719645373605e-05	178.14410968411363	0.00012536329505143624	144.3322986866379	0.0002279875244136248
251.46179402577377	0.0015630016641857718	226.58137508532923	0.0013730711690518884	146.17857049514066	7.242068730436774e-05	181.61401655918203	0.00013902786104157748	148.06061588488762	0.00023823675218765097
254.4306127056547	0.0016739423871823444	229.74103745470387	0.0014679599964586001	150.00382677359138	8.685221194134413e-05	185.08392343425047	0.00015506517610450876	151.78893308313735	0.00024832533492749083
257.39943138553565	0.0017830492068667753	232.90069982407852	0.0015655463630109279	153.82908305204208	0.0001024563791504983	188.55383030931887	0.00017384422372979536	155.51725028138708	0.0002583356959189894
260.36825006541665	0.0018891188601299763	236.06036219345316	0.0016662211082536164	157.6543393304928	0.00011901936073715939	192.02373718438727	0.0001957838772375464	159.24556747963686	0.0002684041829985911
263.3370687452976	0.0019910557125702812	239.22002456282786	0.001770403130962295	161.4795956089435	0.000136335054833757	195.4936440594557	0.00022135165700952502	162.9738846778866	0.0002787321349270829
266.3058874251785	0.00208791688715168	242.3796869322025	0.0018784911016081576	165.30485188739422	0.00015424908265094947	198.9635509345241	0.0002510565704010074	166.70220187613631	0.00028959465716083937
269.2747061050595	0.0021789515581423034	245.53934930157715	0.0019908177210553315	169.13010816584492	0.00017270583427983618	202.4334578095925	0.00028543508389706134	170.43051907438604	0.0003013452994437225
272.24352478494046	0.002263631772592072	248.6990116709518	0.002107610953746859	172.95536444429564	0.0001917926075883549	205.90336468466094	0.0003250299549665692	174.15883627263582	0.00031441509491750687
275.2123434648214	0.0023416725072313263	251.8586740403265	0.0022289657198532632	176.78062072274633	0.00021177457088711717	209.37327155972935	0.00037036242367505896	177.88715347088555	0.0003293049504729242
278.1811621447024	0.002413039240912123	255.01833640970113	0.0023548283187253966	180.60587700119706	0.0002331149551343411	212.84317843479775	0.000421899041106807	181.61547066913528	0.0003465711100574426
281.1499808245833	0.002477942095568481	258.1779987790758	0.002484994526747936	184.43113327964775	0.0002564764767991496	216.31308530986618	0.000480015107346861	185.343787867385	0.0003668042462407076
284.1187995044643	0.0025368165190314536	261.3376611484504	0.0026191209894795998	188.25638955809848	0.0002827022480836705	219.78299218493459	0.0005449572367139366	189.0721050656348	0.0003906035439745389
287.0876181843452	0.002590291474516329	264.4973235178251	0.002756748293369057	192.08164583654917	0.00031277695185916865	223.25289906000302	0.0006168079154754279	192.8004222638845	0.0004185477913993282
290.05643686422616	0.002639147072213131	267.65698588719977	0.002897333002962345	195.9069021149999	0.00034777140657437196	226.72280593507142	0.0006954550444983992	196.52873946213424	0.00045116587042894844
293.02525554410715	0.002684264431117651	270.8166482565744	0.0030402850149742577	199.73215839345062	0.00038877544358217333	230.19271281013982	0.0007805693629302319	200.25705666038402	0.0004889090703269576
295.9940742239881	0.0027265712039132367	273.97631062594905	0.0031850058489548308	203.5574146719013	0.00043682503113521214	233.66261968520826	0.0008715923385524022	203.98537385863375	0.0005321273157707269
298.96289290386903	0.0027669865627562625	277.13597299532375	0.0033309230332616876	207.38267095035204	0.000492829755575414	237.13252656027666	0.0009677366013015657	207.71369105688348	0.0005810507609454515
301.93171158375003	0.00280636948568126	280.2956353646984	0.003477515658510877	211.20792722880273	0.000557506234847254	240.6024334353451	0.001068000305753014	211.4420082551332	0.0006357773720493949
304.90053026363097	0.002845473892513559	283.45529773407304	0.0036243265841038423	215.03318350725343	0.0006313220347430207	244.0723403104135	0.0011711959552681338	215.170325453383	0.0006962662684684375
307.8693489435119	0.002884913581760765	286.6149601034477	0.003770957808769496	218.85843978570418	0.0007144534645503905	247.5422471854819	0.0012759932308698259	218.8986426516327	0.0007623359007665698
310.8381676233929	0.0029251390746226	289.7746224728224	0.003917047203868949	222.68369606415487	0.000806759484599361	251.01215406055033	0.0013809742817580987	222.62695984988244	0.0008336657728425952
313.8069863032738	0.002966427463082936	292.93428484219703	0.004062227100785862	226.50895234260557	0.0009077730043047705	254.48206093561873	0.0014846988132675304	226.35527704813222	0.0009098004667832553
316.7758049831548	0.0030088852852812793	296.0939472115717	0.004206067925212524	230.33420862105626	0.0010167101086324792	257.95196781068717	0.0015857752389198097	230.08359424638195	0.000990155211381518
319.7446236630357	0.003052463415665365	299.2536095809463	0.004348012847880709	234.15946489950701	0.0011324971452660953	261.4218746857556	0.0016829332558738785	233.81191144463168	0.0010740230527888756
322.71344234291666	0.003096982054184732	302.413271950321	0.00448731183874763	237.9847211779577	0.0012538149976019251	264.89178156082403	0.0017750925802525878	237.5402286428814	0.0011605846450781932
325.68226102279766	0.003142163204043616	305.57293431969566	0.004622965104663067	241.8099774564084	0.0013791591193256167	268.36168843589235	0.0018614223592745133	241.26854584113119	0.0012489225217163303
328.6510797026786	0.0031876675917986833	308.7325966890703	0.004753686253997044	245.6352337348591	0.0015069129207439663	271.8315953109608	0.0019413860545731282	244.9968630393809	0.001338042165901872
331.61989838255954	0.0032331328282353897	311.89225905844495	0.004877894412079843	249.46049001330985	0.0016354308658856219	275.3015021860292	0.002014767413147756	248.72518023763064	0.001426902048722027
334.58871706244054	0.003278209725922653	315.05192142781965	0.004993741877574864	253.28574629176055	0.0017631262575055285	278.77140906109764	0.002081674493880726	252.45349743588037	0.0015144539397068469
337.5575357423215	0.0033225940467802692	318.2115837971943	0.005099179985855268	257.11100257021127	0.0018885573529161316	282.2413159361661	0.0021425205121948865	256.18181463413015	0.0015996932576653646
340.5263544222024	0.0033660514985565837	321.37124616656894	0.005192061093686694	260.936258848662	0.0020105044467405775	285.7112228112345	0.002197982348287325	259.9101318323799	0.0016817172285522198
343.4951731020834	0.0034084344697999733	324.5309085359436	0.005270269658110305	264.7615151271127	0.0021280301940668164	289.1811296863028	0.0022489397255142825	263.6384490306296	0.001759786500107284
346.4639917819643	0.003449689722666139	327.6905709053183	0.005331870965657638	268.5867714055634	0.002240516018791476	292.65103656137126	0.0022964000632237996	267.3667662288793	0.001833384060195036
349.4328104618453	0.0034898569898872437	330.8502332746929	0.005375262850173567	272.4120276840141	0.002347669143244591	296.1209434364397	0.0023414155989482134	271.0950834271291	0.001902264244298028
352.40162914172623	0.003529059094251331	334.00989564406757	0.0053993142417075365	276.23728396246486	0.0024494975951754963	299.5908503115081	0.0023850003448564134	274.82340062537884	0.001966484629002948
355.3704478216072	0.0035674847865958793	337.16955801344227	0.005403474901365331	280.06254024091555	0.0025462542781162466	303.06075718657655	0.0024280546395791616	278.55171782362856	0.0020264148476658796
358.33926650148817	0.0036053659556749473	340.3292203828169	0.005387843220766459	283.88779651936625	0.0026383553791716275	306.530664061645	0.002471304410396319	282.2800350218783	0.0020827187607585667
361.3080851813691	0.003642951186459755	343.48888275219156	0.0053531832191020656	287.71305279781694	0.002726282400654137	310.0005709367133	0.0025152608031823393	286.0083522201281	0.0021363096641904755
364.27690386125005	0.0036804778279107674	346.6485451215662	0.0053008873336000675	291.5383090762677	0.0028104802284170944	313.47047781178173	0.002560203701843334	289.7366694183778	0.002188281833000642
367.24572254113104	0.0037181447784578586	349.80820749094084	0.00523288758295879	295.3635653547184	0.002891265243081168	316.94038468685017	0.0026061900712469623	293.4649866166275	0.0022398250796018667
370.214541221012	0.003756088111939802	352.96786986031555	0.0051515234312307775	299.1888216331691	0.002968757097620499	320.4102915619186	0.002653085313605684	297.19330381487725	0.0022921315646316854
373.1833599008929	0.0037943614546397573	356.1275322296902	0.005059379467218111	303.0140779116198	0.0030428452939749596	323.88019843698703	0.0027006132593441214	300.92162101312704	0.0023463053614036222
376.15217858077386	0.0038329226926886607	359.28719459906483	0.004959109242977978	306.83933419007053	0.0031131973169364778	327.35010531205546	0.002748418344792519	304.64993821137676	0.002403284979200909
379.12099726065486	0.003871628148593252	362.44685696843953	0.004853262886570802	310.6645904685212	0.003179309380590822	330.8200121871239	0.002796132234717526	308.3782554096265	0.0024637871976399125
382.0898159405358	0.00391023483126246	365.6065193378142	0.004744135270475177	314.4898467469719	0.0032405946087045367	334.2899190621922	0.0028434368096677256	312.1065726078762	0.00252827742424127
385.05863462041674	0.003948410758852508	368.7661817071888	0.004633648698323456	318.3151030254227	0.0032964976184974722	337.75982593726064	0.002890116115266349	315.834889806126	0.0025969678540106937
388.02745330029774	0.003985752711174965	371.92584407656346	0.004523279644019111	322.14035930387337	0.0033466198963607524	341.2297328123291	0.0029360914841561263	319.5632070043757	0.002669840615386498
390.9962719801787	0.00402181013184334	375.0855064459381	0.0044140336243944905	325.96561558232406	0.003390837781932052	344.6996396873975	0.002981436380355655	323.29152420262545	0.002746689493122628
393.9650906600596	0.004056113321884108	378.2451688153128	0.0043064665321828925	329.79087186077476	0.0034293947967680934	348.16954656246594	0.0030263702635113716	327.01984140087524	0.0028271713052262525
396.93390933994056	0.00408820360267461	381.40483118468745	0.004200745465731301	333.6161281392255	0.0034629526214236582	351.63945343753437	0.0030712335482636867	330.74815859912496	0.0029108569804116424
399.90272801982155	0.004117662831317557	384.5644935540621	0.004096737967743282	337.4413844176762	0.0034925900273712635	355.1093603126027	0.0031164481564099743	334.4764757973747	0.002997272996612174
402.8715466997025	0.004144139570970414	387.7241559234368	0.003994116162628545	341.2666406961269	0.0035197459228597096	358.5792671876711	0.003162469892324585	338.2047929956244	0.003085925998649118
405.84036537958343	0.004167369380257649	390.88381829281144	0.0038924618439612983	345.0918969745776	0.0035461104602028553	362.04917406273955	0.0032097396816986633	341.9331101938742	0.003176306769042603
408.80918405946437	0.004187187094551647	394.0434806621861	0.0037913600908213003	348.91715325302835	0.0035734757331915487	365.519080937808	0.0032586405017155473	345.6614273921239	0.0032678737472832
411.77800273934537	0.00420352960570478	397.2031430315607	0.0036904721589664444	352.74240953147904	0.0036035637571633534	368.9889878128764	0.003309465646789368	349.38974459037365	0.0033600203418639204
414.7468214192263	0.004216428457028358	400.3628054009354	0.0035895826167318136	356.56766580992974	0.0036378531015865846	372.45889468794485	0.003362402005153153	353.1180617886234	0.0034520337097080967
417.71564009910725	0.004225992485199402	403.5224677703101	0.0034886202316133774	360.39292208838043	0.003677426027821157	375.9288015630133	0.0034175295621580054	356.84637898687316	0.0035430549306130405
420.68445877898824	0.004232381672896364	406.6821301396847	0.0033876561847413092	364.2181783668312	0.003722855106278382	379.3987084380816	0.003474835752458026	360.5746961851229	0.003632051191523977
423.6532774588692	0.00423577423213357	409.84179250905936	0.003286886127038179	368.0434346452819	0.003774142506475902	382.86861531315003	0.0035342409221316047	364.3030133833726	0.003717809557104184
426.6220961387501	0.004236329630702091	413.00145487843406	0.0031866039525301542	371.8686909237326	0.0038307175033297836	386.33852218821846	0.003595629360648767	368.03133058162234	0.0037989592345932023
429.59091481863106	0.004234150731195247	416.1611172478087	0.003087174820687858	375.69394720218327	0.003891489634306451	389.8084290632869	0.003658879368050851	371.7596477798721	0.003874025283716994
432.55973349851206	0.004229248387018254	419.32077961718335	0.0029890131109403064	379.519203480634	0.003954947857756815	393.2783359383553	0.0037238857722378966	375.48796497812185	0.003941512019432835
435.528552178393	0.004221511716037256	422.480441986558	0.0028925681245249124	383.3444597590847	0.004019291214284454	396.74824281342376	0.0037905692198853106	379.2162821763716	0.004000009576907732
438.49737085827394	0.004210686865214574	425.64010435593264	0.0027983171317433712	387.1697160375354	0.00408257453130271	400.2181496884921	0.003858868326198426	382.9445993746213	0.00404831295725192
441.4661895381549	0.00419636643261864	428.79976672530734	0.002706762513309032	390.99497231598616	0.004142853578425451	403.6880565635605	0.003928713170630027	386.6729165728711	0.004085539982246357
444.4350082180359	0.004177990892905329	431.959429094682	0.0026184278813722213	394.82022859443686	0.004198317055986607	407.15796343862894	0.003999981372846197	390.4012337711208	0.004111233424775048
447.4038268979168	0.004154862458543365	435.1190914640566	0.0025338475870653834	398.64548487288755	0.004247396727406952	410.6278703136974	0.004072440730953017	394.12955096937054	0.004125433379028098
450.37264557779775	0.004126170884998464	438.2787538334313	0.002453545029704047	402.47074115133825	0.004288850664059712	414.0977771887658	0.00414568479578938	397.85786816762027	0.0041287086439308045
453.34146425767875	0.004091029871057618	441.43841620280597	0.002377997471959785	406.295997429789	0.004321817046210056	417.56768406383424	0.004219069463407503	401.58618536587005	0.004122140193343071
456.3102829375597	0.004048521978944347	444.5980785721806	0.002307588169017734	410.1212537082397	0.004345836940698025	421.03759093890255	0.004291659434786575	405.3145025641198	0.0041072551462230785
459.27910161744063	0.003997749447544148	447.75774094155526	0.0022425499097758297	413.9465099866904	0.0043608443321055	424.507497813971	0.00436219306566952	409.0428197623695	0.004085915328746475
462.24792029732157	0.003937887919996579	450.9174033109299	0.002182906880903087	417.7717662651411	0.0043671213497376675	427.9774046890394	0.004429072692329463	412.77113696061923	0.004060169792369665
465.21673897720257	0.003868239958713682	454.0770656803046	0.002128423528954613	421.59702254359183	0.004365217254768913	431.44731156410785	0.004490385100308744	416.499454158869	0.004032084835637971
468.1855576570835	0.0037882852651872725	457.23672804967924	0.0020785694379652363	425.42227882204253	0.004355832255608494	434.9172184391763	0.004543953673250107	420.22777135711874	0.00400356765474469
471.15437633696445	0.0036977247362953397	460.3963904190539	0.0020325080465753717	429.2475351004932	0.004339671907800032	438.3871253142447	0.004587420302107776	423.95608855536847	0.003976200433750041
474.1231950168454	0.0035965158448129655	463.5560527884286	0.001989114458857333	433.0727913789439	0.004317284179985321	441.85703218931314	0.004618351800798755	427.6844057536182	0.003951100461219806
477.0920136967264	0.003484897299547291	466.71571515780323	0.0019470240507808018	436.89804765739467	0.004288897865610124	445.32693906438146	0.004634362813222637	431.412722951868	0.003928818962749994
480.0608323766073	0.003363401491466068	469.8753775271779	0.0019047095922752448	440.72330393584537	0.004254286019071405	448.7968459394499	0.0046332453892078684	435.1410401501177	0.003909287211688981
483.02965105648826	0.003232853840580866	473.0350398965525	0.0018605808046804437	444.54856021429606	0.004212679624240089	452.2667528145183	0.00461309479912815	438.86935734836743	0.0038918136948050673
485.99846973636926	0.0030943588007270443	476.19470226592716	0.0018130972223511866	448.3738164927468	0.0041627534630622265	455.73665968958676	0.004572421813282539	442.5976745466172	0.0038751312727158516
488.9672884162502	0.0029492729332105294	479.35436463530186	0.001760883359265519	452.1990727711975	0.004102697875105022	459.2065665646552	0.004510243459304254	446.32599174486694	0.0038574889384750425
491.93610709613114	0.002799166102141425	482.5140270046765	0.0017028347360089659	456.0243290496482	0.004030377759233042	462.6764734397236	0.004426146876225628	450.05430894311667	0.003836779364538886
494.9049257760121	0.002645772448447896	485.67368937405115	0.001638204318527887	459.8495853280989	0.003943565858877235	466.14638031479194	0.004320323868515116	453.7826261413664	0.0038106911858987714
497.8737444558931	0.002490933337703337	488.83335174342585	0.0015666611675405947	463.67484160654965	0.0038402238690337116	469.6162871898604	0.00419357664130672	457.5109433396162	0.003776873955036528
500.842563135774	0.0023365349189349216	491.9930141128005	0.0014883162404636997	467.5000978850003	0.003718795025181746	473.0861940649288	0.004047297526077428	461.2392605378659	0.003733103814221159
503.81138181565495	0.002184443247964302	495.15267648217514	0.0014037138695615072	471.32535416345104	0.003578467765352958	476.55610093999724	0.0038834269676708464	464.96757773611563	0.003677438932552758
506.7802004955359	0.002036440093699291	498.3123388515498	0.0013137909788671258	475.1506104419018	0.0034193728112040986	480.02600781506567	0.003704394508145665	468.69589493436536	0.003608355358925
509.7490191754169	0.0018941625404634776	501.4720012209244	0.001219809163374809	478.9758667203524	0.0032426851892788243	483.4959146901341	0.003513047047649059	472.42421213261514	0.003524855860967844
512.7178378552978	0.0017590493155488567	504.6316635902991	0.0011232670072395614	482.8011229988032	0.003050616587352445	486.96582156520253	0.0033125675518166408	476.1525293308648	0.00342654632354598
515.6866565351788	0.001632296412823522	507.79132595967377	0.0010258012743529661	486.62637927725393	0.0028462993816061903	490.43572844027085	0.0031063860011715915	479.8808465291146	0.0033136762264601737
518.6554752150598	0.0015148240678367014	510.9509883290484	0.0009290858269958345	490.45163555570457	0.0026335787458142135	493.9056353153393	0.002898083174060866	483.6091637273644	0.0031871415623206585
521.6242938949407	0.0014072564974427439	514.1106506984231	0.0008347364157027477	494.2768918341553	0.0024167408732124573	497.3755421904077	0.002691287200661399	487.33748092561405	0.003048450320644416
524.5931125748216	0.0013099150880228616	517.2703130677977	0.000744228039442816	498.10214811260596	0.002200211776258398	500.84544906547615	0.0024895629642839594	491.06579812386383	0.0028996524193807315
527.5619312547026	0.0012228249487849809	520.4299754371724	0.0006588296632407998	501.9274043910567	0.001988261792355841	504.3153559405446	0.0022962954088648338	494.7941153221136	0.0027432377676618602
530.5307499345836	0.0011457339918103646	523.589637806547	0.000579558978206308	505.75266066950746	0.0017847463687517275	507.785262815613	0.0021145694838358943	498.5224325203633	0.0025820079988318322
533.4995686144646	0.0010781430095230075	526.7493001759217	0.0005071578489575676	509.5779169479581	0.0015929053698374978	511.2551696906813	0.0019470514885061218	502.25074971861306	0.002418929245465963
536.4683872943455	0.0010193446398509178	529.9089625452964	0.00044208731454499327	513.4031732264089	0.001415232964102103	514.7250765657498	0.0017958785256498913	505.97906691686273	0.0022569749768488576
539.4372059742263	0.0009684686785609165	533.068624914671	0.00038453962264016906	517.2284295048596	0.0012534200465365724	518.1949834408182	0.0016625641737286116	509.7073841151125	0.002098969156701111
542.4060246541073	0.0009245309454437935	536.2282872840457	0.0003344638458968715	521.0536857833102	0.0011083627102970238	521.6648903158866	0.0015479289456748514	513.4357013133623	0.0019474405530236073
545.3748433339883	0.0008864828516191821	539.3879496534204	0.00029160115718777945	524.878942061761	0.0009802244659688423	525.134797190955	0.0014520633769046032	517.164018511612	0.0018044987221769886
548.3436620138693	0.0008532589501852988	542.547612022795	0.0002555257844433028	528.7041983402117	0.00086853700915737	528.6047040660234	0.0013743296353518157	520.8923357098618	0.0016717408634706592
551.3124806937503	0.0008238200677236323	545.7072743921697	0.00022568795348926323	532.5294546186624	0.0007723240621098942	532.0746109410918	0.001313404545407962	524.6206529081115	0.0015501964004615543
554.2812993736312	0.0007971900813341168	548.8669367615443	0.00020145566972618216	536.3547108971131	0.0006902344760702721	535.5445178161602	0.0012673632267328155	528.3489701063612	0.0014403129502714971
557.2501180535121	0.0007724849839395688	552.026599130919	0.00018215289248792836	540.1799671755638	0.0006206735354774188	539.0144246912287	0.0012337986559008667	532.077287304611	0.0013419836036814548
560.2189367333931	0.0007489335192729869	555.1862615002937	0.00016709242798521238	544.0052234540145	0.0005619244677554022	542.4843315662971	0.001209968896390294	535.8056045028607	0.0012546115832701597
563.1877554132741	0.000725889312100828	558.3459238696682	0.00015560262528671647	547.8304797324653	0.0005122549533798046	545.9542384413655	0.0011929609996011571	539.5339217011104	0.0011772048551924289
566.1565740931551	0.0007028350141322316	561.5055862390429	0.0001470476361729599	551.6557360109159	0.0004700056389450375	549.4241453164339	0.0011798590235975212	543.2622388993602	0.0011084906007102155
569.125392773036	0.0006793794830285793	564.6652486084176	0.0001408415436006414	555.4809922893667	0.00043365922310072564	552.8940521915023	0.0011679034373187052	546.9905560976099	0.0010470379648793357
572.0942114529169	0.0006552493734282804	567.8249109777922	0.00013645704632564998	559.3062485678174	0.00040188973511151214	556.3639590665707	0.0011546303660866747	550.7188732958597	0.0009913773871066925
575.0630301327978	0.0006302767225299704	570.9845733471669	0.0001334296035513005	563.1315048462681	0.0003735923672647862	559.8338659416391	0.001137981490024405	554.4471904941095	0.0009401060765796776
578.0318488126788	0.0006043841534191923	574.1442357165415	0.00013135800984686745	566.9567611247188	0.00034789485805747383	563.3037728167076	0.0011163785829636703	558.1755076923591	0.0008919716170866206
581.0006674925598	0.0005775692091748818	577.3038980859162	0.00012990232103680908	570.7820174031696	0.0003241520848677386	566.773679691776	0.0010887602419745338	561.9038248906089	0.0008459288935868358
583.9694861724408	0.0005498890971862971	580.4635604552909	0.0001287799304145999	574.6072736816202	0.00030192624584850165	570.2435865668444	0.0010545818580375286	565.6321420888587	0.0008011690446873708
586.9383048523217	0.0005214468044829208	583.6232228246655	0.00012776044670703213	578.432529960071	0.00028095573319108033	573.7134934419128	0.0010137829193983241	569.3604592871084	0.0007571224550928432
589.9071235322026	0.0004923791854783016	586.7828851940402	0.00012665988820834538	582.2577862385216	0.0002611164078119867	577.1834003169812	0.0009667280267166603	573.0887764853582	0.000713440465313873
592.8759422120836	0.0004628472676767415	589.9425475634149	0.00012533460453839008	586.0830425169723	0.00024237934945603052	580.6533071920496	0.000914129371626414	576.8170936836078	0.000669962179598173
595.8447608919646	0.00043302870762851965	593.1022099327895	0.000123675274306039	589.9082987954231	0.00022476917508672131	584.123214067118	0.000856958863451548	580.5454108818576	0.0006266733603503855
598.8135795718456	0.00040311208824841895	596.2618723021642	0.00012160129331211245	593.7335550738737	0.00020832664858024986	587.5931209421865	0.0007963576784931338	584.2737280801074	0.000583663957225914
601.7823982517265	0.0003732925968629595	599.4215346715389	0.00011905584279075635	597.5588113523245	0.0001930785710348335	591.0630278172549	0.0007335499358646477	588.0020452783571	0.0005410895418955007
604.7512169316074	0.00034376856537189236	602.5811970409135	0.00011600188657699541	601.3840676307752	0.00017901693039344948	594.5329346923232	0.0006697657036978522	591.7303624766068	0.0004991401247801723
607.7200356114884	0.0003147383820207656	605.7408594102882	0.00011241927127879009	605.2093239092259	0.0001660881309599505	598.0028415673917	0.0006061768472585677	595.4586796748566	0.0004580178795769372
610.6888542913694	0.0002863973811763806	608.9005217796629	0.00010830298761454633	609.0345801876766	0.0001541919637009482	601.4727484424601	0.0005438475580761673	599.1869968731063	0.00041792353098089814
613.6576729712503	0.0002589344595922358	612.0601841490375	0.00010366250209819478	612.8598364661273	0.00014318895401837733	604.9426553175285	0.00048369991505826937	602.9153140713561	0.00037904982515310433
616.6264916511313	0.00023252832883745926	615.2198465184122	9.852190812733338e-05	616.685092744578	0.00013291394343226915	608.412562192597	0.00042649363167762867	606.6436312696057	0.0003415797408469983
619.5953103310121	0.00020734346881076288	618.3795088877868	9.292050498298026e-05	620.5103490230288	0.0001231932938758143	611.8824690676654	0.00037281828765733255	610.3719484678555	0.00030568692890341843
622.5641290108931	0.00018352597563393912	621.5391712571615	8.69133241084442e-05	624.3356053014794	0.00011386297353535936	615.3523759427337	0.00032309583033022723	614.1002656661053	0.0002715362001430878
625.5329476907741	0.00016119958398488934	624.6988336265362	8.05711088501221e-05	628.1608615799302	0.00010478497680578274	618.8222828178021	0.0002775909248167562	617.828582864355	0.00023928255514433188
628.5017663706551	0.0001404621816181646	627.8584959959107	7.397932703804591e-05	631.9861178583809	9.585999998587644e-05	622.2921896928706	0.00023642677533947036	621.5569000626048	0.0002090680719138506
631.4705850505361	0.00012138312223653449	631.0181583652854	6.723594812099745e-05	635.8113741368315	8.703496531825887e-05	625.762096567939	0.00019960426399734003	625.2852172608546	0.00018101675669171766
634.4394037304171	0.00010400158819775241	634.17782073466	6.044792386915985e-05	639.6366304152823	7.830476816510439e-05	629.2320034430074	0.00016702258950613885	629.0135344591042	0.00015522807789844736
637.4082224102979	8.832616773417055e-05	637.3374831040347	5.372653759970547e-05	643.461886693733	6.970841632309353e-05	632.7019103180759	0.0001384999751101965	632.741851657354	0.0001317702614693817
640.3770410901789	7.433570620675055e-05	640.4971454734094	4.718199070614007e-05	647.2871429721837	6.13204389629537e-05	636.1718171931443	0.0001137934019774487	636.4701688556037	0.00011067450808465152
643.3458597700599	6.198138191821103e-05	643.656807842784	4.091774044002232e-05	651.1123992506344	5.323898029046772e-05	639.6417240682126	9.261667557506018e-05	640.1984860538535	9.193113343519239e-05
646.3146784499409	5.118985751006279e-05	646.8164702121587	3.502516462595791e-05	654.9376555290851	4.557229877184619e-05	643.111630943281	7.46564255572374e-05	643.9268032521032	7.548830279712351e-05
649.2834971298219	4.186727862162604e-05	649.9761325815334	2.9579098955709362e-05	658.7629118075358	3.842543950749107e-05	646.5815378183495	5.958586526608401e-05	647.6551204503529	6.125361847411717e-05
652.2523158097026	3.390383929762608e-05	653.135794950908	2.463467970258919e-05	662.5881680859866	3.1888646959719226e-05	650.0514446934179	4.7076296347407796e-05	651.3834376486027	4.909840828443167e-05
655.2211344895836	2.717861155891211e-05	656.2954573202827	2.0225752574523696e-05	666.4134243644372	2.6028687081161177e-05	653.5213515684864	3.6806446097316076e-05	655.1117548468525	3.886422343246299e-05
658.1899531694646	2.156434370469622e-05	659.4551196896574	1.6364909195563574e-05	670.238680642888	2.0883729801855622e-05	656.9912584435548	2.8469783133163835e-05	658.8400720451021	3.037082780089871e-05
661.1587718493456	1.6931964184883746e-05	662.614782059032	1.3045020360728833e-05	674.0639369213387	1.646189631748369e-05	660.4611653186231	2.1779985099338415e-05	662.5683892433519	2.3424863723971625e-05
664.1275905292266	1.31545788980339e-05	665.7744444284067	1.0241978913703316e-05	677.8891931997894	1.2743088344170717e-05	663.9310721936915	1.6474743206556493e-05	666.2967064416016	1.7828403497491444e-05
667.0964092091076	1.0110812002150182e-05	668.9341067977813	7.91826436351258e-06	681.7144494782401	9.683356327628711e-06	667.40097906876	1.2318092155139601e-05	670.0250236398514	1.3386715768845097e-05
670.0652278889884	7.687406150760928e-06	672.093769167156	6.026903787869605e-06	685.5397057566909	7.220867858229019e-06	670.8708859438284	9.101456250199911e-06	673.7533408381012	9.914756760911526e-06
673.0340465688694	5.781060685705787e-06	675.2534315365307	4.515425279325734e-06	689.3649620351415	5.2825097907478615e-06	674.3407928188968	6.643605470455517e-06	677.4816580363508	7.242101636399988e-06
676.0028652487504	4.2995404053191984e-06	678.4130939059053	3.3294683746455855e-06	693.1902183135923	3.790271753203396e-06	677.8106996939653	4.789718312172131e-06	681.2099752346006	5.216229291994808e-06
678.9716839286314	3.162129585383413e-06	681.57275627528	2.4158126832457854e-06	697.0154745920429	2.666769039678027e-06	681.2806065690337	3.4097492389590584e-06	684.9382924328504	3.7042408894791107e-06
681.9405026085124	2.299534353267069e-06	684.7324186446546	1.7246923927651042e-06	700.8407308704936	1.8395160677892738e-06	684.750513444102	2.396295029469394e-06	688.6666096311001	2.5932147389098e-06
684.9093212883931	1.6533514018269573e-06	687.8920810140293	1.2113639854202637e-06	704.6659871489444	1.2438085489880844e-06	688.2204203191704	1.662144361508743e-06	692.3949268293499	1.7894734237937366e-06
687.8781399682741	1.1752238267938594e-06	691.051743383404	8.36975511620074e-07	708.491243427395	8.242766804260046e-07	691.6903271942389	1.1376779324038993e-06	696.1232440275996	1.2170666027003943e-06
690.8469586481551	8.257979294400986e-07	694.2114057527785	5.688418445691458e-07	712.3164997058458	5.353128364403589e-07	695.1602340693073	7.682629526648924e-07	699.8515612258493	8.157631694305818e-07
