# Supplementary material for: t-SMILES: a fragment-based molecular representation framework for de novo ligand design
Source: Nat Commun. 2024 Jun 11;15:4993. doi: 10.1038/s41467-024-49388-6 (PMC11167009; doi:10.1038/s41467-024-49388-6)
Supplement: Supplementary file 4 — Source Data [file 41467_2024_49388_MOESM4_ESM.zip › Soure data/Source data and code for all other graphs/Metrics/Models/AID1706/AID_H6[dbl][rnd500][bs128]/soure data_Supplementary Fig.50/NPScore.kde.csv]

#0(0.000)_x	#0(0.000)_y	#1(0.015)_x	#1(0.015)_y	#2(0.034)_x	#2(0.034)_y	#3(0.070)_x	#3(0.070)_y	#4(0.113)_x	#4(0.113)_y
-0.15201401823998612	0.0003661347900603063	-0.16492071194334967	0.0004317120428899589	-0.10223672468528433	0.0006930107003349542	-0.1364411242494723	0.00037288349205932066	-0.09771551246051283	0.0003416254153391844
-0.14637160737566882	0.0005176674610998256	-0.1582380917228135	0.0006322604875616126	-0.09673907987724534	0.0009710191061026616	-0.13071563538825462	0.0005225003869713256	-0.091380632517404	0.00048831922856965
-0.14072919651135155	0.0007237126399581999	-0.15155547150227733	0.0009137525027098918	-0.09124143506920633	0.0013455265823215969	-0.12499014652703692	0.0007237057579812766	-0.08504575257429517	0.0006890922950528609
-0.13508678564703425	0.0010005057203428124	-0.14487285128174116	0.0013033098561192494	-0.08574379026116734	0.001843997537451057	-0.11926465766581924	0.0009908867703090503	-0.07871087263118634	0.0009600592826185922
-0.12944437478271695	0.0013678747551023058	-0.13819023106120498	0.0018349106389507243	-0.08024614545312833	0.002499550692732133	-0.11353916880460155	0.0013412213172676844	-0.07237599268807751	0.0013206769135964767
-0.12380196391839966	0.0018496279559393459	-0.1315076108406688	0.0025503400297774165	-0.07474850064508934	0.003351434017611937	-0.10781367994338387	0.0017948274945959921	-0.06604111274496868	0.0017939404611628591
-0.11815955305408238	0.002473857352549014	-0.12482499062013261	0.003500029884113725	-0.06925085583705035	0.004445330642992746	-0.10208819108216619	0.002374796184279022	-0.05970623280185987	0.0024064252027015003
-0.11251714218976508	0.0032731157636390258	-0.11814237039959644	0.004743706690939816	-0.06375321102901134	0.005833432950972327	-0.0963627022209485	0.0031070729586252202	-0.05337135285875104	0.003188125813282518
-0.10687473132544778	0.004284422762048421	-0.11145975017906026	0.00635076651099974	-0.05825556622097234	0.007574225842640851	-0.09063721335973081	0.004020160041916944	-0.04703647291564221	0.004172054529721238
-0.1012323204611305	0.005549057811016568	-0.10477712995852409	0.008400303869526215	-0.05275792141293334	0.00973193137505986	-0.08491172449851311	0.005144618106408098	-0.04070159297253338	0.005393574573877105
-0.09558990959681321	0.007112106071190172	-0.09809450973798792	0.010980740326396166	-0.04726027660489434	0.012375586292646049	-0.07918623563729543	0.00651236140497302	-0.03436671302942455	0.006889469236040354
-0.08994749873249591	0.009021735044874163	-0.09141188951745173	0.0141890272405394	-0.04176263179685534	0.015577751302872174	-0.07346074677607775	0.008155757724395838	-0.028031833086315724	0.00869677848860981
-0.08430508786817863	0.011328198249608278	-0.08472926929691556	0.018129433923649112	-0.03626498698881635	0.019412884940135672	-0.06773525791486007	0.010106565745146302	-0.02169695314320691	0.010851471926023789
-0.07866267700386133	0.014082584887523845	-0.07804664907637938	0.022911972886939413	-0.03076734218077734	0.023955452894556917	-0.062009769053642375	0.012394764761840642	-0.01536207320009808	0.01338706560739197
-0.07302026613954404	0.017335360706093	-0.0713640288558432	0.028650552557830476	-0.025269697372738348	0.029277881847180196	-0.05628428019242469	0.015047352889672317	-0.009027193256989252	0.0163333260527475
-0.06737785527522674	0.02113477297537507	-0.06468140863530703	0.03546097809628934	-0.01977205256469934	0.03544850021627621	-0.050558791331207	0.018087207020884247	-0.0026923133138804234	0.01971523131873001
-0.06173544441090946	0.025525219241016164	-0.05799878841477085	0.04345893633339382	-0.014274407756660348	0.04252963130914986	-0.04483330246998932	0.021532108054572407	0.0036425666292284054	0.02355237064084085
-0.056093033546592175	0.030545702426228314	-0.05131616819423468	0.05275809638975885	-0.008776762948621356	0.05057601188266474	-0.039107813608771635	0.02539403588473626	0.009977446572337234	0.027858955186360227
-0.050450622682274876	0.03622851108150178	-0.044633547973698506	0.06346843095716673	-0.003279118140582349	0.05963369675510346	-0.03338232474755394	0.02967882876721572	0.016312326515446063	0.032644579405822334
-0.04480821181795759	0.04259827053126877	-0.03795092775316233	0.07569481606620138	0.002218526667456644	0.06973957550859525	-0.02765683588633626	0.034386280754915406	0.02264720645855489	0.037915814480685234
-0.03916580095364029	0.04967150635648885	-0.03126830753262616	0.089535905181453	0.007716171475495651	0.08092157081262003	-0.021931347025118564	0.03951072018584755	0.02898208640166372	0.04367863516063726
-0.03352339008932301	0.05745684496227089	-0.02458568731208996	0.10508320635833364	0.013213816283534643	0.09319951307138055	-0.016205858163900883	0.04504207457890315	0.03531696634477255	0.04994158543091902
-0.02788097922500571	0.06595594682904306	-0.017903067091553787	0.12242023140050201	0.01871146109157365	0.10658659992049628	-0.010480369302683201	0.0509673868920275	0.04165184628788138	0.056719487059446856
-0.02223856836068841	0.07516522744181928	-0.011220446871017614	0.1416215466900299	0.024209105899612643	0.12109126154814914	-0.00475488044146552	0.057272709864769566	0.047986726230990207	0.06403740083292164
-0.01659615749637114	0.08507837085812499	-0.004537826650481441	0.16275154814386614	0.029706750707651636	0.1367191759520565	0.0009706084197521614	0.06394527408679515	0.05432160617409901	0.07193447687011705
-0.01095374663205384	0.09568958427522678	0.0021447935700547316	0.18586281486313666	0.03520439551569063	0.15347512478375072	0.0066960972809698704	0.07097580569165898	0.060656486117207836	0.08046729041063225
-0.005311335767736541	0.10699748225893665	0.008827413790590904	0.21099396844238555	0.04070204032372965	0.17136436196596358	0.012421586142187552	0.07836086375058138	0.06699136606031666	0.08971226228334957
0.00033107509658072964	0.11900943032063731	0.015510034011127077	0.23816707107997767	0.04619968513176864	0.19039319234137414	0.018147075003405233	0.08610507590129478	0.0733262460034255	0.09976681302266105
0.005973485960898028	0.13174612323466106	0.022192654231663278	0.2673847217571691	0.051697329939807635	0.2105685299478189	0.023872563864622914	0.09422317138650634	0.07966112594653432	0.11074899395923099
0.011615896825215327	0.14524612781325363	0.02887527445219945	0.29862713629330623	0.05719497474784663	0.231896322702188	0.029598052725840596	0.10274173909896431	0.08599600588964315	0.12279546833378546
0.017258307689532626	0.159570086618941	0.035557894672735624	0.3318496016336571	0.06269261955588565	0.25437888315511065	0.035323541587058305	0.1117006683943414	0.09233088583275198	0.13605786530791414
0.022900718553849897	0.17480426191133047	0.0422405148932718	0.3669807556806361	0.06819026436392464	0.27801133795837724	0.041049030448275986	0.12115425569216441	0.09866576577586081	0.15069768041880627
0.028543129418167196	0.19106310129363366	0.04892313511380797	0.4039221443713446	0.07368790917196363	0.3027775810318456	0.04677451930949367	0.1311719742617901	0.10500064571896964	0.16688002727637313
0.034185540282484495	0.20849053079222174	0.05560575533434414	0.44254943849032863	0.07918555398000263	0.3286462634568208	0.05250000817071135	0.14183890406729385	0.11133552566207847	0.184766639325891
0.039827951146801766	0.2272597292889439	0.062288375554880315	0.48271555486729084	0.08468319878804162	0.3555674531610366	0.05822549703192903	0.1532558021152411	0.1176704056051873	0.2045085652925671
0.045470362011119064	0.2475712106784363	0.06897099577541649	0.5242557316568129	0.09018084359608064	0.38347062903309415	0.06395098589314674	0.16553876399690273	0.12400528554829612	0.22623899379263904
0.05111277287543636	0.2696491350806223	0.07565361599595266	0.5669943761854852	0.09567848840411963	0.4122646231729235	0.06967647475436442	0.17881839035998073	0.13034016549140495	0.2500665872302495
0.05675518373975366	0.29373588343142704	0.08233623621648886	0.6107532639308291	0.10117613321215863	0.44183998659713347	0.0754019636155821	0.19323833678256114	0.13667504543451378	0.27606961683226233
0.06239759460407093	0.32008505324243314	0.089018856437025	0.6553604492000497	0.10667377802019762	0.4720740337190127	0.08112745247679978	0.20895310224853061	0.1430099253776226	0.30429108987363934
0.06804000546838823	0.3489531566618747	0.09570147665756118	0.700659081780014	0.11217142282823664	0.5028385363917499	0.08685294133801746	0.22612491001323518	0.14934480532073144	0.3347349691220766
0.07368241633270553	0.380590412190243	0.10238409687809735	0.7465152344803047	0.11766906763627563	0.5340097165410365	0.09257843019923517	0.24491956260003986	0.15567968526384027	0.3673635226764416
0.0793248271970228	0.4152311044402755	0.10906671709863358	0.7928238518622583	0.12316671244431462	0.5654798624874379	0.09830391906045285	0.265501213365973	0.1620145652069491	0.40209582156446194
0.0849672380613401	0.453084028992071	0.11574933731916975	0.8395120388277492	0.12866435725235362	0.5971696071080628	0.10402940792167054	0.28802608859939877	0.16834944515005792	0.4388074237688727
0.0906096489256574	0.49432353169223603	0.12243195753970593	0.8865391168549791	0.1341620020603926	0.6290396946609518	0.10975489678288822	0.3126353088845875	0.17468432509316675	0.4773313359493973
0.0962520597899747	0.5390815892410884	0.1291145777602421	0.9338931723762429	0.13965964686843163	0.6611009606544811	0.1154803856441059	0.33944708385269895	0.18101920503627558	0.5174604069329739
0.10189447065429197	0.5874412635884201	0.13579719798077827	0.9815841824501902	0.14515729167647062	0.6934212788194197	0.12120587450532361	0.3685486742984137	0.1873540849793844	0.5589513529243137
0.1075368815186093	0.6394317078502302	0.14247981820131445	1.0296341943288922	0.15065493648450962	0.7261284004751536	0.12693136336654126	0.39998861263335644	0.19368896492249324	0.6015306162840081
0.11317929238292657	0.6950247254338446	0.14916243842185062	1.07806541687544	0.1561525812925486	0.7594079176953649	0.13265685222775897	0.43376973092052307	0.20002384486560207	0.6449021974140473
0.11882170324724384	0.7541327120782925	0.1558450586423868	1.1268874073313015	0.1616502261005876	0.793495999381735	0.13838234108897662	0.4698435535793454	0.20635872480871084	0.6887574652887607
0.12446411411156116	0.8166076704702657	0.16252767886292296	1.1760847603570408	0.1671478709086266	0.828667040299539	0.14410782995019433	0.5081065638371316	0.21269360475181967	0.7327867552204663
0.13010652497587843	0.8822409051170027	0.16921029908345914	1.2256067863232958	0.1726455157166656	0.8652168774703635	0.14983331881141204	0.5483987511872138	0.2190284846949285	0.7766923276100559
0.1357489358401957	0.9507630008936051	0.1758929193039953	1.2753605729490707	0.17814316052470464	0.9034427099669281	0.1555588076726297	0.590504701069382	0.22536336463803733	0.8202020263366262
0.14139134670451303	1.021843771058463	0.18257553952453148	1.3252085474002304	0.18364080533274363	0.943621251187468	0.1612842965338474	0.6341573135727011	0.23169824458114616	0.8630827832836087
0.1470337575688303	1.0950920248549612	0.18925815974506766	1.3749712074905274	0.18913845014078262	0.9859868981452677	0.16700978539506506	0.6790440550007879	0.23803312452425499	0.9051530061002206
0.15267616843314757	1.1700552319224935	0.19594077996560383	1.4244351096276213	0.19463609494882161	1.0307117845605878	0.17273527425628277	0.7248154753873992	0.24436800446736381	0.9462928871619615
0.1583185792974649	1.246219418532541	0.20262340018614	1.4733655513002988	0.2001337397568606	1.0778894763330946	0.17846076311750048	0.7710955849408704	0.2507028844104726	0.9864517911787412
0.16396099016178217	1.3230098780517445	0.20930602040667623	1.5215227491984142	0.2056313845648996	1.127523773438725	0.18418625197871813	0.8174935861801184	0.2570377643535815	1.0256521032302564
0.16960340102609944	1.3997934707266808	0.2159886406272124	1.5686797799251146	0.2111290293729386	1.1795236274255094	0.18991174083993584	0.8636164123048884	0.2633726442966903	1.0639892141180187
0.17524581189041677	1.4758833852389097	0.22267126084774858	1.6146402017589168	0.21662667418097759	1.2337046140457406	0.1956372297011535	0.9090815243860546	0.26970752423979916	1.101627637984016
0.18088822275473404	1.5505472062447077	0.22935388106828475	1.6592531753810507	0.22212431898901658	1.2897967764566411	0.2013627185623712	0.9535294614282929	0.27604240418290793	1.1387935465427657
0.18653063361905137	1.6230189639732375	0.23603650128882092	1.702424078484408	0.22762196379705563	1.3474580439975674	0.2070882074235889	0.9966357043117371	0.2823772841260168	1.1757642208643049
0.19217304448336864	1.6925155388607096	0.2427191215093571	1.7441190535420228	0.23311960860509462	1.4062919027211394	0.21281369628480656	1.0381214909417675	0.2887121640691256	1.2128550387083181
0.1978154553476859	1.7582573808884758	0.24940174172989327	1.7843625895483572	0.2386172534131336	1.4658676060345746	0.21853918514602427	1.0777632905714651	0.29504704401223447	1.2504046298535962
0.20345786621200324	1.819493021853358	0.25608436195042944	1.8232280340016012	0.2441148982211726	1.5257410105671756	0.22426467400724193	1.1154006991685619	0.30138192395534324	1.2887587650420171
0.2091002770763205	1.8755263635752708	0.2627669821709656	1.8608217573979788	0.2496125430292116	1.585474125995037	0.22999016286845964	1.1509425499245476	0.30771680389845213	1.3282534368048133
0.21474268794063778	1.9257452757115416	0.2694496023915018	1.8972624420312563	0.2551101878372506	1.6446516761876575	0.23571565172967734	1.1843710454755167	0.3140516838415609	1.369197492715806
0.2203850988049551	1.9696496906517114	0.27613222261203796	1.9326575459530837	0.2606078326452896	1.702893356954422	0.241441140590895	1.215743719297181	0.3203865637846698	1.4118551403315767
0.22602750966927238	2.0068771873379316	0.28281484283257413	1.9670793343202588	0.2661054774533286	1.759860996429519	0.2471666294521127	1.2451930355539755	0.32672144372777856	1.4564286890878075
0.23166992053358965	2.037224042362907	0.2894974630531103	2.000542941768661	0.27160312226136757	1.8152604163914312	0.25289211831333036	1.2729234534505696	0.33305632367088744	1.503042033204484
0.23731233139790697	2.0606599071554546	0.2961800832736465	2.032988735232496	0.2771007670694066	1.8688383878666643	0.25861760717454807	1.2992058262781423	0.3393912036139962	1.551725587513709
0.24295474226222424	2.077334635176507	0.30286270349418265	2.064270823107106	0.2825984118774456	1.92037560452226	0.2643430960357658	1.324369084870298	0.3457260835571051	1.6024036152420431
0.24859715312654157	2.087576303584437	0.3095453237147188	2.094152963147073	0.2880960566854846	1.9696770039837663	0.27006858489698343	1.348789271693818	0.3520609635002139	1.654885066806581
0.25423956399085884	2.091880104002847	0.316227943935255	2.1223124292792828	0.2935937014935236	2.0165610075285767	0.27579407375820114	1.372876139751156	0.35839584344332276	1.7088591130529969
0.2598819748551761	2.0908884595115813	0.3229105641557912	2.1483516793923907	0.2990913463015626	2.060849300275664	0.2815195626194188	1.3970576977183633	0.36473072338643153	1.7638964503103798
0.26552438571949344	2.0853633968843566	0.3295931843763274	2.1718169884702783	0.3045889911096016	2.1023586372002794	0.2872450514806365	1.4217632522615178	0.3710656033295404	1.8194571514301916
0.2711667965838107	2.076152802190231	0.33627580459686357	2.192222629343158	0.3100866359176406	2.140895856991508	0.2929705403418542	1.4474056508950048	0.3774004832726492	1.874905347097033
0.276809207448128	2.064152658554898	0.3429584248173997	2.2090787391710873	0.31558428072567957	2.176256856356771	0.29869602920307187	1.4743635451871537	0.3837353632157581	1.9295303947147562
0.2824516183124453	2.0502676633318067	0.3496410450379359	2.221920733208623	0.32108192553371856	2.208229775392834	0.3044215180642896	1.5029645588505811	0.39007024315886685	1.9825735105404176
0.2880940291767626	2.0353727202225795	0.35632366525847203	2.230338035954264	0.3265795703417576	2.2366021300551595	0.31014700692550723	1.5334702477419266	0.39640512310197573	2.033258206489566
0.29373644004107985	2.020277690656654	0.36300628547900826	2.2339999986261887	0.3320772151497966	2.261171159798849	0.31587249578672494	1.5660636748980685	0.4027400030450845	2.080822389782514
0.2993788509053972	2.0056974783850734	0.3696889056995444	2.2326771524084914	0.3375748599578356	2.281756288829705	0.32159798464794265	1.600840295981913	0.4090748829881934	2.124549737355703
0.30502126176971445	1.9922290413616344	0.3763715259200806	2.226256384650694	0.3430725047658746	2.298212366578827	0.3273234735091603	1.6378026675603574	0.41540976293130216	2.1637979995087853
0.3106636726340317	1.9803363220413008	0.38305414614061684	2.2147491786282716	0.3485701495739136	2.3104422783402296	0.333048962370378	1.6768592661489286	0.42174464287441105	2.1980222253544177
0.31630608349834904	1.9703434204318881	0.38973676636115295	2.19829266895247	0.35406779438195257	2.3184076028634446	0.33877445123159566	1.7178274571222452	0.4280795228175198	2.2267914951824923
0.3219484943626663	1.96243566983275	0.3964193865816892	2.177143865196318	0.35956543918999156	2.3221362239047996	0.3444999400928134	1.760440398550532	0.4344144027606287	2.2497985086071197
0.32759090522698364	1.9566676795563485	0.4031020068022253	2.151667913881257	0.36506308399803056	2.3217261451483098	0.350225428954031	1.8043574253370211	0.4407492827037375	2.266862200202045
0.3332333160913009	1.95297694112748	0.4097846270227615	2.1223216404388303	0.37056072880606955	2.3173451686607502	0.35595091781524874	1.8491772522266499	0.44708416264684636	2.2779243135658054
0.3388757269556182	1.9512012991629497	0.41646724724329764	2.0896337958799025	0.3760583736141086	2.309226526142136	0.36167640667646644	1.8944531764819543	0.45341904258995513	2.2830414473066387
0.3445181378199355	1.9510984898329378	0.4231498674638339	2.054183416406598	0.3815560184221476	2.297660949590213	0.3674018955376841	1.9397093647763657	0.459753922533064	2.2823744072432146
0.3501605486842528	1.952366049240897	0.42983248768437	2.016577512611113	0.3870536632301866	2.282985989349197	0.3731273843989018	1.984457281814332	0.4660888024761728	2.2761767147697927
0.35580295954857005	1.9546601676734938	0.4365151079049062	1.9774289960380909	0.3925513080382256	2.2655735994283446	0.3788528732601195	2.0282113622290683	0.4724236824192817	2.2647838367173554
0.3614453704128873	1.957612468351228	0.44319772812544234	1.9373354056252896	0.3980489528462645	2.245817093430688	0.3845783621213372	2.070503137902935	0.47875856236239045	2.2486041691452856
0.3670877812772047	1.9608441602939737	0.44988034834597856	1.8968587023560053	0.40354659765430356	2.2241185265373153	0.3903038509825548	2.110893199041575	0.48509344230549933	2.2281121168497546
0.372730192141522	1.9639774861806487	0.4565629685665147	1.8565062320081638	0.4090442424623426	2.2008773927287026	0.39602933984377253	2.1489805724612165	0.4914283222486081	2.203842876725824
0.37837260300583925	1.9666447920323553	0.4632455887870509	1.816712957019459	0.41454188727038155	2.176481268476917	0.40175482870499024	2.1844093238729134	0.497763202191717	2.176387877810782
0.3840150138701565	1.96849583254167	0.469928209007587	1.7778252301559687	0.4200395320784206	2.1512987211672154	0.40748031756620795	2.2168724099813386	0.5040980821348258	2.1463893636388347
0.3896574247344738	1.9692040600475604	0.47661082922812326	1.7400866800549057	0.42553717688645953	2.1256744743408778	0.41320580642742555	2.246112999571734	0.5104329620779345	2.114532405649784
0.39529983559879106	1.9684726172397111	0.4832934494486595	1.703627118918166	0.4310348216944986	2.099926524283855	0.41893129528864326	2.271923633031074	0.5167678420210434	2.0815327527636804
0.40094224646310844	1.9660405798870642	0.4899760696691956	1.6684556618003756	0.4365324665025375	2.0743446702450203	0.42465678414986097	2.29414368591093	0.5231027219641522	2.048119349616894
0.4065846573274257	1.9616897147457943	0.49665868988973183	1.6344593632671773	0.44203011131057657	2.049189781087044	0.4303822730110787	2.3126556409604597	0.5294376019072611	2.0150110472444887
0.412227068191743	1.9552516833454223	0.503341310110268	1.6014085548602344	0.4475277561186155	2.024693089606236	0.4361077618722964	2.3273806592129813	0.5357724818503699	1.9828878994712038
0.41786947905606026	1.9466152948864928	0.5100239303308042	1.5689696751977906	0.45302540092665455	2.001054883516609	0.441833250733514	2.3382738854903833	0.5421073617934787	1.9523583727461755
0.4235118899203775	1.9357331475200383	0.5167065505513403	1.536725748392599	0.4585230457346936	1.978442137004527	0.4475587395947317	2.34531984254284	0.5484422417365875	1.923924670419074
0.4291543007846949	1.9226268403973825	0.5233891707718765	1.5042038641741657	0.46402069054273254	1.9569848747591139	0.4532842284559494	2.3485281774182107	0.5547771216796964	1.8979490612423753
0.4347967116490122	1.9073899131282053	0.5300717909924126	1.470908163400993	0.4695183353507716	1.9367713485121523	0.4590097173171671	2.347929937832747	0.5611120016228052	1.87462450143732
0.44043912251332945	1.8901877762392219	0.5367544112129489	1.436356072423916	0.4750159801588105	1.9178423964766387	0.4647352061783848	2.343574484867603	0.567446881565914	1.8539528771501987
0.4460815333776467	1.8712541161069955	0.543437031433485	1.4001149877108092	0.4805136249668496	1.9001856102806132	0.4704606950396024	2.335527094793472	0.5737817615090228	1.8357338384528197
0.451723944241964	1.8508835543432616	0.5501196516540212	1.3618363839936878	0.4860112697748885	1.8837301177275176	0.4761861839008201	2.323867264906411	0.5801166414521317	1.819566462915485
0.45736635510628126	1.8294206693765	0.5568022718745573	1.321284449716756	0.49150891458292756	1.8683428767928223	0.48191167276203783	2.308687709320031	0.5864515213952405	1.8048649384239517
0.46300876597059865	1.8072458011307266	0.5634848920950936	1.278356828969777	0.4970065593909665	1.8538273518555748	0.48763716162325554	2.29009400237219	0.5927864013383494	1.7908881942634294
0.4686511768349159	1.7847583198175456	0.5701675123156297	1.2330958011227908	0.5025042041990055	1.8399253057185458	0.49336265048447325	2.2682047925941435	0.5991212812814581	1.7767820693615788
0.4742935876992332	1.7623582217454155	0.5768501325361659	1.1856891496294886	0.5080018490070446	1.8263222026375263	0.49908813934569085	2.2431524658382886	0.605456161224567	1.761631334769086
0.47993599856355046	1.7404270094571632	0.5835327527567021	1.1364609324892982	0.5134994938150835	1.8126564029436638	0.5048136282069086	2.215084084372049	0.6117910411676758	1.744517829426034
0.48557840942786773	1.7193088263485563	0.5902153729772383	1.0858532452585679	0.5189971386231226	1.79853197310613	0.5105391170681263	2.1841623772559324	0.6181259211107847	1.7245802493864035
0.491220820292185	1.6992927645072764	0.5968979931977745	1.0344007641744541	0.5244947834311615	1.7835345759738968	0.516264605929344	2.1505665179588553	0.6244608010538935	1.701070840289483
0.4968632311565024	1.6805971718070105	0.6035806134183106	0.982700310615477	0.5299924282392006	1.7672495848290055	0.5219900947905617	2.114492411128344	0.6307956809970023	1.673404422357359
0.5025056420208196	1.6633566726272657	0.6102632336388468	0.9313778700966879	0.5354900730472395	1.7492813177747404	0.5277155836517793	2.0761522329188096	0.6371305609401111	1.6411958138892289
0.508148052885137	1.6476125022711732	0.6169458538593829	0.8810554493611106	0.5409877178552785	1.7292721430127502	0.533441072512997	2.03577303416502	0.64346544088322	1.604282747203205
0.5137904637494541	1.6333066452581397	0.6236284740799192	0.8323199121657193	0.5464853626633175	1.7069201757469141	0.5391665613742147	1.9935943211032843	0.6498003208263288	1.5627326789410598
0.5194328746137715	1.620280159378995	0.6303110943004553	0.7856955605611553	0.5519830074713565	1.6819943750828816	0.5448920502354324	1.949864663743139	0.6561352007694377	1.51683334184621
0.5250752854780889	1.6082759502685324	0.6369937145209915	0.7416217866465378	0.5574806522793956	1.6543460422703926	0.5506175390966501	1.9048375290310235	0.6624700807125464	1.467068311455151
0.5307176963424061	1.5969461214369012	0.6436763347415276	0.7004366623660367	0.5629782970874345	1.6239159966287722	0.5563430279578677	1.8587666711174031	0.6688049606556553	1.4140801188404581
0.5363601072067234	1.5858638502355578	0.6503589549620639	0.6623668982088746	0.5684759418954736	1.5907370315618996	0.5620685168190854	1.8119015096468496	0.6751398405987641	1.3586244045221259
0.5420025180710406	1.574539525951895	0.6570415751826	0.6275242054943755	0.5739735867035125	1.5549315961118821	0.5677940056803031	1.7644829677476033	0.681474720541873	1.3015191929089729
0.547644928935358	1.5624406372135404	0.6637241954031362	0.5959077485014306	0.5794712315115516	1.5167049748206454	0.5735194945415208	1.7167402107556957	0.6878096004849817	1.243593532690831
0.5532873397996751	1.5490146285783224	0.6704068156236723	0.5674120728809889	0.5849688763195905	1.4763345228656661	0.5792449834027386	1.6688886220940167	0.6941444804280906	1.1856395072394281
0.5589297506639925	1.533713686865062	0.6770894358442086	0.541839646186483	0.5904665211276295	1.434155735089846	0.5849704722639562	1.621129183990512	0.7004793603711994	1.128371025303982
0.5645721615283099	1.5160201986980428	0.6837720560647447	0.5189169495217407	0.5959641659356685	1.3905460763489945	0.5906959611251739	1.5736492194584895	0.7068142403143083	1.072391945017784
0.5702145723926271	1.4954714747120572	0.6904546762852809	0.49831292576202135	0.6014618107437075	1.3459075749342826	0.5964214499863916	1.5266242287208207	0.7131491202574171	1.0181750725285421
0.5758569832569445	1.4716822903996614	0.6971372965058171	0.47965853189258395	0.6069594555517466	1.3006491860666547	0.6021469388476093	1.480220353026913	0.7194840002005258	0.9660525248069076
0.5814993941212616	1.4443638656906008	0.7038199167263532	0.46256617146716045	0.6124571003597855	1.2551698785193879	0.607872427708827	1.434596855518549	0.7258188801436347	0.9162169603392393
0.587141804985579	1.4133380980673365	0.7105025369468895	0.4466479020259296	0.6179547451678246	1.2098432961516998	0.6135979165700446	1.389907949732591	0.7321537600867435	0.868732348128302
0.5927842158498964	1.3785461652146958	0.7171851571674256	0.431531514722751	0.6234523899758635	1.1650047091290614	0.6193234054312623	1.3463033473769854	0.7384886400298524	0.8235523250369083
0.5984266267142135	1.3400509968898537	0.7238677773879618	0.41687385011447775	0.6289500347839025	1.1209408068639783	0.62504889429248	1.3039270395880644	0.7448235199729611	0.780543815160367
0.6040690375785309	1.2980335455024046	0.7305503976084979	0.40237101477481624	0.6344476795919415	1.0778827042857755	0.6307743831536977	1.262914055998548	0.75115839991607	0.7395134555242615
0.6097114484428481	1.2527832190049772	0.7372330178290342	0.3877654612334081	0.6399453243999805	1.0360023415930357	0.6364998720149154	1.2233852357590802	0.7574932798591788	0.7002344686220351
0.6153538593071655	1.204683236446003	0.7439156380495703	0.37285015162399465	0.6454429692080195	0.995412261538825	0.642225360876133	1.1854403561077078	0.7638281598022877	0.6624719044158682
0.6209962701714828	1.154191989662995	0.7505982582701065	0.3574702129260775	0.6509406140160585	0.9561685548895876	0.6479508497373507	1.14915025425638	0.7701630397453965	0.6260045911602603
0.6266386810358	1.1018217173966895	0.7572808784906426	0.3415225907506167	0.6564382588240976	0.9182765831583295	0.6536763385985684	1.1145488056525938	0.7764979196885053	0.5906426297610976
0.6322810919001174	1.0481159059933738	0.7639634987111789	0.3249542168213043	0.6619359036321365	0.8816989291832994	0.6594018274597861	1.0816257518303116	0.7828327996316141	0.5562397856910841
0.6379235027644345	0.9936268220689035	0.770646118931715	0.30775913587355264	0.6674335484401756	0.8463649029493352	0.6651273163210039	1.0503213822174973	0.789167679574723	0.5227006273388691
0.6435659136287519	0.9388944670831906	0.7773287391522512	0.289974916403736	0.6729311932482145	0.8121808541886548	0.6708528051822215	1.0205239601452545	0.7955025595178318	0.4899826913973476
0.6492083244930693	0.8844280412024617	0.7840113593727873	0.27167852929965686	0.6784288380562535	0.7790405242199624	0.6765782940434392	0.9920705541810563	0.8018374394609407	0.4580942975045441
0.6548507353573865	0.8306907397810807	0.7906939795933235	0.2529817518651073	0.6839264828642925	0.7468347120158257	0.6823037829046569	0.9647516171796333	0.8081723194040494	0.4270888710379105
0.6604931462217039	0.7780884085917253	0.7973765998138597	0.2340260689106868	0.6894241276723315	0.7154596321274888	0.6880292717658746	0.9383192840709714	0.8145071993471583	0.3970567613689231
0.666135557086021	0.7269622812000897	0.8040592200343959	0.21497701315953163	0.6949217724803705	0.6848234962474464	0.6937547606270923	0.912498978821518	0.8208420792902671	0.3681155693722178
0.6717779679503384	0.6775857378461804	0.8107418402549321	0.19601791654095352	0.7004194172884095	0.6548510405794612	0.6994802494883099	0.887003575288458	0.827176959233376	0.3403999363218837
0.6774203788146556	0.630164778840353	0.8174244604754682	0.17734312139931518	0.7059170620964486	0.6254859274992273	0.7052057383495276	0.8615490848600144	0.8335118391764847	0.31405161514812957
0.6830627896789729	0.5848417096453171	0.8241070806960045	0.1591508056607962	0.7114147069044875	0.5966911494997276	0.7109312272107453	0.8358706750676164	0.8398467191195936	0.28921046552287377
0.6887052005432903	0.5417013961734017	0.8307897009165406	0.14163568281789643	0.7169123517125265	0.5684477341677736	0.716656716071963	0.8097377740487449	0.8461815990627024	0.2660068080733489
0.6943476114076075	0.5007793685847737	0.8374723211370768	0.1249819207264784	0.7224099965205655	0.540752172923915	0.7223822049331807	0.7829670879204277	0.8525164790058113	0.244555360948299
0.6999900222719249	0.46207102689536406	0.8441549413576129	0.10935666251425702	0.7279076413286045	0.5136130620153095	0.7281076937943983	0.7554325403790176	0.8588513589489201	0.22495078286402
0.705632433136242	0.4255412258440032	0.850837561578149	0.094904517282379	0.7334052861366435	0.4870474484223665	0.733833182655616	0.7270714135989808	0.865186238892029	0.2072646770160518
0.7112748440005594	0.3911335818164178	0.8575201817986854	0.0817433174984238	0.7389029309446825	0.46107732091497583	0.7395586715168337	0.6978862965212115	0.8715211188351377	0.1915437832192179
0.7169172548648768	0.35877894251473436	0.8642028020192215	0.06996132429903792	0.7444005757527214	0.4357265897212876	0.7452841603780515	0.66794279701739	0.8778559987782466	0.1778090110852195
0.722559665729194	0.328402581736137	0.8708854222397576	0.05961591989062513	0.7498982205607605	0.41101877445424584	0.7510096492392692	0.6373633146165446	0.8841908787213554	0.16605495033937062
0.7282020765935113	0.2999298185408355	0.8775680424602937	0.05073368107293243	0.7553958653687995	0.38697548853586466	0.7567351381004868	0.6063174705890726	0.8905257586644643	0.15624953564865288
0.7338444874578285	0.2732899039561474	0.8842506626808301	0.043311603233560356	0.7608935101768385	0.3636156879052001	0.7624606269617045	0.5750100284600105	0.896860638607573	0.1483336367176208
0.7394868983221459	0.24841816104140615	0.8909332829013662	0.037319159842094086	0.7663911549848775	0.3409555571980055	0.7681861158229222	0.5436672943261507	0.9031955185506818	0.14222047772793803
0.7451293091864633	0.22525649756381563	0.8976159031219023	0.032700851267761115	0.7718887997929165	0.3190088471933361	0.7739116046841399	0.5125230546250464	0.9095303984937907	0.13779494540509654
0.7507717200507804	0.20375252680498787	0.9042985233424384	0.02937892222954753	0.7773864446009555	0.2977874560689194	0.7796370935453576	0.4818050889828109	0.9158652784368996	0.13491299961553152
0.7564141309150978	0.18385762372211745	0.9109811435629748	0.027256003254789312	0.7828840894089945	0.2773020606746216	0.7853625824065752	0.4517231941404987	0.9222001583800082	0.13340152998114946
0.762056541779415	0.16552430449432531	0.9176637637835109	0.026217543470076092	0.7883817342170335	0.25756264449397687	0.7910880712677929	0.42245948421632074	0.9285350383231171	0.1330590833922701
0.7676989526437323	0.14870334289582118	0.924346384004047	0.026134029053195326	0.7938793790250724	0.23857882510060868	0.7968135601290106	0.39416150969115943	0.934869918266226	0.1336579022626187
0.7733413635080495	0.13334102506953205	0.9310290042245833	0.026863100244747716	0.7993770238331115	0.22035994382331614	0.8025390489902283	0.36693848262034207	0.9412047982093349	0.13494765192689873
0.7789837743723669	0.11937689647481055	0.9377116244451195	0.02825176769494921	0.8048746686411505	0.20291493338878352	0.8082645378514459	0.34086063048615006	0.9475396781524436	0.13666107845481815
0.7846261852366843	0.10674227590445826	0.9443942446656556	0.03013896883256883	0.8103723134491895	0.18625201777652153	0.8139900267126636	0.31596144782425056	0.9538745580955524	0.13852163770394382
0.7902685961010014	0.09535970967439666	0.9510768648861917	0.03235868761352402	0.8158699582572285	0.17037831844658785	0.8197155155738813	0.29224239391877005	0.9602094380386613	0.14025289576735148
0.7959110069653188	0.08514342515255338	0.957759485106728	0.034743786931330164	0.8213676030652675	0.15529944245373226	0.825441004435099	0.26967941411250096	0.9665443179817702	0.14158925122375707
0.801553417829636	0.07600072892128308	0.9644421053272642	0.0371305826216016	0.8268652478733065	0.14101911405300355	0.8311664932963168	0.24823055474088718	0.9728791979248789	0.1422873056800831
0.8071958286939533	0.06783419324718547	0.9711247255478003	0.039364040357813344	0.8323628926813454	0.12753888780075115	0.8368919821575344	0.22784390466990612	0.9792140778679878	0.14213704457120985
0.8128382395582707	0.060544395788229316	0.9778073457683364	0.04130332637547767	0.8378605374893845	0.11485795434674001	0.8426174710187521	0.20846513053276897	0.9855489578110966	0.14097191206990803
0.8184806504225879	0.05403292929426629	0.9844899659888727	0.042827316006952595	0.8433581822974234	0.10297302617717943	0.8483429598799698	0.1900439717806103	0.9918838377542055	0.13867688836405215
0.8241230612869053	0.048205384247210964	0.9911725862094088	0.04383958375773868	0.8488558271054625	0.09187827410907523	0.8540684487411875	0.17253921302930547	0.9982187176973142	0.13519380685853136
0.8297654721512224	0.0429740274266552	0.997855206429945	0.044272381529612354	0.8543534719135015	0.08156527882951758	0.8597939376024052	0.15592183733897153	1.004553597640423	0.1305233709905738
0.8354078830155398	0.03825994866739795	1.004537826650481	0.044089164188130595	0.8598511167215405	0.07202296539092198	0.8655194264636228	0.1401762644166192	1.0108884775835318	0.12472362030900026
0.8410502938798572	0.03399451869060802	1.0112204468710173	0.043285339441747714	0.8653487615295795	0.06323750045391258	0.8712449153248405	0.12529977105555715	1.0172233575266407	0.1179049188407786
0.8466927047441744	0.030120082867037157	1.0179030670915536	0.04188708689598041	0.8708464063376185	0.05519214892849072	0.8769704041860582	0.11130035802202848	1.0235582374697494	0.11022185666439721
0.8523351156084917	0.026589898529557197	1.0245856873120895	0.03994828606204179	0.8763440511456575	0.047867104583067185	0.8826958930472759	0.09819345272566926	1.0298931174128583	0.1018627302473677
0.8579775264728091	0.023367397257294142	1.0312683075326259	0.03754578771971816	0.8818416959536964	0.04123932442207617	0.8884213819084936	0.08599791070959298	1.0362279973559672	0.0930374671028985
0.8636199373371263	0.02042491072978349	1.0379509277531622	0.034773430361351165	0.8873393407617355	0.03528240626879165	0.8941468707697113	0.0747317981317676	1.042562877299076	0.08396496487424636
0.8692623482014437	0.01774203450081901	1.0446335479736981	0.03173532116510454	0.8928369855697744	0.02996655139650197	0.899872359630929	0.06440840529793254	1.0488977572421847	0.07486081627683917
0.8749047590657608	0.01530381678015312	1.0513161681942345	0.028538954849802685	0.8983346303778134	0.025258649018282037	0.9055978484921468	0.055032866799815186	1.0552326371852936	0.06592629504124749
0.8805471699300782	0.013098950496789757	1.0579987884147708	0.025288729620395994	0.9038322751858524	0.021122508067791982	0.9113233373533642	0.04659965971779899	1.0615675171284025	0.05733930153830232
0.8861895807943956	0.011118120485300479	1.0646814086353067	0.02208034305530196	0.9093299199938915	0.01751924604902658	0.917048826214582	0.03909113245543756	1.0679023970715114	0.049247736158504876
0.8918319916587127	0.009352619147202201	1.071364028855843	0.018996426490638724	0.9148275648019305	0.01440782738910975	0.9227743150757997	0.03247709781570701	1.07423727701462	0.04176551417062168
0.8974744025230301	0.007793299616608198	1.078046649076379	0.016103624037497436	0.9203252096099696	0.011745727319602457	0.9284998039370174	0.02671541776261193	1.080572156957729	0.03497118801970516
0.9031168133873473	0.006429891272414184	1.0847292692969153	0.013451163623805206	0.9258228544180084	0.009489684077550388	0.9342252927982351	0.021753423568079102	1.0869070369008378	0.02890892806280352
0.9087592242516647	0.005250663362114318	1.0914118895174516	0.011070822642435156	0.9313204992260474	0.007596493710348833	0.9399507816594528	0.017529959380113796	1.0932419168439467	0.023591449715639645
0.9144016351159818	0.004242392030927439	1.0980945097379875	0.00897807577504956	0.9368181440340865	0.006023798706859117	0.9456762705206705	0.013977811229387445	1.0995767967870553	0.01900437432759319
0.9200440459802992	0.0033905660073609237	1.1047771299585238	0.007174137029433884	0.9423157888421255	0.004730823950284861	0.9514017593818882	0.011026285033707854	1.1059116767301642	0.015111474372519364
0.9256864568446166	0.002679756804518269	1.1114597501790602	0.0056485749393786824	0.9478134336501643	0.0036790202885004777	0.9571272482431059	0.008603721384615248	1.112246556673273	0.011860274524381242
0.9313288677089337	0.002094079455106088	1.118142370399596	0.004382186088444967	0.9533110784582034	0.002832586057186059	0.9628527371043234	0.006639775215330279	1.1185814366163818	0.009187546917720446
0.9369712785732511	0.001617677491150287	1.1248249906201324	0.0033498498678883573	0.9588087232662424	0.0021588486549158205	0.9685782259655411	0.005067337664160656	1.1249163165594906	0.007024336163855879
0.9426136894375683	0.0012351786238720011	1.1315076108406688	0.0025231462279270635	0.9643063680742815	0.0016285002562672277	0.9743037148267588	0.003824028761462091	1.1312511965025995	0.005300261564172148
0.9482561003018857	0.0009320828423892441	1.1381902310612046	0.001872587024263823	0.9698040128823205	0.0012156926690073191	0.9800292036879765	0.002853237315397857	1.1375860764457084	0.003946955918774239
0.9538985111662031	0.0006950601818692116	1.144872851281741	0.0013693803321419044	0.9753016576903594	0.0008980052454144586	0.9857546925491942	0.0021047244677831747	1.143920956388817	0.0029006008297045773
0.9595409220305202	0.0005121494631143932	1.1515554715022769	0.0009867079631688531	0.9807993024983984	0.0006563060952374154	0.9914801814104119	0.001534837481803026	1.150255836331926	0.0021035996939507617
0.9651833328948376	0.0003728607268462139	1.1582380917228132	0.0007005443592839824	0.9862969473064375	0.0004745304579392818	0.9972056702716297	0.0011063996770222086	1.1565907162750348	0.0015054878480464204
0.9708257437591548	0.00026819232209827817	1.1649207119433496	0.0004900778802373711	0.9917945921144766	0.0003394011444948355	1.0029311591328474	0.0007883516458710759	1.1629255962181437	0.0010632142334608856
