# Supplementary material for: t-SMILES: a fragment-based molecular representation framework for de novo ligand design
Source: Nat Commun. 2024 Jun 11;15:4993. doi: 10.1038/s41467-024-49388-6 (PMC11167009; doi:10.1038/s41467-024-49388-6)
Supplement: Supplementary file 4 — Source Data [file 41467_2024_49388_MOESM4_ESM.zip › Soure data/Source data and code for all other graphs/Metrics/Models/AID1706/AID_H6[dbl][rnd500][bs128]/soure data_Supplementary Fig.50/N_Atoms.kde.csv]

#0(0.000)_x	#0(0.000)_y	#1(2.195)_x	#1(2.195)_y	#2(2.088)_x	#2(2.088)_y	#3(1.483)_x	#3(1.483)_y	#4(1.000)_x	#4(1.000)_y
5.944124894116806	3.6578961951414516e-06	5.5515100424118735	3.895466999508422e-06	-2.4655196466093976	3.86156203714238e-06	3.1766648152596506	3.7388624015760233e-06	-1.6624038089415585	3.7904934480126165e-06
6.381872382618145	5.188165180025279e-06	5.968077780679091	5.545361577058927e-06	-1.983454122522871	5.789799870285044e-06	3.62715059601081	5.397599847384663e-06	-1.1884098008114925	5.605388904456155e-06
6.8196198711194835	7.255930726738802e-06	6.384645518946308	7.784378979679251e-06	-1.5013885984363444	8.516741531838582e-06	4.077636376761969	7.672469661951124e-06	-0.7144157926814266	8.14322481115979e-06
7.2573673596208215	1.0006368196311838e-05	6.801213257213526	1.0776344166220954e-05	-1.0193230743498178	1.2291187046224214e-05	4.5281221575131285	1.073878597899096e-05	-0.24042178455136076	1.1621697135559976e-05
7.69511484812216	1.3607334926567834e-05	7.217780995480743	1.4713244512121895e-05	-0.5372575502632913	1.7403081582565487e-05	4.978607938264288	1.4800496139708309e-05	0.23357222357870522	1.6293993735615878e-05
8.1328623366235	1.8247144670290297e-05	7.63434873374796	1.9814314865739933e-05	-0.055192026176764664	2.4175342037372883e-05	5.429093719015446	2.00871473849522e-05	0.7075662317087712	2.244262561595682e-05
8.570609825124837	2.413001761882227e-05	8.050916472015178	2.6323100995611443e-05	0.4268734979097619	3.29485531232634e-05	5.879579499766606	2.6847657618063678e-05	1.181560239838837	3.0367730796628286e-05
9.008357313626176	3.146890637872458e-05	8.467484210282395	3.450229294929233e-05	0.9089390219962885	4.405769336614697e-05	6.330065280517765	3.534050767849869e-05	1.6555542479689032	4.036914786288739e-05
9.446104802127515	4.0475629525642825e-05	8.884051948549612	4.4626369943122816e-05	1.391004546082815	5.780097828396881e-05	6.780551061268925	4.582033148631238e-05	2.129548256098969	5.27222026977563e-05
9.883852290628854	5.1348576377139833e-05	9.30061968681683	5.697243783744611e-05	1.8730700701693417	7.44021864704216e-05	7.2310368420200835	5.8521378403988744e-05	2.603542264229035	6.764805533686446e-05
10.321599779130192	6.425866827372051e-05	9.717187425084047	7.181004616608057e-05	2.3551355942558683	9.396934711518305e-05	7.681522622771243	7.363892524392082e-05	3.077536272359101	8.528054332281517e-05
10.75934726763153	7.933474421326452e-05	10.133755163351264	8.939120098515315e-05	2.837201118342395	0.00011645420475549586	8.132008403522402	9.131035738167852e-05	3.5515302804891666	0.0001056325998247576
11.19709475613287	9.665003499079775e-05	10.550322901618483	0.00010994218008943601	3.3192666424289214	0.0001416181528354093	8.58249418427356	0.00011159822283357173	4.025524288619232	0.00012856633092691384
11.634842244634207	0.00011621183661096199	10.966890639885698	0.00013365903187943556	3.801332166515448	0.00016901102098704963	9.03297996502472	0.00013447797175761842	4.499518296749298	0.00015377148738069914
12.072589733135546	0.00013795681649378605	11.383458378152916	0.00016070871737107204	4.283397690601975	0.00019796891775388512	9.48346574577588	0.0001598332032749082	4.973512304879365	0.00018075714873587573
12.510337221636885	0.00016175450875276188	11.800026116420133	0.00019123766473697824	4.765463214688501	0.0002276360758665347	9.93395152652704	0.00018746094586654622	5.447506313009431	0.00020886079251624312
12.948084710138223	0.00018742141058455895	12.21659385468735	0.00022538900069053394	5.247528738775028	0.00025701329211580176	10.384437307278198	0.0002170887342139022	5.921500321139496	0.00023727748881788584
13.385832198639562	0.00021474763457292057	12.633161592954568	0.00026332889700550797	5.7295942628615535	0.0002850322777465281	10.834923088029358	0.0002484040190029896	6.395494329269562	0.00026510981827890956
13.823579687140901	0.00024353728715653344	13.049729331221785	0.0003052813701703502	6.211659786948081	0.00031065142900693545	11.285408868780516	0.0002810948460412436	6.869488337399629	0.00029143648484836453
14.26132717564224	0.0002736626564113886	13.466297069489002	0.0003515696018109193	6.693725311034608	0.0003329647493098366	11.735894649531676	0.000314898944570616	7.343482345529694	0.0003153948421746544
14.699074664143579	0.0003051309689335862	13.88286480775622	0.00040266056399486703	7.175790835121134	0.00035131254271194044	12.186380430282835	0.0003496566250245208	7.81747635365976	0.00033627011462287115
15.136822152644916	0.00033816102026433005	14.299432546023437	0.00045920863062597983	7.65785635920766	0.0003653806566016175	12.636866211033995	0.0003853615014741465	8.291470361789825	0.00035358241975003656
15.574569641146255	0.00037326552894057473	14.716000284290654	0.0005220931383165948	8.139921883294187	0.00037527493029686356	13.087351991785154	0.000422202319640411	8.765464369919892	0.00036716215776453487
16.01231712964759	0.0004113337586213518	15.132568022557871	0.0005924447091189575	8.621987407380715	0.00038155930904211624	13.537837772536314	0.00046058932612532295	9.239458378049958	0.0003772051325388853
16.450064618148932	0.0004537079420043339	15.54913576082509	0.0006716556866667884	9.10405293146724	0.0003852497160356738	13.988323553287472	0.0005011597842966934	9.713452386180023	0.0003843008956464307
16.887812106650273	0.0005022464528562064	15.965703499092307	0.000761371300294217	9.586118455553766	0.0003877608534699754	14.438809334038632	0.000544759397005225	10.18744639431009	0.00038943100792173925
17.32555959515161	0.0005593666056478567	16.382271237359525	0.0008634600821982177	10.068183979640294	0.0003908090072830356	14.88929511478979	0.0005923993297891288	10.661440402440155	0.0003939377280971391
17.763307083652947	0.0006280604728976735	16.798838975626744	0.0009799644305437142	10.550249503726821	0.000396279897646907	15.339780895540951	0.0006451918687220089	11.135434410570221	0.00039946745936890866
18.201054572154284	0.0007118782108879913	17.21540671389396	0.0011130347485753557	11.032315027813347	0.0004060758518365693	15.79026667629211	0.0007042710021012434	11.609428418700288	0.00040789646777956464
18.638802060655625	0.0008148750434487283	17.631974452161174	0.0012648529457252643	11.514380551899873	0.00042196034913447207	16.24075245704327	0.0007707068464843941	12.083422426830353	0.0004212483645498964
19.076549549156965	0.0009415201988351262	18.048542190428392	0.0014375528987143375	11.9964460759864	0.00044541972149160226	16.69123823779443	0.0008454243557834723	12.55741643496042	0.00044161323862559036
19.514297037658302	0.001096568617825645	18.46510992869561	0.0016331464219831123	12.478511600072927	0.000477561126147849	17.141724018545588	0.0009291368147645604	13.031410443090484	0.0004710770250508646
19.95204452615964	0.0012848990108852596	18.88167766696283	0.001853463172332091	12.960577124159453	0.0005190627350800375	17.592209799296747	0.0010223031116688975	13.505404451220551	0.0005116668956085483
20.38979201466098	0.001511324667520419	19.298245405230045	0.00210011164188452	13.442642648245979	0.0005701866014775402	18.042695580047905	0.0011251148704273719	13.979398459350618	0.0005653146500840834
20.82753950316232	0.0017803861133034087	19.714813143497263	0.0023744660719092116	13.924708172332505	0.0006308573657013873	18.493181360799063	0.0012375156351043515	14.453392467480683	0.0006338359861215337
21.265286991663658	0.0020961370479116045	20.13138088176448	0.0026776810036641297	14.406773696419034	0.0007008016532965276	18.943667141550222	0.0013592500856372358	14.92738647561075	0.0007189199640962783
21.703034480164995	0.002461936745334279	20.547948620031697	0.003010731654825503	14.88883922050556	0.0007797347445332792	19.39415292230138	0.0014899374773310557	15.401380483740816	0.0008221207616527686
22.14078196866633	0.0028802630217069146	20.964516358298916	0.003374474826884502	15.370904744592085	0.0008675740436930566	19.844638703052546	0.0016291608515361562	15.875374491870879	0.0009448435440436865
22.578529457167676	0.003352559770064975	21.381084096566134	0.003769722069170293	15.852970268678614	0.0009646541941062476	20.295124483803704	0.0017765625872247558	16.349368500000946	0.001088318242533178
23.016276945669013	0.0038791317753743486	21.79765183483335	0.004197314742019615	16.33503579276514	0.001071917264387681	20.745610264554863	0.001931937762147093	16.823362508131012	0.0012535590786394847
23.45402443417035	0.004459097000072563	22.214219573100568	0.004658189705088608	16.817101316851666	0.0011910536938878318	21.19609604530602	0.002095319386641519	17.29735651626108	0.0014413131675819549
23.891771922671687	0.005090402835376349	22.630787311367783	0.005153424719321733	17.29916684093819	0.0013245754249314107	21.64658182605718	0.0022670532923131266	17.771350524391146	0.001652007427042333
24.329519411173024	0.00576990815498055	23.047355049635	0.005684254241437341	17.781232365024717	0.0014758109946166548	22.097067606808338	0.0024478644264264698	18.24534453252121	0.0018857079774981362
24.767266899674368	0.006493527738820042	23.46392278790222	0.00625204891508045	18.263297889111247	0.0016488218920779711	22.547553387559496	0.0026389195007342865	18.719338540651275	0.0021421088747560642
25.205014388175705	0.007256430233324072	23.880490526169435	0.006858255431901654	18.745363413197772	0.0018482485164326233	22.998039168310655	0.002841892413516918	19.193332548781342	0.0024205662360978386
25.642761876677042	0.008053275839615945	24.297058264436654	0.007504297212851848	19.227428937284298	0.002079101005772151	23.44852494906182	0.0030590379293899636	19.66732655691141	0.002720189018913211
26.08050936517838	0.008878475947133074	24.71362600270387	0.008191440214593037	19.709494461370827	0.0023465139471101834	23.89901072981298	0.003293275548754874	20.141320565041475	0.0030399890650554774
26.518256853679723	0.009726454471653462	25.130193740971087	0.008920631808732473	20.191559985457353	0.002655484200018203	24.349496510564137	0.003548279679908447	20.61531457317154	0.003379081591455082
26.95600434218106	0.010591890090953147	25.546761479238306	0.009692323877713526	20.67362550954388	0.0030106083328688216	24.799982291315295	0.0038285650585906114	21.089308581301605	0.003736914950024317
27.393751830682397	0.011469920073545947	25.96332921750552	0.010506293831877657	21.155691033630404	0.0034158317840914947	25.250468072066454	0.0041395492062169135	21.56330258943167	0.00411349760339513
27.831499319183735	0.012356289898889412	26.37989695577274	0.011361479011587456	21.63775655771693	0.0038742175120814134	25.700953852817612	0.004487568171953345	22.03729659756174	0.004509583386754193
28.26924680768507	0.013247438053391122	26.79646469403996	0.012255840727953543	22.11982208180346	0.004387739172516336	26.15143963356877	0.004879819401589399	22.511290605691805	0.004926775355704805
28.706994296186416	0.014140511715726604	27.213032432307173	0.013186273831370129	22.601887605889985	0.0049571037523381545	26.60192541431993	0.005324207496779962	22.985284613821868	0.005367515031044307
29.144741784687753	0.01503331581753434	27.629600170574392	0.014148575989321767	23.08395312997651	0.005581611147654256	27.052411195071087	0.005829075431257977	23.459278621951935	0.005834937503243501
29.58248927318909	0.015924204409316713	28.04616790884161	0.015137487648896704	23.56601865406304	0.006259062424429484	27.502896975822253	0.006402815244491987	23.933272630082	0.006332592050714505
30.020236761690427	0.016811928632904344	28.462735647108826	0.016146808898856283	24.048084178149566	0.006985732662144169	27.95338275657341	0.007053367269214583	24.407266638212068	0.006864049753719244
30.457984250191764	0.0176954592860748	28.879303385376044	0.017169593247458387	24.53014970223609	0.007756426234599977	28.40386853732457	0.007787633755644513	24.881260646342135	0.0074324403106579345
30.895731738693108	0.018573803558705474	29.295871123643263	0.01819841104760549	25.012215226322617	0.00856463029700093	28.85435431807573	0.008610849002785928	25.355254654472198	0.008039976005923655
31.333479227194445	0.019445834886966683	29.712438861910478	0.01922566754606429	25.494280750409143	0.00940277517031491	29.304840098826887	0.009525961273735558	25.829248662602264	0.008687528307997561
31.771226715695782	0.0203101521613971	30.129006600177696	0.020243953162386787	25.976346274495672	0.010262598564653327	29.755325879578045	0.010533089518838462	26.30324267073233	0.0093743200195433
32.20897420419712	0.021164980148536752	30.54557433844491	0.021246397620113953	26.458411798582198	0.011135595841715588	30.205811660329204	0.011629118474681045	26.777236678862398	0.010097783198458969
32.64672169269846	0.022008117561048833	30.96214207671213	0.022226995969150263	26.940477322668723	0.0120135235388605	30.656297441080362	0.012807488132186908	27.251230686992464	0.010853612058482101
33.0844691811998	0.022836933471699458	31.37870981497935	0.023180874194136874	27.422542846755253	0.01288891141101438	31.106783221831527	0.014058218027910994	27.725224695122527	0.011636014148019522
33.52221666970114	0.02364840745842931	31.795277553246564	0.02410446548971867	27.90460837084178	0.013755532264795894	31.557269002582686	0.0153681845964266	28.199218703252594	0.012438136594180681
33.959964158202474	0.02443920464394535	32.21184529151378	0.02499557539978233	28.386673894928304	0.014608780803197552	32.007754783333844	0.016721643255589315	28.67321271138266	0.013252621391674385
34.39771164670381	0.025205774121842998	32.628413029781	0.025853324306332384	28.86873941901483	0.015445922911433528	32.458240564085	0.018100959103365327	29.147206719512727	0.014072228051235536
34.835459135205156	0.025944458362336935	33.04498076804822	0.02667796812880002	29.350804943101355	0.016266193812754733	32.90872634483616	0.01948748463337243	29.621200727642794	0.014890455308970598
35.27320662370649	0.026651602011917436	33.46154850631544	0.027470611072886744	29.832870467187885	0.01707074419067266	33.35921212558732	0.020862503245113493	30.095194735772857	0.015702096133406698
35.71095411220783	0.027323650736636246	33.87811624458266	0.028232836183330796	30.314935991274407	0.017862453554777207	33.80969790633848	0.02220814653693523	30.569188743902924	0.01650367039251988
36.14870160070917	0.027957233908062974	34.29468398284987	0.028966288720524338	30.797001515360936	0.018645645518040935	34.260183687089636	0.023508193457067512	31.043182752032987	0.017293694589618516
36.58644908921051	0.028549228390906126	34.71125172111709	0.029672252750782755	31.279067039447465	0.019425746816560223	34.710669467840795	0.02474867105270899	31.517176760163057	0.0180727650405246
37.02419657771185	0.02909680386272338	35.1278194593843	0.03035126211859925	31.761132563533987	0.020208929173086667	35.16115524859196	0.02591819896599106	31.99117076829312	0.018843447189182856
37.461944066213185	0.02959745248894805	35.54438719765152	0.031002783126487948	32.24319808762051	0.021001761165521986	35.61164102934311	0.027008050604608237	32.465164776423194	0.019609977905471435
37.89969155471452	0.030049007092699104	35.960954935918735	0.03162499841752369	32.72526361170705	0.021810879201264306	36.06212681009428	0.028011939363915384	32.93915878455326	0.0203777992491576
38.33743904321586	0.030449652138288322	36.377522674185954	0.032214710914100185	33.20732913579357	0.022642667480877055	36.512612590845436	0.02892557379988058	33.41315279268332	0.0211529519738988
38.775186531717196	0.030797931066026817	36.79409041245317	0.03276737471936022	33.689394659880094	0.023502922213425155	36.963098371596594	0.02974605635804484	33.88714680081338	0.021941366064525118
39.21293402021854	0.031092752137379668	37.21065815072039	0.03327724820462748	34.17146018396663	0.024396470436215	37.41358415234775	0.030471221669345173	34.361140808943446	0.022748094649221427
39.65068150871988	0.0313333934377046	37.62722588898761	0.033737654457075106	34.65352570805315	0.02532672161972229	37.86406993309891	0.031099019151849944	34.83513481707352	0.02357654662533225
40.088428997221214	0.031519506495419916	38.04379362725483	0.03414132680781085	35.135591232139674	0.026295150652075574	38.31455571385007	0.031627039018130125	35.30912882520359	0.024427781047073747
40.52617648572255	0.03165111745479029	38.46036136552205	0.03448081273613706	35.6176567562262	0.02730074008514763	38.76504149460123	0.03205226113484584	35.78312283333365	0.025299930525750844
40.963923974223896	0.031728625033213026	38.876929103789266	0.034748907952758645	36.09972228031273	0.02833944094478657	39.215527275352386	0.03237107496105527	36.25711684146371	0.026187818988085764
41.40167146272523	0.03175279551876059	39.29349684205647	0.034939093371413404	36.581787804399255	0.02940373660532892	39.666013056103544	0.032579580253490774	36.731110849593776	0.027082829016178287
41.83941895122657	0.03172475651773894	39.71006458032369	0.03504595019688581	37.06385332848578	0.03048240525625928	40.11649883685471	0.03267413781496225	37.20510485772385	0.027973054907077154
42.27716643972791	0.031645992591479516	40.12663231859091	0.03506553165612335	37.54591885257231	0.0315605679527425	40.56698461760587	0.03265210308301929	37.679098865853916	0.028843750745230455
42.714913928229244	0.03151834682564692	40.543200056858126	0.0349956733018914	38.027984376658836	0.03262007999060755	41.01747039835703	0.032512648057623335	38.15309287398398	0.029678051411899036
43.15266141673059	0.031344032326450756	40.959767795125344	0.03483622694508297	38.51004990074536	0.03364027720045152	41.467956179108185	0.03225756279090461	38.62708688211404	0.030457913319643627
43.590408905231925	0.031125656391948954	41.37633553339256	0.034589206092559485	38.992115424831894	0.03459903399216414	41.918441959859344	0.031891928232432476	39.101080890244106	0.031165196039224723
44.02815639373326	0.030866257676329244	41.79290327165978	0.03425883355979065	39.474180948918416	0.035474037621777144	42.3689277406105	0.03142456718128768	39.57507489837418	0.03178279044943745
44.4659038822346	0.030569353342357913	42.209471009927	0.03385148515041502	39.95624647300494	0.03624414443189739	42.81941352136166	0.030868206837767594	40.049068906504246	0.032295696306205754
44.903651370735936	0.030238989513345724	42.62603874819422	0.03337552741060913	40.438311997091475	0.036890667462640726	43.26989930211282	0.030239320729629884	40.52306291463431	0.03269196235522976
45.34139885923728	0.029879784969599702	43.04260648646144	0.03284105275556331	40.920377521178	0.03739845486004061	43.720385082863984	0.029557654498702846	40.99705692276437	0.03296342283695783
45.77914634773862	0.029496955684128197	43.459174224728656	0.0322595216804375	41.40244304526452	0.03775665314008234	44.17087086361514	0.028845474073082758	41.471050930894435	0.033106190974102015
46.216893836239954	0.029096307040930282	43.87574196299586	0.031643328861678664	41.884508569351055	0.0379591013406135	44.6213566443663	0.028126601845875933	41.94504493902451	0.033120897424562964
46.65464132474129	0.02868418177553466	44.29230970126308	0.0310053169077031	42.36657409343758	0.0380043603575372	45.07184242511746	0.027425323793929684	42.419038947154576	0.03301268480655341
47.092388813242636	0.0282673548620449	44.7088774395303	0.030358267266415363	42.8486396175241	0.037895434081311415	45.52232820586862	0.026765256887841832	42.89303295528464	0.03279098494917631
47.53013630174397	0.02785287145780503	45.125445177797516	0.029714401233904612	43.33070514161062	0.03763927479173229	45.97281398661978	0.026168262246963787	43.3670269634147	0.03246911247200615
47.96788379024531	0.02744783003492788	45.542012916064735	0.029084924223690127	43.81277066569716	0.03724617823054779	46.423299767370935	0.025653477224915816	43.841020971544765	0.03206370794163016
48.40563127874665	0.027059119212762005	45.95858065433195	0.028479642961113456	44.29483618978368	0.03672916295997962	46.87378554812209	0.025236521769205735	44.31501497967484	0.03159405917331488
48.843378767247984	0.026693122721273523	46.37514839259917	0.027906678158419355	44.7769017138702	0.0361033986639268	47.32427132887325	0.024928914053855708	44.789008987804905	0.031081323869819665
49.28112625574933	0.02635541159554795	46.79171613086639	0.02737228523833688	45.25896723795674	0.03538570780521215	47.77475710962442	0.024737710357200668	45.26300299593497	0.030547673845320887
49.718873744250665	0.02605044552246164	47.20828386913361	0.02688078411435289	45.74103276204326	0.034594125306015716	48.225242890375576	0.02466536663542639	45.73699700406503	0.030015382296502437
50.156621232752	0.025781305881441657	47.62485160740083	0.026434587591607276	46.22309828612978	0.03374747175397414	48.675728671126734	0.02470980558055389	46.210991012195095	0.02950588087224507
50.59436872125334	0.025549481380524184	48.04141934566805	0.0260343084076964	46.70516381021632	0.03286488406689985	49.12621445187789	0.02486466365431486	46.68498502032517	0.029038820946625504
51.03211620975468	0.02535472350455998	48.45798708393525	0.0256789188428685	47.18722933430284	0.03196525598788616	49.57670023262905	0.02511968743955956	47.158979028455235	0.028631180850699916
51.46986369825602	0.025194983713886534	48.87455482220247	0.02536593521388015	47.669294858389364	0.031066566674793877	50.02718601338021	0.025461246925713877	47.6329730365853	0.028296465170774637
51.90761118675736	0.02506643806591433	49.29112256046969	0.02509160268529177	48.1513603824759	0.03018511229306988	50.47767179413137	0.02587293406228739	48.10696704471536	0.028044041719533116
52.345358675258694	0.024963598356920875	49.70769029873691	0.024851063095158443	48.63342590656242	0.02933469382455265	50.928157574882526	0.026336217060834142	48.580961052845424	0.027878655959932917
52.78310616376003	0.024879502661762903	50.124258037004125	0.0246384985245577	49.115491430648945	0.028525844993997497	51.37864335563369	0.026831123632552304	49.0549550609755	0.02780015248145164
53.220853652261376	0.024805972864488362	50.540825775271344	0.024447254208229477	49.59755695473548	0.02776519996087524	51.82912913638485	0.02733692900336848	49.528949069105565	0.027803420591737262
53.65860114076271	0.02473392286279694	50.95739351353856	0.024269953937400023	50.079622478822	0.0270550973835402	52.27961491713601	0.027832826838215332	50.00294307723563	0.02787856848759982
54.09634862926405	0.02465369886141736	51.37396125180578	0.024098627383493335	50.561688002908525	0.026393495918049303	52.73010069788717	0.028298563103478648	50.47693708536569	0.02801131961074413
54.53409611776539	0.024555432626240877	51.790528990073	0.023924870381993993	51.04375352699505	0.02577424023332671	53.180586478638325	0.028715014598102884	50.950931093495754	0.02818361641599751
54.971843606266724	0.024429389655543973	52.20709672834022	0.023740055627429566	51.525819051081584	0.025187672914545996	53.631072259389484	0.029064695721516393	51.42492510162583	0.028374410395500704
55.40959109476807	0.02426629668121819	52.62366446660744	0.023535602901252107	52.007884575168106	0.024621543921623648	54.08155804014064	0.02933217938511498	51.898919109755894	0.028560611394868898
55.847338583269405	0.02405763636045678	53.040232204874656	0.02330330627397503	52.48995009925463	0.02406213268439421	54.5320438208918	0.029504421112285423	52.37291311788596	0.028718162345736983
56.28508607177074	0.023795900993302824	53.45679994314186	0.023035702772139864	52.972015623341164	0.02349547364775101	54.98252960164296	0.029570979461505827	52.84690712601602	0.028823196387204188
56.72283356027208	0.02347480110850598	53.87336768140908	0.022726455172642934	53.45408114742769	0.022908566707822233	55.433015382394125	0.02952413089998447	53.320901134146084	0.028853222044219636
57.16058104877342	0.023089428326982624	54.2899354196763	0.022370713142628708	53.93614667151421	0.02229045942413131	55.88350116314528	0.02935888288679771	53.79489514227616	0.02878827029212227
57.59832853727476	0.022636374644550487	54.706503157943516	0.021965413589173817	54.418212195600745	0.021633105918477117	56.33398694389644	0.029072894732524224	54.268889150406224	0.028611927912178873
58.0360760257761	0.02211381190677023	55.123070896210734	0.021509483654600287	54.90027771968727	0.02093193440638995	56.7844727246476	0.028666321181423184	54.74288315853629	0.02831217812447529
58.473823514277434	0.02152153567708454	55.53963863447795	0.0210039181037968	55.38234324377379	0.02018608729895816	57.23495850539876	0.028141597944917354	55.21687716666635	0.027881975299494207
58.91157100277877	0.02086097700765801	55.95620637274517	0.02045171573314036	55.864408767860326	0.01939833091227967	57.68544428614992	0.02750319097312519	55.69087117479641	0.027319497411927397
59.349318491280115	0.0201351840723961	56.37277411101239	0.0198576749626801	56.34647429194685	0.01857466277952132	58.135930066901075	0.0267573316037641	56.16486518292649	0.026628047419692647
59.78706597978145	0.01934877362320032	56.78934184927961	0.019228064625601414	56.82853981603337	0.017723670846963555	58.58641584765223	0.02591175764488591	56.638859191056554	0.025815610050043812
60.22481346828279	0.018507850283489044	57.20590958754683	0.018570199819041004	57.310605340119906	0.01685571858295716	59.0369016284034	0.024975476030570994	57.11285319918662	0.024894108528087336
60.66256095678413	0.017619890310328522	57.622477325814046	0.017891962599745403	57.79267086420643	0.015982041932030823	59.48738740915456	0.023958556407979847	57.58684720731668	0.023878440337741218
61.10030844528547	0.0166935860776877	58.03904506408125	0.017201312057888468	58.27473638829295	0.015113847328769659	59.937873189905716	0.022871957691604623	58.06084121544674	0.02278539597666945
61.53805593378681	0.01573864844252899	58.45561280234847	0.016505827487638573	58.75680191237947	0.01426149447391404	60.388358970656874	0.021727382338738502	58.53483522357682	0.021632575108021836
61.975803422288145	0.014765566419315368	58.87218054061569	0.015812322441003793	59.23886743646601	0.013433833843566324	60.83884475140803	0.020537147044624306	59.00882923170688	0.02043740832123694
62.41355091078948	0.013785327027018415	59.288748278882906	0.015126557548401063	59.72093296055253	0.012637748400851903	61.28933053215919	0.019314054806916944	59.48282323983695	0.0192163708067283
62.85129839929082	0.01280910237166662	59.705316017150125	0.014453067716802485	60.20299848463905	0.011877924033320544	61.73981631291035	0.018071252620395665	59.95681724796701	0.01798444054364256
63.28904588779216	0.011847915394108397	60.12188375541734	0.01379510644043949	60.68506400872559	0.01115684685940383	62.19030209366151	0.01682206167344669	60.43081125609707	0.016754814237578342
63.7267933762935	0.010912299567240222	60.53845149368456	0.013154698129735519	61.16712953281211	0.010475001041641894	62.640787874412666	0.015579772450573806	60.90480526422715	0.015538856318506275
64.16454086479484	0.010011970515658582	60.95501923195178	0.012532779889452426	61.64919505689865	0.009831221201831709	63.09127365516383	0.014357404627885227	61.37879927235721	0.014346226390461929
64.60228835329617	0.009155528539694868	61.371586970219	0.011929407883057868	62.13126058098517	0.009223141292863944	63.54175943591499	0.013167439670625045	61.852793280487276	0.013185113333453834
65.04003584179752	0.008350210074744239	61.78815470848622	0.011344000605898808	62.61332610507169	0.008647678021028532	63.99224521666615	0.012021541025712823	62.32678728861734	0.012062501765512055
65.47778333029886	0.007601703213254631	62.204722446753436	0.010775591867766079	63.095391629158215	0.00810149145493507	64.44273099741731	0.01093028133490812	62.8007812967474	0.01098440773337056
65.91553081880019	0.006914037859918827	62.62129018502064	0.010223069488855931	63.57745715324475	0.007581376850117114	64.89321677816847	0.009902897244149242	63.274775304877465	0.009956041650149907
66.35327830730154	0.006289555423087469	63.03785792328786	0.009685380837522779	64.05952267733127	0.007084557556087348	65.34370255891963	0.008947089925036475	63.74876931300753	0.008981882302222617
66.79102579580287	0.005728956861732536	63.45442566155508	0.00916169249143294	64.5415882014178	0.006608866287961153	65.79418833967078	0.008068883901774194	64.2227633211376	0.008065670451690939
67.22877328430421	0.0052314221374477375	63.8709933998223	0.008651497638770936	65.02365372550433	0.006152818254660675	66.24467412042195	0.007272549399736633	64.69675732926767	0.007210349251758725
67.66652077280555	0.00479478931175383	64.28756113808952	0.008154670650569063	65.50571924959085	0.00571559242163117	66.69515990117311	0.006560585799979548	65.17075133739773	0.006417988270376786
68.10426826130688	0.004415778146082905	64.70412887635673	0.007671473049468849	65.98778477367738	0.0052969452155163755	67.14564568192426	0.005933757519255965	65.6447453455278	0.005689727586358696
68.54201574980823	0.004090241330919123	65.12069661462395	0.007202518595344832	66.46985029776391	0.004897083916897445	67.59613146267543	0.005391170002222416	66.11873935365786	0.005025769615704977
68.97976323830957	0.0038134263665177306	65.53726435289117	0.006748707329631866	66.95191582185043	0.004516525401609072	68.04661724342658	0.004930373123802344	66.59273336178794	0.004425432140941426
69.4175107268109	0.0035802324005163324	65.95383209115839	0.006311139257677195	67.43398134593696	0.0041559609900855745	68.49710302417775	0.004547481975975573	67.066727369918	0.003887260328311914
69.85525821531225	0.0033854486147942677	66.37039982942561	0.0058910181040105125	67.9160468700235	0.003816141455514359	68.94758880492891	0.004237309836382561	67.54072137804806	0.0034091820198961635
70.29300570381359	0.0032239636089985645	66.78696756769283	0.005489554509774409	68.39811239411002	0.0034977891922587604	69.39807458568006	0.003993513658864707	68.01471538617812	0.002988681988830557
70.73075319231492	0.003090938248635327	67.20353530596003	0.005107876427367141	68.88017791819654	0.0032015383204548214	69.84856036643123	0.0038087571025253353	68.48870939430819	0.00262296839798886
71.16850068081627	0.0029819373284066687	67.62010304422725	0.004746952554884326	69.36224344228307	0.002927898824659345	70.29904614718238	0.003674898565548728	68.96270340243827	0.0023091081309893156
71.6062481693176	0.0028930179761185748	68.03667078249447	0.004407532649926048	69.8443089663696	0.0026772379699137364	70.74953192793355	0.003583211102269875	69.43669741056833	0.002044115461413776
72.04399565781894	0.002820774948278984	68.45323852076169	0.004090106627274788	70.32637449045612	0.0024497711308695256	71.2000177086847	0.0035246374050290946	69.91069141869839	0.0018249884855194936
72.48174314632028	0.0027623449005842915	68.8698062590289	0.0037948825909421124	70.80844001454265	0.002245554524488818	71.65050348943586	0.003490076905045126	70.38468542682845	0.0016486975697284812
72.91949063482161	0.002715373452978782	69.28637399729612	0.003521782455736453	71.29050553862918	0.002064473800953246	72.10098927018701	0.003470694756359952	70.85867943495852	0.001512137892885431
73.35723812332296	0.0026779504943715395	69.70294173556334	0.0032704526304538485	71.7725710627157	0.0019062246866448041	72.55147505093818	0.0034582355780833794	71.3326734430886	0.0014120628836882228
73.79498561182429	0.002648520711697498	70.11950947383056	0.003040286402785131	72.25463658680222	0.0017702845943055542	73.00196083168935	0.0034453198550337414	71.80666745121866	0.0013450166861694907
74.23273310032563	0.002625777724133729	70.53607721209778	0.0028304542129574638	72.73670211088876	0.0016558770353004612	73.4524466124405	0.003425698972549947	72.28066145934872	0.0013072821475972373
74.67048058882698	0.002608551318147763	70.952644950365	0.0026399379440979445	73.21876763497528	0.0015619334637816428	73.90293239319166	0.0033944465228515222	72.75465546747878	0.0012948570604246167
75.1082280773283	0.002595697922393332	71.36921268863222	0.002467565687794063	73.7008331590618	0.0014870594618724693	74.35341817394281	0.0033480686146244902	73.22864947560885	0.0013034664818475272
75.54597556582965	0.002586004435385653	71.78578042689944	0.0023120441299557272	74.18289868314834	0.0014295135064723264	74.80390395469398	0.0032845236653985354	73.70264348373892	0.0013286137720462177
75.983723054331	0.0025781146689956764	72.20234816516665	0.0021719866747152445	74.66496420723486	0.0013872065514303371	75.25438973544513	0.003203151337793622	74.17663749186899	0.0013656681674660822
76.42147054283232	0.0025704859318930696	72.61891590343387	0.0020459365729325126	75.14702973132138	0.001357729084512522	75.7048755161963	0.003104519491519792	74.65063149999905	0.0014099826166225449
76.85921803133367	0.002561380703381201	73.03548364170108	0.0019323855024915495	75.62909525540792	0.001338409222526086	76.15536129694745	0.002990205940877872	75.12462550812911	0.0014570324441769934
77.296965519835	0.0025488951218791242	73.4520513799683	0.0018297890951791494	76.11116077949444	0.0013264011711807558	76.60584707769861	0.002862537412675963	75.59861951625918	0.0015025632752096562
77.73471300833634	0.00253102242913165	73.86861911823551	0.0017365816566820684	76.59322630358096	0.0013187986882662202	77.05633285844978	0.002724310810724547	76.07261352438925	0.001542735629408682
78.17246049683769	0.0025057459443965286	74.28518685650273	0.0016511926483768835	77.0752918276675	0.0013127639262312818	77.50681863920093	0.0025785216054024142	76.54660753251932	0.0015742537697836518
78.61020798533902	0.002471152993713962	74.70175459476995	0.0015720673142486288	77.55735735175402	0.0013056590657175048	77.9573044199521	0.0024281212003700267	77.02060154064938	0.0015944678118108133
79.04795547384036	0.002425558861481296	75.11832233303717	0.001497693141975382	78.03942287584054	0.001295167141218638	78.40779020070325	0.0022758201156909143	77.49459554877944	0.0016014407094938595
79.48570296234169	0.0023676285578337146	75.53489007130439	0.0014266327277119813	78.52148839992707	0.0012793896713604455	78.85827598145441	0.0021239475712440874	77.9685895569095	0.0015939753075184283
79.92345045084303	0.0022964841759815693	75.95145780957161	0.00135756223214823	79.0035539240136	0.0012569119370887355	79.30876176220556	0.0019743713952894712	78.44258356503958	0.0015716007663184894
80.36119793934438	0.002211786871088062	76.36802554783883	0.0012893131909075281	79.48561944810012	0.0012268313659659388	79.75924754295673	0.0018284758846797426	78.91657757316965	0.0015345217658290587
80.79894542784571	0.0021137848962344244	76.78459328610604	0.0012209142177578092	79.96768497218665	0.0011887495587634984	80.2097333237079	0.0016871899222261797	79.39057158129971	0.001483537366224027
81.23669291634705	0.002003322414397351	77.20116102437326	0.0011516283380135627	80.44975049627318	0.0011427330481416347	80.66021910445905	0.001551053744956344	79.86456558942977	0.0014199387315373603
81.67444040484838	0.0018818075982029443	77.61772876264047	0.0010809814760967915	80.9318160203597	0.0010892510866406038	81.11070488521021	0.001420310491588475	80.33855959755984	0.0013453957992213216
82.11218789334973	0.0017511424061272156	78.03429650090769	0.0010087780687490326	81.41388154444623	0.0010291001495301452	81.56119066596136	0.001295008088747515	80.81255360568991	0.0012618423877023268
82.54993538185107	0.0016136199580707746	78.4508642391749	0.0009351008502280615	81.89594706853276	0.0009633243710027801	82.01167644671253	0.001175098044453188	81.28654761381998	0.0011713674466718987
82.9876828703524	0.001471798250175724	78.86743197744212	0.0008602934207135245	82.37801259261929	0.0008931391840742405	82.46216222746368	0.0010605200407958666	81.76054162195004	0.0010761176597388641
83.42543035885375	0.0013283607710319436	79.28399971570934	0.0007849260452804736	82.86007811670581	0.0008198626637760338	82.91264800821484	0.0009512644787975307	82.2345356300801	0.0009782139855618785
83.86317784735508	0.0011859752600890043	79.70056745397656	0.0007097469747088701	83.34214364079234	0.0007448562352108667	83.363133788966	0.0008474088772463709	82.70852963821017	0.0008796824996143451
84.30092533585642	0.001047161376479789	80.11713519224378	0.0006356231674768285	83.82420916487887	0.0006694741611417512	83.81361956971716	0.0007491277893477019	83.18252364634024	0.0007823984318011103
84.73867282435776	0.0009141765496374528	80.533702930511	0.0005634754044431002	84.30627468896539	0.0005950199794687262	84.26410535046833	0.0006566792321722137	83.6565176544703	0.0006880417072005575
85.1764203128591	0.0007889269995761694	80.95027066877822	0.0004942132819988421	84.78834021305192	0.0005227079132115958	84.71459113121948	0.0005703731641278795	84.13051166260037	0.0005980624763497226
85.61416780136044	0.0006729081548383689	81.36683840704544	0.00042867540157759675	85.27040573713845	0.0004536280199402263	85.16507691197064	0.000490529063472871	84.60450567073043	0.0005136557833878493
86.05191528986178	0.0005671757981736287	81.78340614531265	0.00036757929842731	85.75247126122497	0.00038871507453051016	85.6155626927218	0.0004174300788893486	85.0784996788605	0.0004357453063757258
86.48966277836311	0.00047234655521294453	82.19997388357986	0.0003114844095517516	86.2345367853115	0.00032872240914757925	86.06604847347296	0.0003512806199608734	85.55249368699057	0.0003649766855175839
86.92741026686446	0.0003886240752014977	82.61654162184708	0.00026076986451802585	86.71660230939803	0.00027420275327125573	86.51653425422411	0.00029217284239837663	86.02648769512064	0.0003017211150205016
87.36515775536579	0.0003158456177682601	83.0331093601143	0.0002156273088692286	87.19866783348455	0.0002254982756849689	86.96702003497528	0.00024006556061447604	86.5004817032507	0.0002460895490344235
87.80290524386713	0.00025354284238394026	83.44967709838151	0.00017606753940961438	87.68073335757107	0.0001827414897218171	87.41750581572643	0.00019477702353331224	86.97447571138076	0.00019795714580182506
88.24065273236847	0.00020101039001765687	83.86624483664873	0.00014193860200450984	88.16279888165761	0.0001458675945572308	87.8679915964776	0.00015599103177533805	87.44846971951083	0.00015699663695792161
88.6784002208698	0.00015737626197099717	84.28281257491595	0.00011295227310439008	88.64486440574413	0.00011463746865265522	88.31847737722876	0.00012327430189684082	87.9224637276409	0.00012271839391583234
89.11614770937115	0.00012166889436972669	84.69938031318317	8.871554638712425e-05	89.12692992983065	8.866922705265623e-05	88.76896315797991	9.61019468224471e-05	88.39645773577097	9.451428233267269e-05
89.55389519787248	9.287702391366351e-05	85.11594805145039	6.87638447954758e-05	89.60899545391719	6.74752793398731e-05	89.21944893873108	7.388748761586443e-05	88.87045174390103	7.17020907532405e-05
89.99164268637382	6.999976368362787e-05	85.5325157897176	5.259309789566806e-05	90.09106097800371	5.050135365679494e-05	89.66993471948223	5.6013893491337165e-05	89.34444575203109	5.356743880176431e-05
90.42939017487517	5.2085598869568356e-05	85.94908352798483	3.968845916738121e-05	90.57312650209023	3.716403012100336e-05	90.1204205002334	4.186264875183326e-05	89.81843976016116	3.9400570304945456e-05
90.8671376633765	3.8260148034032084e-05	86.36565126625204	2.9548174060024846e-05	91.05519202617677	2.688388170025897e-05	90.57090628098454	3.0838614036797325e-05	90.29243376829123	2.8526205446204758e-05
91.30488515187784	2.774343576201513e-05	86.78221900451925	2.1701843533497224e-05	91.53725755026329	1.91121970269168e-05	91.02139206173571	2.2389325901697805e-05	90.7664277764213	2.0325516996918928e-05
91.74263264037917	1.9858050663038972e-05	87.19878674278647	1.5722977485342325e-05	92.01932307434981	1.3350267511387973e-05	91.47187784248686	1.601822435683574e-05	91.24042178455136	1.4250163071655416e-05
92.18038012888051	1.402992037885539e-05	87.61535448105369	1.12362445743418e-05	92.50138859843635	9.161180897211379e-06	91.92236362323803	1.129201034939987e-05	91.71441579268142	9.82903556584723e-06
92.61812761738186	9.78355338152058e-06	88.0319222193209	7.920175370121084e-06	92.98345412252287	6.174839684529002e-06	92.37284940398919	7.84285560253917e-06	92.18840980081148	6.6688970516256865e-06
93.05587510588319	6.733525183034916e-06	88.44848995758812	5.506265924396368e-06	93.4655196466094	4.087440858834715e-06	92.82333518474034	5.366498565390635e-06	92.66240380894156	4.450355304049012e-06
