# Supplementary material for: t-SMILES: a fragment-based molecular representation framework for de novo ligand design
Source: Nat Commun. 2024 Jun 11;15:4993. doi: 10.1038/s41467-024-49388-6 (PMC11167009; doi:10.1038/s41467-024-49388-6)
Supplement: Supplementary file 4 — Source Data [file 41467_2024_49388_MOESM4_ESM.zip › Soure data/Source data and code for all other graphs/Metrics/Models/AID1706/AID_H6[dbl][rnd500][bs128]/soure data_Supplementary Fig.50/N_Rings.kde.csv]

Active(0.000)_x	Active(0.000)_y	Inactive(0.347)_x	Inactive(0.347)_y	SMILES(0.164)_x	SMILES(0.164)_y	TSSA_S(0.091)_x	TSSA_S(0.091)_y	TSSA_H6(0.079)_x	TSSA_H6(0.079)_y
-0.8812836755369773	4.5855826812626937e-05	-0.9665451625848756	4.1811222559458916e-05	-0.7934859183993892	5.0929689690949425e-05	-0.9098280374105099	8.883435096864401e-05	-0.9098731496440853	4.441502222462952e-05
-0.8422757994009272	6.769748807771317e-05	-0.92668038708151	6.0142476571817546e-05	-0.7503353061541692	8.198758337325973e-05	-0.8705332832656807	0.00012994124864511668	-0.8705779421099739	6.496659364353669e-05
-0.8032679232648773	9.819578619894358e-05	-0.8868156115781444	8.51964932633457e-05	-0.7071846939089492	0.00012851862986449272	-0.8312385291208514	0.0001869055947475741	-0.8312827345758624	9.344588109070198e-05
-0.7642600471288272	0.0001399443663600071	-0.8469508360747788	0.00011885421565369535	-0.6640340816637292	0.00019616658611642672	-0.7919437749760222	0.00026436668860091146	-0.791987527041751	0.00013217221172721533
-0.7252521709927772	0.00019595676434961128	-0.8070860605714132	0.00016329039468207513	-0.6208834694185092	0.0002915579763731934	-0.7526490208311929	0.0003677056682475777	-0.7526923195076396	0.00018383584247225654
-0.6862442948567271	0.00026959222971938954	-0.7672212850680477	0.0002209331671830842	-0.5777328571732893	0.0004219546393187574	-0.7133542666863637	0.0005029248347782243	-0.7133971119735283	0.0002514377203586743
-0.6472364187206772	0.0003644154260682423	-0.7273565095646821	0.00029438588079228533	-0.5345822449280693	0.0005946310061759203	-0.6740595125415345	0.0006764177617114977	-0.6741019044394169	0.00033817472150028086
-0.6082285425846271	0.00048398110435138173	-0.6874917340613165	0.00038630567236148364	-0.4914316326828493	0.0008159626540058997	-0.6347647583967052	0.0008946148190939993	-0.6348066969053054	0.00044726274155772666
-0.569220666448577	0.0006315421348048595	-0.6476269585579508	0.0004992367857488266	-0.4482810204376293	0.0010902697398404474	-0.5954700042518759	0.001163499863285962	-0.595511489371194	0.0005816956092084462
-0.5302127903125271	0.0008096895359500751	-0.6077621830545853	0.0006354016683967044	-0.4051304081924093	0.0014185301831433805	-0.5561752501070467	0.0014880096548509983	-0.5562162818370826	0.0007439457618065356
-0.49120491417647705	0.0010199455648357907	-0.5678974075512198	0.0007964592967683779	-0.3619797959471893	0.0017971492643567223	-0.5168804959622175	0.001871347000628233	-0.5169210743029712	0.0009356224377869134
-0.45219703804042705	0.0012623440348409423	-0.5280326320478541	0.000983247440942005	-0.31882918370196933	0.0022170253743260208	-0.4775857418173882	0.0023142595554458277	-0.4776258667688598	0.001157113761974949
-0.41318916190437704	0.0015350436934113787	-0.4881678565444886	0.001195532896190646	-0.27567857145674934	0.0026631653024862135	-0.43829098767255903	0.002814355592946839	-0.4383306592347484	0.001407249013021355
-0.374181285768327	0.001834028256824613	-0.44830308104112293	0.0014318000708583767	-0.23252795921152936	0.003115060816373959	-0.3989962335277297	0.0033655421754220545	-0.39903545170063703	0.0016830247457738784
-0.33517340963227693	0.002152948169263899	-0.4084383055377574	0.0016891126139628038	-0.18937734696630937	0.003547936855708032	-0.35970147938290054	0.003957676288063149	-0.3597402441665256	0.001979441451869067
-0.296165533496227	0.0024831525333559464	-0.36857353003439175	0.0019630839534259727	-0.14622673472108938	0.00393483186474248	-0.32040672523807123	0.004576512619875537	-0.3204450366324142	0.0022894945765257477
-0.25715765736017693	0.00281394427288934	-0.3287087545310262	0.002247989918978481	-0.10307612247586939	0.004249300294441621	-0.28111197109324204	0.005204011210991736	-0.2811498290983028	0.0026043541843047426
-0.21814978122412687	0.0031330682693948408	-0.2888439790276607	0.0025370496971738998	-0.059925510230649404	0.004468374996406152	-0.24181721694841285	0.005819034693827968	-0.24185462156419135	0.0029137516200104315
-0.17914190508807692	0.003427413438963373	-0.24897920352429503	0.0028228904059501687	-0.016774897985429416	0.004575333423959999	-0.20252246280358355	0.006398421312452704	-0.20255941403007993	0.003206570546168964
-0.14013402895202687	0.003683879395109853	-0.2091144280209295	0.003098196334029615	0.026375714259790572	0.004561806185992686	-0.16322770865875436	0.006918371583055176	-0.1632642064959685	0.0034716162366605695
-0.10112615281597681	0.0038903312628869617	-0.16924965251756385	0.003356527571966988	0.06952632650501056	0.0044288590309380805	-0.12393295451392505	0.0073560402807476034	-0.12396899896185709	0.003698514188742597
-0.062118276679926865	0.004036547191968692	-0.12938487701419832	0.0035932758235078985	0.11267693875023055	0.004186854129900805	-0.08463820036909586	0.007691188888779065	-0.08467379142774578	0.003878670396085837
-0.023110400543876808	0.004115056069294107	-0.08952010151083267	0.003806709068919191	0.15582755099545054	0.003854115716739006	-0.04534344622426656	0.007907733422164717	-0.04537858389363436	0.004006213946922437
0.01589747559217325	0.004121769983489009	-0.04965532600746714	0.0039990426169401174	0.19897816324067052	0.0034546385630932802	-0.006048692079437368	0.007995023202023974	-0.006083376359522941	0.004078839817662044
0.054905351728223195	0.004056336930213306	-0.009790550504101603	0.004177462625794942	0.2421287754858905	0.0030152368620258237	0.033246062065391824	0.007948709097928653	0.03321183117458848	0.004098476126355075
0.09391322786427325	0.003922171405367399	0.030074224999264043	0.004355019594031839	0.2852793877311106	0.0025626023064001125	0.07254081621022113	0.007771102704179081	0.0725070387086999	0.004071714332521556
0.1329211040003233	0.003726159195028345	0.06993900050262969	0.00455130346920775	0.3284299999763305	0.0021207134535394293	0.11183557035505043	0.007470985166875281	0.11180224624281121	0.004009960160114612
0.17192898013637326	0.0034780719082691453	0.10980377600599511	0.004792808725945606	0.37158061222155037	0.0017089285364571283	0.15113032449987962	0.00706288770553537	0.15109745377692274	0.003929283838693575
0.21093685627242342	0.003189760577103987	0.14966855150936076	0.005112897262226578	0.41473122446677047	0.001340933978636629	0.1904250786447088	0.006565925966621598	0.19039266131103405	0.00384996714048128
0.24994473240847337	0.002874220957022347	0.1895333270127264	0.005551270307783167	0.45788183671199056	0.0010245520454262498	0.229719832789538	0.006002318481307963	0.22968786884514558	0.0037957591452254225
0.2889526085445233	0.002544632924021352	0.22939810251609205	0.0061528698336390745	0.5010324489572104	0.0007622705061842693	0.2690145869343674	0.005395749079990823	0.2689830763792569	0.0037928618719104894
0.3279604846805735	0.0022134719255873193	0.2692628780194575	0.006966148258844892	0.5441830612024303	0.0005522693764665943	0.3083093410791966	0.0047697407782131785	0.3082782839133684	0.0038686720347529406
0.36696836081662343	0.0018917735623886264	0.3091276535228231	0.008040676085461107	0.5873336734476504	0.0003896927700640024	0.3476040952240258	0.004146194710547135	0.34757349144747973	0.004050309121846064
0.4059762369526734	0.0015886067448283511	0.34899242902618877	0.009424103509041623	0.6304842856928705	0.00026794066558805173	0.386898849368855	0.0035442158804399066	0.38686869898159104	0.004362966664865654
0.44498411308872354	0.0013107812931645543	0.3888572045295542	0.011158555432673538	0.6736348979380904	0.00017981941277853857	0.4261936035136842	0.0029793040717321557	0.4261639065157026	0.004828136711124997
0.4839919892247735	0.0010627873175883442	0.42872198003291984	0.01327661811943182	0.7167855101833103	0.00011847169083314268	0.4654883576585136	0.0024629407399114657	0.4654591140498139	0.005461779402963636
0.5229998653608234	0.000846940528489424	0.4685867555362855	0.015797164522114975	0.7599361224285304	7.809015259367892e-05	0.5047831118033428	0.0020025584548006054	0.5047543215839254	0.006272539908282051
0.5620077414968736	0.0006636927969678242	0.5084515310396511	0.0187213544745528	0.8030867346737505	5.4494595706135926e-05	0.544077865948172	0.0016018445754119393	0.5440495291180367	0.007260150237544238
0.6010156176329235	0.00051206225429642	0.5483163065430166	0.022029222103366747	0.8462373469189703	4.571786910515776e-05	0.5833726200930012	0.0012613092626325244	0.5833447366521483	0.008414187204861307
0.6400234937689735	0.00039014191955052534	0.5881810820463822	0.025677310644447626	0.8893879591641902	5.280354410192182e-05	0.6226673742378306	0.0009790412046802746	0.6226399441862596	0.009713381395298117
0.6790313699050237	0.00029565900280848856	0.6280458575497478	0.029597819369707668	0.9325385714094103	8.107215545139096e-05	0.6619621283826598	0.0007515817764457688	0.6619351517203711	0.011125676637702949
0.7180392460410736	0.0002265765781407053	0.6679106330531133	0.03369967702824985	0.9756891836546304	0.00014216155323245176	0.701256882527489	0.0005748671789570298	0.7012303592544824	0.012609218117398218
0.7570471221771236	0.00018175276822102797	0.7077754085564789	0.037871845945524625	1.0188397958998503	0.00025717973616691796	0.7405516366723182	0.0004452145971328146	0.7405255667885937	0.014114396692888125
0.7960549983131737	0.00016169724529906576	0.7476401840598446	0.04198899413366963	1.0619904081450702	0.0004613005968379503	0.7798463908171474	0.00036035813497611304	0.7798207743227052	0.015586999208333837
0.8350628744492237	0.0001694878528167704	0.7875049595632102	0.045919462221496184	1.1051410203902903	0.0008100443895741959	0.8191411449619768	0.0003205686031217783	0.8191159818568166	0.01697241709974897
0.8740707505852736	0.00021192821788117237	0.8273697350665756	0.04953521880231447	1.1482916326355104	0.001387264923063876	0.858435899106806	0.00032991353015900744	0.8584111893909281	0.018220760266827726
0.9130786267213238	0.0003010363870184627	0.8672345105699413	0.052723268448571045	1.1914422448807303	0.0023144657645492953	0.8977306532516351	0.0003977254952857625	0.8977063969250394	0.019292623998283458
0.9520865028573737	0.00045594985303917427	0.9070992860733069	0.055397778823035815	1.2345928571259501	0.003760462774365992	0.9370254073964643	0.0005403435356317736	0.9370016044591509	0.02016517662628349
0.9910943789934237	0.0007053079895332715	0.9469640615766723	0.05751205096203847	1.2777434693711702	0.005949627024370778	0.9763201615412935	0.0007831696242603873	0.9762968119932622	0.020838183242090795
1.0301022551294738	0.0010901225858013003	0.986828837080038	0.05906938576015532	1.3208940816163903	0.00916608941091932	1.015614915686123	0.001163036263333231	1.0155920195273735	0.021339558342867642
1.0691101312655238	0.0016670653538953658	1.0266936125834036	0.06013190496612273	1.3640446938616104	0.013750574715571378	1.0549096698309521	0.0017308097074643077	1.054887227061485	0.021730042529890765
1.108118007401574	0.0025119851212214933	1.0665583880867693	0.06082646051170141	1.40719530610683	0.020086257615330106	1.0942044239757815	0.0025540565317230686	1.0941824345955964	0.02210661434845956
1.147125883537624	0.003723319300365052	1.106423163590135	0.061346896956405876	1.4503459183520502	0.028570534917241534	1.1334991781206107	0.0037194838018181063	1.1334776421297077	0.02260426482214467
1.186133759673674	0.005424894459868414	1.1462879390935006	0.06195209947860419	1.4934965305972703	0.03957116862612888	1.17279393226544	0.005334735530984604	1.1727728496638194	0.023395768804117357
1.2251416358097238	0.007767439911156475	1.1861527145968658	0.06295944730262333	1.53664714284249	0.05336796837575277	1.2120886864102691	0.007529007996472883	1.2120680571979308	0.024689081756182254
1.264149511945774	0.010927997705642681	1.2260174901002314	0.06473349016566642	1.57979775508771	0.07008483110300369	1.2513834405550983	0.010451858435385214	1.251363264732042	0.026721983031638107
1.3031573880818241	0.015106343281128991	1.265882265603597	0.06766987444259509	1.6229483673329301	0.0896209376345906	1.2906781946999275	0.01426955550528106	1.2906584722661534	0.02975360067361328
1.3421652642178739	0.02051757886364554	1.3057470411069627	0.07217477728341232	1.6660989795781502	0.1115932697096292	1.3299729488447567	0.01915838690016698	1.3299536798002647	0.034052522230882475
1.381173140353924	0.02738026872419568	1.3456118166103284	0.07864037907281002	1.7092495918233703	0.13530423754356172	1.3692677029895859	0.025294526196944733	1.3692488873343764	0.03988135863830408
1.4201810164899742	0.03589987901087703	1.385476592113694	0.08741723238469054	1.75240020406859	0.1597471145118182	1.408562457134415	0.032840381657097746	1.4085440948684878	0.047477914016674935
1.459188892626024	0.046247865869328005	1.4253413676170597	0.09878477345773332	1.79555081631381	0.1836576764603385	1.4478572112792447	0.041927798535993016	1.447839302402599	0.057033533979495475
1.498196768762074	0.058537487412475726	1.4652061431204249	0.11292165332399279	1.8387014285590302	0.20561324835554678	1.487151965424074	0.052639031397855404	1.4871345099367104	0.06866973893039537
1.5372046448981243	0.07279821856063258	1.5050709186237905	0.12987799681118	1.8818520408042498	0.22417148078658442	1.526446719568903	0.06498698322699044	1.5264297174708221	0.08241484051235057
1.576212521034174	0.08895140367560726	1.5449356941271561	0.14955205922018633	1.92500265304947	0.2380325477421602	1.5657414737137323	0.07889673750693288	1.5657249250049334	0.09818279721898417
1.6152203971702241	0.10679034430931798	1.5848004696305218	0.17167395461835827	1.96815326529469	0.24620227526929322	1.6050362278585615	0.09419078609944544	1.6050201325390447	0.1157569729884284
1.6542282733062743	0.12596823895607762	1.6246652451338874	0.19579908499655768	2.01130387753991	0.24813181088257172	1.6443309820033907	0.11058047860400508	1.644315340073156	0.13478159904853515
1.693236149442324	0.14599714649415477	1.664530020637253	0.2213135311837842	2.0544544897851305	0.24381267783157284	1.6836257361482199	0.12766600801753716	1.6836105476072674	0.1547635035427667
1.7322440255783742	0.16626037283781628	1.7043947961406187	0.2474529372674024	2.09760510203035	0.23381392097749595	1.722920490293049	0.144946665125177	1.7229057551413791	0.17508601201320098
1.7712519017144244	0.18603940510718264	1.744259571643984	0.2733353482619838	2.1407557142755698	0.21925869899942405	1.7622152444378782	0.1618421608461736	1.7622009626754904	0.19503585015213082
1.810259777850474	0.20455486178152535	1.7841243471473496	0.298007127644539	2.1839063265207903	0.2017483814469914	1.8015099985827079	0.17772461813762913	1.8014961702096017	0.21384249330306626
1.8492676539865243	0.22101910427612864	1.8239891226507152	0.3204996292697513	2.22705693876601	0.1832501215055208	1.840804752727537	0.19195951945885442	1.840791377743713	0.23072787395420372
1.8882755301225744	0.23469644031176437	1.8638538981540809	0.3398929129300948	2.2702075510112296	0.1659668884731355	1.8800995068723663	0.2039526492049569	1.8800865852778248	0.24496289925787434
1.9272834062586242	0.2449655313972237	1.9037186736574465	0.3553816757879661	2.31335816325645	0.15220636759699502	1.9193942610171955	0.21319908942509158	1.919381792811936	0.25592608002649025
1.9662912823946743	0.25137794126827506	1.9435834491608122	0.36633790509057457	2.35650877550167	0.14425797747070837	1.9586890151620246	0.21932978048278756	1.9586770003460474	0.26315893468799206
2.0052991585307245	0.2537068766698793	1.9834482246641778	0.3723646689597984	2.3996593877468904	0.14427800909649027	1.9979837693068538	0.22215115216758805	1.9979722078801587	0.2664128366034095
2.044307034666774	0.25198108754981086	2.0233130001675432	0.3733359985864188	2.44280999999211	0.15417486681436277	2.037278523451683	0.2216738831995434	2.03726741541427	0.2656826463859115
2.0833149108028244	0.24650047435385355	2.0631777756709084	0.3694189299288437	2.4859606122373297	0.17548277114967656	2.0765732775965122	0.21812787999623878	2.076562622948382	0.2612237222132529
2.1223227869388746	0.23783193354811882	2.1030425511742745	0.3610753301485044	2.52911122448255	0.20921513389373728	2.1158680317413414	0.21196191695284125	2.115857830482493	0.25355053845017295
2.1613306630749243	0.22678602185643018	2.1429073266776397	0.3490429312411413	2.57226183672777	0.25569832604256715	2.155162785886171	0.20382783551488123	2.1551530380166044	0.24341690876221025
2.2003385392109744	0.21437679404441634	2.182772102181006	0.3342967979610811	2.6154124489729895	0.3144007280144509	2.1944575400310002	0.1945505345091922	2.1944482455507157	0.2317794339593162
2.2393464153470246	0.2017683977840045	2.222636877684371	0.31799404803340975	2.65856306121821	0.38378686049200056	2.2337522941758294	0.18508601458353482	2.2337434530848275	0.21974705032061384
2.2783542914830743	0.190212552224495	2.262501653187737	0.30140584906691176	2.7017136734634297	0.46123708551053094	2.2730470483206586	0.17647035801648114	2.2730386606189388	0.20852030544790928
2.3173621676191245	0.18098091611111888	2.3023664286911023	0.28584144546596274	2.7448642857086503	0.5430751799002569	2.312341802465488	0.1697627236700209	2.31233386815305	0.1993242178505236
2.3563700437551747	0.17529574300132764	2.3422312041944675	0.27256921435258613	2.78801489795387	0.6247361386151971	2.351636556610317	0.16598530450287738	2.3516290756871614	0.1933383820751014
2.3953779198912244	0.17426141124639521	2.3820959796978336	0.2627395841337301	2.8311655101990896	0.7010849771800345	2.390931310755146	0.16606289138363456	2.3909242832212727	0.191627548629682
2.4343857960272746	0.17879872654418016	2.421960755201199	0.2573141963166781	2.87431612244431	0.7668676678030327	2.4302260648999754	0.17076439689961925	2.4302194907553845	0.1950754574469516
2.4733936721633247	0.18958359644740233	2.461825530704565	0.2570050889584807	2.9174667346895298	0.8172442237398785	2.4695208190448046	0.18064857356649308	2.4695146982894958	0.20432442834650857
2.5124015482993745	0.20699191296104488	2.50169030620793	0.2622270451408624	2.9606173469347494	0.8483293261626988	2.508815573189634	0.1960162932336389	2.508809905823607	0.21972322116359233
2.5514094244354246	0.23105321782457497	2.541555081711296	0.27306564788528176	3.00376795917997	0.8576549678506042	2.5481103273344634	0.21687211257054212	2.5481051133577184	0.24128596032351193
2.590417300571475	0.26141674723972014	2.5814198572146614	0.2892630163793995	3.0469185714251896	0.8444765565918075	2.5874050814792926	0.24289829651548223	2.5874003208918297	0.2686653347132206
2.6294251767075245	0.29733439595647987	2.6212846327180266	0.3102226126189283	3.09006918367041	0.8098684495970069	2.626699835624122	0.2734447860059661	2.6266955284259415	0.3011435952184281
2.6684330528435747	0.33766557859493695	2.6611494082213927	0.3350338146923922	3.13321979591563	0.7565919236310356	2.665994589768951	0.30753852427353245	2.6659907359600528	0.3376447988196622
2.707440928979625	0.38090851568374295	2.701014183724758	0.3625160671368526	3.1763704081608495	0.6887595882494533	2.70528934391378	0.34391487861925946	2.705285943494164	0.3767710427226484
2.7464488051156746	0.42526090093696833	2.740878959228124	0.39128129385622146	3.21952102040607	0.6113555610724771	2.7445840980586094	0.38107249537901844	2.7445811510282754	0.41686395687926797
2.7854566812517247	0.4687102167519631	2.780743734731489	0.4198119180145861	3.2626716326512897	0.5296922820783375	2.7838788522034386	0.41735084070013667	2.783876358562387	0.4560905068985778
2.824464557387775	0.5091504285772455	2.8206085102348553	0.4465503814230598	3.30582224489651	0.44888839423748844	2.8231736063482678	0.45102711591329725	2.8231715660964984	0.4925494187778167
2.8634724335238246	0.5445179218102085	2.8604732857382205	0.46999467275941287	3.34897285714173	0.37343821964229856	2.862468360493097	0.4804265513673378	2.8624667736306098	0.5243916564650917
2.902480309659875	0.5729360213480695	2.9003380612415857	0.48879328418801987	3.3921234693869495	0.306916925561363	2.9017631146379266	0.5040377258946971	2.901761981164721	0.5499458509436128
2.941488185795925	0.5928549536484957	2.9402028367449518	0.5018324450931233	3.43527408163217	0.25183408131028523	2.9410578687827558	0.5206229847767094	2.9410571886988324	0.5678378920123525
2.980496061931975	0.6031732491612222	2.980067612248317	0.508308606049544	3.4784246938773897	0.20961990301721034	2.980352622927585	0.5293135998342223	2.980352396232944	0.5770934507307129
3.019503938068025	0.6033276549784566	3.019932387751683	0.507780048944781	3.5215753061226103	0.18070923314014448	3.019647377072414	0.5296802179432413	3.0196476037670554	0.5772132107564322
3.058511814204075	0.5933416043247106	3.0597971632550482	0.5001931427011541	3.56472591836783	0.1646811805020472	3.0589421312172433	0.5217713382547927	3.0589428113011667	0.5682130115012919
3.097519690340125	0.5738267831112531	3.0996619387584143	0.48588098616833186	3.6078765306130496	0.16041678907601167	3.098236885362073	0.5061157702794191	3.098238018835278	0.5506246505546203
3.1365275664761754	0.5459376619615686	3.1395267142617795	0.46553471562012716	3.65102714285827	0.16624964698353395	3.137531639506902	0.4836887930388236	3.13753322636939	0.5254572540003136
3.175535442612225	0.5112841788716894	3.1793914897651456	0.4401502798480261	3.69417775510349	0.1800999475539346	3.1768263936517314	0.4558454955215174	3.1768284339035007	0.49412328182192605
3.214543318748275	0.4718122213559007	3.219256265268511	0.41095567404230693	3.7373283673487094	0.1995960901025687	3.2161211477965606	0.4242279730951371	3.2161236414376124	0.4583367744363687
3.2535511948843254	0.42966449783381955	3.259121040771877	0.37932520148708515	3.78047897959393	0.2221956851643541	3.2554159019413897	0.39065524015212844	3.255418848971724	0.41999386840256187
3.292559071020375	0.38703543731944057	3.298985816275242	0.3466881265829659	3.8236295918391496	0.24531818669907796	3.294710656086219	0.35700564998137885	3.294714056505835	0.3810466288232718
3.331566947156425	0.34603290789551727	3.3388505917786073	0.31443904643350556	3.8667802040843693	0.26649504989603834	3.334005410231048	0.32510127872197425	3.334009264039947	0.3433808338763152
3.3705748232924755	0.30855713633157855	3.3787153672819734	0.28385651989909255	3.90993081632959	0.2835329837491235	3.3733001643758773	0.29660234516884976	3.3733044715740577	0.30870672126917637
3.409582699428525	0.27620383573330665	3.4185801427853386	0.2560351340891442	3.9530814285748095	0.29467525427888686	3.4125949185207065	0.27291768030850433	3.4125996791081694	0.27846927177684605
3.448590575564575	0.25019491128208077	3.4584449182887047	0.23183450184116047	3.99623204082003	0.2987387473126749	3.4518896726655357	0.2551349803086791	3.451894886642281	0.25378185693423344
3.4875984517006255	0.23133688014218395	3.49830969379207	0.2118469255180975	4.03938265306525	0.2952031528272281	3.491184426810365	0.24397249518930897	3.491190094176392	0.2353844951199031
3.5266063278366753	0.22000479753459073	3.538174469295436	0.1963838544972938	4.082533265310469	0.28423390987325403	3.530479180955194	0.23975222534024182	3.530485301710504	0.22362590916860714
3.565614203972725	0.21614825057280887	3.578039244798801	0.18547996044552095	4.12568387755569	0.26663121189647637	3.5697739351000233	0.24239374870851652	3.5697805092446147	0.21846725094823463
3.6046220801087756	0.2193158044430415	3.6179040203021664	0.17891272682965267	4.1688344898009095	0.24371063376755894	3.6090686892448525	0.25142742770027343	3.6090757167787264	0.21950475281006815
3.6436299562448253	0.22869486249905513	3.6577687958055325	0.176234888284	4.21198510204613	0.21713333781931987	3.6483634433896817	0.26602574098879883	3.648370924312838	0.2260085156734829
3.682637832380875	0.2431647906039957	3.6976335713088977	0.1768167929494824	4.25513571429135	0.1887122236733646	3.687658197534511	0.28505156424135886	3.687666131846949	0.23697487949776153
3.7216457085169257	0.26136189406414695	3.737498346812264	0.1798956985036723	4.298286326536569	0.1602228986838586	3.72695295167934	0.3071221024284155	3.726961339381061	0.2511900541355496
3.7606535846529754	0.281755059281469	3.777363122315629	0.1846290540608895	4.34143693878179	0.1332447311391707	3.76624770582417	0.33068665828124627	3.7662565469151725	0.26730268656677464
3.799661460789025	0.30273040625278685	3.817227897818995	0.19014889682107522	4.38458755102701	0.10904888481927688	3.8055424599689993	0.35411545422020496	3.8055517544492834	0.28390269265539925
3.8386693369250757	0.32268219392656305	3.8570926733223603	0.19561457744631905	4.427738163272229	0.08853958006139777	3.8448372141138285	0.37579542065605454	3.844846961983395	0.2996030208867149
3.8776772130611254	0.3401057394962193	3.8969574488257255	0.2002611369581951	4.47088877551745	0.07224463928712713	3.8841319682586577	0.3942274761060232	3.884142169517506	0.3131202072151099
3.916685089197175	0.35368665734389937	3.9368222243290916	0.2034408358758742	4.514039387762669	0.060343931332153586	3.923426722403487	0.4081186912126863	3.9234373770516178	0.3233488752568483
3.955692965333226	0.3623797348024634	3.9766869998324568	0.20465563860878952	4.557190000007889	0.052720886289617325	3.962721476548316	0.4164621877842407	3.9627325845857295	0.3294250038540474
3.9947008414692755	0.3654706091468095	4.016551775335823	0.20357892547997428	4.60034061225311	0.04902286417382312	4.002016230693146	0.41859792980088095	4.00202779211984	0.3307730397717255
4.033708717605325	0.36261429620365554	4.056416550839188	0.20006535285736826	4.643491224498329	0.04871984463435507	4.041310984837974	0.41424881877881653	4.041322999653952	0.3271328791538673
4.072716593741376	0.35384652816240103	4.096281326342554	0.19414857954741094	4.68664183674355	0.051156061929000914	4.080605738982804	0.4035286280287236	4.0806182071880635	0.3185643345155701
4.111724469877426	0.33956654581448736	4.136146101845919	0.1860274560435862	4.7297924489887695	0.05559413584349914	4.119900493127632	0.3869210382225557	4.119913414722175	0.30542875903722194
4.150732346013475	0.32049304339458123	4.1760108773492846	0.1760421355721791	4.772943061233989	0.06125459722521703	4.1591952472724625	0.36523197920509687	4.159208622256287	0.28834972441213474
4.189740222149526	0.29759788116761104	4.215875652852651	0.16464230619009992	4.81609367347921	0.06735478423363293	4.198490001417291	0.33952019597652816	4.198503829790397	0.2681567033368262
4.228748098285576	0.27202448086136755	4.255740428356016	0.1523502679001068	4.859244285724429	0.07314994873649476	4.237784755562121	0.3110130313042448	4.237799037324509	0.24581727701834583
4.267755974421625	0.2449991406591771	4.295605203859382	0.13972182550768808	4.90239489796965	0.07797675764488807	4.277079509706949	0.28101555942960926	4.27709424485862	0.2223642428512766
4.306763850557676	0.2177436782285784	4.335469979362747	0.12730791747283546	4.9455455102148695	0.08129627679020808	4.316374263851779	0.25082128903250106	4.316389452392732	0.19882403887825992
4.345771726693726	0.19139687656990487	4.375334754866113	0.11561957951160592	4.988696122460089	0.08273110506292604	4.3556690179966076	0.2216317379838485	4.355684659926844	0.17615217501299144
4.384779602829775	0.1669504071655575	4.415199530369478	0.10509831370615247	5.03184673470531	0.08209042783200142	4.394963772141438	0.19449048894950247	4.394979867460954	0.155180038531927
4.423787478965826	0.1452026099708763	4.455064305872844	0.09609328764450803	5.074997346950529	0.07937772492112384	4.434258526286266	0.17023519375640744	4.434275074995066	0.13657578006079404
4.462795355101876	0.12673114060243837	4.49492908137621	0.08884611729194411	5.118147959195749	0.0747784716383568	4.473553280431096	0.14946877273024584	4.473570282529177	0.12082027146137438
4.5018032312379255	0.11188343290956738	4.534793856879575	0.08348337323784413	5.16129857144097	0.06862870688197359	4.512848034575926	0.132549084429989	4.512865490063289	0.10819761479470301
4.540811107373976	0.1007824412002674	4.574658632382941	0.08001644846855456	5.204449183686189	0.06136885714618937	4.552142788720754	0.11959485914159164	4.552160697597401	0.09879855322883029
4.579818983510026	0.09334434166986143	4.614523407886306	0.07834806096575425	5.247599795931409	0.05348978635760234	4.5914375428655845	0.11050480794826693	4.591455905131511	0.09253447175889754
4.6188268596460755	0.08930475370301959	4.654388183389672	0.07828443014568609	5.2907504081766294	0.04547907480772833	4.630732297010413	0.10498652150804642	4.630751112665623	0.08915945814674502
4.657834735782126	0.0882504303953034	4.6942529588930375	0.07955203437375126	5.333901020421849	0.03777485321461877	4.670027051155243	0.10259193833875752	4.670046320199734	0.08829802208824472
4.696842611918176	0.08965403321403671	4.734117734396403	0.08181778960786444	5.37705163266707	0.030732426078338797	4.709321805300071	0.10275661026662324	4.709341527733846	0.08947639730499041
4.735850488054226	0.09291030689461426	4.773982509899769	0.0847114516835689	5.420202244912289	0.024606039907324066	4.748616559444901	0.10484053095392926	4.748636735267958	0.09215572607354362
4.774858364190276	0.09737251178699713	4.813847285403134	0.08784901503838306	5.463352857157509	0.01954523820898621	4.7879113135897295	0.1081687647276483	4.787931942802068	0.09576572883413859
4.813866240326326	0.1023882409112526	4.8537120609065	0.09085585538027813	5.5065034694027295	0.015602954459662704	4.82720606773456	0.1120704249510319	4.82722715033618	0.09973762834157986
4.852874116462376	0.10733373650981241	4.893576836409865	0.09338835733030483	5.549654081647949	0.012751230787083699	4.866500821879388	0.11591468760329518	4.866522357870291	0.10353512669381972
4.891881992598426	0.11164560404021524	4.933441611913231	0.09515280666163713	5.59280469389317	0.010900298780276743	4.905795576024218	0.1191425374933926	4.905817565404403	0.10668217725979726
4.930889868734476	0.11484853784844684	4.973306387416597	0.09592043911005525	5.635955306138389	0.00991751800579424	4.945090330169046	0.12129292556448971	4.945112772938515	0.10878623789546175
4.969897744870526	0.11657747739732119	5.013171162919962	0.09553774472655656	5.679105918383609	0.009643952716620396	4.984385084313876	0.12202207064182927	4.984407980472625	0.10955572808428966
5.008905621006576	0.11659263618840844	5.053035938423328	0.09393143306840203	5.7222565306288296	0.009907742634820527	5.023679838458705	0.12111485109530215	5.023703188006737	0.10881061024473203
5.047913497142626	0.11478615924880722	5.092900713926693	0.09110785429999567	5.765407142874049	0.010534524069855796	5.062974592603535	0.11848763950237146	5.062998395540848	0.10648540230759508
5.086921373278676	0.11117976532114145	5.132765489430059	0.08714710876866037	5.808557755119269	0.011355766527052237	5.102269346748363	0.11418251899001519	5.10229360307496	0.10262448271904488
5.125929249414726	0.10591353888037068	5.172630264933424	0.08219251285952195	5.851708367364489	0.01221596653203727	5.141564100893193	0.10835351421665713	5.141588810609072	0.09737020266252304
5.164937125550776	0.09922692257732757	5.2124950404367905	0.07643646683480285	5.894858979609709	0.012979297261612809	5.1808588550380215	0.1012461686064644	5.180884018143182	0.09094497576931662
5.203945001686826	0.0914337674802242	5.252359815940156	0.07010404123173522	5.938009591854929	0.013535759149320958	5.2201536091828515	0.09317238773848922	5.220179225677294	0.0836290671539054
5.2429528778228764	0.08289388375422117	5.292224591443521	0.06343572739883052	5.981160204100149	0.013806347286134064	5.259448363327682	0.08448284774031169	5.259474433211405	0.07573616081665278
5.281960753958926	0.07398379863728867	5.332089366946887	0.05667077131386652	6.024310816345369	0.013746437719053357	5.29874311747251	0.07553937537183081	5.298769640745517	0.06758889115602766
5.320968630094976	0.06506933495964405	5.371954142450252	0.05003233766711225	6.0674614285905895	0.013346597654069902	5.33803787161734	0.06668953076233455	5.338064848279629	0.05949636930623704
5.3599765062310265	0.05648220252534136	5.411818917953618	0.04371546380076348	6.110612040835809	0.012630336498031592	5.377332625762168	0.05824520198907893	5.377360055813741	0.051735352380515
5.398984382367076	0.04850213386266229	5.4516836934569834	0.03787840543131018	6.153762653081029	0.011648833040780635	5.416627379906998	0.05046643019184428	5.416655263347851	0.04453616375883829
5.437992258503126	0.04134531782389792	5.4915484689603495	0.03263759904782987	6.196913265326249	0.010473240222662085	5.455922134051827	0.04355102411351124	5.455950470881962	0.03807386588287609
5.477000134639177	0.03515912002109161	5.531413244463715	0.02806611745847195	6.240063877571469	0.009185619488919439	5.495216888196657	0.03762989453265398	5.495245678416074	0.03246460582518036
5.516008010775226	0.030022440847492258	5.57127801996708	0.02419521280565201	6.2832144898166895	0.007869771743850663	5.534511642341485	0.0327675249820919	5.534540885950186	0.0277665749778103
5.555015886911276	0.025950625108276896	5.611142795470446	0.02101834815751228	6.326365102061909	0.006603165852354336	5.573806396486315	0.02896664738541929	5.573836093484298	0.0239846968846344
5.594023763047327	0.022903630488552786	5.651007570973811	0.018497020851069884	6.369515714307129	0.005450853646434124	5.6131011506311435	0.02617602535949562	5.613131301018408	0.021077998298547045
5.633031639183376	0.02079616829426348	5.690872346477177	0.016567669912130715	6.412666326552349	0.004461800390269409	5.6523959047759735	0.024300245828602754	5.652426508552519	0.018968614260548917
5.672039515319426	0.019508697417389868	5.7307371219805425	0.01514901747191979	6.455816938797569	0.003667578200042844	5.691690658920802	0.023210538717970096	5.691721716086631	0.01755149193563659
5.711047391455477	0.01889841098843857	5.770601897483909	0.014149296313749478	6.498967551042789	0.0030829839853407782	5.730985413065632	0.02275583065207609	5.731016923620743	0.016704041990953118
5.750055267591526	0.018809633228701626	5.810466672987274	0.013472938660480173	6.542118163288009	0.002707929876571107	5.77028016721046	0.02277343914870205	5.770312131154855	0.016295192176652325
5.789063143727576	0.019083283866971185	5.850331448490639	0.013026425239372556	6.585268775533229	0.002529934195631233	5.80957492135529	0.02309898835536933	5.809607338688965	0.01619348645978385
5.828071019863627	0.019565234607646188	5.890196223994005	0.012723105120693558	6.6284193877784485	0.0025266828344488587	5.848869675500119	0.023575253876496678	5.848902546223076	0.016274020587859147
5.8670788959996765	0.020113468077206757	5.93006099949737	0.012486889325200616	6.671570000023669	0.0026683652045271663	5.888164429644949	0.02405972000797627	5.888197753757188	0.016424103821258567
5.906086772135726	0.020603968722658964	5.969925775000736	0.01225479411370071	6.714720612268889	0.0029197328234049397	5.927459183789779	0.02443067078669812	5.9274929612913	0.01654759331851537
5.945094648271777	0.020935256427843735	6.009790550504102	0.011978366425244394	6.757871224514109	0.0032420093325429638	5.966753937934607	0.02459165872020079	5.966788168825412	0.01656787777396795
5.9841025244078265	0.021031451108621854	6.049655326007468	0.011624068815010916	6.801021836759329	0.0035948536076788546	6.006048692079437	0.024474225054084007	6.006083376359522	0.016429508645254654
6.023110400543876	0.02084375938966856	6.089520101510833	0.011172738580912167	6.844172449004549	0.003938534643422099	6.0453434462242654	0.024038800260219827	6.045378583893633	0.01609850601751452
6.062118276679927	0.02035031987104582	6.129384877014198	0.010618267786955883	6.887323061249769	0.0042363451008879055	6.0846382003690955	0.02327379993293177	6.084673791427745	0.015561410347831418
6.101126152815977	0.019554433451141762	6.169249652517564	0.00996567751064464	6.930473673494989	0.004457111282445844	6.123932954513924	0.02219304448435468	6.123968998961857	0.014823211155864968
6.140134028952026	0.018481327245320388	6.209114428020929	0.009228778891218878	6.973624285740209	0.004577510576871589	6.163227708658754	0.020831755932705236	6.163264206495969	0.01390435178684613
6.179141905088077	0.017173732195428892	6.2489792035242955	0.008427622563798011	7.016774897985429	0.004583833642138947	6.202522462803582	0.019241500860876035	6.202559414030079	0.012837073461217716
6.218149781224127	0.01568666898150571	6.288843979027661	0.007585934253399769	7.059925510230649	0.004472855016841953	6.241817216948412	0.017484534019024812	6.24185462156419	0.011661408569176607
6.257157657360176	0.014081910585504837	6.328708754531027	0.0067287164363255166	7.103076122475869	0.004251599463268498	6.281111971093241	0.015628035471022924	6.281149829098302	0.01042115164873016
6.296165533496227	0.012422607320581654	6.368573530034392	0.005880164796906462	7.146226734721089	0.003935980818832729	6.320406725238071	0.013738717466570533	6.320445036632414	0.009160120943237933
6.335173409632277	0.010768517170684808	6.408438305537757	0.005062006535369508	7.1893773469663085	0.0035484959376105747	6.359701479382899	0.011878207167254596	6.359740244166526	0.00791897453010186
6.374181285768326	0.00917218833843576	6.448303081041123	0.004292319900753002	7.232527959211529	0.003115325720753928	6.398996233527729	0.010099499026061541	6.399035451700636	0.006732769507193583
6.413189161904377	0.007676308731155451	6.4881678565444885	0.0035848459923752576	7.27567857145675	0.002663287522911198	6.438290987672557	0.008444633680397684	6.438330659234747	0.00562936182525524
6.452197038040427	0.0063122907013705215	6.5280326320478546	0.0029487601915629733	7.318829183701968	0.002217080282801527	6.477585741817387	0.006943619156397302	6.477625866768859	0.00462865125694227
6.4912049141764765	0.005100021158727308	6.56789740755122	0.002388835910186527	7.361979795947189	0.001797173284518506	6.516880495962216	0.005614484337492919	6.516921074302971	0.003742593250089187
6.530212790312527	0.004048595860700632	6.607762183054586	0.0019059104625986987	7.405130408192409	0.0014185404149757495	6.556175250107046	0.004464258918999461	6.556216281837083	0.0029758367334077446
6.569220666448577	0.003157784220828451	6.647626958557951	0.001497552718207537	7.448281020437628	0.00109027398380601	6.595470004251874	0.0034906168796380883	6.595511489371193	0.0023268098209571356
6.6082285425846266	0.002419941387307932	6.687491734061316	0.0011588339306006037	7.491431632682849	0.0008159643680864642	6.634764758396704	0.0026839032857714188	6.634806696905304	0.0017890647017439897
6.647236418720677	0.0018220943147058803	6.727356509564682	0.0008831145155099152	7.534582244928069	0.0005946316802871422	6.674059512541534	0.002029282300255437	6.674101904439416	0.0013527056608661793
6.686244294856727	0.001347969238284061	6.7672212850680475	0.0006627774562314599	7.577732857173288	0.0004219548974691765	6.713354266686363	0.0015087885768016332	6.713397111973528	0.0010057541674238888
6.7252521709927775	0.0009797875634762708	6.807086060571414	0.0004898600862755822	7.620883469418509	0.0002915580726352328	6.752649020831193	0.0011031237163301817	6.75269231950764	0.0007353449371500334
6.764260047128827	0.0006997235322154213	6.846950836074779	0.00035655714514520816	7.664034081663729	0.0001961666210689242	6.791943774976021	0.0007931032134744676	6.79198752704175	0.000528689581974721
6.803267923264877	0.0004909796902364748	6.886815611578145	0.0002555867936584364	7.707184693908948	0.00012851864222232696	6.831238529120851	0.0005607182358955905	6.831282734575861	0.0003737838633793489
6.842275799400928	0.00033848777346768633	6.92668038708151	0.00018042613820047767	7.750335306154168	8.198758762774936e-05	6.870533283265679	0.00038982440426783653	6.870577942109973	0.0002598665283277301
6.881283675536977	0.00022927927763092385	6.966545162584875	0.00012543305614166788	7.793485918399389	5.0929691117191924e-05	6.909828037410509	0.00026650334649302234	6.909873149644085	0.00017766015746933358
