# Supplementary material for: t-SMILES: a fragment-based molecular representation framework for de novo ligand design
Source: Nat Commun. 2024 Jun 11;15:4993. doi: 10.1038/s41467-024-49388-6 (PMC11167009; doi:10.1038/s41467-024-49388-6)
Supplement: Supplementary file 4 — Source Data [file 41467_2024_49388_MOESM4_ESM.zip › Soure data/Source data and code for all other graphs/Metrics/Models/AID1706/AID_H6[dbl][rnd500][bs128]/soure data_Supplementary Fig.50/PLogP.kde.csv]

#0(0.000)_x	#0(0.000)_y	#1(0.559)_x	#1(0.559)_y	#2(0.242)_x	#2(0.242)_y	#3(0.362)_x	#3(0.362)_y	#4(0.702)_x	#4(0.702)_y
-16.801335447963698	2.7342783720917397e-05	-19.41398972053414	2.400941314229195e-05	-6.780009134490877	2.880191983452526e-05	-18.44235577957752	2.33821098587524e-05	-17.84617707566021	2.067325534084353e-05
-16.689704085889204	5.259126235127634e-05	-19.285168341670932	4.656738909282733e-05	-6.719257015978994	4.216929393176055e-05	-18.3222995045661	4.2752667766827416e-05	-17.72839537886038	3.4980064010461435e-05
-16.57807272381471	9.609184907934637e-05	-19.156346962807724	8.568148567089456e-05	-6.658504897467111	6.0707810961208525e-05	-18.202243229554682	7.484842519684487e-05	-17.61061368206055	5.728519822661262e-05
-16.466441361740216	0.00016678676792585665	-19.027525583944517	0.00014955359014906503	-6.597752778955228	8.593430017699046e-05	-18.08218695454326	0.00012547061849212313	-17.49283198526072	9.079759177580347e-05
-16.354809999665726	0.0002750038172333962	-18.898704205081305	0.00024763467301710016	-6.537000660443346	0.00011960870043573517	-17.96213067953184	0.00020139159175962552	-17.37505028846089	0.00013928884230985506
-16.24317863759123	0.00043074271253267193	-18.769882826218097	0.00038898317650461526	-6.476248541931463	0.00016369446531787205	-17.84207440452042	0.0003095141827728008	-17.25726859166106	0.00020680851538748066
-16.131547275516738	0.0006409132382810045	-18.64106144735489	0.000579635450743888	-6.41549642341958	0.00022028313902453458	-17.722018129509	0.0004554699175403556	-17.13948689486123	0.0002971875381737078
-16.019915913442244	0.0009059049502231101	-18.512240068491682	0.0008193770871379318	-6.3547443049076975	0.0002914781563903936	-17.60196185449758	0.0006417690464588848	-17.021705198061397	0.0004133356466886431
-15.90828455136775	0.001216376750485256	-18.383418689628474	0.0010987969535259262	-6.293992186395815	0.000379236663066512	-17.48190557948616	0.0008658402261873339	-16.903923501261566	0.0005563975603685489
-15.796653189293256	0.0015515139164605331	-18.254597310765266	0.0013978347517817832	-6.233240067883932	0.0004851734635719708	-17.361849304474738	0.001118501769225861	-16.786141804461735	0.0007248992698506814
-15.685021827218762	0.0018799457949802787	-18.125775931902055	0.001686937433196925	-6.17248794937205	0.0006103377273430419	-17.24179302946332	0.0013834883807216703	-16.668360107661908	0.0009140715602084161
-15.57339046514427	0.0021638993991455594	-17.996954553038847	0.0019312872469279363	-6.111735830860167	0.0007549801057036992	-17.1217367544519	0.0016385295606390425	-16.550578410862077	0.001115559709630824
-15.461759103069776	0.002366087997092508	-17.86813317417564	0.002097488195539049	-6.050983712348284	0.0009183344036685837	-17.001680479440477	0.0018581166283421799	-16.432796714062246	0.001317696928493933
-15.350127740995282	0.0024576883205083364	-17.73931179531243	0.0021610107799895036	-5.990231593836401	0.0010984426675225572	-16.88162420442906	0.00201758380412487	-16.315015017262414	0.0015064278494218075
-15.23849637892079	0.0024250729416945985	-17.610490416449224	0.0021121224688639972	-5.929479475324518	0.0012920542308019714	-16.761567929417637	0.0020976359635839523	-16.197233320462583	0.0016668296894437828
-15.126865016846295	0.002273133243081112	-17.481669037586016	0.00195833062346482	-5.868727356812635	0.0014946268734193533	-16.641511654406216	0.0020881831247580554	-16.079451623662752	0.0017850246109402
-15.015233654771801	0.0020240771763257413	-17.35284765872281	0.001722493886661575	-5.807975238300752	0.0017004512428005689	-16.521455379394798	0.0019904302685854955	-15.961669926862923	0.0018501514414432426
-14.903602292697308	0.0017121086810861325	-17.2240262798596	0.0014372559608244607	-5.74722311978887	0.0019029082129775029	-16.401399104383376	0.0018166249608019417	-15.843888230063094	0.0018560105381915592
-14.791970930622814	0.001375744160196325	-17.09520490099639	0.0011376673727709063	-5.6864710012769875	0.0020948538778311726	-16.281342829371958	0.0015875357394311107	-15.726106533263263	0.001802036927704929
-14.680339568548321	0.0010501373705989621	-16.96638352213318	0.0008542819750929132	-5.625718882765105	0.0022691101192830986	-16.161286554360537	0.0013283779842509535	-15.608324836463431	0.001693390130537285
-14.568708206473827	0.0007614767305556192	-16.837562143269974	0.0006085439351914667	-5.564966764253222	0.0024190224593980286	-16.041230279349115	0.0010642894362340727	-15.4905431396636	0.0015401408903869824
-14.457076844399333	0.0005245286885946001	-16.708740764406766	0.0004112324628639087	-5.504214645741339	0.002539033718047167	-15.921174004337695	0.0008164653491009959	-15.372761442863771	0.0013557323771643847
-14.345445482324841	0.00034322897512130705	-16.57991938554356	0.00026362561586858776	-5.443462527229457	0.002625214166463797	-15.801117729326275	0.0005997298821489224	-15.25497974606394	0.0011550414603080676
-14.233814120250347	0.00021335396960837387	-16.45109800668035	0.00016032182218152268	-5.382710408717573	0.002675688062721539	-15.681061454314856	0.00042180676747936835	-15.13719804926411	0.0009524260568538483
-14.122182758175853	0.00012598522004387316	-16.32227662781714	9.249171627780598e-05	-5.321958290205691	0.0026909033703719993	-15.561005179303436	0.00028406081071972745	-15.01941635246428	0.0007601075612033459
-14.01055139610136	7.067088942626712e-05	-16.19345524895393	5.061981343626706e-05	-5.261206171693808	0.002673705641909621	-15.440948904292014	0.00018316775616892574	-14.901634655664449	0.0005871227734312038
-13.898920034026865	3.765855074204113e-05	-16.064633870090724	2.628218314858064e-05	-5.200454053181925	0.0026291969354379323	-15.320892629280594	0.000113090637575359	-14.783852958864617	0.00043892759856719823
-13.787288671952373	1.9062889700952544e-05	-15.935812491227516	1.2948837423028769e-05	-5.139701934670042	0.002564383807236391	-15.200836354269175	6.685658725162934e-05	-14.666071262064788	0.00031759008898848295
-13.675657309877879	9.166761975754034e-06	-15.806991112364308	6.063641051217729e-06	-5.078949816158159	0.0024876419999455618	-15.080780079257753	3.784440482014274e-05	-14.548289565264957	0.00022240834696654515
-13.564025947803385	4.187407834580383e-06	-15.6781697335011	2.7280074547093923e-06	-5.018197697646277	0.002408046529630434	-14.960723804246333	2.0511578298428944e-05	-14.430507868465128	0.00015074583189994895
-13.452394585728893	1.8170909066510293e-06	-15.54934835463789	1.261002315458512e-06	-4.9574455791343945	0.0023346319782093124	-14.840667529234914	1.0644772963940753e-05	-14.312726171665297	9.888937512395824e-05
-13.340763223654399	7.490488401546858e-07	-15.420526975774683	8.079308378463709e-07	-4.896693460622512	0.002275657149619543	-14.720611254223492	5.289488181431499e-06	-14.194944474865466	6.278617724815949e-05
-13.229131861579905	2.933227201641574e-07	-15.291705596911473	1.0798754407026677e-06	-4.835941342110629	0.0022379499423326172	-14.600554979212072	2.5166963734653746e-06	-14.077162778065635	3.858233790869637e-05
-13.117500499505411	1.0911472409693714e-07	-15.162884218048266	2.2520685673239783e-06	-4.775189223598746	0.002226402278106138	-14.480498704200652	1.1465365913668674e-06	-13.959381081265805	2.294685277767811e-05
-13.005869137430917	3.8558763718710614e-08	-15.034062839185058	5.0264954587936e-06	-4.714437105086864	0.0022436718899182585	-14.36044242918923	5.001323422979905e-07	-13.841599384465974	1.3208935345067874e-05
-12.894237775356425	1.2943893476826071e-08	-14.90524146032185	1.0855767109754469e-05	-4.65368498657498	0.0022901289447732264	-14.240386154177813	2.0889203697672482e-07	-13.723817687666145	7.359064839797076e-06
-12.78260641328193	4.127706854072368e-09	-14.776420081458642	2.2308139804051877e-05	-4.592932868063098	0.002364062468029934	-14.120329879166391	8.354082383130811e-08	-13.606035990866314	3.968147215359621e-06
-12.670975051207437	1.2504169436799385e-09	-14.647598702595433	4.350764722278147e-05	-4.532180749551215	0.0024621361960479823	-14.000273604154971	3.199009624622519e-08	-13.488254294066483	2.070925382184419e-06
-12.559343689132945	3.5983461631629336e-10	-14.518777323732223	8.050106332828898e-05	-4.471428631039332	0.002580057827287326	-13.880217329143552	1.1729304578220667e-08	-13.370472597266652	1.0460676712657402e-06
-12.44771232705845	9.836783613272941e-11	-14.389955944869016	0.00014130148198458802	-4.410676512527449	0.0027134017975555757	-13.76016105413213	4.117834664178721e-09	-13.252690900466822	5.114652772910843e-07
-12.336080964983957	2.5544969159237437e-11	-14.261134566005808	0.00023528661232962892	-4.3499243940155665	0.0028585058606161225	-13.64010477912071	1.3842211181284973e-09	-13.134909203666991	2.4220643677526785e-07
-12.224449602909463	6.301729169080533e-12	-14.1323131871426	0.0003716657728123947	-4.2891722755036845	0.0030133480533749367	-13.52004850410929	4.455351371113388e-10	-13.017127506867162	1.1147126937613658e-07
-12.112818240834969	1.4767812623849098e-12	-14.003491808279392	0.0005569454871261988	-4.228420156991801	0.003178304988762469	-13.399992229097869	1.3730880078097006e-10	-12.89934581006733	5.08674427602623e-08
-12.001186878760477	3.287567657469294e-13	-13.874670429416183	0.0007917308501896621	-4.167668038479919	0.0033566963149151336	-13.279935954086449	4.051862620994577e-11	-12.7815641132675	2.555125881083243e-08
-11.889555516685983	6.952408987693318e-14	-13.745849050552975	0.0010676949827929973	-4.106915919968036	0.003555034344299749	-13.15987967907503	1.1448562891899539e-11	-12.663782416467669	1.9832110105561323e-08
-11.777924154611489	1.3966835318937543e-14	-13.617027671689765	0.0013659084491537722	-4.046163801456153	0.003782922052370778	-13.039823404063608	3.0973277286225716e-12	-12.54600071966784	3.004899277276695e-08
-11.666292792536996	2.665402493695416e-15	-13.488206292826558	0.0016576801473958398	-3.98541168294427	0.004052575487164144	-12.91976712905219	8.023489174536994e-13	-12.428219022868008	6.285953131273311e-08
-11.554661430462502	4.832030579178975e-16	-13.35938491396335	0.0019084669196641488	-3.9246595644323876	0.004377985545841652	-12.799710854040768	1.9901201895849478e-13	-12.310437326068179	1.3849291519798268e-07
-11.443030068388008	8.32144286074276e-17	-13.230563535100142	0.0020843626963652014	-3.8639074459205047	0.0047737754173353564	-12.679654579029348	4.726452137679624e-14	-12.192655629268348	2.9996149028920844e-07
-11.331398706313514	1.3613496497454805e-17	-13.101742156236934	0.002159567101500027	-3.803155327408622	0.005253849329163402	-12.559598304017928	1.074808636039957e-14	-12.074873932468517	6.307318494246276e-07
-11.21976734423902	2.115645115027381e-18	-12.972920777373725	0.002122583916118077	-3.7424032088967394	0.0058299607840733535	-12.439542029006507	2.340275329332174e-15	-11.957092235668686	1.2848908855123845e-06
-11.108135982164528	3.1233312194838863e-19	-12.844099398510517	0.00197910023571529	-3.6816510903848565	0.006510349638547233	-12.319485753995087	4.879133326054661e-16	-11.839310538868855	2.5351864220389457e-06
-10.996504620090034	4.3802142328273255e-20	-12.715278019647307	0.0017505538193491258	-3.6208989718729736	0.007298603385835867	-12.199429478983667	9.739986226780109e-17	-11.721528842069025	4.844968923786925e-06
-10.88487325801554	5.8354553298089885e-21	-12.5864566407841	0.0014688853502561	-3.560146853361091	0.008192886518002014	-12.079373203972246	1.8617183927791064e-17	-11.603747145269196	8.969170372606992e-06
-10.773241895941048	7.385097491708971e-22	-12.457635261920892	0.001169243830206624	-3.4993947348492083	0.009185652471568034	-11.959316928960826	3.4073147699801728e-18	-11.485965448469365	1.608593515618722e-05
-10.661610533866554	8.878504188886014e-23	-12.328813883057684	0.0008829315375325766	-3.4386426163373254	0.010263907330212194	-11.839260653949406	5.972573691896391e-19	-11.368183751669534	2.7953298687588743e-05
-10.54997917179206	1.013970831690198e-23	-12.199992504194476	0.0006324900937010798	-3.377890497825443	0.011410037447985051	-11.719204378937985	1.0129827145968763e-19	-11.250402054869703	4.707386877772014e-05
-10.438347809717566	1.100051980674792e-24	-12.071171125331267	0.0004298185762426475	-3.31713837931356	0.012603150808999257	-11.599148103926566	2.344057254817186e-20	-11.132620358069872	7.683551301210719e-05
-10.326716447643072	1.1337127747130303e-25	-11.942349746468059	0.00027709034283868584	-3.256386260801677	0.013820821960934109	-11.479091828915145	4.903195178952637e-20	-11.014838661270042	0.00012158018778063425
-10.21508508556858	1.1099286369795946e-26	-11.81352836760485	0.00016945810834326328	-3.1956341422897943	0.015041080783668975	-11.359035553903725	2.8295554554865183e-19	-10.897056964470213	0.00018654099262985119
-10.103453723494086	1.03229453682808e-27	-11.684706988741642	9.831234912573103e-05	-3.134882023777912	0.016244453293577075	-11.238979278892305	1.6424667702865812e-18	-10.779275267670382	0.0002775856159067911
-9.991822361419592	9.166071218859684e-29	-11.555885609878434	5.410763456552924e-05	-3.074129905266029	0.017415853084201786	-11.118923003880884	9.140045091223596e-18	-10.661493570870551	0.00040071886915574043
-9.8801909993451	1.349078952570843e-29	-11.427064231015226	2.8249695973778246e-05	-3.013377786754146	0.018546136656310205	-10.998866728869464	4.870271048357877e-17	-10.54371187407072	0.0005613318217939238
-9.768559637270606	7.054676101774055e-29	-11.298242852152017	1.3991805636718808e-05	-2.9526256682422636	0.019633172943669126	-10.878810453858044	2.484839802409208e-16	-10.425930177270889	0.0007632388225655339
-9.656928275196112	7.960798097157594e-28	-11.169421473288809	6.574133278046702e-06	-2.8918735497303807	0.02068233147707539	-10.758754178846623	1.213902758609449e-15	-10.30814848047106	0.001007608210456343
-9.545296913121618	8.607223333414688e-27	-11.040600094425601	2.930272439317419e-06	-2.831121431218498	0.021706356926765317	-10.638697903835203	5.67818761617431e-15	-10.19036678367123	0.0012919530050972867
-9.433665551047124	8.840954045212856e-26	-10.911778715562392	1.2390312263322592e-06	-2.770369312706615	0.022724661115834117	-10.518641628823783	2.5431738701685333e-14	-10.072585086871399	0.0016093860456623033
-9.322034188972632	8.62661865909724e-25	-10.782957336699184	4.970055727660724e-07	-2.709617194194732	0.023762118403670176	-10.398585353812363	1.0906440315128381e-13	-9.954803390071568	0.00194834340611213
-9.210402826898138	7.996278878664511e-24	-10.654135957835976	1.8912329264831065e-07	-2.64886507568285	0.02484749009570113	-10.278529078800942	4.4784827747493895e-13	-9.837021693271737	0.0022929316244946624
-9.098771464823644	7.041122065037402e-23	-10.525314578972768	6.827057138807363e-08	-2.588112957170967	0.026011624964088733	-10.158472803789522	1.7608405311069019e-12	-9.719239996471908	0.00262396151984248
-8.987140102749152	5.889837556708266e-22	-10.396493200109559	2.3379047337971836e-08	-2.5273608386590842	0.027285586391518804	-10.038416528778102	6.6290427931632826e-12	-9.601458299672077	0.002920610120860293
-8.875508740674658	4.68029613195557e-21	-10.267671821246351	7.594948586592896e-09	-2.4666087201472013	0.028698845560763537	-9.918360253766682	2.3895927206644222e-11	-9.483676602872245	0.0031625279317063428
-8.763877378600164	3.533077798183789e-20	-10.138850442383143	2.3406022683086997e-09	-2.4058566016353184	0.030277659969439395	-9.79830397875526	8.2478357994414e-11	-9.365894906072416	0.0033321097287204874
-8.65224601652567	2.533637357799925e-19	-10.010029063519934	6.842820695407792e-10	-2.3451044831234356	0.03204373319697566	-9.67824770374384	2.72583921135433e-10	-9.248113209272585	0.0034165969689379
-8.540614654451176	1.7260323353100837e-18	-9.881207684656726	1.8977869421945556e-10	-2.2843523646115536	0.03401322991431934	-9.558191428732421	8.625930985656414e-10	-9.130331512472754	0.0034096916004483294
-8.428983292376683	1.1170402382872546e-17	-9.752386305793518	4.9930337700794804e-11	-2.2236002460996707	0.03619620183378504	-9.438135153721	2.6137203647841276e-09	-9.012549815672925	0.0033124337840972737
-8.31735193030219	6.867627851778229e-17	-9.623564926930309	1.246195870984178e-11	-2.1628481275877878	0.03859646504051213	-9.31807887870958	7.583368820125932e-09	-8.894768118873094	0.0031332157403899906
-8.205720568227695	4.0111220794384166e-16	-9.4947435480671	2.950617187580328e-12	-2.102096009075905	0.04121195391790612	-9.19802260369816	2.1067767424321452e-08	-8.776986422073263	0.002886946678073486
-8.094089206153203	2.225614601345116e-15	-9.365922169203893	6.627415255510688e-13	-2.041343890564022	0.04403555744800046	-9.07796632868674	5.604445298622657e-08	-8.659204725273433	0.0025935207007962533
-7.982457844078709	1.1731768952167144e-14	-9.237100790340685	1.4121481270668245e-13	-1.980591772052139	0.04705641620816897	-8.957910053675318	1.4276132252035467e-07	-8.541423028473602	0.0022758428557102324
-7.870826482004215	5.875054276583729e-14	-9.108279411477476	2.854441243269371e-14	-1.9198396535402562	0.05026162109030519	-8.837853778663899	3.4822533703743744e-07	-8.423641331673771	0.0019577171743045975
-7.759195119929721	2.795127003224866e-13	-8.979458032614268	5.473534057243015e-15	-1.8590875350283742	0.053638209000186544	-8.717797503652479	8.133788165997757e-07	-8.305859634873942	0.0016618859332888218
-7.647563757855227	1.263397999127701e-12	-8.85063665375106	9.957836660095105e-16	-1.7983354165164913	0.05717530143547857	-8.597741228641059	1.8193762486421087e-06	-8.18807793807411	0.0014084379880126442
-7.535932395780735	5.425465348026056e-12	-8.72181527488785	1.7260262679324865e-16	-1.7375832980046084	0.060866186701449186	-8.477684953629637	3.8973444540627775e-06	-8.07029624127428	0.001213697206093673
-7.424301033706241	2.2136194054883467e-11	-8.592993896024643	3.341591829326609e-17	-1.6768311794927255	0.0647101149182821	-8.357628678618218	7.995723368241341e-06	-7.95251454447445	0.0010895907562657788
-7.312669671631747	8.581262105071603e-11	-8.464172517161435	3.823979332442162e-17	-1.6160790609808426	0.0687135657831947	-8.237572403606798	1.5711747588020415e-05	-7.834732847674619	0.0010434130965802735
-7.201038309557255	3.160801811062148e-10	-8.335351138298225	2.0644859272896766e-16	-1.5553269424689597	0.07289076872260367	-8.117516128595376	2.9574415646988736e-05	-7.716951150874788	0.0010778673455552421
-7.089406947482761	1.1062667902954697e-09	-8.206529759435018	1.1863517371251232e-15	-1.4945748239570777	0.07726330602719078	-7.9974598535839565	5.33330430327106e-05	-7.599169454074959	0.0011912863463333662
-6.977775585408267	3.6792658871158333e-09	-8.07770838057181	6.486503699309771e-15	-1.4338227054451949	0.08185870937475324	-7.877403578572537	9.216177659106323e-05	-7.481387757275128	0.0013779964946869215
-6.866144223333773	1.1628602784362237e-08	-7.948887001708602	3.364682599515497e-14	-1.373070586933312	0.08670806163141763	-7.757347303561117	0.00015264953935485723	-7.363606060475297	0.0016288586143428263
-6.754512861259279	3.4929332393146975e-08	-7.820065622845393	1.6557060608327635e-13	-1.312318468421429	0.09184272803349715	-7.637291028549695	0.0002424304728996538	-7.245824363675467	0.0019320674702059972
-6.642881499184787	9.972098567688527e-08	-7.691244243982185	7.72907326974394e-13	-1.2515663499095462	0.0972904506886949	-7.5172347535382755	0.00036935038283864003	-7.128042666875636	0.002274288308802653
-6.531250137110293	2.7062027134257946e-07	-7.562422865118977	3.4227625269040455e-12	-1.1908142313976633	0.10307113442387711	-7.397178478526856	0.0005401792247810369	-7.010260970075805	0.002642146267689916
-6.419618775035799	6.981736904023777e-07	-7.4336014862557676	1.4379091821705784e-11	-1.1300621128857813	0.10919271848277375	-7.277122203515436	0.0007590602842331914	-6.892479273275976	0.003023975578091711
-6.307987412961307	1.712604804828917e-06	-7.30478010739256	5.7304900447155664e-11	-1.0693099943738984	0.1156475584745121	-7.157065928504014	0.0010260849476112428	-6.774697576476145	0.003411611822469353
-6.196356050886813	3.994966534717466e-06	-7.175958728529352	2.1664969652077283e-10	-1.0085578758620155	0.12240973108422329	-7.0370096534925946	0.0013365129778614997	-6.656915879676314	0.0038019132700150226
-6.084724688812319	8.863707879069433e-06	-7.047137349666144	7.770178812446108e-10	-0.9478057573501326	0.12943361926948874	-6.916953378481175	0.0016811293633789432	-6.539134182876484	0.00419766513329577
-5.973093326737825	1.8709488431917487e-05	-6.918315970802935	2.643695382557537e-09	-0.8870536388382497	0.13665404091421493	-6.796897103469753	0.002047986882109051	-6.421352486076653	0.004607577845009228
-5.861461964663331	3.7580811480464e-05	-6.789494591939727	8.532976678122638e-09	-0.8263015203263668	0.1439880558844897	-6.676840828458333	0.0024253587818201605	-6.303570789276822	0.005045238588840583
-5.749830602588839	7.185537976802437e-05	-6.660673213076519	2.612764910241537e-08	-0.7655494018144839	0.1513384351774529	-6.556784553446914	0.0028052445780480657	-6.185789092476991	0.0055270890969258395
-5.638199240514345	0.00013082536657316497	-6.53185183421331	7.589506307652198e-08	-0.7047972833026019	0.15859861429800337	-6.436728278435494	0.0031864190704370067	-6.068007395677162	0.006069732810463615
-5.526567878439851	0.00022690098136877526	-6.403030455350102	2.0914344672097347e-07	-0.644045164790719	0.16565879629174268	-6.316672003424072	0.003575957493899473	-5.950225698877331	0.006687057337986722
-5.414936516365358	0.0003750495077822993	-6.274209076486894	5.467624377437057e-07	-0.5832930462788362	0.17241273443330432	-6.196615728412652	0.003988477095831027	-5.8324440020775	0.007387732905622813
-5.3033051542908645	0.0005911142539453119	-6.1453876976236845	1.3560818044939152e-06	-0.5225409277669533	0.1787646267287019	-6.076559453401233	0.004442938164683369	-5.71466230527767	0.00817357704001017
-5.1916737922163705	0.0008888705608217387	-6.016566318760477	3.1909467061459087e-06	-0.4617888092550704	0.1846355084792266	-5.956503178389813	0.00495756268542694	-5.596880608477839	0.009039065091412031
-5.0800424301418765	0.0012760894938547056	-5.887744939897269	7.123937197848934e-06	-0.4010366907431875	0.18996854536646626	-5.836446903378391	0.005544033380660426	-5.479098911678008	0.009971969826876646
-4.9684110680673825	0.0017504106815428577	-5.758923561034061	1.509100530884041e-05	-0.3402845722313055	0.1947327117338628	-5.716390628366971	0.006202447844551719	-5.361317214878179	0.010954824013063183
-4.85677970599289	0.0022962872706511674	-5.630102182170852	3.033612370000281e-05	-0.2795324537194226	0.1989244828426566	-5.596334353355552	0.0069184299588976395	-5.243535518078348	0.011966719142782004
-4.745148343918396	0.0028844232212300357	-5.501280803307644	5.7878307169152016e-05	-0.2187803352075397	0.20256736305430542	-5.47627807834413	0.007663350827112748	-5.125753821278517	0.01298495188121005
-4.633516981843902	0.0034747954870620454	-5.372459424444436	0.000104831458544236	-0.1580282166956568	0.2057092933054911	-5.35622180333271	0.00839787774905138	-5.0079721244786874	0.013986214166363486
-4.52188561976941	0.004023517120378097	-5.243638045581227	0.00018032225416812897	-0.09727609818377392	0.2084182042565366	-5.2361655283212905	0.009078220834965126	-4.890190427678856	0.014947326038174124
-4.410254257694916	0.004492630164903943	-5.114816666718019	0.00029473790349587707	-0.03652397967189103	0.21077617722061193	-5.116109253309871	0.009663710590268855	-4.772408730879025	0.015845812328542288
-4.298622895620422	0.004860757907717997	-4.985995287854811	0.00045817287999472397	0.024228138839990976	0.21287281666376545	-4.996052978298449	0.010123957419835414	-4.654627034079196	0.016660799097475518
-4.186991533545928	0.005131783353944912	-4.8571739089916015	0.0006782763210943568	0.08498025735187387	0.2147985055150547	-4.875996703287029	0.010443979569253945	-4.536845337279365	0.017374672977674407
-4.075360171471434	0.005338666597669691	-4.728352530128394	0.0009581771836094872	0.14573237586375676	0.21663819773520254	-4.7559404282756095	0.010626323999713848	-4.419063640479534	0.01797570708102415
-3.963728809396942	0.005540307949310621	-4.599531151265186	0.0012955943516151699	0.20648449437563965	0.21846630377791976	-4.63588415326419	0.010690108868757745	-4.3012819436797045	0.018461492981663934
-3.852097447322448	0.005810928791269159	-4.470709772401978	0.0016843369455544707	0.26723661288752254	0.22034305817526453	-4.515827878252768	0.010667710627587128	-4.183500246879873	0.018842658773550326
-3.740466085247954	0.006223481537939991	-4.341888393538769	0.002118913900705064	0.32798873139940543	0.22231254902763248	-4.395771603241348	0.010600175983620334	-4.065718550080042	0.019146121202454642
-3.628834723173462	0.006830632314111285	-4.213067014675561	0.002601868836832979	0.3887408499112883	0.22440236746930772	-4.2757153282299285	0.010532274254412662	-3.947936853280213	0.019417084255956566
-3.517203361098968	0.007648296176993507	-4.084245635812353	0.0031520493180078745	0.4494929684231703	0.22662463335404856	-4.155659053218507	0.010507642479864155	-3.830155156480382	0.01971915170344442
-3.405571999024474	0.008646979528214282	-3.9554242569491436	0.003810918095767325	0.5102450869350532	0.22897799990816464	-4.035602778207087	0.010564117465666913	-3.712373459680551	0.02013220085979767
-3.29394063694998	0.009754931873839686	-3.826602878085936	0.0046438672350528004	0.5709972054469361	0.231450155353113	-3.9155465031956673	0.01072941657032576	-3.5945917628807216	0.020747981717512225
-3.182309274875486	0.010874344492475891	-3.697781499222728	0.005734638207418747	0.631749323958819	0.23402033298529673	-3.7954902281842475	0.011017827044340915	-3.4768100660808905	0.02166369247674498
-3.070677912800994	0.011908075496186794	-3.5689601203595185	0.007173150769281929	0.6925014424707019	0.23666141033986537	-3.675433953172826	0.011429136713941189	-3.3590283692810594	0.022974016266682874
-2.9590465507265	0.012790638588449749	-3.4401387414963107	0.009039532189671887	0.7532535609825848	0.239341308978856	-3.555377678161406	0.011951167394953595	-3.24124667248123	0.024762299449095918
-2.847415188652006	0.013514756846140846	-3.311317362633101	0.011388930978450425	0.8140056794944668	0.2420235763536623	-3.4353214031499864	0.01256660312302114	-3.123464975681399	0.027091732991061282
-2.7357838265775136	0.014144810084007201	-3.1824959837698934	0.014242038484372069	0.8747577980063497	0.24466721203477124	-3.3152651281385666	0.013263414030588706	-3.005683278881568	0.029997563254113287
-2.6241524645030196	0.014811497816095483	-3.0536746049066856	0.017584923778443808	0.9355099165182326	0.24722596330542748	-3.195208853127145	0.014046595530860356	-2.8879015820817386	0.033481462642200074
-2.5125211024285257	0.015687440398821105	-2.924853226043478	0.021379210851133784	0.9962620350301155	0.24964743393826902	-3.075152578115725	0.014947917187048786	-2.7701198852819076	0.03750915809084875
-2.4008897403540317	0.016949598827956405	-2.79603184718027	0.025580587043625747	1.0570141535419983	0.2518724063287801	-2.9550963031043054	0.016030483147959955	-2.6523381884820765	0.042012175736552956
-2.2892583782795377	0.018739073037608925	-2.6672104683170623	0.030161011872030487	1.1177662720538812	0.25383476240473235	-2.835040028092884	0.017386243350160587	-2.534556491682247	0.04689409061281404
-2.1776270162050455	0.02113013662078349	-2.5383890894538546	0.03512852225310535	1.1785183905657641	0.2554623055031766	-2.714983753081464	0.019126708916808084	-2.416774794882416	0.05204102220490561
-2.0659956541305515	0.02411763420420926	-2.4095677105906432	0.04053864102662022	1.239270509077647	0.2566786472463757	-2.594927478070044	0.02136921586998018	-2.298993098082585	0.05733540957184089
-1.9543642920560576	0.027626118635448935	-2.2807463317274355	0.04649317820481696	1.300022627589529	0.25740615269120687	-2.4748712030586244	0.024222361423230636	-2.1812114012827557	0.06267148440494262
-1.8427329299815653	0.0315376008053029	-2.1519249528642277	0.05312535761199999	1.3607747461014128	0.25756976121662395	-2.3548149280472046	0.027774268758890663	-2.0634297044829246	0.06797046902450281
-1.7311015679070714	0.035729962980171975	-2.02310357400102	0.060573977587788735	1.4215268646132948	0.25710134797511075	-2.234758653035783	0.0320861894276397	-1.9456480076830935	0.07319343231291896
-1.6194702058325774	0.0401164018118551	-1.8942821951378122	0.06895268084326855	1.4822789831251768	0.25594418546909137	-2.1147023780243615	0.037192137923065326	-1.8278663108832625	0.07834994198121625
-1.5078388437580834	0.04467761699029153	-1.7654608162746044	0.07832229599123133	1.5430311016370606	0.2540570230789035	-1.9946461030129434	0.043103481575079934	-1.7100846140834314	0.08350110400207532
-1.3962074816835894	0.04948151102994156	-1.6366394374113966	0.08867392772857006	1.6037832201489426	0.2514173296984015	-1.8745898280015219	0.049816293776383275	-1.5923029172836038	0.08875620545228426
-1.2845761196090972	0.05468831092629441	-1.5078180585481853	0.09992800388680528	1.6645353386608264	0.2480233353021153	-1.7545335529901003	0.05731909831914504	-1.4745212204837728	0.09426290707660387
-1.1729447575346033	0.06054132060210941	-1.3789966796849775	0.11195051033082624	1.7252874571727084	0.24389464570038832	-1.6344772779786823	0.06559924338893519	-1.3567395236839417	0.10019171057604612
-1.0613133954601093	0.06734497893862476	-1.2501753008217698	0.12458318456943988	1.7860395756845904	0.2390713686430618	-1.5144210029672607	0.07464707220029103	-1.2389578268841106	0.10671619382423808
-0.9496820333856171	0.07543306090421652	-1.121353921958562	0.13768043529327745	1.8467916941964742	0.23361185396429868	-1.3943647279558427	0.08445774115329668	-1.1211761300842795	0.1139911800886299
-0.8380506713111231	0.08513102391655801	-0.9925325430953542	0.15114286362966983	1.9075438127083562	0.22758929256650884	-1.274308452944421	0.09503061478463808	-1.0033944332844484	0.12213146598337993
-0.7264193092366291	0.09671734467547166	-0.8637111642321464	0.16493604424485067	1.96829593122024	0.22108752111649108	-1.1542521779329995	0.1063656853890987	-0.8856127364846209	0.1311938455742978
-0.6147879471621351	0.11038851346264772	-0.7348897853689351	0.17908446841938366	2.029048049732122	0.21419643156098306	-1.0341959029215815	0.11845588472272306	-0.7678310396847898	0.14116483897397597
-0.5031565850876412	0.12623076616035597	-0.6060684065057274	0.19363520544345053	2.0898001682440057	0.20700738565591204	-0.9141396279101599	0.13127413592271459	-0.6500493428849587	0.15195575829322908
-0.3915252230131472	0.1441991199303543	-0.4772470276425196	0.20859425289603273	2.1505522867558877	0.1996089909806091	-0.7940833528987383	0.14475504279864854	-0.5322676460851277	0.1634056399568647
-0.2798938609386532	0.16410213229218976	-0.3484256487793118	0.22384936003091604	2.2113044052677697	0.19208351827943315	-0.6740270778873203	0.15877326083897775	-0.4144859492852966	0.17529136507972837
-0.16826249886416278	0.18559044356604656	-0.21960426991610404	0.2391027282106755	2.2720565237796535	0.18450414517265043	-0.5539708028758987	0.17312326003044362	-0.2967042524854655	0.1873432466304415
-0.0566311367896688	0.2081492216410313	-0.09078289105289628	0.25384053797843625	2.3328086422915355	0.17693311306549203	-0.43391452786447715	0.18750732360251873	-0.17892255568563797	0.19926370619161235
0.05500022528482518	0.23109839649857714	0.038038487810311494	0.2673599533667797	2.3935607608034193	0.1694207948924622	-0.3138582528530591	0.20153907776194674	-0.06114085888580689	0.21074649939949888
0.16663158735931916	0.25360814426503986	0.16685986667352282	0.2788580856899478	2.4543128793153013	0.16200559972467488	-0.19380197784163755	0.21476782789059526	0.05664083791402419	0.2214942417908276
0.27826294943381313	0.2747381475033066	0.2956812455367306	0.2875661964240909	2.515064997827185	0.1547145903424112	-0.07374570283021953	0.226724451506881	0.17442253471385527	0.23123259350312497
0.3898943115083071	0.2935060750476221	0.42450262439993836	0.29289437377928756	2.575817116339067	0.1475646615973742	0.04631057218120205	0.23698345142496868	0.29220423151368635	0.23972020422113205
0.5015256735828011	0.3089833926571781	0.5533240032631461	0.2945449337019437	2.636569234850949	0.14056411761490537	0.16636684719262362	0.24522967214244706	0.40998592831351743	0.24675425340524623
0.6131570356572915	0.32040682510369894	0.6821453821263539	0.2925605939557345	2.697321353362833	0.13371448978570416	0.28642312220404165	0.25131415249225536	0.527767625113345	0.25217206254728136
0.7247883977317855	0.32728485109675776	0.8109667609895617	0.28729360425952366	2.758073471874715	0.12701245001885714	0.4064793972154632	0.25528338220694324	0.645549321913176	0.2558497707193772
0.8364197598062795	0.3294743071335176	0.9397881398527694	0.27930689009551407	2.8188255903865986	0.12045169078638242	0.5265356722268848	0.2573706843398945	0.7633310187130071	0.25769942323020995
0.9480511218807735	0.32720528751514244	1.0686095187159808	0.2692385574134729	2.8795777088984806	0.11402466262888623	0.6465919472383028	0.2579470167969032	0.8811127155128382	0.257665972852576
1.0596824839552674	0.3210434402636764	1.1974308975791885	0.25766977436734645	2.9403298274103644	0.10772408024345864	0.7666482222497244	0.2574391824695859	0.9988944123126693	0.25572556316936584
1.1713138460297614	0.31179478202529254	1.3262522764423963	0.24503104001666798	3.0010819459222464	0.101544130456812	0.886704497261146	0.2562332365138235	1.1166761091125004	0.2518860092392323
1.2829452081042554	0.30037408356981204	1.455073655305604	0.23156640158360106	3.0618340644341284	0.09548134005291871	1.006760772272564	0.2545865885243832	1.234457805912328	0.24618964707722435
1.3945765701787494	0.28766783011539754	1.5838950341688118	0.21735589626376325	3.122586182946012	0.08953508875508054	1.1268170472839856	0.252571626494681	1.352239502712159	0.23871783373068334
1.5062079322532433	0.27442268129612946	1.7127164130320196	0.2023803153703775	3.183338301457894	0.08370778159844425	1.2468733222954036	0.25006617983678736	1.47002119951199	0.22959557464347283
1.6178392943277338	0.2611800554461747	1.8415377918952274	0.1866038832487933	3.244090419969778	0.07800472298095903	1.3669295973068252	0.24679357242500158	1.5878028963118211	0.2189942851147252
1.7294706564022277	0.2482610868683306	1.9703591707584387	0.17005051085271666	3.30484253848166	0.07243375829382281	1.4869858723182467	0.24240106022092814	1.7055845931116522	0.20713074187561256
1.8411020184767217	0.2357906219706251	2.0991805496216465	0.15285566198774872	3.365594656993542	0.06700476441878797	1.6070421473296648	0.23655454641924498	1.8233662899114833	0.19426089629506843
1.9527333805512157	0.2237405738805712	2.2280019284848542	0.13528490415587618	3.4263467755054258	0.061729074578364386	1.7270984223410863	0.2290233097742961	1.9411479867113108	0.180668286256566
2.0643647426257097	0.21197465875679805	2.356823307348062	0.11771878832126623	3.4870988940173078	0.05661891486897492	1.847154697352508	0.2197325933689224	2.058929683511142	0.16664804460408397
2.1759961047002037	0.20028597759519873	2.4856446862112698	0.10061027391864785	3.5478510125291916	0.05168691049408135	1.967210972363926	0.2087729370407135	2.176711380310973	0.1524886317895815
2.2876274667746976	0.1884298757564496	2.6144660650744775	0.08442531081219404	3.6086031310410736	0.046945692783971336	2.0872672473753475	0.19636924634723457	2.294493077110804	0.13845410928116625
2.399258828849188	0.17616036656523004	2.743287443937689	0.06957962322604816	3.6693552495529573	0.04240760878026474	2.207323522386769	0.18282479413566477	2.412274773910635	0.12476981244755503
2.510890190923682	0.16327585290014562	2.8721088228008966	0.05638503356530305	3.7301073680648393	0.038084509300477395	2.327379797398187	0.168461428408089	2.5300564707104662	0.1116136379581043
2.622521552998176	0.14967082871816045	3.0009302016641044	0.0450162972339993	3.7908594865767213	0.033987574089077696	2.4474360724096087	0.15357539141671187	2.6478381675102938	0.09911397973337631
2.73415291507267	0.13538056789478028	3.129751580527312	0.035504290436915234	3.851611605088605	0.030127127144780975	2.5674923474210267	0.13841959562030587	2.765619864310125	0.08735393240392791
2.845784277147164	0.12060181326293637	3.25857295939052	0.027754530019432313	3.912363723600487	0.026512402245826676	2.6875486224324483	0.1232116957283135	2.883401561109956	0.0763801069052733
2.957415639221658	0.10567722581117127	3.3873943382537277	0.02158351983512938	3.973115842112371	0.02315123605027042	2.80760489744387	0.108157469159876	3.001183257909787	0.0662136035777505
3.069047001296152	0.09104304458575849	3.5162157171169355	0.01676160186233289	4.033867960624253	0.020049689740107176	2.927661172455288	0.09347446916517833	3.118964954709618	0.05686055337310042
3.180678363370646	0.07715259069954344	3.645037095980147	0.01305112924443513	4.094620079136137	0.017211624650679998	3.0477174474667095	0.07940283736459816	3.236746651509449	0.04832015406078993
3.29230972544514	0.06439688715914231	3.7738584748433546	0.010232486766859682	4.155372197648019	0.014638277362890044	3.167773722478131	0.06619706033891193	3.3545283483092767	0.040589091514420944
3.4039410875196303	0.05304417035094446	3.9026798537065623	0.008115947579024538	4.216124316159901	0.012327891184097358	3.287829997489549	0.05410101639052145	3.472310045109108	0.033662329450823494
3.5155724495941243	0.0432127224506161	4.03150123256977	0.006542277181261267	4.2768764346717845	0.010275461616745763	3.4078862725009706	0.04331530712258844	3.590091741908939	0.02753115744359831
3.6272038116686183	0.034879798485043564	4.160322611432978	0.005377656750337946	4.3376285531836665	0.008472643400846672	3.5279425475123922	0.03396825898685203	3.70787343870877	0.022179891386212673
3.7388351737431123	0.02791827880754334	4.289143990296186	0.00450838140578397	4.39838067169555	0.006907848187346729	3.6479988225238102	0.026099794769160495	3.825655135508601	0.01758266286555774
3.8504665358176062	0.022145972391351895	4.417965369159393	0.0038385776065275232	4.459132790207432	0.005566538492758633	3.768055097535232	0.01966215547241724	3.943436832308432	0.01370140076898505
3.9620978978921	0.01737185489343488	4.546786748022605	0.0032912594424920486	4.519884908719314	0.0044316995589945745	3.88811137254665	0.014535668829607088	4.06121852910826	0.010485575557174205
4.073729259966594	0.01342805627507124	4.6756081268858125	0.0028107990905365614	4.580637027231198	0.0034844500939505423	4.008167647558071	0.010553638308806155	4.179000225908091	0.007873733094571367
4.185360622041085	0.010183511727582837	4.80442950574902	0.0023641524701912583	4.64138914574308	0.002704738615963855	4.128223922569493	0.0075290940160798285	4.296781922707922	0.0057964316564815595
4.296991984115579	0.00754185308973849	4.933250884612228	0.0019389715997745309	4.702141264254964	0.0020720658729084882	4.248280197580911	0.005277415513643944	4.414563619507753	0.0041799768486561984
4.408623346190073	0.005430156488655065	5.062072263475436	0.0015383795875494103	4.762893382766846	0.0015661756437077823	4.368336472592333	0.0036315879369763953	4.532345316307584	0.002950317379964742
4.5202547082645665	0.003785855473697658	5.190893642338644	0.001173745102255716	4.82364550127873	0.001167664931600471	4.488392747603754	0.002449725843687853	4.650127013107415	0.002036567879927837
4.6318860703390605	0.002547164482950001	5.319715021201851	0.000857548965337093	4.884397619790612	0.0008584779986334852	4.608449022615172	0.001616497945097439	4.767908709907243	0.0013737975510338394
4.7435174324135545	0.0016492171545579182	5.448536400065063	0.0005981833860021197	4.945149738302494	0.0006222643500792071	4.728505297626594	0.001040859264427185	4.885690406707074	0.0009049089025840321
4.8551487944880485	0.001025296928804489	5.5773577789282704	0.00039757375803492164	5.005901856814377	0.00044459622971851885	4.848561572638015	0.0006522622727231115	5.003472103506905	0.000581591991648187
4.9667801565625425	0.0006109339216686084	5.706179157791478	0.00025142425540959	5.066653975326259	0.00031305447703378086	4.968617847649433	0.0003967719033624424	5.121253800306736	0.00036445847782239934
5.078411518637036	0.00034841237147108256	5.835000536654686	0.00015114477537077066	5.127406093838143	0.0002172014604015886	5.088674122660855	0.00023372669470135348	5.239035497106567	0.00022253219191432707
5.190042880711527	0.00018995706214444149	5.963821915517894	8.631707065199815e-05	5.188158212350025	0.00014846571583395878	5.208730397672273	0.00013304770661468667	5.356817193906398	0.000132302742404385
5.301674242786021	9.892023971897572e-05	6.0926432943811015	4.6808796409521274e-05	5.248910330861909	9.996502847698909e-05	5.3287866726836945	7.305628259865892e-05	5.474598890706229	7.654399140709503e-05
5.413305604860515	4.9165800397410386e-05	6.221464673244311	2.4096566351938228e-05	5.309662449373791	6.629361926248466e-05	5.448842947695118	3.863779560250291e-05	5.5923805875060575	4.307000688227881e-05
