# Supplementary material for: t-SMILES: a fragment-based molecular representation framework for de novo ligand design
Source: Nat Commun. 2024 Jun 11;15:4993. doi: 10.1038/s41467-024-49388-6 (PMC11167009; doi:10.1038/s41467-024-49388-6)
Supplement: Supplementary file 4 — Source Data [file 41467_2024_49388_MOESM4_ESM.zip › Soure data/Source data and code for all other graphs/Metrics/Models/AID1706/AID_H6[dbl][rnd500][bs128]/soure data_Supplementary Fig.50/QED.kde.csv]

#0(0.000)_x	#0(0.000)_y	#1(0.095)_x	#1(0.095)_y	#2(0.024)_x	#2(0.024)_y	#3(0.046)_x	#3(0.046)_y	#4(0.030)_x	#4(0.030)_y
-0.033817794778618265	0.00044592748082770706	0.05981365391006713	0.00032121125176482325	-0.04525689908257971	0.0005641335538489867	-0.11115963006088764	0.00025225230060512327	-0.04614129665588468	0.001216356124184017
-0.02808325263253625	0.0006039794457641498	0.06507156166113645	0.000434432642899404	-0.03943487486646586	0.0007746632992831972	-0.10497342624879268	0.0003430168827095523	-0.04038446087083825	0.0016400553632578891
-0.022348710486454232	0.0008104610794064561	0.07032946941220578	0.0005827046487360468	-0.03361285065035201	0.0010535966217356872	-0.09878722243669771	0.00046263869234702164	-0.03462762508579183	0.002191454731114761
-0.016614168340372215	0.0010775008742527686	0.0755873771632751	0.0007751785087972795	-0.027790826434238164	0.0014193345644000746	-0.09260101862460274	0.0006189710592358715	-0.028870789300745398	0.0029019840521283136
-0.010879626194290198	0.0014194007203448995	0.08084528491434442	0.0010228628947669609	-0.021968802218124313	0.0018939335016946914	-0.08641481481250778	0.0008215981599207076	-0.023113953515698973	0.0038085503069359423
-0.005145084048208182	0.0018527819488947802	0.08610319266541375	0.0013388544698203055	-0.016146778002010462	0.002503437557981487	-0.08022861100041281	0.0010821086661209486	-0.017357117730652547	0.004953836743829359
0.0005894580978738351	0.002396676906830751	0.09136110041648307	0.0017385615111064508	-0.010324753785896618	0.003278126452192281	-0.07404240718831785	0.001414388622689929	-0.011600281945606118	0.006386426163005525
0.006324000243955852	0.00307255119332008	0.0966190081675524	0.0022399114953586736	-0.0045027295697827666	0.004252642349108445	-0.06785620337622289	0.0018349302322033592	-0.005843446160559693	0.008160695506640735
0.012058542390037869	0.003904244296741239	0.10187691591862172	0.0028635330007997723	0.0013192946463310845	0.005465958464910853	-0.06166999956412792	0.0023631522516714123	-8.661037551326717e-05	0.010336431283515631
0.017793084536119885	0.004917821034607385	0.10713482366969104	0.0036329023611049865	0.007141318862444936	0.006961154353697598	-0.05548379575203296	0.00302172666617847	0.005670225409533158	0.012978122722451088
0.023527626682201902	0.006141333021343338	0.11239273142076037	0.004574446350984992	0.012963343078558787	0.008784968585289533	-0.04929759193993799	0.003836905174468297	0.011427061194579584	0.01615390256004869
0.02926216882828392	0.00760449823872027	0.11765063917182969	0.005717593873824491	0.01878536729467263	0.010987109256301177	-0.04311138812784303	0.004838837782821266	0.01718389697962601	0.01993412428460931
0.034996710974365935	0.009338317242781653	0.12290854692289901	0.007094772179085857	0.024607391510786475	0.013619316439552807	-0.036925184315748066	0.006061874448616724	0.022940732764672442	0.024389589175855826
0.04073125312044795	0.01137465587134006	0.12816645467396834	0.008741346495613237	0.030429415726900333	0.016734187802687976	-0.030738980503653104	0.007544839264745978	0.02869756854971886	0.029589465616080418
0.04646579526652997	0.013745835462271622	0.13342436242503766	0.010695505963920073	0.03625143994301418	0.02038379824047536	-0.02455277669155813	0.009331265197411278	0.03445440433476529	0.03559897517855678
0.052200337412611986	0.016484281227805736	0.138682270176107	0.01299810312094512	0.042073464159128035	0.02461816498785559	-0.018366572879463167	0.011469576010745067	0.04021124011981171	0.042476952474244496
0.057934879558694	0.019622286049480332	0.1439401779271763	0.015692458571932678	0.04789548837524188	0.029483629401433665	-0.012180369067368205	0.014013200929323098	0.045968075904858144	0.05027341559364245
0.06366942170477602	0.023191949023669847	0.14919808567824563	0.01882414643175318	0.05371751259135572	0.035021243220714975	-0.005994165255273243	0.01702060706668032	0.051724911689904576	0.059027307750617354
0.06940396385085804	0.027225344208730094	0.15445599342931496	0.022440779133858595	0.05953953680746958	0.041265258386929286	0.00019203855682171922	0.02055523499220431	0.057481747474950995	0.0687645848617073
0.07513850599694005	0.0317549641688746	0.15971390118038428	0.026591811775267597	0.06536156102358343	0.04824182335584005	0.006378242368916695	0.02468532433413655	0.06323858325999743	0.07949682501977896
0.08087304814302207	0.03681446461063381	0.1649718089314536	0.03132838580815141	0.07118358523969728	0.05596798374918691	0.012564446181011657	0.029483619285429058	0.06899541904504385	0.09122052162158163
0.08660759028910409	0.04243971094885522	0.17022971668252293	0.03670322920486689	0.07700560945581113	0.06445107039975985	0.018750649993106605	0.03502694843255263	0.07475225483009028	0.10391719092787592
0.0923421324351861	0.04867009618063168	0.17548762443359225	0.04277062495500615	0.08282763367192497	0.07368853363246808	0.02493685380520158	0.04139567940926011	0.0805090906151367	0.11755437725434748
0.09807667458126812	0.055550064064267095	0.18074553218466158	0.0495864518327964	0.08864965788803883	0.0836682504110611	0.031123057617296557	0.04867305617050097	0.08626592640018313	0.13208757678487848
0.10381121672735014	0.06313073522377306	0.1860034399357309	0.05720829096928259	0.09447168210415266	0.0943692933255638	0.037309261429391505	0.056944434567744964	0.09202276218522956	0.14746302801046873
0.10954575887343215	0.07147150002028699	0.19126134768680023	0.06569557931208794	0.10029370632026652	0.10576311082118296	0.04349546524148648	0.06629643946815598	0.097779597970276	0.16362123860966699
0.11528030101951417	0.08064141480898727	0.19651925543786955	0.07510977727443799	0.10611573053638038	0.11781503073302363	0.04968166905358143	0.07681607273543702	0.1035364337553224	0.18050104215707805
0.12101484316559619	0.0907202214639625	0.20177716318893887	0.08551450375833496	0.11193775475249423	0.13048596842565496	0.055867872865676405	0.088589804692508	0.10929326954036883	0.19804391112529957
0.1267493853116782	0.1017988072530609	0.2070350709400082	0.09697557852157157	0.11775977896860806	0.14373420061057854	0.06205407667777138	0.10170268097625489	0.11505010532541526	0.21619820301574338
0.13248392745776022	0.11397893578479182	0.21229297869107752	0.10956090096572056	0.12358180318472192	0.1575170592794513	0.06824028048986633	0.1162374709983126	0.1208069411104617	0.23492299106644002
0.13821846960384224	0.12737211097512266	0.21755088644214685	0.12334008736844249	0.12940382740083578	0.1717924087987728	0.0744264843019613	0.13227387306777474	0.1265637768955081	0.2541911350825998
0.14395301174992425	0.1420974842695253	0.22280879419321617	0.1383837868629828	0.1352258516169496	0.1865197929813757	0.08061268811405625	0.14988777484920346	0.13232061268055453	0.2739912842717354
0.14968755389600627	0.15827877835913576	0.2280667019442855	0.15476260141281772	0.14104787583306347	0.2016611759443656	0.08679889192615123	0.16915054732612103	0.13807744846560097	0.29432857222703296
0.1554220960420883	0.17604027422344198	0.23332460969535482	0.1725455476523344	0.14686990004917733	0.2171812471162226	0.0929850957382462	0.1901283278396856	0.1438342842506474	0.3152238607321262
0.1611566381881703	0.19550198686092105	0.23858251744642414	0.1917980192944944	0.15269192426529116	0.2330473118499359	0.09917129955034115	0.2128812259385705	0.14959112003569383	0.3367115069337261
0.16689118033425232	0.2167742318026735	0.24384042519749347	0.21257923773700324	0.15851394848140501	0.2492288389534123	0.10535750336243613	0.23746236818672364	0.15534795582074024	0.3588357579208056
0.17262572248033434	0.2399518522530271	0.2490983329485628	0.23493921466347903	0.16433597269751887	0.26569677924345764	0.11154370717453108	0.2639166884514264	0.16110479160578667	0.38164600615894734
0.17836026462641635	0.26510842854152816	0.25435624069963214	0.2589152921368638	0.1701579969136327	0.2824227998654367	0.11772991098662605	0.29227937201462517	0.1668616273908331	0.40519125599254274
0.18409480677249837	0.29229082159767583	0.2596141484507014	0.2845283703863217	0.17598002112974656	0.29937859389499105	0.12391611479872103	0.32257387780943253	0.17261846317587953	0.4295142434110456
0.1898293489185804	0.3215144061827067	0.2648720562017708	0.3117789779176991	0.18180204534586042	0.31653542183762656	0.13010231861081598	0.35480949455351785	0.17837529896092594	0.4546457080979686
0.1955638910646624	0.35275932570883234	0.27012996395284006	0.34064337889437063	0.18762406956197428	0.3338640213663783	0.13628852242291095	0.388978433140084	0.18413213474597237	0.48059933102163377
0.20129843321074442	0.38596804932630546	0.27538787170390944	0.37106994483195355	0.1934460937780881	0.3513349863182064	0.1424747262350059	0.42505251692746315	0.1898889705310188	0.5073678189597925
0.20703297535682644	0.4210444369138322	0.2806457794549787	0.40297603752049743	0.19926811799420197	0.36891966959288974	0.14866093004710085	0.4629795990413617	0.19564580631606523	0.5349205402937909
0.21276751750290845	0.4578544244641422	0.2859036872060481	0.436245654257002	0.20509014221031582	0.3865916121988243	0.15484713385919585	0.502679905141153	0.20140264210111167	0.5632029996002403
0.21850205964899047	0.49622833884681095	0.29116159495711735	0.47072807244193215	0.21091216642642965	0.4043284476167595	0.1610333376712908	0.5440425636673939	0.20715947788615807	0.5921382915532006
0.22423660179507252	0.5359647459784759	0.29641950270818673	0.5062376972521565	0.21673419064254348	0.42211418183254285	0.16721954148338575	0.5869226352044643	0.2129163136712045	0.6216305102044571
0.2299711439411545	0.5768356392427816	0.301677410459256	0.5425552640294868	0.22255621485865737	0.43994170872317956	0.17340574529548075	0.631138980477146	0.21867314945625094	0.6515699226024855
0.2357056860872365	0.6185926940947174	0.3069353182103254	0.5794304786520758	0.2283782390747712	0.45781539046420416	0.1795919491075757	0.6764733062644447	0.22442998524129737	0.6818395612300469
0.24144022823331854	0.6609742570557542	0.31219322596139465	0.6165860987351274	0.23420026329088503	0.4757535142708076	0.18577815291967065	0.7226706960998716	0.2301868210263438	0.7123227621510084
0.24717477037940058	0.7037127072710927	0.31745113371246403	0.6537233718506567	0.24002228750699892	0.4937904298203455	0.19196435673176565	0.7694418670508246	0.23594365681139023	0.7429110868614011
0.25290931252548254	0.7465418280725357	0.3227090414635333	0.6905286609699784	0.24584431172311275	0.5119781750178097	0.1981505605438606	0.8164672976570376	0.24170049259643667	0.7735120237993047
0.2586438546715646	0.7892038530972572	0.3279669492146027	0.7266810093688845	0.2516663359392266	0.530387409965767	0.20433676435595555	0.8634032513402915	0.24745732838148304	0.8040558740117613
0.26437839681764663	0.8314559020679976	0.33322485696567195	0.7618603343233064	0.2574883601553405	0.5491074989588988	0.2105229681680505	0.9098895835254074	0.2532141641665295	0.8345012835765105
0.2701129389637287	0.8730755885719431	0.3384827647167413	0.7957558969735545	0.26331038437145426	0.5682456075727973	0.2167091719801455	0.9555590809580603	0.2589709999515759	0.8648389874150709
0.2758474811098106	0.9138656577524034	0.3437406724678106	0.8280746788137914	0.26913240858756815	0.5879247167821183	0.22289537579224045	1.0000479511208793	0.26472783573662234	0.8950934655364542
0.28158202325589266	0.9536575868925518	0.34899858021888	0.8585493050385808	0.27495443280368204	0.6082804994624655	0.2290815796043354	1.0430069709583216	0.2704846715216688	0.9253223709979405
0.2873165654019747	0.9923141481547307	0.35425648796994924	0.8869451904259187	0.2807764570197958	0.6294570576787593	0.2352677834164304	1.0841127284906278	0.2762415073067152	0.9556137547758677
0.29305110754805674	1.0297309836129054	0.3595143957210186	0.9130666408632748	0.2865984812359097	0.6516015823709236	0.24145398722852535	1.1230783566283953	0.28199834309176164	0.9860812718592556
0.2987856496941387	1.0658372740378885	0.3647723034720879	0.9367617170261405	0.2924205054520236	0.6748580696606825	0.2476401910406203	1.1596631699936544	0.28775517887680807	1.0168576918878818
0.3045201918402207	1.100595593534534	0.37003021122315727	0.95792574844896	0.29824252966813736	0.6993603073581718	0.2538263948527153	1.1936806727061011	0.2935120146618545	1.0480871455749579
0.31025473398630277	1.1340010340839297	0.37528811897422654	0.9765034678923527	0.30406455388425124	0.7252244264411933	0.26001259866481025	1.2250045032005927	0.2992688504469009	1.0799166072986741
0.3159892761323848	1.166079662115997	0.3805460267252959	0.992489809392202	0.30988657810036513	0.7525413882587625	0.2661988024769052	1.2535720123542207	0.3050256862319473	1.1124871408224422
0.32172381827846674	1.1968863403144423	0.3858039344763652	1.0059294718488376	0.3157086023164789	0.7813698403314253	0.27238500628900014	1.2793853214781195	0.31078252201699375	1.145925419401768
0.3274583604245488	1.226501919863425	0.39106184222743456	1.016915388801871	0.3215306265325928	0.8117298126548054	0.27857121010109515	1.3025098631900416	0.3165393578020402	1.1803359777257854
0.33319290257063083	1.2550297890353928	0.39631974997850383	1.0255862621985548	0.3273526507487067	0.843597733856645	0.2847574139131901	1.3230705566859349	0.3222961935870866	1.2157945686951965
0.3389274447167129	1.282591759751468	0.4015776577295732	1.0321233145198214	0.33317467496482045	0.8769032160505421	0.29094361772528504	1.3412458966750904	0.32805302937213304	1.252342892851932
0.3446619868627948	1.3093232884436066	0.4068355654806425	1.036746393373195	0.33899669918093434	0.9115279858329041	0.29712982153738005	1.3572603322110128	0.3338098651571795	1.289984853582977
0.35039652900887686	1.3353680619952242	0.41209347323171186	1.0397095315962421	0.3448187233970482	0.9473072279690732	0.303316025349475	1.3713753716547814	0.3395667009422259	1.3286843784081446
0.3561310711549589	1.360872031123187	0.41735138098278113	1.041296031359473	0.350640747613162	0.9840334639568729	0.30950222916156994	1.3838798712648164	0.34532353672727234	1.3683647461029316
0.36186561330104094	1.385977036531848	0.4226092887338505	1.0418131102780397	0.3564627718292759	1.021462920219751	0.3156884329736649	1.3950799500204467	0.3510803725123187	1.4089092794355031
0.3676001554471229	1.4108142393442467	0.4278671964849198	1.0415861278238476	0.36228479604538977	1.059324163895061	0.3218746367857599	1.405288928675063	0.35683720829736515	1.4501632094136037
0.3733346975932049	1.4354976272158675	0.43312510423598916	1.0409524061811501	0.36810682026150354	1.0973286136107478	0.32806084059785484	1.4148176258838383	0.3625940440824116	1.4919364913473039
0.37906923973928697	1.4601179117161402	0.4383830119870584	1.0402546732987479	0.37392884447761743	1.1351823838668118	0.3342470444099498	1.4239652691493934	0.368350879867458	1.534007354547215
0.384803781885369	1.4847371529855624	0.4436409197381278	1.0398341864669913	0.3797508686937313	1.172598808399921	0.3404332482220448	1.4330112037815923	0.37410771565250445	1.5761263917972088
0.39053832403145095	1.5093844389245579	0.44889882748919707	1.0400236385745014	0.3855728929098451	1.2093109205129506	0.34661945203413974	1.4422075181030616	0.3798645514375509	1.6180210350986055
0.396272866177533	1.5340529063106703	0.45415673524026645	1.041140000131229	0.391394917125959	1.2450831525449482	0.3528056558462347	1.4517726541905094	0.3856213872225973	1.6594003122633796
0.40200740832361503	1.5586983222159325	0.4594146429913357	1.043477500443465	0.39721694134207286	1.2797215531678396	0.3589918596583297	1.4618860436945054	0.39137822300764374	1.6999598259696942
0.4077419504696971	1.5832393515831218	0.4646725507424051	1.0473009927438643	0.40303896555818663	1.3130819059448184	0.36517806347042464	1.4726837974510338	0.3971350587926902	1.73938693480745
0.413476492615779	1.6075595295727614	0.46993045849347437	1.0528399730206979	0.4088609897743005	1.3450752575111715	0.3713642672825196	1.4842554822892557	0.40289189457773655	1.777366138297287
0.41921103476186106	1.6315108460644556	0.47518836624454375	1.0602835249013893	0.4146830139904144	1.375670518056464	0.37755047109461454	1.4966420328829584	0.408648730362783	1.8135846710871026
0.4249455769079431	1.6549187458825845	0.480446273995613	1.069776439970162	0.4205050382065283	1.4048939684391495	0.38373667490670954	1.5098348635880245	0.4144055661478294	1.8477382947863172
0.43068011905402515	1.6775882625173957	0.4857041817466824	1.0814167141918334	0.42632706242264207	1.432825685309245	0.38992287871880454	1.5237762576796772	0.42016240193287585	1.8795372415922964
0.4364146612001071	1.6993109437981304	0.49096208949775166	1.095254549734921	0.43214908663875595	1.4595930673369961	0.39610908253089944	1.5383611128961179	0.4259192377179223	1.9087122171953617
0.4421492033461891	1.7198722004352365	0.49621999724882104	1.1112929033856496	0.43797111085486984	1.4853618032412563	0.40229528634299444	1.553440108155387	0.4316760735029687	1.9350203187027106
0.44788374549227117	1.7390587140593148	0.5014779049998903	1.129489526064989	0.4437931350709836	1.510324759098294	0.40848149015508933	1.5688243245441864	0.43743290928801515	1.9582506748627142
0.4536182876383532	1.7566655778617706	0.5067358127509597	1.1497603420850342	0.4496151592870975	1.53468937362283	0.41466769396718434	1.5842913045317892	0.4431897450730616	1.9782295789869873
0.45935282978443515	1.7725029040998208	0.511993720502029	1.1719839312296487	0.4554371835032114	1.5586642324122997	0.42085389777927934	1.5995924695681134	0.448946580858108	1.9948248667063808
0.4650873719305172	1.7864017096809446	0.5172516282530983	1.1960068100875367	0.46125920771932516	1.5824455430541609	0.42704010159137423	1.6144617424360035	0.45470341664315445	2.0079492958616734
0.47082191407659923	1.7982189732478775	0.5225095360041676	1.2216491679759796	0.46708123193543905	1.6062042504260166	0.43322630540346924	1.6286251428838605	0.4604602524282008	2.0175627162668817
0.4765564562226813	1.8078418337899334	0.527767443755237	1.2487107013495347	0.47290325615155293	1.6300745135660246	0.43941250921556424	1.6418110496893266	0.4662170882132473	2.023672871365696
0.4822909983687633	1.8151909620149234	0.5330253515063063	1.2769762099000366	0.4787252803676667	1.6541442105800377	0.44559871302765913	1.6537607558408394	0.4719739239982937	2.026334747350909
0.48802554051484526	1.8202231740391912	0.5382832592573756	1.3062206657294602	0.4845473045837806	1.6784480454143385	0.45178491683975414	1.6642388917884907	0.4777307597833402	2.02564847095145
0.4937600826609273	1.8229333681760638	0.5435411670084449	1.336213539403684	0.4903693287998945	1.7029637007247234	0.45797112065184914	1.6730432595118683	0.48348759556838655	2.021755845930253
0.49949462480700935	1.8233558493640623	0.5487990747595143	1.3667222565841162	0.49619135301600825	1.7276113176140742	0.46415732446394403	1.6800136110381194	0.48924443135343293	2.014835700933443
0.5052291669530913	1.8215650656867342	0.5540569825105836	1.3975147580353504	0.5020133772321221	1.7522563917993346	0.47034352827603904	1.6850389212251282	0.4950012671384794	2.005098288896223
0.5109637090991733	1.8176757247187434	0.5593148902616529	1.4283612352055521	0.507835401448236	1.7767159662691752	0.47652973208813404	1.6880627469290568	0.5007581029235257	1.9927790237427712
0.5166982512452554	1.8118421941112803	0.5645727980127222	1.4590352044812653	0.5136574256643498	1.8007677853994863	0.48271593590022893	1.6890863325481025	0.5065149387085723	1.978131859309761
0.5224327933913374	1.8042570325493514	0.5698307057637915	1.4893141576747444	0.5194794498804637	1.8241618700531204	0.48890213971232394	1.688169213433542	0.5122717744936187	1.9614226072132648
0.5281673355374195	1.7951484558181745	0.5750886135148608	1.5189800777748461	0.5253014740965776	1.8466337940039905	0.49508834352441894	1.6854271804375436	0.5180286102786651	1.9429224570734736
0.5339018776835014	1.7847765287353077	0.5803465212659302	1.5478201328023629	0.5311234983126915	1.8679188054369644	0.5012745473365139	1.68102759616068	0.5237854460637115	1.922901909470618
0.5396364198295834	1.7734278949220033	0.5856044290169995	1.575627854212321	0.5369455225288052	1.8877658575469647	0.5074607511486089	1.6751821901289494	0.5295422818487581	1.901625266925158
0.5453709619756655	1.7614089166548714	0.5908623367680688	1.6022050694030718	0.5427675467449191	1.905950599783106	0.5136469549607037	1.6681375987933609	0.5352991176338044	1.879345760087454
0.5511055041217474	1.749037195497753	0.5961202445191381	1.6273647925198875	0.548589570961033	1.9222864410656235	0.5198331587727987	1.6601640485833102	0.5410559534188508	1.8563013243175965
0.5568400462678295	1.7366315752170656	0.6013781522702075	1.6509351880282255	0.5544115951771468	1.9366329269752012	0.5260193625848937	1.6515426974567005	0.5468127892038972	1.832710993970517
0.5625745884139115	1.7245008810918758	0.6066360600212768	1.6727646135522953	0.5602336193932607	1.948900866404075	0.5322055663969887	1.642552243823034	0.5525696249889436	1.8087718538373598
0.5683091305599935	1.7129318097667265	0.6118939677723461	1.6927276298860316	0.5660556436093745	1.9590538851188217	0.5383917702090837	1.6334554736149154	0.5583264607739902	1.7846564822199054
0.5740436727060756	1.702176534401478	0.6171518755234154	1.7107317456779938	0.5718776678254883	1.9671063546540755	0.5445779740211787	1.6244864405738841	0.5640832965590366	1.7605108375247567
0.5797782148521575	1.6924407134239583	0.6224097832744848	1.726724551439523	0.5776996920416022	1.9731179221372614	0.5507641778332735	1.6158389578230494	0.5698401323440829	1.7364525761780054
0.5855127569982396	1.6838726712077259	0.6276676910255541	1.7407008015316416	0.5835217162577161	1.9771851261128548	0.5569503816453685	1.6076570197918731	0.5755969681291293	1.7125698372869858
0.5912472991443216	1.6765545420348689	0.6329255987766234	1.7527089321912634	0.5893437404738299	1.9794308025286258	0.5631365854574635	1.6000276750333655	0.5813538039141759	1.6889205799649103
0.5969818412904035	1.6704961260197109	0.6381835065276927	1.762856465534927	0.5951657646899438	1.9799921446668733	0.5693227892695585	1.5929767381073148	0.5871106396992223	1.6655326028293624
0.6027163834364856	1.665632094464218	0.6434414142787621	1.7713137487944772	0.6009877889060576	1.9790083673636967	0.5755089930816535	1.586467570967043	0.5928674754842687	1.6424044025237052
0.6084509255825676	1.661823006198636	0.6486993220298314	1.7783155171466525	0.6068098131221714	1.9766089326594938	0.5816951968937485	1.5804029917588283	0.598624311269315	1.6195070315204443
0.6141854677286497	1.6588603662427885	0.6539572297809007	1.7841598468325104	0.6126318373382853	1.9729032218968239	0.5878814007058433	1.5746301933872509	0.6043811470543614	1.5967870900975565
0.6199200098747317	1.6564756899170192	0.65921513753197	1.7892041792889082	0.6184538615543992	1.9679723964331421	0.5940676045179383	1.5689483875337316	0.610137982839408	1.5741709320171364
0.6256545520208137	1.6543532502087699	0.6644730452830394	1.793858240450388	0.624275885770513	1.961863990200375	0.6002538083300333	1.5631187430816877	0.6158948186244544	1.5515700808818327
0.6313890941668957	1.6521459073328493	0.6697309530341087	1.7985738436764815	0.6300979099866268	1.9545895417676658	0.6064400121421283	1.5568760703631555	0.6216516544095008	1.52888775110627
0.6371236363129777	1.6494931710914245	0.674988860785178	1.8038317397915657	0.6359199342027407	1.9461253235058695	0.6126262159542233	1.5499416210966028	0.6274084901945471	1.5060262539220413
0.6428581784590597	1.6460404511338815	0.6802467685362473	1.8101258526136206	0.6417419584188545	1.9364159834437065	0.6188124197663183	1.5420363322559887	0.6331653259795937	1.4828949570837537
0.6485927206051417	1.641458325868709	0.6855046762873167	1.817945402319127	0.6475639826349684	1.9253807020472602	0.6249986235784131	1.5328938413230886	0.6389221617646401	1.4594183700718497
0.6543272627512238	1.6354606201526747	0.690762584038386	1.8277555621626114	0.6533860068510823	1.9129212981176131	0.6311848273905081	1.5222726385072942	0.6446789975496865	1.4355438570238308
0.6600618048973058	1.627820130510532	0.6960204917894552	1.8399774080952669	0.659208031067196	1.8989316065513024	0.6373710312026031	1.509966794165581	0.6504358333347329	1.4112484475867169
0.6657963470433879	1.6183809724438294	0.7012783995405246	1.8549679993328685	0.6650300552833099	1.883307400912055	0.6435572350146981	1.4958148004467207	0.6561926691197792	1.386544228061609
0.6715308891894698	1.6070667378357026	0.706536307291594	1.8730014667143038	0.6708520794994238	1.8659561444406367	0.6497434388267931	1.4797061873665762	0.6619495049048258	1.3614818538389442
0.6772654313355518	1.5938839254255195	0.7117942150426633	1.8942519827562099	0.6766741037155376	1.8468059175210947	0.6559296426388879	1.4615857065743172	0.6677063406898722	1.336151826551494
0.6829999734816339	1.5789204225790214	0.7170521227937325	1.9187794426596643	0.6824961279316515	1.8258129766318598	0.6621158464509829	1.441455012284481	0.6734631764749186	1.310683318222371
0.6887345156277158	1.5623391477028252	0.7223100305448019	1.9465186009547353	0.6883181521477654	1.802967535649843	0.6683020502630779	1.4193718998627962	0.679220012259965	1.285240488565469
0.6944690577737979	1.5443672842304612	0.7275679382958713	1.9772722872867472	0.6941401763638791	1.7782975103466712	0.6744882540751729	1.3954472808135947	0.6849768480450116	1.2600164163025396
0.7002035999198799	1.5252818249202302	0.7328258460469406	2.0107091716554097	0.699962200579993	1.7518701171025786	0.6806744578872679	1.3698401720911886	0.690733683830058	1.2352249354183011
0.705938142065962	1.5053923782397642	0.7380837537980098	2.046366369957477	0.7057842247961069	1.7237913555129762	0.6868606616993629	1.3427510529713715	0.6964905196151043	1.211090817616983
0.711672684212044	1.4850223507038263	0.7433416615490792	2.083656981762903	0.7116062490122207	1.6942035230097632	0.6930468655114577	1.3144139912169273	0.7022473554001507	1.187838859834052
0.7174072263581259	1.4644897000095571	0.7485995693001486	2.12188244170985	0.7174282732283346	1.6632810026774874	0.6992330693235527	1.2850879609860757	0.7080041911851971	1.1656825108385191
0.723141768504208	1.4440884500772564	0.7538574770512179	2.1602493525505166	0.7232502974444485	1.6312246312854348	0.7054192731356477	1.2550477689365511	0.7137610269702437	1.1448126983777671
0.72887631065029	1.4240720736293164	0.7591153848022871	2.1978902613828986	0.7290723216605622	1.5982549941688349	0.7116054769477427	1.224574975282963	0.7195178627552901	1.125387497299461
0.734610852796372	1.4046396897470586	0.7643732925533565	2.233887651212558	0.7348943458766761	1.5646050099658109	0.7177916807598377	1.1939491478635658	0.7252746985403364	1.10752321348016
0.740345394942454	1.3859258070347715	0.7696312003044259	2.2673002580977197	0.74071637009279	1.5305121654272271	0.7239778845719327	1.1634397255089417	0.7310315343253828	1.0912873558740253
0.746079937088536	1.3679940854694619	0.7748891080554952	2.297190699666036	0.7465383943089038	1.4962107428762543	0.7301640883840275	1.1332986988060911	0.7367883701104294	1.0766938399940957
0.7518144792346181	1.3508353118696517	0.7801470158065644	2.3226533224585757	0.7523604185250177	1.461924354298004	0.7363502921961225	1.1037542483612064	0.7425452058954758	1.0637006225199017
0.7575490213807001	1.3343695059973	0.7854049235576338	2.3428411500295363	0.7581824427411316	1.4278590595857046	0.7425364960082175	1.075005418858831	0.7483020416805222	1.0522098204427337
0.7632835635267821	1.318451816539761	0.7906628313087032	2.3569908448737986	0.7640044669572453	1.3941973043716238	0.7487226998203125	1.047217856277898	0.7540588774655685	1.0420702300380975
0.7690181056728641	1.3028816461934745	0.7959207390597725	2.364444685498803	0.7698264911733592	1.3610928666136046	0.7549089036324075	1.020520598473407	0.7598157132506149	1.0330820397541174
0.7747526478189461	1.2874142768116412	0.8011786468108417	2.3646687019236525	0.7756485153894731	1.3286669517682612	0.7610951074445023	0.9950038868595352	0.7655725490356615	1.0250034329609048
0.7804871899650281	1.2717741585982016	0.8064365545619111	2.3572663013475887	0.7814705396055869	1.29700552500093	0.7672813112565973	0.9707179580091826	0.7713293848207079	1.017558704771947
0.7862217321111101	1.2556689860370078	0.8116944623129805	2.341986939931147	0.7872925638217008	1.2661579167882293	0.7734675150686923	0.9476727757374208	0.7770862206057543	1.0104474726001045
0.7919562742571922	1.238803706733759	0.8169523700640497	2.3187296429955797	0.7931145880378146	1.2361366872608868	0.7796537188807873	0.9258386725272011	0.7828430563908007	1.0033545414293117
0.7976908164032742	1.2208936916171018	0.822210277815119	2.2875414290593485	0.7989366122539284	1.2069186869862334	0.7858399226928823	0.9051478792476344	0.7885998921758473	0.9959599891930535
0.8034253585493563	1.201676425524836	0.8274681855661884	2.2486109369661564	0.8047586364700423	1.1784472101653762	0.7920261265049773	0.8854969293827345	0.7943567279608936	0.9879490615821501
0.8091599006954382	1.180921242165437	0.8327260933172578	2.2022577745707204	0.8105806606861562	1.1506351029403676	0.7982123303170721	0.8667499245896253	0.80011356374594	0.9790215052636613
0.8148944428415202	1.1584368107293748	0.837984001068327	2.14891828862295	0.81640268490227	1.1233686667355758	0.8043985341291671	0.8487426398124011	0.8058703995309864	0.9689000202621169
0.8206289849876023	1.1340762663381403	0.8432419088193963	2.089128588223469	0.8222247091183839	1.096512185494683	0.8105847379412621	0.8312874274983667	0.8116272353160328	0.9573375728839021
0.8263635271336842	1.10774004730883	0.8484998165704657	2.0235057319056917	0.8280467333344977	1.0699129063401898	0.8167709417533571	0.8141788525100255	0.8173840711010794	0.9441233771719486
0.8320980692797663	1.0793766455207334	0.8537577243215351	1.9527280086544248	0.8338687575506115	1.0434063142648233	0.8229571455654521	0.7971999544428445	0.8231409068861257	0.9290874228018857
0.8378326114258483	1.048981582224406	0.8590156320726043	1.877515207892971	0.8396907817667254	1.0168215603767852	0.8291433493775471	0.7801289957406535	0.8288977426711721	0.9121034979366148
0.8435671535719304	1.01659498503434	0.8642735398236736	1.7986096884933391	0.8455128059828393	0.9899869263713466	0.8353295531896419	0.7627465163792109	0.8346545784562185	0.8930907240570798
0.8493016957180124	0.9822981618677811	0.869531447574743	1.716758931296899	0.8513348301989531	0.9627352311513764	0.8415157570017369	0.7448424831671778	0.8404114142412651	0.8720136831722681
0.8550362378640943	0.9462095479588102	0.8747893553258124	1.6327001049535363	0.857156854415067	0.9349091047689528	0.8477019608138319	0.7262232976383868	0.8461682500263115	0.8488812729217806
0.8607707800101764	0.9084803502536689	0.8800472630768816	1.5471470038868664	0.8629788786311808	0.9063660666748994	0.8538881646259269	0.7067184139475219	0.8519250858113578	0.8237444688398632
0.8665053221562584	0.8692901395892321	0.8853051708279509	1.4607795428802934	0.8688009028472946	0.8769833474482788	0.8600743684380219	0.6861863188580122	0.8576819215964042	0.7966932028008632
0.8722398643023404	0.82884255648572	0.8905630785790203	1.3742358273462503	0.8746229270634085	0.8466623852057008	0.8662605722501167	0.664519640316342	0.8634387573814506	0.7678525805988288
0.8779744064484224	0.7873612124646949	0.8958209863300897	1.2881066722791379	0.8804449512795224	0.8153329111044234	0.8724467760622117	0.641649178567315	0.8691955931664972	0.7373786591277248
0.8837089485945044	0.7450857954648094	0.9010788940811589	1.2029323243152126	0.8862669754956363	0.782956515903589	0.8786329798743067	0.6175466926372842	0.8749524289515436	0.7054539855972709
0.8894434907405865	0.7022683326931742	0.9063368018322282	1.1192010555432548	0.89208899971175	0.7495295660472507	0.8848191836864017	0.5922263229547772	0.88070926473659	0.6722830700666514
0.8951780328866685	0.6591695315894169	0.9115947095832976	1.037349247081593	0.8979110239278639	0.7150853186654801	0.8910053874984967	0.5657445851384352	0.8864661005216363	0.638087922129629
0.9009125750327505	0.6160551106938282	0.916852617334367	0.9577625644422023	0.9037330481439778	0.6796950758465012	0.8971915913105915	0.5381989276606051	0.8922229363066829	0.6031037376929252
0.9066471171788325	0.5731920452370743	0.9221105250854362	0.8807778422633822	0.9095550723600916	0.6434682243703632	0.9033777951226865	0.5097249043456273	0.8979797720917293	0.5675747777818051
0.9123816593249146	0.5308446828348815	0.9273684328365055	0.8066853379522262	0.9153770965762055	0.6065510311427486	0.9095639989347815	0.4804920688227828	0.9037366078767757	0.5317504433223681
0.9181162014709965	0.48927072669900923	0.9326263405875749	0.7357310755012708	0.9211991207923194	0.5691241079989302	0.9157502027468765	0.450698749709159	0.909493443661822	0.49588152217643866
0.9238507436170785	0.4487171304020192	0.9378842483386443	0.6681190747752418	0.9270211450084331	0.5313985210151108	0.9219364065589715	0.42056591029439955	0.9152502794468684	0.460216570206686
0.9295852857631606	0.40941599271567936	0.9431421560897135	0.6040133402907066	0.932843169224547	0.49361059506892324	0.9281226103710662	0.390330332944746	0.921007115231915	0.4249983878866277
0.9353198279092426	0.37158057754345347	0.9484000638407828	0.5435395597767017	0.9386651934406609	0.4560155480043668	0.9343088141831613	0.3602373947140964	0.9267639510169614	0.39046056706196414
0.9410543700553247	0.3354016081300973	0.9536579715918522	0.48678653042967807	0.9444872176567747	0.4188801726646384	0.9404950179952563	0.3305337154267932	0.9325207868020078	0.35682410623197075
0.9467889122014066	0.30104399400949844	0.9589158793429216	0.4338073849628958	0.9503092418728886	0.38247486084534205	0.9466812218073513	0.3014599618431617	0.9382776225870542	0.32429412305034555
0.9525234543474886	0.2686441428844427	0.9641737870939908	0.38462072713561424	0.9561312660890025	0.3470653227885149	0.9528674256194463	0.2732440809834195	0.9440344583721008	0.29305672470268707
0.9582579964935707	0.23830798889539906	0.9694316948450601	0.3392118060087412	0.9619532903051162	0.31290439239688317	0.9590536294315413	0.24609521241990578	0.9497912941571471	0.2632761253063571
0.9639925386396526	0.2101098360224039	0.9746896025961295	0.29753385998345	0.96777531452123	0.2802243172750875	0.965239833243636	0.22019849420548204	0.9555481299421935	0.23509211993487578
0.9697270807857348	0.18409207415642886	0.9799475103471988	0.2595097475248271	0.973597338737344	0.24922991213194995	0.971426037055731	0.1957109316969356	0.9613049657272399	0.20861803385878003
0.9754616229318167	0.16026577967500888	0.9852054180982681	0.225033954363273	0.9794193629534578	0.22009290513464952	0.977612240867826	0.17275844520371683	0.9670618015122863	0.18393926123300708
0.9811961650778986	0.13861216622753206	0.9904633258493374	0.19397503076195183	0.9852413871695715	0.19294773349331457	0.9837984446799211	0.1514341541269384	0.9728186372973326	0.16111248960755223
0.9869307072239808	0.11908480861831791	0.9957212336004068	0.16617847143393727	0.9910634113856855	0.16788895327042352	0.9899846484920161	0.13179789548155998	0.9785754730823792	0.1401656768531148
0.9926652493700627	0.10161252628176949	1.0009791413514761	0.14147000919944774	0.9968854356017993	0.1449703271961677	0.9961708523041111	0.11387691703599395	0.9843323088674256	0.12109880836902319
0.9983997915161449	0.08610278515869135	1.0062370491025454	0.11965925543436258	1.002707459817913	0.12420555189523198	1.0023570561162058	0.09766763326858618	0.990089144652472	0.10388541876453905
1.0041343336622268	0.07244545917071359	1.0114949568536147	0.1005435890310763	1.008529484034027	0.10557049091771546	1.0085432599283009	0.08313828902491098	0.9958459804375184	0.0884748180212177
1.0098688758083088	0.06051678539401633	1.0167528646046842	0.08391217331171051	1.0143515082501409	0.08900669971519747	1.0147294637403959	0.07023234357117818	1.001602816222565	0.07479492179680572
1.015603417954391	0.050183350053517393	1.0220107723557534	0.06954996840386155	1.0201735324662546	0.07442596878297733	1.0209156675524909	0.05887236819140886	1.0073596520076114	0.06275555275889082
1.0213379601004728	0.04130595448409777	1.0272686801068227	0.057241605261606855	1.0259955566823686	0.061715574901808304	1.0271018713645859	0.048964244076975354	1.0131164877926577	0.05225205738515094
1.0270725022465548	0.033743229589585234	1.032526587857892	0.046774996075850984	1.0318175808984824	0.05074391863701571	1.0332880751766806	0.04040145349908843	1.018873323577704	0.04316907205765806
1.032807044392637	0.027354892080554867	1.0377844956089615	0.03794457275915403	1.0376396051145962	0.04136623758168391	1.0394742789887756	0.03306927470979227	1.0246301593627505	0.0353842737430101
1.0385415865387189	0.022004563742775915	1.0430424033600307	0.030554068433057236	1.0434616293307102	0.03343011593946928	1.0456604828008706	0.02684871751800582	1.030386995147797	0.028771963126259275
1.0442761286848008	0.017562104059716557	1.0483003111111	0.024418783998767065	1.049283653546824	0.026780557231918464	1.0518466866129657	0.02162006937191695	1.0361438309328435	0.02320634982210653
1.050010670830883	0.013905434745605148	1.0535582188621693	0.019367310484486092	1.0551056777629377	0.021264442736086284	1.0580328904250607	0.017265958163900964	1.0419006667178898	0.018564437627605204
1.0557452129769649	0.010921860502254696	1.0588161266132388	0.015242705654123827	1.0609277019790517	0.016734258139441377	1.0642190942371557	0.013673875024589088	1.0476575025029362	0.0147284397960592
1.061479755123047	0.008508912339227855	1.064074034364308	0.01190314840479215	1.0667497261951655	0.013051029701503332	1.0704052980492504	0.010738135542412812	1.0534143382879828	0.01158768710972838
1.067214297269129	0.006574757264797827	1.0693319421153773	0.00922211532300774	1.0725717504112793	0.010086464657560829	1.0765915018613454	0.008361289059319769	1.0591711740730292	0.009040022521936275
1.072948839415211	0.005038230665324773	1.0745898498664466	0.00708813949767838	1.0783937746273933	0.007724335544923011	1.0827777056734404	0.006455011465549927	1.0649280098580756	0.00699270325519262
1.078683381561293	0.003828555241502054	1.0798477576175158	0.00540422192499324	1.084215798843507	0.005861182676229381	1.0889639094855355	0.004940536391187082	1.070684845643122	0.0053628530475602915
1.084417923707375	0.002884813298459996	1.0851056653685853	0.004086970696326778	1.090037823059621	0.004406432433926918	1.0951501132976305	0.0037486926236808948	1.0764416814281683	0.004077522974862395
1.0901524658534572	0.0021552380910086683	1.0903635731196546	0.0030655431436042765	1.0958598472757348	0.003282041773944856	1.1013363171097255	0.0028196222552279953	1.082198517213215	0.003073428814007181
1.095887007999539	0.0015963855771950028	1.0956214808707239	0.0022804620231029666	1.1016818714918486	0.0024217824829576625	1.1075225209218202	0.0021022551865603066	1.0879553529982613	0.002296436658095575
1.101621550145621	0.0011722411908130586	1.1008793886217934	0.0016823696134725314	1.1075038957079626	0.0017702740593541796	1.1137087247339152	0.0015536121735034657	1.0937121887833077	0.0017008672497835383
1.1073560922917032	0.000853307970456078	1.1061372963728626	0.0012307743089244438	1.1133259199240764	0.0012818635880448093	1.1198949285460102	0.0011380017372802041	1.099469024568354	0.001248684316055319
