# Supplementary material for: t-SMILES: a fragment-based molecular representation framework for de novo ligand design
Source: Nat Commun. 2024 Jun 11;15:4993. doi: 10.1038/s41467-024-49388-6 (PMC11167009; doi:10.1038/s41467-024-49388-6)
Supplement: Supplementary file 4 — Source Data [file 41467_2024_49388_MOESM4_ESM.zip › Soure data/Source data and code for all other graphs/Metrics/Models/AID1706/AID_H6[dbl][rnd500][bs128]/soure data_Supplementary Fig.50/SAScore.kde.csv]

#0(0.000)_x	#0(0.000)_y	#1(0.018)_x	#1(0.018)_y	#2(0.038)_x	#2(0.038)_y	#3(0.117)_x	#3(0.117)_y	#4(0.146)_x	#4(0.146)_y
-0.028613337503282668	0.00038123374837984255	-0.06489535458110895	0.00031288983213281774	-0.024622580689391715	0.0002994082129293504	-0.1776875658074069	0.0009445584358258793	-0.1946408208919978	0.0015188666327543938
-0.02293543307948337	0.0005609559529984333	-0.0588948019261256	0.00047070548032684365	-0.018894229504274912	0.00041479927114204587	-0.17107552671347886	0.0013174330710500088	-0.18791462922326607	0.0020762871000967738
-0.01725752865568407	0.0008125211634364929	-0.05289424927114225	0.00069453877786265	-0.013165878319158109	0.0005683118092731776	-0.16446348761955082	0.001815555754598523	-0.18118843755453434	0.002808701650941935
-0.011579624231884775	0.0011585682429711137	-0.04689369661615889	0.001005168723067311	-0.007437527134041305	0.0007700533879447924	-0.15785144852562277	0.0024722555739604994	-0.17446224588580264	0.0037599255654811176
-0.005901719808085477	0.0016263099966448806	-0.04089314396117554	0.0014268694395237534	-0.0017091759489245018	0.0010319355257757895	-0.15123940943169473	0.003326623411569491	-0.1677360542170709	0.004980965742972776
-0.000223815384286178	0.0022474758925582292	-0.03489259130619219	0.001986745466618291	0.004019175236192302	0.0013677139466970712	-0.14462737033776668	0.004423506819023278	-0.16100986254833918	0.006530012718421594
0.005454089039513117	0.0030578327688430816	-0.028892038651208832	0.0027134757135019623	0.009747526421309105	0.0017929325789372218	-0.13801533124383863	0.005813150956374867	-0.15428367087960745	0.008472009621604994
0.011131993463312416	0.004096174669863784	-0.02289148599622548	0.0036354012885297373	0.015475877606425908	0.002324746095641962	-0.13140329214991056	0.007550407703593756	-0.14755747921087575	0.0108776949684644
0.016809897887111715	0.005402699600304288	-0.01689093334124213	0.004777973204152787	0.021204228791542712	0.002981599125591358	-0.12479125305598252	0.009693451477665389	-0.14083128754214402	0.013822027465798093
0.022487802310911013	0.0070167391676384805	-0.010890380686258777	0.006160685496115291	0.026932579976659515	0.003782747076872787	-0.11817921396205447	0.012301967596945948	-0.1341050958734123	0.017381924262322445
0.028165706734710312	0.008973876557288592	-0.0048898280312754255	0.007793746046468707	0.03266093116177632	0.004747614159146757	-0.11156717486812642	0.015434816835762432	-0.12737890420468057	0.02163328037963007
0.03384361115850961	0.011302574861356713	0.001110724623707926	0.009674861594556003	0.03838928234689312	0.00589499864118343	-0.10495513577419838	0.019147226198426823	-0.12065271253594885	0.026647286300433025
0.0395215155823089	0.01402053281992568	0.0071112772786912914	0.011786608902789224	0.044117633532009926	0.007242153131535939	-0.09834309668027033	0.0234876073901237	-0.11392652086721712	0.032486121265055685
0.0451994200061082	0.01713107572361698	0.013111829933674643	0.014094902434742367	0.04984598471712673	0.008803787645316408	-0.09173105758634229	0.028494155988071933	-0.1072003291984854	0.03919816841290174
0.0508773244299075	0.020619959854771313	0.019112382588657995	0.01654902570693196	0.05557433590224353	0.010591063752447312	-0.08511901849241423	0.034191429906178926	-0.10047413752975368	0.0468129694693428
0.0565552288537068	0.0244530030555442	0.025112935243641346	0.01908355506230828	0.061302687087360336	0.012610666990903758	-0.07850697939848618	0.040587139054934294	-0.09374794586102196	0.055336204685842896
0.0622331332775061	0.028574937823075	0.031113487898624698	0.02162227441671322	0.06703103827247714	0.014864059381655142	-0.07189494030455813	0.047669393342055486	-0.08702175419229023	0.06474504062608391
0.0679110377013054	0.03290980843697701	0.03711404055360805	0.024083881585823412	0.07275938945759394	0.01734702155872148	-0.06528290121063009	0.055404649080911264	-0.0802955625235585	0.07498422626362125
0.0735889421251047	0.037363100287845744	0.0431145932085914	0.026388965022763795	0.07848774064271075	0.020049592154383778	-0.05867086211670204	0.06373656261440312	-0.07356937085482679	0.0859633293992863
0.079266846548904	0.0418256083873907	0.04911514586357475	0.028467442205439092	0.08421609182782755	0.022956498622761272	-0.05205882302277398	0.072585905669012	-0.06684317918609506	0.09755548486445287
0.08494475097270329	0.046178843876766094	0.055115698518558104	0.030265459268244966	0.08994444301294435	0.02604814753600712	-0.045446783928845935	0.081851623969523	-0.06011698751736333	0.10959797012069235
0.09062265539650259	0.05030157118640634	0.06111625117354147	0.03175070810541224	0.09567279419806116	0.029302203706713135	-0.03883474483491789	0.09141303618567942	-0.05339079584863163	0.12189483278681772
0.09630055982030189	0.054076897174203095	0.06711680382852481	0.032915251860003804	0.10140114538317796	0.032695737954449286	-0.03222270574098984	0.10113308359963458	-0.0466646041798999	0.13422167221066378
0.10197846424410119	0.05739922806656794	0.07311735648350817	0.033775259885595266	0.10712949656829476	0.03620786623192612	-0.025610666647061797	0.11086246200562763	-0.03993841251116817	0.14633253120263826
0.10765636866790047	0.06018039334855664	0.07911790913849154	0.03436750041480064	0.11285784775341157	0.03982274295704934	-0.01899862755313375	0.12044440559203846	-0.03321222084243644	0.15796869563272226
0.11333427309169979	0.062354317629733064	0.08511846179347488	0.03474295304207711	0.11858619893852837	0.04353271475487868	-0.012386588459205705	0.1297198550319014	-0.02648602917370471	0.16886904243225848
0.11901217751549907	0.06387979527321094	0.09111901444845824	0.03495839356577805	0.12431455012364517	0.04734139405325695	-0.005774549365277659	0.13853273246907685	-0.01975983750497301	0.17878143545985092
0.12469008193929838	0.06474116502719432	0.09711956710344158	0.03506717798596061	0.13004290130876198	0.05126638170213626	0.0008374897286504146	0.14673506425012095	-0.013033645836241281	0.1874745580420199
0.13036798636309765	0.06494695660800413	0.10312011975842494	0.035110634387736435	0.13577125249387878	0.055341359728565236	0.007449528822578461	0.1541917338128089	-0.006307454167509552	0.19474950297168592
0.136045890786897	0.06452684466205696	0.10912067241340828	0.035111418319726286	0.14149960367899558	0.05961729350681221	0.014061567916506507	0.1607847044799128	0.00041873750122217723	0.2004504238132086
0.14172379521069628	0.06352745519363846	0.11512122506839165	0.03506990016380655	0.1472279548641124	0.06416252855570355	0.020673607010434553	0.16641661536311983	0.007144929169953879	0.20447358910384048
0.14740169963449556	0.06200769178320444	0.12112177772337498	0.03496417814580525	0.1529563060492292	0.06906163940098255	0.0272856461043626	0.17101371309398153	0.013871120838685608	0.20677427153440986
0.15307960405829485	0.060034265575329655	0.12712233037835835	0.03475373132170166	0.158684657234346	0.0744129817509697	0.033897685198290645	0.17452812888388275	0.020597312507417337	0.2073710400615933
0.15875750848209413	0.05767802473842771	0.13312288303334172	0.03438614715765432	0.1644130084194628	0.08032500685357033	0.04050972429221869	0.17693953840259097	0.027323504176149066	0.20634719206760188
0.16443541290589347	0.05501150487046149	0.13912343568832505	0.033805882312007846	0.1701413596045796	0.08691150808658171	0.04712176338614674	0.17825624872201862	0.034049695844880795	0.20384924970285523
0.17011331732969276	0.052107894714362314	0.14512398834330842	0.03296372625410331	0.1758697107896964	0.09428607286936276	0.05373380248007478	0.17851574357444014	0.040775887513612497	0.20008263241824933
0.17579122175349204	0.04904137169409058	0.15112454099829176	0.03182558163089436	0.1815980619748132	0.10255609601738103	0.06034584157400283	0.1777846904070673	0.047502079182344226	0.19530478982518595
0.18146912617729133	0.04588854823078352	0.15712509365327512	0.030379353543653054	0.18732641315993	0.11181676319511454	0.06695788066793087	0.1761583777074421	0.054228270851075955	0.18981622114002464
0.18714703060109067	0.04273061304084164	0.16312564630825846	0.028639108634913705	0.19305476434504681	0.12214542750614157	0.07356991976185895	0.17375951758081143	0.060954462519807684	0.1839499091801718
0.19282493502488995	0.03965566850769592	0.16912619896324183	0.026646146800666747	0.19878311553016362	0.13359677494618152	0.080181958855787	0.17073632513226816	0.06768065418853941	0.17805975267455484
0.19850283944868924	0.03676075728210037	0.17512675161822516	0.024467129269158776	0.20451146671528042	0.1461991068169235	0.08679399794971504	0.1672597798962897	0.07440684585727114	0.1725085902419331
0.20418074387248852	0.03415312658469183	0.18112730427320853	0.02218983531295536	0.21023981790039722	0.1599519657788687	0.09340603704364309	0.16351998994504024	0.08113303752600287	0.167656377330536
0.20985864829628786	0.03195037665509621	0.1871278569281919	0.01991740523172258	0.21596816908551403	0.1748252081828352	0.10001807613757113	0.15972161794617623	0.08785922919473454	0.16384901210653255
0.21553655272008715	0.030279257377956833	0.19312840958317523	0.017762031832180888	0.22169652027063083	0.19075949328471412	0.10663011523149918	0.15607838872849158	0.09458542086346627	0.16140821854198975
0.22121445714388643	0.02927299492565588	0.19912896223815857	0.015838986673713553	0.22742487145574763	0.20766803619024002	0.11324215432542722	0.15280677533957435	0.101311612532198	0.16062279635954346
0.22689236156768577	0.029067136888276838	0.20512951489314196	0.014261645530568445	0.23315322264086447	0.22543937163830016	0.11985419341935527	0.15011904824606281	0.10803780420092973	0.16174144876848073
0.23257026599148506	0.029793997979792954	0.2111300675481253	0.013137868840247263	0.23888157382598124	0.24394081295478812	0.12646623251328332	0.1482159616375707	0.11476399586966146	0.164967308633013
0.23824817041528434	0.031575875273808215	0.21713062020310864	0.012567766537612062	0.24460992501109802	0.2630222728217773	0.13307827160721136	0.1472794322291143	0.12149018753839319	0.1704542073758278
0.24392607483908363	0.03451729236941116	0.22313117285809203	0.012642597190410242	0.25033827619621485	0.28252014179351875	0.1396903107011394	0.1474656298785699	0.12821637920712492	0.17830467073467676
0.2496039792628829	0.03869663495520405	0.22913172551307537	0.013444366418946734	0.2560666273813317	0.3022609918169332	0.14630234979506745	0.14889893681801647	0.13494257087585665	0.18856958057934514
0.25528188368668225	0.04415765844656483	0.2351322781680587	0.015045622376465204	0.26179497856644846	0.3220649740518272	0.1529143888889955	0.15166723594580753	0.14166876254458838	0.20124940913682404
0.26095978811048154	0.05090147415991897	0.24113283082304204	0.017508993475836832	0.26752332975156523	0.34174889674015857	0.15952642798292355	0.15581895338144536	0.14839495421332005	0.21629690662873852
0.2666376925342808	0.058879735432411776	0.24713338347802544	0.02088614993761021	0.27325168093668206	0.36112908074709354	0.1661384670768516	0.16136220436032833	0.15512114588205178	0.23362110079449766
0.2723155969580801	0.06798982232153501	0.2531339361330088	0.0252160559948335	0.2789800321217989	0.38002417878206257	0.17275050617077964	0.16826627620494314	0.1618473375507835	0.2530924432350628
0.27799350138187945	0.07807283299028328	0.2591344887879921	0.03052256947731688	0.28470838330691567	0.39825819329548945	0.17936254526470774	0.1764655331911633	0.16857352921951524	0.27454891080844146
0.28367140580567873	0.0889151054777637	0.26513504144297545	0.036811601964327804	0.29043673449203244	0.4156639272927168	0.18597458435863579	0.18586565519781303	0.17529972088824697	0.2978028403495593
0.289349310229478	0.1002538003518694	0.27113559409795884	0.044068151998634876	0.2961650856771493	0.43208704884612525	0.19258662345256383	0.19635193808411383	0.1820259125569787	0.3226482437392818
0.2950272146532773	0.1117867747669154	0.2771361467529422	0.05225356070215494	0.3018934368622661	0.44739084907685966	0.19919866254649188	0.20779920426096946	0.18875210422571043	0.3488683214363694
0.30070511907707664	0.12318659338176319	0.2831366994079255	0.061303325893310535	0.3076217880473829	0.4614616376214708	0.20581070164041992	0.2200827135013343	0.19547829589444216	0.3762428706241447
0.30638302350087593	0.1341180915078773	0.2891372520629089	0.07112577189666484	0.31335013923249966	0.47421456788864996	0.21242274073434797	0.23308934274500456	0.20220448756317388	0.4045552738893294
0.3120609279246752	0.14425848396616123	0.29513780471789225	0.08160183494007256	0.3190784904176165	0.4855995389261872	0.21903477982827602	0.2467282333333537	0.20893067923190556	0.4335987599747659
0.3177388323484745	0.15331865738320158	0.3011383573728756	0.09258620806327905	0.3248068416027333	0.495606703857682	0.22564681892220406	0.26094009479395325	0.2156568709006373	0.4631816524357524
0.32341673677227384	0.16106404680338118	0.3071389100278589	0.10391009821435322	0.3305351927878501	0.5042710459791998	0.2322588580161321	0.2757044109885633	0.22238306256936902	0.4931313660120513
0.3290946411960731	0.16733341769000962	0.3131394626828423	0.11538586465697644	0.33626354397296687	0.5116754762140456	0.23887089711006015	0.2910439163929194	0.22910925423810075	0.5232969732818337
0.3347725456198724	0.17205396833267758	0.31914001533782566	0.12681379701297765	0.3419918951580837	0.5179519652961062	0.2454829362039882	0.30702589084625337	0.23583544590683247	0.5535502428955965
0.3404504500436717	0.17525142775544952	0.325140567992809	0.1379912098790399	0.34772024634320053	0.5232803475801544	0.25209497529791625	0.32376004816909193	0.2425616375755642	0.5837851410193496
0.346128354467471	0.17705422025458553	0.3311411206477924	0.14872384197935812	0.3534485975283173	0.5278846090976478	0.2587070143918443	0.3413930509115134	0.24928782924429593	0.613915884001757
0.3518062588912703	0.17769125281785672	0.3371416733027757	0.15883923682216375	0.3591769487134341	0.5320266817743169	0.26531905348577234	0.36009995018623814	0.25601402091302766	0.6438737264702996
0.3574841633150696	0.17748340090414402	0.34314222595775906	0.1682013698144393	0.3649052998985509	0.5359979854586775	0.2719310925797004	0.3800731043110774	0.2627402125817594	0.6736027585472402
0.3631620677388689	0.1768292675435917	0.3491427786127424	0.1767253348526425	0.37063365108366775	0.5401091648827551	0.27854313167362843	0.4015093509327354	0.26946640425049107	0.7030550622712823
0.3688399721626682	0.17618622559563968	0.3551433312677258	0.18439050614763441	0.3763620022687845	0.5446786367386814	0.2851551707675565	0.424596374036811	0.2761925959192228	0.7321856346731215
0.3745178765864675	0.17604809222706516	0.36114388392270913	0.19125035848144423	0.3820903534539013	0.5500206739113809	0.2917672098614845	0.4494993025217861	0.2829187875879545	0.7609475180620466
0.3801957810102668	0.17692101205941416	0.36714443657769247	0.19743716033715772	0.38781870463901813	0.5564337972805489	0.29837924895541257	0.4763485883032892	0.28964497925668625	0.7892875827123367
0.3858736854340661	0.17929923724257904	0.37314498923267586	0.20316010917968635	0.39354705582413496	0.5641902159244283	0.3049912880493406	0.5052301328637294	0.296371170925418	0.8171433803730249
0.39155158985786537	0.18364249297449722	0.3791455418876592	0.20869615433123667	0.39927540700925174	0.5735269576746591	0.31160332714326866	0.5361784628024406	0.3030973625941497	0.8444414276081409
0.3972294942816647	0.1903565123781299	0.38514609454264254	0.21437367613552527	0.4050037581943685	0.5846391749274379	0.31821536623719676	0.5691735065128234	0.3098235542628814	0.8710971867141577
0.402907398705464	0.19977812064936423	0.3911466471976259	0.22055022145323677	0.41073210937948534	0.5976759126094477	0.3248274053311248	0.6041412132882377	0.31654974593161317	0.8970168921088915
0.4085853031292633	0.2121659480930508	0.39714719985260927	0.227586455664912	0.4164604605646022	0.6127384074591697	0.33143944442505285	0.6409579084537345	0.32327593760034484	0.9221012276197368
0.41426320755306256	0.2276974576337225	0.4031477525075926	0.23581919741371235	0.42218881174971895	0.6298807732215405	0.3380514835189809	0.6794579253335546	0.3300021292690766	0.9462507038004254
0.4199411119768619	0.24647249108619265	0.40914830516257594	0.2455367083816695	0.4279171629348357	0.6491127371057837	0.34466352261290895	0.7194437324898939	0.3367283209378083	0.9693724256297916
0.4256190164006612	0.2685229858975618	0.4151488578175593	0.2569592414201265	0.43364551411995256	0.6704039480036403	0.351275561706837	0.7606975184130905	0.3434545126065401	0.9913877930132823
0.4312969208244605	0.29382792079129677	0.4211494104725427	0.27022722052094744	0.4393738653050694	0.6936892905851224	0.35788760080076504	0.8029930375423446	0.35018070427527176	1.0122405536933303
0.43697482524825976	0.3223319624861378	0.427149963127526	0.2853984364282494	0.44510221649018616	0.7188746191102211	0.3644996398946931	0.8461064849130526	0.35690689594400354	1.031904544348085
0.44265272967205904	0.35396577008895086	0.43315051578250935	0.30245445739202825	0.45083056767530294	0.7458423709723624	0.37111167898862113	0.8898252638276665	0.3636330876127352	1.0503904226944005
0.4483306340958584	0.3886655427651127	0.43915106843749274	0.3213152684044868	0.45655891886041977	0.7744566255732312	0.3777237180825492	0.9339537392551186	0.3703592792814669	1.0677507195618126
0.45400853851965767	0.4263892441364843	0.4451516210924761	0.34186014366996653	0.4622872700455366	0.8045673252701485	0.3843357571764772	0.9783154112159743	0.3770854709501987	1.0840826283579974
0.45968644294345695	0.467127065380158	0.4511521737474594	0.36395205816712284	0.4680156212306534	0.8360135525198096	0.39094779627040527	1.0227513646339992	0.38381166261893035	1.0995280972193289
0.46536434736725624	0.5109041338618265	0.45715272640244276	0.3874626211070461	0.47374397241577015	0.8686259381714004	0.3975598353643333	1.067115310701063	0.39053785428766213	1.1142709871015943
0.4710422517910556	0.5577742326100308	0.4631532790574261	0.4122945670100792	0.479472323600887	0.9022284363754031	0.40417187445826136	1.1112659782123815	0.3972640459563938	1.1285312917322268
0.47672015621485486	0.607804318827721	0.46915383171240954	0.43839921906131674	0.4852006747860038	0.9366398198545536	0.4107839135521894	1.1550579887195267	0.4039902376251256	1.1425566624765886
0.4823980606386542	0.6610508196350467	0.4751543843673929	0.46578696841426454	0.49092902597112065	0.97167530808324	0.41739595264611745	1.1983326088055997	0.41071642929385727	1.1566117195833034
0.48807596506245343	0.7175299012625289	0.4811549370223762	0.4945296127198726	0.49665737715623737	1.007148730156898	0.4240079917400455	1.2409098793678286	0.41744262096258905	1.1709658372700829
0.49375386948625277	0.777184987866973	0.48715548967735955	0.5247542969724763	0.5023857283413542	1.0428755426807974	0.43062003083397354	1.282583554478924	0.4241688126313207	1.185880242137169
0.499431773910052	0.839855576990966	0.4931560423323429	0.556629737838036	0.508114079526471	1.0786768794842099	0.4372320699279016	1.323120039336698	0.4308950043000524	1.2015953455804023
0.5051096783338513	0.9052517112491325	0.49915659498732623	0.5903463244015096	0.5138424307115877	1.114384622251415	0.44384410902182964	1.362262116416365	0.4376211959687842	1.2183192311195796
0.5107875827576507	0.9729382202079209	0.5051571476423096	0.626092493094099	0.5195707818967046	1.1498472745873987	0.4504561481157577	1.399737728682888	0.44434738763751586	1.236218134868036
0.5164654871814499	1.0423320152040472	0.511157700297293	0.6640303697751826	0.5252991330818214	1.1849362263475904	0.45706818720968573	1.4352735016987357	0.45107357930624764	1.2554095982613824
0.5221433916052493	1.112714362017627	0.5171582529522764	0.7042739420239217	0.5310274842669382	1.2195518404581447	0.4636802263036138	1.4686120960762827	0.4577997709749793	1.2759587510548271
0.5278212960290485	1.1832583180795462	0.5231588056072597	0.7468728669462874	0.5367558354520551	1.2536287072192598	0.4702922653975418	1.4995319549967643	0.4645259626437111	1.2978779202752093
0.5334992004528478	1.2530696212742543	0.529159358262243	0.7918043803979509	0.5424841866371718	1.2871394094196147	0.47690430449146987	1.5278676117225394	0.4712521543124428	1.321129482164414
0.5391771048766472	1.321237519481655	0.5351599109172264	0.838974681583876	0.5482125378222886	1.3200962323219116	0.4835163435853979	1.5535285013877966	0.47797834598117456	1.345631605466738
0.5448550093004464	1.3868906014878117	0.5411604635722097	0.8882297524943361	0.5539408890074055	1.3525504293429393	0.49012838267932596	1.5765142145828606	0.48470453764990623	1.3712663005970214
0.5505329137242457	1.4492518592780388	0.547161016227193	0.9393740564752939	0.5596692401925222	1.3845888975634697	0.496740421773254	1.5969243497079222	0.4914307293186379	1.3978890112522406
0.5562108181480451	1.5076871278757598	0.5531615688821764	0.992194220044014	0.565397591377639	1.4163283965786004	0.503352460867182	1.6149615541369178	0.4981569209873697	1.4253388779406124
0.5618887225718443	1.5617417518610948	0.5591621215371598	1.046483906403566	0.5711259425627558	1.4479077221314476	0.5099644999611102	1.6309269533445627	0.5048831126561013	1.453448774556878
0.5675666269956436	1.611161736977661	0.5651626741921432	1.102065835956086	0.5768542937478727	1.479478483277086	0.5165765390550381	1.645207892752376	0.5116093043248331	1.4820542697818402
0.5732445314194429	1.6558975685452828	0.5711632268471265	1.158807372862966	0.5825826449329895	1.5111952935655772	0.5231885781489662	1.6582586832746087	0.5183354959935649	1.5110007877682132
0.5789224358432422	1.6960910403671037	0.5771637795021098	1.2166272056581	0.5883109961181062	1.5432062478148887	0.5298006172428944	1.6705757641940548	0.5250616876622967	1.540148424213725
0.5846003402670416	1.7320475237768236	0.5831643321570932	1.2754922004729563	0.594039347303223	1.575644505500739	0.5364126563368223	1.682669293025741	0.5317878793310282	1.5693740969153374
0.5902782446908408	1.7641978136207683	0.5891648848120765	1.3354052088300792	0.5997676984883399	1.6086216450107933	0.5430246954307505	1.6950335694640855	0.53851407099976	1.598570954004206
0.5959561491146401	1.7930547746265952	0.5951654374670599	1.3963861598622365	0.6054960496734566	1.6422232114131885	0.5496367345246784	1.7081188476154507	0.5452402626684918	1.627645207333062
0.6016340535384395	1.8191703355117295	0.6011659901220433	1.458449896751682	0.6112244008585734	1.676506588477443	0.5562487736186066	1.7223069631541092	0.5519664543372234	1.656510783066895
0.6073119579622387	1.8430979171011261	0.6071665427770266	1.521584760567961	0.6169527520436903	1.7115010258780619	0.5628608127125345	1.737892807026761	0.5586926460059551	1.6850823691441277
0.612989862386038	1.8653642321783164	0.61316709543201	1.585735826887195	0.6226811032288071	1.747209388538995	0.5694728518064627	1.7550730540912234	0.5654188376746869	1.7132675763701528
0.6186677668098373	1.8864527557780655	0.6191676480869933	1.6507960123646834	0.6284094544139239	1.7836110050306049	0.5760848909003906	1.7739427713030338	0.5721450293434187	1.7409590073402121
0.6243456712336366	1.9067992959656361	0.6251682007419767	1.7166071168171064	0.6341378055990406	1.820664902138945	0.5826969299943188	1.7944996746907684	0.5788712210121503	1.7680270407611192
0.6300235756574359	1.9267982777027377	0.63116875339696	1.782971417976016	0.6398661567841575	1.8583127335448748	0.5893089690882467	1.8166549773748462	0.5855974126808821	1.7943140883492161
0.6357014800812352	1.9468168432757686	0.6371693060519433	1.8496728658821215	0.6455945079692743	1.8964808348154558	0.5959210081821749	1.840249071383436	0.5923236043496138	1.8196309720082768
0.6413793845050345	1.9672128687877166	0.6431698587069268	1.916505397429304	0.651322859154391	1.9350810413666166	0.6025330472761028	1.8650697999463095	0.5990497960183456	1.8437559089754023
0.6470572889288337	1.9883526099047106	0.6491704113619101	1.9833045614919054	0.6570512103395079	1.9740101555070328	0.609145086370031	1.8908708660496774	0.6057759876870772	1.8664363937798172
0.6527351933526331	2.0106239403076165	0.6551709640168935	2.049977656386628	0.6627795615246247	2.013148202122472	0.6157571254639589	1.9173880164758323	0.612502179355809	1.8873940422954467
0.6584130977764324	2.0344419633455777	0.6611715166718768	2.1165270758792736	0.6685079127097415	2.0523558302327767	0.622369164557887	1.9443510303285132	0.6192283710245408	1.9063322305302055
0.6640910022002317	2.060245019157001	0.6671720693268601	2.183061670440239	0.6742362638948584	2.0914713676209655	0.628981203651815	1.9714901819217168	0.6259545626932723	1.9229461353785817
0.669768906624031	2.0884805856675883	0.6731726219818435	2.249791760544339	0.6799646150799751	2.1303080989461503	0.6355932427457431	1.9985366620367935	0.6326807543620041	1.9369345823974777
0.6754468110478303	2.119582071301682	0.6791731746368268	2.3170050290928836	0.6856929662650919	2.1686523106012188	0.6422052818396711	2.0252173273773617	0.6394069460307359	1.948012941590829
0.6811247154716296	2.1539388156769714	0.6851737272918103	2.3850228098077357	0.6914213174502087	2.206262539588259	0.6488173209335992	2.051244992563191	0.6461331376994677	1.9559261989624799
0.6868026198954289	2.1918625794692788	0.6911742799467936	2.454139085854998	0.6971496686353255	2.2428703025024634	0.6554293600275272	2.0763061718926945	0.6528593293681992	1.9604612790389637
0.6924805243192281	2.233554295647513	0.6971748326017769	2.5245474875968466	0.7028780198204423	2.278182395051026	0.6620413991214553	2.10004862609468	0.659585521036931	1.9614577077968784
0.6981584287430275	2.2790748174901347	0.7031753852567603	2.5962642867022026	0.7086063710055591	2.3118846741420036	0.6686534382153833	2.122071208791564	0.6663117127056628	1.958815788257288
0.7038363331668268	2.328322853763294	0.7091759379117436	2.669057330141149	0.714334722190676	2.3436470904522198	0.6752654773093114	2.141918313706749	0.6730379043743944	1.952501609492257
0.709514237590626	2.3810223195483977	0.7151764905667269	2.742391583294838	0.7200630733757928	2.3731296472778087	0.6818775164032393	2.1590807153215112	0.6797640960431262	1.9425484160756572
0.7151921420144254	2.436720104582228	0.7211770432217103	2.8154011363172606	0.7257914245609095	2.3999889275423842	0.6884895554971675	2.1730038332233086	0.6864902877118579	1.9290541164888584
0.7208700464382246	2.494793962085171	0.7271775958766937	2.8868950800872253	0.7315197757460263	2.4238848497189895	0.6951015945910954	2.183103529168072	0.6932164793805897	1.9121749887985244
0.726547950862024	2.5544690545516016	0.7331781485316771	2.955400768961734	0.7372481269311432	2.4444873705446115	0.7017136336850236	2.1887885840560237	0.6999426710493213	1.8921159298462906
0.7322258552858233	2.614840843142125	0.7391787011866604	3.0192431333620244	0.7429764781162599	2.4614829279361494	0.7083256727789515	2.18948812487279	0.7066688627180531	1.8691178679535776
0.7379037597096225	2.674901606105689	0.7451792538416437	3.076653588262728	0.7487048293013767	2.474580490984918	0.7149377118728797	2.1846815945099625	0.7133950543867849	1.843443196036437
0.7435816641334219	2.7335679731948828	0.7511798064966271	3.1258975196677006	0.7544331804864935	2.4835171385400328	0.7215497509668076	2.173928469580546	0.7201212460555166	1.815360260765332
0.7492595685572212	2.7897074301514233	0.7571803591516104	3.1654061036697088	0.7601615316716104	2.488063113788226	0.7281617900607358	2.1568948835604855	0.7268474377242482	1.785128046122429
0.7549374729810204	2.8421626541002643	0.7631809118065938	3.1938969236461534	0.7658898828567272	2.488026297842443	0.7347738291546637	2.133374609585756	0.73357362939298	1.7529822038412497
0.7606153774048198	2.889773592096559	0.7691814644615772	3.2104687996491044	0.7716182340418439	2.483256017069273	0.7413858682485919	2.103302457228213	0.7402998210617118	1.7191235031180525
0.766293281828619	2.9313981615947458	0.7751820171165605	3.2146593596094064	0.7773465852269608	2.473646059089412	0.7479979073425198	2.0667589583861994	0.7470260127304433	1.6837096000522238
0.7719711862524183	2.9659331129803217	0.7811825697715439	3.2064587269516984	0.7830749364120776	2.459136736360955	0.754609946436448	2.0239661485986833	0.7537522043991751	1.6468507743546308
0.7776490906762177	2.9923367843946025	0.7871831224265272	3.1862785405039733	0.7888032875971943	2.439715818790355	0.7612219855303759	1.9752751690881625	0.7604783960679069	1.608609965868574
0.7833269951000169	3.009655122885836	0.7931836750815106	3.1548814581565496	0.7945316387823111	2.41541816914354	0.7678340246243041	1.921147204823969	0.7672045877366387	1.5690070920742598
0.7890048995238162	3.017051480510915	0.7991842277364939	3.1132814110506892	0.800259989967428	2.3863239626761117	0.774446063718232	1.8621298403089102	0.7739307794053703	1.5280272703762876
0.7946828039476155	3.013839468102331	0.8051847803914772	3.062628399440567	0.8059883411525448	2.3525554542479474	0.7810581028121601	1.7988311981030252	0.780656971074102	1.4856322379024895
0.8003607083714148	2.999516800181596	0.8111853330464607	3.0040930553905736	0.8117166923376616	2.314272364782007	0.7876701419060881	1.731894207876502	0.7873831627428338	1.4417739878105071
0.8060386127952142	2.973796874968115	0.817185885701444	2.9387653897371373	0.8174450435227784	2.2716660818429903	0.7942821810000162	1.6619730610739185	0.7941093544115654	1.3964094512391296
0.8117165172190134	2.936634077922317	0.8231864383564274	2.86757930182455	0.8231733947078952	2.224952990990028	0.8008942200939442	1.589713399498971	0.8008355460802972	1.3495149671446272
0.8173944216428127	2.888238685344367	0.8291869910114107	2.7912700843143576	0.828901745893012	2.174367359415741	0.8075062591878723	1.51573715176786	0.807561737749029	1.3010993077089001
0.8230723260666121	2.8290778748747045	0.835187543666394	2.710367039028635	0.8346300970781287	2.1201542668011717	0.8141182982818005	1.440632266674229	0.8142879294177605	1.2512141631847953
0.8287502304904113	2.7598606837067563	0.8411880963213774	2.625218252110078	0.8403584482632456	2.0625631092161676	0.8207303373757284	1.3649469895328166	0.8210141210864923	1.1999612242490525
0.8344281349142106	2.6815066169430013	0.8471886489763607	2.5360403195982624	0.8460867994483624	2.0018421837648868	0.8273423764696566	1.2891878611109795	0.8277403127552241	1.1474953095071792
0.8401060393380099	2.5950997117269483	0.8531892016313442	2.442982951843356	0.8518151506334792	1.9382347931825301	0.8339544155635845	1.2138203360366269	0.8344665044239559	1.094023340418186
0.8457839437618092	2.5018318616150332	0.8591897542863275	2.346197240229932	0.8575435018185961	1.8719771946350066	0.8405664546575127	1.1392708340233897	0.8411926960926874	1.0397993307970401
0.8514618481856085	2.402940757961631	0.8651903069413108	2.2458969718528956	0.8632718530037128	1.8032985642812578	0.8471784937514406	1.0659291374693218	0.8479188877614192	0.9851158976984171
0.8571397526094078	2.2996486370258618	0.8711908595962942	2.142404481547844	0.8690002041888296	1.732422971472881	0.8537905328453688	0.9941502923655353	0.854645079430151	0.930293082486816
0.8628176570332071	2.193107979735475	0.8771914122512775	2.0361756788199172	0.8747285553739464	1.6595731694478884	0.8604025719392967	0.9242554992154055	0.8613712710988826	0.8756654694414535
0.8684955614570065	2.084359391924639	0.8831919649062608	1.9278025033648305	0.8804569065590632	1.5849758302514703	0.8670146110332249	0.8565318344035387	0.8680974627676143	0.8215686878000047
0.8741734658808057	1.9743052426651402	0.8891925175612442	1.8179945545356728	0.88618525774418	1.50886769765114	0.8736266501271528	0.7912309623563283	0.8748236544363461	0.7683263760648967
0.879851370304605	1.8637005246322498	0.8951930702162275	1.7075444937379547	0.8919136089292968	1.4315020186856058	0.880238689221081	0.7285672399754834	0.8815498461050779	0.7162385802309406
0.8855292747284043	1.7531601611628576	0.901193622871211	1.5972836720572718	0.8976419601144137	1.3531545546937855	0.8868507283150089	0.6687157503996437	0.8882760377738095	0.6655723661159512
0.8912071791522036	1.6431799653135044	0.9071941755261943	1.4880351179241718	0.9033703112995305	1.274128474118621	0.893462767408937	0.6118108262047492	0.8950022294425413	0.6165551740505065
0.8968850835760029	1.5341669488102079	0.9131947281811776	1.3805705585764843	0.9090986624846472	1.194757494334386	0.900074806502865	0.557945543989887	0.901728421111273	0.5693711607759567
0.9025629879998022	1.4264738740731744	0.919195280836161	1.2755767442244528	0.914827013669764	1.1154067643115564	0.9066868455967931	0.5071725182292602	0.9084546127800048	0.5241604891205974
0.9082408924236015	1.320432904420263	0.9251958334911443	1.1736343180802893	0.9205553648548809	1.036471154189086	0.9132988846907211	0.459506125825694	0.9151808044487364	0.4810212696336494
0.9139187968474007	1.2163838729644416	0.9311963861461277	1.0752102117423084	0.9262837160399976	0.9583708266483456	0.9199109237846492	0.41492608944834214	0.9219069961174682	0.440013653669607
0.9195967012712001	1.1146938923996657	0.9371969388011111	0.9806624207660511	0.9320120672251144	0.8815441895171882	0.9265229628785772	0.37338216925630907	0.9286331877862	0.40116544095540835
0.9252746056949994	1.0157665338694006	0.9431974914560944	0.8902543419435425	0.9377404184102313	0.8064385486259729	0.9331350019725053	0.3347995828423008	0.9353593794549315	0.36447850432697565
0.9309525101187986	0.9200403630473002	0.9491980441110778	0.8041748369054902	0.9434687695953481	0.7334989743406262	0.9397470410664333	0.29908470567727663	0.9420855711236633	0.3299353491021261
0.936630414542598	0.827978010116943	0.9551985967660611	0.7225599026614672	0.9491971207804649	0.6631560467260581	0.9463590801603614	0.2661306016705605	0.9488117627923951	0.2975052054253506
0.9423083189663973	0.7400480001510131	0.9611991494210445	0.6455122283727175	0.9549254719655816	0.5958132396818829	0.9529711192542896	0.2358219887176116	0.9555379544611269	0.2671491835028915
0.9479862233901966	0.6567021897493908	0.9671997020760278	0.5731158447892103	0.9606538231506985	0.5318347361137126	0.9595831583482175	0.2080393431102014	0.9622641461298584	0.23882418456055282
0.9536641278139959	0.5783518304071622	0.9732002547310111	0.5054443081035408	0.9663821743358153	0.47153443309203075	0.9661951974421457	0.18266197111631827	0.9689903377985902	0.2124854338074443
0.9593420322377951	0.5053450604067464	0.9792008073859945	0.44256216226223805	0.972110525520932	0.41516680308575454	0.9728072365360736	0.159570006627701	0.975716529467322	0.18808766599745397
0.9650199366615945	0.4379481118722128	0.9852013600409778	0.38452057435340936	0.977838876706049	0.36292013525013794	0.9794192756300018	0.13864541309492504	0.9824427211360536	0.1655851329259807
0.9706978410853938	0.37633182645199753	0.9912019126959611	0.331348874535328	0.9835672278911657	0.314912503974166	0.9860313147239297	0.11977216253119735	0.9891689128047854	0.14493070374997008
0.976375745509193	0.32056431995183676	0.9972024653509445	0.2830441692432006	0.9892955790762824	0.2711906173665575	0.9926433538178578	0.10283582581526038	0.9958951044735171	0.12607438731590132
0.9820536499329924	0.27060992378395826	1.003203018005928	0.23956122759433648	0.9950239302613993	0.23173150348609625	0.9992553929117858	0.08772283396112442	1.002621296142249	0.10896162026164162
0.9877315543567917	0.226333932450048	1.0092035706609113	0.20080452722002906	1.0007522814465162	0.19644681303727335	1.005867432005714	0.07431966152594975	1.0093474878109805	0.09353164000366332
0.9934094587805911	0.1875122436489901	1.0152041233158946	0.1666237941882511	1.0064806326316331	0.16518936735588974	1.0124794710996419	0.06251214689939787	1.0160736794797123	0.07971620607983274
0.9990873632043902	0.153844704495087	1.021204675970878	0.13681370857812664	1.0122089838167496	0.13776146941674208	1.01909151019357	0.052185108390293215	1.022799871148444	0.06743885723355399
1.0047652676281895	0.1249708643579312	1.0272052286258613	0.11111779315461474	1.0179373350018666	0.1139244285866373	1.025703549287498	0.04322234937349972	1.0295260628171758	0.05661480638472169
1.0104431720519889	0.10048685716990112	1.0332057812808446	0.0892359529638249	1.0236656861869835	0.09340872781393636	1.0323155883814261	0.03550707952563203	1.0362522544859074	0.04715149184745818
1.0161210764757882	0.07996226084251429	1.039206333935828	0.07083474818852788	1.0293940373721	0.0759242817946782	1.038927627475354	0.028922720181676596	1.0429784461546392	0.03894972963003684
1.0217989808995875	0.06295597401547999	1.0452068865908113	0.05555928305207731	1.035122388557217	0.06117029005364283	1.0455396665692822	0.023354015752940653	1.049704637823371	0.03190535465449563
1.0274768853233867	0.04903037867783085	1.0512074392457946	0.04304556898095111	1.0408507397423339	0.04884427124060404	1.0521517056632101	0.018688343147592264	1.0564308294921025	0.025911201676452562
1.033154789747186	0.03776329443239863	1.057207991900778	0.03293233658552354	1.0465790909274504	0.038649964508828426	1.0587637447571383	0.014817097977746782	1.0631570211608343	0.020859260217323046
1.0388326941709853	0.028757455809504538	1.0632085445557613	0.024871482347367985	1.0523074421125673	0.030303890734832608	1.0653757838510662	0.011637038673102413	1.069883212829566	0.016642840226817803
1.0445105985947847	0.021647443814076087	1.0692090972107446	0.018536594562755276	1.0580357932976843	0.023540471472398548	1.0719878229449944	0.009051484544833276	1.076609404498298	0.013158603013070197
1.050188503018584	0.01610416810218293	1.075209649865728	0.013629267332021364	1.0637641444828008	0.018115699331252393	1.0785998620389223	0.006971287527306433	1.0833355961670295	0.010308340719259148
1.0558664074423831	0.011837122686614625	1.0812102025207113	0.009883149704227804	1.0694924956679177	0.013809434311420524	1.0852119011328505	0.005315525650213258	1.0900617878357612	0.008000422468529163
1.0615443118661825	0.008594725296910242	1.087210755175695	0.0070658696130776	1.0752208468530347	0.010426463038431123	1.0918239402267784	0.004011895394898003	1.096787979504493	0.006150861699898948
1.0672222162899818	0.006163100588922786	1.0932113078306784	0.004979109871488116	1.0809491980381511	0.007796500465236565	1.0984359793207066	0.002996806761589107	1.1035141711732246	0.004683993362165368
1.0729001207137812	0.004363684393078801	1.0992118604856618	0.003457195758348831	1.086677549223268	0.005773336925313157	1.1050480184146345	0.0022152068182626585	1.1102403628419564	0.003532778708358927
1.0785780251375805	0.0030500155369458802	1.1052124131406451	0.0023645862067690703	1.092405900408385	0.004233339405999076	1.1116600575085627	0.0016201734016949721	1.1169665545106882	0.0026387777280286982
1.0842559295613796	0.0021040497142452478	1.1112129657956284	0.0015926524565058947	1.098134251593502	0.0030735075522577153	1.1182720966024906	0.001172330110423945	1.12369274617942	0.0019518441052162588
1.089933833985179	0.0014322829467354585	1.1172135184506118	0.0010560900076424275	1.1038626027786185	0.002209265754502172	1.1248841356964188	0.0008391371522987131	1.1304189378481515	0.001429605220334392
1.0956117384089783	0.0009619167827782836	1.1232140711055951	0.0006892526228068627	1.1095909539637354	0.001572146392763066	1.1314961747903467	0.0005941109251462705	1.1371451295168833	0.001036791009066066
1.1012896428327776	0.0006372392915879416	1.1292146237605785	0.00044263082096896865	1.1153193051488521	0.0011074893509481036	1.1381082138842749	0.00041601967769014776	1.143871321185615	0.0007444717478532494
