# Supplementary material for: t-SMILES: a fragment-based molecular representation framework for de novo ligand design
Source: Nat Commun. 2024 Jun 11;15:4993. doi: 10.1038/s41467-024-49388-6 (PMC11167009; doi:10.1038/s41467-024-49388-6)
Supplement: Supplementary file 4 — Source Data [file 41467_2024_49388_MOESM4_ESM.zip › Soure data/Source data and code for all other graphs/Metrics/Models/AID1706/AID_H6[dbl][rnd500][bs128]/soure data_Supplementary Fig.50/SAScore.kde.csv.label.txt]

#0(0.000)
#1(0.018)
#2(0.038)
#3(0.117)
#4(0.146)
