# Supplementary material for: t-SMILES: a fragment-based molecular representation framework for de novo ligand design
Source: Nat Commun. 2024 Jun 11;15:4993. doi: 10.1038/s41467-024-49388-6 (PMC11167009; doi:10.1038/s41467-024-49388-6)
Supplement: Supplementary file 4 — Source Data [file 41467_2024_49388_MOESM4_ESM.zip › Soure data/Source data and code for all other graphs/Metrics/Models/AID1706/AID_H6[dbl][rnd500][bs128]/soure data_Supplementary Fig.50/TPSA.kde.csv]

#0(0.000)_x	#0(0.000)_y	#1(9.363)_x	#1(9.363)_y	#2(4.968)_x	#2(4.968)_y	#3(5.654)_x	#3(5.654)_y	#4(2.651)_x	#4(2.651)_y
-12.804210928924876	2.840622765806582e-06	-11.81634102317816	1.837573638608611e-06	-26.62165819664392	3.037745910537605e-06	-12.708335430724201	1.418924231094697e-06	-19.28670560769311	1.4190582339877894e-06
-11.44813845727739	4.382514697518571e-06	-10.805573776714057	2.687157919427644e-06	-25.36716916954197	4.596944638654674e-06	-11.349306933933002	2.148646104958769e-06	-17.897492486007753	2.177617164653659e-06
-10.092065985629905	6.630190839336099e-06	-9.794806530249955	3.875442005636076e-06	-24.112680142440023	6.819117086267401e-06	-9.990278437141805	3.1931629541028343e-06	-16.508279364322394	3.2715942974498144e-06
-8.735993513982418	9.837338325585218e-06	-8.784039283785852	5.5133997249456994e-06	-22.858191115338073	9.915943773756497e-06	-8.631249940350607	4.6580918588652774e-06	-15.119066242637038	4.812377551743182e-06
-7.3799210423349315	1.431677511728352e-05	-7.7732720373217505	7.739044131540051e-06	-21.603702088236126	1.4134966017194708e-05	-7.272221443559409	6.671494374189452e-06	-13.72985312095168	6.93133953854204e-06
-6.023848570687445	2.0441337556598355e-05	-6.7625047908576486	1.07209517099378e-05	-20.349213061134176	1.975242323154075e-05	-5.913192946768211	9.383919514154038e-06	-12.34063999926632	9.776405089553674e-06
-4.66777609903996	2.8639589031843224e-05	-5.751737544393546	1.4661398869726645e-05	-19.094724034032225	2.705976555275587e-05	-4.554164449977012	1.2966845041737517e-05	-10.951426877580964	1.3505474355335194e-05
-3.3117036273924736	3.938532148496553e-05	-4.740970297929444	1.979888370419729e-05	-17.84023500693028	3.6343170889389994e-05	-3.1951359531858152	1.7609453697169122e-05	-9.562213755895606	1.8276623373639264e-05
-1.955631155744987	5.3180585377340414e-05	-3.7302030514653417	2.6409821681233973e-05	-16.58574597982833	4.785629350548189e-05	-1.8361074563946165	2.351402899370532e-05	-8.173000634210247	2.4235668868654966e-05
-0.5995586840975005	7.053312542488373e-05	-2.7194358050012397	3.4809240409046245e-05	-15.331256952726381	6.178768417962738e-05	-0.47707895960341773	3.089069874154585e-05	-6.7837875125248885	3.150254117806547e-05
0.7565137875499861	9.193051669450836e-05	-1.7086685585371377	4.53503517264368e-05	-14.076767925624432	7.822571747019941e-05	0.8819495371877792	3.995273534788751e-05	-5.39457439083953	4.015884432654926e-05
2.112586259197471	0.00011781477778476537	-0.6979013120730357	5.842294182177367e-05	-12.822278898522484	9.712521643851597e-05	2.240978033978978	5.091405141556648e-05	-4.005361269154173	5.023981196519231e-05
3.4686587308449557	0.0001485624787472013	0.312865934391068	7.44505831235992e-05	-11.567789871420533	0.00011828098875873663	3.6000065307701767	6.399079933385598e-05	-2.6161481474688166	6.173436016512766e-05
4.824731202492442	0.00018447600453967564	1.32363318085517	9.388672761539003e-05	-10.313300844318587	0.00014131387218703232	4.959035027561374	7.940898770800586e-05	-1.2269350257834581	7.459685448906927e-05
6.180803674139929	0.00022579134714247794	2.334400427319272	0.0001172097861531876	-9.058811817216636	0.00016567437614967942	6.318063524352571	9.741968592528487e-05	0.16227809590190034	8.877336395030834e-05
7.536876145787415	0.0002727063629891733	3.345167673783374	0.00014491733452293132	-7.804322790114689	0.00019066747367975503	7.677092021143771	0.00011832267362745453	1.5514912175872588	0.0001042435010600582
8.892948617434902	0.00032543083115268404	4.355934920247476	0.0001775196232789522	-6.549833763012739	0.00021549961170869056	9.036120517934968	0.000142498346856482	2.9407043392726173	0.00012107654977785196
10.249021089082389	0.00038425612453023717	5.366702166711578	0.00021553261874524528	-5.295344735910788	0.0002393458587058779	10.395149014726165	0.00017044643202308139	4.329917460957976	0.00013949776244970814
11.605093560729875	0.0004496383644767345	6.37746941317568	0.0002594708814894906	-4.0408557088088415	0.0002614317898377037	11.754177511517366	0.00020282875409510846	5.719130582643334	0.0001599579385312212
12.961166032377362	0.0005222852671649049	7.388236659639782	0.0003098407049853047	-2.786366681706891	0.0002811218391531556	13.113206008308563	0.000240512152298927	7.108343704328693	0.0001831972612051202
14.317238504024848	0.0006032342711572808	8.399003906103884	0.0003671340873749446	-1.5318776546049442	0.0002980040459285832	14.47223450509976	0.00028460681387372695	8.497556826014051	0.0002102934298322825
15.673310975672331	0.0006939086208918294	9.409771152567986	0.00043182427156075075	-0.27738862750299376	0.00031196086713860144	15.83126300189096	0.0003364949268642804	9.886769947699406	0.00024268480283949148
17.029383447319816	0.0007961392595661392	10.420538399032088	0.0005043637219670979	0.9771003995989531	0.00032321722887843453	17.190291498682157	0.00039784467983673943	11.275983069384765	0.00028216169377256767
18.385455918967303	0.0009121436546189573	11.43130564549619	0.0005851854530751403	2.2315894267009035	0.0003323601065982129	18.549319995473354	0.00047060522345508736	12.665196191070123	0.00033082291601592233
19.74152839061479	0.0010444576093207015	12.442072891960295	0.0006747085221289288	3.486078453802854	0.0003403281666050486	19.908348492264555	0.0005569791652844275	14.054409312755478	0.0003909995512134664
21.097600862262276	0.0011958219154769066	13.452840138424397	0.0007733481920200766	4.740567480904801	0.000348374610100342	21.26737698905575	0.0006593703920143643	15.443622434440837	0.0004651528380752967
22.453673333909762	0.0013690313894185967	14.4636073848885	0.0008815307320510586	5.995056508006748	0.00035801045963371257	22.62640548584695	0.0007803064314763884	16.832835556126195	0.0005557570405105212
23.80974580555725	0.0015667584443889763	15.474374631352601	0.0009997120672732857	7.249545535108702	0.00037093830993334946	23.985433982638146	0.0009223361690200297	18.222048677811554	0.0006651802631593227
25.165818277204735	0.0017913661684882654	16.4851418778167	0.0011283985756397347	8.504034562210649	0.00038898747193892987	25.344462479429342	0.0010879055641253102	19.611261799496912	0.0007955758808436175
26.521890748852222	0.0020447265828940826	17.495909124280807	0.001268167381852783	9.758523589312595	0.00041406028375017456	26.703490976220547	0.0012792161357882768	21.00047492118227	0.0009487944868507716
27.87796322049971	0.002328058491996243	18.506676370744906	0.0014196826637039829	11.013012616414542	0.0004480963707133301	28.062519473011744	0.0014980734109992196	22.38968804286763	0.0011263215645255173
29.234035692147195	0.002641796637162745	19.51744361720901	0.0015837039467392834	12.267501643516496	0.0004930573947540996	29.42154796980294	0.001745735145214919	23.778901164552988	0.0013292404621561913
30.59010816379468	0.0029855004795998883	20.52821086367311	0.0017610822834721329	13.521990670618443	0.000550930156022499	30.780576466594137	0.0020227716303871774	25.168114286238346	0.001558215000625671
31.94618063544217	0.003357807608839734	21.538978110137215	0.0019527407217553906	14.77647969772039	0.0006237416689749941	32.13960496338534	0.002328952315777162	26.557327407923704	0.0018134824490272118
33.302253107089655	0.0037564340253687344	22.549745356601314	0.0021596366230044878	16.030968724822344	0.0007135767804692136	33.498633460176535	0.0026631736524182397	27.946540529609063	0.00209484661804798
34.65832557873714	0.004178221546321285	23.56051260306542	0.0023827051655975966	17.28545775192429	0.0008225875218396736	34.85766195696773	0.0030234418897137254	29.33575365129442	0.002401662821123671
36.01439805038463	0.00461923112792666	24.571279849529517	0.0026227856342652027	18.539946779026238	0.0009529838552000602	36.21669045375893	0.003406921012432182	30.72496677297978	0.0027328111275216264
37.370470522032115	0.005074879524131087	25.582047095993623	0.0028805346298872315	19.794435806128185	0.0011069976302032674	37.575718950550126	0.003810049959397931	32.11417989466514	0.0030866607295619015
38.7265429936796	0.005540114891976034	26.59281434245772	0.0031563328353525046	21.04892483323014	0.001286815006405109	38.93474744734132	0.004228725059561884	33.5033930163505	0.0034610349745824182
40.08261546532709	0.00600962437972394	27.603581588921827	0.003450194093992337	22.303413860332086	0.0014944767775735075	40.29377594413252	0.0046585341776106	34.89260613803586	0.0038531921182416704
41.438687936974574	0.00647806343290401	28.614348835385925	0.0037616869432299726	23.557902887434032	0.0017317504007522062	41.65280444092372	0.005095019827105381	36.28181925972122	0.004259839729127002
42.794760408622054	0.00694029300382772	29.62511608185003	0.004089879085680204	24.812391914535986	0.0019999816056425535	43.011832937714914	0.0055339412693441396	37.67103238140656	0.004677199904742946
44.15083288026954	0.007391607880512737	30.63588332831413	0.004433314355419614	26.066880941637933	0.0022999368853656296	44.370861434506125	0.005971502171864573	39.06024550309192	0.005101137612941865
45.50690535191703	0.00782793791583584	31.646650574778235	0.00479002947303605	27.32136996873988	0.0026316507142449203	45.72988993129732	0.006404512161538483	40.44945862477728	0.0055273557916647965
46.86297782356451	0.008246004815676384	32.65741782124233	0.0051576143815755815	28.575858995841827	0.0029942928412336448	47.08891842808852	0.00683045818016761	41.83867174646264	0.005951649264323967
48.219050295212	0.00864342065620861	33.66818506770644	0.005533315511068129	29.83034802294378	0.0033860713195265403	48.447946924879716	0.007247474427028841	43.227884868147996	0.0063701966612475635
49.57512276685949	0.009018720141759164	34.67895231417054	0.005914176404305764	31.084837050045728	0.0038041858725292002	49.80697542167091	0.007654216121559378	44.617097989833354	0.0067798575264785875
50.93119523850697	0.009371325874276436	35.68971956063464	0.00629720535439043	32.339326077147675	0.004244843557026623	51.16600391846211	0.008049659555306298	46.00631111151873	0.00717843309166498
52.28726771015445	0.009701453270646684	36.70048680709875	0.006679555712317289	33.59381510424963	0.004703344304741519	52.52503241525331	0.00843286554784461	47.39552423320407	0.007564846204334639
53.643340181801946	0.010009967862176401	37.71125405356285	0.0070587019326539425	34.848304131351576	0.005174237813936586	53.884060912044504	0.008802752195841066	48.78473735488943	0.007939200416001237
54.999412653449426	0.010298211481165156	38.72202130002695	0.0074325937006469505	36.10279315845352	0.005651545751673357	55.2430894088357	0.009157923301332636	50.17395047657479	0.00830269093396523
56.35548512509692	0.010567814818173909	39.73278854649105	0.007799771850424301	37.35728218555547	0.006129035069928367	56.6021179056269	0.009496590227304064	51.56316359826015	0.008657360086719463
57.7115575967444	0.010820512254037115	40.743555792955156	0.00815943317411775	38.611771212657416	0.006600520625606826	57.961146402418095	0.009816608225873227	52.952376719945505	0.009005714443495585
59.06763006839189	0.011057971551955922	41.754323039419255	0.008511436269066672	39.86626023975937	0.007060169713859893	59.32017489920929	0.010115626455707205	54.341589841630864	0.00935024555707821
60.42370254003937	0.011281647052974256	42.76509028588336	0.008856246655637228	41.120749266861324	0.007502779069495491	60.67920339600049	0.010391328227159668	55.73080296331622	0.00969291649750179
61.779775011686866	0.011492661499550853	43.77585753234746	0.00919482574388654	42.375238293963264	0.007923997459236035	62.038231892791686	0.010641719189532448	57.12001608500158	0.010034687283188888
63.135847483334345	0.011691719175693768	44.786624778811564	0.009528474021189384	43.62972732106522	0.008320474463040154	63.39726038958288	0.01086541025536628	58.50922920668694	0.010375150897839866
64.49191995498184	0.011879051803350617	45.79739202527566	0.009858643358872052	44.88421634816717	0.008689927601552743	64.75628888637408	0.011061841465666468	59.8984423283723	0.010712337182430686
65.84799242662932	0.012054398162545754	46.80815927173977	0.01018673608481932	46.13870537526911	0.009031133622298244	66.11531738316529	0.011231402931937277	61.287655450057656	0.011042716740813509
67.20406489827681	0.01221701799996371	47.81892651820387	0.01051390920954257	47.393194402371066	0.009343862630242148	67.47434587995649	0.01137542735237079	62.676868571743015	0.011361405819662567
68.56013736992429	0.01236573977070169	48.82969376466797	0.01084090098926157	48.647683429473005	0.009628782655711411	68.83337437674768	0.011496051520234198	64.06608169342837	0.011662542095187196
69.91620984157178	0.012499039751455677	49.84046101113207	0.011167894184482934	49.90217245657496	0.009887364508498205	70.19240287353888	0.01159596701999022	65.45529481511373	0.011939776576364377
71.27228231321926	0.012615147187912294	50.851228257596176	0.01149442642990029	51.15666148367691	0.01012181100157531	71.55143137033008	0.01167809852475719	66.84450793679909	0.01218681306043832
72.62835478486676	0.012712166981538169	51.861995504060275	0.011819353651322083	52.41115051077885	0.01033502138704956	72.91045986712128	0.011745258623947978	68.23372105848445	0.01239792578713293
73.98442725651424	0.012788208842407564	52.87276275052438	0.01214086799880698	53.66563953788081	0.01053058375835671	74.26948836391247	0.01179982964890335	69.6229341801698	0.01256839717124057
75.34049972816172	0.012841510669494424	53.88352999698848	0.012456567747697767	54.92012856498276	0.010712769559888747	75.62851686070367	0.011843516199697953	71.01214730185517	0.012694837190611315
76.69657219980921	0.012870544678229784	54.89429724345259	0.012763573318688156	56.1746175920847	0.01088649031700411	76.98754535749487	0.011877199211003981	72.40136042354052	0.01277536906442217
78.05264467145669	0.01287409747642214	55.90506448991669	0.013058681074480017	57.429106619186655	0.011057171897929485	78.34657385428606	0.011900906426370287	73.79057354522588	0.012809687001142631
79.40871714310418	0.012851319371171415	56.91583173638079	0.013338544805363133	58.68359564628861	0.011230508934119542	79.70560235107726	0.011913898063182849	75.17978666691124	0.01279900688700239
80.76478961475166	0.012801742791941314	57.92659898284489	0.013599873670223434	59.93808467339055	0.0114120816248258	81.06463084786846	0.011914852576884469	76.5689997885966	0.012745937709744097
82.12086208639916	0.012725273881069197	58.937366229309	0.01383963464553527	61.1925737004925	0.011606846123592602	82.42365934465965	0.01190212713081863	77.95821291028196	0.012654300466468947
83.47693455804664	0.012622164284311335	59.9481334757731	0.014055247134042707	62.44706272759444	0.011818542465311091	83.78268784145087	0.011874061053807703	79.34742603196732	0.012528914471916576
84.83300702969413	0.012492971622281879	60.958900722237196	0.014244757273801069	63.701551754696396	0.012049093407334177	85.14171633824206	0.011829287949605109	80.73663915365267	0.012375361751512876
86.18907950134161	0.012338517120041142	61.969667968701295	0.01440697975420519	64.95604078179835	0.012298086531430392	86.50074483503326	0.011767022627136825	82.12585227533803	0.012199732170615771
87.5451519729891	0.012159847794738653	62.98043521516541	0.014541595765457827	66.21052980890029	0.012562435105958832	87.85977333182446	0.011687292056814647	83.51506539702339	0.01200834798474439
88.90122444463658	0.01195820889682407	63.991202461629506	0.01464919729607158	67.46501883600224	0.012836298221877996	89.21880182861565	0.01159108467635483	84.90427851870875	0.011807468039712433
90.25729691628408	0.01173503026649444	65.00196970809361	0.014731270529716822	68.7195078631042	0.013111309006930225	90.57783032540685	0.011480399248056035	86.29349164039411	0.011602978606356144
91.61336938793156	0.011491927948102687	66.01273695455771	0.014790114649856929	69.97399689020614	0.013377116261566764	91.93685882219805	0.011358182805423469	87.68270476207947	0.011400087842157451
92.96944185957905	0.011230719656328202	67.02350420102182	0.01482869684341246	71.22848591730809	0.013622197194200127	93.29588731898924	0.011228156621651135	89.07191788376483	0.01120305096608532
94.32551433122653	0.010953449385514033	68.03427144748592	0.014850449415859232	72.48297494441005	0.013834855629289195	94.65491581578044	0.011094539043411598	90.46113100545018	0.011014959788058463
95.68158680287402	0.01066241275806137	69.04503869395002	0.014859020225342417	73.73746397151199	0.014004288950543458	96.01394431257164	0.010961683809746424	91.85034412713554	0.010837630076866804
97.0376592745215	0.010360171244293703	70.05580594041413	0.014857992528346936	74.99195299861394	0.014121593658443734	97.37297280936284	0.010833661438880739	93.23955724882089	0.010671611566386146
98.39373174616898	0.010049541227364506	71.06657318687823	0.014850594189112238	76.2464420257159	0.014180585978562511	98.73200130615403	0.010713818772927224	94.62877037050625	0.01051632843472098
99.74980421781648	0.009733544290991516	72.07734043334233	0.014839418496466236	77.50093105281783	0.014178339042541491	100.09102980294523	0.010604357217213513	96.0179834921916	0.01037033542785295
101.10587668946395	0.00941530906845518	73.08810767980643	0.014826179179863275	78.75542007991979	0.014115377182378147	101.45005829973644	0.010505972974667238	97.40719661387696	0.01023165106142321
102.46194916111145	0.009097922744401982	74.09887492627054	0.014811520480698523	80.00990910702173	0.013995514092499385	102.80908679652764	0.01041760195792586	98.79640973556232	0.01009811027403093
103.81802163275893	0.008784240983180983	75.10964217273464	0.01479489943445931	81.26439813412368	0.013825367512414236	104.16811529331883	0.010336307312799909	100.18562285724768	0.00996767002442375
105.17409410440642	0.008476676679291353	76.12040941919874	0.014774552210486168	82.51888716122563	0.013613621777575205	105.52714379011003	0.010257337973330815	101.57483597893304	0.009838606338797878
106.5301665760539	0.008176997729802045	77.13117666566284	0.014747549971154817	83.77337618832757	0.01337013594764038	106.88617228690123	0.010174372183892548	102.9640491006184	0.009709560889701154
107.8862390477014	0.007886169170642093	78.14194391212695	0.014709942872630354	85.02786521542953	0.013105006558888493	108.24520078369243	0.010079941051821986	104.35326222230375	0.009579426363872792
109.24231151934887	0.007604273383668127	79.15271115859105	0.014656984155595467	86.28235424253148	0.012827690260251955	109.60422928048362	0.009966005584161658	105.74247534398911	0.009447096429582384
110.59838399099637	0.007330532988017273	80.16347840505514	0.014583420311187941	87.53684326963342	0.012546274836856023	110.96325777727482	0.009824639054422664	107.13168846567447	0.009311139865769459
111.95445646264385	0.007063445586151798	81.17424565151924	0.014483828476702576	88.79133229673538	0.012266961141655652	112.32228627406602	0.009648748450811826	108.52090158735983	0.00916948118778853
113.31052893429134	0.006801020515994171	82.18501289798336	0.014352978801733378	90.04582132383733	0.011993787746392438	113.68131477085721	0.009432757803831304	109.91011470904519	0.009019175817174721
114.66660140593882	0.006541089009190072	83.19578014444745	0.01418619768656266	91.30031035093927	0.011728599165084124	115.04034326764841	0.009173175271735532	111.29932783073056	0.00885635416449174
116.0226738775863	0.006281644675254909	84.20654739091155	0.013979707588143502	92.55479937804122	0.01147123113993725	116.3993717644396	0.008868976316396169	112.6885409524159	0.008676378077236023
117.37874634923378	0.006021164211729061	85.21731463737567	0.01373092049614226	93.80928840514318	0.011219865548672452	117.75840026123082	0.008521756379324523	114.07775407410125	0.008474211179072157
118.73481882088129	0.005758860285868203	86.22808188383976	0.013438665119642028	95.06377743224512	0.01097149468144129	119.117428758022	0.008135635265218486	115.46696719578662	0.008244960557260872
120.09089129252877	0.005494829295400235	87.23884913030386	0.013103332144064922	96.31826645934707	0.01072243050283528	120.47645725481321	0.007716927375483936	116.85618031747197	0.007984510449100856
121.44696376417625	0.0052300740101897504	88.24961637676796	0.012726927383762864	97.57275548644901	0.010468798597634124	121.8354857516044	0.007273621656969247	118.24539343915734	0.007690146796806674
122.80303623582373	0.004966401450424586	89.26038362323207	0.012313028933766169	98.82724451355097	0.010206967458411929	123.1945142483956	0.006814737655495715	119.63460656084268	0.007361069171261316
124.15910870747123	0.0047062158240783625	90.27115086969617	0.011866651074184088	100.08173354065292	0.009933879555034806	124.55354274518679	0.006349635825416656	121.02381968252806	0.006998703760108075
125.51518117911871	0.004452241374983989	91.28191811616027	0.011394024176723317	101.33622256775486	0.009647268667579815	125.912571241978	0.005887359820952004	122.4130328042134	0.006606763949065069
126.87125365076619	0.004207218138212184	92.29268536262437	0.01090230564094838	102.5907115948568	0.009345765477169843	127.27159973876921	0.005436076805003758	123.80224592589877	0.006191046565053949
128.22732612241367	0.0039736139368194544	93.30345260908848	0.010399241418061825	103.84520062195875	0.009028907756935114	128.6306282355604	0.005002661794512921	125.19145904758412	0.0057589938183052304
129.58339859406118	0.003753389131940928	94.31421985555258	0.009892800546369736	105.0996896490607	0.008697080638578932	129.98965673235162	0.004592447914836546	126.58067216926949	0.005319085577277265
130.93947106570866	0.0035478386015147306	95.32498710201668	0.009390806095039492	106.35417867616266	0.008351415295644387	131.3486852291428	0.004209140646975639	127.96988529095483	0.004880148072328988
132.29554353735614	0.0033575209012289267	96.33575434848078	0.008900584989238736	107.60866770326462	0.007993671186939633	132.707713725934	0.00385487456929982	129.3590984126402	0.004450670712178787
133.65161600900362	0.0031822704537344923	97.34652159494489	0.00842865659744781	108.86315673036657	0.0076261192105386314	134.0667422227252	0.0035303782470298972	130.74831153432555	0.004038212952084382
135.00768848065113	0.0030212774027697856	98.35728884140899	0.00798047611362961	110.1176457574685	0.007251433160895441	135.4257707195164	0.0032352077054154395	132.13752465601092	0.0036489614482967704
136.3637609522986	0.0028732130833272257	99.36805608787309	0.00756024418245427	111.37213478457045	0.006872587583989495	136.7847992163076	0.0029680106838321186	133.52673777769627	0.0032874692969008315
137.71983342394608	0.002736377435072685	100.37882333433718	0.007170789423630537	112.6266238116724	0.006492754003036449	138.1438277130988	0.0027267907958711604	134.91595089938164	0.0029565798189211084
139.07590589559356	0.0026088475823824913	101.3895905808013	0.006813525957396277	113.88111283877436	0.006115186093356657	139.50285620988998	0.002509150404262704	136.305164021067	0.0026575123283547205
140.43197836724104	0.002488612826218115	102.4003578272654	0.006488484014675397	115.13560186587631	0.005743087902120219	140.8618847066812	0.0023125010295642345	137.69437714275236	0.0023900702436738344
141.78805083888855	0.002373688576875999	103.4111250737295	0.006194408356741455	116.39009089297826	0.005379466410339195	142.22091320347238	0.002134238472400215	139.0835902644377	0.0021529243338219836
143.14412331053603	0.002262208421824754	104.4218923201936	0.005928916502569074	117.64457992008019	0.00502697833669285	143.5799417002636	0.0019718853115795842	140.47280338612308	0.0019439252956523151
144.5001957821835	0.0021524980942029645	105.4326595666577	0.005688706544829121	118.89906894718214	0.004687788389318077	144.9389701970548	0.001823205655942778	141.86201650780842	0.0017604080559387157
145.856268253831	0.0020431368167011877	106.4434268131218	0.005469802487597035	120.1535579742841	0.004363459827582287	146.29799869384598	0.0016862963499280524	143.2512296294938	0.0015994620675174197
147.2123407254785	0.00193301039845921	107.4541940595859	0.0052678234772740255	121.40804700138605	0.004054896833771554	147.6570271906372	0.001559656199114503	144.64044275117914	0.001458154216118002
148.56841319712598	0.001821357353616436	108.46496130605001	0.00507826204801584	122.662536028488	0.0037623517949967513	149.01605568742838	0.001442231432220444	146.0296558728645	0.001333701184519996
149.92448566877346	0.0017078054613225975	109.47572855251411	0.004896755710170764	123.91702505558993	0.003485500469833122	150.3750841842196	0.0013334328178702473	147.41886899454985	0.0012235947338996404
151.28055814042094	0.0015923929842051755	110.48649579897821	0.004719336112541633	125.17151408269189	0.0032235764322683315	151.73411268101077	0.0012331186546205406	148.80808211623523	0.0011256860812105304
152.63663061206844	0.001475567333788323	111.49726304544231	0.004542640871369172	126.42600310979384	0.0029755457681755197	153.09314117780198	0.0011415388824951797	150.19729523792057	0.001038235141497905
153.99270308371592	0.001358154904022072	112.50803029190642	0.004364075188710173	127.6804921368958	0.0027402960520814174	154.45216967459316	0.0010592389207543394	151.58650835960594	0.0009599282704856151
155.3487755553634	0.0012412990053936128	113.51879753837052	0.0041819136503074865	128.93498116399775	0.0025168115994235996	155.81119817138438	0.0009869270565849922	152.9757214812913	0.0008898658404036612
156.70484802701088	0.0011263676221605046	114.52956478483462	0.003995336972743061	130.1894701910997	0.0023043101636992394	157.17022666817556	0.0009253153440124418	154.36493460297666	0.0008275197741806211
158.0609204986584	0.00101483797356128	115.54033203129872	0.003804403623566877	131.44395921820163	0.002102323778939805	158.52925516496677	0.0008749497588091607	155.754147724662	0.000772661732530473
159.41699297030587	0.0009081693622997109	116.55109927776283	0.0036099616451034525	132.69844824530358	0.0019107166257622229	159.88828366175795	0.0008360494634879755	157.14336084634738	0.0007252650051283038
160.77306544195335	0.0008076785064651537	117.56186652422693	0.003413511041542666	133.95293727240553	0.0017296435072924525	161.24731215854916	0.0008083763502889913	158.53257396803272	0.000685386729294701
162.12913791360083	0.0007144318649011197	118.57263377069103	0.0032170311009889455	135.2074262995075	0.0015594617319176739	162.60634065534038	0.0007911539068410473	159.92178708971807	0.0006530409104383868
163.4852103852483	0.000629167308527307	119.58340101715513	0.0030227894849406164	136.46191532660944	0.001400615389077914	163.96536915213156	0.000783048900323552	161.31100021140344	0.0006280758117310721
164.84128285689582	0.0005522533040657101	120.59416826361922	0.0028331504954336698	137.71640435371137	0.0012535134005778996	165.32439764892277	0.0007822211188301178	162.70021333308878	0.0006100707270159238
166.1973553285433	0.00048368838489896385	121.60493551008335	0.0026503985605250855	138.97089338081332	0.001118421365495156	166.68342614571395	0.0007864367662075691	164.08942645477416	0.0005982663894692762
167.55342780019078	0.0004231380870785792	122.61570275654745	0.002476589883094453	140.22538240791528	0.0009953828026540875	168.04245464250516	0.000793231764889778	165.4786395764595	0.0005915401616435223
168.90950027183825	0.00037000169007740403	123.62647000301155	0.002313440850072267	141.47987143501723	0.0008841790771232614	169.40148313929635	0.0008001038897617937	166.86785269814487	0.0005884320007603654
170.26557274348576	0.00032349776714029265	124.63723724947565	0.0021622568486143606	142.73436046211918	0.0007843303711242357	170.76051163608756	0.0008047087049816126	168.25706581983022	0.0005872206800490582
171.62164521513324	0.0002827561320660067	125.64800449593974	0.0020239003000126483	143.98884948922114	0.0006951337076756989	172.11954013287874	0.0008050344331511915	169.6462789415156	0.0005860428302298056
172.97771768678072	0.000246904311787227	126.65877174240384	0.0018987926693143499	145.24333851632306	0.0006157291410242182	173.47856862966995	0.0007995350715942624	171.03549206320093	0.0005830411277210106
174.3337901584282	0.000215138886975082	127.66953898886794	0.0017869424504072598	146.49782754342502	0.0005451822851812164	174.83759712646113	0.0007872084075742351	172.4247051848863	0.0005765234312513964
175.6898626300757	0.00018677539132355383	128.68030623533204	0.001687989940476454	147.75231657052697	0.00048257046361550133	176.19662562325234	0.0007676145962233196	173.81391830657165	0.0005651126609576322
177.0459351017232	0.0001612742852778973	129.69107348179617	0.0016012600123222064	149.00680559762893	0.0004270607087131294	177.55565412004353	0.0007408399056735024	175.20313142825702	0.0005478681434445376
178.40200757337067	0.00013824416543313482	130.70184072826027	0.0015258158173277173	150.26129462473088	0.00037797018019514796	178.91468261683474	0.0007074174752074456	176.59234454994237	0.0005243629473628887
179.75808004501815	0.00011742629387795337	131.71260797472436	0.0014605089505300441	151.5157836518328	0.0003348027650136834	180.27371111362595	0.0006682213110426646	177.98155767162774	0.0004947078416165858
181.11415251666565	9.866638152343552e-05	132.72337522118846	0.0014040245092245235	152.77027267893476	0.00029725912384695994	181.63273961041713	0.0006243507850059325	179.37077079331308	0.0004595199418152926
182.47022498831313	8.188021253274537e-05	133.73414246765256	0.001354922091081079	154.0247617060367	0.0002652207930611462	182.99176810720834	0.0005770208633838824	180.75998391499846	0.00041984164937530234
183.8262974599606	6.701924822836418e-05	134.74490971411666	0.0013116756095255513	155.27925073313867	0.00023871178884666855	184.35079660399953	0.0005274690417432736	182.1491970366838	0.0003770219033575049
185.1823699316081	5.404106370541768e-05	135.75567696058076	0.0012727155298658149	156.53373976024062	0.0002178432817982292	185.70982510079074	0.00047688470502224074	183.53841015836917	0.00033257606004773996
186.53844240325557	4.28877116644215e-05	136.76644420704488	0.0012364766522617971	157.78822878734258	0.0002027482321538673	187.06885359758192	0.0004263616052090289	184.92762328005452	0.00028804231140425684
187.89451487490308	3.347325471801348e-05	137.77721145350898	0.0012014530274088578	159.0427178144445	0.00019351341453410762	188.42788209437313	0.0003768703252612511	186.3168364017399	0.00024485138775336547
189.25058734655056	2.568008273675897e-05	138.78797869997308	0.0011662593338762134	160.29720684154645	0.00019011609631089762	189.78691059116431	0.0003292455047861248	187.70604952342524	0.00020422279604399485
190.60665981819804	1.9362453377409527e-05	139.79874594643718	0.0011296955564105292	161.5516958686484	0.00019237187457662414	191.14593908795553	0.0002841822713381394	189.0952626451106	0.00016709582993266445
191.96273228984552	1.4355053892996706e-05	140.80951319290128	0.0010908096117629039	162.80618489575036	0.0001998989357246344	192.5049675847467	0.00024223736663314015	190.48447576679595	0.00013409804094508917
193.31880476149303	1.0484255538860081e-05	141.82028043936538	0.0010489511483211885	164.06067392285232	0.00021210238496088872	193.86399608153792	0.0002038322510911827	191.87368888848133	0.00010554873974867948
194.6748772331405	7.580005827699114e-06	142.83104768582947	0.0010038094310927028	165.31516294995427	0.00022818040473671287	195.2230245783291	0.00016925734273671322	193.26290201016667	8.149115054460691e-05
196.030949704788	5.486819276749328e-06	143.84181493229357	0.0009554291437954189	166.5696519770562	0.0002471519575298048	196.5820530751203	0.00013867796078867955	194.65211513185204	6.174449232009467e-05
197.38702217643547	4.072918844701977e-06	144.8525821787577	0.000904199998240576	167.82414100415815	0.0002679036930319757	197.94108157191152	0.00011214320363468636	196.0413282535374	4.596657669964161e-05
198.74309464808297	3.2371091445780352e-06	145.8633494252218	0.0008508189348047274	169.0786300312601	0.00028925182822955387	199.3001100687027	8.959886259058095e-05	197.43054137522276	3.371825654634489e-05
200.09916711973045	2.913336256793764e-06	146.8741166716859	0.000796226974957985	170.33311905836206	0.0003100132376318018	200.65913856549392	7.090473960598251e-05	198.8197544969081	2.452279318142998e-05
201.45523959137793	3.0730683904936404e-06	147.88488391815	0.0007415259308675896	171.587608085464	0.00032907900935865667	202.0181670622851	5.585570471842941e-05	200.20896761859348	1.7915417108292113e-05
202.8113120630254	3.725627483353222e-06	148.8956511646141	0.0006878826991025163	172.84209711256594	0.00034548343469322445	203.3771955590763	4.4204824683187176e-05	201.59818074027882	1.3480560993969877e-05
204.16738453467292	4.916464588833505e-06	149.9064184110782	0.0006364303882252648	174.0965861396679	0.0003584618654830409	204.7362240558675	3.5686183594872144e-05	202.9873938619642	1.0876092099558928e-05
205.5234570063204	6.723178355829554e-06	150.9171856575423	0.0005881758478264781	175.35107516676985	0.0003674920524632896	206.0952525526587	3.0034756942961182e-05	204.37660698364954	9.845178025363875e-06
206.87952947796788	9.24891440928489e-06	151.92795290400642	0.0005439222706572602	176.6055641938718	0.0003723153221588572	207.4542810494499	2.700093224249963e-05	205.76582010533488	1.0217163528427879e-05
208.23560194961536	1.2612738818653418e-05	152.93872015047052	0.0005042136073255488	177.86005322097375	0.00037293603745509066	208.8133095462411	2.635793360478637e-05	207.15503322702025	1.1899127479983293e-05
209.59167442126284	1.6936717142301027e-05	153.94948739693461	0.00046930488528202654	179.1145422480757	0.0003695999603647434	210.17233804303228	2.7901380814442096e-05	208.5442463487056	1.4859814769274819e-05
210.94774689291035	2.2329784180020424e-05	154.9602546433987	0.0004391595609217096	180.36903127517763	0.00036275415139950493	211.5313665398235	3.144134094779903e-05	209.93345947039097	1.9107600960867548e-05
212.30381936455782	2.8869044632886648e-05	155.9710218898628	0.00041347216474137523	181.6235203022796	0.00035299270473262517	212.89039503661468	3.6788352073481894e-05	211.32267259207632	2.4664210790296543e-05
213.6598918362053	3.657983364105641e-05	156.9817891363269	0.0003917120782291614	182.87800932938154	0.00034099380535816275	214.2494235334059	4.373586377279919e-05	212.7118857137617	3.153615722426418e-05
215.01596430785278	4.541656880229431e-05	157.992556382791	0.00037318255858614685	184.1324983564835	0.00032745423980790164	215.6084520301971	5.2042216084928956e-05	214.10109883544703	3.9686276702391054e-05
216.3720367795003	5.5246983865598475e-05	159.0033236292551	0.0003570882284441239	185.38698738358545	0.00031302757672559763	216.96748052698828	6.141556043929203e-05	215.4903119571324	4.9008191980651403e-05
217.72810925114777	6.58425802365162e-05	160.01409087571923	0.0003426041718088781	186.64147641068737	0.0002982717646198394	218.3265090237795	7.150494237892545e-05	216.87952507881775	5.9306851431903705e-05
219.08418172279525	7.687792410358577e-05	161.02485812218333	0.00032894041883651436	187.89596543778933	0.00028361089545527455	219.68553752057068	8.190009587851605e-05	218.26873820050312	7.028826695563138e-05
220.44025419444273	8.794068058717484e-05	162.03562536864743	0.000315396783376314	189.15045446489128	0.00026931440272186924	221.0445660173619	9.214138782032534e-05	219.65795132218847	8.156103525836758e-05
221.79632666609024	9.855303930158911e-05	163.04639261511153	0.0003014045273098435	190.40494349199324	0.0002554950933649236	222.40359451415307	0.00010173991858494118	221.04716444387384	9.265110961053281e-05
223.15239913773772	0.00010820359188962597	164.05715986157563	0.0002865529544397837	191.6594325190952	0.00024212531082416482	223.76262301094428	0.0001102062217356842	222.43637756555918	0.00010302965906617112
224.5084716093852	0.00011638701977538037	165.06792710803973	0.0002706006014614603	192.91392154619714	0.00022906841887000896	225.12165150773546	0.00011708455308452714	223.82559068724456	0.00011215192406637606
225.86454408103268	0.00012264745191631584	166.07869435450382	0.0002534720551900618	194.16841057329907	0.00021612096363262905	226.48068000452668	0.00012198866870563644	225.2148038089299	0.00011950308326766572
227.22061655268016	0.00012662037074532087	167.08946160096795	0.00023524249328313456	195.42289960040102	0.00020305960337361378	227.83970850131786	0.0001246344760978946	226.60401693061527	0.00012464567004420488
228.57668902432766	0.00012806772127027817	168.10022884743205	0.00021611277578248165	196.67738862750298	0.00018968642701755142	229.19873699810907	0.00012486512910803271	227.99323005230062	0.00012726236519486198
229.93276149597514	0.00012690152058804916	169.11099609389615	0.00019637830089917624	197.93187765460493	0.00017586673063610614	230.55776549490025	0.00012266502990040257	229.382443173986	0.00012718826507501934
231.28883396762262	0.00012319271007373147	170.12176334036025	0.0001763949036237562	199.1863666817069	0.00016155464292862945	231.91679399169146	0.00011816067237554471	230.77165629567133	0.00012442800927489584
232.6449064392701	0.000117164010830701	171.13253058682434	0.00015654486325298973	200.4408557088088	0.00014680397616932694	233.27582248848267	0.00011160807007961151	232.1608694173567	0.00011915526254229047
234.0009789109176	0.00010916778250007094	172.14329783328844	0.0001372056522180495	201.69534473591077	0.00013176398620867721	234.63485098527386	0.00010336834979767423	233.55008253904205	0.00011169461286398117
235.3570513825651	9.965194601731788e-05	173.15406507975254	0.00011872346788235843	202.94983376301272	0.00011666195024209489	235.99387948206507	9.387464707777815e-05	234.93929566072742	0.00010248849887920769
236.71312385421257	8.9118550967104e-05	174.16483232621664	0.00010139290896555242	204.20432279011467	0.0001017762353539022	237.35290797885625	8.359445864123052e-05	236.32850878241277	9.205384526159944e-05
238.06919632586005	7.808030222095258e-05	175.17559957268077	8.544345619636644e-05	205.45881181721663	8.740456056682685e-05	238.71193647564746	7.29919449528171e-05	237.7177219040981	8.093430289363177e-05
239.42526879750756	6.702022658159013e-05	176.18636681914487	7.103275527435481e-05	206.71330084431858	7.38323346356917e-05	240.07096497243865	6.249432334634117e-05	239.10693502578349	6.965418548816088e-05
240.78134126915504	5.635874773494054e-05	177.19713406560896	5.824613262156694e-05	207.9677898714205	6.130533696329488e-05	241.42999346922986	5.246556403893331e-05	240.49614814746886	5.8679404374007774e-05
242.13741374080251	4.6430976183411484e-05	178.20790131207306	4.710134064976451e-05	209.22227889852246	5.00098001349604e-05	242.78902196602104	4.3189307457549033e-05	241.88536126915423	4.8389158132565866e-05
243.49348621245002	3.7475318383050606e-05	179.21866855853716	3.7557252499757715e-05	210.47676792562442	4.00614373838768e-05	244.14805046281222	3.4861513622316835e-05	243.27457439083955	3.906018774750116e-05
244.84955868409747	2.963288152997791e-05	180.22943580500126	2.95251112766088e-05	211.73125695272637	3.1503441810583676e-05	245.50707895960343	2.75920734406719e-05	244.66378751252492	3.086345042250838e-05
246.20563115574498	2.2955855119327445e-05	181.24020305146536	2.2880973023421023e-05	212.98574597982832	2.431222417043591e-05	246.86610745639464	2.1413641630043516e-05	246.0530006342103	2.387143451499847e-05
247.56170362739243	1.7422244425032616e-05	182.25097029792948	1.7478138880352444e-05	214.24023500693028	1.8408818761870264e-05	248.22513595318586	1.629539215328037e-05	247.4422137558956	1.8073258048840926e-05
248.91777609903994	1.2954055889693323e-05	183.26173754439358	1.3158613268217637e-05	215.4947240340322	1.3673530181240864e-05	249.58416444997707	1.2159261390514222e-05	248.83142687758098	1.339424601211894e-05
250.27384857068745	9.436228903124761e-06	184.27250479085768	9.762910878665084e-06	216.74921306113416	9.961476338557121e-06	250.94319294676822	8.896468896800776e-06	250.22063999926635	9.716816107098399e-06
251.6299210423349	6.734140996544184e-06	185.28327203732178	7.1378269609014955e-06	218.0037020882361	7.117093863901551e-06	252.30222144355943	6.38257940062205e-06	251.60985312095173	6.900071427508894e-06
252.9859935139824	4.708222515609578e-06	186.29403928378588	5.1420506162342816e-06	219.25819111533806	4.986266764566009e-06	253.66124994035064	4.489964207790189e-06	252.99906624263704	4.796308172728863e-06
254.34206598562992	3.2249485573119856e-06	187.30480653024998	3.6497168456616056e-06	220.51268014244002	3.4253765741399724e-06	255.02027843714185	3.0971170780023466e-06	254.38827936432241	3.263506359040096e-06
255.69813845727737	2.164111534357277e-06	188.31557377671407	2.5521479063239465e-06	221.76716916954194	2.307139977154362e-06	256.379306933933	2.0947898365349676e-06	255.7774924860078	2.173630589741355e-06
257.0542109289249	1.4227464969662853e-06	189.32634102317817	1.7581260984967672e-06	223.0216581966439	1.5235282634299887e-06	257.7383354307242	1.3892851207381583e-06	257.16670560769313	1.4171339478750752e-06
