# Supplementary material for: t-SMILES: a fragment-based molecular representation framework for de novo ligand design
Source: Nat Commun. 2024 Jun 11;15:4993. doi: 10.1038/s41467-024-49388-6 (PMC11167009; doi:10.1038/s41467-024-49388-6)
Supplement: Supplementary file 4 — Source Data [file 41467_2024_49388_MOESM4_ESM.zip › Soure data/Source data and code for all other graphs/Metrics/Models/AID1706/AID_Scaffold[dbl][rnd500][bs128]/gen.smi.re_smils.smi.rnd10000.csv]

CCN(c1cccc(OC)c1)S(=O)(=O)c1nnc(NC(=O)COc2cccc(C)c2)s1
COC(=O)C(C(=O)Nc1ccccc1)N(c1ccccc1OC)S(=O)(=O)c1cccc(Cl)c1
CCOc1ccccc1NC(=O)C(C)Sc1nc(NS(=O)(=O)c2ccccc2)cc(=O)[nH]1
Cc1cc(C(=O)NCCN2CCOCC2)cc2c1SCC(=O)N2Cc1ccccc1
COC(=O)c1cc(N)sc1-c1ccccc1
COc1ccccc1N(C(=O)Cn1nnc2ccccc21)C(C(=O)NCC1OCCC1NC(C)=O)c1ccccc1
Cc1ccc(Nc2nnc(SC(C)C(=O)Nc3ncc(Cl)cc3C(F)(F)F)s2)cc1
O=C(NCc1cc(C(F)(F)F)ccc1F)c1ccc(S(=O)(=O)Nc2ccccc2)cc1
CCOC(=O)c1c(C(=O)N2CCCCC2)ccc2c1NC(=O)C(=Cc1ccccc1C)S2
CCC1(C)CN(C(=O)c2cc(OC)sc2NC(=O)Cc2ccccc2)CCO1
Cc1cc(C)c(NC(=O)C(Oc2ccccc2)C(=O)O)c(NC(=O)C(C)Oc2ccccc2C)c1
COc1ccccc1S(=O)(=O)N1CCN(C(=O)Nc2ccccc2)C(OC)C1
COc1cc(NC(=O)C2CC(c3ccc(Br)cc3)=NO2)cc(OC)c1OC
CC(C)c1ccc(C(=O)N2CC3(C(C)C)CN(C(=O)c4ccccc4[N+](=O)[O-])CC(C3=O)C2[N+](=O)[O-])cc1
Cc1ccc(NS(=O)(=O)c2nnc(NC(=O)c3ccc(Cl)cc3)s2)cc1
CCOc1cc(C)cc(S(=O)(=O)Nc2cc(=O)[nH]c(SCC(=O)Nc3ccccc3)n2)c1
CCC(C)(C)NC(=O)c1ccccc1N(Cc1cc(NC(C)=O)c[nH]1)C(=O)Cn1nnc2ccc(N)cc21
Cc1cccc(NS(=O)(=O)c2nnc(NC(=O)c3ccccc3C)s2)c1
O=C(NN=Cc1ccncc1Cl)c1cccc(S(=O)(=O)Nc2ccccc2)c1
O=C(Oc1cccnc1Cl)c1ccccc1
Nc1ccc2cc(C(O)(C(F)(F)F)C(F)(F)F)c(C(O)(C(F)(F)F)C(F)(F)F)cc2c1
CNC(=O)CN(c1cccc(Cl)c1)S(=O)(=O)c1ccc(Cl)cc1
CCOc1ccc2c(c1)OC(CN1C(=O)C(=O)c3ccccc31)CO2
CNC(=O)OC(C)(C)Cc1ccc(CNC(=O)c2[nH]cnc2C(=O)NCCc2cccc(C(=O)OC(C)(C)C)c2)cc1
O=C(O)c1cccc(CN(Cc2ccccc2)S(=O)(=O)c2ccc(Cl)cc2)c1
CCOC(=O)c1ccc2c(C(=O)O)c(C)n(S(=O)(=O)c3cccc(C)c3O)c2c1
CCOc1ccc2c(c1)OCC(CN1C(=O)C(=O)c3ccccc31)O2
COC(=O)C(CNC(=O)c1cc(=O)[nH]c2ccccc12)c1c[nH]c2ccccc12
O=C(O)c1nc2ccccc2s1
COC1(c2ccc3cc(C)ccc3c2)NC(=O)N(CC(=O)NCc2ccco2)C1=O
CCC(=O)Nc1ccc2c(c1)c(C(=O)c1ccc([N+](=O)[O-])cc1)[nH][n+]2[O-]
CCOC(=O)c1cccc(C=C2Sc3ccc(C(=O)N4CCC(C)CC4)cc3NC2=O)c1
O=C1C(=O)N(CCCc2ccccc2)c2ccccc21
COC(=NOC(=O)CSc1ccccc1)c1cc(N)ccc1OC
Cc1ccc2c(c1)C(=O)C(=O)N2CCOc1ccccc1
CC(C)(C)OC(=O)c1cccc(CC(NC(=O)c2nc[nH]c2C(=O)NCCc2ccccc2)C(=O)OCc2ccccc2)c1
CCCCOC(ONS(=O)(=O)c1ccc(Cl)cc1)c1ccc(NC(C)=O)cc1
O=C(NCc1ccco1)C(c1ccco1)N(C(=O)Cn1nnc2ccccc21)c1ccc2c(c1)CCC2
COC1COc2cc(Nc3nc4cc(S(=O)(=O)Nc5ccccc5)ccc4o3)ccc2O1
COc1cccc2c(C(=O)NCCOc3ccccc3)cc(=O)[nH]c12
COC1CCOC1CNC(=O)C(c1ccccc1)N(C(=O)Cn1nnc2ccccc21)c1ccccc1NC(C)=O
CCOC(=O)c1cccc(-c2ccc(N)s2)c1
COc1cc2c(c(OC)c1)CCN(C(=O)COc1cc3c(cc1OC)C(=O)C(=C(C(=O)O)c1ccccc1)O3)C2
NC(=O)C1CN(S(=O)(=O)c2ccc(CC(=O)Nc3ccc(-c4ccccc4)s3)s2)CCO1
[NH3+]c1[nH+]c2cc(Br)ccc2cc1[O-]
Cc1ccc2[nH]c3c(c2c1)CN(C(=O)C(F)C1CCCc2c(C)cccc21)CC3
O=C(NN1C(=O)C(=C(O)c2ccccc2)SC1=S)c1cccc(O)c1
CNC(=O)N(O)c1ccc(C=NN2C(=S)SCC2(C)C)s1
CC(C)c1snnc1C(=O)N(c1ccccc1)C(C(=O)NC1CCCC1)c1cccnc1
O=C(O)c1ccc(NS(=O)(=O)c2ccc(NNC(=S)Nc3ccccc3)cc2OC(F)F)c([N+](=O)[O-])c1
CC(C)(C)c1ccccc1NC(=O)CSc1n[nH]c(=O)n1-c1cccnc1
O=C(Cn1nnc2cccc(Cl)c21)c1ccccc1
Cc1cc(Nc2nnc(SCC(=O)Nc3nccc(C(F)(F)F)c3C)s2)ccc1Cl
Nc1ccncc1S(=O)(=O)Nc1c(C(F)(F)F)ccc(C(F)(F)F)c1Br
COc1cc(N)cc(OC)c1SCC(=O)ON=Cc1ccccc1
O=C(c1cc(=O)[nH]c2cc(C(F)(F)F)ccc12)N1CCN(c2ccccc2)CC1
CC(C)c1ccc(NS(=O)(=O)c2ccc(SC(F)F)cc2)cc1
O=C(Oc1cccnc1Cl)c1ccccc1
CCc1cc(S(=O)(=O)Nc2nncs2)ccc1NC(=O)C=Cc1ccc(Cl)cc1
Cc1ccc(NS(=O)(=O)c2nnc(NC(=O)c3ccc(C)cc3)s2)cc1
O=C(CSc1ccc([N+](=O)[O-])cn1)Nc1cnon1
O=C(Oc1cccnc1)c1ccccc1[N+](=O)[O-]
CCOc1cccc2[nH]c(=O)c(CN(c3ccccc3)S(=O)(=O)c3ccccc3C)cc12
O=C(Nc1ccccc1-c1nnn(C(F)C(=O)NCc2ccco2)n1)c1ccccc1
O=C(NCCc1ccccc1)C(=O)NCC1OCCN1S(=O)(=O)c1ccc2c(c1)OCCO2
Cc1ccc(S(=O)(=O)N=C2C(C(=O)O)=C(Nc3ccccc3)C(=O)c3ccccc32)cc1
COC1CN(S(=O)(=O)c2ccc3c(c2)OCCO3)C(CNC(=O)C(=O)NCCc2ccccc2)O1
O=C1NC(=O)N(c2ccccc2)C(=O)C1=Cc1cn(CC(=O)N2CCOCC2)c2ccc(F)cc12
COC1CC(=CNc2ccccc2)C(=O)c2ccccc21
CCC(CC)n1c(=O)[nH]c(=O)c2[nH]c(CN3CCN(C(N)c4ccccc4)CC3)nc21
CC1(N)C(=O)N(c2cccc(Cl)c2)C(=O)C1SC=NN=Cc1cccs1
O=C(O)c1ccccc1N1N=C(c2ccccc2)CC1c1ccccc1
CCC(C)C1CCCC1NC(=O)C(c1cccnc1)N(C(=O)c1ccco1)c1ccccc1
N#Cc1ccccc1CSc1nnc(NC(=O)c2ccc3ncsc3c2)s1
COC(Sc1nc2scc(C)c2c(=O)[nH]1)C(=O)Nc1cccc(C)c1
Cc1cc(C)c([N+](=O)[O-])c(Nc2nc(N)cc(N3CCOCC3)n2)c1
CC(=O)Nc1cccc2c1C(Cl)C(=O)N2CCN1CCOCC1
O=C(NCc1ccco1)C(c1ccco1)N(Cc1cccs1)C(=O)Cn1nnc2ccccc21
COc1c(C2NC(=O)N(CC(=O)NCc3occc3C)C2=O)ccc2ccccc12
COC(=O)COc1cn(CC(=O)NCc2ccccc2)c(=O)c2ccccc12
O=C(O)c1cccc(C(C(=O)NC(=S)Nc2ccccc2)c2ccccc2)c1
CCCOC(C)=O
O=C(COc1ccc(S(=O)(=O)N2CCCCC2)cc1)Nc1ccccc1F
CC(C)C(C(NC=O)C(=O)OC(C)(C)C)C(c1ccccc1)C(NC(=O)c1c[nH]cn1)C(=O)OCc1ccccc1
COc1cc(C2NOC(OC)C2(N)S(=O)(=O)c2ccccc2)ccc1OCc1ccccc1
CSC(Oc1ccccc1)c1onc(C(=O)NCc2cnccn2)c1N
Cc1cc2nnn(OCC(=O)Nc3ccc(Br)cc3)c2cc1S(C)(=O)=O
O=C1NC(=O)N(c2cccc(F)c2)C(=O)C1=Cc1cn(CC(=O)N2CCOCC2)c2ccccc12
COC1ONC(OC)(c2ccc(OCc3cccc(N)c3)cc2)C1S(=O)(=O)c1ccccc1
O=C(NCCNC(=O)c1cccc(OCC(F)(F)F)c1)Nc1ccc(C(F)(F)F)c(OCC(F)(F)F)c1
Cc1ccc(NC(=S)NCNC(=O)c2ccc(C(Cl)(Cl)Cl)c(C)c2)cc1C
CCC(=O)Nc1ccc(C(=O)c2[nH][n+]([O-])c3c(Cl)cc(Cl)cc23)c(N)c1
O=C(Cn1nnc2ccccc21)NN=Cc1cccs1
Cc1ccc(N2C(=O)C3CCCC(Cl)C3C2=O)c(OC(=O)c2ccco2)c1
Cc1cccc2c1nnn2OC(Br)(C(=O)Nc1ccccc1)S(C)(=O)=O
COc1nccc(NS(=O)(=O)c2ccc(NC(=S)NC(=O)c3ccccc3OC)c(F)c2)n1
Cc1nc(N2CCCCC2)c2cc(C(=O)Nc3cc(C)c4c(c3)OCC(C)O4)sc2n1
CC(C)CNS(=O)(=O)c1cccc(Oc2ccccc2)c1NC(=O)CC(Cl)c1ccccc1
COc1c(N)ccc2[nH]c(=O)cc(CNc3ccccc3)c12
O=C(Nc1ccccc1)C(F)Oc1ccc(S(=O)(=O)N2CCCCC2)cc1
CC(=O)Nc1cccc2c1N(C(C)CN1CCOCC1)C(=O)C2
CC(=O)N(c1ccccc1)S(=O)(=O)c1ccc(N2C(=O)CC(C(F)(F)F)C2=O)cc1
Cc1ccccc1C(=O)NN=C(C(Cl)n1nnc(Cl)n1)[N+](=O)[O-]
CSc1cc(NC(=O)Cc2ccccc2)cc([N+](=O)[O-])c1
CC(=O)c1ccc2c(OC(=O)c3ccco3)c[nH]c2c1N
CNC(=O)OC(C)(C)Cc1ccccc1COC(=O)C(Cc1ccccc1)NC(=O)c1nc[nH]c1C(=O)NCc1ccccc1
COc1ccc(C(C(=O)NCC2OCCC2NC(C)=O)N(C(=O)Cn2nnc3ccccc32)c2ccccc2)c(OC)c1
CCC(C)(C)NC(=O)c1c(NC(C)=O)ccc2nnn(CC(=O)N(Cc3ccc[nH]3)c3ccc(N)cc3)c12
Cc1ccc2c(c1)C(=O)C(=O)N2CCOc1ccccc1
O=C(NCCc1ccccc1)C(=O)NCC1OCCN1S(=O)(=O)c1ccc2c(c1)OCCO2
Cc1cc2ccc(OC(=O)c3ccco3)cc2oc1=O
Cc1cccc(Cl)c1C(Cl)=NN(C(=O)c1ccccc1)c1ccccc1C(=O)Nn1cnc2ccccc2c1=O
COc1nonc1-n1nnc(C(=O)NN=Cc2cc(C(C)C)cc3ccccc23)c1N
O=C(NCCc1ccccc1)OC(Br)C1c2ccccc2-c2ccc(C(=O)O)cc21
COC(Nc1ccccc1N)c1cc(=O)[nH]c2ccccc12
Cc1cccc(N2CCN(S(=O)(=O)c3ccc(-c4cocn4)cc3)CC2)c1
N#CC(Sc1nnc(NC(=O)c2ccc3ncsc3c2)s1)c1ccccc1
COC(COc1ccccc1)NC(=O)c1cc(=O)[nH]c2ccccc12
CC1(C)COCc2sc3nc(-c4cc5ccccc5o4)n(N)c(=O)c3c21
COc1cccc(C=C2Oc3cc(OC(OC)(OC)C(=O)N4CCc5ccccc5C4)cc(C(=O)O)c3C2=O)c1
CC(=O)Nc1c(C)cc(Br)c(C)c1NC(=O)CC=NNC(=O)C(Br)Oc1ccccc1
COc1ccc2[nH]c(C#N)c(C=Cc3ccccc3)c2c1
CC(=O)Nc1c(OC(C)=O)c(OC(C)=O)cc2nonc12
COc1cccc(OC(=O)c2ccco2)c1C(=O)C(Br)=Cc1ccccc1
CC(C)CS(=O)(=O)c1ccoc1C(=O)Oc1ccc(C=C2C(=N)N3C=NSC3=NC2=O)cc1
NC(=O)c1cccc(-c2ccc(NC(=O)Cc3ccc(S(=O)(=O)N4CCOCC4)s3)s2)c1
O=C(c1ccco1)N(Cc1ccccc1[N+](=O)[O-])c1ccccc1Br
CCOC(C(=O)Nc1cccc(CC)c1C)N(c1ccccc1)S(=O)(=O)c1c[nH]c(=O)[nH]c1=O
Cc1cc(C2=NNC(c3cccs3)C2)oc1N
COc1cccc(C(N)C(=O)NCc2nnc(SCC(C)Oc3ccccc3)[nH]2)c1OC
O=C(O)c1cc(S(=O)(=O)Nc2ccccc2OC(F)F)cc([N+](=O)[O-])c1NNC(=S)Nc1ccccc1
O=C(Nn1cnc2ccc(Br)cc2c1=O)c1ccccc1
CC(C)CNS(=O)(=O)c1cccc(NC(=O)CCc2ccccc2Cl)c1Oc1ccccc1
CC(=O)N(c1cccc(C(F)(F)F)c1)S(=O)(=O)c1ccc(N2C(=O)CCC2=O)cc1
CC1CCc2c(cnn2-c2ccc(C(C)(C)C)cc2)C1NC(=O)c1cc[nH]n1
Cc1cc(NS(=O)(=O)c2ccc(NC(=O)c3cc4c(C)c(Cl)ccc4o3)cc2C)on1
O=C(NCCc1ccccc1)OCC1c2ccccc2-c2c(Br)cc(C(=O)O)cc21
CC1c2sc3ncnc(N4CCNCC4N)c3c2CCC1(C)C
O=C(Nc1nc(-c2cccs2)cs1)c1ccccc1Cl
CC1CCC(Cl)C(N2C(=O)C3C(C2=O)C(c2ccccc2)N2C(=O)N(c4cccc(Br)c4)C(=O)C32)C1
CC(C)Oc1cc(Cl)c(NC(=O)CSCC(=O)Nc2ccccc2Cl)c(C(F)(F)F)c1
O=C(COc1ccc(S(=O)(=O)N2CCCCC2)cc1)Nc1cccc(F)c1
COc1cccc(S(=O)(=O)NC(=O)c2ccc(C(C)c3c[nH]c4ccc(NC(=O)OC5CCCC5)cc34)cc2N)c1
CCN(c1ccccc1C)S(=O)(=O)c1nnc(NC(=O)COc2ccccc2OC)s1
COC1C(c2cccs2)=NNC1c1cc(O)ccc1N
Cc1ccc2c(c1)N(CCOc1ccccc1)C(=O)C2=O
COC(C(=O)N(Cc1ccco1)C(C(=O)NCc1ccco1)c1ccccc1)n1nnc2ccccc21
Oc1ccc(O)c(C(Cl)c2ccccc2Cl)c1
CC(=O)Nc1ccc2c(c1)N(CC(F)N1CCOCC1)C(=O)C2
O=C(NCc1ccccc1)c1ccc(S(=O)(=O)Nc2ccccc2)c(C(F)(F)F)c1
COc1c(C(=O)N2CCN(c3ccccc3)CC2)c2ccccc2[nH]c1=O
O=C(c1cccnc1)N1CC(C(F)(F)F)N(S(=O)(=O)c2ccccc2)CC1Br
COc1ccoc1CNC(=O)C(c1ccco1)N(C(=O)Cn1nnc2cccc(C)c21)c1ccccc1
Cc1cn(-c2cccc(C)c2C(Cl)C=O)cc1[N+](=O)[O-]
COC(=C1Oc2cc(OCC(=O)N3CCc4ccccc4C3)c(OC)cc2C1=O)c1ccc(C(=O)O)c(OC)c1
CC(=O)NNc1cc(Br)ccc1C1NC=Nc2c(C)cccc21
CC(C)c1ccccc1N(C(=O)c1ccco1)C(C(=O)NC1CCCC1)c1cccnc1
CC(CNC(=O)COc1ccc2c(c1)oc(=O)c1ccccc12)c1c[nH]c2c(C(=O)O)cccc12
COC(=O)c1ccccc1NC(=O)c1ccc2c(c1)OCCCO2
CC(C)(C)C1CCc2c(cnn2-c2ccccc2)C1(C)NC(=O)c1cc[nH]n1
COc1cccc2nnn(C(C)C(=O)N(c3ccccc3)C(C(=O)NCc3ccco3)c3ccco3)c12
Cc1ccc(Nc2ncnc3ccccc23)c(O)c1
CCc1cc(S(=O)(=O)Nc2nncs2)ccc1NC(=O)C=Cc1ccc(Cl)cc1
O=C(Oc1ccc2ccc(=O)oc2c1)c1cccs1
COC(=O)COc1ccccc1CNC(=O)Cn1ccc2ccccc2c1=O
CC(C)c1ccc(C(C(=O)NC2CCCC2)N(C(=O)c2csnn2)c2ccccc2)cn1
CCC(=O)Nc1cccc2c1c(C(=O)c1cccc(C)c1)[nH][n+]2[O-]
COc1cc(Nc2nc3cc(S(=O)(=O)Nc4ccccc4)ccc3o2)cc2c1OCCO2
Cc1cc(=O)oc2cc(OC(=O)c3ccco3)ccc12
Cc1ccc(CC(=O)O)c(Nc2cnn(C34CC5CC(CC(Cl)(C5)C3)C4)c(=O)c2)c1
CC(C)c1ccc(C(=O)N(c2ccccc2)C(C(=O)NC2CCCC2)c2cccnc2)o1
Cc1cc(C)nc(NC(=O)CSc2nnc(Nc3cc(Cl)ccc3C(F)(F)F)s2)c1
Nc1ccc(S(=O)(=O)Nc2cc(C(F)(F)F)c(Br)cc2C(F)(F)F)cn1
O=C(c1cc(=O)[nH]c2ccccc12)N1CCN(c2ccccc2)C(C(F)(F)F)C1
CCC(=O)Nc1cc(C)cc2c1c(C(=O)c1ccc([N+](=O)[O-])cc1)[nH][n+]2[O-]
CC(CN1CCOCC1)(n1c(-c2ccccc2)n[nH]c1=O)[N+](=O)[O-]
COC1CCOC1C(NC(C)=O)NC(=O)C(c1ccccc1)N(C(=O)Cn1nnc2ccccc21)c1ccccc1
Nc1ccc(C(=NS(=O)(=O)c2ccccc2)C(F)(F)F)c(C(F)(F)F)c1Cl
COc1ccc(OCCNC(=O)c2cc(=O)[nH]c3ccccc23)cc1
CCOC(=O)c1c(CC)ccc(NC(=O)CN2C(=O)CSCC2=O)c1CC
COCCNC(=O)c1ccc2nnn(CC(=O)N(Cc3ccccc3)Cc3cccs3)c2c1
Cc1cc(C2CC(=O)Nc3ccccc32)cc(F)c1C
COc1cccc(S(=O)(=O)N(Cc2cc3c(OC)cccc3[nH]c2=O)c2ccccc2)c1
COC1(CNC(=O)C(=O)NCCc2ccccc2)OCCN1S(=O)(=O)c1ccc2c(c1)OCCO2
O=C(CSc1ncnc2scc(-c3ccccc3C(=O)O)c12)Nc1ccccc1
COc1sc2nc(O)n(NC(=O)c3ccccc3)c(=O)c2c1-c1cccs1
Nc1cc(Cl)cc(-n2nc3ccccc3n2)c1
O=C(O)c1ccc(NN=C2c3ccccc3-c3c(Cl)cccc32)cc1
CC(C)Oc1ccc(C=NNC(=O)c2nnn(-c3cnon3)c2C(N)(N)Nc2ccccc2)cc1
COc1ccc2sc(NC(=O)c3ccccc3)nc2c1
Cc1cccc(NC(=O)COn2nnc3cccc(Br)c32)c1S(C)(=O)=O
COc1cncc(OC(=O)c2ccccc2)c1
Cc1ccc(C(=O)NC(=CCl)S(=O)(=O)c2ccccc2)cc1
COc1ccc(C2CC(c3cc(OC(F)F)cs3)=NN2C(Cl)C=O)cc1
CC1=C(Nc2ccc(C)c(C(=O)O)c2)C(=O)c2ccccc2C1=NS(=O)(=O)c1ccccc1C
CCOC(=O)c1cc(C(O)(C(F)(F)F)C(F)(F)F)ccc1-c1ccsc1N
O=C(NN1C(=O)C(=C(O)c2ccccc2)SC1=S)c1ccc(O)cc1
COC1COCC(C)(C)N1C(=O)c1ccsc1NC(=O)Cc1ccc(C)cc1
O=Cc1ncccc1-c1ccn(Cc2ccccc2)n1
O=C(Nc1nc(-c2sccc2Cl)cs1)c1ccccc1
O=C(O)c1c(NS(=O)(=O)c2ccc(NNC(=S)Nc3ccccc3)cc2)cc(OC(F)F)cc1[N+](=O)[O-]
N#Cc1cccc(CSc2nnc(NC(=O)c3ccc4ncsc4c3)s2)c1
Nc1c(C(=O)O)ccc2c1C(COC(=O)c1ccccc1)c1cc(Br)ccc1-2
COc1ccc2nnn(CC(=O)N(c3ccccc3)C(C(=O)NC(NC(C)=O)C3CCCO3)c3ccccc3)c2c1
CC(C)(C)c1ncccc1-n1c(SCC(=O)Nc2ccccc2)n[nH]c1=O
Cc1ccc(C(=O)NN=Cc2c(Cl)ccc(NC(=O)C(C)C)c2Cl)cc1
CNC(=O)OC(C)(C)CC(NC(=O)c1[nH]cnc1C(=O)NCCc1ccccc1)(C(=O)OC(C)(C)C)c1ccccc1
O=CC(Cl)N(NC(=O)Nc1ccccc1)c1ccccc1
O=C(COC(=O)CCc1c[nH]c2ccccc12)NC(c1ccccc1)c1ccccc1
CC(C)(C)OC(=O)CNC(=O)c1cccc(C(NC(=O)c2c[nH]cn2)c2ccccc2)c1
CCn1c(COc2ccccc2)nnc1SCC(=O)C(C)(C)C
CCC(C(=O)Nc1ccc(S(=O)(=O)Nc2nncs2)cc1)=C(F)c1ccccc1
CC1Cc2c(c3ccccc3n2CCCN2CCCCCC2)C(O)C1
CCOC(=O)c1ccc(S(=O)(=O)n2ccc3c(C)ccc(C(=O)O)c32)c(C)c1O
O=C(Oc1cccnc1Cl)c1ccccc1
CCC(=O)Nc1cc([N+](=O)[O-])cc(C(=O)c2[nH][n+]([O-])c3ccccc23)c1C
CCOc1ccccc1NC(=O)C(CC)N(c1ccccc1C)S(=O)(=O)c1c[nH]c(=O)[nH]c1=O
COc1ccc2c(CCNC(OC)c3ccccc3)c[nH]c2c1
CCC(C)(C)NC(=O)c1cc(N)c2c(c1)nnn2CC(=O)N(Cc1ccc[nH]1)c1ccc(NC(C)=O)cc1
CC(C)c1ccccc1S(=O)(=O)Nc1ccc(SC(F)F)cc1
O=C(Nc1cnon1)C(Sc1ccccn1)[N+](=O)[O-]
COC(=O)c1coc(C(=O)Nc2ccc(C(=O)Nc3ccccc3)cc2)c1
Cc1cccc2c1CCCN2CC(=O)N1CCc2[nH]c3c(F)cccc3c2C1C
Cc1ccn(-c2ccc(C(Cl)C=O)c(C)c2[N+](=O)[O-])c1
Cc1ccccc1NCc1nnc(SCC(=O)c2c(C)cccc2C)n1Cc1ccco1
Cc1ccc(OC(C(=O)O)C(=O)Nc2c(C)cccc2NC(=O)COc2cc(C)ccc2C)cc1
O=C(Cn1nnc(-c2cc(F)ccc2NC(=O)c2ccccc2)n1)NCc1ccco1
CCC(=O)Nc1ccc2c(C(=O)c3ccccc3C)[nH][n+]([O-])c2c1[N+](=O)[O-]
O=C(CSc1ncnc2scc(-c3ccccc3)c12)Nc1cccc(C(=O)O)c1
CNC(=O)OC(C)(C)Cc1nc(C(C)(C)CC(NC=O)C(=O)OC(C)(C)C)c(C(=O)NCc2ccccc2)[nH]1
O=CC(Cl)N(Nc1ccccc1)C(=O)Nc1ccccc1
CC(CN1CCOCC1)NC(=O)c1ccc2c(c1)N(Cc1ccccc1)C(=O)CS2
O=C(Oc1ccc(Br)cc1C(=O)C=Cc1ccc(F)cc1)c1ccco1
CCC1CCc2c(sc3ncnc(N4CCN(C(Cl)C=O)C(C)C4)c23)C1
CCC(=O)Nc1cc(C(=O)c2[nH][n+]([O-])c3ccccc23)c(C)cc1[N+](=O)[O-]
CC(C(N)=O)n1c(C(=O)c2ccc(Cl)cc2)c2ccccc2[n+]1[O-]
O=C(Nc1ccccc1)OC(=O)C(C(=O)O)(c1ccccc1)c1ccccc1
Cc1cccc2c1nnn2OC(C(=O)Nc1ccc(Br)c(Br)c1)S(C)(=O)=O
COc1ccccc1NC(=O)c1cc2[nH]c(=S)n(-c3ccccc3OC)c(=O)c2cc1OC
CC(C)c1ccccc1NC(=O)CSc1nc2c(C(=O)O)csc2c(=O)n1Cc1ccccc1
O=CC(Cl)N=c1sc(Cl)cn1Cc1cccc(Cl)c1
CC(C)(C)C(Sc1n[nH]c(=O)n1-c1cccnc1)C(=O)Nc1ccccc1
O=C(NCc1ccco1)C(c1ccco1)N(CCc1ccccc1)C(=O)Cn1nnc2ccccc21
COC(=O)c1cc(N(CC(=O)Nc2ccccc2)S(=O)(=O)c2ccc(Cl)cc2)ccc1OC
CC(=CC(=O)c1cc(Br)ccc1OC(=O)c1ccco1)c1ccccc1
O=C(COc1ccc(S(=O)(=O)N2CCCCC2F)cc1)Nc1ccccc1
CN(C)c1ccccc1C1c2c(-c3ccccc3)n[nH]c2C(=O)N1Cc1ccco1
Cc1cc2[nH]c(C)c(C(=O)N3CCc4ccccc43)c(=O)c2cc1S(=O)(=O)Nc1ccccc1
CSC(NC(=O)c1cc(COc2ccc(N)cc2)on1)c1cnccn1
CNC(=O)OC(C)(C)Cc1cccc(CCNC(=O)c2nc[nH]c2C(=O)NCc2ccc(C(=O)OC(C)(C)C)cc2)c1
C=C(c1ccc(Cn2ccc3ccccc32)cc1)[N+](=O)[O-]
O=C(O)C(C(=O)NC(=S)Nc1ccccc1)(c1ccccc1)c1ccccc1
C=C(NC(=O)c1ccc(C)cc1)S(=O)(=O)c1cccc(Cl)c1
COc1ccc2nc(NC(=O)c3ccccc3)sc2c1
COc1ccc(NC(=O)C(c2ccccc2)N(C(=O)Cn2nnc3ccc(F)cc32)C2CC2)cc1
COc1cccc(NCc2c(C(=O)NN=Cc3cccc(N)c3)nnn2-c2cnon2)c1N
Cc1c(C#N)ccc(NN=CS(=O)(=O)c2nscc2C#N)c1C(F)(F)F
CC(C)Oc1ccc(NC(=O)CSCC(=O)Nc2ccc(Cl)c(Cl)c2)c(C(F)(F)F)c1
O=C(NN=Cc1ccncc1)c1cccc(S(=O)(=O)Nc2ccc(Cl)cc2)c1
O=C(Oc1ccccc1C(=O)C=Cc1cccc(Br)c1)c1cc(F)co1
Oc1cc(Cc2cccc(Cl)c2)c(O)cc1Cl
COc1ccc2c(c1)N=C(c1cc(Br)c(OC)c(OC)c1)NC2c1ccccc1NNC(C)=O
CC1COCCN1CCNC(=O)c1ccc2c(c1)N(Cc1ccccc1)C(=O)CS2
COc1nc2cc3c(c(SC)c2n1C(=O)c1ccccc1)OCCO3
O=C(NN1C(=O)C(=Cc2c(O)cccc2O)SC1=S)c1ccccc1
O=S(=O)(C(F)F)C1CN(c2ccccc2)CCN1C(=S)Nc1ccccc1
O=C(O)c1ccccc1C(O)(C(=O)NN=Cc1ccc(-c2ccc(Cl)cc2)o1)c1ccccc1
COC(=O)c1cc(N)sc1-c1ccccc1
CCOC(Sc1nc(NS(=O)(=O)c2ccccc2C)cc(=O)[nH]1)C(=O)Nc1ccccc1
Nc1ccc(CCNC(=O)c2cc(C(Oc3ccccc3)C(F)(F)F)on2)cc1
C=C(NC(=O)c1ccc(C)cc1)S(=O)(=O)c1cccc(Cl)c1
CC1(C)CCC(NC(=O)C(c2cccnc2)N(C(=O)c2ccco2)c2ccccc2)C1
Nc1ccc2c(c1N)CC1(C(=O)NC(=O)NC1=O)C1CNCCN21
O=C(Nc1cccc(Cl)c1N1CCN(C(=O)c2ccccc2)CC1)c1ccccc1[N+](=O)[O-]
Cc1ccc2cc(CN(CCc3ccccc3)Cc3nnnn3CC3CCCO3)c(=O)[nH]c2c1
COc1cccc(C(=O)Nn2cnc3scc(-c4sccc4O)c3c2=O)c1
O=C(COc1ccc(S(=O)(=O)N2CCCCC2)cc1)Nc1ccccc1F
O=C(C=Cc1ccc([N+](=O)[O-])cc1)NCc1cncc(Cl)c1
Cc1ccc(C(=O)CSc2nnc(CNc3cccc(C)c3)n2C(C)c2ccco2)cc1
O=C(C=Cc1cccc([N+](=O)[O-])c1)NCc1cnccc1Cl
O=c1[nH]c(C2CCN(S(=O)(=O)c3ccccc3)CC2OC(F)(F)F)nc2c1nnn2C(F)c1ccccc1
CCCCOc1cncc(OC(=O)c2ccccc2)c1
CCOC(=O)c1ccc(C(O)(C(F)(F)F)C(F)(F)F)cc1-c1cscc1N
COc1cccc(N2CCN(C(=O)c3cc(=O)[nH]c4ccccc34)CC2)c1
Cc1ccc(C2CC(=O)Nc3ccc(C)cc32)c(F)c1
O=C(NC(=S)Nc1ccc(NC(=O)c2ccccc2Cl)cc1)c1ccccc1Cl
Cc1cccc2c(CCNC(=O)C(Oc3ccc4c(c3)oc(=O)c3ccccc34)C(=O)O)c[nH]c12
CC(C)Oc1ccc(NC(=O)C(SCC(=O)Nc2ccc(Cl)cc2Cl)C(F)(F)F)cc1
Nc1nc2cc(OC(=O)c3ccccc3)ccc2[nH]1
O=CC(Cl)N1N=C(c2cccs2)CC1c1ccco1
O=C(C=Cc1ccc(Cl)cc1)NCc1cccnc1[N+](=O)[O-]
Nc1ccc(NC(=S)NC(=O)c2ccc(CNc3ccccc3)cc2)cc1C(=O)O
CCC1C(=O)N(CCN2CCOCC2)c2cccc(NC(C)=O)c21
O=C(Cn1nnc(-c2ccccc2NC(=O)c2ccccc2)n1)NCc1occc1F
COc1cccc(C(OC)Oc2ccc(C3NOCC3S(=O)(=O)c3ccc(N)cc3)cc2)c1
NC1c2ccccc2N2CCNCC2(N)C12C(=O)NC(=O)NC2=O
CC(CC(=O)Nc1ccccc1C)=NN(CC(N)=O)C(=O)COc1ccc(Br)cc1Br
Cc1coc(C2=NN(C(Cl)C=O)C(c3ccco3)C2)c1
Cc1ccc(OCC(=O)NN=Cc2ccco2)c([N+](=O)[O-])c1
O=S(=O)(c1ccccc1NC(=S)N1CCN(c2ccccc2)CC1)C(F)F
COc1ccc(C(F)(F)F)c(NC(=O)N2CCNC(=O)C2CC(=O)Nc2ccccc2)c1
CC(C)c1ccc(SC(F)F)c(NS(=O)(=O)c2ccccc2)c1
CC(=O)NC1C(=O)N(CCN2CCOCC2)c2ccc(Br)cc21
CC(=O)NC(C)CN1CCN(c2ncccn2)CC1
COC(=O)c1c(N)cccc1-c1cccs1
Cc1ccc(Cl)c(NS(=O)(=O)c2nnc(NC(=O)c3ccccc3)s2)c1
CC(C)OC(=O)OC(C)(CCl)C[N+](=O)[O-]
O=C(Oc1cnccc1Cl)c1ccccc1
O=C(NCC(Br)c1ccccc1)OCC1c2ccccc2-c2cc(C(=O)O)ccc21
CC(=O)Nc1c(OC(C)=O)cc(OC(C)=O)c2nonc12
O=C(OCC(=O)N1c2ccccc2Sc2ccccc21)c1cccnc1
O=C(Cn1nnc2ccccc21)NN=Cc1cccs1
Nc1cnnc(C(=O)c2ccccc2)c1[N+](=O)[O-]
COc1cn(S(=O)(=O)c2ccc(F)c(F)c2N)nc1-c1c(F)cc(F)c(OC)c1F
Cc1cccc(C(=O)NN=CC(Cl)(Cl)n2nnc([N+](=O)[O-])n2)c1
CCC(CC)n1c(=O)n(C)c(=O)c2[nH]c(CN3CCN(Cc4ccccc4)CC3)nc21
CCC(=O)Nc1c(C)ccc2c1c(C(=O)c1ccccc1C(F)(F)F)[nH][n+]2[O-]
Nc1cccc(C=NS(=O)(=O)c2cccc(Cl)c2C(F)(F)F)c1C(F)(F)F
Cc1cc(NS(=O)(=O)c2ccc(NC(=O)c3oc4c(C)cccc4c3C)cc2Cl)on1
CCn1c(=O)nc2[nH]nc(-c3ccc(N)cc3)nc-2c1=O
O=C(O)c1nc2ccccc2s1
CC(C)CNS(=O)(=O)C(CC(=O)Nc1cccc(Cl)c1Oc1ccccc1)c1ccccc1
Cc1cc(S(=O)(=O)Nc2oncc2C)ccc1NC(=O)c1cc2ccc(C)c(Cl)c2o1
CCCOC(=O)C1CC2(C(=O)O)CC(C(=O)Nc3sc(C)c(-c4ccccc4)c3C)C1O2
COC(=O)c1cccc(Cl)c1CC(=O)Nc1ccc([N+](=O)[O-])cc1
COC1(CNC(=O)C(c2ccccc2)N(C(=O)Cn2nnc3ccccc32)c2ccccc2)CCC(NC(C)=O)O1
CCC1CCC(C(=O)Nc2ccccc2)CN1S(=O)(=O)c1ccc2[nH]c(=O)ccc2c1
COc1cn(S(=O)(=O)c2c(N)c(F)c(F)c(OC)c2F)nc1-c1cc(F)ccc1F
N#Cc1ccccc1C(=O)NC(=S)Nc1cc2c(s1)CCC2
O=C1CC(N2CCN(CC=Cc3ccccc3)CC2)C(=O)N1Cc1cccs1
CC1C(=O)N(c2ccccc2)C(=O)C1SC=NN=Cc1sc(Cl)cc1N
CCC1(N2C(=O)C3C(C2=O)C(c2ccc(F)cc2)N2C(=O)N(c4ccc(F)cc4)C(=O)C32)CCCCC1
Cc1ccc(Nc2cnn(C34CC5CC(Cl)(CC(C3)C5CC(=O)O)C4)c(=O)c2)cc1
CCN(CC)c1cccc(C(C)C)c1C=NN(C)C(=O)c1nnn(-c2cnon2)c1O
C=C(c1cccc(Cn2ccc3ccccc32)c1)[N+](=O)[O-]
Cc1nnc2ccc(N3CCC(C)(CC(=O)NCCCOC(C)C)CC3)nn12
O=C(O)c1ccc2c(c1)C(=NNc1ccccc1)c1cccc(Cl)c1-2
Cc1cc(NNC(=O)Nc2ccccc2)cc(OC(C)C)c1
O=C(OCC(=O)N1c2ccccc2Sc2ccccc21)c1cccnc1
COC(=O)C1=C(CN(c2ccccc2)C2(N)OCCN2S(=O)(=O)c2ccccc2OC)NC=CC(N(C)C(=O)Cc2ccccc2)=C1
COc1ccccc1OC(OC)C(C)Sc1nnc(CNC(=O)C(N)c2ccccc2)[nH]1
COC(NC(=O)C(c1ccccc1)N(Cc1ccco1)C(=O)Cn1nnc2ccccc21)c1ccco1
CCOC(=O)c1ccc(-c2ccc(N)s2)cc1
NC(=O)c1cc(-c2ccccc2)sc1NC(=O)Cc1ccc(S(=O)(=O)N2CCOCC2)s1
COc1cccc2nnn(CC(=O)N(c3cccc(C)c3)C(C(=O)NCc3ccco3)c3ccco3)c12
CCc1ccccc1N(C(=O)c1ccco1)C(C(=O)NC1CCCC1)c1cccnc1
CC(=NNC(=O)COc1ccc([N+](=O)[O-])cc1)c1ccco1
CC1CN(C(C)CNC(=O)c2ccccc2)CCO1
Cc1ccccc1CN1C(=O)CSc2ccc(C(=O)NCCN3CCOCC3)cc21
O=S(=O)(Nc1ccc(S(=O)(=O)Nc2nc(Br)cs2)cc1)c1ccccc1
CCC(C)C1CCCC1NC(=O)C(c1cccnc1)N(C(=O)c1ccco1)c1ccccc1
COC(=O)Cc1ccccc1C=CC(=O)N1CCOc2ccccc21
COc1c(N)c(NC(=O)OC2CCCC2)cc2c(Cc3ccc(C(=O)NS(=O)(=O)c4ccc(C)cc4)cc3)c[nH]c12
COc1cccc(NC(C(=O)NC2CCCCC2)c2cncc(N)c2)c1
Cc1c(I)c2c(c(C(N)=O)c1[N+](=O)[O-])C(=O)NCC(=O)NCC(=O)NCCCCC(CC(N)=O)N2
O=C(Oc1ccc2ccc(=O)oc2c1)c1cccs1
COc1cccc2nnn(CC(=O)N(C3CC3)C(C(=O)Nc3ccccc3)c3cccc(F)c3)c12
CC(=O)NC(C)CN1CCN(c2ncccn2)CC1
CC(C)c1ccc(C(=O)N2CC3CN(C(=O)c4ccc([N+](=O)[O-])cc4)CC(C3=O)C2[N+](=O)[O-])c(C(C)C)c1
Cc1cc(N2CCOCC2[N+](=O)[O-])nc(N(C)c2ccccc2C)n1
O=C(c1cc(=O)[nH]c2ccccc12)N1CCN(c2ccccc2)CC1
COc1ccccc1C=NOC(=O)CSc1cccc(N)c1OC
COc1ccc2c(c1)CCC(=CNc1ccccc1)C2=O
Cc1snc(S(=O)(=O)C(C#N)=NNc2ccccc2C#N)c1C(F)(F)F
Cc1ccc2c(c1)C(=NS(=O)(=O)c1ccccc1)C(C(=O)O)=C(Nc1ccccc1)C2=O
CC(C)(C)OC(=O)NCCC(=O)Oc1cccc2ccc(=O)oc12
CC(C)CC(=O)Nc1cc(O)c2c(C(Cl)c3ccccc3)cccc2c1
O=C(NCCNC(=O)c1cc(OCC(F)(F)F)c(OCC(F)(F)F)cc1C(F)(F)F)Nc1ccccc1
Cc1cc(Cn2cccc2C(Cl)C=O)oc1C
Cc1ccccc1S(=O)(=O)N=C1C=C(Nc2cccc(C(=O)O)c2)C(=O)c2c1ccc(C)c2C
CCC(C)(C)NC(=O)c1cccc(N(Cc2ccc(N)[nH]2)C(=O)Cn2nnc3c(NC(C)=O)cccc32)c1
O=C(C=Cc1cccs1)Nc1cc(-c2ccc(C(=O)O)cc2)cs1
Cc1ccc(Nc2nnc(SC(Cl)C(=O)Nc3cccc(C)n3)s2)c(C(F)(F)F)c1
O=C(O)c1cccc(C2CC(c3ccccc3)=NN2c2ccccc2)c1
COCCNC(=O)c1ccc(CN(Cc2cc(OC)cs2)C(=O)Cn2nnc3ccccc32)cc1
Cc1cc[nH]c1Cc1nnc(SCC(=O)N(C)c2ccc3c(c2)OCO3)n1-c1ccccc1
Oc1ccc(C(O)(Cl)c2ccc(Cl)cc2)cc1
COc1cccc2sc(NC(=O)c3ccccc3)nc12
O=C(NN1C(=O)C(=Cc2ccccc2)SC1=S)c1ccc(O)cc1O
CC12C(=O)N(c3ccc(Br)cc3)C(=O)N1C(c1ccccc1)C1C(=O)N(C3(Cl)CCCCC3)C(=O)C12
CC(C(=O)Nc1cc([N+](=O)[O-])c2ccc(=O)oc2c1)c1ccccc1
COc1cccc(NC(=O)C2ON=C(c3ccccc3)C2(Br)OC)c1OC
O=C(O)c1cccc(NS(=O)(=O)c2ccc(NNCc3ccccc3)cc2)c1
COc1ncccc1C(Nc1ccc(N)cc1)C(=O)NC1CCCCC1
COC1CC(=CN(CC(=O)NN)c2ccccc2Br)C(=O)c2ccccc21
O=C(c1cc(=O)[nH]c2ccccc12)N1CCN(c2ccccc2)CC1
CCOC(=O)c1cc(O)c(S(=O)(=O)n2ccc3cc(C)c(C)cc32)cc1C(=O)O
COC(=O)c1cc2c(ccn2CC(=O)Nc2c(OC)ccc(OC)c2OC)s1
COc1ccc(C(C(=O)NCc2occc2C)N(C(=O)Cn2nnc3ccccc32)c2ccccc2)o1
Nc1ccc(C(=O)Oc2ccc3[nH]cnc3c2)cc1
Cc1cccc(C(c2cnn(-c3c(N)cccc3N)c2)c2cnn(-c3ccccc3)c2C)c1
COc1c(C(=O)N2CCN(c3ccccc3)CC2)c2ccccc2[nH]c1=O
Cc1nn(C23CC4CC(Cl)(CC(C2)C4CC(=O)O)C3)c(=O)cc1Nc1ccccc1
Cc1cccc(OC(=O)c2cc(Br)co2)c1C(=O)C=Cc1ccccc1
Cc1ccc([N+](=O)[O-])c(C)c1S(=O)(=O)N1CCN(C(=O)c2ccc(N3CCCC3)cc2)CC1
Nc1cc(NC(=O)c2cc(Cl)n[nH]2)cc2c1OCO2
CC(=O)Nc1ccc2c(c1)C(Cl)C(=O)N2CCN1CCOCC1
O=C(NN=Cc1cccc2ccc(Br)cc12)c1cccnc1O
O=C(Oc1ccccc1C(=O)C(F)=Cc1ccccc1Br)c1ccco1
O=C(COC(=O)CCc1c[nH]c2ccccc12)NC(c1ccccc1)c1ccccc1
CCOC(=O)c1c(N)cc(-c2ccsc2)cc1C(O)(C(F)(F)F)C(F)(F)F
CS(=O)(=O)N(Cc1ccc(C(=O)Nc2ccccc2Sc2ccccc2)cc1)c1ccccc1
Cc1cccc(C(Br)=CC(=O)c2ccccc2OC(=O)c2ccco2)c1
CC(=O)n1cc(N(c2ccccc2[N+](=O)[O-])C(Cl)C=O)c2ccccc21
Cc1ccc(OCC(=O)Nc2ccc(S(=O)(=O)Nc3cnc4cccc(C)c4n3)cc2Cl)cc1
Cc1ccccc1S(=O)(=O)CNC(=O)c1cccc(Cl)c1
O=C(Oc1cccnc1)c1cccc([N+](=O)[O-])c1
COc1cccc(F)c1NC(=O)C(c1ccccc1)N(C(=O)Cn1nnc2ccccc21)C1CC1
O=C1C2C(c3ccccc3)C=CC(c3ccccc3)C2C(=O)N1c1cccnc1
COc1ccsc1-c1csc2nc(O)n(NC(=O)c3ccccc3)c(=O)c12
O=C(O)c1ccc(N2N=C(c3ccccc3)CC2c2ccccc2)cc1
Cc1ccccc1C(=O)CSc1nnc(C(C)(C)Nc2ccccc2)n1Cc1ccco1
CC(C)(C)c1cccc(C(=O)Nc2ccc(S(=O)(=O)Nc3cnc4ccccc4n3)cc2)c1
Cc1cc(NC(=O)COn2nnc3ccccc32)cc(Br)c1S(C)(=O)=O
CC(=O)NNc1ccc2c(c1)C(c1ccccc1Br)NC(c1ccccc1)=N2
O=C(NN=Cc1cccc(F)c1)c1nnn(-c2cnon2)c1C(F)Nc1ccccc1
COc1c(F)ccc(-c2ccn(S(=O)(=O)c3c(N)c(F)c(F)c(F)c3OC)n2)c1F
Cc1cc(N2CCCC2)ccc1C(=O)N1CCN(S(=O)(=O)c2ccccc2C)C([N+](=O)[O-])C1
C=C(c1ccccc1Cn1ccc2ccccc21)[N+](=O)[O-]
Cn1c(=O)nc2[nH]nc(-c3cc(N)ccn3)nc-2c1=O
O=C(NCCc1ccc(Br)cc1)OCC1(C(=O)O)c2ccccc2-c2ccccc21
O=[N+]([O-])c1cc(Cl)nc(N2CCNCC2)n1
O=C(COC(=O)CCc1c[nH]c2ccc(Cl)cc12)NCc1ccco1
COc1nccc(NS(=O)(=O)c2ccc(NC(=S)NC(=O)c3cc(F)ccc3OC)cc2)n1
O=[N+]([O-])C(=CC=Nn1c(-c2ccco2)n[nH]c1=S)c1ccccc1
CCN(c1ccc(OC)cc1)S(=O)(=O)c1nnc(NC(=O)c2ccccc2)s1
COc1ccc(C=C(Br)C(=O)c2ccccc2OC(=O)c2ccco2)cc1
Cc1ccccc1CN1C(=O)CSc2ccc(C(=O)NCCN3CCOCC3)cc21
COC(=O)c1cccc(NC(=O)c2ccc(NC(=O)c3ccco3)cc2)c1
CC(C)c1cncc(C(C(=O)NC2CCCC2)N(C(=O)c2csnn2)c2ccccc2)c1
COc1ccc(F)c(-c2nn(S(=O)(=O)c3ccc(F)c(F)c3N)c(F)c2F)c1OC
NC1C([N+](=O)[O-])NCCN1CC(=O)Nc1ccccc1
CC(=O)n1c(Cl)c(N(c2ccccc2)C(Cl)C=O)c2ccccc21
COc1ccc(S(=O)(=O)N2CCN(C(=O)Nc3ccccc3)CC2)c(OC)c1
Cc1coc(C(C)(C(Cl)C=O)n2cccc2)c1
CC1CNCC2N1c1cccc(C(=O)O)c1CC21C(=O)NC(=O)NC1=O
COc1cc(OC)c(OC)c(Cl)c1NC(=O)c1cnnc(Cl)c1
Cc1c(OC(F)F)c2ccc(NC(=O)c3ccccc3)cc2oc1=O
COc1ccc2[nH]c(=O)c(C(OC)N(c3ccccc3)S(=O)(=O)c3ccccc3)cc2c1
Cc1csc(C2CC(c3cc(N)co3)=NN2)c1
NC([NH3+])Br
CC(C)CC(=O)Nc1ccc(Cc2cc(O)ccc2Cl)c2ccccc12
COc1cccc(C(C(=O)NCC2CCCO2)N(C(=O)C(NC(C)=O)n2nnc3cccc(OC)c32)c2ccccc2)c1
CSC(Oc1ccccc1)c1cc(C(=O)NCc2cncc(N)n2)no1
O=C(NCCc1cccc(Br)c1)OCC1(C(=O)O)c2ccccc2-c2ccccc21
Cc1ccc(NS(=O)(=O)c2nnc(NC(=O)c3ccc(C)cc3)s2)cc1
S=C(c1ccc(-c2cccc(Cl)c2)o1)N1CCCCC1
COC(=O)c1ccc(NC(=O)c2ccc(NC(=O)c3ccco3)cc2)cc1
O=C(CN1C(=O)SC(=C(C(=O)O)c2sccc2O)C1=O)Nc1ccccc1
CC(=NN(CC(N)=O)C(=O)C(Br)Oc1ccc(Br)cc1)C(C)C(=O)Nc1ccccc1
O=C(NC(Cl)CCn1ccnc1)C(F)c1ccccc1
COc1ccccc1OCCNC(=O)c1cc(=O)[nH]c2ccccc12
Cc1ccc2c(c1)C(=O)C(Nc1ccccc1)=C(C(=O)O)C2=NS(=O)(=O)c1ccc(C)c(C)c1
O=C1C2C(c3ccccc3)C=CC(c3ccccc3)C2C(=O)N1c1cccnc1
CCc1ccccc1N1C(=O)C2C3C(=O)N(C4CCCCC4)C(=O)C3C(c3c(F)cccc3F)N2C1=O
O=C(c1cc(=O)[nH]c2cccc(C(F)(F)F)c12)N1CCN(c2ccccc2)CC1
CC(C)(C)c1ccc2ncc(NS(=O)(=O)c3ccc(NC(=O)c4ccccc4)cc3)nc2c1
Cc1nc(N2CCCCC2C)c2cc(C(=O)Nc3ccc4c(c3)OCC(C)O4)sc2n1
COc1ccc2c(c1)C(=O)C(=CNc1ccccc1)CC2
CCC(C)c1ccccc1C(=O)CN(c1ccccc1)C(C(=O)NC1CCCC1)c1cccnc1
CCC(Br)(Br)CNC(=O)NO
Cc1cc2cc(C(=O)Nc3ccc(S(=O)(=O)Nc4oncc4Cl)c(C)c3)oc2cc1C
Cc1cccc(C(=O)Nc2nnc(S(=O)(=O)Nc3ccccc3)s2)c1C
O=C(NCCc1cccc(C(=O)O)c1)OCC1c2ccccc2-c2cc(Br)ccc21
CCOC(=O)c1scc(CN(C)C)c1-c1cccc(NC(=O)CCl)c1
[NH3+]c1c(Br)cc2[nH+]cccc2c1[O-]
COc1cccc2[nH]c(=O)cc(C(=O)N3CCN(c4ccccc4)CC3)c12
O=C(Nc1ccccc1N1CCN(C(=O)c2ccccc2)CC1[N+](=O)[O-])c1cccc(Cl)c1
CCC(C)(C)NC(=O)c1cc[nH]c1CN(C(=O)Cn1nnc2ccc(N)c(NC(C)=O)c21)c1ccccc1
COc1ccc(NC(=O)N2CCN(S(=O)(=O)c3ccccc3)CC2)cc1OC
O=C(CSc1ccccc1F)Nc1ccc2c(c1)C(=O)NC2=O
O=CC(Cl)N(NC(=O)Nc1ccccc1)c1ccccc1
COc1ccccc1CC(=O)N(CF)c1ccc2ccc(=O)oc2c1
O=C(NCc1ccco1)C(c1ccco1)N(CCc1ccccc1)C(=O)Cn1nnc2ccccc21
Cc1cc2c(cc1C(=O)NCCN1CCOCC1)N(Cc1ccccc1)C(=O)CS2
O=C(Cn1nnc2ccccc21)NN=Cc1cccs1
CCOC(=O)c1ccc(S(=O)(=O)n2c(C)c(C(=O)O)c3cccc(C)c32)c(O)c1
Cc1cc(C)c2c(C(=O)N3CCN(S(=O)(=O)c4ccccc4C)CC3C)cc(=O)[nH]c2c1
CCC(C)(C)NC(=O)c1cc(O)cc2c1nnn2CC(=O)N(Cc1ccccc1NC(C)=O)c1ccccc1
Cc1ccc(OC(C)C(=O)Nc2ccc(S(=O)(=O)Nc3cnc4c(Cl)cccc4n3)cc2)cc1
CC(C)c1ccc(C(=O)N2CC3CN(C(=O)c4ccccc4)C([N+](=O)[O-])C([N+](=O)[O-])(C2)C3=O)cc1C(C)C
COc1ccc(OC(=O)c2ccccc2)cn1
CC(=O)NC1OCCN(CCN2C(=O)Cc3ccccc32)C1C
COc1cccc(C=C2SC(=S)N(C(CC(=O)NNC(=O)c3ccccc3)OC)C2=O)c1
O=C(CSc1ncnc2scc(-c3ccccc3C(=O)O)c12)Nc1ccccc1
O=Cc1cncc(-c2ccn(Cc3ccccc3)n2)c1
CCN(c1ccccc1OC)S(=O)(=O)c1nnc(NC(=O)C(C)Oc2ccccc2)s1
COc1ccc(OCCSc2nnc(C(N)NC(=O)C(C)c3ccccc3OC)[nH]2)cc1
COC(=O)CC1COc2ccccc2N1C(=O)C=Cc1ccccc1
CC(C)(C)OC(=O)c1ccc(COC(=O)C(Cc2ccccc2)NC(=O)c2nc[nH]c2C(=O)NCCc2ccccc2)cc1
CC(=O)Nc1cccc(NC(=O)CC(C)=NNC(=O)COc2cc(Br)cc(C)c2Br)c1
CCC(=O)Nc1cc(N)c(C(=O)c2[nH][n+]([O-])c3ccccc23)c(Cl)c1Cl
CC(C)(C)OC(=O)c1ccccc1CCNC(=O)c1[nH]cnc1C(=O)NC(Cc1ccccc1)C(=O)OCc1ccccc1
Cc1cc(C#N)c(N2C=CCC2c2ccccc2)cc1N
CC(=O)NC(C(Cl)N1CCOCC1)N1C(=O)Cc2ccccc21
Cc1cc(C)c(Cn2c(CNc3ccccc3C)nnc2SCC(=O)c2ccccc2)o1
Cc1ccc(Nc2ncnc3ccccc23)c(O)c1
Nc1cccc2c1CC1(C(=O)NC(=O)NC1=O)C1CNCC(N)N21
COc1ccc(OCCSc2nnc(CNC(=O)Cc3cc(C)cc(OC)c3N)[nH]2)cc1
COC(C(=O)Nc1ccccc1)(c1ccccc1)N(C(=O)Cn1nnc2cc(F)ccc21)C1CC1
COc1cc(OC)cc(S(=O)(=O)N2CCN(C(=O)Nc3ccccc3)CC2)c1
Cc1c[nH]c(Cc2nnc(SCC(=O)N(C)c3ccc4c(c3)OCO4)n2-c2ccccc2)c1
Cc1cc(NC(=O)COn2nnc3c(Br)cc(Br)cc32)cc(S(C)(=O)=O)c1
Nc1ccc(NC(=O)CN2CCNCC2)cc1[N+](=O)[O-]
CCOc1coc(C(=O)C2=C(C(=O)OC)C(=O)N(c3nccs3)C2(O)c2cccc(C)c2C)c1
O=C(O)c1cccc(C(Cl)N(Cc2ccccc2)S(=O)(=O)c2ccccc2)c1
COc1cc(S(=O)(=O)N2CCOC2CNC(=O)C(=O)NCCc2ccccc2)cc2c1OCCO2
O=C(Nc1c2c(nn1-c1ccccc1)C(Cl)S(=O)(=O)C2)c1ccc2c(c1)OCO2
O=C1C(=O)N(CC2COc3ccccc3O2)c2ccccc21
CCOc1c(CN(c2ccc(C)cc2)S(=O)(=O)c2ccccc2)c(=O)[nH]c2ccccc12
COC(=C(C#N)c1ccccc1)c1c[nH]c2ccccc12
O=C(O)c1c(NS(=O)(=O)c2ccc(NNC(=S)Nc3ccccc3)cc2)cc([N+](=O)[O-])cc1OC(F)F
CC1(I)NC(=O)C([N+](=O)[O-])NC(=O)c2cc(CC(N)=O)ccc2NCC(C(N)=O)CCCNC1=O
O=C(Nc1ccc2c(c1)OCCO2)c1ncoc1-c1ccccc1
Cn1c(=O)nc2[nH]nc(-c3cccc(N)c3Cl)nc-2c1=O
CN(C)c1cccc2sc(-c3ncnc(N)n3)nc12
COc1c(NC(=O)c2ccccc2)ccc(N2CCN(C(=O)c3ccc(C)cc3)CC2OC)c1OC
O=C1C2C(c3ccccc3)C=CC(c3ccccc3)C2C(=O)N1c1cccnc1
O=C(NCC(C(=O)O)c1ccccc1)OCC1c2ccccc2-c2ccc(Br)cc21
Cc1cc2[nH]c(=O)cc(C(=O)N3CCN(S(=O)(=O)c4ccccc4)C(C)C3C)c2cc1C
Cc1cc(O)cc2c(Nc3ccccc3)ncnc12
CC(CN1CCOCC1)NC(=O)c1ccc2c(c1)N(Cc1ccccc1)C(=O)CS2
CCOc1cc(C)ccc1S(=O)(=O)Nc1cc(=O)[nH]c(SCC(=O)Nc2ccccc2)n1
COc1cc(C2CC(c3ccc(O)s3)=NN2)ccc1N
Cc1cccc2c1CC(C)N2C(=O)c1c[nH]c2ccc(S(=O)(=O)Nc3ccccc3)cc2c1=O
O=C1C2C(c3ccccc3)C=CC(c3ccccc3)C2C(=O)N1c1cccnc1
Cc1cc(C)n(C(Cl)(C=O)c2ccco2)c1
Cc1cccc(CC(=O)Nc2cc([N+](=O)[O-])c3ccc(=O)oc3c2)c1
Cc1ccsc1C1=NNC(c2cccc(N)c2)C1
Cc1cccc(C(=O)CSc2nnc(CNc3ccccc3C)n2C(C)c2ccco2)c1
CCCC(=O)Oc1cc(C)c2ccc(=O)oc2c1
Cc1cccc(C)c1NS(=O)(=O)c1ccc2[nH]cc(C(=O)N3CCc4ccccc43)c(=O)c2c1
O=C(c1cc(=O)[nH]c2ccccc12)N1CCN(c2ccccc2)CC1
COc1ccc(C=C2SC(=S)N(CCC(=O)NNC(=O)c3ccccc3)C2=O)c(OC)c1
CC(C)OP(=O)(OC(C)C)c1cccc(S(=O)(=O)NC2(Cl)C=C(Cl)C(=O)C=C2Cl)c1
COc1ccc2cc(CN(c3ccccc3OC)S(=O)(=O)c3ccccc3)c(=O)[nH]c2c1
CC(=O)NC(CN1CCOCC1)N1C(=O)Cc2cc(C)ccc21
Cc1cc(-c2cocn2)ccc1S(=O)(=O)N1CCN(c2ccccc2)CC1
Cc1csc(C2CC(c3ccco3)=NN2C(Cl)C=O)c1
COC1CCC(NC(=O)C(c2cccnc2)N(c2ccccc2)C(Cl)C=O)CC1
O=C(O)c1cc(-c2ccccc2)oc1C=NNC(=O)C(c1ccccc1O)c1ccccc1Cl
CC(=O)c1cccc(-c2ccc(N3CCCC3)[nH]2)c1
COC(c1ccccc1)c1cccc2ccccc12
Cc1ccc(NC(=O)C(C)C)c(C(=O)NN=Cc2cccc(Cl)c2)c1Cl
O=C(O)c1ccccc1NS(=O)(=O)c1ccc(C2CCCCC2)cc1
COC(=O)c1ccc(S(=O)(=O)N(CC(=O)Nc2cccc(Cl)c2OC)c2ccccc2)cc1
COc1ccc(CN(C(=O)Cn2nnc3ccccc32)C(C(=O)NCc2ccco2)c2ccccc2)o1
COc1cccc(NC=C2CCc3ccccc3C2=O)c1
CC(C)C(c1ccccc1CC(NC(=O)c1c[nH]cn1)C(=O)OCc1ccccc1)C(NC=O)C(=O)OC(C)(C)C
CCC(=O)Nc1c(N)ccc(C(=O)c2[nH][n+]([O-])c3cc(Cl)ccc23)c1Cl
CC(C)(C)c1ccccc1C(=O)Nc1ccc(S(=O)(=O)Nc2cnc3ccccc3n2)cc1
CC(=O)n1cc(Nc2ccc(Cl)cc2)c2c(N)cccc21
Cc1cc(C(=O)NCNC(=S)Nc2cccc(C)c2C)ccc1C(Cl)(Cl)Cl
CC(CN(Cc1cc2ccccc2[nH]c1=O)Cc1nnnn1CC1CCCO1)c1ccccc1
O=C(O)c1ccc2c(c1)-c1cc(Cl)ccc1C2=NNc1ccccc1
Cc1ccc2c3c([nH]c2c1)C(F)CN(C(=O)CN1CCCc2c(C)cccc21)C3
Cc1ccccc1OCC(=O)Nc1ccc(S(=O)(=O)Nc2nc3ccccc3nc2Cl)c(C)c1
CCc1c(NC(=O)Cc2ccccc2)cccc1C(F)(F)F
CNC(=O)C(=O)NCCN(C)C1(C)CN(S(=O)(=O)c2ccc(OC)cc2)CO1
O=C(Cn1nnc(-c2ccccc2NC(=O)c2ccccc2)n1)NCc1cc(F)co1
CNC(=O)OC(C)(C)Cc1ccc(CNC(=O)c2[nH]cnc2C(=O)NCCc2cccc(C(=O)OC(C)(C)C)c2)cc1
O=[N+]([O-])c1ccoc1-c1n[nH]c(=S)n1N=CC=Cc1ccccc1
CC1(C)CCCC1NC(=O)C(c1cccnc1)N(C(=O)c1ccco1)c1ccccc1
O=C(C=Cc1cc(C(=O)O)cs1)Nc1cc(-c2ccccc2)cs1
O=C(NN=C(Cl)c1ccc2c(c1)OCO2)c1ccn[nH]1
COc1c(N)cccc1NC(C(=O)NC1CCCCC1)c1cccnc1
Cc1cccc(N2CCN(S(=O)(=O)c3ccc(-c4cocn4)cc3)CC2)c1
O=C(O)C(C(=O)Nc1ccccc1O)N1C(=O)SC(=Cc2cccs2)C1=O
COc1ccc(OC)c(C(=O)NNC(=O)CCN2C(=O)C(=Cc3ccccc3)SC2=S)c1
COC(=O)c1ccc(N(CC(=O)Nc2cc(Cl)cc(OC)c2)S(=O)(=O)c2ccccc2)cc1
O=C(CN1C(=O)SC(=Cc2sccc2O)C1=O)Nc1ccccc1C(=O)O
NC(Cc1ccccc1)NCCc1ccccc1
COC(=O)C(C(=O)Nc1ccccc1[N+](=O)[O-])c1cccc(Cl)c1
CS(=O)(=O)N(Cc1ccc(C(=O)Nc2ccccc2Sc2ccccc2)cc1)c1ccccc1
CC(=O)Nc1c(Cl)ccc2c1N(CCN1CCOCC1)C(=O)C2
CCOC(=O)c1coc2c1c1c(c3ccccc32)OCN(Cc2ncccc2C)C1
Cc1cc(C#N)c(NN=CS(=O)(=O)c2cc(C#N)sn2)c(C(F)(F)F)c1
Cc1ccccc1NC(=O)C(Br)On1nnc2cc(S(C)(=O)=O)cc(Br)c21
Nc1ccc(C(=O)Nc2nnc(S(=O)(=O)NCc3ccccc3F)s2)c(Br)c1
CCC(=Cc1ccccc1F)C(=O)Nc1ccc(S(=O)(=O)Nc2nncs2)cc1
CC(C)CN(CCC(=O)O)CC(C)C
CC(C)c1cncc(C(C(=O)NC2CCCC2)N(C(=O)c2ccco2)c2ccccc2)c1
CC(C)(C)c1ccncc1-n1c(SCC(=O)Nc2ccccc2)n[nH]c1=O
S=C(c1ccc(-c2ccccc2)o1)N1CCCCC1Cl
CCOC(c1cc2ccccc2[nH]c1=O)N(c1ccccc1)S(=O)(=O)c1ccccc1C
Cc1cccc2c(=O)oc3cc(OCC(=O)NCCc4c(C(=O)O)[nH]c5ccccc45)ccc3c12
CN(C)c1ccc(C=NN2C(=S)SCC2(N)CCCNC(=O)NO)cc1
CCC(=O)Nc1cccc(C(=O)c2[nH][n+]([O-])c3cc(C)c(C(F)(F)F)cc23)c1
COC(C)(Sc1nc2sccc2c(=O)[nH]1)C(=O)Nc1cccc(C)c1
Cc1cc(-c2cccc(NC(=O)CCl)c2)nn1-c1ccccc1
CCC(=O)Nc1ccc(C(=O)c2[nH][n+]([O-])c3cc(Cl)c(Cl)c(N)c23)cc1
O=C(NCCc1ccccc1)OCC1c2cc(Br)ccc2-c2ccc(C(=O)O)cc21
COC(NC(=O)C(c1ccccc1)N(Cc1ccco1)C(=O)Cn1nnc2ccccc21)c1ccco1
CC(C)(C)OC(=O)c1ccc(CCNC(=O)c2[nH]cnc2C(=O)NC(Cc2ccccc2)C(=O)OCc2ccccc2)cc1
CC(C)(C)C1CCCc2onc(C(=O)Nc3cccnc3)c21
CC(=O)NNc1ccc(C2(C)NC=Nc3cccc(Br)c32)cc1
C=C(NC(=O)c1cc(C)ccc1Cl)S(=O)(=O)c1ccccc1
CC(=O)c1cc(N)cc2[nH]cc(OC(=O)c3ccco3)c12
COc1cc(-c2cc(F)n(S(=O)(=O)c3cc(F)c(OC)c(F)c3N)n2)c(F)cc1F
Cc1ccc(C)c(N2C(=O)C(C)C(N)(N(C(=S)Nc3ccccc3)C(Cl)c3cn[nH]c3)C2=O)c1
Nc1cc(C(F)(F)F)ccc1S(=O)(=O)N=Cc1cccc(Cl)c1C(F)(F)F
COc1ccc(OC)c(S(=O)(=O)C2CONC2c2ccc(OCc3ccccc3)c(N)c2)c1
CC(=NNc1cc(C#N)ccc1C(F)(F)F)S(=O)(=O)c1nscc1C#N
CC(C)c1ccc(C(=O)N2CC3C(=O)C(CN(C(=O)c4ccccc4C(C)C)C3[N+](=O)[O-])C2[N+](=O)[O-])cc1
CCC(=O)Nc1ccc(C(=O)c2[nH][n+]([O-])c3ccccc23)c([N+](=O)[O-])c1
O=C(NCc1ccco1)C(c1ccco1)N(C(=O)Cn1nnc2ccccc21)c1ccc2c(c1)CCC2
CN(C(=O)c1ccccc1)c1nnc(S(=O)(=O)NCc2cc(F)ccc2Br)s1
COc1ccc2nc(NC(=O)c3ccccc3)sc2c1
Cc1cccc2cc(CN(CCc3ccccc3)Cc3nnnn3CC3CCCO3)c(=O)[nH]c12
CCC(=O)Nc1c([N+](=O)[O-])ccc2c(C(=O)c3cccc(C)c3)[nH][n+]([O-])c12
CC1CCc2c(cnn2-c2ccccc2C(C)(C)C)C1NC(=O)c1cc[nH]n1
CCC(=Cc1cccc(F)c1)C(=O)Nc1ccc(S(=O)(=O)Nc2nncs2)cc1
COc1cccc(C(C(=O)NCC2CC(OC)C(NC(C)=O)O2)N(C(=O)Cn2nnc3ccccc32)c2ccccc2)c1
O=C1CC(N2CCN(CC=Cc3ccccc3)CC2)C(=O)N1Cc1cccs1
Cc1ccc2[nH]c(=O)c(CN(CCc3ccccc3)Cc3nnnn3CC3CCCO3)cc2c1
Cc1cc(NC(=O)c2cc3cccc(C)c3o2)c(Cl)cc1S(=O)(=O)Nc1oncc1C
COc1ccc(C=NOC(=O)CSc2ccc(N)c(OC)c2)cc1
COc1cc(S(=O)(=O)Nc2ccccc2)cc2nc(Nc3ccc4c(c3)OCCO4)oc12
CC(C)(C)OC(=O)NCCC(=O)Oc1cccc2ccc(=O)oc12
CCOC(=O)c1ccc2c3c(c4ccoc4c2c1)C(C)N(Cc1ccccn1)CO3
Cc1cccc2c(Nc3ccc(O)cc3)ncnc12
COc1ccc2ccc(C3NC(=O)N(CC(=O)NCc4ccco4)C3=O)c(C)c2c1
CC(=O)NC1C(=O)N(CCN2CCOCC2)c2cccc(F)c21
O=C(O)c1cc(S(=O)(=O)Nc2ccccc2)ccc1C1CCCCC1
CCC1(C)CC(NC(=O)C(c2cccnc2)N(C(=O)c2ccco2)c2ccccc2)CCO1
O=C(Nc1nc(-c2sccc2Cl)cs1)c1ccccc1
CC(C)CC(=O)Nc1cc(Cl)c(Cc2ccc(O)cc2)c2ccccc12
Nc1csc(C2=NNC(c3ccco3)C2)c1
CC(C)c1cccc(NC(=O)CSc2nc3ccsc3c(=O)n2Cc2ccccc2)c1C(=O)O
Cc1cc(=O)oc2cc(OC(=O)c3ccco3)ccc12
CC(C)(C)OC(=O)CNC(=O)c1cccc(C(NC(=O)c2c[nH]cn2)c2ccccc2)c1
O=C(NCc1ccco1)C(c1ccco1)N(CCc1ccccc1)C(=O)Cn1nnc2ccccc21
CCC(=O)Nc1cc(N)ccc1C(=O)c1[nH][n+]([O-])c2cc(Cl)c(Cl)cc12
CNC(=O)CN(c1ccccc1)S(=O)(=O)c1cc(Cl)ccc1Cl
Cc1ccc(Nc2nnc(SCC(=O)Nc3ncc(Cl)cc3C(F)(F)F)s2)c(C)c1
Cc1ccccc1-n1cc(C)c(C(Cl)C=O)c1[N+](=O)[O-]
CC(=O)NNC(C1=Nc2ccccc2C(c2ccccc2Br)N1)N1CCOCC1
Cc1ccc(C)c2c1C(=O)C(=O)N2CCC(C)(C)c1ccccc1
COc1ccc(C(=O)n2cnc3cc4c(c(SC)c32)OCCO4)cc1
CCCCN(C(=O)NO)C1CN(N=Cc2ccccc2N(C)C)C(=S)S1
NC(=O)c1cc(NC(=O)Cc2ccc(S(=O)(=O)N3CCOCC3)s2)sc1-c1ccccc1
CCN(c1ccccc1)S(=O)(=O)c1nnc(NC(=O)C(C)Oc2cccc(OC)c2)s1
CCCCOc1ccncc1OC(=O)c1ccccc1
O=C(NCc1ccco1)C(c1ccco1)N(Cc1cccs1)C(=O)Cn1nnc2ccccc21
CC(C)CC(NC=O)(C(=O)OC(C)(C)C)C(c1ccccc1)C(NC(=O)c1c[nH]cn1)C(=O)OCc1ccccc1
NC1CNCCN1CC(=O)Nc1ccccc1[N+](=O)[O-]
COc1ccncc1OC(=O)c1ccccc1
O=C(NCc1ccco1)C(c1ccco1)N(CCc1ccccc1)C(=O)Cn1nnc2ccccc21
O=C(COc1ccc(S(=O)(=O)N2CCCCC2)cc1)Nc1cccc(F)c1
CCC1COCCN1CCN1C(=O)Cc2c(NC(C)=O)cccc21
CC(C)(C)OC(=O)c1ccc(CC(NC(=O)c2nc[nH]c2C(=O)NCCc2ccccc2)C(=O)OCc2ccccc2)cc1
Cc1cccc(NS(=O)(=O)c2nnc(NC(=O)c3cccc(Cl)c3)s2)c1
Cc1ccc(NC(=O)C(Oc2cc(C)ccc2C)C(=O)O)c(NC(=O)C(C)Oc2ccccc2)c1
Nc1c(NC(=O)c2ccccc2Cl)ccc2[nH]cnc12
CC1CCC(Cl)CC1c1ccc(S(=O)(=O)Nc2c(Cl)cccc2[N+](=O)[O-])cc1
CC12C(=O)N(c3ccccc3)C(=O)N1C(c1ccc(Cl)cc1)C1(Br)C(=O)N(C3CCCCC3)C(=O)C12
C=C(c1ccc2ccn(Cc3ccccc3)c2c1)[N+](=O)[O-]
Cn1c(=O)nc2[nH]nc(-c3cccc(N)n3)nc-2c1=O
O=C(Nc1nc(-c2sccc2Cl)cs1)c1ccccc1
CSc1ccc(CC(=O)Nc2ccccc2[N+](=O)[O-])cc1
CCC1COCCN1C(=O)c1c(C)csc1NC(=O)Cc1ccc(OC)cc1
COc1nccc(NS(=O)(=O)c2ccc(NC(=S)NC(=O)c3ccccc3)c(OC)c2F)n1
Nc1ccc2c(c1)N1CCNCC1C1(C(=O)NC(=O)NC1=O)C2N
CCC(C)(C)NC(=O)c1ccc2c(c1)nnn2CC(=O)N(Cc1ccc(NC(C)=O)cc1)c1ccc(O)cc1
CC(C)c1cc(SC(F)F)ccc1S(=O)(=O)Nc1ccccc1
O=C(c1cc(=O)[nH]c2ccccc12)N1CCN(c2ccccc2)CC1
Cc1cccc(C(=O)Nc2nnc(S(=O)(=O)Nc3ccccc3)s2)c1C
CCC(=O)Nc1ccc(C(=O)c2[nH][n+]([O-])c3cc(Cl)cc(Cl)c23)c(N)c1
CC(=O)n1cc(Nc2ccccc2)c2cc(N)c(Cl)cc21
COC(=O)c1ccccc1NC(=O)C(OC)n1ccc2sc(OC)c(OC)c21
COC(=O)COc1cn(CC(=O)NCc2ccccc2)c(=O)c2ccccc12
CC1CN(c2ncnc3sc4c(c23)CCCC4C(=O)CCl)C(N)CN1
CC(=O)NNc1c(Br)cccc1C1NC(c2ccccc2)=Nc2ccccc21
CC1CCc2sc3ncnc(N4CC(N)NC(C)(C)C4)c3c2C1
CC(=O)c1c(N)ccc2[nH]cc(OC(=O)c3ccco3)c12
COc1ccccc1S(=O)(=O)N1CCN(C(=O)Nc2ccccc2)C(OC)C1
CC(C)c1cc(NC(=O)CSc2nc3ccsc3c(=O)n2Cc2ccccc2)ccc1C(=O)O
N#Cc1c(NC(=S)NC(=O)c2ccccc2)sc2c1CCC2
COc1ccccc1N(C(=O)Cn1nnc2ccccc21)C1(C(=O)NC2CCCC2)CCCCC1
COc1ccccc1N(C(=O)C(OC)n1nnc2cccc(NC(C)=O)c21)C(C(=O)NCC1CCCO1)c1ccccc1
CC1CCC(N2C(=O)C3C(C2=O)C(c2ccccc2)N2C(=O)N(c4ccc(Br)cc4)C(=O)C32)CC1Cl
Cc1cncc(-n2c(SCC(=O)Nc3ccccc3)nn(C)c2=O)c1
COc1cc2nnn(CC(=O)N(C3CC3)C(C(=O)Nc3ccccc3)c3ccccc3)c2cc1F
O=C(C=C(C(=O)O)c1cccs1)Nc1cc(-c2ccccc2)cs1
CCN(CC)C(=NNC(=O)c1nnn(-c2cnon2)c1C(C)C)c1cc(N)cc(O)c1
COc1nc2scc(-c3ccc(O)s3)c2c(=O)n1NC(=O)c1ccccc1
O=C(Nc1cnon1)C(Sc1ccccn1)[N+](=O)[O-]
O=C(NCC(NC(=O)c1ccccc1)(OCC(F)(F)F)C(F)(F)F)Nc1cccc(OCC(F)(F)F)c1
O=C(Oc1cncc([N+](=O)[O-])c1)c1ccccc1
Cc1nc(Nc2ccc(O)cc2)c2ccccc2n1
CCC(=O)Nc1c([N+](=O)[O-])ccc2c1c(C(=O)c1ccccc1)[nH][n+]2[O-]
Cc1ccc(C#N)c(NN=C(C#N)S(=O)(=O)c2ccsn2)c1C(F)(F)F
COc1ccc2nnn(CC(=O)N(C3CC3)C(C(=O)Nc3ccccc3)c3cccc(F)c3)c2c1
CC1(Cl)C(=O)N(c2ccccc2)C(=O)C1(N)SC=NN=Cc1cccs1
COc1ccc(OC)c(CC(=O)NC(C)c2nnc(SCCOc3cccc(N)c3)[nH]2)c1
COc1ccccc1C(=O)NNC(=O)C(CN1C(=O)C(=Cc2ccccc2)SC1=S)OC
Nc1cc(N)c2c(c1)N1CCNCC1C1(C2)C(=O)NC(=O)NC1=O
CCOC(=O)C1c2c(c3ccccc3c3occc23)OCN1Cc1ccc(C)cn1
O=c1[nH]c(C2CCN(S(=O)(=O)c3ccc(OC(F)(F)F)cc3)CC2)nc2c1nnn2Cc1ccc(F)cc1
O=C(O)c1c(NNC(=S)Nc2ccccc2)ccc(S(=O)(=O)Nc2cccc([N+](=O)[O-])c2)c1OC(F)F
Cc1c(NC(=O)Cc2ccccc2)c([N+](=O)[O-])cc2ccc(=O)oc12
COc1ccc2c(C)c(C3NC(=O)N(CC(=O)NCc4ccco4)C3=O)ccc2c1
Nc1ccc(C(=O)Nc2ccc3[nH]cnc3c2Cl)cc1
CCC(=O)NCC(COC(C)C)C1CCCN(c2ccc3nncn3n2)C1C
CCCCN(C(=O)NO)c1ccccc1C=NN1CC(N(C)C)SC1=S
CCC(=O)Nc1c(C(F)(F)F)cc(C)c2c(C(=O)c3ccccc3)[nH][n+]([O-])c12
COc1ccc2c(c1OC)C(c1ccccc1)NC(c1ccc(Br)c(OC)c1NNC(C)=O)=N2
Cc1ccc(-n2ccc(-c3ccccc3)n2)cc1NC(=O)CCl
O=C(O)C(C(=O)NC(=S)Nc1ccccc1)(c1ccccc1)c1ccccc1
O=C(c1c(Cl)nc2sc(Cl)cn12)N1CCN(c2ccccc2)CC1
COc1ccc(C2=NOC(C(=O)Nc3cc(OC)c(Br)c(OC)c3)C2)cc1
O=C(Nc1nc(-c2cc(Cl)cs2)cs1)c1ccccc1
CC(=O)NNc1ccccc1C1NC(CN2CCOCC2)=Nc2cc(Br)ccc21
C=C(C(c1ccccc1)n1ccc2ccccc21)[N+](=O)[O-]
COc1c(N)cccc1NCc1cc(=O)[nH]c2ccccc12
CC(C)c1cccc(N(C(=O)c2ccco2)C(C(=O)NC2CCCC2)c2cccnc2)c1
CNC(=O)OC(C)(C)Cc1nc(CC(C)CC(NC=O)C(=O)OC(C)(C)C)c(C(=O)NCc2ccccc2)[nH]1
CCN(CC)c1cccc(C(N)=NNC(=O)c2nnn(-c3nonc3C(C)C)c2O)c1
COC1CCCCC1NC(=O)C(c1cccnc1)N(c1ccccc1)C(Cl)C=O
Cc1nn(C23CC4CC(CC(C4)C2CC(=O)O)C3Cl)c(=O)cc1Nc1ccccc1
Cc1cc(NC(=S)NC(=O)c2ccc(COc3ccccc3)cc2)cc(C(=O)O)c1
CCCCOc1ccccc1CONS(=O)(=O)c1ccc(Cl)c(NC(C)=O)c1
Oc1ccc(C(Cl)c2cccc(O)c2Cl)cc1
O=C(CNC(=O)Nc1occc1[N+](=O)[O-])Cc1ccccc1
O=C(O)C(C(=O)Nc1ccccc1)N1C(=O)SC(=C(O)c2cccs2)C1=O
CC(C)CNS(=O)(=O)C(CC(=O)Nc1cc(Cl)ccc1Oc1ccccc1)c1ccccc1
CCc1cccc(CC(=O)Nc2sc(OC)cc2C(=O)N2CCOCC2)c1C
COC(=O)Cc1cccc2c1OCCN2C(=O)C=Cc1ccccc1
O=C(Cn1nnc2ccccc21)NN=Cc1cccs1
O=C(Cn1nnc(-c2ccccc2NC(=O)c2ccccc2F)n1)NCc1ccco1
CC(C)(C)OC(=O)c1ccccc1CCNC(=O)c1[nH]cnc1C(=O)NC(Cc1ccccc1)C(=O)OCc1ccccc1
O=C(CSc1ncnc2scc(-c3ccccc3C(=O)O)c12)Nc1ccccc1
CC(=O)c1ccc(-c2ccc(N3CCCC3)[nH]2)cc1
O=C(NCc1ccco1)C(c1ccco1)N(CCc1ccccc1)C(=O)Cn1nnc2ccccc21
CC(=O)Nc1ccc2c(c1)N(CC(Br)N1CCOCC1)C(=O)C2
CCC1CCC(NC(=O)C(c2cccnc2)N(C(=O)c2ccco2)c2ccccc2)C1
O=C(C=Cc1cccs1)Nc1cc(-c2ccccc2C(=O)O)cs1
CC1CN(S(=O)(=O)c2ccc(-c3cocn3)cc2)CCN1c1ccccc1
COc1ccc(O)cc1C(=O)NC(=Cc1ccc2c(c1)OCO2)C(=O)NN=Cc1ccccc1
COC(Nc1ccccc1)=C1CCc2ccccc2C1=O
Cc1ccc(NC(=O)C(C)C)c(C(=O)NN=Cc2ccc(Cl)cc2Cl)c1
CC1CCN(C(C)C(=O)N2CCc3[nH]c4c(F)cccc4c3C2)c2ccccc21
CNC(=O)OC(C)(C)Cc1nc(C(=O)NC(CC(C)C)C(=O)OC(C)(C)C)c(C(=O)NCc2ccccc2)[nH]1
CC12CCCCC1C(=O)N(c1ccccc1OC(=O)c1occc1Cl)C2=O
Cc1ccc2c(C)c(C(=O)Nc3ccc(S(=O)(=O)Nc4ccno4)cc3Cl)oc2c1C
COc1cccc(NC(=O)CC2C(=O)NCCN2C(=O)Nc2ccccc2C(F)(F)F)c1
CC(=O)c1cc(N2CCCC2)[nH]c1-c1ccccc1
COc1ccc(NC(=O)N2CCN(S(=O)(=O)c3ccccc3)C(OC)C2)cc1
CCCCOc1cccc(C(=O)Oc2cccnc2)c1
O=S(=O)(Nc1ccc(S(=O)(=O)Nc2nccs2)cc1)c1cccc(Br)c1
O=C(NCC(=S)Nc1ccccc1)c1cc2c(cc1Cl)OCO2
COc1c2c(c(SC)c3c1ncn3C(=O)c1ccccc1)OCCO2
O=C(CSc1ncnc2scc(-c3cccc(C(=O)O)c3)c12)Nc1ccccc1
CCC(O)CCO
Cc1c(NC(=O)Cc2ccc([N+](=O)[O-])cc2)ccc2ccc(=O)oc12
NC1NCC(N)N2c3ccccc3CC3(C(=O)NC(=O)NC3=O)C12
CS(=O)(=O)N(Cc1ccc(C(=O)Nc2ccccc2Sc2ccccc2)cc1)c1ccccc1
Cc1ccccc1OCC(=O)Nc1ccc(S(=O)(=O)Nc2cnc3c(C)c(Cl)ccc3n2)cc1
CCC(=O)Nc1ccc2c(C(=O)c3ccccc3[N+](=O)[O-])[nH][n+]([O-])c2c1
CCOC(Sc1nc(NS(=O)(=O)c2ccccc2C)cc(=O)[nH]1)C(=O)Nc1ccccc1
CC(C)(C)c1cccc(-n2ncc3c2CCCC3(C)NC(=O)c2cc[nH]n2)c1
O=C(c1c(Cl)nc2sccn12)N1CCN(c2ccc(Cl)cc2)CC1
Oc1cc(Cl)c(Cc2ccccc2)c(Cl)c1O
CCOC(=O)c1cc2c(c(C)c1C(=O)N1CCCCC1)NC(=O)C(=Cc1ccccc1)S2
Cc1cccc(C(=O)NCCN2CCOCC2C)c1
N#CC(Sc1nnc(NC(=O)c2ccc3ncsc3c2)s1)c1ccccc1
O=C(NCCc1cccc(Br)c1C(=O)O)OCC1c2ccccc2-c2ccccc21
COc1ccc2cc(C3NC(=O)N(CC(=O)NCc4ccco4)C3=O)cc(C)c2c1
Cc1c(F)c(F)c2occ(S(=O)(=O)Nc3cc(C(F)(F)F)ccc3F)c2c1F
CCC(C)C1(NC(=O)C(c2cccnc2)N(C(=O)c2ccco2)c2ccccc2)CCCC1
COc1ccc(-c2csc3ncn(NC(=O)c4ccccc4O)c(=O)c23)s1
O=C(CSc1ccccc1F)Nc1ccc2c(c1)C(=O)NC2=O
Cc1ccc(S(=O)(=O)N2CCN(S(=O)(=O)c3ccc4c(c3)OCCO4)CC2)cc1
O=C(O)c1c(NC(=S)NNc2ccc(S(=O)(=O)Nc3ccccc3)cc2)cc(OC(F)F)cc1[N+](=O)[O-]
COc1ccc(OC(=O)c2ccccc2)cn1
C=C(C#N)C(=O)OCCOCc1ccc(-c2ccn(Cc3ccccc3)n2)cn1
COc1ccccc1N(C(=O)Cn1nnc2ccccc21)C1(C(=O)NC2CCCC2)CCCCC1
CC(=O)c1cccc(-c2ccc(N3CCCC3)[nH]2)c1
COc1ccc2c(CN(c3ccccc3)C(Cl)C=O)cc(=O)[nH]c2c1
O=C(O)c1ccc(NC(=S)NC(=O)C(c2ccccc2)c2ccccc2)cc1
Cc1ccc(NN=C(C#N)S(=O)(=O)c2cc(C(F)(F)F)sn2)cc1C#N
O=C(Cc1cc(F)cc(Cl)c1)NCCCn1ccnc1
CC=C(NC(=O)c1ccccc1)S(=O)(=O)c1ccccc1
Cc1ccn(Cc2cc(C)c(C(Cl)C=O)o2)c1
COc1ccc(F)cc1-c1cc(F)n(S(=O)(=O)c2c(N)c(F)c(F)c(OC)c2F)n1
Cc1ccc2c(c1C(=O)O)C(=NS(=O)(=O)c1ccccc1)C=C(Nc1ccccc1)C2=O
COc1nc2scc(-c3cccs3)c2c(=O)n1NC(=O)c1ccccc1O
CNC(=O)OC(C)(C)C(C)(OC(=O)C(Cc1ccccc1)NC(=O)c1nc[nH]c1C(=O)NCc1ccccc1)c1ccccc1
O=C1C(=O)N(CC2COc3ccccc3O2)c2ccccc21
COC1CC(=CNc2ccccc2)C(=O)c2ccccc21
CSc1nsc(NC(=O)OCc2ccc(Cl)cc2)n1
COC(=C(NC(=O)c1ccccc1)C(=O)NN=Cc1cccc(O)c1)c1ccc2c(c1)OCO2
COC(=O)c1c(C(=O)NCCc2c[nH]c3ccccc23)c2ccccc2[nH]c1=O
CC(=O)NC(C)CN1CCN(c2ncccn2)CC1
O=[SH](=O)C(F)(F)[SH]=C(Nc1ccccc1)N1CCN(c2ccccc2)CC1
CC(C)c1cccc(NC(=O)CSc2nc3ccsc3c(=O)n2Cc2ccccc2)c1C(=O)O
FC(F)(F)c1cccc(CNC(=S)NNC(=S)Nc2ccccc2)c1
O=C(Nc1ccccc1N1CCN(C(=O)c2cccc([N+](=O)[O-])c2)CC1)c1cccc(Cl)c1
CCOc1cccc(S(=O)(=O)N(Cc2cc3ccc(C)cc3[nH]c2=O)c2ccccc2)c1
CC(C)(CNC(=O)c1ccccc1)N1CCOCC1
Cc1coc(C2=NNC(c3ccc(N)o3)C2)c1
CCOC(=O)c1ccc(-c2ccsc2C(O)(C(F)(F)F)C(F)(F)F)c(N)c1
COc1ccc2c(c1)C(OC)C(OC)N(C(=O)COc1ccc3c(c1)OC(=Cc1ccccc1C(=O)O)C3=O)C2
O=C(O)c1cc(S(=O)(=O)Nc2ccccc2[N+](=O)[O-])ccc1NNC(=S)Nc1ccccc1OC(F)F
O=C(NN1C(=O)C(=C(O)c2ccc(O)cc2)SC1=S)c1ccccc1
CCOc1cc(C)cc(S(=O)(=O)N(Cc2cc3ccccc3[nH]c2=O)c2ccccc2)c1
CCOc1c(C)cccc1C(=O)Nc1ccc(S(=O)(=O)Nc2ccccc2)cc1C(O)O
CC(C)(C)C1(C)CCc2c(cnn2-c2ccccc2)C1NC(=O)c1cc[nH]n1
CC(=O)Nc1ccc2c(c1Cl)N(CCN1CCOCC1)C(=O)C2
O=[N+]([O-])C(C=Cc1ccccc1)=Nn1c(-c2ccco2)n[nH]c1=S
COc1cc(Br)c(C2NCCc3c(F)cccc32)c(N)c1O
CCc1cccc(CC(=O)Nc2sc(C)cc2C(=O)N2CCOCC2)c1OC
S=C(c1ccc(-c2ccccc2)o1)N1CCCCC1Cl
O=C(NCc1ccco1)C(c1ccco1)N(CCc1ccccc1)C(=O)Cn1nnc2ccccc21
CC(C)(C)c1ncccc1NC(=O)c1noc2c1CCCC2
Cc1cc(C(F)(F)F)ccc1NN=C(C#N)S(=O)(=O)c1nscc1C#N
COc1cc(S(=O)(=O)N2CCOC2CNC(=O)C(=O)NCCc2ccccc2)cc2c1OCCO2
CCC(=O)Nc1cc([N+](=O)[O-])cc2c1c(C(=O)c1ccc(C)cc1)[nH][n+]2[O-]
COc1cc2c(C=NN(C)C(=O)c3cn(-c4cnon4)nn3)cccc2cc1C(C)C
Nc1ccc(S(=O)(=O)N=Cc2cc(C(F)(F)F)c(Cl)c(C(F)(F)F)c2)cc1
O=C(NCCc1ccccc1)OC(C(=O)O)C1c2ccccc2-c2ccc(Br)cc21
CC(C)c1cc(SC(F)F)cc(S(=O)(=O)Nc2ccccc2)c1
O=C(c1ccccc1)C(Br)n1nnc2ccccc21
Cc1ccccc1N1C(=O)C(N(Cc2cn[nH]c2C)C(=S)Nc2cccc(Cl)c2)C(C)(N)C1=O
COc1cccc(C(=O)Nn2cnc3sc(O)c(-c4cccs4)c3c2=O)c1
CC(C)(C)c1ccc2nc(NS(=O)(=O)c3ccc(NC(=O)c4ccccc4)cc3)cnc2c1
CCC(C)(C)NC(=O)C(C(=O)N(Cc1ccc(N)[nH]1)c1ccccc1)n1nnc2c(NC(C)=O)cccc21
CC(=O)N(c1ccccc1)S(=O)(=O)c1ccc(N2C(=O)CC(C(F)(F)F)C2=O)cc1
O=C(Cn1nnc2cccc(Br)c21)c1ccccc1
COc1ccc(C(=O)C=Cc2ccccc2)c(OC(=O)c2cc(Br)co2)c1
S=C(c1ccc(-c2ccccc2)o1)N1CCCCC1Cl
NC(=NS(=O)(=O)c1ccccc1)c1cc(C(F)(F)F)c(C(F)(F)F)cc1Cl
O=S(=O)(Nc1ccccc1F)c1ccc(F)c2nonc12
O=C(O)c1cc(S(=O)(=O)Nc2ccccc2)ccc1C1CCCCC1
COc1ccc(OC)c(C2=NOC(Br)(C(=O)Nc3ccccc3OC)C2)c1
O=C(O)c1nc2ccccc2s1
CC(C)Oc1ccc(NC(=O)C(SCC(=O)Nc2ccc(Cl)c(Cl)c2)C(F)(F)F)cc1
CS(=O)(=O)N(Cc1ccc(C(=O)Nc2ccccc2Sc2ccccc2)cc1)c1ccccc1
CC(C)C(C)NC(=O)c1c(N)cc(CN(C(=O)Cn2nnc3ccccc32)c2ccccc2)n1CC(N)=O
CCC(=O)Nc1cccc(C(=O)c2[nH][n+]([O-])c3cccc(Cl)c23)c1
CCOc1ccc(NS(=O)(=O)c2ccc(SC(F)F)cc2)cc1
CC(C)Oc1cccc(C=NNC(=O)c2nnn(-c3cnon3)c2C(N)Nc2ccccc2N)c1
Nc1ccc(C(F)(F)F)c(Cl)c1C=NS(=O)(=O)c1ccccc1C(F)(F)F
Cc1cc(C)c(Cn2c(CNc3ccccc3)nnc2SCC(=O)c2ccccc2C)o1
CCC(=O)Nc1cccc(C(=O)c2[nH][n+]([O-])c3cc(C)c([N+](=O)[O-])cc23)c1
COc1c(C=C(NC(=O)c2ccccc2)C(=O)NN=Cc2ccccc2)c(O)cc2c1OCO2
Cc1ccc2c(c1)CCCN2CC(=O)N1CCc2[nH]c3c(C)cc(F)cc3c2C1
N=c1scc(N)n1C(Cl)c1ccccc1Cl
COC(=NOC(=O)CSc1ccccc1)c1cccc(N)c1OC
O=C1C(=O)N(CC2COc3ccccc3O2)c2ccccc21
CC(C)n1nnc(NC(=O)COc2ccc(C3CCCCC3)cc2)n1
CC1CCCC(N2C(=O)C3C(c4ccccc4)N4C(=O)N(c5ccccc5)C(=O)C4(Cl)C3C2=O)C1Br
CC=C(NC(=O)c1ccc(Cl)cc1)S(=O)(=O)c1ccccc1
C=C(c1cccc2c1ccn2Cc1ccccc1)[N+](=O)[O-]
CC(C)(C)c1cncc(NC(=O)c2noc3c2CCCC3)c1
Cc1cn(-c2ccccc2C(Cl)C=O)c([N+](=O)[O-])c1C
O=C(O)c1ccccc1NC(=S)NC(=O)C(c1ccccc1)c1ccccc1
CC(Cc1c[nH]c2ccccc12)NC(=O)COc1cc2oc(=O)c3ccccc3c2cc1C(=O)O
CNc1ccc(P(=O)(c2cccc(Cl)c2)c2coc(-c3ccccc3)n2)cc1
COc1cc(Cc2c[nH]c3ccc(NC(=O)OC4CCCC4)c(N)c23)cc(C)c1C(=O)NS(=O)(=O)c1ccccc1
Cc1cc(-c2cccc(NC(=O)CCl)c2)nn1-c1ccccc1
CC1(C)COCc2sc3nc(-c4cc5ccccc5o4)n(N)c(=O)c3c21
CC1c2ccccc2N2CCN(C)CC2C12C(=O)NC(=O)NC2=O
CC(C)CC(NC=O)C(=O)OC(C)(C)C
O=C(NCc1ccco1)C(c1ccco1)N(CCc1ccccc1)C(=O)Cn1nnc2ccccc21
CCN(c1cccc(C)c1OC)S(=O)(=O)c1nnc(NC(=O)COc2ccccc2)s1
COc1nonc1-n1nnc(C(=O)NN=Cc2ccccc2)c1CNc1cc(N)ccc1N
Nc1csc(C2=NNC(c3ccco3)C2)c1
CCn1c(=O)nc2[nH]nc(-c3ccc(N)cc3)nc-2c1=O
O=C(Nc1ccc2c(c1)OCCO2)c1ncoc1-c1ccccc1
NC(=O)c1ccccc1-c1ccc(NC(=O)Cc2ccc(S(=O)(=O)N3CCOCC3)s2)s1
CC(=O)n1cc(N(c2ccccc2)C(Cl)C=O)c2ccc([N+](=O)[O-])cc21
CC(=O)Nc1ccc(N)c(N(Cc2ccc[nH]2)C(=O)Cn2nnc3cccc(C(=O)NCC(C)(C)N)c32)c1
CCc1cccc(C=CC(=O)Nc2ccc(S(=O)(=O)Nc3nncs3)cc2Cl)c1
CC(=O)NC(CN1CCOCC1)N1C(=O)Cc2ccc(Br)cc21
N#Cc1cc2ncsc2cc1C(=O)Nc1nnc(SCc2ccccc2)s1
O=C(O)c1cccc(NC(=S)NNc2ccc(S(=O)(=O)Nc3ccc(OC(F)F)cc3)cc2[N+](=O)[O-])c1
COC(=O)COc1ccccc1CNC(=O)Cn1ccc2ccccc2c1=O
Nc1cccc2c1N1C(N)CNCC1C1(C2)C(=O)NC(=O)NC1=O
CC(C)CS(=O)(=O)c1coc(C(=O)Oc2ccc(C=C3C(=N)N4C=NSC4=NC3=O)cc2)c1
CC(C)CC(NC(=O)c1ccccc1COC(=O)C(Cc1ccccc1)NC(=O)c1c[nH]cn1)C(=O)OC(C)(C)C
COC1CNC(c2cc(O)cc(N)c2F)c2c(Br)cccc21
Cc1cc(C(=O)NC2(C(C)(C)C)CCCc3c2cnn3-c2ccccc2)n[nH]1
COc1ccc(C(C(=O)NCc2occc2C)N(C(=O)Cn2nnc3ccccc32)c2ccccc2)o1
Cc1ccc(-c2cccc(C)c2NS(=O)(=O)c2ccccc2)c(NS(=O)(=O)c2ccccc2)c1
CC(C)(C)c1cncc(-n2c(SCC(=O)Nc3ccccc3)n[nH]c2=O)c1
CCCCN(C(=O)NO)C1(N(C)C)CN(N=Cc2ccccc2)C(=S)S1
O=C(Nc1nc(-c2cccs2)cs1)c1cccc(Cl)c1
CCC(=O)Nc1c([N+](=O)[O-])ccc2c(C(=O)c3ccccc3)[nH][n+]([O-])c12
Cc1ccccc1C(N)(c1cnn(-c2ccccc2)c1)c1c(N)nn(-c2ccccc2)c1C
CC(=O)C1CCCN1c1ccc(-c2ccccc2)[nH]1
COC(=Cc1ccccc1)c1c[nH]c2c(C#N)cccc12
COc1ccc(C(=O)N2CCN(c3ccc(NC(=O)c4ccccc4)cc3OC)C(C)C2)cc1OC
O=S(=O)(Nc1nccs1)c1ccc(NS(=O)(=O)c2ccccc2Br)cc1
Cc1cccc(-n2ncc3cc(C)c(-c4cc(C(=O)O)cs4)nc32)c1
Cc1c(C#N)ccc(C(F)(F)F)c1NN=C(C#N)S(=O)(=O)c1ccsn1
O=C(Cn1nnc2cccc(Cl)c21)c1ccccc1
COc1cccc(-c2n[nH]cc2-c2cc3cc(C(F)(F)F)c(O)cc3o2)c1
COc1nc(F)nc(NS(=O)(=O)c2ccc(NC(=S)NC(=O)c3ccccc3)cc2)c1OC
CC(C)Oc1ccccc1N(C)Cc1c(C(=O)NN=C(N)c2ccccc2)nnn1-c1cnon1
O=c1[nH]c(C2CCN(S(=O)(=O)c3ccccc3)C(F)C2OC(F)(F)F)nc2c1nnn2Cc1ccccc1
Cc1cccc2c(CCNC(=O)COc3ccc4c(c3)oc(=O)c3cc(C(=O)O)ccc34)c[nH]c12
O=C(NCc1ccco1)C(c1ccco1)N(CCc1ccccc1)C(=O)Cn1nnc2ccccc21
N=c1sc(Cl)c(N)n1Cc1ccccc1
CC(=NNC(=O)C(Oc1ccccc1)[N+](=O)[O-])c1ccco1
O=C(Nn1cnc2ccccc2c1=O)c1cccc(Br)c1
O=CC(Cl)N1N=C(c2cccs2)CC1c1ccco1
Cc1cccc(NS(=O)(=O)c2ccc3[nH]cc(C(=O)N4CCc5ccccc54)c(=O)c3c2)c1C
N#Cc1ccccc1NC(=O)CSc1nc(-c2ccccc2OC(F)(F)Cl)cc(=O)[nH]1
Cc1cccc(NS(=O)(=O)c2ccccc2)c1-c1c(C)cccc1NS(=O)(=O)c1ccccc1
COc1c(NC(=O)OC2CCC(N)C2)ccc2[nH]cc(C(C)c3ccc(C(=O)NS(=O)(=O)c4ccccc4)cc3)c12
CC(C)c1csc2c(=O)n(Cc3ccccc3)c(SCC(=O)Nc3cccc(C(=O)O)c3)nc12
O=C(Oc1ccccc1C(=O)C=Cc1cc(Br)ccc1F)c1ccco1
Cc1cn(-c2ccc(C(Cl)C=O)cc2)c(C)c1[N+](=O)[O-]
CC(=O)Nc1c(OC(C)=O)c(OC(C)=O)cc2nonc12
COC1CC(NC(C)=O)OC1C(NC(=O)C(c1ccccc1)N(C(=O)Cn1nnc2ccccc21)c1ccccc1)OC
O=CC(c1ccccc1)n1ccc(-c2cccnc2)n1
CCn1c(COc2ccccc2)nnc1SCC(=O)C(C)(C)C
Cc1ccccc1-n1ncc2c1CCC(C(C)(C)C)C2NC(=O)c1cc[nH]n1
O=C(NCc1ccco1)C(c1ccco1)N(C(=O)Cn1nnc2ccccc21)c1ccc2c(c1)CCC2
CC(=NNC(=O)COc1ccccc1)c1occc1[N+](=O)[O-]
O=C(NC(=S)Nc1ccc(NC(=O)c2cc(Cl)ccc2Cl)cc1)c1ccccc1
Cc1ccc(OCCN2C(=O)C(=O)c3ccccc32)cc1
COc1cccc(N(C(=O)Cn2nnc3ccccc32)C2(C(=O)NC3CCCC3)CCCCC2)c1
NNC(=O)CN1C(CN2CCOCC2)=Nc2cccc(Br)c2C1c1ccccc1
C=C(C)COc1[nH]nc(-c2cccc(C)c2O)c1-c1ccccc1
COc1cc(N2C(=O)C(=Cc3ccco3)C(=O)NC2=S)ccc1C
CC(C)(C)OC(=O)NCCC(=O)Oc1ccc2ccc(=O)oc2c1
CC(C)c1cncc(C(C(=O)NC2CCCC2)N(C(=O)c2csnn2)c2ccccc2)c1
CC(CN1C(=O)C(=O)c2ccccc21)Oc1ccccc1
CCOC(=O)C(C(=O)Nc1ccc(CC)cc1CC)N1C(=O)CSCC1=O
C=C(C#N)C(=O)OCCOCc1ncccc1-c1ccn(Cc2ccccc2)n1
O=C(Nc1ccccc1N1CCN(C(=O)c2ccccc2Cl)CC1[N+](=O)[O-])c1ccccc1
Cc1c(NC(=O)c2sc3ncnc(N4CCCCC4)c3c2C)ccc2c1OC(C)CO2
COc1ccc(SC)c(C(=O)n2cnc3cc4c(cc32)OCCO4)c1
O=C(NCc1ccccc1)c1ccc(S(=O)(=O)Nc2cccc(C(F)(F)F)c2)cc1
CC(C)C(C(=O)NC1CCCC1)(c1cccnc1)N(C(=O)c1ccco1)c1ccccc1
O=C1c2[nH]nc(-c3ccc(O)cc3)c2C(c2ccccc2)N1Cc1occc1F
O=C1C(=O)N(CC2COc3ccccc3O2)c2ccccc21
CC(C)c1c(C(=O)O)sc2c(=O)n(Cc3ccccc3)c(SCC(=O)Nc3ccccc3)nc12
CC(C)(C)OC(=O)NCCC(=O)Oc1cc(=O)oc2ccccc12
O=C(NC(=S)Nc1ccc(NC(=O)c2ccc(Cl)cc2)cc1)c1cccc(Cl)c1
COc1ccccc1S(=O)(=O)N(Cc1c(OC)c2ccccc2[nH]c1=O)c1ccccc1
CC(=O)Nc1ccc2c(c1Br)N(CCN1CCOCC1)C(=O)C2
Cc1ccccc1OC(C(=O)O)c1ccc(C(=O)NC(=S)Nc2ccccc2)cc1
CCC(=O)Nc1ccccc1C(=O)c1c2c(Cl)cc(Cl)cc2[n+]([O-])n1C
Nc1cc(C(F)(F)F)cc(Cl)c1S(=O)(=O)N=Cc1ccccc1C(F)(F)F
Cc1ccc(S(=O)(=O)N=C2C=C(Nc3ccccc3C(=O)O)C(=O)c3ccccc32)cc1
Cc1ccc(C)c(S(=O)(=O)N2CCN(C(=O)c3ccc(N4CCCC4)c([N+](=O)[O-])c3)CC2)c1
N#Cc1ccccc1NC(=O)CSc1nc(-c2ccccc2)c(OC(F)(F)Cl)c(=O)[nH]1
CC(=O)NNC1(c2ccccc2Br)NC(CN2CCOCC2)=Nc2ccccc21
O=C(c1ccco1)N(c1ccccc1)C(c1ccc(Br)cc1)[N+](=O)[O-]
COc1cccc(NC(C(=O)N(C(Cl)C=O)C2CCCCC2)c2cccnc2)c1
COC(=O)c1c(NC(=O)CN(c2ccccc2)S(=O)(=O)c2ccccc2)ccc(Cl)c1OC
CCOC(c1cc2ccccc2[nH]c1=O)N(c1ccc(C)cc1)S(=O)(=O)c1ccccc1
O=C(Cn1nnc2ccc(Br)cc21)c1ccccc1
O=Cc1cn(Cc2ccccc2)nc1-c1cccnc1
CC(C)(C)c1nc2ccccc2nc1NS(=O)(=O)c1ccc(NC(=O)c2ccccc2)cc1
CCOC1(c2cccc(C)c2)C(C(=O)c2ccc(C)o2)=C(O)C(=O)N1c1nc(C(=O)OC)cs1
COc1ccccc1OCCNC(=O)c1cc(=O)[nH]c2ccccc12
COc1cccc(N(C(=O)Cn2nnc3ccccc32)C(C(=O)NCC2OCCC2OC)c2ccccc2)c1NC(C)=O
COC(C)=O
Nc1cc(NC(=O)c2cc(Cl)n[nH]2)cc2c1OCO2
[NH3+]c1c[nH+]c2cccc(Br)c2c1[O-]
O=C(Oc1cccnc1)c1cccc(Cl)c1
O=C(NCc1ccco1)C(c1ccco1)N(CCc1ccccc1)C(=O)Cn1nnc2ccccc21
CC(CNC(=O)COc1ccc2c(c1)oc(=O)c1ccccc12)(C(=O)O)c1c[nH]c2ccccc12
COc1c(S(=O)(=O)Nc2ccccc2)ccc2oc(Nc3ccc4c(c3)OCCO4)nc12
COC(=O)c1[nH]c2ccccc2c1CCNC(=O)c1cc(=O)[nH]c2ccccc12
CC(=O)c1[nH]c2cc(N)ccc2c1OC(=O)c1ccco1
O=C(NCCNC(=O)c1ccccc1)Nc1cc(OCC(F)(F)F)c(OCC(F)(F)F)c(C(F)(F)F)c1
O=C(Cn1nnc2ccccc21)NN=Cc1cccs1
O=c1[nH]c(C2(F)CCN(S(=O)(=O)c3ccccc3)CC2)nc2c1nnn2Cc1cccc(OC(F)(F)F)c1
Cc1ccccc1C(=O)c1c2c([N+](=O)[O-])cccc2[n+]([O-])n1C(C)C(N)=O
COc1cccc2c1nnn2CC(=O)N(c1ccccc1)C1(C(=O)NC2CCCC2)CCCCC1
Nc1cc(NC(=O)c2cc(Cl)n[nH]2)cc2c1OCO2
Cc1cc(C)c(Nc2nnc(SC(C(=O)Nc3ccccn3)C(F)(F)F)s2)c(Cl)c1
CC(=O)c1ccc(-c2ccc(N3CCCC3)[nH]2)cc1
O=C(C=Cc1ccccc1)NCc1cnc([N+](=O)[O-])c(Cl)c1
Nc1cc2nn(-c3ccccc3)nc2cc1Cl
Cc1cccc(N2CCN(C(=O)CCS(=O)(=O)c3cc(C)c4c(c3)NC(=O)CS4)CC2C)c1
CCc1ncccc1C(C(=O)NC1CCCC1)N(C(=O)c1ccco1)c1ccccc1
CCc1cc(NC(=O)C=Cc2cccc(F)c2)ccc1S(=O)(=O)Nc1nncs1
Cc1cc(NS(=O)(=O)c2ccccc2)c(-c2ccccc2NS(=O)(=O)c2ccccc2)cc1C
Nc1ccoc1CNCC(=O)CCc1c[nH]c2ccccc12
CC(C=NNC(=O)C(C)(Br)Oc1cccc(Br)c1)C(=O)N(CC(N)=O)c1ccccc1
CC(C1CCCO1)n1nnnc1CN(CCc1ccccc1)Cc1cc2ccccc2[nH]c1=O
O=C(O)c1ccccc1NS(=O)(=O)c1ccc(C2CCCCC2)cc1
Cc1cc2c(cc1C(=O)O)C(=NS(=O)(=O)c1ccccc1)C=C(Nc1ccccc1)C2=O
CCOC(=O)C1(N)CCc2cnc3occ(C(C)(C)C)c3c2C1
O=C(CSc1ncnc2scc(-c3cccc(C(=O)O)c3)c12)Nc1ccccc1
COC(NCc1c[nH]c2ccccc12)c1ccccc1-c1ccc(C(=O)n2cnc3ccccc32)cc1
COc1cc(F)c(-c2cc(F)n(S(=O)(=O)c3c(F)cc(F)c(F)c3N)n2)c(OC)c1
CN(C)c1cccc2sc(-c3ncnc(N)n3)nc12
CCOC(=O)c1coc2c1c1c(c3c(C)cccc32)OCN(Cc2ccccn2)C1
COC1CN(S(=O)(=O)c2ccc3c(c2)OCCO3)C(CNC(=O)C(=O)NCCc2ccccc2)O1
Cc1ccc2nnn(OCC(=O)Nc3cccc(Br)c3S(C)(=O)=O)c2c1
CCc1cc2ccc(=O)oc2cc1OC(=O)c1ccco1
O=C(O)c1cc(S(=O)(=O)N(Cc2ccccc2)Cc2ccccc2)ccc1Cl
O=C(NN1C(=O)C(=C(O)c2cccc(O)c2)SC1=S)c1ccccc1
Oc1ccc(Cl)cc1Cc1c(O)cccc1Cl
O=C(O)C(C(=O)NN=Cc1cc(O)c(-c2ccc(Cl)cc2)o1)(c1ccccc1)c1ccccc1
O=C(O)c1ccccc1C1CC(c2ccccc2)=NN1c1ccccc1
S=C(c1ccc(-c2cccc(Cl)c2)o1)N1CCCCC1
O=C(C=C(C(=O)O)c1cccs1)Nc1cc(-c2ccccc2)cs1
Cc1cc(Cl)cc(C(=O)NN=C(Cl)Cn2ncnn2)c1[N+](=O)[O-]
Cc1cccc(NS(=O)(=O)c2nnc(NC(=O)c3cccc(C)c3)s2)c1
COc1ccc(C(c2ccccc2)C(CN(Cc2ccccc2OC)C(Cl)C=O)OC)cc1
CCc1coc(C(=O)Oc2ccc3ccc(=O)oc3c2)c1
CC(C)CC(=O)Nc1cc(Cc2ccc(O)c(Cl)c2)c2ccccc2c1
Cc1ccccc1C(=O)c1c2cc([N+](=O)[O-])ccc2[n+]([O-])n1C(C)C(N)=O
COC(NC(=O)C(c1ccccc1)N(C(=O)C(OC)n1nnc2ccccc21)c1ccccc1)C1OCCC1NC(C)=O
Cc1c(S(=O)(=O)CC(C)C(=O)N2CCN(c3ccccc3)C(C)C2)ccc2c1NC(=O)CS2
Cc1c(F)c(F)c(C(F)(F)F)c2occ(S(=O)(=O)Nc3c(F)cccc3F)c12
COc1ccoc1C(C(=O)NCc1ccco1)N(C(=O)Cn1nnc2c(C)cccc21)c1ccccc1
COc1cc(-c2cc(F)n(S(=O)(=O)c3cc(F)c(OC)c(F)c3N)n2)c(F)cc1F
COC(=O)c1cc(OC)c(NC(=O)C(OC)n2ccc3sccc32)cc1OC
Cc1cccc2c1C(=NS(=O)(=O)c1ccc(C(=O)O)cc1)C=C(Nc1ccccc1)C2=O
COC(=NOC(=O)CSc1cc(OC)ccc1N)c1ccccc1
Nc1nc2cc(NC(=O)c3ccccc3Cl)ccc2[nH]1
CC(=O)NNc1cccc(C2=Nc3c(Br)cccc3C(c3ccccc3)N2)c1
Nc1ccc2cc(C(O)(C(F)(F)F)C(F)(F)F)cc(C(O)(C(F)(F)F)C(F)(F)F)c2c1
CC12CC3CC(n4ncc(Nc5ccccc5Cl)cc4=O)(CC(C1)C3CC(=O)O)C2
[NH3+]CC(F)(F)F
COc1cccc(N(C(=O)Cn2nnc3ccccc32)C2(C(=O)NC3CCCC3)CCCCC2)c1
COC(=O)c1cc(C(=O)Nc2ccccc2)ccc1NC(=O)c1ccco1
CC(C)CNS(=O)(=O)C(CC(=O)Nc1ccc(Cl)cc1Oc1ccccc1)c1ccccc1
O=C(Oc1ccc2ccc(=O)oc2c1)c1cccs1
CCOC(=O)c1cc(S(=O)(=O)n2c(C)cc3c(C)cccc32)c(C(=O)O)cc1O
CCc1ccc(C(=O)N(c2ccccc2)C(C(=O)NC2CCCC2)c2cccnc2)o1
O=C(O)c1ccc(C2=NN(c3ccccc3)C(c3ccccc3)C2)cc1
Cc1c(NC(=O)c2cccc(OC(F)F)c2)ccc2ccc(=O)oc12
CCOC(=O)c1sc(CN(C)C)c(NC(=O)CCl)c1-c1ccccc1
Cc1nc(Nc2ccccc2)c2cccc(O)c2n1
CC(On1nnc2c(S(C)(=O)=O)cccc21)C(=O)Nc1ccc(Br)cc1
O=C(COC(=O)CCc1c[nH]c2ccccc12)NC(c1ccccc1)c1ccccc1
Nc1cc(C(O)(C(F)(F)F)C(F)(F)F)c2ccc(C(O)(C(F)(F)F)C(F)(F)F)cc2c1
CCOC(=O)c1ccc(CN2COc3c(c4c(C)coc4c4ccccc34)C2)nc1
Cc1cc2c(cc1NC(=O)c1cc3c(N4C(C)CCCC4C)ncnc3s1)OCCO2
O=C1CC(N2CCN(CC=Cc3ccccc3)CC2)C(=O)N1Cc1cccs1
COc1ccc(S(=O)(=O)C2CONC2c2ccc(OCc3cccc(N)c3)cc2)cc1OC
COc1cc2c(cc1C=C(NC(=O)c1ccccc1)C(=O)NN=C(O)c1ccccc1)OCO2
O=C(Nc1nc(-c2cc(Cl)cs2)cs1)c1ccccc1
CC1CC(NC(=O)c2cc[nH]n2)c2cnn(-c3ccccc3)c2C1C(C)(C)C
COc1cccc(NCc2c(C(=O)NN=C(N)c3ccccc3)nnn2-c2nonc2N)c1
O=CC(Cl)N=c1sccn1Cc1c(Cl)cccc1Cl
CC(C)CN(CCC(=O)O)CC(C)C
CC(C)(C)c1ccc2nc(NS(=O)(=O)c3ccc(NC(=O)c4ccccc4)cc3)cnc2c1
O=C(Oc1ccc(F)cc1C(=O)C=Cc1ccc(Br)cc1)c1ccco1
CCOC(=O)c1cn(S(=O)(=O)c2ccc(C(=O)O)cc2O)c2c(C)cc(C)cc12
COc1cc(C2NC(O)C(Br)c3ccccc32)c(F)cc1N
Oc1ccc(Cc2cc(Cl)c(O)c(Cl)c2)cc1
CNC(=O)OC(C)(C)Cc1ccc(C(NC(=O)c2cnc[nH]2)C(CC(C)C)(NC=O)C(=O)OC(C)(C)C)cc1
O=Cc1cccc(Cn2ccc(-c3cccnc3)n2)c1
Cc1ccc2c3c(c(N)ccc13)N=CN2
Cc1ccc(C)c(NS(=O)(=O)c2ccc3[nH]cc(C(=O)N4CCc5ccccc54)c(=O)c3c2)c1
CC(Cc1ccccc1)N(Cc1cc2ccccc2[nH]c1=O)Cc1nnnn1CC1CCCO1
COc1cc(OC)c2nnn(CC(=O)N(c3ccccc3)C(C(=O)NCC3CCCO3)c3ccccc3NC(C)=O)c2c1
CC12C(=O)N(c3ccccc3)C(=O)N1C(Br)(c1ccccc1)C1C(=O)N(C3CCCCC3)C(=O)C12Cl
Cc1cccc(S(=O)(=O)N2CCN(C(=O)c3ccc(N4CCCC4[N+](=O)[O-])cc3)CC2)c1C
Cc1oc(C2=NNC(c3ccco3)C2)cc1N
Cc1ccc(C=NN=C(Cl)SC2CC(=O)N(c3cccc(N)c3)C2=O)s1
Cc1ccc(NC(=O)C(Sc2nnc(Nc3ccccc3Cl)s2)C(F)(F)F)nc1
COc1coc(C(=O)Oc2ccccc2C(=O)C=Cc2ccccc2)c1Br
O=C(Cn1nnc2ccc(Cl)cc21)c1ccccc1
CN1C(=O)NC(=O)C2(C1=O)C(N)c1ccccc1N1CCNCC12
O=C(Nc1nc(-c2cc(Cl)cs2)cs1)c1ccccc1
Cc1ccc(Cl)c([N+](=O)[O-])c1C(=O)NN=CC(Cl)n1ncnn1
COc1ccc2c(c1)C(=O)C(=O)N2CC1COc2ccccc2O1
Cc1cccc(NS(=O)(=O)c2ccc3[nH]cc(C(=O)N4CCc5ccc(C)cc54)c(=O)c3c2)c1
Cc1cccc(S(=O)(=O)N=C2C=C(Nc3ccccc3)C(=O)c3cccc(C(=O)O)c32)c1
O=C(O)c1cccc(NS(=O)(=O)c2ccc(C3CCCCC3)cc2)c1
Cc1ccc(S(=O)(=O)N2CCN(C(=O)c3cc(=O)[nH]c4c(C)cccc34)C(C)C2C)cc1
Cc1ccccc1NS(=O)(=O)c1ccc2[nH]cc(C(=O)N3CCc4ccccc43)c(=O)c2c1C
O=C(C=Cc1sccc1C(=O)O)Nc1cc(-c2ccccc2)cs1
Cc1cccc2c1N(CC(=O)N1CCc3[nH]c4cc(F)ccc4c3C1C)CCC2
O=c1[nH]c(=O)n(-c2ccccc2)cc1C(O)=C1C=Nc2c(F)cccc21
Cc1cccc(C=NNC(=O)c2cc(NC(=O)C(C)C)c(Cl)cc2Cl)c1
CNC(=O)OC(C)(C)Cc1ncc(C(=O)NCc2ccc(C(=O)NC(CC(C)C)C(=O)OC(C)(C)C)cc2)[nH]1
O=c1[nH]c(C2CCN(S(=O)(=O)c3ccc(OC(F)(F)F)cc3)CC2)nc2c1nnn2Cc1ccc(F)cc1
Nc1ccc(C(F)(F)F)cc1C=NS(=O)(=O)c1c(Cl)cccc1C(F)(F)F
CCOC(=O)c1c(C(=O)O)cc(O)c(C)c1S(=O)(=O)n1ccc2c(C)cccc21
CC(=O)NNc1c(Br)ccc2c1C(c1ccccc1)NC(C)=N2
O=C(Nc1ccccc1N1CCN(C(=O)c2ccc(Cl)cc2)CC1)c1ccc([N+](=O)[O-])cc1
CC(C)(C)OC(=O)NCCC(=O)Oc1cc2c(N)cccc2oc1=O
C=C(NC(=O)c1cccc(C)c1)S(=O)(=O)c1ccccc1
COc1ccccc1C(=O)N1CC(OC)N(c2ccc(NC(=O)c3ccccc3)cc2)CC1(C)OC
CC(=NNC(=O)c1cccc([N+](=O)[O-])c1)C(Cl)n1nnc(Cl)n1
CC(C(N)=O)n1c(C(=O)c2ccccc2)c2c([N+](=O)[O-])cccc2[n+]1[O-]
CC(=O)NC(C)CN1CCN(c2ncccn2)CC1
CCC(=O)Nc1cccc2c1c(C(=O)c1ccc(C)cc1[N+](=O)[O-])[nH][n+]2[O-]
CC(C)C(C(=O)NC1CCCC1)(c1cccnc1)N(C(=O)c1csnn1)c1ccccc1
O=C(O)c1cccc(-c2oc(C=NNC(=O)C(c3ccccc3)c3cccc(Cl)c3)cc2O)c1
O=C(Cc1ccccc1Cl)NCC(F)Cn1ccnc1
Cc1cccc2c(Nc3ccccc3)nc(O)nc12
CCOc1ccc(N(C(C)(C)C(=O)Nc2ccccc2)S(=O)(=O)c2c[nH]c(=O)[nH]c2=O)c(C)c1
CC(=O)n1cc(Nc2c(N)cccc2Cl)c2ccccc21
COc1coc(CN(C(=O)Cn2nnc3ccccc32)C(C(=O)NCc2ccco2)c2ccccc2)c1
CC(C)Oc1ccc(NC(=O)C(Cl)SC(Cl)C(=O)Nc2ccccc2)cc1C(F)(F)F
CC1Cc2[nH]c3ccccc3c2CN1C(=O)CN1c2c(F)cccc2CCC1C
CCc1csc(NC(=O)Cc2ccccc2)c1C(=O)N1CCOC(OC)C1C
O=C(Oc1ccc2ccc(=O)oc2c1)c1cccs1
CN(C)c1cccc2sc(-c3ncnc(N)n3)nc12
CC(C)(C)c1ccccc1NC(=O)CSc1n[nH]c(=O)n1-c1cccnc1
N#Cc1ccccc1C(=O)NC(=S)Nc1cc2c(s1)CCC2
Cc1cc(S(=O)(=O)Nc2ccccc2)c(C)c2c(=O)c(C(=O)N3CCc4ccccc43)c[nH]c12
CC(C)c1cccc(C(=O)O)c1Cn1c(SCC(=O)Nc2ccccc2)nc2ccsc2c1=O
O=C(Oc1c(Cl)cccc1N1C(=O)CCC1=O)c1ccco1
CN(C)C1SC(=S)N(N=Cc2ccccc2)C1(N)CCCNC(=O)NO
Cc1cccc(NS(=O)(=O)c2nnc(NC(=O)c3cccc(Cl)c3)s2)c1
Cc1ccc(NS(=O)(=O)c2nnc(NC(=O)c3ccccc3)s2)c(C)c1
COc1nncc(C(=O)Nc2c(Cl)ccc(Cl)c2OC)c1OC
COc1ccc2c(OCCC(O)N3CCN(c4ccccc4)CC3)cccc2c1
COc1ccc(Nc2oc(C(C#N)Oc3ccccc3)nc2C)cc1
Cc1cccc(-n2nc(C(=O)O)c3ccc(-c4cc(C)cs4)nc32)c1
CCC(=O)Nc1ccc2c(c1)c(C(=O)c1ccccc1[N+](=O)[O-])[nH][n+]2[O-]
O=C1CC(N2CCN(CC=Cc3ccccc3)CC2)C(=O)N1Cc1cccs1
Cc1c(C=NNC(=O)c2ccccc2)cc(Cl)c(NC(=O)C(C)C)c1Cl
CC(=O)NC(CN1C(=O)Cc2c(F)cccc21)N1CCOCC1
CCOC(=O)c1cc2ccn(S(=O)(=O)c3cc(O)c(C)cc3C(=O)O)c2cc1C
Cc1ccc(NC2=CC(=NS(=O)(=O)c3ccccc3)c3cc(C(=O)O)ccc3C2=O)cc1
Cc1ccc(NS(=O)(=O)c2nnc(NC(=O)c3ccc(C)cc3)s2)cc1
COC1Cc2cc(O)cc(F)c2C(Br)(c2cccc(N)c2)N1
CC(=O)Nc1c(OC(C)=O)c(OC(C)=O)cc2nonc12
O=C(NCc1ccco1)C(c1ccco1)N(CCc1ccccc1)C(=O)Cn1nnc2ccccc21
CC(C)Oc1ccc(NC(=O)CSCC(=O)Nc2cccc(Cl)c2Cl)c(C(F)(F)F)c1
Cc1ccc2c(Nc3ccccc3O)ncnc2c1
O=C(Oc1cncc(Cl)c1)c1ccccc1
CC(=O)c1ccccc1-c1ccc(N2CCCC2)[nH]1
CC(Sc1nnc(Cc2ccc[nH]2)n1-c1ccccc1)C(=O)N(C)c1ccc2c(c1)OCO2
CSc1ccccc1C(C(=O)Nc1ccccc1)[N+](=O)[O-]
COc1ccccc1S(=O)(=O)N1CCN(C(=O)Nc2ccccc2)CC1OC
COc1cccc(C)c1S(=O)(=O)NC(=O)c1ccc(C(N)c2c[nH]c3ccc(NC(=O)OC4CCCC4)cc23)cc1
CCOC(=O)c1ccc2c(c1)c(C(=O)O)c(C)n2S(=O)(=O)c1ccc(O)cc1C
O=C(NCc1ccco1)C(c1ccco1)N(C(=O)Cn1nnc2ccccc21)c1ccc2c(c1)CCC2
COc1cccc2c1nnn2CC(=O)N(c1ccccc1)C(C(=O)NCC1(NC(C)=O)CC(OC)CO1)c1ccccc1
CCC(C(=O)NC1CCCC1)(c1cccnc1)N(C(=O)c1ccco1)c1ccccc1
Cc1cc(C)cc(NS(=O)(=O)c2ccc3[nH]cc(C(=O)N4CCc5ccccc54)c(=O)c3c2)c1
O=C(Oc1ccccc1N1C(=O)CC(Cl)C1=O)c1ccco1
O=C(c1ccccc1)C(Cl)n1nnc2ccccc21
Cc1c(Nc2ccccc2Cl)c(CC(=O)O)nn(C23CC4CC(CC(C4)C2)C3)c1=O
CN(C(=O)c1ccccc1F)c1nnc(S(=O)(=O)NC(Br)c2ccccc2)s1
Nc1cccc(C(=O)Nc2cc(Cl)c3[nH]cnc3c2)c1
COc1ccccc1C(=O)NNC(=O)CC(OC)N1C(=O)C(=Cc2ccccc2)SC1=S
CN(C)c1cccc2sc(-c3ncnc(N)n3)nc12
CC(=O)NC1C(=O)N(CC(Br)N2CCOCC2)c2ccccc21
CC1CN(C(=O)CN2c3ccc(F)cc3CCC2C)Cc2c1[nH]c1ccccc21
COc1cccc2c(C(N)=NNC(=O)c3nnn(-c4cnon4)c3C(C)C)cccc12
CC(=O)NC1C(=O)N(CCN2CCOCC2C)c2ccccc21
CC(C)c1ccc(C(=O)N2CC3CN(C(=O)c4ccc(C(C)C)cc4[N+](=O)[O-])CC([N+](=O)[O-])(C2)C3=O)cc1
O=C(Oc1c(F)cccc1C(=O)C=Cc1cccc(Br)c1)c1ccco1
CC(C)Oc1ccc(NCc2c(C(=O)NN=Cc3ccccc3)nnn2-c2nonc2N)c(N)c1
CCC(=O)Nc1cc(C(F)(F)F)c2c(c1)c(C(=O)c1ccccc1C)[nH][n+]2[O-]
COc1cc(C(=O)NC(=S)Nc2ccc(S(=O)(=O)Nc3ccncn3)cc2)c(OC)cc1F
O=C(Cc1ccccc1)NCC(Cl)Cn1ccnc1F
C=C(c1cc2ccccc2n1Cc1ccccc1)[N+](=O)[O-]
COc1cccc2cc(C(OC)N(c3ccccc3)S(=O)(=O)c3ccccc3)c(=O)[nH]c12
COC(=O)c1ccc(CC(=O)Nc2cccc([N+](=O)[O-])c2)cc1Cl
COc1ccccc1N1C=CCC1c1ccccc1
Cc1cccc(N2C(=O)C(N(Cc3cn[nH]c3Cl)C(=S)Nc3cccc(N)c3)C(C)(C)C2=O)c1
O=C(c1ccccc1)C(Br)n1nnc2ccccc21
Cc1ccc2[nH]c3c(c2c1)C(F)N(C(=O)C(C)N1CCCc2ccccc21)CC3
CC(=O)N(c1ccccc1)S(=O)(=O)c1ccc(N2C(=O)CC(C(F)(F)F)C2=O)cc1
CCOc1cc(N(CC(=O)N(CC)c2ccccc2)S(=O)(=O)c2c[nH]c(=O)[nH]c2=O)ccc1C
CC(C)C(C(=O)NC1CCCC1)(c1cccnc1)N(C(=O)c1csnn1)c1ccccc1
COc1ccc(C(C(=O)NCC2CCCO2)N(C(=O)Cn2nnc3ccccc32)c2ccccc2NC(C)=O)c(OC)c1
CC(C)(C)OC(=O)NCCC(=O)Oc1cccc2ccc(=O)oc12
CC(C)c1ccc(C(=O)N2CC3CN(C(=O)c4ccccc4[N+](=O)[O-])CC(C(C)C)(C2)C3=O)c([N+](=O)[O-])c1
COc1cccc(N(Cc2c(OC)c3ccccc3[nH]c2=O)S(=O)(=O)c2ccccc2)c1
Nc1ncccc1S(=O)(=O)Nc1c(Br)ccc(C(F)(F)F)c1C(F)(F)F
COC(=O)C(N)(N)O
C=C(c1ccccc1Cn1ccc2ccccc21)[N+](=O)[O-]
O=C(c1ccco1)N(c1cccc([N+](=O)[O-])c1)C(Br)c1ccccc1
Cc1c(Cl)cccc1C(=O)NN=C(NC(=O)C(C)C)c1cccc(Cl)c1
O=C1NC(=NS(=O)(=O)Cc2ccccc2)SC1=Cc1ccc2c(c1)OCO2
COc1ccc2sc(NC(=O)c3ccccc3)nc2c1
Cc1ccc2c(c1)C(=O)C(=O)N2CCOc1ccccc1
CC(C)c1ccccc1C(C(=O)O)n1c(SCC(=O)Nc2ccccc2)nc2ccsc2c1=O
Cc1ccc(OCCN2C(=O)C(=O)c3ccccc32)cc1
CCCCOc1ncccc1OC(=O)c1ccccc1
CCOC(=O)c1cc(CC)ccc1NC(=O)C(C)(C)N1C(=O)CSCC1=O
CC(=O)NC(CN1C(=O)C(Br)c2ccccc21)N1CCOCC1
CC(C)(C)c1ccccc1C(=O)Nc1ccc(S(=O)(=O)Nc2cnc3ccccc3n2)cc1
Nc1cccc2c1N1CCNCC1(N)C1(C2)C(=O)NC(=O)NC1=O
CCN(c1ccccc1OC)S(=O)(=O)c1nnc(NC(=O)c2ccccc2)s1
O=C(c1cccnc1Br)N1CCN(S(=O)(=O)c2ccc(C(F)(F)F)cc2)CC1
CC(COc1ccccc1)N1C(=O)C(=O)c2ccccc21
COCCNC(=O)C(OC)(c1cccs1)N(Cc1ccccc1)C(=O)Cn1nnc2ccccc21
CCN
COC(CNC(=O)c1cc(=O)[nH]c2ccccc12)Oc1ccccc1
NC(=O)c1cccc(-c2ccc(NC(=O)Cc3ccc(S(=O)(=O)N4CCOCC4)s3)s2)c1
COc1cccc(C2=NOC(OC)(C(=O)Nc3ccccc3)C2(Br)OC)c1
O=c1[nH]c(=O)n(-c2ccccc2)cc1C(F)=C1C=Nc2c(O)cccc21
CC(C)c1ccc(C(=O)N2CC3C(=O)C(CN(C(=O)c4ccccc4C(C)C)C3[N+](=O)[O-])C2[N+](=O)[O-])cc1
CC(=O)N(c1ccccc1)S(=O)(=O)c1ccc(N2C(=O)CC(C(F)(F)F)C2=O)cc1
Nc1ccc(Cl)c(C(F)(F)F)c1C=NS(=O)(=O)c1ccccc1C(F)(F)F
Cc1coc(C(C(Cl)C=O)n2ccc(C)c2)c1
[NH3+]c1ccc([O-])c2[nH+]ccc(Br)c12
CNC(=O)OC(C)(C)Cc1ncc(C(=O)NCc2ccc(C(C)(C)CC(NC=O)C(=O)OC(C)(C)C)cc2)[nH]1
O=C(COc1ccc(S(=O)(=O)N2CCCCC2)cc1)Nc1cccc(F)c1
CCC(=O)Nc1ccccc1C(=O)c1[nH][n+]([O-])c2cccc(Cl)c12
COCOc1ccccc1C(C)(O)C(=O)NCc1nnc(SCCOc2ccccc2N)[nH]1
CCOC(=O)c1cc(-c2cccc(CN(C)C)c2)c(NC(=O)CCl)s1
CCC(=O)Nc1cc([N+](=O)[O-])c2c(C(=O)c3ccccc3)[nH][n+]([O-])c2c1
COCCNC(=O)c1ccc(CN(C(=O)Cn2nnc3ccccc32)C(OC)c2cccs2)cc1
CCC1(C(=O)Nc2ccccc2)CCCN(S(=O)(=O)c2ccc3[nH]c(=O)ccc3c2)C1
O=C1CC(N2CCN(CC=Cc3ccccc3)CC2)C(=O)N1Cc1cccs1
CC(CN(Cc1cc2ccccc2[nH]c1=O)Cc1nnnn1CC1CCCO1)c1ccccc1
CC1COCCN1CCNC(=O)c1ccc2c(c1)N(Cc1ccccc1)C(=O)CS2
O=C(C=Cc1cccs1)Nc1cc(-c2cccc(C(=O)O)c2)cs1
CC(C)CN(CCC(=O)O)CC(C)C
CC(=O)NNc1ccc(Br)c(C2=Nc3ccccc3C(c3ccccc3)N2)c1
O=C1c2[nH]nc(-c3ccc(O)cc3)c2C(c2ccccc2)N1Cc1occc1F
Cc1coc(C2NN=C(c3ccco3)C2N)c1
COC1CNC(=O)C(CC(=O)Nc2ccccc2C(F)(F)F)N1C(=O)Nc1ccccc1
CCN(c1ccccc1OC)S(=O)(=O)c1nnc(NC(=O)c2ccccc2)s1
CC(=O)C1CCCN1c1ccc(-c2ccccc2)[nH]1
CC(C)n1nnc(NC(=O)COc2ccc(C3CCCCC3)cc2)n1
Cc1cc(C)c2c(c1C)C(=O)C(Nc1ccccc1)=CC2=NS(=O)(=O)c1ccccc1C(=O)O
CC(=O)NC1C(=O)N(C(C)CN2CCOCC2)c2ccccc21
O=C(c1cc(=O)[nH]c2ccccc12)N1CCN(c2ccccc2)CC1
CI
COc1cccc(C)c1OCCSc1nnc(C(NC(=O)Cc2cccc(N)c2)OC)[nH]1
O=C(C=C(F)c1ccccc1)c1ccccc1OC(=O)c1occc1Br
O=C(c1ccco1)N(Cc1ccc([N+](=O)[O-])cc1)c1ccc(Br)cc1
COc1c(NC(=O)OC2CCC(N)C2)ccc2[nH]cc(Cc3ccc(C(=O)NS(=O)(=O)c4ccccc4)cc3C)c12
CCc1cc(S(=O)(=O)Nc2nncs2)c(F)cc1NC(=O)C=Cc1ccccc1
C=C(C)COc1cccc(O)c1-c1n[nH]cc1-c1ccccc1C
Nc1c(C(F)(F)F)cc(NS(=O)(=O)c2cccnc2)c(Br)c1C(F)(F)F
O=C(c1cc(=O)[nH]c2ccccc12)N1CCN(c2ccccc2)CC1
Cc1cc(C(=O)O)ccc1S(=O)(=O)N=C1C=C(Nc2ccccc2)C(=O)c2ccccc21
COc1ccc(OC(C)CSc2nnc(C(OC)N(C)C(=O)Cc3ccccc3)[nH]2)cc1
COC(C1COc2ccccc2O1)N1C(=O)C(=O)c2ccccc21
COc1nc(COc2cccc(C#N)c2)oc1Nc1ccccc1C
O=C1C(=O)N(CC2COc3ccccc3O2)c2ccccc21
Cc1ccc2nc(C)n(C(=O)c3ccccc3)c2c1
O=C(NCc1ccco1)C(c1ccco1)N(C(=O)Cn1nnc2ccccc21)c1ccc2c(c1)CCC2
COC1CCCC(NC(=O)C(c2cccnc2)N(c2ccccc2)C(Cl)C=O)C1
COc1cccc2nc(NC(=O)c3ccccc3)sc12
CCC1CCCC(N2C(=O)C3C(C2=O)C(c2ccccc2F)N2C(=O)N(c4ccccc4)C(=O)C32)C1F
O=C(CSc1ncccc1-c1ccc(Nc2ncnc3c(-c4cccc(NN=CS(=O)(=O)c5ccsn5)c4)cccc23)cc1)Nc1cnon1
CCC(C)(c1cccc(C(=O)O)c1)n1c(SCC(=O)Nc2ccccc2)nc2ccsc2c1=O
COc1cc(NC(=O)C2(OC)ON=C(c3ccccc3)C2OC)ccc1Br
CNC(=O)OC(C)(C)Cc1cccc(C(CNC(=O)c2nc[nH]c2C(=O)NCc2ccccc2)C(=O)OC(C)(C)C)c1
CC(C)CC(=O)Nc1ccc(Cc2ccc(Cl)cc2)c2ccc(O)cc12
CCC(=CC(=O)Nc1ccc(S(=O)(=O)Nc2nncs2)cc1Cl)c1ccccc1
CC(C1CCCO1)n1nnnc1CN(CCc1ccccc1)Cc1cc2ccccc2[nH]c1=O
COc1cccc(NS(=O)(=O)c2ccc3oc(Nc4ccc5c(c4)OCCO5)nc3c2)c1
CCc1cc(S(=O)(=O)N2CCCC(C(=O)Nc3ccccc3)C2)cc2ccc(=O)[nH]c12
O=C1C(=O)N(CC2COc3ccccc3O2)c2ccccc21
Cc1ccccc1C(=O)Oc1ccc2c(c1)ncn2C
Cc1ccc(C(=O)NC(C)NC(=S)Nc2ccc(C(Cl)(Cl)Cl)c(C)c2)cc1
O=C(Nc1ccc(OCC(F)(F)F)cc1OCC(F)(F)F)NC(CNC(=O)c1ccccc1)C(F)(F)F
COc1cccc(CNCCc2c[nH]c3ccccc23)c1OC
CCC(=O)Nc1cc2c(cc1C)c(C(=O)c1ccccc1[N+](=O)[O-])[nH][n+]2[O-]
COC1CCCC(C(=O)NC2CCCC2)(N(C(=O)Cn2nnc3ccccc32)c2ccccc2)C1
CCC(=O)Nc1cccc2c(C(=O)c3ccc([N+](=O)[O-])cc3C)[nH][n+]([O-])c12
O=C(Cn1nnc2cccc(Br)c21)c1ccccc1
Cc1noc(NS(=O)(=O)c2ccc(NC(=O)c3oc4ccc(Cl)cc4c3C)cc2)c1C
O=C(Nc1ccccc1)C(F)Oc1ccc(S(=O)(=O)N2CCCCC2)cc1
CNC(=O)CN(c1ccc(Cl)cc1)S(=O)(=O)c1ccc(Cl)cc1
CN(C)c1cccc2sc(-c3ncnc(N)n3)nc12
O=C(NCCc1ccccc1)OCC1c2cc(Br)ccc2-c2cccc(C(=O)O)c21
CC(C)Oc1ccc(NC(=O)CSCC(=O)Nc2c(Cl)cc(Cl)cc2C(F)(F)F)cc1
COc1c(N)c(S(=O)(=O)n2cc(F)c(-c3c(F)cccc3F)n2)c(OC)c(F)c1F
CCN(CC)c1c(C(N)=NNC(=O)c2cn(-c3cnon3)nn2)ccc(O)c1C(C)C
CC1C2CC3CC(C2)C(CC(=O)O)C1(n1ncc(Nc2ccccc2Cl)cc1=O)C3
C=C(NC(=O)c1ccccc1)S(=O)(=O)c1cccc(Cl)c1C
Cc1cccc2c(Nc3cccc(O)c3)ncnc12
Cc1c(Nc2ccccc2)cnn(C23CC4CC(CC(CC(=O)O)(C4)C2)C3Cl)c1=O
O=C(Oc1c(Cl)cccc1N1C(=O)CCC1=O)c1ccco1
O=C(Cn1nnc2c(Br)cccc21)c1ccccc1
O=C(c1ccccc1)C(Cl)n1nnc2ccccc21
COc1c2c(cc3nc(SC)n(C(=O)c4ccccc4)c13)OCCO2
CCOc1ccccc1NC(=O)CN(c1ccc(C)cc1)S(=O)(=O)c1c(CC)[nH]c(=O)[nH]c1=O
CCOc1cccc(CNC(NNC(=S)Nc2ccccc2)=[SH]C2CCc3c(cnn3-c3ccccc3)C2NC(=O)c2cc[nH]n2)c1
O=C(O)c1ccc(Cl)c(NN=C2c3ccccc3-c3ccccc32)c1
COc1cccc(SCC(=O)ON=C(N)c2cccc(OC)c2)c1
O=C(CCS(=O)(=O)c1ccccc1)N1CCN(c2ccccc2)C(F)C1
O=C(Nc1c2c(nn1-c1ccccc1)CS(=O)(=O)C2)c1ccc2c(c1Cl)OCO2
CCC1CCCC1NC(=O)C(c1cccnc1)N(C(=O)c1ccco1)c1ccccc1
O=C(O)c1cc(C2CCCCC2)ccc1S(=O)(=O)Nc1ccccc1
O=C(NCc1ccco1)C(c1ccco1)N(CCc1ccccc1)C(=O)Cn1nnc2ccccc21
Nc1csc(C2=NNC(c3ccco3)C2)c1
Cc1cc(NC(=S)NCNC(=O)c2ccccc2)c(C)c(C)c1C(Cl)(Cl)Cl
CC(=O)Nc1ccc2c(c1)N(CC(Br)N1CCOCC1)C(=O)C2
CC(C)(C)OC(=O)c1ccc(COC(=O)C(Cc2ccccc2)NC(=O)c2nc[nH]c2C(=O)NCCc2ccccc2)cc1
Cc1ccc(NS(=O)(=O)c2nnc(NC(=O)c3ccccc3C)s2)cc1
Cc1ccc2ncc(NS(=O)(=O)c3ccc(NC(=O)COc4cccc(Cl)c4)c(C)c3)nc2c1
CC(NC(=O)C(=O)NC(Cc1ccccc1)C(F)(F)F)C1OCCN1S(=O)(=O)c1ccc2c(c1)OCCO2
CSc1nccnc1CNC(=O)c1noc(COc2ccccc2)c1N
Nc1ccc(C(=O)Nc2cc3nc[nH]c3cc2Cl)cc1
O=C(NN1C(=O)C(=Cc2cccc(O)c2O)SC1=S)c1ccccc1
Cc1ccc(NS(=O)(=O)c2nnc(NC(=O)c3ccc(C)cc3)s2)cc1
Cc1cnoc1NS(=O)(=O)c1ccc(NC(=O)c2cc3c(C)c(C)ccc3o2)c(Cl)c1
CCC1CCC(NC(=O)C(c2cccnc2)N(C(=O)c2ccco2)c2ccccc2)C1
CC1CCCC(N2C(=O)C3C(C2=O)C(c2c(Cl)cccc2Br)N2C(=O)N(c4ccccc4)C(=O)C32)C1
Cc1ccccc1C1CC(=O)Nc2c1ccc(F)c2C
Cc1cc(N2CCCC2)ccc1C(=O)N1CCN(S(=O)(=O)c2ccccc2)CC1(C)[N+](=O)[O-]
Cc1cccc2ncc(NS(=O)(=O)c3ccc(NC(=O)C(C)Oc4ccc(Cl)cc4)cc3)nc12
CCCCOc1cncc(OC(=O)c2ccccc2)c1
C=C(C)COc1cc(C)cc(-c2c[nH]nc2-c2ccc(O)cc2)c1
O=C(NCCc1ccccc1Br)OCC1c2ccccc2-c2cccc(C(=O)O)c21
CC(=O)N(c1ccccc1)S(=O)(=O)c1ccc(N2C(=O)CCC2=O)c(C(F)(F)F)c1
CC1N(c2ccccc2)CCN(C(=O)CCS(=O)(=O)c2ccc3c(c2)NC(=O)CS3)C1(C)C
CCC(C(=O)Nc1ccc(S(=O)(=O)Nc2nncs2)cc1)=C(Cl)c1ccccc1
COc1csc(-c2csc3ncn(NC(=O)c4cccc(O)c4)c(=O)c23)c1
CCc1cc(S(=O)(=O)Nc2nncs2)ccc1NC(=O)C=Cc1ccccc1Cl
Nc1cc(OC(=O)c2ccccc2)cc2nc[nH]c12
CC(=O)n1cc(Nc2ccc(N)cc2)c2cc(Cl)ccc21
O=C(Oc1cccnc1)c1ccccc1[N+](=O)[O-]
COc1ccc(-n2c(=S)[nH]c3cc(C(=O)Nc4cccc(OC)c4)c(OC)cc3c2=O)cc1
CC(=O)Nc1ccc2c(c1)C(Cl)C(=O)N2CCN1CCOCC1
CC1OCCN(CCNC(=O)c2ccccc2)C1C
CC1C(NC(=O)c2cc[nH]n2)c2cnn(-c3ccccc3)c2CC1C(C)(C)C
CC(=O)NNC1(c2ccccc2)NC(Br)=Nc2cccc(C)c21
Cc1sc(C2CC(c3ccco3)=NN2)cc1N
O=S(=O)(Nc1nccs1)c1ccc(NS(=O)(=O)c2ccccc2Br)cc1
CC(CNC(=O)c1ccc2c(c1)N(Cc1ccccc1)C(=O)CS2)N1CCOCC1
O=C(Nc1ccc([N+](=O)[O-])cc1N1CCN(C(=O)c2ccccc2Cl)CC1)c1ccccc1
O=c1[nH]c(C2CCN(S(=O)(=O)c3ccc(F)cc3)CC2)nc2c1nnn2Cc1ccccc1OC(F)(F)F
O=Cc1cccc(Cn2ccc(-c3cccnc3)n2)c1
Cc1ccc2nnn(OCC(=O)Nc3cccc(S(C)(=O)=O)c3Br)c2c1
O=C(NC(=S)Nc1ccc(NC(=O)c2ccccc2Cl)cc1Cl)c1ccccc1
CCC(=O)Nc1ccc(C)c2c(C(=O)c3ccccc3[N+](=O)[O-])[nH][n+]([O-])c12
CCOC(C)(c1cc2ccccc2[nH]c1=O)N(c1ccccc1)S(=O)(=O)c1ccccc1
CC(=O)NNc1ccccc1C1NC=Nc2ccc(Br)c(C)c21
O=C(NCC(NC(=O)c1ccccc1)C(F)(F)F)Nc1c(OCC(F)(F)F)cccc1OCC(F)(F)F
CNC(=O)OC(C)(C)CC(NC(=O)c1cnc[nH]1)c1cccc(CC(C)CC(NC=O)C(=O)OC(C)(C)C)c1
O=C(Nc1cncc(Cl)c1)C(Cl)c1ccccc1
CC(C)c1ncccc1C(C(=O)NC1CCCC1)N(C(=O)c1csnn1)c1ccccc1
CC(=O)N(c1ccccc1)S(=O)(=O)c1ccc(N2C(=O)CCC2=O)cc1C(F)(F)F
COC1(CN2C(=O)C(=O)c3ccccc32)COc2ccccc2O1
Cc1cccc(Cl)c1N1C(=O)CC(N)(SC=NN=Cc2cccs2)C1=O
Cc1ccc2c(c1)NCC(C(N)=O)CCCNC(=O)C(I)(CC(N)=O)NC(=O)C([N+](=O)[O-])NC2=O
CC(=O)Nc1c(C)ccc2c1N(CCN1CCOCC1)C(=O)C2
COC(=O)c1cccc(C(Cl)C(=O)Nc2ccccc2[N+](=O)[O-])c1
CC(=O)NC(C)CN1CCN(c2ncccn2)CC1
O=C(O)c1cc(-n2cc(C(=O)Nc3ccccc3)c(-c3ccccc3)n2)ccc1Cl
COc1ccccc1N1C(=O)C(=Cc2occc2C)C(=O)NC1=S
O=C(OCC(=O)N1c2ccccc2Sc2ccccc21)c1cccnc1
COC1(NC(=O)C(c2cccnc2)N(c2ccccc2)C(Cl)C=O)CCCCC1
CC(=O)Nc1c(OC(C)=O)c(OC(C)=O)cc2nonc12
O=C(CSc1ncccc1[N+](=O)[O-])Nc1cnon1
COc1cccc(C(=O)Oc2cccnc2)c1
Cc1ccc(C)c(C(=O)NCNC(=S)Nc2ccc(C(Cl)(Cl)Cl)cc2)c1C
CC(C)Oc1ccc(C=NNC(=O)c2nnn(-c3cnon3)c2CNc2cccc(N)c2)cc1N
Cc1cccc(-c2n[nH]c3nc(=O)[nH]c(=O)c-3n2)n1
S=C(c1ccc(-c2ccc(Cl)cc2)o1)N1CCCCC1
Cc1nc2c(C)cccc2nc1NS(=O)(=O)c1ccc(NC(=O)C(Cl)Oc2ccccc2)cc1
COC1CN(C(=O)c2cc(=O)[nH]c3ccccc23)CCN1c1ccccc1
COC(=CC(=O)c1cccc(Br)c1OC(=O)c1ccco1)c1ccccc1
CC(CN(Cc1cc2ccccc2[nH]c1=O)Cc1nnnn1CC1CCCO1)c1ccccc1
CCN(c1ccccc1C)S(=O)(=O)c1nnc(NC(=O)COc2ccc(OC)cc2)s1
COc1cc(C=CC(=O)c2ccccc2OC(=O)c2ccco2)ccc1Br
COc1cccc2cc(C3NC(=O)N(CC(=O)NCc4occc4C)C3=O)ccc12
CCC(=O)Nc1ccc(C(=O)c2[nH][n+]([O-])c3cc(C)cc([N+](=O)[O-])c23)cc1
COc1ccccc1NC(=O)N1CCN(S(=O)(=O)c2ccccc2)C(OC)C1
Cc1cc(C)c2cc(C(=O)Nc3ccc(S(=O)(=O)Nc4ccno4)c(Cl)c3)oc2c1C
Nc1ccccc1S(=O)(=O)N=Cc1cc(C(F)(F)F)cc(C(F)(F)F)c1Cl
O=C(NCc1ccco1)C(c1ccco1)N(C(=O)Cn1nnc2ccccc21)c1ccc2c(c1)CCC2
CNC1(C)Cc2sc3ncnc(N4CCNCC4)c3c2C(N)C1
O=C1C(=O)N(CC2COc3ccccc3O2)c2ccccc21
Cc1cc(NC(=O)c2cc3c(N4CCCCC4)ncnc3s2)c(C)c2c1OCC(C)O2
CC(Oc1ccccc1)c1ccc(C(=O)NC(=S)Nc2cccc(C(=O)O)c2)cc1
CC(=O)c1cccc(-c2ccc(N3CCCC3)[nH]2)c1
CC(C)(C)c1ccc(-n2ncc3c2CCCC3(C)NC(=O)c2cc[nH]n2)cc1
Cc1cc(Cl)c2nc(C)c(NS(=O)(=O)c3ccc(NC(=O)COc4ccccc4)cc3)nc2c1
C=C(NC(=O)c1ccc(C)cc1)S(=O)(=O)c1ccccc1Cl
Cc1ccc(OC(C)C)cc1C1C(C(=O)c2cc(O)co2)=CC(=O)N1Cc1cccnc1
O=C1C(=O)N(CC2COc3ccccc3O2)c2ccccc21
CNC(=O)C(=O)NCCN(C)C1(C)OCCN1S(=O)(=O)c1ccccc1OC
CCC(C(=O)Nc1ccc(S(=O)(=O)Nc2nncs2)cc1)=C(Cl)c1ccccc1
CC1=C(Nc2ccccc2)C(=O)c2ccccc2C1=NS(=O)(=O)c1ccc(C(=O)O)cc1
CCC(=O)Nc1ccc2c(c(C(=O)c3ccccc3)[nH][n+]2[O-])c1Cl
Cc1cc2c(OC(F)F)cc(NC(=O)c3ccccc3)cc2oc1=O
O=Cc1cc(-c2cccnc2)nn1Cc1ccccc1
O=C(O)c1ccccc1-c1ccc(C(O)=NNC(=O)C(c2ccccc2)c2ccccc2Cl)o1
Cc1ccc2cc(N)cc3c2c1N=CN3
Cc1csc(C2CC(c3ccco3)=NN2C(Cl)C=O)c1
COc1cc(-c2nn(S(=O)(=O)c3c(F)cc(F)c(N)c3OC)c(F)c2F)ccc1F
CC1CN(C(=O)c2cc(=O)[nH]c3ccccc23)C(C)(C)CN1S(=O)(=O)c1ccccc1N
C=C(NC(=O)c1ccccc1)S(=O)(=O)c1cccc(C)c1
Cc1coc(C2=NN(C(Cl)C=O)C(c3ccco3)C2)c1
CCOC(=O)c1coc2ncc3c(c12)CC(N)C(C(C)(C)C)C3
COc1ccc2c(c1)C(OC)(c1ccccc1)NC(c1cc(Br)c(OC)c(NNC(C)=O)c1)=N2
CC(=O)Nc1cc(C)cc2c1N(CCN1CCOCC1)C(=O)C2
COc1cccc(N(Cc2cc3ccc(OC)cc3[nH]c2=O)S(=O)(=O)c2ccccc2)c1
COC(=O)c1ccc(NC(=O)c2ccc(NC(=O)c3ccco3)cc2)cc1
CC(=O)c1coc(C(=O)Oc2c(N)[nH]c3ccccc23)c1
COC1CCCC1NC(=O)C1(N(C(=O)Cn2nnc3ccccc32)c2ccccc2)CCCCC1
CNC(=O)OC(C)(C)CC(Cc1ccc(C(=O)OC(C)(C)C)cc1)NC(=O)c1nc[nH]c1C(=O)NCc1ccccc1
Nc1c(NC(=O)c2cc(Cl)n[nH]2)ccc2c1OCO2
Cc1ccc2c(CCNC(=O)COc3cc(C(=O)O)c4c(c3)oc(=O)c3ccccc34)c[nH]c2c1
COc1ccc2oc(-c3c[nH]nc3-c3ccccc3O)c(C(F)(F)F)c2c1
CC1(O)CNC(=O)C(CC(=O)Nc2ccccc2)N1C(=O)Nc1ccc(C(F)(F)F)cc1
Nc1cccc(C(F)NS(=O)(=O)c2nnc(NC(=O)c3ccc(Br)cc3)s2)c1
CCOC(=O)c1cccc2c(C)cn(S(=O)(=O)c3cc(C)cc(O)c3C(=O)O)c12
Nc1csc(C2=NNC(c3ccco3)C2)c1
Cc1ccccc1N1C(=O)N2C(c3ccccc3Cl)C3C(=O)N(C4CCCCC4)C(=O)C3C2(Br)C1=O
O=C(NCc1ccco1)C(c1ccco1)N(C(=O)Cn1nnc2ccccc21)c1ccc2c(c1)CCC2
Cc1coc(C(=O)Oc2ccccc2C(=O)C=Cc2ccccc2)c1Br
O=C(CSc1ccccc1)Nc1cc(F)c2c(c1)C(=O)NC2=O
Cc1cccc2c1c1c(n2CCCN2CCCC(O)CC2)CCCC1
Cc1ccc(C(=O)NCNC(=S)Nc2ccc(C(Cl)(Cl)Cl)c(C)c2)cc1C
CC(C)c1ccc(SC(F)F)cc1S(=O)(=O)Nc1ccccc1
COc1ccc(OCCNC(=O)c2cc(=O)[nH]c3ccccc23)cc1
Nc1c(C(=NS(=O)(=O)c2ccccc2Cl)C(F)(F)F)cccc1C(F)(F)F
Cn1nc(-c2ccc(Cl)cc2)nc2c(=O)n(C)c(=O)nc1-2
Cc1ccn(-c2cc(C(Cl)C=O)cc(C)c2[N+](=O)[O-])c1
CN(C)c1cccc2sc(-c3ncnc(N)n3)nc12
COc1ccc2cccc(OCCCN3CCN(c4cccc(O)c4)CC3)c2c1
COC(=O)C(C(=O)Nc1cccc([N+](=O)[O-])c1)c1ccc(Cl)cc1
CCc1cc(OC(O)C(=O)Nc2ccccc2NC(=O)COc2cc(C)ccc2C)ccc1C(=O)O
COc1c(C(=O)NCCOc2ccccc2)c2ccccc2[nH]c1=O
COC(=O)c1c(C(=O)NCCc2c[nH]c3ccccc23)c2ccccc2[nH]c1=O
CCOC(=O)c1ccc(NC(=O)CN2C(=O)C(CC)SC(C)(C)C2=O)cc1
O=C(Oc1cncc(Cl)c1)c1ccccc1
Nc1cc(NC(=O)c2cc(Cl)n[nH]2)cc2c1OCO2
CNC(=O)CN(c1cccc(Cl)c1)S(=O)(=O)c1ccccc1Cl
Cc1cccc(C(c2cnn(-c3ccccc3)c2)c2cn(-c3c(C)cccc3N)nc2N)c1
CCn1c(COc2ccccc2)nnc1SCC(=O)C(C)(C)C
COc1cccc(C=NNC(=O)C(=Cc2ccc3c(c2)OC(O)O3)NC(=O)c2ccccc2)c1
CCC(=O)Nc1ccc(C)cc1C(=O)c1[nH][n+]([O-])c2c([N+](=O)[O-])cccc12
O=C(NC(=S)Nc1ccc(NC(=O)c2c(Cl)cccc2Cl)cc1)c1ccccc1
Cc1cc(NS(=O)(=O)c2ccc(NC(=O)c3cc4c(Cl)c(C)cc(C)c4o3)cc2)on1
Cc1ccc(C(=O)C(C)Sc2nnc(CNc3ccccc3C)n2Cc2ccco2)cc1
NC12C=CC=CC1(CSc1nnc(NC(=O)c3ccc4ncsc4c3)s1)N(CC(=O)Nc1cnc3cccc(S)c3c1)C1C=CC=NC1(CN1COc3c(c4ccoc4c4ccccc34)C1)N2
COc1ccc2c(CC(NCc3ccccc3)OC)c[nH]c2c1
CCC(=Cc1ccccc1F)C(=O)Nc1ccc(S(=O)(=O)Nc2nncs2)cc1
N#Cc1ccccc1NC(=O)CSc1nnc(-c2ccccc2)s1
CC(C)(C)c1ccc(-n2ncc3c2CCCC3(C)NC(=O)c2cc[nH]n2)cc1
Cc1cccc(OCc2ccc(C(=O)NC(=S)Nc3ccccc3)cc2C(=O)O)c1
CCC(=O)Nc1ccc(C(F)(F)F)c(C(=O)c2[nH][n+]([O-])c3ccc(C)cc23)c1
COc1ccc(C(C(=O)NCC2OCCC2NC(C)=O)N(C(=O)Cn2nnc3ccccc32)c2cccc(OC)c2)cc1
CC(C)n1nnc(NC(=O)COc2ccc(C3CCCCC3)cc2)n1
COC(=O)c1cccc2[nH]cc(CCNC(=O)c3cc(=O)[nH]c4ccccc34)c12
Oc1ccc(C(O)c2ccccc2)c(Cl)c1Cl
Cc1c(C(=O)NN=CC(Cl)n2ncnn2)cc(Cl)cc1[N+](=O)[O-]
COc1cc(C(F)(F)F)c2oc(-c3c[nH]nc3-c3ccccc3)c(O)c2c1
CCc1c(C(=O)O)cccc1S(=O)(=O)N=C1C=C(Nc2ccccc2)C(=O)c2ccccc21
CC(=NNC(=O)c1cc([N+](=O)[O-])ccc1Cl)C(Cl)n1ncnn1
Nc1ccc(C(=O)Nc2nnc(S(=O)(=O)NCc3ccc(Br)cc3)s2)cc1F
COc1ccc2c(c1)OCC(CN1C(=O)C(=O)c3ccccc31)O2
Nc1cc(F)c(Br)c(C(=O)Nc2nnc(S(=O)(=O)NCc3ccccc3)s2)c1
Cc1coc(C(=O)C2=CC(=O)N(C(O)(OC(C)C)c3cccnc3)C2c2ccccc2)c1
O=C(Oc1ccccc1N1C(=O)CCC1=O)c1cc(Cl)co1
O=C(O)c1c(Cl)ccc2c1-c1ccccc1C2=NNc1ccccc1
O=C(O)c1cccc2c1-c1ccc(Cl)cc1C2=NNc1ccccc1
CSc1ncc(CNC(=O)c2cc(COc3ccccc3)on2)nc1N
Cc1ccc2ncc(NS(=O)(=O)c3ccc(NC(=O)C(Cl)Oc4ccccc4C)cc3)nc2c1
Cc1cccc(N)c1N1C(=O)CC(SC=NN=C(Cl)c2cccs2)C1=O
Cc1nc(N2CCN(C(=O)CCl)CC2)c2c3c(sc2n1)C(C)(C)CCC3
COc1ccc2c(c1)OC(CN1C(=O)C(=O)c3ccccc31)CO2
Nc1cc(Cl)c2nn(-c3ccccc3)nc2c1
CCOC(Sc1nc(NS(=O)(=O)c2ccccc2C)cc(=O)[nH]1)C(=O)Nc1ccccc1
CCOC(=O)c1cc(-c2ccsc2N)cc(C(O)(C(F)(F)F)C(F)(F)F)c1
COCCNC(=O)c1ccsc1C(OC)N(Cc1ccccc1)C(=O)Cn1nnc2ccccc21
CCC(=O)Nc1c(Cl)ccc2c1c(C(=O)c1cc(N)ccc1Cl)[nH][n+]2[O-]
Cc1ccoc1C(C)n1cccc1C(Cl)C=O
CCC1C(NC(C)=O)OCCN1CCN1C(=O)Cc2ccccc21
CCc1coc(C(=O)Oc2ccc3ccc(=O)oc3c2)c1
COc1cccc(OCc2nc(C#N)c(Nc3ccc(C)cc3)o2)c1
NS(=O)(=O)c1ccc2nonc2c1Nc1ccccc1[N+](=O)[O-]
COC(C(=O)NCc1ccco1)(c1ccccc1)N(Cc1ccco1)C(=O)Cn1nnc2ccccc21
COC1CN(S(=O)(=O)c2ccc3c(c2)OCCO3)C(CNC(=O)C(=O)NCCc2ccccc2)O1
COc1ccccc1C(=O)Oc1cccnc1
Cc1ccsc1C(Cl)=NN=CSC1(N)CC(=O)N(c2ccccc2)C1=O
COc1ccccc1N(C(=O)Cn1nnc2ccccc21)C1(C(=O)NC2CCCC2)CCCCC1
Cc1ccc2c(c1)nc(C)n2C(=O)c1ccccc1
COc1cccc2c1nnn2C(C)C(=O)N(c1ccccc1)C(C(=O)NCc1ccco1)c1ccco1
Cc1cccc(C2CC=CN2c2ccc(C#N)cc2)c1N
CC(=O)Nc1cccc(NC(=O)C(C)(Br)C=NNC(=O)C(Br)Oc2ccc(C)cc2)c1
CC(C)c1cncc(C(C(=O)NC2CCCC2)N(C(=O)c2csnn2)c2ccccc2)c1
Cc1cc(S(=O)(=O)Nc2ccccc2)cc2c(=O)c(C(=O)N3CCc4c(N)cccc43)n[nH]c12
O=C(CSc1cccc(F)c1)Nc1ccc2c(c1)C(=O)NC2=O
COc1cccc(C(C(=O)NCc2ccco2)N(Cc2ccco2)C(=O)Cn2nnc3ccccc32)c1
CCOC(=O)c1nc2occc2c2c1C(N)CCC2C(C)(C)C
CCOC(=O)c1coc2c1c1c(c3ccccc32)OC(C)N(Cc2ccccn2)C1
Cc1cc(-c2cccc(NC(=O)CCl)c2)nn1-c1ccccc1
O=C(NCc1ccco1)C(c1ccco1)N(Cc1cccs1)C(=O)Cn1nnc2ccccc21
CC(=O)NC(CN1C(=O)Cc2cc(C)ccc21)N1CCOCC1
CC(=O)c1ccoc1C(=O)Oc1c[nH]c2cccc(N)c12
CC(=O)c1ccc2[nH]c(N)c(OC(=O)c3ccco3)c2c1
O=C(Oc1ccc(Br)cc1C(=O)C=Cc1ccccc1F)c1ccco1
Cc1cccc(-c2ccn(-c3ccc(NC(=O)CCl)cc3)n2)c1
Cc1ccc(Nc2nnc(SC(C(=O)Nc3ccccn3)C(F)(F)F)s2)c(Cl)c1
CCOC(=O)C1CCc2cnc3oc(N)c(C(C)(C)C)c3c2C1
N=c1sc(Cl)cn1Cc1cc(Cl)ccc1N
CC1(C)c2c([nH]c3ccccc23)CCN1C(=O)CN1CCNc2cc(F)ccc21
Cc1cc(S(C)(=O)=O)ccc1NC(=O)C(Br)On1nnc2ccccc21
Cc1cccc(N2CCN(C(=O)CCS(=O)(=O)c3ccc4c(c3)NC(=O)CS4)CC2C)c1C
Cc1ccc2c(c1)C(c1ccc(F)cc1)C(C)C(=O)N2
O=C(NN1C(=O)C(=Cc2ccccc2)SC1=S)c1cc(O)ccc1O
O=C(Cn1nnc(-c2ccccc2NC(=O)c2ccc(F)cc2)n1)NCc1ccco1
CC(C)(C)c1ccc2nc(NS(=O)(=O)c3ccc(NC(=O)c4ccccc4)cc3)cnc2c1
COc1cccc2c(C(=O)NCCOc3ccccc3)cc(=O)[nH]c12
COc1ccc2c(c1)C(=O)C(=O)N2CC1COc2ccccc2O1
O=C(c1cccnc1)N1CCN(S(=O)(=O)c2c(Br)cccc2C(F)(F)F)CC1
Cc1cc2c(cc1NC(=O)c1cc3c(N4CCCCC4C)ncnc3s1)OCC(C)O2
O=C(Cc1cccc(Cl)c1)Nc1cncc(Cl)c1
COc1ccccc1NC=C1CCc2ccccc2C1=O
Cn1nc(-c2ccccn2)nc2c(=O)n(C)c(=O)nc1-2
COc1ccc(NC(=O)C2ON=C(c3cccc(OC)c3OC)C2Br)cc1
Cc1ccc2c(c1)N(CCOc1ccccc1)C(=O)C2=O
COc1ccc(NC(=O)N2CCN(S(=O)(=O)c3ccccc3)C(OC)C2)cc1
COc1ccc(C#N)c2c(C=Cc3ccccc3)c[nH]c12
CCc1cc(OCc2nnc[nH]2)ccc1SCC(=O)C(C)(C)C
COC(=O)COc1ccc2c(=O)n(CC(=O)NCc3ccccc3)ccc2c1
C=C(C#N)C(=O)OCCOCc1cc(-c2cccnc2)nn1Cc1ccccc1
CC(=O)Nc1c(OC(C)=O)cc(OC(C)=O)c2nonc12
CCOC(=O)c1cc(C)c(S(=O)(=O)n2ccc3cccc(C)c32)c(C(=O)O)c1O
CCC(C)(C)NC(=O)c1cc(NC(C)=O)cc(N(Cc2cccn2C)C(=O)Cn2nnc3ccccc32)c1
O=C(Oc1ccccc1N1C(=O)CCC1=O)c1occc1Cl
CC(=O)n1cc(Nc2ccc(N)cc2)c2ccc(Cl)cc21
Cc1cc(C#N)ccc1NN=C(C#N)S(=O)(=O)c1nscc1C(F)(F)F
O=C(NC(=S)Nc1ccc(NC(=O)c2c(Cl)cccc2Cl)cc1)c1ccccc1
Cc1ccc(NC(=O)C(Cl)Sc2nnc(Nc3ccc(C)cc3C(F)(F)F)s2)nc1
CC(=O)n1cc(Nc2ccccc2)c2c(Cl)cc(N)cc21
O=C(O)c1nc2ccccc2s1
CSc1ccc2c(c1)CC(=O)N2CC(NC(C)=O)N1CCOCC1
O=C(Cn1nnc2ccccc21)c1cccc(Cl)c1
COCCNC(=O)c1ccc(CN(Cc2cccs2)C(=O)Cn2nnc3cc(OC)ccc32)cc1
O=C(COc1ccc(S(=O)(=O)N2CCC(F)CC2)cc1)Nc1ccccc1
COc1nc2scc(-c3cc(O)cs3)c2c(=O)n1NC(=O)c1ccccc1
O=C(c1cnc2sc(Cl)cn12)N1CCN(c2ccccc2)C(Cl)C1
CCN(CC)c1c(C(=O)NN=Cc2cc(C(C)C)c(N)cc2O)nnn1-c1cnon1
O=C(O)c1cccc2c1C(=NNc1ccccc1)c1ccc(Cl)cc1-2
NNC(=O)CN1C(c2ccccc2)=Nc2cc(Br)ccc2C1c1ccccc1
CCOc1ccc2[nH]c(=O)c(CN(c3ccccc3)S(=O)(=O)c3cccc(C)c3)cc2c1
O=C(CSc1ncccc1[N+](=O)[O-])Nc1cnon1
COC(=O)c1ccccc1NC(=O)Cn1c(OC)cc2sc(OC)c(OC)c21
O=C(Nc1nc(-c2sccc2Cl)cs1)c1ccccc1
CSc1cc(Cl)ccc1COC(=O)Nc1ncns1
CCc1cc2ccc(=O)oc2cc1OC(=O)c1ccco1
O=C(NN=Cc1ccnc(Cl)c1)c1cccc(S(=O)(=O)Nc2ccccc2)c1
CNC(=O)OC(C)(C)Cc1cccc(COC(=O)C(Cc2ccccc2)NC(=O)c2nc[nH]c2C(=O)NCc2ccccc2)c1
CC(C)CNS(=O)(=O)C(CC(=O)Nc1ccccc1Oc1ccccc1Cl)c1ccccc1
Cc1csc(-c2ccc3cnn(-c4ccc(C(=O)O)cc4)c3n2)c1C
CC(=O)NC(Br)(Oc1cc(C)c(C)cc1Br)C(=O)NN=CCC(=O)Nc1ccccc1
COc1ccccc1C(=O)Nc1nc2ccccc2s1
COc1ccc(C(C(=O)NCC2OCCC2NC(C)=O)N(C(=O)Cn2nnc3c(OC)cccc32)c2ccccc2)cc1
CCOC1=C(C(=O)c2ccc(C)o2)C(c2cccc(O)c2C)N(c2nc(C(=O)OC)cs2)C1=O
Nc1c(C(O)(C(F)(F)F)C(F)(F)F)ccc2c(C(O)(C(F)(F)F)C(F)(F)F)cccc12
COc1cc2c(cc1S(=O)(=O)N1CCOC1CNC(=O)C(=O)NCCc1ccccc1)OCCO2
O=C(O)c1cc(NNC(=S)Nc2ccccc2OC(F)F)c([N+](=O)[O-])cc1S(=O)(=O)Nc1ccccc1
COc1ccc(C(CC(NCc2ccccc2OC)OC)c2cccc(N)c2)cc1
C=C(c1cccc2c1ccn2Cc1ccccc1)[N+](=O)[O-]
O=C(Cn1nnc2ccc(Cl)cc21)c1ccccc1
COc1csc(NC(=O)C(C)(C)c2cccc(C)c2)c1C(=O)N1CCOCC1
CC(C)c1ccc(C(=O)N2CC3CN(C(=O)c4cc([N+](=O)[O-])ccc4C(C)C)CC(C3=O)C2[N+](=O)[O-])cc1
COc1cccc(OCCNC(=O)c2cc(=O)[nH]c3ccccc23)c1
CNC(=O)OC(C)(C)Cc1cccc(C(CNC(=O)c2nc[nH]c2C(=O)NCc2ccccc2)C(=O)OC(C)(C)C)c1
COCCNC(=O)C(c1cc(OC)cs1)N(Cc1ccccc1)C(=O)Cn1nnc2ccccc21
Nc1c(OC(=O)c2ccccc2)ccc2[nH]cnc12
CC(=O)NC(C)CN1CCN(c2ncccn2)CC1
O=C(NCc1ccco1)C(c1ccco1)N(CCc1ccccc1)C(=O)Cn1nnc2ccccc21
COC(=O)c1cc2c(ccn2C(OC)C(=O)Nc2c(OC)cccc2OC)s1
CC(Sc1nnc(Nc2ccccc2)s1)C(=O)Nc1nc(Cl)ccc1C(F)(F)F
COc1cc(Br)cc(OC(=O)c2ccco2)c1C(=O)C=Cc1ccccc1
N=c1scc(Cl)n1Cc1c(N)cccc1Cl
COc1cccc2nnn(CC(=O)N(c3ccccc3)C(C(=O)NCC3CCCO3)c3ccccc3NC(C)=O)c12
Cc1cc(S(=O)(=O)C(C#N)=NNc2cc(C#N)cc(C(F)(F)F)c2)ns1
[NH3+]c1[nH+]c2cccc(Br)c2cc1[O-]
Cc1cc(C(Cl)C=O)ccc1-n1ccc(C)c1[N+](=O)[O-]
CCOc1c(CC)cccc1N(CC(=O)Nc1ccccc1C)S(=O)(=O)c1c[nH]c(=O)[nH]c1=O
CC(=Cc1ccccc1Br)C(=O)c1ccccc1OC(=O)c1ccco1
CC(CCN1CCCCCC1)n1c2c(c3ccccc31)C(O)CCC2
NC1CN(CC(=O)Nc2cccc([N+](=O)[O-])c2)CCN1
COc1ccc2c(OC)c(CN(c3ccccc3)S(=O)(=O)c3ccccc3)c(=O)[nH]c2c1
O=C(O)c1nc2ccccc2s1
CC(C)CNS(=O)(=O)c1cc(Oc2ccccc2)c(NC(=O)CCc2ccccc2)cc1Cl
Cc1cccc(C(=O)NC(=CCl)S(=O)(=O)c2ccccc2)c1
CCOC(=O)c1ccc2c(c1)c1c(c3ccoc32)CN(Cc2cc(C)ccn2)CO1
CC(C)Oc1cccc(N)c1C=NNC(=O)c1nnn(-c2cnon2)c1CNc1ccccc1N
O=C(NN1C(=O)C(=Cc2cccc(O)c2)SC1=S)c1ccccc1O
COc1cccc(N(C(=O)Cn2nnc3c(OC)cccc32)C(C(=O)NCC2CCCO2)c2cccc(NC(C)=O)c2)c1
CCOc1cc(C)ccc1S(=O)(=O)N(Cc1cc2ccccc2[nH]c1=O)c1ccccc1
CNC(=O)N(O)c1ccc(C=NN2C(=S)SCC2(C)C)s1
CCOc1ccccc1NC(=O)CN(c1ccc(C)cc1)S(=O)(=O)c1c(CC)[nH]c(=O)[nH]c1=O
CC(=O)Nc1ccc(C(=O)NC(C)C(C)C)c2c1nnn2CC(=O)N(Cc1[nH]ccc1N)c1ccccc1
NC(CNCCc1ccccc1)c1ccccc1
CCOc1ccc(C)c(C2C(C(=O)c3occc3C)=CC(=O)N2c2nc(C(=O)OC)cs2)c1O
O=C(Cc1cccc(Cl)c1)Nc1cncc(Cl)c1
Cc1ccccc1C(=O)Oc1cc2nc[nH]c2cc1N
CCOC(=O)c1cccc2c(C)cn(S(=O)(=O)c3ccc(O)c(C)c3C(=O)O)c12
O=C(NN=Cc1ccncc1)c1cccc(S(=O)(=O)Nc2ccccc2Cl)c1
O=C(O)c1cc(NC(=S)NNc2ccc(S(=O)(=O)Nc3ccccc3)cc2OC(F)F)cc([N+](=O)[O-])c1
Cc1nc(Nc2cccc(O)c2)c2ccccc2n1
CC(=CC(=O)c1c(Br)cccc1OC(=O)c1ccco1)c1ccccc1
CCc1ccc(F)cc1NS(=O)(=O)c1ccc(NC(=O)Nc2cccc(C(=O)OC)c2)cc1
Cn1c(=O)nc2[nH]nc(-c3cccc(N)n3)nc-2c1=O
Cc1ccc(NC(=O)CCl)c(-n2ccc(-c3ccccc3)n2)c1
O=C(O)c1cc(-c2cc(Cl)c(C=NNC(=O)C(c3ccccc3)c3ccccc3)o2)ccc1O
COc1c(N)cc(N)cc1C=NNC(=O)c1nnn(-c2cnon2)c1CNc1ccccc1
CC(=O)NC(C)CN1CCN(c2ncccn2)CC1
NNC(=O)CN1C(c2ccccc2)=Nc2ccccc2C1(Br)c1ccccc1
CCOC(=O)c1cc2c3c(c4cc(C)ccc4c2o1)OCN(Cc1ccccn1)C3
Nc1cccc(CCc2ccccc2)c1
COc1ccc(C=NNC(=O)C(NC(=O)c2ccccc2)=C(O)c2ccc3c(c2)OCO3)cc1
Cc1ccc(C(=O)CSc2nnc(CNc3ccccc3)n2Cc2occ(C)c2C)cc1
COC(=O)c1ccoc1C(=O)Nc1ccc(C(=O)Nc2ccccc2)cc1
COC(=O)c1ccc(OC)c(NC(=O)C(OC)n2ccc3scc(OC)c32)c1
Cc1cc2c(cc1C(=O)O)C(=NS(=O)(=O)c1ccccc1)C=C(Nc1ccccc1)C2=O
O=C(Cc1ccccc1F)NC(Cl)CCn1ccnc1
Cn1c(=O)nc2[nH]nc(-c3cc(N)ccc3Cl)nc-2c1=O
CC(C)c1ccc(NS(=O)(=O)c2ccc(SC(F)F)cc2)cc1
CC(C)c1ccoc1C(=O)N(c1ccccc1)C(C(=O)NC1CCCC1)c1cccnc1
CCOc1csc(N2C(=O)C=C(C(=O)c3occc3C)C2(C(=O)OC)c2cccc(C)c2O)n1
Cc1ccccc1C(=O)Nc1ccc2cc(OC(F)F)c(=O)oc2c1
CC(C)(C)OC(=O)C(CC(C)(C)c1ccc(COC(=O)C(Cc2ccccc2)NC(=O)c2c[nH]cn2)cc1)NC=O
COC(=O)c1ccc2c(CCNC(=O)c3cc(=O)[nH]c4ccccc34)c[nH]c2c1
COc1ccccc1C1c2c(ccc(OC)c2OC)N=C(c2ccc(Br)cc2)N1CC(=O)NN
O=C(Nc1c2c(nn1-c1ccccc1)CS(=O)(=O)C2)c1ccc2c(c1Cl)OCO2
Cc1ccc(N(c2ccccc2)C(N)C2=CC3=CCC(C)(C=C3OC(C)C)NC2=O)cc1
Nc1ccc(F)cc1C(=O)Nc1nnc(S(=O)(=O)NCc2cccc(Br)c2)s1
CCOC(=O)c1ccc(-c2c(CN(C)C)csc2NC(=O)CCl)cc1
COc1ccc(C2=Nc3c(OC)cccc3C(c3ccccc3)N2CC(=O)NN)c(OC)c1Br
O=C1C2C(c3ccccc3)C=CC(c3ccccc3)C2C(=O)N1c1cccnc1
CCC(=O)Nc1cc([N+](=O)[O-])cc2c(C(=O)c3ccccc3)[nH][n+]([O-])c12
CNC(=O)OC(C)(C)Cc1cccc(CC(NC(=O)c2nc[nH]c2C(=O)NCc2ccccc2)C(=O)OCc2ccccc2)c1
CSc1c(NC(=O)Cc2ccccc2)cccc1[N+](=O)[O-]
COc1cccc(NC(=O)C2(OC)CC(c3ccccc3Br)=NO2)c1OC
CCC(=O)Nc1cc2c(C(=O)c3ccccc3[N+](=O)[O-])[nH][n+]([O-])c2cc1C
O=C(NCc1ccco1)C(c1ccco1)N(CCc1ccccc1)C(=O)Cn1nnc2ccccc21
CC(C)c1ccccc1NC(=O)CSc1nc2ccsc2c(=O)n1Cc1ccc(C(=O)O)cc1
N#Cc1ccc(OC(F)(F)Cl)c(-c2cc(=O)[nH]c(SCC(=O)Nc3ccccc3)n2)c1
FC(F)(F)c1ccc(CNC(=S)NNC(=S)Nc2ccccc2)cc1
CCC(=O)Nc1ccc(C(=O)c2[nH][n+]([O-])c3cccc(C)c23)cc1[N+](=O)[O-]
O=C(O)c1ccc2c(c1)-c1ccccc1C2=NNc1ccccc1Cl
Nc1coc(C2CC(c3cccs3)=NN2)c1
CC(C)(C)OC(=O)NCCC(=O)Oc1cc(=O)oc2ccccc12
CCN(CC)C(=O)Cn1cc(C=C2C(=O)NC(=O)N(c3ccccc3F)C2=O)c2ccccc21
COc1ccc(OC)c(C=C2SC(=S)N(CCC(=O)NNC(=O)c3ccccc3)C2=O)c1
Cc1cc2[nH]c(=O)cc(C(=O)N3C(C)CN(S(=O)(=O)c4ccccc4)CC3C)c2cc1C
CCC(=O)Nc1cc(C)cc2c(C(=O)c3ccccc3[N+](=O)[O-])[nH][n+]([O-])c12
COC(C(=O)N(c1ccccc1)C1(C(=O)NC2CCCC2)CCCCC1)n1nnc2ccccc21
CS(=O)(=O)N(Cc1ccc(C(=O)Nc2ccccc2Sc2ccccc2)cc1)c1ccccc1
Cc1ccc(NC(=O)C(Sc2nnc(-c3sccc3C)n2-c2ccccc2)C(=O)O)cc1
O=C(CSc1ccncn1)Nc1nonc1[N+](=O)[O-]
Cc1ccc([N+](=O)[O-])cc1C(=O)NN=CC(Cl)(Cl)n1ncnn1
Cn1c(=O)nc2[nH]nc(-c3cc(N)ccn3)nc-2c1=O
C=C(c1cc2ccccc2n1Cc1ccccc1)[N+](=O)[O-]
COC(=O)c1ccc(NC(=O)c2ccc(NC(=O)c3ccco3)cc2)cc1
Cc1ccc(S(=O)(=O)N=C2C=C(Nc3ccccc3)C(=O)c3ccccc32)cc1C(=O)O
CC(=O)n1cc(Nc2ccc(N)cc2)c2cc(Cl)ccc21
Cc1cc(S(=O)(=O)Nc2ccccc2)cc2c(=O)c(C(=O)N3CC(C)c4ccccc43)c[nH]c12
CC(CCN1CCCO1)NC(=O)C(c1cccnc1)N(C(=O)c1ccco1)c1ccccc1
Cc1coc(C(C(Cl)C=O)n2ccc(C)c2)c1
COc1ccccc1N(C(=O)Cn1nnc2ccccc21)C(C(=O)NCC1OCCC1(NC(C)=O)OC)c1ccccc1
O=C(NCc1ccco1)C(c1ccco1)N(CCc1ccccc1)C(=O)Cn1nnc2ccccc21
COc1ccc(C(=O)NN2C(=O)C(=C(Cl)c3ccccc3)SC2=S)cc1Cl
Cc1cc2ccc(=O)oc2cc1OC(=O)c1ccco1
CC(C)(C)OC(=O)c1cccc(CC(NC(=O)c2nc[nH]c2C(=O)NCCc2ccccc2)C(=O)OCc2ccccc2)c1
Cc1snc(S(=O)(=O)C=NNc2cccc(C(F)(F)F)c2C#N)c1C#N
CNC(=O)CN(c1cc(Cl)cc(Cl)c1)S(=O)(=O)c1ccccc1
CNC(=O)OC(C)(C)Cc1nc[nH]c1C(=O)NC(C)(c1ccccc1)C(C)CC(NC=O)C(=O)OC(C)(C)C
COc1c(N)c(S(=O)(=O)n2nc(-c3cccc(F)c3F)c(F)c2OC)cc(F)c1F
O=C(c1ccccc1)C(Br)n1nnc2ccccc21
CC(C)c1cc2nc(SCC(=O)Nc3cccc(C(=O)O)c3)n(Cc3ccccc3)c(=O)c2s1
COc1ccc2[nH]c(=O)cc(C(=O)NCCOc3ccccc3)c2c1
COc1ccccc1CC(=O)NC(OC)c1nnc(SCCOc2ccc(N)cc2C)[nH]1
Cc1cccc(C(=O)OCC2c3ccccc3-c3ccc(C(=O)O)cc32)c1Br
CNC(=O)N(O)c1ccc(C=NN2C(=S)SCC2(C)C)s1
COC(=O)c1ccc(NC(=O)c2ccc3c(c2)OCCCO3)cc1
Cc1cc(S(=O)(=O)N2CCN(C(=O)c3ccc(N4CCCC4C)cc3)CC2)ccc1[N+](=O)[O-]
NC(C(=O)Nc1ccccc1)(N1CCNCC1)[N+](=O)[O-]
CCc1cc2ccc(OC(=O)c3ccco3)cc2oc1=O
CCOC(=O)c1cc(O)cc(S(=O)(=O)n2c(C)cc3cc(C)cc(C(=O)O)c32)c1
CC(C(=O)Nc1ccc2ccc(=O)oc2c1)c1ccccc1[N+](=O)[O-]
O=C(NCc1ccco1)C(c1ccco1)N(C(=O)Cn1nnc2ccccc21)c1ccc2c(c1)CCC2
COC(=O)COc1ccccc1CNC(=O)Cn1ccc2ccccc2c1=O
CC(=O)NNC1(Br)CN(CC2=Nc3ccccc3C(c3ccccc3)N2)CCO1
CCOC(=O)C1SC(CC)C(=O)N(C(C)(C)C(=O)Nc2ccccc2)C1=O
CCOC(=O)c1ccc(C(O)(C(F)(F)F)C(F)(F)F)c(-c2cscc2N)c1
CC1(F)C(=O)Nc2ccccc2C1(C)c1ccccc1
CC(=O)c1ccccc1-c1ccc(N2CCCC2)[nH]1
COc1cccc(CCNC(=O)C(=O)NCC2OCCN2S(=O)(=O)c2ccc3c(c2)OCCO3)c1
CCOC(=O)c1c(S(=O)(=O)n2cc(C(=O)O)c3cccc(C)c32)ccc(O)c1C
COc1c(C(=O)NCCOc2ccccc2)c2ccccc2[nH]c1=O
Cc1nnn(C(C(Cl)=NNC(=O)c2ccc(Cl)cc2)[N+](=O)[O-])n1
O=C(Nc1ccccc1N1CCN(C(=O)c2cccc(Cl)c2[N+](=O)[O-])CC1)c1ccccc1
CCC(=O)Nc1cccc(C(=O)c2[nH][n+]([O-])c3c(C(F)(F)F)cc(C)cc23)c1
Cc1ccc(C(=O)NCNC(=S)Nc2cc(C)c(C(Cl)(Cl)Cl)c(C)c2)cc1
O=C(NCc1ccco1)C(c1ccco1)N(C(=O)Cn1nnc2ccccc21)c1ccc2c(c1)CCC2
CCOC(=O)c1cccc(CC)c1NC(=O)CN1C(=O)CSC(C)(C)C1=O
COc1c(C2NC(=O)N(CC(=O)NCc3ccco3)C2=O)ccc2cc(C)ccc12
CC(C)(C)c1ccc2ncc(NS(=O)(=O)c3ccc(NC(=O)c4ccccc4)cc3)nc2c1
Cc1cc(NS(=O)(=O)c2ccc(NC(=O)c3cc4cc(Cl)cc(C)c4o3)cc2C)on1
CCN(CC)C(=O)Cn1cc(C=C2C(=O)NC(=O)N(c3ccccc3)C2=O)c2ccc(F)cc21
Cc1cc(NC(=O)Cc2ccc(F)o2)cc2c1C(=O)NC2=O
Cc1c(OC(=O)c2ccccc2)ccc2[nH]c(N)nc12
N#Cc1ccccc1NC(=O)CSc1nc(-c2cccc(OC(F)(F)Cl)c2)cc(=O)[nH]1
COc1ccc(Nc2cnc(COc3cccc(C#N)c3)o2)c(C)c1
Cc1coc(C(C(Cl)C=O)n2cccc2C)c1
O=CC(Cl)N(Nc1ccccc1)C(=O)Nc1ccccc1
COc1cccc(C(C(=O)NCc2ccco2)N(Cc2ccco2)C(=O)Cn2nnc3ccccc32)c1
Clc1ccc(Cl)n1Cc1ccco1
Cc1ccc2ccn(S(=O)(=O)c3c(C(=O)O)cc(O)c(C)c3OC(C)C)c2c1
Nc1c(Br)cc(F)cc1CNS(=O)(=O)c1nnc(NC(=O)c2ccccc2)s1
COc1ccc2c(c1)C(c1ccccc1)NCC2
Cc1cccc2cc(CN(CCc3ccccc3)Cc3nnnn3CC3CCCO3)c(=O)[nH]c12
CC(On1nnc2cccc(Br)c21)C(=O)Nc1cccc(S(C)(=O)=O)c1
O=C(O)c1ccccc1N1N=C(c2ccccc2)CC1c1ccccc1
CC(=O)Nc1cccc2c1CC(=O)N2CCN1CCOCC1Cl
O=S(=O)(Nc1nccs1)c1ccc(NS(=O)(=O)c2ccccc2)c(Br)c1
CCOc1cccc(NC(=O)C(C)Sc2nc(NS(=O)(=O)c3ccccc3)cc(=O)[nH]2)c1
COC(=O)C(Cl)(C(=O)Nc1ccccc1OC)N(c1ccccc1)S(=O)(=O)c1ccccc1
Cc1cccc(C(=O)NC(=CCl)S(=O)(=O)c2ccccc2)c1
N#CC1Cc2cc(NC(=S)NC(=O)c3ccccc3)sc2C1
Nc1cccc(NC(=O)CN2CCNCC2[N+](=O)[O-])c1
CC(C)c1cc(N)cc2nonc12
COc1ccc(-n2c(=S)[nH]c3c(OC)c(C(=O)Nc4ccccc4)ccc3c2=O)c(OC)c1
CC(=O)NNC1=Nc2c(Br)cccc2C(c2ccccc2C)N1
NC(=O)C1CN(S(=O)(=O)c2ccc(CC(=O)Nc3ccc(-c4ccccc4)s3)s2)CCO1
CNC(=O)OC(C)(C)Cc1ccccc1CC(NC(=O)c1nc[nH]c1C(=O)NCc1ccccc1)C(=O)OCc1ccccc1
Cc1cc(S(=O)(=O)N2CCN(c3ccccc3)CC2)ccc1-c1cocn1
Cc1coc(C(=O)Oc2cc(Br)ccc2C(=O)C=Cc2ccccc2)c1
COC(=O)C(C(=O)Nc1ccc(Cl)cc1)(c1ccccc1)[N+](=O)[O-]
CCC(=O)Nc1ccc(Cl)c(C(=O)c2[nH][n+]([O-])c3cc(Cl)c(N)cc23)c1
O=C(NN1C(=O)C(=Cc2cccc(O)c2)SC1=S)c1ccccc1O
CCOC(=O)c1cc(N)sc1-c1ccccc1
CCOC1(c2cccc(O)c2C)C(C(=O)c2ccc(C)o2)=CC(=O)N1c1nc(C(=O)OC)cs1
Cc1ccccc1C=CC(=O)c1c(Br)cccc1OC(=O)c1ccco1
COc1ccc(NC(=O)C(C)Sc2nc3sccc3c(=O)[nH]2)c(C)c1
Cc1cc(Cl)c(Br)cc1C1C2C(=O)N(C3CCCCC3)C(=O)C2C2C(=O)N(c3ccccc3)C(=O)N21
CC(C)c1ccc(SC(F)F)cc1NS(=O)(=O)c1ccccc1
COc1cccc(N(C(=O)Cn2nnc3ccccc32)C(C(=O)NCc2ccco2)c2occc2C)c1
Cc1cccc(OC(C)C)c1C1C(C(=O)c2ccco2)=C(O)C(=O)N1Cc1cccnc1
COc1ccccc1C=C1SC(=S)N(CCC(=O)NNC(=O)c2ccccc2OC)C1=O
Cc1cccc(-n2ccc(-c3ccccc3NC(=O)CCl)n2)c1
CC(C)(C)OC(=O)NCCC(=O)Oc1ccc2oc(=O)ccc2c1
Cc1cc2c(cc1F)C(c1ccccc1C)CC(=O)N2
Cc1ccc(-n2ncc3c2C(C(C)(C)C)CCC3NC(=O)c2cc[nH]n2)cc1
CC1c2[nH]c3cccc(F)c3c2CN(C(=O)CN2CCCc3ccccc32)C1C
CC(C)C(OC(=O)O)N(C(=O)COn1nnc2ccccc21)c1ccccc1
COc1cccc(S(=O)(=O)N2CCN(C(=O)Nc3ccccc3)C(OC)C2)c1
O=C(Cn1nnc2ccccc21)c1ccccc1Br
Cc1ccc(S(=O)(=O)N=C2C(C(=O)O)=C(Nc3ccccc3)C(=O)c3ccccc32)cc1
COc1cccc2c(C(=O)N3CCN(c4ccccc4)CC3)cc(=O)[nH]c12
COc1ccc2nnn(CC(=O)N(C3CC3)C(C(=O)Nc3ccccc3)c3ccccc3)c2c1F
COc1cccc(OC(=O)c2ccco2)c1C(=O)C=Cc1ccc(Br)cc1
Cc1ccc(S(=O)(=O)N2CCN(C(=O)c3cc(=O)[nH]c4cccc(C)c34)CC2)c(C)c1C
O=CC(Cl)N=c1sccn1Cc1ccccc1Cl
O=[N+]([O-])C(C=Nn1c(-c2ccco2)n[nH]c1=S)=Cc1ccccc1
N=c1sccn1Cc1ccc(Cl)c(N)c1
O=C(c1cc(=O)[nH]c2ccccc12)N1CCN(c2ccccc2)CC1C(F)(F)F
COc1ccccc1C1c2ccccc2N=C(c2cc(OC)c(Br)c(OC)c2)N1CC(=O)NN
Cc1ccc2c(c1)C(=NS(=O)(=O)c1ccc(C(=O)O)cc1)C=C(Nc1ccccc1)C2=O
CCC(=O)Nc1ccc(Cl)c2c1c(C(=O)c1cc(N)ccc1Cl)[nH][n+]2[O-]
Oc1cccc(Cc2cc(Cl)ccc2Cl)c1O
O=C(CCS(=O)(=O)c1ccc(F)cc1)N1CCN(c2ccccc2)CC1
Nc1cc(NC(=O)c2cc(Cl)n[nH]2)cc2c1OCO2
O=C(NCc1ccco1)C(c1ccco1)N(CCc1ccccc1)C(=O)Cn1nnc2ccccc21
CCOc1c(NS(=O)(=O)c2ccccc2C)nc(SCC(=O)Nc2ccccc2)[nH]c1=O
COc1c2c(cc3nc(SC)n(C(=O)c4ccccc4)c13)OCCO2
CCc1c(NC(C)=O)ccc2c1CC(=O)N2CCN1CCOCC1
CCc1ccc(C=CC(=O)Nc2ccc(S(=O)(=O)Nc3nncs3)cc2)cc1Cl
CCOC(=O)c1cccc(-c2cccs2)c1N
CCOc1cccc(-c2ccn(-c3ccc(F)c(F)c3)n2)c1
O=C(NN=Cc1cccc2c(O)cc(Br)cc12)c1cccnc1
CC(C)c1ccc(C(=O)N2CC3CN(C(=O)c4cc(C(C)C)cc([N+](=O)[O-])c4)CC([N+](=O)[O-])(C2)C3=O)cc1
Cc1cc(C2=NNC(c3ccco3)C2)oc1N
CC(C)CNS(=O)(=O)c1cccc(Oc2ccc(Cl)cc2NC(=O)CCc2ccccc2)c1
CC(C)Oc1cc(Cl)c(NC(=O)CSCC(=O)Nc2ccccc2Cl)c(C(F)(F)F)c1
Nc1ccc(C(=O)Oc2ccc3[nH]cnc3c2)cc1
Cc1cc(C(N)=O)c2c(c1)C(=O)NC(CC(N)=O)C(=O)NC(I)C(=O)NC([N+](=O)[O-])CCCCN2
COc1ccccc1N1CCN(CCCOc2ccc(O)c3ccccc23)CC1
CCOC1(c2cccc(C)c2)C(C(=O)c2ccc(C)o2)=C(O)C(=O)N1c1nc(C(=O)OC)cs1
CCN(c1ccccc1)S(=O)(=O)c1nnc(NC(=O)c2cccc(OC)c2)s1
CC(C)Oc1c(N)cccc1C(N)=NNC(=O)c1nnn(-c2cnon2)c1CNc1ccccc1
COc1cc(O)ccc1-c1n[nH]cc1-c1cc2ccc(C(F)(F)F)cc2o1
C=C(C#N)C(=O)OCCOCC(c1ccccc1)n1ccc(-c2cccnc2)n1
CCCNC(=O)C1C(C(=O)Nc2scc(-c3ccccc3)c2C)C2(C)CCC1(C(=O)O)O2
O=C1NC(=NS(=O)(=O)Cc2ccccc2)SC1=Cc1ccc2c(c1)OCO2
CC(C)(C)C1CCCc2onc(C(=O)Nc3cccnc3)c21
COC(=NOC(=O)CSc1cccc(OC)c1)c1ccc(N)cc1
O=C(O)c1cc(C2CCCCC2)ccc1S(=O)(=O)Nc1ccccc1
CC(C)C(C(NC=O)C(=O)OC(C)(C)C)C(c1ccccc1)C(NC(=O)c1c[nH]cn1)C(=O)OCc1ccccc1
O=C(Oc1cccc(Cl)c1N1C(=O)CCC1=O)c1ccco1
O=CC(c1ccccc1)n1ccc(-c2cccnc2)n1
CC1(C)CCC(C(=O)Nc2ccccc2)CN1S(=O)(=O)c1ccc2[nH]c(=O)ccc2c1
CC1(c2ccco2)CC(c2ccco2)=NN1C(Cl)C=O
CC(C(=O)Nc1cc([N+](=O)[O-])c2ccc(=O)oc2c1)c1ccccc1
O=C(NCc1ccco1)C(c1ccco1)N(CCc1ccccc1)C(=O)Cn1nnc2ccccc21
Nc1cccc(S(=O)(=O)N=C(c2cc(Cl)ccc2C(F)(F)F)C(F)(F)F)c1
O=C(Cn1nnc(-c2ccccc2NC(=O)c2ccc(F)cc2)n1)NCc1ccco1
COc1ccccc1C=C1Oc2cc(OCC(=O)N3CCc4ccccc4C3OC)c(C(=O)O)c(OC)c2C1=O
COc1cc(C#N)cc(C=Cc2c[nH]c3ccccc23)c1
O=C(NCc1ccco1)C(c1ccco1)N(Cc1cccs1)C(=O)Cn1nnc2ccccc21
Cc1ccccc1OCCN1C(=O)C(=O)c2ccccc21
CCc1csc(NC(=O)Cc2cc(C)cc(OC)c2)c1C(=O)N1CCOCC1
COc1ccc(C2NC(c3ccc(Br)cc3)=Nc3c(OC)cc(NNC(C)=O)c(OC)c32)cc1
CCN(c1ccccc1OC)S(=O)(=O)c1nnc(NC(=O)COc2ccc(C)cc2)s1
COc1cc(NC(=O)OC2(N)CCCC2)cc2c(Cc3ccc(C(=O)N(C)S(=O)(=O)c4ccccc4)cc3)c[nH]c12
O=C(NCc1ccccc1C(F)(F)F)c1ccc(S(=O)(=O)Nc2ccccc2F)cc1
COc1c(NC(=O)OC2(C)CCCC2)ccc2[nH]cc(Cc3ccc(C(=O)NS(=O)(=O)c4ccc(N)cc4)cc3)c12
COc1ccc2nnn(CC(=O)N(c3ccccc3)C3(C(=O)NC4CCCC4)CCCCC3)c2c1
Nc1ccc(OC(=O)C2=CC(S(=O)(=O)Nc3ccccc3)=C2)c(C(F)(F)F)n1
COc1ccc2c(C(=O)N3CCN(c4ccccc4)CC3)cc(=O)[nH]c2c1
O=C(NCc1ccco1)C(c1ccco1)N(C(=O)Cn1nnc2ccccc21)c1ccc2c(c1)CCC2
CC(=O)NNc1cc2c(c(C)c1Br)N=CNC2c1ccccc1
Cc1cc(Cl)ccc1C(=O)NN=C(Cl)c1ccccc1NC(=O)C(C)C
CCc1cccc(N(C(=O)c2ccco2)C(C(=O)NC2CCCC2)c2cccnc2)c1
CC(=O)Nc1cccc2c1N(CC(Br)N1CCOCC1)C(=O)C2
CSc1ccc(COC(=O)Nc2ncns2)cc1Cl
CCCOC(=O)c1ccc(-c2csc(NC(=O)C3CC4OC3CC4C)c2)c(C)c1C(=O)O
O=C(NCC(NC(=O)c1ccccc1)(OCC(F)(F)F)C(F)(F)F)Nc1ccc(OCC(F)(F)F)cc1
CCc1coc(C(=O)Oc2ccc3ccc(=O)oc3c2)c1
O=Cc1ccc(-c2ccn(Cc3ccccc3)n2)cn1
Cc1cccc(NS(=O)(=O)c2nnc(NC(=O)c3ccccc3C)s2)c1
CNC(=O)N(O)c1ccc(C=NN2C(=S)SCC2(C)C)s1
COc1ccc2[nH]cc(C=Cc3ccccc3)c2c1C#N
Cc1ccc(C(=O)CSc2nnc(CNc3ccccc3C)n2Cc2cc(C)co2)cc1
COc1ccc(N2C(=O)C(=C(C)c3ccco3)C(=O)NC2=S)cc1
COC(=C(NC(=O)c1ccccc1)C(=O)NN=Cc1ccccc1)c1cc(O)c2c(c1)OCO2
CC(c1nnnn1CC1CCCO1)N(CCc1ccccc1)Cc1cc2ccccc2[nH]c1=O
Cc1c(C(=O)N2CCN(c3ccccc3)CC2C)c2ccccc2[nH]c1=O
Cc1ccc(NC2=CC(=NS(=O)(=O)c3ccc(C(=O)O)cc3)c3ccccc3C2=O)cc1
CCCCOC(Cl)(ONS(=O)(=O)c1ccccc1)c1ccccc1NC(C)=O
CCC1CCC(C(=O)Nc2ccccc2)CN1S(=O)(=O)c1ccc2[nH]c(=O)ccc2c1
CC(C)OCCCNC(=O)C(C)C1CCC(C)N(c2ccc3nncn3n2)C1
COc1cncc(OC(=O)c2ccccc2)c1
O=C(Oc1ccc(Cl)cc1N1C(=O)CCC1=O)c1ccco1
COC(=O)c1ccoc1C(=O)Nc1ccc(C(=O)Nc2ccccc2)cc1
Cc1ccc(NS(=O)(=O)c2ccc3[nH]cc(C(=O)N4CCc5cc(C)ccc54)c(=O)c3c2)cc1
CC(O)(F)F
[NH3+]c1ccc2cc([O-])c(Br)[nH+]c2c1
Cc1ccccc1-n1ncc2c(C)cc(-c3sccc3C(=O)O)nc21
CC(C)(C)OC(=O)NCCC(=O)Oc1cccc2ccc(=O)oc12
O=C(COc1ccc(S(=O)(=O)N2CCCC(F)C2)cc1)Nc1ccccc1
CC(=O)NNc1ccc(C2NC(Br)=Nc3cccc(C)c32)cc1
CCC(=O)Nc1cccc([N+](=O)[O-])c1C(=O)c1[nH][n+]([O-])c2cc(C)ccc12
CC(C)CS(=O)(=O)c1ccc(C(=O)Oc2ccc(C=C3C(=N)N4C=NSC4=NC3=O)cc2)o1
CCCCN(C(=O)NO)C1CSC(=S)N1N=Cc1ccc(N(C)C)cc1
Cc1ccc(Nc2nc(C(F)(F)F)ccc2C(=O)NCC(=O)Nc2cccc(N)c2)cc1
CNC(=O)CN(c1ccccc1Cl)S(=O)(=O)c1ccc(Cl)cc1
CCC(C)(C)NC(=O)c1cccc(NC(C)=O)c1CN(C(=O)Cn1nnc2cccc(O)c21)c1ccccc1
CCOc1ccc2[nH]c(=O)c(CN(c3ccccc3)S(=O)(=O)c3ccccc3C)cc2c1
CC(C(N)=O)n1c(C(=O)c2ccccc2Cl)c2ccccc2[n+]1[O-]
CC(C)C1CCCC1NC(=O)C(c1cccnc1)N(C(=O)c1csnn1)c1ccccc1
COC1NC(c2ccc(N)cc2F)c2ccc(O)cc2C1Br
Cc1ccc(NN=C(C#N)S(=O)(=O)c2nscc2C#N)cc1C(F)(F)F
Cc1cc([N+](=O)[O-])cc(S(=O)(=O)N2CCN(C(=O)c3ccc(N4CCCC4)c(C)c3)CC2)c1
COC1(OC(=O)Nc2ccc3[nH]cc(Cc4ccc(C(=O)NS(=O)(=O)c5ccc(C)cc5)cc4N)c3c2)CCCC1
COc1coc(CNC(=O)C(c2ccccc2)N(Cc2ccco2)C(=O)Cn2nnc3ccccc32)c1
CCC(=O)Nc1c(C(=O)c2[nH][n+]([O-])c3cc(C)ccc23)cccc1[N+](=O)[O-]
CNC(=O)CN(c1cccc(Cl)c1Cl)S(=O)(=O)c1ccccc1
CC(C)(C)OC(=O)c1ccccc1CC(NC(=O)c1nc[nH]c1C(=O)NCCc1ccccc1)C(=O)OCc1ccccc1
Nc1ccc2cc(C(O)(C(F)(F)F)C(F)(F)F)ccc2c1C(O)(C(F)(F)F)C(F)(F)F
O=CC(c1ccccc1)n1ccc(-c2cccnc2)n1
O=C(NN=Cc1ccncc1)c1cccc(S(=O)(=O)Nc2cccc(Cl)c2)c1
CC(=O)NC(C)CN1CCN(c2ncccn2)CC1
COc1cc(N2CCN(C(=O)c3ccccc3OC)C(OC)C2C)ccc1NC(=O)c1ccccc1
CCOC(=O)c1cc2c3c(c4cccc(C)c4c2o1)OCN(Cc1ccccn1)C3
CC(Sc1nnc(Nc2ccc(C(F)(F)F)cc2Cl)s1)C(=O)Nc1ccccn1
CCOC(=O)c1c(C(=O)O)n(S(=O)(=O)c2ccc(C)cc2O)c2cc(C)ccc12
O=C(NCCc1ccccc1)C(=O)NCC1OCCN1S(=O)(=O)c1ccc2c(c1)OCCO2
Cc1ccc(NS(=O)(=O)c2nnc(NC(=O)c3ccccc3)s2)cc1C
O=C(O)c1cccc2c1C(=NNc1ccc(Cl)cc1)c1ccccc1-2
CCC1(NC(=O)C(c2cccnc2)N(C(=O)c2ccco2)c2ccccc2)CCCC1
O=C(NCc1ccco1)C(c1ccco1)N(C(=O)Cn1nnc2ccccc21)c1ccc2c(c1)CCC2
Cc1ccc(Nc2ncnc3ccccc23)cc1O
CCC(C)(C)NC(=O)C(c1cc(NC(C)=O)c[nH]1)N(C(=O)Cn1nnc2c(N)cccc21)c1ccccc1
COc1ccc(C)c(C(=O)Nc2ccc(N3CCN(C(=O)c4ccccc4)CC3OC)c(OC)c2)c1
COc1cccc(C(C(=O)O)=C2Oc3cc(OCC(=O)N4Cc5ccccc5CC4OC)c(OC)cc3C2=O)c1
CC(C)(C)c1ccccc1-n1ncc2c1CCCC2(C)NC(=O)c1cc[nH]n1
Cc1c(NC(=O)Cc2ccccc2)ccc2c([N+](=O)[O-])cc(=O)oc12
CCC1(C)CCC(NC(=O)C(c2cccnc2)N(C(=O)c2csnn2)c2ccccc2)C1
COc1cccc(N(Cc2cc3cccc(OC)c3[nH]c2=O)S(=O)(=O)c2ccccc2)c1
Cc1oc(Cn2c(CNc3ccccc3)nnc2SCC(=O)c2ccccc2)c(C)c1C
CC(=O)n1cc(Nc2cccc(Cl)c2)c2cccc(N)c21
Cc1cccc(NS(=O)(=O)c2nnc(NC(=O)c3cccc(C)c3)s2)c1
CCc1ccc(C=CC(=O)Nc2ccc(S(=O)(=O)Nc3nncs3)c(F)c2)cc1
Cc1coc(Cn2ccc(C)c2C(Cl)C=O)c1
Cc1cccc(NS(=O)(=O)c2nnc(NC(=O)c3ccccc3C)s2)c1
COc1cccc(N(C(=O)Cn2nnc3ccccc32)C2(C(=O)NC3CCCC3)CCCCC2)c1
Nc1ccc(C(F)(F)F)c(C(=NS(=O)(=O)c2ccccc2Cl)C(F)(F)F)c1
O=C(O)c1ccc2c(c1)-c1cccc(Cl)c1C2=NNc1ccccc1
CCOC(=O)c1ccccc1-c1cc(C(O)(C(F)(F)F)C(F)(F)F)sc1N
CCC(C)(C)NC(=O)c1cccc(NC(C)=O)c1N(Cc1cc(N)c[nH]1)C(=O)Cn1nnc2ccccc21
COc1ccccc1C(C(=O)NCC1OC(NC(C)=O)CC1OC)N(C(=O)Cn1nnc2ccccc21)c1ccccc1
CCc1ccc(C(C(=O)NC2CCCC2)N(C(=O)c2ccco2)c2ccccc2)cn1
COC(=O)c1cccc(S(=O)(=O)N(CC(=O)Nc2ccc(Cl)cc2OC)c2ccccc2)c1
CC1(C)C(C(=O)Nc2ccccc2)CCCN1S(=O)(=O)c1ccc2[nH]c(=O)ccc2c1
O=C(NCc1ccco1)C(c1ccco1)N(Cc1cccs1)C(=O)Cn1nnc2ccccc21
CC(C)(C)OC(=O)CNC(=O)C(NC(=O)c1c[nH]cn1)(c1ccccc1)c1ccccc1
COc1c(S(=O)(=O)N2CCOC2CNC(=O)C(=O)NCCc2ccccc2)ccc2c1OCCO2
NC(Cc1ccccc1)NCCc1ccccc1
COc1cccc(N(C(=O)Cn2nnc3cc(NC(C)=O)ccc32)C(C(=O)NCC2CCCO2)c2ccccc2OC)c1
COc1cc(C=Cc2c[nH]c3ccccc23)ccc1C#N
CC(C)C(c1ccc(CC(NC(=O)c2c[nH]cn2)C(=O)OCc2ccccc2)cc1)C(NC=O)C(=O)OC(C)(C)C
COC(=NOC(=O)CSc1ccccc1)c1cccc(N)c1OC
CCC(=O)Nc1ccc(C(=O)c2[nH][n+]([O-])c3c(Cl)cccc23)cc1
CC1CN(S(=O)(=O)c2ccccc2)CCN1S(=O)(=O)c1ccc2c(c1)OCCO2
COc1ccc(-n2c(=S)[nH]c3cc(C(=O)Nc4ccccc4)ccc3c2=O)c(OC)c1OC
O=C(NN=Cc1ccncc1)c1cccc(S(=O)(=O)Nc2ccc(Cl)cc2)c1
O=C(O)c1nc2ccccc2s1
COC1(c2ccccc2)CC(c2sc(O)cc2N)=NN1
FC(F)(F)c1ccc(CNC(=S)NNC(=S)Nc2ccccc2)cc1
[NH3+]c1ccc2cc([O-])c[nH+]c2c1Br
N#Cc1c(NC(=S)NC(=O)c2ccccc2)sc2c1CCC2
CCOC(=O)c1c(C(=O)N2CCCC(C)C2)ccc2c1NC(=O)C(=Cc1ccccc1)S2
CC(Br)(On1nnc2cc(S(C)(=O)=O)ccc21)C(=O)Nc1ccccc1
CNC(=O)OC(C)(C)Cc1ncc(C(=O)NCc2ccc(C(C(C)C)C(NC=O)C(=O)OC(C)(C)C)cc2)[nH]1
Nc1c(C(F)(F)F)ccc(Br)c1NS(=O)(=O)c1ccc(C(F)(F)F)nc1
Cc1ccc(C)c(-c2ccccc2NS(=O)(=O)c2ccccc2)c1NS(=O)(=O)c1ccccc1
CC(=O)NNc1ccccc1C1NC(c2cccc(Br)c2)=Nc2ccccc21
Cc1cccc(Nc2cnc(C(Oc3ccccc3)C(F)(F)F)o2)c1
COC(=O)c1csc2cc(OC)n(C(OC)C(=O)Nc3cccc(OC)c3)c12
CC(=O)c1[nH]c2ccccc2c1OC(=O)c1occc1N
O=C(Cn1nnc2ccc(Br)cc21)c1ccccc1
CCN(C(=O)c1ccccc1)C(=Cc1cc(O)c2c(c1)OCO2)C(=O)NN=Cc1ccccc1
CC(=O)NC1(c2nc3c(nnn3Cc3cccc(Cl)c3)c(=O)[nH]2)CCN(S(=O)(=O)c2ccccc2)CC1
COc1cccc2nnn(CC(=O)N(c3ccccc3)C3(C(=O)NC4CCCC4)CCCCC3)c12
CNC(=O)OC(C)(C)Cc1cccc(CNC(=O)c2[nH]cnc2C(=O)NCCc2cccc(C(=O)OC(C)(C)C)c2)c1
CCN(CF)[SH](=O)=O
O=C(Cc1ccccc1)NC(F)CC(Cl)n1ccnc1
Cc1ccc2c(c1)ncn2C(=O)c1ccccc1C
CCOC(=O)c1cccc(-c2csc(C(O)(C(F)(F)F)C(F)(F)F)c2N)c1
CC(c1ccccc1)N1C(=O)CSc2ccc(C(=O)NCCN3CCOCC3)cc21
CC(CCn1c2c(c3ccc(O)cc31)CCCC2)N1CCCCCC1
O=C(OCC(=O)N1c2ccccc2Sc2ccccc21)c1cccnc1
CCOC(=O)c1c(N)csc1C1CC(c2ccco2)=NN1
O=C(NN=Cc1cc(Br)cc2ccccc12)c1ccc(O)nc1
CC12C(=O)N(c3ccccc3Br)C(=O)N1C(c1ccccc1)C1C(=O)N(C3CCC(Cl)CC3)C(=O)C12
COc1c(C2=NNC(c3ccccc3)C2)sc(O)c1N
O=CC(Cl)N=c1sccn1C(Cl)c1ccccc1Cl
O=C(NCCc1cccc(Br)c1)OCC1c2ccccc2-c2cccc(C(=O)O)c21
CC(=O)NC(C)CN1CCN(c2ncccn2)CC1
Cc1cccc(CN2C(=O)CSc3ccc(C(=O)NCCN4CCOCC4)cc32)c1
CC(CCN1CCCCCC1)n1c2c(c3c(O)cccc31)CCCC2
O=C(Nn1cnc2c(Br)cccc2c1=O)c1ccccc1
CC(=O)c1ccoc1C(=O)Oc1c[nH]c2cc(N)ccc12
CCC(=O)Nc1cc(N)cc(Cl)c1C(=O)c1[nH][n+]([O-])c2cccc(Cl)c12
CC1CN(CCNC(=O)c2ccc3c(c2)N(Cc2ccccc2)C(=O)CS3)CCO1
COc1cc(N)cc2c(C(C)C)ccc(C=NNC(=O)c3cn(-c4cnon4)nn3)c12
O=C(Nc1c2c(nn1-c1ccccc1)CS(=O)(=O)C2)c1ccc2c(c1Cl)OCO2
Cc1c(NC(=S)NC(=O)c2ccc(COc3ccccc3)cc2)cccc1C(=O)O
Nc1ccc(C(=O)Oc2ccc3[nH]cnc3c2)cc1
CC(C)c1ccccc1NC(=O)CSc1nc2c(C(=O)O)csc2c(=O)n1Cc1ccccc1
COC(C(=O)NCc1cc(C)co1)(c1ccco1)N(C(=O)Cn1nnc2ccccc21)c1ccccc1
CCC(=O)Nc1c([N+](=O)[O-])c(C)cc2c(C(=O)c3ccccc3)[nH][n+]([O-])c12
Cc1cc(N2CCOCC2C)nc(N(C)c2ccccc2[N+](=O)[O-])n1
CCOc1c(C)cccc1S(=O)(=O)N(Cc1cc2ccccc2[nH]c1=O)c1ccccc1
CCOC(=O)C1(C(C)(C)C)CCC(N)c2cnc3occc3c21
Cc1ccc(N2CCN(C(=O)CCS(=O)(=O)c3cc(C)c4c(c3)NC(=O)CS4)CC2)cc1C
COc1cccc(F)c1-c1cc(F)n(S(=O)(=O)c2c(N)c(F)c(F)c(F)c2OC)n1
COc1ccc2c(c1)C(=O)C(=CNc1ccccc1)CC2
CCOC(=O)c1cc(NC(=O)CCl)cc(-c2ccsc2CN(C)C)c1
Cc1cc(F)cc2c1NC(=O)CC2(C)c1ccccc1
COc1ccc(C(C(=O)NCc2ccco2)N(Cc2ccco2)C(=O)Cn2nnc3ccccc32)cc1
O=C(NCc1ccccc1)c1cc(C(F)(F)F)c(S(=O)(=O)Nc2ccccc2)cc1F
O=C(Cc1ccccc1)Nc1cc(Cl)cnc1Cl
O=C(O)c1ccc(NS(=O)(=O)c2ccc(C3CCCCC3)cc2)cc1
CC(C)(C)c1nc2ccccc2nc1NS(=O)(=O)c1ccc(NC(=O)c2ccccc2)cc1
NC(=O)c1cc(CC(=O)Nc2ccc(-c3ccccc3)s2)sc1S(=O)(=O)N1CCOCC1
CCOC(=O)C1CCN(C(=O)c2ccc3c(c2)NC(=O)C(=Cc2ccccc2)S3)CC1C
Cc1c(S(=O)(=O)N2CCN(S(=O)(=O)c3ccccc3)CC2)ccc2c1OCCO2
CC(=O)C1CCCN1c1ccc(-c2ccccc2)[nH]1
COc1cccc(CC(=S)N2CCN(S(=O)(=O)c3ccccc3)CC2)c1OC
COc1cccc(COc2ccc(C3(OC)NOCC3S(=O)(=O)c3cccc(N)c3)cc2)c1
O=C(Nc1ccccc1)c1c(O)ccc(OCC(F)(F)C(F)F)c1C(F)(F)F
Cc1cc(Nc2nnc(SCC(=O)Nc3cc(Cl)ccn3)s2)ccc1C(F)(F)F
COc1cccc2c(C(=O)N3CCN(c4ccccc4)CC3)cc(=O)[nH]c12
Cc1ccc(-n2nc(-c3ccccc3)cc2NC(=O)CCl)cc1
CC1(C)CN(C(=O)c2c[nH]c3ccc(S(=O)(=O)Nc4ccccc4)cc3c2=O)c2ccccc21
CC1(C)C(=O)Nc2cccc(F)c2C1c1ccccc1
COc1ccc(C(C(=O)NCc2ccco2)N(Cc2ccco2)C(=O)Cn2nnc3ccccc32)cc1
CS(=O)(=O)N(Cc1ccc(C(=O)Nc2ccccc2Sc2ccccc2)cc1)c1ccccc1
N#CC1CCc2sc(NC(=S)NC(=O)c3ccccc3)cc21
Cc1cc2oc(F)c(S(=O)(=O)Nc3cc(F)cc(C(F)(F)F)c3F)c2cc1F
Cc1ccccc1Nc1ncnc2cc(O)ccc12
CC(C)Oc1ccccc1NCc1c(C(=O)N(C)N=Cc2ccc(N)cc2)nnn1-c1cnon1
CC(C)(C)c1cc(C(=O)NC2(C)CCCc3c2cnn3-c2ccccc2)n[nH]1
COc1ccccc1C1C(OC)C(c2cccs2)=NN1C(Cl)C=O
CC1(C)C(C(=O)Nc2ccccc2)CCCN1S(=O)(=O)c1ccc2[nH]c(=O)ccc2c1
Cc1ccc(NS(=O)(=O)c2ccccc2)c(-c2ccccc2NS(=O)(=O)c2ccccc2C)c1
O=c1[nH]c(C2CCN(S(=O)(=O)c3ccccc3F)CC2)nc2c1nnn2Cc1ccccc1OC(F)(F)F
Cc1cc2c3c(cccc3c1)N=C(N)N2
Cc1ccc2[nH]c(=O)cc(C(=O)N3CCN(S(=O)(=O)c4c(C)ccc(C)c4C)CC3)c2c1
COc1cccc(C=C2SC(=S)N(C(CC(=O)NNC(=O)c3ccccc3)OC)C2=O)c1
N#Cc1cccc(OC(F)(F)Cl)c1-c1cc(=O)[nH]c(SCC(=O)Nc2ccccc2)n1
O=C(NCc1ccco1)C(c1ccco1)N(CCc1ccccc1)C(=O)Cn1nnc2ccccc21
O=c1[nH]c(=O)n(-c2ccccc2)c(F)c1C=C1C=Nc2c(O)cccc21
CC(CN1CCOCC1C)NC(=O)c1ccccc1
O=C(NN=Cc1ccncc1Cl)c1cccc(S(=O)(=O)Nc2ccccc2)c1
CC1CCN(CC(=O)N2Cc3c([nH]c4ccccc34)CC2C)c2cc(F)ccc21
Cc1[nH]c2c(C)cc(S(=O)(=O)Nc3ccccc3)cc2c(=O)c1C(=O)N1CCc2ccccc21
COC(=NNC(=O)C(=Cc1ccc2c(c1O)OCO2)NC(=O)c1ccccc1)c1ccccc1
O=C1NC(=O)N(c2cccc(F)c2)C(=O)C1=Cc1cn(CC(=O)N2CCOCC2)c2ccccc12
Cc1ccoc1C(=O)Oc1ccc2ccc(=O)oc2c1
O=C(c1ccco1)N(Cc1ccccc1)c1cccc(Br)c1[N+](=O)[O-]
Cc1cc(Cn2ccc(C(Cl)C=O)c2)oc1C
O=C(NCc1ccco1)C(c1ccco1)N(CCc1ccccc1)C(=O)Cn1nnc2ccccc21
COc1cccc(N2C(=O)C(=C(C)c3ccco3)C(=O)NC2=S)c1
COc1cccc(C(C(=O)NCc2ccco2)N(Cc2ccco2)C(=O)Cn2nnc3ccccc32)c1
CCC(=O)Nc1ccc(Cl)c2c1c(C(=O)c1cc(N)ccc1Cl)[nH][n+]2[O-]
O=C(c1ccco1)N(c1ccccc1)C(c1ccccc1Br)[N+](=O)[O-]
Cc1cc(CC(=O)O)cc(Nc2cc(=O)n(C34CC5CC(CC(C5)C3)C4)nc2Cl)c1
[truncated: 8,000 more rows]
