# Supplementary material for: t-SMILES: a fragment-based molecular representation framework for de novo ligand design
Source: Nat Commun. 2024 Jun 11;15:4993. doi: 10.1038/s41467-024-49388-6 (PMC11167009; doi:10.1038/s41467-024-49388-6)
Supplement: Supplementary file 4 — Source Data [file 41467_2024_49388_MOESM4_ESM.zip › Soure data/Source data and code for all other graphs/Metrics/Models/AID1706/AID_Scaffold[dbl][rnd500][bs128]/gen.smi.re_smils.smi.rnd329.csv]

CCOC(=O)c1cccc(C=C2Sc3ccc(C(=O)N4CCC(C)CC4)cc3NC2=O)c1
CSC(Oc1ccccc1)c1onc(C(=O)NCc2cnccn2)c1N
O=C1NC(=O)N(c2cccc(F)c2)C(=O)C1=Cc1cn(CC(=O)N2CCOCC2)c2ccccc12
CCC(C)c1ncccc1C(C(=O)NC1CCCC1)N(C(=O)c1ccco1)c1ccccc1
Cc1c(Nc2ccccc2)c(Cl)nn(C23CC4CC(CC(CC(=O)O)(C4)C2)C3)c1=O
COC1CCOC1C(NC(C)=O)NC(=O)C(c1ccccc1)N(C(=O)Cn1nnc2ccccc21)c1ccccc1
Cc1cnc(NC(=O)C(Cl)Sc2nnc(Nc3ccc(C(F)(F)F)cc3)s2)cc1C
N#Cc1cccc(CSc2nnc(NC(=O)c3ccc4ncsc4c3)s2)c1
O=C(Nc1ccccc1)OC(=O)C(C(=O)O)(c1ccccc1)c1ccccc1
CC(C)c1cc([N+](=O)[O-])c(C(=O)N2CC3CN(C(=O)c4ccccc4)CC(C2)C3=O)c([N+](=O)[O-])c1C(C)C
C=C(NC(=O)c1ccc(C)cc1)S(=O)(=O)c1cccc(Cl)c1
COc1ccc(C(F)(F)F)cc1NC(=O)N1CCNC(=O)C1CC(=O)Nc1ccccc1
Cc1ccc(C2CC(=O)Nc3ccc(C)cc32)c(F)c1
CC(=O)NC1COCCN1CCN1C(=O)Cc2ccc(C)cc21
CC(=O)NC(C)CN1CCN(c2ncccn2)CC1
CC(C)(C)c1ccccc1C(=O)Nc1ccc(S(=O)(=O)Nc2cnc3ccccc3n2)cc1
COc1ccc(S(=O)(=O)N2CCN(C(=O)Nc3ccccc3)C(OC)C2)cc1
O=[N+]([O-])C(C=Nn1c(-c2ccco2)n[nH]c1=S)=Cc1ccccc1
O=[N+]([O-])c1cc(Cl)nc(N2CCNCC2)n1
COc1ccc2[nH]c(=O)c(C(OC)N(c3ccccc3)S(=O)(=O)c3ccccc3)cc2c1
O=S(=O)(Nc1ccc(S(=O)(=O)Nc2nc(Br)cs2)cc1)c1ccccc1
O=C(Nc1ccccc1)Nc1ccc(S(=O)(=O)Nc2ccno2)c(O)c1
CC(=O)Nc1cccc(NC(=O)CC(C)=NNC(=O)COc2cc(Br)cc(C)c2Br)c1
COC(c1ccccc1)c1cccc2ccccc12
CCOC(=O)c1ccccc1-c1ccc(N)s1
CCC(=Cc1cccc(F)c1)C(=O)Nc1ccc(S(=O)(=O)Nc2nncs2)cc1
Cc1cc2ccc(=O)oc2cc1OC(=O)c1ccco1
Cc1cn(-c2c(C)cccc2[N+](=O)[O-])cc1C(Cl)C=O
Cn1c(=O)nc2[nH]nc(-c3cccc(N)n3)nc-2c1=O
O=C(C=C(C(=O)O)c1cccs1)Nc1cc(-c2ccccc2)cs1
O=C(O)c1c(NNC(=S)Nc2ccccc2)ccc(S(=O)(=O)Nc2cccc([N+](=O)[O-])c2)c1OC(F)F
O=C(NN1C(=O)C(=Cc2c(O)cccc2O)SC1=S)c1ccccc1
Cc1ccc2c(CCNC(=O)COc3ccc4c(c3)oc(=O)c3cccc(C(=O)O)c34)c[nH]c2c1
O=[N+]([O-])C(C=Cc1ccccc1)=Nn1c(-c2ccco2)n[nH]c1=S
COc1ccccc1C(F)(C(=O)Nc1ccccc1)N(C(=O)Cn1nnc2ccccc21)C1CC1
COC1CN(C(=O)c2cc(=O)[nH]c3ccccc23)CCN1c1ccccc1
COC(=O)COc1ccccc1CNC(=O)Cn1ccc2ccccc2c1=O
CC(CN1C(=O)C(=O)c2ccccc21)Oc1ccccc1
Cc1ccc(C2=NNC(c3ccc(N)o3)C2)o1
COc1ccccc1C(=O)n1cnc2cc3c(cc21)OC(SC)CO3
CC(C)c1ccc(NS(=O)(=O)c2ccc(SC(F)F)cc2)cc1
O=C1CC(N2CCN(CC=Cc3ccccc3)CC2)C(=O)N1Cc1cccs1
COc1cccc(NCc2c(C(=O)NN=C(N)c3ccccc3)nnn2-c2nonc2N)c1
CC(C(N)=O)n1c(C(=O)c2ccccc2)c2c([N+](=O)[O-])cccc2[n+]1[O-]
O=C(NCc1ccco1)C(c1ccco1)N(CCc1ccccc1)C(=O)Cn1nnc2ccccc21
CC(C)Oc1ccc(NCc2c(C(=O)NN=Cc3ccccc3)nnn2-c2nonc2N)c(N)c1
CC(=O)N(c1ccccc1)S(=O)(=O)c1ccc(N2C(=O)CC(C(F)(F)F)C2=O)cc1
COc1ccc2c(c1)nnn2CC(=O)N(c1ccccc1)C(C(=O)NCc1ccco1)c1occc1C
CCC(Oc1ccccc1)c1nnc(SCC(=O)C(C)(C)C)[nH]1
Cc1nnn(C(Cl)C=NNC(=O)c2cccc(Cl)c2[N+](=O)[O-])n1
O=C(O)c1cc(C2CCCCC2)ccc1S(=O)(=O)Nc1ccccc1
CC1N(c2ccccc2)CCN(C(=O)CCS(=O)(=O)c2ccc3c(c2)NC(=O)CS3)C1(C)C
Cc1ccccc1N1C(=O)N2C(c3ccccc3Cl)C3C(=O)N(C4CCCCC4)C(=O)C3C2(Br)C1=O
COC(=O)c1ccoc1C(=O)Nc1ccc(C(=O)Nc2ccccc2)cc1
COc1cc(C#N)c2c(C=Cc3ccccc3)c[nH]c2c1
COc1ccc2c(c1)OC(CN1C(=O)C(=O)c3ccccc31)CO2
CSc1ccc2c(c1)CC(=O)N2CC(NC(C)=O)N1CCOCC1
O=CC(Cl)N=c1scc(Cl)n1Cc1ccccc1Cl
CCCCOc1ccc(CONS(=O)(=O)c2ccccc2)c(NC(C)=O)c1Cl
CCc1ccc(F)cc1NS(=O)(=O)c1ccc(NC(=O)Nc2cccc(C(=O)OC)c2)cc1
Cc1cc2[nH]c(=O)cc(C(=O)N3C(C)CN(S(=O)(=O)c4ccccc4)CC3C)c2cc1C
Nc1ccc(-n2nc3ccc(Cl)cc3n2)cc1
CC(=O)NNC1=Nc2c(Br)cccc2C(c2ccccc2C)N1
O=C(c1cc(=O)[nH]c2ccccc12)N1CCN(c2ccccc2)CC1
COc1cncc(OC(=O)c2ccccc2)c1
NC(Cc1ccccc1)NCCc1ccccc1
COc1cccc2c1nnn2CC(=O)N(c1cccc(NC(C)=O)c1)C(C(=O)NC(OC)C1CCCO1)c1ccccc1
COc1ccccc1C=NNC(=O)c1nnn(-c2cnon2)c1C(N)(N)Nc1ccccc1
COC1(NC(=O)C2(N(C(=O)Cn3nnc4ccccc43)c3ccccc3)CCCCC2)CCCC1
COc1cc(C2=NNC(c3ccccc3)C2N)sc1O
Cc1ccoc1C(=O)CN1CCNC(=O)NC(=Cc2c(O)cccc2C(F)(F)C(F)(F)CO)C1=S
FC(F)(F)c1ccccc1CNC(=S)NNC(=S)Nc1ccccc1
CC1(C)CN(CCNC(=O)c2ccccc2)CCO1
COc1ccc(C=C2SC(=S)N(CCC(=O)NNC(=O)c3ccccc3)C2=O)cc1OC
Cc1ccc(C)c2c(C(=O)N3C(C)CN(S(=O)(=O)c4ccccc4)CC3C)cc(=O)[nH]c12
O=C(Cn1nnc2cc(Br)ccc21)c1ccccc1
Cc1ccc(-n2ccc(C)c2C(Cl)C=O)c([N+](=O)[O-])c1
COc1ccccc1C(C(=O)Nc1ccccc1)N(C(=O)C(F)n1nnc2ccccc21)C1CC1
O=C(NN=Cc1ccncc1)c1ccc(Cl)c(S(=O)(=O)Nc2ccccc2)c1
CCC(=O)Nc1ccc(C(=O)c2c3cccc(Cl)c3[n+]([O-])n2C)c(Cl)c1
COC(COc1ccccc1)NC(=O)c1cc(=O)[nH]c2ccccc12
Cc1ccccc1C1(C#N)CC=C(N)N1c1ccccc1
CC1(C)COCc2sc3nc(-c4cc5ccccc5o4)n(N)c(=O)c3c21
Cc1cccc(-n2ncc3c2CCCC3NC(=O)c2cc(C(C)(C)C)[nH]n2)c1
CS(=O)(=O)N(Cc1ccc(C(=O)Nc2ccccc2Sc2ccccc2)cc1)c1ccccc1
CC(=O)NNc1cccc2c1C(Br)(c1ccccc1)NC(c1ccccc1)=N2
Cc1ccn(-c2cc(C(Cl)C=O)ccc2[N+](=O)[O-])c1C
O=c1[nH]c(C2CCN(S(=O)(=O)c3ccccc3)CC2)nc2c1nnn2C(OC(F)(F)F)c1ccc(F)cc1
Cc1ccccc1NC(=S)N(Cc1c[nH]nc1N)C1(C)C(=O)N(c2ccc(Cl)cc2)C(=O)C1C
O=C(c1cnc2sccn12)N1CCN(c2cccc(Cl)c2)CC1Cl
O=C(c1cnc(Br)c(C(F)(F)F)c1)N1CCN(S(=O)(=O)c2ccccc2)CC1
COc1ccc2c(c1)nnn2CC(=O)N(c1ccccc1OC)C(NC(C)=O)(C(=O)NCC1CCCO1)c1ccccc1
CCC1CC(C)C(N)c2c1sc1ncnc(N3CCNCC3)c21
O=C1CC(N2CCN(CC=Cc3ccccc3)CC2)C(=O)N1Cc1cccs1
FC(F)(F)c1cccc(NC(=S)NNC(=S)NCc2ccccc2)c1
CC1(C)CN(C(=O)c2ccc(N3CCCC3)cc2[N+](=O)[O-])CCN1S(=O)(=O)c1ccccc1
CCOc1c(NS(=O)(=O)c2ccccc2C)nc(SCC(=O)Nc2ccccc2)[nH]c1=O
CC(=O)NC(CN1C(=O)C(F)c2ccccc21)N1CCOCC1
COC(=O)c1ccccc1NC(=O)C(c1cccc(Cl)c1)[N+](=O)[O-]
Cc1cc(=O)oc2cc(NC(=O)Cc3ccc([N+](=O)[O-])cc3)ccc12
O=C(O)C(c1ccccc1)N(Cc1ccccc1)S(=O)(=O)c1cccc(Cl)c1
CC(C)Oc1ccccc1N(C)Cc1c(C(=O)NN=Cc2ccc(N)cc2)nnn1-c1cnon1
CC(C)(C)OC(=O)CNC(=O)C(NC(=O)c1c[nH]cn1)(c1ccccc1)c1ccccc1
COc1cccc2c1nnn2CC(=O)N(c1ccccc1NC(C)=O)C(C(=O)NCC1CCC(OC)O1)c1ccccc1
CC(C)c1ccncc1C(C(=O)NC1CCCC1)N(C(=O)c1csnn1)c1ccccc1
O=c1[nH]c(=O)n(-c2ccc(F)cc2)cc1C=C1C(O)=Nc2ccccc21
CC1CN(c2ncnc3sc4c(c23)CCC(C)(C)C4)CC(N)N1
CCN(c1ccccc1)S(=O)(=O)c1nnc(NC(=O)C(C)(OC)Oc2ccccc2)s1
N#Cc1cccc(C(=O)NC(=S)Nc2cc3c(s2)CCC3)c1
CCC(C)(C)NC(=O)c1ccc(NC(C)=O)c(N(Cc2cccn2C)C(=O)Cn2nnc3ccccc32)c1
CC(CN(Cc1cc2ccccc2[nH]c1=O)Cc1nnnn1CC1CCCO1)c1ccccc1
Cn1c(=O)nc2[nH]nc(-c3ccc(N)cn3)nc-2c1=O
COc1ccc2[nH]c(=O)c(C(OC)N(c3ccccc3)S(=O)(=O)c3ccccc3)cc2c1
CC(C)(C)c1nc2ccccc2nc1NS(=O)(=O)c1ccc(NC(=O)c2ccccc2)cc1
O=C(Nc1cc([N+](=O)[O-])ccc1N1CCN(C(=O)c2ccccc2Cl)CC1)c1ccccc1
COc1coc(C(C(=O)NC(C)c2ccco2)N(C(=O)Cn2nnc3ccccc32)c2ccccc2)c1
COc1ccc(C(=O)Nc2ccc(N3CCN(C(=O)c4ccc(OC)cc4)C(OC)C3)cc2C)cc1
Cc1ccc(C)c(NS(=O)(=O)c2nnc(NC(=O)c3ccccc3)s2)c1
O=C(NN1C(=O)C(=C(O)c2ccc(O)cc2)SC1=S)c1ccccc1
CC(C)c1ccccc1N(C(=O)c1csnn1)C(C(=O)NC1CCCC1)c1cccnc1
O=C(O)c1cc(-n2cc(C(=O)Nc3ccccc3)c(-c3ccccc3)n2)ccc1Cl
COc1csc(NC(=O)C(C)c2ccccc2)c1C(=O)N1CCOC(C)(C)C1
COC(NC(=O)C(c1ccc(NC(C)=O)cc1)N(C(=O)Cn1nnc2ccccc21)c1ccccc1)C1CCCO1
CC(=O)NC(CN1C(=O)C(C)(C)c2ccccc21)N1CCOCC1
Cc1nnn(C(C=NNC(=O)c2c(Cl)cccc2Cl)[N+](=O)[O-])n1
CC1CN(c2ncnc3sc4c(c23)C(N)C(C)(C)CC4)CCN1
CCN(CC)C(=O)Cn1cc(C=C2C(=O)NC(=O)N(c3ccccc3)C2=O)c2cc(F)ccc21
COc1ccc2nnn(CC(=O)N(c3ccccc3)C(C(=O)NCC3CCCO3)c3ccc(NC(C)=O)c(OC)c3)c2c1
COc1ccccc1Nc1oc(COc2cccc(C)c2)nc1C#N
O=C(NN=Cc1ccnc(Cl)c1)c1cccc(S(=O)(=O)Nc2ccccc2)c1
CC1COCC([N+](=O)[O-])N1c1ccnc(Nc2c(N)cccc2CC=O)n1
CC(C)OC(Nc1c(N)cccc1N)c1c(C(=O)NN=Cc2ccccc2)nnn1-c1cnon1
O=C(NN1C(=O)C(=Cc2ccc(O)c(O)c2)SC1=S)c1ccccc1
CC(=O)NNc1cc(C)c2c(c1)C(Br)(c1ccccc1)NC=N2
COCCNC(=O)C(c1cccs1)N(Cc1ccccc1OC)C(=O)Cn1nnc2ccccc21
Cc1cccc2c1nnn2OCC(=O)Nc1cc(Br)cc(S(C)(=O)=O)c1
O=C(Oc1ccc2ccc(=O)oc2c1)c1cccs1
Cc1cc(C)c2c(c1)C(c1ccc(F)cc1)CC(=O)N2
O=C(O)c1cccc(NC(=S)NNc2ccc(S(=O)(=O)Nc3ccccc3OC(F)F)c([N+](=O)[O-])c2)c1
Cc1cccc(C(=O)Oc2cc(N)c3[nH]cnc3c2)c1
CC(C(N)=O)C(=O)O
O=C1C(=O)N(CC2COc3ccccc3O2)c2ccccc21
O=C(O)c1cccc(N2N=C(c3ccccc3)CC2c2ccccc2)c1
Cc1ccccc1CCN(Cc1cc2ccccc2[nH]c1=O)Cc1nnnn1CC1CCCO1
COc1cc2c(nnn2CC(=O)N(c2ccccc2)C(C(=O)NCC2CCCO2)c2ccccc2)c(NC(C)=O)c1OC
CNCCOC(Cl)(ONS(=O)(=O)c1cccc(OC)c1)c1ccccc1
O=C(NCCc1cccc(C(=O)O)c1)OCC1(Br)c2ccccc2-c2ccccc21
O=S(=O)(Nc1cccc(F)c1)c1cc(F)cc2nonc12
CC(C)(C)C1CCc2c(C(=O)Nc3cccnc3)noc2C1
CCN(c1ccccc1OC)S(=O)(=O)c1nnc(NC(=O)c2ccccc2)s1
CCCC(=O)Oc1cc(=O)oc2cccc(C)c12
O=C(NC(Br)Cc1ccccc1)OCC1(C(=O)O)c2ccccc2-c2ccccc21
Cc1cc2c(cc1[N+](=O)[O-])c(C(=O)c1ccccc1)n(C(C)C(N)=O)[n+]2[O-]
Cc1ccc(Cn2c(CNc3ccccc3)nnc2SC(C)(C)C(=O)c2ccccc2)o1
COc1cccc(C(C)C(=O)NC(OC)c2nnc(SC(N)COc3ccccc3)[nH]2)c1
O=C(Cn1nnc2ccccc21)c1cccc(Br)c1
CCc1cccc(N2CCN(C3CCCC([N+](=O)[O-])C3)CC2)c1
CCc1cc(C(F)(F)F)ccc1CC(=O)Nc1ccccc1
COc1ccccc1N(Cc1cc(=O)[nH]c2ccccc12)C(Cl)C=O
O=c1[nH]c(C2(OC(F)(F)F)CCN(S(=O)(=O)c3ccccc3)CC2)nc2c1nnn2C(F)c1ccccc1
CC(C)(C)c1cncc(-n2c(SCC(=O)Nc3ccccc3)n[nH]c2=O)c1
CC1(C)CCN(S(=O)(=O)c2ccc3[nH]c(=O)ccc3c2)CC1C(=O)Nc1ccccc1
O=C(CC(Br)n1nnc2cc([N+](=O)[O-])ccc21)Nc1ccccc1
NC(Cc1ccccc1)NCCc1ccccc1
Cc1coc(C(=O)Oc2ccc3ccc(=O)oc3c2)c1
COc1cnncc1C(=O)Nc1c(OC)cc(OC)c(Cl)c1Cl
Cc1cccc(N2C(=O)C3CCCCC3(Cl)C2=O)c1OC(=O)c1ccco1
COc1ccccc1NC(N)c1cc(=O)[nH]c2ccccc12
COc1coc(CNC(=O)CN2C(=O)NC(c3ccc4cc(C)ccc4c3)C2=O)c1
Cc1cccc2c1NC(=O)CC2c1c(C)cccc1F
COc1nc2sc(O)c(-c3cccs3)c2c(=O)n1NC(=O)c1ccccc1
O=C1C(=O)N(CC2COc3ccccc3O2)c2ccccc21
O=C(O)c1cc(O)ccc1C(Cl)(C(=O)NN=Cc1ccc(-c2ccccc2)o1)c1ccccc1
CCCCOc1cncc(OC(=O)c2ccccc2)c1
COc1cccc(NC(=O)CC2C(=O)NCC(C(F)(F)F)N2C(=O)Nc2ccccc2)c1
COc1cc(C#N)ccc1C=Cc1c[nH]c2ccccc12
CNC(=O)c1ccncc1OC(=O)c1ccccc1
O=S(=O)(Nc1ccc(S(=O)(=O)Nc2ncc(Br)s2)cc1)c1ccccc1
COC(NC(=O)CN1C(=O)NC(c2cc3ccccc3cc2C)C1=O)c1ccco1
O=C(Oc1cncc([N+](=O)[O-])c1)c1ccccc1
COc1cc(OC)c(Br)c(C2=NOC(C(=O)Nc3ccccc3)C2OC)c1
Cc1ccc(NS(=O)(=O)c2nnc(NC(=O)c3ccc(C)cc3)s2)cc1
Cc1c(O)ccc2c(Nc3ccccc3)ncnc12
O=C(O)c1ccccc1NS(=O)(=O)c1ccc(C2CCCCC2)cc1
O=C(c1ccccc1)C(Br)n1nnc2ccccc21
CC12C(=O)N(c3ccccc3)C(=O)N1C(c1ccc(F)c(F)c1)C1C(=O)N(C3CCCCC3)C(=O)C12
CC(=O)NC(Br)(CN1CCOCC1)N1C(=O)Cc2ccccc21
CCOC(=O)c1cc2c3c(c4ccc(C)cc4c2o1)OCN(Cc1ccccn1)C3
CC(=O)NNc1ccc(C2NC(c3ccccc3)=Nc3ccccc32)c(Br)c1
Cc1cc(N)c(Nc2nccc(N3CCOC([N+](=O)[O-])C3)n2)cc1C
COc1ccc2cc(CN(c3ccccc3OC)S(=O)(=O)c3ccccc3)c(=O)[nH]c2c1
COc1ccc(C=CC(=O)c2cc(Br)ccc2OC(=O)c2ccco2)cc1
N=c1sccn1C(Cl)c1ccc(Cl)cc1N
O=C(Oc1c(Cl)cccc1N1C(=O)CCC1=O)c1ccco1
CCOC(=O)c1c(C)c(O)c(C(=O)O)c(S(=O)(=O)n2ccc3ccccc32)c1C
O=C(NCCNC(=O)c1cc(C(F)(F)F)ccc1OCC(F)(F)F)Nc1ccc(OCC(F)(F)F)cc1
O=C(CN1C(=O)SC(=Cc2ccc(C(=O)O)s2)C1=O)Nc1ccc(O)cc1
CCOC(=O)c1scc(NC(=O)CCl)c1-c1ccc(CN(C)C)cc1
O=C(c1cc(=O)[nH]c2ccccc12)N1CCN(c2ccccc2)CC1C(F)(F)F
CC(CN(Cc1cc2ccccc2[nH]c1=O)Cc1nnnn1CC1CCCO1)c1ccccc1
Cc1cccc(S(=O)(=O)N2C(C)CN(C(=O)c3c(C)c(=O)[nH]c4ccccc34)CC2C)c1
O=C(NCc1ccco1)C(c1ccco1)N(CCc1ccccc1)C(=O)Cn1nnc2ccccc21
Cc1ccc(NS(=O)(=O)c2cc(C)c3[nH]cc(C(=O)N4CCc5ccccc54)c(=O)c3c2)cc1
COc1ccc(SC(OC)C(=O)ON=Cc2ccccc2)cc1N
COc1ccc(C(=O)NC(=S)Nc2ccc(S(=O)(=O)Nc3cc(OC)nc(F)n3)cc2)cc1
COC(CCN1CCN(c2cccc(O)c2)CC1)Oc1cccc2ccccc12
COc1cccc2c1CCC(=CNc1ccccc1)C2=O
N#Cc1ccccc1C(=O)NNC(=O)C(C#N)Sc1ccccc1C(F)(F)F
CN(C)c1cccc2sc(-c3ncnc(N)n3)nc12
COC(=O)COc1cccc2ccn(CC(=O)NCc3ccccc3)c(=O)c12
CCc1ccc(NC(=O)C2CCCN(S(=O)(=O)c3ccc4[nH]c(=O)ccc4c3)C2)cc1
COc1ccccc1N1CCN(CC(O)COc2cccc3ccccc23)CC1
CC(C)(C)OC(=O)NCCC(=O)Oc1cc2ccccc2oc1=O
CCOC(=O)CC(NC(=O)COC)C(C)(Cl)Cl
Cc1ccc(C2NN=C(c3ccco3)C2N)s1
CC(=O)Nc1c(Br)ccc2c1CC(=O)N2CCN1CCOCC1
O=C(c1cc(=O)[nH]c2ccccc12)N1CCN(c2ccccc2)CC1
CC(=O)NC(CC(=O)Nc1cccc(C)c1)=NNC(=O)C(C)Oc1cccc(Br)c1Br
CCN(CC)c1ccc(C=NNC(=O)c2nnn(-c3nonc3O)c2C(C)C)cc1N
COC(=Cc1c(C#N)[nH]c2ccccc12)c1ccccc1
CCC(=O)Nc1ccc(C(=O)c2c3cccc(Cl)c3[n+]([O-])n2C)c(Cl)c1
Cc1ccc2c(c1)N(CCOc1ccccc1)C(=O)C2=O
CCOC(=O)c1cccnc1CN1COc2c(c3ccoc3c3cc(C)ccc23)C1
COc1ccc2[nH]c(=O)cc(C(=O)NCCOc3ccccc3)c2c1
Cc1ccc(S(=O)(=O)Nc2ccccc2-c2ccccc2NS(=O)(=O)c2ccccc2)cc1C
COc1ccoc1C(=O)Oc1ccccc1C(=O)C=C(Br)c1ccccc1
COc1cccc(NC(=O)CSc2nc3scc(C)c3c(=O)[nH]2)c1C
CC1COc2cc(NC(=O)c3cc4c(N5CCC(C)C(C)C5)ncnc4s3)ccc2O1
O=C(CN1C(=O)SC(=Cc2sccc2C(=O)O)C1=O)Nc1cccc(O)c1
O=C(c1cncc(C(F)(F)F)c1Br)N1CCN(S(=O)(=O)c2ccccc2)CC1
COc1ccccc1N(C(=O)Cn1nnc2ccccc21)C(C(=O)NC(C)c1ccco1)c1ccco1
CC(=O)N(c1ccccc1)S(=O)(=O)c1ccc(N2C(=O)CCC2=O)cc1C(F)(F)F
COc1ccc(NCc2c(OC)c(=O)[nH]c3ccccc23)cc1
CC(C)CNS(=O)(=O)c1cccc(Oc2ccccc2NC(=O)CCc2ccccc2)c1Cl
O=C(Oc1cccc(Cl)c1N1C(=O)CCC1=O)c1ccco1
CN(C)c1cccc2sc(-c3ncnc(N)n3)nc12
O=C(CSc1ncnc2scc(-c3ccc(C(=O)O)cc3)c12)Nc1ccccc1
Cc1ccc(-n2c(Cc3cccn3C)nnc2SCC(=O)Nc2ccc3c(c2)OCO3)cc1
O=C(CC(F)S(=O)(=O)c1ccccc1)N1CCN(c2ccccc2)CC1
COc1ccc(C)c(NC(=O)CSc2nc3scc(C)c3c(=O)[nH]2)c1
Cc1coc(Cn2c(SC(C)C(=O)c3ccccc3)nnc2C(C)Nc2ccccc2)c1
COCCNC(=O)c1cccc2c1nnn2CC(=O)N(Cc1ccccc1)Cc1sccc1OC
Cc1cnoc1NS(=O)(=O)c1ccc(NC(=O)Nc2cccc(Cl)c2C)cc1Cl
CC(=O)NC1(Br)COCCN1CCN1C(=O)Cc2ccccc21
COc1cccc(SCC(=O)ON=Cc2cc(N)ccc2OC)c1
[NH3+]c1ccc2[nH+]cc([O-])cc2c1Br
CC(=O)Nc1cc(C)cc(OC(Br)C(=O)NN=C(C)C(Br)C(=O)Nc2ccccc2)c1
CCC1CN(c2ccccc2[N+](=O)[O-])CCN1C1CCCCC1
Cc1ccc(S(=O)(=O)Nc2ccccc2-c2cc(C)ccc2NS(=O)(=O)c2ccccc2)cc1
O=C(NCCc1ccc(C(=O)O)cc1)OC(Br)C1c2ccccc2-c2ccccc21
COc1cccc(C=CC(=O)c2ccccc2OC(=O)c2occc2Br)c1
COc1ccc2[nH]c(=O)cc(C(=O)N3CCN(c4ccccc4)CC3)c2c1
CC(Oc1ccc2c(c1)oc(=O)c1ccccc12)C(=O)NCCc1c[nH]c2c(C(=O)O)cccc12
COC1CCCC(C(=O)NC2CCCC2)(N(C(=O)Cn2nnc3ccccc32)c2ccccc2)C1
Cc1ccc(C)c(S(=O)(=O)N2CC(C)N(C(=O)c3cc(=O)[nH]c4ccccc34)CC2C)c1
COC(=O)c1ccc2c(C(=O)NCCc3c[nH]c4ccccc34)cc(=O)[nH]c2c1
CC(Cc1cccc(CC(NC(=O)c2c[nH]cn2)C(=O)OCc2ccccc2)c1)CC(NC=O)C(=O)OC(C)(C)C
CCC(=Cc1ccccc1)C(=O)Nc1ccc(S(=O)(=O)Nc2nncs2)c(F)c1
O=C(Nc1ccccc1)NC(C(NC(=O)c1cccc(OCC(F)(F)F)c1)OCC(F)(F)F)C(F)(F)F
Cc1ccc(C2N(c3ccccc3C#N)C=C(N)C2(C#N)C#N)cc1
COc1cc(C2NN=C(c3cccs3)C2O)ccc1N
Cc1cc(N2C(=O)CC(SC=NN=Cc3cc(N)cs3)C2=O)ccc1Cl
COc1cc2c(c(OC)c1)CCN(C(=O)C(OC)Oc1ccc3c(c1)OC(=Cc1ccc(C(=O)O)cc1)C3=O)C2
COc1ccc2nnn(CC(=O)N(c3ccccc3)C(C(=O)NCC3CC(OC)CO3)c3cccc(NC(C)=O)c3)c2c1
Cc1ccc(C2c3ccc(C)cc3NC(=O)C2F)cc1
COc1cc(C=C(NC(=O)c2ccccc2)C(=O)NN=Cc2ccccc2O)cc2c1OCO2
CCOC(=O)c1ccc(S(=O)(=O)n2c(C)c(C(=O)O)c3c(C)cccc32)c(O)c1
Cc1coc(C(=O)Oc2ccccc2N2C(=O)C3CCCCC3(Cl)C2=O)c1
O=C1C(=O)N(CC2COc3ccccc3O2)c2ccccc21
COc1ccc2c(c1)nnn2CC(=O)N(c1ccccc1)C(C(=O)NCC1(NC(C)=O)CCCO1)c1ccccc1
Cc1cccc(N(C)c2ncc(C)c(N3CCOCC3[N+](=O)[O-])n2)c1
Cc1c(N2CCCC2)ccc(C(=O)N2CCN(S(=O)(=O)c3ccccc3)CC2C)c1[N+](=O)[O-]
CNC(=O)c1coc(C(=O)Nc2ccc(C(=O)Nc3ccccc3)cc2)c1
Cc1ccccc1NC1=CC(=NS(=O)(=O)c2ccccc2)c2ccc(C(=O)O)cc2C1=O
O=C(Cn1nnc2ccccc21)c1cccc(Cl)c1
CC(=CC(=O)c1c(Br)cccc1OC(=O)c1ccco1)c1ccccc1
COc1cccc(C(=O)O)c1S(=O)(=O)N=C1C=C(Nc2ccccc2)C(=S)c2ccccc21
Cc1coc(C(=O)Oc2ccc(Cl)cc2N2C(=O)C3CCCCC3C2=O)c1
COc1ccc2cc(O)ccc2c1OCCCN1CCN(c2ccccc2)CC1
COC1(OC(=O)Nc2ccc3[nH]cc(Cc4cc(C)c(C(=O)NS(=O)(=O)c5ccccc5)cc4N)c3c2)CCCC1
O=C(Nc1ccccc1)C(F)Oc1ccc(S(=O)(=O)N2CCCCC2)cc1
CCC(=O)Nc1cc(C)ccc1C(=O)c1[nH][n+]([O-])c2ccc([N+](=O)[O-])cc12
Cc1cc2ccc(=O)oc2c(OC(F)F)c1NC(=O)c1ccccc1
Cc1cccc2c1nnn2OCC(=O)Nc1cc(S(C)(=O)=O)ccc1Br
Cc1cccc2c1nnn2OC(C(=O)Nc1ccccc1Br)S(C)(=O)=O
CCC12C(=O)N(c3ccccc3)C(=O)N1C(c1ccccc1F)C1(F)C(=O)N(C3CCCCC3)C(=O)C12
CC(C)c1ccc(NS(=O)(=O)c2ccc(SC(F)F)cc2)cc1
CC(C)(C)OC(=O)NCCC(=O)Oc1ccc2ccc(=O)oc2c1
Nc1cccc(OCc2cc(C(=O)NCCc3ccccc3C(F)(F)F)no2)c1
CC(Cc1cccc(CC(NC(=O)c2c[nH]cn2)C(=O)OCc2ccccc2)c1)CC(NC=O)C(=O)OC(C)(C)C
Cc1cccc(NS(=O)(=O)c2ccc3[nH]cc(C(=O)N4CCc5ccccc54)c(=O)c3c2)c1C
COCCNC(=O)c1cccc2nnn(CC(=O)N(Cc3cccs3)Cc3ccccc3OC)c12
CCOC(=O)c1cn(S(=O)(=O)c2cc(O)c(C)cc2C)c2c(C(=O)O)cccc12
CC(C)(C(=O)Nc1cccc(C(F)(F)F)c1)c1ccccc1
O=C(c1ccc(C(F)(F)F)nc1Br)N1CCN(S(=O)(=O)c2ccccc2)CC1
C
COCCNC(=O)c1cccc2nnn(CC(=O)N(Cc3ccccc3)Cc3sccc3OC)c12
O=C(c1cc(=O)[nH]c2ccccc12)N1CCN(c2ccccc2)CC1
COc1cccc(C(=O)N2CCN(c3cc(C)c(NC(=O)c4ccccc4)c(OC)c3)CC2OC)c1
FC(F)(F)c1ccccc1CNC(=S)NNC(=S)Nc1ccccc1
Cc1ccccc1-n1ncc2c1CCCC2(NC(=O)c1cc[nH]n1)C(C)(C)C
CC(C)c1cccc(NS(=O)(=O)c2cccc(SC(F)F)c2)c1
Nc1cc(NC(=O)c2ccccc2)cc2nc(Cl)[nH]c12
Cc1c(F)c(NS(=O)(=O)c2coc3ccc(F)cc23)c(F)c(F)c1C(F)(F)F
Cc1cn(Cc2occc2C(Cl)C=O)cc1C
COc1cc(F)cc(F)c1-c1cc(F)n(S(=O)(=O)c2cc(F)c(OC)c(F)c2N)n1
COc1ccccc1C=NOC(=O)CSc1cccc(N)c1OC
O=C1C2C(c3ccccc3)C=CC(c3ccccc3)C2C(=O)N1c1cccnc1
O=C(c1cnc(Br)cc1C(F)(F)F)N1CCN(S(=O)(=O)c2ccccc2)CC1
O=C(NCc1ccco1)C(c1ccco1)N(C(=O)Cn1nnc2ccccc21)c1ccc2c(c1)CCC2
FC(F)(F)C(NC(=S)NNC(=S)Nc1ccccc1)c1ccccc1
CC1(c2ccco2)CC(c2ccco2)=NN1C(Cl)C=O
CC(=O)n1c(Cl)c(Nc2ccccc2N)c2ccccc21
Cc1cc(Cl)cc(OC(=O)c2ccco2)c1N1C(=O)C2CCCCC2C1=O
O=C(COc1ccc(S(=O)(=O)N2CCCCC2)cc1)Nc1cccc(F)c1
O=C(Nc1nc(-c2cc(Cl)cs2)cs1)c1ccccc1
O=C(COc1ccc(S(=O)(=O)N2CCCCC2)c(F)c1)Nc1ccccc1
CC(C)(C)c1ccccc1C(=O)Nc1ccc(S(=O)(=O)Nc2cnc3ccccc3n2)cc1
Nc1cccc(CNS(=O)(=O)c2nnc(NC(=O)c3cc(F)ccc3Br)s2)c1
NC(=O)c1ccccc1-c1ccc(NC(=O)Cc2ccc(S(=O)(=O)N3CCOCC3)s2)s1
COC(=O)c1ccc(NC(=O)c2ccc3c(c2)OCCCO3)cc1
Nc1c(Cl)n[nH]c1C(=O)Nc1ccc2c(c1)OCO2
COC(=O)c1coc(C(=O)Nc2ccc(C(=O)Nc3ccccc3)cc2)c1
O=C1CC(N2CCN(CC=Cc3ccccc3)CC2)C(=O)N1Cc1cccs1
COC(=O)c1coc(C(=O)Nc2ccc(C(=O)Nc3ccccc3)cc2)c1
O=C(O)c1c(NS(=O)(=O)c2ccc(NNC(=S)Nc3ccccc3)cc2)cc(OC(F)F)cc1[N+](=O)[O-]
CC(=O)NC(C(Br)N1CCOCC1)N1C(=O)Cc2ccccc21
CC(=O)NC1COCCN1CC(Cl)N1C(=O)Cc2ccccc21
Cc1cccc(C2(F)c3ccccc3NC(=O)C2C)c1
