# Supplementary material for: t-SMILES: a fragment-based molecular representation framework for de novo ligand design
Source: Nat Commun. 2024 Jun 11;15:4993. doi: 10.1038/s41467-024-49388-6 (PMC11167009; doi:10.1038/s41467-024-49388-6)
Supplement: Supplementary file 4 — Source Data [file 41467_2024_49388_MOESM4_ESM.zip › Soure data/Source data and code for all other graphs/Metrics/Models/AID1706/AID_Smiles[dbl][rnd300][bs128]/gen.smi]

CCC1=CC(=NC(=C1)NS(=O)(=O)C2=CC=C(C=C2)NC(F)(F)Cl
C/C(=N\N=C(/N)\SC1CC(=O)N(C1=O)C2=CC(=CC=C2)Cl
C1=CC(=CN=C1)O)C(=O)C2=CC(=C(C=C2)Cl)Cl
CC(C)C1=NC(=NC(=N1)N)C2=NN=C(S2)N)S(=O)(=O)(=O)C3=CC=C(C=C3)C
CC(C)C[C@@@H](=O)C(C(C)C)C)C1=CC=C(C=N1)NC(=O)C2=C(N=N2)C(=O)N[CCC3=N3C4=CC=CC3=C4N=C=CC=C4
C1CN(CCN1C2=CC=CC=C2)C(=O)C3=CC(=O)NC4=CC=CC=C43
CCOC(=O)C1=C(SC(=C1C2=CC=CC=C2)CN(C)C)NC(=O)CCl.Cl
C1=CC=C(C(=C1)CN2C(=NN=N2)C(=O)C3=CC=CS3)C(=O)CCl
CC(C)C1=CC=C(C=C1)S(=O)(=O)NC2=CC=C(C=C2)SC(F)F
COC1=CC=CC=C1OCCNC(=O)C2=CC(=O)NC3=CC=CC=C32
COC1=CC=C(C=C1)NS(=O)(=O)C2=CC3=C(C=C2)OC(=N3)NC4=CC5=CC=C4)OCCO5
C[1CN(CC1)C2=CC=CC=C2)C3=CC=C(C=C3)Br
C1=CC=C(C(=C1)C(=O)NC(=S)NC2=CC=C(C=C2)NC(=S)NC(=O)C3=CC=C(C=C3)Cl
CC1=C(C=CC(=C1)Cl)OC(C)C(=O)NC2=CC=C(C=C2)S(=O)(=O)NC3=NC4=CC=CC=C4N=C3
C1=CC=C(C=C1)C2=CSC3=C2C(=NC=N3)SCC(=O)NC4=CC=C(C=C4)C(=O)O
C1=CC=C(C=C1)N2N=C3C=C(C(=CC3=N2)Br)N)C
C1=CC(=CC=C1/C=C/2\C(=O)NC(=O)S2=O)SCC(=O)NC3=CC(=C(C=C3)Br)C(F)(F)F
C1=CC=C(C=C1)CCN(C(C2=CC=CO2)C(=S)NC3=CC=CC=C3)C(=O)CCl
C1=CC=C(C=C1)CN2C=C(C(=N2)C3=NC=CC=C3)C=O
CC(C)(C)OC(=O)NCCC(=O)OC1=C(N=C1)C(=O)NC2=C(C=C(C=C2)OC)C)C
C1CN(CCN1C2=CC=CC=C2)C(=O)C3=CC(=O)NC4=CC=CC=C43
CC1=CC(=CC=C1)N2C(C(C(=C2N)C#N)(C#N)C#N)C3=CC=CC=C3
CC(=O)NC1C2=C(C=CC(=C2)Cl)N(C1=O)CCN3CCOCC3.Cl
C1CN(CCN1C2=CC=CC=C2)C(=O)C3=CC(=O)NC4=CC=CC=C43
CC1=CC2=C(C=C1)N(C3=C2CCCC3)CC(CN4CCCCCC4)O5=O
CC1=CC(=C(C=C1)OC)NC2=NC3=C(C=C(C=C3)[N+](=O)[O)[O-])N+]
CCCOC(=O)C1=C(SC=C1C2=C(C=C(C=C2)C)C)NC(=O)C3C4CCC(C3C(=O)O)O4
C1=CC=C(C=C1)C2=CSC3=C2C(=NC=N3)SCC(=O)NC4=CC=C(C=C4)C(=O)O
COC1=CC=CC=C1/C=C/C(=O)C2=C(C=CC(=C2)Br)OC(=O)C3=CC=CO3
C1=CC2=C(N([N+](=C2C=C1)[O-])CCC(=O)N)C(=O)C3=CC(=C(C(=C3)Cl)N)Cl
C1=CC(=CN=C1)O)C(=O)C2=CC(=C(C=C2)Cl)Cl
COC1=CC=C(C=C1)NC(=O)C2CCCN(C2)S(=O)(=O)C3=CC4=C(C=C3)NC(=O)C=C4
CCCCOC1=CC=C(C=C1)N(C(C2=CN=CC=C2)C(=O)NC3CCCC3)C(=O)C4=CC=CO4
C/C(=N\N=C(/N)\SC1CC(=O)N(C1=O)C2=CC=C(C=C2)Cl)/C3=CC=CS3
COC1=CC=C(C=C1)N2CCN(CC2)C(=O)C3=CC(=O)NC4=CC=CC=C43
C1CN(CCN1C2=CC=CC=C2)C(=S)NC3=CC(=CC=C3)S(=O)(F)(F)F)F
CC1=CC=C(C=C1)C(=O)NCC2=CC3=C(C=C2)C(=O)N(C(=S)N3)C4=CC=C(C=C4)OC)C)C
CC1=CC(=O)OC2=C1C=CC(=C2)NC(=O)C3=CC=CC=C3OC(F)(F
CCCCNC(=O)N(C1C(SC(=S)N1/N=C/C2=CC=C(C=C2)N(C)(C)(C)(C)C)C)C)O
C1=CC=C(C=C1)CNC(=O)C2=CC=C(C=C2)S(=O)(=O)NC3=CC=CC(=C3)C(F)(F)F
CC(=O)NC1=C(C2=NON=C2C(=C1)OC(=O)C)OC(=O)C
C1=CC=C(C=C1)CCN2C=CSC2=NC(=O)CCl
C1=CC(=CC=C1NS(=O)(=O)C2=CC=C(C=C2)Br)S(=O)(=O)NC3=CC=C(C=C3)Cl
CCC1=N(N=C(S1)NS(=O)(=O)C2=CC=C(C=C2)C(=O)NCC3=CC=C(C=C3)F)C(F)(F)F
CC1=CC=C(O1)C2=NN(C(C2)C3=CC=CO3)C(=O)CCl
C1=NC(=CC1)NS(=O)(=O)C2=CC3=C(C=C2)C(=O)NC(=O)N3)C4=CC=C(C=C4)Cl
CC(C)(C)OC(=O)NCCC(=O)NC1=CC=CN1Cl)N(C2=CC=C(C=C2)C)C3=CC=CC=C3
CC1(C(=O)N(S1)C(=O)C2=CC=C(C=C2)Cl)C(=O)NC3=CC=CC=C3
C1=CC(=CN=C1)NS(=O)(=O)C2=C(C=C(C=C2)Cl)Cl
CC1=CC(=O)OC2=C1C=CC(=C2)OC(=O)C3=CC=CO3
CC1=CC=C(O1)/C=C/2\C(=O)NC(=S)N(C2=O)C3=CC(=CC=C3)OC
C1=CC=C2C(=C1)C(=CC(=C2N)C(C(F)(F)(C(F)F)F)O
C1=CC=C(C=C1)CC2=CN(C3=CC=CC=C32)/C=C/[N+](=O)[O-]
C/1=N(NC(=O)N1C(=O)N(C1=NC(=O)C1=O)CC2=CC=C(C=C2)Cl)/C3=CC=CC=C3
C1COC(N1S(=O)(=O)C2=CC3=C(C=C2)OCCO3)CNC(=O)C(=O)NCCC4=CC=CC=C4
C[1C(=O)N[C@H](=O)N[C(=O)C2=CC=C(C=C2)[N+](=O)[O-]
CC1=C(C=CC(=C1)C)S(=O)(=O)N2CCN(CC2)C(=O)C3=CC(=C(C=C3)N4CCCC4)[N+](=O)[O-]
CCOC(=O)C1=C(SC(=C1C2=CC=CC=C2)CN(C)C)NC(=O)CCl.Cl
COC1=CC2=C(C=C1)N(C(=O)C2=O)CC3COC4=CC=CC=C4O3
COC1=CC=C(C=C1)C(=O)N2C3=CC4=C(C=C3N=C2SC)OCCO4
CC1=C(C=C(C=C1)OCC(=O)NC2=C(C=C(C=C2)C(=O)O)C(=O)NCC3CCCO3)C(=O)CN4CC5=C=CC=C5N=N4
CC1=CC2=C(C=C1)NC(=O)C(=C2)CN(CCC3=CC=CC=C3)CC4=NN=NN4CC5CCCO5
C1CN(CCN1C/C=C/C2=CC=CC=C2)C3CC(=O)N(C3=O)CC4=CC=CS4
COC1=CC=C(C=C1)C(=O)OC2=CN=CC=C2
C1=CC=C2C(=C1)SC(=NN2C(=O)NC3=CC=CS3)C(=O)CN4CCOCC4
CCC1=NN=C(S1)NS(=O)(=O)C2=CC=C(C=C2)NC(=O)/C=C/C3=CC=CC=C3Cl
CC1=C(C=C(C=C1)NC(=O)NC2=CN=CC=C2)Cl
C1=CC=C(C=C1)CN2C=C(C(=N2)C(=O)NC3=CC=C(C=C3)Br)C(F)F)F)C
CC1=CC=C(C=C1)NC2=NN=C(S2)S(=O)(=O)NC3=CC4=CC=CC=C43
CC1=CC=C(C=C1)C(=O)OC2=CC3=C(C=C2)N(C=N3)C
CC(C)C1CCC2=C(C=CC(=C2)F)S(=O)(=O)N3CCN(CC3)C4=CC=CC=C4
COC1=C(SC(=C1)/N=C/C(=O)C2=C(C=CC(=C2)Br)OC(=O)C3=CC=CO3
CC1CCC(CC1)C2=C3C(=C(N=N2)C)N=C@@H](=C3=O)CC(=O)NC4=CC5=CC=CC=C5C=C55O)C
COC1=C(C(=C(C=C1)NC(=O)CN2C3=C(C=C2C(=O)OC)SC=C3)OC)OC
COC(=O)PC1N(C(=O1)C2=CC=CC=C2)C3=CC(=O)NC4=CC=CC=C43
CCCC1=C(N=NN1)NC(=O)COC2=CC(=C(C=C2)NC(=O)C3=CC4=C(C=C3)OCCO4
C1=CC(=CN=C1)S(=O)(=O)NC2=CC=C(C=C2)Cl)/C=C/C3=CSC=C=C3
CC1=CC=C(C=C1)C(=O)NC2=CC3=C(C=C2)N(C=N3)C
COC1=CC=C(C=C1)C(=O)N2C3=C(C4=C(C=C3)C(=N2)OC)CCO4=CC=CC=C4
CCC1=NN=C(S1)NS(=O)(=O)C2=CC=C(C=C2)NC(=O)/C=C/C3=CC=CC=C3Cl
CC1=CC=C(C=C1)S(=O)(=O)N2CCN(CC2)S(=O)(=O)C3=CC4=C(C=C3)OCCO4
C1=CC(=CC(=C1)C(=O)NC2=CC(=C(C=C2)Br)F)C(F)/N)(F)(C(F)(F)F)O
CC1=CC2=C(C=C1)NC(=O)C(=O)C2C)CN(CC3CCOCC3
COC1=CC=CC(=C1)C(C2=CC=C(C=C2)N(C3CCCC3)N(C(=O)CC4=CC=CC=C4)OC
COC1=C(C=C(C=C1)C2CC(=NN2C(=O)CCl)C3=CC=CS3)OC(F)F
CC1=CC(=CC=C1)N2C(=O)CC(C2=O)CF)S(=O)C3=C(C=CC(=C3)Cl)/C#N
C1=CC=C(C=C1)N(C2=CC=C(C=C2)P(=O)(=O)NC3=CC=C(C=C3)C(F)(F)F)F
CCCC1=NC=NS1)NS(=O)(=O)C2=CC=C(C=C2)NC(=O)/C=C/C3=CC=C(C=C3)F
CCOC1=CC=C(C=C1)N(CC2=CC3=C(C=C(C=C3)C)NC2=O)S(=O)(=O)C4=CC=CC=C4
CC1=CC(=CC=C1)N2C(=CC(=C2N)C#N)(C#N)C#N)C3=CC=CC=C3
C1=CC=C2C(=C1)N=NN2CC(=O)N/N=C\C3=CC=CS3
CN1CCC2C(C1)C(=O)N(C2=O)C3=C(C=CC(=C3)Br)Cl
CC1=CC=C(C=C1)S(=O)(=O)N2CCN(CC2)S(=O)(=O)C3=CC4=C(C=C3)OCCO4
CC(C)C1=CC=C(C=C1)N(C(C2=CN=CC=C2)C(=O)NC3CCCC3)C(=O)C4=CSN=N4
C[C@]12[C@H]3[C@H](N1C(=O)S(=O)N=O)N(C=O)C3=CC(=C=CC4=CC=CC=C4)F
CC1=CC=C(O1)/C=C/2\C(=O)NC(=S)N(C2=O)C3=CC(=CC=C3)OC
C1=CC=C(C(=C1)/C=C/C(=O)C2=C(C=CC(=C2)Br)OC(=O)C3=CC=CO3)F
C1=CC=C(C=C1)/C=C/2\C(=O)N(C(=S)S)S2=NC(=O)C3=CC(=CC=C3)OCC(F)F
C1COCCN1CC2=NC3=C(C=C(C=C3)Cl)C(N2CC(=O)NN)C4=CC=CC=C4
CCC1=C(N=C(O1)C)SC(=O)C2=CC=C(C=C2)Cl)S(=O)(=O)NC3=NC4=CC=CC=C4
CC1=CC(=O)OC2=C1C=CC(=C2)NC(=O)C3=CC=CC=C3OC(F)F
C1=CC=C2C(=C1)/C=CC(=C/C3=C2/C(=O)N(C4=CC=CO4)C(=O)N5=CC=C5C=CC=C[]5F
CCOC1=CC=C(C=C1)N(CC2=CN=CC=C2)S(=O)(=O)NC3=CC(=CC=C3)C(F)(F)F)F
CC1=CC(=C(C=C1)NS(=O)(=O)C2=CC3=C(C=C2)NC=C(C3=O)C(=O)N4CCCC5=CC=CC=C54)O
C1COCCN1CC2=NC3=C(C=C(C=C3)Br)C(N2CC(=O)NN)C4=CC=CC=C4
CC1C(=O)NC2=C(S1)C=CC(=C2)S(=O)(=O)CCC(=O)N3CCN(CC3)C4=C(C=CC(=C4)C)C
COC1=CC=C(C=C1)N(CC2=CC3=CC=CC=C3NC2=O)S(=O)(=O)C4=CC=C(C=C4)OC
CC1=CC(=C(C=C1)NC2=NC(=C(C(=N2)N3CCOCC3)[N+](=O)[O-])N)C
C/C(=N\N=C(/N)\SC1CC(=O)N(C1=O)C2=CC(=CC=C2)Cl)/C3=CC=CS3
CC1=C(C2=CC=C1C(=O)N(C2)C(=O)CC3=CC(=O)NC4=CC=CC=C43
COC1=CC=C(C=C1)N(CC2=CC(=O)NCC3=CC=CC=C32)C
CC(C)OP(=O)(C1C=C(N=N1)NC(=O)C2=C(C=C(C=C2)OCC(F)F)(F)OC
C1=CC=C(C=C1)C(C2=CC=CC=C2)C(=O)NC(=S)NC3=CC=CC(=C3)C(=O)O
COC1=CC(=C(C=C1)/C(=N/OC(=O)CSC2=CC=CC=C2)/N)OC
CC(C)C1=CC=C(C=C1)N(C(C2=CN=CC=C2)C(=O)NC3CCCC3)C(=O)C4=CSN=N4
COC1=CC=CC=C1N2CCN(CC2)CC(COC3=CC=CC4=CC=CC=C43)O
CC(C)CC1=CC=C(C=C1)/C=N/N(C(=O)C2=C(C=CC=C2)OC(=O)C)S
C1=CC2=NON=C2C(=C1)S(=O)(=O)NC3=C(C=CC(=C3)F)F
C1=CC=C(C=C1)CCN(CCC2=CC=CC=C2)C(=O)CCl
CC1=C(C(=CC=C1)C(=O)NCCN2CCOCC2)C
C1=CC=C(C(=C1)C(=O)NC2=CC(=C(C=C2)OCC(C(F)(F)F)F)C(F)(F)F)O
CCN1C(=NN=C1SCC(=O)(C)COC2=CC=C(C=C2)OCC)C(=O)NC3CCCO3
CC(C)OP(=O)(C1(C=C(C(=O)C(=C1)Cl)Cl)NS(=O)(=O)C2=CC=C(C=C2)OC(F
C1=CC(=CN=C1)CNC(=O)/C=C/C2=CC(=C(C=C2)Cl)[N+](=O)[O-]
C1=CC=C2C(=C1)N=NN2CC(=O)N(CC3=CC=CS3)C(C4=CC=CO4)C(=O)NCC5=CC=CO5
CCOC(=O)C1=C(SC(=C1C2=CC=CC=C2)CN(C)C)NC(=O)CCl.Cl
COC1=C(C(=C(C=C1)NC(=O)CN2C3=C(C=C2C(=O)OC)SC=C3)OC)OC
CC(=O)NC1=CC=C(C=C1)N(C(C2=C(C(=C(C=C2)OC)OC)C(=O)NC3CCCO3)C(=O)CN4C5=CC=CC=C5N=N4
C1=CC=C(C=C1)N2C=C(C(=N2)C3=CC=C(C=C3)Cl)C(=O)NC4=CC=C(C=C4)C(=O)O
CC(=O)NC1C2=C(C=CC(=C2)Cl)N(C1=O)CCN3CCOCC3.Cl
C1=CC=C(C=C1)C2C=CC3C2C(=O)N(C3=OC4=CC=CC=C4O4)/C6=CC=C(C=C4)O
C1=CC2=NON=C2C(=C1)S(=O)(=O)NC3=C(C=CC(=C3)F)F
CC1=C(C=C(C=C1)C(=O)O)NC(=S)NC(=O)C2=CC=C(C=C2)COC3=CC=CC=C3
C1=CC=C(C=C1)CN2C=C(C3=CC=CC=C32)/C=C/[N+](=O)[O-]
C1=CC=C(C=C1)CCNC(=O)C(=O)NC2=CC(=C(C=C2)C(F)F
NCN1C2=NC(=O)N(C(=O)C2=NC(=N1)C3=CC=CC=C3)C
CC1=CC=C(C=C1)C(=O)C2=C3C=CC(=CC3=[N+](N2CCC(=O)N)[O-])[N+](=O)[O-]
CC1=CC=C(C=C1)C(=O)N(C2=CC(=CC(=C2)C3CCCCC3)S(=O)(=O)C4=CC=CO4
C1=CC=C(C=C1)CNC(=S)NNC(=S)NC2=CC=CC(=C2)C(F)(F)F
C1CC(=O)N(C1=O)C2=C(C=CC(=C2)Cl)OC(=O)C3=CC=CO3
CCOC(=O)C1=C(SC(=C1C2=CC=CC=C2)CN(C)C)NC(=O)CCl.Cl
C1=CC=C2C(=C1)C(=O)N(C=N2)NC(=O)C3=CC=C(C=C3)Br
COC1=CC=CC=C1CCNC(=O)C(=S)NCC2N(CCO2)S(=O)(=O)C3=CC4=C(C=C3)OCO4
CC(C)OC1=CC=C(C=C1)/C=N/NC(=O)C2=C(N(N=N2)C3=NON=C3N)CN(C)C4=CC=CC=C4
C1=CC(=C(C=C1Cl)CC2=C(C=CC(=C2)Cl)O)O
CN1C(=NC(=N1)F)Cl)CC2=CC=CC=C2)/C=C/C3=C(C=C(C=C3)OC)C(=O
CCC(C)C1=CC=C(C=C1)N(C(C2=CN=CC=C2)C(=O)NC3CCCC3)C(=O)C4=CC=CO4
CC1=C(C=C(C=C1)C(=O)O)NC(=S)NC(=O)C2=CC=C(C=C2)COC3=CC=CC=C3
C1=CC=C(C=C1)CCN(CCC2=CC=CC=C2)C(=O)CCl
CC1=C(C=CC=C1)N2C(=O)CC(C2=O)N(CC3=C(N(N=C3C)C)C)C(=S)NC4=CC=C(C=C4)Cl
CCCC1=CC=C(C=C1)S(=O)(=O)N2CCN(CC2)C3=CC=CC=C3OC(=O)C4=CC=CC=C4
CC(C)CNS(=O)(=O)C1=CC=C(C=C1)/C(=O)N/C(=C\C2=C(N=CN2)C3=NC(=S3)OC(=O)O)O
CC1=C(ON=C1C)NS(=O)(=O)C2=CC=C(C=C2)NC(=O)NC3=CC(=C(C=C3)Cl)Cl
C1=CC=C(C=C1)CN2C=C(C3=CC=CC=C32)/C=C/[N+](=O)[O-]
CC1=NC(=CO1)C2=CC=C(C=C2)S(=O)(=O)N3CCN(CC3)C4=CC=CC=C4
CC1=CC(=CC=C1)N2C(C(C(=C2N)C#N)(C#N)C#N)C3=CC=CC=C3
C1=CC=C(C=C1)C2=CSC(=C2C(=O)O)NC(=O)/C=C/C3=CC=CS3
CCC1C(=CC(=N1)NC(=O)CNC(=O)C2=CC(=CN=C2)Cl
C1=CC(=CC=C1NC2=CC=C(C3=NON=C23)[N+](=O)[O-])S(=O)(=O)N
CC(C)(C)C1=CC=C(C=C1)NC(=O)CSC2=NNC(=O)N2C3=NN=CC=C3
C1CC(=O)N(C1=O)C2=C(C=CC(=C2)Cl)OC(=O)C3=CC=CO3
CC1=C(C(=CC=C1)N2CCN(CC2)C(=O)C3=CC(=O)NC4=CC=CC=C43)C
C1CN(CCN1C2=CC=CC=C2)C(=O)C3=CC(=O)NC4=CC=CC=C43
CC(=O)NC1C2=C(C=CC(=C2)Br)N(C1=O)CCN3CCOCC3.Cl
CCCNC1C2=NC(=N1)NC(=O)N2CC(=O)C)CCN3CCOCC3
COC1=CC=CC=C1N2CCN(CC2)CC(COC3=CC=CC4=CC=CC=C43)O
CNC1=NC(=NC(=N1)NC(=O)C2=CC=C(C=C2)Cl)S(=O)(=O)C3=CC=CO3
CC1=CC(=C(C(=C1C)S(=O)(=O)N2CCN(CC2)C(=O)C3=CC(=O)NC4=CC=CC=C43)C)C
C1COCCN1C(=O)CN2C=C(C3=CC=CC=C32)/C=C/4\C(=O)NC(=O)N(C4=O)C5=CC=CC=C5F
C1=CC(=CN=C1)OC(=O)C2=CC=C(C=C2)Cl.Cl
CC1=CC=C(C=C1)NS(=O)(=O)C2=CC3=C(C=C2)CCCC(=C3)(F)(F)(F)F)F)OC
C1=CC=C(C=C1)CN2C=C(C(=N2)C3=CN=CC=C3)C=O
CC(C)NN(CCC(=O)O)CC(C)C
CC1=CC(=CC=C1)N/C(=O)C(N2C(=CC(=C2)C3=CC=CC=C3)[N+](=O-]
CC1=CC=C(C=C1)C2=NN(C(=C2)N)S(=O)(=O)C3=CC4=C(C=C3)C=C(C=C4)OC
C1=CC=C(C=C1)CNC(=N/C2=CN=CC=C2)[N+](=O)[O-]
CC1=CC(=CC=C1)S(=O)(=O)/N=C/2\C=C(C(=O)C3=CC=CC=C32)NC4=CC=CC(=C4)C(=O)O
COC1=CC=C(C=C1)N(CC2=CC(=O)C3=C(C=C3)C(=O)N2C4=CC=CC=C4
CC1=CC=C(C=C1)S(=O)(=O)N/2\C=C(C(=O)C3=CC=CC=C3)NS(=O)(=O)C4=CC=CC=C54
COC1=CC=CC=C1C(=O)NC2=NC3=CC=CC=C3S2
CC1=CC=C(C=C1)N2C(=NN=C2SCC(=O)NC3=CC=C(C=C3)C(F)(F)F)F
COC1=CC=C(C=C1)C(=O)OC2CNC(=C2)NC(=O)C3=CC=CC=C3
CC(=O)NC1=CC=C(C=C1)N(C(C2=CC(=C(C=C2)OC)OC)C(=O)NCC3CCCO3)C(=O)CN4C5=CC=CC=C5N=N4
CC(C)C1=CC=C(C=C1)S(=O)(=O)NC2=CC=C(C=C2)SC(F)(F)F)F
CC(C)(C)OC(=O)NCC(=O)NC1=CC=CN1Cl)/C(=O)C2=C(N=N2)C)C(=O)N3CC4=CC=CC=C4N=N3
CC1=CC(=C(C=C1)NC2=NC(=C(C=N2)N3CCCC3)C(=O)CCl)C4=CC=CC=C4
C1=CC=C2C(=C1)N=NN2CC(=O)N/N=C\C3=CC=CS3
C1=CC=C(C=C1)CN(CC2=CC=C(C=C2)C(=O)O)S(=O)(=O)C3=CC=C(C=C3)Cl
COC1=CC=C(C=C1)N/C=C/2\CC3=CC=CC=C3C2=O
C1=CC=C(C=C1)C(C2=CC=CC=C2)(C(=O)N/N=C/C3=CC=C(O3)C4=C(C=CC(=C4)C(=O)O)Cl)O
CC(=O)N(C)C1=CC=C(C=C1)NS(=O)(=O)C2=C(C=CC(=C2)Cl)Cl
COCCNC(=O)C(C1=CC(=C(C=C1)OC)N(CC2=CC=CC=C2)C(=O)CCl)O
CC1=CC(=C(C=C1)O)NC2=NC=NC3=CC=CC=C32.Cl
COC1=CC=C(C=C1)N(C(=O)CN2C3=CC=CC=C3N=N2)C4(CCCCC4)C(=O)NC5CCCC5
COC1=CC=CC=C1/C=C/C(=O)C2=C(C=CC(=C2)Br)OC(=O)C3=CC=CO3
CC1=C(C=C(C=C1)C(=O)O)NC(=S)NC(=O)C2=CC=C(C=C2)COC3=CC=CC=C3
C1=CC=C(C=C1)CN2C=C(C3=CC=CC=C32)/C=C/[N+](=O)[O-]
CN1C2=NC(=O)N(C(=O)C2=NC(=N1)C3=CC=CC=N3)C
C1=CC=C(C=C1)C2C3=C(C=CC(=C3)Br)N=C(N2CC(=O)NN)C4=CC=CC=C4
CCCOC1=CC=C(C=C1)OC)N(C(=O)CSC2=C(C=CC(=C2)NC(F)(F)F)F)F
COC1=CC=CC=C1/C=C/C(=O)C2=C(C=CC(=C2)Br)OC(=O)C3=CC=CO3
COC1=CC=C(C=C1)N(CC2=CC(=O)NC3=CC=CC=C32)C(=O)CCl
CC1=CC(=CC=C1)OC(=O)N/N=C/C(=C/C2=CC=C(O2)N(C3)CC=C(C=C3)C#NC(=O)N2
COC1=CC=CC=C1CNC(=O)C2=CC(=C(C=C2)OCC(C(F)(F)(F)F)F)O
COC1=CC=C(C=C1)NC(=O)CC2=CC3=C(C=C2)OC)S(=O)N=OC3=O
C1COCCN1CC2=NC3=C(C=C(C=C3)Br)C(N2CC(=O)NN)C4=CC=CC=C4
CC1=CC(=CC=C1)N2C(=O)CC(C2=O)N(CC3=C(N(N=C3C)C)C)C(=S)NC4=CC=C(C=C4)Cl
CC(C)(C)C1=C(SC(=C1C2=CC=CC=C2)C(C(F)(F)F)O)C(F)(F)(F)O)NC
C1=CC=C(C=C1)C(C2=CC=CC=C2)C(=O)NC(=S)NC3=CC=CC(=C3)C(F)(F)(F)F)Cl
C1=CC=C(C=C1)CN2C=C(C3=CC=CC=C32)/C=C/[N+](=O)[O-]
C1=CC=C(C=C1)C(C2=CC=CC=C2)C(=S)NC(=S)NC3=CC=CC(=C3)C(=O)O
CC1=CC=C(C=C1)C(=O)NC(=C(Cl)Cl)S(=O)(=O)C2=CC=CC=C2
C1CCN(CC1)C2=CC=C(C=C2)S(=O)(=O)NC3=CC=CC(=C3)C(F)(F)F
C1=CC=C(C=C1)CCN(CCC2=CC=CO2)C(=O)NCC3=CC=CO3)C(=O)CN4C5=CC=CC=C5N=N4
C1=CC=C(C=C1)C2=CSC(=C2C(=O)O)NNC3=CC=C(C=C3)Br
C[C@H](C(=O)N[C@@H](C(=O)C1=CC=CC(=C1)Cl)N(C(C2=CC=C(C=C2)C)C(=O)N[OCC3C5=CC=CC3=C6=C4N=CCC4
C/C(=N\N=C(/N)/SC1CC(=O)N(C1=O)C2=CC(=CC=C2)Cl)/C3=CC=CS3
C1COCCN1C(=O)CN2C=C(C3=CC=CC=C32)/C=C/4\C(=O)NC(=O)N(C4=O)C5=CC=CC=C5F
CCC1(O=NN=C(S1)NS(=O)(=O)C2=CC=C(C=C2)C(F)(F)(F)F
COC1=CC=C(C=C1)N(CC2=CC(=O)NC3=CC=CC=C32)C(=O)CCl
C1CN(CCN1C2=CC(=CC=C2)Cl)C(=O)C3=C(N=C4N3C=CS4)Cl
C1=CC=C(C(=C1)/C=C/C(=O)C2=C(C=CC(=C2)Br)OC(=O)C3=CC=CO3)F
CC1=CC(=C(C(=C1)C)S(=O)(=O)/N=C/2\C=C(C(=O)C3=CC=CC=C32)NC4=CC=C(C=C4)C(=O)O)C
C1CN(CCN1C/C=C/C2=CC=CC=C2)C3CC(=O)N(C3=O)CC4=CC=CS4
C1COCCN1S(=O)(=O)C2=CC3=C(C=C2)OCCO3)CNC(=O)C(=O)NCCC4=CC=CC=C4
CC(C)CS(=O)(=O)C1=CC=CC(=C1)(F)(F)(F)S(=O)(=O)C2=CC=C(N2C=CC=C3)C
CC(=O)N1C=C(C2=CC=CC=C21)N(C3=CC=C(C=C3)Cl)C(=O)CCl
C1=CC(=CC=C1Cl)CN2C=CSC2=NC(=O)CCl
C1=CSC(=C1)C(=O)OC2=CC3=C(C=C2)C=CC(=O)O3
COC1=CC=C(C=C1)C(=O)N2C3=CC4=C(C=C3N=C2SC)OCCO4
CN(CC1=CC=C(C=C1)F)S(=O)(=O)C2=NN=C(S2)NC(=O)C3=CC=CC=C3Br
COC1=CC(=CC(=C1OC)OC)NC(=O)C2CC(=NN=N2.@@@H](=O)(F)F)OC(=O)N)C(=O
CCC1=C(SC(=C1C(=O)N2CCOCC2)NC(=O)CC3=CC=CC=C3OC)C
CCN1C2=NC(=N1)NC(=O)C2=NC3=C(C=C3)Br
CC1=C(C=CC(=C1C)S(=O)(=O)N2CCN(CC2)C(=O)C3=CC=CC=C3F
C1CN(CCN1C/C=C2=CC=C(C=C2)[N+](=O)[O-]
CS1=C2=NON=C2C(=C1)S(=O)(=O)NC3=C(C=CC(=C3)F)F
C1=CC(=CN=C1)NC(=O)C2=CC=C(C=C2)Cl.Cl
C1=CC(=CC(=C1C2=NN=C(S2)SCC(=O)NC3=CC=C(C=C3)[N+](=O)[O-]
CC1=CC=C(C=C1)C2=NN(C=C2NC(=O)CCl)C3=CC=CC=C3
CCN1C2=NC(=O)N(C(=O)C2=NC(=N1)C3=CC=CC=C3)C
C1=CC=C(C(=C1)CN2C=CSC2=NC(=O)CCl)Cl
CC(C)(C)OC(=O)NCCC1=CC=CC=C1Cl)C2=C(C=CC=C2)OCC)C3=CC=CC=C=C4NC(F)O
CC1=CC(=C(C=C1)O)NC2=NC=NC3=CC=CC=C32.Cl
C1COCCN1CC2=NC3=C(C=C(C=C3)Br)C(N2CC(=O)NN)C4=CC=CC=C4
C[1=C(C=C(N1C2=CC=CC=C2)[C(=O)CCl
CCOC1=NC2=C(C=C1)N(C(=O)C2=O)CC3COC4=CC=CC=C4O3
C1=CC(=C(C=C1Cl)Cl)CN2C=CSC2=NC(=O)CCl
C1=CC=C(C=C1)CN2C=C(C3=CC=CC=C32)/C=C/[N+](=O)[O-]
C1=CSC(=C1)C2=CSC(=N2)NC(=O)C3=CC=C(C=C3)Cl
COC1=CC(=CC(=C1OC)OC)NC(=O)C2CC(=NN=C2.H](=O)O)N)C(=O)N3=CC=CC=C4
CC(C)OC1=CC=C(C=C1)/C=N/NC(=O)C2=C(N(N=N2)C3=CC=C(C=C3)NC(=O)O
CC(C)C1=CC=C(C=C1)N(C(C2=CN=CC=C2)C(=O)NC3CCCC3)C(=O)C4=CSN=N4
CC1=CC=C(C=C1)N2C(=CN=C2SC(=O)NC3=CC=CS3)C(=O)CN4C5=CC=CC=C4N=N3
COCCNC(=O)C(C1=CC(=CC=C1)OC)C2=CC=CS2
C1=CC=C(C=C1)N(CC2=CC=C(C=C2)(C(=O)O)S(=O)(=O)C3=CC=C(C=C3)Cl
COC1=CC(=C(C=C1)C2=NNC(=C2C3=CC4=CC=CC=C4O3)C(F)(F)F)O
CC(C)CS(=O)(=O)C1=NSC2=NC(=O)/C(=C\C3=CC=C(C=C3)OC(=O)C4=CC=CO4)/C(=N)N21
CC1=C(C=C(C(=C1)Br)OC(=O)NCC2=NC3=C(C(=CS3)C)C(=O)N2
CC(C)NS(=O)(=O)C1=CC2=C(C=CC(=C2)OC(=O)C)O)NC(=O)C3=CC=CC=C3
CC(C)C[C@@@@@H](=O)OC(C(C)C)NC(=O)C1=C(NC=N1)C(=O)NCC2=CC=C(C=C2)CNC(=O)OC(C)(C)C
CC1=CC=C(C=C1)C(=O)C2=C3C=CC(=CC3=[N+](N2CCC(=O)N)[O-])C(F)(F)F
CC(C)C1=CC=C(C=C1)NC(=O)CSC2=NC3=C(C(=O)N2CC4=CC=C(C=C4)C(=O)O)SC=C3
C1=CC(=CC=C1Cl)SC2=C(C=N2)NC(=O)C3=CC4=C(C=C3)N=CS4)C#N
C1=CC=C(C=C1)CN2C=C(C3=CC=CC=C32)/C=C/[N+](=O)[O-]
C/C1C(C(C1=NC1C(=O)N(C2=CC(=CC(=C2)Cl)Cl
COC1=CC=C(C=C1)N(CC2=CC3=CC=CC=C3NC2=O)S(=O)(=O)C4=CC=C(C=C4)OC
CCN1C2=NC(=O)N(C(=O)C2=NC(=N1)C3=CC=CC=C3)C
CCC(=O)NC(=O)CO)C1=CC=C(C=C1)CC(=O)NNC2=C(C=C(C=C2)C(F)F)F
CN1C(C(CO1)S(=O)(=O)C2=CC3=C(C=C2)CC(=CC=C3)C(F)(F)F)OCC(F)(F
COC1=CC=C(C=C1)N(CC2=CC3=CC=CC=C3NC2=O)S(=O)(=O)C4=CC=C(C=C4)OC
CC1=CC=C(C=C1)C(=O)C2=C3C=CC(=CC3=[N+](N2CCC(=O)N)[O-])C(F)(F)F
CC1=CC=C(C=C1)S(=O)(=O)N2CCN(CC2)S(=O)(=O)C3=CC4=C(C=C3)OCCO4
CC1=C(C=C(C=C1)NC(=O)CON2C3=C(C=CC=C3)S(=O)(=O)C)N=CC4=CC=CC=C4
COC1=CC=CC=C1OCNC(=O)CC2=CC(=O)NC3=CC=CC=C3S2
CCC1CCC(CC1)N2CCN(CC2)C3=CC=C(C=C3)[N+](=O)[O-]
CC1=C(N=C(S1)CC(=O)C2=CC=C(C=C2)Cl)Cl
CC1=C(C=C(C=C1)C(=O)O)SC(=O)NC2=CC=C(C=C2)NC(F)(F)(F)F)F)C
COC1=CC=C(C=C1)N(CC2=CC(=O)N(C2C3=CC=C(C=C3)C(F)(F)O
C1=CC=C(C=C1)CN(CC2=CC=C(C=C2)C(=O)O)S(=O)(=O)C3=CC=CC(=C3)Cl
CCN(C1=NC=C1)S(=O)(=O)C2=CC=C(C=C2)CC(=O)NC3=CC=CC=C3OC
CN1C2=NC(=O)N(C(=O)C2=NC(=N1)C3=CC=C(C=N3)C#N+](=O)[O-]
CN1C(=NC(=N1)O)Br)CC(=O)C2=CC=C(C=C2)NC(=O)C3=CC=CC=C3OC
CC(C)OP(=O)(C1(C=C(C(=O)C(=C1)Cl)Cl)NS(=O)(=O)C2=C(C=C(C=C2)Cl)Cl
COC1=CC=C(C=C1)C(=O)OC2=CN=CC=C2
CC(C)OC1=CC=C(C=C1)C(F)(F)F)S(=O)(=O)C2=C(C=CC(=C2)Cl)C3=CC=CC=C3
CC1=CC2=C(C=C1)NC(=O)C(=C2)CN(CCC3=CC=CC=C3)CC4=NN=NN4CC5CCCO5
CCC1=C(SC(=C1C(=O)N2CCOCC2)NC(=O)CC3=CC=C(C=C3)C(F)(F)(F)F)F)Cl
CC(=O)OC1=CC=CCN=C1C(=O)C2=CC=C(C=C2)NS(=O)(=O)C3=CC=C(C=C3)Cl
CC(C)OC1=CC=C(C=C1)C(=O)CSC2=NC3=C(C(=O)N2CC4=CC=C(C=C4)C(=O)O)SC=C3
C1=CC=C(C=C1)CNC(=O)C2=CC=CC=C2)S(=O)(=O)NC3=CC=C(C=C3)C(=O)C4=CC=C=C=C4
COC1=CC=C(C=C1)N(CC2=CN=CC=C2)C(=O)CC(=O)CCl)C3=CC=CC=C3
CCCC1C2=C(C=C(C=C2)Br)N+](=O)[O-]
C1=CC=C(C=C1)C2=CSC(=C2C(=O)O)NC(=O)/C=C/C3=CC=CS3
C1=CC2=C(N([N+](=C2C=C1)[O-])CCC(=O)N)C(=O)C3=CC(=C(C(=C3)Cl)N)Cl
C1=CC(=CC=C1/CNC(=O)/C2=CC(=C(C=C2)[N+](=O)[O-]
C1=CC2=NON=C2C(=C1)S(=O)(=O)NC3=C(C=CC(=C3)F)F
CC1=CC(=O)OC2=C1C=CC(=C2)NC(=O)CC3=CC=CC=C3[N+](=O)[O-]
C1=CC=C(C=C1)N2N=C3C=C(C(=CC3=N2)Cl)N
COC1=CC=CC(=C1)NC(=O)CC2=CC=CC=C2[N+](=O)[O-]
C1=CC=C(C(=C1)C(=O)NC(=S)NNC2=CC=C(C=C2)C(=O)NC3=NC=CO3)C(=O)CN4C5=CC=C=CCC=C5N=N4
COC1=CC=CC=C1OCCNC(=O)C2=CC(=O)NC3=CC=CC=C32
C1=CC=C2C(=C1)C(=CC(=C2N)Br)C(F)(F)(C(F)F)C(F)(F)F)N)/N
CC[C@]12[C@H]3[C@H]([C@H](N1C(=O)N(C2=O)C4=CC(=CC=C4)F)C5=CC=C(C=C5)F)C(=O)N(C3=O)C6CCCCC6
CC1=CC(=C(C=C1)OC)NC(=O)CCSC2=NC=C(C(=C2)C(F)(F)F)F
CC1=CC2=C(C=C1)NC(=O)C(=C2)CN(CCC3=CC=CC=C3)CC4=NN=NN4CC5CCCCCC5
COC1=C(C=C(C=C1)CN2CC(=NN2C(=O)CCl)C3=CC=CO3)[N+](=O)[O-]
CC1=CC=CC=C1NC(=O)C2=CC(=C(C=N2)NC(=O)C3=CC=CC=C3OC)C(F)(F)(F)Cl
CCC(C)(C)NC(=O)C(C1=CC=CN1C)N(C2=CC=CC=C2)N(C)C)C)C)C
CC1CCC(CO1)S(=O)(=O)C2=CC3=C(C=C2)CC(=N3)C
COC1=CC2=C(C=C1)NC(=O)C2CC(=O)C)C3=CC=CC=C3[N+](=O)[O-]
CC1=CC(=CC=C1)N2C(=NN=C2SCC(=O)NC3=CC4=C(C=C3)OCO4)CC5=CC=CN5C
C1=CC=C(C=C1)C2=CSC(=C2C(=O)O)NC(=O)/C=C/C3=CC=CS3
CC(O)C1=C(C=C(C=C1)CNS(=O)(=O)C2=C(N=CC=C2)NC3=CC=C(C=C3)C(F)(F)F
COC1=CC=CC=C1OCCNC(=O)C2=CC(=O)NC3=CC=CC=C32
CCOC1=CC=C(C=C1)N(CC2=CN=CC=C2)[N+](=O)[O-]
C1CN(CCN1C2=CC=CC=C2)C(=S)NC3=CC(=CC=C3)S(=O)(=O)C(F)F
CC1=NC(=CO1)C2=CC=C(C=C2)S(=O)(=O)NC3=CC=CC(=C3)C
COC1=CC=C(C=C1)NC(=O)C2CCN(C2)C(=O)C3=CC=C(C=C3)Br
COC1=CC=C(C=C1)NC(=O)C2CCN(C2)S(=O)(=O)C3=CC(=C(C=C3)Br)(F)(F)F)F
C1=CC(=CC=C1NS(=O)(=O)C2=NN=C(S2)SC(=O)NC3=CC=C(C=C3)C(F)F)(F
CC(=O)NC1C2=C(C=CC(=C2)Cl)N(C1=O)CCN3CCOCC3.Cl
COC1=CC=CC=C1C(=O)NC2=NC3=CC=CC=C3S2
CSC(=O)[C@@@@H]C(C(=O)NC(=O)NCC1=CC=CC=C2)C(=C1)NC3=CC=CC=C3
C[C@]12[C@@H]3[C@H]([C@@H](N1C(=O)N(C4=CC=CC=C4)Br3=C=C(C=C5)F
CCCC1=C(N=NN1C2=NON=C2N)C(=O)N/N=C/C3=C(C=CC4=CC=CC=C43)OC
CN1CCN2C(C1)C3(CC4=C2C=CC(=C4)N)C(=O)NC(=O)NC3=O
CNC1=CC(=C(C=N1)C2=NNC(=C2C3=CC4=CC=CC=C4)O3)C
CC1=CC(=C(C=C1)N2CCN(CC2)C(=O)C3=CC(=O)NC4=CC=CC=C43)C
CC(C)OP(=O)(C1=CC=C(C=C1)N(C2=C(C=C(C=C2)C(F)(F)F
C1=CC=C2C(=C1)C3=CC=CC=C3C2=NNC4=CC(=C(C=C4)Cl)C(=O)O
COC1=CC=C(C=C1)NC(=O)CC2C3=C(C=C2)C(=O)NC4=CC=CC=C4O3)C(=O)C2
COC1CCC(=CC(=C1OC)OC)NC(=O)C2CC(=NO2)C3=CC(=C(C=C3)Br)OC(F)F
C1=CC=C2C(=C1)N=NN2CC(=O)N/N=C\C3=CC=CS3
CC1=CC(=C(N1CC2=CC=CO2)C)C(=O)CCl
CCC1=CC=C(C=C1)S(=O)(=O)/N=C/2\C=C(C(=O)C3=CC=CC=C32)NC4=CC=C(C=C4)C(=O)O
C1COCCN1C(=O)CN2C=C(C3=CC=CC=C32)/C=C/4\C(=O)NC(=O)N(C4=O)C5=CC=CC=C5F
CCC1C(=O)N(C(=O)C(S1)CC)C(=O)NC2=CC=CC=C2)N
CC(=O)NC1=C(SC(=C1)NS(=O)(=O)C2=C(C=CC(=C2)NC(F)F
CC(C)C[C@@@H](=O)OC(CC1=C(N=CN1)C(=O)NC(C2=CC=CC=C2)C3=CC=CC=C3
COC1=CC=CC(=C1)NC(=O)CC2C(=O)NCCN2C(=O)NC3=CC=CC=C3OC
CN1C=NC(=N1)C(=O)NC2=CC(=CC=C2)Cl)S(=O)(=O)C3=CC=CC=C3
C1=CSC(=C1)C(=O)OC2=CC3=C(C=C2)C=CC(=O)O3
C1=CC(=CC(=C1)NC(=O)NCCNC(=S)NC(=O)C2=CC=C(C=C2)Cl)Cl
COC1=CC=C(C=C1)N(C(C2=CN=CC=C2)C(=O)NC3CCCC3)C(=O)C4=CC=CO4
CC1=CC=C(C=C1)C(=O)C2=C3C=CC(=CC3=[N+](N2CCC(=O)N)[O-])C(F)(F)F
C1=CC=C2C(=C1)N=NN2CC(=O)N/N=C\C3=CC=CS3
C1=CC(=CC=C1CSC2=NN=C(S2)NC(=O)C3=CC4=C(C=C3)N=CS4)C#N
CN(CC1=CC=C(C=C1)F)S(=O)(=O)C2=NN=C(S2)NC(=O)C3=CC=CC=C3Cl
CC1=CC=CC=C1(=O)C2=NN=C(S2)SCC(=O)NC3=C(C=C(C=N3)C(F)(F)F)Cl)C
C1=CC=C(C(=C1)/C=N/N(C2=CC(=C(C=C2)C(F)(F)F)OC(=O)C3=CC=CC=C3)F)OC
CC1=CC(=CC=C1)N2C3=C(C(=N2)C)C(=N3)C4=CC=CC=C4)C(=O)O
COC1=CC=C(C=C1)NC(=O)C2CCCN(C2)S(=O)(=O)C3=CC4=C(C=C3)NC(=O)C=C4
CC(C)(C)OC(=O)[C@H](CC1=CC=CC=C1)NC(=O)C2=C(N=CN2)C(=O)N[C@H](CC3=CC=CC=C4)N3(=O)O)C
COC1=CC=C(C=C1)NC(=O)CC2C3=C(C=CC=C3)C(=O)OC)N(CC4=CC=CC=C4)OC
CCCCC1=C(N=C1)NS(=O)(=O)C2=NN=C(S2)NC(=O)C3=CC=C(C=C3)NC(=O)CN4C
COC1=C(C=C(C=C1)CNCC2=NC3=C(C=C(C=C3)[N+](=O)[O)[O-])O-]
C1COCCN1CC2=NC3=C(C=C(C=C3)Br)C(N2CC(=O)NN)C4=CC=CC=C4
COC1=CC=CC(=C1)C(C(=O)NC2=CC=C(C=C2)F)N(C3CC3)C(=O)CN4C5=CC=CC=C5N=N4
CCC1=CC=CC(=C1)NC(=O)CC2CCO)CC2C3=CC=CC=C3OC(=O)C4=CC=C(C=C4)OC
CCC[C@@@H]C12[C@H]3[C@@@H]([C@H](N1C(=O)N(C(C2=O)C4=CC(=C=C4)Cl)C5=CC(=C(C(C=O)N3)O)C)CCCCC)CI
COC1=CC=C(C=C1)C(=O)OC2=CN=CC=C2
CC(C)C[C@@@H](=O)OC(C(C)C)C)NC(=O)C1=C(NC=N1)C(=O)N[C@@H](CC2=CC=CC=C2)C(=O)OCC3=CC=CC=C3
CC1=CC=C(C=C1)N2C(=O)CC(C2=O)N(CC3=C(N(N=C3C)C)C)C(=S)NC4=CC=C(C=C4)Cl
COC1=CC(=C(C=C1)/C=N/NC(=O)/C(=C\C2=CC=CC=C2)/C3=CC=C(C=C3)OC
C1COCCN1S(=O)(=O)C2=CC3=C(C=C2)OCCO3)CNC(=O)C(=O)NCCC4=CC=CC=C4
C1=CC=C2C(=C1)N=NN2CC(=O)N/N=C\C3=CC=CS3
CCN1C(=NN=C1SC(=O)C(C)(C)(C)(=O)NC2=CC=CC=C2[N+](=O)[O)[CC3=CC=C(C=C3)[N+](=O)[N+](=O-]
C1=CC2=C(N([N+](=C2C=C1)[O-])CCC(=O)N)C(=O)C3=CC(=C(C(=C3)[N+](=O-]
CC1=CC=C(O1)C2=NN(C(C2)C3=CC=CO3)C(=O)CCl
CN1C=NC2=C1C=CC(=C2)OC(=O)C3=CC=CC=C3
C1=CC(=CC(=C1)OCCCN2=CC=CS2)NC(=O)C3=CC(=C(C=C3)Cl
CN(C)C12CN(CC(C1=O)(CN(C2)C(=O)C3=CC=CC=C3F
CC1=CC=CC=C1NC2=C/C(=N\S(=O)(=O)C3=CC=C(C=C3)C(=O)O)/C4=CC=CC=C4C2=O
CC1=CC=C(C=C1)C(=O)N2CCN(CC2)C3=CC=C(C=C3)NC(=O)C4=CC(=C(C(=C4)OC)OC)OC
CC1=CC=CC=C1NC2=C/C(=N/S(=O)(=O)C3=CC=C(C=C3)C(=O)O)/C4=CC=CC=C4C2=O
C1=CC=C(C=C1)C2=CSC3=C2C(=NC=N3)SCC(=O)NC4=CC=C(C=C4)C(=O)O
CCC(C)C1=CC=C(C=C1)N(C(C2=CN=CC=C2)C(=O)NC3CCCC3)C(=O)C4=CC=CO4
CC1=CC2=C(C=C1)N(C3=C2CCCC3)CN(CCN4=CC=CC=C4)C
CC1=CC(=NN1)C(=O)NC2CCCC3=C2C=NN3C4=CC=C(C=C4)C(C)(C)C
CC1=CC(=C(C=C1)O)NC2=NC=NC3=CC=CC=C32.Cl
CC1=CC=C(C=C1)C(=O)C2=C3C=CC=CC3=[N+](N2CCC(=O)N)[O-]
CC1=CC=C(C=C1)S(=O)(=O)C2=CC3=C(C=C2)SC(=C(=C3)C4=CC=CC(=C4)NC(F)(F)F
C1=CC=C2C(=C1)C(C3=CC=CC=C32)COC(=O)N[C@H](CC4=CC=C(C=C4)Cl)C(=O)O
CC1=NN=C(C=C1)C2=NN=C(S2)S(=O)(=O)NC3=C(C=C(C=C3)C(F)(F)F)Cl)Cl
CC(=O)NC1=CC=C(C=C1)N(C(C2=C(C(=CC=C2)OC)OC)C(=O)NCC3CCCO3)C(=O)CN4C5=CC=CC=C5N=N4
CCC1=NN=C(S1)NS(=O)(=O)C2=CC=C(C=C2)NC(=O)/C=C/C3=CC=CC=C3Cl
CCN1C2=C(N(C=N1)C(=O)NC(=O)CCC2CCOCOCC3)CCC3
CC1=CC=C(C=C1)C(=O)OC2=CN=CC=C2
COC1=CC=C(C=C1)NS(=O)(=O)C2=C(C=CC(=C2)NC(=O)C3=CC=CC=C3Br
CC(C)CS(=O)(=O)C1=NSC2=NC(=O)/C(=C\C3=CC=C(C=C3)OC(=O)C4=CC=CO4)/C(=N)N21
COCOC(=O)/C1=CC=C(/C=C1)/C=N/NC2=CN=CC=C2)/C(=O)C3=CC=CC=C3
CN1C2=NC(=O)N(C(=O)C2=NC(=N1)C3=CC=C(C=N3)C
COC1=C(C=C(C=C1)/C(=N/OC(=O)CSC2=CC=CC=C2)/N)OC
CC1=CC=C(C=C1)C(=O)N2CCN(CC2)C3=CC=C(C=C3)NC(=O)C4=CC(=C(C(=C4)OC)OC)OC
CC1=C(C(=CC=C1)C(=O)NC(=S)NC)NC(=O)C2=CC=CC=C2
C1=CC=C2C(=C1)N=NN2CC(=O)C3=CC=C(C=C3)Cl
COC1=CC=C(C=C1)N(CC2=CC(=O)NC3=CC=CC=C32)C(=O)CCl
CC(C)C1=CC=C(C=C1)S(=O)(=O)NC2=CC=C(C=C2)SC(F)F
CN1C=C(C=N1)C(=O)NC2CCC3=C2CCC3
CCN1C(=NN=C1SCC(=O)(C)(C)C)(C)(C)C)C)COC2=CC=C(C=C2)NC3=CC=CC=C3
C1=CC=C(C(=C1)C(=O)NC2=CC(=C(C=C2)OCC(C(F)(F)F)F)C(F)(F)F)O
C1=CC=C(C=C1)C2C3=C2C=CC=C=C3C(=O)N(C4=CC=CC=C4)C=CC(=C4)F
C1CN(CCN1C2=CC=C(C=C2)Cl)C(=O)C3=CC=CC=C3
CN1C=NC2=C1C=CC(=C2)NC(=O)C3=CC=C(C=C3)Cl
C1CCC(CC1)C(=O)N2=CC3=C(C=CC=C32)OC(=O)NC4=CC5=CC=CC=C4)C(F
CC1=CC=C(C=C1)F)C2C(=O)NC(C2=O)S/C3=CC=CS3
CC1=C(C=C(C=C1)N2C(=O)CSC3=C2C=C(C=C3)(=S)(=O)(=O)NCC4=CC=CC=C4)C
CC1CCC2C(C1)NC(=O)C3=C(C=N3CC4=CC=CC=C4)S(=O)OC(=O)C2
CC1=CC(=O)OC2=C1C=CC(=C2)NC(=O)C3=CC=CC=C3OC(F)F
C1=CC(=CN=C1)NC(=O)CCC2=CC=C(C=C2)Cl
CS1=C(=CO1)C(=O)NC2=CC3=C(C=C2)C=C(C(=O)OCC3)C4=CC=CC=C4
CC1=CC=C(C=C1)C(=O)NC2=CC3=C(C=C2)N(C=N3)C
CC1=CC(=C(C(=C1)Br)OCC)N2C(=O)CCCN2)C(=O)[C3=CC(=C(C=C3)OC)C(=O)N4=CC=CC(=C4)O)OCC
COC1=CC=C(C=C1)S(=O)(=O)N2CCN(CC2)C(=O)NC3=CC=CC=C3OC
C1=CSC(=C1)/C=C\2/C(=O)N(C(=O)S2)CC(=O)NC3=CC=CC=C3F
CC1=CC=C(C=C1)C(=O)NC(=C(Cl)Cl)S(=O)(=O)C2=CC=CC=C2
C[C@]1(=O)N[C@@@H](C(C1=CC=C1)C(=O)NC(=O)C2=CC=C(C=C2)Cl.[N+](=O)[O
CC1=CC=C(C=C1)C(=O)NC(=C(Cl)Cl)S(=O)(=O)C2=CC=CC=C2
C1COCCN1CC2=NC3=C(C=C(C=C3)Br)C(N2CC(=O)NN)C4=CC=CC=C4
COC1=CC(=CC(=C1OC)OC)NC(=O)C2CC(=NO2)C3=CC(=CC=C3)Br
COC1=C(C=C(C=C1)/C=N/NC(=O)/C(=C\C2=CC3=C(C=C2)OCO3)/NC(=O)C4=CC=CC=C4)O
C1=CC(=CN=C1)OC(=O)C2=CC=C(C=C2)Cl.Cl
CC1=CC=C(C=C1)N2C=C(C(=N2)C3=CN=CC=C3)C
CC(=O)NC1C2=C(C=CC(=C2)Br)N(C1=O)CCN3CCOCC3.Cl
COC1=C(C=C(C=C1)C2CC(=NN2C(=O)CCl)C3=CC=CS3)OC
CC1(CN(CC1)C2=C3C(=C(SC3=NC(=N2)C)COC(=O)NC4=CC=CC=C4)C
C1=CC=C2C(=C1)C(=O)N(C=N2)NC(=O)C3=CC=C(C=C3)Br
CC1=CC2=C(C=C1)N(C3=C2CCCN4CCCCC4)C(C5=CO4)N(=O)CC5=CC=CC=C5F
C1=CC=C(C=C1)C2=CSC3=C2C(=NC=N3)SCC(=O)NC4=CC=C(C=C4)C(=O)O
CC1=CC(=O)OC2=C1C=CC(=C2)NC(=O)C3=CC=CC=C3OC(F)F
C1=CC(=CC=C1F)SCC2=NN=N2S(=O)NC3=CC4=C(C=C3)OCCO4
COC1=CC=C(C=C1)N(C(C2=CN=CC=C2)C(=O)NC3CCCCC3)C(=O)CCl
CCC1=CC=CC=C1/C=N/C(=O)C2(C(=O)NC3=CC=CC=C32)OC(=O)C4=CC=CC=C4
CC1=CC=C(O1)C2=NN(C(C2)C3=CC=CS3)C(=O)CCl
CCC1=CC=C(C=C1)C(C(=O)NC2=CC=C(C=C2)N(C3CCCO3)C(=O)CN4C5=CC=CC=C5N=N4
CCCN1N=NC(N1C2=CC=C=C2)C)NC(=O)C3=CC(=C(C=C3)Cl
CN(CC1=NC=NC(=N1)NC2=NON(C2)CC(=O)N/C3=CC=CC=C3
CC1=CC=C(C=C1)CCN2C(=O)CSC3=C2C(=O)C(=O)NC4=CC=CC=C43
CC1CCC(CC1O)C2=NN=C(S2)S(=O)(=O)NC3=CC5=CC(C=C4)CCO4)C6)C=CC=C(C=C5)OC
CCN(C)C)C1=CC=C(C=C1)/C=N/NC(=O)C2=C(N(N=N2)C3=NON=C3N)C(C)O)C
CC1=CC(=C(C(=C1)Br)OC)S(=O)(=O)/N=C/C(\C(=O)C2=CC=C(C=C2)NC(=OC
CC1=CC(=C(C(=C1)Br)NS(=O)(=O)C2=NN=C(S2)NC(=O)C3=CC=CC=C3OC)C(F)(F)F
CN1C=NC2=NC(=C1)NC(=O)C3=CC=CC=C3
CC1=CC(=O)OC2=C1C=CC(=C2)NC(=O)CC3=CC=CC=C3[N+](=O)[O-]
CCCC1C2=NC(=NN1)NC(=O)CC3=CC=CC=C3
CCCCNC(=O)NC(C1=CC(C=C1)OC2=CC=C(C=C2)OC)C(=O)CC3CCCO3
C1=CC=C2C(=C1)C(C3=CC=CC=C3S2)C(=O)COC(=O)C4=CN=CC=C4
CC1=CC(=C(N1CC2=C(C=CO2)C(=O)NCCl)C3=CC=CC=C3
CCC1=CC(=NS1)/N(C(=O)C2=CC(=CC(=C2)[N+](=O)[O-]
CN(C)C1CCN(CC(C1)C2=NC3=CC=CC=C3S2
CC(=O)NC1=CC=C(C=C1)N(C(C2=CC(=CC=C2)OC)C(=O)NCC3CCCO3)C(=O)CN4C5=CC=CC=C5N=N4
1C(=O)N(C1=CC=C(C=C1)NS(=O)(=O)C2=C(C=C(C=C2)NC(=S)N3C4=CC=CC=C4C(=O)O)O
C[C@]12[C@H]3[C@H]([C@H](N1C(=O)N(C2=O)NC4=CC(=CC=C4)F)C5=CC=C(C=C5)F)C(=O)N(C3=O)C6CCCCC6
CC1=CC(=C(C=C1)OC)OCC(=O)N/N=C(\C)/C)/C2=CC=C(C=C2)N3=CC=C(C=C3)OC
CC1=CC=C(C=C1)S(=O)(=O)/N=C/2\C=C(C(=O)C3=CC=CC=C32)NC4=CC=CC(=C4)C(=O)O
C1=CC=C2C(=C1)N=NN2CC(=O)C3=CC=C(C=C3)Cl
CC1=CC(=O)N1C)N(C(CC2=CC=C(C=C2)[N+](=O)[O-])C3=CC=C(C=C3)Cl
CC(C)(C)C1=CC=C(C=C1)NC(=O)CSC2=NNC(=O)N2C3=CN=CC=C3
CCC(C)CNC(=O)C1=CC(=C(C=C1)Cl)Cl)NS(=O)(=O)C2=CC=C(C=C2)NC(=O)CN3C4=CC=CC=C4N=N3
CCC1CC(=O)N(C(CC1)C2=CC=CC=C2)NC(=O)C3=CC(=CC(=C3)OC(F)(F)F)F
CC1=C(C=CC=C1)S(=O)(=O)/N=C/2\C=C(C(=O)C3=CC=CC=C32)NC4=CC=CC(=C4)C(=O)O
CC1=CC=C(C=C1)S(=O)(=O)/N=C/2\C=C(C(=O)C3=CC=CC=C32)NC4=CC=CC(=C4)C(=O)O
COC1=CC=CC=C1N2CCN(CC2)CC(COC3=CC=CC=C3OC(F)(F)F)F
C1=CC=C(C=C1)CCN2C(=NN=N2)S(=O)(=O)C3=CC=CC(=C3)Cl
CC(C)(C)OC(=O)[C@H](CC1=CC=CC=C1)NC(=O)C2=C(N=CN2)C(=O)NCC3=CC=CC=C3N(=O)C(C)OC4=CCC4=CC=C4
C1=CC=C(C=C1)C(C2=CC=CC=C2)(C(=O)N/N=C/C3=CC(N=C(C(=N3)C(=S)NC4=O)C5=CC=CCC=C5
CCOC1=CC=C(C=C1)N(CC2=CC3=C(C=C(C=C3)C)NC2=O)S(=O)(=O)C4=CC=CC=C4
CC(C)(C)C1=CC=C(C=C1)NC(=O)CSCC(=O)NC2=CC=C(C=C2)C)C(F)(F)F)Cl
CC1=C(C=NN1)C(=O)NC2CCCC3=C2C=NN3C4=CC=C(C=C4)C(C)(C)C
C1=CC=C(C(=C1)C2C3=C(C(=O)N2CC4=CC=CO4)NN=C3C5=CC=CC=C5O)F
CC1=CC=C(C=C1)S(=O)(=O)N2CCN(CC2)S(=O)(=O)C3=CC4=C(C=C3)OCCO4
CCN1CCN(C1)CC(=O)N(C2=CC=CC=C2)C(=O)NC3CCCCC3
CC1=CC2=C(N1CC(=O)N3CCC4=C(C3)C5=C(N4)C=CC(=C5)C)C=CC(=C2)F
C1CN(CCN1C2=CC=CC=C2)C(=S)NC3=CC(=CC=C3)S(=O)(=O)C(F)F
COC1=CC=C(C=C1)N(CC2=CC3=CC=CC=C3NC2=O)S(=O)(=O)C4=CC=C(C=C4)OC
CN1C2=NC(=O)N(C(=O)C2=NC(=N1)C3=CC=CC=N3)C
C1=CC=C(C=C1)CN2C=C(C3=CC=CC=C32)/C=C/[N+](=O)[O-]
C1=CSC(=C1)/C=C\2/C(=O)N(C(=O)S2)CC(=O)NC3=CC(=C(C=C3)C(=O)O)O
C[C@@@@@]12[C@H](N1([O)N(C(=O)N(C(=O)C2=CC(=CC=C2)F)C(=O)N)C3=CC=CC=C3
CCCCN1=CC=C(C=C1)NC(=O)CSC2=NN=CC=C2)NC(=O)C3=NC4CC=CC=C4C3
CC1=CC=C(C=C1)N2C(=CC(=C2N)C#N)(=O)C3=C(NC=C3)C(=O)CN4C5=CC=CC=C5N=N4
C/C(=N\N=C(/N)\SC1CC(=O)N(C1=O)C2=CC(=CC=C2)Cl)/C3=CC=CS3
CN(CC1=NC(=NN1)NC(=O)COC2=NC=C(C=C2)C(=O)O
CCCCOC(=O)CNC1=CC2=CC=CC=C2)N(C(=O)C3=CC=CC=C3C4=CC=CC=C43
CC(C)OP(=O)(C1(C=CC(=C1)/C(=O)C2=C(N=CC=C2)N3CC(=O)CN4CC=CC=C4
C1=CC2=C(N([N+](=C2C=C1)[O-])CCC(=O)N)C(=O)C3=CC=C(C=C3)Cl
COC1=CC(=C(C=C1)C2CC(=NN2C(=O)CCl)C3=CC=CS3)OC
CC(C)C[C@@H](C(=O)OC(C)(C)C)NC(=O)C1=C(NC=N1)C(=O)NCC2=CC=C(C=C2)CNC(=O)OC(C)(C)C
CC1=C(C2=C(O1)C(=C(C(=C2F)F)F)F)S(=O)(=O)NC3=CC=CC(=C3)C(F)(F)F
CC1=C(C=C(C=C1)OC)NC(=O)CSC2=NC3=C(C(=CS3)C)C(=O)N2
CN(CC1=CC=C(C=C1)F)S(=O)(=O)C2=NN=C(S2)NC(=O)C3=CC=CC=C3Br
COC1=CC=CC(=C1)C(C(=O)N2C3=C(C=C2)OCO3)NC(=O)C4=CC=CC=C4)OC(=O)C5
CC1=C(C=CC(=C1)Cl)OC(C)C(=O)NC2=CC=C(C=C2)S(=O)(=O)NC3=NC4=CC=CC=C4N=C3
C(C1=CC=CC(=C1)C(C(=O)NCC2=CC=CO2)N(CC3=CC=CO3)C(=O)CN4C5=CC=CC=C5N=N4
CC1=NC(=CO1)C2=CC=C(C=C2)S(=O)(=O)N3CCN(CC3)C4=CC=CC=C4
CC1=C(C(=CC=C1)NC2=NN=C(S2)SCC(=O)NC3=C(C=C(C=N3)C(F)(F)F)Cl)Cl
CC(C)C[C@H](=O)C(C1=CC=CC=C1)C(=O)NCC2=C(C=CN2)C(=O)N[C@@@H](=O)N3CC(CC=C3)NC(=O)C(=O)NC=O)N=CC
C1=CC(=CC=C1Cl)S(=O)(=O)C2=CC=C(C=C2)NC(=O)NC3=CC(=C(C=C3)Cl)Cl
COC1=CC(=CC(=C1OC)OC)NC(=O)C2CC(=NN=C2Cl)F
C1=CC=C(C=C1)C2=CSC(=C2C(=O)O)NC(=O)/C=C/C3=CC=CS3
COC1=CC=C(C=C1)NC(=O)CC2C(=O)NCCN2C(=O)NC3=CC=C(C=C3)C(F)(F)F
CC1=CC=C(C=C1)N2C(=O)CC(C2=O)CCl)S(=O)C3=CC=CC=C3
CC(C)C12CN(CC(C1=O)(CN(C2)C(=O)C3=CC=CC=C3[N+](=O)[O-])C(C)C)C(=O)C4=CC=CC=C4[N+](=O)[O-]
C1=NC(=CC(=C1)S(=O)(=O)NC2=CC=C(C=C2)Cl)Cl
CC1=CC=C(C=C1)C(=O)N2CN(CC2)S(=O)(=O)C3=CC4=C(C=C3)C=C(C=C4)OC
CC1=CC=C(C=C1)C(=O)NC2=CC3=C(C=C2)N(C=N3)C
COC1=CC=C(C=C1)S(=O)(=O)N2CCN(CC2)C(=O)NC3=CC=CC=C3OC
COC1=CC=C(C=C1)C(=O)N2C(=O)CCN3CCC4=CC=CC=C4O3)C.Cl
C1=CC=C(C(=C1)C(=O)NN2C(=O)/C(=C/C3=CC=C(C=C3)O)/SC2=S)O
CC1=CC=C(C=C1)C(=O)C2=C3C=CC(=CC3=[N+](N2CCC(=O)N)[O-])[N+](=O)[O-]
CC(C)(C)C1CN(C1=O)C2=CC=CC(=C2)S(=O)(=O)NCC3=CC=C(C=C3)C(F)(F)F
COC1=CC=C(C=C1)N(C(=O)CN2C3=CC=CC=C3N=N2)C4(CCCCC4)C(=O)NC5CCCC5
C1=CC=C(C=C1)CN2C=C(C3=CC=CC=C32)/C=C/[N+](=O)[O-]
COC1=CC=CC=C1/C=C\2/C(=O)N(C(=S)S)S2=O)NC(=O)C3=CC=CC=C3OC
C1=CC2=C(N([N+](=C2C=C1)[O-])CCC(=O)N)C(=O)C3=CC=C(C=C3)Cl
CCC(C)C1=CC=C(C=C1)N(CC2=CN=CC=C2)C(=O)NC3CCCC3)C(=O)C4=CC=CO4
CC(C)(C)OC(=O)[C@H](CC1=CC=CC=C1)NC(=O)C2=C(N=CN2)C(=O)N[C@H](CC3=CCC=C=C3)NC(=O)O)C4=CC=C=C4
CC(C)C1=CC=C(C=C1)N(C(C2=CN=CC=C2)C(=O)NC3CCCC3)C(=O)C4=CC=CO4
COC1=CC=C(C=C1)N2CCN(CC2)C(=O)C3=CC(=O)NC4=CC=CC=C43
C1=CC=C(C=C1)CN2C=C(C(=N2)C3=CN=CC=C3)C=O
CC1=C(C=C(C=C1)OCC(=O)NC2=C(C=C(C=C2)C(=O)O)NC(=O)COC3=CC(=C(C=C3)C)C)C
CC1(C(=O)N(C(=O)N1)CCCON)C2=CC=CC=C2
C1=CC=C(C=C1)C2C3=C(C=CC(=C3)Br)N=C(N2CC(=O)NN)C4=CC=CC=C4
CN(C1=NC=NC(=N1)NC(=O)CSC2=NON=C2
C1=CC=C(C=C1)CN2C=C(C3=CC=CC=C32)/C=C/[N+](=O)[O-]
CC[1CCN(C1.NC(=O)C2=O)NN=CC3=C2C(=CN4=CC=CC=C43)C
CC1=CC=C(C=C1)S(=O)(=O)/N=C/2\C=C(C(=O)C3=CC=CC=C32)NC4=CC=CC(=C4)C(=O)O
CCN(CC)C1=CC=C(C=C1)/C=N/NC(=O)C2=C(C=CC=C2)/C3=CC(=CC=C3)Cl)O
CCOC1=CC=C(C=C1)C2C(=NN2C(=O)CCl)S(=O)(=O)C3=CC=C(C=C3)Cl
CN1C(=NC(=N1)NC(=O)C2=CC=C(C=C2)Cl.Cl
CCC1=C(SC(=C1C(=O)N2CCOCC2)NC(=O)CC3=CC=CC=C3OC)C
C1=COC(=C1)C(=O)N(CC2=CC=C(C=C2)[N+](=O)[O-])C3=CC=C(C=C3)Br
C1=CC=C(C=C1)C2C3=C(C=CC(=C3)Br)N=C(N2CC(=O)NN)C4=CC=CC=C4
C1=CC=C(C(=C1)C(=O)NN2C(=O)/C(=C/C3=CC=C(C=C3)O)/SC2=S)O
CC1=CC=C(C=C1)S(=O)(=O)/C(=N/Cl)/NC(=O)C2=CC=CC=C2
COC(=O)C1=CC(=CC(=C1)NC(=O)CSCC(=O)NC2=CC=CC(=C2)C(F)(F)F)Cl)Cl
C1=NC(=CN=C1)NC(=O)CCC2=CC=C(C=C2)Cl
C1CN(CCN1C2=CC=CC=C2)C(=S)NC3=CC(=CC=C3)S(=O)(=O)C(F)F
COC1=CC=CC=C1OCCNC(=O)C2=CC(=O)NC3=CC=CC=C32
C1=CC=C(C(=C1)C(=O)NC2=C(C=C(C=C2)OCC(C(F)(F)F)F)C(F)(F)F)O
COC1=CC=C(C=C1)C(=O)OC2=CN=CC=C2
CC(=O)N(C)C1=CC=C(C=C1)C(=O)NC2=C(C=CC(=C2)OCC)C(F)(F)OC(F)C)N)C
COC1=C(C=CC(=C1)C2CC(=NN2C(=O)CCl)C3=CC=CS3)OC(F)F
COC1=CC=CC=C1N2CCN(CC2)CC(COC3=CC=CC4=CC=CC=C43)O
CC1=CC2=C(C=C1)N(C3=C2CCCC3)CC(CN4CCCCCC4)O.Cl
CC1=CC(=CC=C1)NS(=O)(=O)C2=NN=C(S2)NC(=O)C3=CC=C(C=C3)Cl
COC1=CC=CC=C1OCCNC(=O)C2=CC(=O)NC3=CC=CC=C32
COC1=CC=CC=C1N2CCN(C(=S)NC(=O)C2)CCl)C(=O)C3=CC=CC=C3
COC1=CC(=C(C=C1)C(=N/NC(=O)C2=CC(=C(C=C2)Cl)N)S(=O)(=O)C3=CC=CC=C3
C1CN(CCN1C2=CC=CC=C2)C(=O)C3=CC(=O)NC4=CC=CC=C43
C1=CC=C(C=C1)C(C2=CC=CC=C2)C(=O)NC(=S)NC3=CC=CC(=C3)C(=O)O
C1=CC(=CN=C1)CNC(=O)/C=C/C2=CC(=C(C=C2)Cl)[N+](=O)[O-]
CC1=CC(=C(N1C2=CC(=CC=C2)[N+](=O)[O-])C)C(=O)CCl
CC1=C(C(=C(C=C1)Cl)Br)NS(=O)(=O)C2=NC(=CC=C2)NC(=O)C3=CC=CC=C3
CN1CCN2C(C1)C3(CC4=C2C=CC(=C4)N)C(=O)NC(=O)NC3=O
COC1=CC=C(C=C1)N(CC2=CC(=O)NC3=CC=CC=C32)C(=O)CCl
CC1=C(C=CC=C1)NC(=O)CNC(=O)C2=C(C(=NO2)NC3=CC=C(C=C3)C(F)(F)F
C1=CC(=CC=C1NS(=O)(=O)C2=NN=C(S2)SC(=O)N=O)C3=CC=C(C=C3)C(F)(F)F
COC1=CC=C(C=C1)N(C(C2=CN=CC=C2)C(=O)NC3CCCCC3)C(=O)CCl
CC1=CC(=C(C=N1)S(=O)(=O)/N=C/2\C=C(C(=O)C3=CC=CC=C32)NC4=CC=C(C=C4)C(=O)O
C1=CC=C(C(=C1)C(=O)NC(=S)NC2=CC=C(C=C2)NC(=O)C3=CC(=CC=C3)Cl)Cl
CC1=CC=C(C=C1)SOC2=NC(=C(O2)NC3=CC=C(C=C3)C)C(=O)NC4=CC=C(C=C4)OC
CC1=CC=C(C=C1)C(=O)NC(=C(Cl)Cl)S(=O)(=O)C2=CC=CC=C2
CC(C)C12CN(CC(C1=O)(CN(C2)C(=O)C3=CC=CC=C3[N+](=O)[O-])C(C)C)C(=O)C4=CC=CC=C4[N+](=O)[O-]
CCCCNC(=O)N1C(SC(=S)N1)NS(=O)(=O)C2=CC=C(C=C3)NC4=CC=C(C=C4)C)NC
C1=CC(=CC=C1NS(=O)(=O)C2=NON=C(S2)NC(=O)NC3=CC=C(C=C3)C
C1=CC=C2C(=C1)C(C3=CC=CC=C32)COC(=O)N[C@@@H](C4=CC=C(C=C5)Br)C=C(C=C5)O1
CC1=CC=C(C=C1)S(=O)(=O)N2CCN(CC2)S(=O)(=O)C3=CC4=C(C=C3)OCCO4
CCOC1=CC=C(C=C1)C2C(=O)NN(C2=O)C3=CC4=C(C=C3)N=CS4)O)C(=O)C#N
CCCCC1=CC=CC=C1NC(=O)CC2N(CCO)N2C3=CC=C(C=C3)[N+](=O)[O-]
C1=CC=C2C(=C1)N=NN2CC(=O)C3=CC=C(C=C3)Br
C1COCCN1S(=O)(=O)C2=CC3=C(C=C2)OCCO3)CNC(=O)C(=O)NCCC4=CC=CC=C4
COC1=CC=C(C=C1)/C(=C/C(=S)NC2=CN=CC=C2
CC1=C(C(=CC=C1)C(=O)N2C=NC3=CC=CC=C32)C
COC1=CC=C(C=C1)N(CC2=CC3=CC=CC=C3NC2=O)S(=O)(=O)C4=CC=C(C=C4)OC
CN(C)C1=NC(=NC(=N1)N)C2=NC3=CC=CC=C3S2
C1=CC=C(C=C1)C2=CSC3=C2C(=NC=N3)SCC(=O)NC4=CC=C(C=C4)C(=O)O
C1=CC=C(C=C1)C(C2=CC=CC=C2)(C(=O)N/N=C/C3=CC=C(O3)C4=C(C=CC(=C4)C(=O)O)Br)O
C1=CC=C(C(=C1)C2=NN(N=N2)CC(=O)NCC3=CC=CO3)NC(=O)C4=CC=CC=C4F
C1CN(CCN1C2=CC=CC=C2)C(=S)NC3=CC(=CC=C3)S(=O)(=O)C(F)F
C1=CC=C(C=C1)C2=CSC3=C2C(=NC=N3)SCC(=O)NC4=CC=C(C=C4)C(=O)O
CCC(C)(C)NC(=O)C(C1=CC=CN1C)N(C2=CC=C(C=C2)NC(=O)C)C(=O)CN3C4=CC=CC=C4N=N3
COC1=CC=C(C=C1)NC(=O)C2CCCN(C2)S(=O)(=O)C3=CC4=C(C=C3)NC(=O)C=C4
CCC1=CC=C(C=C1)N(C(C2=CN=CC=C2)C(=O)NC3CCCCC3)C(=O)CCl
CC1=CC(=CC(=C1)NS(=O)(=O)C2=CC3=C(C=C2)NC=C(C3=O)C(=O)N4CCC5=CC=CC=C54)C
CC1=CC(=C(C=C1)OC)NC2=C3C=C(C(=N2)C(=O)NC3=NC4=CC=CC=C4)C(F)(F)F
CCC1CCC2=C@H](C=C1)N-](C(C(=O)N)C2=O)CC(=O)C3CN(C4=C(C=C3)Br)C(=O)O
COC1=CC(=C(C=C1)C2=NNC(=C2C3=CC4=CC=CC=C4O3)C()(F)(F)O)F)C
CC1=CC(=C(N1C2=CC(=CC=C2)[N+](=O)[O-])C)C(=O)CCl
C1=CC=C2C(=C1)N=NN2CC(=O)C3=CC=C(C=C3)Br
COC1=CC=C(C=C1)N2CCN(CC2)C(=O)C3=CC(=O)NC4=CC=CC=C43
C1CCN(CC1)S(=O)(=O)C2=CC=C(C=C2)OCC(=O)NCC3=CC=CC=C3
CCCCNC(=O)N(C1C2=CC=C(C=C2)C(F)(F)(F)(C(F)(F)NC(C3=CC=CO4=C=CC=C4N=C4
CC1=CC=CC=C1S(=O)(=O)NC(=O)C2=CC(=C(C=C2)CC3=CN(C4=C3C=C(C=C4)NC(=O)OC5CCCC5)C)OC
CC1=CC=C(C=C1)OCC2=NC(=C(O2)NC3=CC=C(C=C3)OC)C#N
C1=CC2=C(N([N+](=C2C=C1)[O-])CCC(=O)N)C(=O)C3=CC=C(C=C3)Cl
CC(C)CNC(=O)CNC(C)C1=CC=CN=C1Cl)N(C(=O)C2=CC=CC=C2
CC1=CC=C(O1)C(=O)NC2=CC=C(C3=CC=C2)OC(=O)N(C4=CC=CC=C43)C(=O)O)C5=C=C=CC
CN1CCN(CC1)C(=O)NC2=C(C=CN=C2)C(=O)NC(=O)CC3=CC=CC=C3
C1=CSC(=C1)C(=O)OC2=CC3=C(C=C2)C=CC(=O)O3
CC1=CC(=C(C=C1)N2CCN(CC2)C(=O)C3=CC(=O)NC4=CC=CC=C43)C
C1=CC=C(C(=C1)/C=C/C=N/N2C(=NNC2=S)C3=CC=CO3)[N+](=O)[O-]
C1=CC=C2C(=C1)C3=CC=CC=C3C2=NNC4=CC(=C(C=C4)Cl)C(=O)O
CC(=O)NC1C2=C(C=CC(=C2)F)N(C1=O)CCN3CCOCC3.Cl
C1=CC(=CC=C1NC2=CC=C(C3=NON=C23)[N+](=O)[O-])S(=O)(=O)N
C1=CC=C(C(=C1)C(=O)NC(=S)N2CC(=C(C=C2)Cl)S(=O)(=O)C3=CC=CC(=C3)Cl
COC1=CC=CC=C1CCNC(=O)C(=O)NCC2N(CCO2)S(=O)(=O)C3=CC4=C(C=C3)OCCO4
COC(=O)[C@H](CCC1=CNC2=CC=CC=C2)NC(=O)C3=CC=CC=C3
CC1=C(C=C(C=C1)OCC(=O)NC2=C(C=C(C=C2)C(=O)O)NC(=O)COC3=CC(=C(C=C3)C)C)C
CN1C(=NC(=O)N1)CC(=O)NC2=CC=CC=C2
COC1=CC=C(C=C1)NC(=O)CN(C2=CC=C(C=C2)OCC)S(=O)(=O)C3=C(NC(=O)NC3=O)C
C1=CC=C(C(=C1)C(=O)NNC2=NN=C(S2)S(=O)NC3=CC=CC=C3)C
CC(=O)NC1C2=C(C=CC(=C2)F)N(C1=O)CCN3CCOCC3.Cl
CCCOC1=C(C=CC2=C1OC(=CC=C2)OC(=O)CC(=O)NC3=CC=CC=C3
CC+CC12[C@@H]3[C@H]([C(N1C(=O)N(CCN(C2=O)C4=CC(=CC=C4)C5)C5)CC(=O)C=C=C(CC5)C2)NC6=O)CCCC6
CN1C(C(CO1)S(=O)(=O)C2=CC=CC=C2)C3=CC(=C(C=C3)OCC4=CC=C(C=C4)OC)OC
CC1=CC(=CC=C1)N2C(C(C(=C2N)C#N)(C#N)C#N)C3=CC=CC=C3
CN1CCN2C(C1)C3(C4=CC=CC=C4)N=C(=O)NC3=OC6=O
CC(C)C1=CC=C(C=C1)N(C(C2=CN=CC=C2)C(=O)NC3CCCC3)C(=O)C4=CSN=N4
CCCC[OP(=O)C1C=C(C(=N1)/NS(=O)(=O)(=O)C2=CC=CC=C2
CC1CCC2=C(C1)N(C(=O)N3CC4=CC=CC=C423)C=NCCO4
C/C(=N\N=C(/N)\SC1CC(=O)N(C1=O)C2=CC(=CC=C2)Cl)/C3=CC=CS3
CCOC1=CC=CC(C=C1)NC(=O)C2=CC3C=C(C=C3)S(=O)(=O)C4=CC=CC=C4F
C1=CC(=C(C=C1)NS(=O)(=O)C2=CC=C(C=C2)C(=O)NCC3=CC=C(C=C3)F)C(F)(F)(F)F)F)Cl
C1=CC(=C(C=C1Cl)Cl)CN2C=CSC2=NC(=O)CCl
CCOC(=O)C1=C(SC(=C1C2=CC=CC=C2)CN(C)C)NC(=O)CCl.Cl
CC1=CC=C(C=C1)S(=O)(=O)N=C/Cl)/2\C=C(C=C2)NC(=O)C3=CC=C(C=C3)C(F)(F)F)F
CCN1=C(N=C(O1)C)SC(=O)C2=CC=C(C=C2)Cl)P(=O)(=O)NC3=NC=CS3
CN(CC1=NC=CN=C1)C(=O)C2=NOC(=C2)COC3=CC=CC=C3SC
CCC1=CC=CC=C1/C=C\2\C(=O)N(C(=S)S)NC2)CC(=O)NC3=CC=C(C=C3)OCOC
C1=CC(=CN=C1)OC(=O)C2=CC=C(C=C2)Cl.Cl
COC1=CC=CC=C1OCNC(=O)C(=O)NCC2N(CCO2)S(=O)(=O)C3=CC4=C(C=C3)OCCO4
COC1=C(C=C(C=C1)C2CC(=NN2C(=O)CCl)C3=CC=CS3)OC
CN(C)C1=CC=C(C=C1)/C=N/N/NC(=S)NC2=CC=CC=C2
CCCOC1=CC=CC=C1)OC2=NN=C(S2)SC(=O)NC3=C(C=C(S3)C(F)(F)(F)F)C
C1C2=C(N(N=C2CS1(=O)=O)C3=CC(=CC=C3)Cl)NC(=O)C4=CC5=C(C=C4)OCO5
CS1=C=C(C=C1)CNC(=O)C2=CC=CC=C2)S(=O)(=O)NC3=CC=CC(=C3)C(F)(F)F
CN1CCN(CC1)CC(=O)NC2=CC(=CC=C2)[N+](=O)[O-]
C1=CC=C2C(=C1)C(=CC(=C2N)C(C#N)C(C(=O)CCl)C(=O)C3=CC=C(C=C3)Cl
CC1=CC(=CC=C1)OCC)N(=O)C2=C(C=C(C=C2)S(=O)(=O)NC3=CC=C(C=C3)Cl
CC(=O)NC1C2=C(C=CC(=C2)Cl)N(C1=O)CCN3CCOCC3.Cl
C[C@]12[C@@H]3[C@H]([C@H](N1C(=O)N(C2=O)C4=CC(=CC=C4)Br)C5=CC=C(C=C5)F)C(=O)N(C3=O)C6CCCCC6
CC1=CC2=C(C=C1)NC(=O)C(=C2)CN(CCC3=CC=CC=C3)C4=NNN=NN4CC5CCCO5
CN(C1=NC=NC1C2=NON=C2N)C(=O)NC3=C(C=C3)C4=CC=CS4)OC
CCCC1CC2C(=O)N(C(=O)N(C2=O)CCC3=CC=C(C=C3)OC)C(=O)NC4=CC=CC=C4)S
C1=CC(=CN=C1)NC(=O)CC2=CC(=C(C=C2)Cl)Cl
COC1=CC=C(C=C1)C(=O)OC2=CN=CC=C2
C1=CC=C(C=C1)CCN(CC2=CC=CC=C2)C(=O)CS(=O)(=O)C3=CC(=CC=C3)Cl)(F)F
C1=CC(=CC=C1NC2=C(C(=N2)C3=CC=CC=C3)C(=O)C4=CC=CO4)C(F)F)F
C1=CC=C(C=C1)NC(=O)NN(C2=CC=CC=C2)C(=O)CCl
C1=CC=C(C=C1)C2=CSC3=C2C(=O)NC4=CC=CC=C4)C(=O)O)C=C(C5=CC=C(=CF)OC
C1=CC(=NN=C1)OC(=O)C2=CC=C(C=C2)Cl
CC1CCN(CC1)C2=C3C(=C(SC3=NC(=N2)C)C(=O)NC4=CC5=C(C=C4)OCCO5)C
C1=CC=C2C(=C1)C(=O)N(C=N2)NC(=O)C3=CC=C(C=C3)Br
CC1=CC(=CC=C1)N2C(=O)CC(C2=O)S/C=C(C3=C(N=N2)C4=CC=CC=C4)C)C(=O)N
C1CN(CCN1C/C=C/C2=CC=CC=C2)C3CC(=O)N(C3=O)CC4=CC=CC=C43
CC1=CC(=C(C=C1)NC2=NC(=C(C=N2)N3CCCC3)C(=O)C4=CC=CC=C4
C1=CC(=CC(=C1)S(=O)(=O)NC2=CC=C(C=C2)Cl)S(=O)(=O)C3=CC=C(C=C3)Cl
CCCCOC1=C(C=C(C=C1)CONS(=O)(=O)C2=CC=C(C=C2)NC(=O)C)Cl
C1COCCN1CC2=NC3=C(C=C(C=N3)Br)C(N2CC(=O)NN)C4=CC=CC=C4
CC(C)C[C@H](=O)C1=CC=CC(=C1)NC(=O)C2=C(N=CN2)C(=O)N[O-]
C1=CC=C(C=C1)C(C2=CC=CC=C2)C(=O)NC(=S)NC3=CC=CC(=C3)C(=O)O
COC1=CC=C(C=C1)N(CC2=CC(=O)NC3=CC=CC=C32)C(=O)CCl
C[1=C=C2C(=C1)N(C3=CC=CC=C3S2)C(=O)COC(=O)C4=CC=CC=C4
C1=CC=C(C(=C1)C(=O)NC(=S)NC2=CC=C(C=C2)NC(=O)C3=CC(=CC=C3)Cl)Cl
CC(C)CNS(=O)(=O)C1=CC=C(C=C1)CCC(=O)NC2=C(C=CC(=C2)Cl)OC3=CC=CC=C3
CCC1C(=O)N(C(=O)C(S1)CC)CC(=O)NC2=CC=C(C=C2)C(=O)OCC
C1=CC=C(C=C1)C2=CSC3=C2C(=NC=N3)SCC(=O)NC4=CC=C(C=C4)C(=O)O)O
CC(C)C[C@@@H](=O)C(C(C)(C)NC(=O)CCNCNC(=O)C2=C(C=CN=C2)C(=O)N3=CC=C=C3
CC1=CC=CC=C1NC2=NN=C(S2)SCC(=O)NC3=C(C=C(C=N3)C(F)(F)F)Cl
C1=CC=C(C=C1)CN2C=C(C(=N2)C3=CN=CC=C3)C=O
C1=CC=C2C(=C1)S(=NN2)CC(=O)NC3=CC=CC=C3[N+](=O)[O-])C(=O)C4=CC=C(C=C4)Cl
CC1=CC=C(C=C1)C(=O)C2=C3C=CC(=CC3=[N+](N2CCC(=O)N)[O-])[N+](=O)[O-]
CC(=O)N(C)C1=CC=C(C=C1)NS(=O)(=O)C2=C(C=CC(=C2)Cl)Cl
CC1=CC(=C(C=C1)NS(=O)(=O)C2=CC3=C(C=C2)NC=C(C3=O)C(=O)N4CCC5=CC=CC=C54)C
CN1CCN(CC1)C2=C3C(=CC(=N2)N)C(=N/N=C/C(=C/C3=NCC4=CS4)C5=CC=CO
COC1=C(C(=C(C=C1)NC2CC(=O)N(CC2)C3=CC=CO3)C(=O)CCl
C1=CC=C(C=C1)C2N=C(C3=CC=C(C=C3)Br)NC(=O)C4=CC=C(C=C4)C(=O)O
COC1=CC=C(C=C1)N2CCN(CC2)C(=O)C3=CC(=O)NC4=CC=CC=C43
CC(=O)NC1=CC=C(C=C1)N(C(C2=CC=C(C=C2)OC)C(=O)NCC3CCCO3)C(=O)CN4C5=CC=CC=C5N=N4
COC1=CC=C(C=C1)N(C(C2=CN=CC=C2)C(=O)NC3CCCC3)C(=O)C4=CC=CO4
CN1C(C(CO1)S(=O)(=O)C2=CC=CC=C2)C3=CC(=C(C=C3)OCC4=CC=C(C=C4)OC)OC
C1=CC=C(C=C1)C2=CSC3=C2C(=NC=N3)SCC(=O)NC4=CC=C(C=C4)C(=O)O
C1=CC(=CC=C1F)SCC(=O)NC2=CC3=C(C=C2)C(=S3)C(F)(F)F)N
C1=CC=C(C=C1)C2=CSC(=C2C(=O)O)NNC(=O)C3=CC=CS3)C(F)(F)F)F
C1=CC=C2C(=C1)C(=O)N(C=N2)NC(=O)C3=CC=C(C=C3)Cl
CC(=O)NC1C2=C(C=CC(=C2)Cl)N(C1=O)CCN3CCOCC3.Cl
CC1=C(C=CC(=C1)NC(=O)CC2=CN=CC=C2)Cl
CC1=CC2=C(C=C1)NC(=O)C(=C2)CN(CCC3=CC=CC=C3)CC4=NN=NN4CC5CCCO5
C1CN(CCN1C2=CC=CC=C2)C(=O)C3=CC(=O)NC4=CC=CC=C43
CC(C)(C)OC(=O)[C@H](CC1=CC=CC=C1)NC(=O)C2=C(N=CN2)C(=O)N[C@H](CCC3=CC=CC=C3)C(=O)OCC4=CC=CC=C4=
CC1=C(C=CC2=C1OC(=O)C3=CC=CC=C23)OCC(=O)N[C@@H]CCC4=CNC5=CC=CC=C54)C(=O)O
CC1=CC=C(C=C1)NS(=O)(=O)C2=CC=C(C=C2)NC(=O)CC3=CC=CC=C3
CCOC(=O)C1=C(OC2=C1C3=C(C4=CC=CC=C42)OCN(C3)CC5=CC=CC=N5)C
COCCNC(=O)C1=C(C=C(=C1)/NS(=O)(=O)C2=CC=C(C=C2)NC(=O)C3CCCCC3
C1=CC(=CN=C1)CNC(=O)/C=C/C2=CC(=C(C=C2)Cl)[N+](=O)[O-]
CC1=CC(=C(C=C1)NC(=S)NC(C(Cl)(Cl)Cl)NC(=O)C2=CC=CC=C2C)C
COC1=CC(=C(C=C1)C2=NNC(=C2C3=CC4=CC=CC=C4O3)C(F)(F)F)O
CC(C)C1(CON(C(CC1)C2=NC3=CC=CC=C3NS2
COC1=CC=C(C=C1)NC(=O)CN(C2=CC=C(C=C2)Cl)C(=O)C3=CC=CC=C3
C(C(C)(C)NC(=O)C(C1=CC=CN1C)N(C2=CC=C(C=C2)NC(=O)C)CN3C4=CC=CC=C4N=N3
C1=CC(=CN=C1)NS(=O)(=O)C2=CC=C(C=C2)Cl)/C(=O)C3=CC=CC=C3
C1COCCN1C(=O)CN2C=C(C3=CC=CC=C32)/C=C/4\C(=O)NC(=O)N(C4=O)C5=CC=CC=C5F
CC1=C(C=C(C=C1)S(=O)(=O)/N=C/2\C=C(C(=O)C3=CC=CC=C32)NC4=CC=C(C=C4)C(=O)O
CC(C)C[C@@H](=OC(C
COC(=O)C1=C(SC(=C1)C2=CC=CC=C2)N
C1=CC=C2C(=C1)C3=CC=CC=C3C2=NNC4=CC(=C(C=C4)Cl)C(=O)O
CC1CCN2C(C1)C(=O)N(C2=O)C3=C(C=CC(=C3)Cl)OC(=O)C4=CC=CC=C4
C1=CC2=NON=C2C(=C1)S(=O)(=O)NC3=C(C=CC(=C3)F)F
CS1=NC(=CO1)C2=CC=C(C=C2)F)S(=O)(=O)C3=CC=CC(=C3)C(F)(F)F
CC1=CC(=CC=C1)NC2=NN=C(S2)S(=O)(=O)NC3=CC4=C(C=C3)C=C(C=C4)O)OC
COC1=CC(=CC(=C1/C=N/NC(=O)C2=CC=C(C=C2)Cl)/C3=CC=CS3
COC1=CC=C(C=C1)N(CC2=CC(=O)NC3=CC=CC=C32)C(=O)CCl
COC1=CC=C(C=C1)N(CC2CCC2)C(=O)CSC3=C(C=O)NC4=CC=CC=C4
C1=CC=C(C(=C1)C(=O)NC2=CC(=C(C=C2)OCC(C(F)(F)F)C(F)F)OC
C1=CC=C(C=C1)C2=CSC(=N2)NC(=O)CCl
C/C=C(=N/N=C(/N)=C1C(=O)C(=C@H](CNC1=O)[O)C2=CC=C(C=C2)[C(=C1)Cl)[O)C(=O)OC(=O)C3=CC=CCCC=C4
CN(C)C1=CC(=NC(=N1)N)C2=NC3=CC=CC=C3S2
COC(=O)C1=C(SC(=C1)C2=CC=CC=C2)N
C1COCCN1CC2=NC3=C(C=C(C=C3)Br)C(N2CC(=O)NN)C4=CC=CC=C4
CCCCOC1=CC=C(C=C1)OC)OC(C)C)NC(=O)C2=CC=C(C=C2)NC(=O)C)C(=O)CN3C4=CC=CC=C4N=N3
COC1=CC=CC=C1/C=C\2/C(=O)N(C(=S)S2
CC1CCN(CC1)CC(=O)NC2=CC(=NC=C2)S(=O)(=O)NC3=CC=CC(=C3)C
CC1=CC=C(O1)C(=O)NC2=CC=CC=C2)N3CC4=CC=CC=C4C(=O)C3
CC1CCC2C(C1)C(=O)N(C2=O)C3=C(C=CC(=C3)Br)OC(=O)C4=CC=CO4
C1=CC=C(C=C1)C2=CSC3=C2C(=NC=N3)SCC(=O)NC4=CC=C(C=C4)C(=O)O
CC1=CC(=CC=C1)S(=O)(=O)NC2=CC=CC=C2C3=CC=CC=C3NS(=O)(=O)C4=CC=CC=C4
COC1=NC(=CC(=C1OC)OC)OC)NC(=O)C2=CC(=NC=C2)NC(=O)C3=CC=CC=C3
CC1CCC2=C(N1CC(=O)N3CCC4=C(C3)C5=C(N4)C=CC(=C5)CC=CC2)F
CC1=CC(=C(C=C1)O)NC2=NC=NC3=CC=CC=C32.Cl
COC1=CC2=C(C=C1)N(C(=O)C2=O)CC3COC4=CC=CC=C4O3
C1=CC=C(C=C1)CN2C=C(C3=CC=CC=C32)/C=C/[N+](=O)[O-]
CC1=CC=C(C=C1)C(=O)N2CCN(CC2)C3=CC=C(C=C3)NC(=O)C4=CC(=C(C(=C4)OC)OC)OC
CC(=O)N(C)C1=CC=C(C=C1)NS(=O)(=O)C2=C(C=CC(=C2)Cl)Cl
CC1=CC=C(C=C1)OCC(=O)N/N=C/C(=O)C2=CC=C(C=C2)NC(=O)C3=CC=C(C=C3)F)OC
COC(=O)C1=C(SC(=C1)C2=CC=CC=C2)N
C1=CC=C(C=C1)C2=CSC(=N2)NC(=O)CCl
CN(C)CC1=NC=C1C(=O)C2=CC=C(C=C2)Br
C1=CC(=CC=C1F)S(=O)(=O)NC2=CC=C(C=C2)Cl)S(=O)(=O)C3=CC=C(C=C3)C
CC1=CC=C(O1)/C=C/2\C(=O)NC(=O)N(C2=O)C3=CC(=CC=C3)OC
CC1=CC(=CC=C1)NC(=O)CSCN(C(=O)NC2=CC=C(C=C2)OC(=O)CCl)C3=CC=CC=C3
COC1=CC=CC=C1/C=C/C(=O)C2=C(C=CC(=C2)Br)OC(=O)C3=CC=CO3
CCNC(=O)C1=C(SC(=C1)C2=CC=CC=C2)N
CC1=CC(=C(C=C1)O)NC2=NC=NC3=CC=CC=C32.Cl
C1=CC=C2C(=C1)C=CC(=C2)OC(=O)C3=CC=C(C=C3)OC(F)F)F
C1CN(CCN1C2=NC3=C(C(=CS3)C(=O)N2)C4=CC=CC(=C4)OC(=O)O)C=S3
CC(C)C[C@@@H](=O)C(C(C)(C)C)NC(=O)C1=C(N=CN1)C(=O)N[C@H](C2=CC=C(C=C2)CNC(=O)(C)C)(C)C)OC
C/C(=N\N=C(/N)\SC1CC(=O)N(C1=O)C2=CC(=CC=C2)[N+](=O)[O-]
CC1=CC=C(C=C1)S(=O)(=O)/C=C/2\C=C(C(=O)C3=CC=CC=C32)NC4=CC=CC(=C4)C(=O)O
CC1=CC(=C(N1CC2=CC=CO2)C)C(=O)CCl
CC(=O)NC1C2=C(C=CC(=C2)Cl)N(C1=O)CCN3CCOCC3.Cl
C1=CC=C(C=C1)C2C3=C(C=CC(=C3)Br)N=C(N2CC(=O)NN)C4=CC=CC=C4
CC1=CC=C(C=C1)C2C(=NN2CC(=O)CCl)C3=CC=CS3
C1=CC=C(C=C1)CC2=CSC(=N2)NC(=O)C3=CC=C(C=C3)Br)C(F)(F)O
COC1=CC=C(C=C1)NC(=O)CC2C(=O)NCCN2C(=O)NC3=CC=C(C=C3)C(F)(F
C1=CC(=CC(=C1)N2C3=C(C(=N2)C)C(=N3=NC4=CC=CS4)C(=O)O
C1C(OC2=CC=CC=C2O1)CN3C4=CC=CC=C4C(=O)C3=O
C1=CC2=NON=C2C(=C1)S(=O)(=O)NC3=C(C=CC(=C3)F)F
CCN(CC)C(=O)CN1C=C(C2=CC=CC=C21)/C=C/3\C(=O)NC(=O)N(C3=O)C4=CC=CC=C4F
COC1=CC=CC=C1/C=C/C(=O)OC2=CC(=CC(=C2)OC3CC=CO3)/C(=O)C5=CC=CC=C5N=C54
CC1=CC=CC=C1NC2=C\C(=N\S(=O)(=O)C3=CC=C(C=C3)C(=O)O)/C4=CC=CC=C4C2=O
CCC1=NN=C(S1)NS(=O)(=O)C2=CC=C(C=C2)NC(=O)/C=C/C3=CC=CC=C3Cl
CC(C)OC1=CC=C(C=C1)/C=N/NC(=O)C2=C(N(N=N2)C3=NON=C3N)CN(C)C4=CC=CC=C4
CC1=CC=C(C=C1)C(=O)OC2=CN=CC=C2
CC1=CC=C(C=C1)C2=NN(C=C2NC(=O)CCl)C3=CC=CC=C3
CN1C(C(CO1)S(=O)(=O)C2=CC=CC=C2)C3=CC(=C(C=C3)OCC4=CC=C(C=C4)OC)OC
CC1=CC=C(C=C1)OCC2=NC(=C(O2)NC3=CC=C(C=C3)OC)CH](=O)N2)C(=O)CN4C5=CC=CC=CC5N=C)OC
C1=CC=C2C(=C1)N=NN2CC(=O)N/N=C\C3=CC=CS3
C1=CC=C(C=C1)CNC(=O)C2=CC=C(C=C2)S(=O)(=O)NC3=CC=CC(=C3)C(F)(F)F
C1=CC2=NON=C2C(=C1)S(=O)(=O)NC3=C(C=CC(=C3)F)F
CC1=C(C=C(C=C1)NC2=NC(=C(C(=N2)N3CCCC3)S(=O)(=O)C4=CC=C(C=C4)N)OC
CCN(CC)C1=CC(=C(C=C1)/C=N/NC(=O)C2=C(N(N=N2)C3=NON=C3N)C(C)C)O
C[C@]12[C@@H]3[C@@H]([C@H](N1C(=O)N(C4=CC(=CC=C4)F)C5=CC=C=C51)C(=O)F)CC=C=C5=C=C6C6CCCCC6
CC(C)(C)OC(=O)[C@H](CC1=CC=CC=C1)NC(=O)C2=C(N=CN2)C(=O)N[C@H](CC3=CC=CC=C4)N3(=O)O)C
C[C@]12[C@@H]3[C@H]([C@H](N1C(=O)N(C2=O)C4=CC(=CC=C4)Br)C5=CC=C(C=C5)F)C(=O)N(C3=O)C6CCCCC6
C1=CC=C2C(=C1)C=CC(=C2/C=N\NC(=O)C3=CC(=CN=C3)Br)O
C1CN(CCN1C2=CC=CC=C2)C(=O)C3=CC(=O)NC4=CC=CC=C43
C1OC2=C(O1)C=C(C=C2)/C=C/3\C(=O)N/C(=N/S(=NCC4=CC=CC(=C4)F)/C(=O)O
CC1=CC(=CC=C1)OC)N(=O)C2=CC(=C(C=C2)NC(=O)C3=CC(=C(C=C3)Cl)OC(F)(F
CC1=CC=C(C=C1)C(=O)C2CCN(CC2)C(=O)C3=CC=C(C=C3)[N+](=O)[O-])C(=O)N+]
CC1CCC2C(C1)C(=O)N(C2=O)C3=C(C=C2)OCO3
CNC1=NC2=C(O1)C3=CC=CC=C3C(=O)N2=O)C4=CC=CC=C4
COC1=CC=C(C=C1)/C=N/N(C(=O)/C2=C(C(=NC(=C2)Br)C(=S)NC)OC3=CC=CC=C3
CCC1=C(N=C(S1)NS(=O)(=O)C2=CC=C(C=C2)C(=O)NCC3=CC=C(C=C3)Cl)C(F)(F)F
CC(=O)N(C)C1=CC=C(C=C1)NS(=O)(=O)C2=C(C=CC(=C2)Cl)Cl
CCCCCOC1=C(C=C(C=C1)N(C(C2=CC=C(C=C2)OC)C(=O)NCC3CCCO3)C(=O)CN4C5=CC=CC=C5N=N4
CCCCOC(=O)C1=C(C=CC(=C1)OC)S(=O)(=O)C2=CC=C(C=C2)NC(=OC3=CC=CC=C3)C
CC(C)CS(=O)(=O)C1=NSC2=NC(=O)/C(=C\C3=CC=C(C=C3)OC(=O)C4=CC=CO4)/C(=N)N2)O)O)O
C1=CC=C(C(=C1)C2=NN(N=N2)CC(=O)NCC3=CC=CO3)NC(=O)C4=CC=CC=C4F
CCC1=CC(=CC(=C1/NC=N/NC(=O)/C(=C\C2=CC3=C(C=C2)OCO3)[N+](=O)[O-])S(=O)(=O)N)C5=C4
CC1=CC=C(O1)C(C(=O)NCC2=CC=CO2)N(C3=CC=C(C=C3)OC)C(=O)CN4C5=CC=CC=C5N=N4
C1COC(N1S(=O)(=O)C2=CC3=C(C=C2)OCCO3)CNC(=O)C(=O)NCCC4=CC=CC=C4
CN1C(=O)NC2=C(O1)C=CC(=C2)[C(=O)[OCC3=CC=CC(=C3)Br
CC1=CC(=C(C=C1)OC)S(=O)(=O)/N=C/2\C=C(C(=O)C3=CC=CC=C32)NC4=CC=C(C=C4)C(=O)O)C
CC1=CC(=C(C=C1)C)S(=O)(=O)N2CCN(CC2)C(=O)C3=CC(=C(C=C3)N4CCCC4)[N+](=O)[O-]
CC1=CC2=C(C=C1)N(C3=C2CCCC3)CCN(CC4=CC=CC=C4)OC
C1=CC=C(C(=C1)C(=O)NC2=CC(=C(C=C2)OCC(C(F)F)F)F
C1C(N(N=C1C2=CC=CS2)C(=O)CCl)C3=CC=CO3
CC1=NC(=CO1)C2=CC=C(C=C2)S(=O)(=O)N3CCN(CC3)C4=CC=CC=C4
CC1=CC(=CC=C1)C(=O)N2CCN(CC2)C(=O)C3=CC(=C(C=C3)OC(F)(F)F)F
CC1=CC(=C(N1C2=NN=C=C2NC(=O)CCl)C3=CC=CC=C3
C1=CC2=C(N([N+](=C2C=C1)[O-])CCC(=O)N)C(=O)C3=CC(=C(C(=C3)[N+](=O-]
CCOC(=O)C1=C(SC(=C1C2=CC=CC=C2)CN(C)C)NC(=O)CCl.Cl
C1=CC=C(C=C1)C2C3=C(C=CC(=C3)Br)N=C(N2CC(=O)NN)C4=CC=CC=C4
CC1=C(C=CC2=C1OC(=O)C3=CC=CC=C23)OCC(=O)N[C@@@H](CC4=CNC=CC=C43)C(=O)O)CC(=O)O)O)OC
CC(C)C1=CC=C(C=C1)S(=O)(=O)NC2=CC=C(C=C2)SC(F)F
C1=COC2=C(C=C1)N(C3=C2C4=CC=CC=C4OC(=O)NCC5=CC=C5C=C6F
C1=CC=C(C=C1)CCN2C=CC3C=CC=C3)/C(=O)C4=CN=CC=C4
CC(=O)NC1C2=C(C=CC(=C2)Cl)N(C1=O)CCN3CCOCC3.Cl
CC1=C(C=C(C=C1)NC(=O)CN2C(=NCC(=N2)C3=CC=C(C=N3)C(F)(F)F)F
CCOC1=CC=C(C=C1)C2=NN(C(=C2)N)S(=O)(=O)C3=C(C(=O)NC4=C(C=CC=C4)S3)C
CC1=CC=C(O1)C2=NN(C(C2)C3=CC=CS3)C(=O)CCl
CCC1=CC(=CC(=C1)C(=O)O)N2C3=CC=CC=C3N=C2
C1CN(CCN1C2=CC(=CC=C2)Cl)C(=O)C3=C(N=C4N3C=CS4)Cl
CC1(C(=O)N(C(=O)N1)CC(=O)NCC2=CC=CO2)C3=CC4=C(C=C3)C=C(C=C4)OC
CC1=CC=C(C=C1)OCC2=NC(=C(O2)NC3=CC=C(C=C3)OC)C#N
C1=CC(=CN=C1)OC(=O)C2=CC=C(C=C2)Cl.Cl
CC1=C(C2=C(C=C1)N(C(=O)C2NC(=O)CCCN3CCOCC3
CC1=CC=C(C=C1)OCC(=O)N/N=C/C2=CC=C(O2)[N+](=O)[O-]
C1=CC=C2C(=C1)C3=CC=CC=C3C2=NNC4=CC(=C(C=C4)Cl)C(=O)O
COC1=CC=C(C=C1)C(=O)OC2=CN=CC=C2
COC1=CC=CC=C1CCNC(=O)C(=O)NCC2N(CO2)S(=O)(=O)C3=CC(=C(C=C3)Br
C1=CC(=CC=C1/S(=O)(=O)NC2=CC(=CC=C2)NC(=O)C3=CC=C(C=C3)Cl)C(F)(=O)N
C1CN(CCN1C2=CC=CC=C2)C(=S)NC3=CC(=CC=C3)S(=O)(=O)C(F)F)F
CCCCOC1=CC=C(C=C1)OC(COC)N(C2=CC=CO2)C(=CN3=CC=C(C=C3)OC(=O)CN4C5=CC=CC=C5N=N4
COC1=CC(=CC=C1)CN2CCN(C2)C(=O)CCl)C3=CC=CC=C3
CC(C)(C)OC(=O)NCCCOC(=O)NC1=CC2=C(C=CC(=C2)OCC)C(=O)NC3CCCCO3
CCOC1=CC=C(C=C1)C2C(=C(C(=O)N2C3=CC(=O)NC4=CC=CC=C43
COC1=CC=CC=C1/C=C/C(=O)C2=C(C3=CC=CC=C32)OC(=S)(=O)C4=CC=CC=C4
COC1=CC(=CC(=C1)/C(=N/OC(=O)CSC2=CC=CC=C2
CC1=CC(=NN1)C(=O)NC2CCCC3=C2C=NN3C4=CC=C(C=C4)C(C)(C)C
COC1=C(C=C(C=C1)C2=NN(C(=C2)N)S(=O)(=O)C3=C(C(=C(C(=C3F)F)F)F)F)OC
C/C(=N\NC(=O)C1=CC(=C(C=C1)Cl)Cl)/CN2N=C(N=N2)[N+](=O)[O-]
CC(CC1=NN=CON1C(=O)CCOC(C2=CC=C(C=C2)OC)C(=O)CCC3=CC=CC=C3
C1=CC=C(C=C1)CN2C=C(C3=CC=CC=C32)/C=C/[N+](=O)[O-]
C1=CC=C(C(=C1)C2=NN(N=N2)CC(=O)NC3=CC4=C(C=C3)OCO4)CC5=CC=CC=C5N=N5
C1=CC=C(C=C1)C2=NN=C(S2)SC(=O)NC(=O)NC3=CC=C(C=C3)C(F)(F)F
CC(C)C1=CC=C(C=C1)C(=O)NC(=S)C2=NN=C(S2)S(=O)NSC3=CC=C(C=C3)OC
C1CC(=O)N(C1=O)C2=C(C=CC(=C2)Cl)OC(=O)C3=CC=CO3
CC1=C(C=C(C=C1)C)NC(=O)N2COCN(C2)S(=O)(=O)(=O)C3=CC4=C(C=C3)OCCO4
COC(=O)COC1=CC=CC2=C1C=CN(C2=O)CC(=O)NCC3=CC=CC=C3
CC1=CC=C(C=C1)S(=O)(=O)N2CCN(CC2)S(=O)(=O)C3=CC4=C(C=C3)OCCO4
CC1=C(C=CC=C1)S(=O)(=O)N2CCN(CC2)S(=O)(=O)C3=CC4=C(C=C3)OCCO4
CC1=CC=C(C=C1)C(=O)N2CCN(CC2)C3=CC=C(C=C3)NS(=O)(=O)C4=CC=C(=C4)C)C
COC1=CC=C(C=C1)S(=O)(=O)N2CCN(CC2)C(=O)NC3=CC=CC=C3OC
C1=CC=C(C=C1)N2N=C3C=C(C(=N2)C)C(=N3)CC(=O)NC3=O
CC1=CC=C(C=C1)C(=O)CSC2=NN=C(N2CC3=CC=CO3)CNC4=C(C=C(C=C4)C)C
CC1=C(C=C(C=C1)S(=O)(=O)/N=C/2\C=C(C(=O)C3=CC=CC=C32)NC4=CC=C(C=C4)C(=O)O
CN1C(C(CO1)S(=O)(=O)C2=CC=CC=C2)C3=CC(=C(C=C3)OCC4=CC=C(C=C4)OC)OC
CN(CC1=CC=C(C=C1)F)S(=O)(=O)C2=NN=C(S2)NC(=O)C3=CC=CC=C3Br
COC1=CC=C(C=C1)C(=O)N(C2=CC=CC=C2)C(=O)NC3CCCC3
C1COCCN1CC2=NC3=C(C=C(C=C3)Br)C(N2CC(=O)NN)C4=CC=CC=C4
CC1=CC=C(C=C1)S(=O)(=O)N2CCN(CC2)S(=O)(=O)C3=CC4=C(C=C3)OCCO4
CC(=O)N(C)C1=CC=C(C=C1)NS(=O)(=O)C2=C(C=CC(=C2)Cl)Cl
CCC1=CC=C(C=C1)NC(=O)C2CCCN(C2)S(=O)(=O)C3=CC4=C(C=C3)NC(=O)C=C4
C1COC2=C(O1)C=CC(=C2)NC(=O)C3=C(OC=N3)C4=CC=CC=C4
COC1=CC=CC=C1(C(=O)NC2=CC(=C(C=C2)OCC(C(F)F)(F)(F)F)O
C1C(N(N=C1C2=CC=CS2)C(=O)CCl)C3=CC=CO3
CC(C)C1=CC=C(C=C1)S(=O)(=O)NC2=CC=C(C=C2)SC(F)(F)F)F)F
C1COCCN1S(=O)(=O)C2=CC3=C(C=C2)OCCO3)CNC(=O)C(=O)NCCC4=CC=CC=C4
CCC1CC(=O)N(C(CC1)C2=CC=CC=C2)NC(=O)C3=CC(=CC=C3)C(F)(F)F)F)OC
COC1=CC=C(C=C1)N2CCN(CC2)C(=O)C3=CC(=O)NC4=CC=CC=C43
CN1CCN(CC1)C(=O)NC2=CC3=C(C=C2)C(=C(=O)NC4=CC=CC=C43
CN1C2=NC(=O)N(C(=O)C2=NC(=N1)C3=CC=CC=N3)C
C1=CC(=CC(=C1)CN2C(=O)NC3=CC=C(C=C3)[N+](=O)[O-])C(=O)C(=O)N)C4=C5=CC=C=C(C=C5)OCS=C
CC1=CC=C(O1)C(C(=O)NCC2=CC=CO2)N(C3=CC=CC=C3OC)C(=O)CN4C5=CC=CC=C5N=N4
C1(C=SC(C1)C=C\C2=CC=CC=C2)/C(=O)C/N=S(=O)C3=CC(=CC=C3
C1=C(C=C(C(=C1Br)CCC(=O)N2C3=C(C=CC(=C3)Br)C(=O)C4=CC=CO4
CC(C)CNS(=O)(=O)C1=CC=C(C=C1)CCC(=O)NC2=C(C=CC(=C2)Cl)OC3=CC=CC=C3
CC1=CC=C(C=C1)C(=O)S(=O)N2CCN(CC2)C(=O)NC3=CC=C(C=C3)C(F)(F)F
COC1=C(C=CC(=C1)C2NC(=NN2C(=O)CCl)C3=CC=CS3)OC(F)F
COC1=CC=C(C=C1)NC(=O)C(=O)N(C2=CC=CC=C2)C3=CC=CC=C3
C1CCC(CC1)C(=O)NC2=CC(=C(C=C2)[N+](=O)[O-]
CC1=CC=C(C=C1)C2CC(=NN2C(=O)CCl)C3=CC=CS3
CC1=CC(=CC=C1)OC)C(=O)NC2=C(C=C(C=C2)S(=O)(=O)NC3=CC=C(C=C3)Cl
C1=CC(=CC=C1F)SCC(=O)NC2=CC3=C(C=C2)C(=O)NC3=O
C1=CC=C(C=C1)CN2C=C(C(=N2)C3=CN=CC=C3)C=O
CCOC(=O)C1=C(SC(=C1C2=CC=CC=C2)CN(C)C)NC(=O)CCl.Cl
C1C(N(NC1S(=O)(=O)C2=CC=CC=C2)C(=O)NCC3=CC=CC=C3Cl
C[C@]12[C@HH]3[C@H]([C@H](N1C(=O)N(C2=O)C4=CC(=CC=C4)Br)C5=CC=C(C=C5)F)C(=O)N(C3=O)C6CCCCC6
CCC(C)(C)NC(=O)C(C1=CC=C(C=C1)NC(=O)C2=CC(=C(C=C2)NC(F)(F)Cl)F
C1CCN(CC1)S(=O)(=O)C2=CC=C(C=C2)OCC(=O)NC3=CC=CC=C3F
COC1=CC=C(C=C1)NC(=O)CC2C(=O)NCCN2C(=O)NC3=CC=C(C=C3)C(F)F)(F
C1=CC2=C(N([N+](=C2C=C1)[O-])CCC(=O)N)C(=O)C3=CC(=C(C(=C3)Cl)N)Cl
CC1=CC=C(O1)C(C(=O)NCC2=CC=CO2)N(C3=CC=CC=C3OC)C(=O)CN4C5=CC=CC=C5N=N4
C/C(=N\N=C(/N)\SC1CC(=O)N(C1=O)C2=CC(=CC=C2)Cl)/C3=CC=CS3
CN1C(=NC(=N1)O)Cl)C(=O)NCC2=C(C=CC=C2)Cl
C1COCCN1CC2=NC3=C(C=C(C=C3)Br)C(N2CC(=O)NN)C4=CC=CC=C4
CC[O)1=C2C(=CC=C1)N(C(=O)C2=O)CC3COC4=CC=CC=C4O3
CC(C)N1=CC=C(C=C1)N(C(C2=CN=CC=C2)C(=O)NC3CCCC3)C(=O)C4=CC=CO4
CC(=O)NC1=NN=C(S1)NS(=O)(=O)C2=NC=C(C=C2)NC(=O)C3=CC=C(C=C3)OC
C1=CC=C(C(=C1)C(=O)NC(=S)NC2=CC=C(C=C2)NC(=S)NC(=O)C3=CC=C(C=C3)Cl
CCN(CC)C(=O)CN1C=C(C2=CC=CC=C21)/C=C/3\C(=O)NC(=O)N(C3=O)C4=CC=CC=C4F
CCOC(=O)C1=C(SC(=C1C2=CC=CC=C2)C(C(F)(F)(F)F)F)C(F)N)C(C(F)(C(F)(F)F)(F)OC#N
CC1=CC(=C(C(=C1)Br)OC)S(=O)(=O)N2CCOCCCO2)C
CC1=CC=C(C=C1)C(=O)C2=C3C=CC=CC3=[N+](N2CCCC(=O)N)[O-])[N+](=O)[O-]
CC(C)C1CCC2=C(C=CC(=C2)(F)F)S(=O)(=O)NC3=CC=CC=C3
C1=CC=C(C=C1)CCN(CC2=CC=CC=C2)C(=S)(=O)NC3=CC(=C(C=C3)C(=O)O)O
C1COCCN1CC2=NC3=C(C=C(C=C3)Br)C(N2CC(=O)NN)C4=CC=CC=C4
CC1=CC=C(C=C1)N2C(=O)CC(C2=O)CCl)S(=O)C3=CC=C)3
CN(CC1=CC=C(C=C1)F)S(=O)(=O)C2=NN=C(S2)NC(=O)C3=CC=CC=C3Br
C1=CC(=CN=C1)S(=O)(=O)NC2=CC=C(C=C2)Cl)/C(=O)CCl
COC1=CC=C(C=C1)N(CC2=CC3=CC=CC=C3NC2=O)S(=O)(=O)C4=CC=C(C=C4)OC
CC1=CC2=C(C=C1)NC(=O)C(=O)C2C)CN(CC3=CC=CC=C3
CCN+]1C(=O)N(N(C1)C2=CC=CC=C2)C(=O)N3CCCCC3
COC(=O)C1=C(SC(=C1)C2=CC=CC=C2)N
COC1=CC=C(C=C1)N(CC2=CC(=O)NC3=CC=CC=C32)C(=O)CCl
CN1C=NC2=C1C=CC(=C2)NC(=O)C3=CC=C(C=C3)Cl
CCC(C)(C)NC(=O)C(C1=CC=CN1C)N(C2=CC=C(C=C2)OC)C(=O)C3=CC=C(C=C3)C
C1=CC=C2C(=C1)N=NN2CC(=O)C3=CC=C(C=C3)Cl
CN1C=NC2=C1C=CC(=C2)OC(=O)C3=CC=CC=C3
CCOC1=CC=C(C=C1)NC(=O)CSC2=NC(=CC(=O)N2)NS(=O)(=O)C3=CC=C(C=C3)C
CC1=CC(=C(S1)C(=O)N2CCN(C2)C(=O)C3=CC(=C(C=C3)OC)C(=O)C4=CC=CC=C4
CC1=CC=C(O1)C(C(=O)NCC2=CC(=CO2)N(C3=CC=CC=C3OC)C)C(=O)CN4=CC=CC=C4
C1=CC2=NON=C2C(=C1)S(=O)(=O)NC3=C(C=CC(=C3)F)F
CN1C=C(C(=O)N[C@@@@@H](C(=O)NC(CCCOC2=CC=CC=C(C=C2I)[N[NC(=O)C(=O)C=C3=CC=C=C4
CCC1=CC(=O)OC2=C1C=CC(=C2)OC(=O)C3=CC=CO3
C1CN(CCN1C2=CC(=CC=C2)Cl)C(=O)C3=C(N=C4N3C=CS4)Cl
CC(C)C(C)NC(=O)C(C1=CC=CN1C)N(C2=CC=C(C=C2)NC(=O)C)C(=O)CN3C4=CC=CC=C4N=N3
C1=CC2=C(N([N+](=C2C=C1)[O-])CCC(=O)N)C(=O)C3=CC(=C(C(=C3)Cl)N)Cl
C1=CC(=CC(=C1)S(=O)(=O)NC2=CC=C(C=C2)Cl)N=C(=O)C3=CC=C(C=C3)Cl
C[C@]12[C@@@H]3[C@H]([C@H](N1C(=O)N(C4=CC=CC=C4)Br6=O-])C5=CC=C(C=C5)Br)C(=O)N(C3=O)C6CCCCC6
COC1=CC(=C(C=C1)/C=C/2\CC3=CC=CC=C3C2=O)O
COC1=CC=C(C=C1)S(=O)(=O)N2CCN(CC2)C(=O)NC3=CC=CC=C3OC
CCOC(=O)C1=C(SC(=C1C2=CC=CC=C2)CN(C)C)NC(=O)CCl.Cl
CN(CC1=C(N=NN1C2=NON=C2N)C(=O)N/N=C/C3=CC(=CC=C3)OC)C4=CC=CC=C4
COC1=CC(=C(C=C1)C2=NNC(=C2C3=CC4=CC=CC=C4O3)C(F)F)(F)O
CC1=C(C=C(C=C1)NC(=O)CNC2=CC=C(C=C2)C(=O)O)S(=O)C3=CC(=CC=C3)C
CN1C2=NC(=O)N(C(=O)C2=NC(=N1)C3=CC=CC=N3)C
CCC1=CC=C(C=C1)NC(=O)CC2C3=C(C=CC(=C3)Cl)NC(=O)(C4=CC=CC=C4)C(=O)N
C1=CC=C2C=C1N=CC(=C/C3=CC=CC=C32)/C(=O)CCl
CC1=C(C(=CC=C1)NC2=NN=C(S2)SCC(=O)NC3=C(C=C(C=C3)C(F)(F)F)Cl)C
C[[C@H]1=C(NC(=C1)C(=O)NC2=CC=C(C=C2)Cl)N(C3=CN=C3C(=O)O
CCOC1=CC=C(C=C1)C2C(=NN(C2=O)C3=CC=C(C=C3)OC)C#N
COCC(=O)C1=C(SC(=C1C2=CC=CC=C2)C(C(F)(F)F)(C(F)(F)(F)O)N
CC(C)C1=CC=C(C=C1)NC(=O)CSC2=NC3=C(C(=O)N2CC4=CC=C(C=C4)C(=O)O)SC=C3
COC1=CC=C(C=C1)N/C=C/2\CCC3=CC=CC=C3C2=O
CC1=NN(C=C1CBr)S(=O)(=O)C2=CC=C(C=C2)NC(=O)NC3=CC=CC=C3O
CCC1(CN(C(=S)S1/N=C/C2=CC=CC=C2)N
CN(CC1=CC=C(C=C1)F)S(=O)(=O)C2=NN=C(S2)NC(=O)C3=CC=CC=C3Br
COC1=CC=CC=C1NC2=NN=C(S2)NC(=O)C3=CC4=C(C=C3)N=CS4)OC(=O)SNC5=CC=CC=C5
CCC1=NN=C(S1)NS(=O)(=O)C2=CC=C(C=C2)NC(=O)/C=C/C3=CC=CC=C3Cl
C[C@](=O)N+](C1=CC=CC=C1)N(CC2=C(C=C(C=C2)C(F)F)O
C1=CC=C(C=C1)C(C2=CC=CC=C2)(C(=O)N/N=C/C3=CC=C(O3)C4=C(C=CC(=C4)C(=O)O)Cl)O
CC1=CC=C(C=C1)C(=O)C2=C3C=CC(=CC3=[N+](N2CCC(=O)N)[O-])[N+](=O)[O-]
CCN1C2=NC(=O)N(C(=O)C2=NC(=N1)C3=CC=CC=C3)C
COC1=CC=CC=C1/C=C/C(=O)C2=C(C=CC(=C2)Br)OC(=O)C3=CC=CO3
CC1=CC(=CC=C1)N2C(=CC(C2N)C#N)(C#N)C3=CC=CC=C3
C1=CC=C(C(=C1)/C=C/C(=O)C2=C(C=CC(=C2)Cl)OC(=O)C3=CC=CO3)F
C1=CC(=C(C=C1)C2C3=C(C(=O)N2CC4=CC=CO4)NN=C3C5=CC=CC=C5O)F
CC1=CC=CC=C1NC2=NN=N\S(=O)C3=C(C=C=C3)C(=O)C4=CC=CC=C43)OC
C1=C(C=C(C=C1Cl)Cl)S(=O)(=O)N2CCN(CC2)C(=O)C3=CC(=O)NC4=CC=CC=C43)F
CC(=O)NC1C2=C(C=CC(=C2)Cl)N(C1=O)CCN3CCOCC3.Cl
C1=CC=C(C(=C1)/C=C/C(=N/NC2=CC(=NO2)[N+](=O)[O-]
CCN(C1=CC=C(C=C1)S(=O)(=O)NC2=CC=C(C=C2)S(=O)(=O)NC3=NC4=CC=CC=C4N=C3
CC1=C(C(=CC=C1)C(=O)N2C=NC3=CC=CC=C32)C
CCN(CC)C(=O)CNC(C)C1=CC=CN=C1Cl)C(=O)C2=CC=C(C=C2)/C)C
CN1CCN2C(C1)C3(CC4=C2C=CC(=C4)N)C(=O)NC(=O)NC3=O
CCC(C)OC1=CC=C(C=C1)N(C(C2=CC=C(C=C2)OC(C)(=O)NC3CCCO3)C(=O)CN4C5=CC=CC=C5N=N4
CC1=CC=CC=C1NC2=C/C(=N\S(=O)(=O)C3=CC=C(C=C3)C(=O)O)/C4=CC=CC=C4C2=O
CN1C(C(CC1)S(=O)(=O)C2=CC=CC=C2)C3=CC(=C(C=C3)OCCC(=O)OC4=CC=CC=C4
COC1=C(SC=C1)CC2=CNC3=C2C4=CC=CC=C43C(=O)NC3=O
C1CC(=O)N(C1=O)C2=C(C=CC(=C2)Br)OC(=O)C3=CC=CO3
C1=CC=C(C=C1)CN2C=C(C3=CC=CC=C32)/C=C/[N+](=O)[O-]
CC(=O)N1C=C(C2=CC=CC=C21)N(C3=CC=C(C=C3)Cl)C(=O)CCl
C1=CC=C2C(=C1)N=NN2CC(=O)N/N=C\C3=CC=CS3
C1=CC(=CC(=C1)NC(=O)NCCN2CCOCC2)C
CC1=CC=CC=C1NC2=NN=C(S2)SCC(=O)NC3=C(C=C(C=N3)C(F)(F)F)Cl
C1=CC=C(C(=C1)C2=NN=C(S2)NC(=O)C3=CC4=C(C=C3)N=CS4)C#N
CCC1=CC=C(C=C1)S(=O)(=O)/N=C/2\C=C(C(=O)C3=CC=CC=C32)NC4=CC=C(C=C4)C(=O)O
COC1=CC=CC=C1N2CCN(C(=O)N2C3=CC=CS3)C(=O)C4=CC=CC=C43
C[C@H]1C(=O)N[C@@H](C(=O)N[CCC(=O)C1=CC(N(C=C1)[CCCC=C=C2=CC=C(C=C3)Cl)C(=O)N(C
CC1=CC=C(C=C1)N2C(=O)CC(C2=O)N(CC3=C(N(N=C3C)C)C)C(=S)NC4=CC=C(C=C4)Cl
C1=CC=C(C=C1)CN2C=C(C3=CC=CC=C32)/C=C/[N+](=O)[O-]
CC1=CC(=CC=C1)N2C(=CN(C2)C(=O)NC3=CC(=C(C=C3F)(F)F)F)OC
COC1=CC(=C(C=C1)/C=N/NC(=O)/C(=C\C2=CC3=C(C=C2)OCO3)/NC(=O)C4=CC=CC=C4)O
C1CN(CCN1C2=CC=CC=C2)C(=O)C3=CC(=CC=C3)[N+](=O)[O-])C(=O-]
CC(C)C1=CC=C(C=C1)S(=O)(=O)NC2=CC=C(C=C2)SC(F)F
C1=CC(=CC=C1NS(=O)(=O)C2=CC(=C(C=C2)Br)C(F)(F)NS(=O)(=O)C3=CC=C(C=C3)F
CC(C)OC1=C(C=C(C(=C1)NC2=CC=CC=C2)N(C#N
CC1=CC(=O)OC2=C1C=CC(=C2)NC(=O)C3=CC=CC=C3OC(F)F
CC(=O)NC1=CC=C(C=C1)N(C(C2=CC(=CC=C2)OC)C(=O)NCC3CCCCO3)C(=O)CN4C5=CC=CC=C5N=N4NBr
COC1=CC=C(C=C1)NS(=O)(=O)C2=CC3=C(C=C2)OC(=N3)NC4=CC5=C(C=C4)OCCO5
CCCCNC(=O)N(C1C(SC(=S)N1NC(=O)C2=NON=CC=C2
COC1=CC=C(C=C1)NC(=O)C2=CC3=C(C=C2)C(=O)OCOCOC4=CC=CC=C4(F)O)O3
CCCCNC(=O)C(C)C1=CC=C(C=C1)C(=O)NCNC2=CC=CC=C2)C3=CC=C(C=C3)OC
CN1C(=O)NC(=O)NC(=N1)CC3=CC=CC=C3
CC1=CC=C(C=C1)C(=O)C2=C3C=CC(=CC3=[N+](N2CCC(=O)N)[O-])C(F)(F)F
C1=CC=C(C=C1)C(C2=CC=CC=C2)NC(=O)COC(=O)CCC3=CNC4=CC=CC=C43
C1=CC(=CN=C1)CNC(=O)/C=C/C2=CC(=C(C=C2)Cl)[N+](=O)[O-]
CCCC1=CC=C(C=C1)NC(=O)CSC2=NC(=CC(=O)N2)NS(=O)(=O)C3=CC=C(C=C3)C
C1=CC(=C(C=C1Cl)Cl)CN2C=CSC2=NC(=O)CCl
CC1=C(C2=C(O1)C(=C(C(=C2F)F)F)F)S(=O)(=O)NC3=CC=CC(=C3)C(F)(F)Cl)F
COC1=CC=CC=C1N2CCN(CC2)CC(COC3=CC=CC4=C(C=C4)OC(=C2)O)O
C1=CC(=CC=C1/C(=N/S(=O)(=O)C2=CC(=C(C=C2)C(F)(F)F)N)(F)(F)C(F)(F)/N)Cl)C(F)/C
C1=CC(=CN=C1)NC(=O)C2=CC(=C(C=C2)Cl)Cl
C1=CC2=C(N([N+](=C2C=C1)[O-])CCC(=O)N)C(=O)C3=CC(=C(C(=C3)Br)N)Cl
C1COCCN1CC2=NC3=C(C=C(C=C3)Br)C(N2CC(=O)NN)C4=CC=CC=C4
CC1=CC2=C(C=C1)NC(=O)C(=C2)CN(CCC3=C(N=C(C=O)N3)C4=CC=C(C=C4)OC)O
COC1=CC(=CC=C1)NC(=O)C2=CC3=C(C=C2)C(=O)N(C(=S)N3)C4=C(C=C(C=C4)OC)OC
CC1=CC=C(C=C1)C(=O)CSC2=NN=C(N2CC3=CC=CO3)CNC4=C(C=C(C=C4)C)C
CC(C)C12CN(CC(C1=O)(CN(C2)C(=O)C3=CC=CC=C3[N+](=O)[O-])C(C)C)C(=O)C4=CC=CC=C4[N+](=O)[O-]
COC1=C(SC(=C1C(=O)N2CCOCC2)NC(=O)CC3=CC=CC=C3OC)C
CC1=C(C=C(C=C1)NC(=O)CN(C2=CC=C(C=C2)C(=O)O)NC(=SC3=CC(=C(C=C3)C)C)C
CCC1=NN=C(S1)NS(=O)(=O)C2=CC=C(C=C2)NC(=O)/C=C/C3=CC=CC=C3Cl
C1=CC=C(C=C1)CN2C=C(C(=N2)C3=CN=CC=C3)C4=CC=C(C=C4)N)C#N
CC1=CC(=C(C=C1)NC2=NC(=C(C(=N2)N3CCOCC3)[N+](=O)[O-])N)C
C1=CC=C(C=C1)N2N=C3C=C(C(=CC3=N2)Cl)N
C1=CC=C2C(=C1)C3=CC=CC=C3S2=NNC4=CC(=C(C=C4)Cl)C(=O)O
C1=CC=C(C=C1)CCN2C=CC(=C2)C(F)(F)F)(C(=O)C3=CC=CO3
CC(C)C[C@@H](C(=O)OC(C)(C)C)NC(=O)C1=C(NC=N1)C(=O)N[C@@H](CC2=CC=CC=C2)C(=O)OCC3=CC=CC=C3
C1=CC(=CC(=C1)C(=O)NC(=O)NCC(=O)C2=CC=CC=C2SC3=CC=CC=C3)F
CC1=CC(=C(C=C1)NC(=O)NC2=CN=CC=C2)Cl
C1=CC(=CN=C1)NC(=O)CC2=CC(=C(C=C2)Cl)Cl
C1=CC=C2C(=C1)N=NN2CC(=O)N/N=C/C3=CC=CS3
CCC1CCC(CC1)C2=CNC3=C2CC(=NN3CC4=CC=CS4)C(=O)C2
C1=CC(=CC=C1Cl)C(=O)OC2=CC=C(C=C2)NC(=O)C3=CC=CC(=C3)Cl
COC1=CC=C(C=C1)N2CCN(CC2)C(=O)C3=CC(=O)NC4=CC=CC=C43
CN1C(=NC(=O)N1)C(=O)NC2=NC=CO2)[N+](=O)[O-]
C1=CC(=CC=C1Br)CCCNC(=O)/C2=CC(=CC(=C2)Br)OC(=O)C3=CC=CO3
COC(=O)CC1COC2=CC=CC=C2N1C(=O)/C=C/C3=CC=CC=C3
CCC(C)[C@H](=O)C(C1=CC=CC=C1)NC(=O)C2=C(C=CC(=C2)C(=O)OC3=CC=C(C=C3)C(=O)N3)C(C)C4=C5=CC=CC=C4=
C1=CC=C(C=C1)CN2C=C(C3=CC=CC=C32)/C=C/[N+](=O)[O-]
C1=CC=C(C=C1)/C=C(/C2=CC=CC=C2)N(C(=O)C(=O)O)C3=CC=CO3
C1COCCN1CC2=NC3=C(C=C(C=C3)Br)C(N2CC(=O)NN)C4=CC=CC=C4
C1=CC(=CC=C1N2C=CSC(=N2)C(=O)NC3=CC=CC=C3
COC1=CC=CC=C1/C=C/C(=O)C2=C(C=CC(=C2)Br)OC(=O)C3=CC=CO3
C1=CC=C(C=C1)CN2C=C(C3=CC=CC=C32)/C=C/[N+](=O)[O-]
C1=CC=C(C=C1)C2=CSC3=C2C(=NC=N3)SCC(=O)NC4=CC=C(C=C4)C(=O)O
C1=CC=C(C(=C1)C(=O)NC(=S)NC2=CC=C(C=C2)NC(=O)C3=CC(=CC=C3)Cl)Cl
C1=CC=C(C=C1)CN2C=C(C3=CC=CC=C32)/C=C/[N+](=O)[O-]
C[C@]12[C@@H]3[C@H]([C@H](N1C(=O)N(C2=O)C4=CC(=CC=C4)Br)C5=CC=C(C=C5)F)C(=O)N(C3=O)C6CCCCC6
C1=CC(=C(C=C1Cl)CC2=C(C=CC(=C2)Cl)O)O
CCN(CC)C1=CC=C(C=C1)N(C(C2=CC=C(C=C2)OC)C(=O)NCC3CCCO3)C(=O)CN4C5=CC=CC=C5N=N4
C1COCCN1CC2=NC3=C(C=C(C=C3)Br)C(N2CC(=O)NN)C4=CC=CC=C4
CC1=CC(=O)OC2=C1C=CC(=C2)NC(=O)C3=CC=CC=C3OC(F)F
C1C(N(N=C1SC2=CC=CS2)C(=O)NC3=CC=C(C=C3)C4=CC=CC=C4
COC1=CC=C(C=C1)N(CC2=CC3=CC=CC=C3NC2=O)S(=O)(=O)C4=CC=C(C=C4)OC
CC1=CC(=CC=C1)N2C(C(C(=C2N)C#N)(C#N)C#N)C3=CC=CC=C3
CC1=CC(=CC(=C1)C)S(=O)(=O)NC2=CC=CC(=C2)S(=O)(=O)NC3=NC4=CC=CC=C4N=C3
COC1=CC=C(C=C1)N(CC2=CC(=O)NC3=CC=CC=C32)C(=O)CCl
C/C(=N\N=C(/N)\SC1CC(=O)N(C1=O)C2=CC(=CC=C2)Cl)/C3=CC=CS3
C1=CC(=CC=C1NS(=O)(=O)C2=CC(=C(C=C2)Br)C(F)(F)C(F)F)N
CC(=O)NC1C2=C(C=CC(=C2)Br)N(C1=O)CCN3CCOCC3.Cl
CC1=CC2=C(C=C1)N(C3=C2CCCC3)CC(CN4CCCCCC4)O.Cl
CC(=O)N1C=C(C2=CC=CC=C21)N(C3=CC=C(C=C3)[N+](=O)[O-])C(=O)CCl
COC1=CC(=C(C=C1)NC(=O)C2=CC3=C(C=C2)C(=O)NC3=O
C1=C(C(=C(=C1)NS(=O)(=O)C2=CC=C(C=C2)C(=O)NCC3=CC=C(C=C3)F)C(F)(F)F
CC1=CC=C(C=C1)C(=O)C2=C3C=CC(=CC3=[N+](N2CCC(=O)N)[O-])[N+](=O)[O-]
CC1=NN(C(=C1CS1(=O)C2=CC=C(C=C2)Cl)C(=O)N=C3=CC=CC=C3
CC1=NN(C(=C1C(C(=2=CC=CC=C2)C(=O)CCl
C1=CC=C2C(=C1)C3=CC=CC=C3C2=NNC4=CC(=C(C=C4)Cl)C(=O)O
CC1=CC=C(C=C1)S(=O)(=O)/N=C/2\C=C(C(=O)C3=CC=CC=C32)NC4=CC=CC(=C4)C(=O)O
COC(=O)C1=C(SC(=C1)C2=CC=CC=C2)N
C1=CC=C2C(=C1)N=NN2CC(=O)C3=CC=C(C=C3)Cl
COC(=O)C1=C(C=CC(=C1)NC(=O)CC2=CC=CC=C2[N+](=O)[O-])Cl
CSC1=NSC(=N1)NC(=O)OCC2=CC=C(C=C2)Cl
C1CC2=C(C1)C=C(C=C2)N(C(C3=CC=CO3)C(=O)NCCC4=CC=CC=C4)C(=O)O)C=O5
CC1=CC=CC=C1NC2=NN=C(S2)SCC(=O)NC3=C(C=C(C=N3)C(F)(F)(F)Cl
COC1=CC=C(C=C1)C(=O)OC2=CN=CC=C2
CN(CC1=CC=C(C=C1)F)S(=O)(=O)C2=NN=C(S2)NC(=O)C3=CC=CC=C3Br
CC1=NC2=CC=CC3=C2C(=CC=C3)N1C
CC1=CC=CC=C1NC2=NN=C(S2)NC(=O)C3=C(C(=O)NC4=CC=CC=C43)C
C1=CC2=NON=C2C(=C1)S(=O)(=O)NC3=C(C=CC(=C3)F)F
CC(C)C1=CC=C(C=C1)N(C(C2=CN=CC=C2)C(=O)NC3CCCC3)C(=O)C4=CSN=N4
CC1=CC=C(O1)C(=O)NC2=CC=CC=C2)N3CCCC3
CC1=C(C=C(C(=C1)C)S(=O)(=O)/N=C/2\C=C(C(=O)C3=CC=CC=C32)NC4=CC=C(C=C4)C(=O)O)C
C/C(=N\N=C(/N)\SC1CC(=O)N(C1=O)C2=CC(=CC=C2)Cl)/C3=CC=CS3
C1=CC(=CC(=C1)OCC(=O)N/N=C/C2=CC=C(O2)[N+](=O)[O-]
C1=CC=C2C(=C1)N=NN2CC(=O)N/N=C\C3=CC=CS3
CC1=CC=C(O1)OC(=O)N2CCC3=C2C=CCC3
CC1(CC2=C(CO1)C3=C2CC(=C(C=C3)N1)C
C1=CC2=C(N([N+](=C2C=C1)[O-])CCC(=O)N)C(=O)C3=CC(=C(C(=C3)Cl)N)Cl
CC(C)(C)OC(=O)NCCCCC(=O)C1=C(N=CN1C(=O)NC2=CC=CC=C2
COC1=CC=C(C=C1)C(=O)OC2=CN=CC=C2
C1=C(C(=C(=C1)/C=C/C(=O)C2=C(C=CC(=C2)Br)OC(=O)C3=CC=CO3)F
COC1=CC=C(C=C1)NC(=O)C2CCCN(C2)S(=O)(=O)C3=CC4=C(C=C3)NC(=O)C=C4
C1=CC=C(C=C1)CCN(CC2=CC=CC=C2)C(=O)CNC(=O)C3=CNC4=CC=CC=C43)C(=O)O
C1COCCN1CC2=NC3=C(C=C(C=C3)Br)C(N2CC(=O)NN)C4=CC=CC=C4
C/C(=N\N=C(/N)\SC1CC(=O)N(C1=O)C2=CC(=CC=C2)Cl)/C3=CC=CS3
C1CN(CCN1C2=CC=CC=C2)C(=S)NC3=CC(=CC=C3)S(=O)(=O)C(F)F
CN12CN(C(C1)C(=O)C2=O)CCOC3=C(C=C3)Br
C1=CC=C(C(=C1)S(=O)(=O)NC2=CC=C(C=C2)Br)S(=O)(=O)N/C4=CC=C(O)/C=C3=CC3)C
C1=CC=C(C=C1)CN2C=C(C(=N2)C3=CN=CC=C3)C=O
COC1=CC=C(C=C1)NC(=O)CC2C3=C(C=C2)OC(=O)NC4=CC=CC=C43
COC1=CC=C(C=C1)N(CC2=CC3=CC=CC=C3NC2=O)S(=O)(=O)C4=CC=C(C=C4)OC
CCOC1=CC=C(C=C1)N(CC2=CC3=C(C=C(C=C3)C)NC2=O)S(=O)(=O)C4=CC=CC=C4
C1=CC=C(C(=C1)C(=O)NN2C(=O)/C(=C/C3=CC=C(C=C3)O)/SC2=S)O
CC(C)C[C@@H](C(=O)OC(C)(C)C)NC(=O)C1=C(N=CN1)C(=O)N[C@@2=CCC=C(C=C2)C)C(=O)N3C3=CCC=CCCC3
CC1=CC=C(C=C1)C(=O)N2CCN(CC2)C3=CC=C(C=C3)NC#N
C1=CC2=C(N([N+](=C2C=C1)[O-])CCC(=O)N)C(=O)C3=CC(=C(C(=C3)Cl)N)Cl
CC1=CC(=C(C=C1)C)S(=O)(=O)N2CCN(CC2)C(=O)C3=CC(=O)NC4=CC=CC=C43)C)C
COC1=CC=C(C=C1)C(=O)N2C3=CC4=C(C=C3N=C2SC)OCCO4
CN1C(C(CO1)C2=C3C(=C(C3=N2C)CC(=NNNC3)C4=CC=C(C=C4)C(=O)O
CC1=CC=C(C=C1)C2=NN(C=C2NC(=O)CCl)C3=CC=CC=C3
CC1=CC=C(C=C1)C(=O)N2CCN(CC2)C3=CC=C(C=C3)NC(=O)C4=CC(=C(C(=C4)OC)OC)OC
COC(=O)C1=C(C=CC(=C1)NC(=O)C2=CC(=CC=C2)F)OC
CCC1=NC(=NS1)NS(=O)(=O)C2=CC=C(C=C2)NC(=O)C3=CC=C(C=C3)OC(F)(F)F
CCOC1=NC=C(S1)NS(=O)(=O)C2=CC=C(C=C2)NC(=O)CC3=CC=C(C=C3)C(F)(F)Cl
CC1=CC(=C(C=C1)N2CCN(CC2)C(=O)C3=CC(=O)NC4=CC=CC=C43)C
C1=CC(=CC(=C1)C(=O)OC2=CC3=C(C=C2)OCO3)NC(=O)C4=CC=CC=C4
C1=CC(=CN=C1)NC(=O)C2=CC(=C(C=C2)Cl)Cl
C1CCC(=O)N(C1)C2=NN=C(S2)NC(=O)C3=CC4=C(C=C3)N=CS4)C#N
CN1C2=NC(=O)N(S1)C=C2=NC3=CC=CC=C3SC(=O)NC4=CC=CO4)C
C1CN(CCN1CC(=O)C2=CC=C(O2)C3=CC=CC=C3Cl
CC1=CC=C(C=C1)C(=O)C2=C3C=CC(=CC3=[N+](N2CCC(=O)N)[O-])[N+](=O)[O-]
C1=CC(=CC(=C1)C(=O)OC2=CC3=C(C=C2)OCO3)NC(=O)C4=CC=CC=C4)C
COC1=CC=C(C=C1)N/C=C/2\CC3=C(C=C(C=C3)NC(=O)N2CC4=CC=CC=C4)C(=O)O
C1CC2=C(O1)C=C(C=C2)/C=C/3\C(=O)N/C(=N/S(=O)(=O)CC4=CC=CC=C4)/S3
CC1=CC=C(C=C1)C(=O)C2=NN=C(S2)NC(=O)C3=CC=C(C=C3)C(F)(F)F)Cl
C1=CC(=C(C=C1Cl)Cl)CN2C=CSC2=NC(=O)CCl
CC1=CC=C(C=C1)NC(=O)CN(C)C(=O)C2=C(N=CC=C2)NC3=CC=CC(=C3)C(F)(F)F
CC1=CC=C(C=C1)C(=O)OC2=CC3=C(C=C2)N(C=N3)C
CC1=CC(=CC=C1)C(=O)N2CCN(CC2)C(=O)C3=CC(=C(C=C3)OC(F)(F)F
CC1=CC=C(C=C1)C(=O)N2CCN(CC2)C3=CC=C(C=C3)OC)C#N
C1=CC(=CC=C1/S(=O)(=O)NC2=CC=C(C=C2)NC(=O)C3=CC(=C(C=C3)Cl)O
CC(=O)NC1C2=C(C=CC(=C2)Br)N(C1=O)CCN3CCOCC3.Cl
CCOC(=O)C1=C(SC(=C1)C2=NC=CC=C2)N
COC1=C(C=C(C=C1)C2=NN(C(=N2)N)S(=O)(=O)C3=C(C(=C(C(=C3F)F)F)F)F)OC
CC(C)(C)OC(=O)[C@@@H](=O)OCCCNC(=O)CNC(=O)C2=C(C=C(C=C2)C(F)(F)F)/NC(C(C)C(=O)C3=CC=CC=C3
C1=CC=C(C=C1)C2C3=C(C=CC(=C3)Br)N=C(N2CC(=O)NN)C4=CC=CC=C4
CCC(C)C1=CC=C(C=C1)N(C(C2=CN=CC=C2)C(=O)NC3CCCC3)C(=O)C4=CC=CO4
CNC(C)C1=CC=CC=C1)C(=O)C2=CN=C(C=C2)[N+](=O)[O-]
CCOC(=O)C1=C(SC(=C1C2=CC=C(C=C2)C)C(=O)NC3CCCC3)C(=O)C4=CC=CO4
C1=CSSC(=C1)C2=CSC(=C2)NC(=O)C3=C(N=C4NOC=CS4)C(=O)O
CC1=CC(=NN1)S(=O)(=O)C2=NN=C(S2)NC(=O)C3=C(C=C(C=C3)C(F)F)Cl
C1CN(CCN1C2=CC=CC=C2)C(=O)C3=CC(=CC=C3)[N+](=O)[O-])C(=O)C4=CC=C(C=C4)Br
C1=CC(=CC=C1NC2=CC=C(C3=NON=C23)[N+](=O)[O-])S(=O)(=O)N
CC(C)CS(=O)(=O)C1=NSC2=NC(=O)/C(=C\C3=CC=C(C=C3)OC(=O)C4=CC=CO4)/C(=N)N21
CCN(CC)C1=CC(=C(C=C1)C(F)(F)F)S(=O)(=O)C2=NC3=CC=CC=C32
CC1=NN(C(=C1C2=CC=CC=C2)C3=C(C=CC=C3)OC(=O)CCl
CCC1=C(SC(=C1)N2C(=NN=C2SCC(=O)NC3=CC=CC=C3[N+](=O)[O-]
CC1=C(ON=C1S(=O)CC2=CC3=C(C=C2)CCC(=O)NC3
C1=NC=C(C(=C1)/C=C/C(=O)C2=C(C=CC(=C2)Br)OC(=O)C3=CC=CO3)F
CC1=CC=C(O1)C2=NN(C(C2)C3=CC=CO3)C(=O)CCl
CC1=CC=C(C=C1)OCC2=NC(=C(O2)NC3=CC=C(C=C3)OC)C#N
CC(C)CNS(=O)(=O)C1=CC=C(C=C1)CCC(=O)NC2=C(C=C(C=C2)Cl)OC3=CC=CC=C3
CC(C)CNS(=O)(=O)C
C1=CC(=CC(=C1)NC(=O)NCCNC(=O)C2=C(C=CC(=C2)OCC(F)(F)(F)OC(F)(F)F)C(F)(F)F
COC1=CC=C(C=C1)N2CCN(CC2)C(=O)C3=CC(=O)NC4=CC=CC=C43
CC1=CC(=C(C=C1)NS(=O)(=O)C2=CC3=C(C=C2)NC=C(C3=O)C(=O)N4CCC5=CC=CC=C54)C
COC1=C(C=C2C(N(CCC2=C1)C(=O)CCl)C3=C(C=CC(=C3)Br)F)OC
C1=CC=C(C=C1)C2=CSC(=N2)NC(=O)CCl
CCOC(=O)C1=C(SC(=C1)C2=CC=CC=C2)N
C/C(=N\N=C(/N)\S)(=O)C1=CC(=C1=O)NC2=CC=C(C=C2)Cl)Cl
C1CN(CCN1C2=CC(=CC=C2)Cl)C(=O)C3=C(N=N3C4=CC=CC=C43
C/C1CN(C(=O)N[C@@H](C(=O)NC(=O)CC2=CC=C(C=C2I)[N+](=O)[O-]
C1=CC(=CC=C1F)C2=NN=C(S2)NC(=O)C3=CC4=C(C=C3)N=CS4)C#N
COC1=CC=C(C=C1)N(CCN(CC2=CC=C(C=C2)C(F)(F)F
C1=CC=C(C=C1)CCN2C(=NN=N2)[N+](=O)[O-]
C1CN(CCN1C2=CC(=CC=C2)Cl)C(=O)C3=C(N=C4N3C=CS4)Br
COC1=CC=C(C=C1)NC(=O)C2CCCN(C2)S(=O)(=O)C3=CC4=C(C=C3)NC(=O)C=C4
CC1=CC2=C(C=C1)OC(=O)C(=C2)NCCOCC3=CC=CC=C3[N+](=O)[O-]
C1COCCN1CC2=NC3=C(C=C(C=C3)Br)C(N2CC(=O)NN)C4=CC=CC=C4
COC1=CC=C(C=C1)N(C(=O)CN2C3=CC=CC=C3N=N2)C4(CCCCC4)C(=O)NC5CCCC5
CC(C)C=C@@@@](=O)CN(C)C1=CC=CC=C1)NC(=O)C2=CC(C=C(C=C2)C(=O)NC(C3=O)C4CC=C=CC5N=N3
CC1=CC(=O)OC2=C1C=CC(=C2)NC(=O)C3=CC=CC=C3OC(F)F
C1=CC=C(C=C1)C(C2=CC=CC=C2)C(=O)NC(=S)NC3=CC=C(C=C3)C(=O)O
CC(C)C1=CC=C(C=C1)N(C(=O)C2=CC(=CC=C2)C(F)(F)O)S(=O)C3=NC4=CC=CC=C4
CC1=CC(=CC=C1)C(=O)N2CCN(CC2)C3=CC=C(C=C3)NC4=CC=C(C(C=C4)C)C)NC
C1=CC=C2C(=C1)C=CC(=C2/C=N\NC(=O)C3=CC(=CN=C3)Br)O
CC1=C(C=C(C=C1)NS(=O)(=O)C2=CC3=C(C=CC(=C3)NC(=O)C(=S)N3)C
C1=CC=C(C(=C1Br)/C=C/2/C(=O)C(=N2)C(=S)NC2=O)SC3=CC=CC=C3
C1=CC(=CC(=C1)S(=O)(=O)NC2=CC=C(C=C2)C(=O)NCC3=CC=CC=C3
C1CC2=C(C1)SC(=C2C#N)NC(=S)NC(=O)C3=CC=CC=C3
COC1=CC=C(C=C1)C(=O)NCCN2C3=CC=CC=C3N=N2)C4(CCCCC4)C(=O)NC5CCCC5
C1=CC=C(C(=C1)C2=NN(N=N2)CC(=O)NCC3=CC=CO3)NC(=O)C4=CC=CC=C4F
COCCNC(=O)C(C1=CC=CC=C1)N(CC2=CC=CS2)C(=O)CN3C4=CC=CC=C4N=N3
C1=CC=C(C=C1)NC(=O)NN(C2=CC=CC=C2)C(=O)CCl
COC1=CC2=C(C=C1)N(C(=O)C2=O)CC3COC4=CC=CC=C4O3
CC(C)C[C@H](=O)OC(C(C)C)C1=CC=C(C=N1)C(=O)NC(=O)C2=C(C=C2)OCC(=O)N3C(=O)OC(C)(C)C
CCOC1=CC=C(C=C1)N(CC2=CC3=C(C=CC=C31)C(=O)O)C(=O)NC4=CC=CC=C4
C1COC2=C(C=C1C(=O)C2
COC1=C(C=C(C=C1)C2C3=C(C(=C(C=C3)Br)C(N2C(=O)N)C4=CC=CC=C4
C1CC2=C(C1)SC(=C2C#N)NC(=S)NC(=O)C3=CC=CC=C3
C1=CC(=CC=C1Cl)SC2=CSC3=CC=CC=C32
CCC1=NN=C(S1)NS(=O)(=O)C2=CC=C(C=C2)NC(=O)/C=C/C3=CC=CC=C3Cl
CN1C2=NC(=O)N(C(=O)C2=NC(=N1)C3=CC=CC=C3)C
COC1=CC=CC=C1OCNC(=O)CC2=CC(=O)NC3=CC=CC=C32
COC1=CC=C(C=C1)N(CC2=CC(=O)NC3=CC=CC=C32)C(=O)CCl
C1C2=C(N(N=C2CS1(=O)=O)C3=CC(=CC=C3)ClC(NS(=O)(=O)C4=CC=CC=C4)F
CCC(C)C1=CC=C(C=C1)N(C(C2=CN=CC=C2)C(=O)NC3CCCC3)C(=O)C4=CC=CO4
C1=CC(=CN=C1)NC(=O)CCC2=CC=C(C=C2)Cl
CSC1=CC=C(C=C1)NC(=O)C2=CC3=C(C=C2)C(=O)N(C(=S)N3)C4=C(C=C(O)N=C4
C1=CC(=C(C=C1F)C(=O)NCCN2C=C(C=C2)Cl
CCN1C2=NC(=O)N(C(=O)C2=NC(=N1)C3=CC=CC=C3)C
CC1=C(C2=C(O1)C(=C(C(=C2F)F)F)F)S(=O)(=O)NC3=CC=C(C=C3)C
C1C(N(N=C1C2=CC=CS2)C(=O)CCl)C3=CC=CO3
C1CC(=O)N(C1=O)C2=C(C=CC(=C2)Cl)OC(=O)C3=CC=CO3
CCC1=NN=C(S1)NS(=O)(=O)C2=CC=C(C=C2)NC(=O)/C=C/C3=CC=CC=C3Cl
CCN(C1=CC=CC=C1)S(=O)(=O)C2=NN=C(S2)NC(=O)C3=CC=CC=C3OC
C1=CC=C(C=C1)C(C2=CC=CC=C2)NC(=O)COC(=O)CC3=CC=CC(=C3)C(=O)C4=CC=CC=C=C4
C/C1C(=NN1C(=O)N(C(=O)CO(CC2=CC=C(C=C2)Cl)C(=O)C3=CC=CC=C3
C1=CC=C(C=C1)C2=CSC(=C2C(=O)O)NC(=O)/C=C/C3=CC=CS3
CC(=O)NC1C2=C(C=CC(=C2)Cl)N(C1=O)CCN3CCOCC3.Cl
COC1=CC=CC=C1/C=C\2/C(=O)N(C(=S)S2)CCC(=O)NNC(=O)C3=CC=CC=C3OC
C1=CC(=CN=C1)NC(=O)CC(=O)/CC2=CC(=C(C=C2)Cl
CC1CCN(CC1)C2=C3C(=C(SC3=NC(=N2)C)C(=O)NC4=CC5=C(C=C4)OCCO5)C
CC1=CC=COC2=NNC(=O)C2=C(C(=O)C3=C(C=C3)Cl
C1=CC2=C(N([N+](=C2C=C1)[O-])CCC(=O)N)C(=O)C3=CC(=CC=C3)[N+](=O)[O-]
CC1CC(C(=O)N1C2=CC=CC(=C2)S(=O)(=O)NCC3=CC=CC=C3C(F)(F)F)F
COC1=CC=CC=C1/C=C/C(=O)C2=C(C=CC(=C2)Br)OC(=O)C3=CC=CO3
CC1=CC(=NN1)C2=NN3C=C2C(=O)NCC4=CC=CC=C43)C
C1CN(CCN1C2=CC=CC=C2)C(=O)C3=CC(=O)NC4=CC=CC=C43
C1=CC(=CC=C1F)SCC(=O)NC2=CC3=C(C=C2)C(=O)NC3=O
C1=CC=C2C(=C1)N=NN2CC(=O)N/N=C\C3=CC=CS3
COC1=CC=C(C=C1)N(CC2=CN(CC3=CC=CC=C32)C.Cl
CC(=O)NC1=CC=C(C=C1)N(C(C2=C(C(=CC=C2)OC)OC)C(=O)NCC3CCCO3)C(=O)CN4C5=CC=CC=C5N=N4
C1=CC(=CC(=C1)NS(=O)(=O)C2=CC=C(C=C2)C(=O)NCC3=CC=C(C=C3)F)C(F)(F)F
CC1=CC=C(C=C1)NC(=O)CN(C)C(=O)C2=C(N=CC=C2)NC3=CC=CC(=C3)C(F)(F)F
CC1=CC=C(C=C1)OCC(=O)N/N=C/C2=CC=C(O2)[N+](=O)[O-]
CC1CC2=NON=C2C(=C1)S(=O)(=O)C3=CC=CC=C3Br
C1CCC(CC1)C2=CC=C(C=C2)S(=O)(=O)NC3=CC=CC(=C3)C(=O)O
C1=CC=C2C(=C1)C=CC(=C2NC(=O)CCl)C3=CC=CS3
CC1=CC=C(C=C1)C(=O)N2CCN(CC2)C3=CC=C(C=C3)NC(=O)C4=CC(=C(C(=C4)OC)OC)OC
C1=CC=C(C=C1)CN2C3=CC=CC=C32=NC4=CC=CC(C=C4)Cl)C(=O)O
C1=CC=C(C(=C1)CN2C(=NN=N2)C(=O)NC3=CC=CS3)C(=O)C4=CC=CC=C4)C(=O)O
C1=CC=C(C=C1)CNC(=O)C2=CC(=C(C=C2)OCC(C(F)(F)(F)F)C(F)O
CC1=CC=C(C=C1)S(=O)(=O)N=C/2\C=C(C(=O)C3=CC=CC=C32)OC
C1=CC=C(C(=C1)C(=O)NC(=S)NC2=CC=C(C=C2)NC(=S)NC(=S)N)C3=CC=C(C=C3)OC)OC
C1=CC=C(C=C1)CNC(=S)NNC(=S)NC2=CC=CC(=C2)C(F)F)(F
COC1=CC=C(C=C1)NC(=O)C2=CN=CC(=C2)Br)N(C(=O)C3C4=CC=CC=C4N=N3
CN(CCCS(=O)(=O)C1=NSC2=NC(=O)C3=C(C=C3)NC(=O)N2)C4=CC=C(C=C4)C
CC1=CC=C(O1)/C=C/2\C(=O)NC(=S)N(C2=O)C3=CC(=CC=C3)OC
COC1=CC=C(C=C1)NC(=O)C2CCCN(C2)C(=O)C3=CC(=CC=C3)NC(F)(F)F
COC1=CC=C(C=C1)C(CCN(CC2=CC=CC=C2)NC(=O)CCl)C3C4=CC=CC=C4
CC1=CC(=C(C(=C1)Br)OC)S(=O)(=O)/N=C2\C=C(C=C2)NC(=O)C3=CC=CC=C3
C1CN(CCN1CC(=O)C2=CC(=CC=C2)Cl)C(=O)CC3=CC=CS3
C1=CC(=C(C=C1Cl)Cl)CN2C=CSC2=NC(=O)CCl
CC1=NC2=CC=CC3=C2C(=CC=C3)N1C
COC1=CC(=C(C=C1C2=NNC(=C2O)C3=C(C=CS3)C(F)(F)NC(=O)C4=CC=CC=C4
CC1=CC=C(C=C1)C(=O)C2=C3C=CC(=CC3=[N+](N2CCC(=O)N)[O-])[N+](=O)[O-]
CC1=CC=C(C=C1)C(=O)C2=C3C=CC(=CC3=[N+](N2CCC(=O)N)[O-])[N+](=O)[O-]
CN(CC1=NC=NN=C1)C(=O)C2=NOC(=C2)COC3=CC=CC=C3SC
CC1=CC=C(C=C1)C(=O)C2=C3C=CC(=CC3=[N+](N2CCC(=O)N)[O-])[N+](=O)[O-]
CC1CCC2=C(N1CC(=O)N3CC4=C(C3)C5=CC=C5)C2)C
CC1=CC=C(O1)C(C(=O)NCC2=CC=CO2)N(C3=CC=CC=C3OC)C(=O)CN4C5=CC=CC=C5N=N4
COC(=O)C1=CC=C(C=C1)NC(=O)C2=CC=C(C=C2)NC(=O)C3=CC=CO3
CC1=CC(=C(C=C1)N2CCN(CC2)C(=O)C3=CC(=O)NC4=CC=CC=C43
C1CN(CCN1C2=CC(=CC=C2)Cl)C(=O)C3=C(N=C4N3C=CS4)Cl
COC1=CC=C(C=C1)C(=O)OC2=CN=CC=C2
CC(C)OP(=O)(C1(C=C(C(=O)C(=C1)Cl)Cl)NS(=O)(=O)C2=CC=C(C=C2)Cl)OC(C)C
CC1=CC(=C(C=C1)NC(=O)CNC2=CC3=C(C=C2)C(=N3C)C4=CC=C(C=C4)(F)F
CCN1C2=NC(=O)N(C(=O)C2=NC(=N1)C3=CC=CC=C3)C
C1=CC(=CC=C1NS(=O)(=O)C2=NN=C(S2)SC(=O)NC3=CC=CC=C3OC
C1=CC=C2C(=C1)C(=CC(=C2N)C(C(F)(F)F)F)NC(=O)(C3=CC=CC=C3
CC1=CC(=NN1)C2=NN=C(S2)S(=O)NC3=C(C=C3)C(=O)NC4=CC=CC=C4)C2)C
C1=CC(=CN=C1)NC(=O)CCC2=CC(=C(C=C2)Cl)Cl
C1C2=C(N(N=C2CS1(=O)=O)C3=CC(=CC=C3)Cl)NC(=O)C4=CC5=C(C=C4)OCO5
CC1=CC2=C(C=C1)N(C(=O)C2C)CN(C)CCOC2=O)CCl
CC(=O)NC1=C(C=C(C=C1)C(F)(F)F)S(=O)(=O)C2=CC=C(C=C2)N3C(=O)CCC3=O
CC(=O)NC1C2=C(C=CC(=C2)Cl)N(C1=O)CCN3CCOCC3.Cl
C[(C)(C)OC(=O)[C@H](CC1=CC=C(C=C1)NC(=O)NC2=CC=CC(=C2)C(=O)N3=C4=C=CC=C=C4N=C3
C1=CC(=CC=C1NS(=O)(=O)C2=CC=C(C=C2)Br)S(=O)(=O)NC3=CC=CS3
COC1=CC=C(C=C1)NC(=O)C2=CC3=C(C=C2)C(=O)N(C(=S)N3)C4=C(C=C(C=C4)OC)OC
COC(=O)[C@@@@@H]OC(C(C1=CC=C1)NC(=O)NC2=C(C=CC=C2)CNC(=O)CC3=CC=C=C3N=CNC(=O)OC3=OCC)C
CC1=CC(=C(C=C1)C(=O)N2C=NC3=CC=CC=C32)C
CC1=CC(=CC=C1)N2C(=O)CC(C2=O)N(CC3=C(N(N=C3C)C)C)C(=S)NC4=CC=C(C=C4)Cl
CC1=CC(=NN1)C2=NN=C(S2)S(=O)(=O)C3=CC=C(C=C3)C(=O)O)/C4=CC=CC=C4C2=N3=O
C1OC2=C(O1)C=C(C=C2)/C=C/3\C(=O)N/C(=N/S(=O)(=O)CC4=CC=CC=C4)/S3
C1=CC=C(C=C1)N2N=C3C=C(C(=CC3=N2)Cl)N
C1=CSC(=C1)C(=O)OC2=CC3=C(C=C2)C=CC(=C3)OC(=O)CCl
C1COCCN1CC2=NC3=C(C=C(C=C3)Br)C(N2CC(=O)NN)C4=CC=CC=C4
CC1=CC=C(C=C1)/C(=O)/C(=CH](=O)NC2=CC=CC=C2SC(=O)NC3=CC=CC=C3
CC1=CC=C(C=C1)S(=O)(=O)N=C/2\C=C(C(=O)C3=CC=CC=C32
CCN(C1=CC=C(C=C1)N(C2=CN=CC=C2)C(=O)NC3CCCC3)C(=O)C4=CC=CO4
C1=CC=C(C=C1)N2N=C3C=C(C(=CC3=N2)Cl)N
CC(=O)N1C=C(C2=CC=CC=C21)N(C3=CC=C(C=C3)[N+](=O)[O-])C(=O)CCl
COC1=CC=C(C=C1)N2CCN(CC2)C(=O)C3=CC(=O)NC4=CC=CC=C43
C/C1C(=N1C(=O)C(=O)C2=CC=C(O2)Cl)F
CCN1C2=NC(=O)N(C(=O)C2=NC(=N1)C3=CC=CC=C3)C
COC1=CC(=CC(=C1OC)OC)NC(=O)C2=CC(=NN=C2Cl)Cl
C1=CC=C2C(=C1)N=NN2CC(=O)C3=CC=C(C=C3)Cl
CC1=CC(=C(C=C1)N2CCN(CC2)C(=O)C3=CC(=O)NC4=CC=CC=C43)C
CC(=O)NC1=CC=C(C=C1)N(C(C2=C(C(=CC=C2)OC)OC)C(=O)NCC3CCCO3)C(=O)CN4C5=CC=CC=C5N=N4
CSC@@@@H]1[C@@@@H]([C(=O)N1C(=O)NC2=CC(=C=C2)[O)[OC4=CC=C=C3[C=C(C=C3)Cl
C1=CC2=NON=C2C(=C1)S(=O)(=O)NC3=C(C=CC(=C3)F)F
C/C(=N\N=C(/N)\S1C(=O)N(CO)C2=CC=C(O2)[N+](=O)[O-]
CC1=CC=C(C=C1)S(=O)(=O)/C(=C/Cl)/NC(=O)C2=CC=CC=C2
C[C@H]12[C@H]3[C@H]([C@H](N1C(=O)N(C2=O)C4=CC(=CC=C4)Br)C5=CC=C(C=C5)Br)C(=O)N(C3=O)C6CCCCC6
C1=CC=C(C=C1)C(C2=CC=CC=C2)(C(=O)NC3=CC=CC(=C3)C(F)(F)F)F)Cl
COC1=CC=C(C=C1)NC(=O)CC2C(=O)NCN2C3=CC=CC=C3OC)C(=O)CN4C5=CC=CC=C5N=N4
C1COCCN1CC2=NC3=C(C=C(C=C3)Br)C(N2CC(=O)NN)C4=CC=CC=C4
C1=CC=C(C(=C1)/C=C/C(=O)C2=C(C=CC(=C2)Br)OC(=O)C3=CC=CO3)F
CC1=CC(=CC=C1)NS(=O)(=O)C2=NN=C(S2)NC(=O)C3=CC=C(C=C3)Cl
CC1=CC2=C(C=C1C)NC(=O)CC2C3=CC=CC=C3F
CC1(C(=O)N(C(=O)C(S1)CC)CC(=O)NC2=CC=C(C=C2)C(F)(F)F)F)F
CC(=O)NC1C2=C(C=CC(=C2)Br)N(C1=O)CCN3CCOCC3.Cl
CCC(C)C)OC(=O)C1=CC2=C(C=CC=C2)NC(=O)C3=CC4=CC=CC=C43
CC1=CC(=C(C=C1)O)NC2=NC=NC3=CC=CC=C32.Cl
CC1=CC=C(C=C1)S(=O)(=O)N2CCN(CC2)S(=O)(=O)C3=CC4=C(C=C3)OCCO4
COC1=CC(=C(C=C1)/C=C\2\CC3=C(C=CC=C3C2)NC(=O)C4=CC=CC=C43
CC(=O)N1C=C(C2=CC=CC=C21)N(C3=CC=C(C=C3)Cl)C(=O)CCl
C1COC(N1C(=O)CN2C=C(C3=CC=CC=C32)/C=C/4\C(=O)NC(=O)N(C4=O)C5=CC=CC=C5F
C1=CSC(=C1)C(=O)OC2=CC3=C(C=C2)C=CC(=C(=C3)OC)OC(F)(F)F)F)O
C1=CC=C(C(=C1)/C=C/C=N/N2C(=NNC2=S)C3=CC=CO3)[N+](=O)[O-]
C/C(=N\N=C(/N)\SC1CC(=O)N(C1=O)C2=CC=C(C=C2)Cl)/C3=CC=CS3
C1CN(CCN1C2=CC=CC=C2)C(=O)C3=CC(=O)NC4=CC=CC=C43
COC1=CC=C(C=C1)NS(=O)(=O)C2=CC3=C(C=C2)OC(=N3)NC4=CC5=C(C=C4)OCCO5
CN1C2=NC(=O)N(C(=O)C2=NC(=N1)C3=CC=C(C=C3)Cl)C
CC(C)(C)C1=CC=C(C=C1)C(=O)NC2=CC=C(C=C2)S(=O)(=O)NC3=NC4=CC=CC=C4N=C3
C1CCC(CC1)C2=CC=C(C=C2)S(=O)(=O)NC3=CC=CC(=C3)C(=O)O
C1=CC(=CC=C1/C(=N/S(=O)(=O)C2=CC(=CC(=C2)C(F)(F)F)C(F)(F)F
C1=CC2=C(N([N+](=C2C=C1)[O-])CCC(=O)N)C(=O)C3=CC(=C(C(=C3)[N+](=O-]
C1=CC=C(C=C1)C2=CSC3=C2C(=O)NC=N3)CC(=O)NC4=CC=C(C=C4)OC
COC1=CC=CC2=C1OC(=O)C3=CC=CC=C32
CC1=CC(=C(C(=C1)Br)NC(=O)CON2C3=C(C=CC(=C3)S(=O)(=O)C)N=N2)Br
CC1=CC(=C(C=C1)NC2CC(=NN2)S(=O)(=O)C3=CC(=C(C=C3)C(F)(F)F)F)Cl
CC1=CC=C(C=C1)C(=O)N2CN(CC32=CC=C(C=C3)NC(=O)C)CN4CCCOCC4)C(=O)C6=CC=CC=C5
CC(=O)NC1=CC=C(C=C1)N(C(C2=C(C=CC(=C2)OC)OC)C(=O)NC3CCCO3)C(=O)CN4=CC=CC=C4
CC1=CC=C(O1)C2=NN(C(C2)C3=CC=CO3)C(=O)CCl
C1=CC(=NN=C1)CNC(=O)/C=C/C2=CC(=C(C=C2)Cl)[N+](=O)[O-]
COC1=CC(=CC(=C1)CNC2=NC3=CC=CC=C3NS(=O)(=O)C3=O
C1=CC=C(C=C1)CCN2C3=C(C=CC(=C3)Br)C(N2C(N)C(=O)C4=CC=CC=C4)OCO5
CC1=CC=C(C=C1)NC2=C(C(=O)N(N=C2)C34CC5CC(C3)CC(C5)(C4)CC(=O)O)Cl
CC(=O)N1C=C(C2=CC=CC=C21)C(=O)/C=C/C3=CC=CC(=C3)Cl
C1C=C2C(N(CS1)(=O)C2=NC3=CC=C(C=C3)Br)C(=O)C4=CC=CC=C4
C1=CC=C(C=C1)CN2C=C(C3=CC=CC=C32)/C=C/[N+](=O)[O-]
CN1C2=NC(=O)N(C(=O)C2=NC(=N1)C3=CC=C(C=N3)Cl)C
CC1=CC=C(C=C1)N2C(=O)CC2C(=O)CCSC3=C(N(N=C3C)C)C)C(=O)NC4=CC=CC=C4
C1=CC(=CC(=C1)NS(=O)(=O)C2=NN=C(S2)NC(=O)C3=CC=C(C=C3)Cl
C1=CC=C2C(=C1)N=NN2CC(=O)N/N=C/C3=CC=CS3
CC1=CC=C(C=C1)CN2C(=O)CSC3=C2C=C(C=C3)C(=O)NCCN4CCOCC4
COC1=CC(=C2C(N(CCC2=C1)C(=O)CCl)C3=C(C=CC(=C3)Br)F)OC
CN(CC1=CC=C(C=C1)F)S(=O)(=O)C2=NN=C(S2)NC(=O)C3=CC=C(C=C3)C
COC1=CC=CC=C1/C=C\2/C(=O)N(C(=S)S2)CCC(=O)NNC(=O)C3=CC=CC=C3OC
C1=CC2=NON=C2C(=C1)S(=O)(=O)NC3=C(C=CC(=C3)F)F
COCCNC(=O)C(C1=CC(=CC=C1)OC)N(CC2=CC=CS2)C(=O)CN3C4=CC=CC=C4N=N3
C1=CC=C(C(=C1)C(=O)OC2=CN=CC=C2)[N+](=O)[O-]
CC1(CC2=C(CO1)SC3=C2C(=N3CC4=CC=CC=C5OC(C)C=C2)C
COC1=CC(=CC(=C1OC)OC)NC(=O)C2CC(=NO2)C3=CC(=CC=C3)Br
CC1=CC=C(O1)C(=O)C2=C(C(=O)N(C2C3=CC=C(C=C3)OC(C)C)CC4=CN=CC=C4)O
CCC(C)(C)NC(=O)C(C1=CC=C(C=C1)O)N(C2=CC=C(C=C2)NC(=O)C)C(=O)CN3C4=CC=CC=C4N=N3
COC(=O)[C@@@@H]CCC](CC1=CNC2=CNC=C21)C(=O)C(=O)C3=CC=CC=C3
CC1=C(ON=C1C)NS(=O)(=O)C2=CC=C(C=C2)NC(=O)NC3=CC(=C(C=C3)Cl)Cl
CC1=CC(=NN1)C2=NN=C(S2)NC(=O)N/N3=CC(=C(C=C3)C(=O)C4=CC=CC=C4)Cl
CC1=CC=C(C=C1)C2CC(=NN2C(=O)CCl)C3=CC=CS3
COC1=CC=C(C=C1)NS(=O)(=O)C2=CC3=C(C=C2)OC(=N3)NC4=CC5=C(C=C4)OCCO5
CC1=CC(=C(C=C1)O)NC2=NC=NC3=CC=CC=C32.Cl
COC1=CC=CC=C1N2CCN(CC2)CC(COC3=CC=CC4=CC=CC=C43)O
C1=CC(=C(C=C1F)CC(=O)NN2C=C(C=C2)Cl)Cl
C1=CC=C(C=C1)C2C3=C(C=CC=C3)N=N2C4=CCC(=C(C=C4)NC(=O)O)C(=O)CN4C5=CC=CCC=CC6
C1=CC=C(C(=C1)C(=O)NC2=CC(=C(C=C2)OCC(C(F)(F)F)F
CC1=CC(=C(C=C1)NC(=O)CCN(C)CC(=O)C2=C(C=C(C=C2)OCOC)C3=CC=CC=C3
CC1=C(C(=NN1)C2=C(C=C(C=C2)OCC(=C)S)(=S)N)C3=CC=CC(=C3)OC(F)(F)(F)F
C1=CC=C2C(=C1)N=NN2CC(=O)N/N=C\C3=CC=C(C=C3)Br)S(=O)(=O
CCOC(=O)C1=C(SC(=C1C2=CC=CC=C2)CN(C)C)C(=O)CCl)C3=CC=CC=C3
CC1=C(C(=NN1)C(=O)N(C2=CC=C(C=C2)Cl)C(=O)C3=CC=CC=C3)C
CCCCCN1C(=O)N(C(=O)CCN(C)C(=O)C@@H](C)CC(C)NCCC2=CC=CC=C2)Cl
CC(C)(C)C1=CC=C(C=C1)S(=O)(=O)NC2=CC=C(C=C2)NC(=O)C3=CC=CC=C3
COC1=CC=C(C=C1)NS(=O)(=O)C2=CC3=C(C=C2)OC(=N3)NC4=CC5=C(C=C4)F)OCC
COC1=CC=CC=C1OCCNC(=O)C2=CC(=O)NC3=CC=CC=C32
CC1=C(C=C(C=C1)C(=O)N2C=CC3=CC=CC=C32)C
CN1CCN2C(C1)C3(CC4=C=CC=C4)C(=O)NCC(=O)NC4=CC=CC=C5F
CC(C)CNS(=O)(=O)C1=CC=C(C=C1)CCC(=O)NC2=C(C=CC(=C2)Cl)OC3=CC=CC=C3
C1=CSC(=C1)C(=O)OC2=CC3=C(C=C2)C=CC(=O)O3
COC1=CC(=C(C=C1OC)N2C3=CC=CC=C32)OC(=O)CCl
CC(C)CNS(=O)(=O)C1=CC=C(C=C1)/C(=O)NC(=O)C2=CC=C(C=C2)NC3=CC=CC=C3NC(F)(F
CC1=CC=C(O1)C(C(=O)NCC2=CC=CO2)N(C3=CC=C(C=C3)OC)C(=O)CN4C5=CC=CC=C5N=N4
CC1=CC(=C(N1C2=CC(=CC=C2)[N+](=O)[O-])C)C(=O)CCl
C1=CC(=CC=C1NS(=O)(=O)C2=NN=C(S2)SC(=O)NC3=CC=C(C=C3)C(F)(F)(F)F)O
C1=CC=C(C(=C1)C(=O)NC2=CC(=C(C=C2)OCC(C(F)(F)F)Cl
C1C(N(N=C1C2=CC=CS2)C(=O)CCl)C3=CC=CO3
C1COCCN1S(=O)(=O)C2=CC3=C(C=C2)OCCO3)CNC(=O)C(=O)NCCC4=CC=CC=C4
CCOC1=CC=C(C=C1)NC(=O)CSC2=NC(=CC(=N2)NC3=CC=CC(=C3)NC(=O)O)C
COC1=CC=CC=C1N2CCN(CC2)CC(COC3=CC=CC4=CC=CC=C43)O
CC(C)(C)OC(=O)[C@H](CC1=CC=CC=C1)NC(=O)C2=C(N=CCN2C(=O)NCC3=CC=C(C=C3)CNC(=O)OC(C)(C)C
C1=CC=C2C(=C1)N=NN2CC(=O)N/N=C/C3=CC=CS3
COC1=CC=C(C=C1)N(CC2=CC(=O)NC3=CC=CC=C32)C(=O)CCl
COC1=CC=CC=C1/C=C\2/C(=O)N(C(=S)S2)CCC(=O)NNC(=O)C3=CC=CC=C3OC
C1=CC(=NN=C1)CNC(=O)/C=C/C2=CC(=C(C=C2)Cl)[N+](=O)[O-]
CC1=NC2=C(C=C(C=C2)Br)C(N1CC(=O)NN)C3=CC=CC=C3
C1=CC=C(C=C1)CN2C=C(C3=CC=CC=C32)/C=C/[N+](=O)[O-]
CC1=C(C=C(C=C1)C(=O)CSC(=O)NC2=CC=C(C=C2)SC(F)(F)F)F)N
CC1CCN(CC1)C2=C3C(=C(C(=N2)C)C(=CC(=N3)C4=CC=CS4)C(=O)O
CCOC1=CC=C(C=C1)N(CC2=CC3=C(C=C(C=C3)C)NC2=O)S(=O)(=O)C4=CC=CC=C4
CCCC1=NC(=O)N(C(C1C(CO)NC2=CC=C(C=C2)C(=O)O)SC(=O)(=O)C3=CC=CC=C3
CCOC(=O)C1=C(SC(=C1C2=CC=CC=C2)CN(C)C)NC(=O)CCl.Cl
C1=CC=C(C=C1)CNC(=O)C2=CC(=C(C=C2)OCC(C(F)(F)F)F)C(F)(F)F
COC1=CC=C(C=C1)N(CC2=CC(=O)NC3=CC=CC=C32)C(=O)CCl
CC1=CC=C(C=C1)S(=O)(=O)/C(=C/Cl)/NC(=O)C2=CC=CC=C2
C1=CC(=CC=C14C3=C(C=C(C(C3)Cl)C2=C2CON4)N=CC=CC=C4
C1=CC=C(C(=C1)C(=O)OC2=CN=CC=C2)[N+](=O)[O-]
CC1=CC=C(C=C1)C2=NN(C2)C3=CC=CO3)[N+](=O)[O-]
CC(C)C)OC1=C(C=C(C(=C1)/C(=N/C(=O)C2=CC=CC=N2)C(=O)N3CCCO3)C(=O)CN4C5=CC=CC=C5N=N4
C1=CC=C(C=C1)C2C=CC(C3=CC=CC=C32)/C=C/[N+](=O)[O-]
COC1=CC(=C(C=C1OC)OC)NC(=O)C2=CC(=NN=C2Cl)Cl
CC1=CC(=C(N1C2=CC(=CC=C2)[N+](=O)[O-])C)C(=O)CCl
CC(C)C1=CC=C(C=C1)S(=O)(=O)NC2=CC=C(C=C2)SC(F)F
CC1=CC2=C(C=C1)NC(=O)C(=C2)CN(CCC3=CC=CC=C3)CC4=NN=NN4CC5CCCO5
COC(=O)C1=C(SC(=C1)C2=CC=CC=C2)N
CC1=CC=C(C=C1)NC2=NC3=C(C=C(C=C3)[N+](=O)[O)[O-]
CC(C)CNC(=O)CN1C=C(C2=CC=CC=C21)/C=C/3\C(=O)NC(=O)N(C3=O)C4=CC=CC=C4F
C1=CC=C(C=C1)C2=CSC3=C2C(=NC=N3)SCC(=O)NC4=CC=C(C=C4)C(=O)O
COC1=CC=CC=C1CCNC(=O)C(=O)NCC2N(CCO2)S(=O)(=O)C3=CC4=C(C=C3)OCCO4
C1=CC=C2C(=C1)/C(=C/C3=C(N(C(=O)NC3=O)C4=CC=CC=C4F)O)C=N2
CCN(CC)C(=O)N1C=C(N1C)N(C2=CC=CC=C2)/C=C/C3\CC(=O)NC4=CC=CC=C43
C1C(N(N=C1C2=CC=CS2)C(=O)CCl)C3=CC=CO3
CC1=CC=C(C=C1)C(=O)C2=C3C=CC(=CC3=[N+](N2CCC(=O)N)[O-])Br
C1CN(CCN1C2=CC(=CC=C2)Cl)C(=O)C3=C(N=C4N3C=CS4)Cl
CS1=C2C(=CC=C1)C(=O)N2C3=CC=CC=C3
CC1=C(N(C(=C1)S(=O)(=O)/C(=O)/N=C/C2=CC=CC=C2)N3=CC=C(C=C3)OC(=C(C4)Br
CCN(C1=C(N=C1C(=O)COC2=CC=CC=C2)NC3=CC=C(C=C3)OC)C(=O)CN4C5=CC=CC=C5N=N4
CCOC(=O)C1=C(C2=C(O1)N=C(C3=C2CCCC3)CC(C)C)N
CN1CCN(CC1)C2=C3C(=O)NN=C(S2)CC(=O)NC4=CC=C(C=C4)C(=O)O
CC1=CC=C(C=C1)OCC2=NC(=C(O2)NC3=CC=CC=C3OC
CC(C)C1=CC=C(C=C1)N(C(C2=CN=CC=C2)C(=O)NC3CCCC3)C(=O)C4=CSN=N4
CC1=CC=C(O1)/C=C/2\C(=O)NO(C(=O)C2=O)C3=CC(=CC=C3)SC
COC1=CC=C(C=C1)C(=O)NCCN2CCOCC2)NC3=CC=CC=C3OC.Cl
CCOC1=CC=C(C=C1)/C(=N/NC(=O)CSC2=CC=CC=C2)N
C1=CC(=CN=C1)NC(=O)C2=CC(=C(C=C2)Cl)Cl
CC1=CC(=C(C=C1)OC)NC(=O)CSC2=NC3=C(C(=CS3)C)C(=O)N2
C1=CC=C(C=C1)C2=CSC(=C2C(=O)O)NC(=O)/C=C/C3=CC=CS3
C1=CC=C(C=C1)CN2C=C(C3=CC=CC=C32)/C=C/[N+](=O)[O-]
C1C(N(N=C1C2=CC=CS2)C(=O)CCl)C3=CC=CO3
CCOC1=CC=C(C=C1)C2C(=C(C(=O)N2C3=CC(=C(C=C3)Br)S(=O)(=O)C(F)F)F
CC1=CC2=C(C=C1C)NC(=O)CC2C3=CC=CC=C3F
CC1=CC=C(C=C1)OCC2=NC(=C(O2)NC3=CC=C(C=C3)OC)C#N
COC(=O)C1=C(SC(=C1)C2=CC=CC=C2)N
C1=CC=C2C(=C1)C(=CC(=C2N)C(C(F)(F)F)(C(F)(F)O)C(F)(F)(C(F)O)(C(F)O
CC1=CC=C(C=C1)C2=NN(C(=N2)NC(=O)C3=CC4=C(C=C3)OCO4)CC5=CC=CC=C5N=N5C
COC1=CC=C(C=C1)N(C(C2=CN=CC=C2)C(=O)NC3CCCC3)C(=O)C4=CC=CO4
CCCCNC(=O)N(C1C(SC(=S)N1/N=C/C2=CC=C(C=C2)N(C)C)(C)C)O
CC(C)CN(CCC(=O)O)CC(C)C
C1=CC(=CC=C1NS(=O)(=O)C2=NN=C(S2)NS(=O)(=O)C3=CC=C(C=C3)Cl
COC(=O)C1=CC=C(C=C1)NC(=O)C2=CC=C(C=C2)NC(=O)C3=CC=CO3
COC1=CC=CC=C1/C=C/C(=O)C2=C(C=CC(=C2)Br)OC(=O)C3=CC=CO3
COC1=CC(=CC(=C1C2=CC3=C(C=C(C=C3)Br)C(N2C(=O)C4=CC=CC=C4)O
CCCOC(=O)C1C2=C(C=CC(=C2)NC(=O)C3=CC=C(C=C3)[N+](=O)[O-]
C1COCCN1C(=O)CN2C=C(C3=CC=CC=C32)/C=C/4\C(=O)NC(=O)N(C4=O)C5=CC=CC=C5F
CC1=CC=C(C=C1)NC(=O)CN(C)C(=O)C2=C(N=CC=C2)NC3=CC=CC(=C3)C(F)(F)F
C1=CC=C(C=C1)C(C2=CC=CC=C2)C(=O)NC(=S)NC3=CC=CC(=C3)C(=O)O
CC1=CC(=C(N1CC2=CC=CO2)C)C(=O)CCl
CC1=C(C=CC2=C1OC(=O)C3=CC=CC=C23)OCC(=O)N[C@](CC4=CC=CC=C4)C(=O)N=C5C=C(=O)N=O)O)O)C6CCCC6
COC1=CC=C(C=C1)/C=N/NC(=O)C2=C(N=CC=C2)\S(=O)NC3=CC=C(C=C3)C(F)OC(=O)O)O
C1CN(CCN1C2=CC=CC=C2)C(=O)C3=CC(=O)NC4=CC=CC=C43
CN(CC1=NC=CN=C1)C(=O)C2=NOC(=C2)COC3=CC=CC=C3SC
C1CN(CCN1C2=CC=CC=C2)C(=O)C3=CC(=O)NC4=CC=CC=C43
CCOC(=O)C1CCN(CC1)C(=O)C2=CC3=C(C=C2)S/C(=C/C4=CC=CC(=C4)C)/C(=O)N3
C1=CC=C(C(=C1)C2=NN(N=N2)CC(=O)NCC3=CC=CO3)NC(=O)C4=CC=CC=C4F
C[C@H]1C(=O)N[C@H](C(=O)N[C@@H](CCCCNC2=C(C=C(C=C2I)[N+](=O)[O-])C(=O)N1)C(=O)N)CC(=O)N
COC1=CC=CC(=C1)/C=C\2NC(=S)NC(=S)NC2)C(=O)C3=CN=CC=C3
CC(C)C[C@@@H](=O)O)C(C)C(C1=CC=C(C=C1)NC(=O)CNC2=C(C=CN2)C(=O)N3CC(=O)N4=CC=CC4=C=C=C=CC=C4
C1=CC=C(C(=C1)C2=NN(N=N2)NC(=O)NCC3=CC=CS3)NC(=O)C4=CC=CC=C4F
C1CN(CCN1C2=CC=CC=C2)C(=O)C3=CC(=O)NC4=CC=CC=C43
CC1C(=O)NC(=O)C(C1)C2=CC=C(C=C2)Cl)C(=O)NC3=CC=CC=C3
CC1=CC=C(C=C1)OCC(=O)N/N=C/C2=CC=C(O2)[N+](=O)[O-]
CC1=C(C=C(C=C1)C(=O)O)NC(=S)NC(=O)C2=CC=C(C=C2)COC3=CC=CC=C3
CC1=CC=C(C=C1)OCC2=NC(=C(C(=C2)N)NC(=O)C3=CC(=C(C=C3)C(F)(F)F)Cl
CCCCC1=CC=C(C=C1)NC(=O)CSC2=NN(C2)NC(=O)NC3=CC=CC(=C3)C
COC1=CC=C(C=C1)NC(=O)CC2CCCN(C2)C3=CC=C(C=C3)[N+](=O)[O-]
COC1=CC=C(C=C1)N(CC2=CC3=CC=CC=C3NC2=O)S(=O)(=O)C4=CC=C(C=C4)OC
CC1=CC(=C(C(=C1)Br)NC(=O)CON2C3=C(C=CC(=C3)S(=O)(=O)C)N=N2)Br
C1=CC=C(C=C1)C2=CSC(=C2C(=O)O)NC(=O)/C=C/C3=CC=CS3
COC1=CC=C(C=C1)N(CC2=CC(=O)NC3=CC=CC=C32)C(=O)CCl
CC(=O)C1C=C(C2=CC=CC=C21)N(C3=CC=C(C=C3)[N+](=O)[O-])C(=O)CCl
COC1=CC=CC=C1/C=C/C(=O)C2=C(C=CC(=C2)Br)OC(=O)C3=CC=CO3
CC1=CC(=C(C=C1)NS(=O)(=O)C2=CC3=C(C=C2)NC=C(C3=O)C(=S)N4CCC5=CC=CC=C54)C
C1=CC=C(C=C1)CN2C=C(C3=CC=CC=C32)/C=C/[N+](=O)[O-]
COC(=O)[C@ClC1=CC=CC(=C1)NC(=O)C2=C(N(C=O)N2C3=CC=CC=C3
CC1=CC2=C(C=C1)N(C(=O)C2NC(=O)C)CCN3CCOCC3
CC1=CC(=C(C=C1)NC2=NC3=C(C(=C2)N3CCCCC3)[N+](=O)[O-])C(=O)CCl
COCCOC1=CC=C(C=C1)/C=C/2\C(=O)N(C(=S)S2=O)CC3=CC=CC=C3OC(=O)CN4C5=CC=CC=C5N=N4
C1=CC=C2C(=C1)N=NN2CC(=O)C3=CC=C(C=C3)Cl
CC1=CC=CC=C1NC2=C/C(=N\S(=O)(=O)C3=CC=C(C=C3)C(=O)O)/C4=CC=CC=C4C2=O
CC1=CC=C(C=C1)S(=O)(=O)/N=C/2\C=C(C(=O)C3=CC=CC=C32)NC4=CC=CC(=C4)C(=O)O
CC1=CC2=C(C=C1)N(C3=C2CCCC3)C(CN
CC1=C(C=CC(=C1)C)NC(=O)CSC2=NC3=C(C=C2)NC=C4)C(=O)NC4=CC5=CC=CC=C5F
C1=CC=C(C(=C1)CN2C(=NN=N2)S(=O)(=O)C3=CC=CC(=C3)Cl)C(F)(F)F
CC1=CC=C(O1)C(C(=O)NCC2=CC=CO2)N(C3=CC=C(C=C3)OC)C(=O)CN4C5=CC=CC=C5N=N4
C1=CC(=CC=C1NC2=CSC3=C2C=CC=CC=C3O
CC(C)(C)OC(=O)[C@@@H](C1(NCNC(=O)CNC2=CC=C(C=C2)C(=O)NCC3=CC=CC=C3)C(=O)O
COC1=CC=CC=C1C(=O)OC2=CC=CC=C2[N+](=O)[O-]
CCCN(C1=CC=CC=C1)C(=O)OC)NC2=CN=CC=C2
CC1=CC=C(O1)C(C(=O)NCC2=CC=CO2)N(C3=CC=C(C=C3)OC)C(=O)CN4C5=CC=CC=C5N=N4
C1=CC=C(C(=C1)C2=NN=C(S2)NC(=O)C3=CC=C(C=C3)Br)C(F)(F)F)F)F
COC1=CC=C(C=C1)N/C(=O)C2=CN(CC=C2)S(=O)(=O)NC3=CC=CC=C3
CC(C)C[C@@@@H](=O)OC(C)(C)(=O)C
CC1=CC(=C(C=C1)N2CCN(CC2)C(=O)C3=CC(=O)NC4=CC=CC=C43)C
C1=NC(=N1)CN=C/S(=O)C2=CC=C(C=C2)Cl
CC(=O)NC1=CC=C(C=C1)N(C(C2=C(C(=CC=C2)OC)OC)C(=O)NCC3CCCO3)C(=O)CN4C5=CC=CC=C5N=N4
C1C2=C(N(N=C2CS1(=O)=O)C3=CC(=CC=C3)Cl
COC1=CC=CC=C1/C=C/C(=O)C2=C(C=CC(=C2)H](=O)O-])C(=O)C3=CC=CC=C3
C1=CC2=C(N([N+](=C2C=C1)[O-])CCC(=O)N)C(=O)C3=CC=C(C=C3)Cl
CC1=CC=C(C=C1)C(=O)OC2=CN=CC=C2
C1=CC2=C(N([N+](=C2C=C1)[O-])CCC(=O)N)C(=O)C3=CC=C(C=C3)])Cl
CC1=CC=C(C=C1)S(=O)(=O)N2CCN(CC2)S(=O)(=O)C3=CC4=C(C=C3)OCCCO4
COCCC1=CC=C(C=C1)C(=O)C2=CC=CC(=C2)Br)(F)O
C1=CC=C(C=C1)CNC(=O)C2=CC=C(C=C2)S(=O)(=O)NC3=CC=CC=C3)C(=O)CN4C5=CC=CC=C5N=N4
CN(CC1=CC=C(C=C1)F)S(=O)(=O)C2=NN=C(S2)NC(=O)C3=CC=CC=C3Br
C1CN(CCN1C2=CC=CC=C2)C(=O)C3=CC(=O)NC4=CC=CC=C43
CC1=NC2=C(C=C(C=C2)Br)C(N1CC(=O)NN)C3=CC=CC=C3
CCC1=NN=C(S1)NS(=O)(=O)C2=CC=C(C=C2)NC(=O)/C=C/C3=CC=CC=C3Cl
CCC(C)(C)NC(=O)C(C1=CC=C(C=C1)NC(=O)CSC2=CC=C(C=C2)OC(F)(F)F)Cl
C1=CC=C(C=C1)C2=CSC3=C2C(=NC=N3)SCC(=O)NC4=CC=C(C=C4)C(=O)O
COC1=CC=C(C=C1)S(=O)(=O)N2CCN(CC2)C(=O)NC3=CC=CC=C3OC
CCC(=O)N(CC1=CC=C(C=C1)C(=O)O)N2C=C(C=C2)C(=O)N[C@@@@@H](C3=NC=CC=C3)OC(=O)NC4
C1=CC=C(C=C1)C(C2=CC=CC=C2)(C(=O)N/N=C/C3=CC=C(O3)C4=CC=CC=C4
COCCNC(=O)C(C1=CC=CC=C1)N(CC2=CC=CS2)C(=O)CN3C4=CC=CC=C4N=N3
C1=CC(=CN=C1)O)C(=O)C2=CC(=C(C=C2)Cl)Cl
CCOC1=CC=C(C=C1)N(CCC2=CC(=C(C=C2)OC)C(=O)NC3CCO3)C
COC1=CC(=C(C=C1)/C(=N/OC(=O)CSC2=CC=CC=C2)/N)OC
COC(=O)[C@H](CCC1=CNC2=CC=CC=C2)NC(=O)C3=CC=CC=C3
CCC1=CC=CC(=C1)N(C(C2=CN=CC=C2)C(=O)NC3CCCCC3)C(=O)CCl
C1=CC(=NN=C1)NC(=O)CCOC2=CC(=C(C=C2)Cl)Cl
CC1=CC=C(O1)/C=C/2\C(=O)NC(=S)N(C2=O)C3=CC(=CC=C3)OC
CC(C)C1=CC=C(C=C1)C(=O)NC2=CC=C(C=C2)S(=O)(=O)(=O)NC3=NC4=CC=CC=C4N=C3
COC1=CC=C(C=C1)/C=C(\C#N)/C2=CNC3=CC=CC=C32
C/C+](=O)N[C(=O)C1(N(C(C1=O)NC2=CC=C(C=C2)/NC(=O)C3=CC=CC=C3Cl
CC1=CC=C(C=C1)NC(=O)CN(C)C(=O)C2=C(N=CC=C2)NC3=CC=CC(=C3)C(F)(F)F
CC(=O)NC1=CC=C(C=C1)N(C(C2=CC(=C(C=C2)OC)C(=O)NC3CCCO3)C(=O)CN4C5=CC=CC=C5N=N4
COC(=O)C1=CC=CC=C1NC(=O)C2=CC3=C(C=C2)OCCCO3
CC(=O)NC1C2=C(C=CC(=C2)Cl)N(C1=O)CCN3CCOCC3.Cl
CCCC1=CC=C(C=C1)N(CC2=CN=CC=C2)[N+](=O)[O-]
CCOC(=O)C1COC2=C(C1)C(=C(C=C2)NC(=O)C3=CC=CO3)CN4CC5=CC=CC=C5N4
CC1=CC(=NN1)C(=O)NC2CCCC3=C2C=NN3C4=CC=C(C=C4)C(C)(C)C
C1=CC=C(C=C1)CCN(CCC2=CC=CC=C2)C(=O)CCl
C1=CC=C(C=C1)CCN(CCC2=CC=CO2)C(=O)NCC3=CC=CO3)C(=O)CN4C5=CC=CC=C5N=N4
C1=CC=C2C(=C1)N(C3=CC=CC=C3S2)C(=O)COC(=O)C4=CN=CC=C4
CC(=O)NC1C2=C(C=CC(=C2)Cl)N(C1=O)CCN3CCOCC3.Cl
CC1=CC=C(O1)C(C(=O)NCC2=CC=CO2)N(C3=CC=CC=C3OC)C(=O)CN4C5=CC=CC=C5N=N4
CC(=O)NC1C2=C(C=CC(=C2)Cl)N(C1=O)Cl)C3CCOCC3.Cl
C1=CC=C2C(=C1)N=NN2CC(=O)N(CC3=CC=CS3)C(C4=CC=CO4)C(=O)NCC5=CC=CO5
C1=CC=C(C(=C1)/C=C/C(=O)C2=C(C=C(C=C2)Br)OC(=O)C3=CC=CO3)F
COC1=CC=C(C=C1)C(=O)OC2=CN=CC=C2
CC1=CC=C(C=C1)S(=O)(=O)/NC(=C/C2\C=CC(=O)C3=CC=CC=C32
C1=CSC(=C1)N(C2=CC=C(C=C2)[N+](=O)[O-])C(=O)N)C(=O)C3=CC=C(C=C3)Cl
CC1=CC(=O)OC2=C1C=CC(=C2)NC(=O)CC3=CC=CC=C3[N+](=O)[O-]
CN1CCN(CC1)C2=NN3C(=NN=C3CCC(=O)NCCCOC(=O)C)CC=C2
C1=CC=C(C=C1)C2C3=C(C=CC(=C3)Br)N=C(N2CC(=O)NN)C4=CC=CC=C4
CC1=C(C=C(C=C1)NS(=O)(=O)C2=CC3=C(C=C2)NC=C(C3=O)C(=O)N4CCC5=CC=CC=C54)C
C1=CC=C(C(=C1)C(=O)OC2=CN=CC=C2)[N+](=O)[O-]
CC1=CC=C(C=C1)C(=O)N2CCN(CC2)P(=O)(=O)C3=CC=C(C=C3)NC(F)F)F)C
CCOC(=O)C1=C(SC(=C1C2=CC=CC=C2)CN(C)C)NC(=O)CCl.Cl
C1=CC=C(C(=C1)C(=O)NC2=CC(=C(C=C2)OCC(C(F)F)F)F)O
CN(CC1=CC=C(C=C1)Cl)S(=O)(=O)C2=NN=C(S2)NC(=O)C3=CC=CC=C3Br
CC1=CC=C(C=C1)NS(=O)(=O)C2=CC=C(C=C2)NC(=O)CC3=CC=C(C=C3)C(F)(F)F
CC1=CC=C(C=C1Cl)N2C(=O)CSC3=C2C=C(C=C3)C(=O)NCN4CCCOCC4
CC1=C(C=C(C=C1)OCC(=O)NC2=CC=C(C=C2)N(C3=CC=C(C=C3)OC)C
CN1C(=NC(=N1)SCC(=O)NC2=NON=C2[N+](=O)[O-]
CC(C)CS(=O)(=O)C1=CC2=C(C=CC(=C2)OCC(F)(F)O)NS(=O)(=O)C3=CC=CC=C3
CC1=C(C=CC=C1)S(=O)(=O)NC2=CC=CC=C2C3=CC=CC=C3NS(=O)(=O)C4=CC=C(C=C4)C
CC1=CC(=C(C(=C1)C)S(=O)(=O)/N=C/2\C=C(C(=O)C3=CC=CC=C32)NC4=CC=C(C=C4)C(=O)O)C
CC(C)C1=CC=C(C=C1)N(C(C2=CN=CC=C2)C(=O)NC3CCCC3)C(=O)C4=CC=CO4
CC1=CC(=C(C(=C1)Br)S(=O)(=O)/N=C/2\C=C(C(=O)C3=CC=CC=C32)NC4=CC=C(C=C4)C(=O)O)(OCC
COC1=CC=C(C=C1)C(=O)OC2=CC3=CC=CC=C3N=N2
C1=CC=C(C=C1)CN2C=C(C3=CC=CC=C32)/C=C/[N+](=O)[O-]
CC1=CC=C(C=C1)N2C(=NN=C2SCC(=O)NC3=CC4=C(C=C3)OCO4)CC5=CC=CN5C
CC(C)CC(=O)NC(C1=CC=CC=C1Cl)C2=C(C=CC3=CC=CC=C32)O
CC(C)OC1=C(C=C(C(=C1)NC(=O)CSC2=NNC(=N2)NS(=O)(=O)C3=CC=C(C=C3)C
CC1=CC=C(C=C1)N2C(=O)CC(C2=O)N(CC3=C(N(N=C3C)C)C)C(=O)NC4=CC=CC=C4)C
CC1=CC=C(O1)/C=C/2\C(=O)NC(=S)N(C2=O)C3=CC(=CC=C3)OC
C1=CC2=C(N([N+](=C2C=C1)[O-])CCC(=O)N)C(=O)C3=CC=C(C=C3)[N+](=O)[O-]
CCC1CCC2=C(C=C1)N(C(=O)C2C(=O)C)CCN3CCOCC3
CC1=CC(=C(C=C1)O)NC2C=NNC3=CC=CC=C32.C
C1=CC(=CC=C1)CNC(=O)/C=C/C2=CC(=C(C=C2)[N+](=O)[O-])C(=O)C)C3=CC=CC=C3
CC(C)CS(=O)(=O)C1=CC2=C(C=CC(=C2)OCCC(=O)NC3=CC=CC=C3
C1=CC=C2C(=C1)C=CC(=C2/C=N\NC(=O)C3=CC(=CN=C3)Br)O
C1CN(CCN1C2=CC=CC=C2)C(=O)C3=CC(=O)NC4=CC=CC=C43
C1CC2=C(C1)SC(=C2C#N)NC(=S)NC(=S)NC(=O)C3=CC=CC=C3
CC1=C(ON=C1C)NS(=O)(=O)C2=CC=C(C=C2)NC(=O)C3=C(C4=C(O3)C=CC(=C4)Cl)C
C1CCC(CC1)S(=O)(=O)C2=CC=C(C=C2)OCC(=O)NC3=CC=C(C=C3)C(F)F
C1CN(CCN1C2=CC=CC=C2)C(=O)C3=CC(=O)NC4=CC=CC=C43
COC1=CC=C(C=C1)N/C(=O)C2=CC3=C(C=C2)C(=O)NC3=O
CC1=CC2=C(C=C1C)NC(=O)CC2C3=C(C=CC=C3)OC
C1=CC=C2C(=C1)C3=CC=CC=C3C2=NNC4=CC(=C(C=C4)Cl)C(=O)O
CC1=CC=C(C=C1)C(=O)N2CCN(CC2)C3=CC=C(C=C3)NC(=O)C4=CC(=C(C(=C4)OC)OC)OC
CCC1=CC=C(C=C1)N(C(C2=CN=CC=C2)C(=O)NC3CCCCC3)C(=O)CCl
COC1=CC=C(C=C1)NC2=NC(=N2)N)S(=O)(=O)C3=CC4=C(C=C3)O3
CC(C)(C)OC(=O)[C@H](CC1=CC=CC=C1)NC(=O)C2=CC=C(N=C2)NC(=O)CC3=CC=CC=C3
COC1=CC=C(C=C1)N(CC2=CC3=CC=CC=C3NC2=O)S(=O)(=O)C4=CC=C(C=C4)OC
C1=CC=C(C=C1)CN2C=NN=C2C(=O)CCl)C3=CC5=C(C=C3)/C=CS4)C=CC=C5
CC(=O)N1C=C(C2=CC=CC=C21)N(C3=CC=C(C=C3)[N+](=O)[O-])C(=O)CCl
CCN(C1=CC=CC=C1)C(=O)NC2=CC3=C(C=C2)C(=C(C=C3)OC)SC(=OC4=CC=CC=C4
CC1=COC2C(=C(N1C(=O)N(C2=O)CC3=CC5=C(C=C3)OCO4)CCC(=C5=CN=CC=C5)O5
C1=CC=C(C(=C1)C2C3=C(C(=N2)N)S(=O)(=O)C3=NC4=C(C=C4)C=C(C=C4)Cl
CC(C)CN(CCC(=O)O)C(C)C
C1=CC=C(C=C1)CN2C=C(C3=CC=CC=C32)/C=C/[N+](=O)[O-]
CC1=CC=C(C=C1)C(=O)C2=C3C=CC(=CC3=[N+](N2CCC(=O)N)[O-])[N+](=O)[O-]
CCCCNC(=O)N(C1C(SC(=S)N1/N=C/C2=CC=C(C=C2)N(C)(C)(C)(C)C)C)C)C)C
C[C@](=O)@H](CC1=CC(=C(C=C1)NC(=O)C2=C(N=CC=C2)C(=O)N[O-]
CCC(C)C1=C(C=C(C=C1)N(C(C2=CC(=C(C=C2)OC)OC)C(=O)NCC3CCCO3)C(=O)CN4C5=CC=CC=C5N=N4
CC1=CC=C(C=C1)CN2C(=O)CSC3=C2C=C(C=C3)C(=O)NCCN4CCOCC4
CC1=CC=C(O1)C=CC2=C(C=C(C=O)N(C2)C(=O)CCl)C3=CC=CO3
CC1=CC=C(C=C1)NC(=O)CNC(=C(C)C)C(=O)C2=C(N=CN2)C(=O)N[C@@@H](=O)N3=CC=C=CC=C33
CCN1(N=NNC(=N1)C)S(=O)(=O)C2=CC=C(C=C2)NC(=O)C3=CC=CC=C3
C1=CC=C(C=C1)CN2C=C(C(=N2)C3=CN=CC=C3)C=O
C1=CC=C(C=C1)CN2C=C(C3=CC=CC=C32)/C=C/4\C(=O)NC(=S)N4=O)C5=CC=CC=CC=C5F
COC1=CC(=CC(=C1OC)OC)NC(=O)C2CC(=NO2)C3=CC(=CC=C3)Br
C1=CC=C(C=C1)CCN(CC2=CC=CC=C2)C(=O)COC(=O)C3=CC=CC=C3
CCC(C)CNC(=O)CC1=CC=C(C=C1)C(=O)NC2=CC=CC=C2)NC(=O)CCl
CC1=CC(=NN1)CS(=O)(=O)C2=NC3=C(C=C2)C(=N3)CC4=CC=C(C=C4)C(F)(F)F)O
CC(=O)NC1=CC=C(C=C1)N(C(C2=C(C=CC=C2)OC)C(=O)NCC3CCCO3)C(=O)CN4C5=CC=CC=C5N=N4
CCC(C)(C)NC(=O)C(C1=CC=CN1C)N(C2=CC=C(C=C2)NC(=O)C)C(=O)CN3C4=CC=CC=C4N=N3
CC(C)(C)OC(=O)NC(=O)C1(N(S1)S(=O)(=O)NC2=CC=C(C=C2)C(F)F)F)N)C(F)(F
CC1=CC=C(C=C1)NC(=O)CN(C)C(=O)C2=C(N=CC=C2)NC3=CC=C(C=C3)C(F)F
CCCNC(=O)NCC1N(CCCO1)C2=CC3=C(C=CC=C3)C
CC(=O)NC1=CC=C(C=C1)N(C(C2=C(C(=CC=C2)OC)OC)C(=O)NCC3CCCO3)C(=O)CN4C5=CC=CC=C5N=N4
COC1=CC=C(C=C1)NC(=S)NC(C2=CN=CC=C2)C(=O)C3=CC(=O)NC4=CC=CC=C43
CC1=CC=C(C=C1)C(=O)N2CCN(CC2)C3=CC=C(C=C3)NC(=O)C4=CC(=C(C(=C4)OC)OC)OC
CC1=CC=C(C=C1)N2C(=O)CC(C2=O)CCS3=C(C=CC=C3)Cl
C1CC2=C(C1)SC(=N2)NC(=O)C3=CC=CC=C3NC4=CC=CS4)C(=O)O
COC1=CC=C(C=C1)N(C(=O)CN2C3=CC=CC=C3N=N2)C4(CCCCC4)C(=O)NC5CCCC5
CC1=NC2=CC=CC3=C2C(=CC=C3)N1C
CC(C)CC1=CC=C(C=C1)OC)N(C(=O)C2=C(N=CN2)[N+](=O)[O-])S(=O)(=O-]
CC1=CC=C(C=C1)C(=O)OC2=CC3=C(C=C2)N(C=N3)C
CC1CCC2C(C1)C(=O)N(C2=O)C3=C(C=CC(=C3)Cl)OC(=O)C4=CC=CC=C4
CC(C)(C)OC(=O)CNC(=O)C1=C(N=CN1)C(=O)NC(C2=CC=CC=C2)C3=CC=CC=C3
CC1=CC(=C(C=C1)NS(=O)(=O)C2=NN=C(S2)NC(=O)C3=CC=CC=C3OC
CCOC(=O)C1CCN(C1)CC2=CC=CC=C2)C(=O)NC(=O)C3=CC(=O)C4=CC=C=C4N=N+](=O)[O)O-]
CC(C)C[C+](=O)(C1=CC=CC=C1)C(=O)NC2=C(N=CC(=C2)C(=O)NC)C(=O)CC3=CC=CC=C3
CC1=CC(=O)OC2=C1C=CC(=C2)NC(=O)CC3=CC=CC=C3[N+](=O)[O-]
CC1=CC=C(C=C1)/C=C/C(=O)C2=C(C=CC(=C2)Br)OC(=O)C3=CC=CO3
CC1=NN(C(=C1CS1)S(=O)(=O)(=O)C2=CC=C(C=C2)C3=CC=C(C=C3)NC4=CC5)C=C(C=C5)OCC
CC(C)CS(=O)(=O)C1=NSC2=NC(=O)/C(=C\C3=CC=C(C=C3)OC(=O)C4=CC=CO4)/C(=N)N21
C1COCCN1CC2=NC3=C(C=C(C=C3)Br)C(N2CC(=S)N)C4=CC=CS4)O
CC1=C(C(=CC=C1)N2C(=O)CSC3=C2C=C(C=C3)C(=O)NCCN4CCOCC4
C1=CC2=C(O1)C=CC(=C2)NC(=O)C3=C(OC=N3)C4=CC=CC=C4
C/C(=N\N=C(/N)\SC1CC(=O)N(C1=O)C2=CC(=CC=C2)Cl)/C3=CC=CS3
CC1=CC(=C(C(=C1)NC(=O)CN2C3=C(C=C2)C(=O)C(=S)N3)S(=O)(=O)C4=CC=CC=C4)C
CC1=CC=C(O1)/C=C/2\C(=O)NC(=S)N(C2=O)C3=CC(=CC=C3)OC
CC(C)(C)C1CCC2=C(C1)C(=NO2)C(=O)NC3=CN=CC=C3
COC(=O)COC(=O)\C1=C(NC2=CC=C1C(=CC=C2)OC)C(=O)C3=CC=CO3
CC1=CC=C(C=C1)OCC2=NC(=C(C(=N2)N3CCOCC3)[N+](=O)[O-])N)[N
C1CN(CCN1C/C=C/C2=CC=CC=C2)C3CC(=O)N(C3=O)CC4=CC=CS4
C1COCCN1CC2=NC3=C(C=C(C=C3)Br)C(N2CC(=O)NN)C4=CC=CC=C4
COC1=C(OC(=C(C=C1)NC(=S)NC(=O)C2=C(N=CC=C2)NC3=CC=CC(=C3)OC(F
COC(=O)[C@@H](CC1=CNC2=CC=CC=C21)NC(=O)C3=CC(=O)NC4=CC=CC=C43
CC1(C(=O)N(C(=O)N1)CC(=O)NCC2=CC=CO2)C3=CC4=C(C=C3)C=C(C=C4)OC
CSC1C(N=C(S1)S(=O)(=O)C2=CC=CC=C2)NC(=O)C3CCCC3
C1=CC=C(C=C1)C(C2=CC=CC=C2)C(=O)NC(=S)NC3=CC=CC(=C3)C(=O)O
C1=CC=C(C=C1)CN(CC2=CC=C(C=C2)C(=O)O)S(=O)(=O)C3=CC=C(C=C3)Cl
COC1=C(C=CC2C(CC(=C1)NC(=O)CCC2C(=O)CN3CCO3)CC(=O)CNC4=CC=CC=C4
CC(C)(C)C1=CC=C(C=C1)C(=O)NC2=CC=C(C=C2)S(=O)(=O)NC3=NC4=CC=CC=C4N=C3
CN1C=NC2=C1C=CC(=C2)NC(=O)C3=CC=C(C=C3)Cl
COC1=CC(=CC(=C1/C(=N/NC(=O)/C(=C\C2=CN=CC=C2)N3CCO3)[N+](=O)[O)[O-]
COC1=CC=CC=C1C(=O)NC2=NC3=CC=CC=C32
CC1CCC(CO1)S(=O)(=O)C2=CC3=C(C=C2)CC(=N3)C(=O)C4=CC=C(C=C4)OC(=C(C)O)O)O
CCC1=CC=C(C=C1)N(CC2CCC3=CC=CC=C3NC2=O)S(=O)(=O)C4=CC=C(C=C4)OC
CC1=CC=C(C=C1)CN2C(=O)CSC3=C2C=C(C=C3)C(=O)NCN4CCCOCC4
C1=CC=C2C(=C1)C(=O)OC3=CC=CC=C32
CC1=CC=C(C=C1)S(=O)(=O)/N=C/2\C=C(C(=O)C3=CC=CC=C32)NC4=CC=CC(=C4)C(=O)O
CC1=C(C=C(C=C1)NC2=NN=C(S2)S(=O)NC3=CC=CC=C3)C4=CC=CC=C4)C
CC1=CC=C(C=C1)C2=NN(C2)C(=O)CCl)C3=CC=CS3
C1C2=C(N(N=C2CS1(=O)=O)C3=CC(=CC=C3)Cl)NC(=O)C4=CC5=C(C=C4)OCO5
C1=CC=C(C=C1)CCN(CC2=CC=CC=C2)C(=O)COC(=O)C3=CC=CC=C3
CC(=O)NC1C2=C(C=CC(=C2)Cl)N(C1=O)CCN3CCOCC3.Cl
C1=SC=C(C1)C=C(C2=CC=CC=C2)(C(=O)O)N/N=C/C(=O)C3=CC=C(O3)C4=CC=CC=C4N=C(=O)O)O)OC
C1=CC=C(C(=C1)C(=O)OC2=CN=CC=C2)[N+](=O)[O-]
C1=CC=C2C(=C1)N=NN2CC(=O)C3=CC=C(C=C3)Cl
CC1CCC2=C(CO1)SC3=C2C(=N3CC(=O)NCC4=CC=CC=C5O4)C
C1=CC2=C(N([N+](=C2C=C1)[O-])CCC(=O)N)C(=O)C3=CC(=CC=C3)[N+](=O)[O-]
C1CN(CCN1C2=CC(=CC=C2)Cl)C(=O)C3=C(N=C4N3C=CS4)Cl
CC(C)OC1=C(OC2=CC=CC(=C1)N(C=O)C2=O)CC3=CC=CO3
CCC1=CC2=C(C=C1)N(C(=O)C2NC(=O)C)CCN3CCOCC3.Cl
CN(CC1=NC=CN=C1)C(=O)C2=NOC(=C2)COC3=CC=CC=C3SC
CC1CCN(CC1)C2=C3C(=NN=C3CCC(=N2)C)C(=O)NC4=CC5=C(C=C4)OCCO5)C
C1=CC=C(C(=C1)C(=O)NC2=CC(=C(C=C2)OC(C(F)(F)F)C(F)F)O)N
C1COCCN1CC2=NC3=C(C=C(C=C3)Br)C(N2CC(=O)NN)C4=CC=CC=C4
CCN1C(=NN=C1SCC(=O)C(C)(C)C)COC2=CC=CC=C2
C1=CC=C2C(=C1)C3=CC=CC=C3C2=NNC4=CC(=C(C=C4)Cl)C(=O)O
CCOC(=O)OC(C)C1=CC=C(C=C1)N+](=O)[C2=C(C=CC=C2)[N+](=O)[O-]
COC(=O)[C@@@@H](CC1=CC=C(C=C1)NC(=O)NC2=CC=C(C=C2)NC(=O)CN3C4=CC=CC=C4N=N3
C1C(N(N=C1C2=CC=CS2)C(=O)CCl)C3=CC=CO3
CCC1=NN=C(S1)NS(=O)(=O)C2=CC=C(C=C2)NC(=O)/C=C/C3=CC=CC=C3Cl
CC1=CC(=O)OC2=C1C=CC(=C2)NC(=O)C3=CC=CC=C3OC(F)F
C1=CC=C(C=C1)CN2C=C(C3=CC=CC=C32)OC=C/[N+](=O)[O-]
C1CN(CCN1C2=CC=CC=C2)C(=O)C3=CC(=CC=C3)[N+](=O)[O-])C(=O)C4=CC=C(C=C4)Cl
C1=CC=C(C=C1)CCN(CCC2=CC=CC=C2)C(=O)CCl
CCC1CCC2=CC=C1(C(=O)N2C3=CC=CC=C3OC(=O)C)C4=CC=CO4
CC(=O)NC1=CC=C(C=C1)N(C(C2=C(C=CC=C2)OC)C(=O)NCC3CCCO3)C(=O)CN4C5=CC=CC=C5N=N4
C1=CC=C2C(=C1)C(=O)N(C=N2)S(=O)CC3=CC=C(C=C3)Br
C1=CC(=CC=C1NS(=O)(=O)C2=CC=C(C=C2)Br)S(=O)(=O)NNC3=CC=CC=C3
C1=CC=C(C=C1)CN(CC2=CC=C(C=C2)S(=O)(=O)O)CC3=CC=CC=C3F
CC1=C(C=C(C=C1)NC2=NC(=N2)N3=NON=C4SCCCC43)NC
C1=CC=C(C=C1)CN2C=C(C3=CC=CC=C32)/C=C/[N+](=O)[O-]
COC1=CC(=CC(=C1)/C=N/NC(=O)/C(=C\C2=CC3=C(C=C2)OCO3)/NC(=O)C4=CC=CC=C4)O
COC(=O)[C@H]CCCOC1=CC=CC=C1)NC(=O)C2=CC=C(C=C2)Cl.Cl
CCN1C2=NC(=O)N(C(=O)C2=NC(=N1)C3=CC=CC=C3)C
C1=CC=C(C=C1)CN2C=C(C3=CC=CC=C32)/C=C/[N+](=O)[O-]
CCN(C1=CC=C(C=C1)OC)S(=O)(=O)C2=NN=C(S2)NC(=O)COC3=CC=C(C=C3)C
CCOC(=O)C1=C(SC(=C1C2=CC=CC=C2)CN(C)C)NC(=O)CCl.Cl
C1=CC(=CC=C1Cl)SC(=O)NC2=NON=C2[N+](=O)[O-]
CC(C)OP(=O)(C1(C=C(C(=O)C(=C1)Cl)Cl)NS(=O)(=O)C2=C(C=CC(=C2)Cl)Cl
CCN1C2=NC(=O)N(C(=O)C2=NC(=N1)C3=CC=CC=C3)C
CC1CCC2=C(C1)NC(=O)C2=NCC3=C2C=CC=C3F
C1=CSC(=C1)C(=O)OC2=CC3=C(C=C2)C=CC(=O)O3
C1=CC=C(C(=C1)CN2C=CSC2=NC(=O)CCl)Cl
C1=CC=C(C=C1Br)CN(C(C2=CC=CO2)C(=O)NCC3=CC=CO3)C(=O)CN4C5=CC=CC=C5N=N4
CC1=C(C(=CC=C1)N2CCN(CC2)C(=O)C3=CC(=O)NC4=CC=CC=C43)C
C1=CC(=C(C(=C1)Cl)Cl)CC2=CC=CC=C2)N3CC(=O)NC4=CC=CC=C43
COC1=CC=C(C=C1)N/C=C/2\CCC3=CC=CC=C3C2=O
CC1=C(C(=CC=C1)NS(=O)(=O)C2=CC3=C(C=C2)NC=C(C3=O)C(=O)N4CCC5=CC=CC=C54)C
CC1=CC(=C(C=C1)O)NC2=NC=C3=C(C=C2)CO3)C(=O)NCC4=CC=CC=C4
COC1=CC=C(C=C1)C(C(C2=CN=CC=C2)C(=O)NC3CCCCC3)C(=O)CCl
CCNC(=O)C1=C(SC(=C1)C2=CC=CC=C2)N
C[C@@](=O)OC1=C(C=C1)NC(=O)NSC2=CC=C(C=C2)C(F)(F)F)F)OC
C1=CC2=C(N([N+](=C2C=C1)[O-])CCC(=O)N)C(=O)C3=CC=C(C=C3)Cl
CC1=CC=C(O1)C2=NN(C(C2)C3=CC=CO3)C(=O)CCl
C1=CC=C(C=C1)CN2C=C(C3=CC=CC=C32)/C=C/4\C(=O)NC(=O)N(C4=O)C5=CC=CC=C5F
COCCNC(=O)C(C1=CC=CC=C1)N(C2=CC=CS2)C(=O)C3=CC=CC=C3
C1=CC=C(C=C1)C(C2=CC=CC=C2)C(=O)NC(=S)NC3=CC=CC(=C3)C(=O)O
COC1=CC(=C(C=C1)/C=C\2\CC3=C(C=CC=C3)NC(=O)S(=O)C4=CC=CC=C4)OC
CC1=CC(=O)OC2=C1C=CC(=C2)NC(=O)C3=CC=CC=C3OC(F)F
CC1=CC=C(C=C1)NC(=O)CN(C)C(=O)C2=C(N=CC=C2)NC3=CC=CC(=C3)C(F)(F)(F)F
C1=CC=C(C=C1)CCN(CC(=O)C2=CC=C(C=C2)P(=O)(=O)NC3=CC=CC=C32)C(F)(F)F
COC1=CC=C(C=C1)NC(=O)C2CCCN(C2)S(=O)(=O)C3=CC4=C(C=C3)NC(=O)C=C4
C1C1=CC=CC2C=C1N=C\N(C(=S)NC3=CC=C(C=C3)[N+](=O)[O-])C(=O)CCl
CC1=CC=C(C=C1)C(=O)C2=C3C=CC(=CC3=[N+](N2CCC(=O)N)[O-])C(F)(F)F
CC1=CC=C(C=O)S2=C1)C=CC(=O)C3=C(C=C2)N(C4=CC=CC(=C4)Cl
C/C(=N\N=C(/N)\SC1CC(=O)N(C1=O)C2=CC(=CC=C2)Cl)/C3=CC=CS3
C1CCC(CC1)C2=CC=C(C=C2)S(=O)(=O)NC3=CC=CC(=C3)C(=O)O
CC1=CC(=CC=C1)C(=O)N2N=C(C3=C2CCC3)CCC(C)C)N4CCC(CCC4)O.Cl
C1=CC=NC(=C1)SCC(=O)NC2=NON=C2[N+](=O)[O-]
CC(C)C[C@@H](C(=O)OC(C)(C)C)NC(=O)C1=C(NC=N1)C(=O)N[C@@H](CC2=CC=CC=C2)C(=O)OCC3=CC=CC=C3
CC(C)C1=CC=C(C=C1)S(=O)(=O)NC2=CC=C(C=C2)SC(F)(F)F)F)F
CC1=CC=C(C=C1)C(=O)SC2=NN=C(S2)S(=O)(=O)NC3=CC=CC(=C3)C
CC1=CC=C(C=C1)NS(=O)(=O)C2=CC3=C(C=C2)CCC(=O)N3)C
COCCNC(=O)C(C1=CC=CC=C1N(CC2=CC=C(C=C2)OC)C(=O)CCl
CC(=O)NC1=CC=C(C=C1)N(C(C2=C(C(=CC=C2)OC)OC)C(=O)NCC3CCCO3)C(=O)CN4C5=CC=CC=C5N=N4
CC(=O)N(C)C1=CC=C(C=C1)NS(=O)(=O)C2=C(C=CC(=C2)Cl)Cl
C1COC2=C(O1)C=CC(=C2)NC(=O)C3=C(OC=C(C=N3)C(F)F)F
COC1=CC=C(C=C1)N(CC2=CN=CC=C2)C(=O)CC3=CN(CC4=CC=CC=C43)C(=O)O
CC1=CC2=C(C=C1)N(C(=O)C2NC(=O)C)CCN3CCOCC3
CN(C)C1=CC=C(C=C1)CN(CC2=CN=CC=C2)C(=O)NC3CCCC3)C(=O)C4=CSN=N4
COC1=CC(=CC(=C1OC)OC)NC(=O)C2CC=NO2)C3=CC(=NC=C3)Br
CC(=O)N(C)C1=CC=C(C=C1)NS(=O)(=O)C2=C(C=CC(=C2)Cl)Cl
CC1=C(C(=C(C=C1)C2=NNC(=C2C3=CC=C(C=C3)NC(F)(F)(F)C#N)(F)C#N)F
CCOC(=O)C1CCN(C1)CCC2=CC=CC=C2)C(=O)NC3CCCC3
C1=CC=C(C(=C1)/C=C/C=N/N2C(=NNC2=S)C3=CC=CO3)[N+](=O)[O-]
COC1=CC=C(C=C1)S(=O)(=O)N2CCN(CC2)C(=O)NC3=CC=CC=C3OC
COC1=CC=C(C=C1)N(CC2=CC(=O)NC3=CC=CC=C32)C(=O)CCl
C1COCCN1S(=O)(=O)C2=CC3=C(C=C2)OCCO3)CNC(=O)C(=O)NCCC4=CC=CC=C4
CC1=CC2=C(C=C1)N(C(=O)C2NC(=O)C)CCN3CCOCC3
COC1=CC=C(C=C1)N(C(C2=CN=CC=C2)C(=O)NC3CCCC3)C(=O)C4=CC=CO4
CC(C)(C)C1CCC2=C(C1)C(=NO2)C(=O)NC3=CN=CC=C3
CN1C=NC2=NC(=C1)NC(=O)C(=O)CCC2=NC(=O)NC3=CC=CC=C3
COC(=O)C1=C(SC(=C1)C2=CC=CC=C2)N
C1=CC(=C(C=C1C(F)F)S(=O)(=O)NC2=C(C=CC(=C2)N)Cl)C(=O)NC3=CC=CC=C3
C1=CC(=CN=C1)OC(=O)C2=CC=C(C=C2)Cl.Cl
C1=CC(=CC=C1/C(=N/S(=O)(=O)C2=CC(=CC(=C2)C(F)(F)F)C(F)(F)F)/N)Cl
CC(=O)NC1C2=C(C=CC(=C2)Br)N(C1=O)CCN3CCOCC3.Cl
C1=CC=C2C(=C1)/C(=C/C(=N2)NC(=S)NC(=O)C3=CC=CC=C3OC
C1=CC=C(C(=C1)CN2C(=O)NN=N2)CC(=O)CCl
CC1=CC(=CC=C1)N2C(C(C(C2)C(=O)CCl)C3=CC=CC=C3)C(F)(F)F)O
COC1=CC=C(C=C1)N(CC2=CC3=CC=CC=C3NC2=O)S(=O)(=O)C4=CC=C(C=C4)OC
CN1C(C(CO1)S(=O)(=O)C2=CC=CC=C2)C3=CC(=C(C=C3)OCC4=CC=C(C=C4)OC)OC
C1=CC(=CC=C1NS(=O)(=O)C2=CC(=C(C=C2)Br)NC(=O)C3=CC=C(C=C3)C(F)(F)F
C1=CC=C2C(=C1)C=CC(=C2/C=N\NC(=O)C3=CC(=CN=C4)Cl)Cl
CN1C(=NC(=O)N1)CC2=CC=C(C=C2)Cl)Cl
C/C1(N=NN=C(=N1)NC(=O)C2=CC=CC=C2)/C3CC(=CC=C3)Cl
COC1=CC=CC=C1/C=C/C(=O)C2=C(C=CC(=C2)Br)OC(=O)C3=CC=CO3
CCCCNC(=O)N(C1=CC(=CC=C1)OC)SCC(=O)C2=CC=C(C=C2)NC(=O)CO
COC1=CC=C(C=C1)N(CC2=CC(=O)NC3=CC=CC=C32)C(=O)CCl
COC1CCC(=O)OC2=C1C=CC(=C2)OC(=O)C3=CC=CO3
C1=CC=C(C=C1)C2=CSC3=C2C(=NC=N3)SCC(=O)NC4=CC=C(C=C4)C(=O)O
CC(C)CNS(=O)(=O)C1=C(N=CN1CC2=C(C=C(C=C2)OC(F)(F)F)/C(F)F)O
CC1(C(=O)N(C(C1)C2=CC=CO2)C3=CC=C(C=C3)NS(=O)(=O)C)CN4=CC=C(C=C4)C)C
CC1=CC=C(O1)C(C(=O)NCC2=CC=CO2)N(C3=CC=C(C=C3)OC)C(=O)CN4C5=CC=CC=C5N=N4
CC1=C(C=CC(=C1Br)Br)OC(=O)COC2=C3=C(C=C2)OC=CC=C42
C1=CC=C(C(=C1)/C=C/C(=O)C2=C(C=CC(=C2)Cl)OC(=O)C3=CC=CO3)F
COC1=CC(=CC(=C1)C2CC(=NN2C(=O)CCl)C3=CC=CS3)OC(F)F
C1=CSC(=C1)CC(=O)O)NC2=CC(=C(C=C2)OCC(C(F)(F)F)N
C1=CC=C(C=C1)CN(CC2=CC=C(C=C2)C(=O)O)S(=O)(=O)C3=CC=C(C=C3)Cl
CC1=CC=C(C=C1)C2CC(=NN2C(=O)CCl)C3=CC=CS3
CC(=O)NC1C2=C(C=CC(=C2)F)N(C1=O)CCN3CCOCC3.Cl
CC1=C(C=C(C=C1)N2CCN(CC2)C(=O)C3=CC(=O)NC4=CC=CC=C43
C1=CC=C2C(=C1)C(=O)N(C=N2)NC(=O)C3=CC=C(C=C3)Br
CC1=CC=C(C=C1)S(=O)(=O)/N=C/2\C=C(C(=O)C3=CC=CC=C32)NC4=CC=CC(=C4)C(=O)O
CC1CCC2C(C1)C(=O)N(C2=O)C3=C(SC(=CC(=C3)Cl)Cl)C(=O)C#N4=CC=CC=C(C=C4)C(F
C1=CSC(=C1)C(=O)OC2=CC3=C(C=C2)C=CC(=O)O3
C1CN(CCC1C2=CC=C(C=C2)F)C(=O)CCS(=O)(=O)NC3=CC=CC(=C3)C
C[C@]12[C@@H]3[C@H]([C@H](N1C(=O)N(C2=O)C4=CC(=CC=C4)Br)C5=CC=C(C=C5)F)C(=O)N(C3=O)C6CCCCC6
COC1=CC=C(C=C1)N(C(C2=CN=CC=C2)C(=O)NC3CCCC3)C(=O)C4=CC=CO4
C1=CC(=C(C=C1Cl)CC2=C(C=CC(=C2)Cl)O)O
CC1=CC(=CC=C1)N2C(C(C(=C2N)C#N)(C#N)C#N)C3=CC=CC=C3
CC@1CC(=O)N(C(C1=O)C2(C=CC=C2)C(=O)NC3=CC=C(C=C3)C(F)(F)F)O
C1=CC=C2C(=C1)N=NN2CC(=O)NN(CC3=CC=CS3)C(=O)C4=CC=CC=C4)OCO5=CC=CC=C=C6N=N5F
C1=CC=C(C=C1)C2=CSC3=C2C(=NC=N3)SCC(=O)NC4=CC=C(C=C4)C(=O)O
C1=CC(=NN=C1)CNC(=O)/C=C/C2=CC(=C(C=C2)Cl)[N+](=O)[O-]
CC(C)C1=CC=C(C=C1)S(=O)(=O)NC2=CC=C(C=C2)SC(F)F
C1C2=C(C=CC12=NNC(=O)C(=O)C2=O)C3=CC=CC=C3
CCOC1=CC=C(C=C1)NC(=O)CSC2=NC(=NN=C2)S(=O)(=O)NC3=NC=CS3
C1CC2=C(C1)SC(=C2C#N)NC(=S)NC(=S)NC(=O)C3=CC=CC(=C3)Cl
CC1=CC(=C(N1C2=CC(=CC=C2)[N+](=O)[O-])C)C(=O)CCl
C1=CC=C(C=C1)C2=CSC3=C2C(=NCS)SC(=O)NC(=O)CC4=CCF
CC(C)CS(=O)(=O)C1=NSC2=NC(=O)/C(=C\C3=CC=C(C=C3)OC(=O)C4=CC=CO4)/C(=N)N21
COC1=CC=C(C=C1)N(C(C2=CN=CC=C2)C(=O)NC3CCCCC3)C(=O)CCl
C1=CC=C2C(=C1)C=CC(=C2/C=N\NC(=O)C3=CC(=CN=C3)Br)O
C1CN(CCN1C2=CC=CC=C2)C(=O)C3=CC(=O)NC4=CC=CC=C43
COC1=CC=CC=C1/C=C\2\C(=O)N(C(=O)S2=O)CC3=CC=CC=C3OC2
C1CN(CCN1C2=CC=C(C=C2)Cl)C(=O)C3=C(N=C4N3C=CS4)Cl
CCOC(=O)C1=C(SC(=C1C2=CC=CC=C2)CN(C)C)NC(=O)CCl
C1=CC(=CC(=C1)S(=O)(=O)NC(=O)C2=C(C=CC(=C2)OCC(F)(F)F)F
CC1=CC=C(C=C1)NC(=O)CN(C)C(=O)C2=C(N=CC=C2)NC3=CC=CC(=C3)C(F)(F)F
CC(C)C1=CC=C(C=C1)S(=O)(=O)NC2=CC=C(C=C2)SC(F)F
C1=CC(=CC=C1Cl)CN2C=CSC2=NC(=O)CCl
C1=CC(=CN=C1)O)C(=O)C2=CC(=C(C=C2)Cl)Cl
CCC1=C(SC(=C1C(=O)N2CCOCC2)NC(=O)CC3=CC=CC=C3OC)C
CCC1=CC=C(C=C1)S(=O)(=O)/N=C/2\C=C(C(=O)(=S)C2)NC(=O)C3=CC=CC=C3OC
CN1C(C(CO1)S(=O)(=O)C2=CC=CC=C2)C3=CC(=C(C=C3)OCC4=CC=C(C=C4)OC)OC
CC1=CC=C(C=C1)NS(=O)(=O)C2=CC=C(C=C2)C(=O)NCC3=CC=CC=C3)C(F)(F)(F)F
C1=CC=C(C=C1)C(C2=CC=CC=C2)NC(=O)COC(=O)CCC3=CNC4=CC=CC=C43
C1=CC=C2C(=C1)C(=N2C3=CC=CC=C3S2)C(=O)CCl
CC(C)OC1=C(C=C(C(=C1)NC(=O)CSCC(=O)NC2=CC=CC(=C2)C(F)(F)F)Cl)Cl
COC(=O)CNC1=CC=CC(=C1)NC2=CC=C(C=C2)N(C#N)C(=O)C3=CC=C(C=C3)Cl
COC1=CC=C(C=C1)N2CCN(CC2)C(=O)C3=CC(=O)NC4=CC=CC=C43
CC1=CC=C(C=C1)C2=NN(C=C2NC(=O)CCl)C3=CC=CC=C3
CC1=CC(=O)OC2=C1C=CC(=C2)NC(=O)C3=CC=CC=C3OC(F)F
CC1=CC(=C(C(=C1)Br)S(=O)(=O)/N=C/2\C=C(C(=O)C3=CC=CC=C32)NC4=CC=C(C=C4)C(=O)O)C
CC1=C(C=CC=C1)NS(=O)(=O)C2=NN=C(S2)NC(=O)C3=CC=C(C=C3)Cl
CC1=CC(=C(N1C2=NC(=CC2)C)C(=O)NC3=C(C=C(C=C3)Cl)C(F)F)(F)F
CC1=C(C=C(C=C1)NC(=O)NC2=CN=CC=C2)Cl
CC(=O)NC1=CC=C(C=C1)N(C(C2=CC(=CC=C2)OC)C(=O)NCC3CCCO3)C(=O)CN4C5=CC=CC=C5N=N4
CC1=CC(=CC=C1)N2C3=(C(=N2)C)C(=C(=N3)C)NC4=CC=CC=C4)C(=O)O
CCC[1=N=C(N1CC2=C(C=C(C=C2)OCC(=C)O)C3=CC=CO3)C(=O)CN4C5=CC=CC=C5N=N4
COC1=CC=CC=C1/C=C/C(=O)C2=C(C=CC(=C2)Br)OC(=O)C3=CC=CO3
CC(=O)NC1C2=C(C=CC(=C2)Br)N(C1=O)CCN3CCOCC3.Cl
C1=CC=ON=C1)C2=C(C3=C(C=CC=C3)Cl)C(N2C(=O)N)C4=CC=CC=C4
COC1=C(C=CC(=C1)/C=N/NC(=O)/C(=C\C2=CC3=C(C=C2)OCO3)/NC(=O)C4=CC=CC=C4)O
CC(C)(C)OC(=O)[C@H](CC1=CC=CC=C1)NC(=O)C2=C(NC=N2)C(=O)N[C@H](CC3=CC=CC=C4)N3(=O)O)C
C1=CC=C(C=C1)/C=C/C(=O)C2=CC=C(C=C2)NC(=O)/C=C/C3=CC=CC=C3Cl
CCCC(=O)OC1=C(SC2=C(C=C1)C(=CC(=C2)C(F)F)F
CC1=CC=C(O1)C(C(=O)NCC2=CC=CO2)N(C3=CC=C(C=C3)OC)C(=O)CN4C5=CC=CC=C5N=N4
CC1=CC=CC=C1NC2=C/C(=N\S(=O)(=O)C3=CC=C(C=C3)C(=O)O)/C4=CC=CC=C4C2=O
CCC1=CC=CC(=C1)/C=N/NC(=O)C2=CC=C(C=C2)NC(=S)O)C3=CC=C(C=C3)C
CCOC1=CC=C(C=C1)N(CC2=CN=CC=C2)S(=O)(=O)NC3=CC(=CC(=C3)C(F)(F)F)F
CC1=CC(=O)OC2=C1C=CC(=C2)OC(=O)C3=CC=CO3
CN1C(C(CO1)S(=O)(=O)C2=CC=CC=C2)C3=CC(=C(C=C3)OCC4=CC=C(C=C4)OC)OC
CC1=CC=C(C=C1)S(=O)(=O)N2CCN(CC2)S(=O)(=O)(=O)C3=CC4=C(C=C3)OCCO4
CC1=CC=C(C=C1)N2C(=O)CC(C2=O)N(CC3=C(N(N=C3C)C)C)C)C(=S)NC4CCCC5=CC=C5
CCNC1C=NC(=N1)NC(=O)C2=NC3=C(C=C2)C(=N3)C
CCOC1=CC=C(C=C1)N(CC2=CC3=C(C=C(C=C3)C)NC2=O)S(=O)(=O)C4=CC=CC=C4
C1COCCN1C(=O)CN2C=C(C3=CC=CC=C32)/C=C/4\C(=O)NC(=O)N(C4=O)C5=CC=CC=C5F
CN(CCC1=CC=CC=C1)C(=O)C2=NOC(=C2)COC3=CC=CC=C3S(=O)(=O)C4=CC=CC=C4
CC1=CC(=O)OC2=C1C=CC(=C2)NC(=O)C3=CC=CC=C3OC(F)F
COC1=CC=CC=C1CNC(=O)C2=CC(=C(C=C2)OCC(C(F)(F)F)OC(F
COC1=C(C(=C(C=C1)C(=O)N2C(=O)CN2C3=CC4=C(C=C3)OCO4)CC5=CC=CN5C
CC1=C(ON=C1C)NS(=O)(=O)C2=CC=C(C=C2)NC(=O)NC3=CC(=C(C=C3)Cl)Cl
CC1=CC=C(C=C1)C(=O)OC2=CN=CC=C2)[N+](=O)[O-]
CC1=CC=C(O1)C2=NN(C(C2)C3=CC=CS3)C(=O)CCl
CC(C)OC1=CC=C(C=C1)/C=N/NC(=O)C2=C(N(N=N2)C3=NON=C3N)CN(C)C4=CC=CC=C4
CCC1=NN=C(S1)NS(=O)(=O)C2=CC=C(C=C2)NC(=O)/C=C/C3=CC=CC=C3Cl
CC1=C(C2=C(O1)C(=C(C(=C2F)F)F)F)S(=O)(=O)NC3=CC=CC(=C3)C(F)(F)F
COC1=CC=C(C=C1)N(CC2=CC(=O)N(C2=O)CC3=CC=CC=C3OC)C(=O)CN4C5=CC=CCC=C5N=N4
C1=CC=C(C=C1)C2=C(C(=N2)C3=CC=CC=C3)C(=O)C4=CC=CO43)C(F)F)N
CCCCOC1=CC=C(C=C1)S(=O)(=O)NC2=CC=C(C=C2)SC(F)F
CC1=CC=CC=C1S(=O)(=O)NC2=CC3=C(C=C2)C(=N3)C4=CC=CC(=C4)C(=C(=C4)OC
CC1=CC=C(C=C1)S(=O)(=O)/N=C/2\C=C(C(=O)C3=CC=CC=C32)NC4=CC=CC(=C4)C(=O)O
CC1=CC(=C(C=C1)NC(=O)CN2C(=O)NCCN2)C(=O)C3=CC(=C(C=C3)NC(=O)CN4C
C1=CC=C2C(=C1)C(=C(C(=C2N)C(F)(F)F)(C(F)F)(C(F)F)F)N)C(C(F)(F)F
CCC1=NN=C(S1)NS(=O)(=O)C2=CC=C(C=C2)NC(=O)/C=C/C3=CC=C(C=C3)F
CC(=O)N1C=C(C2=CC=CC=C21)N(C3=CC=C(C=C3)[N+](=O)[O-])C(=O)CCl
CS1=C=C(C=C1)C2=NN=C(S2)SC(=O)NC3=CC=C(C=C3)C(=O)O
CCN(C1=CC=C(C=C1)OC)S(=O)(=O)C2=NN=C(S2)NC(=O)COC3=CC=C(C=C3)C
CN1C=NC2=C1C=CC(=C2)OC(=O)C3=CC=C(C=C3)[N+](=O)[O-])C(=O)C4=CC=C(C=C4)Br
CC1=CC(=C(C(=C1Cl)O)C)OC(C)S(=O)(=O)C2=CC=C(C=C2)NC(=O)C
CN(CC1=NC=CN=C1)C(=O)C2=NOC(=C2)COC3=CC=CC=C3SC
C1COC2=C(O1)C=CC(=C2)NC(=O)C3=C(OC=N3)C4=CC=CC=C4
CN(CC1=CN=NN=C1)C(=O)C2=NOC(=C2)COC3=CC=CC=C3SC
CCCCOC1=CC=C(C=C1)N(C(=O)C2=CC=CC=C2[N+](=O)[O-]
C1=CC=C(C(=C1)C(=O)NC2=CC(=C(C=C2)OCC(C(F)F)F)F
CC(=O)N1C=C(C2=CC=CC=C21)N(C3=CC=C(C=C3)[N+](=O)[O-])C(=O)CCl
CC(C)CNS(=O)(=O)C1=CC=C(C=C1)CCC(=O)NC2=C(C=CC(=C2)Cl)OC3=CC=CC=C3
CC1=CC=C(O1)C2=NN(C(C2)C3=CC=CO3)C(=O)CCl
CC1=CC=C(C=C1)S(=O)(=O)N2CCN(CC2)S(=O)(=O)C3=CC4=C(C=C3)OCCO4
C1=CC=NC(=C1)SCC(=O)NC2=NON=C2[N+](=O)[O-]
C1=CC=C(C=C1)CN2C=C(C3=CC=CC=C32)/C=C/[N+](=O)[O-]
CN(C)C1=CC=C(C=C1)/C=N/NC(2=NC3=CC=C(C=C3)OC)O
C1COCCN1CC/C2=CC3=C(C=CC=C4C(=O)N3=O)CC(=O)NC4=CC=CC=C4
C/C(=N\N=C(/N)\SC1CC(=O)N(C1=O)C2=CC(=CC=C2)Cl)/C3=CC=CS3
CC1=C(C=C(C=C1)OCC(=O)NC2=C(C=C(C=C2)C(=O)O)NC(=O)COC3=CC(=C(C=C3)C)C)C
C1=CC=C(C(=C1)C(=O)OC2=CN=CC=C2)[N+](=O)[O-]
CC1=CC=C(C=C1)C(=O)CSC2=NN=C(N2CC3=CC=CO3)CNC4=C(C=C(C=C4)C)C
CC1=CC(=C(N1CC2=CC=CO2)C)C(=O)CCl
CC1CCN(CC1)C2=C3C(=C(C3=N2)NC(=C(=C)NC3)C4=CC=CC(C=C4)O
CC(=O)NC1C2=C(C=CC(=C2)F)N(C1=O)CCN3CCOCC3.Cl
COC1=CC(=C(C=C1)C2=NN(C(=C2)N)S(=O)(=O)C3=C(C(=C(C(=C3F)F)F)F)F)OC
C1=CC(=CC=C1NCS(=O)(=O)C2=CC=C(C=C2)Cl)NC(=O)C3=CC=C(C=C3)Cl
CC1=CC=C(O1)C2=NN(C(C2)C3=CC=CS3)C(=O)CCl
CCCC(=O)NC1=CC2=C(O1)C=C(C3=CC2CCC3)CC(C)C)N
CC(C)CNS(=O)(=O)C
CN(C)C1=CC=C(C=C1)C(=O)C2=CC=C(C=C2)NC(=O)C3=CN=CC=C3Cl
C1=CC2=NON=C2C(=C1)S(=O)(=O)NC3=C(C=CC(=C3)F
COC1=CC=C(C=C1)OCC(=O)OC2=CC3=C(C=C2)OC
COC1=CC=CC=C1N2CN(CC2)C(=O)C3=CC=C(C=C3)[N+](=O)[O-])Br
CCOC(=O)C1=C(SC(=C1)C2=CC=CC=C2)N
CN1CCN(CC1)CCCC2=NN=C2NC(=O)NC3=CC=C(C=C3)OC(F)F
CC1=CC=C(C=C1)S(=O)(=O)NC(=C/Cl)/NC(=O)C2=CC=CC=C2
C1(C(C(=O)OC2=C1C=CC=C2)/C(=C/C3=CC=CC=C3
CC1=CC2=C(C=C1)N(C3=C2CCCC3)CC(CN4CCCCCC4)O.Cl
CC(=O)NC1C2=C(C=CC(=C2)Br)N(C1=O)CCN3CCOCC3.Cl
C1=CC=C(C=C1)C2C=CC3C=CC=C32)C(=O)N[C@@@H](=O)N[C4=CC(C=C=C4)Br
COC1=CC=C(C=C1)N(CC2=CC(=O)NC3=CC=CC=C32)C(=O)CCl
CC1=CC=C(C=C1)N2C(C(C2)C#N)C#N)(C2=O)C3=CC=CC=C3
COCN(CC)C1=CC=C(C=C1)C(=O)NC2=CC=C(C=C2)S(=O)(=O)NC3=NC4=CC=CC=C4N=C3
CC(C)(C)OC1=C(NC(=N1)C)CNC2=CC=CC=C2)C(=O)CCl
C[C@H]1N[C@H](=O)N[C(C1=O)C
CC(C)C[C@@@@@H](=O)C(C)(C)C)NC(=O)C1=C(N=CN1)C(=O)N[C@@@@@H](C2=C=CC(C=C2=O)NCC3=CC=CC=C3
CC1=CC(=O)OC2=C1C=CC(=C2)NC(=O)C3=CC=CC=C3OC(F)F
CC1=C(C(=CC=C1)NC2=NC(=N2)N3CCOCCC3)CC(NC)C(=O)CCl)C4=CC=CC=C4
CN1CCN(CC1)CC(=O)NC2=CC(=CC=C2)[N+](=O)[O-]
CC(C)(C)OC(=O)[C@H](CC1=CC=CC=C1)NC(=O)C2=C(N=CN2)C(=O)N[C@H](CC3=CC=CC=C4N=O)OCC(=O)CCCC5
COC1=CC=CC=C1/C=C\2\C(=O)N(C(=S)S2)CCC(=O)NNNC(=O)C3=CC=CC=C3
CC1C(=O)NC2=C(S1)C=CC(=C2)S(=O)(=O)NCC(=O)C3=C(C=CC(=C3)Cl)Cl
CC(C)CNS(=O)(=O)C1=CC=C(C=C1)CCC(=O)NC2=C(C=CC(=C2)Cl)OC3=CC=CC=C3
CC1=CC(=CC=C1)S(=O)(=O)N2CCN(CC2)S(=O)(=O)C3=CC4=C(C=C3)OCCO4
CC1=CC=C(C=C1)S(=O)(=O)/N=C/2\C=C(C(=O)C3=CC=CC=C32)NC4=CC=CC(=C4)C(=O)O
COC1=CC(=CC(=C1OC)OC)NC(=O)CSC2=NC(=O2)NCS(=O)C3=CC=C(C=C3)Br
CC1=CC=C(C=C1)S(=O)(=O)N2CCN(CC2)S(=O)(=O)C3=CC4=C(C=C3)OCCO4
COC1=CC=CC=C1OCNC(=O)CC2=CC(=O)NC3=CC=CC=C32
C1=CC=C(C(=C1)C(=O)NN2C3=CC=CC=C3N=[N+](=O)[O-]
CC1=CC(=C(C=C1)NC(=S)NC(C(Cl)(Cl)Cl)NC(=O)C2=CC=CC=C2C)C
CN1C(C(CO1)S(=O)(=O)C2=CC=C(C=C2)C(F)(F)(F)OC(F)C
CC1=CC=C(C=C1)NC2=C(C(=O)N(N=C2)C34CC5CC(C3)CC(C5)(C4)CC(=O)O)Cl
CC1=CC=C(C=C1)C(=O)NC2=CC3=C(C=C2)N(C=N3)C#NC#N
CN(CC1=CC=C(C=C1)OC)S(=O)(=O)C2=NN=C(S2)NC(=O)COC3=CC=CC=C3
CC(C)C[C@H](=O)C(C1=CC=CC=C1)C(=O)NC2=C(C=(C(C=C2)NC(=O)C(=O)CN3C=CC=CC3
COC1=C(SC(=C1C(=O)N2CCN(C2)C(=O)C3=CC4=C(C=C3)OCO4)CC5=CC=CC=C5N=N5N4
CC(=O)NC1C2=C(C=CC(=C2)Cl)N(C1=O)CCN3CCOCC3.Cl
COC1=CC=CC=C1/C=C/C(=O)C2=C(C=CC(=C2)Br)OC(=O)C3=CC=CO3
CC1=CC(=CC=C1)OCC2=NC(=C(O2)NC3=CC=C(C=C3)OC)C#N
CC1=CC2=C(C=C1)NC(=O)C(=C2)CN(CCC3=CC=CC=C3)CC4=NN=NN4CC5CCCO5
CC1=CC=C(C=C1)OCC2=NC(=C(O2)NC3=CC=C(C=C3)OC)C#N
C1=CC=C2C(=C1)N=NN2CC(=O)C3=CC=C(C=C3)Br
COC1=CC=CC=C1/C=C/C(=O)C2=C(C=CC(=C2)Br)OC(=O)C3=CC=CO3
C1=CC(=CC=C1NC2=CC=C(C3=NON=C23)[N+](=O)[O-])S(=O)(=O)N
C1=CC=C(C(=C1)C(=O)NN2C(=O)/C(=C/C3=CC=C(C=C3)O)/SC2=N)O
C1CN(CCN1C/C=C/C2=CC=C(O2)C3=CC=CC=C3Cl
CC(C)C@H](=O)O)N(CC(C1)C(=O)NC2=CC(=CC=C2)C(=O)NC)C3=CC=C(C=C3)C(=O)OC4=CC5=CC
C1=CC=C(C=C1)CN2C=C(C3=CC=CC=C32)/C=C/[N+](=O)[O-]
CC1=C(C(=N2C(=C(C3=CC=C3)C(=O)N2CC4=CC=CO4)N=C5CC=CC=C5
CN1C(=NNC(=N1)S(=O)(=O)/C2=CC=C(C=C2)Cl)C(=O)N/N=O)C3=CC=CC=C3
COCC(=O)C1=C(SC(=C1C2=CC=CC=C2)CN(C)C)C(=O)CCl)C3=CC=CC=C3
CC(C)C1=CC=C(C=C1)N(C(C2=CN=CC=C2)C(=O)NC3CCCC3)C(=O)C4=CSN=N4
CC(=O)N1C=C(C2=CC=CC=C21)N(C3=CC=C(C=C3)[N+](=O)[O-])C(=O)CCl
COC1=C(SC(=C1C(=O)N2CCOCC2)C(=O)CCCl
COC1=CC=C(C=C1)N(CC2=CN=CC=C2)C(=O)CC3=CC(=O)NC4=CC=CC=C43
COC1=CC=C(C=C1)C(=O)OC2=CN=CC=C2
CN1CCN(CC1)CC(=O)NC2=CC(=CC=C2)[N+](=O)[O-]
C1=CC=C2C(=C1)C=CC(=C2/C=N\NC(=O)C3=CC(=CN=C3)Br)O
C1=CSC(=C1)CC2=CSC(=N2)S(=O)(=O)C3=CC=C(C=C3)Br
CC1=C(C=C(C(=C1)Br)NC(=O)CSC2=NC3=C(C(=CS3)C)C(=O)N2
CCOC1=CC=C(C=C1)N(CC2=CC3=C(C=C(C=C3)C)NC2=O)S(=O)(=O)C4=CC=CC=C4
C1=CC=C(C(=C1)C2=NN(N=N2)CC(=O)NCC3=CC=CO3)NC(=O)C4=CC=CC=C4F
CC1=CC=C(C=C1)C(=O)C2=C3C=CC(=CC3=[N+](N2CCC(=O)N)[O-])[N+](=O)[O-]
COC1=CC=C(C=C1)N(CCN(CC2=CC=C(C=C2)C(=O)O)CC(=O)C3CCCO3)C(=O)N5=CC=C=CC=C5N=N4
CCC1=NN=C(S1)NS(=O)(=O)C2=CC=C(C=C2)NC(=O)/C=C/C3=CC=CC=C3Cl
CC(=O)NC1=C(C2=C1C(=C(=C(C=C2)F)F)OC(F)C(=O)C3=CC=CC=C3)OC(F)(F
C1COC2=C(O1)C=CC(=C2)NC(=O)C3=C(OC=N3)C4=CC=CC=C4
CC1=CC=C(C=C1)N2C(=NN=C2SCC(=O)NC3=CC4=C(C=C3)OCO4)CC5=CC=CN5C
CC1=CC(=NN1)C2=NN=C3C2CC(C3)CC(C)C4=CC=C(C=C4)C(=O)O
C1C2=C(N(N=C2CS1(=O)=O)C3=CC(=CC=C3)Cl)NC(=O)C4=CC5=C(C=C4)OCO5
CN1C2=NC(=O)N(C(=O)C2=NC(=N1)C3=CC=CC=N3)C
CCC1=NSC(=N1)NC(=O)OCC2=CC=C(C=C2)OC
COC1=C(C=CC(=C1)C2CC(=NN2C(=O)CCl)C3=CC=CS3)OC(F)F
CCC1(CC2=C(C=C1)N(C(=O)C2=O)CC3COC4=CC=CC=C4O3
C1COCCN1C(=O)CN2C=C(C3=CC=CC=C32)/C=C/4\C(=O)NC(=O)N(C4=O)C5=CC=CC=C5F
CC(C)(C)OC(=O)[C@H](CC1=CC=CC=C1)NC(=O)C2=C(N=CN2)C(=O)N[C@@H](CC3=CC=CC=C3)C(=O)OCC4=CC=CC=C4=
CC1=NN2=CC=CC3=C2C(=CC=C3)N1C
C1COCCN1CC2=NC3=C(C=C(C=C3)Br)C(N2CC(=O)NN)C4=CC=CC=C4
C1=CC=C(C(=C1)C(=O)NC(=S)NC2=CC=C(C=C2)NC(=O)C3=CC(=CC=C3)Cl)Cl
COC1CCC2=C(C=C1)N(C(=O)C2=O)CC3COC4=CC=CC=C4O3
CC1=CC(=O)OC2=C1C=CC(=C2)NC(=O)CC3=CC=CC=C3[N+](=O)[O-]
CCC1=CC=C(C=C1)NC(=O)C2CCCN(C2)S(=O)(=O)C3=CC4=C(C=C3)NC(=O)C=C4
CC1=CC(=C(C=C1)OC)NC(=O)CSC2=NC3=C(C(=CS3)C)C(=O)N2
C1=CC=C2C(=C1)N=NN2CC(=O)C3=CC=C(C=C3)Cl
COC1=CC=C(C=C1)NC(=O)C2CCCO2)S(=O)(=O)NC3=C(C(=C(C=C3)Cl)F)F)OC
C(C1=CC=CC(=C1)NC(=O)CC2=CC3=C(C2=O)C(=O)NC3=O
COC1=CC=CC=C1C=N/C=N/C2=CN=CC(=C2)[N+](=O)[O-])C(=O)C(=O)C3=CC=C(C=C3)CN)C(=O)OCC(=O)C
CCCCN(C)C1=CC=C(C=C1)/C(=N/NC(=O)C2=CC3=CC=CC=C3S2
C1COCCN1CC2=NC3=C(C=C(C=C3)Br)C(N2CC(=O)NN)C4=CC=CC=C4
C(C(C)(C)NC(=O)C(C1=CC=CN1C)N(C2=CC=C(C=C2)NC(=O)C)C(=O)CN3C4=CC=CC=C4N=N3
CCC1=CC=C(C=C1)NC2=NN3C5=CC(=C32)CCC(=NC(C
C1=CC(=CC=C1NS(=O)(=O)C2=CC=C(C=C2)Br)S(=O)(=O)C3=CC=CC=C3
CN1C=NC2=C1C=CC(=C2)OC(=O)C3=CC=CC=C3
C1COCCN1S(=O)(=O)C2=CC3=C(C=C2)OCCO3)CNC(=O)C(=O)NCCC4=CC=CC=C4
CCC1=CC=C(C=C1)S(=O)(=O)/N=C/2\C=C(C(=S)C3=CC=CC=C3)NC2=OC4=CC=C(C=C4)C(=O)O)C
C1=CC(=CC=C1CNS(=O)(=O)C2=CC=C(C=C2)C(=O)C3=CC(=C(C=C3)O)Cl)/C(=C4=CC=CC=C4)O)/C)C
COCC(=O)C1=C(SC(=C1C2=CC=CC=C2)CN(C)C)C(=O)C3C4=CC=CC=C4N=N3
CN(CC1=NC=CN=C1)C(=O)C2=NOC()=C2)C3=CC=CC=C3SC4=CC=CC=C4)OC
C1COCCN1CC2=NC3=C(C=C(C=C3)Br)C(N2CC(=O)NN)C4=CC=CC=C4
CCNC1C=NC2=NON=C(S1)N)N
CC1=C(C(=CC=C1)C(=O)N2C=NC3=CC=CC=C32)C
CN1C(=NNC1)C2=CC=C2)C(=N)NC(=C)/C3=CC=CS3)C4=CC=C(C=C4)Cl
C1COCCN1S(=O)(=O)C2=CC3=C(C=C2)OCCO3)CNC(=O)C(=O)NCCC4=CC=CC=C4
CC1=CC(=C(N1C2=CC(=CC=C2)[N+](=O)[O-])C)C(=O)C3=CC=CC(C(=C3)Cl
CC1=CC=C(C=C1)C(=O)C2=C3C=CC(=CC3=[N+](N2CCC(=O)N)[O-])[N+](=O)[O-]
C1=CC=C(C=C1)C2=CSC(=C2C(=O)O)NC(=O)/C=C/C3=CC=CS3
CS1=C=C2C(=C1)N(C3=CC=CC=C3S2)C(=O)COC(=O)C4=CN=CC=C4
C1CN(CCN1C/C=C/C2=CC=CC=C2)C3CC(=O)N(C3=O)CC4=CC=CS4
C1=CC=C(C(=C1)CN2C(=O)NN(N=N2)C3=CC(=C(C=C3)Cl)S(=O)(=O)C4=CC=CC=C4
CC1=NN(C(=C1C2=CC=CC=C2)C3=C(C=CC=C3)OC(=O)CCl
CN(C)C1=CC=C(C=C1)N/C(=O)C2=CC(=CN=C2)Br
CCCCOC(=O)NC1C=C(C=C1)C(=O)NC2=CC=C(C=C2)C(F)(F)F
CC1CCC2C(C1)C(=O)N(C2=O)C3=C(C=CC(=C3)Cl)OC(=O)C4=CC=CO4
COC1=CC=C(C=C1)N(CC2=CC3=CC=CC=C3NC2=O)S(=O)(=O)C4=CC=C(C=C4)OC
C1CN(CCN1C2=CC=CC=C2)C(=O)C3=CC(=O)NC4=CC=CC=C43
CC(C)(C)OC(=O)Cl)NC(=O)CCNC(=O)C1=C(N(C=N1)C3=CC=CC(=C3)OC(=O)C)C4=CC=CC=C4N=N4
CCCC1=CC=C(C=C1)N(CC2=CC=C(C=C2)[N+](=O)[O-])S(=O)(=O)N)C3=CC=C(C=C3)C(F)(F)(O)OC
CC1=C(C=C(C=C1)C(=O)O)N2CCOCC2)C(=O)CF
CC1=CC=C(C=C1)S(=O)(=O)/N=C/2\C=C(C(=O)C3=CC=CC=C32)NC4=CC=CC(=C4)C(=O)O
CC(C)CS(=O)(=O)C1=CC2=C(C=C(C=C2)C(F)(F)(F)O)NC(F)(C(=O)C3=CC=CC=C3
C1=CC(=CN=C1)CNC(=O)/C=C/C2=CC(=C(C=C2)Cl)[N+](=O)[O-]
CC(C)C1=CC=C(C=C1)NC(=O)CSC2=NC3=C(C(=O)N2CC4=CC=C(C=C4)C(=O)O)SC=C3
CC(=O)NC1C2=C(C=CC(=C2)Cl)N(C1=O)CCN3CCOCC3.Cl
C1CN(CCN1C2=CC=CC=C2)C(=S)NC3=CC(=CC=C3)S(=O)(=O)C(F)F
CC(C)(C)OC(=O)[C@H](CC1=CC=CC=C1)NC(=O)C2=C(N=N2)CC(=O)N[C@@H](CC3=CC=CC=C3)C(=O)OCC4=CC=CC=C4=
C1=CSSC(=C1)C(=O)NC2=CC=CC=C2)C(=O)OCC3=CC=CO3
CC(C)C(=O)NC1=CC=CC(=C1)/C(=N/NC(=O)C2=CC(=C(C=C2)Cl)Cl)/C
C1CN(CCN1C(=O)C2=CC(=CN=C2)Br)S(=O)(=O)C3=CC=CC=C3C(F)(F)F
C1=CC=C(C=C1)C(C2=CC=CC=C2)C(=O)N=CCl
COC1=CC=C(C=C1)C(=O)OC2=CN=CC=C2
CC1=CC=C(C=C1)C(=O)OC2=CN=CC=C2
CCOC(=O)C1CCN(CC1)C(=O)C2=CC3=C(C=C2)S/C(=C/C4=CC=CC(=C4)C)/C(=O)N3
C1=CC=C(C=C1)CCN(CCC2=CC=CC=C2)C(=O)CCl
CC1=CC2=C(C=C1)N(C(=O)C2NC(=O)C@@@H]N3CCOCCC3)C(=O)CN4C5=CC=CC=C5N=N4
CC(C)C1=CC=C(C=C1)N(C(C2=CN=CC=C2)C(=O)NC3CCCC3)C(=O)C4=CSN=N4
CC1=C(C=C(C=C1)OCC(=O)NC2=C(C=C(C=C2)=O)NC(=O)COC3=CC=C(C=C3)C
C1=CC=C(C=C1)CN2C=C(C3=CC=CC=C32)/C=C/4\C(=O)NC(=O)N(C4=O)C5=CC=CC=C5F
CC1=CC(=CC=C1)N2C(C(C(=C2N)C#N)(C#N)C#N)C3=CC=CC=C3
COC1=CC=CC=C1N(CC(=O)NN2=CC(=C(C=C2)Cl)C(=O)OC)S(=O)(=O)C3=CC=CC=C3
CC(C)(C)OC(=O)NCC1=CC=C(C=C1)CNC(=O)C2=C(N=CN2)C(=O)N[C@@@H](=O)N3CCC=CC=C3
CCOC(=O)C1=C(SC(=C1C2=CC=CC=C2)CN(C)C)(=O)C3CCN(C3)C4=CC=CC=C4)C
CC1=CC=C(C=C1)C(=O)C2=C3C=CC(=CC3=[N+](N2CCC(=O)N)[O-])C(F)(F)F
CC(=O)NC1=CC=C(C=C1)N(C(C2=C(C(=C(C=C2)OC)OC)C)C3C=CO3C
C1=CC(=CC(=C1)C(=O)OC2=CC3=C(C=C2)NC=N3)C4=CC=C(C=C4)C(=C(=C4)O)O
CC1CCN2C(C1)C(=O)C3=C2C(=O)NCCN3CC4=CC=CC=C4
CC(C)C12CN(CC(C1)(CCN2)C(=O)C3=CC=CC=C3C(=O)CCl
C1=CC=C2C(=C1)C(=O)N(C=N2)NC(=O)C3=CC=C(C=C3)Br
CCC1=C(SC(=C1C(=O)N2CCOCC2)NC(=O)CC3=CC=CC=C3OC)C
COC1=CC=CC=C1/C=C/C(=O)C2=C(C=CC(=C2)Br)OC(=O)C3=CC=CO3
CC1=CC=C(C=C1)N2C(=O)CC(C2=O)N(CC3=C(N(N=C3C)C)C)C(=S)NC4=CC=C(C=C4)Cl
CC(C)OC1=CC=C(C=C1)/C=N/NC(=O)C2=C(N(N=N2)C3=NON=C3N)CN(C)C4=CC=CC=C4
CCC1CCN(CC1)C2=NN3C@@H](C(=O)N4=C(=CC=C4)C(=O)N3)C5=CC=CC=C5)C=C=C=C5
C1=CSC(=C1)C(=O)OC2=CC3=C(C=C2)C=CC(=O)O3
CC1=CC(=C(C=C1)NC(=O)NC2=CN=CC=C2)Cl
CC1=CC=C(O1)C2=NN(C(C2)C3=CC=CO3)C(=O)CCl
COC1=CC=CC(=C1)/C=N/NC(=S)NC2=CN=CC=C2
CN1C=NC2=C1C=CC(=C2)OC(=O)C3=CC=CC=C3
CC1=CC=C(C=C1)C(=O)C2=C3C=CC=CC3=[N+](N2CCCC(=O)N)[O-])C(F)(F)F
C1=CC(=CN=C1)CNC(=O)/C=C/C2=CC(=C(C=C2)Cl)[N+](=O)[O-]
CN1C(C(CO1)S(=O)(=O)C2=CC=CC=C2)C3=CC(=C(C=C3)OCC4=CC=C(C=C4)OC)OC
CC(C)(C)OC(=O)[C@H](CC1=CC=CC=C1)NC(=O)C2=C(N=N2)CC(=O)N[C@@H](CC3=CC=CC=C3)C(=O)OCC4=CC=CC=C4=
C1CC2=C(C1)SC(=C2/NC(=O)C3=C(C=CC(=C3)Cl)OC(=O)C4=CC=CO4
CC1=CC=C(C=C1)N2C(=O)CC(C2=O)CCl)S(=O)C3=CC=CC=C3
CC1=CC=C(O1)C(C(=O)NCC2=CC=CO2)N(C3=CC=CC=C3OC)C(=O)CN4C5=CC=CC=C5N=N4
CCC(C)(C)NC(=O)C(C1=CC=CN1C)N(C2=CC=C(C=C2)NC(=O)C)C(=O)CN3C4=CC=CC=C4N=N3
C1C(N(N=C1C2=CC=CS2)C(=O)CCl)C3=CC=CO3
C1COCCN1CC2=NC3=C(C=C(C=C3)Br)C(N2CC(=O)NN)C4=CC=CC=C4
CN(CC1=CC=C(C=C1)Cl)S(=O)(=O)C2=NN=C(S2)NC(=O)C3=CC=CC=C3Br
CC(C)C[C@@@H](=O)C(C(C)(C)C)NC(=O)C1=C(NC=N1)C(=O)NCCSC2=CC=CC=C2
CC1=CC(=C(C=C1)OC)S(=O)(=O)/N=C/2\C=C(C(=O)C3=CC=CC=C32)NC4=CC=CC=C43
CN(CC1=NC=CN=C1)C(=O)C2=NOC(=C2)COC3=CC=CC=C3SC
C1=CC=C(C=C1)CN2C=C(C=C2)C(=O)CCl
C1COC(N1S(=O)(=O)C2=CC3=C(C=C2)OCCO3)CNC(=O)C(=O)NCCC4=CC=CC=C4
CC1=NC(=CO1)C2=CC=C(C=C2)S(=O)(=O)N3CCN(CC3)C4=CC=CC=C4
CC(C)(C)OC(=O)NCCC(=O)OC1=CC2=C(C=C1)C=CC(=O)O2
CC1=OC2=C(C=C1)N(C(=O)C2NC(=S)C)CN3CCOCC3
C1=CC=C(C=C1)C2=CSC3=C2C(=NC=N3)SCC(=O)NC4=CC=C(C=C4)C(=O)O
CC1=CC(=CC=C1)N2C(=NN=C2SCC(=O)NC3=CC4=C(C=C3)OCO4)CC5=CC=CC=C5N=N5
C1=CC=C2C(=C1)/C(=C/C3=C(N(C(=O)NC3=O)C4=CC=CC=C4F)O)/C=N2
C1COCCN1C(=O)CN2C=C(C3=CC=CC=C32)/C=C/4\C(=O)NC(=O)N(C4=O)C5=CC=CC=C5F
CCC(C)(C)NC(=O)CC1=CC=C(C=C1)/C=N/NC(=O)C2=CC(=C(C=C2)NC(=O)C
COC1=CC=CC=C1OC(=O)NC2=CC(=C(C=C2)OCC(C(F)F)(F)F)C(F)O
C1=CC=C(C(=C1)/C=C/C(=O)C2=C(C=CC(=C2)Br)OC(=O)C3=CC=CO3)F
CC1=C(C(=CC(=C1)Cl)OC)S(=O)(=O)C2=NC3=C(C=CC=C2)C(F)(F)(F)F)F)N)C
C1=CC=C(C=C1)CN2C=C(C(=N2)C3=CN=CC=C3)C=O
C1C1C2=NON=C2C(=N1)S(=O)(=O)C3=CC4=C(C=CC=C4)OC(F)F)(F)F
CC1=CC=C(C=C1)S(=O)(=O)N2CCN(CC2)S(=O)(=O)C3=CC4=C(C=C3)OCCO4
C1=CC(=CC=C1NS(=O)(=O)C2=NN=C(S2)NC(=O)NC3=CC=CC=C3OC
C1=CC(=CN=C1)NC(=O)CC(=O)NCCC2=CC=C(C=C2)Cl
COC1=CC=CC=C1OCNC(=O)CC2N(CCO)S(=O)(=O)C2=O)NCC3=CC=CC=C3OC
COC1=CC(=C(C=C1)C2=NN(C(=C2)N)S(=O)(=O)C3=C(C(=C(C(=C3F)F)F)F)F)OC
CC1(C(N(C(=S)S1/N=C/C2=CC=CC=C2)NC(=O)NC3=CC=CC=C33)C
CC1=CC=C(C=C1)S(=O)(=O)/N=C/2\C=C(C(=O)C3=CC=CC=C32)NC4=CC=CC(=C4)C(=O)O
C1CN(CCN1C(=O)C2=CC(=CN=C2)Br)S(=O)(=O)C3=CC=CC=C3C(F)(F)F
CCN1CCN1S(=O)(=O)C2=CC3=C(C=C2)OCCO3)CNC(=O)C(=O)NCCC4=CC=CC=C4
C1COC2=C(O1)C=CC(=C2)NC(=O)C3=C(OC=CC(=N3)C(F)F)F
CC(=O)N(C)C1=CC=C(C=C1)NS(=O)(=O)C2=C(C=CC(=C2)Cl)Cl
C1=CC=C(C(=C1)/C=C/C=N/N2C(=NNC2=S)C3=CC=CO3)[N+](=O)[O-]
CC1=CC=C(C=C1)C(=O)N2C3=C(C=C2C(=CC(=N3)C)S(=O)(=O)C4=CC=CS4)C
CC1C(=O)C(C=C1)NC(=O)CNC2=CC=C(C=C2)NC(=O)C3=C(N=CC=C3)[N+](=O)[O-]
CC1=CC=C(C=C1)C(=O)OC2=CC3=C(C=C2)N(C=N3)C
COC1=CC=C(C=C1)N2CCN(CC2)C(=O)C3=CC(=O)NC4=CC=CC=C43
CC(C)OP(=O)(C1(N(C(C1)C2=CC=CC=C2)C(=O)NC3CCCC3)C(=O)C4=CC=CO4
CC1=CC(=C(C1C2=NN(C(C2)C3=CC=CO3)C(=O)CCl
COC1=CC=C(C=C1)NS(=O)(=O)C2=CC3=C(C=C2)OC(=N3)NC4=CC5=C(C=C4)OCCO5
CN(C1=CC=C(C=C1)F)NC(=O)CSC2=NC3=C(C(=CS3)C)C(=O)N2
COC1=CC=C(C=C1)/C=N/N(C(=O)/C(=C\C2=CC=CC(=C2)OC3=CC=CC=C32)OC
CCOC1=CC=C(C=C1)NC(=O)CSC2=NC(=CC(=O)N2)NS(=O)(=O)C3=CC=C(C=C3)C
CC1=C2C(=CC=C1)C(=O)C(=O)N2CCOC3=CC=CC=C3
CSC1=NSC(=N1)NC(=O)OCC2=CC=C(C=C2)Cl
CC1=CC=C(C=C1)CN2C(=O)CSC3=C(C=C2)C(=O)NCC4=CC=CO4)C(=O)CN5CC=CC=CC=C5
CCC1=C(O)OC=C(C2=C1C=CC=C2)C(=O)NC(=CCl)C3=CC=CC=C3
COC1=CC=CC(=C1)N(CC2=CC(=O)NC3=CC=CC=C32)C(=O)CCl
CCC(C)OC(=O)C1C=C(N=N1C(=O)NC2=CC=CC=C2[N+](=O)[O-])C)C3=CC=C(C=C3)C(=O)O
CN(CC1=NC(=NN1C2=NON=C2N)C(=O)N/N=C/C3=CC(=CC=C3)OC)C4=CC=CC=C4
CC1=CC=C(O1)C2=NN(C(C2)C3=CC=CS3)C(=O)CCl
CC1=CC=C(C=C1)C(=O)N2CCN(CC2)C3=CC=C(C=C3)NC(=O)C4=CC(=C(C(=C4)OC)OC)OC
C1=CC=C(C(=C1)C2=NN(N=N2)CC(=O)NCC3=CC=CO3)NC(=O)C4=CC=CC=C4F
C1=CC=C(C=C1)CCN(CCC2=CC=CC=C2)C(=O)CCl
CC1=CC(=CC=C1)C2=NN(C(=C2)N)C(=O)C3=CC=CC=C3OC)C(=O)CN4C5=CC=CC=C5N=N4
C1=CC=C(C(=C1)C2=NN(N=N2)CC(=O)NCC3=CC(=CN=C3)Br)O
C1=CC=C(C=C1)CN2C=C(C3=CC=CC=C32)/C=C/[N+](=O)[O-]
CC1=NON=C1C2=CC=CC=C2NC(=O)C3=C(C=CC=C3)Cl
C1CN(CCN1C2=CC=C(C=C2)F)C(=O)CCS(=O)(=O)C3=CC=CC=C3
COC(=O)C1=CC=C(C=C1)NC(=O)C2=CC=C(C=C2)NC(=O)C3=CC=CO3
CC1=CC=C(C=C1)C(=O)C2=C3C=CC(=C(C3=[N+](N2CC(=O)N)[O-])[N+](=O)[O-]
C1CN(CCN1C2=CC=C(C=C2)F)C(=O)CS(=O)(=O)C3=CC(=CC=C3)Cl
CC1CCC2=C(N1CC(=O)N3CCC4=C(C3)C5=C(N4)C=CC(=C5)C)C=CC(=C2)F
C1(C=C2C(=C(C(=C(=C2)Br)F)NC(=O)C3=CC=CC=C3
C/C(=N\N=C(/N)\SC1CC(=O)N(C1=O)C2=CC(=CC=C2)[N+](=O)[O-]
CC(=O)NC1=NN=C(N1)C(=NSC(=O)(C2=CC=C(C=C2)C)NC(=O)C)C3=CC=C(C=C3)C)C
C1=CC=C(C=C1)CN2C=C(C3=CC=CC=C32)/C=C/[N+](=O)[O-]
CC1=CC=C(C=C1)N2C(=O)CCN(C2)C3=CC=CS3)C(C4=CC=CC=C4)N
C1=CC=C(C(=C1)/C=C/C(=O)C2=C(C=CC(=C2)Br)OC(=O)C3=CC=CO3)F
CC1=CC(=C(N1C2=CC(=CC=C2)[N+](=O)[O-])C)C(=O)CCl
CCC(C)C1=CC=C(C=C1)N(C(C2=CN=CC=C2)C(=O)NC3CCCC3)C(=O)C4=CC=CO4
C1=CC=C(C=C1)C2C=CC(C3C2C(=O)N(C3=O)C4=CN=CC=C4)C5=CC=CC=C5
COC1=CC(=CC(=C1)N2C(=O)C(=N2)C3=CC(=CS3)[N+](=O)[O-])C(=O)CCl
C[C@@]12[C@H]3[C@H]([C@H](N1C(=O)N(C2=O)C4=CC(=CC=C4)Br)C5=CC=C(C=C5)F)C(=O)N(C3=O)C6CCCCC6
CC(C)C[C@@H](C(=O)OC(C)(C)C)NC(=O)C1=C(N=CN1)C(=O)N[C@@H](CC2=CC=C(C=C2)NC(=OCC3=CC=CC=C3
COC1=CC=C(C=C1)N(C(C2=CN=CC=C2)C(=O)NC3CCCC3)C(=O)C4=CC=CO4
COC1=CC=CC(=C1)C(C(=O)NC2=CC=C(C=C2)F)N(C3=CC=CO3)C(F)(F)F)F)O
COC1=CC=CC=C1N2CCN(CC2)CC(COC3=CC=CC4=CC=CC=C43)O
C1=CC=C(C(=C1)NC(=O)NCCNC(=O)C2=C(C=CC(=C2)OCC(F)(F)F)F)F)OCC(F)(F)F)O
CC(C)CC1=CC=C(C=C1)N(C(C2=CN=CC=C2)C(=O)NC3CCCC3)C(=O)C4=CC=CO4
CN(CC1=NC=CN=C1)C(=O)C2=NOC(=C2)COC3=CC=CC=C3SC
COC1=CC=CC=C1CC(=O)NC2=CC(=C(C=C2)OCC(C(=O)OC)C3=CC=CO3
C1=CSC(=C1)/C=C\2/C(=O)N(C(=S)S2)CC(=O)NC3=CC(=C(C=C3)C(=O)O)O
COC1=C(C=C(C=C1)C2=NN(C(=C2)N)S(=O)(=O)C3=C(C(=C(C(=C3F)F)F)F)F)OC
CC1=C(C=CC(=C1)NC(=O)CON2C3=C(C=CC(=C3)S(=O)(=O)C)N=N2)Br
CC(C)(C)OC(=O)NCC(=O)C1=C(N=CN1)C(=O)NC(C2=CC=CC=C2)C3=CC=CC=C3
C1=CC=C(C(=C1)C(=O)NC2=CC(=C(C=C2)OCC(C(F)(F)F)F)C(F)(F)F)O
CCN1C(=NN=C1SCC(=O)C(C)(C)C)(C)COC2=CC=CC=C2
C1COC2=C(O1)C=CC(=C2)NC(=O)C3=C(OC=N3)C4=CC=CC=C4
CC4C(=O)C1=C(SC(=C1)C(=N/N2=CC(=CC=C2)C3=NON=C3NC(C)O)C(=O)C4=CC=CC=C4
COC1=CC=C(C=C1)N(CC2=CC(=O)NC3=CC=CC=C32)C(=O)CCl
CCN(CC)C(=O)N1C=C(N1C)N=C2CC=CC=C2
C1=CC(=CC=C1NSC(=O)(=O)C2=CC=C(C=C2)Cl)Cl
CC1=CC(=CC=C1(Cl)OCC(=O)N2C3=C(C=C2)CO3)SC(=O)C4=CC=C(C=C4)OCO4
CC1=CC=C(C=C1)N2C(=O)CC(C2=O)N(CC3=C(N(N=C3C)C)C)C(=S)NC4=CC=C(C(=C4)Cl
CC1=CC2=C(C=C1)NC(=O)C(=C2)CN(CCC3=CC=CC=C3)CC4=CC=CO4
C1C(N(N=C1C2=CC=CS2)C(=O)CCl)C3=CC=CO3
C1=CC=NC(=C1)SCC(=O)NC2=NON=C2[N+](=O)[O-]
CCC1C(=O)N(C(=O)C(S1)CC)CC(=O)NC2=CC=C(C=C2)C(F)(F)F)F
CCC(C)C1=CC=C(C=C1)NC(=O)C2=CC(C=N2)N(C(=O)C3=OCC4=CC=CC=C3)OC
C1=CC=C(C=C1)CCN2C=CC(=C2)C(=O)C3=CC=CO3)C(=O)C4=CC=C(C=C4)Cl
COC1=CC=C(C=C1)/C=C(\C#N)/C2=CNC3=CC=CC=C32
COC(=O)C1C(N(C(=C1)C2=CC=C(C=C2)Cl)N(C(=O)C3=CC=CC=C3
C1=CC=C(C=C1)CCN(CCC2=CC=CC=C2)C(=O)CCl
CSC1=CC=C(C=C1)N(CC2=CN=CC=C2)C(=O)CC(=O)C3=CC(=O)NC4=CC=CC=C43
CC1=C(C=C(C=C1)NC(=O)CN2COCC2)C3=CC=CC=C3
CC1=CC=C(C=C1)C2=NN(C=C2NC(=O)CCl)C3=CC=CC=C3
CC(C)(C)C1CCN(C1=O)C2=CC=CC=C2)C(=O)NC3=CC(=CC=C3)OC
CC(=O)NC1C2=C(C=CC(=C2)Cl)N(C1=O)CCN3CCOCC3.Cl
C1=CC(=C(C=C1Cl)F)CCN2C=CSC2)PC(=O)NC3=C(N=NC4=CC=CC=C43)F
C1=CC(=CN=C1)NC(=O)/C/C2=CC(=C(C=C2)Cl)Cl
C1=CC=C(C(=C1)C2=NN(N=N2)CC(=O)NC3=CC=CO3)[N+](=O)[O-])C(=O)C(=O)C4=C=CC=C=C4[N+]4
CC1=CC(=CC=C1)N2C(=CN(C2)C(=O)CCl)S(=O)(=O)NC3=CC=CC=C3
CC1=C(C=C(C=C1)NC(=S)NC(C(Cl)(Cl)Cl)S(=O)(=O)C2=CC=CC(=C2)NC(=S)C3=O
C/C(=N\N=C(/N)\SC1CC(=O)N(C1=O)C2=CC(=CC=C2)Cl)/C3=CC=CS3
C1=CC2=NON=C2C(=C1)S(=O)(=O)NC3=C(C=CC(=C3)F)F
CC(C)OC(=O)C1=CC=C(C=C1)N(C2=CC=C(C=C2)N3=CC=CC=C3
COC1=CC(=CC(=C1)CNCC2=CNC3=CC=CC=C32)OC.C(=O)(F
C1=CC=C(C=C1)C(C2=CC=CC=C2)NC(=O)COC(=S)C3=CC(=CC=C3)C(F)(F)F
CC1=CC=C(O1)C(C(=O)NCC2=CC=CO2)N(C3=CC=C(C=C3)OC)C(=O)CN4C5=CC=CC=C5N=N4
CC1=CC=C(O1)C(C(=O)NCC2=CC=CO2)N(C3=CC=C(C=C3)OC)C(=O)CN4C5=CC=CC=C5N=N4
C1C(N(N=C1C2=CC=CS2)C(=O)CCl)C3=CC=CO3
CC1=CC(=C(C(=C1)Br)C(=O)N2C3=C(C=CC(=C3)S(=O)(=O)C)N=N2)Br
C[C@]12[C@@H]3[C@H]([C@H](N1C(=O)N(C2=O)C4=CC(=CC=C4)I)Br)C5=CC=C(C=C5)C(=O)N(C3=O)C[O)N
C1=CC=C2C(=C1)N=NN2CC(=O)N/N=C\C3=CC=CS3
COC(=O)[C@H](CCC1=CNC2=CC=CC=C2)NC(=O)C3=CC=CC=C3
C1=CC=C2C(=C1)N=NN2CC(=O)N=C\C3=CC=C(C=C3)Cl)OC(F)(F)C(F)C#N
C/C1(N=NN=N1C(=O)C(=O)NC(=C1=O)NC2=CC=CC=C2)F
COC1=C(C=CC(=C1)/C=N/NC(=O)/C(=C\C2=CC3=C(C=C2)OCO3)/NC(=O)C4=CC=CC=C4)O
CC1=CC=C(O1)/C=C/2\C(=O)NC(=S)N(C2=O)C3=CC(=CC=C3)OC
CC1=CC=C(C=C1)S(=O)(=O)N2CCN(CC2)S(=O)(=O)C3=CC4=C(C=C3)OCCO4
CC(C)(C)C1CCC2=C(C1)C(=NO2)C(=O)NC3=CN=CC=C3
CC(C)C[C@@@@H](=O)OC(C)(C)C)OC(=O)NC1=C(C=CN1=C(N
C1CN(CCN1C2=CC=CC=C2)C(=O)C3=CC(=O)NC4=CC=CC=C43
C1=CC(=CC(=C1)C(=O)ONSC(=O)C2=CC(=C(C=C2)C(F)(F)F
CCN(C1=CC=C(C=C1)S(=O)(=O)N2CCN(CC2)C(=O)C3=CC(=C(C=C3)N4CCCC4)[N+](=O)[O-]
COC(=O)[C@@@@H](CC1=CNC2=CC=C=C21)/C(=O)N=C@@H](C3=CC=CC=C3)F
COC1=CC=CC=C1N/C(=O)C2=CC(=C(C=C2)Br)OC(F)F)(C(F)F
COC1=CC=C(C=C1)N(CC2=CC3=CC=CC=C3NC2=O)S(=O)(=O)C4=CC=C(C=C4)OC
C1=CC=C(C=C1)C2=NN=C(S2)SC(=O)NC3=CC=C(C=C3)C(=O)O
CC1=CC=C(S1)NS(=O)(=O)C2=NN=C(S2)SC(=O)N=O)C3=CC=C(C=C3)C(F)(F)F
C1=CN=C(C=C1)C(C2=CC=CC=C2)(C(=O)N/N=C/C3=CC=C(O3)C4=C(C=CC(=C4)C(=O)O)Cl)O
CN1CCN(CC1)C(=O)NC2=CC=C(C=C2)[N+](=O)[O-]
CC1=CC2=C(C=C1)NC(=O)C(=C2)CN(CCC3=CC=CC=C3)CC4=NN=NN4CC5CCCO5
CC1=CC=CC=C1NC2=C/C(=N\S(=O)(=O)C3=CC=C(C=C3)C(=O)O)/C4=CC=CC=C4C2=O
C1=CC=C(C=C1)C2=CSC3=C2C(=NC=N3)SCC(=O)NC4=CC=C(C=C4)C(=O)O
CN1CC(CC1)(=O)C2=C(C3=C(C=CC=C3)[N+](=O)[O-])C(=O)NC4=CC=C(C=C4)F
CC(C)(C)C1CCC2=C(C1)C(=NO2)C(=O)NC3=CN=CC=C3
COC(=O)COCN1=CC=CN=C1/C(=O)C2=CC=C(C=C2)/C3=CN(N=O)C4=CC=CC=C4)/C
COC1=CC(=C(C=C1)C2CC(=NN2C(=O)CCl)C3=CC=CS3)OC(F)F
C1=CC=C(C=C1)CN2C=C(C3=CC=CC=C32)/C=C/[N+](=O)[O-]
CC1=CC=C(C=C1)S(=O)(=O)/N=C/2\C=C(C(=O)C3=CC=CC=C32)NC4=CC=CC(=C4)C(=O)O
CC1CCC(CC1)N2CC(C3=C2C=NNC(=N3)CCC(=O)NC4=CC=CC(=C4)Cl
C1=CC=C(C=C1)CCN2C=CC3C=CC=C3C(=O)C2=O
CC(C)C1=CC=C(C=C1)N(C(C2=CN=CC=C2)C(=O)NC3CCCC3)C(=O)C4=CC=CO4
C1=CC=C(C=C1)CNC(=S)NNC(=S)NC2=CC=C(C=C2)S(=O)(=O)O)NC3=CC=CC=C3
CC1=CC=C(C=C1)NC(=O)CN(C)C(=O)C2=C(N=CC=C2)NC3=CC=CC(=C3)C(F)(F)F
C1=CC=C(C=C1)CCNC(=O)C2=C(C(=NO)C3=CC=C(C=C3)Br)C(F)(F)F)F
COC1=CC=C(C=C1)NC(=O)CC2C(=O)NCCN2C(=O)NC3=CC=C(C=C3)C(F)(F)F
CN1CCN(C1)C(=O)C2=NOC(=CC=N2)S(=O)(=O)C3=CC=CC=C3
C1=CC(=CN=C1)OC(=O)C2=CC=C(C=C2)Cl.Cl
CC1=CC=CC=C1NC2=C/C(=N\S(=O)(=O)C3=CC=C(C=C3)C(=O)O)/C4=CCF
C1=CC=C2C(=C1)/C3=C(N(C3=NC(=O)N)C4=CC=CC=C42)OC(F)(F)F)F)F)OC
CC1=CC=C(C=C1)C2=NN(C2)C(=O)CCl)C3=CC=CS3
CC(C)CC1=CC=C(C=C1)/C=N/NC(=O)C2=C(N(N=N2)C3=NON=C3N)CN(C)C4=CC=CC=C4
COC1=CC=CC=C1/C=C/C(=O)C2=C(C=CC(=C2)Br)OC(=O)C3=CC=CO3
CCC1=CC=C(C=C1)S(=O)(=O)/N=C/2\C=C(C(=O)C3=CC=CC=C32)NC4=CC=C(C=C4)C(=O)O
C1=CC(=CN=C1)OC(=O)C2=CC=C(C=C2)Cl.Cl
C1=CC=C2C(=C1)N=NN2CC(=O)C3=CC=C(C=C3)Br
CC1=CC=C(C=C1)C(=O)C2=C3C=CC(=CC3=[N+](N2CCC(=O)N)[O-])[N+](=O)[O-]
CC(C)(C)OC(=O)[C@H](CC1=CC=CC=C1)NC(=O)C2=C(NC=N2)C(=O)N[C@@H](CC3=CC=CC=C3)C(=O)OCC4=CC=CC=C4=
CC1=CC=C(C(=C1)NC(=O)CC2=CN=CC=C2)Cl
CC1(C(=O)N(C(=O)N1)CC(=O)NCC2=CC=CO2)C3=CC4=CC=C3
C1=CSC=C1C(C)CC(=O)NC2=CC=C(C=C2)S(=O)(=O)C3=CC=CC=C3OC
CCCCOC(=O)N(C1=CC=CC=C1)N(C2=CC=C(C=C2)NC(=O)C3=CC=C(C=C3)C)C
CN1C(C(CO1)S(=O)(=O)C2=CC=CC=C2)C3=CC(=C(C=C3)OCC4=CC=C(C=C4)OC)OC
CC(C)(C)OC(=O)NCCC(=O)OC1=CC2=C(C=C1)C=CC(=O)O2
CC(=O)NC1C2=C(C=CC(=C2)Br)N(C1=O)CCN3CCOCC3.Cl
CC1=CC=C(C=C1)C(=O)OC2=CN=CC=C2)S(=O)(=O)C3=CC=CC=C3
C1=CC=C(C=C1)/C=C/C(=O)C2=C(C=CC(=C2)Br)O
C1=CC(=CC=C1NC2=CC=C(C3=CC=CC=C32)Br
CC1=CC(=C(C=C1)O)NC2=NC=NC=N2C(=O)C3=CC=CC=C3
COC1=CC=C(C=C1)NC2=CNC3=CC=CC=C32)C(=O)NCC4=CN=CC=C4
CN1CCN(CC1)CC(=O)NC2=CC(=CC=C2)[N+](=O)[O-]
C1CN(CCN1C2=CC(=CC=C2)Cl)C(=O)C3=C(N=C4N3C=CS4)Cl
C1=CC=C(C=C1)CCN(CC2=CC(=C(C=C2)[N+](=O)[O-])C3=CC=C(C=C3)Br
C1=CC=C(C=C1)CNN(C(=S)NC2=CC=C(C=C2)C(=O)C3=CC(=O)NC4=CC=CC=C43)C)C
CC1=CC2=C(C=C1)NC(=O)C(=C2)CN(CCC3=CC=CC=C3)CC4=CC=CC=C4)O
CC1=CC=C(C=C1)N2C(=O)CC(C2=O)N(CC3=C(N=C(C=C3)Cl)C(F)(F)F
CCOC1=CC=C(C=C1OC2=NC(=C(O2)N)C3=CC=CC=C3)OC
CC(C)C(C)NC(=O)CC(C
CN1CCN2C(C1)C3(CC4=C2C2)C(=O)NNC(=C4=CCC=CC4)OC
COC1=C(SC(=C1C(=O)N2CCOCC2)NC(=O)CC3=CC=CC=C3OC)C
CCCC1=NN=C2C3=C(CC(CC3)C)C(=O)N2CCl
CC(C)C1=CC=C(C=C1)S(=O)(=O)NC2=CC=C(C=C2)SC(F)F
C1=CC=C(C=C1)CCN2C(=NN=N2)C(=O)C3=CC=CS3)C(=O)C4=CC=C(C=C4)Cl
CC1=CC=C(O1)C(=O)C2=C(C(=O)N(C2C3=CC=C(C=C3)OC(C)C)CC4=CN=CC=C4)O
CN1C2=NC(=O)N(C(=O)C2=NC(=N1)C3=CC=CC=N3)C
CN1C(C(CO1)C2=C3C=C(C=C3C(=O)N2CC4=CC=CC=C4)C(=O)O)C
C1CN(CCN1C2=CC(=CC=C2)Cl)C(=O)C3=C(N=C4N3C=CS4)Cl
C1=CC=C(C=C1)CCN(CC2=CC=CC=C2)C(=O)COC(=O)C3=CC=CC(=C3)C(F)(F)F
CCC(C)C1=CC=C(C=C1)/N(C(=O)CSC2=C(C(=N2)NC(=O)CC3=NCC=CC=C3)Cl
C1CN(CCN1C2=CC=CC=C2)C(=O)C3=CC(=O)NC4=CC=CC=C43
COC1=CC=C(C=C1)N(CC2=CC3=CC=CC=C3NC2=O)S(=O)(=O)C4=CC=C(C=C4)OC
CC(=O)NC1C2=C(C=CC(=C2)Br)N(C1=O)CCN3CCOCC3.Cl
CCC(C)C1=CC=C(C=C1)C(=O)N2CCN(CC2)C(=O)NC3=CC=CC=C3Cl
CC1=NC2=C(C=C(C=C2)Br)C(N1CC(=O)NN)C3=CC=CC=C3
CC1=CC=C(C=C1)S(=O)(=O)/N=C/2\C=C(O)C(=S)C3=CC=CC=C32
C1=CC2=NON=C2C(=C1)S(=O)(=O)NC3=C(C=CC(=C3)F)F
CC(C)C1=CC=C(C=C1)N(C(C2=CN=CC=C2)C(=O)NC3CCCC3)C(=O)C4=CSN=N4
CC1=CC=C(O1)/C=C/2\C(=O)NC(=S)N(C2=O)C3=CC(=CC=C3)OC
CC(C)NC(=O)CNC(=O)C
CN1CCN2C(C1)C(=O)NC3=C2C4=CC=CC=C4OC(=O)NC3
CC(C)CS(=O)(=O)C1=CC2=C(C=C1)C(=O)NC3=CC=CC=C3
C1=CC=C2C(=C1)C(=CC(=C2N)C(C(F)(F)F)(C(F)F)O
C1=CC=C2C(=C1)N=NN2CC(=O)N/N=C\C3=CC=CS3
C1=CC=C(C=C1)CC2=CC3C(=O)N(C(=N2)[N+](=O)[O)[O-]
CN1C2=NC(=O)N(C(=O)C2=NC(=N1)C3=CC=C(C=C3)Cl)C
C1=CC=C(C=C1)CN2C=C(C3=CC=CC=C32)/C=C/[N+](=O)[O-]
CCCOC1=CC=C(C=C1)NC(=O)CSC2=CC3=C(C=C2)NC=C(C3=O)C(=O)N4CCC5=CC=CC=C54)C
C1=CC=C(C=C1)C2C3=C(C=CC(=C3)Br)N=C(N2CC(=O)NN)C4=CC=CC=C4
CC1(NC2=CC=CC=C1)S(=O)(=O)NC(=O)C3=CC=CC=C3[N+](=O)[O-]
C1COCCN1CC2=NC3=C(C=C(C=C3)Br)C(N2CC(=O)NN)C4=CC=CC=C4
CC1=C(C=C(C=C1)NC(=O)NC2=CN=CC=C2)Cl
CC1=CC=C(C=C1)N2C(=NN=C2SCC(=O)NC3=CC4=C(C=C3)OCO4)CC5=CC=CN5C
COC1=CC=CC=C1N2CCN(CC2)CC(COC3=CC=CC4=CC=CC=C43)O
CN1C(=NC(=N1)C)NC(=O)CC2=CC=CC=C2[N+](=O)[O-]
CC(C)C1=CC=C(C=C1)N(C(C2=CN=CC=C2)C(=O)NC3CCCC3)C(=O)C4=CC=CO4
C1=CC=C(C=C1)CN(CC2=CC=C(C=C2)C(=O)O)S(=O)(=O)C3=CC=C(C=C3)Cl
CN1CCN2C(C1)C3(CC4=C2C=CC(=C4)N)C(=O)NC(=O)NC3=O
C1CN(CCN1C/C=C/C2=CC=CC=C2)C3CC(=O)N(C3=O)CC4=CC=CS4
C1=CC=C2C(=C1)N=NN2CC(=O)N(CC3=CC=CS3)C(C4=CC=CO4)C(=O)NCC5=CC=CO5
CN1C2=NC(=O)N(C(=O)C2=NC(=N1)C3=CC=CC=N3)C
CCCC(=O)C1=C(C2=C(O1)N=C(C3=C2CCCC3)CC(C)C)N
CC1=CC(=CC=C1)N2C(C(C1)(=O)CC3=C(C=C3)C(=O)NCC2)C4=CC=CC=C4
COC1=CC=C(C=C1)C(=O)N2C3=CC=CC=C3N=C2)S(=O)C4=CC=C(C=C4
COC1=CC=CC=C1NS(=O)(=O)C2=CC3=C(C=C2)C(=CC(=C3)OC
C1CC(=O)N(C1=O)C2=C(C=CC(=C2)Cl)OC(=O)C3=CC=CO3
CCCCOC1=C(C=C(C=C1)C)ON(C2=CN=CC=C2)[N+](=O)[O-]
C1CN(CCN1C2=CC(=CC=C2)Cl)C(=O)C3=C(N=C4N3C=CS4)Cl
CC1=CC=C(O1)C2=NN(C(C2)C3=CC=CS3)C(=O)CCl
C1COCN(C1)C(=SC2=CC3=C(C=C(C=C3)Br)C(=O)NC4=CC=CC=C43
CC1=CC(=C(C=C1)OC)NC2=NN=C3C=C(C=C3)=N=N2)OC
CCCN1N=C(N=N1)NC(=O)COC2=CC=C(C=C2)C3CCCCC3
CC1=CC(=C(C=C1)O)NC2=NC=NC3=CC=CC=C32.Cl
COC(=O)C1=C(SC(=C1)C2=CC=CC=C2)N
C1=CC=C2C(=C1)N=NN2CC(=O)C3=CC=C(C=C3)Cl
C1CN(CCN1C/C=C/C2=CC=CC=C2)C3CC(=O)N(C3=O)CC4=CC=CS4
CC(C)C1=CC=C(C=C1)N(C(C2=CN=CC=C2)C(=O)NC3CCCC3)C(=O)C4=CSN=N4
CC(C)(C)OC(=O)[C@H](CC1=CC=CC=C1)NC(=O)C2=C(N=N2)CN[C(CC3=CC=C(C=C3)OC(=OCN4)OC)C
C1=CC=C(C=C1)C2=C(C=N2)CC(=O)NC3=CC=CC=C3
CCOC1=CC2=C(C=C1)N(C(=O)C2=O)CC3COC4=CC=CC=C4O3
CC1=CC=C(C=C1)C(=O)C2=C3C=CC(=CC3=[N+](N2CCC(=O)N)[O-])[N+](=O)[O-]
C1=C(C=C(C=C1Cl)Br)NS(=O)(=O)C2=C(C=C(C=C2)OCC
CC1=C(C=C(C=C1)O)NC2C(=C(C(=O)N2)C(=O)NC3=CC=CC=C3)C
CC1=CC(=C(N1C2=CC=CC=C2)[N+](=O)[O-])CC(=O)C3=CC(=C(C(=C3)Cl)Cl
CN1CCN2C(C1)C3(CC4=C2C=CC(=C4)N)C(=O)NC(=O)NC3=O
COC1=CC=CC=C1CCNC(=O)C(=O)NC2N(CCO2)S(=O)(=O)C3=CC(=C(C=C3)F)F
CC1=C(ON=C1C)NS(=O)(=O)C2=CC=C(C=C2)NC(=O)NC3=CC(=C(C=C3)Cl)Cl
C1CC(=O)N(C1=O)C2=C(C=CC(=C2)Cl)OC(=O)C3=CC=CO3
C1=CC=C(C=C1)CN(CC2=CC=C(C=C2)C(=O)O)S(=O)(=O)C3=CC=C(C=C3)Cl
COC1=CC=C(C=C1)N(CC2=CC3=CC=CC=C3NC2=O)S(=O)(=O)C4=CC=C(C=C4)OC
CCOC(=O)C1=C(SC(=C1C2=CC=CC=C2)CN(C)C)NC(=O)CCl.Cl
C1=CC2=C(N(F)C(=O)CC2=CC=C(C=C2)H](F)F)N)C(=O)C3=CC=C(C=C3)Cl
C1CC2=C(C1)SC(=C2C#N)NC(=S)NC(=O)C3=CC=CC=C3
C/C1CN(C(=S)N1CC(=O)N(C1=O)C2=CC=C(O2)C3=CC=CC=C3
CC1=C(C=C(C=C1)N2CCN(CC2)C(=O)C3=CC(=O)NC4=CC=CC=C43)C
CN+1=NC(=NC(=C1)Br)S(=O)(=O)NC2=CC=C(C=C2)SC(F)(F)F)F)N)C(F)/C(C(F)F)Cl
C1=CC(=CC=C1F)SCC(=O)NC2=CC3=C(C=C2)C(=O)NC3=O
CSC1=CC(=NC(=C1)N)C(=O)C2=CC=C(C=C2)Cl)/C=C/C3=CC=CS3
CC(C)C[C@@H](C(=O)OC(C)(C)C)NC(=O)C1=C(NC=N1)C(=O)NCC2=CC=C(C=C2)CNC(=O)OC(C)(C)C
C1=CC2=NON=C2C(=C1)S(=O)(=O)NC3=C(C=CC(=C3)F)F
C1COCCN1S(=O)(=O)C2=CC3=C(C=C2)OCCO3)CNC(=O)C(=O)NCCC4=CC=CC=C4
C1=CC=C(C(=C1)NC(=O)NC2=CC(=C(C=N2)CC(F)(F)(F)F)F
CC1=NC2=CC=CC3=C2C(=CC=C3)N1C
CC1=CC=C(C=C1)C(=O)C2=C3C=CC(=CC3=[N+](N2CCC(=O)N)[O-])C(F)(F)F
C1=CC=C(C=C1)CN(CC2=CC=C(C=C2)C(=O)O)S(=O)(=O)C3=CC(=C(C=C3)Cl
CC1=CC(=C(C=C1)C)S(=O)(=O)N2CCN(CC2)C(=O)C3=CC(=C(C=C3)N4CCCC4)[N+](=O)[O-]
C1=CC=C(C=C1)CCCNC(=O)C2=CC=C(C=C2)F)S(=O)(=O)C3=CC(=C(C=C3)Cl
C1C(N(N=C1C2=CC=CS2)C(=O)CCl)CC3=CC=CO3
C1CN(CCN1C2=CC=C(C=C2)F)C(=O)CS(=O)(=O)C3=CC(=CC(=C3)F)F)F
COC1=CC=CC(=C1)/C=N/NC(=S)NC2=CN=CC=C2
C1=CC=C(C=C1)CN(CC2=CC=C(C=C2)C(=O)O)S(=O)(=O)C3=CC=C(C=C3)Cl
CNOC(=O)C@H](CCC1=CC=CC=C1)C(=O)NC2=C(N=CC=C2)C(=O)N3C4=CC=CC=C4N=N3N3
CN1C(C(CO1)S(=O)(=O)C2=CC=CC=C2)C
C1=CC=C2C(=C1)C(=CC(=C2N)C(C(F)(F)F)(C(F)(F)O)C(F)(C(F)(F)O)(F)F)C(F)O
C1COC2=CC=C1N=C2C(=O)C3=CC=CS3
CC1=C2C(=CC=C1)C(=O)C(=O)N2CCOC3=CC=CC=C3
C1=CC=C(C(=C1)C(=O)O)NS(=O)(=O)C2=CC(=C(C=C2)NNC(=S)NC3=CC=C(C=C3)OC(F)Cl)[N+](=O)[O-]
CC1=CC=C(C=C1)C(=O)C2=C3C=CC(=CC3=[N+](N2CCC(=O)N)[O-])[N+](=O)[O-]
CC(C)(C)OC(=O)[C@H](CC1=CC=CC=C1)NC(=O)C2=C(N=CN2)C(=O)N[C@H](CC3=CC=CC=C4N=O)OCC5=C=CCCCC4
C1=CC(=CN=C1)NS(=O)(=O)C2=CC=C(C=C2)Cl
C1CC2=C(O1)C=C(C=C2)/C=C/3\C(=O)N/C(=N/S(=O)(=O)CC4=CC=CC=C4)/S3
CC1=CC(=C(C=C1)C)S(=O)(=O)N2CCN(CC2)C(=O)C3=CC(=O)NC4=CC=CC=C43)C)C
CCC(C)(C)NC(=O)C(C1=CC=CN1C)N(C2=CC=C(C=C2)NC(=O)C)C(=O)CN3C4=CC=CC=C4N=N3
CC1=CC=C(C=C1)N(CC(=O)CN2COCCN=C2
CC1=CC=C(O1)NS(=O)(=O)C2=CC3=C(C=C2)C(=O)NC3=O
COC(=O)[C@H](CCC1=CC=CC=C2N(N(C2)CC(=O)NC3=CC=CC=C3Cl
COC1=CC=C(C=C1)C(=O)NCCN2C3=C(C=CC=C3)S(=O)(=O)C4=CC=CC=C4)C(=O)N=C5
CC(C)C1=CC=C(C=C1)NC(=O)CSC2=NC3=C(C(=O)N2CC4=CC=C(C=C4)C(=O)O)SC=C3
CC1=CC=C(C=C1)NC2=C(C(=O)N(N=N2)C34CC5CC(C3)CC(C5)(C4)CC(=O)O)Cl
COC1=CC2=C(C=C1)N(C(=O)C2=O)C3COC4=CC=CC=C4CN3=O-]
C1=CC=C(C=C1)CSCN(C(=O)C2=CC=C(C=C2)S(=O)(=O)NC3=CC=C(C=C3)Cl
CC1=C(C=C(C=C1)NS(=O)(=O)C2=CC3=C(C=C23)C=C(C(=N3)OCC(F)F)F)Cl
CC1=NC2=CC=CC3=C2C(=CC=C3)N1C
CC1=C(C=C(C=C1)OCC(=O)NC2=C(C=C(C=C2)C(=O)O)NC(=O)COC3=CC(=C(C=C3)C)C)C
CC1=CC2=C(C=C1)NC(=O)C(=C2)CN(CCC3=CC=CC=C3)CC4=NN=NN4CC5CCCO5
CC1=NN(C(=C1CS1)S(=O)(=O)C2=CC3=C(C=C2)NC=C(C3=O)C4=CC=C(C=C4)N)C(=O)O)C
CC1=CC=C(O1)C(C(=O)NCC2=CC=CO2)N(C3=CC=C(C=C3)OC)C(=O)CN4C5=CC=CC=C5N=N4
C[O]1=CC=C(C=C1)/C=N/NC(=O)C2=C(C(=N\C=C2)Br)/NS(=O)(=O)C3=CC=CC=C3
COC1=CC=C(C=C1)N(CC2=CC3=CC=CC=C3NC2=O)S(=O)(=O)C4=CC=C(C=C4)OC
CC1=C(C=CC(=C1)NC(=O)NC2=CN=CC=C2)Cl
CC(C)C1=NC(=O)N(C(=O)COC2=CC=C(C=C2)NC(=O)C3=CC=CC=C3OC
CC1=CC(=CC=C1)N2C(C(C(=C2N)(C#N)C#N)C#N)C3=CC=CC=C3
CCCC(=O)NC1=CC2=C(C=C1)C(=O)C(=CC(=C2)Cl)OC(=O)C3=CC=CO3
CCC(C)(C)NC(=O)C(C1=CC=CN1C)N(C2=CC=C(C=C2)NC(=O)C)C(=O)CN3C4=CC=CC=C4N=N3
CCN(C1=CC=C(C=C1)S(=O)(=O)C2=NN=C(S2)NC(=O)C3=CC=CC=C3
CC1=CC(=CC=C1)N2C(C(C#N=C2C#N)C(=O)CCl)C3=CC=CC=C3
CCC1=CC(=C(C=C1)/C=N/NC(=O)/C(=C\C2=CC3=C(C=C2)OCO3)NC(=O)C4=CC=CC=C5C5
CC1=CC(=CC=C1)N2C(=O)CC(C2=O)CSC3=C(C=C(C=C3)Br)(F)F)/N
CC1=C(C(=CC=C1)N2CCN(CC2)C(=O)C3=CC(=O)NC4=CC=CC=C43)C
CCCN1N=C(N=N1)NC(=O)COC2=CC=C(C=C2)C3CCCCC3
C1CCC(CC1)S(=O)(=O)C2=CC=C(C=C2)OCC(=O)NC3=CC=CC=C3F
COC1=C(C=C(C=C1)C2=NN=C(S2)NC(=O)CC3=CC=CC=C3OC
C1=CC=C2C(=C1)C(=O)N(C=N2)NC(=O)C3=CC=C(C=C3)Br
CC1CC(CC1)N2CCC(=O)C2=NN(C3=CC=C(C=C3)S(=O)(=O)C)C)CC4=CC=CC=C4
CC1=CC=C(C=C1)NS(=O)(=O)C2=CC=C(C=C2)C(=O)NCC3=CC=CC=C3
CCOC(=O)C1=C(SC(=C1)C2=CC=CC=C2)N
COC1=CC=C(C=C1)N(CC2=CC(=O)NC3=CC=CC=C32)C(=O)CCl
C1=CC=C2C(=C1)N=NN2CC(=O)N/N=C\C3=CC=CS3
C1=CC=C(C=C1)CNC(=S)NNC(=S)NC2=CC=CC(=C2)C(F)(F)F
C1=CC=C(C(=C1)/C=C/C=N/N2C(=NNC2=S)C3=CC=CO3)[N+](=O)[O-]
CC1=CC(=O)OC2=C1C=CC(=C2)NC(=O)C3=CC=CC=C3OC(F)F
CC1=C(C=C(C=C1)OCC(=O)NC2=C(C=C(C=C2)C(=O)O)NC(=O)COC3=CC(=C(C=C3)C)C)C
C1=CC=C(C=C1)C(C2=CC=CC=C2)(C(=O)N/N=C/C3=CC=CC(=C3)C(=O)C4=CC=C(C=C4)O)O
C1CC(=O)N(C1=O)C2=C(C=CC(=C2)Cl)OC(=O)C3=CC=CO3
CC1=CC(=C(C=C1)O)NS(=O)(=O)C2=CC=C(C=C2)S(=O)(=O)NC3=CC=C(C=C3)C
COC1=CC=C(C=C1)NC(=O)CC2C(=O)NCCN2C(=O)NC3=CC=C(C=C3)C(F)(F)F
C/C(=N\NC(=O)C1=CC(=C(C=C1)Cl)Cl)/CN2N=C(N=N2).H]
CCC1=CC(=O)OC2=C1C=CC(=C2)OC(=O)C3=CC=CO3
CC1=NC(=NS1)S(=O)(=O)/C(=O)/NC2=CC=CC(=C2)C3=CC=C(C=C3)NC4=CC=C(C=C4)OC
C1=CC=C2C(=C1)C=CC(=C2/C=N\NC(=O)C3=CC(=CN=C3)Br)O
C1COCCN1CC2=NC3=C(C=C(C4=CC=CC=C4O4)C(=O)N2
CC1=CC(=CC=C1)C(=O)NC(=C(Cl)Cl)S(=O)(=O)C2=CC=CC=C2
CC1=CC=C(C=C1)C(=O)OC2=CC3=C(C=C2)N(C=N3)C
C1=CC=C2C(=C1)C(=O)N(C=N2)NC(=O)C3=CC=C(C=C3)Br
CC1=CC=C(C=C1)C2=NN(C2)CC(=O)CCl
CC1=CC=C(O1)C2=NN(C(C2)C3=CC=CS3)C(=O)CCl
CC1=C(C=C(C=C1)C(=O)N2C=NC3=CC=CC=C32)C
C1=CC=C(C=C1)CN(CC2=CC=C(C=C2)C(=O)O)S(=O)(=O)C3=CC=C(C=C3)Cl
C1=CC(=CC=C1NS(=O)(=O)NC2=CC=C(C=C2)C(=O)NC3=CC(=CC=C3)Cl
CC(=O)NC1C2=C(C=C(C=C2)Br)N(C1=O)CCN3CCOCC3.Cl
C1=CC=NC(=C1)C2=C(C=CC(=N2)Cl)S(=O)(=O)C3=CC=CC=C3C(F)(F)F
CC1CCC2C(C1)C(=O)N(C2=O)C3=C(C=CC(=C3)Cl)OC(=O)C4=CC=CO4
C1=CC=C(C=C1)CN(CC2=CC=C(C=C2)C(=O)O)S(=O)(=O)C3=CC=C(C=C3)Cl
CCOC(=O)C1CCN(CC1)C(=O)C2=CC3=C(C=C2)S/C(=C/C4=CC=CC(=C4)C)/C(=O)N3
COC1=CC=CC=C1/C=C/C(=O)C2=C(C=CC(=C2)Br)OC(=O)C3=CC=CO3
COC1=CC=CC=C1/C=C/=C/C2=C/OC(=C\C3=CC=CC=C3S2
COC1=CC=C(C=C1)NC(=O)CC2=CC3=C(C=C2)OC)S(=O)(=S)NC4=CC=CC=C4)COCO5
CC(C)CC1=CC=C(C=C1)/C=N/NC(=O)C2=C(N(N=N2)C3=NON=C3N)CN(C)C4=CC=CC=C4
C1=CC2=NON=C2C(=C1)S(=O)(=O)NC3=C(C=CC(=C3)F)F
C1=CC=C(C(=C1)CN2C(=NN=N2)C(=O)NC3=CC=CO3)CNC4=C(C=C(C=C4)OCO5
CC1=CC(=NN1)C(=O)NC2CCCC3=C2C=NN3C4=CC=C(C=C4)C(C)(C)C
CC(=O)NC1=CC=C(C=C1)N(C(C2=C(C=CC=C2)OC)C(=O)NCC3CCCO3)C(=O)CN4C5=CC=CC=C5N=N4
C1COCCN1S(=O)(=O)C2=CC3=C(C=C2)OCCO3)CNC(=O)C(=O)NCCC4=CC=CC=C4
C1=CC(=CN=C1)NC(=O)C2=CC(=C(C=C2)Cl)Cl
CC(C)OP(=O)(C1C=CC(C(=O)C(=C1)Cl)Cl)NS(=O)(=O)C2=CC=C(C=C2)Cl)Cl
C1=CC=C2C(=C1)N=NN2CC(=O)C3=CC=C(C=C3)Cl
CC1=C(C2C(=C(N=C1)C(=O)CC(=C2)Cl)S(=O)(=O)C3=CC=CC=C3
COC1=CC=C(C=C1)NC(=O)C2CCCN(C2)S(=O)(=O)C3=CC4=C(C=C3)NC(=O)C=C4
C1=CC(=CC=C1CSC2=NN=C(S2)NC(=O)C3=CC4=C(C=C3)N=CS4)C#N
C1COCN(C1)S(=O)(=O)C2=CC=C(C=C2)OCC(=O)NC3=CC=CC=C3OC
CC1=C(ON=C1C)NS(=O)(=O)C2=CC=C(C=C2)NC(=O)NC3=CC(=C(C=C3)Cl)Cl
COC1=CC2=C(C=C1)N(C(=O)C2=O)CC3COC4=CC=CC=C4O3
CC1=CC=C(C=C1)C2C(=NN=C2SCC(=O)NC3=CC4=C(C=C3)OCO4)CC6=CC=CN5C
CC(C)CCNS(=O)(=O)C1=CC=C(S1)N2=CC=C(C=C2)S(=O)(=O)NC3=NC4=CC=CC=C4N=C3
CC(=O)N(C)C1=CC=C(C=C1)C(=O)NC2=C(C=C(C=C2)NC(=O)C)C(=O)CN3C4=CC=CC=C4N=N3
CC(C)(C)OC(=O)[C@H](CC1=CC=CC=C1)NC(=O)C2=C(N=CN2)C(=O)N[C@@H](CC3=CC=CC=C4=C=C32)CC4=CC=CC=C4=
CC1=CC=C(C=C1)S(=O)(=O)NC2=CC=C(C=C2)S(=O)(=O)NC3=CC=CC=C3OC
C/C(=N\NC(=O)C1=CC(=C(C=C1)Cl)Cl)/NS(=O)(=O)C2=CC=C(C=C2)Cl)/C#N
CC1=CC=C(C=C1)S(=O)(=O)/N=C/2\C=C(C(=O)C3=CC=CC=C32)NC4=CC=CC(=C4)C(=O)O
CC1=C(C=CC(=C1)Cl)OC(C)C(=O)NC2=CC=C(C=C2)S(=O)(=O)NC3=NC4=CC=CC=C4N=C3
CN1CCN(CC1)CC(=O)NC2=CC(=CC=C2)[N+](=O)[O-]
C1=CC=C(C(=C1)/C=C/C=N/N2C(=NNC2=S)C3=CC=CO3)[N+](=O)[O-]
CS1=C=C2C(=C1)N(C(=O)NN2C(=O)CCl)C3=CC=CO3
C1=CC(=CN=C1)S(=O)(=O)C2=CC=C(C=C2)Cl)Cl
CN1C=NC2=C1C=CC(=C2)NC(=O)C3=CC=C(C=C3)[N+](=O)[O-])C(=O)C4=CC=C(C=C4)Cl
CC(C)C1=CC=C(C=C1)N(C(C2=CN=CC=C2)C(=O)NC3CCCC3)C(=O)C4=CSN=N4
CC1=CC(=C(N1CC2=CC=CO2)C)C(=O)CCl
C1=CC(=CC=C1NS(=O)(=O)C2=CC=C(C=C2)Br)S(=O)(=O)NC3=NC=CS3
C1=CC=C(C(=C1)C(=O)NN2C(=O)/C(=C/C3=CC=C(C=C3)O)/SC2=S)O
COC1=CC=C(C=C1)N(CC2=CC3=CC=CC=C3NC2=O)S(=O)(=O)C4=CC=C(C=C4)OC
CC1=CC=C(C=C1)C(=O)C2=C3C=CC(=CC3=[N+](N2CCC(=O)N)[O-])[N+](=O)[O-]
C1=CC=C2C(=C1)/C(=C/C3=C(N(C(=O)NC3=O)C4=CC=CC=C4F)O)/C=N2
CN1CCN2C(C1)C3=C2C(=O)NN3C4=CC=CC=C4F
CC1=CC=C(C=C1)S(=O)(=O)/C(=C/Cl)/NC(=O)C2=CC=CC=C2
CCC1=CC=C(C=C1)NC(=O)CN(C2=CC=C(C=C2)OCC)S(=O)(=O)C3=CC=C(C=C3)C
CC1=CC=C(C=C1)S(=O)(=O)/N=C/2\C=C(C(=O)C3=CC=CC=C32)NC4=CC=CC(=C4)C(=O)O
C1=CC=C(C=C1)CN(CC2=CC=C(C=C2)C(=O)O)S(=O)(=O)C3=CC=C(C=C3)Cl
C(C1=CC(=C(C=C1)C2=NN=C(S2)NC(=O)C3=CC=C(C=C3)OC)C(=O)C4=CC=CC=C5N=C[N+]4)Br
CC1=CC2=C(C=C1)OCC(=O)C(=O)CC2=CC=CC=C2
C1CN(CCN1CN2CCC3=C(C=CC4=CC=CC=C4)Cl
CC1=CC(=C(C(=C1)Br)Br)NC(=O)CO(C)CON2C(C3=C(C=C2)OCO3)C
C1=CC(=CN=C1)NC(=O)CC2=NC(=C(C=C2)Cl)Cl
C1=CC=C2C(=C1)/C3=CC=CC=C3C2=NN4CC(=O)NC3
CC(=O)N(C)C1=CC=C(C=C1)C(=O)O)OCSC2=NN=C(S2)NC(=O)C3=CC=C(C=C3)C
CC1=CC=C(C=C1)/C(=O)2\C(=C(C(=O)C3=CC=CC=C32)OC(=O)C4=CC=CC=C4
CC(C)CS(=O)(=O)C1=NSC2=NC(=O)/C(=C\C3=CC=C(C=C3)OC(=O)C4=CC=CO4)/C(=N)N21
CCOC(=O)C1=C(SC(=C1C2=CC=CC=C2)C(C(F)(F)F)(C(F)(C#N)(C3=CC=CC=C3
CC(C)C[C@@@H](=O)C(C(C)(=O)C)C
COC1=CC=CC=C1CCNC(=O)C(=O)NCCC2N(CO2)S(=O)(=O)C3=CC4=C(C=C3)OCCO4
CC(C)CC1=CC=C(C=C1)N(C(C2=CN=CC=C2)C(=O)NC3CCCC3)C(=O)C4=CC=CO4
CC1=CC=C(C=C1)NC2=C(C(=O)N(N=C2)C34CC5CC(C3)CC(C5)(C4)CC(=O)O)Cl
CCOC1=CC=C(C=C1)N(CC2=CN=CC=C2)[N+](=O)[O-]
COC1=CC=C(C=C1)N(CC2=CN=CC=C2)C(=O)CC3=CC(=O)NC4=CC=CC=C43
CCOC(=O)C1=C(OC2=C1C=CC(=C2)OC(=O)C)OC3=CC=CC=C3
COC1=CC=C(C=C1)N(CC2=CC(=O)NC3=CC=CC=C32)C(=O)CCl
COC(=O)C1=CC=CC=C1NC(=O)C2=CC3=C(C=C2)OCCCO3
CC(C)C[C@H](=O)NC(C(=O)C
COC(=O)C1=CC=C(C=C1)NC(=O)C2=CC=C(C=C2)NC(=O)C3=CC=CO3
COC(=O)[C@H](CCC1=CNC2=CNC=CC=C2)C(=O)CCl
CC1CCC2=NC(C1)C(=O)C=O)CC2=NC3=CC=CC=C3Cl
CC(C)C1(N=N(C(C(=O)CCN1)C2=CC=C(C=C2)C(=O)O)NC(=O)CC3=CC=C(C=C3)C)C
COC1=CC=C(C=C1)/C=C/2/C(=O)C3=C(O2)C=C(C=C3)NC2=N
COC1=CC(=CC(=C1)CNCCC2=NC3=C(C=CC=C3)[N+](=O)[O)[O-])N)C(=O)C(=O)C4=C=CC=C(C4[C4=CC6CCCC=C5
COC1=CC=C(C=C1)C(CN(C2=CN=CC=C2)C
CC(C)OC1=C(C=C(C(=C1)NC(=O)CSCC(=O)NC2=CC=CC(=C2)C(F)(F)F)Cl)Cl
C1=CC=C2C(=C1)N=NN2CC(=O)C3=CC=C(C=C3)Cl
C1=CC(=CN=C1)NC(=O)CC2=CC(=C(C=C2)Cl)Cl
C/C(=N\N=C(/N)\SC1CC(=O)N(C1=O)C2=CC(=CC=C2)Cl)/C3=CC=CS3
CC(C)C[C@@H](C(=O)OC(C)(C)C)NC(=O)C1=C(NC=N1)C(=O)N[C@H](C2=CC=CC=C2)C(=OCC3)C)NC
C[O]1C2=CC3=C(N2CC(=O)N(C2=O)C)CN3CC4=CC=CC=C4F
CC1=CC(=O)OC2=C1C=CC(=C2)NC(=O)CC3=CC=CC=C3[N+](=O)[O-]
CC1=C(ON=C1C)NS(=O)(=O)C2=CC=C(C=C2)NC(=O)NC3=CC(=C(C=C3)Cl)Cl
COCCOC(=O)/C(=C/C1=CN(N=C1C2=CN=CC=C2)CC3=CC=CC=C3)/C#N
CC1=NN(C(=C1C(C2=CC=CC=C2)C3=C(N(N=C3C)C4=CC=CC=C4)N)N)C5=CC=CC=C5
C1=CC(=CC=C1/C(=N/S(=O)(=O)C2=CC(=CC(=C2)C(F)(F)F)/N)C(F)F)C(F)(F)F)/N
CCC1=CC=C(C=C1)N(C(C2=CN=CC=C2)C(=O)NC3CCCC3)C(=O)C4=CC=CO4
C1=CC(=CC=C1F)SCC(=O)NC2=CC3=C(C=C2)C(=O)NC3=O
C1=CC=C(C=C1)CCN(CC2=CN=CC=C2)C(=O)C(=O)CCl
C1=CC=C(C=C1)CN2C=C(C3=CC=CC=C32)/C=C/[N+](=O)[O-]
CC(=O)NC1C2=C(C=CC(=C2)Br)N(C1=O)CCN3CCOCC3.Cl
CC1=CC(=C(N1C2=CC(=CC=C2)[N+](=O)[O-])C)C(=O)CCl
CC1=CC=C(C=C1)OCC(=O)N/N=C/C2=CC=C(O2)[N+](=O)[O-]
CC1=C(C=C(C=C1)NC2=NC(=N2)C(=O)NC3=CC=CC=C3[N+](=O)[O-]
C[1=C(=NN1)C(=O)CNC2=CC=C(C=C2)Cl)Cl
C1=CC=C(C=C1)C(C2=CC=CC=C2)NC(=O)COC(=O)CCC3=CNC4=CC=CC=C43
C1=CC=C(C(=C1)C2=NN(N=N2)CC(=O)NCC3=CC=CO3)NC(=O)C4=CC=CC=C4F
CC1=CC=C(C=C1)/C(=N/N=C\C2\CCC2)C(=O)NC3=CC=CC=C3OC#NS(=O)(=O)C4
CC1=CC(=CC=C1)N2C(=NN=C2SCC(=O)NC3=CC4=C(C=C3)OCO4)CC5=CC=CN5C
CC1=CC2=C(C=C1)N(C3=C2CCCC3)CC(CN4CCCCCC4)O.Cl
C1=CSC(=C1)C(=O)OC2=CC3=C(C=C2)C=CC(=O)O3
CC1=CC(=C(C(=C1)Br)NC(=O)CON2C3=C(C=CC(=C3)S(=O)(=O)C)N=N2)Br
CCOC1=CC=C(C=C1)S(=O)(=O)C2=NN=C(S2)NC(=O)C3=C(C4=C(O3)C=CC(=C4)C)C(=O)O)O)N
CC1=CC=C(O1)C(=O)C2=C(C(=O)N(C2C3=CC=C(C=C3)OC(C)C)CC4=CN=CC=C4)O
CC1=CC=C(O1)/C=C/2\C(=O)NC(=S)N(C2=O)C3=CC(=CC=C3)OC
CC1=CC=C(O1)C(=O)C2=C(C(=O)N(C2C3=CC=C(C=C3)OC(C)C)CC4=CN=CC=C4)O
CC1=CC(=NN1)C(=O)NC2CCCC3=C2C=NN3C4=CC=C(C=C4)C
C1CN(CCN1C2=CC=CC=C2)C(=S)NC3=CC(=CC=C3)S(=O)(=O)C(F
CCC1=CC=C(C=C1)N(C(C2=CN=CC=C2)C(=O)NC3CCCC3)C(=O)C4=CC=CO4
C1=CC=C(C=C1)CCN2C=CC=C2(C3=CC=C(C=C3)Cl)C(=O)NC4=CC=C(C=C4)C(=O)O
CC1=C(C=C(C=C1)NC(=O)NC2=CN=CC=C2)Cl
C1COCCN1CC2=NC3=C(C=C(C=C3)Br)C(N2CC(=O)NN)C4=CC=CC=C4
CC1=C(C(=NS1)S(=O)(=O)/C(=N/NC2=CC=C(C=C2)C(F)(F)F)/C#N)C#N
C1COC2=C(O1)C=CC(=C2)NC(=O)C3=C(OC=N3)C4=CC=CC=C4
CC(=O)NC1C2=C(C=CC(=C2)Br)N(C1=O)CCN3CCOCC3.Cl
CCC1=CC=C(S1)C(=O)OC2=C3C=CC=CC3C(N=N2)C4=CC=CC(C=C4)OC(=O)O)O
CC1=CC=C(C=C1)S(=O)(=O)/N=C/2\C=C(C(=O)C3=CC=CC=C32)NC4=CC=CC(=C4)C(=O)O
COCCNC(=O)C(C1=CC(=CC=C1)OC)N(CC2=CC=CS2)C(=O)CN3C4=CC=CC=C4N=N3
CC1=CC(=C(N1C2=NN=C(C2)S(=O)(=O)C3=CC=C(C=C3)C(=O)O)/C4=CC=CC=C4C2=N3
C1=CC=C2C(=C1)N=NN2CC(=O)N(CC3=CC=CS3)C(C4=CC=CO4)C(=O)NCC5=CC=CO5
COC1=CC=C(C=C1)N(CC2=CC3=CC=CC=C3NC2=O)S(=O)(=O)C4=CC=C(C=C4)OC
CC(C)C1=CC=C(C=C1)N(C(C2=CN=CC=C2)C(=O)NC3CCCC3)C(=O)C4=CSN=N4
C/C(=N\N=C(/N)\S(=O)NC1=CC(=CN1=O)C(=O)NC2=CC=CC=C2
CN(CCC1=CC=CC=C1)C(=O)C2=CC(=O)NC3=CC=CC=C32
C1=CC=C(C=C1)CCN(C(C2=CC=CO2)C(=O)NCC3=CC=CO3)C(=O)CN4C5=CC=CC=C5N=N4
C1=CC(=CN=C1)NC(=O)CCC2=CN=C(C=C2)Cl
C1C(N(N=C1C2=CC=CS2)C(=O)CCl)C3=CC=CS3
CC(=O)NC1=CC=C(C=C1)N(C(C2=C(C(=C(C=C2)OC)OC)C(=O)NC3CCO3=CC=CC=C3
C1=CC=C(C=C1)CCN(C(C2=CC=CO2)C(=O)NCC3=CC=CO3)C(=O)CN4C5=CC=CC=C5N=N4
CC1=C(C=C(C=C1)NC(=O)NC2=CN=CC=C2)[N+](=O)[O-]
CC1=CC=C(C=C1)S(=O)(=O)/N=C/2\C=C(C(=O)C3=CC=CC=C32)NC4=CC=CC(=C4)C(=O)O
C1COC2=C(O1)C=CC(=C2)NC(=O)C3=C(OC=N3)C4=CC=CC=C4
C1=CC(=CC=C1C2=NN=C(S2)S(=O)(=O)NC3=CC=C(C=C3)C(=O)O
CC1=CC(=C(C=C1)NC(=O)CN(C2=CC=C(C=C2)OC)S(=O)(=O)C3=CC=CC=C3
CCOC(=O)C1=C(SC(=C1C2=CC=CC=C2)CN(C)C)NC(=O)CCl.Cl
CC1=CC=C(C=C1)C(=O)C2=C3C=CC(=CC3=[N+](N2CCC(=O)N)[O-])[N+](=O)[O-]
COC1=CC=C(C=C1)N(CC2=CC3=CC=CC=C3NC2=O)S(=O)(=O)C4=CC=C(C=C4)OC
CC1=CC=C(C=C1)S(=O)(=O)N2CCN(CC2)S(=O)(=O)C3=CC4=C(C=C3)OCCO4
CCOC1=CC=C(C=C1)C(=O)NC2=CC=CC=C2)NC(=O)C3=CC(=C(C=C3)OC(F)(F)F
COC1=CC=C(C=C1)N(C(C2=CN=CC=C2)C(=S)NC3CCCC3)C(=O)C4=CC=CO4
CCOC(=O)C1=C(SC(=C1C2=CC=CC=C2)CN(C)C)NC(=O)CCl.Cl
C1CN(CCN1CN2CC(=CC=C2)C3=CC=C(C=C3)Br)C(NC(=O)C4=CC=CC=C4)OC
CC1=CC=C(C=C1)S(=O)(=O)/N=C/2\C=C(C(=O)C3=CC=CC=C32)NC4=CC=CC(=C4)C(=O)O
COC1=C(C=C(C=C1)C2CC(=NN2C(=O)CCl)C3=CC=CS3)OC
C1=CC=C(C(=C1)C(=O)O)NS(=O)(=O)C2=CC(=C(C=C2)NC(=S)NC(=S)N3)CC(=O)NC4=CC=CC=C(C4=C(C4
CC1CCC2C(C1)C(=O)N(C2=O)C3=C(C=CC(=C3)Cl)OC(=O)C4=CC=CO4
C1=CC=C=C(=C1)/C=C/C(=O)C2=C(C=C(C(=C2)Br)NC(=O)C3=CC=CS3)F
CN1C2=NC(=O)N(C(=O)C2=NC(=N1)C3=CC=CC=N3)C
C1COCCN1S(=O)(=O)C2=CC3=C(C=C2)OCCO3)CNC(=O)C(=O)NCCC4=CC=CC=C4
C1CN(CCN1C2=CC=CC=C2)C(=O)C3=CC(=O)NC4=CC=CC=C43
CC1=CC=C(C=C1)C(=O)OC2=CN=CC=C2)[N+](=O)[O-]
C1CN(CCN1C2=CC=CC=C2)C(=O)C3=CC(=O)NC4=CC=CC=C43
C1CN(CCC1C2=CC=CC=C2)C(=O)NC3=CC(=CC=C3)S(=O)(=O)C(F)F)F
OC1=CC(=C(C=C1)S(=O)(=O)/N=C/2\C=CC(=O)C3=CC=CC=C32)NC4=CC=CC(=C4)C(=O)O
CC1=CC2=C(C=C1)NC(=O)C(=C2)CN(CCC3=CC=CC=C3)CC4=NN=NN4CC5CCCO5
CC(=O)NC1=CC2=C(C=CC(=C2)Br)(F)F)S(=O)(=O)NC(=O)C3=CC=CC=C3
C1=CC=C(C=C1)C2=CSC3=C(C=CC=C32)SC(=O)(=O)C4=CC=C(C=C4)N
CC1=CC(=C(C=C1)C(=O)N2C=NC3=CC=CC=C32)C
CC1=CC(=O)OC2=C1C=CC(=C2)NC(=O)C3=CC=CC=C3OC(F)F
COC1=CC=C(C=C1)N(CC2=CC(=O)NC3=CC=CC=C32)C(=O)CCl
COC1=CC=C(C=C1)C(=O)N2C3=CC4=C(C=C3N=C2SC)OCCO4
C1CCN(CC1)S(=O)(=O)C2=CC=C(C=C2)OCC(=O)NC3=CC=CC=C3F
C1=CC(=CC=C1NS(=O)(=O)C2=CC=C(C=C2)Br)S(=O)(=O)NC3=NC=CS3
CC(C)(C)C1=CC=C(C=C1)NC(=O)CSC2=NNC(=O)N2C3=CN=CC=C3
CN(CC1=CC=CC=C1)C(=O)C2=NOC(=N2)COC3=CC=CC=C3SC
COC1=CC=C(C=C1)N(CC2=CC(=O)NC3=CC=CC=C32)C(=O)CCl
C1COC(N1S(=O)(=O)C2=CC3=C(C=C2)OCCO3)CNC(=O)C(=O)NCCC4=CC=CC=C4
C1=CC=C(C=C1)COC(=O)NC2=CC(=C(C=C2)C(F)F
CC1=CC(=C(C=C1)OC)NC(=O)CSC2=NC3=C(C(=CS3)C)C(=O)N2
CC1=CC=C(O1)C2=NN(C(C2)C3=CC=CS3)C(=O)CCl
CC1=C(C=C(C(=C1)NC(=O)CSC2=NN=C(S2)NC(=O)C3=CC=C(C=C3)Cl
C1=CC=C(C=C1)C(C2=CC=CC=C2)C(=O)NC(=S)NC3=CC=CC(=C3)C(=O)O
CC(C)C1=CC=C(C=C1)N(C(C2=CN=CC=C2)C(=O)NC3CCCC3)C(=O)C4=CSN=N4
CC1=CC=C(C=C1)S(=O)(=O)/C(=C/Cl)/NC(=O)C2=CC=CC=C2
CC1=C(C=CN1C(=O)NC2=CC3=C(C=C(C=C3)C)C(=O)O)C4=CC=C(C=C4)OC
CC(C)OP(=O)(C1(C=N/C(=O)C(=O)C2=C(C=C(C=C2)OCC(F)(F)F)F)[OC(=O)C
C1=CC2=NON=C2C(=C1)S(=O)(=O)NC3=C(C=CC(=C3)F)F
C1=CC(=CN=C1)NC(=O)CC2=CC(=C(C=C2)Cl
C1=CC=C(C=C1)C2=C(C(=N2)C3=CC=CC=C3)S(=O)(=O)NC4=CC=C(C=C4)C(=O)O
C1=CC(=C(C=C1F)C(=O)NCCN2C=C(C=C2)F)C(=O)CCl
CCOC(=O)C1=C(SC(=C1C2=CC=CC=C2)CN(C)C)C(=O)CCl
CCOC1=CC=C(C=C1)N(CC2=CC3=C(C=C(C=C3)C)NC2=O)S(=O)(=O)C4=CC=CC=C4
C1=CC=C2C(=C1)C(=CC3=CC=CC=C3C(F)F)C(F)F)F
CCCC1=C(N=NN1C(=O)C2=NC(=C(S)N3=CC=CC=C3)C
C1=CC=C(C=C1)C2=CSC3=C2C(=NC=N3)SCC(=O)NC4=CC=C(C=C4)C(=O)O
CC1=CC(=CC(=C1)O)C(=O)N/N=C(\C(=O)C2=CC=C(C=C2)NC(=O)C3=CC=C(C=C3)C)C)C
C1=CC=C2C(=C1)N(C3=CC=CC=C3S2)C(=O)COC(=O)C4=CN=CC=C4
COC1=CC=C(C=C1)N(C(C2=CN=CC=C2)C(=O)NC3CCCCC3)C(=O)CCl
COC1=CC=C(C=C1)C(CN2CCC2)C(=O)CCl
C1COCCN1CC2=NC3=C(C=C(C=C3)Br)C(N2CC(=O)NN)C4=CC=CC=C4
CCC1=CC=C(C=C1)NC(=O)C2CCCN(C2)S(=O)(=O)C3=CC4=C(C=C3)NC(=O)C=C4
C1=COC2=C(C=C1)N=C(C(=S)NC(=O)C2=O)NCCCOC3=CC=CC=C3
CC1(C(N(C(=S)S1)/N=C/C2=CC=CS2)N(C(=O)NC)O)C
COC1=CC=C(C=C1)N(CC2C3=CC=CC=C32)/C=C/[N+](=O)[O-]
CC1=C(ON=C1C)NS(=O)(=O)C2=CC=C(C=C2)NC(=O)NC3=CC(=C(C=C3)Cl)Cl
CN1CCN(CC1)CC(=O)NC2=CC(=CC=C2)[N+](=O)[O-]
CC1=CC(=O)OC2=C1C=CC(=C2)NC(=O)C3=CC=CC=C3OC(F)F
C1=CC=C(C=C1)C2=CSC(=C2C(=O)O)NC(=O)/C=C/C3=CC=CS3
C1=CSC(=C1)C(=O)OC2=CC3=C(C=C2)C=CC(=O)O3
CC(C)C1C(=NC(=N1)NC2=NC(=CC=C2)N
CN(CC1=NC=CN=C1)C2=NOC(=C2)CC(=O)N/NC=C/C3=CC=CC=C3
CC1CCC2=C(N1CC(=O)N3CCC4=CC=C3C(C=O)N5CC=CC=C5)C#N
C1CSC(=O)C(/C1=CC=C/C2\C(=O)NC3=CC=C(C=C3)OC#NS(=O)(=O)C4=CC=CC=C4
COC1=CC=C(C=C1)NC(=O)C2CCCN(C2)S(=O)(=O)C3=CC4=C(C=C3)NC(=O)C=C4
C1COC(N1C(=O)CN2C=C(C3=CC=CC=C32)/C=C/[N+](=O)[O-]
C1=CC=C(C=C1)C2=C(C(=O)NC(=N2)SCC(=O)NC3=CC=C(C=C3)OC(F)(F)[N)[N+](=O)[O)[O)[O-]#N+]#N+]
CC1(C(=O)N(C(=O)CN1)C(=O)NCC2=CC=C(C=C2)OCC3=CC=CC=C3
CC1=CC(=CC=C1)N2C(C(C(=C2N)(C#N)C#N)C#N)C3=CC=CC=C3
CC1=C(C=C(C=C1)NS(=O)(=O)C2=CC3=C(C=C2)NC=C(C3=O)C(=S)N4CCCC5=CC=CC=C54)O
CC1=NC(=CO1)C2=CC=C(C=C2)S(=O)(=O)N3CCN(CC3)C4=CC=CC=C4
C1=CC(=CC=C1NC2=N=C(S2)S(=O)(=O)NC3=CC=CC(=C3)C(F)(F)F)F)F
C1CN(CCN1C2=CC=CC=C2)C(=O)C3=CC(=O)NC4=CC=CC=C43
COC1=CC=CC2C(N(CCO2=CC(=C1)C3=NON=C3
C1=CC(=CC=C1NS(=O)(=O)C2=CC(=C(C=C2)Br)OC(F)(F)(F)F)F)NS(F)(F)(F)(F)/N)/N
CC1=CC=CC=C1S(=O)(=O)NC(=O)C2=CC(=C(C=C2)SCC3=NOC4=C(C=C3)C(=O)N4CC5CCCC=CC5
CC1=CC=C(O1)C(C(=O)NCC2=CC=CO2)N(C3=CC=C(C=C3)OC)C(=O)CN4C5=CC=CC=C5N=N4
CC1=CC2=C(C=C1)NC(=O)C(=O)C2C)CN(CCC3=CC=CC=C3
CCC(C)C1=CC=C(C=C1)N(C(C2=CN=CC=C2)C(=O)NC3CCCC3)C(=O)C4=CC=CO4
CCOC(=O)C1=C(SC(=C1C2=CC=CC=C2)CN(C)NC(=O)C3=CN=CC=C3
CCN1C2=NC(=O)N(C(=O)C2=NC(=N1)C3=CC=CC=C3)C
C1=CC=C(C=C1)CN2C=C(C3=CC=CC=C32)/C=C/[N+](=O)[O-]
C1C(N(N=C1)C(=S)N=C/C2=CC=CC=C2)C3=CC=C(C=C3)OC(=O)C4CC5=CC=CC=C5N=N4
C1CN(CCN1C2=CC=CC=C2)C(=O)C3=CC(=CC=C3)[N+](=O)[O-])C(=O)C4=CC=C(C=C4)Cl
CCN1C(=NN=C1SCC(=O)(C)COC2=CC=C(C=C2)OCC(=O)C/C(=O)N3=CC=CC=C3
COC1=CC=CC=C1NC(=O)CC2=CC(=C(C=C2)OC(C(F)F)F)OC(F)(F)F)C(F)(F)O
CC1=CC(=C(C=C1)OC)OC)NC(=O)C2=CC(=C(C=C2)C(F)(F)F
C/C1(N=NN=C(=N1)SCC(=O)NC2=CC(=CC=C2)Cl
C1COCCN1CC2=NC3=C(C=C(C=C3)Br)C(N2CC(=O)NN)C4=CC=CC=C4
CCN(CC)C(=O)O)C(C)C
C1COCCN1CC2=NC3=C(C=CC=C3)Br)C(=O)NC4=CC=CC=C4
C1=CC=C(C=C1)C2=CSC3=C2C(=NC=N3)SCC(=O)NC4=CC=C(C=C4)C(=O)O
CC(C)(C)OC(=O)[C@H](CC1=CC=CC=C1)NC(=O)C2=C(N=CN2)C(=O)N[C@@@@H](CC3=CC=C(C=C4)CC3=C=CCC=C4
CN(CC1=NC=CN=C1)C(=O)C2=NOC(=C2)COC3=CC=CC=C3SC
COC1=CC=CC=C1CCNC(=O)C(=O)NCC2N(CCO2)S(=O)(=O)C3=CC4=C(C=C3)OCCO4
COCCNC(=O)C(C1=CN(CC=C1)CN(C2=CC=CS2)C(=O)CN3C4=CC=CC=C5N=N3
CC1=CC=C(C=C1)OCC(=O)N/N=C/C2=CC=C(C=C2)[N+](=O)[O-]
C[C@]12[C@H]3[C@H](N1C(=O)N(C(=O)N(C2=O)C4=CC=CS=C4F)C5=CC=C=C5C=C=C5
CC1=CC=C(C=C1)OCC2=NC(=C(O2)NC3=CC=C(C=C3)OC)C#N
C1=CSC(=C1)C(=O)OC2=CC3=C(C=C2)C=CC(=O)O3
CCCCCN1C=NC(=NN1)NS(=O)(=O)C2=NC=C(C(=C2)CC(F)(F)F)F)/C(F)(F)C(F)/F)O
C1=CC=C(C=C1)CNC(=O)C2=CC=C(C=C2)S(=O)(=O)NC3=CC=C(C=C3)C(F)(F)F
COC(=O)CC1COC2=CC=CC=C2S1
CN(CC1=CN=CC=C1)C(=O)C2=NOC(=C2)COC3=CC=CC=C3SC
CCC1=CC=C(C=C1)N(C(C2=CN=CC=C2)C(=O)NC3=CCCCC3)C(=O)C4=CC=CO4
COC1=CC2=C(C=C1)N(C(=O)C2=O)CC3COC4=CC=CC=C4O3
C1=CC=C(C=C1)CN2C=C(C3=CC=CC=C32)/C=C/[N+](=O)[O-]
C1COCCN1S(=O)(=O)C2=CC3=C(C=C2)OCCO3)CNC(=O)C(=O)NCCC4=CC=CC=C4
COC1=C(C=CC(=C1)/C=N/NC(=O)/C(=C\C2=CC3=C(C=C2)OCO3)/NC(=O)C4=CC=CC=C4)O
C1=CC=C(C=C1)CN(CC2=CC=C(C=C2)C(=O)O)S(=O)(=O)C3=CC=C(C=C3)OCC
CC(=O)C1=C(NC(=C1)C2=CC=CC=C2)N3CCCC3
COC(=O)CC1=C(SC(=C1C2=CC=CC=C2)CN
CC(=O)NC1=CC=C(C=C1)N(C(C2=CC=C(C=C2)OC)C(=O)NCC3CCCO3)C(=O)CN4C5=CC=CC=C5N=N4
CN1C=NC2=NON(C(=O)N(C2)C3=CC(=CC=C3)Br
CC1(O=C(C2=CC=C1)C(=C(=C2)O)OC)NC(=O)C3=CC=CO3
CC1=CC(=CC(=C1)O)Cl)Br)NC(=O)CSC(=O)C2=C(N=NN=C2)Cl
CC1=CC(=C(C=C1)O)NC2=NC=NC3=CC=CC=C32.Cl
C1COCCN1C(=O)CN2C=C(C3=CC=CC=C32)/C=C/4\C(=O)NC(=O)N(C4=O)C5=CC=CC=C5F
CCNC(=O)C1=C(SC(=C1)C2=NC=CC=C2)N
C1=CC=C(C=C1)C(=O)N2C=C(C=C2)S(=O)(=O)NC3=CC=C(C=C3)C(=O)NC4=CC=CC=C4)C(=O)O)O
COC1=CC=CC=C1N2CCN(CC2)CC(COC3=CC=CC4=CC=CC=C5=C2)OC
CN(C1=NC(=O)N1C2=CC=C(C=C2)Cl)C(=O)C3=CC=CC=C3
CC(=O)N(C)C1=CC=C(C=C1)NS(=O)(=O)C2=C(C=CC(=C2)Cl)Cl
C1=CC(=CC=C1NS(=O)(=O)C2=CC=C(C=C2)Br)S(=O)(=O)NC3=NC=CS3
CC(C)C1=CC=C(C=C1)N(C(C2=CN=CC=C2)C(F)(F)(F)N)(C(F)C(F)(F)F)(F)F
COC1=CC=CC=C1OCNC(=O)CC2N(CCO)S(=O)(=O)C2=O)CC3=CC(=CC=C3)Br
CN(CC1=CC=C(C=C1)F)S(=O)(=O)C2=NN=C(S2)NC(=O)C3=CC=CC=C3Br
CCCN1N=C(N=N1)NC(=O)COC2=CC=C(C=C2)C3CCCCC3
CN(CC1=CC=C(C=C1)F)S(=O)(=O)C2=NN=C(S2)NC(=O)C3=CC=CC=C3Br
CC1=CC=C(O1)C2=NN(C(C2)C3=CC=CO3)C(=O)CCl
CCC1=C(SC(=C1)N2CC(=NN2C(=O)NCCl)C3=CC=CS3
CCOC(=O)C1=C(C2=C(O1)N=C(C3=C2CCCC3)CC(C)C)N
C1=CC2=C(N([N+](=C2C=C1)[O-])CCC(=O)N)C(=O)C3=CC(=C(C(=C3)Cl)N)Cl
COC1=CC=C(C=C1)/C=C(\C#N)/C2=CNC3=CC=CC=C32
C1=CC(=CC=C1Cl)OCC2=NC(=N2)N)S(=O)(=O)NC3=CC=C(C=C3)C
CC1=CC(=NN1)C2=NN=C3C(=C(C3)C)C(=O)N4CCOCCC4)CCCCl4)C(=O)CN5C6=CC=CC=C6N=C5
CC1=CC(=C(N1CC2=CC=CO2)C)C(=O)CCl
C1=CC=C(C=C1)CCN(CCC2=CC=CO2)C(=CNC3=CC=CC=C3)C(=S)C4
C1CN(CCN1C2=CC=CC=C2)C(=O)C3=CC(=O)NC4=CC=CC=C43
C/C(=N\N=C(/N)\SC1CC(=O)N(C1=O)C2=CC(=CC=C2)Cl)/C3=CC=CS3
CC1=C(C=C(C=C1)NC2=NN=C(S2)SCC(=O)NC3=C(C=C(C=C3)C(F)(F)F)Cl
C1=CC=C(C=C1)CN2C=C(C(=N2)C3=CN=CC=C3)C3=O
C1=CC=C2C(=C1)C(=CC(=C2N)C(F)(F)F)(C(F)(F)F)C(F)(F)F)(F)F)O
C1=CC=C(C(=C1)C(=O)NN2C(=O)/C(=C/C3=CC=C(C=C3)O)/SC2=S)O
CN1C(C(CO1)S(=O)(=O)C2=CC=CC=C2)C3=CC(=C(C=C3)OCC4=CC=C(C=C4)OC)OC
C1=NC(=CC(=C1)C(F)F)S(=O)(=O)NC2=CC=CC(=C2)Cl
C1=CC2=NON=C2C(=C1)S(=O)(=O)(=O)NC3=CC=CC=C3
C[C@H]1C(=O)N[C@@H](C(=O)N[CCC(=O)C1=C(NC=C(C=N1)[OCCC(=O)N[OC=C=C=C-]
COC1=CC=C(C=C1)S(=O)(=O)N2CCN(CC2)C(=O)NC3=CC=CC=C3OC
COC1=CC=C(C=C1)N(C(=O)CN2C3=CC=CC=C3N=N2)C4(CCCCC4)C(=O)NC5CCCC5
CCC1=CC(=C(C=C1)N2CC(=O)CSC(=O)N2=NC3=CC=CC=C3OC(F)C(F)F)F)F)C
CC1=CC=C(C=C1)OCC(=O)N/N=C/C2=CC=C(O2)[N+](=O)[O-]
CC1=CC=C(O1)/C=C/2\C(=O)NC(=S)N(C2=O)C3=CC(=CC=C3)OC
CC1=CC(=C(C=C1)NC2=NC(=C(C(=N2)N3CCOCC3)[N+](=O)[O-])N)C
CC(C)OP(=O)C1(N(C(=O)C(C1)C2=CC=C(C=C2)NC(=O)C3=CC=CC=C3
CN(CC1=CC=CC=C1)C(=O)C2=NOC(=N2)COC3=CC=CC=C3SC
C1=CC(=C(C=C1)C(=O)OC2=CC=CC=C2)NC(=O)C3=CC=CC=C3NC4
C1=CC=C(C=C1)CN2C=C(C3=CC=CC=C32)/C=C/[N+](=O)[O-]
C1=CC=C(C(=C1)C2C3=C(C(=O)N2)C4=CC=CC=C4F)/C(=O)N)C5=CC=C=C5F
CC1=CC=C(C=C1)C(=O)C2=C3C=CC(=CC3=[N+](N2CCC(=O)N)[O-])[N+](=O)[O-]
C1=CC=C(C=C1)C2=CSC3=C2C(=O)NC4=CC=C(C=C4)C(F)F)F
C1=CC=C(C=C1)/C=C/2/C(=NN(S2)C(=O)N=O)C3=CC=CC=C3
C1=CC=C(C(=C1)/C=C/C(=O)C2=C(C=CC(=C2)Br)OC(=O)C3=CC=CO3)F
C1=CC(=CC=C1)CNS(=O)(=O)C2=CC=C(C=C2)C(=O)NCC3=CC=C(C=C3)F)C(F)(F)F
C1=CC=C(C=C1)C2=CSC3=C2C(=NC=N3)SCC(=O)NC4=CC=C(C=C4)C(=O)O
C1=CC=C(C=C1)N2C=C(C(=N2)C3=CC=CC=C32)C(F)(F)F
C1=CC=C(C=C1)CNC(=S)NNC(=S)NC2=CC=CC=C2)C(=O)CCl
COC1=CC=C(C=C1)C(C(=O)NC2=CC=C(C=C2)F)N(C3CC3)C(=O)CN4C5=CC=CC=C5N=N4
C1=CC=C(C=C1)CN2C=C(C3=CC=CC=C32)/C=C/[N+](=O)[O-]
CC(C)CN(CCC(=O)O)CC(C)C
CC1=CC(=C(C=C1)C)S(=O)(=O)N2CCN(CC2)C(=O)C3=CC(=C(C=C3)N4CCCC5)[N+](=O)[O-]
CC1=C(C(=NS1)/NS(=O)(=O)C2=CC=C(C=C2)C(=O)NCC3=CC=C(C=C3)OC
COC1=C(C=C(C=C1)C2CC(=NN2C(=O)CCl)C3=CC=CS3)OC(F)F
C1=CC=C2C(=C1)N=NN2CC(=O)C3=CC=C(C=C3)Cl
CC1=CC(=C(C=C1)C)S(=O)(=O)N2CCN(CC2)C(=O)C3=CC(=CC=C3)N4CCCC(=C4)C(=O)N2)O)O)OC
CCN1C(=O)N(C(=O)N1)C)C2=NC3=C(C=C2)OCO3
CC(C)OC1=CC=C(C=C1)/C=N/NC(=O)C2=C(N(N=N2)C3=NON=C3N)CN(C)C4=CC=CC=C4
CC1=CC=C(O1)C2=NN(C(C2)C3=CC=CO3)C(=O)CCl
C1=CC(=CC=C1F)SCC2=NN=C(S2)NC(=O)C3=CC=CC=C3OC)C(=O)C4=CN=CC=C4
CC1=CC(=O)OC2=C1C=CC(=C2)NC(=O)CC3=CC=CC=C3[N+](=O)[O-]
CC(C)CNS(=O)(=O)C1=CC=C(C=C1)CCC(=O)NC2=C(C=CC(=C2)Cl)OC3=CC=CC=C3
CC1=CC(=C(N1C2=CC(=CC=C2)[N+](=O)[O-])C)C(=O)CCl
CC1=C(C=C(C=C1)NC(=O)NC2=CN=CC=C2)Cl
C1=CC2=C(N([N+](=C2C=C1)[O-])CCC(=O)N)C(=O)C3=CC=C(C=C3)[N+](=O)[O-]
COC1=CC(=CC=C1)NC(=S)NC(=O)C2=CC(=NN=C2)Cl
CN(CC1=CC=C(C=C1)F)S(=O)(=O)C2=NN=C(S2)NC(=O)C3=CC=CC=C3Br
CC1=CC=C(O1)C2=NN(C(C2)C3=CC=CO3)C(=O)CCl
COC1=CC(=CC(=C1OC)OC)NC(=O)C2CC(=NO2)C3=CC(=CC=C3)Br
CC1=CC=C(O1)C2C=CC(=O)N2C3=CC=C(C=C3)C(F)(F)F)F)F
COC1=NC(=C(C=C1)NS(=O)(=O)C2=CC=C(C=C2)NC(=O)C3=CC(=CC=C3)F)OC
CC1=C(C=C(C=C1)NC(=O)CN(C2=CC=C(C=C2)OCC)S(=O)(=O)C3=C(NC(=O)NC3=O)C
COC1=CC=C(C=C1)C(=O)OC2=CN=CC=C2
CC1=CC(=C(C=C1)O)NC(=O)CNC(=O)C2=C(N=CC=C2)NC3=CC=C(C=C3)C(F)(F)F
CC1=CC=C(C=C1)C(=O)OC2=CN=CC=C2)[N+](=O)[O-]
CCOC1=CC=C(C=C1)N(CC2=CC3=C(C=C(C=C3)C)S(=O)(=O)C)(=O)N4CCCOCC=C5C=C5F
COC1=CC=C(C=C1)N(CC2=CC3=CC=CC=C3NC2=O)S(=O)(=O)C4=CC=C(C=C4)OC
C1=CC=C(C(=C1)C(=O)NC2=CC(=C(C=C2)OCC(C(F)F)(F)F)F)C(=O
C1=CC=C(C=C1)CCN2C(=NN=N2)S(=O)(=O)CC3=CC(=CC=C3)C(F)(F)F)Cl)/C(F)/[N)(F
C1CN(CCN1C2=CC=CC=C2)C(=O)C3=CC(=O)NC4=CC=CC=C43
CC(=O)NC1C2=C(C=CC(=C2)Br)N(C1=O)CCN3CCOCC3.Cl
CC1=CC=C(C=C1)NS(=O)(=O)C2=CC=C(C=C2)S(=O)(=O)NC3=CC=C(C=C3)F
CC1=C(C=C(C=C1)NC(=O)NC2=CC3=C(C=C2)C(=O)NC3=O
CC1=CC(=O)OC2=C1C=CC(=C2)NC(=O)CC3=CC=CC=C3[N+](=O)[O-]
CC(C)(C)C1=CC=C(C=C1)NC(=O)CSC2=NNC(=O)N2C3=CN=CC=C3
C1CN(CCN1C2=CC=C2)C(=O)CC3=C(C=CC=C3)Br
C1COCCN1CC2=NC3=C(C=C(C=C3)Br)C(N2CC(=O)NN)C4=CC=CC=C4
CC(=O)NC1=CC=C(C=C1)N(C(C2=C(C=CC=C2)OC)C(=O)NCC3CCCO3)C(=O)CN4C5=CC=CC=C5N=N4
CC1=CC=C(C=C1)F)S(=O)(=O)N2CCN(CC2)C3=CC=C(C=C3)C(=O)CN4CCC5=CC=CC=C54
C1=CC=C(C(=C1)CN2C=CSC2=NC(=O)CCl)Cl
C1CN(CCN1C2=CC=CC=C2)C(=O)C3=CC(=O)NC4=CC=CC=C43
CCOC(=O)C1=C(SC(=C1C2=CC=CC=C2)C(C(F)(F)F)(C(F)(F)F)O)N
CC1(2=NN=CC(=C1)S(=O)(=O)C2=CC=C(C=C2)Cl
C1=CC=C(C=C1)CNC(=S)NNC(=S)NC2=CC=CC(=C2)C(F)(F)O
CC1=C(ON=C1C)NS(=O)(=O)C2=CC=C(C=C2)NC(=O)NC3=CC(=C(C=C3)Cl)Cl
CC1=C(C=CC=C1)NC2=NN=C(S2)S(=O)(=O)NC3=CC=C(C=C3)C(F)(F)F)Cl)C
CCOC)1=C(N=C(S1)NS(=O)(=O)C2=CC=C(C=C2)NC(=O)C3=CC=C(C=C3)Cl)Cl
CC1=NC(=CO1)C2=NC=C(C=C2)S(=O)(=O)N3CCN(CC3)C4=CC=CC=C4
CC(C)(C)C1=CC=C(C=C1)NC(=O)CSC2=NN=C(S2)NC(=O)COC3=CC=C(C=C3)C
CNC(=N\N=C(/N)\S1C(=O)N(CO1=O)C2=CC=CC=C2.Cl
CC1=CC(=CC(=C1)NC(=S)NC(Cl)C2=C(C=CC=C2)N)C(=O)C3=NC4=C(C=C3)C
COC1=CC(=CC(=C1OC)OC)NC(=O)C2CC(=NN=C2Cl)S(=O)(=O)C3=CC=CC=C3
COCCNC(=O)C(C1=CC(=CC=C1)OC)N(CC2=CC=CS2)C(=O)CN3C4=CC=CC=C4N=N3
CCC1CC(=O)N(C(C(C1)C)S(=O)(=O)C2=CC=C(C=C2)NC(=O)C)C(=O)CN3C4=CC=CC=C4N=N3
COC1=CC(=C(C=C1F)NS(=O)(=O)C2=CC=C(C=C2)NC(=O)C3=CC=C(C=C3)OC
CC(=O)NC1C2=C(C=CC(=C2)Cl)N(C1=O)CCN3CCOCC3.Cl
CC1=CC(=O)OC2=C1C=CC(=C2)NC(=O)CC3=CC=CC=C3[N+](=O)[O-]
CC1=C(C=C(C=C1)O)NC(=O)CSC2=NN=C(S2)NC(=O)(=O)C3=CC=C(C=C3)Cl
COC(=O)C1=CC=CC=C1NC(=O)C2=CC3=C(C=C2)OCCCO3
CC(C)OC(=O)CN(C1=CC=C(C=C1)/C=N/N(C2=CC=C(C=C2)OC(=O)C)C(=O)CN3C4=CC=CC=C4N=N3
CC1=CC=C(C=C1)S(=O)(=O)N2CCN(CC2)S(=O)(=O)C3=CC4=C(C=C3)OCCO4
CC1=NN(C(=C1CO)S(=O)(=O)C2=CC=C(C=C2)C(=O)NCC3=CC=C(C=C3)C(F)(F)F
COC(=O)C1C2=C(C=CC(=C2)Br)N(C1=O)CCN3CCOCC3.Cl
C1=CC=C(C(=C1)C(=O)NN2C(=O)/C(=C/C3=CC=C(C=C3)O)/S(=S)(=O)C4)N)CCC]=CS5
CC1=C(C=C(C=C1)OC(=O)NC2=CC(=O)NC3=CC=CC=C32
C1COC(N1S(=O)(=O)C2=CC3=C(C=C2)OCCO3)CNC(=O)(=O)CC4=CC=CC=C4)OC
CCN1CCN(CC1)C2=NN=C2SC(=O)NC3=C(C=CN4CC=CC=C43)C
COC1=CC=C(C=C1)NS(=O)(=O)C2=CC3=C(C=C2)OC(=N3)NC4=CC5=C(C=C4)OCCO5
CC1=CC=C(C=C1)N2C(=O)CC2C(=O)NCCl)S(=O)(=O)C3=CC4=C(C=C3)OCCO4
COC1=CC=C(C=C1)C(=O)N2C3=CC=CC=C3N=C2)S(=O)C4=CC=C(C=C4
CC1=CC=C(C=C1)NS(=O)(=O)C2=CC=C(C=C2)C(=O)NCC3=CC=C(C=C3)OC(F)F
C1CCC(CC1)S(=O)(=O)C2=CC=C(C=C2)OCC(=O)NC3=CC=CC=C3F
CC(=O)NC1=CC=C(C=C1)N(C(C2=C(C=CC=C2)OC)C(=O)NCC3CCCO3)C(=O)CN4C5=CC=CC=C5N=N4
CC1=C(ON=C1C)NS(=O)(=O)C2=CC=C(C=C2)NC(=O)NC3=CC(=C(C=C3)Cl)Cl
CC1=CC2=C(C=C1)N(C(=O)C2NC(=O)C)CCN3CCOCC3
C1=CC=C(C=C1)CCN(CCC2=CC=CO2)C(=O)NCC3=CC=CO3)C(=O)CN4C5=CC=CC=C5N=N4
C1=CC=C2C(=C1)N=NN2CC(=O)N/N=C/C3=CC=CS3
CC1=CC=C(C=C1)C(=O)N2CCN(CC2)C3=CC=C(C=C3)NC(=O)C4=CC(=C(C(=C4)OC)OC)OC
CC1=CC=C(C=C1)C(=O)C2=C3C=CC(=CC3=[N+](N2CCC(=O)N)[O-])[N+](=O)[O-]
CCCCOC1=CC=C(C=C1)N(CC(=O)C2=CC=C(C=C2)NC(=O)C3=CC=CC=C3
CC1=CC=C(C=C1)/C=C/C(=O)C2=C(C=CC(=C2)Br)OC(=O)C3=CC=CO3
COC1=CC=C(C=C1)C(=O)OC2=CN=CC=C2
CCN1C2=NC(=O)N(C(=O)C2=NC(=N1)C3=CC=CC=C3)C
CC1=CC(=C(N1C2=CC(=CC=C2)[N+](=O)[O-])C)C(=O)CCl
CN1C=NC2=C1C=CC(=C2)NC(=O)C3=CC=C(C=C3)Cl
C1=CC=C2C(=C1)/C3=C(N(C(=O)N2)CC(=N3)CCC4=CC=CS4)C(=O)O
C1CN(CCN1C2=CC=CC=C2)C(=O)C3=CC(=CC=C3)[N+](=O)[O-])C(=O)C4=CC=C(C=C4)Br
CC(C)C[C@@@@H](=O)OC(C)(C)C)NC(=O)C1=C(N=CN1)C(=O)N[C@H](C2=CC=C(C=C2)CNC(=O)(C)C)(C)C)OC
CC(C)C1=CC=C(C=C1)N(C(C2=CN=CC=C2)C(=O)NC3CCCC3)C(=O)C4=CC=CO4
C1=CC(=CC=C1/NC(=O)S(=O)C2=CC(=CC(=C2)C3=CC=C(C=C3)OC(F)F)F)Cl
CC1=C(C=C(C=C1)NC2=NC(=C(C(=N2)N3CCOCC3)[N+](=O)[O-])N)C
C1=CC=C(C=C1)N2C=C(C(=N2)C3=CC=CC=C32)/C=C/[C/[C/+](=O)N-])C(=O)C(=O)O)C5=C5=C\C[N6CCCCCCC5=N)C
COC1=CC=CC(=C1)/C=N/NC(=S)NC2=CN=CC=C2
C1=CC=C(C=C1)CCN2C=CC3C2C(=O)C(=O)N(C4=CC=CC=C43)C=O
C1=CC(=C(C=C1Cl)Cl)CN2C=CSC2=NC(=O)CCl
C1=CC=C(C=C1)N2C3=C(C=CC(=C3)Br)S(=O)(=O)N2CC4=CC=C(C=C4)OCO)C
C1=CC2=NON=C2C(=C1)S(=O)(=O)NC3=C(C=CC(=C3)F)F
COC1=CC=C(C=C1)NC(=O)C2CCCN(C2)S(=O)(=O)C3=CC4=C(C=C3)NC(=O)C=C4
C1=CC(=C(C(=C1)NS(=O)(=O)C2=CC=CC=C2)C(=O)NCC3=CC=CC=C3
CC(C)CS(=O)(=O)C1=NSC2=NC(=O)/C(=C\C3=CC=C(C=C3)OC(=O)C4=CC=CO4)/C(=N)N21
C1C2=C(N(N=C2CS1(=O)=O)=O)C3=CC=CC=C3
CC1=C(C(=NS1)/C=N/NC(=O)C2=CC(=CC=C2)C3=CC(=CO3)NC(=O)C4=CC=CC=C4
COC1=CC=C(C=C1)N2CCN(CC2)C(=O)C3=CC(=O)NC4=CC=CC=C43
COC1=CC=CC=C1CN2CCN(C2)CC(COC3=CC=CC4=CC=CC=C43)O
COC1=CC=C(C=C1)N2CCN(CC2)C(=O)C3=CC(=O)NC4=CC=CC=C43
C1COCN1CCC2=CNC3=CC=CC=C3OC(=O)NC4=CC=CC=C43
CCOC(=O)C1=C(OC2=C1C3=C(C4=CC=CC=C42)OCN(C3)CC5=CC=CC=N5)C
CC1=CC=C(C=C1)N2C(=NN=C2SCC(=O)NC3=CC4=C(C=C3)OCO4)CC5=CC=CN5C
CC1=C(C(=C2C(N1C(=O)C3=CC=CC=C23)Cl)C
CC1=CC=C(C=C1)C(=O)C2=C3C=CC(=CC3=[N+](N2CCC(=S3)[O-]
CCN1=CC=C(C=C1)S(=O)(=O)/N=C/2\C=C(C(=O)C3=CC=CC=C32)NC4=CC=C(C=C4)C(=O)O
CCCCNC(=O)NC1C(SC(=C(C=N)/C1=NC(=O)C2=CC=C(C=C2)NC(=O)C3CCC4=CC=CC=C4N=N3
CN(CC1=CC=C(C=C1)Cl)S(=O)(=O)C2=NN=C(S2)NC(=O)C3=CC=CC=C3Br
C1=CC=C2C(=C1)N=NN2CC(=O)N/N=C\C3=CC=CS3
COC1=CC=C(C=C1)C(=O)N2C3=CC4=C(C=C3N=C2SC)OCCO4
C1C(N(N=C1C2=CC=CS2)C(=O)CCl)C3=CC=CO3
C[C@]12[C@@H]3[C@H]([C@H](N1C(=O)N(C2=O)C4=CC(=CC=C4)Br)C5=CC=C(C=C5)F)C(=O)N(C3=O)C6CCCCC6
CC1=CC=C(C=C1)C(=O)OC2=CC3=C(C=C2)N(C=N3)C
CC1=CC=C(C=C1)NC2=NN=C(S2)NC(=O)C3=C(N=C(S3)C4=CC=CC=C4)COC
C1COCCCN1C2=CC=CC=C2)C(=O)C3=C(NC(=C3)C4=CC=CC=C4
COC1=CC=C(C=C1)NC(=O)CC2CCN(CC2)S(=O)(=O)C3=CC=CC(=C3)Cl
CCN+]1C(=NC(=N1)NC2=O)C(C(=O)N(C2=NC3=CC=C(C=C3)OC
C1CN(CCN1C2=CC=CC=C2)C(=O)C3=CC(=CC=C3)[N+](=O)[O-])C(=O)C4=CC=C(C=C4)Br
C1=CC(=CC(=C1)S(=O)(=O)NC2=CC=C(C=C2)Cl)C(=O)N/N=C/C3=CC=C(C=C3)C(F)F)F)F)C(F)[N+](=O-]
COC1=CC(=CC(=C1OC)OC)NC(=O)C2CC(=O2)NC3=CC(=O3)[N+](=O-]
CC(C)C(C)NC(=O)C(C1=CC=C(C=C1)O)N(C2=CC=C(C=C2)NC(=O)C)C(=O)CN3C4=CC=CC=C4N=N3
CC1=CC(=NN1)C2=NN=C(S2)S(=O)(=O)C3=CC=C(C=C3)C(=O)O)OC4=CC=CC=C5C2
C1=CC(=CC=C1Cl)S(=O)(=O)NC2=CC=CC(=C2)Cl
CC1=CC(=CC=C1)N2C(C(C(=C2N)(F)(C3=CC(=C(C=C3)Cl)C(F)F)F)F
COC(=O)C1=C(SC(=C1)C2=CC=CC=C2)N
CCOC(=O)C1=C(SC(=C1C2=CC=CC=C2)CN(C)C)NC(=O)CCl.Cl
CC1=C(C(=CC(=C1)Cl)NC(=O)CSC2=NN=NC(=S2)NS(=O)(=O)C3=CC=CC=C3OC
C1=CC=C(C(=C1)C2C3=C(C(=O)N2CC4=CC=CO4)NN=C3C5=CC=CC=C5O)F
C1=CC=C(C=C1)CC2=CN(C(=N2)C3=CN=CC=C3)C=O
CC1=CC=C(C=C1)N2C(=O)CC2C(=O)CN(CC3=CC=C(C=C3)OC)C(=O)CN4C5=CC=CC=C5N=N4
CN1C(C(CC1)S(=O)(=O)C2=CC=CC=C2)C3=CC(=C(C=C3)OCC4=CC=C(C=C4)OC)OC
COC(=O)C1=C(SC(=C1)C2=CC=CC=C2)N
CC(C)OC1=C(NC(=C1)C2=NC=CC=C2)N
CN1C=C=C(C=N1)Cl)S(=O)C2=NN=C(N2CC3=CC=CC=C3[N+](=O)[O-]
C1=CC=C2C(=C1)N=NN2CC(=O)C3=CC=C(C=C3)Br
CC(C)(C)OC(=O)NCCC(=O)OC1=CC2=C(C=C1)C=CC(=O)O2
CC1=CC=C(O1)C(=O)C2=C(C(=O)N(C2C3=CC=C(C=C3)OC(C)C)CC4=CN=CC=C4)O
CC1=C(C=CC(=C1)OC)NC(=O)CSC2=NC3=C(C(=CS3)C)C(=O)N2
COC1=CC=CC=C1/C=C\2/C(=O)N(C(=S)S2)CCC(=O)NNC(=O)C3=CC=CC=C3OC
COC1=C(C=C(C=C1)CN2C(=O)C3=C(C=C2)CO3)OC(=O)NC4=CC=CC=C4
CC1=CC=C(O1)C2=NN(C(C2)C3=CC=CS3)C(=O)CCl
C1CN(CCN1C/C=C/C\2=CC=CS2)C3=CC=C(C=C3)Cl
C1=CC=C(C=C1)C2=CSC(=C2C(=O)O)NC(=O)/C=C/C3=CC=CS3
CC(C)CS(=O)(=O)C1=NSC2=NC(=O)/C(=C\C3=CC=C(C=C3)OC(=O)C4=CC=CO4)/C(=N)N21
CC(C)CC(=O)NC(C1=CC=CC=C1)CNC2=C(C=C(=C2)C(F)F)(F
CCC1=CC=C(C=C1)N(C(C2=CN=CC=C2)C(=O)NC3CCCCC3)C(=O)CCl
C1=CC(=CC=C1Cl)SC2=C(C3=CC=CC=C32)Cl
C1CN(CCN1C2=CC(=CC=C2)Cl)C(=O)C3=C(N=C4N3C=CS4)Cl
CCCN1N=C(N=N1)NS(=O)(=O)C2=NN=C(S2)NC(=O)C3=CC=C(C=C3)C
CC1=CC=C(C=C1)CF)S(=O)(=O)N2CCN(CC2)C(=O)C3=CC(=CC(=C3)N4CCCC4)[N+](=O)[O-]
CC(=O)NC1C2=C(C=CC(=C2)Br)N(C1=O)CCN3CCOCC3.Cl
C1=CC(=C(C=C1Cl)Cl)CN2C=CSC2=NC(=O)CCl
C1=CC=C2C(=C1)C(=C(C(=C2N)C(F)(F)(F)F)NC(=O)C3=CC=CC(=C3)F
C1=CC=C(C(=C1)C2C3=C(C(=O)N2CC4=CC=CO4)NN=C3C5=CC=CC=C5O)F
C/C1C=C(N1C(=O)N(C(=O)C2=CC(=C(C=C2)Cl)[N+](=O)[O-]
C1=CC=C(C=C1)CN2C=C(C3=CC=CC=C32)/C=C/[N+](=O)[O-]
C1=CC(=CN=C1)OC(=O)C2=CC=C(C=C2)Cl.Cl
C1=CC=C(C=C1)CN2C=C(C3=CC=CC=C32)/C=C/[N+](=O)[O-]
C1=CC=C(C=C1)CN(CC2=CC=C(C=C2)C(=O)O)S(=O)(=O)C3=CC=C(C=C3)Cl
COC1=CC=CC=C1/C=C/C(=O)C2=C(C=CC(=C2)Br)OC(=O)C3=CC=CO3
CC1=CC=C(C=C1)S(=O)(=O)NC2=CC=CC=C2C3=CC=CC=C3NS(=O)(=O)C4=CC=C(C=C4)C
C1=CC(=CC=C1Cl)S(=O)(=O)NC2=CC=C(C=C2)Cl)S(=O)(=O)C3=CC=C(C=C3)CN=O
CC1CCC2=C(N1CC(=O)N3CCC4=C(C3)C5=C(N4)C=CC(=C5)C)C=CC=C2
C1=CC(=CC(=C1)S(=O)(=O)NC2=CC=C(C=C2)Cl)C(=O)N/N=C/C3=CC=CC=C3
CC1CCOC2=C1C=NO2C(=O)SC(=O)N=O)C3=CC=CC=C3OC(F
CC1=CC(=O)OC2=C1C=CC(=C2)NC(=O)C3=CC=CC=C3OC(F)F
C1=CC=C(C=C1)C(C2=CC=CC=C2)(C(=O)N/N=C/C3=CC=C(O3)C4=C(C=CC(=C4)C(=O)O)Cl)O
COC1=CC=C(C=C1)N(CC2=CC3=CC=CC=C3NC2=O)S(=O)(=O)C4=CC=C(C=C4)OC
CN1C2=NC(=O)N(C(=O)C2=NC(=N1)C3=CC=C(C=N3)Cl)C
CCN(CC)C(=O)CN(C1=CC=CC=C1/C(=O)NC2=CC=CC(=C2)/C3=CC=C(C=C3)OC
COC(=O)CC1=C2C=C(C=C1)N(C2=O)C3=CC=CC=C3
CC1=CC(=NN1)C(=O)NC2CCCC3=C2C=NN3C4=CC=C(C=C4)C(C)(C)C
C1=CC=C(C=C1)CNC(=O)NC2=CC(=C(C=C2)C3=CC=CO3)[N+](=O)[O-]
CCC1=NN=C(S1)NS(=O)(=O)C2=CC=C(C=C2)NC(=O)/C=C/C3=CC=C(C=C3)OC
C1=CC2=C(N([N+](=C2C=C1)[O-])CCC(=O)N)C(=O)C3=CC=CC(=C3)[N+](=O)[O-]
COC1=CC=CC=C1OCCCNC(=O)C2=C(C=CC(=C2)Cl)OC(=O)C3=CC=CO3
CC1=C(C=C(C=C1)NC(=S)NC(C(Cl)(Cl)Cl)NC(=O)C2=CC=CC=C2C)C
C1=CC=C2C(=C1)C3=CC=CC=C3C2=NNN=C4CC(=O)CSC(=C4)[N+](=O)[O-])C=C6=C=C=C=C5
CN(C)C1=CC=C(C=C1)/C=N/NC(O)S(=O)(=O)C2=CC(=CC(=C2)N3=CC=C(C=C3)OC(F)OC
CC1=C(C=C(C=C1C)S(=O)(=O)N2CCN(CC2)C(=O)C3=CC=CC=C3F
CS1=C2C(=CC=C1)C(=O)N2C3=CC=CC=C3
CC1=C(C=C(C=C1)NC2=NC(=N2)N3=CC=CC=C3)C
C1CC2=C(C1)SC(=C2C#N)NC(=O)C3=C(OC=C3)C(=O)NC4=CC=CC=C4
COC1=CC=CC=C1/C=C\2/C(=O)N(C(=S)S2)CCC(=O)NNC(=O)C3=CC=CC=C3OC
CN1C=NC2=C1C=CC(=C2)OC(=O)C3=CC=CC=C3
COC1=CC=C(C=C1)C(CN(C2=CN=CC=C2)C(=O)NC3=CC=CC=C3
CC(C)CN(CCC(=O)O)CC(C)C
CN(CC1=NC=CN=C1)C(=O)C2=NOC(=C2)COC3=CC=CC=C3SC
CC1=CC=C(C=C1)S(=O)(=O)/N=C/2\C=C(C(=O)C3=CC=CC=C32)NC4=CC=CC(=C4)C(=O)O
CC1CCC2C(C1)C(=O)N(C2=O)C3=C(C=CC(=C3)Cl)OC(=O)C4=CC=CO4
CC1(C2=C(N(C=C1)C(=O)NC(=O)NC2CCOCC3=CC=CC=C3SC
CN(C)C1=CC=CC=C1)C(=O)C2=NOC(=C2)COC3=CC=CC(=C3)C(F)(F)F
CC1=CC=C(O1)C2=NN(C(C2)C3=CC=CS3)C(=O)CCl
CC1=CC=C(C=C1)C(=O)CS(=O)N2=CC3=C(C=C2)C=CC(=C3)OC(F)(F
C1=CC=C2C(=C1)N=NN2CC(=O)C3=CC=C(C=C3)Br
C1CN(CCN1C2=CC=CC=C2)C(=S)NC3=CC(=CC=C3)S(=O)(=O)C(F
COC1=CC=C(C=C1)N(C(C2=CN=CC=C2)C(=O)NC3CCCC3)C(=O)C4=CC=CO4
CC1=CC(=CC=C1)N(C2=CC(=C(C(=C2)N)C(=S)N)C(=O)C3=CC=CC=C3)C#N)C2
C1=CC=C(C(=C1)C(=O)O)NS(=O)(=O)C2=CC=C(C=C2)NC(=O)NC3=NC4=CC=CC=C4N=C3)O
CC1=CC=C(C=C1)S(=O)(=O)/C(=C/Cl)/NC(=O)C2=CC=CC=C2
CC(=O)N(C1=CC=C(C=C1)/C=N/NC(=O)C2=C(N(N=N2)C3=NON=C3N)C(C)C)O
CC(=O)N(C)C1=CC=C(C=C1)NS(=O)(=O)C2=C(C=CC(=C2)Cl)Cl
COC1=CC=CC=C1/C=C\2/C(=O)N(C(=S)S2)CCC(=O)NNC(=O)C3=CC=CC=C3OC
C1=CC2=C(N([N+](=C2C=C1)[O-])CCC(=O)N)C(=O)C3=CC=CC(=C3)Cl
C[C@]12[C@H]3[C@H]([C@H](N1C(=O)N(C2=O)NC4=CC=CC=C4)F)C(=O)C5=CC=CC=C5-]
CNC(=N\NC1=CC(=C1)/C(=S)NC2=CC=CC=C2)C(=O)CCl
CC1=CC=C(C=C1)S(=O)(=O)N2C=CCN(C2)S(=O)(=O)C3=CC=CC=C3F
CC1=NC2=C(C=C1)N(C3=C2CCC3)CCC(CN4CCCCCC4)O.Cl
CCC1=CC(=CC(=C1)NS(=O)(=O)C2=NC3=C(C(=CS3)C)N=N2
C1=CC2=C(N([N+](=C2C=C1)[O-])CCC(=O)N)C(=O)C3=CC(=C(C(=C3)Cl)N)Cl
COC(=O)[C@@H](CC1=CNC2=CC=CC=C21)NC(=O)C3=CC(=O)NC4=CC=CC=C43
CN1C(=NC(=N)N1)C)NC(=O)C2=CC=C(C=C2)Cl
OCC1=NN=C(S1)NS(=O)(=O)C2=CC=C(C=C2)NC(=O)/C=C/C3=CC=CC=C3Cl
CC1=C(C(=CC=C1)N2CCN(CC2)C(=O)C3=CC(=O)NC4=CC=CC=C43)C
CCN(C1=CC=C(C=C1)OC)N(C2=CN=CC=C2)OC(=O)C3CCCC3
OC1=CC=CC=C1NC(=O)C2CCCC3=C(C=C(C=C3)C(NC)C(=O)C)C)CN4CC5=CC=CC=C5F
CC1=C(C=C(C=C1)NC(=O)CN2CCCN(C2)S(=O)(=O)C3=CC(=C(C=C3)N4CCCC4)[N+](=O)[O-]
CC1CCC(CC1)S(=O)(=O)C2=NN=C(S2)S(=O)(=O)NC3=CC=CC(=C3)C
CC1=CC=C(O1)C(C(=O)NC2=CC=C(C=C2)S(=O)(=O)NC3=CC=CC(=C3)C(F)(F)(F)F
CC1=CC(=CC=C1)N2C(C(C(=N2)C#N)(=C#N)C#N)C3=CC=CC=C3
C1=CC=C(C(=C1)C2=NN(N=N2)CC(=O)NCC3=CC=CO3)NC(=O)C4=CC=CC=C4F
C[C@]12[C@H]3[C@H]([C@H](N1C(=O)N(C2=O)NC4=CC(=CC=C4)Br)C5=CC=C(C=C5)F)C(=O)N(C3=O)C6CCCCC6
CC1=C(C2=NO1)C=C(C(=C2)OC(=O)C3=CC=C(C=C3)OC(F)F)F
CC(C)C1=CC=C(C=C1)N(C(C2=CN=CC=C2)C(=O)NC3CCCC3)C(=O)C4=CC=CO4
COC1=CC=C(C=C1)S(=O)(=O)N2CCN(C2)C3=CC=CC=C3OC)C(=O)CN4C5=CC=CC=C5N=N4
CC1=C(C=C(C=C1)NC2=NC(=N2S(=O)(=O)NC3=CC=C(C=C3)C
CC(C)CNS(=O)(=O)C1=CC=C(C=C1)CCC(=O)NC2=C(C=CC(=C2)Cl)OC3=CC=CC=C3
CC1=CC=C(C=C1)C2CC(=NN2C(=O)CCl)C3=CC=CS3
C1CN(CCN1C2=CC=CC(=C2)C(F)F)S(=O)(=O)C3=CC(=O)NC4=CC=CC=C43
C1=CC(=CC=C1NC2=C(C=NO2)CC(=O)NC3=CC=CS3)C(=O)CCl
C1=CC(=O)OC1=C(C2=CC=CC=C2)(C(=O)N/N=C/C3=CC=CC=C3
C1=CC=C(C=C1)NC(=O)NN(C2=CC=CC=C2)C(=O)CCl
CCCN1N=NC(N1CCCO1)S(=O)(=O)C2=CC=C(C=C2)NC(=O)C3=CC=C(C=C3)Cl
C1=CC=C(C=C1)C2C=CC(C3C2C(=O)N(C3=O)C4=CN=CC=C4)C5=CC=CC=C5
C1C(N(N=C1C2=CC=CS2)C(=O)CCl)C3=CC=CO3
CC1=CC=C(C=C1)S(=O)(=O)NC2=CC=CC=C2C3=CC=CC=C3NS(=O)(=O)C4=CC=C(C=C4)C
C1(C=C(C(=C1C(C2=NON=C=C2)S(=O)(=O)NC3=CC(=CC=C3)C(F)(F)F)Cl)C
C1COCCN1CC2=NC3=C(C=C(C=C3)Br)C(N2CC(=O)NN)C4=CC=CC=C4
CN1C=NC2=C1C=CC(=C2)OC(=O)C3=CC=CC=C3
CN1C2=NC(=O)N(C(=O)C2=NC(=N1)C3=CC=C(C=N3)C
CC(C)NS(=O)(=O)C1=CC2=C(C=C(C=C2)OC(=O)NC3CCCC3)C(=O)C4=CC=CO4
COC1=CC=CC=C1/C=C\2/C(=O)N(C(=S)S2)CCC(=O)NNC(=O)C3=CC=CC=C3OC
COC1=CC=C(C=C1)S(=O)(=O)N2CCN(CC2)C(=O)NC3=CC=CC=C3F
C1CN(CCN1C2=CC=CC=C2)C(=O)C3=CC(=O)NC4=CC=CC=C43
COC1=CC=C(C=C1)NC(=O)CC2C(=O)NCCN2C(=O)NC3=CC=C(C=C3)C(F)(F)F
C1=CC2=C(N([N+](=C2C=C1)[O-])CCC(=O)N)C(=O)C3=CC(=C(C(=C3)Cl)N)Cl
COC1=C(C=CC(=C1)C2CC(=NN2C(=O)CCl)C3=CC=CS3)OC(F)F
CC1=C(C(=C(C=C1)Cl)C2=NC(=CC(=N2)S(=O)(=O)NC3=CC=C(C=C3)C(F)(F)F
CCNC(=O)C1=C(N(C2=C1C(=C(C=C2)O)S(=O)(=O)NC3=CC=C(C=C3)C(F)(F)Cl)F
CC(C)(C)OC(=O)[C@H](CC1=CC=CC=C1)NC(=O)C2=C(N=CN2)C(=O)N[C@@H](CC3=CC=CC=C3)C(=O)OCC4=CC=CC=C4=
C1CN(CCN1C2=CC=CC=C2NC(=S)NC3=CC(=CC=C3)S(=O)(=O)C(F)F
CC1=CC=C(C=C1)S(=O)(=O)/C(=C/Cl)/NC(=O)C2=CC=CC=C2
C1CN(CCN1C2=CC=CC=C2)C(=O)C3=CC(=O)NC4=CC=CC=C43
C1=CC=C(C(=C1)C(=O)NC(=S)NC2=CC=C(C=C2)NC(=O)C3=CC(=CC=C3)Cl)Cl
CC1=CC=C(C=C1)C2CC(=NN2C(=O)CCl)C3=CC=CS3
C1=CC=C(C=C1)CCN2C=CC3=CC=CC=C32)/C=C/[N+](=O)[O-]
CCC1=NSC(=N1)NC(=O)CC(=O)C2=CC(=CC=C2)Cl
CC1=C(C=C(C=C1)S(=O)(=O)/N=C/2\C=C(C(=O)C3=CC=CC=C32)NC4=CC=C(C=C4)C(=O)O
CC1=CC=C(C=C1)C2C(=O)NN(C2=O)C3=C(C=C4=C(C=C3)OCO4)CC5=CC=CN4
C1=CC2=NON=C2C(=C1)S(=O)(=O)NC3=C(C=CC(=C3)F)F
CC(=O)N1C=C(C2=NON=C2C(=C1)OC(=O)C)OC(=O)C
CC1=CC(=C(N1CC2=CC=CO2)C)C(=O)CCl
CC1=C(C=C2C(=C1C(=O)N2CC(=O)NC3=CC=C(C=C3)OC)C(=O)C4=CC=C(C=C4)OC
CC1=C(C(=CC=C1)N(C(=O)CNC2=CC=C(C=C2)C(=O)(=O)CC3CCCO3)C(=O)CN4C5=CC=CC=C5N=N4
C1=CC=C2C(=C1)C(C3=CC=CC=C32)COC(=O)N[C@@H](CC4=CC=C(C=C4)Br)C(=O)O
C1=CC=C2C(=C1)/C(=C/C3=C(N(C(=O)NC3=O)C4=CC=CC=C4F)O)/C=N2
C1CC2=C(C1)SC(=C2C#N)NC(=S)NC(=S)NC(=O)C3=CC=C(C=C3)C(F)F)F)O
COC1=CC=C(C=C1)C(=O)N2C3=CC4=C(C=C3N=C2SC)OCCO4
C[C@](=OC1=C(SC(=C1C2=CC=CC=C2)C(=O)NC(=O)C3=CN=CC=C3
CCC1=CC=C(C=C1)NC(=O)C2CCCN(C2)S(=O)(=O)C3=CC4=C(C=C3)NC(=O)C=C4
COC1=CC=C(C=C1)NS(=O)(=O)C2=CC3=C(C=C2)OC(=CC=C3)OC)OC
C1SCC(=CN=C1)NC(=O)C2=CC=C(C=C2)Cl.Cl
CC1=CC(=CC(=C1)F)NC(=O)CN2COCC2)C
C1=CC=C(C=C1)C2=CSC3=C2C(=NC=N3)SCC(=O)NC4=CC=C(C=C4)C(=O)O
CC(C)C[C@H](=O)C(C)CC1=CC=CN1C(=O)NC2=CC=C(C=C2)C(=O)N[C@@@@@H](=O)C(=O)OC(CCl)OCC
C1=CC=C(C=C1)NC(=O)NN(C2=CC=CC=C2)C(=O)CCl
C1=CC(=CC=C1NS(=O)(=O)C2=CC=C(C=C2)Cl)S(=O)(=O)NC3=NC=CS3
COC1=CC=CC=C1)NC(=O)C2=CC(=C(C=C2)OCC(C(F)(F)F)OC(F)(F)C(F)(F)O
C1=CC=C(C=C1)N2N=C3C=C(C(=CC3=N2)Cl)N
CC1=C(C2=C(C=C1)N(C(=O)C2NC(=S)NC3CCOC3)CCC3.Cl
CC1=CC(=CC=C1)C(=O)NC2=NN=C(S2)S(=O)(=O)NC3=CC=CC(=C3)C
C1=CC=C(C(=C1)C2=NN(N=N2)CC(=O)NCC3=CC=CO3)NC(=O)C4=CC=CC=C4F
CC(=O)N(C)C1=CC=C(C=C1)/NS(=O)(=O)C2=C(C=CC(=C2)NC)C(=O)COC(=O)C3CC=C=CC=C3)OC
CCOC(=O)C1=C(SC(=C1)C2=CC=CC=C2)N
CC1=CC(=CC=C1O)OC)NS(=O)(=O)C2=NN=C(S2)NC(=O)C3=CC=CC=C3OC
CC1CCN(CC1)C2=C3C(=C(C=C2)N3CC(=NC3)C4=CC=C(C=C4)C(=O)O
CC(C)(C)OC(=O)NCC(=O)C1=C(N=CN1)C(=O)NC(C2=CC=C(C=C2)C3=CC=CC=C3)C(=O)O)O
CC(C)C[C@@@@@@H](C(=O)C1=C(N[CN1)C(=O)NC2=CC(=CC=C2)NC3=CC=CC=C3)C(=O)CNC(=O)(C)C)(C)C
COC1=CC=C(C=C1)S(=O)(=O)N/N2\C3=C(C=C2)OC(=C=C4)N3)CC5=CC=CC=C4C
CC1=CC=C(C=C1)NC2=C(C(=O)N(N=C2)C34CC5CC(C3)CC(C5)(C4)CC(=O)O)Cl
C1=CC=C(C=C1)CNC(=O)C2=CC=C(C=C2)S(=O)(=O)NC3=CC=CC(=C3)C(F)(F)F
CCC1=NSC(=C1)NC(=O)C2=CC=C(C=C2)Cl.Cl
CC1=CC=C(C=C1)S(=O)(=O)/C(=C/Cl)/NC(=O)C2=CC=CC=C2
C1=CC(=CC=C1Cl)SC(=O)NC2=NON=C2Cl
COC1=CC=CC=C1/C=C/C(=O)C2=C(C=CC(=C2)Br)OC(=O)C3=CC=CO3
COCCOC1=CC=C(C=C1)N(CCC2=CN=CC=C2)C(=O)NC3CCCC3)C(=O)C4=CSN=N4
C1=CC2=C(C=C1C(=O)O)SC=N2
C1=CC(=CC=C1NS(=O)(=O)C2=CC=C(C=C2)Cl)S(=O)(=O)NC3=NC=CS3
C1=CC(=C(C=C1Cl)S(=O)(=O)NC2=CC=C(C=C2)Cl)C(=O)CCl
COC1=CC=C(C=C1)NC(=O)C2=CC3=C(C=C2)C(=O)N(C(=S)N3)C4=C(C=C(C=C4)OC)OC
CCC(C1(CON=C1C2=C(C=C(C=C2)OCC(=C)O)C3=CC=CC=C3
CC(C)1=CC=C(C=C1)NC(=O)CSC2=NN=CC=C2)N(=O)C3=CC=CC=C3OC
CN1C(C(CO1)S(=O)(=O)C2=CC=CC=C2)C3=CC(=C(C=C3)OCC4=CC=C(C=C4)OC)OC
C1COCCN1S(=O)(=O)C2=CC=C(S2)CC(=O)NC3=C(C=C(S3)C4=CC=CC=C4)C(=O)N
CCCC(C)NC(=O)C1=C(N=CN1C)N(C2=CC=CS2)C(=O)CN3C4=CC=CC=C4N=N3
C1=CC=C(C(=C1)C2C3=C(C(=O)N2CC4=CC=CO4)NN=C3C5=CC=CC=C5O)F
C1=CC(=CC=C1Cl)NS(=O)(=O)C2=CC=C(C=C2)C(=O)NCC3=CC=NC=C3C(F)(F)F
C1=CC=C2C(=C1)N=NN2CC(=O)N(CC3=CC=CS3)C(C4=CC=CO4)C(=O)NCC5=CC=CO5
CC1=CC=C(O1)C(C(=O)NCC2=CC=NO2)N(C3=CC=C(C=C3)OC)C(=O)CN4C5=CC=CC=C5N=N4
CN1CCN(CC1)CC(=O)NC2=CC(=CC=C2)[N+](=O)[O-]
C1=CC=C(C=C1)CN2C=C(C3=CC=CC=C32)/C=C/[N+](=O)[O-]
C1=CC=C(C=C1)C(C2=CC=CC=C2)NC(=O)COC(=O)CCC3=CNC4=CC=CC=C43
CC1=CC(=CC=C1)N2C(C(C(=C2N)C#N)(C#N)C#N)C3=CC=CC=C3
C1=CC=C(C=C1)CN2C=C(C(=N2)C3=CN=CC=C3)C=O
C1=CC(=C(C=C1Cl)CC2=C(C=CC(=C2)Cl)O)O)NC(=O)C3=CC=CS3
CC(=O)NC1=CC=C(C=C1)N(C(C2=C(C=C(C=C2)OC)OC)C(=O)NCC3CCCO3)C(=O)CN4C5=CC=CC=C5N=N4
CCOC(=O)C1=C(SC(=C1C2=CC=CC=C2)CN(C)C)NC(=O)CCl.Cl
C1=CC=C(C=C1)CN2C=C(C3=CC=CC=C32)/C=C/[N+](=O)[O-]
CC(C)(C)C1=CC=C(C=C1)NC(=O)CSC2=NNC(=O)N2C3=CN=CC=C3
C1CC(=O)N(C1=O)C2=C(C=CC(=C2)Cl)OC(=O)C3=CC=CO3
CCC1=CC(=NC(=C1)N)S(=O)(=O)C2=NN=C(S2)NC(=O)C3=CC=C(C=C3)C(F)(F)F)F
COC1=CC=C(C=C1)C(=O)OC2=CN=CC=C2
CC1=CC=C(C=C1)C(=O)N2CN(CCC2)S(=O)(=O)C3=CC=C(C=C3)C
C1=CC=C2C(=C1)C(=O)N(C=N2)NC(=O)C3=CC=C(C=C3)Br
CC1=NN(C(=C1C(C2=CC=CC=C2)C3=C(N(N=C3C)C4=CC=CC=C4)N)N)C5=CC=CC=C5
C1=CC=C(C=C1)C2C=CC(C3C2C(=O)N(C3=O)C4=CN=CC=C4)C5=CC=CC=C5
COC1=CC(=C2C(N(CCC2=C1)C1=O)CC(=O)CCl
CN1C2=NC(=O)N(C(=O)C2=NC(=N1)C3=CC=C(C=C3)[N+](=O)[O-])C(=O)C(=O)C4=C6CC=C(=O)Cl
CN(CC1=NC=CN=C1)C(=O)C2=NOC(=C2)COC3=CC=CC=C3SC
C1=CC(=CC=C1)NS(=O)(=O)C2=CC=C(C=C2)NC(=O)NC3=CC(=C(C=C3)Cl)Cl
CC(=O)N1C=C(C2=CC=CC=C21)N(C3=CC=C(C=C3)[N+](=O)[O-])C(=O)CCl
C1CC2=C(C1)SC(=C2C#N)NC(=S)NC(=O)C3=CC=CC=C3
CN1C(C(CO1)S(=O)(=O)C2=CC=CC=C2)C3=CC(=C(C=C3)OCC4=CC=C(C=C4)OC)OC
CC1=CC=C(C=C1)(C(=O)N2C3=CC=CC=C3N=C2)S(=O)(=O)C4=CC=CC=C4
CC1=CC=C(O1)S(=O)C2=C(C(=O)N(C2C3=CC=C(C=C3)OC(C)C)CC4=CN=CC=C4)O
CC1=CC(=C(O1)Br)CC2=C(C(=NN2C(=O)NC3=CC=CC=C3OC)C(=O)C4=CN=CC=C4
CCC1=NN=C(S1)NS(=O)(=O)C2=CC=C(C=C2)NC(=O)/C=C/C3=CC=C(C=C3)F
CN1C(C(CO1)S(=O)(=O)C2=CC=CC=C2)C3=CC(=C(C=C3)OCC4=CC=C(C=C4)OC)OC
CC1=NC2=CC=CC3=C2C(=CC=C3)N1C
COC1=C(C=CC(=C1)C2CC(=NN2C(=O)CCl)C3=CC=CS3)OC(F)F
CC(C)OP(=O)(CN1(N(C((=O)C(C1)C2=CC=CC=C2)C(=O)CN3CCCO3
CC1=CC=C(C=C1)OCCC(=O)NC2=CC=C(C=C2)NC(=O)C3=CC4=C(C=C3)OCO4
COC1=CC=C(C=C1)N2CCN(CC2)C(=O)C3=CC(=O)NC4=CC=CC=C43
COC1=CC=CC(=C1)NC(=O)CC2C(=O)NCCN2C(=O)N[O-]
CC1=C(C(=CC=C1)C(=O)N2C=NC3=CC=CC=C32.Cl
CN(CC1=CC=C(C=C1)F)S(=O)(=O)(=O)C2=NN=C(S2)NC(=O)C3=CC=CC=C3Cl
COC1=CC=C(C=C1)N(CC2=CC3=CC=CC=C3NC2=O)S(=O)(=O)C4=CC=C(C=C4)OC
C[C@]12[C@H]3[C@@H]([C@H](N1C(=O)N(C2=O)C4=CC(=CC=C4)F)C5=CC=C(C=C5)F)C(=O)N(C3=O)C6CCCCC6
COC1=CC=C(C=C1)N(CC2=CC3=CC=CC=C3NC2=O)S(=O)(=O)(=O)C4=CC=C(C=C4)C
CS1=C(C=CC(=C1Cl)C)S(=O)NC2=CC=C(C=C2)Cl
C1COCCN1C(=O)C2C=C(C3=C(C=CC=C3)Br)N=C(N2)C4=CC=CS4)C(=O)NC5CCCC=C5
CC1=CC2=C(C=C1)NC(=O)C(=C2)CN(CCC3=CC=CC=C3)CC4=NN=NN4CC5CCCO5
C1=CSC=C1CCC2=C(C=C2)OC(=O)C3=CC=C(C=C3)Cl
C[CH]1C2[C@H](=O1)N(C(=O)N[C(=O)C2=CC=C(C=C2)Br.Cl
CC1=CC=C(O1)C(C(=O)NCC2=CC=CO2)N(C3=CC=C(C=C3)OC)C(=O)CN4C5=CC=CC=C5N=N4
COC(=O)C1=C(C=CC(=C1)NC(=O)CC2=CC=CC=C2[N+](=O)[O-])Cl
CC1=CC(=C(C=C1)O)NC(=O)CNC(=O)C2=CC=C(C=C2)NC(=O)C)C(=O)CN3C4=CC=CC=C4N=N3
CC1=CC=C(O1)C(=O)C2=C(C(=O)N(C2C3=CC=CC=C3OC(F)F
CC1CCC2=C(N1CC(=O)N3CCC4=C(C3)C5=C(N4)C=CC(=C5)C)C=CC(=C2)F
C1=CC(=CN=C1)CNC(=O)/C=C/C2=CC(=C(C=C2)Cl)/C(=O)C3=CC=CC=C3
C1CC(=O)N(C1=O)C2=C(C=CC(=C2)Cl)OC(=O)C3=CC=CO3
CC1=CC=C(O1)C(C(=O)NCC2=CC=CO2)N(C3=CC=CC=C3OC)C(=O)CN4C5=CC=CC=C5N=N4
CC(C)C[C@@@@@H](=O)OC(C(C)C)NC(=O)C1=C(NC=CN1)C(=O)N[CC2=CC=C(C=C2)C(=O)OC(C)(C)C
C1=CC=C(C(=C1)C(=O)NN2C(=O)/C(=C/C3=CC=C(C=C3)O)SC2
C1=CC=C2C(=C1)C(=CC(=C2N)C(C(F)F)(F)(C(F)F)O
C[C@H]12[C@H]3[C@H]([C@H](N1C(=O)N(C2=O)C4=CC(=CC=C4)Br)C5=CC=C(C=C5)Cl)C(=O)N(C3=O)C6CCCCC6
CN(CCC1=CC=CC=C1)C(=O)C2=NOC(=C2)COC3=CC=CC(=C3)C(F)(F)F
CC1=CC=C(C=C1)C(=O)N2CCN(CC2)C3=CC=C(C=C3)NC(=O)C4=CC(=C(C(=C4)OC)OC)OC
CC[C@]12[C@@@H]3[C@H](N1C(=O)N(C2=O)C4=CC(=CC=C3)Br)C5=CC=C(C=C4)F
COC1=CC=C(C=C1)C(=O)OC2=CN=CC=C2
CC1=CC(=C(C=C1)NC2=NN=C(S2)NC(=O)C3=CC=CC=C3OC)C)C(=O)CN4C5=CC=CC=C5N=N4
C/C(=N\N=C(/N)\SC1CC(=O)N(C1=O)C2=CC(=CC=C2)Cl)/C3=CC=CS3
C1=CC=C(C(=C1)C2=NN(N=N2)CC(=O)NCC3=CC=CO3)NC(=O)C4=CC=CC=C4F
C1COCCN1S(=O)(=O)C2=CC3=C(C=C2)OCCO3)CNC(=O)C(=O)NCCC4=CC=CC=C4
COC1=C(C=C(C=C1)/C=N/NC(=O)/C(=C\C2=CC3=C(C=C2)OCO3)/NC(=O)C4=CC=CC=C4)O
CC(C)CS(=O)(=O)C1=NSC2=NC(=O)/C(=C\C3=CC=C(C=C3)OC(=O)C4=CC=CO4)/C(=N)N21
CC1=CC=C(O1)C2=NN(C(C2)C3=CC=CO3)C(=O)CCl
CC(=O)NC1=CC=C(C=C1)N(C(C2=CC=C(C=C2)OC)C(=O)NCC3CCCO3)C(=O)CN4C5=CC=CC=C5N=N4
C1=CC=C2C(=C1)/C=C/C3=C(N=N2)C3=CC=C(C=C4)Cl)C(=O)O
CC(=O)NC1=CC=C(C=C1)N(C(C2=C(C=C(C=C2)OC)OC)C(=O)NCC3CCCO3)C(=O)CN4C5=CC=CC=C5N=N4
COC1=CC=C(C=C1)NS(=O)(=O)C2=CC3=C(C=C2)OC(=N3)NC4=CC5=C(C=C4)OCCO5
C[C@]12[C@@H]3[C@H]([C@H](N1C(=O)N(C2=O)C4=CC(=CC=C4)Br)C5=CC=C(C=C5)F)C(=O)N(C3=O)C6CCCCC6
COC1=C(C=CC(=C1)C2CC(=NN2C(=O)CCl)C3=CC=CS3)OC(F)F
C1CC(=O)N(C1=O)C2=C(C=CC(=C2)Cl)OC(=O)C3=CC=CO3
CCOC1=CC(=C(C=C1)NC(=O)C2=C3C=C(C=C2)C(=C)N3C4=CC=C(C=C4)C)C(=O)O
CC1=CC=C(C=C1)S(=O)(=O)/C(=N/Cl)/C(=O)C2=CC=CC(=C2)NC3=CC=CC=C3)C
C1=CC=C2C(=C1)C(=O)N(C=N2)NC(=O)C3=CC=C(C=C3)Br
CC1=CC=C(C=C1)N2C3=C(C(=N2)C)C(=N3)C4=CC=CC=C4)C#N)C#N
CC1OC2=NON=C2C(=C1)NC(=O)C3=CC=CC=C3F
COC1=CC=CC=C1CN2CC(=NN=C2S(=O)(=O)NC3=CC=CC(=C3)C(F)(F)F)F
CC(C)(C)OC(=O)NCC1=CC=C(C=C1)CCNC(=O)C2=C(N=CC=C2)C(=O)NCC3=CC=CC=C3)C
C1=CC2=C(N([N+](=C2C=C1)[O-])CCC(=O)N)C(=O)C3=CC=C(C=C3)[N+](=O)[O-]
CC(=O)N1C=C(C2=CC=CC=C21)N(C3=CC=C(C=C3)Cl)C(=O)CCl
C1=CC(=CC=C1/C(=N/S(=O)(=O)C2=CC(=CC(=C2)C(F)(F)F)/N)C(F)F)/N)Cl
CC(=O)N(C1=CC=C(C=C1)C(F)(F)F)S(=O)(=O)C2=CC=C(C=C2)N3C(=O)CCC3=O
COC1=CC=CC=C1OCNC(=O)C2=NN(C(=O)N2)C3=CC=C(C=C3)Br
CC(C)C[C@H](=O)C(C1=CC=CC2=C(C=C2)OC(=O)O)NC(=O)C3=CC=C(C=C3)C(=OC4CC5=C=CC=C5N=N4
CC1=CC(=C(C=C1)OC)NC(=O)CSC2=NC3=C(C(=CS3)C)C(=O)N2
COC(=O)CCOC1=CC=CC(=C1)C(=O)NSC2=CC=CC=C2)N
C1=CN(=CN=C1)CNC(=O)/C=C/C2=CC(=C(C=C2)Cl)Cl
CC1=CC=C(C=C1)/C=C/C(=O)C2=C(C=CC(=C2)Br)OC(=O)C3=CC=CO3
CC(C)C1=CC=C(C=C1)N(C(C2=CN=CC=C2)C(=O)NC3CCCC3)C(=O)C4=CSN=N4
C1=CC=C(C=C1)C(C2=CC=CC=C2)(C(=O)N/N=C/C3=CC=C(O3)C4=C(C=CC(=C4)C(=O)O)Cl)O
CC(C)(C)OC(=O)[C@H](CC1=CC=CC=C1)NC(=O)C2=C(N=CN2)C(=O)N[C@H](CC3=CC=CC=C3)NC(=O)O)C4=CC=C=C4
CCC1=NN=C(S1)NS(=O)(=O)C2=CC=C(C=C2)NC(=O)/C=C/C3=CC=C(C=C3)F
COC1=CC=CC=C1N2CCN(CC2)CC(COC3=CC=CC4=CC=CC=C43)O
CC1=CC=C(O1)C2=NN(C(C2)C3=CC=CO3)C(=O)CCl
CC(C)(C)OC(=O)[C@H](CC1=CC=CC=C1)NC(=O)C2=C(N=CN2)C(=O)N[C@H](CC3=CC=CC=C4/C)C3=C
C1=CC=C(C=C1)C2=CSC(=C2C(=O)O)NC(=O)C3=CC=CO3
COC1=CC=CC(=C1)/C=N/NC(=O)C2=CC=C(C=C2)NC(=S)C3=CC=CO3
CC1=CC(=C(C=C1)NC(=O)NC2=CN=CC=C2)Cl
COC1=CC=C(C=C1)OCC(=O)C2C3=C(C=C2)OCCO3)NC(=O)C3
C1=CC=C(C=C1)C(C2=CC=CC=C2)NC(=O)COC(=O)CCC3=CNC4=CC=CC=C43
CC1=CC=C(O1)/C=C/2\C(=O)NC(=S)N(C2=O)C3=CC(=CC=C3)OC
CC(C)C[C@@@@H](=O)OC(C)(C)C)NC(=O)C1=C(NC=CN1)C(=O)N[CC@@H](CC2=CC=CC=C2)C(=OCC3=CC=CC=C3
CC1=CC(=NN1)C(=O)NC2CCCC3=C2C=NN3C4=CC=C(C=C4)C(C)(C)C
C1COCN(CC1)S(=O)(=O)C2=CC=CC=C2)C3=CC(=C(C=C3)OCC4=CC=C(C=C4)OC)OC
C1=CC(=CO)N1SC(=O)(=O)NC2=CC(=CC=C2)NC(=O)C3=CC=CC=C3OC
CC1=CC(=C(C=C1)NC(=O)NC2=CN=CC(=C2)[N+](=O)[O-]
CC1=CC=CC=C1S(=O)(=O)NC(=O)C2=CC(=C(C=C2)CC3=CN(C4=C3C=C(C=C4)NC(=O)OC5CCCC5)C)OC
CCC1=CC=C(C=C1)N(C(C2=CN=CC=C2)C(=O)NC3CCCCC3)C(=O)CCl
CC1=CC=C(O1)C2=NN(C(C2)C3=CC=CO3)C(=O)CCl
CN(CC1=CC=C(C=C1)F)S(=O)(=O)C2=NN=C(S2)NC(=O)C3=CC=CC=C3Br
CCC1=C(C=C(C=C1)C(NC2=NC3=C(C=C(C=C3)C)NC2=O)S(=O)(=O)C4=CC=CC=C4
CCC1=CC2=C(C=C1)N(C(=O)C2NC(=O)C)CCN3CCOC3.Cl
CC1=C(C=CC=C1)C(=O)NC(=C(=S)NC(=O)C2=CC=C(C=C2)COC3=CC=CC=C3OC
C1=CSC(=C1)C2=CSC(=N2)NC(=O)C3=CC=C(C=C3)Br
C1=CC(=CC=C1/C(=N/S(=O)(=O)C2=CC(=CC(=C2)C(F)(F)F)/N)/C(F)(F)/N)/C(F)(F)O
CN(C)CC1=CC=C(C=C1)CONC(=O)C2=C(N=NN2C3=CC=CC=C3)C(F)(F)F
CC1=CC=C(C=C1)C(=O)C2=C3C=CC(=CC3=[N+](N2CCC(=O)N)[O-])[N+](=O)[O-]
CC1=CC=C(C=C1)C(=O)C2=C3C=CC(=CC3=[N+](N2CCC(=O)N)[O-])C(F)(F)F
C1C(N(N=C1C2=CC=CS2)C(=O)CCl)C3=CC=CO3
C1=CC(=C(C=C1)C2=NN=C(S2)NC(=O)C3=CC4=C(C=C3)N=CS4)C#N
CC1=CC2=C(C=C1)N(C3=C2CCCC3)CC(CN4CCCO5CCCC5
CC1=CC(=CC=C1)N2C(=O)CC(C2=O)N(CC3=C(N(N=C3C)C)C)C(=S)NC4=CC=C(C=C4)Cl
CC(=O)NOC(=O)NC1=CC2=CC=CC=C2)N3=CC=C(C=C3)OC(=O)C(=O)CN4CC5=CC=CC=C5N=N4
CC(C)(C)OC(=O)[C@H](CC1=CC=CC=C1)NC(=O)C2=C(N=CN2)C(=O)N[C@H](CC3=CCC=CC=C3)C(=O)OCC4=CC=CC=C4=
COC1=CC=C(C=C1)S(=O)(=O)N2CN(CC2)S(=O)(=O)C3=CC4=C(C=C3)OCCO4
CCN1C(=NN=C1SCC(=O)(C)(C)(C)(=O)NC2=CC=CC=C2
C1C2=C(N(N=C2CS1(=O)=O)C3=CC(=CC=C3)Cl)NC(=O)C4=CC5=C(C=C4)OCO5
COC1=C(C=CC(=C1)C(=O)NN2C=NC3=C(C2=O)C(=CS3)C4=CC=CS4)O
COC1=CC=C(C=C1)N(CC2=CN=CC=C2)C(=O)CC3=CC(=O)NC4=CC=CC=C43)C(=O)O
CC(=O)NC1C2=C(C=CC(=C2)Br)N(C1=O)CCN3CCOCC3.Cl
CC1=CC(=C(C(=C1)Cl)NC2=NN=C3C=C(C=C3)C(=O)N=S)(=O)C4=CC=CC=C4F
C1=CC=C(C=C1)C2=CSC(=N1)NC(=O)C3=CC(=O)NC4=CC=CC=C43
C1=CC=C2C(=C1)N=NN2CC(=O)C3=CC=C(C=C3)Br
CC(C)C[C@@@H](C(=O)(C(C)OC(C)C(=O)NCNC1=C(N=CN1)C(=OC@@@@H](CC2=CC=CC=C2NC(=O)C2=OCC=OCC=CC=C
C1=CC=C(C=C1)C2=CSC3=C2C(=O)NC4=CC=CC=C4)S(=O)C(=O)C=C5C=C5
COC1=CC=CC=C1OCCCNC2=NC(=O)C3=C(C=CC=C3)Cl
C1CN(CCN1C2=CC=CC=C2)C(=S)NC3=CC(=CC=C3)S(=O)(=O)C(F)F
CC(C)(C)OC(=O)CNC(=O)C1=C(N=CN1)C(=O)NC(C2=CC=CC=C2)C3=CC=CC=C3
OCNC(=O)C1=C(SC(=C1C2=CC=CC=C2)CN(C)C)NC(=O)CCl.Cl
C1=CC=C(C=C1)CCN(CCC2=CC=CC=C2)C(=O)CCl
CCC1=CC(=CC(=C1)NC(=O)C2=NC3=C(C2)C(=N3)C)N(C)C(=S)NC4=CC=CC(=C4)O)OC
CC(=O)NC1C2=C(C=CC(=C2)Cl)N(C1=O)CCN3CCOCC3.Cl
C1CN(CCN1C2=CC=CC=C2)C(=O)C3=CC(=CC=C3)[N+](=O)[O-])C(=O)C4=CC=C(C=C4)Cl
C1CCN(CC1)C2=CC=CC=C2)C3=CC=C(C=C3)S(=O)O)C4=CC=CC=C4
C1CN(CCN1C2=CC=CC=C2)C(=O)C3=CC(=O)NC4=CC=CC=C43
C12C(=O)N(C1=SC2=C/C=C2)NC(=O)C/C(=O)C3=CC(=N3)Cl
C1=CC(=CC(=C1)S(=O)(=O)NC2=CC=C(C=C2)Cl)/NS(=O)(=O)C3=CC=C(C=C3)C4=CC=CC=C43)C(=O)O
CC1=C(C=C(C=C1O)C)N2C=NC3=CC=CC=C32)C
C1=CC=C2C(=C1)/C=C(=C/C(=N2)C=NNNC(=O)C3=CC=CC=C3)C(F)F)F)F
COC1=CC=CC=C1NC2=NN(S(=O)N2)CC(=C1)C3=CC=C(C=C3)Cl)C(F)(F
CC(C)C1=CC=C(C=C1)S(=O)(=O)NC2=CC=C(C=C2)SC(F)F
C[C@](=O)N1=CC=CN1C(=O)C2=CC=C(C=C2)/CNC2=O)C3=CC=CC=C3
CCOC(=O)C1=C(SC(=C1)C2=CC=CC=C2)N
COC1=CC(=C(C=C1)/C=C\2\CC3=C(C=C(C=C3)Br)OC(=O)C4=CC=CO4
CCC1=CC(=CC=C1)NC(=O)C2C(=NN=C2)[N+](=O)[O-]
CC1=CC=C(O1)C(=O)NC2CCCC3=C2C=NN3C4=CC=CC=C4
C1=CC=C(C=C1)CNC(=S)NNC(=O)C2=CC(=C(C=C2)NC(F)(F)(F)Cl)N)C(F)C(F)(F)C(F)F)C(F)C
C1=CC2=NON=C2C(=C1)S(=O)(=O)NC3=C(C=CC(=C3)F)F
C1CN(CCN1C/C=C/C2=CC=CC=C2)C3CC(=O)N(C3=O)CC4=CC=CS4
CC(C)(C)C1=CC=C(C=C1)C(=O)NC2=CC=C(C=C2)S(=O)(=O)NC3=NC4=CC=CC=C4N=C3
C[C@]12[C@H]3[C@H]([C@H](N1C(=O)N(C2=O)NC4=CC(=CC=C4)F)C5=CC=C(C=C5)F)C(=O)O)N(=O)C6CCCCC6
C1CN(CCN1C2=CC=CC=C2)C(=O)C3=CC(=CC=C3)[N+](=O)[O-])C(=O)C4=CC=C(C=C4)Cl
CN1C=NC2=C1C=C(C=C2)NC(=O)C3=CC=C(C=C3)Cl
C1=NC(=CC1NS(=O)(=O)C2=NC=CC(=C2)[N+](=O)[O-]
C1C(N(N=C1C2=CC=CS2)C(=O)CCl)C3=CC=CO3
CC1(CC2=C(N1CCC3=C2CCC4)CNC4=CNN5CCCCC=C5(=O)O)CF
C1=CC=C2C(=C1)C(C3=CC=CC=C32)COC(=O)N[C@@@@@H](CC4=CNC5=CC=C4))C(=O)O-]
COC1=CC2=C(C=C1)N(C(=O)C2=O)CC3COC4=CC=CC=C4O3
C1=CC=C(C(=C1)/C=C\2/C(=S)NC(=S2)NC(=O)C3=CC(=C(C=C3)C(=O)O)O
COC1=CC=C(C=C1)C(CN(C2=CN=CC=C2)C(=O)NC3=CC=CC=C3
CC1=NN(C(=C1C2=CC=CC=C2)C3=C(C=C(C=C3)OC)C(=O)NC4CCCCC4
CCC1=CC(=O)OC2=C1C=CC(=C2)OC(=O)C3=CC=CO3
CC1=CC=C(C=C1)C(=O)C2=C3C=CC(=CC3=[N+](N2CCC(=O)N)[O-])C(F)(F)F
C1=C(C=C(C=C1Cl)Cl)CN2C3=CC=CC=C32)/C=C/[N+](=O)[O-]
C[C@H]12[C@@H]3[C@H]([C@H](N1C(=O)N(C2=O)C4=CC(=CC=C4)F)C5=CC=C(C=C5)F)C(=O)O)N3=O)C6CCCCC6
CC1=CC=C(C=C1)S(=O)(=O)NC2=C(C=CC(=C2)CC(F)(F)F)F)C(F)(F
CC1CCN(CC1)C2=NN3C(=C(C3CCC(=O)N)CCCOC(C)C)C=C2
CC(=O)N1C=C(C2=CC=CC=C21)N(C3=CC=C(C=C3)Cl.Cl
CN1C(C(CO1)S(=O)(=O)C2=CC=CC=C2)C3=CC(=C(C=C3)OCC4=CC=C(C=C4)OC)OC
C1CC(=O)N(C1=O)C2=C(C=CC(=C2)Cl)OC(=O)C3=CC=CO3
COC(=O)C1=C(SC(=C1)C2=CC=CC=C2)N
CC1=CC(=C(C=C1)C)S(=O)(=O)N2CCN(CC2)C(=O)C3=CC(=CC(=C3)N4CCCC4)[N+](=O)[O-]
C1=CC=C(C=C1)CN(CC2=CC=C(C=C2)C(=S)(=O)O)NC3=CC=CC(=C3)C(F)(F)F
CC1=C(C=CC2=C1OC(=O)C3=CC=CC=C23)OCC(=O)N[CCl
COC1=CC=C(C=C1)N(CC2=CC3=CC=CC=C3NC2=O)S(=O)(=O)(=O)C4=CC=C(C=C4)O
CC(C)NC(=O)C
C1=CC=C(C=C1)C2=NN(N=N2)NC(=O)C3=CC(=C(C=C3)Cl
CC(=O)N1C=C(C2=CC=CC=C251)N(C(=O)C/N3=CC=CC(=C4)CC=CC4)[N+](=O)[O-]
C1=CC=C(C=C1)CCN(CCC2=CC=CO2)C(=O)CCl
CC(C)C[C@H](C(=O)CC(C)C)OC1=CC=CC(C=C1)NC(=O)C2=CC=C(C=C2)C(=O)NC3=NC4=C=CC=CC3=C=C=CCC=C4
CC1=CC=C(C=C1)N2C(=O)CC(C2=O)N(CC3=C(N=C(C=N3)C)C)C)C(=O)N)C4=CC=C(C=C4)O
COC1=CC=C(C=C1)NC(=O)C(=O)NC2C(=C(C=C2)NC(=S)NC3=CC=C(C=C3)C(F)(F)F
C1=CC=C(C=C1)CCN(C(C2=CC=CO2)C(=O)NCC3=CC=CO3)C(=O)CN4C5=CC=CC=C5N=N4
CCOC(=O)C1=C(SC(=C1C2=CC=CC=C2)CN(C)C)NC(=O)CCl.Cl
CN1C(=NC(=N1)C2=C(C=C(C=C2)Cl)S(=O)(=O)C3=CC=CC=C3C(F)(F)F
C1=CC=C(C=C1)C2=CSC(=N2)NC(=O)CCl
CN(CCC1=CC=CC=C1)C(=O)C2=NOC(=C2)COC3=CC=CC(=C3)C(F)(F)F
CC(C)CNS(=O)(=O)C1=CC=C(C=C1)CCC(=O)NC2=C(C=CC(=C2)Cl)OC3=CC=CC=C3
CC1=CC(=CC=C1)N2C(=O)CC(C2=O)N(CC3=C(N(N=C3C)C)C)C(=S)NC4=CC=C(C=C4)Cl
C1=CC=C2C(=C1)N=NN2CC(=O)N/N=C\C3=CC=CS3
CC1=CC=C(C=C1)S(=O)(=O)N2CCN(CC2)S(=O)(=O)C3=CC4=C(C=C3)OCCO4
CC(C)C[C@@H](C(=O)OC(C)(C)C)NC(=O)C1=C(NC=N1)C(=O)NCC2=CC=C(C=C2)CNC(=O)OC(C)(C)C
CN1C(C(CO1)S(=O)(=O)C2=CC=CC=C2)C3=CC(=C(C=C3)OCC4=CC=C(C=C4)OC)OC
COC1=CC=C(C=C1)N(CC2=CC3=CC=CC=C3NC2=O)S(=O)(=O)C4=CC=C(C=C4)OC
CC1=CC=C(O1)C2=NN(C(C2)C3=CC=CO3)C(=O)CCl
CCC1=CC=C(C=C1)NS(=O)(=O)C2=CC3=C(C=C2)NC=C(C3=O)S(=O)C4=CC=C(C=C4)C(=O)O
C1=CC2=C(N([N+](=C2C=C1)[O-])CCC(=O)N)C(=O)C3=CC(=C(C(=C3)Cl)N)Cl
CN1C(=NC(=O)NC(=O)C2=CC=CC(=C2)Cl
CC1=C(C=C(C=C1)NC(=O)CNC2=CC=C(C=C2)Cl)/C(=O)C3=CC=CC=C3)C
CCCC1=C(N=NN1C2=NON=C2N)C(=O)N/N=C/C3=C(C=CC4=CC=CC=C43)OC
CC1=CC=CC=C1NC2=C/C(=N\S(=O)(=O)C3=CC=C(C=C3)C(=O)O)/C4=CC=CC=C4C2=O
CC1=CC(=C(C=C1)C)S(=O)(=O)N2CCN(CC2)C(=O)C3=CC(=C(C=C3)N4CCCC4)[N+](=O)[O-]
C1=CC(=CN=C1)NC(=O)/C(=C/C2=CC(=C(C=C2)F)[N+](=O)[O-]
CCNC(=O)C1=C(SC(=C1C2=CC=CC=C2)C(C(F)(F)F)(C(F)(F)F)O)N
CCN1=NN=C(N1CC(=O)OCCC2=CC=CO2
CN(C)CC1=CC=C(C=C1)C(=O)NC2=NN=C(N=N2)Cl)S(=O)(=O)C3=CC=CC=C3
CC1=CC=C(C=C1)C(=O)NC(=C(Cl)Cl)S(=O)(=O)C2=CC=CC=C2
CC(=O)N(C)C1=CC=C(C=C1)C(=NC(F)(Cl)F)S(=O)(=O)C2=CC=C(C=C2)Cl)N3C=CC=C3
C1=CC=C(C=C1)C2C3=C(C=CC(=C3)Br)N=C(N2CC(=O)NN)C4=CC=CC=C4
C1=CC=C(C=C1)C2=CSC3=C2C(=NC=N3)SCC(=O)NC4=CC=C(C=C4)C(=O)O
CC1=CC=C(C=C1)CN2CCN(CC2)C(=O)C3=CC(=O)NC4=CC=CC=C43
C1=CC=C(C=C1)N(C2=CC=C(C=C2)C(=O)NC3=CC=CC=C3)C(=O)CN4C5=CC=CC=C5N=N4
CC1=CC2=C(C(=C1)NC(=O)CC2C3=CC=CC=C3F
CCN(CC)C(=O)CN1C=C(C2=CC=CC=C21)/C=C/3\C(=O)NC(=O)N(C3=O)C4=CC=CC=C4F
C1=C(C=C(C(=C1)Cl)CC(=O)NCCCN2C=CN=C2)F
C1=CC=C(C=C1)CN2C=C(C3=CC=CC=C32)/C=C/4\C(=O)NC(=O)N(C4=O)C5=CC=CC=C5F
CC1=CC=C(O1)C(C(=O)C2=C3C=CC=C3C2=O)OCN3
COC1=C(C=CC(=C1)C2=NNC(=C2C3=CC4=CC=CC=C4O3)C(F)(F)O
C1=CC(=CC=C1NS(=O)(=O)C2=CC=C(C=C2)Br)S(=O)(=O)NC3=NC=CS3
C1COCCN1CC2=NC3=C(C=C(C=C3)Br)C(N2CC(=O)NN)C4=CC=CC=C4
C1COCCN1CC2=NC3=C(C=C(C=C3)Br)C(N2CC(=O)NN)C4=CC=CC=C4
CN(CCC1=CC=C(C=C1)/C=N/NC(2=CN=CC=C2)C(=O)C3=CNC3=O
C1=CC(=C(C=C1)C(=O)NC(=S)NC2=CC=C(C=C2)NC(=O)C3=CC(=CC=C3)Cl)Cl
COC1=CC=CC=C1/C=C/C(=O)C2=C(C=CC(=C2)Br)OC(=O)C3=CC=CO3
COCCNC(=O)C(C1=CC=CC=C1)N(CC2=CC=CS2)C(=O)CN3C4=CC=CC=C4N=N3
COCCNC(=O)C(C1=CC(=CC=C1)ONCC2=CC=CC3=CC=CC=C32
C1CN(CCN1C2=CC=CC=C2)C(=O)C3=CC(=CC=C3)Cl
C1COC2=C(O1)C=CC(=C2)NC(=O)C3=C(OC=C(C=N3)C(F)F
C1COC(N1S(=O)(=O)C2=CC=C(S2)CC(=O)NC3=C(C=C(S3)C4=CC=CC=C4)C(=O)N
C1COCCN1CC2=NC3=C(C=C(C=C3)Br)C(N2CC(=O)NN)C4=CC=CC=C4
C1=CC=C(C=C1)C(C2=CC=CC=C2)(C(=O)N/N=C/C3=CC=CC(=C3)C(=O)C4=CC=C(C=C4)O)O
CC1=C(C(=CC=C1)C(=O)N2C=NC3=CC=CC=C32)C
C1=CC(=CC(=C1)Cl)NS(=O)(=O)C2=CC=C(C=C2)NC(=O)C3=CC=C(C=C3)Br)F
CC1=C(C=CC=C1)C(=O)NC(=S)NC(=O)C2=CC(=C(C=C2)C(=O)O)NC3=CC=C(C=C3)OC)OC
CN1CCN(CC1)CC(=O)NC2=CC(=CC=C2)[N+](=O)[O-]
CC(=O)NC1C2=C(C=CC(=C2)Br)N(C1=O)CCN3CCOCC3.Cl
CC1=C(C2=C(C=C1)NC(=S)N2CC(=O)C3=CC=CC=C3
CN1CCN2C(C1)C3(CC4=C2C=CC(=C4)N)C(=O)NC(=O)NC3=O
C1CN(CCN1C2=CC=C(C=C2)F)C(=O)CCS(=O)(=O)C=O)C3=CC=CC=C3
C1=CC=C(C=C1)CN2C=C(C3=CC=CC=C32)/C=C/[N+](=O)[O-]
COC1=CC=CC(=C1)C(C(=O)NCC2=CC=CO2)N(CC3=CC=CO3)C(=O)CN4C5=CC=CC=C5N=N4
C1=CC=C2C(=C1)C3=CC=CC=C3C2=NNN4CCO=CC(=C4)Cl
C1=CSC(=C1)C(=O)NC2=CC3=C(C=C2)C=C(C(=O)NC3=O)CC4=CC=CC=C4)C(=O)N
CC1=CC=C(C=C1)NC2=C(C(=O)N(N=C2)C34CC5CC(C3)CC(C5)(C4)CC(=O)O)Cl
CC(C)(C)OC(=O)NCC1=CC=C(C=C1)CNC(=O)C2=C(N=N2)C(=O)N[C@H](=O)N[O)CC3=CC=CC=C33
C1=CC=C(C=C1)C2=CSC3=C2C(=NC=N3)SCC(=O)NC4=CC=C(C=C4)C(=O)O
C1CCN(CC1)C2=CC=C(C=C2)S(=O)(=O)NC3=CC=CC(=C3)C(=O)O
C1=CC=C(C=C1)CCN2C3=C(C=C(C=C3)Cl)C(N)C(N)C(=O)C4=CC=CC=C4)OCO
C1=CN(=C1/C=C\C(=C\1)NC(=O)C2=CC(=C(C=C2)[N+](=O)[O-]
COC1=CC=C(C=C1)C(=O)N2CCC3=C(C=C2)OCOCO3
CCN(C1=CC=C(C=C1)OC)S(=O)(=O)C2=NN=C(S2)NC(=O)COC3=CC=C(C=C3)C
C1=CC=C(C=C1)C(C2=CC=CC=C2)NC(=O)COC(=O)CCC3=CNC4=CC=CC=C43
COC1=C(C=C(C=C1)N2C(=C(C(=O)C2=O)CC(=O)SC3=CC=CC=C3OC
CC(=O)NC1C2=C(C=CC(=C2)Cl)N(C1=O)CCN3CCOCC3.Cl
C1=CC=C(C(=C1)C(=O)NC2=CC=C(C=C2)S(=O)(=O)NC3=CC=CC(=C3)C(F)(F)(F)F
COC1=CC=C(C=C1)C(=O)N/C(=S)C2=CC=C(O2)NC3=CC=CC=C3)C(=O)NC4C5=CC=CC=C5N=N4
CC1=CC=C(C=C1)C(=O)C2=C3C=CC(=CC3=[N+](N2CCC(=O)N)[O-])[N+](=O)[O-]
C1=CC=C(C=C1)C(C2=CC=CC=C2)(C(=O)N/N=C/C3=CC=C(O3)C4=C(C=CC(=C4)C(=O)O)Cl)O
C1CN(CCN1C2=CC=CC=C2)C(=O)C3=CC(=O)NC4=CC=CC=C43
CC(C)CN(CCC(=O)O)CC(C)C
CC1=CC=C(O1)C(C(=O)NCC2=CC=CO2)N(C3=CC=C(C=C3)OC)C(=O)CN4C5=CC=CC=C5N=N4
C1CN(CCN1C2=CC=CC=C2)C(=O)C3=CC(=O)NC4=CC=CC=C43
CC(C)(C)OC(=O)NCCC(=O)OC1=CC2=C(C=C1)C=CC(=O)O2
CC1=CC=C(C=C1)NC(=O)CN(C)C(=O)C2=C(N=CC=C2)NC3=CC=CC(=C3)C(F)(F)F
CCC1=CC(=C2C(N(CCC2=C1)C(=O)CCl)C3=C(C=CC(=C3)Br)F)OC
COC1=CC=C(C=C1)N(CC2=CC3=CC=CC=C3NC2=O)S(=O)(=O)C4=CC=C(C=C4)OC
CC1CCC(C1)CC2=C3C(=C(C3=NO)N=C3CC4=CC=C(C=C4)OC(F)(F)F)C#N5=CCC=CC=C=C5
C1=CC(=CC(=C1)C(=O)OC2=CN=CC=C2)[N+](=O)[O-]
COC1=CC2=C(C=C1)N(C(=O)C2=O)CC3COC4=CC=CC=C4O3
CC(C)C(=O)NC1=CC=C(C=C1)/C(=N/NC(=O)C2=CC(=C(C=C2)Cl)Cl)/C
CC1=CC(=C(C=C1)NC2=NC3=CC(=C(C=C3)[N+](=O)[O-])C(=O)N)C(=O)C4=CC=C(C(=C=C4)O)O)OC
C1COCCN1S(=O)(=O)C2=CC3=C(C=C2)OCCO3)C(NCC4=CC=CC=C4)C=CC=C5
C1CCC(CC1)C(=O)C2=CC=CC=C2)OC(=O)CC3=CC=CC=C3OC(=O)CN4C5=CC=CC=C5N=N4
CC(C)C1=CC=C(C=C1)N(C(C2=CN=CC=C2)C(=O)NC3CCCC3)C(=O)C4=CSN=N4
CC(C)OP(=O)(C1C=C(N=C1)NS(=O)(=O)C2=C(C=CC(=C2)Cl)Cl
COC1=CC=CC=C1/C=C/C(=O)C2=C(C=CC(=C2)Br)OC(=O)C3=CC=CO3
CCOC(=O)C1=C(SC(=C1C2=CC=CC=C2)CN(C)C)NC(=O)CCl.Cl
CC(C)CNS(=O)(=O)C1=CC=C(C=C1)CCC(=O)NC2=C(C=CC(=C2)Cl)OC3=CC=CC=C3
C1=CC=C(C=C1)C(C2=CC=CC=C2)NC(=O)COC(=O)CCC3=CNC4=CC=CC=C43
CC1CCN(CC1)C2=C3C(=C(SC3=NC(=N2)C)C(=O)NC4=CC5=C(C=C4)OCCO5)C
C1=CC=C(C=C1)C(C2=CC=CC=C2)NC(=O)COC(=O)CCC3=CNC4=CC=CC=C43
CC(C)C[C@H](=O)NC(=O)C1=CC=CC(C=C1)C(=O)NC(C2=CC=C(C=C2)C(F)(F)F)F)F)O
CC1=CC(=C(C=C1)N2CCCN(C2)C(=O)C3=CC(=O)NC4=CC=CC=C43)C
CC1=CC=C(C=C1)C(=O)C2=C3C=CC(=CC3=[N+](N2CCC(=O)N)[O-])[N+](=O)[O-]
C1=CC=C(C=C1)CN2C=C(C3=CC=CC=C32)/C=C/[N+](=O)[O-]
CCC(C)C1=CC=C(C=C1)N(C(C2=CN=CC=C2)C(=O)NC3CCCC3)C(=O)C4=CC=CO4
C1=CC=C(C=C1)CN(CC2=CC=C(C=C2)C(=O)O)S(=O)(=O)C3=CC=C(C=C3)Cl
CNC1CCC(C(C1)C2=CN(C3=C(C=N2)NC(=O)C(=O)CCN3C4=CC=CC(C=C4)OCO5
CC1=CC(=C(C=C1)NC2=NC(=C(C(=N2)N3CCOCC3)[N+](=O)[O-])N)C
CC1=CC=C(C=C1)S(=O)(=O)/N=C/2\C=C(C(=O)C3=CC=CC=C32)NC4=CC=CC(=C4)C(=O)O
CCC1=C(C2=C(CO1)CC(=O)N(C2=O)C3COC4=CC=CC=C4O3
CCOC1=CC=C(C=C1)N2C(=C(C(=O)N2C3=NC(=C(S3)C(=O)OC)C)O
CCOC1=CC=C(C=C1)NC(=S)NC2=CC3=C(C=C2)C(=O)N3C4=CC=CC=C4
CC1=C(C=C(C=C1)NS(=O)(=O)C2=CC3=C(C=C2)NC=C(C3=O)C(=O)N4CCC5=CC=CC5F
COC1=CC=C(C=C1)C(=O)OC2=CN=CC=C2
C1=CC=C(C=C1)CNC(=S)NNC(=S)NC2=CC=CC(=C2)C(F)(F)F
C1=CC(=C(C=C1Cl)Cl)S(=O)(=O)NC2=CC=C(C=C2)F)/NS(=O)C3=CC=CC=C3
COC1=C(C=CC(=C1)/C=N/NC(=O)/C(=C\C2=CC3=C(C=C2)OCO3)/NC(=O)C4=CC=CC=C4)O
CC1=C(C=CC2=C1OC(=O)C3=CC=CC=C23)OCC(=O)N[C@@H](CC4=CNC5=CC=CC=C54)C(=O)O
COC1=CC=C(C=C1)N(CC2=CC(=O)NC3=CC=CC=C32)C(=O)CCl
CC1(CC2=C(CO1)SC3=C2C(=N3CC4=CC=CC=C4)C(C)C=C4)C#N
CC(=O)NC1=CC=C(C=C1)N(C(C2=C(C(=CC=C2)OC)OC)C(=O)NCC3CCCO3)C(=O)CN4C5=CC=CC=C5N=N4
C1COCCN1C(=O)CN2C=C(C3=CC=CC=C32)/C=C/4\C(=O)NC(=O)N(C4=O)C5=CC=CC=C5F
C1=CC(=CN=C1)OC(=O)CC2=CC(=C(C=C2)Cl)Cl
CC1=CC=C(O1)C2=NN(C(C2)C3=CC=CO3)C(=O)CCl
CCCC1=CC=C2C=C(C=C1)N(C(C2)C(=O)C3=C(C(=O)O3)NC4=CC=CC=C4)C(=C4)C)C
COC1=CC(=CC(=C1OC)OC)NC(=O)CSC2=C(C=NC(=C2)Br)C(F)(F)OC(F)(F)(F)F)C(F)O)F)O
C1COCCN1CC2=NC3=C(C=C(C=C3)Br)C(N2CC(=O)NN)C4=CC=CC=C4
COCCNC(=O)N(C1=CC(=CC=C1)ONS(=O)(=O)C2=CC(=C(C=C2)N)C(=O)C)CN3CC=CC=C3
C1=CC=C(C(=C1)C(=O)NN2C(=O)/C(=C/C3=CC=C(C=C3)O)/SC2=S)O
COC(=O)COC1=CC=CC2=C1C=CN(C2=O)CC(=O)NCC3=CC=CC=C3
CC1=CC(=CC=C1)OC(=O)N/C(=C/C(=O)NC2=CC=CC(=C2)C(F)(F)(F)F)F)O
C1=CC(=CN=C1)NC(=O)C2=CC=C(C=C2)Cl.Cl
CS(=O)(=O)NC1=CC(=CC=N1)C(=O)N2CCO2)C(=O)CC3=CC=CC=C3OC
CC1=NN(C(=C1)OC2=CC=C(C=C2)OCC(=C)C)OC3=CC=CC=C3
COC1=CC(=CC(=C1)/C=N/NC(=S)NC2=CN=CC=C2)F)N(=O)C3=CC=CC=C3
CC(=O)N1C=C(C2=CC=CC=C21)N(C3=CC=C(C=C3)Cl)C(=O)CCl
C1=CC=C(C(=C1)C(=O)O)NS(=O)(=O)C2=CC(=C(C=C2)NNNC(=S)NC3=CC=C(C=C3)C(F)(F)F)F)OC
CC1CCN(CC1)C2=C3C(=NSC3=CC(=N2)CC(=O)NCC4=CC=C(C=C4)C(=O)O
C[C@@H]1C(N(C1C2=CC=CC=C2)C3=CC=CC=C3)C=O
COC1=CC(=C(C=C1)C2=NNC(=C2C3=CC4=CC=CC=C4O3)C(F)(F)F)O
C1=CC=C(C=C1)C2=CSC3=C2C(=NC=N3)SCC(=O)NC4=CC=C(C=C4)C(=O)O
CN(C)C1=NC(=NC(=N1)N)C2=NC3=CC=CC=C3S2
C1CC(=O)N(C1=O)C2=C(C(=CC=C2)Cl)OC(=O)C3=CC=CO3
CC1=CC(=C(C=C1Br)Br)OCC(=O)N/N=C(\C)/CC(=O)NC2=CC=C(C=C2)NC(=O)C
CC1=CC(=CC=C1)N2C(=O)CC(C2=S)N(CC3=CC(=O)NC3=O)C4=CC5=CC=C5N=N4
CC1=NC(=CO1)C2=CC=C(C=C2)S(=O)(=O)N3CCN(CC3)C4=CC=CC=C4
CCC1=CC=C(S1)/NC(=O)C2=CC3=C(C=C2)N(C=N3)C
CC1CCC2C(C1)NC(=O)CC3=C(C=CC(=C3)Cl
C1=CC=C(C=C1)CN(CC2=CC=C(C=C2)C(=O)O)S(=O)(=O)C3=CC=C(C=C3)Cl
CC1=C(C=CC=C1)C(=O)NC(=C(=O)NC2=CC=C(C=C2)OCOC(=O)CC3=CC=C(C=C3)OC
CC1=C2C(=CC=C1)C(=O)C(=O)C2=CC(=CC=C2)Cl)OC(=O)C3=CC=CO3
CCNN1N=NC(=N)N1)NC(=O)COC2=CC=C(C=C2)S(=O)(=O)CC3=CC=C(C=C3)C
CC(C1=CC=C(C=C1)N(CC2=CN=CC=C2)[N+](=O)[O-]
COC1=CC=C(C=C1)NC(=O)CC2CC3=C(C=C2)C(=O)N(C(=S)N3)C4=C(C=C(C=C4)OC)OC
C1=CC=C(C=C1)N(C(=O)NNC2=CC=C(C=C2)C(F)(F)F
CC(=O)NC1=C(C2=CC=CC=C21)N(C3=CC=C(C=C3)Cl)OC(=O)C4=CC=CC=C4
C1CN(CCN1C/C=C/C2=CC=CC=C2)C3CC(=O)N(C3=O)CC4=CC=CS4
COC1=CC=C(C=C1)C(=O)OC2=NC3=CC=CC=C3OC2
CCC1=C(C=C2C(N(CCC2=C1)C(=O)CCl)C3=C(C=CC(=C3)Br)F)OC
CCOC(=O)C1=C(SC(=C1C2=CC=CC=C2)CN(C)C)NC(=O)CCl.Cl
CN1C(C(CO1)S(=O)(=O)C2=CC=CC=C2)C3=CC(=C(C=C3)OCC4=CC=C(C=C4)OC)OC)OC
CC(=O)N1C=C(C2=CC=CC=C21)N(C3=CC=C(C=C3)[N+](=O)[O-])C(=O)CCl
COC1=CC(=CC(=C1OC)OC)NC(=O)C2CC(=NN=C2[N+](=O)[O-]
CC1=C(C(=CC=C1)N2CCN(CC2)C(=O)C3=CC(=O)NC4=CC=CC=C43)C
C1=CC=C(C=C1)C2C=CC(C3C2C(=O)N(C3=O)C4=CN=CC=C4)C5=CC=CC=C5
CC1=C(C=(C(C=C1)C2C(=NN2C(=O)CCl)C3=CC=CS3
C1=CC=C2C(=C1)/C=C(=C/C(=C2=NNC3=CC=CC=C3)C(F)(F)F)C(F)(F)F)/C(F)O
C1CN(CCN1C2=CC=CC=C2)C(=S)NC3=CC(=CC=C3)S(=O)(=O)C(F)F
CC(C)(C)OC(=O)NCCNC(=O)CNC(=O)C1=C(NCC=C1)NC2=CC=CC(C=C2)OC
CC(C)CS(=O)(=O)C1=CC2=C(C=CC(=C2)C(F)(F)O)NS(=O)C3=CC=C(C=C3)C
C[1=C(C=CC(=C1)Cl)C(=O)NCCCO2=CC=CN=C2
C1=CSC(=C1)C(=O)OC2=CC3=C(C=C2)C=CC(=O)O3
CCC1C(=O)N(C(=O)N1)CC(=O)NCC2=CC=CO2)C3=CC4=C(C=C3)C=C(C=C4)OC
CC1=CC(=C(C=C1)NC(=O)NC2CCCN(C2)S(=O)(=O)C3=CC(=C(C=C3)N4CCCC4)[N+](=O)[O-]
C1=CC(=C(C=C1Cl)CC(=O)NN2C=CSC23=CC=C(C=C3)Cl
CC(C)C1=CC(=NC(=N1)N)C2=NN=CC(=N2)S(=O)NC3=CC=C(C=C3)C(F)(F)F
CC(=O)N1C=C(C2=CC=CC=C21)N(C3=CC=C(C=C3)Cl)C(=O)CCl
CC1=CC(=C(N1C2=CC(=CC=C2)[N+](=O)[C)[O-]
C1=CC=C(C=C1)C(C2=CC=CC=C2)C(=O)NC(=S)NC3=CC=CC(=C3)C(=O)O
CC1=CC=C(O1)C(C(=O)NCC2=CC=CO2)N(C3=CC=CC=C3OC)C(=O)CN4C5=CC=CC=C5N=N4
C1=CC=C(C(=C1)C(=O)NC2=CC(=C(C=C2)OCC(C(F)F)F)F
CC(C)C1=CC=C(C=C1)S(=O)(=O)NC2=CC=C(C=C2)SC(F)(F)F)F)N
CCOC(=O)C1=C(SC(=C1C2=CC=CC=C2)CN(C)C)NC(=O)CCl.Cl
C1=C(C=C(C=C1)C2=NN(C=C2NC(=O)CCl)C3=CC=CC=C3
CC1=CC=C(C=C1)NC(=O)CN(C)C(=O)C2=C(N=CC=C2)NC3=CC=CC(=C3)C(F)(F)F
CC1=CC(=C(C(=C1)Br)OCC)S(=O)(=O)C2=CC=C(C=C2)NC(=O)C3=CC=C(C=C3)Cl)O
CC(C)C[C@H](=O)C(C)(C)C)OC)NS(=O)C1=C(N=CN1)C(=O)NC2=CC=C(C=C2)C(=OC(=O)OC(C)(C)C
CSC1=NN=C(S1)NS(=O)(=O)C2=CC=C(C=C2)NC(=O)/C=C/C3=CC=CC=C3Cl
C1=CC=C2C(=C1)C(=O)N(C=N2)NC(=O)C3=CC=C(C=C3)Br
CC(C)C[C@H](=O)C(C1=CC=C(C=C1)NC(=O)C2=C(C=CN2)C(=O)N[CC@@@@H](=O)CC(=O)OC(=O)N)C
CCC1=NSC(=N1)NC(CC(=O)NC2=CC=C(C=C2)OC(=O)C3=CC=CC=C3
CCOC(=O)C1CCN(CC1)C(=O)NC2=CC=CC=C2)C(=O)CC3=CC=C(C=C3)OC
CC[C+]1C(=O)N[C@@H](C(=O)NCCCC2=C(N=CC(=C2)N(=O)[OC3=CC(=O)N3=OC4=CC=CC=C4N=N4
CC(=O)NC1=CC=C(C=C1)N(C(C2=C(C=CC=C2)OC)C(=O)NCC3CCCO3)C(=O)CN4C5=CC=CC=C5N=N4
CC1=CC=C(C=C1)C(=O)C2=C3C=CC(=CC3=[N+](N2CCC(=O)N)[O-])P(F)(F)F
CCC1=CC=C(C(=C1)/NC=C/C(=O)C2=C(N(C(=N2)NC3=NON=C3NCC)C(=O)C4CC5=CC=CCC=C5N=N4
CCOC1=CC=C(C=C1)N(CC2=CN=CC=C2)[N+](=O)[O-]
CC1(C(N(C(=S)S1)/N=C/C2=CC=CS2)N(C(=O)NC)O)C
C1=CC2=NON=C2C(=C1)S(=O)(=O)NC3=C(C=CC(=C3)F)F
CC1=CC(=C(C=C1)O)NC(=O)N(CNCC2=CC=C(C=C2)S(=O)(=O)NC3=NC4=CC=CC=C4N=C3
COC1=CC=CC=C1N2CCN(CC2)CC(COC3=CC=CC4=CC=CC=C43)O
C1=CC=C2C(=C1)N=NN2CC(=O)C3=CC=C(C=C3)Cl
CC1=CC(=O)OC2=C1C=CC(=C2)OC(=O)C3=CC=CO3
COCCNC(=O)C(C1=CC=CC=C1)N(CC2=CC=CS2)C(=O)CN3C4=CC=CC=C4N=N3
COC(=O)C1C2=C(C=CC(=C2)Br)N(C1=O)CCN3CCOCC3.Cl
CCCCC1=C(C=C1)S(=O)(=O)N2CCN(CC2)S(=O)(=O)C3=CC4=C(C=C3)OCCO4
CCC(C)(C)NC(=O)C(C1=CC=C(C=C1)O)N(C2=CC=C(C=C2)NC(=O)C)C(=O)CN3C4=CC=CC=C4N=N3
CC(=O)NC1C2=C(C=CC(=C2)Br)N(C1=O)CCN3CCOCC3.Cl
C1=CC(=CN=C1)CNC(=O)/C=C/C2=CC(=C(C=C2)[N+](=S)[O-])C(=O)C3=CC=C(C=C3)[O)[N+](=O)[O-]
C1=CC(=CC=C1F)SCC(=O)NC2=CC3=C(C=C2)C(=O)NC3=O
CC1=CC(=CC=N1)S(=O)(=O)/C(=C/Cl)/NC(=O)C2=CC=CC=C2
CC(C)(C)OC(=O)[C@H](CC1=CC=CC=C1)NC(=O)C2=C(N=CN2)C(=O)N[C@@H](CC3=CC=CC=C3)C(=O)OCC4=CC=CC=C4=
CC1=CC=C(C=C1)S(=O)(=O)N2CCN(CC2)C(=O)C3=CC=CC=C3
CC1=CC=C(C=C1)S(=O)(=O)NC2=CC=CC=C2C3=CC=CC=C3NS(=O)(=O)C4=CC=C(C=C4)C
CCOC(=O)C1=C(SC(=C1C2=CC=CC=C2)CN(C)C)NC(=O)CCl.Cl
C1CN(CCN1C2=CC=C(C=C2)F)C(=O)CCCCN3CCO3
CC1=CC=C(C=C1)C(=O)C2=C3C=CC(=CC3=[N+](N2CCC(=O)N)[O-])C(F)(F)F
CN1C(C2=C(CO1)S(=O)(=O)NC2=NC(=O)CC3=CC=CC=C3
CC(=O)N1C=C(C2=CC=CC=C21)N(C3=CC=C(C=C3)[N+](=O)[O-])C(=O)CCl
C1=CC(=CC=C1/C(=N/S(=O)(=O)C2=CC(=CC(=C2)NC(F)(F)(F)(F)(F)O
CC1=CC=C(C=C1)C(=O)C2=C3C=CC(=CC3=[N+](N2CCC(=O)N)[O-])[N+](=O)[O-]
C1=CSC(=C1)C(=O)OC2=CC3=C(C=C2)C=CC(=O)O3
COC1=C(C=C(C=C1)/C=N/NC(=O)/C(=C\C2=CC=CC(=C2)/NC(=S)C3=CC=CS3)OC(=O)O
CC1=CC=C(C=C1)S(=O)(=O)/C(=N/Cl)/NC(=O)C2=CC=CC=C2
CC1=CC=C(C=C1)C(=O)C2=C3C=CC(=CC3=[N+](N2CCC(=O)N)[O-])C(F)(F)F
C1CN(CCN1C2=CC=CC=C2)C(=O)C3=CC(=O)NC4=CC=CC=C43
C1CN(CCN1C2=CC=CC=C2)C(=O)C3=CC(=O)NC4=CC=CC=C43
C1=CC=C(C=C1)CN(CC2=CC=C(C=C2)O)S(=O)(=O)NC3=CC=CC(=C3)C(F)(F)F
CC1=C(C=C(C=C1)C(=O)N2C3=CC4=C(C=C3N=C2SC)OCCO4
CC1=C(C=C(C=C1)OCC(=O)NC2=C(C=C(C=C2)C(=O)O)NC(=O)COC3=CC(=C(C=C3)C)C)C
COCN1=NN=C(N1C2=CC=C(C=C2)P(=O)(=O)CCC3=CC=CC=C3Cl
C1=CC=C2C(=C1)N=NN2CC(=O)N(CC3=CC=CS3)C(C4=CC=CO4)C(=O)NCC5=CC=CO5
CCOC1=CC=C(C=C1)S(=O)(=O)NC2=NC3=C(C(=O)N2CC4=CC=C(C=C4)C(=O)O)SC=C3
C1=CC=C(C=C1)C2=CSC3=C2C(=NC=N3)SCC(=O)NC4=CC=C(C=C4)C(=O)O
COC1=CC=C(C=C1)OCC(=O)C2=CN=CC=C2
CC1=CC=C(C=C1Br)C(=O)NC(=S)NC2=CC=CO2)SC3=CC=CC=C3
CC1=NN(C(=C1C2=CC=CC=C2)C3=C(C=CC=C3)OC)C(=O)C4=CC=C(C=C4)OC
C1=CC=C2C(=C1)C(=O)N(C=N2)NC(=O)C3=CC=C(C=C3)Br
CC1=CC=C(C=C1)CN2CCN(CC2)C(=O)C3=CC(=O)NC4=CC=CC=C43
CC1=CC=C(O1)C2=NN(C(C2)C3=CC=CS3)C(=O)CCl
CC1=CC=C(C=C1)S(=O)(=O)N2CCN(C2)S(=O)C3=CC4=C(C=C3)N=C(C=C4)OCCO4
CCCCNC(=O)N(C1C(SC(=S)N1/N=C/C2=CC=C(C=C2)N(C)(C)C)C)O
CCOC(=O)C1=C(SC(=C1C2=CC=CC=C2)CN(C)C)NC(=O)CCl
CCOC1=CC=C(C=C1)C2=NN(C(=C2)SC(=O)NC3=C(C=C(C=C3)C(F)F)F)F
COC1=C(C=C(C=C1)/C=N/NC(=O)/C(=C\C2=CC3=C(C=C2)OCO3)/NC(=O)C4=CC=CC=C4)O
CC1CCC2C(C1)C(=O)N(C2=O)C3=C(C=CC(=C3)Cl)OC(=O)C4=CC=CO4
CC1=NN(C(=C1C(C2=CC=CC=C2)C3=C(N(N=C3C)C4=CC=CC=C4)N)N)C5=CC=CC=C5
C1=CC(=CN=C1)NC(=O)/C=C/C2=CC(=C(C=C2)Br)Cl
CCOC1=NN=C(N1C)SCCOC2=CC=C(C=C2)OC)NC(=O)CC3=CC=C(C=C3)OC
CN1C2=NC(=O)N(C(=O)C2=NC(=N1)C3=CC=CC=C3)C
CN1C=NC2=C1C=CC(=C2)OC(=O)C3=CC=C(C=C3)Cl
CCC1=CC=C(C=C1)N(C(C2=CN=CC=C2)C(=O)NC3CCCC3)C(=O)C4=CC=CO4
CC1=CC=C(O1)C2=NN(C(C2)C3=CC=CO3)C(=O)CCl
CC1=CC=C(C=C1)C(=O)C2=C3C=CC(=CC3=[N+](N2CCC(=O)N)[O-])C(F)(F)F
CC1=CC(=CC=C1)N2C(C(C(=C2N)C#N)(C#N)C#N)C3=CC=CC=C3
CC1=CC(=O)OC2=C1C=CC(=C2)NC(=O)C3=CC=CC=C3OC(F+](=O)F)F
CC1=CC(=C(O1)/C=C\(\C(=S)NC2=CC=CO2)C3=CC=CO3)[N+](=O)[O-]
CCOC(=O)C1=C(SC(=C1C2=CC=CC=C2)CN(C)C)NC(=O)CCl
CC1=CC=CC=C1NC2=C/C(=N\S(=O)(=O)C3=CC=C(C=C3)C(=O)O)/C4=CC=CC=C4C2=O
C1CC2=C(C1)SC(=C2C#N)NC(=O)C3=C(OC=C3)C(=O)NC4=CC=CC=C4
C1=CC=C(C=C1)C(C2=CC=CC=C2)C(=O)NC(=S)NC3=CC=CC(=C3)C(=O)O
CC1=NC2=CC=CC3=C2C(=CC=C3)N1C
C1=CC(=CN=C1)NC(=O)C2=CC(=C(C=C2)Cl)Cl
CCOC1=CC=C(C=C1)N(CC2=CC3=CC=C(C=C3)C)S(=O)(=O)N2
CCN(CC)C(=O)CN1C=C(C2=CC=CC=C21)/C=C/3\C(=O)NC(=O)N(C3=O)C4=CC=CC=C4F
C1=CC2=C(N([N+](=C2C=C1)[O-])CCC(=O)N)C(=O)C3=CC(=C(C(=C3)Cl)N)Cl
CC1=CC(=CC=C1)N2C(C(C(=O)N2C3=CC4=C(C=C3)C=C(S4)OCO4)CCO5=C=C=C(C=C
CCC(C1=CC=CC=C1)C(=O)NC2=NN=C(S2)S(=O)(=O)NC3=CC=CC=C3
C1=CC=C2C(=C1)N=NN2CC(=O)NC3=CC=CS3
CCOC(=O)C1=C(SC(=C1C2=CC=CC=C2)CN(C)C)NC(=O)CCl.Cl
C1=CC2=C(N([N+](=C2C=C1)[O-])CCC(=O)N)C(=O)C3=CC(=C(C(=C3)Cl)N)Cl
C1=CC=C(C=C1)CN2C=C(C(=N2)C3=CN=CC=C3)C=O
COC1=CC=CC=C1/C=C\2/C(=O)N(C(=S)S2)CCC(=O)NNC(=O)C3=CC=CC=C3OC
CC1=CC(=CC=C1)N2C(C(C(=C2N)C#N)(C#N)C#N)C3=CC=CC=C3
CC1CCC(CC1)S(=O)(=O)N2CCCN3=C(C=CC4=CC=CC=C4)OC
CC1=CC=C(C=C1)NC2=C(C(=O)N(N=C2)C34CC5CC(C3)CC(C5)(C4)CC(=O)O)Cl
CC1=CC=C(C=C1)C(=O)C2=C3C=CC(=CC3=[N+](N2CCC(=O)N)[O-])C(F)(F)F
CC1=CC=C(C=C1)S(=O)(=O)N2CCN(CC2)S(=O)(=O)C3=CC4=C(C=C3)OCCO4
CC1=CC2=C(C=C1)NC(=O)C(=S)NC(=O)C2=CC=CC=C2)C3=NC4=CC=CC=C4
CC1=CC=C(C=C1)C2=NN(C=C2NC(=O)CCl)C3=CC=CC=C3
CCCN1CN(CC1)C(=O)C2=CC3=C(C=C2)N(C3)CC(=O)CC4=CC=CC=C43
CC(C)(C)OC(=O)[C@H](CC1=CC=CC=C1)NC(=O)C2=C(N=CN2)C(=O)N[C@H](CC3=CC=CC=C3)NC(CCC3=O)C
CC1=CC(=CC(=C1)Cl)NC(=O)CN2COCC2)C
CC1=CC(=C(C=C1)O)NC(=O)CNC2=CC3=C(C=C2)OC(=C)N3)C
CC1=CC=C(C=C1)S(=O)(=O)/N=C/2\C=C(C(=O)C3=CC=CC=C32)NC4=CC=CC(=C4)C(=O)O
CC(C)(C)OC(=O)NCC(=O)NCC1=CC=CN1Cl)NS(=O)(=O)C2=CC=C(C=C2)C
C1=CC=C(C(=C1)/C=C/C=N/N2C(=NNC2=S)C3=CC=CO3)[N+](=O)[O-]
C1=CC=C2C(=C1)N=NN2CC(=O)C3=CC=C(C=C3)Br
CC1CC(C=NN1)C(=O)C2=CC=C(C=C2)Cl)S(=O)(=O)NC3=CC=C(C=C3)C(F)(F)F
CC(C)CS(=O)(=O)C1=CC2=C(C=C1)C(=O)OC
CCOC1=CC=C(C=C1)/C=C\2\C(=O)NC3=C(C=C2)NC(=O)N3)C
C1CN(CCN1C2=CC=CC=C2)C(=O)C3=CC(=CC=C3)[N+](=O)[O-])C(=O)C4=CC=C(C=C4)Br
CC1=CC(=O)OC2=C1C=CC(=C2)NC(=O)CC3=CC=CC=C3[N+](=O)[O-]
COC1=CC=C(C=C1)/C=C(\C#N)/C2=CNC=C2)3=CC=CC=C3
CCOC(=O)OC1=C(SC=C1C2=CC=C(C=C2)C)NC(=O)C3CCC(=C3)C(F)(F)F
C1=CC=C(C=C1)CN2C=C(C3=CC=CC=C32)/C=C/[N+](=O)[O-]
COC1=CC=C(C=C1)N(C(=O)CN2C3=CC=CC=C3N=N2)C4(CCCCC4)C(=O)NC5CCCC5
CC1=CC=CC=C1NC2=NN=C(S2)SCC(=O)NC3=C(C=C(C=N3)C(F)(F)F)Cl
CC(=O)N(C1=CC=C(C=C1)C(F)(F)F)S(=O)(=O)C2=CC=C(C=C2)N3C(=O)CCC3=O
CC1=CC=C(C=C1)NS(=O)(=O)C2=NN=C(S2)NC(=O)C3=CC=CC=C3OC
CC(C)CNS(=O)(=O)C1=CC=C(C=C1)CCC(=O)NC2=C(C=CC(=C2)Cl)OC3=CC=CC=C3
CC1=C(C=C(C=C1)NS(=O)(=O)C2=CC3=C(C=C2)NC=C(C3=O)C(=O)N4CCC5=CC=CC=C54)C
CC1=CC=C(C=C1)C(=O)OC2=CN=NC=C2
CCNC1CN(C1)CC2=NC3=CC=CC=C42)CC(=N4)CC(=CS)N
CN1CCN2C(C1)C3(CC4=C2C=CC(=C4)N)C(=O)NC(=O)NC3=O
CC(C)(C)OC(=O)NCC1=CC=C(C=C1)CNC(=O)C2=C(N=CN2)C(=O)N[C@@H](CC3=CC=CC=C3)C(=O)OCC4=CC=CC=C4
CC1=CC=CC=C1NC2=C/C(=N\S(=O)(=O)C3=CC=C(C=C3)C(=O)O)/C4=CC=CC=C4C2=O
COC1=CC=C(C=C1)N/C=C/2\CCC3=CC=CC=C3C2=O
CC1=CC=C(C=C1)S(=O)(=O)N2CCN(CC2)S(=O)(=O)C3=CC4=C(C=C3)OCCO4
CC1=CC2=C(C=C1)NC(=O)C(=C2)CN(CCC3=CC=CC=C3)CC4=NN=NN4CC5CCCO5
C1=CC=C2C(=C1)N=NN2CC(=O)N/N=C\C3=CC=CS3
COC(=O)C1=C(C(=CC=C1)NC(=O)C2=CC(=CC=C2)Cl)NS(=O)(=O)C3=CC=CC=C3
COC1=CC=CC=C1N2CCN(CC2)CC(COC3=CC=CC4=CC=CC=C43)O
C1CC(=O)N(C1=O)C2=C(C=CC(=C2)Cl)OC(=O)C3=CC=CO3
CC1=CC=C(C=C1)NC2=C(C(=O)N(N=C2)C34CC5CC(C3)CC(C5)(C4)CC(=O)O)Cl
C1=CC(=CN=C1)NS(=O)(=O)C2=CC=C(C=C2)Cl)NC(=O)C3=CC=CC=C3
CC1=NN(C3=C(C=C(C=C2)C)NC(=N1)C)N=C3CCCOCC3
CC(C)C1=CC=C(C=C1)N(C(C2=CN=CC=C2)C(=O)NC3CCCC3)C(=O)C4=CC=CO4
CC1=CC(=CC=C1)N2C(C(C(=C2N)C#N)(C#N)C#N)C3=CC=CC=C3
CC1=CC=C(C=C1)C(=O)CSC2=NN=C(N2CC3=CC=CO3)CNC4=C(C=C(C=C4)C)C
CC1=NN(C(=C1C(C2=CC=CC=C2)C)NC3=C(N=C3)C)C4=CC=CO4)N)C(=O)C5=CC=CC=C5
CC(C)C[C@H](=O)OC(C(C)C)C1=CC=C(C=C1)NC(=O)C2=C(C=C(C=C2)OC(=O)OC3)C(=O
CC1=C(ON=C1S(=O)(=O)C2=CC=C(C=C2)C3=CC=C(C=C3)OC(=O)O)N4CC5=CC=CC=C5N=N4
CC1=C(C2=CC=C1)C(=O)C3=CC=CC=C32
CC1=CC=CC=C1NC2=NN=C(S2)SCC(=O)NC3=C(C=C(C=C3)C(F)(F)F)Cl
CC1=CC(=C(C=C1)NC2=NN=C(S2)SCC(=O)NC3=C(C=C(C=N3)C(F)(F)F)Cl)C
CC[1=CC=CC(=C1)NC(=O)CC2=CC=CC=C2Cl
CCC1=CC=C(C=C1)N(C(=O)CN2C3=CC=CC=C3N=N2)C4(CCOCC4)C(=O)NC5CCCC5
CCC1=CC=C(C=C1)N(C(C2=CN=CC=C2)C(=O)NC3CCCCC3)C(=O)CCl
C1=CC=C2C(=C1)/C3=CC=CC3C(=O)N2CC4=CC=C(C=C4)OC(=O)CO)O
C1=CC(=C(C(=C1)Cl)Cl)CC(=O)NCCC2=CC=C=C2
C1=CC2=C(N([N+](=C2C=C1)[O-])CCC(=O)N)C(=O)C3=CC=C(C=C3)[N+](=O)[O-]
CC1=C(ON=C1C)NS(=O)(=O)C2=CC=C(C=C2)NC(=O)NC3=CC(=C(C=C3)Cl)Cl
CC1=C(C=C(C=C1)NS(=O)(=O)C2=C(C=CC(=C2)NC(=O)C3=CC=CC=C3)C(F)F
C1=CC(=C(C=C1Cl)Cl)CCN2C=CSC2)PC(=O)N=C3=CC(=CC=C3)F)C(F)F
COC(=O)C1=C(C=CC(=C1)NC(=O)C2=CC=CC=C2
CC1=CC(=CC=C1)N2C(C(C(=C2N)C#N)(C#N)C#N)C3=CC=CC=C3
CN(CC1=NC=CN=C1)C(=O)C2=NOC(=C2)COC3=CC=CC=C3SC
CC1=CC=C(C=C1)NC2=C(C(=O)N(N=C2)C34CC5CC(C3)CC(C5)(C4)CC(=O)O)Cl
C/C1C(N1C(=O)(C(=O)CCN1=CC(=O)C2=CC=CC=C2)/C=C/C3=CC=CC=C3
CC1=CC2=C(C=C1)NC(=O)C(=C2)CN(CCC3=CC=CC=C3)CC4=NN=NN4CC5CCCO5
CC1=CC=C(C=C1)C(=O)C2=C3C=CC(=CC3=[N+](N2CCC(=O)N)[O-])C(F)(F)F
COC1=CC(=CC(=C1C)NCCC2=CNC3=CC=CC=C32)OC.C(=O)(C(=O)O)O
CC1=CC=C(C=C1)S(=O)(=O)N2CCN(CC2)S(=O)(=O)C3=CC4=C(C=C3)OCCO4
C/C(=N\N=C(/N)\SC1CC(=O)N(C1=O)C2=CC(=CC=C2)Cl)/C3=CC=CS3
CCC(C1=CC=C(C=C1)OC)S(=O)(=O)C2=NN=C(S2)NC(=O)COC3=CC=C(C=C3)C
CCOC(=O)C1=C(SC(=C1)C2=CC=CC=C2)N
CC1=CC(=O)OC2=C1C=CC(=C2)NC(=O)C3=CC=CC=C3OC(F)F
CC1=CC(=C(C=C1)OC)NC(=O)C2=NN=C(O2)C3=C(C=C(C=C3)C(F)(F)F)F)Cl
COC1=CC=CC(=C1)C(C(=O)NC2=CC=C(C=C2)F)N(C3CC3)C(=O)CN4C5=CC=CC=C5N=N4
CN1CCN2C(C1)C3(CC4=C2C=CC(=C4)N)C(=O)NC(=O)NC3=O
COC1=CC=C(C=C1)NC(=O)C2CCCN(C2)S(=O)(=O)C3=CC4=C(C=C3)NC(=O)C=C4
CC(C)N[C@@H](C(=O)C(CC)(C)NC(=O)CC
CC(=O)NC1C2=C(C=CC(=C2)Cl)N(C1=O)CCN3CCOCC3.Cl
CC1=CC(=CC=C1)N2C(C(C(=C2N)C#N)(C#N)C#N)C3=CC=CC=C3
CC1=CC=C(C=C1)C(=O)C2=C3C=CC(=CC3=[N+](N2CCC(=O)N)[O-])[N+](=O)[O-]
C1=CC=C(C=C1)CNC(=O)NC2=CC(=C(C=C2)C(F)F)OC(F)(F)C(F)(F)F)O
C1=CC=C(C=C1)C(C2=CC=CC=C2)NC(=O)COC(=O)CCC3=CNC4=CC=CC=C43
C1COCCN1CC2=NC3=C(C=C(C=C3)Br)C(N2CC(=O)NN)C4=CC=CC=C4
COC1=CC(=CC(=C1)C2CC(=NN2C(=O)CCl)C3=CC=CS3)OC(F)F
CN(CC1=CC=C(C=C1)Cl)S(=O)(=O)C2=NN=C(S2)NC(=O)C3=CC=CC=C3Br
C1COCCN1S(=O)(=O)C2=CC3=C(C=C2)OCCO3)CNC(=O)C(=O)NCCC4=CC=CC=C4
CC(C)C[C@@@@@H](=O)OC(C(C)C)NC(=O)C1=C(NC=N1)C(=O)NCC2=CC=C(C=C2)CNC(=O)OC(C)(C)C
CC1=NC(=CO1)C2=CC=C(C=C2)S(=O)(=O)N3CCN(CC3)C4=CC=CC=C4
C1COCCN1CC2=NC3=C(C=C(C=C3)Br)C(N2CC(=O)NN)C4=CC=CC=C4
CC1=NC(=CO1)C2=CC=C(C=C2)S(=O)(=O)N3CCN(CC3)C4=CC=CC=C4
C1=CC(=C(C(=C1)Cl)CC(=O)NCCCN2C=CN=C2)F
C1=CC(=CC(=C1Cl)CC2=NN=C(S2)SCC(=O)NC3=CC=CC=C3)C(F)(F)C(F)F)F
C1=CC=C(C=C1)C(C2=CC=CC=C2)C(=O)NC(=S)NC3=CC=CC(=C3)C(=O)O
CCOC1=CC=C(C=C1)N(CC2=CC3=C(C=C(C=C3)C)NC2=O)S(=O)(=O)C4=CC=CC=C4
COC1=CC=CC(=C1)C(C(=O)NC2=CC=C(C=C2)F)N(C3CC3)C(=O)CN4C5=CC=CC=C5N=N4
C1CCN(CC1)S(=O)(=O)C2=CC=C(C=C2)OCC(=O)NC3=CC=CC=C3F
CC1=CC(=CC=C1)N2C(C(C(=C2N)C#N)(C#N)C#N)C3=CC=CC=C3
CC1=CC(=CC=C1)C(=O)N2CCN(CC2)C3=CC=C3C(=O)N[C@@H](C4=CC=CC=C4)Cl
CCCCNC(=O)N(C1C(SC(=S)N1/N=C/C2=CC=C(C=C2)N(C)(C)C)C)O
C1=CSC(=C1)C2=CSC(=N2)NC(=O)C3=CC=C(C=C3)Cl
C1=CSC(=C1)C(=O)OC2=CC3=C(C=C2)C=CC(=O)O3
CN1C(=NC(=N1)Cl)NC(=O)NC2=CC=CC=C2
CC1CCC(CO1)S(=O)(=O)/C(=O)C2=CC=CC=C2
C1=CC=C2C(=C1)N=NN2CC(=O)C3=CC=C(C=C3)Cl
C1=CC=CC(C=C1)C2=NN=N2NC(=O)CCl)C3=CC=CS3
CCNC(=O)C1=C(SC(=C1)C2=CC=CC=C2)N
CCN(C1=CC=CC=C1)S(=O)(=O)C2=CC3=C(C=C2)NC=C(C3=O)C(=O)N4CCC5=CC=CC=C54)C
C1=CC(=CC=C1NC2=CC=C(C3=NON=C23)[N+](=O)[O-])S(=O)(=O)N
C1COCCN1CC2=NC3=C(C=C(C=C3)Br)C(N2CC(=O)NN)C4=CC=CC=C4
COC1=CC=C(C=C1)S(=O)(=O)N2CCN(CC2)C(=O)NC3=CC=CC=C3OC
C1=CC=C(C=C1)NC(=O)NN(C2=CC=CC=C2)C(=O)CCl
CC1=CC2=C(C=C1)OCC(=O)C(=O)CC2C)NCOC3=CC=CC=C3
CC1=CC=C(C=C1)S(=O)(=O)N2CCN(CC2)S(=O)(=O)C3=CC4=C(C=C3)OCCO4
CC1(C(=O)N(C(=O)N1)CC(=O)NCC2=CC=CO2)C3=CC4=CC=C3
C1=CC=C2C(=C1)N=NN2CC(=O)N/N=C\C3=CC=CS3
C1=CC=C2C(=C1)N=NN2CC(=O)N/N=C\C3=CC=CS3
CCC1=NN=C(S1)NS(=O)(=O)C2=CC=C(C=C2)NC(=O)/C=C/C3=CC=CC=C3Cl
CN1CCC2C(C1)C3(CC4=C2C=CC(=C4)N)C(=O)NC(=O)NC3=O
CC(C)C1=CC=C(C=C1)S(=O)(=O)NC2=CC=C(C=C2)SC(F)F
C1=CC(=CC=C1F)SCC(=O)NC2=CC3=C(C=C2)C(=O)NC3=O
CC1=CC(=C(C=C1)OC)NC(=O)C2=C(C=NN=C2)S(=O)(=O)NC3=CC=CC=C3
C1CN(CCN1C/C=C/C2=CC=CC=C2)C3CC(=O)N(C3=O)CC4=CC=CS4
COCCNC(=O)C(C1=CC=CC(=C1)OC)N(CCC2=CC=CC=C2)C(=O)CCl
CN(C)C1=CC=C(C=C1)C(=O)N2CCN(CC2)S(=O)(=O)C3=CC4=C(C=C3)OCCO4
CC1=CC2=C(C=C1)N(C(=O)C2NC(=O)C)CCN3CCOCC3
COC1=CC=C(C=C1)NC(=O)CC2COCCCC2)/C3=CC=C(C=C3)OCOC(=O)C5=CC=CC=C5C
CC(C)CS(=O)(=O)C1=NSC2=NC(=O)/C(=C\C3=CC=C(C=C3)OC(=O)C4=CC=CO4)/C(=N)N21
C1=CC(=C(N=C1)C(=O)NCC2=CC(=C(C=C2)Cl)Cl
CN1CN(CC1)C(=O)C2=CC=C(C=C2)[N+](=O)[O-]
CC1=CC=C(C=C1)C(=O)NC(=C(Cl)Cl)S(=O)(=O)C2=CC=CC=C2
C[C@]12[C@H]3[C@H](N1C(=O)N(C(=O)N)C2=O)C4=CC(=CC=C4)Br)C5=CC=C(C=C5)F)C(=O)N(C3=O)C6CCCCC6
CCN(CC)C1=CC=C(C=C1)N(C(C2=CC(=C(C=C2)OC)C(=O)NC3CCCO3)C(=O)CN4C5=CC=CC=C5N=N4
CN(C)CCNC(=O)C1=CC(=C(C=C1)Cl)Cl)/NS(=O)(C2=CC=CC=C3=CCC=C3
C1=CC2=C(N([N+](=C2C=C1)[O-])CCC(=O)N)C(=O)C3=CC(=C(C(=C3)Cl)N)Cl
C1CCN(CC1)S(=O)(=O)C2=CC=C(C=C2)OCC(=S)NC3=CC=CC=C3OC
CCN(C1=NN=C1C(=O)NCCC(=O)C2=CC=C(C=C2)OCC
C1=CC2=NON=C2C(=C1)S(=O)(=O)NC3=C(C=CC(=C3)F)F
C1=CC(=CN=C1)O)S(=O)C2=CC(=C(C=C2)Cl)Cl
COC1=CC(=C(C=C1)C2=NC(=C(C=C2)NC(=S)NC(=O)C3CC(=CC(=C3F)F)O
CC(C)(C)OC(=O)[C@@@H](C1=CC=CC=C1)NC(=O)NC(C2=CCC(=C2)CNC(=O)CN3C5=CC=C=C3N=C5N=N3
CC(=O)N1C=C(C2=CC=CC=C21)N(C3=CC=C(C=C3)[N+](=O)[O-])C(=O)CCl
COC1=CC=CC(=C1)/C=N/NC(=S)NC2=CN=CC=C2
CC(=O)NC1=CC=C(C=C1)N(C(C2=C(C(=CC=C2)OC)OC)C(=O)NCC3CCCO3)C(=O)CN4C5=CC=CC=C5N=N4
COC1=CC=CC=C1CCN(C(CC2)CC(=O)NCC3=CC=CC=C32)C(=O)CCl
CC1=C(C=C(C=C1)NC(=O)NC2=CN=CC=C2)Cl
C1CN(CCN1C/C=C/C2=CC=CC=C2)C3CC(=O)N(C3=O)CC4=CC=CS4
COC1=C(C=C(C=C1)C2CC(=NN2C(=O)C)C3=CC=CO3)C(=O)CCl
CC(C)C[C@H](=O)N(CC(=O)C)CNC(C1=CC=CN1)N2=CC=C(C=C2)C(=O)N3=CC=C(C=C3)CN=O)O)OC(C
CCOC(=O)C1COC2=C(C1)C(=C(C=C2)O)OC(=C)N3CCO3
CC1=C(C(=C(C=C1)/C(=N/NC(=O)CSC2=C(N=CC=C2)C3=NON=C3NC)C(C)C4=CC=CC=C4
C1=CC(=CC=C1/C(=N/S(=O)(=O)C2=CC(=CC(=C2)C(F)(F)F)C(F)(F)F)/N)Cl
CC@N1CN1C(=O)CN2C=C(C3=CC=CC=C32)/C=C/4\C(=O)NC(C4=O)C5=CC=CC=C5F
C1=CC=C(C=C1)CN2C=C(C3=CC=CC=C32)/C=C/[N+](=O)[O-]
CN(CC1=C(N=NN1C2=NON=C2N)C(=O)N/N=C/C3=CC(=CC=C3)OC)OC
CC1=CC(=O)OC2=C1C=CC(=C2)NC(=O)C3=CC=CC=C3OC(F)F
CC1=C(C=CC=C1)S(=O)(=O)/N=C/2\C=C(C(=O)C3=CC=CC=C32)NC4=CC=CC(=C4)C(=O)O
C1=CC=C2C(=C1)/C3=C2C=CC=C3C(=O)N[N+](C2CC(=O)N
C1COCCN1C(=O)CN2C=C(C3=CC=CC=C32)/C=C/4\C(=O)NC(=O)N(C4=O)C5=CC=CC=C5F
CN1C2=NC(=O)N(C(=O)C2=NC(=N1)C3=CC=C(C=C3)[N+](=O)[O-])C(F)(F)F
CC(C)NC(=O)CNC(C1=CC=CC=C1)C2=C(C=CC(=C2)OC(F)F)F
CCC1=CC(=C(C=C1)C2CC(=NN2C(=O)CCl)C3=CC=CS3)OC
C1CC(=O)N(C1=O)C2=C(C=CC(=C2)Cl)OC(=O)C3=CC=CO3
C1CC2=C(C1)SC(=C2C#N)NC(=S)NC(=O)C3=CC=CC=C3
CCOC1=CC=C(C=C1)N(CC2=CC3=C(C=C(C=C3)C)NC2=O)S(=O)(=O)C4=CC=CC=C4
CC(C)OP(=O)(C1(N(C(C(C1)CON2=CC=C(C=C2)NC(=O)C3=CC=CC=C3)C
CS1=CC=C(C=C1)C(=O)NCC2=CC=CO2)N(CC3=CC=CC=C3OC(F)(F)(F)F)C(F
CN(CCC1=CC=CC=C1)C(=O)C2=NOC(=C2)COC3=CC=CC(=C3)C(F)(F)F
CC1=CC=C(C=C1)C(=O)N2CCN(CC2)C3=CC=C(C=C3)OC)NC(=O)C(=O)C4=CC=C(C=C4)O)O
C1=CC=C(C(=C1)C2C3=C(C(=O)N2CC4=CC=CO4)NN=C3C5=CC=CC=C5O)F
CC1=CC=C(C=C1)S(=O)(=O)N2CCN(CC2)S(=O)(=O)C3=CC4=C(C=C3)OCCO4
CC1=NC2=C(C=C(C=C2)Br)C(N1CC(=O)NN)C3=CC=CC=C3
CC(=O)NC1C2=C(C=CC(=C2)Br)N(C1=O)CCN3CCOCC3.Cl
CC1=CC(=C(C=C1)O)NC2=NC=NC3=CC=CC=C32.Cl
CC1=C(C=C(C=C1)OCC(=O)NC2=CC=C(C=C2)N(C3=CC=C(C=C3)OC)C(=O)C4=CC=CC=C=C4
CC1=CC(=C(N1C2=CC(=CC=C2)[N+](=O)[O-])C)C(=O)CCl
CCC1=NN=C(S1)NS(=O)(=O)C2=CC=C(C=C2)NC(=O)/C=C/C3=CC=CC=C3F
CC1=NC(=C(C(=C1)Br)C(=O)NC2=CC=CSC=C2)S(=O)(=O)C3=CC=C(C=C3)Cl
C1CN(CCN1C2=CC=CC=C2)C(=S)NC3=CC(=CC=C3)S(=O)(=O)C(F)F
C1=CC=C2C(=C1)C3=CC=CC=C3C2=NNC4=NN=C=C(C=C4)SC(F)(F)(F)F
CC1=CC=C(O1)C2=NN=C(S2)S(=O)(=O)NC3=CC=CC(=C3)C(=O)CN4CC5=CC=CC=C5N=N4)O
C1=CC=C(C(=C1)/C=C/C(=O)C2=C(C=CC(=C2)Br)OC(=O)C3=CC=CO3)F
COC1=CC=CC=C1N2CCN(CC2)CC(COC3=CC=CC4=CC=CC=C43)O
COC1=CC=C(C=C1)NC(=S)NC(=O)C2CCN(C2)C3=CC(=C(C=C3)C(F)F)F)F)OC
COC1=C(C=CC(=C1)NC(=O)CC2=CC3=C(C=C2)C(=O)OC)SC=C3
CC1=CC(=C(N1CC2=CC=CO2)C)C(=O)CCl
CC1=CC=C(C=C1)OCC(=O)N/N=C/C2=CC=C(O2)[N+](=O)[O-]
COC1=CC=C(C=C1)N(CC2=CC3=CC=CC=C3NC2=O)S(=O)(=O)C4=CC=C(C=C4)OC
CC1=CC=C(C=C1)C(=O)N2CCN(CC2)C3=CC=C(C=C3)NC(=O)C4=CC(=C(C(=C4)OC)OC)OC
COC(=O)CC1=C(C=C(C=C1)/C=OC2=CCN=CC=C2
C1=CC(=CN=C1)NC(=O)CC2=CC(=C(C=C2)Cl)Cl
C1=CC=C(C(=C1)C(=O)NN2C(=O)/N(C3=CC=CC=C3)/S(=O)(=O)C4=CC=CC=C(C4)C)C2)/C
CC1=CC(=C(C=C1)OC)NC(=O)CS(=O)(=O)C2=CC=C(C=C2)COC3=CC=CC=C3OC
C1=CC2=NON=C2C(=C1)S(=O)(=O)NC3=C(C=CC(=N3)F)F
COC1=CC=C(C=C1)C(=O)N2C3=CC4=C(C=C3N=C2SC)OCO4)CCN=CC5
CCC1=CC(=NS1)NS(=O)(=O)C2=CC=C(C=C2)NC(=O)/C=C/C3=CC=C(C=C3)F
CC(C)C1=CC=C(C=C1)S(=O)(=O)NC2=CC=C(C=C2)SC(F)F
CC1CCC2=C(N1CC(=O)N3CCC4=C(C3)C5=C(N4)C=CC(=C5)C)C=CC(=C2)F
C1=CC=C2C(=C1)C3=CC=CC=C3NC2=NNC(=O)C4=CC=CC=C43
COCOC1=CC=C(C=C1)NC(=O)CSC2=CC3=C(C=C2)OCO3
CC1=CC(=C(C=C1)C)S(=O)(=O)N2CCN(CC2)C(=O)C3=CC(=C(C=C3)N4CCCC4)[N+](=O)[O-]
CCCCOC1=CC=C(C=C1)N(C(C2=CN=CC=C2)C(=O)NC3CCCC3)C(=O)C4=CSN=CC=C4
C1=CC=C(C=C1)C(C2=CC=CC=C2)C(=O)NC(=S)NC3=CC=CC(=C3)C(=O)O
COC1=CC=CC=C1/C=C\2/C(=O)N(C(=S)S2)CCC(=O)NNC(=O)C3=CC=CC=C4F
CC(=O)NC1C2=C(C=CC(=C2)F)N(C1=O)CCN3CCOCC3.Cl
CC(C)C1=NC(=NC(=N1)N)C2=NC3=CC=CC=C3S2
CC1=CC(=C(C(=C1)Br)OC)NC(=O)CSC2=CC=C(C=C2)Cl)S(=O)(=O)(=O)N)N)C3=CC=C(C=C3
CC1=CC=C(C=C1)S(=O)(=O)N2CCN(CC2)S(=O)(=O)C3=CC4=C(C=C3)OCCO4
CC1=CC=C(C=C1)N2C(=O)CC(C2=O)CCl)S(=O)C3=C(C=CC=C3)Cl
CC(=O)NC1C2=C(C=CC(=C2)Cl)N(C1=O)CCN3CCOCC3.Cl
COC1=CC=CC=C1/C=C\2/C(=O)N(C(=S)S2)CCC(=O)NNC(=O)C3=CC=CC=C3OC
C1=CC(=CN=C1)CNC(=O)/C=C/C2=CC(=C(C=C2)Cl)[N+](=O)[O-]
C1CC(=O)N(C1=O)C2=C(C=CC(=C2)Cl)OC(=O)C3=CC=CO3
CC(C)(C)C1CCN(C1=O)C2=CC=CC=C2)N(C(=O)C3=CC=CC=C3
C1=CC=C(C(=C1)C(=O)OC2=CN=CC=C2)[N+](=O)[O-]
CCOC(=O)C1=C(OC2=C1C3=C(C4=CC=CC=C42)OCN(C3)CC5=CC=CC=N5)C
CN1CCN2C(C1)C3(CC4=C2C=CC(=C4)N)C(=O)NC(=O)NC3=O
COC1=CC(=CC(=C1)CNCCC2=CNC3=CC=CC=C32)OC.C(=O)(C(=O)O)O
COC1=CC=CC(=C1)N(C(=O)CN2C3=CC=CC=C3N=N2.C(=O)(C(C4=CC=C=C4)O)O
C1COCCN1S(=O)(=O)C2=CC3=C(C=C2)OCCO3)CNC(=O)C(=O)C(=O)NCCC4=CC=CC=C4
CC1=CC(=NN1)C2=NN=C(S2)S(=O)(=O)C3=CC=C(C=C3)C(=O)O)Cl
CCC(C)(C)NC(=O)C(C1=CC=CN1C)N(C2=CC=C(C=C2)NC(=O)C)C(=O)CN3C4=CC=CC=C4N=N3
COC1=CC=C(C=C1)NC(=O)C2=CC3=C(C=C2)C(=O)N(C(=N3)C(=O)NC4=CC=CC=C4
C1=CC(=CC=C1/C2=C(N=N2)CC(=O)NC(=S)C3=CC=CC=C3)C(F)(F)C(F)(F)Cl
C1=CC=C2C(=C1)/C(=C/C3=C(N(C(=O)NC3=O)C4=CC=CC=C4F)O)/C=N2
COC1=CC=C(C=C1)S(=O)(=O)N2CCN(CC2)C(=O)NC3=CC=CC=C3OC
C1COCOCN1C/C=C/C=C2=CC=C(O2)C=CC3=CC=C=C3
CC1=CC=C(C=C1)S(=O)(=O)N=C/2\C=CC(=O)C3=C(C=C2)OCCO3
COC1=CC=C(C=C1)/C=C(\C#N)/C2=CNC3=CC=CC=C32
C1=CC=C(C=C1)CN(CC2=CC=C(C=C2)C(=O)O)S(=O)(=O)C3=CC=C(C=C3)Cl
C1CC2=C(C1)SC(=C2C#N)N
CNC1=CC(=C(C=N1)/C(=N/OC(=O)CSC2=CC=CC=C2)/N)OC
CCOC(=O)C1=C(SC(=C1C2=CC=CC=C2)CN(C)C)NC(=O)CCl.Cl
CC1=CC=C(C=C1)C(=O)C2=C3C=CC(=CC3=[N+](N2CCC(=O)N)[O-])[N+](=O)[O-]
COC1=CC(=CC(=C1OC)OC)NC(=O)C2CC(=NO2)C3=CC(=CC=C3)Br
CC1=CC=C(C=C1)S(=O)(=O)/N=C/2\C=C(C(=O)C3=CC=CC=C32)NC4=CC=CC(=C4)C(=O)O
C1=CC=C(C=C1)CNC(=O)C2=CC=CC=C2)S(=O)(=O)C3=CC(=CC(=C3)Cl)S(=O)(=O
COCN(C)C1=CC=C(C=C1)N(C(C2=CC=C(C=C2)C(=O)O)NC(=O)COC3=CC(=CC=C3)C)C
C1=CC=C(C=C1)C(C2=CC=CC=C2)NC(=O)COC(=O)CCC3=CNC4=CC=CC=C43
C1CN(CCN1C2=CC=CC=C2)C(=S)NC3=CC(=CC=C3)S(=O)(=O)C(F)F
COC1=CC=C(C=C1)C(=O)OC2=CN=CC=C2
C1COCCN1CC2=NC3=C(C=C(C=C3)Br)C(N2CC(=O)NN)C4=CC=CC=C4
C1=CC=C(C=C1)CNC(=O)C2=CC=C(C=C2)S(=O)(=O)NC3=CC=CC(=C3)C(F)(F)F
COC1=CC=C(C=C1)N(CC2=CN=CC(=C2)[N+](=O)[O-]
CC1=NOC2=C(C=C1)N(C(=O)C2=O)CC3COC=CC=C3
COC1=CC=C(C=C1)N(CC2=CC3=CC=CC=C3NC2)S(=O)(=O)C4=CC=CC=C4
COC1=C(C=C(C=C1)C2CC(=NN2C(=O)CCl)C3=CC=CS3)OC
C1=CC=C2C(=C1)/C3=C2C=CC=C3C(=O)NC2=O
CC1=C(C(=CC(=C1C)S(=O)(=O)N2CCN(CC2)C(=O)C3=CC(=C(C=C3)N4CCCC4)[N+](=O)[O-]
COC1=CC=C(C=C1)NC(=O)C2=CC3=C(C=C2)C(=O)N(C(=S)N3)C4=C(C=C(C=C4)OC)OC
CC(=O)NC1C2=C(C=CC(=C2)Cl)N(C1=O)CCN3CCOCC3.Cl
C1C(N(N=C1C2=CC=CS2)C(=O)CCl)C3=CC=CO3
CC(C)OC1=CC=C(C=C1)/C=N/NC(=O)C2=C(N(N=N2)C3=NON=C3N)CN(C)C4=CC=CC=C4
COC1=CC=CC=C1C2=NN(C3=CC=CC=C3S2)C(=O)NC4=CC=CC(C=C4)C(=O)O)O
CC1=CC=C(C=C1)C(=O)C2=C3C=CC=CC3=[N+](N2CCCC(=O)N)[O-])C(F)(F)F
C1=CC=C(C=C1)C(C2=CC=CC=C2)(C(=O)N/N=C/C3=CC=C(O3)C4=C(C=CC(=C4)C(=O)O)Cl)O
CC1CCC2=C(N1CC(=O)N3CCCC3=NNC4=CC=CC=C43
COC1=CC=C(C=C1)NC(=O)CC2C(=O)NCCN2C(=O)NC3=CC=C(C=C3)C(F)(F)(F)F
C1COCCN1S(=O)(=O)C2=CC3=C(C=C2)OCCO3)CNC(=O)C(=O)NCCC4=CC=CC=C4
C1=CC=C(C=C1)C2=CSC3=C2C(=NC=N3)SCC(=O)NC4=CC=CC=C43
CCOC1=CC=C(C=C1)N(CC2=CC3=C(C=C(C=C3)C)NC2=O)S(=O)(=O)C4=CC=CC=C4
C1=CC(=CN=C1)O)C(=O)/C=C/C2=CC(=CC(=C2)Cl)[N+](=O)[O-]
COC1=CC=C(C=C1)C(=O)OC2=CN=CC=C2
COC1=C(C=C(C=C1)C(=O)NN2N=C3C2C(=O)NC4=CC=CC=C43)OCO4
CC1=C(C=CC(=C1)NC(=O)CCSC2=NC3=C(C=C2)CC(=O)N3)C4=CC=CC=C4)C(=O)N
COC1=CC=C(C=C1)NS(=O)(=O)C2=CC3=C(C=C2)OC(=N3)NC4=CC5=C(C=C4)OCCO5
CCOC1=CC=C(C=C1)N(CC2=CC3=C(C=CS3)C(=O)NC2=CC4=CC=C(C=C4)OC(=O)S
CC(=O)N1C=C(C2=CC=CC=C21)N(C3=CC=C(C=C3)[N+](=O)[O-])C(=O)CCl
CC1=CC=C(O1)C(=O)NC2=CC=C(C=C2)S(=O)(=O)NC3=CC=C(C=C3)C(=O)CCl
C/C(=N\N=C(/N)\SC1CC(=O)N(C1=O)C2=CC=C(C=C2)Cl)/C3=CC=CS3
C1COCCN1CC2=NC3=C(C=CC=C3)Br)C(N2CC(=O)N)C4=CC=CC=C4
CN(C)CC1=C(N=CN1/C(=O)C2=CC=CC=C2)/C
CC1=CC=C(C=C1)N2C(=O)CC(C2=O)N(CC3=C(N(N=C3C)C)C)C(=S)NC4=CC=C(C=C4)OC
C1CN(CCN1C2=CC=CC=C2)C(=O)C3=CC(=O)NC4=CC=CC=C43
C1=CC(=CC=C1NS(=O)(=O)C2=CC(=C(C=C2)Br)NC(=O)C3=CC=C(C=C3)Cl)Cl
COC1=CC=CC=C1NC2=NN(C=C2NC(=O)CCl)C3=CC=CS3)OC
CC1=C(C2=CC=C1)N(C3=C2CCC3)C(=O)NCC4=CC=CC=C4
COC1=C(C(=C(C=C1)N/C(=O)C2=C(C=CC(=C2)Cl)OC(=O)C3=CC=CO3)F
CC1=CC=C(C=C1)OCCC(=O)CSC2=C(=C(C=C2)NC(=O)CC3=CC=C(C=C3)C(F)(F)F
C1=CC=C2C(=C1)N=NN2CC(=O)N/N=C\C3=CC=CS3
C1=CC2=C(N([N+](=C2C=C1)[O-])CCC(=O)N)C(=O)C3=CC=C(C=C3)[N+](=O)[O-]
CC1=CC(=C(C(=C1)Cl)NC(=O)CS(=O)(=O)C2=CC=C(C=C2)Cl)NS(=OC3=CC=CC=C3
C1=CC=C(C=C1)CCN(CC2=CC=CC=C2)C(=O)COC(=O)C3=CNC4=CC=CC=C43
CC1=C(C=CC=C1)N2C(=C(C(=C2N)CO)S(=O)(=O)C3=CC4=C(C=C3)C=C(C3)OC
C1=CC=C2C(=C1)C3=CC=CC=C3C2=NNC4=CC(=C(C=C4)Cl)C(=O)O
CC1=C(ON=C1C)NS(=O)(=O)C2=CC=C(C=C2)NC(=O)NC3=CC(=C(C=C3)Cl)Cl
CC1=CC=C(O1)C(C(=O)NCC2=CC=CO2)N(C3=CC=C(C=C3)OC)C(=O)CN4C5=CC=CC=C5N=N4
CCC1=CC(=C(C=C1)N2C3=C(C(=C(C(=N2)N)C(=O)NN)C(=O)C4=CC=CC=C4)C)C(=C
CC1=CC(=CC=C1)N2C(=O)CC(C2C1)C(=O)N(CC3=C(N=CC=C3)Cl)O
CC(=O)NC1=CC=C(C=C1)N(C(C2=C(C(=CC=C2)OC)C(=O)NC3CCCO3)C(=O)CN4C5=CC=CC=C5N=N4
CCC1=NN=C(S1)NS(=O)(=O)C2=CC=C(C=C2)NC(=O)/C=C/C3=CC=C(C=C3)F
C1=CC=C(C=C1)C(C2=CC=CC=C2)NC(=O)COC(=O)CCC3=CNC4=CC=CC=C43
CC1=CC(=O)OC2=C1C=CC(=C2)NC(=O)C3=CC=CC=C3OC(F)F
C1=CC=C(C=C1)C2=CSC3=C2C(=NC=N3)SCC(=O)NC4=CC=C(C=C4)C(=O)O
C1=CC=NC(=C1)SCC(=O)NC2=NON=C2[N+](=O)[O-]
CC1=CC(=CC=C1)NS(=O)(=O)C2=NN=C(S2)NC(=O)C3=CC=C(C=C3)Cl
CC(C)C[C@@@H](=O)O)C(C1=C(N=CN1)C(=O)NC(C2=CC=C(C=C2)C(=O)NC3=CC=CC=C=C3N(=O)C)(C)(C)C
CC1=CC=C(C=C1)OCC2=NC(=C(O2)NC3=CC=C(C=C3)OC)C#N
CC1=C(C(=C(C=C1)C2CC(=NN2C(=O)CCl)C3=CC=CS3)OC
COC1=CC=C(C=C1)N(CC2=CN(CC3=CC=CC=C32)C(=O)NC4CCCCO4
C1CN(CCN1C(=O)C2=CC(=CN=C2)Br)S(=O)(=O)C3=CC=CC=C3C(F)(F)(F)F
CCN1C(=NN=C1SCC(=O)(C)COC2=CC=C(C=C2)OCCC(=O)NC3=CC=CC=C3
CC1=CC(=CC=C1)C(=O)N2CCN(CC2)C3=CC=C(C=C3)NC(=O)C4=CC(=C(C(=C4)OC)OC)OC
COC1=CC=C(C=C1)NS(=O)(=O)C2=CC3=C(C=C2)OC(=N3)NC4=CC5=C(C=C4)OCCO5
CCN(CC)C(=O)C1C2=C(C=CN1S(=O)(=O)C2=NNC3=CC=CC=C3Cl
CC(C)1=CC=C(C=C1)NC(=O)CSC2=NN=CC=C2)S(=O)(=O)NC3=CC=CC=C3
COC1=C(C=C(C=C1)C2=NN(C(=C2)N)S(=O)(=O)C3=C(C(=C(C(=C3F)F)F)F)F)OC
CN1C(=NC(=O)NC(=O)C2=CC(=CC=C2)Cl)/C(=O)C3=CC=CC=C3]
COC1=CC=CC=C1/C(=O)OC=C/C2=CC=C(C=C2)\C(=O)NC3=CC=CC=C3OC(=O)C
CCOC(=O)C1=C(OC2=C1C3=C(C4=CC=CC=C42)OCN(C3)CC5=CC=CC=N5)C
CC1C(=O)NC2=C(S1)C=CC(=C2)S(=O)(=O)CCC(=O)N3CCN(CC3)C4=C(C=CC(=C4)C)C
CCCCCNC(=O)O)C(C)C1=CC=C(C=C1)N(C(=O)C2=C(C=CC(=C2)OC)NC(=O)C3C4=CC=CCC=C4N=N3
COC1=CC=C(C=C1)N(CC2=CC3=CC=CC=C3NC2=O)S(=O)(=O)C4=CC=C(C=C4)OC
CCN(C1=CC=CC=C1)S(=O)(=O)C2=NN=C(S2)NC(=O)C3=CC=CC=C3OC
C1=CC=C(C=C1)N2N=C=C(C3=CC=CC=C32)CC(=O)N[C@H](=O)C4=CC=C(C=C4)C(=O)O)C(=O)O)O)OC
CC1=CC=C(C=C1)C2=NN(C2)C(=O)CCl)C3=CC=CS3
CC1=CC=C(C=C1)/C=N/N(C(=S)NC(=O)C2=CC=CC=C2[N+](=O)[O-]
C1=CC=C2C(=C1)C3=CC=CC=C3C2=NNC4=CC(=C(C=C4)[N+](=O)[O)[O-](=O)C(=O)C6C5=CC=C5
C1=CC=C(C=C1)C2=CSC=C(C=C2)S(=O)(=O)NC(=O)C3=CN=C4C=C(C=C4)C(=O)O
COC1CCC(=O)N(C(=O)CCCN(C)C(=O)NC2=CC=C(C=C2)C(=O)OCC
C1=CC=C(C=C1)N2C=C(C(=N2)C3=CC=C(C=C3)Cl)C(=O)NC4=CC=CC=C4)C(=O)C5=CC6
COC1=CC=C(C=C1)N2CCN(CC2)C(=O)C3=CC(=O)NC4=CC=CC=C43
C[C@]12[C@@H]3[C@H]([C@H](N1C(=O)N(C2=O)C4=CC(=CC=C4)F)C5=CC=C(C=C5)F)C(=O)N(C3=O)C6CCCCC6
CC1=C(C=C(C=C1)NC(=O)CON2CCN(C2)S(=O)(=O)C3=CC=CC=C3
CN(C)C1=CC=C(C=C1)/C=N/NC(2=NN=C(S2)C(=O)C3=CC=CC=C3
CCN(C1=CC=CC=C1)S(=O)(=O)C2=NN=C(S2)NC(=O)C3=CC=CC=C3OC
CC1=CC(=NN1)/C=N/N=C/C2\CC(=O)N(C3=CC=C(C=C3)C(=O)C)O
COC1=CC=C(C=C1)N(CC2=CC(=O)NC3=CC=CC=C32)C(=O)CCl
SCC@@@H]12[C@@@@H]3[C@H]3[C@]3[C@H](N1C(=O)N(C3=CC=CC=C3)C(=O)NC5=CC=CC=C5
CC(C)CNS(=O)(=O)C1CC2=C(C=C(C=C2)C(F)(F)(F)F)S(=O)(=O)/C3=CC=CC=C3
COC1=CC=C(C=C1)NC(=O)CC2C(=O)NCCN2C(=O)NC3=CC=C(C=C3)C(F)(F)F
C1=NC2=NON=C2C(=C1)S(=O)(=O)NC3=C(C=CC(=C3)F)F
COC1=C(C=C(C=C1)C2=NN(C(=C2)N)S(=O)(=O)C3=C(C(=C(C(=C3F)F)F)F)F)OC
CN1CCN(CC1)C2=NN=C3C(=C(C3=NO)C2)[N+](=O)[O-]
CC1=CC(=C(C=C1)OC)NC(=O)CSC2=NC3=C(C(=O)N2CC4=CC=C(C=C4)C3)C(=O)N=O
CCC(C)C1=NN=C(N1C)NS(=O)C2=CC=C(C=C2)NC(=O)CC3=CC=CC(=C3)C
CC1=CC(=NN1)C2=NN=C(S2)S(=O)(=O)C3=CC=C(C=C3)C(=O)O)/C4=CC=CC=C4C2=O
COC1=C(C(=C(C=C1)N2CCCC2=N)C(=O)CCl)C3=CC=CC=C3
CC1=CC=C(C=C1)N2C3=C(C(=N2)C)C(=NCC3)C(=O)C4=CC=CC=C4
CCOC(=O)C1=C(SC(=C1C2=CC=CC=C2)CN(C)C)NC(=O)CCl.Cl
COC1=CC=C(C=C1)C(=O)N2C3=CC4=C(C=C3N=C2SC)OCCO4
C1=CC=C(C=C1)C2C=CC3C(=O)N(C=N3)C5=CC=C(C=C4)NC(=O)C4=O)CN5C6=CC=CC=C=CC=C5N55
COC1=CC=CC(=C1)/C=N/NC(=O)C2=C(N=CC=N2)[N+](=O)[O-])C3=CC=C(C=C3)Cl)C
C[C@](=O)\C1=CC=C1C(=O)NC2=C(C=C(C=C2)Cl.Cl
C1=CC=C2C(=C1)/C3=C/C(=O)N(C(=N2)SC(=O)NC4=CC=CC=C4F)C(=O)O)/C5=CC=C5
C1C(N(N=C1C2=CC=CS2)C(=O)CCl)C3=CC=CO3
COC1=CC=CC=C1N2CCN(CC2)CC(COC3=CC=CC4=CC=CC=C43)O
CC(C)(C)OC(=O)[C@H](CC1=CC=CC=C1)NC(=O)C2=C(N=CN2)C(=O)N[C@H](CC3=CC=CC=C3)NC(=O)O)C4=CC=C=C4
C1=CC=C(C=C1)C2C3=C(C=CC(=C3)[N+](=O)[O)N2C4=CC=C(C=C4)[C(=C(=C4)+](=O)Br)N)O)C3=O)C6CCCC=C6C
CCC1C(=O)N(C(=O)C(S1)CC)CC(=O)NC2=CC=C(C=C2)C(=O)OCC
CCC1=CC=C(C=C1)S(=O)(=O)/N=C/2\C=C(C(=O)C3=CC=CC=C32)NC4=CC=C(C=C4)C(=O)O
CC1=C(C2=C(O1)C(=C(C(=C2F)F)F)F)S(=O)(=O)NC3=CC=CC(=C3)C(F)(F)F
C1=CC=C2C(=C1)C(=O)N(C=N2)NC(=O)C3=CC=C(C=C3)Br
CC1=CC=C(C=C1)N2C(=O)CC(C2=O)CSC3=C(C=CC=C3)OC(=O)C4=CC=CC(C=C4)O
CCOC(=O)C1=C(SC(=C1C2=CC=CC=C2)CN(C)C)NC(=O)CCl.Cl
CC1=CC=C(C=C1)C2C(=NN=C2SC(=O)NC3=CC=C(C=C3)C(F)F
C1=CSC=C1C(=O)NC2=C(C=C(C=C2)F)(F)(F)F)S(=O)(=O)C3=CC=C(C=C3)C
COC1=CC=CC=C1N2CCN(CC2)CC(COC3=CC=CC4=CC=CC=C43)O
C1=CC2=C(N([N+](=C2C=C1)[O-])CCC(=O)N)C(=O)C3=CC(=C(C(=C3)Cl)N)Cl
CN(C)C1(CC(=NC(=S)N1)NS(=O)(=O)C2=CC=C(C=C2)NC(=O)C)Cl
CN(C1=CC=C(C=C1)N(CC2=CC3=C(C=C(C=C3)C)S(=O)(=O)NC4=CC=CC=C4)C2
COC(=O)[C@H]CCCC@@@@@H](C1=CC=CC=C1)NC(=O)C2=C(C=C=C2)NC(=O)NCNC4=CC=CC=C4N=OC3=N3
CN(CCN1=CC=C(C=C1)/C=N/NC(=O)C2=C(C=N2)NC(=O)C3=CC=CC=C3
COC1=CC=CC=C1C(=O)OC2=CC=CC=C2[N+](=O)[O-]
CC1=CC(=CC=C1)OCC2=NN=C(S2)NC(=O)COC3=C(C=C(C=C3)C(F)(F)F)Cl)Cl
CC1=CC=C(C=C1)Br)S(=O)(=O)N=C/2\C=C(C(=O)C3=CC=CC=C32)NC4=CC=C(C=C4)C(=O)O
CC1=C(C(=CC=C1)NC2=NN=C(S2)SCC(=O)NC3=C(C=C(C=C3)C(F)(F)F)Cl)C
CCN(CC)C1=CC=C(C=C1)N(C(C2=CC=C(C=C2)C(=O)O)NC(=O)CC3=NC4=CC=CC=C4N=N3
C1=CC(=CC(=C1)C(=O)NCC2=CC=C(C=C2)Br)C(=O)C3=CC=CO3
COC1=C(C=CC(=C1)/C=N/NC(=O)C2=C(N=CC3=CC=CC=C32)OC(=O)C4=CC=CC=C4
CC1=C(C(=NN1)C2=C(C=C(C=C2)OCC(=C)C)C)Cl
C1=CC=C(C=C1)CN2C=C(C3=CC=CC=C32)/C(=O)C4=CC=CO4
COC1=CC=CC=C11CN(CC2)CCOC2=CNCC3=CC=CC=C3
COC1=CC=C(C=C1)C(=O)OC2=CN=CC=C2
CC1=CC(=C(N1C2=CC(=CC=C2)[N+](=O)[O-])C)C(=O)CCl
CC1=CC=C(C=C1)C(=O)OC2=CN=CC=C2)[N+](=O)[O-]
COC1=CC(=NC(=C1)CNCC2=NC3=C(C=C(C=C3)Br)NC(=O)C3=O)C4=CC=C(C=C4)OC
COC1=CC=C(C=C1)C(=O)OC2=CN=CC=C2
CCOC(=O)C1=C(SC(=C1C2=CC=CC=C2)CN(C)C)NC(=O)CCl.Cl
C1=CSC(=C1)C(=O)OC2=CC3=C(C=C2)C=CC(=O)O3
C1=CC=C(C(=C1)C(=O)NN(C2=CC=CC=C2)C(=O)CCl
CC(=O)NC1C2=C(C=CC(=C2)Br)N(C1=O)CCN3CCOCC3.Cl
COC1=CC=CC=C1/C=C/C(=O)C2=C(C=CC(=C2)Cl)OC(=O)C3=CC=CO3
C1=CC=C2C(=C1)C3=CC=CC=C3C2=NNC4=CC(=C(C=C4)Cl)C(=O)O
C1=CSC(=C1)C2=CSC(=N2)NC(=O)C3=CC=C(C=C3)Cl
C1=CC=C(C=C1)CN2C=C(C(=N2)C3=CN=CC=C3)C=O
C1=CC=C(C(=C1)C(=O)NC2=CC(=C(C=C2)OCC(C(F)F)(F)F)C(F)(F)F)O
C1=CC=C(C=C1)CN2C=C(C(=N2)C3=CN=CC=C3)C=O
CC(=O)N1C=C(C2=CC=CC=C21)N(C3=CC=C(C=C3)[N+](=O)[O-])C(=O)CCl
CC1=CC2=C(N1CC(=O)N3CC4=C2C=C(C=C4)(C)C(=O)NC4=CC=CC=C4
COC1=CC=C(C=C1)NC(=O)CN2CC3=CC=CC=C3N=[N+](=O)[O-]
CC1=C(C=C(C=C1)OCC(=O)O2=CC3=C(C=C2)C(=CC=C3)OC
CC(C)C1=CC=C(C=C1)S(=O)(=O)NC2=CC=C(C=C2)SC(F)F
C1CN(CCN1C/C2=CC(=CC=C2)Cl)/C3=CC=CO3
CCC(C)(C)NC(=O)C(C1=CC=C(C=C1)O)N(C2=CC=C(C=C2)NC(=O)C)C(=O)CN3C4=CC=CC=C4N=N3
COC1=CC(=C(C=C1)C2=NNC3=C(C=CC(=C3)Cl)C(N)C2=O)C4=CC=CC=C4
CC1=CC=C(C=C1)OCC2=NC(=C(O2)NC3=CC=C(C=C3)OC)C#N
CC(C)C1=CC=C(C=C1)S(=O)(=O)NC2=CC=C(C=C2)SC(F)F
CC(C)OC1=C(C=C(C=C1)N(C(C2=C(C=CC=C2)OC)C(=O)NCC3CCCO3)C(=O)CN4C5=CC=CC=C5N=N4
CCN1CCN(CC1)C2=NN3C(C4=CC=CC=C4)C(=O)N3)CSC(=O)C5=CC=CO5
CC1=CC=CC=C1NC2=C/C(=N\S(=O)(=O)C3=CC=C(C=C3)C(=O)O)/C4=CC=CC=C4=O
CC(C)(C)OC(=O)NCCNC(=O)C1=CC2=C(C=C1)C=CC(=O)O2
C1=CC=(C(C=C1)C(=O)N2C=C(C=C2)Cl)S(=O)(=O)C3=CC=C(C=C3)Cl
COC1=CC=C(C=C1)N(CC2=CC3=CC=CC=C3NC2=O)S(=O)(=O)C4=CC=C(C=C4)OC
COC1=CC=C(C=C1)N2CCN(CC2)C(=O)C3=CC(=O)NC4=CC=CC=C43
CC(C)(C)OC(=O)[C@@@H](=O)OC1=CC=C(C=C1)NC(=O)C2=CC=C(C=C2)CNC(=O)NC3)OCC5=CCCC=CC=CC=CCCCN4
CCOC(=O)C1=C(SC(=C1)C2=CC=CC=C2)N
CNC1CCC(CC1)C2=NN(C(C2)C3=CC=CS3)C(=O)CCl
COC1=CC=C(C=C1)C(=O)OC2=CN=CC=C2
CC(C)C[C@@@H](=O)C(C(C)(C)C)NC(=O)C1=C(N=N1)C(=O)N[CC2=CC=C(C=C2)CNC(=O)OC(C)(C)C
CCC1=NN=C(S1)NC(=O)C2=CC=C(C=C2)Cl.Cl
C1=CC=C(C=C1)C2=CSC3=C2C(=NC=N3)SCC(=O)NC4=CC=C(C=C4)C(=O)O
COC1=C(C=C(C=C1)C2CC(=NN2C(=O)CCl)C3=CC=CS3)OC(F)F
CN1CCN(CC1)CC(=O)NC2=CC(=CC=C2)[N+](=O)[O-]
CCN1C2=NC(=O)N(C(=O)C2=NC(=N1)C3=CC=CC=C3)C
CC1(NN(N=C1C2=CC=CS2)C(=O)NC3=CC=C(C=C3)C(=O)CCl
CC(=O)N(C)C1=CC=C(C=C1)NS(=O)(=O)C2=C(C=CC(=C2)Cl)Cl
COC1=CC=C(C=C1)N(CC2=CC3=CC=CC=C3NC2=O)S(=O)(=O)C4=CC=C(C=C4)OC
C1=CC(=CC=C1/C(=N/S(=O)(=O)C2=CC(=CC(=C2)C(F)(F)F)/C(F)(F)/N)/N
CC(C)CNC(=O)CN1C=C(C2=CC=CC=C2N(C3=CC4=CC=C(C=C3)OCO4)O
C1=CC(=C(C(=C1)Cl)CC(=O)NCCNC2=CC=CS2)F
CC1=C(C=C(C=C1)NC(=O)NC2=CN=CC=C2)Cl
CC1=CC2=C(C=C1)NC(=O)C(=C2)CN(CCC3=CC=CC=C3)CC4=NN=NN4CC5CCCO5
CCOC(=O)C1=C(SC(=C1)C2=CC=CC=C2)N
COC1=C(C=C2C(N(CCC2=C1)C(=O)CCl)C3=C(C=CC(=C3)Br)F)OC
C1=CC=C(C=C1)C2=CSC(=C2C(=O)O)NC(=O)/C=C/C3=CC=CO3
CCOC(=O)C1=C(SC(=C1C2=CC=CC=C2)CN(C)C)NC(=O)CCl.Cl
CC1=C(C=CC=C1)CN2CCN(CC2)C(=O)C3=CC(=O)NC4=CC=CC=C43
CC1=CC(=NN1)C(=O)NC2CCCC3=C2C=NN3C4=CC=C(C=C4)C(C)(C)C
CC1=CC=C(C=C1)CN2CCN(CC2)C(=O)C3=CC(=O)NC4=CC=CC=C43
CC(=O)NC1=CC=C(C=C1)N(C(C2=C(C(=CC=C2)OC)OC)C(=O)NCC3CCCO3)C(=O)CN4C5=CC=CC=C5N=N4
CC(C)OP(=O)(C1(C=C(C(=O)C(=C1)Cl)Cl)NS(=O)(=O)C2=CC=C(C=C2)Cl)OC(C)C
C1=CC(=CN=C1)S(=O)(=O)NC2=CC=C(C=C2)Cl)Cl
COC1=CC=C(C=C1)N(CC2=CC3=CC=CC=C3NC2=O)S(=O)(=O)C4=CC=C(C=C4)OC
CC1=C(C=C(C=C1)NC(=O)NC2=CN=CC=C2)Cl
C1CN(CCN1C2=CC(=CC=C2)Cl)C(=O)C3=C(N=C4N3C=CS4)Cl
C1=CC(=CC(=C1)C(=O)NC2=CC(=C(C=C2)Br)(F)OC(F)/N(C(C#N)(F)F)Cl)C(F)(F)C#N
C1=CC=C2C(=C1)N(C3=CC=CC=C3S2)C(=O)COC(=O)C4=CN=CC=C4
CC1=CC2=C(C=C1)NC(=O)C(=C2)CN(CCC3=CC=CC=C3)CC4=NN=NN4CC5CCCO5
CC1=CC=C(C=C1)C(=O)C2=C3C=CC(=CC3=[N+](N2CCC(=O)N)[O-])C(F)(F)F
C1=CC=C2C(=C1)N=NN2CC(=O)C3=CC=C(C=C3)Cl
CC1=CC(=C(C=C1)C)S(=O)(=O)NC(=O)C2=C(C=C(C=C2)C(F)F)F)F
CC1=CC=C(C=C1)C(=O)N2CCN(CC2)C(=C3=CC=C(C=C3)[N+](=O)[O-]
C1=CC=C2C(=C1)N=NN2CC(=O)C3=CC=C(C=C3)Br
C1=CC=C(C=C1)CN(CC2=CC=C(C=C2)C(=O)O)S(=O)(=O)C3=CC=C(C=C3)Cl
CC(=O)NC1=CC=C(C=C1)N(C(C2=C(C=C(C=C2)OC)OC)C(=O)NCC3CCCO3)C(=O)CN4C5=CC=CC=C5N=N4
C1=CC=C(C=C1)/C=C/2\C(=NN(N2)S(=O)(=O)C3=CC=C(C=C3)OC4=CC=CC=C(C=C4)OC
CCC1=CC=C(C=C1)NC(=O)CC2C(=O)NCN2C(=O)NC3=CC=CC=C3
COC1=CC=CC(=C1)NC(=O)CCC2C3=C(C=C2)C(=O)N(C(=S)N3)C4=C(C=C(C=C4)OC)OC
CC1=CC=C(C=C1)OCC(=O)N/N=C/C2=CC=C(O2)[N+](=O)[O-]
COC1=CC=C(C=C1)NC(=O)C2=CC3=C(C=C2)C(=O)N(C(=S)N3)C4=C(C=C(C=C4)OC)OC
CC1=C2C(=CC=C1)C(=O)C(=O)N2CCOC3=CC=CC=C3
CC1=CC=C(O1)/C=C/2\C(=O)NC(=S)N(C2=O)C3=CC(=CC=C3)OC
CC1=C(C=C(C=C1)C(=O)C(=O)NCC2=C(C=CN=C2)S(=O)(=O)NC3=CC=C(C=C3)C(F)F)F
C1=CC(=CC(=C1Cl)NS(=O)(=O)C2=CC=C(C=C2)Cl)C(=O)NC3=CC=C(C=C3)Cl
CC1=CC=C(C=C1)C(=O)OC2=CN=CC=C2
C/C(=N\N=C(/N)\SC1CC(=O)N(C1=O)C2=CC=C(C=C2)F)/C
CCN(C1=CC=CC=C1)S(=O)(=O)C2=NN=C(S2)NC(=O)C3=CC=CC=C3OC
CCC1=C(SC(=C1C(=O)N2CCOCC2)NC(=O)CC3=CC=CC=C3OC)C
CC(C)C[C@@@@@@@H](C(C(=O)OC(C(=O)C)C)NC(=O)C1=CC=C(C=C2)C(=O)N=C(C=C2)O)N(C)OC)OC
CC1=C(C=CC=C1)C(=O)NC(=S)NC(=O)C2=CC=C(C=C2)NC(=O)C)Cl
C1=CC=C(C=C1)CCN(CC2=CC=CC=C2)C(=O)COC(=O)C3=CNC4=CC=CC=C43
COC1=CC(=CC(=C1N)C(=O)CC2=CC3C=C(C=C2)/C(=O)NC4=CC=CC=C4NC2)O
C1=CC=C(C=C1)CNC(=O)C2=CC=C(C=C2)S(=O)(=O)NC3=CC=CC(=C3)C(F)(F)F
CC1=NC2=CC=CC3=C2C(=CC=C3)N1C
COC1=CC=C(C=C1)NP(=O)(=O)C2=CC3=C(C=C2)OC(=N3)NC(=O)C4=C(C=C(C(C=C4)Br)O)OC
C1=CC=C(C=C1)CNC(=O)C2=CC=C(C=C2)S(=O)(=O)NC3=CC=CC(=C3)C(F)(F)F
CC1=CC=C(C=C1)N2C(=O)CC2C(=O)CCl)S(=O)(=O)C3=CC=CC=C3
C1CN(CCN1C2=CC=CC=C2)C(=O)C3=CC(=O)NC4=CC=CC=C43
CC1=CC(=C(C=C1)OC)NC(=O)CSC2=NC3=C(C(=N2)C(=O)NC3=O)C
CC1=CC=C(C=C1)OCC(=O)N/N=C/C2=CC=C(O2)[N+](=O)[O-]
C1=CC=C2C(=C1)C(=O)N(C=N2)NC(=O)C3=CC=C(C=C3)Br
1C(=O)C1C2=C(C=CC=C2N1)C(=O)C3=CC=CC=C3[N+](=O)[O-])C(=O)C4=CC=C(C=C4)Br
C1=CC=C(C=C1)C(C2=CC=CC=C2)C(=O)NC(=S)NC3=CC=C(C=C3)C(=O)O
CC1=CC=C(C=C1)C(=O)C2=C3C=CC(=CC3=[N+](N2CCC(=O)N)[O-])[N+](=O)[O-]
C1=CC(=C(C=C1C(F)F)F)NS(=O)(=O)C2=CC=C(C=C2)NC(=O)NC3=N[N+](C=O-])[O)O)[O
COC1=C(C=C(C=C1)C2CC(=C(C(=C2)Br)F)O
CN(C)CCNC(=O)C(=O)NCC1N(CO1)S(=O)C2=C(C=C(C=C2)Cl)OC
CN(C)(C)C1=CC=C(C=C1)C(=O)NC2=CC=C(C=C2)S(=O)(=O)NC3=NC4=CC=CC=C4N=C3
C1=CC=C(C(=C1)CN2C(=O)CSC3=C2C=C(C=C3)C(=O)NCCN4CCOCOCC4
CCN1C(=NN=C1SCC(=O)C(C)(C)C)(C)C
C1=CC(=CC(=C1)/N=C/C(=O)C2=C(C=CC(=C2)Cl)Cl)/N3=CC=CS3
C1=CC=C(C=C1)C2=CSC3=C2C(=NC=N3)SCC(=O)NC4=CC=C(C=C4)C(=O)O
C1=CC=C(C=C1)C2=CSC3=C2C(=NC=N3)SCC(=O)NC4=CC=C(C=C4)C(=O)O
C1=CC2=C(N([N+](=C2C=C1)[O-])CCC(=O)N)C(=O)C3=CC(=C(C(=C3)Cl)N)Cl
CCCCOC(=O)NC1=CC=C(C=C1)C(=O)NCC2=CC=C(C=C2)NC(=O)C)Cl
C1=CC=C2C(=C1)C=CC(=C2/C=N\NC(=O)C3=CC(=CN=C3)Cl)Cl
C1=CC(=CN=C1)S(=O)(=O)NC2=CC=C(C=C2)Cl)/C(=O)C3=CC=CC=C3
C1=CC(=CC(=C1)C(=O)NC2=CC(=C(C=C2)F)C(F)(F)F)OC(F)C(F)(F)F)C(F)F)(F)/N
C1=CC(=CC=C1NS(=O)(=O)C2=CC=C(C=C2)Br)S(=O)(=O)NC3=CC=CS3
C1COC(N1S(=O)(=O)C2=CC3=C(C=C2)OCCO3)CNC(=O)C(=O)NCCC4=CC=CC=C4
CC1=CC=C(C=C1)C2CC(=NN2C(=O)CCl)C3=CC=CS3
C1=CC2=C(N([N+](=C2C=C1)[O-])CCC(=O)N)C(=O)C3=CC(=C(C(=C3)[N+](=O-]
CSC1=CC(=C(C=C1)C2=NNC(=C2C3=CC4=CC=CC=C4)O3)C
C1=CC=C2C(=C1)C(C3=CC=CC=C32)COC(=O)N[C@H](CCC4=CC=C(C=C4)Br)C(=O)O
COC1=CC(=C(C=C1)/C(=O)NC2=CC=CC=C2)N(C(=S)NC3=CC(=C(C=C3)OC(F)(F
CC1=C2=NON=C2C(=N1)S(=O)(=O)C3=CC=CC=C3[N+](=O)[O-])C(=O)C4=CC=C(C=C4)Br
CCOC(=O)C1=C(SC(=C1C2=CC=CC=C2)CN(C)C)NC(=O)CCl.Cl
CC1=CC=C(C=C1)C2=NN(C=C2NC(=O)CCl)C3=CC=CC=C3
CC1=CC=C(O1)/C=C/2\C(=O)NC(=S)N(C2=O)C3=CC(=CC=C3)OC
CCNC(=O)C1=C(SC(=C1)C2=NC=CC=C2)N
CCNC(=O)C1=C(SC(=C1C2=CC=CC=C2)C(C(F)(F)F)(C(F)(F)F)O)C(F)N
C[C@]12[C@@@H]3[C@H]([C@H](N1C(=O)N(C4=CC=CC(=C4))-])F)C(=O)Br
CCCC1=CC=C(C=C1)N(CC2=CC3=C(C=C(C=C3)C)NC2=O)S(=O)(=O)C4=CC=CC=C4
COC1=CC(=C(C=C1)C(=O)NN2C3=C(C=C2)C(=C(C=C3)Cl)OC(=O)NN)C(=S)C4=CC=C=C5CC=CC=C5
CN1C=NC2=NC3=C(C=C3)N1C(=O)N=C)C2=NN4CCOCCC4
C1CCN(CC1)C2=CC=C(C=C2)S(=O)(=O)NC3=CC=CC(=C3)C(=O)O
CCC1=CC(=O)OC2=C1C=C(C=C2)OC(=O)C3=CC=CO3
C/C(=N\N=C(/N)\SC1CC(=O)N(C1=O)C2=CC=C(C=C2)Cl)/C3=CC=CS3
CCOC(=O)C1=C(SC(=C1C2=CC=CC=C2)CN(C)C)NC(=O)CCl.Cl
C1=CC(=CC(=C1)S(=O)(=O)NC2=CC=C(C=C2)Cl)S(=O)(=O)NC3=CC=CC=C3
C1=CC=C(C=C1)CNC(=O)C2=CC=C(C=C2)S(=O)(=O)NC3=CC=CC(=C3)C(F)(F)F
CC1=CC(=C(N1C2=CC(=CO2)C)C(=O)CCl
C1=CSC(=C1)N2=CSC(=N2)NC(=O)CCl)C3=CC=CS3
CCOC(=O)C1COCN(CC1)C(=O)C2=CC3=C(C=C2)OCCCO3
COC1=CC=C(C=C1)/C=C/2\C(=O)C3=C(O2)C=C(C=C3)OCC(=O)N4CC5=CC=CC=C5C[C@H]4C(=O)O)OC)OC
C1=CC=C(C=C1)CCCN2C3=CC=CC=C3C(=O)C2=O
CC1=CC=CC=C1S(=O)(=O)NC(=O)C2=CC(=C(C=C2)SCC(=O)NC3=CC4=CC=CC=C4N=C3
CC1=CC(=C(C=C1)NC(=O)NC2=CN=CC=C2)Cl
CC1=CC(=CC=C1OC)NS(=O)(=O)C2=CC=C(C=C2)NC(=O)C3=CC(=C(C=C3)Cl)Cl
C1C2=C(N(N=C2CS1(=O)=O)C3=CC(=CC=C3)Cl)NC(=O)C4=CC5=C(C=C4)OCO5
COC1=C(C=CC(=C1)C2=NNC(=C2C3=CC4=CC=CC=C4O3)C(F)(F)O
CC1=CC=C(O1)C(C(=O)NCC2=CC=CO2)N(C3=CC=CC=C3OC)C(=O)CN4C5=CC=CC=C5N=N4
C1=CC=C(C=C1)CNC(=O)C2=CC=C(C=C2)S(=O)(=O)NC3=CC=CC(=C3)C(F)(F)F
COC1=CC=CC(=C1)C(C(=O)NC2=CC=C(C=C2)F)N(C3CC3)C(=O)CN4C5=CC=CC=C5N=N4
C1=CC=C(C=C1)C2=CSC(=C2C(=O)O)NC(=O)/C=C/C3=CC=CS3
CC(C)CS(=O)(=O)C1=CC2=C(C=C(C=C2)OC(=O)O)NC3=CC4=CC=CC=C4Cl
C1COC(N1S(=O)(=O)C2=CC3=C(C=C2)OCCO3)CNC(=O)C(=O)NCCC4=CC=CC=C4
C1=CC(=CN=C1)NS(=O)(=O)C2=CC=C(C=C2)Cl
CC1=CC2=C(C=C1C)NC(=O)CC2C3=CC=CC=C3F
C1=CC2=NON=C2C(=C1)S(=O)(=O)C3=CC=C(C=C3)F
CN1CCN2C(C1)C3(CC4=C2C=CC(=C4)N)C(=O)NC(=O)NC3=O
CC1=CC(=C(C=C1)OC)NC(=O)CSC2=NC3=C(C(=C2)C(=O)NC3=O)C
C1=CC=C2C(=C1)N=NN2CC(=O)C3=CC=C(C=C3)Cl
CCCCNC(=O)N(C1C(SC(=S)N1/N=C/C2=CC=C(C=C2)N(C)C)(C)C)O
CC(=O)NC1C2=C(C=CC(=C2)Br)N(C1=O)CCN3CCOCC3.Cl
CC1CCC(C1)N2CCC(=O)N(C2)C3=CC=C(C=C3)S(=O)(=O)C(=O)CC4=CC=CC=C4
CC1=C(C=CC(=C1)NC(=O)CON2CCOCC2)C
CC1=CC=CC=C1NC2=NN=C(S2)SCC(=O)NC3=C(C=C(C=N3)C(F)(F)F)Cl
COC1=CC(=C(C=C1)C2=NNC(=N2C3=CC4=CC=CC=C4O3)C(F)(F)O
CC1=CC=C(O1)C2=NN(C(C2)C3(COCC3)CCN(C4=CC=CC=C4)C
CC1=CC(=O)OC2=C1C=CC(=C2)NC(=O)CC3=CC=CC=C3[N+](=O)[O-]
C1=CC(=CC=C1NC(=O)SC2=CC=C(C=C2)C(F)(F)(F)O)S(F)(F)(F)(F)F)(F
CC1=CC=C(C=C1)S(=O)(=O)/C(=C/Cl)/NC(=O)C2=CC=CC=C2
C1COCCN1CC2=NC3=C(C=C(C=C3)Br)C(N2CC(=O)NN)C4=CC=CC=C4
C1=CC=C(C(=C1)C(=O)O)NS(=O)(=O)C2=CC(=C(C=C2)NNC(=S)NC3=CC=C(C=C3)OC(F)F)[N+](=O)[O-]
CC1=CC=C(C=C1)NS(=O)(=O)C2=C(C=C(C=C2)Br)C(F)(F)F)F
CC1=CC=C(C=C1)C(=O)NC2=CC3=C(C=C2)N(C=N3)C(=O)N4CCOCC4
COCCNC(=O)C(C1=CC=CC=C1)C(=S)NC(=O)C2=CC=C(C=C2)CNC(=O)C3=CC=CC=C3
C1=CC=C(C=C1)CN2C=C(C(=N2)C(F)(F)(F)F)N)C(=O)C3=CC=CC=C3
CC(C)C1=C(C=C(C=C1)C(F)F)S(=O)(=O)N2CCN(CC2)C(=O)C3=CC=CC=C3F
COC1=CC(=C(C=C1/C=C/2\C(=O)C3=C(O2)C=C(C=C3)OCC(=O)N4CC5=CC=CC=C5C[C@H]4C(=O)O)OC)OC
CC1=C(ON=C1C)NS(=O)(=O)C2=CC=C(C=C2)NC(=O)NC3=CC(=C(C=C3)Cl)Cl
CC(C)OC1=CC=C(C=C1)/C=N/NC(=O)C2=C(N(N=N2)C3=NON=C3N)CN(C)C4=CC=CC=C4
CC(C)C[C@H](=O)OC(C
CC1=CC=C(C=C1)/C=C/C(=O)C2=C(C=CC(=C2)Br)OC(=O)C3=CC=CO3
CC1=CC=C(C=C1)C(=O)OC2=CN=C(S2)S(=O)(=O)C3=CC=CC=C3F
COC1=NC(=CC(=C1)NS(=O)(=O)C2=CC=C(C=C2)NC(=S)NC(=S)C3=CC=C(C=C3)F)OC
CC1=CC(=C(C=C1)NC(=O)CS(=O)N2CCN(C2)C3=CC(=CC=C3)C(F)(F)F)Cl)OC
CCC1C2=NC(=O)N(C(=O)C2=NC(=N1)C3=CC=CC=C3)C
COC1=CC=C(C=C1)NC(=O)C2CCCN(C2)S(=O)(=O)C3=CC4=C(C=C3)NC(=O)C=C4
C1COCCN1CC2=NC3=C(C=C(C4=CC=CC=C4)Br)OC(N2)C(=O)C5=C=CC=C5C5=CC=CC=C5
CC1=CC=C(C=C1)C(=O)C2=C3C=CC3=C2C(=O)NC4=CC=CC=C4)C
C1=CSC(=C1)C2=CSC(=N2)NC(=O)C3=CC=C(C=C3)Cl
C[C@H](=O)C(C1=CC(=CC=C1)N(CC2=CC=CC=C2NC(=O)CCl
C1=CC=C(C=C1)C2=CSC3=C2C(=NC=N3)SCC(=O)NC4=CC=C(C=C4)C(=O)O
C1=CC=C(C(=C1)C(=O)OC2=CN=CC=C2)[N+](=O)[O-]
CCCOC(=O)C1=C(SC=C1C2=C(C=C(C=C2)C)NC(=O)C3CCCC3
C1COCCN1S(=O)(=O)C2=CC3=C(C=C2)OCCO3)CNC(=O)C(=O)NCCC4=CC=CC=C4
CCCC1=C(N=NN1C2=NON=C2N)C(=O)N/N=C/N=C/C3=CC=CC=C33
CCC@@](=O)N12(C(=O)N(C1=O)C(=O)C2=CC(=CC=C2)NC(=O)C)C3=CC=CC=C3
CC1=C(C=CC2=C1OC(=O)C3=CC=CC=C23)OCC(=O)N[C@H](CCC4=CNC5=CC=CC=C54)C(=O)O
CC1=CC2=C(C=C1)C(=O)N(C(=O)C)C2CCN(C3CCCO3)C(=O)CN4=CC=CC=C4)C
CC1=C(C=C(C(=C1)NC(=O)CSC2=NN=C(S2)NC(=O)NC3=C(C4=C(C=C3)OCO4
COC1CCC(=O)N(C1C2=CC=CC=C2)C(=O)CCOC3=CC=CC=C3OC
CC1=C(C=C(C=C1)NC(=O)CN(C(Cl)C2=CC=CC=C2)N(=O)C3CCCCC3)C(=O)C4=CC=CO4
COC1=CC=CC=C1/C=C/C(=O)C2=C(C=C(C(=C2)Br)OC(=O)C3=CC=CO3)F
C1CN(CCN1C2=CC(=CC=C2)Cl)C(=O)C3=C(N=C4N3C=CS4)Cl
CC1=CC=C(C=C1)S(=O)(=O)NC2=CC=CC=C2C3=CC=CC=C3NS(=O)(=O)C4=CC=C(C=C4)C
CC1=CC(=C(C=C1)C)S(=O)(=O)N2CCN(CC2)C(=O)C3=CC(=C(C=C3)N4CCC4=CC=CC=C4)C
C1=CC2=C(N([N+](=C2C=C1)[O-])CCC(=O)N)C(=O)C3=CC=C(C=C3)[N+](=O)[O-]
C1=CC2=C(N([N+](=C2C=C1)[O-])CCC(=O)N)C(=O)C3=CC(=C(C(=C3)Cl)N)Cl
CC(C)C1=CC=C(C=C1)S(=O)(=O)NC2=CC=C(C=C2)SC(F)F
CC1=CC(=CC=C1)C(=O)N2CCCN(C2)C(=O)C3=CC=C(C=C3)[N+](=O)[O-](=O)[O
C1=CC2=C(N([N+](=C2C=C1)[O-])CCC(=O)N)C(=O)C3=CC(=CC=C3)[N+](=O)[O-]
CC1=CC(=C(C=C1)NC(=O)NC2=CN=CC=C2)Cl
CCCC1N=C(N=N1)NC(=O)NC2=CC(=C(C=C2)OCC(=O)CC3CC4=C(C=C3)OCCO4
CC(C)CNS(=O)(=O)C1=CC=C(C=C1)CCC(=O)NC2=C(C=CC(=C2)Cl)OC3=CC=CC=C3
C1C2=C(N(N=C2CS1(=O)=O)C3=CC(=CC=C3)Br
CC1=CC(=C(C=C1)O)NC2=NN=C3=C(C=CC=C32)C)S(=O)(=O)C(=O)C4=CC=CC=C4
C1=CC=C(C=C1)CN2C=C(C(=N2)C(F)(F)F)S(=O)(=O)C3=CC=CC=C3
COC1=CC=CC(=C1)C2=C(C(=C(C=C2)Br)O)OC(C(=O)C3=CC=CO3)NC(=O)C4=CC=CC=C4
C1=CC=C(C=C1)CN2C=C(C3=CC=CC=C32)/C=C/[N+](=O)[O-]
CN1C(C2=C(CO1)C3=C2C(=C(C=C3)Br)C(N2C4=CC=CC=C4)C(=O)O)O
CC1=CC=C(O1)C2=NN(C(C2)C3=CC=CS3)C(=O)CCl
COC1=CC=C(C=C1)NC(=O)CN(C2=CC=C(C=C2)OCC)S(=O)(=O)C3=C(NC(=O)NC3=O)C
COC1=CC=CC=C1N(CC(=O)NC2=CC(=C(C=C2)Cl)C(=O)OC)S(=O)(=O)C3=CC=CC=C3
C1=CSC(=C1)/C=C\2/C(=O)N(C(=S)S2)CC(=O)NC3=CC(=C(C=C3)C(=O)O)O
C1CC2=C(C1)SC(=C2C#N)NC(=S)NC(=O)C3=CC=CC=C3
CC1=CC=C(C=C1)S(=O)(=O)N2CCN(C2)S(=O)(=O)C3=CC4=C(C=C3)N=CS4)C(=C
CC1CCC2=C(C1)N(C3=C2C(=O)N(C(=N3)C4=CC5=CC=CC=C5O4)N)C
CC1=CC=C(C=C1)S(=O)(=O)N2CCN(CC2)S(=O)(=O)C3=CC4=C(C=C3)OCCO4
COC1=CC=C(C=C1)NC(=O)C2CCCN(C2)S(=O)(=O)C3=CC4=C(C=C3)NC(=O)C=C4
CCOC(=O)C1=C(SC(=C1C2=CC=CC=C2)CN(C)C)NC(=O)CCl.Cl
CC1=CC(=C(C(=C1)Br)S(=O)(=O)/N=C/2\C=C(C(=O)C3=CC=CC=C32)NC4=CC=C(C=C4)C(=O)O)/C(C
C1CN(CCN1C2=CC=CC=C2=NC(=O)CCl)C3=CC(=O)NC4=CC=CC=C43
CCOC(=O)C1=C(SC(=C1C2=CC=CC=C2)CN(C)C)NC(=O)CCl
COC1=C(SC(=C1C(=O)N2CCOCC2)NC(=O)COC3=CC=CC=C3OC)C(=O)CN4C5=CC=CC=CN4
CC1=NN=C(O1)C2=NN=C(S2)SC3=CC=CC=C3SC2=O
CC1(CC2=C(CO1)SC3=C2C(=O)N(C(=N3)C4=CC5=CC=CC=C5O4)N)C
C1CC2=C(C1)SC(=N2C=O)NC3=CC=C(C=C3)Br
COC1=C(C=C(C=C1)C2CC(=NN2C(=O)CCl)C3=CC=CS3)OC
C1=CSC(=C1)C(=O)OC2=CC3=C(C=C2)C=CC(=C3)OC(=O)NC4=CC=CO4
COC1=CC=C(C=C1)N(CC2=CC(=O)NC3=CC=CC=C32)C(=O)CCl
CN1C2=NC(=O)N(C(=O)C2=NC(=N1)C3=CC=C(C=N3)C(F)Cl
CC1=CC(=C(C(=C1)C)S(=O)(=O)/N=C/2/C=C(C(=C2)SC(=O)C3=CC=C(C=C3)C(F)(F)F)O
CCCCOC1=CC=C(C=C1)NC(=O)CSC2=NC3=C(C(=CS3)C)S(=O)(=O)C4=CC=C(C(=C4)OC)C(=O)N2
COC1=CC=C(C=C1)N(CC2=CC3=CC=CC=C3NS2=O)S(=O)(=O)C4=CC=C(C=C4)OC
CC(=O)NC1=CC=C(C=C1)N(C(C2=C(C(=C(C=C2)OC)OC)C(=O)NC3=CC=CC=C3Br
CC1=CC(=O)OC2=C1C=CC(=C2)NC(=O)C3=CC=CC=C3OC(F)F
CC1=CC=C(C=C1)NS(=O)(=O)C2=NN=C(S2)NC(=O)C3=CC=C(C(=C3)NC4=CC=C(C=C4)C
CC(=O)N(C)C1CC=C(C=C1)N(C(=O)C2=C(C(=C(C=C2)Cl)OC3C(=O)N[C@@@@H]C=CC=C3
CCC1=NN=C(S1)NS(=O)(=O)C2=CC=C(C=C2)NC(=O)/C=C/C3=CC=CC=C3Cl
CC1=CC=C(C=C1)C(=O)C2=NN=C(S2)NC(=O)C3=CC=C(C=C3)C(F)(F)F)Cl
CC(C)C[C@@@H](=O)CC(CC1=CC=CC=C1)NC(=O)C2=C(N=NN2)C(=O)N[C@@@H](C3=CC=CC=C3)C(=O)C(=OCCC3
COC1=C(C=C(C=C1)C2CC(=NN2C(=O)CCl)C3=CC=CS3)OC
C1=CC=C(C=C1)CCN(CCC2=CC=CC=C2)C(=O)CCl
CC1=CC=C(C=C1)S(=O)(=O)/C(=C/Cl)/NC(=O)C2=CC=CC=C2
CC1=CC(=C(C(=C1)Br)OC)S(=O)N=C(\/C/C(=O)C2=CC=C(C=C2)NC3=CC=C(C=C3)C)C)C
CC(C)(C)OC(=O)[C@H](CC1=CC=CC=C1)NC(=O)C2=C(N=CN2)C(=O)N[C@@H](CC3=CC=CC=C3)C(=O)OCC4=CC=CC=C4=
C1=CC(=CC=C1NC2=CC=C(C3=NON=C23)[N+](=O)[O-])S(=O)(=O)N
CC1=CC=C(C=C1)C(=O)C2=C3C=CC(=CC3=[N+](N2CCC(=O)N)[O-])C(F)(F)F
COC1=CC(=CC(=C1OC)OC)NC(=O)C2NC3=C(C=CC=C3)Br
C1=CC=C2C(=C1)N=NN2CC(=O)N/N=C\C3=CC=CS3
CC1=CC=C(C=C1)C(=O)CSC2=NN=C(N2CC3=CC=CO3)CNC4=C(C=C(C=C4)C)C
C1=CC=C(C=C1)CNC(=S)NNC(=S)NC2=CC=CC(=C2)C(F)(F)F
C1=CC(=CN=C1)OC(=O)C2=CC=C(C=C2)Cl.Cl
CN1C(C(CO1)S(=O)(=O)C2=CC=CC=C2)C3=CC(=C(C=C3)OCC4=CC=C(C=C4)OC)OC
CC1=C(C=C(C=C1)C(=O)O)/N=C/2\C=CC(=O)N(C2)C3=CC=C(C=C3)NC(=O)C4=CC=C(C(=C4)O)OC)C
C1=CC=C(C=C1)CN2C=C(C3=CC=CC=C32)/C=C/[N+](=O)[O-]
C1=CC=C2C(=C1)N=NN2CC(=O)C3=CC=C(C=C3)Br
C1=CC=C(C(=C1)CN2C=CSC2=NC(=O)CCl)Cl
CC[C@]12[C@H]3[C@H]([C@H](N1C(=O)N(C2=O)C4=CC(=CC=C4)Br)C5=CC=C(C=C5)F)C(=O)N(C3=O)C6CCCCC6
CC(C)C1=CC=C(C=C1)N(C(C2=CN=CC=C2)C(=O)NC3CCCC3)C(=O)C4=CSN=N4
CC1=CC(=C(N1C2=CC(=CC=C2)[N+](=O)[O-])C)C(=O)CCl
C1=CC=C2C(=C1)N=NN2CC(=O)N/N=C\C3=CC=CS3
CC(=O)NC1C2=C(C=CC(=C2)Br)N(C1=O)CCN3CCOCC3.Cl
C1=CC=C2C(=C1)N=NN2CC(=O)N(CC3=CC=CS4=CC=CC=C43)O
C1=CC=C(C=C1)CCN(CCC2=CC=CC=C2)C(=O)CCl
COC1=C(C=C(C=C1)C(N2C(=O)NC3=C(C=C2)C(=O)NC3=O
CC(=O)NC1C2=C(C=CC(=C2)Br)N(C1=O)CCN3CCOCC3.Cl
COC1=CC=CC=C1(C2=CC=C(C=C2)OCC(=O)NCC3=CC=CO3)C(=O)CN4C5=CC=CC=C5N=N4
COC1=CC=CC(=C1)C(C(=O)N2C3=C(C=C2)OC1)C(=N(CC=C3)C(F)F)F)F
CC1=CC=C(C=C1)C(=O)N2CCN(CC2)C3=CC=C(C=C3)NC(=O)C4=CC(=C(C(=C4)OC)OC)OC
CC1=CC=C(C=C1)S(=O)(=O)/N=C/2\C=C(C(=O)C3=CC=CC=C32)NC4=CC=CC(=C4)C(=O)O
CC1=CC=C(C=C1)N2C(=O)CC(C2=O)N(CC3=C(N(N=C3C)C)C)C(=S)NC4=CC=C(C=C4)Cl
C1=CC=C(C=C1)C2=CSC3=C2C(=NC=N3)SCC(=O)NC4=CC=C(C=C4)C(=O)O
C1=CC(=CC=C1Cl)SCC2=NN=C(S2)NC(=O)C3=CC=CC(=C3)C(F)(F)F)O
C1=CC2=NON=C2C(=C1)S(=O)(=O)NC3=C(C=CC(=C3)F)F
C1=CSC(=C1)C2=CSC(=N2)NC(=O)C3=CC=C(C=C3)Cl
CC1=CC=C(C=C1)C(=O)N(C2=CC(=CC(=C2)C(F)S(F)(F)(F)(F)(F)F)F)N)C(F)Cl
CC1=CC=C(O1)/C=C/2\C(=O)NC(=S)N(C2=O)C3=CC(=CC=C3)OC
COC1=CC=CC=C1CN(CC(=O)C2=CC(=C(C=C2)Br)OC(=O)C3=CC=CC=C3
CC(C)OC1=CC=C(C=C1)/C=N/NC(=O)C2=C(N(N=N2)C3=NON=C3N)CN(C)C4=CC=CC=C4
COC1=CC=CC=C1/C=C\2/C(=O)N(C(=S)S2)CCC(=O)NNC(=O)C3=CC=CC=C3OC
CC1=CC=C(C=C1)C(=O)NC(=C(Cl)Cl)S(=O)(=O)C2=CC=CC=C2
CC1=CC=C(C=C1)S(=O)(=O)/N=C/2\C=C(C(=O)C3=CC=CC=C32)NC4=CC=CC(=C4)C(=O)O
C1=CC(=CC=C1/S(=O)(=O)NC(=C2=CC=C(C=C2)NC(=S)NC(=O)C3=CC=C(C=C3)Cl)Cl
CC1=CC(=CC=C1)N2C(C(C(=C2N)C#N)(C#N)C#N)C3=CC=CC=C3
CCC1=NN=C(S1)NS(=O)(=O)C2=CC=C(C=C2)NC(=O)/C=C/C3=CC=CC=C3Cl
CCC1=CC=C(C=C1)NC(=O)CC2C(=O)NCN2C(=O)CCl)C
CC1=CC=C(C=C1)S(=O)(=O)C2=C(C=CC(=C2)C(F)(F)F)F)O
CC1=CC(=C(C=C1)O)O)NC(=O)C2=CC3=C(C=C2)N(C=N3)C(=S)NC4=CC=C(C=C4)OC
CC1=CC=C(C=C1)C(=O)N(C2=CC3=C2CCCC3CCC(NC)(C)C)C
CCCCOC1=C(C=C(C=C1)CONS(=O)(=O)C2=CC=C(C=C2)NC(=O)C)Cl
C1COCCN1CC2=NC3=C(C=C(C=C3)Br)C(N2CC(=O)NN)C4=CC=CC=C4
C1=CC(=CC=C1NS(=O)(=O)C2=CC=C(C=C2)Cl)S(=O)(=O)NC3=CC=CS3
CCCCOC1=C(C=C(C=C1)CONS(=O)(=O)C2=CC=C(C=C2)NC(=O)C)Cl
C1CN(CCN1C2=CC=CC=C2)C(=O)C3=CC(=O)NC4=CC=CC=C43
CC(=O)NC1=CC(=C(C=C1)F)C(=O)NCC2=C(N=CC=C2)NC3=CC=CC(=C3)C(F)(F)F
CN1C(C(CO1)S(=O)(=O)C2=CC=CC=C2)C3=CC(=C(C=C3)OCC4=CC=C(C=C4)OC)OC
CC1=CC(=CC=C1)C2=NN(C=C2NC(=O)CCl)C3=CC=CC=C3
C1=CC=C(C=C1)CC(=N/NC(=S)NC2=CN=CC=C2)C(=O)NC3=CC=C(C=C3)C(F)(F)F
COC1=CC=C(C=C1)/C=C/2\C(=O)C3=C(C=C2)N(C4=CC=CS4)OC(=O)NCC5=CC=CC=C5OO)O
CC1=C(C=CC(=C1)OC)NC(=O)CSC2=NC3=C(C(=O)N2CC4=CC=C(C=C4)C(=O)O)SC=C3
CC1=CC(=C(C=C1)O)OCC)NS(=O)(=O)C2=CC=C(C=C2)NC(=O)C)Cl
C1=CC2=NON=C2C(=C1)S(=O)(=O)NC3=C(C=CC(=C3)F)F
CC1=CC(=CC=C1)N2C(C(C(=C2N)(C#N)C#N)C#N)C3=CC=CC=C3
CC1=NC(=CO1)C2=NN=C(S2)S(=O)(=O)C3=CC4=C(C=C3)C=C4)C=C(C=C4)OC
COC1=CC(=C(C=C1)C2=NNC(=C2C3=CC4=CC=CC=C4O3)C(F)(F)F)F)O
COC1=CC=C(C=C)N1CC2=CN=C2Cl.Cl
CC1=CC(=NN1)C(=O)NC2CCCC3=C2C=NN3C4=CC=C(C=C4)C(C)(C)C
CC1=CC=C(C=C1)C(=O)NC(=C(Cl)Cl)S(=O)(=O)C2=CC=CC=C2
CC1=C(C=C(C(=C1)OC)S(=O)(=O)/=O)/N=C/2\C=C(C(=O)C3=CC=C(C=C3)N)C
CC1=CC=C(O1)/C=C/2\C(=O)NC(=S)N(C2=O)C3=CC(=CC=C3)OC
C1=CC=C(C=C1)N2N=C3C=C(C(=CC3=N2)Cl)N
C1=CSC(=C1)/C=C\2/C(=O)NC(=S2)C(=O)NC(=O)C3=CC(=O)NC4=CC=CC=C43
CC1=C(C=C(C=C1)NC(=O)CN=C2=CC=C(C=C2)Cl)S(=O)(=O)C3=CC=C(C=C3)C)C
COC1=CC=C(C=C1)NC(=O)C2=NN=C(N2CC3=CC=CC=C3)C(=O)CCl
CN(CC1=NC=CN=C1)C(=O)C2=NOC(=C2)COC3=CC=CC=C3SC
CC1=C(C(=CC=C1)NS(=O)(=O)C2=CC3=C(C=C2)NC=C(C3=O)C(=O)N4CCC5=CC=CC=C54)C
C1=CC2=C(N([N+](=C2C=C1)[O-])CCC(=O)N)C(=O)C3=CC(=CC=C3)[N+](=O)[O-]
C1COC(N1S(=O)(=O)C2=CC3=C(C=C2)OCCO3)CNC(=O)C(=O)NCCC4=CC=CC=C4
CCCC1=C(N=NN1C2=NON=C2N)C(=O)N/N=C/C3=C(C=CC4=CC=CC=C43)OC
CCCCOC1=CC=C(C=C1)S(=O)(=O)NC2=CC=C(C=C2)S(=O)(F)F)F
COC(=O)C1=CC=C(C=C1)NC(=O)C2=CC=C(C=C2)NC(=O)C3=CC=CO3
CC1=CC=C(C=C1)C2=NN(C=C2NC(=O)CCl)C3=CC=CC=C3
C/C(=N\N=C(/N)\SC1CC(=O)N(C1=O)C2=CC(=CC=C2)Cl)/C3=CC=CS3
CNC1=CC=C(C=C1)N(CC2C(=O)NC3=CC=CC=C32)C4=CC=CO4
C1=CC=C(C(=C1)C(=O)NC(=S)NC2=CC=C(C=C2)NC(=O)C3=CC(=CC=C3)Cl)F
C1CCN(CC1)C(=S)C2=CC=C(O2)C3=CC=CC=C3Cl
COC1=CC=CC=C1/C=C\2/C(=O)N(C(=S)S2)CCC(=O)NNC(=O)C3=CC=CC=C3OC
C1=CC((=C(=C1)NS(=O)(=O)C2=CC=C(C=C2)Br)C(=O)NC3=CC=CC=C3)F
CCNC(=O)C1=C(SC(=C1C2=CC=CC=C2)C(C(F)(F)F)(C(F)F)F
CC1=C(C=C(C(=C1)C)S(=O)(=O)/N2\C=C(C(=C2)C(=O)CO)S(=O)C3=CC=CC=C3
CC1=C(C(=NS1)S(=O)(=O)/C(=N/NC2=CC=CC(=C2)C(F)(F)F)/C#N)C#N
C1=CC=C2C(=C1)C(=CC(=C2N)C(C(F)(F)F)F)NC(C(=O)C3=CC=C(C=C3)Cl)O
CC1=C(C=C(C=C1)NC(=O)C2=CC3=C(C=C2)C(=O)N(C(=N3)C4=CC=C(C=C4)OC)O
C[C@]12[C@@H]3[C@H]([C@H](N1C(=O)N(C2=O)C4=CC(=CC=C4)F)C5=CC=C(C=C5)F)C(=O)N(C3=O)C6CCCCC6
C1=CC(=CC=C1NS(=O)(=O)C2=NN=C(S2)SC(=O)NC3=CC=C(C=C3)C(F)(F)F
CC(=O)NC1C2=C(C=CC(=C2)Br)N(C1=O)CCN3CCOCC3.Cl
C1=CC=C2C(=C1)N=NN2CC(=O)N(CC3=CC=CS3)C(C4=CC=CO4)C(=O)NCC5=CC=CO5
CC1=CC(=CC=C1)N2C(C(C(=C2N)C#N)(C#N)C#N)C3=CC=CC=C3
CN1C2=NC(=O)N(C(=O)OC2=NC(=N1)C3=CC=CC=C3)C
C1=CSC(=C1)/C=C\2/C(=O)N(C(=S)S)S2)CC(=O)NC(=O)C3=CC=C(C=C3)OC
CCOC1=CC=C(C=C1)C2C(=NN2C(=O)C3=CC=C(C=C3)OC)C.Cl
C1=CC=C(C=C1)CN2C=C(C(=N2)C(F)(F)(F)S(=O)(=O)C3=CC(=CC=C3)C(F)F
COC1=CC=C(C=C1)NC(=O)CC2CCCC2C3=CC=C(C=C3)OC(F)F
CCCCNC(=O)N(C1C2=CC=CC=C2)S(=O)(=O)C3=CC=CC(=C3)NC(=O)C(=O)C4=CC=CC=C4)C
CN(C)C1=CC=C(C=C1)/C=N/NC(2=CN=CC=C2)F
C1CC(=O)N(C1=O)C2=C(C=CC(=C2)Cl)OC(=O)C3=CC=CO3
C1=CC=C(C(=C1)/C=C/C(=O)C2=C(C=CC(=C2)Br)OC(=O)C3=CC=CO3)F
CC1=CC=C(O1)C2=NN(C(C2)C3=CC=CO3)C(=O)CCl
COC1=CC(=C(C=C1)C(=O)NN2C=NC3=C(C2=O)C(=CS3)C4=CC=CC=C4)O
COC1=CC=CC(=C1)/C=N/NC(=O)C2=C(N=CN=C2)[N+](=O)[O-])C3=CC(=C(C=C3)Br)Cl)C
CC1=CC=C(C=C1)C(=O)C2=C3C=CC(=CC3=[N+](N2CCC(=O)N)[O-])C(F)(F)F
CNOC1=CC=C(C=C1)/C=N/NC(=O)C2=C(C(=NO2)C3=CC=CC=C33)/NC#N
CC(C)C1=CC=C(C=C1)N(C(C2=CN=CC=C2)C(=O)NC3CCCC3)C(=O)C4=CSN=N4
CC(C)CNS(=O)(=O)C1=CC=C(C=C1)CCC(=O)NC2=C(C=CC(=C2)Cl)OC3=CC=CC=C3
COC1=CC(=CC(=C1OC)OC)NC(=O)CC2=C(C=NN=C2)Br
COC1=CC=C(C=C1)C(C(=O)NC2=CN=C(C=C2)[N+](=O)[O-]
C1=CC(=C(C=C1Cl)CC2=C(C=CC(=C2)Cl)O)O
CCNC(=O)C1=C(SC(=C1)C2=CC=CC=C2)N
C1=CSC(=C1)C(=O)OC2=CC3=C(C=C2)C=CC(=O)O3
CN1C2=NC(=O)N(C(=O)C2=NC(=N1)C3=CC=C(C=C3)Cl)C
C1=CC=C2C(=C1)C=CC(=C2/C=N\NC(=O)C3=CC(=CN=C3)Br)O
C1=CC=C(C=C1)CN2C=C(C3=CC=CC=C32)/C=C/[N+](=O)[O-]
CC1=CC=C(O1)C2=NN(C(C2)C3=CC=CO3)C(=O)CCl
C1=CC=C2C(=C1)/C=C(=C/C3=CC=C=C3(NC2C(=O)(C4=CC=CC=C4)O
CC1=CC(=NN1)C2=NN=C(S2)S(=O)NC3=C(C=C3)C#N)C4=CC=C(C=C4)C(=O)O)S
CCN(C1=CC=C(C=C1)OC)S(=O)(=O)C2=NN=C(S2)NC(=O)COC3=CC=C(C=C3)C
CC1=CC=C(O1)C2=NN(C(C2)C3=CC=CO3)C(=O)CCl
C1=CC=C2C(=C1)N=NN2CC(=O)N/N=C\C3=CC=CS3
C1=CC=C(C(=C1)C(=O)NC2=CC(=C(C=C2)OCC(C(F)F)(F)F)C(F)(F)F)O
CC1=CC(=O)OC2=C1C=CC(=C2)NC(=O)CC3=CC=CC=C3[N+](=O)[O-]
CC1=CC(=C(N1CC2=CC=CO2)C)C(=O)CCl
C1C(N(N=C1C2=CC=CS2)C(=O)CCl)C3=CC=CO3
C1COCCN1S(=O)(=O)C2=CC3=C(C=C2)OCCO3)CNC(=O)C(=O)NCCC4=CC=CC=C4
CC(=O)NC1C2=C(C=CC(=C2)F)N(C1=O)CCN3CCOCC3.Cl
C1=CC=C2C(=C1)C3=CC=CC=C3C(F)F)F
CC1=CC(=C(N1C2=CC(=CO2)C)C(=O)CCl
CCC1=C(SC(=C1C(=O)N2CCOCC2)NC(=O)CC3=CC=CC=C3OC)C
C1=CC=C(C=C1)C(C2=CC=CC=C2)(C(=O)N/N=C/C3=CC=C(O3)C4=C(C=CC(=C4)C(=O)O)Cl)O
COC1=CC=C(C=C1)C(=O)OC2=CN=CC=C2
C1COCCN1CC2=NC3=C(C=C(C=C3)Br)C(N2CC(=O)NN)C4=CC=CC=C4
CC1=C(C=CC2=C1OC(=O)C3=CC=CC=C23)OCC(=O)N[C@@H](CC4=CNC5=CC=CC=C54)C(=O)O
COC1=CC=CC(=C1)C(C(=O)NC2=CC=C(C=C2)F)C(=O)OC)S(=O)(=O)C3=CC=CC=C3
CC1=C(C=C(C=C1)OCC(=O)NC2=C(C=C(C=C2)C(=O)O)N=CC3CCCO3)C(=O)CN4C5=CC=CC=C5N=N4
C1=CC=C(C=C1)C2=CSC(=C2C(=O)O)NC(=O)/C=C/C3=CC=CS3
C1C2=C(CO1)N=C(C2)C(=O)N(CC3=CC(=C(C=C3)Br)C(F)F)C(F)(F)F)F
CN1C(C(CO1)S(=O)(=O)C2=CC=CC=C2)C3=CC(=C(C=C3)OCC4=CC=C(C=C4)OC)OC
C1=CC2=C(N([N+](=C2C=C1)[O-])CCC(=O)N)C(=O)C3=CC(=C(C(=C3)Cl)N)Cl
C1=CSC(=C1)/C=C/C(=S2=CNC(=O)NC3=CC=CC=C3
CC(C)(C)OC(=O)[C@H](CC1=CC=CC=C1)NC(=O)C2=C(N=N2)CC(=O)N[C@@H](CC3=CC=CC=C3)C(=O)OCC4=CC=CC=C4=
CC1=CC=C(C=C1)OCC2=NC3=CC=CC=C32
C1=CC=C2C(=C1)C(=C=C2NC(F)(F)(F)C(F)(F)O)C(=O)C3=CC=CO3
CC1=CC=C(O1)C2=NN(C(C2)C3=CC=CS3)C(=O)CCl
CC1=CC(=CC=C1)N2C(C(C(=C2N)C#N)(C#N)C#N)C3=CC=CC=C3
C1COCCN1S(=O)(=O)C2=CC=C(S2)CC(=O)NC3=C(C=C(S3)C4=CC=CC=C4)C(=O)N
CC1CCC(CC1)C2=NN3C(=NN=N3CCC(=O)NCCCOC(C)C)C=C2
CC1=CC(=C(C(=C1)Cl)OC)NC(=O)CSC2=CC=C(C=C2)Cl)C(F
COC1=CC=C(C=C1)NC(=O)CC2C(=O)NCCN2C(=O)NC3=CC=C(C=C3)C(F)(F)F
C1=CC(=CC=C1NC(=O)SC2=CC=C(C=C2)Cl)S(=O)(=O)(=O)C3=NC=CS3
COC1=CC=CC=C1CCNC(=O)C(=O)NC2N(CCO2)S(=O)(=O)C3=CC(=C(C=C3)Br)OC
COC1=CC=C(C=C1)N(C(=O)CN2C3=CC=CC=C3N=N2.Cl
CC1=CC=C(C=C1)S(=O)(=O)/C(=C/Cl)/NC(=O)C2=CC=CC=C2
CN1C(C(CO1)S(=O)(=O)C2=CC=C(C=C2)[N+](=O)[O-]
CC1=CC=CC=C1NC2=NN=C(S2)SCC(=O)NC3=C(C=C(C=N3)C(F)(F)(F)O
CC1=C(C=C(C=C1)OC(=O)CON2C3=C(C=CC(=C3)S(=O)(=O)C)N=N2)Br
COC(=O)COC1=CC2=C(C=C1)C=CC(=C2)OCOC
COC1=C(C=C2C(N(CCC2=C1)C(=O)CCl)C3=C(C=CC(=C3)Br)F)OC
C1=CC=C(C(=C1)CN2C=CSC2=NC(=O)CCl)Cl
C1=CC=C(C(=C1)C(=O)OC2=CN=CC=C2)[N+](=O)[O-]
C1=CC=C=C(=C1)/C=C/C(=O)C2=C(C=CC(=C2)Br)OC(=O)C3=CC=CO3)F
CC1=CC(=CC=C1)NS(=O)(=O)C2=NN=C(S2)NC(=O)C3=CC=C(C=C3)Cl
CC(=O)N(C)C1=CC=C(C=C1)N(C(=O)C2=C(N=CC=C2)NC)C(=O)C3=CC=C(C=C3)C
CC(=O)NC1=NN=C(S1)NS(=O)(=O)C2=CC=C(C=C2)C(F)(F)F
COC1=CC=CC(=C1)N(C(C2=CN=CC=C2)C(=O)NC3CCCC3)C(=O)C4=CC=CO4
CC1=CC(=CC=C1)N2C(=C/C(=N2)C(=S)NC3=CN(N=C3)C)C(=O)N4CC5=CC=CC=C5F)C)O
C1=CC=C(C(=C1)C(=O)NC2=CC(=C(C=C2)OC(C(F)F)F)(F)O
C1=CC=C(C=C1)C2=CSC(=N2)NC(=O)C3=CC(=O)NC4=CC=CC=C43
CC1=CC=C(C=C1)OCC(=O)N/N=C/C2=CC=C(O2)[N+](=O)[O-]
C[C@H]1C(=O)N[C@H](C(=O)N[C@H](CCCC1=C(NC=O)CNC2=CC=C(C=C2)[N+](=O)[O)[O-]
CC1=CC=C(C=C1)/N2CC(C3(C(=O)NC3=CC=C(C=C3)OC)C)C.Cl
C1COC(N1S(=O)(=O)C2=CC3=C(C=C2)OCCO3)CNC(=O)C(=O)NCCC4=CC=CC=C4
COC1=CC=C(C=C1)N(CC2=CC3=CC=CC=C3NC2=O)S(=O)(=O)C4=CC=C(C=C4)OC
CC(C)(C)C1=CC=C(C=C1)C(=O)NC2=CC=C(C=C2)S(=O)(=O)NC3=NC4=CC=CC=C4N=C3
CC1=CC=C(C=C1)C(=O)N2CCN(CC2)C3=CC=C(C=C3)NC(=O)C4=CC(=C(C(=C4)OC)OC)OC
COC1=CC=CC=C1OC(=O)NC(=O)/C(=C2=CC=C(C=C2)OCOCC(=O)C3CCCO3)C(=O)CN4C5=CC=CC=C5N=N4
C1=CC(=CN=C1)OC(=O)C2=CC=C(C=C2)Cl.Cl
C1CN(CCN1C(=O)C2=CC(=CN=C2)Br)S(=O)(=O)C3=CC=CC=C3C(F)(F)F
C1=CC=C2C(=C1)C3=CC=CC=C3C2=NNC4=CC(=C(C=C4)Cl)C(=O)O
CC(C)CS(=O)(=O)C1=NSC2=NC(=O)/C(=C\C3=CC=C(C=C3)OC(=O)C4=CC=CO4)/C(=N)N21
COC1=CC=C(C=C1)/C=N/N=C(\C#N)/C2=CC=CC=C2)/N+](=O)[O-])C(=O)C
C1CN(CCN1C2=NC3=C(C=CC=C3)Br)C(N2CC4=CC=CO4
C1=CC=C2C(=C1)N=NN2CCC(=O)C3=CC=C(C=C3)Cl
COC1=CC=C(C=C1)C(=O)N2C3=CC4=C(C=C3N=C2SC)OCCO4
CN1C(=NC(=O)O)C2=C1C=C(=N1)Cl)/C3=CC=CC=C3
CC1=CC=C(C=C1)NC2=NC3=C(C=C(C=C3)[N+](=O)[O)[O-]
CC1=CC=C(O1)NC(=O)CN(CC(C2=CC=C(C=C2)OCC)C(=O)CC3=CC=C(C=C3)OC
C1=CSC(=C1)C2=CSC(=N2)NC(=O)C3=CC=C(C=C3)Cl
C1=CC2=NON=C2C(=C1)S(=O)(=O)NC3=C(C=CC(=C3)F)F
CC1=CC(=CC=C1)N2C(=O)CC(C2=O)N(CC3=C(N(N=C3C)C)C)C(=S)NC4=CC=C(C=C4)Cl
CC1=CC=C(C=C1)C(=O)N2CCN(CC2)C3=CC=C(C=C3)NC(=O)C4=CC(=C(C(=C4)OC)OC)OC
CC1=CC(=C(N1CC2=CC=CO2)C)C(=O)CCl
CCOC(=O)C1=C(SC(=C1)C2=CC=CC=C2)N
COCCC1=C(C=CC(=C1)NC(=O)CSC2=NC3=C(C(=O)N2CC4=CC=C(C=C4)C(=O)O)SC=C3
CC(C)(C)C1CCCN(C1)C(=O)C2=CC3=C(C=C2)S/C(=C/C4=CC=CC(=C4)C)/C(=O)N3
CC1=CC=C(C=C1)C(=O)OC2=CN=C=C2
COC1=CC=C(C=C1)C(=O)N2CCN(C2)C(=O)C3=CC=C(C=C3)C(=O)N[C4=CC=C(C=C4)C(=O)O
C1=CC(=CC=C1NS(=O)(=O)C2=CC=C(C=C2)Br)S(=O)(=O)NC3=CC=CC=C3Cl
CC1=C(C2=C(O1)C(=C(C(=C2Cl)F)F)NC(=O)C3=CC=CC=C3
CC1=CC=C(C=C1)C(=O)N2CCN(CC2)C3=CC=C(C=C3)NC(=O)C4=CC(=C(C(=C4)OC)OC)OC
COC1=CC=C(C=C1)NC(=O)C2CCN(C2)C3=CC=CC=C3)C(=O)CCl
CCN(CC)C(=O)CN1C=C(C2=CC=CC=C21)/C=C/3\C(=O)NC(=O)N(C3=O)C4=CC=CC=C4F
C1=CC=C(C(=C1)C(=O)NC2=CC(=C(C=C2)OCC(C(F)(F)F)F)C(F)(F)F)O
CC1=COC=CC2C(=C1)N(C(=O)N2C3=CC=CC=C3)C
COC1=CC=C(C=C1)N/C=C/2\CCC3=CC=CC=C32)OC.C(=O)(C(=O)O
CC1=CC(=O)OC2=C1C=CC(=C2)NC(=O)C3=CC=CC=C3OC(F)F
C1=CC=C=C(=C1)NC(=O)NC2=CC(=C(C=C2)OC(F)(F)F)OC(F)(F)C(F)F)/C(C3=CC=CCC=C4=C
CC1=C(C=C(C=C1)NC(=O)CON2C3=C(C=CC(=C3)S(=O)(=O)C)N=N2)Br
CC(C)C1CCN(CC1)CC2=NN=C(S2)SCC(=O)NC3=CC=CC=C3Cl
C1=CC=C(C=C1)CN(CC2=CC=C(C=C2)C(=O)O)S(=O)(=O)C3=CC=C(C=C3)Cl
C1=CC=C(C=C1)CN(CC2=CC=C(C=C2)C(=O)O)S(=O)(=O)C3=CC=C(C=C3)Cl
COC1=C(C=C2C(N(CCC2=C1)C(=O)CCl)C3=C(C=CC(=C3)Br)F)OC
C1=CC=C(C=C1)CN2C=C(C(=N2)C3=CN=CC=C3)C=O
CCOC(=O)C1=C(SC(=C1C2=CC=CC=C2)CN(C)C)NC(=O)CCl.Cl
CCN1C2=NC(=O)N(C(=O)C2=NC(=N1)C3=CC=CC=C3)C
CCOC(=O)C1=C(SC(=C1C2=CC=CC=C2)CN(C)C)NC(=O)CCl.Cl
CC1=CC=C(C=C1)NC2=NC3=C(C=C(C(=C3)Br)C(F)(F)F)F)OC
COC1=CC=C(C=C1)N(CC2=CC3=CC=CC=C3NC2=O)S(=O)(=O)C4=CC=C(C=C4)OC
C1CC(=O)N(C1=O)C2=C(C=CC(=C2)Cl)OC(=O)C3=CC=CO3
C1=CC=C(C=C1)N2C=C(C(=N2)C3=CC=C(C=C3)Cl)C(=O)NC4=CC=C(C=C4)C(=O)O
CCC1=NS(=C2C)C(=O)N(C(=O)C2NC(=C1)C3=CC=CC=C3
CC1=CC(=CC=C1)N2C(C(C(=C2N)C#N)(C#N)C#N)C3=CC=CC=C3
C1COCCN1C(=O)CN2C=C(C3=CC=CC=C32)/C=C/4\C(=O)NC(=O)N(C4=O)C5=CC=CC=C5F
COC1=CC=C(C=C1)S(=O)(=O)N2CCN(CC2)C(=O)NC3=CC=CC=C3OC
COC1=CC=C(C=C1)N(C(C2=CC=CC=C2)C(=O)NC3CCCC3)C(=O)C4=CC=CO4
CN(CC1=NC=CN=C1)C(=O)C2=NOC(=C2)COC3=CC=CC=C3SC
CCN1C2=NC(=NO1)C=C2=NC3=C(C=CC=C3)Br
CC1=NC(=CO1)C2=CC=C(C=C2)S(=O)(=O)N3CCN(CC3)C4=CC=CC=C4
CC(C)(C)OC(=O)NCOC1=CC2=C(C=C1)C=C(=C2)OCNC(=O)CCl)C
COC1=CC=C(C=C1)S(=O)(=O)N2CCN(CC2)C(=O)NC3=CC=CC=C3OC
CCOC1=CC=C(C=C1)N(CC2=CC3=CC=C(C=C3)C)S(=O)(=O)S(=O)NC4=CC=CC=C4
CCN(CC)C1=CC=C(C=C1)N(C(C2=CC=C(C=C2)C(=O)O)NC(=O)CC3=CC=CC=C3
COC1=CC=CC=C1/C=C/C(=O)C2=C(C=CC(=C2)Br)OC(=O)C3=CC=CO3
CC1=CC=C(C=C1)C(=O)C2=C3C=CC(=CC3=[N+](N2CCC(=O)N)[O-])C(F)(F)F
CC1=CC(=C(N1C2=NC(=C2)[N+](=O)[O-]
C1=NC(=CC1)C2=CSC(=C2)NC(=O)C3=CC=C(C=C3)Cl
CN1C2=NC(=S)N1)NC(=O)C2=NC(=O)NC3=CC=CS3
COC1=CC=C(C=C1)N2CCN(CC2)C(=O)C3=CC(=O)NC4=CC=CC=C43
CC(C)(C)OC(=O)[C@H](CC1=CC=CC=C1)NC(=O)C2=C(NC=C2)C(=O)N[C@H](CC3=CC=CC=C3)NC(=O)O)C4=CC=C=C4
CC1=CC=CC=C1S(=O)(=O)NC(=O)C2=CC(=C(C=C2)CC3=CN(C4=C3C=C(C=C4)NC(=O)OC5CCCC5)C)OC
C1CN(CCN1C2=CC=CC=C2)C(=O)C3=CC(=O)NC4=CC=CC=C43
CC1CC2=NON=C2C(=N1)NC(=O)C3=CC=CC=C3F
CC1=CC=C(C=C1)NS(=O)(=O)C2=NN=C(S2)NC(=O)C3=CC=C(C=C3)Cl
COC1=CC=CC=C1N(CC(=O)NC2=CC(=C(C=C2)Cl)C(F)(=O)O)S(=OC3=CC=CC=C3
C1=CC2=NON=C2C(=C1)S(=O)(=O)NC3=C(C=CC=C3)F
CC1=CC(=C(C=C1)NC(=S)NC(C(Cl)(Cl)NC2=CC=CC=C2
CNC1CN(CC(=O)N(C1)C2=CC=CC=C2)C3CCCC3
CC1=NC(=CO1)C2=CC=C(C=C2)S(=O)(=O)N3CCN(CC3)C4=CC=CC=C4
CCOC(=O)C1=C(SC(=C1)C2=CC=CC=C2)N
C1CN(CCN1C2=CC(=CC=C2)Cl)C(=O)C3=C(N=C4N3C=CS4)Cl
C1=CC=C(C=C1)C2=CSC(=C2C(=O)O)NC(=O)/C=C/C3=CC=CS3
CCCCOC1=CC=C(C=C1)OC)S(=O)(=O)C2=CC=C(C=C2)NC(=O)C3=CC=CC=C3OC
C1CN(CCN1C/C=C/C2=CC=CC=C2)C3CC(=O)N(C3=O)CC4=CC=CS4
COC1=CC=CC=C1/C=C/C(=O)C2=C(C=CC(=C2)Br)OC(=O)C3=CC=CO3
COC1=NC(=C(C=C1)C2=NC3=C(C=CC=C3)Br)C(N2C(=O)C4=CC=C(C=C4)OC(=O)OC
CC1=CC=C(C=C1)NC(=O)CN(C)C(=O)C2=C(N=CC=C2)NC3=CC=CC(=C3)OC(F
COC1=CC(=C(C=C1)C2CC(=NN2C(=O)CCl)C3=CC=CS3)OC
CCC1=C(SC(=C1)N2C(=O)CC(C2=O)N(CC3=CC4=C(C=C3)OCO4)CC5=CC=CN5C
CCCN1N=C(N=N1)NC(=O)COC2=CC=C(C=C2)C3CCCCC3
CC1=CC=C(C=C1)C(=O)C2=C3C=CC(=CC3=[N+](N2CCC(=O)N)[O-])[N+](=O)[O-]
COCCNC(=O)N(C1=CC(=CC=C1)S(=O)(=O)C2=CC=C(C=C2)NC(=O)C3CC4=CC=CC=C4N3
COC1=CC=C(C=C1)N(CC2=CC3=CC=CC=C3NC2=O)S(=O)(=O)C4=CC=C(C=C4)OC
C1COC(N1S(=O)(=O)C2=CC=C(S2)CC(=O)NC3=C(C=C(S3)C4=CC=CC=C4)C(=O)N
C1=CC(=CC=C1)NC2=CC3=C(C=CC3)Cl)S(=O)(=O)NC4=CC=CC=C43
COC1=CC=C(C=C1)N(CC2=CC3=CC=CC=C3NC2=O)S(=O)(=O)C4=CC=C(C=C4)OC
CC1=C(C=C(C=C1)C(=O)O)NC(=S)NC(=O)C2=CC=C(C=C2)COC3=CC=CC=C3
CC1=CC(=O)OC2=C1C=CC(=C2)NC(=O)CC3=CC=CC=C3[N+](=O)[O-]
C1=CC=C(C=C1)CCN(CCC2=CC=CC=C2)C(=O)CCl
C1=CC=C(C(=C1)C(=O)NN2C(=O)/C(=C/C3=CC=C(C=C3)O)/SC2=S)O
CC1=CC=C(O1)C(C(=O)NCC2=CC=CO2)N(C3=CC=C(C=C3)OC)C(=O)CN4C5=CC=CC=C5N=N4
CC(=O)NC1C2=C(C=CC(=C2)F)N(C1=O)CCN3CCOCC3.Cl
C1=CC=C2C(=C1)C3=CC=CC=C3C2=NNC4=CC(=C(C=C4)Cl)C(=O)O
CC1=CC(=O)OC2=C1C=CC(=C2)NC(=O)CC3=CC=CC=C3[N+](=O)[O-]
CCC1=CC=CC(=C1)OCCC(=O)NC2=CC=C(C=C2)S(=O)(=O)(=O)C3=CC=C(C=C3)C
CC1=CC=C(C=C1)S(=O)(=O)/N=C/2\C=C(C(=O)C3=CC=CC=C32)NC4=CC=CC(=C4)C(=O)O
COC1=CC2=C(C=C1)N(C(=O)C2=O)CC3COC4=CC=CC=C4O3
C[CH]1C2[C@@@H]3[C@H](N1C(=O)N(C(=O)N(C2=O)CC4=CC=CC=C4
C1=CC(=CC=C1F)SCC(=O)NC2=CC3=C(C=C2)C(=O)NC3=O
CNC(CC)C(=O)C1=CC(=CN1)/N2\C(=O)C3=C(C=CC(=C3)Br)O
CCOC(=O)C1=C(SC(=C1C2=CC=CC=C2)CN(C)C)NC(=O)CCl
C1=CC=C(C=C1)CNC(=O)C2=CC=C(C=C2)S(=O)(=O)NC3=CC=CC(=C3)C(F)(F)F
COC1=C(C=C(C=C1)C2CC(=NN2C(=O)CCl)C3=CC=CS3)OC
CC(=O)NC1=CC=C(C=C1)N(C(C2=CC=C(C=C2)OC)C(=O)NCC3CCCO3)C(=O)CN4C5=CC=CC=C5N=N4
C1=CC(=CN=C1)NC(=O)CC2=CC(=C(C=C2)Cl)Cl
C1=CC(=CC=C1Cl)SC(=O)NC2=CC3=C(C=C2)C(=O)NC(=S)N3)C4=CC=C(C=C4)Cl
CC1=CC(=CC=C1)N2C3=C(C(=N2)C)C(=N3)C4=CC(=CS4)C(=C(C4)OCO)O)(=O)O
CC1=CC(=CC=C1)NS(=O)(=O)C2=NN=C(S2)NC(=O)C3=CC=C(C=C3)Cl
CC1=CC=C(C=C1)S(=O)(=O)N=C/2\C=C(C(=O)C2)NC3=C(C=C(C=C3)OC)C(=O)N4C5=CCC=CC=C5N=N4
C1COCCN1CC2=NC3=C(C=C(C=C3)Br)C(N2CC(=O)NN)C4=CC=CC=C4
C1=CC(=CC=C1NC2=C(C(=O)N2C3=CC=C(C=C3)Cl
CC1=CC=CC=C1S(=O)(=O)NC(=O)C2=CC(=C(C=C2)CC3=CN(C4=C(C=C3)OCO4
CC1=C(C(=CC=C1)NC2=NN=C(S2)SCC(=O)NC3=C(C=C(C=N3)C(F)(F)F)Cl)C
CC1=CC=C(C=C1)C(=O)C2=C3C=CC(=CC3=[N+](N2CCC(=O)N)[O-])[N+](=O)[O-]
CC(=O)NC1C2=C(C=CC(=C2)Cl)N(C1=O)CCN3CCOCC3.Cl
C1=CC=C(C=C1)CCN2C=CC3=CC=CC=C32)/C=C/[N+](=O)[O-]
CCNC(=O)C1=C(SC(=C1)C2=NC=CC=C2)N
CC1=CC=C(C=C1)C2CC(=NN2C(=O)CCl)C3=CC=CS3
C1=CC=C(C=C1)NC(=O)NN(C2=CC=CC=C2)C(=O)CCl
CC1=CC=C(C=C1)C(=O)C2=C3C=CC(=CC3=[N+](N2CCC(=O)N)[O-])C(F)(F)F
C1=CC=C(C=C1)CCCN2C3=CC=CC=C3C(=O)C2=O
CC1=CC=C(C=C1)OCC(=O)N/N=C/C(=O)C2=CC=C(C=C2)NC(=O)C
CC1=CC=C(C=C1)C2=NN(C=C2NC(=O)CCl)C3=CC=CC=C3
CC1CC(CC1)C(=O)N(C2=CC=C(C=C2)C(=O)S(=O)(=O)NC3=CC=C(C=C3)C
C1CN(CCN1C2=CC=C(C=C2)F)C(=O)CS(=O)(=O)C3=CC(=O)NC4=CC=CC=C43
CC(=O)NC1C2=C(C=CC(=C2)Br)N(C1=O)CCN3CCOCC3.Cl
COC1=CC=C(C=C1)N(CC2=CC(=O)NC3=CC=CC=C32)C(=O)CCl
CC1=CC=C(C=C1)C2=NN(C=C2NC(=O)CCl)C3=CC=CC=C3
C1=CC=C2C(=C1)N=NN2CC(=O)N/N=C\C3=CC=C(C=C3)Cl
COCCNC(=O)C(C1=CC(=CC=C1)OC)N(CC2=CC=CS2)C(=O)CN3C4=CC=CC=C4N=N3
C1=CC(=CN=C1)OC(=O)C2=CC=C(C=C2)Cl.Cl
CCOC(=O)C1=C(SC(=C1C2=CC=CC=C2)CN
CC1=C(C=C(C=C1)C(=O)N2C=NC3=CC=CC=C32)C
COC1=CC=C(C=C1)N(C(C2=CN=CC=C2)C(=O)NC3CCCC3)C(=O)C4=CC=CO4
C1=CC(=CC=C1NC2=CC=C(C3=NON=C23)[N+](=O)S(=O)(=O)N
CN(CC1=CC=C(C=C1)F)S(=O)(=O)C2=NN=C(S2)NC(=O)C3=CC=CC=C3Br
CC1=CC=C(C=C1)N2C(=NN=C2SCC(=O)NC3=CC4=C(C=C3)OCO4)CC5=CC=CN5C
CCNC(=O)C1=C(SC(=C1C2=CC=CC=C2)C(C(F)(F)F)(C(F)(F)F)O)N
CC(C)CS(=O)(=O)C1=NSC2=NC(=O)/C(=C\C3=CC=C(C=C3)OC(=O)C4=CC=CO4)/C(=N)N21
CN1CCN(CC1)CC(=O)NC2=CC(=CC=C2)[N+](=O)[O-]
C1=CC=C(C(=C1)C2=NN(N=N2)CC(=O)NCCC3=CC=CO3)[N+](=O)[O-]
C1=CC2=C(N([N+](=C2C=C1)[O-])CCC(=O)N)C(=O)C3=CC(=CC=C3)[N+](=O)[O-]
CC(=O)C1=C(NC(=C1)C2=CC=CC=C2)N3CCCC3
C1=CC=C2C(=C1)C(=O)N(C=N2)NC(=O)C3=CC=C(C=C3)Br
CC1=NC2=CC=CC3=C2C(=CC=C3)N1C
CC1=C(C(=CC=C1)N2CN(CC2)C(=O)C3=CC(=C(C=C3)OC)C)C4=CC=CC=C4)OC
CCC1=N=C(S1)NS(=O)(=O)C2=CC=C(C=C2)C(F)(F)(F
C1=CC=C(C=C1)CCN2C=CSC2=NC(=O)CCl.Cl
CC1=CC=C(C=C1)C(=O)C2=C3C=CC=CC3=[N+](N2CCCC(=O)N)[O-])C(F)(F)F
C1=CC=NC(=C1)SCC(=O)NC2=NON=C2[N+](=O)[O-]
CC1=CC=C(O1)C(C(=O)NCC2=CC=CO2)N(C3=CC=CC=C3OC)C(=O)CN4C5=CC=CC=C5N=N4
COC1=CC=C(C=C1)N(C(C2=CN=CC=C2)C(=S)NC3CCCC3)C(=O)(=O)C4=CC=CO4
CCC1=NC(=NS1)NS(=O)(=O)C2=CC=C(C=C2)NC(=O)/C=C/C3=CC=C(C=C3)F
CN(CC1=CC=C(C=C1)F)S(=O)(=O)C2=NN=C(S2)NC(=O)C3=CC=CC=C3Br
CCC1=CC(=O)N(C(=O)CCCNNC(=O)C2=C(C=C(C=C2)C(F)F)F
C1=CC=C(C=C1)CSC(=O)NC2=NC3=CC=CC=C32.Cl
CCOC1=NN=C(N1C)SCCOC2=CC=C(C=C2)OC)NC(=O)CC3=CC=C(C=C3)OC
CC1CCN(CC1)C2=C3C(=C(SC3=NC(=N2)C)C(=O)NC4=CC5=C(C=C4)OCCO5)C
C1=CC=C2C(=C1)C=CC=C(=C2)Cl)C(=O)NC3=CC=CC=C3
C1=CC(=CN=C1)OC(=O)C2=CC=C(C=C2)Cl.Cl
C1=CC=C(C(=C1)C(=O)NN2C(=O)//C=C/C3=CC=CC=C32)/C=NO)S2
CC(C)O1=C(C=C(C=C1)C(COC2=CN=CC=C2)C(=O)NC3=CC=CC=C3
COC(=O)[C@H](CCC1=CNC2=CC=CC=C21)NC(=O)C3=CC=CC(=C3)/C(=O)CCl
COC1=CC=CC=C1N2CCN(CC2)CC(COC3=CC=CC=C3OC(=O)CCl)C
C1=CSC(=C1)C2=CSC(=N2)NC(=O)C3=CC=C(C=C3)Cl
COC1=CC=C(C=C1)N(CC2=CN=CC=C2)C(=O)NC3CCCC3)C(=O)CCl
CC1=C(C(=CC=C1)N2C3=C(C=C(C=C3)C)SC2=N3)S(=O)(=O)C(=O)N4CCC5=CC=CC=C54)O
CC1=C(C=CC(=C1)C)S(=O)(=O)N2CCN(CC2)C(=O)C3=CC(=C(C=C3)N4CCCC4)[N+](=O)[O-]
C1=CC(=CC=C1NS(=O)(=O)C2=CC3=C(C=C2)C(=O)NC3=O
CC(=O)NC1=CC=C(C=C1)N(C(C2=C(C(=CC=C2)OC)C(=O)NC3CCCO3)C(=O)CN4C5=CC=CC=C5N=N4
CC1=CC=C(O1)C(C(=O)NCC2=CC=CO2)N(C3=CC=CC=C3OC)C(=O)CN4C5=CC=CC=C5N=N4
CCCOC1=CC=CC2=C1C(=C(=O)N2C3=CC=CC=C3)C
CC(=O)NC1=CC=C(C=C1)N(C(C2=C(C(=CC=C2)OC)OC)C(=O)NCC3CCCO3)C(=O)CN4C5=CC=CC=C5N=N4
CCCCOC(=O)NC1=CC=C(C=C1)CN(CC2=CC=C(C=C2)OC(F)(F)F)F)OC
C1=CC=C(C(=C1)C(=O)OC2=CN=CC=C2)[N[N+](=O)[O-]
CC1=CC=C(C=C1)C(=O)C2=C3C=CC(=CC3=[N+](N2CCC(=O)N)[O-])C(F)(F)F
C[C@]12[C@@H]3[C@H]([C@H](N1C(=O)N(C2=O)C4=CC(=CC=C4)Br)C5=CC=C(C=C5)F)C(=O)N(C3=O)C6CCCCC6
C1COCCN1C(=O)CN2C=C(C3=CC=CC=C32)/C=C/4\C(=O)NC(=O)N(C4=O)C5=CC=CC=C5F
CCCCC1C2=C(C=C1)N(C(=O)C2NC(=O)C)CCN3CCOCC3.Cl
CC1=CC=C(C=C1)C(=O)C2=C3C=CC(=CC3=[N+](N2CCC(=O)N)[O-])C(F)(F)F
C1=CC=C(C(=C1)/C=C/C=N/N2C(=NNC2=S)C3=CC=CO3)[N+](=O)[O-]
C/C(=N\N=C(/N)\SC1CC(=O)N(C1=O)C2=CC(=CC=C2)Cl)/C3=CC=CS3
CC1=CC=C(C=C1)S(=O)(=O)N2CCN(C2)S(=O)(=O)C3=CC4=C(C=C3)N=CS4)C=C(C(=C4)O)O)O
CC1=CC=C(C=C1)C2=NN(C2)C(=O)CCl)C3=CC=CS3
COC1=CC=C(C=C1)N2C(=O)CCN(C2)C3=CC=C(C=C3)OC)C#N
C1C(N(N=C1C2=CC=CC=C2)C3=CC=C(C=C3)C(=O)O)C4=CC=CC=C4
CC1=C2C(=CC=C1)C(=O)C(=O)N2CCOC3=CC=CC=C3
CC1=CC=C(C=C1)C(=O)C2=C3C=CC(=CC3=[N+](N2CCC(=O)N)[O-])[N+](=O)[O-]
CC1=CC(=NN1)C(=O)NC2CCCC3=C2C=NN3C4=CC=C(C=C4)C(C)(C)C
C1=CC=C2C(=C1)C3=CC=CC=C3C2=NNC4=CC(=C(C=C4)Cl)C(=O)O
CC1=CC=C(C=C1)C(=O)C2=C3C=CC(=CC3=[N+](N2CCC(=O)N)[O-])[N+](=O)[O-]
CC(=O)NC1C2=C(C=CC(=C2)Br)N(C1=O)CCN3CCOCC3.Cl
CC1=CC=C(C=C1)C(=O)C2=C3C=CC(=CC3=[N+](N2CCC(=O)N)[O-])C(F)(F)F
C1=CC=C(C=C1)CNC(=O)C2=CC=C(C=C2)S(=O)(=O)NC3=CC=CC(=C3)C(F)(F)F
C1C(N(N=C1C2=CC=CS2)C(=O)CCl)C3=CC=CO3
CC1=CC2=C(C=C1)NC(=O)C(=C2)CN(CCC3=CC=CC=C3)CC4=NN=NN4CC5CCCO5
C1=CC(=C(C=C1Cl)OCCN(=O)CNC2=CC=C(C=C2)Cl
CC(C)C1=CC=C(C=C1)N(C(C2=CN=CC=C2)C(=O)NC3CCCC3)C(=O)C4=CSN=N4
CC1=CC=C(C=C1)N2C(C(C(=C2N)C#N)(C#N)C#N)C3=CC=CC=C3
CN1C=NC2=C1C=CC(=C2)OC(=O)C3=CC=CC=C3
CC1=CC2=C(C=C1)N(C3=C2CCCC3)CC(CN4CCCCCC4)O.Cl
C1=CC=C(C=C1)N2N=C3C=C(C(=CC3=N2)Cl)N
C1=CC=C(C=C1)CN2C=C(C3=CC=CC=C32)/C=C/[N+](=O)[O-]
COC(=O)[C@H](OCC1=CC=C(C=C1)NC(=O)C2=C(C=CC=C2)Cl)C(=O)N3=CC=CC=C3
CC1=CC=C(O1)C2=NN(C(C2)C3=CC=CS3)C(=O)CCl
COC1=CC=CC(=C1)N(CC2=CC(=O)NC3=CC=CC=C32)C(=O)CCl
CC1=CC(=C(C=C1)NC2=NC(=C(C(=N2)N3CCOCC3)[N+](=O)[O-])N)C
CCC(C)C)C@H](C(=O)OC(C)C)C1CCN(CC1=C(C2=CC=C(C=C2)NC(=O)C(=O)CN3CC=C=C4N=N3
CC(C)(C)OC(=O)CNC(=O)C1=C(N=CN1)C(=O)NC(=C2=CC=CC=C2)C
C1=CC(=CN=C1)NC(=O)/C(=C/C2=CC(=C(C=C2)Cl)Cl
C1CN(CCN1C2=CC=CC=C2)C(=O)C3=CC(=O)NC4=CC=CC=C43
CC1=C(C=C(C=C1)O)NC(=O)CN2C=C(C=C2)S(=O)(=O)NC3=CC=C(C=C3)Cl
C1CN(CCN1C2=CC=CC=C2)C(=O)C3=CC(=CC=C3)[N+](=O)[O-])C(=O)C4=CC=C(C=C4)Cl
CCOC1=CC=C(C=C1)NC(=O)CSC2=NC(=CC(=O)N2)NS(=O)(=O)C3=CC=C(C=C3)C
CCC1=NN=C(S1)NS(=O)(=O)C2=CC=C(C=C2)NC(=O)/C=C/C3=CC=CC=C3Cl
COC1=C(C=C2C(N(CCC2=C1)C(=O)CCl)C3=C(C=CC(=C3)Cl)F)OC
COC1=CC=CC=C1N2CCN(CC2)CCOC(=O)C3=CC=CS3
CC1=CC=C(O1)/C=C/2\C(=O)NC(=S)N(C2=O)C3=CC(=CC=C3)OC
C1=CC(=CC=C1NS(=O)(=O)C2=CC=C(C=C2)Br)S(=O)(=O)NC3=NC=CS3
CC(=O)NC1=CC=C(C=C1)N(C(C2=CC(=C(C=C2)OC)OC)C(=O)NCC3CCCO3)C(=O)CN4C5=CC=CC=C5N=N4
C1CN(CCN1C2=CC=CC=C2)C(=S)NC3=CC(=CC=C3)S(=O)(=O)C(F)F
C1=CC2=C(N([N+](=C2C=C1)[O-])CCC(=O)N)C(=O)C3=CC(=C(C(=C3)Cl)N)Cl
COC1=CC=CC=C1OCNC(=O)C2=NC(=C(S2)Br)C(=O)N=CSC3=CC=C(C=C3)OC(F)(F
C1COCCN1C(=O)CN2C=C(C3=CC=CC=C32)/C=C/4\C(=O)NC(=O)N(C4=O)C5=CC=CC=C5F
CC1=CC(=C(C=C1)N2CCN(CC2)C(=O)C3=CC(=O)NC4=CC=CC=C43)C
CC1=NN(C(=C1C2=CC=CC=C2)C3=C(C=CC=C3)OC(=O)CN4CCCC4)C5=CC=CC=C5
CC1=CC=C(N=C1)/C=C/C(=O)C2=C(C=C(C=C2)Cl)OC(=O)C3=CC=CO3
C/C(=N\N=C(/N)\SC1CC(=O)N(C1=O)C2=CC=C(C=C2)Cl)/C3=CC=CS3
CC1=CC=C(C=C1)C(=O)NC2=CC3=C(C=C2)N(C=N3)C
C1COCCN1C(=O)CN2C=C(C3=CC=CC=C32)/C=C/4\C(=O)NC(=O)N(C4=O)C5=CC=CC=C5F
C1=CC((=C(=C1Cl)Cl)Cl)S(=O)(=O)NC2=C(C=CC(=C2)OCC(=O)NC3=NC=C(C=C3)Cl
CCOC(=O)C1=C(SC(=C1C2=CC=CC=C2)C(C(F)(F)(F)F)F)N
COC1=CC=C(C=C1)C(=O)OC2=CN=CC=C2
CC(C)N(C1=CC=C(C=C1)S(=O)(=O)NC2=CC=CC(=C2)NC(=O)C)C(=O)CC3=NCC=CC=C3
COC1=C(C=C(C=C1)C2=NN(C(=O)C2C3=CC=C(C=C3)OC)O3)C
COC1=CC=C(C=C1)NS(=O)(=O)C2=CC3=C(C=C2)OC(=N3)NC4=CC5=C(C=C4)OCCO5
CC1=CC=C(C=C1)S(=O)(=O)N2CCN(CC2)S(=O)(=O)C3=CC4=C(C=C3)OCCO4
C1=CC=C(C=C1)C(C2=CC=CC=C2)NC(=O)COC(=O)CCC3=CNC4=CC=CC=C43
C1=CC(=CC(=C1Cl)NS(=O)(=O)C2=CC(=CC=C2)Cl)C(=O)NC4=CC=CC=C3
C1COCCN1CC2=NC3=C(C=C(C=C3)Br)C(N2CC(=O)NN)C4=CC=CC=C4
C1=CC=C(C=C1)CN2C=C(C3=CC=CC=C32)/C=C/[N+](=O)[O-]
COC1=C(C=C(C=C1)C2CC(=NN2C(=O)CCl)C3=CC=CS3)OC(F)F
C1=CC=C(C=C1)C(C2=CC=CC=C2)C(=O)NC(=S)NC3=CC=C(C=C3)O
CCC1=C(SC(=C1C(=O)N2CCOCC2)NC(=O)CC3=CC=CC=C3OC)C
C1=NC=C2C(=C1)N=NN2CC(=O)C3=CC=C(C=C3)Cl
C1=CC=C2C(=C1)N=NN2CC(=O)N(CC3=CC=CS3)C(C4=CC=CO4)C(=O)NCC5=CC=CO5
CS1=C2=C(N([N+](=C2C=C1)[O-])CCC(=O)N)C(=O)C3=CC(=C(C(=C3)Cl)N)Cl
COC1=CC=C(C=C1)N(CC2=CC3=CC=CC=C3NC2=O)S(=O)(=O)C4=CC=C(C=C4)OC
C[C@]12[C@@H]3[C@H]([C@H](N1C(=O)N(C2=O)C4=CC(=CC=C4)F)C5=CC=C(C=C5)F)C(=O)N(C3=O)C6CCCCC6
CCN1C(=O)C(C2=C1C)C(=CC(=C2)[N+](=O)[O)C3=C(C(=C(C(=C(C(=C3)Br)Cl)C(F
CC1=CC(=C(C=C1)NC2=NC(=C(C=N2)S(=O)(=O)C3=CC(=C(C(=C3F)F)F)F)O
CC1=CC=C(C=C1)NC(=O)CN2CCCO2)S(=CC3=CC=C(C=C3)C(F)(F)(F)F)Cl)Cl
C1CN(CCN1C2=CC=CC=C2)C(=O)C3=CC(=O)NC4=CC=CC=C43
CCCC1=NSC(=O)NC(=S)OC1)NS(=O)(=O)C2=CC=C(C=C2)NC(=O)C3=CC=C(C=C3)C
C1=CC=C(C=C1)C2C3=C(C=CC(=C3)Br)N=C(N2CC(=O)NN)C4=CC=CC=C4
CN1CCN2C(C1)C3(CC4=C2C=CC(=C4)N)C(=O)NC(=O)NC3=O
COC1=CC=C(C=C1)N(CC2=CC3=CC=CC=C3NC2=O)S(=O)(=O)C4=CC=C(C=C4)OC
CCC1=NN=C(S1)NS(=O)(=O)C2=CC=C(C=C2)NC(=O)/C=C/C3=CC=CC=C3Cl
CC1=CC2=C(N1CC(=O)N3CC4=C(C3)C5=C(N4)C=CC=C5)CC(=C2)F)F)F
C1=CC2=C(N([N+](=C2C=C1)[O-])CCC(=O)N)C(=O)C3=CC=C(C=C3)[N+](=O)[O-]
C1=CC=C(C(=C1)C(=O)NC(=S)NC2=CC=C(C=C2)NC(=O)C3=CC(=CC=C3)Cl)Cl
C1=CC=C(C=C1)CCNC(=O)C2=C(N=N2)C(=O)NC3=CC=CC=C3Cl
CC(=O)N(C)C1=CC=C(C=C1)/C(=N/C/C(=O)C2=C(N=CN2)C(=O)N[C@@@H](=O)C3=CC=C=C(C=C3)Cl)OC=OC=C3
C1=CSC(=C1)C(=O)OC2=CC3=C(C=C2)C=CC(=O)O3
COC1=CC=C(C=C1)/C=N/N(C(=S)NC(=O)C2=CC(=CC=C2)C(F)(F)O
C1=CC=C2C(=C1)C3=CC=CC=C3C2=NNC4=CC(=C(C=C4)Cl)C(=O)O
CCCOC1=CC=C(C=C1)NC(=O)CSC2=CC3=C(C=C2)NC=C(C3)C(=O)OC4CC5=CC=CC=C5
CC1=CC=C(O1)C(C(=O)NC2=CC=CC=C2)S(=O)(=O)NC3=CC=C(C=C3)C(=O)CN4C5=CC=CC=C5N=N4
CC(=O)[C1=C(C=CC(=C1)NC(=O)CSCC(=O)NC2=CC=CC(=C2)C(F)(F)F)Cl)/C(=OC
CC(C)CNS(=O)(=O)C1=CC=C(C=C1)CCC(=O)NC2=C(C=CC(=C2)Cl)OC3=CC=CC=C3
C1=CC=C(C=C1)C2=CSC(=C2C(=O)O)NNC(=S)NC3=CC=C(C=C3)OC(F)(F)C(F)F)C(F)F)F
CC1=C(C=C(C=C1)OCC(=O)NC2=C(C=C(C=C2)C(=O)O)NC(=O)CC3=CC=C(C=C3)C
CCC1=NN=C(S1)NS(=O)(=O)C2=CC=C(C=C2)NC(=O)/C=C/C3=CC=C(C=C3)F
CSC1=NSC(=N1)NC(=O)OCC2=CC=C(C=C2)Cl
C1=CC2=NON=C2C(=C1)S(=O)(=O)NC3=C(C=CC(=C3)F)F
C1=CC=C(C=C1)NC(=O)NN(C2=CC(=C(C=C2)Br)S(=O)(=O)C3=CC=CS3)C(=OCN=O5CC=CC=C5N=N4
CN(C)C1=CC=CC=C1)C(=O)C2=NOC(=C2)COC3=CC=CC=C3
COC1=C(C=CC(=C1)/C=N/NC(=O)/C(=C\C2=CC3=C(C=C2)OCO3)/NC(=O)C4=CC=CC=C4)O
CC(=O)NC1C2=C(C=CC(=C2)Br)N(C1=O)CCN3CCOCC3.Cl
C1CN(CCN1C2=CC(=CC=C2)F)C(=O)CCS(=O)(=O)C3=CC=CC=C3
CN1CCN(CC1)CC(=O)NC2=NC(=NC(=N2)C3=CC=CC(=C3)OC(F)(F)(F)F
COC1=CC(=C(C=C1)C(=O)NN2C=NC3=C(C2=O)C(=CS3)C4=CC=CS4)O
CCC1=NN=C(S1)NS(=O)(=O)C2=CC=C(C=C2)NC(=O)/C=C/C3=CC=CC=C3Cl
C1=CC=C2C(=C1)C(=CC(=C2N)C(C(F)(F)F)(C(F)(Cl)(C(F)F)F)O
C1C2=C(N(N=C2CS1(=O)=O)C3=CC(=CC=C3)Cl)NC(=O)C4=CC5=C(C=C4)OCO5
CNC(=N=C1C(N=C1C2=CC=C(C=C2)Cl)/C(=O)C3=CC=CC=C3
CC1=CC(=CC=C1)N2C3=C(C(=N2)C)C(=N3)C4=CC=C(C=C4)C(=O)O)C5=CC=CC=C5
C1=CC=C(C(=C1)CN2C(=O)NN(N=N2)S(=O)(=O)NC3=CC=CC=C3F)C
C1CN(CCN1C2=CC=CC=C2)C(=O)C3=CC(=O)NC4=CC=CC=C43
C1CN(CCN1C2=CC(=CC=C2)Cl)C(=O)C3=C(N=C4N3C=CS4)Cl
C1CC2=C(C1)SC(=C2C#N)NC(=O)C3=CC=CC=C3[N+](=O)[O-]
CCOC(=O)C1=C(SC(=C1)C2=CC=CC=C2)N
C1=CC=C(C=C1)CCN(CCC2=CC=CC=C2)C(=O)CCl
CC(=O)NC1C2=C(C=CC(=C2)F)N(C1=O)CCN3CCOCC3.Cl
CCC1CCC2=C(O1)N(C(=O)N(C2)C3=CC=CC=C3)C(=O)CN4CCOCC4
CCC1=C(SC(=C1C(=O)N2CCOCC2)NC(=O)CC3=CC=CC=C3OC)C
COC1=CC=C(C=C1)NS(=O)(=O)C2=CC3=C(C=C2)OC(=CC=C3)OCCO3
CC1=CC=C(C=C1)N2C(=O)CC(C2=O)N(CC3=C(N(N=C3C)C)C)C(=S)NC4=CC=C(C=C4)Cl
CCC1=CC=C(C=C1)N/C=C(\C#N)/C2=CN=CC=C2)NC(=O)C3=CC(=CC=C3)Cl)C
CC1=CC(=O)OC2=C1C=CC(=C2)NC(=O)C3=CC=CC=C3OC(F)F
COC1=CC(=C(C=C1)C2=NN(C(=C2)N)S(=O)(=O)C3=C(C(=C(C(=C3F)F)F)F)O
CC(C)C[C@@H](C(=O)OC(C)(C)C)NC(=O)C1=C(NC=N1)C(=O)N[C@@@@@H](C2=CC=C(CC=C2)NC(C)C)CC)C=C3
CC1=CC(=C(C=C1)NC(=S)NC(Cl)C2=CC=CC=C2)CCl
CC1=CC=C(C=C1)S(=O)(=O)/N=C/2\C=C(C(=O)C3=CC=CC=C32)NC4=CC=CC(=C4)C(=O)O
CC(C)(C)OC(=O)[C@H](CC1=CC=CC=C1)NC(=O)C2=C(N=N2)CC(=O)N[C@@@@H](CC3=CC=C(C=O)OCC3=C)C=C=C4
C1=CC=C(C(=C1)CN2C3=C(C=C(C=C3)Cl)OC(=O)NC4=CC=CO4
CCC1CCC(CC1)N2CCN(CC2)C3=CC=C(C=C3)[N+](=O)[O-]
CC1=CC=C(C=C1)/C=C/C(=O)C2=C(C=CC(=C2)Br)OC(=O)C3=CC=CO3
COC1=CC=C(C=C1)N/C=C/2\CCC3=CC=CC=C3C2=O
CC1=CC=C(O1)C2=NN(C(C2)C3=CC=CS3)C(=O)CCl
CC1=CC=C(C=C1)C2=NN(C2)C(=O)CCl)C3=CC=CS3
COC1=CC(=C(C=C1)/C=C/2\CCC3=CC=CC=C3C2=O
CC1=CC=C(C=C1)CNC(=O)CC2=C(C=NN2)C3=CC=CC(=C3)C(=O)O
CC(C)(C)OC(=O)NCCOC(=O)C1=C(C2=CC=C1)C=CC(=O)O2
CC1=NC(=CO1)C(C2=CC=CO2)NC(=O)CCl)C3=CC=CC=C3
COC1=C(C=CC(=C1)C2CC(=NN2C(=O)CCl)C3=CC=CS3)OC(F)F
COC1=CC=CC=C1NC(=O)NC2=CC(=C(C=C2)Cl)C((F)(F)(F)OC(F)O
C/C1C(C(=NN1C(=O)C(=O)C2=CC=C(C=C2)Cl)Cl
CC
C1CN(CCN1C2=CC=CC=C2)C(=O)C3=CC(=O)NC4=CC=CC=C43
CCCN1SC(=O)C2=C1C=CC(=C2)NC(=O)C3=CC=CC=C3[N+](=O)[O-]
CCCCCOC1=C(C(=C(C=C1)NC(=O)CSC2=C(C=C(C(=C2)OC)C)OC)C3=CC=CC=C3
CC1=CC=C(C=C1)NC2=NC3=C(C=C(C=C3)[N+](=O)[O)C(=O)N2-]
COC1=CC=CC=C1/C=C/C(=O)C2=C(C=CC(=C2)Br)OC(=O)C3=CC=CO3
C1=CC=C(C(=C1)C(=O)NN2C(=O)/C(=C/C3=CC=C(C=C3)O)/SC2=S)O
C1=CC=C(C=C1)C2=CSC3=C2C(=NC=N3)SCC(=O)NC4=CC=C(C=C4)C(=O)O
CC1=NN(C(=C1CSCC(=O)NC(=S)C
CC1=CC=C(C=C1)S(=O)(=O)/N=C/2\C=C(C(=O)C3=CC=CC=C32)NC4=CC=CC(=C4)C(=O)O
C1=C(C(=C(=C1)C(=O)NN2C(=NC(=C2)Cl)C(=O)NC3=CC=CC=C3)C
CN1C2=NC(=O)N(C(=O)C2=NC(=N1)C3=CC=C(C=N3)C(F)F)F
CC1=CC(=C(C(=C1)C)S(=O)(=O)/N=C/2\C=C(C(=O)C3=CC=CC=C32)NC4=CC=C(C=C4)C(=O)O)C
C1=CC(=CN=C1)CNC(=O)/C=C/C2=CC(=C(C=C2)Cl)[N+](=O)[O-]
C1=CC=C2C(=C1)C(=O)N(C=N2)NC(=O)C3=CC=C(C=C3)Br
C1COCCN1S(=O)(=O)C2=CC3=C(C=C2)OCCO3)CNC(=O)C(=O)NCCC4=CC=CC=C4
C1=CC=C(C=C1)C(C2=CC=CC=C2)C(=S)NC(=O)C3=CC=C(C=C3)C(F)(F)F)OC#N
CC1=C(C=C(C=C1)C(=O)N2C=NC3=CC=CC=C32)C
C1=CC=C(C(=C1)CN2C=CSC2=NC(=O)CCl)Cl
CN(CC1=CC=C(C=C1)Cl)S(=O)(=O)(=O)C2=NN=C(S2)NC(=O)C3=CC=CC=C3OC
CC1=CC=C(C=C1)/C=C/C(=O)C2=C(C=CC(=C2)Br)OC(=O)C3=CC=CO3
CC1=CC2=C(C=C1(C)NC(=O)C2C3=CC=CC=C3F
C1=CC=C2C(=C1)N=NN2CC(=O)C3=CC=C(C=C3)Br
CCOC(=O)C1=C(OC2=C1C3=C(C4=CC=CC=C42)OCN(C3)CC5=CC=CC=N5)C
C1=CC=C2C(=C1)C3=CC=CC=C3C2=NNC4=CC(=C(C=C4)Cl)C(=O)O
C1=CC=C(C=C1)C(C2=CC=CC=C2)C(=O)NC(=S)NC3=CC=CC(=C3)C(=O)O
C1COCCN1CC2=NC3=C(C=C(C=C3)Br)C(N2CC(=O)NN)C4=CC=CC=C4
C1=CC=C(C=C1)N2C=C(C(=N2)C3=CC=C(C=C3)Cl)C(=O)NC4=CC=C(C=C4)C(=O)O
CC1=C(C(=CC=C1)OC)NC(=O)CSC2=NC3=C(C(=CS3)C)C(=O)N2
C1=CC2=C(N([N+](=C2C=C1)[O-])CCC(=O)N)C(=O)C3=CC(=C(C(=C3)Cl)N)Cl
C1=CC=C2C(=C1)C(C3=CC=CC=C32)COC(=O)N[C@@@H](C4=CC=C(C=C4)Br)C(=O)O
CCN1C(=NN=C1SCC(=O)(C)COC2=CC=C(C=C2)OCC)OC
CC1=CC(=C(C=C1)C)NC2=NC=CC=N2)[N+](=O)[O-]
CC1=CC=C(C=C1)NC2=C(C(=NO2)S(=O)C3=CC4=C(C=C3)CC(=O)N4)CC5=C=C(C=C5)OC
C1=CC(=CC(=C1)NS(=O)(=O)C2=CC=C(C=C2)C(=O)NCC3=CC=C(C=C3)Cl)C(F)(F)F
COC1=CC=CC=C1/C(=O)OC2=CC(=C(C=C2)OCC(C(=O)C3=CC4=CC=CC=C43
C1=CC(=CC=C1NC2=CC=C(C3=NON=C23)[N+](=O)[O-])S(=O)(=O)N
CC1=CC(=O)OC2=C1C=CC(=C2)NC(=O)CC3=CC=CC=C3[N+](=O)[O-]
C1=COC2=C(C=C1)N3CC4=CC=CC=C4C(=O)N3=O
C1=CC=C=C(=C1)/C=C/C=N/N(=S)NC2=CC=CC(=C2)NC(=O)C3=CC(=C(C=N3)Cl)OC
CC(=O)N1C=C(C2=CC=CC=C21)N(C3=CC=C(C=C3)[N+](=O)[O-])C(=O)CCl
CC1=CC2=C(C=C1)OCC(=O)C2NC(=O)C)CCN3CCOCC3
C1CC(=O)N(C1=O)C2=C(C=CC(=C2)Cl)OC(=O)C3=CC=CO3
CC(C)(C)C1=CC=C(C=C1)S(=O)(=O)NC2=CC=C(C=C2)NC(=O)C3=CC=C(C=C3)C(F)(F)(F)O
CC1=CC=CC=C1S(=O)(=O)NC(=O)C2=CC(=C(C=C2)CC3=NC4=CC=C(C=C4)N3)C(=O)C(=O)O
C1=CC=C(C=C1)C(C2=CC=CC=C2)(=O)N/N=C/C(=O)C3=CC=CC(=C3F)C(=O)O
COC1=CC=C(C=C1)NC(=O)CC2C3=C(C=C2)OCCO3)S(=O)(=O)C(=O)N4CC5=CC=CC5N=C6N=N4)O)O
CC1=CC(=CC=C1)S(=O)(=O)/N=C/2\C=C(C(=O)C3=CC=CC=C32)NC4=CC=CC(=C4)C(=O)O
CC(C)CS(=O)(=O)C1=NSC2=NC(=O)/N/C3=C(C=C(C=C3)OC)C(=O)C4=CC=C(C=C4)C(=O)O
COC1=CC=C(C=C1)C(=O)OC2=CN=CC=C2
CC(C)CN(CCC(=O)CNC(=O)C1=CC=C(C=C2)Cl)C(=O)/NC(=O)C3=CC=CC=C3OC
C1=CC=C2C(=C1)/C=C/C3=C(N=N2)C3=CC=C(C=C4)Cl)C(=O)O
C1CN(CCN1C2=CC=CC=C2)C(=O)C3=CC(=CC=C3)[N+](=O)[O-])C(=O)C4=CC=C(C=C4)Cl
CC1=CC=CC=C1NC2=NN=C(S2)SCC(=O)NC3=C(C=C(C=N3)C(F)(F)F)Cl
CN(C)C(=O)(C)CN1=CC=CC=C1)/C(=O)C2=C(N=CC(=C2)Cl)C
C1=CC=C(C(=C1)C2C3=C(C(=O)N2CC4=CC=CO4)NN=C3C5=CC=CC=C5O)F
COC1=CC=CC=C1/C=C/C(=O)C2=C(C=CC(=C2)Br)OC(=O)C3=CC=CO3
CC((C)(C)NC(=O)C(C1=CC=CN1C)N(C2=CC=C(C=C2)NC(=O)C)C(=O)CN3C4=CC=CC=C4N=N3
CC1=CC=CC=C1NC2=NN=C(S2)SCC(=O)NC3=C(C=C(C=N3)C(F)(F)F)Cl
C1=CC=C(C=C1)CN2C=C(C(=N2)C3=CN=CC=C3)C=O
CC1=C(C=C(C=C1)C(=O)O)S(=O)/N=C/2\C=C(C(=O)C3=CC=CC=C32)NC4=CC=C(C=C4)C(=O)O)OC(N
C1CN(CCN1C2=CC=CC=C2)C(=S)NC3=CC(=CC=C3)S(=O)(=O)C(F)F
COC1=CC=C(C=C1)N(CC2=CC3=CC=CC=C3NC2=O)S(=O)(=O)C4=CC=C(C=C4)OC
CSC1=CC(=O)OC2=C1C=CC(=C2)Br)C(=O)C3=CC=CO3
CC1=CC=C(C=C1)C(=O)C2=C3C=CC(=CC3=[N+](N2CCC(=O)N)[O-])C(F)(F)F
CC1=NNC(=C1)C2=CC=C(C=C2)S(=O)(=O)N3CCN(CC3)C4=CC=CC=C4
CC1=CC=C(C=C1)C(=O)C2=C3C=CC(=CC3=[N+](N2CCC(=O)N)[O-])[N+](=O)[O-]
C1=CC=C(C=C1)C2C=CC3C=CC=C3C2=O)/C/C(=O)N[C@@H](=O)N(C4=CC=C(C=C4)C(=O)Cl)C(=O)OC6
CC(=O)N1C=C(C2=CC=CC=C21)N(C3=CC=C(C=C3)[N+](=O)[O-])C(=O)CCl
C1CC2=C(C1)SC(=C2C#N)NC(=S)NC(=O)C3=CC=CC=C3
CC(C)C[C@H](=O)C(C)(C)C)OC)NC(=O)C1=C(N=CN1)C(=O)NCC(=O)NC2=CC=CC=C3
C1COCCN1CC2=NC3=C(C=C(C=C3)Br)C(N2CC(=O)NN)C4=CC=CC=C4
CCC1CCC2=C(C=C1)N(C(=O)C2NC(=O)C)NCC3CCOCC3.Cl
CC1=NC2=CC=CC3=C2C(=CC=C3)N1C
COC(=O)[C@@@@H](CC1=CC=CN1C2=CC=CC=C2)CNC(=O)C3=CC=CC=C3
CC(C)CNS(=O)(=O)C1=CC=C(C=C1)CCC(=O)NC2=C(C=CC(=C2)Cl)OC3=CC=CC=C3
C1=CC(=CN=C1)OC(=O)C2=CC=C(C=C2)Cl.Cl
CCC1=NN=C(S1)NS(=O)(=O)C2=CC=C(C=C2)NC(=O)/C=C/C3=CC=CC=C3Cl
COC1=CC=CC=C1/C=N/C(=O)C2=C(C=CC(=C2)Br)OC(=O)C3=CC=CO3
COC1=CC=C(C=C1)N2C(=O)CCCN3CCOCC3)CCCC3
C1=CC=C(C=C1)CNC(=O)C2=CC=C(C=C2)S(=O)(=O)NC3=CC=CC(=C3)C(F)(F)F
CCCOC1=CC=C(C=C1)NC(=O)CSC2=CC3=C(C=C2)NC=C(C3=O)C(=O)N4CCC5=CC=CC=C54)C
CNC1=C(N=C(O1)C2=CC=C(C=C2)Cl)P(=O)(C3=CC=CC=C3)C4=CC=CC=C4
CC(=O)N(C1=CC=C(C=C1)C(F)(F)F)S(=O)(=O)C2=CC=C(C=C2)N3C(=O)CCC3=O
COC1=CC=CC=C1/C=C\2/C(=O)N(C(=S)S2)CCC(=O)NNC(=O)C3=CC=CC=C3OC
COC1=CC=CC=C1/C=C\2/C(=O)N(C(=S)S2)CCC(=O)NNC(=O)C3=CC=CC=C3OC
CC(C)C[C@@H](C(=O)OC1=C(N(N=CN1)C(=O)NC(C2=CC=CC=C2)C3=CC=CC=C3
CC1=CC=C(C=C1)C(=O)CSC2=NN=C(N2CC3=CC=CO3)CNC4=C(C=C(C=C4)C)C
CCCCNC(=O)C(C1=CC(=CC=C1)OC)N(CC2=CC=CS2)C(=O)CN3C4=CC=CC=C4N=N3
CN(CC1=CC=C(C=C1)F)S(=O)(=O)(=O)C2=NN=C(S2)NC3=CC=CC(=C3)C
C1CN(CCN1C2=CC=CC=C2)C(=O)C3=CC(=O)NC4=CC=CC=C43
C1=CC2=C(N([N+](=C2C=C1)[O-])CCC(=O)N)C(=O)C3=CC(=C(C(=C3)[N+](=O-]
CC1=CC(=C(C=C1)NC2=NN=C(S2)SCC(=O)NC3=C(C=C(C=N3)C(F)(F)F)Cl)C
C1C(N(N=C1C2=CC=CS2)C(=O)CCl)C3=CC=CO3
COC1=CC(=C(C=C1OC)OC)NC(=O)C2CC(=NN=C2
CCCC1COC2=C(C=C1)N(C(=O)C2NCCN3CCOCC4=CC=CC=C4O3
C1(C=C(N1C2=CC=CC=C2)C(=O)C3=CC(=CC=C3)[N+](=O)[O-])C(=O)C4=CC=C(C=C4)Cl
CCN1=NN=C(S1)NS(=O)(=O)C2=CC=C(C=C2)NC(=O)/C=C/C3=CC=CC=C3Cl
C1=C(C=C(C(F)Br)F)F)C(=O)NCCCCN2=C(C=CC(=C2)OC(F)(F)F)F)F)O
CCC1=NN=C(S1)NS(=O)(=O)C2=CC=C(C=C2)NC(=O)/C=C/C3=CC=C(C=C3)F
CC1=CC=C(C=C1)C(=O)CC2=CC3=C(C=C2)N(C=N3)C
CC(C)C[C@H](=O)OC(C(C)C)C)C)NC(=O)C1=C(N=CN1)C(=O)N[C@@@H](C2=CC=CC=C2)C(=O)OCC3=CC=CC=C3
CN1C2=NC(=O)N(C(=O)C2=NC[N(C=N1)[N+](=O)[O-])C3=CC=C(C=C3)Br
C1=CC(=CC(=C1)NS(=O)(=O)C2=CC=C(C=C2)C(=O)NCC3=CC=C(C=C3)F)C(F)(F)F
CCC[C@@]OC12[C@@@H]3[C@@H]3[C@H]([C(=O)NC(=O)N[O)C4=CC=CC=C4)C(=O1)C(=O)N(C5(C3=O)C6CC=CCC4
CN1C(=O)NC2=C(O1)C=CC(=C2)[N+](=O)[O-]
COC1=CC=CC(=C1)/C=N/NC(=O)C2=C(N=CC=C2)[N+](=O)[O-])C3=CC(=C(C=C3)Br)OC
CN(CC1=CC=CC=C1)C=C(=O)NC2=NOC(=C2)COC(=O)C3=CC=CC=C3OC
CC(C)C[C@H](=O)NC(=O)C1=C(N=CN1)C(=O)NC(C2=CC=CC=C2)C3=CC=CC=C3
CC1=CC=C(C=C1)C(=O)N(C2=CC3=C(C=C2)SC(=O)(=O)NC(=N3)C4=CC=C(C=C4)C)C
CC(C)NS(=O)(=O)C@H](C1=CC=CC(C=C1)NC(=O)NC(=O)C2=C(N=C(N2)Cl)C(C3=C=C(C=C3
C1CC(=O)OC2=C1C=CC(=C2)F)OC=C(=O)C3=CC=CC=C3
CC1=C(ON=C1C)NS(=O)(=O)C2=CC=C(C=C2)NC(=O)NC3=CC(=C(C=C3)Cl)Cl
C1CC(=O)N(C1=O)C2=C(C(=CC=C2)Cl)OC(=O)C3=CC=CO3
C1=CC=C(C=C1)CCN2C3=C(C=CC(=C3)Br)C(=O)N2C4=CC=CC=C4
C1=CC=C(C(=C1)C(=O)NC2=CC(=CC=C2)S(=O)(=O)NC3=CC=CC(=C3)C(F)(F)F
CC1=CC=CC=C1NC2=NN=C(S2)SCC(=O)NC3=C(C=C(C=N3)C(F)(F)(F)F)Cl)Cl
COC1=CC=C(C=C1)N(CC2=CC(=O)NC3=CC=CC=C32)C(=O)CCl
CC1=CC=C(C=C1)OCC2=NC(=C(O2)NC3=CC=C(C=C3)OC)C#N
COC1=CC=C(C=C1)C(CCN(CC2=CC(=C(C=C2)OC)OC)C(=O)CCl)C3=CC=CC=C3
C1=CC(=CC(=C1)C(=O)NC(=S)NC(=O)C2=CC=C(C=C2)Cl)/C3=CC=CS3
C1=CC2=C(N([N+](=C2C=C1)[O-])CCC(=O)N)C(=O)C3=CC(=CC(=C3)Cl)Cl
C1=CC=C(C=C1)C2=CSC3=C2C(=NC=N3)SCC(=O)NC4=CC=C(C=C4)C(=O)O
CCC1=CC=C(C=C1)NC(=O)C2CCCN(C2)S(=O)(=O)C3=CC4=C(C=C3)NC(=O)C=C4
COC1=CC=C(C=C1)NC(=O)C2CCCN(C2)S(=O)(=O)C3=CC=CC=C3C
COC1=CC=C(C=C1)C(=O)OC2=CN=CC=C2
CC1=C(C(=CC(=C1)Cl)OC)S(=O)(=O)C2=NC3=C(C=C(C=C2)C
C1=CC2=C(N([N+](=C2C=C1)[O-])CCC(=O)N)C(=O)C3=CC(=C(C(=C3)Br)N)Cl
CC1CCN(CC1)C2=C3C(=NN=C3CCC(=CS2)C)C(=O)NC4=CC=CC(C=C4)C(C)C(=O)O
COC1=NC(=C(C=C1C(=O)NC2=CC3=C(C=C2)OCO3)C(=O)N[C@H]CCC4=CC=CC=C4
C1=CC(=CN=C1)CNC(=O)/C=C/C2=CC(=C(C=C2)Cl)[N+](=O)[O-]
CC(=O)NC1C2=C(C=CC(=C2)Br)N(C1=O)CCN3CCOCC3.Cl
C1=CC=C(C=C1)C2C3=C(C=CC(=C3)Br)N=C(N2CC(=O)NN)C4=CC=CC=C4
COC1=CC=C(C=C1)C(=O)N2C3=CC4=C(C=C3N=C2SC)OCCO4
CC1=NN(C(=C1C2=CC=CC=C2)C3=C(C=CC=C3)OC(=O)CN=C4CCO4=CC=CC=C4
C1=CC(=CC=C1)NS(=O)(=O)C2=CC=C(C=C2)NC(=O)NC3=CC(=C(C(=C3)F)F)F)OC(F)(F
CC1=CC(=O)OC2=C1C=CC(=C2)NC(=O)CC3=CC=CC=C3[N+](=O)[O-]
C1CN(CCN1C2=CC=CC=C2)C(=O)C3=CC(=O)NC4=CC=CC=C43
CC1=CC(=O)OC2=C1C=CC(=C2)OC(=O)C3=CC=CO3
CCOC1=CC=C(C=C1)N(CC2=CN=CC=C2)[N+](=O)[O-]
COC1=CC(=C(C=C1)/C=C\2\CC3=C(C=CC=C3)NC2=O
C1=CC=C(C(=C1)C(=O)OC2=CN=CC=C2)[N+](=O)[O-]
C1=CC=C(C=C1)N2C3=C(C=C(C(=C3)Br)C(N2=O)S(=O)(=O)C4=CC=C(C=C4)OC)C
CC(C)(C)OC(=O)[C@H](CC1=CC=CC=C1)NC(=O)C2=C(NC=N2)C(=O)N[C@@H](CC3=CC=CC=C3)C(=O)OCC4=CC=CC=C4=
CCN(C1=CC=CC=C1)S(=O)(=O)C2=NN=C(S2)NC(=O)C3=CC=CC=C3OC
C1COCCN1C(=O)CN2C=C(C3=CC=CC=C32)/C=C/4\C(=O)NC(=O)N(C4=O)C5=CC=CC=C5F
CC(C)C[C@H](=O)C(C1=CC=CC2=CC=CC=C21)C(=O)N(C3=CC=CC=C3)C(=O)CN4C5=CC=C=C5N=N4
CCC(C)(C)NC(=O)C(C1=CC=C(C=C1)O)C(=O)OCSC2=CC=C(C=C2)NC(=O)C3=CC=CC=C3
CC1=CC=C(C=C1)S(=O)(=O)/N=C/2\C=C(C(=O)C3=CC=CC=C32)NC4=CC=CC(=C4)C(=O)O
CC1=CC2=C(C=C1)NC(=O)C(=C2)CN(CCC3=CC=CC=C3)CC4=NN=NN4CCCC5
CC1=C(C=C(C=C1)NC(=O)NC2=CN=CC=C2)Cl
CC1=CC=C(C=C1)N2C(C(C(=C2N)C#N)(C#N)C#N)C3=CC=CC=C3
COC1=C(C=CC(=C1)C2CC(=NN2C(=O)CCl)C3=CC=CS3)OC(F)F
CC1=C(C=C(C=C1)C(=O)O)NC(=S)NC(=O)C2=CC=C(C=C2)COC3=CC=CC=C3
CC1=CC(=CC=C1)N2C(C(C(=C2N)C#N)(C#N)C#N)C3=CC=CC=C3
CC(=O)N1C=C(C2=CC=CC=C21)N(C3=CC=C(C=C3)[N+](=O)[O-])C(=O)CCl
CC1=CC2=C(C=C1)NC(=O)C(=C2)CN(CCC3=CC=CC=C3)CC4=NN=NN4CCCC5CCCO5
CC1=CC=C(C=C1)OCCC(=O)NC2=C(C=C(C=C2)C(=O)OC
CCN1CCN3(CC4(C(CCC4)CC(C4)C(C5=NNN)CC=CC=C5=C2=O
CC1=CC=C(C=C1)C(=O)N(C2=CC3=C2CCCC3CCC(NC)(=O)C4=CC=CC=C4)OC
CCN(C1=CC=CC=C1)N(CC2=CC=C(C=C2)[N+](=O)[O-])C3=CC=CC(=C3)Br
C1=NC(=CC(=C1)/C=C/C(=O)C2=CC=CO2)C(=CC3=CC=CO3)F
CC(C)C1=CC=C(C=C1)S(=O)(=O)NC2=CC=C(C=C2)SC(F)F
COC1=CC=C(C=C1)NC(=O)C2=CC3=C(C=C2)C(=O)N(C(=N3)C4=CC=C(C=C4)OC)OC
C1C(N(N=C1C2=CC=CS2)C(=O)CCl)C3=CC=CO3
CC1=CC=C(O1)C(=O)NC2=CC=C(C=C2)S(=O)(=O)NC3=CC=C(C=C3)C(F)(F)F
CC1=CC(=C(C(=C1)Br)NC(=O)CSC2=NC3=C(C(=CS3)C)C(=O)N2
CC1=CC(=CC=C1)C2=NN(C=C2NC(=O)CCl)C3=CC=CC=C3
CCOC(=O)C1=C(SC(=C1C2=CC=CC=C2)CN(C)C)NC(=O)CCl.Cl
COC1=CC=C(C=C1)C(=O)OC2=CN=CC=C2
COC1=CC=C(C=C1)N(C(=O)CN2C3=CC=CC=C3N=N2)C4(CCCCC4)C(=O)NC5CCCC5
C1=CC=C2C(=C1)C(=CC(=C2N)C(C(F)F)(C(F)(F)(F)O)NC(C(F)(F)F)C(C(F)(F)F)O
COC1=CC=C(C=C1)N(CC2=CC3=CC=CC=C3NC2=O)S(=O)(=O)C4=CC=C(C=C4)OC
CCOC1=CC=C(C=C1)C2C(=NN(C2)C(=O)C3=C(N(N=C3C)C)C(=O)Cl
CC1=CC=C(C=C1)C2=NN(C(=C2N)C#N)C#N)C3=CC=CC=C3
CC(C)C12CN(CC(C1=O)(CN(C2)C(=O)C3=CC=CC=C3[N+](=O)[O-])C(C)C)C(=O)C4=CC=CC=C4[N+](=O)[O-]
C1=CC=C(C=C1)C2C3=C(C=CC(=C3)Br)N=C(N2CC(=O)NN)C4=CC=CC=C4
CC(=O)N(C)C1=NSC(=C1)NS(=O)(=O)C2=CC=C(C=C2)NC(=O)C)/C=O)C3=CC=C(C=C3)C
CC1CCC2=C(C1)NC3=C2C(=NN3CCC4=CC=CO4)C(C)C(=O)N
C1=CC=C(C=C1)C(C2=CC=CC=C2)C(=O)NC(=S)NC3=CC=CC=C3
CN1C2=C(C=C1)N(C(=O)C(=O)C2=NCC3=CC=CC=C3
C/C(=N\NC(=O)C1=CC(=C(C=C1)Cl)Cl)/CN2N=C(N=N2)[N+](=O)[O-]
CCCOC1=CC=C(C=C1)NC(=O)CSC2=NC3=C(C=C2)NC=C(C3=O)OC4=CC=C(C=C4)C
C1=CC=C2C(=C1)/C(=C/C3=C(N(C(=O)NC3=O)C4=CC=CC=C4F)O)/C=N2
CC1=CC=C(C=C1)S(=O)(=O)/C=C/2\C=C(C(=O)C3=CC=CC=C32)NC4=CC=CC(=C4)C(=O)O
COC1=CC=CC=C1/C=C\2/C(=O)N(C(=S)S2)CCC(=O)NC3=CC(=C(C=C3)F)OC(F)(C(F)O
CC1=NC(=CO1)C2=CC=C(C=C2)S(=O)(=O)N3CCN(CC3)C4=CC=CC=C4
COC1=CC=CC=C1/C=C\2/C(=O)N(C(=S)S2)CCC(=O)NNC(=O)C3=CC=CC=C3OC
C1COCCCN1C2=CC=C(C=C2)F)C(=O)CCC(=O)NC3=CC=CO3
CC1=CC=C(C=C1)N2C(=O)CCN(C2)S(=O)(=O)C3=CC(=CC=C3)Br
COC1=CC(=C(C=C1)/C=N/NC(=O)/C(=C\C2=CC3=CC=CC=C32)OC.@@@H](=O)O
COC1=CC=C(C=C1)C(=O)N2C3=CC4=C(C=C3N=C2SC)OCCO4
CC(C)C[C@@@HH](=O)OC(C)(C)(C)C(=O)NCNC(=O)C2=C(N=CN=C24=CC=CC=C4N=C2)C(=C(C=O)OC2)C)OC=C=C)N4
CCOC(=O)C1=C(SC(=C1C2=CC=CC=C2)CN(C)C)NC(=O)CCl.Cl
CC1=CC=C(C=C1)N2C(C(C(=C2N)C#N)(C#N)C#N)C3=CC=CC=C3
C1=CC(=CN=C1)NC(=O)CCC2=CC3=C(C=C2)OCO3
C1=CC2=NON=C2C(=C1)S(=O)(=O)NC3=C(C=CC(=C3)F)F
C1=CC((=C(C1Br)NS(=O)(=O)C2=CC=C(C=C2)C(=O)NCCC3=CC=CC=C3Br
C/C(=N\N=C(/N)\SC1CC(=O)N(C1=O)C2=CC=C(C=C2)Cl)/C3=CC=CS3
C1=CC=C2C(=C1)/C3=C2C(=O)N(C(=N2)CC4=CC=C(C=C4)Cl)C(=O)O
COC1=CC=C(C=C1)N(C(C2=CN=CC=C2)C(=O)NC3CCCCC3)C(=O)CCl
C1=CC=C(C=C1)C2=NN=C(S2)SC(=O)NC3=CC=C(C=C3)C(=O)O
CC1=CC2=C(C=C1)NC(=O)C(=C2)CN(CCC3=CC=CC=C3)CC4=NN=NN4CC5CCCO5
COC(C)C(=O)CN1=CN(C=C1)C(=S)NC2=CC=C(C=C2)C(F)F)F
COC1=CC=CC(=C1C2C(C(=O)NC2=O)C3=CC=C(C=C3)Cl)C(F)(F)F)O
CC1=CC=C(C=C1)C(=O)C2=C3C=CC(=CC3=[N+](N2CCC(=O)N)[O-])C(F)(F)F
COC1=C(C=C(C=C1)C(=O)NN(CC2=CC=CC=C2)F
C1=CC=C(C=C1)C2=CSC3=C2C(=NC=N3)SCC(=O)NC4=CC=C(C=C4)C(=O)O
C1=CC=C2C(=C1)/C(=C/C3=C(N(C(=O)NC3=O)C4=CC=CC=C4F)O)/C=N2
CC(C)C1=CC=C(C=C1)S(=O)(=O)NC2=CC=C(C=C2)SC(F)(F)F)F)F
CC(=O)N1C=C(C2=CC=CC=C21)N(C3=CC=C(C=C3)[N+](=O)[O-])C(=O)CCl
CC(C)C1=CC=C(C=C1)C(=O)NC2=NN=C(S2)NC(=O)C3=CC=CC=C3O
CC(C)OP(=O)C1C=C(C(=C1)/N=C(/C2=CC=CC=C2)N(C#N)(C#C)O)C
CC1=C(C=C(C=C1)/C=N2\C(=O)CC3=C(C(=C2)NC4=CC=C(C=C4)N3)C(=O)O)Cl
C1=CC=C(C(=C1)C(=O)NC(=S)NC2=CC=C(C=C2)NC(=O)C3=CC(=CC=C3)Cl)Cl
C1=CC=C(C=C1)C2C3=C(C=CC(=C3)Br)N=C(N2CC(=O)NN)C4=CC=CC=C4
CN1C(C(CO1)C2=C3C2=C(C=C(C3=N2)CCCOC(=O)N)CCC(=C3
CCC1=C(SC(=C1C(=O)N2CCOCC2)NC(=O)CC3=CC=CC=C3OC)C
COC(=O)C1=CC2=C(C=CC(=C2)Cl)C(=O)N/N3CCOCC3.H]
C1=CC=C2C(=C1)N=NN2CC(=O)N(CC3=CC=CS3)C(=O)COC4=CC=CO4
COC1=CC=C(C=C1)NC(=O)CC2C(=O)NCCN2C(=O)NC3=CC=C(C=C3)C(F)F)(F
CC1=CC=C(C=C1)S(=O)(=O)NC2=CC=CC=C2C3=CC=CC=C3NS(=O)(=O)C4=CC=C(C=C4)C
C1C(N(N=C1)C2=CC3=C(C=C3)Cl
CC(C)C1=CC=C(C=C1)N(C(C2=CN=CC=C2)C(=O)NC3CCCC3)C(=O)C4=CSN=N4
CCC1=C(SC(=C1C(=O)N2CCOCC2)NC(=O)CC3=CC=C(C=C3)C(F)(F)F)F)OC
C1=CC=C(C=C1)CCN(CCC2=CC=CC=C2)C(=S)NC3=CC=CC(=C3)C(F)(F)F
COC1=CC=C(C=C1)N(CC2C(=O)CN(C2)C(=O)CCl)C3=CC=CC=C3
C1CN(CCN1C2=CC=CC=C2)C(=O)C3=CC(=CC=C3)[N+](=O)[O-])C(=O)C4=CC=C(C=C4)Br
CC1=CC=C(C=C1)S(=O)(=O)/C(=N/Cl)/NC(=O)C2=CC=CC=C2
CCNC(=O)C1=C(C2=C(O1)C3=C(C=C(C=C3)C)C(=O)N2C4=CC=C(C=C4)OC)O5
CC(C)(C)OC(=O)CNCC(=O)C1=C(N=C1)C(=N/NC(=O)C2=CC=CC(C=C2)Cl)Cl
C1CN(CCN1C2=CC(=CC=C2)Cl)C(=O)C3=C(N=C4N3C=CS4)Cl
CC1=CC=CC=C1NC2=NN=C(S2)SCC(=O)NC3=C(C=C(C=N3)C(F)(F)F)Cl
CCC1=NN=C(S1)NS(=O)(=O)C2=CC=C(C=C2)NC(=O)/C=C/C3=CC=CC=C3Cl
COC1=CC(=C(C=C1)C(=O)NN2C=NC3=C(C2=O)C(=CS3)C4=CC=CS4)O
CC1=CC(=CC=C1OC)S(=O)(=O)NC2=NN=C(S2)NC(=O)C3=CC=CC=C3OC
C1=CC=C2C(=C1)/C(=C/C3=C(N(C(=O)NC3=O)C4=CC=CC=C4F)O)/C=N2
CC1CN(CC(=O)N1)C2=CC=C(C=C2)S(=O)(=O)NC3=CC=C(C=C3)C
CC1=CC=C(C=C1)C(=O)C2=C3C=CC(=CC3=[N+](N2CCC(=O)N)[O-])C(F)(F)Cl
COC1=CC=C(C=C1)NC(=O)CC2CCN(CC2)S(=O)(=O)C3=CC=CC(=C3)NC(=O)C4C5=CCC=CC=C5N=N4
COC1=NC(=NC(=C1)NS(=O)(=O)C2=CC=C(C=C2)NC(=S)NC(=O)C3=CC=C(C=C3)Cl
C1=CC=C(C(=C1)C(=O)NN2C(=O)/C(=C/C3=CC=C(C=C3)O)/SC2=S)O
CC1=CC(=C(N1)C2=C(C=CC=C2)[N+](=O)[O-]
CCOC1=CC=C(C=C1)NC(=O)CSC2=NC(=NN=C2)NS(=O)(=O)C3=NCC=CS3
COC1=CC=C(C=C1)N(C(=O)CN2C3=CC=CC=C3N=N2)C4(CCCCC4)C(=O)NC5CCCC5
CC1=CC(=C(N1C2=CC(=CC=C2)[N+](=O)[O-])C)C(=O)CCl
CC1=CC=C(C=C1)C2=NN(C2)C(=O)CCl)C3=CC=CS3
CCNC1N=NC(=N1)NS(=O)(=O)C2=CC=C(C=C2)C(=O)N/C(=O)C3=CC=CC=C3OC
C1=CC(=C(C(=C1)C)S(=O)(=O)NCCC2=C(C=CC(=C2)OCC(F)(F)F)F)F)OC(F)F)C(F)(F)F
CC1CCC2=C(N1S(=O)(=O)C(=O)C2=O)NC3=CC=CC=C3[N+](C(=O)[O-]
CC1=CC2=C(C=C1)NC(=O)C(=C2)CN(CCC3=CC=CC=C3)CC4=NN=NN4CC5CCCO5
C1CC2=C(C1)SC(=C2C#N)NC(=O)C3=CSC=C3
C1COCCN1C(=O)CN2C=C(C3=CC=CC=C32)/C=C/4\C(=O)NC(=O)N(C4=O)C5=CC=CC=C5F
C1CCN(CC1)C=S)C2=CC(=C(C=C2)(F)(F)(F)F)C(F)(C3=CC=CC(=C3)F
CC1=C(C(=CC=C1)N2CCN(CC2)C(=O)C3=CC(=O)NC4=CC=CC=C43)C
CC1=CC=C(C=C1)C(=O)C2=C3C=CC(=CC3=[N+](N2CCC(=O)N)[O-])[N+](=O)[O-]
CC1=CC(=CC=C1)N2C(C(C(=C2N)C#N)(C#N)C#N)C3=CC=CC=C3
CC1=C(C=C(C=C1)OCC(=O)NC2=C(C=C(C=C2)C(=O)O)NC(=O)COC3=CC=C(C=C3)C)C
C1COCCN1CC2=NC3=C(C=C(C=C3)Br)C(N2CC(=O)NN)C4=CC=CC=C4
CC1=CC(=C(N1CC2=CC=CO2)C)C(=O)CCl
C1=CC=C(C=C1)C2=CSC(=C2C(=O)O)NC(=O)/C=C/C3=CC=CS3
C1CC2=C(C1)SC(=C2C#N)NC(=S)NC(=O)C3=CC=CC=C3
CC1=CC=C(C=C1)N2C(=O)CC(C2=O)N(CC3=C(N(N=C3C)C)C)C(=S)NC4=CC=C(C=C4)Cl
CCOC(=O)C1=C(SC(=C1C2=CC=CC=C2)CN(C)C)NC(=O)CCl.Cl
COC1=CC=C(C=C1)C(=O)OC2=CN=CC=C2
CCNC1N=C(N=N1)NC(=O)COC2=CC=C(C=C2)C3CCCCC3
C1=CC(=CN=C1)CNC(=O)/C=C/C2=CC(=C(C=C2)Cl)/C(=O)C3=CC=CC=C3
COC1=CC(=CC(=C1)/C=N/NC(=O)/C(=C\C2=CC3=C(C=C2)OCO3)/NC(=O)C4=CC=CC=C4)O
C1=CC=C2C(=C1)C(=O)N(C=N2)C3=CC=CC=C3)/C=O
C1=CSC(=C1)N2C=CSC(=N2)S(=O)(=O)C3=CC=C(C=C3)Br
C1=NC(=CN1)C2=C(C(=N2)C3=CC=C(C=C3)[N+](=O)[O-]
COC1=CC=C(C=C1)NC(=O)CC2CCON(C2)S(=O)(=O)C3=CC=CC(=C3)Cl
CC1=C(C=C(C=C1)NC2=NN=C(S2)SCC(=O)NC3=C(C=C(C=N3)C(F)(F)F)Cl)Cl
CC1CCC2=C(C1)NC(=O)C2=O)C3=C(C=CC(=C3)Br)OC(=O)C4=CC=CO4
CC(=O)N1C=C(C2=CC=CC=C21)/C=C(\3\C(=O)NC(=O)N=N2)C4=CC=CC=C4)C
CC1=CC(=O)OC2=C1C=CC(=C2)NC(=O)CC3=CC=CC=C3[N+](=O)[O-]
CC1=CC=C(C=C1)C2=NN(C=C2SC(=O)NC3=CC4=C(C=C3)C(=O)O)CN5CC=CC=C5
C1=CC=C2C(=C1)N=NN2CC(=O)N/N=C\C3=CC=CS3
C1=CC=C(C=C1)NC(=O)NN(C2=CC=CC=C2)C(=O)CCl
C1=CC=C(C(=C1)C(=O)NN2C(=O)/C(=C\C3=CC=C(C=C3)O)/SC2=S)O
COC1=CC(=CC(=C1OC)OC)NC(=O)C2=C(C(=NO2)NC3=CC=CC=C3OC
C[C@]12[C@@H]3[C@H]([C@H](N1C(=O)N(C2=O)C4=CC(=CC=C4)Br)C5=CC=C(C=C5)Cl)C(=O)N(C3=O)C6CCCCC6
CC1=CC=C(C=C1)S(=O)(=O)/C(=C/Cl)/NC(=O)C2=CC=CC=C2
CN(CC1=CC=CC=C1)C(=O)C2=NOC(=C2)COC3=CC=CC=C3SC
C1=CC=C(C=C1)CCCN2C3=CC=CC=C3C(=O)C2=O
C1=CC(=CN=C1)OC(=O)C2=CC=C(C=C2)Cl.Cl
C1=CC=C2C(=N1)C=C3=CC=CC=C32)C(=O)CCl
COC1=CC=C(C=C1)C(=O)OC2=CN=CC=C2
C1CN(CCN1C2=CC=CC=C2)C(=O)C3=CC(=O)NC4=CC=CC=C43
CC(C)C1(CC2=C(C=CC(=C2)Br)N(C1=O)CCN3CCOCC3.Cl
COC1=CC=C(C=C1)N(CC2=CC=CC=C2)C(=O)NC3CCCC3)C(=O)CCl
CC1=CC=C(O1)C(=O)NC2=CC=CC=C2)N3CC4=CC=CC=C43
CC1=CC(=CC=C1)OCC(=O)N/N=C/C@H](=O)NC(=O)C2=CC=C(C=C2)NC3=CC(=CC(=C3)OC(=O)O)OCCC
CC(C)OC1=C(C=C(C(=C1)NC(=O)CSCCCNC(=O)NC2=CC=CC=C2
COC1=CC=CC=C1C(=O)NC2=CC3=C(C=CC=C3NC2=O)S(=O)(=O)C4=CC=CC=C4
CC1=C(C=CC(=C1)NC(=O)CON2C3=C(C=CC(=C3)S(=O)(=O)C)N=N2)Br
COC(=O)C1=C(SC(=C1)NC(=O)C2=CC=CC=C2[N+](=O)[O-]
CC1=CC=C(C=C1)C(=O)C2=C3C=CC(=CC3=[N+](N2CCC(=O)N)[O-])C(F)(F)F
CCN(C1=CC=C(C=C1)OC)S(=O)(=O)C2=NN=C(S2)NC(=O)COC3=CC=C(C=C3)C
CC1=CC=C(C=C1)OCC2=NC(=C(O2)NC3=CC=C(C=C3)OC#N
C1=CC2=C(N([N+](=C2C=C1)[O-])CCC(=O)N)C(=O)C3=CC=C(C=C3)[N+](=O)[O-]
CCC1=CC=C(C=C1)S(=O)(=O)/N=C/2\C=C(C(=O)C3=CC=CC=C32)NC4=CC=C(C=C4)C(=O)O
C/C(=N\N=C(/N)\SC1CC(=O)N(C1=O)C2=CC=C(C=C2)Cl)/C3=CC=CS3
CC(C)(C)OC(=O)NCCC(=O)CNC(=O)C14=C(C=C2)OCN(C)C3=CC=CC=C4)OCSC5=CC=C5N=C=N4
CC(C)C1=CC=C(C=C1)N(C(C2=CN=CC=C2)C(=O)NC3CCCC3)C(=O)C4=CSN=N4
C/C(=N\N=C(/N)\SC1CC(=O)N(C1=O)C2=CC(=CC=C2)Cl)/C3=CC=CS3
CC1CCC2=C(N1CC(=O)N3CC4=C(C3)C5=CC=C5)NC=CC(C=C2)F)OC
CC1=C(C=CC=C1)C(=O)NC2=NN=C(S2)S(=O)(=O)NC3=CC=CC(=C3)C
C1=CC=C(C=C1)CN(CC2=CC=C(C=C2)C(=O)O)S(=O)(=O)C3=CC=C(C=C3)Cl
C1=CC=C(C=C1)C2C3=C(C=CC(=C3)Br)N=C(N2CC(=O)NN)C4=CC=CC=C4
CC1=CC(=C(C=C1)NC2=NN=C(S2)SCC(=O)NC3=CC=C(C=C3)C
CCCCCN1C=NC(=N1)C(=O)NC(C2=NO)C(=C2)C3=CC=C(C=C3)OC)C
CC(C)C(=O)NC1=CC=C(C=C1)/C(=N/NC(=O)C2=C(N=CC=C2)C3=NC(=O)SBr)O
CN1C=NC2=N1C=C(=C2)OC(=O)SC3=CC=CC=C3
CC1=CC=C(C=C1)C2C(=NN=C2SCC(=O)NC3=CC4=C(C=C3)OCO4)CC5=CC=CN5C
C1COCCN1CC2=NC3=C(C=C(C=C3)Br)C(N2CC(=O)NN)C4=CC=CC=C4
C1=CC=C(C=C1)CCN(CCC2=CC=CC=C2)C(=O)CCl
CC1=CC=CC=C1NC2=C/C(=N\S(=O)(=O)C3=CC=C(C=C3)C(=O)O)/C4=CC=CC=C4C2=O
CC1=CC=C(C=C1)S(=O)(=O)/C(=C/Cl)/NC(=O)C2=CC=CC=C2
CCCN1N=NC(N1CC2=CC=CC=C2)C3=CC(=CC=C3)OC)C(=O)CCl
CC1=CC(=C(C=C1)O)NC2CCCC3=C(C=CC=C3NC2=N)C4=CC=CC(C=C4)C(C)C)C(=O
C1CCN(CC1)C(=S)C2=CC=C(O2)C3=CC=CC=C3Cl
CC1=CC(=C(C(=C1)C)S(=O)(=O)/N=C/2\C=C(C(=O)C3=CC=CC=C32)NC4=CC=C(C=C4)C(=O)O)C
CCC1=CC(=O)OC2=C1C=CC(=C2)OC(=O)C3=CC=CO3
CCC(C1=CC=CC=C1)C(=O)NC2=CC=CC(=C2)C(F)(F)F
C1=CC=C(C(=C1)C2=NN(N=N2)CC(=O)NCC3=CC=CO3)NC(=O)C4=CC=CC=C4F
CN1C(=C(C=N1)Cl)C(=O)NC2=CC3=C(C=C2)OCO3
C1=CC=C(C=C1)CCN(CCC2=CC=C(C=C2)C(=O)NC(=O)C3=CC=C(C=C3)C(F)F
CC(=O)NC1=CC2=C(C=CC(=C2)N1C(=O)CCN3CCOCC3.Cl
CCCCOC1=CC=C(C=C1)NC(=O)C2=C(C3=C(C=C2)NC4=CC=C(C=C4)N3)C#N
C[C@]12[C@H]3[C@H](N1C(=O)N(C(=O)N)N(C2=O)CC4=CC=C(C=C4)[N+](=O)[O-]
COC(=O)[C@H](CCC1=CNC2=CC=CC=C2)NC(=O)C3=CC=CC=C3
C1=CC=C(C(=C1)N2C=NN2C(=O)C3=CC=C(C=C3)Cl)C(=O)C4=CC=CC=C4
C1=CC(=CC=C1NC2=CC=C(C3=NON=C23)[N+](=O)[O-])S(=O)(=O)N
C1CCN(CC1)C(=S)C2=CC=CC=C2)C(=O)NC(=S)C3=CC=C(C=C3)C(F)(F)F)O
CCC(C)(C1=CC=C(C=C1)N(C(C2=C(C=C(C=C2)OC)C(=O)C)N3CCCO3)C(=O)CN4C5=CC=CC=CC4
CC1=CC=C(C=C1)NC2=C(C(=NN2)C(=O)NC3=CC=CC=C3OC)C(=O)C4=CN=CC=C4
COC1=CC=CC=C1/C=C/C(=O)C2=C(C=CC(=C2)Br)OC(=O)C3=CC=CO3
COC1=CC=CC=C1N2CCN(CC2)CC(COC3=CC=CC4=CC=CC=C43)O
C1CN(CCN1CC2=CC=CC=C2)C3=CC(=C(C=C3)Cl)OC(=O)C4=CC=CC=C4
CC(=O)NC1=CC=C(C=C1)N(C(C2=C(C(=CC=C2)OC)OC)C(=O)NCC3CCCO3)C(=O)CN4C5=CC=CC=C5N=N4
COC1=CC=CC=C1C2=NN(C(=O)N2C3=CC4=CC=CC=C4O3)C(F)(F)F)O
CN(CC1=NC=CN=C1)C2=NOC(=C2)CC(=O)N/N=C/C3=CC=C(O3
CCC1=NN=C(S1)NS(=O)(=O)C2=CC=C(C=C2)NC(=O)/C=C/C3=CC=CC=C3Cl
C1=CC=C(C=C1)NS(=O)(=O)C2=CC=C(C=C2)NC(=O)C3=CC=C(C=C3)Br)C
C/C(=N\N=C(/N)\SC1CC(=O)N(C1=O)C2=CC(=CC=C2)Cl)/C3=CC=CS3
CC(=O)N1C=C(C2=CC=CC=C21)N(C3=CC=C(C=C3)Cl)C(F)(F)C(F)(F)F)O
CN1C(=NC(=O)N1)CC2=C(C=C(C3=CC=C2)OCOC(=O)CC4=CC=CC=C4
C1=CC(=CC=C1NC2=CC=C(C3=NON=C23)[N+](=O)[O-])S(=O)(=O)N
COC1=CC=CC=C1/C=C\2/C(=O)N(C(=S)S2)CCC(=O)NNC(=O)C3=CC=CC=C3OC
CC1=C(C=C(C=C1)NC2=NC(=N2)NC(=O)C3=CC(=C(C=C3)OC)C(=O)C4=CC=CC=C5N=C5
CC1CCN(CC1)C2=NN3C(=NN=C3CCC(=O)NCCCOC(C)C)C=C2
C1=CC=C(C=C1)CN2C3=CC=CC(=C3)Br)C(=O)N2C4=CC=CC=C4
CC(C)CNS(=O)(=O)C1=CC=C(C=C1)CCC(=O)NC2=C(C=CC(=C2)Cl)OC3=CC=CC=C3
CC1=CC(=C(C(=C1)Br)Br)NC(=O)CON2C=C(C=N2)S(=O)(=O)C3=CC=C(C=C3)Cl
C1COCCN1CC2=NC3=C(SC=C(C(=C3)Br)C(N2C3=O)C4=CC=CC=C4
C1=CC(=CC=C1Cl)OCC2=NC3=CC=CC=C32
CC1=C(C=C(C=C1)C(=O)O)/N=C/2\C3=C(C=C2)NC(=S)(C3)C(=O)N4=CC=C(C=C4)C)O)C
C1=CC=C(C=C1)CN2C=C(C3=CC=CC=C32)/C=C/[N+](=O)[O-]
CC1=CC(=C(O1)Br)CC2=C(C=CC(=C2)Br)N)S(=O)(=O)C3=CC=CC(=C3)F
C/C(=N\N=C(/N)\SC1CC(=O)N(C1=O)C2=CC(=CC=C2)Cl)/C3=CC=CS3
COC1=CC=CC(=C1)N(CC2=CC(=O)NC3=CC=CC=C32)C(=O)CCl
C1COCCN1S(=O)(=O)C2=CC3=C(C=C2)OCCO3)CNC(=O)C(=O)NCCC4=CC=CC=C4
CC(C)(C)OC(=O)[C@H](CC1=CC=CC=C1)NC(=O)C2=C(NC=C2)C(=O)N[C@@H](CC3=CC=CC=C3)C(=O)OCC4=CC=CC=C4=
C1=CC(=CC=C1F)SCC(=O)NC2=CC3=C(C=C2)C(=O)NC3=O
CC1=C(C2=CC=C1)C(=O)N2)CC(=O)NC3=CC=C=C3
C1=CC=C(C=C1)CCN(CCC2=CC=C(C=C2)[N+](=O)[O-])C(=O)C)C3=CC=C(C=C3)C(=O)Br
CC(C)OC1=C(C=C(C(=C1)NC(=O)CSCC(=O)NC2=CC=CC(=C2)C(F)(F)F)Cl)Cl
CC(=O)N1C=C(C2=CC=CC=C21)N(C3=CC=C(C=C3)[N+](=O)[O-])C(=O)CCl
CC1=CC=C(O1)C(C(=O)NCC2=CC=CO2)N(C3=CC=CC=C3OC)C(=O)CN4C5=CC=CC=C5N=N4
C1=CC2=C(N([N+](=C2C=C1)[O-])CCC(=O)N)C(=O)C3=CC=C(C=C3)[N+](=O)[O-]
CC1=C(C=C(C(=C1)Br)NS(=O)(=O)C2=NN=C(S2)NC(=O)C3=CC=CC=C3Br
CC1=CC2=C(C=C1)NC(=O)C(=O)C2N(CCC3=CC=CC=C3
CC(C)CC(=O)NC(C1=CC=CC=C1Cl)/C=C/C=C(=O)SC2=CC(=C2)O)NC3=CC=CC=C3
CCC1=CC(=NC(=C1)S(=O)(=O)C2=CC3=C(C=C2)NC=C(C3=O)C(=O)N4CCC5=CC=CC=C54)C
CCC(C)(C)NC(=O)C(C1=CC=C(C=C1)O)N(C2=CC=C(C=C2)NC(=O)C)C(=O)CN3C4=CC=CC=C4N=N3
CC(C)CS(=O)(=O)C1=CC2=C(C=O)C(=CC2)C(F)(F)F
COC1=CC=C(C=C1)NS(=O)(=O)C2=CC3=C(C=C2)OC(=N3)NC4=CC5=C(C=C4)OCCO5
CC1=CC2=C(N1CC(=O)N3CCC4=C(C3)C5=C(N4)C=CC(=C5)C)C=CC(=C2)F)F
CC(C)C1CCN(CC1)C(=O)C2=CC=CC=C2)NC(=O)CCl
COC1=CC=CC=C1N(CC(=O)NC2=CC(=C(C=C2)Cl)C(=O)OC)S(=O)(=O)C3=CC=CC=C3
COC1=CC=CC=C1N2CCN(CC2)CC(COC3=CC=CC4=CC=CC=C43)O
COC1=CC=CC=C1OCCCNC(=O)C2=C(C=CC(=C2)Cl)OC(=O)C3=CC=CO3
CCCC(=O)C1=C(OC2=C1C4=C(C3=CC=CC=C42)OCN(C3)CC5=CC=CC=N5)C
CC1=CC(=C(C(=C1)Br)NC(=O)COC)SC2=NN=C(C(=N2)N3CCOCCO3)C
C1=CC=C(C=C1)CN2C=C(C(=N2)C3=CN=CC=C3)C=O
CC(C)C[C@@@@H](=O)OC(C)(C)(=O)C1=C(NC=CN1)C(=O)N[C@@H](C2=CC=CC=C2)C(=O)OC(C)NC)C
C1COCCN1CC2=NC3=C(C=C(S3)C(=O)N2)C4=CC=CC(=C4)C(=O)O
CC1=CC=C(O1)C2=NN(C(C2)C3=CC=CO3)C(=O)CCl
CN1C=C2=CC3=C2C(=CCC3)Br)C(N1CC(=O)C4=CC=CC=C4
COC1=CC=C(C=C1)S(=O)(=O)N2CCN(CC2)C(=O)NC3=CC=CC=C3OC
CC1=C(C=C(C(=C1)Cl)OC)S(=O)(=O)C2=CC=C(C=C2)NC(=O)C3=CC=CC=C3OC
CN(CC1=CC=C(C=C1)F)C(=O)C2=NN=C(S2)NC(=O)C3=CC=CC=C3
COC1=NC(=C(C=C1C(=O)OC2=NC3=C(C=C2)C(=O)NC4=CC=CC=C43
C1(C(=C(C=C1)NCN2=CC=CS2)C(=O)CCl
C1=CC=C(C=C1)C2C3=C(C=CC(=C3)Br)N=C(N2C(=O)N)C4=CC=CC=C4
CCC1=NSC(=C1)NS(=O)(=O)C2=CC=C(C=C2)NC(=O)/C=C/C3=CC=CC=C3Cl
CC1=CC=C(O1)/C=C/2\C(=O)NC(=S)N(C2=O)C3=CC(=CC=C3)OC
CC1=CC=C(C=C1)C(=O)OC2=CC3=C(C=C2)N(C=N3)C
CC1=CC=C(C=C1)N2C(=O)CC(C2=O)N(CC3=C(N(N=C3C)C)C)C(=O)N4CCC5=CC=CC5F
1CCCOC1=CC=C(C=C1)N(C2=NC3=C(C=CC=C32)OC.C(=O)(C(=O)N
CC1=CC=CC=C1NC(=O)C2=NC(=O)N=C\C3=CC=C(C=C3)C(=O)C)CO
CN(CC1=NC=CN=C1)C(=O)C2=NOC(=C2)COC3=CC=CC=C3SC
COC1=NC(=C(C=C1)C2=NNC(=C2C34=CC=CC=C4O3)C(=O)CCl
C1=CC=C(C=C1)C2=CSC3=C2C(=NC=N3)SCC(=O)NC4=CC=C(C=C4)C(=O)O
COC1=CC=C(C=C1)NC(=O)CC2C(=O)NCCN2C(=O)NC3=CC=C(C=C3)C(F)(F)(F)F1
CC1(C(N(C(=S)S1)/C=C/C2=CC=CS2)N(C(=O)NC)O)C
CCCCN(CC1=CC=C(C=C1)N(C(C2=C(C(=CC=C2)OC)OC)C(=O)NCC3CCCO3)C(=O)CN4C5=CC=CC=C5N=N4
CC(=O)NC1=CC=C(C=C1)N(C(C2=C(C(=CC=C2)OC)OC)C(=O)NCC3CCCO3)C(=O)CN4C5=CC=CC=C5N=N4
C1=CC2=C(N([N+](=C2C=C1)[O-])CCC(=O)N)C(=O)C3=CC=C(C=C3)[N+](=O)[O-]
CCC(C)C1=CC=C(C=C1)C(=O)N2CCN(C2)C3=CC=CO3)NC(=O)C4=CC=CC=C4F
CCC1=NS(C=C1)NS(=O)(=O)C2=CC=C(C=C2)NC(=O)/C=C/C3=CC=CC=C3Cl
C1=CSC(=C1)C(=O)OC2=CC3=C(C=C2)C=CC(=O)O3
COC1=CC=C(C=C1)NS(=O)(=O)C2=CC3=C(C=C2)OC(=N3)NC4=CC5=C(C=C4)OCCO5
CC1=CC=C(C=C1)C(=O)NC2=NN=C(S2)S(=O)(=O)NC3=CC=CC(=C3)C
C(C(C)(C1=CC=C(C=C1)N(C(C2=CC=C(C=C2)C(=O)O)NC(=O)COC3=CC=CC=C3)C
C1=CC=C(C(=C1)C2C3=C(C(=O)N2CC4=CC=CO4)NN=C3C5=CC=CC=C5O)F
C1=CC=C(C=C1)C(C2=CC=CC=C2)C(=O)NC(=S)NC3=CC=CC(=C3)C(=O)O
COC1=CC=C(C=C1)NS(=O)(=O)C2=CC3=C(C=C2)OC(=N3)NC4=CC5=C(C=C4)OCCCO5
C1=CC(=CC=C1Cl)SC(=O)NC2=NON=C2[N+](=O)[O-]
C1=CC(=CC(=C1)S(=O)(=O)NC2=CC=C(C=C2)Cl)/C(=O)N/N=C3=CC=CC=C3
CC(C)C[C@H](=O)NC(C(C)C)(=O)C1=C(N=N1)C(=O)NC/C(=S)C2=CC=CC=C2)CN(=O)O)OCNC4
C1=CC(=CN=C1)CNC(=O)/C=C/C2=CC(=C(C=C2)Cl)[N+](=O)[O-]
CCN1CCN(CC1)C2=NN=C23CCCC3)C(=O)CCl
CCNS(=O)C1=C(SC(=C1C2=CC=CC=C2)C(C(F)(F)(F)F)F)N)C(C(C(F)(F)F
CC(C)(C)OC(=O)NCCC(=O)C1=CC=C(C=C1)C(F)(F)OC(F)((F)OC(F)C(F)OC
CC1=CC=C(C=C1)S(=O)(=O)N2CCN(CC2)S(=O)(=O)C3=CC4=C(C=C3)OCCO4
CC1=CC(=CC(=C1)O)NC2=NC3=CC=CC=C3NS(=O)(=O)C3=O)C4=CC=C(C=C4)OC
COC1=CC(=C(C=C1)C2=CC3=CC=CC=C32)OC(=O)N[C@@H](=O)C4=CC=C(C=C4)C(=O)O)C(=O)O)O)OC
CCN1C(=NN=C1SCC(=O)(C)(C)(C)C)COC2=CC=CC=C2[N+](=O)[O-]
C1=CC(=CC=C1NC2=CSC3=C2C(=NC)SC(=O)(=O)NC4=CC=CC=C43
CC1=CC(=NN1)C(=O)NC2CCCC3=C2C=NN3C4=CC=C(C=C4)C(C)(C)C
COC(=O)CCNCC(=O)C1=CC=CC=C1ClC2=C(C=C2)OCC(=O)CNC3C4=CC=CC=C4NC
CCC1=NN=C(S1)NS(=O)(=O)C2=CC=C(C=C2)NC(=O)/C=C/C3=CC=CC=C3Cl
COC1=C(C=C(C=C1)C2CC(=NN2C(=O)CCl)C3=CC=CS3)OC(F)F
CC1=CC=C(N=C1)NC(=O)CN(C)C(=O)C2=C(N=CC=C2)NC3=CC=C(C=C3)C(F)(F)F
CC1=CC=C(C=C1)C2=NN(C2)CC(=O)NC3=CC(=CS3)C(=O)C4=CC=CC=C4
C/C(=N\NC(=O)C1=CC(=C(C=C1)Cl)Cl)/CN2N=C(N=N2)[N+](=O)[O-]
C1CN(CCN1C2=CC=CS2)C(=O)CCl
COC1=CC(=NC(=C1)/C=N/NC(=O)/C(=C\C2=CC3=C(C=C2)OCO3)/NC(=O)C4=CC=CC=C4)O
C1CN(CCN1C2=CC=CC=C2)C(=O)C3=CC(=O)NC4=CC=CC=C43
C1=CC=C(C=C1)C2C=CC3C=CC=C3C(=O)NCOC(=O)C4=CC=CC=C43)C
C1COCCN1S(=O)(=O)C2=CC3=C(C=C2)OCCO3
CC1=C(C(=CC=C1)NC2=NN=C(S2)SCC(=O)NC3=C(C=C(C=N3)C(F)(F)F)Cl)C
CC(C)C[C@@H](C(=O)OC(C)(C)C)NC(=O)C1=C(NC=N1)C(=O)NCC2=CC=C(C=C2)CNC(=O)OC(C)(C)C
CC1=C(C=C(C=C1)NS(=O)(=O)C2=CC3=C(C=C2)NC=C(C3=O)C(=O)N4CCC5=CC=CC=C54)C
CC1CCC2=C(N1CC(=O)N3CCC4=C(C3)C5=C(N4)C=CC(=C5)C)C=CC(=C2)F
COC1=CC=C(C=C1)N(CC2=CC(=O)NC3=CC=CC=C32)C(=O)CCl
CC1=CC=C(C=C1)C2=NN(C=C2SC(=O)NC3=CC(=C(C=C3)C(F)F)F)F
C1=C(C=C(C=C1Cl)Cl)S(=O)(=O)NC2=CC=CC=C2
C1CN(CCN1C2=CC=CC=C2)C(=O)C3=CC(=O)NC4=CC=CC=C43
C1=CC2=C(N([N+](=C2C=C1)[O-])CCC(=O)N)C(=O)C3=CC(=C(C(=C3)[N+](=O-]
CC1(C(N=C(S1)/S(=O)(=O)/C2=CC=C(C=C2)NC(=O)C3=CC=CC=C3F
CC1=CC=C(C=C1)C(=O)OC2=CN=CC=C2
C1C2=C(N(N=C2CS1(=O)=O)C3=CC(=CC=C3)[N+](=O)[O-]
C1COCCN1CC2=NC3=C(C=C(C=C3)Br)C(N2CC(=O)NN)C4=CC=CC=C4
C1=CC2=C(C=C1C(=O)O)SC=N2
CC1=CC(=CC(=C1)OC)NC(=O)CSC2=NC3=C(C(=CS3)C)C(=O)N2
CCNC(=O)C1=C(SC(=C1C2=CC=C(C=C2)OC)C(F)(F)(C(F)(F)F)O)N
CCC1C(=O)N(C(=O)C1)CC)CNC(=O)C2=C(C=CC(=C2)OCC(F)(F)OC)(F)(F)C
C1=CC=C2C(=C1)N=NN2CC(=O)N/N=C\C3=CC=CS3
C1COCCN1CC2=NC3=C(C=C(C=C3)Br)C(N2CC(=O)N)C4=CC=CC=C4
C1=CC2=NON=C2C(=C1)S(=O)(=O)NC3=C(C=CC=C3)F
CC1=CC=C(C=C1)S(=O)(=O)/C(=C/Cl)/NC(=O)C2=CC=CC=C2
C1=CC=C2C(=C1)C(=O)N(C=N2)NC(=O)C3=CC=C(C=C3)Br
CC1=CC=C(O1)C(C(=O)NCC2=CC=CO2)N(C3=CC=CC=C3OC)C(=O)CN4C5=CC=CC=C5N=N4
CC(C)C1=CC=C(C=C1)N(C(C2=CN=CC=C2)C(=O)NC3CCCC3)C(=O)C4=CC=CO4
CCC1=CC(=NS1)NS(=O)(=O)C2=CC=C(C=C2)NC(=O)/C=C/C3=CC=C(C=C3)F
COC1=CC(=CC(=C1OC)OC)NC(=O)C2CC(=NO2)C3=CC(=CC=C3)Br
CC1=CC=C(O1)/C=C/2\C(=O)NC(=S)N(C2=O)C3=CC(=CC=C3)OC
C[C@H]1C(=O)N[C@H](C(=O)N[C@H](CCCC1=C(NC=O)C2=CC=C(C=C2)[N+](=O)[O-]
C1=CC=C(C=C1)CN2C=C(C3=CC=CC=C32)/C=C/[N+](=O)[O-]
CC1=NN(C(=C1C2=CC=CC=C2)C(=O)CCl
CC1=CC(=C(N1C2=NN=C(S2)S(=O)(=O)C3=CC=C(C=C3)C(=O)O)/C4=CC=CC=C4C2=O
COCCOC(=O)/C(=C/C1=CN(N=C1C2=CN=CC=C2)CC3=CC=CC=C3)/C#N
C1=CC=C2C(=C1)N=NN2CC(=O)C3=CC=C(C=C3)Br
CCCCOC1=C(SC=C1)NS(=O)C2=CC3=C(C=C2)C(=C(=O)N3)C4=CC=CC=C4)C(=O)N
C1C(N(N=C1C2=CC=CS2)C(=O)CCl)C3=CC=CO3
C1=CC=C(C=C1)CCNC(=O)C2=CC(=NO2)C3=CC=C(C=C3)[N+](=O)[O-]
C1=CC(=CC=C1F)SCC(=O)NC2=CC3=C(C=C2)C(=O)NC3=O
CC1=CC=C(C=C1)N2C(=O)CC(C2=O)C[CCl)N3CC3
CN(CCCS(=O)(=O)C1=CC2=C(C=C1)C(=O)NCC3=CC=CC=C3
CC1=C(C=C(C=C1)NS(=O)(=O)C2=CC3=C(C=C2)NC=C(C3=O)C(=O)N4CCC5=CC=CC=C54
CCOC(=O)C1=C(SC(=C1C2=CC=CC=C2)CN(C)C)NC(=O)CCl.Cl
C1=CC=C2C(=C1)N=NN2CC(=O)N/N=C\C3=CC=CS3
C1CN(CCN1C2=CC=CC=C2)C(=O)C3=CC(=CC=C3)[N+](=O)[O-])C(=O)C4=CC=C(C=C4)Cl
CCCC(=O)C1=C(SC(=C1)C2=CC=CC=C2)N
OC1=CC=C(O1)C(=O)NC2=CC=CC=C2)N3CCCC3
C1=CC=C(C=C1)CN2C=C(C3=CC=CC=C32)/C(=O)C/C4=CC=C(C(=C4)NC(=O)O)SC=O)Cl
CC1=CC=C(C=C1)C(=O)C2=C3C=CC(=CC3=[N+](N2CCC(=O)N)[O-])C(F)(F)F
CC1=CC=C(C=C1)C(=O)OC2=CC3=C(C=C2)N(C=C(C=N3)C)C4=CC=C(C=C4)OC
CCN1C2=NC(=O)N(C(=O)C2=NC(=N1)C3=CC=CC=C3)C
CC(=O)N1C=C(C2=CC=CC=C21)N(C3=CC=C(C=C3)[N+](=O)[O-])C(=O)CCl
C1=CC=C(C=C1)CNC(=S)NNC(=S)NC2=CC=CC=C2)C(=O)CCl
C1CN(CCN1C/C=C/C2=CC=CC=C2)C3CC(=O)N(C3=O)CC4=CC=CS4
C/C(=N\N=C(/N)\SC1CC(=O)N(C1=O)C2=CC=C(C=C2)Br)/C3=CC=CS3
CC1=C(C=CC2=C1OC(=O)C3=CC=CC=C23)OCC(=O)N[C@H](CCC4=CNC5=CC=CC=C54)C(=O)O
CS(=O)(=O)N(C1=NSC(=C1)NS(=O)(=O)C2=CC=CC=C2[N+](=O)[O-]
C1=CC=C(C(=C1)C(=O)NC(=S)NC2=CC=C(C=C2)NC(=O)C3=CC(=CC=C3)Cl)Cl
CN(C1=NN=NC(=N1)NS(=O)(=O)C2=CC=C(C=C2)NC(=S)NC(=O)C3=CC=C(C=C3)F
CC1=C(C=C(C=C1)C(=O)O)NC2=CC=C(C=C2)N(=O)COC3=CC=C(C=C3)F)O
C(C(C)(C)NC(=O)C(=O)/C1=CC(=C(C=C1)C(F)OC(=O)NCC2=CC=C(C=C2)C
C1=CC=C(C=C1)C2=CSC3=C2C(=NC=N3)SCC(=O)NC4=CC=C(C=C4)C(=O)O
CC1=CC=C(O1)C(C(=O)NCC2=CC=CO2)N(C3=CC=CC=C3OC)C(=O)CN4C5=CC=CC=C5N=N4
CC1=NN(C(=C1C2=CC=CC=C2)C3=C(C=CC=C3)OC(=O)C4=CC=CC=C4
C/C(=N\N=C(/N)\SC1CC(=O)N(C1=O)C2=CC=C(C=C2)Cl)/C3=CC=CS3
COC1=CC(=C2C(N(CCC2=C1)C(=O)CCl)C3=C(C=CC(=C3)Br)F)OC
C1=CC=C(C=C1)C(C2=CC=CC=C2)(C(=O)N/N=C/C3=CC=C(O3)C4=C(C=CC(=C4)C(=O)O)Cl)O
C1CN(CCN1C2=CC=C(C=C2)Cl)C(=O)C3=C(N=C4N3C=CS4)Cl
C1=CC=C(C=C1)CSC(=O)NC2=CC=C(C=C2)OCC(C(=O)NC3=NC4=CC=CC=C4N=N3
CC1=CC(=C(C=C1)NC2=NC(=C(C(=N2)N3=CC(=NO)C4=CC=CC=C43)N)C#N
CC(=O)N1C=C(C2=CC=CC=C21)N(C3=CC=C(C=C3)[N+](=O)[O-])C(=O)CCl
CCC1=CC=C(C=C1)NC(=O)CN(C2=CC=C(C=C2)OCC)S(=O)(=O)C3=C(NC(=O)NC3=O)C
CCC1C(=O)N(C(=O)C(S1)CC)CC(=O)NC2=CC=C(C=C2)C(=O)OCC
CS1C2=NC(=O)N(C(=O)C2=NC(=N1)C3=CC=C(C=N3)C(F)F
CC(C)OC1=CC=C(C=C1)/C=N/NC(=O)C2=C(N(N=N2)C3=NON=C3N)CN(C)C4=CC=CC=C4
CC1=C(C=C(C=C1)NS(=O)(=O)C2=CC3=C(C=C2)NC=C(C3=O)C(F)OC#N
C1=CC(=C(C=C1Cl)CC2=C(C=CC(=C2)F)(F)F)F)C(=O)C(=O)NC3=CC=CS3
C1=CC=C(C=C1)CCN2C=CC3C=CC=C3C(=O)C2=O
CC(=O)N1C=C(C2=CC=CC=C21)N(C3=CC=C(C=C3)[N+](=O)[O-])C(=O)CCl
CC(=O)NC1=CC=C(C=C1)N(C(C2=C(C(=CC=C2)OC)OC)C(=O)NCC3CCCO3)C(=O)CN4C5=CC=CC=C5N=N4
CC1=CC=C(O1)C(=O)C2=C(C(=O)N(C2C3=CC=C(C=C3)OC(C)C)CC4=CN=CC=C4)O
CC1=CC=C(C=C1)S(=O)(=O)/C=C/2\C=C(C(=O)C3=CC=CC=C32)NC4=CC=CC(=C4)C(=O)O
CC(C)CS(=O)(=O)C1=NSC2=NC(=O)/C(=C\C3=CC=C(C=C3)OC(=O)C4=CC=CO4)/C(=N)N21
CCCCOC1=CC=C(C=C1)N(C(=O)COCSC(=O)(=O)NCC2=CC=C(C=C2)NC(=O)C3=CC=C(C=C3)OC(=OC)CC
C1=CC=C2C(=C1)C(=N2C3=CC=CS3)C(=O)NC4=CC=CC=C43
C1=CC=C(C=C1)CNC(=O)C2=CC(=C(C=C2)OCC(C(F)F)(F)F)C(F)(F)F)O
C1=CC2=C(N([N+](=C2C=C1)[O-])CCC(=O)N)C(=O)C3=CC(=C(C(=C3)[N+](=O-]
CC1=C(C(=CC(=C1Br)Br)NS(=O)(=O)C2=C(C=CC(=C2)N)Br)C(F)(F)(F)F)C(F)F
CC1=CC(=C(C(=C1)NC(=O)CSC2=NN=C(S2)NC(=O)CO)C3=CC=CC=C3Br
CCC(C)C1=CC=C(C=C1)N(C(C2=CN=CC=C2)C(=O)NC3CCCC3)C(=O)C4=CC=CO4
C1=CSC(=C1)/C(=S)N/S(=O)C2=CC=C(C=C2)4CC(=C(C=C(=C3)Br)/C(=S)(C4F)C(F)O)O
COC1=CC=C(C=C1)N(CC2=CC3=CC=CC=C3NC2=O)S(=O)(=O)C4=CC=C(C=C4)OC
C1=CC=C(C=C1)CN2C=C(C3=CC=CC=C32)/C(=O)C/C4=CNC=CC(=C4)C(=O)O
COC1=CC(=C(C=C1)N2C(=O)C(=N2)C3=CC=C(C=C3)OC)C(=O)O)C4=CC=CC=C4
CC(C)C1=CC=C(C=C1)N(C(C2=CN=CC=C2)C(=O)NC3CCCC3)C(=O)C4=CSN=N4
COC1=CC=C(C=C1)N(C(C2=CN=CC=C2)C(=O)NC3CCCC3)C(=O)C4=CC=CO4
CC(C)C1=NC(=NC(=N1)N)C2=NC3=CC=CC=C3S2
C1CCC(CC1)S(=O)(=O)C2=CC=C(C=C2)OCC(=O)NC3=CC=CC=C3F
COC(=O)CC1CN(CC(=O)CC1=O)C2=CC3=C(C=C2)OC=CO3
COC1=C(SC(=C1C(=O)N2CCOCC2)NC(=O)CC3=CC=CC=C3OC)C
CC1=C(C=C(C=C1)NC2=NN=C(S2)SCC(=O)NC3=C(C=C(C=N3)C(F)(F)F)Cl)C
CC1=CC=C(C=C1)C(=O)N(C2=CC3=C2CCCC3SCC(C)(=O)NC4=CC=CC=C4)C
CC1=CC(=C(C=C1)NC2=NN=C(S2)NC(=O)C3=CC=CC=C3OC)C
C1=CC=C(C=C1)CN2C=C(C3=CC=CC=C32)/C=C/[N+](=O)[O-]
CN1C=NC2=C1C=CC(=C2)NC(=O)C3=CC=C(C=C3)Cl
COC1=C(C=C(C=C1)/C=N/NC(=O)/C(=C\C2=CC=CC=C2)/C3=C(C=C(C=C3)OCOC
C1=CC=C(C=C1)CN(CC2=CC=C(C=C2)C(=O)O)S(=O)(=O)C3=CC=C(C=C3)Cl
C1=CC=C(C(=C1)C(=O)NC2=CC(=NO2)[N+](=O)[O-]
C1C2=C(N(N=C2CS1(=O)=O)C3=CC(=CC=C3)Cl)NC(=O)C4=CC5=C(C=C4)OCO5
CCC1=C(N=C(O1)C2=CC=C(C=C2)Cl)S(=O)(=O)(=O)C3=CC4=C(C=C3)F
CCC(C)(C)NC(=O)C(C1=CC=C(C=C1)NC(=O)C2=C(C=CS2)C(=O)NCCC3=CC=CC=C3N=N3
CC1=C(C(=NN1)C2=C(C=C(C=C2)OCC(=C)C)O)C3=CC=CC=C3
CC(C)C1=CC=C(C=C1)N(C(C2=CN=CC=C2)C(=O)NC3CCCC3)C(=O)C4=CC=CO4
CCOC1=CC=C(C=C1)C2C(=NN2C(=O)C3=CC=C(C=C3)OC)O3)C
C1=CC=C2C(=C1)CC(=C(=C2N)C(C(Cl)(F)(C3=CC=CO3)C(=O)C4=CC=CO4
CC1C2=NC(=O)N(C(=O)C2=NC(=N1)C3=CC=CC=C3)C
CCN(CC)C(=O)CN1C=C(C2=CC=CC=C21)/C=C/3\C(=O)NC(=O)N(C3=O)C4=CC=CC=C4F
CCN1=NC(=NS1)NS(=O)(=O)C2=CC=C(C=C2)NC(=O)/C=C/C3=CC=C(C=C3)F
C1=CC=C2C(=C1)N=NN2CC(=O)NC3=CC=C(C=C3)Cl
COC1=CC=C(C=C1)N2CCN(CC2)C(=O)C3=CC(=O)NC4=CC=CC=C43
COC(=O)C1=CC=CC=C1NC(=O)C2=CC3=C(C=C2)OCCCO3
C1=CC=C(C=C1)C(C2=CC=CC=C2)(C(=O)N/N=C/C3=CC=C(O3)C4=C(C=CC(=C4)C(=O)O)Cl)O
CC(=O)N1C=C(C2=CC=CC=C21)N(C3=CC=C(C=C3)[N+](=O)[O-])C(=O)CCl
COC1=CC=CC=C1N2CCN(CC2)CC(COC3=CC=CC4=CC=CC=C43)O
CC1=CC=C(C=C1)S(=O)(=O)/N=C/2\C=C(C(=O)C3=CC=CC=C32)NC4=CC=CC(=C4)C(=O)O
CC1=NN=C(C=C1)NS(=O)(=O)C2=CC=C(C=C2)C(=O)NCC3=CC=C(C=C3)C
C1=CC2=C(N([N+](=C2C=C1)[O-])CCC(=O)N)C(=O)C3=CC(=CC=C3)[N+](=O)[O-]
COC(=O)[C@@@@H](CC1=CC=C1)N(C2=CC=CC=C2)C(=O)NC3=CC=CC=C3
CC1=C(C(=CC=C1)NC2=NC3=CC(=C(C=C3)Cl)C(=O)N
C1=CC=C(C=C1)CCN(CC2=CC=CC=C2)C(=O)COC(=O)C3=CNC4=CC=CC=C43
CC1=CC(=O)OC2=C1C=CC(=C2)NC(=O)CC3=CC=CC=C3[N+](=O)[O-]
CC(C)OC1=CC=C(C=C1)/C=N/NC(=O)C2=C(N(N=N2)C3=NON=C3N)CN(C)C4=CC=CC=C4
C1=CC=C(C(=C1)C(=O)O)NS(=O)(=O)C2=CC(=C(C=C2)NNNC(=S)NC3=CC=C(C=C3)C(F)F)F)F)Cl
CCOC(=O)C1=C(C2=C(O1)N=C(C3=C2CCC3)CCC(C)C)N
CC1=CC=C(O1)CC=C/2\C(=O)NC(=S)N(C2=O)C3=CC(=CC=C3)OC
CC1=CC=C(C=C1)C2=NN(C=C2NC(=O)CCl)C3=CC=CC=C3
COC1=CC=C(C=C1)C(C(=O)NC2=CN=C(C=C2)F)C(=O)OC3=CC=CC=C3
COC1=CC=C(C=C1)N(CC2=CC3=CC=CC=C3NC2=O)S(=O)(=O)C4=CC=C(C=C4)OC
CC1=CC(=CC=C1)NS(=O)(=O)C2=NN=C(S2)NC(=O)C3=CC=C(C=C3)Cl
CC1=C(C=C(C=C1)NS(=O)(=O)C2=CC3=C(C=C2)NC=C(C3=O)C(=O)N4CCCC5=CC=CC=C54)O
CC1=CC=C(C=C1)/C=C/C(=O)C2=C(C=CC(=C2)Br)OC(=O)C3=CC=CO3
CCN1C(=NN=C1SCC(=O)(C)(C)C)(C1=ONC2=CC=CC=C2
C1C(N(N=C1C2=CC=CS2)CNC(=S)CCl)(=O)C3=CC=CC=C3
C1=CC=C(C=C1)C2=CSC(=N2)NC(=O)CCl
COC1=CC=C(C=C1)C(=O)C2=CN=CC=C2)[N+](=O)[O-]
CC(C)OC1=C(C=C(C(=C1)NC(=O)CSCC(=O)NC2=CN=CC=C2Cl
C1=CC=C(C=C1)CNC(=O)C2=CC=C(C=C2)S(=O)(=O)NC3=CC=CC(=C3)C(F)(F)F
CC(C)[C@@H](=O)N1C=CC(=C1)C(=O)NC2=C(N=CC=N2)[N+](=O)[O-]
CC1=CC=C(O1)C(C(=O)NCC2=CC=CO2)N(C3=CC=C(C=C3)OC)C(=O)CN4C5=CC=CC=C5N=N4
CCOC(=O)C1=C(SC(=C1C2=CC=CC=C2)C(C(F)(F)F)(C(F)(F)F)O)N
CC1=CC(=CC=C1)NS(=O)(=O)C2=NN=C(S2)NC(=O)C3=CC=CC(=C3)C
COC1=CC=CC=C1OCCNC(=O)C2=CC(=O)NC3=CC=CC=C32
C1=CC=C2C(=C1)C(=CC(=C2C(F)(F)F)F)(C(F)F)(C(F)(F)F)OC(F)/C(F)(C#N
CC1=CC=C(C=C1)C(=O)NC(=C(Cl)Cl)S(=O)(=O)C2=CC=CC=C2
CC1=CC=C(O1)C2=NN(C(C2)C3=CC=CO3)C(=O)CCl
CC1=CC(=C(C=C1)NC(=O)CN2CCOCCC2)C
CC1=CC(=NN1)C2=NN=C(S2)SCC(=O)N3=CC(=C(C=C3)C(F)(F)F)F)Cl
COC1=CC=C(C=C1)NS(=O)(=O)C2=CC3=C(C=C2)OC(=N3)NC4=CC5=C(C=C4)OCCO5
CC1=NN(C(=C1C(C2=CC=CC=C2)C3=C(N(N=C3C)C4=CC=CC=C4)N)N)C5=CC=CC=C5
CCCCNC(=O)N(C1C(SC(=S)N1/N=C/C2=CC=C(C=C2)N(C)(C)C)C)O
CC1=CC=C(O1)C2=NN(C(C2)C3=CC=CS3)C(=O)CCl
C1=CC=C(C=C1)C2=CSC3=C2C(=O)NC(=NC3=O)CC4=CC=CC=C43)O
CC1=CC=C(C=C1)C(=O)C2=C3C=CC(=CC3=[N+](N2CCC(=O)N)[O-])[N+](=O)[O-]
CC1=CC(=CC=C1)NS(=O)(=O)C2=NN=C(S2)NC(=O)C3=CC=C(C=C3)Cl
CC1=C(C=C(C=C1)NC2=NN=C(S2)SCC(=O)NC3=C(C=C(C=N3)C(F)(F)F)Cl)C
CC(C)C1=CC=C(C=C1)S(=O)(=O)NC2=CC=C(C=C2)SC(F)F
CC1=C(C=C(C=C1)OC)NC(=O)CSC2=NC3=C(C(=CS3)C)C(=O)N2
CCC1=CC(=C(C=C1)N2C(=NN2C(=O)CCl)C3=CC=CS3)C(=O)OC4=CC=C(C=C4)OC
CC1=C(C=CC(=C1)NC(=O)CON2C3=C(C=CC(=C3)S(=O)(=O)C)N=N2)Br
CC1=C(C=C(C=C1)S(=O)(=O)/N=C/2\C=C(C(=O)C3=CC=CC=C32)NC4=CC=C(C=C4)C(=O)O
COC1=CC=C(C=C1)N(CC2=CC3=CC=CC=C3NC2=O)S(=O)(=O)C4=CC=C(C=C4)OC
CC1CCC2=C(N1CC(=O)N3CCC4=C(C3)C5=C(N4)C=CC(=C5)C)C=CC(=C2)F
CC(C)(C)OC(=O)[C@H](CC1=CC=CC=C1)NC(=O)C2=C(N=CN2)C(=O)N[C@H](CCC3=CC=CC=C3)C(=O)OCC4=CC=CC=C4=
CC1=C(N=C(S1)S(=O)(=O)/C(=N/NC2=CC=CC(=C2)C(F)(F)F)/C#N)C#N
COC1=CC=CC=C1N(CC(=O)NC2=CC(=C(C=C2)Cl)C(=O)OC)NC3=CC=CS3
C1CN(CCN1C2=CC=CC=C2)C(=S)NC3=CC(=CC=C3)S(=O)(=O)C(F)F
CCC(C)C1=CC=C(C=C1)N(C(C2=CN=CC=C2)C(=O)NC3CCCC3)C(=O)C4=CC=CO4
CN1C(C(CO1)S(=O)(=O)C2=CC=CC=C2)C3=CC(=CC(=C3)OCC4=CC=C(C=C4)OC)OC
C1=CC=C(C(=C1)C(=O)O)NS(=O)(=O)C2=CC(=C(C=C2)NNC(=S)NC3=CC=C(C=C3)OC(F)F)[N+](=O)[O-]
COC1=CC=C(C=C1)C(=O)OC2=CN=CC=C2
C1=CC=C(C=C1)N2N=C3C=C(C(=CC3=N2)Cl)N
CC(C)(C)OC(=O)NCCC(=O)OC1=CC2=C(C=C1)C=CC(=O)O2
C1=CC=C(C=C1)CN2C=C(C3=CC=CC=C32)/C=C/[N+](=O)[O-]
COC1=CC=CC(=C1)N(CC2=CC=CC=C2)C(=O)CC(=O)CCl
CC1=CC(=C(C=C1)O)NC2=NC=NC3=CC=CC=C32.Cl
CC(=O)N(C1=CC=C(C=C1)C(F)(F)F)OC(=O)NS(=O)(=O)C2=CC=C(C=C2)C3=CC=CC=C3
CN(C)C1CCN(CC1)C(=O)C2=NC3=C(C=C2)OCO3
CCCCOC1=C(C=C(C=C1)CONS(=O)(=O)C2=CC=C(C=C2)NC(=O)C)Cl
CC1=C(C=CC(=C1)OC)NC(=O)CSC2=NC3=C(C(=O)N2CC4=CC=C(C=C4)C(F)(F)(F)F
C1C2=C(N(N=C2CS1(=O)=O)C3=CC(=CC=C3)Cl)NC(=O)C4=CC=C(C=C4)OCO5
C1CN(CCN1C2=CC=CC=C2)C(=O)C3=CC(=CC=C3)[N+](=O)[O-])C(=O)C4=CC=C(C=C4)Cl
COC1=CC=C(C=C1)NC(=O)C2CCCN(C2)S(=O)(=O)C3=CC4=C(C=C3)NC(=O)C=C4
CC1=C(C=CC=C1)S(=O)(=O)N2CCN(CC2)S(=O)(=O)C3=CC4=C(C=C3)OCCO4
CCOC1=CC=C(C=C1)NS(=O)(=O)C2=CC=C(C=C2)NC(=S)NC(=O)C3=CC=C(C=C3)F)OC
CC(=O)NC1=CC=C(C=C1)N(C(C2=C(C=CC=C2)OC)C(=O)NCC3CCCO3)C(=O)CN4C5=CC=CC=C5N=N4
CC1CCN(CC1)C2=C3C(=C(SC3=NC(=N2)C)C(=O)NC4=CC5=C(C=C4)OCCO5)C
CC1=CC=C(C=C1)NC2=C(C(=O)N(N=C2)C34CC5CC(C3)CC(C5)(C4)CC(=O)O)Cl
C1=CC=C(C=C1)/C=N/N(C(=S)NC2=CC=CC=C2)C(=O)CCl
C1CN(CCN1C2=CC(=CC=C2)Cl)C(=O)C3=C(N=C4N3C=CS4)Cl
C1CCC(CC1)C2=CC=C(C=C2)S(=O)(=O)NC3=CC=CC(=C3)C(=O)O
C1=CC=C(C(=C1)CN2C(=NN=N2)C(=O)NC3=CC=C(C=C3)Br
C1=CC(=CN=C1)OC(=O)C2=CC=C(C=C2)Cl.Cl
CN1C2=NC(=O)N(C(=O)C2=NC(=N1)C3=NC=CC=N3)C
C1=CC(=CN=C1)NCNC(=O)(=O)C2=CC(=C(C=C2)Cl)Cl
CN1C(=NC(=O)N1)C2=CC=C(C=C2)Cl
CC1=CC=C(C=C1)NS(=O)(=O)C2=CC3=C(C=C2)C=CCC(=O)N3)C4=C(C=C(C=C4)OC)OC
CC1CCN(CC1)C2=C3C(=C(SC3=NC(=N2)C)C(=O)NC4=CC5=C(C=C4)OCCO5)C
COC1=C(C=CC(=C1)C2CC(=NN2C(=O)CCl)C3=CC=CS3)OC(F)F
C1=CC=C(C(=C1)/C=C/C=N/N2CC(=NN2)[N+](=O)[O-]
COC1=C(C=CC(=C1)/C=N/NC(=O)/C(=C\C2=CC3=C(C=C2)OCO3)/NC(=O)C4=CC=CC=C4)O
CN(C)CCNS(=O)(=O)C1=CC=C(/C=C1)N(CC2=CC=CC=C2)/C3=CC=CC=C3
C1COCCN1S(=O)(=O)C2=CC=C(O1)C3=C(C=CC=C3)Cl
C1=CC=C2C(=C1)N=NN2CC(=O)C3=CC=C(C=C3)Cl
CC1=C(SC=C1)S(=O)(=O)C2=CC=CC(=C2)Cl
CCC1=NN=C(S1)NS(=O)(=O)C2=CC=C(C=C2)NC(=O)/C=C/C3=CC=CC=C3Br
COC1=CC=C(C=C1)C(=O)OC2=CN=CC=C2
COC1=CC=C(C=C1)N(CC2=CC(=O)NC3=CC=CC=C32)C(=O)CCl
CC1=CC(=C(C=C1)NC2=NC(=C(C(=N2)N3CCOCC3)[N+](=O)[O-])N)C
CN(CC1=NC=CN=C1)C(=O)C2=NOC(=C2)COC3=CC=CC=C3SC
CCN(CC)(=O)CN1CCN(C1)C2=NC3=CC=CC=C3S2
CC(C)C[C@H](=O)C(C1=CC=CC(=C1)NC(=O)C2=C(N=CN2)C(=O)N[CC3=CC=C(C=C3)C(=O)C(=OC)OC4=C=CCC=C4
C1=CC(=CC=C1/C2=CSC3=C2C(=NN3)[N+](=O)[O-]
C1CN(CCN1C/C=C/C2=CC=CC=C2)C3CC(=O)N(C3=O)CC4=CC=CS4
CC(=O)NC1=C(C2=NON=C2C(=C1)OC(=O)C)OC(=O)C
C1=CSC(=C1)C2=CSC(=N2)NC(=O)C3=CC=C(C=C3)Cl
CC1=CC=C(C=C1)S(=O)(=O)N2CCN(CC2)S(=O)(=O)C3=CC4=C(C=C3)OCCO4
CC(=O)NC1C2=C(C=CC(=C2)Cl)N(C1=O)CCN3CCOCC3.Cl
CN1C=NC2=C1C=CC(=C2)NC(=O)C3=CC=C(C=C3)Cl
CC1=NSC2=C(O1)C=C(C=C2F)F)S(=O)(=O)NCC(=O)C3=CC=CC=C3
CCN(C1=CC=C(C=C1)OC)S(=O)(=O)C2=NN=C(S2)NC(=O)COC3=CC=C(C=C3Cl
C1=CC=C2C(=C1)N=NN2CC(=O)C3=CC=C(C=C3)Cl
C1=CC2=C(N([N+](=C2C=C1)[O-])CCC(=O)N)C(=O)C3=CC=C(C=C3)Cl
COC1=CC=C(C=C1)NC(=O)C2CCCN(C2)S(=O)(=O)C3=CC4=C(C=C3)NC(=O)C=C4
CC1=CC=C(C=C1)C(=O)C2=C3C=CC(=N2)Cl)C
CCOC1=CC=C(C=C1)N(CC2=CC3=CC=CC=C3NC2=O)S(=O)(=O)(=O)C4=CC=CC(=C4)C
COC1=CC=C(C=C1)NS(=O)(=O)C2=CC3=C(C=C2)OC(=N3)NC4=CC5=C(C=C4)OCCO5
C1=CC2=C(O1)C=CC(=C2)NC(=O)C3=C(OC=N3)C4=CC=CC=C4
COCCNC(=O)C(C1=CC=CC=C1)N(CC2=CC=CS2)C(=O)CN3C4=CC=CC=C4N=N3
CN1(C(=C(N1)C2=NON=C2C3=C(C=CS3)C)C(=O)NC4=CC=C(C=C4)C(=O)O
CCC(C)C1=CC=C(C=C1)N(C(C2=CN=CC=C2)C(=O)NC3CCCC3)C(=O)C4=CC=CO4
COC1=CC=C(C=C1)N2CCN(CC2)C(=O)C3=CC(=O)NC4=CC=CC=C43
CC1CCC(C1)C2=NN=C3C2C(=O)N=C\C4=CC=C(C=C4)C(=S)O)OC#N
C1=CC(=CN=C1)NC(=O)C2=CC=C(C=C2)Cl.Cl
CC1=NC=C(C=C1)C2=NN(C=C2NC(=O)CCl)C3=CC=CC=C3
C1CC(=O)N(C1=O)C2=C(C=CC(=C2)Cl)OC(=O)C3=CC=CO3
CC(C)C1=CC=C(C=C1)S(=O)(=O)NC2=CC=C(C=C2)SC(F)F
COC1=CC=CC(=C1)/C=C/2\C(=O)C3=C(O2)C=C(C=C3)OCC(=O)N4CC5=CC=CC=C5C[C@H]4C(=O)O)OC)OC
C1CN(CCN1C2=CC=CC=C2)C(=O)C3=CC(=O)NC4=CC=CC=C43
CC1=CC=C(C=C1)C2=NN(C=C2NC(=O)CCl)C3=CC=CC=C3
CC1=CC=C(O1)C(=O)NC2CCCC3=C2C=NN3C4=CC=C(C=C4)C(C)(C)C
CC(C)(C)OC(=O)CNC(=O)C1=C(N=CN1)C(=O)NC(=S)C2=CC=C(C=C2)C(F)F
CC1=CC(=C(C=C1)NC2=NC(=C(C(=N2)N3CCOCC3)[N+](=O)[O-])N)C
COCC1=C(N=C(C=C1)NS(=O)(=O)C2=NN=C(S2)NCC(=O)C3=CC=CC=C3Br
CC1=CC=C(C=C1)NC2=NC3=C(C=C(C=C3)[N+](=O)[O)[O-]
CC1=C(C=C(C=C1)NC2=NN=C(S2)SCC(=O)NC3=C(C=C(C=N3)C(F)(F)F)Cl)C
C1=CC(=CC=C1F)SCC(=O)NC2=CC3=C(C=C2)C(=O)NC3=O
CC1=CC=C(C=C1)C2C(=NN=C2SCC(=O)NC3=CC4=C(C=C3)OCO4)CC5=CC=CN5C
CC1=CC=CC=C1S(=O)(=O)NC(=O)C2=CC(=C(C=C2)CC3=CN(C4=C3C=C(C=C4)NC(=O)OC5CCCC5)C)OC
CCC1=NN=C(S1)NS(=O)(=O)C2=CC=C(C=C2)NC(=O)/C=C/C3=CC=CC=C3Cl
CC(=O)NC1C2=C(C=CC(=C2)Br)N(C1=O)CCN3CCOCC3.Cl
COC1=CC=CC=C1/C=C\2/C(=O)N(C(=S)S2)CCC(=O)NNC(=O)C3=CC=CC=C3OC
C1=CC=C(C=C1)CNC(=O)C2=CC(=C(C=C2)OCC(C(F)(F)F)OC(F)C(F)F
C1=CC(=CC=C1NC2=CSC3=C2C(=NC)SC(=O)(=O)NCC4=CC=CC=C43
C1=CC(=CC=C1F)SCC2=NN=N2S(=O)NC3=CC(=CS3)C(=O)C4=CC=C(O4)F)CC=C=C
CC1CC(CC1)N2CC(=O)NCC3=CC(=CC=C3)S(=O)(=O)C3=NC4=CC=CC=C4)C(=C1)O
CC(=O)N(C1=CC=C(C=C1)C(F)(F)F)S(=O)(=O)C2=CC=C(C=C2)N3C(=O)CCC3=O
C1=CC=C(C=C1)C2C=CC(C3C2C(=O)N(C3=O)C4=CN=CC=C4)C5=CC=CC=C5
CC1=CC(=C(C=C1)NC(=O)CN2C=NC3=C(C(=C2)C)C(=N3)C(=O)N4CC5=CC=CC=C4)C
C1COCCN1C(=O)CN2C=C(C3=CC=CC=C32)/C=C/4\C(=O)NC(=O)N(C4=O)C5=CC=CC=C5F
C1(C=C=C(C=C1)C2=NN(C=N2)C(=O)NC3=CC4=C(C=C3)OCO4)C5=CC=CC=C5
CC1=CC=C(C=C1)C(=O)OC2=CC3=C(C=C2)N(C=N3)C
CCOC(=O)C1=C(C2=C(O1)N=C(C3=C2CCC3)CCC(C)C)N
CCCC@H]1C2[N[C@H]([C(=O)N(C2=O)C3=CC(=CC=C3)[N+](=O)[O-]
CCC(=O)NC1=CC=C(C=C1)NC(=O)CC2=CC=CC=C2[N+](=O)[O-])C3=CC(=O)C=C(C=C3)Cl
CC1=CC=C(C=C1)S(=O)(=O)N=C/2\C=C(C(=O)C2)C=O)/C=C/C3=CC=CC=C3
CCC1=CC(=O)OC2=C1C=CC(=C2)OC(=O)C3=CC=CO3
CC1=CC(=CC(=C1)NC(=O)CON2CCN(C2)S(=O)(=O)C3=CC(=C(C=C3)N4CCC4=CC=CC=C4)Cl
C1=CC=C(C=C1)CN(CC2=CC=C(C=C2)C(=O)O)S(=O)(=O)C3=CC=C(C=C3)Cl
COC1=CC=C(C=C1)N2CCN(CC2)C(=O)C3=CC(=O)NC4=CC=CC=C43
CCC1=CC=C(C=C1)NP(=O)(=O)C2=CC3=C(C=C2)NC=C(C3=O)C(=O)N4CCC5=CC=CC=C54)C
CCOC(=O)C1=C(SC(=C1C2=CC=CC=C2)CN(C)C)NC(=O)CCl.Cl
CC1=CC=C(C=C1)S(=O)(=O)/C(=C/Cl)/NC(=O)C2=CC=CC=C2
CC1=CC(=C(C=C1)O)NC2=NC=NC3=CC=CC=C32.Cl
COC(=O)C1=CC=C(C=C1)NC(=O)C2=CC=C(C=C2)NC(=O)C3=CC=CO3
COC1=CC(=CC(=C1OC)OC)NC(=O)C2=CC(=NN=C2Cl)Cl
CC(C)C[C@H](=O)NC(C(C1)C(=O)NC2=C(C=CC(=C2)NC(=O)C)C(=O)C3=CC=CC=C3
CC1=CC(=C(C=C1)NC(=O)NC2C(=O)CCN=C2C3=CC=CC=C32
CC1=CC=C(C=C1)C(=O)C2=C3C=CC(=CC3=[N+](N2CCC(=O)N)[O-])[N+](=O)[O-]
C1=CC=C2C(=C1)C=CC(=C2NC(=O)C3=CC=C(C=C3)Cl
CC1=CC(=C(C=C1)NS(=O)N=C2NC(=O)CC3=C(C=CC(=C3)Cl)C
C1CN(CCN1C/C=C/C2=CC=C(O2)C3=CC=CC=C3Cl
C1=CC=C(C=C1)/C=C/C(=S)NC2=CNC(=N2)NC(=O)C3=CC(=CN=C3)Br)O
CC(=O)OC1=C(C=C(C=C1)NC(=O)CSC2=NC(=CC=C2)C)NC(=O)C)Cl
CC(C)C1=CC=C(C=C1)S(=O)(=O)NC2=CC=C(C=C2)SC(F)(F)F)F)F
CC1=C(C=C(C=C1)NC2=NC(=N2)S(=O)(=O)NC3=CC(=C(C=C3)C)O)C
C1C(N(N=C1C2=CC=CS2)C(=O)CCl)C3=CC=CO3
CC1=C(C(=CC=C1)N2CCN(CC2)C#N)(=O)C3=CC=C(C=C3)OC)C(=O)CN4C5=CC=CC=C5N=N4
CC(C)C[C@@@H](C(=O)C(C)C)NC1=CC=CN1=CC(=N1)NC(=O)CCCCN3=CC=CC=C3
CC(C)C1=CC=C(C=C1)N(C(C2=CN=CC=C2)C(=O)NC3CCCC3)C(=O)C4=CSN=N4
C1C2=C(N=CS1C(=O)N2CC3=CC=CC=C3F)C(F)C(=O)C4=CC=CC=C4
C1=CC=C2C(=C1)C3=CC=CC=C3C2=NNC4=CC(=C(C=C4)Cl)C(=O)O
CN1C(=NC(=N1)Cl)NS(=O)CC2=CC=CC=C2
CC1=CC=C(C=C1)C(=O)N2CCN(C2)C3=CC=CC=C3C(=O)NC4=CC=CC=C43
COC1=C(C=C(C=C1)C2C(=NN2C(=O)CCl)C3=CC=CS3
CC1=CC=C(O1)C2=NN(C(C2)C3=CC=CO3)C(=O)CCl
C1CC2=C(C1)SC(=C2C#N)NC(=S)NC(=O)C3=CC=CC=C3
C1=CC=C(C(=C1)C2=NN(N=N2)CC(=O)NCC3=CC=CO3)NC(=O)C4=CC=CC=C4F
C1=NC(=CC1)NS(=O)(=O)C2=CC(=C(C=C2)Cl)OC(F)C3=CC=CC=C3
C1=CC=C2C(=C1)SC(=O)N2CC(=O)NC3=CC=C(C=C3)Cl)OC(C(F)(F)(F)F)N
C1=CC(=CC=C1NS(=O)(=O)C2=CC3=C(C=C2C(=O)OC)SC=C3)OC)C(F)(F)(F)O
CC(C)OC1=CC=C(C=C1)/C=N/NC(=O)C2=C(N(N=N2)C3=NON=C3N)CN(C4=CC=CC=C4
C1=COC2=C(C=C1C)N3C4=CC=CC=C4C(=C4)C2=O)O
C1CC(=O)N(C1=O)C2=C(C=CO2)S(=O)(=O)NCC3=CC(=CC=C3)F
CCC(C)(C)NC(=O)C(C1=CC=C(C=C1)NC(=O)C2=C(C=CN2)C(=O)NC3CC4=C(C=C3)C)C
CC1=CC2=C(C=C1)NC(=O)C(=C2)CN(CCC3=CC=CC=C3)CC4=NN=NN4CC5CCCO5
CC1=CC=C(C=C1)OCC(=O)N/N=C/C2=CC=C(O2)[N+](=O)[O-]
C1=CC=C(C=C1)C2=CSC(=C2C(=O)O)NC(=O)/C=C/C3=CC=CS3
CC1=CC=C(C=C1)S(=O)(=O)/N=C/2\C=C(C(=O)C3=CC=CC=C32)NC4=CC=CC(=C4)C(=O)O
COC1=CC=C(C=C1)C(=O)OC2=NN=C2C3=CC=CC=C3OC)OC
CC1=C(C=C(C=C1)OCC(=O)NC2=C(C=C(C=C2)C(=O)O)NC(=O)COC3=CC(=C(C=C3)C)C)C
C1=CC=C(C(=C1)C2=NN=C(S2)NC(=O)C3=CC4=C(C=C3)N=CS4)C#N
CC1=CC=C(C=C1)C(=O)OC2=CC3=C(C=C2)N(C=N3)C
C1=CSC(=C1)N2=CSC(=N2)NC(=O)C3=CC=C(C=C3)Cl
CN1C(C(CO1)S(=O)(=O)C2=CC=C(C=C2)C3=CC=CC(=C3)OC(F)F
C[C@H]1C(=O)N[C@@H](C(=O)N[CCC(=O)C1=C(NC=CN1)[CC(=O-])C(=O)CC3=CC=CC=C3
CC(=O1=C(NN1C2=CC=CC=C2N)C3=CC=C(C=C3)C
C1=CC2=C(N([N+](=C2C=C1)[O-])CCC(=O)N)C(=O)C3=CC(=C(C(=C3)Cl)N)Cl
CC1=CC=C(C=C1)S(=O)(=O)/N=C/2\C=C(C(=O)C3=CC=CC=C32)NC4=CC=CC(=C4)C(=O)O
COC1=CC=CC(=C1)C(C(=O)NC2=CC=C(C=C2)F)N(C3CC3)C(=O)CN4C5=CC=CC=C5N=N4
CN(C)C1=CC=C(C=C1)/C=N/NC(2=NC3=CC=CC=C32.Cl
C1=CC=C(C=C1)C2=C(C(=O)NC(=N2)SCC(=O)NC3=CC=C(C=C3)OC(F)(F)Cl)[O
CC(C)(C)OC(=O)[C@H](CC1=CC=CC=C1)NC(=O)C2=C(N=CN2)C(=O)N[C@H](CC3=CC=CC=C4)N33
CCC(C)(C)N=O)C(C1=CC=C(C=C1)OC)N(C2=CC=CN=C2)NC(=O)C3=CC=CC=C3
C1=CC=C2C(=C1)C3C=CC=C3C2=NNC4=CC=C(C=C(C4)Br)C(=O)O)O
CC(=O)NC1C2=C(C=CC(=C2)Br)N(C1=O)CCN3CCOCC3.Cl
CC(C)(C)OC(=O)[C@H](CC1=CC=CC=C1)NC(=O)C2=C(NC=N2)C(=O)N[C@H](CC3=CC=CC=C3)NC(=O)O)C4=CC=C=C=CC
C1=CC=C(C=C1)CN2C=C(C3=CC=CC=C32)/C=C/[N+](=O)[O-]
COC1=C(C=CC(=C1)/C=N/NC(=O)/C(=C\C2=CC3=C(C=C2)OCO3)/NC(=O)C4=CC=CC=C4)O
CC(=O)NC1=C(C=C(C=C1)C(F)(F)F)S(=O)(=O)C2=CC=C(C=C2)N3C(=O)CCC3=O
C1=CC(=CC(=C1)NS(=O)(=O)C2=CC=C(C=C2)C(=O)NCC3=CC4=C(C=C3)OCCO4)C
COC1=CC=C(C=C1)N(C(C2=CN=CC=C2)C(=O)NC3CCCC3)C(=O)C4=CC=CO4
C1=CC=C(C=C1)CNC(=S)NNC(=S)NC2=CC=CC(=C2)C(F)(F)Cl
CC1=CC=C(C=C1)C(=O)C2=C3C=CC(=CC3=[N+](N2CCC(=O)N)[O-])[N+](=O)[O-]
CC(C)NS(=O)(=O)C1=CC2=NC(=CC=C2)NS(=O)(=O)C3=CC=CC=C3OC
C1CN(CCN1C2=CC(=CC=C2)Cl)C(=O)C3=C(N=C4N3C=CS4)Cl
C1=CC=C(C(=C1)C(=O)NC2=CC(=C(C=C2)OCC(C(F)(F)F)F)C(F)(F)F)O
CC(=O)N(C)C)C1=CC=C(C=C1)N(CC2=CC=C(C=C2)C(F)(F)F
CC(=O)N1C=C(C2=CC=CC=C21)N(C3=CC=C(C=C3)Cl)C(=O)CCl
CC1(C(N(C2=CC(CO1)C(=O)NC2)C(=O)CCC3=CC=CC=C3
CC(=O)NC1=CC=C(C=C1)N(C(C2=CC(=C(C=C2)OC)OC)C(=O)NCC3CCCO3)C(=O)CN4C5=CC=CC=C5N=N4
CCN1C2C(C(C1)(=O)N(C2=NC(=CC=C2)[N+](=O)[O-])C3=CC=C(C=C3)Cl
CC1CCC2C(C1)C(=O)N(C2=O)C3=C(C=CC(=C3)Cl)OC(=O)C4=CC=CO4
CCOC1=CC=C(C=C1)N(CC2=CC=C(C=C2)[N+](=O)[O-])C3CC(=CC(=C3)Br)Cl
C1=CC=C(C=C1)N2N=C3C=C(C(=CC3=N2)Cl)N
CC(=O)N(C)C1=CC=C(C=C1)NS(=O)(=O)C2=C(C=CC(=C2)Cl)Cl
C1CN(CCN1C2=CC=CC=C2)C(=O)C3=CC(=O)NC4=CC=CC=C43
C1=CSC(=C1)/C=C\2/C(=O)N(C(=S)S)NC(=O)NC2=O)CC(=O)C3=CC=C(C=C3)OC(=O)O)O
C1COCCN1S(=O)(=O)C2=CC3=C(C=C2)OCCO3)CNC(=O)C(=O)NCCC4=CC=CC=C4
CC(C)C1=CC=C(C=C1)N(C(C2=CN=CC=C2)C(=O)NC3CCCC3)C(=O)C4=CSN=N4
CC1=CC=C(C=C1)/N2C(=NN=C2S(=O)(=O)NC3=CC=C(C=C3)C(F)(F)F
CC(=O)N1C=C(C2=CC=CC=C21)N(C3=CC=C(C=C3)[N+](=O)[O-])C(=O)CCl
C1=CSC(=C1)N2=CSC(=N2)NC(=O)C3=CC=C(C=C3)Br)/C(F)(F)F)O
CC1=C(C(=CC=C1)NC2=NN=C(S2)SCC(=O)NC3=C(C=C(C=C3)C(F)(F)F)Cl)Cl
1C(=O)NC1=CC=C(C=C1)N(C(C2=C(C(=CC=C2)OC)OC)C(=O)NCC3CCCO3)C(=O)CN4C5=CC=CC=C5N=N4
C1CCN(CC1)S(=O)(=O)C2=CC=C(C=C2)OCC(=O)NC3=CC=CC=C3F
CCN1C2=NC(=O)N(C(=O)C2=NC(=N1)C3=CC=CC=C3)C
CC1=CC(=C(C(=C1)Cl)NC(=O)CS(=O)C2=NN=CC(S2)NC(=O)C3=CC=C(C=C3)C)C
CC1=CC=C(O1)C(=O)C2=C(C(=O)N(C2C3=CC=C(C=C3)OC(C)C)CC4=CN=CC=C4)O
CC1=CC=C(C=C1)C2=NN(C(=C2N)C3=CC=C(C=C3)[N+](=O)[O-])C(F)(F)C
CC(C)(C)C1=CC=C(C=C1)NC(=O)CSC2=NNC(=O)N2C3=CN=CC=C3
C1=CSC(=C1)C2=CSC(=N2)NC(=O)C3=CC=C(C=C3)Cl
CC(=O)N(C)C1=CC=C(C=C1)NS(=O)(=O)C2=C(C=CC(=C2)Cl)Cl
C1=CC2=C(N([N+](=C2C=C1)[O-])CCC(=O)N)C(=O)C3=CC(=CC=C3)[N+](=O)[O-]
C1=CC(=CC=C1NS(=O)(=O)C2=CC=C(C=C2)Br)S(=O)(=O)NC3=NC=CS3
COC1=NSC(=C1)NC(=O)C2=CC=C(C=C2)Cl.Cl
CC(=O)NC1=CC=C(C=C1)N(C(C2=C(C(=CC=C2)OC)OC)C(=O)NCC3CCCO3)C(=O)CN4C5=CC=CC=C5N=N4
COC1=CC=C(C=C1)N(C(=O)CN2C3=CC=CC=C3N=N2)C4(CCCCC4)C(=O)NC5CCCC5
CC(C)(C)OC(=O)[C@H](CC1=CC=CC=C1)NC(=O)C2=C(N=CN2)C(=O)N[C@@@@H](CC3=CC=CC=C34C=C4=CC=CC=C4
C1C(N(N=C1C2=CC=CS2)C(=O)CCl)C3=CC=CO3
COC1=CC=C(C=C1)C(CN2CCC2)S(=O)(=O)C3=CC(=O)NC3=O)C4=CC=CC=C4N=N2
CC1=CC=C(O1)C2=NN(C(C2)C3=CC=CO3)C(=O)CCl
C1C(N(N=C1C2=CC=CS2)C(=O)CCl)C3=CC=CO3
CN1C2=NC(=O)N(C(=O)C2=NC(=N1)C3=CC=C(C=C3)Cl)C
CC(C)C)NS(=O)(=O)CNC(=O)C1=CC(N=CN1CC(=O)NC2=CC=C(C=C2)OC(=O)N3CCCC=C3
CC1=CC=C(C=C1)S(=O)(=O)/N=C/2\C=C(C(=O)C3=CC=CC=C32)NC4=CC=CC(=C4)C(=O)O
COC1=CC=C(C=C1)N(CC2=CC3=CC=CC=C3NC2=O)S(=O)(=O)C4=CC=C(C=C4)OC
C1=CC=C2C(=C1)C(=O)N(C=N2)NC(=O)C3=CC=C(C=C3)Br
COC1=CC=C(C=C1)C(=O)OC2=CN=CC=C2
CC(C)CS(=O)(=O)C1=CC2=C(C=CC(=C2)OCCC(F)(F)O)(F)N
C1=CC=C(C=C1)CCN(C(C2=CC=CO2)C(=O)NCC3=CC=CO3)C(=O)CN4C5=CC=CC=C5N=N4
CC1=CC=C(C=C1)S(=O)(=O)/N=C/2\C=C(C(=O)C3=CC=CC=C32)NC4=CC=CC(=C4)C(=O)O
C1=CC2=C(N([N+](=C2C=C1)[O-])CCC(=O)N)C(=O)C3=CC=C(C=C3)Cl
CC(=O)NC1C2=C(C=C(C=C2)F)N(C1=O)CCN3CCOCC3.Cl
C1=CC2=C(N([N+](=C2C=C1)[O-])CCC(=O)N)C(=O)C3=CC=C(C=C3)Cl
CC1=CC=C(O1)/C=C/2\C(=O)NC(=S)N(C2=O)C3=CC(=CC=C3)OC
CC1=CC=C(C=C1)S(=O)(=O)N2CCN(CC2)S(=O)(=O)C3=CC4=C(C=C3)OCCO4
CCCCNC(=O)N(C1C(SC(=O)N1)N=C/C2=CC=C(C=C2)N(C)C)(C)C)C)C)C)C)C3=CC=CC=C3NC
CSC1=NSC(=N1)NC(=O)OCC2=CC=C(C=C2)Cl
CC1=CC=C(O1)C(C(=O)NCC2=CC=CO2)N(C3=CC=C(C=C3)OC)C(=O)CN4C5=CC=CC=C5N=N4
COC1=CC=C(C=C1)N2CCN(CC2)C(=O)C3=CC(=O)NC4=CC=CC=C43
CN1C(C(CO1)S(=O)(=O)C2=CC=CC=C2)C3=CC(=C(C=C3)OCC4=CC=C(C=C4)OC)OC
COC1=CC=C(C=C1)C(C(=O)NCC2=CC=C(C=C2)C(=O)O)C(=O)NCC
CC1=CC=C(C=C1)C(=O)NC2=CC3=C(C=C2)N(C=N3)C
CC1=CC2=C(C=C1)N(C3=C2CCCC3)CC(CN4CCCCCC4)O.Cl
C1=CC=C(C=C1)N(C(=O)NC2=CC=C(C=C2)C(=O)CCl
COC1=CC=CC=C1/C=C/C(=O)C2=C(C=CC(=C2)Br)OC(=O)C3=CC=CO3
CC(C)(C)OC(=O)[C@H](CC1=CC=CC=C1)NC(=O)C2=C(NC=N2)C(=O)N[C@H](CC3=CC=CC=C3)NC(=O)O)C4=CC=C=C4
COC1=CC=C(C=C1)/C=C(\C#N)/C2=CNC3=CC=CC=C32
COC1=CC(=C(C=C1)C2=CC(=NN2C(=O)NC3=CC4=CC=C3C=C=C4)O)O
CC1=CC2=C(C=C1)N(C(=O)C2)C(=O)C)CCN3CCOCC3
C1=CC(=CC=C1/C=C/2/C(=O)NC(=S)S2=S)NC2=NC(=O)C3=CC(=CC=C3)Cl)O
CC1=CC=C(C=C1)C2CC(=NN2C(=O)CCl)C3=CC=CS3
CC(C)CC(=O)NC(C1=CC=C(C=C1)C)S(=O)(=O)C2=CC=C(C=C2)OC
CC1=CC=C(C=C1)NS(=O)(=O)C2=NN=C(S2)NC(=O)C3=CC=CC(=C3)Cl
C1CN(CCN1C2=CC(=CC=C2)Cl)C(=O)C3=C(N=N3C4=CC=CC=C43
CC+1=NN=C(=O)N1C2=CC=C(C=C2)Cl)S(=O)(=O)C3=CC=C(C=C3)Cl
COC1=CC=C(C=C1)C(=O)N2C3=CC4=C(C=C3N=C2SC)OCCO4
COC1=C(C(=C(C=C1)C(=O)N2C3=C(C=C2)C(=N3)C(=O)NC4=CC=CC=C43)C(F)F)O
CC1CCN(CC1)C2=NN3C4=C(C(=N4)CC=CC(=C4)C)C(=O)NCC(=C)CF)O)C6=CC=C(F)O
C[C@]12[C@H]3[C@H]([C@H](N1C(=O)N(C(=O)NC2=O)C4=CC=CC=C4)F
CN1C(=NC(=N1)NC(=O)C2=CC=C(C=C2)Cl.Cl
C1=CC2=C(C=C1C(=O)O)SC=N2
COC1=CC=CC=C1N2CCN(CC2)CC(COC3=CC=CC4=CC=CC=C43)O
C1=CC(=CC=C1F)SCC(=O)NC2=CC3=C(C=C2)C(=O)NC3=O
CCC1=C(N=C(S1)NS(=O)(=O)C2=NC=C(S2)NC(=O)C3=CC=C(C=C3)Cl
COC1=CC=CC(=C1)/C=N/NC(=O)C2=CN=CC=C2
CN1C2=NC(=O)N(C(=O)C2=NC(=N1)C3=CC=C(C=N3)C(F)F)F
CCOC(=O)C1=C(SC(=C1C2=CC=CC=C2)CN(C)C)NC(=O)CCl.Cl
CC1=C(C=C(C=C1)NC(=O)CCN2COCCC2)C
CC1=C(C=C(C=C1)C(=O)NCCN2CCOCC2)C
C1=CC=C(C(=C1)C(=O)NNC2=NN=C(S2)S(=O)NC3=CC=C(C=C3)C(F)(F)Cl)Cl
CC1=C(C=CC2=C1OC(=O)C3=CC=CC=C23)OCC(=O)N[C@@H](CC4=CNC5=CC=CC=C54)C(=O)O
COC1=CC=CC=C1CNC(=O)NCC2=CC=CC=C2[N+](=O)[O-]
COC1=C(C(=C(C=C1)/C(=N/NC(=O)C2=C(C=CC(=C2)OCC(=O)O)C3=CC=CC=C3Br
CC1=CC=C(C=C1)C2=NN(C2)C(=O)NC3=C(C=C3)S(=O)(=O)C4=CC=C(C=C4)C)OC
CN1C2=NC(=O)N(C(=O)C2=NC(=N1)C3=CC=C(C=C3)Cl)C
COC1=CC=CC=C1CCNC(=O)C(=O)NCC2N(CCO2)S(=O)(=O)C3=CC4=C(C=C3)OCCO4
C1=CC=C(C=C1)C2=CSC(=C2C(=O)O)/NC=C/C(=C/C3=CC=CS3
CC1=CC=C(O1)C2=NN(C(C2)C3=CC=CO3)C(=O)CCl
COC1=C(C=C(C=C1)C2CC(=NN2C(=O)CCl)C3=CC=CS3)OC(F)F
C1=CC=C2C(=C1)N=NN2CC(=O)N(CC3=CC=CO3)C(C4=CC=CC=C43)OC(=O)C5=CC=CC=C6N=C5
C1=CC=NC(=C1)SCC(=O)NC2=NON=C2[N+](=O)[O-]
C1=CC=C(C=C1)C1NS(=O)(=O)C2=CC3=C(C=C2)OC(=N3)C(=NNC4)CC5=CC=CC=C5)OCC6N=NC
COC1=CC=C(C=C1)C(=O)NCC2=CC=CC=C2)/C(=S)NC(=O)C3=CC=C(C=C3)C(F)(F)F
C1CN(CCN1CC2=CC=CC=C2)C3=CC(=O)N(CC3)C(=O)C4=CC=CC=C4
CCCCNC(=O)N(C1C(SC(=S)N1/N=C/C2=CC=C(C=C2)N(C)(C)(C)(C)C)C)C)O)C
CC1=CC=C(O1)C2=NON(C2)C(=O)C3=C(C=C3)C(N=S)C4=CC=CC=C4)CN2
COC1=CC=C(C=C1)NS(=O)(=O)C2=CC3=C(C=C2)OC(=N3)NC4=CC5=C(C=C4)OCCO5
CC1=C(C(=CC=C1)NC2=NC(=N2)S(=O)(=O)C3=CC(=C(C=C3)C(F)(F)F)F)C
COC1=CC=C(C=C1)N2CCN(CC2)C(=O)C3=CC(=O)NC4=CC=CC=C43
C1=CC(=CN=C1)OC(=O)C2=CC(=C(C=C2)Cl)Cl
C/C1CN((C1=O)N(C(=O)C2=CC(=C(C=C2)Cl)C(C(=O)OC)C3=CC=CC=C3
CN1CCN(CC1)C(=O)NC2=C(C=CC=C2)[N+](=O)[O-]
CC(C)C[C@@H](C(=O)OC(C)(C)C)NC(=O)C1=C(N=CN1)C(=O)N[C@H](C2=CC=CC=C2)C(=OCC3)C3=CCC=CC=CC3
C1=CC=C(C=C1)CN2C=C(C3=CC=CC=C32)/C=C/[N+](=O)[O-]
CC1=CC=C(C=C1)C(=O)N2CCN(CC2)C3=CC=C(C=C3)NC(=O)C4=CC(=C(C(=C4)OC)OC)OC
C1=CC(=C(C=C1Cl)CC2=NN=C(S2)NC(=O)COC3=CC=C(=C3)C(F)(F)F)F)Cl
C1=CC(=CC=C1/C(=N/S(=O)(=O)C2=CC(=C(C=C2)C(F)(F)F)C(F)/N)C(F)(F)/C(F)(F)O
CC1=CC=C(C=C1)N2C(=NN=C2SCC(=O)NC3=CC=CC=C3[N+](=O)[O-]
COC1=CC=C(C=C1)C(C(=O)NC2=CC=C(C=C2)F)N(C3CC3)C(=O)CN4C5=CC=CC=C5N=N4
CCC1=NN=C(S1)NS(=O)(=O)C2=CC=C(C=C2)NC(=O)/C=C/C3=CC=CC=C3Cl
CCC1=NN=C(S1)NS(=O)(=O)C2=CC=C(C=C2)NC(=O)/C=C/C3=CC=CC=C3Cl
CC1=CC=C(C=C1)C(=O)C2=C3C=CC(=CC3=[N+](N2CCC(=O)N)[O-])C(F)(F)F
C1=CC=C(C=C1)CN(CC2=CC=C(C=C2)C(=O)O)S(=O)(=O)C3=CC=C(C=C3)Cl
CC1=CC=C(C=C1)/C=C/C(=O)C2=C(C=CC(=C2)Br)OC(=O)C3=CC=CO3
CC1=NN(C(=C1C(C2=CC=CO2)C3=C(C=C(C=C3)OC)C(=O)N4CCCO4)C5=CC=CC=C5
CCCN(=O)C1CCN(CC1)C(=O)C2=CC3=C(C=C2)C(=CC4=CC=CC=C4)N(C=O)C4)/C
COC1=CC=C(C=C1)NC(=O)CC2C3=C(C=C2)OC(=O)N(CC4=CC=CC=C4)O3
CC(C)CNS(=O)(=O)CNC(=O)C1=CC=C(C=C1)NC(=O)C2=C(C=C(C=C2)OCCNC(=O)O)OC
CC1=C(C=CC(=C1)NS(=O)(=O)C2=CC3=C(C=C2)NC=C(C3=O)C(=O)N4CCC5=CC=CC=C54)C
CC1=CC(=C(C=C1)NC2=NC(=C(C(=N2)N3CCOCC3)[N+](=O)[O-])N)C
CC1=CC(=C(C(=C1)Br)S(=O)(=O)/N=C/2\C=C(C(=O)C3=CC=CC=C32)NC4=CC=C(C=C4)C(=O)O)C
C1CN(CCN1C/C=C/C2=CC=CC=C2)C3CC(=O)N(C3=O)CC4=CC=CS4
CC(=O)NC1=CC=C(C=C1)N(C(C2=CC=C(C=C2)OC)C(=O)NCC3CCCO3)C(=O)CN4C5=CC=CC=C5N=N4
CC1=CC=C(C=C1)C2=NN(C2)C(=O)NC3=C(C=CS3)C(=O)CCl)O
CC(C)(C)OC(=O)NCC(=O)C1=C(N=CN1)C(=O)NC(C2=CC=CC=C2)C3=CC=CC=C3
CC1=CC=C(O1)C2=NN(C(C2)C3=CC=CS3)C(=O)CCl
CC(C)C1=CC=C(C=C1)N(C(C2=CN=CC=C2)C(=O)NC3CCCC3)C(=O)C4=CC=CO4
COC1=CC(=C2C(N(CCC2=C1)C(=O)CCl)C3=C(C=CC(=C3)Br)F)OC
CC1=CC=C(C=C1)S(=O)(=O)/N=C/2\C=C(C(=O)C3=CC=CC=C32)NC4=CC=CC(=C4)C(=O)O
COC1=CC=C(C=C1)NC(=O)CC2C(=O)NCCN2C(=O)NC3=CC=C(C=C3)C(F)(F)F
CC(C)OC1=CC=C(C=C1)C(=O)NC(=S)C2=NC(=O)N2C(=N2)C(=O)N[C@@H](CC3=CC=CC=C3)C(=O)OCC4=CC=CC=C4
C1CC2=C(C1)SC(=C2C#N)NC(=O)C3=C(OC=C3)C(=O)C4=CC=CC=C4
CC1=CC=C(C=C1)C2CC(=NN2C(=O)CCl)C3=CC=CS3
CC1=CC(=CC=C1)N2C(C(C(=C2N))C#N)(C#N)C#N)C3=CC=CC=C3
C1=CC(=CN=C1)CNC(=O)/C=C/C2=CC(=C(C=C2)Cl)[N+](=O)[O-]
CC(=O)NC1C(C2=C(C=CC(=C2)Br)1C(=O)CN3CCOCC3.Cl
CCCCNC(=O)N(C1=CC=C(C=C1)ONC(C2=CC=C(C=C2)C)C(F)(F)F)O
C1CN(CCN1C2=CC=CC=C2)C(=O)C3=CC(=O)NC4=CC=CC=C43
C1CN(CCN1C2=CC(=CC=C2)Cl)C(=O)C3=C(N=C4N3C=CS4)Cl
C1=CC=C(C=C1)CN2C=C(C3=CC=CC=C32)/C=C/[N+](=O)[O-]
C1=CC=C(C(=C1)C(=O)NC(=S)NC2=CC(=C(C=C2)NC(=O)COC3=CC(=C(C=C3)Cl)C
C1=CC=C2C(=C1)/C=C/C3=C(N=N2)C4=CC=CO4)NN=C3C5=CC=CC=C5O)F
C1=CC=C(C=C1)CN2C=C(C3=CC=CC=C32)/C=N[C/+](=O)[O-]
CC1=CC=CC=C1NC2=NN=C(S2)SCC(=O)NC3=C(C=C(C=N3)C(F)(F)(F)F)Cl)Cl
C[C@]12[C@@@H]3[C@H]([C@H](N1C(=O)N(C2=O)C4=CC(=CC=C4)F)C5=CC=C(C=C5)F)C(=O)N(C3=O)C6CCCCC6
C1C(N(N=C1C2=CC=CS2)C(=O)CCl)C3=CC=CO3
CC1=CC(=C(C(=C1)C)S(=O)(=O)/N=C/2\C=C(C(=O)C3=CC=CC=C32)NC4=CC=C(C=C4)C(=O)O)C
C/C(=N\N=C(/N)\SC1CC(=O)N(C1=O)C2=CC(=CC=C2)Cl)/C3=CC=CS3
CCN1=C(N=C2C3=C(CC(CC3)C)SC2=N1
C1=CC=C(C=C1)CN2C=C(C3=CC=CC=C32)/C=C/[N+](=O)[O-]
CCCCOC1=CC=C(C=C1)C(=O)OC2=CN=CC=C2
COCCNC(=O)N(C1=CC(=CC=C1)OC)SCC(=O)C2=CC=C(C=C2)C)CN3CCN(=C3)C(=O)C4=CC=CC=C4N4F)O
CC1=CC=C(C=C1)C(=O)C2=C3C=CC(=CC3=[N+](N2CCC(=O)N)[O-])[N+](=O)[O-]
C1=NC=C(C=C1)CNC(=O)C2=CC=C(C=C2)S(=O)(=O)NC3=CC=CC(=C3)C(F)(F)F)F
CCOC(=O)C1=C(SC(=C1C2=CC=CC=C2)C(C(F)(F)(F)F)OC(C#N
C1=CC(=CC=C1F)SCC(=O)NC2=CC3=C(C=C2)C(=O)NC3=O
CC1=CC(=C(C=C1)NS(=O)(=O)C2=CC3=C(C=C2)NC=C(C3=O)C(=O)N4CCC5=CC=CC=C54)C
COC1=CC=C(C=C1)NC(=O)C2=NC3=CC=CC=C32)C
COC1=CC=C(C=C1)C(=O)OC2=CN=CC=C2
C1CN(CCN1C2=CC=CC=C2)C(=S)NC3=CC(=CC=C3)S(=O)(=O)C(F)F
CN1C(C(CO1)S(=O)(=O)C2=CC=CC=C2)C3=CC(=C(C=C3)OCC4=CC=C(C=C4)OC)OC
CCC1=C(N=C(S1)CC(=O)C2=CC=C(C=C2)Cl)C(=O)NC3=CC=CC=C3
CC1=CC(=C(N1CC2=CC=CO2)C)C(=O)CCl
C1=CC=C(C=C1)C2C3=C(C=CC(=C3)Br)N=C(N2CC(=O)NN)C4=CC=CC=C4
CC1=CC(=O)OC2=C1C=CC(=C2)NC(=O)C3=CC=CC=C3OC(F)F
CC(=O)C1=C(NC(=C1)C2=CC=CC=C2)N3CCCC3
C[C@]12[C@@@H]3[C@H]([C@H](N1C(=O)N(C4=CC(=CC=C4))F)C5=CC=C(C=C5)C=C5)F)/N(C6C)OC)C6C=O5=O
CC1=CC(=NN1)C(=O)NC2CCCC3=C2C=NN3C4=CC=C(C=C4)C(C)(C)C
CC(C)C[C@H](=O)N1C(=O)N(C(=O)C2=C(C=CC(=C2)NC(=O)C)C(=O)CN3C4=CC=CC=C4N=N3
CC(C)O1(COCOC2=C1C=CC=C2)N
CC(C)CN(CCC(=O)O)CC(C)C
CCCOC1=CC=C(C=C1)NC(=O)C2=CC3=C(C=C2)C(=CC(=C3)OC)C(=O)N4CC5=CC=CC=C54
CC1=C(C(=CC=C1)N2CCN(CC2)C(=O)C3=CC(=O)NC4=CC=CC=C43)C
COC(=O)C1=CC=CC=C1NC(=O)C2=CC3=C(C=C2)OCCCO3
CCOC1=CC(=C(C=C1)NC(=O)CSC2=NN(C=N2)NC(=O)OC3=CC=CC=C3OC
C1=CC=C(C=C1)CN2C3=CC=CC(=C3)Br)S(=O)(=O)N2C4=CC=C(C=C4)C(=O)O)/C5=CC=CC=C5
CC1=CC=C(C=C1)N2C(=O)CC(C2=O)CCl)C3=C(N(N=C3C)C)C(=O)NC4=CC=CC=C4
C1=CC=C2C(=C1)N=NN2CC(=O)C3=CC=C(C=C3)Cl
CC1=CC(=CC(=C1)NS(=O)(=O)C2=CC3=C(C=C2)N=C(C=C3)C
COC1=CC=CC=C1N(CC(=O)NC2=CC(=C(C=C2)Cl)C(=O)OC)S(=O)(=O)C3=CC=CC=C3
C1CC2=C(C1)SC(=C2C#N)NC(=S)NC(=O)C3=CC=CC=C3
CC1=C(C(=CC=C1Br)Br)NC(=O)C2=NN=C(S2)NC(=O)C3=CC=C(C=C3)Cl
CC1=C(C=CC(=C1)NC(=O)CON2C3=C(C=CC(=C3)S(=O)(=O)C)N=N2)Br
CCC1=CC=C(C=C1)N(C(C2=CN=CC=C2)C(=O)NC3CCCCC3)C(=O)CCl
CC1=CC=C(C=C1)N2C(=NN=C2SCC(=O)NC3=CC4=C(C=C3)OCO4)CC5=CC=CN5C
CC@O1CN(C1C2=CC=CC=C21)CN3=CC=C(C=C3)[N+](=O)[O)[O-])C(=O)CCl
CC1=CC=C(O1)C(=O)CSC2=C3=C(C=C(C=C3)C(=O)N2C4=CC=CC=C4
C1=CC=C(C=C1)N2N=C3C=C(C(=CC3=N2)Cl)N
CCN1C(=NN=C1SCC(=O)(C(C)(C)C)COC2=CC=C(C=C2)NC(=O)C)OC
CC(=O)NC1=C(C2=C(C=CC=C2)N(C1=O)C(=O)C3=CC(=C(C=C3)Cl)F)C(F)C(F)F
CCNC(=O)C1=C(SC(=C1)C2=CC=CC=C2)N
COC1=CC=C(C=C1)C(=O)OC2=CN=CC=C2
COC1=CC=C(C=C1)NC(=O)C2=CC3=C(C=C2)C(=O)N(C(=S)N3)C4=C(C=C(C=C4)OC)OC
CCCCNC(=O)NC(C1=CC=C(C=C1)/NC(=C\C2=CC=CC=C2)/C3=CC=C(C=C3)NC(=O)O)O
C1COCCN1CC2=NC3=C(C=C(C=C3)Br)C(N2CC(=O)NN)C4=CC=CC=C4
CC1=CC=C(O1)C2=NN(C(C2)C3=CC=CS3)C(=O)CCl
CC(C)CCNS(=O)(=O)C1=CC2=C(C=CC=C2)OCC(=O)O)C3=CC=CC=C3
CC1=OC2=C(C=C1)N(C3=C2CCCC3)CC(CN4CCCCCC4)O.Cl
COC1=CC=CC=C1/C=C/C(=O)C2=C(C=CC(=C2)Br)OC(=O)C3=CC=CO3
C1COCCN1C(=O)CN2C=C(C3=CC=CC=C32)/C=C/4\C(=O)NC(=O)N(C4=O)C5=CC=CC=C5F
CC(=O)NC1C2=C(C=CC(=C2)Cl)N(C1=O)CCN3CCOCC3.Cl
C1=CC=C2C(=C1)N=NN2CC(=O)N/N=C\C3=CC=CS3
CCN(CC)C1=CC=C(C=C1)N(C(C2=CC=C(C=C2)C(=O)O)NC(=O)COC3=CC(=C(C=C3)C)C)C
COC(=O)C1=CC=CC=C1NC(=O)C2=CC3=C(C=C2)OCCCO3
CCN1C(=NN=C1SCC(=O)C(C)(C)C)(C)COC2=CC=C=C2[N+](=O)[O-]
CCCCOC(=O)N(C1=CC(=CC=C1)S(=O)(=O)(=O)C2=CC=C(C=C2)OC
C1=CC2=C(N([N+](=C2C=C1)[O-])CCC(=O)N)C(=O)C3=CC(=C(C(=C3)Cl)N)Cl
C1=CC=C(C=C1)C2=CSC3=C2C(=NC=N3)SCC(=O)NC4=CC=C(C=C4)C(=O)O
C1CN(CCN1C2=CC=CC=C2)C(=O)C3=CC(=O)NC4=CC=CC=C43
C1=CC(=C(C=C1Cl)CC2=C(C=CC(=C2)Cl)O)O
COC1=CC=C(C=C1)S(=O)(=O)N2CCN(CC2)C(=O)NC3=CC=CC=C3OC
CC1=C(C(=CC=C1)C(=O)N2C=NC3=CC(=C2)C)C(=N3)C4=CC=C(C=C4)C(=O)O)C
COC1=C(C=CC(=C1)/C=N/NC(=O)/C(=C/C2=CC=CC=C2)/C3=CC=CC=C3[N+](=O)[O)[O-]
CCCC1C2=C(C=C(C=C2)Br)N1C(=O)C3=CC=CC=C3[N+](=O)[O-])C(=O)C4=CC=C(C=C4)Cl
COC1=CC=CC=C1N2CCN(CC2)CC(COC3=CC=CC4=CC=CC=C43)O
C1=CC2=C(O1)C=CC(=C2)NC(=O)C3=C(OC=N3)C4=CC=CC=C4
CC(=O)NC1=CC=C(C=C1)N(C(C2=C(C=CC=C2)OC)C(=O)NCC3CCCO3)C(=O)CN4C5=CC=CC=C5N=N4
CC(C)NC(=O)CN1CCN(CC1)C2=NC=NO2)C3=CC=CO3
COC1=CC=C(C=C1)N(C(C2=CN=CC=C2)C(=O)NC3CCCCC3)C(=O)CCl
CCC1=C(SC(=C1C(=O)N2CCCOC2)NC(=O)CC3=CC=CC=C3OC)C
CC1=CC(=C(C=C1)OC)NC(=O)C2=C(C=C(C=C2)OC)C(=O)NCC3=CC=C(C=C3)OC)C
CC1=CC2=C(C=C1)NC(=O)CC2NC(=O)C)CCN3CCOCC3
COC1=CC=CC=C1OCCNC(=O)C2=CC(=O)NC3=CC=CC=C32
CCC(C)(C)NC(=O)C(C1=CC=CN1C)N(C2=CC=C(C=C2)NC(=O)C)C(=O)CN3C4=CC=CC=C4N=N3
CC1=CC(=C(C=C1)NS(=O)(=O)C2=CC3=C(C=C2)NC=C(C3=O)C(=O)N4CCC5=CC=CC=C54)C
C1=CC=C2C(=C1)C(C3=CC=CO23)C(=O)N[N+](C@H](=O)N)N)CC4=CC=CC=C4
CC(C)(C)OC(=O)NCC1=CC=C(C=C1)CNC(=O)C2=C(N=CN2)C(=O)N[C@@H](CC3=CC=CC=C3)C(=O)OCC4=CC=CC=C4
COC1=CC(=C(C=C1)C2=NNC(=C2C3=CC4=CC=CC=C4O3)C(F)(F)F)O
CC1=CC(=CC=C1)N2C(=NN=C2SCC(=O)NC3=CC4=C(C=C3)OCO4)CC5=CC=CN5C
COC1=CC=C(C=C1)NS(=O)(=O)C2=CC3=C(C=C2)OC(=N3)NC4=CC5=C(C=C4)OCCO5
CC1=C(C(=CC(=C1)Cl)OC)S(=O)(=O)C2=NN=C=CC2
CC1=CC=C(O1)C(=O)NC2CCCC3=C2C=NN3C4=CC=CC=C4
C1=CC=C(C=C1)CN2C=C(C(=N2)C(F)(F)F)NS(=O)(=O)C3=CC(=CC=C3)Cl)Cl
CC1=CC(=C(C=C1)/C=N/N(C(C(=O)CC(=O)CNC2=C(C=CC(=C2)OC3=CC=CC=C3)OC
CCC1=C(SC(=N1)N2C(=O)/C(C(=N2)N3CCO3)CCCC4=CC=C4)C=CC=C5
CC1=C(C(=CC=C1)N2CCN(CC2)C(=O)C3=CC(=O)NC4=CC=CC=C43)C
COC1=C(C=C2C(N(CCC2=C1)C(=O)CCl)C3=C(C=CC=C3)F)OC
COC1=CC=C(C=C1)N(CC2=CC3=CC=CC=C3NC2=O)S(=O)(=O)C4=CC=C(C=C4)OC
COC1=C(C=C(C=C1)C2CC(=NN2C(=O)CCl)C3=CC=CS3)OC
CCC1=CC(=NC1)NS(=O)(=O)C2=CC=C(C=C2)NC(=O)/C=C/C3=CC=CC=C3Cl
CN1CCN2C(C1)C3(CC4=C2C=CC(=C4)N)C2=O)C(=O)NC5=CC=CSCl
CN1CCN2C(C1)C3(CC4=C2C=CC(=C4)N)C(=O)NC(=O)NC3=O
CC1=CC=C(C=C1)C(=O)N2CN(CC2)S(=O)(=O)C3=CC(=CC=C3)Br
COC1=CC=CC=C1OCCNC(=O)C2=CC(=NCC=C2)Br
C1COCCN1CC2=NC3=C(C=C(C=C3)Br)C(N2CC(=O)NN)C4=CC=CC=C4
C1=CC=C(C=C1)CNS(=O)(=O)C2=CC=C(C=C2)C(=O)NCC3=CC=C(C=C3)C(F)(F)F)F
CC1=CC=C(C=C1)/C=C/C(=O)C2=C(C=CC(=C2)Br)OC(=O)C3=CC=CO3
CC1=C(C=C(C=C1)NC(=O)CON2C3=C(C=CC(=C3)S(=O)(=O)C)N=N2)Br
CC1=NON=C(S1)NS(=O)(=O)C2=CC=C(C=C2)NC(=O)/C=C/C3=CC=CC=C3Cl
COC1=CC(=C(C=C1)/C=N/NC(=O)/C(=C\C2=CC3=C(C=C2)OCO3)/NC(=O)C4=CC=CC=C4)O
CC1=CC(=CC=C1)NC2=NN=C(S2)S(=O)(=O)NC3=CC4=CC=CC=C43)C
CC1=C(C=C(C=C1)OC(=O)NC2=CC3=C(C=C2C(=O)N3C3=O)C4=CC=CC=C4)C(=C4)O
CC1=CC=C(C=C1)N2C(C(=NN2CC(=O)CCl)C3=CC=CS3)OC
CC1=CC(=CC=C1)C(=O)(N2C(=O)/C(=C/C3=C(O2)C=CC(=C3)N1)C
CCCC[OC1=CC=C(C=C1)N(C(C2=CN=CC=C2)C(=O)NC3CCCC3)C(=O)C4=CC=CO4
C1=CSC(=C1)/C=C\2/C(=O)N(C(=O)S2)CC(=O)NC3=CC(=CC=C3)C(=O)O
CC1=CC=C(C=C1)S(=O)(=O)/N=C/2\C=C(C(=O)C3=CC=CC=C32)NC4=CC=CC(=C4)C(=O)O
C1=CC(=CN=C1)OC(=O)C2=CC=C(C=C2)Cl.Cl
CC1=C(C(=CC=C1)OC)NC(=O)CSC2=NC3=C(C(=CS3)C)C#N1=N1
C1=CC=C(C=C1)CNC(=O)NC2=CC(=C(C=C2)C(F)F)(F
C1=CC=C(C=C1)C2=CSN(C(=N2)S(=O)(=O)NCC3=CC=CC=C3Cl
C1CN(CCN1C2=CC=CC=C2)C(=O)C3=CC(=CC=C3)[N+](=O)[O-])C(=O)C4=CC=C(C=C4)Cl
CC1=CC=CC=C1NC2=NN=C(S2)NC(=O)C3=CC(=O)NC4=CC=CC=C43
COC(=O)C1=C(SC(=C1)C2=CC=CC=C2)N
CC1=CC=C(C=C1)NC2=NN=C(S2)S(=O)(=O)NC3=CC4=CC=CC=C43
CCOC(=O)C1=C(SC(=C1)C2=CC=CC=C2)C3CC(=O)N[C@@H](C4=CC(C=C4)C(=O)O)NC5=CC=C=C4C4=N=C=CCCC=C5
COC1=CC=C(C=C1)N2CCN(CC2)C(=O)C3=CC(=O)NC4=CC=CC=C43
CC1=CC=C(C=C1)C(=O)C2=C3C=CC(=CC3=[N+](N2CCC(=O)N)[O-])[N+](=O)[O-]
CC(C)(C)OC(=O)NCCC(=O)NC1=CC=CN1Cl)NS(=O)(=O)C2=CC=C(C=C2)OC
COC1=CC=C(C=C1)N(CC2=CN=CC=C2)C(=O)CC3=CC(=C(C=C3)OC(F)F)F
CC1=CC=CC=C1NC2=NN=C3SC(=C(=N2)NC(=O)C3=CC(=NC4)CC=C(C=C4)Cl)C
CC(=O)NC1=CC=C(C=C1)N(C(C2=C(C(=C(C=C2)OC)OC)C(=O)NC3CCOC3)C(=O)CN4C5=CC=CC=C5N=N4
CC1=C(C=C(C=C1)NS(=O)(=O)C2=CC3=C(C=C2)OC(=CC=C3)NC4=CC(C=C4)OCCO5
C/C\NC(=C(N/N)S(=O)(=O)C1=CC(=C1=O)NC2=CC(=C(C=C2)F)/C
C1=CC(=CC(=C1)NC(=O)NCCNC(=O)C2=C(C=CC(=C2)OCC(F)(F)F)OCC(F)(F)F)C(F)(F)F
COC1=CC(=CC(=C1OC)OC)NC(=O)CC2=CC(=NO2)NC(=SC3=CC=CC=C3)F)O
C[C@]12[C@H]3[C@H](N1(C(=O)N(=O)C(=O)NC(=O)C2=O)CC4=CC=CC=C4)F
C/C(=N\N=C(/N)\SC1CC(=O)N(C1=O)C2=CC(=CC=C2)Cl)/C3=CC=CS3
C1=CC=C2C(=C1)N=NN2CC(=O)N(CC3=CC=CS3)C(C4=CC=CO4)C(=O)NCC5=CC=CO5
C[C@]12[C@H]3[C@H](N1C(=O)N(C(=O)N(C2=O)C4=CC(=CC=C4)[C5=CC=C=C5F
COC(=O)[C@H]CCCC1=CNC2=CC=CC=C2)NC(=O)C3=CC=CC=C3
CC1(C(=O)N(C(=O)N1)CC(=O)NCC2=CC=CO2)C3=CC4=C(C=C3)C=C(C=C4)OC
CC1=CC=C(O1)/C=C/2\C(=O)NC(=S)N(C2=O)C3=CC(=CC=C3)OC
C1=CC=C2C(=C1)C(=O)N(C=N2)NC(=O)C3=CC=C(C=C3)Br
COC1=CC=C(C=C1)N(CC2=CC(=O)NC3=CC=CC=C32)C(=O)CCl
CC(C)(C)OC(=O)[C@H](CC1=CC=CC=C1)NC(=O)C2=C(NCN=N2C(NC)C3=CC=C(C=C3)C(=O)OC4)OC)C
CC1(C(=O)N(C(=O)C(S1)CC)CC(=O)NC2=CC=C(C=C2)C(=O)OCC
C1=CC(=CN=C1)NS(=O)(=O)C2=CC=C(C=C2)Cl
C1=CC=C(C=C1)CN2C=C(C3=CC=CC=C32)/C=C/[N+](=O)[O-]
C1=CC=C2C(=C1)C=CC(=C2/C=N\NC(=O)C3=CC(=CN=C3)Cl
COC1=C(C=C(C=C1)C2CC(=NN2C(=O)CCl)C3=CC=CS3)OC(F)F
CC(C)(C)C1CCC2=C(C1)C(=C(C=N2)[N+](=O)[O-].@H](C(=O)N)C(=O)C3=CC=CC=C3
C1=CC=C(C=C1)CNC(=S)NNC(=S)NC2=CC=CC=C2)C(=O)CCl
C1=CC=C2C(=C1)C(=CC(=C2N)C(C(F)(F)(F)F)F)C(=O)C3=CC=CO3
C1CN(CCN1C/C=C/C2=CC=CC=C2)C3CC(=O)N(C3=O)CC4=CC=CS4
C/C=C(NC(=O)C1C(C=N1=N1C(N=O)C2=C=C(C=C2)Cl)NC(=O)C3=CC=CC=C3
CC(C)C[C@@H](C(=O)OC(C)(C)C)NC(=O)C1=C(N=CN1)C(=O)N[C@@@H](C2=CC=C(C=C2)NC(=OCC3=CC=CC=C3
CC1=CC=C(C=C1)C2C(=NN=C2SCC(=O)NC3=CC4=C(C=C3)OCO4)CC6=CC=CN5C
C1=CC=C(C=C1)CN2C=C(C(=N2)C(=O)NC3=CC=C(C=C3)[N+](=O)[O-]
C1=CC=C(C=C1)CCN(CCC2=CC=CC=C2)C(=O)CCl
CC1=CC(=C(C=C1)O)NS(=O)(=O)C2=CC3=C(C=CC(=C3)C2)OC(=O)N4CC5=CC=CC=C5N=N2
CC1=CC=C(O1)C2=NN(C(C2)C3=CC=CO3)C(=O)CCl
CC1CCN(CC1)C2=C3C(=C(SC3=NC(=N2)C)C(=O)NC4=CC5=C(C=C4)OCCO5)C
C1=CC=C(C=C1)C(C2=CC=CC=C2)(C(=O)N/N=C/C3=CC=CC(=C3)C(=O)C4=CC=C(C=C4)C
C1=CC(=CN=C1)OC(=O)C2=CC=C(C=C2)Cl.Cl
CC1CC2=C(N1S(=O)(=O)C(=O)N2CC5=CC(=C3)CC=CC=C4)C(=O)N3)CC(=O)CC4
CCC1=NC2=C(C=C1)N(C(=O)C2NC(=O)C)CCN3CCOCC3.Cl
C1=CC=C(C=C1)C2C=CC(C3C2C(=O)N(C3=O)C4=CN=CC=C4)C5=CC=CC=C5
C1COCCN1CC2=NC3=C(C=C(C=C3)Br)C(N2CC(=O)NN)C4=CC=CC=C4
C1=CC2=C(N([N+](=C2C=C1)[O-])CCC(=O)N)C(=O)C3=CC=C(C=C3)Cl
COC1=CC=C(C=C1)/C=C(\)/C#N)/C2=CC=CC3=CC=CC=C3NS2
C1=CSC(=C1)C2=CSC(=N2)NC(=O)C3=CC=C(C=C3)Cl
C1=CC(=C(C=C1Cl)CC2=C(C=CC(=C2)Br)O)OC(=O)C3=CC=CC=C3
CC1=NN(C(=C1C(C2=CC=CC=C2)C3=C(N=CC=C3)NC4=CC=CC=C4
CC1=CC=C(C=C1)C(=O)OC2=CN=CC=C2
COC1=CC=CC=C1OCNC(=O)CC2=CC(=O)NC3=CC=CC=C32
CC1=CC=C(O1)/C=C/2\C(=O)NC(=S)N(C2=S)C3=CC(=CC=C3)OC
C1C(N(N=C1C2=CC=CS2)C(=O)CCl)C3=CC=CO3
C1=CC=C(C=C1)C2=CSC3=C2C(=NC=N3)SCC(=O)NC4=CC=C(C=C4)C(=O)O
CC1=CC(=CC=C1F)N2CCN(CC2)C(=O)C3=CC(=O)NC4=CC=CC=C43
CC(=O)NC1C2=C(C=CC(=C2)Br)N(C1=O)CCN3CCOCC3.Cl
C[C@H]1C(=O)N[C@@H](C(=O)N[CCC(=O)C=O-])C1CC
CCOC(=O)C1=C(OC2=C1C3=C(C4=CC=CC=C42)OCN(C3)CC5=CC=CC=N5)C
CC1=CC=C(C=C1)C(=O)N2CCN(CC2)C3=CC=C(C=C3)NC(=O)C4=CC(=C(C(=C4)OC)OC)OC
CC(=O)NC1C2=C(C=CC(=C2)Br)N(C1=O)CCOC3=CC=CC=C3
CC1=C(C=CC2=C1OC(=O)C3=CC=CC=C23)OCC(=O)N[C@@@H](CCC4=CC5=CN=CC=C54)F
CC1(C(=O)N(C(=O)N1)CC(=O)NCC2=C(C=CN=C2)C(=O)NCC3CCCO3
C1=CC=C(C=C1)CN2C=C(C3=CC=CC=C32)/S(=O)(=O)C4=CC=CC(=C4)C(=O)O)SC=C3
C1=CC=C2C(=C1)N=NN2CC(=O)N/N=C\C3=CC=CS3
C1=CC=C2C(=C1)C3=CC=CC=C3C2=NNC4=CC(=C(C=C4)Cl)C(=O)O
CC1=CC(=C(C=C1)NC2=NC(=C(C(=N2)N3CCOCC3)[N+](=O)[O-])N)C
CC1=CC=CC=C1NC(=O)C2=CC(=O)NC3=CC=CC=C32
C/C1=CC(=N1C(=O)C(=O)C2=CC(=CC=C2)Br)OC(=O)/C=C/C3=CC=CO3
COC(=O)C1=C(SC(=C1)C2=CC=CC=C2)N
CC(C)OC1=CC=C(C=C1)C(=O)NC2=CC3=C(C=C2)S(=O)(=O)C4=CC=CC=C4)OC(F)O
CCC1=NN=C(S1)NS(=O)(=O)C2=CC=C(C=C2)NC(=O)/C=C/C3=CC=CC=C3Cl
C1=CC=C(C=C1)C2C3=C(C(=N2)C3=ONC4=CC=CC=C4)N(C3)C(=O)N)C5=CC=CC=C5
C1=CC2=C(N([N+](=C2C=C1)[O-])CCC(=O)N)C(=O)C3=CC(=C(C(=C3)Cl)N)Cl
COC1=CC=C(C=C1)NS(=O)(=O)C2=CC3=C(C=C2)OC(=N3)NC4=CC5=C(C=C4)OCCO5
COC1=CC=C(C=C1)C(CCN(CC2=CC(=C(C=C2)OC)C)C(=O)O)C3CCO3.Cl
COC1=CC=C(C=C1)N(CC2=CC3=CC=CC=C3NC2=O)S(=O)(=O)C4=CC=C(C=C4)OC
C1=CC=C(C=C1)CN2C=C(C3=CC=CC=C32)/C=C/[N+](=O)[O-]
C1=CC(=CC=C1NC(=O)SC2=CC=C(C=C2)C(F)(F)(F)O)NC(=O)(F)(F)C(F)(F)N
CC(C)C[C@H](=O)OC(C(C)C1=CC=CC=C1)NC(=O)CC(=O)C2=C(C=N=C2)C(=O)NC3C4=CC=CC=C34N=N3NC
C1C2=C(N(N=C2CS1=O)=N3CC4=CC=CC=C4C(=O)NC3=O)C4=CC=CC=C5F
CCC1=NN=C(S1)NS(=O)(=O)C2=CC=C(C=C2)NC(=O)/C=C/C3=CC=CC=C3[N+](=O)[O-]
CC1=CC=C(C=C1)S(=O)(=O)/2=CC=CC(=C2)NC(=O)/C=C/C3=CC=CC=C3Cl
CC1=C(C=CC(=C1)Br)OC(=O)N2C=C(C=C2)S(=O)(=O)NC3=CC=CC(=C3)C
CCC(C)(C)NC(=O)C(C1=CC=CN1C)N(C2=CC=C(C=C2)NC(=O)C)C(=O)CN3C4=CC=CC=C4N=N3
CC1=CC(=C(C=C1)OC)NS(=O)(=O)C2=NN=C(S2)NC(=O)C3=CC=CC=C3Br
CC1=CC(=NN1)CS(=O)(=O)C2=NC3=C(C=C2)C(=C(C3)OCC(=O)CC4=CC=CC=C4)C)C
CC(C)CS(=O)(=O)CN1=CC=CC=C1)C(=O)C2=C(C(=CC=C2)OC
C1CN(CCN1C2=CC=CC(=C2)C(F)(F)F)C(=O)C3=CC(=O)NC4=CC=CC=C43
C1=CC(=CC=C1NS(=O)(=O)C2=CC=C(C=C2)Cl)S(=O)(=O)NC3=NC=CS3
CC1=CC(=C(C=C1)N2CCN(CC2)C(=O)C3=CC(=O)NC4=CC=CC=C43)C
CC(C)C[C@H](=O)OC(C1=CC=CC=C1)NC(=O)C2=C(N=CC(C=C2)C(F)(F)F)F)N(C(F)(F)F)N)F)N)O
CCN(C1=CC=CC=C1)S(=O)(=O)C2=NN=C(S2)NC(=O)C3=CC=CC=C3OC
COC1=CC=CC=C1N2C(=O)N(C(=C2)NC(=S)NC3=CC=C(C=C3)C(F)(F)F)F
CCCCNC(=O)NC1C(SC(=O)C(C=C1)N2=CC=C(C=C2)/C(F)F)(F)F)O
CCOC(=O)C1=C(SC(=C1C2=CC=CC=C2)CN(C)C)NC(=O)CCl.Cl
CN1CCN2C(C1)C3(CC4=C2C=CC(=C4)N)C(=O)NC(=O)NC3=O
C1=CC=C(C(=C1)C(=O)NC2=CC(=C(C=C2)OCC(C(F)(F)F)F)C(F)(F)F)O
COCCNC(=O)C(C1=CC(=CC=C1)OC)N(CC2=CC=CS2)C(=O)CN3C4=CC=CC=C4N=N3
CC1=CC=C(C=C1)/C=C/C(=O)C2=C(C=CC(=C2)Br)OC(=O)C3=CC=CO3
CCN1C2C(C(=O)N(C(=O)C2=NC(=N1)C3=CC=CC=C3)C
CC1=CC=C(C=C1)OCC(=O)N/N=C/C2=CC=C(O2)[N+](=O)[O-]
COC1=CC(=CC(=C1)C2CC(=NN2C(=O)CCl)C3=CC=CS3)OC(F)(F)O
CC1=CC=C(C=C1)C(=O)C2=C3C=CC(=CC3=[N+](N2CCC(=O)N)[O-])[N+](=O)[O-]
COC1=CC=CC(=C1)N(CC2=CC(=C(C(=C2)Cl)C)(=O)NC3=CC=CC=C3
CCCCNC(=O)N(C1=CC=CC=C1)C(=O)C2=C(C=CC(=C2)OCC(F)F)OC
CC1=CC(=CC=C1)N2C(=NN=C2SCC(=O)NC3=CC4=C(C=C3)OCO4)CC5=CC=CN5C
CC1=CC=C(O1)C2=C(C(=O)N(C2=O)C3=CC=C(C=C3)OC)C(=O)CCl)O
CC1=CC=C(C=C1)NC2=C(C(=O)N(N=C2)C34CC5CC(C3CC4)C(=O)NCCC5=CC=C5)O
CC1=CC=C(C=C1)NC2=C(C(=O)N(N=C2)C34CC5CC(C3)CC(C5)(C4)CC(=O)O)Cl
C1=CC(=CN=C1)NC(=O)C2=CC(=C(C=C2)Cl)Cl.Cl
C(C(=O)C1=CC=C(C=C1)NC(=O)C2=CC=C(C=C2)NC(=O)C3=CC=CO3
C1=CC=C2C(=C1)C3=CC=CC=C3C2=NNC4=CC(=C(C=C4)Cl)C(=O)C/C5=C=CC=C=C5
COC1=CC=C(C=C1)N2CCN(CC2)C(=O)C3=CC(=O)NC4=CC=CC=C43
CC1=CC(=NN1)C2=NN(C=C2SC3=CC=CO3)C(=O)CCl
C1=CC=C(C(=C1)C2C3=C(C(=O)N2CC4=CC=CO4)NN=C3C5=CC=CC=C5O)F
CN1C=NC2=C1C=CC(=C2)OC(=O)C3=CC=CC=C3
CC1=C(C=C(C=C1)C(=O)O)NC(=S)NC(=O)C2=CC=C(C=C2)COC3=CC=CC=C3
C1CN(CCN1C/C=C/C2=CC=CC=C2)C3CC(=O)N(C3=O)CC4=CC=CS4
CC(C)(C)OC(=O)[C@H](CC1=CC=CC=C1)NC(=O)C2=C(N=CN2)C(=O)N[C@@H](CC3=CC=CC=C3)C(=O)OCC4=CC=CC=C4=
CC1=CC(=CC=C1)N2C(C(C(=C2N)C#N)(C#N)C#N)C3=CC=CC=C3
C1=CC=C2C(=C1)C(C3=CC=CC=C32)COC(=O)N[C@@H](CC4=CC=C(C=C4)Br)C(=O)O
C1=CC=C(C(=C1)C(=O)NN2C(=O)/C(=C/C3=CC=C(C=C3)O)/SC2=S)O
CC1=NC(=CO1)C2=CC=C(C=C2)S(=O)(=O)N3CCN(CC3)C4=CC=CC=C4
CC(C)(C)OC(=O)NCCCOC(=O)C1=C(N=CN1C(=O)NC2=CC=C(C=C2)C
CC1=CC2=C(C=C1)NC(=O)C(=C2)CN(CCC3=CC=CC=C3)CC4=NN=NN4CC5CCCO5
CC1=CC=C(C=C1)C(=O)N2CCN(CC2)C3=CC=C(C=C3)NC(=O)C4=C(C(=C(C(=C4)OC)OC
CC1=CC=C(O1)C2=NN(C(C2)C3=CC=CS3)C(=O)CCl
C1=CC=C(C=C1)C(C2=CC=CC=C2)C(=O)NC(=S)NC3=CC=CC(=C3)C(=O)O
COC(=N\NC(=O)C1N(C(=S)N1/N=C/C2=CC=C(C=C2)N(C)C)C)C)(=O)CN3C4=CC=CC=C4N=N3
CC1=CC=C(C=C1)OCC(=O)N/N=CH](=O)C2=CC=C(C=C2)NC(=O)C3=CC=C(C=C3)F)OC
CC1=C(C(=CC=C1)OC)NC(=O)C2=C3=C(C=C2)C=C(C=N3)S(=O)(=O)C(=O)CN4C
CC1=CC(=C(C=C1)NC2=NN=C(S2)SCC(=O)NC3=C(C=C(C=N3)C(F)(F)F)Cl)C
CC(C)(C)OC(=O)NCCC(=O)[C1=NC(=C1)CNC2=CC=CC=C2)C3=CC=C(C=C3)OC
C1=CC=C(C(=C1)C2C3=C(C(=O)N2CC4=CC=CO4)NN=C3C5=CC=CC=C5O)F
CN1C(C(CO1)S(=O)(=O)C2=CC=CC=C2)C3=CC(=C(C=C3)OCCC(F)(F)F
CCCCNC(=O)N1C(SC(=S)N1)NS(=O)(=O)C2=CC=CC(=C2)NC(=O)C3CCC(=C3C4)C
CCOC1=NC(=O)N(C(=O)OC2=CC=C(C=C2)S(=O)(=O)C3=CN(C4=C(C=C3)OCC=CO4
CC1=CC=C(C=C1)OCC(=O)N/N=C/C2=CC=C(O2)[N+](=O)[O-]
C1=CC2=NON=C2C(=C1)S(=O)(=O)NC3=C(C=CC(=C3)F)F
C1=CC(=CC=C1NS(=O)(=O)C2=CC=C(C=C2)Br)S(=O)(=O)NC3=CC=CS3
CCN(CC1=CC=C(C=C1)C(=O)CN2CCN(C2)C3=CC=CO3)NC(=O)C4=CC=CC=C4F
C1CN(CCN1C2=CC=CC=C2)C(=S)NC3=CC(=CC=C3)S(=O)(=O)C(F)F
COC1=CC=CC(=C1)/C=N/NC(=O)C2=C(N=CC=C2)[N+](=O)[O-])C3=CC=C(C=C3)Cl)C
C1C(N(N=C1C2=CC=CS2)C(=O)CCl)C3=CC=CO3
COC1=CC=C(C=C1)CN(CC2=CN=CC=C2)C(=O)NC3CCCCC3)C(=O)CCl
C1=CC=C(C=C1)C2=CSC3=C2C(=NC=N3)SCC(=O)NC4=CC=C(C=C4)C(=O)O
CCN1C2=NC(=O)N(C(=O)C2=NC(=N1)C3=CC=CC=C3)C
COC1=CC=CC=C1N2CCN(CC2)CC(COC3=CC=CC4=CC=CC=C43)O
CC1=CC=C(C=C1)NC(=O)CN(C)C(=O)C2=C(N=CC=C2)NC3=CC=CC(=C3)C(F)(F)F
C1=CC=C(C(=C1)C2C3=C(C(=O)N2CC4=CC=CO4)NN=C3C5=CC=CC=C5O)F
COC1=CC=C(C=C1)N2CN(CC2)C(=O)CCl)C3=CC=CC=C3
CC(C)(C)OC(=O)[C@H](CC1=CC=CC=C1)NC(=O)C2=C(NC=C2)C(=O)N[C@H](CC3=CCC=CC=C3)C(=O)OCC4=CC=CC=C4=
COC1=C(C=CC(=C1)/C=N/NC(=O)/C(=C\C2=CC3=C(C=C2)OCO3)/NC(=O)C4=CC=CC=C4)O
C1=CC(=CN=C1)OC(=O)C2=CC=C(C=C2)Cl.Cl
CC1=CC(=CC=C1)N2C(C(C(=C2N)C#N)(C#N)C#N)C3=CC=CC=C3
C1=CC2=C(N([N+](=C2C=C1)[O-])CCC(=O)N)C(=O)C3=CC=C(C=C3)Cl
CC1=CC=C(C=C1)N2C(=O)CC(C2=O)N(CC3=C(N(N=C3C)C)C)C(=S)NC4=CC=C(C=C4)Cl
CC(=O)N1C=C(C2=CC=CC=C21)N(C3=CC=C(C=C3)[N+](=O)[O-])C(=O)CCl
COC1=CC=CC=C1N2CCN(CC2)CC(COC3=CC=CC4=CC=CC=C43)O
C1=CC=C(C=C1)C(C2=CC=CC=C2)C(=O)NC(=S)NC3=CC=CC(=C3)C(F)(F)F)O
COC1=CC=CC=C1/C=C\2/C(=O)N(C(=S)S2)CCC(=O)NNC(=O)C3=CC=CC=C3OC
C1=CC(=CC=C1NS(=O)(=O)C2=CC=C(C=C2)Cl)S(=O)(=O)NC3=NC=N3C4CC=CS3
CN(CC1=CC=C(C=C1)F)S(=O)(=O)C2=NN=C(S2)NC(=O)C3=CC=CC=C3Br
C1=CC=C2C(=C1)C(=O)N(C=N2)NC(=O)C3=CC=C(C=C3)Cl
C1=CC=C(C=C1)C(C2=CC=CC=C2)C(=O)CO)C(=O)NCC3=CC4=CC=CC=C43
C1CN(CCN1C/C=C/C2=CC=CC=C2)C3CC(=O)N(C3=O)CC4=CC=CS4
CS1=C(=C(O1)C(=O)NC2=CC=CC=C2)C3=CC=CC=C3
CC1=CC(=CC=C1)N2C(C(C(=C2N)C#N)(C#N)C#N)C3=CC=CC=C3
COC1=CC=CC=C1OCCCNC(=O)C2=CC(=C(C=C2)Br)OC(=O)C3=CC=CO3
C1=CC=C(C(=C1Br)CN2C=C(C(=N2)C(F)(F)(F)F)S(=O)(=O)C3=CC=CC=C3
CCC1CCC(C=O)O)N(C(=O)C1C2=CC=C(C=C2)NC(=O)C3=CC4=C(C=C3)OCCO4
CC1=CC=C(O1)C(C(=O)NCC2=CC=CO2)N(C3=CC=CC=C3OC)C(=O)CN4C5=CC=CC=C5N=N4
C1=CC(=CN=C1)NS(=O)(=O)C2=CC=C(C=C2)Cl
C1=CC2=NON=C2C(=C1)S(=O)(=O)NC3=C(C=CC(=C3)F)F
C1=CSC=C1N(CCC(=O)NC2=CC=C(C=C2)Cl)S(=O)(=O)C3=CC=C(C=C3)Cl
CN1C=NC2=C1C=CC(=C2)OC(=O)C3=CC=CC=C3
COC1=C(C=CC(=C1)C2CC(=NN2C(=O)CCl)C3=CC=CS3)OC(F)F
COC1=CC(=CC(=C1)/C=N/NC(=O)/C(=C\C2=CC3=C(C=C2)OCO3)/NC(=O)C4=CC=CC=C4)O
CC(C)CS(=O)(=O)C1=NSC2=NC(=O)/C(=C\C3=CC=C(C=C3)OC(=O)C4=CC=CO4)/C(=N)N21
CC1=CC=C(C=C1)C2=NN(C=C2NC(=O)CCl)C3=CC=CC=C3
CC1=CC2=C(C=C1)S(=O)(=O)NC(=O)C2)NC3=CC=CC=C3
COC1=C(C=C(C=C1)C2=NN(C(=C2)N)S(=O)(=O)C3=C(C(=C(C(=C3F)F)F)F)F)OC
CC1=CC=C(C=C1)C(=O)NC2=CC3=C(C=C2)N(C=N3)C
C1=CC(=CC=C1F)C2=NN=N=N2SCC(=O)NCC3=CC=CO3)NC(=O)C4=CC=CC=C4F
C/O(=N@H](C(=O)C(CNC(=O)C1=C(N=CN1C(=O)NC2=CC=C(C=C2)Cl)C(=O)CN3C4=CC=CC=C4N=N3
CC1=C(C=CC(=C1)NC(=O)NC2=CN=CC=C2)Cl
C1=CC=C(C=C1)C2C=CC3C=CC=C3C(=O)NC3=O
C1CN(CCN1C2=CC=CC=C2)C(=O)C3=CC(=C(C=C3)Cl)C(=O)CCl
CC(=O)NC1=CC=C(C=C1)N(C(C2=C(C(=CC=C2)OC)OC)C(=O)NCC3CCCO3)C(=O)CN4C5=CC=CC=C5N=N4
COC1=CC=CC2=C1OC(=O)C3=CC=CC=C32
CCC1=NN=C(S1)NS(=O)(=O)C2=CC=C(C=C2)NC(=O)/C=C/C3=CC=CC=C3Cl
C/C1C(=NN1C(=O)N(C(=O)C2=CC(=C(C=C2)Cl)P(=O)(=O)C3=CC=CC=C3
CC1C(C(=O)N(C(C1)C(=S)NC2=CC=CS2)NC(=O)C3=CC=CC=C3[N+](=O)[O)[O-]
CC(C)C1=C(C=NC(=C1)S(=O)(=O)NC2=NN=C(S2)NC(=O)COC3=CC=CC=C3Cl
COC1=CC=C(C=C1)N(CC2=CC(=O)NC3=CC=CC=C32)C(=O)CCl
C1C(N(N=C1C2=CC=CS2)C(=O)CCl)C3=CC=CO3
CN1C(C(CO1)C2=C3C(=C(C=N2)NC(=N)C3=NOC(=C4=CC=CC=C43
CCC(C)(=O)N1C=C(S1)N=N/C(=O)C2=CC=C(C=C2)C(F)(F)F
CCC1=C(SC(=C1C2=NN(C=N2)NC(=O)C3=CC(=C(C=C3)OC)C(=O)C4=CC=CC=C4)O
C1CCC(CC1)C2=CC=C(C=C2)S(=O)(=O)NC(=S)NC3=CC=C(C(=C3)C(F)(F)Cl
COC1=CC=CC=C1/C=C/C(=O)C2=C(C=CC(=C2)Br)OC(=O)C3=CC=CO3
CCC1=NN=C(S1)NS(=O)(=O)C2=CC=C(C=C2)NC(=O)/C=C/C3=CC=CC=C3Cl
CCOC(=O)C1=C(SC(=C1C2=CC=CC=C2)CN(C)C)NC(=O)CCl.Cl
COCC1=CC=C(C=C1)C2C(=NN(C2=O)S(=O)(=O)NC3=CC=C(C=C3)Cl
C1=CC=C(C=C1)CCN2C=CSC2=NC(=O)CCl)Cl
CN1C2=NC(=O)N(C(=O)C2=NC(=N1)C3=CC=C(C=C3)Cl)C
C[1=C(=CN1)C(=O)NC2=CC3=C(C=C2)C=C(C(=O)O)CC4=CC=CC=C4F
CC(=O)NC1C2=C(C=CC(=C2)Br)N(C1=O)CCN3CCOCC3.Cl
C1=CSC2=C(C=C1C)N3CC4=CC=CC=C42.Cl
CC1=CC=C(C=C1)S(=O)(=O)N2CN=CC2C3=CC=CC=C3NS(=O)(=O)C4=CC=C(C=C4)OC
C1=CC=C(C=C1)CN2C=C(C3=CC=CC=C32)/C=C/[N+](=O)[O-]
C1=CC(=C(C=C1Cl)Cl)CN2C=CSC2=NC(=O)CCl
C1=CC=C(C=C1)CN2C3=C(C=CC(=C3)Cl)C(N)C(=O)N)C4=CC=CC=C43
CC1=NC(=CO1)C)SC2=CC=C(C=C2)(F)(F)(F)F)S(=O)(=O)C3=CC=CC=C3
CC1C(=O)NN(C(=O)C1)CC2=CC=C(C=C2)OCC3=CC=CC=C3
COC1=CC=CC=C1NC(=O)NC2=CC(=C(C=C2)Cl)C(=O)C3=CC=CC=C3
C1=CC=C(C=C1)CN2C=C(C3=CC=CC=C32)/C=C/[N+](=O)[O-]
COC1=CC(=C(C=C1Cl)C(=O)OC)N2CCOCCC2.(=O)NC(=O)C4=CC=CC=C4N3
CC(C)(C)OC(=O)NCCC(=O)OC1=CC2=C(C=C1)C=CC(=O)O2
COC1=CC(=CC(=C1)C2CC(=NN2C(=O)CCl)C3=CC=CS3)OC(F)(F)F)O
C1CN(CCN1C2=CC=C(C=C2)F)C(=O)CCS(=O)(=O)C3=CC=CC=C3
CC(=O)NC1C2=C(C=CC(=C2)Cl)N(C1=O)CCN3CCOCC3.Cl
CCN1C(=NN=C1SCC(=O)C(C)(C)C)(=O)C2=CC=C(C=C2)Cl.Cl
CCN(C1=CC=CC=C1)S(=O)(=O)C2=NN=C(S2)NC(=O)C3=CC=CC=C3OC
CC1=CC=C(C=C1)C2CC(=NN2C(=O)CCl)C3=CC=CS3
CNC(CC)C1=CC=C(C=C1)N(C(C2=CC=C(C=C2)C(=O)OCCC(=O)NC3CCCO3)C(=O)CN4C5=CC=CC=C5N=N4
C1=CC=C(C=C1)CNC(=O)C2=CC=C(C=C2)S(=O)(=O)NC3=CC=CC(=C3)C(F)(F)F
COC1=CC=CC(=C1)C(C(=O)NC2=CC=C(C=C2)F)C(=O)OC)S(=O)(=O)C3=CC=CC=C3
CC1=CC(=C(C(=C1F)Br)Br)NC(=O)C2=CC(=NN=C2)S(=O)(=O)NC3=CC=C(C=C3)C
C1=CC=C(C=C1)CCN(CCC2=CC=C(C=C2)[N+](=O)[O-])C(=O)C3=CC=C(C=C3)C(=O)OCCl
CC1=CC(=NN1)S(=O)(=O)C2=NN=C(S2)NC(=C)NC3=CC=C(C=C3)OC)C
CC1=CC(=C(C=C1)O)NC(=O)NC2=CC=C(C=C2)S(=O)(=O)(=O)N/C3=CC(=C(C=C3)C)C3)C
C1=CC=C(C=C1)C2C=CC(C3C2C(=O)N(C3=O)C4=CN=CC=C4)C5=CC=CC=C5
C1=CC(=CN=C1)NC(=O)C2=CC3=C(C=CC=C32)Cl
C1C2=C(N(N=C2CP1(=O)=O)C3=CC(=CC=C3)Cl)NC(=O)C4=CC5=C(C=C4)OCO5
C1CC2=C(C1)SC(=C2C#N)NC(=S)NC(=O)C3=CC=CC=C3
CN(CCC1=CC=C(C=C1)/C=N/N(\C(=O)C2=CC=C(C=C2)[N+](=O)[O-]
CC(C)C1=CC=C(C=C1)N(C(C2=CN=CC=C2)C(=O)NC3CCCC3)C(=O)C4=CSN=N4
COC1=CC=CC2C(N(CCC2=N1)C(=O)CCl)C3=C(C=CC(=C3)Br)F)OC
C1=CSC(=C1)/C(=O)O(C2=CC(=CC=C2)[N+](=O)[O-])C3=CC=C(C=C3)Br
COC(=O)CC1COC2=CC=CC=C2N1C(=O)/C=C/C3=CC=CC=C3
C1=CC=C(C=C1)NC(=O)NN(C2=CC=CC=C2)C(=O)CCl
C1=CC=C(C=C1)C2C3=C(C=CC(=C3)Br)N=C(N2C(=O)N)C4=CC=CC=C4
C1=CC=C(C=C1)CCN(CCC2=CC=CC=C2)C(=O)CCl
CC1=CC(=C(C=C1)NC2=NC=C(S2)SCC(=O)NC3=C(C=N2C4=CC=CC=C4)C(=O)N
COC1=CC=C(C=C1)S(=O)(=O)N2CCN(CC2)C(=O)NC3=CC=CC=C3OC
CC1=CC(=O)OC2=C1C=CC(=C2)NC(=O)CC3=CC=CC=C3[N+](=O)[O-]
C1=NC2=C(O1)C=CC(=C2)PC(F)(F)(F)(=O)C3=CC=CC(=C3)F)O
CC1=CC=C(C=C1)C(=O)C2=C3C=CC(=CC3=[N+](N2CCC(=O)N)[O-])C(F)(F)F
CC1=OC2=C(C=C1)N(C(=O)C2C)CN(CC3=CC=C=C3)C(F)#N
CCC(C)C1=C(C2=CC=CC=C2)NC(=O)C3CCCN(C3)C(=O)C4=CC=CC=C4
COC1=C(C=C(C=C1)C2C(=NN2C(=O)CCl)C3=CC=CS3
C1=CC=C(C=C1)N2C3=C(C=CC(=C3)Br)C(N2C4=CC=CC=C4)C(=O)O)C=O)CN
COC(=O)[C@@@H](CCC1=CC=CC=C1)C(=O)NC2=CNC=CC(S2)C(=O)NCC3=CC=CC=C3N(=O)C4C4
COC1=CC=C(C=C1)C(C(=O)NC2=CC=C(C=C2)F)N(C3CC3)C(=O)CN4C5=CC=CC=C5N=N4
COC1=CC=CC=C1N2CCN(CC2)CC(COC3=CC=CC4=CC=CC=C43)O
C1=CC=C=C(C1)C2C=CC(C3C2C(=O)N(C3=O)C4=CN=CC=C4)C5=CC=CC=C5
CCOC(=O)C1=C(SC(=C1C2=CC=CC=C2)CN(C)C)NC(=O)CCl.Cl
CC1=CC(=C(C=C1)O)OC(Cl)NC(=O)CSC2=C(N=CC=C2)NC3=CC=C(C=C3)C
CC(=O)NC1=C(C2=CC=CC=C21)N(C3=CC=C(C=C3)[N+](=O)[O-])C(=O)CCl
CN1CCN2C(C1)C3(CC4=C2C=CC(=C4)N)C(=O)NC(=O)NC3=O
CS1CC(CC1)C(=O)NC2=CC=C(C=C2)[N+](=O)[O)[O-]
CC1=CC=C(C=C1)C(=O)CSC2=NN=C(N2CC3=CC=CO3)CNC4=C(C=C(C=C4)C)C
CC1=C(C=CC2=C1OC(=O)C3=CC=CC=C23)OCC(=O)N[C@H](CCC4=CNC5=CC=CC=C54)C(=O)O
CC1=CC=CC=C1NC2=NN=C(S2)SCC(=O)NC3=C(C=C(C=N3)C(F)(F)F)Cl
C1=CC2=C(N([N+](=C2C=C1)-])C(=O)N)C(=O)N)C3=CC(=CC=C3)[N+](=O)Cl
CC(C)CS(=O)(=O)C1=NSC2=NC(=O)/C(=C\C3=CC=C(C=C3)OC(=O)C4=CC=CO4)/C(=N)N21
CC(C)OC1=C(C=C(C=C1)N(C(C2=NC(=CC(=C2)(N)(C)(F)(F)[O
CCC1CCC2C(=O)N(C(=O)N(C1)C3=CC=CC=C3F)C(F)C(F)F
COC1=CC=C(C=C1)N(CC2=CC3=CC=CC=C3NC2=O)S(=O)(=O)C4=CC=C(C=C4)OC
CC1=CC=C(C=C1)C(=O)C2=C3C=CC(=CC3=[N+](N2CCC(=O)N)[O-])C(F)(F)F
CC1(C(N(C(=S)S1)/N=C/C2=CC=CS2)N(C(=O)NC)O)C
C1=CC=C2C(=C1)N=NN2CC(=O)N/C=C\C3=CC=CS3
CC1=CC(=C(N1)C2=C(C=C(C=C2)[N+](=O)[O-])C(=O)N)C3=CC=C(C=C3)Cl
C1=CC=C(C=C1)CN2C=C(C3=CC=CC=C32)/C=C/[N+](=O)[O-]
C1=CC2=C(N([N+](=C2C=C1)[O-])CCC(=O)N)C(=O)C3=CC(=C(C(=C3)Cl)N)Cl
CC(=O)NC1=CC=C(C=C1)N(C(C2=C(C=CC=C2)OC)C(=O)NCC3CCCO3)C(=O)CN4C5=CC=CC=C5N=N4
CC1=CC=C(C=C1)C2=NN(C=C2NC(=O)CCl)C3=CC=CC=C3
COC1=C(C=C(C=C1)C2CC(=NN2C(=O)CCl)C3=CC=CS3)OC
CN1C2=NC(=O)N(C(=O)C2=NC(=N1)C3=CC=C(C=C3)Cl)C
CC1=C(C=CC2=C1OC(=O)C3=CC=CC=C23)OCC(=O)N[C@H](CCC4=CNC5=CC=CC=C54)C(=O)O
CCCC1C(N=S1)N=C2C(=SC(=C2)N)(C#N)C#N)C(=O)C3=CC=CC=C3
C1=CC2=C(N([N+](=C2C=C1)[O-])CCC(=O)N)C(=O)C3=CC=C(C=C3)Cl
C1(C=C(N=C1)C2=CC(=CN=C2)[N+](=O)[O-])C3=CC=C(C=C3)[O)C(=O)C4=CC=CN+]=C=C5N=C5
CCOC1=CC=C(C=C1)C2C(=NO2)C(=O)CCl)C3=CC=CS3
CCCCNC(=O)N1(N(C(=S)N1)NS(=O)(=O)C2=CC=C(C=C2)N(C)C)C)OC
CC1=CC=C(C=C1)S(=O)(=O)/C(=C/Cl)/NC(=O)C2=CC=CC=C2
COC1=CC=C(C=C1)N(CC2C(=O)NC3=CC=CC=C3)C(=O)CCl
C1CN(CCN1C(=O)C2=CC(=CN=C2)Br)S(=O)(=O)C3=CC=CC=C3C(F)(F)F
COC1=CC=C(C=C1)N(CC2=CC(=O)NC3=CC=CC=C32)C(=O)CCl
CC1=CC=C(O1)C2=NN(C(C2)C3=CC=CO3)C(=O)CCl
COC1=CC=C(C=C1)NS(=O)(=O)C2=CC3=C(C=C2)NC=C(C3=O)C(=O)N4CCC5=CC=CC=C54)C
COC1=CC2=C(C=C1)N(C(=O)C2=O)CC3COC4=CC=CC=C4O3
CCC1=CC=C(C=C1)NC(=O)C2CCN(C2)S(=O)(=O)C3=CC(=C(C=C3)NC(F)(F)(F)F)F
CC1=C(C=C(C=C1)NC(=O)CN2C3=CC=C(C=C3)S(=O)(=O)C)N=N2
C1COC2=C(O1)C=CC(=C2)NC(=O)C3=C(OC=N3)C4=CC=CC=C4
CC1=CC=C(O1)C(C(=O)NCC2=CC=CO2)N(C3=CC=C(C=C3)OC)C(=O)CN4C5=CC=CC=C5N=N4
CC1=CC(=C(C=C1)S(=O)(=O)/N=C/2\C=C(C(=O)C3=CC=CC=C32)NC4=CC=CC=C43
CC1=CC=C(O1)C2=NN(C(C2)C3=CC=CO3)C(=O)CCl
C1C(N(N=C1C2=CC=CS2)C(=O)CCl)C3=CC=CO3
CNC(C)C)C(=O)C1=C(N=C(C=C1)Cl)/NS(=O)(=O)C2=CC=C(C=C2)NC3=CC=CC=C3
CCOC(=O)C1=C(SC(=C1C2=CC=CC=C2)CN(C)C)NC(=O)CCl.Cl
C1=CC(=C(C=C1Cl)Cl)CN2C=CSC2=NC(=O)CCl
C[C@]1=C@@H](=O)N[C(C(=O)C(=O)C1=CCC(=O)N[C@@H](C=C=C1)CC=C(C=C2)CC=CCC(=O)N(CC3=CC=CC=CC3
COC1=CC=C(C=C1)C(=O)OC2=CN=CC=C2
CC(C)CS(=O)(=O)C1CCN(CCC1)C2=CC=C(C=C2)NC(=O)C3=CC(=CC=C3)C4=CC=CC=C5N=N4N4
CN1C(C(CO1)S(=O)(=O)C2=CC=CC=C2)C3=CC(=C(C=C3)OCC4=CC=C(C=C4)OC)OC
C1=CC(=CC=C1F)SCC(=O)NC2=CC3=C(C=C2)C(=O)NC3=O
CC1=CC(=C(N1C2=CC(=CO2)C)C(=O)NCCl3=CC=CO3
CCC1=NC2=C(C=C1)N(C(=O)C2NC(=O)C)CCN3CCOCC3.Cl
CCOC1=NC2=NC3=C(CC3=CCC3CCCN1C(C)C)C)C4=CC=CC=C4
C1C(N(N=C1C2=CC=CS2)C(=O)CCl)C3=CC=CO3
CN1C(=NC(=O)N1)CC2=CC=C(C=C2)Cl)Cl
CC1=CC=C(C=C1)S(=O)(=O)/N=C/2\C=C(C(=O)C3=CC=CC=C32)NC4=CC=CC(=C4)C(=O)O
CCOC(=O)C1=C(C2=C(O1)N=C(C3=C2CCCC3)CC(C)C)N
COC(=O)C1=C(C=CC(=C1)NC(=O)C2=CC=CC=C2[N+](=O)[O-]
CCCCOC1=CC=C(C=C1)N(CC(=O)C2=CC=C(C=C2)NC(=O)C3=CC=CC=C3
C1=CC=C(C=C1)C2=CSC(=C2C(=O)NC(=O)C/C=C/C3=CC=C(O3)NC4=CC=CC=C4
CCC1=C(SC(=C1C(=O)N2CCOCC2)NC(=O)CC3=CC=CC=C3OC)C
CC1=CC=C(C=C1)C(=O)C2=C3C=CC(=CC3=[N+](N2CCC(=O)N)[O-])[N+](=O)[O-]
C1=CC=C(C(=C1)C(=O)OC2=CN=CC=C2)[N+](=O)[O-]
CC1=CC(=C(C=C1)NS(=O)(=O)C2=CC3=C(C=C2)NC=C3C4=C(C=C(C=C4)OCO5)CC
CC1=CC=C(C=C1)C(=O)NC(=C2=CC=C(C=C2)NC(=O)C3=CC(=CC=C3)[N+](=O)[O-]
C1=CC(=CN=C1)NC(=O)C2=CC=C(C=C2)Cl.Cl
C1=CC=C(C=C1)C2=CSC3=C2C(=O)NC4=CC=CC=C4)C(=O)NC3=O)O
C1CCCN(C1)C(=OC2=CC(=CN=C2)S(=O)(=O)NC3=CC(=C(C=C3)C(F)F)F
C1=CC(=CN=C1)NC(=O)C2=CC(=C(C=C2)Cl)Cl
CC(C)C[C@@@H](=O)C(C(C)C)OC)NC(=O)C1=C(NC=N1)C(=O)NCC2=CC=C(C=C2)CNC(=O)OC(C)(C)C
CC(C)C1=CC=C(C=C1)S(=O)(=O)NC2=CC=C(C=C2)SC(F)(F)F)F)F
C1=CC2=NON=C2C(=C1)S(=O)(=O)NC3=C(C=CC(=C3)F)F
CC1=CC=C(C=C1)C(=O)C2=C3C=CC(=CC3=[N+](N2CCC(=O)N)[O-])[N+](=O)[O-]
C1=CC2=NON=C2C(=C1)S(=O)(=O)NC3=CC=C(C=C3)Cl
CC1=NN(C(=C1CS1)C2=NN=C(S2)SCC(=O)NC3=CC=C(C=C3)C
C1=CC=C2C(=C1)/C=C/C3=C(C=C(C=C3)Br)[N+](=O)[O-]
CCC(C)(C)NC(=O)C(C1=CC=CN1C)N(C2=CC=C(C=C2)NC(=O)C)C(=O)CN3C4=CC=CC=C4N=N3
CC1=C(C=C(N1CC2=CC=CO2)C)C(=O)CCl
CC1=CC=C(O1)C2=NN(C(C2)C3=CC=CS3)C(=O)CCl
COC1=CC=CC=C1/C=C/C(=O)C2=C(C(=CC(=C2)Br)OC(=O)C3=CC=CO3)F
CC1=CC=C(C=C1OC)S(=O)N=C2C=C(C=C2)C(F)F
CC(C)(C)OC(=O)NCCC(=O)C1=CC=CC=C1Cl)C(=O)NC2=CC=CC=C2
CC1=C(C=CC=C1OC2=NN=C(S2)SC(=O)NC3=CC=C(C=C3)OC(=O)C4CC5=CC=CC=C5N=N4
CCC1=CC=C(C=C1)NC(=O)C2CCCN(C2)S(=O)(=O)C3=CC4=C(C=C3)NC(=O)C=C4
CC1=CC=C(O1)C(=O)C2=C(C(=O)N(C2C3=CC=CC=C3OC(F)F
CC1=CC=C(C=C1)C2=NN(C=C2)S(=O)(=O)C3=CC4=CC=CC=C4C2
CC1=CC(=C(C=C1)NC(=O)NCN(C(=O)C2=C(N=CC=C2)NC3=CC=CC(=C3)OC
CN(CC1=CC=C(C=C1)F)S(=O)(=O)C2=NN=C(S2)NC(=O)C3=CC=CC=C3Br
CN1C(=NC(=O)N1)C2=CC=C(C=C2)Cl
CC(C)(C)C1=CC=C(C=C1)NC(=O)CSC2=NNC(=O)N2C3=CN=CC=C3
CC1=CC(=O)OC2=C1C=CC(=C2)NC(=O)CC3=CC=CC=C3[N+](=O)[O-]
CC1CCN(CC1)C2=C3C(=C(SC3=NC(=N2)C)C(=O)NC4=CC5=C(C=C4)OCCO5)O5
CC1CCN2C(C1)C(=O)C3=C2CC(=O)NC(=C3=[N+](=O)C4=CC=CC=C4)[N+](=O)[O-]
CCC1=CC=CC(=C1)OC)NC(=O)CSC2=NC3=C(C(=CS3)C)C(=O)N2
CC1=CC=C(C=C1)C(=O)C2=C3C=CC(=CC3=[N+](N2CCC(=O)N)[O-])[N+](=O)[O-]
COC1=CC=CC=C1C(=O)N2CCC2=NC(=O)CC3=CC=C(C=C3)Cl
CC1C2=NON=C(S1)S(=O)=O)C3=C(C=N2)C
CC1=CC=C(O1)/C=C/2/C(=O)NC(=S)N(C2=O)C3=CC(=CC=C3)OC
C1COCCN1CC2=NC3=C(C=C(C=C3)Cl)C(=O)NN2C4=CC=CC=C4
CC1=C(C(=NS1)S(=O)(=O)/C(=N/NC2=CC=CC(=C2)C(F)(F)F)/C#N)C#N
C1=CC=C2C(=C1)N=NN2CC(=O)N/N=C\C3=CC=CS3
CC(=O)NC1C2=C(C=CC(=C2)F)N(C1=O)CCN3CCOCC3.Cl
CC/1C2[N+]([C@H](=O)N1)C(=O)NC(=O)C2=CC=CC=C(C=C2)[N)N+](=O)[O-]
CC1=CC(=C(N1C2=CC(=C(C=C2)[O-])[N)C(=O)CCl
CCN=O1C(=O)N(C1=CC(=C(C=C1)Cl)Cl)S(=O)(=O)C2=CC=C(C=C2)NC3=CC=CC=C3
CN1C(=NC(=N1)NC(=O)C2=CC=C(C=C2)Cl.Cl
C1=CC=C(C(=C1)/C=C/C(=O)C2=C(C=CC(=C2)Cl)OC(=O)C3=CC=CO3)F
CCOC(=O)C1=C(SC(=C1C2=CC=CC=C2)C(C(F)(F)(F)(C)(F)F)O
C1=CC=C(C(=C1)N2C(=O)CC(C2=O)N(CC3=CC=C(C=C3)Cl)C(F)F)C(F)F
CC1=CC=C(O1)C(C(=O)NC2=CC=CO2)N(C3=CC4=C(C=C3)C
CCC1=CC=C(C=C1)NC(=O)C2=CC3=C(C=C2)C(=O)N(C(=S)N3)C4=C(C=C(C=C4)OC)C(=O)O
C1=CC(=CC(=C1)S(=O)(=O)NC2=CC=C(C=C2)Cl)C(=O)N/N=C/C3=CC=CC=C3
C1=CC(=CN=C1)NC(=O)CC2=CC(=C(C=C2)Cl)Cl
CC(C)C[C@@@H](=O)C1=CC=CC(=C1)NC(=O)C2=C(C=C(C=C2)NC(=O)C(=O)CN3CC=CC=C3NC4=CCC=N3
CC1=CC(=CC=C1)N2C(=NN=C2SC(=O)NC3=CC=CS3)C(=O)CN4C5=CC=CC=C5N=N4
C1=CC=C(C=C1)CCN2C=CC3=CC=CC=C32)/C=C/[N+](=O)[O-]
CC1=CC=C(O1)C(C(=O)NCC2=CC=CO2)N(C3=CC=C(C=C3)OC)C(=O)CN4C5=CC=CC=C5N=N4
CC(C1=CC=C(C=C1)NC(=O)CSC2=NC(=CC(=O)N2)NS(=O)(=O)C3=CC=C(C=C3)C
C1=CC(=CC=C1Cl)CN2C=CSC2=NC(=O)CCl
CC1=CC(=O)OC2=C1C=CC(=C2)NC(=O)C3=CC=CC=C3OC(F)F
CC1=C(C=CC(=C1)NS(=O)(=O)C2=CC3=C(C=C2)NC=C(C3=O)C(=O)N4CCC5=CC=CC=C54)C
CC1=NC(=CO1)C2=CC=C(C=C2)S(=O)(=O)N3CCN(CC3)C4=CC=CC=C4
CCC1=CC(=O)OC2=C1C=CC(=C2)OC(=O)C3=CC=CO3
CC1=CC=C(O1)/C=C/2\C(=O)NC(=S)N(C2=O)C3=CC(=CC=C3)OC
CCC1CCC2=NN3C(CC3)C(CC1CN4CC(C4)C5CC5=CCC=C5)N5)CC=CC6)O
CC1=CC(=CC(=C1)O)C(=O)NC2=C(C=C(C=C2)S(=O)(=O)NC3=NC=CC(=C3)C
C1=CC=C(C=C1)CN2C=C(C3=CC=CC=C32)/C=C/[N+](=O)[O-]
C1CN(CCN1C2=CC=CC=C2)C(=O)C3=CC(=O)NC4=CC=CC=C43
COC1=C(SC=C1C(=O)NC2=CC=CC=C2)NC(=O)CCl
COC(=O)C1C2=C(C=CC(=C2)Br)N(C1=O)C3=CC=CC=C3SC
C1=CC(=CN=C1)NC(=O)CC2=CC(=C(C=C2)Cl)Cl
C/C(=N\N=C(/N)\SC1CC(=O)N(C1=O)C2=CC(=CC=C2)Cl)/C3=CC=CS3
C1=CC=C(C=C1)C(C2=CC=CC=C2)(C(=O)N/N=C/C3=CC=CC=C3
C1=CC=C(C=C1)CN2C=C(C(=N2)C3=CN=CC=C3)C=O
COC1=CC=CC(=C1)C2=CC3=CC=CC=C3N2)C4=CC=C(C=C4)C(=O)O
COC1=CC=CC=C/C1/C=OC2=CC(=C(C=C2)Br)C(=O)OC3=CC=CC=C3OC(F)F
COCC(=O)C1=C(SC(=C1C2=CC=CC=C2)CN(C)C)NC(=O)CCl.Cl
COCCNC(=O)C(C1=CC(=CC=C1)OC)N(CC2=CC=CS2)C(=O)CN3C4=CC=CC=C4N=N3
C1=CC=C2C(=C1)C3=CC=CC=C3C2=NNC4=CC(=C(C=C4)Cl)C(=O)O
CC1=CC=C(N=C1)C(=O)C2=C3C=CC(=CC3=[N+](N2CCC(=O)N)[O-])C(F)(F)F
CC1CCC(CO1)C2=C3C2=C(C(=C(S3)Br)C(N=C3=O)C4=CC=CC=C4)N2
C1=CC=C2C(=C1)N=NN2CC(=O)N/N=C\C3=CC=CS3
C1=CC=C2C(=C1)/C=C/C3=C(N=C(C=C3)[N+](=O)[O-]
C1=CC=C(C(=C1)C(=O)NC2=CC(=C(C=C2)OCC(C(F)F)F)(F)C(F)(F)(F)F)O
CC(C)(C)OC(=O)N[CC1=CC=C(C=C1)/C(=N/C/C(=O)/C2=C(N=CN2)C(=O)N3=CC=CC=C3
CC(C)OC1=C(C=C(C=C1)N(C(C2=C(C(=CC=C2)OC)OC)C(=O)NCC3CCCO3)C(=O)CN4C5=CC=CC=C5N=N4
CC1=CC(=CC=C1)C(=O)NC2=NN=C(S2)S(=O)(=O)NC3=CC=CC(=C3)C
CCOC1=CC=C(C=C1)N(CC2=CN=CC=C2)[N+](=O)[O-]
C1=CC=C(C=C1)CNC(=S)NNC(=S)NC2=CC=CC(=C2)C(F)F)(F
COC1=CC(=CC(=C1)C2NC(=NN2C(=O)NCCl)C3=CC=CS3)C(=O)CCl)O
CC(=O)N1C=C(C2=CC=CC=C21)N(C3=CC=C(C=C3)[N+](=O)[O-])C(=O)CCl
CCNC(=O)OC1=CC2=C(C=C1)C3=CC=CC=C3C2=N3
CC1=CC(=O)OC2=C1C=CC(=C2)NC(=O)C3=CC=CC=C3OC(F)F
CCCC1=CC=C(C=C1)N(CC2=CC3=C(C=C(C=C3)S(=O)(=O)(=O)NC)C4=CC=CC=C4
C1=CC=C(C(=C1)C(=O)OC2=CN=CC=C2)[N+](=O)[O-]
CC1=CC(=C(N1C2=CC(=CC=C2)[N+](=O)[O-])C)C(=O)CCl
CC1=CC=C(C=C1)OCC2=NC(=C(O2)NC3=CC=C(C=C3)OC)C#N
CC1=CC(=C(C=C1)NC2=NN=C(S2)SCC(=O)NC3=C(C=C(C=N3)C(F)(F)F)Cl)C
CCC1=CC=C(C=C1)N(C(C2=CN=CC=C2)C(=O)NC3=CCCCCO3)C(=O)C4=CC=CO4
C1CN(CCN1C2=CC=CC=C2)C(=O)C3=CC(=O)NC4=CC=CC=C43
CC1=CC(=C(C=C1)NS(=O)(=O)C2=CC3=C(C=C2)NC=C(C3=O)C(=S)N4CCC5=CC=CC=C54)C
C1=CSC(=C1)S(=O)(=O)NC2=CC3=C(C=C2)COC(=O)N(C4=CC=CC=C4
C1=CC2=C(N([N+](=C2C=C1)[O-])CCC(=O)N)C(=O)C3=CC=C(C=C3)[N+](=O)[O-]
C1COCCN1CC2=NC3=C(C=C(C=C3)Br)C(N2CC(=O)NN)C4=CC=CC=C4
CC1=CC=CC=C1NC2=C/C(=N\S(=O)(=O)C3=CC=C(C=C3)C(=O)O)/C4=CC=CC=C4C2=O
COC1=CC=C(C=C1)N(C=O)C2CCCN(C2)S(=O)(=O)C3=CC4=C(C=C3)NC(=O)C=C4
CCC1=NN=C(S1)NS(=O)(=O)C2=CC=C(C=C2)NC(=O)/C=C/C3=CC=CC=C3Cl
COC1=CC=CC=C1/C=C\2/C(=O)N(C(=S)S2)CCC(=O)NNC(=O)C3=CC=CC=C3OC
C[C@@]12[C@H]3[C@@H]([C@H](N1C(=O)N(C4=CC=CC=C4)Cl)C(=O)N2=O-]
COC1=CC=C(C=C1)N(C(C2=CN=CC=C2)C(=O)NC3CCCC3)C(=O)C4=CC=CO4
CCC1=NN=C(S1)NS(=O)(=O)C2=CC=C(C=C2)NC(=O)/C=C/C3=CC=CC=C3Cl
C1C(N(N=C1C2=CC=CS2)C(=O)CCl)C3=CC=CO3
C1=CC(=CC=C1NC2=CC=C(C3=NON=C23)[N+](=O)[O-])S(=O)(=O)N
C1COCCN1C(=O)CN2C=C(C3=CC=CC=C32)/C=C/4\C(=O)NC(=O)N(C4=O)C5=CC=CC=C5F
C1=CC(=CC=C1/C(=N/S(=O)(=O)C2=CC(=CC(=C2)C(F)(F)F)/N)C(F)C(F)(F)(F)F)/C(F)/C#N
COC1=CC=C(C=C1)NS(=O)(=O)C2=CC3=C(C=C2)OC(=N3)NC4=CC5=C(C=C4)OCCO5
C1=CC=C(C=C1)CNN2C=C(C3=CC=CO2)C(=O)NC4=CC=CC=C43
CC1=C(C2=C1C(=CC(=C2)OC(=O)O)S(=O)NC3=CC=CC(=C3)C
CCOC(=O)C1=C(SC(=C1C2=CC=CC=C2)CN(C)C)C(=O)C3C4=CC=CC=C4N=N3
C1CCC(CC1)C(=S)C2=CC=C(O2)C3=CC=CC=C3Cl
CC(C)OC(=O)CN1CCN(CC1)C2=CC=CC=C2)C(=O)CCl
C1COC(N1S(=O)(=O)C2=CC3=C(C=C2)OCCO3)CNC(=O)C(=O)NCCC4=CC=CC=C4
CC1C2=NS(=N1)C(=N2)N3CC(=CC3)C(=CS4=CC=CS4)C(F)(F)(F)F)O
CN(CC1=NC(=NN1C2=NON=C2N)C(=O)N/N=C/C3=CC(=CC=C3)OC)C4=CC=CC=C4
CC(=O)NC1C2=C(C=C(C=C2)F)N(C1=O)CCN3CCOCC3.Cl
CC1=CC=CC=C1NC2=C/C(=N\S(=O)(=O)C3=CC=C(C=C3)C(=O)O)/C4=CC=CC=C4C2=O
COC1=CC=C(C=C1)N(CC2=CC3=CC=CC=C3NC2=O)S(=O)(=O)C4=CC=C(C=C4)OC
CC1=CC=C(C=C1)C(=O)C2=C3C=CC(=CC3=[N+](N2CCC(=O)N)[O-])[N+](=O)[O-]
C1=CC=C2C(=C1)C(=CC(=C2N)C(C(F)(F)F)(C(F)(F)F)F)C(C(F)(F)F)O
C1=CC=C(C=C1)C(C2=CC=CC=C2)(C(=O)N/N=C/C3=CC=C(O3)C4=C(C=CC(=C4)C(=O)O)Cl)O
CCC(C)(C)NC(=O)C(C1=CC=CN1C)N(C2=CC=C(C=C2)NC(=O)C)C(=O)CN3C4=CC=CC=C4N=N3
CCN1C(=NC(=N1)S(=O)(=O)/C(=N/C/C2=CC=C(C=C2)NC(=O)O)/C3=CC=CC=C3C
CC1=CC2=C(C=C1)NC(=O)C(=C2)CN(CCC3=CC=CC=C3)CC4=NN=NN4CC5CCCO5
C1=CC(=CN=C1)S(=O)(=O)/C(=N/NC2=CC=C(C=C2)Cl)Cl)Cl
C1=CC(=C(C=C1Cl)Cl)NS(=O)(=O)C2=C(C=C(C=C2)Cl)NC(=O)C3=CC=CC=C3
COC1=CC=C(C=C1)N2CCN(CC2)C(=O)C3=CC(=O)NC4=CC=CC=C43
CC1=CC(=CC=C1)N2C(C(C(=C2N)C#N)(C#N)C#N)C3=CC=CC=C3
CC1=CC=C(O1)C2=NN(C(C2)C3=CC=CO3)C(=O)CCl
CC1=CC(=C(C=C1)O)NC(=O)NC(Cl)C(=O)C2=CC3=C(C=C2)OC
CC(C)C1=CC=C(C=C1)S(=O)(=O)NC2=CC=C(C=C2)SC(F)F
C1CN(CCN1C(=O)C2=CC(=CN=C2)Br)S(=O)(=O)C3=CC=CC=C3C(F)(F)F
CC1=CC=C(C=C1)S(=O)(=O)/N=C/2\C=C(C(=O)C3=CC=CC=C32)NC4=CC=CC(=C4)C(=O)O
C1=CC=C(C=C1)CNC(=S)NNC(=S)NC2=CC=CC=C2)C(=O)CCl
CC1=C(C=C(C=C1)NC(=O)NC2=CN=CC=C2)Cl
COC1=CC=C(C=C1)C(=O)OC2=CN=CC=C2
CC1=CC(=CC=C1)S(=O)(=O)NC(=O)/C(=O)C(=O)/C2=CC=C(C=C2)NC
COC1=CC=CC(=C1)NC(=O)CC2C(=O)NCCN2C(=O)NC3=CC=C(C=C3)C(F)(F)F
COC1=CC=CC=C1/C=C\2/C(=O)N(C(=S)S2)CCC(=O)NNC(=O)C3=CC=CC=C3OC
COC1=CC=C(C=C1)NC(=O)CC2CCCN(C2)C3=CC=C(C=C3)[N+](=O)[O-]
C1=CC2=C(N([N+](=C2C=C1)[O-])CCC(=O)N)C(=O)C3=CC=C(C=C3)Cl
C1=CC=C(C(=C1)C(=O)NC(=S)NC2=CC=C(C=C2)NC(=O)C3=CC(=CC=C3)Cl)Cl
COC1=CC=CC=C1/C=C\2/C(=O)N(C(=S)S2)CCC(=O)NNNC(=O)C3=CC(=C(C=C3)C(F)F)F
CC1=CC=C(C=C1)N2C(=CN(C2)CC3=CC=CC=C3)C(=O)CCl
CC1=CC=C(C=C1)NC2=C(C(=O)N(N=C2)C34CC5CC(C3)CC(C5)(C4)CC(=O)O)Cl
C1=CC=C(C(=C1)C(=O)OC2=CN=CC=C2)[N+](=O)[O-]
CC1=CC2=C(C=C1)N(C(=O)C2NC(=O)C)CCN3CCOCC3
CC1=CC=C(C=C1)C(=O)C2=C3C=CC(=CC3=[N+](N2CCC(=O)N)[O-])C(F)(F)F
C1=CC=C(C=C1)C2=CSC3=C2C(=NC=N3)SCC(=O)NC4=CC=C(C=C4)C(=O)Cl
CC1=CC2=C(C=C1)N(C3=C2CCCC3)CC(CN4CCCCCC4)O.Cl
COC(=O)C1=CC=C(C=C1)NC(=O)C2=CC=C(C=C2)NC(=O)C3=CC=CO3
CC1=NC(=CO1)C2=CC=C(C=C2)S(=O)(=O)N3CCN(CC3)C4=CC=CC=C4
CC1=CC(=C(C=C1)O)NC(=O)CS(=O)(=O)C2=CC=CC=C2=NC
CC(=O)NC1=CC=C(C=C1)N(C(C2=C(C(=CC=C2)OC)OC)C(=O)NCC3CCCO3)C(=O)CN4C5=CC=CC=C5N=N4
C1=CC=C(C=C1)N2C=C(C(=N2)C3=CC=C(C=C3)Cl)C(=O)NC4=CC=C(C=C4)C(=O)O
CCCC(C1=CC=CC=C1)C(=O)CSC2=NON=CC(=C2)NC3=CC=C(C=C3)C(=O)OC4=CC=CC=C4
CC1=CC=C(C=C1)S(=O)(=O)NC2=CC=CC=C2C3=CC=CC=C3NS(=O)(=O)C4=CC=C(C=C4)C
C1CN(CCN1C2=CC=CC(=C2)C(F)(F)(F)C(=O)C3=CC(=O)NC3=O)C4=CC=CC=C4
COC1=CC=C(C=C1)N(CC2=CC(=O)NC3=CC=CC=C32)C(=O)CCl
C1=CC(=C(C=C1)C(=O)OC2=CC3=C(C=C2)NC=N3)F
CC(=O)C1=C(C=C2=C(C=C1)N(C(=O)N2C3=CC=C(C=C3)OC(=O)CN4CC5=CC=CC=C5N=C5N=N4
CC1=CC(=C(C(=C1)Br)OCC)N(C(=O)C2=C(C=C(C(=C2)N3CCCO3)[N+](=O)[O-])S(=O)(=O)(C)N)N
CC1=CC=C(O1)C(C(=O)NCC2=CC=CO2)N(C3=CC=C(C=C3)OC)C(=O)CN4C5=CC=CC=C5N=N4
CC1=CC(=C(C=C1)NC2=NC(=C(C(=N2)N3CCOCC3)[N+](=O)[O-])N)C
C1COCCN1S(=O)(=O)C2=CC3=C(C=C2)OCCO3)CNC(=O)C(=O)NCCC4=CC=CC=C4
CC1=CC(=C(C=C1)NC2=NC(=C(C(=N2)N3CCOCC3)[N+](=O)[O-])N)C
CC(C)(C)OC(=O)CNC(=O)C1=C(N=CN1)C(=O)NC(C2=CC=CC=C2)C3=CC=CC=C3
CC1=CC(=C(C=C1)NC2=NC(=C(C(=N2)N3CCOCC3)[N+](=O)[O-])N
CCC1=CC(=C(C=C1)NC(=O)CSC2=NC(=CC(=N2)NC3=CC=C(C=C3)NC4=CC=C(C=C4)C)C)C(=O)O)O
CC(C)(C)OC(=O)[C@H](CC1=CC=CC=C1)NC(=O)C2=C(N=N2)CC(=O)NCC3=CC=C(C=C3)CNC(=O)OC(C)(C)C
CCC1=CC=C(C=C1)NC(=O)C2CCCN(C2)S(=O)(=O)C3=CC4=C(C=C3)NC(=O)C=C4
CC(=O)NC1=CC=C(C=C1)N(C(C2=C(C=CC=C2)OC)C(=O)NCC3CCCO3)C(=O)CN4C5=CC=CC=C5N=N4
CC1=C(C=C(C=C1)C(=O)NCN2CCC3=C2C=C(C=C3)C(=O)NC4=CC=CC=C4)C(#N)C#N
CCN(CC)C(=O)C
C1=CC=C2C(=C1)C3=CC(=CC(=C3)Br)NC(=O)C4=CC=CO4)CN=CSN5C6C6=N5CC=CCC=C5
C1CN(CCN1C2=CC=CC=C2)C(=S)NC3=CC(=CC=C3)S(=O)(=O)C(F)F
CC(=O)NC1=CC=C(C=C1)N(C(C2=C(C=CC=C2)OC)C(=O)NCC3CCCO3)C(=O)CN4C5=CC=CC=C5N=N4
CC(C)C1=CC=C(C=C1)S(=O)(=O)NC2=CC=C(C=C2)SC(F)F
CC1=CC(=O)OC2=C1C=CC(=C2)NC(=O)C3=CC=CC=C3OC(F)F
CC(=O)NC1C2=C(C=CC(=C2)Cl)N(C1=O)CCN3CCOCC3.Cl
COC1=CC(=C2C(N(CCC2=C1)C(=O)CCl)C3=C(C=CC(=C3)F)F
C1=CC=C(C(=C1)C2C3=CC=CC=C3S2)C(=O)COC(=O)C4=CN=CC=C4
COC1=CC=C(C=C1)/C=N/N(C(=S)NC2=CN=CC=C2
CC(C)(C)OC(=O)[C@H](CC1=CC=CC=C1)NC(=O)C2=C(N=N2)C(=O)N[C@H](=O)N[C3=CC=CC=C33
CC(C)CNS(=O)(=O)C1=CC=C(C=C1)CCC(=O)NC2=C(C=CC(=C2)Cl)OC3=CC=CC=C3
C1=CC=C(C=C1)C2=CSC3=C2C(=NC=N3)SCC(=O)NC4=CC=C(C=C4)C(=O)O
C1CCC(CC1)C2=CC=C(C=C2)S(=O)(=O)NC3=CC=CC(=C3)C(=O)O
COC1=CC=C(C=C1)NC(=O)CC2C(=O)NCCN2C(=O)NC3=CC=C(C=C3)C(F)(F)F
C1CC2=C(C1)SC(=C2C#N)NC(=S)NC(=O)C3=CC=CC=C3
CC1=CC=CC=C1S(=O)(=O)NC2=CC3=C(C=C2)C(=O)NC3=O
COC1=CC=CC=C1N2CCN(CC2)CC(COC3=CC=CC4=CC=CC=C43)O
C1=CC=C(C=C1)CN2C=C(C(=N2)C(=O)NC3=CC=C(C=C3)Br
CC1=CC(=O)OC2=C1C=CC(=C2)NC(=O)CC3=CC=CC=C3[N+](=O)[O-]
CC1=NC2=CC=CC3=C2C(=CC=C3)N1C
CC1=CC=C(C=C1)C(=O)C2=C3C=CC(=CC3=[N+](N2CCC(=O)N)[O-])C(F)(F)F
COC1=CC=CC=C1NC(=O)C2=CC(=C(C=C2)Br)C(F)(F)OC(F)(F)F
CC1=CC(=CC=C1)N2C(=NN=C2SCC(=O)NC3=CC4=C(C=C3)OCO4)CC5=CC=CN5C
C1=CC=C(C=C1)CN2C=C(C(=N2)C3=CC=CC=C3)C=O
CN1CCN(CC1)C(=O)N(C2=CC(=CC=C2)[N+](=O)[O-]
C1CN(CCN1C/C=C/C2=CC=CC=C2)C3CC(=O)N(C3=O)CC4=CC=CS4
CC(C)C1=CC=C(C=C1)N(C(C2=CN=CC=C2)C(=O)NC3CCCC3)C(=O)C4=CC=CO4
CN1C(C(CO1)S(=O)(=O)C2=CC=CC=C2)C3=CC(=C(C=C3)OCC4=CC=C(C=C4)OC)OC
CCC1=CC(=CC(=C1Cl)NS(=O)(=O)C2=CC=C(C=C2)S(=O)(=O)NC3=CC=C(C=C3)C
CC1=NN(C(=C1CS1)S(=O)(=O)C2=CC(=CC=C2)Br)S(=O)(=O)NC3=CC=C(C=C3)C
C1=CC(=CC=C1NS(=O)(=O)C2=NN=C(S2)S(=O)NC3=CC=CC=C3)C#N
CCN(CC)C1=CC(=C(C=C1)/C=N/NC(=O)C2=C(N(N=N2)C3=NON=C3N)C(C)O)C
CC1=CC=C(C=C1)N(C(=O)CN2COCCC2)C(=O)C3=CC=C(C=C3)C(F)(F)F)F)OC
COC1=CC=CC=C1/C=C/C(=O)C2=C(C=CC(=C2)Br)OC(=O)C3=CC=CO3
CC(C)(C)OC(=O)[C@H](CC1=CC=CC=C1)NC(=O)C2=C(N=N2)CC(=O)NCC3=CC=CC=C3N(=O)C(C)OC4=CCC4=CC=C4
CC(C)C[C@H](=O)C(C1=CC=CC(C=C1)N(C(=O)C2=CC=C(C=C2)NC(=O)C3C(=O)OCNC4=CC=C=C44
C1=CC=C(C(=C1)C2=NN=N2NC(=O)NC3=CC=C(C=C3)Cl)C(F)(F)F)F)O
C1=CC=C(C=C1)C2=CSC3=C2C(=NC=N3)SCC(=O)NC4=CC=C(C=C4)C(=O)O
CCNC(=O)C1=C(SC(=C1C2=CC=CC=C2)CN(C)C)OC(=O)CCl.Cl
C1=CC(=CN=C1)NC(=S)/NC(CC2=CC=CO2)[N+](=O)[O-]
CC1=CC(=CC=C1)S(=O)(=O)N2CCN(CC2)S(=O)(=O)C3=CC4=C(C=C3)OCCO4
C1=CC2=C(N([N+](=C2C=C1)[O-])CCC(=O)N)C(=O)C3=CC=C(C=C3)[N+](=O)[O-]
CC1=NSC2=C(C=C1)N(C(=O)C2NC(=O)C)CCN3CCOCC3.Cl
COC1=CC(=CC(=C1)CNCCC2=CNC3=CC=CC=C32)OC.C(=O)(C(=O)O)O
C1=CC=C(C=C1)CCN2C=CC=C2)C(=O)CCl
C1COCCN1CC2=NC3=C(C=C(C=C3)Br)C(N2CC(=O)NN)C4=CC=CC=C4
CC1=CC(=C(C=C1)OC)NC2=NC3=C(C=C(C=C3)C)NC2=O)S(=O)(=O)C4=CC=CC=C4
CC1=CC=C(C=C1)OC(=O)C(=O)N\N=C/C2=CC=C(O2)NC3=CC=C(C=C3)C(F)(F)F)F)F)O
CC(C)(C)OC(=O)NCCC(=O)C1=CC=C(C=C1)N/C(=O)C2=C(N=NO2C)CN(C3=CC=C3
C1=CC(=CN=C1)OC(=O)C2=CC=C(C=C2)Cl.Cl
CC1=C(C(=NN1)C2=C(C=C(C=C2)OCC(=C)O)C3=CC=CO3)C
CC1CCN(CC1)C2=NN3C(=NN=C3CCC(=O)NCCCOC(C)C)C=C2
COC1=CC=C(C=C1)N2CN(CC2)C(=O)C3=CC(=O)N3C4=CC=CC=C4
CN1C=NC2=NN1C(=O)N(C2=O)CC3=CC(=CC=C3)F
CNC1=CC=CC=C1NS(=O)(=O)C2=C(C=C(C=C2)Br)C(=O)N/C(=O)C3=CC=CC=C3
C1=CC=C(C=C1)CCN(CCC2=CC=CO2)C(=O)NCC3=CC=CO3)C(=O)CN4C5=CC=CC=C5N=N4
C1CN(CCN1C(=O)C2=CC(=CN=C2)Br)S(=O)(=O)C3=CC=CC=C3C(F)(F)F
CC1=CC(=C(C=C1)OC)C(=O)N2CCN(C2)S(=O)(=O)C3=CC=C(C=C3)Br
CC1=CC(=NN1)C(=O)NC2CCCC3=C2C=NN3C4=CC=C(C=C4)C(C)(=O)O
C1CN(CCN1C2=CC=CC=C2)C(=O)C3=CC(=O)NC4=CC=CC=C43
C1=CC=C2C(=C1)N=NN2CC(=O)C3=CC=C(C=C3)Br
CC(C)C[CH](=O)C(CCNC(=O)C)C)NC(=O)C1=C(N=N1)C(=O)N[C@H](C2=O)C=C(C=C3)CCC(=O)(C4C)(C)CCC=O)F
C1=CC=C2C(=C1)C(C3=CC=CC=C32)COC(=O)N[C@@H](CC4=CC=C(C=C4)Br)C(=O)O
CC1=CC(=C(C=C1)N2CCN(CC2)C(=O)C3=CC(=O)NC4=CC=CC=C43
COC1=CC=CC=C1NC2=NN(C(=O)N2CC3=CC=CS3)C(=O)CN4CCOCC4
COC(=O)C1=C(SC(=C1)C2=CC=CC=C2)N
CC1=CC=C(C=C1)S(=O)(=O)/N=C/2\C=C(C(=O)C3=CC=CC=C32)NC4=CC=CC(=C4)C(=O)O
CC1=C(C=C(C=C1)NC2=NN=C(S2)SCC(=O)NC3=C(C=N3)C4=CC=CC=C4)C
CN1C=NC2=C1C=CC(=C2)OC(=O)C3=CC=CC=C3
C1=CC=C(C=C1)C2=CSC(=C2C(=O)O)NC(=O)/C=C/C3=CC=CS3
C1=CC=C(C=C1)CCN(CCC2=CC=CC=C2)C(=O)CCl
CC(C)C[C@H](=O)C(C1=CC=C(C=C1)NC(=O)C2=C(C=CC=C2)C(=O)OC3=CC=CC(C=C3)OC(=O)O)OCCC
C1CN(CCN1C/C=C/C2=CC=CC=C2)C3CC(=O)N(C3=O)CC4=CC=CS4
CC1=CC=C(C=C1)C(=O)N(C2=CC3=C(C=C2)SC(=O)(=O)NC(=N3)C4=CC=C(C=C4)C)C
CC1=CC=C(O1)C2=NN(C(C2)C3=CC=CS3)C(=O)CCl
CC1CCC2=C(N1CC(=O)N3CCC4=C(C4)C5=CC=CC=C5)C)C(=O)O)O
COC1=CC(=C(C=C1)N2CC(=NN2C(=O)CCl)C3=CC=CS3)OC(F)F
CCOC1=CC=C(C=C1)N(CC2=CC3=C(C=C(C=C3)C)NC2=O)S(=O)(=O)C4=CC=CC=C4
COC1=C(C=C(C=C1)C2CC(=NN2C(=O)CCl)C3=CC=CS3)OC
COC1=CC(=CC(=C1OC)OC)NC(=O)C2CC(=NO2)C3=CC(=CC=C3)Br
CCCCOC1=C(C=C(C=C1)CONS(=O)(=O)C2=CC=C(C=C2)NC(=O)C)Cl
C1CN(CCN1C2=CC=CC=C2)C(=O)C3=CC(=CC=C3)Cl
C1CN(CCN1C/C=C/C2=CC=CC=C2)C3CC(=O)N(C3=O)CC4=CC=CS4
CC1=CC=C(C=C1)C(=O)N2CCN(CC2)C3=CC=C(C=C3)NC(=O(S)(=O)N4CCCCC4)C
CC1=CC=C(C=C1)N2C(=O)CC(C2=O)N(CC3=C(N(N=C3C)C)C)C(=S)NC4=CC=C(C=C4)Cl
C1=CC(=CC=C1NS(=O)(=O)C2=NC3=C(C=C2)C(=O)NC3=O
COC1=CC=C(C=C1)N(CC2C(=O)N=CC=C2)C3=CC=CO3)NC(=O)C4=CC=CC=C4F
CCOC(=O)C1=C(SC(=C1C2=CC=CC=C2)CN(C)C)NC(=O)CCl.Cl
C1=CC=C(C(=C1)/C=C/C(=O)C2=C(C=CC(=C2)Br)OC(=O)C3=CC=CO3)F
COC1=CC=C(C=C1)NS(=O)(=O)C2=CC3=C(C=C2)O3)NC4=CC=C(C=C4)C(=O)O)SC=CBr
CCOC1=CC=C(C=C1)N(CC2=CC3=C(C=C(C=C3)C)NC2=O)S(=O)(=O)C4=CC=CC=C4
CCOC1=CC=C(C=C1)N(CC2=CC3=C(C=C(C=C3)C)NC2=O)S(=O)(=O)C4=CC=CC=C4
CC1=CC=C(C=C1)C2CC(=NN2C(=O)CCl)C3=CC=CS3
CC(=O)NC1=C(C2=NON=C2C(=C1)OC(=O)C)OC(=O)C
CCOC1=CC=C(C=C1)N(CC2=CC=CO2)N(CC3=CC=C(C=C3)OC)C)C(=O)CN4CC5=CC=CC=C5N=N5N=N5
C1SCC(=CN=C1)NC(=O)CC2=CC(=C(C=C2)Cl)Cl
C1COCCN1C(=O)CN2C=C(C3=CC=CC=C32)/C=C/4\C(=O)NC(=O)N(C4=OC5=CC=CC=C5F
C1=CC=C2C(=C1)C3=CC=CC=C3C2=NNC4=CC(=C(C=C4)Cl)C(=O)O
CC1=CC=C(C=C1)C(=O)NC2=NN=C(S2)S(=O)(=O)NC3=CC=CC(=C3)C
CC1=CC=C(C=C1)C2=NN(C=C2NC(=O)CCl)C3=CC=CS3)OC
CC(=O)NC1C2=C(C=CC(=C2)Br)N(C1=O)CCN3CCOCC3.Cl
COC1=CC(=C(C=C1C2=NC3=C(C=C(C=C3)Br)C(N2CC(=O)NN)C4=CC=CC=C4)OC)OC
CC1CCC2=C(N1CC(=O)N3CCC4=C(C3)C5=C(N4)C=C(C=C5)C)C=CC=C(C=C2)F
C1=CC=C(C=C1)CN(CC2=CC=C(C=C2)C(=O)O)S(=O)(=O)C3=CC=C(C=C3)Cl
COC1=CC2=C(C=C1)N(C(=O)C2=O)CC3COC4=CC=CC=C4O3
CC1=CC(=O)OC2=C1C=CC(=C2)NC(=O)C3=CC=CC=C3OC(F)F
CC1=CC=C(C=C1)N2C3=C(C(=N2)C)C(=N3)C4=C(C=C(C=C4)C(F)F)O
CC1=C(C=C(C=C1)NC(=O)C2=NN=C(S2)NC(=O)C3=CC=C(C=C3)C(F)(F)F)F
CC1=C(C(=CC=C1)C(=O)OC2=CC3=C(C=C2)C(=O)N(C(=S)N3)C4=CC=C(C=C4)OC
CC(C)(C)OC(=O)CNC(=O)C1=C(N=CN1)C(=O)NC(C2=CC=C(C=C2)C)C(=O)OC
C/C@BrN1C(=O)N[C@H](C(=O)N[C@H](CCCCO)C2=C(C=C(C=C2I)[N+](=O)[O-])C(=O)N1)C(=O)C3=CC+])N
CC1=C(C2=C(O1)C(=C(C(=C2F)F)F)F)S(=O)(=O)NC3=CC=CC(=C3)C(F)(F)F
CC(=O)N(C1=CC=C(C=C1)C(F)(F)F)(F)OC(=O)CS(=O)(=O)C2=CC=CC=C2
C1=CC(=NN=C1)CNC(=O)/C=C/C2=CC(=C(C=C2)Cl)[N+](=O)[O-]
C/C(=N\N=C(/N)\SC1CC(=O)N(C1=O)C2=CC(=CC=C2)Cl)/C3=CC=CS3
COC1=CC=CC=C1/C=C\2/C(=O)N(C(=S)S2)CCC(=O)NNC(=O)C3=CC=CC=C3OC
COC1=CC=C(C=C1)N2CCN(CC2)C(=O)C3=CC(=O)NC4=CC=CC=C43
CC(=O)NC1=C(SC(=C1)C)NC(=O)C2=C(C(=NN2)NC(=O)C3=CC=CC=C3Br
C1COCCN1S(=O)(=O)C2=CC3=C(C=C2)OCCO3)CNC(=O)C(=O)NCCC4=CC=CC=C4
COC1=CC=CC=C1CCNC(=O)C(=O)NCC2N(CCO2)S(=O)(=O)C3=CC4=C(C=C3)OCCO4
CC(=O)N(C)C1=CC=C(C=C1)NS(=O)(=O)C2=C(C=CC(=C2)Br)Cl
C1=CC=C(C=C1)C2=CSC3=C2C(=O)NC=N3C4=CC=C(C=C4)OC(=O)O)O
CC(C)C[C@@H](C(=O)OC(C)(C)C)NC(=O)C1=C(N=N1)C(=O)NCC(=O)NC2=CC=C=C2
C1CN(CCN1C(=O)C2=CC(=CN=C2)Cl)S(=O)(C3=CC=CC=C3
C1CC2=C(C1)SC(=C2C#N)NC(=S)NC(=O)C3=CC=CC=C3
C1=CC=C(C=C1)CCN2C=CC3=CC=CC=C32)/C=C/[N+](=O)[O-]
C1=CC=C(C(=C1)C2=NN(N=N2)CC(=O)NCC3=CC=CO3)NC(=O)C4=CC=CC=C4F
CCOC1=CC=C(C=C1)N(CC2=CC3=C(C=C(C=C3)C)NC2=O)S(=O)(=O)C4=CC=CC=C4
CC1=CC(=C(C=C1)S(=O)(=O)/N=C/2\C=CC(=O)C3=CC=CC=C32)NC4=CC=CC(=C4)C(=O)O
C1=CC(=CC=C1)S(=O)(=O)NC2=CC=C(C=C2)Cl)NC(=O)C3=CC=CC=C3)Cl
CC1=CC=C(C=C1)C2CC(=NN2C(=O)CCl)C3=CC=CS3
C1=CC2=C(N([N+](=C2C=C1)[O-])CCC(=O)N)C(=O)C3=CC(=C(C(=C3)Cl)N)Cl
CCN1C2=NC(=O)N(C(=O)C2=NC(=N1)C3=CC=CC=C3)C
CCC1CCC2=C(C=C1)N(C(=O)C2NC(=O)C)CCN3CCOCC3.Cl
CCN(CC)C1=CC=C(C=C1)NC(=O)C2=CC=C(C=C2)NC(=O)C3=CC(=CC=C3)Cl)C#N
COC1=C(C=CC=C1)N(C(=O)CN2C3=CC=CC=C3N=N2)C4(CCCCC4)C(=O)NC5CCCC5
CC(=O)NC1C2=C(C=CC(=C2)Br)N(C1=O)CCN3CCOCC3.Cl
C[C@]O1C(=O)N[C@@H](C(=O)N[CCCC(=O)CNC2=C(C=C(C=C2I)[N+](=O)[O-])C(=O)CN)C(=O)N1)C(=O)N
C1=CC=C(C=C1)CN(CC2=CC=C(C=C2)C(=O)O)S(=O)(=O)C3=CC=C(C=C3)Cl
C1COCCN1CC2=NC3=C(C=C(C=C3)Br)C(N2CC(=O)NN)C4=CC=CC=C4
CC(C)NNC(=O)CN1C=NN(C(=C1)C2=CC=C(C=C2)NC(=O)C)C3=C(NC4=CC=CC=C4N=C
CCC1=C(C=C(C=C1)/NC(=O)CN2C3=C(C(=C2)C(=N3C)SC(=S)N3=O)C(=S)C4=CC=C=C4)O
COC1=CC=C(C=C1)N(C(C2=CN=CC=C2)C(=S)NC3CCCCC3)C(=O)CCl
C1=CC=C2C(=C1)C=CC(=C2)C(=O)NC(=S)NC3=CC=CC(=C3)Cl
CC(C)C[C@@H](C(=O)OC(C)(C)NC(C)CC1=CC=CC=C1)C(=O)N[C(C2=NCC=C(C=C2)C(=O)OC(C)(C)C
CC1=CC(=CC=C1)N2C(=O)CC(C2=O)N(CC3=C(N(N=C3C)C)C)C(=S)NC4=CC=C(C=C4)Cl
C1=CC=C2C(=C1)C(=O)N(C=N2)NC(=O)C3=CC=C(C=C3)Br
CC1=CC=C(C=C1)C(=O)N2CCN(C2)C3=CC=CC=C3C(=O)N[N+]@@H](=O)CC4=CC=CC=C4)C(=O)O)O)OCC(C6CCCC6
CN(C1=NC=NC=C1)C(=O)C2=CC(=CC=C2)OCCC(=O)NC3=CC=CC=C3
C1=CC=C(C=C1)CCCN2C3=CC=CC=C3C(=O)C2=O
C1=CC=C(C=C1)CN(CC2=CC=C(C=C2)C(=O)O)S(=O)(=O)C3=CC=C(C=C3)Cl
COC1=CC=C(C=C1)C(=O)OC2=CN=CC=C2
C1=CC=C2C(=C1)/C(=C/C3=C(N(C(=O)NC3=O)C4=CC=CC=C4F)O)/C=N2
CC1=CC(=C(C(=C1)Br)NC(=O)CON2C3=C(C=CC(=C3)S(=O)(=O)C)N=N2)Br
CC1CCC(CC1)S(=O)(=O)NC2=CC3=C(C=C2)C(=O)N(C(=O)N3)C4=C(C=C(C=C4)C(F
C1=CC=C(C=C1)CN(CC2=CC=C(C=C2)C(=O)O)S(=O)(=O)C3=CC=C(C=C3)Cl
CC1=C(C2=C(C=C1)C(=N2C)NC(=O)C3=CC=C(C=C3)Cl)OC#N
CC1=CC(=C(C=C1)O)NC2=NC=C3=C(C=CC=C32)OC)S(=O)(=O)C4=CC=CC(=C4)C(=O)O)N
C1COC2=NON=C2C(=C1)S(=O)(=O)NC3=C(C=CC(=C3)F)F
CC(C)C[C@@@@@@H](C(=O)C1=CC=C(C=C1)C(=O)NC(=S)C2=CC(N=N2)C(=O)N2C(=O)CC4=CC=CC3=C=C=CC=C=C4
C1CC2=C(C1)SC(=C2C#N)NC(=S)NC(=O)C3=CC=CC=C3
CC1=C(C=CC=C1)N2C(=NN=C2SCC(=O)NC3=CC4=C(C=C3)OCO4)CC5=CC=CN5C
C1=CC=C(C=C1)CCCN2C3=C(C=CC(=C3)Br)S(=O)(=O)C4=CC=CCC=C4
CCC(C)C1=CC=C(C=C1)C2=NN(C(=O)N2)C3=CC=CO3)NC(=O)C4=CC=CC=C4N=N3
CCNC(=O)C1=C(SC(=C1C2=CC=C(C=C2)C)C(=O)NC3CCCC3)C(=O)C4=CC=CO4
CCC1=CC=C(C=C1)NC(=O)C2CCCN(C2)S(=O)(=O)C3=CC4=C(C=C3)NC(=O)C=C4
CC1=CC=C(C=C1)C(=O)C2=C3C=CC(=CC3=[N+](N2CCC(=O)N)[O-])[N+](=O)[O-]
C1=CC(=CC(=C1)OCC(=O)NC(=O)NC2=CC=C(C=C2)Cl
CC1=CC=C(C=C1)C(=O)NC2=CC3=C(C=C2)C=CS3)C(=O)NC4=CC=C(C(=C4)C)OC
CC1=CC(=NN1)C(=O)NC2CCCC3=C2C=NN3C4=CC=C(C=C4)C(C)(C)C
COCOC1=CC=C(C=C1)OC)N(C(=S)NC2=CC=CC=C2
CS1=C2=C(N([N+](=C2C=C1)[O-])CCC(=O)N)C(=O)C3=CC=C(C=C3)Cl
C1=CC=C2C(=C1)C=CC(=C2/C=N\NC(=O)C3=CC(=CN=C3)Br)O
CC1=CC(=C(C=C1)NC(=O)CN(C2=CC=C(C=C2)C(=O)O)N(CC3=CC=C(C=C3)OC
CCOC(=O)C1=C(SC(=C1)C2=CC=CC=C2)N
CN(CCC1=CC=CC=C1)C(=O)C2=NOC(=C2)COC3=CC=CC(=C3)C(F)(F)F
CC1=C(ON=C1C)NS(=O)(=O)C2=CC=C(C=C2)NC(=O)NC3=CC(=C(C=C3)Cl)Cl
CC1=CC=C(C=C1)/C=C/C(=O)C2=C(C=CC(=C2)Br)OC(=O)C3=CC=CO3
CC1=CC=C(C=C1)NS(=O)(=O)C2=C(C=CC(=C2)Br)(F)F)OC(F)2=NC3=CC=CC=C3
CC1=CC(=C(C=C1)NC2=NC3=CC=CC=C32)[N+](=O)[O-]
CC(C)C[C@H](=O)OC(C1=CC=CC=C1)N(=O)C(=O)NC2=CC(=CC=C2)CNC(=O)CN3C4=CC=C=C3N=C@](C3
COC1=CC=CC=C1/C=C/C(=O)C2=C(C=CC(=C2)Br)OC(=O)C3=NC=CO3
C1=CC2=C(N([N+](=C2C=C1)[O-])CCC(=O)N)C(=O)C3=CC(=C(C(=C3)Cl)N+](=O)C(=O)O
CC1=CC(=O)OC2=C1C=CC(=C2)OC(=O)CC3=CC=CO3
COC1=C(C=C(C=C1)C2CC(=NN2C(=O)CCl)C3=CC=CS3)OC(F)(F)F)F)O
C1=CC2=C(N([N+](=C2C=C1)[O-])CCC(=O)N)C(=O)C3=CC(=C(C(=C3)Cl)N)Cl
C1=CC=C(C=C1)C(C2=CC=CC=C2)C(=O)NC(=S)NC3=CC=CC(=C3)C(=O)O
CC1=C(C=CC(=C1)OC)NC(=O)CSC2=NC3=C(C(=CS3)C)C(=O)N2
COC1=CC=C(C=C1F)C2=NN(C(=C2)N)S(=O)(=O)C3=CC(=C(C=C3)OC(F)(F)F
CC1=C(C=C(C=C1)OC)S(=O)(=O)/N=C/2\C=C(C(=O)C3=CC=CC=C32)NC4=CC=C(C=C4)C(=O)O)C
C1=CC=C(C=C1)CN2C=C(C3=CC=CC=C32)/C=C/[N+](=O)[O-]
CC(C)CC)C1=NC(=NN1C)C2=NC=CC=C2)N
C1=CSC(=C1)/C=C\2/C(=O)N(C(=S)S2)CC(=O)NC3=CC(=C(C=C3)C(=O)O)O
CC(C)C[C@@H](C(=O)OC(C)(C)C)NC(=O)C1=C(N=CN1)C(=O)N[C@@@@H](CC2=CC=CC2)C=CC=C(C=O)C=C=CC3
CCCN1N=NC(=N1)NC(=O)COC2=CC=C(C=C2)C3CCCCC3
CN1C2=NC(=O)N(C(=O)C2=NC(=N1)C3=CC=C(C=N3)C#N
CCCN1N=N=C(N1CC2=NON=C2N)C(=O)CCl
COC1=CC(=C(C=C1(C2=NC(=C(C=C2)N)C(=O)C3=CC(=C(C=C3)OC)C(F)F)F)O
CC1=CC=C(C=C1)C2=NN(C=C2NC(=O)CCl)C3=CC=CC=C3
CN1C2=NC(=O)N(C(=O)C2=NC(=N1)C3=CC=CC=N3)C
CC1=CC(=CC=C1)N2C(C(C(=C2N)C#N)(C#N)C#N)C3=CC=CC=C3
CC1=CC(=C(C(=C1)S(=O)(=O)/N2C=CN=CC(=C2)[N+](=O)[O-])S(=O)C3=CC=CC=C3
C1=CC=C(C(=C1)C(=O)NN2C(=O)/C(=C/C3=CC=C(C=C3)O)/SC2=S)O
C1=CC=C(C(=C1)/C=C/C(=O)C2=C(C=CC(=C2)Br)OC(=O)C3=CC=CO3)F
COC1=CC=C(C=C1)C(CCN(CC2=CC=CC=C2)OC)C(=O)C3CCCO3)C(=O)CN4=CC=CC=C4
C1=CC=C(C=C1)CC2C3=C(C=CC(=C3=O)Br)N2CC(=O)NN)C4=CC=CC=C5C=C5CC
CCOC(=O)C1=C(SC(=C1C2=CC=CC=C2)CN(C)C)NC(=O)CCl.Cl
CC1=CC=C(O1)/C=C/2\C(=O)NC(=S)N(C2=O)C3=CC(=CC=C3)OC
CC1=CC(=O)OC2=C1C=CC(=C2)NC(=O)CC3=CC=CC=C3[N+](=O)[O-]
CC1=CC=CC=C1NC2=C/C(=N\S(=O)(=O)C3=CC=C(C=C3)C(=O)O)/C4=CC=CC=C4C2=O
CC1=CC=C(C=C1)C(=O)N2CCN(CC2)C3=CC=C(C=C3)NC(=O)C4=CC(=C(C(=C4)OC)OC)OC
C1=CC=C(C=C1)CCN(C(C2=CC=CO2)C(=O)NCC3=CC=CO3)C(=O)CN4C5=CC=CC=C5N=N4
CC(=O)NC1=CC=C(C=C1)N(C(C2=C(C(=CC=C2)OC)OC)C(=O)NCC3CCCO3)C(=O)CN4C5=CC=CC=C5N=N4
C1COCCN1S(=O)(=O)C2=CC3=C(C=C2)OCCO3)CNC(=O)C(=O)NCCC4=CC=CC=C4
C1=CC=C(C=C1)CN(CC2=CC=C(C=C2)C(=O)O)S(=O)(=O)C3=CC=C(C=C3)Cl
C1=C(C=C(C=C1Cl)S(=O)(=O)C2=NN=C(S2)NC(=O)C3=CC=C(C=C3)Cl
C1=CC=C2C(=C1)C3=CC=CC=C3C2=NNC4=CC(=C(C=C4)Br)C(=O)O
C1(CC(N=C1SCC2=NN=C(S2)NS(=O)NC3=CC(=CC(=C3)C(F)(F)F)F)[N+](=O-]
C1=CC=C(C=C1)CCN(CCC2=CC=CO2)C(=O)NCC3=CC=CO3)C(=O)CN4C5=CC=CC=C5N=N4
CN1C=C(C=N1)S(=O)(=O)C2=NN=C(S2)NC(=O)C3=CC=C(C=C3)OC
C1=CC=C(C=C1)CCN2C3=C(C=C(C=C3)Cl)C(=O)NC4=CC=CC=C43)O
C1COCCN1CC2=NC3=C(C=C(C=C3)Br)C(N2CC(=O)NN)C4=CC=CC=C4
CN(CC1=NC=CN=C1)S(=O)(=O)C2=NN=C(S2)NC(=O)C3=CC=CC=C3OC
CC1=CC(=O)OC2=C1C=CC(=C2)OC(=O)C3=CC=CO3
CC(=O)N(C1=CC=C(C=C1)/C(=N/NC(=O)/C2=C(N=CC=C2)Cl)C(=O)C
C1=CC=C2C(=C1)C3=CC=CC=C3C2=NNC4=CC(=C(C=C4)Cl)C(=O)O
COC1=C(C=CC(=C1)NCCN2C3=C(C=CC=C3)Br)O
CC1=CC=C(C=C1)C(=O)CSC2=NN=C(N2CC3=CC=CO3)CNC4=C(C=C(C=C4)C)C
CC1=CC=C(C=C1)S(=O)(=O)N2CCN(CC2)S(=O)(=O)C3=CC4=C(C=C3)OCCO4
CC1=NC2=CC=CC3=C2C(=CC=C3)N1C
C1=CC=C(C(=C1)C(=O)NC(=S)NC2=CC=C(C=C2)NC(=O)C3=CC(=CC=C3Br)Cl
CCC(C)(C)NC(=O)C(C1=CC=CN1C)N(C2=CC=C(C=C2)NC(=O)C)C(=O)CN3C4=CC=CC=C4N=C4N=N3
CCOC(=O)C1=C(SC(=C1C2=CC=CC=C2)CN(C)C)NC(=O)CCl.Cl
CCC1=NN=C(S1)NS(=O)(=O)C2=CC=C(C=C2)NC(=O)/C=C/C3=CC=CC=C3Cl
CC(C)(=O)NC1=CC=C(C=C1)S(=O)(=O)NC2=CC=CC(=C2)NC3=NC(=O)NC4C5=CC=CC=C5N=C5N=N4
C1CN(CCN1C/C=C/C2=CC(=CC=C2)Cl)C(=O)C3=CC=CC=C3
COC1=CC=CC(=C1)/C=N/NC(=O)C2=CC=C(C=C2)[N+](=O)[O-])C3=CC=CC=C3
CN1C(C(CO1)S(=O)(=O)C2=CC=CC=C2)C3=CC(=C(C=C3)OCC4=CC=C(C=C4)OC)OC
C1=CC=C2C(=C1)C(=O)N(C=N2)NC(=O)C3=CC=C(C=C3)F
CCN1CCN(CC1)CC2=NN3C4=C(C=CC4)C)CC(=O)NNCCC=C4
COC1=CC=C(C=C1)C(=O)N2CN(CC2)C3=CC=C(C=C3)OC)OC#N
C1C2=C(N(N=C2CS1(=O)=O)C3=CC(=CC=C3)Br
C1=CC=C(C=C1)C2C=CC(C3C2C(=O)N(C3=O)C4=CN=CC=C4)C5=CC=CC=C5
COC1=CC=C(C=C1)N(C(C2=CN=CC=C2)C(=O)NC3CCCC3)C(=O)C4=CC=CO4
CC(C)NC(=O)CN1CCN(CC1)C2=CC=CC=C2.C(=O)(C(=O)O)O
CC1C(=O)NN(C(=O)C1)CC(=O)NCC2=CC=CO2)C3=CC4=C(C=C3)C=C(C(C=C4)NC#N
CC1=NC2=CC=CC3=C2C(=CC=C3)N1C
CC1=CC2=C(C=C1)C(=O)NC(=C2)CN(CCC3=CC=CC=C3)CC4=NN=NN4CC5CCCO5
CC1=CC(=C(C=C1)O)S(=O)(=O)N=C/N=C(\CCC2=CC=CC=C2)NC(=O)C3=CC=C(C=C3)OC
CC1=NN(C2=CC=C(C=C2)OC(=N1)C(=O)C3=CC=CC=C3
COC1=CC=C(C=C1)NC(=O)CN(C2=CC=C(C=C2)OCC)/C3=CC=CC=C3OC
CC(=O)NC1=CC=C(C=C1)N(C(C2=C(C=C(C=C2)OC)OC)C(=O)NCC3CCCO3)C(=O)CN4C5=CC=CC=C5N=N4
CC1=CC=C(C=C1)N/C=C/C(=O)C2=CC(=C(C=C2)S(=O)(=O)NC3=CC=C(C=C3)Cl
CC1=CC2=C(C=C1)NC(=O)C(=C2)CN(CCC3=CC=CC=C3)CC4=NN=NN4CC5CCCCO5
C[C@H]1C(=O)N[C@@H](C(=O)N[CC(CCCC2=C(C=C1)N+](=O)[O-])C(=O)C3=CC=CC=C3
CC1=NN=C(C=C1)C(=O)OC2=CC=CC=C2)NC(=O)CCl
CC1=CC=C(O1)C2=NN(C(C2)C3=CC=CS3)C(=O)CCl
COCCNC1=CC=C(C=C1)/C(=O)CSC2=CC3=C(C=C2)OC(=C)S3)C(=O)C4=CC=CC=C4
CC1=CC(=C(C(=C1)Br)S(=O)(=O)/N=C/2\C=C(C(=O)C3=CC=CC=C32)NC4=CC=C(C=C4)C(=O)O)C
CC1=CC=C(C=C1)N2C(=O)CC(C2=O)N(CC3=C(N(N=C3C)C)C)C(=S)NC4=CC=C(C=C4)Cl
C1CC2=C(C1)SC(=C2C#N)NC(=O)C3=C(OC=C3)C(F)C(=O)CCl
CC1=C2C(=CC=C1)C(=O)C(=O)N2CCOC3=CC=CC=C3
C1=CC=C(C=C1)C(C2=CC=CC=C2)(C3=CC=CO3)NC(=O)C4=CC=CC(=C4)C(=O)Cl
CCOC1=CC2=C(C=C1)N(C(=O)C2=O)CC3COC4=CC=CC=C4O3
COC1=CC(=C(C=C1)C2=NNC3=C(C=C(C=C3)Br)C(N2C(=O)C4=CC=C(C=C4)O)OC
C1C(N(N=C1C2=CC=CS2)C(=O)CCl)C3=CC=CO3
CC1=CC(=CC=C1)N2C(C(C(=C2N)C#N)(C#N)C#N)C3=CC=CC=C3
C1=CC(=CN=C1)NC(=O)CCC2=CC(=C(C=C2)Cl.Cl
CC1=CC=C(C=C1)S(=O)(=O)/N=C/2\C=C(C(=O)C3=CC=CC=C32)NC4=CC=CC(=C4)C(=O)O
CNC1C(=O)N(C(=O)C(S1)CC)CC(=O)NC2=CC(=C(C=C2)C(=O)OC3=CC=C(C=C3)OC
CC(=O)N(C1=CC=C(C=C1)C(F)(F)F)S(=O)(=O)C2=CC=C(C=C2)N3C(=O)CCC3=O
CC(=O)N(C)C1=CC=C(C=C1)C(=O)NC2=C(C=CC(=C2)NC(=O)C)C(=O)CN3C4=CC=CC=C4N=C3
CC1=C(C=C(C=C1)NC(=O)CON2CCN(C2)S(=O)(=O)C3=CC(=C(C=C3)N4CCCC4)C(=C4)OC
COC1=CC=C(C=C1)/C=C(\C#N)/C2=CNC3=CC=CC=C32
CC1=CC(=C(C(=C1)C)S(=O)(=O)/N=C/2\C=C(C(=O)C3=CC=CC=C32)NC4=CC=C(C=C4)C(=O)O)C
CC1=CC(=C(N1C2=CC(=CC=C2)[N+](=O)[O-])C)C(=O)CCl
CCC1=CC=CC(=C1)NC(=O)CC2CCOCCC2)C
CC1=CC(=C(N1C2=CC=CS2)C(=O)CCl)C3=C(N=CC=C3)Cl
CC(C)C(C1=CC=C(C=C1)N(C(C2=CC=C(C=C2)OC)C(=O)NCC3CCCO3)C(=O)CN4C5=CC=CC=C5N=N4
CC1=C(C(=NN1)C2=C(C(=NO2)NC(=C\C3=CC=C(C=C3)OC(=O)C4=CC=CC=C4)Cl
C1COCCN1CC2=C3=C(C=C(C=C3)Br)C(N2CC(=O)N)C4=CC=CC=C4
CC1=CC=C(O1)C2=NN(C(C2)C3=CC=CO3)C(=O)CCl
C1=CC=C2C(=C1)N=NN2CC(=O)N/N=C\C3=CC=CS3
CCC1=CC=C(C=C1)S(=O)(=O)/N=C/2\C=C(C(=O)C3=CC=CC=C32)NC4=CC=C(C=C4)C(=O)O
COC1=CC(=C(C=C1)C2CC(=NN2C(=O)CCl)C3=CC=CS3)OC
C1=CC(=C(C=C1)C(=O)NC2=CC(=C(C=C2)OCC(C(F)F)F)F
COC1=CC=C(C=C1)N(CC2=CC(=O)NC3=CC=CC=C32)C(=O)CCl
C1=CC(=CC(=C1)S(=O)(=O)NC2=CC=C(C=C2)Cl)C(=O)N/N=C/CCl
C1=CC(=CC=C1NS(=O)(=O)C2=CC(=C(C=C2)Br)C(F)(F)NS(F)(F)(F)(F)(F)O
C1CC(=O)N(C1=O)C2=C(C=CC(=C2)Cl)OC(=O)C3=CC=CO3
CC1=CC=C(C=C1)C2=NN(C2)C(=O)CCl)C3=CC=CS3
CC1=CC=C(O1)C2=NN(C=C2)S(=O)(=O)C3=CC=C(C=C3)C(=O)O)/C4=CC=CC=C4C2=O
CC1=NN(C2=CC=CC=C21C)NC(=O)C3=C(N=C3C4=CC=CC=C4)N)C
CCC1=CC=C(C=C1)S(=O)(=O)/N=C/2\C=C(C(=O)C3=CC=CC=C32)NC4=CC=C(C=C4)C(=O)O
CC1CCC2C(C1)C(=O)N(C2=O)C3=C(C=CC(=C3)Cl)OC(=O)C4=CC=CO4
CC(C)1=CC=CC=C1)C(=O)NC2=CC3=C(C=C2)C(=CC(=O)S3)C)OC
CCC1CC(=O)N(C(C1)C2=CC=CO2)C(=O)CCC3=CC=CC=C3OC
CS(=O)(=O)N(CC1=CC=CC(=C1)C(=O)NC2=CC=CC=C2SC3=CC=CC=C3)C4=CC=CC=C4
CC1=CC(=C(C(=C1)C)S(=O)(=O)/N=C/2\C=C(C(=O)C3=CC=CC=C32)NC4=CC=C(C=C4)C(=O)O)C
CCOC1=CC=C(C=C1)N(CC2=CC3=C(C=C(C=C3)C)NC2=O)S(=O)(=O)C4=CC=CC=C4
CC1=C(C=CC(=C1)Cl)OC(C(=O)C2=CC=CC=C2)NC(=O)CC3=CC=CC=C3
CC(=O)NC1=CC=C(C=C1)N(C(C2=C(C=CC=C2)OC)C(=O)NCC3CCCO3)C(=O)CN4C5=CC=CC=C5N=N4
CN(C1=NC=NC(=N1)NC(=O)C2=NOC(=C2)S(=O)(=O)C3=CC=CC=C3C
CC1=CC=C(C=C1)C(=O)C2=C3C=CC(=CC3=[N+](N2CCC(=O)N)[O-])[N+](=O)[O-]
CC1=CC=C(C=C1)C2CC(=NN2C(=O)CCl)C3=CC=CS3
C1=CC=C(C=C1)CNC(=O)C2=CC=C(C=C2)S(=O)(=O)NC3=CC=CC(=C3)C(F)(F)F
C1CN(CCN1C/C=C/C2=CC=CC=C2)C3CC(=O)N(C3=O)CC4=CC=CS4
CC1=C(C(=O)OC2=C1C=CC(=C2)OC(=O)NC3=CC=CO3
C1C(N(N=C1C2=CC=CS2)C(=O)CCl)C3=CC=CO3
COC1=CC=C(C=C1)N/C(=O)C2C(=NNC2=O)C3=CC=C(C=C3)C(F)(F)O
CC1=CC(=C(C=C1)NC2=NC(=C(C(=N2)N3CCOCC3)[N+](=O)[O-])N)C
CC1=CC=C(C=C1)C2=NN(C2)CC(=O)NC3=C(N=C(C=N3)CC4=CC=CC=C4)C)CO5
C1=CSC(=C1)C2=CSC(=N2)NC(=O)C3=CC=C(C=C3)Cl
C1=CC=C(C=C1)CCN2C=CC3C2C(=O)C(=O)N(C4=CC=C(C=C4)C(=O)O
CCOC(=O)C1=C(SC(=C1C2=CC=CC=C2)CN
COC1=CC=C(C=C1)N(CC2=CN(CC3=CC=CC=C32)C(=O)NC4CCCCC4)C(=O)O
CC(=O)N1C=C(C2=CC=CC=C21)N(C3=CC=C(C=C3)[N+](=O)[O-])C(=O)CCl
C1=CC=C(C=C1)C2C3=C(C=CC(=C3)Br)N=C(N2C(=O)N)C4=CC=CC=C4
CC(=O)N(C)C1=CC=C(C=C1)/C(=N/C/C(=O)C2=C(N=CN2)[N+](=O-]
C1=CC=C(C=C1)C2=CSC(=C2C(=O)O)NNC(=O)C3=CC=CS3
CC1=CC=C(O1)C(C(=O)NC(=C(Cl)Cl)S(=O)(=O)C2=CC=CC=C2
CC1=CC(=C(C(=C1)Br)OC)NS(=O)(=O)C2=CC=C(C=C2)NC(=O)C)Cl
C1=CC(=CC=C1NC2=CC=C(C3=NON=C23)[N+](=O)[O-])S(=O)(=O)N
CC1=CC(=C(N1C2=NN=C=C2N)C(=O)C3=C(C=CC(=C3)OC)C)C#N
CC1=CC=C(C=C1)C(=O)C2=C3C=CC(=CC3=[N+](N2CCC(=O)N)[O-])[N+](=O)[O-]
CN1C(C(CO1)C2=C3C(=C(S2)PC(=O)NC3=CC(=C(C=C3F)F)C(F)F
CCN(CC)C1=CC(=C(C=C1)/C=N/NC(=O)C2=C(N(N=N2)C3=NON=C3N)C(C)C)O
COC1=CC=C(C=C1)C(=O)N2C3=CC4=C(C=C3N=C2SC)OCCO4
COC1=CC=C(C=C1)N(CC2=CC(=O)NC3=CC=CC=C32)C(=O)CCl
C1=CC=C(C=C1)C(C2=CC=CC=C2)(C(=O)N/N=C/C3=CC=CC(=C3)/C(=O)C4=CC=CC=C4
CC(=O)N(C)C1=CC=C(C=C1)NS(=O)(=O)C2=C(C=CC(=C2)Cl)Cl
C1=CC=C(C=C1)CNC(=S)NNC(=S)NC2=CC=CC(=C2)C(F)(F)F
C1=CC=C(C(=C1)C2C3=C(C(=O)N2CC4=CC=CO4)NN=C3C5=CC=CC=C5O)F
C1=CC(=CN=C1)NC(=O)C(C)C2=CC=C(C=C2)Cl)Cl
CC(C)CNS(=O)(=O)C1=CC=C(C=C1)CCC(=O)NC2=C(C=CC(=C2)Cl)Cl)OC(=O)C
C1=CC=C(C(=C1)/C=C/C(=O)C2=C(C=C(=C2)Br)OC(=O)C3=CC=CO3
CC1=CC=C(C=C1)OCC(=O)N/N=C/C2=CC=C(O2)[N+](=O)[O-]
C1=CC=C(C=C1)CN2C=C(C3=CC=CC=C32)/C=C/4\C(=O)NC(=O)N(C4=O)C5=CC=CC=C5F
CCNC(=O)C1=C(SC(=C1)C2=CC=CC=C2)N
CC1=C(C=CC(=C1)NC(=O)CNC2=C(C=C(C=C2)Cl)S(=O)(=O)C3=CC=CC=C3)C
C1=CC=C(C=C1)CCN2C(=NN=N2)S(=O)(=O)NC3=CC(=CC=C3)C(F)(F)(F)Cl)Cl
CC(=O)NC1C2=C(C=CC(=C2)Cl)N(C1=O)CCN3CCOCC3.Cl
CC1=CC(=O)OC2=C1C=CC(=C2)NC(=O)C3=CC=CC=C3OC(F)F
COC1=CC=CC=C1NC(=O)C2=CC(=C(C=C2)Cl)C(=O)NC3=CC=CS3)C(=O)C4=CC=CC=C4
C1=CC2=NON=C2C(=C1)S(=O)(=O)NC3=C(C=CC(=C3)F)F
CC1=C(C=CC2=C1OC(=O)C3=CC=CC=C23)OCOCC(=O)N[C@@H](C4=CNC=CC=C43)C(=OC
COC(=O)C1C2=C(C=CC(=C2)Br)N(C1=O)CCN3CCOCC3.Cl
CCC1CC(=O)N(C(C1)C2=CC=CO2)C(=O)CCN3CCCCC3
C1=CC(=C(C=C1Cl)Cl)CN2C=CSC2=NC(=O)CCl
C1=CC=C(C=C1)C2C=CC(C3C2C(=O)N(C3=O)C4=CN=CC=C4)C5=CC=CC=C5
CC(C)C[C@@@H](=O)C1CCN(CC1=C)C2=C(N=CN2)[N+](=O)[O-])N)C(=O)CN)C3=CC=CC=C3
CC1=CC=C(C=C1)S(=O)(=O)/NC(=C/C2\C=CC(=O)C3=CC=CC=C32
C/C(=N\NC(=O)C1=CC(=C(C=C1)Cl)Cl)/CN2N=C(N=N2)[N+](=O)[O-]
C1=CC(=CN=C1)OC2=NN=C(S2)NC(=O)C3=CC4=C(C=C3)N=CS4)C#N
C1CN(CCN1C2=CC=CC=C2)C(=O)C3=CC(=CC=C3)[N+](=O)[O-])C(=O)C4=CC=C(C=C4)F
C1=CC=C2C(=C1)C3=CC=CC=C3C2=NNC4=CC(=C(C=C4)Cl)C(=O)O
CC1=CC(=C(C(=C1)/S(=O)(=O)/N=C/N=C/N=C\C2=CC=CC(=C2)NC3=CC=C(C=C3)OC(F)F)[N+](=O)[O-]
CC(C)C1=CC=C(C=C1)C(=O)NC(=O)C2=C(C3=C(C=CC=C2)OCO3)NC(=O)C4=CC=CC=C5N=C
CC1=C(C=C(C=C1)OCC(=O)NC2=C(C=C(C=C2)C(=O)O)N(CC3=CC=C(C=C3)OC
C1=CC=C(C(=C1)C2C3=C(C(=O)N2CC4=CC=CO4)NN=C3C5=CC=CC=C5O)F
CC1=CC(=C(C(=C1)Br)NC(=O)CON2C3=C(C=CC(=C3)S(=O)(=O)C)N=N2)Br
CC1=CC=C(C=C1)NCN2C(=NN=C2S(=O)(=O)C3=CC=C(C=C3)OC(F)(F)F
CC1=C(C=C(C=C1)OCC(=O)NC2=C(C=C(C=C2)C(=O)O)NC(=O)COC3=CC(=C(C=C3)C)C)C
CC(C)C1=CC=C(C=C1)N(C(C2=CN=CC=C2)C(=O)NC3CCCC3)C(=O)C4=CSN=N4
COC(=O)C1=CC=C=C1)NC(=O)C2=CC3=C(C=C2)OCCO3
C1=CC=C(C=C1)CN2C=C(C3=CC=CC=C32)/C=C/[N+](=O)[O-]
C1=CC(=C(C=C1F)F)S(=O)(=O)N2CCN(CC2)C(=O)C3=CC(=C(C=C3)N4CCCC4)[N+](=O)[O-]
CC1=CC(=CC=C1)S(=O)(=O)/N=C/2\C=NC(=O2)NC3=CC=CC=C3OC
C1=CC=C(C(=C1)CN2C=CSC2=NC(=O)CCl)Cl
CCC1=NN=C(S1)NS(=O)(=O)C2=CC=C(C=C2)NC(=O)/C=C/C3=CC=C(C=C3)F
CC(C)(C)OC(=O)[C@H](CC1=CC=CC=C1)NC(=O)C2=C(NC=N2)C(=O)N[C@@@@@@H](CC3=C=CC=C=C3=CC=C3
CCOC(=O)C1=C(SC(=C1C2=CC=CC=C2)CN(C)C)NC(=O)CCl.Cl
CCC1=NN=C(S1)NS(=O)(=O)C2=CC=C(C=C2)NC(=O)/C=C/C3=CC=CC=C3Cl
CNOC(=O)C1=C(SC(=C1)C2=CC=CC=C2)C)N
C1=CC=C2C(=C1)N=NN2CC(=O)N(CC3=CC=CS3)C(C4=CC=CO4)C(=O)NCC5=CC=CO5
CC1=NC(=CO1)C2=CC=C(C=C2)S(=O)(=O)N3CCN(CC3)C4=CC=CC=C4)C(=O)O)C
COC1=CC=C(C=C1)N(CC2=CC3=CC=CC=C3NC2=O)S(=O)(=O)C4=CC=C(C=C4)OC
CCC1=CC=C(C=C1)S(=O)(=O)N2CCN(CC2)S(=O)(=O)C3=CC4=CC=C3OCC=CO4
CC(C)OP(=O)(C1CCN(CC1)C2=CC=CC=C2.C(=O)(C(=O)O)O
1CCOCNN1C=N/C(=O)C(C(=C1)/NC2=CC=C(C=C2)[N+](=O)[O-])C)C
CN1C(C(CO1)S(=O)(=O)C2=CC=CC=C2)C3=CC(=C(C=C3)OCCC(F)F)(F)F
C(C1=CC=C(C=C1)N(CC2=CC3=CC=CC=C3NC2=O)S(=O)(=O)C4=CC=C(C=C4)OC
COC1=CC=C(C=C1)C(CCN(CC2=CC=CC=C2)C(=O)OCCl
CCOC(=O)C1=C(SC(=C1C2=CC=CC=C2)CN(C)C)NC(=O)CCl.Cl
CN1C2=NC(=O)N(C(=O)C2=NC(=N1)C3=CC=CC=N3)C
CCC(C)(C)NC(=O)C(C1=CC=CN1C)N(C2=CC=C(C=CI)NC(=O)C3=CC=CC=C4F
COC1=CC=CC=C1/C=C\2/C(=O)N(C(=S)S2)CCC(=O)NNC(=O)C3=CC=CC=C3OC
CC1=CC=C(C=C1)S(=O)(=O)/N=C/2\C=C(C(=O)C3=CC=CC=C32)NC(=O)C4=CC=CC=C(C4)O
CC1=CC=C(O1)C2=NN(C(C2)C3=CC=CO3)C(=O)CCl
C1C(N(N=C1C2=CC=CS2)C(=O)CCl)C3=CC=CO3
CC(=O)NC1C2=C(C=CC(=C2)F)N(C1=O)CCN3CCOCC3.Cl
CC1=CC=C(C=C1)C(=O)N2CCN(CC2)C3=CC=C(C=C3)NC(=O)C4=CC(=C(C(=C4)OC)OC)OC
CC(C)(C)OC(=O)NCCC1=CC=C(C=C1)CN(C(C2=CC=CC=C2)NC(=O)C)C(=O)CN3C4=CC=CC=C4N=N3
CC(C)C[C@H](=O)NC(=O)C
COC1=CC=C(C=C1)NC(=O)CC2C(=O)NCCN2C(=O)NC3=CC=C(C=C3)C(F)(F)F
COC1=C(C=CC(=C1)/C=N/NC(=O)/C(=C\C2=CC3=C(C=C2)OCO3)/NC(=O)C4=CC=CC=C4)O
C1=CC=C(C=C1)NC(=O)NN2C(=O)/N=C/C3=CC=C(C=C3)C(=O)C4=CC=CC=C4F)OC2
C1=CC=C(C=C1)C2C3=C2C=CC(=C=C3)NC(=O)C(=O)C4=CC=CC=C4
C/C1C(=NN1C(=O)N(C(=O)C2=CC(=C(C=C2)Cl)Cl)/C(=O)C3=CC=CC=C3
CCC1=C(SC(=C1C(=O)N2CCOCC2)NC(=O)CC3=CC=CC=C3OC
CC1=CC=C(C=C1)C(=O)C2=C3C=CC(=CC3=[N+](N2CCC(=O)N)[O-])C(F)(F)F
C1=CC=C(C(=C1)/C=C/C(=O)C2=C(C=CC(=C2)Br)OC(=O)C3=CC=CO3)F
CC(C)C[C@@@@H](CCC(=O)C1=C(NC=C1)C(=O)NC2=C(N=NN2)C(=O)NCC3=CC=C(C=C3)CNC(=O)OC(C)(C)C
CC(C)(C)OC(=O)NCCC(=O)OC1=CC2=C(C=C1)C=CC(=O)O2
CC(C)(C)C1CCC2=C(C1)C(=NO2)C(=O)NC3=CN=CC=C3
COC1=CC(=CC(=C1OC)OC)NC(=O)C2CC(=NN=C2
CC1=C(C=C(C=C1)OCC(=O)NCOC2=CC=CC=C2
CC1=NN=C(C=C1)C2=NN=C(S2)NC(=O)CCl)C3=CC=CC=C3
CC1=CC=C(C=C1)C2=NN(C2)C(=O)CCl)C3=CC=CS3
C1=CC=C2C(=C1)/C(=NN(C=N2)NC(=S)NC(=O)C3=CC=CC=C3Cl)C(F)(F)F
CC1=CC(=C(C(=C1)Br)Br)NC(=O)CON2C=C(C=CC3=CC=CC=C3)OC)C
CC1=C(C=C(C=C1)C(=O)N2C=NC3=CC=CC=C32)C
CC1=CC(=C(C=C1)C)S(=O)(=O)N2CCN(CC2)C(=O)C3=CC(=C(C=C3)N4CCCC4)[N+](=O)[O-]
CCOC1=CC=C(C=C1)N(CC2=CC3=C(C=C(C=C3)C)NC2=O)S(=O)(=O)C4=CC=CC=C4
C1=CC(=CC=C1Cl)CN2C=CSC2=NC(=O)CCl
COC1=CC=CC=C1OCCNC(=O)C2=CC(=O)NC3=CC=CC=C32
CC1=CC2=C(C=C1)N(C3=C2CCCC3)CC(CN4CCCCCC4)O.Cl
CC1=CC(=C(C(=C1)Br)OC)S(=O)(=O)/N=C2\C=C(C=C2)NC(=O)C3=CC=C(C=C3)Cl)C
CC1=CC=C(O1)C(C(=O)NCC2=CC=CO2)N(C3=CC=C(C=C3)OC)C(=O)CN4C5=CC=CC=C5N=N4
CC(=O)NC1=CC=C(C=C1)N(C(C2=CC(=CC=C2)OC)C(=O)NCC3CCCO3)C(=O)CN4C5=CC=CC=C5N=N4
CC1=CC(=C(C=C1)NS(=O)(=O)C2=CC3=C(C=C2)NC=C(C3=O)C(=O)N4CCC5=CC=CC=C54)C
CC1=CC=C(C=C1)S(=O)(=O)/N=C/2\C=C(C(=O)C3=CC=CC=C32)NC4=CC=CC(=C4)C(=O)O
C1=CC=C(C=C1)C(C2=CC=CC=C2)(C(=O)N/N=C/C/C3=CC=CC=C3)C4=NC5=CC=CC=C5
C1CC2=C(C1)C=C(C=C2)N(C(C3=CC=CO3)C(=O)NCCC4=CC=CC=C4)O
C1=CC=C(C=C1)CCN(CCC2=CC=CO2)C(=O)NCC3=CC=CO3)C(=O)CN4C5=CC=CC=C5N=N4
CC1=CC(=C(C=C1)OC)NC(=O)CSC2=NC3=C(C(=CS3)C)C#N2=OC4=CC=C(C=C4)OC
CSC(=O)C1=C(SC(=C1)NC(=O)C2=CC=C(C=C2)NC(=O)CCl
C1=CC(=CN=C1)NC(=O)CCC2=CC(=C(C=C2)Cl.Cl
C1=CC(=CC(=C1)C(=O)NC(Cl)Cl)S(=O)(=O)C2=CC=CC=C2
C1=CC(=C(C=C1)Cl)C2C=C(C(=C2)NC(=O)C3=CC=C(C=C3)Cl)C(F)F)F
COC1=CC=CC=C1NC(=O)C2=CC(=NC(=C2)Br)S(=O)(=O)NC3=CC=CC=C3
CC1=OC2=C(C=CC=C1)S(=O)(=O)NC(=O)C2=CCN=CC=C2
CCC1=C(SC(=C1C(=O)N2CCOCC2)NC(=O)CC3=CC=CC=C3OC)C
COC1=CC(=NC(=C1)CNCCC2=CC3=C(C=C2)OCO3)NC(=O)C4=CC=CC=C4)OC(=O)S
CC(C)N[C@@H](C(=O)OC(C)(C)C)C
CC(C)C[C@H](=O)OC(C(C)C)NC(=O)C
C1=CC=C(C=C1)CN2C=C(C3=CC=CC=C32)/C=C/[N+](=O)[O-]
COC1=C(C=C(C=C1)C2CC(=NN2C(=O)CCl)C3=CC=CS3)OC
COC1=CC(=C(C=C1)C(=O)NN2C=NC3=C(C2=O)C(=CS3)C4=CC=CC=C4)O
C1CN(CCN1C2=CC=CC=C2)C(=O)C3=CC(=O)NC4=CC=CC=C43
CC1=CC2=C(C=C1)NC(=O)C(=C2)CN(CCC3=CC=CC=C3)CC4=NN=NN4CCCC5CO5
CC1=CC2=C(C=C1(C)C)C(=O)C2C3=CC=CC=C3
CC1=CC=C(C=C1)C(=O)N2CCN(CC2)C3=CC=C(C=C3)NC#N
C1=CC=C(C=C1)CCN(CC2=CC=CC=C2)C(=O)COC(=O)C3=CC=CC=C3
COC(=O)C1=CC=C(C=C1)NC(=O)C2=CC=C(C=C2)NC(=O)C3=CC=CO3
CC(C)OC1=CC=C(C=C1)/C=N/NC(=O)C2=C(N(N=N2)C3=NON=C3N)CN(C)C4=CC=CC=C4
CC1=CC(=C(C=C1)N2CCN(CC2)C(=O)C3=CC(=O)NC4=CC=CC=C43)C
C1=CC(=CC=C1NC2=CC=C(C3=NON=C23)[N+](=O)[O-])S(=O)(=O)N
COC1=CC(=CC(=C1OC)OC)NC(=O)C2CC(=C(C(=N2)Cl)OC(F)F)(F)OC
CC(C)OP(=O)(C1(C=C(C(=O)C(=C1)Cl)Cl)NS(=O)(=O)C2=CC=C(C=C2)Cl)OC(C)C
C1=CC(=CC=C1NS(=O)(=O)C2=CC=C(C=C2)Br)S(=O)(=O)NC3=CC=CS3
CC1=CC=C(C=C1)N2C3=C(C(=N2)C)C(=N3)C4=CC=CC=C4)C(=O)O
CNC1=NC(=NC(=N1)NC2=NC3=C(C=CC=C3)Cl
C1=CC=C(C(=C1)CSC(=O)NC2=CC3=C(C=C2)C(=O)NC3=SC4=CC=C(C=C4)NC(=O)O)O
C/C1C([N@H](=C1C(=O)NSC2=CC(=CC=C2)[N+](=O)[O-]
COC1=CC(=CC(=C1OC)OC)NC(=O)C2CC(=NN=C2Cl)[N+](=O)[O-]
CC1C(=O)OC2=C(S1)C=CC(=C2)S(=O)(=O)NCC(=O)C3=C(C=CC(=C3)C(F)(F)F)O
CCC1CCC(CC1)N2CCN(CC2)C3=CC=C(C=C3)[N+](=O)[O-]
C1COCCN1CC2=NC3=C(C=C(C=C3)Br)C(N2CC(=O)NN)C4=CC=CC=C4
COC1=CC(=CC(=C1/C=N/NC(=O)C2=CC=C(C=C2)[N+](=O)[O-])C3=CC(=C=C3)Cl
CC1=CC=C(O1)CC2=C(C(=O)NC(=N2)S(=O)(=O)NC3=CC=C(C=C3)C(F)F)C(F)F
C1=CC(=CC=C1)OC(=O)NC(=S)NC(=S)C2=CC=C(C=C2)OC(=O)CCl)OC3=CC=CC=C3
C1=CC=C2C(=C1)C(=O)N(C=N2)NC(=S)NC3=CC=CC=C3)C(F)(F)F)OC
CC1=C(C(=CC=C1)OC)NC(=O)C2=C(C=CC(=C2)OCC(F)(F)(F)F)OC
C1=CC(=CC=C1CS(=O)(=O)NC2=CC=C(C=C2)C(=O)NC3=CC=CC=C3OC
CCOC(=O)C1=C(SC(=C1C2=CC=CC=C2)CN(C)[C#N)C(=O)C3=CC=CC=C3
C/C(=N\N=C(/N)\SC1CC(=O)N(C1=O)C2=CC(=CC=C2)Cl)/C3=CC=CS3
CC1=CC(=O)OC2=C1C=CC(=C2)NC(=O)C3=CC=CC=C3OC(F)F
COC1=CC=C(C=C1)NC(=O)CC2C(=O)NCCN2C(=O)NC3=CC=C(C=C3)C(F)F)(F
CC(C)C1=CC=C(C=C1)S(=O)(=O)NC2=CC=C(C=C2)SC(F)F
COC1=CC(=C(C=C1)C2=NNC(=C2C3=CC4=CC=CC=C4)O3)NC(=O)C5=CC=CC=C5N=N4
C1CN(CCN1C/C=C/C2=CC=CC=C2)C3CC(=O)N(C3=O)CC4=CC=CS4
CC(=O)C1=C(NC(=C1)C2=CC=CC=C2)N3CCCC3
CN1CCN(CC1)CC(=O)NC2=CC(=CC=C2)[N+](=O)[O-]
CC1=CC=C(C=C1)C(=O)CSC2=NN=C(N2CC3=CC=CO3)CNC4=C(C=C(C=C4)C)C
C1CN(CCN1C2=CC=CC=C2)C(=O)C3=CC(=O)NC=C3
CC1=CC=C(C=C1)NS(=O)(=O)C2=CC=C(C=C2)NC(=O)CC3=CC=C(C=C3)C(F)(F)F
CC1=CC=C(C=C1)C2C(=O)NN=C2C3=CC=CC=C3)C=O
CC1=CC=C(O1)C2=CSC(=N2)S(=O)(=O)NC3=CC=CC(=C3)C(F)(F)F)F
CCCN1N=N=C(N1CC2=NON=C2N)C(=O)CCl
CN1C(=NC(=N1)NC2=NON=C2NC(=O)N/N=C/C3=CC=C(C=C3)Cl
COC1=CC=CC=C1OCCNC(=O)C2=CC(=O)NC3=CC=CC=C32
CC1=CC=CC=C1NC2=NN=C(S2)SCC(=O)NC3=C(C=C(C=N3)C(F)(F)F)Cl
CN1C2=NC(=O)N(C(=O)C2=NC(=N1)C3=CC=CC=N3)C
C1=CSC(=C1)C(=O)OC2=CC3=C(C=C2)C=CC(=O)O3
CCC1=CC2=NC(=C1)N(C(=O)C2NC(=O)C)CCN3CCOCC3.Cl
CC1=CC2=C(C=C1)NC(=O)C(=C2)CN(CCC3=CC=CC=C3)CC4=NN=NN4CC5CCCO5
CCCC(=O)C1=C(SC(=C1C2=CC=CC=C2)CN(C)C)NC(=O)CCl.Cl
CC1=CC=C(C=C1)OC2=NC(=C(S2)NC(=O)C3=CC=CC=C3OC)C
C1=CC=C(C=C1)CN(CC2=CC=C(C=C2)C(=O)O)S(=O)(=O)C3=CC=C(C=C3)Cl
C1=CC=C2C(=C1)C3=CC=CC=C3C2=NNC4=CC(=C(C=C4)Cl)C(=O)O
CC(C1=CC=C(C=C1)S(=O)(=O)NC2=CC=C(C=C2)NC(=O)C3=CC=C(C=C3)Cl)C(F)(F
CC1=C(C=CC2=C1OC(=O)C3=CC=CC=C23)OCC(=O)N[C@@H](CC4=CNC5=CC=CC=C54)C(=O)O
C1=CC=C(C(=C1)C2=NN(N=N2)CC(=O)NCC3=CC=CO3)NC(=O)C4=CC=CC=C4F
CC1=CC=C(C=C1)OCC2=NC(=C(O2)NC3=CC=C(C=C3)OC)C#N
CCN1C2=NC(=O)N(C(=O)C2=NC(=N1)C3=CC=CC=C3)C
C1CN(CCN1C2=CC(=CC=C2)F)C(=O)CC3CCO3
CCC(C)(C)NC(=O)C(C1=CC=CN1C)N(C2=CC=C(C=C2)N(C)C)C)C(=O)CN3C4=CC=CC=C4N=N3
COC1=CC=CC=C1OCCNC(=O)C2=CC(=C(C=C2)Br)C(F)(F
CC1=CC(=CC=C1)N2C(=O)CC(C2=O)N(CC3=C(N(N=C3C)C)C)C(=S)NC4=CC=C(C=C4)Cl
C[C@@H]1CC(C1C(=O)NC2=C(C=C(C=C2)[N+](=O)[O-]
COC1=CC=CC=C1N(CC2=CC(=C(C=C2)O)OC(=O)NC3=CC=CS3)C(=O)CN4CC5=CC=CC=C5N=N4
C1=CC=C(C(=C1)C(=O)OC2=CC3=C(C=C2)N(C=N3)C
C1COCCN1CC2=NC3=C(C=C(C=C3)Br)C(N2CC(=O)NN)C4=CC=CC=C4
COC1=CC=CC=C1OCCNC(=O)C2=CC(=O)NC3=CC=CC=C32
COC1=CC=C(C=C1)S(=O)(=O)N2CN(CC2)S(=O)(=O)C3=CC4=C(C=C3)OCCO4
CC(C)(C)C1=CC=C(C=C1)NC(=O)CSC2=NNC(=O)N2C3=CN=CC=C3
COC1=CC=CC=C1CCNC(=O)C(=O)NCC2N(CCO2)S(=O)(=O)C3=CC4=C(C=C3)OCCCO4
C[O]1=CC=C(C=C1)NC(=O)CSC2=NC3=C(C=C2)OCO3)NC(=O)C(=O)NC4=CC=CC=C5N=N4
CN1C=NC2=C1C=CC(=C2)OC(=O)C3=CC=CC=C3
COC1CCC(=C(C=O)NC2=C1)C=CC(=C\S)NC3=CC=CS3
CCC1=NN=C(S1)NS(=O)(=O)C2=CC=C(C=C2)NC(=O)/C=C/C3=CC=CC=C3Cl
CNN(C
C1=CC=C(C=C1)N2N=C3C=C(C(=CC3=N2)Cl)N
C1=COC(=C1)C2=CC=C(C=C2)Br)N(C(=O)C3=CC=CO3)NC(=O)C4=CC=CC=C4F
CC(C)CNS(=O)(=O)C1=NN(C(=C1)NS(=O)(=O)C2=CC=C(C=C2)Cl)/C3=CC=CC=C3
CC1=CC=C(O1)C=N/NC(=O)C(C2=CC=CO2)N(C3=CC=CC=C3)C(=O)C4=CC=CO4
CCCH]1=C(N=C1)C(=O)C2=CC=C(C=C2)Cl.Cl
C1=CC(=CN=C1)OC(=O)C2=CC=C(C=C2)Cl.Cl
CC((C)(=O)NC1=CC=C(C=C1)/N(C(=O)C2=C(N=CC(=C2)[N+](=O)[O)[O-]
COC1=CC=C(C=C1)NC(=O)CON2C3=C(C=CC=C3)S(=O)(=O)C)C4=CC=CC=C43
CC1=CC(=C(C(=C1)Br)OC)NC(=O)CSC2=C(C=C(C(=C2)NC(=O)C)Cl
CCCCOC1=C(C=C(C=C1)CONS(=O)(=O)C2=CC=C(C=C2)NC(=O)C)Cl
CC1CCC2=C(N1CC(=O)N3CCC4=C(C3)C5=C(N4)C=CC(=C5)C)C=CC(=C2)F
CC1=CC=C(C=C1)C(=O)C2=C3C=CC(=CC3=[N+](N2CCC(=O)N)[O-])[N+](=O)[O-]
CC1=CC=C(O1)C2=NN(C(C2)C3=CC=CO3)C(=O)CCl
C1CN(CCN1C2=CC=C(C=C2)Cl)C(=O)C3=C(N=C4N3C=CSN3)C(=O)O
CCCC(=O)C1=C(SC(=C1C2=CC=CC=C2)C(C(=O)NC)C(=O)CCl
C1=CC=C(C(=C1)C(=O)NN2C(=O)/C(=C/C3=CC=C(C=C3)O)/SC2=S)O
CC(C)C(C1=CC=CC=C1)C(=O)NC2=C3=CC=CC=C3S2
CCOC1=C(C2=C(C=C1)N(C(=O)C2C3=CC=C(C=C3)OC(=O)C4CCO4=CC=CO4
COC1=CC=C(C=C1)N(CC2=CC(=O)NC3=CC=CC=C32)C(=O)CCl
CCOC(=O)C1=C(SC(=C1C2=CC=CC=C2)CN(C)C)NC(=O)CCl.Cl
CC1=C(C(=NN1)C2=C(C=C(C=C2)OCC(=C)C)O)C3=CC=CC=C3
C1=CC=C(C=C1)C2=CSC3=C2C(=NC=N3)SCC(=O)NC4=CC=C(C=C4)C(=O)O
CCC1=C(SC(=C1C(=O)N2CCOCC2)NC(=O)CC3=CC=CC=C3OC)C
CN1CCN2C(C1)C3(CC4=C2C=CC(=C4)N)C(=O)NC(=O)NC3=O
CCCCOC(=O)NC1(N(C(=O)NC(S1)CC2=CC=C(C=C2)C(F)(F)F
CC1=CC=C(O1)C2=NN(C(C2)C3=CC=CO3)C(=O)CCl
CC(C)C[C@@H](C(=O)OC(C)(C)C)NC(=O)C1=C(NC=N1)C(=O)N[C@@@@@H](C2=CC=C(CC=C2)NC(=O)OCC
CC1=NC2=C(C=C(C=C2)Br)C(N1CC(=O)NN)C3=CC=CC=C3
CCNC1N=C(N=N1)NC(=O)COC2=CC=C(C=C2)C3CCCCC3
CCCCCN1C(=NC2=C1C(=O)NC(=O)N2C)CN3CCN(CC3)CC4=CC=CC=C4
CC1=CC=C(C=C1)C(=O)C2=C3C=CC(=CC3=[N+](N2CCC(=O)N)[O-])[N+](=O)[O-]
C1CC(=O)N(C1=O)C2=C(C(=CC=C2)Cl)OC(=O)C3=CC=CO3
CCOC(=O)C1C(=C(C(=C1)NC(=O)CSC(=O)NC2=CC=CC=C2)C3=CC=C(C=C3)OC
C1=CC(=CN=C1)NC(=O)CCC2=CC(=C(C=C2)Cl)Br
CC1=CC=C(O1)C2=NN(C(C2)C3=CC=CS3)C(=O)CCl
C1CN(CCN1C2=CC=CC=C2)C(=O)C3=CC(=O)NC4=CC=CC=C43
C1=CSC(=C1)C(=O)OC2=CC3=C(C=C2)C=CC(=O)O3
CCNC1C=NC2=NC(=N1)N3CCOCCC3
CCC(C)(C)NC(=O)C(C1=CC=C(C=C1)O)OC)N(C2=CC=C(C=C2)NC(=O)CN3C4=CC=CC=C4N=N3
COC1=CC=C(C=C1)NC(=O)CN(C2=C(C=CC=C2)OCC)S(=O)(=O)C3=CC=C(C=C3)OC
COC1=CC=C(C=C1)C(CN2C(=O)NC3=CC=CC=C3)C=OCCl
CC1=CC=C(C=C1)C(=O)CC2=CC3=C(C=C2)N(C=N3)C
CCC1=C(SC(=C1C(=O)N2CCOCC2)NC(=O)CC3=CC=CC=C3OC)C
CCCCCN1C(=NC2=C1C(=O)NC(=O)N2C)CN3CCN(CC3)CC4=CC=CC=C4
CC1=CC=CC=C1NC2=NN=C(S2)SCC(=O)NC3=C(C=C(C=C3)C(F)(F)F)Cl
COC1=CC=CC=C1/C=C/C(=O)C2=C(C=CC(=C2)Br)OC(=O)C3=CC=CO3
COC1=CC(=CC(=C1OC)OC)NC(=O)C2CC(=NN=C2Cl)/NS(=O)(=O)C3=CC=CC=C3
CC(=O)NC1=CC=C(C=C1)N(C(C2=C(C=C(C=C2)OC)OC)C(=O)NCC3CCCO3)C(=O)CN4C5=CC=CC=C5N=N4
CS(=O)1=CC(=C(C=C1)N2=CC=CC=C2)N
C1=CC=C(C=C1)CN(CC2=CC=C(C=C2)C(=O)O)S(=O)(=O)C3=CC(=C(C=C3)Cl
COC1=CC=CC=C1OCNC(=O)CC2C(=O)NCCN2C(=O)NC3=CC=C(C=C3)C(F)(F)F
CC(C)C1=CC=C(C=C1)N(C(C2=CN=CC=C2)C(=O)NC3CCCC3)C(=O)C4=CSN=N4
C1=CC(=CC=C1NC2=N=C(S2)S(=O)(=O)NC3=CC=C(C=C3)C(=O)O
COC1=CC=CC=C1/C=C\2/C(=O)N(C(=S)S2)CCC(=O)NC3=CC=CC=C3OC(=O)C4=CC=C=C5F
C1=CC=C(C(=C1)C(=O)NC2=CC(=C(C=C2)OCC(C(F)(F)F)F)C(F)(F)F)O
CC1=CC(=O)OC2=C1C=CC(=C2)NC(=O)C3=CC=CC=C3OC(F)F
CC1=CC(=NN1)C(=O)NC2CCCC3=C2C=NN3C4=CC=C(C=C4)C
C1=CC=C(C=C1)/C=C/C(=S)NC2=CN=CC=C2)C3=CC=CO3)[N+](=O)[O-]
CN(C1=NC=NC(=N1)NC(=O)C2=NC3=C(C=C2)OC)S(=S)(=O)C)C)C=N3
CC1=C(C=CC=C1)N2C(=C(C(=C2)(Cl)O)S(=O)(=O)NC3=CC=CC(=C3)C(F)(F)F)F
C1=CC=C2C(=C1)C(=CC(=C2N)C(C(F)F)(F)F)NS(=O)(=O)C3=CC=C(C=C3)C)C
CSC1=CC=C(C=C1)NC(=O)C2=CN=C(C=C2)Cl
CCC1=C(C=C2C3=C(CCCC3=C2)N(C)C(=C)NC4=CC=CC=C4)C(=O)O
CCOC1=CC=CC=C1)N(C(=O)C2=CC(=C(C=C2)OC)S(=O)(=O)C3=CC=C(C=C3)C)C
C1=CC=C(C=C1)CS2=CN(C3=CC=CC=C32)/C=C/[N+](=O)[O-]
CC1=CC(=C(C=C1)O)OC)NC(=O)C
CC1=C(C=C(C=C1)OCC(=O)NC2=C(C=C(C=C2)C(=O)O)NC(=SC3=CC=C(C=C3)C
CC1=CC(=C(C=C1)NC(=O)CN2CCN(CC2)C
CN(CCC1=CC=C(C=C1)C(=O)OC2=NN=CC=C2
CC1=C(C=CC2=C1C(=O)NC3=CC=CC=C32)OC4=CC=CC(=C4)NC(=O)C5=CC=C=CC=C5
C1=CC=C(C=C1)CNC(=S)NNC(=S)NC2=CC=CC=C2)C(=O)CCl
CC1=CC2=C(C=C1)NC(=O)CCN(C2)CC3=CC=C(C=C3)OC)OC
C1=CC=C(C=C1)CNC(=S)NNC(=S)NC2=CC=CC(=C2)C(F)(F)F
CC1=CC=C(C=C1)S(=O)(=O)N2CCN(CC2)S(=O)(=O)C3=CC4=C(C=C3)OCCO4
C1=CC=C(C=C1)CN2C=C(C3=CC=CC=C32)F
CC1=CC(=CC=C1)C(=O)NC2=NN=C(S2)S(=O)(=O)NC3=CC=CC(=C3)C
COC1=CC=C(C=C1)N(CC2=CC3=CC=CC=C3NC(=O)C2=O)C4=CC=C(C=C4)OC
CC1=C(C=C(C=C1)NC(=O)NC2=CN=CC=C2)Cl
COC1=CC(=C(C=C1)C=N/NC(=S)NC2=CN=CC=C2)[N+](=O)[O-])C3=CC(=O)C=C(C=C3)C
CC(=O)NC1C2=C(C=CC(=C2)Br)N(C1=O)CCN3CCOCC3.Cl
CC1=CC=C(C=C1)N2C(=O)CC(C2=O)N(CC3=C(C=C(C=C3)Cl)C(F)(F)F
CN1C(C(CO1)S(=O)(=O)C2=CC=CC=C2)C3=CC(=C(C=C3)OCC4=CC=C(C=C4)OC)OC
CC(=O)NC1=CC=C(C=C1)N(C(C2=C(C(=CC=C2)OC)OC)C(=O)NCC3CCCO3)C(=O)CN4C5=CC=CC=C5N=N4
C1=CC=C(C=C1)CNC(=S)NNC(=S)NC2=CC=CC(=C2)OC(F)(F)F)O
COC(=O)[C@H]CCCCCC@H]C1=CC=CC=C1)NC(=O)C2=C(NC=C2)CNC(=O)N3=CC=CC=C3S3
CC1=C(C=C(C=C1)NC2=NC3=CC=CC=C32)[N+](=O)[O-]
COC1=CC=C(C=C1)NC2=NC(=N2C3=CN=CC=C32)C
CC1=CC=C(C=C1)N2C(=O)CC(C2=O)CCl)S(=O)C3=C(C=CC=C3)Cl
C1COCC(N1C2=CC=CC=C2(F)(F)F)C(F)C(=O)C3=CC(=O)NC4=CC=CC=C43
CC1=CC=C(O1)C2=NN(C(C2)C3=CC=CO3)C(=O)CCl
CC(C)C1=CC=C(C=C1)N(C(C2=CN=CC=C2)C(=O)NC3CCCC3)C(=O)C4=CC=CO4
COC1=CC=CC=C1OCNC(=O)C2=NN=C(O2)[N+](=O)[O-]
C1=CC=C2C(=C1)/C(=C/C3=C(N(C(=O)NC3=O)C4=CC=CC=C4F)O)C=N2
CC1=CC=C(C=C1)C(=O)N2CN(CCC2)C3=CC=CC=C3OC
CN1C2=C(C1)C(=NNC(=O)C2=O)C3=CC=C(C=C3)Cl
C1=CC(=CN=C1)OC(=O)C2=CC=C(C=C2)Cl.Cl
COC1=CC(=C(C=C1)C2=NNC(=C2C3=CC4=CC=CC=C4O3)C(F)(F)F)O
C1COC(N1S(=O)(=O)C2=CC=C(S2)CC(=O)NC3=C(C=C(S3)C4=CC=CC=C4)C(=O)N
CC(=O)NC1C2=C(C=CC(=C2)Br)N(C1=O)CCN3CCOCC3.Cl
C1=CC=C(C=C1)CC2=CNC3=CC=CC=C32)CC(=O)N[C+](=O)[O-])C(=O)C4=CC=C(C=C4)Cl
COC1=CC=CC(=C1)C(CCN(CC2=CC=CC=C2)OC(=O)CCl)C3C5=CC=CC=C4N=N3
C1=CC2=C(N([N+](=C2C=C1)[O-])CCC(=O)N)C(=O)C3=CC(=C(C(=C3)Cl)N)Cl
CC(C)C[C@H](=O)C(C1=CC=CC=C1)N(C(=O)C2=C(N=CC=C2)C(F)(F)(F)F)N)C(C(F)(F)OC(F.Cl
CC1=CC=C(C=C1)S(=O)(=O)/N=C/2\C=C(C(=O)C3=CC=CC=C32)NC4=CC=CC(=C4)C(=O)O
CC(C)(C)C1=CC=C(C=C1)NC(=O)CSCC(=O)NC2=CC=CC(=C2)C(F)(F)F)Cl)Cl
CCOC(=O)C1CCN(CC1)C(=O)C2=CC3=C(C=C2)S/C(=C/C4=CC=CC(=C4)C)/C(=O)N3
CC1=CC(=O)OC2=C1C=CC(=C2)NC(=O)C3=CC=CC=C3OC(F)F
CC(C)C[C@H](=O)OC(C(C)C)C1=CC=CC=C1)NC(=O)NCC(=O)C2=CC=CC=C2
C1=CC=C2C(=C1)C(=NNN2CC(=O)C3=CC=CS3)C(=O)C4=CN=CC=C4
CCOC(=O)C1=C(SC(=C1C2=CC=CC=C2)CN(C)C)NC(=O)CCl.Cl
CCN1C2=NC(=O)N(C(=O)C2=NC(=N1)C3=CC=CC=C3)C
COC1=C(C=C(C=C1)C2CC(=NN2C(=O)CCl)C3=CC=CS3)OC(F)F
C1=CC=C(C=C1)C2=CSC(=C2C(=O)O)NC(=O)/C=C/C3=CC=CS3
COC1=CC=C(C=C1)NC(=O)C2CCCN(C2)S(=O)(=O)C3=CC4=C(C=C3)NC(=O)C=C4
C1COCCN1C(=O)N2C=C(C3=C(C=CC=C3)Br)OC(=O)N2C4=CC=CC=C4
COC1=C(C=CC(=C1)C2CC(=NN2C(=O)CCl)C3=CC=CS3)OC(F)F
C1=CC=C(C(=C1)C2C3=C(C(=CC(=C2)Br)O)C(F)O)S(=O)(=O)C4=CC=CC=C4
CC1=CC=C(C=C1)S(=O)(=O)/N=C/2\C=C(C(=O)C3=CC=CC=C32)NC4=CC=CC(=C4)C(=O)O
CC1=CC(=O)OC2=C1C=CC(=C2)NC(=O)CC3=CC=CC=C3[N+](=O)[O-]
COC1=CC=CC=C1N(CC(=O)NC2=CC(=C(C=C2)Cl)C(=O)OC)S(=O)(=O)C3=CC=CC=C3
C1=CC=C(C=C1)CN2C=C(C3=CC=CC=C32)/C=C/[N+](=O)[O-]
CC1=CC(=CC=C1)NC2=NN=C(S2)S(=O)(=O)NC3=CC(=C(C=C3)C)Cl
CN1C=NC2=C1C=CC(=C2)OC(=O)C3=CC=CC=C3
C1=CC(=CN=C1)NC(=O)CC2=CC(=C(C=C2)Cl)Cl
CCOC(=O)C1=C(SC(=C1C2=CC=CC=C2)CN(C)(=O)C)CCl
CN1C2=NC(=O)N(C(=S)NC(=O)C2=NC(=N1)C3=CC=CC=C3)C
C1CN(CCN1C2=CC=CC=C2)C(=O)C3=CC(=CC=C3)[N+](=O)[O-])C(=O)C4=CC=C(C=C4)Cl
CN1C(C2=C1C(=O)N(C(=N2)C3=CC=CC=C3)C(F)F
C1=CC(=CN=C1)OC(=O)C2=CC=C(C=C2)Cl.Cl
C1=CC=C(C=C1)C(C2=CC=CC=C2)(C(=O)N/N=C/C3=CC=C(O3)C4=C(C=CC(=C4)C(=O)O)Cl)O
COC1=CC=CC(=C1)/C=N/NC(=O)C2=C(N=CN=C2)[N+](=O)[O-])C
CN1CCC2C(C1)C3(C(=O)N3=NC(=O)N=NC2)C4=CC=CC=C43
CC(C)C1(CC(=NC(=O)N(C)C(=O)C2=CC(=CN=C2)Cl)NS(=O)(=O)C3=CC=CC=C3
CC1=CC=C(C=C1)NC2=NN=C(S2)S(=O)(=O)NC3=CC=C(C=C3)C
COC1=CC=C(C=C1)NC(=O)C2CCN(C2)S(=O)(=O)C3=C(C(=O)NC4=C(C=C3)OCO4)C6=CO)C=CC6N=C5=C
COC1=CC=C(C=C1)N(CC2=CC(=O)NC3=CC=CC=C32)C(=O)CCl
CC1CCC(CO1)S(=O)(=O)C2=CC=CC=C2)C3=CC(=C(C=C3)OCC4=CC=C(C=C4)OC)OC
C1CC2=C(C1)SC(=C2C#N)NC(=S)NC(=O)C3=CC=CC=C3
CC1=C(C=CC(=C1)NC(=O)CNC2=CC=C(C=C2)Cl)S(=O)(=O)C3=NC=CS3
CC1=CC=C(C=C1)C2=NN(C(=C2)N)C(=O)C3=CC4=C(C=C3)C(F)(F)F)F)O
CC1CCC2=C(N1CC(=O)N3CCC4=C(C3)C5=C(N4)C=CC(=C5)C)C=CC(=C2)F
C1=CC=(C(C=C1C(F)(F)F)NS(=O)(=O)C2=C(N=CC(=C2)Br)N)C(F)(F)F
C1CN(CCN1C2=CC=CC=C2)C(=C)NC3=CC(=CC=C3)S(=O)(=O)C(F)F
CC(C)C(=O)NC1=CC=C(C=C1)/C=N/NC(=O)C2=CC=C(C=C2)C(=O)C3=NC4=CC=CC=C4N=C
C1=CC=C(C=C1)CN2C=C(C3=CC=CC=C32)/C=C/[N+](=O)[O-]
CC(C)OP(=O)(C1(C=C(C(=C(=O)Cl)Cl)CNCN(C1)C2=CC=CC=C2I)C
COC1=CC=CC(=C1)N(CC2=CC(=O)NC3=CC=CC=C32)C(=O)CCl
CC1=C(ON=C1C)NS(=O)(=O)C2=CC=C(C=C2)NC(=O)C3=C(C4=C(O3)C=CC(=C4)Cl)C
C1CN(CCN1C2=CC(=CC=C2)Cl)C(=O)C3=C(N=C4N3C=CS4)Cl
COC(=O)C1=C(SC(=C1)C2=CC=CC=C2)N
C1=CC=C2C(=C1)N=NN2CC(=O)N(CC3=CC=CS3)C(C4=CC=CO4)C(=O)NCC5=CC=CO5
CC1=CC=C(C=C1)S(=O)(=O)/N=C/2\C=C(C(=O)C3=CC=CC=C32)NC4=CC=CC=C(C=C4)/C(=O)O)O)OC
CCCCC1=C(N=C1)C(=O)C2=C3C=CC=CC3=[N+](N2CCCC(=O)N)[O-])C(F)(F)F
CC1C(=O)NC2=C(S1)C=CC(=C2)S(=O)(=O)NCC(=C)N3CCN(CC3)C4=C(C=CC(=C4)C)C
C1=CC(=C(C=C1F)NS(=O)(=O)C2=CC3=C(C=C2)NC=C4=C(C=C(C=C4)Cl)F)C(=O)N3
COC1=C(C=C2C(N(CCC2=C1)C(=O)CCl)C3=C(C=CC(=C3)Br)F)OC
CN(CC1=NC=CN=C1)C(=O)C2=NOC(=C2)COC3=CC=CC=C3SC
CC(C)(C)OC(=O)NCCC(=O)C1=CC=C(C=C1)/C(=O)OC2=C(N=CN=N2)[N+](=O)[C@@H](=O)CC3)CC3=CC=CC=C3
CC1CCC(CO1)S(=O)(=O)/C2=CC3=C(C=C2)C(=N3)CC(=O)N)C4=C(C=C(C4)C
C1COC(N1S(=O)(=O)C2=CC=C(S2)CC(=O)NC3=C(C=C(S3)C4=CC=CC=C4)C(=O)N
CC1=CC=C(O1)C(C(=O)NCC2=CC=CO2)N(C3=CC=C(C=C3)OC)C(=O)CN4C5=CC=CC=C5N=N4
C1=CC=C(C(=C1)C2C3=C(C(=O)N2CC4=CC=CO4)NN=C3C5=CC=CC=C5O)F
COC1=CC=C(C=C1)C(=O)OC2=CN=CC=C2
CC(C)(C)OC(=O)[C@H](CC1=CC=CC=C1)NC(=O)C2=C(N=CN2)C(=O)N[C@@H](CC3=CC=CC=C3)C(=O)OCC4=CC=CC=C4=
CC1=CC=C(C=C1)C(=O)OC(=O)N(C2=CC
CCCN1N=C(N=N1)NC(=O)COC2=CC=C(C=C2)C3CCCCC3
CCOC1=CC=C(C=C1)NC(=O)CSC2=NC(=CC=C2)NS(=O)(=O)C3=NC(=O)NC4CC=C(C=C4)C
COC1=CC=C(C=C1)S(=O)(=O)N2CCN(CC2)C(=O)NC3=CC=CC=C3OC
COC1=CC=C(C=C1)N(C(C2=CN=CC=C2)C(=O)NC3CCCC3)C(=O)C4=CC=CO4
C1=CC(=CC(=C1)NS(=O)(=O)C2=NN=C(S2)NC(=O)C3=CC=C(C=C3)Cl
CC(=O)NC1C2=C(C=CC(=C2)Br)N(C1=O)CCN3CCOCC3.Cl
CC1=CC=C(C=C1)CCN2C(=NN=C2S(=O)(=O)C3=CC=C(C=C3)[N+](=O)[O-]
COC1=CC=CC(=C1)C(C(=O)NCC2=CC=CO2)N(CC3=CC=CO3)C(=O)CN4C5=CC=CC=C5N=N4
C1=CC=C(C=C1)C2C3=C(C=CC(=C3)Br)N=C(N2C(=O)NN)C4=CC=CC=C4
C1=CC=C(C=C1)CN2C=C(C3=CC=CC=C32)/C=C/[N+](=O)[O-]
C1CN(CCN1C2=CC=CC=C2)C(=O)C3=CC(=O)NC4=CC=CC=C43
C1CN(CCN1C2=CC=CC=C2)C(=O)C3=CC(=CC=C3)[N+](=O)[O-])C(=O)C4=CC=C(C=C4)Br
C1=CC(=CC=C1/C(=N/S(=O)(=O)C2=CC(=CC(=C2)C(F)(F)F)C(F)(F)F)/N)Cl
C/C(=N\N=C(/N)\SC1CC(=O)N(C1=O)C2=CC(=CC=C2)Cl)/C3=CC=CS3
CC1=C(C(=CC=C1)NS(=O)(=O)C2=CC3=C(C=C2)NC=C(C3=O)C(=O)N4CCC5=CC=CC=C54)C
C1=CC=C(C=C1)C2C3=C(C=CC(=C3)Br)N=C(N2CC(=O)NN)C4=CC=CC=C4
CC1=CC=C(C=C1)S(=O)(=O)/N=C/2\C=C(C(=O)C3=CC=CC=C32)NC4=CC=CC(=C4)C(=O)O
C1=CC=C(C=C1)C2=CSC3=C2C(=NC=N3)SCC(=O)NC4=CC=C(C=C4)C(=O)O
CC1=CC=C(C=C1)C(=O)C2=C3C=CC(=CC3=[N+](N2CCC(=O)N)[O-])C(F)(F)F
CC1=CC(=C(C=C1)O)NC2=NC=C3=C(C=CC=C3)S(=O)(=O)NC4=CC=CC=C4)C(=O)N=C5Br
CC1=CC2=C(C=C1)NC(=O)C(=C2)CN(CCC3=CC=CC=C3)CC4=NN=NN4CCCC5CO5
CC(=O)NC1C2=C(C=CC(=C2)H](=O)NC(=O)[C3=CN(N=N2)[N+](=O)[O-]
CC1=CC=C(C=C1)S(=O)(=O)/C(=C/Cl)/NC(C(=O)C2=CC=CC=C2
CC1=CC=C(O1)/C=C/2\C(=O)NC(=S)N(C2=O)C3=CC(=CC=C3)OC
C1=CC=C(C=C1)CNC(=S)NNC(=S)NC2=CC=CC=C2)C(=O)CCl
C1=CC=C(C=C1)NC(=O)NN(C2=CC=CC=C2)C(=O)CCl
CC1=C(C=C(C=C1)NC(=O)NC2=CN=CC=C2)Cl
CCC1=CC(=O)OC2=C1C=CC(=C2)OC(=O)C3=CC=CO3
CC1=NC(=CO1)C2=CC=C(C=C2)S(=O)(=O)N3CCN(CC3)C4=CC=CC=C4
C1=CC=C(C=C1)C2C3=C(C(=CC3=[N+](N2CCC(=O)N)N)[O-])C
CCNC(=O)C1=C(SC(=C1)C2=NC=CC=C2)N
CC1C(=O)NC2=C(S1)C=CC(=C2)S(=O)(=O)(=O)N3CCNCC3
COC1=CC=CC(=C1)C(C(=O)NCC2=CC=CO2)N(CC3=CC=CO3)C(=O)CN4C5=CC=CC=C5N=N4
CC1=C(C(=NS1)S(=O)(=O)/C(=N/NC2=CC=CC(=C2)C(F)(F)F)/C#N)C#N
CSCC(=O)OC1=CC2=C(C=C1)C=CC(=C2)OCN3CCOC3
COC1=CC=C(C=C1)C(=O)NC(=O)C2=CC=C(C=C2)NC3=CC=C(C=C3)C(F)(F)F
CN1C=NC2=C1C=CC(=C2)NC(=O)C3=CC=C(C=C3)Br
CC1=CC2=C(C=C1)NC(=O)C(=C2)CN(CCC3=CC=CC=C3)COC(=O)CN4C5=CC=CC=C5N=N4
C1CN(CCN1C2=CC=CC=C2)C(=O)C3=CC(=O)NC4=CC=CC=C43
CC1=CC(=CC=C1)N2C(=NN=C2SC(=O)NC3=CC=CS3)C(=O)CN4C5=CC=CC=C5N=N4
C1C1=CC(=C2C1OC(=O)N(C3=CC=CC=C3S2)C(=O)N[N+](=O)[O)[O-]
CC(C)CNS(=O)(=O)C1=CC=C(C=C1)CCC(=O)NC2=C(C=CC(=C2)Cl)OC3=CC=CC=C3
C1=CC=C(C=C1)C(C2=CC=CC=C2)C(=O)NC(=S)NC3=CC=CC(=C3)C(=O)O
C1=CC=C(C=C1)CN2C3=C(C=CC(=C3=Br)C(N2)S(=O)(=O)C4=CC=C(C=C4)C(=O)O
CC1=CC=C(C=C1)N2C(=O)CC(C2=O)CCl)S(=O)C3=CC=CC=C3
COC1=CC=C(C=C1)NS(=O)(=O)C2=CC3=C(C=C2)OC(=N3)NC4=CC5=C(C=C4)OCCO5
COC1=CC=C(C=C1)C(=O)OC2=CC3=CC=CC=C3N=N2
CC1=CC=C(C=C1)C(=O)C2=C3C=CC(=CC3=[N+](N2CCC(=O)N)[O-])[N+](=O)[O-]
CN1C2=NC(=O)N(C(=O)C2=NC(=N1)C3=CC=C(C=C3)Cl)C
C1CN(CCN1C2=CC=CC=C2)C(=S)NC3=CC(=CC=C3)S(=O)(=O)C(F
CN(CC1=CC=C(C=C1)F)S(=O)(=O)C2=NN=C(S2)NC(=O)C3=CC=CC=C3Br
CS1=C2=C(N+](=C1)[O-])NC(=O)C2=CC(=C(C=C2)C(F)F)Cl
CC1=CC(=C(C(=C1)Br)OCC(=O)N/N=C(\C)/CC(=O)NC2=CC=C(C=C2)NC(=O)C
CC(C)OC1=C(C=C(C(=C1)NC(=O)CSCC(=O)NC2=CC=CC(=C2)C(F)(F)F)Cl)Cl
CC1=CC(=CC(=C1)NS(=O)(=O)C2=CC3=C(C=C2)NC=C(C3=O)C(=O)C4=CC=CC=C4
C1C(N(N=C1C2=CC=CS2)C(=O)CCl)C3=CC=CO3
C1=CC=C(C=C1)C2=CSC3=C2C(=NC=N3)SCC(=O)NC4=CC=C(C=C4)C(=O)O
C1=CC=C(C=C1)C2=CSC3=C2C(=NC=N3)SCC(=O)NC4=CC=C(C=C4)C(=O)O
C1CC(=O)N(C1=O)C2=C(C=CC(=C2)Cl)OC(=O)C3=CC=CO3
CN1C2=NC(=O)N(C(=O)C2=NC(=N1)C3=CC=C(C=C3)Cl)C
CC(C)C(C)NC(=O)C(C1=CC=CN1C)C(=O)NC2=CC=C(C=C2)C(=O)NC3CC4=CC=CC=C4N=C4N=N3
C1=CC=C2C(=C1)C=CC=C2NC(=O)C3=CC=CC=C3
CC1=CC(=O)OC2=C1C=CC(=C2)OC(=O)C3=CC=CO3
COC1=CC=CC=C1N2CCN(CC2)CC(COC3=CC=CC4=CC=CC=C43)O
C1=CC=C2C(=C1)N(C3=CC=CC=C3S2)C(=O)COC(NC4=CC=CC=C43
COC1=CC2=C(C=C1)N(C(=O)C2=O)CC3COC4=CC=CC=C4O3
COC1=CC=C(C=C1)N(C(C2=CN=CC=C2)C(=O)NC3CCCC3)C(=O)C4=CC=CO4
COC1=CC=CC=C1N(CC(=O)NC2=CC(=C(C=C2)Cl)C(=O)OC)S(=O)(=O)C3=CC=CC=C3
C1=CC(=CC=C1F)SCC(=O)NC2=CC3=C(C=C2)C(=O)NC3=O
COC1=CC=C(C=C1)C(=O)OC2=CN=CC=C2
C1COCN1C(=O)N(CCN1)C2=CC=C(C=C2)[N+](=O)[O-])C3=CC=CC(=C3)Br)C(F
CC1=CC=CC=C1NC2=C/C(=N\S(=O)(=O)C3=CC=C(C=C3)C(=O)O)/C4=CC=CC=C4C2=O
CC1=CC=C(O1)/C=C/2\C(=O)NC(=S)N(C2=S)C3=CC(=CC=C3)OC
CC(=O)N1C=C(C2=NON=C2C(=C1)OC(=O)C)OC(=O)C
CCC1=C(SC(=C1)/N=C/C(=O)C2=CC(=CC=C2)N(NC3=CC=C(C=C3)C(=O)OC4=CC=CC=C4)C(=N)OC)OC
C1=CC=C(C=C1)C2C3=C(C=CC(=C3)Br)N=C(N2CC(=O)NN)C4=CC=CC=C4
CC(=O)NC1=CC=C(C=C1)N(C(C2=C(C=CC=C2)OC)C(=O)NCC3CCCO3)C(=O)CN4C5=CC=CC=C5N=N4
CN(CCC1=CC=C(C=C1)/C=C@@@@@@@H](=O)NC(=O)CC2=C(C=C(C=C2)Br)NC(=O)C3=OC=CC=C=C33
CC1CCN2C(C1)C(=O)C3=C2C(=O)N(C3=CC=C(C=C3)OC)C(F)F)F
C1=CC=C2C(=C1)/C(=C/C3=C(N(C(=O)NC3=O)C4=CC=CC=C4F)O)/C=N2
CCOC(=O)C1=C(N(C2=C1C(=C(C=C2)O)C(=O)O)S(=O)(=O)C3=CC=C(C=C3)C)C
CC1=CC=C(C=C1)C(=O)OC2=NC3=C(C=C2)N(C=N3)C
CC(C)C[C@@@H](=O)C(C(C)C)OC)N(C(=O)C1=C(NC=CN1=CC(=O)NCC2=CC=C(C=C2)C3)C(=O)OCC4C)C=C=CC=C4
C1COCCN1C(=O)CN2C=C(C3=CC=CC=C32)/C=C/4\C(=O)NC(=O)N(C4=O)C5=CC=CC=C5F
CN1C(=NC(=N1)Cl)NC(=O)NC2=CC=CC=C2
COC1=CC(=C2C(N(CCC2=C1)C(=O)CCl)C3=C(C=CC(=C3)Br)F)OC
C1=CSC(=C1)C2=CSC(=N2)NC(=O)C3=CC=C(C=C3)Cl
CCC1=NN=C(S1)NS(=O)(=O)C2=CC=C(C=C2)NC(=O)/C=C/C3=CC=C(C=C3)F
CC1=C(C(=NS1)NS(=O)(=O)C2=CC=C(C=C2)NC(=O)NC
COC1=CC=CC(=C1)NC(=O)CC2=CC=CC=C2[N+](=O)[O-]
COC1=CC=C(C=C1)C(=O)NCCN2CCOCC2)3=CC=CC=C3OC(F)F
CC1=CC(=C(C=C1)NC2=NC(=C(C(=N2)N3CCOCC3)[N+](=O)[O-])N)C
CC1=CC=C(C=C1)C(=O)C2=C3C=CC(=CC3=[N+](N2CCC(=O)N)[O-])[N+](=O)[O-]
C1CN(CCN1C2=CC=CC=C2)C(=S)NC3=CC(=CC=C3)S(=O)(F)(F)F)F
CC1=CC=C(C=C1)C2=NN(C=C2NC(=O)CCl)C3=CC=CC=C3
CC1=COC2=C(C=C1)N(C(=O)C2NC(=O)C)CCN3CCOCC3.Cl
C1=CC=C(C(=C1)CN2C(=NNC(=N2)C3=CC=CS3)C(C4=CC=CO4)C(=O)NCC5=CC=CO5
CN1C2=NC(=O)N(C(=O)C2=NC(=N1)C3=CC=C(C=C3)Cl)C
CC(C)(C)OC(=O)NCC1=CC=C(C=C1)CNC(=O)C2=C(C=CN2)C(=O)N[C@@@H](=O)N3CC(=CC=C3)C(=O)OCC4=CC=CC=C4=
CC1=C(C=CC2=C1OC(=O)C3=CC=CC=C23)OCC(=O)N[C@H](C[O)CCC4=CNC5=C=CC=C54
C1=CC=C(C=C1)CN2C=C(C3=CC=CC=C32)/C=C/[N+](=O)[O-]
COC1=CC=CC=C1N2CCN(CC2)CC(COC3=CC=CC4=CC=CC=C43)O
CCC1=NN=C(S1)NS(=O)(=O)C2=CC=C(C=C2)NC(=O)/C=C/C3=CC=CC=C3Cl
CC1=CC=C(C=C1)S(=O)(=O)N2CCN(CC2)S(=O)(=O)C3=CC4=C(C=C3)OCCO4
CC1=CC(=CC(=C1)NC(=O)CN2C(=O)CNC2)Cl
C1=CC=C(C=C1)CN2C=C(C3=CC=CC=C32)/C=C/[N+](=O)[O-]
CC1=C(C=C(C=C1)C(=O)O)NC(=S)NC(=S)C2=NC=C(C=N2)NC(=O)C)C(=O)CN3C4=CC=CC=C4N=N3
CC(C)N[C@H](=O)C
CC1=C(C(=CC=C1)S(=O)(=O)N2CCN(CC2)C(=O)NC3=CC=CC=C3OC
COC1=C(C=C(C=C1C2=NC3=C(C=CC=C3)[N+](=O)NSC(=O)N-])C(=O)C4=CC=C(C=C4)F)C
COC1=C(C=CC(=C1)/C(=N/OC(=O)CSC2=CC=CC=C2)/N)OC
CCC1=C(C=C(C=C1)C)S(=O)(=O)N2CCN(CC2)C(=O)C3=CC(=C(C=C3)OC)C(F)(F)F
CC(C)C1=CC=C(C=C1)N(C(C2=CN=CC=C2)C(=O)NC3CCCC3)C(=O)C4=CSN=N4
C1=CC=C(C=C1)CN2C=C(C3=CC=CC=C32)/C=C/[N+](=O)[O-]
C1=CC=C(C=C1)CN2C=C(C3=CC=CC=C32)/C=C/[N+](=O)[O-]
CC(C)OC1=CC=C(C=C1)/C=N/NC(=O)C2=C(N(N=N2)C3=NON=C3N)CN(C)C4=CC=CC=C4
C1=CC=C(C(=C1)/C=C/C(=O)C2=C(C=CC(=C2)Br)OC(=O)C3=CC=CO3)F
COC1=CC=C(C=C1)C(=O)N2C3=CC4=C(C=C3N=C2SC)OCCO4
CC1=CC=C(O1)/C=C/2\C(=O)NC(=S)N(C2=O)C3=CC(=CC=C3)OC
CN1C2=NC(=O)N(C(=O)C2=NC(=N1)C3=CC=C(C=C3)Cl)C
CC(C)C[C@H](=O)NC(C(C)C1=CC=CC=C1)C(=O)NC2=CC=C(C=C2)C(=O)OC)N3=C=C=CC=C3
C1=CC=C(C=C1)CN2C=C(C(=N2)N3CCO3)C(=O)CCl
CCC1=NN=C(S1)NS(=O)(=O)C2=CC=C(C=C2)NC(=O)/C=C/C3=CC=CC=C3Cl
SCCCOC(=O)C1=CN(C=CC1C(=O)NCC2=CC=C(C=C2)C(F)(F)F
CCC1=NN=C(S1)NS(=O)(=O)C2=CC=C(C=C2)NC(=O)/C=C/C3=CC=CC=C3Cl
C1=CC(=CC=C1O)SCC2=NN=C(S2)NS(=O)NC(=O)C3=CC(=C(C=C3)C(F)F)(F)Cl
C1COCCN1CC2=NC3=C(C=C(C=C3)Br)C(N2CC(=O)NN)C4=CC=CC=C4
CN(C)C1=CC=C(C=C1)/C=N/NC(2=CN=CC=C2)/C(=O)C3=NC(=O)NC4=CC=CC=C4
COC1=CC=CC(=C1)C(C(=O)NCC2=CC=CO2)N(CC3=CC=CO3)C(=O)CN4C5=CC=CC=C5N=N4
CCCCCCN(CCC1C2=NC(=C(C=N2)N3CCCC3)C(=O)C4=CC=CC=C4)N#N
C1=CC=C2C(=C1)N(C3=CC=CC=C3S2)C(=O)COC(=O)C4=CN=CC=C4
C1CN(CCN1C2=CC=CC=C2)C(=O)C3=CC(=O)NC4=CC=CC=C43
C[C@]12[C@H]3[C@@H]([C@H](N1C(=O)NS(=O)N(=O)C2=O)C4=CC=CC=C4)C(=C2)Br)F)C(=C3
C1=CC=C2C(=C1)N=NN2CC(=O)C3=CC=C(C=C3)Br
CC1=C(C2=C(C=C1)N(C(=O)C2NC(=O)C)CCN3CCOCC3.Cl
COC(=O)C1=C(C=CC(=C1)NC(=O)CSC(=O)NC2=CC=CC=C2
COC1=CC=CC=C1OCNC(=O)C(=O)NCC2N(CCO2)S(=O)(=O)C3=CC4=C(C=C3)OCCO4
COC1=CC=CC=C1CCN(CCC2=CC=C(C=C2)Br)OC(=O)C3=CC=CC=C3F)OC
COC1=CC=CC(=C1)/C=N/NC(=S)NC2=CN=CC=C2
CCCCC1=CC=C(C=C1)NC(=O)CSC2=NN=C(S2)NC(=O)C3=CC=CC=C3OC
COC1=CC=C(C=C1)/C(=C/C#N)/C2=CNC3=CC=CC=C32
CC1=CC2=C(C=C1)N(C3=C2CCCC3)CC(CN4CCCCCC4)O.Cl
CC1=CC(=O)CN1C2=CC=C(C=C2)S(=O)(=O)NCC3=CC=CC=C3Cl
CC1=CC(=CC(=C1)Cl)CC)N2C(=O)CCN3=C(C=C3)[N+](=O)[O-])S(=O)(=O)C4=CC=C(=C=C5)N)Cl)CC
COC1=CC=C(C=C1)C(=O)OC2=CN=CC=C2
CCC1=CC=C(C=C1)N(C(C2=CN=CC=C2)C(=O)NC3CCCC3)C(=O)C4=CC=CO4
CC1CCC2=C(C1)C(=N2C(=O)C3=CC=CC=C3C(=O)C)CCl
CC(C)NC(=O)CN1=CC=C(C=C1)/C(=N/NC(=O)C2=C(N=CC=C2)[N+](=O)[O-]
CC1=CC=CC=C1NC2=NN=C(S2)SCC(=O)NC3=C(C=C(C=N3)C(F)(F)Cl
CC1=CC=C(C=C1)S(=O)(=O)/N=C/2\C=C(C(=O)C3=CC=CC=C32)NC4=CC=CC(=C4)C(=O)O
CC1=CC(=C(C(=C1)C)S(=O)(=O)/N=C/2\C=C(C(=O)C3=CC=CC=C32)NC4=CC=C(C=C4)C(=O)O)C
CC1CC(=O)N(C(=O)N1)CCC2=CC=CO2)C3=CC=C(C=C3)NC(=O)C)C4=CC=C(C=C4)C(F
CC(C)C1=CC=CC=C1S(=O)(=O)N2CCN(CC2)C(=O)C3=CC=CC=C3OC
CC(C)(C)OC(=O)[C@H](CC1=CC=CC=C1)NC(=O)C2=C(N=N2)CC(=O)NCC3=CC=C(C=C3)C(=O)N(C)OC
CC1=CC=C(C=C1)C(=O)NC2=CC3=C(C=C2)N(C=N3)C
CC(C)(C)C1CCC2=C(C1)C(=NNO2)C(=C3=CN=CC=C3)NC(=O)C(=O)C4=CC=CC=C4
COC(=O)C1=CC=C(C=C1)NC(=O)C2=CC=C(C=C2)NC(=O)C3=CC=CO3
CC1=CC=C(C=C1)CN2C(=O)CSC3=C2C=C(C=C3)C(=O)NCCN4CCOCC4
CCCCOC1=CC=C(C=C1)C(=O)OC2=CN=CC=C2
COC1=CC=C(C=C1)N(CC2=CC3=CC=CC=C3NC2=O)S(=O)(=O)C4=CC=C(C=C4)OC
C1COCCN1S(=O)(=O)C2=CC3=C(C=C2)OCCO3)CNC(=O)C(=O)NCCC4=CC=CC=C4
CC1=CC=C(C=C1)C(=O)N2CCN(CC2)C3=CC=C(C=C3)OC)C.)C
CCC1=NN=C(S1)NS(=O)(=O)C2=CC=C(C=C2)NC(=O)/C=C/C3=CC=C(C=C3)F
CN1CCN(CC1)S(=O)(=O)C2=CC3=C(C=C2)C(=N3)CC4=CC=CC(C=C4)NC(=O)O)SC5=CC=CC=CC5
C1CCC(CC1)S(=O)(=O)C2=CC=C(C=C2)OCC(=O)NC3=CC=CC=C3F
CC1=CC=C(C=C1)Br)CC2=NN=C(S2)NC(=O)C3=CC=CC=C3S(=O)(=O)C4=CC=CC=C4
C1=CC=C(C=C1)N2N=C3C=C(C(=CC3=N2)Cl)N
C1=CC=C2C(=C1)C3=CC=CC=C3C2=NNC4=CC(=C(C=C4)Cl)C(=O)O
CC(=O)N1C=C(C2=CC=CC=C21)N(C3=CC=C(C=C3)[N+](=O)[O-])C(=O)CCl
CN1CCN(CC1)CC(=O)NC2=CC(=CC=C2)[N+](=O)[O-]
CC1=CC(=CC=C1)Br)N2C(=NN(C2)C(=O)CCl)C3=CC=CC=C3)C(F)C(F)F)F
COC1=CC=CC=C1CCNC(=O)C(=O)NC2C(=CN=C2Cl)S(=O)(=O)C3=CC=C(C=C3)OC)C
CC(C)(C)OC(=O)[C@H](CC1=CC=CC=C1)NC(=O)C2=C(N=CN2)C(=O)N[C@@H](CC3=CC=CC=C3)C(=O)OCC4=CC=CC=C4=
CC(=O)N1C=C(C2=CC=CC=C21)N(C3=CC=C(C=C3)[N+](=O)[O-])C(=O)CCl
CC1=CC=C(O1)C(C(=O)NC2=CC=CC=C2)NC3=CC=CO3)NC(=O)C4=CC=CC=C43
COC1=CC(=CC(=C1OC)OC)NC(=O)C2CC3=C(C=C2)Cl
COC1=CC=CC=C1/C=C\2/C(=O)N(C(=S)S2)CCC(=O)NNC(=O)C3=CC=CC=C3OC
CC(C)(C)OC(=O)[C@@H](C1=CC=CC=C1)NC(=O)C2=C(N=CN2)C(=O)N[C@@H](CC3=CC=CC=C3)C(=O)OCC4=CC=CC=C4=
C1=CC=C2C(=C1)C3C=CC=C3C2=NNC(=O)C4=CC=CC=C4
C1=CC(=CC=C1F)SS(=O)(=O)NC2=CC3=C(C=C2)C=C(C=C3)OC(=O)N4CCC5=CC=CC=C54)F
COCCOC1=CC2=C(C=CC=C2)NC(=O)C3=CC=CC=C3[N+](=O)[O-])C(=O)C4=CC=C(C=C4)Br
CC1=CC=C(O1)C(C(=O)NCC2=CC=CO2)N(C3=CC=C(C=C3)OC)C(=O)CN4C5=CC=CC=C5N=N4
CC1=CC=C(C=C1)C(=O)CSC2=NN=C(N2CC3=CC=CO3)CNC4=C(C=C(C=C4)C)C
CC(C)(C)C1CCC2=C(C1)C(=NO2)C(=O)NC3=CN=CC=C3
C1=CC=C2C(=C1)C=CC(=C2NC(=O)CCl)Cl
[truncated: 735,177 more chars]
