# Supplementary material for: t-SMILES: a fragment-based molecular representation framework for de novo ligand design
Source: Nat Commun. 2024 Jun 11;15:4993. doi: 10.1038/s41467-024-49388-6 (PMC11167009; doi:10.1038/s41467-024-49388-6)
Supplement: Supplementary file 4 — Source Data [file 41467_2024_49388_MOESM4_ESM.zip › Soure data/Source data and code for all other graphs/Metrics/Models/AID1706/AID_Smiles[dbl][rnd300][bs128]/gen.smi.rnd10000.csv]

C1=CC=C(C(=C1)CN2C(=NN=N2)C(=O)C3=CC=CS3)C(=O)CCl
CC(C)C1=CC=C(C=C1)S(=O)(=O)NC2=CC=C(C=C2)SC(F)F
COC1=CC=CC=C1OCCNC(=O)C2=CC(=O)NC3=CC=CC=C32
CC1=C(C=CC(=C1)Cl)OC(C)C(=O)NC2=CC=C(C=C2)S(=O)(=O)NC3=NC4=CC=CC=C4N=C3
C1=CC=C(C=C1)C2=CSC3=C2C(=NC=N3)SCC(=O)NC4=CC=C(C=C4)C(=O)O
C1=CC(=CC=C1/C=C/2\C(=O)NC(=O)S2=O)SCC(=O)NC3=CC(=C(C=C3)Br)C(F)(F)F
C1=CC=C(C=C1)CCN(C(C2=CC=CO2)C(=S)NC3=CC=CC=C3)C(=O)CCl
C1=CC=C(C=C1)CN2C=C(C(=N2)C3=NC=CC=C3)C=O
C1CN(CCN1C2=CC=CC=C2)C(=O)C3=CC(=O)NC4=CC=CC=C43
CC1=CC(=CC=C1)N2C(C(C(=C2N)C#N)(C#N)C#N)C3=CC=CC=C3
CC(=O)NC1C2=C(C=CC(=C2)Cl)N(C1=O)CCN3CCOCC3.Cl
C1CN(CCN1C2=CC=CC=C2)C(=O)C3=CC(=O)NC4=CC=CC=C43
CCCOC(=O)C1=C(SC=C1C2=C(C=C(C=C2)C)C)NC(=O)C3C4CCC(C3C(=O)O)O4
COC1=CC=CC=C1/C=C/C(=O)C2=C(C=CC(=C2)Br)OC(=O)C3=CC=CO3
COC1=CC=C(C=C1)NC(=O)C2CCCN(C2)S(=O)(=O)C3=CC4=C(C=C3)NC(=O)C=C4
CCCCOC1=CC=C(C=C1)N(C(C2=CN=CC=C2)C(=O)NC3CCCC3)C(=O)C4=CC=CO4
CC(=O)NC1=C(C2=NON=C2C(=C1)OC(=O)C)OC(=O)C
C1=CC=C(C=C1)CCN2C=CSC2=NC(=O)CCl
CC1=CC=C(O1)C2=NN(C(C2)C3=CC=CO3)C(=O)CCl
CC1(C(=O)N(S1)C(=O)C2=CC=C(C=C2)Cl)C(=O)NC3=CC=CC=C3
C1=CC(=CN=C1)NS(=O)(=O)C2=C(C=C(C=C2)Cl)Cl
CC1=CC(=O)OC2=C1C=CC(=C2)OC(=O)C3=CC=CO3
C1COC(N1S(=O)(=O)C2=CC3=C(C=C2)OCCO3)CNC(=O)C(=O)NCCC4=CC=CC=C4
CC1=C(C=CC(=C1)C)S(=O)(=O)N2CCN(CC2)C(=O)C3=CC(=C(C=C3)N4CCCC4)[N+](=O)[O-]
CCOC(=O)C1=C(SC(=C1C2=CC=CC=C2)CN(C)C)NC(=O)CCl.Cl
COC1=CC2=C(C=C1)N(C(=O)C2=O)CC3COC4=CC=CC=C4O3
CC1=C(C=C(C=C1)OCC(=O)NC2=C(C=C(C=C2)C(=O)O)C(=O)NCC3CCCO3)C(=O)CN4CC5=C=CC=C5N=N4
C1CN(CCN1C/C=C/C2=CC=CC=C2)C3CC(=O)N(C3=O)CC4=CC=CS4
COC1=CC=C(C=C1)C(=O)OC2=CN=CC=C2
CCC1=NN=C(S1)NS(=O)(=O)C2=CC=C(C=C2)NC(=O)/C=C/C3=CC=CC=C3Cl
CC1=C(C=C(C=C1)NC(=O)NC2=CN=CC=C2)Cl
CC1=CC=C(C=C1)NC2=NN=C(S2)S(=O)(=O)NC3=CC4=CC=CC=C43
CC1=CC=C(C=C1)C(=O)OC2=CC3=C(C=C2)N(C=N3)C
CC1=CC=C(C=C1)C(=O)NC2=CC3=C(C=C2)N(C=N3)C
CCC1=NN=C(S1)NS(=O)(=O)C2=CC=C(C=C2)NC(=O)/C=C/C3=CC=CC=C3Cl
CC1=CC=C(C=C1)S(=O)(=O)N2CCN(CC2)S(=O)(=O)C3=CC4=C(C=C3)OCCO4
C1=CC=C(C=C1)N(C2=CC=C(C=C2)P(=O)(=O)NC3=CC=C(C=C3)C(F)(F)F)F
C1=CC=C2C(=C1)N=NN2CC(=O)N/N=C\C3=CC=CS3
CN1CCC2C(C1)C(=O)N(C2=O)C3=C(C=CC(=C3)Br)Cl
CC1=CC=C(C=C1)S(=O)(=O)N2CCN(CC2)S(=O)(=O)C3=CC4=C(C=C3)OCCO4
CC1=CC=C(O1)/C=C/2\C(=O)NC(=S)N(C2=O)C3=CC(=CC=C3)OC
C1=CC=C(C(=C1)/C=C/C(=O)C2=C(C=CC(=C2)Br)OC(=O)C3=CC=CO3)F
C1=CC=C(C=C1)/C=C/2\C(=O)N(C(=S)S)S2=NC(=O)C3=CC(=CC=C3)OCC(F)F
C1COCCN1CC2=NC3=C(C=C(C=C3)Cl)C(N2CC(=O)NN)C4=CC=CC=C4
CC1=CC(=O)OC2=C1C=CC(=C2)NC(=O)C3=CC=CC=C3OC(F)F
CC1=CC(=C(C=C1)NS(=O)(=O)C2=CC3=C(C=C2)NC=C(C3=O)C(=O)N4CCCC5=CC=CC=C54)O
C1COCCN1CC2=NC3=C(C=C(C=C3)Br)C(N2CC(=O)NN)C4=CC=CC=C4
CC1C(=O)NC2=C(S1)C=CC(=C2)S(=O)(=O)CCC(=O)N3CCN(CC3)C4=C(C=CC(=C4)C)C
COC1=CC=C(C=C1)N(CC2=CC3=CC=CC=C3NC2=O)S(=O)(=O)C4=CC=C(C=C4)OC
CC1=CC(=C(C=C1)NC2=NC(=C(C(=N2)N3CCOCC3)[N+](=O)[O-])N)C
C/C(=N\N=C(/N)\SC1CC(=O)N(C1=O)C2=CC(=CC=C2)Cl)/C3=CC=CS3
COC1=CC=C(C=C1)N(CC2=CC(=O)NCC3=CC=CC=C32)C
C1=CC=C(C=C1)C(C2=CC=CC=C2)C(=O)NC(=S)NC3=CC=CC(=C3)C(=O)O
COC1=CC(=C(C=C1)/C(=N/OC(=O)CSC2=CC=CC=C2)/N)OC
COC1=CC=CC=C1N2CCN(CC2)CC(COC3=CC=CC4=CC=CC=C43)O
C1=CC2=NON=C2C(=C1)S(=O)(=O)NC3=C(C=CC(=C3)F)F
C1=CC=C(C=C1)CCN(CCC2=CC=CC=C2)C(=O)CCl
CC1=C(C(=CC=C1)C(=O)NCCN2CCOCC2)C
C1=CC=C(C(=C1)C(=O)NC2=CC(=C(C=C2)OCC(C(F)(F)F)F)C(F)(F)F)O
C1=CC(=CN=C1)CNC(=O)/C=C/C2=CC(=C(C=C2)Cl)[N+](=O)[O-]
C1=CC=C2C(=C1)N=NN2CC(=O)N(CC3=CC=CS3)C(C4=CC=CO4)C(=O)NCC5=CC=CO5
CCOC(=O)C1=C(SC(=C1C2=CC=CC=C2)CN(C)C)NC(=O)CCl.Cl
COC1=C(C(=C(C=C1)NC(=O)CN2C3=C(C=C2C(=O)OC)SC=C3)OC)OC
CC(=O)NC1C2=C(C=CC(=C2)Cl)N(C1=O)CCN3CCOCC3.Cl
C1=CC2=NON=C2C(=C1)S(=O)(=O)NC3=C(C=CC(=C3)F)F
CC1=C(C=C(C=C1)C(=O)O)NC(=S)NC(=O)C2=CC=C(C=C2)COC3=CC=CC=C3
C1=CC=C(C=C1)CN2C=C(C3=CC=CC=C32)/C=C/[N+](=O)[O-]
NCN1C2=NC(=O)N(C(=O)C2=NC(=N1)C3=CC=CC=C3)C
CC1=CC=C(C=C1)C(=O)C2=C3C=CC(=CC3=[N+](N2CCC(=O)N)[O-])[N+](=O)[O-]
C1=CC=C(C=C1)CNC(=S)NNC(=S)NC2=CC=CC(=C2)C(F)(F)F
CCOC(=O)C1=C(SC(=C1C2=CC=CC=C2)CN(C)C)NC(=O)CCl.Cl
C1=CC=C2C(=C1)C(=O)N(C=N2)NC(=O)C3=CC=C(C=C3)Br
COC1=CC=CC=C1CCNC(=O)C(=S)NCC2N(CCO2)S(=O)(=O)C3=CC4=C(C=C3)OCO4
CC(C)OC1=CC=C(C=C1)/C=N/NC(=O)C2=C(N(N=N2)C3=NON=C3N)CN(C)C4=CC=CC=C4
C1=CC(=C(C=C1Cl)CC2=C(C=CC(=C2)Cl)O)O
CCC(C)C1=CC=C(C=C1)N(C(C2=CN=CC=C2)C(=O)NC3CCCC3)C(=O)C4=CC=CO4
CC1=C(C=C(C=C1)C(=O)O)NC(=S)NC(=O)C2=CC=C(C=C2)COC3=CC=CC=C3
C1=CC=C(C=C1)CCN(CCC2=CC=CC=C2)C(=O)CCl
CCCC1=CC=C(C=C1)S(=O)(=O)N2CCN(CC2)C3=CC=CC=C3OC(=O)C4=CC=CC=C4
CC(C)CNS(=O)(=O)C1=CC=C(C=C1)/C(=O)N/C(=C\C2=C(N=CN2)C3=NC(=S3)OC(=O)O)O
CC1=C(ON=C1C)NS(=O)(=O)C2=CC=C(C=C2)NC(=O)NC3=CC(=C(C=C3)Cl)Cl
C1=CC=C(C=C1)CN2C=C(C3=CC=CC=C32)/C=C/[N+](=O)[O-]
CC1=NC(=CO1)C2=CC=C(C=C2)S(=O)(=O)N3CCN(CC3)C4=CC=CC=C4
CC1=CC(=CC=C1)N2C(C(C(=C2N)C#N)(C#N)C#N)C3=CC=CC=C3
C1=CC=C(C=C1)C2=CSC(=C2C(=O)O)NC(=O)/C=C/C3=CC=CS3
CC(C)(C)C1=CC=C(C=C1)NC(=O)CSC2=NNC(=O)N2C3=NN=CC=C3
CC1=C(C(=CC=C1)N2CCN(CC2)C(=O)C3=CC(=O)NC4=CC=CC=C43)C
C1CN(CCN1C2=CC=CC=C2)C(=O)C3=CC(=O)NC4=CC=CC=C43
COC1=CC=CC=C1N2CCN(CC2)CC(COC3=CC=CC4=CC=CC=C43)O
CNC1=NC(=NC(=N1)NC(=O)C2=CC=C(C=C2)Cl)S(=O)(=O)C3=CC=CO3
C1COCCN1C(=O)CN2C=C(C3=CC=CC=C32)/C=C/4\C(=O)NC(=O)N(C4=O)C5=CC=CC=C5F
C1=CC=C(C=C1)CN2C=C(C(=N2)C3=CN=CC=C3)C=O
CC(C)NN(CCC(=O)O)CC(C)C
C1=CC=C(C=C1)CNC(=N/C2=CN=CC=C2)[N+](=O)[O-]
CC1=CC(=CC=C1)S(=O)(=O)/N=C/2\C=C(C(=O)C3=CC=CC=C32)NC4=CC=CC(=C4)C(=O)O
CC1=CC=C(C=C1)N2C(=NN=C2SCC(=O)NC3=CC=C(C=C3)C(F)(F)F)F
COC1=CC=C(C=C1)C(=O)OC2CNC(=C2)NC(=O)C3=CC=CC=C3
CC(=O)NC1=CC=C(C=C1)N(C(C2=CC(=C(C=C2)OC)OC)C(=O)NCC3CCCO3)C(=O)CN4C5=CC=CC=C5N=N4
C1=CC=C2C(=C1)N=NN2CC(=O)N/N=C\C3=CC=CS3
C1=CC=C(C=C1)CN(CC2=CC=C(C=C2)C(=O)O)S(=O)(=O)C3=CC=C(C=C3)Cl
COC1=CC=C(C=C1)N/C=C/2\CC3=CC=CC=C3C2=O
C1=CC=C(C=C1)C(C2=CC=CC=C2)(C(=O)N/N=C/C3=CC=C(O3)C4=C(C=CC(=C4)C(=O)O)Cl)O
CC(=O)N(C)C1=CC=C(C=C1)NS(=O)(=O)C2=C(C=CC(=C2)Cl)Cl
CC1=CC(=C(C=C1)O)NC2=NC=NC3=CC=CC=C32.Cl
COC1=CC=C(C=C1)N(C(=O)CN2C3=CC=CC=C3N=N2)C4(CCCCC4)C(=O)NC5CCCC5
CC1=C(C=C(C=C1)C(=O)O)NC(=S)NC(=O)C2=CC=C(C=C2)COC3=CC=CC=C3
CN1C2=NC(=O)N(C(=O)C2=NC(=N1)C3=CC=CC=N3)C
C1=CC=C(C=C1)C2C3=C(C=CC(=C3)Br)N=C(N2CC(=O)NN)C4=CC=CC=C4
COC1=CC=CC=C1/C=C/C(=O)C2=C(C=CC(=C2)Br)OC(=O)C3=CC=CO3
COC1=CC=C(C=C1)N(CC2=CC(=O)NC3=CC=CC=C32)C(=O)CCl
CC1=CC(=CC=C1)N2C(=O)CC(C2=O)N(CC3=C(N(N=C3C)C)C)C(=S)NC4=CC=C(C=C4)Cl
C1=CC=C(C=C1)CN2C=C(C3=CC=CC=C32)/C=C/[N+](=O)[O-]
C1=CC=C(C=C1)C(C2=CC=CC=C2)C(=S)NC(=S)NC3=CC=CC(=C3)C(=O)O
CC1=CC=C(C=C1)C(=O)NC(=C(Cl)Cl)S(=O)(=O)C2=CC=CC=C2
C1=CC=C(C=C1)C2=CSC(=C2C(=O)O)NNC3=CC=C(C=C3)Br
C/C(=N\N=C(/N)/SC1CC(=O)N(C1=O)C2=CC(=CC=C2)Cl)/C3=CC=CS3
COC1=CC=C(C=C1)N(CC2=CC(=O)NC3=CC=CC=C32)C(=O)CCl
C1CN(CCN1C2=CC(=CC=C2)Cl)C(=O)C3=C(N=C4N3C=CS4)Cl
C1=CC=C(C(=C1)/C=C/C(=O)C2=C(C=CC(=C2)Br)OC(=O)C3=CC=CO3)F
CC1=CC(=C(C(=C1)C)S(=O)(=O)/N=C/2\C=C(C(=O)C3=CC=CC=C32)NC4=CC=C(C=C4)C(=O)O)C
C1CN(CCN1C/C=C/C2=CC=CC=C2)C3CC(=O)N(C3=O)CC4=CC=CS4
CC(=O)N1C=C(C2=CC=CC=C21)N(C3=CC=C(C=C3)Cl)C(=O)CCl
C1=CSC(=C1)C(=O)OC2=CC3=C(C=C2)C=CC(=O)O3
COC1=CC=C(C=C1)C(=O)N2C3=CC4=C(C=C3N=C2SC)OCCO4
CCC1=C(SC(=C1C(=O)N2CCOCC2)NC(=O)CC3=CC=CC=C3OC)C
C1=CC(=CN=C1)NC(=O)C2=CC=C(C=C2)Cl.Cl
CC1=CC=C(C=C1)C2=NN(C=C2NC(=O)CCl)C3=CC=CC=C3
CCN1C2=NC(=O)N(C(=O)C2=NC(=N1)C3=CC=CC=C3)C
C1=CC=C(C(=C1)CN2C=CSC2=NC(=O)CCl)Cl
CC1=CC(=C(C=C1)O)NC2=NC=NC3=CC=CC=C32.Cl
C1COCCN1CC2=NC3=C(C=C(C=C3)Br)C(N2CC(=O)NN)C4=CC=CC=C4
CCOC1=NC2=C(C=C1)N(C(=O)C2=O)CC3COC4=CC=CC=C4O3
CC(C)C1=CC=C(C=C1)N(C(C2=CN=CC=C2)C(=O)NC3CCCC3)C(=O)C4=CSN=N4
COCCNC(=O)C(C1=CC(=CC=C1)OC)C2=CC=CS2
COC1=CC(=C(C=C1)C2=NNC(=C2C3=CC4=CC=CC=C4O3)C(F)(F)F)O
CC(C)CS(=O)(=O)C1=NSC2=NC(=O)/C(=C\C3=CC=C(C=C3)OC(=O)C4=CC=CO4)/C(=N)N21
CC(C)C1=CC=C(C=C1)NC(=O)CSC2=NC3=C(C(=O)N2CC4=CC=C(C=C4)C(=O)O)SC=C3
COC1=CC=C(C=C1)N(CC2=CC3=CC=CC=C3NC2=O)S(=O)(=O)C4=CC=C(C=C4)OC
CCN1C2=NC(=O)N(C(=O)C2=NC(=N1)C3=CC=CC=C3)C
CC1=CC=C(C=C1)C(=O)C2=C3C=CC(=CC3=[N+](N2CCC(=O)N)[O-])C(F)(F)F
CC1=CC=C(C=C1)S(=O)(=O)N2CCN(CC2)S(=O)(=O)C3=CC4=C(C=C3)OCCO4
COC1=CC=CC=C1OCNC(=O)CC2=CC(=O)NC3=CC=CC=C3S2
CC1=C(N=C(S1)CC(=O)C2=CC=C(C=C2)Cl)Cl
CCN(C1=NC=C1)S(=O)(=O)C2=CC=C(C=C2)CC(=O)NC3=CC=CC=C3OC
COC1=CC=C(C=C1)C(=O)OC2=CN=CC=C2
CC1=CC2=C(C=C1)NC(=O)C(=C2)CN(CCC3=CC=CC=C3)CC4=NN=NN4CC5CCCO5
CC(=O)OC1=CC=CCN=C1C(=O)C2=CC=C(C=C2)NS(=O)(=O)C3=CC=C(C=C3)Cl
C1=CC=C(C=C1)C2=CSC(=C2C(=O)O)NC(=O)/C=C/C3=CC=CS3
C1=CC2=C(N([N+](=C2C=C1)[O-])CCC(=O)N)C(=O)C3=CC(=C(C(=C3)Cl)N)Cl
C1=CC2=NON=C2C(=C1)S(=O)(=O)NC3=C(C=CC(=C3)F)F
CC1=CC(=O)OC2=C1C=CC(=C2)NC(=O)CC3=CC=CC=C3[N+](=O)[O-]
COC1=CC=CC(=C1)NC(=O)CC2=CC=CC=C2[N+](=O)[O-]
C1=CC=C(C(=C1)C(=O)NC(=S)NNC2=CC=C(C=C2)C(=O)NC3=NC=CO3)C(=O)CN4C5=CC=C=CCC=C5N=N4
COC1=CC=CC=C1OCCNC(=O)C2=CC(=O)NC3=CC=CC=C32
CC1=CC(=C(C=C1)OC)NC(=O)CCSC2=NC=C(C(=C2)C(F)(F)F)F
CC1=CC2=C(C=C1)NC(=O)C(=C2)CN(CCC3=CC=CC=C3)CC4=NN=NN4CC5CCCCCC5
COC1=C(C=C(C=C1)CN2CC(=NN2C(=O)CCl)C3=CC=CO3)[N+](=O)[O-]
CC1CCC(CO1)S(=O)(=O)C2=CC3=C(C=C2)CC(=N3)C
CC1=CC(=CC=C1)N2C(=NN=C2SCC(=O)NC3=CC4=C(C=C3)OCO4)CC5=CC=CN5C
C1=CC=C(C=C1)C2=CSC(=C2C(=O)O)NC(=O)/C=C/C3=CC=CS3
COC1=CC=CC=C1OCCNC(=O)C2=CC(=O)NC3=CC=CC=C32
CCOC1=CC=C(C=C1)N(CC2=CN=CC=C2)[N+](=O)[O-]
C1CN(CCN1C2=CC=CC=C2)C(=S)NC3=CC(=CC=C3)S(=O)(=O)C(F)F
COC1=CC=C(C=C1)NC(=O)C2CCN(C2)C(=O)C3=CC=C(C=C3)Br
CC(=O)NC1C2=C(C=CC(=C2)Cl)N(C1=O)CCN3CCOCC3.Cl
COC1=CC=CC=C1C(=O)NC2=NC3=CC=CC=C3S2
CCCC1=C(N=NN1C2=NON=C2N)C(=O)N/N=C/C3=C(C=CC4=CC=CC=C43)OC
C1=CC=C2C(=C1)C3=CC=CC=C3C2=NNC4=CC(=C(C=C4)Cl)C(=O)O
C1=CC=C2C(=C1)N=NN2CC(=O)N/N=C\C3=CC=CS3
CCC1=CC=C(C=C1)S(=O)(=O)/N=C/2\C=C(C(=O)C3=CC=CC=C32)NC4=CC=C(C=C4)C(=O)O
C1=CC(=CC(=C1)NC(=O)NCCNC(=S)NC(=O)C2=CC=C(C=C2)Cl)Cl
COC1=CC=C(C=C1)N(C(C2=CN=CC=C2)C(=O)NC3CCCC3)C(=O)C4=CC=CO4
C1=CC(=CC=C1CSC2=NN=C(S2)NC(=O)C3=CC4=C(C=C3)N=CS4)C#N
COC1=CC=C(C=C1)NC(=O)C2CCCN(C2)S(=O)(=O)C3=CC4=C(C=C3)NC(=O)C=C4
C1COCCN1CC2=NC3=C(C=C(C=C3)Br)C(N2CC(=O)NN)C4=CC=CC=C4
CC1=CC=C(C=C1)N2C(=O)CC(C2=O)N(CC3=C(N(N=C3C)C)C)C(=S)NC4=CC=C(C=C4)Cl
C1=CC=C2C(=C1)N=NN2CC(=O)N/N=C\C3=CC=CS3
CC1=CC=C(O1)C2=NN(C(C2)C3=CC=CO3)C(=O)CCl
CN1C=NC2=C1C=CC(=C2)OC(=O)C3=CC=CC=C3
CC1=CC=CC=C1NC2=C/C(=N\S(=O)(=O)C3=CC=C(C=C3)C(=O)O)/C4=CC=CC=C4C2=O
CC1=CC=C(C=C1)C(=O)N2CCN(CC2)C3=CC=C(C=C3)NC(=O)C4=CC(=C(C(=C4)OC)OC)OC
CC1=CC=CC=C1NC2=C/C(=N/S(=O)(=O)C3=CC=C(C=C3)C(=O)O)/C4=CC=CC=C4C2=O
C1=CC=C(C=C1)C2=CSC3=C2C(=NC=N3)SCC(=O)NC4=CC=C(C=C4)C(=O)O
CCC(C)C1=CC=C(C=C1)N(C(C2=CN=CC=C2)C(=O)NC3CCCC3)C(=O)C4=CC=CO4
CC1=CC(=C(C=C1)O)NC2=NC=NC3=CC=CC=C32.Cl
CC1=CC=C(C=C1)C(=O)C2=C3C=CC=CC3=[N+](N2CCC(=O)N)[O-]
CC(=O)NC1=CC=C(C=C1)N(C(C2=C(C(=CC=C2)OC)OC)C(=O)NCC3CCCO3)C(=O)CN4C5=CC=CC=C5N=N4
CCC1=NN=C(S1)NS(=O)(=O)C2=CC=C(C=C2)NC(=O)/C=C/C3=CC=CC=C3Cl
CC(C)CS(=O)(=O)C1=NSC2=NC(=O)/C(=C\C3=CC=C(C=C3)OC(=O)C4=CC=CO4)/C(=N)N21
COC1=C(C=C(C=C1)/C(=N/OC(=O)CSC2=CC=CC=C2)/N)OC
CC1=C(C(=CC=C1)C(=O)NC(=S)NC)NC(=O)C2=CC=CC=C2
C1=CC=C2C(=C1)N=NN2CC(=O)C3=CC=C(C=C3)Cl
COC1=CC=C(C=C1)N(CC2=CC(=O)NC3=CC=CC=C32)C(=O)CCl
CC(C)C1=CC=C(C=C1)S(=O)(=O)NC2=CC=C(C=C2)SC(F)F
C1=CC=C(C(=C1)C(=O)NC2=CC(=C(C=C2)OCC(C(F)(F)F)F)C(F)(F)F)O
CN1C=NC2=C1C=CC(=C2)NC(=O)C3=CC=C(C=C3)Cl
CC1=CC(=O)OC2=C1C=CC(=C2)NC(=O)C3=CC=CC=C3OC(F)F
C1=CC(=CN=C1)NC(=O)CCC2=CC=C(C=C2)Cl
CC1=CC=C(C=C1)C(=O)NC2=CC3=C(C=C2)N(C=N3)C
COC1=CC=C(C=C1)S(=O)(=O)N2CCN(CC2)C(=O)NC3=CC=CC=C3OC
CC1=CC=C(C=C1)C(=O)NC(=C(Cl)Cl)S(=O)(=O)C2=CC=CC=C2
CC1=CC=C(C=C1)C(=O)NC(=C(Cl)Cl)S(=O)(=O)C2=CC=CC=C2
C1COCCN1CC2=NC3=C(C=C(C=C3)Br)C(N2CC(=O)NN)C4=CC=CC=C4
COC1=CC(=CC(=C1OC)OC)NC(=O)C2CC(=NO2)C3=CC(=CC=C3)Br
C1=CC(=CN=C1)OC(=O)C2=CC=C(C=C2)Cl.Cl
CC(=O)NC1C2=C(C=CC(=C2)Br)N(C1=O)CCN3CCOCC3.Cl
COC1=C(C=C(C=C1)C2CC(=NN2C(=O)CCl)C3=CC=CS3)OC
C1=CC=C2C(=C1)C(=O)N(C=N2)NC(=O)C3=CC=C(C=C3)Br
C1=CC=C(C=C1)C2=CSC3=C2C(=NC=N3)SCC(=O)NC4=CC=C(C=C4)C(=O)O
CC1=CC(=O)OC2=C1C=CC(=C2)NC(=O)C3=CC=CC=C3OC(F)F
COC1=CC=C(C=C1)N(C(C2=CN=CC=C2)C(=O)NC3CCCCC3)C(=O)CCl
CCC1=CC=CC=C1/C=N/C(=O)C2(C(=O)NC3=CC=CC=C32)OC(=O)C4=CC=CC=C4
CC1=CC=C(O1)C2=NN(C(C2)C3=CC=CS3)C(=O)CCl
CC1=CC(=C(C(=C1)Br)NS(=O)(=O)C2=NN=C(S2)NC(=O)C3=CC=CC=C3OC)C(F)(F)F
CC1=CC(=O)OC2=C1C=CC(=C2)NC(=O)CC3=CC=CC=C3[N+](=O)[O-]
CCCCNC(=O)NC(C1=CC(C=C1)OC2=CC=C(C=C2)OC)C(=O)CC3CCCO3
C1=CC=C2C(=C1)C(C3=CC=CC=C3S2)C(=O)COC(=O)C4=CN=CC=C4
C[C@]12[C@H]3[C@H]([C@H](N1C(=O)N(C2=O)NC4=CC(=CC=C4)F)C5=CC=C(C=C5)F)C(=O)N(C3=O)C6CCCCC6
CC1=CC=C(C=C1)S(=O)(=O)/N=C/2\C=C(C(=O)C3=CC=CC=C32)NC4=CC=CC(=C4)C(=O)O
C1=CC=C2C(=C1)N=NN2CC(=O)C3=CC=C(C=C3)Cl
CCC1CC(=O)N(C(CC1)C2=CC=CC=C2)NC(=O)C3=CC(=CC(=C3)OC(F)(F)F)F
CC1=C(C=CC=C1)S(=O)(=O)/N=C/2\C=C(C(=O)C3=CC=CC=C32)NC4=CC=CC(=C4)C(=O)O
COC1=CC=CC=C1N2CCN(CC2)CC(COC3=CC=CC=C3OC(F)(F)F)F
C1=CC=C(C=C1)CCN2C(=NN=N2)S(=O)(=O)C3=CC=CC(=C3)Cl
CCOC1=CC=C(C=C1)N(CC2=CC3=C(C=C(C=C3)C)NC2=O)S(=O)(=O)C4=CC=CC=C4
CC1=C(C=NN1)C(=O)NC2CCCC3=C2C=NN3C4=CC=C(C=C4)C(C)(C)C
C1=CC=C(C(=C1)C2C3=C(C(=O)N2CC4=CC=CO4)NN=C3C5=CC=CC=C5O)F
CC1=CC=C(C=C1)S(=O)(=O)N2CCN(CC2)S(=O)(=O)C3=CC4=C(C=C3)OCCO4
CC1=CC2=C(N1CC(=O)N3CCC4=C(C3)C5=C(N4)C=CC(=C5)C)C=CC(=C2)F
C1CN(CCN1C2=CC=CC=C2)C(=S)NC3=CC(=CC=C3)S(=O)(=O)C(F)F
CN1C2=NC(=O)N(C(=O)C2=NC(=N1)C3=CC=CC=N3)C
C1=CC=C(C=C1)CN2C=C(C3=CC=CC=C32)/C=C/[N+](=O)[O-]
C/C(=N\N=C(/N)\SC1CC(=O)N(C1=O)C2=CC(=CC=C2)Cl)/C3=CC=CS3
COC1=CC(=C(C=C1)C2CC(=NN2C(=O)CCl)C3=CC=CS3)OC
CC(C)C[C@@H](C(=O)OC(C)(C)C)NC(=O)C1=C(NC=N1)C(=O)NCC2=CC=C(C=C2)CNC(=O)OC(C)(C)C
CC1=C(C2=C(O1)C(=C(C(=C2F)F)F)F)S(=O)(=O)NC3=CC=CC(=C3)C(F)(F)F
CC1=C(C=C(C=C1)OC)NC(=O)CSC2=NC3=C(C(=CS3)C)C(=O)N2
CN(CC1=CC=C(C=C1)F)S(=O)(=O)C2=NN=C(S2)NC(=O)C3=CC=CC=C3Br
CC1=C(C=CC(=C1)Cl)OC(C)C(=O)NC2=CC=C(C=C2)S(=O)(=O)NC3=NC4=CC=CC=C4N=C3
CC1=C(C(=CC=C1)NC2=NN=C(S2)SCC(=O)NC3=C(C=C(C=N3)C(F)(F)F)Cl)Cl
COC1=CC(=CC(=C1OC)OC)NC(=O)C2CC(=NN=C2Cl)F
C1=CC=C(C=C1)C2=CSC(=C2C(=O)O)NC(=O)/C=C/C3=CC=CS3
COC1=CC=C(C=C1)NC(=O)CC2C(=O)NCCN2C(=O)NC3=CC=C(C=C3)C(F)(F)F
C1=NC(=CC(=C1)S(=O)(=O)NC2=CC=C(C=C2)Cl)Cl
CC1=CC=C(C=C1)C(=O)NC2=CC3=C(C=C2)N(C=N3)C
C1=CC=C(C(=C1)C(=O)NN2C(=O)/C(=C/C3=CC=C(C=C3)O)/SC2=S)O
CC1=CC=C(C=C1)C(=O)C2=C3C=CC(=CC3=[N+](N2CCC(=O)N)[O-])[N+](=O)[O-]
CC(C)(C)C1CN(C1=O)C2=CC=CC(=C2)S(=O)(=O)NCC3=CC=C(C=C3)C(F)(F)F
COC1=CC=C(C=C1)N(C(=O)CN2C3=CC=CC=C3N=N2)C4(CCCCC4)C(=O)NC5CCCC5
C1=CC2=C(N([N+](=C2C=C1)[O-])CCC(=O)N)C(=O)C3=CC=C(C=C3)Cl
CC(C)C1=CC=C(C=C1)N(C(C2=CN=CC=C2)C(=O)NC3CCCC3)C(=O)C4=CC=CO4
C1=CC=C(C=C1)CN2C=C(C(=N2)C3=CN=CC=C3)C=O
C1=CC=C(C=C1)CN2C=C(C3=CC=CC=C32)/C=C/[N+](=O)[O-]
CC1=CC=C(C=C1)S(=O)(=O)/N=C/2\C=C(C(=O)C3=CC=CC=C32)NC4=CC=CC(=C4)C(=O)O
CCOC1=CC=C(C=C1)C2C(=NN2C(=O)CCl)S(=O)(=O)C3=CC=C(C=C3)Cl
CCC1=C(SC(=C1C(=O)N2CCOCC2)NC(=O)CC3=CC=CC=C3OC)C
C1=COC(=C1)C(=O)N(CC2=CC=C(C=C2)[N+](=O)[O-])C3=CC=C(C=C3)Br
C1=NC(=CN=C1)NC(=O)CCC2=CC=C(C=C2)Cl
C1CN(CCN1C2=CC=CC=C2)C(=S)NC3=CC(=CC=C3)S(=O)(=O)C(F)F
COC1=CC=CC=C1OCCNC(=O)C2=CC(=O)NC3=CC=CC=C32
C1=CC=C(C(=C1)C(=O)NC2=C(C=C(C=C2)OCC(C(F)(F)F)F)C(F)(F)F)O
COC1=CC=C(C=C1)C(=O)OC2=CN=CC=C2
COC1=C(C=CC(=C1)C2CC(=NN2C(=O)CCl)C3=CC=CS3)OC(F)F
CC1=CC2=C(C=C1)N(C3=C2CCCC3)CC(CN4CCCCCC4)O.Cl
CC1=CC(=CC=C1)NS(=O)(=O)C2=NN=C(S2)NC(=O)C3=CC=C(C=C3)Cl
C1CN(CCN1C2=CC=CC=C2)C(=O)C3=CC(=O)NC4=CC=CC=C43
C1=CC=C(C=C1)C(C2=CC=CC=C2)C(=O)NC(=S)NC3=CC=CC(=C3)C(=O)O
CC1=C(C(=C(C=C1)Cl)Br)NS(=O)(=O)C2=NC(=CC=C2)NC(=O)C3=CC=CC=C3
CN1CCN2C(C1)C3(CC4=C2C=CC(=C4)N)C(=O)NC(=O)NC3=O
COC1=CC=C(C=C1)N(CC2=CC(=O)NC3=CC=CC=C32)C(=O)CCl
C1=CC(=CC=C1NS(=O)(=O)C2=NN=C(S2)SC(=O)N=O)C3=CC=C(C=C3)C(F)(F)F
CC1=CC=C(C=C1)SOC2=NC(=C(O2)NC3=CC=C(C=C3)C)C(=O)NC4=CC=C(C=C4)OC
CC1=CC=C(C=C1)C(=O)NC(=C(Cl)Cl)S(=O)(=O)C2=CC=CC=C2
CC(C)C12CN(CC(C1=O)(CN(C2)C(=O)C3=CC=CC=C3[N+](=O)[O-])C(C)C)C(=O)C4=CC=CC=C4[N+](=O)[O-]
CCCCC1=CC=CC=C1NC(=O)CC2N(CCO)N2C3=CC=C(C=C3)[N+](=O)[O-]
CC1=C(C(=CC=C1)C(=O)N2C=NC3=CC=CC=C32)C
COC1=CC=C(C=C1)N(CC2=CC3=CC=CC=C3NC2=O)S(=O)(=O)C4=CC=C(C=C4)OC
CN(C)C1=NC(=NC(=N1)N)C2=NC3=CC=CC=C3S2
C1=CC=C(C=C1)C2=CSC3=C2C(=NC=N3)SCC(=O)NC4=CC=C(C=C4)C(=O)O
C1=CC=C(C=C1)C(C2=CC=CC=C2)(C(=O)N/N=C/C3=CC=C(O3)C4=C(C=CC(=C4)C(=O)O)Br)O
C1=CC=C(C(=C1)C2=NN(N=N2)CC(=O)NCC3=CC=CO3)NC(=O)C4=CC=CC=C4F
C1=CC=C(C=C1)C2=CSC3=C2C(=NC=N3)SCC(=O)NC4=CC=C(C=C4)C(=O)O
CC1=CC(=C(C=C1)OC)NC2=C3C=C(C(=N2)C(=O)NC3=NC4=CC=CC=C4)C(F)(F)F
C1=CC=C2C(=C1)N=NN2CC(=O)C3=CC=C(C=C3)Br
COC1=CC=C(C=C1)N2CCN(CC2)C(=O)C3=CC(=O)NC4=CC=CC=C43
CC1=CC=C(C=C1)OCC2=NC(=C(O2)NC3=CC=C(C=C3)OC)C#N
C1=CSC(=C1)C(=O)OC2=CC3=C(C=C2)C=CC(=O)O3
CC1=CC(=C(C=C1)N2CCN(CC2)C(=O)C3=CC(=O)NC4=CC=CC=C43)C
C1=CC=C(C(=C1)/C=C/C=N/N2C(=NNC2=S)C3=CC=CO3)[N+](=O)[O-]
C1=CC=C2C(=C1)C3=CC=CC=C3C2=NNC4=CC(=C(C=C4)Cl)C(=O)O
C1=CC(=CC=C1NC2=CC=C(C3=NON=C23)[N+](=O)[O-])S(=O)(=O)N
COC1=CC=CC=C1CCNC(=O)C(=O)NCC2N(CCO2)S(=O)(=O)C3=CC4=C(C=C3)OCCO4
CC1=C(C=C(C=C1)OCC(=O)NC2=C(C=C(C=C2)C(=O)O)NC(=O)COC3=CC(=C(C=C3)C)C)C
COC1=CC=C(C=C1)NC(=O)CN(C2=CC=C(C=C2)OCC)S(=O)(=O)C3=C(NC(=O)NC3=O)C
C1=CC=C(C(=C1)C(=O)NNC2=NN=C(S2)S(=O)NC3=CC=CC=C3)C
CC(=O)NC1C2=C(C=CC(=C2)F)N(C1=O)CCN3CCOCC3.Cl
CC(C)C1=CC=C(C=C1)N(C(C2=CN=CC=C2)C(=O)NC3CCCC3)C(=O)C4=CSN=N4
C1=CC(=C(C=C1Cl)Cl)CN2C=CSC2=NC(=O)CCl
CCOC(=O)C1=C(SC(=C1C2=CC=CC=C2)CN(C)C)NC(=O)CCl.Cl
C1=CC(=CN=C1)OC(=O)C2=CC=C(C=C2)Cl.Cl
COC1=CC=CC=C1OCNC(=O)C(=O)NCC2N(CCO2)S(=O)(=O)C3=CC4=C(C=C3)OCCO4
COC1=C(C=C(C=C1)C2CC(=NN2C(=O)CCl)C3=CC=CS3)OC
CN(C)C1=CC=C(C=C1)/C=N/N/NC(=S)NC2=CC=CC=C2
C1C2=C(N(N=C2CS1(=O)=O)C3=CC(=CC=C3)Cl)NC(=O)C4=CC5=C(C=C4)OCO5
CC(=O)NC1C2=C(C=CC(=C2)Cl)N(C1=O)CCN3CCOCC3.Cl
C[C@]12[C@@H]3[C@H]([C@H](N1C(=O)N(C2=O)C4=CC(=CC=C4)Br)C5=CC=C(C=C5)F)C(=O)N(C3=O)C6CCCCC6
CC1=CC2=C(C=C1)NC(=O)C(=C2)CN(CCC3=CC=CC=C3)C4=NNN=NN4CC5CCCO5
C1=CC(=CN=C1)NC(=O)CC2=CC(=C(C=C2)Cl)Cl
COC1=CC=C(C=C1)C(=O)OC2=CN=CC=C2
CC1CCN(CC1)C2=C3C(=C(SC3=NC(=N2)C)C(=O)NC4=CC5=C(C=C4)OCCO5)C
C1=CC=C2C(=C1)C(=O)N(C=N2)NC(=O)C3=CC=C(C=C3)Br
CCCCOC1=C(C=C(C=C1)CONS(=O)(=O)C2=CC=C(C=C2)NC(=O)C)Cl
COC1=CC=C(C=C1)N(CC2=CC(=O)NC3=CC=CC=C32)C(=O)CCl
C1=CC=C(C(=C1)C(=O)NC(=S)NC2=CC=C(C=C2)NC(=O)C3=CC(=CC=C3)Cl)Cl
CC(C)CNS(=O)(=O)C1=CC=C(C=C1)CCC(=O)NC2=C(C=CC(=C2)Cl)OC3=CC=CC=C3
CCC1C(=O)N(C(=O)C(S1)CC)CC(=O)NC2=CC=C(C=C2)C(=O)OCC
CC1=CC=CC=C1NC2=NN=C(S2)SCC(=O)NC3=C(C=C(C=N3)C(F)(F)F)Cl
CC(=O)N(C)C1=CC=C(C=C1)NS(=O)(=O)C2=C(C=CC(=C2)Cl)Cl
CC1=CC(=C(C=C1)NS(=O)(=O)C2=CC3=C(C=C2)NC=C(C3=O)C(=O)N4CCC5=CC=CC=C54)C
CC(=O)NC1=CC=C(C=C1)N(C(C2=CC=C(C=C2)OC)C(=O)NCC3CCCO3)C(=O)CN4C5=CC=CC=C5N=N4
CN1C(C(CO1)S(=O)(=O)C2=CC=CC=C2)C3=CC(=C(C=C3)OCC4=CC=C(C=C4)OC)OC
C1=CC=C(C=C1)C2=CSC3=C2C(=NC=N3)SCC(=O)NC4=CC=C(C=C4)C(=O)O
C1=CC=C2C(=C1)C(=O)N(C=N2)NC(=O)C3=CC=C(C=C3)Cl
CC1=C(C=CC(=C1)NC(=O)CC2=CN=CC=C2)Cl
CC1=CC2=C(C=C1)NC(=O)C(=C2)CN(CCC3=CC=CC=C3)CC4=NN=NN4CC5CCCO5
C1CN(CCN1C2=CC=CC=C2)C(=O)C3=CC(=O)NC4=CC=CC=C43
CC1=CC=C(C=C1)NS(=O)(=O)C2=CC=C(C=C2)NC(=O)CC3=CC=CC=C3
CCOC(=O)C1=C(OC2=C1C3=C(C4=CC=CC=C42)OCN(C3)CC5=CC=CC=N5)C
C1=CC(=CN=C1)CNC(=O)/C=C/C2=CC(=C(C=C2)Cl)[N+](=O)[O-]
CC1=CC(=C(C=C1)NC(=S)NC(C(Cl)(Cl)Cl)NC(=O)C2=CC=CC=C2C)C
COC1=CC=C(C=C1)NC(=O)CN(C2=CC=C(C=C2)Cl)C(=O)C3=CC=CC=C3
C1COCCN1C(=O)CN2C=C(C3=CC=CC=C32)/C=C/4\C(=O)NC(=O)N(C4=O)C5=CC=CC=C5F
CC1CCN2C(C1)C(=O)N(C2=O)C3=C(C=CC(=C3)Cl)OC(=O)C4=CC=CC=C4
C1=CC2=NON=C2C(=C1)S(=O)(=O)NC3=C(C=CC(=C3)F)F
COC1=CC=C(C=C1)N(CC2=CC(=O)NC3=CC=CC=C32)C(=O)CCl
C1=CC=C(C=C1)C2=CSC(=N2)NC(=O)CCl
CN(C)C1=CC(=NC(=N1)N)C2=NC3=CC=CC=C3S2
COC(=O)C1=C(SC(=C1)C2=CC=CC=C2)N
CC1CCC2C(C1)C(=O)N(C2=O)C3=C(C=CC(=C3)Br)OC(=O)C4=CC=CO4
C1=CC=C(C=C1)C2=CSC3=C2C(=NC=N3)SCC(=O)NC4=CC=C(C=C4)C(=O)O
CC1=CC(=CC=C1)S(=O)(=O)NC2=CC=CC=C2C3=CC=CC=C3NS(=O)(=O)C4=CC=CC=C4
COC1=CC2=C(C=C1)N(C(=O)C2=O)CC3COC4=CC=CC=C4O3
C1=CC=C(C=C1)CN2C=C(C3=CC=CC=C32)/C=C/[N+](=O)[O-]
CC1=CC=C(C=C1)C(=O)N2CCN(CC2)C3=CC=C(C=C3)NC(=O)C4=CC(=C(C(=C4)OC)OC)OC
COC(=O)C1=C(SC(=C1)C2=CC=CC=C2)N
CC1=CC=C(O1)/C=C/2\C(=O)NC(=O)N(C2=O)C3=CC(=CC=C3)OC
CC1=CC(=CC=C1)NC(=O)CSCN(C(=O)NC2=CC=C(C=C2)OC(=O)CCl)C3=CC=CC=C3
CCNC(=O)C1=C(SC(=C1)C2=CC=CC=C2)N
CC1=CC(=C(C=C1)O)NC2=NC=NC3=CC=CC=C32.Cl
CC1=CC=C(C=C1)S(=O)(=O)/C=C/2\C=C(C(=O)C3=CC=CC=C32)NC4=CC=CC(=C4)C(=O)O
CC1=CC(=C(N1CC2=CC=CO2)C)C(=O)CCl
CC(=O)NC1C2=C(C=CC(=C2)Cl)N(C1=O)CCN3CCOCC3.Cl
C1=CC=C(C=C1)C2C3=C(C=CC(=C3)Br)N=C(N2CC(=O)NN)C4=CC=CC=C4
CC1=CC=C(C=C1)C2C(=NN2CC(=O)CCl)C3=CC=CS3
C1=CC2=NON=C2C(=C1)S(=O)(=O)NC3=C(C=CC(=C3)F)F
CCN(CC)C(=O)CN1C=C(C2=CC=CC=C21)/C=C/3\C(=O)NC(=O)N(C3=O)C4=CC=CC=C4F
CC1=CC=CC=C1NC2=C\C(=N\S(=O)(=O)C3=CC=C(C=C3)C(=O)O)/C4=CC=CC=C4C2=O
CCC1=NN=C(S1)NS(=O)(=O)C2=CC=C(C=C2)NC(=O)/C=C/C3=CC=CC=C3Cl
CC(C)OC1=CC=C(C=C1)/C=N/NC(=O)C2=C(N(N=N2)C3=NON=C3N)CN(C)C4=CC=CC=C4
CC1=CC=C(C=C1)C(=O)OC2=CN=CC=C2
CC1=CC=C(C=C1)C2=NN(C=C2NC(=O)CCl)C3=CC=CC=C3
CN1C(C(CO1)S(=O)(=O)C2=CC=CC=C2)C3=CC(=C(C=C3)OCC4=CC=C(C=C4)OC)OC
C1=CC=C2C(=C1)N=NN2CC(=O)N/N=C\C3=CC=CS3
C1=CC=C(C=C1)CNC(=O)C2=CC=C(C=C2)S(=O)(=O)NC3=CC=CC(=C3)C(F)(F)F
C1=CC2=NON=C2C(=C1)S(=O)(=O)NC3=C(C=CC(=C3)F)F
CCN(CC)C1=CC(=C(C=C1)/C=N/NC(=O)C2=C(N(N=N2)C3=NON=C3N)C(C)C)O
C[C@]12[C@@H]3[C@H]([C@H](N1C(=O)N(C2=O)C4=CC(=CC=C4)Br)C5=CC=C(C=C5)F)C(=O)N(C3=O)C6CCCCC6
C1=CC=C2C(=C1)C=CC(=C2/C=N\NC(=O)C3=CC(=CN=C3)Br)O
CCC1=C(N=C(S1)NS(=O)(=O)C2=CC=C(C=C2)C(=O)NCC3=CC=C(C=C3)Cl)C(F)(F)F
CC1=CC=C(O1)C(C(=O)NCC2=CC=CO2)N(C3=CC=C(C=C3)OC)C(=O)CN4C5=CC=CC=C5N=N4
C1COC(N1S(=O)(=O)C2=CC3=C(C=C2)OCCO3)CNC(=O)C(=O)NCCC4=CC=CC=C4
CC1=CC(=C(C=C1)C)S(=O)(=O)N2CCN(CC2)C(=O)C3=CC(=C(C=C3)N4CCCC4)[N+](=O)[O-]
C1C(N(N=C1C2=CC=CS2)C(=O)CCl)C3=CC=CO3
CC1=NC(=CO1)C2=CC=C(C=C2)S(=O)(=O)N3CCN(CC3)C4=CC=CC=C4
CC1=CC(=CC=C1)C(=O)N2CCN(CC2)C(=O)C3=CC(=C(C=C3)OC(F)(F)F)F
CCOC(=O)C1=C(SC(=C1C2=CC=CC=C2)CN(C)C)NC(=O)CCl.Cl
C1=CC=C(C=C1)C2C3=C(C=CC(=C3)Br)N=C(N2CC(=O)NN)C4=CC=CC=C4
CC(C)C1=CC=C(C=C1)S(=O)(=O)NC2=CC=C(C=C2)SC(F)F
CC(=O)NC1C2=C(C=CC(=C2)Cl)N(C1=O)CCN3CCOCC3.Cl
CC1=CC=C(O1)C2=NN(C(C2)C3=CC=CS3)C(=O)CCl
CCC1=CC(=CC(=C1)C(=O)O)N2C3=CC=CC=C3N=C2
C1CN(CCN1C2=CC(=CC=C2)Cl)C(=O)C3=C(N=C4N3C=CS4)Cl
CC1=CC=C(C=C1)OCC2=NC(=C(O2)NC3=CC=C(C=C3)OC)C#N
C1=CC(=CN=C1)OC(=O)C2=CC=C(C=C2)Cl.Cl
CC1=CC=C(C=C1)OCC(=O)N/N=C/C2=CC=C(O2)[N+](=O)[O-]
C1=CC=C2C(=C1)C3=CC=CC=C3C2=NNC4=CC(=C(C=C4)Cl)C(=O)O
CC1=CC(=NN1)C(=O)NC2CCCC3=C2C=NN3C4=CC=C(C=C4)C(C)(C)C
COC1=C(C=C(C=C1)C2=NN(C(=C2)N)S(=O)(=O)C3=C(C(=C(C(=C3F)F)F)F)F)OC
C/C(=N\NC(=O)C1=CC(=C(C=C1)Cl)Cl)/CN2N=C(N=N2)[N+](=O)[O-]
C1=CC=C(C=C1)CN2C=C(C3=CC=CC=C32)/C=C/[N+](=O)[O-]
C1=CC=C(C=C1)C2=NN=C(S2)SC(=O)NC(=O)NC3=CC=C(C=C3)C(F)(F)F
CC(C)C1=CC=C(C=C1)C(=O)NC(=S)C2=NN=C(S2)S(=O)NSC3=CC=C(C=C3)OC
C1CC(=O)N(C1=O)C2=C(C=CC(=C2)Cl)OC(=O)C3=CC=CO3
COC(=O)COC1=CC=CC2=C1C=CN(C2=O)CC(=O)NCC3=CC=CC=C3
CC1=CC=C(C=C1)S(=O)(=O)N2CCN(CC2)S(=O)(=O)C3=CC4=C(C=C3)OCCO4
COC1=CC=C(C=C1)S(=O)(=O)N2CCN(CC2)C(=O)NC3=CC=CC=C3OC
CC1=CC=C(C=C1)C(=O)CSC2=NN=C(N2CC3=CC=CO3)CNC4=C(C=C(C=C4)C)C
CN(CC1=CC=C(C=C1)F)S(=O)(=O)C2=NN=C(S2)NC(=O)C3=CC=CC=C3Br
COC1=CC=C(C=C1)C(=O)N(C2=CC=CC=C2)C(=O)NC3CCCC3
C1COCCN1CC2=NC3=C(C=C(C=C3)Br)C(N2CC(=O)NN)C4=CC=CC=C4
CC1=CC=C(C=C1)S(=O)(=O)N2CCN(CC2)S(=O)(=O)C3=CC4=C(C=C3)OCCO4
CC(=O)N(C)C1=CC=C(C=C1)NS(=O)(=O)C2=C(C=CC(=C2)Cl)Cl
CCC1=CC=C(C=C1)NC(=O)C2CCCN(C2)S(=O)(=O)C3=CC4=C(C=C3)NC(=O)C=C4
C1COC2=C(O1)C=CC(=C2)NC(=O)C3=C(OC=N3)C4=CC=CC=C4
CC1=CC=C(O1)C(C(=O)NCC2=CC=CO2)N(C3=CC=CC=C3OC)C(=O)CN4C5=CC=CC=C5N=N4
CC(C)CNS(=O)(=O)C1=CC=C(C=C1)CCC(=O)NC2=C(C=CC(=C2)Cl)OC3=CC=CC=C3
CC1=CC=C(C=C1)C(=O)S(=O)N2CCN(CC2)C(=O)NC3=CC=C(C=C3)C(F)(F)F
COC1=C(C=CC(=C1)C2NC(=NN2C(=O)CCl)C3=CC=CS3)OC(F)F
COC1=CC=C(C=C1)NC(=O)C(=O)N(C2=CC=CC=C2)C3=CC=CC=C3
CC1=CC=C(C=C1)C2CC(=NN2C(=O)CCl)C3=CC=CS3
C1=CC(=CC=C1F)SCC(=O)NC2=CC3=C(C=C2)C(=O)NC3=O
C1=CC=C(C=C1)CN2C=C(C(=N2)C3=CN=CC=C3)C=O
CCOC(=O)C1=C(SC(=C1C2=CC=CC=C2)CN(C)C)NC(=O)CCl.Cl
C1CCN(CC1)S(=O)(=O)C2=CC=C(C=C2)OCC(=O)NC3=CC=CC=C3F
C1=CC2=C(N([N+](=C2C=C1)[O-])CCC(=O)N)C(=O)C3=CC(=C(C(=C3)Cl)N)Cl
CC1=CC=C(O1)C(C(=O)NCC2=CC=CO2)N(C3=CC=CC=C3OC)C(=O)CN4C5=CC=CC=C5N=N4
C/C(=N\N=C(/N)\SC1CC(=O)N(C1=O)C2=CC(=CC=C2)Cl)/C3=CC=CS3
C1COCCN1CC2=NC3=C(C=C(C=C3)Br)C(N2CC(=O)NN)C4=CC=CC=C4
CCN(CC)C(=O)CN1C=C(C2=CC=CC=C21)/C=C/3\C(=O)NC(=O)N(C3=O)C4=CC=CC=C4F
C1COCCN1CC2=NC3=C(C=C(C=C3)Br)C(N2CC(=O)NN)C4=CC=CC=C4
COC(=O)C1=C(SC(=C1)C2=CC=CC=C2)N
COC1=CC=C(C=C1)N(CC2=CC(=O)NC3=CC=CC=C32)C(=O)CCl
CN1C=NC2=C1C=CC(=C2)NC(=O)C3=CC=C(C=C3)Cl
CCC(C)(C)NC(=O)C(C1=CC=CN1C)N(C2=CC=C(C=C2)OC)C(=O)C3=CC=C(C=C3)C
C1=CC=C2C(=C1)N=NN2CC(=O)C3=CC=C(C=C3)Cl
CN1C=NC2=C1C=CC(=C2)OC(=O)C3=CC=CC=C3
CCOC1=CC=C(C=C1)NC(=O)CSC2=NC(=CC(=O)N2)NS(=O)(=O)C3=CC=C(C=C3)C
C1=CC2=NON=C2C(=C1)S(=O)(=O)NC3=C(C=CC(=C3)F)F
CCC1=CC(=O)OC2=C1C=CC(=C2)OC(=O)C3=CC=CO3
C1CN(CCN1C2=CC(=CC=C2)Cl)C(=O)C3=C(N=C4N3C=CS4)Cl
CC(C)C(C)NC(=O)C(C1=CC=CN1C)N(C2=CC=C(C=C2)NC(=O)C)C(=O)CN3C4=CC=CC=C4N=N3
C1=CC2=C(N([N+](=C2C=C1)[O-])CCC(=O)N)C(=O)C3=CC(=C(C(=C3)Cl)N)Cl
COC1=CC(=C(C=C1)/C=C/2\CC3=CC=CC=C3C2=O)O
CCOC(=O)C1=C(SC(=C1C2=CC=CC=C2)CN(C)C)NC(=O)CCl.Cl
CN(CC1=C(N=NN1C2=NON=C2N)C(=O)N/N=C/C3=CC(=CC=C3)OC)C4=CC=CC=C4
C1=CC=C2C=C1N=CC(=C/C3=CC=CC=C32)/C(=O)CCl
CC1=C(C(=CC=C1)NC2=NN=C(S2)SCC(=O)NC3=C(C=C(C=C3)C(F)(F)F)Cl)C
CCOC1=CC=C(C=C1)C2C(=NN(C2=O)C3=CC=C(C=C3)OC)C#N
CC(C)C1=CC=C(C=C1)NC(=O)CSC2=NC3=C(C(=O)N2CC4=CC=C(C=C4)C(=O)O)SC=C3
COC1=CC=C(C=C1)N/C=C/2\CCC3=CC=CC=C3C2=O
CC1=NN(C=C1CBr)S(=O)(=O)C2=CC=C(C=C2)NC(=O)NC3=CC=CC=C3O
CCC1=NN=C(S1)NS(=O)(=O)C2=CC=C(C=C2)NC(=O)/C=C/C3=CC=CC=C3Cl
CC1=CC=C(C=C1)C(=O)C2=C3C=CC(=CC3=[N+](N2CCC(=O)N)[O-])[N+](=O)[O-]
CCN1C2=NC(=O)N(C(=O)C2=NC(=N1)C3=CC=CC=C3)C
COC1=CC=CC=C1/C=C/C(=O)C2=C(C=CC(=C2)Br)OC(=O)C3=CC=CO3
C1=CC(=C(C=C1)C2C3=C(C(=O)N2CC4=CC=CO4)NN=C3C5=CC=CC=C5O)F
CC1=C(C(=CC=C1)C(=O)N2C=NC3=CC=CC=C32)C
CN1CCN2C(C1)C3(CC4=C2C=CC(=C4)N)C(=O)NC(=O)NC3=O
CC1=CC=CC=C1NC2=C/C(=N\S(=O)(=O)C3=CC=C(C=C3)C(=O)O)/C4=CC=CC=C4C2=O
C1CC(=O)N(C1=O)C2=C(C=CC(=C2)Br)OC(=O)C3=CC=CO3
C1=CC=C(C=C1)CN2C=C(C3=CC=CC=C32)/C=C/[N+](=O)[O-]
CC(=O)N1C=C(C2=CC=CC=C21)N(C3=CC=C(C=C3)Cl)C(=O)CCl
C1=CC=C2C(=C1)N=NN2CC(=O)N/N=C\C3=CC=CS3
C1=CC(=CC(=C1)NC(=O)NCCN2CCOCC2)C
CC1=CC=CC=C1NC2=NN=C(S2)SCC(=O)NC3=C(C=C(C=N3)C(F)(F)F)Cl
C1=CC=C(C(=C1)C2=NN=C(S2)NC(=O)C3=CC4=C(C=C3)N=CS4)C#N
CCC1=CC=C(C=C1)S(=O)(=O)/N=C/2\C=C(C(=O)C3=CC=CC=C32)NC4=CC=C(C=C4)C(=O)O
CC(C)C1=CC=C(C=C1)S(=O)(=O)NC2=CC=C(C=C2)SC(F)F
COC1=CC=C(C=C1)NS(=O)(=O)C2=CC3=C(C=C2)OC(=N3)NC4=CC5=C(C=C4)OCCO5
CN1C(=O)NC(=O)NC(=N1)CC3=CC=CC=C3
CC1=CC=C(C=C1)C(=O)C2=C3C=CC(=CC3=[N+](N2CCC(=O)N)[O-])C(F)(F)F
C1=CC=C(C=C1)C(C2=CC=CC=C2)NC(=O)COC(=O)CCC3=CNC4=CC=CC=C43
C1=CC(=CN=C1)CNC(=O)/C=C/C2=CC(=C(C=C2)Cl)[N+](=O)[O-]
CCCC1=CC=C(C=C1)NC(=O)CSC2=NC(=CC(=O)N2)NS(=O)(=O)C3=CC=C(C=C3)C
C1=CC(=C(C=C1Cl)Cl)CN2C=CSC2=NC(=O)CCl
C1=CC(=CN=C1)NC(=O)C2=CC(=C(C=C2)Cl)Cl
C1=CC2=C(N([N+](=C2C=C1)[O-])CCC(=O)N)C(=O)C3=CC(=C(C(=C3)Br)N)Cl
C1COCCN1CC2=NC3=C(C=C(C=C3)Br)C(N2CC(=O)NN)C4=CC=CC=C4
COC1=CC(=CC=C1)NC(=O)C2=CC3=C(C=C2)C(=O)N(C(=S)N3)C4=C(C=C(C=C4)OC)OC
CC1=CC=C(C=C1)C(=O)CSC2=NN=C(N2CC3=CC=CO3)CNC4=C(C=C(C=C4)C)C
CC(C)C12CN(CC(C1=O)(CN(C2)C(=O)C3=CC=CC=C3[N+](=O)[O-])C(C)C)C(=O)C4=CC=CC=C4[N+](=O)[O-]
COC1=C(SC(=C1C(=O)N2CCOCC2)NC(=O)CC3=CC=CC=C3OC)C
CCC1=NN=C(S1)NS(=O)(=O)C2=CC=C(C=C2)NC(=O)/C=C/C3=CC=CC=C3Cl
CC1=CC(=C(C=C1)NC2=NC(=C(C(=N2)N3CCOCC3)[N+](=O)[O-])N)C
C1=CC=C2C(=C1)C3=CC=CC=C3S2=NNC4=CC(=C(C=C4)Cl)C(=O)O
CC(C)C[C@@H](C(=O)OC(C)(C)C)NC(=O)C1=C(NC=N1)C(=O)N[C@@H](CC2=CC=CC=C2)C(=O)OCC3=CC=CC=C3
C1=CC(=CC(=C1)C(=O)NC(=O)NCC(=O)C2=CC=CC=C2SC3=CC=CC=C3)F
CC1=CC(=C(C=C1)NC(=O)NC2=CN=CC=C2)Cl
C1=CC(=CN=C1)NC(=O)CC2=CC(=C(C=C2)Cl)Cl
C1=CC=C2C(=C1)N=NN2CC(=O)N/N=C/C3=CC=CS3
C1=CC(=CC=C1Cl)C(=O)OC2=CC=C(C=C2)NC(=O)C3=CC=CC(=C3)Cl
COC1=CC=C(C=C1)N2CCN(CC2)C(=O)C3=CC(=O)NC4=CC=CC=C43
C1=CC(=CC=C1Br)CCCNC(=O)/C2=CC(=CC(=C2)Br)OC(=O)C3=CC=CO3
COC(=O)CC1COC2=CC=CC=C2N1C(=O)/C=C/C3=CC=CC=C3
C1=CC=C(C=C1)CN2C=C(C3=CC=CC=C32)/C=C/[N+](=O)[O-]
C1=CC=C(C=C1)/C=C(/C2=CC=CC=C2)N(C(=O)C(=O)O)C3=CC=CO3
COC1=CC=CC=C1/C=C/C(=O)C2=C(C=CC(=C2)Br)OC(=O)C3=CC=CO3
C1=CC=C(C=C1)CN2C=C(C3=CC=CC=C32)/C=C/[N+](=O)[O-]
C1=CC=C(C=C1)C2=CSC3=C2C(=NC=N3)SCC(=O)NC4=CC=C(C=C4)C(=O)O
C1=CC=C(C(=C1)C(=O)NC(=S)NC2=CC=C(C=C2)NC(=O)C3=CC(=CC=C3)Cl)Cl
C[C@]12[C@@H]3[C@H]([C@H](N1C(=O)N(C2=O)C4=CC(=CC=C4)Br)C5=CC=C(C=C5)F)C(=O)N(C3=O)C6CCCCC6
CCN(CC)C1=CC=C(C=C1)N(C(C2=CC=C(C=C2)OC)C(=O)NCC3CCCO3)C(=O)CN4C5=CC=CC=C5N=N4
C1COCCN1CC2=NC3=C(C=C(C=C3)Br)C(N2CC(=O)NN)C4=CC=CC=C4
CC1=CC(=O)OC2=C1C=CC(=C2)NC(=O)C3=CC=CC=C3OC(F)F
COC1=CC=C(C=C1)N(CC2=CC3=CC=CC=C3NC2=O)S(=O)(=O)C4=CC=C(C=C4)OC
CC1=CC(=CC=C1)N2C(C(C(=C2N)C#N)(C#N)C#N)C3=CC=CC=C3
CC1=CC(=CC(=C1)C)S(=O)(=O)NC2=CC=CC(=C2)S(=O)(=O)NC3=NC4=CC=CC=C4N=C3
COC1=CC=C(C=C1)N(CC2=CC(=O)NC3=CC=CC=C32)C(=O)CCl
C/C(=N\N=C(/N)\SC1CC(=O)N(C1=O)C2=CC(=CC=C2)Cl)/C3=CC=CS3
C1=CC(=CC=C1NS(=O)(=O)C2=CC(=C(C=C2)Br)C(F)(F)C(F)F)N
CC(=O)NC1C2=C(C=CC(=C2)Br)N(C1=O)CCN3CCOCC3.Cl
CC1=CC2=C(C=C1)N(C3=C2CCCC3)CC(CN4CCCCCC4)O.Cl
CC(=O)N1C=C(C2=CC=CC=C21)N(C3=CC=C(C=C3)[N+](=O)[O-])C(=O)CCl
C1=CC=C2C(=C1)C3=CC=CC=C3C2=NNC4=CC(=C(C=C4)Cl)C(=O)O
CC1=CC=C(C=C1)S(=O)(=O)/N=C/2\C=C(C(=O)C3=CC=CC=C32)NC4=CC=CC(=C4)C(=O)O
COC(=O)C1=C(SC(=C1)C2=CC=CC=C2)N
COC(=O)C1=C(C=CC(=C1)NC(=O)CC2=CC=CC=C2[N+](=O)[O-])Cl
CSC1=NSC(=N1)NC(=O)OCC2=CC=C(C=C2)Cl
COC1=CC=C(C=C1)C(=O)OC2=CN=CC=C2
CN(CC1=CC=C(C=C1)F)S(=O)(=O)C2=NN=C(S2)NC(=O)C3=CC=CC=C3Br
CC1=NC2=CC=CC3=C2C(=CC=C3)N1C
CC1=CC=CC=C1NC2=NN=C(S2)NC(=O)C3=C(C(=O)NC4=CC=CC=C43)C
C1=CC2=NON=C2C(=C1)S(=O)(=O)NC3=C(C=CC(=C3)F)F
CC(C)C1=CC=C(C=C1)N(C(C2=CN=CC=C2)C(=O)NC3CCCC3)C(=O)C4=CSN=N4
CC1=C(C=C(C(=C1)C)S(=O)(=O)/N=C/2\C=C(C(=O)C3=CC=CC=C32)NC4=CC=C(C=C4)C(=O)O)C
C/C(=N\N=C(/N)\SC1CC(=O)N(C1=O)C2=CC(=CC=C2)Cl)/C3=CC=CS3
C1=CC=C2C(=C1)N=NN2CC(=O)N/N=C\C3=CC=CS3
C1=CC2=C(N([N+](=C2C=C1)[O-])CCC(=O)N)C(=O)C3=CC(=C(C(=C3)Cl)N)Cl
COC1=CC=C(C=C1)C(=O)OC2=CN=CC=C2
COC1=CC=C(C=C1)NC(=O)C2CCCN(C2)S(=O)(=O)C3=CC4=C(C=C3)NC(=O)C=C4
C1COCCN1CC2=NC3=C(C=C(C=C3)Br)C(N2CC(=O)NN)C4=CC=CC=C4
C1CN(CCN1C2=CC=CC=C2)C(=S)NC3=CC(=CC=C3)S(=O)(=O)C(F)F
C1=CC=C(C=C1)CN2C=C(C(=N2)C3=CN=CC=C3)C=O
COC1=CC=C(C=C1)NC(=O)CC2C3=C(C=C2)OC(=O)NC4=CC=CC=C43
CCOC1=CC=C(C=C1)N(CC2=CC3=C(C=C(C=C3)C)NC2=O)S(=O)(=O)C4=CC=CC=C4
C1=CC=C(C(=C1)C(=O)NN2C(=O)/C(=C/C3=CC=C(C=C3)O)/SC2=S)O
CC1=CC=C(C=C1)C(=O)N2CCN(CC2)C3=CC=C(C=C3)NC#N
C1=CC2=C(N([N+](=C2C=C1)[O-])CCC(=O)N)C(=O)C3=CC(=C(C(=C3)Cl)N)Cl
COC1=CC=C(C=C1)C(=O)N2C3=CC4=C(C=C3N=C2SC)OCCO4
CC1=CC=C(C=C1)C2=NN(C=C2NC(=O)CCl)C3=CC=CC=C3
CC1=CC=C(C=C1)C(=O)N2CCN(CC2)C3=CC=C(C=C3)NC(=O)C4=CC(=C(C(=C4)OC)OC)OC
CCC1=NC(=NS1)NS(=O)(=O)C2=CC=C(C=C2)NC(=O)C3=CC=C(C=C3)OC(F)(F)F
CC1=CC(=C(C=C1)N2CCN(CC2)C(=O)C3=CC(=O)NC4=CC=CC=C43)C
C1=CC(=CC(=C1)C(=O)OC2=CC3=C(C=C2)OCO3)NC(=O)C4=CC=CC=C4
C1=CC(=CN=C1)NC(=O)C2=CC(=C(C=C2)Cl)Cl
CC1=CC=C(C=C1)C(=O)C2=C3C=CC(=CC3=[N+](N2CCC(=O)N)[O-])[N+](=O)[O-]
CC1=CC=C(C=C1)NC(=O)CN(C)C(=O)C2=C(N=CC=C2)NC3=CC=CC(=C3)C(F)(F)F
CC1=CC=C(C=C1)C(=O)OC2=CC3=C(C=C2)N(C=N3)C
CC(=O)NC1C2=C(C=CC(=C2)Br)N(C1=O)CCN3CCOCC3.Cl
CCOC(=O)C1=C(SC(=C1)C2=NC=CC=C2)N
COC1=C(C=C(C=C1)C2=NN(C(=N2)N)S(=O)(=O)C3=C(C(=C(C(=C3F)F)F)F)F)OC
C1=CC=C(C=C1)C2C3=C(C=CC(=C3)Br)N=C(N2CC(=O)NN)C4=CC=CC=C4
CCC(C)C1=CC=C(C=C1)N(C(C2=CN=CC=C2)C(=O)NC3CCCC3)C(=O)C4=CC=CO4
CCOC(=O)C1=C(SC(=C1C2=CC=C(C=C2)C)C(=O)NC3CCCC3)C(=O)C4=CC=CO4
CC1=CC(=NN1)S(=O)(=O)C2=NN=C(S2)NC(=O)C3=C(C=C(C=C3)C(F)F)Cl
C1=CC(=CC=C1NC2=CC=C(C3=NON=C23)[N+](=O)[O-])S(=O)(=O)N
CC(C)CS(=O)(=O)C1=NSC2=NC(=O)/C(=C\C3=CC=C(C=C3)OC(=O)C4=CC=CO4)/C(=N)N21
CCN(CC)C1=CC(=C(C=C1)C(F)(F)F)S(=O)(=O)C2=NC3=CC=CC=C32
CC1=CC=C(O1)C2=NN(C(C2)C3=CC=CO3)C(=O)CCl
CC1=CC=C(C=C1)OCC2=NC(=C(O2)NC3=CC=C(C=C3)OC)C#N
CC(C)CNS(=O)(=O)C1=CC=C(C=C1)CCC(=O)NC2=C(C=C(C=C2)Cl)OC3=CC=CC=C3
CC(C)CNS(=O)(=O)C
COC1=CC=C(C=C1)N2CCN(CC2)C(=O)C3=CC(=O)NC4=CC=CC=C43
COC1=C(C=C2C(N(CCC2=C1)C(=O)CCl)C3=C(C=CC(=C3)Br)F)OC
C1=CC=C(C=C1)C2=CSC(=N2)NC(=O)CCl
CCOC(=O)C1=C(SC(=C1)C2=CC=CC=C2)N
C1CN(CCN1C2=CC(=CC=C2)Cl)C(=O)C3=C(N=C4N3C=CS4)Br
COC1=CC=C(C=C1)NC(=O)C2CCCN(C2)S(=O)(=O)C3=CC4=C(C=C3)NC(=O)C=C4
CC1=CC2=C(C=C1)OC(=O)C(=C2)NCCOCC3=CC=CC=C3[N+](=O)[O-]
C1COCCN1CC2=NC3=C(C=C(C=C3)Br)C(N2CC(=O)NN)C4=CC=CC=C4
COC1=CC=C(C=C1)N(C(=O)CN2C3=CC=CC=C3N=N2)C4(CCCCC4)C(=O)NC5CCCC5
CC1=CC(=O)OC2=C1C=CC(=C2)NC(=O)C3=CC=CC=C3OC(F)F
C1=CC=C2C(=C1)C=CC(=C2/C=N\NC(=O)C3=CC(=CN=C3)Br)O
C1CC2=C(C1)SC(=C2C#N)NC(=S)NC(=O)C3=CC=CC=C3
C1=CC=C(C(=C1)C2=NN(N=N2)CC(=O)NCC3=CC=CO3)NC(=O)C4=CC=CC=C4F
COCCNC(=O)C(C1=CC=CC=C1)N(CC2=CC=CS2)C(=O)CN3C4=CC=CC=C4N=N3
C1=CC=C(C=C1)NC(=O)NN(C2=CC=CC=C2)C(=O)CCl
C1CC2=C(C1)SC(=C2C#N)NC(=S)NC(=O)C3=CC=CC=C3
C1=CC(=CC=C1Cl)SC2=CSC3=CC=CC=C32
COC1=CC=CC=C1OCNC(=O)CC2=CC(=O)NC3=CC=CC=C32
COC1=CC=C(C=C1)N(CC2=CC(=O)NC3=CC=CC=C32)C(=O)CCl
CCC(C)C1=CC=C(C=C1)N(C(C2=CN=CC=C2)C(=O)NC3CCCC3)C(=O)C4=CC=CO4
CCN1C2=NC(=O)N(C(=O)C2=NC(=N1)C3=CC=CC=C3)C
CC1=C(C2=C(O1)C(=C(C(=C2F)F)F)F)S(=O)(=O)NC3=CC=C(C=C3)C
C1C(N(N=C1C2=CC=CS2)C(=O)CCl)C3=CC=CO3
C1CC(=O)N(C1=O)C2=C(C=CC(=C2)Cl)OC(=O)C3=CC=CO3
CCC1=NN=C(S1)NS(=O)(=O)C2=CC=C(C=C2)NC(=O)/C=C/C3=CC=CC=C3Cl
C1=CC=C(C=C1)C(C2=CC=CC=C2)NC(=O)COC(=O)CC3=CC=CC(=C3)C(=O)C4=CC=CC=C=C4
C1=CC=C(C=C1)C2=CSC(=C2C(=O)O)NC(=O)/C=C/C3=CC=CS3
CC(=O)NC1C2=C(C=CC(=C2)Cl)N(C1=O)CCN3CCOCC3.Cl
COC1=CC=CC=C1/C=C\2/C(=O)N(C(=S)S2)CCC(=O)NNC(=O)C3=CC=CC=C3OC
CC1CCN(CC1)C2=C3C(=C(SC3=NC(=N2)C)C(=O)NC4=CC5=C(C=C4)OCCO5)C
C1=CC2=C(N([N+](=C2C=C1)[O-])CCC(=O)N)C(=O)C3=CC(=CC=C3)[N+](=O)[O-]
COC1=CC=CC=C1/C=C/C(=O)C2=C(C=CC(=C2)Br)OC(=O)C3=CC=CO3
C1=CC(=CC=C1F)SCC(=O)NC2=CC3=C(C=C2)C(=O)NC3=O
C1=CC=C2C(=C1)N=NN2CC(=O)N/N=C\C3=CC=CS3
C1=CC(=CC(=C1)NS(=O)(=O)C2=CC=C(C=C2)C(=O)NCC3=CC=C(C=C3)F)C(F)(F)F
CC1=CC=C(C=C1)NC(=O)CN(C)C(=O)C2=C(N=CC=C2)NC3=CC=CC(=C3)C(F)(F)F
CC1=CC=C(C=C1)OCC(=O)N/N=C/C2=CC=C(O2)[N+](=O)[O-]
CC1CC2=NON=C2C(=C1)S(=O)(=O)C3=CC=CC=C3Br
C1CCC(CC1)C2=CC=C(C=C2)S(=O)(=O)NC3=CC=CC(=C3)C(=O)O
C1=CC=C2C(=C1)C=CC(=C2NC(=O)CCl)C3=CC=CS3
CC1=CC=C(C=C1)C(=O)N2CCN(CC2)C3=CC=C(C=C3)NC(=O)C4=CC(=C(C(=C4)OC)OC)OC
CC1=CC=C(C=C1)S(=O)(=O)N=C/2\C=C(C(=O)C3=CC=CC=C32)OC
COC1=CC=C(C=C1)NC(=O)C2CCCN(C2)C(=O)C3=CC(=CC=C3)NC(F)(F)F
C1CN(CCN1CC(=O)C2=CC(=CC=C2)Cl)C(=O)CC3=CC=CS3
C1=CC(=C(C=C1Cl)Cl)CN2C=CSC2=NC(=O)CCl
CC1=NC2=CC=CC3=C2C(=CC=C3)N1C
CC1=CC=C(C=C1)C(=O)C2=C3C=CC(=CC3=[N+](N2CCC(=O)N)[O-])[N+](=O)[O-]
CC1=CC=C(C=C1)C(=O)C2=C3C=CC(=CC3=[N+](N2CCC(=O)N)[O-])[N+](=O)[O-]
CC1=CC=C(C=C1)C(=O)C2=C3C=CC(=CC3=[N+](N2CCC(=O)N)[O-])[N+](=O)[O-]
CC1=CC=C(O1)C(C(=O)NCC2=CC=CO2)N(C3=CC=CC=C3OC)C(=O)CN4C5=CC=CC=C5N=N4
COC(=O)C1=CC=C(C=C1)NC(=O)C2=CC=C(C=C2)NC(=O)C3=CC=CO3
C1CN(CCN1C2=CC(=CC=C2)Cl)C(=O)C3=C(N=C4N3C=CS4)Cl
COC1=CC=C(C=C1)C(=O)OC2=CN=CC=C2
CC(C)OP(=O)(C1(C=C(C(=O)C(=C1)Cl)Cl)NS(=O)(=O)C2=CC=C(C=C2)Cl)OC(C)C
CCN1C2=NC(=O)N(C(=O)C2=NC(=N1)C3=CC=CC=C3)C
C1=CC(=CN=C1)NC(=O)CCC2=CC(=C(C=C2)Cl)Cl
CC(=O)NC1=C(C=C(C=C1)C(F)(F)F)S(=O)(=O)C2=CC=C(C=C2)N3C(=O)CCC3=O
CC(=O)NC1C2=C(C=CC(=C2)Cl)N(C1=O)CCN3CCOCC3.Cl
C1=CC(=CC=C1NS(=O)(=O)C2=CC=C(C=C2)Br)S(=O)(=O)NC3=CC=CS3
COC1=CC=C(C=C1)NC(=O)C2=CC3=C(C=C2)C(=O)N(C(=S)N3)C4=C(C=C(C=C4)OC)OC
CC1=CC(=C(C=C1)C(=O)N2C=NC3=CC=CC=C32)C
CC1=CC(=CC=C1)N2C(=O)CC(C2=O)N(CC3=C(N(N=C3C)C)C)C(=S)NC4=CC=C(C=C4)Cl
C1=CC=C(C=C1)N2N=C3C=C(C(=CC3=N2)Cl)N
C1COCCN1CC2=NC3=C(C=C(C=C3)Br)C(N2CC(=O)NN)C4=CC=CC=C4
CCN(C1=CC=C(C=C1)N(C2=CN=CC=C2)C(=O)NC3CCCC3)C(=O)C4=CC=CO4
C1=CC=C(C=C1)N2N=C3C=C(C(=CC3=N2)Cl)N
COC1=CC=C(C=C1)N2CCN(CC2)C(=O)C3=CC(=O)NC4=CC=CC=C43
CCN1C2=NC(=O)N(C(=O)C2=NC(=N1)C3=CC=CC=C3)C
COC1=CC(=CC(=C1OC)OC)NC(=O)C2=CC(=NN=C2Cl)Cl
C1=CC=C2C(=C1)N=NN2CC(=O)C3=CC=C(C=C3)Cl
CC1=CC(=C(C=C1)N2CCN(CC2)C(=O)C3=CC(=O)NC4=CC=CC=C43)C
CC(=O)NC1=CC=C(C=C1)N(C(C2=C(C(=CC=C2)OC)OC)C(=O)NCC3CCCO3)C(=O)CN4C5=CC=CC=C5N=N4
C1=CC2=NON=C2C(=C1)S(=O)(=O)NC3=C(C=CC(=C3)F)F
CC1=CC=C(C=C1)S(=O)(=O)/C(=C/Cl)/NC(=O)C2=CC=CC=C2
C1COCCN1CC2=NC3=C(C=C(C=C3)Br)C(N2CC(=O)NN)C4=CC=CC=C4
C1=CC=C(C(=C1)/C=C/C(=O)C2=C(C=CC(=C2)Br)OC(=O)C3=CC=CO3)F
CC1=CC(=CC=C1)NS(=O)(=O)C2=NN=C(S2)NC(=O)C3=CC=C(C=C3)Cl
CC1=CC(=C(C=C1)O)NC2=NC=NC3=CC=CC=C32.Cl
CC1=CC=C(C=C1)S(=O)(=O)N2CCN(CC2)S(=O)(=O)C3=CC4=C(C=C3)OCCO4
CC(=O)N1C=C(C2=CC=CC=C21)N(C3=CC=C(C=C3)Cl)C(=O)CCl
C1=CC=C(C(=C1)/C=C/C=N/N2C(=NNC2=S)C3=CC=CO3)[N+](=O)[O-]
C/C(=N\N=C(/N)\SC1CC(=O)N(C1=O)C2=CC=C(C=C2)Cl)/C3=CC=CS3
C1CN(CCN1C2=CC=CC=C2)C(=O)C3=CC(=O)NC4=CC=CC=C43
COC1=CC=C(C=C1)NS(=O)(=O)C2=CC3=C(C=C2)OC(=N3)NC4=CC5=C(C=C4)OCCO5
CC(C)(C)C1=CC=C(C=C1)C(=O)NC2=CC=C(C=C2)S(=O)(=O)NC3=NC4=CC=CC=C4N=C3
C1CCC(CC1)C2=CC=C(C=C2)S(=O)(=O)NC3=CC=CC(=C3)C(=O)O
COC1=CC=CC2=C1OC(=O)C3=CC=CC=C32
CC1=CC(=C(C(=C1)Br)NC(=O)CON2C3=C(C=CC(=C3)S(=O)(=O)C)N=N2)Br
CC1=CC(=C(C=C1)NC2CC(=NN2)S(=O)(=O)C3=CC(=C(C=C3)C(F)(F)F)F)Cl
C1=CC(=NN=C1)CNC(=O)/C=C/C2=CC(=C(C=C2)Cl)[N+](=O)[O-]
CC1=CC=C(C=C1)NC2=C(C(=O)N(N=C2)C34CC5CC(C3)CC(C5)(C4)CC(=O)O)Cl
CC(=O)N1C=C(C2=CC=CC=C21)C(=O)/C=C/C3=CC=CC(=C3)Cl
C1=CC=C(C=C1)CN2C=C(C3=CC=CC=C32)/C=C/[N+](=O)[O-]
CN1C2=NC(=O)N(C(=O)C2=NC(=N1)C3=CC=C(C=N3)Cl)C
C1=CC=C2C(=C1)N=NN2CC(=O)N/N=C/C3=CC=CS3
COC1=CC=CC=C1/C=C\2/C(=O)N(C(=S)S2)CCC(=O)NNC(=O)C3=CC=CC=C3OC
C1=CC=C(C(=C1)C(=O)OC2=CN=CC=C2)[N+](=O)[O-]
CCC(C)(C)NC(=O)C(C1=CC=C(C=C1)O)N(C2=CC=C(C=C2)NC(=O)C)C(=O)CN3C4=CC=CC=C4N=N3
CC1=CC=C(C=C1)C2CC(=NN2C(=O)CCl)C3=CC=CS3
COC1=CC=CC=C1N2CCN(CC2)CC(COC3=CC=CC4=CC=CC=C43)O
CC1=C(C(=NN1)C(=O)N(C2=CC=C(C=C2)Cl)C(=O)C3=CC=CC=C3)C
CC(C)(C)C1=CC=C(C=C1)S(=O)(=O)NC2=CC=C(C=C2)NC(=O)C3=CC=CC=C3
CC1=C(C=C(C=C1)C(=O)N2C=CC3=CC=CC=C32)C
CC(C)CNS(=O)(=O)C1=CC=C(C=C1)CCC(=O)NC2=C(C=CC(=C2)Cl)OC3=CC=CC=C3
C1=CSC(=C1)C(=O)OC2=CC3=C(C=C2)C=CC(=O)O3
COC1=CC(=C(C=C1OC)N2C3=CC=CC=C32)OC(=O)CCl
CC1=CC(=C(N1C2=CC(=CC=C2)[N+](=O)[O-])C)C(=O)CCl
C1C(N(N=C1C2=CC=CS2)C(=O)CCl)C3=CC=CO3
CCOC1=CC=C(C=C1)NC(=O)CSC2=NC(=CC(=N2)NC3=CC=CC(=C3)NC(=O)O)C
COC1=CC=CC=C1N2CCN(CC2)CC(COC3=CC=CC4=CC=CC=C43)O
C1=CC=C2C(=C1)N=NN2CC(=O)N/N=C/C3=CC=CS3
COC1=CC=CC=C1/C=C\2/C(=O)N(C(=S)S2)CCC(=O)NNC(=O)C3=CC=CC=C3OC
C1=CC(=NN=C1)CNC(=O)/C=C/C2=CC(=C(C=C2)Cl)[N+](=O)[O-]
CC1=NC2=C(C=C(C=C2)Br)C(N1CC(=O)NN)C3=CC=CC=C3
CCOC1=CC=C(C=C1)N(CC2=CC3=C(C=C(C=C3)C)NC2=O)S(=O)(=O)C4=CC=CC=C4
CCOC(=O)C1=C(SC(=C1C2=CC=CC=C2)CN(C)C)NC(=O)CCl.Cl
C1=CC=C(C=C1)CNC(=O)C2=CC(=C(C=C2)OCC(C(F)(F)F)F)C(F)(F)F
COC1=CC=C(C=C1)N(CC2=CC(=O)NC3=CC=CC=C32)C(=O)CCl
CC1=CC=C(C=C1)S(=O)(=O)/C(=C/Cl)/NC(=O)C2=CC=CC=C2
C1=CC=C(C(=C1)C(=O)OC2=CN=CC=C2)[N+](=O)[O-]
C1=CC=C(C=C1)C2C=CC(C3=CC=CC=C32)/C=C/[N+](=O)[O-]
COC1=CC(=C(C=C1OC)OC)NC(=O)C2=CC(=NN=C2Cl)Cl
CC1=CC(=C(N1C2=CC(=CC=C2)[N+](=O)[O-])C)C(=O)CCl
CC(C)C1=CC=C(C=C1)S(=O)(=O)NC2=CC=C(C=C2)SC(F)F
CC1=CC2=C(C=C1)NC(=O)C(=C2)CN(CCC3=CC=CC=C3)CC4=NN=NN4CC5CCCO5
COC(=O)C1=C(SC(=C1)C2=CC=CC=C2)N
C1=CC=C(C=C1)C2=CSC3=C2C(=NC=N3)SCC(=O)NC4=CC=C(C=C4)C(=O)O
COC1=CC=CC=C1CCNC(=O)C(=O)NCC2N(CCO2)S(=O)(=O)C3=CC4=C(C=C3)OCCO4
C1=CC=C2C(=C1)/C(=C/C3=C(N(C(=O)NC3=O)C4=CC=CC=C4F)O)C=N2
CCN(CC)C(=O)N1C=C(N1C)N(C2=CC=CC=C2)/C=C/C3\CC(=O)NC4=CC=CC=C43
C1C(N(N=C1C2=CC=CS2)C(=O)CCl)C3=CC=CO3
C1CN(CCN1C2=CC(=CC=C2)Cl)C(=O)C3=C(N=C4N3C=CS4)Cl
CS1=C2C(=CC=C1)C(=O)N2C3=CC=CC=C3
CCN(C1=C(N=C1C(=O)COC2=CC=CC=C2)NC3=CC=C(C=C3)OC)C(=O)CN4C5=CC=CC=C5N=N4
CCOC(=O)C1=C(C2=C(O1)N=C(C3=C2CCCC3)CC(C)C)N
CC(C)C1=CC=C(C=C1)N(C(C2=CN=CC=C2)C(=O)NC3CCCC3)C(=O)C4=CSN=N4
C1=CC(=CN=C1)NC(=O)C2=CC(=C(C=C2)Cl)Cl
CC1=CC(=C(C=C1)OC)NC(=O)CSC2=NC3=C(C(=CS3)C)C(=O)N2
C1=CC=C(C=C1)C2=CSC(=C2C(=O)O)NC(=O)/C=C/C3=CC=CS3
C1=CC=C(C=C1)CN2C=C(C3=CC=CC=C32)/C=C/[N+](=O)[O-]
CC1=CC=C(C=C1)OCC2=NC(=C(O2)NC3=CC=C(C=C3)OC)C#N
COC(=O)C1=C(SC(=C1)C2=CC=CC=C2)N
CCCCNC(=O)N(C1C(SC(=S)N1/N=C/C2=CC=C(C=C2)N(C)C)(C)C)O
CC(C)CN(CCC(=O)O)CC(C)C
COC(=O)C1=CC=C(C=C1)NC(=O)C2=CC=C(C=C2)NC(=O)C3=CC=CO3
COC1=CC=CC=C1/C=C/C(=O)C2=C(C=CC(=C2)Br)OC(=O)C3=CC=CO3
C1COCCN1C(=O)CN2C=C(C3=CC=CC=C32)/C=C/4\C(=O)NC(=O)N(C4=O)C5=CC=CC=C5F
CC1=CC=C(C=C1)NC(=O)CN(C)C(=O)C2=C(N=CC=C2)NC3=CC=CC(=C3)C(F)(F)F
C1=CC=C(C=C1)C(C2=CC=CC=C2)C(=O)NC(=S)NC3=CC=CC(=C3)C(=O)O
CC1=CC(=C(N1CC2=CC=CO2)C)C(=O)CCl
C1CN(CCN1C2=CC=CC=C2)C(=O)C3=CC(=O)NC4=CC=CC=C43
CN(CC1=NC=CN=C1)C(=O)C2=NOC(=C2)COC3=CC=CC=C3SC
C1CN(CCN1C2=CC=CC=C2)C(=O)C3=CC(=O)NC4=CC=CC=C43
CCOC(=O)C1CCN(CC1)C(=O)C2=CC3=C(C=C2)S/C(=C/C4=CC=CC(=C4)C)/C(=O)N3
C1=CC=C(C(=C1)C2=NN(N=N2)CC(=O)NCC3=CC=CO3)NC(=O)C4=CC=CC=C4F
C[C@H]1C(=O)N[C@H](C(=O)N[C@@H](CCCCNC2=C(C=C(C=C2I)[N+](=O)[O-])C(=O)N1)C(=O)N)CC(=O)N
C1=CC=C(C(=C1)C2=NN(N=N2)NC(=O)NCC3=CC=CS3)NC(=O)C4=CC=CC=C4F
C1CN(CCN1C2=CC=CC=C2)C(=O)C3=CC(=O)NC4=CC=CC=C43
CC1=CC=C(C=C1)OCC(=O)N/N=C/C2=CC=C(O2)[N+](=O)[O-]
CCCCC1=CC=C(C=C1)NC(=O)CSC2=NN(C2)NC(=O)NC3=CC=CC(=C3)C
COC1=CC=C(C=C1)N(CC2=CC3=CC=CC=C3NC2=O)S(=O)(=O)C4=CC=C(C=C4)OC
CC1=CC(=C(C(=C1)Br)NC(=O)CON2C3=C(C=CC(=C3)S(=O)(=O)C)N=N2)Br
COC1=CC=C(C=C1)N(CC2=CC(=O)NC3=CC=CC=C32)C(=O)CCl
CC1=CC(=C(C=C1)NS(=O)(=O)C2=CC3=C(C=C2)NC=C(C3=O)C(=S)N4CCC5=CC=CC=C54)C
C1=CC=C(C=C1)CN2C=C(C3=CC=CC=C32)/C=C/[N+](=O)[O-]
CC1=CC2=C(C=C1)N(C(=O)C2NC(=O)C)CCN3CCOCC3
COCCOC1=CC=C(C=C1)/C=C/2\C(=O)N(C(=S)S2=O)CC3=CC=CC=C3OC(=O)CN4C5=CC=CC=C5N=N4
C1=CC=C2C(=C1)N=NN2CC(=O)C3=CC=C(C=C3)Cl
CC1=CC=CC=C1NC2=C/C(=N\S(=O)(=O)C3=CC=C(C=C3)C(=O)O)/C4=CC=CC=C4C2=O
CC1=CC=C(C=C1)S(=O)(=O)/N=C/2\C=C(C(=O)C3=CC=CC=C32)NC4=CC=CC(=C4)C(=O)O
C1=CC=C(C(=C1)CN2C(=NN=N2)S(=O)(=O)C3=CC=CC(=C3)Cl)C(F)(F)F
COC1=CC=CC=C1C(=O)OC2=CC=CC=C2[N+](=O)[O-]
CC1=CC=C(O1)C(C(=O)NCC2=CC=CO2)N(C3=CC=C(C=C3)OC)C(=O)CN4C5=CC=CC=C5N=N4
CC1=CC(=C(C=C1)N2CCN(CC2)C(=O)C3=CC(=O)NC4=CC=CC=C43)C
C1=NC(=N1)CN=C/S(=O)C2=CC=C(C=C2)Cl
CC(=O)NC1=CC=C(C=C1)N(C(C2=C(C(=CC=C2)OC)OC)C(=O)NCC3CCCO3)C(=O)CN4C5=CC=CC=C5N=N4
C1=CC2=C(N([N+](=C2C=C1)[O-])CCC(=O)N)C(=O)C3=CC=C(C=C3)Cl
CN(CC1=CC=C(C=C1)F)S(=O)(=O)C2=NN=C(S2)NC(=O)C3=CC=CC=C3Br
C1CN(CCN1C2=CC=CC=C2)C(=O)C3=CC(=O)NC4=CC=CC=C43
CCC1=NN=C(S1)NS(=O)(=O)C2=CC=C(C=C2)NC(=O)/C=C/C3=CC=CC=C3Cl
CCC(C)(C)NC(=O)C(C1=CC=C(C=C1)NC(=O)CSC2=CC=C(C=C2)OC(F)(F)F)Cl
C1=CC=C(C=C1)C2=CSC3=C2C(=NC=N3)SCC(=O)NC4=CC=C(C=C4)C(=O)O
CCOC1=CC=C(C=C1)N(CCC2=CC(=C(C=C2)OC)C(=O)NC3CCO3)C
COC1=CC(=C(C=C1)/C(=N/OC(=O)CSC2=CC=CC=C2)/N)OC
CCC1=CC=CC(=C1)N(C(C2=CN=CC=C2)C(=O)NC3CCCCC3)C(=O)CCl
C1=CC(=NN=C1)NC(=O)CCOC2=CC(=C(C=C2)Cl)Cl
CC1=CC=C(C=C1)NC(=O)CN(C)C(=O)C2=C(N=CC=C2)NC3=CC=CC(=C3)C(F)(F)F
COC(=O)C1=CC=CC=C1NC(=O)C2=CC3=C(C=C2)OCCCO3
CCOC(=O)C1COC2=C(C1)C(=C(C=C2)NC(=O)C3=CC=CO3)CN4CC5=CC=CC=C5N4
C1=CC=C2C(=C1)N(C3=CC=CC=C3S2)C(=O)COC(=O)C4=CN=CC=C4
CC(=O)NC1C2=C(C=CC(=C2)Cl)N(C1=O)CCN3CCOCC3.Cl
CC1=CC=C(O1)C(C(=O)NCC2=CC=CO2)N(C3=CC=CC=C3OC)C(=O)CN4C5=CC=CC=C5N=N4
C1=CC=C2C(=C1)N=NN2CC(=O)N(CC3=CC=CS3)C(C4=CC=CO4)C(=O)NCC5=CC=CO5
CC1=CC(=O)OC2=C1C=CC(=C2)NC(=O)CC3=CC=CC=C3[N+](=O)[O-]
C1=CC=C(C=C1)C2C3=C(C=CC(=C3)Br)N=C(N2CC(=O)NN)C4=CC=CC=C4
CC1=C(C=C(C=C1)NS(=O)(=O)C2=CC3=C(C=C2)NC=C(C3=O)C(=O)N4CCC5=CC=CC=C54)C
CCOC(=O)C1=C(SC(=C1C2=CC=CC=C2)CN(C)C)NC(=O)CCl.Cl
C1=CC=C(C(=C1)C(=O)NC2=CC(=C(C=C2)OCC(C(F)F)F)F)O
CN(CC1=CC=C(C=C1)Cl)S(=O)(=O)C2=NN=C(S2)NC(=O)C3=CC=CC=C3Br
CC1=CC=C(C=C1)NS(=O)(=O)C2=CC=C(C=C2)NC(=O)CC3=CC=C(C=C3)C(F)(F)F
CC1=CC=C(C=C1Cl)N2C(=O)CSC3=C2C=C(C=C3)C(=O)NCN4CCCOCC4
CC(C)C1=CC=C(C=C1)N(C(C2=CN=CC=C2)C(=O)NC3CCCC3)C(=O)C4=CC=CO4
COC1=CC=C(C=C1)C(=O)OC2=CC3=CC=CC=C3N=N2
C1=CC=C(C=C1)CN2C=C(C3=CC=CC=C32)/C=C/[N+](=O)[O-]
CC(C)CC(=O)NC(C1=CC=CC=C1Cl)C2=C(C=CC3=CC=CC=C32)O
CCC1CCC2=C(C=C1)N(C(=O)C2C(=O)C)CCN3CCOCC3
CC1=CC(=C(C=C1)O)NC2C=NNC3=CC=CC=C32.C
C1CC2=C(C1)SC(=C2C#N)NC(=S)NC(=S)NC(=O)C3=CC=CC=C3
CC1=C(ON=C1C)NS(=O)(=O)C2=CC=C(C=C2)NC(=O)C3=C(C4=C(O3)C=CC(=C4)Cl)C
C1CCC(CC1)S(=O)(=O)C2=CC=C(C=C2)OCC(=O)NC3=CC=C(C=C3)C(F)F
C1CN(CCN1C2=CC=CC=C2)C(=O)C3=CC(=O)NC4=CC=CC=C43
COC1=CC=C(C=C1)N/C(=O)C2=CC3=C(C=C2)C(=O)NC3=O
CC1=CC2=C(C=C1C)NC(=O)CC2C3=C(C=CC=C3)OC
CC1=CC=C(C=C1)C(=O)N2CCN(CC2)C3=CC=C(C=C3)NC(=O)C4=CC(=C(C(=C4)OC)OC)OC
CC(C)(C)OC(=O)[C@H](CC1=CC=CC=C1)NC(=O)C2=CC=C(N=C2)NC(=O)CC3=CC=CC=C3
COC1=CC=C(C=C1)N(CC2=CC3=CC=CC=C3NC2=O)S(=O)(=O)C4=CC=C(C=C4)OC
CC(=O)N1C=C(C2=CC=CC=C21)N(C3=CC=C(C=C3)[N+](=O)[O-])C(=O)CCl
CC(C)CN(CCC(=O)O)C(C)C
C1=CC=C(C=C1)CN2C=C(C3=CC=CC=C32)/C=C/[N+](=O)[O-]
CC1=CC=C(O1)C=CC2=C(C=C(C=O)N(C2)C(=O)CCl)C3=CC=CO3
C1=CC=C(C=C1)CN2C=C(C(=N2)C3=CN=CC=C3)C=O
COC1=CC(=CC(=C1OC)OC)NC(=O)C2CC(=NO2)C3=CC(=CC=C3)Br
C1=CC=C(C=C1)CCN(CC2=CC=CC=C2)C(=O)COC(=O)C3=CC=CC=C3
CCC(C)(C)NC(=O)C(C1=CC=CN1C)N(C2=CC=C(C=C2)NC(=O)C)C(=O)CN3C4=CC=CC=C4N=N3
CC(=O)NC1=CC=C(C=C1)N(C(C2=C(C(=CC=C2)OC)OC)C(=O)NCC3CCCO3)C(=O)CN4C5=CC=CC=C5N=N4
COC1=CC=C(C=C1)NC(=S)NC(C2=CN=CC=C2)C(=O)C3=CC(=O)NC4=CC=CC=C43
CC1=CC=C(C=C1)N2C(=O)CC(C2=O)CCS3=C(C=CC=C3)Cl
COC1=CC=C(C=C1)N(C(=O)CN2C3=CC=CC=C3N=N2)C4(CCCCC4)C(=O)NC5CCCC5
CC1=NC2=CC=CC3=C2C(=CC=C3)N1C
CC1=CC=C(C=C1)C(=O)OC2=CC3=C(C=C2)N(C=N3)C
CC(C)C[C+](=O)(C1=CC=CC=C1)C(=O)NC2=C(N=CC(=C2)C(=O)NC)C(=O)CC3=CC=CC=C3
CC1=CC(=O)OC2=C1C=CC(=C2)NC(=O)CC3=CC=CC=C3[N+](=O)[O-]
CC(C)CS(=O)(=O)C1=NSC2=NC(=O)/C(=C\C3=CC=C(C=C3)OC(=O)C4=CC=CO4)/C(=N)N21
C1=CC2=C(O1)C=CC(=C2)NC(=O)C3=C(OC=N3)C4=CC=CC=C4
C/C(=N\N=C(/N)\SC1CC(=O)N(C1=O)C2=CC(=CC=C2)Cl)/C3=CC=CS3
CC1=CC(=C(C(=C1)NC(=O)CN2C3=C(C=C2)C(=O)C(=S)N3)S(=O)(=O)C4=CC=CC=C4)C
CC1=CC=C(O1)/C=C/2\C(=O)NC(=S)N(C2=O)C3=CC(=CC=C3)OC
COC(=O)COC(=O)\C1=C(NC2=CC=C1C(=CC=C2)OC)C(=O)C3=CC=CO3
C1CN(CCN1C/C=C/C2=CC=CC=C2)C3CC(=O)N(C3=O)CC4=CC=CS4
C1=CC=C(C=C1)C(C2=CC=CC=C2)C(=O)NC(=S)NC3=CC=CC(=C3)C(=O)O
C1=CC=C(C=C1)CN(CC2=CC=C(C=C2)C(=O)O)S(=O)(=O)C3=CC=C(C=C3)Cl
CN1C=NC2=C1C=CC(=C2)NC(=O)C3=CC=C(C=C3)Cl
CCC1=CC=C(C=C1)N(CC2CCC3=CC=CC=C3NC2=O)S(=O)(=O)C4=CC=C(C=C4)OC
CC1=CC=C(C=C1)CN2C(=O)CSC3=C2C=C(C=C3)C(=O)NCN4CCCOCC4
C1=CC=C2C(=C1)C(=O)OC3=CC=CC=C32
CC1=CC=C(C=C1)S(=O)(=O)/N=C/2\C=C(C(=O)C3=CC=CC=C32)NC4=CC=CC(=C4)C(=O)O
C1C2=C(N(N=C2CS1(=O)=O)C3=CC(=CC=C3)Cl)NC(=O)C4=CC5=C(C=C4)OCO5
C1=CC=C(C(=C1)C(=O)OC2=CN=CC=C2)[N+](=O)[O-]
C1=CC=C2C(=C1)N=NN2CC(=O)C3=CC=C(C=C3)Cl
C1=CC2=C(N([N+](=C2C=C1)[O-])CCC(=O)N)C(=O)C3=CC(=CC=C3)[N+](=O)[O-]
C1CN(CCN1C2=CC(=CC=C2)Cl)C(=O)C3=C(N=C4N3C=CS4)Cl
CC(C)OC1=C(OC2=CC=CC(=C1)N(C=O)C2=O)CC3=CC=CO3
CCC1=CC2=C(C=C1)N(C(=O)C2NC(=O)C)CCN3CCOCC3.Cl
C1=CC=C(C(=C1)C(=O)NC2=CC(=C(C=C2)OC(C(F)(F)F)C(F)F)O)N
C1COCCN1CC2=NC3=C(C=C(C=C3)Br)C(N2CC(=O)NN)C4=CC=CC=C4
C1=CC=C2C(=C1)C3=CC=CC=C3C2=NNC4=CC(=C(C=C4)Cl)C(=O)O
CCC1=NN=C(S1)NS(=O)(=O)C2=CC=C(C=C2)NC(=O)/C=C/C3=CC=CC=C3Cl
CC1=CC(=O)OC2=C1C=CC(=C2)NC(=O)C3=CC=CC=C3OC(F)F
C1=CC=C(C=C1)CN2C=C(C3=CC=CC=C32)OC=C/[N+](=O)[O-]
C1=CC=C(C=C1)CCN(CCC2=CC=CC=C2)C(=O)CCl
CC(=O)NC1=CC=C(C=C1)N(C(C2=C(C=CC=C2)OC)C(=O)NCC3CCCO3)C(=O)CN4C5=CC=CC=C5N=N4
C1=CC(=CC=C1NS(=O)(=O)C2=CC=C(C=C2)Br)S(=O)(=O)NNC3=CC=CC=C3
C1=CC=C(C=C1)CN2C=C(C3=CC=CC=C32)/C=C/[N+](=O)[O-]
C1=CC=C(C=C1)CN2C=C(C3=CC=CC=C32)/C=C/[N+](=O)[O-]
CCN(C1=CC=C(C=C1)OC)S(=O)(=O)C2=NN=C(S2)NC(=O)COC3=CC=C(C=C3)C
CCOC(=O)C1=C(SC(=C1C2=CC=CC=C2)CN(C)C)NC(=O)CCl.Cl
C1=CSC(=C1)C(=O)OC2=CC3=C(C=C2)C=CC(=O)O3
C1=CC=C(C(=C1)CN2C=CSC2=NC(=O)CCl)Cl
C1=CC=C(C=C1Br)CN(C(C2=CC=CO2)C(=O)NCC3=CC=CO3)C(=O)CN4C5=CC=CC=C5N=N4
CC1=C(C(=CC=C1)N2CCN(CC2)C(=O)C3=CC(=O)NC4=CC=CC=C43)C
COC1=CC=C(C=C1)N/C=C/2\CCC3=CC=CC=C3C2=O
CC1=C(C(=CC=C1)NS(=O)(=O)C2=CC3=C(C=C2)NC=C(C3=O)C(=O)N4CCC5=CC=CC=C54)C
COC1=CC=C(C=C1)C(C(C2=CN=CC=C2)C(=O)NC3CCCCC3)C(=O)CCl
CCNC(=O)C1=C(SC(=C1)C2=CC=CC=C2)N
CC1=CC=C(O1)C2=NN(C(C2)C3=CC=CO3)C(=O)CCl
COCCNC(=O)C(C1=CC=CC=C1)N(C2=CC=CS2)C(=O)C3=CC=CC=C3
C1=CC=C(C=C1)C(C2=CC=CC=C2)C(=O)NC(=S)NC3=CC=CC(=C3)C(=O)O
CC1=CC(=O)OC2=C1C=CC(=C2)NC(=O)C3=CC=CC=C3OC(F)F
COC1=CC=C(C=C1)NC(=O)C2CCCN(C2)S(=O)(=O)C3=CC4=C(C=C3)NC(=O)C=C4
CC1=CC=C(C=C1)C(=O)C2=C3C=CC(=CC3=[N+](N2CCC(=O)N)[O-])C(F)(F)F
C1CCC(CC1)C2=CC=C(C=C2)S(=O)(=O)NC3=CC=CC(=C3)C(=O)O
C1=CC=NC(=C1)SCC(=O)NC2=NON=C2[N+](=O)[O-]
CC(C)C[C@@H](C(=O)OC(C)(C)C)NC(=O)C1=C(NC=N1)C(=O)N[C@@H](CC2=CC=CC=C2)C(=O)OCC3=CC=CC=C3
CC1=CC=C(C=C1)C(=O)SC2=NN=C(S2)S(=O)(=O)NC3=CC=CC(=C3)C
CC(=O)NC1=CC=C(C=C1)N(C(C2=C(C(=CC=C2)OC)OC)C(=O)NCC3CCCO3)C(=O)CN4C5=CC=CC=C5N=N4
CC(=O)N(C)C1=CC=C(C=C1)NS(=O)(=O)C2=C(C=CC(=C2)Cl)Cl
COC1=CC=C(C=C1)N(CC2=CN=CC=C2)C(=O)CC3=CN(CC4=CC=CC=C43)C(=O)O
CC1=CC2=C(C=C1)N(C(=O)C2NC(=O)C)CCN3CCOCC3
CC(=O)N(C)C1=CC=C(C=C1)NS(=O)(=O)C2=C(C=CC(=C2)Cl)Cl
C1=CC=C(C(=C1)/C=C/C=N/N2C(=NNC2=S)C3=CC=CO3)[N+](=O)[O-]
COC1=CC=C(C=C1)S(=O)(=O)N2CCN(CC2)C(=O)NC3=CC=CC=C3OC
COC1=CC=C(C=C1)N(CC2=CC(=O)NC3=CC=CC=C32)C(=O)CCl
CC1=CC2=C(C=C1)N(C(=O)C2NC(=O)C)CCN3CCOCC3
CC(C)(C)C1CCC2=C(C1)C(=NO2)C(=O)NC3=CN=CC=C3
CN1C=NC2=NC(=C1)NC(=O)C(=O)CCC2=NC(=O)NC3=CC=CC=C3
C1=CC(=C(C=C1C(F)F)S(=O)(=O)NC2=C(C=CC(=C2)N)Cl)C(=O)NC3=CC=CC=C3
C1=CC(=CN=C1)OC(=O)C2=CC=C(C=C2)Cl.Cl
CC(=O)NC1C2=C(C=CC(=C2)Br)N(C1=O)CCN3CCOCC3.Cl
COC1=CC=C(C=C1)N(CC2=CC3=CC=CC=C3NC2=O)S(=O)(=O)C4=CC=C(C=C4)OC
COC1=CC=CC=C1/C=C/C(=O)C2=C(C=CC(=C2)Br)OC(=O)C3=CC=CO3
COC1=CC=C(C=C1)N(CC2=CC(=O)NC3=CC=CC=C32)C(=O)CCl
COC1CCC(=O)OC2=C1C=CC(=C2)OC(=O)C3=CC=CO3
C1=CC=C(C=C1)C2=CSC3=C2C(=NC=N3)SCC(=O)NC4=CC=C(C=C4)C(=O)O
CC1=CC=C(O1)C(C(=O)NCC2=CC=CO2)N(C3=CC=C(C=C3)OC)C(=O)CN4C5=CC=CC=C5N=N4
C1=CC=C(C(=C1)/C=C/C(=O)C2=C(C=CC(=C2)Cl)OC(=O)C3=CC=CO3)F
C1=CC=C(C=C1)CN(CC2=CC=C(C=C2)C(=O)O)S(=O)(=O)C3=CC=C(C=C3)Cl
CC1=CC=C(C=C1)C2CC(=NN2C(=O)CCl)C3=CC=CS3
C1=CC=C2C(=C1)C(=O)N(C=N2)NC(=O)C3=CC=C(C=C3)Br
C1=CSC(=C1)C(=O)OC2=CC3=C(C=C2)C=CC(=O)O3
C[C@]12[C@@H]3[C@H]([C@H](N1C(=O)N(C2=O)C4=CC(=CC=C4)Br)C5=CC=C(C=C5)F)C(=O)N(C3=O)C6CCCCC6
COC1=CC=C(C=C1)N(C(C2=CN=CC=C2)C(=O)NC3CCCC3)C(=O)C4=CC=CO4
C1=CC(=C(C=C1Cl)CC2=C(C=CC(=C2)Cl)O)O
CC1=CC(=CC=C1)N2C(C(C(=C2N)C#N)(C#N)C#N)C3=CC=CC=C3
C1=CC=C(C=C1)C2=CSC3=C2C(=NC=N3)SCC(=O)NC4=CC=C(C=C4)C(=O)O
C1=CC(=NN=C1)CNC(=O)/C=C/C2=CC(=C(C=C2)Cl)[N+](=O)[O-]
CCOC1=CC=C(C=C1)NC(=O)CSC2=NC(=NN=C2)S(=O)(=O)NC3=NC=CS3
C1CC2=C(C1)SC(=C2C#N)NC(=S)NC(=S)NC(=O)C3=CC=CC(=C3)Cl
CC1=CC(=C(N1C2=CC(=CC=C2)[N+](=O)[O-])C)C(=O)CCl
COC1=CC=C(C=C1)N(C(C2=CN=CC=C2)C(=O)NC3CCCCC3)C(=O)CCl
C1CN(CCN1C2=CC=CC=C2)C(=O)C3=CC(=O)NC4=CC=CC=C43
CCOC(=O)C1=C(SC(=C1C2=CC=CC=C2)CN(C)C)NC(=O)CCl
CC1=CC=C(C=C1)NC(=O)CN(C)C(=O)C2=C(N=CC=C2)NC3=CC=CC(=C3)C(F)(F)F
CC(C)C1=CC=C(C=C1)S(=O)(=O)NC2=CC=C(C=C2)SC(F)F
C1=CC(=CC=C1Cl)CN2C=CSC2=NC(=O)CCl
CCC1=C(SC(=C1C(=O)N2CCOCC2)NC(=O)CC3=CC=CC=C3OC)C
CN1C(C(CO1)S(=O)(=O)C2=CC=CC=C2)C3=CC(=C(C=C3)OCC4=CC=C(C=C4)OC)OC
COC(=O)CNC1=CC=CC(=C1)NC2=CC=C(C=C2)N(C#N)C(=O)C3=CC=C(C=C3)Cl
COC1=CC=C(C=C1)N2CCN(CC2)C(=O)C3=CC(=O)NC4=CC=CC=C43
CC1=CC=C(C=C1)C2=NN(C=C2NC(=O)CCl)C3=CC=CC=C3
CC1=CC(=O)OC2=C1C=CC(=C2)NC(=O)C3=CC=CC=C3OC(F)F
CC1=CC(=C(C(=C1)Br)S(=O)(=O)/N=C/2\C=C(C(=O)C3=CC=CC=C32)NC4=CC=C(C=C4)C(=O)O)C
CC1=C(C=CC=C1)NS(=O)(=O)C2=NN=C(S2)NC(=O)C3=CC=C(C=C3)Cl
CC1=C(C=C(C=C1)NC(=O)NC2=CN=CC=C2)Cl
CC(=O)NC1=CC=C(C=C1)N(C(C2=CC(=CC=C2)OC)C(=O)NCC3CCCO3)C(=O)CN4C5=CC=CC=C5N=N4
COC1=CC=CC=C1/C=C/C(=O)C2=C(C=CC(=C2)Br)OC(=O)C3=CC=CO3
CC(=O)NC1C2=C(C=CC(=C2)Br)N(C1=O)CCN3CCOCC3.Cl
C1=CC=C(C=C1)/C=C/C(=O)C2=CC=C(C=C2)NC(=O)/C=C/C3=CC=CC=C3Cl
CC1=CC=CC=C1NC2=C/C(=N\S(=O)(=O)C3=CC=C(C=C3)C(=O)O)/C4=CC=CC=C4C2=O
CCOC1=CC=C(C=C1)N(CC2=CN=CC=C2)S(=O)(=O)NC3=CC(=CC(=C3)C(F)(F)F)F
CN1C(C(CO1)S(=O)(=O)C2=CC=CC=C2)C3=CC(=C(C=C3)OCC4=CC=C(C=C4)OC)OC
CCOC1=CC=C(C=C1)N(CC2=CC3=C(C=C(C=C3)C)NC2=O)S(=O)(=O)C4=CC=CC=C4
C1COCCN1C(=O)CN2C=C(C3=CC=CC=C32)/C=C/4\C(=O)NC(=O)N(C4=O)C5=CC=CC=C5F
CN(CCC1=CC=CC=C1)C(=O)C2=NOC(=C2)COC3=CC=CC=C3S(=O)(=O)C4=CC=CC=C4
CC1=CC(=O)OC2=C1C=CC(=C2)NC(=O)C3=CC=CC=C3OC(F)F
CC1=CC=C(O1)C2=NN(C(C2)C3=CC=CS3)C(=O)CCl
CCC1=NN=C(S1)NS(=O)(=O)C2=CC=C(C=C2)NC(=O)/C=C/C3=CC=CC=C3Cl
CC1=C(C2=C(O1)C(=C(C(=C2F)F)F)F)S(=O)(=O)NC3=CC=CC(=C3)C(F)(F)F
COC1=CC=C(C=C1)N(CC2=CC(=O)N(C2=O)CC3=CC=CC=C3OC)C(=O)CN4C5=CC=CCC=C5N=N4
CC1=CC=C(C=C1)S(=O)(=O)/N=C/2\C=C(C(=O)C3=CC=CC=C32)NC4=CC=CC(=C4)C(=O)O
CCC1=NN=C(S1)NS(=O)(=O)C2=CC=C(C=C2)NC(=O)/C=C/C3=CC=C(C=C3)F
CC(=O)N1C=C(C2=CC=CC=C21)N(C3=CC=C(C=C3)[N+](=O)[O-])C(=O)CCl
CS1=C=C(C=C1)C2=NN=C(S2)SC(=O)NC3=CC=C(C=C3)C(=O)O
CC1=CC(=C(C(=C1Cl)O)C)OC(C)S(=O)(=O)C2=CC=C(C=C2)NC(=O)C
CN(CC1=NC=CN=C1)C(=O)C2=NOC(=C2)COC3=CC=CC=C3SC
C1COC2=C(O1)C=CC(=C2)NC(=O)C3=C(OC=N3)C4=CC=CC=C4
CN(CC1=CN=NN=C1)C(=O)C2=NOC(=C2)COC3=CC=CC=C3SC
CC(=O)N1C=C(C2=CC=CC=C21)N(C3=CC=C(C=C3)[N+](=O)[O-])C(=O)CCl
CC(C)CNS(=O)(=O)C1=CC=C(C=C1)CCC(=O)NC2=C(C=CC(=C2)Cl)OC3=CC=CC=C3
C1=CC=NC(=C1)SCC(=O)NC2=NON=C2[N+](=O)[O-]
C1=CC=C(C=C1)CN2C=C(C3=CC=CC=C32)/C=C/[N+](=O)[O-]
C/C(=N\N=C(/N)\SC1CC(=O)N(C1=O)C2=CC(=CC=C2)Cl)/C3=CC=CS3
CC1=C(C=C(C=C1)OCC(=O)NC2=C(C=C(C=C2)C(=O)O)NC(=O)COC3=CC(=C(C=C3)C)C)C
C1=CC=C(C(=C1)C(=O)OC2=CN=CC=C2)[N+](=O)[O-]
CC1=CC(=C(N1CC2=CC=CO2)C)C(=O)CCl
CC(=O)NC1C2=C(C=CC(=C2)F)N(C1=O)CCN3CCOCC3.Cl
COC1=CC(=C(C=C1)C2=NN(C(=C2)N)S(=O)(=O)C3=C(C(=C(C(=C3F)F)F)F)F)OC
C1=CC(=CC=C1NCS(=O)(=O)C2=CC=C(C=C2)Cl)NC(=O)C3=CC=C(C=C3)Cl
CC1=CC=C(O1)C2=NN(C(C2)C3=CC=CS3)C(=O)CCl
CC(C)CNS(=O)(=O)C
CN(C)C1=CC=C(C=C1)C(=O)C2=CC=C(C=C2)NC(=O)C3=CN=CC=C3Cl
CCOC(=O)C1=C(SC(=C1)C2=CC=CC=C2)N
CC1=CC=C(C=C1)S(=O)(=O)NC(=C/Cl)/NC(=O)C2=CC=CC=C2
CC1=CC2=C(C=C1)N(C3=C2CCCC3)CC(CN4CCCCCC4)O.Cl
CC(=O)NC1C2=C(C=CC(=C2)Br)N(C1=O)CCN3CCOCC3.Cl
COC1=CC=C(C=C1)N(CC2=CC(=O)NC3=CC=CC=C32)C(=O)CCl
COCN(CC)C1=CC=C(C=C1)C(=O)NC2=CC=C(C=C2)S(=O)(=O)NC3=NC4=CC=CC=C4N=C3
CC1=CC(=O)OC2=C1C=CC(=C2)NC(=O)C3=CC=CC=C3OC(F)F
CN1CCN(CC1)CC(=O)NC2=CC(=CC=C2)[N+](=O)[O-]
COC1=CC=CC=C1/C=C\2\C(=O)N(C(=S)S2)CCC(=O)NNNC(=O)C3=CC=CC=C3
CC1C(=O)NC2=C(S1)C=CC(=C2)S(=O)(=O)NCC(=O)C3=C(C=CC(=C3)Cl)Cl
CC(C)CNS(=O)(=O)C1=CC=C(C=C1)CCC(=O)NC2=C(C=CC(=C2)Cl)OC3=CC=CC=C3
CC1=CC(=CC=C1)S(=O)(=O)N2CCN(CC2)S(=O)(=O)C3=CC4=C(C=C3)OCCO4
CC1=CC=C(C=C1)S(=O)(=O)/N=C/2\C=C(C(=O)C3=CC=CC=C32)NC4=CC=CC(=C4)C(=O)O
CC1=CC=C(C=C1)S(=O)(=O)N2CCN(CC2)S(=O)(=O)C3=CC4=C(C=C3)OCCO4
COC1=CC=CC=C1OCNC(=O)CC2=CC(=O)NC3=CC=CC=C32
CC1=CC(=C(C=C1)NC(=S)NC(C(Cl)(Cl)Cl)NC(=O)C2=CC=CC=C2C)C
CC1=CC=C(C=C1)NC2=C(C(=O)N(N=C2)C34CC5CC(C3)CC(C5)(C4)CC(=O)O)Cl
CN(CC1=CC=C(C=C1)OC)S(=O)(=O)C2=NN=C(S2)NC(=O)COC3=CC=CC=C3
CC(=O)NC1C2=C(C=CC(=C2)Cl)N(C1=O)CCN3CCOCC3.Cl
CC1=CC(=CC=C1)OCC2=NC(=C(O2)NC3=CC=C(C=C3)OC)C#N
CC1=CC2=C(C=C1)NC(=O)C(=C2)CN(CCC3=CC=CC=C3)CC4=NN=NN4CC5CCCO5
CC1=CC=C(C=C1)OCC2=NC(=C(O2)NC3=CC=C(C=C3)OC)C#N
C1=CC=C2C(=C1)N=NN2CC(=O)C3=CC=C(C=C3)Br
C1=CC(=CC=C1NC2=CC=C(C3=NON=C23)[N+](=O)[O-])S(=O)(=O)N
C1=CC=C(C(=C1)C(=O)NN2C(=O)/C(=C/C3=CC=C(C=C3)O)/SC2=N)O
C1=CC=C(C=C1)CN2C=C(C3=CC=CC=C32)/C=C/[N+](=O)[O-]
CC(=O)N1C=C(C2=CC=CC=C21)N(C3=CC=C(C=C3)[N+](=O)[O-])C(=O)CCl
CN1CCN(CC1)CC(=O)NC2=CC(=CC=C2)[N+](=O)[O-]
CCOC1=CC=C(C=C1)N(CC2=CC3=C(C=C(C=C3)C)NC2=O)S(=O)(=O)C4=CC=CC=C4
CC1=CC=C(C=C1)N2C(=NN=C2SCC(=O)NC3=CC4=C(C=C3)OCO4)CC5=CC=CN5C
CC1=CC(=NN1)C2=NN=C3C2CC(C3)CC(C)C4=CC=C(C=C4)C(=O)O
CN1C2=NC(=O)N(C(=O)C2=NC(=N1)C3=CC=CC=N3)C
COC1=C(C=CC(=C1)C2CC(=NN2C(=O)CCl)C3=CC=CS3)OC(F)F
C1COCCN1C(=O)CN2C=C(C3=CC=CC=C32)/C=C/4\C(=O)NC(=O)N(C4=O)C5=CC=CC=C5F
C1COCCN1CC2=NC3=C(C=C(C=C3)Br)C(N2CC(=O)NN)C4=CC=CC=C4
COC1CCC2=C(C=C1)N(C(=O)C2=O)CC3COC4=CC=CC=C4O3
CC1=CC(=O)OC2=C1C=CC(=C2)NC(=O)CC3=CC=CC=C3[N+](=O)[O-]
CCC1=CC=C(C=C1)NC(=O)C2CCCN(C2)S(=O)(=O)C3=CC4=C(C=C3)NC(=O)C=C4
C1=CC=C2C(=C1)N=NN2CC(=O)C3=CC=C(C=C3)Cl
C1COCCN1CC2=NC3=C(C=C(C=C3)Br)C(N2CC(=O)NN)C4=CC=CC=C4
C1=CC(=CC=C1NS(=O)(=O)C2=CC=C(C=C2)Br)S(=O)(=O)C3=CC=CC=C3
CN1C=NC2=C1C=CC(=C2)OC(=O)C3=CC=CC=C3
COCC(=O)C1=C(SC(=C1C2=CC=CC=C2)CN(C)C)C(=O)C3C4=CC=CC=C4N=N3
CC1=CC=C(C=C1)C(=O)C2=C3C=CC(=CC3=[N+](N2CCC(=O)N)[O-])[N+](=O)[O-]
CS1=C=C2C(=C1)N(C3=CC=CC=C3S2)C(=O)COC(=O)C4=CN=CC=C4
C1CN(CCN1C/C=C/C2=CC=CC=C2)C3CC(=O)N(C3=O)CC4=CC=CS4
CN(C)C1=CC=C(C=C1)N/C(=O)C2=CC(=CN=C2)Br
CCCCOC(=O)NC1C=C(C=C1)C(=O)NC2=CC=C(C=C2)C(F)(F)F
CC1CCC2C(C1)C(=O)N(C2=O)C3=C(C=CC(=C3)Cl)OC(=O)C4=CC=CO4
C1CN(CCN1C2=CC=CC=C2)C(=O)C3=CC(=O)NC4=CC=CC=C43
CC1=CC=C(C=C1)S(=O)(=O)/N=C/2\C=C(C(=O)C3=CC=CC=C32)NC4=CC=CC(=C4)C(=O)O
C1=CC(=CN=C1)CNC(=O)/C=C/C2=CC(=C(C=C2)Cl)[N+](=O)[O-]
C1CN(CCN1C(=O)C2=CC(=CN=C2)Br)S(=O)(=O)C3=CC=CC=C3C(F)(F)F
C1=CC=C(C=C1)C(C2=CC=CC=C2)C(=O)N=CCl
CC1=CC=C(C=C1)C(=O)OC2=CN=CC=C2
C1=CC=C(C=C1)CCN(CCC2=CC=CC=C2)C(=O)CCl
CC(C)C1=CC=C(C=C1)N(C(C2=CN=CC=C2)C(=O)NC3CCCC3)C(=O)C4=CSN=N4
C1=CC=C(C=C1)CN2C=C(C3=CC=CC=C32)/C=C/4\C(=O)NC(=O)N(C4=O)C5=CC=CC=C5F
CC1=CC(=CC=C1)N2C(C(C(=C2N)C#N)(C#N)C#N)C3=CC=CC=C3
CC1=CC=C(C=C1)C(=O)C2=C3C=CC(=CC3=[N+](N2CCC(=O)N)[O-])C(F)(F)F
C1=CC=C2C(=C1)C(=O)N(C=N2)NC(=O)C3=CC=C(C=C3)Br
CCC1=C(SC(=C1C(=O)N2CCOCC2)NC(=O)CC3=CC=CC=C3OC)C
COC1=CC=CC=C1/C=C/C(=O)C2=C(C=CC(=C2)Br)OC(=O)C3=CC=CO3
CC1=CC=C(C=C1)N2C(=O)CC(C2=O)N(CC3=C(N(N=C3C)C)C)C(=S)NC4=CC=C(C=C4)Cl
CC(C)OC1=CC=C(C=C1)/C=N/NC(=O)C2=C(N(N=N2)C3=NON=C3N)CN(C)C4=CC=CC=C4
C1=CSC(=C1)C(=O)OC2=CC3=C(C=C2)C=CC(=O)O3
CC1=CC(=C(C=C1)NC(=O)NC2=CN=CC=C2)Cl
CC1=CC=C(O1)C2=NN(C(C2)C3=CC=CO3)C(=O)CCl
COC1=CC=CC(=C1)/C=N/NC(=S)NC2=CN=CC=C2
CN1C=NC2=C1C=CC(=C2)OC(=O)C3=CC=CC=C3
CC1=CC=C(O1)C(C(=O)NCC2=CC=CO2)N(C3=CC=CC=C3OC)C(=O)CN4C5=CC=CC=C5N=N4
CCC(C)(C)NC(=O)C(C1=CC=CN1C)N(C2=CC=C(C=C2)NC(=O)C)C(=O)CN3C4=CC=CC=C4N=N3
C1C(N(N=C1C2=CC=CS2)C(=O)CCl)C3=CC=CO3
C1COCCN1CC2=NC3=C(C=C(C=C3)Br)C(N2CC(=O)NN)C4=CC=CC=C4
CN(CC1=CC=C(C=C1)Cl)S(=O)(=O)C2=NN=C(S2)NC(=O)C3=CC=CC=C3Br
CN(CC1=NC=CN=C1)C(=O)C2=NOC(=C2)COC3=CC=CC=C3SC
C1=CC=C(C=C1)CN2C=C(C=C2)C(=O)CCl
C1COC(N1S(=O)(=O)C2=CC3=C(C=C2)OCCO3)CNC(=O)C(=O)NCCC4=CC=CC=C4
CC1=NC(=CO1)C2=CC=C(C=C2)S(=O)(=O)N3CCN(CC3)C4=CC=CC=C4
CC(C)(C)OC(=O)NCCC(=O)OC1=CC2=C(C=C1)C=CC(=O)O2
C1=CC=C(C=C1)C2=CSC3=C2C(=NC=N3)SCC(=O)NC4=CC=C(C=C4)C(=O)O
C1=CC=C2C(=C1)/C(=C/C3=C(N(C(=O)NC3=O)C4=CC=CC=C4F)O)/C=N2
C1COCCN1C(=O)CN2C=C(C3=CC=CC=C32)/C=C/4\C(=O)NC(=O)N(C4=O)C5=CC=CC=C5F
COC1=CC=CC=C1OC(=O)NC2=CC(=C(C=C2)OCC(C(F)F)(F)F)C(F)O
C1=CC=C(C(=C1)/C=C/C(=O)C2=C(C=CC(=C2)Br)OC(=O)C3=CC=CO3)F
C1=CC=C(C=C1)CN2C=C(C(=N2)C3=CN=CC=C3)C=O
CC1=CC=C(C=C1)S(=O)(=O)N2CCN(CC2)S(=O)(=O)C3=CC4=C(C=C3)OCCO4
C1=CC(=CN=C1)NC(=O)CC(=O)NCCC2=CC=C(C=C2)Cl
CC1=CC=C(C=C1)S(=O)(=O)/N=C/2\C=C(C(=O)C3=CC=CC=C32)NC4=CC=CC(=C4)C(=O)O
C1CN(CCN1C(=O)C2=CC(=CN=C2)Br)S(=O)(=O)C3=CC=CC=C3C(F)(F)F
C1COC2=C(O1)C=CC(=C2)NC(=O)C3=C(OC=CC(=N3)C(F)F)F
CC(=O)N(C)C1=CC=C(C=C1)NS(=O)(=O)C2=C(C=CC(=C2)Cl)Cl
C1=CC=C(C(=C1)/C=C/C=N/N2C(=NNC2=S)C3=CC=CO3)[N+](=O)[O-]
CC1=CC=C(C=C1)C(=O)N2C3=C(C=C2C(=CC(=N3)C)S(=O)(=O)C4=CC=CS4)C
CC1C(=O)C(C=C1)NC(=O)CNC2=CC=C(C=C2)NC(=O)C3=C(N=CC=C3)[N+](=O)[O-]
CC1=CC=C(C=C1)C(=O)OC2=CC3=C(C=C2)N(C=N3)C
COC1=CC=C(C=C1)N2CCN(CC2)C(=O)C3=CC(=O)NC4=CC=CC=C43
COC1=CC=C(C=C1)NS(=O)(=O)C2=CC3=C(C=C2)OC(=N3)NC4=CC5=C(C=C4)OCCO5
CN(C1=CC=C(C=C1)F)NC(=O)CSC2=NC3=C(C(=CS3)C)C(=O)N2
CCOC1=CC=C(C=C1)NC(=O)CSC2=NC(=CC(=O)N2)NS(=O)(=O)C3=CC=C(C=C3)C
CC1=C2C(=CC=C1)C(=O)C(=O)N2CCOC3=CC=CC=C3
CSC1=NSC(=N1)NC(=O)OCC2=CC=C(C=C2)Cl
COC1=CC=CC(=C1)N(CC2=CC(=O)NC3=CC=CC=C32)C(=O)CCl
CC1=CC=C(O1)C2=NN(C(C2)C3=CC=CS3)C(=O)CCl
CC1=CC=C(C=C1)C(=O)N2CCN(CC2)C3=CC=C(C=C3)NC(=O)C4=CC(=C(C(=C4)OC)OC)OC
C1=CC=C(C(=C1)C2=NN(N=N2)CC(=O)NCC3=CC=CO3)NC(=O)C4=CC=CC=C4F
C1=CC=C(C=C1)CCN(CCC2=CC=CC=C2)C(=O)CCl
C1=CC=C(C=C1)CN2C=C(C3=CC=CC=C32)/C=C/[N+](=O)[O-]
C1CN(CCN1C2=CC=C(C=C2)F)C(=O)CCS(=O)(=O)C3=CC=CC=C3
COC(=O)C1=CC=C(C=C1)NC(=O)C2=CC=C(C=C2)NC(=O)C3=CC=CO3
C1CN(CCN1C2=CC=C(C=C2)F)C(=O)CS(=O)(=O)C3=CC(=CC=C3)Cl
CC1CCC2=C(N1CC(=O)N3CCC4=C(C3)C5=C(N4)C=CC(=C5)C)C=CC(=C2)F
C1=CC=C(C=C1)CN2C=C(C3=CC=CC=C32)/C=C/[N+](=O)[O-]
C1=CC=C(C(=C1)/C=C/C(=O)C2=C(C=CC(=C2)Br)OC(=O)C3=CC=CO3)F
CC1=CC(=C(N1C2=CC(=CC=C2)[N+](=O)[O-])C)C(=O)CCl
C1=CC=C(C=C1)C2C=CC(C3C2C(=O)N(C3=O)C4=CN=CC=C4)C5=CC=CC=C5
C[C@@]12[C@H]3[C@H]([C@H](N1C(=O)N(C2=O)C4=CC(=CC=C4)Br)C5=CC=C(C=C5)F)C(=O)N(C3=O)C6CCCCC6
COC1=CC=C(C=C1)N(C(C2=CN=CC=C2)C(=O)NC3CCCC3)C(=O)C4=CC=CO4
COC1=CC=CC=C1N2CCN(CC2)CC(COC3=CC=CC4=CC=CC=C43)O
CC1=C(C=CC(=C1)NC(=O)CON2C3=C(C=CC(=C3)S(=O)(=O)C)N=N2)Br
CC(C)(C)OC(=O)NCC(=O)C1=C(N=CN1)C(=O)NC(C2=CC=CC=C2)C3=CC=CC=C3
C1=CC=C(C(=C1)C(=O)NC2=CC(=C(C=C2)OCC(C(F)(F)F)F)C(F)(F)F)O
C1COC2=C(O1)C=CC(=C2)NC(=O)C3=C(OC=N3)C4=CC=CC=C4
COC1=CC=C(C=C1)N(CC2=CC(=O)NC3=CC=CC=C32)C(=O)CCl
CCN(CC)C(=O)N1C=C(N1C)N=C2CC=CC=C2
C1C(N(N=C1C2=CC=CS2)C(=O)CCl)C3=CC=CO3
C1=CC=NC(=C1)SCC(=O)NC2=NON=C2[N+](=O)[O-]
C1=CC=C(C=C1)CCN(CCC2=CC=CC=C2)C(=O)CCl
CC(=O)NC1C2=C(C=CC(=C2)Cl)N(C1=O)CCN3CCOCC3.Cl
C1=CC(=CN=C1)NC(=O)/C/C2=CC(=C(C=C2)Cl)Cl
C/C(=N\N=C(/N)\SC1CC(=O)N(C1=O)C2=CC(=CC=C2)Cl)/C3=CC=CS3
C1=CC2=NON=C2C(=C1)S(=O)(=O)NC3=C(C=CC(=C3)F)F
C1=CC=C(C=C1)C(C2=CC=CC=C2)NC(=O)COC(=S)C3=CC(=CC=C3)C(F)(F)F
CC1=CC=C(O1)C(C(=O)NCC2=CC=CO2)N(C3=CC=C(C=C3)OC)C(=O)CN4C5=CC=CC=C5N=N4
CC1=CC=C(O1)C(C(=O)NCC2=CC=CO2)N(C3=CC=C(C=C3)OC)C(=O)CN4C5=CC=CC=C5N=N4
C1C(N(N=C1C2=CC=CS2)C(=O)CCl)C3=CC=CO3
CC1=CC(=C(C(=C1)Br)C(=O)N2C3=C(C=CC(=C3)S(=O)(=O)C)N=N2)Br
C1=CC=C2C(=C1)N=NN2CC(=O)N/N=C\C3=CC=CS3
COC1=C(C=CC(=C1)/C=N/NC(=O)/C(=C\C2=CC3=C(C=C2)OCO3)/NC(=O)C4=CC=CC=C4)O
CC1=CC=C(C=C1)S(=O)(=O)N2CCN(CC2)S(=O)(=O)C3=CC4=C(C=C3)OCCO4
CC(C)(C)C1CCC2=C(C1)C(=NO2)C(=O)NC3=CN=CC=C3
C1CN(CCN1C2=CC=CC=C2)C(=O)C3=CC(=O)NC4=CC=CC=C43
COC1=CC=C(C=C1)N(CC2=CC3=CC=CC=C3NC2=O)S(=O)(=O)C4=CC=C(C=C4)OC
C1=CC=C(C=C1)C2=NN=C(S2)SC(=O)NC3=CC=C(C=C3)C(=O)O
CC1=CC2=C(C=C1)NC(=O)C(=C2)CN(CCC3=CC=CC=C3)CC4=NN=NN4CC5CCCO5
CC1=CC=CC=C1NC2=C/C(=N\S(=O)(=O)C3=CC=C(C=C3)C(=O)O)/C4=CC=CC=C4C2=O
C1=CC=C(C=C1)C2=CSC3=C2C(=NC=N3)SCC(=O)NC4=CC=C(C=C4)C(=O)O
CC(C)(C)C1CCC2=C(C1)C(=NO2)C(=O)NC3=CN=CC=C3
COC1=CC(=C(C=C1)C2CC(=NN2C(=O)CCl)C3=CC=CS3)OC(F)F
C1=CC=C(C=C1)CN2C=C(C3=CC=CC=C32)/C=C/[N+](=O)[O-]
CC1=CC=C(C=C1)S(=O)(=O)/N=C/2\C=C(C(=O)C3=CC=CC=C32)NC4=CC=CC(=C4)C(=O)O
C1=CC=C(C=C1)CCN2C=CC3C=CC=C3C(=O)C2=O
CC(C)C1=CC=C(C=C1)N(C(C2=CN=CC=C2)C(=O)NC3CCCC3)C(=O)C4=CC=CO4
CC1=CC=C(C=C1)NC(=O)CN(C)C(=O)C2=C(N=CC=C2)NC3=CC=CC(=C3)C(F)(F)F
CN1CCN(C1)C(=O)C2=NOC(=CC=N2)S(=O)(=O)C3=CC=CC=C3
C1=CC(=CN=C1)OC(=O)C2=CC=C(C=C2)Cl.Cl
CC(C)CC1=CC=C(C=C1)/C=N/NC(=O)C2=C(N(N=N2)C3=NON=C3N)CN(C)C4=CC=CC=C4
COC1=CC=CC=C1/C=C/C(=O)C2=C(C=CC(=C2)Br)OC(=O)C3=CC=CO3
CCC1=CC=C(C=C1)S(=O)(=O)/N=C/2\C=C(C(=O)C3=CC=CC=C32)NC4=CC=C(C=C4)C(=O)O
CC1=CC=C(C(=C1)NC(=O)CC2=CN=CC=C2)Cl
C1=CSC=C1C(C)CC(=O)NC2=CC=C(C=C2)S(=O)(=O)C3=CC=CC=C3OC
CCCCOC(=O)N(C1=CC=CC=C1)N(C2=CC=C(C=C2)NC(=O)C3=CC=C(C=C3)C)C
CC(C)(C)OC(=O)NCCC(=O)OC1=CC2=C(C=C1)C=CC(=O)O2
CC(=O)NC1C2=C(C=CC(=C2)Br)N(C1=O)CCN3CCOCC3.Cl
C1=CC=C(C=C1)/C=C/C(=O)C2=C(C=CC(=C2)Br)O
CN1CCN(CC1)CC(=O)NC2=CC(=CC=C2)[N+](=O)[O-]
C1CN(CCN1C2=CC(=CC=C2)Cl)C(=O)C3=C(N=C4N3C=CS4)Cl
CCOC1=CC=C(C=C1OC2=NC(=C(O2)N)C3=CC=CC=C3)OC
COC1=C(SC(=C1C(=O)N2CCOCC2)NC(=O)CC3=CC=CC=C3OC)C
CC1=CC=C(O1)C(=O)C2=C(C(=O)N(C2C3=CC=C(C=C3)OC(C)C)CC4=CN=CC=C4)O
CN1C(C(CO1)C2=C3C=C(C=C3C(=O)N2CC4=CC=CC=C4)C(=O)O)C
C1CN(CCN1C2=CC(=CC=C2)Cl)C(=O)C3=C(N=C4N3C=CS4)Cl
C1=CC=C(C=C1)CCN(CC2=CC=CC=C2)C(=O)COC(=O)C3=CC=CC(=C3)C(F)(F)F
CC(=O)NC1C2=C(C=CC(=C2)Br)N(C1=O)CCN3CCOCC3.Cl
CC1=NC2=C(C=C(C=C2)Br)C(N1CC(=O)NN)C3=CC=CC=C3
CC1=CC=C(C=C1)S(=O)(=O)/N=C/2\C=C(O)C(=S)C3=CC=CC=C32
C1=CC2=NON=C2C(=C1)S(=O)(=O)NC3=C(C=CC(=C3)F)F
CC1=CC=C(O1)/C=C/2\C(=O)NC(=S)N(C2=O)C3=CC(=CC=C3)OC
CC(C)NC(=O)CNC(=O)C
C1=CC=C2C(=C1)N=NN2CC(=O)N/N=C\C3=CC=CS3
C1=CC=C(C=C1)CN2C=C(C3=CC=CC=C32)/C=C/[N+](=O)[O-]
C1=CC=C(C=C1)C2C3=C(C=CC(=C3)Br)N=C(N2CC(=O)NN)C4=CC=CC=C4
C1COCCN1CC2=NC3=C(C=C(C=C3)Br)C(N2CC(=O)NN)C4=CC=CC=C4
COC1=CC=CC=C1N2CCN(CC2)CC(COC3=CC=CC4=CC=CC=C43)O
CN1C(=NC(=N1)C)NC(=O)CC2=CC=CC=C2[N+](=O)[O-]
CC(C)C1=CC=C(C=C1)N(C(C2=CN=CC=C2)C(=O)NC3CCCC3)C(=O)C4=CC=CO4
C1=CC=C(C=C1)CN(CC2=CC=C(C=C2)C(=O)O)S(=O)(=O)C3=CC=C(C=C3)Cl
C1CN(CCN1C/C=C/C2=CC=CC=C2)C3CC(=O)N(C3=O)CC4=CC=CS4
CN1C2=NC(=O)N(C(=O)C2=NC(=N1)C3=CC=CC=N3)C
C1CC(=O)N(C1=O)C2=C(C=CC(=C2)Cl)OC(=O)C3=CC=CO3
CCCCOC1=C(C=C(C=C1)C)ON(C2=CN=CC=C2)[N+](=O)[O-]
C1CN(CCN1C2=CC(=CC=C2)Cl)C(=O)C3=C(N=C4N3C=CS4)Cl
CC1=CC=C(O1)C2=NN(C(C2)C3=CC=CS3)C(=O)CCl
CCCN1N=C(N=N1)NC(=O)COC2=CC=C(C=C2)C3CCCCC3
CC1=CC(=C(C=C1)O)NC2=NC=NC3=CC=CC=C32.Cl
COC(=O)C1=C(SC(=C1)C2=CC=CC=C2)N
C1=CC=C2C(=C1)N=NN2CC(=O)C3=CC=C(C=C3)Cl
C1CN(CCN1C/C=C/C2=CC=CC=C2)C3CC(=O)N(C3=O)CC4=CC=CS4
CC(C)C1=CC=C(C=C1)N(C(C2=CN=CC=C2)C(=O)NC3CCCC3)C(=O)C4=CSN=N4
CCOC1=CC2=C(C=C1)N(C(=O)C2=O)CC3COC4=CC=CC=C4O3
CC1=CC=C(C=C1)C(=O)C2=C3C=CC(=CC3=[N+](N2CCC(=O)N)[O-])[N+](=O)[O-]
CC1=C(C=C(C=C1)O)NC2C(=C(C(=O)N2)C(=O)NC3=CC=CC=C3)C
CN1CCN2C(C1)C3(CC4=C2C=CC(=C4)N)C(=O)NC(=O)NC3=O
COC1=CC=CC=C1CCNC(=O)C(=O)NC2N(CCO2)S(=O)(=O)C3=CC(=C(C=C3)F)F
CC1=C(ON=C1C)NS(=O)(=O)C2=CC=C(C=C2)NC(=O)NC3=CC(=C(C=C3)Cl)Cl
C1CC(=O)N(C1=O)C2=C(C=CC(=C2)Cl)OC(=O)C3=CC=CO3
C1CC2=C(C1)SC(=C2C#N)NC(=S)NC(=O)C3=CC=CC=C3
CC1=C(C=C(C=C1)N2CCN(CC2)C(=O)C3=CC(=O)NC4=CC=CC=C43)C
C1=CC(=CC=C1F)SCC(=O)NC2=CC3=C(C=C2)C(=O)NC3=O
CC(C)C[C@@H](C(=O)OC(C)(C)C)NC(=O)C1=C(NC=N1)C(=O)NCC2=CC=C(C=C2)CNC(=O)OC(C)(C)C
C1=CC2=NON=C2C(=C1)S(=O)(=O)NC3=C(C=CC(=C3)F)F
CC1=CC=C(C=C1)C(=O)C2=C3C=CC(=CC3=[N+](N2CCC(=O)N)[O-])C(F)(F)F
CC1=CC(=C(C=C1)C)S(=O)(=O)N2CCN(CC2)C(=O)C3=CC(=C(C=C3)N4CCCC4)[N+](=O)[O-]
C1C(N(N=C1C2=CC=CS2)C(=O)CCl)CC3=CC=CO3
COC1=CC=CC(=C1)/C=N/NC(=S)NC2=CN=CC=C2
C1=CC=C(C=C1)CN(CC2=CC=C(C=C2)C(=O)O)S(=O)(=O)C3=CC=C(C=C3)Cl
CN1C(C(CO1)S(=O)(=O)C2=CC=CC=C2)C
CC1=C2C(=CC=C1)C(=O)C(=O)N2CCOC3=CC=CC=C3
C1=CC=C(C(=C1)C(=O)O)NS(=O)(=O)C2=CC(=C(C=C2)NNC(=S)NC3=CC=C(C=C3)OC(F)Cl)[N+](=O)[O-]
CC1=CC=C(C=C1)C(=O)C2=C3C=CC(=CC3=[N+](N2CCC(=O)N)[O-])[N+](=O)[O-]
C1=CC(=CN=C1)NS(=O)(=O)C2=CC=C(C=C2)Cl
C1CC2=C(O1)C=C(C=C2)/C=C/3\C(=O)N/C(=N/S(=O)(=O)CC4=CC=CC=C4)/S3
CCC(C)(C)NC(=O)C(C1=CC=CN1C)N(C2=CC=C(C=C2)NC(=O)C)C(=O)CN3C4=CC=CC=C4N=N3
CC1=CC=C(O1)NS(=O)(=O)C2=CC3=C(C=C2)C(=O)NC3=O
CC(C)C1=CC=C(C=C1)NC(=O)CSC2=NC3=C(C(=O)N2CC4=CC=C(C=C4)C(=O)O)SC=C3
CC1=CC=C(C=C1)NC2=C(C(=O)N(N=N2)C34CC5CC(C3)CC(C5)(C4)CC(=O)O)Cl
CC1=NC2=CC=CC3=C2C(=CC=C3)N1C
CC1=C(C=C(C=C1)OCC(=O)NC2=C(C=C(C=C2)C(=O)O)NC(=O)COC3=CC(=C(C=C3)C)C)C
CC1=CC2=C(C=C1)NC(=O)C(=C2)CN(CCC3=CC=CC=C3)CC4=NN=NN4CC5CCCO5
COC1=CC=C(C=C1)N(CC2=CC3=CC=CC=C3NC2=O)S(=O)(=O)C4=CC=C(C=C4)OC
CC1=C(C=CC(=C1)NC(=O)NC2=CN=CC=C2)Cl
CCCC(=O)NC1=CC2=C(C=C1)C(=O)C(=CC(=C2)Cl)OC(=O)C3=CC=CO3
CCC(C)(C)NC(=O)C(C1=CC=CN1C)N(C2=CC=C(C=C2)NC(=O)C)C(=O)CN3C4=CC=CC=C4N=N3
CC1=C(C(=CC=C1)N2CCN(CC2)C(=O)C3=CC(=O)NC4=CC=CC=C43)C
CCCN1N=C(N=N1)NC(=O)COC2=CC=C(C=C2)C3CCCCC3
C1CCC(CC1)S(=O)(=O)C2=CC=C(C=C2)OCC(=O)NC3=CC=CC=C3F
C1=CC=C2C(=C1)C(=O)N(C=N2)NC(=O)C3=CC=C(C=C3)Br
CC1=CC=C(C=C1)NS(=O)(=O)C2=CC=C(C=C2)C(=O)NCC3=CC=CC=C3
CCOC(=O)C1=C(SC(=C1)C2=CC=CC=C2)N
COC1=CC=C(C=C1)N(CC2=CC(=O)NC3=CC=CC=C32)C(=O)CCl
C1=CC=C(C(=C1)/C=C/C=N/N2C(=NNC2=S)C3=CC=CO3)[N+](=O)[O-]
CC1=CC(=O)OC2=C1C=CC(=C2)NC(=O)C3=CC=CC=C3OC(F)F
C1=CC=C(C=C1)C(C2=CC=CC=C2)(C(=O)N/N=C/C3=CC=CC(=C3)C(=O)C4=CC=C(C=C4)O)O
C1CC(=O)N(C1=O)C2=C(C=CC(=C2)Cl)OC(=O)C3=CC=CO3
CC1=CC(=C(C=C1)O)NS(=O)(=O)C2=CC=C(C=C2)S(=O)(=O)NC3=CC=C(C=C3)C
COC1=CC=C(C=C1)NC(=O)CC2C(=O)NCCN2C(=O)NC3=CC=C(C=C3)C(F)(F)F
CCC1=CC(=O)OC2=C1C=CC(=C2)OC(=O)C3=CC=CO3
CC1=NC(=NS1)S(=O)(=O)/C(=O)/NC2=CC=CC(=C2)C3=CC=C(C=C3)NC4=CC=C(C=C4)OC
C1=CC=C2C(=C1)C=CC(=C2/C=N\NC(=O)C3=CC(=CN=C3)Br)O
CC1=CC(=CC=C1)C(=O)NC(=C(Cl)Cl)S(=O)(=O)C2=CC=CC=C2
CC1=CC=C(C=C1)C(=O)OC2=CC3=C(C=C2)N(C=N3)C
C1=CC=C2C(=C1)C(=O)N(C=N2)NC(=O)C3=CC=C(C=C3)Br
CC1=CC=C(C=C1)C2=NN(C2)CC(=O)CCl
CC1=C(C=C(C=C1)C(=O)N2C=NC3=CC=CC=C32)C
C1=CC=C(C=C1)CN(CC2=CC=C(C=C2)C(=O)O)S(=O)(=O)C3=CC=C(C=C3)Cl
CC(=O)NC1C2=C(C=C(C=C2)Br)N(C1=O)CCN3CCOCC3.Cl
CC1CCC2C(C1)C(=O)N(C2=O)C3=C(C=CC(=C3)Cl)OC(=O)C4=CC=CO4
C1=CC=C(C=C1)CN(CC2=CC=C(C=C2)C(=O)O)S(=O)(=O)C3=CC=C(C=C3)Cl
COC1=CC=CC=C1/C=C/C(=O)C2=C(C=CC(=C2)Br)OC(=O)C3=CC=CO3
CC(C)CC1=CC=C(C=C1)/C=N/NC(=O)C2=C(N(N=N2)C3=NON=C3N)CN(C)C4=CC=CC=C4
C1=CC2=NON=C2C(=C1)S(=O)(=O)NC3=C(C=CC(=C3)F)F
CC(=O)NC1=CC=C(C=C1)N(C(C2=C(C=CC=C2)OC)C(=O)NCC3CCCO3)C(=O)CN4C5=CC=CC=C5N=N4
C1=CC(=CN=C1)NC(=O)C2=CC(=C(C=C2)Cl)Cl
C1=CC=C2C(=C1)N=NN2CC(=O)C3=CC=C(C=C3)Cl
C1=CC(=CC=C1CSC2=NN=C(S2)NC(=O)C3=CC4=C(C=C3)N=CS4)C#N
CC1=C(ON=C1C)NS(=O)(=O)C2=CC=C(C=C2)NC(=O)NC3=CC(=C(C=C3)Cl)Cl
CC(=O)N(C)C1=CC=C(C=C1)C(=O)NC2=C(C=C(C=C2)NC(=O)C)C(=O)CN3C4=CC=CC=C4N=N3
CC1=CC=C(C=C1)S(=O)(=O)NC2=CC=C(C=C2)S(=O)(=O)NC3=CC=CC=C3OC
CC1=CC=C(C=C1)S(=O)(=O)/N=C/2\C=C(C(=O)C3=CC=CC=C32)NC4=CC=CC(=C4)C(=O)O
CC1=C(C=CC(=C1)Cl)OC(C)C(=O)NC2=CC=C(C=C2)S(=O)(=O)NC3=NC4=CC=CC=C4N=C3
C1=CC=C(C(=C1)/C=C/C=N/N2C(=NNC2=S)C3=CC=CO3)[N+](=O)[O-]
CS1=C=C2C(=C1)N(C(=O)NN2C(=O)CCl)C3=CC=CO3
CC(C)C1=CC=C(C=C1)N(C(C2=CN=CC=C2)C(=O)NC3CCCC3)C(=O)C4=CSN=N4
CC1=CC(=C(N1CC2=CC=CO2)C)C(=O)CCl
COC1=CC=C(C=C1)N(CC2=CC3=CC=CC=C3NC2=O)S(=O)(=O)C4=CC=C(C=C4)OC
CC1=CC=C(C=C1)C(=O)C2=C3C=CC(=CC3=[N+](N2CCC(=O)N)[O-])[N+](=O)[O-]
C1=CC=C2C(=C1)/C(=C/C3=C(N(C(=O)NC3=O)C4=CC=CC=C4F)O)/C=N2
CN1CCN2C(C1)C3=C2C(=O)NN3C4=CC=CC=C4F
CC1=CC=C(C=C1)S(=O)(=O)/C(=C/Cl)/NC(=O)C2=CC=CC=C2
CCC1=CC=C(C=C1)NC(=O)CN(C2=CC=C(C=C2)OCC)S(=O)(=O)C3=CC=C(C=C3)C
C1=CC(=CN=C1)NC(=O)CC2=NC(=C(C=C2)Cl)Cl
CC(C)CS(=O)(=O)C1=NSC2=NC(=O)/C(=C\C3=CC=C(C=C3)OC(=O)C4=CC=CO4)/C(=N)N21
COC1=CC=CC=C1CCNC(=O)C(=O)NCCC2N(CO2)S(=O)(=O)C3=CC4=C(C=C3)OCCO4
CC(C)CC1=CC=C(C=C1)N(C(C2=CN=CC=C2)C(=O)NC3CCCC3)C(=O)C4=CC=CO4
CCOC1=CC=C(C=C1)N(CC2=CN=CC=C2)[N+](=O)[O-]
COC1=CC=C(C=C1)N(CC2=CN=CC=C2)C(=O)CC3=CC(=O)NC4=CC=CC=C43
CCOC(=O)C1=C(OC2=C1C=CC(=C2)OC(=O)C)OC3=CC=CC=C3
COC1=CC=C(C=C1)N(CC2=CC(=O)NC3=CC=CC=C32)C(=O)CCl
C1=CC=C2C(=C1)N=NN2CC(=O)C3=CC=C(C=C3)Cl
C1=CC(=CN=C1)NC(=O)CC2=CC(=C(C=C2)Cl)Cl
C/C(=N\N=C(/N)\SC1CC(=O)N(C1=O)C2=CC(=CC=C2)Cl)/C3=CC=CS3
CC1=CC(=O)OC2=C1C=CC(=C2)NC(=O)CC3=CC=CC=C3[N+](=O)[O-]
CC1=C(ON=C1C)NS(=O)(=O)C2=CC=C(C=C2)NC(=O)NC3=CC(=C(C=C3)Cl)Cl
COCCOC(=O)/C(=C/C1=CN(N=C1C2=CN=CC=C2)CC3=CC=CC=C3)/C#N
CC1=NN(C(=C1C(C2=CC=CC=C2)C3=C(N(N=C3C)C4=CC=CC=C4)N)N)C5=CC=CC=C5
CCC1=CC=C(C=C1)N(C(C2=CN=CC=C2)C(=O)NC3CCCC3)C(=O)C4=CC=CO4
C1=CC=C(C=C1)CCN(CC2=CN=CC=C2)C(=O)C(=O)CCl
C1=CC=C(C=C1)CN2C=C(C3=CC=CC=C32)/C=C/[N+](=O)[O-]
CC(=O)NC1C2=C(C=CC(=C2)Br)N(C1=O)CCN3CCOCC3.Cl
CC1=CC=C(C=C1)OCC(=O)N/N=C/C2=CC=C(O2)[N+](=O)[O-]
C1=CC=C(C=C1)C(C2=CC=CC=C2)NC(=O)COC(=O)CCC3=CNC4=CC=CC=C43
C1=CC=C(C(=C1)C2=NN(N=N2)CC(=O)NCC3=CC=CO3)NC(=O)C4=CC=CC=C4F
C1=CSC(=C1)C(=O)OC2=CC3=C(C=C2)C=CC(=O)O3
CC1=CC=C(O1)C(=O)C2=C(C(=O)N(C2C3=CC=C(C=C3)OC(C)C)CC4=CN=CC=C4)O
CC1=CC(=NN1)C(=O)NC2CCCC3=C2C=NN3C4=CC=C(C=C4)C
CCC1=CC=C(C=C1)N(C(C2=CN=CC=C2)C(=O)NC3CCCC3)C(=O)C4=CC=CO4
CC1=C(C=C(C=C1)NC(=O)NC2=CN=CC=C2)Cl
C1COC2=C(O1)C=CC(=C2)NC(=O)C3=C(OC=N3)C4=CC=CC=C4
CC(=O)NC1C2=C(C=CC(=C2)Br)N(C1=O)CCN3CCOCC3.Cl
CC1=CC=C(C=C1)S(=O)(=O)/N=C/2\C=C(C(=O)C3=CC=CC=C32)NC4=CC=CC(=C4)C(=O)O
COCCNC(=O)C(C1=CC(=CC=C1)OC)N(CC2=CC=CS2)C(=O)CN3C4=CC=CC=C4N=N3
C1=CC=C2C(=C1)N=NN2CC(=O)N(CC3=CC=CS3)C(C4=CC=CO4)C(=O)NCC5=CC=CO5
COC1=CC=C(C=C1)N(CC2=CC3=CC=CC=C3NC2=O)S(=O)(=O)C4=CC=C(C=C4)OC
CN(CCC1=CC=CC=C1)C(=O)C2=CC(=O)NC3=CC=CC=C32
C1=CC(=CN=C1)NC(=O)CCC2=CN=C(C=C2)Cl
C1C(N(N=C1C2=CC=CS2)C(=O)CCl)C3=CC=CS3
C1=CC=C(C=C1)CCN(C(C2=CC=CO2)C(=O)NCC3=CC=CO3)C(=O)CN4C5=CC=CC=C5N=N4
CC1=C(C=C(C=C1)NC(=O)NC2=CN=CC=C2)[N+](=O)[O-]
CC1=CC=C(C=C1)S(=O)(=O)/N=C/2\C=C(C(=O)C3=CC=CC=C32)NC4=CC=CC(=C4)C(=O)O
C1COC2=C(O1)C=CC(=C2)NC(=O)C3=C(OC=N3)C4=CC=CC=C4
CCOC(=O)C1=C(SC(=C1C2=CC=CC=C2)CN(C)C)NC(=O)CCl.Cl
CC1=CC=C(C=C1)C(=O)C2=C3C=CC(=CC3=[N+](N2CCC(=O)N)[O-])[N+](=O)[O-]
COC1=CC=C(C=C1)N(CC2=CC3=CC=CC=C3NC2=O)S(=O)(=O)C4=CC=C(C=C4)OC
COC1=CC=C(C=C1)N(C(C2=CN=CC=C2)C(=S)NC3CCCC3)C(=O)C4=CC=CO4
CCOC(=O)C1=C(SC(=C1C2=CC=CC=C2)CN(C)C)NC(=O)CCl.Cl
C1CN(CCN1CN2CC(=CC=C2)C3=CC=C(C=C3)Br)C(NC(=O)C4=CC=CC=C4)OC
CN1C2=NC(=O)N(C(=O)C2=NC(=N1)C3=CC=CC=N3)C
C1CN(CCN1C2=CC=CC=C2)C(=O)C3=CC(=O)NC4=CC=CC=C43
C1CN(CCN1C2=CC=CC=C2)C(=O)C3=CC(=O)NC4=CC=CC=C43
CC1=CC2=C(C=C1)NC(=O)C(=C2)CN(CCC3=CC=CC=C3)CC4=NN=NN4CC5CCCO5
CC1=CC(=C(C=C1)C(=O)N2C=NC3=CC=CC=C32)C
CC1=CC(=O)OC2=C1C=CC(=C2)NC(=O)C3=CC=CC=C3OC(F)F
COC1=CC=C(C=C1)N(CC2=CC(=O)NC3=CC=CC=C32)C(=O)CCl
COC1=CC=C(C=C1)C(=O)N2C3=CC4=C(C=C3N=C2SC)OCCO4
C1CCN(CC1)S(=O)(=O)C2=CC=C(C=C2)OCC(=O)NC3=CC=CC=C3F
CC(C)(C)C1=CC=C(C=C1)NC(=O)CSC2=NNC(=O)N2C3=CN=CC=C3
CN(CC1=CC=CC=C1)C(=O)C2=NOC(=N2)COC3=CC=CC=C3SC
COC1=CC=C(C=C1)N(CC2=CC(=O)NC3=CC=CC=C32)C(=O)CCl
C1COC(N1S(=O)(=O)C2=CC3=C(C=C2)OCCO3)CNC(=O)C(=O)NCCC4=CC=CC=C4
CC1=CC=C(O1)C2=NN(C(C2)C3=CC=CS3)C(=O)CCl
C1=CC=C(C=C1)C(C2=CC=CC=C2)C(=O)NC(=S)NC3=CC=CC(=C3)C(=O)O
CC(C)C1=CC=C(C=C1)N(C(C2=CN=CC=C2)C(=O)NC3CCCC3)C(=O)C4=CSN=N4
CC1=CC=C(C=C1)S(=O)(=O)/C(=C/Cl)/NC(=O)C2=CC=CC=C2
C1=CC2=NON=C2C(=C1)S(=O)(=O)NC3=C(C=CC(=C3)F)F
C1=CC=C(C=C1)C2=C(C(=N2)C3=CC=CC=C3)S(=O)(=O)NC4=CC=C(C=C4)C(=O)O
C1=CC(=C(C=C1F)C(=O)NCCN2C=C(C=C2)F)C(=O)CCl
CCOC(=O)C1=C(SC(=C1C2=CC=CC=C2)CN(C)C)C(=O)CCl
CCOC1=CC=C(C=C1)N(CC2=CC3=C(C=C(C=C3)C)NC2=O)S(=O)(=O)C4=CC=CC=C4
C1=CC=C(C=C1)C2=CSC3=C2C(=NC=N3)SCC(=O)NC4=CC=C(C=C4)C(=O)O
C1=CC=C2C(=C1)N(C3=CC=CC=C3S2)C(=O)COC(=O)C4=CN=CC=C4
COC1=CC=C(C=C1)N(C(C2=CN=CC=C2)C(=O)NC3CCCCC3)C(=O)CCl
C1COCCN1CC2=NC3=C(C=C(C=C3)Br)C(N2CC(=O)NN)C4=CC=CC=C4
CCC1=CC=C(C=C1)NC(=O)C2CCCN(C2)S(=O)(=O)C3=CC4=C(C=C3)NC(=O)C=C4
C1=COC2=C(C=C1)N=C(C(=S)NC(=O)C2=O)NCCCOC3=CC=CC=C3
CC1(C(N(C(=S)S1)/N=C/C2=CC=CS2)N(C(=O)NC)O)C
COC1=CC=C(C=C1)N(CC2C3=CC=CC=C32)/C=C/[N+](=O)[O-]
CC1=C(ON=C1C)NS(=O)(=O)C2=CC=C(C=C2)NC(=O)NC3=CC(=C(C=C3)Cl)Cl
CC1=CC(=O)OC2=C1C=CC(=C2)NC(=O)C3=CC=CC=C3OC(F)F
C1=CC=C(C=C1)C2=CSC(=C2C(=O)O)NC(=O)/C=C/C3=CC=CS3
CN(CC1=NC=CN=C1)C2=NOC(=C2)CC(=O)N/NC=C/C3=CC=CC=C3
COC1=CC=C(C=C1)NC(=O)C2CCCN(C2)S(=O)(=O)C3=CC4=C(C=C3)NC(=O)C=C4
C1CN(CCN1C2=CC=CC=C2)C(=O)C3=CC(=O)NC4=CC=CC=C43
CCC(C)C1=CC=C(C=C1)N(C(C2=CN=CC=C2)C(=O)NC3CCCC3)C(=O)C4=CC=CO4
CCN1C2=NC(=O)N(C(=O)C2=NC(=N1)C3=CC=CC=C3)C
C1C(N(N=C1)C(=S)N=C/C2=CC=CC=C2)C3=CC=C(C=C3)OC(=O)C4CC5=CC=CC=C5N=N4
C1COCCN1CC2=NC3=C(C=C(C=C3)Br)C(N2CC(=O)NN)C4=CC=CC=C4
CN(CC1=NC=CN=C1)C(=O)C2=NOC(=C2)COC3=CC=CC=C3SC
COC1=CC=CC=C1CCNC(=O)C(=O)NCC2N(CCO2)S(=O)(=O)C3=CC4=C(C=C3)OCCO4
CC1=CC=C(C=C1)OCC(=O)N/N=C/C2=CC=C(C=C2)[N+](=O)[O-]
C1=CSC(=C1)C(=O)OC2=CC3=C(C=C2)C=CC(=O)O3
COC(=O)CC1COC2=CC=CC=C2S1
CN(CC1=CN=CC=C1)C(=O)C2=NOC(=C2)COC3=CC=CC=C3SC
CCC1=CC=C(C=C1)N(C(C2=CN=CC=C2)C(=O)NC3=CCCCC3)C(=O)C4=CC=CO4
COC1=CC2=C(C=C1)N(C(=O)C2=O)CC3COC4=CC=CC=C4O3
C1=CC=C(C=C1)CN2C=C(C3=CC=CC=C32)/C=C/[N+](=O)[O-]
COC1=C(C=CC(=C1)/C=N/NC(=O)/C(=C\C2=CC3=C(C=C2)OCO3)/NC(=O)C4=CC=CC=C4)O
C1=CC=C(C=C1)CN(CC2=CC=C(C=C2)C(=O)O)S(=O)(=O)C3=CC=C(C=C3)OCC
CC(=O)NC1=CC=C(C=C1)N(C(C2=CC=C(C=C2)OC)C(=O)NCC3CCCO3)C(=O)CN4C5=CC=CC=C5N=N4
C1COCCN1C(=O)CN2C=C(C3=CC=CC=C32)/C=C/4\C(=O)NC(=O)N(C4=O)C5=CC=CC=C5F
CCNC(=O)C1=C(SC(=C1)C2=NC=CC=C2)N
CC(=O)N(C)C1=CC=C(C=C1)NS(=O)(=O)C2=C(C=CC(=C2)Cl)Cl
CN(CC1=CC=C(C=C1)F)S(=O)(=O)C2=NN=C(S2)NC(=O)C3=CC=CC=C3Br
CC1=CC=C(O1)C2=NN(C(C2)C3=CC=CO3)C(=O)CCl
CCOC(=O)C1=C(C2=C(O1)N=C(C3=C2CCCC3)CC(C)C)N
C1=CC2=C(N([N+](=C2C=C1)[O-])CCC(=O)N)C(=O)C3=CC(=C(C(=C3)Cl)N)Cl
COC1=CC=C(C=C1)/C=C(\C#N)/C2=CNC3=CC=CC=C32
CC1=CC(=C(N1CC2=CC=CO2)C)C(=O)CCl
C/C(=N\N=C(/N)\SC1CC(=O)N(C1=O)C2=CC(=CC=C2)Cl)/C3=CC=CS3
C1=CC=C(C(=C1)C(=O)NN2C(=O)/C(=C/C3=CC=C(C=C3)O)/SC2=S)O
CN1C(C(CO1)S(=O)(=O)C2=CC=CC=C2)C3=CC(=C(C=C3)OCC4=CC=C(C=C4)OC)OC
C1=NC(=CC(=C1)C(F)F)S(=O)(=O)NC2=CC=CC(=C2)Cl
COC1=CC=C(C=C1)S(=O)(=O)N2CCN(CC2)C(=O)NC3=CC=CC=C3OC
COC1=CC=C(C=C1)N(C(=O)CN2C3=CC=CC=C3N=N2)C4(CCCCC4)C(=O)NC5CCCC5
CC1=CC(=C(C=C1)NC2=NC(=C(C(=N2)N3CCOCC3)[N+](=O)[O-])N)C
C1=CC=C(C=C1)CN2C=C(C3=CC=CC=C32)/C=C/[N+](=O)[O-]
CC1=CC=C(C=C1)C(=O)C2=C3C=CC(=CC3=[N+](N2CCC(=O)N)[O-])[N+](=O)[O-]
C1=CC=C(C=C1)/C=C/2/C(=NN(S2)C(=O)N=O)C3=CC=CC=C3
C1=CC=C(C(=C1)/C=C/C(=O)C2=C(C=CC(=C2)Br)OC(=O)C3=CC=CO3)F
C1=CC=C(C=C1)C2=CSC3=C2C(=NC=N3)SCC(=O)NC4=CC=C(C=C4)C(=O)O
COC1=C(C=C(C=C1)C2CC(=NN2C(=O)CCl)C3=CC=CS3)OC(F)F
C1=CC=C2C(=C1)N=NN2CC(=O)C3=CC=C(C=C3)Cl
CC(C)OC1=CC=C(C=C1)/C=N/NC(=O)C2=C(N(N=N2)C3=NON=C3N)CN(C)C4=CC=CC=C4
CC1=CC=C(O1)C2=NN(C(C2)C3=CC=CO3)C(=O)CCl
CC1=CC(=O)OC2=C1C=CC(=C2)NC(=O)CC3=CC=CC=C3[N+](=O)[O-]
CC(C)CNS(=O)(=O)C1=CC=C(C=C1)CCC(=O)NC2=C(C=CC(=C2)Cl)OC3=CC=CC=C3
CC1=CC(=C(N1C2=CC(=CC=C2)[N+](=O)[O-])C)C(=O)CCl
CC1=C(C=C(C=C1)NC(=O)NC2=CN=CC=C2)Cl
C1=CC2=C(N([N+](=C2C=C1)[O-])CCC(=O)N)C(=O)C3=CC=C(C=C3)[N+](=O)[O-]
CN(CC1=CC=C(C=C1)F)S(=O)(=O)C2=NN=C(S2)NC(=O)C3=CC=CC=C3Br
COC1=CC(=CC(=C1OC)OC)NC(=O)C2CC(=NO2)C3=CC(=CC=C3)Br
COC1=NC(=C(C=C1)NS(=O)(=O)C2=CC=C(C=C2)NC(=O)C3=CC(=CC=C3)F)OC
COC1=CC=C(C=C1)C(=O)OC2=CN=CC=C2
CC(=O)NC1C2=C(C=CC(=C2)Br)N(C1=O)CCN3CCOCC3.Cl
CC1=CC=C(C=C1)NS(=O)(=O)C2=CC=C(C=C2)S(=O)(=O)NC3=CC=C(C=C3)F
CC(C)(C)C1=CC=C(C=C1)NC(=O)CSC2=NNC(=O)N2C3=CN=CC=C3
C1CN(CCN1C2=CC=C2)C(=O)CC3=C(C=CC=C3)Br
CC(=O)NC1=CC=C(C=C1)N(C(C2=C(C=CC=C2)OC)C(=O)NCC3CCCO3)C(=O)CN4C5=CC=CC=C5N=N4
C1=CC=C(C(=C1)CN2C=CSC2=NC(=O)CCl)Cl
C1CN(CCN1C2=CC=CC=C2)C(=O)C3=CC(=O)NC4=CC=CC=C43
CCOC(=O)C1=C(SC(=C1C2=CC=CC=C2)C(C(F)(F)F)(C(F)(F)F)O)N
C1=CC=C(C=C1)CNC(=S)NNC(=S)NC2=CC=CC(=C2)C(F)(F)O
CC1=C(ON=C1C)NS(=O)(=O)C2=CC=C(C=C2)NC(=O)NC3=CC(=C(C=C3)Cl)Cl
CC1=NC(=CO1)C2=NC=C(C=C2)S(=O)(=O)N3CCN(CC3)C4=CC=CC=C4
CC(C)(C)C1=CC=C(C=C1)NC(=O)CSC2=NN=C(S2)NC(=O)COC3=CC=C(C=C3)C
CC(=O)NC1C2=C(C=CC(=C2)Cl)N(C1=O)CCN3CCOCC3.Cl
CC1=CC(=O)OC2=C1C=CC(=C2)NC(=O)CC3=CC=CC=C3[N+](=O)[O-]
COC(=O)C1C2=C(C=CC(=C2)Br)N(C1=O)CCN3CCOCC3.Cl
CCN1CCN(CC1)C2=NN=C2SC(=O)NC3=C(C=CN4CC=CC=C43)C
COC1=CC=C(C=C1)NS(=O)(=O)C2=CC3=C(C=C2)OC(=N3)NC4=CC5=C(C=C4)OCCO5
CC1=CC=C(C=C1)NS(=O)(=O)C2=CC=C(C=C2)C(=O)NCC3=CC=C(C=C3)OC(F)F
C1CCC(CC1)S(=O)(=O)C2=CC=C(C=C2)OCC(=O)NC3=CC=CC=C3F
CC(=O)NC1=CC=C(C=C1)N(C(C2=C(C=CC=C2)OC)C(=O)NCC3CCCO3)C(=O)CN4C5=CC=CC=C5N=N4
CC1=C(ON=C1C)NS(=O)(=O)C2=CC=C(C=C2)NC(=O)NC3=CC(=C(C=C3)Cl)Cl
CC1=CC2=C(C=C1)N(C(=O)C2NC(=O)C)CCN3CCOCC3
C1=CC=C2C(=C1)N=NN2CC(=O)N/N=C/C3=CC=CS3
CC1=CC=C(C=C1)C(=O)N2CCN(CC2)C3=CC=C(C=C3)NC(=O)C4=CC(=C(C(=C4)OC)OC)OC
CC1=CC=C(C=C1)C(=O)C2=C3C=CC(=CC3=[N+](N2CCC(=O)N)[O-])[N+](=O)[O-]
COC1=CC=C(C=C1)C(=O)OC2=CN=CC=C2
CCN1C2=NC(=O)N(C(=O)C2=NC(=N1)C3=CC=CC=C3)C
CC1=CC(=C(N1C2=CC(=CC=C2)[N+](=O)[O-])C)C(=O)CCl
CN1C=NC2=C1C=CC(=C2)NC(=O)C3=CC=C(C=C3)Cl
C1=CC=C2C(=C1)/C3=C(N(C(=O)N2)CC(=N3)CCC4=CC=CS4)C(=O)O
CC(C)C1=CC=C(C=C1)N(C(C2=CN=CC=C2)C(=O)NC3CCCC3)C(=O)C4=CC=CO4
C1=CC(=CC=C1/NC(=O)S(=O)C2=CC(=CC(=C2)C3=CC=C(C=C3)OC(F)F)F)Cl
COC1=CC=CC(=C1)/C=N/NC(=S)NC2=CN=CC=C2
C1=CC=C(C=C1)CCN2C=CC3C2C(=O)C(=O)N(C4=CC=CC=C43)C=O
C1=CC(=C(C=C1Cl)Cl)CN2C=CSC2=NC(=O)CCl
C1=CC2=NON=C2C(=C1)S(=O)(=O)NC3=C(C=CC(=C3)F)F
CC(C)CS(=O)(=O)C1=NSC2=NC(=O)/C(=C\C3=CC=C(C=C3)OC(=O)C4=CC=CO4)/C(=N)N21
COC1=CC=C(C=C1)N2CCN(CC2)C(=O)C3=CC(=O)NC4=CC=CC=C43
COC1=CC=C(C=C1)N2CCN(CC2)C(=O)C3=CC(=O)NC4=CC=CC=C43
CCOC(=O)C1=C(OC2=C1C3=C(C4=CC=CC=C42)OCN(C3)CC5=CC=CC=N5)C
CC1=CC=C(C=C1)N2C(=NN=C2SCC(=O)NC3=CC4=C(C=C3)OCO4)CC5=CC=CN5C
CN(CC1=CC=C(C=C1)Cl)S(=O)(=O)C2=NN=C(S2)NC(=O)C3=CC=CC=C3Br
COC1=CC=C(C=C1)C(=O)N2C3=CC4=C(C=C3N=C2SC)OCCO4
C1C(N(N=C1C2=CC=CS2)C(=O)CCl)C3=CC=CO3
C[C@]12[C@@H]3[C@H]([C@H](N1C(=O)N(C2=O)C4=CC(=CC=C4)Br)C5=CC=C(C=C5)F)C(=O)N(C3=O)C6CCCCC6
CC1=CC=C(C=C1)C(=O)OC2=CC3=C(C=C2)N(C=N3)C
CC1=CC=C(C=C1)NC2=NN=C(S2)NC(=O)C3=C(N=C(S3)C4=CC=CC=C4)COC
COC1=CC=C(C=C1)NC(=O)CC2CCN(CC2)S(=O)(=O)C3=CC=CC(=C3)Cl
CC(C)C(C)NC(=O)C(C1=CC=C(C=C1)O)N(C2=CC=C(C=C2)NC(=O)C)C(=O)CN3C4=CC=CC=C4N=N3
C1=CC(=CC=C1Cl)S(=O)(=O)NC2=CC=CC(=C2)Cl
COC(=O)C1=C(SC(=C1)C2=CC=CC=C2)N
C1=CC=C(C(=C1)C2C3=C(C(=O)N2CC4=CC=CO4)NN=C3C5=CC=CC=C5O)F
C1=CC=C(C=C1)CC2=CN(C(=N2)C3=CN=CC=C3)C=O
CC1=CC=C(C=C1)N2C(=O)CC2C(=O)CN(CC3=CC=C(C=C3)OC)C(=O)CN4C5=CC=CC=C5N=N4
COC(=O)C1=C(SC(=C1)C2=CC=CC=C2)N
CC(C)OC1=C(NC(=C1)C2=NC=CC=C2)N
CC(C)(C)OC(=O)NCCC(=O)OC1=CC2=C(C=C1)C=CC(=O)O2
CC1=CC=C(O1)C(=O)C2=C(C(=O)N(C2C3=CC=C(C=C3)OC(C)C)CC4=CN=CC=C4)O
CC1=C(C=CC(=C1)OC)NC(=O)CSC2=NC3=C(C(=CS3)C)C(=O)N2
COC1=CC=CC=C1/C=C\2/C(=O)N(C(=S)S2)CCC(=O)NNC(=O)C3=CC=CC=C3OC
COC1=C(C=C(C=C1)CN2C(=O)C3=C(C=C2)CO3)OC(=O)NC4=CC=CC=C4
CC1=CC=C(O1)C2=NN(C(C2)C3=CC=CS3)C(=O)CCl
C1CN(CCN1C/C=C/C\2=CC=CS2)C3=CC=C(C=C3)Cl
C1=CC=C(C=C1)C2=CSC(=C2C(=O)O)NC(=O)/C=C/C3=CC=CS3
CC(C)CS(=O)(=O)C1=NSC2=NC(=O)/C(=C\C3=CC=C(C=C3)OC(=O)C4=CC=CO4)/C(=N)N21
CCC1=CC=C(C=C1)N(C(C2=CN=CC=C2)C(=O)NC3CCCCC3)C(=O)CCl
C1=CC(=CC=C1Cl)SC2=C(C3=CC=CC=C32)Cl
C1CN(CCN1C2=CC(=CC=C2)Cl)C(=O)C3=C(N=C4N3C=CS4)Cl
CCCN1N=C(N=N1)NS(=O)(=O)C2=NN=C(S2)NC(=O)C3=CC=C(C=C3)C
CC(=O)NC1C2=C(C=CC(=C2)Br)N(C1=O)CCN3CCOCC3.Cl
C1=CC(=C(C=C1Cl)Cl)CN2C=CSC2=NC(=O)CCl
C1=CC=C(C(=C1)C2C3=C(C(=O)N2CC4=CC=CO4)NN=C3C5=CC=CC=C5O)F
C1=CC(=CN=C1)OC(=O)C2=CC=C(C=C2)Cl.Cl
C1=CC=C(C=C1)CN2C=C(C3=CC=CC=C32)/C=C/[N+](=O)[O-]
C1=CC=C(C=C1)CN(CC2=CC=C(C=C2)C(=O)O)S(=O)(=O)C3=CC=C(C=C3)Cl
COC1=CC=CC=C1/C=C/C(=O)C2=C(C=CC(=C2)Br)OC(=O)C3=CC=CO3
CC1=CC=C(C=C1)S(=O)(=O)NC2=CC=CC=C2C3=CC=CC=C3NS(=O)(=O)C4=CC=C(C=C4)C
CC1CCC2=C(N1CC(=O)N3CCC4=C(C3)C5=C(N4)C=CC(=C5)C)C=CC=C2
C1=CC(=CC(=C1)S(=O)(=O)NC2=CC=C(C=C2)Cl)C(=O)N/N=C/C3=CC=CC=C3
CC1=CC(=O)OC2=C1C=CC(=C2)NC(=O)C3=CC=CC=C3OC(F)F
C1=CC=C(C=C1)C(C2=CC=CC=C2)(C(=O)N/N=C/C3=CC=C(O3)C4=C(C=CC(=C4)C(=O)O)Cl)O
CN1C2=NC(=O)N(C(=O)C2=NC(=N1)C3=CC=C(C=N3)Cl)C
CC1=CC(=NN1)C(=O)NC2CCCC3=C2C=NN3C4=CC=C(C=C4)C(C)(C)C
C1=CC=C(C=C1)CNC(=O)NC2=CC(=C(C=C2)C3=CC=CO3)[N+](=O)[O-]
C1=CC2=C(N([N+](=C2C=C1)[O-])CCC(=O)N)C(=O)C3=CC=CC(=C3)[N+](=O)[O-]
COC1=CC=CC=C1OCCCNC(=O)C2=C(C=CC(=C2)Cl)OC(=O)C3=CC=CO3
CS1=C2C(=CC=C1)C(=O)N2C3=CC=CC=C3
C1CC2=C(C1)SC(=C2C#N)NC(=O)C3=C(OC=C3)C(=O)NC4=CC=CC=C4
COC1=CC=CC=C1/C=C\2/C(=O)N(C(=S)S2)CCC(=O)NNC(=O)C3=CC=CC=C3OC
CN(CC1=NC=CN=C1)C(=O)C2=NOC(=C2)COC3=CC=CC=C3SC
CC1=CC=C(C=C1)S(=O)(=O)/N=C/2\C=C(C(=O)C3=CC=CC=C32)NC4=CC=CC(=C4)C(=O)O
CC1=CC=C(O1)C2=NN(C(C2)C3=CC=CS3)C(=O)CCl
C1=CC=C2C(=C1)N=NN2CC(=O)C3=CC=C(C=C3)Br
COC1=CC=C(C=C1)N(C(C2=CN=CC=C2)C(=O)NC3CCCC3)C(=O)C4=CC=CO4
CC1=CC=C(C=C1)S(=O)(=O)/C(=C/Cl)/NC(=O)C2=CC=CC=C2
CC(=O)N(C1=CC=C(C=C1)/C=N/NC(=O)C2=C(N(N=N2)C3=NON=C3N)C(C)C)O
CC(=O)N(C)C1=CC=C(C=C1)NS(=O)(=O)C2=C(C=CC(=C2)Cl)Cl
COC1=CC=CC=C1/C=C\2/C(=O)N(C(=S)S2)CCC(=O)NNC(=O)C3=CC=CC=C3OC
C1=CC2=C(N([N+](=C2C=C1)[O-])CCC(=O)N)C(=O)C3=CC=CC(=C3)Cl
CNC(=N\NC1=CC(=C1)/C(=S)NC2=CC=CC=C2)C(=O)CCl
CC1=CC=C(C=C1)S(=O)(=O)N2C=CCN(C2)S(=O)(=O)C3=CC=CC=C3F
CC1=NC2=C(C=C1)N(C3=C2CCC3)CCC(CN4CCCCCC4)O.Cl
C1=CC2=C(N([N+](=C2C=C1)[O-])CCC(=O)N)C(=O)C3=CC(=C(C(=C3)Cl)N)Cl
COC(=O)[C@@H](CC1=CNC2=CC=CC=C21)NC(=O)C3=CC(=O)NC4=CC=CC=C43
OCC1=NN=C(S1)NS(=O)(=O)C2=CC=C(C=C2)NC(=O)/C=C/C3=CC=CC=C3Cl
CC1=C(C(=CC=C1)N2CCN(CC2)C(=O)C3=CC(=O)NC4=CC=CC=C43)C
CCN(C1=CC=C(C=C1)OC)N(C2=CN=CC=C2)OC(=O)C3CCCC3
CC1CCC(CC1)S(=O)(=O)C2=NN=C(S2)S(=O)(=O)NC3=CC=CC(=C3)C
C1=CC=C(C(=C1)C2=NN(N=N2)CC(=O)NCC3=CC=CO3)NC(=O)C4=CC=CC=C4F
C[C@]12[C@H]3[C@H]([C@H](N1C(=O)N(C2=O)NC4=CC(=CC=C4)Br)C5=CC=C(C=C5)F)C(=O)N(C3=O)C6CCCCC6
CC1=C(C2=NO1)C=C(C(=C2)OC(=O)C3=CC=C(C=C3)OC(F)F)F
CC(C)CNS(=O)(=O)C1=CC=C(C=C1)CCC(=O)NC2=C(C=CC(=C2)Cl)OC3=CC=CC=C3
CC1=CC=C(C=C1)C2CC(=NN2C(=O)CCl)C3=CC=CS3
C1CN(CCN1C2=CC=CC(=C2)C(F)F)S(=O)(=O)C3=CC(=O)NC4=CC=CC=C43
C1=CC(=CC=C1NC2=C(C=NO2)CC(=O)NC3=CC=CS3)C(=O)CCl
C1=CC=C(C=C1)NC(=O)NN(C2=CC=CC=C2)C(=O)CCl
C1C(N(N=C1C2=CC=CS2)C(=O)CCl)C3=CC=CO3
CC1=CC=C(C=C1)S(=O)(=O)NC2=CC=CC=C2C3=CC=CC=C3NS(=O)(=O)C4=CC=C(C=C4)C
C1COCCN1CC2=NC3=C(C=C(C=C3)Br)C(N2CC(=O)NN)C4=CC=CC=C4
CN1C=NC2=C1C=CC(=C2)OC(=O)C3=CC=CC=C3
COC1=CC=CC=C1/C=C\2/C(=O)N(C(=S)S2)CCC(=O)NNC(=O)C3=CC=CC=C3OC
C1CN(CCN1C2=CC=CC=C2)C(=O)C3=CC(=O)NC4=CC=CC=C43
COC1=CC=C(C=C1)NC(=O)CC2C(=O)NCCN2C(=O)NC3=CC=C(C=C3)C(F)(F)F
C1=CC2=C(N([N+](=C2C=C1)[O-])CCC(=O)N)C(=O)C3=CC(=C(C(=C3)Cl)N)Cl
COC1=C(C=CC(=C1)C2CC(=NN2C(=O)CCl)C3=CC=CS3)OC(F)F
CC1=CC=C(C=C1)S(=O)(=O)/C(=C/Cl)/NC(=O)C2=CC=CC=C2
C1CN(CCN1C2=CC=CC=C2)C(=O)C3=CC(=O)NC4=CC=CC=C43
C1=CC=C(C(=C1)C(=O)NC(=S)NC2=CC=C(C=C2)NC(=O)C3=CC(=CC=C3)Cl)Cl
CC1=CC=C(C=C1)C2CC(=NN2C(=O)CCl)C3=CC=CS3
CCC1=NSC(=N1)NC(=O)CC(=O)C2=CC(=CC=C2)Cl
CC(=O)N1C=C(C2=NON=C2C(=C1)OC(=O)C)OC(=O)C
CC1=CC(=C(N1CC2=CC=CO2)C)C(=O)CCl
CCC1=CC=C(C=C1)NC(=O)C2CCCN(C2)S(=O)(=O)C3=CC4=C(C=C3)NC(=O)C=C4
C1SCC(=CN=C1)NC(=O)C2=CC=C(C=C2)Cl.Cl
C1=CC=C(C=C1)C2=CSC3=C2C(=NC=N3)SCC(=O)NC4=CC=C(C=C4)C(=O)O
C1=CC=C(C=C1)NC(=O)NN(C2=CC=CC=C2)C(=O)CCl
C1=CC(=CC=C1NS(=O)(=O)C2=CC=C(C=C2)Cl)S(=O)(=O)NC3=NC=CS3
C1=CC=C(C=C1)N2N=C3C=C(C(=CC3=N2)Cl)N
CC1=CC(=CC=C1)C(=O)NC2=NN=C(S2)S(=O)(=O)NC3=CC=CC(=C3)C
CCOC(=O)C1=C(SC(=C1)C2=CC=CC=C2)N
C1=CC=C(C=C1)CNC(=O)C2=CC=C(C=C2)S(=O)(=O)NC3=CC=CC(=C3)C(F)(F)F
CCC1=NSC(=C1)NC(=O)C2=CC=C(C=C2)Cl.Cl
CC1=CC=C(C=C1)S(=O)(=O)/C(=C/Cl)/NC(=O)C2=CC=CC=C2
C1=CC(=CC=C1Cl)SC(=O)NC2=NON=C2Cl
COC1=CC=CC=C1/C=C/C(=O)C2=C(C=CC(=C2)Br)OC(=O)C3=CC=CO3
C1=CC2=C(C=C1C(=O)O)SC=N2
C1=CC(=CC=C1NS(=O)(=O)C2=CC=C(C=C2)Cl)S(=O)(=O)NC3=NC=CS3
C1=CC(=C(C=C1Cl)S(=O)(=O)NC2=CC=C(C=C2)Cl)C(=O)CCl
CN1C(C(CO1)S(=O)(=O)C2=CC=CC=C2)C3=CC(=C(C=C3)OCC4=CC=C(C=C4)OC)OC
C1COCCN1S(=O)(=O)C2=CC=C(S2)CC(=O)NC3=C(C=C(S3)C4=CC=CC=C4)C(=O)N
C1=CC=C(C(=C1)C2C3=C(C(=O)N2CC4=CC=CO4)NN=C3C5=CC=CC=C5O)F
C1=CC(=CC=C1Cl)NS(=O)(=O)C2=CC=C(C=C2)C(=O)NCC3=CC=NC=C3C(F)(F)F
C1=CC=C2C(=C1)N=NN2CC(=O)N(CC3=CC=CS3)C(C4=CC=CO4)C(=O)NCC5=CC=CO5
CN1CCN(CC1)CC(=O)NC2=CC(=CC=C2)[N+](=O)[O-]
C1=CC=C(C=C1)CN2C=C(C3=CC=CC=C32)/C=C/[N+](=O)[O-]
C1=CC=C(C=C1)C(C2=CC=CC=C2)NC(=O)COC(=O)CCC3=CNC4=CC=CC=C43
CCOC(=O)C1=C(SC(=C1C2=CC=CC=C2)CN(C)C)NC(=O)CCl.Cl
C1=CC=C(C=C1)CN2C=C(C3=CC=CC=C32)/C=C/[N+](=O)[O-]
CC(C)(C)C1=CC=C(C=C1)NC(=O)CSC2=NNC(=O)N2C3=CN=CC=C3
C1CC(=O)N(C1=O)C2=C(C=CC(=C2)Cl)OC(=O)C3=CC=CO3
CC1=CC=C(C=C1)C(=O)N2CN(CCC2)S(=O)(=O)C3=CC=C(C=C3)C
C1=CC=C2C(=C1)C(=O)N(C=N2)NC(=O)C3=CC=C(C=C3)Br
CN(CC1=NC=CN=C1)C(=O)C2=NOC(=C2)COC3=CC=CC=C3SC
CC(=O)N1C=C(C2=CC=CC=C21)N(C3=CC=C(C=C3)[N+](=O)[O-])C(=O)CCl
CN1C(C(CO1)S(=O)(=O)C2=CC=CC=C2)C3=CC(=C(C=C3)OCC4=CC=C(C=C4)OC)OC
CC1=CC=C(O1)S(=O)C2=C(C(=O)N(C2C3=CC=C(C=C3)OC(C)C)CC4=CN=CC=C4)O
CCC1=NN=C(S1)NS(=O)(=O)C2=CC=C(C=C2)NC(=O)/C=C/C3=CC=C(C=C3)F
COC1=C(C=CC(=C1)C2CC(=NN2C(=O)CCl)C3=CC=CS3)OC(F)F
CC1=CC=C(C=C1)OCCC(=O)NC2=CC=C(C=C2)NC(=O)C3=CC4=C(C=C3)OCO4
C[C@]12[C@H]3[C@@H]([C@H](N1C(=O)N(C2=O)C4=CC(=CC=C4)F)C5=CC=C(C=C5)F)C(=O)N(C3=O)C6CCCCC6
CS1=C(C=CC(=C1Cl)C)S(=O)NC2=CC=C(C=C2)Cl
CC1=CC2=C(C=C1)NC(=O)C(=C2)CN(CCC3=CC=CC=C3)CC4=NN=NN4CC5CCCO5
C1=CSC=C1CCC2=C(C=C2)OC(=O)C3=CC=C(C=C3)Cl
CC1=CC=C(O1)C(C(=O)NCC2=CC=CO2)N(C3=CC=C(C=C3)OC)C(=O)CN4C5=CC=CC=C5N=N4
COC(=O)C1=C(C=CC(=C1)NC(=O)CC2=CC=CC=C2[N+](=O)[O-])Cl
CC1CCC2=C(N1CC(=O)N3CCC4=C(C3)C5=C(N4)C=CC(=C5)C)C=CC(=C2)F
C1=CC(=CN=C1)CNC(=O)/C=C/C2=CC(=C(C=C2)Cl)/C(=O)C3=CC=CC=C3
C1CC(=O)N(C1=O)C2=C(C=CC(=C2)Cl)OC(=O)C3=CC=CO3
CC1=CC=C(O1)C(C(=O)NCC2=CC=CO2)N(C3=CC=CC=C3OC)C(=O)CN4C5=CC=CC=C5N=N4
COC1=CC=C(C=C1)C(=O)OC2=CN=CC=C2
C/C(=N\N=C(/N)\SC1CC(=O)N(C1=O)C2=CC(=CC=C2)Cl)/C3=CC=CS3
COC1=C(C=C(C=C1)/C=N/NC(=O)/C(=C\C2=CC3=C(C=C2)OCO3)/NC(=O)C4=CC=CC=C4)O
CC1=CC=C(O1)C2=NN(C(C2)C3=CC=CO3)C(=O)CCl
CC(=O)NC1=CC=C(C=C1)N(C(C2=CC=C(C=C2)OC)C(=O)NCC3CCCO3)C(=O)CN4C5=CC=CC=C5N=N4
COC1=CC=C(C=C1)NS(=O)(=O)C2=CC3=C(C=C2)OC(=N3)NC4=CC5=C(C=C4)OCCO5
C[C@]12[C@@H]3[C@H]([C@H](N1C(=O)N(C2=O)C4=CC(=CC=C4)Br)C5=CC=C(C=C5)F)C(=O)N(C3=O)C6CCCCC6
COC1=C(C=CC(=C1)C2CC(=NN2C(=O)CCl)C3=CC=CS3)OC(F)F
C1CC(=O)N(C1=O)C2=C(C=CC(=C2)Cl)OC(=O)C3=CC=CO3
CCOC1=CC(=C(C=C1)NC(=O)C2=C3C=C(C=C2)C(=C)N3C4=CC=C(C=C4)C)C(=O)O
C1=CC=C2C(=C1)C(=O)N(C=N2)NC(=O)C3=CC=C(C=C3)Br
CC1OC2=NON=C2C(=C1)NC(=O)C3=CC=CC=C3F
COC1=CC=CC=C1CN2CC(=NN=C2S(=O)(=O)NC3=CC=CC(=C3)C(F)(F)F)F
C1=CC2=C(N([N+](=C2C=C1)[O-])CCC(=O)N)C(=O)C3=CC=C(C=C3)[N+](=O)[O-]
CC(=O)N1C=C(C2=CC=CC=C21)N(C3=CC=C(C=C3)Cl)C(=O)CCl
CC(=O)N(C1=CC=C(C=C1)C(F)(F)F)S(=O)(=O)C2=CC=C(C=C2)N3C(=O)CCC3=O
COC1=CC=CC=C1OCNC(=O)C2=NN(C(=O)N2)C3=CC=C(C=C3)Br
CC1=CC(=C(C=C1)OC)NC(=O)CSC2=NC3=C(C(=CS3)C)C(=O)N2
C1=CC=C(C=C1)C(C2=CC=CC=C2)(C(=O)N/N=C/C3=CC=C(O3)C4=C(C=CC(=C4)C(=O)O)Cl)O
CCC1=NN=C(S1)NS(=O)(=O)C2=CC=C(C=C2)NC(=O)/C=C/C3=CC=C(C=C3)F
COC1=CC=CC=C1N2CCN(CC2)CC(COC3=CC=CC4=CC=CC=C43)O
C1=CC=C(C=C1)C2=CSC(=C2C(=O)O)NC(=O)C3=CC=CO3
COC1=CC=CC(=C1)/C=N/NC(=O)C2=CC=C(C=C2)NC(=S)C3=CC=CO3
CC1=CC(=C(C=C1)NC(=O)NC2=CN=CC=C2)Cl
C1=CC=C(C=C1)C(C2=CC=CC=C2)NC(=O)COC(=O)CCC3=CNC4=CC=CC=C43
CC1=CC=C(O1)/C=C/2\C(=O)NC(=S)N(C2=O)C3=CC(=CC=C3)OC
CC1=CC(=NN1)C(=O)NC2CCCC3=C2C=NN3C4=CC=C(C=C4)C(C)(C)C
CC1=CC=CC=C1S(=O)(=O)NC(=O)C2=CC(=C(C=C2)CC3=CN(C4=C3C=C(C=C4)NC(=O)OC5CCCC5)C)OC
CCC1=CC=C(C=C1)N(C(C2=CN=CC=C2)C(=O)NC3CCCCC3)C(=O)CCl
CC1=CC=C(O1)C2=NN(C(C2)C3=CC=CO3)C(=O)CCl
CN(CC1=CC=C(C=C1)F)S(=O)(=O)C2=NN=C(S2)NC(=O)C3=CC=CC=C3Br
CCC1=CC2=C(C=C1)N(C(=O)C2NC(=O)C)CCN3CCOC3.Cl
C1=CSC(=C1)C2=CSC(=N2)NC(=O)C3=CC=C(C=C3)Br
C1=CC(=CC=C1/C(=N/S(=O)(=O)C2=CC(=CC(=C2)C(F)(F)F)/N)/C(F)(F)/N)/C(F)(F)O
CN(C)CC1=CC=C(C=C1)CONC(=O)C2=C(N=NN2C3=CC=CC=C3)C(F)(F)F
CC1=CC=C(C=C1)C(=O)C2=C3C=CC(=CC3=[N+](N2CCC(=O)N)[O-])[N+](=O)[O-]
CC1=CC=C(C=C1)C(=O)C2=C3C=CC(=CC3=[N+](N2CCC(=O)N)[O-])C(F)(F)F
C1=CC(=C(C=C1)C2=NN=C(S2)NC(=O)C3=CC4=C(C=C3)N=CS4)C#N
CC1=CC(=CC=C1)N2C(=O)CC(C2=O)N(CC3=C(N(N=C3C)C)C)C(=S)NC4=CC=C(C=C4)Cl
COC1=CC=C(C=C1)S(=O)(=O)N2CN(CC2)S(=O)(=O)C3=CC4=C(C=C3)OCCO4
C1C2=C(N(N=C2CS1(=O)=O)C3=CC(=CC=C3)Cl)NC(=O)C4=CC5=C(C=C4)OCO5
COC1=C(C=CC(=C1)C(=O)NN2C=NC3=C(C2=O)C(=CS3)C4=CC=CS4)O
C1=CC=C2C(=C1)N=NN2CC(=O)C3=CC=C(C=C3)Br
OCNC(=O)C1=C(SC(=C1C2=CC=CC=C2)CN(C)C)NC(=O)CCl.Cl
C1=CC=C(C=C1)CCN(CCC2=CC=CC=C2)C(=O)CCl
CC(=O)NC1C2=C(C=CC(=C2)Cl)N(C1=O)CCN3CCOCC3.Cl
C1CN(CCN1C2=CC=CC=C2)C(=O)C3=CC(=O)NC4=CC=CC=C43
CC(C)C1=CC=C(C=C1)S(=O)(=O)NC2=CC=C(C=C2)SC(F)F
CCC1=CC(=CC=C1)NC(=O)C2C(=NN=C2)[N+](=O)[O-]
C1=CC2=NON=C2C(=C1)S(=O)(=O)NC3=C(C=CC(=C3)F)F
C1CN(CCN1C/C=C/C2=CC=CC=C2)C3CC(=O)N(C3=O)CC4=CC=CS4
CC(C)(C)C1=CC=C(C=C1)C(=O)NC2=CC=C(C=C2)S(=O)(=O)NC3=NC4=CC=CC=C4N=C3
C1C(N(N=C1C2=CC=CS2)C(=O)CCl)C3=CC=CO3
COC1=CC2=C(C=C1)N(C(=O)C2=O)CC3COC4=CC=CC=C4O3
CCC1=CC(=O)OC2=C1C=CC(=C2)OC(=O)C3=CC=CO3
CC1=CC=C(C=C1)C(=O)C2=C3C=CC(=CC3=[N+](N2CCC(=O)N)[O-])C(F)(F)F
CC1CCN(CC1)C2=NN3C(=C(C3CCC(=O)N)CCCOC(C)C)C=C2
CN1C(C(CO1)S(=O)(=O)C2=CC=CC=C2)C3=CC(=C(C=C3)OCC4=CC=C(C=C4)OC)OC
C1CC(=O)N(C1=O)C2=C(C=CC(=C2)Cl)OC(=O)C3=CC=CO3
COC(=O)C1=C(SC(=C1)C2=CC=CC=C2)N
CC1=CC(=C(C=C1)C)S(=O)(=O)N2CCN(CC2)C(=O)C3=CC(=CC(=C3)N4CCCC4)[N+](=O)[O-]
C1=CC=C(C=C1)CCN(CCC2=CC=CO2)C(=O)CCl
CC(C)C[C@H](C(=O)CC(C)C)OC1=CC=CC(C=C1)NC(=O)C2=CC=C(C=C2)C(=O)NC3=NC4=C=CC=CC3=C=C=CCC=C4
C1=CC=C(C=C1)CCN(C(C2=CC=CO2)C(=O)NCC3=CC=CO3)C(=O)CN4C5=CC=CC=C5N=N4
CCOC(=O)C1=C(SC(=C1C2=CC=CC=C2)CN(C)C)NC(=O)CCl.Cl
C1=CC=C(C=C1)C2=CSC(=N2)NC(=O)CCl
CC(C)CNS(=O)(=O)C1=CC=C(C=C1)CCC(=O)NC2=C(C=CC(=C2)Cl)OC3=CC=CC=C3
CC1=CC(=CC=C1)N2C(=O)CC(C2=O)N(CC3=C(N(N=C3C)C)C)C(=S)NC4=CC=C(C=C4)Cl
CC1=CC=C(C=C1)S(=O)(=O)N2CCN(CC2)S(=O)(=O)C3=CC4=C(C=C3)OCCO4
CC(C)C[C@@H](C(=O)OC(C)(C)C)NC(=O)C1=C(NC=N1)C(=O)NCC2=CC=C(C=C2)CNC(=O)OC(C)(C)C
COC1=CC=C(C=C1)N(CC2=CC3=CC=CC=C3NC2=O)S(=O)(=O)C4=CC=C(C=C4)OC
CC1=CC=C(O1)C2=NN(C(C2)C3=CC=CO3)C(=O)CCl
C1=CC2=C(N([N+](=C2C=C1)[O-])CCC(=O)N)C(=O)C3=CC(=C(C(=C3)Cl)N)Cl
CCCC1=C(N=NN1C2=NON=C2N)C(=O)N/N=C/C3=C(C=CC4=CC=CC=C43)OC
CC1=CC=CC=C1NC2=C/C(=N\S(=O)(=O)C3=CC=C(C=C3)C(=O)O)/C4=CC=CC=C4C2=O
CC1=CC(=C(C=C1)C)S(=O)(=O)N2CCN(CC2)C(=O)C3=CC(=C(C=C3)N4CCCC4)[N+](=O)[O-]
CCNC(=O)C1=C(SC(=C1C2=CC=CC=C2)C(C(F)(F)F)(C(F)(F)F)O)N
CC1=CC=C(C=C1)C(=O)NC(=C(Cl)Cl)S(=O)(=O)C2=CC=CC=C2
C1=CC=C(C=C1)C2C3=C(C=CC(=C3)Br)N=C(N2CC(=O)NN)C4=CC=CC=C4
C1=CC=C(C=C1)C2=CSC3=C2C(=NC=N3)SCC(=O)NC4=CC=C(C=C4)C(=O)O
CC1=CC=C(C=C1)CN2CCN(CC2)C(=O)C3=CC(=O)NC4=CC=CC=C43
C1=CC=C(C=C1)N(C2=CC=C(C=C2)C(=O)NC3=CC=CC=C3)C(=O)CN4C5=CC=CC=C5N=N4
CCN(CC)C(=O)CN1C=C(C2=CC=CC=C21)/C=C/3\C(=O)NC(=O)N(C3=O)C4=CC=CC=C4F
C1=C(C=C(C(=C1)Cl)CC(=O)NCCCN2C=CN=C2)F
C1=CC=C(C=C1)CN2C=C(C3=CC=CC=C32)/C=C/4\C(=O)NC(=O)N(C4=O)C5=CC=CC=C5F
C1=CC(=CC=C1NS(=O)(=O)C2=CC=C(C=C2)Br)S(=O)(=O)NC3=NC=CS3
C1COCCN1CC2=NC3=C(C=C(C=C3)Br)C(N2CC(=O)NN)C4=CC=CC=C4
C1=CC(=C(C=C1)C(=O)NC(=S)NC2=CC=C(C=C2)NC(=O)C3=CC(=CC=C3)Cl)Cl
COC1=CC=CC=C1/C=C/C(=O)C2=C(C=CC(=C2)Br)OC(=O)C3=CC=CO3
COCCNC(=O)C(C1=CC=CC=C1)N(CC2=CC=CS2)C(=O)CN3C4=CC=CC=C4N=N3
C1CN(CCN1C2=CC=CC=C2)C(=O)C3=CC(=CC=C3)Cl
C1COCCN1CC2=NC3=C(C=C(C=C3)Br)C(N2CC(=O)NN)C4=CC=CC=C4
C1=CC=C(C=C1)C(C2=CC=CC=C2)(C(=O)N/N=C/C3=CC=CC(=C3)C(=O)C4=CC=C(C=C4)O)O
CC1=C(C(=CC=C1)C(=O)N2C=NC3=CC=CC=C32)C
CN1CCN(CC1)CC(=O)NC2=CC(=CC=C2)[N+](=O)[O-]
CC(=O)NC1C2=C(C=CC(=C2)Br)N(C1=O)CCN3CCOCC3.Cl
CN1CCN2C(C1)C3(CC4=C2C=CC(=C4)N)C(=O)NC(=O)NC3=O
C1=CC=C(C=C1)CN2C=C(C3=CC=CC=C32)/C=C/[N+](=O)[O-]
CC1=CC=C(C=C1)NC2=C(C(=O)N(N=C2)C34CC5CC(C3)CC(C5)(C4)CC(=O)O)Cl
C1=CC=C(C=C1)C2=CSC3=C2C(=NC=N3)SCC(=O)NC4=CC=C(C=C4)C(=O)O
C1CCN(CC1)C2=CC=C(C=C2)S(=O)(=O)NC3=CC=CC(=C3)C(=O)O
COC1=CC=C(C=C1)C(=O)N2CCC3=C(C=C2)OCOCO3
CC(=O)NC1C2=C(C=CC(=C2)Cl)N(C1=O)CCN3CCOCC3.Cl
CC1=CC=C(C=C1)C(=O)C2=C3C=CC(=CC3=[N+](N2CCC(=O)N)[O-])[N+](=O)[O-]
C1=CC=C(C=C1)C(C2=CC=CC=C2)(C(=O)N/N=C/C3=CC=C(O3)C4=C(C=CC(=C4)C(=O)O)Cl)O
C1CN(CCN1C2=CC=CC=C2)C(=O)C3=CC(=O)NC4=CC=CC=C43
CC(C)CN(CCC(=O)O)CC(C)C
CC1=CC=C(O1)C(C(=O)NCC2=CC=CO2)N(C3=CC=C(C=C3)OC)C(=O)CN4C5=CC=CC=C5N=N4
C1CN(CCN1C2=CC=CC=C2)C(=O)C3=CC(=O)NC4=CC=CC=C43
CC(C)(C)OC(=O)NCCC(=O)OC1=CC2=C(C=C1)C=CC(=O)O2
CC1=CC=C(C=C1)NC(=O)CN(C)C(=O)C2=C(N=CC=C2)NC3=CC=CC(=C3)C(F)(F)F
CCC1=CC(=C2C(N(CCC2=C1)C(=O)CCl)C3=C(C=CC(=C3)Br)F)OC
COC1=CC=C(C=C1)N(CC2=CC3=CC=CC=C3NC2=O)S(=O)(=O)C4=CC=C(C=C4)OC
C1=CC(=CC(=C1)C(=O)OC2=CN=CC=C2)[N+](=O)[O-]
COC1=CC2=C(C=C1)N(C(=O)C2=O)CC3COC4=CC=CC=C4O3
CC(C)C1=CC=C(C=C1)N(C(C2=CN=CC=C2)C(=O)NC3CCCC3)C(=O)C4=CSN=N4
COC1=CC=CC=C1/C=C/C(=O)C2=C(C=CC(=C2)Br)OC(=O)C3=CC=CO3
CCOC(=O)C1=C(SC(=C1C2=CC=CC=C2)CN(C)C)NC(=O)CCl.Cl
C1=CC=C(C=C1)C(C2=CC=CC=C2)NC(=O)COC(=O)CCC3=CNC4=CC=CC=C43
CC1=CC(=C(C=C1)N2CCCN(C2)C(=O)C3=CC(=O)NC4=CC=CC=C43)C
CC1=CC=C(C=C1)C(=O)C2=C3C=CC(=CC3=[N+](N2CCC(=O)N)[O-])[N+](=O)[O-]
C1=CC=C(C=C1)CN2C=C(C3=CC=CC=C32)/C=C/[N+](=O)[O-]
CCC(C)C1=CC=C(C=C1)N(C(C2=CN=CC=C2)C(=O)NC3CCCC3)C(=O)C4=CC=CO4
C1=CC=C(C=C1)CN(CC2=CC=C(C=C2)C(=O)O)S(=O)(=O)C3=CC=C(C=C3)Cl
CC1=CC(=C(C=C1)NC2=NC(=C(C(=N2)N3CCOCC3)[N+](=O)[O-])N)C
CCOC1=CC=C(C=C1)NC(=S)NC2=CC3=C(C=C2)C(=O)N3C4=CC=CC=C4
C1=CC=C(C=C1)CNC(=S)NNC(=S)NC2=CC=CC(=C2)C(F)(F)F
COC1=C(C=CC(=C1)/C=N/NC(=O)/C(=C\C2=CC3=C(C=C2)OCO3)/NC(=O)C4=CC=CC=C4)O
CC1=C(C=CC2=C1OC(=O)C3=CC=CC=C23)OCC(=O)N[C@@H](CC4=CNC5=CC=CC=C54)C(=O)O
COC1=CC=C(C=C1)N(CC2=CC(=O)NC3=CC=CC=C32)C(=O)CCl
C1COCCN1C(=O)CN2C=C(C3=CC=CC=C32)/C=C/4\C(=O)NC(=O)N(C4=O)C5=CC=CC=C5F
C1=CC(=CN=C1)OC(=O)CC2=CC(=C(C=C2)Cl)Cl
CC1=CC=C(O1)C2=NN(C(C2)C3=CC=CO3)C(=O)CCl
C1COCCN1CC2=NC3=C(C=C(C=C3)Br)C(N2CC(=O)NN)C4=CC=CC=C4
COCCNC(=O)N(C1=CC(=CC=C1)ONS(=O)(=O)C2=CC(=C(C=C2)N)C(=O)C)CN3CC=CC=C3
C1=CC=C(C(=C1)C(=O)NN2C(=O)/C(=C/C3=CC=C(C=C3)O)/SC2=S)O
COC(=O)COC1=CC=CC2=C1C=CN(C2=O)CC(=O)NCC3=CC=CC=C3
C1=CC(=CN=C1)NC(=O)C2=CC=C(C=C2)Cl.Cl
CC1=NN(C(=C1)OC2=CC=C(C=C2)OCC(=C)C)OC3=CC=CC=C3
CC(=O)N1C=C(C2=CC=CC=C21)N(C3=CC=C(C=C3)Cl)C(=O)CCl
C[C@@H]1C(N(C1C2=CC=CC=C2)C3=CC=CC=C3)C=O
COC1=CC(=C(C=C1)C2=NNC(=C2C3=CC4=CC=CC=C4O3)C(F)(F)F)O
C1=CC=C(C=C1)C2=CSC3=C2C(=NC=N3)SCC(=O)NC4=CC=C(C=C4)C(=O)O
CN(C)C1=NC(=NC(=N1)N)C2=NC3=CC=CC=C3S2
C1CC(=O)N(C1=O)C2=C(C(=CC=C2)Cl)OC(=O)C3=CC=CO3
CC1=CC(=CC=C1)N2C(=O)CC(C2=S)N(CC3=CC(=O)NC3=O)C4=CC5=CC=C5N=N4
CC1=NC(=CO1)C2=CC=C(C=C2)S(=O)(=O)N3CCN(CC3)C4=CC=CC=C4
CCC1=CC=C(S1)/NC(=O)C2=CC3=C(C=C2)N(C=N3)C
C1=CC=C(C=C1)CN(CC2=CC=C(C=C2)C(=O)O)S(=O)(=O)C3=CC=C(C=C3)Cl
COC1=CC=C(C=C1)NC(=O)CC2CC3=C(C=C2)C(=O)N(C(=S)N3)C4=C(C=C(C=C4)OC)OC
CC(=O)NC1=C(C2=CC=CC=C21)N(C3=CC=C(C=C3)Cl)OC(=O)C4=CC=CC=C4
C1CN(CCN1C/C=C/C2=CC=CC=C2)C3CC(=O)N(C3=O)CC4=CC=CS4
COC1=CC=C(C=C1)C(=O)OC2=NC3=CC=CC=C3OC2
CCC1=C(C=C2C(N(CCC2=C1)C(=O)CCl)C3=C(C=CC(=C3)Br)F)OC
CCOC(=O)C1=C(SC(=C1C2=CC=CC=C2)CN(C)C)NC(=O)CCl.Cl
CC(=O)N1C=C(C2=CC=CC=C21)N(C3=CC=C(C=C3)[N+](=O)[O-])C(=O)CCl
CC1=C(C(=CC=C1)N2CCN(CC2)C(=O)C3=CC(=O)NC4=CC=CC=C43)C
C1CN(CCN1C2=CC=CC=C2)C(=S)NC3=CC(=CC=C3)S(=O)(=O)C(F)F
CC(C)(C)OC(=O)NCCNC(=O)CNC(=O)C1=C(NCC=C1)NC2=CC=CC(C=C2)OC
C1=CSC(=C1)C(=O)OC2=CC3=C(C=C2)C=CC(=O)O3
CC(C)C1=CC(=NC(=N1)N)C2=NN=CC(=N2)S(=O)NC3=CC=C(C=C3)C(F)(F)F
C1=CC=C(C=C1)C(C2=CC=CC=C2)C(=O)NC(=S)NC3=CC=CC(=C3)C(=O)O
CC1=CC=C(O1)C(C(=O)NCC2=CC=CO2)N(C3=CC=CC=C3OC)C(=O)CN4C5=CC=CC=C5N=N4
CCOC(=O)C1=C(SC(=C1C2=CC=CC=C2)CN(C)C)NC(=O)CCl.Cl
CC1=CC=C(C=C1)NC(=O)CN(C)C(=O)C2=C(N=CC=C2)NC3=CC=CC(=C3)C(F)(F)F
CSC1=NN=C(S1)NS(=O)(=O)C2=CC=C(C=C2)NC(=O)/C=C/C3=CC=CC=C3Cl
C1=CC=C2C(=C1)C(=O)N(C=N2)NC(=O)C3=CC=C(C=C3)Br
CCOC1=CC=C(C=C1)N(CC2=CN=CC=C2)[N+](=O)[O-]
C1=CC2=NON=C2C(=C1)S(=O)(=O)NC3=C(C=CC(=C3)F)F
C1=CC=C2C(=C1)N=NN2CC(=O)C3=CC=C(C=C3)Cl
CC1=CC(=O)OC2=C1C=CC(=C2)OC(=O)C3=CC=CO3
COCCNC(=O)C(C1=CC=CC=C1)N(CC2=CC=CS2)C(=O)CN3C4=CC=CC=C4N=N3
COC(=O)C1C2=C(C=CC(=C2)Br)N(C1=O)CCN3CCOCC3.Cl
CCCCC1=C(C=C1)S(=O)(=O)N2CCN(CC2)S(=O)(=O)C3=CC4=C(C=C3)OCCO4
CC(=O)NC1C2=C(C=CC(=C2)Br)N(C1=O)CCN3CCOCC3.Cl
CC1=CC(=CC=N1)S(=O)(=O)/C(=C/Cl)/NC(=O)C2=CC=CC=C2
CC1=CC=C(C=C1)S(=O)(=O)N2CCN(CC2)C(=O)C3=CC=CC=C3
CC1=CC=C(C=C1)S(=O)(=O)NC2=CC=CC=C2C3=CC=CC=C3NS(=O)(=O)C4=CC=C(C=C4)C
CCOC(=O)C1=C(SC(=C1C2=CC=CC=C2)CN(C)C)NC(=O)CCl.Cl
C1CN(CCN1C2=CC=C(C=C2)F)C(=O)CCCCN3CCO3
CC1=CC=C(C=C1)C(=O)C2=C3C=CC(=CC3=[N+](N2CCC(=O)N)[O-])C(F)(F)F
CC(=O)N1C=C(C2=CC=CC=C21)N(C3=CC=C(C=C3)[N+](=O)[O-])C(=O)CCl
C1=CSC(=C1)C(=O)OC2=CC3=C(C=C2)C=CC(=O)O3
CC1=CC=C(C=C1)S(=O)(=O)/C(=N/Cl)/NC(=O)C2=CC=CC=C2
CC1=CC=C(C=C1)C(=O)C2=C3C=CC(=CC3=[N+](N2CCC(=O)N)[O-])C(F)(F)F
C1CN(CCN1C2=CC=CC=C2)C(=O)C3=CC(=O)NC4=CC=CC=C43
C1CN(CCN1C2=CC=CC=C2)C(=O)C3=CC(=O)NC4=CC=CC=C43
C1=CC=C(C=C1)CN(CC2=CC=C(C=C2)O)S(=O)(=O)NC3=CC=CC(=C3)C(F)(F)F
CC1=C(C=C(C=C1)OCC(=O)NC2=C(C=C(C=C2)C(=O)O)NC(=O)COC3=CC(=C(C=C3)C)C)C
C1=CC=C2C(=C1)N=NN2CC(=O)N(CC3=CC=CS3)C(C4=CC=CO4)C(=O)NCC5=CC=CO5
CCOC1=CC=C(C=C1)S(=O)(=O)NC2=NC3=C(C(=O)N2CC4=CC=C(C=C4)C(=O)O)SC=C3
C1=CC=C(C=C1)C2=CSC3=C2C(=NC=N3)SCC(=O)NC4=CC=C(C=C4)C(=O)O
COC1=CC=C(C=C1)OCC(=O)C2=CN=CC=C2
C1=CC=C2C(=C1)C(=O)N(C=N2)NC(=O)C3=CC=C(C=C3)Br
CC1=CC=C(C=C1)CN2CCN(CC2)C(=O)C3=CC(=O)NC4=CC=CC=C43
CC1=CC=C(O1)C2=NN(C(C2)C3=CC=CS3)C(=O)CCl
CCOC(=O)C1=C(SC(=C1C2=CC=CC=C2)CN(C)C)NC(=O)CCl
COC1=C(C=C(C=C1)/C=N/NC(=O)/C(=C\C2=CC3=C(C=C2)OCO3)/NC(=O)C4=CC=CC=C4)O
CC1CCC2C(C1)C(=O)N(C2=O)C3=C(C=CC(=C3)Cl)OC(=O)C4=CC=CO4
CC1=NN(C(=C1C(C2=CC=CC=C2)C3=C(N(N=C3C)C4=CC=CC=C4)N)N)C5=CC=CC=C5
C1=CC(=CN=C1)NC(=O)/C=C/C2=CC(=C(C=C2)Br)Cl
CN1C2=NC(=O)N(C(=O)C2=NC(=N1)C3=CC=CC=C3)C
CN1C=NC2=C1C=CC(=C2)OC(=O)C3=CC=C(C=C3)Cl
CCC1=CC=C(C=C1)N(C(C2=CN=CC=C2)C(=O)NC3CCCC3)C(=O)C4=CC=CO4
CC1=CC=C(C=C1)C(=O)C2=C3C=CC(=CC3=[N+](N2CCC(=O)N)[O-])C(F)(F)F
CC1=CC(=CC=C1)N2C(C(C(=C2N)C#N)(C#N)C#N)C3=CC=CC=C3
CCOC(=O)C1=C(SC(=C1C2=CC=CC=C2)CN(C)C)NC(=O)CCl
CC1=CC=CC=C1NC2=C/C(=N\S(=O)(=O)C3=CC=C(C=C3)C(=O)O)/C4=CC=CC=C4C2=O
C1CC2=C(C1)SC(=C2C#N)NC(=O)C3=C(OC=C3)C(=O)NC4=CC=CC=C4
C1=CC=C(C=C1)C(C2=CC=CC=C2)C(=O)NC(=S)NC3=CC=CC(=C3)C(=O)O
CC1=NC2=CC=CC3=C2C(=CC=C3)N1C
C1=CC(=CN=C1)NC(=O)C2=CC(=C(C=C2)Cl)Cl
CCOC1=CC=C(C=C1)N(CC2=CC3=CC=C(C=C3)C)S(=O)(=O)N2
CCN(CC)C(=O)CN1C=C(C2=CC=CC=C21)/C=C/3\C(=O)NC(=O)N(C3=O)C4=CC=CC=C4F
C1=CC2=C(N([N+](=C2C=C1)[O-])CCC(=O)N)C(=O)C3=CC(=C(C(=C3)Cl)N)Cl
C1=CC=C2C(=C1)N=NN2CC(=O)NC3=CC=CS3
C1=CC2=C(N([N+](=C2C=C1)[O-])CCC(=O)N)C(=O)C3=CC(=C(C(=C3)Cl)N)Cl
C1=CC=C(C=C1)CN2C=C(C(=N2)C3=CN=CC=C3)C=O
COC1=CC=CC=C1/C=C\2/C(=O)N(C(=S)S2)CCC(=O)NNC(=O)C3=CC=CC=C3OC
CC1=CC(=CC=C1)N2C(C(C(=C2N)C#N)(C#N)C#N)C3=CC=CC=C3
CC1=CC=C(C=C1)NC2=C(C(=O)N(N=C2)C34CC5CC(C3)CC(C5)(C4)CC(=O)O)Cl
CC1=CC=C(C=C1)C(=O)C2=C3C=CC(=CC3=[N+](N2CCC(=O)N)[O-])C(F)(F)F
CC1=CC=C(C=C1)S(=O)(=O)N2CCN(CC2)S(=O)(=O)C3=CC4=C(C=C3)OCCO4
CC1=CC=C(C=C1)C2=NN(C=C2NC(=O)CCl)C3=CC=CC=C3
C1=CC=C2C(=C1)N=NN2CC(=O)C3=CC=C(C=C3)Br
CC1=CC(=O)OC2=C1C=CC(=C2)NC(=O)CC3=CC=CC=C3[N+](=O)[O-]
C1=CC=C(C=C1)CN2C=C(C3=CC=CC=C32)/C=C/[N+](=O)[O-]
COC1=CC=C(C=C1)N(C(=O)CN2C3=CC=CC=C3N=N2)C4(CCCCC4)C(=O)NC5CCCC5
CC1=CC=CC=C1NC2=NN=C(S2)SCC(=O)NC3=C(C=C(C=N3)C(F)(F)F)Cl
CC1=CC=C(C=C1)NS(=O)(=O)C2=NN=C(S2)NC(=O)C3=CC=CC=C3OC
CC(C)CNS(=O)(=O)C1=CC=C(C=C1)CCC(=O)NC2=C(C=CC(=C2)Cl)OC3=CC=CC=C3
CC1=C(C=C(C=C1)NS(=O)(=O)C2=CC3=C(C=C2)NC=C(C3=O)C(=O)N4CCC5=CC=CC=C54)C
CC1=CC=C(C=C1)C(=O)OC2=CN=NC=C2
CN1CCN2C(C1)C3(CC4=C2C=CC(=C4)N)C(=O)NC(=O)NC3=O
CC(C)(C)OC(=O)NCC1=CC=C(C=C1)CNC(=O)C2=C(N=CN2)C(=O)N[C@@H](CC3=CC=CC=C3)C(=O)OCC4=CC=CC=C4
CC1=CC=CC=C1NC2=C/C(=N\S(=O)(=O)C3=CC=C(C=C3)C(=O)O)/C4=CC=CC=C4C2=O
COC1=CC=C(C=C1)N/C=C/2\CCC3=CC=CC=C3C2=O
CC1=CC=C(C=C1)S(=O)(=O)N2CCN(CC2)S(=O)(=O)C3=CC4=C(C=C3)OCCO4
C1=CC=C2C(=C1)N=NN2CC(=O)N/N=C\C3=CC=CS3
COC(=O)C1=C(C(=CC=C1)NC(=O)C2=CC(=CC=C2)Cl)NS(=O)(=O)C3=CC=CC=C3
C1CC(=O)N(C1=O)C2=C(C=CC(=C2)Cl)OC(=O)C3=CC=CO3
CC1=CC=C(C=C1)NC2=C(C(=O)N(N=C2)C34CC5CC(C3)CC(C5)(C4)CC(=O)O)Cl
CC(C)C1=CC=C(C=C1)N(C(C2=CN=CC=C2)C(=O)NC3CCCC3)C(=O)C4=CC=CO4
CC1=CC(=CC=C1)N2C(C(C(=C2N)C#N)(C#N)C#N)C3=CC=CC=C3
CC1=CC=C(C=C1)C(=O)CSC2=NN=C(N2CC3=CC=CO3)CNC4=C(C=C(C=C4)C)C
CC1=C(ON=C1S(=O)(=O)C2=CC=C(C=C2)C3=CC=C(C=C3)OC(=O)O)N4CC5=CC=CC=C5N=N4
CC1=C(C2=CC=C1)C(=O)C3=CC=CC=C32
CC1=CC=CC=C1NC2=NN=C(S2)SCC(=O)NC3=C(C=C(C=C3)C(F)(F)F)Cl
CC1=CC(=C(C=C1)NC2=NN=C(S2)SCC(=O)NC3=C(C=C(C=N3)C(F)(F)F)Cl)C
CCC1=CC=C(C=C1)N(C(=O)CN2C3=CC=CC=C3N=N2)C4(CCOCC4)C(=O)NC5CCCC5
CCC1=CC=C(C=C1)N(C(C2=CN=CC=C2)C(=O)NC3CCCCC3)C(=O)CCl
C1=CC(=C(C(=C1)Cl)Cl)CC(=O)NCCC2=CC=C=C2
CC1=CC(=CC=C1)N2C(C(C(=C2N)C#N)(C#N)C#N)C3=CC=CC=C3
CC1=CC=C(C=C1)NC2=C(C(=O)N(N=C2)C34CC5CC(C3)CC(C5)(C4)CC(=O)O)Cl
CC1=CC=C(C=C1)C(=O)C2=C3C=CC(=CC3=[N+](N2CCC(=O)N)[O-])C(F)(F)F
COC1=CC(=CC(=C1C)NCCC2=CNC3=CC=CC=C32)OC.C(=O)(C(=O)O)O
CC1=CC(=O)OC2=C1C=CC(=C2)NC(=O)C3=CC=CC=C3OC(F)F
COC1=CC=CC(=C1)C(C(=O)NC2=CC=C(C=C2)F)N(C3CC3)C(=O)CN4C5=CC=CC=C5N=N4
CN1CCN2C(C1)C3(CC4=C2C=CC(=C4)N)C(=O)NC(=O)NC3=O
COC1=CC=C(C=C1)NC(=O)C2CCCN(C2)S(=O)(=O)C3=CC4=C(C=C3)NC(=O)C=C4
CC(=O)NC1C2=C(C=CC(=C2)Cl)N(C1=O)CCN3CCOCC3.Cl
CC1=CC(=CC=C1)N2C(C(C(=C2N)C#N)(C#N)C#N)C3=CC=CC=C3
C1=CC=C(C=C1)C(C2=CC=CC=C2)NC(=O)COC(=O)CCC3=CNC4=CC=CC=C43
C1COCCN1CC2=NC3=C(C=C(C=C3)Br)C(N2CC(=O)NN)C4=CC=CC=C4
COC1=CC(=CC(=C1)C2CC(=NN2C(=O)CCl)C3=CC=CS3)OC(F)F
CN(CC1=CC=C(C=C1)Cl)S(=O)(=O)C2=NN=C(S2)NC(=O)C3=CC=CC=C3Br
CC1=NC(=CO1)C2=CC=C(C=C2)S(=O)(=O)N3CCN(CC3)C4=CC=CC=C4
C1COCCN1CC2=NC3=C(C=C(C=C3)Br)C(N2CC(=O)NN)C4=CC=CC=C4
CC1=NC(=CO1)C2=CC=C(C=C2)S(=O)(=O)N3CCN(CC3)C4=CC=CC=C4
C1=CC(=C(C(=C1)Cl)CC(=O)NCCCN2C=CN=C2)F
C1=CC=C(C=C1)C(C2=CC=CC=C2)C(=O)NC(=S)NC3=CC=CC(=C3)C(=O)O
CCOC1=CC=C(C=C1)N(CC2=CC3=C(C=C(C=C3)C)NC2=O)S(=O)(=O)C4=CC=CC=C4
COC1=CC=CC(=C1)C(C(=O)NC2=CC=C(C=C2)F)N(C3CC3)C(=O)CN4C5=CC=CC=C5N=N4
C1CCN(CC1)S(=O)(=O)C2=CC=C(C=C2)OCC(=O)NC3=CC=CC=C3F
CC1=CC(=CC=C1)N2C(C(C(=C2N)C#N)(C#N)C#N)C3=CC=CC=C3
CC1=CC(=CC=C1)C(=O)N2CCN(CC2)C3=CC=C3C(=O)N[C@@H](C4=CC=CC=C4)Cl
C1=CSC(=C1)C(=O)OC2=CC3=C(C=C2)C=CC(=O)O3
CC1CCC(CO1)S(=O)(=O)/C(=O)C2=CC=CC=C2
C1=CC=C2C(=C1)N=NN2CC(=O)C3=CC=C(C=C3)Cl
CCNC(=O)C1=C(SC(=C1)C2=CC=CC=C2)N
C1=CC(=CC=C1NC2=CC=C(C3=NON=C23)[N+](=O)[O-])S(=O)(=O)N
C1COCCN1CC2=NC3=C(C=C(C=C3)Br)C(N2CC(=O)NN)C4=CC=CC=C4
COC1=CC=C(C=C1)S(=O)(=O)N2CCN(CC2)C(=O)NC3=CC=CC=C3OC
C1=CC=C(C=C1)NC(=O)NN(C2=CC=CC=C2)C(=O)CCl
C1=CC=C2C(=C1)N=NN2CC(=O)N/N=C\C3=CC=CS3
CCC1=NN=C(S1)NS(=O)(=O)C2=CC=C(C=C2)NC(=O)/C=C/C3=CC=CC=C3Cl
CC(C)C1=CC=C(C=C1)S(=O)(=O)NC2=CC=C(C=C2)SC(F)F
C1=CC(=CC=C1F)SCC(=O)NC2=CC3=C(C=C2)C(=O)NC3=O
CC1=CC(=C(C=C1)OC)NC(=O)C2=C(C=NN=C2)S(=O)(=O)NC3=CC=CC=C3
C1CN(CCN1C/C=C/C2=CC=CC=C2)C3CC(=O)N(C3=O)CC4=CC=CS4
CN(C)C1=CC=C(C=C1)C(=O)N2CCN(CC2)S(=O)(=O)C3=CC4=C(C=C3)OCCO4
CC1=CC2=C(C=C1)N(C(=O)C2NC(=O)C)CCN3CCOCC3
CC(C)CS(=O)(=O)C1=NSC2=NC(=O)/C(=C\C3=CC=C(C=C3)OC(=O)C4=CC=CO4)/C(=N)N21
CN1CN(CC1)C(=O)C2=CC=C(C=C2)[N+](=O)[O-]
CC1=CC=C(C=C1)C(=O)NC(=C(Cl)Cl)S(=O)(=O)C2=CC=CC=C2
C1CCN(CC1)S(=O)(=O)C2=CC=C(C=C2)OCC(=S)NC3=CC=CC=C3OC
C1=CC2=NON=C2C(=C1)S(=O)(=O)NC3=C(C=CC(=C3)F)F
CC(=O)N1C=C(C2=CC=CC=C21)N(C3=CC=C(C=C3)[N+](=O)[O-])C(=O)CCl
COC1=CC=CC(=C1)/C=N/NC(=S)NC2=CN=CC=C2
CC(=O)NC1=CC=C(C=C1)N(C(C2=C(C(=CC=C2)OC)OC)C(=O)NCC3CCCO3)C(=O)CN4C5=CC=CC=C5N=N4
CC1=C(C=C(C=C1)NC(=O)NC2=CN=CC=C2)Cl
C1CN(CCN1C/C=C/C2=CC=CC=C2)C3CC(=O)N(C3=O)CC4=CC=CS4
COC1=C(C=C(C=C1)C2CC(=NN2C(=O)C)C3=CC=CO3)C(=O)CCl
CCOC(=O)C1COC2=C(C1)C(=C(C=C2)O)OC(=C)N3CCO3
CN(CC1=C(N=NN1C2=NON=C2N)C(=O)N/N=C/C3=CC(=CC=C3)OC)OC
CC1=C(C=CC=C1)S(=O)(=O)/N=C/2\C=C(C(=O)C3=CC=CC=C32)NC4=CC=CC(=C4)C(=O)O
C1COCCN1C(=O)CN2C=C(C3=CC=CC=C32)/C=C/4\C(=O)NC(=O)N(C4=O)C5=CC=CC=C5F
CN1C2=NC(=O)N(C(=O)C2=NC(=N1)C3=CC=C(C=C3)[N+](=O)[O-])C(F)(F)F
CC(C)NC(=O)CNC(C1=CC=CC=C1)C2=C(C=CC(=C2)OC(F)F)F
CCC1=CC(=C(C=C1)C2CC(=NN2C(=O)CCl)C3=CC=CS3)OC
C1CC2=C(C1)SC(=C2C#N)NC(=S)NC(=O)C3=CC=CC=C3
CCOC1=CC=C(C=C1)N(CC2=CC3=C(C=C(C=C3)C)NC2=O)S(=O)(=O)C4=CC=CC=C4
C1=CC=C(C(=C1)C2C3=C(C(=O)N2CC4=CC=CO4)NN=C3C5=CC=CC=C5O)F
CC1=NC2=C(C=C(C=C2)Br)C(N1CC(=O)NN)C3=CC=CC=C3
CC1=CC(=C(C=C1)O)NC2=NC=NC3=CC=CC=C32.Cl
CC1=CC(=C(N1C2=CC(=CC=C2)[N+](=O)[O-])C)C(=O)CCl
CC1=NC(=C(C(=C1)Br)C(=O)NC2=CC=CSC=C2)S(=O)(=O)C3=CC=C(C=C3)Cl
C1CN(CCN1C2=CC=CC=C2)C(=S)NC3=CC(=CC=C3)S(=O)(=O)C(F)F
C1=CC=C(C(=C1)/C=C/C(=O)C2=C(C=CC(=C2)Br)OC(=O)C3=CC=CO3)F
COC1=CC=CC=C1N2CCN(CC2)CC(COC3=CC=CC4=CC=CC=C43)O
COC1=C(C=CC(=C1)NC(=O)CC2=CC3=C(C=C2)C(=O)OC)SC=C3
CC1=CC(=C(N1CC2=CC=CO2)C)C(=O)CCl
CC1=CC=C(C=C1)OCC(=O)N/N=C/C2=CC=C(O2)[N+](=O)[O-]
COC1=CC=C(C=C1)N(CC2=CC3=CC=CC=C3NC2=O)S(=O)(=O)C4=CC=C(C=C4)OC
CC1=CC=C(C=C1)C(=O)N2CCN(CC2)C3=CC=C(C=C3)NC(=O)C4=CC(=C(C(=C4)OC)OC)OC
C1=CC(=CN=C1)NC(=O)CC2=CC(=C(C=C2)Cl)Cl
C1=CC2=NON=C2C(=C1)S(=O)(=O)NC3=C(C=CC(=N3)F)F
CC(C)C1=CC=C(C=C1)S(=O)(=O)NC2=CC=C(C=C2)SC(F)F
CC1CCC2=C(N1CC(=O)N3CCC4=C(C3)C5=C(N4)C=CC(=C5)C)C=CC(=C2)F
COCOC1=CC=C(C=C1)NC(=O)CSC2=CC3=C(C=C2)OCO3
CCCCOC1=CC=C(C=C1)N(C(C2=CN=CC=C2)C(=O)NC3CCCC3)C(=O)C4=CSN=CC=C4
CC(C)C1=NC(=NC(=N1)N)C2=NC3=CC=CC=C3S2
CC1=CC=C(C=C1)S(=O)(=O)N2CCN(CC2)S(=O)(=O)C3=CC4=C(C=C3)OCCO4
CC(=O)NC1C2=C(C=CC(=C2)Cl)N(C1=O)CCN3CCOCC3.Cl
COC1=CC=CC=C1/C=C\2/C(=O)N(C(=S)S2)CCC(=O)NNC(=O)C3=CC=CC=C3OC
C1=CC(=CN=C1)CNC(=O)/C=C/C2=CC(=C(C=C2)Cl)[N+](=O)[O-]
C1CC(=O)N(C1=O)C2=C(C=CC(=C2)Cl)OC(=O)C3=CC=CO3
CCOC(=O)C1=C(OC2=C1C3=C(C4=CC=CC=C42)OCN(C3)CC5=CC=CC=N5)C
CN1CCN2C(C1)C3(CC4=C2C=CC(=C4)N)C(=O)NC(=O)NC3=O
COC1=CC(=CC(=C1)CNCCC2=CNC3=CC=CC=C32)OC.C(=O)(C(=O)O)O
CCC(C)(C)NC(=O)C(C1=CC=CN1C)N(C2=CC=C(C=C2)NC(=O)C)C(=O)CN3C4=CC=CC=C4N=N3
C1=CC(=CC=C1/C2=C(N=N2)CC(=O)NC(=S)C3=CC=CC=C3)C(F)(F)C(F)(F)Cl
C1=CC=C2C(=C1)/C(=C/C3=C(N(C(=O)NC3=O)C4=CC=CC=C4F)O)/C=N2
COC1=CC=C(C=C1)S(=O)(=O)N2CCN(CC2)C(=O)NC3=CC=CC=C3OC
CC1=CC=C(C=C1)S(=O)(=O)N=C/2\C=CC(=O)C3=C(C=C2)OCCO3
C1=CC=C(C=C1)CN(CC2=CC=C(C=C2)C(=O)O)S(=O)(=O)C3=CC=C(C=C3)Cl
C1CC2=C(C1)SC(=C2C#N)N
CNC1=CC(=C(C=N1)/C(=N/OC(=O)CSC2=CC=CC=C2)/N)OC
CCOC(=O)C1=C(SC(=C1C2=CC=CC=C2)CN(C)C)NC(=O)CCl.Cl
CC1=CC=C(C=C1)C(=O)C2=C3C=CC(=CC3=[N+](N2CCC(=O)N)[O-])[N+](=O)[O-]
COC1=CC(=CC(=C1OC)OC)NC(=O)C2CC(=NO2)C3=CC(=CC=C3)Br
CC1=CC=C(C=C1)S(=O)(=O)/N=C/2\C=C(C(=O)C3=CC=CC=C32)NC4=CC=CC(=C4)C(=O)O
COCN(C)C1=CC=C(C=C1)N(C(C2=CC=C(C=C2)C(=O)O)NC(=O)COC3=CC(=CC=C3)C)C
C1CN(CCN1C2=CC=CC=C2)C(=S)NC3=CC(=CC=C3)S(=O)(=O)C(F)F
COC1=CC=C(C=C1)C(=O)OC2=CN=CC=C2
C1=CC=C(C=C1)CNC(=O)C2=CC=C(C=C2)S(=O)(=O)NC3=CC=CC(=C3)C(F)(F)F
CC1=NOC2=C(C=C1)N(C(=O)C2=O)CC3COC=CC=C3
COC1=CC=C(C=C1)N(CC2=CC3=CC=CC=C3NC2)S(=O)(=O)C4=CC=CC=C4
COC1=C(C=C(C=C1)C2CC(=NN2C(=O)CCl)C3=CC=CS3)OC
COC1=CC=C(C=C1)NC(=O)C2=CC3=C(C=C2)C(=O)N(C(=S)N3)C4=C(C=C(C=C4)OC)OC
CC(=O)NC1C2=C(C=CC(=C2)Cl)N(C1=O)CCN3CCOCC3.Cl
C1C(N(N=C1C2=CC=CS2)C(=O)CCl)C3=CC=CO3
CC(C)OC1=CC=C(C=C1)/C=N/NC(=O)C2=C(N(N=N2)C3=NON=C3N)CN(C)C4=CC=CC=C4
C1=CC=C(C=C1)C(C2=CC=CC=C2)(C(=O)N/N=C/C3=CC=C(O3)C4=C(C=CC(=C4)C(=O)O)Cl)O
CCOC1=CC=C(C=C1)N(CC2=CC3=C(C=C(C=C3)C)NC2=O)S(=O)(=O)C4=CC=CC=C4
COC1=CC=C(C=C1)NS(=O)(=O)C2=CC3=C(C=C2)OC(=N3)NC4=CC5=C(C=C4)OCCO5
CC1=CC=C(O1)C(=O)NC2=CC=C(C=C2)S(=O)(=O)NC3=CC=C(C=C3)C(=O)CCl
C/C(=N\N=C(/N)\SC1CC(=O)N(C1=O)C2=CC=C(C=C2)Cl)/C3=CC=CS3
CC1=CC=C(C=C1)N2C(=O)CC(C2=O)N(CC3=C(N(N=C3C)C)C)C(=S)NC4=CC=C(C=C4)OC
C1=CC(=CC=C1NS(=O)(=O)C2=CC(=C(C=C2)Br)NC(=O)C3=CC=C(C=C3)Cl)Cl
CC1=C(C2=CC=C1)N(C3=C2CCC3)C(=O)NCC4=CC=CC=C4
C1=CC2=C(N([N+](=C2C=C1)[O-])CCC(=O)N)C(=O)C3=CC=C(C=C3)[N+](=O)[O-]
C1=CC=C(C=C1)CCN(CC2=CC=CC=C2)C(=O)COC(=O)C3=CNC4=CC=CC=C43
C1=CC=C2C(=C1)C3=CC=CC=C3C2=NNC4=CC(=C(C=C4)Cl)C(=O)O
CC1=C(ON=C1C)NS(=O)(=O)C2=CC=C(C=C2)NC(=O)NC3=CC(=C(C=C3)Cl)Cl
CC1=CC=C(O1)C(C(=O)NCC2=CC=CO2)N(C3=CC=C(C=C3)OC)C(=O)CN4C5=CC=CC=C5N=N4
CCC1=NN=C(S1)NS(=O)(=O)C2=CC=C(C=C2)NC(=O)/C=C/C3=CC=C(C=C3)F
C1=CC=C(C=C1)C(C2=CC=CC=C2)NC(=O)COC(=O)CCC3=CNC4=CC=CC=C43
C1=CC=NC(=C1)SCC(=O)NC2=NON=C2[N+](=O)[O-]
CC1=CC=C(C=C1)OCC2=NC(=C(O2)NC3=CC=C(C=C3)OC)C#N
CC1=CC(=CC=C1)C(=O)N2CCN(CC2)C3=CC=C(C=C3)NC(=O)C4=CC(=C(C(=C4)OC)OC)OC
CCOC(=O)C1=C(OC2=C1C3=C(C4=CC=CC=C42)OCN(C3)CC5=CC=CC=N5)C
CC1C(=O)NC2=C(S1)C=CC(=C2)S(=O)(=O)CCC(=O)N3CCN(CC3)C4=C(C=CC(=C4)C)C
COC1=CC=C(C=C1)N(CC2=CC3=CC=CC=C3NC2=O)S(=O)(=O)C4=CC=C(C=C4)OC
COC1=CC=C(C=C1)N2CCN(CC2)C(=O)C3=CC(=O)NC4=CC=CC=C43
C[C@]12[C@@H]3[C@H]([C@H](N1C(=O)N(C2=O)C4=CC(=CC=C4)F)C5=CC=C(C=C5)F)C(=O)N(C3=O)C6CCCCC6
CCN(C1=CC=CC=C1)S(=O)(=O)C2=NN=C(S2)NC(=O)C3=CC=CC=C3OC
C1=NC2=NON=C2C(=C1)S(=O)(=O)NC3=C(C=CC(=C3)F)F
COC1=C(C=C(C=C1)C2=NN(C(=C2)N)S(=O)(=O)C3=C(C(=C(C(=C3F)F)F)F)F)OC
CN1CCN(CC1)C2=NN=C3C(=C(C3=NO)C2)[N+](=O)[O-]
CC1=CC(=C(C=C1)OC)NC(=O)CSC2=NC3=C(C(=O)N2CC4=CC=C(C=C4)C3)C(=O)N=O
CCC(C)C1=NN=C(N1C)NS(=O)C2=CC=C(C=C2)NC(=O)CC3=CC=CC(=C3)C
COC1=C(C(=C(C=C1)N2CCCC2=N)C(=O)CCl)C3=CC=CC=C3
CC1=CC=C(C=C1)N2C3=C(C(=N2)C)C(=NCC3)C(=O)C4=CC=CC=C4
CCOC(=O)C1=C(SC(=C1C2=CC=CC=C2)CN(C)C)NC(=O)CCl.Cl
COC1=CC=C(C=C1)C(=O)N2C3=CC4=C(C=C3N=C2SC)OCCO4
C1C(N(N=C1C2=CC=CS2)C(=O)CCl)C3=CC=CO3
COC1=CC=CC=C1N2CCN(CC2)CC(COC3=CC=CC4=CC=CC=C43)O
CCC1=CC=C(C=C1)S(=O)(=O)/N=C/2\C=C(C(=O)C3=CC=CC=C32)NC4=CC=C(C=C4)C(=O)O
CC1=C(C2=C(O1)C(=C(C(=C2F)F)F)F)S(=O)(=O)NC3=CC=CC(=C3)C(F)(F)F
CC1=CC=C(C=C1)N2C(=O)CC(C2=O)CSC3=C(C=CC=C3)OC(=O)C4=CC=CC(C=C4)O
CCOC(=O)C1=C(SC(=C1C2=CC=CC=C2)CN(C)C)NC(=O)CCl.Cl
COC1=CC=CC=C1N2CCN(CC2)CC(COC3=CC=CC4=CC=CC=C43)O
C1=CC2=C(N([N+](=C2C=C1)[O-])CCC(=O)N)C(=O)C3=CC(=C(C(=C3)Cl)N)Cl
CN(C)C1(CC(=NC(=S)N1)NS(=O)(=O)C2=CC=C(C=C2)NC(=O)C)Cl
COC1=CC=CC=C1C(=O)OC2=CC=CC=C2[N+](=O)[O-]
CC1=C(C(=CC=C1)NC2=NN=C(S2)SCC(=O)NC3=C(C=C(C=C3)C(F)(F)F)Cl)C
C1=CC(=CC(=C1)C(=O)NCC2=CC=C(C=C2)Br)C(=O)C3=CC=CO3
CC1=C(C(=NN1)C2=C(C=C(C=C2)OCC(=C)C)C)Cl
C1=CC=C(C=C1)CN2C=C(C3=CC=CC=C32)/C(=O)C4=CC=CO4
CC1=CC(=C(N1C2=CC(=CC=C2)[N+](=O)[O-])C)C(=O)CCl
COC1=CC=C(C=C1)C(=O)OC2=CN=CC=C2
CCOC(=O)C1=C(SC(=C1C2=CC=CC=C2)CN(C)C)NC(=O)CCl.Cl
CC(=O)NC1C2=C(C=CC(=C2)Br)N(C1=O)CCN3CCOCC3.Cl
COC1=CC=CC=C1/C=C/C(=O)C2=C(C=CC(=C2)Cl)OC(=O)C3=CC=CO3
C1=CC=C2C(=C1)C3=CC=CC=C3C2=NNC4=CC(=C(C=C4)Cl)C(=O)O
C1=CSC(=C1)C2=CSC(=N2)NC(=O)C3=CC=C(C=C3)Cl
C1=CC=C(C(=C1)C(=O)NC2=CC(=C(C=C2)OCC(C(F)F)(F)F)C(F)(F)F)O
C1=CC=C(C=C1)CN2C=C(C(=N2)C3=CN=CC=C3)C=O
CC(=O)N1C=C(C2=CC=CC=C21)N(C3=CC=C(C=C3)[N+](=O)[O-])C(=O)CCl
CC(C)C1=CC=C(C=C1)S(=O)(=O)NC2=CC=C(C=C2)SC(F)F
CCC(C)(C)NC(=O)C(C1=CC=C(C=C1)O)N(C2=CC=C(C=C2)NC(=O)C)C(=O)CN3C4=CC=CC=C4N=N3
CC1=CC=C(C=C1)OCC2=NC(=C(O2)NC3=CC=C(C=C3)OC)C#N
CC(C)C1=CC=C(C=C1)S(=O)(=O)NC2=CC=C(C=C2)SC(F)F
CC(C)(C)OC(=O)NCCNC(=O)C1=CC2=C(C=C1)C=CC(=O)O2
COC1=CC=C(C=C1)N(CC2=CC3=CC=CC=C3NC2=O)S(=O)(=O)C4=CC=C(C=C4)OC
COC1=CC=C(C=C1)N2CCN(CC2)C(=O)C3=CC(=O)NC4=CC=CC=C43
CCOC(=O)C1=C(SC(=C1)C2=CC=CC=C2)N
COC1=CC=C(C=C1)C(=O)OC2=CN=CC=C2
C1=CC=C(C=C1)C2=CSC3=C2C(=NC=N3)SCC(=O)NC4=CC=C(C=C4)C(=O)O
CN1CCN(CC1)CC(=O)NC2=CC(=CC=C2)[N+](=O)[O-]
CCN1C2=NC(=O)N(C(=O)C2=NC(=N1)C3=CC=CC=C3)C
CC(=O)N(C)C1=CC=C(C=C1)NS(=O)(=O)C2=C(C=CC(=C2)Cl)Cl
COC1=CC=C(C=C1)N(CC2=CC3=CC=CC=C3NC2=O)S(=O)(=O)C4=CC=C(C=C4)OC
CC1=C(C=C(C=C1)NC(=O)NC2=CN=CC=C2)Cl
CC1=CC2=C(C=C1)NC(=O)C(=C2)CN(CCC3=CC=CC=C3)CC4=NN=NN4CC5CCCO5
CCOC(=O)C1=C(SC(=C1)C2=CC=CC=C2)N
C1=CC=C(C=C1)C2=CSC(=C2C(=O)O)NC(=O)/C=C/C3=CC=CO3
CC1=CC(=NN1)C(=O)NC2CCCC3=C2C=NN3C4=CC=C(C=C4)C(C)(C)C
CC1=CC=C(C=C1)CN2CCN(CC2)C(=O)C3=CC(=O)NC4=CC=CC=C43
CC(=O)NC1=CC=C(C=C1)N(C(C2=C(C(=CC=C2)OC)OC)C(=O)NCC3CCCO3)C(=O)CN4C5=CC=CC=C5N=N4
CC(C)OP(=O)(C1(C=C(C(=O)C(=C1)Cl)Cl)NS(=O)(=O)C2=CC=C(C=C2)Cl)OC(C)C
COC1=CC=C(C=C1)N(CC2=CC3=CC=CC=C3NC2=O)S(=O)(=O)C4=CC=C(C=C4)OC
CC1=C(C=C(C=C1)NC(=O)NC2=CN=CC=C2)Cl
C1CN(CCN1C2=CC(=CC=C2)Cl)C(=O)C3=C(N=C4N3C=CS4)Cl
C1=CC=C2C(=C1)N(C3=CC=CC=C3S2)C(=O)COC(=O)C4=CN=CC=C4
CC1=CC2=C(C=C1)NC(=O)C(=C2)CN(CCC3=CC=CC=C3)CC4=NN=NN4CC5CCCO5
C1=CC=C2C(=C1)N=NN2CC(=O)C3=CC=C(C=C3)Cl
C1=CC=C(C=C1)CN(CC2=CC=C(C=C2)C(=O)O)S(=O)(=O)C3=CC=C(C=C3)Cl
CC(=O)NC1=CC=C(C=C1)N(C(C2=C(C=C(C=C2)OC)OC)C(=O)NCC3CCCO3)C(=O)CN4C5=CC=CC=C5N=N4
CCC1=CC=C(C=C1)NC(=O)CC2C(=O)NCN2C(=O)NC3=CC=CC=C3
COC1=CC=CC(=C1)NC(=O)CCC2C3=C(C=C2)C(=O)N(C(=S)N3)C4=C(C=C(C=C4)OC)OC
CC1=CC=C(C=C1)OCC(=O)N/N=C/C2=CC=C(O2)[N+](=O)[O-]
COC1=CC=C(C=C1)NC(=O)C2=CC3=C(C=C2)C(=O)N(C(=S)N3)C4=C(C=C(C=C4)OC)OC
CC1=C2C(=CC=C1)C(=O)C(=O)N2CCOC3=CC=CC=C3
CC1=CC=C(O1)/C=C/2\C(=O)NC(=S)N(C2=O)C3=CC(=CC=C3)OC
CC1=C(C=C(C=C1)C(=O)C(=O)NCC2=C(C=CN=C2)S(=O)(=O)NC3=CC=C(C=C3)C(F)F)F
C1=CC(=CC(=C1Cl)NS(=O)(=O)C2=CC=C(C=C2)Cl)C(=O)NC3=CC=C(C=C3)Cl
CC1=CC=C(C=C1)C(=O)OC2=CN=CC=C2
C/C(=N\N=C(/N)\SC1CC(=O)N(C1=O)C2=CC=C(C=C2)F)/C
CCN(C1=CC=CC=C1)S(=O)(=O)C2=NN=C(S2)NC(=O)C3=CC=CC=C3OC
CCC1=C(SC(=C1C(=O)N2CCOCC2)NC(=O)CC3=CC=CC=C3OC)C
C1=CC=C(C=C1)CCN(CC2=CC=CC=C2)C(=O)COC(=O)C3=CNC4=CC=CC=C43
C1=CC=C(C=C1)CNC(=O)C2=CC=C(C=C2)S(=O)(=O)NC3=CC=CC(=C3)C(F)(F)F
CC1=NC2=CC=CC3=C2C(=CC=C3)N1C
C1=CC=C(C=C1)CNC(=O)C2=CC=C(C=C2)S(=O)(=O)NC3=CC=CC(=C3)C(F)(F)F
CC1=CC(=C(C=C1)OC)NC(=O)CSC2=NC3=C(C(=N2)C(=O)NC3=O)C
CC1=CC=C(C=C1)OCC(=O)N/N=C/C2=CC=C(O2)[N+](=O)[O-]
C1=CC=C(C=C1)C(C2=CC=CC=C2)C(=O)NC(=S)NC3=CC=C(C=C3)C(=O)O
CC1=CC=C(C=C1)C(=O)C2=C3C=CC(=CC3=[N+](N2CCC(=O)N)[O-])[N+](=O)[O-]
C1=CC=C(C=C1)C2=CSC3=C2C(=NC=N3)SCC(=O)NC4=CC=C(C=C4)C(=O)O
C1=CC=C(C=C1)C2=CSC3=C2C(=NC=N3)SCC(=O)NC4=CC=C(C=C4)C(=O)O
C1=CC2=C(N([N+](=C2C=C1)[O-])CCC(=O)N)C(=O)C3=CC(=C(C(=C3)Cl)N)Cl
C1=CC=C2C(=C1)C=CC(=C2/C=N\NC(=O)C3=CC(=CN=C3)Cl)Cl
C1=CC(=CC=C1NS(=O)(=O)C2=CC=C(C=C2)Br)S(=O)(=O)NC3=CC=CS3
CC1=CC=C(C=C1)C2CC(=NN2C(=O)CCl)C3=CC=CS3
CSC1=CC(=C(C=C1)C2=NNC(=C2C3=CC4=CC=CC=C4)O3)C
C1=CC=C2C(=C1)C(C3=CC=CC=C32)COC(=O)N[C@H](CCC4=CC=C(C=C4)Br)C(=O)O
CC1=CC=C(O1)/C=C/2\C(=O)NC(=S)N(C2=O)C3=CC(=CC=C3)OC
CCNC(=O)C1=C(SC(=C1)C2=NC=CC=C2)N
CCNC(=O)C1=C(SC(=C1C2=CC=CC=C2)C(C(F)(F)F)(C(F)(F)F)O)C(F)N
CCCC1=CC=C(C=C1)N(CC2=CC3=C(C=C(C=C3)C)NC2=O)S(=O)(=O)C4=CC=CC=C4
C1CCN(CC1)C2=CC=C(C=C2)S(=O)(=O)NC3=CC=CC(=C3)C(=O)O
CCC1=CC(=O)OC2=C1C=C(C=C2)OC(=O)C3=CC=CO3
C/C(=N\N=C(/N)\SC1CC(=O)N(C1=O)C2=CC=C(C=C2)Cl)/C3=CC=CS3
CCOC(=O)C1=C(SC(=C1C2=CC=CC=C2)CN(C)C)NC(=O)CCl.Cl
C1=CC(=CC(=C1)S(=O)(=O)NC2=CC=C(C=C2)Cl)S(=O)(=O)NC3=CC=CC=C3
[truncated: 8,000 more rows]
