# Supplementary material for: t-SMILES: a fragment-based molecular representation framework for de novo ligand design
Source: Nat Commun. 2024 Jun 11;15:4993. doi: 10.1038/s41467-024-49388-6 (PMC11167009; doi:10.1038/s41467-024-49388-6)
Supplement: Supplementary file 4 — Source Data [file 41467_2024_49388_MOESM4_ESM.zip › Soure data/Source data and code for all other graphs/Metrics/Models/AID1706/AID_Smiles[dbl][rnd300][bs128]/gen.smi.rnd329.csv]

COC1=CC=C(C=C1)N(CC2=CC(=O)NCC3=CC=CC=C32)C
CC1=C(ON=C1C)NS(=O)(=O)C2=CC=C(C=C2)NC(=O)NC3=CC(=C(C=C3)Cl)Cl
CC(C)C1=CC=C(C=C1)N(C(C2=CN=CC=C2)C(=O)NC3CCCC3)C(=O)C4=CSN=N4
C1=CC=C(C(=C1)/C=N/N(C2=CC(=C(C=C2)C(F)(F)F)OC(=O)C3=CC=CC=C3)F)OC
CN1C=C(C=N1)C(=O)NC2CCC3=C2CCC3
CCN1CCN(C1)CC(=O)N(C2=CC=CC=C2)C(=O)NC3CCCCC3
C1=CC(=CC=C1Cl)S(=O)(=O)C2=CC=C(C=C2)NC(=O)NC3=CC(=C(C=C3)Cl)Cl
CC(C)C12CN(CC(C1=O)(CN(C2)C(=O)C3=CC=CC=C3[N+](=O)[O-])C(C)C)C(=O)C4=CC=CC=C4[N+](=O)[O-]
C1=CC=C(C=C1)CN2C=C(C3=CC=CC=C32)/C=C/[N+](=O)[O-]
C1=CC=C(C(=C1)C2=NN(N=N2)CC(=O)NCC3=CC=CO3)NC(=O)C4=CC=CC=C4F
CN1C(C(CO1)S(=O)(=O)C2=CC=CC=C2)C3=CC(=C(C=C3)OCC4=CC=C(C=C4)OC)OC
C1=CC(=CN=C1)OC(=O)C2=CC=C(C=C2)Cl.Cl
COC1=CC=CC=C1OCNC(=O)C(=O)NCC2N(CCO2)S(=O)(=O)C3=CC4=C(C=C3)OCCO4
C1=CC=C(C=C1)CN2C=C(C3=CC=CC=C32)/C=C/[N+](=O)[O-]
CC1=NC(=CO1)C2=CC=C(C=C2)S(=O)(=O)N3CCN(CC3)C4=CC=CC=C4
CN1C(C(CO1)S(=O)(=O)C2=CC=CC=C2)C3=CC(=C(C=C3)OCC4=CC=C(C=C4)OC)OC
CN1C=NC2=C1C=CC(=C2)NC(=O)C3=CC=C(C=C3)Cl
CCOC(=O)C1=C(SC(=C1C2=CC=CC=C2)CN(C)C)NC(=O)CCl.Cl
C1=CC=C2C=C1N=CC(=C/C3=CC=CC=C32)/C(=O)CCl
CN(CC1=CC=C(C=C1)F)S(=O)(=O)C2=NN=C(S2)NC(=O)C3=CC=CC=C3Br
C1=CC=C(C=C1)CN2C=C(C3=CC=CC=C32)/C=C/[N+](=O)[O-]
CC(C)C12CN(CC(C1=O)(CN(C2)C(=O)C3=CC=CC=C3[N+](=O)[O-])C(C)C)C(=O)C4=CC=CC=C4[N+](=O)[O-]
CSC1=NSC(=N1)NC(=O)OCC2=CC=C(C=C2)Cl
C1=CC=C(C(=C1)C(=O)NN2C(=O)/C(=C/C3=CC=C(C=C3)O)/SC2=S)O
CCOC(=O)C1=C(SC(=C1C2=CC=C(C=C2)C)C(=O)NC3CCCC3)C(=O)C4=CC=CO4
CC(=O)N1C=C(C2=CC=CC=C21)N(C3=CC=C(C=C3)[N+](=O)[O-])C(=O)CCl
COC1=CC=CC=C1/C=C/C(=O)C2=C(C=CC(=C2)Br)OC(=O)C3=CC=CO3
COCCOC1=CC=C(C=C1)/C=C/2\C(=O)N(C(=S)S2=O)CC3=CC=CC=C3OC(=O)CN4C5=CC=CC=C5N=N4
C1=NC(=N1)CN=C/S(=O)C2=CC=C(C=C2)Cl
CC1=CC=C(C=C1)CN2C(=O)CSC3=C2C=C(C=C3)C(=O)NCCN4CCOCC4
C1C2=C(N(N=C2CS1(=O)=O)C3=CC(=CC=C3)Cl)NC(=O)C4=CC5=C(C=C4)OCO5
CC(C)OC1=C(OC2=CC=CC(=C1)N(C=O)C2=O)CC3=CC=CO3
C1=CC=C2C(=C1)C(=O)N(C=N2)S(=O)CC3=CC=C(C=C3)Br
C1=CC=C(C=C1Br)CN(C(C2=CC=CO2)C(=O)NCC3=CC=CO3)C(=O)CN4C5=CC=CC=C5N=N4
CC(=O)N(C)C1=CC=C(C=C1)NS(=O)(=O)C2=C(C=CC(=C2)Cl)Cl
CC1=CC2=C(C=C1)N(C(=O)C2NC(=O)C)CCN3CCOCC3
COC1=CC=C(C=C1)N(C(C2=CN=CC=C2)C(=O)NC3CCCC3)C(=O)C4=CC=CO4
CC(=O)N1C=C(C2=CC=CC=C21)N(C3=CC=C(C=C3)[N+](=O)[O-])C(=O)CCl
CC(=O)NC1C2=C(C=CC(=C2)Cl)N(C1=O)CCN3CCOCC3.Cl
CN1C=NC2=C1C=CC(=C2)OC(=O)C3=CC=CC=C3
CC1=CC=C(C=C1)N2C(=O)CC(C2=O)N(CC3=C(N(N=C3C)C)C)C(=S)NC4=CC=C(C=C4)Cl
CN(CC1=NC=CN=C1)C(=O)C2=NOC(=C2)COC3=CC=CC=C3SC
COC1=CC=C(C=C1)N(CC2=CC(=O)NC3=CC=CC=C32)C(=O)CCl
CCCCOC(=O)N(C1=CC=CC=C1)N(C2=CC=C(C=C2)NC(=O)C3=CC=C(C=C3)C)C
C1CN(CCN1C/C=C/C2=CC=CC=C2)C3CC(=O)N(C3=O)CC4=CC=CS4
CC(C)C1=CC=C(C=C1)NC(=O)CSC2=NC3=C(C(=O)N2CC4=CC=C(C=C4)C(=O)O)SC=C3
CCC(C)(C)NC(=O)C(C1=CC=CN1C)N(C2=CC=C(C=C2)NC(=O)C)C(=O)CN3C4=CC=CC=C4N=N3
CN1CCN2C(C1)C3=C2C(=O)NN3C4=CC=CC=C4F
C1=CC=C(C=C1)CCN(C(C2=CC=CO2)C(=O)NCC3=CC=CO3)C(=O)CN4C5=CC=CC=C5N=N4
CC1=CC(=O)OC2=C1C=CC(=C2)NC(=O)C3=CC=CC=C3OC(F)F
CC1=CC=C(O1)C2=NN(C(C2)C3=CC=CS3)C(=O)CCl
C1COCCN1CC2=NC3=C(C=C(C=C3)Br)C(N2CC(=O)NN)C4=CC=CC=C4
C1COCCN1CC2=NC3=C(C=C(C=C3)Br)C(N2CC(=O)NN)C4=CC=CC=C4
CC1=CC(=C(C=C1)NC2=NC(=C(C(=N2)N3CCOCC3)[N+](=O)[O-])N)C
CC(C)CS(=O)(=O)C1=NSC2=NC(=O)/C(=C\C3=CC=C(C=C3)OC(=O)C4=CC=CO4)/C(=N)N21
COC1=CC=CC=C1/C=C\2/C(=O)N(C(=S)S2)CCC(=O)NNC(=O)C3=CC=CC=C3OC
C[C@]12[C@H]3[C@H]([C@H](N1C(=O)N(C2=O)NC4=CC(=CC=C4)Br)C5=CC=C(C=C5)F)C(=O)N(C3=O)C6CCCCC6
C1CN(CCN1C2=CC=CC(=C2)C(F)F)S(=O)(=O)C3=CC(=O)NC4=CC=CC=C43
C1=CC(=C(C=C1)C2=NN=C(S2)NC(=O)C3=CC4=C(C=C3)N=CS4)C#N
C1=CC2=NON=C2C(=C1)S(=O)(=O)NC3=C(C=CC(=C3)F)F
CC(C)C[C@H](C(=O)CC(C)C)OC1=CC=CC(C=C1)NC(=O)C2=CC=C(C=C2)C(=O)NC3=NC4=C=CC=CC3=C=C=CCC=C4
C1COCCN1CC2=NC3=C(C=C(C=C3)Br)C(N2CC(=O)NN)C4=CC=CC=C4
CCC1=CC=C(S1)/NC(=O)C2=CC3=C(C=C2)N(C=N3)C
CCCCC1=C(C=C1)S(=O)(=O)N2CCN(CC2)S(=O)(=O)C3=CC4=C(C=C3)OCCO4
CC1=CC=C(C=C1)S(=O)(=O)/C(=N/Cl)/NC(=O)C2=CC=CC=C2
C1CN(CCN1C2=CC=CC=C2)C(=S)NC3=CC(=CC=C3)S(=O)(=O)C(F)F
CC1=CC=C(C=C1)OCC(=O)N/N=C/C2=CC=C(O2)[N+](=O)[O-]
C1=CC=C(C=C1)C2=CSC(=C2C(=O)O)NC(=O)/C=C/C3=CC=CO3
C1=CC(=CC(=C1Cl)NS(=O)(=O)C2=CC=C(C=C2)Cl)C(=O)NC3=CC=C(C=C3)Cl
COCCNC(=O)C(C1=CC=CC=C1)C(=S)NC(=O)C2=CC=C(C=C2)CNC(=O)C3=CC=CC=C3
CC1=CC(=C(C=C1)NC(=O)NC2=CN=CC=C2)Cl
COC1=C(C=C(C=C1)C2CC(=NN2C(=O)CCl)C3=CC=CS3)OC
CC1=CC=C(C=C1)S(=O)(=O)/N=C/2\C=C(C(=O)C3=CC=CC=C32)NC4=CC=CC(=C4)C(=O)O
C1=CC2=NON=C2C(=C1)S(=O)(=O)NC3=C(C=CC=C3)F
COC1=C(C=C(C=C1)C2CC(=NN2C(=O)CCl)C3=CC=CS3)OC
C1=CC=C(C=C1)CCNC(=O)C2=C(N=N2)C(=O)NC3=CC=CC=C3Cl
CC1=CC(=CC=C1)C2=NN(C=C2NC(=O)CCl)C3=CC=CC=C3
C1=CC=C(C=C1)C(C2=CC=CC=C2)C(=O)NC(=S)NC3=CC=CC=C3
C1=CC=C2C(=C1)N=NN2CC(=O)N/N=C\C3=CC=CS3
C1=CC=C2C(=C1)N=NN2CC(=O)C3=CC=C(C=C3)Br
COC1=CC=C(C=C1)N2CCN(CC2)C(=O)C3=CC(=O)NC4=CC=CC=C43
CC(=O)N(C1=CC=C(C=C1)C(F)(F)F)S(=O)(=O)C2=CC=C(C=C2)N3C(=O)CCC3=O
C1COCCN1C(=O)CN2C=C(C3=CC=CC=C32)/C=C/4\C(=O)NC(=O)N(C4=O)C5=CC=CC=C5F
CC1CCC2C(C1)C(=O)N(C2=O)C3=C(C=CC(=C3)Cl)OC(=O)C4=CC=CO4
C1C(N(N=C1C2=CC=CS2)C(=O)CCl)C3=CC=CO3
CN1C2=NC(=O)N(C(=O)C2=NC(=N1)C3=CC=C(C=C3)Cl)C
CCC1=NN=C(S1)NS(=O)(=O)C2=CC=C(C=C2)NC(=O)/C=C/C3=CC=CC=C3Cl
CC1=CC(=C(C=C1)NC2=NC(=C(C(=N2)N3CCOCC3)[N+](=O)[O-])N)C
C1COCCN1C(=O)CN2C=C(C3=CC=CC=C32)/C=C/4\C(=O)NC(=O)N(C4=O)C5=CC=CC=C5F
CCC1=C(SC(=C1C(=O)N2CCCOC2)NC(=O)CC3=CC=CC=C3OC)C
C1=CC=C(C=C1)CCN(CCC2=CC=CC=C2)C(=O)CCl
C1=CSC(=C1)C2=CSC(=N2)NC(=O)C3=CC=C(C=C3)Cl
C1COC2=C(O1)C=CC(=C2)NC(=O)C3=C(OC=N3)C4=CC=CC=C4
C1=CC=C(C(=C1)C(=O)OC2=CN=CC=C2)[N+](=O)[O-]
CC(=O)NC1=CC=C(C=C1)N(C(C2=C(C=CC=C2)OC)C(=O)NCC3CCCO3)C(=O)CN4C5=CC=CC=C5N=N4
CC1=CC(=O)OC2=C1C=CC(=C2)NC(=O)CC3=CC=CC=C3[N+](=O)[O-]
CCOC1=CC=C(C=C1)N(CC2=CC3=C(C=C(C=C3)C)NC2=O)S(=O)(=O)C4=CC=CC=C4
CC1=CC(=O)OC2=C1C=CC(=C2)NC(=O)C3=CC=CC=C3OC(F)F
CC(C)(C)OC(=O)CNC(=O)C1=C(N=CN1)C(=O)NC(C2=CC=C(C=C2)C)C(=O)OC
C1=CC=C(C(=C1)C2=NN(N=N2)CC(=O)NCC3=CC=CO3)NC(=O)C4=CC=CC=C4F
C1=CC=C2C(=C1)C=CC(=C2/C=N\NC(=O)C3=CC(=CN=C3)Br)O
CC1=CC(=C(C=C1)NC2=NC(=C(C(=N2)N3CCOCC3)[N+](=O)[O-])N)C
COC1=CC=C(C=C1)N(CC2=CN(CC3=CC=CC=C32)C(=O)NC4CCCCC4)C(=O)O
CC1=CC(=C(N1C2=NN=C=C2N)C(=O)C3=C(C=CC(=C3)OC)C)C#N
CC1=CC2=C(C=C1)N(C3=C2CCCC3)CC(CN4CCCCCC4)O.Cl
C1=CC=C(C=C1)C2=CSC(=C2C(=O)O)NC(=O)/C=C/C3=CC=CS3
CN1C2=NC(=O)N(C(=O)C2=NC(=N1)C3=CC=C(C=C3)Cl)C
CN1C2=NC(=O)N(C(=O)C2=NC(=N1)C3=CC=C(C=C3)Cl)C
C1CCN(CC1)C(=S)C2=CC=C(O2)C3=CC=CC=C3Cl
COC1=CC(=CC(=C1OC)OC)NC(=O)C2CC(=NN=C2Cl)Cl
CC1CCN(CC1)S(=O)(=O)C2=CC3=C(C=C2)C(=C(C=C3)NC(=O)C4=CC=CC(=C4)SC(=O)O)O
CC1=CC=C(C=C1)C(=O)N2CCN(CC2)C3=CC=C(C=C3)NC(=O)C4=CC(=C(C(=C4)OC)OC)OC
CC1=C(C=CC2=C1OC(=O)C3=CC=CC=C23)OCC(=O)N[C@H](CCC4=CNC5=CC=CC=C54)C(=O)O
COC1=CC=CC=C1/C(=O)OC(=O)NC(=S)C2=CC(=CC=C2)OC3CCCO3
CCOC(=O)C1=C(N(C2=C1C(=C(C=C2)O)C(=O)O)S(=O)(=O)C3=CC=C(C=C3)C)C
C1=CC=C(C(=C1)/C=C/C=N/N2C(=NNC2=S)C3=CC=CO3)[N+](=O)[O-]
CC1=CC(=CC=C1)N2C(=O)CC(C2=O)N(CC3=C(N(N=C3C)C)C)C(=S)NC4=CC=C(C=C4)Cl
C1=CC=C2C(=C1)C3=CC=CC=C3C2=NNC4=CC(=C(C=C4)Br)C(=O)O
CC1=CC(=CC=C1)C(=O)NC2=NN=C(S2)S(=O)(=O)NC3=CC=CC(=C3)C
CCN(CC)C(=O)CN1C=C(C2=CC=CC=C21)/C=C/3\C(=O)NC(=O)N(C3=O)C4=CC=CC=C4F
C1CN(CCN1C2=CC=CC=C2)C(=O)C3=CC(=O)NC4=CC=CC=C43
COC1=CC=C(C=C1)C(=O)OC2=NN=C(S2)NC(=O)CC3=CC=CC=C3
C1=CC=C2C(=C1)C3=CC=CC=C3C2=NNC4=CC(=C(C=C4)Br)C(=O)O
CN1C=C(C=C1)N2CCN(CC2)C(=O)C3=C(N=CC3C4=CC=CC=C4)Cl
CC1=CC=C(C=C1)NC2=C(C(=O)N(N=C2)C34CC5CC(C3)CC(C5)(C4)CC(=O)O)Cl
C1=CC(=CN=C1)NC(=O)CCC2=CC(=C(C=C2)Cl)Cl
CC1=CC=C(C=C1)S(=O)(=O)/C(=C/Cl)/NC(=O)C2=CC=CC=C2
C1=CC=C(C(=C1)/C=C/C(=O)C2=C(C=CC(=C2)Br)OC(=O)C3=CC=CO3)F
CN1C=NC2=C1C=CC(=C2)OC(=O)C3=CC=CC=C3
CC1=CC=C(C=C1)S(=O)(=O)/C(=C/Cl)/NC(=O)C2=CC=CC=C2
CC1=CC=C(C=C1)C(=O)NC(=C(Cl)Cl)S(=O)(=O)C2=CC=CC=C2
CC1=C(C=CC2=C1OC(=O)C3=CC=CC=C23)OCC(=O)N[C@@H](CC4=CNC5=CC=CC=C54)C(=O)O
CC1=CC=C(C=C1)C2CC(=NN2C(=O)CCl)C3=CC=CS3
CC1=CC=C(C=C1)NS(=O)(=O)C2=NN=C(S2)NC(=O)C3=CC=C(C=C3)Cl
C1=CC(=C(C=C1Cl)CC2=C(C=C(C=C2)Cl)O)O
C1=CC=C(C=C1)C2=CSC3=C2C(=NC=N3)SCC(=O)NC4=CC=C(C=C4)C(=O)O
COC1=CC=C(C=C1)C(=O)N2C3=CC4=C(C=C3N=C2SC)OCCO4
CC1=CC=C(C=C1)S(=O)(=O)/N=C/2\C=C(C(=O)C3=CC=CC=C32)NC4=CC=CC(=C4)C(=O)O
CC1=CC=CC=C1NC2=NN=C(S2)SCC(=O)NC3=C(C=C(C=N3)C(F)(F)F)Cl
CC1=CC(=C(C=C1)NC2=NC(=C(C(=N2)N3CCOCC3)[N+](=O)[O-])N)C
CC1=CC(=C(C=C1)OC)NC(=O)CSC2=NC3=C(C(=CS3)C)C(=O)N2
CC1=CC(=C(C(=C1)C)S(=O)(=O)/C=C/2\C=C(C(=O)C3=CC=CC=C32)NC4=CC=C(C=C4)C(=O)O)C
CCC1=CC=CC(=C1)N(C(C2=CN=CC=C2)C(=O)NC3CCCC3)C(=O)C4=CC=CO4
CC1=C(C=C(C(=C1)C)S(=O)=O)/N=C2\C=C(C=O)C3=CC=CC=C32
COC1=CC=C(C=C1)N(CC2=CC(=O)NC3=CC=CC=C32)C(=O)CCl
CN(CC1=CC=C(C=C1)Cl)S(=O)(=O)C2=NN=C(S2)NC(=O)C3=CC=CC=C3Br
COC1=C(C=C2C(N(CCC2=C1)C(=O)CCl)C3=C(C=CC(=C3)Br)F)F
CCOC(=O)C1COC2=C(C1)C3=CC=CC=C32.Cl
CCC1=NN=C(S1)NS(=O)(=O)C2=CC=C(C=C2)NC(=O)/C=C/C3=CC=CC=C3Cl
CCN(CC)C(=O)CN1C=C(C2=CC=CC=C21)/C=C/3\C(=O)NC(=O)N(C3=O)C4=CC=CC=C4F
COC(=O)C1=CC=CC=C1NC(=O)C2=CC3=C(C=C2)OCCCO3
CC1=CC=C(C=C1)C2CC(=NN2C(=O)CCl)C3=CC=CS3
COC1=CC=C(C=C1)C(=O)N2C3=CC4=C(C=C3N=C2SC)OCCO4
CC(C)C1=CC=C(C=C1)S(=O)(=O)NC2=CC=C(C=C2)SC(F)F
CC(=O)NC1=CC=C(C=C1)N(C(C2=CC=C(C=C2)OC)C(=O)NCC3CCCO3)C(=O)CN4C5=CC=CC=C5N=N4
CC1=CC=C(C=C1)OCC(=O)N/N=C/C2=CC=C(O2)[N+](=O)[O-]
CCC1=CC=C(C=C1)NC(=O)C2CCCN(C2)S(=O)(=O)C3=CC4=C(C=C3)NC(=O)C=C4
COC1=CC=C(C=C1)NS(=O)(=O)C2=CC3=C(C=C2)OC(=N3)NC4=CC5=C(C=C4)OCCO5
C1OC2=C(O1)C=C(C=C2)/C=C/3\C(=O)N/C(=N/S(=O)(=O)CC4=CC=CC=C4)/S3
CC1=CC(=CC=C1)N(C2=NN=C(S2)SCC(=O)NC3=C(C=C(C=C3)C(F)(F)F)Cl)Cl
CC1=CC(=CC=C1)N2C(C(C(=C2N)C#N)(C#N)C#N)C3=CC=CC=C3
CC1=CC(=CC=C1O)N2C(=O)CSC3=C2C=C(C=C3)C(=O)NCCN4CCOCC4
CCOC(=O)C1=C(SC(=C1C2=CC=CC=C2)CN(C)C)NC(=O)CCl.Cl
C1COCCN1CC2=NC3=C(C=C(C=C3)Br)C(N2CC(=O)NN)C4=CC=CC=C4
CCC1=NN=C(S1)NS(=O)(=O)C2=CC=C(C=C2)NC(=O)/C=C/C3=CC=C(C=C3)F
C1=CC=C(C=C1)CN2C3=C(C=C(C=C3)Cl)C(N2)C(=O)C4=CC=CC=C4
C1=CC=C(C=C1)CCN(C(C2=CC=CO2)C(=O)NCC3=CC=CO3)C(=O)CN4C5=CC=CC=C5N=N4
CN1C=NC2=C1C=CC(=C2)NC(=O)C3=CC=C(C=C3)Cl
C1CN(CCN1C2=CC=C(C=C2)F)C(=O)CCS(=O)(=O)C3=CC=CC=C3
CC(=O)NC1=CC=C(C=C1)N(C(C2=C(C(=CC=C2)OC)OC)C(=O)NCC3CCCO3)C(=O)CN4C5=CC=CC=C5N=N4
C1CC2=C(C1)SC(=C2C#N)NC(=S)NC(=S)NC(=O)C3=CC=CC=C3
C1=CC=C(C=C1)CCN(CCC2=CC=CC=C2)C(=O)CCl
C1=CC=C(C=C1)C2C=CC(C3C2C(=O)N(C3=O)C4=CN=CC=C4)C5=CC=CC=C5
C1=CC2=C(C=C1C(=O)O)SC=N2
CC1=C(C2=C(O1)C(=C(C(=C2)Cl)F)S(=O)(=O)NC3=CC=CC(=C3)C(F)F)Cl
C1CN(CCN1C(=O)C2=CC(=CN=C2)Cl)S(=O)(=O)C3=CC=CC=C3C(F)(F)F
CC1=CC=C(O1)C(C2=NN=C(S2)NC(=O)C3=CC=CC=C3OC(=O)C4=CC=C(C=C4)OC)OC
C1CC(=O)N(C1=O)C2=C(C=C(C=C2)Cl)OC(=O)C3=CC=CO3
CC1=CC=C(C=C1)C(=O)CSC2=NN=C(N2CC3=CC=CO3)CNC4=C(C=C(C=C4)C)C
C1=CC=C(C=C1)CCN(CCC2=CC=CC=C2)C(=O)CCl
CC1CCN(CC1)C2=C3C(=C(S3=NC(=N2)C)C)C(=O)NC4=CC=CC=C4F
C1=CC=C(C=C1)CN(CC2=CC=C(C=C2)C(=O)O)S(=O)(=O)C3=CC=C(C=C3)Cl
CC1=CC=C(C=C1)NS(=O)(=O)C2=C(C=C(C=C2)Br)S(=O)(=O)NC3=CC=C(C=C3)C
COC1=CC=CC(=C1)C(C(=O)NC2=CC=C(C=C2)F)N(C3CC3)C(=O)CN4C5=CC=CC=C5N=N4
CC1=CC=C(C=C1)C(=O)N2CCN(CC2)C3=CC=C(C=C3)NC(F)(F)C#N
CC1=CC=C(C=C1)S(=O)(=O)N2CCN(CC2)S(=O)(=O)C3=CC4=C(C=C3)OCCO4
CN(CC1=CC=C(C=C1)F)S(=O)(=O)C2=NN=C(S2)NC(=O)C3=CC=CC=C3Br
C1=CC(=C(C=C1F)NS(=O)(=O)C2=CC(=CC=C2)Cl)C(=O)NC3=CC=CC=C3
CC(C)(C)OC(=O)[C@H](CC1=CC=CC=C1)NC(=O)C2=C(N=N2)C3=CC=CC=C3
COC1=CC=C(C=C1)C(=O)N2C3=CC4=C(C=C3N=C2SC)OCCO4
C1CSC(=C1)S(=O)C2=NN=C(S2)NC(=O)C3=CC=C(C=C3)[N+](=O)[O-]
C1=CC=C(C(=C1)C(=O)OC2=CN=CC=C2)[N+](=O)[O-]
CC1CC(C=O)N1C2=CC=C(C=C2)S(=O)(=O)NC3=CC=C(C=C3)C
C1=CC(=CN=C1)NC(=O)CC2=CC(=C(C=C2)Cl)Cl
C1=CC=C(C(=C1)C(=O)OC2=CN=CC=C2)[N+](=O)[O-]
CN(C)C1=NC(=NC(=N1)N)C2=NC3=CC=CC=C3S2
CC1=CC(=CC=C1)N2C3=C(C(=N2)C)C(=CC(=N3)C4=CC=CS4)C(=O)O
COC1=CC=C(C=C1)N(C(=O)CN2C3=CC=CC=C3N=N2)C4(CCCCC4)C(C(=O)O)O
COC1=CC=CC=C1/C=C/C(=O)C2=C(C=CC(=C2)Br)OC(=O)C3=CC=CO3
CN1C2=NC(=O)N(C(=O)C2=NC(=N1)C3=CC=C(C=C3)Cl)C
CC(C)CNS(=O)(=O)C1=CC=C(C=C1)CCCNC(=O)C2=CC=C(C=C2)OC
C1=CC=C(C(=C1)CN2C=CSC2=NC(=O)CCl)Cl
CC(=O)N1C=C(C2=CC=CC=C21)N(C3=CC=C(C=C3)[N+](=O)[O-])C(=O)CCl
COC1=CC=C(C=C1)C(CN(C2=CN=CC=C2)C3CCCC3)C(=O)CCl
C1=CC=C2C(=C1)N=NN2CC(=O)N/N=C\C3=CC=CS3
CC(C)OC1=CC=C(C=C1)/C=N/NC(=O)C2=C(N(N=N2)C3=NON=C3N)CN(C)C4=CC=CC=C4
COC1=CC=C(C=C1)N2CCN(CC2)C(=O)C3=CC(=O)NC4=CC=CC=C43
C1=CC=C2C(=C1)C3=CC=CC=C3C2=NNC4=CC(=C(C=C4)Cl)C(=O)O
CC1=CC=C(C=C1)C(=O)C2=C3C=CC(=CC3=[N+](N2CCC(=O)N)[O-])[N+](=O)[O-]
C1=CSC(=C1)C(=O)NC2=CC3=C(C=C2)C=CC(=O)O3
COC1=CC=C(C=C1)N(C(C2=CN=CC=C2)C(=O)NC3CCCCC3)C(=O)CCl
CC1=CC(=O)OC2=C1C=CC(=C2)NC(=O)CC3=CC=CC=C3[N+](=O)[O-]
COC1=C(C=C(C=C1)/C(=N/OC(=O)CSC2=CC=CC=C2)/N)OC
CC1=CC=CC=C1NC2=NN=C(S2)SCC(=O)NC3=C(C=C(C=N3)C(F)(F)F)Cl
C1=CC(=CC=C1NC2=CC=C(C3=NON=C23)[N+](=O)[O-])S(=O)(=O)N
C1=CC=C(C=C1)CN(CC2=CC=C(C=C2)C(=O)O)S(=O)(=O)C3=CC=C(C=C3)Cl
CC(=O)NC1=C(C=C(C=C1)C(F)(F)F)S(=O)(=O)C2=CC=C(C=C2)N3C(=O)CCC3=O
CC1=C(C=C(C=C1)NC2=NN=C(S2)SCC(=O)NC3=C(C=C(C=N3)C(F)(F)F)Cl)OC
COC1=CC(=C(C=C1C2=NC3=C(C=C(C=C3)Br)C(N2CC(=O)NN)C4=CC=CC=C4)OC)OC
COC1=CC=CC=C1/C=C/C(=O)C2=C(C=CC(=C2)Br)OC(=O)C3=CC=CO3
CCN1C2=NC(=O)N(C(=O)C2=NC(=N1)C3=CC=CC=C3)C
C1=CC=C(C=C1)C2=CSC3=C2C(=O)NC(=NC3=O)CC4=CC=CC=C4F
CC(=O)NC1C2=C(C=CC(=C2)Br)N(C1=O)CCN3CCOCC3.Cl
C1=CC(=C(C=C1)C(=O)NC2=CC(=C(C=C2)OCC(C(F)(F)F)F)C(F)(F)F)O
CC1=CC=C(C=C1)C(=O)C2=C3C=CC(=CC3=[N+](N2CCC(=O)N)[O-])[N+](=O)[O-]
CC(=O)N1C=C(C2=CC=CC=C21)N(C3=CC=C(C=C3)Cl)C(=O)CCl
COC1=CC=C(C=C1)NC(=O)C2CCCC2C3=CC=C(C=C3)[N+](=O)[O-]
C1=CC=C2C(=C1)N=NN2CC(=O)N/N=C\C3=CC=CS3
COC1=CC(=C(C=C1OC)N(C2=CC3=C(C=C2)OCO3)NC(=O)C4=CC=CC=C4)C
C1=CC=C(C=C1)C2=CSC3=C2C(=NC=N3)SCC(=O)NC4=CC=C(C=C4)C(=O)O
COCCNC(=O)C(C1=CC(=CC=C1)OC)N(CC2=CC=CS2)C(=O)CN3C4=CC=CC=C4N=N3
COC1=CC=CC=C1/C=C\2/C(=O)N(C(=O)S2=O)CCC3=CC=CC=C3OC
CC1=CC=C(C=C1)C(=O)NC(=C(Cl)Cl)S(=O)(=O)C2=CC=CC=C2
CC(C)OC1=CC=C(C=C1)/C=N/NC(=O)C2=C(N(N=N2)C3=NON=C3N)CN(C)C4=CC=CC=C4
C1CN(CCN1C2=CC=CC=C2)C(=O)C3=CC(=O)NC4=CC=CC=C43
C1=CC=C(C2=C1)C(=O)N(C=N2)C(=O)C3=CC=CO3
COC1=CC=C(C=C1)S(=O)(=O)N2CCN(CC2)C(=O)NC3=CC=CC=C3OC
CN1C2=NC(=O)N(C(=O)C2=NC(=N1)C3=CC=C(C=C3)Cl)C
COC1=CC=CC(=C1)/C=N/NC(=S)NC2=CN=CC=C2
C1=CC=C(C=C1)C2C3=C(C=CC(=C3)Br)N=C(N2CC(=O)NN)C4=CC=CC=C4
C/C(=N\N=C(/N)\SC1CC(=O)N(C1=O)C2=CC(=CC=C2)Cl)/C3=CC=CS3
CCC1=C(SC(=C1C(=O)N2CCOCC2)NC(=O)CC3=CC=CC=C3OC)C
C1CN(CCN1C(=O)C2=CC(=CN=C2)Br)S(=O)(=O)C3=CC=CC=C3C(F)(F)F
CC1=CC=C(C=C1)S(=O)(=O)N=C/2\C=C(C(=O)C2)NC3=C=C(C=C3)C(=O)CN4C5=CC=CCC=C5N=N4
C1=CC=C(C=C1)C2=CSC3=C2C(=NC=N3)SCC(=O)NC4=CC=C(C=C4)C(=O)O
CC1=C(C=C(C=C1)C(=O)O)NC(=O)C2=CC=C(C=C2)S(=O)(=O)NC3=NC4=CC=CC=C4N=C3
CC1=CC2=C(C=C1)NC(=O)C(=C2)CN(CCC3=CC=CC=C3)CC4=NN=NN4CCC5CCCCO5
C1CN(CCN1C/C=C/C2=CC=CC=C2)C3CC(=O)N(C3=O)CC4=CC=CS4
CC1=CC(=NN1)C(=O)NC2CCCC3=C2C=NN3C4=CC=C(C=C4)C(C)(C)C
CC1C(=O)NC2=C(S1)C=CC(=C2)S(=O)(=O)NCC(=O)C3=CC=CC=C3OC
CC1=CC=C(C=C1)NS(=O)(=O)C2=CC=C(C=C2)S(=O)(=O)NC3=CC=C(C=C3)C
CC1=C(ON=C1C)NS(=O)(=O)C2=CC=C(C=C2)NC(=O)C3=C(C4=C(O3)C=CC(=C4)Cl)C
CCOC(=O)C1=C(SC(=C1C2=CC=CC=C2)CN(C)C)NC(=O)CCl.Cl
CC(=O)NC1=CC=C(C=C1)N(C(C2=CC(=C(C=C2)OC)OC)C(=O)NCC3CCCO3)C(=O)CN4C5=CC=CC=C5N=N4
CC1CCC2C(C1)C(=O)N(C2=O)C3=C(C=CC(=C3)Cl)OC(=O)C4=CC=CO4
CC1=CC=C(O1)C(C(=O)NCC2=CC=CO2)N(C3=CC=C(C=C3)OC)C(=O)CN4C5=CC=CC=C5N=N4
CC(=O)NC1=CC=C(C=C1)N(C(C2=C(C(=CC=C2)OC)OC)C(=O)NCC3CCCO3)C(=O)CN4C5=CC=CC=C5N=N4
CC1=CC=C(O1)C2=NN(C(C2)C3=CC=CS3)C(=O)CCl
C1=CC=C(C=C1)CCN(C(C2=CC=CO2)C(=O)NCC3=CC=CO3)C(=O)CN4C5=CC=CC=C5N=N4
COC(=O)C1=CC=C(C=C1)NC(=O)C2=CC=C(C=C2)NC(=O)C3=CC=CO3
C1=CC=C(C=C1)C2CN(CC3=CC=CC=C32)C(=O)N[N+](=O)[O-]
C1CN(CCN1C=C/C2=CC=CC=C2)C3\C(=O)NC(=S)NC4=CC=CC=C43
CC1=CC2=C(C=C1C)NC(=O)CC2C3=CC=CC=C3F
CC1=CC=CC=C1NC2=C/C(=N\S(=O)(=O)C3=CC=C(C=C3)C(=O)O)/C4=CC=CC=C4C2=O
COC1=CC=C(C=C1)NS(=O)(=O)C2=CC3=C(C=C2)OC(=CCO3)NC(=O)C4=CC=CC=C4
CC1=CC=C(C=C1)OCC2=NC(=C(O2)NC3=CC=C(C=C3)OC)C#N
CC1=CC=C(C=C1)C(=O)NC(=C(Cl)Cl)S(=O)(=O)C2=CC=CC=C2
CN1C(C(CO1)S(=O)(=O)C2=CC=CC=C2)C3=CC(=C(C=C3)OCC4=CC=C(C=C4)OC)OC
COC1=CC=CC=C1OCCCNC(=O)C2=C(C=C(C=C2)F)OC(=O)C3=CC=CO3
C1=CC2=C(N([N+](=C2C=C1)[O-])CCC(=O)N)C(=O)C3=CC=C(C=C3)[N+](=O)[O-]
CC1=CC=C(O1)C2=NN(C(C2)C3=CC=CS3)C(=O)CCl
CCOC(=O)C1=C(SC(=C1)C2=CC=CC=C2)N
CC1=NC2=C(C=C(C=C2)Br)C(N1CC(=O)NN)C3=CC=CC=C3
CCN1C2=NC(=O)N(C(=O)C2=NC(=N1)C3=CC=CC=C3)C
CC1=CC=C(O1)C(C(=O)NC(=S)CCC2=CC=CO2)C3=CC(=CC=C3)OC
C1=CC=C2C(=C1)N=NN2CC(=O)N/N=C\C3=CC=CS3
CC(=O)NC1=CC=C(C=C1)N(C(C2=C(C=CC=C2)OC)C(=O)NCC3CCCO3)C(=O)CN4C5=CC=CC=C5N=N4
C1COCCN1CC2=NC3=C(C=C(C=C3)Br)C(N2CC(=O)NN)C4=CC=CC=C4
CC(=O)N(C1=CC=C(C=C1)NC(=O)CSC2=NC(=CC(=C2)NC)C(=O)C)OC3=CC=CC=C3
CC1=C(C=CC(=C1)C)S(=O)(=O)N2CCN(CC2)C(=O)C3=CC(=C(C=C3)N4CCCC4)[N+](=O)[O-]
CN1C2=NC(=O)N(C(=O)C2=NC(=N1)C3=CC=CC=N3)C
CC1=CC=C(C=C1)C(=O)N2CCN(CC2)C3=CC=C(C=C3)NC(=O)C4=CC(=C(C(=C4)OC)OC)OC
C1CN(CCN1C/C=C/C2=CC=CC=C2)C3CC(=O)N(C3=O)CC4=CC=CS4
CC1=CC=C(O1)C2=NN(C(C2)C3=CC=CS3)C(=O)CCl
CC(C)C1=CC=C(C=C1)N(C(C2=CN=CC=C2)C(=O)NC3CCCC3)C(=O)C4=CC=CO4
COC1=CC=C(C=C1)C(=O)OC2=CN=CC=C2
COC1=CC=CC(=C1)/C=N/NC(=S)NC2=CN=CC=C2
CCCCNC(=O)N1C(SC(=C1)NS(=O)(=O)C2=CC=C(C=C2)NC(=O)C)Cl
COC1=CC=C(C=C1)N(CC2=CC3=CC=CC=C3NC2=O)S(=O)(=O)C4=CC=C(C=C4)OC
CCOC(=O)C1CCN(CC1)C(=O)C2=CC3=C(C=C2)S/C(=C/C4=CC=CC(=C4)C)/C(=O)N3
C1=CC=C(C=C1)CCCN(CC2=CC=CC=C2)C(=O)CCl
C1C(N(N=C1C2=CC=CS2)C(=O)CCl)C3=CC=CO3
CCN(CC)C1=CC(=C(C=C1)/C=N/NC(=O)C2=C(N(N=N2)C3=NON=C3N)C(C)C)O
C1COC(N1S(=O)(=O)C2=CC3=C(C=C2)OCCO3)CNC(=O)C(=O)NCCC4=CC=CC=C4
CC1=CC=C(C=C1)C(=O)N2CCN(CC2)C3=CC=C(C=C3)NC(=O)C4=CC(=C(C(=C4)OC)OC)OC
C1=CC(=CC(=C1)S(=O)(=O)NC2=CC=C(C=C2)Cl)S(=O)(=O)C3=CC=C(C=C3)Cl
C1=CC=C(C=C1)CNC(=S)NNC(=S)NC2=CC=CC(=C2)C(F)(F)F
CC1=CC(=C(C=C1)C)S(=O)(=O)N2CCN(CC2)C(=O)C3=CC(=C(C=C3)N4CCCC4)[N+](=O)[O-]
CN1C2=NC(=O)N(C(=O)C2=NC(=N1)C3=CC=C(C=C3)Cl)C
C1C2=C(N(N=C2CS1(=O)=O)C3=CC(=CC=C3)Cl)NC(=O)C4=CC5=C(C=C4)OCO5
CNCCNC(=O)C(C1=CC=CC=C1)OCC2=CC=C(C=C2)C(=O)NC3=CC=CC=CS3
CC1=CC(=C(C(=C1)C)S(=O)(=O)/N=C/2\C=C(C(=O)C3=CC=CC=C32)NC4=CC=C(C=C4)C(=O)O)C
C1=CC(=CC=C1NS(=O)(=O)C2=CC=C(C=C2)Br)S(=O)(=O)NC3=NC=CS3
CC1=CC=C(O1)C(C(=O)NCC2=CC=CO2)N(C3=CC=C(C=C3)OC)C(=O)CN4C5=CC=CC=C5N=N4
CC(C)CS(=O)(=O)C1=NSC2=NC(=O)/C(=C\C3=CC=C(C=C3)OC(=O)C4=CC=CO4)/C(=N)N21
COC1=CC=CC=C1NC(=O)NC2=NC(=C(C=C2)C(F)F)F
CC1=CC=C(C=C1)C(=O)C2=C3C=CC(=CC3=[N+](N2CCC(=O)N)[O-])[N+](=O)[O-]
CCOC(=O)C1=C(SC(=C1C2=CC=CC=C2)CN(C)C)NC(=O)CCl.Cl
CN1C=NC2=C1C=CC(=C2)NC(=O)C3=CC=C(C=C3)Cl
C1=CC=C(C=C1)CN2C=C(C3=CC=CC=C32)/C=C/[N+](=O)[O-]
CC(=O)NC1=CC=C(C=C1)N(C(C2=C(C(=CC=C2)OC)OC)C(=O)NCC3CCCO3)C(=O)CN4C5=CC=CC=C5N=N4
CC(=O)NC1=CC=C(C=C1)N(C(C2=C(C=C(C=C2)OC)OC)C(=O)NCC3CCCO3)C(=O)CN4C5=CC=CC=C5N=N4
CC1=CC=C(C=C1)C(=O)C2=C3C=CC(=CC3=[N+](N2CCC(=O)N)[O-])[N+](=O)[O-]
CCC1=NN=C(S1)NS(=O)(=O)C2=CC=C(C=C2)NC(=O)/C=C/C3=CC=CC=C3Cl
CC1=CC(=CC=C1)NS(=O)(=O)C2=NN=C(S2)NC(=O)C3=CC=C(C=C3)Cl
CN1C2=NC(=O)N(C(=O)C2=NC(=N1)C3=CC=CC=N3)C
C1C(N(N=C1C2=CC=CS2)C(=O)CCl)C3=CC=CO3
CN1C(C(CO1)S(=O)(=O)C2=CC=CC=C2)C3=CC(=C(C=C3)OCC4=CC=C(C=C4)OC)OC
CCOC(=O)C1=C(SC(=C1C2=CC=CC=C2)CN(C)C)NC(=O)CCl
CCOC1=CC=C(C=C1)N(CC2=CN=CC=C2)S(=O)(=O)NC3=CC(=CC(=C3)C(F)(F)F)F
C1=CC=C(C=C1)CN2C=C(C(=N2)C3=CN=CC=C3)C=O
CN1C(=NNC(=S)1)NS(=O)(=O)C2=CC=C(C=C2)Cl
C/C(=N\N=C(/N)\SC1CC(=O)N(C1=S)C2=CC=CS2)/C(=O)CCl
COC1=CC=C(C=C1)N(CC2=CN=CC=C2)C(=O)C3=CC=CC=C3OC
CC(=O)N1C=C(C2=CC=CC=C21)N(C3=CC=C(C=C3)[N+](=O)[O-])C(=O)CCl
CC1=CC2=C(C=C1)NC(=O)C(=C2)CN(CCC3=CC=CC=C3)CC4=NN=NN4CC5CCCO5
COC1=CC=CC=C1OCNC(=O)CC2N(CCO)SC3=CC=CC=C32
CC1=CC=C(C=C1)NC2=C(C(=NN2)C(=O)CCl)OC3=CC=CO3
C1=CC=C(C=C1)CN2C=C(C3=CC=CC=C32)/C=C/4\C(=O)NC(=O)N(C4=O)C5=CC=CC=C5F
