# Supplementary material for: t-SMILES: a fragment-based molecular representation framework for de novo ligand design
Source: Nat Commun. 2024 Jun 11;15:4993. doi: 10.1038/s41467-024-49388-6 (PMC11167009; doi:10.1038/s41467-024-49388-6)
Supplement: Supplementary file 4 — Source Data [file 41467_2024_49388_MOESM4_ESM.zip › Soure data/Source data and code for all other graphs/Metrics/Models/Chembl/ChEMBL_BricsBase[dbl][rnd3][bs192]/gen.smi]

CN=C1SCC(=O)N1C1=CC=C(NC2=CC=CC=C2)C=C1&C=C&CC1=CC=C(Cl)C=C1&&&
COC1=CC=CC(N)=C1&CN&NC1=CC(C=O)=CC=C1&CN&C&C=O&&CC^C1CCNCC1&CN&CC1=CC=CS1&&&
O=CC1=CC=C(OC2=CC=CC=C2)C=C1&CN&C1CNCCN1&CN&CC1=CC=CC=C1&&&
CCC&CC&C1CCNC1&CN&CS^CC^CCC1=CC=CC(OC2=CC=CC=C2)=C1&C&&&C=O&&CN^CN&O=C(O)CCC(=O)O&&&
CC(N)C=O&CN&NC1=CSC(C2=CC=CC3=CC(O)=CC=C23)=C1&CO&C1CCOC1&&&
COC1=CC=C(N)C=C1OC&N&CN&O=CC1=CC=C2SC=CC2=C1^CN&&O=CCC1=CC=CS1&CN&C1COCCN1&&&
COC1=CC=CC(N)=C1&CN&C&C=O&&CN^N(C)C1=CC=C(N2N=C(C3CCNC3)C(C=O)=CC2=O)C=C1&&&
NC1=NC=C(C=O)C(O)=C1&CN&CN^CO^CC(F)(F)F&CC(F)(F)F&&&&&
CC1=CC(C)=C2N=C(C)[NH]C2=C1&C=C&CC1=CC=C(Cl)C=C1&&&
OC1=CC=CC(SC2=CC=CC=C2)=C1C1=NN=C(C2=CC=CC(Br)=C2)O1&&&
NCC=O&CN&NC1=CC=CC(Cl)=C1^CN&&O=CC1=CC=CO1^C=C&&CC1=CC=C2OCOC2=C1&&&
CC&CO&CO&NC1=CC(C=O)=CC=C1C=O&CN&O=CC1=CC=CC=C1^CN&&NS&O=[SH](=O)C(F)(F)F&&&
CC(C)C&CO&NC1=NC(C2=1C(C=O)=CN2C1=CC=C(C=O)C=C1)=CC=N1&CN&CN&CCC&CN&CNC1=CC=CC=C1&&&
CC=O&CO&CO&O=C1[NH][NH]C(=O)N(C2CC(O)CO2)C=C1F&&&
COC1=CC=C(C2=CC=C(OC)C=C2C(C)=O)C=C1[SH](=O)=O&NS&C1COCCN1&&&
COC1=CC=C(C(C)=O)C=C1&CO&CO&O=CC1=CN=CC=N1&&&
O=CO&CC&C1=C[NH]C(C2CNCCN2)=C1&NS&O=[SH](=O)C1=CC(Cl)=CC(Cl)=C1^NS&&O=[SH](=O)C1=CC=C2C=CC=CC2=C1&&&
CC=O&CN&CN&CC1C=NN2CCC3=C2C1=CC=C3&&&
COC1=CC=C(Br)C=C1[SH](=O)=O&NS&NC1=CC=C(Br)C=C1C(=O)NO&&&
COC1=CC=CC(C)=C1&CN&C1=CN=C2CCNCC2=C1&CN&CN&CC=O&&&
CC1(C)C(=O)C=CC2(C)C1CC(=O)C1(C)C2C(=O)C=CC1O&&&
CC#N&CN&CN&NC1=CC=C(C2=CC=C(C=O)C=C2)C=C1&CN&C&C=O&&CN^NC1=CC=CN=C1&&&
O=CC1=CC=CO1&CN&CN&O=CCCC1=CC=CC=C1&CN&NC1=CC=CN=C1&&&
COC1=CC(C2=NN(CC(O)CC3=CC=CC=C3)C(=O)C3=CC=CC=C23)=CC(OC)=C1OC&&&
CC(C)(C=O)CC=O&CO&CO^CN^CC1=CC=CC=C1&C1CCNC1&&&CC&C&C=O&&CN^CC(C)(C)C1=CC=C(N)C=C1&&&
CC&CO&CCC1=CC=C(C2=NN(C3=NC(C=O)=CS3)N=N2)C(C)=C1&CN&CC1=CC=C(N)C(C)=C1&&&
CC1=CC(C=O)=CC=C1C#N&CN&CN^CN^C&C1COCCN1&C=O&&&&CN^NC1=CC=C(F)C=C1&&&
CNC&CN&CC1=CC=C(C=O)C=C1&CN&FC1=CC=C(C2CC(C3=CC=C4OCOC4=C3)N3N=CN=C3N2)C=C1&&&
CC(=O)C1=CC=C2C=CC=CC2=C1O&&&
NC(=S)NN=CC1=CC=C(Cl)C=C1&&&
CC1CCCC2(C)C1CCC1(C)C2CC(O)(C2=CC=C([N+](=O)[O-])C=C2)OC1C1=CC=C2C=CC=CC2=C1&CC&CC(C)C=O&&&
CN1N=C2C=CC(C=O)=CC2=C1C=O&CN&NC1=CC=CC=C1N&CN&O=CC1=CC=C(C(F)(F)F)C=C1F&&&
O=CC1=CC2=CC(Br)=CC=C2[NH]C1=O&CN&C1CCNCC1&CC&CC1=CC=C(F)C=C1&&&
CC(=O)O&CO&OC1=CC=CN=C1&&&
COC1=CC=C(C)C=C1&CN&CN&C&C=O&&CN^CN&C1CCNC1&CN&COC1=CC(C=NNC(=O)C2=CC(C)=N[NH]2)=CC=C1&&&
C1=CC(N2CCOCC2)=CC(C2=NC3=CC=CC=C3[NH]C2=S)=C1&&&
CCC(C)CC=O&CN&CN^CN^C&CN&C=O&CCC(=O)O&&CC&&O=C1CNC(=O)CNC(=O)C2CCCN2C(=O)CNC(=O)CNC(=O)C2CCCN2C(=O)CNC(=O)CNC(=O)C2C(=O)CN2C(=O)CN1&CC&CC(C)C^CC&&CCC(C)C^CC&&CCC&&&
C=O&C&CN&NC1=CC=C(F)C=C1F^CN&&C1CCNC1&CC&C&C=O&&CN^NC1=CC=C(C2=CC=C(C3CN4CCCCNCC43)C=C2)C=C1&CC&CO&&&
O=C(O)CC1=CC=CC=C1&C=C&O=C1CSC(=O)N1&&&
CCC&C=C&CC&CC&C1=CC=C2SC3=CC=C(N4CCCCC4)C=C3NC2=C1&&&
CC1=CC=C(N)C(C)=C1&N&CN&O=CCN1C=NN=N1^CN&&CC=O&CN&NC1CCCCC1&&&
CCCC&CO&CO&CCCCC&CN&CN&CCC1=CC=C(OC)C(OC)=C1&&&
CC&CO&CO&C&C=O&&CN^NCC(=O)NN=CC1=CC([N+](=O)[O-])=CC=C1O&&&
CC1=CC(C2OC(C#N)C(=N)NC2C#N)=CC=C1F&&&
COC1=CC=C(S(C)(=O)=O)C(C2=CC=C(C(C)=O)S2)=C1&C=C&CCC&C=C&CCCC=O&CO&CO&CC&CN&CNC&&&
OC1=CC=C(Cl)C=C1C1=NC2=CC=C(C3=N[NH]N=N3)C=C2S1&&&
O=C1CC(=O)NC(C(=O)N2CCN=C2)C(=O)C2=CC=CC=C12&C=C&CC1=CC=C(O)C(O)=C1&&&
CC1=CC(C)=NC(SC2=CC(S(=O)(=O)C3=CC=CC=C3)=CC([N+](=O)[O-])=C2N)=N1&&&
N#CC1=CC=C2SCCNCCOC2=C1&CN&C^NS^C=O&O=[SH](=O)C1=CC=C(C2=CC=C(Cl)C=C2)C=C1&&CC&&C1CC1&&&
CC&CN&N&CN&CC^CN&&CCCN1C=NC2=C(O)C(NC3=NC4=CC=CC=C4S3)=C(SC3=CC=C(O)C(Cl)=C3)C=C2C1=O&&&
CO&CO&CC#CCC=O&CN&NC1=NC(N)=NC(N2CCCCC2)=N1&CN&C&C=O&&CN^CC(C)C1=CC=CC=C1C1CCN(C)CC1&&&
CCC(C)(C1=CC=C([N+](=O)[O-])C=C1)C1CC2CNCC2O1&CN&CC1=CC=CC=C1&&&
O=P(O)(O)C1=CC=C(C2=CN3C=CN=C3C=C2)C=C1&&&
BrC1=CC2=C(C=C1Br)C1=CC=C3NCCC3=C1N2C1=CC=CC2=C1C=CS2&&&
O=CC1=C[NH]N=C1&CN&NC1=CN=CC(OC2=CN=CC(Cl)=C2)=C1&&&
CC(C)C&CN&N&CN&CCC=O^CN^CO&CC1=CC=CC=C1&CO&&&O=CC1=CC=CC=C1O&CO&CC&CN&C1CCNC1&&&
COC1=CC(NC2=NC=NN3C(C4CCC4)=C(C4=CC=C(C(=O)O)C=C4)C(C4=CC=CC=C4)=C23)=CC(OC)=C1OC&&&
CC1=NN(C2=CC=CC=C2)C2=C1C=C(C=O)S2&CO&CO&C1CCCCCCCC1&&&
CC1=CC=C(C)C(N)=C1&CN&O=CCN1C=C(C2=CC=CC=C2)N=N1&&&
CC1CC2C3CCCCC3CCC2C[SH](=O)=O&NS&CN&CC&CN&C1CCCNCC1&&&
CNC1=NC=CC2=C1CCNC2&CN&O=CC1=CC(F)=C(O)C(Cl)=C1^CN&&CC(N)CC1=CC=CC(F)=C1&&&
CC&CO&CO&NC1=CC(C=O)=CC=C1&CN&O=CC1=CC=CO1^CO&&CO&O=CC1=CN=CC2=CC=CC=C12&&&
CCC1=CC=C(O)C=C1&CO&CC1=CC(C)=CC(C=O)=C1&CO&O=C1NC(=O)C2=CC=CC=C12&&&
CC1=CC=C(O)C(C2=CC3=C(C(=O)C4=CC=CC=C4)C=C(O)C=C3O2)=C1&&&
CC1=C(O)C(C)=CC=C1&CN&CN&CCC&CO&O=C1C=C(NC2=CC=C(O)C=C2)C(=O)C2=CC=CC=C12&&&
CC1=CC=C(C2=NN(C(C)(C)C)C3=CC(N4CCC(N)C4)=C(C=O)C=C23)C=N1&CN&NC1=CC=C(Br)C=N1&&&
COC1=CC=CC([SH](=O)=O)=C1&NS&N&CN&CC^CN^CN&CC1CCNCC1&N&CN&CN&CCC(C1=CC=CC=C1)C(C1=CC=CC=C1)C1=CC=CC=C1&CC(N)=O^CN&&&&CC1=CN=CS1&&&
COP(=O)(O)C(C)C(Cl)(Cl)F&&&
CC&CO&CO&COC1=C(OC)C=C2C(=C1)C(C1=CC=C(S(C)(=O)=O)C=C1)=CN2C1=CC=C(C2(N)CCCCC2)C=C1&&&
CCC1=NN2C(=O)C=C(N3CCCC3)[NH]C2=N1&CO&CO&&&
CC(C)[SH](=O)=O&NS&C1CNCCN1&CN&O=CC1=NN2C(=C1)C1=CC=CC=C1CC21CC1&&&
CCCCCCCCCCC1=CC=CC=C1&C=C&CCCCCCCCCC=O&CO&CO&&&
C(=NCC1=CC=CC=C1OC1=CC=CN=C1)C1=CN=CN=C1NC1=CC=CC(C2=NC=C3[NH]N=CC3=N2)=C1&&&
O=C1[NH]C(=O)N(C2OCC(O)C2F)C=C1F&CC&CO&CO&CC&OC1COCC(O)C1O&CC&CO&&&
CCN1C=C(C(=O)C2=CN(C3=CC(CC=O)=CC=C3C(F)(F)F)C3=CC=CC=C23)C2=CC=CC=C21&CN&NC1=CC=C(N2CCOCC2)C=C1&&&
COC1=CC=CC(C)=C1C&CN&CN&C&C=O&&CN^NC1=CC=CC2=C1CCCC2&&&
N=C1CCC2=CC=CC(OC3=NC=CC=N3)=C12&CC&C&C=O&&CN^NC1=CC(Br)=CC=C1N1CCOCC1&&&
CC1=C(O)C2=C3C(=C(C=C2OC1=O)C1=CC=C2C=CC=CC2=C1O)N(C)C(=O)C3(O)C=CC=O&CN&NS(=O)(=O)N1CCCCCC1^CO&&CC(=O)O&&&
CN1CCNCC1&CN&CC=O&CN&O=C1NC(=O)C2(CCSC3=C2CCCC3)N1&&&
CCC&CO&CO&O=CC(CCC1=CC=CC=C1)C1=CC=CC=C1&CS&NC1=NN=C(S)S1&&&
C=O&C&CN&CN^CN^CC1=NC=C(C2CC2)N1C1CCNCC1&NC1=CC=C([N+](=O)[O-])C=C1&&&&&
CN(C)C1=CC=C(C2=NN(C3=CC=CC(Cl)=C3)C(Cl)=C2C#N)C=C1&&&
CC(=O)C1=C(C)N(C2=NC(C)=C(C)C(C)=C2C)C(C)=C1&C=C&N#CCC#N&&&
CCCCCCCCC&CO&NC(=O)C1=CN(CO)C2=C(F)C(N)=CC=C12&&&
COC1=CC=C(C)C=C1&CN&NC1=C(C=O)OC2=CC=CC=C12&CN&CN&CC&C1CCOC1&&&
CC1=CC=C(C2=NOC(C)=N2)C=C1&CO&NC1=CC=C(O)C=C1&CN&C&C=O&&CN^CN&NC(=O)CCCC(=O)O&&&
CC1CCCC2(C)C1C(C)CC1C3C4OC5(C)CCCC(C)C5CCC4(C)C(O)(C3C)C12&&&
CN&N&CN&O=CC1=CC=C2CCCCC2=C1^CN&&CC=O&CN&C1=CC=C2OCCNCC2=C1&&&
NC1=C(C2=CC=NC(N3CCN(C4=CC=CC=N4)CC3)=C2)C(F)=CCC1&&&
COC1=CC=CC(C2=CSC(NC(N)=S)=N2)=C1&CN&CCCC=O&CN&NC1=CC=C2OCOC2=C1&&&
CC1=NOC(N)=C1Cl&NS&NC1=CC=C([SH](=O)=O)C=C1&CN&C1C2CC3CC1CC(C2)C3&&&
CN1C(=O)N=C2[NH]C(N)=NC(=O)C2=C1C1=NN=C(N2CCOCC2)O1&&&
CC1=N[NH]C(C(C)C)=C1C=O&CN&CN&C&C=O&&CN^CN&CCCCCC&CN&CN&CC=O&CN&NC1=CC=C([SH](=O)=O)C=C1&NS&N&CN&CCCl^CN&&CCCl&&&
O=CC1=CC=C(C=O)C=C1&CN&NC1=CC=C2N=C(C3CCCCC3)OC2=C1^CN&&NC1=CC=CC(C(F)(F)F)=C1&&&
CC&CO&CO&N=C(N)C1=CC(CCC=O)=CC(C(F)(F)F)=C1&CN&CN&CC&CN&CNC&&&
NC(=O)NN=CC1=CSC2=CC=CC=C12&&&
CC&C=C&CC1=CC=C(C2CC(C3=CC=CC=C3)NC3=CC=CC=C32)C=C1&CN&CC=O&CS&SC1=CC=CC=C1&&&
CC&CO&CO&C&C=O&&CC^CC1CCNC1&CN&CC=O&CN&CC1(O)CCC(=O)N1&CC&C&C=O&&CN^N&CN&&CN^CC=O&CN&C1CCNCC1&CC&CC(C)(C)C&&&
NC=C1C=CC=CC1=CC(=O)N1N=C(C(F)(F)F)CC1O&&&
CC1CC(N)CN1C1=NC=C(C2=CC=C(C3=NC=CS3)C=C2C(C)(C)C)C=N1&NS&C[SH](=O)=O&&&
CC(C)C1=CC(C=O)=C(N)S1&CN&NC1=CC=C([SH](=O)=O)C=C1^NS^NS&O=[SH](=O)C(F)(F)F&C1CNCCN1&&&CN&CC&CN&C1COCCN1&&&
CCC&CO&COC1=CC=C(O)C=C1&&&
COC1=CC=C(NC2=NC(N)=NC(C3=CC=CC([N+](=O)[O-])=C3)=N2)C=C1&CN&CCC1=CC=CC(Cl)=C1&&&
COC1=CC=C(C2=NOC(C3=CC=C(N4CCOCC4)C=C3)C2)C=C1&&&
CCC1=CC=CC=C1N1CCNCC1&CN&CCC&CN&NC1=NC2=CC=CC=C2O1&&&
CCC&CO&NC1=CC=CC=C1O&N&CN&CC1=CC=C2C=NN(CC=O)C2=C1^NS^CN&C[SH](=O)=O&CN&&&CC&CC&C1C2CC3CC1CC(C2)C3&&&
CN1C(=O)[NH]C2=CC=C(=O)C=C21&CO&NC(=O)C1=CC=CC=C1O&&&
CC1=NN(C2=CC=C(Cl)C=C2)C2=C1[[NH]C(C1=CC=C(O)C=C1)=NC2=O&CO&CCCC&CN&C1COCCN1&&&
CC=O&CN&CN^CC^CCC&O=C1COC2=CC(O)=CC=C2N1&CC&&&C1CCOC1&&&
CC=O&CN&CN^CN^CCC1=CC=CS1&OC1=CC=CC=C1C1CCNCC1&&&&&
O=CCCCCCCC(=O)O&CN&NC1=CC=C(NC2=C3SC=C3C(=O)[NH]C3=CC=CC=C23)C=C1&&&
CC=O&CN&C1CNCCN1^CS^NS&NN=CC1=CC=C2OCOC2=C1&O=[SH](=O)C1=CC=C([SH](=O)=O)C=C1&&&NS&C1CCNC1&&&
O=C(CS)C1=N[NH]C(C2=CC=CC3=CC=CC=C23)=N1&CS&CC1=CC=C2OCOC2=C1^CC&&C1CC1&&&
COC1=CC=C(C)C=C1OC&CO&CO&CC1CCCC1O&CC&CC&C=C&O=C1CC(=O)N(C2=CC=CC=C2)N1&&&
CC(C)(C)O&CN&CN&C1=CC=C(CC2=CC=CC=C2)C=C1&&&
COC1=CC=CC(NC=CN(C)C)=C1&C=C&CC(C)=O&&&
CN1C(=O)N(C)C(=O)C2=CSC(C3=CC=CS3)=C21&CN&CNC&&&
N=C(N)N&CN&CCC1=C[NH]C=N1&&&
CC(C)C&CC&O=C1CC(=O)NC(=O)N1&C=C&CC1=CC=C(C2=CC=CC(F)=C2)C(F)=C1&&&
NC1=CC2=CC=CC=C2C(O)=C1C1=CC=CC=C1&&&
CC1=CC=C(C2(C#N)CNCCO2)C(F)=C1&&&
C[SH](=O)=O&NS&NC1=CC=CC(O)=C1&CO&CC=O&CN&CC1=CC=CC=C1N&&&
CCCCCC(C)CC(C)C&C=C&CCC1CCC(=O)OC(C)C1&CC&O=CO&&&
CO&CO&CC(C=O)NP(=O)(O)OC1=CC=CC=C1&CO&CC&CC1(O)C(O)COC1N1C=CC(=O)[NH]C1=O&&&
O=C(O)CCCC(=O)O&CN&CN&C&C=O&&CN^NC1=CCC2=CC=CC=C12&&&
C1=CC=C(CC2=N[NH]N=N2)C=C1&CN&C1CC2CNCCN2C1&&&
CC1=CC=C([SH](=O)=O)C=C1&NS&O=C1C=CC=C2CCCCN12&&&
COC1=CC=CC(C)=C1N1CCNCC1&CN&O=CC1=CC=C(C23CC4CC(CC(C4)C2)C3)C=C1&CC&C&C=O&&CN^C1COCCN1&&&
CNC1=CC=CC(F)=C1&NS&O=C1NC2=CC=C([SH](=O)=O)C3=CC=CC1=C23&&&
OCC1=CC=C(O)C=C1&CO&CC1=CC(CF)=CC=C1F^CC&&C1CCNCC1&&&
CC(=O)C1=CC=CC=C1[N+](=O)[O-]&C=C&CC(C)(C)O&&&
CC1CCCCC1&CC&CCCC&CC&C1CCCC1&CN&CN1CCN(C2=NC3=C(C4=CC=NC(C5=NC(N)=CC=C5)=C4)C=CC=C3[NH]2)CC1&&&
O=C(CC1=CC=CC=C1)NNC(=O)C1=CC=CN=C1Cl&&&
CC1(O)CCC23C(CC(C)(C4=CC=C(C5=C[NH]C=N5)C(F)=C4)O2)OC(=O)CC31&&&
CC1=CC2=C(C=C1C)[NH]C(=O)C(C)=C2C&CN&O=C1CCCN1&&&
COC1=CC=CC(C2=CC(OC)=CC=C2N)=C1&CN&C&C=O&&CN^CN&CC&C1CC1&&&
COC1=CC=C(Cl)C=C1N1CCNCC1&CN&CCC&C=C&C1CCNCC1&&&
CS&CS&CCC[SH](=O)=O&NS&CC1=CC=C(N)C(C)=C1&CN&CN&C&C=O&&CN^NC1=C(F)C=CC=C1C(F)(F)F&&&
CC(=O)O&CN&N&NC1=CC=CC=N1&&CN^CC=O&CN&NC1=NC=C(C(F)(F)F)C=C1Cl&&&
CC1=C(Cl)C=CC=C1[SH](=O)=O&NS&CC1=CC=C(N(C)C(=N)N)C=C1&&&
CO&CO&O=CCN1C(=O)CCC2=CC=CC=C21&CN&CN&C&C=O&&CO^CO&CC(=O)O&&&
CCCCCCC1=CC=CC=C1&C=C&CC&CO&CO&CC&CO&O=C1[NH]C2=CC=C(C(F)(F)F)C=C2[NH]1&&&
O=CC1=CC=C(N2CCNCC2)C(Cl)=C1&CN&C1CCNCC1^CN^CN&O=CC1=CC=C(C(F)(F)F)C=C1&CC1=CC=CS1&&&&&
C=C1C2=C(C(O)C(N)C2O)C(=O)C2=C1C=C1C(=C2)CC1C3(C)CCCC(C)C1(C)CC2COC(=O)CC3C2C&&&
CNC&CN&CC&CN&NC1=CC=C(C(O)(C(F)(F)F)C(F)(F)F)C=C1&&&
COC1=CC2=C(C=C1OC)C(=O)N1OC3=CC(O)=CC=C3C1=C2C&&&
CC1C2CCCC1C2&CC&CN&CN&NC(C=O)CC1=CC=CC2=CC=CC=C12&&&
CN=C1SCC(=O)N1C&C=C&CC1=CC=C([N+](=O)[O-])C=C1&&&
O=CC1=CC=C2C=CC=NC2=C1&CN&CN&CCCC&CN&C1CCNCC1&CN&CN&CC1=CC(C2=CC=CN=C2)=CC(C2=CC=CC=C2)=N1&&&
CC(C)CC1=CC=C(C(C)C)C=C1NC1=NC(C2=CC=C(C3=C(C4=CC=CC=C4)[NH]C4=CC(C(C)C)=CC=C34)C=C2)=CS1&&&
C=C(C)C1CCC2CCC3(C)C(CCC4C5(C)CC(N)C(C)(C)C5CCC43C)C21&CN&CC=O^C=C^C=C&CC1=CN(CCC#N)C=N1&C[SH](=O)=O^CC^C=C&&&O=CO&CC1=CC=CC=N1&&&&&
O=CC(=O)C1=CN(CC(=O)O)C2=CC=CC=C12&CN&CN&CC1=CC=CC=C1&&&
CO&CO&CC1=C(C=O)C(C2=CC=C(F)C=C2F)N2C(=O)C(C=O)=C(CC3=CC=C4OCOC4=C3)[NH]C2=N1&CO&CO&CCC&CN&COC1=CC=C(N)C=C1&&&
COC1=CC=C(C=NNC(C)=O)C(OC)=C1&C=C&CC1=CC([N+](=O)[O-])=CC([N+](=O)[O-])=C1&&&
CC(=O)C(C)N1C=CC=CC1=O&CS&CS&CCO&&&
COC1=CC=C(C)C=C1&CN&OC1=CC=C2CCNCC2=C1&CO&C1CCCC1&&&
CC(CO)CO&C=C&CC(=O)C(C)(C)C&&&
CCCC&CO&O=C1COC2=CC=CC=C2N1CC(CC1=CC=CC=C1)C(=O)O&&&
CC1CCN1C1=N[NH]C2=C1C(C(F)(F)F)=CC(C1=CC=C(N3N=C(C(C)C)C=C3C=O)C=C1)=C2&CN&CN^CN^C&CN1CCCNCC1&C=O&&&&CN^CN&CCC&CN&CN&C1CCNCC1&&&
CC1=NN=C(NC2=CC=C(C=O)C=C2)C2=CC3=C(C=CO3)N12&CN&NC1=CC=C(F)C=C1&&&
COC1=CC=C(N)C=C1&CN&C&C=O&&CN^CN&CCCC(=O)O&CN&CN&CC1=C(C)C(C=O)=CC=C1&&&
CCCC&CO&CCCC1=C2C=CC=C(C(=C)C)OC2=C(C#N)C=C1CN1C=CC(=O)N(CCC)C1=O&&&
CC&CO&CO&CN1CCC2=C(C1)SC(N)=C2C=O&CN&C&C=O&&CN^NC1=CC(N)=CC(F)=C1&CN&CC(F)(F)C(F)(F)F&&&
CC1=C(C=O)SC(C2=CC=C(Br)C=C2)N1&CO&CO&CC&OC1COCC1O&CO&CO^CC^CC1=CC=C(C=O)C=C1&O=CO&&&&&
CC=O&CN&CN^CN^CCC&CN&CN&CCCC1=C[NH]C=N1&NC1=CC=CC2=CC=CC=C12&CN&&&C1CCNCC1&&&
CCC&CN&N&CN&CC1=NN=C(N)C(CCC=O)=C1^CN^CN&CCC&FC1=CC=C(C2CC2)C=C1&&&&&
CCCCCC(C)C&C=C&CCC&C=C&CC=O&CO&CO&CCC&C=C&CCCCC&&&
CCC&C=C&C1CCC1^C=C&&CC&C=C&C1=CC=C2CC3=CC=CC=C3CCNC2=C1&&&
CC=O&CN&NC1=CC=C2ON=C(C3CCNCC3)C2=C1&CN&O=CC1=CC=CS1&&&
CNC1=NC=NC2=C1N=CN2CC1=CC=CC=C1&CN&C1CCCCCC1&&&
CO&CO&CC&CN&CN&NC1=CC=C2[NH]C=C(C=O)C(=O)C2=C1&CN&O=CC1=CC=CC=N1&&&
CCC1=CC(F)=CC(OC)=C1OC&CN&CN&C1CC2CCC(C1)N2&CN&O=CC1=CC=C(F)C=C1&&&
CC1=NC(N2CCOCC2)=C2C=N[NH]C2=N1&&&
CO&CO&C&C=O&&CN^COC1=CC=C(N2C(=O)[NH]C(=O)C3=CN=C(N4CCNCC4)N=C32)C=C1&&&
CNC1=CC=CC(NC2=CC=CC(N)=C2C(N)=O)=C1&CN&C&C=O&&CN^NC(=O)C1=CC2(CCNCC2)C2=CC=CC=C12&&&
COC1=CC=C(N)C=C1[SH](=O)=O&CN&O=CC1=CC2=CC=C(Cl)C=C2[NH]1^NS&&C1CCNCC1&&&
CCCCCC=O&CN&CN^CN^NC(C=O)CC1=CC=C(O)C(O)=C1&CNC(N)=NS(=O)(=O)N&&&CO&CC1=CC=CC(O)=C1&&&
C=CC&CS&N=C(S)NC1=CC=C([SH](=O)=O)C=C1&NS&OC1(C(F)(F)F)OC(=O)C2=C1C=CC=C2&&&
OCCC1=CC=CC=C1&CN&NC1=CC=C(CCC2=C(O)C=CC3=CC=CC=C23)S1&&&
CC1=CC(=O)N(C2=C(Cl)C=C(Cl)C=C2Cl)[NH]1&C=C&CC1=C(C(C)C)N2C=CC=C(Br)C2=N1&&&
CCC1=CC=CC=C1O&CO&CCCC(=O)O&&&
COC1=CC=C(C2=C(O)[NH]C(=O)N=C2C)C=C1&CO&CC(C)O&CN&CNC&&&
COC1=CC=CC(C2=N[NH]C(CC=O)=N2)=C1&CN&CC1=CC=C(N)C=C1&CN&CC1=CC=CC=C1N1CCNCC1&&&
NC=O&CN&NC1=CC=C(OC2=CC=CC(C3=NC4=CC(F)=CC=C4[NH]3)=C2)C=C1&&&
CC(C)CC=NNC(=O)C1=CC=CC2=C1C1=CC=CC=C1C2=O&CN&ClC1=CC=C(N2CCNCC2)C=C1&&&
CNC1=CC=C(O)C=C1&CN&CCC&CN&C1CNCCN1&CN&CCC1=CC=CC=C1&&&
CN1CCCCC1&CN&NC1=NC=NC2=CC=C(C3=CC=CC=C3O)C=C12&CO&CC&CN&C1CCNC1&&&
CC1=NC2=CC(F)=CC(C(F)(F)F)=C2N(C)C1=O&CO&OC1=CC=C(F)C=C1&&&
COC1=CC=C([SH](=O)=O)C=C1&NS&CN&NC(=O)CCC1=CC=C(O)C(Cl)=C1&&&
CC1=CC(C2)=C3[NH]C(=O)C=CC3=C2N=C1&C=C&CC1=CC=C(Cl)C=C1&&&
CC1=CC=C(SC2=C(C#N)C(=O)N(C3CCCC3)C(=S)N2C)C=C1&&&
CC1=CC=C(N)C=C1[SH](=O)=O&CN&O=CCC1=NOC(C2=CC=CC=C2)=N1^NS&&C1COCCN1&&&
CCCCC(N)=O&CN&CN&CC=O&CN&CN&O=CCCC(=O)O&CN&CN&C&C=O&&CC^C1CCCCC1&&&
CN1C=C(CN2C=NC3=CC(N)=CC=C32)C=N1&CN&C&C=O&&CN^N#CC1=CC=C(C2=NN(C3CCNC3)C3=C2C=C2C(N)=N[NH]C2=C3)C=C1&&&
CCO&CN&NC1=NC(N)=C2N=CN(C3CCCO3)C2=N1&CO&CO^CO^OC1COCC(O)C1O&CO^CC^CN&CC1=CC=CC=C1&CO&CN&&CC1=CC=CC=C1&CC1=CC=CC=C1&CC1=C[NH]C2=CC=CC=C12^CN&&&&CC1=CC=CC=C1&&&
O=[N+]([O-])C1=CC=CC=C1C=CN1N=C(C2=CC=CC=C2F)C=C1CC(O)C1=CC=C([N+](=O)[O-])C=C1&&&
CC=O&CN&NC1=CC=C(N)C=C1^CN^CN&C1CCNC1&CC1=CC=CN=C1&&&&&
O=CCC1=CC=CS1&CN&CN&CC&C1CCCCC1&CC&CC&CN&C1=CC=C2OC3(CCNCC3)CNCCC2=C1&&&
CN1C=CSC1=S&&&
CO[N+]1=C(Br)C(C)=C(C=NO)C2=CC=CC=C21&&&
CO&CO&CC&CN&NC(N)=S&N&CN&CC^CN^C=C&CCC&CC1=CC=C([N+](=O)[O-])C=C1&&&&&
CN1C=C(C(O)(C2=CN(C)C([N+](=O)[O-])=C2)C(F)(F)F)C=N1&&&
CC1=CC(Br)=C(O)C(OC2=CC=CC(O)=C2)=C1&CO&CC(C)O&CN&C1CCNCC1&CC&CC1=CC=CC=C1&&&
O=C1NC(=O)C2=CC=CC=C12&CN&CC&CN&OC1=CC=CC=C1N1CCNCC1&CO&CC&CN&C1COCCN1&&&
CC1CCC(=NC2=CC(Cl)=CC=C2C=O)C=C1C&CO&CO&CC=O&CN&C1CCNCC1&&&
CC1CCCCC1C&CN&NS(N)(=O)=O&CN&CCCCC(O)(C=O)C1=CC=CC(Cl)=C1&CN&CN&NC(CCCC(N)C=O)C(=O)O&&&
NC1=CC(N)=CC=C1&N&CN&CC1=CC=C(S(N)(=O)=O)C=C1^NS&&O=[SH](=O)C1=CC=CC=C1&&&
CC1=CC(C(F)(F)F)=CC=C1CCC(C)C&CN&CN&O=CCC1=NC(N2CCOCC2)=CC=C1Cl&&&
COC1=CC=C(C=O)C=C1&CN&C1CCNCC1&CC&CN&NS&C[SH](=O)=O&&&
CCC1=C2C(O)CC(C)CC2(C)CC1&CO&CC1=CC=C(O)C(Br)=C1^CC^C=C&CC1=CC(=O)OC2=CC(O)=CC=C12&CCC(C)(C)O&&&&&
NC1=CC=C(C=O)C=C1&CN&CN&NCN1N=NC(C2=CC=CC([N+](=O)[O-])=C2)=C1C1=CC=C([SH](=O)=O)C=C1&NS&NC1=CC=NC=N1&&&
CC1=CC=CC=C1C=O&CN&CN&C1CCNCC1&CN&CC&C=C&CC1=CC=CC=C1&&&
O=C(CN1C(=S)C(=O)N(CC2=CC=CC=C2F)C2=CC=CC=C21)NNC(=S)C1=CC=CC(Cl)=C1&&&
C=C1C=CC(C2C3C(=O)NC(=O)C3C3CCCN32)=C1C&CN&CC1=CC=CC=N1&&&
CC1=NOC(C2(C)CCNC2)=N1&CN&CC1=CC=C(C(=O)O)C=C1&&&
CC&CN&N&CN&CC^CN&&CC&CO&CO&C1=CC=C(C(C2=CC=CC=C2)C2=CC=CC=C2)C=C1&&&
COC1=CC=C(NC2=CC=C3N=CC=NC3=C2)C=C1&CN&CC(C)O&CN&COC1=CC(N2CCNCC2)=CC=C1&&&
CC1=NC2=C(=CS1)C(=O)N(CC=O)C(C1=CC=C3OCCOC3=C1)=C2&CN&CN&CCC&CN&C1COCCN1&&&
CC(C)C&CO&O=CC1=C(O)C=C(O)C=C1&CN&CN&CC&CN&CNC&&&
COC1=CC(Br)=C(C=O)C=C1OC&CN&CN&C&C=O&&CC^C1CCNC1&CN&C&C=O&&CN^NC1=CC=CC=C1&&&
N#CC1=C(N)SC2=C1CCC2&CN&CC=O&CN&O=C1NC(=O)C(C2=CC=CC=C2)(C2=CC=CC=C2)N1&&&
CCC&CN&CN&C&C=O&&CC^C1CCNC1&CN&O=CCCCCCCC(=O)NO&CN&CN&O=CC1=CC=C(C2=CC=CC=C2)C=C1&&&
CCCCC(O)C(C)CCC1=CC(O)=C2C(=O)OC(C3=COC=C3)C(=O)C2=C1&&&
O=CC1=CC=C(N2CCNCC2)C=C1&CN&C^CN^C=O&C1CNCCN1&&CN^NS&NC1=CC=CC=C1&O=[SH](=O)C1=CC=CC=C1&&&&&
CC1=C(Br)N2C(Br)=NN=C2C=C1&CO&CO&C1CCN2CCC1CC2&&&
NC(CC1=NC2=CC=CC=C2C(=O)N1CC1=CC=C(F)C=C1)C(=O)O&&&
CC1C(O)COC1N1C=CC=N1&CC&CO&OC1=CC=CC=C1F&&&
CC(CN1C=NC2=C1N=CN=C2NC1=C(F)C=C(F)C=C1F)C1=CC=C(F)C=C1F&CN&OC1CC2(CCNCC2)C1&&&
C=C1C(=O)OC2C=C(C)CCCC=C(C)CCCC12C&&&
CCCCCCCCCCCCCCCC=O&CN&CN&O=P(O)(O)CC1=CC=CC=C1&&&
CC(=O)N1CCCCC1C&CO&CO&O=CC1=CC(Br)=C(Br)S1&&&
N=C(N)N&CN&CCCC&CN&CN&O=CCCC1=CC=CC=C1&CN&CN&O=CCCO&CN&CN&O=CCCC1=CC=CC=C1&CN&NC1=CN=C2C(O)=CC=CC2=C1&CO&CCCCN1C2=CC=CC=C2C2=CC=CC=C21&&&
CC(C)C=O&CN&CN1C(=O)N(C2CCCNC2)C2=CC=C(N)C=C21&CN&N=C(N)NC1=CC=C(CC=O)C=C1&&&
CC&CO&CO&CC(C=O)NP(=O)(O)OC1=CC=CC=C1&CO&CC&C1CCNCC1&CN&CC(O)CO&&&
O=CC1=CC=CC=C1&CN&CN&CC=O&CN&NC1=CC=C2OCCOC2=C1&&&
CCC(C)CC=O&CN&CN^CN^OC(CN1N=CC2=CC=CC=C21)(C(F)(F)F)C(F)(F)F&O=C1NCCC1(C(F)(F)F)O&&&&&
COC1=CC(OC)=CC(C=C2SC3=CC(N)=CC=C3N(C)C2=O)=C1&&&
CC(C)[N+](=O)[O-]&CO&CO&OC1COCC(O)C1O&CC&CO&&&
CC1=CC(C)=CC(F)=C1&C&CN&CN^CC^CC&C1CCNCC1&CN1CCC1&CN&&&CN&CC1=CC=C(F)C=C1&&&
CC1=CC(C)=CC(N2CC(C)C2=O)=C1&C=C&CC(=O)C1=C(O)C(O)=CC=C1&CO&OC1COCC(O)C1O&CC&CO&&&
CCCN1C(=O)C2=C(C=C(Cl)N2CC2=CC=CC([N+](=O)[O-])=C2)N(CCC)C1=O&&&
CC(C)CCC(N)=O&CN&CN&O=CCCO&CN&CN&CC(O)CC=O&CN&CN&C&C=O&&CO^CO&CC1=CC=CC=C1&&&
CCC1=CC=CC=C1&CN&CN&O=CCN1C(=O)C2=CC=CC=C2N2N=NN=C12&&&
C=O&C&CN&NC1=CC=C(C2=CC=CS2)C=C1^CN&&NC1=NC(C2CCCCC2)=CS1&&&
CC1(C)C(=O)N(C2=CC=C(F)C=C2)C(=S)N1C1=CC=CC(F)=C1&&&
CCN1C([N+](=O)[O-])=CN=C1C&CN&OC1=CC=C2CCNCC2=C1&CO&C1CCNC1&CN&CCC1=CC=CC=C1&&&
CN&N&CN&NC1CCC(C2=CC=CC=C2Cl)C1^CN&&C1CCOC1&&&
CC(O)CN1C(N)=NC2=CC=CC=C21&CN&CN&CC=O&CS&O=C1C2=CC=CC=C2N=NN1CC1=CC=CC=C1&&&
CN&CN&COC1=CC=C2CC3=C(CCN4C=C(C=O)N=C43)C2=C1&CO&CO&CCC(=O)O&&&
CCCCCCCN1C(=O)C(O)(C2=NS(=O)(=O)C3=CC(F)=CC=C3N2)C2=C(F)C(F)=CC=C21&&&
CCCCCCCCC#CCCCCC=O&CO&CO&CC&OC1COCC(O)C1O&CO&CO&CC1CCCC2(C)C1CCC1(C)C(O)CC12&&&
CC&CO&CCC1=NC(N2C=NN=C2C2=CC=C(O)C=C2)=CC=N1&CN&N&CN&&CN^O=CC1=CN=CC=N1&&&
CCC1=CC=CC(C2CCNC2)=C1&NS&NC1=CC([SH](=O)=O)=CC=C1&CN&C&C=O&&CN^CNC&&&
O=C1NCCN1C1=CC=C(O)C(OC2=CC=CC=C2)=C1&CN&CC&C=C&CC1=CC=CC(O)=C1&&&
COC1=CC=C(N)C=C1&CN&CC1=CC(C)C(O)CCC(C)CC2=C(N)C(=O)C=C(NC(=O)C(C)=CC=CCC1)C2=O&CO&NCC=O^CC&&CCBr&&&
CC(C)C&CN&N&CN&CC1=NN(C)C(C)=C1CC=O^CN&&O=CCC1=CC=CC=C1&CN&C1CCNCC1&C&CC&CN^CC^CN&CCC&O=C(O)CC(O)CCC1=CC=CC=C1&&&&&
COC1=CC=C2OC(C3=CC(O)=C(O)C(O)=C3)C(=O)C2=C1&CO&CC=O^CO&&CC=O&&&
CC1=CC=CC=C1C1=CC(C)=NC2=CC=C(C=O)C=C12&CN&CN&CC1=CC=CS1&&&
CO&CO&O=CC(C1=CC=CC=C1)C1=CC=CC=C1&&&
COC1=CC=C(C2=NN(C(=O)C3=CC=NC=C3)C(C3=CC=C4OCOC4=C3)C2)C=C1&&&
CCCN1C=C(C)C2=CC=CC=C21&CN&CN&C&C=O&&CN^CNC&&&
CCCCC(C=O)C&CO&CO^CN&&O=C1CCC2CNCCC=CN12&CC&C^CC^C=O&NC=O&&CN&&NC1=CC=CC=C1&&&
CC=O&CO&CO&CC1=CC(=O)C2OCC3(C)OCC1C23&&&
COC1=CC=C([SH](=O)=O)C=C1&NS&CN&CC&CN1CCCCC1&&&
CC1=C2CCCOC2=C2C(N3CCCS3)=N[NH]C2=C1C(=O)CC(C)(C)C2&&&
CC&CO&CO&NC1=C(C=O)SC(C2=CC=C(O)C=C2)=C1&CN&CCC1=CC=CC=C1&&&
CCC&CN&CC1=CN(C2CC(N3C=NC=N3)CO2)C(=O)[NH]C1=O&CC&CO&&&
COC1=CC=CC=C1N1C(S)=NC2=CC=CC=C2C1=O&CS&CC=O&CN&NC1=CC=C2OCCOC2=C1&&&
CNC1=C(Br)C=CC(Br)=C1Br&&&
COC1=CC=C(NC(N)=S)C=C1&N&CN&CC^CN^CN&C1CCCCC1&C1COCCN1&&&&&
CC1=C(SC2=C(C3=CSC=C3)[NH]C3=CC(Br)=CC=C23)N2N=CC=C2N=C1&&&
OC1CCC2=C(SC=C2)C1&CO&CCCCCC^CN^CO&C1CCNCC1&CO&&&CC1=CC=C2OCOC2=C1&&&
CCC(C)O&CC&O=C(O)C1=CC=C(C2OCCC(O)C2O)C=C1&CC&CO&&&
O=CC1=CN=CC2=C1C=C(O)C(=O)[NH]2&CN&CN&CC&CO&OC1=CC=CC(O)=C1&CO&OC1COCC(O)C1O&CC&CO&&&
COC1=CC=C(C)C=C1N&CN&O=CCN1C=C(Cl)C=CC1=O&&&
CC1=CC=CC(C2=CSC=N2)=C1[SH](=O)=O&NS&CN&CCCCC(=O)CC&CN&C1CCNCC1&CC&CC1=CC(F)=CC=C1F^CC&&CO&&&
CC1=NN=C(N)S1&CN&CCC=O&CN&C1COCCN1&&&
CCC1=CC=CC=C1&CN&CN&CC1=CC(C)=CC(C=O)=C1&CN&CN1CCNCC1&&&
OC1=CC=CC(C2=CC(C(F)(F)F)=NC3=CC=C(Cl)C=C23)=C1F&&&
CC&CO&CO&CC=O&CN&CC1=CC=C2OC(NC3=CC=C(N)C=C3)=NC2=C1&&&
CCC1=CC=C(Cl)C(Cl)=C1&CN&CN&C&C=O&&CN^N&CN&CC^CN^CN&CC1=CC=CC=C1&N&&&CN&C^CN^C=O&C1=CC=C(C2CCCCC2)N=C1&&CN&&CNC&&&
O=C1OCC2=CC=CC=C2N1C1OCC(O)C1O&CC&CO&OC1=CC=CC=C1&&&
CN=C1N(C2=CC(C(=N)N)=CC=C2C(N)=O)C=NC1=O&CS&CS&CC1=CC=C2[NH]C3=NN=C(C4=CC=CC=C4F)N3C2=C1&&&
CN&N&CN&CC=O^CN^C=C&CC1=CC=CC=C1&CC1=CC=C(F)C=C1&&&&&
CC&CN&CN&CCCC1=CC=CC=C1&CN&CN&C&C=O&&CN^NS&COC1=CC=C([SH](=O)=O)C=C1&&&
CC1=CC=CC(N)=C1&CN&C&C=O&&CN^N&CN&&CN^CC&CC1CNC(=O)CCCN2N=NC=C2COC1&CN&CCCO&&&
CC&CO&CO&CSC1=C(C=O)C(C2=C(C3=CC=CC=C3)N3C(=NC4=CC=CC=C43)SC2=O)C(C=O)=C(CC=O)N1&CO&CO^CO^CC&CO&&&CC&&&
CC&CN&N&CN&C^CN^C=O&CC&&CN^CN&CCN1C(=O)C2=CC=CC=C2N(CC)C2=CC(N)=CC=C21&C1COCCN1&&&&&
CC1=CC(C2=C(N3C=NC(C=O)=C3)N3C=CC=CC3=N2)=CC=N1&CN&CN&CCCC1=CC=CC=C1&&&
N#CC1=CC=C2C(=C1)C(CC(O)CCC1=CC=CC=C1)=C(C1=CN3C=CC=CC3=N1)N2CC(=O)O&&&
CO&CO&CC=O&CS&CC1=CC(=O)C(S)=CO1&CN&CN&O=CC1=CC(Br)=CC(Br)=C1&&&
CN1CCCC1C1CCCC2(C)C3=C(CCC12)C1=C(C=O)CNC1=C3C=CC1=CC1=CC=CC=C1&CN&CN&CC&FC1(F)CC1&&&
CC(C)CCO&CN&C3CNCC1CC3^CN&&NS&O=[SH](=O)C1=CC=C2ClN=CN(CC3=CC=CC=C3)C2=C1&&&
NC1=CC=CC=C1C=O&CN&O=CC1=CC=C(F)C=C1N1CCNCC1^CN&&CC1=CC=CC=C1&&&
N#CC(C#N)C(=N)S&CS&CC1=CC(=O)C2=CC(O)=CC=C2O1&&&
CC1=CC=C2C(N)=C(C=O)OC(=O)C2=C1&CN&NC1=CC=NN1C1=CC=CC=C1&&&
O=C(C1=CC=CC=C1)C1=CC=C2C(C3CC3)=C(C=NN3C=NN=C3)[NH]C2=C1&&&
CC&CO&NC1=CC=C(O)C=C1&CN&CC1=CC(C=O)=CC=C1&CS&CS&CC1=CC=C(C#N)C=C1&&&
COC1=CC2=C(C=C1OC)C(=O)NC=C2C=O&CO&CO&CC(C)C&&&
COC1=CC=CC(N)=C1&CN&CC=O&CO&CO&CC1=CC=C(C=O)C=C1N&CN&COC1=CC(C)=CC(OC)=C1OC&&&
COC1=CC(N)=CC=C1NC1=C2C=CC=CC2=NC2=CC=CC=C12&NS&C[SH](=O)=O&&&
CC1=CC=C(N)C(Br)=C1&CN&CCCCCC&CN&NC1=C2CCCC2=NC2=CC=CC=C12&&&
CC1=CC=C(C(=O)CN2N=CC3=C2C=CC=C3O)C=C1&C=C&O=C1CC2=CC=CC=C2N1&&&
CO&CO&O=CCO&C=C&COC1=CC(C2=CC=C(C(C)=O)C=C2)=CC(OC)=C1OC&&&
CC1=CSC(C2CCCN2)=N1&CN&O=CC1=CC=CC2=C1NCC2&CN&C&C=O&&CC^C1CCCCCC1&CC&C&C=O&&CN^CN&CC1=CC=CC=C1&&&
CC(C)C&CS&SC1=NC(C2=CC=CS2)=NC(C2=CC=CS2)=N1&&&
CC1=NC2=CC=C(C3=CC=CC=C3C3=N[NH]N=N3)N=C2S1&&&
CC1=CC=CC=C1C(=O)NN=CC1=C(C)[NH]C(=O)C(C)=C1&&&
COC1=CC=C2OC(O)(C=O)C(C)C2=C1&CO&CO&CCC=O&CN&O=C1CCCN1&&&
C=O&C&CN&CN^CN^CCO&CN&&&O=C1CCCN1C1=CN2C=CC=CC2=N1&&&
CC=O&CN&CN&O=CNNC(=O)CCC1=CC=CC=C1&CN&CC1=CSC(N)=N1&&&
COC1=CC=C(CCCC2=CC=C(OC)C(OC)=C2)C=C1&CN&C1COCCN1&&&
CC&CN&N&CN&C^CN^C=O&CC&&CN&&NC1=CC=C(Cl)C=C1&&&
CNC1=NC(CO)=C2N=C(C)SC2=N1&&&
CC=O&CN&CN^CN^CC&N&C1CCOCC1&NC1=CC=C2OCOC2=C1&&&&CN^C&C=O&&CN^NC1=CC=C(Cl)C=C1&&&
CCN1C(C)=C(C2=NOC(C)=N2)C2=CC=CC=C21&CO&CO&CC&&&
CNC&CN&CC1=CN2C(=O)CC2S1&CN&CN&O=CCC1=CSC=C1&CN&C1CCNCC1&CC&O=CNO&&&
CC1(C)CC2(O)OC3CC4C(C)CCCC4(C)C3C2OO1&&&
CCCC&CC&CC1(C)CN1P(=O)(O)N1CCNCC1&CN&CC&CO&CO&&&
CCC&CN&CN&O=CC1=C(C2=CC=C(Br)C=C2)OC(C2=CC=CC=C2)=N1&&&
CC(C)C(C)(C)C&CN&CN&C&C=O&&CC^O=C1CCCCN1&CN&CC1=CC=CC=C1&&&
COC1=CC=C(C2=NN(C)C(C=O)=C2)C=C1OC&CN&C1CCNCC1&CC&C&C=O&&CN^CN&C1CCCCCC1&&&
COC1=CC=C(C2(C)CCNCC2)C=C1&CN&CC=O&CN&CN&CC1=CC(C=O)=CC=C1&&&
CC(N)C(=O)O&CO&CO&CC&C1CCCCC1&CC&CN&CN&O=CC1=CC=C(O)C=C1&CO&CC1=CC=CC=C1&&&
CC1CNCC(C)O1&CN&CCC=O&CS&NC1=CC=C(S)C=C1&CN&O=CC1=CC=C2OCOC2=C1&&&
NC1=CC=CC(C2=CN=CO2)=C1&&&
CC(C)CC=O&CN&CN^CN^C&NS(N)(=O)=O&C=O&&&&CN^CN&CC(C)CC(=O)O&&&
CC(C)C&CN&N&CN&CC(O)CCC1=CC=CC=C1^NS^CN&O=[SH](=O)C1=CC=CS1&CN&&&CC(O)CCC1=CC=CC=C1&CN&CN&CC1=CC=CC(F)=C1&&&
COC1=CC=C(Br)C=C1C1=CC=C(N)C=C1&CN&CC=O&CN&N&CN&&CN^CC&CO&OC1=CC=CC=C1C1=CC=CC=C1&&&
CCCCCCC1=CC=C(C=NNC2=NC3=CC=CC=C3[NH]2)C=C1&&&
CC#CC1=CN(C=O)N=C1&CN&CN^CN^CCC1=CC=C(Cl)C=C1&C1=CC=C(N2CCNCC2)N=C1&&&&&
O=CO&CC&C1CCNCC1&NS&O=[SH](=O)C1=CC=CC=C1&&&
O=C1NC(=O)C2=C1C1=C(N=C3C=C(C(F)(F)F)C=CN31)O2&CN&CC1=CC=C(Cl)C(Cl)=C1&&&
FC1=CC=C2C(N3CCCCC3)=NC=NC2=C1&CN&FC(F)(F)C1=NC2=CC=CC=C2N1C1CCNCC1&&&
CC&CN&N&CN&C^CN^C=O&CC&&CC&&C1CCNCC1&CN&C&C=O&&CC^C1CCNCC1&NS&O=C1COC2=CC([SH](=O)=O)=CC=C2N1&&&
CC1=CC(C)C2CC1C2(C)C&C=C&CCC1CC(O)C2=CC(CCCC(C)C)=CC(CC)=C2O1&&&
CC&CN&N&CN&CC^CN&&CC1C(=O)N2C3=CC=CC=C3C3=C2C12C(=O)N1CCCC1C3=CC=CC=C32&CC&C&C=O&&CO^CO&&&
CC(C)(C=O)CCCCCCC1=CC=CC=C1&CN&CN&C&C=O&&CN^CN&O=CCCCC(=O)O&CN&CN&C1CCNC1&CN&N=C(N)N&&&
CCCC&CN&O=C1CCC1C12CCNC1=C(Cl)C=C1C2&&&
CC(C)C1=NSC(C(C=O)C2=CC=CC=C2)=N1&CN&NC1=CC=CC=C1&&&
CCCCN1C2=C(C(=O)N1CCCC)C1=C(C3=CC=CC=C3)C=C(C3=CC=C(S(N)(=O)=O)C=C3)N=C1[NH]2&&&
CCC&CN&N&CC1=CC(OC2=CC=C(N)C=C2)=NC(N)=N1&&CN^CC&O=C1CCCN1&CN&CC1=CC=CC=C1&&&
CC(C)CCC=O&CN&CN^CN^O=CC1=CC=C(N2C=CC=C2)N=C1&N#CC1CCCN1&&&&&
C=CC&CO&CO&NC1=C(C=O)C2=C(CCC2)S1&&&
NS(=O)(=O)CC(=NC1CCCCC(Cl)C1)C1=CC=CC=C1&&&
COC1=CC=CC(C2=CC=C3C(SC4=NC=CS4)=NN=CC3=C2)=C1&&&
N#CC1=CC=C(N)C(C2=CC=C(C(C=O)CC(O)C(=O)O)C=C2)=C1&CN&CN^CN^O=S1(=O)CCCC1&CC1=CC=CC(F)=C1&&&&&
CC(C)C1=CC=C(N)C=C1&N&CN&CC1=CC=C(C=O)C=C1^CN^CN&CC1=CC=CS1&CN&&&CC(N)=O&&&
CNC1=CC=C(F)C=C1&CN&CCC&CN&O=C1NCC2=C1C1=CC=CC=C1NC2=O&&&
CC(=O)CCC(=O)O&C=C&CC1=CC=CC=C1Cl^C=C&&CC1=CC=C(C(F)(F)F)C=C1&&&
COC1=CC=C(N)C=C1&CN&C&C=O&&CN^N&CN&CC1=NN(C)C(C)=C1^NS&&O=[SH](=O)C1=CC=CC=C1&&&
CCC1=CC(C)=CC(C2=CC=C(C(C)(C=O)CC)C=C2)=C1&CN&N#CC1(C2=CC=CN=C2)NC(=N)NC1C1=CN=CC=N1^CO&&CO&CC=O&&&
COC1=CC=C(C2SCC(=O)N2C2=CC=C(F)C=C2)C=C1&C=C&COC1=CC(C)=CC=C1O&&&
C=C1CC=CCCC(O)C(C)CCC=CCC(O)C(C)C(=O)OCC(C)=CC(=O)CCC(O)OC(C)(C)C1O&CO&CO^CC&&CO&&&
CC1=C(CC2=CSC=C2)C(=O)N2N=C(C3=CC=C(Cl)C=C3)SC2=N1&&&
CC&CO&CO&C&C=O&&CN^C1CCNCC1&CN&CN&CC=O&CN&CN&O=CC1=CC=C(N2CCNCC2)C=C1&CN&O=CC1(C2=CC=C(Cl)C=C2)OCCO1&&&
CCN1N=C(C(C)C)C2=C1CCN(C1=C4C=CC=CC4=NC4=CC=CC=C34)CC2&&&
CN(C)C1=CC=C(NC2=NN=C([SH](=O)=O)S2)C=C1&NS&C1CCNC1&CC&C&C=O&&CN^CN&CC=O&CN&CN&CC1=CC=C2OCOC2=C1&&&
CC(C)C#N&CN&NS^CS^NC1=NC=C(S)S1&O=[SH](=O)C1=CC=CC=C1&&&&&
COC1=CC=C(C)C=C1F&CN&CN&O=CCCC1=NN=C(C2=CC=C(C(=O)O)C=C2)O1&&&
CNC&CN&CC&IC1=CC=C(C2CNC3(C=C2)C2CCC3CC2)C=C1&&&
OC1=CC=CC=C1C1=CC=CC=C1&CO&CC1=CC=CC=C1&&&
CN1C=NC2=CC(C3=CN=CC4=C3SC(C=O)=C3)=CC=C2C1=O&CN&NC1=CC=C2OCSC2=C1&&&
O=[N+]([O-])C1=CC=C(C=NO)C=C1&CO&CC&C1COCO1&&&
CN(C)C1=CC=C(C2=NN3C(=O)C(C4=CC=CC(N(C)C)=C4)=C(O)[NH]C3=C2)C=C1&&&
NC=CCO&CN&NC1=CC2=C(N)N=CN=C2C=C1O&CN&CC1=CC=C(N2CCOCC2)C=C1^N&&CN&O=CC1=CC=CC=C1^CN&&CC1=CC=C2N=CC=C(F)C2=C1&&&
CO&CO&CC1=CC(C=NNC(C)C)=CC(C)=N1&CS&SC1=NCCN1&&&
CC&CO&CO&C&C=O&&CN^C1CCNCC1&C=C&O=C1NC(=O)C2=NC=CC=C12&&&
COC1=CC(C2N=CC3=CC=C(N)N=C3N2)=C(Cl)C=C1N&&&
CCO&CS&SC1=NC2=CC=CC=C2C2=C1N1CCN(C3=C(Cl)C=CC=C3Cl)CC1=C2C1=CC=CC=C1&&&
CC12CCCC1C1CCC3=NC(N)=CC(=N3)C1CC2&&&
CC&CN&N&CN&CC1=CC=CC=C1Cl^CN&&CC&C1CNCCN1&CN&C&C=O&&CN^NC1=CC=C(F)C(Cl)=C1&&&
O=[SH](=O)C1=CC=CC=C1&NS&C1CNCCNC1&CN&CC1=CC=CC=C1&&&
CO&CO&C&C=O&&CC^C&CC12CCC(=O)C=C1C1(C)CCC3(C)CC(O)CC6C(C)(C)CCC6CCCC5(C)C4CC(=O)C3(O)C1CC2&&CC^C&C=O&&CN^CN&CCC[SH](=O)=O&NS&CN&O=CC1=CC=CC=C1&&&
COC1=CC=C(CN2C(C)=C(C(=O)O)C3=CC(C=O)=CC=C32)C=C1&CN&CN&CC1=NC2=CC=CC=C2S1&&&
N=C(N)N(O)C1=CC=C(SC2=NC(C3=CC=C(C(N)=O)C=C3)=NO2)C(F)=C1&&&
O=C(CN1C=C([N+](=O)[O-])N=C1C1=CC=C(N2CCNCC2)C=C1)C1=CC=CN=C1&&&
FC1=CC=C(N2C(C3=CC=CC=C3)=CC3=C(C4=NN=C(C5=CC=CC=C5)O4)N=C(C4=CC=CC=C4)N=C32)C(F)=C1&&&
COC1=CC2=C(C=C1N)N1C(=O)C(C)(C)N(C3=CC=C(OC)C=C3)C(C3=CC=CC=C3)C(NC(=O)C3=C(OC)C=CC=C3O2)C1C&&&
CC1CNC(=O)CCCN2N=NC=C2COC1&CC&CN^CN^N&CCCO&CN&&&&CN^CC1=CC=C(Cl)C=C1&&&
COC1=CC=C(C(C)=O)C=C1&C=C&CC1=CC(O)=CO1&&&
CCCCCC1=CC=C(C2=CC3(CCC(C)C3)C3=CC(OC)=C(OC)C=C23)C=C1&&&
COC1=CC([N+](=O)[O-])=C(N2CC(C)N(C(C)C3=CC=CS3)C2=O)C=C1N&&&
CC(C)C&CO&CO&C&C=O&&CC^O=C1CCC=CCCCCC(=O)OC(C2=CC=CC=C2)C(=O)N1&CC&CC1=COC=C1^CC&&CC=O&CN&NC1=CC=C(F)C=C1&&&
CCC&CN&ClC1=CC=C(C2CC(C3=CC=C4C=CC=CC4=N3)NCCN2)C=C1&CN&CCC&&&
CCC(=O)C1=CC=CS1&CN&NC1=NC=NC2=C1N=CN2C1OCC(O)C1O&CC&CO&&&
CC&CC&NC1COCC(O)C1O&CO&CO&OC1CCOCC1O&CO&CO^CC^CC1CC(N)CC(C2=CC=C(C3=NC=NC=C3C=O)C=C2)C1&CO&&&&&
CC&C=C&CCC=O&CO&CO&CN1C(=O)C2CCCCCC2N2C=CC(C=O)=C12&&&
CC1=CC=C(O)C=C1&CO&CC1=C(C=O)OC2=CC=CC=C12&CO&CO&CC1CC2=CC=CC(O)=C2O1&&&
CC&C=C&CC&CO&CO&CN1C=C(C=O)C2=C1CC(C1=CC=C3C(=C1)CC1NC31C=CC2=O)C(C)(C)OC2=O&CC&CBr&&&
CC1=CC=C(C2=CC(C(=O)O)=C(N)[NH]2)C=C1N&&&
CCS(=O)C1=CC=C(N2CCCC2)N=C1&CO&OC1=CC=CC=C1&&&
CCCCCC1=CC(C)=C(O)C(C)=N1&CO&CC1=CC=C(C(C)(C)C)C=C1&CN&N#CC1CNCCN1&NS&COC1=CC=C(O)C=C1[SH](=O)=O&&&
CS&CS&CCCC=O&CN&CN^CN^O=CCCC(=O)O&CN&CN&CC=O&CN&CN&NC(C=O)CC1=CC=C(OP(=O)(O)O)C=C1&CN&&&CC(C)CC(O)CC=O&CN&CN&O=CCCC1=CC=CC=C1&CN&C1CCNCC1&CC&C&C=O&&CN^C1CCNC1&CN&C1CCCNCC1&&&&
CC1=CC=C(C)C(N)=C1&CN&CCC1=CC=C(S(C)(=O)=O)C=C1&&&
CC1=CC=C2C=CC(O)=CC2=N1&CO&CC=O&CN&C1CNCCN1&CN&C&C=O&&CN^NC1=CC=CC2=CC=CC=C12&&&
COC1=CC(C2OC3=C(CCOC3=O)C2N)=CC(OC)=C1&&&
CCO&CN&NC1=CC=C(F)C(Br)=C1&&&
CC1(C)CC(=O)NC(=O)N1&C=C&CC1=CC=C(SC2=CC=C(Br)C=C2[N+](=O)[O-])O1&&&
CCN1C(O)=CC(=O)N(CC2=CC=C(C#N)C(C(F)(F)F)=C2)C1=O&&&
CC(C)CC=O&CN&CN^CN^C&CN&C=O&O=CCCC1=CC=CC=C1&&CC^CN&C1CNC1&CN&CN&CCC(C)CC(N)=O&CC=O&&&CN&NS&O=[SH](=O)C1=CC=CC=C1&&&
CCCC(C)(CC(O)CC)C1=CC2=C(OCO2)C(C)=C1OC&&&
O=CC1=CC=C(F)C=C1&CN&NC1=CC(CO)=CC(C2=CSC(N)=N2)=C1&CC&C1CCOCC1&&&
CC1=CC=C(C=O)C=C1&CN&NC1=CC=C([N+](=O)[O-])C=C1^C=C&&OCC1=CC=CC([N+](=O)[O-])=C1&&&
CO&CO&CC(C)CC=O&CN&CN&O=CC1=CC([SH](=O)=O)=CC=C1N1CCCCC1&NS&CNC&&&
FC1=CC=C(C2=CN=C(N3CCNCC3)N=C2)C=C1&&&
CC1(C)C=C(C=O)OC2=CC=CC(Cl)=C21&CN&CN&CC&C1CCNC1&CN&CC&C1CCCCC1&&&
COC1=CC=C(C2=C(CCO)C(C)=NN2C2=CC=CC=C2)C=C1C(F)(F)F&C=C&CC(=O)NO&&&
CC1C2CCCC1(C)CC(=CO)C2&CN&CN&O=CCC1=CC=CC(F)=C1&&&
COC1=CC=C(C)C=C1OC&CN&N#CC1=CC=C(OC2=NC=CC=N2)C(Cl)=C1&&&
CN1C=C(C2CCNCC2)C=N1&CN&C1CCCC1&CC&CS&CS&CCC&CN&C1=C(C2=CSC=C2)CCNC1&&&
CC1=NC(C(=O)NN=CC2=CC=C(C=O)C([N+](=O)[O-])=C2)=CS1&CN&CN&C1CCC1&&&
C#CCCC=O&CO&CO^CN^O=CC1=CC=CC([N+](=O)[O-])=C1&CN&&&CCCCCCC(N)=O&CN&N=C(N)N&&&
CC1=CC(C2=CC=CC(Cl)=C2)=CN=C1&&&
CCCC(O)C1=CC2=C(C(N)=C1)C1=C(CC(C)(C)CC1)C(=O)O2&CN&CN&C&C=O&&CN^CNC&&&
N#CC1=C2NC(C3=CC=C(C#N)C=C3)CC2=CC=C1OC(F)(F)F&CN&O=CC1=CC=CN=C1&&&
CCC1=CC=CC=C1&CN&CN&CC1=CC=CC=C1S(=O)(=O)OC1=CC=C(C=O)C=C1&C=C&C1CCCCC1&&&
CN&CN&CCCCN1C=NC2=C(CCC2)C1=O&&&
CC1=CC=C(N=C2SN=C(C3=C(O)C(=O)C3=CC3=CC=CC=C3C2=O)C=C1&&&
O=CCCC1=CC=C(Cl)C=C1&CN&CN^CN^NC(C=O)CC1=CC=C2OCOC2=C1&CN&&&CC=O&CN&CN&CCS(N)(=O)=O&&&
O=C1CC2=CC=CC=C2N1CC1=CC=C([SH](=O)=O)C=C1&NS&CN&CC&C1CCCCC1&&&
CCC&CN&NC1=CC=CC(N)=C1&CN&CC1=CC(C=O)=CC=C1&&&
CC1=NC(N(C)C)=CC=C1C=C1C2=CC=CC=C2N=C1C1=CC=CO1&&&
C=O&C&CN&NC1=CC=C(C2=CSC(NC3=CC=CC=C3)=N2)C=C1^CN&&NC1=CC=CC=C1&&&
CC1CCNCC1&CN&OC1=C2OCCOC2=CC=C1CC1=NC2=CC=CC=C2S1&&&
NC(=O)C1=CN=C(C=O)N=C1&CN&CN&CC&CN&NC1=CC=NC2=CC(Cl)=CC=C12&&&
CCC(C)CC&CO&CO&C&C=O&&CN^CN&O=CCCC1=CC=CC=C1&&&
CC=O&CO&CO&CCCCC&CN&CN&NC(CCC=O)C(=O)O&&&
CC(C)CCC(O)C1=CC=CC=C1&CN&CN&O=CCC1=CC=CC(Cl)=C1&&&
CC&CO&CO&C&C=O&&CN^CN&CCC1=NC(C)=CO1&CN&C1CCNCC1&CC&NCC1=NC=CN1C1CCOCC1&&&
COC1=CC=C(C2=NOC3(CCNC3)C2C)C=C1&CN&C^N^C=O&CN&&CO^CC1=CC=CN=C1^CC&CO&CC1=CC=CC=C1&CC(C)C&&&&&
CC&CO&CC1CN(C2=NC(C(F)(F)F)=NC(C(F)(F)F)=C2C2=CC=C(O)C=C2)CC(C)N1&&&
CC=O&CN&ClC1=CC=C(N2CCNCC2)C=C1^CN&&CN&CC&CC&C1CCCC1&CC&CC1=CC=CC=C1&&&
CC1(C2=CC=CN=C2)CCNCC1&CN&O=CCC1=CC=CC=C1&&&
CC&CO&CO&C&C=O&&CC^CC1=C(C=O)C(C2=CC=CC=C2)CC(=CO)N1&CO&CO^CO&&CC&CO&OC1=CC=C2C=CC=CC2=C1&&&
CN1C(=N)OC2=CC=C(N)C=C21&CN&O=CCC1=CC=C(OC(F)(F)F)C=C1&&&
CC(=O)C1=CC=C([N+](=O)[O-])C=C1&C=C&CC1=CC=CC=C1O&&&
CCC&CO&CC(=O)C1=CC=C(O)C(O)=C1&C=C&CC(=O)C1=C(F)C=C(F)C=C1F&&&
COC1=CC=C(N)C=C1&CN&O=CCN1C(C2=CC(Cl)=CC=C2O)=NC2=CC(N3CCNCC3)=CC=C2C1=O&CN&CCC1=CC=C(C=O)S1&CN&CN1CCNCC1&&&
C=CC&CN&CNC(C)C=O&CN&NS(=O)(=O)C1=CC=C(NC2=CC=C3OCCOC3=C2)C(F)=C1&&&
CC1=CC([SH](=O)=O)=C(S)C(C)=C1C&NS&CN^CS^CC1=CC=CS1&CC=O&&&CN&NC1=CC=CN=C1&&&
CC1=NN2C(C)=CC(C)=NC2=C1C1=NN=N[NH]1&&&
N=C1SN=C(NC2=CC=C(OC3=CC=C(F)C=C3)C=C2)N1CC1=CC=C(C2=CC=C(C(F)(F)F)C=C2)C=C1&&&
CCCCCCCC&CC&CC1OOC(=O)C(C)C1=O&&&
CO&CO&CC1=CN(C2CC(C3=CC=C(F)C=C3)CN(C)C2)C(=O)[NH]C1=O&CC&C^CO^C=O&CO&&CO^CC=O&CO&CN&&&CC1(C)NC2=CC=CC=C2N1&&&
CN1C2=CC=CC=C2C2=CC=C(C=O)C=C2O1&CN&CN&CC&CS&SC1=NC2=CC=CC=C2[NH]1&&&
CO&CO&C&C=O&&CC^ClC1=CC=C2OC3=C(CCCN3)C2=C1&CN&O=CCCCC(=O)O&&&
CO&CO&CCC(C1=CC=NS1)C1=CC=C(Cl)C=C1&CN&C1CCNCC1&CN&CN&CC=O&&&
NCCC=O&CN&NC1=CC=C(Cl)C(S(N)(=O)=O)=C1&&&
CC1=CC=C(N)C=C1&NS&CC1=CC=C([SH](=O)=O)C=C1CN1C(=O)C(C)(C)C2=CC([SH](=O)=O)=CC=C21&CN&C1CSCN1&&&
CC1=C(C)C2=CC=CC=C2OC1=O&CO&COC1=CC(C)=CC=C1&&&
CC12CCC3C(CCC4CC(O)CCC43C)C1CCC2O&&&
COC1=CC(P(=O)(O)C(N)=O)=CC=C1N&CN&NC1=CC=C(C=O)C=C1&CN&O=CC1=CC=CO1&&&
CCC(C)C&CN&CN&C&C=O&&CN^NC1=CC=C(OC2=CC=CC(N)=N2)C=C1F&N&CN&O=CCC1=CC=CC=C1C1=CC=C(C(F)(F)F)C=C1^NS&&O=[SH](=O)C1=CC=CO1&&&
COC1=CC=C(N2CCNCC2)C=C1&CN&O=CCC1=CC=CC=C1&CN&COC1=C(OC)C=C2SC3=CC=C(N)C=C3C(=O)NC2=C1&&&
CO&CO&C&C=O&&CN^CN&CCC1=CC=C(OC)C(OC)=C1&CN&CN&COC1=CC=CC=C1C1=NN=C(N)S1&&&
CCCCCC&CS&N#CCN1C(S)=NC2=CC=CC=C2C1=O&&&
CC(CCC1=CC=CC(C(C)(C)C)=C1)C1=NN=NN1C1=CC=CC(F)=C1&&&
COC1=CC=C2[NH]C=C(C)C2=C1C=O&CN&NC1=CC=CC(Br)=C1&&&
C=CC1C(=CCl)C2=C(O)C=CC([N+](=O)[O-])=C2C1C&CO&CCCCCCCCC(=O)NO&&&
O=C(CS)CC1=CC=C(F)C=C1&CS&CC1=CC=C(F)C=C1^C=C&&CCC1=CC=C(F)C(O)=C1&CO&CCC&CN&C1COCCN1&&&
CS&CS&CCCC(=O)O&CN&CN&CC1=CC=C2C(=O)C3=CC=CC=C3C(=O)C2=C1&&&
COC1=CC(C)=CC=C1O&C=C&CCS(=O)(=O)CC1=CC=C(O)C=C1&CO&CC(=O)O&&&
CCC(=O)C1=CC=C(Cl)C(C)=C1&CN&FC1=CC=C(C2CNC3=NC=CC=C3O2)C=C1&&&
C=CC(=C)CC&CO&CO&C&C=O&&CN^CN&CC1=CN(C2=CC(C(=N)N)=CC=C2)C2=CC(C=O)=CC=C12&CN&CN&CCC(=O)O&&&
CC&CO&CO&CC=O&CN&CN&C&C=O&&CN^CN&CCC1=CC=C(N)C=C1&CN&N&CN&&CN^CC=O&CN&C1CNCCN1&CN&CCC&CN&NS&NC1=CC=C([SH](=O)=O)C=C1&CN&CC(C)CC=O&CN&CN&C&C=O&&CO^CO&&&
COC1=CC=C(C(C)=O)C=C1&C=C&CC1=CC(=O)NC1=O&&&
COC1=CC=CC=C1NC(=S)NC1=CC=CC(N)=C1&CN&CC=O&&&
CC1CCCC12CC1C3CCCCC3CCC12&CO&CO&CCCC=O&CN&O=C1NCC2=CC=CC=C12&&&
CC1=CC=C(N=C2NC(=O)C3=CC=C(N)C=C23)C=C1[N+](=O)[O-]&&&
CC(C)N1C=NC2=C1CCNC2&CN&O=CC1=C(F)C=CC=C1Cl&&&
C=CC&CC&CCC1OC(=O)C23OCCOCCCC=CCOCCC3C(NCO)CC(C=O)NC3=COC(=C3)COC1C2O&CO&CO^CO&&CO^CO^CC=O&CO^CO&&CC=O&CO^CO&&CC=O&CO&&&CC=O&&&
CC=O&CO&CC1=CC=C(O)N=C1&C=C&CC1=CC=C(C(F)(F)F)C(O)=C1&CO&CC=O&&&
O=CC1=CC=NC=N1&CN&OC1CCNC1&CC&CN&CN&O=CC1=CC=CC2=CC=CN=C12&&&
CCO&CC&C1CNCCN1&CN&CC1=CC=C(Cl)C=C1^CN&&CC1=CC2=CC=CC(C#N)=C2OC1=O&&&
CC&CN&CN&C&C=O&&CN^CC1=CC=C2C(=C1)CCNS2(=O)=O&C=C&COC1=CC=C(C)C=C1&&&
CCC(=O)O&CN&O=C1CSC(=S)N1&C=C&CC1=CC=CN=C1&&&
O=CC1=N[NH]C(=O)C2=CC=CC=C12&CN&CN&CCC[N+]1=CC=CN=C1&&&
CC1CCC(=O)NC1=O&CN&CC=O&CN&C1CNCCN1&NS&O=[SH](=O)C1=CC=C(Cl)C=C1&&&
CCC&CN&N&COC1=C(C=O)N=C(C2=CC=C(OC(F)(F)F)C=C2)O1&&CN^CN&CC=O&&&
CC1CC(=O)O1&CO&CO&CC&CN&NC1=CC=CC=C1&&&
CC1=CC=CC(N)=C1&CN&O=CCC1=NC(C2=CN3C(=O)CCN=C3C=C2)=NO1&CN&CN&CCCC1=CC=CN=C1&&&
CC1CNC(=O)C2=CC(N)=CC=C2OC(C)CCCCOC1&CN&O=CCCCCCC=O^CC^CN&CN^CN^NC1=CC=CC=C1N&N&CCCO&&&NC1=CC=C(C(F)(F)F)C=C1&&&&&
COC1=C(N2CCNCC2)C(OC)=CC2=C1N(C1CC1)C=C(C=O)C2=O&&&
CO&CO&C&C=O&&CC^C&O=C1CCC1&&CC^CC&C=C&CC1=CC=CC=C1&&&
C=C1C2CN3C(=NN(CC4=C(C5=CC=C([NH]C6=CC=C(Br)C=C6)C=C5)C=CC=C34)C2)N(C)C(=O)N1C&&&
CC1=C(C=O)SC2=NC(C)=NN12&CN&FC1=CC=C(N2CCNCC2)C=C1&&&
CC(C)1C(=O)N(NC(=O)C2=CC=C(C3=CC=CC=C3)C=C2)C2=CC(O)=CC=C21&&&
C=C1C(C)=CC(=O)OC2C1CCC(C)CC1C(=C)C3(O)CC(O)C4OC(=O)CCC4C3C=CC21&&&
CC=O&CN&NC1=CC=C(O)C=C1&CO&CC(C)O&CN&CN&CCCCC&CN&CN&O=CC1=NOC2=CC=CC=C12&&&
CN1C(=O)N(CC2=CC=C3N=C(N)C=CC3=C2)C(=O)C2=C1N=C(C1=CC=C(C(F)(F)F)C=C1)N2CCO&CN&CCC&CN&CN&C&C=O&&CC^C1CC1&&&
COC1=CC=CC(NN=C2N=CN=C2NC)=C1&&&
CO&CO&C&C=O&&CC^CC1=C(C)C(=O)C2=C3C(=C1)OCC&&&
CCCCCC&CO&CC1=CC=C(O)C=C1&CO&CC(C)O&CN&CN&CCC&&&
CN1CC2(CCNCC2C2=CC=NC=N2)OC1=O&CN&C&C=O&&CN^CN&CC1=CC=CC(Cl)=C1Cl&&&
C=O&C&CN&CN^CN^CC1=CN(CC2=CC=CC(Cl)=C2)N=N1&C1COCCN1&&&&&
CCC&CN&N&CN&CC1=CC=CC=C1^NS&&NC1=CC=C([SH](=O)=O)C=C1&CN&C&C=O&&CC^C1CCNC1&CN&O=CC1=CC2=NC=CC=C2O1&&&
CC1(C)OC2=C(C#N)C=NC(N3CCNCC3)=C2NC1=O&CN&CC1=CC=CC(Cl)=C1&&&
CC=O&CN&NC1=CC=C(N2CCNCC2)C=C1&CN&C&C=O&&CN^NC1=CC=CN=C1&&&
CC&CO&CO&CC&C1CNC1&CN&O=CC1=C2C=CC=CC2=NC2=CC=CC=C12&&&
CN1CCNCC1&CN&CC1=CC=C(C=O)O1&CO&OC1=CC=C(F)C(C2CCCNC2)=C1&CN&CC1=CC=C(F)C=C1&&&
CC1NC2=CC=CC=C2C1=O&CN&CC=O&CO&CO&CCC&CO&OC1=CC=CC=C1O&&&
CCCCCO&CN&CN&O=CC1=CC=C(O)C(O)=C1&CO&CC(C)O&CN&CN&CC(C)CC=O&CN&CNC&&&
CCC1=C(C=O)C(C2=CC=C(Cl)C(Cl)=C2)NC(=O)N1&CO&CO&CC=O&CN&COC1=CC=CC=C1N&&&
CC&CO&CO&CC1=C(C=O)C=C(C#N)C(C2=CC=C(OC3=CC=C(O)C(O)=C3)C=C2)N1&CO&CC&&&
CCC1=CC(C(C)(C)C)=CS1&CN&O=C1C=CC=CC2=C1C=C[NH]2&&&
COC1=CC2=C(C=C1C=O)C1=CC=CC=C1C2=O&CN&CN&CC&CN&C1COCCN1&&&
NCCC=O&CN&CN^CN^CC=O&CN&CN&NC(C=O)CC1=CC=CC=C1&CN&&&CC(=O)O&&&
COC1=CC=C(OC)C(C2C3=C4CC(O)CC4=C4C2=CC=C3C)=C1&&&
CC&CO&CO&O=CC(=O)C1=C[NH]C2=CC(I)=CC=C2C1=O&C=C&CC1=CC=CC=C1&&&
CN1CCNCC1&CN&CC&CN&N&CN&C^CN^C=O&C1CCNCC1&&CN^CN&CN&CCC1=CC=C(Cl)C=C1&CCC1=C[NH]C=N1&&&&&
COC1=CC=C(C2=NN=NN2C2=CC=C(CCCC(N)=O)C=C2)C=C1&CN&CN&CC&C1CCNCC1&&&
CN&CN&CC&CC(C)(C)C1=C(F)C=C2[NH]N=C2C(N2CCCC2)=C1&&&
COC1=CC=C(C(C)=O)C=C1&CO&CO&NC(N)=NC1CC(N)CC(N)C1&&&
CC1=CC=C([SH](=O)=O)C=C1&NS&CC1=C(Cl)C2=C(N)N=C(N)N=C2N=C1&CN&C1COCCOC1&&&
CC1=CC=C2[NH]C(C3=CC=C(C(C)C)C=C3)=NC2=C1&C=C&CC(=O)O&&&
COC1=CC=C(OC)C([SH](=O)=O)=C1&NS&N&CN&CC^CN^CC&CCCC&N#CC1CCCCC1&&&&&
N=C1NCCCN1&CN&CCCC1=CC=CC=C1&&&
COC1=CC=C(C)C(OC)=C1&CN&NC(=O)C1=CN=C(N)N=C1^C=C&&O=C1CNC2=CC=CC=C12&&&
C=C1CC23CCC4C(C)CCCC4(C)C2CCC1(C)C3&CC&C&C=O&&CO^CO&N#CC1CC1&&&
CCCCC=O&CN&CN&CCCC1=CC=C2OCOC2=C1&&&
CSC1=CC=C(C2CCC34C5NCC7(C)CCCC6(CO)C5CCC46C1(C)C5)C24&CC&O=CO&&&
COC1=CC=C(N)C=C1&CN&C&C=O&&CN^C1CCCNCC1&CN&NS&O=[SH](=O)C1=CC2=NC=CC=C2C=C1Cl&&&
CC(C)CCC1=CC(C(C)C)=NO1&CO&CO^CO^CC1=CC=C2F)OCCOC2=C1&CO&&&O=CCC1=CC=CC=C1&&&
CC1=CC=C(CC=O)C=C1&CN&CN^CN^CC(O)CCC1=CC=CC=C1&CN&CN&O=CC1=CC=CN=C1&CN&&&CC(C)CC=O&CN&CN&CCCCCC=O&CN&CN^CN^C&N=C(N)N&C=O&&&&CO^CO&CC(C)C&&&
COC1=CC=C2SCCNS(=O)C2=C1&&&
COC1=CC=C(C)C=C1&C=C&CC1=CC=C(C)C(O)=C1C&C=C&COC1=CC(C)=CC(OC)=C1OC&&&
CCC1=CC=C(C)C=C1&CN&C1CNCCN1&CN&CCC1=CC=CC=C1&&&
OC1=C(O)C=C2C(=O)OCC2=C1F&&&
COC1=CC=C(CC=O)C=C1OC&CN&CN^CN^CC1=CC=CC(C(F)(F)F)=C1&O=C1CCCN1&&&&&
CC(=O)C1=CCN(CC2=CC=C(Br)C=C2)CC1&&&
CS(=O)(=O)C1=CC=C(C(N)=O)C=C1&&&
CC1=CC(O)=CC=C1O&CN&CN&CCC&CN&CN&CCCCC&CN&CN&CCC&CN&CN&CCCCCC&CN&CN&CCC&CN&CN&CCCCCCCN&&&
CC1=CC=C2OC(C)(C)CCC2=C1&CN&O=C1COCCN1&CC&CCC&&&
CC1=CC(F)=C(C)C=C1N&CN&O=CCN1N=C(C2=CC=CC=C2Cl)C=C(C(F)(F)F)C1=O&&&
COC1=CC=C(C)C=C1&CN&CN&O=CCN1C=CC2=CC=C(N3CCCCC3)N=C21&&&
O=C1OC(C2=CC=C(Br)C=C2O)=C(C2=CC=CC=C2)C1(Cl)C1=CC=CC=C1&&&
COC1=CC(CCC=O)=CC=C1O&CN&CN&CCC1=CC=CS1&CN&C1CCNCC1&CN&CNC&&&
COC1=CC=CC=C1C=O&CO&CO&CC(=O)C1=CC=C(N2CCN3C2=NC2=CC=CC=C2C3C2=CC=CC=C2)C=C1&&&
CC&CO&CO&CC=O&CN&NC1=NC2=C3[NH]C(=O)C(=N3)C(C3=CC=CC(F)=C3)=CC2=C1&&&
CCC(C=O)CC&CO&CO^CN&&O=C1[NH]C(O)=C(CC2=CC=CC=C2)[NH]1&&&
CCC(C)CC=O&CN&CN^CN^NC(C=O)CS&CN&&&CCC(=O)O&&&
CC1=CN(C2=CC=C(S(C)(=O)=O)C=C2)N=C1C=O&CN&NC1=CC=C2C=CC=CC2=C1&&&
O=[N+]([O-])C1=CC=C2[NH]C(CC3=NC=CC=C3Cl)=CC2=C1&&&
CC(C)N1C(C2=CC=C(Cl)C=C2)=CC2=CC(C(=O)O)=CC=C21&CN&NS&O=[SH](=O)C1=CC=C(F)C=C1&&&
CC1=CC(C#N)=CC=C1&C=C&O=C1CSC(=S)N1&CN&O=C(O)CCC1=CC=CC=C1&&&
CC&CO&CO&CC1=CC(C=O)=C(N)S1&CN&O=CCCS(=O)(=O)C1=CC=CC=C1&&&
O=C1CC(=O)N2C(C3=CC=CC=C3)OC3=CC=CC=C3C2N1&&&
C[SH](=O)=O&NS&CN&CCCCCC1=CC=CC(F)=C1&CN&CN&C&C=O&&CN^NC1=CC(Cl)=CC(Cl)=C1&&&
O=CCCCCCC(=O)NNCCC1=CC=CC=C1&CN&NC1=NC=CC(O)=N1&&&
COC1=CC=C2C=C(C=O)SC2=C1&CN&NC1=CC=C([SH](=O)=O)C=C1&NS&CC1=CC(N)=NO1&&&
CCCCC&CO&CO&CC(C)(C=O)NP(=O)(O)OC1=CC=CC=C1&CO&CC&CCCC&&&
CCCC1=CC=C(O)C=C1&CO&C1COC2(CCCC2)CN1&CN&CC&C1CC1&&&
CC1=NN(C2CCCNC2)C(C)=C1&CN&O=CC1=CC=C(C=O)N=C1&CN&NC1=CC=C(F)C=C1&&&
CC1(C)COC(C2=CC=C3C(NC4=CC=CC=C4)=NC=NN32)C1&&&
COC1=CC=CC(C2=NN=C(N)S2)=C1&CN&O=CC1=CC=CN=C1&&&
O=C1CN(C(=S)NC2=CC=CC(C(F)(F)F)=C2)CC2CCCN12&&&
CC(C)CC(N)C(=O)O&&&
CN&N&CN&O=CC1=CC(O)=CC(C(=O)O)=C1^CN&&CCC1=CC=C(C2=CC=CC(O)=C2C2=N[NH]N=N2)C=C1&&&
CNC1=C(C)N(C2=CC=CC=C2C)N=C1&CN&COC1=CC(C2=CC(C)=NO2)=CC=C1&&&
CC&CO&CO&C&C=O&&CN^C1CNCCN1&CN&C&C=O&&CC^CC1=CC(C2=CC=C(C3=CC=CC=C3N3CCN(C4=CC=C(N5CCOCC5)N=C4)C3=O)C=C2C)=CC=C1&&&
O=CC1=C(N2CCCC2)C=COC1=NC1=CC=CC=C1&CN&NC1=CC=C2OCOC2=C1&&&
COC1=CC=CC=C1C&CN&NS&O=[SH](=O)C1=CC=C2CCNCC2=C1&CN&C&C=O&&CC^C1CC1&&&
CCC&CO&CCCCN1C2=CC=CC=C2C2=CC(NC3=NC(C4=CC=CC=C4)=NC4=CC=CC=C34)=CC=C21&&&
CC&CO&CO&CC1CC(=O)N(C2=CC=C(C#N)C=C2C(=O)NN=CC2=CC=CC=C2)C(=O)N1C1=CC=CC=C1&&&
CC1=CC(O)=C(C)C(O)=C1C(=O)C1=CC2=C(N)C=CC=C2C=C1C&CN&CC&CN&CNC&&&
CC=O&CN&CN&O=CCC1=CC=C(O)C=C1&CN&CN&O=CCC1=CC=C(O)C=C1&CN&CN&O=CCCC1=CC=C(O)C=C1&CN&C1CCNC1&CC&C&C=O&&CN^CN&O=C(O)CCC1=CC=CC=C1&&&
CO&CO&CC&CN&O=C1CCC(=O)N1&C=C&CC1=C(C)[NH]C2=CC=C(Cl)C=C12&&&
CC=O&CN&CC1CCCNC1C1=NC=CC=N1&&&
CCC1=CC=C(O)C(C(C)=O)=C1&CO&CCC1=CC=CC=C1^C=C&&O=C1CSC(=S)N1&&&
CC1=C(N)C(=O)N(C2=CC=CC=C2)N1C&CN&CC=O&CN&N#CC1CCCN1&&&
FC1=CC=C2C(C(C3=CC=C(Br)C=C3)N3C=CN=C3)=CC=NC2=C1F&&&
CC&CN&N&CN&CC^CN&&CCC&CO&O=C(O)CCCC1=CC=C(O)C=C1&CN&NC1=CC=C(Cl)C=C1C1=CC=CC=C1&&&
COC1=CC=CC(C)=C1&CN&C1CCNC1&CC&COC1=CC=C(C)C=C1OC&&&
CCC(C)CCCCC1=CSC(C)=C1&C=C&CC1=CC=CC=C1^CN&&CN&C&C=O&&CN^CN&CC=O&&&
NC1=CC=C(NC2=NC=C(C(=O)C3=CC=C(N)C=C3)S2)C=C1&CN&C&C=O&&CN^NC1=CC=CC(F)=C1&&&
OC(C1=CC=C(I)C=C1)C(C1=CC=CC=C1)C1=NOC2=CC=C(Br)C=C12&&&
CC&C=C&CC&CO&COC1=CC(C2=C(C)C(=O)C3=C(O)C=C(O)C=C3O2)=CC=C1O&CO&O=CCCC=O&CN&NC1=CC=C(F)C=C1&&&
NC1=CN=C(C2=CC=CC(N)=N2)C=N1&CC&C1CC1&&&
CCC=O&CN&CN^CN^CC&O=C1NCC23CC=CCCC12OC1=CC=CC=C13&C1C2CN3CC1CC(C2)C3&&&&&
CC&CN&N&CN&O=CCO^CN&&CC=O&CN&CN&C1C2CC3CC1CC(C2)C3&&&
O=C1C2=CC(C(F)(F)F)=C(OC3=NN=NN3C3=CC=CC(Cl)=C3)C=C2C(C2=CC=C(Cl)C=C2)N1O&&&
CC1=NC(NC2=CC(C)=C(S(N)(=O)=O)C=N2)=CC=C1F&CN&C1=CC=C(N2CCNCC2)C=C1&&&
CC1=NN=C(N)C2=NN(C3=CC=CC=C3)C(C3=CC=CC=C3)C12&&&
COC1=CC=CC=C1C&C=C&CC(=O)C1=CC=CC=C1&&&
NC1=CC=C(C(=O)O)C=C1S(N)(=O)=O&CN&O=CC1=CC=CC([N+](=O)[O-])=C1&&&
CC(=O)C1=CC=CC(C)=C1O&CS&OC1COC(O)C(O)C1O&&&
COC1=CC=C(OC)C(N)=C1&CN&CC=O&CN&CN&C&C=O&&CN^OC1CCNC1&&&
CCC1=C(C)[NH]C2=C(C3=CC=C(C4=CC=C(CCC(C)(C)O)C=C4)C=C3)C(C)=NN12&CN&CN&C&C=O&&CO^CO&CC(C)C&&&
CN1C(=O)C(F)(C2=CN(C)N=C2)C(=O)N1C1=CN(N)C=C1&&&
COC1=CC(C=O)=CC(OC)=C1OC&CN&CN&CC&CN&C1CCNCC1&CC&CN&NC1=NN=C(CC2=CC=CC=C2)S1&&&
CC(C)C[SH](=O)=O&NS&O=C1CCCN1C1=CC=CC=C1NC1=CC=C(N2CCNCC2)C=C1&CC&CC(=O)O&&&
O=C1NC(=O)C(=O)N1&CN&CC1=CC=C(F)C=C1^CN&&CCC&CO&OC1=CC=C(F)C=C1&&&
CCC=O&CN&CCC1=CC=C(N2CCN(C3=CC=C(O)C=C3)CC2)C=C1&&&
O=CCCC=O&CN&C1CNCCN1^CN^CN&NC1=CC=CC=C1Cl&C1CCC1&&&&&
COC1=CC=C(N)C=C1Cl&CN&CC1=CC=C2OC(=O)C=C(S(=O)(=O)CCC=O)C2=C1&&&
OC1=CC=C(Cl)C=C1Cl&CO&CC&C1CCNCC1&NS&O=[SH](=O)C1=CC=CS1&&&
CCC&C=C&CC&CN&COC1=CC=C(NN=C2C=CC(N)=CC2=O)C=C1[N+](=O)[O-]&CN&CCC&&&
CCC&C=C&NCC=O&CO&CO^CN^CC(C)C&CC1=CC=CC(C)=C1N&&&&&
CCC1=CC=CC=C1&CN&CN&O=CCP(=O)(O)CC1=CC=CC=C1&CN&CN&CCC=O&CO&CO^CN^CC1=CC=CC=C1&CN&&&CC(C)C&&&
COC1=CC=C(N2CCNCC2)C=C1&CN&CC1=CC=NC=C1&&&
CC1=CCC2CC1(C)C(C1=CC=C(O)C=C1)OC2(C)C&CO&CCC&CO&CO&CC&CO&CO&CCC&CN&CN&CCC&CN&CNC&&&
O=CC1=CC=CC=C1Br&CN&CN&CC1=C2C=CC=CC2=C(C2=CC=CC=C2)OC1=O&&&
O=CCCCC(C1=CC=CC=C1)C1=CC=CC=C1&CN&CN&O=C(O)CCC1=CC=CC=C1&&&
CC=O&CO&O=C1CC(C2=CC=CC=C2O)=C(C2CCNCC2)C(=O)C1C1=CC=CC=C1&&&
NC1=NC(C2=CC=C(C3=C(C(=O)O)C=NC4=CC=C(C5CCCCC5)C=C34)C(O)=C2)=CS1&CO&CC1=CC=CC(C(F)(F)F)=C1Cl&&&
CC(=O)O&CC&C&C1=CC=C(C2CCCC2)C=C1&&CO^CO&O=[N+]([O-])C1=NC=CC=C1C1CCCCC1&&&
CC=O&CN&CN&CCC&CO&OC1=CC=C2N=CC=CC2=C1&&&
ON=C1CC(Cl)C2=CC(CCC3=CC=C(C4OCC(O)C(O)C4O)C=C3)=CC=C2O1&CC&CO&&&
CC&CN&N&CN&C^CN^C=O&CC&&CC&&C1=CC(N2CCCCC2)=C2OCCC2=C1&&&
O=CC1=CC=C(F)C2=C1OCC1=C(C=O)C=NN21&CN&NC1=CC=C(C2=NOC3(CCNCC3)C2)C=C1&&&
COC1=CC=C2[NH]C3=C(CC4CC4CC3C3=CC=C(OC)C(OC)=C3)C2=C1&&&
CC1=CC(=O)N=C(NN=CC2=CC=CN=C2)[NH]1&&&
COC1=CC=C(Cl)C=C1NC1=NC(=S)N(N)C1(C)C&&&
COC1=CC(C2=N[NH]C3=CC(N)=NC=C23)=CC(Cl)=C1O&CN&O=CCC(C(F)(F)F)C1=CC=C(Cl)C=C1&&&
CO&CO&CC(C)(C)CCC=O&CN&O=C1CCCCCN1&CC&C&C=O&&CN^CN&CCCC(=O)O&CS&CS&CCCC&CN&CN&C&C=O&&CO^CO&CC1=CC=CC=C1&&&
CN&N&CN&O=CC1=CC2=C(C(F)(F)F)N=CN2C=C1^CN&&O=C(O)CC1=CC=C(Cl)C=C1&&&
O=C1[NH]C(=O)N(C2CC(O)CO2)C=C1CCCO&CC&CO&O=P(O)(O)OP(=O)(O)OP(=O)(O)CO&CO&CC&O=C1C=CN(C2OCC(O)C2O)C(=O)[NH]1&&&
CCC1=CC=C(N)C=C1&N&CN&CC=O^NS^CN&O=[SH](=O)C1=CC=C2[NH]C3=C(CCCC3)C2=C1&CN&&&CC1=CC=C(F)C=C1&&&
C=C1C(C2CC2)C(=O)OC2CC(C)C3CC(=O)C(C)=CCC3C12&&&
CCC&CN&CN&O=[N+]([O-])C1=CC=CC=C1C1CC(C2=CC=CC=C2O)=NN1C1=CC=CC(C(=O)O)=C1&&&
CC1=CC=C(C=O)C=C1C&CN&CC1CNC(C)CN1&NS&O=[N+]([O-])C1=CC=C([SH](=O)=O)C=C1&&&
CC&CN&N&CN&CC=O^CN^CN&CC=O&O=C1NCNC(=O)C1C1=CC=CS1&CN&&&NC1=CC=CC(C(F)(F)F)=C1&&&
NC1=C2CCCCC2=NC2=CC=C(CS(=O)(=O)C3=CC=C(OC5=CC=CC=C5)C=C3)C=C12&&&
OC(CC1=CC=CC=C1)C1=CC=CC=C1&CN&NC1=NC2=CC=CC=C2N1CC1=CC=CC=C1&&&
NC1=NC=NC2=C1N=CN2C1OCC(O)C1O&CC&C&C=O&&CN^NC1=CC=CC(F)=C1&&&
O=C1[NH]C(=O)N(C2COCC(O)C2F)C=C1C1=CC=C(OC2=CC(F)=CC=C2F)C=C1F&&&
O=CC1=CC(C2=CC=C(Cl)C=C2)=NC2=CC=CC=C12&CN&CN&C1CCNC1&CN&CC(F)(F)F&&&
C#CC1=CC(Br)=C(O)C(Br)=C1&CO&CC&CN&C1COCCN1&&&
CC1=CSC(N)=N1&CN&C&C=O&&CN^NC1=CC(Br)=CS1&&&
CC1=C(Cl)C=CC=C1N1C(=NCC(C)O)NS(=O)(=O)C2=C1SC(C=O)=C2&CN&NC1=CC=C(F)C=C1^CN&&CC1=CC(C(F)(F)F)=CC(C(F)(F)F)=C1&&&
CN&CN&CC1=C(C=O)SC=C1&CN&CC1CNCCN1&CN&CC1=CC2=C(C=O)C(C3=CC(Br)=C(Br)[NH]3)=NN2C=C1&&&
CC&CN&N&NC1=CC(N2CCN3C=CC=C3C2=O)=CC=C1[N+](=O)[O-]&&CN^CC&CN&CN&&&
O=C1C2=CC=C(C(F)(F)F)C=C2NC(C2=CC=C(N3CCOCC3)C=C2)C1C1=CC=C(O)C=C1&&&
COC1=CC=C(C2=CC=C(C)S2)C=C1&CN&OC(CC1=CC=C(F)C=C1)C(O)C1=CC=C(F)C=C1&&&
CN(C)C1=CC=C(OC2=CC(C(=O)C3=C(O)C=CC4=C3OC(=O)C=C4C3=CC=C([N+](=O)[O-])C=C3)=CC=C2)C=C1&&&
CC(C)CC=O&CN&CN^CN^C&CN&C=O&C1CCC1&&CN&&NC1=CC(C2=CC=C(F)C=C2)=C2OC3(CCC3)OC2=C1&&&
CC1=CC=C(S(C)(=O)=O)C=C1N&CN&CC=O&CS&SC1=NN=C(C2=CC=CC=C2)O1&&&
CO&CO&C&C=O&&CC^CC1(C)CN2C(=O)CC2S1&CN&CN&O=CCCC1=CC=CC=C1&CN&CN&CC1=CC=CC=C1&&&
CO&CO&O=CCN1C(=O)CN=C(C2=CC=CC=C2)C2=CC=CC=C21&CN&N&CN&C^CN^C=O&CC1=CC=C(C2=CC=CC(Br)=C2)O1&&CN&&CN&CC1=CC=C(Cl)C(Cl)=C1&&&
CC1=C(CCC=O)C2=CC=CC=C2[NH]1&CN&NC1=NN=C(S)S1&CS&CC1=CC=CC=C1&&&
O=CC1=CC=C(N2CCCC2)C(C(F)(F)F)=C1&CN&NC1=CC=C(C2CCCCC2)C=C1^CC&&O=CO&&&
CO&CO&NC1=CC=CC=C1C=O&CN&COC1=CC(S(=O)(=O)C2=C(C=O)[NH]C3=CC=C(C=O)C=C23)=CC=C1&CO&CO&&&
O=C1NC(=O)C2=CC=CC=C12&CN&CC&CN&CN&C&C=O&&CC^CC1CCNC1&CN&O=CCCCC1=CC=CC=C1&CN&N&CN&CCBr^CN&&CCBr&&&
O=CC1=CC=CC=C1&CN&O=C1C2=CC=CC=C2NCC1N1CCNCC1&&&
CC&CC&CCC1C2=C3C(C)C(=O)OC3=C3C4OC(C)(C)CCC4OC3=C2C(O)CC1O&CO&CO^C=C&&CC&&&
COC1=CC=CC(C2=C(C#N)C(N)=CC=C2C2=CC=CO2)=C1&&&
CCC1=CC(S(N)(=O)=O)=CC=C1OC&CN&CN&NC1=CC=C(C=O)C(C2=C(Cl)C=CC=C2Cl)=C1&CN&CC=O&&&
NCCC1=NC=CC2=CC(O)=CN=C12&CO&CC1=CC=C(C)O1&CO&CC1=CC=C(O)C=C1&&&
O=C(NN=CC1=CC=NS1)C1=CC=CS1&&&
C=O&C&CN&CN^CC^CCC(=O)O&O=C1CCCCC2OCCN12&&&CN&CN^C&C=O&&CN^NC1=CC=C(Cl)C=C1&&&
CN1C(=O)CN=C1S&CS&CC=O&CN&NC1=CC=CC2=CC=CC=C12&&&
CC&CO&CO&C&C=O&&CC^C1CCNCC1&CN&CC(C)O&CO&O=C1C=C(C2=CC=C(O)C=C2)OC2=CC(O)=CC(O)=C12&&&
COC1=CC=C2C(N)=C(C#N)C=C2C1=O&CN&CCC&CO&CC1CCCCC1C&&&
FC1=CC=CC=C1C1C2=C([NH]N=C2C2=CC=CC=C2N2CCNCC2)N(C2=CC=CC=C2)C=N1&&&
CCC&CN&O=C1NC2=CC=CC=C2CC2=CC=CC=C12&&&
CCC(C)C=O&CO&CO^CN^CN1C(=O)C=C(C2CC2)C2=CC(C(F)(F)F)=CC=C21&CN&&&O=CCCC(F)(F)F&&&
CCCCC(O)C=O&CN&CN^CN^C&NC1C2=CC=CC=C2CC1O&C=O&&&&CO^CO&CC(C)C&&&
CC=O&CO&CO&CC&N#CC12CCCCC1CCC1C2CCC2(C)C(C3=COC=C3)CCC12O&O=C&CO&CO&CC=O&&&
CC1=CC(C)=CC(O)=C1&CO&CC&CN&CN&CC(C)O&CO&CC1=CC(O)=CC=C1&&&
CC1=CC2=C(C=C1C)[N+](C)(C)C(C)(C)C2C&&&
CCC(C)C&CN&CN^CN^CC1=CC=C(N)C=C1C1=CC=C(N2C=C(C(C)(C)O)C=C2C=O)C=C1&O=CC1=CC=C([N+](=O)[O-])C=C1&NS&&&O=[SH](=O)C1CC1&&&
C=CCC1=CC(=O)OC2=CC(C)=CC(O)=C12&CO&OC1COCC(O)C1O&CC&CO&&&
CCC&C=C&CCCC&CC&CC1=C2OC3CCC4CC1C34CC(C)(C)O4&C=C&CC&&&
CC1=CC(C)=C2N1C(C1=CC=C(C(=O)O)O1)=C(C=O)C2C1=CC=C(F)C=C1&CN&C1COCCN1&&&
COC1=CC=C(C2=CC(C(C)=O)=CC(C3=CC(O)=C(O)C=C3O)=N2)C=C1&CO&CC&CN&C1CNCCN1&CN&C1CCCCCC1&CC&C&C=O&&CN^NC1=CC=C(C(=O)O)C(O)=C1&&&
CCC(C)C1=CC=C(C2CN(C3=NC=C(C=O)C(N)=N3)C(=O)N2)C=C1&CN&CC1=CC=C(N)C=C1C&&&
CCC=O&CN&C1CCNCC1^CN&&C1COCCN1&&&
CC&CO&CO&NC1=COC(C2=C4C(=CC=C[NH]4)C=CN3N=N2)=C1&&&
CC1(C)CCC2COC3=C(C(O)C(O)C4=C3C(=O)OC4)C2=O)C1&&&
O=C1C=C(Cl)SC2=CC(Br)=CN21&&&
O=CCC1=NC(C2=CC=C(F)C=C2F)=NO1&CN&CN&CC1=CC=C(Br)S1&&&
CC1=NC(C2=CN(C)N=C2C)=CC=C1&C=C&CC1=CC=CC(C#N)=N1&&&
CN&CN&CC=O&CN&CN1C=C(C=O)C2=C1C1=CC2=C(C=C1N)C1=CC=CC=C1S2&CN&C1COCCN1&&&
NC1=CC(C2=NC(N)=C3C=C[NH]C3=N2)=CC=C1&CN&CCCN1C=CC=N1&&&
CN1CCC(C2=CC=CC=C2[N+](=O)[O-])CC1&&&
C=O&C&CN&NC1=CC=CC=C1^CN&&CN&CC&C1CCNCC1&NS&O=[N+]([O-])C1=CC=CC=C1[SH](=O)=O&&&
CC(C)CC(CC(O)C1=NC2=CC=CC=C2N1CC1=CC=CC=C1)C(=O)O&&&
CC1=C(C(=O)O)SC(N2CCCC2)=C1C(=O)O&&&
CCC1=CC=C(O)C(O)=C1&CN&CN&CC=O&CO&CC1=CC(N)=CC=C1&C=C&CC(=O)C1=CC=C(N(C)C)C=C1&&&
CCCC(=O)O&CN&CN1CCC(O)(C#CC2=CC=C3C(=O)NN(C)C3=C2)CC1&&&
CCCCN1C=CC(=O)C2=CC=CC=C21&CN&CN&C&C=O&&CN^ClC1=CC=CC=C1N1CCNCC1&&&
COC1=CC=C(N)C=C1&CN&CC=O&CS&SC1=NN2C(C3=CC=CC=C3)=NN=C2C=C1&&&
COC1=CC=C2C(=C1)CC(=O)N2CCC=O&CN&O=C(C1=CC=CC=C1)C1=CC=CC=C1^C=C&&CC1=CC=CC=C1&&&
CN(C)C(=N)NC1=CC=C(CCCCN2C=NC3=C2[NH]C(N)=NC3=O)C=C1&&&
COC1=CC=C(C2=NOC(C)=C2)C(OC)=C1&CN&N&CN&O=CCCCCC(=O)NO^CN&&OCCCO&&&
FC1=CC=C(CN2N=C(C3=CC=C4OCOC4=C3)C3=C(N4CCNCC4)N=CN=C32)C=C1&&&
CCCCCCCCCCCCCC1=CC=C(C2CC(C)CC(C(=O)O)C(CO)=C2)C=C1&&&
COC1=CC=C2N=CC(NC3=CC=C(OC4=CC=C([SH](=O)=O)C=C4)C=N3)=CC2=C1&NS&CN1CCNCC1&&&
CC1=CC2=C(C=C1N1C(=O)C3C(C)C4=C(C(C)(C)C(=O)C5C(C)(C)CCC(=O)C54C)OC3=O)NC(=O)C2=CC1=O&&&
CON=C(C)C&CC&O=C1CC23C=CC(CC12)O3&CC&C&C=O&&CN^NC1=CC=CC=C1C=O&CN&N&CN&&CN^CC(F)(F)F&&&
N=C1CC(=O)C2C3C=CC(C3)C12&CC&O=CNN=C1[NH]C=C(Cl)S1&&&
N#CC1=CC=C(C=O)C=C1&CN&CN&CC1=CN=C2OCCNC2=C1&CN&CC1=CC=C(C(F)(F)F)C=C1&&&
CC1=CC=C(N2CCN(C)C(C3=CC(C4=CC=CC=C4)=NC4=CC=CC=C34)CC2)N=N1&&&
CCC1=CC(C#N)=CC(C)=C1C1=CC=CC(C2=CC(C)=NN2CC)=C1&CN&C1CCNCC1&&&
CC1=CC=CC=C1C1=CC2=NC(N)=NC(N)=C2N(C)C1=O&CN&CC1=CC=CC=C1&&&
CC1CNC(=O)C2=CC(C3=CC(N)=CC=C3C(N)=O)=CN=C2OC1&CN&C^CC^C=O&CN^CN&CN^N&CCCO&NC1=CC=C(F)C=C1&CN&&&&&&&CN^CC1=CC=C(F)C=C1&&&
CCCC&CO&O=C1[NH]C2=CC=C(O)C=C2N1CCC1=CC=C(O)C=C1&CO&CC=O&&&
CC(C)[SH](=O)=O&NS&CC1=CC=C(N)C=C1&CN&C1CCNC1&CC&C&C=O&&CN^C1COCCN1&&&
CCC1=CC(C)=CC(C2=C(C)C(C=O)=NO2)=C1&CN&NC(N)=S&CN&CC(C)C&&&
COC1=CC=C(C2=CC=C(C=O)O2)C=C1&CO&O=C1C2=CC=CC=C2OC12CCC(C1=CC=C(O)C=C1)C1=CC=CC=C12&&&
CC&C=C&CC=O&CO&CO&CC&CN&CS(=O)C1=CC=C(C2=CN=C(N)C(C=O)=N2)C=C1&CO&CO&&&
O=C(O)CC(=O)O&CN&N&NC(=O)C1=CC=C([N+](=O)[O-])C=C1N&&CN^CC1=CC=CN=C1&&&
CC1=NN(CC2=CC=CC=C2)C(=O)C2=C1C1=CC(C3=NN=N[NH]3)=CC=C1CC2&&&
O=C(O)C1=CC(O)=C2C(=O)C=C(C3=CC=CC(O)=C3)OC2=C1&CO&CCC&CN&C1CCNC1&&&
CS&CS&CCCC(=O)O&CN&NC(=O)C1=C(N)SC2=C1CCC2&&&
CCCCN1C2=C(C(=O)C3=CC=CC=C32)C(=O)C2=CC=C(C)C=C21&CN&COC1=CC(N2CCNCC2)=CC=C1&&&
N#CC1=CC=C(C(F)(F)F)C=C1F&C=C&CC1=CC=C(O)C=C1&CO&CC&CO&CCC1=CC=C(O)C=N1&CN&C1COCCN1&&&
CN(C)C1=CC=C(C=O)C=C1&CN&NC1=CC=C([SH](=O)=O)C=C1&NS&C1CCNCC1&CC&C&C=O&&CN^CN&CC(C)C&&&
CC(C)O&CC&CC1NC(=O)CCOC2=CC=CC=C2CCNC(=O)C2CCCN2C(=O)CNC(=O)CNC1=O&CC&CC1=CC=CC=C1^CC&&CC&C1CCCCCC1&&&
CO&CO&CCCCC=O&CN&N&CN&&CN^CCCC(C)C&CO&OC1=CC=CC(C#CC2=CC=CS2)=C1&&&
CCC(O)C(=O)CCC&CN&C1CCNCC1^CC&&C1CCCCC1&&&
CO&CO&CCCC1C2=CC(O)=C(C=O)C(C)=C2C(=O)C2=C1C=C1C(C)=C(C)C(CC)(C)C2=O&C=C&CC&C=C&CCC&&&
CC1=NN=C(N)S1&CN&FC1=CC(C2CCCCC2)=CC=C1&&&
C[N+]1=CC(C)=C2C3=C4C(=O)C5=CC=C(N6CCN(C)CC6)C=C5[NH]C4=C4C=CC=CC4=C3CC[N+]2=C1N&CN&CC&CN&CN&CCC&CN&N&CN&&CN^CCCCC&&&
CC1CC1(C)C&CC&C&C=O&&CN^NC1=CC=C2OCCOCCOCCOCCOC2=C1&&&
O=CCCC1=CC=C(Br)C=C1&CN&CN&CCCC&CN&N&NC1=CC=CC=N1&&CN^O=CCCC=O&CN&C1CCNC1&CC&O=CO&&&
N#CC1=NC(N2CC3CCNCC32)=CC(N2CCOCC2)=N1&CN&CC&C1CC1&&&
CCN=C(NO)C1=CC=CC(NC2=CC=CC=C2)=C1&CO&CC(=O)O&&&
CC&CO&NC1=CC=CC=C1O&CN&C&C=O&&CN^O=C1CCNCC1C1=CC=C(OC2=CC=CC=C2)C=C1&&&
CCCCCCCCC(C=O)CN(O)C(=O)CN(O)C=O&CN&CN&&&
O=C(CN1N=C(C2=CC=C(F)C=C2)C2=C2CCCCC2)C2=CC=CC=C2C1=O)C(=O)NN=CC1=CSC=C1&&&
NC1=CC(F)=CC(OC2=CC=C([SH](=O)=O)C=C2)=C1&NS&CN&NC1=CC=C(C2CCCC2)C(F)=C1&&&
CC1=CC=C2C(O)=C(C=O)OC2=C1&CN&CN&CCC&CS&O=C1C(S)=C[NH]C2=CC=CC=C12&&&
CC1=CC=C(C2=CC=C(C=NNC(C)=O)C(S)=C2)C=C1&CS&CCC1=CC=CC=C1&&&
O=CCCCCCCCCC(=O)C=O&CN&CN^CN^CC&CN&C[NH+](C)C1CCCCC1&C1NCC2CC12&C[NH3+]&&&O=C1NC(C2=CC3=CC=C(O)C=C3[NH]2)=CC=C1O&&&
CC=O&CO&CO^CN^O=CC1=CC=CC=C1O&NC1=CC([SH](=O)=O)=CC=C1[N+](=O)[O-]&&&NS&C1COCCN1&&&
O=P(O)(O)C(O)CS&CC&CO&CO&CC&C[NH3+]&C[NH+]1CCCCC1&&&
C=O&C&CO&CO^CN^CC&NC1=NC=CS1&CN&&&C1CNCCN1&NS&O=[SH](=O)C1=CC=CC=C1&&&
O=CCCCC(=O)O&CN&CN&C1=CC=C2C(=C1)C1CCC2C2=CC=CC=C21&&&
COC1=C(C(=O)O)C(O)=C(OC)C2=C1CCNC2C1=CC=CC(OC2=CC=CC([N+](=O)[O-])=C2)=C1&&&
CCC1=CC(C2=CC=C(C=O)C=C2)=CC=C1&CN&C1=CC=C(N2CCNCC2)C=C1&&&
CCC&CO&CO&C&C=O&&CC^O=C1CCC2=C(C3CCNCC3)ON=C2N1&CN&CC=O&CO&CO&O=CC1=CC=C(Cl)C=C1F&&&
C=C1C(C)C2(C)CCC3=C(C)C(=O)CC3C1C(O)C2&&&
CCCCCCC1=CC=C(CC2=NC3=CC(OC)=CC=C3N(CC(C)C)C2=O)C=C1&CN&NC1=CC=C2[NH]N=CC2=C1&&&
O=C(O)CN1C=C(S)C2=CC(F)=CC=C21&CS&CCCC1=CC=C2CCC(O)C(N)C2=C1&&&
COC1=CC=C2CC3C4CCC(C5CC(Cl)CCO5)C4CCC3C2=C1&CO&CO&&&
CCCC=O&CN&CN^CN^CCCC&CN&CN&O=CC(O)CCC1=CC=CC=C1&CN&CN&CC(C)CC=O&CN&CN&C&CN&C=O&CC=O&&CO&&CO&CC1=CC=CC=C1&&&
CCC1=CC=C(S(C)(=O)=O)C=C1&CN&CN&CC(C=O)CC1=CC=C(F)C=C1F&CN&C1CCNC1&CC&O=CO&&&
CCCCC&CN&CCC1=CN=C2NCCN2C1=O&CC&CC&CN&NC1=CC=CC(OC2=CC=CC=C2)=C1&&&
COC1=CC=C2[NH]C(C=O)=CC2=C1&CN&CN&C1CCNCC1&NS&O=[SH](=O)C1=CC=C2C=C(Cl)C=CC2=N1&&&
O=C1C=C(N2CCNCC2)C=CC2=NC(S)=NN12&CS&CC1=CC=C(F)C=C1&&&
CCCCC&C=C&CCC&C=C&CC=O&CN&NC1=CC=C(N)C2=C1C(=O)C1=C(O)C=CC=C1C2=O&&&
COC1=CC2=C(C=C1O)C(=O)C1=CC(N)=CC=C1C2=O&CN&CCC&CN&FC1=CC=CC=C1N1CCNCC1&&&
CCCCCC&CO&CO&C&C=O&&CN^CN&NC(C=O)CC(=O)O&&&
CC1=CC=C([SH](=O)=O)C=C1&NS&CN&CCCCCC&CN&COC1=CC=C(N2CCNCC2)C=C1&&&
CC1=CC=CC(C)=C1&C&CN&NC1=CN=CC(C2=CC=C3OCOC3=C2)=N1^CC&&C1CNCCN1&&&
CCC=O&CN&NC1=CC=C(O)C=C1^CC^CO&O=C1CSC(=O)N1&CCC=O&&&CN&CN&CC&C1CCOC1&&&
CO&CO&CCC=O&CN&CN^CC^NC(C=O)CC(=O)O&C1CCCCC1&&&&&
CC1=NOC(C)=C1CC=O&CN&C1=CC(N2CC3CNCC3C2)=C2CNCCC2=C1&&&
CC(C)(C(=O)O)N1C=C(NC2=CC=C(S(N)(=O)=O)C=C2)C=N1&&&
CO&CO&C&C=O&&CN^CN&CC&CN&COC1=CC=C2C3=C(C(=O)CNC3C3=CC=C(F)C=C3)C3=CC=CC=C3N(C)C2=C1&&&
CC(C)CC(=O)CCCCCCC=O&CN&CN^CN^C&CN&C=O&CC=O&&CO^CN&CO&CN&CC1=CC=CC=C1&CCC=O&&&CN&CNC1C2=CC=CC=C2CC1O&&&
CC(=NNC1=CC=NC(C=O)=C1)C1=CC=CO1&CN&NC1=CC=CC=C1[N+](=O)[O-]&&&
CC1=CC=C([SH](=O)=O)C=C1&NS&N&CN&&CN^C&C=O&&CN^NC1=CC=C2[NH]C(C(F)(F)F)=NC2=C1&&&
CC1CCCNC1&CN&CCC1=CC=CC(Cl)=C1&&&
CC1=C(Cl)C=CC=C1NC(N)=S&CN&CC&CC&CC1CC(O)CC(N2C=NC3=C(Cl)N=CN=C32)O1&&&
CCC=O&CN&NC1=CC=CC=N1^CN&&OC1=C(Cl)C=CC=C1N1CCNCC1&&&
CC(C)(C)CC(=O)O&CN&O=C1NCCC12CCNCC2&CN&CCC1=CC=CC=C1&&&
COCN=C(CC#CC1=CC=CC=C1Cl)NC1=CC=CC=C1&&&
COC1=CC=C(OC)C(C2=CC(N)=C2C(N)C=O)=C1&CN&CN&CCCC1=CC=CC=C1&&&
O=C1OCC2=CC=CC=C12&C=C&CC1=C(O)C=CC2=CC=CC=C12&&&
O=C1CSC(NC2=CC=C(Cl)C=C2Cl)=N1&&&
COC1=CC=C2CCCCC2=C1&CC&C&C=O&&CN^CN&CC1=CC=NC=C1&&&
CCCC1=C(O)C=CC2=C1ON=C2CCC(C)C&CO&CO^CO^O=CC1=CC=C(Br)S1&CC1=CC=C(Br)C=C1&&&&&
CCC=O&CN&CN^CN^CC&NS&C1CC1&O=[SH](=O)C1=CC=C(OC(F)(F)F)C=C1F&&&CO&CC1=CC=CN=C1&&&
CC1=CC=C(N2CCNCC2)C(C)=C1&CN&C&C=O&&CN^CN&CCCC&CN&C1COCCN1&&&
CCCCCCCCCCCCC=O&CO&CO&CC1(C)CC(=O)C2=C(C=CC3=C2OC(=O)C=C3C2=CC=CC=C2)O1&CO&CO&CC1=CC=CC=C1C=O&&&
CC1=CC=C(Cl)C=C1[N+](=O)[O-]&CO&CO&CC&C&C1CCCCC1&&CN^CNC&&&
C1=CC=C2CCCC2=C1&CS&SC1=NCCN1&&&
O=C1NC2=CC=CC=C2NC1=O&NS&O=[SH](=O)C1=CC=C(Cl)C=C1&&&
CC=O&CN&C1=CC=C(C2CCNC2)C=C1^CN&&O=C(NO)C1=C(F)C=C(N2CC3CC2CN3)C(F)=C1&&&
COC1=CC=CC=C1N1CCNCC1&CN&CCCCN1C=CN=C1&&&
COC1=CC=C2C(C3=CC=C(N)C=C3)=CC=NC2=C1OC&CN&C&C=O&&CN^CN&C&C=O&&CC^CC1CCN1&NS&O=C1[NH]C2=CC([SH](=O)=O)=CC=C2O1&&&
CC1=C(C2=CC=CS2)N=C(N)S1&CN&CC(C)CC=O&&&
NCCCC=O&CN&NC1CCCC2=CC(O)=CC(O)=C21^CC^CO&C1CCCC1&&&&
CNC1=CC=C(O)C(N)=C1&CN&NC1=CC=C(C=O)C=C1^NS^CN&C[SH](=O)=O&NC1=CC=CC=C1&&&&&
O=C1CC(=O)NN1&C&CN&CN^CC^O=CC1=CN=C(C2=CC=CC=C2)[NH]1&FC(F)F&&&&&
CC&CC&CC1=CC=C(C)C(C)=CCC(C)CC(C)CC(C)C(O)C3OC4(C)OCC3OC(=O)C1=C2O&CO&CO^CO^CC=O&CO&&&CC=O&&&
NC1=CC=NC2=CC(Cl)=CC=C12&CN&CCCCCCC&CN&CN&CC&CS&SS&CS&CCC&CN&CN&NC(C=O)CC1=CC=CO1&&&
CN&N&CN&O=CC1=NC=C(C2=CC=CC3=NON=C23)C=C1^CN&&CC1=NOC2=C1CCOC2&&&
O=C(O)CC1=CC=CC=C1O&CO&CCCCCCO&&&
CC(C)CCC=O&CN&CN^CN^C&CN&C=O&CC(C)CCC(O)CC(C=O)CC(C)C1=CC=CC=C1&&CC^CN&C1CCNC1&CN&CC&C&C&C=O&C=O&&CO^CO&CC(C)C&CC(C)C&&&&&
O=CC1=CC=C(N2C(C3=CC=C(Cl)C=C3Cl)=N[NH]C2=S)C=C1&CN&NC1=CC=CC=C1&&&
CCC&CO&CC1=CC(C)=CC(N2C(=O)C(C3=CC=C(S(C)(=O)=O)C=C3)SC3=CC=CC=C32)=C1O&&&
CC1CCC2C(NC3=CC=C4C=CC=CC4=C3)CC3=NC4=CC=CC=C4C=C3C2N1&&&
O=[SH](=O)C1=CC=C(Cl)C=C1&NS&NC1=CC(C(F)(F)F)=CC2=C1SC(=S)[SH](=O)=C2&&&
O=C(O)CCCC(=O)O&CN&CN&CCN1C=NN=C1&&&
CO&CO&CCC1=C(C=O)C(C2=CC=C(O)C=C2)NC(=O)N1&CO&CO&CCC&CO&OC1=CC=CC=C1&&&
N#CC1=CC=C(C2=CC(N)=CC=C2)C=C1&CN&O=CC1=CC=C(C2=CC=CC=C2)C=C1&&&
CC1=CC(C)=C(C2=C(C(F)(F)F)C=NN2S(=O)(=O)C2=CC=C(C)C=C2)C(C)=C1&C=C&CC1=CC=C(Cl)C=C1&&&
CC&CO&CC1=CC=CC=C1O&CN&CN&CC&C1CCOC1&CC&CN&NC1=NS(=O)(=O)C2=CC=CC=C12&&&
CCCC&CN&N&CN&CCCC&CN&CN&CC1=C(CC=O)C(=O)N2N=C(C3=CC=CC=C3)C=C2[NH]1&&&
O=CC1=CC=C2CNC(=O)C2=C1&CN&CN^CN^CC1=CC=CS1&CC1=CC=CS1&&&&&
CC&CO&CN1CN(C2=CC=C(O)C(C(F)(F)F)=C2)C(=NC(C2=CC=CC=C2Cl)=NO)C1C1=CC=CC=C1C6=NN(C)C(C)(C)C1=O&&&
COC1=CC=C(N)C=C1&N&CN&O=CCC1=CC=CC=C1^NS^CN&CN1C=NC(C)=C1[SH](=O)=O&CN&&&C1CCOCC1&&&
CC1=CC2C(C)(CCC(C)(C)CC3=CC(C)OC32)CC1=O&CC&CCC&C=C&CC1=CC=CC2=CC=CC=C12&&&
CNC1=CC=C(Cl)C=C1&CN&CCCN1C=C2CCCCS(=O)(=O)NC3=CC(O)=CC=C3N12&CO&CN1CCCCC1&&&
CC1=NC2=C(C3=CC=CC=C3C(C)(C)C)C(C3=CC=C(C(N)=O)C=C3)=CC=C2[NH]1&&&
CC1=CC=C(C2=NN=C3NCCN32)O1&CN&C1CCNC1^CN&&COC1=C(F)C=C(C)C=C1F&&&
CCCCCC(=O)O&C=C&CC&C=C&C1CC2CCC1C2&CC&CCC&C[NH3+]&C[NH+](C)C&&&
CC&CN&O=C1CCCCN1&CC&C&C=O&&CN^C1CCNCC1&C&CC&CC1=CC=CC=C1^CC&&CCC1=CC=CC=C1&&&
CC=O&CN&CN^C=C^OC1CCCCC1&CC1=CC=CN=C1&&&&&
CC(C)C1=NC=CC2=C1C(=O)OC1(CCCC1)C2C1=CC=CC=C1&&&
CC1=CC=CC=C1NC(=S)N1CCNCC1&NS&O=[SH](=O)C1=CC=CC=C1&&&
COC1=CC(C(C)C)=CC2=C1C=C(C(C)C)S2&CN&CN&CC(C)CC=O&CN&CN&O=CCCC1=CC=CC(I)=C1&&&
CC1COC(N2C=NC3=C(C(C(F)(F)F)=NN3C3=CC(Cl)=C(Cl)C(O)=C3)C2=O)C(O)C1O&C&CC&CO^CC^CO&CO&CC1=CC=CC(O)=C1&&&&&
O=C(O)C1=CC=C(O)C=C1&CO&CC&CO&CO&CC&CO&CC1=CC=CC=C1O&&&
O=C1C2=CC=CC=C2N(CC#CCO)C(=O)C2=CC=CC=C12&&&
COC1=CC2=C(C=C1OC)C1=NC(C)=NC(C)=C1[NH]2&CN&CN&CCCC1=CC=C(Cl)C=C1&&&
O=C1C2=CC=CC=C2N2C3=CC=[N+](CCC3)C(C3=CN(C4=CC=CC=C4)C4=CC=CC=C34)C(C3=CC=C(F)C=C3)C12&&&
CC&CN&O=C1NC(=O)C(C2=CC=C(O)C=C2)(C2=CC=C(O)C=C2)N1C1=CCNCC1&CN&CCCCCCC=O&CN&CN&CC(C)(C)CC=O&CN&CN&C&C=O&&CO^CO&&&
NC1=NC2=C(C3=CC(Br)=C(O)C=C3C(=O)CC2)S1&&&
O=CC1=CC=CO1&CN&NC(=S)NC1=CC=C([SH](=O)=O)C=C1&NS&NC1=CC=CC2=CC=CN=C12&&&
CC(C)CCC1=CC=C(N)C(C(C)C(=O)O)=C1&CN&CN&O=CC1=CC(C2CC2)=C2C=CC=CC2=N1&&&
CC(=O)N1CCCNC1=S&CN&CN&O=CCN1C=C(F)C(=O)C2=NC(C3=CC=C(C=O)C=C3)=CC=C21&CN&CN&CC(C)[SH](=O)=O&NS&C1CCNC1&&&
CN&CN&C&C=O&&CN^NC1=NC2=NC(C3=CC([SH](=O)=O)=CC=C3N)=NC(N3CCNCC3)=C2S1&NS&NC1=NC=C([SH](=O)=O)C=N1&&&
COC1=CC=C(N)C=C1&N&CN&CC=O^NS^CN&CC1=NC(C)=C([SH](=O)=O)C(C)=C1&CC1CCNCC1&&&&&
CC1=CC=CC(C)=C1OC1=CC=CC2=NC=CC=C12&&&
COC1=CC=C(CC=O)C=C1&CO&CO&CC=O&CN&NC1=CC=C([SH](=O)=O)C=C1&NS&C1CCNC1&&&
COC1=CC=C(C)C=C1C1CCNC1&CN&CCC(N)=O^CC&&C1CCCC1&&&
CC=O&CN&NC1=CC=CC(F)=C1^CN&&C1CCNCC1&CN&CN&C1CCCCC1&&&
C[NH+](C)C&C[NH3+]&CCCC&C[NH3+]&[NH4+]&C[NH2+]C&&C[NH3+]^CCCCCCCCC&CN&O=C1NC(=O)C2=CC([N+](=O)[O-])=CC=C12&&&
CC1(C)CCCO1&CC&CO&CC1=CC=C(O)C(N2C(S)=NC3=CC=CC=C3C2=O)=C1&CS&CC=O&CN&CN&C1CC1&&&
CCC1=C(C)N=C(C)O1&CN&C1CCNCC1&CC&CC1=NN=C2C=CC(C3CC3)=NN12&&&
CC1=CC2=C(CCCC2C#CC2=CC=CS2)C(C)=C1O&CO&CC(C)O&CN&C1CCNC1&&&
CNC&CN&O=CC1=CC=CC(Cl)=C1&&&
O=C1NC2=CC(C(=O)NNCC3=CC=C(O)C=C3)=CC=C2C1=O&&&
CC1=CC(C)=C([SH](=O)=O)C(C)=C1&NS&C1CNCCN1&NS&O=[SH](=O)C1=CC=CC(Cl)=C1&&&
C=CC12CCC(C)=CC1CCC1C2CCC2C(O)CCC12&CC&CCCC(C)O&&&
CC1=CC(C)=NC(NC(N)=S)=N1&CN&CC1=CC=CC=C1&&&
C[SH](=O)=O&NS&CN&CCC=O&CO&CO&CC=O&CN&CN&C1CCCCC1&&&
O=CC1=CC=CN(CC2=CC=CC=C2)C1=O&CN&OC1=C2CCCC2=C(F)C=C1NC1=CC=CC=C1F&CO&CC1=CC=CC=C1F&&&
CC(C)C1=CC(C2=NC3=NC=NC(N4CCNCC4)=C3C=C2C2=CC=C(F)C=C2)=CC=N1&&&
CC(C)C&CO&CO&C&C=O&&CN^NCC1=CN=C(N)C(C2=CC=CS2)=C1&C=C&ClCC1=CC=C2OCOC2=C1&&&
CC1=CC(N)=NO1&CN&C&C=O&&CN^CN&O=CC1=CC=NC=C1O&CO&OC1=CC=CC=C1&&&
CN1CC2=C(C=C(S(=O)(=O)C3=CC=CC=C3)C3=CC(F)=CC=C23)C1&&&
CN1N=CC=C1C1=CC=CC(Cl)=C1&CC&C1CNCCN1&CN&CC1=CC=CC=C1[N+](=O)[O-]&&&
CO&CO&C&C=O&&CC^CC1CCC2(C)C3=CC=C4C(=O)CC4C3CCC12&&&
CC1=CC(=O)C(O)CC1&C1CCNCC1&NS&O=[SH](=O)C1=C[NH]C2=CC=CC=C12&&&
CCC(C)CC(=O)NN=CC1=CC=CC=C1S(N)(=O)=O&CN&CN&C&C=O&&CC^C&C1CCNCC1&CN^CN^C&CC1=CC=CC=C1&C=O&&&&CN^C1CCNC1&&&
CC1CC2=C([NH]C3=CC(Cl)=CC=C23)C2(C)CC1C2=O&&&
C=O&C&CN&CN^CC^CC&C1CCOC2(C1)CCNC2&C1CCOC1&CN&&&C1COCCN1&&&
CC1=NN(C)C(C)=C1N&CN&CC=O&CN&C1CNCCN1&CN&CC&CN&C1CCNCC1&&&
CC1=CC=C2[NH]C(=NC3=CC=C(C)C=C3)SC2=C1&&&
COC1=CC=CC(NC2=C3C=CC=NC3=NC3=CC(O)=CC=C23)=C1&CO&CCC[N+]1=CC=CC=C1&&&
CCCCCCCCCCC&CO&CC1=CC=C(O)C=C1&C[NH3+]&C[NH+](C)C&&&
COC1=CC=CC(C2CC(=O)C3=C(NC4=C(C)C=CC=C4C3=O)O2)=C1&CC&C&C=O&&CN^N&CN&&CN^CCC&CN&C1COCCN1&&&
CO&CO&NC1=CC=CC(F)=C1C=O&CN&CC1=COC(C2=CC=CN=C2)=N1&&&
CN1CCN(C2=NC3=CC=CC=C3N3N=NN=C23)CC1&&&
C#CC1CCC2=CC=CC=C2C1&CN&CN&CC1=CC=CC=C1F&&&
CC1=CC(C)=C(N)C(C)=C1&N&CN&O=CCN1C(=O)C2=CC=CC=C2C(C2=CC=CC=C2)=NN(CC=O)C1=O^CN^CN&CCC&CN&CN&CC&NC1=CC=NC2=CC=CC=C12&CN&&&CN&CC=O&CN&CN1CCNCC1&&&
CC&CO&OC1=C(C=NNC2=CC=CC=C2)C2=CC=CC=C2NCC1&&&
O=CC1=CC=CC(C2=CC=C3N=C(NC4=NC=CC=N4)SC3=C2)=C1&CN&CN&C1CCNC1&CN&CC&C1CCOC1&&&
CSC1=CC=C(C2=CC=C(NC3=NC(SC4=CC=C(Cl)C=C4)=NC4=C3N=N[NH]4)C=C2)C=C1&&&
CCC1=CC=[N+](CC2=CC=C(C[SH](=O)=O)C=C2)C=C1&NS&NC1=CC=CC(OC2=CC=CC=C2)=C1&&&
CC1=C(C=O)SN=N1&CN&O=C1CNCC2=CC=CC=C2N1CC1=CC=C(N2CCNCC2)N=C1&CC&CN&CN&CC=O&C=C&CC1=CC=CC=C1&&&
CC(=O)C1=CC=C(Br)C=C1&CO&CO&O=CC1=CC=C(F)C=C1&&&
CC&CO&CO&C&C=O&&CN^NC(=O)C1=C(N)C2=C(CCC2)S1&&&
C1=CC=C(OC2=CC=C(NC3=NC=C4C5=CC=NC=C5C4=N3)C=C2)C=C1&&&
CC&CN&N&CN&CC1=NC(C2=NC(C=O)=CO2)=CS1^CN^CS&CC&CCN1C(S)=NN=C1C1=CC=C(F)C=C1&&&&&
CC1=CC=C2C(=O)N3CCC(C)=C3C(=O)OC2=C1C&&&
O=CCCS(=O)(=O)C1=CC=C(C2CCNCC2)C(F)=C1&CN&CN^CN^CC1=NN=NN1CC1=CC=CC=C1&CC1=CC=CC=C1&&&&&
CCS(=O)(=O)C1=CC=CN=C1&CN&C1CNCCN1&CN&CCC(CC)CC&CN&CN&CC=O&C=C&CC1=CC=C(Cl)C(Cl)=C1&&&
CC1=C(C=O)SC(C=O)=N1&CN&NC1=CC=C(Cl)C=C1^CN&&NC1=CC=C2OCCOC2=C1&&&
CC&CO&O=CC1=CC=CS1&CN&CN&CC&CN&N&CN&&CN^CC1=CC=CC=C1&&&
CC&CO&CO&NC1=CC=C(C2=NC3=CC=C(C=O)C=C3[NH]2)C=C1&CN&C&C=O&&CC^C1CCC1&&&
O=C(O)C1=CC(C2=CSC(NC3=CC=C(C4=CC=C(C5=CC=CC=C5)C=C4)C=C3)=N2)=CS1&&&
COC1=CC=C(F)C=C1C=O&CN&NC1=CC=CC([SH](=O)=O)=C1&NS&C1CCCNCC1&&&
CC=O&CN&OC1=C2OC3CCC(CN3)C2=CC2=C1OCCO2^CN&&C1CNCCN1&CN&CC(C)O&&&
CC1CN2C=C(C=O)C=C2S(=O)(=O)N1&CN&CN&CCC1=CC=CC=C1&&&
CC1=CC=C(C#CC(C)C#N)C=C1S(N)(=O)=O&&&
COC1=CC=C(C(C)=O)C=C1&C=C&CC(C(C)=NO)(C1=CC=C(OC2=CC=CC=C2)C=C1)C1=CC=C(O)C=C1&&&
CC1=CC2=NC(C)=NC(N)=C2C=C1&CN&C1CCNCC1&CN&CCC1=CC=CC=N1&&&
CC1CC(CC2=CC=CC=C2)=NN1&C&CN&CN^CC^O=CC1=CC2=C(CCCC2)S1&O=CO&&&&&
O=CC1=CC(C(F)(F)F)=CC2=C1OC(C1=CC=CN=C1S2)=NS2(=O)=O&CN&NC1=CC=[SH](=O)C=C1&NS&C1CCNC1&&&
CCC1=CC=CC=C1&CN&NC1=NC=C(C(O)(C(F)(F)F)C(F)(F)F)C=N1&&&
COC1=CC=CC(C=O)=C1&CN&C1=COC(C2=NC(C3CNC3)=NO2)=C1&&&
CC&CN&C1CCNCC1&CC&CC1=CN(C)N=C1C&CN&C1CCNC1&&&
COC1=CC=C(C2=NOC(C)=N2)C=C1&CN&CN&C&C=O&&CN^NC1=CC=CC(C2CN3CCCNCC3O2)=C1&CC&CO&&&
CC1(C)COC2OC3=CC(O)=C4C(=O)OC(CO)=CC4=C3C2O1&&&
O=C(C1=CC=NC=C1)C1=NCCN1&&&
CCCC&CO&CO&NC1=C(C=O)C2=C(CCCC2)S1&CN&O=CCCl^CC&&CC&&&
CC1=CC(N)=NO1&CN&O=CCN1C(=O)OC2=C(C=C(Cl)C([SH](=O)=O)=C2)C1=O&NS&C1CCNC1&&&
CC&CO&OC1=CC=C2N=C(N3CCNCC3)N=CC2=C1&CN&CC1=NC2=CC=CC=C2C(C2=CC=C(Cl)C=C2)N1&&&
NC1=C2CCCC(C3=CC=CC=C3)C2=NN1C1=CC=C(C=O)C=C1&CN&C1=CC=C2SC3=CC=CC=C3NC2=C1&&&
CC1=CC=C(C#N)C=C1NC1=NC=NC2=C(C)N=C(C)N=C12&&&
CCC&CN&N&CN&&CN^CCCC1=CC=C2[NH]C=CC2=C1&&&
O=C(NN=CC1=CN=CC2=CC=CC=C12)C1=CC=CC=C1Cl&&&
O=CC1=CC=C(F)C(F)=C1&CN&C1=C(C2=CN=C3C=CN(C4CCNCC4)C3=C2)CCNC1&&&
O=CC(=O)C1=C(NC2=CC=CC=C2)N(CC2=CC=C(Cl)C=C2Cl)N=N1&CN&CN&O=CC1=C(Cl)C=CC=C1Cl&&&
C=C(C1=CC=CC=C1)C(C)O&CN&NC1=NN=C(C2=CC=C(Cl)C=C2)S1^CN&&C1CNCCN1&&&
CCC1=C(C)SC(C2=CC=C(CC)C=C2)=N1&CS&O=C(O)CC1OC(S)=NC2=CC=CC=C21&&&
CC1=C(Cl)C=CC=C1Cl&CN&CN&CCC1=NC(C2CCCCO2)=NO1&&&
CC1=NN(C2=CC=CC=C2)C(N)=C1&CN&C&C=O&&CN^N&CN&&CN^CC&C1CCOC1&&&
CN1CCC(C2=CC(N3CC(C)CC3C3=CC(N)=NC=C3F)=NC=N2)CC1&NS&O=[SH](=O)C1=CC=C2OCCOC2=C1&&&
COC1=CC=C(Cl)C=C1N&CN&CC1=CC=C(C=O)C=C1[N+](=O)[O-]&&&
CC&CO&CO&C&C=O&&CN^CCC(CC1=CC=CC=C1)C1=CC=C2C(=O)C(N3CCNCC3)=C(C=O)OC2=C1&CS&SC1=NC2=CC=CC=C2S1&&&
OC1=CC=C2C(CCC3=CN=CN3CC3=CC=C(O)C=C3)=CC=CC2=C1&&&
COC1=CC=C2[NH]C(C=O)=CC2=C1&CN&CN&CCCCC&CN&COC1=C2C=NN(C)C2=CC=C1OC1=CC=C(N)C=C1C(F)(F)F&&&
COC1=CC=CC(CC(=O)NN=CC2=CC=C(OC)C=C2)=C1&CN&CN&O=CC1=CC=C(S(=O)(=O)O)C=C1&&&
CN1CC(C2=CC=C(N)C=C2F)N=C(N)NC1=O&CN&CC1=CC=CC=C1^CN&&C1CC1&&&
CO&CO&O=CC1=CC=CC=C1CC=O&CN&CN&CC&O=C1OCCN1C1=CC=C(N2CCNCC2)C(F)=C1&CN&C1CCNC1&CN&CC=O&&&
CC1=CC(C(=O)C2=C(F)C=CC=C2F)=CN1C1=CC=C(N2C=NC(C)=C2C)C=C1&&&
CC1=CC=CC=C1C=O&CN&C1CNCCN1&CN&CCCCCCC&CN&NC1=CC(=O)C2=CC=CN=C2C1=O&&&
CC1=C(C2=NN=CS2)SC(C2=CC=C([SH](=O)=O)C=C2)=N1&NS&C1CCNCC1&CC&CC(N)=O&&&
CCCCN1C(=O)N2C(=O)C(C3=NC(C4=CC=CC=C4O)=NO3)N(C3CC4CC3C4)C(=O)C2C1=O&&&
CC&CO&CO&COC1=CC=C(C2=C3C(C=O)=C([SH](=O)=O)SC3=N[NH]2)C=C1&NS&CN&CCC&CN&CNC&&&
CN(C=C(CCCC1=CC=CC=C1)N(C)C1=CC(OC)=C(OCP(=O)(O)O)C=C1O)C1=CC=C(O)C=C1&&&
CC12CC(C)(CC1O)COC(=O)O2&CC&C&C=O&&CN^NC1=CC=C2[NH]C(=O)[NH]C2=C1&&&
COC1=CC2=C(C=C1N)CC1(C2)CC(=O)C2C(C3=CC=C4OCOC4=C3)C(=O)OC21&&&
CC1=CC=C2C(=C1)C=C(C=O)N2C&CN&NC1=NC(C2=C(Cl)C=CC=C2Cl)=CS1&&&
O=CC1=CC=CC=C1&CN&OC1=CC=C(C2CCNCC2)C=C1&CO&CC&C1COCCN1&CN&CC1=CC=C(F)C=C1&&&
CC1=N[NH]C(C)=C1N&CN&O=CCCC=O&CN&NC1=CC=C(N)C=C1&CN&C&C=O&&CN^CN&CC1=CC=C(C)C(C)=C1&&&
CC1=CC=C(C=O)C=C1C&CN&NC1=CC=C(C2=NC3=CC(C=O)=CC=C3[NH]2)C=C1F&CN&CN&CCC&CN&C1COCCN1&&&
CC&CO&CO&NC1=CC=C(C2=C(O)C(C=O)=C(C3=CC=C(O)C=C3)O2)C=C1&CO&CC&CN&CN&CC(C)(C)C(N)C=O&&&
CN1C=C(C2=CC=C(C(=O)C3=CC4=C(C=C3Cl)OC(C3=CC=C(Cl)C=C3)(C(C)(C)C)C4)C=C2)C=N1&CN&C1CCNCC1&CN&C1CCNCC1&&&
CC1=CC=C(Cl)C=C1C1=NN2C(C(F)(F)F)=CSC2=N1&&&
O=C(NN=CC1=CC(F)=CC(F)=C1)C1=CC=C2[NH]C(C3=CC=CC(C4=CC=CC=N4)=C3)=CC2=C1&&&
CCCCCCCCCCCCC&C=C&CCCCCCC(O)C(O)C1=CC=C(O)C(O)=C1&&&
CC1OC(=O)C2CNCC(C)C=C2C1=O&C=C&CC1=CC=CC=C1^CC&&CC1=CC=CC=C1&&&
CC1=CC=C(C)C=C1&CC&C1CCNCC1&NS&CC1=NOC(C)=C1[SH](=O)=O&&&
CC1=CC=C(O)C=C1C&CO&CC&CO&CO&CC=O&CN&NC1=CC=C(N2CCOCC2)C=C1&&&
CO&CO&C&C=O&&CC^C&CC12CCC(O)CC1C(O)C=C1C2CCC2(C)C(C3=COC=C3)CCC12&&CC^CCC1=CSC=C1&&&
CC(C)(C)C=O&CN&CN&C1CCNCC1&CN&CCC1=CC=CC=C1&&&
CC1=CC=C(C2=CC(C=O)=NO2)C=C1&CN&NC1=CC=C([SH](=O)=O)C=C1&NS&C1COCCN1&&&
COC1=CC=CC(O)=C1&CO&C&C=O&&CN^O=C1NCCC12CNCC2C1=CC=C(F)C=C1&CC&CO&CO&C&C=O&&CN^CN&O=C(O)CCC1=CC=CC=C1&&&
COC1=CC=C(C=O)C=C1&CN&NCC=O&CN&O=C1CCCN1^C=C&&CC1=CC=CO1&&&
CCCCCCCCCCCC1=CC=CC=C1C=O&CO&CO&CC&CN&N&CN&CC^CN&&CCCCC&&&
O=C(NNC(=O)CCl)C1=CC=C(C2=CC=C(C3=CC=CC=C3)C=C2)S1&&&
CC1=CC(C)=NC(SC2=CSC(N)=N2)=N1&CN&O=CCCCCC(=O)O&&&
O=C1NCC(O)C(O)CNC(=O)CCNC(=O)C2CC(O)N2C(=O)CNC1=O&CN&CC(=O)O^CC&&CC1=C[NH]C=N1^CC&&CC1=CC=CC=C1^CC&&C1CCCCCC1&&&
CO&CO&CN1C=C(C=O)C2=CC(C(F)(F)F)=CC=C21&&&
CC&CN&C1CCNC1&CC&CN&CN&O=CC1=CC=CC(C#CC2=CC=CC=N2)=C1&&&
COC1=CC=C(C2=CN(S(=O)(=O)C3CC(O4)C(O)CO3)C(=O)[NH]C2=O)C=C1&CC&CO&&&
O=CC1=CC(F)=C(F)C=C1F&CN&NC1=C[NH]N=C1C=O&CN&C1CCNCC1&CN&C1CCNCC1&&&
COC1=CC(C)=CC(OC)=C1&CN&CN&C1CC2OCCC2CO1&CC&CO&&&
CC1=C(C)C(C)=C2OC(C3=CC=CC=C3)=CC(=O)C2=C1&&&
CC1=CSC(C)=N1&CN&CNC1=NN=C(CC2=CN(C)N=C2CC2=CC=C(F)C=C2)S1&&&
COC1=C(C)SC2=C1C(=O)C1=C2CCNC1C&CN&C1CCNC1&&&
CCC&CN&NC1=NC=NC2=C1C(C1=CC=CC(O)=C1)C1=C(COCC1=O)N2C1CCCCC1&CO&CCC&&&
CNC1=CC(C2=CC=C(C=O)N2C)=CC=C1&CN&CN^CN^CC1=CC=C(F)C=C1&O=CC1=CC=C(N2CCCCC2)C(F)=C1&&&&&
CC(C)C(=O)C1=CC(Cl)=C(O)C(Cl)=C1&CO&OC1COCC(O)C1O&CC&CO&CC1(C)C(O)C(O)CC2C3CCC4=CC(O)CCC4(C)C3CCC21C&CC&C&C=O&&CO^CO&C1CCCC1&&&
CCC&CN&NS&O=[SH](=O)C1=CC=C2C([SH](=O)=O)=CC=CC2=C1&NS&C1COCCN1&&&
CCCCC1=NC(C=O)=C(O)C(=O)N1CC1=CC=C(C2=CC=CC=C2[SH](=O)=O)C=C1&CN&CC1=CC=C(N)C=C1&&&
CC1CCNCC1&CN&N#CC1=CC=C(C=O)C=C1^CC&&CC1=NOC=N1&&&
NCCCC=O&CN&C1CCNC1^CN^CC&CN&C&CCCCC=O&C=O&CN&&CN^N&CN&CC&CN&CN&CCCC(N)=O&NC(=O)NC1=CC=C(C(F)(F)F)C(O)=C1&&&&&
CCCCCCCCCCCC(C)(C)C=O&CN&CN&C1CCNC1&CN&CCCC1=CC=C(C=O)C=C1&CC&C1CCCCC1&&&
COC1=CC2=C(C=C1OC)C1=N[NH]C(C3=CC=NC(N4CCN(C)CC4)=N3)=C1C2&&&
CC&CO&CO&C&C=O&&CC^C1CCNCC1&NS&O=C1CC3=CC([SH](=O)=O)=CC=C3N2CCN1&CN&CC1=CC=CC(Br)=C1&&&
CC=O&CO&CO^CN^O=CC1=CC=C(F)C=C1&CN&&&C1CCNCC1&CN&OC1=CC=CC(Cl)=C1&&&
COC1=CC(N)=C2N=CC=CC2=C1&CN&CC&CO&CC1=CC=C(O)C=C1&&&
O=C1N=C(NC2=CC([N+](=O)[O-])=CC=C2)[NH]C2=C1N=CN2CS(=O)(=O)C1=CC=CC=C1&&&
CC(C)CN1C2=CC(C3=NC4=CC(Cl)=CC=C4[NH]3)=CC=C2C2=CC(N)=CC=C21&CN&C&C=O&&CN^CNC&&&
CC1=CC=CC([SH](=O)=O)=C1&NS&O=C1CCCCCN1&CC&CC=O&CN&CN&CCS&&&
CC1=CC(C)=CC(C2=NN(C3=CC=C(F)C=C3)C=C2C=O)=C1&CN&NC1=CC=C([SH](=O)=O)C=C1&NS&NC1=NC=NS1&&&
O=C(C1=CC=CN=C1)C1=CC=C(Br)[NH]1&&&
CN1CCC(O)(C#CC(C)(C)C2=NC(C(N)=O)=C3C(N4CCOCC4C)=NOC3=C2)CC1&CC&C1CC1&&&
CCC1=NC(C=O)=CS1&CN&N^CN^CN&C1COCCN1&CC1=CC=CC=C1^CN&&&&CC1=CC=CS1&&&
NC1=NC(C2=CC=C(N)C=C2)=CN2C(C3=CSC=C3)=NN=C12&NS&O=[SH](=O)C1=CC=C(Cl)C=C1&&&
CC=O&CO&CO&CC1=C2CC(=O)C3(C)C(O)CC4OCC4C3CC(O)(CC1)C2(C)C&CO&CO^CO^CC=O&CO^CO^CN&O=CC1=CC=CO1&CO&CN&&&NC=O&C&&&C=O&&CO^CO&CC(C)C&&&
CC1=CC=C(C(C)(C)C)C=C1&CN&C1CNCCN1&CN&CC(C)O&CO&OC1=C(F)C(F)=CC(F)=C1F&&&
CC&CO&CO&C&C=O&&CN^N#CC1C(=NN2C(=C1)C(=NC1=CC=C(Cl)C=C1Cl)C(C(=O)O)C(=NO)C(=NNC(N)=S)C2C1=CC=CC=C1&&&
CC1=CC=C2C(=O)NCC2=C1&CN&CCC=NNC(N)=S&&&
COC1=CC=C(C2=C(C(=O)CC(C#N)C3=N[NH]C=C3)C=NC3=CC=CC=C23)C=C1&&&
CC1=NN(CO)C(N(C)C)=C1N&CO&CC(=O)CC1=CC=C(O)C(O)=C1&CO&OC1COCC(O)C1O&CC&CO&&&
CN1C=NC2=CC=NC(C3=CC=CO3)=C21&&&
CC1=CC=C(C=O)C=C1&CN&C1CNCCN1^CN&&NS&O=[SH](=O)C1=CC2=CC=C(Cl)C=C2[NH]C1=S&&&
CC12CC(=O)C=C1CCC1C2C(O)CC2(C)C(=O)C(O)CCC12&&&
O=C(CCC1=CC2=CC=C(Br)C=C2[NH]1)NN=CC1=CC=CC=C1C1=CC=C(Br)C=C1&&&
CCC1=CC2=NN=C(CCC(=O)O)N2C=C1&CN&CN&CC1=CC(C(=O)O)=CC(C(=O)O)=N1&&&
O=CO&CC&C1CCNCC1&CN&O=CCCCC(=O)O&CN&CN&O=CC1=CC=C(O)C=C1&CO&O=CC1=CC=CC=C1O&CO&CC(F)(F)F&&&
O=C(O)CCN1C(S)=NC2=CC=CC=C2C1=O&CS&CC1=CC=CC=C1&&&
CC1=CCC(O)CC1O&C=C&CC&C=C&CC12CCCCC1CCC2&CC&CCCC(C)C&CC&CC1=CC(C(C)(C)C)=CC(C(C)(C)C)=C1O&&&
CCCCC1=CC=C(C2CC(=O)C3=CC(OC)=CC=C3S2)C=C1&C=C&CC1=CC=CC(Br)=C1&&&
#CCCCN=C(N)N(C)CC1=CC=C(N)C=C1&CN&C&C=O&&CC^C1=CSC(C2CCCCC2)=C1&&&
CNC1=CC(C2=CC=C(O)C(O)=C2)=NC2=CC=CC=C12&&&
COC1=CC(C)=C(Br)C(OC)=C1OC&C=C&CC&C=C&CC(=O)O&&&
NC1=CC=C(C=O)C=C1&CN&NC1=CC=C([SH](=O)=O)C=C1&NS&C1CCNCC1&&&
CC1=CC(C)=CC(N)=C1&CN&O=CC=O&CN&CN&CCC1=CC=CC=C1&&&
CC=O&CN&NC1=CC=C(F)C=C1F^CS&&SC1=NC(C2=CC=CS2)=NO1&&&
CC=O&CN&CN^C=C^C&CC1=CC=C([N+](=O)[O-])C=C1&C1CCOC1&&&&CC^CN&FC1=CC(F)=CC=C1N1CCNCC1&&&
CC#CC(C)C(C)(C)O&&&
CCCCC=O&CN&CN^CN^C&CN&C=O&CCCC1=CC=C(C#N)C=C1&&CO&&CO&CC1=CC=CC=C1&&&
O=C1NC(=O)C(C2=CC=C3[NH]C(C4CCCC4)=NC3=C2)(C(F)(F)F)N1&&&
CNC&CN&CC&CS&SC1=NC2=CC=CC=C2[NH]1&&&
COC1=CC=C(C2=CN=C(C3CCCO3)N=C2C2=CC=C(Cl)C=C2)C=C1N&&&
N=C(N)N&CN&CCCCC(=O)O&CN&CN&O=CCCC1=CC=C(Cl)C=C1&&&
CC(=O)NNC(=O)C1=CC([N+](=O)[O-])=CN=C1N1C=CN=C1&CO&CO&CCCN1C=C(Br)C=N1&&&
O=C(O)C1=CC(O)=C(O)C2=C1OC(C1=CC=CC(O)=C1)=CC2=O&&&
CCCCCC&CO&CNC1=CC=C(C=O)C=C1O&CN&C1=CC2CCC1C2&&&
CCCN1C(C)=CC2=CC=CC=C21&CN&C1=CC=C(C2CCNCC2)C=C1&CC&C&C=O&&CN^NC1=CC=C2OCCOC2=C1&&&
CN&N&CN&CCCC1=CC=CC=C1^CN&&CC(C)O&CN&FC(F)(F)C1=CC=CN=C1N1CCNCC1&&&
COC1=CC=CC=C1N1CCNCC1&CN&C&C=O&&CN^CNC1=CC=C(Cl)C=C1&&&
FC1=CC=C(Br)C=C1C1C2=C(C(C3=CC=C(Br)C=C3)C3COCC23COCN3)OC2=CC=CC=C2C1OC(F)(F)F&&&
CCCCCCCC&CN&CN&O=CC1=CC=C([SH](=O)=O)C=C1&NS&C1CCNCC1&CC&O=CNO&&&
NC1=CC=C(C(F)(F)F)C=C1N&CN&CCCC=O&CO&CO&CC=O&CN&O=C1NS(=O)(=O)C2=CC=CC=C12&&&
CCC&CO&O=P(O)(O)OP(=O)(O)OC1=CC=CC=C1&CO&CC&NC1=NC=C(N2CCOC2=O)C=C1F&&&
CC1=CC(Br)=C(N2CCCC(C)C2)C(Br)=C1&CN&NC1=NC=C(O)N=C1&CO&OC1CCCCCC1O&CO&CO&CC&CC&C1CCNCC1&&&
CC1=CC=C(C=O)C=C1&CN&NC1=NC(C2=CC(N)=CC=C2F)C2CC2O1&CC&FCF&&&
CC1=CC(N)=NC(C)=N1&CN&CCC1=CC=C(C)C=C1&CN&C1CCNCC1&&&
CC1=CC=CC(N2C(=O)CC2C#N)=C1&C=C&CC1=CC2=CC=CC=C2S1&&&
CCCCCCCCCCCCCCN1C(C)=C(C)C(=O)[NH]C1=O&C=C&CCCl&C=C&O=C(O)CO&&&
C=O&C&CN&NC1=CC=CC(C(F)(F)F)=C1^CN&&C1COCCN1&&&
CC1=CC=C(N)C=C1Cl&NS&NC1=CC=C([SH](=O)=O)C=N1&CN&CC1=CC=CO1&&&
O=[SH](=O)C1=CC=CS1&NS&CN&CCCC1=C[NH]C2=CC=CC=C12&CN&C1CCNCC1&&&
O=CCC1=CC=CC=C1&CN&NC1CCCC2=CC=CC=C21&&&
CCC1=C(C2=CC=C(O)C=C2)C(=O)OC1=O&C=C&CCO&C=C&CC1=C(C)CC(C)(C)CC1&&&
C=CO&CO&CCCCC1=CC=CC=C1&CC&CC1CO1^CC&&C1CCNCC1&CN&COC1=CC=C2N=C(C)C=CC2=C1&&&
CC1=CC=CC2=C1[NH]C(C1=CN(S(=O)(=O)N3CCCCC3)=C3CCCCC3=C1)=C2CC(=O)O&&&
CNC1=CC(=O)C2=C(C1=O)N1CC3=CC=CC=C3C2N(C)C1=O&&&
CC1(C2=CC=C3C(=O)[NH]C4=C([SH](=O)=O)C=CC=C4C3=C2)OCC(=O)N1C1=C(F)C=CC=C1F&NS&NC1=CC=NC=C1&&&
NS(=O)(=O)ON=CC1=C(Cl)C=CC2=CC=CN=C12&&&
CC(=NNC(=S)N(C)C)C1=CC=CC=C1O&CO&OC1COCC(O)C1O&CC&CO&&&
CN1CCC)(C2=CC(N3N=NC=C3C3=CC=CC(C=O)=C3)=CC=C21&CN&NC1=CC=C([SH](=O)=O)C=C1&NS&NC1=NC=CS1&&&
CCCCCCCC=O&CN&CN^CN^O=CC1=CC=CS1&C1COCCN1&&&&&
CCC&CN&N&COC1=C(OC)C=C2C(N)=CC=NC2=C1&&CN^CCC&CN&NC1=CC=NC2=CC(Cl)=CC=C12&&&
CC1=CN(C2=NC(N)=C3C=CC=CC3=N2)C=N1&CN&CC1=CC=CC=C1&&&
COC1=CC(O)=C2C(=C1C=O)OC1=CC(C)=CC(O)=C1O2&CO&CO&CC=O&CN&CC1=CC=C(C)C(N)=C1&&&
CC&CN&N&CN&O=CC1=CC=CC=C1^CN&&C1CCNCC1&CN&CC1=CC=C(O)C=C1&CO&CCC1=CC=CC=C1&&&
COC1=CC=C(CC=O)C=C1&CN&C1CNCCN1&CN&CC1=CC=CN=C1&&&
CC&CO&CO&C&C=O&&CN^C1CCNCC1&CN&C1CCNCC1&CC&CN&N&CN&&CN^CC1=NN(C)C(C)=N1&&&
O=C1C=CC2(C3=CC=C(Br)C=C3)CC1CC1=CC=CC=C12&&&
CN&CN&CC=O&CN&CN&CC1=C(C=O)C(C2=C3C=CC=CC3=CC=C2Cl)CN2N=C(C=O)C(=O)N12&CN&CNC&&&
COC1=CC=CC=C1C1=NN(C2=CC=C(C(C)C)C=C2[SH](=O)=O)C(C)=C1&NS&CN&C&C=O&&CC^C1=CC2CCC1O2&CC&CC(C)C&&&
CC1=NC2=CC=CC=C2O1&CO&CO&CC&C1CCNC1&CN&CC1=CC=CC=C1&&&
CC&CO&CC1=CC=C(O)C(O)=C1&CO&CC^C=C&&N#CCC1CCNCC1&CN&NC1=CC=CC2=CC=CN=C12&&&
CCCCCCCCCCCCCCCC=O&CO&CO&O=C1[NH]C(=O)N(C2OCC(O)C2O)C=C1[N+](=O)[O-]&CC&CO&&&
O=C1NC2=C(Cl)C=C(Cl)C=C2C1(C1=CC=CC=C1)C1=CC=C2C=CC=CC2=C1&&&
CC1CNC(=O)C2=CC(N)=CC=C2OC(C)CCCCOC1&CN&C^CC^C=O&CN^CN&CN^N&CCCO&NC1=CC=C(F)C=C1&CN&&&&&&&NS^O=[SH](=O)C1=CC=CC=C1&&&
COC1=CC=C(C)C=C1&CN&CN&CC&CC&CC1OCCO1&CN&NC1=CC=CC(F)=C1&&&
O=C(O)C1=CC=C(N2CCNCC2)C=C1&NS&O=[SH](=O)C1=CC=C(C2=C3N=C(C4CC4)N=C3[NH]C(C3=CC=C(C(F)(F)F)C=C3)=N2)C=C1&&&
CCCCN1C=NC2=C1C(=O)N(C)C(=O)N2C&CN&NC1=CC=C(Cl)C=C1Cl&&&
O=C1C(Cl)C2=CC([SH](=O)=O)=CC=C2N1CC1=CC=CO1&NS&CN&CC&CN&C1COCCN1&&&
CC&CN&CN&C&C=O&&CC^CN1CCCCC1&CC&NC=O&&&
O=C(CC(CC1=CC=C(F)C=C1)C(=O)O)C1=CC=CC2=CC=CC=C12&&&
CC(N)C(=O)O&CS&N=C(N)C1=CC=C(S)C2=CC=CN=C12&&&
CCCCC#CC1=[N+](CC2=CC=C(C3=CC(CC4=CC=CC=C4C[N+](=O)[O-])=CC=C3S(C)(=O)=O)C=C2)C=CC=N1&&&
CC1=NC(N=C2NCCCC2C)=C2SC=CC2=N1&&&
NC1=NC(C2=CC(Cl)=CC=C2O)=CN2C(C(F)(F)F)=CN=C12&&&
CCC&CO&CO&C1CCOCC1&CO&CO^CO^CCC=O&CO^CO&&CC=O&CO^CO^C=C&CC=O&CO^CC&&CCC(C)C&CO&&&CC=O&&&
CN&N&CN&C^CN^C=O&CC&&CN^CN&NC1=CC=C(Cl)C(Cl)=C1&FC1=CC=C2OCCNC2=C1&&&&&
COC1=CC(C)=C(C)C=C1C&CN&N&CN&CC1=NC(SC#N)=CN1C^NS&&O=C(O)C1=CC=C([SH](=O)=O)C([N+](=O)[O-])=C1&&&
COC1=CC=C(OC)C(N)=C1&CN&CC&CN&O=C1CSC(=S)N1&C=C&COC1=CC(C)=CC(OC)=C1OC&&&
C=C1C(=O)OC2CC(C)C=CCOC(=O)CCC(CCC(C)C1C)C2O&CO&CO^CO^CCCCC#N&CO^CO&&CC=O&CO^CO&&CC=O&CO^CO&&CC=O&CO^CO^CO&&CC=O&CC=O&CO&&&CC=O&&&
CC(=O)C1=CSC2=C1CCCC2&C=C&CC1=CC=CC2=CC=CC=C12&&&
CS&CS&CCCC(=O)O&CN&CN&C&C=O&&CN^N&CN&CC(=O)O^CN^C=C&BrCCCC1=CC=CC=C1&CC1=CC=CC=C1&&&&&
O=C(NN=CC1=CC=NC=C1)C1=CCNC1&CN&CC&CN&C1COCCN1&&&
CC1CCCN1&CN&N#CCC=O&C=C&CC1=CC=C(C2=NSN=C2N)O1&&&
COC1=CC2=CC=CC=C2C(=O)C1&CC&CO&OC1=CC=CC(O)=C1&CO&CCCC(C)C&&&
CC1=CN(C)N=C1C1=CC=CC2=CC=CC=C12&CO&CO&CC1=CN=C(O)N(C)C1=O&&&
CCC1=CC=C(OC)C=C1OC&CN&CN&COC1=CC=C(N2C(=O)CN=C2C2=CC=CC=C2F)C=C1&&&
CCN1N=C(N2CCNCC2)C=C(N)C1=O&CN&CC1=CC=C(CN2C(=O)C3=C([NH]C4=NC=C(Cl)C=C43)C3=CC=CN=C32)C=C1&&&
O=C1[NH]N=C([N+]2=CC=CC=C2O)C2=CC3=C(C=C12)C=CC1=C3C=CC(S(=O)(=O)O)=C1&&&
CC1=NC=C(CN2C(=O)C3CN(C4=CC=C(F)C=C4)C4=CC(C=O)=CC=C4C3C2)C=N1&CN&CN&CCCC&CN&N&CN&CC^CN&&CCC&&&
CC(=O)C1=CC=C(NC2=NC(C3=CC=C(F)C=C3)=NC3=CC=CC=C23)C=C1&C=C&CC1=CC=CS1&&&
CC&CO&CO&COC1=CC2=C(C(N)=N1)C1=CC=CC=C1N=C2N1COCCOCC1&&&
CC1=COC(C2=CC=C(OC(F)(F)F)C=C2)=N1&CN&C1=CC=C(NC2=CC=CC=N2)C=C1&&&
COC1=CC=C(CC=O)C=C1OC&CN&CN1C(=O)C(Cl)=C(N)N(C)C1=O&&&
CCC&C=C&CC1CC1(C)C&CC&C&C=O&&CN^C1CCNCC1&CC&CCC&CN&CN&C&C=O&&CN^NC1=CC=C2OCCOC2=C1&&&
CC1CC2CC(CO)CC23CCCCC13&CC&CO&CO&CCC(C)(C=O)C(C)C&&&
COC1=CC=C(O)C=C1&CO&CCCC=O&CN&NC1=CC=C([SH](=O)=O)C=C1&NS&CC1CCNCC1&&&
N#CC1=C(CC2=C(Cl)C=CC=C2Cl)N=C2N=CC=CC2=C1N1CCOCC1&&&
C1=CC=C(C2=CN(CC3=CC=CC=C3)C3=CC=CC=C23)C=C1&&&
CC&CN&N&CN&CC^CN&&CC1=CC=C2C(=C1)CC1CCC3=NN4C(=O)NC(C)(C)C4C(C)N3C21&&&
CC1=CC=C(C)C=C1&C=C&CC=O&CN&NC1=CC=CC(C2=CN=C3C(N)=NC=C(N4CCOCC4)C3=N2)=C1&&&
FC1=CC=CC=C1C1CNCCN1&CN&CCCC(=O)O&CC&C1C2CC3CC1CC(C2)C3&&&
N#CC1=CN(CC2=C(O)C=CC3=C2C2=CC=CC=C2S3)C=N1&&&
CC1(C2=C(C#N)N3C(=N)CC3CC2)CN2C(C(C)(C)C)=NC(C3=C4C(=CC=C3Cl)OCC3C(=O)NC(=O)C2C1=CC=NC=C1&CN&CC&CN&C1COCCN1&&&
NC1CSSC1&CN&C^CC^C=O&NC=O&&CC&&C1CCNC1&CN&C&C=O&&CN^NS&O=[SH](=O)C1CC1&&&
NC(=S)CCCC(C(C1=CC=CC=C1)C1=CC=CC=C1)C(=O)C1=CC2=CC=CC=C2C=C1O&&&
CC=O&CN&CC1=C(C)C=C(N2CC3=C(CCNC3)C2=O)C(C)=C1&&&
CC1=CC=C(O)C(Cl)=C1&CO&CCC&CN&N&CN&CC(O)CN^CN&&CC1=CC=CC2=CC=CC=C12&&&
CC1CCC2(OC1)ON=C(C1=CC=C([N+](=O)[O-])C=C1)C2=O&&&
COC1=CC=C(OC)C(N)=C1&CN&O=CCN1C(=O)C2=CC=CC=C2C2=CC=CC=C21&&&
CCCCCCC&CO&COC1=CC(C2C3=CC4=C(C=C3C(N3C=C(C3=CC=CC=N3)C3COC(=O)C23)OCO4)=CC(OC)=C1OC&&&
CCC1=CC=C(S(N)(=O)=O)C=C1&CN&CN&O=CC1=CC2=C(S1)C1=CC=CC=C1OCC2&&&
CN1CCCCC1&CC&C1CC1&CN&CN&O=CC1=C(F)C=CC=C1Cl&&&
N#CCC=O&CN&NC1=CC=C(N)C=C1&CN&C&C=O&&CN^CN&CCC&CN&CN&C&C=O&&CC^C1CCCCC1&&&
CS(=O)(=O)C1=CC=C(C2=C(N)C=C(C3=CC=CC(C(=O)O)=C3)S2)C=C1&N&CN&CC#N^CN&&CC1=CC=CC=C1&&&
COC1=CC(O)=CC=C1C=O&CN&CN&CC&O=C1NCCN1C1=CC=C2C(=C1)OCC1CCCN21&CN&CC1=CC=CN=C1&&&
N#CC1=C(C2C=C(C3=CC=CS3)OC3=CC(OC4=CC=NC5=CC=CC=C35)C2O)C2=C(CCCC2)S1&&&
CN&N&CN&CC=O^CN^CN&CC1=CC=CC=C1&NC1=NN=C(C2=CC=NC=C2)S1&&&&&
O=CC1=COC=C1&CN&CN&O=CCN1N=C(C(F)(F)F)C(C=O)=C1C1CC1&CN&NC1=CC=C(C(F)(F)F)C=N1&&&
COC1=CC=C(N)C(OC)=C1&CN&CC1=C(C=O)SC(=O)N1CCC=O&CN&CN&CC&C1CCNCC1&CN&CC&CO&OC1=CC=C(C2=NN=C(C3=CC=C(C4=CC=C(Br)C=C4)C=C3)O2)C=C1&&&
CC1=CC([N+](=O)[O-])=CC=C1&CN&NC1=CC=C2SC(N)=NC2=C1&CN&CC1=CC=CS1&&&
COC1=CC(C2=CC=C(Cl)C=C2)=CC(C)=C1OC&CN&CN&CC=O&C=C&CC=O&CN&COC1=CC(N)=CC(OC)=C1OC&&&
CC1=CC=CC=C1NC1=NC(=S)NC12CCCCC2&&&
CC(=O)CCCCC1=CC=CC=C1&CN&CN&CCCCC=O&CN&CN^CN^C&CN&C=O&C&&CO^C=O&CO&&CO^CC1=CC=CC=C1&CC1=CC=CC=C1&&&&&
CC=O&CN&N&CN&CCCC^CN&&OC(CCC1=CC=C(O)C=C1)C(O)C1=CC=CC=C1&CO&CCC&C1CCNC1&CN&CCCCC1=CC=CC=C1&&&
CC1=NOC(N)=C1C&NS&O=C(O)C1=C[NH]C2=C(F)C(C3=CC([SH](=O)=O)=CC=C3)=CC=C2C1=O&&&
CCCCCCCC=O&CN&CN&CCCC1=C[NH]C2=CC=CC=C12&&&
NC1=CC(Cl)=C(C=O)C=C1&CN&C1CCNC1&CN&O=S1(=O)CCNC1&&&
COC1=CC=C(C2=NC(C)=CO2)C=C1&CN&N&CN&O=CC1=CSN=N1^CN&&COC1=NN=CC2=C1CCCC2&&&
CC1=C(C(=O)O)SC2=C1C(C1CCCCC1)=C1C(=O)N=C(S)N12&CS&CC1=CSC=C1&&&
O=CC1=CN=NN1CC1=CC=CO1&CN&CCN1C=C(N)C=N1&CN&CN&C1CC1&&&
COC1=CC=C(O)C=C1&CO&CCC&CN&CN&O=CC1=CC=C(N2CCCC2)N=C1C1CC1&&&
CCCCCCCCCCCCCC=O&CN&CN&CCCl&&&
CC1=NN(C2OCC(O)C2F)C(C)=C1Cl&CC&CBr&&&
NC1=CC(C2=CSC(C3OCC(O)C3O)=N2)=CC=C1&CC&CO&&&
CC1=CC=CC(C)=C1Cl&C=C&CC1=NN(CN2C=NC=N2)C(C)=C1[N+](=O)[O-]&&&
NC(=O)C1=CC2=CN(CC3=COC4=CC=CC=C34)C3=CC=CC=C3C2=CC1=O&&&
CC(=O)NN=CC1=CC=C(C2=CSC=C2)O1&CC&O=C1CC2=CC(Cl)=CC=C2N1&&&
O=CC1=NN(C2=CC=C(F)C=C2)C2=C1CS(=O)(=O)C1=CC=CC=C12&CN&C1COCCN1&&&
CN1C(=O)NC2CCNCC21&CC&C^CN^C=O&CC1=CC(F)=CC(F)=C1&&CN&&FC1CCNC1&&&
CC1=CC=C([SH](=O)=O)C=C1&NS&CN&CC1=CC=C(C(=O)O)C(C2=CC=CN=N2)=N1&&&
COC1=CN=C(C)C(Cl)=C1&C=C&CC1=CC=NC=C1&&&
CN&CN&COC1=CC2=C3C4=C(CCN3C(C3=CC=C(Cl)C=C3)=C2C(C)=C1Cl)C(C(C)(C)C)=C(OC)C=C4C1=CC=C(C(C)(C)C)C=C1&&&
COC1=CC=C(OC2=CC=CC=C2)C=C1C=O&CN&CN&C&C=O&&CN^CN&CC1=CN(C(C)C)N=N1&&&
NC1=NC(N)=NC=C1&CN&CCC(=O)O&&&
COC1=CC=C(C)C(OC)=C1&CN&CN&CCCC1=CC=C(Cl)C=C1&CN&CN&C&C=O&&CN^NC1=CC=C(C(F)(F)F)C=C1&&&
C[NH+](C)C&C[NH3+]&CC&C1CC2OCCC2N1&CN&CC1=CC=C(F)C=C1&&&
COC1=CC=CC(C2=CC(C=O)=NN2C2=CC=CC=C2)=C1&CN&NC1=CC=C(Cl)C=C1&&&
CC1=CC=C(C(=O)CC(=O)C2=CC=CS2)C=C1&C=C&O=C1CNC(=O)N1&CN&CC1=CC=CC=N1&&&
CCC1=NOC(C)=C1S(=O)N1C2=CC=C(Cl)C=C2C2=CC(C(=O)O)=CC(C(F)(F)F)=C21&CO&CO&O=CCCCC(=O)O&&&
CO&CO&OC1C=CCCC1&CN&CN&CC(C)(C)CC=O&&&
CC1=NN(C2=CC=CC=C2)C(C)=C1C&C=C&CC1=CC=C(Cl)C=C1&&&
CC1=CC(C=O)=CC=C1NC1=CC=NC(N)=N1&CN&CN^CN^CC&C1CCC1&C1CCOC1&&&&&
CCCCC=O&CN&NC1=CC=C([SH](=O)=O)C=C1&NS&C1CCNCC1&CC&C&C=O&&CN^CN&CC1=CC=CC=C1&&&
COC1=CC(C2C3=CC=C(O)C=C3C3=C(CCC(C)C3)NC3=C2C=NN3C2=CC=CC=C2)=CC=C1O&&&
CN1C=C(C2=N[NH]C3=C2C2=CC=CC=C2[NH]3)C=N1&&&
O=[SH](=O)C1=CC(F)=CC=C1Br&NS&CN&CC&CN&C1=CC=C2C(=C1)COCC1=C2CCNC1&&&
CC(C)C1=NN=C(C=O)O1&CN&CN&CC1=CC=CO1&&&
CCCC(C)C&CO&CC1CCCCC12CC1NC(=O)CC1C(O)CC1C21&&&
CC1CNC(=O)C2=CC(N)=CC=C2OC1&CC&CN^NS^N&CC1=CC=C([SH](=O)=O)C=C1^CN^CN&&&CCCO&&NS&&O=[SH](=O)C1=CC=C2OCCOC2=C1&&&
CN1CCNCC1&CN&O=CC1=CC=C(N=C2C3=C(CCCC3)SC3=CC(O)=CC=C23)C=C1&CO&C1CCCCC1&&&
CC=O&CO&O=C1C(O)=C(C2=CC=C(O)C(O)=C2)OC2=CC(O)=CC(O)=C12&CO&OC1COCC(O)C1O&CC&CO&&&
COC1=CC(C(=O)C(C=O)CC(C)C)=CC(OC)=C1O&CN&CN&C&C=O&&CN^NC1=CC=C(C2=CC=CC=C2)C2=CC=C(O)C=C12&CO&CCC=O&CN&CN&CC(C)CC=O&CN&CN&C&C=O&&CO^CO&CC(C)C&&&
CCC1=CC=C(N2C(=O)C3(C)NC(=O)CC23)C=C1&&&
CO&CO&C&C=O&&CN^CN&O=CCC1=CN2C=CC=CC2=N1&CO&CO&CCCP(=O)(O)O&&&
COC1=CC=C(N)C=C1&CN&O=CCN1C2=CC=CC=C2C2=CC=CC=C21&&&
CN&N&CN&NCCCCC(N)C=O^CN&&C1CCCCC1&&&
NC1=CC=CC=C1N&NS&NC(=S)NC1=CC=C([SH](=O)=O)C=C1&&&
OC1=CC=C(C2=NCCO2)C(C(F)(F)F)=C1&CO&C1CCNCC1&&&
O=CCCCCC1=CC=CC=C1&CN&NC1=CC=C2N=CN=C(N)C2=N1&CN&CC1=CC=C2OCOC2=C1&&&
CC(C)C&CN&NC1=C2C3=CC=CC=C3CNC(=O)C2=C(N)C2=C1C1=CC=CC=C1C2=O&NS&C[SH](=O)=O^CN&&CC&C&CN&CN^CC^O=CCCO&O=C(O)C1=CC=CC=C1&&&&&
COC1=NC=CN=C1C=NO&CO&CC&C1CCNC1&CN&CC1=CC=C(Cl)C=C1&&&
N#CC1=CC=C(N)C([SH](=O)=O)=C1&CN&O=CCCC1=C[NH]C2=CC=CC=C12^NS&&C1CCNC1&&&
CCC(C)CC&CO&COC1=C2C=COC2=C(O)C2=C1C=C(C)C(C)=C2&CO&CC1=CC=CC(C(N)=O)=C1&&&
CCC&CN&O=C1NCC2C1C1CC=CC(O)C(O)N2C1&&&
CC&CC&CCC(C)CC(C)C&CN&CN&CC(C=O)CC1=CC=C(N)C(F)=C1&NS&COC1=CC=C([SH](=O)=O)C=C1OC&&&
CCC1=CC(O)=CC(CC)=C1C(C)=O&CO&CC(=O)C1=CC=C(C2=CC(C)=C(O)C(C(C)C)=C2)C=C1&C=C&CCC(=O)O&&&
CC1=C(C)C=C(C)C(S(C)(=O)=O)=C1&C=C&O=C1CSC(=O)N1&CN&CC=O&CN&CN&CC(=O)O&&&
CC1=CC(C2=C(Cl)C(C(F)(F)F)=NN2C2(C)CCCC2)=NC2=CC=NN12&&&
CC1=NOC(C)=C1&CS&CS&CCC=O&CN&NC1=CC=C([SH](=O)=O)C(Br)=C1&NS&C1COCCN1&&&
CCCN1C=CC=C1C&CO&CO&CN1C(=O)OC2CCCCOC21&&&
C=C1C(OC)=CC=CC(OC)=CC(C2CCCCC2)=CC1=O&CC&CCCC&&&
CCC1=CC=C(OC)C=C1&CO&CO&CC1=C(C=O)C(C2=CC=C(Br)O2)C(C=O)=C(C)N1&CO&CO&&&
O=C1CNC2(CCC2)C(=O)N1&C=C&CC1=CC=CC=C1Cl^CN&&CCO&&&
CN&CC&OC1=C(C2=CC=CC=C2)C=C2CC3CC(C2=C1O)O3&&&
CCC(C)C&CO&CO&C&C=O&&CN^CN&O=CCCC1=CC=CC=C1&CN&CN&CC1CC([N-][N+]#N)CCO1&CO&CO&CC1=CN=NC=N1&&&
O=C1OC(=NN=C2C(=O)NCNC2C2=CC=C(O)C=C2)C2=CC=CC=C12&CO&CC1=CC=CC=C1&&&
CC1=CN(C2=CC=CC=C2)N=C1&CC&CC1(C)OC(=O)C(=CNC2=CC=C(Br)C=C2F)O1&&&
CC1=CC(O)=CC=C1&CO&CCC=O&CN&C[N+]12CCCC(O)(C1)C(C)(C)C2&&&
COC1=CC=C(C2=CC(N)=NN2CC=O)C=C1&CN&CN&CC1=CC(C(F)(F)F)=CC(C(F)(F)F)=C1&&&
COC1=CC=C(C)C=C1&CN&CN&CC(CC=O)=NNC(=O)CC1=CC=C([N+](=O)[O-])C=C1&&&
CO&CO&C&C=O&&CC^C&C=C1CCC2C3CCC4=CC(=O)CCC4C3CCC12C&CC^CC^CC&C&C=O&C=O&&CN&CN^NC1=CC=NC=C1&N&&&CN&CCC^CN^CN&CCC(C)C=O&CN&CN&CC=O&CNC&&&&&
CC1=CC=C(N)C=C1&CN&CCC=O&CS&SC1=NC2=CC=CC=C2S1&&&
COC1=CC(C=O)=CC(OC)=C1OC&CN&NC1=NC2=CC=C(F)C=C2S1&&&
CC1=CC=C(NC=CC(O)C(O)CO)C=C1Cl&&&
CC1=CC=C2[NH]C3=C(COC4)C=C(C=NN3C3=NC(=O)CS3)C2=C1&C=C&CC1=CC=C(C2=CC=CC([N+](=O)[O-])=C2)O1&&&
CCC&CN&O=C([SH](=O)=O)C1=CN=C(N2CC3CC3CC2)N=C1&NS&CN&C&CCC1=CC=CC=C1&&CN^C1COCCN1&&&
CC1(C)CC2(C)CCC3(C)C(=CCC4C5(C)CCC(O)C(C)(C)C5CCC43C)C2CC1&&&
CO&CO&C1=CC=C2[NH]C(C3C4CC5CC(C6C(C6=CC(C(F)(F)F)=CC=C7N=N[NH]5)=CC(C5)C45)C44CC(C3)C4)=NC2=C1&&&
CCCCC1=NC(Cl)=C(CC)N1CC1=CC=C(C2=CC=CC=C2C(=O)O)C=C1&CN&O=C1NC(=O)C2=CC=CC=C12&&&
C=O&C&CN&CN^CN^CCC(C1=CC=CC=C1)C1=CC=CC=C1&CN&&&CCCCCCCC(=O)NO&CS&SC1=CC=CC(Cl)=C1&&&
OCC1=CC(C2=CN=CC(C3=CC=C(C=O)C=C3)=C2)=CC=C1Cl&CN&CN&CC&CN&C1COCCN1&&&
NC1=CC=C(S(N)(=O)=O)C=C1&CN&O=CC1=CC=CC=C1&&&
CCCCCCCCCCCC=O&CN&CN&CC&NC1CCC(O)C1&CO&CO&OC1COCC(O)C1O&CC&CO&&&
CC&CO&CC1=CC=C(O)C=C1&CS&NC1=NN=C(S)S1&CN&CC=O&CO&N#CC1=CC=CC=C1O&&&
CC1CCC2CC(O)CC3C2(C)CC13&CN&C1=CC=C2NCCCC2=C1&&&
NC1=NN=C(S)S1&CS&CC=O&CN&C1CNCCN1&CN&O=CC1=CC=CO1&&&
CC&CO&CCC1=CC=C(O)C(O)=C1&CN&CN^CO^C&CC&C=O&&&&CN^CN&CC1=CC=CN=C1&&&
CC&CO&NC1=CC=C(O)C=C1&NS&O=[SH](=O)C1=CC=CC2=NON=C12&&&
CCCC(=O)C1=C(C2=CC=CC=C2)OC(C2=CC=CC=C2)=N1&&&
COC1=CC=C(Br)C=C1N&CN&NC1=C(C=O)C2=C(CCCCC2)S1&NS&CC1=CC(C)=C(C)C([SH](=O)=O)=C1C&&&
CC(C)C1=CC=C(C#N)C=C1N1CCN(C2=NC(C(F)(F)F)=C3C=CC=CC3=N2)CC1&&&
CC1CC(C2=CC=C(Cl)C=C2)C2C3=CC(O)=C(O)C=C3CCN12&&&
CC&CO&CO&C&C=O&&CC^O=C(C1=CC=C2OP(=O)(O)NCC2=C1)C1=CC=CC=C1&CO&CC(C)C&&&
NC1=C(C(=O)NN=CC2=CC=CC=C2)[NH]C2=CC=CC=C12&&&
COC1=CC=C(C2CC(=O)CC(C)C2)C(OC)=C1&CC&C&C=O&&CN^NC1=CC=CC([N+](=O)[O-])=C1&&&
CCC&CO&CCCC1=CC=C(C#CC2=CC=C(O)C=C2)C=C1&CN&C1COCCN1&&&
O=C1C=C(C2=C[NH]N=C2)C=C(O)N1C1=CC(O)=CC(O)=C1&&&
CC1C(O)CC2C2(C)CCC3=CCCC3C12&CC&CN&NS(N)(=O)=O^CC&&CC(O)CC(C)O&&&
CC(C)O&CC&CC1=CC=CC(C)OC(=O)C2C(O)C(C)C3OC(=O)CC3C(O)CN(C)C(=O)CN(C)C(=O)CN(C)C(=O)CNC(=O)C(=O)C2(C)OC1=O&C=C&CC1=CC=C(C=O)C=C1^CC&&CC1=CC=CC=C1&&&
O=CCC1=CC=CC=C1&CN&BrC1=CC=C2N=C(N3CCNCC3)SC2=C1&&&
O=C1N=C[NH]C2=C1N=C(S)N2C1OCC(O)C1O&CC&CO&&&
CC1NCCC2=C1C=C1C(C=O)=CN=C2S1&CN&CN^CN^CC&O=CC1=CSC=N1^CC^C1CC1&&&O=CO&&&&&
CCC1=CC=C(C(=O)NN=CC2=NN=NN2CC)C=C1&CO&CO&CC1=CC=C([N+](=O)[O-])C=C1&&&
CCCCCC&CN&CN&CC(C)O&CO&OC1=CC=C(NC2=C3C=CC=CC3=NC3=CC(F)=CC=C23)C=C1&&&
C=O&C&CN&CN^CN^CC&NC1=CC=CC=C1&FC(F)(F)C1=N[NH]C(C2=CC=C3C(=C2)CCCC3N2CCCC2)=C1&&&&&
CC1OC(=O)C2C1CCC1C(C3=CC(C(=O)O)=CC(O)=C3)OC(=O)C12&&&
O=CN(C1=CC=CC=C1)N1N=C(C(F)(F)F)C=C1C(=O)CC1=CC=C(Cl)C=C1&CN&C1COCCN1&&&
CC=O&CN&NC1=C(Br)C=CC=C1Br^CN&&C1CCCNCCC1&&&
CC=O&CN&CN^C=C^C1CCNCC1&CC&CN&C=C&CN1C(=O)CC2=C1C=CS2&C&&&C=O&&CO^CO&CC1=CC=CC=C1&&&
CC1=CC=C2C=C3C=C(C=O)[NH]C3=CC2=N1&CN&NC1=CC=CC=C1&&&
COC1=CC(N2CCNCC2)=CC=C1C1=CC=CC(C=O)=C1&CN&NS^CN^C[SH](=O)=O&O=CC1=CC=CO1&&&&&
CCC(C)CC(C)C=O&CN&CN^CN^C&C1CCNC1&C=O&CC&&CO^OC1=CC=CC=C1&OC1=CC=CC=C1&&&&&
CC&CO&CC1=C(NC2=CC=C(O)C=C2)C(=O)C2=C(O)C=CC=C12&&&
CC(C)CC=O&CN&CN^CN^C&C1CCNC1&C=O&CC&&CN^C&NC1=CC=CC(F)=C1F&C=O&&&&CN^C1CCNC1&CC&C&C=O&&CN^CN&CCC(C)CC=O&CN&CN&CC(C)CC=O&CN&CN&CC=O&CN&CN&C&C=O&&CN^C1COCCN1&&&
N#CC1=CC=CC2=C1[NH]C(C1CCC3(CC1)OCCCO3)=C2C(O)C1=CC=CC2=CC=CC=C12&&&
N#CC1=CC=CC(C2=NN=C(S)O2)=C1&CS&CCC1=CC=CC=C1&&&
O=C1OC2C3=CC=CC=C3NN(CC3=CC=CC=C3)C2(C(=O)O)C1O&&&
CC1=CC(Br)=C(S(C)(=O)=O)C=C1&CN&CN&CC1=CC=CC(C2=CC=C(C3=NC(C(N)C=O)=N[NH]3)S2)=N1&&&
C=C(C)C&CO&CO&CC1(C)CCC2CCC3(C)C(=CCC4C5(C)CC(=NO)C(C)(C)C5CCC43C)C2C1&&&
CCCC=O&CO&CO^CN^N#CC(C=O)C1=CC=CC=C1&CN&&&CC(O)CC=O&CN&CN&O=CC1=CC=CC(Cl)=C1&&&
CC1=CC=C(N2C(S)=NC3=CC=NC=C32)C=C1&CS&CC=O&CN&CC1(C)NC(=O)NC1=O&&&
COC1=CC=C(C=O)C=C1&CN&NCC=O&CN&C1CCNCC1^C=C&&COC1=C2CCCC2=CC=C1&&&
CCCCC&CN&N&CC(C)CN1N=C(C2=C(C(N)=O)C(N)=CC(F)=C2F)C2=CC(N3CCCC(N)C3)=CC=C21&&CN^CC&CO&SC1=CC=C(Cl)C=C1&&&
CCCCCCCCC(C)(C)C=O&CN&CN&CCCC&CN&NC(=O)C1=C[NH]C2=CC(N)=CC=C12&&&
CCCCC(=O)O&CO&OC1=CC=C(OC2=CC=C(O)C=C2)C=C1&&&
CC1=CC=C(C(F)(F)F)C=C1C1=CC=C(C=O)C=C1&CN&CN&CC&CN&C1COCCN1&&&
O=C1C=C(S)C2=C(O)C(O)=CC(O)=C2O1&CO&CC1=CC=CC=C1^CS&&CC1=CC=CC=C1&&&
CC1=CC=C(N)C=C1[SH](=O)=O&CN&CC=O^NS^CN&CNC&CN&&&CC1=CC=C(C2=CC=C(C3=NC=CS3)C=C2)C=C1&&&
FC1=CC=C(N2C(CN3C(C(C4=CC=CC=C4)C4=CC=C(Cl)C=C4)=NN=C3C3=CC=CC=C3)=NC3=CC=CC=C32)C=C1&&&
COC1=CC=C(C=O)C=C1&CN&CC1=C(C=O)SC(N2CCNCC2)=N1&CN&NC1=CC=CC=C1&&&
N#CC1=CC=C(CC=O)C=C1&CN&NC1=CC=C(Cl)C(Cl)=C1^CN&&NC1=CC=C2C=CC=CC2=C1&&&
CC&CO&CO&O=CC(CC1=CC=CC=C1)C1=CC=CC=C1&&&
COC1=CC(C=O)=CC=C1O&CN&NC1=CC=CC(C2=CC=CC(N)=N2)=C1&CN&O=CC1=CC=C(F)C=C1F&&&
COC1=CC(C(N)=O)=CC=C1C=O&CN&O=S(=O)(N1CCCCC1)N1CCNCC1&&&
CC[SH](=O)=O&NS&CN&CC=O&CN&CN1CCCCC1N1C=NC=N1&&&
CC(C)C&CO&CO&C&C=O&&CN^NC1=NC(N)=NC(N)=N1&CN&CCC1=CC=CC=C1&&&
CC&CN&N&CN&CC=O^CN^CN&CC1=NC(=O)[NH]C(O)=C1[N+](=O)[O-]&C1COCCN1&&&&&
CCCCC=O&CN&NC1=CC=CO1^CN&&C1=CC(C2CNCCO2)=CC=N1&&&
CC1CNC(=O)CCCN2C=C(COC1)N=N2&CC&CN^CN^N&CCCO&CN&&&&CN^C&C=O&&CN^NC1=CC=CC(C(F)(F)F)=C1&&&
COC1=CC=CC(C#CC2=CC=C(Cl)C(C(=O)O)=C2)=C1&&&
COC1=C(C=O)SC2=C1C(=O)N(C)C=N2&CN&NC1=CC=NC=C1&&&
CC(C)(C)C1=CC=C(N2C=CC=C2)C=C1N=C1COC2(CCCC3=CC=CC4=C3C(=C3C=CC=CC3=C3C(NC4CCC4)C=NN32)C2=CC=C(Br)C=C2OC1=O&&&
CC1CCCCC1=O&CC&C&C=O&&CN^NC1=CC=C2OCOC2=C1&&&
CSC1=NC2=CC=CC=C2C(O)=C1CC1=CC=NC=C1&&&
O=C1CSC(C2=CC=CC=C2Cl)N1C1=NC2=CC(Cl)=C(Cl)C=C2S1&&&
O=CCCS(=O)(=O)C1=CC=CS1&CN&CN&CC&CO&OC1=CC=CC(Br)=C1&&&
CCC(C=O)C1=CC=C(O)C=C1&CN&CN&O=CCC1=CC=CS1&CN&CNC1=CC=CC=C1&&&
CC&C=C&CCC=O&CN&COC1=CC=C2CCNC2=C1&CO&CO&CSC1=CC=C(C)C(OC)=C1^CC&&CCC=O&CO&CO&&&
CC1CC=C2C3=C(CCC21)C1=CC(Br)=CC=C1[NH]3&CC&CC=O&CN&NC1=CC=C(N2CCOCC2)C=C1&&&
CNC&CN&CC&C1CC2CNCC2C1&CN&O=CC1=CC=CC(Cl)=C1Cl&&&
CCCCCC&CC&CC1COC(C)C2OC(=O)OC2C=CCCC(C)=CCCOC(=O)C(O)C=CC(O)CC(O)C=CC=CCF1&CO&CO&&&
C=O&C&CN&C1CNCCN1^CC^CN&C1=CC=C2NCCC2=C1&CC1=CC=C2C=CC=CC2=C1&CN&&&CC(O)C1=CC=C2OCOC2=C1&&&
CC&CO&CCC1=CC=C(C(=O)O)C=C1&CN&CN&CC1=CC=NC=C1&&&
CCCC1=CC(C2=CC(Cl)=CC=C2O)=NN1CC=O&CN&N&CN&&CN^CC&CC1CNC(=O)C2=CC=CC(N)=C2OC1&CN&O=CCCCCC(=O)O&CN&NC1=CC=CC=C1&&&
CC1=CC=C(N2CC3C(C4=CC=C(C)C=C4)OCC3C2)C=C1&&&
NCC1=CC=C(N)C=C1&N&CN&CC1=CC=C2OCOC2=C1^NS&&C[SH](=O)=O&&&
COC1=CC=C(C=O)C(OC)=C1C(C)C&CN&CN&CCC&CN&O=C1[NH]C(=O)N(C2CCCNC2)C=C1C=CC1=CC=CC=C1&&&
COC1=CC(N(C)C)=CC(OC)=C1N&CN&O=CC1=CC=C([SH](=O)=O)C=C1^NS&&CN&CC1=CC=CC=C1&&&
C=O&C&CN&CN^CN^CCC&CN&CN&O=C(O)CCC1=CC=CC=C1&NC1=CC=CC=C1&&&&&
CCCCCN1N=CN(C2=CC=C(F)C=C2)C2=C(C=C(C3=CC=C4OC(CC5=CC=C(OC)C=C5)=NC4=C3)S2)C1=O&CS&CS&&&
CC&CO&[C=C&COC1=CC=C(CN2C=C(C=NNC(C)=O)C3=C(C=NN(CN4C(=O)COC4=O)C3=O)C2=O)C=C1&&&
COC1=CC=CC(C2=CC=C(C=NN3C(C4=CC=CC=C4[N+](=O)[O-])=C(C4=CC=C(F)C=C4)N(C4=CC=CC=C4)C3=S)C=C2)=C1OC&&&
CCC1=CC(C(=O)O)=C2C(=C1)N(CC=O)C(=O)C1=CC=CC=C12&CN&C1COCCN1&&&
CCN1N=CC2=C(SC(C=O)=C2C2CCN(C)CC2)C1=O&CN&C1COCCN1&&&
CC#CC&CN&O=C1NC(=O)C2(CCC(O)CC2)C12CCNC2&CN&C1=CC=C(CC2=CC=CC=C2)C=C1&&&
CC1CC(C2=CC=C(Cl)C=C2)C(=O)N1C&CN&CN1CCCN(C(=S)S)CC1&&&
CO&CO&CC(=O)C1=CC=C(C(C)(C)C)C=C1C1=CC(C=O)=CC=C1&CC&C1CCNCC1&CN&CC1=C(C(=O)O)C2=C(CCCC2)N1CCCC=O&&&
CC(N)=O&C=C&CC1=NC(C2=CC=C(O)C(O)=C2)=C(C2=CC(O)=C(O)C(O)=C2)O1&CO&OC1COCC(O)C1O^CO^CC&CCC1=CC=C(O)C=C1&CO&&&&&
CCC(C1=CC(C)=NO1)C1=(C)[NH]N(C2=CC(C(F)(F)F)=CC=C2C=O)C1=O&CN&CN&CC&O=C1COCCN1C1=CC=C(C(F)(F)F)C=N1&&&
NC1=CC2=C(C=C1N(C1CCCC1)C(=O)C(Cl)=C2C1=CC=CC=C1)C1=CC=CC=C1&&&
CC1(C)OC2=CC=C(C#N)C=C2C1=O&C=C&CC1=CC=C(Cl)C=C1&&&
COC1=CC=C(F)C=C1N&CN&C&C=O&&CN^CN&O=CC=NO&CO&CC1=CC=CC=C1&&&
CC12CCC(=O)C(O)=C1C(O)C1C2CC(O)C2(C)C(O)=C(C3=COC=C3)CCC12&&&
CC1(F)CC2=C(C=C(CCC(=O)O)S2)C(=O)O1&&&
CCCC(=O)CC(C(=O)CCC(C)(C)C=O)C(CC1=CC=C(Cl)C=C1)C(C)CCCCCC=CC(C)C(C)C&CO&CO&CC=O&CO&CO&CCC&CO&CO^CO^CC=O&CO&&&CC=O&&&
CC1=CN=C(N)N=C1N&CO&NC(=O)C1=CC2=CC=CC=C2OC1^CN&&CCC1=CC=CC=C1&&&
CCCCCCC(=O)O&CO&O=P(O)(O)C(C1=CC=CC=C1)P(=O)(O)O&&&
O=C(O)CCC1=CN(S(=O)(=O)C2=CC=C(F)C=C2)C2=CC=CC=C12&&&
CC(=O)NN=CC1=CC=C(Br)C=C1&CO&OC1=CC=CC=C1&&&
CONC(=O)C1=C(N)SC2=C1CCN(C1=C(F)C=NC3=C1SC(Cl)=C3C(C)(C)C)CC2(C)C&&&
CC=O&&&
CN1CC2(CCCCC2)OC1=O&C&CC&CCC1=CC=CC=C1^CC&&CCC1=CC=CC=C1&&&
CN1CCCC1=O&CC&CN&CN&CC=O&CN&NC1=CC(Cl)=CC(Cl)=C1&&&
COC1=CC=C2C(C(C)O)=CC(C3CC(C4=CC=CC=C4)C4=C(C(=O)O)=C(C(C)C)CC4C3=O)=NC2=C1&&&
NC1=NC(N)=C2C(=N1)CCC1=CC=CC=C12&&&
CC1=CC=C(C)C=C1&CN&C1CNCCN1&CN&CC1=CC=CC(C(F)(F)F)=C1F&&&
CC(C)(C)C1=CC=CC(C(C)(C)C)=C1N1CCNCC1&CN&C&C=O&&CN^NC1=CC=C(O)C=C1F&CO&CC&CN&C1COCCN1&&&
CC(=O)NN=CC1=CC=C([N+](=O)[O-])O1&CS&SC1=CC=CC=C1&&&
COC1=CC=C(C2CCCCN2)C=C1&CN&CC&C1CCNC1&CN&CC1=NN=N[NH]1&&&
CCCCCN=C1CCCCCC1C&CC&CC^C=C^CO&CCCCCCC&CO&&&NC1=C(F)C=C(C=O)C=C1F&&&
CCCC1=CC=C(C(C)(C)C)C=C1&CN&CN&C&C=O&&CN^NS&CCC1=NC(C)=C(C)S1&&&
O=C1NC(=O)C2(CCCC3=CC(O)=C([SH](=O)=O)C=C32)N1&NS&CN&CC(F)(F)F&&&
COC1=CC(C(=O)NN=C2C(=O)N=C3[NH]C4=CC=CC=C4N32)=CC=C1N&CN&CNC&&&
CCCC&CN&CN&O=CC1=CC=CC(N2N=C(CC3=CC=C(F)C=C3)C3=C2CCC3)=C1&&&
CCCCCCCCC&CO&CO&CCC&CO&CO^CO^NCCCCCCC=O&CO&&&CCCCCCCCCCCCC=O&&&
CC1=NN(C2=CC=CC(P(=O)(O)O)=C2)C(C2=CC=CC=C2)C1&&&
CCC1=CC=CC2=C1OCCC2&CC&C&C=O&&CN^CN&CC&C1CC2CCC1C2&&&
COC1=CC=CC(C)=C1&CN&CN&NCC=O&CN&CC1=CC=C(C#N)C=C1^C=C&&CC1=CN=CC=N1&&&
CCC&CC&CC1COC(=O)C(C)OC2(C)CCC(C)(O)C(O)C=COC(=O)CC(O)C12&CO&CO&CC1CCC(O)CO1&CN&CNC&&&
CO&CO&CC=O&C=C&CCC&&&
CCCC1=CC=CC=C1&C=C&CC=O&CO&CO&CC1=CC2(C)OCC(O)C(C)C2C(O)C2C(C)C(=O)C(C)=CC2C1&&&
C=C(C)CBr&&&
COC1=CC=C(CC(C)C(C)C)C=C1&C=C&CC(=O)O&&&
CNC1=CC=C(N)C=C1&CN&O=CC1=CN2C=C1C(=O)N(CC1=CC=CC=C1)C2=O&&&
CN1C(C2=CC=CC=C2Cl)=C(C=O)CC(=O)N1C&CN&NC1=CC=CC(C2CCCCC2)=C1&CN&CN1CCNCC1&&&
NC1=NCC(=O)N1&CC&CCC1=C[NH]C2=CC=CC=C12&&&
CCC(C)CC(=O)NNC(=O)CC1=C[NH]C2=CC=CC=C12&CN&CN&NC1=CC=C(C=O)C=C1&CN&O=CC1=CC=CN=C1&&&
COC1=CC=C(N2C(C)=C(C3=CC=CC=C3)N3C(C4=CC=CC=C4)=NN=C3S2(=O)=O)C=C1&&&
CC1=CC=C(C)C(C)=C1&CN&C1CCNCC1&CN&O=CC1=CC=C(Br)O1&&&
O=CC1=CC=C2NC(=O)CC2=C1&CN&C1=CC(N2CCNCC2)=C2OCCOC2=C1&&&
CC1=CC=C(C)C(N)=C1&CN&C&C=O&&CN^N&CN&CC1CCCCC1^CN&&C1CC1&&&
CCC(C)N1C(=O)C2=C(Cl)SC3=CC=CC=C2N(C)C1=O&&&
C#CCCCCCCCC&C=C&CCCCCCCCCCCCCCCC=O&CO&CO&CC&C&O=C1NC2CSCC2N1&CN^CO^COC1=CC=CC=C1&CO&&&&&
O=CC1=CN(CC2=CC=C(F)C=C2)C2=C(SC=C2)C1=O&CN&CN&O=S1(=O)CCCC1&&&
CC1=CN=C(NC2=C(C(N)=O)[NH]N(C3CCCC3)C2=O)N=C1&&&
CC1=CC(N)=NN1C1CCCCC1&CC&O=CO&&&
CC(C)(N)CC1=C[NH]C2=CC=CC=C12&CO&CO&CCCC1=C[NH]C=N1&&&
NC1=C2C(=CC=C1)N=C1COC=C1C2O&CN&CC1=CC=C(C2=NC=C(C(F)(F)F)S2)C=C1F&&&
CC&CO&CO&CC1=C(C=O)C(C2=CC=CC=C2)=C(C=O)N1CCC1=CC=CC=C1&CO&CO&&&
O=C1C2=CC=CC=C2S(=O)(=O)C2(O)C3=C(O)C=CC(O)=C3OC12&&&
C=CCCCC(C)(C)C1=CC=CC=C1&&&
CC1(C2C3=CC=CC=C3C(=O)N2C)N=NN=C1N&&&
CC(CCCCCCCC(=O)CCCN=C(C=O)CCC(C)C&CN&CN&CC(=N)N=C(N)NC(=N)N&&&
CC=O&CN&CN^CO^C1CCOCC1&O=P(O)(O)CO&&&CO&CC(O)CO^CO&&CC1=CC=C(O)C=C1^CO^CN&OC1=CC=C(N2CCOC2=O)C=C1&CN&&&CC&CN&N&CN&CC1=CC=C(Cl)C=C1^CN&&CC1=CC=CC=C1&&&
CC1=NOC(C)=C1[SH](=O)=O&NS&CN&C1CCCCC1&CC&C&C=O&&CN^CS(=O)(=O)C1=CC=CC=C1N1CCNCC1&&&
O=CC1=CC=C2OCOC2=C1&CN&C1CNCCN1&CN&CC[SH](=O)=O&NS&C1CCNC1&&&
CCCO&CN&NC1=NC=NC2=CC=C(C(F)(F)F)C=C12&&&
NCCCCCC(N)=O&CN&CN&NCCC=O&&&
CCCC1=CC=C(CN)C(OC)=C1&&&
CC1=CC(NC2=CC(N3CCNCC3)=NC(C)=N2)=N[NH]1&CN&CC&C1CC1&&&
CCC1=CC=C(F)C=C1&CN&NC1=CC=C(C2=C(Br)[NH]C3=CC(Br)=CC=C23)C=C1&&&
CC=O&CN&CN&CC=O&CN&C1CCNCC1&CN&N&CN&O=CCN1N=NC2=CC=CC=C21^CN&&CC1=CC=C2OCOC2=C1&&&
O=[N+]([O-])C1=CC=C2N=CC(NN=CC3=CC=C(O)C=C3)=CC2=C1&&&
CCC1=CC(C(=N)N)=C(O)C(C2=C(C)[NH]C3=CC=C(OC)C=C23)=C1&NS&O=[SH](=O)C1=CC=C2CCCNC2=C1&&&
NC1=NC2=CC=C3N=C(C4=CC=C(F)C=C4)C=CC3=C2S1&&&
CC=O&CC&CC12CCC(=O)C=C1CCC1C2CCC2(C)C(O)CCC12&CC&CC1=CCC2(C)CCCCC12&&&
CC&CC&CC1CNC(C)C(O)C(C)(O)COC(=O)C2(O)OC3CCNCC3CCC2COC1&CN&CCCC1=C[NH]C2=CC=CC=C12&&&
CC1=C(C)OC(C2=CC=CC(C(F)(F)F)=C2)=N1&CO&OC1=CC=C(C2=C3C=CC=CC3=NC3=CC=CC=C23)C=C1Cl&&&
CC1CCC2C(CCC(O)C2(C)C)C2C=CC3C(C)(C)C(=O)OC3C12&CC&C&C=O&&CN^CN&CC&C1CC1&&&
COC1=CC=C(C)C=C1[SH](=O)=O&NS&CN&CC=O&CN&CC1=NN=C(N)S1&&&
C=O&C&CN&CN^CC^CC&O=C1[NH]C=C(N2CCCCC2)C=C1C1=CC(C2CCC2)=NC=C12&CO&&&OC1=CC(F)=CC(F)=C1&&&
O=CC1=CC=C2N=C(NC3=CC=C(Cl)C=C3)C=C(C(=O)O)C2=C1&CN&CN&CC1=CC=CC=C1&&&
CCCCN1C(C(C2=CC=CC=C2)C2=CN(C3=CC=CC=C3)N=C2C)=N[NH]C1=S&&&
O=C1CSC(=O)N1&CC&OCC1=CC=CO1&&&
CC(=O)C1=CC=CC=C1&C=C&CC1=CC=CC(C)(C)NC(=O)CC2=CC=CC=C2OCC2=CC=CC(C(F)(F)F)=C2)C2=CC=CC=C2C1&&&
CCC=O&CN&O=[N+]([O-])C1=CC=C2NCCC2=C1^CS&&N=C(S)NC1=CC=C(Br)C=C1&CN&CCC1=CC=C(F)C=C1&&&
COC1=CC(CN2C=CN=C2C)=CC(OC)=C1OC&&&
O=CO&CC&C1CC1&CC&C&C=O&&CN^CN&O=CCCO&CN&CN&CCC1=CC=CC=C1&&&
O=C1C2=CC=CC=C2N2CCCCSSC3=CC=CC=C3CSSC12&&&
CC&CO&CO&CC=C=O&C=C&CC1=CN(C)C(=O)C(C)=C1C1=CC=CC=C1O&CO&CCC&CN&CNC&&&
CC(=O)NN=CC1=CC=C([SH](=O)=O)C=C1&CN&C1CCNC1^NS&&C1CCCNCC1&&&
CC1(C)CC(=O)C2=C(C1)N(NC(=O)C1=CC([N+](=O)[O-])=CC=C1Cl)C1=C2C(=O)CC(N2CCOCC2)C1&&&
CC&CO&CO&C&C=O&&CN^C1CCNCC1&CN&CN&CN1N=C(C=O)C2=CN=CC=C21&&&
CC1=NC2=C(C)C=CN=C2N1C1=CC=C(C(C)(C)C)C=C1&&&
NCC1=CC=CC=C1NC=O&CN&NC1=CC=C(C=O)C=C1&CN&NC1=CC=C2[NH]N=CC2=C1&&&
CC&CS&NC1=NN=C(S)S1&CN&C&C=O&&CC^O=C1CCCCN1&CN&CCC=O&CO&OC1=CC=CC=C1&&&
COC1=CC(C)=CC=C1O&&&
NC1=NC2CCC1C2&CN&CC(C)O&C&CN&CN^CC^CC1=CC(Cl)=CC(Cl)=C1&C1CC1&&&&&
CO&CC&NC1=NC(N)=C2N=CN(C3OCC(O)C3O)C2=N1&CN&CC1=CC=CC=C1&&&
CCCCC=O&CN&C1CCNCC1^CC^CC&OC1COCC1O&CN&CC&&&OCC(O)CO&&&
CC(C)(C)C1=CC(C2=NCCN2)=CC(C2(C)CCCC(C)(C)C2)=C1O&&&
CN1C=CC=C1CC=O&CN&NC1=C(C2=CC=C(Cl)C=C2)N=C2SC=CN2C1=O&&&
CNC&CN&CC1=NC2=C(O)C=CC=C2S1&CO&CC(C)O&CN&CN&CC1=CC=C2C(=C1)OCC1=C2SC=C1&&&
COC1=CC=C(C)C=C1&C=C&O=C(CCS)NCC1=CC=CC=C1&&&
N#CC1=C(C(F)(F)F)C=CN1CC=O&CN&NC(=O)C1=NN(C2=CC=C(N)C=C2)C2=C1CCCC2&&&
CC&CO&CO&C&C=O&&CC^NC1=CN=CC2=NC(C3=CC=C(N4CCOCC4)C=C3)=CC=C12&CN&C&C=O&&CN^NC1=CC=C(Br)C=C1&&&
CCCCC&CO&CO&CC=O&CN&CN&CCC=O&CN&CN&O=CC1=CC=CN=C1&&&
CC(C)CC=O&CN&CN^CN^C&CN&C=O&CCC(C)CC=O&&CC^CN&C1CCNC1&NC1=CC=C([N+](=O)[O-])C=C1&CN&&&CC(C)C&&&
CC1=CC=CC(C2=CC(NC3=NC4=CC(C(F)(F)F)=CC=C4N3N)=NC=C2F)=C1&&&
CC(=O)C1=C(C)N(C2CC2)C(=O)N=C1C&CO&CO&O=CC1=CC=CC=C1&&&
CCCCCCCC(=O)C1=CC2=CC=CC=C2N1C(=O)CCC(C)C&&&
CC1(C)OC2=CC=CC=C2C(NC2=CC=CC([SH](=O)=O)=C2)C1O&NS&NC1=NC=NC=C1F&&&
CC(C)C=O&CN&FC1=CC=C(Cl)C=C1N1CCNCC1&&&
N#CCCC1=CC=C(N)C=C1&NS&NC1=CC=C([SH](=O)=O)C=C1&CN&C&C=O&&CC^C1CCNC1&CN&O=CC1=CC=CO1&&&
O=CC1=CC2=CC=CC=C2OC1=O&CN&CN&CC(C1=CC=CC=C1)C1=CC=CC=C1Cl&&&
NC(CC1=CC=CC=C1Cl)C(=O)O&&&
CC&CO&CO&C&C=O&&CN^N&NC1=CC=CC=C1&&NS^O=CC1=CC=C([SH](=O)=O)C=C1&CN&NC1=CC=C(F)C=C1&&&
CC&CO&CO&C&C=O&&CN^NC1=CC=CC=C1NC1=CC(C(F)(F)F)=NC2=C(N3CCNCC3)C3=C(C=C12)CCNC3&CN&C&C=O&&CN^N&CN&&CN^CC1=C(C(F)(F)F)C=CC=C1O&&&
COC1=CC=C(N)C=C1&CN&C&C=O&&CN^NC1=CC2=C(OC=C2)C(O)=C1&CO&CC&CN&O=C1NCC2=CC=CC=C12&&&
CO&CO&COC1=CC=C(C2=CSC(C=O)=C2[SH](=O)=O)C=C1OC&NS&CN&CCC1=NC2=CC=CC=C2O1&&&
NC(C=O)CCC1=CC=CC=C1F&CN&C1COCCN1^CN&&CN&O=C(O)CCC1=CC=CC=C1&&&
CC(C)C&CN&CN&C&C=O&&CN^CN&O=CCCC(=O)O&CN&CN&CC1=CC(C2=CSC(C(F)(F)F)=N2)=NC(C)=C1&&&
CC=O&CN&NC1=CC=C([SH](=O)=O)C=C1&NS&C1CNCCN1&CN&CC=O&CO&N#CC1=CC=CC=C1O&&&
COC1=CC=C(C2NC(=O)C3CCCCN32)C=C1&CN&C&C=O&&CN^C1CCNCC1&&&
COC1=CC(C)=CC(OC)=C1&C=C&CC=O&CN&CN&CC&C&CN&CN^CC^O=CC1=CC=C(O)C=C1&C1COCO1&CO&&&CCC#N&&&
NS(=O)(=O)C1=CC=C(C=O)C=C1&CN&N&CN&CC1=CC=C(F)C=C1^CN&&NCCC1=CC=C2OCOC2=C1&&&
CCCC&CN&COC1=CC=C(N=C2N=C3C=CC(C(=O)C4=CC=C(C)C=C4)=CC3=N2)C=C1&&&
CC(S)CCCC=O&CN&CN^CN^C&C1CCNC1&C=O&CC&&CO^C&CO&C=O&C1CC1&&CN&&CN&CCC(N)C=O&CN&CN&NC(C=O)CC1=CC=CC=C1&&&
C1=CC=C(C2CCCC3=CN=CN32)C=C1&&&
O=C1NCC23C=CC(CC12)O3&CN&CC^CC^CN&CC1=C[NH]C=N1&C1CNCCN1&&&CN&CC=O&CO&OC1=CC=CC=C1&&&
CC1CCC2C(C)COC3OC4(C)CCC1C32OO4&CC&CC&COC1=CC2=C(C=C1O)C1CC(C)(C)CCC1NC(=O)C2&&&
CC(C)CC1=C(C2=CC=CC=C2)N2N=C(C3CCNCC3)C=C2N=C1C1=CC(C(F)(F)F)=CC=C1O&CO&OC(F)F&&&
C=O&C&CN&NC1=N[NH]C=N1^CC&&C1=CC(C2CC2)=C2OCCOC2=C1&&&
O=C1CSC(=O)N1&CC&CCCCN1C=C(C2=CC=CC=C2)N=N1&&&
CCC1=CC=C2C=CC=CC2=C1&CN&CN&CC(C)C&CN&N&CN&&CN^C&C=O&&CC^NC1CCNC1&CN&O=CC1=CC=C(Cl)C(C(F)(F)F)=C1&&&
CC1=CC=C([SH](=O)=O)C=C1&NS&NC(=O)C1=C2N=C(N)C3=CC(N)=CC=C3N2N=C1&&&
CC1=CC=C(N)C=C1C&CN&O=CCN1C(=O)COC2=CC=C([SH](=O)=O)C=C21&NS&C1CNCCN1&CN&C&C=O&&CO^CO&CC1=CC=CC=C1&&&
NC1=CN(CCC2=CC=C(C3=CC=CC=C3)C=C2)N=C1C(F)(F)F&&&
O=C1CCC2=CN=C(NC3=CC=NC4=CC(Cl)=CC=C34)N=C2N1&&&
CCCC=O&CN&NC1=NC=C(CC=O)S1^CN^CN&C1CCNCC1&CC1=CC=CC=C1&&&&&
O=CC1=CC(=O)C2=C3C1=CC=CC3=C1C=CC=CC1=C2O&CN&CN&CCCN1C=CN=C1&&&
CCCCC&CC&COC1=NC(N)=C2C(=N1)C1=CC=CN=C1C1=CC=C(CO)C=C12&&&
CC&CN&N&CN&CC^NS&&NC1=CC([SH](=O)=O)=CC=C1N1CCOCC1&CN&CN1C=NC(C=O)=C1&&&
CC&CN&N&CN&CC^CN&&CCC=O&CN&N&NC1=CC(Cl)=CC2=CC=CN=C12&&CN^O=CCCC1=CC=CC=C1&CO&CO&CC1=CC=CC=C1&&&
CC1=CC=C(N2C(=O)SC(=NC3=CC=CC([N+](=O)[O-])=C3)C2=O)C=C1&&&
CC&CO&CO&C&C=O&&CC^O=CN1CCC2(CCNCC2)CC1=O&CN&CN^CN^FC1=CC(C(F)(F)F)=CC=C1CC1=CC=C(F)C=C1&C1CCCC1&&&&&
CC=O&CN&NC1=CC=C(N)C=C1&CN&CC=O&CO&CO&CC=O&&&
COC1=CC=C(C(=O)CN2N=C(C)C=C2C)C=C1&&&
CC1C=C(C(=O)NN=CC2=C(N)N(C3=CC=CC(Cl)=C3)N=C2C)CCC1&&&
CC(C)CCC=O&CN&CN^CN^C&N&C=O&NC1=CC=CC=C1&&CC&&C1CCNC1&NS&O=[SH](=O)C1=CC=C(Cl)C=C1&&&
O=CC=O&CN&CN^CN^CC&NC1=CC=CC=C1&CO&&&CO&CC1=CC=CC=C1&&&
CC&CO&CO&C&C=O&&CN^C1CCNCC1&CN&CC1=CC=C(N2CCOC3(CCNCC3)CC2)N=C1C(C)C&CN&CC1=NOC(C)=C1C&&&
CCC(CC1CC(=O)OCC2=C1C(=O)OC1=CC(C3=CC(C)=CC(C(F)(F)F)=C3)=CC(OC)=C21)C1=CC=C(N2CCCC2=O)C=C1&&&
OC1=CC=CC(C2=C(C=NC3=CC=C(O)C=C3)[NH]C3=CC=CC=C23)=C1&&&
O=C(C1=CC=C(OC(F)(F)F)C=C1)C1=C[NH]C2=C(C3=CC=C(C4=CC=C(C(F)(F)F)C=C4)C=C3)C=C(Br)C=C12&&&
CCCC1=CC=C(C(=O)NN=CC2=CC=CC([SH](=O)=O)=C2)C=C1&NS&C1COCCN1&&&
C=O&C&CN&O=C1CCNCCCCN1^CC&&C1CCNC1&CN&C&C=O&&CN^NC1=CC=CC([SH](=O)=O)=C1&NS&NC1=NC=CS1&&&
CC1CNCCN1C1=NC=CN2C=NC(C(F)(F)F)=C12&CN&CC=O&CO&CO&CCN1C=CC=C1&&&
CC=O&CN&NC1=CC=CC=C1^CO&&OC1=CC=CC2=CC=CN=C12&&&
O=C1[NH]N=C(C2(C3=CC=CC=C3)CCNCC2)C2=CC=CC=C12&CN&CC&C1CC1&&&
CC1=CC(O)=NN1CC=O&CN&NC1C2=CC=CC=C2OC2=CC=CC=C21&&&
CCC=O&CN&CN^CN^C&N&C=O&NS^CN&CN^O=[SH](=O)C1=CC=CC=C1&CC&CN&&&C1CCCC1&&&
CCC&CC&C&C1CCCC1&CN^CC^CN&CC&NCCl&&&&&
OC1=CC=C(N2C(C3=CC=C(O)C=C3)=NC3=C(SC4=C3CCC4)C2=O)C=C1&CO&CC&CC&C1CC1&&&
CC1=CC=CC2=C1C(=O)C(C)=C(C(C)C)[NH]2&CO&CO&CC(=O)O&&&
CCCC&CN&CN&C&C=O&&CO^CO&CC&C1=CC=C(C2CCCCNC2)C=C1&CN&C&C=O&&CO^CO&CC1=CC=CC=C1&&&
COC1=CC=C(C)C=C1&CN&CN(CC1=CC=C(N)C=C1)NC(N)=S&&&
CC1CNC(=O)C2=CC(N)=CC=C2OC(C)CCCCOC1&CN&O=CC1=CC=CC=C1^CC&&CN^CN^N&CCCO&CN&&&&NS^O=[SH](=O)C1=CC=CC=C1&&&
CN1C(=O)N(C)C2=NC=CC=C21&CC&C1C2CC3CC1CC3C2&&&
COC1=CC=C(C2CN(C3=CC=C(C(C)(C)C)C=C3)C3=CC(OC)=C(OC)C=C32)C=N1&&&
CNC1=NC(N)=NC(OC)=C1&CN&CCO&&&
CCCC=O&CN&NC1=CC=CC(Cl)=C1^CN&&C1COCCN1&&&
COC1=CC(C(C)C)=C(OC)C(OC)=C1&&&
CC1=CC=C(C(=O)C2=CSC(S)=N2)C=C1&CS&CC1=CC=C(C=O)C=C1&CN&C1COCCN1&&&
CC(C)C&CN&CN&C&C=O&&CN^CC1CNCCN1C1=NN=C(CCC2=CC=CC(Cl)=C2)O1&CO&OC1=CC=CC=C1&&&
COC1=CC(C2=NOC(C)=N2)=CC=N1&CN&C1COCCN1&&&
CO&CO&CC&CN&CN&C&C=O&&CN^CC1=C(C)C(C2=CC=C(N3CCNCC3)N=C2C2=CC=C(N)C=C2)=NO1&CN&CNC&&&
CC1=CC(F)=CC=C1&CN&NC1=CC=NC=C1N1CCOCC1&&&
CC1=C(SC2=C(O)OCCC2C2=CC=C(Cl)N=C2)C2=CC(Cl)=CC=C2[NH]1&CC&CCC=O&CO&CO&CC&C1CC1&&&
NC1=CC=CC(C=O)=C1&CN&NCC=O&CC&C1CCNCC1&NS&O=[SH](=O)C1=CC=C(Cl)C=C1^NS&&O=[SH](=O)C1=CC=CS1&&&
O=CC1=CC=C(N2C(=O)CNC2=O)C=C1&CN&NC1=CC=C(CCCCCC2=NN=N[NH]2)C=C1^CN&&N=C(N)N&&&
CCC(C=O)NP(=O)(O)OC1=CC=C2C=CC=CC2=C1&CO&CO&CC&&&
CCCCC1=C(O)C=CC(CCCC2=CC=C(O)C=C2)=C1O&&&
CCCC1=NN=C(N)S1&CN&O=CC1=CC=CC([SH](=O)=O)=C1&NS&C1COCCN1&&&
CCCCCCCCCN1C(=O)CC2=CC=CC=C21&CS&CS&CC=O&CN&CCC&&&
CCCC&CO&CO&O=CNN=CC1=CC=C([N+](=O)[O-])O1&&&
CO&CO&O=CN(CCCl)N=O&&&
CC=O&CN&CN^CS^CC1=CC=CN=C1&SS&&&CS&CC1=CC=CC=C1&&&
O=CC1=CC=C([SH](=O)=O)C=C1&CN&NC1=NC(C2=CC=CC=C2)N2CCCNC2=C1O^NS&&C1CCNC1&&&
C=C1C=CC(C)=C2C=C(O)C=CC2=C1O&CO&CCCC=O&CO&CO&&&
O=C1C2=C(COC3=CC(O)=CC(O)=C3C2=O)C(C(=O)C2=CC=C(O)C(O)=C2)C2=C1OCC2&&&
CNC=CC1=CC=C2C=CC(O)=CC2=C1&CN&CCCC=O&CN&CN&CC1=CC=CN=N1&&&
O=CC1=CC=C(Cl)C=C1&CN&CN&CC=O&CN&C1COCCN1&&&
C=C1C(O)CCCC1O&C=C&CC&C=C&CC1CC2CCCC3CCCC(=C23)OC1O&&&
C=O&C&CN&NC1=CC=CC=C1^CN&&NC1=CC=C(OC2=CC=CN=C2)C(C(F)(F)F)=C1&&&
C1=CC=C(C2=C[NH]C3=NC(NC4=CC=C(C5=CC=CC=C5)C=C4)=CC=C23)C=C1&&&
CC1=CC=CC(CC=O)=C1N&CN&CN1CCN(C2=NC3=CC=CC=C3N3C=C(N)C=C23)CC1&&&
CC1=NN2C=C(N)C=C2C(NC3=CC=C(C4CCCC4)C=C3)=N1&&&
CCCCCCC(C(=O)CC)C(C)C&C=C&CC&CS&O=C(O)C1=CSC(S)=N1&&&
O=[N+]([O-])CC1=CC=CC=C1F&C=C&CC1=CC=CC(O)=C1O&&&
CC(O)CN1C=NC2=C1C(=O)N(C)C(=O)N2C&CO&NC1=NOC2=C1C=CC=C2O&&&
CC1=CC=C(N2C(C)=NC3=CC=CC=C3C2=O)C=C1[N+](=O)[O-]&CN&N&CN&&CN^CC1=CC=C(F)C=C1&&&
COC1=CC2=C(C=C1OC)C(=O)N1C=C[NH]C1=N2&&&
N#CC1=CN(C2=CC(C=O)=CC=N2)C=N1&CN&CN&CC&C1CC1&&&
NC(=O)NN=CC1=CC=C(N)C=C1&CN&C&C=O&&CN^CN&CCC&CN&FC1=CC=CC=C1N1CCNCC1&&&
CC(O)C1=NN=C2SCCN21&CN&CN&C1CCNCC1&CN&O=CC1=CC=CO1&&&
CNC1=CC=CC2=C1C(=O)C1=C(N=C(C3=CC=CC=C3)[NH]1)[NH]2&&&
CC1=CC(C)=C2CCC3=C(O)C(=O)CC(=C3O)C2=C1&&&
CCC&C=C&CC&CN&CN&C1=CC=C(CCC2=CC=CC=C2)C=C1&&&
NCCC=O&CN&NC1=CC=C(F)C=C1^CN&&O=C1CSC(=S)N1&C=C&CC1=CC=CN1CCN1C1=CC=C(F)C=C1&&&
CC1=C(Cl)C(Cl)=CC=C1O&CO&CC=O&CN&CN&CCC&CN&N&CN&&CN^CCCN&&&
COC1=CC(C)=CC(OC)=C1O&CO&NC1=CC=C(O)C=C1&CN&CC=O&&&
CC=O&CN&NC1=CC=CC(C(F)(F)F)=C1^CN&&C1CCNCC1&CC&CCC1=CC=CC=C1^CN&&CN&CC1=CC=C(Cl)C(Cl)=C1&&&
CC1CN(C(N)=S)CCN1&NS&N#CC1=CC2=CC=C(O)C=C2C=C1^CC&&CCC&&&
CC(=O)O&CC&O=S1(=O)NCOC2COCOC12&CC&CO&&&
CCCCC(=O)NN=CC1=C(C)C2=CC=C(OC)C=C2S1&CS&OCC1=CC=CC=C1&&&
CO&CO&CC1=CC=C(C)C(C)C(O)C(C)CC(C)CC=COC2(C)OC3=C(C)C(O)=C4C(O)=C(NC1=O)C(C)=C(C)C4=C3C2=O&&&
CCCC(=O)O&CS&NC1=NN=C2C=C(C3=CC=C4OCCOC4=C3)OC3=CC=CC=C3N12&&&
CC1=CC=C2C(=C1)C1=C(N=C(S)N1C)N2CC1=CC=CS1&CS&CCC&CN&CNC&&&
C=O&C&CN&NC1=CC=C(C(F)(F)F)C=C1^CN&&CN&O=CCCC1=CC=C([N+](=O)[O-])C=C1&CN&C1CCNCC1&CN&CN&O=CC1=CC=C([N+](=O)[O-])C=C1&&&
CCCCCC=O&CN&CN^CN^C&C1CCNC1&C=O&CC&&CN^C&NC1=CC=CC=C1&C=O&&&&CO^CO&CC1=CC=CC=C1&&&
CC1CNC(=O)CNC(=O)COC1&CC&CN^CN^N&CCCO&CN&&&&CN^O=CCC1=CC=CC=C1&CN&CN&C&C=O&&CN^C1CCNC1&&&
CC&CO&CN1CCC2=C(C1)SC(C1=NC(NC3=CC(O)=CC=C3O)=CC=N1)=N2&CO&CC&&&
CO&CO&COC1=CC=CC=C1C1(C)CCC2C(C)(C)CC(O)CCC21&&&
O=CC1=CC=CC(C(F)(F)F)=C1&CN&CN&CC(O)C1=CC=C(Br)C=C1&&&
CC1=C[NH]C2=C(Br)C(C=O)=CC=C12&CN&CN&CCCC1=CC=CC=C1&&&
CC1=NOC(N2CC3CNCC3C2)=C1&NS&NC1=CC=C([SH](=O)=O)C=C1&CN&C&C=O&&CC^C1CC1&&&
CCCCC(=O)O&CN&CN&O=CC1NCC2=CC=CC=C21&CN&CC1=CC=CC=C1&&&
CCC1=CC=C(C2(C)CC(C3=CC=CC=C3)=NN2CC=O)C=C1&CN&C1=CC=C2C(=C1)NCC1=NN=NN21&&&
O=CCC1=CC=CC(Br)=C1&CN&CN&CCC&CN&ClC1=CC=C(C2CCNCC2)C=C1&&&
C=CCC&CO&CO&O=C1CC(C2=CC=C(C(F)(F)F)C=C2)C(=O)N1&CN&CCC(C)C(C)C&CO&CO&&&
CO&CO&CC1=CC=C(C=O)N=C1&CO&CO&CCC&CN&CN&CC(C)C=O&CN&CN&CC(N)=O&&&
COC1=CC=CC(C2=C(Br)C(=O)N(CC=O)C=C2)=C1&CN&CN&CCC1=CC=CC=C1&&&
COC1=CC(C#CC2=CN=C(NC3=CC=C(C=O)C=C3)N=C2)=CC([N+](=O)[O-])=C1O&CN&CN&C1CCNCC1&CN&CC=O&&&
C=O&C&CN&CN^CN^C1CCCCC1&CN&&&O=CCCC1=CC=C(F)C=C1&CN&C1CCCNCC1&CC&C&C=O&&CN^NC1=CC=C(OC2=CC=CC3=C2N=CO3)C2=CC=CC=C12&&&
O=C1CC2=CC=CC=C2C(=O)C2=C(C=O)C(C(F)(F)F)=CC(O)=C12&&&
COC1=CC=C(N)C(C)=C1&CN&C&C=O&&CC^C1CCCCC1&CC&C&C=O&&CN^NC1=CC=CC=C1&&&
COC1=CC=C(C2CCCCCC2)C=C1&CN&C1CCNCC1&CN&O=C1NC(=O)C(C2=CC=CC=C2)N1&&&
COC1=CC=C(N2CCNCC2)C=C1&NS&O=CC1=CC=C([SH](=O)=O)C=C1&CO&CO&CCC&CN&CNC&&&
CO&CO&CC&CN&CN&O=CCCC1=CC=CC=C1&CN&CN&O=CCCC1=NC(C2=CC=CC=C2)=C(C2=CC=CC=C2)[NH]1&&&
CC(C)(C)C1=CC=C(N)C=C1&N&CN&CC=O^NS^CN&C[SH](=O)=O&NC1=CC=C2CC(=O)NC2=C1&&&C=C&O=C1CCCC1&&&
CC1=CC=C(C2=C(CN3C=NC=N3)SC(C(=O)C3=CC=C(F)C=C3)=C2)C=C1C&&&
CCC&CO&OC(=S)S&CO&CCCCC=O&CN&NC1=CC=C(O)C=C1&CO&CC=O&&&
CCC1=CC=CC=C1CS(=O)(=O)C1=CC=CC=C1&&&
CO&CO&CC1(C)C=CC2=C(C(=O)OC21)C1C(C)(C)COC(=O)C(C)C1C&&&
FC1=CC=C(C2CCCCC2)C=C1&CN&C1CNCCN1&NS&O=[SH](=O)C1=CC=CS1&&&
CC&CO&OC1=CC=C2OC(C3=CC(O)=C(O)C(O)=C3)CCC2=C1&&&
N#CC1=CC=C(Cl)C=C1&&&
CCC(C)CC=O&CO&CO^CN^CC1=CC=CC=C1&CN&&&C&C=O&&CC^C1CCNC1&CN&O=CCCC1=CC=CC=C1&CN&CN&CC(C)CC=O&CN&CN&NC(C=O)CO&&&
CC&CN&N&CN&CC^CN&&CC&CO&OC1=NC2=CC=CC=C2N1C1=CC=CC=C1&&&
CC#CC1=NC2=CC=CC=C2C=C1&C=C&CC1=CC=CC=C1&&&
CC(=O)O&CN&O=C(C1=CC=CC=C1)C1=CC=C2CNCC2=C1&&&
CC1=CC=CC=C1C#CC1=NC(N)=C2N=CN=C2[NH]1&CN&CC&CN&C1COCCN1&&&
O=CC1=CC=CC(Br)=C1&CN&CN&CC&CN&C1=CC=C2NCCCC2=C1&&&
O=C(O)C(F)(F)F&CC&C1CCCCC1&CC&O=CO&&&
CCN1C=C(C=O)C(=O)C2=CC(F)=C(N3CCN(C)CC3)C(F)=C21&CN&CN^CN^C1C2CC3CC1CC(C2)C3&NC1=CC=CC([N+](=O)[O-])=C1&&&&&
CO&CO&CSC1=CC=CC=C1OC1=NC=CC=C1C=O&&&
CCC=O&CN&NC(=S)NC1=CC=CC(C(F)(F)F)=C1^CN&&CN&O=CC1=CC=CC=C1&&&
CCN1C(=O)C2=CC=CC=C2C2=C(O)C(C)=CC=C21&CN&C1CCNCC1&CC&FC(F)F&&&
CC1=CC(F)=CC=C1&CN&C1CNCCN1&CN&CC&C1CC1&&&
COC1=CC=C(C)C=C1&CN&CN&O=CCC1=CC=C(F)C=C1&CN&CN&CCCN1C=CN=C1&&&
CN1C(C2=CC=C(Br)C=C2)=C2C(=NN(CC=O)C(=O)C2=O)SC1=S&CN&NC1=CC=CC=C1&&&
CC(C)C1=NN=C(N)S1&CN&C&C=O&&CN^NC1=CC=C2OCOC2=C1&&&
CO&CO&CCC&CN&CN&C&C=O&&CC^C1CC2CCC1N2&CN&C&C=O&&CC^O=C1CCCCN1&CN&CC1=CC=CC=C1&&&
CC(C)CC(N)CC1=CC=CN=C1&&&
CC(C)CS(=O)(=O)C1=CC=C(C2=CC=C(CN3C(C4=CC=C(C(N)=O)C=C4)=NC4=CC=CC=C43)C=C2)C=C1&&&
CC(C)C&CC&O=C1CCCN1&CN&C1CCNC1&CN&CC1=CC=C(C2=NC(C)=CO2)C=C1^CC&&CC(N)=O&&&
CC1=CC=CC(C)=N1&CN&N&CN&&CN^CC=O&CN&N=C(N)NC1=CC=C(Cl)C(Cl)=C1&&&
CC1=C(C=O)SC=C1&CN&NC1=CSC=C2[NH]C(=O)C(CC3=C(F)C=CC=C3F)=CC2=C1&&&
CCCC1=CC=C(O)C(OC)=C1&CN&NC1=CC=CN=C1N&CN&CC1=CC=CC=C1&&&
CCCCN1C(O)=C2C(=O)N(C)S(=O)(=O)N(CC3=CC(C4=CC=CC=C4F)=C4OC5=CC=CC=C5C4=N3)C2=NC1=O&&&
CC1=CC=C(N2N=NN=C2CC2=NN=C(N)S2)C([N+](=O)[O-])=C1&CN&CC1=CC=CC=C1&&&
CC&CN&N&CN&O=CC1=CC=C(OC(F)(F)F)C=C1^CN^CO&CC&CN1C(=O)OC2=CC(S(=O)(=O)C3=CC=C(Cl)C=C3)=C(O)C=C21&&&&&
NC(CN1C=C([N+](=O)[O-])N=N1)C1=CC2=CC=CC=C2O1&CN&OCCC1=CC=CC=C1&&&
CNC&CN&CC&CN&CN&CC1=NN(C(C)(C)C)C2=C1C(C(F)(F)F)N(C1=CC=CC(Cl)=N1)C2=O&&&
NC1=CC=CC=C1N1CCNCC1&CN&O=CC1=N[NH]C2=C1CCCC2&&&
O=CCCC1=NC(=O)C(O)=C(C2=CC=CS2)[NH]1&CN&C1CCNCC1&&&
CC1=CC=CC(NC2=C(C(C)=O)C=NC3=CC=C(N)C=C23)=C1&CN&O=CC1=CC=CO1&&&
CC1=CC=CC(C)=C1NC(N)=S&CN&O=CC1=CC(C2=CC=CC=C2)=NC2=CC=CC=C12&&&
CC=O&CN&CN&CC&NC1=C2N=CN(C3OCC(O)C3O)C2=NC=N1&&&
COC1=CC=C(N)C=C1&CN&CC1CCCC1O&CC&CC1=CC=CC=C1&&&
CN1C(=O)C(=CC2=CC=C(OC(F)(F)C(F)(F)F)C=C2)N(C)C1=O&&&
CCC(C)CC=O&CN&CN^CN^C&CN&C=O&CCCCO&&CN&&CNC1=CC=CC(C2=CC=C(C3=NC4=CC(C)=CC=C4[NH]3)S2)=C1&&&
CC=O&CN&CN&CCCC1=CC2=CC=CC=C2N=C1O&CO&CC&C1CCCCC1&&&
CC&CO&NC1=NC(C2=C(O)C3=CC=CC=C3S2)=NS1&CN&CC=O&CS&CN1C(S)=NN=C1C1=CC=CO1&&&
CC1CNC(=O)C2=CC=CC(N)=C2OC1&CN&C^CC^C=O&CN^CN&CN^N&CCCO&CN&CN&&&&NS^CN&O=[SH](=O)C1=CC=C2OCCOC2=C1&&CN^CC1=CC=C(C(F)(F)F)C=C1&&&&&
CC=O&CN&NC1=CC(C2=CN=C(N)C(Cl)=N2)=C[NH]C1=O^CS^CN&SC1=CC=C(Cl)C=C1&O=CC1=CC=C2OCOC2=C1&&&&&
CC=O&CO&CO^CN^O=CC1=CC=CO1&CN&&&CCC1=CC=C2OCOC2=C1&&&
COC1=CC=C([SH](=O)=O)C=C1&NS&C1CC2(CO1)CCNCC2&CC&O=CNO&&&
CCCCCC1=CC=CC=C1NC1=CC=CC=C1&CO&CO&CCCCC&CO&OC1=CC=C(C(F)(F)F)C=C1&&&
CC1=CC2=C(C=C1C)[NH]C(=O)C(C1=C(C)N(N(C)C)N(C3C(C)(C)CC(C)(O)C3C)C1=O)=C2&&&
COC1=CC=C2[NH]C=CC2=C1&&&
CC(=O)C1=CC=CC2=C1C(=O)C(O)=C(C1)C2=NC1=CC=C(F)C=C1&&&
CC(=O)O^CN&&CN&CC1=CC=C(C2=CC=CC=C2)C=C1&&&
CCC1=CC=C(C2=CC(N)=NN2C2=CC=C3OCOC3=C2)C=C1&CN&C&C=O&&CC^ClC1=CC=C(C2CC2)C=C1&&&
CC1=CC=C([SH](=O)=O)C=C1&NS&N&CN&CC1=CC=C(N2CCCCC2)C=C1^CN&&CCCC(=O)NO&&&
C=C(C)C1CCC2CCC3(C)C(CCC4C5(C)CCC(O)C(C)(C)C5CCC43C)C21&CC&O=CO&&&
CO&CO&C1CCOCC1&CN&N#CC1=C(N2CCCCC2)C=C(C(F)(F)F)N=C1N&&&
CC&CN&N&CN&CN1CCCC1^CN&&CC1=CC=C2C=CC=CC2=C1&&&
CC&CN&N&CN&CC^CN&&CC1CC(O)C(O)CO1&CO&CO&CC1CCCCO1&&&
CN1CCN(C(=S)N2CCCC2OC2=CC=C(C(C)(C)C)C=C2)CC1&CC&CO&&&
CC1=C(C2=CC=CC=C2)C2=C(OC(=S)[NH]C2=O)C(C(=O)O)=C1C&&&
OC1=CC=CC=C1Cl&CO&CC1=CN(C2=CSC=C2C2=CC=CS2)N=C1C(F)(F)F&&&
O=CCC1=CC=C(F)C=C1&CN&C1=CC=C(N2CC3CNCC3C2)N=C1^CN&&C1CCNCC1&&&
CC1CC(N)CC(C2=CC=C(N)C([N+](=O)[O-])=C2)N1&CC&O=CNO^CN&&CC(F)(F)C(F)(F)C(F)(F)C(F)(F)C(F)(F)F^CN&&CC(F)(F)C(F)(F)F&&&
COC=C(C=O)C1=CC=CC=C1C&CO&CO^CN^NC1CC(F)C=C(C(F)(F)F)C1&CN&CN&C&CCCCC5=CC=C(Cl)C=C5Cl&C=O&&&&CN^NC1CCNCC1&&&
CC&CO&CO&C&C=O&&CN^C1CNCCN1&CN&O=CCS&C=C&CC(=O)C1=CC=CO1&&&
CC=O&CO&CO&CC1CC(O)C2OC(C(=CO)CC(C)CCCCCCCC(=O)CC(C)C1C2C&CO&CO&CC=O&&&
CC(C)C&CC&O=CC1=CC=NC(NC2=CC=C(C=O)C=C2)=C1&CN&CN^CN^CC&CN&C1C2CC3CC1CC(C2)C3&CCCN1C=CN=N1&&&&&
CC(C)CCC(=O)O&CN&CN&O=CCCCCCCC=O&CN&CN&CC1=NC(C2=CC=CC=C2)=CS1&&&
CO&CC&OC1COC(N2C=C(F)C3=C(N4CCCC4)N=CN=C32)C1O&&&
O=C(C1=CC=CC=C1)N1C=CCl&&&
O=C(C(C1=CC=CC=C1)C1COC2(C(=O)NC3=CC=CC=C32)C1)C1=CC(Br)=CC=C1O&&&
CC0CC1=CC=C(C#CC2=CC=C(OC(F)(F)F)C=C2C)C=C1&CN&CN&CC(C)C=O&&&
COC1=CC(C)=CC=C1O&CO&CC^CN^CN&CNC&NC1=CC=C(OC(F)(F)F)C=C1&&&&&
CCCC=O&CN&C1COCCN1^CN&&C1=CC=C2NCCC2=C1&&&
CO&CO&CC=O&CO&O=C1C(C2=CC=C(C3=CC=CS3)C=C2)=C(CCC2=CN(C3=CC=C(O)C(Cl)=C3)C=N2)N=C(NC2=CC=CC=C2)N1C1=CC=CC=C1&&&
CC1=CN=C2C(=C1)CCC1=CC=C(C(C)(C)O)C=C12&CC&C1CCCCC1&CC&CN&C1COCCN1&&&
CN&CN&CC1=CC=CC(C)=C1O&CO&CC#N&&&
CCC(C)CC(N)=O&CO&NC(P(O)(O)=P(=O)(OCO)OCO)C(=O)O&CO&NC1=C2[NH]C(=O)N(C3CCCC(N)C3)C2=NC=N1^CO&&CO&&&
CO&CO&CCC&CO&O=CC1=CC=C(C2=NOC(C(F)(F)F)=N2)C(F)=C1&CN&NC1=CC=CC2=CN=CC=C12&&&
C=O&C&CN&NC1=CC=C(Br)C=C1^CN&&NC1=CC=C(NC2=CC=NC3=C2C=N[NH]3)C=C1&&&
CCC1=CC=C(C(C)=O)C=C1&C=C&CC&C=C&CC&C=C&CC(=O)O&&&
CC=O&CN&NC1=CC=C([N+](=O)[O-])C=C1&&&
CC1=CC=C(N2CCC3(CC2)CCNCC3)C=C1&CN&O=CCC1=CC=CO1&&&
C=C1CCCCCCCCCCC(=O)CC(C)C1&CO&CO^CO^CC=O&CO&&&CC=O&&&
CC1=NC2=CC=CC=C2C(=O)N1C1=CC=CC([N+](=O)[O-])=C1&C=C&CC1=CC=C(C2=CC(Cl)=CC=C2O)O1&&&
O=C1CSC(=S)N1&C=C&CC1=CC=C(C(=N)N)C=C1&&&
CC1CCN1&CN&CC=O^CC&&O=CO&&&
O=C1C(=O)N(CCCN2N=CC([N+](=O)[O-])=C2C2=CC=C(Br)C=C2)C2=CC=CC=C12&&&
NCCCC1=N[NH]C(N)=C1[N+](=O)[O-]&CN&CC1=CC=C(C2=CC=CC=C2C2=N[NH]N=N2)C=C1&&&
CCCCN1C(=O)C2=C(SCC2C2=CC=NC=C2)N(CCC)C1=O&&&
CCCCCCCCCC(=N)NC1=CC=C(C)C=C1&C=C&CC(=O)C1=CC=CC=C1&&&
CCC1=CC=C(F)C=C1&CN&ClC1=NC(N2CCNCC2)=NC(Cl)=C1&&&
CCC1=CC(C)=CC(N2CCC3CNC3C2)=N1&CN&C&C=O&&CN^NC1=CC=C(Cl)C=C1&&&
CC1=CC=C(N)C=C1Cl&CN&C&C=O&&CN^NC1=NC(C2CC3CCC2C(O)N3)=CC=C1C(F)(F)F&&&
COC1=CC=C(C2=C(C3=CC(OC)=C(OC)C(OC)=C3)N=C(C)C3=C2C(C=O)=C[NH]3)C=C1&CN&CN&O=CCCC1=CC=CC([N+](=O)[O-])=C1&CN&C1COCCN1&&&
CN(C1=CC=C(S(N)(=O)=O)C=C1)C1=NC=CC(NC2=CC=CC(CO)=C2)=N1&&&
CC=O&CN&CN1C([SH](=O)=O)=CN=C1C=O&CN&CN&CCC1=C[NH]C2=CC=CC=C12&&&
CC1=C(CCC(=O)O)C2=CC(F)=CC=C2N1C(C=O)C1=CC=CC=C1&CN&NC1=CC=CC(C(F)(F)F)=C1&&&
CC=O&CN&C1COCCN1^CS&&SC1=CC=CC(C2=CC=CC=C2)=C1&&&
CCC(C)O&CO&CC(C)(C)C(O)C1=CC(C(F)(F)F)=C(O)C(C(C)(C)C)=C1^CN&&NC1=C(Cl)C=NC2=CC(Cl)=CC=C12&&&
CC(C)C&CO&CO&C&C=O&&CN^CN&O=C(O)CCC1=CSC(C(=O)O)=C1&&&
CC(C)C&CN&O=C1NC(=O)C(C2=CC=CC=C2)N1&CN&CC(C)=O&&&
NS(=O)(=O)C1=CC=C(N2N=C(C(F)(F)F)C=C2C2=NC(C3=CC=CC=C3)=C(C3=CC=CC=C3)O2)C=C1&&&
COC1=CC(C2=C(N)N3C=C(C)C=CC3=N2)=CC(OC)=C1OC&CN&C&C=O&&CN^CN&C1CC1&&&
C1=CC=C(N2CCNCC2)C=C1&CN&CC1=CN2C(C3=CC=CN=C3)=CC=C2C=C1&&&
CC&CO&CO&CCC&CN&C1CC2CCC(C1)N2&CN&CN&C&C=O&&CC^C1CCNCC1&CN&CC1C(=O)CC(=O)N1C&CC&O=CC1=CC=C(N2CCOCC2)C=C1&&&
CC1=NC2=C(C=O)C=NN2C(C)=C1&CN&CN&CC&C1CCOCC1&&&
CC1=NC(C2=C3C(C)=NOC3=CC=C2)=CC=C1O&CN&C1CNCCN1&CN&O=CC1=CC=CC=C1&&&
O=CC1=CC2=C(N=C(C(F)(F)F)C(C(F)(F)F)=C2)S1&CN&C1=CC=C(C2CNCCN2)C=C1&CN&C&C=O&&CN^NC1=CC=CO1&&&
C=C(C1=CC=C2C=CC=CC2=C1)C(C)=O&CC&CC1CCC1&&&
OC1=CC2=C(C=C1C=NC1=CC=C3OC(O)CC3=C1)OC(C1=CC=CC(O)=C1)=N2&&&
CCCC=O&CO&CO&CC12CC=CC1C1CCC3=CC(O)CCC3(C)C1CC2&&&
CC(C)CCC(O)(CCCC1=CC=C(C=O)C=C1)C(C)C&CN&NC1=CC([N+](=O)[O-])=CC([N+](=O)[O-])=C1&&&
CC1=CC=C(C)C=C1&C=C&CC1=CC=C(S(N)(=O)=O)C=C1[SH](=O)=O&NS&NC1=NC=CC=N1&&&
NC(=O)C1=CC=C([N+](=O)[O-])O1&C=C&CC1=CC=CC([N+](=O)[O-])=C1&&&
CC1CC2=CC=CC=C2OC1&CN&CN^C^CC=O&CO&C=C^CC^CC1=CC=CC=C1&CC1=CC=CC=C1&CC1=CC=CC=C1&&&&&&C&CC&&CC^C1CCCCC1&&&
O=C(NN1C(=O)C(C2=CC(Br)=CC=C2O)=N[NH]C1=S)C1=CC=CN=C1&&&
CCC1=CC(O)=C2C(=C1)OC(C)(C)C1CC=CC(O)C21&&&
CC(C)(C)CO&CN&O=CC1=CC=C(N2CCNCC2)C([N+](=O)[O-])=C1&CN&NC1=NC=CS1&&&
CCCC&CN&N&CN&C^CN^C=O&C1C2CC3CC1CC(C2)C3&&CN&&CN&CC1=CC=CC=C1&&&
CC(=O)C1=CC=C(N2C(=O)CC2C2=CC(C)=CC(C)=C2C)C=C1&&&
COC1=CC=C(CCCC2=CC=C(OC)C=C2)C=C1O&CO&CO&&&
O=CN1CCOCC1&CN&O=C1NC(=O)C2=C1C1=CC([N+](=O)[O-])=CC3=C1N2CC3&&&
OC1=CC=C2[NH]C=C(C(F)(F)F)C2=C1&CO&CCC1=CC=CC=C1&CN&NC1=C2CCCCC2=NC2=CC=CC=C12&&&
CCCCCCCCC=O&CO&CO&CC&O=C1OCCC1O&CO&O=P(O)(O)CO&CO&CCCCCCCCCCCC=O^CO&&CO&CC(N)C(=O)O&&&
O=C(NN=CC1=CC=CC([N+](=O)[O-])=C1)C1=CC=C(N=C2C=C([N+](=O)[O-])C([N+](=O)[O-])=C2)C=C1&&&
CC1=C(C=O)C(C2=CC=CC3=CC=CC=C23)N2N=C(C3=CC=CC=C3)N=C2N1&CN&NC1=CC=CC(C(F)(F)F)=C1&&&
CCCN1C=NC2=CC(N)=CC=C21&CN&O=CC1=CC=CC=C1Cl^CN&&C1COCCN1&&&
O=P(O)(O)CC1=CC(O)=CC(O)=C1&CO&CO&CC1=CC=CC=C1&&&
CC1=CC(N)=C2C=C(N)C=CC2=N1&CN&O=CC1=CC=CC=C1&&&
CCC1=NOC(C2=CC=CN=C2NC2=CC=C(Cl)C=C2Cl)=N1&&&
COC1=CC=CC(N2C(=S)N3C2=CC=CC=C2S(=O)(=O)N(C)C3=O)=C1&&&
CN1C=C(C2=CC=C3N=CC=CC3=C2)C2=C1C(=O)N1CCCC1=N2&&&
CCCCCCC&CN&N&CN&CCCCCCCCC^CN&&CCCC&&&
O=C(O)C1=CC=C(CS(=O)CC2=NC3=CC=C(Cl)C=C3N2CC2=C3C=CC=CC3=CC=C2)C=C1&&&
CN1C(=O)C2=C1N1N=C(C(=O)C3=CC=CC=C3)SC2=C(C(F)(F)F)N(CC=O)C1=O&CN&CN&CC1=CC=C2OCOC2=C1&&&
NC1=CC=C(N2CCNCC2)N=C1&CN&O=CCC1=CC=CC(F)=C1&CN&NC1=NC=CC2=C1N=C[NH]2&&&
CN1C=C(N)C=C1C=O&CN&CN1C=C(N)C=C1C=O^CN^CN&CN&O=CCCC=O&CC&CN&CN&CN&CNC1=CC=C(N)C=C1&NC(=O)CCC=O&&&CN&CN&N#CC1=CC=C(C=O)C=C1&&&
O=C1CN=C(C2=CC=CC=C2)N1&C=C&NS(=O)(=O)C1=CC(C2=CC=C(Cl)C=C2)=CC=C1N1CCOCC1&&&
CCC1=CC=CC2=C1C=CC1=C2NC(C2=CC=C(F)C=C2)C2=CC=CC=C12&&&
CC1=CC=CC(C=O)=C1&CN&NC1=CC=C(N)C=C1&CN&O=CC1=CN=CS1&&&
CCC&CN&N&NC1=NC=NC2=CC=C(C=NO)C=C12&&CN^C&C1CCNCC1&CN^CC^O=CC1=CC=CC=C1&FC(F)F&&&&&
COC1=CC=C(N)C=C1&CN&O=CCCC(=O)O&CN&NS&CC1=CC=C([SH](=O)=O)C=C1&&&
CCCCC(C=O)CCC&CN&CN&O=C(O)C1=COCCO1&&&
CC1=CCC2C(C=O)=C(C)N(C3=CC=CC=C3)C(C)C2C(C)C1&&&
CC=O&CN&NC1=NC(C2=CC3=C(C=N2)C(C(F)(F)F)=C[NH]3)=CS1&&&
COC1=CC(C(C)CC)=CC=C1O&CO&CC(C)O&CN&CN&CC1=CC=C(F)C=C1F&&&
COC1=CC=CC=C1O&CO&CC(C=O)N1N=C(C(N)=O)OC1C1=CC=CC([N+](=O)[O-])=C1&CO&COC1=CC=CC=C1O&&&
CN&N&CN&CCCCCC^CN^CN&CC(O)C1=CC=C(C(=O)C2=CC=CC=C2)C=C1&OC1=CC=C2CC3NCCC4(CC5CC(O)C6CC45)C3C2=C1&&&&&
CN1C(C2=C[NH]C3=CC=NC=C23)=NC(C2CCN(C)CC2)=C1C1=CC=CC=C1&&&
NCCC1=CC=CC=C1&CN&O=C1CCC(=O)N1&&&
CC1=CC=C2[NH]C(S)=NC2=C1&CS&CC1=NN=C(C2CC2)O1&&&
COC1=CC(N)=CC(OC)=C1&CN&C&C=O&&CC^NC1=CC(C2=NOC3(CCCCC3)C2)=CC=C1&&&
CCCCCCCCCCCC&CN&N&NC1=CC=C(O)C=C1&CO^CN^CC=O^CN^CN^CN&&&CCCC&C&C1CCNCC1&C=O&&&&CO^CO&CC(C)C&&&
CCC&CN&CN1C(=N)C(C=O)=C(N)OC2=CC=CC=C21&CN&CN&CCO&&&
CC1=C2C(C3=CC=CC(N4C5=CC=CC=C5C(=O)C6=CC=CC=C6C5=C5C3=O)=NC3=NC=NN32)=CC=C1&&&
CCCC&CO&NC1=NC(N)=C2C(O)=CC=CC2=N1&CN&CC&CO&CO&&&
CC1=CC=CC(C)=N1&CC&N#CC1C(=N)OC2CCCC21&&&
C=CC1CCC2(C)CCC(C)(C)CCC12&CO&CO&CC=O&CN&CN&&&
NC1=NC(C2=C(N)N3CCC4=C(F)C(Cl)=CC(O)=C4C3=N2)=CS1&CO&C&C1CC1&&CC^C&C=O&&CN^C1COCCN1&&&
CO&CO&NC1=CC=C(CCC=O)C=C1&CN&O=CCS^C=C&&CC1=CC=C(C)C=C1&C=C&COC1=CC(C)=CC(OC)=C1OC&&&
CCCCCCCCCCC#CC1=CC(C(F)(F)F)=CC(NC2=CC=CC=C2)=C1O&&&
CC(C)C&CO&CO&CC(C)CCC(O)CC=O&CN&CN&O=CCCC1=CC=C(O)C=C1&CN&CN&CCCCCCCCCCCCCCC=O&CN&CN&C&C=O&&CC^C1CCNC1&CN&NC(C=O)CC1=CC=CC=C1&&&
CCC1=CC=CC=C1CC1=CC=NC=C1&CN&O=C1[NH]C2=CC=CC=C2C(=O)N1C1=CC=C(Br)C=C1&&&
CC1=C(C)C2=NC3=CC=CC=C3N2C(N)=C1&&&
CC(=O)O&CS&O=CC1=CC=C(S)C=C1&CN&CN&CCCC1=CCCCC1&&&
CCCC&CC&O=C1CCCOC2=CC=C3C=CC=CC3=C2CCNC(=O)CNC(=O)CN1&CN&NC1=CC=C2OCCOC2=C1^CC&&CCCN1C=CN=C1&&&
COC1=CC2CC3(C=O)C4CC5=CC=C(O)C6=C5C4(CCN3)C(C1)C2&CO&CCC1=CC=CC=C1^CN&&CC&C1CC1&&&
NC(=O)N(O)C(CN)C1=CC=CC(C(F)(F)F)=C1&&&
CO&CO&O=CC1=CC(NC2=C(Cl)C3=NC(NC4=CC=C5OCCOC5=C4)=CC=C3C=N2)=CN(C2CCC2)C1=O&&&
CCCCCC1=CC=C(C)C=C1&C=C&CC=O&CN&CN&CCCCCCCC=O&CN&CN&CCCC1=CC=C(O)C=C1&&&
CC(C)CC=O&CN&CN^CN^O=CC1=CC=CC=C1&CN&&&O=CCCC1=CC=CC=C1&CN&CN&NC(=O)CCC1=CC=C(OP(=O)(O)O)C=C1&&&
CCCCCCC&CN&CN&C&C=O&&CN^CN&CC1=CC=C(CN2C(C)=C(C)C3=CC=C(C=O)C=C32)C=C1C&CN&CN&CC(N)=O&&&
CC1=NC2=C(C)C=C(C3CC3)[NH]C2=N1&CN&NC1=CC=C(C2CC2)C=C1&&&
CC1=CC=CC=C1C#N&CS&O=C1C=C(C2=CC=CC=C2)[NH]C(S)=N1&&&
COC1=C2C=CC(C)(C)OC2=C(C(C)C)C(OC)=C1C=CP(=O)(O)CCCCCCCCO&&&
COC1=CC=CC=C1N1CCNCC1&CN&CC&O=C1NC(=O)C2C1CCC1C(=NO)N2C1=CC=C(F)C=C1&CO&CCC&CN&C1COCCN1&&&
CC1=CC=C(C(C)(C)C)C=C1&CN&C1=CC=C(C2=CC=C3NCCC3=C2)C=C1&&&
CC(=O)NN=CC1=CC=CC(C(=O)O)=C1&CO&OC1=CC(C(F)(F)F)=CC=C1Cl&&&
CCCC1CCCC2=C1[NH]C1=C2C(=O)C=C(C)O1&CN&CN&O=CCCC1=CC=CC=C1&&&
COC1=CC(C)=CC=C1O&C=C&CCCCCCCCCC&C=C&COC1=CC(C)=CC=C1O&CO&CC=O&CN&CN&C1CCNCC1&CN&CC=O&CO&OC1=CC=CC=C1&&&
CC1=C(C)C(=O)N=C(S)[NH]1&CO&CC^CS&&CC=O&CN&NC1=CC=CC=C1&&&
COC1=CC(N2CC(C)NC(C)C2)=C(Cl)C=C1NC1=NC(N2CCN(C)CC2)=NC2=CC(N)=NN12&CN&CC1=CC=C(C(N)=O)C(F)=C1&&&
CC(C)CC1=NN=NN1C&CN&CN&C&C=O&&CC^O=C1CCCCCN1&CN&CC1=CC=CN=C1&&&
CCCCCCCC=O&CN&CN&CCC1=CC=C(C2C(O)CC3CCCN32)C=C1&&&
O=CC1=CC=CC=C1C(F)(F)F&CN&CN&CC(F)(F)C(F)(F)C(F)(F)C(F)(F)C(F)(F)C(F)(F)C(F)(F)C(F)(F)C(F)(F)F&&&
CC1=C(C)OC(C2=CC(C(F)(F)F)=CC(N)=C2)=N1&CN&CC1=NN=C(CCC=O)O1&&&
CC1OCC(O)CC1O&CO&CO&CC&OC1COCC(O)C1O&CO&CO&CC&OC1COCC(O)C1O&CO&CO&OC1COCC(O)C1O&CC&CO&&&
COC1=CC=C(CCC(=O)O)C=C1&CN&CN&O=CCCC=O&CN&CN&CCC(=O)O&&&
CCC&CC&C1=CC=C(C2CC2)C=C1&CC&CN&&&
CS&CS&CCCC(=O)O&CN&NC1=CC2=NC=CN2C(N)=N1&&&
CC1=CN(C2OCC(O)C2O)C(=O)[NH]C1=O&CC&CN&CN&C&C=O&&CN^C1=CC=C2CNCCC2=C1&&&
N#CC1=CC(C(F)(F)F)=CC=C1NC(N)=S&&&
NC(=O)C1=NOC(C2CC3=CC(O)=CC=C3O2)=C1&CO&CCC&CN&NC1=CC=C(F)C=C1CC(=O)O&&&
CO&CO&CC1(C)N=C(N)N=C(N)N1O&&&
COC1=CC2=C(C=N[NH]2)C(SC)=C1OC&C=C&CC=O&CN&C1CCNCC1&&&
CC(N)=O&CO&OC1=CC(O)=NC(N2C=C(C3=CC=CC=C3)N=N2)=N1&CO&CC(F)(F)F&&&
N#CC1=CC=C2[NH]C(C3=CC=CC([SH](=O)=O)=C3)=NC2=C1&NS&NC1=CC=C(F)C=N1&&&
CC1=CC=C(OC(F)(F)F)C=C1&CN&CN&CC=O&CO&OC1=CC=C2CCNC(C3(C4=NOC=C4)CCC3)C2=C1&&&
CC=NNC(C)=O&CN&NC1=CC=CC(Cl)=C1&&&
CS(=O)(=O)C1=CC=C(C(O)N2C(C=O)=CC3=C2C2=CC=CC=C2S3)C=C1&CN&NC1=CC=C([N+](=O)[O-])C=C1&&&
CCCCC1=CC=C(O)C=C1&CO&CCC&CN&FC(F)(F)C1=CC(C2CCCNC2)=CC=C1&&&
CC1=CC=C([SH](=O)=O)C=C1&NS&C1CCNCC1&CC&C&C=O&&CN^CNC&&&
CC(C)CC1=NOC(CN)=N1&CN&CN&C&C=O&&CN^CN&CCC(C)C&CN&C1CNCCNCCCNCCNCCNC1&&&
COC1=CC(C)=C(SC2=NC3=CC=CC=C3S2)C(OC)=C1&&&
CC&CO&CO&C&C=O&&CN^NC1=CC=C(C2=CC=CN=C2NC2=CC=CC(F)=C2)C=C1&&&
CC(C)C&CC&O=C1CN=C(C2=CC=CC=C2)C2=CC=CC=C2N1C1=CC=CC=C1&&&
CCCCCCCCC1=CC=C(C(=O)O)C=C1&CN&OC1CCNCC1&CC&CC1=CC=CC=C1&&&
CSC1=CC=CC=C1N&CN&C&C=O&&CN^N&NC1=CC=CC=C1&&CN^CC=O&CN&CN&C&C=O&&CN^CN&CC(C)C&&&
CC1=CC=C([SH](=O)=O)C=C1&NS&CN&CC&N=C1CCC=CCC(=O)NC(=O)CNC(=O)CNC(=O)C2C(O)CCN2C(=O)CNC(=O)CN1&CC&NC(=O)CC(C1=CC=CC=C1)C1=CC=CC=C1^CC&&CCC&&&
CNC&CN&C1=CC=C(CC2=CC=CC=C2)C=C1&&&
CN&N&CN&NC1=CC=C(Cl)C(C=O)=C1^CN^CN&CCC&CC1=CC=C2C=CC=CC2=C1&CN&&&O=C1CCC2(CCNCC2)CN1&CN&CC1=CC=CC=C1&&&
CSC1=CC(C)=NC2=C1N=C(S)N2C1CCCO1&CS&CC=O&CN&OC1CCNCC1&&&
NC1=CC=C2CCC2=C1&&&
CC&CO&CO&CCCl&CO&O=[N+]([O-])C1=CC(O)=CC=C1^CO&&CC1=CC2=C(OC=C2)C(O)=C1&&&
CN1C2CCC1CC2&CO&CO&O=CCCC1=CC=C(F)C=C1&CN&NS&O=[SH](=O)C1=CC=C(F)C=C1&&&
CC(=O)C1=CC=CC=C1CS(=O)C1=CC=C(OC2=NC(=O)CS=C2)C=C1&&&
CCO&CC&CC1C(S(=O)(=O)O)=C(C(=O)O)N2C(=O)CC12&&&
COC1=CC=C2C(=C1)C(C=O)=CN2C(C)=O&CN&CN&CC&C&C1CCCC1&&CC^C&C=O&&CN^CC1CNCC(C)N1&&&
CN1CCCCC1&CC&CO&NC1=CC(C=O)=CC=C1&CN&O=CC1=CC=CO1&&&
CCCCN1C(=O)C2=CC=C3C(=O)C=C(C)OC3=C2OC1=O&&&
CCC(C=O)C1=C[NH]C2=CC=C(OC)C=C12&CO&CO&CC&CO&CO&CC1=CC=CC=C1&&&
COC1=CC=C2C(=C1)C(C1=CSC(CC(C)C)=N1)=NC1=C2C=C(O)C2=CC=CC=C21&CO&CC(C)C&&&
C=CCCC1=CC=CC=C1&CN&NC1=C2CCCCC2=NC2=CC=C(Cl)C=C12&&&
CCN1N=C(CC2=CC=CC=C2)N2C=C(C=O)C=CC2=C1C1CCNCC1&CO&CO&&&
O=CC1=CC=NC=C1&CN&NC1=CC(C2=NN=C(N3CCOCC3)C3=CC=CC=C23)=CC=C1N1CCOCC1&&&
CC1=CC(C2CCC3(C)C4C(CCC5C5CCCOC5(C)C)C4CCC23)=CC=C1&CC&C^CO^C=O&CO&&CO^CCC(=O)O&CO&&&CC(C)C&&&
CC&CO&O=C1CC(C2=CN=C3C=CC(O)=CC3=C2)=NC2=CC=CC=C2N1CC1=CC=C(O)C=C1&&&
CC1(C)CC(=NO)C2=C(O)C=CC=C2N1&CO&CC1=CC=CC=C1&&&
CC1=CC2=C(C=C1C)[NH]C(C1=CC=CC=C1)=N2&&&
CCC1=C(C)[NH]C(=S)C(NC2=CC(OC)=C(OC3=CC=C(N(C)C)C=C3)C=C2C)=C1C1=CC=C(C(=O)O)C=C1&&&
CC1=CC=C([SH](=O)=O)C=C1C&NS&CC(C)CC1=C2C=NN(C3CCCNC3)C(=O)C2=NC=C1&&&
CC#CC&CO&COC1=C(OC)C=C2C(=C1)CCNC2C&CN&CC&C1CC1&&&
CCCCC1=CC(O)=CC(O)=C1&C=C&CCCCCCCCC=O&CN&CN&CCCC&CN&CN&CCC&&&
CCC&CN&CN&CCC=O&CO&NC1=CC(O)=CC=C1&CN&CC=O&CS&CC1=CN(CC2=NN=C(S)N2N)C(=O)N=N1&&&
CC(=O)O&CO&OC1=CC=CC(O)=C1&CO&CCCC&CN&C1CSCCN1&&&
CC&CO&CO&CC=O&C&CN&CN^CC^O=CCC1=CC=CC(Cl)=C1&C1=CC=C2OCCOC2=C1&CO&&&CO&CC=O&&&
NC(=O)CCCC(=O)O&CN&NC1=C(Cl)C=CC=N1&&&
O=CCCC(=O)O&CN&CN^CN^C1=C(CC2=CC=CC=C2)C=CC(C(C2=CC=CC=C2)CN2C=CN=N2)=C1&O=S1(=O)CCNCC1&&&&&
C[SH](=O)=O&NS&NC1=CC=C2CCNCC2=C1&CN&CC1=CC=C(F)C(C(F)(F)F)=C1F&&&
COC1=CC(C=O)=CC(OC)=C1&CN&CN&CCC1=CC=C(O)C=C1&CO&OC1COCC(O)C1O&CC&CO&&&
N=C(N)C1=CC=C(C2=CN=C(C=O)[NH]2)C=N1&CN&CN&CCCCCC&CC&O=C1NCCN1&CN&C1=CC=C(CCC2=CC=CC=C2)C=C1&&&
CC1=CC(N)=NO1&CN&NC1=NC2=C(C=O)C=CC=C2S1&CN&C&C=O&&CN^CN&CC1=CC=CC=C1&&&
CCCC(=O)O&CN&CN&C&C=O&&CN^NC1=CC=CC(OC2=CC=CC=N2)=C1&&&
CC[SH](=O)=O&NS&C1CCNCC1&CC&CC1=C[NH]C2=C(N)C(C=O)=CC=C12&CN&CN&C1CC1&&&
C=O&C&CN&CN^CC^C1CCNCC1&C1CCNCC1&CN&CN&O=CC1=CC=C(F)C=C1&CCCC1=CC=CC=C1&&&&&
CO&CO&CC&CN&CN&CC&O=C1NC(=O)C2=C3C1=CC=C(N3CCCC3)C([N+](=O)[O-])=C2&&&
CC1=CC=C([SH](=O)=O)C=C1&NS&CN&O=CCN1C=C([N+](=O)[O-])C=N1&&&
N#CC1=CC=C2OCC(=N)C2=C1&C=C&CC&C=C&CC1=CC2=CC=CC=C2C1&&&
CN1C(=O)C(=O)C2=CC(F)=CC=C21&CC&C1=CC=C(N2C=NN=N2)N=C1&&&
O=C(O)C1=CC([SH](=O)=O)=CN(CC(F)(F)F)C1=O&NS&C1CCNC1^CO^CC&OC1=CC=CC=C1&CO&&&&&
NC=O&CC&C1CCNCC1&NS&O=[N+]([O-])C1=CC=C([SH](=O)=O)C=C1&&&
CC1=NN(C)C2=CC(N3CCCC3=O)=CC=C12&&&
COC1=CC=CC=C1C=O&CO&CO&C&CCC&&CC^C1CC2CCCC1O2&CC&CC&&&
CC1=CC(Cl)=C(C)O1&CN&O=C1CNC(=O)CN1&CC&C=C1CCCC(=O)N1&&&
CCC=O&CN&CN^CN^CC&CN&CN&NC1=CC=CC=C1CC=O&C1COCCN1&&&&&
CCN1C(C2CCNCC2)=NC2=CC=CC=C21&CN&C&C=O&&CN^CC1CNCCN1&CN&CC=O&CN&C1CCNC1&&&
CC1=CC=C(C2=C[NH]C3=CC=NC(N)=C23)C=C1&CN&NC1=CC(C=O)=CC=C1&&&
CCCC&CN&N&CC1=NC(C2=CC=C(N)C=C2)=CS1&&CN^O=CC1=CC=C2OCOC2=C1&&&
S=C1[NH]N=C(C2=CC=CC=C2Cl)N1C1CCNCC1&CN&CC1=CC=CC=C1&&&
CC1=C(C(=O)C=O)[NH]C=N1&CN&CC1=CC=C(N)C=C1[SH](=O)=O&NS&C1COCCN1&&&
O=CC1=N[NH]C2=C1CCC2&CN&CN&CCC&CN&C1CCNCC1&CN&CN&CC1=CC=CC=C1&&&
CCC&CC&S=C(NC1=CC=CC(Cl)=C1)N1CCCCC1&&&
COC1=CC=C(N=CC2=C(O)N(C)C(=O)N=C2)C=C1&C=C&N#CCS(=O)C1=CC=CC=C1&&&
CC1=CC=C([SH](=O)=O)C=C1&NS&NC1=CC(OC2=C3C=CC([N+](=O)[O-])=CC3=NC=C2)=CC=C1O&&&
CC1=C(C=O)C(C2=CC=CC([N+](=O)[O-])=C2)NC(=S)N1&CO&CO&CC&CN&C1COCCN1&&&
CCCCC(C)CC&C=C&CC(C)=O&CO&CO&CC=O&CN&N&CN&&CN^CC&CN&N#CC1CCCN1&&&
COC1=CC=C(N)C=C1&CN&C&C=O&&CN^NC(=O)C1=C(N)SC2=C1CCC2&&&
NC1=NC(C2=CC=C([N+](=O)[O-])S2)=CN1CCCCCCCCC1=NN=N[NH]1&&&
CO&CO&C&C=O&&CC^CC1CCCC2(C)C1CCC1(C)C2CC=C2C3C(C)CC(C)(C)CC21C&&&
CO&CO&CC1=NN2C(C)=C(C=O)C=NC2=C1CC1=CC=C(F)C=C1&&&
COC1=CC(C)=CC(OC)=C1OC&C=C&O=C1CSC(=O)N1&CN&CC=O&CN&CC1=NC(N)=CC=C1&&&
CC&CO&NC1=CC=C(O)C=C1&CN&CC=O&CN&CN&O=CCS(=O)(=O)C1=CC=CC=C1&&&
CCCC1=CC=C(S(N)(=O)=O)C=C1&CN&CN&CC=O&CN&CN&O=CC1=CC=C2OCOC2=C1&&&
CC&CO&NC1=CC(O)=CC=C1O&CN&C^CO^C=O&CC&&CN&&C1CNCCN1&CN&O=CC1=CC=CC(C2=CC(Cl)=CC=C2C2=N[NH]N=N2)=C1&&&
OS(=O)(=O)O&CO&CCC&CN&CN&OCC1=CC=C(I)C=C1&&&
CCC(C)(C)CO&CN&CN&CC1=COC(C2CC(C3=CC=CC=C3)=NN2C(C)=O)=N1&&&
CC1=CC=C(N)N=C1&CN&CC1=CC=NC(N)=C1&CN&O=CC1=CC=C(Br)C=C1&&&
NC(C=O)CC(=O)O&CN&CN&O=CC1=CC=C(F)C=C1&&&
COC1=CC=CC(N2N=C(C=O)C3=CC=CC=C3C2=O)=C1&CN&N&CN&CCC1=CC(C(F)(F)F)=CC(C(F)(F)F)=N1^CN&&CCC1=CC=CN=C1&&&
CC1=CC=C(N)C=C1C&NS&NC1=CC=C([SH](=O)=O)C=C1&CN&O=CC1=CC=CC=C1&&&
CN1C(C(F)(F)F)=NC2=C1C(=O)N(C)C(=O)N2C&C=C&CC1=CC=CC=C1&&&
CC1(C)C=CC(C)(C)N1&CN&CC1=CC=CC(C#CC2=CC=CC=C2O)=C1&&&
NC(CC=O)CC1=CC(F)=CC=C1F&CN&C1=C2CNCCC2=CC2=C1C(N1CCNCC1)=NC=N2&&&
O=CCN1C(O)=C(C(=O)C2=CC=CS2)C(=O)C2=CC=CC=C21&CN&CN&CC&CS&SC1=CC=CC=C1&&&
COC1=CC=C2C(=C1)C=C(C=O)N2C1CCCCC1&CN&CN&CCCCCC(=O)O&&&
COC1=CC=CC(N=C(C)NC(=C2N=C3C4=CC=CC=C4C3=C(N)N2N)=C1&&&
COC1=CC(C(C)=O)=CC=C1O&CO&OC1COCC(O)C1O&CC&CO&&&
CC=O&CN&NC1=CC=CC=C1C=O&CN&CN&C1CCNCC1&NS&CC1=CC=C([SH](=O)=O)C=C1[SH](=O)=O&&&
CC1=C(C=O)[NH]C2=CC=C(Cl)C=C12&CN&CN&CC1=CC=C2OCOC2=C1&&&
COC1=CC=CC=C1C1=NN=C(CCCCCCO)O1&CN&CN&CC1=NC2=CC=CC=C2N=C1CN&&&
CC1=CC=C(C=O)C=C1&CN&CN&CN&C1=CC=C2SC(N3CCCC3)=NC2=C1&&&
O=CC1=CC=C(F)C=C1&CN&NC1=CC(C2OC3=NC=CC=C3C3=C2C2=CC=CC=C2[NH]3)=CC=C1N1CCOCC1&&&
N#CC1=CC=CC(N)=C1&&&
CC(C)C1=CC=CC(C(C)C)=C1N&CN&C&C=O&&CN^CN&CCC1=CC=C([N+](=O)[O-])C=C1&&&
CC&CS&CC1=CN2C(=O)N=C(S)N=C2C=C1&CO&OC1=CC=C(Br)C=C1&&&
CC1=NC(CC2=CC=C(Cl)C(Cl)=C2)=NO1&CO&CO&CC1=CC(C)=NC(C)=C1&&&
CC(C)CCC=O&CN&CN^CN^CC(C)CCC(N)=O&CN&&&CCCCC=O&CN&CN&CC=O&CN&CN&O=CCCC(=O)O&CN&CN&C&C=O&&CN^C1CCNC1&CC&NC=O&&&
CS&CS&CCCC(=O)O&CN&CN&CC=O&CN&CN&CC1=CC(C2=CC=CC=C2S(N)(=O)=O)=CC=C1C=O&&&
C=CCC1=NC2=CC=CC=C2C(C#N)=C1C&C=C&CCC&&&
COC1=CC=C(C2=CC(C(=O)O)=NC=C2C2=CC=C(Cl)C=C2)C=C1&&&
CNC&CN&CC&O=C1CNC(=O)CN1&CC&CCC=O&CN&C1=NC2=C(CCNC23CC3)S1&&&
CC(=O)O&CN&C1CNCCN1&CN&C&C=O&&CN^CN&C=C1C2CCC(C2)N1C&&&
CC1=NN(CC2=CN(C)N=C2)C(C)=C1&CN&C1CNCCN1&CN&C&C=O&&CN^CN&C1CCCCC1&&&
CC1=CC2=C(N)N=C(N)N=C2C=C1C&CN&NC1=CC=C([SH](=O)=O)C=C1&CN&CCCN1N=C(C=O)C2=CC=CC=C2C1=O&CN&C1COCCN1&&&
NC(C=O)CC1=CC=CC=C1&CN&C1CNCCN1&CN&CC=O&CN&C1CCCNCC1&&&
CC1CC1&CC&C&C=O&&CN^CN&O=C(O)CCC1=C2CSCC2=NC2=CC=CC=C12&&&
CN(C)C1=CC=C(C=O)C=C1[SH](=O)=O&CN&CN^NS^CCC1=CC=CO1&C1CNCCN1&&&CN&C&C=O&&CC^C1CCCCCC1&&&
CO&CO&CC=O&CN&CN&O=CCCC1=CC=CC=C1&CN&CN&CCC1=CC=C(Cl)C(Cl)=C1&CS&CS&&&
COC1=CC=C(C2=CC=C(OC3=CN=C4[NH]C(=O)N(CC=O)C4=C3)C=C2)C=C1OC&CN&CN&CC(=O)O&&&
NC(=O)C1=CSC2=NC3=C(N=C12)N(CO)C=N3&CO&CCO&&&
ClC1=CC=C(C(C2=CC=C(Br)C=C2)C2=CC=CC=C2Cl)C=C1&CS&SC1=NC2=CC=CC=C2[NH]1&&&
CC(=O)O&CO&OC1=CC=C(OC2=CC=CC=C2)C=C1&&&
CCC=O&CN&NC1=CC=C(Cl)C=C1Cl^CN&&CN&O=CC1=CC=C(SN2N=NC=C2CC2=CC=CC=C2)C=C1&&&
CC=O&CN&NC1=CC=C(N)C2=C1OC(C1=CC=C(F)C=C1)=CC2=O&CN&O=CC1=CC=CC=C1Cl&&&
CNC&CN&CC=O&CN&CN&C1CC2(CCN2)CN1&CN&CC1=NC=CC=N1&&&
O=C1CSC(NC2=CC=C(C(F)(F)F)N=C2)=N1&CC&CC1=CC=C(C2CC2)C=C1&&&
CC1=NN(C2=CC=CC=C2F)C2=C1C(=O)N=C(C1=CC=CC=C1OC(F)F)[NH]2&&&
O=[N+]([O-])C(CO)C1=CC=C(F)C=C1&&&
O=C1[NH][NH]C=C1CC1=CC=CC=C1&&&
CN1C(=O)C2CCCCC2C(=O)N2CCCC21&C=C&CC1=CC=CC=C1^CN&&CC1=CC=C(Cl)C=C1&&&
CC1(O)C(O)COC1N1C=CC(N)=NC1=O&CC&CO&&&
CC1=CC=C(N)C=C1&CN&C&C=O&&CN^CN&CC&O=C1ON=C2CNCCN2C2=CC=CC=C12&&&
CC1=CC=NC(NC(N)=S)=N1&CN&C1CCCCC1&&&
COC1=CC=C(C)C=C1&C=C&CC(=O)C1=CC=C(O)C=C1O&CO&OC1COCC(O)C1O&CC&CO&&&
C=CC&CO&CN1CCC2C(C3=CC=CC(O)=C3)NC3=CC(C=O)=CC=C3N2C1&CN&CN^CN^C1CCCCC1&CC=O&&&CO&CO&&&
O=[SH](=O)C1=CC=CC=C1&NS&C1CCNCC1&CN&NC(N)=S&CN&CC1=CC=CC=C1&&&
CC(=O)C1=CN(CC=O)C2=CC=CC=C12&CN&C1CNCCN1&NS&O=[SH](=O)C1=CC=C2NCCC2=C1&CN&CC=O&&&
CC(C)C1=CC(C(C)C=O)=CC2=C1ON=C2C1=CC=C(Cl)C=C1^CN&&NC1=C(Cl)C=CC=C1Cl&&&
CCC1C(=O)OCC2=C(I)C(O)=C3C(=C21)OC1=C(I)C=CC(I)=C1C3C&&&
COC1=CC=C(C2C(C(C)C)C3=CC(OC)=C(OC)C=C3C(O)C3C(=O)OCC23)C=C1&CO&CC&CN&CC1CCCNCC1&&&
CC1=CC(N)=NO1&CN&C&C=O&&CC^BrC1CCNC1&NS&CC(C)(C)C1=CC2=CC([SH](=O)=O)=CC=C2N1C&&&
OC1=CC=C(C=NNC(=S)C2=CC([N+](=O)[O-])=CC=C2O)C2=CC=CC=C12&&&
O=CC1=CC=CC2=C1[NH]C=C2C1=CC=CC=C1&CN&CN&CCC(=O)NN(CC)CCC(=O)O&C=C&CC1=CC=C(C2=CC=CC=C2)C=C1^C=C&&CC1=CC=CC(C(C)(C)C)=C1&&&
CCC&CC&C1CCCCC1&CN&CN&CCC1=CC=CC=C1&CN&CN&CCC1=CC=CN=C1&&&
CC(C)C1=CC=C2C(=C1)C(C(=O)O)=CN2CC1=CC=C(O)C=C1&CN&CN&C&C=O&&CN^NC1=CC=C(Br)C=N1&&&
COC1=CC=C(O)C(C2=NC(C)=CO2)=C1&CO&CC&CN&C1CNCCN1&CN&CCC&CN&N&CN&&CN^CC1=CC=CN=C1&&&
N#CC1=CC=C(O)C2=CC=CC=C12&CO&CC&C1=CC=C(C2CCNCC2)N=C1&&&
CC(C)CCC1=C[NH]C2=CC=CC=C12&CN&CN&CC(N)C1=CC=C(Br)C=C1&&&
CC=O&CN&CN&CCC1=CC=C(OP(=O)(OC)OC2=CC=CC=C2)C=C1&&&
CC&CO&OC1=CC=CC=C1O&CO&CC(C)O&CN&CNC1=CC=CC(O)=C1&&&
O=CC1(C2=CC=C(F)C(F)=C2)CCOCC1&CN&NC1=CC=C2[NH]C(C3=CC=CS3)=NC2=C1&&&
NC(=S)S&CN&CCC&CN&O=[N+]([O-])C1=CC=C2NCCNC2=C1&&&
CCC(C)C1=CC=C(Cl)C=C1&CS&SC1=NN=C(C2=CC=C(Cl)C=C2)O1&&&
CC1=CC=C(N)C=C1&CN&CC1=C(C=O)SC(N2C=NC3=C2[NH]C(=O)[NH]3)=N1&&&
CCC(=O)O&CN&NS&NC1=CC=C([SH](=O)=O)C=C1&CN&O=CC1=C(Cl)N=NN1C1=CC=CC=C1&&&
CC1=CC=C[N+]([O-])=C1C&C=C&CC1=CC=C(S(C)(=O)=O)C=C1&&&
COC1=CC(N)=CC(OC)=C1&NS&CC1=C2[NH]C(C)=C([SH](=O)=O)C2=CC=C1&&&
CC1=CN(C2CC(O)CO2)C(=O)N=C1N&CC&CO&CO&CCC(N)C=O&&&
CCC1=CC=CC2=CC=CC=C12&CN&CN&CC=O&C=C&CC1=CC=NC=C1&&&
CN1N=C(C=O)C=C1C=O&CN&NC1=CC=CC=C1^CN&&NC1=CC=C(F)C(C2=NC3=CC=CC=C3O2)=C1&&&
C=O&C&CN&NC1=CC=CC=C1O^CN&&FC1CCNCC1&CC&CC1=CC=CC=C1&&&
COC1=CC=C(SC2=NN=C(C)C3=CC=CC=C23)C=C1[SH](=O)=O&NS&CN&CC1=CC=CN=C1&&&
CC1=CC=C(N)C([SH](=O)=O)=C1&CN&CC=O^NS^CN&CNC&CN&&&C1CCCCC1&&&
CCN1C=CC=C1CC&CN&CN&CCN1C=C(C=O)C(=O)C2=CC([SH](=O)=O)=CC=C21&NS&C1CCNC1&&&
CC1=CC2=C(C=C1C)C(C)=CC(=O)O2&C=C&CC1=CC(F)=C(O)C(F)=C1&&&
CN1C(S)=NN=C1C1=CC=C3NC(C)(C)CCC3=C2)C=C1&CS&CC=O&CN&NC1=CC=CC=C1Cl&&&
CC1=CC=C2N=C(C)C=C(NC3=NC(C(F)(F)F)=NC4=C3C(C)=NN4C)C2=C1&&&
CC1=CC=C(C(=N)N2CCC(C3=CC=CC=C3)SC2=NC(C(N)=O)=C(O)C2=NC=C(C3=CN=CC=N3)O2)C=C1&&&
O=CC1=NOC(C2=CC=C(Br)C=C2)=C1&CN&NC(=S)NC1=CC(Cl)=CC=C1O&&&
CCCN1C(S)=NC2=CC=CC=C2C1=O&CS&CC(=O)C1=CC=C(Br)C=C1&&&
CC(N=C1NCC(C)C1=O)=NNC1=CC=CC=N1&&&
CC1=CC=C(N)C=C1&CN&CC1=CC=C2N=C(N)N=C(C)C2=C1&&&
NC(CC=O)C1=C[NH]C2=CC=CC=C12&CN&C1CCNCC1&C&CC&OC(C1=CC=CC=C1)C1=CC=CC=C1^CC&&O=CO&&&
CC1=NN(C2=CC=CC=C2)C2=C1C(=S)OC1=CC=C(C(=S)NC3=CC=C(F)C=C3)C=C12&&&
C=C1CC2(C)CCCC(C)C2CCC1O&CC&CC&CO&CO&COC1=CC=C(C=O)C=C1&&&
OC1=CC=C(F)C=C1&CO&CC1=CN=C(N2CCOCC2)C(C2=CC=CS2)=N1&&&
O=C1C2=C(O)C=CC=C2OCC1C1=CC=CS1&&&
CC1(C)C2CC3(C)C(=O)C(C)(CCC(O)C4(C)C3=O)C12&&&
CCC&CN&N&CN&CC(O)(C=O)C(F)(F)F^CN^CN&CCC&C1CCNCC1&&&CC&CC1=CC=CC=C1&&&
COC1=NC(C)=CC=C1&CN&CN&O=CCCC=O&CN&CN&CC(C)C&CN&CN&O=CCCC1=CC=CC=C1&CN&CN&CCC=O&CN&CN&NC(C=O)CC1=CC=C(O)C=C1&&&
CN1C=NN=C1S&CS&CC=O&CN&CC1=CC=C(C)C(N2CCNCC2)=C1&&&
CN1CCN(C2=CC=C([SH](=O)=O)C=C2N)CC1&CN&CC=O^NS^C=C&CNC&FC1=CC=C2CCCC2=C1&&&&&
CO&CO&C&C=O&&CC^OC1CC1C1=CC=C2C3=C(CCNC3)C(=O)OC2=C1&CO&CC^C=C^CN&CC1=CC=CC=C1&CN&&&C&C=O&&CO^CO&CC1=CC=CC2=CC=CC=C12&&&
CCCCCCCCCCCCCCCCCC&CO&CO&CC1=CC(C=O)=CN=C1&C&CN&NC1=CC=CC(I)=C1^CC&&O=C1[NH]C2=CC=CC=C2O1&&&
CC1=CC(C=O)=CC=C1&CN&NC1=CC=CC=C1C1CCNCC1^CO^CN&OC1=CC=CC=C1&CC1=CC=CC=C1&&&&&
COC1=CC=CC(N2C(S)=NC3=CC=C(C=O)C=C3C2=O)=C1&CN&NC1=CC=CN=C1^CS&&CC1=CC=CS1&&&
CC1=CC(C)=CC(O)=C1&CO&CCC&CO&CC1=CC=C(O)C=C1&C=C&O=C1CSC(=S)N1&C=C&CC1=CC=CC=C1&&&
CC=O&CN&CN&CC&CN&O=C1NCCC2=C1N(CC1=CC=CC=C1F)C1=CC=CC=C21&&&
CCC&C=C&CC&CN&NC1=CC=C(N2CCNCC2)C=C1&CN&O=CC1=C(C=O)C2=CC=CC=C2O1&&&
NC1=NC(C2=CC(N)=CC=C2OC2=CC=CC(I)=C2)C2CC1C1C21CCCCC1&&&
CC1=CC=C(C)C=C1&CN&N&CN&&CN^CC=O&CS&SC1=NC=NC2=C1C(C1=CC=CC=C1)=CS2&&&
COC1=CC(N)=C2N=CC=CC2=C1&CN&CCCC&CN&CN&CC(C)CC1=CC=C(Cl)C=C1&&&
NC1=NC2=CC=CC=C2C2=CC=CC=C12&&&
CC=O&CN&CN^CN^CCC&C1COCCN1&CN&&&CN&O=CC1=CC=CS1&&&
CCC&CS&SC1=CC=CC(OC2=NC=NC3=C2NCC3)=C1&NS&O=[N+]([O-])C1=CC=C([SH](=O)=O)C=C1&&&
CC1CN(C2=C(Cl)C(=O)N3C=C(Cl)C=CC3=N2)C(=O)CC(C)N1&&&
CNC1=NC(N2N=C(C)C=C2C)=NC(C2=CC=C(C)C=C2C(F)(F)F)=N1&CN&CC=O&&&
CC&CO&CO&COC1=CC=C(C2C(C=O)=C(N3C(=O)CCC3C3=CC=CC=C3OC)OC3=CC=CC=C3C2=O)C=C1&CC&O=CO&&&
CC1=CC=CC(CN2C=NC3=C(C1=O)N(C1CCN(C)C1)C(=O)N(C)C2=O&&&
O=[N+]([O-])C1=CC=CC=C1C1NCC2CCCCC12&&&
CC(=O)C1=CC=C(C)C=C1&CS&SC1=NN=C(CC2=CC=NC=C2)O1&&&
CC(=O)O&CN&O=C1CSC(=S)N1&C=C&CC1=CC=C(O)C(O)=C1O&&&
CCCC1=CN(C2CC([N-][N+]#N)CO2)C2=NC(N)=NC(N)=C12&CC&CO&&&
C=O&C&CN&CN^CN^C1CCCCC1&NC1=CC=C(F)C=C1&CC&&&CO&&&
COC1=CC=CC2=C1C1C=CC(=O)N2&&&
CC=O&CN&CN^CS^C1CCOC1&SC1=CC=C(C2=CC=CN=C2)N=N1&&&&&
CC&CO&CO&O=CC1=NOCC1&CC&C^CC^C=O&CC1=CC=CC=C1&&CO&&CO&CCC&&&
O=C1NC(=O)C2=C1C1=C(O)C=CC=C1C1=C2C2=C(OC3=CC=CC=C32)C(CCCCN2C=NC3=CC=CC=C32)N1CCCC1&&&
CNC&CN&CCC1=CC=CC(OC(F)(F)F)=C1&&&
CCS(C)(=O)=O&CC&C&C1CCCC1&&CC^C&C=O&&CN^CN&CC&CN&NS(=O)(=O)N1CCC(C2=NC=NC3=C2C=C[NH]3)CC1&&&
CCC=O&CN&NC1=CC=C(CC2=N[NH]C(N)=C2)C=C1&CN&N#CC1=CC=C(N)C=C1&&&
COC1=CC=CC(N2CCNCC2)=C1&CN&CCS(=O)(=O)C1=CC=C(C=O)C=C1[N+](=O)[O-]&&&
CCCCC1=CC(O)=C2C(=C1)OCC(C)C(=O)N2C&C=C&CC1=CC=CC(NC2=CC=CC([N+](=O)[O-])=C2)=C1^C=C&&CCCC(=O)O&&&
Br[SH](=O)=O&NS&NC1=NC2=C(CCC3=CC=CC=C32)S1&&&
CC1=CC=C2[NH]C(S)=NC2=C1&CS&CCC&CO&CC1=CC(CC2=N[NH]C(=O)N2C2=CC=C(O)C=C2)=CC=C1&&&
CCCC&CC&O=CC1=CN=C(N2CCN3CCCC3C2)N=C1&CN&CN&CCCN1C=CC=N1&&&
C=C1NC(C2NC(C3=CC=CN=C3)CO2)CC1O&CC&C&C=O&&CN^NC1=CC=C([SH](=O)=O)C=C1&NS&CC1CCC(=O)N1&&&
CC1CNC(=O)C2=CC(N)=CC=C2OC(C)CCCCOC1&CN&C^CC^C=O&CN^CN&CN^N&CCCO&NC1=CC=CC=C1&CN&&&&&&NS^NC1=CC=C([SH](=O)=O)C=C1&&&
CC(C=O)CC1=C[NH]C=N1&CN&CN^CN^O=C(O)CCC(=O)O&CN&&&C&C=O&&CO^CO&CC(C)C&&&
CCCCCCCCCCCCCCCC=CC=O&CN&CN&CCCCC&CN&N&CN&CCO^CN&&CCCCCCCCCCCCCCCCCCCC=O&&&
NC1=NC=CC=C1C=O&CN&CN&CC&C1CCNCC1&CN&C&C=O&&CC^C1CC1&&&
CC1=CC(C)=CC(O)=C1&CO&CCC=O&CN&CN&CCCC=NNC(=O)C=O&CN&CN^CC^CC(C)C&CC1CCCCC1&&&&&
CC1=C(C=O)SC=C1&CN&NC1=CC=CC([SH](=O)=O)=C1&NS&C1CCNCC1&&&
CC=O&CN&CN^C=C^CCCCC&CC1=CC=CC=C1&CN&&&OC1=CC=C2C3=C(CNCC3)SC2=C1&&&
CN&N&CN&N#CC1=CC(CC=O)=CC=C1^CN&&C1CCCCC1&CC&CCO&CN&CN&CC=O&C=C&CC1=CC=C(S(C)(=O)=O)C=C1&&&
CO&CO&CC(C)S(=O)(=O)CC=O&&&
CC1=CC(C(C)C)=CC(C2=NC(C)=C(C)O2)=C1&CN&CN&O=CC(CCC1=CC=CC=C1)CC(O)CCC1=CC=CC=C1&CN&CN&C&C=O&&CN^CN&C1CC1&&&
COC1=CC(C=O)=CC=C1O&CN&CN&C1CCOCC1&CN&CN1CCNCC1^CC&&C1CC1&&&
O=C1[NH]C(C2=CC=CN=C2)=NN1C1=CC=C(C2=NC(C(F)(F)F)=CN2C2=CC=C([N+](=O)[O-])C=C2F)C=C1&&&
CC(C)C&CC&CC1N=C(C2=CC=CC=C2)C2=CC(F)=C(O)C=C2O1&&&
COC1=CC=CC(CC=O)=C1&CO&CO&CC1(C)OCC2(C1)C(=O)CC1C3(C)CCC4C(C)(C)CC(=O)OC(C)(C)C53CCC21C&&&
CCCCC=O&CN&CN^CN^C&OC1=CC=C2OCCNC2=C1&C=O&&&CC^C1CCCCC1&CC&CN&NS&CC[SH](=O)=O&&&
CCCCN1C(C2=CC=C(C#N)C=C2)=NC2=C1C(=O)N(C)C(=O)N2CCC&CN&CN1N=C(N)C=C1C1=CC=C(N)C=C1&&&
COCOC1=CC=C(C=O)C=C1[SH](=O)=O&CN&CN^NS^CC1=CC=CO1&C1COCCN1&&&&&
N#CC1=CC=C(C2=CN=C3C=C(C=O)C=CC3=C2)C=C1&CN&CN&CCC&CN&C1COCCN1&&&
CC(C1=CC=CC=C1)C1=CC(N)=C(O)C=C1O&&&
CCCCC1=CC(C)=CC=C1&CO&CO&CC=O&CO&O=[N+]([O-])O&&&
COC1=CC=C(C2CC(=O)NNC2(C)C)C=C1&C=C&CC1=CC=CC(Cl)=C1&&&
CNC1=NC2=C(C=O)C=NN2C(C)=C1&CN&CN&CC1CNCCO1&CN&CC1=CC=CC=C1^CC&&CO&&&
O=C(CCC1=CC=CC=C1)NNC(=O)C(=O)C1=CC2=C(O)C=CC=C2OC1=O&&&
COC1=CC=CC=C1CC1=NC2=NN=C(C3=CC=C(C4=CC=C(C)O4)C=C3)N2C(C2=NC=CS2)=C1Cl&&&
CCC&CO&O=C(O)CN1C2=C(CNCC2)C2=CC([SH](=O)=O)=CC=C21&NS&C1COCCN1&&&
CN(C)CSSC1=NS(=O)(=O)C2=CC=CC=C12&&&
C=CC&CO&CO&CC&CO&CO&C&C=O&&CN^CN&C=C(C)CCC(O)CC1=CC=CC=C1&CN&CN&CCCCC=O&CN&CN&CC1=CC=C([N+](=O)[O-])C=C1&&&
NC(=O)C1=CC=CC(NC2=NC(NC3=CC(C(F)(F)F)=CC=C3C=O)=NC=C2Cl)=C1&CN&NC1=C(F)C=CC=C1F&&&
CCCC=O&CO&CO&CCCCC(=O)O&CO&COC1=CC(CC(C)O)=CC(OC)=C1O&&&
NC1=NC2(CCNCC2)C(=O)N1&CN&CC^CN^C1CC1&CC1=CC=C(C#N)C=C1&&&&&
CSC1=CC=CC=C1C=O&CO&CO&CC1=CC=C(N(C)C)C=C1&&&
COC1=CC=C(N)C=C1&CN&CC=O&CO&CO&CC&CO&CO&CC=O&C=C&CC1=CC=C(F)C=C1&&&
O=CCN1N=NC2=CC=CC=C2C1=O&CN&C1COCCN1&&&
CN&CN&CON=C1N=C(C2=CC=C(C=O)C=C2)[NH]C2=CC([SH](=O)=O)=CC=C12&NS&C1COCCN1&&&
CO&CO&COC1=CC=C([SH](=O)=O)C=C1C=O&NS&C1CCNCC1&CN&O=C1CNC(=O)C2=CC(C3=CC=C(OC(F)(F)F)C=C3)=CC=C2N1&&&
CCC&CC&O=C(O)CC(=O)N1N=C(C(F)(F)F)OCC1C1=CC=CO1&&&
CC(=NNC1=NC2=CC=CC=C2[NH]1)C1=CC=C([SH](=O)=O)C=C1&NS&NC1=CC=CC=C1&&&
CCCCCCC=O&CO&CO&CC&C1CSSC1&CC&CCCCCC=O&CN&C1=CC=C(C2CCNCC2)C=C1&CC&CC&&&
O=S1(=O)CCC2CNCCC2S1&&&
CC&CO&CO&N#CC(C=O)=C1SCO1&C=C&COC1=CC=C(C)N=C1CC1=CC=NC=C1&&&
CN1CCCCC1&CN&N&CN&&CN^C&C=O&&CN^CC1=CC=C(N)C=C1Cl&&&
CC&CC&CC(C)C1=C(N)C(F)=C2C(=O)C(C(=O)O)=CN(C3CC3)C2=C1&&&
CN1CCCC1C1=CC=CC=C1&C=C&CC1=CC=C(O)C=C1&&&
CO&CO&NC1CCCC1O&CN&CC1=CC=C(C2=CC3=C(CNCC3)[NH]2)C=C1&&&
COC1=CC=C(C)C=C1&CN&CN&C&C=O&&CN^CN&C1CCCCC1&CC&CC&CN&C1CCNC1&&&
CCC1=CC=C(OC)C(OC)=C1&CN&N&CN&&CN^C&C=O&&CN^NC1=CC=C2CC3=CC=CC=C3NC2=C1&&&
CN&CN&C&C=O&&CO^CO&CC1=C(C)C(Br)=C(Br)O1&&&
CC1CNCC(C)C1&CN&CCCC&CO&OC1=CC=CC=C1&&&
CCCCCCCCCC&C=C&CCC&C=C&CCCCCCCC=O&CO&CO&CC&CS&CS&CCC(=O)O&&&
CC&CO&ONC1=CC=CC=C1O&CO&CC=O&CN&CC1CCNCC1&CN&N&CN&C^CN^C=O&O=CC1=CC=CC=C1O&&CO&&CO&CC1C2=CC=CC=C2C2=C(N)N=CN=C21&CN&CCCC&&&
CC&CO&CO&C&C=O&&CN^COC1=CC(C2=C3C=CC4=CC=C(N)C=C4N3C=C2)=CC=C1NC1=NC=CC(N2CCNCC2)=N1&&&
CO&CO&CCCCCCC=O&CO&CO^CS^CC=O&CS&C=C&CCC=O&CC(=O)C1=CC=C(S(C)(=O)C=O1&CO&CO&&&CO&&&
CC(C)C=O&CO&CO&CC&CN&ClC1=CC(N2CCNCC2)=CC=C1&&&
COC1=CC(C)=CC(OC)=C1&CN&CN&O=CC1=CC=CC=C1&&&
CO&CO&CC&CC1=CC=C2C(=C1)C(=O)N1CCC2NC2=CC=C3CCCCC3=C21&CN&CC(C)C&&&
CCCC&CN&N&COC1=CC=C(C2=NC(N)=C(C)S2)C=C1&&CN^C&C=O&&CN^NC1=CC=CC=C1&&&
N#CC1=CC=C(NC(N)=S)C=C1&CN&CC1=CC=CC2=CC=CC=C12&&&
CC1=C(C=O)SC=C1&CN&CN&CCC1=CC=NC=C1&&&
CC1=CC=C(C=O)C=C1&CN&NC1=C(C=O)OC2=CC=C(Cl)C=C12&CN&C1COCCN1&&&
CC&CO&CO&C&C=O&&CN^O=S1NC2=CC=C3CCNCC3=C2C12C(C1=CC=C(S(C)(=O)=O)C=C1)C1=C(NCCN1)C1=CC=C(Cl)C=C12&&&
CCCC&CC&COC1=C2OCCC2=CC(C)=C1OC&&&
CN(C)C1=CC(C=O)=[N+]([O-])C=C1NC1=CC=CC=C1&CN&NC1CCCCC1&&&
O=C1C2=CC=CC=C2C(C#CC2=CC=C(F)C=C2)(C2=CC=C(F)C=C2)C2=C1C=C([N+](=O)[O-])C1=CC(C#CCCCN3C=CN=C13)=C2&&&
CC&CO&CO&C&C=O&&CC^C1=CC=C2SC3=CC=CC=C3C(N3CCCCC3)=NC2=C1&&&
COC1=CC=C([SH](=O)=O)C=C1&NS&CN&O=CC1=CSC(CCC2=CC=CC=C2)=N1&&&
COC1=CC2=C([NH]C3=CN(S(=O)(=O)C4=CC=CC=C4)N=C32)C(C=O)=C1OC&CN&CN&CCC=O&CN&CNC1=CC=CC=C1&&&
CC1=C(C=O)C=CC=C1[N+](=O)[O-]&CN&CN&CC1=CC=CN=C1&&&
ON=C1CC([N+](=O)[O-])CCN1&CN&CC1=CC(Cl)=CC(Cl)=C1&&&
CCN1C=CN=C1C&CC&C1CCCCC1&CN&CN&O=CC1=CC=C([N+](=O)[O-])C=C1&&&
COC1=CC2=C(OC(=O)C(=CNO)C2)C(C=O)=C1OC&CN&CN&CC(C)CC=O&CN&C1=CC=C2NCCC2=C1&&&
C=CC=O&CN&CC1=NN(C2=CC=C(C(N)CC3=NC4=CC(C(=N)N)=CC=C4[NH]3)C=C2)C(N)=C1&&&
NC1=NC2=C(S1)N(CC1=CC=C(Cl)C=C1)C(=O)N(C1=CC=CC=C1)C2=O&&&
CC=O&CN&CN^CN^CCC&C1=NC(C2=CC=C3NCCC3=C2)=C[NH]1&&&&&
CC1=CC=NC(S)=N1&CS&CCC=O&CN&CN&CC1CCCCC1&&&
O=C1OCC(O)C1O&CC&CO&CC1=CC=C(O)C(O)=C1&CO&CC1=CC=CC=C1^CC&&O=CO&&&
CC(C)(C)C1=N[NH]C(=S)O1&&&
CNC1=NC2=CC=CC=C2S1&CN&CC&OC1CCOC1&&&
N#CCC1=CC=CN=C1&C=C&CC1=CC=CS1&&&
COC1=CC(N2CC3CNCC3C2)=CC=C1N1C=NC(C)=C1&CN&C1CCCCC1&&&
C=C1C(O)CC2C(C)CCC12C&CC&CC&CC&CC1=CC2=C(O)C=C(C)C=C2[NH]C1=O&CO&CC&CN&CNC&&&
NC1=CC=C(O)C=C1&CO&CC=O&CN&C1CNCCN1&CN&CC1=CSC=C1&&&
CC1=CC=C2C(=C1)SC(=O)N2C&C=C&CC1=CC=[N+](CCCCC2=CC=CC=C2)C=C1&&&
CC&CN&N&CN&CC^CN&&C&CN&CN^CN&&CCN1C=NC2=CC=CC=C21&&&
CC=O&CO&CO^CN^CC=O&O=C1CCCN1&CN&&&CN&O=CC1=CC=C(Br)O1&&&
C=CC1=CC=C(N)C(C)=C1&CN&CNC1=CC(C=O)=CC=C1C1=CC=NC(N)=N1&CN&CC1=CC=CO1&&&
CCCC&CN&CC1CCCNC1&CC&C&C=O&&CN^C1COCCN1&&&
CC&CO&CO&C&C=O&&CC^FC1=CC=C(C2COCCN2)C(F)=C1&&&
CC=O&CN&NC1=CC=CC(N)=C1&CN&O=CCC1=CCCC1&CN&CN&O=CC1=CC=CC=C1F&&&
CCC(C)CC=O&CN&CN^CN^CCC1=CC=CS1&CN&&&CC=O&CN&C1CC2CCC(C1)N2&CC&C&C=O&&CN^CN&CC&C1CC1&&&
O=C1OC2=CC=C(O)C=C2C2=C1[NH]C=C2C=O&CN&CN&CCC&CN&C1CCCCC1&&&
CN1C(=O)NC2(CCCC[N+]2(C)C)C1=O&&&
CC1=CC=C2[NH]C=CC2=C1&CN&C1CCNCC1&CC&CC1=CC=CC=C1&&&
ClC1=CC=C(N2C(C3=CN4N=C(N5CCNCC5)N=C4C=C3Cl)=C(C3CCCCC3)C3=CC(Cl)=CC=C32)C=C1&&&
COC1=CC=C(C2=CC(C(N)C=O)=NC(C3=CC(F)=CC=C3Cl)=C2)C=C1&CN&C1CCNCC1&&&
CC1=CC([N+](=O)[O-])=C(N)C=C1[N+](=O)[O-]&C=C&CC1=CC=C(C(F)(F)F)C=C1&&&
COC1=CC=C(C)C=C1O&C=C&CC=O&CO&CO&CC&CN&N&CN&&CN^CC(O)CO&&&
CC&CN&N&CN&CC^NS&&O=[SH](=O)C1=CC=C(NC2=CN(CC3=CC=C4C=C(Cl)C=CC4=N3)N=C2C2=CC=CC=C2)C=C1&&&
CC&CO&CO&COC1=NC(C2=NC(C=O)=CN2C2=CC=C(Br)C=C2)=CC(Cl)=C1&&&
CN1C(=O)C2=CC=CC=C2C1=O&C=C&CC1=CN2C(=O)C(O)=C(C)N=C2S1&CO&CCC1=CC=CC=C1&&&
CC1=CC(C)=C2C([SH](=O)=O)=CSC2=N1&NS&CN&CC1=CC=C(C=O)C=C1&CN&CN&OCCCC1=CC=CC=C1&&&
O=C1[NH]C2=CC=C(Br)C=C2N=C1CCCC(=O)CCl&&&
OC1=CC=C(C2SC(C(F)(F)F)=NN2C2=CC=C(NC3=CC=C4N=COC4=C3)C=C2)C=N1&&&
CCC=O&CN&O=C1CNCC2CNCCN12&CN&CC1=CC=C(F)C=C1&&&
O=S1(=O)N=C(NC2=CC=C3N=C(NC4=CC=C4)SC3=N2)C2=CC=CC=C21&&&
CC&CN&N&CN&CC^CN&&CCC1=CC=C(OC(F)(F)F)C(C#N)=C1&&&
C=O&C&CN&C1=CC=C2C(NC3=CC=CC=C3)=N[NH]C2=C1^CC&&C1CCCCC1&&&
CC&CO&CO&C&C=O&&CC^CC1=CC(C2CC2)=CN=C1N&CN&CCC1=CC=C(OC)C(OC)=C1&&&
NCCC=O&CN&CN^CC^CCC(=O)O&O=C1COC&CN&&&C1CNCCN1&CN&CC1=CC=C(S(C)(=O)=O)C=C1&&&
CN1C=C(C(=O)O)C(C=O)=CC1=O&CN&CN&CCCCN1C=C(Br)C2=CC=CC=C21&&&
CC1CCC2=C(SC(NC3=NC=NC4=C3C(C3=CC=C(Br)C(Br)=C3)=C[NH]4)=C2)C1&&&
NCC(N)C(=O)O&CN&CN&O=CCN1C(O)=CC(=O)C2=CC=CC=C21&CO&OC1CCOCC1O&CN&CN^CC^O=CC(O)C(O)CO&O=CO&&&&&
CC&CO&CO&NC1=C(C=O)N=NN1CC1=CC=CC=C1&CN&C&C=O&&CN^CN1N=NN=C1SC1=CC=C(N)C=C1&&&
COC1=CC=CC=C1OC&CN&NC1=NC(C2=C(F)C=CC=C2F)=CC2=CC=NC=C12&&&
CCCCP(=O)(O)O&CN&NC1=CC(C(F)(F)F)=CC=C1O^CO&&CC1=CC=CC=C1^CO&&OC1COCC(O)C1O&CC&CO&&&
CCCCCC1=N[NH]C(C2=CC=NC=C2)=C1C1=CC=C(C#N)C=C1&&&
CC&CO&OC1=C(CN2C=CC3=CC=CC=C32)C2=CC=CC(O)=C2S1&&&
CCCCCCCCCCCCCC&CO&CO&NCCCCC=O&CO&CO&CCC&&&
CC1=CC=C(N)C=C1N&CN&CN1CCN(C2=CC=CC=C2C=O)CC1&&&
COC1=CC(C2=NOC(C3=C(C)ON=C3C3=CC=CC=C3)=N2)=CC(OC)=C1OC&&&
O=CC1=CC=CC(N2C(=O)C3=C(C4=CC=NC=C4)N(C4=CC=CC=C4)N=C3C2=O)=C1&CN&NC1=CC=CC=C1&&&
CC&CO&O=CC1=CC=C(O)C=C1&CN&O=C1C2=CC=CC=C2C(=O)C2=C1C(=O)C1=C2CCCCC1&&&
N#CC1=C(C2=CC=C(F)C(C(F)(F)F)=C2)[NH]C(C(F)(F)F)=C1C=O&CN&NC1=CC=CC=C1&&&
FC1=CC=C(C2(C3=CC=C(F)C=C3)NC(C3=CC=C(Cl)C=C3)C3=CC=CC=C3C2C2=CC=C(F)C=C2)C=C1&&&
CC1=CC(C)=CC(C)=C1&CO&O=C1C(NC2=CC(Cl)=CC=C2O)=C(N2CC2)C(=O)C2=CC=CC=C12&&&
COC1=CC=C2C(=C1)C(=O)C1=C(N)N=CN=C12&&&
CC1=CC(C)=C2C(=CC=C(O)C2=O)O1&&&
COC1=CC=C(N)C=C1&CN&O=CC1=CC([SH](=O)=O)=C[NH]1&NS&C1CCNC1&&&
CS(=O)(=O)C1=CC=C(C2=NC(N3CC(N4CCOC4=O)CC3)=C3C=CC=CC3=N2)C=C1&&&
CCCCCCCCCCC1=CC=C(C2=CC=C(C3=C(S)C(=O)OC3)C=C2)C=C1&CS&CC(=O)NN&&&
CC(C)CCC=O&CN&CN^CN^NCCCCCC=O&CN&CN&CC=O&CN&CN&CC1=CC=C(CCC=O)C=C1&CN&CN&C&NC(=O)CCC1=CC=CC=C1&CN&&&&O=CCCC(=O)O&CN&CN&CC=O&CN&CN&O=CCCC=O&CN&CN^CN^NC=O&N=C(N)N&&&&&
COC1=CC=C(C=NNC(=O)CC2=CC=CC(N(C)N)=C2)C=C1OC&&&
CC=O&CO&CO^CN^O=CC1=CC=CC=C1&NC1=CC=CC(F)=C1&&&&&
CC1=NOC(N)=C1C&NS&NC1=NC=C(Cl)C=C1CO&&&
CC1COCCN1C1=NC=C(C2=CC=C(C=O)C=C2)C2=C1C(C1=CC=NC=C1)=NO2&CN&CN&CC1=CC=C(F)C=C1&&&
COC1=CC(C)=CC(OC)=C1O&C=C&CC(=O)C1=CC=C(N)N=C1&&&
CCCCCCCCCCCS(=O)NC(=O)CC(=O)O&&&
COC1=CC=C(C)C=C1OC&CN&CN&CN1C(=O)CN=C(C2=CSC3=C2C(C=O)=CC=C3)C2=CC=CC=C21&&&
CCC&CO&CO&C&C=O&&CN^NC(CC1=CC=CC=C1)C(=O)C=O&CN&C1CCNC1&&&
COC1=CC=C(C2=CC(N3CCCCC3)=NC=C2Br)C=C1&CC&C&C=O&&CN^NC1=CN=NS1&&&
O=CC1=CC=C2OCCOC2=C1&CN&NC1=CC=CC=C1&&&
COC1=CC=C(C)C=C1&CN&NC1=NCNCCC1&&&
FC1=CC=C2C(=C1)C1=C(CCCC1)N2C1=CC=C(Cl)C=C1&&&
O=CC1=CC(O)=CC(C(=O)O)=C1&CN&CN^CO^O=C(O)CCC(=O)O&CCO&&&&&
CC1=CC(N2C=NC=N2)=CC(C)=C1O&CO&C1CCCC1&&&
CN1C=NN=C1C1CCOCC1&CN&CN&C1CCC1&&&
CC1(C)COC2=C(C)C=CC(C#N)=C2C1C1=CC=CC=C1OC(F)(F)F&&&
CCC&CO&CO&C&C=O&&CN^NC1=NC(Cl)=NC2=C1N=CN2CC1=CC=CC=C1&&&
CO&CO&CC&CC12C=C3C(=O)C(O)=C4CC5(C)CC6=C([NH]C7=CC=C(C=O)C=C67)C(=O)CC6^CO&&CO&C1CC1&CC&C&C=O&&CO^CO&&&
CCC1=CC=CC=C1&CN&CN&C&C=O&&CN^NC1=NC=NC2=C1C=N[NH]2&&&
C=O&C&CN&NC1=CC=C(N2CCNCC2)C=C1^CC^NS&C1CCOC1&O=[N+]([O-])C1=CC=C([SH](=O)=O)C=C1&&&&&
CNC&CN&CC=O&CN&CN&CC&C1=C[NH]C(C2NCCCC3=CC=CN=C32)=C1&&&
COC1=CC=CC2=C1OC1C(O)C(O)C3(O)CCC4OCC4C3C1C2&&&
CO&CO&COC1=CC=C(C2=C(C=O)C(C=O)=NO2)C(OC)=C1&CN&CNC1=CC=C(OC)C=C1&&&
CC(=O)C1=CN=C2C=CC(C3=CC(F)=CC(Cl)=C3)=CC1=C2OC1=CC=CC(Cl)=C1&&&
O=C1N=CC=C2[NH]C(C3=CC=CC(N4CCN(C5=CC=CC=C5)CC4)=C3)=CC=C21&&&
CC&CC&CC1=NN=C(N2CCCC2)C2=NN(C3=CC=CC(C4=CC=C(C(F)(F)F)C=C4)=N3)C(C)=C12&&&
O=CC1=CC(C2CCCCO2)=NC(C2=CC=CC=C2O)=N1&CN&CN&C1CCCCC1&&&
COC1=CC(N2CCNCC2)=CC(OC)=C1OC&CN&CC=O&CO&CO&O=CC1=CC=NC=C1&&&
CCC&CN&NC1=NC=NC2=C1C=NN2C1=CC=C(O)C=C1&CO&C1CCNCC1&CN&CCC(C)C=O&&&
COC1=CC2=C(C=C1OC)CC(O)C1=C2C=CC(O)=C1C&&&
CO&CO&C&C=O&&CC^C1CCNC1&CN&CC&CN&C1CNCCN1&CN&COC(=O)C1=C(C)C=C(C)C(N)=C1&&&
C=CC1=CC(Br)=C(O)C=C1O&&&
CC1=CC=C2C(=O)C=C(C)SC2=C1&&&
CCCCC&C=C&CCC&CC&CC1CCC2(C)CCC3(C)C(=CC(=O)C4C5(C)CCC(=O)C(C)(C)C5CCC43C)C12&&&
CC1=CC(CC=O)=CC=C1O&CN&NC1=CC=CC2=NC=CC=C12&&&
CC&CS&CS&CC=O&CN&CCC1=NN=C(N)S1&CS&SC1=NC(Cl)=CC2=C1N=CN(CC1=CC=CC=C1)C2=O&&&
COC1=CC=C(C2=N[NH]C(C(N)C(=O)C3=CC=C(N)C=C3)=C2)C(OC)=C1&CN&CC1=CC=C(C=O)C=C1&&&
CC&CO&CO&CCCCC=O&CN&O=C1CCCCN1&CC&C&C=O&&CN^CN&CN1C=C(N)C=C1C=O&CN&CN1C=C(C=O)C=C1C=O&CN&CN&O=C(O)CCC(=O)O&&&
CC1=C(N)C(C(=O)N)=NN1C&CN&CC1=CC=CC=C1&&&
N=C1N=C(S)[NH]C2=NN=C(C3=CC=C(Br)C=C3)C=C12&CS&CCN1C=CC2=CC=CC=C21&&&
CO&CO&C&C=O&&CC^CC1CCC2(C)C1CCC1(C)OC3(CC=C(C4=CSC=C4)CCO3)CCC12&CC&CN&CN&CC=O&&&
O=C(O)C1=CC=C2C(C3=C[NH]N=C3)=C(C3=CC=C4OCCOC4=C3)C=NC2=C1&&&
CC1=CC=C2C=CC=CC2=C1&CN&C1CCNCC1&CC&CCCCCC1=CC=CC=C1^CC&&CCN&CN&CC1=CC=CC=N1&&&
CC&CO&CO&CC1=C(C=O)CC(C=O)=C(C)N1&CN&O=CC1=CN=CS1^CS&&CC1=CC([N+](=O)[O-])=C(S)C([N+](=O)[O-])=C1^CC&&CC=O&CN&CN&C1CCNCC1&CN&C1CCCCC1&&&
CNC&CN&CC1=CC2=CC(C)=CC=C2[NH]C1=O&CS&N#CC1=CC(C2=NN=C(S)N2C)=CC=C1&&&
CC(C)CC=O&CN&CN^CN^C&CN&C=O&O=C(O)CCCC(=O)O&&CN&&NC1=NN=C(CC2=CC=CC=C2)O1&&&
CC=O&CN&CN&CC&O=C(O)C1=NN(C2=CC=C(O)C=C2Cl)CC1C1=CC=C2OCOC2=C1&CO&CC1=CC=CC=C1F&&&
O=C1NCC2OCCN(C3=CC=NN3CCC2)C1=O&&&
CNC1=CC=C(CN2C(=S)N2CCC2=CC=C(C(C)(C)C)C=C2)C=C1&CN&O=CCCC1=CC=CC=C1&&&
CC=O&CC&C1CCNCC1&CN&CC&FC(F)(F)CC1=CC=C2OCCC2=C1&&&
CCCCCCCCCCCCCCCCC&CO&NC1=CC=C(O)C=C1&CN&CC=O&CS&CS&CC=O&CN&C1CCNC1&&&
COC1=CC=CC(C2C3=C(N=C4COC(=N)N42)N(C)C(=N)C=N3)=C1&&&
COC1=CC=C2C(N)=C(C=O)SC2=C1&CN&CNC1=CC=C(O)C=C1&CO&CC&CN&CC1CCNCC1&&&
COC1=CC=C(C)C=C1&CN&CN&CC&CN&CC1CNCCN1&CN&CC1=NC2=CC=CC=C2[NH]1&&&
CNC&CN&CCCC&C[NH3+]&[NH4+]&C[NH2+]C&&C[NH3+]^CC&CN&CN&CCCC1=C[NH]C2=CC=CC=C12&&&
O=C1NCN(C2=CC=CC=C2)C12CCNC2&CN&CCC1=CC=CC=C1&&&
CC=O&CN&C1=CSC2=C1C(N1CCNCC1)=NC(C1=CN(CC3=CC=CC=C3F)N=N1)=N2&&&
NC1=NC(NC2=CC=CC=C2)=C2CCCN12&&&
CO&CO&C&C=O&&CC^C1CCNC1&CN&NC(CC=O)CC1=CC=C(C2=CC=CC=C2F)C=C1&&&
CCCCCCCCCCCS(=O)(=O)C1=C[NH]C2=CC=CC=C2C1=O&CN&C1COCCN1&&&
CC1(C)C=C([SH](=O)=O)CC1&NS&NC1=CC=C(N)C=C1&CN&NC1=CC(C=O)=CC=C1&CN&C&C=O&&CN^CN&CCC(F)(F)F&&&
CCCCCCCCCCCCN1C=CC(N)=NC1=O&CN&CC(C)C&&&
CC(C)C1=CC=C(N)C=C1&CN&C&C=O&&CN^CN&CC&OC1(C2=CC=CC=N2)CCNCC1&&&
CC(C)CCC=O&CN&CN^CN^O=CCC1=CC=C(O)C=C1&CN&CN&CCCCCC=O&CN&CN&CCCCC=O&N=C(N)N&CN&&&CN^CN^NC(C=O)CC1=CC=C(O)C=C1&N=C(N)N&&&&&
COC1=CC=C(N2N=C(C(C)=O)C3=C(C4=CC=NC=C4)C=CN=C32)C=C1&&&
CO&CO&C&C=O&&CC^CN1CCC2CCC12&&&
NC1CCCCC1&&&
CC1=CC(OC2=CC=C(N3N=CC(C=O)=C3C(F)(F)F)C=C2F)=CC=C1&CN&NC1=C(Cl)C(=O)N(C2=CC=CC=N2)C1=O&&&
O=CCC1=CN(C=C2OC(C3=CC=CC=C3)=CC2=O)C2=CC=CC(O)=C12&CN&CN&O=C(O)CCC1=CC=CC=C1&&&
CC1=CC=CC=C1&CC&C1=CC=C(C2(C3=CC=CC=C3)OCC2)C=C1&&&
C=CC&CN&N&CN&&CN^C=CC1=C(C)C2=C(N=C3N(C4=C(C)C=CC=C4C)CC&&&
C=CC1CC1&C&CN&CN^CC^C&C&C=O&C=O&&CC&CN^COC1=CC2=NC(C3=CC=C4N=CSC4=C3)=CC(N3CCNCC3)=C2C=C1&NS&&&CC1([SH](=O)=O)CC1&&&
CC(C)C1=CC=CC=C1&CO&CO&C1CCOCC1&CN&NS^CC^NC1=NC=NC(C2=CC=C([SH](=O)=O)C=C2)=C1[N+](=O)[O-]&CO&&&&&
COC1=CC=C[N+](CCN2C=NC3=CC(N)=C(C=O)C=C3C2=O)=C1&CN&CN&CCC=O&CN&CN&CCC&CN&C1COCCN1&&&
CC1=C(C(=O)NN=CC2=CC=C3C(=O)C=C(N4CCCC4)SC3=C2[N+](=O)[O-])N=C[NH]1&&&
COC1=CC(C)=CC(OC)=C1&CN&N&CN&&CN^CC=O&CN&N&NC1=CC=CC2=CC=CC=C12&&CN^CC1=CC=C(F)C(Br)=C1&&&
CC(C)C&CN&CN&CC(CC1=CC=CC=C1)C1=CC=CC=C1&CN&NS&O=[SH](=O)C1=CC=CS1&&&
CC1=N[NH]C(=O)C2=CC(F)=CC=C2N1C1=CC=C(C(F)(F)F)C=C1&&&
CCC(C)C&CN&CN&O=CCC(O)CCC1=CC=CC=C1&CN&CC1(C)C2CC3=CC=C(O)C=C3C1(C)CCN2^CN&&CN&CC=O&C=C&CC1=CC=C(O)C=C1[N+](=O)[O-]&CO&CC=O&&&
N=C(N)N&CN&NCCCCCCC=O&CN&CN&NC1=NC(Cl)=NC2=C1C(C1=CC=CN=C1Cl)CC1=CC(Cl)=CC=C12&&&
CN1N=CC(C2=NC(C=O)=CN=C2C2CC(O)CO2)=C1C(F)(F)F&CN&NC1=CC=C(F)C=C1&&&
CO&CO&C&C=O&&CN^CN&CCC1=CC=C(OC2=CC=C(C3=CN=N[NH]3)C(F)=C2)C=C1&&&
O=C1CCCC(=O)N1&C=C&CC1=CC=C(OC2=CC=CC=C2)C=C1^CN&&CC1=CC=C2C=CC=CC2=C1&&&
CC(O)C#CC1CNCCC1C1=CCOC1=O&&&
CC(C)=O&C=C&O=CNO&CN&NC1=CC=CC=C1&&&
CCC(=O)C1=CC=C(N2C=C(C(N)=O)C(NC3=CC=C(C)C=C3)=N2)C=C1&&&
CC&CN&N&CN&&CN^CCC=O&CS&O=CCN1C=NC2=C(SC(S)=N2)C1=O&CN&CN&CC(C)C&&&
CC1=CC=C(C=O)C=C1&CN&CC1=CC=C2C(=C1)N=C(N)N1N=CN=C21&&&
COC1=CC=C(CC2=C(N)N(C)C(=O)[NH]C2=O)C=C1[SH](=O)=O&NS&CN&CCC1=CC=C(C(F)(F)F)C(F)=C1&&&
CC&CN&N&CN&C^CN^C=O&CC&&CC&&CN1C2=CC=CC(Cl)=C2C2(C)CCC3C4(C)CCC(O)(CC12)CC4C3O&&&
CC1(C)CNCCC1N&CN&O=CCCN1C(S)=NC2=C(SC=N2)C1=O&CS&CC(=O)C1=CC=CC=C1&&&
CCCCCCCCCCCCCC=O&CO&CO&C1CCCCC1&CO&CO^CO^CCCCC=O&CO^CO&&CCCCCCCCCCCCCCCCC&O=P(O)(O)OP(=O)(O)O&&&&&
C[SH](=O)=O&NS&CCCC1=CC(N)=CC=C1&CN&CN&C&C=O&&CC^C1CC2CCC1CN2&&&
C=C1C1=C(C)C(C)=CC=C1C(C)C1=CC=C(C(C)C(C)C)C=C1&&&
CC=O&CN&CC(C)(C)C(=O)CCC1=CC(O)=CC(C2CCNCC2)=C1&C=C&CC1=CC=CC(C(=O)C2=CC(C(F)(F)F)=CC=C2F)=C1&&&
CCC(C)CC1=C(CCC=O)C2=CC(O)=CC=C2C1=O&CO&O=C(C1=CC=CC=C1)C1=CC=CC=C1^CO&&CO&&&
CC1=CC=C(N2C(S)=NN=C2C2=CC=CC=C2)C=C1&CS&CC=O&CN&CC1=NC(N)=CC=C1&&&
COC1=CC=CC=C1N1CCNCC1&CN&CC1=NN(C2=CC=C(Cl)C=N2)C2=C1C(C1=CC=C(Cl)C=C1)C(C#N)=C2C=O&&&
C=O&C&CO&OC1=CC=CC(CN2C(CC3=C[NH]C4=CC=CC=C34)=NC3=CC=CC=C32)=C1^CN&&NC1=C[NH]N=C1&&&
CC&CN&N&CN&&CN^CC=O&CO&CO&CCC=O&CN&O=C1NC(=O)C2C3CCC(C3)C12&&&
CC1=CC=C2[NH]C(C)=CC2=C1&C=C&CC&C=C&CC1=CCOC1=O&CO&CO&CC&CO&CO&CC&CO&CO&CC&CO&CO&CC&CO&CO&CC&CO&CO&CC&CO&CO&CC&CO&CO&C&CO&CO&CC^CN&&CC&&&
CC1=CC(C=O)=NO1&CN&NC1=CC(C(F)(F)F)=CC=C1N1CCCCC1&&&
CC=O&CN&O=C1NCC23CCC(CC2=C1O)O3&C=C&CC1=CC(F)=CC2=C1OC=CC2&&&
CC&CO&CCC1=CC=C(C#CC2=CN(CC)C(=O)C(C(F)(F)F)=C2C=O)S1&CO&CO&&&
NC1=CC=C(S(N)(=O)=O)C=C1&CN&CC=O&CN&NC1=CC(Cl)=CC(Cl)=C1&&&
CN1C=C(C2=CN=C3N=C(C4=CC5=C(C=C4)N(C)C(=O)C5=C(O)C=C53)C=N2)N=N1&CO&CC(F)F^CN&&CC1=CC=C(C(F)(F)F)C=C1&&&
CC&CO&CO&NC1=NC2=CC(C=O)=CC=C2N2C=C(C3=CC=C(N)C=C3)N=C12&CN&C&C=O&&CN^CN&C1CCCC1&&&
COC1=CC=C(N)C=C1&CN&C&C=O&&CC^C1CCNCC1&NS&NC1=CC([SH](=O)=O)=CC=C1&CN&O=CC1=CC=C2C=CC=C(O)C2=C1&&&
CCCC(C)CC&CC&CC1(C)C=CC(C)C(O)C(C)(O)COC(=O)CN(C)C(=O)CNC1=O&&&
CCCC1=CC=C(C2=CC(C(=O)CC)=CC=C2O)C=C1&CN&C1CCCNCCC1^CN&&O=C1NCCCC1O&&&
5C&CN&N&CN&C^CN^C=O&CC&&CN&&NC1=CC=CC=C1F&&&
CC(C=O)C1=CC=C(N)C=C1&CN&CN^NS^CC1=CC=C(S(C)(=O)C=O)C=C1&O=[SH](=O)C1=CC=C(O)C=C1&&&CO&FCF&&&
O=CCC1=CC=C(CS(=O)C2=CC=C(F)C=C2)O1&CN&O=S1(=O)CC2(CCNC2)C2=CC=CC=C21&&&
CC&CO&CO&CC1=CC=C(C=O)C=C1&C=C&O=C1CSC(=S)N1&CN&CC1=CC=CC=C1&&&
CC=O&CC&O=C1OCCC1(O)C1=CC=CC=C1^CN&&O=C1NS(=O)(=O)C2=CC=CC=C12&&&
CC1=CN(C(C)(C)C(C)(C)C)C(=O)[NH]C1=O&CN&N#CC1=CC=C(N)C=C1&&&
CC&CO&CO&C&C=O&&CC^C1CCNCC1&CN&CC1=CC(N)=NO1&&&
NCCCCC1=CC=C(Cl)C=C1&&&
CC1CNC(=O)C2=CC=CC(N)=C2OC1&CN&O=CCCCCC(F)(F)F^CC&&CN^CN^N&CCCO&CN&&&&CN^CC1=CC=C(F)C=C1&&&
CO&CO&CC=O&CN&CC1=CC(N)=CC=C1C1=N[NH]C(=O)N1C1CCNCC1&&&
CCCC(C)C&C=C&CC1=CC=CC=C1^C=C&&CCO&CC&COC1=CC=C2C(=C1)C1(C)CCNC21&CN&CC&CO&OC1=CC=C2C=CC=CC2=C1&&&
CSC1=CC=C(C)C=C1OC&CN&CC1=C(NC2=CC=C(C#N)C=C2)N=CN=C1N&&&
CCN1C(=O)CC(=O)N(C2=CC=CC=C2OC)C2=CC(C(=O)O)=CC=C21&CN&C1CCNCC1&&&
CC1=CC2=C(C=C1F)N(CC1=CC=C(C=O)C=C1F)C(S)=N2&CN&NC1=CC=CC=C1^CS&&CC=O&CN&CNC&&&
NC(=NC1=CC=C(S(N)(=O)=O)C=C1)NC1=CC=C(Cl)C=C1&CN&CCCl&&&
CC=O&CO&CO&CC&C&C1CSCSC1&CC^CO^CCC1=CC(C2COC3(CCCS3)OC(=O)C2)=CC=C1&CO^CC^CO&CC=O&CO&CC1=CC=CC=C1&&&CO&&&&&
CC1(C)OCCC2(C)C1CCC1(C)C2CC(=O)C2C3C(=O)OC(C4=CC=CO4)C3(C)CCC12C&CN&CNC&&&
O=C(O)CCCCCCCCCCCCCC1=CC=CC=C1&&&
C=O&C&CN&C1CNCCN1^CC^CN&ClC1=CC=C2OCCCC2=C1&CCCCC1=CC=CC=C1&&&&&
CCC1=CC=C(NC(N)=S)N=C1&N&CN&CC^CN^C1C2CC3CC1CC(C2)C3&CCC(C)C&&&&&
C=CC&CO&CO&N#CC1=C(N2CCOCC2)C(C=NNC2=CC=CC=C2)=C(C2=CC=CC=C2)N=C1C1=CC=C([N+](=O)[O-])C=C1&&&
CCC1=CC=C(S(N)(=O)=O)C=C1&CN&CN&O=CCCCCCCCCCCCCCCC(=O)NO&&&
CC1=CC(C)=C(NC2=C(C)C=NC3=CC=C(O)C=C23)C(C)=C1&CN&CC1CCNCC1&CN&OC1=CC=C(C(F)(F)F)C=C1&&&
CO&CO&CC(C)CC1=CC=CC(Cl)=C1N&&&
CC(=O)C1=CC=C2C=CC=CC2=C1&CC&O=C1CC(=O)NC(=O)N1&C=C&CC1=CC=CS1&&&
O=C1N(C2=CC=C(Cl)C=C2)C(=O)C(C2=CC=CC(Cl)=C2)C12NC(=O)NC2=O&CN&CC1=CC=CS1&&&
C=C(C)C=O&CN&CN&CCCC&CC&C1CCNCC1&CN&CC=O&CN&CN&CC=O&CO&CO&&&
CC&CN&COC1=CC=C(N2CCNCC2)C=C1&CO&CC1=CC=C(CN2C(O)=C3C=C(C=O)SC3=NC2=O)C=C1&&&
OC1=CC=CC(C2=NC(=S)N=C(NC3=CC=C4[NH]C(=S)OC4=C3)[NH]2)=C1&&&
C=O&C&CN&CN^CN^CC1=CC=C2OCOC2=C1&CN&&&CC&CN&FC(F)(F)C1=CC=C2OC3(CCNCC3)CNC2=C1&&&
CCCCCCC(=O)CCO&CN&=[N+]([O-])C1=CC=CC2=CN=C(NC3=CC=C4C=CC=CC4=C3)N=C12&&&
C=CCC1(C)C=C(Cl)CCC(C)C(=O)C(C)=CCC(=O)OC1&&&
CC&CO&CO&CCC1=NC(C(CC)CC)=NS1&CN&CN&C&C=O&&CN^CC(C)(C)CN1N=CC2=C1CCNC2&&&
CCC1=CC(Cl)=CC=C1O&CN&C1COCCN1^CO&&CC1=NN=C(C2=CC=CC=C2)O1&&&
OC1=C(O)C2=C(C(O)=C1)C(C1=CC=CC(O)=C1)=CC1=C2CCC1&&&
CC&CC&CC1CNC(C)C(O)C(C)(O)COC(=O)C(C)C2OC34CC35CC21OC4CCCC3C5&CO&CO^CN^CC1CCC(O)CO1&CCC1=CC=CC=C1&CN&&&CNC&&&
COC1=CC=CC=C1N1CCNCC1&CN&C&C=O&&CN^NC1=CC=C(CC=O)C=C1&CN&C1COCCN1&&&
CCCCCC1=CC=C(C2(O)NC(=O)N3C2=CC=CC3=C2C2=CC=CC=C2[NH]3)C=C1&&&
COC1=CC=CC=C1N&CN&NC1=CC(C=O)=CC=C1&CN&O=CC1=C[NH]C2=CC=CC=C12&&&
COC1=CC=C(C(F)(F)F)C=C1C=O&CN&NC1=CC(=O)NC1C1=CC=C(F)C=C1&&&
C=C(C)C1CC1&CC&CN^CC^CN&O=CO&NC(C=O)CC1=CC=C(O)C=C1&&&CN&CN&CCC=O&CN&CN&CCO&&&
CCC(C)C&CN&CN&O=CCN1C(=O)COC2=CC=CC=C21&C=C&CC1=CC=C2OCOC2=C1&&&
CCCCCCCCC(=O)CCCCCCC1=CC=C(N(C)C)C=C1&&&
CC1=CC=C([SH](=O)=O)C=C1&NS&NC1=CC=C(C=O)C=N1&CN&CN&CC1=CC=CN=C1&&&
CC(C)C(=NNC(=O)C(F)(F)F)C(C#N)C(C#N)C#N)C1=CC=CC=C1&CN&NC1=CC=CC=C1&&&
CC1=NC(N(C)C)=NC=C1C1=NC2=CC=CN=C2N1C1=CC=C(C(N)=O)C=C1F&&&
COC1=CC=C(C)C=C1&CN&O=C(CCC1=NOC(C2CCCC3=CC=CC=C32)=N1)NN1CCNCC1&&&
[O-][N+]1=CC=C(C2=CC=CC(C3=CC=CC=C3)=C2)C=C1&&&
COC1=CC=C(C2=NC3=CC(C=O)=CC=C3N2CCCN)C=C1&&&
CCC&CN&CN&CCC=O&CS&NC1=NC2=CC=C(S)C=C2S1&&&
C=CC&CO&CO&C&C=O&&CN^COC1=CC(C2=C(C)C=C(C3(C)CCCNC3=O)S2)=CC=C1N1CCNCC1&&&
CC=O&CO&CO&CCCCCCCCCCCCC&CO&CO^CO^CCCCCCCCCC=O&O=P(O)(O)O&&&CO&CCCCCCCCCCCC=O&CO&CO&CCO&&&
O=[N+]([O-])C1=CC=C(CN2C=NC3=CC=CC=C32)C(F)=C1&&&
O=CCCN1C=NC2=C1C(=O)N=NN2CC1=CC=CC=C1&CN&CN&O=C(O)CCC1=CC=C(O)C=C1&&&
CN1C(=O)N(C)C(=O)C2(CCNCC2)C1=O&CN&CC1=CC(C=O)=NO1&&&
CC&CO&CO&O=CC1=CC=C(C=NNC2=CC=C(N3CCOCC3)C=C2)C=C1&&&
N=C(N)N&CN&CC&C1CCCCC1&CC&CN1C=C(C(=N)N)C=N1&&&
CC(=O)C1=CC=C(S)C=C1&CS&CC=O&CN&N&CN&CC(=O)O^CN&&CC1=CC=CC=C1&&&
COC1=CC(N)=C2N=CC=CC2=C1&CN&CCCCC&CN&CN&CCCCCCC&CN&CN&CCCCC&CN&CN&CCCCCCCCCCCCCCCC&CN&CN&CCC&CN&CN&COCC&&&
CC1CCNCC1&CN&CC1=CC=CC=C1C1=NC=CC=C1C=O&&&
CC1=CSC2=C(C=O)C=NN12&CN&C1=CC=C2NCCC2=C1&&&
CCC1=CC2=C(OC(C3=CC=CC(C(F)(F)F)=C3)=C(C(C)(C)CC)C2=O)C(C(C)(C)C)=C1O&&&
O=C1NC(C2=CC=C(Br)C=C2)C(C(=O)C2=CC=CC=C2Br)=C1O&&&
CN(C)C1=NC(N)=NC(N)=C1&CN&CC1=CC=CC=C1&&&
CN&CN&CC1=CC=C(C=O)C=C1&CS&CC(=NNS(=O)(=O)C1=CC=CC(Cl)=C1)C1=NN=C(S)O1&&&
CC1=NC2(CC1)C1=CC(C3=NN=C(C4CC4)N3C3CCCN3)=CC=C1C1=C2[NH]N=C1&&&
COC1=CC=C(CN2C(C3=CC=C(OC)C=C3)=C(CC3=CC=C(C=O)C=C3)C3=CC(OC)=CC=C32)C=C1&CN&CN&CC=O&&&
C=C1[NH]C=CC1=C(C(C)C)C1=C(O)C(C(N)=O)=C(C2=CC=C(O)C=C2)O1&CO&CC=O&CN&CN&C1CC1&&&
COC1=CC(C(C)C)=C2C3=C3C(=O)C(OC)CC3(O)C(O)CC2=C1C&&&
O=C1NS(=O)(=O)C2=CC=C(Cl)C=C12&CN&CC&CO&OC1=CC=C2C(O)=C(O)OC(C3=CC=CC=C3)=NC2=C1&CO&OC1COCC(O)C1O&CC&CO&&&
O=C1CSC(=O)N1&C=C&CC1=CC(C2=CC=C(Br)C=C2Cl)=C(O)C(C2=CC=C(F)C=C2)=N1&&&
ClC1=CC=C(NC2=CC(C=NC3C4=CC=CC=C4C4=NC5=CC=CC=C5[NH]4)=CC=C3C=C2)C=C1Cl&&&
CCCCC=O&CO&CO&CC1=CCC2C(O)CCC12C&CC&CCC&&&
CCO&CN&NC1=NC=CC(C2=NC3=CC(Cl)=C(C(F)(F)F)C=C3S(=O)(=O)N2)=N1&&&
CCC&CO&CC1=CC=CC=C1O&CN&C1COCCN1&&&
CC(C)CCC(=O)O&CN&CN&CC1=CC=C(C(=O)C2=CC=CC=C2S(=O)(=O)O)C=C1&&&
CC1=CC(CCC(=O)O)=CC=C1&CN&CN&O=CCCC=O&CN&CN^CN^CCC=O&CN&CN&CC(C)CCC(=O)O&CN&&&CC(C)CCC=O&CN&CN&NC(C=O)CO&&&
CC&CO&CCN1C(=O)C(C(C#N)C2=CC(O)=CN=C2O)=NC2=CC=C(O)C=C21&&&
CSC1=C(C#N)C=C(C=O)[NH]1&CN&CC1=CC=C2NCCC2=C1&CN&NC1=CC=CN=C1&&&
N=C(N)S&CS&OC1COCC1O&CC&CO&&&
O=CC1=CC=CC([SH](=O)=O)=C1&CN&CN^NS^C1CCCCC1&C1CNCCN1&&&CN&CC1=CC=CC=C1&&&
O=CC1=CC=CC(Cl)=C1&CN&CN&O=CCCS&CN&NC1=CC=C(Cl)C(Cl)=C1&&&
C=CCN1C(=O)OC(C)(C)C2=CC(C#N)=CC(F)=C21&&&
CC1=CC(C2=C(N)N3C=C(C=O)C=CC3=N2)=CC=C1Br&CN&C1COCCN1^CN&&CC1=CC=C(Cl)C=C1&&&
CN(NS(=O)(=O)C1=CC=CC=C1)C1=CC=CC2=C1CC1=NC(C3=CC=CC=C3)=CC(=O)N12&&&
O=C(C1=CC=C(Cl)C=C1)C1=CC2=C(N=C(N3CCOCC3)N=C2S1&&&
CC1=NN2C(=O)C3=C(N=CN3C3=CC=C(OC(F)(F)F)C=C3)N=C2C=C1&&&
O=CC1=C(N2C=CC=C2)C(=O)N(C2=CC=C(Br)C=C2)N1C1=CC=CC=C1&CN&NC1=CC=C2OCOC2=C1&&&
CC1=CC=C(C)O1&CN&C1CNCCN1&CN&O=CCC1=CC=CC([SH](=O)=O)=C1&NS&C1COCCN1&&&
CC&CN&N&CN&CC^CN&&CC1=CC=C2NC(=O)NCC2=C1&NS&O=[SH](=O)C1=CC=C(OC2=CC=CC=C2)C=C1&&&
CC1(C2=CC=C(Cl)C=C2)C(N)=C(C(=O)C2=CC=CC=C2)OC1=O&&&
CCC=O&CN&CN^C=C^C1C2CC3CC1CC(C2)C3&CC1=CC=CC=C1&&&&&
CC1=CC=C(C=O)C=C1&CN&O=C1CCN1&CC&C&C=O&&CN^NC1=CC=C(CCC(=O)O)C=C1&&&
CCCC&CC&CN1CCC(=O)CCCC(=O)N(C)CC(=O)NCC1=O&CN&NC1=CC=C(C(F)(F)F)C=C1^CC&&CC(C)C^CC&&CCC&&&
CC1(C)OCCO1&CC&CO&CO&CC1=CC=C(OC2=CC=C(C=O)C=C2N)C=C1&NS&O=[SH](=O)C1=CC=CC=C1&&&
CC(C)(C)O&CN&C1CCNC1^CC^CC&O=CCC1=CC=CC=C1&CC1=CC=CC=C1&&&&&
C=O&C&CN&NC1=CC=C2[NH]C(=O)C=C(N)C2=C1^CN^CN&CN&O=CCCC1=CC=CC=C1&O=CCCCC1=CC=CC=C1&CN&&&CN&O=C(O)CCC(=O)O&&&
CC(=S)CC(=S)C(C)CC1=CC=CC=C1&C=C&CC(=O)C1=CC=CC=C1&&&
N=C(N)NN=CC1=CC=CC(Br)=C1&&&
N=C(S)N1CCSC1&CS&CC(=O)C1=CC=CO1&&&
BrC(Br)C=NN=CC1=CC=CC=C1&&&
CC1(C)OC2=C(C(=O)O1)C1(C=C3C4=C(C=CC(O)C5C(C4(C)C)O5)N(C)C3=C1F)C(=O)CC(C)(C)C2C&&&
CC&CN&NC1=CC=C(N)C=C1&CN&C&C=O&&CN^CN&CCC&CN&CN&CC=O&CN&CN&CC1=CC=CC(C)=N1&&&
CO&CO&C1=CC=C(CCN2C=CN=C2)C=C1&CN&C1=CC=C2C4=C([NH]C2=C1)C1CCCNC1CC3&CC&CF&&&
NC1CCOCC1&CC&CS^CC^CS&O=CO&CC(CCS(=O)(=O)O)C1=CC=C2OCCOC2=C1&&&&&
CC1OC2=CC=C(F)C=C2C2=CC=C3N=C(S)[NH]C3=C21&CS&CCC&CN&C1COCCN1&&&
CC&CO&CC1=NOC(CCCC=O)=N1&CN&C1CNCCN1&CN&CC1=CC=CC=C1&&&
COC1=CC=C(C)C=C1&CN&CN&O=CC1=C2N=C(N3CCCCC3)C=CN2N=C1&&&
CCC(CC1=CC=CC=C1)C(=O)O&CN&C1CCNCC1&CC&CN&NC1=NC=NC2=CC=C(C(C3=CC=C(F)C=C3)C3=CC=C(F)C=C3)C=C12&&&
COC1=CC2=CC=C(OC3=CC=C([SH](=O)=O)C=C3C=O)C=C2C=C1OC&CN&CN^NS^CC1=CC=C(OC(F)(F)F)C=C1&C1COCCN1&&&&&
OC1CCNCC1&CN&CC1=CC=C(Cl)C=C1^CC&&CN&C1CNCCN1&CN&CCC&CN&C1=CC=C2C(=C1)COC21CCNCC1&&&
CN&CN&CC1=CC=C2C(=C1)C(C=O)=C(C)N2CC1=CC=C(F)C=C1&&&
CO&CO&C&C=O&&CN^C1CNCCN1&CN&CC1=NC(C(C)C)=CS1&&&
CCC&CN&NCC1=C(CS(=O)(=O)CC2=CC=CC=C2)C(=O)N(C2=CC=CC(F)=C2)N1CC=O&&&
CC1=C(C2=N[NH]C3=CC(N)=NC=C23)SC(Cl)=C1Cl&CN&O=CC1=CC=CC=N1&&&
CC1(C)CC=C(O)C(=O)C1&&&
CCCC1=NN=C(S)N1CC&CS&CC=O&CN&NC1=CC=C(C2=CC=CC=C2S(N)(=O)=O)C=C1&&&
CCC(C)CCC1=C[NH]C2=CC=C(N)C=C12&CN&CCCC=O&CN&CN1CCNCC1&&&
CC=O&CN&NC1=C(C(=O)O)N=C(C2=CC=C3OCOC3=C2)O1^CN&&C1=CC=C(N2CCNCC2)C=C1&&&
C=CC&C[NH3+]&[NH4+]&C[NH3+]&CC^C[NH3+]&&CCCCC=O&CN&CN^CN^O=CCCC1=CC=CC=C1&CC1=CC(C)=C(N)C(O)=C1&CN&&&C1CCNCC1&CC&C&C=O&&CN^CN&&&
O=C(CC1=CC=CC=C1)C1=CC=CS1&&&
CC(C)CN1C(S)=NC2=CC=CC=C21&CS&CCC=O&CN&NC1=CC=C(F)C(C=O)=C1&CN&CN&CCO&&&
CC(N)C=O&CN&NC1=CC=CC(C(F)(F)F)=C1^CN&&C1CSCCN1&&&
C[NH+]1C2CCCC1CC2&C[NH3+]&CC&CO&CC1=CC=C(O)C=C1&C=C&CC1=CC=CC=C1&&&
CN1CCNCC1&CN&C1=NC2=CC=C(NC3=CC=NC4=CC=CC=C34)C=C2C(C2=CC=CC=C2)O1&&&
COC1=CC=C(C2=C(C(=O)C3=CC=CS3)[NH]C(S)=C2C(=O)C2=CC=C(O)C=C2)S1&CS&CC1=CC=CC=C1&&&
CC=O&CN&CN^CS^CC1=CC=CC=C1&SC1=NN=C2C=CC=CN12&&&&&
CC&CO&CO&NC1=CC(CCC=O)=CC=C1&CN&O=CC1=CC=CC=C1&&&
CCCN&CS&S=C(S)N1CCN(C2=NC=CC3=C2[NH]C2=C2C=CC=C23)CC1&&&
COC1=CC=C(CCC=O)C=C1OC&CN&CN&CCCCC(=O)O&CN&CN&CCC&CN&N=C(N)N&&&
CCCCC1=C(N)N2C=C(C=O)C=CC2=N1&CN&C^CN^C=O&C1COCCN1&&CN&&CCC1=CC=C(N)C=C1&CN&CN&CC=O&CN&OC1CCNC1&&&
OC(C1=CC=C(Cl)C=C1)(C1=CC=CC=C1)C1=NN(C2=CC=CC=C2)C(C2=CC=C(Cl)C=C2)=C1&&&
CCC&CS&NN1C2CCCC1(C1=CC=CC(O)=C1)C1=CC=CC=C1C2&&&
O=CC1=CC=CC=C1F&CC&C1CCNCC1&CN&CC1=CC=CC(F)=C1&&&
CN&CN&COC1=CC=C(C2=CC(C=O)=CC=C2OC)C=C1C1CC1&CO&CO&&&
CCC1=NOC(C)=C1C=O&CN&NC1=NC=C(C2CCCNC2)S1&&&
CC1=CC=CC=C1&CN&NC(=O)C1=CC=C(NC2=CC=NC3=CC(C4=CN=CN=C4)=CC=C23)C=C1N&&&
C=O&C&CN&NC1=NC(CC2=NN=C(N)S2)=CC=N1^CN^CN&C1COCCN1&C1CCC1&&&&&
COC1=CC=CC(CC2=COC3=CC(O)=CC=C3C2=O)=C1&&&
CCN1C(C)=C(Br)C2=CC=CC=C21&CN&CN&COC1=CC=C(C)C=C1&&&
COC1=CC=C2N=C(C3=CC=C([SH](=O)=O)C=C3)SC2=C1&NS&CC(O)C1=CC=C(Cl)C(Cl)=C1&&&
COC1=CC=C(C)C=C1N1N=CC(C=O)=C1C(F)(F)F&CN&COC1=CC=CC=C1N&&&
O=CC1=CC(O)=C(O)C(Br)=C1&CN&CN^CO^CC1=CC=CO1&CC1=CC=CC=C1&&&&&
CCC1=N[NH]C(C(C)(C)C)=C1&CN&CN&CC=O&C=C&CC1=CC=CC=C1&&&
O=CC1=CC=CC=C1&CN&NC1=CC=CC=C1C=O&CN&CN&O=C(O)CCC1=CC=CS1&&&
CC&CO&CO&C&C=O&&CN^C1CNCCN1&NS&O=CC1=CC=C([SH](=O)=O)C=C1&CN&C1COCCN1&&&
O=C(NN=CC1=C[NH]C2=CC=CC=C12)C1=CC=CN=C1&&&
CCC=O&CO&CO^CN^CC=O&CN&CN&C&O=CC1=CC=C([SH](=O)=O)C=C1&CN&NS^CC^C1CCCCC1&C1COCCN1&&&&&&
CC&CO&CO&CC1=NC2=C(C(C)=O)C3=CC=CC=C3N2C(N)=C1&CN&CCCC&CN&NC1=CC(=O)C2=CC=CC=C2C1=O&&&
O=C1CCC2=CC=C(Cl)C=C2N1CCN1C=CC([N+](=O)[O-])=N1&&&
CN1CCCCC1&CO&O=CC1=CC=C(O)C=C1&CN&NC1=CC=NN1C1CCNCC1&&&
COC1=CC(N2N=C(C(F)(F)F)C3=CC(C=O)=CC=C32)=CC=C1O&CN&CN&OCCC1=CC=CC=C1&&&
CCCCCCCCCC=O&CN&NC1=CC=C(CCCCC2=NN=N[NH]2)C=C1&&&
O=C1OC(C2=CC=CC=C2)=C2SC=CC2=C1C1=N[NH]C(=S)N12&&&
CC1=CC=C(N(C)C)C=C1&C=C&O=C1CSC(=S)N1&CN&CC=O&CN&NC1=CC=CC2=CC=CC=C12&&&
CO&CO&C1CN2CCC1CC2&CC&CC&C1CSCN1&&&
COC1=CC=CC(C2=NN(C3=CC=C(O)C=C3)C=C2C=NC2=CC=CC=C2)=C1&&&
CN1CCCCC1&CC&CN&C1COCCN1&CC&CCS(C)(=O)=O&&&
CC12CCCC1C1CCC3CC(O)CCC3(C)C1CC2&CC&CCC&CN&N&CN&CN^CN^CCC1=CN(C)C(CC)=N1&CC(F)(F)F&&&&&
CN&N&CN&C^CN^C=O&CC1=CC=C2C=CC=CC2=C1&&CC&&C1CCCCCC1&CC&CN&NS&O=[SH](=O)CC1=CC=CC=N1&&&
CCC(C(=O)O)C1C(C2=CC=C(OC)C=C2)=C(C2=CC=C(OC)C=C2)OC(=O)C1C1=CC=CC=C1&&&
C=C1CCC(O)CC2(C)OC2CC1&CO&CO^CC^CC=O&CCC&&&&&
CCCCCC&CO&CO&COC1=CC(C2=C3C(=CC=C2)OCC1C=O)=C1CSC(C)=C1C(=O)NS3(=O)=O&CO&CO^CO&&CC(C)C&&&
CCC&C=C&CCCCC&C=C&CCC1=CC(C2=CC=C(Cl)C=C2)C(=O)O1&&&
CC(C)CCC=O&CN&CN^CN^C&CN&C=O&CCCCC(=O)C=O&&CC^CN&C1=CC=C2CNCCC2=C1&CN&CN&CCC(=O)C1=NC2=CC=CC=C2[NH]1&CC(C)CCC=O&&&CN&CC1=NC2CCC(C)N3C(=CC=CC3N)C2N1&CN&CN&C&C=O&&CO^CO&CC(C)C&&&&
NC1=NC=NC2=C1N=CN2CC(O)CO&&&
FC1=CC=CC(F)=C1C1=NN2C(C3=CC=NC=C3)=NN=C2S1&&&
NC(=O)C1=CC=C2OC(C=O)=CC2=C1&CN&CN&C&CC(Cl)(Cl)Cl&&CN^NC1=CC(Br)=CN=C1C=O&&&
COC1=CC=C([SH](=O)=O)C=C1&NS&N&CN&CC1=NC(=O)C2=CC=C(N3CCCCC3)C=C2[NH]1^CN&&CCC&&&
CC12CCC3C4OC(=O)C(C)(C)C4=CCC31C(C1=CC=C(O)C=C1)C2C1=CC=C(O)C=C1&&&
CC1CO1&CC&C&C=O&&CN^CN&O=CCCC1=CC=C(O)C=C1&CN&CN&CCC1=CC(O)=CC(O)=C1&CO&CC(=O)O&&&
CC1=C(O)C(O)C2C=CC(=O)C=CCCCC(C)(O)CC(=O)CCC2C1C&&&
COC1=CC=CC=C1C1=NOC(C)=N1&CN&C1CCNCC1&CC&CN&CN&CC=O&&&
CCC&CO&CC1=CC=C(O)C=C1&C=C&COC1=C(OC)C=C2C(=C1)CSC(=O)N1C(C)CCCC21&&&
CCC1=NN(C)C2=C1C1=CC(S(N)(=O)=O)=C(N)C=C1CC2&&&
COC1=CC=C(N2N=C(C)C3=C2C(O)(C2=CC=CC(Cl)=C2)C(O)C3C2=CSC=C2)C(C(C)C)=C1&&&
CC1=CC(C=O)=NN1C1=CC=C(Cl)C(Cl)=C1&CN&CN^CO^CCC(C)C&CC1(C)CC2=NC3=CC=C(O)C=C3CN2C1&&&&&
CCC&CN&N&CN&C^CN^C=O&CCC&&CN&&NC1=NC=CC(C2=NC(N3CC4CC3CN4)=NC(C3=CC=NS3)=N2)=C1&&&
CS&CS&CCCC=O&CO&CO^CN^CC=O&CN&CN&NC(=O)CCCCC=O&CN&CN&CC(N)=O&CN&&&O=CCCC1=CC=CC=C1&CN&CN&O=CCCO&CN&CN&NC(=O)CCC(=O)O&&&
CNC(=S)C1=CC=CN=C1OC1=CC=C(OC)C(C#N)=C1&&&
CC=O&CO&CO&CC1=CC(N)CC(C)CCC(C)=CCCCC(C)C1&NS&NC(=O)C1=CC=C([SH](=O)=O)C=C1&&&
O=C1CCSC2=C1SC1=C2CCNC1&CN&CCC&CC&C1CC1&&&
CC(C)CC1=CC=C([SH](=O)=O)C=C1&NS&C1CCNCC1^NS&&C1COCCN1&&&
CC1=CN=C(N)C(Br)=C1CC1=CC=CC=C1&&&
CC(=O)O&CN&CN&CC1=CC=CN=C1&&&
CC&CO&NC1=CC=C(N)C=C1O&CN&CC=O^NS^CN&CC1=NC=C([SH](=O)=O)C(C(F)(F)F)=C1Cl&CN&&&C1CC1&&&
CC(C)C=O&CN&CN^CN^O=CC1=CC=C(F)C=C1&NC1=CC=CC(N2CCOCC2)=C1&&&&&
COC1=CC(Br)=CC=C1C1=NN(C2CCCC2)C(=O)C1&&&
CC&CO&CO&CCC&CN&CNC1=NC(N)=NC(NC2=CC=C(C#N)C(O)=C2)=N1&CO&CC(C)C&&&
NCCCCCCCCCCC(=O)NO&&&
CCC1=CC=CC(C2=C(C3=CC=CC=C3)N(C)C3=CC=CC=C23)=C1&CN&CN&O=CCO&&&
COC1=CC=C(C(C)(C)C)C=C1C1=CC=CN2N=C(N)N=C12&&&
CN1CCN(C2=CC3=NC(N4CCNCC4)=NC(N4CCCCC4)=C3C=C2N)CC1&CN&CC=O&CN&NC1=CC=CC(C(F)(F)F)=C1&&&
COC1=CC=C(C=O)C=C1OC&CN&CN&CCC1=CC=CC=C1&&&
CC1=NNC(=O)C1C&CN&C&C=O&&CN^NC1=CC=C(Br)C=C1&&&
CO&CO&CC(C)O&C=C&CCC&C=C&CCC&C=C&CCC(C)CCCCCN1C=C(CCCCCCC=CC(=O)O)N=N1&&&
CCCCCC(=O)C1=C(O)C2=CC=CC=C2C(O)C1=O&&&
CN1C(O)=CC2=CC(C=O)=CC=C21&CN&C1COCCN1&&&
CC1(C)CC2(CO1)CN1CCC2=CC2=CC(C#N)=CC=C21&&&
CC&CO&CO&CC=O&CS&CC1=CC=C(NC2=NC3=C(C=NN3C3=CC=C(C)C=C3)C(S)=N2)C=C1&&&
O=C1C=C2CC(=NNC(C3=CC=C(O)C(O)=C3)=NC3=CC=C(C(F)(F)F)C=C3)CC=C2S1&&&
CC1=C(CC2=CC=CC=C2)[NH]C(S)=NC1=O&CS&CC(=O)C1=CC=C(Cl)C=C1&&&
CC1=CC(Cl)=CC(Cl)=C1O&CO&CC(C)O&CN&O=C1NCN(C2=CC=CC=C2F)C12CCNCC2&&&
CC1=NN2C(S)=NN=C2C=C1&CS&CC=O&CN&NC1=NC=CS1&&&
CC1=CC(O)=CC(C)=C1CC(N)C=O&CN&CN&CC1=CC=CC(C2=N[NH]C(=O)C3=C2CCC3)=C1&&&
CC1=CC=CC(C=O)=C1&CN&NC1=CC=CC=C1^CN&&O=C1NCC(O)C(O)=C1O&&&
COC1=CC(C2=CC(C3=CC=C(C=NNC(=O)C4=CC=CC=C4[N+](=O)[O-])C=C3)=C3C=CC(C)=NC3=N2)=CC=C1O&&&
CC1=CN(C2CC(N3C=NC4=NC=CC=C4C3=O)CO2)C(=O)[NH]C1=O&CC&CO&CO&CC1=CC=CC=C1&&&
CC1=CC=CC(NC2=NC3=CC([N+](=O)[O-])=CC=C3C(N)=N2)=C1&&&
CC1CC(=O)CC(=O)N1&CN&CCCC1=C[NH]C2=CC=CC=C12^CN&&C1CC2CCCC1C2&&&
CNC(N)=S&CN&CC1=CC=CC=C1&&&
COC1=C(OC)C=CC(C2=NOC(C(C)(C)C)=N2)=C1&CN&CN&CC=O&&&
COC1=CC=CC(C)=C1&CO&CO&C&C=O&&CN^NS&CC1=CC(C)=C([SH](=O)=O)C(C)=C1&&&
CC1=CC=C(N2C(=CC(C3=CC=C(O)C=C3)=NC3=CC=CC=C32)C=C1&&&
O=[SH](=O)C1=CC=C(C(F)(F)F)N=C1&NS&ON=C(C1CC1)C1CC1&&&
O=C1NCCN1S(=O)(=O)C1=CC=C(Cl)C=C1&CN&CC#CC&CN&C1CNCCN1&CN&CC1=CC=CC=C1&&&
CCCC&CN&O=C1CCC(C2=CC=C(Cl)C=C2)C2=CC([SH](=O)=O)=CC=C2N1&NS&C1COCCN1&&&
CC=O&CN&NC1=CC([SH](=O)=O)=CC=C1N1CCOCC1&NS&CN&CCC(=O)O&&&
COC1=CC=C(N2C=CC=C2)C=C1[SH](=O)=O&NS&C1CCNC1&C&CC&C^CC^C=O&FC(F)F&&CN&&CN&CC1=N[NH]C=C1&&&
FC1=CC=CC=C1N1CCN(C3=NN=C(N4CCN(C5=CC=CC=N5)CC4)S3)CC2)CC1&&&
CCCCCC=O&CO&CO^CN^CCCO&CN&&&O=CC1=CC(Br)=C(O)C=C1O&&&
CC1=CC=CC(N2CCN(C3=NC4=CC=C5C(=C4O)C(=O)N(C)C(=N)N4C(C)=C3)CC2)=C1&&&
O=C1C2=CC(O)=CC=C2OC2=CC(O)=C(O)C(O)=C12&&&
CC(=O)NO&C=C&CCCCCC1=C(O)C=CC2=C1OCC1C2(C)CCC2C2C(C)(C)CCC12C&&&
CC1C1=CC(N)=CC=C1Br&CN&CC(C)CCC=O&CN&CN&C&C=O&&CN^NC1=CC=CN(CC2=CC=CC=C2)C1=O&&&
CC1=CC(O)=CC(C)=C1CC(N)C=O&CN&C1CNCCN1&CN&CC1=CC=CC=C1&&&
CC=O&CN&NC1=CC=CC=C1^C=C&&CC1=NC(=O)C2=CC=CC=C2C2=CC=CC=C12&&&
CCC(C=O)N1C=C(C(C)(C)C)N=N1&CN&N^CC^CN&C1CCOCC1&&CN^CN&C1CCCCC1&CC1=CC=CC=C1&&&&&
COC1=CC=C(C)C=C1&C=C&CC=O&CO&CO&CO&CC&OC1COC(N2C=CC3=C(C4=C(CCO4)S3)C2=O)C1O&&&
C=C1CCC2C(C)CCCC2(C)C1C&CO&CO^CC^CC=O&CC&&&&&
CC1=CC=CN=C1N=C(N)C1=CC=CO1&&&
CC&CO&CO&C&C=O&&CN^CN&CC&CN&CN&CCC1=CC=CC=C1&&&
CC1COC(=O)C2C=CC3CCCCN3C(=O)C2OC1&&&
CCN1C(Cl)=NC2=CC(N)=CC=C21&CN&O=CC1=CC=CC=C1&&&
COC1=CC(C(C)C)=C2[NH]C=CC2=C1&CN&COC1=CC2=NC(N3CCOCC3)=NC(N)=C2C=C1OC&&&
CC&CO&NC1=NC(N2CCC2)=CC(N2CCCC2C2=CC=C(O)C=C2)=N1&CN&C=CC=O^CN&&N#CC1CCCCC1&&&
OC1=CC=C(C2=NN=C(C3=CC=C4OCCOC4=C3)O2)C=C1&CO&C1CCOCC1&&&
CC(O)CN1N=NC2=CC=C(C(=O)C=O)C=C21&CN&C1CNCCN1&NS&O=[SH](=O)C1=CC=C2SCC([SH](=O)=O)=CC2=C1&NS&C1CCNC1&&&
COC1=CC2=C(C=C1OC)C1=CC=C(Cl)C=C1[NH]C2=O&&&
CO&CO&O=CC1=CC=C(CN2N=NC(C3=CC=C(O)C=C3)=N2)C=C1&CO&OC1=CC(C(F)(F)F)=CC=C1C1=NC2=CC=C(F)C=C2[NH]1&&&
COC1=CC=C(C)C=C1OC&C=C&O=C1CSC(NN=CC2=CC=CO2)=N1&&&
CCC&CN&CN1CCN(C2=CC(C3=C(C4=CC=C(C5=CC=C(F)C=C5)C=C4)C(C(C)C)=C(O)C=C3)=NC(N)=N2)CC1&CN&CCO&&&
COC1=CC=C(C=O)C=C1&CN&NC=CC1=C(O)C=CC2=CC=CC=C12&&&
CC1=CC2=CC(C(=O)C3=CN4C(=O)C(C5=CN=CN=C5)=C(C5CCC(=O)C5)N=C4C=C3)=CC=C2O1&&&
CC=O&CN&NC1=CC=C2NC3=CC=CC=C3S(=O)(=O)C2=C1&CN&CC(C)(C)N&&&
C#CC(CCC=O)CC(C)(C)CC&CN&C1COCCN1^CS&&COC1=CC=C(C2=CCNCC2)C=C1O&&&
CCCC&CN&CN&O=CC1=CC=CC(C=O)=C1&CN&NC1=NC=CC=N1&&&
CCC&CN&CN&NC1=C(C=O)C(=O)N(C2=CC=CC=C2)N1CC=O&CN&CCCCC&CN&NS&C[SH](=O)=O&&&
CCC1=CC=C(S(N)(=O)=O)C=C1&CN&CN&CCCC(N)=O&&&
O=C1C(N2CCCCC2)=C(N2CCOCC2)C(=O)C2=CC=CC=C12&&&
C=O&C&CN&CN^CC^CC&O=C1CC2=NCCO2&CN&&&N&CN&CC^CN^CN&CC1=CC=CC=C1&C1COCCN1&&&&&
O=C1N=C(C2=CC=C3OCOC3=C2)C2=CC3=CC=CC=C3N=C2N1CC1=CC=CN=C1&&&
CC(C)CCC1=CC=CC2=CC=CN=C12&CN&CN&C&C=O&&CC^C1CCNC1&CN&O=CCCC1=C[NH]C2=CC=CC=C12&CN&CN&NCCCCCC=O&CN&CN&C&C=O&&CO^CO&CC1=CC=CC=C1&&&
COC1=CC=CC(F)=C1C(O)C1=CC=CC=C1F&CC&C1CCNCC1&NS&O=C(O)C1=CC=C([SH](=O)=O)C([N+](=O)[O-])=C1&&&
O=C1CSC(C2CCCN2C2=NC=CS2)N1&CN&CC1=CC=C2OCOC2=C1&&&
CC1=CN(C2CC(O)CO2)C(=O)[NH]C1=O&CC&CO&CO&C&C=O&&CN^CN&OCCC1=CC=CC=C1&&&
CO&CO&COC1=CC(CCCC=O)=CC=C1O&CO&CC^CN^CN&CNC&C1CCC2=CC=C(C3=CN=CC4=C3N=C(N)S4)C=C2C1&&&&&
CC=O&CN&NC1=CC=C2OC(N3CCOCC3)=CC(=O)C2=C1&&&
CC(=O)C1=CC=NC(N)=C1&CN&O=CCCC1=CC=C(Br)C=C1&&&
O=CCCC1=CC=CC=C1&CN&NC1=CC=C(CC(=O)O)C=C1^CN&&CN&C&C=O&&CC^FC1(F)CCC1&&&
CC1=C(C)C2=C(NC(=O)C3=CC=CC=C3)N=C(C)N=C2O1&&&
COC1=CC=C(C2=C3CCC(C)C3=CS2)C2=C1C(=O)C(=O)C2(&&
CC1=CC(C)=CC(C)=C1&CO&CC1=CC=C(CCC(=O)O)C=C1&CN&CNC&&&
CC(C)C1=CC=CC=C1&CN&CN&O=CC(=O)C1=C[NH]C(Cl)=C1&&&
FC1=CC=C(C2=CC=CC(NC3=CC=C4CCNCCCOC4=C3)=C2)C(F)=C1&&&
COC1=CC(C2=CN=C3C(N)=N[NH]C3=N2)=CC(N2CCOC2=O)=C1&CN&C1CC1&&&
CN1CCNCC1&CN&CCCC&CN&NC1=NC(N)=C2C=CC=CC2=N1&CN&CC1=CC=NC=C1&&&
CCC1=CC=C([SH](=O)=O)C=C1&NS&NC(=NCC(=O)C1=CC=C2C=CC=CC2=C1)NN=CC1=CC=CC=C1O&&&
O=C(O)CN1N=NC(C2=CC=C(C(F)(F)F)C=C2)=N1&&&
NC1=NC(=O)C2=C(NC(=O)C3=C(Br)C=CC=C32)[NH]1&CN&CCC&CO&CO&CC1=CC=CC(Cl)=C1&&&
O=C(O)C1=CC(C2NCCC3=C2[NH]C2=CC=CC=C32)=CS1&&&
COC1=CC(CC(C)(O)C2=CN=C(N)N=C2N)=CC(Br)=C1OC&&&
COC1=CC(N)=C([SH](=O)=O)C=C1OC&CN&O=CCC1=CC=NC=C1^NS&&NC1=CC=C([SH](=O)=O)C=C1&NS&C1COCCN1&&&
COC1=CC(C=O)=CC=C1O&CN&NC1=C([SH](=O)=O)C2=NSN=C2C=C1^CO^NS&CC1=CC=CC(C(F)(F)F)=C1&C1CCNC1&&&&&
CSC1=CC=C(O)C=C1&CO&CC&CN&C1CCNCC1&CC&CN&O=C1CC2=CC=CC=C2N1&&&
CC1=NC(N2CCOCC2C)=CC(N2CCC(N)CC2)=C1C#N&&&
CC&CO&COC1=CC(C)=CC=C1O&CN&NS&O=[SH](=O)C1=CC=CS1&&&
CC(C)CCC(=O)O&CN&CN^CN^O=CCCCCC1=CC=CC=C1&CN&CN&CC=O&CN&CN&NC(=O)CCC1=C[NH]C2=CC=CC=C12&CN&&&O=CCCCC(=O)O&CN&CN&C&C=O&&CN^CC1CCNCC1&CN&CN&C&C=O&&CO^CO&CC(C)C&&&
CC&CO&CC1=CSC(N2N=C(C)C(C)=C2C)=N1&CS&CS&&&
O=C(O)C1=NN(C2=CC=CC([N+](=O)[O-])=C2)C=C1&&&
CC1=CC=C(O)C=C1C&CO&CC(C)O&CN&CC1CCCN1&&&
CN1CCC(C2=NC3=NN=CN3C(NC3=CC=C(C#N)C=C3)=C2C#N)CC1&&&
CO&CO&C1CCNCC1&CN&CC1=CC=C(C=O)O1&CN&N&CN&&CN^O=CC1=CC=CS1&&&
CN&CN&CC&O=C(O)C1=CN(C2CC2)C2=C(Cl)C(N3CCC3)=C(F)C(N3CCOCC3)=C2C1=O&&&
COC1=CC=CC=C1O&CO&OC1COCC(O)C1O&CC&CO&&&
NC1CCCC1(O)C1=CC=CC=C1Cl&CO&NS(=O)(=O)O&CN&CCCC(=O)O&&&
CC1=CC=C(N2N=C(C)C3=C2NC(=S)NC3C)C=C1&CN&C1CCC1&&&
CC1=CC=C(C(=O)CN2C(C=O)=CC3=CC=CC=C32)C(N)=C1&CN&CN&CCC&CN&CN1CCNCC1&&&
CC&CO&CC1=CC(O)=C(C)C(Cl)=C1&C=C&CC=O&CN&NC1=CC=CC=C1&&&
CC=O&CN&CN&O=CCCC1=CC=C(OP(=O)(O)O)C=C1&CN&CN&O=P(O)(CCCl)OC1=CC=CC=C1&&&
CN1CCCCC1&CC&CO&CCC1=CC=C(O)C=C1&C=C&CC1(C)OC2=CC(O)=CC=C2C1=O&&&
OC1=NC(N2CCN(C3=CC=NC4=CC=CC=C34)CC2)=C2C=CC=CC2=N1&&&
CC&CO&CC1=CC=CC=C1O&CN&C1CCNC1&CC&C&C=O&&CN^CN&CC1=CC=CO1&&&
N#CCCN1C=NC2=CC=CC=C21&C=C&CC1=CC=CC=C1C&&&
CC(=O)C1=CC(Cl)=C(NC2=NC3=C(C4=CC(F)=C(F)C=C4F)C=CC=C3[NH]2)C=C1F&&&
CC(C)C(=O)O&CO&NC1=CC(O)=CC=C1&CN&C&C=O&&CN^C1CCNCC1&CO&CO&O=CC1=CC=CC=C1&&&
CC1=CC=C(S(=O)(=O)N2N=C(C3=CN=CC(N)=C3)C3=C2CCCC3)C=C1&&&
CCN1C(C)=C(C=O)C2=CC=CC=C21&CN&CN&CCC1=N[NH]C(=O)O1&&&
CC(C)CC(=O)O&CN&CN&NC(=O)CCC1=CN=C[NH]1&&&
CCC(=N)N&CN&CCC1=C[NH]C=N1&&&
CC(=O)NNC(=O)C1=CC=C(Cl)C([N+](=O)[O-])=C1&CN&CN&O=CC1=CC=CC([SH](=O)=O)=C1&NS&C1COCCN1&&&
CC=O&CN&NC1=NC(C2=CC=CC=C2F)=CS1^CS&&SC1=NC=CN1CC1=CC=CS1&&&
CN(C)C1=CC=C(C=NNC(=O)CCC2=CC3=CC=CC=C3[NH]2)C=C1&&&
CC(C)CC1=CN=C2N=CN=C(C3OCC(O)C3O)C2=C1&CC&CO&&&
O=C1CSC(=O)N1&C=C&O=C1CC2=CC(O)=CC=C2N1CC1=CC=C(O)C=C1&CO&CC1=CC=CC=C1&&&
CC1=CC=C(C2=C(C)C=NC(N)=N2)C=N1&&&
O=C(O)C1=CC=C2C(=C1)CC1=CC(Cl)=CC=C1N2CC1=CC=CC(Cl)=C1&&&
COC1=CC=C(C2=C(CC=O)C3=NN(C)C=C3C(C)=N2)C=C1OC&CN&CN&CC1=CC=C(N2CCN(C(=S)NC#N)CC2)C=C1C&&&
CC1C=CC(=O)C=CC=CCC2=CC=C(C=C2)C(=O)OC1&C=C&CC&C=C&CC1OC(C)C1O&&&
O=C(O)CC1=CC=CC(Cl)=C1&C=C&O=C1OCC2=CC=CC=C12&&&
CC&CO&CO&CC1=CC=C(OC2=CC=C(C=O)C=C2N)C=C1&CN&C&C=O&&CN^CN&CC&CS&CS&&&
CC&CO&CO&COC1=C(OC)C(CC2=C([N+](=O)[O-])C(C)=NN2CCC=O)=CC(C(=O)O)=C1&&&
CC1=CC=CC=C1C&CC&C1COC2CCNC2C1&&&
CC(O)CC=O&CN&CN^CN^NC(C=O)CC1=CC=C(OP(=O)(O)O)C=C1&CN&&&CCC=O&CN&CN&CC(O)CC=O&CN&CN&O=CCCC1=CC=CC=C1&CN&CN&CC=O&C=C&CC=O&CN&CN&CCCCCCC(=O)O&CN&CN&C&C=O&&CO^CO&CC1=CC=CC=C1&&&
CNC&CN&C1CCNCC1&CN&CC1=CC=C(Cl)C(Cl)=C1&&&
CC(C)C1=CC(=O)OC2=CC(O)=CC=C12&CO&CCO&&&
CNC1=NC=C(C2=CC=C(C=O)C=C2)C(C2CC2)=N1&CN&NC(=O)N1CCNCC1&&&
CCCC(=O)O&C=C&CCC&CC&CC1CCC2CCCCC2C1&C=C&CC(O)CCC(O)CC(=O)O&&&
CC&CN&N&CN&CC^CN&&CC&CN&N&CN&CCO^CN&&CCO&&&
COC1=CC(C)=CC=C1O&CO&CC1=CC=CC=C1C=O^C=C^CN&O=C1CNC(=O)N1&CN&&&CCC&CN&C1CCNCC1&&&
O=CC1=CC=C2C=CC=CC2=C1&CN&NC1=CC=CC=C1N1CCOCC1&&&
CCC(C(=O)C1=C(O)C(C)=C2C=CC=NC2=N1)[N+](=O)[O-]&&&
CC&CO&CO&CN1C(=O)C2=C(C1=O)N1CCC3=NC(C=O)=CC=C3N=C21&&&
OC1CCNCC1&CN&CC1=C(Cl)N2C=CSC2=N1^CC&&CC&CN&C1CCCNC1&&&
CC1=CCC2(C)CCC1C(=O)C2O&CC&CCCCCCCCCC&C=C&CCCCCCO&&&
O=CCCS(=O)(=O)C1=CC=CC=C1&CN&NC1=NCCS1^C=C&&CC1=CC=C(CO)C=C1&&&
CC1=NN=C2C(NC3=CC=CC(C#N)=C3)=CC3=CN=CC=C3N12&&&
COC1=CC=C(NC(=N)N)C=C1&CN&CC(C)O&CN&CN&O=CCCC1=NC(C2=CC=CS2)=NO1&&&
COC1=CC=C2C(=C1)C1=C(C(=O)N(C)C(=O)N1C)N2C&CO&CO&C&C=O&&CN^NC1=CC=C(OC2=CC=CC=C2)C=C1&&&
COC1=CC(C2=CC(C=O)=C3C=CC=CC3=N2)=CC=C1O&CN&NC1=CC=C(N2CCNCC2)C=C1&CN&CCCC&CN&CNC&&&
COC1=CC=CC(C=O)=C1&CN&CN&C1CCNCC1&CN&O=CCN1CCOCC1&&&
CC1=CC=C2C=C(C(C)C)C=CC2=N1&CO&O=CC1=CC=C(O)C=C1&CN&N&NC1=CC=CC=C1&&CN^CCC&CN&CNC&&&
NC(CC1=CC=CC=C1)C(N)C1=CC(F)=CC=C1&&&
CO&CO&CCC&CN&CN&O=CCCC1=C[NH]C2=CC=CC=C12&CN&N&CN&CCC(C)C^CN&&CCCC(C)C&CN&CN&CC(C)C&&&
CC1=CC=CC(C2CC(C3=CC=C(O)C(C4=CC=C(O)C([N+](=O)[O-])=C4)=C3)=NN2C2=CC=C(O)C=C2)=N1&CO&CC&CN&CNC&&&
CN1C(=O)CCC1=O&CC&CCC1=CC=CC=C1^C=C&&CC1=CC=C(N(C)C)C=C1&&&
O=CCCS(=O)(=O)C1=CC=C([N+](=O)[O-])C=C1&CN&NC1=NC=CS1&&&
CCCC&CC&C&C1COCO1&CC^CC^CC=O&CC&CN&&&C1CCCNCC1&CN&C1CCNCC1&&&
COC1=CN(C2CC2)C(=O)[NH]C1=O&CO&CO&CCC&&&
O=C1C2OC(C3=CC=CC=C3)OCC2C2=CC=CC=C12&&&
COC1=CC(C(C)=O)=CC(OC)=C1OC&CN&CC1=CC=CC(C)=C1NC1=NC2=CC=C(N)C=C2C2=CC=CC=C12&&&
CNC&CN&CCC1=CC=CC(Cl)=C1&CS&SC1=NN2C=CC=NC2=N1&&&
CC=O&CO&CO&CC1=C2CC(=O)C3=C(C)C(C)CC3(C)C2(C)CC1&&&
CCC1=CC(C)=CC(C2=NN=C(NC3=CC=C4C=CC=CC4=C3)S2)=C1&&&
CCCCCCCC&CN&CC(C)N1C=C(C(=O)C2=CC3=CC=CC=C3N2C)C2=CC3=C(C=C2C1=O)OCCO3&&&
CCC1=NC(CS(=O)(=O)CC=O)=CO1&CN&CN^CN^CC(C)C&CN&&&O=CC1=CC=CC=C1&&&
CN1C=NC([SH](=O)=O)=C1&NS&N&CN&CCC1=CC=CS1^CN&&CC(O)CCC1=CC=CC=C1&CN&CN&C&C=O&&CC^N#CC1CCNC1&&&
CC&CC&CC1CC(C)CC(C)C(=O)C(C)C(O)C(C)(O)COC(=O)C(C)C1&CO&CO^CO^CN1CCN(C2=CC=C3C=NC(C(N)=O)=NC3=C2)CC1&CO^CO&&&&CO&&&
CCC1=CC(C2=CC(OC)=CC=C2)=CC=C1N1CCNCC1&C=C&O=C1CSC(=S)N1&CN&CCC(C)CC(=O)O&&&
CC1=CC=CC2=C1OCCC21NC(N)=NC1=O&CN&CC1=CC=CC=C1&&&
COC1=CC=C(N2CCNCC2)C=C1&NS&CC(C)CC1=C[NH]C2=CC=C([SH](=O)=O)C=C12&&&
CCC1=C(O)C(OC)=CC(C2=C(O)C(CCO)=C(O)C3=C(O)C=CC=C23)=C1O&&&
COC1=NC(N2C=C(C(=N)N)C3=CC=CC=C32)=NC=C1Cl&CN&FC(F)(F)C1=CC(N2CCOCC2)=CC=C1&&&
CC(C)CC(C=O)CC(=O)NO&CN&CN&O=C(O)CCC1=CC=CC=C1&&&
CC(C)C=O&CN&CN^CS^CCC=O&SS&CN&CN&CN&NS&CC1=CC=CS1&O=[SH](=O)C1=CC=C2C=CC=CC2=C1&&&&&
COC1=CC=C(C2=CSC(N3CCNCC3)=N2)C=C1&CN&C&N=C(N)C1=CC=C(C2CCCNC2)N=C1&&CC^C&C=O&&CN^C1COCCN1&&&
COC1=CC=CC2=C1[NH]C1=CC=C(C(C)=O)C=C1C2=O&CO&CO&C&C=O&&CN^CN&CC(C)C&&&
CN1C(C=O)=CC2=C1C=CO2&CN&NC1=CC(O)=C(N)C=C1Cl&CN&CCO&&&
O=C(CN1C=C(O)C2=CC(Cl)=CC=C2C1=O)C1=CC=CC2=CC=C(C3=CC=CC=C3)C=C12&&&
CC(N)P(=O)(O)O&&&
CC&CN&N&CN&CC^CN&&CCCCCCCCCC&CO&CC1=C2CC3C(=O)C(C)(C)C(=O)C(C)C3(Cl)C(O)C2=CC=C1O&CN&C1CCNCC1&&&
COC1=CC=C(C(=N)N)C=C1&CC&O=C(NN=C1C2CCCC1CO2)C1=CC=C2OCCOC2=C1&&&
CC(=NNC(=S)NC1=CC=CC=C1)C1=CC=CC2=CC=CC=C12&&&
CCCC(C)C&CC&OC1=CCNCC1&CN&O=CC1=N[NH]C(=O)C2=CC=CC=C12&&&
CC1=CC=C(N)C=C1&CN&CC=O&CS&SC1=NC2=CC=CC=C2[NH]1&&&
COC1=CC=CC=C1C1=CC=C2C(=C1)C(=O)N(C1CCCCC1)C1=C2C(=O)C(C(=O)O)=C(C)[NH]1&&&
CC&CN&N&CN&C^CN^C=O&CC&&CC&&C1CCNCC1&NS&O=[SH](=O)C1=CC=C(Br)S1&&&
CC&CN&N&CN&CC^CN&&CC&CN&CN&CC1=CC(C(F)(F)F)=CC(C2=CC(Cl)=CN=C2NC2=CC(C)=CC(Cl)=C2)=C1&&&
CCC=O&CO&COI(Br)=CC(C=O)=C1C=O&CO&CO^CN&&CN&CC(=O)C1=CC(C)=CC=C1&&&
CC&CN&CN&C&C=O&&CN^N&CN&&CN^CC1=CC=C(C)C=C1&CN&CN&CCC(C)CC&CN&CN&CC=O&CN&CN&C&C=O&&CO^CO&CC(C)C&&&
O=C1CCCC(=O)N1C1=NC=CS1&CN&N&CN&CC1=CC=CN=C1^CN&&CCC1=CC=CC=C1&&&
CCCN=C1CCC2=CC=CC=C12&CN&FC1=CC=CC=C1N1CCNCC1&&&
N=C(N)N1CCCCC1&CN&CN&CC=O&CN&CN&CC=O&CN&NC1=CC=C2OCCOC2=C1&&&
COC1=CC=CC(C2=C[NH]C(C(F)(F)F)=N2)=C1&&&
CC(C)C1=CC=C(N)C=C1N&CN&COC1=CC=C(C=O)C=C1C1=CC=NC2=C1CCCC2^NS&&C[SH](=O)=O&&&
O=C1C=C[NH]C(S)=N1&CS&CC1=CC=C(C2=CC=CC=C2C(F)(F)F)C=C1&&&
C=CC1=C(C2=CC(C=O)=C3C=CC=CC3=N2)[NH]C2=CC=CC=C12&&&
COC1=CC2=NC=NC(N3CCNCC3)=C2C=C1OC&NS&O=[N+]([O-])C1=CC=C([SH](=O)=O)C=C1&&&
CC=O&CN&NC1=CC=CC(N2N=C(C3=CC=C(OC(F)(F)F)C=C3)C3=C2CCCCC3)=C1&CN&C1COCCN1&&&
COC1=CC=CC(C=O)=C1&CO&NC1=NC2=CC=C(O)C=C2S1&&&
CCN1C=C(C)C(C2=CC(Cl)=C(Cl)C(O)=C2)=N1&CN&NSC1=NC(C2=C(C3=CN=CS3)[NH]C(C3=CC=CC=N3)=N2)=CS1^CN&&C1COCCN1&&&
CC1CCNCC1&CN&O=CC1=CC=CC(O)=C1&CO&CCCC&CN&NC1=CC=NC2=CC(Cl)=CC=C12&&&
CC1CCC2CC1OOC2C1=CC=CC([N+](=O)[O-])=C1&CC&CC&C1CCCCC1&&&
COC1=CC=C2[NH]C(N)=NC2=C1&CN&O=CC1=CC=C([SH](=O)=O)C=C1&NS&CNC&&&
COC1=CC=CC(C=O)=C1&CN&NC1=CC=C(CCCCC(=O)O)C=C1&CN&CN&CC1=CC=C(C2=CC(=O)N3C=C(C)SC3=N2)C=C1&&&
O=[SH](=O)C1=CC=C(Cl)C=C1&NS&CN&CC(O)C1=CC=C2OCCCNC2=C1&CN&CC&C1CC1&&&
NC1=NC=CC=C1N&CN&CC1=CC=NC=C1&&&
O=C1OC(=S)C2=CC=CC=C12&C=C&CC1=CC=CS1&&&
O=CC1=CC=CC=C1C(=O)O&CN&CN&CC&CN&C1COCCN1&&&
CC(=NO)C1=CC=CC(F)=C1&CO&O=CC1=CC=CO1&&&
CCCC(C(=O)NO)C1=CC=CC=C1&CN&NS&O=[SH](=O)C1=CC=CC=C1&&&
COC1=CC2=C(C=C1OC)C(C1=CC=CC=C1)NCC2&CN&CC1=CC(=O)OC1&&&
O=CC=O&CN&CN^CN^CC1=CC=CO1&CN&&&CC(C)C1=CC=CC=C1Cl&&&
CCCCCCC&CN&O=C(O)C1=CC2=C(S1)C(N1CCN(C3=CC=C4C=CC=CC4=C3)CC1)=CC=C2&&&
CN(C)C1=C([N+](=O)[O-])C=NC2=C1C(C=O)=C(O)[NH]2&CN&CN&CC(F)(F)F&&&
O=CC1=C(F)C=CC=C1F&CN&CN&CC&C&C1CCC1&&CC^OC(C1=CC=CC2=CC=CC=C12)C1=CC=C(F)C(F)=C1&&&
COC1=CC(F)=CC=C1N1CCN(C2=CC=CC3=C2[NH]C=C3C(=O)C=O)CC1&CN&CN&O=C(O)CCCC(=O)O&&&
COC1=CC2=C(C=C1OC)C(C1=CC=C([SH](=O)=O)C=C1)N(C)CC2&NS&CN&CCC&CO&CO&C1CCCC1&CO&CO&C&C=O&&CN^NC1=CC=CC=C1&&&
NC1=CC=C(S(N)(=O)=O)C=C1&CN&CC=O&CS&FC1=CC=C(C2=CCCC2)C=C1&&&
COC1=CC(CN2C(=O)C3=CC(N)=CC=C32)=CC(OC)=C1OC&&&
CC1=CC=C(CC=O)C=C1&CN&CN^CN^C&CN&C=O&OCCCC1=CC=CC=C1&&CC^CN&NC1CCCC1&NC1=CC=CC=C1&&&&&
COC1=CC(C2=NC=NC3=C2C(C)=NN3C2=CC(C=O)=CC=C2C2CCOCC2)=CC=C1&CN&CN&CCC&CN&C1COCCN1&&&
CC1=C(N)C(=O)N(C2=CC=CC=C2)N1C&CN&C&C=O&&CN^NC1=CC(C(F)(F)C(F)(F)F)=CC=C1Cl&&&
CCCCN1C2=CC=CC=C2S(=O)(=O)N2C(=O)N(CC3=CC=C(C4=CC=CS4)S3)N=C12&&&
CCCC1CCCC2=CC(O)=C(O)C=C21&CO&CC(C)O&&&
CC(C)(C1=CN=CN1CC1=CC=CC=C1)C1=NN=C(NC2=CC=CC=C2)S1&CN&C1CCNCC1&&&
CC1(C)NCCC2=C1[NH]N=C2N&&&
CC1=C(C)[NH]C2=CC=C([SH](=O)=O)C=C2C1=O&NS&C1COCCN1&&&
CC1=CC=C(C=NNC(=O)C2=CC=CC=C2)C=C1&&&
CCO&CC&CC1=CC=C(C2CC2)C=C1&C=C&O=C1CC2=CC=CC=C2N1&&&
CC1=CC=C(C2=N[NH]C(C=O)=C2)S1&CN&BrC1=CC=CC=C1N1CCNCC1&&&
CC1=CC=CC(C)=C1C=O&CN&CN&CCN1C=NC=N1&&&
CC1=CC=C(C2=CSC(N)=N2)C=C1&CN&C&C=O&&CN^NC1=C(Br)C=CC=C1N1CCNCC1&&&
CC(C)N=C1SC=C(C2=CC=C(OC(F)(F)F)C=C2)N1C1=CC=C(S(N)(=O)=O)C=C1&&&
CC(=O)C1=CC(C(F)(F)F)=CC(C(F)(F)F)=C1&C=C&CC1=CC=CC=C1CN1C(C2=CC=C(Cl)C=C2)=NC(C(=O)O)=C1C1=CC=C(Cl)C=C1&&&
CC1=CC=C(C)C=C1&C[NH3+]&[NH4+]&C[NH2+]C&&C[NH3+]^CC&CO&CO&O=CC1=CC=CC=C1&&&
CCCC1=CC(Br)=C(O)C(C)=C1&CO&CC1=CC=CC(S(C)(=O)=NC2=CC=C(Br)C=C2)=C1&&&
CC&CO&CO&O=C(C=O)C1=CC=C(NC2=CC=C(F)C=C2)C=C1&CN&CC=O&CN&C1=CC=C2NCCCC2=C1&&&
CC(=O)C1=C(C)[N+]2=CC=CC=C2C2=C1C1=CC=CC=C1O2&&&
CCC1=C(Cl)C(Cl)=CC=C1N&CN&CC(C=O)NP(=O)(O)OC1=CC=CC=C1OC&&&
COC1=CC2=C(N3CCNCC3)C=C(N)C=C2C=C1O&CN&CC=O^CN^CN&CC1=CC=C(S(C)(=O)=O)C=C1&C1CCNCC1&&&&&
CCN1C(=O)OC2=CC(N)=CC=C21&CN&O=CCCl&&&
CN1C=CC=C1CCC(=O)NN=CC1=CC=CO1&&&
CC1=CC(C)=CC(SC2=C(O)OCC(C)(C)C2=O)=C1&&&
COC1=CC=C(C2=CC(C3=CC=C(CCC(=O)O)C=N3)=NN2C)C=N1&CN&CN&C&C=O&&CC^C1CCNCC1&CN&CC1=CC=C(Cl)C(Cl)=C1&&&
O=C1COC=C1CC(=O)NNC1=CC=CC(Cl)=C1&&&
CNC(=S)NN=C1CC2(CC1)CCCCC2&&&
CC1=CC=C(N)C=C1&N&CN&O=CC1=CC=C([SH](=O)=O)C=C1^CN^NS&O=S1(=O)CCCC1&C1COCCN1&&&&&
CC&CO&OC1=CC=C(NC2=NN=C(CC3=CC=CC=C3O)S2)C=C1&CO&CC&CO&CO&&&
CCC&C=C&CCC&CO&CC1=CC(=O)C2C(C)=CCC12&CC&CO&&&
CCC&C=C&CC=O^C=C^CO&CC1=CC=C2[NH]C(=O)C(=O)N(C)C(=O)C2=C1&CO&&&O=CC1=CC=C(C(F)(F)F)C=C1&&&
CO&CO&CC&C1CCNCC1&CN&CC1=CC2=N[NH]C(C=O)=C2C=C1&&&
CN1C(=O)C=C(C=O)C2=CC(O)=CC=C21&CN&C1CCNCC1&CC&CC1=CC=C(F)C=C1&&&
CCC1=CC=C(OC)C=C1&CN&N&CN&O=CCN1C=CC2=CC=CC=C2C1=O^CN&&CCCC&CN&C1CCNC1&&&
COC1=CC=C(CC2=CC=CC=C2)C(Br)=C1&CO&CO&CCC=O&CN&CN&O=CC1=COC=C1&&&
CC&CO&CO&C&C=O&&CN^C1CNCCN1&CN&CC1=CC=C(S(=O)(=O)C2=C3SC(C4=CC=C(Cl)C=C4)=C3C(C=O)=C[NH]2)C=C1&&&
O=C1[NH]N=C(CCC2=CC(F)=C(O)C(Cl)=C2)N1CC1=CC=C(O)C=C1&CO&CC&FC1=CC(N2CCCCC2)=NC(N2CCOCC2)=N1&&&
CC1=CC=CC(C)=C1&C=C&CC&CN&N&CN&&CN^C&C=O&&CN^CN&O=C(CCC1=C[NH]C2=CC=CC=C12)C1=CC=CC=C1&&&
N=C1CCC(=O)N1C1=CC=C(F)C=C1&C=C&CC1=CC=C2C3=CC(Br)=CC=C3C(=O)C2=C1&&&
OC1=CC=C(C2=CC=C(C3=C4C(NC5=CC=C(F)C=C5)=CC=C4OC4=CC=CC=C34)O2)C(O)=C1&CO&CCCC&CN&C1CCNC1&&&
COC1=CC=C(C(O)(C2=CC=C(OC)C=C2)(C2=CC=C(OC)C=C2)C2=CC=C(OC)C(OC)=C2)C=C1&&&
CN&N&CN&CC=O^NS^CN&O=[SH](=O)C1=CC(Cl)=CC=C1Cl&NC1=CC=CC(C2CCCNC2)=C1&&&CN&CC(C)(CN1C=NC=N1)C1=CC=C(F)C=C1F&&&
CC=O&CN&NC1=CC=CC(OC(F)(F)F)=C1^CN&&O=C1NC(=O)C2=CC=CC=C12&&&
CCC1=CC=C(C2=NC(N)=CC=N2)C=C1&CN&CCC1=CC=C(Br)C=C1&&&
CC(C)CCC=O&CN&CN^CN^C&NS&C=O&O=[SH](=O)C1=CC=CC2=NSN=C12&&CN&&C1COCCN1&&&
CCCC=O&CN&CN^CC^CC1=CC=CC=C1&C1CCNCC1&&&CN&CC1=CC=C(C#N)C=C1&&&
CC1=CC=C(C(C2=CC=CC=C2)C2=CC=CC=C2)C=C1&CN&O=C1N=C[NH]C2=C1NCC(F)C1=CC=CC=C12&&&
CC1=CC(N)=NO1&CN&CC=O&CN&CN&C&C1CCCCC1&&CC^C&C=O&&CN^CN&CC(C)CCCN=C(N)N&&&
NC1=CC([SH](=O)=O)=CC=C1&CN&CC=O^NS^CO&C1COCCN1&O=C1C(SC2=CC=C(Cl)C=C2)=NC(=O)C2=CC=CC=C12&&&&&
CC(C)C&CO&NC1=CC=CC=C1O&CN&CC=O&CS&O=C1N=C2C=C(C3=NN=C(S)N3CC3=CC=CC=C3)C=CN2C=C1C1=CC=CC=C1&&&
CO&CO&CC&CN&CCCC1=CC=CC(NC2=NC=NC3=C2SC(N2CCNCC2)=C3)=C1&&&
CC1=CC(C)=C(NS(=O)(=O)N(C)C)C(C)=C1&&&
CC1=CC=CC(N)=C1&CN&O=CC[N+]1=CN(C2=CC=CC=C2)C=C1&&&
CCC(C=O)CC&CN&CN&COC1=C(OC)C=C2C(N)=C(C=O)SC2=C1&CN&CC=O&CN&CNC&&&
CC&CO&CO&O=CC1=CC(C2=CC=CC=C2)NC1C1=CC=CC=C1&CS&CS&&&
COC1=CC=CC=C1N1CCNCC1&CN&CC=O&CN&C1CNCCN1&NS&O=[SH](=O)C1=CC=CC=C1&&&
C=C&CC1=CC=CC=C1&&CN^CCC1=NN=CN1C1CCNCC1&CN&ClC1=CC=C(N2CCNCC2)C=C1&&&
O=CC1=CC2=C(Cl)C=CC=C2[NH]1&CN&C1=CC=C2SC3=CC=CC=C3NC2=C1&&&
COC1=CC(Cl)=C2[NH]C(=S)N(C3=CC=C([SH](=O)=O)C=C3)C2=C1&NS&CN&CC1=CC=C(F)C=C1&&&
CC1=CN(C)C2=CC=CC=C12&C=C&CC1=CC=C(OC(F)(F)F)C=C1&&&
COC1=CC=CC(C2(O)CCC3=CC=CC=C3C2)=C1C&CC&O=CO&&&
COC1=CC=CC=C1N1C(=O)C2=C(CNCC2)N(C)C1=O&&&
COC1=CC=C(N2N=NN=C2CC2=CC=NN2C)C=C1&CN&C1CNCCN1&CN&CCO&&&
CCN1C=NC2=C(NC3=CC=C(N4CCNCC4)C=C3F)N=CN=C21&CN&NC1CCCCC1O&NS&C[SH](=O)=O&&&
COC1=CC=C(C2CC(=O)CC3=C2NC(=O)C(C)=C3CCC2=CC=CC=C2)C=C1&&&
CCN1N=C(C2=CC=NC3=C2CCO3)C2=CC([SH](=O)=O)=CC=C21&NS&CNC&&&
N=C(N)N&CN&CCCCC=O&CN&CN^CN^NC=O&NS(=O)(=O)N1CCCCC1&&&&&
CC(C)C=O&CO&CO^CN^CC(C)C&CN&&&O=CCCC1=CC=CC=C1&CN&CN&O=CC1=C(F)C=CC=C1F&&&
CC1=CC=C2C(=C1)[N+]([O-])=C(C=O)C(C)=[N+]2[O-]&&&
C1=CC=C2C(=C1)[N+]1=C[NH]C3=CC=CC=C3C2=C2OCCOC2=C1&&&
CC&CO&NC1=CC(O)=NC=N1&CN&CC1=CC(N2C=NN=N2)=CC=C1&&&
CCC1=C(C(=O)C2=CC(C3=CC=CC=C3)=CC=C2O)C(=O)N(CC2=CC=CC=C2)C=C1&&&
CC1=CC(C)=CC(N2N=NN=C2CCC=O)=C1&CN&CN&CCC1CC(=O)N1&CN&CCC(=O)O&&&
CC&CN&N&CN&CC=O^CN^CN&CC=O&CC1=C(C)C2=CC=C(F)C=C2[NH]1&CN&&&O=S1CCNCC1&&&
CC1=CC([SH](=O)=O)=C(C)C=C1N&CN&O=CC1=CC=C(C(F)(F)F)C=C1^NS&&C1COCCN1&&&
CC&C=C&O=CCC=O&CO&CO^CO^CC&CO&&&CC&&&
C=O&C&CN&NC1=CC=CC2=C1C(C(F)(F)F)=C(C1=CC=CC=C1)C(=O)N2C1=CC=CC(C(F)(F)F)=C1^CN&&NC1=NC=CS1&&&
O=C1OC2CC=CC3CCC23C2OC(F)C12&CC&CN&NC1=NC2=C(CCC2)S1&&&
CC(=O)C1=CC(C)=CC(C)=C1&C=C&CC1=CC=CC=C1&&&
CC1=CN2C(C3=CC=C(O)C=C3)=C(C3=CC=C(O)C=C3)N=C2S1&CO&CCN&&&
CC=O&CN&NC1=CC=CC(OS(=O)(=O)O)=C1^CS&&SC1=CC=C(Cl)C=C1&&&
O=C1OCC2NCCC1C2C1=CC=CC=C1Cl&C=C&CC1=CC=CC(F)=C1&&&
CCCCCCCC&CN&N&CN&CC=O^CN&&CCC&CS&SS&CS&CCCC&CS&CS&CCCCCCCC&&&
COC1=CC(C)=CC=C1O&CN&CN^CO^CC=O&CC=O&CN&CO&C1COCCN1&CO&&&CC1=CC=CC=C1&&&
CCCCCCCCCCCCCCCC&C[NH3+]&[NH4+]&C[NH2+]C&&C[NH3+]^OC1CC(O)C(O)CO1&CO&CO&CC&&&
CCC1=CC=C(N)C=C1&CN&CCO&CN&CN&CC1=C(C=O)C(C2=CC=CS2)=NO1&&&
N#CC1=CCC(Cl)=C(O)C1=NNC(N)=S&&&
COC1=CC=CC=C1N=C1SCC(=O)N1C&C=C&CC1=CC=CS1&&&
CNC&CN&CCC&CN&NC1=NC=C2N=CN=C(N)C2=C1&CN&C1CCCCC1&&&
CC1COC2(CC(C3OCC(O)C(O)C3O)OC(C)(C)O2)O1&CC&O=CC1=CC=CC=N1&&&
CO&CO&CC1CN(C)C(C)O1&&&
CC=O&CN&CN^CO^CCCCC1=CC=CC=C1&[O-][N+](=S)[O-]&CN&&&N&CN&C^CN^C=O&CC1=CC=CC=C1Cl&&CN&&NC1=CC=CC=C1C(F)(F)F&&&
CCC(C)CC=O&CN&CN^CN^CC(C1)CCCC1&CN&CN&O=C(O)CCC1=CC=CC=C1&CN&&&C&C=O&&CO^CO&CC1=CC=CC=C1&&&
CC1=NSC(N)=C1C&CN&C&C=O&&CC^O=C1CCCCN1&CN&CCC1=CC=CC=N1&&&
CCCCN&CN&CN&CC&CS&SC1=CC=CC(Cl)=C1&&&
C=CCCCCCCC(C)C=O&CO&CO&C1=C[NH]C(C2=CC=C(CC3=N[NH]N=N3)C=C2)=C1&&&
CC=O&CO&CO^CN^O=CC1=CC=C([SH](=O)=O)C=C1&CN&NS&O=C(O)CCC1=C[NH]C2=CC=CC=C12&C1COCCN1&&&&&
COC1=CC=C(N)C=C1&CN&O=CCN1C(=O)OC2=CC([SH](=O)=O)=CC=C21&NS&C1COCCN1&&&
CC&CO&CO&O=CC1=CSC(=S)N1C1=CC=CC=C1&C=C&CC1=CC=C(SC2=CC=CC=C2[N+](=O)[O-])C=C1&&&
CC1=CC=CC(OC2=CC=CC3=NC(C)=CN=C23)=C1&&&
CC=O&CN&CN^CO^CC&O=CC1=CC=CC=C1O&C1CCNCC1&CN&&&C1CNCCN1&CN&CC1=CC=C(Cl)C=C1&&&
CC&CN&N&CN&CC^CN&&C1CCNCC1&CN&CC=O&CN&CN1CCOC2NC3=CC=CC=C3CCC21&&&
COC1=CC=C([SH](=O)=O)C=C1&NS&C1=CC=C2CNCCC2=C1&CC&C&C=O&&CN^N&CN&CC1=CC=CC=N1^NS&&COC1=CC=C([SH](=O)=O)C=C1&&&
NC(=O)C1=CN2C(=N)N=C(C3=CC=C([N+](=O)[O-])C=C3)CC2S1&&&
COC1=CC2=CC=CC(C)=C2C(=O)C2=CC=C(O)C=C12&&&
CC1C=C(C2=CC=C(C(=O)O)S2)CC(C)N1&&&
CO&CO&C&C=O&&CC^COC1=C(C)C=C2N=C(C3=CC=CC=C3)OC2=C1&&&
OC1=CC=C(Cl)C=C1C1=CC=CS1&CO&CC&CN&C1COCCN1&&&
O=C1C2CC3CC(C3)C2C(=O)N1C1=CC=C2OC=C(Br)C2=C1^C=C&&CC1=CC=CC=C1&&&
C[SH](=O)=O&NS&CN&CC&O=S(=O)(C1=CC=CC=C1F)C1=CC(C2CC2)=C2[NH]C(C3=CC=C(N4CCOCC4)C=C3)=NC2=C1&CC&CN&C1CCNCC1&CC&CN1C=CN=C1&&&
CC(=O)CC1=CC=C(C)C=C1C&CN&CN&O=CC1=CC=CC=C1Cl&&&
CS&CS&CCC=O&CN&CN^CN^C&NS&C=O&O=[SH](=O)C1=CC=C(Cl)C=C1&&CO&&CO&CC(C)C&&&
CO&CO&CC1=C(C=O)C2=C(N3CCCC3)N=CN=C2N1C&CN&C1CCNC1&&&
CC1=CC=C(O)C(C)=C1&CO&CCC=O&CN&CN&CCC1=CC=CC=C1&&&
CC1=CC=CC=C1N&N&CN&CCCC=O^NS^CN&O=[SH](=O)C1=CC=CC2=NSN=C12&C1COCCN1&&&&&
C=CC1(C)CC(=O)C2(O)C(O)C(C)(C)CCC12&CO&CO&CC&CN&CN&O=CC1=CC=NC=C1&&&
O=CCCCCCC(=O)O&CN&CN&CCCCC&CN&C1CNCCNCCNCCNC1&&&
CO&CO&CC1=CC=CC=C1C(=O)NN=CC1=CC=C(C=NNC(C)=O)O1&&&
C=C(C)C1CCC2CCC3(C)C(CCC4C5(C)C(=O)C(C)(C)C(=O)C(C)(C)C5CC=CC43C)C21&CC&C&C=O&&CN^C1CCNCC1&&&
CON(C)C(=O)C1=C(C2(C3=CC=CC=C3)NC(C3=CC=CC=C3)CC3=C2N(C)C(CCF)=N3)[NH]C2=CC=CC=C12&&&
CC&CO&CO&O=CCN1C(=O)CC(=O)N(C2=CC=CC=C2)C2=CC=CC=C21&CC&CCC1=CC=C2OCOC2=C1&&&
CC=O&CN&CN^CS^CC1=CC=NC=C1&ClC1=CC=C(C=NC2=CC=C(F)C=C2)C=C1&&&&&
O=C1NCC2=CC=CC=C12&CN&C&C=O&&CN^NC1=CC=CC(Cl)=C1&&&
CC1=CC(N)=NN1CC=O&CN&NC1=CC=C(Cl)C=C1^CN&&O=CC1=CSC=C1&&&
CCCCCC&CN&CN&CC=O&CN&CC1CNC(C)CNC1&CN&O=CC1=CC=C(OC(F)(F)F)C=C1&&&
CC1=CC=C(C2NC3=CC([N+](=O)[O-])=CC4=CC=CC(=C34)N2)C=C1&&&
CC1=CC(N)=NO1&CN&C&C=O&&CC^O=C1NC2=CC=CC=C2C12C(CO)C1C(=O)N(O)C(=O)C1C2&&&
COC1=CC=C(CN2C=NC(C3=CN=C(N)N=C3)=C2CC=O)C=C1&CN&CN&CC1=CC=C(C)C=C1&&&
COC1=CC=CC=C1[SH](=O)=O&NS&CN&CCC=O&CN&C1CCNCC1&CC&C&C=O&&CN^CN&CCC1=CC=C(Cl)C=C1&&&
O=C1C=C(C2=CC=C(C3=CC=CC=C3)S2)N=C2N(C3=CC=C(F)C=C3)CCON21&&&
CC1=CC=C(C#CC2=C3C=C(C=NNC4=CC=CC(Cl)=C4)[NH]C3=NC(N)=C2)C=C1&&&
COC1=CC(C2=C(C)N=CN=C2N)=CC=C1OC&C=C&CC1=CC=CC=C1&&&
CCCC(CC(C)=C1OCOCC1O)C1=CC=C(Cl)C=C1&CN&C1CCNCC1^CC&&C1CCCCCCCC1&&&
NC1=CC=CC(CN2N=CC3=C(NC4=CC=CC=N4)N=CN=C32)=C1&&&
CN1CCCC1&CN&OC1=CC2=C(C3=CC=C(F)C(C4=C(Cl)C5=CC(Cl)=CC=C5[NH]4)=C3)C=CN=C2C=C1C1=CC=CC=C1F&&&
CSC1=CC=C2C=C(Cl)C(C(=O)O)=C(S)C2=N1&CS&CC=O&CN&CC1=CC=C(N)C=C1&&&
COC1=CC=CC=C1CCC(=O)O&CN&CN&CC(C)C1=NC2=CC=C(C=O)C=C2S1&&&
CCC1=NN=C(S)N1C&CS&CC1=NON=C1C(=O)C1=CC=C2OCCOC2=C1&&&
COC1=CC=C(C)C=C1&C=C&CN1N=C(C=NNC(=O)C2=CC=CS2)OC1=O&&&
CN&N&CN&CC=O^CN^CN&NC(=O)C1=CN=C2C=CC(C3=CC=CC=C3)=CC2=C1&C1=CC=C2C(N3CCNCC3)=NSC2=C1&&&&&
COC1=CC(OC)=C2C(=O)OC3=C([NH]C=C3C(C)=O)C2=C1&CO&CO&O=CC1=NOC(C2=NOCC2)=C1&&&
NC1CCCCC1&CN&NC1=NC=NC2=C1C=C[NH]2&&&
CC1=C(N2C(=O)C(=O)NC2C2=CN(C)C3=CC(Cl)=CC=C23)C=CC=C1O&CN&CCS^C=C&&C1CCCC1&&&
COC1=CC=C(N)C=C1C&CN&CC(C)O&CO&OC1=CC=CC=C1&&&
O=C(CCC(C1=CC=C(O)C=C1)C1=CC=C(O)C=C1)C1=CC=CC=C1&&&
CC1CCCC(C)(C)C1C&CO&CO&CC1=CC=C(C)C=C1&CN&CN&O=CC1=CC=CC=C1&&&
COC1=CC=C(CC2=C(O)C=C(OC)C3=CC=CC=C23)C=C1&CO&CCC&&&
COC1=CC=C(C)C=C1&CO&NC(=S)N1CCCC=CCC(C2=CC=C(O)C=C2)CC1&&&
CC=O&CO&O=C1CC2=CC=C(O)C=C2OC2=CC(O)=CC(O)=C12&CO&CC=O&&&
CCCC(C)(C)O&CN&CN&O=CC1=CN=C(OC2=CC=CC(OC3=CC=CC=C3)=C2)S1&&&
C=CC=O&CN&CN1CCN(C2=NC=C(N3CC(C4=CC=C(N)C=C4)CC3+](=O)[O-])C=C2[N+](=O)[O-])CC1&&&
CN&CN&CC1=CC=C(C=O)C=C1N1CC(=O)NC(=O)N1&C=C&CC1=CC(Br)=CC(Br)=C1C&&&
COC1=CC=C(N)C=C1&CN&CC=O&CS&SC1=NC2=CC=CC=C2[NH]1&&&
CC(=O)C(=O)NN=CC1=CC=C(C)C=C1&CS&SC1=NN=C(C2=CC=CC=N2)O1&&&
CC&CO&O=C1NCCNC1=O&CN&CC=O&CO&CO&CC1=CC(Cl)=CC=C1C1=CC=CC=C1&&&
CC(C)C=O&CN&CN&CCC1=CC=C(OC)C=C1&CN&CN&C1CCCCCCCCCCC2=CC=CC=C2CCCC1&&&
CCC1=NN(C2=CC=CC=C2)C(Cl)=C1C=NO&CO&CCC(=O)O&&&
NC1=CC(S(N)(=O)=O)=CC=C1CC(N)C=O&CN&CN&CC(=O)O&&&
CC1=CC=CC=C1C=O&CN&CN&CCCCCCN&&&
O=CC1=CC(Cl)=CC(Cl)=C1O&CN&CN&CC&C1CCOC1&CC&CO^CO^CO&CO&CC1=CC=CC=C1Cl&CC=O&&&&&
COC1=CC=C(Cl)C=C1NC1=NC=CC(C2=CC=CN=C2S(C)(=O)=O)=N1&&&
COC1=CC=C(OC)C(N)=C1&CN&CC=O&CS&O=C1CC(C2=CC=CC([N+](=O)[O-])=C2)=NN1&&&
CN&N&CN&CC1=CC=CC=C1^CN&&CC&CN&CN&CC1=COC2=C1C=CC1=C2OCO1&&&
CC1=CC=CC(N=CC2=CC(Cl)=C(O)C=C2O)=C1&&&
NCCCN1C=C(C#CC2=CC=C(CC=O)C=C2)C(=O)[NH]C1=O&CN&NC1=CN=C(C2=CC=CC=C2)N=C1&&&
NC1=CC=C(N2C=NN(CC(O)(P(=O)(O)O)P(=O)(O)O)C2=O)C=C1&&&
CC1=CC=C2OC=C(C(=O)NN)C2=C1&&&
CCC(C)CC(C)(C)CC1=CC(C)=C(CCC(C)(N)CC(C)C)C=C1O&CO&CC&CC&C1COCCN1&&&
COC1=CC=C(C=NNC(=O)C2=CC(C(C)C)=NC3=C([N+](=O)[O-])C=CC=C23)C=C1&&&
CC1=C(CCO)C(C2=CC=C(C3=CC=CC=C3C3=N[NH]N=N3)C=C2F)=C(C2=CC=C(C(=O)O)C=C2)O1&&&
CC1=CC=C(O)C=C1&CO&CC&CN&N&CN&&CN^CCCCCCCC&CN&CN&C2=CC=CC=C2C2=CC=CC=C21&&&
CCCN1C(=O)C(C(=O)C2=CC3=CC=CC=C3OC2=O)=C(O)C2=CC=CC(C)=C21&&&
C=O&C&CN&C1=CC=C2NCCC2=C1^CC&&C1CCNCC1&CN&CC(O)C1=CC=CC=C1&&&
COC1=CC=C2CC3C4CC=C5CC2=C5C1CCN3C&&&
CC&CO&CO&C&C=O&&CC^C1CCNCC1&CN&O=CC1=CC=CC=C1&&&
CN&N&CN&CCF^CN&&CC=O&CO&CO&O=CCCCCCCCCCCCCCC(=O)O&&&
COC1=CC=C(C)C(O)=C1OC&C=C&CC1=CC=CC([SH](=O)=O)=C1&NS&CN&CCC&CN&CNC&&&
CCCC1CCCC2=CC(C(=O)O)=CC=C21&CN&CN&COC1=CC=CC=C1C&&&
CCN1C=C(C2=NC3=CC=CC=C3C(=O)O2)C(C2=CC=C(OC)C=C2)=N1&&&
N#CC1=CC=CC(N2CCNC(=O)CC2)=C1&CC&C&C=O&&CN^NC1=CC=CC(CC(=O)O)=C1&&&
CC(C)C=O&CN&NC1=CC=C(C=O)C=C1&CN&CN&C1CCNCC1&CN&O=CC1=CC=CC(C(F)(F)F)=C1&&&
O=CC1=CC2=CC(Cl)=CC=C2[NH]1&CN&NC1CCCNCC1&&&
CC&CO&CO&NC1=CC=C(C=O)C=C1&CN&CC(C)CC1=CC(C=O)=CC(N)=C1&CN&C&C=O&&CN^CN&&&
NC(=O)N1C=C(N)C2=CC=CC=C21&CN&C&C=O&&CN^CN&CCCC1=CC=C(Cl)C=C1&&&
CCCC&CC&N#CC1(C2=CN(C3CNCCO3)N=N2)COCCO1&CN&O=CC1=CC=C(F)C=C1C(=O)O&&&
CC&CO&NC1=CC=C(O)C=C1&N&CN&CC=O^NS^CN&CN(C)C1=CC=C([SH](=O)=O)C=C1&C1COCCN1&&&&&
CC1=CC(N)=NO1&CN&C&C=O&&CC^O=C1CCCCN1C1=CC=C(OC2=CC=CC=C2)C=C1&&&
COC1=CC=CC(C(C)C2=CC(OC)=C(OC)C(OC)=C2)=C1&CN&CN&CC=O&&&
CC(C)CCC(=O)O&CN&CN&CC(C)CC=O&CN&CN&CC(C)CC=O&CN&CN&CC(N)CC1=C[NH]C=N1&&&
CCC(=O)C(C)C&CN&CN^CC^O=CC1=CC=CC=C1&OC1CCCCC1&&&&&
CC1=C(C)N(C2=CC(N)=CC=C2[N+](=O)[O-])C(C)=C1&CN&C&C=O&&CO^CO&CC&C&C1CC1&&CC^CC1=CC=CC=C1&&&
O=C(NN=CC1=CC=CC(C(F)(F)F)=C1)C1=CC=CN=C1&&&
CC1=CC=C(CC2=C(C3=C(CCS(=O)(=O)CC(C)C)ON=C3C)C3=CC=CC=C3O2)C=C1&CN&CN1CCNCC1&&&
COC1=CC(C2C3=CC4=C(C=C3C(NC3=CC=C(C)C=C3)C3COC(=O)C23)OCO4)=CC(OC)=C1OC&&&
CNC&CN&CCC&CN&C1=CC=C(C2CCNCC2)C=C1&CN&CN&CCC1=CC=C(F)C=C1&&&
CC1=CC2=C(C=C1[N+](=O)[O-])N(C)C1=C2CCCC1&&&
CC1=C(NN=CC2=CC(Cl)=CN=C2N)C=CC(C)=C1O&CO&CCC&&&
COC1=CC=C(C2CCC(=O)N2C2=CC=C(Cl)C=C2)C=C1&CC&CC1=CC=CC=C1Cl&&&
CC1=CC(C2=NC=NC3=C2C(C)=C[NH]3)=CC=C1&C=C&CCC1=CC=CC=C1&&&
COC1=CC=CC(N2CCNCC2)=C1&NS&O=[SH](=O)C1=CC(Br)=C[NH]1&&&
CC12CCCC1C1CCC3CC(=O)CCC3(C)C1C(=O)C2&&&
CN1C(=O)C2=C(N=C(N)N2CC=O)N(C)C1=O&CN&NC1=CC=CC=C1&&&
CC=O&CN&NC1=CC=C2OCCNC2=C1&NS&O=[SH](=O)C1=CC=C(F)C=C1&&&
CC1=CC(N)=C2C=C(N)C=CC2=N1&CN&CCC=O&CN&O=C1NC(=O)C2=CC=CC=C12&&&
C[SH](=O)=O&NS&NC1=CC=C(C=O)C=C1&CN&C1CNCCNC1&CN&C1=CC=C2CNCCC2=C1&CN&C&C=O&&CN^NC1=CC=CC=C1&&&
CC1=C(C=O)N(C2=CC=CC=C2F)N=C1C1=CC=CO1&CN&NC1=CC=C2OCCO(C3=CC=CC=N3)C2=C1&&&
COC1=CC=C2[NH]C(S)=NC2=C1&CS&CC=O&CN&CN&CC=O&CN&C1CCCNCC1&&&
COC1=CC(C(=O)S)=CC=C1O&CS&CC(=O)C1=CC=C2OCOC2=C1&&&
CC(C)CCC=O&CN&CN^CN^CCC=O&CN&CO&CC(C)CC=O&CO&CN&CC1C2=CC=CC=C2OC2=CC=CC=C21&CN&&&CC(C)CC(O)CC=O&CN&CN&CCCC=O&CN&CN^CS^C&O=C1N=C(S)[NH]C2=C1N=CN2C1=CC=CC=C1&C=O&&&&CO^CO&CCC(C)C&&CO&CCCCN&C=O&CO&CCCN&&O&C1=O&C1&C1CCO&CCCCO&CC=C=CCO&CCCCO&&&CO&CO&C1&C1&&CO&CO&&CO&&
CCC1=CC=C(C)C=C1&CN&NC1=NC=CC(N2CCCCC2)=N1&&&
CO&CO&CC&CN&CN&O=CC1=C2CCCN2N=C1C1=CC=C(Cl)C=C1&&&
CC&CN&N&NC1=CC=C(N)C([SH](=O)=O)=C1&CN^CN^O=CCN1C(=O)N(CC2=CC=CC=C2)C(=O)C2=CC=CC=C21^NS^CO&&&O=CC1=CC=CC=C1&&&&&
CCCC&CN&CN&C&C=O&&CN^NC1=CC([SH](=O)=O)=CC=C1N1CCC2(CC2)C(C2=CC=CC=C2)=N1&NS&NC1=CC=CC=C1&&&
CN&N&CN&CC=O^NS^CN&OC1=CC=CC=C1C1=CC=NC=C1[SH](=O)=O&C1CCNCC1&&&&&
NCC=O&CN&CN^CN^CCCCC&O=CC1=CC=CC(F)=C1^C=C^CN&&&CC1=CC=CN=C1&CN&&&CC&C1CC1&&&
CC&CO&CO&O=CCN1C(=O)CC2=CC=CC=C21&C=C&CC&C=C&CCC1=CC=CC2=CC=CC=C12&&&
COC1=CC(C=O)=CC(OC)=C1&CN&CC1=NN=C(N)O1&CS&COC1=CC=C(F)C=C1S&&&
COC1=CC=C2C(=C1)CCC1=C2[NH]C(C2=CC=C(F)C=C2)=C1C1=C(C)N=C(N)S1&&&
O=CC1=CN=CC=N1&CN&C1CNCC2(C1)CCNC2&CN&CC(C)O&CO&OC1=CC=CC2=CC=CC=C12&&&
CC1=CC=C(N2CCN(C)CC2)C=C1[SH](=O)=O&NS&C1CCNC1&CC&C&C=O&&CN^CN&CC1(C)CCCC1&&&
COC1=CC=C(C)C=C1[SH](=O)=O&NS&CN&CC=O&CN&C1CNCCN1&CN&O=CCCC(=O)C1=CC=C(F)C=C1&&&
COC1=CC=C(C)C=C1&CN&NS&CC[SH](=O)=O&CN&NC(=O)C1=C2NCC3CC2=CC=C3N=C1&&&
COC1=CC=C(N)C(OC)=C1&CN&C&C=O&&CN^N&CN&CC1=CC=CC=C1^CN&&C1CCNCC1&NS&C[SH](=O)=O&CC&C1CC1&&&
CC(C)C&CC&OC1COC2CCNC2C1O&CC&CO&&&
CC1=CC=C(C=NNC2=C(CC3=CC=CC=C3)[NH]C3=CC=CC=C23)C=C1&&&
COC1=CC=C(C2=NN(C)C3=C2C(=O)[NH]C(=O)N3CC2=CC=CC=C2)C=C1F&CN&CN1CCNCC1&&&
CC(C)C&CO&CO&C&C=O&&CN^C1CCNCC1&CN&N&CN&CN1C=C(N)C(C=O)=N1^CN&&CC&C1CCCCC1&CN&C1CCNC1&&&
CNC&CN&CC1=CC=C(C(=O)CCC=O)C=C1&CN&CN&NC(C=O)CC=O&CN&CN&CC(=O)O&&&
CC(=O)CC(C(=O)NO)C1=CC=CC=C1&CO&CCO&&&
CCC1=CC=C(S(N)(=O)=O)C=C1&CN&CN&O=CC1=CC=C2C(=C1)N(CC1=CC=CC(F)=C1F)C(=O)C1=CC=CC=C1S2(=O)=O&&&
CC1=CN(C=NNC(=O)C2=CC=CC=N2)C=N1&&&
CCCCCCCCCCCCCCC&CS&CS&CC&NC1CCOCC1O&CO&CO^CO^CC=O&CO^CO&&CC=O&CO^CO&&CC=O&CO&&&CC=O&&&
CCN1C(=O)C([SH](=O)=O)=C(O)C2=NN=C(C3CC3)N=C21&NS&C1CCNC1&&&
CO&CO&C&C=O&&CC^C1CCNCC1&CN&C&C=O&&CC^C1CCCCC1&&&
CC1=CC=C(C)N1C1=C(C2=CN=C(N)N=C2)C(C2=CC=NC=C2)=CS1&&&
CO&CO&CCC=O&CN&CSC1=C[NH]C2=C1C=C(C=O)C=C2&&&
CCC1=CC=CC=C1C(F)(F)F&CN&NC1=NCCO1&&&
C=CC1=CC2=CC=CC=C2C=N1&&&
C1=CC=C2C(CC3=NN=C(NC4=CC=CC=C4)S3)=CSC2=C1&&&
CC1CCCCC1=CC=NN1C(C)(C)C&C=C&CC=O&CN&NC1=CC(C2=CC=CO2)=NN1C(=O)C1=CC=C(N)C=C1&&&
CC(O)CBr&CO&OC1=CC=C(Cl)C=C1&&&
NCCCCN1C(C2=CC=C(C=O)C=C2)=CC(C2=CC=CS2)=N1&CN&C1=CC=C2CNCCC2=C1&&&
CC=O&CN&NC1=CC=C(C2=NN=C(N)O2)C=C1Cl^CN&&C1COCCN1&&&
CC=O&CO&CO&CCCCCCCP(=O)(O)O&&&
CC=O&CN&CN&CC&O=C1OCCN1C1=CC=C(N2CCC(F)C2)C(F)=C1&&&
COC1=CC=CC(C2CCC(=O)N2S(=O)(=O)C2=CC=CC=C2)=C1&CC&C&C=O&&CN^CN&CC1=CC=C(F)C=C1&&&
C=O&C&CN&CN^CN^CC&NC1=CC=C(C(F)(F)F)C=C1&C&&&C1CCNC1&CN^CC^CC1=CC=CC=C1O&CN&&&&&
COC1=CC=C2C=CC=C(S)C2=C1O&CS&CC=O&CN&NC1=CC=C(CC=O)C=C1&CN&CN&CCC&CN&C1COCCN1&&&
CC(C)CCC=O&CN&CN^CN^O=CCCCC(=O)O&CN&CN&NCCCCC(=O)O&CN&&&NCCCCCCC=O&CN&CN&CCCCC=O&CN&CN^CN^CC(N)C=O&N=C(N)N&&&&&
NS(=O)(=O)OC1=CC=C(OC2=NC(O)=CC(O)=N2)C=C1&CO&CC&C1CC1&&&
CC1OC(=O)C2CC3(CCC4C5(C)CCCC5=C(COC(=O)C7C(C)OC(C)CCC7)C5=C(OC2C34C)C1C&CO&CO^CO^CC(C)C=O&CO^CO&&CC1=CC=CC=C1&CO&&&CC1=CC=CC=C1&&&
COC1=CC2=C(C=C1OC)CCC1C2CCC2(C)C(O)CCC12&&&
CCCC(C)C&C=C&CC1=CC=CC=C1^C=C&&CC&CO&CO&COC1=CC=C(C2C3=C(CCN2C2=CC(C)=CC(C(C)=O)=C2)C2=CC(C)=CC=C2[NH]3)C=C1&&&
CC(=O)C1=CC=CC2=CC=CC=C12&CO&CO&C&C=O&&CN^CN&C1CCCCC1&&&
CO&CO&O=CC1=CC=C(N2CCC3CNC3C2)C=N1&&&
COC1=CC=C(CC(C)=O)C=C1OC&C=C&CC1=CC=C(C)C=C1&&&
CC(C)C=O&CN&CC(C)CC(=O)C1=CC(N2CCNCC2)=CC=C1&CN&CN&C&C=O&&CO^CO&CC1=CC=CC=C1&&&
CC12CCCC1C1CCC3CCCCC3(C)C1CC2&CC&CCCC&CN&C1CNCCN1&&&
CC1=NN(C2=N[NH]C(C3=CC=CC(Cl)=C3)=C2)C(C=O)=C1&CN&CN&CC&CN&CNC&&&
CO&CO&CCCC=O&CN&NC(N)=NCCCC(=O)O&CN&CN&C&C=O&&CN^C1CNCCN1&CN&C&C=O&&CO^CO&CC(C)C&&&
CCC1=CC=C2N=C(NC3=CC=C(C(C)C)C=C3)C(C(C)C)=NC2=C1&&&
COC1=CC=CC=C1N1CCNCC1&CN&CC=O&C=C&CCC&C=C&CC1=CC(Cl)=C(Cl)[NH]1&&&
CCCCCCCCC&C=C&CCCCCCCCC(O)=CCl&&&
O=C(CS(=O)(=O)C1=CC=C(Br)C=C1)C1=C(Cl)C=NC2=CC=CC=C12&&&
CNC(=N)C1=CC=C(CN2C=NN=C2N)O1&CN&CC1=CC=CC=C1&&&
O=C(O)C1=CN(C2=CC=C(C(F)(F)F)C=C2)C2=CC(C3=CC=NC(N4CCN(C5=CC=CC(F)=C5)C(C(F)(F)F)=N4)=C3)=CC=C2C1=O&&&
COC1=CC=C(NC2=NC(N(C)C)=N[NH]2)C=C1&&&
CC(C)C1=CC=C(C#N)C=C1&CN&NC1=NC(C2=C(C3=N[NH]N=N3)C=CS2)=N[NH]1&&&
O=C(O)CCC1=CC=CC=C1O&CO&CC1=CC=C(F)C(F)=C1&&&
CO&CO&CC(C)CCC(O)C(C)C=O&CN&C1CCNC1&CC&C&C=O&&CO^CO&CC1=CC=CC=C1&&&
CC1=CC=C(S(=O)(=O)N2N=C(C=O)C3=CC=CC=C3C2=O)C=C1&CN&NC1=CC=CC=C1&&&
CCCC&CS&NC1=NN=C(S)S1&CN&O=CC1=CC=CO1&&&
O=C1NC2=CC=C(O)C=C2C12NC(C1CCC3(CC1C2)C14CC2=C(C=C(O)C(O)=C2)CN3)=CC=C1Cl&&&
CCC1=CC(N)=CC=C1&CN&CC=O&CS&CC1=NC(C(=O)O)=CN1CCC1=CC=CC=C1&&&
NN1C=C(C2=CC=C(C=O)C=C2)C=C2C1=NN(C1=CC=C(C(F)(F)F)C=C1)C(C=O)=C2&CN&CN&CN1CCNCC1&&&
CC(C)C(O)C=O&CO&CO&CCC&CN&C1CNCCN1&CN&O=CCCC1=CC(Cl)=C(O)C(Cl)=C1&CN&CNC&&&
CC1=C(CC2=CC=C(N)C=C2)C(C=O)=NN1C1=CC=CC=C1Cl&CN&NC1=CC=CC=C1&&&
OC1CCN(C2=CC(C3=CC=C(F)C=C3)=NC3=C2SC=C3)C1=NCCO&&&
CC1=CC=CC(N)=C1&CN&CC=O&CN&N&CC1=CC(N)=CC=C1&&NS^O=[SH](=O)C1=CC=C(F)C=C1&&&
CCCC&CN&O=C1NC(=O)C(C2=CC=CC=C2)O1&&&
CC1CCNCC1&CN&CC&CN&CN&O=CCN1C=C(S(=O)(=O)CCC2=CC=CC=C2)C2=CC=CC=C21&&&
COC1=CC=C(C2=NOC(C)=N2)C=C1F&CN&C1CNCCN1&CN&CCC&CN&NC1=NC2=CC=CC=C2[NH]1&&&
CCCCCCCO&CN&N#CCC1=C(C(F)(F)F)N=C(N)S1&&&
CC(C)CC=O&CN&NC1=CC=C(N2N=C(C(=O)NO)C3=C2CCC3)C=C1&&&
CO&CC&C1CCNCC1&NS&NC1=CC=C([SH](=O)=O)C=C1&CN&CC(C)CC1=NOC(CC(C=O)C(C)C)=N1&&&
CC1=CC(N)=NC2=CC=CC=C12&CN&CC1=CC=C(Cl)C=C1&&&
CCCCC1=NN2C=C(N)C=CC2=N1&CN&CC1=CC=C2OCC(=O)C2=C1&&&
CC1=C(O)C=CC2=C1OC(=O)C1=C2CCC1&CO&CC&CO&CO&CC&CO&OC1=CC=CC=C1&&&
COC1=CC=C(CC2=CC(OC)=C(OC)C(OC)=C2)C=C1&CC&CC1NCC2C(=O)NS(=O)(=O)C12&CN&CN1CCCCC1&&&
O=CCC1=CC=CC=C1&CN&CN^CN^CCC&O=C1NC(=O)C2=C(Cl)C=CC=C12&C1CCCC1&&&&&
COC1=CC=C(N2CC3=C(C4=CC=CC=C4N4CCOC5=C4C(C)(C)N(C)C(=O)N=C5C4=CC=C(C(=O)O)C=C4)C=C3N(C)C2=O)C=C1&&&
CC1=CC=C(S(C)=O)C=C1&C=C&CC1=NN(C2=CC=C(C(F)(F)F)C=C2C(F)(F)F)C=C1C&&&
CC1=NSC(C)=C1C1=CN2N=C(N)N=C2C=C1&CN&C1CCCCC1&CO&CCCC1=NN=C(S)O1&CO&OC1=CC=C(F)C=C1&&&
O=CC1=CC(C2=CC=CS2)=CC(C2=CC=C(Cl)C=C2)=C1O&CN&OC1CCNCC1^CO&&C1CCC1&&&
CC(C)C(N)=O&CO&CC1=CC(O)=CC=C1&C=C&CC1=CC=CS1&&&
COC1=CC=C(Br)C=C1C&CN&C1CCNCC1&CC&C&C=O&&CN^CC(=O)C1=CC=C(N)C=C1&&&
O=C1CNC=CC2=CC(C(=O)O)=CC=C2N2C=CC=C12&CN&CC1=CC=CC=N1&&&
CC&CO&CO&CC1=CC(C)CCC(C)CC2=C(N)C(=O)C=C(NC(=O)C(C)=CC=CCCCC1)C2=O&CO&CO^CN^CC=O&CC1=CC=CC=C1^CC&&&&CC=O&CO&CO&&&
NC1=CC=C(C2=CSC(N3CCNCC3)=N2)C=C1&CN&CCCCCCC&CN&NC1=NC2=C(CCCC2)S1&&&
COC1=CC(N2CCN3C(=C2N)C(=O)C2=C(C3=CC=CC=C3)N(C)N=C2C)=CC=C1N1N=CC=N1&&&
CC(=NNC(=N)N)C1=CC=CC(C(N)=O)=N1&CN&O=C1NC(=O)C2=CC=CC=C12&&&
CC1CC(O)CC(N2C=NC3=C(N)N=CN=C32)O1&CC&CO&&&
CCN1C(S)=NN=C1C1=CC=CC=C1&CS&CC=O&CN&NC1=CC=CN=C1&&&
CO&CO&C&C=O&&CC^CC(C)C1=CC=C(N2CCC(C3=CC=CC=C3)CC2)C=C1&&&
CC1=CN=CC(C)=C1&CN&C1CCNCC1&CN&CN&CC1=NC(CC=O)=CS1&&&
O=[SH](=O)C1=CC=CC=C1&NS&C1=CC=C(CN2C=NC(C3CN4CCCCCCCNC34)=C2)C=C1&CC&CO&&&
CCS(=O)(=O)C1=CC(N)=CC=C1F&CN&C&C=O&&CN^NC1=CC=C(N2CCCCC2)C(F)=C1&&&
CC1=CC=C(F)C=C1&CN&C1=CC=C(NC2=CC=CC=C2N2CCNCC2)C=C1&&&
CCC(C)CC(=O)O&CN&CN&NC1=CC=C(C=O)C(O)=C1&&&
COC1=CC=C(CC2=CC=CC=C2)C=C1&CN&NC(N)=S&CN&CCC1=CC=CO1&&&
CC1=CC=CC(O)=C1C=O&CN&N&NC1=CC=CC=C1&&CN^O=CCCS(=O)(=O)C1=CC=CC=C1&CN&NC1=NCCO1&&&
CC&CO&CCN1C(O)=CC(=O)[NH]C1=O&CN&CN&O=CC1=CC2=CC=CC=C2[NH]C1=O&&&
COC1=NC(C2=NC=NC3=C2SC=C3)=CC=C1&CN&CC1=NCCN1&CC&CC(C)C&&&
CC(C)C&CO&CO&C&C=O&&CN^C(#CC1CC2NCC2(F)C1)C1=CC=NC=C1&&&
CCCC&CN&CN&O=CC=O&CN&NC1=CC=C2N=C(S(N)(=O)=O)SC2=C1&&&
CCC&C=C&CCCCC&C=C&CCC&C=C&CCCCC&CO&CO&C&C=O&&CN^CN&O=CCCC1=CC=CC=C1&CN&CN&O=CCC1=CC=CC=C1&&&
CC1=CC(C)=CC(N2CC3(CCNCC3)OC(=O)C2=O)=C1&CN&CC1=CC=C(C(C)C)C=C1&&&
O=C(O)C1=CC(C2CC=CC(C3(C4=CC=C(N5C=NC6=C(OC7C(OC(F)(F)F)=NC7=CC=CC(Cl)=C66)C=C54)CC(O)CO3)O2)=N1&&&
CCC1=CC=CC=C1N1C(N)=C(C=O)SC1=N&CN&CN&CC1=CC=C(Cl)C=C1&&&
CCCCC1(C(=O)O)NC(=O)C2=C1[NH]N=C2CC1=CC=C(C2=CC=C(S(N)(=O)=O)C=C2)C=C1&CN&CN&C&C=O&&CO^CO&&&
COC1=CC(Cl)=C(Cl)C=C1C(=O)C1=CN=CC=C1C(C)=O&&&
O=CC1=CSC=C1&CN&NC1C2=CC=CC=C2OC2=NC=CC=C21&&&
CC=O&CO&CO&CC1=C(C=O)N2C(=N1)SC1=C2CCCC1&CO&CO&CC=O&&&
CC(C)(C)C1=CC(C=O)=CC(C(C)(C)C)=C1O&CN&NC1=CC=C([N+](=O)[O-])C=C1&&&
CC1(C)CC2=C(SC(C3=CC=C(C(F)(F)F)N=C3)=C2)C(=O)N1&C=C&CC1=CC=C(C(F)(F)F)C=C1&&&
CNC1=NC(C2=CC(C)=NN2C2=CC=C(Cl)C=C2)=C(C#N)C=C1C#N&&&
O=C(CC(C1=CC=CC=C1)C(N)C(=O)O)C1=CC=C(C2=CC=CC=C2)C=C1&&&
C[NH+](C)C&C[NH3+]&CC(O)C1=CC=C2[NH]C(=O)C(=NN)C2=C1&&&
CCC1=CC=CC=C1&CN&CN&CSN1C(C=O)=CC2=C1C1=NC3=CC=CC=C3N=C21&&&
CSC1=CC=C(C2=C(C)C3=CC(OC)=C(N)C=C3OC2=O)C=C1&&&
COC1=CC(C=NNC(=O)C2=CC([N+](=O)[O-])=CN=C2NC2=CC=C([N+](=O)[O-])C=C2Cl)=CC(OC)=C1O&&&
CCCC&CS&O=CC#CC1=CC=CC=C1O&CO&CO&CC(=O)O&&&
CC1=CC(CC=O)=NN1C=O&CN&C1CCNC1^CN^CC&CN&CCC1=CC=CC(F)=C1&CCCC(=N)N&&&&&
CC(=O)O&CN&CN&CC=O&CN&CN&O=CCCC1=CC=CC=C1&CN&CN&CC(C)CC=O&CN&CN&CCCC(=O)O&CN&CN&O=CC1=CC=CC=C1O&&&
N#CC1=CC=C(CN2C=NC([SH](=O)=O)=C2)C([N+](=O)[O-])=C1&NS&CN&OC1CCCCC1&&&
O=C(NN=C1C2=C(N=CN1C1=CC=CC=C1)[NH]N=C2C1=C(Cl)C=CC=C1Cl&&&
CO&CO&CCC&CN&CN&CC=O&CS&O=C1C=C[NH]C2=NC(S)=NC(C3=CC=CO3)=C12&&&
CS(=O)(=O)C1=CC=C(C2=CN=C(C3CC=C(C4CCCCC4)CN3)[NH]2)C=C1&CN&O=CC1=CC=C(C(F)(F)F)O1&&&
CSC1=NSC2=C1N=C(C1=CC=CC(F)=C1O)N2C1CCCCC1&&&
CCCCCS(=O)(=O)N(C)OS(=O)(=O)C1=CC=C(C#N)C=C1&&&
COC1=CC=CC=C1C1=NOC(C)=C1C=O&CN&NC1=CC=C(F)C=C1&&&
CC(C)C&CN&O=C1CC2(CCNCC2)CN1&CN&CC1=CC=C(F)C=C1&&&
CN1CCC2C3=C4C(=CC=C3)CC21&CC&CCC#N&&&
CC(C)C1=CC2=CC=C(C(C)C)C=C2CN1&CN&CC1=NN=C(N)S1^CC&&C1CCOC1&&&
CC1=CC(C)=CC(CS(=O)(=O)C2=C(N=C3NCCCN3C2=O)=C1&&&
O=C(CCC1=C[NH]C=N1)CC1=CC=CC=C1&CO&CO&CC1=CC=CC=C1&&&
COC1=CC=C(O)C=C1&CO&CC1=NN=C(NC(=O)CCCC2=CC=CC=C2)O1&&&
COC1=CC=CC(C2=CC=CC(C)=N2)=C1&CC&C&C1CCNCC1&&CC^CC1=CC=CC=C1&&&
CC=O&CN&C1CNCCN1&CN&CC1=C(C=O)SC2=NC=C(C3=CC=CC=C3)C=C12&&&
CCCC&CN&CN&CCCC&CN&COC1=CC2=C3C(=C1)C1=C(OC)C=CC=C1C3(N1CCNCC1)C1=C2OC(C)(C)C=C1&&&
CC=O&CN&CC1=CC=C(O)C(Br)=C1^C=C^CO&CC1=CC(C(F)(F)F)=CC(C(F)(F)F)=C1&CC1=CC=CC=C1&&&&&
CCC(N)O&CO&CO&CC=O&CN&C1CNCCN1&CN&CC=O&CN&CN&O=CC1=CC(I)=C(Br)[NH]1&&&
COC1=CC2=C(C=C1OC)CNCC2&CN&CN1CCCCC1&&&
NC1=NC=C(S(N)(=O)=O)S1&NS&O=[SH](=O)C1=CC=C(F)C=C1&&&
CC&CO&CC1=C=C(O)C(C)=C1&C=C&O=C1CSC(=S)N1&CC&O=CO&&&
CCC1(O)C(=O)OCC2=C1C=C1C3=NC4=CC=C(C(F)(F)F)C=C4C=C3CN1C2=O&&&
CC(C)C=O&CN&NC1=NC(C2=CC=CC=C2)=CS1&&&
CC1CNCCN1C1=CC=NC2=CC(C3=CC=NC=C3)=NN12&CN&OC1CCCCC1&&&
COC1=CC=C(C)C=C1&CN&CN&O=CCCC=O&CN&NC1=CC=CC2=CN=CC=C12^CN&&C1CCNC1&&&
COC1=CC(N)=CC(OC)=C1&CN&O=CC1=N[NH]C(C2=CC=CC=C2)=C1&&&
CN1CCN(C2=NC=C(Cl)C(CCCC(=O)O)=N2)CC1&CN&CN&C&C=O&&CC^C1CC1&&&
CC1=CC=CC(C2=NOC(C)=N2)=C1&CN&CN&O=CC1=CC=CC(O)=C1O&CO&CC(F)(F)F^CO&&CC(F)(F)F^CO&&OCC1=CC=CC=C1&&&
CNC&CN&C1CCCCC1&CC&CC&CN&NC1=CC2=C(C=C1OC1=CC=C(Br)C=C1F)C(C(=O)O)=CC=C2&&&
CC(C)(C=O)C1=CC=CC=N1&CO&CO&C1CN2CCC1CC2&&&
COC1=CC=C(N)C([N+](=O)[O-])=C1&CN&N#CC1=CC=C(C=O)C=C1&&&
CC(C)C&CC&COC1=CC([SH](=O)=O)=CC=C1C1=C(C2NC(=O)CS2)[NH]C2=CC=CC=C12&NS&C1COCCN1&&&
CC12CCC3C(CCC4=C(CCC43C)CNC(=O)O4)C1CCC2N&CN&CC#N&&&
CCCCCCN1C(=O)C(C)C(=O)N(C2=CC=C(C)C(C)=C2)C2=C1SC(C)=C2&C=C&CCN&&&
COC1=C(C)C2=C(CCC(O)(CCC1C)C2(C)C)C(=O)OC&&&
CCC&CC&CC1(C)C(O)CC2C(O)(CCC3C2(C)CCC2C4(C)CCC6=C[NH]N=C6CC5(C)C4CCC32C)C1O&&&
CC&CO&CO&CCC=O&CN&CN&CC(C=O)CC1=C[NH]C2=CC=CC=C12&CN&CNC&&&
CC1=CC(Cl)=C[N+](CCCCCCCCCCC[P+](C2=CC=CC=C2)(C2=CC=CC=C2)CC2=CC=C(CCCCC[P+](C3=CC=C(CCCCCCC)C=C3)(C3=CC=CC=C3)CCCCCCC[N+]3=C(C)=C(C=C3)C=C2)C2=CC=CC=C2)(C)CC1&&&
CCC&CN&CN&C&C=O&&CN^CN&CC1(C)NC2=CC(C3=CC(Cl)=CC=C3F)=C(F)C=C21&&&
CC1=CC=C(CC=O)C=C1&CN&NC1=CC=C(N)C=C1&CN&CC=O&C=C&CC1=CC=C(C=O)C=C1&CN&CN&CC(C)C&&&
COC1=CC=C(C=O)C=C1&CN&CN&CC&CN&CNC1=CC=C(C2=C[NH]C3=NC=C(C4=CC=C5C(C)=CC=CC5=C4)C=C23)N=C1&&&
COC1=CC(C)=CC(OC)=C1O&C=C&CCC=O&CN&NC1=CC=C(F)C=C1&&&
COC1=CC=C([SH](=O)=O)C=C1&NS&C1CNCCN1&CN&O=CC1=CC=C(C2=CC=CO2)S1&&&
CNC1=NC=C(C)C(C)=N1&CN&C1CCNCC1&NS&O=[SH](=O)C1=CC=CN=C1&&&
CCCC1=C[NH]C2=CC=C(OC)C=C12&CN&CC1=C(CCC(=O)O)C2=CC(N)=CC=C2N1C(C)=O&&&
COC1=CC=C(Br)C=C1N&CN&O=CCN1N=C(C2=CC=CC=C2)C2=CC=CC=C2C1=O&&&
CC(C)C&CO&CO&C&C=O&&CN^C1CCNCC1&CN&CN&C&C=O&&CN^CNC&&&
CS&CS&CCCC=O&CN&CN^CN^NCCCCC=O&CN&CN&O=CCCC1=CC=CC=C1&CN&CN&O=CCCCCC(=O)O&CN&CN&C&CN&C=O&NC(C=O)CC1=CC=CC=C1&&CN&&CN&CC(N)C=O&&&
CC=O&CN&C1CCNCC1^CO^CC&OC1=CC=C(Cl)C(F)=C1&CC1=CC=CC=C1&CN&&&C1CCNCC1&CN&CN&C&C=O&&CN^C1COCC(C2CCNCC2)N1&&&
CC1=CC(C)=CC(SC2=C(C)N=C3C=CC(C)=CN3C2=O)=C1&&&
COC1=CC=CC(C2=CC(C=O)=C(N)S2)=C1&CN&C1CCNCC1^CN^CN&C1CCOCC1&OC1(C2=CC=CC=C2)CCCNC1&&&&&
CC=O&CN&NC1=CC=C(N)C=C1&CN&C&C=O&&CN^CC1=CC=C2N=C(N3CCNCC3)SC2=C1&&&
CN1CCNCC1&CN&CCC&CN&CN&CC1=CC=C(C2=CC(C=O)=CC(C3=CC=CC4=C3C(=O)CC(=O)N4)=C2)C=C1F&&&
CC&CN&O=C1NC(=O)C(=CNC2=CC=CC=C2)C(=O)C2=NC=CC=C12&&&
CN1C(C2=CC=CC=C2Cl)=C(C=O)C2=CC(C(N)C=O)=CC=C21&CO&CO&CCS(C)(=O)C1CCCC1&&&
COC1=CC=CC(N)=C1&CN&C&C=O&&CN^N&CN&CC1=NC2=CC=CC=C2C2=NN=C(C)N12^CN&&COC1=CC=C(C)C=N1&&&
CCCC&CO&CO&CC=O&CN&CN&C&C=O&&CO^CO&CCC&CN&O=C1NC(=O)C2=C3C1=CC=CC3=CC=C2&&&
CC&CO&CO&CON=C1C2=C(N)N=C(N)N=C2C=C(C)N1C1OCC(O)C1O&CC&CO&&&
COC1=CC2=C(C=C1OC)C1=NOCC1CO2&CC&CCC&&&
CCC&C=C&CCCCC&C=C&CC&CO&CO&CCC&CN&NC1=CC=NC2=CC(Cl)=CC=C12&&&
COC1=CC=C(CC2=CC=CN=C2)C=C1&CN&C1CNCCN1&CN&CCCC&&&
CNC1=C2C=CC=CC2=CC2=C1SC(C)=C2C(C)(C)C&CN&O=CC1=CC=C(C2=CC=CC(O)=C2)C=C1&CO&CCC&CN&CN&CC(O)C(O)C=O&&&
O=[N+]([O-])C1=CC=CC(C2=N[NH]C3=CC(OC(F)(F)F)=CC=C23)=C1&&&
O=C1N=C(N=CC2=CC=C[NH]2)SC2=CC=CC=C12&&&
CC&CN&N&CN&O=CC1=CC=CC=C1^CN&&CC=O&CN&CC1=CC(C)=C(S(N)(=O)=O)C(N)=C1&&&
CC1=CN2C(C3=CC=C(F)C=C3)=C(C3=CN4C(=C3)N=C4C3=CC=C([N+](=O)[O-])C=C3)N=C2C=C1&&&
COC1=CC=C(CN2C=CC=C2)C=C1&C=C&CC(C)=O&C=C&COC1=CC(C)=CC(OC)=C1OC&&&
COC1=CC(C=O)=CC=C1N1C=C(CCO)C2=C1C1=CC=CC=C1N=C2&CN&CN&CCCC1=CC=CC=C1&&&
CC(CC1=CC(O)=C(O)C=C1Cl)C(=O)C1=CC=C2OCOC2=C1&CN&NC1=CC=C([SH](=O)=O)C=C1&NS&NC1=NC=CC=N1&&&
CO&CO&CC1=C(C=O)C(C2=CC=CC(F)=C2)N2N=CC(C3=CC=CC=C3)=C2N1&&&
CC1=NC(N)=NC(N)=C1Br&CN&CC&CN&CNC&&&
CN1C2CCCC1CC2&CO&OC1=CC=CC2=NC(C3=CC=CC=C3)=CC=C12&&&
CCCC1=C(C)[NH]C(=O)C(N)=C1CC1=NC(C)=CS1&CN&CC(C)C&&&
CC1=CC=C(C(=N)N)C=C1N&CN&CC1=CC(=O)OC2=CC(O)=CC=C12&&&
CC1CCC(=O)CC1&CN&NC1=C[NH]C2=CC(F)=CC=C2C1=O&&&
CC1=C(C=O)C(C2=CC=CC([N+](=O)[O-])=C2)NC(=O)N1&CO&CO&CC1=CC=C(Cl)N=C1&&&
O=CC1=CC=CN=C1O&CN&C1NCC2CNCC1C2&&&
CCC1=C(O)C=CC=C1O&C=C&CCC(C)C&&&
CC1=CC=C2N=C3C(=CC(=O)C2=C1)C(Cl)=CN3CCC=O&CN&NC1=NCCC1&&&
CC&CO&NC1=CC=CC=C1O&CN&O=CCCC(=O)CC(F)(F)F&CN&CN&COC1=CC=C(C(CC=O)CC(=O)C2=CC=C[NH]2)C=C1&CN&CN&CC=O&&&
COC1=CC=C(C=O)C=C1OC&CN&CN&CN1CCN(C2=CC=CC3=C2C=C(C=O)S3)CC1&&&
C=O&C&CN&NC1=CC=C(N)C=C1^CN&&NC1=CC=CC(C2=CC=CC=C2)=C1&&&
CCC=O&CN&CN&NCCCCCC=O&CN&C1CNCCN1&CN&CCC=O&CN&CN&O=CC1=CC(C2=CC=CC=C2)=N[NH]1&&&
CC&CC&O=C(CBr)CC1=CC=CC=C1O&CO&CCC(C)=NO&&&
NC1=CC=C(OC2=CC=C(Cl)C=C2)C(CN=C2N=C[NH][NH]C2=O)=C1&CN&CC[N+]1=CC=C(C)C(C2=CC=CC=C2)=C1&&&
CCCCCCC(=O)C=O&CN&CN^CN^NC(CC=O)C(=O)O&CN&&&C1CCNC1&CN&C^CC^C=O&CO&&CO&&CO&CC1=CC=CC=C1&&&
CO&CO&O=CCC1=NN=C(S)N1C1=C(Cl)C=CC=C1Cl&CS&CC&C&C1CCCCC1&&CN^CNC&&&
CC(C)N1C=C2C(=O)NC(=O)C2=C1C=O&CN&NC1=CC(N)=CC=C1&CN&O=CC1=CC=CC(F)=C1&&&
CCS(C)(=O)=O&CO&CCN1C(N)=NC2=C(C3=CC=CC(Br)=C3)N=C(C3(O)CCC3)N=C21&&&
COC1=CC=CC2=C1N=C1C=C(C)C(C)=CC1=C2&CN&C1CC2(CCN1)OOCCO2&&&
CO&CO&C&C=O&&CC^C&O=C1NCC(O)C(O)CN1&CN^CC^CN^NS^CC1=CC=C([SH](=O)=O)C=C1&CC1=CC=C2OCOC2=C1&CN&&&&CC1=CC=NC=C1&&&
CC=O&CN&C1CCNCC1^CO^CO&OC1=CC=CC=C1Br&CO&&&CC&C1CCNC1&NS&O=[SH](=O)C1=CC=CS1&&&
CC=O&CO&CO&CC1=C2CC(=O)C3(C)C(O)CC4OCC4C3CC(O)(CC1)C2C&CO&CO^CO^CC=O&CO^CO&&O=CC1=CC=CC=C1&CO^CO&&CC=O^CO^CN&CC=O&CO&CN&&&CC(C)CCC=O&C&&&C=O&&CO^CO&CC1=CC=CC=C1&&&
CC1=CC(N)=CC=N1&CN&C&C=O&&CN^C1=CN=C(N2CCNCC2)N=C1&&&
CC1=COC(C2=CC=C4OCCOC4=C3)=C2)=C1&CN&CN&CCC1=CC=CC=C1&&&
CC1CCC2(CC1O)ON=C(C1=CC=C(Br)C=C1)C1=C(I)C=CC=C12&&&
FC1=CC=CC(F)=C1C1CCNCC1&CN&CCC&CN&FC(F)(F)C1=CC=C(N2CCNCC2)N=N1&&&
CC1=CC=CC=C1&CN&NC(=O)C1=C(N)C2=CC=C(C3=CC=CC=C3)N=C2S1&&&
CC=O&CN&NC1=CC=C2[NH]C(N)=NC2=C1^CN^CN&C1COCCN1&CCC=O&&&CN&C1COCCN1&&&
COC1=CC=CC(C2=NOCC2)=C1&CN&N&CN&COC1=CC=C(C=O)C=C1^CN&&CCC1=CC=C2[NH]N=CC2=C1&&&
CC1=CC=C(C2=CC=C(C(=O)O)O2)C=C1[SH](=O)=O&NS&C1CCNCC1&&&
COC1=CC=C(N)C=C1&CN&C&C=O&&CC^O=C1CCCCN1&CN&CC1=CC=C(F)C=C1&&&
CCCC1=CC=C2C=C(C3=CC=CC(C(N)=O)=C3)C=CC2=C1&CN&N=C(N)N&&&
CC1=C2C(=CC=C1)C1=C(C=O)N=C(C)N2CCC2=C(CCO)C=CC(O)=C21&CO&CO^CO^CC1=CC=CC=C1&CC=O&&&CN&CN&O=CC1=CC=CC=C1&&&
CC1=CCC2C(=C(C)CCC2(C)C)C(C)(C)C1O&C=C&CC1=CC2=[N+](C3=CC=C(C)C=C3)C=CC=C2[NH]1&&&
CCC1=NN(C)C(C=O)=C1&CN&NC1=CC=C2[NH]N=CC2=C1&&&
COC1=CC=C(C)C=C1N&NS&O=[SH](=O)C1=CC=C(C2=CC=C(Cl)C=C2)C=C1&&&
COC1=CC=C(C2=CC=CC(N)=N2)C=C1OC&CN&CC(C)C1=CC=CC(C(C)C)=C1O&&&
N=C(N)N&CN&CCCCC=O&CN&NC1=NC=C(S(N)(=O)=O)S1&&&
CO&CO&CCN1C(S)=NC2=CC3=C(C=C2C1=O)OC(C)(C)C=C3&&&
CCCCCC(C)CCCCC(C)CCCCCCC(C)(C)C=O&CN&CNC&&&
CN(C)C1=CC=C(C=O)C=C1&CN&NC1=CC2=CC=CC=C2[NH]C1=O&&&
O=C(O)C1=CC=CC(CN2N=C(C(F)(F)F)C=C2C2=CN=CC(C3=CN=CC([N+](=O)[O-])=C3)=C2)=C1&&&
CCCCCC(C)S(N)(=O)=O&CN&CN&C&C=O&&CC^N#CC1CC1&&&
O=C(O)C1=CC=C(N2C(=O)C3(CCC3)C2=O)C=C1&&&
CC(C)(C)C1=CC(N)=CC(C(C)(C)C)=C1OC1=CC=C2CC3(CC2=C1)C(C)(C)CC=C3C(C)(C)CC(=O)O&&&
O=C(O)C1=CC=C2C(=C1)N=CN2C1=NCCS1&&&
CC&CN&N&CN&O=CCC1=CC=CS1^CN^CN&CC&CN&&&CC1=CC=C2OC(C)(C3=O)C(C=O)=C(O)C2=C1&&&
CC1=CC(Cl)=CC=C1O&CO&CC=O&CS&CCCN1SC2=CC=CC=C2C1=O&CN&CNC1=C(C=O)SC2=CC=CC=C12&CN&C1COCCN1&&&
CSP(=O)(O)OC1=CC=CC=C1&CO&CCC1=CC=CC=C1&&&
COC1=CC(C2=CC(C=O)=N[NH]2)=CC=C1O&CO&CO^CN^CC1=CC(=O)[NH]C2=CC=CC=C12&N&&&CN&^CN^C&CC(=O)O&C=O&&&&CO^CO&C1CCCC1&&&
C(=C(C[N+]1=CC=CC2=CC=CC=C21)C12CCCCC1COCC1)C1=CC=CC=C12&&&
CO&CO&CCN=C(NO)C1=CC=C(C)N3C(=N1)SC(C#N)C3C(C1=CC=C(C)C=C1)=C2C&&&
CC&CO&CO&NC1=CC(C=O)=CC=C1C=O&CN&CN1CCC2=C(C1)SC(C=O)=N2^CN&&CCC(=O)C1=CC=C2OCC(=O)NC2=C1&&&
CSC1=CC=CC(N)=C1&CN&CC=O&CO&CO&O=CC1=CC(C2=CC=CC=C2Cl)=NN1CC1=CC=CC=C1&&&
C=O&C&CO&CO^CN^CC&N=C(N)NC1=CC=CC([SH](=O)=O)=C1&C1CCOC1&&&&&
CCC1=CC2=C3C(=C1)CCC1=C(C=O)CC3OC2=O&CN&COC1=CC=C(N)C=C1&&&
CC1=CC(C)=NC(N)=N1&CN&CC=O&CO&CO&O=CCC1=NN=C(C2CC2)O1&&&
CC(C)C=O&CN&C1CNCCN1&CN&CC(C)O&CO&ON=C1CCCC2=CC=CC=C2N1CC1=CC=CC=C1&&&
CCC&CN&CN&CC(O)C1=CC2=C(C=C1F)[NH]C(C1=CC=C(OC(F)(F)F)C=C1)=C2C=O&&&
O=CC1=CC(Br)=C(O)C(Br)=C1&CN&NC1=CC=CC=C1&&&
CC1=CC=C(C2=CC(C)=CC=C2O)C=C1&CO&CCCCCCCCCC&CN&C1CNCCN1&CN&CC1=CC=CO1&&&
C=O&C&CN&NC1=CC=CC=C1^CN&&C1=CC=C2SC(N3CCNCC3)=NC2=C1&&&
NC1=CC=C(C(=O)C2=CC=CC=C2)C=C1&NS&O=[SH](=O)C1=CC=CC(C2=CC=CC(C(F)(F)F)=C2)=C1&&&
COC1=CC=C(N2C(=O)C(C3=CC=C(Cl)C=C3)=CN(CC=O)C2=O)C=C1[N+](=O)[O-]&CN&CN1CCNCC1&&&
COC1=CC=CC(C)=C1&CN&CN&CC(C)C1=NC(C2=NC(C(C)C)=CS2)=CO1&&&
C1=CC=C(C2=C(C3=CC=NC=C3)CC3=N[NH]C=C3C=C2)C=C1&&&
CC&CO&CCC1=CC=C(O)C(O)=C1&CO&CC(C)O^CN&&CN&CC&O=C1OCC23C=CCC(O)C4COC1C2CC3C4O&CO&CO^CO^CC=O&CO^CO^C=C&&&CO&CC&CC1=CC=CC=C1&&&&&
C=O&C&CN&NC1=CC(C(F)(F)F)=CC(C(F)(F)F)=C1^CN&&NC1=CC=C([SH](=O)=O)C=C1&NS&C1CCNC1&&&
COC1=CC=CC(N2COC3(C(C4=CC=CC(OC)=C4)CCC3C3=CC=CC=C3OC)C2)=C1&&&
O=C1CSC(=S)N1&CC&C^CN^C=O&CCC&&CN^CN&CN&C1COCCN1&CC1=CC=CC=C1&&&&&
CC(C)C=O&CN&CN&FC(F)(F)CCC1=CC=C(F)C=C1&&&
CC1=CC=C(N)C=C1&CN&O=CC(C1=CC=CC=C1)C1=CC=CC=C1&&&
CC&CN&NS&O=CC1=CC([SH](=O)=O)=CC=C1&CN&CN&CCC1=CC=NC(N2C(=O)CCC2C)=C1&&&
CS&CS&CCCC(C)CCCC=O&CN&CN^CN^C&CN&C=O&CC(C)CC=O&&CN^CN&C1CCNC1&CN&&&CCC(C)CCC(=O)O&&&
CCC&CN&CN&CC=O&CS&CS&C1CC2CCC1C2&CC&CC(C)C&&&
COC1=CC=CC(Cl)=C1N&CN&CCC=O&CN&NS&COC1=CC=C([SH](=O)=O)C=C1&&&
O=CC=NN1CCOCC1&CN&CN&CCC1=CC=C(F)C=C1&&&
CCC&CO&CC(C)N1C(C)=CC=C(C2=CC=C(O)C=C2)C1=O&&&
COC1=CC=C(C)C=C1&CN&C1CCNCC1&CN&CN&CC1=CC=C(C)C=C1&&&
N=C(N)C1=CC(C=O)=CC=C1&CN&C1CCNC1&CC&C&C=O&&CN^NC1=CC(OC2=CC=CC=C2)=C[NH]C1=O&&&
NC(=O)C1=CN(C2=CC(N3CCCCC3)=NC=N2)C2=CC(C(F)(F)F)=CC=C2C1=O&&&
CCC1=CC=C(C2=CC([SH](=O)=O)=CC=C2F)C=C1&NS&O=C(O)C1=CC=C2NC(=O)CCC2=C1&&&
CCC1(O)C=C2C3=C(CC(C)C3)C(O)CC2CC1&CO&CO^CC^CC=O&CC&&&&&
CSC1=NSC2=NN(C3=CC=CC=C3)C(C=O)=C12&CN&CN&O=C(O)CCC(=O)O&&&
CC(C)CCC=O&CN&CN^CN^C&CN&C=O&O=C(O)CCC(=O)O&&CC&&C1CCNC1&CN&CC(C)CC=O&CN&CN&CC(C)CC=O&CN&CN&CC(C)CC=O&CN&CN&O=CCCC(=O)O&CN&CN&CC(C)CC=O&CN&CN&CC(C)CC=O&CN&CN&C&C=O&&CO^CO&CC1C(C)CC&&&CN&CN&CO&CC1=O&CN^CO&CN&O&CN&N&CN&C1C1CCN&C1N&C1CN&O&CN&CN&&C1=O^CN&CN^C1=O&C1=C
CC1=C(C2=NN=C(C3CCNCC3)N2C)SC=N1&CN&CC=O&CO&CO&CC=O&CN&CNC&&&
CC1=CC=C(N)C(C)=C1&CN&CC=O&CN&NS&O=[SH](=O)C1=CC(C2=CC=C(OC(F)(F)F)C=C2)=CC=C1O&&&
O=CC1=C(C2=CC=CN=C2)N(CC2=CC=CC=C2)C2=CC(F)=CC=C12&CN&FC1=CC=C(N2CCNCC2)C=C1Cl&&&
COC1=CC=C(N2N=C(C=O)C3=C2CCCC3)C=C1N&CN&CC1=CC=C(F)C=C1N&&&
CCC(C)C&CN&CN&O=CCC1=CC=CC=C1&CN&C1CCNCC1&CC&CO&CO&CC(C)(C)C=O&&&
CC1C2CC3=CC=C(O)C=C3C1CCN2&&&
CC(=O)NN=CC1=CC=CS1&CN&O=C1NC(=O)C(=O)N1&CN&CC1=CC=CO1&&&
CCC(C)(C)CC&CC&CC12CCC1C1CCC3CC(O)CCC3(C)C1CC2&&&
O=[SH](=O)C1=CC(Cl)=C(OC2=CC=C(F)C(F)=C2F)C=C1NC1=NC=CS1&NS&NC1=NC=CS1&&&
CC1=CC=C([SH](=O)=O)C=C1&NS&CN&CCCC1=CC=C(S(N)(=O)=O)C=C1&&&
CC1CC2=C(S1)N1C=NN=C1C(N)=N2&CN&C1CCCCC1&&&
CCCC(O)(C1=CC=C(Cl)C=C1)C1=CC=C(Cl)C=C1&CN&C1COCCN1&&&
CC(C)CCC=O&CN&CN^CN^C&N&C=O&CN&&CO^CC1=CC=C([N+](=O)[O-])C=C1^CN^CO&&&C1CCCC1&OC1COCC(O)C1O&&&CC&CO&CO&CC1=CC=NC2=CC=CC=C12&&&
CC&CN&N&CN&CC=O^NS^CN&COC1=CC=C([SH](=O)=O)C=C1N&CC1=CC=C2[NH]C(C)=NC2=C1&&&&&
CC1=CC(SC2=NC(=O)CN2C2=NC3=C(S2)C(Br)=C(Br)C(Br)=C3C=C2Br)=C(C#N)S1&&&
C1=C(SC2=NC=CS2)C2=CC=CC=C2O1&&&
CC1=CC=CC=C1N1N=CC2=C1N=C(C)N=C2SC1=CC=CC=C1C&&&
CO&CO&NC1=C(F)C=C(C(=O)C2=CN(CO)C3=C(C=C2)C1=O)C=CC(N)=C1&CN&NC1CC(=O)OCC1O^CN^CC&C1CCCCC1&FC(F)F&&&&&
CC1=NN(C2=CC=CC(=O)O2)C(=O)C(CC(C)C)C1&CC&C&C=O&&CO^CO&CC1=CC=CC=C1&&&
C#CC1=CC=CC=C1C&CN&C1CCNCC1^CN^CO&CNC&OC1=CC=C2C=CC=CC2=C1&&&&&
CC&CN&N&CN&CC^CN&&CC&CO&CO&CC&CN&NC1=C2C=CC=CC2=NC2=C1C1=CC=CC=C1C2=O&&&
CCCCCCCCCCCCCCCCO&CC&OC1COC2NC1CC2O&CC&CS(=O)(=O)O&&&
CC(C)(C)CCC1=CC=C(C#N)C=C1&CN&CN&C&C=O&&CO^CO&CC=O&CN&CN&CCC1=CC=C(O)C=C1&&&
CCC1=C(C)C(C)=C(OC)C2=C(N)N=C(C)N=C12&&&
CC&CN&CC1CCC(C2CC(C34CC5CC(CC(C5)C3)C4)NC3=CC=C(N)C=C32)CC1C&CC&C&C=O&&CN^N&CN&CC^CN&&CC&&&
CCC=O&CN&CN^CN^O=CCCC(=O)O&CN&CN&CC(N)=O&CN&&&NC(C=O)CC1=CC=CC=C1&&&
CC&CO&CO&C&C=O&&CN^O=C1CSC(=S)N1&C=C&CCN1C=NC2=CC=CC=C21^C=C&&CC1=CC=C(F)C=C1&&&
CC1=CC=C([SH](=O)=O)C=C1&NS&CN&O=CCCC=O&CO&OCC1=CC=C(NC(=S)N2CCCCC2)C=C1&&&
C1=CN=CC(CC2=CN=CN=C2)=C1&&&
CC1NCC1(C)O&CN&CC=O^CC^CN&CCC1=CC=CC=C1&C1=CC=C2SC3=CC=CC=C3CNC2=C1&&&&&
CC1=CC=CC(N)=C1&CN&O=CC1=CC=C(S)N=C1C1=CC=CN=C1&CS&CC1=CC=CS1&&&
CC1=CC([SH](=O)=O)=C(S)C=C1Cl&CS&CC=O^NS^CN&C1COCCN1&CN&&&C1CCCCC1&&&
CC(CC1=CC=CC=C1)(C(F)(F)F)C1=CC=C(C2=CC=C(C)C=C2)C=C1&CN&FC1=CC=C(N2CCNCC2)C=C1&&&
CCC1=CC=CC=C1&CN&NS&C[SH](=O)=O&CC&C1CCCCC1&CC&CC&CN&CNC&&&
O=C1NC2OC(C3=CC=C(C4=NC=NC4=CC=CC=C4N4CCC4)C=C3F)=C(F)C2C2C=CCCC12&&&
CC(C)C&CN&CN&CC(C)CCC=O&CN&CN&O=C(O)CN1C=C(Cl)C(C2=CC=C(Cl)C=C2)=N1&&&
O=C1NCCO1&CN&C^CC^C=O&CC&&CN^CN&C1CCNCC1&C1COCCN1&&&&&
N=C(N)N&CN&O=CCC1=CC=C(OC2=CC=CC=C2)C=C1&CN&O=C1CCC2(CCNCC2)CN1&&&
CC1=C(C(=O)N(N=C(C#N)C2=CC=CS2)C(C)(C)C(C)(C)C=C1&&&
CC1=CC=C(C)O1&C=C&CC=O&CN&CN&CC&C1CN)CCN1&NS&O=[SH](=O)C1=CC=C(F)C=C1&&&
CC1=NOC(C)=C1[SH](=O)=O&NS&O=C(O)C1=CC=C(N2CC3(CNCCO3)OCC2)C=C1&&&
COC1=C(Cl)C(C=NNC(=O)C2=CC=C(C3=CC=CC=C3[N+]((=O)[O-])S2)=C(C)C(OC)=C1OC&&&
CC1=NN=C(NC2=CC=CC=C2)C(C2=CC=CC=C2[SH](=O)=O)=C1&NS&C1CCNC1&CC&C&C=O&&CN^NC1=CC=CC=C1&&&
CC1=CC=CC(C(=O)NN=CC2=CC=C([N+](=O)[O-])C([N+](=O)[O-])=C2)=N1&&&
CO&CO&OCC(O)C1=CC(C2=CC=CC(CCC3=CC=CC=C3)=C2)=CC=C1&&&
CC=O&CN&CCC1=CC=C(N)C=C1&C=C&CC1OC(C2=CC=C(F)C=C2)=NC1C1=CC=C(N)C=C1&&&
CC=O&CN&NC1=CC=CC=C1^CN&&O=C1NC(=O)C2=CC=CC=C12&&&
C=C1CCC2C(C)CCCC2(C)C1&CC&O=CO^CC&&CCC1=CC(F)=CC(C(F)(F)F)=C1&&&
COC1=CC=C(C2OC3=CC=C(O)C=C3C(=O)C2C)C=C1&CS&SC1=CC2=CC=CC=C2[NH]1&&&
NS(=O)(=O)C1=CC=C(NC(=S)SC2=CC=C(F)C=C2)C=C1&&&
CC&CO&CO&C&C=O&&CC^C1=CC2=C(C=C1C1=NOC(C3CC3)=N1)OCO2&&&
CC1=CC(C)=C(C=O)C(NC(=N)N)=C1&CN&CN&CC&C[NH3+]&C[NH+]1CCCCC1&&&
CCCCCCCC&CO&OC1=CC=C2CCNCC2=C1&&&
CC&CO&CO&C&C=O&&CC^C1CC(C2CO2)CN1&CN&C&C=O&&CN^CN&CC1=CC(C2=CC=C(F)C=C2)=CS1&&&
NC1=C(C2=CC=CS2)ON=C1C1=CC=C(NC2=CC=NC3=CC=CC=C23)C(F)=C1&&&
CC1CCCC2(C)C1CCC1(C)OC3=CC=CC=C3CCC12&CC&C^CC^C=O&C&&CN^C=O&C1COCCN1&&CN&&N&CN&CC^CN^CN&CC&C1COCCN1&CC&&&C1COCCO1&&&
CC(C)N1C(C2=CC=NC=C2)=NC2=C1CCNC2&CN&CC1=CC=CC=C1&&&
C=C1C(=O)OC2C1CCC1(C)C=CC(=O)C(C2)C(=O)CCCCCCCC1(C)O&&&
O=C(O)CC1=CC=C2SCC(=O)N(CC(=O)C3=CC=CS3)C2=C1&&&
CCC&CN&CN&C&C=O&&CN^CN&CC&C&C1CCC1&&CC^CN&CN&CC(O)CC=O&CN&C1CCNC1&CC&C&C=O&&CN^NC1=CC=C(C2=CC=CC=C2)C=C1&&&
CC=O&CN&NC1=CC=C([SH](=O)=O)C=C1&NS&NC1=NC=C(Br)S1&&&
CC1=CC(F)=CC=C1&CO&CC1=CC=CC=C1O&C=C&ON=C1CNCCC1&CO&CCC&&&
CC1=CC(C)=C(NC2C3=CC=CC=C3C3=CC=CC=C32)C(C)=C1&&&
CO&CO&CC&CN&CN&C&C=O&&CN^CN&CC&C1CSCN1&CN&NC(=O)C1=C(N)SC=C1&&&
CC1(C)C=CC2=C(S)[NH]C(C(C)(C)C)=C2N1&CS&CCC(=O)O&&&
CC(C)C&CO&CO&C&C=O&&CN^CN&CCCCC=O&CN&CN^CN^CC(O)CC=O&CN&CN&O=CC(CC1=CC=CC=C1)CCC1=CC=CC=C1&CN&CN&CC1=CC=CC=C1&CN^CC&&CC1=CC=CC=C1&C1CCCCC1&&&&&
CN1C(=O)OC2=CC([SH](=O)=O)=CC=C21&NS&CN&CCC&CN&C1=CC=C(N2CCNCC2)N=C1&&&
CC1=NN=C(S)S1&CS&CC=O&CN&CC1=NN=C(N)S1&&&
CN1CCC23C4=C5C=CC(O)=C4OC2C22CCC3(O)C1C(C#N)C2&CC&CCO&&&
CCC(O)CC&CO&O=CC1=CC(O)=CC(O)=C1&CN&CC1CCCNC1^CN&&N#CC1=CC=CC=C1N1CCNCC1&&&
CC(C)C&CC&O=CN1CNS(=O)(=O)C2CSCC12&CN&C1CCCCC1&&&
CC1=NC2=C(CCCC2)S1&CN&CN&CC=O&CS&SC1=NN=C(CC2=CC=CO2)O1&&&
CC(C)C1=CC=C(C(C)CCN2C(=O)OC3=CC=CC=C32)C=C1&&&
C=C(C)C12CCC(CC3C4OC(C)(CC31C)C1C(=O)CC43COC(C)(C)C1C3=O)C2&&&
CCC(C)C(NO)C1=NC(C2=CC(Br)=CC(C)=C2O)=NO1&CO&CC1=CC=C(F)C=C1Cl&&&
CC1=C(C)C(C2=CC=C(Cl)C=C2)=NN1CC=O&CN&NC1=CC=C([N+](=O)[O-])C=C1[N+](=O)[O-]&&&
CN1CCN(C2=CC=C(OC(F)(F)F)C=C2N)CC1&CN&CC1=NC2=C(C=C3C(C=O)=C(C)OC3=C2)O1&&&
CCCCC=O&CO&CO&CC1OC23C1CCC2CCC3(C)O&CO&CO^CO^CC=O&CO^CO&&O=CC1=CC=CS1&CO^CO&&CC=O&CO^CO&&CC=O&CO&&&CCCC=O&&&
COC1=CC=C(C2=NC3=NN=C(N4C(C)C(C5=CC=CC=C5)C4C)N3N=C2C)C=C1OC&&&
CC&CO&CO&COC1=CC(N2C=C(C=O)C(O)=C2C=O)=CC=C1&CO&CO&CC&C&OC1COC(O)C(O)C1&CO^CC^CO^CC&CC1=CC=CC=C1&CO&C1CCCCC1&CC&&&&CO&&&
CCCCCCCCCCCCCCCC&CO&CO&O=CCCC=O&CO&CO^CN^CC&CN&&&C&C=O&&CN^NC1=NN=C(S)S1&CS&CC1=CC=C2C=CC=CC2=C1&&&
CCC&CN&CN&C&C=O&&CN^NC1=NN=C(C2=CC=CC=C2)N1C1=CC=CC=C1&&&
COC1=CC=C(C)C=C1&C=C&CC(=O)C1=C2C(C)=COC2=CC=C1O&&&
CN1C(=O)C2(NC(=O)C(Cl)C2C2=CC=C(C3=CC=CC=C3)O2)C2=CC=CC=C21&&&
CCCCCCCC&CO&NC(=O)C1=CC(O)=CC=C1O&&&
O=C(O)CC(=O)O&C=C&OCC(O)C(O)CCC1=CC=CC=C1&&&
CC1=CC=C([SH](=O)=O)C=C1&NS&CN&O=C1CN=C(C2=CC=CC=C2)C2=CC=CC=C2N1&&&
CC(C)C1=CC(N)=C2OC(C3=CC=C(F)C=C3)C3=CC=C(C=O)C=C3C2=C1&CN&CN&CC1=CC=CC=C1&&&
CCC(CC)N1C=CC2=CC3=NC(C4=CC=C(N)C=C4)=CC=C3C=C21&&&
O=CCCCC(=O)O&CN&NC1=CC=C(F)C=C1F^CN&&NS&O=[SH](=O)C1=CC=CC=C1&&&
CC&CO&[O-][N+](CCCC1=CC=CC=C1)CN1C=C(C2=CC3=C(C(=O)C4=CC(O)=C5C=CC=CC5=C4[NH]3)C(C(=O)O)=C2)C2=CC=CC=C21&&&
O=C1OCC(O)=C1CC#CC1=CC=CS1&CO&CC&CS&SC1=N[NH]C=N1&&&
CC(C)CC=O&CN&CN^CN^O=CCCCC(=O)O&CN&CN&O=CCCC1=CC=CC=C1&CN&CN&CCC1=CC=C(O)C=C1&CN&CO&NC1=CC=CC=C1C=O&CC&&&CO&NC1=CC=C(O)C=C1&CN&CC(C)CC=O&&&
CC1=NN=C(S)N1C&CO&CO^CS^CC=O&CC=O&CN&CN&CN&C1COCCN1&OCCC1=CC=C(Cl)C=C1&&&&&
C=CC(C)CC(C)CCCC&CO&CO^C=C&&CCCCC&CO&CO^CS^CC&CS&&&C=CC^NC1C(=O)CC(N)C1=O&C=C&CC&C=CCC&&&
O=CCCC=O&CN&NC1=CC=C(O)C(C(=O)O)=C1^CN^CO&CN&CC1=CC=C(O)C=C1&O=C(O)CCC1=CC=CC=C1&&&&&
CC(C=O)C1=NCCN1&CN&CN^CC^CC&FC(F)F&S=C1NC2=CC=CC=C2C2=CC=C3C(C4=COC=C4)=CN(C4CCC4)C3=C12&&&&&
CCN1C=C(C(=O)O)C(=O)C2=CC(F)=C(N3CCN(C4=CC(C)=NC(N5CCOCC5)=N4)CC3)C=C21&CN&C1COCCN1&&&
CCC&CO&O=CCC1=CC(O)=CC=C1&CN&CN&O=C(CCC1=NC2=CC=CC=C2[NH]1)NO&&&
CCC1=CC(C(F)(F)F)=CC(Br)=C1O&&&
O=C(CCC1=NN=C(C2=CC=C(Cl)C=C2Cl)O1)[NN+]1=C(C(F)(F)F)C=C(C2=CC=CC=C2)C=C1CCC#N&&&
CCC(C1=CC=CC=C1)C1=COC=C1&CN&C1CN(C2=NC=C3N=CN=C(N4CCNCC4)C3=N2)CCN1&&&
CCO&CN&N&CN&CC&C[NH3+]^C[NH3+]&&C[NH+](C)C&&&
CCC(C)CCCC(C)C1=CC(Cl)=C2C(=C1)[NH]C1=CC=CC=C12&&&
COC1=CC=C(C)C=C1&CN&C1CNCCN1&CN&CC1=C(C=O)C(C)O1&&&
COC1=CC=C2CC3NCCC4(CCCCC34C)C2=C1&&&
CC=O&CN&CN^C=C^CCC1=CC=CC=C1&CC1=CC=CC=C1&&&&&
CCC=O&CN&CN&COC1=CC=CC=C1CCC(C)C&&&
CC1=CC=C(CN2C=CC(N)=C(C#N)C2=O)C=C1&&&
CC1=C(C=O)SC(N)=N1&CN&CN(C)C1=CC=CC=C1C1=CC=C(C2CCCNC2)C=C1&CC&C&C=O&&CN^CN&CC1=CC=CC=C1&&&
N=C(N)C1=CC=C(OC2=CC(O)=CC(O)=C2)C=C1&CO&OC1COCC(O)C1O&CC&CO&&&
NC1=CC=C2C(SC3=CC=C(Cl)C=C3)=CC=CC2=N1&&&
CC&CN&N&CN&CCC^CN&&CCN1C=C(CCC2=N[NH]C(=S)N2C2=CC=CC=C2OC)N=N1&&&
C=O&C&CN&NC1=CC=CC(CN)=C1^CN&&C1CCNC1&CC&CCCCC(=O)C1=CC=CC=C1&&&
O=C1C=CC(N2CCOCC2)=NC2=CC=C(Cl)C=C12&&&
CCC1=NC(C)=CC(N2CCN(C3=CC(Cl)=NC(N)=N3)CC2)=C1CO&CS&CS&&&
COC1=CC=C(S(=O)(=O)C2=CC=C(NC(N)=S)C=C2S(=O)(=O)C2=CC=CC=C2)C=C1&&&
CC&CN&N&CN&CC1=CC=CC(C=O)=C1^CN^CN&CCO&O=C1OCCN1C1=CC=C(NC2=CC=C(Cl)C=C2)C(F)=C1&&&&&
CC&CN&OC1=C2CC3NCCC4=C3C(=C([NH]C=N3)C=C4)C2=CC2=C1N(C1CC1)C(=O)C1=CC=CC=C21&&&
C1=CC=C2C(C3CCCCC3)=C[NH]C2=C1&CN&C1CCNCC1&&&
NCCCCCCCCCCC(C=O)CC1=C[NH]C2=CC=CC=C12&CN&CN&CCC(=O)O&&&
CO&CO&O=CC1=C(C2=CN=CN2CCC2=CC=CC=C2)SC2=CC=CC=C12&&&
CC1=CC=CC=C1[N+](=O)[O-]&C=C&CC&C=C&O=CC1=CC=C(CSN2CCCCC2)C=C1&CN&NC1=CC=C(Cl)C=C1&&&
CC1=CC=C(N2C(CC3=CC=CC=C3F)=NN=C2CC=O)C(C)=C1&CN&CN^CN^CCC&CN&&&CCCN&&&
CCCCS(C)(=O)=O&CN&CN&CC1=CC(C2=CSC(CC=O)=N2)=CC(C2=CC=CC=C2)=N1&&&
COC1=CC=C(N2C=C(C(N)=O)C3=CC(C(C)(C)C)=C(CS(C)(=O)=O)C=C32)C=C1&&&
C=O&C&CN&CN^CN^CCC&C1CCNCC1&CN&CN&C1CCNC1&NC1=NC=NC2=C1C(C1=CC=CN=C1)=C[NH]2&&&&&
O=C1CCCC2=CC(F)=CC(F)=C12&CS&SC1=NN=C(C2CNC2)O1&&&
NC(CC1=CC=CC=C1)C1=CC=CC=C1&CN&C1CCNCC1&&&
COC1=CC=C(C2=NC3=CC=CC=C3C=C2C2=C(O)C3=CC=CC=C3OC2=O)C=C1OC&&&
CCC1=CC(C)=CC(N2N=NN=C2CCC2=CC=C(Cl)C=C2)=C1&CN&CN&C&C=O&&CC^O=S(=O)(N1CCCC1)N1CCOCC1&&&
O=CC1=CC=CC=C1&CN&CN&O=S(=O)(CCCC1=CC=CS1)C1=NN=C(C2=CC=CC=C2)O1&&&
CC12CCC(CC1(C)OC(C1=CC(Br)=CC(Br)=C1O)C1=COC=C1)C2(C)C&&&
CN1CC2=CC=CC=C2C2=CC=C3C=C(C4=CC=CC=C4)C=CC3=C21&&&
CC1=C(N)N=C2C(=C1)C1=CN=C(C(C)(O)C(F)(F)F)C=C1N2C&NS&O=[SH](=O)C1=CC=CN=C1&&&
CC1=NN(C2=CC=CC([SH](=O)=O)=C2)C2=C1N(C(C)CCC=O)C(=O)C=C2&NS&CN&CCC1=CN=C(C2=CC=CC=C2)N=C1&&&
CC1=CC=C(C2=NN(C(=O)CCCCC=O)C3=C2C(C)=NN3CC2=CC=C([SH](=O)=O)C=C2)C=C1&CN&NC1=CC=NC=C1&&&
CC&CN&N&CN&C^CN^C=O&CC=O&&CC^CN&C1C2CC3CC1CC(C2)C3&NC1=NC=C(Br)S1&&&&&
COC1=CC2=C(OC(=O)C(C)C2C2=CC=NC=C2)C(OC)=C1OC&&&
NC1=NC(=O)N(C2OCC(O)C2O)C=C1F&CC&CO&O=P(O)(O)O&&&
COC1=CC(C2=NN3C(=O)C(C=O)=C(N)N=C3S2)=CC(OC)=C1OC&CN&CN&CC(=O)O&&&
CC(C)CC1=CC=C(C(F)(F)F)C=C1&CN&NC(N)=S&CN&C1CCCCC1&&&
COC1=CC(C(=O)CCC2=CC=CC=C2)=CC2=C1OC(C1CCNCC1)=CC2=O&CN&O=CC1=CC=CC([N+](=O)[O-])=C1&&&
CC1=CC=CC(NC2=NC(N)=NC3=CC=CC=C23)=C1&CN&C1CC(C2CCNCC2)CCO1&CN&CCCCN&&&
CC1=CC=CC=C1N1C(=O)C2=CC(N)=CC=C2NC2=CC=CC=C21&CN&O=CC1=CC=CC=C1&&&
CC1=CC(C)=C2C=CC=CC2=N1&CN&NC1=NC(NC2=CC=C(Cl)C=C2)=NC=C1C=O&CN&C1CCNC1&&&
COC1=CC(C)=CC([SH](=O)=O)=C1&NS&C1CCNCC1^C=C&&N=C1CC2=CC=CC(Cl)=C2N1&&&
CCC(O)(C1=CC(C(F)(F)F)=CC=N1)C1=CC(F)=C(F)C=C1F&CN&C1CNC1&&&
CCC1=CC=C(C(F)(F)F)C=C1&CN&NC1=NC(NC2=CC=C(S(N)(=O)=O)C=C2)=NC2=C1CCNCC2&&&
CC1(C)C2=CC=CC=C2C(=O)C2=CC(N)=CC=C21&CN&CC=O&CN&C1COCCN1&&&
COC1=CC=CC(OC)=C1C1=CC(=O)CC(C2=CC=C(O)C=C2)C1&CN&CCCCC&CN&C1=CC=C2C(N3CCNCC3)=CC=NC2=C1&&&
C=C1CCCC2CCC3(C)CCCC12OO3&CC&CO&&&
CCCC(C)CCC(CCCC)(CC)CCCCC&CN&CN&C&C=O&&CO^CO&CCNC&CO&CO&&&
CC(C)(C)C(=O)CCN1C=C(C2=CN=CC(C(=O)O)=C2)C2=CC(C=O)=CC=C21&CN&NC1CCCC2=CC(O)=C(O)C=C21&&&
O=CC#CC(=O)C1=CC=CS1&CN&C1CNCCN1&NS&O=[N+]([O-])C1=CC=C([SH](=O)=O)C=C1&&&
CCC&CN&NS&CN1C=NC2=C(C3=CC(C4=CC=C(C5=N[NH]C5=CC(Cl)=CC=C55)C=C4Cl)=C(C=O)S3)C=CC=C21&CN&C1COCCN1&&&
C1=CC=C(OC2=CC=NC3=C2C2=N[NH]C=C2CC3)C=C1&&&
CC1(C)CC(=O)C(C2=CC=C(O)C=C2)C1=O&CO&CC(=O)O&&&
CC=O&CN&CN&CC(C)C1=C(O)C(C2=C3C=CC=CC3=CC(CCC=O)=C2O)=CN(CC2=CC=C(C3=N[NH]N=N3)C=C2)C1=O&CN&C1CNCCN1&CN&C1CCC1&&&
O=CC1=CC=C2C(=C1)N=C(NC1=NC3=CC=CC=C3S1)C1=CC=CN=C12&CN&C1=CC2=C([NH]1)C1(CCNCC1)C(N1CCOCC1)C2^CN&&CC1=CC=CC=N1&&&
COC1=CC(NC2=NN=C(C3=CC=CC=C3OC)S2)=CC=C1N&CN&O=CCCl&&&
CC1=CC=CC=C1OC1=CC(C=O)=NC(NC2=CC(Cl)=CC(Cl)=C2C)=N1&CN&C1CNC1&&&
COC1=NC2=C(NC3=CC=C(N4CCN(C)CC4)N=C3)N=C(C)N=C2C(N2CCOCC2)=C1C1=CC=CC=C1C#N&&&
COC1=CC(N2C(=N)CC(C3=CC=CC=C3)C3=C2COC3=O)=CC=C1O&&&
CCC&CN&NC1=NC(N)=NC(N2CCNCC2)=N1&CN&CC1=CC=CN=C1^CN&&CC1=CC(C=O)=C(C)S1&&&
C=CC&CS&CN1C(S)=NN=C1C1=CC=CS1&&&
CCCCCCCCCCCCCCCCC&C=C&CC&N#CCC=NC(=NO)NC1=CC=C([N+](=O)[O-])C=C1&&&
CCCCCC(C)(C)O&C=C&CC&CC&CC1=CCC2C(=O)OCC12&CC&O=CO&&&
CCC1=CC=C2[NH]C(C3=CC=CC=N3)=C(C3=CC=CC=C3)C2=C1&CN&N&CN&C^CN^C=O&CC1=CSC=C1&&CC&&C1CC1&&&
OC(=S)N1CC2CCC1C2&&&
CCC1=CC=C(OC)C=C1&CN&CN&C&C=O&&CC^CC1=NC(N2CCCCC2)=NC(N)=C1Cl&&&
CC1=CC=C(NC(=N)C2=CC=C(N3C(Cl)=NN(CCN4C(=O)C(=NO)C5=CC(C(=N)N)=CC=C54)C3=O)C=C2)C=C1&&&
O=CC1=NOC(C2CCCNC2)=C1&CN&CN^CN^CC1=CC=CC=C1Cl&CCC&&&CN&C1COCCN1&&&
COC1=CC(N2CCNCC22CCN(C3=CC=CC=C3)C2)=NC(C2=CC=C(F)C=C2)=N1&&&
COC1=CC=CC(N2CCNCC2)=C1&CN&O=CCCC1=CC(F)=CC(F)=C1&CN&CNC&&&
CC&CO&CO&CC(C)C&CN&CN&C&C=O&&CC^O=C1NCCN1&CN&OCCCC1=CC=CC=C1^CN&&CC1=CC=C(Cl)C=C1&&&
NC1=C(C2=CC3=C(C=N2)OC(C2=CC=CN=N2)=N3)C2=NC=CC=C2N1CC1=NC=CO1&&&
CCCCCC&CS&CS&OC1COC(N2C=C(F)C3=C2C(=O)C2(CCCCC2)NCC3)C(O)C1O&CC&CO&&&
CC(C)C&CN&CN&CC=O&CN&NC(=O)C1=C(N)SC2=C1CCCC2&&&
CCC1=CC=C(N)C=C1&CN&CC=O&CS&SC1=NN=C(C2=CC=CC=C2)N1CC1=CC=CC=C1&&&
CCC(CC)C1=CC=C(Cl)C=C1&CN&CN&C&C=O&&CN^CC1=NOC(C=O)=C1N&CN&CC1=CC=C(N)C=C1C(F)(F)F&&&
CC1=CC=C(O)C(C)=C1C&CO&CC&CO&OC(=S)NC1=CC=CC2=CC=CC=C12&CN&C1CCCCCC1&&&
CC1=C(C2=CC=CS2)C2(CCN3CCCC32)NC(=O)N1&&&
NC1=NC(=O)C2=NC=C(CC3=CC=C(OC(F)(F)F)C=C3)C=C2[NH]1&&&
C1=CC=C(NC2=NC(C3=CC=CN=C3)=CS2)N=C1&&&
CC1=C(C2=CC=CC=C2)N(C2=CC=CC=C2)N=C1C=O&CN&CN&CC1=CC=C2OCCOC2=C1&&&
COC1=CC2=C(N=CN=C2N)C(C=O)=C1C&CN&FC1CNCC1^CN&&N#CC1CCCCC1&&&
CCCC&CN&N&CN&CCCCC^CN&&CC(O)C1=CC2=CC=CC3=C2C(=C1)CC1=C(Br)C=CC=C13&&&
OC1=CC=C(N2CCNCC2)C=C1F&CO&CC1=CC=CC=C1&&&
CC1=NOC2=C1C1=CC(C=O)=C(O)C=C1OC2&CN&NC1=CC=C([SH](=O)=O)C=C1&NS&CNC&&&
CC1=CN=C(C2=CC=C3N=C(N)SC3=C2)N=C1&CN&C1CCNC1&&&
O=CC1=CC2=CC=NC(S)=C2O1&CN&CN^CS^CC&CC=O&CO&CN&&&CN&CC&CN&C1COCCN1&&&
COC1=CC=C2OCC3CNCC3C2=C1&NS&O=[SH](=O)C1=CC=C(F)C=C1&&&
CCCC(=O)C=O&CN&CN^CN^N=C(N)C1=CC=C(OC2=CC=C(CCC=O)C=C2)C=C1&N=C(N)C1=CC=C(C2CCC(=O)O2)C=C1&&&&&
CC(C)CC(N)=O&CN&CN&NC1=CC=C(C=O)C=C1&CN&C&C=O&&CC^C1CCNCC1&CN&CC(C)CC=O&CN&CN&CC=O&CN&CN&CC(C)CC=O&CN&CN&C&C=O&&CO^CO&C1CCCCC1&CO&CC&CN&CN&&&
NC(=O)C1=CC=NC2=CC(C3=CC=C(C#N)C=C3)=CC=C12&&&
CCCCCCC(C)(C)C1=CC=C(CCC2=CC=C(O)C(O)=C2)C(O)=C1&CO&CCC^CN&&CN&C&C=O&&CO^CO&CC(C)C&&&
CCC&CN&OC1=C([SH](=O)=O)C=C2CCNC2=C1&NS&CN&O=CC1=C[NH]C=N1&&&
COC1=CC=C(C)C=C1&CN&CN&CC=O&CN&O=C1NC(=O)C2=CC=CC=C12&&&
COC1=CC=C2[NH]C3=C(CCN(C)C34CCNC4)C2=C1&CN&CC1=CC=C(C2=CC=C(C=O)C=C2)C=C1&CN&CN&CC&C&C1CC1&&CC^C1CC1&&&
COC1=CC=C(C(C)=O)C=C1&C=C&CC1=C(C)C(C)=C(C)[NH]1&C=C&O=C1CSC(=O)N1&&&
CC1=CC=C(CN2C(S)=NC3=CC=C(Br)C=C3C2=O)C=C1&CS&CC=O&CN&OC1CCNC1&&&
CC(C)CN1C(=O)C(=NNC(C)=O)N(C)C2=CC(OC3=CC=CC=C3)=CC=C21&CN&CN&CC(C)C=O&&&
CC1=CC(=O)OC2=CC(O)=CC=C12&CO&CC=O&CN&C1CNCCN1&NS&CC(C)C1=CC=C([SH](=O)=O)C=C1&&&
CO&CO&O=CCCC(=O)NNC(=O)C1=CC=C([N+](=O)[O-])C=C1&CN&CN&CC=O&&&
COC1=CC=C(C(=O)NN=CC2=C(OC)C(OC)=C(OC)C(OC)=C2)C=C1&&&
CS(=O)(=O)C(C=O)C1=CC(F)=CC=C1F&CN&NC1=CC=CC(Br)=C1&&&
CCN1C=CC=C1CS(=O)C1=CC=C(C=O)C=C1&CN&CN&COC1=CC(C)=CC=C1&&&
CN1CCCCC1&CN&CN&CC1=CC=C(C=O)C=C1&CN&NC1=CC=CC(Br)=N1&&&
CC1=CC=CC(N)=C1&CN&CC=O&CN&CN&C&C=O&&CN^C1CCNCC1&CC&CN&CN&C&C=O&&CO^CO&CC(C)C&&&
O=C(NN=CC1=CC(C(F)(F)F)=CC=C1Cl)C1=CC=C(N2C(C3=CC=C(Cl)C=C3)=CC=C1CCC1=CC=CC=C1)C1=CC=CC=C12&CS&SC1=CC=C(Br)C=C1&&&
COC1=CC=C(C2=CC=CC(O)=C2C)C=C1C&CO&CC&C1CCNCC1&NS&CC1=CC=C([SH](=O)=O)C=C1&&&
CC1CN(C2=CC=CC=C2F)C(=O)CNC(=O)CNC1=O&CC&CN^CN^N&CCCO&CN&&&&CN^CC1=CC=C2OCOC2=C1&&&
CCCCCC(=O)O&CS&CS&CC&C1CCCCC1&CN&CN&CCCCC=O&CN&CN&CC&C1CCOCC1&CO&CO^CO^CC=O&CO^CO&&CC=O&CO^CO&&CC=O&CO^CO&&CC=O&CO^CO&&CC=O&CO&&&CC=O&&&
COC1=CC=C2C(C)=CC(=O)OC2=C1C1=CC=C2C=CC=CC2=C1&&&
C=C1CCNC1&CN&CC1=CC(C)=CC(N)=C1&CN&O=CC1=CC=C(Br)O1^CC&&CO&&&
CC1=CC2=C(C(=O)OC2)C(C=CNC2=CC=CC=C2)=C1&&&
CC&CN&CN&C&C=O&&CN^C1CNCCN1&CN&CN1C=C([SH](=O)=O)C=C(F)C1=O&&&
COC1=CC=C(N2N=NN=C2CC=O)C(OC)=C1&CN&NC(=O)C1=CC=CC=C1N&&&
COC1=CC=C(OC)C(C2=CC=C(C(F)(F)F)N=N2)=C1&&&
CC1CC(=O)C2=C(C3=CC=C(Cl)C=C3)NC(=NC3=NC=CS3)C(C2=CC=C(Cl)C=C2)N1&&&
CC(CN1C=NC=N1)C(=O)NN&C=C&CC1=C(C2=CC=C(Cl)C(Cl)=C2)[NH]C(C2=CC=C(Cl)C=C2)=C1C1=CC=CC([N+](=O)[O-])=C1&&&
CC(C)(C)C=O&CN&NC1=CC=CC=C1N1CCNCC1&CN&O=CC(F)(F)F&&&
CC(C=O)C1=CC=CC=C1&CN&NC1=CC=C(N)C2=C1C1=CC=CC=C1C2=O&CN&NC1=CC=C(C=O)C2=C1CCCCC2&&&
CCC&CN&NC1=NC(N)=NC(C2=C(O)N(C3=CC(F)=CC(F)=C3)N=C2)=N1&CO&CC&CN&CNC&&&
O=C1CSC(C2=CC=CC=C2)N1&CN&CCC&CN&FC(F)(F)C1=CC=CC=C1C1CCNCC1&&&
CC1=CC(N)=NO1&CN&C&C=O&&CN^NC1=CC=C(C2=CC=CC3=C2OCO3)C=C1&&&
CN1C(C2=CC=C(Br)S2)=N[NH]C1=S&&&
CC(C)C&CN&CC1=NN(C2CCCNC2)N=C1&CN&CN&C&O=C1N=CC=CN2CCCCC12&&CC^C&C=O&&CN^NC1=CC(Cl)=CC2=C1C(=O)OC2&&&
CC1=CC2C3CC4=CC=C(O)C=C4C(N)C3CC(C1=CC=C(O)C=C1)C2C&&&
CC(C)C&CO&CO&CCCC&CO&NC1=CC(C(F)(F)F)=NC(N)=N1&&&
CCC1=CC=CC(CCCN2C=C(Cl)C=CC2=O)=C1&&&
COC1=CC=C(CN2C(=O)C(C3OCC(O)C(O)C3O)=C(C3CC3)SC3=C2C(=O)N(C)C(=O)N3C)C=C1&CC&CO&&&
CCC1=CN=C(C2=CC=C(C)C=C2)N=C1C1=CC=C(Cl)C=C1&CO&CO&C&C=O&&CN^NC1=CC=CC=C1&&&
CC1=CC=CC(C)=C1&CS&CS&CC1(C2=CC=CC=C2)OCCO1&&&
CO&CO&C&C=O&&CN^CN1C=NC2=C(N)N=C(C3=CC=C(N)C=C3)N=C21&CN&C&C=O&&CN^O=C1CCCCCN1&&&
COC1=CC=C(C2=NOC(C)=N2)C=C1&CC&OC1=CC=C2OCOC2=C1&CO&CCC&&&
CC(C)C1=N[NH]C2=C1C(=O)N=C(N)[NH]2&CN&C&C=O&&CN^CN&CC1=CC=CC=C1F&&&
CC(C)CCC=O&CN&CN^CN^O=CCCC1=N[NH]C2=CC=CC=C12&N&&&CN&CC=O^CN^CN&CC1=CC=CO1&CN&&&CCCCC(N)=O&CN&N=C(N)N&&&
CC(C)C=O&CO&CO&O=CCCC1=CC=C(O)C=C1&CN&CN&CC&C1CCNCC1&CN&CCC&CN&CN&CC(C)C=O&CC&CC1COC(=O)C(C)COC(=O)CC(O)C(C)OC(=O)C2CCCN2C(=O)C(C)CC(=O)OC(=O)CN(C)(C)CC(=O)C2C(C)COC(=O)NCNC(=C2&C&
CC1=CC=C(C(=N)N)N=C1&CN&OC(CC1=CC=CC=C1)C(O)C1=CC=CC=C1&&&
CC1=CC(CN)=CC=C1&&&
O=CCCC(=O)O&CN&NC1=CC=C2C(Cl)=C(O)OC(=O)C2=C1&&&
CCN1C=C(C(=O)O)C(=O)C2=CC(F)=C(N3CCNC3=O)N=C21&&&
CC1=C(F)C(F)=CC=C1&CS&SC1=CC=C(C2=CSC3=C2CCO3)N=N1&&&
COC1=CC=C(C2=NC3=CC(N)=CC=C3[NH]2)C=C1&CN&CC=O&CN&C1COCCN1&&&
CCN1C=C(C(=O)C2=C(O)C(=O)NC2C2=CC=C(C)C=C2)C2=CC=CC=C21&CN&CCC1=NOC(C)=C1N&&&
NCCC=O&CN&NC1=C(Cl)C=CC=C1Cl^C=C&&CC1=CC=CC=C1&&&
C=CCC(C1=CC=CC=C1)N1C=CN=C1&C=C&COC1=CC(C)=CC(OC)=C1OC&&&
CCC(=O)C1=CC=CC=C1&CN&CNC&&&
NC1=C(C(=O)C2=CC=CC3=CC=CC=C23)C(=O)C(Cl)=C(N2CCOCC2)C1=O&CN&CCCC&CN&C1COCCN1&&&
CCCC=O&CN&CN^CO^CCCC1=CC=CC=C1&CO&CN&CCCC1=C[NH]C2=CC=CC=C12&NC1=N[NH]C2=CC=C(Br)C=C12&&&&&
CNC1=NC(C2=CC=CC3=C2CCC3)=CS1&CN&CCC=O&CN&NC1=NC1=CC=CC=N1&&&
O=C1NC(C2=CC(C(F)(F)F)=CC=C2)N(CCCC2=CC=CC=C2)C(=O)C2=CC=CC=C12&CN&CC1=CC=C(C2=CC=CC=C2N)C=C1&CN&CC1=CSC(N)=C1C(F)(F)F&CN&C1COCCN1&&&
CCCC1=CC(N)=CC=C1OC&CN&CCCCN1C=NC2=C([NH]C(N)=NC2=O)C1=O&CN&CC&CN&CNC&&&
CC1=CC(C2=CC=C(Cl)C=C2)=NC(N)=N1&CN&CC&C1CCOC1&&&
CCC1=NC=NC(C)=C1C=O&CN&CN&CC1=CC=C(F)C(C(F)(F)F)=C1&&&
COC1=CC(=O)OC2=CC(O)=CC=C12&CO&C&C=O&&CN^NC1=CC=C2OCCOC2=C1&&&
CCCCC(C=O)CN(C=O)N=O&CN&CN^CN^CC(C)CCC=O&CN&CN&O=C(O)CCO&CN&&&O=CCCC1=CC=C(C2=CC=CN=C2)C=C1&CN&C1CNCCN1&CN&C&C=O&&CO^CO&CC(C)C&&&
N#CC1=CC=C(C=O)C=C1&CN&C1CC2CNCCN2C1&CC&C&C=O&&CN^C1COCCN1&&&
CC1(C)OC2=CC=CC=C2C(N2CCCNCC2)C1O&CN&C&C=O&&CC^C1CCCC1&&&
CCC1=CC=CC2=CC=C(OC)C=C12&CN&C1CNCCN1&CN&C1CCC1&&&
CC(=O)C1=CC=C(C(C)C)C=C1&CN&C1CCNCC1&CC&C&C=O&&CN^NC1=CC=CC(F)=C1&&&
CO&CO&CCC&CN&N#CC(C#N)C=O&C=C&CC1=CC=CC=C1Cl&&&
O=P(O)(O)C1=CC(I)=CC(I)=C1O&&&
CC1=CC=C(C(C)(C)C)C=C1&C=C&NNC(=S)NC1=CC=CC=N1&&&
CC1CCCC(C)N1&CN&O=CCC1=CC=CC=C1&CN&CN&C&C=O&&CC^C1CCNC1&CC&C&C=O&&CN^CN&C1C2CC3CC1CC(C2)C3&&&
C=O&C&CN&NC1=CC=C(Br)C=C1^CN&&C1CCNCC1&CC&CN&N&NC1CCNCC1&&CN^CC1=CC=C(O)C=C1&&&
O=C(O)C1=CC2=CN=C3C(=C2[NH]1)C=CC1CCC31&&&
C=C(C)C1CCC2CCC3(C)C(CC(=NO)C4C5(C)CCC(C)(C)C5CCC43C)C21&&&
CN1CCCC1&CC&CO&NC1=CC=C(O)C=C1&&&
CC(C)C&CO&CO&C&C=O&&CN^CC(O)C1=NC2=CC=CN=C2N1C1CC(O)CO1&CC&CO&&&
CC&CO&O=[SH](=O)C1=CC=C(O)C=C1&NS&N&CC1=CC=C(N)C=C1&&CN^CC=O&CN&O=C1CNCCN1&CC&CC1=CC=C(F)C=C1&&&
CC(=O)C1=C2CCCCC2=CC(N)=C1CO&CN&CC=O&CC&CC12CCC3(OO1)OC1C(O)C1(C)C(C3)CCC12&&&
C=CC&CN&CCCC[SH](=O)=O&NS&CN&O=CCCC1=CC=CC=C1&CN&CN&CC(C)CC(N)=O&&&
CC=O&CN&CN^CN^CCCC=O&O=C1NS(=O)(=O)C2=CC=CC=C12&CN&&&NC1=CC=C(OC(F)(F)F)C=C1&&&
CC&CN&N&CN&CC^CN&&CC&CO&CN1CC2=CC(O)=C(C=O)C=C2CC2=CC(O)=CC=C21&CN&CN&CC1=C(C)C=CC=C1C&&&
CO&CO&O=CCCCC=O&CN&CN&O=CCCC1=CC=CC=C1&CN&CN&O=CCCC1=CC=CC=C1&CN&CC1(C)CNCS1&CC&O=CO&&&
CCCC&CC&CC1=CC=C2C(=C1)C1CCN(CC=NC1=O)C1=CC=CC=C21&&&
CC1(O)C(O)COC1N1C=NC2=C(N)N=CN=C21&CC&CO&&&
O=CCCC1=CC=C(O)C=C1&CN&CN&CCC1=CC=C2OCOC2=C1&&&
CC1=CC(C(=N)N)=CC=C1&CN&CN&C&C=O&&CC^C1CCNC1&CN&C&C=O&&CN^CN&CC(C)(C)CC(=O)C(C1=CC=CC=C1)(CCC(=O)O)C1=CC=CC=C1&&&
CC(C)C&CO&CO&C&C=O&&CN^CN&O=CCC=O&CN&FC1=CC=C2NCCC2=C1&&&
CCC=O&CO&CO^CN^O=CC1=CC=C(F)C=C1&CN&&&CCC1=CC=CO1&CN&C1COCCN1&&&
CCC&C=C&CC12CCCC1C1CCC3=CC(O)=CC=C3C1CC2&&&
CNC1=NC(C)=C(C)S1&CN&O=CC1=CC=CC([SH](=O)=O)=C1&NS&CC1CCCNC1&&&
CCCCCCCCC&C=C&CCCCCCC#CCCCCCCCCC=O&CO&CO^CO^CCCCCCCCCC&CO&&&CCC&CO&CO^CO^CCCCCCCCC=O&CO&&&OCCCCCCCCCCCCCC=O&&&
CC&CO&NC1=CC=C(O)C=C1&CN&CC=O&CS&NN1C(S)=NN=C1C1=CC=CS1&&&
NC1=C2C3CCC(=O)C3CC(=O)C2=C(N)C=C1&CN&CC1=CC=CC(C)=C1&CN&C1COCCN1&&&
NC(C=O)CC1=CC=CC=C1F&CN&C1CCCNCC1&CC&C&C=O&&CN^CN&CCCC1=C[NH]C2=CC=C(F)C=C12&&&
CC&CO&CO&C&C=O&&CN^NS&O=[SH](=O)C1=CC=C2NCCC2=C1&CN&CN1C=C(N)C=C1C=O&CN&C&C=O&&CN^CN&CC&C1CCOCC1&&&
NC1=CC=C([SH](=O)=O)C=C1&NS&NC1=C(C2=CC=C(C3=CC=CC(C(F)(F)F)=C3)C=C2)N=C2C=CC=CN2C=C1&&&
CCCC1=CC=C([SH](=O)=O)C=C1&NS&C1CNCCN1&CN&CC=O&CN&CN&C1CCCCC1&&&
CC1=CC=C(CC=O)C=C1&CN&CN^CN^CC&CN&CN&C&C1COCCN1&CN&&&&CN^CC&C1CCNC1&NS&O=[SH](=O)C1=C[NH]C=N1&&&
CC&CO&CO&CNC1=NC2=C(C3=CC=C(OC4=CC=CC=C4)C=C3)N=CN=C2N1CC=O&CN&CCC1=CC=C(CS(=O)(=O)C2=CC=CC=C2)C=C1&&&
O=C1NC(=O)C(C2=CC=C(OC(F)(F)F)C=C2)=C1[N+](=O)[O-]&CN&CCC&CN&C1COCCN1&&&
CN1C(=O)N(C)C2=C(Br)C=CC=C21&&&
CN1C=NC2=C(N)N=C(C(F)(F)F)N=C21&CN&CC1=CC=CN=C1&&&
NCC=O&CN&CN^CN^CCC&O=CC1=CC=CC=C1^C=C^CN&&&CC1=CC=C(Cl)C=C1&NC1=CC=C(F)C(Cl)=C1&&&&&
O=CC1=CC=C2N=C(O)C(=O)[NH]C2=C1&CN&NC1=CC=C(Cl)C(C2=CC=CC=C2)=C1&&&
CN1OC(=O)C2=C1SSC(NC(=S)NC1=NC(C3=CC=C(C(F)(F)F)C=C3)=CS1)=C2&&&
O=CC1=C(N2CCCCS2(=O)=O)C=CS1&CN&CN&CC&C1C2CC3(C2)CC1C3&&&
CS(=O)(=O)C1=C(NC2=CC=C(F)C=C2)N=C2C=CC3=C(O)C=CC=C3C=C2C1=O&&&
CC1=CC=CC(C2CC3OCC(C4=CC=NC=C4)O3)=C2C=C1&CC&CN&N&CN&&CN^CCC1=CC=CC=N1&&&
CCC(C)CC=O&CN&CN^CN^C&CN&C=O&CC(C)CCC(=O)O&&CC&&C1C2C3C4C1C1C2C3C41&CN&CN&C&C=O&&CO^CO&CC1=CC=CC=C1&&&
CC&CN&CN&OC1=CC=CC(Cl)=C1OC1=CC=C(Cl)C=C1CCC(O)CC1=CC=CC=C1Cl&&&
CCC1=CC=C2N=C(NC3=C(Cl)C=C(Cl)C=C3Cl)SC2=C1&&&
C=C1[NH]C(=O)N(C)C(=O)C2=CC(C(F)(F)F)=CC=C12&&&
C=C1CC(O)C2C1CCC1(C)C2C(O)C2CCCC(C)C2C1&CC&CCC^CC^C=C&CCC(C)(C)O&CCCC&&&&&
CC&CO&CC1=CC=CC=C1O&CN&COC1=C(F)C(N2CCC3(CC3)C2)=C(C2=NC(N)=NC=C2C=O)C(F)=C1F&CN&CN1CCNCC1&&&
COC1=CC=C(C)C=C1&CN&CN&O=CC1=CC=C([SH](=O)=O)C=C1&NS&C1CCNC1&&&
O=CC1=CC(N2CCNCC2)=CC=N1&NS&O=[SH](=O)C1CCNCC1&CN&O=CC1=CC=C(Cl)C=C1&&&
CC1=CC=C2C(=C1O)C(=NC1=CC=C([N+](=O)[O-])C=C1)C(=NCC(C)C)C1=CC=CC=C12&&&
CC1=NOC(C)=C1Br&CO&CC1=CC(O)=CC=C1&CN&NC(=O)C1=CC=CN=C1N&&&
CC1=CC=C(N2C(O)=CN(C3=NC4=CC=CC=C4S3)C2=O)C(C)=C1&&&
CCN1C(=O)C(C2=CC=C(N3CCN(C4=CC=C(C5=NC=CC=C5S(C)(=O)=O)C=C4)CC3)C=N2)=CC2=CC(Br)=CC=C21&&&
CC1=CC(N)=NC(N)=N1&CN&C&C=O&&CC^C1CCNCC1&CN&CC1=NOC(C)=C1C&&&
O=CC1=CC=CC=C1&CN&CN&CCC=O&CO&CO&OC1CCC2CCCC(CC2)C1O&CO&CO^CO^OC1COCC(O)C1O&CO&CC&OCC1=CC=CC=C1&CO&&&CO&CC1OC(O)C(O)C1O&&&
COC1=CC(C)=CC(OC)=C1OC&C=C&CC&C=C&O=CCO&CN&CN&CCC1=CC=CC=C1&&&
CCC(N)=O&CS&NC1=NC2=C(N=C(S)N2CC2=CC=CC=C2Cl)C(N)=N1&&&
O=C(O)C1=CC=CC(C2=C(C(F)(F)F)N(C3=CC=CC(Br)=C3)N=N2)=C1&&&
CC1=CC=CC=C1C1=C[NH]C(C2=CC=C(C=O)C=C2)=N1&CN&O=C1[NH]C2=C1C1(CCNCC1)C(C1=CC=CC=C1)C2&&&
NC1=C(CC(=O)O)C=CC2=CC3=C(C=C12)OCCO3&CN&C&C=O&&CN^C1CCNC1&CO&OCO&CO&CC&CO&CO&CC&CO&CO&CC&CO&CO&CC&CO&OC1=CC=CC=C1&&&
CC1=CC(SC2=C(C=O)N3C=CC=C(C)C3=N2)=CC=C1C(C)(C)C&CN&CN&CCC1=CC=CC(Cl)=C1&&&
CCC1=C[NH]C2=CC=C(C3=CN=CO3)C=C12&CN&O=C1CCC2=CC=C(F)C=C2N1&CC&NC=O&&&
CO&CO&O=CC1=NNC(=O)C2=C1N1CCN3C2=NN=C3C1&&&
CC=O&CO&CO&CC1=C(C(=O)O)N)C(=O)C2=CC=CC=C12&&&
COC1=CC=CC2=C1CC1CCCCC12&CN&CN&O=CC1=CC=C(Br)C=C1&&&
NCCC1=[N+](CC2=CC=C(Br)C=C2)C2=CC=CC=C2S1&&&
CS(=O)(=O)C1=CC=C2[NH]C=C(CC3=NN=C(N)S3)C2=C1&&&
CC=O&CN&NC1=CC(C2CCNCC2)=NC(C2=CC=CC=C2Cl)=N1&&&
CC(C)CCN1C=NC2=CC=CN=C21&CN&OC1CCNCC1&&&
CCN1N=C(C2=CC(=O)C3=CC(Cl)=CC=C3O2)C=C1C(F)(F)F&&&
NC1=C2C(Cl)=CC(Cl)=C2N2C(C=NNC(C3=CC=CC=C3)=C(C3=CC=CC=C3)S2(=O)=O)[NH]C1=O&&&
O=C(O)C1=CC=CC2=C1SC(=O)S2&&&
CC&CN&NC1=CC=C(C2=C[NH]N=N2)C=N1&&&
CNC1=CC=CC=C1&CN&CC=O&CO&CO&C&C=O&&CC^C&C1CCCCC1&&CN^CN&O=CC1=CC=CC=C1&&&
CC(C)CCN1C(=O)C(C=O)=CN(CC(C)C)C1=O&CN&CN&C1C2CC3CC1CC(C2)C3&&&
CC1CC2=CC=CC=C2N1&CN&O=CC1=CC([SH](=O)=O)=CC=C1N1CCOCC1&NS&NC1=CC=NC=C1&&&
CC1=CC(C)=CC(C(C)C)=C1&CN&N&CN&&CN^CC(O)CN1C(O)=CC2=CC=CC=C2C1=O&&&
O=C1[NH]C(=S)C=C1CC1=CC=C(O)C=C1&CO&CCCC&CO&NC1=NC2=C(S1)N(C1=CC=CC=C1)C(O)=NC2=O&&&
COC1=CC=CC=C1N&CN&C&C=O&&CN^C1CCNCC1&CC&C&C=O&&CN^CC1=CC=C(C2(C)CCNCC2)C=C1&&&
O=C1CSC(NS(=O)(=O)C2=CC=C(C3=CC=CC=C3)C=C2)=N1&&&
CC1=C(C2=CC=NC=C2C#N)C(Cl)=C(C=NNC(=O)C=C(N)N)N1CC1=CC=CC([N+](=O)[O-])=C1&&&
COC1=CC=C(OC)C([SH](=O)=O)=C1&NS&CN&C1CCCCC1&CC&CC&CN&CN&C1CCCC1&&&
COC1=CC(OC)=C(N)C=C1C1=CN(C(C)C(N)CC(=O)O)C2=CC=CC=C12&&&
CCCCCCCC1=CC=C(C(=O)O)C=C1&&&
C=O&C&CN&NC1=CC=CC=C1^CN&&NC1=CN=CC(NC2=C3C=CC=CC3=NC3=CC=CC=C23)=C1&&&
CC=O&CN&NC1=CC=C(O)C([SH](=O)=O)=C1&NS&CN&CC1=CC=C(C2=NN=C(NC3=CC=CN=C3)C3=CC=CC=C23)C=C1&&&
CC(C)C&CO&O=C1CCCN1C1=CC=C(O)C=C1&CC&CO&OC1=CC=C(Cl)C=C1&&&
NC(=O)C1=CN=CC2=C1N=C(N)C(Cl)=C2C1=CC=CC(F)=C1F&&&
CCC1=CC=CC=C1&CN&N&CN&CC(C)CC(C=O)C1=CC=CC(C(F)(F)F)=C1^CN&&CCCC(C)C1=CC=CN=C1&&&
CC=NNC(C)=O&CN&CC1=CC=C(N2CCNCC2)C=C1^C=C&&CC1=CC=CC=[N+]1C&&&
CC1=CC=C(NC(=S)NN=CC(=O)NN=CC2=CC=CC=C2)C=C1&&&
CO&CO&CC1=C(C=O)C(C2=CC=C(Cl)C=C2Cl)NC(=O)N1&CN&COC1=CC=CC=C1C=O&&&
CCCCCCCCCCCC&CO&CO&CCC&CO&CC1=CC=C(O)C=C1&&&
CC1=CC=CC(C)=C1&CN&O=C1CCC2NCCC2N1&CC&CC=O&CN&OC1=CC=CC=C1^CC&&CC(F)F&&&
CCCCCCCC[SH](=O)=O&NS&NC1=CC=C2C(=C1)CC1=C2[NH]N=C1C1=CC=C(C=O)C=C1&CN&CN&CC(O)CCC1=CC=CC=C1&CN&CC1=CC=C2OCOC2=C1&&&
COC1=CC(C)=CC(OC)=C1O&CO&OC1=CC=CC=C1^CO&&CCCC1=NCCC=C1&&&
C=C1CC(O)C=C(C)C1C&CO&CO^CC^CCC=O&CO&&&&&
CC1=CC=CC(N)=C1&CN&CC=O&CN&O=C1CSC(=S)N1&C=C&CC1=CC=C(O)C=C1^C=C&&CC1=CC=CO1&&&
CC&CO&CO&O=CCC1=CC=CC=C1&CN&CN&O=CCCN1C(S)=NC2=CC=CC=C2C1=O&CS&COC1=CC=C(C)C=C1OC&&&
CC1=CC=C(C#CC=O)C=C1&CN&NC1=CC=C2C(C3CC4CC(C3)C4)=NN(C3=CC=C(F)C=C3)C2=C1&&&
CN1CCN(C2=CC=C(N3CCN(C)CC3)C=C2)CC1&CN&NC1=CC=C(C2=CN=C3C(N)=C(C=O)SC3=C2)C=C1&CN&NC1CC1&&&
CC1=CC(N)=NC(C)=C1&CS&SC1=NN=C[NH]1&&&
CC1CCOC1=O&CO&CO&C&C=O&&CC^CC1CCC2(C)C1CCC1(C)C2CC=C2C(C3=COC=C3)CC(C)(C)CCC21C&&&
CCC(O)(CN1C=NC=N1)C1=CC=C(F)C=C1F&CN&N&CN&CCCC1=CC=C(OC)C=C1^CN&&C1CCCCC1&&&
CS&CS&CCCC=O&CN&CN^CN^C&CN&C=O&O=CCCC1=CC=CC=C1&&CC^CN&C1CCNC1&CC1CSSCCN1&CN&CC&COC1=CC=C(C=O)C=C1OC&&&&&
CCS(C)(=O)=O&CO&OC1=C(CC2=CC=CC=C2)C=CC2=CC=CN=C12&&&
COC1=CC=C(CCN2C=CC=N2)C=C1OC&&&
C#CC&CO&CO&CC&CO&CO&CC&CS&SC1=N[NH]C=N1&&&
COC1=CC=C2OC(C=O)=CC2=C1&CN&NC1=CC=C(C=O)C=C1&CN&CN&CC(C)(C)CC(=O)C=O&CN&CN&CC&CN&N=C(N)N&&&
CCCC&CN&N&CN&CCCN1C=C(CO)C(=O)[NH]C1=O^NS^CC&CC1=C(Cl)C(Cl)=CC=C1C1=CC=C([SH](=O)=O)C=C1&&&&&
CC=O&CN&CN^CN^C&CN&C=O&O=CC1=NC=C[NH]1&&CN&&NC1=CC=CC=C1N1CCOCC1&&&
C#CC&CN&N&CN&CCCCC^CN&&CC1CCCCC2=CC=CC=C21&&&
C[SH](=O)=O&NS&C1CNCCN1&CN&CC(O)CO&CC&C1CCCCC1&&&
CN1C=NC2=CC=NC(C3=CC=CC=C3)=C21&&&
CC&CN&N&NC1=CC=C(N)C=C1&CN^N^COC1=CC=C(CC2=C(C=O)C3=CC(OC)=CC=C3N3C=CN=C23)C=C1&CN&&&CC^CN&&CC&&&
CN1C(C(=O)NN=CC2=CC=CS2)=NC2=CC([N+](=O)[O-])=CC=C21&&&
C=CCN1C(=O)C2(CC3C(=O)N(CC4=CC=CC=C4)C(=O)N32)N(C)C2=CC=C(C3=CC=C(Cl)C=C3)C=C21&&&
CCC=O&CN&CC1=C(NC2=CC=C(Cl)C=C2)C(=O)C2=CC=C(N)C=C2C1=O&NC1=CC=CC=C1&&&
O=CCCCC(=O)NO&CN&NC1=C(C2=CC=CC=C2)N=NS1&&&
N#CC1=CC=C(O)C=C1&CO&CC1=N[NH]C2=CC=C(Cl)C=C12&&&
CC1=CC=C(O)C(F)=C1&CO&CC=O&CN&NC1=CC=C2OC(F)(F)OC2=C1&&&
CC1=C(C=O)SC(NC2=NC(C3=CC=CS3)=CS2)=N1&CN&CN&C1CCCC1&&&
CSC1=CC=CC(C2=CN=C3C(=N2)C(C(F)(F)F)=CN3C2=CC=C(Cl)C=C2)=C1&CC&C1CCC1&CN&FC1(F)CNC1&&&
COC1=CC=C([SH](=O)=O)C=C1&NS&C[SH](=O)=O&NS&CN&CC1(C)CCCC(C)(C)N1&&&
COC1=CC=C(C(C)=O)C=C1&C=C&O=C1CSC(=S)N1&CN&O=CC1=CC=CO1&&&
CC(C)CC=C1SSCC(=O)N1CC=O&CN&CN&CC&CN&CN&C&C=O&&CN^NC1=CC=C2OCCOC2=C1&&&
CCCCCC1=CC2=C(C=C1OC)C(=O)OC2&CN&C1CCNCC1&CC&CO&CO&&&
CC1=CC(=O)C2=C(C1=O)C(=O)C1=CC=C(O)C(O)=C1C2C=O&CN&NC1=CC=C(O)C(C(=O)O)=C1&&&
CCC1=CC=C(S(N)(=O)=O)C=C1&CO&CO&COC1=CC=C(C2C(C3=CC=C(C(F)(F)F)C=C3)=C(C=O)NC(=S)C2=O)C=C1C&&&
COC1=CC=C(C2=C[NH]C(C(=O)O)=C2)C=C1C=O&CN&CN&C1CCCCC1&&&
CCCCC&CO&CC1(C)C=CC2=CC(CN)=CC=C2O1&&&
CNC1=CC=CC(C2=NC3=CC=CC=C3[N+]3=C2C2=CC=CC=C2N(C)C3=O)=N1&CN&CC&CN&C1COCCN1&&&
CCCC1=CC(C2=CC=CC(F)=C2)=CC2=CC=C(O)C=C12&CO&CC&CN&CNC&&&
CCC1(C(=O)NN(C)C(N)=S)C(C2=CC=NC=C2)=COC2=CC(OC)=CC=C2C1N&&&
C#CC&CN&CC1CNC(C)CN1&CN&CC1=CC(Br)=C2OCC(=N)NC2=N1&&&
CC(C)CCCC1=CC=C(C=O)C=C1&CN&CN^CN^O=CCCC1=CC=CC=C1&CN&CN&CC(C)CCC(=O)O&CN&&&NC(N)=NCCCCC=O&CN&CN&NC(=O)CC=O&CN&CN&C&C=O&&CO^CO&C1CCCCC1&&&
O=CO&CC&C1CCCCC1&CO&OC1=CC(C23CC4CC(CC(C4)C2)C3)=CC=C1&&&
OC1=CC(F)=CC=C1&CO&CC1=CC(C2=CC=CC(O)=C2)=NN1C1=NC2=NC=CN2C2=NC=NC(N3CCOCC3)=C12&&&
CCN1C=NC2=C(OC3=CC(C4=CC=CC(C#N)=C4)=CC=C32)C1=O&CN&N&CN&&CN^CC&C1CC1&&&
C=CC&CN&CN&O=CC1=C(O)C2=CC=CC=C2[NH]C1=O&&&
CC(C)CCC=O&CN&CN^CN^C&CN&C=O&CCC1=CC=CC=C1&&CN&&NC1=CC=C(F)C=C1&&&
CC1CCN1&CC&C^NS^C=O&O=[SH](=O)C1=CC=C(C2=CC=CS2)C=C1&&CN&&CN&CC1=CC=CC=N1&&&
CC(C)CCC(=O)O&CN&CN&CC(N)C=O&&&
COC1=CC=C1C=O&CN&NCC=O&CN&C1CCNC1^C=C&&CC1=CC=CC2=CC=CC=C12&&&
O=CCC1=CC=CN=C1&CN&CN^CN^CC1=CC=C2OCOC2=C1&CN&&&CC&C1CCOC1&CC&CO^CO^CO&CO&CC&CC=O&C1CCOCC1&CN&&&C1COCCN1&&&
CNC1=NC(SC2=CC(NC3=N[NH]C(C(F)(F)F)=C3)=CC=C2)=NC(N2CCCC2)=N1&&&
COC1=CC=C([SH](=O)=O)C=C1&NS&CN&CCC=O&CN&CN&CC&CS&CC1=CC=C(S)C=C1&&&
CC1=CC=C(N)N=C1C(F)(F)F&CN&CCC&&&
CC1=CC=C(N)C=C1&CN&O=CC1=C(Cl)C=CC2=C1OC(=O)O2&&&
COC1=CC(C)=CC(OC)=C1O&C=C&CC&CN&O=C1NC(=O)C2=CC=CC=C12&&&
CN&CN&C&C=O&&CN^CN&CC1=C(Cl)C=CC2=C1C1(CC3CC(CN3)OC3=CC=CC=C31)O2&&&
NC(=O)C1=CN=C2C=CC(N)=CC2=C1NC1=CC=CC(N)=C1&CN&C&C=O&&CN^NC1=CC=C(C(=O)O)C=C1&&&
COC1=CC=C(Br)C(C=O)=C1&CN&O=C1CNCCN1&CC&CO&NS(=O)(=O)O&CN&O=CC1=CC=NC=C1&&&
CO&CO&CC&CN&NC1=NC=NC2=C1N=CN2COCO&CO&CCC&CN&CN&O=CCC1=CC=CC(F)=C1&&&
C=O&C&CN&CN^CN^O=CCC1=CC=CC(Cl)=C1&CN&CN&CC(C1=CC=CC=C1)C1=CC=CC=C1&CN&&&CCC=O&CN&OCC1=CC=C(Cl)C(C2=NC3=C(CCNC3)N2C2=CC=CC=N2)=C1&&&
CC1=CC=C([SH](=O)=O)C(C)=C1&NS&CN&C&C=O&&CN^CC1=C2N=C(N)SC2=CC=C1&&&
CC1CCC(=N)C1&C=C&CC(C)O&CC&CC1(O)CCC2(C)C1CCC1(C)C2CCC23CCC(C)C3C(O)CC21C&&&
CC(C)C&CO&CO&O=CC1=C(C2=CC=C(F)C=C2)CNC1C1=CC=CC=C1&CN&CC1=CC=CC=C1&&&
COC1=CC=CC(N)=C1&CN&CCC=O&CN&CN&CCC1=CC=C(O)C=C1&&&
CO&CO&CC&C12CO3(OO1)C1CC3C43CC1C24&&&
CCCCCCCCCCC=O&CO&CO&O=CC1=CC=CC=C1&&&
CC&CO&CC1(C2=NN=C(N)C3=NON=C23)CC(C2=CC=C(O)C=C2)=NO1&&&
COC1=CC(C=O)=CC(OC)=C1OC&CN&NC1=CC=CC2=C1C(=O)NC2=O&CN&CC(C)C&&&
COC1=CC=CC(C(C)=O)=C1&CS&SC1=NN=C(C2=CC=C(Br)C=C2)O1&&&
CCC=O&CN&CN^CN^C&CN&C=O&CC=O&&CC^CN&C1CNC1&N&CN&N#CC1=CN=CC=N1&CC(C)CC(C)CC(N)=O&&&&&
CCC1=C(C)[NH]C=C1C=O&CN&C1COCCN1^CN&&CC1(C)NC(=O)NC1=O&&&
O=C1NC(=O)C2=CC=CC=C12&CN&CC(O)CN1C=NC2=CC=CC=C21&&&
C=O&C&CO&O=CC1=CC=CC=C1O^CN^CN&NC1=CC=C(SC(F)(F)F)C=C1&CN&&&O=CC1=CC=CC=C1&&&
O=CCO&CN&NC1=CC=C(OC2=CC=C(N3CCOCC3)C=C2F)C=C1&&&
CC=NO&CO&CC=O&CN&N&CN&&CN^CC1=CC=C(C2=CC=CC=C2)C=C1&&&
O=CCO&CN&NC1=CC([SH](=O)=O)=CC=C1N1CCCC1^NS^NS&CC1CCCCN1&C1=CC=C(N)C=C1&&&&&
CC&CO&CO&CC1=C(C=O)SC(C2=CC=C(F)C=C2)=N1&&&
CC1=NN=C(N)S1&CN&CC=O&CS&SC1=NN=C(C2=CC=CC=C2Cl)O1&&&
CC(=O)C1=CC=C(N2CCCC2=O)C=C1&CC&C&C=O&&CN^C1CCNC1&CC&C&C=O&&CN^CC(=O)NO&&&
CN1CCNCC1&CN&CCC&CN&NC1=NC=NC2=CC=CC=C12&&&
CC1=CC=C(O)C=C1C&CO&CC=O&CN&NC1=CC=C(NC2=NC=NC3=C2C=NN3C2CC2)C(Cl)=C1&&&
OC1CCN(C2=CSC=N2)CC1&CN&CC1=CC=NC=C1&&&
CCN1C(NC2=NC(C)=CC=C2)=NC(C)=CC1=O&CN&ClC1=CC=CC=C1N1CCNCC1&&&
O=CC1=CC=CC=C1NC1=NC=NC2=CN=CN=C12&CN&CN&CC&C1CCOC1&&&
COC1=CC=C2C(C(C)C=O)=CN(C3CC4CCC(C3)N4)C2=C1&CN&NC1=CC=CC(OC2=CC=CC=C2)=C1&&&
CC(C)C1=CC=C(C=O)C=C1&CO&CO&CC&O=C1OCCN1C1=CC=C2OC(C3=CC=C4CCNCC4=C3)=CC2=C1&CN&CC&C1CC1&&&
BrC1=CC=C(NC2=NC=CC(N3CCOCC3)=N2)C=C1&&&
COC1=CC(N)=CC=C1CC(N)C=O&CN&CN&C1C2CC3CC1CC(C2)C3&&&
CC&CO&CO&NC1=CC=C(C(F)(F)C(F)(F)F)C=C1C=O&CN&C&C=O&&CC^C1CCNCC1&NS&CC1=NOC(C)=C1[SH](=O)=O&&&
CC1CNCC(C)C1&CN&CC(=O)C1=CC=C([N+](=O)[O-])S1&&&
COC1=CC=CC(OC2=CC=CC=C2C(=NCCCCCl)NO)=C1&&&
CO&CO&C&C=O&&CC^CN1C2CCC1CC(C)(C)C2&CN&NC(N)=S&CN&CC1=CC=CS1&&&
O=C1N(C2=CC=CC(F)=C2)CC12CCNCC2&CN&CC(F)(F)F&&&
CCCC&CN&N&CN&O=CC1=CC=CC(F)=C1^CN&&CCCN1C=NC2=C1C(=O)N(C)C1=NC(C3=CC=CO3)=NN1C2=O&&&
CC1=CC=CC=C1CCC=O&CN&CN^CN^O=CCCC(=O)O&N&CN&CN&CN&CCCC^CN^CN&&&CC&C&CC1CCCCC1&C=O&&&&CN^CN&CC1=CC=CC(Cl)=C1&&&
CN1C(=O)CC(=O)N(C)C1=O&C=C&CC1=CC=C(N(C)C)C=C1^C&&CC&CC(C)C^CC&&CC1=CC=CC=C1&&&
CCC(O)(CN1C=CN=C1)C1=CN=CC(C=O)=C1&CN&NC1CNC1&&&
COC1=CC=C(N)C=C1&CN&CC1=CC([SH](=O)=O)=C(N2C=CN=C2)C=C1N&NS&CN&CC&CN&CNC&&&
CC1CC(=O)N1&CN&C&C=O&&CN^N&CN&O=C(O)CCC1=CC=CC=C1^NS&&O=[SH](=O)C1=CC=C(F)C=C1&&&
COC1=CC=C(OC)C([SH](=O)=O)=C1&NS&C1=CC=C2[NH]C(C3CCNCC3)=NC2=C1&&&
O=C1C=CC(N2C=C(CN3N=C(C4=CC=CC=C4Cl)C(C(F)(F)F)=C3C3=CN=CC(Cl)=C3)N=N2)=CN1CC1=CC=CC=C1&&&
O=C1CSC(=S)N1&C=C&CC1=CC=C(O)C=C1&CO&CC&CN&OC1CCNC1&&&
O=CC1=CC=C(CN2C(=O)N(CC3=CC=CC=C3)C(=O)C3=CC=CC=C32)C=C1&CN&CN&CCC1=C[NH]C2=CC=CC=C12&&&
CC&CO&CO&CC1=C(C=O)C([SH](=O)=O)=C(C)N1C&NS&CN&CCC=O&CN&CN1CCNCC1&&&
CCCCCCCC&CN&CN&CCCCCCCCC=O&CN&NC1=CC=C(N)C2=CC=CC=C12&CN&C&C=O&&CC^C1=CC=C2CNCCC2=C1&&&
O=CCBr&CN&CN&O=C1CCCCN1&NS&O=[N+]([O-])C1=CC=C([SH](=O)=O)C=C1&&&
CO&CO&CCCCC=O&CO&O=CC1=CC=C(O)C=C1&CN&CN&CCCCC(C=O)C(=O)O&CN&CN&CC=O&&&
NC1=NC=CC(N2CCC(C3=CC=C(N)C=C3)CC2)=N1&CN&CC1=C[NH]N=C1&&&
OC1=C([N+](=O)[O-])C=CC2=C(O)C3=C(C=C12)C1=CC=CC=C1[NH]3&&&
CC(=O)C1=C(C)[NH]C(C=O)=C1C&CO&CO&CC=O&CN&CN&CC1CCCCC1&&&
CC1=CN(C)C(C)=C1&C=C&O=CCCCCCC(=O)O&&&
CC&CO&CO&O=CC1=C(NC2=CC=CC([N+](=O)[O-])=C2)C2CCC1C2&&&
C=C(C)CN1N=CC2=CC(OC)=CC=C21&&&
CC(=NCC1=CC=CO1)C1=CC=CC=C1Cl&&&
CC=O&CN&CN&O=C(O)CCC1=CC=CC=C1&CS&SC1=CC=CC=C1&&&
CC&CN&CN&CC=O&CN&CC(=NNC(=O)C1=CC=C(N)C=C1)C1=NC2=CC=CC=C2[NH]1&&&
CC&CN&CN&CC=O&CS&O=CCN1N=NC(C2=CC=CC=C2)=N1&CN&CN&C1CCCCC1&&&
CC1=CC(C2=N[NH]C3=CC(N4CCNCC4)=CC=C23)=CC=N1&&&
CN1CCC2=CC3=C(C=C2C1)C1=CC=CC=C1C=C3C=O&CN&C1CCNCC1&CC&CC1=CC=CC=C1&&&
CC1=CN=CC(C)=C1C=O&CN&CN&C&C=O&&CN^NC1=CC(C(F)(F)F)=CC=C1N1CCCC1&&&
CC1CCCCN1&CN&CC1=CN=C(C2CCCNC2)[NH]1&&&
CC1=CC=C2N=C(C)C(C#N)=CC2=C1&CS&NC(S)=NCCC=O&CN&CN&CCC&CN&FC1=CC=CC=C1N1CCNCC1&&&
COC1=CC=CC(N2C(S)=NC3=C2C(=O)N(C)C(=O)N3C)=C1&CS&CC=O&CN&CN&C1CCCCCC1&&&
O=C1CC2=CC([SH](=O)=O)=CC=C2N1&NS&NC1=CN=CC=N1&&&
COC1=CC=C(C)C=C1&CN&CN&O=CCCCN1C=CN=C1&&&
O=[N+]([O-])C1=CC=C(C2=C(O)C=C(O)C(O)=C2O)C=C1O&&&
CCCC&CN&CN&C&C=O&&CO^CO&CCCC1=C[NH]C2=CC=CC=C12&&&
CC&CN&N&CN&CC=O^CN^CO&CC&OC1=CC=CC=C1C1=C(F)C=CC=C1C1=CC=CC=C1&&&&&
NS(=O)(=O)C1=CC=C(C=O)C=C1&CN&CN&CC1=C(Cl)C=CC=C1Cl&&&
CN1C(=O)C=C(N)C2=CC=CC=C21&CN&CC1=CC=C(C(=O)O)C=C1&&&
CCCCCCN1C=C(N)C(C=O)=N1&CO&CO&C1CCOCC1&CO&CO^CO^O=CCCC=O&CO^CO^CO&CCCCCN1C=C(C)N=N1&CO&CO^CO&&CC=O&CC=O&CO^CO&&&&1CCCCC1&&&CC=O&CN&&&C1COCCN1&&&
CC1=NC(=O)C2=C([CH]1)N(CCO)C=N2&CN&CN&CC1=CC=C(C)C=C1&CN&C1CNCCN1&CN&CC1=CC=C2OCOC2=C1&&&
CC&CO&CO&CCCC=O&CS&CS&CC=O&CN&FC(F)(F)C1=CC=C2NCCCC2=C1&CC&C&C=O&&CO^CO&&&
CCN(C)NC(=O)C1=CC=CC=C1N&CN&O=CC1=CC=CC=C1^C=C&&CC1=CC=CC=C1Cl&&&
CNC1=NC(N)=CC(C2=CN=C3C=CC(C(C)C)=C(N)C3=C2)=N1&&&
CCC1=CC=C(N)C=C1&CN&C&C=O&&CC^CC1=CC=C(C2CN=CN=C2C2=CC=C(Br)C=C2)O1&&&
CO&CO&CC&CN&N&CN&CC=O^NS^CN&CC1=CC([SH](=O)=O)=CC=C1N&NC1=CC=CC=C1&&&&&
COC1=CC(C2=NC=NN2C2=CC=C(S(C)(=O)=O)C=C2)=CC=C1N1C(N)=CC(=O)N(C)C1=O&&&
CC=O&CN&N&NC1=CC=CC=C1&&CN^C&C1CCNCC1&CN^CC^CC1=CC=C(F)C=C1&C&&&C=O&&CN^NC1=CC=CC=C1F&&&
CCC=O&CN&CN^CN^C&NS&C=O&O=[SH](=O)C1=CC=CS1&&CN&&NC(=S)NC1=CC=C2CC(OC(F)(F)F)CC2=C1&&&
COC1=CC=C(C2=NN3N=C(S(=O)(=O)C3C3=CC=C(Cl)C=C3)N=N2)C(Cl)=C1&&&
COC1=CC=C(N2CCC(C3=CC(OC)=C(OC)C(OC)=C3)CC2)C=C1Cl&&&
CC1(C)C2CCCC1C2&CC&CC=O&CN&NC1=CC=CC(C2=N[NH]N=N2)=C1&&&
CC&CO&CO&CC(C)(CC=O)C(=O)C1=CC=CC=C1C(C)(C)CCCCCC(C)(C)C=O&CO&CO&CC(C)C&&&
CC=O&CN&NC1=CC=C(N2C=NC3=CC=C(Cl)C=C32)C=C1^C=C&&CC1=CC=NC=C1&&&
NC1=NC(NC2=CC=C(N)C=C2)=NC(OC2=CC=CC=C2)=N1&&&
CC&CO&CC1=NC(N)=CC=C1O&CN&CC=O&CS&SC1=NN=C2C=CC3=CC=CC=C3N12&&&
C=O&C&CN&NC1=CC=C(F)C=C1^CN&&NC1=CC=C2N=C(C3=CC=CC=C3)C(C3=CC=CC=C3F)=NC2=C1&&&
CC1=C([SH](=O)=O)C(=O)N(C)C(=O)N1C&NS&CN&CCN1C=C(C(F)(F)F)C=N1&&&
COC1=CC2=C(C=C1C(=O)O)CCC1C2CCC2(C)C(O)CCC12&&&
CN1CCN(C2=NC(S)=CC(NC3=CC=C4OCCOC4=C3)=N2)CC1&CS&CC(=O)O&&&
C#CC1=CC=C(CN2C(C)=NC3=CC(C=O)=CC=C32)C=C1&CN&CNC&&&
COC1=CC=C(C2=NCC(=O)N2C2=CC=C(C)C=C2)C=C1&C=C&CC1=CC=C(C2=CC=C(Cl)C=C2)C=C1&&&
CCCCCN1C(N)=C(C=O)C2=NC3=C(C4=C(COCC4)S3)N=C21&CN&CN^CN^CC&CCCCC&CN&&&C1COCCN1&&&
COC1=CC=C(C)C=C1&CN&CN&N#CCC=O&C=C&CC1=CC=CC=N1&&&
CC1=C(C)N(C)C2=CC=C([SH](=O)=O)C=C12&NS&CN&O=CCN1N=NC2=C1C1=C(CCCC1)S2&&&
COC1=CC=CC(C)=C1&C=C&COC1=CC=CC=C1C12ON=C1C=CC(N)C(=O)C12&&&
NCCC(N)CC1=CC=C(F)C=C1&&&
CC1=CC=C(NC2=CC=C3[NH]C(=O)[NH]C3=C2)C=C1&&&
OC1(C2=CC=NC(NC3=CC=C(F)C=C3F)=N2)CCCCC1&&&
CC=O&CN&CC1CC2=NC=NC(O)=C2C(C2=CC=C([SH](=O)=O)S2)N1&NS&CN1CCC2=CC=CC=C2C1=O&&&
O=C(O)C#CCC(=O)O&C=C&CC1=CC=CC=C1&&&
CC(C)(C)C1=CC=C(C2=CC=NC(N)=N2)C=C1&&&
CC&CO&CO&N#CC1=C(C=O)[NH]C(C2=CC(Cl)=CC=C2O)=C1C=O&CO&CO&&&
CC=O&CO&CO^CN^O=CC1=CC=CS1&CN&&&CC1=CC=CO1&&&
CN1CCNCC1&CN&O=CC1=CC(NC2=CC=CC(C3=CC=CC=C3)=C2)=NC2=C1C=NC1=CC=CC=C12&&&
CC1=CC=C(N2N=C(C=O)C3=CC=CC=C3C2=O)C=C1&CN&NC1=NC=NC2=C1N=CN2C1OCC(O)C1O&CC&CO&CO&CC&C1C2CC3CC1CC(C2)C3&&&
CC=O&CN&NC1=CC=CC=C1C=O&CN&C1CCNCC1&CN&CCCC1=CC=C2C=CC=CC2=C1&&&
COC1=CC=C(C)C=C1&CN&CN&CCCCC=O&CN&CN&COC1=CC2=C(C=C1OC)C(C)=CC(C=O)=C2&&&
CC(=NNC(=O)CC(C)C)SC1=CC=CC(N)=C1&NS&O=[SH](=O)C1=CC=C(Cl)C=C1&&&
CC1=C(C2=CC=C(S(C)(=O)=O)C=C2)N2N=C(C(F)(F)F)C=C2N=C1&&&
CC1=C(C2=NCCN2)C=CC(C(=O)O)=C1C1=CC=C(O)C=C1&&&
O=C(O)CS(=O)CCN1C(=O)C(=O)C(C2=CC=CC=C2Cl)C2=CC(F)=CC=C21&&&
CCC&CC&O=C1OCC(O)=C1CC1=C[NH]C2=CC=CC=C12&&&
CC1=CC(C2=CC=CC=C2)=CC(C)=[N+]1CC1=CC=C(C2=CC=CC=C2[N+](=O)[O-])C=C1&&&
CC(=NO)C1C=C(C(=NO)C2=CC=C3C=CC=CC3=C2O)CCC1&&&
COC1=CC=C(C2=CC3=C(S2)C(=O)NC3C2=CC=CS2)C=C1&&&
COC1=CC=C(C=NNC2=CC=CC=C2N)C=N1&CN&CC&CO&COC1=CC=C(O)C=C1OC&&&
C[SH](=O)=O&NS&CN(C=CCN1C(=O)CN=C(N)C2=CC=CC=C21)C1=CC=C(NC2=CC=C([SH](=O)=O)C=C2)C2=CC=CC=C12&NS&NC1=NC=CS1&&&
CC&CN&C1CNCCN1&CN&CC&CN&N&NC1=NC2=CC=C(N)C=C2C2=CC=CC=C12&&CN^CC=O&C=C&FC1=CC=C(CC2=CC=CC=C2)C=C1F&&&
CCCC1=NN=C2CN3C(=O)C4=CC=CC=C4C3CN12&&&
CC1=C(C=O)SC(N)=N1&CN&CC1=CC=C(N)C=C1C(F)(F)F^CN&&CNC&&&
CC1=CC(C)=CC(N)=C1&N&CN&CC=O^NS^CN&CC1=CC=C([SH](=O)=O)C=C1&CN&&&CC&CC1CNCC(C)O1&NS&O=[SH](=O)C1=CC=CS1&&&
C=C1CCCCCC1&CC&C^CC^C=O&CCC&&CN^CN&NC1COCC(O)C1O&CNC&CO&&&O=P(O)(OC1=CC=CC=C1)OC1=CC=CC=C1^CC&&CO&&&
CCC1=CC=C2OCOC2=C1&CN&CN&CCCN1C(=O)N2CCCCN2C2=CC(Br)=CC=C21&&&
C#CCC&CS&SC1CC2=CC=CN=C2N1&&&
O=C(O)C1=CC(=NNC2=CC=C(F)C(C(F)(F)F)=C2)C(=O)C2=CC=CC=C12&&&
CN1C=C(C(N)=O)C2=CC(NC3=CC(C(C)(C)C)=C(O)C=C3C(=O)O)=CC=C21&&&
CCC1=CC=C(OC)C(OC)=C1&CN&CN&C&C=O&&CC^COC1=CC=CC(OC)=C1C1CCCN1&CN&CC=O&&&
COC1=CC=C([SH](=O)=O)C=C1&NS&C1CNCCN1&CN&CC=O&CN&OC1CCNC1&CC&C&C=O&&CN^CN&CC1=CC=C2OCOC2=C1&&&
CC1(C)NC(=O)NC1=O&CN&CC=O&CN&NC1=CC=CC=C1Br&&&
CC1=CC=C(C)C(S(=O)(=O)N2C(N)=C(C=O)C3=CC=CC=C32)=C1&CN&C1COCCN1&&&
CC1=CC=CC(NC(=S)NN=C(C)C2=CC=CC3=CC=CC=C23)=C1&&&
CCCCCCCC&CO&OC1=CC=C(C=NNC2=NC(C3=CC=CC=C3)=NC3=CC=CC=C23)C=C1O&&&
CC&CO&CO&CC=O&CC&O=C1C=CC=C2[NH]C(=O)C(=O)OC2=C1&&&
O=CC1=CC=CN=C1&CN&CN&CC&C=C&CC1=CC=CN2CCCC12&&&
O=C1NC(O)C2C1CC1CC(Br)NC(=O)C1(C(=O)N2O)C1C2=CC=CC=C2N(O)C1C1=CC=CC=C1&&&
CC&CN&N&CN&O=CC1=CC=C(N2CCSCC2)C([N+](=O)[O-])=C1^CN&&O=S1(=O)CCCCC1&&&
CC(C)C1=CC(C(C)C)=CC(C(C)C)=C1O&CO&C&CC1=CC=CC=C1F&&CN^N&CN&OCCCC1=CC=CC=C1^CN&&CC1=CC=CC=C1&&&
CC1=CC(C(C)C)=CC=C1&CN&N&CN&&CN^C&C=O&&CC^C1CC2CNCC2C1&CN&O=CC1=C(Cl)C=CC=C1Cl&&&
CN&CN&COC1=CC=CC(C2=NN3C(NC4=CC=C(C=O)C([SH](=O)=O)=C4)=NN=C3C=C2)=C1&NS&NC1=NC=C(F)C(F)=N1&&&
NCCCCCC(N)=O&CN&CN&CCCC=O&CN&CN^CN^C&N=C(N)N&C=O&&&&CO^CO&CC1=CC=CC=C1^CN&&O=C1NCC2=CC=CC=C2C12CCNCC2&CC&CC1=CC=CC=C1&&&
COC1=CC=C(NC(N)=S)C=C1&CN&CC=O&CS&NN1C(S)=NN=C1C1=CC=CC=C1Cl&&&
CC=O&CN&CN&O=CCCC1=CC=C(OP(=O)(O)O)C=C1&CN&CN&CC(C)CCC=O&CN&CN&O=CCCC1=CC=CC=C1&CN&CN&O=P(O)(O)CCC1=CC=CC=C1&&&
CC&C=C&CC&CO&CC1=COC2=CC=C(O)C=C2C1=O&C=C&COC1=CC=CC=C1C&&&
COC1=CC=CC(N)=C1&NS&NC1=CC=C([SH](=O)=O)C=C1&CN&O=CC1=CC=CC=C1O&&&
CSC1=CC=C(C2=C(C3=CC=C(C)C=C3)N=C(C)S2)C=C1&CN&CCCCC1=CC=C(N)C=C1&NS&C[SH](=O)=O&&&
CCN1C=C(C2=CC(N)=NN2C(C)=O)C=N1&CN&CC=O^CN&&COC1=CC(C)=CC=C1&&&
CC(C)CCC=O&CN&CN^CN^O=CC(=O)C(O)C(=O)O&CN&&&CCC1=CC=CC=C1&&&
CC1=CC=C(N(C)C)C=C1&C=C&CN1C(=O)CN=C1N&C=C&CC1=CC=C(O)C=C1&CO&CCC&CN&C1CNCCN1&&&
CC=O&CN&CN^C=C^CC&CC1=CC=C(C2=CC=CC=C2)O1&CN&&&C1=CC=C2C(=C1)NCC21CCNCC1&&&
CNC1=CC=C(I)C=C1&CN&NC1=C(C=O)C2=C(CCCC2)S1&&&
CC1=CC=C2C(=C1)C=C(C=C1S(=O)(=O)O)C1=C2C(=O)C=C(C)C1=O&&&
CC=O&CN&NC1=C([SH](=O)=O)C=C(C=O)C=C1^CN^NS&C1CCNCC1&C1CCCNCC1&&&&&
COC1=CC=C2C(=C1)C=C1C(=NC(=S)NC3=CC=C([SH](=O)=O)C=C3)OC12C&NS&C1COCCN1&&&
CCCCCCC(=O)CC=O&CN&CN^CN^C&CN&C=O&NC(=O)CCC=O&&CN&&C1=CC=C2CNCCC2=C1&&&
CC(=O)C1=C(N)N=C(N2CCCCC2)S1&CC&C&C=O&&CN^CN&CC1=CC=NC(C)=C1&&&
CC1(C)CCNCC1&NS&O=[SH](=O)C1=CC=CN=C1&&&
O=C(CC1=CC=CC=C1)C(=O)C1=CC(F)=CC=C1O&&&
O=C(NNC(=O)C1=CC=C(C2=CC=CC=C2)C=C1)C1=CC(C(F)(F)F)=CC=C1N1C=CC=C1&&&
CCC&CN&CN&CC=O&CO&OC1=CC=C(F)C=C1&&&
NS(=O)(=O)C1=CC=C2N=C(NC3=CC=C(N4CC(N)CC(N)C4=O)C=C3)N=C(C3=CC=C(C(F)(F)F)C(Cl)=C3)C2=C1&&&
CC1CNCCN1&CN&C=CC^NS^O=[SH](=O)C1=CC=CC=C1&O=CC1=CC([SH](=O)=O)=CC=C1F&&&NS&C1CCNC1&&&
CC1=CC(C)=C(N(C)C)C(O)=C1C&C=C&NC1=NC=CC2=CC=CC=C12&&&
CC(=O)C1=CC=C(N)C=C1&CN&O=CCC1=CC=CC=C1&CO&CO&CC=O&C=C&CC1=CC=CC=C1&&&
CC1=CC=C([SH](=O)=O)C=C1&NS&CN&CCC=O&CN&CN&CC1=CC=CC=N1&&&
CC[SH](=O)=O&NS&C1CCNC1&CC&C&C=O&&CN^CN&CCC&&&
COC1=CC=C(C2=C(C(=O)C3=CC=CC=C3)[NH]C(C)=C2)C=C1&C=C&CC(=O)C1=CC=CC=N1&&&
CCC1=CC=CC(C(=O)CC(C)O)=C1&CN&CN&O=CCCC1=CC=C(O)C=C1&CN&C1CCNCC1&CC&CO&&&
CN(C)C1=NC=C(C2=CC3=CN=CC=C3N(C)C2=O)N=C1N&&&
CC1=CC(=O)OC2=CC(Cl)=CC=C12&C=C&CC1=CC=CC=C1&&&
CCC1=C2C(=C[OH]1)C(=O)N1C(C)=CN=C21&CN&CN&CC1=CC=C(Cl)N=C1&&&
CC1=CC=C(C=O)C=C1OC1=NC=NC2=CC=C(C3=CC=C(C(F)(F)F)C=C3C=O)C=C12&CN&CN&CC1=CC=C(F)C(F)=C1&&&
CC1=CC2=C(O)C=CC(O)=C2C(C2=CC=CC=C2)C1&&&
CC(C=O)C1=CC(O)=C(O)C(O)=C1&CN&CN&CC&CN&C1COCCN1&&&
OC1=CC=CC=C1&CO&CCCCC1=CC=CC=C1&&&
NC1=NCC(=O)N1&C=C&CC1=C[NH]N=C1C1=CC=C(F)C=C1F^CN&&C1CCCCC1&&&
CC=O&CN&CN&CC&O=C1OCCN1C1=CC(F)=C(N2CCNCC2)C(F)=C1&CN&CC(C)C&&&
CCC&CN&CN&CN1C=C(C=O)C(OC2=CC=C(N(C)C)C=C2)=N1&&&
CC&CC&CC1=CC=C2NC3=NC(S)=NN3C(=O)C2=C1&CS&CC=O&CN&CN&CCC1=CC=CN=C1&&&
CC1=CC=C(N2N=C(C(C)C)C=C2C2=CC=C(S(N)(=O)=O)C=C2)C=C1[SH](=O)=O&NS&CN&O=C1N=C(C2=CC=C(C(F)(F)F)C=C2)C(C2=COC=C2)=C(C2=CC=CC=C2)[NH]1&&&
C#CC1=CC=C([SH](=O)=O)C=C1&NS&NC1=CC([SH](=O)=O)=CC=C1N1CCOCC1&NS&C1COCCN1&&&
CO&CO&COC1=CC=C(C2=C(C=O)SC(N)=C2C=O)C=C1&CO&CO^CN&&C&C=O&&CN^C1COCCN1&&&
COC1=CC(C2C3=CC=C(O)C(O)=C3C(N)C3COC(=O)C23)=CC(OC)=C1OC&&&
COC1=CC(C(=O)N2N=CC3=C2CCC3)=CC=C1O&CO&CC(C)C&&&
C=O&C&CN&NC1=CC=CC=C1Cl^CN&&C1CSCCN1&CC&CN&C1CCNC1&&&
ClC1=CC=C(C2=NN=C(N3CCNCC3)O2)C=C1&CN&C1CCNC1&&&
CN&N&CN&CC=O^CN^CN&C1CCCCC1&NC1=CC=CC=C1Cl&&&&&
COC1=CC=CC=C1S(=O)C1CCN(C2=C(N)C(=O)C2=O)CC1&CN&CC=O&&&
COC1=CC=C(N)C=C1&N&CN&CC=O^CN^CO&O=S1(=O)CCCC1&CO&&&O=CCCC=O&CN&CC1=CC(N)=CC=C1&&&
CCCC&CN&N&CN&CC=O^CN^CO&O=S1(=O)CCCC1&CC1=CC(O)=CC=C1S(=O)(=O)C1=CC=C(O)C=C1&&&CO&CC=O&&&
COC1=CC(N)=CC(OC)=C1OC&CN&C&C=O&&CN^NC1=CC=CC2=CN=CC=C12&&&
CC1=CC=C(C2CC2)C(F)=C1C=O&CN&NC1=CC=CC([SH](=O)=O)=C1&NS&O=[N+]([O-])C1=CN2CCCOC2=N1&&&
CC&CO&CO&C&C=O&&CN^C1CNCCN1&CN&CC=O&CO&OC1=CC=CC2=C1C=C(C1=CC=CC=C1)S2&&&
CC1=CC=CC=C1C1=CN(C2=CC=C(Cl)C=C2Cl)C2=CC(C=O)=C(O)C=C12&CN&CN&CCC&CN&C1COCCN1&&&
COC1=CC=C2C(=C1)C(C1=CC(Cl)=C(O)C=C1O)CC(=O)N2C&CO&CC=O&&&
CC=O&CO&CO&CC=O&CO&COC1=CC=C(C2=C(OC)CC3=CC=C(O)C(C=O)=C3O2)C=C1&CO&CO^CO^CC(=O)C1=CC=C([N+](=O)[O-])C=C1&CO^C=C&&&&CC1=CC=CC=C1&&&
CN1C=NC2=CC(N)=NC=C2C1=O&CN&OC1CCOCC1&CO&CO^CO^CC=O&CO^CO&&CC=O&CO^CO&&CC=O&CO^CC&&CC=O&CO&C=C&&&CC1=CC=CC=C1&&&
COC1=CC=C(C)C=C1&C=C&O=C1CSC(NN=CC2=CC=CC=C2[N+](=O)[O-])=N1&&&
CCCCC=O&CO&O=C1C(O)=C(C2=CC=C(O)C=C2)OC2=C1C=C(O)C(O)=C2&&&
NC(=O)C1=C(N)SC2=C1CCC2&CN&O=CC1=CC=CC=C1&&&
CC1=CC(O)=CC(C)=C1CC(N)C=O&CN&CN&CC&C1CCNC1&CN&O=CCCC1=CC=C(O)C([N+](=O)[O-])=C1&CN&NC1=CC(Cl)=CC(Cl)=C1&&&
CC1=C(N=NC2=CC=C(O)C=C2)C(=O)N(C2=NC=C(F)C(Cl)=C2)[NH]1&CO&CCCCCC&CN&C1CCNCC1&&&
COC1=CC(NC2=NC=CC(OC3=NC(OC)=CC=C3C=O)=N2)=CC=C1N1C=CC2=CN=C(N)N=C21&CN&OC1C2CC3CC1CC(C2)C3&&&
O=C1CCCN1C1=CN=C(N2CC3(CC2C2=CC=CC=C2)CCNC3)N=C1&&&
COC1=CC=C(C2=NC(C=O)=CO2)C=C1&CN&CN&CC1=CC=C(C2=CC=CC(O)=C2)O1&&&
O=CC1=CC=C(N2C=NN=N2)C=C1O&CN&CN^CO^CC1=CC=C(F)C=C1&C1CCCCC1&&&&&
CCC=O&CO&CO^CN^NC1=C[SH](=O)=O&NC1=CC=CC=C1C=O&CN&&&CC1=CC=C(F)C=C1&&&
COC1=CC(C(=O)C2=CC(OC)=C(O)C(OC)=C2)=CC(OC)=C1OC&&&
C#CC&CS&CS&CC&CN&CN&CCCCC=O&CO&CO&CC&NC1C(O)COCC1O&CO&CO&CC&CN&CN&O=CCC(O)CC1=CC=CC=C1&CN&CN&CC=O&&&
C=C(C)C1CCC2(C)C(CCC3C4(C)CCCC(C)(C)C4CCC32C)C1C&CO&CO^CC^OC1COCC(O)C1O&O=CO&CC&&&CO&&&
CO&CO&CC&CN&CN&C&C=O&&CC^CN1C(=O)CNC1=O&CN&CC1=CC=CC=C1&&&
CC1CCCN(C2=NC3=CC=CC=C3N3C(C4=CC=C5N=C(N)SC5=C4)=CC=C23)CC1&&&
CCCC1=CC=C(N)C=C1&CN&NC1=C(C=O)C2=C(CCCC2)S1&CN&CCC=O&&&
CCC&CN&CN&CC(C)CC=O&CN&CN&O=CCCC1=NN(CC2=CC=CC=C2)C(=O)C2=CC=CC=C12&&&
CC(C)C1=CC(N)=C2N=C3C=C(Cl)C=CC3=CC2=C1&&&
CO&CO&CC(CC1=NN=C(S)N1CC1=CC=CC=C1)C1=CC=CC=C1&CS&CC=O&CN&NC1=CC=CC=C1C(=O)O&&&
CCN1C(S)=NN=C1C1=CC=C(OC)C=C1&CS&CC=O&CN&NC1=CC=C([SH](=O)=O)C=C1&NS&C1CCNC1&&&
CN(C)C1=CN=C(C2=NC=NC3=C2C=C(C2=CC=C(O)C=C2)[NH]3)C=N1&CO&C1CCCC1&&&
COC1=CC=C(F)C=C1C(C)(C)CC(N)=O&&&
COC1=CC=CC=C1C&CN&N#CC1=CC=C(NC(N)=S)C=C1Cl&&&
BrC1=CC=C(C2=CN=C(CCCN3C=CN=C3)O2)C=C1&&&
CC&CO&CO&O=CCCS&CO&CO^C=C&&CC1=CC=CS1&&&
COC1=CC([N+](=O)[O-])=CC([SH](=O)=O)=C1F&NS&O=C1NC(=O)C2=C3C1=CC=CC3=C(O)C=C2&&&
CCCC1=C2C(=O)NC(C3=CC=CS3)N2C(=O)C2=CC=CC=C12&CN&C1CNCCN1&CN&CC1=CC=C(C2=CC(C(=O)O)=C(N)S2)C=C1&CN&C&C=O&&CO^CO&CC(C)C&&&
C=C1C(=O)OC2C1CC(C)C1(C)C3=CC=C(C=C3O)CC12&&&
CC(C)CCC=O&CN&CN^CN^O=CC1=CC=C(OC2=CC=CC=C2)C=C1&CN&&&C1CCCCC1&&&
NC(=O)C1=CC=CC(O)=C1&&&
CC1=CC=C(C2=NOCC2C2=CC(Br)=CC=C2O)C(C)=C1&&&
CC1=C(CC=O)C2=CC(O)=CC=C2O1&CN&C1CCNCC1^CN&&C1=CC(N2CCNCC2)=CC=N1&&&
COC1=CC=CC(C=O)=C1&CO&CC12CCC3C4CCC(O)C4CCC3C1CCC2C1=CC(S(C)(=O)=O)=CC=C1O&&&
CC1CN(C(N)=S)CC(C)O1&CN&C&C=O&&CN^NC1=CC=C(I)C=C1&&&
CC1=CC=CC=C1C&CN&NC1=NC(C2=CC=CC=C2Cl)=C(C2=CC=CC=C2)O1&&&
CC1CC(C)(C)N(C2=CC(C3CC(C4=CC=CC=C4)=C(N)N(C5=CC=CC=C5)C34C)=NC(N)=N2)CC1(C)C&&&
O=CC1=CC=C(N2C=CC(C(F)(F)F)=N2)C=C1&CN&CN&CCCCN1C=CN=C1[N+](=O)[O-]&&&
CC1(C)COCC1C1=CC=C(Br)C(Br)=C1&CC&CN1C=CN=C1C=O&&&
CCC&CC&O=C1SCC2(CCNCC2)N1C1=CC=C(OC(F)(F)F)C=C1&NS&C[SH](=O)=O&&&
CCC=O&CN&NC1=CC=C2OCCOC2=C1^CN&&C1=CC=C(N2CCNCC2)C=C1&&&
CC1=CN(C2=CC(N)=NC(C)=N2)C=C1N&N&CN&CC^CN^C1CC1&CC&&&C1CC1&&&
CC1=CC=C(N)C=C1&CN&CC=O&CN&O=C1NC(=O)C2C3C=CC(C3)C12&&&
COC1=CC=C(N2CCNCC2)C=C1&CN&O=CC1=CC=CO1&&&
CC1=CC(N)=NC(C)=C1&CC&C1COCCN1&CN&CC1=CN=C(C2=CC=NC(N)=N2)S1&&&
CC1=CC(Br)=C(O)C(Br)=C1&CO&CC&CN&CN&CCCCC&CN&CNC&&&
COC1=CC(N)=CC(OC)=C1C(C)=O&CN&CCC&CN&ClC1=CC=C(N2CCNCC2)C=C1&&&
CC&CC&NC1=CC=C2N=CN(C3CC(O)CO3)C2=N1&CN&CC1=CC=NC2=C1C=C(C=O)S2^CC&&CO&&&
CC(C)(C)C1=CC=CC=C1[SH](=O)=O&NS&CC1=CC=C2C(N)=CC=NC2=C1^C=C^C=C&CC(=O)O&CC(=O)O&&&&&
CC1=C(C)C(C2=CC=C(Cl)C([N+](=O)[O-])=C2)=NO1&CO&CO&CC1=CC=C(C)C=C1&CO&OC1=CC=C2[NH]C=NC2=C1&&&
CC1=CC=C(C)C(C)=C1&C=C&O=C(CSC1=CC=CC=C1)C1=CC=CC=C1&&&
COC1=CC(N2C(=O)C(O)=CC3=C2N2C=NN=C2C=C3)=CC(OC)=C1OC&&&
CC1=CC(C2=C(O)C(C3=CC(O)=CC=C3)=C(C3=C(C)C=CC4=C3N(C3=CC=CC=C3)C4=O)S2)=C[NH]1&CO&CCC&CN&O=C1CCCN1&&&
CCC1(O)C(=O)OCC2=C1C=C1C3=C(CN1C2=O)C(C1=CC=C(C)C=C1)=C1C=C(C)C=CC1=[N+]3[O-]&CN&NC1=CC=CC=C1&&&
CNC&CN&CC&CN&N&CN&&CN^CCC&CN&CN&CC1C2=CC=CC=C2CC2=CC=CC=C21&&&
CC1=CC(N)=CC(C)=C1O&CN&O=CCCC(=O)NN1CCOCC1&CN&NC1=CC=CC=C1&&&
CCC(C(N)=O)C1=CC=C(S(C)(=O)=O)C=C1&CC&C1=CC2CCC1O2&CN&CN&C1CCCC1&&&
CC(C)CC1=CC=C(Cl)C=C1F&CN&CN&C&C=O&&CN^CN&CC(=O)CC(C)C&CN&CN&CC=O&C=C&CC1=CC=C(Cl)C(Cl)=C1&&&
COC1=CC=C(C=NN2C(CC3=CC=CC=C3F)=N[NH]C2=S)C(OC)=C1&&&
O=C(O)C1=CC=C2C(=O)N(CC3=CC=C[NH]3)C=CC2=C1&&&
CO&CO&CC&C&CN&CN^CN^O=CC1=CC=CC=C1&CC1=NC(N2CCNCC2)=NC=C1C1=CC=C(Cl)C=C1&&&&&
CC1=C(N)N=C(C2=CC=C(C(O)(C3=CC=CC=C3)C3=CC=CC=C3)C=N2)O1&&&
COC1=CC(C2=CSC=C2)=NC2=NC=NN12&&&
COC1=CC=C(C2CC2)C=C1OC&CC&C&C=O&&CN^CN&CN(C)C1=NC=CC=C1C1=CC=C2NC3=CC=CC=C3C2=C1&&&
COC1=CC=C(S(C)(=O)=O)C(C(=O)CC2=C(S(=O)(=O)C3=CC=CC=C3)N3C(=O)N(C)C(=O)C3=C2C(F)(F)F)=C1&&&
CC1CNCCN1&CN&O=CC1=NN(C2=CC=CC=C2)OC1^NS&&O=[SH](=O)C1=CC=C2C=CC=CC2=C1&&&
CS(=O)(=O)C1=CC=C(C2=NN=C(N)N=C2C2=CC=CC=C2)C=C1&CN&CC1=CC=CC=N1&&&
CNC&CN&CC&CS&NC1=CC=C2N=C(S)SC2=C1&CN&CC1=CC=CS1&&&
CCC&CO&CO&CCC=O&CN&NC1=NC(N2CCCCC2)=NC2=CC=NN12&&&
CC(C)CCC=O&CN&CN^CN^C&NC1=CC=C(C(F)(F)F)C=C1&C=O&&&&CN^C1CCNC1&CC&C&C=O&&CN^CN&CC&CC(=O)C1=CC=CC=C1C1=CC=C(C2CN(C)N=N2)C=C1&&&
CC1=CC=C([SH](=O)=O)C=C1&NS&O=C1CC2CNCC1CC2O&CC&C&C=O&&CN^CC1CCCCCN1&&&
CC(C)CCC=O&CN&CN^CN^C&CN&C=O&CCC1=CC=CC=C1&&CC&&C1CCNC1&CN&CCC1=CC=CC=C1&&&
O=CC1=CC=CC=C1&CN&CN&C&FC(F)(F)CC(F)(F)F&&CN^NC1=CC=C([SH](=O)=O)C=C1&NS&C1CNCCN1&CN&CC1=CC=CN=C1&&&
CC1=CC(N)=C2C=CC=CC2=N1&&&
CCCCCN1N=C(C2(C3=CC=CC=C3)CCNCC2)C=C(C#N)C1=O&&&
O=CC1=C(C(=O)C2=CC=CC=C2Br)[NH]C(=O)S1&CN&NC1=CC=CC=N1&&&
N#CC1=C(N)N=C(N)C(C2=CC=NC=C2)=C1N&CN&NC1=CC=C(C=O)C=C1&CN&CC=O&C=C&CC1=CC=CC=C1C(F)(F)F&&&
CCCCCC&CO&CO&C&C=O&&CN^CN&CC=O&CN&FC1=CC=CC=C1C1CCCN1&&&
COC1=C(I)C=C(C(C)CC=O)C=C1I&CN&CN&CC1=NC(=O)C2=C([NH]1)N(C1CC(O)CO1)C=N2&CC&CO&&&
CCCCCC1=CC=C(C(CCCC(=O)O)C2=CN(CCC)C1=O)C(=O)N2&CC&C1CCCCC1&&&
CC(C)(C)C1=CC=CC(CC(=O)O)=C1&CO&N#CC1=CC(O)=CC=C1&&&
CC1CCCCC1&CC&CN&CN&NC1=C(C=O)[NH]C2=CC=CC=C12&CN&CC=O&CN&NC1=CC=C(F)C=C1F&&&
CC1(C)CC(N)=NO1&CN&CC1=CC=CC=C1CN1C=NC=N1&&&
CC1=CC=C(CCO)C=C1C&C=C&CC1CC(=O)CC(C)(C)C1&&&
CCC1=NN2C(=O)N(C3=CC=C(F)C=C3F)[NH]C(=O)N(NC3=C(F)C=CC=C3F)C2=C1C&&&
CC=O&CO&CO&CC1CCC2(O)C3CC1(C)C(C)(O)C3CC2(C)O&CO&CO^CO^O=CC1=CC=CN=C1&CO^CC&&O=CC1=CC=CC=C1&FCF&&&&&
CN1C(=O)C2=C(N=CN2CC2=CC=C(F)C=C2)N2C(=O)C=C(CC=O)N=C12&CN&N&CN&CC1=CC=CC=C1^CN&&CC1=CC=CC=C1&&&
CC(C)CC=O&CN&CN^CN^CC(C)S(=O)C1=CC=CC=C1&CN&&&CC(O)CC=O&CN&C1CCNC1&CC&C&C=O&&CN^CN&CC1=CC=CC=C1&&&
O=C1NC(O)(C2=CC=CC(C(F)(F)F)=C2)C2=NC3=CC=CC=C3C=C12&&&
CC&CO&CO&C&C=O&&CC^CC12CCCC(=O)C1C1(C)CC(C3=COC=C3)OC(=O)C1CC2&&&
CO&CO&CC&CC1CNC(C)C(O)C(C)(O)COC(=O)C(C)C2OC3(CCNCC3)OC(C)(C1)CC2C&CN&CCC(C)C^CO&&CO^CO&&CO^CO^CC1CCC(O)CO1&CO&CN&&&CNC&&&
CCC(=O)O&C=C&CC&C=C&CC1=CC(C2=CC=CC(C(C)(C)C)=C2)=C(O)C2=NC=CC=C12&&&
CC1=CC=C(C)S1&CS&CS&OC1CCOCC1O&CO&CO^CC^CC=O&CO&CN&&&CN&C1CCCCC1&&&
CC1=CC=C([N+](=O)[O-])C=C1[SH](=O)=O&NS&CN&CC&CN&N&CN&CC^CN^CS&CC1=CC=C2C=CC=CC2=C1&SC1=N[NH]C=N1&&&&&
O=C1CC(=O)NC(=O)N1&C=C&CC1=CC=NC=C1^CN&&CCC&CN&ClC1=CC=C2C(C3CCNCC3)=NOC2=C1&&&
CC&CO&CO&CC1=C(C=O)C(C2=CC=[N+](CC3=CC=CC=C3)C=C2)C(C=O)=C(C)N1&CO&CO&CC&&&
CC1=CN(C2=CC=CC(C=O)=C2)N=N1&CN&CN&C&C1CCC1&&CC^C&C=O&&CN^CC1=NC(N)=CC=C1&&&
CC12CCCC1C1CCC3C=C(O)C4(CCCCC4)C(=N)CC3(C)C1CC2&&&
COC1=C(C)C(NC2=NC=CN2CC2=CC=C3[NH]N=CC3=N2)=CC=C1&&&
CC1=CC=C(N)C=C1&N&CN&CC=O^CN^CN&CC=O&NC1=NC=CC=N1&CN&&&NC1=CC=C(Br)C=C1F&&&
CC(=O)N(C)N=CC1=CC=C2OCOC2=C1&CN&NC1=CC=CC=C1^C=C&&CC1=CC=CC(O)=C1O&&&
COC1=CC=CC2=C1CCCC2&C=C&NCC(=O)N1N=C(C2=CC=CC=C2)CC1C1=C(F)C=CC=C1F&&&
C=CC&CN&N&CN&CCCC^CN&&COC1=CC=C(C(C)C)C=C1C&CN&N&CN&O=CCCC1=CC=NC=C1^CN&&CC=O&CN&CN&CC&CN&CNC&&&
CC&CO&CO&CC=O&CC&COC1=CC(C2CC=C3C(=O)N(C4=CC=C5CCCC5=C4)C(=O)C32)=CC=C1&&&
CN1CCC2=C3C4=CC=CC=C4C=C(C=O)N3C=C21&CN&NC1=CC=C2OC(C3=CC=C(O)C=C3)=NC2=C1&&&
CO&CO&CC1=CC=C(C=O)N=C1O&CO&O=C(NN=CC1=CC=CC([N+](=O)[O-])=C1)C1=CC=CC=C1F&&&
O=CCN1N=C(C(F)(F)F)C2=CC=C3C(=C2C1=O)C(=O)C1=C(C(=O)O)N(C2=CC=CC(Cl)=C2)N=C1C3=O&CN&NC1=CC=C(F)C=C1&&&
COC1=CC=CC(C)=C1&CN&CN&CC=O&CO&COC1=CC=C(N2C(=O)CSC2C2=CC=C(O)C=C2)C=C1&&&
CC1=CC=C(C2=CSC(NN=CC3=CC=C(Br)C=C3)=N2)C=C1&&&
CC1CC(C2=NC3=CC=CC=C3[NH]2)CC2=C3C1=C(C=O)S2&CN&NC1=NC=CC=C1C(F)(F)F&&&
COC1=CC=CC(C(=O)NN=CC2=CC=CS2)=C1&&&
CC(=O)C1=C(C)OC(C2=CC=CC=C2)=C1&CS&SC1=NN=C(C2=CC=CC=C2)O1&&&
C=CC1=CC=CC=C1N&CN&O=CC1=CC=CC(N2C=NC=N2)=C1&&&
O=P(O)(O)O&CO&C1CC2CCCN2C1&&&
C=O&C&CO&CO^CN^CC1=CC=CC=C1&CN&&&O=CCO&C=C&CC=O&CN&CN&C1CCNC1&NS&O=[SH](=O)CC1=CC=CC=C1&&&
O=S(=O)(CC1=CC=C(Cl)C=C1)NN=CC1=CC=CC=C1&&&
CNC&CN&CC1=CSC(N2CCC(C3=CC=CC=C3)CC2)=N1&&&
CC(C)CC=O&CO&CO^CN^C&C1CCNC1&C=O&CC&&CC^C&NC1=CC=C2OCOC2=C1&C=O&&&&CN^CN&CC1=CC=C(C=O)C=C1&CN&C1CCNCC1&&&
CC=O&CN&NC1=CC=C([N+](=O)[O-])C=C1&&&
CC1=C(C=NNC(=O)CC2=CC=CC(O)=C2Cl)C2=CC=CC=C2O1&CO&CC&CN&C1COCCN1&&&
COC1=CC=CC(N)=C1&CN&O=CCCC1=NN=C(C2=CC=CS2)O1&&&
CC1=CC=C(C)C=C1&CN&O=C1C=CC(=O)C2(CCNCC2)O1&&&
O=CC#CC1=CC2=CC(CP(=O)(O)O)=CC=C2OC1=O&CN&NC1=CC=C(C=O)C=C1&CO&CO&CC1=CC=CC=C1&&&
CC1=NN=C(NN=CC2=CC=CO2)O1&C=C&CC1=COC=C1&&&
CCC1=C2SC(=C(O)C3=CC=CC=C3)[NH]C2=CC(OC)=C1CC(=O)O&&&
CCC1=C(OC)C2=CN=CC=C2C(OC)=C1C&CN&CNC&&&
CC(=O)C1=C(O)C2=CC(O)=C(O)C=C2OC1=O&CO&OC1COCC(O)C1F&CO&CO^CC^CC=O&CO&C=C&&&CC1=CC=C(O)C=C1&CO&CC=O&&&
COC1=CC=C(C)C=C1&CN&C1CNCCN1&CN&CC1=CC=C(C=O)C=C1&CN&N&CN&O=CC1=NSN=C1^CN&&C1CCCCC1&&&
C=C1NC(=O)C2C1CCC1C(C)CCC(O)C21&CN&COC1=CC=C2[NH]C(C)=C(C)C2=C1&&&
O=C(O)CCCC(=O)O&CN&CN&C&C=O&&CC^C1CC2CCC1C2&&&
CO&CO&CC&CO&CC1=C(C=O)C(C2=CC=C(O)C=C2)NC(=O)N1&CO&CO&&&
C[SH](=O)=O&NS&N&CN&CC1=CC=C(Cl)C=C1^CN&&CC=O&CN&CN&CC1=CC=CC(C(F)(F)F)=C1Cl&&&
CC1=CC=C(O)C(O)=C1C&CO&CC=O^C=C&&OCC1=NN(C2=CC=CC=C2)C(=O)C1&&&
CC=O&CN&C1CCNCC1&CN&CN&CC1=C(C=O)C(C2=CC=CC=C2)=NO1&&&
C=CC1=CC=C(C2=NN(C(C)C=O)C(=O)C=C2)C=C1&CN&CN&CCCC1=CC=CC(CC)=C1&&&
CC(CO)C1=CC=C([N+](=O)[O-])C=C1&CN&CN&CC=O&CN&N#CC1CCCN1&&&
COC1=CC(C2=C(C(=O)O)N(CC3=CC=CC=C3)C3=CC(F)=C(OC)C=C3C2=O)=CC=C1O&&&
CCCN1C(C)=C(C=NO)C(=O)N(C)C1=O&CO&CCC&CO&CO&C&C=O&&CO^CO&CC(C)C&&&
CNC&CN&CCC&CO&CC1=NN(C)C2=C1CCNC2&CN&O=CC1=CC(C2=CC=C(F)C=C2)=N[NH]1&&&
CCCCN1C=C(C2=CC=C(C3=CC4=CC(C(=O)O)=C(N5C(=O)C6=CC=CC=C6C5=CC=CC=C5)C=C4[NH]3)C=C2)C2=CC=C(OC)C=C2C1=O&&&
CC1=CC=C(N)C=C1Cl&CN&C&C=O&&CN^N&CN&CCN1C=CC2=CCC3=CC=CC=C3C21^CN&&CC&C1CC1&&&
OC1=CC=C(N2CCCC2)C=N1&CO&CC&CN&C1COCCN1&&&
CC1=CC=C(S(C)=O)C=C1&CN&CN&C&C=O&&CO^CO&CC&[O-][N+]12CCCC1C1CN(C3=CC=C4C(=O)[NH]C5=C3C=CC=C45)CC1C(C2)C1=CC(O)=CC=C1C1=CC=C2OCOC2=C1&&&
NS(=O)(=O)C1=CC=C(S)C=C1&CS&CCCC&CN&NC1=NC2=CC(C(F)(F)F)=CC=C2[NH]1&&&
CCCCC&CN&CCCCC1=CC(N2CCNC2)=CC(C)=C1NC1=NC2=C(C=C1)CCCC2&&&
CC1=C(C2=CC=C(C3=N[NH]C4=NC=CC=C34)C=C2)N=C(C2=CC=CC=C2F)O1&&&
O=C1NC(=O)C2=C1C1=C3C4=C2C2=CC=C(O)C=C2N(CCC1)C3=O&&&
O=C1N=C2CCCCC2=C1Cl&C=C&CC1=CC=C2C=C(O)C=CC2=C1&CO&OC1COCC(O)C1O&CC&CO&OC1=CC=CC=C1&&&
CC1=CC=C2CC3=CC=C(O)C=C3C(N)C2=C1&&&
O=CC1=CC=C2SCC(=O)N2C1=O&CN&NC1=CC=CN=C1&&&
COC1=CC=C2N=C(N)SC2=C1&CN&C&C=O&&CN^NS(=O)(=O)OC1=CC=C(NC(=N)N)C=C1&&&
CC=O&CO&CO&CC1CCC(=O)OCC(C)CC(=O)OCC(C)C(O)C(C)CCCC(C)C(=O)CC(O)C(C)C1&CO&CO^CO^CC=O&CO^CO&&CC=O&CO^CO&&CC=O&CO^CC&&O=CC1=CC=CC=C1&O=CC1=CC=CC=C1&&&&&
CC1=CC=C(N)C=C1N1CCCC1&CN&CC1=NNC(=O)C1&NS&O=[SH](=O)C1=CC=CS1&&&
CC(C)CCCCCN1C(CN2C=C(O)C(S)=NC2=O)=NC2=CC=C(F)C=C2C1=O&CN&CN&C&C=O&&CN^CN&CC(C)C&&&
CCCCCCCC&CS&O=[N+]([O-])C1=CC=C2OCCN3C2=C1OCCS3(=O)=O&&&
CC&CO&CO&C&C=O&&CN^O=C1CSC(C2=CC=CC=C2)N1C1=CC=CC=C1Cl&CC&CC(=O)C1=CC=CC=C1&&&
CCC&CO&O=CC1=CC=C(O)C=C1&CN&CC1=CN=C(N)S1&&&
CC1=C(C=O)SC=C1&CN&CN&CC&C(#CC1=CC=CC=C1)C1=CC=C(N2CCCC2=O)N=C1&&&
CC1=C[NH]C2=CC=CC=C12&CN&OC1CCNCC1&CC&C1CCNCC1&CN&CC1=CC=C2[NH]N=CC2=C1&&&
N=C1C=CN(CC=O)C(=O)[NH]1&CN&NC1=CC=CC(C2=CC=CC=N2)=C1^CN&&C1CCNCC1&&&
CC(C)C&CO&CO&NC1=CC(C2=NC3=CC(C=O)=CC=C3S2)=CC=C1&CN&CC1=CC=C(C(N)=NO)C=C1&&&
CC(C)C&CN&CN&O=CCC1=C[NH]C2=CC=CC=C12&CN&NS&O=[SH](=O)C1=CC=CS1&&&
CC&CC&O=C1CSC(=S)N1&C=C&CC1=CC=C(C=O)C=C1&CN&CCC1=CC=C(N)C=C1&&&
O=C(CCCCC1=NC(C2CCCN2)=NO1&&&
COC1=CC(OC)=CC(C2(C=O)CC3(C)COCCC3O2)=C1&&&
C=C1CCC2C(C)=CCCCC(=O)O12&CC&CCC1=CC=CC=C1&&&
O=C(CN1C=CC(=O)C2=CC=C(N3CCCCC3)C=C21)C1=CC=CC=C1&&&
CC&CO&CO&CC&C&C1CCCCC1&&CN^CN&CC1=CN=CC(C#N)=C1NC1=NC(N)=C2C=C(C#N)C=CC2=N1&&&
CC(C)C&CO&CO&C&C=O&&CN^C1CCNCC1&CN&N&CN&CCC^CN^CN&CC1=C[NH]C2=CC=CC=C12&C1CCNCC1&&&&&
CC(C)(CO)NP(=O)(O)OC1=CC=CC=C1&CO&CC&NC1=C2N=CN(C3OCC(O)C3O)C2=NC=N1&&&
C=CC1(C)CCCC2(C)C(C)CCCC12&CC&CCC&C=C&CCC(=O)O&CO&CO&O=CC1=NC2=CC=CC=C2O1&&&
NCC1=C(C=O)OC2=C1C1=CC=CC(Cl)=C1CC2&CN&C1CNCCN1&CN&CCC1=CC=CC=C1&&&
CC(C)C&CO&CO&CC=O&CO&NC1=CC=C(O)C=C1&&&
CC1=CC(N)=CC([N+](=O)[O-])=C1N&CN&C^CN^C=O&CC=O&&CN^CN&NN=CC1=CC=CC=C1&NC1=CC=CC([SH](=O)=O)=C1&&&NS&NC1=CC=CN=N1&&&
O=C(O)C1=CN(CCCCO)C2=CC=CC=C12&&&
CC&CO&CO&C&C=O&&CN^COC1=C(OC)C=C2C(=C1)N=C(N)N1N=C(N)N=C21&CN&CC1=CC=CC=C1&&&
C=CC&CN&NC(=S)S&CS&CC=O&CN&OC1=CC=C2CCNC2=C1&CO&C=CC&&&
CCCCCCCCCCCCCCCCCC(C)(CO)N=CNC1=CC=CC=C1&&&
CCCC&CN&NC1=NC(C(F)(F)F)=CS1&&&
CC1=CC=C(NC2=CC=NC3=C2N(C)C(C2=CC=C4[NH]C=CC4=C2)=C3C)C=C1&&&
C=C(CC(C(=O)CC)CC)C(C)C&CC&CC12CCCC1C1CC(O)C3CCCCC3(C)C1CC2&&&
CC1=CC=C(C=NNC(=O)C2=CC=C(O)C(C)=C2)C(C)=C1&CO&CC=O&CN&NC1=CC=CC=C1&&&
CCC(C)CC=O&CN&CN^CN^O=CCC1=CC=C(OP(=O)(O)O)C=C1&CN&CN&CC1=CC=CC=C1&CN&&&CC1=CC=C(Cl)C=C1Cl&&&
CC&CO&CO&O=CC1=CC=C(N2N=C(C#CC3=CC=C(Br)C=C3)CC2C2=CN=C3C=CC=CC3=C2O)C=C1&&&
CC&CO&NC1=CC([SH](=O)=O)=CC=C1O&CN&CC=O^NS^C=C&CNC&NC1=CC=C2NC(=O)CC2=C1&&&CN&CC1=CC=CC=C1^NS&&C[SH](=O)=O&&&
CNC&CN&C1=CC2=C(NC3=CC=C(N4CCCCC4)C=C3)C=CN=C2C=C1&&&
CC1=CC=C(F)C=C1N1CCNCC1&CN&CC=O&CS&SC1=NN=C(CC2=CC=CS2)O1&&&
CCC&CC&C1CCCC1&CC&C&C=O&&CN^CN&CC1=CC(C)=CC(C)CC(C)CC2OCC(=O)NC2(C)COC1=O&CO&CO&CC=O&&&
CCC(=O)CC1=CC(OC)=C2C(=O)C=CC(C)(C)C2=C1&CC&O=CO&&&
CC=O&CN&NC1=CC=CC([SH](=O)=O)=C1&NS&C1CC2(CN1)CNC2&NS&O=[SH](=O)C1=CC=CS1&&&
COC1=CC=C(C2=COC3=C(CCNC3)C2=O)C=C1O&CN&O=CC1=CC=CN(CC2=CC=CC=C2)C1=O^CO&&CC&CN&CNC&&&
CC(C)CC1=CC=N[NH]1&CN&CN&C&C=O&&CN^COC1=CC(C2=NC3=CC(C4=CC(N)=CC=C4)=CC=C3N2C2CC2)=CC=C1&&&
CN1CCCCC1&CO&CN1CC=C(C2CC(C3=CC=C(O)C=C3)CN2)C1&&&
O=C1CC(=O)OC(CC2=CC=CC(F)=C2)C(=O)N1&C=C&CC1=CC=CC=C1&&&
CC1=NC(C=O)=C(C2CC2)O1&CN&ClC1=CC=C2CNCCC2=C1^CN&&CNC&&&
CC=O&CN&O=CCC1=CSC1^CC^CN&C1CCCCC1&NS&&&O=[SH](=O)C1=CC=C(F)C=C1&&&
CC=O&CO&CO^CN^CC1=CC=C(Cl)C(Cl)=C1&CN&&&O=CC=O&CN&CN&C1CCCCCC1&&&
CCC1=CCC2=CC=CC=C12&CN&CN&CC(O)C1=CC=CC(I)=C1&&&
CCC1=NC2=CC=C(N3CCNCC3)C=C2C(=O)N1CC1=CC=C(C2=CC=CC=C2[SH](=O)=O)C=C1&NS&CN&NC1CC1&&&
CCCCC1=NC=C(C2=CC=C(C=O)N=C2)N1CC1=CC=C(C2=CC=C(C3=CC=CC=C3C3=N[NH]N=N3)C=C2C2=N[NH]N=N2)C=C1&CN&CN&&&
CC1=NC2=CC([N+](=O)[O-])=CC=C2N1CC=O&CN&NC1=CC=CC(Cl)=C1&&&
CC&CO&CO&CC1=C(N)C(CCC=O)=CC=C1&CN&CCC=O&CN&CN&O=CC1=CC=CC=N1&&&
CC&CN&CN&C&C=O&&CO^OC1=CC=CC=C1&&&
CCC1=CC=C(OC)C(OC)=C1&CN&CN&C&C=O&&CN^CN&CC1=CC=C(N(C)C)C=C1&&&
(=CN1C=NC2=C(Cl)C=C(Cl)C=C21)C1=CC2=CC=C(Cl)C=C2OC1=O&&&
COC1=CC(C=O)=CC=C1N&CN&O=CC1=C2C=COC2=N[NH]1^CN&&CN&CCC1=CC=C([N+](=O)[O-])C=C1&&&
O=CC1=NN=C(C2=CC=C(C(F)(F)F)C=C2)O1&CN&CN&CC&CN&C1=CC=C2C(C3CCNCC3)=NOC2=C1&&&
COC1=CC=CC=C1C=O&CN&NC(=S)NN=CC1=CC=C(N2CCOCC2)C=C1&&&
C=CCC1=CC=CC=C1&CO&CO&CC1=CSC(C)=N1&CN&C1COCCN1&&&
O=CNO&CC&C1CNCCOC1&NS&O=[SH](=O)C1=CC=C(F)C=C1&&&
COC1=CC=C(C)C(OC)=C1&C=C&CC1=CC=C2N=CC=CC2=C1&&&
CC&CO&CO&CC=O&CS&NC1=NN=C(S)S1&CN&CC1=CC(C=O)=CC=C1&&&
CC&CN&NC1=CC=CC=C1N&CN&O=CC(=O)C1=C[NH]C2=CC=CC=C12&&&
NC1=NC(N)=C2N=CN(C3OCC(O)C3O)C2=N1&CC&CO&O=P(O)(O)OP(=O)(O)O&&&
CC&CN&N&NC1=NC2=CC=CC=C2S1&&CN^O=[N+]([O-])C1=CN2C(N3CCCC3)=CC=CC2=N1&&&
CC(=O)C1=COC(C2=CC=CC=C2)=C1&C=C&O=C(O)CCCCC(=O)O&&&
COC1=CC#CC(C(=O)O)=CC=C1CN1C=C(C)C=N1&&&
COC1=CC=CC=C1N&CN&C&C=O&&CN^NC1=CC(N2CCCCC2)=CC=C1NC1=CC=NC2=CC(Cl)=CC=C12&&&
COC1=CC=C(C2=CC(C)=C(C)C(SC)=C2)C=C1&CN&CN&C&C=O&&CC^C1C2CC3CC1CC(C2)C3&&&
O=C1C(SC2=NC(C3=CC=C(F)C([N+](=O)[O-])=C3)=CS2)=CC=CN1CC1=CC=C(Cl)C=C1&&&
CNC1=CC=C(OC)C(OC)=C1&CN&CCCCCCCCN1C=C(C)C=N1&CN&C1=CC=C2C(=C1)CCN1N=C(C3CCNCC3)C=C21&&&
CC1C(O)CC2C1C1(C)CCC(O)C(C)(C)C1CCC2(C)C&CC&C&C=O&&CN^NC1=CC=C(C2=NCCN2)C=C1&&&
COC1=CC=C(C)C=C1O&C=C&CC1=CC(O)=C(O)C(O)=C1&&&
O=C(O)C1=CN=C2C(=C1)CCCC2NC1=CC=C2C=C(C(F)(F)F)C=CC2=C1&&&
CC=O&CN&NC1=CC(C2=CC=CC(O)=C2)=CC=C1F&CO&CC=O&&&
CC(=O)C1=C[NH]C2=CC=CC=C12&&&
N#CC1=CC=C(C2=NC3=CC(N)=CC=C3[NH]2)C=C1C#N&CN&CC&C1CCNCC1&CN&O=CC1=CC=C(F)C=C1&&&
C=C(C)C1CC=C2C(=CCCCC(C)C(=C)CCC1O)C(=O)C(C)=C(O)C2O&CO&CO^CO^CC=O&CO^CC&&NC=O&C&&&C=O&&CN^N&CN&&CN^CCC1=CC=CC=C1&&&
CC&CO&NC1=CC=C(O)C=C1&NS&COC1=CC=C(C2=NN(C)C(C)=C2[SH](=O)=O)C=C1[SH](=O)=O&&&
CN(C)C1=CC=C(C2=CSC(N)=N2)C=C1&&&
O=CC1=CC2=CC(C(F)(F)F)=CC=C2[NH]C1=O&CN&NC1=CC=NN1C1CCNCC1&CN&O=CC1=CC=CC(F)=C1Cl&&&
CC1=CC=C(C)C(C)=C1&CC&CN1CCC(C2=CSC(N)=N2)OC1=O&&&
NC1=NC(N)=C2N=CN(CCSC3C=CC(C4=CC=C(OC(F)(F)F)C=C4)C=C3)C2=N1&&&
CC(=O)C1=CC(C)=CC=C1&CO&OC1=CC=C(OC2=CC(CC3=CC=C4OCCOC4=C3)=CC(O)=C2)C=C1&CO&CCC(=O)O^CC&&O=C1NC(=O)CN1&&&
CN1CCNCC1&CN&CC1=CN(S(=O)(=O)C2=CC=CC=C2)C2=CC=CC=C12&&&
CC&CO&O=CCN1C=CC2=CC=C(O)C=C21&CN&COC1=CC=C(N)C=C1&&&
COC1=CC=CC(N)=C1&CN&CC=O&CN&O=C1CSC(=O)N1&&&
CC(C)(C)CCCN1C(=O)C2=C(C=CS2)N(CC2=C(F)C=CC=C2F)C1=O&&&
CCCC1=CC=C(OC)C(OC)=C1&CN&OC1=C2CNCCC2=CC=C1&CO&CCC&&&
CN&CN&NC1=CC(C2=CC(C=O)=NO2)=CC=C1&CN&CC1=CC=C(C2=CC=C(C)C(C)=C2)C=N1&CC&C1CCNC1&&&
CC(CO)N1C(=O)C2=C(N=CN2CC2=CC=C(C3=CC=CC=C3F)C=C2)N(C)C1=O&&&
COC1=CC(C)=CC=C1O&CO&CC1=CC=CC=C1^CN&&NC1=CC=C2N=N[NH]C2=C1&&&
CC1=CC(CC(=O)O)=C2N=C(C3=CC=CC=C3Cl)C(C#N)=C2[NH]1&&&
CN1C=CC(O)=C(NC2=CC=C(C3=CC=CC(C=O)=N3)C(N)=N2)C1=O&CN&CN&CC(C)O&&&
CC=O&CN&NC1=CC=CC=C1^CN&&N&CN&CC1=CC=C2OCCOC2=C1^NS&&O=[SH](=O)C1=CC=CN=C1&&&
CC1=CC=C(N)C(NC2=CC=C(C#N)C=C2Cl)=C1&CN&O=CC1=CC=C([N+](=O)[O-])C=C1[N+](=O)[O-]&&&
O=C1C(=O)N(CC2=CC=C(F)C=C2)C2=CC(F)=CC=C12&&&
CC1=CC=C2N=C(C=O)SC2=C1&CN&CN&CCC1=CC=C(Cl)C=C1&&&
O=CC1=CC=C([SH](=O)=O)C=C1&CN&N^NS^CN&C1COCCN1&&CC&&C1CCCCC1&&&
CC&CO&CO&C&C=O&&CN^NC1=CC=C(C2=NN=C(C3CN4C(=O)CC4C4CCC34)O2)C(C(F)(F)F)=C1&CC&C&C=O&&CN^CN&CC1=CC=CC(Cl)=C1&&&
CCCC=O&CN&CCCC1=CC=C(C#CC2=C(Cl)C=C(N)N=C2N)C=C1&&&
CNC&CN&CC=O&CN&NC1=NC(C=O)=CS1&CN&NC1=NC=C2CNCC2=N1&&&
CC=O&CO&CO&CC12CCCC1C1CCC3CCCCC3(C)C1CC2&CC&CCCCCCCCCCCC&&&
COC1=CC=C(C2CC(=O)C3=C(N=C4C(C)=COC4=C3C3=CC=CN=C3)O2)C=C1&&&
O=CC1=CC=C2[NH]C(=O)C3=C(S)N=CN3C2=C1&CN&C1COCCN1&&&
CC1=CN=C(N)C(C=O)=C1&CN&CN^NS^CC1=CC=C2OCOC2=C1&C[SH](=O)=O&&&&&
CC&CO&CO&C&C=O&&CO^CO&CC&C&O=C1CCCO1&&CC^CO&&&
CCC&C=C&CCC(=O)C(C1=CC=CC=C1)N1N=C(C)C2=C1CCCC2&&&
CN1CCNCC1&CN&CCC&CO&N#CC1=CC=C(O)C=C1C1=CC=C[NH]1&&&
NCC1=CC=C(N)C=C1&CN&CS(=O)(=O)C1=CC(C=O)=CN2N=C(C3=CC=C(F)C=C3)N=C12&&&
C=CC&CN&N&NC1=C(N)N(CC2=CC=CC=C2)C(=O)[NH]C1=O&&CN^O=CCCC=O&CN&NC1=CC=CC2=NC=CC=C12&&&
CN1CCSCC1&CC&C&C=O&&CN^CN&CCN1C=CC=N1&&&
CCC1=CC=C2COC3=C(C=O)C(C4=CC(F)=C(O)C(Cl)=C4)=C(C=O)C=C3C2=C1&CN&CN&&&
FC(F)(F)C1=CC=C2C3=C(SC=C3)(C(F)(F)F)N(CC3=CC=CC=N3)C2=C1&&&
CC1=CC=C(N2C=C3C(=O)N(C)C=NC3=C2C)C(C=O)=C1&CN&CN&C1CC1&&&
CC(C=O)NP(=O)(O)OC1=CC=CC=C1&CO&CO^CO^CC1=CC=CC=C1&CC&&&CC1(F)C(O)COC1N1C=CC(=O)[NH]C1=O&&&
CC1=CC(O)=CC(O)=C1C&C=C&CC1=CC=C(O)C(O)=C1&CO&CCCCC^CO&&CC1=CC=C(O)C=C1C&&&
CNC1=NC(N)=C2N=CN(C3OCC(O)C3O)C2=N1&CC&CO&&&
CC1C2=CC=C(N)C=C2C(=O)N1C1=CC=C(O)C=C1&CN&O=CC1=CC=CO1&&&
NC1=CC=C(C2=CC(N)=NN2CCCC2=CC=CC(Cl)=C2)C=C1&&&
CC1=CC=C(CC(=O)CCC=O)C=C1&CN&NS&CC[SH](=O)=O&CN&CN&C&C=O&&CO^CO&CC1=CC=CC=C1&&&
COC1=CC=CC=C1C&CS&SC1=NC(C(Cl)(Cl)Cl)=NC2=CC=CC=C12&&&
CC(=NN=C1[NH]C(C2=CC=C(Br)C=C2)=N[NH]1)C1=CC=CC=C1O&&&
CC&CO&CO&NC1=C(C=O)C(C2=CC=C(OC(F)(F)F)C=C2)C(C=O)=C(C2=CC=CC=C2)N1&CO&CO&CC&&&
CC1CNS(=O)(=O)C2=CC=C(Br)C=C2OC1&CN&C^CC^C=O&CN&&CN&&NC1=CC=C2OCCOC2=C1&&&
CC=O&CO&CO^CN^CC=O&NC1=CC=CC(F)=C1&C=C&&&CC1=CC=C(C2=CC(C(F)(F)F)=CC=N2)S1&&&
CC1=CC=C(N2N=C(C=O)C(O)=C(C=O)C2=O)C=C1&CN&NC1=CC=CS1^CN&&NC1=CC=C2OCOC2=C1&&&
COC1=CC=C(N)C=C1C&CN&C&C=O&&CN^CN&COC1=CC(C)=CC=C1&&&
CC1(C)OC2CCCC(C2)O1&CC&CC&CO&CO&NC1=CC=C(C=O)C=C1&CN&C&C=O&&CC^C1CC1&&&
CC1(C)CC(C)(C2=NC(C3=C[NH]C4=CC=CC=C34)=N[NH]2)C1&&&
COC1=CC=C(C2=CC=CC=C2[SH](=O)=O)C=C1&NS&C1=CN=NC(C2CCCCN2)=C1&&&
CC(=O)C1=CC=C(C)C=C1&CO&CO&CCC=O&CN&CN&CCC1=CC=CS1&CS&CS&CCCC1=CC=CS1&&&
CCN1C=CN=C1C&CC&C1CCNCC1&CN&CCC&CN&C1COCCN1&&&
N#CC12CCC3CC(O)CCC3C1CC1(O)CC(=O)C3(O)CC(O)CCC3(C)C1C2&CC&C&C=O&&CN^NC1=CC=CC(Cl)=C1&&&
NC(=O)C1=CC=CC=C1C1=CC=CC2=CC=CN=C12&&&
CN1C=C(S(N)(=O)=O)C(C=O)=N1&CN&NC1=CC=CC(N)=C1&CN&CC=O&CS&SC1CCC2=CC=CC=C21&&&
COC1=CC=CC(C)=C1ON=CC1=CN=CC2=CC=CC=C12&&&
CC(C)N1C(=O)CCC2=CC=CC=C21&CN&C1=CC=C2C(C3CCNCC3)=C[NH]C2=C1&&&
CCN1C(O)=CC(=O)N(C)C1=O&CO&CO&CC1=CC=C(Cl)C=C1&&&
CC(C)CCC=O&CN&CN^CN^O=CC1=CC=CC=C1CC1=CC=CC=C1&CN&&&NC(=O)CCC1=CC=C(C2=CC=CC=C2[N+](=O)[O-])C=C1&&&
COC1=CC=C(CC2=CC=CC(O)=C2)C=C1&CO&CC&CN&CNC1CCCC2=CC=CC=C21&&&
COC1=CC2=C(C=C1OC)C1=NCCN1CC2&CC&CCC1=CC=CC=N1&&&
CC1=NC2=C(N)N=C(N)N=C2N=C1&CN&CCC1=CC=C(OC(F)(F)F)C=C1&&&
O=[SH](=O)C1=CC=C(N2CCSC2)N=C1&NS&C1CCNCC1&CC&CN&C1COCCN1&&&
CC1=CC=C(C(=O)O)C=C1C1=CC(N)=C2C=CC(C(=O)NNC(N)=O)=CC2=N1&&&
NC(CCN1C(O)=NC2=CC(C=O)=CC=C2C1=O)C(=O)O&CN&NC1=CC=CC2=CC=CC=C12&&&
CCCCC&CN&CN&CC&CN&N&CN&&CN^C&C=O&&CO^CO&CC&C&CC&&CC^C1CCOCC1&&&
CC(C)C(O)C1=CC=C(F)C=C1&CN&CN&C&C=O&&CC^C1CCNC1&CN&C&C=O&&CC^C1CCNC1&CN&C&C=O&&CN^NC1=CC=CC=C1&&&
CN&CN&CC(C)CC=O&CN&CN&CC(C)CCC=O&CN&CN&C&C=O&&CC^C1CCNC1&CN&NC(N)=NCCCCC=O&CN&CN&CCC=O&CN&CN&CCC(C)CC=O&CN&CN^CC^C&C1CCCCC1&C=O&CC&&CN^C&CN&CNC=O&CCC(N)CC(C)C&&CN&&CN&CC=O=CCCC1=O&&&&&C1CN&CN1=CC=CN&CO&CCCN&CS&&CNC1=O&C1&CN&C1^CN1CO&CN&&O^C1CN&CC1CN&&&C1C=S&C1CN&
CC1=CC=C(C)C(N2SC3=CC=CC=C3C2=O)=C1&&&
CC(C)C&CO&CO&CC1=CC=CC(C)C(O)CC(C)CC=COC2(C)OC3=C(C)C(O)=C4C(=O)C(=CC5=C(=O)C(=NC1=CC=C1[NH]6)C5Cl)C5=C4C2=C3C&CO&CO^CO^CCCC(=O)O&CO&&&NC=O&&&
CCCCCCCCCCCCCC&CO&CCC1=CC=C(O)C(O)=C1&CN&CN^CO^O=CCCCCCCC(=O)O&CC=O&CN&&&CN&NC(N)=NCCCCCC(=O)O&&&
CC(=O)C1=C(O)C=C(O)OC1=O&C=C&CC1=CC=CS1&&&
CCC&CC&CC1CCC2C(C)CCC3C(=O)OC(=CC=C4C(=COC14)OCC23O)C4(C)C&CO&CO^CO^CC=O&CO^CO&&O=CC1=CC=CC=C1&CO&&&CC=O&&&
CC1=NN=C(S)S1&CS&CC=O&CN&NC1=CC(C2=CC=C(N)C=C2)=CC=C1Cl&CN&C&C=O&&CN^O=C1CNC(=O)N1&&&
CC(CO)=CN1C=C([N+](=O)[O-])N=N1&&&
COC1=CC=C(C2=NN3C(=O)C(C4=CC=NC=C4)=C(C)N=C3S2)C=C1&&&
COC1=CC=C(C)C=C1&CN&OC1(C2=CC=CC=C2)CCNCC1&&&
C=CC=O&CO&CO&CC&CO&CO&CCC&CN&NC1=CC=NC2=CC(Cl)=CC=C12&&&
C=C(C)C1C(=O)N2C3OC4(CCCC4)CC3(N=C3C=CC4=CC=CC4=[N+]3CCCCC34CO)C(=O)C2(C)C1=CCC1(C)OC3=CC=CC(CO)=C3C(=O)N21&&&
OCCCC1=NC(N2CCC3(CCC(C4=CC=C(Cl)C=C4)NC3)CC2)=CC=C1N1CC2C(=O)N(CC3=CC=CC=C3Cl)C(=O)N12&&&
CCCN1C(C)=CC(C(C)C)=N1&CO&CO&C&C=O&&CN^CN&CC(C)C&&&
O=C1CNC(O)=NC2=CC=C(C(F)(F)F)C=C2NC2=CC=CC=C2SCCCN1CC1=CC=C(F)C=C1&&&
CC&CO&CO&CN1C(C=O)=CC2=C1N=CN(CC(O)C1=CC=C(N)C=C1)C2=O&CN&C&C=O&&CN^NC1=N[NH]C2=C(C=O)C=NC(C3=CC=C(C(F)(F)F)C(Cl)=C3)=C12&CN&NC1CCCCC1&&&
CC&CO&O=CCCC1=CC=C(O)C=C1&CN&CN^CN^CC=O&CN&CN&CC=O&CN&C=C&O=CCCCCC1=CC=C(O)C=C1&CC&CN&C=C&CN&CC1=CC=CC=C1O&C1CCNC1&CN&&&CN&CC(C)(C)CC1&&&
CCC1=C(C)N=C(C2=CC(N)=CC(N)=N2)S1&&&
CO&CO&CC(C)CC=O&CN&CN&NC(C=O)CCC(=O)O&&&
N=C(N)C1=CC=C(N2CC3CCNC3C2)C=C1&CN&CC1=CC=CC(C2=CC=CC(C3=NC4=CC(C(=N)N)=CC=C4[NH]3)=C2)=C1&&&
COCCCCCCC(=O)O&CS&SC1=N[NH]C(C2=CC=CC=C2)=N1&&&
CCCCCCCC&CN&N&CN&CCCCCCCC=O^CN&&COC1=CC=C(SC)C(OC)=C1&&&
O=C(NN=CC1=CC=CC=O1)C1=CC=C2C(Cl)=C(O)[NH]C2=C1&CO&CC1=CC=C(Cl)C=C1&&&
CN1CCN(C)CC1&CN&CN&CC1=CC=CC(C2=CSC(C(C)(C)C)=N2)=C1&&&
COC1=CC=C(NC(N)=S)C(OC)=C1&N&CN&CC(C)C^CN&&CC1=CC=C(C(C)O)C=C1&&&
CC(C)(C)CC=O&CN&CN^CN^C&N&C=O&NC1=CC=CC=C1&&CN&&CN&CCC(N)=S&&&
CC(C)C&CN&CN&NC1=CC=C(C=O)C=C1&CN&O=CCCN1C(=O)OC2=CC3=C(C=C2C1=O)OC(CO)=CC31CCCCCC1&&&
CCCC1=C(O)C=CC2=C1C1=CC(O)=C(C#N)C(O)=C1C(=O)O2&&&
CCC1=NN=C(N)S1&CN&CC=O&CO&CO&C&C=O&&CC^O=S(=O)(N1CCCCC1)N1CCCCC1&&&
CC1=CC(N2N=NN=C2CN2C=NC3=CC=CC=C32)=NC2=NC=NN12&&&
CC=O&CN&NC1=CC=C(F)C=C1^CO&&O=C(CN1C(=O)C2(CCCC2)C2=CC=C(O)C=C21)C1=CC=C(O)C=C1&&&
CC&CN&N&CN&C^CN^C=O&CC&&CN&&CN&C1CCCC1&CO&OC1=CC=C2OC3(CCCCC3)CCC2=C1&CC&CCC(C)C3=CC(C)(C)CC=C3&CN&CNC&&&
CCCCCCC&C=C&CCCCCCC&CO&CO&CC1=CC=CC=C1C=O&&&
CC1=CC=CS1&CN&C1CCNC1&CC&CN&C1CNCCN1&CN&CC1=CC=CC=C1&&&
CN1C(=O)C=CC2(C)C3CCC4(C)CC=CC(=C4)C3CCC12&&&
COC1=CC2=C(C=C1OC)C(=O)SC1=C2C(C)=CO1&C=C&CC=O&CN&CN&CCC&CN&CNC&&&
NC1(C2=CC=C(N)N=C2)CCCC1&CN&O=CC1=CC=C(C2CC2C2=CC=C(F)C=C2F)N=C1&&&
CCCCCC1=CC=NN1C&CN&CN&O=CCCC1=CC=CC=C1&NS&O=[SH](=O)C1=CC(Cl)=CC(Cl)=C1&&&
CN1N=CC2=NC3=CC=CC=C3NCCCCCCC(=O)NCCN3CC(=O)N21&CC&C^CN^C=O&CC1=CC=C(OC(F)(F)F)C=C1&&CN&&C1COCCN1&&&
CC(=O)C1=CC=C(Cl)C=C1&CS&O=C(O)CCC1=CC=C(O)C(Cl)=C1&CN&CN&C&C=O&&CC^C1C2CC3CC1CC(C2)C3&&&
CCCCCCCC&CN&CC1=CC=C(C)[NH]1&&&
CC=O&CN&CN&C&CC1=CC2=C(CCCC2)S1&CN^CC^C1CNCCN1&CCC=O&CN&&&C1CCCC1&&&
CC(C)=C1CCC(C)=CC(C)C(=O)OCC2C(C)C(O)CC12&CC&CCO&&&
CC1=CC=NC(NC(N)=S)=C1&CN&C1CCCCC1&CN&CN&O=CC1=CC=CC(Br)=C1&&&
CCC=O&CN&N&CN&&CN^CCCC1=CN(C(C)O)N=N1&CC&C1CCCCC1&&&
CC(C)C&CN&N&CN&CCCCC=O^CN^CC&CC1=CC=C([SH](=O)=O)C=C1OC(F)(F)F&C[NH-](C#N)C1=CN=C2[NH]C=C(C3CC(O)CO3)C2=N1&&&&&
O=C1C2=CC=CC=C2C(=O)N1C1=CC=CC=C1&C=C&CC1=CC=NC=C1&&&
NC1=CN=C(CC2=CC=CC=N2)C2=NC(C3=CC=CC(F)=C3)=CN12&&&
CCC&CO&CCC1=CC=C(O)C=C1&CN&CN&CCCC1=CC=C(O)C=C1&CO&C1CC2CCC(C1)N2&CN&CC&C1CC1&CN&CN&CCC&&&
COC1=CC=C(C=O)C=C1&CN&CN&C&C=O&&CN^CN&CCC1=CC=CC=C1&&&
CCCC&CO&CC1=CC=C(O)C=C1&CO&CC1=CC(O)=CC(C)=C1C=O&&&
CCC&CN&CN&CCC1=CC=C(F)N=C1&&&
COC1=CC(N)=C2N=CC=CC2=C1&CN&CCC&&&
OCCN1C=C(C2=CC=C(Cl)C=C2)N=N1&CO&OC1=CC=CC=C1CC1=CC=CC=C1&&&
O=CCCCN1N=C2C=CC=CC2=CC1=O&CN&C1CNCCN1&CN&CC&CO&OC1=CC=CC=C1&&&
C=C1C(C)CCC2C(C)CCC12C&CC&CCC^CC^C=C&CCC&CC1CCC(O)C(C)C1C&&&&&
CC1(C)NC(=S)S1&CN&CCCC&CN&ClC1=CC=C2NC3=CC=CC=C3C(N3CCNCC3)=NC2=C1&&&
CC&CO&CC=O&CO&O=CC1=CC=C(O)C=C1&CN&CN&CCC&CO&CC1=CC=C(O)C=C1&&&
CCC&CC&OC1CCC2CCC1O2&CO&CO&CC&CO&CO&CCCC=O&CN&CN&CC1=CC=C(C=O)C=C1&&&
CC1=CC(F)=CC=C1C1=CC(C=O)=C(C)N1C1=CC=C(C=O)C=N1&CN&CN^CN^C1CCC1&C1COCCN1&&&&&
N=C(N)C1=CC=C(C=O)C(C(F)(F)F)=C1&CN&CC1=CC(N)=CC=C1&CN&N&CN&CCO^CN&&CCO&&&
CN1CCN(C2=C(C(=O)C3=CC=CC=C3F)N3C=C(Br)C=CC3=N2)CC1&&&
CC(N)=O&CS&CS&CC1=CC=CC=C1F&&&
COC1=CC=C(N)C=C1OC&CN&O=CCCC(=O)C1=CC=CS1&&&
CC1=CC=CC=C1N&CN&CCC=O&CN&CN&C&C=O&&CC^NC1=CC=C2N=C(N)SC2=C1&CN&C&C=O&&CC^C1CCCCC1&&&
CCC&C=C&CCCCC&C=C&CCC1=CCC2CCCC12&C=C&CC&CS&SC1=CC=C2OCOC2=C1&&&
CCCC&CN&N&CN&CCCC(C)(C)C=O^NS^CN&O=[SH](=O)C1=CC=CC=C1&N&&&CN&&NS^COC1=CC=C([SH](=O)=O)C=C1&&&
CC1=C2C=C(N3CCCC3)C=CC2=NC=C1C=O&CN&CC1=CC(N)=NO1&&&
CC1=CC=C(C=O)C=C1&CN&C1=CC2=NC=C(C3=CC=C4C(N5CCNCC5)=NN(C5CCCC5)C4=C3)N2N=C1^CN&&C1COCCN1&&&
CO&CO&CC&CO&CCN1C(=O)C2=C(N=C(N3CCC(N)C3)N2CC2=CC=CC(OC)=C2C)N(CCC)C1=O&&&
CC1=CC=C(C)C(N)=C1&CN&O=CCN1C(=O)OC2=CC=CC=C21&&&
CN(C)C1=NC=NN2C=CC(C3=CC=C4C(C5=C[NH]C7=CC=CC=C45)=CC=C34)=C12&&&
COC1=CC=CC(C)=C1&CN&NS&NC1=CC=C([SH](=O)=O)C=C1&CN&O=CC1=CC=CC=C1Br&&&
CC1=CC=C(C=O)C=C1&CN&N&CN&CC=O^CN^CO&C1CCNCC1&CO&CN&O=CC1=CC=CC=C1&CC1=CC=C(Cl)C=C1&&&&&
COC1=CC=C(C2=NN(C(C)=O)C(C3=CC=C(OC)C=C3O)C2)C(O)=C1&CO&CC(C)C=O^C=C&&COC1=CC(C)=CC(O)=C1O&CO&CC=O&&&
CCS(=O)(=O)C1=CC=C(OC)C=C1&CN&CN&O=CCC1=CC=C(I)C=C1&&&
CC1=NN(C(=O)C2=CC=NC=C2)C(C)=C1CC1=CC=CC=C1&&&
CCC&CC&O=C1CNC2=CC(Cl)=CC=C2N1&CN&CC=O&CO&CO&&&
CCC=O&CO&CO&CC&CC1=CN(C2CC(O)CO2)C(=O)[NH]C1=O&CO&CO&CC1=CC=C(C=O)C=C1&&&
CC1=CC(C)=C(C2=NN=C(N)S2)C(C)=C1&CN&O=CC1=CC=CC=N1&&&
CC(C)O&CC&CC1COC(C)N1C1=NC=C(C=O)C=N1&CN&FC1=CC=C2[NH]C=C(C3CCNCC3)C2=C1&&&
CO&CO&NS(=O)(=O)C1=CC=C(CC=O)C=C1[N+](=O)[O-]&CN&CN&CC(C)CCC(=O)O&&&
CC=O&CN&CN^CS^CCC&CS&CN&CC1=CC=C2OCOC2=C1&NC1=CC=CC=N1&&&&&
CC1=CC=C(C(=N)N)N=C1&CN&CN&O=CCCC1=CC=CC=C1&C[NH3+]&C[NH+](C)C&&&
C=CCC=O&CN&NC1=CC=C(C2=NSN=C2N2CCCCC2)C=C1&&&
CSC1=CC=C(C)C=C1&CN&O=C1NC(=O)C2(CCCCC2)N1&&&
NN=CC1=NN(C2=CC(C(F)(F)F)=CC=C2)N=C1C1=CC=C([N+](=O)[O-])C=C1&&&
CCCCCN1C(=O)C2=C([NH]C(C3CC(C)(C)C4=C(C=C(C5=CC=C(O)C=C5)CC4=O)O3)=N2)N(CCCCC=O)C1=O&CN&CC1CCNCC1&&&
NC1=NC(NC2=CC=C(C3=CC=C(S(N)(=O)=O)C=C3)C=C2Cl)=NC=C1C(F)(F)F&&&
CC1=CC(C)=C2C(CC(CN)C(=O)O)=CN(CC3=CC=C(F)C=C3F)C2=C1&&&
CC(C)(C)C1=CC=C(C2=C(N)N3N=C(C4=CC=C(O)C=C4)C=CC3=N2)C=C1&CO&CC(C)O&CN&C1COCCN1&&&
CC1=CC=C(C)C(Cl)=C1&CN&N&CN&C^CN^C=O&BrC1=CC=C2C(N3CCCCC3)=NSC2=C1&&CO&&CO&CC1=CC=CC=C1&&&
NC(=O)C1=CC=CC(C2=N[NH]C(NC3=CC=NC=C3Br)=C2)=C1&&&
COC1=CC=CC(C2=CN(CC(=O)N=C3[NH]C4=CC(OC(F)(F)F)=CC=C4S3)C3=NC=CC=C23)=C1&&&
C=C(C)C1CCC(C)C2C3(C)C=C4COC(C4(C)C)C(O)C3C21&&&
CCCCC&CO&CCC1=C(CC2=CC=CC=C2O)[NH]C(N)=NC1=O&&&
CN1CCNCC1&CN&CC1=CN=CC(Br)=C1OC1=NC=CC=C1Cl&&&
CC1(C)CCCC2(C)OC13CC(=O)C(C)(C)C3C(O)C(N1C=NN=N1)C2C1=CC=CC=C1&&&
NC1=C(C(=O)NN=CC2=CC=CC=C2)C2=NON=C2C=C1&&&
O=C1C=CN(C2CC(O)CO2)C(=O)[NH]1&CC&CO&O=P(O)(O)OP(=O)(O)O&&&
CCC1=CC=CC(C2=NN3C(N)=NC(N4CCN(C)CC4)=C3C=C2C2=CC=C(Cl)C=C2)=C1&&&
O=C1NCC(O)C(O)CNC(=O)C2(CCCC2)NC(=O)CNC(=O)C2CNCCN2C(=O)CNC(=O)CN1&CC&CO^CC&&CCC1=CC=CC=C1^CC&&CC1=CC=CC=C1&&&
COC1=CC=C(C(C)=O)C=C1&CS&SC1=NN=C(C2=CC=CC=N2)N1C1=CC=CC=C1&&&
CCC1=CC=CC(S(N)(=O)=O)=C1&CN&CN&CC=O&CO&CO&CC1=CC(CCC=O)=CC=C1&&&
CCCC(C)C&CC&CC1CCCO1&CC&CCC&CN&CNC&&&
NC1=CC=C(C(F)(F)F)C=C1N&CN&O=CC1=CC2=CC=CC=C2[NH]C1=O&&&
COC1=CC(CC=O)=CC=C1O&CN&CN^CO^CCC&CC&CN&CN&C1COCCN1&C1COCCN1&&&&&
COC1=CC=C2OC(C)=C(CC=O)C2=C1&CN&CN&CCC1=CC=CC=C1&&&
CC1=CC=C(C=O)C=C1[SH](=O)=O&CN&C1CCNC1^NS&&NC1=CC=C(N)C=C1&CN&CCC=O&CN&CN&CC=O&CO&OC1=CC=C(Cl)C=C1&&&
CN1C(CCC(=O)O)=C(C2CC(=O)C3=CC=CC=C3O2)C2=CC=CC=C2C1=O&&&
COC=C(C=O)C1=CC=CC=C1CCCC&CO&CO^CO&&CC1=C(F)C(O)=CC=C1F&&&
C[SH](=O)=O&NS&N&NC1=CC=CC2=CC=CC=C12&&CN^CC=O&CN&NC1=CC=C(F)C(Cl)=C1&&&
CC&CO&CO&CC(C)O&CN&N&CN&&CN^CC1=CC=C(C2=CC=C(C)N=C2)C=C1&CN&CNC&&&
CO&CC&NC1=C2N=CN(C3OCC(O)C3O)C2=NC(F)=N1&CN&CC1=CC=CC(I)=C1&&&
N#CC(CC(=O)C1=CN=CC=N1)=NNC(C(=O)O)C1=CC=CC=C1Cl&&&
CCC1=CC=C(C=O)C(F)=C1&CN&C1CN(C2=NC3=C(C=C2C2CCCN2)[NH]C(C2=CC=CN=C2)=N3)CCN1&&&
CC(C)C&CC&O=C1OCC2COCC12&CC&CCC(C)C&&&
CCC&CN&N&CN&C^CN^C=O&CCC&&CN&&NC1=CC=C2CCCCC2=C1&&&
CC=O&CN&NC(=O)C1=CC=C(N)C([N+](=O)[O-])=C1&&&
COC1=CC=CC(NC2=NC(=O)CC3=CC(O)=C(O)C=C23)=C1&&&
CNC&CN&CCCCCC&CN&CN&O=CC1=CC=C(OC2=CC=C(C3=CC=CC=C3)C=C2)C=C1&&&
CC(C)C=O&CN&C1CC2(CCN1)CCNCC2&CN&CC1=CC=C(C#N)C=C1&&&
COC1=C(C)C=C([SH](=O)=O)C=C1C&NS&CC1CNC(C2=CC=C(Cl)C=C2)C(C)O1&&&
CCCCO&C=C&CCCCCC=O&CN&NC1CCOC2=CC(O)=CC=C21&&&
COC1=CC=C2C(O)=CC(C3=NC(C)=CC=C3OC)=NC2=C1&&&
O=CC1=CC(N2CCNCC2)=CC(N2N=CC=N2)=C1&CN&NC1=C(Cl)C=CC=N1^CN&&O=CCC1=CC=CC=N1&&&
CCC(C)CC=O&CN&CN^CN^O=CCCC(=O)O&CN&CN&NC(=O)CCC1=CC=CC=C1&CN&&&NC(=O)CC=O&CN&CN&NC(=O)CCC1=CC=CC=C1&&&
CC1=CC2=C(C=C1C)C(C)(C)CCC2(C)C&&&
C[SH](=O)=O&NS&CN&CC&C1=COC(C2=NOC3(CCNC3)C2)=C1&CN&C&C=O&&CN^N&CN&CC1=CC=CC(C(F)(F)F)=C1^CN&&CC1=CC=C(F)C=C1&&&
O=CC1=NOC2(CCNCC2)C1&CN&C1CCCC1^CN&&CCC1=CC=CS1&&&
CC(C)CCCCCC(C)N&CN&CN&CC(C)(C)C=O&CN&CN&O=CCCC1=CC=C(O)C(O)=C1&CN&CN&C&C=O&&CO^CO&CC1=CC=CC=C1&&&
O=C1CC2(CCNCC2)CC(=O)N1&CN&CCCC1=CC=C(Cl)C=C1&&&
CC(C)CC(N)C1=CC=C(CC(N)=S)C=C1&CN&NCC(=O)O&CN&CN&O=CCC(O)CC1=CC=CC(C(=O)O)=C1&&&
N=C(N)NC1=CC=C(CC=O)C=C1&CN&CN^CN^CCCCC(=O)O&C1=CC=C2CNCC2=C1&&&&&
O=CCN1C2=C(CCCC2)C(=O)[NH]C1=O&CN&CN&C1CCNCC1&CN&O=CC1=CC=C([SH](=O)=O)C=C1&NS&C1COCCN1&&&
O=CCC1=CC=C(C2=CC=C(O)C(O)=C2)C=C1&CN&NC1=CC=C(C2=CC=C(N)C=C2)C=C1^CO&&OC1COCC(O)C1O&CC&CO&&&
CC(C)C&CO&CO&C&C=O&&CN^CN&O=CCCC1=CC=C(NC2=CC=CC=C2)C=C1&CN&CN&O=C(O)CCC1=C[NH]C2=CC=CC=C12&&&
O=C(O)CCC1=CC=C(O)C=C1&CN&O=C1NCC2(CCNCC2)O1&CN&CC1=CC=CC=C1&&&
CC&CO&CO&C&C=O&&CN^NC1=CC=C2N=CN=C(NC3=CC=C(N)C=C3)C2=C1&CN&O=CC1=CC=CS1&&&
CCC1=CC2=C(C=C1O)C(C)(C)CCC2(C)C&C=C&CCC=O&CN&CN&CC1=CC=CO1&&&
COC1=C(C2=NC3=CC=CC=C3[NH]2)C=CC2=CC(C=O)=C(O)C=C12&CN&NC1=CC=C(F)C=C1&&&
CCCN1C=NN=C1C&CN&CN&CC1=NN(C(C)(C)C)C(C=O)=C1&&&
O=CCN1C(=O)N2CCCNC2C(=O)C2=CC=CC=C21&CN&CN^CN^CC1=CC=C(S(=O)(=O)O)C=C1&CC1=CC=CC=C1^CC&&&&CC1=CC=C(O)C=C1&&&
CC(C=O)C1=CC=C([N+](=O)[O-])C=C1&CN&C1=CC=C(N2CCNCC2)C=C1&&&
CCC1=CC=C(OC)C=C1&CN&CN&CC=O&CS&NC1=NN=C(S)S1&&&
O=CCCC1=CC=C2CNCCC2=C1&CN&CN^CN^O=C(O)CCC1=CC=C(F)C(F)=C1&C1CCCCC1&&&&&
CCC&CS&O=C1C2=C(N=C(S)N1C1=CC=CC=C1)C1=CC=CC=C1[NH]2&&&
CN1C(N)=NC(C2=CC=C3CCC3=C2)=C(C2CCCNC2)C1=O&CN&O=CCC1=CC=CC=N1&&&
CC&CO&CO&CN1C(C2=NC(N3CC(O)C4CC4C3)=NC(NC3=CC=C4C(C=O)=C(C(F)(F)F)SC4=C3)=N2)=N[NH]C1=S&&&
CC1=CC(C#N)=CC=C1&C=C&O=C1COCC=C1CC1=C[NH]C2=CC=CC=C12&&&
C=O&C&CN&C1CCNCC1^CC^CN&C1CCCCCC1&NC1=NC=CC(N2CCNCC2)=N1&&&CN&C&C=O&&CO^CO&CC(C)C&&&
C=C(C)Br&&&
CC1CCNCC1&CN&CCCC&CN&NC1=NC=CC=C1NC1=NC2=CC(C3=CC=C(F)C=C3)=CC=C2C2=CC(Cl)=CC=C12&&&
CC(C)CC(=O)O&CN&NS&NC1=CC=C([SH](=O)=O)C=C1&CN&C&C=O&&CN^C1CNCCN1&CN&C&C=O&&CO^CO&CC1=CC=CC=C1&&&
CC(C)CN1N=CC2=C(N3N=C(C4=CC=C(Cl)C=C4Cl)C(C=O)=C3N=C2)C1=O&CN&CN&CC1=CC=C(F)C=C1&&&
COC1=CC=C(CC(C)=O)C=C1&CO&CO&CC(C)CC=O&CN&NC1=CC=CC=C1&&&
COC1=CC(NC2=CC=C3[NH]C(=O)C=CC3=C2)=CC(OC)=C1O&CN&CC(O)C(F)(F)F&&&
N#CC1=C(N)C2=CC=CC=C2NC1=O&&&
CCCC&CN&COC1=CC=CC=C1N1CCNCC1&&&
CC1=CC=C([SH](=O)=O)C=C1C&NS&C1CNCCN1&CN&O=CCCC=O&CN&C1COCCN1&&&
COC1=CC(=O)C2=C(C1=O)C(C)=C1C(=O)CC3(C)C(O)CCC12C&&&
COC1=CC=C(C)C(OC)=C1&CN&CN&C&C=O&&CC^C1CCNC1&NS&CC1=NOC(C)=C1[SH](=O)=O&&&
O=C(O)C1=CN=C2C=CC(N3CCOCC3)=CC2=C1NC1=CC=C(C(F)(F)F)C=C1&CN&CCN1N=C2C=C(F)C=CC2=N1&&&
CCC&CO&CC(C)O&CN&CN&COC1=CC=C(OC)C(C=O)=C1&&&
COC1=CC=C([SH](=O)=O)C=C1&NS&CN&CCC&CN&NC1=CC=NC2=CC(Cl)=CC=C12&&&
C[SH](=O)=O&NS&NC1=CC=CC2=CC=CC=C21&&&
NC1=CC(=O)N(CCCCCCCCCCCCCN2C(=O)C=C(C3=CC=CC=C3Cl)[NH]C2=O)C=C1&&&
O=C1OC(Br)C2=CC=CC=C12&&&
COC1=CC=C2C(Br)=C(C)C=CC2=C1&C=C&CC1=CC=C2NCC3CCN4CCC23C1C43&&&
CS&CS&CCCC=O&CN&CN^CN^O=CCC1=CC=CC=C1&CN&CN&O=CCCC1=CC=CC=C1&C1CCC2NCCC2C1&CN&&&CN&NC(N)=NCCCC=O&CN&CN&NC(=O)CCC1=CC=CC=C1&&&
CC(C)CC1=CC(CC2=CC=CC=C2)=CC(I)=C1O&&&
CC&CN&O=C1NC(=O)C2(CC(Cl)C(O)C(O)C2O)N1&CN&CC1=CC=CC=C1&&&
COC1=CC=C(C(C)=O)C=C1&C=C&O=C1CSC(=NC2=CC=CC=C2F)N1C1=CC=CC=C1&&&
CCC&CN&N&CN&CCCCCCC^CN^CN&OC1=CC=C(C(F)(F)F)C=C1CCC1=NN=N[NH]1&NC1=CC=C(Cl)C=C1&&&&&
CC(N)CC1=CC=C([N+](=O)[O-])C=C1&&&
CC&CO&O=CC1=CC(C2=CN(CCC3=CC=C4N=C(O)C(C5=CC=CC=C5)=CC4=C3)N=N2)=CC=C1&CN&CN&CCC(C)C&&&
N=C(N)C1=CC=C(S(N)(=O)=O)C=C1&CN&C&C=O&&CN^NC1=CC=CC=C1&&&
CN1C(C(=O)NN=CC2=CC=NC=C2)=N[NH]C1=S&&&
COC1=CC=CC=C1NC(N)=S&CN&O=CC1=CC=CC=C1&&&
CCCCCCCC(=O)C=NNC1=NC(C2=CC=NC=C2)=CS1&&&
CC1CNCC1(C)C1=CC=C(O)C(O)=C1&CO&CC&C1CCOC1&CC&CN&NC1=CC=NC=C1&&&
CO&CO&CC&CO&OC1=CC=C2C=CC=CC2=C1C(F)(F)F&&&
CN1CCC(C2=CC=CS2)CC1&CC&C&C=O&&CN^CCC1=CN=C(N)S1&CN&C1=CC=C2NCCCC2=C1&&&
CCCCC(C#N)(CCCC1=CC=C(O)C=C1)C(C)CC&CN&CN&&&
CC1=NC=CC=C1C1CCCN1&CN&CC1=NC=C(F)C=C1C=O&&&
CO&CO&CC=O&CS&SC1=N[NH]C(C2=CC=CC=C2)=N1&&&
COC1=CC(N2C=C(N3CCNCC3)C=N2)=CC(OC)=C1OC&CN&COC1=CC(C=O)=CC(Br)=C1O&&&
CC1=CC=C(O)C=C1&CO&CCC1=CC(O)=CC(O)=C1O&&&
CC&CO&CCC1=CC=C(O)C=C1&CN&COC1=CC=C2N=C(N3CCNCC3)C(C(N)=O)=CC2=C1&&&
CC(C)(C)C1=CC=C(C=NNC(=O)CC2=CC([N+](=O)[O-])=CC=C2O)C=C1&&&
CC1=CC=CC(C)=C1N1CCNCC1&CN&O=CC1=CC=CC=C1&&&
CCCCCC1=CC=CC=C1&CN&CN&NCC=O&CN&C^C=C^C=O&CC1=CC=CC(Cl)=C1&&CC&&C1CC1&&&
C=CCN1C(S)=NC2=CC=C(C=O)C=C2C1=O&CN&CN&CC1=CC=C(F)C=C1&&&
CC(C)Cl&CC&CC1OC(=O)CCC1=O&CC&CC1=CC2=C(C=C1O)OCO2&CC&CC(C)CC=O^CC^CS&CC1=CC=CC=C1&CS&&&CC1=CC=CC=C1&&&
O=[N+]([O-])C1=CC=C2NC(NC3=CC=C(O)C=C3)=NS(=O)(=O)C2=C1&CO&CC&C1CC1&CC&CCCC&&&
CC(C)(N)C(=O)NN=CC1=CC=CN=C1&CN&CN&O=CCCC1=CC=CC=C1&CN&CN&C&C=O&&CC^C1CCNC1&CN&NC(C=O)CC1=CC=C(O)C=C1&&&
C[SH](=O)=O&NS&NC1=CC(OC2=CC=C(C3=C4C(=C(N)C(=O)[NH]C4=CC=C3)C=C2)=CC(C2=C(C(=O)O)N3CC4CC(C3=N2)N4C)=C1&&&
CC(C)CCC=O&CN&CN^CN^CC=O&CN&CN&CC(C)CCC=O&CN&CN&O=C(O)CCO&CN&&&O=CCCC1=CC=CC=C1&CN&CN&NC(C=O)CS&&&
CC1=CC=CC=C2CC3=C(C)N=C(N)S3)C2=C1&CN&CC1=CC=NC=C1&&&
CC&CO&O=CC1=CC=C(O)C=C1&CN&NC1=NC=C([N+](=O)[O-])S1&&&
CN1C=NC2=CC=CC=C2C1=O&&&
CC1=CC(C)=C(N)C(C)=C1&CN&CC=O&CN&NC(=O)C1=C(N)SC2=C1CCCC2&&&
CCCCCCCCC&C=C&CCCCCCCCCCCCCC(O)C(F)(F)C(F)(F)C(F)(F)C(F)(F)C(F)(F)C(F)(F)C(F)(F)C(F)(F)C(F)(F)C(F)(F)C(F)(F)C(F)(F)(F)F&&&
CC1(C)CCOC1&CC&CN^CO^NS(C)(=O)=O&CO&&&CC&NS(=O)(=O)C1=CC=C(N2CCOC2=O)C=C1&&&
CC(C)(C)C=O&CO&CO&COC1=CC(SC2=C(N)C(P(=O)(O)O)=CC3=CC=CC=C23)=CC=C1C&CN&C&C=O&&CO^CO&CCC1=CC=CC=C1&&&
CC=O&CO&CO&CCCCC&CO&O=CC1=CC(C2=CC=C(O)C=C2)=NC2=CC=CC=C12^C=C&&CC1=CC=C(O)C=C1&CO&CO&CCCCCC&CN&CN&CC(C)(N)C=O&&&
CO&CO&NC1=C(C=O)C2=C(CCCC2)S1&CN&C&C=O&&CC^C1CC1&&&
C=C1C(=O)OC2C=C3C(O)CC(C)CC3CC12&CO&CO^CC^CC=O&C&C=C&C=O&CC1=CC=CC=C1&&CN&&CN&&&
CCCCCCCC&CO&CO^C=C^CC=O&CC&CN&&&O=C1CSC(=O)N1&C=C&COC1=CC=C(Cl)C=C1N&&&
CCCCCCCCCCCC(=O)C=O&CN&CN&CCCCCCCC=O&CN&CN^CN^O=CCCC&CN&CN&CCCC&CN&CN&CCCC(=O)O&N=C(N)N&&&&&
NC1=NC=C(C2=CN(CC(=O)O)C3=C(F)C=CC=C23)S1&&&
CO&CO&CN(C=O)C1=CC=CC=C1C=O&CO&CO&&&
CN&CN&C&C=O&&CN^CC1=C(N2CCC3(CCCCC3)C2=O)C(=O)N2C=CC=C2S1&CO&CO&&&
CC&CO&O=CC1=CC=C(O)C=C1&CO&NC(N)=NO&CN&CCC(C)C&&&
NC1=NC2=C(S(=O)(=O)C3=CC=CS3)N3CCSC3=C2[NH]1&&&
CCC(C)CCCCCCCCCCCO&CC&C1COC2(CCCCO2)C1&CO&CO&CC1CCCCCO1&CO&CO^CO^CC1CC(C)(C)C(N2C=CC(=O)[NH]C2=O)C1&CO&&CC1OCCCC1O&&&
O=C(O)C1=CC=C(N2C(=O)C3CC=CC3C2C2=CC=CC=C2)C=C1&&&
CCC&CC&CC1CCCC2(C)C1CCC1(C)C2CC(O)C2(C)OC(C3=COC=C3)OC(=O)CC12&CO&CO&CC=O&CN&CC1CCNCC1&&&
CC=O&CO&O=C1C(O)=C(C2=CC=C(O)C=C2)OC2=CC(O)=CC(O)=C12^CO&&OC1=CC=CC=C1&&&
CC(C(=O)O)C1=CCCC1&CN&NS&O=[SH](=O)C1=CC=C2C(SC3=CC=CC=C3CO)=CC=CC2=C1&&&
CC1=CC2=CC(N)=CC=C2[NH]C1=O&CN&O=CCCC(=O)O&&&
CCCCCCCCC&CO&CO&CCC&CN&CN&O=CCN1C=CC2=C(C1)C(O)=C(C1=CC=CC=C1)C(O)=N2&&&
O=CC1=CC2=CC=CC(Cl)=C2OC1=O&CN&O=C1CNCCN1C1=CC=CC=C1&&&
O=CC1=CC=CC(O)=C1&CN&NC1=CC=CC=C1^CO&&CC1=NC=CC=C1OC(F)F&&&
O=CC1=CC=C([SH](=O)=O)C(Cl)=C1&CN&NC1=CC=C2CCNC(C3(C4=CC=NC(N)=N4)CCC3)CC2=C1^NS&&ClC1=CC=C(N2CCNCC2)C=C1&&&
CCC1=CC=CC=C1&CO&NC1=CC=C(O)C=C1&CN&CC1=CN(C2=CC=C(C=O)C=C2)N=C1&C=C&O=CCC1=CC=C(F)C=C1&CN&CN&C1CCCCC1&&&
CC1=CC=C(F)C=C1C(F)(F)F&CS&SC1=NC=NC2=C1N=C[NH]2&&&
CC(C)C=O&CN&C1CCNC1&CC&C&C=O&&CN^CN&CCC1=CC=C(F)C=C1C(F)(F)F&&&
CC1=CC=C(N)C=C1C&CN&O=CC1=CC2=CC=C(F)C=C2OC1=O&&&
CCC&CO&NC1=CC=C2OC(C3=CC=C(O)C=C3)=C(O)C(S(=O)(=O)O)=CC2=C1&CN&CC=O&&&
CCCC=O&CN&CN^CN^CCCC(C=O)CS&N&CN&CN&CN&&NS^CN^O=[SH](=O)C1=CC=CC2=NSN=C12&CC=O&&CO&&CO&CCCC&CN&CN&C&C=O&&CO^CO&CC(C)C&&&
NC1=CC=CC=C1N1CCNCC1&CN&CCCC&CN&CN&C&C=O&&CC^C1CCCCC1&&&
CN1C2=CC=C(Cl)C=C2C(=O)C2=C3N=C(F)C=C(C4=CC=CC=C4)N3N=C21&&&
O=C1NC2=CC=C(Cl)C=C2C12CNCC2O&&&
C=C1C=CC(=O)OC2C=CCCC=CC(CCC(C)CC=C(C)C3OC(O)CC4C(=O)OC(CCC(=O)C1O)C43)O2&&&
CCCCCC1=CC=C(C2=CC=CC=C2CC)C=C1&&&
O=CC1=CC=NO1&CN&CN&CC&CN&NC1=CC=CC(C2=CC=CC3=C2C(=O)O3)=C1&&&
CC(C)C&CN&CN&NC1=NC(CC=O)=CS1&CN&CC=O&CS&SC1=NC=NC2=C1C1=C(CCCCC1)S2&&&
CC(C)CCC=O&CN&CN^CN^CC1=CC=CS1&CN&&&O=CC(=O)O&&&
CC&CO&O=C1OCCN1C1=CC=C(O)C(F)=C1&CC&CC=O&CO&CO&CC&&&
CCC1=CC(Cl)=CC=C1OC&CN&CN&CC1=NC(=O)C2=CC([SH](=O)=O)=CC=C2[NH]1&NS&C1CNCCN1&CN&C1CCCCC1&&&
FC1=CC=CC(C2=C(C=NC3=CC=C([N+](=O)[O-])C=C3)SC(=S)N2C2=CC=C(Cl)C=C2Cl)=C1&&&
CCC&CC&CC1OOC2(CCCCC2)CC1O&&&
CCCCC1=NN=NN1CCCC1=NN=C(CCC2=C[NH]C3=CC(Cl)=CC=C23)O1&&&
NC1=NC=C(C2=CC=CC=N2)C(C2=C[NH]C3=CC=CC=C23)=N1&&&
O=C1C=CC(C2=CC=CC=C2)=C(C2=CN(C3OCC(O)C3O)C3=C(F)C=CC=C23)C=C1O&&&
C=C1C(O)CCC2OC(C3CCC4OC5(C)CCC(C)C5CCC43C)CCC12&CO&CO^CC^CC=O&CCC&CS&&&OC1SCC(O)C(O)C1O&&&
COC1=CC(SC2=CSC=C2C=O)=CC(OC)=C1OC&CN&CN&CC&C1CCOC1&&&
CC1=CC=C(N2N=C(C)C(C(F)(F)F)=C2C2=CC=C(C#N)C(C(F)(F)F)=C2)C=C1&&&
O=CO&CC&C1CO1&CC&C&C=O&&CN^NC1=CC2=C(CCC3=CC=CC=C32)S1&&&
CC&CO&CC1=CC=C(C=O)C2=C1C(=O)OC1=CC(O)=CC=C12&CN&NC1=CC=CC=C1&&&
CCCCCC1=CC=CC=C1&CN&NC1=NC(N)=C2C=CC=CC2=N1&&&
CS(=O)(=O)C1=CC=C2[NH]C(C3=NC4=CC(C4=CC=CN=C4F)=C(N(CC(F)(F)F)C=C4)C=C3)=NC2=C1&&&
CC1=CC(O)=CC(C)=C1CC(N)C=O&CN&C1CCNC1&&&
CC1=CC=C2N=C(NC3=CC(C)=CC=C3[N+](=O)[O-])C=C(C)C2=C1&&&
CCCC1=C(C=O)[NH]C2=CC=CC=C12&CN&CN&CC1CC2=CC(C(C)(C)C)=CC=C2N1&CN&C&C=O&&CC^C1CC1&CC&O=CO&&&
CNC(=S)C1=CC=CC(F)=C1F&CN&CCCC1=CC=CC=C1&&&
CC1(C)CCCC(C)(C)N1&CN&CC1CC2=CC=CC=C2N1&C=C&CC1=CC2=NC=CC=C2S1&&&
CC1=[N+](CCC(=O)C2=CSC=C2)CCN1C&&&
COC1=CC=C(C2NC(=O)C3=CC=CC=C3N2)C=C1&CN&C&C=O&&CN^NC1=CC=C(F)C(F)=C1&&&
CCC&CC&C1CCCCC1&CC&CN=S(=O)(NC1=CC=CC=C1)N1CCCC1&&&
ONC(=NC1CCCCC1)C1=CC=CC([N+](=O)[O-])=C1&&&
COC1=CC2=C(C=C1O)CC(C)C(C)(C)O2&CO&CO^CO^COC1=C(C)C(C)=CC=C1&CC1=C(CCC=O)C(C)=C(C=O)[NH]1&&&&&
CC&CS&OC(CC1=CC=CC=C1)C1=NC(S)=CC=N1&CO&CCCC(C)C&&&
C=CC&CN&NC(=O)C1=CC=C(N2CC3CCC(C2)N3)C(N)=C1&CN&O=CCCCC=O&CO&CO&&&
CCCC=O&CN&CN&NC(=O)CCC1=C[NH]C2=CC=CC=C12&&&
CC&CO&CC12CCC(O)N1CN(C1=NC3=C(C4=C(N)C=C5[NH]N=CC5=C4)N=CN=C3S1)C2&&&
CC=O&CN&OC1=CC(C2CCCN2)=CC(F)=C1^CS&&SC1=CC=C2CCCC2=C1&CS&CC1=NOC(C2=CC=C(F)C=C2)=C1&&&
CC(=NNC(N)=S)C1=CC=C(N)C=C1&N&CN&CC(=O)O^CN&&CC1=CC=CS1&&&
CCC(C)CC=O&CN&CN1CCNCC1^CN&&O=C1CSC(=S)N1&C=C&CC1=CC=C([N+](=O)[O-])C=C1&&&
CC1=CC=C2N=C(C)C=C(NC3=C(Cl)C=CC=C3[SH](=O)=O)C2=C1&NS&C1CCNC1&CC&C&C=O&&CN^C1CNCCN1&&&
CC&CN&C1CNCCN1&CN&CCCC&CN&C1CNCCN1&CN&CCC=O&CN&CC1CC2(CCN1)OCCO2&&&
CC(C)(C)C(=O)C1=C(N)N(CC2=CC=CC=C2)C(=O)N=C1O&CN&CC=O&CN&CN&CC(=O)O&&&
CCN1C(CO)=CN(CC2=CC=C(Cl)C=C2Cl)C1=O&CN&C1CCNC1&CC&CO&OC1=CC=C(Cl)C=C1&&&
CN1C(=O)C2=C(N=C(N3CCCC3)C3=C(C4=CC=NC=C4)C=CC=C32)N(C)C1=O&&&
CC1=CC=C(F)C(NC2=C(C)C3=C(N)N=C(N)N=C3[NH]2)=C1&NS&NC1=NC=C([SH](=O)=O)C=N1&&&
COC1=CC=C(F)C=C1C1=CC=C(C=O)N=C1&CN&CC1=C(C)C=CC=C1N&&&
CC1=CN(C)N=C1&CC&C1CNCCN1&CN&CC1=CC=C(N2CCOCC2)N=C1&&&
CC1=CC=C(C)C(C)=C1&C=C&CC(=O)C1=C2NC(=O)CC2CCC1&C&CN&NS(N)(=O)=O^CC&&CC1CCCC1&&&
CC1=CC(C(C)(C)C)=CC(C(C)(C)C)=C1&CO&CO&O=CNN=CC1=CC=C(Cl)C=C1&&&
CN1C2=CC=CC=C2NC2=C1C(=O)N(C)C(=O)N2C&CN&CC&C1C2CC3CC1CC(C2)C3&&&
CN&N&CN&CCC=O^CN^CN&CC1=CC(=O)NC1C1=CC=CC2=CC=CC=C12&O=C1CSC(=O)N1&&&&&
NCC(Cl)C1=C[NH]C2=CC=C(O)C=C12&CO&CC&CO&CO&CC&C&C1CC3CC1CO3&&CN^CN&O=CC1=CC=C(N2C=CC=C2)C=C1&&&
CC1=CC=CC(C=NNC2=NC3=CC=C(Cl)C=C3C(=O)N2NS(=O)(=O)C2=CC=CC=C2)=C1&&&
CC#N&CS&N#CC1=C(N)C=C(C#N)C(C2=CC=C(C3CC3)O2)=C1&&&
CCC1=CC=C(S(=O)(=O)CCC2=CC=CC=C2)C=C1&CN&O=C1NC(=O)C2=CC=CC=C12&&&
C=CCC&C=C&CCC=O&CO&NC(=O)C1=C(O)C2=CC=C(C3=C(O)C=CC=C3Cl)C=C2S(=O)(=O)C1=CC=C(O)C=C1&&&
NC(=NC1CCCCC1)NC1=CC=C(N)C(O)=C1&CN&O=CC1=CC=CC=C1^CN&&CC&CN&C1COCCN1&&&
COC1=CC=C(N)C=C1&CN&C&C=O&&CC^C1CCNC1&CN&COC1=CC=C(C2=CC=C(C=O)C(F)=C2)C=C1&&&
CCCC&CN&N&CN&CC1=C(F)C=C(F)C(F)=C1^NS&&NC1=CC([SH](=O)=O)=CC=C1&CN&O=CC1=CC=C(Br)O1&&&
CC(C)C&CO&CO&C&C=O&&CN^N&NC1=NN=C(C2=C([N+](=O)[O-])C=CC3=CC(N)=CC=C23)S1&CN^CN^O=CC(=O)C1=CC=CS1&CCCCCC&&&&&
CC=O&CN&CN&CC&CN&N&CN&CC1=CC=NC(C)=C1^CN&&CC1=NOC(C2CC2)=N1&&&
CC(C)(C1=CC=C([N+](=O)[O-])C=N1)[N+]1=C(C(N)=O)C=CC2=CC(N)=CC=C21&&&
CC1=CC=C(N)C=C1&CN&CC1=C(C=O)C2=CC=CC=C2N1C&&&
CC=O&CN&NC1=NC(C2CNCCO2)=NC2=C1N=CN2C1OCC(O)C1O&)C&CC&CO&&&
CC1=CC(C)=CC(CC=O)=C1&CN&CN^CN^CC(C)C=O&CN&CN&C1CCCC1&CN&&&CC(C)CCC(O)CC=O&CN&CN&C&C=O&&CO^CO&CC1=CC=CC=C1&&&
COC1=CC=CC=C1N&CN&CCCC=O&CN&CN&CCC=O&CO&CO&C&C=O&&CC^C1CCCC1&&&
COC1=CC=C(C(CC=O)C2=CC3=CC=CC=C3N(C)C2=O)C(C)=C1&CN&NC1=CC=C2OCOC2=C1&&&
O=C1NCC2NC1COC2C1=COC2=CC(O)=CC=C2C1=O&&&
CCCC&CS&NC1=NN=C(S)S1&CN&CC=O&CS&SC1=CC=CC=C1&&&
CC(C)C&CO&CO&C&C=O&&CN^CN&CCC=O&CO&CO&CC(C)CCC1=CC=CC=C1&&&
COC1=CC=C(C2=NN=C(C)O2)C=C1F&CO&OC1=CC=CC2=C1C1=CC=CC=C1[NH]2&&&
CC1CCCC2(C)CC1CCC1(O)C3=CC=C(O)C=C3CCC12C&CC&CS(=O)(=O)N1C=C(C2=CN(C)N=C2C2CCCCC2)C2=CC=CC=C21&&&
CC&CO&CO&CCC=O&CN&NOC1=NC2=CC(C3CCOC3)=NN2C(N)=C1&&&
CO&CO&C&C=O&&CN^C1=CN=C2C(=C1)CC1=C2[NH]C2=CC=CC=C12&&&
CC1=CC=C(C)C(N2CCCC2)=N1&CN&C1CCNC1^CN&&OC1(C2=CC=C(C3=CC=C4C(=C3)C=NN4CC3=CC=C(F)C=C3)C=C2)CCCC1&&&
ClC1=CC=C2[NH]C(C3=CC=NC=C3)=NC2=C1&&&
CC1CCCCN1&CN&NC1CCCCC1&&&
COC1=CC=C2C=C(C(C)(C)C)C=CC2=C1&C=C&O=C(NNCC1=CC=C([N+](=O)[O-])C=C1)C1=CC=CC=C1&&&
O=CC1=CC=C2SC(NC3=CC=C(F)C(F)=C3)=NC2=C1&CN&C1COCCN1&&&
CNC1=CC=C(OC)C=C1&CN&CC(C)(C)C1=CC=C(CC=O)C=C1&CC&O=C1OOCC1O&&&
CCCCC1=CC=C(C)C=C1&CN&CN&CC(O)CCC1=CC(F)=C(F)C(F)=C1&CN&CN&O=CC1=C(F)C=CC=C1F&&&
COC1=CC=C2C(=O)OC(C3=CC=C(F)C=C3)=CC2=C1&&&
CSC1=CC=CC(N)=C1&CN&C&C=O&&CC^C1CCNCC1&NS&COC1=CC=C([SH](=O)=O)C=C1&&&
COC1=CC2=C(C=C1C=O)CC1(C)C2CCC2=CC(O)=C(C3=NCCS3)C=C21&CO&CO&CC1=CC=CC=C1&&&
NC1CCCC1&CC&C&C=O&&CN^NC1CCC2=CC(C(F)(F)F)=CC=C21&&&
COC1=CC2=C(OC=C2)C(C=O)=C1C=O&CN&CN^CN^CCCCCN1N=CC2=C1C1=CC=CC=C1[NH]2&C1COCCN1&&&&&
CO&CO&CC(C)N1N=CC2=C1N=C(NC1=C(C=O)C=NC3=C1N=CN3C(C)=C)N=C2&&&
CC1=CC(=O)OC2=CC(O)=CC=C12&C=C&CC1=CC=C([N+](=O)[O-])C=C1&&&
CC1=CC(O)=C2C(O)=C(C)C(=O)OC2=C1&CO&CC(C)O&CN&C1=CC=C(N2CCNCC2)C=C1&&&
NC(=O)C1=CC=CC(N2CC3=C(C2=O)C2=CC=CC(Cl)=C2N3CC2=CC=C(Cl)C=C2)=C1&&&
CC(C)C&CN&N&NC1=CC=C(F)C(C(F)(F)F)=C1&&CN^NC1=NC=C(C=O)S1&CN&C1CCNCC1&CN&C1CCNCC1&CN&O=CC1=CC=CC=C1&&&
CC1=CC=C(C=O)C=C1C&CN&CN&C1C2CC3CC1CC(C2)C3&&&
COC1=CC(NC2=NC=CN3C(C4CC4)=C(N)N=C23)=CC=C1Cl&&&
CCCCC1=CC=C(C2=C(C3=CC=C(F)C=C3)SC(C(=O)O)=N2)C=C1&&&
CC(C)(C(O)CC1=CC(Cl)=CC=C1OC(F)(F)F)C1=CC=C(O)C(Cl)=C1&CO&CC1=CC=C2C=CC=CC2=N1&&&
CO&CO&CC1=CC2C(C)C(O)C(O)C23OC(=O)C2CC1C3C(C)C(=O)C2(C)CCCCC2(C)C(O)C1&&&
CS&CS&CCCC(=O)O&CN&NS&O=[N+]([O-])C1=CC=CC2=CC([SH](=O)=O)=CC=C12&&&
CCC#N&CN&N&NC1=CC=CC(F)=C1&&NS^O=[SH](=O)C1=CC=C(Br)C=C1&&&
CC&CN&N&CN&O=CC1=CC(Br)=CC(Br)=C1^CN^C=C&CC&CC(=O)O&&&&&
NS(=O)(=O)C1=CC=C(N2N=C(C(=O)O)C3=C2C2=C(S3)N(C3=CC=C(F)C=C3)N=C2SC2=CC=CC=C2)C=C1&&&
COC1=CC(NC2=NC=NC3=CC(Cl)=C(N)C=C23)=CC=C1C(C)=O&CN&CC(C)C1=CC=C(Cl)C(C(C)C)=C1&&&
O=CC1=CSC2=CC=CC=C12&CN&NC1CCC2=CC(O)=CC=C21&&&
CCC(O)(C=O)C(F)(F)F&CN&O=C1NS(=O)(=O)C2=CC=CC=C12&&&
CC1=CC=C(O)C=C1&CO&CC&C1CCNCC1&CN&CCCCC&CN&O=C1CNCC2=CC(O)=CC(O)=C2N1&&&
ONC(=NC1C(C2=CC=C3[NH]C4=CC(Cl)=CC=C4C3=C2)=NC(C2=CN(C3OCC(O)C(O)C3O)N=C2)=C1C1=CC=CS1&CC&CO&&&
CCO&CN&FC(F)(F)C1=CC=C(N2N=C(C3CC3)N=C2C2=CC=NC=C2)N=C1&&&
CC1=NN(C)C(C=O)=C1&CN&N#CC1CCCN1^C=C&&OCC1C2=CC=CC=C2CN2C1=NC1=CC=CC=C1C2=O&&&
CCC=O&CN&CN^CN^O=CC1=C(F)C=CC=C1F&CN&&&CC&CS&CS&O=CC1=CC=C(N2CCCCC2)N=N1&&&
NC(C#CC1=C(F)C(F)=C(F)C(F)=C1F)C1=CN=NN1C1=CC=CC(Cl)=C1&&&
CC&CO&CO&NC1=C(C=O)C=NN1CC=O&CN&O=CC1=CC=CO1&&&
CC1=NC2=NC(N)=NC(C)=C2C(C)=C1CC1=CC=CC=C1&&&
CCCCCCCCCC(=O)C=O&CO&CO&CN1CC(Br)C(C)(Br)C(C)(Br)C1=O&&&
CCC&CN&NC1=CC(C(F)(F)F)=CC=C1N1CCOCC1&&&
CCC1=CC=C(F)C(C2=CSC(N)=C2C(=O)C2=CC=CC([N+](=O)[O-])=C2)=C1&&&
O=C(O)CCCCC1=CC=CC=C1&CN&CN&[CH2-]C1=CC=C(C2=CC=C3C(NC4=CC=CC=C4)=C(C=O)SC3=C2)C(Cl)=C1&[CH2-]S&C1CN2CC[NH+]1CC2&&&
C[SH](=O)=O&NS&FC(F)(F)C1=CC=C(S(C23CNCC2CO3)C=C1&&&
CC1=CC=C(C)C(Br)=C1&CN&N&CN&C^CN^C=O&CCC(C)C&&CN&&NC1=CC(O)=CC(C(F)(F)F)=C1&&&
COC1=CC=C(C2=NC(C)=CO2)C=C1I&CN&NC(N)=S&N&CN&CCC1=CC=CC=C1^CN&&CC1=CC=CC=C1&&&
CN1CCNCC1&CN&CCCC1=NN=C(CC2=CC=CC=C2)N1CC1=CC=C(C2=CC=CC=C2[SH](=O)=O)C=C1&NS&CN&CC=O&CN&C1CCNCC1&&&
CC1=NN2C(=O)N(CC(N)C3=CC=CO3)N=NC2=C1CN1C=C([N+](=O)[O-])N=N1&&&
O=S(=O)(CC1=CC=C(Cl)C=C1)C1=C2N=C(N3CCNCC3)[NH]C2=CC=C1&&&
COC1=CC=C(C)C=C1&CN&CN&C&C=O&&CC^C1CC2CCC1OO2&CO&CO&CC1=CC=CC=C1&&&
CCC&CO&NCCC1=CC=C(O)C=C1&CN&CCC(=O)NO&&&
CCC(N)C=O&CN&CN&O=C(O)CCC(=O)O&&&
CC(C)C1=CC(=O)NC(C)(C)C1&C=C&CC1=CC=C2C(=C1)CCOC21CCCCC1&&&
COC1=CC=C2C(=C1)[NH]C(CC=O)=N2&CN&C1CCNCC1&CC&C&C=O&&CN^FC(F)(F)C1=CC=C2SC3=CC=CC=C3NC2=C1&&&
CCN1N=C(C)N(C2=CC=C(N)C=C2)C1=O&CN&O=CC1=CC=C(N2C=CC=N2)C=C1&&&
COC1=CC=CC2=C1OC(C1=CC=CC=C1)C1=C2OC(C2=CC=CC=C2)=CC1=O&&&
CC(C)C&CO&CO&C&C=O&&CN^OC1=CC=C2CNCCC2=C1&CC&C&C=O&&CN^C1=CC=C2NCCC2=C1&&&
COC1=CC=CC=C1N1C(S)=NN=C1CC1=CC=CC=C1&CS&CC=O&CN&NC1=CC=CC(N)=C1&CN&CC=O&&&
CC1=C(C)OC(C2=CC=CC=C2)=N1&CO&CC(=O)O&&&
CC(C)CC1=NN=C(N)S1&CN&C&C=O&&CN^CN&C1CCCC1&&&
O=C(CC1(O)C2=CC(Br)=CC=C2OC2=NC(NC3=CC=CC(Br)=C3)=NC(N3CCNCC3)=N2)C2=C1C=CO2&&&
O=CC1=CC=C2OCCOC2=C1&CN&CN&O=CCCC1=NN=C2C=CC(N3CCCC3)=NN12&&&
CO&CO&CC&CN&CN&O=CC1=CC=C2C(=O)N3CCCC(C3)C2=C1&&&
CC#N&CS&CS&CCC(C#N)C#N&CN&NS^CS^O=[SH](=O)CC1=CC=CC=C1&SC1=CC=CC=C1&&&&&
CCCC=O&CN&CCC1=NOC(C2CCCNC2)=N1&CN&C1COCCN1&&&
CC(C)C&CN&N&NC1=NC(7C2=CC=CC(C(F)(F)F)=C2)=C(N2CCNCC2)S1&&CN^CC(C)C&&&
CCC=O&CN&CN^CN^O=CC1=CC=CC=C1F&CN&&&CC&C1C2CC3CC1CC(C2)C3&&&
CC1CCCN1&CC&C^CN^C=O&CCC&&CN&&NC1=CC=C(F)C=C1&&&
O=C1N=NC2=C3C=C(O)C=CC3=C3C=CC=CC3=C2O1&&&
CC1=CC=CC=C1C&CN&NC1=NC=CC(C2=CN=C3C(C(=O)NO)=CC=CN23)=N1&&&
CCC&CN&C1CNCCN1&CN&C^CC^C=O&CCO&&CN&&NC1=CC=CC(OC2=CC=CC=C2)=C1&&&
N#CC1CCCCN1&CN&C&C=O&&CC^C1CCNC1&CN&O=CC1=CC=C(F)C=C1&&&
CCCC1=CC=C(C2=CC=CC=C2)C=C1&CN&NC1=CC=NC2=CC(Cl)=CC=C12&&&
CC1=CC=C(C=O)S1&CN&NCCC1=CC=C(N)C=C1&&&
COC1=CC(C=O)=CC(OC)=C1&CN&CN&CC&CN&CCC1=C(N)N2C=CC=C(O)C2=N1&CO&CN1CCNCC1&&&
COC1=CC=CC=C1N1CCNCC1&CN&CCC=O&CS&SC1=N[NH]C2=CC(C(F)(F)F)=CC=C12&&&
CC&CO&O=CCC1=CC=C(O)C=C1&CN&CN^CN^O=CCC1=CC=C(O)C=C1&CN&CN&CC1=CC=C(Cl)C=C1&CN&&&CCC=O&CN&C1CCNC1&&&
CC&CO&CCC1=CC=C(O)C(O)=C1&CN&CCC1=C2[NH]C=C(CC)C2=C(C)C=C1^C=C&&CCC&C=C&CCC&&&
CN1C(=O)C2=CC=C(C=O)C=C2N(C)C1=O&CN&CN&CC&CN&C1CCNC1&&&
O=C(NN=CC1=CC=CC=C1)C1=CC=C2N=C(C3=CC=CC=C3)SC2=C1&&&
CCCCCCCCCCCCCCCC1=C(C)C(=O)C2=CC=CC(O)=C2C1=O&CO&CC(=O)O&&&
CC1=C(C)C2=C(N=CN(C3OCC(O)C3O)C2=O)S1&CC&CO&&&
CCCC&CN&N&CN&CC^CN&&CC1=CC2=CC=C(Cl)C=C2[NH]C1=O&&&
CC1=CC2=CC=CC=C2N1C&C=C&CC=O&CN&OC1CC2NCCC2C1&&&
COC1=CC2=NC(N3CCNCC3)=CC(C)=C2C=C1OC&&&
C#CCC(C)CC=O&CN&CN^CN^NCCCCC=O&CN&CN&CC=O&CN&CN&CC&CN&CCC(N)C=O&O=CCCC1=CC=C(O)C=C1&&&CN&CN&NC(=O)CCC1=C[NH]C2=CC=CC=C12&&&
CC&CO&CC(C)(O)C#CC1=C(C#N)C2=C(CC(C)(C)CC2=O)C(C#N)C12C1=CC=C(O)C=C1CS2&&&
CCC&C=C&CCCCC&C=C&CCCC1=C(O)C=CC2=C1OC(=O)C1=C2CCC(C)(C)O1&CO&CO&&&
O=C(O)CC1=CC=CS1&C=C&CC1=CC=C(C2=CC=C(O)C(C(=O)O)=C2)O1&&&
CC=O&CN&CN^C=C^C1CCNCC1&CC1=CC=C(O)C(O)=C1&CN&&&O=CC1=CCCC1&&&
COC1=CC=C(N)C=C1[SH](=O)=O&CN&C^NS^C=O&CNC&&CN&&CN&CC1=CC=CC(Cl)=C1&&&
COC1=C(I)C=CC(C2=N[NH]C3=CC(N)=NC=C23)=C1I&CN&CC=O&&&
CC&CN&CN&CCC=O&CN&COC1=CC=C2N=CN=C(C3=CN=C(N)C(N)=C3)C2=C1&NS&C[SH](=O)=O&&&
OC1=C2N=CN(C3OCC(O)C3O)C2=NC=N1&CC&CO&&&
CCCCCC(C)C=O&CN&NC1=NC2=CC=CC=C2[NH]1^C=C&&CCNC1=CC=NC2=C1CNCC2&CN&C1CNCCN1&CN&CC1=CC=CC=C1&&&
CCC1=C(O)C=CC=C1C&CN&CN&COC1=C(OC)C=C2[NH]C(C=O)=CC2=C1&&&
N=C(C1=CC=CC=C1)N1N=C(C(F)(F)F)CC1C1=CCCC1&&&
CC1=NN(C2=CC=C(C3=CC=CC=C3C#N)C=C2)C(C2=CC=CC=C2[N+](=O)[O-])C1&&&
OC1=CC=C(Cl)C=C1NC1=NC(OC2=CC=C(C(O)CO)C=C2)=NC=C1Cl&CO&OCCCCO&&&
COC1=CC(C(F)(F)F)=CC=C1CCC=O&CN&NC1=NN=C(CCCC2=NN=N[NH]2)S1&&&
COC1=CC=C(N2N=C(C(F)F)C3=C(NN=C(S)N3C)C2=O)C=C1&CS&CC=O&CN&C1CCNC1&&&
COC1=CC=CC=C1NC1=NC(=O)CS1&CN&CC(CC=O)C1=CC=C(OC2=CC=C(OC(F)(F)F)C=C2)C=C1&&&
CC[N+](C)=C1C=CC=C1&C=C&ClCC1=CC=CC=C1&&&
CCl&CC&O=C1C2=C(C=CO2)N(C2=CC=C(OP(=O)(O)O)C=C2)C1=O&&&
CCC=O&CN&NC1=CC=C(O)C=C1^CN^CO&O=C1CCCCN1&CC1=CC=CC=C1&&&&&
CCCC&CC&O=C1C2CNCCC1CC2&&&
CN1CCNCC1&CN&CC1=C(C2=CC=C(C(F)(F)F)C=N2)SC(C2=CC=C(Cl)C=C2)=N1&&&
C=CC=O&CN&CC1=CC(=O)OC2=CC(N)=CC=C12&CO&CC1=CC(O)=CC(C)=C1C&&&
CC=O&CO&CO&CC&O=C1OCCN1C1=CC=C(O)C=C1&CO&OC1CCCCC1&CO&CO^CO^OC1COCC(O)C1O&CO^CC^CC&CC1OCC(O)C(O)C1O&CO&CO&&&&&&&CO&&&
CCC1=CC=C(S(N)(=O)=O)C=C1&CN&CN&C&C=O&&CC^C1=CC=C2CNCCC2=C1&&&
N=C(N)N&CN&CCC&CC&O=C(O)C1=NN(C2=CC=C(F)C(F)=C2)C(C2CC2)=C1&&&
CO&CO&CCC&CN&NC1=NC(NC2=CC=C(OC3=CC=CC=C3)C=C2)=CC(N2C=C(CC(C)C)N=N2)=N1&&&
CC1=CC(N2CCCCC2)=CC=N1&CN&C1CSCCN1&&&
CC(C)(CCCCN1C2=CC=C(F)C=C2C2=CC(C(=O)O)=CC=C21)C(C)(C)C(O)C=O&CN&CN&CC&CN&C1COCCN1&&&
COC1=CC2=C3C4=C(CCO4)C(=O)OC3=CC=C2C(=O)N1C&CN&N&CN&&CN^CCC1=CC=C(OC)C(OC)=C1&CN&C1COCCN1&&&
CC1=CC=C(C)C=C1&CN&CN&C&C=O&&CN^CN&CCC&CN&FC(F)(F)OC1=C(Cl)C(N2CCNCC2)=CC=C1&&&
O=C1NCCCC1O&CC&CN&NC1=CC(Cl)=CC=C1CC1=CC=CC=C1&&&
CC1=CC(C)(C)NC2=CC=CC=C12&CN&O=CCCC1=CC=CC=C1&&&
COC1=CC=C(C2=C(C)C=C(C)C=C2C)C=C1&C=C&COC1=CC(C2CCN(C)CC2)=CC=C1O&CO&C1CCC1&&&
CC1=CC=C(N2N=NN=C2S)C=C1&CS&CC=O&CN&C1=CC=C2NCCC2=C1&&&
O=C1[NH]C(=O)N(C2OCC([SH](=O)=O)C2O)C=C1F&NS&CN&NC1=CC=C(C2=CC=CC=C2S(N)(=O)=O)C=C1&&&
COC1=CC=C(CN2C=NC3=CC(C4=CC=C(N)N=C4)=CC=C3C2=O)C=C1&&&
CCCCCCC&C=C&CCCCCCCCCC=O&CO&CO&CC(C)C&&&
CCC(C)CCCCC(C)C(=O)O&CO&O=C1C=C(C2=CC=C(O)C=C2)OC2=CC(O)=CC(O)=C12&&&
NC1=NC2=CC=C(C3=CC=C(C4=CC=C(C(F)(F)F)N=C4)C=C3)C=C2C2=CC=CC=C12&&&
CC1=CC=CC(C=NNC2=CC(C(C)(C)C)=NC3=NC=NN23)=C1&&&
CCP1(=O)OCNCC(C)CN(C)C=CCCCCCCCCC(=O)C2CC2CC(=O)O1&&&
CC1=CC(C2=N[NH]C3=CC(N)=NC=C23)=CC=N1&CN&C&C=O&&CN^NC1=CC=C2OCCOC2=C1&&&
CCC1=CC=C(C=O)C=C1&CN&NC1=CC(Cl)=CC2=NSN=C12^CN&&C1COCCN1&&&
C[SH](=O)=O&NS&NC1=CC2=CC=C(C(F)(F)F)C=C2N=C1O&CO&C1CCCC1&CN&CN&O=CC(C1=CC=CC=C1)C1=CC=CC=C1&&&
O=CC1=CC=CC=C1&CN&CN&CCCC&CO&CC(CC1=CC=CC=C1)C1=CC=C(O)C=C1&CN&C1CCNC1&&&
CN1C2=CC=CC=C2C2(C3=CC=C1C(C)(C)CC3)N(C)C(=O)N2S(=O)(=O)C1=CC=CC=C1&&&
O=C(O)CC1=CC=CC=C1CN1C=C(Cl)C(Cl)=N1&&&
CC&CN&CN&CC(C)C=O&CO&CO&O=CCO&C=C&COC1=CC(CC2=C[NH]C3=CC=C(OC)C=C23)=CC(OC)=C1OC&&&
CC1=CC(O)=C2C(=O)C(O)=C(C3=CC=C(O)C=C3)OC2=C1&&&
CC#CCC&CN&C1CNCCN1&CN&CCCC1=CC=C(C2=CC=C(OC)C=C2)C=C1^CC&&CCC&&&
O=[SH](=O)C1=CC=CC2=CC=CC=C12&NS&C1=CC=C2C(=C1)C1(CCNCC1)C(N1CCNCC1)C1=CC=CC=C12&&&
CC&CO&CC1=NN(CC2=NN=C(C3=CC=CC=N3)O2)C(C)=C1&&&
CN1C=C(C2=NC(CC#N)=C(N)O2)C=N1&CN&C1COCCN1&&&
CC&CN&N&CN&CC^NS&&N#CC1=CC(C2=CC([SH](=O)=O)=CC=C2)=C(O)C2=CC=CC=C12&&&
CCCC1=CC=C(C(=O)O)C=N1&CN&CN&CC1=CC(C2=CC=C(C(F)(F)F)C=C2)=NN1CC=O&&&
CC=O&CN&NC1=CC=CC=C1S(=O)(=O)O&&&
NC1=NC=C(C2=CC=C(C3=CC=C([SH](=O)=O)N=C3)C=C2F)C=N1&NS&CN&C1CCOCC1&&&
CC(=O)C1=C(C)N(O)C2=CC(N)=CC=C12&CN&O=CC1=CC=C([SH](=O)=O)C=C1&NS&NC1=CC=CC=N1&&&
CC&CO&CO&CC&C&C1CC1&&CC^CC1=NOC(C(C)C)=N1&&&
CC1=CC=C2N=CN(CC=O)C(=O)C2=C1&CN&C1COCCN1&&&
O=CCCC1=C[NH]C2=CC=CC=C12&CN&NC1=CN=C(C2=CN(CC3=CC=CC=C3Cl)N=C2)N=C1^CO&&CO&CC12CCCC1C1CCC3=CC(O)=CC=C3C1CC2&&&
O=C1C(N2C(=O)C=CC2C2=CC=CC=C2)=C(N2CCCCC2)C(=O)C2=C1C(C(=CO)=CC1=C2OC(C1=CC=CC=C1)=CC=C1C1=CC=CC=C1O&CO&CC1=CC=CC=C1&&&
O=CC1=CC(F)=CC(F)=C1&CN&CN&CC&CN&CN&CC(F)(F)F&&&
CC(=O)S&CS&O=C(O)CC1=CSC=C1&&&
CNC&CN&CCN1C=CC2=CC3=CC=C(O)C=C3N=C21&CO&CC1=CC=CN=C1&&&
CC1=CC(C)=C2OC(C=O)=C(O)C(=O)C2=C1&CN&CN&CC1=CC=CO1&&&
CC1=CC=C([SH](=O)=O)C=C1&NS&N&CN&&CN^CC&CC1CNS(=O)(=O)C2=CC=C(F)C=C2OC1&CN&CCCO&&&
CC1=NC(C2=CC=CC=C2F)=C(C=O)S1&CO&CO&CC=O&CN&NC1=CC=CC(C(=O)O)=C1&&&
O=CC1=CC=CN(CC2=CC=CC=C2)C1=O&CN&NC1=CC=C2OCCOC2=C1&&&
CC1=CC=CC(C)=C1&CN&CN&CC=O&CO&CO&O=CCCCCCCC=O&CN&NC1=CC=CC(C(F)(F)F)=C1&&&
C=O&C&CN&NC1=CC=C(F)C(F)=C1^CN&&C1C[NH+]2CC[NH+]1CC2&&&
CC1=CC(C)=C2N=C(N)SC2=C1&CN&O=CC1=CC(Cl)=CC(Cl)=C1O&&&
CC&CN&CN&CCC&CN&CN&CC(C)(C)CC=O&CN&CN&NC1=CC=C(CC=O)C=C1&CN&O=CCC1=CC=CC=C1&&&
CC(C=O)CN(O)C=O&CN&CN&CCC=O&CO&O=[N+]([O-])C1=CC(Cl)=C(O)C(Cl)=C1^CN&&NC1=CC=C2[NH]C(N)=NC2=C1&CN&C1CCCCCC1&&&
C1=CC=C(C2(C3=CC=NC(C4CCNCC4)=C3)CCN(C3=NC=NC4=C3C=C[NH]4)CC2)C=C1&&&
COC1=CC=C(N)C=C1&CN&C&C=O&&CN^N&CN&CCC=O^CN^CN&CC&C1CCCNCC1&C1COCCN1&&&&&
CCC1=NC2=C(N)N=C(O)C=C2N1C&CO&O=P(O)(O)O^CO&&OC1COCC(O)C1O&CC&CO&&&
C#CC&CN&CN&CC1=CN=C(C2=CC=CC=C2)C=C1C&&&
COC1=CC=C2C(=C1)C(C(C)=O)=CN2S(=O)(=O)C1=CC(C=O)=CC=C1&CN&CN&CC&CN&C1COCCN1&&&
CN1C(=O)C2=C(N=C(CC=O)[NH]2)N(C)C1=O&CN&N=C(C1=CC=C(C2=CC=CC=C2)C=C1)N1CCNCC1&&&
CC(CC(=O)O)C1=CC=C(O)C(O)=C1&CO&CC1=CC=C2OCOC2=C1^CO&&OC1COCC(O)C1&CC&CO^CO^CO&CO&OC1COCC(O)C1O&CC1=CC=CC2=CC=CC=C12&CC&&&CO&&&
CCCCN&CN&CN&CN1C2=CC=C(O)C=C2C2=CC(C=O)=CC=C2S1(=O)=O&&&
COC1=CC=CC=C1N1CCNCC1&CN&CCCCC1=CC=CC=C1&&&
COC1=CC=C(C(C)C2=CC(OC)=C(C(C)C)C(OC)=C2)C=C1&CN&CC1(C)CC(=O)C2=C(C1)NC(=O)C2&&&
CC1=C(F)C(Cl)=CC(F)=C1N1CCNCC1&CN&O=CC1=CC=CC=C1F&&&
NC1=CC=CC(N)=C1&CN&CCN1C=C(C(=O)NNS(=O)(=O)C2=CC=C([N+](=O)[O-])C=C2[N+](=O)[O-])C(=O)C2=CC(C=O)=CC=C21&&&
IC1=CC=C(C2OC3=CC(Cl)=CC=C3CC2C2=CC=CC=C2)C=C1&&&
CCC&CO&CO&CCCCN1C=C(C=O)C=N1&CN&N&NC1=NC=CC=N1&&CN^CCC&&&
CC(C)CCC1=NC2=CN=C(NC3=CC=C5[NH]C(C6CCCCCC6)=NC5=C3)N=C2N1CC1=CC=CC=C1&&&
CSC(N)=NC1=CC=C([N+](=O)[O-])C=C1&&&
CO&CO&CC1CCC=CC(=O)NN(C)CC(O)C(C)C=CCC(=O)O1&CO&CO^CO^O=CCBr&CO^CO&&O=CCCC1=CC=C(C#CC2=CC=CC=C2)C=C1&CO&&&O=CC1=CC=CC=C1&&&
CC=O&CN&CN^CN^C1CCCC1&NC1=NC=CC=C1OC1=CC=CC(CO)=C1&&&&&
CC&CN&CN&CC(=O)C1=C(C)N(C2=CC=CC(Br)=C2)C(C(=O)CC=O)=C1&&&
CCC1=C(O)C=CC(C(C)=O)=C1O&C=C&CCCCCCC(C)C&&&
CCC1=CC=C2OC(C=O)=C(C)C2=C1&CN&NC1=CC(Cl)=CC(Cl)=C1&&&
CCC1=CC=CC(C(F)(F)F)=C1&C&CO&OC1=CC=CC2=CC(O)=CC=C12^CN^CO&CN&CCC1=CC(C(F)(F)F)=CC(C(F)(F)F)=C1&C&&&C=O&&CN^CN&C1CCCCCC1&&&
O=C(CCC1OC(=O)C2=CC=CC=C21)C1=CC=CN=C1&&&
NNC(=O)C=O&CN&NC1=CC=C(C(F)(F)F)N=C1^CN&&CC1=CC=C(C(F)(F)F)C=C1&&&
CCC&CC&CN1CCC(C2=CC(C3CC4CC(C3)CN4)=CC=C2)CC1&CC&O=CO&&&
CO&CO&CC1CCC(O)CO1&CO&COC1=CC=CC=C1O^CC&&CO&&&
CC1=CC=C(Cl)C(C2=NN(C(C)C)C3=C2C=NC3)=N1&CN&C1CCNC1&&&
CC#CC1(O)CCC2C3CC=C4CC(O)CCC4C3CCC21C&CC&C&C=O&&CN^CN&CCO&&&
CNC1=NC(NC2=CC=CC=C2C=O)=C2OC3=CC=CC=C3C2=N1&CN&CN&C&C1CCCCC1&&CC^C&C=O&&CN^CN&C&CC1=CC=CO1&&CC^C1CCCC1&&&
CO&CO&C1CCCCC1&CC&CN&CN&C&C=O&&CC^CCN1N=NC(C2=CC=CC=C2)=N1&&&
COC1=CC2=NC=CC(OC3=CC=C(N)C=C3F)=C2C=N1&CN&CC(O)CCC1=CC=CC=C1&CN&CN&C&C=O&&CO^CO&C1C2CC3CC1CC(C2)C3&&&
NC1=CC=CN=C1S&CS&CC=O&CN&CN&O=C(O)CCS&&&
CCCCCCCCC(C)(C)C1=CC(C(C)(C)C)=C(O)C(C(C)C=O)=C1&CO&CO&CC&&&
CC1=C(C)C(=O)N(C2=CC=CN=C2)[NH]1&C=C&CC=O&CN&C1CNCCN1&NS&O=[SH](=O)C1=CC=C(F)C=C1&&&
CC=O&CN&NC1=CC=CC=C1^CN&&CN&CN1C=CC=C1C=O&&&
CCC(C)CC(C)CC(C)CC=O&CN&CN&CCC(=O)O&&&
CC[N+]1=CC=CC2=CC=CC=C221&C=C&CC1=CC(C)=CC(C)=C1C&C=C&C1CC1&CC&CN&&&
CC12CCCCC1CCC1(C)OOC2C2(C)CC3C4CC5=C(N=C(O)N=C5)CC(C)(C)C4CCC3(C)C12O&&&
CCN1C(S)=NN=C1C1=CC=CO1&CS&CCC=O&CN&NC1=CC=CC=C1&&&
CC1=CC=CC=C1CC=O&CN&NC1=CC=C(Cl)C(C(F)(F)F)=C1^CN&&NC1=N[NH]C2=CC=CC=C12&&&
NC(CCC(F)(F)F)C(=O)O&&&
CCC&CN&NC1=CC=C(N)C=C1&CN&C&C=O&&CN^CN&CC1=CCOCC1&CO&CO^CC^C&CO&C=O&&&&CO^CO&CC(C)C&&&
CCCC(C)(CCC(N)C=O)C(C)(C)O&CN&CN&CCCCCC=O&CN&NC1=CC=C([SH](=O)=O)C=C1^NS^NS&C1CCNC1&CN&&&CC1=CC=C(Cl)C(Cl)=C1&&&
CCC&C=C&CCCCC&C=C&CCC&&&
CC1=CC=C(C=O)C=C1&CN&NC1=CC=C(C=O)C=C1&CN&CN&CCCO&&&
COC1=CC=C(C2=C(C(=O)NNC(=O)C3=CC=C4NC(C)(C)C(C)(C)C4=C3)SN=N2)C=C1&&&
CCC&CO&CO&CCN1C(S)=NC2=C(SC=C2C)C1=O&CS&CC=O&CN&C1COCCN1&&&
COC1=CC(C)=CC(OC)=C1OC&CN&C1CCNCC1&CN&CN&O=CC(O)C1=CC=C(F)C=C1&&&
COC1=CC=CC=C1N1CCNCC1&CN&CCCC&CN&O=C1NC(=O)C2CC=CCC12&&&
CC(C)CCN1C(=O)C2=C(C=CS2)N2C(CCCCC3=CC=CC=C3[N+](=O)[O-])=NN=C12&&&
CN1CCCC1&CC&C&C=O&&CN^C1CNC1&CN&O=CC1=CC2=C(S1)C1=CC=CC=C1OC2&&&
O=CC1=CSC=C1N1C=NN=N1&CN&CN&CC&CO&OC1=CC=CC(N2C=CC=C2)=C1&&&
CCC(=O)C=O&CN&NC1=CC=CC([SH](=O)=O)=C1^CN^NS&NC1=NC=CC=N1&C1CCOCC1&&&&&
COC1=CC=CC=C1N1N=C(C=O)C2=CC=CC=C2C1=O&CN&CN1C(=O)CNC2=CC(N)=CC=C21&&&
CS&CS&CCCC=O&CN&NC1=CC=C(O)C=C1^CN&&CN&CC(O)CN1C=C(C2=NC3=CC=CC=C3S2)C2=CC=CC=C21&&&
CC1=NN(CC2=CC=CC=C2)C(N)=C1&CN&O=CCC1=CC=CC=N1&&&
CC(CO)CCCCN1C=C(CCC2=CN(CC3=CC=CC=C3)C(N)=N2)C(=O)C2=CC(F)=C(F)C=C21&&&
COC1=CC(NC2=CC([N+](=O)[O-])=CN=C2N)=CC2=C1[NH]C=N2&CN&O=P1(OC2=CC=CC=C2)OCCCC1^CN&&C1CCNC1&&&
N#CC(C=O)=C(N)SC1=CC=C([N+](=O)[O-])C=C1&CN&CN&CCC(C1=CC=CC=C1)C1=CC=CC=C1&&&
CC1=CC(C(C)(C)C)=NN1C1=CC(C(F)(F)F)=NC2=CC=CC=C12&&&
C=O&C&CO&CO^CC^CCC&C1CCCCC1&CO&&&NC1=CC=C2CC(O)CC2=C1&CN&O=CC1=CC=CC(C2=C[NH]C=N2)=C1&&&
CCCCCC&CN&CN&CC(C)(C)CC1=CC(C2=CC3(CCCCC3)OC(C3=CC=C4[NH]C=C(C=O)C4=C3)=N2)=CC=C1&&&
COC1=CC=C(C(CC(=O)O)(C(=O)O)C(C)(C)C)C=C1&&&
CC(C)CC(=O)O&CN&CN&O=CCCCCCCC=O&CN&CN^CN^CCC&CN&CN&CC1=CC=C2OCOC2=C1&CN&&&O=CCCS&CN&CN&C&C=O&&CO^CO&CC1=CC=CC=C1&&&
N#CCC1=CC=C2N=C3CCCC3=CC2=C1&CN&C1CNCCN1&CN&CCCCC1=CC=C(C2=CC=CC=C2)C=C1&&&
N#CC1CCCCC1N1C=C(C(N)=O)C(NC2=CC=C(N)C=C2)=N1&CN&C1CCNC1&&&
CC&CO&CO&CCP(=O)(OC)OC&CO&CC^CN&&NC1=CC2=C3C(=C=C2C(N)=C1)N=CN3C1CCC1&CN&CC&&&
COC1=CC(CO)=CC(C(C)O)=C1C=O&CN&NC1=NOC=C1^C=C&&CC1=CC=C(F)C=C1&&&
CC1=NC=C(C2=CC(C#N)=NN2C2=CC=C3OCCCC3=C2)C=C1C1=NC=CS1&&&
CC1=CC=C(O)C(O)=C1&C=C&CC1=CC(O)=C(C(C)C=O)C(=O)O1&CN&C1=CC=C(C2CCNCC2)C=C1&&&
C[SH](=O)=O&NS&N&NC1=CC=CC=C1&&CN^CC=O&CN&NC1=CC=CC=C1N&&&
N#CC1=CC=CC(N)=C1&CN&CC=O&CS&SC1=NC2=CC=C[NH]C2=N1&&&
CCCC&CO&O=CC1=CN=C2C(=C1)NCC1=CC(O)=CC=C12&CN&CN^CO^CC&CCN&C&CN&C=O&CNC&&CN&&NC1=CC=C2OCCOC2=C1&&&
CC&CC&COC1=C(C2=CC=C3C=CC=CC3=C2)C(O)=NN1C&&&
C=O&C&CN&CN^CC^CC1=CC=C2OCOC2=C1&C1CCCCC1&&&&&
CC1=NC(C2CSC(N)=C2C=O)=CS1&CN&NC1=CC=CC=C1&&&
CC(C)(C)C1=C2CCNC2=CC=C1&CN&CC&O=C1NCOC12CCN(C1=NC3=C(C=C1F)C(C(F)(F)F)=NO3)C(C1=CC=CC=C1)C2&&&
CC(C)CCC#CC12CC(C)(C)C3=CC(C4CC5=NC7=CC=CC=C6S(=O)(=O)N5CCC45C)=CC=C312&&&
N=C(N)NN=CC1=CC=C(OC(F)(F)F)C=C1&&&
O=C(O)CCC1=CC=CC2=CC=CC=C12&CN&OC1=CC(C2CNCCO2)=CC=C1F&&&
CC1=C(C=O)C(C2=CC=CC(Cl)=C2Cl)C(C=O)=C(C)N1&CN&CN1CCCNCC1^CN&&N#CC1=CC=CC=C1N1CCNCC1&&&
CNC&CN&C1CCCCC1&CN&CN&O=CCN1C(=O)C2=CC=CN2C2=CC=C(O)C=C21&CO&CC=O&CN&NC1=CC=CC=C1&&&
C=O&C&CO&CO^CC^O=S1(=O)C2CCC1O2&C1CC1&&&&&
CC1=CC=C(OC2=CC=C(C)C=C2)C=C1&CN&C1=CC=C2C(=C1)CCNC2C1CCCC1&&&
CC=O&CN&CCCC1=CC=C(C#CC2=CC(N3CCNCC3)=CC(C(F)(F)F)=C2)C=C1^CS&&NC(=S)S&&&
O=C(CN1N=CC2=CC=CC=C21)NN=CC1=CC=CC=C1O&&&
CCCCC&CC&CC1C(O)CCC2(C)C3CCC(CC3)CCC12&CC&CO^CO^CO&CCCC=O&CCC1=CC=C(O)C=C1&&&CN&CC1=CC=C(N)C=C1&&&
CCS(=O)(=O)C(C)C(N)=O&&&
CC&CO&CO&O=C1CC2=CC=CC=C2N1C1=CC=CC=C1&&&
NC1CCCC1&CC&CN&NC1=NC2=CC=C(C3=CC=CC=C3)C=C2C2NCCN12&CN&O=CC1=CC=C2C=CC=CC2=C1&&&
CC(C)C=NO&CO&CC=O&CN&NC1=NS(=O)(=O)C2=CC=CC=C12&&&
N=C1SCC2=CC=CC=C2N1CCCCC=O&CN&CN&CC(=O)O&&&
CO&CO&COC1=C(OC)C=C2C(=O)N(C3=CC=C(CC=O)C=C3)C=C(C=O)C2=C1&CO&CO&CCCCCC&CN&CN&C&C=O&&CO^CO&CCC&&&
O=CCN1C(=O)OC2=CC([SH](=O)=O)=CC=C21&CN&NC1=CC=CC=C1^NS&&C1CCNC1&&&
COC1=CC2=C(C=C1OC)C1=C3C(C4=CC=CS4)=C4OCCCC4=C3C(=O)N1C(N)=C2&&&
C#CC&CO&CO&C&C=O&&CN^CN&CCCCC1=CC=CC=C1&CN&CNC&&&
CC=O&CO&CO&CC1(C)CCCC2(C)C3=CCC4C(C)(CCC5C5(C)CCC(=C)OC5CCC44C)C3=C(C(=C)O)CCC5OCC12&CC&C^CO^C=O&CO^CO&CN&CO&O=[N+]([O-])C1=CC(C(F)(F)F)=CC=C1Cl&NCCCC(=O)CF&&&&&
O=CCC1=CC=C(F)C=C1&CN&CN^CN^CCCCC&NS&CN&O=[SH](=O)C1=CC=CC2=CC=CN=C12&O=C1NC2=CC=CC=C2C12CCNC(C1=CC=CC=C1)C2&&&&&
CS&CS&CCCC=O&CN&CN^CN^C&CN&C=O&CCC1=CC=CC=C1&&CC&&C1CCNCC1&CN&CC1C2=CC=CC=C2OC2=CC=CC=C21&&&
NS(=O)(=O)C1=CC=C(N2CCCN(C3=CC=C(C(F)(F)F)N=C3)CC2)C=C1&&&
N=C(N)C1=CC=C(N)C=C1&CN&CCC1=CC=C(N)C=C1&CN&C&C=O&&CC^C1CCNC1&NS&CC1=CC(C)=C([SH](=O)=O)C(C)=C1&&&
CC=O&CN&NC1=CC=C(N2CCNCC2)C=C1&CN&CC1=CC=C(C)O1&&&
NC1=CC(CC=O)=CC=C1&CN&OC1=CC=C(C2CCNC2)C(F)=C1^NS^CC&O=[SH](=O)C1=CC=CC=C1&FC(F)F&&&&&
CC1=CC=C([N+](=O)[O-])O1&CN&CN&C&C=O&&CN^NC1=CC=CC=C1&&&
CCC1=NOC(C(C)CC)=C1OC1=CC=C([SH](=O)=O)C=C1&NS&CN&C&C=O&&CC^C1CC1&&&
NC(=S)NN=C(CC1=C(F)C=CC=C1F)C1=CC=CC=N1&&&
CCCC1=CN(S(=O)(=O)NN(C=O)C2=CC=CC=C2)N=N1&CO&CO&&&
O=CCCCCCN1C=NC2=C(N=CN=C2NC2=CC=CC=C2F)C1=O&CN&CN&O=[N+]([O-])CCCCN1C=CN=C1&&&
CCCCCCCCC(C)C=O&CN&CN&CCC(O)CC&CO&CO^CO^O=CC=O&CO^C=C&&O=CCCCO&CC(C)C&N&CN&&CN&CC1=CC=CC=C1&&CN^O=CC1=CC=CC=C1&&&
CC1CCC2C(C)COC3OC4(C)CCC1C32OO4&CO&CO&CC1=CC=C(OC(F)(F)F)C=C1&&&
COC1=CC=CC=C1N1CCNCC1&CN&CC(O)C1=CC=CC=C1&&&
CCCCC1=NC(Cl)=C(C2=NN=C(N)S2)N1CC1=CC=C(C2=CC(C(=O)O)=CC=C2C2=N[NH]N=N2)C=C1&&&
CC(CO)CCC(C)(C)O&CS&SC1=N[NH]C2=CC=CC=C12&&&
NC(CC=O)CC1=CC(F)=CC=C1F&CN&C1CCNC1^CN^CC&C1CCNCC1&CO&CN&&&C1COCCN1&&&
COC1=CC=C(OC)C(C(=O)C2=CN(C3=NSC(C=O)=C3)C3=CC=CC=C23)=C1&CN&C1CNCCN1&NS&C[SH](=O)=O&&&
N#CCCCN1C2=CC=CC=C2N(CC(CC(=O)C2=CC=CC=C2)P(=O)(O)CC(C1=CC=CC=C1)(CC(N)=O)C(=O)O)C1=CC=CO1&&&
CC1=CC=C(C2=NOC(C)=N2)C=C1&CN&C1CCNC1&CC&C&C=O&&CN^CNC&&&
O=C(O)C1=CC=CC(CCS(=O)C2=CC=CC=C2)=C1&&&
CC(=O)C1=C(O)OC(C2=CC=C(Cl)C=C2)CC1=O&&&
COC1=CC=CC(OC)=C1C1=NC=CC=C1C(=O)C1=CC=CC=C1&&&
CC=O&CN&N#CC1=C(N)OC(C2=CC=CS2)=N1^CO&&OC1=CC=CC2=CC=CC=C12&&&
COC1=CC(C)=CC([N+](=O)[O-])=C1O&C=C&CC(=O)C1=CC=C(N)C=C1&N&CN&&CN^CC1=COC=C1&&&
CC1=CC2OC(=O)C(C3=COC=C3)=C2C2C(=O)OC(C3=CC=C(C(C)C)C=C3O)C12&CO&CC&CN&C1COCCN1&&&
CC(=O)C1=C(N)N2C3=C(F)C(F)=C(F)C(F)=C3N=C2S1&CN&CC=O&CN&CC1=CC=C(N)C=C1[SH](=O)=O&NS&NC1=CC=CC=N1&&&
O=C(O)CO&C=C&CC(=O)C1=CC=C(O)C(CC2=CC=CC(C(F)(F)F)=C2)=C1&C=C&OCC1=CC=CC(CC2=CC=CC=C2)=C1&&&
COC1=CC=CC2=C1CCCC2&CN&N&CN&C^CN^C=O&CCC1=CC=CC=C1&&CO^CN&CO&CN&CC(C)C&O=CC(C1=CC=CC=N1)C1=CC=C(Cl)C=C1&&&&&
CC1=CC(F)=C([N+](=O)[O-])C=C1&CN&CN&CC&C1CC2CCC(C1)N2&CN&CC1=CC=CC=C1&&&
COC1=CC=C(C)C=C1&CN&C1CCNCC1&CC&CC&C1CCNCC1&CN&CC1=CC=CC=N1&&&
CC&CN&N&CN&CC^CN&&CCCCCCC&CO&OC1=CC(CC2=CC=C(OC(F)(F)F)C=C2)=CC=C1&&&
O=C1[NH]C(O)=C2C(=O)N(C3=CC=C(S(=O)(=O)C4=CC(F)=CC=C4F)C=C3)C=CC(C(F)(F)F)=CC2=C1C(F)(F)F&&&
C=C(C)C&CN&CN&CN1CCN(C2=CC=C(NC3=NC=C4C=C(C=O)SC4=N3)C=C2)CC1&&&
CC&C[NH3+]&[NH4+]&C[NH3+]&&C[NH3+]^CCCCCCC^C[NH3+]&&CCCCCCCCCCCCCCCCCCC&&&
CCC(O)N1C=NC2=CC=C(F)C=C2C1=O&CN&C1CCC2(CC1)OOCCC2C1CCNCC1&&&
CC&CO&CO&NC1=CC=CC=C1C=O&CN&CC1=CC(C=O)=C(C)C=C1[N+](=O)[O-]&&&
CC1=CC=C2C(=C1)C(C)=CC(=O)N2CC=O&CN&CN&CC=O&CN&NC1=CC=C([SH](=O)=O)C=C1&NS&NC1=NC=CS1&&&
CC(C)C=C1[NH]C(C2)=C(CCC3=CC=C4OCOC4=C3)C3=CC=CC=C3C2=S&&&
CC&CN&N&CN&C^CN^C=O&CC1=CN(C)N=C1&&CC&&C1C2CC3CC1CC(C2)C3&&&
NC1CNCC1C1=CC(N)=C(Cl)C=C1Cl&CN&NC1=CC=CC=C1C=O&CN&O=CC1=CC=CC=C1&&&
CO&CO&O=CC1=CC=C(C(F)(F)F)N=C1N1CCCCC1&&&
CCCCC1=CC(C2=NC(CS(=O)(=O)CC=O)=C(C)O2)=CC=C1O&CO&CO&&&
COC1=C(C)C=C2OC(N)=C(C)C2=C1OC&CN&COC1=CC=C(CCC(=O)O)C=C1&&&
CC&CO&CO&CCC1=C(C=O)C=C(N)S1&CN&O=CCCC1=CC=CC=C1&&&
CC&CO&CO&O=CCP(=O)(O)O&CO&CC^CO&&CC&CN&CN&CC=O&CO&CO&CC=O&C=C&CC1=CC=CC=C1&&&
O=C1NC(=O)C2(CCC(C(=O)O)NC2)N1&CN&CC1=CC(S(=O)(=O)O)=CC(Br)=C1O&&&
CC1=CC(Br)=C(N=C2CC(=O)C3CC4=CC(Br)=CC=C4C23)C(Br)=C1&&&
CC(C)C&CO&CO&C&C=O&&CN^CN&O=CC1=CC(N2CCNCC2)=CC(C2CCNCC2)=N1&CN&CC1=CC=C(OC2=CC=C(C#N)C=C2)C=C1&&&
CC=O&CN&ClC1=C(Br)C=C2NCC2=C1&&&
COC1=CC(OC)=C2C(=C1)CC1OC3(C)C4=CC5=C(C=C4CC[N+]3(C)CCCCN(C)CCC(C)=CC24)CC1C5&&&
O=C(O)CCC1=CC=CC=C1&CC&O=C1CSC(=S)N1&CN&CC1=CC=CO1&&&
CC(O)CC1=CC=CC(OF)=C1&CN&CN&CC1=CC(C2CCCCN2)=CC=C1&&&
CCC=O&CN&C1CCNCC1&CN&N&NC1=CC(Cl)=CC=C1&&CN^CC&C1CCNCC1&CN&CCCCC&CN&CN&CC1=CC=C2N=CC=CC2=C1&&&
O=C1NC(=O)C2(N1)OC(=S)C(C1=CC=C3OCCOC3=C1)=C2NC1=CC=CC=C1&&&
O=[SH](=O)C1=CC=C(Cl)C=C1&NS&C1CNCCN1&CN&CCC&CO&OC1=CC=CC=C1F&&&
CNC1=CC=C(NC2=NC(C3=CC=C(O)C=C3)=NC3=CC(OC)=C(OC)C=C23)C=C1&CO&CCC&CN&C1COCCN1&&&
CC1=CC=C(C(C)C)C=C1&C=C&CC=O&CN&O=C(O)C1=CC=C2C(=O)NC3=CC=C(C4=CC=CC=C4)C=C3C2=C1&&&
CO&CO&O=CC(=O)CCC1=CC=C(O)C=C1&CN&CN&C&C=O&&CN^CN&CC1=CC=CO1&&&
CN1CCN2CCCCC2C1&&&
COC1=CC=C(N2CCN(C)CC2)C(C)=C1&CN&C&C=O&&CN^NS&CC1CCC(=O)NN=C1C1=CC=C([SH](=O)=O)C=C1&&&
O=C1CC2(CSC3=C2[NH]C(=O)C2=CC=CC(O)=C23)C(=O)N1&CS&CC1=CC=CC=C1&&&
CC1=CC=C(C)S1&CN&CN&O=CCCC=O&CN&NC1=CC=C(C2=CC=CC=C2)N=C1^CN&&CNC&&&
COC1=CC=C([SH](=O)=O)C=C1&NS&CN&C&C=O&&CN^C1CNCCSC1&&&
NC(=NC1CCCCC1)NC1=CC=C([N+](=O)[O-])C=C1Cl&&&
COC1=CC(C2NC(=O)C3=C2C(C2=CC=C(OC4=CC=C(Br)C=C4)C=C2)=C(C(=O)C2=CC=CC=C2)[NH]3)=CC=C1O&&&
CC1=CC=C(O)C(C)=C1O&CO&CCCC=O&CO&OC1=CC=C(Br)C=C1&&&
COC1=CC=C(C(CO)CC(=O)NN(C)C2=CC=C(F)C=C2)C=C1&&&
CN1CCCCC1&CC&CO&OC1=CC=C2CCC3=C(C2=C1)C1=CC=CC=C1[NH]3&C=C&CC1=CC=CC=C1&&&
CC1=CC=CC=C1NC1=C2N=C(N)N=C2[NH]C=N1&&&
COC1=CC=CC(C)=C1&CN&NC1=CC(C2=CN=C3[NH]C=CC3=N2)=CC(C2=CC=C(F)C(F)=C2)=N1&&&
CCC1=CC=C(OC)C(OC)=C1&CN&N&CN&&CN^C&C=O&&CN^CN&CC&CN&N&CN&&CN^CC1=CC(C1=CC=CC=C1)C1=CC=CC=C1&&&
CCC1=CC=CC=C1&CN&CN&C&C=O&&CN^N#CC1=C(N)SC2=C1CCNC2&&&
CC(=O)O&CC&O=C1OCCC1Cl&CC&CC1=CC=C(Cl)C(Cl)=C1&&&
CN1C(=O)C2=C(C=C(C3=CC=CN=C3)N2C2=CC=CC=C2)N(C)C1=O&&&
CC(C)C&CN&NC1=CC=C2NCCC2=C1&CN&CN1C=C(C2=NC(C=O)=CN=C2)C=N1&&&
O=CC1=CC=C2N=C(C3CCCN3)OC2=C1&CN&CN^NS^CC1=CC=NC=C1&O=[SH](=O)C1=CC=CS1&&&&&
CC1=CC=C(C=O)C=C1&CN&NC1=N[NH]C(C2=CC=CC(F)=C2)=C1&&&
CCC&CO&CC1=CC=C(C)C(O)=C1&CO&CC=O^C=C^CN&CC1=C(C)C=C2OC(=O)C(N)=CC2=C1&CNC1=CC(C=O)=CC(C=O)=C1&CN&CN&N=C(N)N&CN&&&NCCCCC(=O)O&&&
COC1=CC=C2C(=C1)CCN1C2=NC(C=O)=C1C1=CC=C([N+](=O)[O-])O1&CN&CN1C=C(N)C=C1C=O&CN&CN1C=C(N)C=C1C=O&CN&CN&N#CC1CC1&&&
COC1=CC(N2CCN(C3=NC=NC4=C3C=C[NH]4)CC2)=NC(NC2=CC=C(C#N)C=C2)=N1&&&
CC1=C(C(=O)CCN2C=CN=C2)C=C(C2=CC=CC=C2)C2=CC=CC=C12&&&
COC1=CC(C2=CN(C)N=C2C2=C(C)OC=C2C)=CC=C1F&CN&CN&C&C=O&&CC^C1CCNC1&CN&CCC&&&
CC(C)CC(CC1=CC=C(Br)C(Br)=C1)C1=NC(O)=C(O)C=C1Cl&&&
CO&CO&CC&CN&CC1=C2C=CC=C(C(N)=O)C2=CC2=C1[NH]C=C2&&&
CC1CC2=C(C=CC=C2[N+](=O)[O-])C2C=CC(C3=NN(C4=CC=CC=C4F)N=N3)=NN21&&&
COC1=CC=C2C=CC=CC2=C1C(C)(C)C&CN&CN&CCC1=C[NH]C2=CC=C(F)C=C12&&&
CCC(C)CC(=O)O&CN&CN&CCC=O&CN&CN^CN^NC(=O)CCC1=CC=C(C2=CC=CC=C2)C=C1&CN&&&C&C=O&&CO^CO&O=CCCC=O&CN&CN&CC12CC3=C4C(=CC(F)=C3C1)C13CCN(CCCC1)C2&&&
CNC1=CC=C(C2CCC2)C=C1&CN&O=CC1=CC=CC(C2=CC=CN=C2)=N1&&&
CC&CO&NC1=NN=C(C(C2=CC=C(O)C=C2)C2=CC=C(O)C=C2)O1&CN&CC=O&C=C&CC1=CC=CC=C1&&&
O=C1NC2=CC(Cl)=CC=C2C1=O&CN&CCCC(O)C1=CC=CC=C1&&&
O=C(O)C(=O)O&CC&O=P(O)(O)C1=CC2NCCC2C1&CN&CC&C1C2CC3CC1CC(C2)C3&&&
CC&CO&CC1=CC(C)=CC(C)C(O)C(C)C(O)C(C)CC(C)CC=COC2(C)OC3=C(C)C(O)=C4C(S)=C(NC1=O)N4C3=CC2=O&CO&CO^CO&&CO^CN^CC=O&CC=O&&&CN&NC1=CC=CC=C1&&&
CC=O&CN&NC1=CC=C([SH](=O)=O)C=C1&NS&O=C1NC2(CCNCC2)C2=CC=CC=C12&&&
C=CC1=CC=C(C2=CC(C(F)(F)F)=NC3=C(O)C=C(O)C=C23)C=C1&CO&COC1=CC=C(C=O)C=C1&&&
CC=O&CN&CN&C&C=O&&CN^CN&CCC(C)(C)C&CO&OC1=CC=CC=C1&&&
COC1=CC=C(N2C(C3=CC=C(O)C=C3)=NC3=CC([SH](=O)=O)=CC=C32)C=C1&NS&NC1=CC=CC=C1F&&&
CO&CO&CCO&CC&CC12CCC3C4CC(O)C5(C)C3C(=O)C(O)C(O)OC4C1(O)CC2&&&
CC=O&CN&CN^CS^C1CCC1&O=C1N=C(NN=CC2CCCCC2)[NH]C2=C1N=NN2C1=CC=CC=C1O&&&&&
CC#CC1=CC2=C(N3CCCC3)N=CN=C2C=C1O&CO&CCC&CN&CN&C&C=O&&CN^C1CCNC1&CN&NC(N)=N[N+](=O)[O-]&CO&CO&&&
COC1=CC2=C(C3=CC=C(OC4=NC=CC=C4C#N)C(N)=C3)C=CN=C2C=C1OC&CN&CC(C)C&&&
CCCC&CN&CN&NC1=CC(C=O)=CC=C1&CN&CC=O&CS&NC1=CC=C2[NH]C3=NN=C(S)N=C3C2=C1&&&
CC&CO&CO&O=CC1=CC=C(O)C=C1&CO&CC1=CC(C)=NC(N)=C1&CN&CC1=C(C=O)CCCC1&&&
C=O&C&CN&NC1=CC=C(C2=C(O)C3=NC=CC=C3C=N2)C=C1^CN&&CN&CC&CN&O=C1NC(=O)C2(CCCC2)N1&&&
CC1=CC([SH](=O)=O)=CC=C1N&CN&O=CC1=CC=C(Cl)C=C1^NS&&C1COCCN1&&&
CC1(C)CCCCCCOC1&CO&CO^C(#N)=CC1CCCO1&&&
CC(C)(C)C1=CC(=O)N(C=CN)[NH]1&CN&O=CC1=CC=CS1&&&
CCC&C=C&CCCCC&C=C&CCCCC&CN&CN&CC=O&CO&CO&CCC=O&CN&CN&CCC(=O)O&&&
CC1C(O)C(=O)OCC1N1C=CC(=O)[NH]C1=O&CC&CO&&&
CCCCC1=CC=CC(N)=C1&CN&NC1=CC=C(C=O)C(O)=C1&CN&CC^NS^C1CC1&C[SH](=O)=O&&&&&
CC(C)CO&CN&CN&NC1=CC=C(CCC=O)C=C1&CN&O=CC1=CC=CC=C1&&&
CC1=CC=C2CCCNC2=C1&CN&C&C=O&&CN^CN&CC1=CC=CC(C)=C1&&&
CCCCCCC(N)C1=CC=CC=C1&&&
CO&CO&CC1=CC=CC(C)C(O)C(C)C(O)C(C)C(N)COC2(C)OC3=C(C)C=C4N=C(NC1=O)N(C)C4=C3C2=O&CO&CO&NC=O&&&
CNC&CN&CCC&CN&NC1=NC(N2CCCC2)=NC2=CC=CC=C12&&&
CN1CCC2=C(CC3=CC=C(C4=CC=CO4)C=C32)C1=O&&&
C=C(C)C1CC=C(C)CCC(C)C=CCC(C)(O)C(=O)CC((C)CC=CC(=O)O1&CO&CO&CC&C&C1CC1&&CC^CCC(=O)O&&&
CCCC&C=C&CN1C(=O)COC2C1C1(C)C(CCC3(C)C3C(C4=CC(C(=O)O)=CC=C4O)CCC23C)OC1=O&CO&CC12CCCC1C1C(O)CC3CC(O)CCC3(C)C1CC2O&&&
CNC1=NC=NC2=CC=C(C(=O)NN3C(C)=NC4=NC(C)=CC(C)=C4C3=O)C=C12&&&
CN1CC(C(F)(F)F)=CC=C1C1=CC=CC=C1&CO&CO&CC(=O)C(C#N)C1=NC2=CC=CC=C2O1&&&
CC1=NC2=NC=NN2C(N2CCCCC2)=C1&CN&N&CN&&CN^CC1=NC=CS1&&&
COC1=CC=C(N)C=C1&CN&CC=O&CN&CN&CCC1=CC=C(NC2=NC=CC(C)=N2)C=C1&&&
CC=O&CN&CC(=O)C1=CC=C(N)N=C1&C=C&CC1=CC=CC=C1Cl&&&
CC&CO&CO&CC1=CC=C(C=O)C=C1&CS&O=[N+]([O-])C1=CC(O)=CC=C1SS&&&
CC&CO&CO&C&C=O&&CC^C1CCNC1&CN&CC=O&CS&O=C1C2=C(CCS2)N2C3=CC=C(S)C=C3N=C12&&&
CC1NC(=O)C2=CC(N)=CC=C2OC(C)CCCCCOC1C&CC&CN^N^N&CN&CN&CCO^CN^CC1=CC=C(C2=CC=CC=C2)C=C1&&&CC1=CC=CO1&&&&&
CCC&CN&CN&C&C=O&&CN^NC1=NC=CC=C1C1=NOC(C2=CN=CC(F)=C2)=N1&&&
NCC(=O)CCO&CN&CN&O=CCCC1=CC=CS1&&&
CO&CO&CC12CCC(O)CC1CC1CCC3(C)CC(O)CCC3(C)C1CC2&CO&CO&C&C=O&&CN^N#CC1=CC(N)=NC(N)=C1&&&
CCCCCC&CC&C1CO1&CC&CN1C=NC=N1&&&
CSC1=C(C=O)C=C(O)C(C2=CC=CC=C2)=C1C=O&CN&C1CNCCN1^CN&&C1CCNCC1^CN&&NC1=CC=CC([SH](=O)=O)=N1&NS&C1CCNC1&&&
CC(C)(C)C&CN&CN&CCC&CN&CN1C=NC2=CC=C(C3=C(C4=CC=C(F)C(F)=C4)N=C(C5CCCNCC5)[NH]4)S3)C=C21&&&
CN1N=NN=C1S&CS&CC=O&CN&CN&C1CCCCCCCCCCNC1&&&
O=CCO&CN&C1=CN=C(N2CCNCC2)N=C1&CN&C1CCNC1&CN&NC1=NC=NC2=C1C=C[NH]2&&&
CN1CCNCC1&CN&CN1C=C([SH](=O)=O)C2=CC=CC=C2C1=O&NS&CCN1C=NC2=C1NC(N)=NC2=O&CC&CC1CCCCC1&&&
CC1CNCCN1C1=NC=C(O)C=N1&CN&CC1=CSC=C1&&&
CC1C(=O)C2CC3=CC([SH](=O)=O)=CC=C3N2C&NS&CN&CCCC1=CC=CS1&CN&C1COCCN1&&&
CO&CO&CCC&CN&CN&O=CCCC=O&CN&CN&CC&O=C1OCCN1C1=CC=C(N2CCNCC2)C(F)=C1&CN&CC1=C(F)C=CC=C1F&&&
CC1=NOC(C)=C1C=O&CN&O=C1CCCCCN1&CC&CC=O&CN&NC1=CC(F)=CC=C1OC(F)(F)F&&&
CCC1=N[NH]C(C)=C1CC1=CC=C(C=O)C=C1&CN&CN^CN^CCN1C=CN=C1&C1COCCN1&&&&&
CC1=CC=C(SCSC2=CC(=O)N(CC3=CC(C(C)C)=CC=C3N)C=C2C(=O)C2=CC=CC=C2O)C=C1&CN&C&C=O&&CO^CO&CC(C)C&&&
CCC1=CC=C(OC)C(OC)=C1&CN&O=CC1=CCNC1=O&CN&C1CCNCC1&&&
CC1=C(C2=CC=C(Cl)C(S(C)(=O)=O)=C2)N(CC(=O)O)C2=CC=CC=C12&C=C&O=C1CC(=O)NC(=S)N1&&&
COC1=CC(C)=CC=C1N1C=CC(N)=N1&CN&CC=O&CS&SC1=NC=NC2=C1N=CN2C1OCC(O)C1O&CC&CO&&&
N#CCC1=C[NH]C2=CC=CC=C12&C=C&CC1=CC=NC=C1&&&
CC1=CC=C(NC2=NC=NC(N3CCNCC3)=N2)C=C1&CN&CC=O&C=C&CC1=CC=CS1&&&
COC1=CC=C2SC(C(C)(C)C#N)=CC2=C1&CN&CN&CC1=CC(C(F)(F)F)=CC(C(F)(F)F)=C1&&&
CCC1=CC=CC=C1&CN&CC1=CN=C(N)N=C1C1CN(C)C1&&&
CCCC&CN&C1CCNCC1&CC&CN&CN&O=CC1=CC=CC(F)=C1C(F)(F)F&&&
CNC&CN&CCN1C(=NOC2=CC=CC4=C2C=C[NH]4)SC2=CC=CC=C21&&&
NC1CCCCC1&CN&NC1=NC(C2=CC=CN=C2)=NC2=NC3=C(C=C12)N(CCC=O)C=N3&CN&C1CCNC1&&&
CCP(=O)(O)O&CO&CC&NC1=NC(=O)C2=C(N=CN2CO)[NH]1&CO&CO&O=CCC1=CC=CC(I)=C1&&&
CC(C)C1NC(=O)CNC(=O)C2CCCN2C(=O)CNC(=O)CNC(=O)CNC(=O)CNC1=O&CC&CC(C)C^CC&&CC(=O)O^CC&&CC(C)C&&&
CCCN=C1C=C2OC(C)(C)C=CC2=NN1C(=S)NC1=CC=CC([SH](=O)=O)=C1&NS&C1COCCN1^CN&&CNC&&&
N#CC1=CC=C2C=CC(C(=O)C3=CC=C(N)C=C3)=CC2=C1&CN&C&C=O&&CN^NC1=CC=CC=N1&&&
CO&CO&COC1=CC=C(C(C)=O)C(C)=C1&C=C&CC1=CN=CS1&&&
NC1=NN(C2OC(O)C3CCCC32)C=N1&CC&CN&NC1=NC=CC=N1&&&
COC1=CC(C2=CC=C3C4=C([NH]C3=C2)C(=O)C2=C(C)C3=C(N=C2C#N)C=C(C(=O)O)C2=CC=CC=C12&&&
CN1CCN(C2=NC3=CC(C=O)=CC=C3N2CCO)CC1&CN&CN&CCC(=O)NN&&&
COC1=CC(C)=CC=C1O&CO&CC1=CC=C(C(=O)NNC(=O)C2=CC=CC=C2F)C=C1^C=C&&CCC1=CC=C(O)C=C1&&&
O=C(O)CCC1=CC=CC=C1&CN&NS&O=[SH](=O)C1=CC=C(Br)C=C1&&&
COC1=CCCCC2=CC=C(C)C(OC)=C12&CN&CN&O=CCCCC(=O)O&&&
CC(C)C1=CC=C(C(C)C)C=C1N1CCN(C)CC1&CN&NC=O&&&
CC&CO&COC1=C(OC)C=C2C(=O)C(C(=O)C=O)=C(C)N(CC=O)C2=C1&CN&CNC1=CC=C(C2=CC=C(Cl)C=C2)C=C1&&&
CC(=O)O&CN&N&NC1=CC=CC=C1&&CN^O=CCC1=CC=CC=C1&CN&CN&ClC1=CC(C23CC(CC(C4=CC=CC=C4)CC2)N3)=CC=C1&&&
COC1=CC(CC(=O)O)=CC=C1O&CO&CCC1=CC(CC)=CC(CCCC(C)C)=C1&&&
CC1=NN(C2=CC=CC3=NC=CC=C23)C2=C1C=CC1=C2C(C2=N[NH]C=N2)=CC=C1&&&
C=C(CC)CCCC&CO&CO^C=C^CC(C)CC=O&CC=O&&&CN&CN&CC&C1CCOC1&&&
CS&CS&CCC(=O)O&CN&CN&O=CCC1=CC=CC=C1&CN&CN&NC(=O)CCC(=O)O&&&
CC1=CN(C2C=C(F)CO2)C(=O)[NH]C1=O&CC&CN&CN&CC1=CN=C2C=C(C=O)C=CC2=C1&CN&N&CN&&CN^O=C(O)CC1=CC=CN=C1&&&
CC&CO&CO&CC1=C(C=O)C(C2=CC=C3OCOC3=C2)C(C=O)=C(C)N1&CO&CO^CO&&CO&CC&&&
CC(C)N1C(N)=C(C=O)SC1=NC1=CC=C2OCOC2=C1&CN&C1=CC=C(N2CCNCC2)C=C1&&&
CC1=C(C)C(=O)C2=CC=C(O)C(Cl)=C2O1&CO&O=CC1=CC=CO1^CN&&O=C1NC(=O)C2(CCCC2)N1&&&
COC1=CC(C)=CC(OC)=C1OC&C=C&N#CCC=O&CN&NC1=CC=CC([SH](=O)=O)=C1&NS&C1COCCN1&&&
CCC(C)CC=O&CN&CN^CN^O=C(O)CCC1=CC=CC=C1&CN&&&O=CCCC1=CC=CC=C1&CN&CN&CCCC(=O)O&CS&CS&CC=O&CN&CN&CC=O&CN&CN&O=CCCC(=O)O&CN&CN&O=C(O)CCC1=CC=CC=C1&&&
CCC&CN&N&NNC(=O)C1=C(N)OC(C2=CC=C3OCCOC3=C2)=C1&&CN^O=CC1=CC=NC=C1&&&
CC&CO&CO&CC1=C(C=O)SC2=NC=NC(NC3=C(C4=CC=CC=C4Br)C(C)=NO3)=C12&&&
CCCCCC&CO&O=CC1=CC=CC=C1O&CN&CN1CC(C2=C(N)N=CN=C2N)CCN1&&&
CN1CCC2=C(C1)C(C1=CC=C(Cl)C=C1)=C(C1=CC=C(Cl)C=C1Cl)N2C1=CC=C(Cl)C=C1&&&
CC=O&CN&NC(=S)NC1=NC(C2=CCCC2)=CS1&&&
CCN1C=C(C=O)C=N1&CN&N^CN^CN&CN&CC1=CC=C2OCOC2=C1^CN^C1C2CC3CC(C2)C1O3&&&CCC1=NC2=CC=C(Cl)C=C2[NH]1&&&&&
CCCCCCC&CN&NS(=O)(=O)O&&&
CCCC&CC&CC1OC(=O)C2CC3C(CCC4C(CC=C4C=O)CC(O)C34O)CC12&CO&CO&&&
CC1=CC=C(N)C=C1[SH](=O)=O&CN&CC=O^NS^CN&CNC&C1CCNCC1&&&CC&C&C=O&&CN^N&CN&CC1=CC=CC=C1F^CN&&CC(F)(F)F&&&
O=C(O)CC1=N[NH]C(=O)C2=CC=CC=C12&&&
CCC1=CC=C(C(=O)NN=CC2=CC=C(O)C=C2)C=C1&CN&O=C1NOCC1C1=CC=CC=C1&CC&CO&&&
CCCC=O&CN&NC1=CC=C(N)N=C1&CN&CC1=CC=CS1&&&
CC1=CC=C(N)C=C1&CN&O=CCN1C=C(C=O)C2=CC=CC=C2C1=O&CN&CN&CC=O&CN&C1COCCN1&&&
N=C(NO)C1=CC=C(C=O)C=C1&CN&NC1=CC=C2C=CC=C(C(=NO)CC3=CC(F)=C(F)C(F)=C3)C2=C1&CO&CC1=CC=C(N)C(C(=N)N)=C1&&&
COC1=CC2=C(N)N=CN=C2C=C1O&CN&CC1=CC=C(F)C(F)=C1^CO&&CCC1=CC=CC=C1&&&
CO&CO&CC1=CC=C([SH](=O)=O)C=C1&NS&O=C1CC2(CCNCC2)CN1C1=CC=C(F)C=C1&&&
O=C(O)CCC1=NOC(C2=CC=C(O)C=C2O)=N1&CO&CCCC&CN&C1CNCCN1&CN&CC1=CC=C(C(F)(F)F)C=C1&&&
CCC&CO&O=CCC1=CC=C(O)C=C1&CN&CN&CC=O&CN&COC1=CC=C(N)C=C1&&&
CC(C)CCCCC=O&CN&CN^CN^C&CN&C=O&O=C(O)CCC1=CC=CC=C1&&CO&&CO&CC12CCC(O)C3(C)C1CC(O)C1C(O)C(O)C(O)CCC13C)C2&&&
CC(=O)C1=CC=CC=C1N1CCNCC1&CN&CC1=CC=C(C2=CC=CC(C)=C2)S1&&&
CC1=CC=C(C#N)C=C1&CN&NC1=NC=NC2=CC=NN12&&&
CC(=O)NN&CO&CO&O=CC1=CC=CC=C1SSC1=CC=CC=C1C(=O)O&&&
O=CC1=CC=C(C(F)(F)F)C=C1&CN&CN&CC&O=C1OCCN1C1=CC=C2C(C3CCNCC3)=NOC2=C1C(F)(F)F&&&
CC1=CC=C(CC=O)C=C1&CN&NC1=CC=CC=C1^CN&&O=C1NC(=O)C2(CCCCC2)N1&&&
CC1=CC=C(F)C=C1F&CO&OC1=CC=CC2=CC=C(CC3=CC=CN=C3C3=CC(F)=CC=C3)N=C12&CO&CCC&CN&C1CNCCN1&&&
CC1=CC=C(C(=O)O)C=C1[SH](=O)=O&NS&CNC1=CC(C(F)(F)F)=CC(C(F)(F)F)=C1&&&
NC1=NC(Cl)=C2C(=N1)N=CN2CC(O)CO&&&
COC1=CC=CC(Cl)=C1N&CN&C&C=O&&CC^C1CCNCC1&NS&CC1=CC=C([SH](=O)=O)C=C1&&&
N#CC1=CC(C2=CC=C(C(F)(F)F)C=C2)=CN2C(C3=CSC=N3)=CN=C12&&&
C=C&CC1=CC=C(C2=CC=C(C3=CC=CC=C3)C=C2)C=C1&&CC1OC(C2=CC=CC(Cl)=C2F)OO1&&
CCC1=CC=C(OC)C(OC)=C1&CN&C1CNCCN1&CN&CC1=CC=C(C)C=C1&&&
O=C1CC(C2=CC=CC=C2Cl)NC2=CC=CC=C2N1&CN&CCC&CN&C1CCNCC1&&&
CC&CO&CO&C&C=O&&CN^N=C1CNCCCCCCNCCN1&CN&C^CC^C=O&CC(=O)O^CN&CN&&CC&NC1=C(Cl)C=NC2=CC=C(Cl)C=C12&&&&&
CN1N=C(C2=CC=C(N)C=C2)C2=C(O)C(N)=CC=C2C1=O&CN&C^CN^C=O&CC1=CC=CC=C1CN&&CC&&C1C2CC3CC1CC(C2)C3&&&
COC1=CC(C)=CC(Cl)=C1O&CO&CCC&CN&CNC&&&
CO&CO&O=CC(CC1=CC=CC=C1)1(C2=CC=C(Cl)C(Cl)=C2)C2=CC=CC=C2CS1&&&
OCC1=CC=C(S)C(O)=C1&CS&CC1=N[NH]C=N1^CS&&CC1=CC=CC=C1F&&&
COC1=CC=C(C=O)C=C1&CN&CN&CN(C)C1=NC=NC(C2=CC(N3CCOCC3)=CC=N2)=C1&&&
CC(C)(C)N1N=CC2=C1[NH]C(C1=CC=C(O)C=C1)=NC2=O&CO&CC(N)=O&&&
CCCCCCCCC[SH](=O)=O&NS&O=CC1=CC=C(N2CCNCC2)C=C1&CN&NC1=CC=C(Cl)C(C(F)(F)F)=C1&&&
CC1=CC=C(NC(=S)N=C2N(C3=CC=C(F)C=C3)C(=O)CS2)C=C1&C=C&CC1=CC=C(Cl)C=C1&&&
O=C1C2=C(O)C=CC=C2S(=O)(=O)C2=C2CCCC2=C(O)C=C(O)C=C12&&&
C1=CC=C(C2=NN3C=N[NH]C3=N2)C=C1&&&
CCC1=C(C)C=CC(C(C)=O)=C1N&CN&C&C=O&&CN^CN&O=CCCCC(=O)O&CN&CN&CCC=O&CN&CN&O=C(O)CCC(=O)O&&&
CCCN1N=C(C)C2=C1C=NN2C1=CC(=O)[NH]C2=CC=CC=C12&&&
CCCC&CC&CC1N=C(N)C2=CC(C3CCCCC3)=CN=C2N=C1N&&&
COC1=CC=C(C2=NC(N)=C(C)O2)C=C1&CN&CC1=CC=NC(OC2=CC=CC3=C2CCO3)=N1&&&
COC1=CC=CC(C)=C1&CN&CN&CCC=O&CN&CN&O=CC1=CC=CC=C1&&&
NC1=CC=C([SH](=O)=O)C=C1&NS&N&CN&CC1=CC(C(F)(F)F)=CC(C(F)(F)F)=C1^CN&&O=CCCC1=CC=NC=C1&CN&CN&CC&CN&NC1=CC=CC2=CC=CC=C12&&&
CN&N&CN&CCCCCCC=O^CN^CN&CC&NC1=NC2=C(Br)C=CC=C2[NH]1&C1CCNCC1&&&CN&CC(O)C1=CC=CC=C1&&&
CC1(C)CCC1&C&CN&CN^CC^C&C&C=O&C=O&&CC&CN^CC1(C)C2(CCC2)S(C)(=O)C1(C)C&NS(=O)(=O)N1CCOCC1&&&&&
CO&CO&CC=O&CO&CO&CCC=O&CN&N&CN&CC^CN^CN&CC=O&CC1=CC=C2OCOC2=C1&CN&&&CNC&&&
CNC1=NC=NC(NC2=C(C(F)(F)F)C=CC(C)=C2C#N)=N1&CN&C1CCNCC1&CN&CC1=CN=CN1C&&&
COC1=CC=C(C=O)C=C1OC&CN&CN&C1CCNCC1&NS&O=[N+]([O-])C1=CC=C([SH](=O)=O)C=C1&&&
CO&CO&CC(C)CC=O&CN&CN&CC=O&CN&CN&C1CCNC1&CN&CN^CC^C&C&C=O&C=O&&CO&&CO&CC1=CC=CC=C1&&&
O=C(CC(CC1=CC=CC=C1)C(=O)O)NNC(=O)C1=CC=C(F)C=C1&&&
CC1CC2=NC(C3=CC=C(F)C=C3)=NC(N3CCCCC3)=C2C1&CN&C1CCNCC1&&&
CCC=O&CN&CN^CN^NC=O&NC1=CC(=O)[NH]C2=CC=CC=C12&&&&&
O=C1[NH]C(S)=NC2=CC=CC=C12&&&
N=C(N)N&CN&CCCCC=O&CN&CN^CN^C&CN&C=O&O=C(O)CCC1=C[NH]C2=CC=CC=C12&&CN&&C1CC2CCC(C1)N2&CC&O=CO&&&
CN1N=CC(N)=C1N1CCCC(N)CC1&CN&CN&C&C=O&&CN^CN&C1CCNC1&CN&NC1=NC(Cl)=CC(C2=CC=CC=C2)=N1&&&
O=C1N(CC2=CC=CN=C2)N=NN1CC1=CC=C([SH](=O)=O)C=C1&NS&CN&CCC&CN&C1CCNCC1&&&
CC1=CC=C(CN2C=CN=C2)C=C1&&&
CC&CN&O=C1[NH]C(O)=C(C2=CC=CC=C2)O1&&&
CC(C=O)C=O&CC&C&CN1CCC2(CC1)CCC1(C)CC(O)C(O)CC21&&CC^C&C=O&&CN^CN&C1CC1&&&
CN(C)S(=O)(=O)NC1=CC=C2N=NN(C(C=O)CC3=CC=CC=C3)C(=O)C2=C1&CN&CN&CCC&CN&C1=CC=C2NCCCC2=C1&&&
CCCC&CN&CN&COC1=CC(C=O)=CC=C1N1C(C)=CC(C=O)=C1C&CN&CC1CCCCN&&&
CC(C)CCC1=CC=CC=C1&CN&CN&O=CCCCCN=C1SCC(=O)NNC(=O)C2CCCC21&C=C&CC1=CC=CC=C1&&&
O=C1CC2=CC(Cl)=CC=C2N1CC1=CC=CC=C1&C=C&OCC1=CC=C(N2CCN(C(=S)NC3=CC=C(Cl)C=C3)CC2)C=C1&&&
N=C(N)N&CN&CCCCC(=O)O&CN&CN&NC1=CC(C=O)=CC=C1C1=CC=C2OCOC2=C1&CN&NC(CC=O)CC1=CC=C(O)C(I)=C1&&&
OC1=CC=C(C2SC=C(CC3=C(F)C=CC=C3F)C3=CC=C(O)C=C32)C=C1&&&
N#CC1=C(C2=CC=CC=C2F)[NH]C(C2=CC=C(F)C=C2)=C(C=O)C1=O&CN&NC1=CC=CC(Cl)=C1&&&
CC(C)(C(=O)O)C(C=O)C1=CC=C(OC2=CC=CC=C2)C=C1&CO&CO&CC1=CC=CC=C1&&&
CN1C(=O)C2=C(N=C(N)S2)N(C)C1=O&CN&CC1=CC=C(F)C=C1F&&&
CC(=O)C1=CC=CN=C1&C=C&CC1=CC=C([N+](=O)[O-])C=C1&&&
CC(C)C1=CC=CC=C1&CN&CN&C&C=O&&CN^O=C1CNCC2=CC(C3CC4CCC(O)C(C3)N4)=CC=C2N1C1=CC=C(Cl)C=C1&&&
CC1=NOC(C)=C1[SH](=O)=O&NS&CC1CNC(=O)C2=CC(N)=CC=C2OC(C)CCCCOC1&CC&CN^CN^N&CCCO&CN&&&&CN^CC1=CC=C(OC2=CC=CC=C2)C=C1&&&
COC1=CC(OC)=CC(C2=CN=C(NC3=CC=C4C=C[NH]C4=C3)C3=NC=CN=C23)=C1&&&
CCCC1=CC(C(C)C)=CC(CCC)=C1C(=O)O&CO&CC1=CC(C)=C(O)C(C)=C1&&&
CC&CO&CO&CC=O&C=C&CC(C)C&CN&CN&CCC1=CC=CC2=C1C=CC1=C2OC(C2=CC=C(CC=O)C=C2)=N1&CN&CNC&&&
COC1=CC=C(Cl)C=C1N&CN&CC1=CC=C(C2=CC(C=O)=C(C)N2C)C=C1&CS&CS&CC=O&CN&CC1=CC(N)=CC=C1&&&
CCCCCC&CN&CN&CC(C)CCC(=O)C=O&CN&CN&C&C=O&&CC^CC1CC2CC3=CC=C(O)C=C3C1(C)CC2&&&
CCCCCC1=C(OC)C(=O)C2=C(OC)C=C3C(=C2C1=O)C1=CC(O)=CC=C1C3(C)C&&&
CCC(C)O&CN&CN&CC=O&C&CN&CN^CC^CC=O&FC1=CC(Cl)=C(C2=NC(C3CCCCC3)=NO2)C(Cl)=C1&CN&&&C1CCNC1&&&
COC1=CC(C)=CC(OC)=C1OC&CN&C1CCCCC1&CN&CN&C&C=O&&CN^CN&C1CCCCC1&&&
CO&CO&C&C=O&&CN^COC1=C(C)C=C(C(=O)C2=CN=C(N)C(C)=C2)C=C1N&NS&O=[SH](=O)C1=CC=CC=C1&&&
CC1=C(C)C(C)=CO1&CN&CN&CCC1=CC=CN=C1&&&
CC1=CC=C(N2CCCNCC2)C=C1&CN&CC1=NC(C2=C[NH]C3=NC(C=O)=CC=C23)=CS1&&&
CCC&CO&OC1=CC=CC=C1C1CCCC(O)C1O&CC&CO&&&
NCCCC1=C(N)[N+]([O-])=C2N=CN(C3OCC(O)C3O)C2=N1&CC&CO&&&
CC=O&CN&CC1=C(NC(=S)NC2=C(N)N(C3=CC(N)=CC=C3)N=C2C2=CC=CC=C2)C(=O)N(C2CCCCC2)N1C&CN&CC=O&&&
NN1C(S)=NN=CC1=O&CS&CC(=O)C1=CC=C(F)C=C1&&&
COC1=CC=C2OC(=O)C(C=NC3=CC=C(C)C(C)=C3)=CC2=C1&&&
CCCCCCCCC&C=C&CCC&C=C&CCCCCCC1=CC(C)=CC=C1&&&
CO&CO&CC=O&CN&O=C1CCC2=CN=C3NCC3=C2N1&&&
CC&CO&CO&C&C=O&&CN^C1CNCCN1&CN&C&C=O&&CC^O=C1C2CCCC1CCC2&&&
CCCCCC(C)C&CO&CN1[NH]C2=CC=CC=C2C1=O&&&
COC1=CC2=C(C=C1OC)C1CC(N)C(C3=CN=C4CCCCN4C3=O)C(C)(C)O2&CN&CN&COC1=CC=C2N=C(C=O)SC2=C1OC&&&
O=CCCC(=O)O&CN&CN^CN^C&NC1=CC=C(C(F)(F)F)C=C1&C=O&&&&CC^O=C1NCC2=CC=CC=C12&&&
CC(=O)C1=CC=CC(C)=C1&CS&NC1=NC(N)=NC(S)=C1&&&
CCC1(O)C(=O)OC2=CC=CC=C21&&&
CC1=CC2=CC=C(Cl)C(Cl)=C2OC1&&&
OC1=CC=C(F)C=C1&CO&C1CCNCC1&CO&CO&CC1=CC(O)=CC(O)=C1O&&&
CC=O&CN&N^C=C^CN&CC1=CC=CO1&CC1=CC=CO1^CN&&&&C1CCNCC1&CN&CC1=CC=CO1&&&
CC1=CC=CC(C=O)=C1[SH](=O)=O&CN&CN^NS^CC&CNC&CO&CN&OC1=CC=CC=C1&C1COCCN1&&&&&
CC(C)C&CN&CN&O=CC1=CC([SH](=O)=O)=CC=C1N1CCCC2=CC=CC=C21&NS&C1COCCN1&&&
NC1C2=CC=C(N)C=C2OCC1O&CN&O=CC1=CC=CC(C2=CC3=CC=CC=C3OC2=O)=C1^CC&&CO&&&
CNC&CN&CC1=CC=C(C)C=C1&CN&CN&O=CCN1C=CC2=CC(NC3=NC4=CC(C(F)(F)F)=CC=C4[NH]3)=CC=C21&CN&C1CNCCN1&CN&C1CCCCC1&&&
CC(=O)C1=CC=C(O)C=C1O&CO&CC1=CC=C([SH](=O)=O)C=C1^NS^NS&C1COCCN1&C1CCNCC1&&&&&
COC1=C(Cl)C=C(C2C(C(=O)O)=CCCN2)C=C1N&&&
COC1=CC=C(C)C=C1&CO&O=C(O)CC1C2=CC=CC=C2OC2=CC(O)=CC=C21&&&
CN1C(S)=NN=C1C(=O)C1=CC=C(N)C=C1&CS&O=C(O)CCC1=C[NH]C2=CC=CC=C12&&&
CO&CO&CC1=C(C=O)C2=CC(O)=CC=C2N1C&CO&CC1=CC=CC(C=O)=C1&CN&CC1CCCNC1&&&
CC1CC1C1=CC=CC=C1&CN&NS&C[SH](=O)=O&&&
COC1=CC=CC=C1O&CO&CC=O&CN&C1CCNCC1&CC&CN&NC1=CC=CC=C1C=O&CN&CN&CCCC1=CC=CC=C1&&&
CO&CO&CCC(C=O)CC(C)CC&CN&C1=CC=C(C2CC3=CC=CC=C3N2)C=C1^CN&&C1CCNC1^CN^CC&C1COCCN1&CCC=O&&&CN&NS&O=[SH](=O)C1=CC=CS1&&&
CC&CN&O=C1CCCN1&CC&CC=O&CN&CN&CC1=CC=C2OCOC2=C1&&&
CCCC&CO&CCCCCC1=C(C(C)=O)C(OC)=C(OC)C(Br)=C1O&CN&O=C1NC(=O)C2=CC=CC=C12&&&
CCC(C)CC(=O)O&CN&CN&CC(C)CCC=O&CN&NS&O=[SH](=O)C1=CC=C(C2=CC=C(C3=C(F)C=C(Cl)C=C3Cl)S2)C=C1&&&
CCCC&CN&COC1=CC(C2C3=C(OC4=C(CCNC4)C3C3OCC(O)C3O)N(C)C(=O)N2C)=CC(OC)=C1OC&&&
CC1=CC(C)=CC(N)=C1&CN&CC&C&C1CCCCC1&&CN^C1CCNCC1&&&
CC1(C)C(O)CC(O)C2(C)C1CC(O)C1(C)C2CCC2(C)C(O)CCC12&&&
CSC1=NN(C2=CC=C([N+](=O)[O-])C=C2[N+](=O)[O-])C(=O)C1&C=C&CC1=CC=CC=C1&&&
CCS(=O)(=O)C1=CC=C(C=O)C=C1&CO&CO&CC=O&CN&CN&O=CC1=CC=CO1&&&
CCCC&CN&N&CN&CCCC=O^CN^CN&CC1=CC=C(I)C=C1&NC1=CC(C2=CC=CC=C2)=NN1C1=CC(C(F)(F)F)=CC=C1C(=O)O&&&&&
CC#N&CN&NC1=CC=C(Cl)C=N1&&&
CC1=CC=C(C2=CC=CC(C=O)=C2)O1&CN&NC1=C(C=O)C2=C(CCCC2)S1&CN&C1COCCN1&&&
CN&N&CN&C^CN^C=O&CC1=CC=CC=C1&&CN&&CN&CCC1=CC=CC=C1&&&
CS&CS&CCCC(=O)O&CN&CN&CC=O&&&
CO&CO&C&C=O&&CC^C&C1CCNCC1&CN^CC^COC1=C(F)C=C2C(=O)C(C(C)C)=CN(C3CCCCC3)C2=C1&CN&&&&&
CS&CS&CCCC(N)=O&CN&CN&O=CCCCCCC=O&CN&CN^CN^CCCCCC=O&CN&CN&CCC=O&N=C(N)N&CN&&&CN&NC(=O)CCC1=CC=CC=C1&&&
O=)C1=CC(C2CCCC2)=NC2=CC=C(F)C=C12&CN&C1CNCCN1&CN&CC1=CC(F)=CC(F)=C1&&&
COC1=CC=C(C)C=C1OC&CN&NC1=NC(O)=NC2=NC(N)=NC(N)=C12&&&
CC&CO&CO&CC(=NNC(=O)CS)C1=CC=C([N+](=O)[O-])C=C1&CS&CC=O&CN&NC1=CC=C([SH](=O)=O)C=C1&NS&NC1=CC=CC=C1Br&&&
COC1=CC=C(O)C=C1&CO&CC&CO&CO&CC&CO&COC1=CC=C(OC)C(N2C(=O)CN=C2C2=CC=C(C=O)C(O)=C2)=C1&&&
O=C1[NH]C(S)=CC2=CC=CC=C12&CS&CC1=CC=CC=C1&&&
COC1=CC(C(=O)NN=CC2=CC(OC3=CC=C4N=CC=CC4=C3)=C(OC)C(OC)=C2)=CC=C1O&&&
C=C1C(=O)OC2CC34OC64C(OC(CC(CC=O)=CCCCC(=O)OCCC13C)C24&CO&CO&C1CCCCC1&CO&CO^CC^CC=O&CC(C)O&CN&&&CN&&&
CC&CO&CO&C&C=O&&CN^C1CCNC1&CN&CN&O=CCN1N=CC2=C(N=C(O)N2C2=CC=CC=C2)C1=O&&&
O=C1C(=O)N(CC2=CC=C(C3=CC=CC=C3F)C=C2)C=C1CC1=CC=C([N+](=O)[O-])C=C1&&&
O=C1CSC(NC2=CC=CC(O)=C2)=N1&CO&CC1=NN=NN1C1CCCCC1&&&
CC(=O)C1=CC=C(C)C=C1&C=C&CC(N)=O&&&
CCC(C=O)C(C)C(=O)C(C)N&CN&NC1=CC=CC(OC(F)(F)F)=C1^C=C&&O=C1CCSSC(=O)N1C1=CC=CC=C1&&&
COC1=CC=C(C2=C(CC(=O)NNC(C)=O)OC3=CC=CC=C23)C=C1&CS&SC1=CC=C(Cl)C=C1&&&
CC1=CC=CC(N2C(=O)C3C2NC(=O)CNC3=O)=C1&CN&CC(O)C(F)(F)F^CC&&CCC1=CC=CC=C1&&&
C=O&C&CN&NC1=CC=C(N2N=C(C(F)(F)F)C=C2C2CCCN2)C=C1^CC&&C1CC1&&&
CN1CC2=CC([N+]4=CC=CC(OC(F)(F)F)=C4)=CC=C2CC1C1=C[NH]C=N1&&&
O=C1NS(=O)(=O)C2C3CCC(C3)C12&CN&CCO&&&
CC&C=C&COC1=CC(C)=CC(OC)=C1O&CO&CC=O&C=C&CC1=CC=CC=C1C&&&
CO&CO&CC=O&CS&FC1=C2C(=NC(S)=N1)C1=CC=CC=C1[NH]2&&&
COC1=CC=C(N)C=C1&NS&NN=C(CC1=CC=C([SH](=O)=O)S1)NNC1=CC=CC=C1[N+](=O)[O-]&&&
CC&CO&CCCS(=O)(=O)N1C2=C(C3=CC(O)=C(O)C=C31)C(C)(C)CCC2=O&&&
CCCCCCCCCCCCCCCC(=O)C1=CN=N[NH]1&&&
CC1=CSC=C1Br&CN&NC1=NC=CC=N1&&&
CO&CO&COC1=CC(C=O)=CC=C1&CN&C1CCNC1&CC&C&C=O&&CN^NC1=CC=C(Cl)C=C1&&&
CCCCCCCCCCCCC&CN&N&CN&CC&CN&CNC1=NC2=CC=CC=C2C2=NC(NC3=CC=C(O)C=C3)=NN12&&&
CO&CO&CC1CN2C3=CC=C(C=O)C=C3C3(C(=O)CC(C)C3=O)C2C(=O)N1C1=CC=C(F)C(F)=C1&&&
O=C1C=CC=C(CCC(=O)O)C=C1&&&
CC1=CC2(OC3=CC=C(C(=O)CC(C)C)C=C3)CC3C4(CCC5CCC45C)CCC(O)C4CCC3(C)C1C2C&&&
COC1=CC=C(C)C=C1N&CN&C&C=O&&CN^N&COC1=CC=C(Cl)C=C1N&&CN^C1CCCCC1&CN&CN&CC=O&&&
CC&CN&CN&C&C=O&&CO^CO&CC=O&CO&O=C1C2=CC(O)=CC=C2OC2=C1C=C(O)C(O)=C2C1=CC=CC=C1&&&
COC1=CC(C2=CC=C3C(NC4=CC=C(N5C=CC=NC5=N4)=CC(=O)N(C)C4=CC=CC=C45)=CC=NC3=C2)=CC=C1O&CO&CCC&CN&CNC&&&
CC&CO&CCCC1=NC2=NC=CN=C2N1CC1=CC=C(O)C=C1&CN&O=C1[NH]N=C(C2CC2)N1C1CCCN1&&&
NCCC1=CC=C(S)C=C1&CS&CC&CN&CN&O=CCCC1=CC=CC=C1&&&
CN&CN&O=CCCC1=CC=C(O)C=C1&CN&CN&CC(C)CC=O&CN&C1CCNC1&CC&C&C=O&&CN^C1CCNCC1&CN&NS&O=[SH](=O)CC1=CC=CC=C1&&&
CCS(=O)(=O)CC1=NN2C(N)=CC(C(N)=O)=CC2=C1&&&
CC(C)C&CO&CO&C&C=O&&CN^CN&O=CCCC1=CC=C([N+](=O)[O-])C=C1&CN&C1CNCCN1&CN&CC1=CC=CC=C1&&&
CN1C(C2=CN3C=CC=C(Br)C3=C2C2=CC=C(Cl)C=C2)=NC2=CC=CC=C2C1=O&&&
C=O&C&CN&CN^CN^O=CCCC1=CC=CC(Cl)=C1&C1COCCN1&CN&&&CN&C1C2CC3CC1CC(C2)C3&&&
CC(C)CCC=O&CN&CN^CN^O=CCCC1=C[NH]C2=CC=CC=C12&CN&CN&CC(C)CCC(=O)O&CN&&&O=CCCC1=CC=CC=C1&CN&CN&NCCCCCC(N)=O&&&
CCCCCC=O&CN&CN^CN^C&CN&C=O&CC(C)CCC(=O)O&&CC&&C1CCNC1&CN&C&C=O&&CO^CO&CC(C)C&&&
CCC&CN&N&CN&CCCC^CN^CO&CC1=CC(O)=CC(C)=C1CC(N)=O&CO&&&O=CCC1=CC=C(O)C=C1&CO&OCO&CO&CC=O&CO&CO&CC=O&CN&CN&C&C=O&&CO^CO&CC1=CC=CC=C1&&&
O=C1[NH]C(C2=CC=C(C3=CC=CC=C3Cl)C=C2)=CC2=CC=CC=C12&&&
O=CC1=CC=C(F)C=C1&CN&NC1=CC=C(S)N=N1&CS&CC=O&CN&NC1=CC=CC=C1&&&
CC&CN&N&CN&O=CC1=CC(O)=C(O)C=C1^CN^CO&CC&CC1=NC(C2=CC=CC(O)=C2)=C2C=CC=CC2=N1&&&&&
N#CC1=CC=CC=C1N&CN&CC1=CC=CN=C1&&&
CN&N&CN&CC=O^NS^CO&NC1=CC=C([SH](=O)=O)C=C1&OC1=CC=CC(C(F)(F)F)=C1&&&&&
CCN1N=C(C2=CC=CC([N+](=O)[O-])=C2)C([N+](=O)[O-])=C1C(=O)C1=CC=CC2=CC=CC=C12&&&
O=C1CSC2(CCNCC2)N1&CN&CC1=CSC=C1&&&
CC&CO&CC1CC(N)C(C)N1O&CO&CO&CC1=CC=C(C=O)C=C1&CN&CN&CC=O&&&
CC(=NO)C1=CC=C2OCCOC2=C1&CO&CC=O^CN^CN&C1COCCN1&CN&&&CC1=CC=C(F)C=C1&&&
CCCC&CN&NC1=CC=C2C(=C1)C(=O)C=C(NC1=CC=C([SH](=O)=O)C=C1)C2=O&NS&C1COCCN1&&&
CCCN1N=CC(C=O)=C1C1CC1&CN&NC1=NC=C(C2=CN=C3[NH]N=CC3=C2)C=N1&&&
CC=O&CN&CC1=CC(C(=O)NN=CC2=CC=C([N+](=O)[O-])O2)=CC=C1N&&&
CCC&CC&CC1CC(O)CC(=O)OCC2=CC(N)=CC=C2OCC(O)C(C)NC(=O)CNC1=O&CC&CC1=CC=CC=C1^CC&&CC^CC^C=C&CC(C)C&CC1=CC=C(C(F)(F)F)C=C1&&&&&
CCCCCC&CO&NC1=NC2=CC=CC=C2C2=CC(O)=CC=C12&N&CN&CC^CN&&CCC&&&
CC1=CC=C2OC(=O)C(C=NC3=CC=C(OC(F)(F)F)C=C3)=C(S(N)(=O)=O)C2=C1&&&
CC&CN&N&NC1=CC=CC=C1&&CN^CC1=NOC2=C1C1=CC=C(C=O)N=C1C1=CC=C(F)C=C12&&&
CCC1=CC=C(C(C)C)C=C1&CN&N#CC1CNCCN1&CN&N#CCC1=CC=CC=C1&&&
CN1CC2=CC=CC=C2C(=O)C1&C=C&CC1=CC=C(N2C=CC=C2)C=C1&&&
COC1=CC=C(O)C=C1&CO&CC=O&CN&O=C1CCC=CCCC(=O)OC2(CCNCC2)COC2=CC=C(Br)C=C12&&&
CN1C(O)=CC(=O)N(C)C1=O&CO&O=CCC1=CC=C(F)C=C1&&&
COC1=CC=C(N)C=N1&CN&C&C=O&&CN^C1CCNC1&CC&NCC1=CC=C(O)C=C1&&&
CO&CO&CC&CN&CN&C&C=O&&CC^O=C1CCSC2=CC=C(C=C2)NC(=O)CNC(=O)CCN1&CC&CCC^CC&&CC(N)=O&&&
CC1=CC=C(C(=O)NN=CC2=C(O)C3=CC(C)=CC=C3N(C)C2=O)C=C1&&&
O=CC1=CC=CC=C1&CN&NC1=CC=CC=C1C=O&CN&ClC1=CC=C(N2CCNCC2)C=C1&&&
NC(=S)O&CN&C(C1=CC=CC=C1)C1=CC=CC=C1^CO&&CCN1C=CN=C1&&&
CO&CO&CCC&CC&CN1CNCC2CC1CC1=CC=CC(O)=C12&&&
CC1CCCCC1&CC&CN&CN&C&C=O&&CN^CN&C1C2CC3CC1CC(C2)C3&&&
CCCC(=NOC)C1=CN=C2OC3=CC(C)=CC=C3C(=O)C2=C1&CO&CO&&&
FC1=CC=C(N2C3=C(CCCC3)C(=NNC3=NC(C4=CC=CC=C4Cl)=CS3)C3=CC=CC=C3C2C2=CC=CC=C2)C=C1&&&
CN&CN&CC(C)CCC=O&CN&CN&O=CC1=CC(O)=C(O)C(O)=C1&&&
CC(=N)N1CC(O)CNC(=O)C2=C1C=CS2&CN&CC1=CC=CC2=CC=CC=C12&&&
CN1C(=O)C2=CC=CC=C2N2C(S)=NC=C12&CS&CC=O&CN&NC1=CC=C([SH](=O)=O)C=C1&NS&C1COCCN1&&&
CC(C)C&CC&CON=C(C=O)C1=CC2=CC(C)=C(C)C=C2[NH]1&CN&OC1(C2=CC=CC=C2)CCNCC1&&&
CO&CO&C1=CC=C2C(=C1)C1CCC2CC1&CC&CO^CC&&CCC#N&&&
C=CC1CCC2(C)CCC3(C)C(CC(=O)C4C5(C)CCC(=O)C(C)(F)C5CCC43C)C12&&&
NC1=NC(NC2=CC(N)=CC=C2)=NC2=CC=CC=C12&CN&O=CCC1=CC=CC([N+](=O)[O-])=C1&&&
CCC&CN&N&CN&CCCC^CN^CC&COC1=CC=C(C2NC(=O)CCC2O)C=C1&C1CCCCC1&&&&&
CCC&CC&O=C1C2CN3C(=S)NC(=N3)C2C(=O)N1C1=CC=C(C2=CC=CS2)C=C1&&&
N=C(N)N1CCC2=CC=C(OC3=CC=CC=C3)C=C21&C=C&CC1=CC=C(N)C=C1&&&
CC1=CSC=C1&CN&NC1=NC=NC2=C1N=CN2C1OCC(O)C1O&CC&CO&&&
CC(C)C&CC&C1=CC=C2C(=C1)CC1OC2C2CCCC3C(C4CCCC4)C2C13&CC&O=CO&&&
CN1C(=O)C2=C3C1=CC=CC3=CC=C2&&&
CC1=CC=CC(C)=N1&CO&OC1=NC=NC2=CC=CC=C12&&&
CO&CO&CCC&CN&NC1=NC(N)=CC(C2=CC=NC=C2)=N1&&&
CC(=O)N1CC2=CC([N+](=O)[O-])=CC=C2NC1C1=CC=C(F)C=C1&C=C&CC1=CC=C(O)C(Br)=C1&&&
CC&CC&CC1CC(C)C(=O)C(C)C(=O)OCC(C)(O)C2OC(=O)NC2C(C)C(=O)C(C)C1&CO&CO^CO^O=CC1=C[NH]C2=CC=CC=C2C1=O&CO&&&CC1CCC(O)CO1&CN&CNC&&&
OC1=CC=C(C2=N[NH]C(=S)N2C2=CC=C(F)C=C2F)C=C1&&&
COC1=CC=C(F)C=C1C=O&CN&C1CCNCC1&CN&CN&CN1C=C(F)C(C=O)=C1Cl&&&
O=CC1=CC=C(SC2=CC=C(Cl)C=C2N2CCCC2)C=C1&CN&CN^CC^CCC1=NC2=C(S1)C(C(=O)O)=CN2C1CCCC1&O=CO&&&&&
CC&CO&CO&C&C=O&&CN^C1CNCCN1&CN&CCC(C)CC&CO&OC1=CC=CC2=C1C(SC1=CC=CC=C1)=C(C1=CC=CC=C1)=N2&&&
CC1CCNCC1&CN&CC=O&CN&ClC1=CC=C2C(=C1)CCC1=CC(Br)=CN=C1C2N1CCNCC1&&&
CC1=CC=C(C2=CC=C(C)C=C2)C=C1&CN&CN&CC12CCCC1C1CCNCC1CC2&&&
CNC(C)=S&CN&CC&C&CN&CN^CC^CC(C)(C)C=O&CC1(C)OCCO1&&&CC&CC&CN&CC1(O)CCCNC1=O&&&
CC&CN&N&NC1=NC=CC=N1&&CN^CC&C1CCNC1&CN&CC1=CC=C(C=O)C=C1&&&
CCC(C)CC=O&CN&CN^CN^CC(C)CCC(O)CC(C=O)N(C)O&NS&CN&C[SH](=O)=O&CN&&&CC(O)CCC1=CC=CC=C1&CN&CN&CC=O&CN&CN&C&C=O&&CO^CO&&&
CCC&CN&N&CCCCN1C(N)=NC2=C1C(=O)N(C)C(=O)N2C&&CN^CC&&&
COC1=CC=CC=C1S(=O)(=O)N1C=C2CCCNC2=C1C1=CSC=C1&CN&C&C=O&&CN^NC1=CC=C(C(F)(F)F)C=C1&&&
CCC1=CN=CN1CC1=CC(C2=CC=NC=C2)=C(OC)C2=C1NCC(=O)N2&CN&CC1=CC=CC(N)=C1&&&
CC(N=C1NC(C)=NCC1(C)C)C1=NN=C(S(N)(=O)=O)O1&&&
CCC(O)C1=CC=CC(Cl)=C1&CN&CN&C1CN2CCC1CC2&&&
CC(C)CCC=O&CN&CN^CN^CC(C)CC=O&CN&CN&CS(=O)(=O)C1=CC=C(C2=CC=C(C3=CC=CC=C3)C=C2)C=C1&O=C1NCC2=CC=CC=C2N1CC1=CC=CC=C1&&&&&
CCC&CC&CN1CC(=O)NCC1=O&CC&CCC^CC&&CC1=CC=CN=C1&&&
CO&CO&CCC&CN&CN&O=CC1=C[NH]C(C(=O)C2=CC=NC=C2)=N1&&&
COC1=CC(C)=C([SH](=O)=O)C=C1N1C=CC=C1C&NS&CN&CC&C&C1CCC1&&CC^C&C=O&&CN^CN&CC1=CC=CC=C1&&&
CC1=CC=C(N2CCNCC2)C([N+](=O)[O-])=C1&CN&O=CC1=C(F)C=CC=C1F&&&
CC(C)C&CN&CN&CN1C(=O)N(C2=CC=C(C=O)C=C2)C(=O)C2=CC=CC=C21&&&
CO&CO&O=CCC1C=C(C2=CC=C(F)C=C2)OC2=CC=C(F)C=C12&&&
CS&CS&CCCC1=CC=CC=C1&CN&CN&CS(=O)(=O)C1=CC=CC=C11CC1&&&
CCCC(C)C&CN&CNC(=S)NN=C1[NH]C2=CC=CC=C2S1&&&
O=C1C(CO)=COC2=C1C1=C(O)C=CC(C3=CC=CC=C3)=C1C1O2&&&
CCC=O&CO&CO^CN^CC1=CC=CO1&O=C1NS(=O)(=O)C2=CC=CC=C12&&&&&
COC1=CC2=CC=CC=C2C(O)=C1OC&CO&CCCC&CN&N&NC1CCCC2=CC=CC=C21&&CN^CC&CO&CO&&&
COC1=CC(OC)=CC(C2CC(=O)N3C(C4=CC=CS4)=CN=C3N2)=C1&CN&C1CCCCC1&&&
CC1=CC=CC(N)=N1&CN&CN&C&C=O&&CN^NC1=CC=CC=N1&&&
CN1CCC2C(C)(C)CCC(C)C2C1&CC&O=CO&&&
CCN1C=C(C=O)C2=CC=CC(F)=C21&CN&CN&COC1=CC=C(C)C=C1&&&
CC&CC&CC1CNC(C)C(O)C(C)(O)COC(=O)C(C)CC(C)C1&CO&CO^CO^CC1CCOC(C)C1O&CO^CN^CO&CC1CCC(O)CO1&CCC&CO&CN&&&&&CNC&&&
CC1=CC=C(Cl)C=C1N1CCNCC1&CN&CC1=CC=CC(C)=C1&CN&CN&O=CC1=CC(C2=CC=CC=C2)=NC2=CC=CC=C12&&&
C=C(C)C1CCC2CCC3(C)C(CCC4C5(C)CCC(=NO)C(C)C5CCC5CCC43C)C21&&&
CCC1=CC(C(=O)C2=CC(C=O)=CC(C3=CC=C(S(C)(=O)=O)C=C3)=C2)=CC=C1&CN&CN1CCNCC1&&&
COC1=CC=CC(NC(N)=S)=C1&CN&CCC(=O)NN=C1[NH]C2=CC=CC=C2S1&&&
C1=CC=C2C(C3=N[NH]C4=CC=CC=C34)=C[NH]C2=C1&&&
N=C(N)N&CN&CCCCC=O&CN&CN&CC=O&CO&CO&CCC=O&CN&CN^CN^NCCC=O&CN&&&NC(=O)CCC1=CC=CC=C1&&&
CCC1=N[NH]C(=S)N1C1=CC(C(F)(F)F)=CC=C1N&CN&CC1=NC=CN1CC=O&&&
CCCC(C)CCCCC&CS&NC1=NN=C(S)S1&CN&O=CC1=CC=C(C2=CC=CC=C2)O1&&&
CC&CC&CC[C+]1(C)CCOCC1&CC&C&CC1=CC=C(NC2=NC(=O)CN2)N=C1&&CC^CC&&&
CCC&CO&CC1CCCCC1O&CC&C^CN^C=O&C1CNCCN1&&CN^CN&C1COCCN1&C1CCCCC1&&&&&
O=CC1=CC=C(N2C(S)=NC3=CC=CC=C3C2=O)C=C1&CN&CN^CS^CC&CC1=CC=CO1&C1CCOCC1&&&&&
CC&CO&CO&CC=O&CS&SC1=N[NH]C=N1&&&
CCC1=CC=CC=C1&CN&NCC=O&CN&CN^C=C^COC1=CC=C(C=O)C=C1&CC1=CC=CO1&&&&&
CN1C=NC=C1CC1=CC=C(Cl)C(Cl)=C1&CN&CN&CC&CN&CNC(N)=S&&&
C=CCCC(C)CCC&CO&CO^CC^CC=O&CC1(C)C(=O)CCC2(C)C3OC2(C)CCC13&&&&&
CC=O&CO&CO&CC[N+]1=CC=C(C(C(C)O)P(=O)(O)O)C=C1&&&
CN(C)C1=CC(C2=CC=C(C(=O)NNC3=CC=C(S(C)(=O)=O)C=C3)O2)=CC(OC2=CC=C(C=O)C=C2)=N1&CN&NC1=CC=CC=C1C1=CC=CC=C1&&&
CCCC&CN&NCC1=CC2=CC(N)=CC=C2C(N)=N1&&&
CN1CCC(=O)C2=CC(F)=CC=C21&C=C&CC1=NCC([N+]2=CC(C)=CC(C(F)(F)F)=C2)C1&&&
CN&N&CN&C^CN^C=O&CCCC(C)C&&CO^CN&CO&CN&CCCCC1=C[NH]C2=CC=CC=C12&O=CCCC1=C[NH]C2=CC=CC=C12&&CN&CN&C&C=O&&CC^C1=CC=C2CNCCC2=C1&&&
CCC&CC&CN1N=NN=C1SC1=CC=CC(C(F)(F)F)=C1CC1=CC=C(Cl)C=C1&&&
CC1=CC(N)=CC(C)=C1CC(N)C=O&CN&C1CNCCN1&CN&O=CC1=CC=CC2=CC=CC=C12&&&
N#CCC1=NN=C(S)N1C1=CC=CC=C1&CS&CC1=CC=CC=C1&&&
NC=C1C(=O)NC(=O)C1C1=CC=C(Br)C=C1&CN&CC1=CC=CC=C1&&&
CC1=CC(C)=CC(N)=C1&CN&CC=O&CS&O=C1N=C(S)[NH]C2=C1C(=O)CCC2&&&
C=C1C(=O)OC2C(C=CCCC(C)C(O)CC(C)C(O)CCC1C)CC1C(C)C3=CC(O)CCC3(C)CCC12&&&
CC1=CC=CC=C1N1CCNCC1&CN&O=CCCC=NNC1=CC=CC=N1&&&
CCCC&CN&N&CN&CC(O)CCC1=CC(F)=CC(F)=C1^NS^CN&O=[SH](=O)C1=CC=C(F)C=C1&CN&&&&&
CNC1=CC=C2C(=N1)N=C(C1=CC=C(C)C=C1)N2C1CCCCC1&&&
CC1CCCCC1&CN&CN&CC(C=O)CC1=CC=CC=C1&CN&CN&O=CC1=CC=CC=C1&&&
CC1=NN(C)C2=C1[NH]C(N1N=NC(C3=CN=C4C=CC=CC4=C3)=N1)=NC2=O&&&
CC1=NN2CCCC2C2=CC(C3=CC=C(Br)C=C3)=NN12&&&
CC1=C(C)N(CC2=CC=C(NC3=NC(N)=C(NC4=CC=C(N)C=C4)C=N3)C=C2)C2=CC=C(Cl)C=C12&CN&N#CC1=CC=C(C=O)C=C1&&&
CCCCC(C=O)CC&CN&C1=CC=C2CNCCC2=C1&&&
CC(=O)NO&CN&O=C1CSC(=O)N1&&&
CC&CO&CO&NC1=NC(C2=CC=C(C=O)C=C2)=NC2=CC=CC=C12&CN&CCCCCCCCCC&CN&N=C(N)N&&&
COC1=CC=CC(C2NC(=O)C(O)=C2C(=O)C2=C(O)C(OC)=CC=C2)=C1&CN&CC1=CC=C(F)C=C1&&&
CC=O&CN&CN^CS^CC1=CC=C2OCOC2=C1&SC1=NCCS1&&&&&
CCC&CS&CS&CC(N)C(N)C=O&&&
CCC1=CC=C2NC(C)CCC2=C1&CN&CC1=CC=C([SH](=O)=O)C=C1&NS&C1CCNC1&&&
N#CC1=CC=C(NC2=CC=NC3=C2C=C(N2CCOCC2)S3)C=C1&&&
N#CC1(C2=CC=C3C(N4CCOCC4C)=NC=NN32)CCC=CN1&CN&CC&CN&C1CNCCN1&&&
C=O&C&CN&CCC1=NN=C(N)S1^CC^CS&C1CCOC1&FC1=CC=CC=C1C1=NC(S)=N[NH]1&&&&&
CC1=CC=C(N)C=C1Cl&CN&C&C=O&&CC^C1CCNCC1&NS&CC1=CC=C([SH](=O)=O)C=C1&&&
CCC1=CC=CC=C1&CO&NC1=NC(=O)C=C(N2CCN(C3=CC=CC=N3)CC2)[NH]1&&&
CCCC&CN&CN&CC=O&CO&O=CC1=CC=C(O)C=C1&CN&NC1=CC=C(CC(=O)O)C=C1&&&
CC1=CN(C2CC(N3C=NC=N3)CO2)C(=O)[NH]C1=O&CC&CO&&&
CC1=CC=C(C)C=C1&CO&NC(N)=NC(=O)C1=CC=C(O)C=C1&&&
CCCCCCCCCCCCCCCC&CO&O=CC1=CC(O)=C2C=CC=CC2=N1&CN&OC1CCCNCC1&CC&CN&&&
CC1=CC(NC(=N)C2=CN=CC=N2)=NC(C2=CC=CS2)=C1&&&
CC1=CC(C)=NC(N2CC3CC(C2)N3)=N1&NS&O=[SH](=O)C1=CC=C(F)C=C1F&&&
CC1=C(CCC2=CN=CC(O)=C2)N2N=C(S)N=C2N=C1&CS&CC=O&CN&NC1=CC=C(F)C=C1F&&&
O=C(O)C1=CN(CCC(=O)O)C2=CC=CC=C2C1=O&&&
COC1=CC(C=NNC(=O)C2=C(C)N=C(SC)C(C3=CC=CN=C3)=C2)=CC(OC)=C1OC&&&
CCCCC1=NN2C(=O)C=C(C)[NH]C2=C1CC1=CC=C(C2=CC=CC=C2[SH](=O)=O)C=C1&NS&CN&O=CCCC1=CC=CC=C1&CN&C1COCCN1&&&
CC(C)C&CN&N&CN&C^CN^C=O&CCCCCC&&CN^CN&CC1CC(=O)NN=C1C1=CC=C(N)C=C1&N&CC&CN&CO&CCCC^CN&&C1CCCCC1&CC(C)C^CN&&&&CC1=CC=CC=C1&&&
CC1=C[NH]C(=O)C(C2=NC=CC3=C2OC=N3)=C1&&&
CCCC[SH](=O)=O&NS&CCC1=CC=C(O)C=C1&CN&CC1(C)OC2=CC=C2C(N)C1O&&&
CCCCC1=C(O)C=CC2=C1ON=C2C=O&CN&CN&CCCC(=O)O&&&
CC1=CC=CC(N)=C1&CN&CC=O&CN&C1CCNC1&CN&NC1=NC=CC(OC2=CC=CN=C2C2CCNCC2)=N1&&&
C=C(C)C1CCC2(C)C(C)CCCC1(C)C2&CC&CCC&C=C&O=C1CCCOC1&C&CO&CO^CC^O=CC1=CC=CC=C1&OCCO&&&&&
C[NH+](C)C&C[NH3+]&CCCC=O&CN&NC1=CC=C2C(=C1)CC1=CC(Cl)=CC=C12^CS&&SC1=CC=NC=C1&&&
CCCC&CN&N&CN&C^CN^C=O&CCCC&&CC&&OC1=CC=C2CCNC2=C1&CN&CC1=CN=CC=N1^CC&&CCC(C)C&&&
COC1=CC=C(N2CCNCC2)C=C1&CN&CCCCCCCCC(=O)NNC(=O)C1=CC=C(N2CCCC2)C=C1&&&
CC1=CC2=C(C)C=CC=C2OC1=O&C=C&CC1=CC=C(C[N+]2=CC(C)=CC(CC3=CC=C(C5=CC=CC=C5)C=C4)C=C32)C=C1&&&
CC(C)CCN1C=NC2=C1CCNC2S(=O)(=O)C1=CC=C(F)C=C1&CN&CC&CN&NC1=CC=NC=C1&&&
CC(=NNC(=S)NC1=CC=C(S(N)(=O)=O)C=C1)C1=CC=CC2=CC=CC=C12&&&
N=C(N)C1=CC=C2OC(CC=O)=C3CCCC3=CC2=C1&CN&CN^CN^CC=O&CN&C&CN&C=O&NC(C=O)CC1=N[NH]C2=CC=CC=C12&&CC&&C1C2CC3CC1CC(C2)C3&&&
CSC1=CC=CC(N)=C1&N&CN&C^CN^C=O&CC1=CC=CO1&&CN&&NC1=CC=CC(C(F)(F)F)=C1&&&
COC1=NC=CC=C1C=O&CN&CN&C(N)=NC1CCCCC1&&&
CC1=CC=CC(N)=C1C&CN&O=C1NC(=O)C2=CC=CC=C12&&&
C=C(C)C1CCC(C)CC(C)CCC(C)=CC(=O)O1&&&
CN(C)C1=CC(N)=CC(OC2=CC=C(Cl)C(C=O)=C2)=C1&CN&O=CCN1C=CC(O)=CC1=O&CN&CN&CCCC(=O)O&CN&CN&CCC1=CSC(C)=N1&&&
CC&CN&CC1=CC=CC=C1N1CCNCC1&CN&NC1=CC=C2OCOC2=C1&&&
CC&CO&CC1=CC=C(O)C=C1&CN&O=C(CC1=CC=C(Cl)C=C1)CN1C=C(C2=CN=CN=C2)C2=CC=CC=C21&&&
O=CCC1=CC=CS1&CN&NC1=C(Cl)C=CC(OC2=NC=NC3=NC=CC=C23)=C1Cl&&&
CCC1=CC=C([SH](=O)=O)C=C1&NS&CN1CCC2=C(C1)SC(C=O)=N2&&&
COC1=CC(N)=CC(OC)=C1&CN&O=CC1=CC=CC=C1Cl&&&
CC(C)CC=O&CN&CN^CN^NC(C=O)CC1=CC=C2OP(=O)(O)OCC2=C1&CN&&&CCCCCCCCC(=O)O&&&
CO&CO&C&C=O&&CN^NC1CC=CCCC(=O)NCC(=O)NCC(=O)NNC(=O)NCC(=O)NC1C1=CC=C(N)C=C1&CC&O=CO^CC&&CC1=CC=CC=C1^CC&&CC(=O)O^CC&&CC(C)C&&&
CCCC1=CC(OC)=C(C=NNC(=O)C2=C(O)C3=C(CC(C)CC3)SC(C3=CC=C(OC)C=C3)=N2)C=C1&&&
CN1C(CC(=O)C2=CC=CC(O)=C2)=C(C(=O)O)C2=CC=CC(C3=CC=CC=C3)=C21&&&
CC1CNS(=O)(=O)C2=CC=C(C3=CC=C4C(=C3)NC3=C(F)C=CC=C34)C=C2OC1&CN&CCCO^CC&&CN&N&CN&&CN^NC(CCC=O)CC1=CC=C(O)C=C1&&&
O=C1SC2=CC=CC=C2N1CC1=CC=CC=C1&&&
CC1CCCN1&CN&CCC&CN&CN&CC1=C(C=O)[NH]C2=CC=CC=C12&&&
CN1CCCCC1&CC&CN1C=NC2=C(C3=CC(C4=CC=C(F)C=C4)=NC=N3)N=C(NC3=CC=C(F)C=C3)N=C21&&&
CC1CC2NCCC3(CO3)C2O1&CN&O=CC1=CC=CC=C1&&&
CC1=CC(CCC(=O)O)=C2CCC(=O)C2=C1&&&
CC(=O)O&C=C&CC1=CC=CO1^C=C&&CC1=CC=C(O)C=C1&CO&CC1=CC=C(Cl)C=C1&&&
CCC#N&CN&N&CN&&CN^CC=O&CN&CN&CC&C1CNCCNC2=CC=C3CCCC3=C2C1&CN&CCC[N-][N+]#N&&&
COC1=CC2=C3C(=C1)C(C)(C)CC(C)(O)C(=O)N3C(C)(C)O2&CO&OC1=CC=C(C2=N[NH]C=C2)C=C1&&&
CC(C)C#N&CO&OC1=CC(CCC2=CC=C(O)C=C2)=CC(O)=C1O&CO&CCC^CO^CS&CCCC(C)O&SC1=CC=CC=C1&CN&&&C1CCCNCC1&&&
CCC&CN&O=C1CNC(=O)C2(CCC3=CC=CC=C32)NC(=O)C2=CC=CC=C12&&&
CCCCCCCCN1C(S)=NC2=C1C(=O)N(C)C(=O)N2C&CS&C=O&&&
CCC1=CC=C(O)C=C1&CO&CC^CC^C1CC1&O=C1CCCN1&&&&&
CCCCCCCCCCCCCCC=O&CO&CO&CCCC&CO&CO^CO^CCCCCCCCCCCCCCCCCCCCCCCC=O&CO^CO^CC1=CC=C(O)C(O)=C1&CCC&CO&&&CCCCCCCCCCCCCCCC(=O)O&&&&&
O=C(O)CCC1=CC=CC=C1&CO&OCC1=CC=CC=C1O&C=C&CCN1C=NC(CO)=N1&CO&OC1=CC=CC(Cl)=C1&&&
CCCCN1C(N)=C(N2CCCCC2)C(=O)C2=CC(C=O)=CC=C21&CN&COC1=CC(N)=CC=C1N&CN&CCCC=O&CO&CO&&&
C#CCN1C(C(F)(F)F)=CC2=C(C=O)C(C3=CC=C(O)C=C3)=CN21&CN&CNC&&&
O=C(CN1C(=O)N(CC2=CC=C(Cl)C=C2)C(=O)C2=CC(Cl)=C(Cl)C=C21)C1=CC=C2OCCOC2=C1&&&
CC(C)CC=O&CN&CN^CN^CC=O&CN&CS&CC1=CC=CN=C1&FC(F)(F)C1=CC=C(C2=CC=C(CS)N=N2)C=C1&&&&&
CC1=CC=CC(NC=C(C=O)C2=CC=NC=C2)=C1&CN&CN&CC1=CC=C(C2=NN=C(S)O2)C=C1&CS&CC1=CC=CC=C1&&&
CCCC1=CC=C(N)C=N1&CN&CC1=CC=C2OC(=O)C=C(C=O)C2=C1&&&
CC&CO&O=P(O)(C(C1=CC=CC=C1)C1=CC=CC=C1)C(O)(C1=CC=CC=C1)C1=CC=CC=C1&&&
CC1=CC=C(CCC(=O)O)C=C1C&CN&CN&O=CC=O&CN&CN&CCC1=CCCCC1&&&
CC(=NNC(=O)C1=NC(C2=CN=C3OCCOC3=C2)=C(N)S1)C1=CC=C2OCOC2=C1&&&
CC1CC(=O)C2=C(O)C=C(S(C)(=O)=O)C=C2O1&CO&CO&C&C=O&&CN^NC1=CC=C(Cl)C(C(F)(F)F)=C1&&&
OC1(C(F)(F)F)OC2=CC=CC=C2C2=CC(CCO)=NN2C1=O&&&
COC1=CC=C(OC)C([SH](=O)=O)=C1&NS&N&CN&CC=O^CN^CN&CC=O&N&CN&C1COCCN1&&CN&&CC1=CC=CC=C1&&&
CC1(C)C=CC=C2[NH]C(S)=NC2=C1&CS&CC=O&CN&NC1=CC=C(C=O)C=C1&CN&C1CCCNCC1&&&
CC&CO&CO&CCCC=O&CS&SC1=NC(CC2=CC=CS2)=C[NH]1&&&
C1=CC=C(CC2=CC=C(NC3=NN=C(C4=CC=C5N=CC=CC5=C4)S3)C=C2)C=C1&&&
CCC(C)C&CN&CN&CC=O&CO&COC1=CC=CC=C1O&&&
COC1=CC(C=NNC(N)=O)=CC(OC)=C1OC&&&
CN1CCCCC1&CC&CO&OC1=CC=C2OCOC2=C1&&&
CCC=O&CN&NC1=NC=C(C2=CC=C(C3=CC=CN=C3)C=C2)S1^CO&&OC1=CC=C(O)C=C1&CO&CC#N&&&
CN&CN&CCC(=O)CC(F)(F)F&CN&CN&O=CC1=CC=C2OCOC2=C1&&&
CC(=O)NN=CC1=CC=CC=C1&CS&SC1=NC=CN2C=NC=C12&&&
O=C1N=C(C2=CC=CC=C2Cl)[NH]C2=CC(OC3=CC=CC=C3)=CC=C12&&&
CC1=CN(CCC=O)N=N1&CN&CN^CN^CCN1C=C(C2=CC=CC=C2C(N)=O)N=N1&CN&&&CCC&CN&C1CNCCN1&CN&CC=O&CS&SC1=CC=CC=C1&&&
CC1=CC=C(N)C=C1C&N&CN&CC=O^NS^CN&CC1=NOC(C)=C1[SH](=O)=O&CNC&&&&&
COC1=CC=C(C)C=C1OC&CN&O=C1NC2=CC=CC=C2C12CNCC2C1=CC=CC(F)=C1&&&
CCCCCC1=CC(C2CC(C3OCC(O)C(O)C3O)OC3OC4CC(C)(C)C4CCC32)=CC=C1&CC&CO&&&
CC&CO&NC1=CC=CC=C1O&N&CN&O=CCCl^CN&&CCC1=CC=CC=C1O&CO&CC=O&CN&CNC&&&
CC1=CC=C(C2=CC3=CC=C([SH](=O)=O)C=C3[NH]2)C=C1&NS&CC1=NOC(N)=C1C&&&
CNC1=CC2=CC(OC)=C(OC)C=C2C=C1&CN&C^C=C^C=O&CC&&CN&&CN&CC&C1CC1&&&
CCC1=NOC(C)=C1C=O&CN&C1CNCCN1&CN&CC=O&CN&NC1=CC=CC=C1&&&
COC1=CC=C2C(=C1)C=C1C2=C(C2=NN(C)N=N2)C2=CC=CC(C)=C2C1=O&&&
CC&CO&CO&C&C=O&&CN^CN&C1=CC=C2C(=C1)C1=C(CCCNC1)N2C1=CC=C(C2=CC=C(C(C)(C)C)C=C2)C(C(F)(F)F)=C1&CN&N&CN&C^CN^C=O&C1CC1&&CC&&CC1CC1&&&
CCC1=CC=CC=C1NC1=NC=NN2C=CC([N+](=O)[O-])=C12&&&
O=CC1=CC([N+](=O)[O-])=CC([N+](=O)[O-])=C1&CN&NCC=O&CN&C1CNCCN1^C=C&&CC1=CC=CC=C1[N+](=O)[O-]&&&
COC1=CC=C(C2=C(C3C4=C(CC(C)(C)CC4=O)OC(=N)C3C#N)N3CCSC3=N2)C=C1&&&
CC=O&CN&CN&CCC=O&CN&CN^CO^CCC=O&CC1=CC=CC=C1O&CN&&&CN^CN^CC(C)CCC=O&CN&CN&NC(C=O)CC1=CC=C(O)C=C1&CN&&&NC(=O)CCC1=NC=C[NH]1&&&
CC=O&CN&NC1=CC([SH](=O)=O)=CC=C1Br^C=C^NS&CC1=CC=CC=N1&NC1=CC=CC=N1&&&&&
CCC(C)C&CN&CN&CC=O&CN&N&NC1=CC=CC=C1&&CN^OC1CCCC(O)C1O&CN&OC1CNCC(O)C(O)C1O&&&
O=CC1=CC=C2C(=O)NC(C3=CC=CO3)(C(F)(F)F)C2=C1&CN&CN&O=CCCO&CN&C1COCCN1&&&
COC1=CC(O)=C2C(=O)OC(C)(C)CCC2=C1&&&
CC&CS&N=C(S)N1CCCC1&&&
CC&CO&O=C1C2=C(N=C(S)N1CC1=C(F)C=CC=C1F)N(CC1=CC=C(O)C=C1)C(=S)N(C1=CC=CC=C1)C2=S&&&
NC=C(C#N)CCC(N)=O&CN&CN&C&C=O&&CN^NC1=CC=CC=C1&&&
CCC1=CC=C(OC)C=C1&CN&CN&CC(C)CC=O&CN&CN&CC(C)CCC=O&CN&CN&NC(C=O)CC1=CC=C(O)C=C1&&&
CO&CO&CC&C1CC1&CC&NC(=O)CCC1=CC=C(C(F)(F)F)C=C1&&&
CN1C=C(C=O)C2=CC(OC3=CC=CC=C3)=CC=C21&CN&CN&CC&C1CCOC1&&&
CC1=CC=C(C)C=C1&CN&O=CCN1C(=O)OC2(CCNCC2)C2=CC=CC=C21&CN&CN&CC(C)C&&&
CC&CN&CN&CC1=CC=C(CC2=CC=C(SC3=NN=C(CCC=O)O3)C=C2)C=C1&CN&C1COCCN1&&&
CC1CCC2C(C)COC3OC4(C)CCC1C32OO4&CN&NC1=NC=CC=N1&&&
OC1=CC=CC(N2CCNCC2)=C1&CN&CCC(C1=CC=CC=C1)C1=CC=CC=C1^CN&&C1CCCC1&&&
C=C1C(=O)OC2C1CCC(C)C(C)=CCC(C)CC1C(=C)C=C(O)C21O&&&
CC1=CN=C(C)C(C2=CC(C=O)=N[NH]2)=C1&CN&CN&O=C(O)CCC1=CC=CC=C1&&&
O=C1[NH]C(O)=C(CCCC2=CC=CC=C2)C=C1CC1=CC=C(C=NNC(=O)C2=CC=CC=C2)S1&&&
CCCN1N=CC=C1C=O&CN&NC1=CC=CC([SH](=O)=O)=C1&NS&NC1=CC=C(Cl)C=C1&&&
CO&CO&C1CC2OC(C3=CC=C(C4OCCO4)C=C3)OC2C2OCOC12&&&
CNC&NS&NC1=CC([SH](=O)=O)=CC=C1&CN&CC=O&CO&CO&CC=O&CN&COC1=CC(N)=CC=C1&&&
O=C(O)CCC1=C[NH]C2=CC=CC=C12&CN&CN&CCCC=O&CN&C1CSCN1&&&
CC1=CC=C([SH](=O)=O)C=C1&NS&N&CN&CC=O^CN^CN&CC1=CC2=CC(C(F)(F)F)=CC=C2OC1=O&OC1=CC=CC=C1N1CCNCC1&&&&&
O=CC1=CC=C2CCCCC2=C1O&CN&CN^CN^CC&N&C1CCCCC1&CN&&&CCC1=NC=CS1^CN&&C1CCCCC1&&&
COC1=CC=C(CN2C(N)=C(CC=O)C3=C(C=O)N=C(N(C)C)N=C32)C=C1&CN&COC1=CC=C2NC(=O)CC2=C1&&&
CC(N)=O&CO&OC1=CC=CC=C1&&&
O=S(=O)(C1=CC=C(Cl)C=C1)C1=C(N2CCCC(O)C2)C=C(Cl)C2=CN=C(N3CCCC3)N=C12&&&
CN1N=NC(C=O)=C1C1=CC=C(N2C(=O)C3CCC3C2=O)C=C1&CN&CN&O=C(O)CCC(=O)O&&&
CC1=CC=CC(N=C(NC2=CC=CC(N)=C2)C2=CC=C(Cl)C=C2)=C1&&&
CC1=CC=CC=C1N&CN&C&C=O&&CN^CN&O=C(O)CCC1=CC=CC=C1&&&
CC1=C(C=O)OC2=CC=CC=C12&CO&CN1C2CCCC1CC2&&&
CC1=NN(C2=CC(N)=CC(C(F)(F)F)=C2)C(C)=C1CCC=O&CN&C^CN^C=O&CN&&CO^CC1=CC2=CC=CC=C2[NH]C1=O&OC1=CC=CC=C1&&&&&
NC1CCCCC1&CO&CO^CC^O=CC1=CC=C2OCCC2=C1&O=CO&&&&&
CN1CCC(C2=CSC=C2)CC1&CC&C&C=O&&CN^CN&C1C2CC3CC1CC(C2)C3&&&
O=CC1=CN(C2=CC=C(Cl)C=C2)C2=CC=CC([SH](=O)=O)=C12&CN&CN^NS^CC1=CC=CO1&C1COCCN1&&&&&
O=[N+]([O-])C1=CC=C(OC2=CC=C(C3=NCCN3)C=C2)C(O)=C1&&&
CCC&CO&O=P(O)(O)CO&&&
CN1C(=O)C2=C(N=CN2CC=O)N(C)C1=O&CN&CN&CC1=CC=C2OCOC2=C1&&&
O=C1C2=CC(O)=CC=C2[NH]C(S)=N1&CS&CCCCCC&CO&OC1=CC=CC(O)=C1&CO&CCC&CN&N&CN&CCO^CN&&CC1=CC=C2C=CC=CC2=C1&&&
CN1C=C(N)C=C1C=O&CN&C1CCNCC1^NS^CN&C[SH](=O)=O&CC1=CC=CC=C1C#N&&&&&
CC1=NN(C2CCCCC2)C2=C1C=C(C=O)C(=O)[NH]2&CN&CN&CCC1=CC=CC=N1&&&
COC1=CC(N)=C2C=CC=CC2=C1&CN&CCCC(C)CCN1C=NN=N1&&&
CC(=O)O&CN&CN&O=CCCC1=C[NH]C2=CC=CC=C12&CN&CN&C&C=O&&CO^CO&CC1=CC=CC=C1&&&
CC1=CC=C(S)C=C1&CS&CC=O&CN&C1CCC2NCCC2C1&CN&CN&CC=O&CN&CN&CC1=CC=CS1&&&
COC1=CC=C([SH](=O)=O)C=C1&NS&CC1=C(C2=NOC(N)=C2)C(C)=CC=C1&&&
CC1=CN(C2=CC(C(=N)NO)=CC=N2)C=C1&CO&CC1=CC=C(Cl)C=C1Cl&&&
COC1=CC=CC(N)=C1&CN&CCC=O&CN&NC1CCNCC1&CN&CN1CCN(C2=CC=C(C=O)C=C2)CC1&&&
CCC1=C2NCC3=CC=CC=C3N2C(=O)C=C1&CN&O=CC1=CC(F)=CC(F)=C1&&&
CCN1C(S)=NN=C1CC1=CC=C(F)C=C1Cl&CS&CCC=O&CN&NC1=CC=CC([N+](=O)[O-])=C1&&&
CC(=N)NC1=CC=C(C2=CC(F)=CC=C2[N+](=O)[O-])C=N1&CO&CO&O=CC1=CC=CC=C1&&&
CC1=CC2=C(C=C1C)C(=O)NC1=C(C=CC(C)(C)NC1=O)C2&&&
CCC&CO&O=CC1=C(C(F)(F)F)N(N=CC2=CC=C(O)C=C2)C(=O)C2=CC(F)=CC=C12&CN&CN&CC&CO&OC1=CC=CC=C1&&&
CC=O&CN&CN&O=CCCC1=CC=C([N+](=O)[O-])C=C1&CN&CN&O=CCCC1=CC=CC=C1&CN&C1CCNC1&CC&C&C=O&&CN^CN&O=C(O)CCC1=C[NH]C2=CC=CC=C12&&&
CCN1C(C)=C(C=O)C2=CC=CC=C21&CN&CN&CC1=CC=NC=C1&&&
CC(=O)C1=CN(CC=O)C2=CC=CC=C12&CN&CN&CC(C)CC(C)C&&&
CC=O&CN&N#CC1=CC=C(NC2=NC(N3CCNCC3)=NC=N2)C=C1^C=C&&CC1=CC=CC=C1&&&
CC(C)(O)C1=C(Cl)C=CC2=C(C3=CC=NC=N3)C=NN12&&&
O=CC1=CC=C(C(=O)NNC(=O)C2=CC=C([N+](=O)[O-])C=C2[N+](=O)[O-])C=C1&CN&NC1=CC=CC=C1&&&
CC1=CC=C(C2=NOC(CN3C=CN=C3)=N2)C=C1&CS&SC1=CC=CC=C1&&&
CC1(C)CNC(=O)C2=CC=C(N)C=C2OC1&CN&O=CC1CC2=CC=CC=C2S(=O)(=O)N1^CC&&CC(C)C&&&
CC[SH](=O)=O&NS&NC1=CC=C(OC2=CC=NC3=C2C=C(C2=CC=C(F)C=C2)[NH]3)C=C1&&&
N#CC1C(=N)C(C#N)(C#N)C(=N)OCC1C1=CC=C2C(=C1)SC(N)=NC2C1=CC=C([N+](=O)[O-])C=C1&&&
CO&CO&CCCCCCCCCC=O&CO&CO&CCCN1C=NC2=C(N)N=C(N)N=C21&&&
CCC1=CC=C(OC)C(OC)=C1&CN&CN&CC=O&CN&N&CN&&CN^CC&C1COCO1&&&
N=C(N)NC(=O)NN=CCC1=C(F)C=CC=C1Cl&CS&SC1=CC=CC=C1&&&
O=C1C2=C(N=CO2)N=C2SC=CN12&&&
CCC1=CN=CN1CC(=O)O&CN&NS&O=[SH](=O)C1=CC=C(C2=CC=CC=C2)C=C1&&&
CCC&CN&N&CN&&CN^CC1=CN(C2CC(O)CO2)C(=O)[NH]C1=O&CC&CO&CO&CC=O&C=C&CC1=CC=NC=C1&&&
CC=O&CO&CO&CC1CCCCO1&CO&CO^CO^CC=O&CO^CO&&CC=O&CO^CO&&CC=O&CO&&&CC=O&&&
CC1=CC(C2=CC(O)=C3C(=N2)SC2=C(Cl)N=CN=C23)=CS1&CO&C1C2CC3CC1CC(C2)C3&&&
COC1=CC=C([SH](=O)=O)C=C1&NS&N&CN&CC(C)O^CN^CN&OC1CCCCC1&C1CCNC1&&&&&
CCC(C)C(=O)O&CN&CN&O=CCCC(=O)O&CN&CN&O=CCCCC(=O)O&CN&CN&O=CCCC(=O)O&CN&CN&O=CCCC1=CC=CC=C1&CN&CN&O=CCCC1=CC=CC=C1&CN&CN&C&C=O&&CO^CO&CC(C)C&&&
CN&CN&O=CC1=CC2=C(CCNC2)S1&NS&O=[SH](=O)C1=CC=C(C2=CC=NC=C2)C=C1&&&
CCC&CO&OC1=CC=CC=C1O&CO&CCCC=O&CN&CN&CC(C1=CC=CC=C1)C1=CC=CC=C1&&&
CC&CN&N&NC=O&&CN^COC1=C2CCOCCCOCCOC3=NC(N)=C(O)C(=C3)CNC(C)C(C)NC(=O)C2=CC=C1&CO&CO^CN^CC=O&CC&CN&&&CNC&&&
CO&CO&CC1=CC(C)CC(C)CCC(C)C2=NC(=CC=C2C)C(NC2=CC=C(C(F)(F)F)C=C2)NC(=O)CN(C1=CC=CC2=CN=CC=C12)CC(C)C=C(C)C=CC=CC=CCCC(C)C=CCCCCCC1=CC=CC=C1&&&
COC1=CC=CC=C1N&CN&O=CCCC=O&CN&CN&CC&C1CCNC1&CC&C&C=O&&CN^CN&CCC(C)C&&&
NC1=CC=C(N2CCC3(C=C(C(=O)O)C(=O)NC3=O)C2)C=C1&&&
CC(C)N1N=CC2=CC(N)=CC=C21&CN&C&C=O&&CN^CN&CC1=CC=CC(Cl)=C1F&&&
C=C1C(=O)OC2C1CCC(C)=CCC(C)=C(C)CCC(O)C(O)C2C&CO&CO^CC&&CO&CO&CC=O&&&
O=CCC=O&CN&NC1=NC2=CC=CC=C2S1^CN&&FC(F)(F)OC1=CC=CC=C1C1NCCC2=CC=CC=C21&&&
CCN1N=CC2=CCCC2C1C1=CC=CC(O)=C1&CO&CCCC&CN&C1CNCCN1&CN&CC&CO&OC1=CC=C(F)C=C1&&&
COC1=CC=C(C)C=C1&CN&CN&CC1=C2COC(=O)C2=C(C=O)C=C1O&&&
O=CCC1=CC=CC=C1&CN&NC1=CC=CC(C2=CN3N=C(C(F)(F)F)N=C3C(N)=N2)=C1&CN&C1CC1&&&
CC1=CC=C2CCC2=C1&CN&N&CN&CC=O^CN^CN&CCF&SC1=CC=CC=C1C1=NC(N2CCNCC2)=CS1&&&&&
CC1=C(C=O)SC(C2=CC=NC=C2)=N1&CN&FC1=CC=C(C2=NSC(N3CCNCC3)=N2)C=C1&&&
NC1=NC=NC2=CC=C(C3=CC=C(C4CNC4)C=C3)C=C12&CN&C1CCNCC1&CN&CC1=CC=C2OCOC2=C1&&&
C=CC1=CC2=C(NC3=CC=C(S(N)(=O)=O)C=C3F)C=CN=C2S1&&&
CO&CO&O=CC1=NCC(O)C1&CN&CC^CC^C1CC1&CC&&&CO&OC1=CC=C(O)C=C1^CC^CO&O=CO&FC(F)(F)C1=CC(N2CCCC2)=CC=C1&&&&&
COC1=CC=C(N2C(S)=NC3=C(C4=C(CCCC4)S3)C2=O)C=C1&CS&CCO&&&
CC(CC(=O)S)C(=O)O&CS&CC1=CC=C(Br)C=C1^CS&&CC1=CC2=C(C=C(C(=O)O)S2)O1&&&
CN1C(=NNS(=O)(=O)C2=CC(Br)=CC=C2Cl)C(C#N)(C2=CC=C(Cl)C=C2)C2=CC=CC=C2N(C)C1=O&&&
C=CC=O&CN&COC1=CC=CC=C1C1=CC=C2C(=C1)CCC1=C2[NH]N=C1C&&&
C1=CC=C(C2NCCC3=C2[NH]C2=CC=CC=C32)C=C1&&&
CCCC1=C(C(C)(C)C)[NH]C(=O)C(C=O)=C1&CN&N#CC1=C(N)OC(C2=CC=CC=C2)=C1&&&
CC(=O)O&CN&N&NC1=NN=C(C(F)(F)F)S1&&CN^CC(=O)O&&&
N=C(N)C1=CC=C2C(=C1)C(C1=CC(C(=N)N)=CC=C1)C1=C(CC(C)(C)O1)N2CCCO&&&
NC1=CC=C(C(N)C(=O)O)C=C1&&&
CC1=NC2=C(C3=C(CO)C=CC=C3Cl)C(C)=NN2C(N2CCOCC2)=C1&&&
CC1=CC=C(Cl)C=C1N(S)(=O)C1=CC=C(O)C=C1&CO&CC=O&CN&CC1=CC=C(C)C(N)=C1&&&
O=CC(=O)NN=CC1=CC=CC=C1&CN&CN^C=C^O=C(O)CCC1=C[NH]C2=CC=CC=C12&CC1=CC=C(O)C=C1&&&CO&CC1=CC=CC=C1&&&
COC1=CC=C2C(=C1)CN1C2=C(C(=O)C2=CC=CC=C2)C2=CC=CC=C2C1=O&&&
C=CCCCC=O&CO&CO^CN^CCCCCCC&NC1=CC=C(O)C=C1[N+](=O)[O-]&&&&&
CCCC=O&CN&NC1=CC=CC2=CN=CC=C12^CN&&FC1=CC=C(N2CCNCC2)C=C1&&&
CCCC(C(C)=NO)C1=CC=C(CC(C)C)C(C)=C1&CO&CC(C)O&CN&CN&C&C=O&&CN^CN&CCCCCC(=O)O&&&
CCC&CO&CO&C&C=O&&CC^C&OC1=CC=C(C2CCCCC2)C=C1C1=CC=C2OP(O)(=S)OC2=C1&&CO^CCCC&&&
C=O&C&CN&CN^CC^CC&C1CCNC1&C1CC1&NS&&&C[SH](=O)=O&&&
CC(C)CC(F)(F)CC(=O)NN(CCC=O)CC(C)C&CN&CN^CN^CC=O&CN&CN&CC(C)CCC=O&CN&CN&C&CN&C=O&CC(C)CC=O&&CO^CN&CO&CN&CC(C)C&CC(C)C&&&&&
CCCP(=O)(O)O&CO&CC&NC(=O)N1CCCC1&NS&O=[SH](=O)C1=CC=CC(OC2=CC=C(O)C=C2)=C1&&&
CC&C&CO&CO^CC^CCC=O&OCC1CCCC1O&CO&CC&OC1=CC=CC=C1&CC=O&&&CN&CN&CC1=CC=CC=C1&&&
CC1=CC=C2[NH]C3=C(CCN(C)C3(C)S)C2=C1&&&
CC1=CC=C(C2=CC=CC(C=O)=N2)O1&CN&FC1=CC=C(C2CCNC2)C=C1&CC&C&C=O&&CN^CN&CCC=O&CN&C1COCCN1&&&
N#CC1CCCCC1N1C=C(C(N)=O)C(NC2=CC=C(S(C)(=O)=O)C=C2)=N1&CC&C1CC1&&&
NC(CCS(=O)(=O)C1=CC=C([N+](=O)[O-])C=C1)C(=O)O&&&
CCCC=O&CN&NC1=CN=C2C(=O)NCC2=C1^CC^CN&C1CCCCC1&CC1=CC=CC=C1&&&&&
CCC&CN&CN&C&C=O&&CC^OC1=CC(C2CC2)=CC=C1&CO&CCCCCC(=O)O&&&
COC1=CC=C(C)C(F)=C1&CN&N&CN&O=CC1=CC=CO1^CN&&CC&CN&C1COCCN1&&&
CC&CO&O=CP(=O)(O)O&CO&CO^CO^CC&CC^CO^CS&&&CC&SC1=CC=CC=C1&&&&&
N#CC1=CC=CC(C2=NC(C3=CC=C(Br)C=C3)=C[NH]2)=C1&&&
CO&CO&CC1=CC=C(C=O)C=C1NC1=NC=NC2=C(NC3=CC=C4CCCCC4=C3)N=C(N3CCCC3)N=C12&&&
CO&CO&CC(=O)NNC=O&CO&OC1=CC=C(O)C=C1&CO&CC&CO&COC1=CN=CC=N1&&&
CC(=O)C1=NSC(N2CCOCC2)=N1&CN&CN&O=CCN1C=CN=C1[N+](=O)[O-]&&&
CC=O&CO&CO&CC1=CC(=O)C2CC2C(C)C1C1OC(=O)C=CCCCCC(=O)OC(C)C(=O)OC(C)C(O)CC(C)=CC(=O)C1O&CC&C^CC^CC&CC(F)F&&CO^CO&CO^CCF&CO&&&CC=O&&&
COC1=CC=CC=C1N&CN&C&C=O&&CN^NC1=CC=C([SH](=O)=O)C=C1&NS&NC1=NCCCCC1&&&
CC&CO&CO&C&C=O&&CN^CC(=NNC(N)=S)C1=CC=CN=C1N&&&
CC1=CC=C([SH](=O)=O)C=C1O&NS&SC1=NN=C2C=CC=CN12&&&
O=CCC1=CC=CC=C1&CN&NC1C(O)C(O)C2=CC=CC=C21&&&
COC1=CC=C([N+](=O)[O-])C=C1C=NNC(=O)C1=CC=C2OCCOC2=C1&&&
C[SH](=O)=O&NS&NC1=CC=C2C(=C1)C1=C(C(C3=CC=C(F)C=C3)=C(N3CCNCC3)S12&&&
NC1=C(C=O)C(C2=CC=CC=C2)=NO1&CN&NC1=CC=C([SH](=O)=O)C=C1&NS&C1COCCN1&&&
CC&CN&N&NC1=NCC(=O)N1&C&CN&CC^CC^CO&CC(=O)C1=C(C)C=CS1&CS&&&CC(N)=O&&&
COC1=CC=C(C2=NN(C(N)=S)C(C3=CC=CO3)C2)C=C1&CN&CC&C1CCOC1&&&
CC1=C(C)C2=C(N=C3N(C)CCC3=[N+]2[O-])S1&CO&CO&NC1=CC=C(C=O)C=C1&&&
COC1=CC=CC(N)=C1&N&CN&O=CC1=C[NH]C=N1^CN&&O=CCC=O&CN&CN&CC1=CC=CO1&&&
CO&CO&CSC1=CC(Cl)=CC(C=O)=C1C&CN&NC1=NC=C(CC2=CC=NC=C2)C(C2=NC(C3CC3)=NO2)=N1&&&
CCCCC(C#N)(C1=CC=CC=C1)C(C)C(C)(C)C1=CC=CC(O)=C1&CO&CCCF&&&
CC&CO&CO&CC&CO&CC1=CC=C(C2=CC=C(CN3C(=O)C(C=O)=CN(CC4=C(C)C=CC=C4F)C3=O)C=C2)C=C1&CN&CN&CC&CN&C1CCNC1&&&
NCC1=C(C=NO)N2C(=O)CC2S(=O)C1&CN&CN^CO^C&C&CCC(=O)O&C=O&&&&CO^CO&CC1=CC=CC=C1&&&
CN&CN&C&C=O&&CN^NC1=CC=C(C2=NC=NC(NC3=C(C(F)(F)F)C=CC4=CC=NC=C34)=C2)C=C1&&&
CC&CO&CO&CNC1=C(C=O)C=NN1C1=CC=CC=C1&CN&C&C=O&&CN^C1CC2(CCN1)NCCO2&&&
COC1=CC=C2C(C3=CC=CC=C3)=CC(C)(C)OC2=C1&CN&CC1=CC(N)=CC(C23CC(C4=CC=CN=C4)N(C)C(=NO)C2O3)=C1&CC&C&C=O&&CN^C1COCCN1&&&
CNC&CN&CC&CN&CC1NCCN1C1=NC=CC=N1&&&
CC(C)CC=O&CN&NC1=CC=C2CCCC2=C1&&&
NC(CC#CC1=C(CC2=CC=C(F)C=C2)N=CN1CC1=CC=C(F)C=C1)C(=O)O&CC&C1CCNCC1&&&
O=CC1=CC=C2[NH]C=C(C3=CC(C4=CC=CC=C4F)=CC=C3O)C2=C1&CN&CN&CC&C1CCNCC1&&&
CC=O&CN&NC1=CC=C(C2=C(C3=CC=CC=C3)N=C(C3=NC=CC=C3[N+](=O)[O-])[NH]2)C=C1&&&
NC1=CC(Br)=C2[NH]C(=S)SC2=C1&CN&CC&CN&O=C1NC(=O)C2=C3C1=CC=CC3=CC=C2&&&
C=C(C[N+]1=CC=C2C=CC=CC2=C1)C1=CC=CC=[N+]1C=O&CO&CO&CC&&&
CC1=CC=CC=C1N&CN&NC1=CC(C=O)=CC=C1&CN&C&C=O&&CC^C1CCOC1&&&
C=O&C&CN&CN^CC^CCC1=C[NH]C2=CC=CC=C12&C1CCNCC1&&&NS&O=[SH](=O)C1=CC=CC2=CC=CN=C12&&&
S=C(NC1=CC=CC=C1Cl)N1CCN(C2=CC=CC=C2)CC1&&&
BrC1=CC=C(C2=C(Br)N=C3NCCCN32)C=C1&&&
CN&N&CN&O=CC1=CC(C2=CN(CC3=CC=CC=C3F)N=N2)=CC(O)=C1O^CN^CO&CC(N)=O&CC&&&CO&CO&CC&CO&OC1=CC(O)=C2C(=O)C3=C(O)C=C(O)C=C3C(=O)C2=C1&CO&CC&CC&C1CCOC1&&&
COC1=CC2=C(C=C1O)CCC1=NCCN12&CO&CC1=CC=CC=C1&&&
O=C1CC(=O)NC(=O)N1C1=CC=C([SH](=O)=O)C=C1&NS&NC1=CC=C(Cl)C=C1&&&
CC1=NC2=CC=CC=C2C=C1CC1=CC=CC=C1&&&
CC1=CC=C(C(=O)C(C)C)C=C1O&CO&CC&CO&CO&CC&CO&OC1=CC=C2CCCOC2=C1&&&
CO&CO&C&C=O&&CN^CC1CC2=CC(I)=CC=C2N1&CN&NC1=CC=CC2=CC=CC=C12&&&
CC1OC2=C(SC(C3CC(N4C=C(C5=C(SC(C6=NC=C([NH]C7=CC=C(F)C=C6)=N6)C5=NC(C(=N)N)=CC=C54)CC3)=C2)C1C&&&
CCC=O&CO&CO^CS^CC1=N[NH]C(C2=CC=CC=C2)=N1&SC1=NN=NN1C1=CC=CC=C1&&&&&
CNC&CN&CCN1N=C2C3=CC(OC4=CC=CC=C4Cl)=CC=C3NC3=C(C=O)N=CC1=C23&CN&CNC&&&
CC(N)CC1=CC=CC=C1&&&
CC&CN&N&CN&O=CC1=CC=CN=C1S^CN^CS&CC&CC=O&&&CN&NC1=CC=C(Cl)C=C1&&&
COC1=CC=C2C=CN(C)CCCCCCC3=CC=C(N(C)C)C=C3C1=C2&&&
COP(=O)(OC)C(C=O)CC1=CC=C(S(N)(=O)=O)C=C1&CO&O=[N+]([O-])C1=CC=C(O)C=C1&&&
CC&CO&CO&C&C=O&&CN^C1CNCCN1&CN&CCCCCC(=O)C1=CC=C(Cl)S1&&&
CC&C&CN&NC1=CC=C(N2CCNCC2)C=C1^CC^CN&CC1=CC=C(C2=CC=CC=C2C=O)C=C1&CC&CN&&&C&C=O&&CN^CN&&&
C=C1CCC2C(C)C(C)CCC2(C)C1&CC&C^CC^C=O&O=CO&&CO&&OC1=CC=C(OCON2C=C(C(=O)O)C3=NN=C(C4CC4)N3C2=S)C=C1&&&
COC1=CC=CC(N)=C1&CN&CC=O&CN&CN&O=CCN1C2=C(CCCC2)C(=O)[NH]C1=O&&&
O=C(O)C1=CC2=CC(F)=CC=C2CC1O&&&
O=CNNS(=O)(=O)C1=CC=C([N+](=O)[O-])C=C1&CC&C&C1CCCCC1&&CN^CN&O=CCC1=CC=CC=C1[N+](=O)[O-]&&&
CCC=O&CO&CO&O=C1N=C[NH]C2=C1NC=NC2=O&&&
O=C1CC2=CC(O)=CC=C2C(=O)C2=CC=C(O)C=C12&&&
CCCC1C2=CC(OC)=C(F)C=C2C2=CC=CC=C21&CN&C1CNCCN1&&&
FC1=CC=C2N=C(C3=CC=C(Cl)C=C3)N(CC3=CC=CC=C3)C2=C1&&&
COC1=CC2=C(C=C1OC)C(C1=CN=C3N=C(N(C)C)C=C(N4CCNCC4)C3=C1)SCO2&&&
CC=O&CN&NC1=CC=C(C(F)(F)F)C=C1^CS&&SC1=NN=C(C2=CC=C3[NH]C(=O)C=CC3=C2)O1&&&
COC1=CC=C(C=O)C=C1&CN&CN&O=CCN1C(=O)CN=NC2=CC=CC=C21&C=C&CC1=CC=C2C=CC=CC2=C1&&&
C=O&C&CN&NC1=CC=C(O)C=C1^CN&&CN&C&CCC&&CC^C1CCNC1&CN&C&C=O&&CO^CO&CC1=CC=CC=C1&&&
CC#N&CN&NC1=NC=NC2=C1C=NN2C1OCC(O)C1O&CC&CO&&&
CO&CO&CC1CC2=C(C3CC(C)(C)OCCN3C)C=CC=C2S(=O)(=O)N1C1=CC=C2[NH]C(=O)N(C)C2=C1&&&
CO&CO&CC1=CC=C(C=NNC(=O)CCC2=CC=NC=C2)C=C1C&&&
CC(C)[SH](=O)=O&C=C&CC(C)(C)C=O^NS^CN&C1CCNCC1&C1CNCCN1&CN&&&CC1=CC=NC=C1&&&
COC1=CC=CC(C2CC=CCC=CC(CO)=CC(=O)O2)=C1&&&
COC1=CC=CC(Cl)=C1OC1=CC=C([SH](=O)=O)C=C1C=O&NS&CCC1=NN=C(N)S1^NS&&C1CO1&&&
CC1=CSC2=NC(C=O)=CN12&CN&CN&CC1=CC=C(Cl)C(Cl)=C1&&&
CCC1=C(O)C=CC=C1O&CO&CC12CCCC1C1CCC3CC(O)CCC3(C)C1CC2&&&
CCN1C(=O)OC2=CC(C(C)CN3N=C(C)C4=C3C=C(OC)C([N+](=O)[O-])=C4)=CC=C21&&&
CC1=CC=C(O)C=C1&CO&O=CCN1C=C(Cl)C2=CC(N3CCC4=C(C3)SC=C4)=CC=C21&&&
C[NH+](C)C&C[NH3+]&CC&FC1=CC=C2[NH]C(C3=CC=CC4=C3CCC4)=CC2=C1&&&
CCC(C)CC(C(C)C)C1=CC=C(CC)C=C1&CS&N#CC1=C(CS(=O)(=O)C2=CC=CC=C2)[NH]C(S)=NC1=O&&&
CCC&CN&C1CC2(CCN1)OCCO2&CN&NC1=CC=C(C=O)C=C1&NS&CC1=CC=CC=C1[SH](=O)=O&&&
O=CCC1=CC=C(C2=CC=C(F)C=C2)C=C1&CN&CN&CC&CN&O=C1NC(=S)NC12CCNCC2&CN&CC1=CC=C2OCOC2=C1&&&
C=O&C&CN&CN^CN^CCC(O)CO&NC1=CC=C(C(F)(F)F)C=C1&CC&&&ClC1=CC(C2CCNC2)=CC=C1&CN&C&C=O&&CO^CO&CCC1=CC=CC=C1&&&
CC&CN&N&CN&C^CN^C=O&CC&&CC&&ClC1=CC=C2OCCC2=C1&&&
CC=NNC(=O)C1=CC=CO1&CN&CN&O=P(O)(O)CCC1=CC=CC=C1&&&
NN1N=C(C2=CC=C(C(=O)O)C=C2)C(=O)N=C1S&CS&CC=O&CN&C1CCCNCC1&&&
C=C1CCC(O)C2C1CC(O)C1C3(C)CC(O)C4OCC4C3(O)CC12&&&
CC&CO&NC1=NN=C(C2=CC=NC(N3CCN(C(=S)C4=CC=CC=C4)CC3)=N2)S1&&&
CCC=O&CN&NC1=CC=C(N2CCN(C3=NC=CC(N)=N3)CC2)C=C1^CO&&OC1=CC=CC=C1&&&
CC1CCC2(C)CCC3(C)C(=CC(=O)C4C5(C)CCC(=O)C(C)(C)C5CCC43C)C2C1C&CC&C&C=O&&CN^NC1=CC(Cl)=CC(Cl)=C1&&&
CCN1C=C(N)C=N1&CN&C&C=O&&CC^O=C1CCCN1C1=NC=C(C2CCNCC2)C=C1F&CN&C&C=O&&CN^NS&O=[SH](=O)C1CC1&&&
CCC&CN&CN&O=CCCCN1C(=O)C2=CC=CC3=C([N+](=O)[O-])C=CC(O)=C2C1=O&&&
O=C1NC(=O)C(=O)N1&CN&CCC^CN^CN&CC1=CC=C(Cl)C(Cl)=C1&C1COCCN1&&&&&
O=C1[NH]C(=O)N(CCCC2=CC=C(Cl)C=C2)C2=CC=CC=C12&&&
CCCC&CN&C1CCNCC1&CN&NC1=NC2=CC(Cl)=CN=C2S1&&&
C=O&C&CN&NC1=CC=C2C(=C1)SC1=NC(C3=CC=CC=C3)=CC=C1C2O^CN&&NC1=CC=C2C=CC=CC2=C1&&&
CC&CO&CO&CC(C)CC=O&CO&CC(C)(C)CC1=CC(C(C)(C)C)=C(O)C(C(C)(C)C)=C1&&&
CC1=CC=CC=C1C1=NN(C2=CC=CC=C2)C(C)=C1OC1=CC=NC2=C1[NH]C(C1=CC=CC(Cl)=C1)=C2C=O&CN&CN&CC(C)C&&&
COC1=CC2=C(C=C1OC)C(=O)C(C1=CC=C(S(C)(=O)=O)C=C1)=C(C)C2=O&CO&CC&O=C1OCC2OC1CC2CO&&&
CC1=CC=C(S(N)(=O)=O)C=C1&CN&NS(N)(=O)=O&CN&C&C=O&&CC^C1COCCN1&CN&C&C=O&&CN^NS&O=[SH](=O)CC1=CC=CC=C1&&&
COC1=CC(O)=CC(C2=C3OC=CC3C3=CC(O)=C(O)C=C23)=C1&&&
CC&CO&NC1=CC=C(C=O)C=C1&CN&CC=O&CS&O=C(CCC1=CC=CC=C1)C1=CC=C(Cl)C=C1&&&
CC(C)C&CO&CO&CC=O&CO&CC1=CC=C(OC2=CC(O)=CC=C2C=NO)C=C1&&&
CC1=CC=C([SH](=O)=O)C=C1&NS&C1CCNCC1&CC&C&C=O&&CN^NC(=O)C1=NN(C2=CC=CC=C2)C2=C1CCNC2&&&
CCC1OCCC2=C1C(=O)OC=C2&C=C&CCO&&&
CC(=O)NNC(=S)NC1C(O)C(O)C2CCCCC12&CC&CO&CO&O=CC1=CC=CC=C1&&&
COC1=CC=C(C=O)C=C1&CO&CO&CCC&CN&NC1=NC(=O)C=C[NH]1&&&
COC1=CC=C(N=CC2=C(O)C=CC3=CC=CC=C23)C(OC)=C1&&&
CC&CO&CO&C&C=O&&CC^C&O=C1NC(=O)C2(C=CC(C3=CC=CC=C3)CC2)N1&&CC^CNC&&&
O=C(O)C1=CC=C2NC(=O)CC2=C1&C=C&OCC1=CC=C(O)C(O)=C1&CO&O=CC1=CC=CC(C(F)(F)F)=C1&&&
CC(C)(C)C1=CC=C(N)C=C1&NC(N)=S&N&CN&CCCCC1=C[NH]C2=NC(C)=CC=C12^CN&&CC1=CC=CC=N1&&&
CCN1CCC(=O)N2CCCC3=C2C1=CC=C3&CN&N&CN&O=CC1=C(F)C=CC=C1C(=O)O^CN&&CCC1=CC=C(OC)C=C1&&&
N=C(N)N&CN&CCC&CN&CN&O=CC(O)C1=CC(O)=CC(O)=C1NC1=CC=CC(O)=C1F&&&
CO&CO&CC1C=CCCC(=O)OCCC(=O)OCC(C(=O)OC2=CC=CC=C2)N(C)C=CCCCC(=O)O1&CO&CO^CC&&CC(C)O&CO&CO&CC=O&&&
CC=O&CN&NC1=NC(C2=CC=CC(F)=C2F)=CS1^CN&&C1CNCCN(C2=NC3=CC=CC=C3[NH]2)C1&&&
CC(C)C&CN&CN&NC(=O)C(CC=O)CS&&&
COC1=CC=CC=C1N1CCNCC1&CN&CC1=NC(CC=O)=C(C)N1C1=CC=CC=C1&&&
CC(=O)C1=CN(C2CCCO2)C(=O)N(CC(=O)O)C1=O&CC&CO&CO&O=CC1=CC(C2CC2)=C(F)C=C1F&&&
CC1=CC=CC=C1[SH](=O)=O&NS&CN&C&C=O&&CC^CC(=O)C1=CC=C)C=C1&&&
CCCC1=CC=CC(C(C)=O)=C1&C=C&CC&C=C&CCC1=CC=CC=C1&&&
CN1C=NC2=C1C(=O)NC1=C(Cl)C=NN21&CN&CCC1=CC=CC=C1F&&&
O=CC1=CC(F)=CC=C1F&CN&NC(=S)NC1=CC=C(F)C=C1&&&
CC&CO&CO&C&C=O&&CC^C&CC1(C)OC2CCNC2O1&CN^CC^CCC&CC1=CC=CC=C1&C1CCCCC1&&&&&
CC=O&CO&CO^CN^C&CN&C=O&C&&CN^C=O&CN&&CC^CCC1=CC=CC=C1&C1CNCCN1&&&CN&CC1=CC=C(C#N)C=C1&&&
NN1C(S)=NC(C2=CC=C(Br)C=C2)=C1C=NO&CS&CC&CN&NC1=CC=NC2=CC(Cl)=CC=C12&&&
CC(=O)C1=C(C)N(C2=CC=CC(N)=C2)C(C)=C1&CN&CC(C)(C=O)C1=CC=CC(F)=C1&&&
CC&CN&N&CN&CC^CN&&CCC&CO&COC1=CC2=C(NC3=CC=C(NO)C=C3F)C=CN=C2C=C1O&&&
CNC&CN&CCN1N=C2C3=CC(C=O)=CC=C3OC3=CC=CC=C3N2C1=O&CN&C1COCCN1&&&
CC1=C(C)SC=C1&C=C&CC1=C(C)N(C2=CC=C(F)C=C2)C(C)=C1&C=C&O=C(O)CC1=CC=CN=C1&&&
CCC&CN&N&CN&NC1=NC=C(Br)C=C1C=O^CN&&CC&C1=CSC(C2CC2)=C1&&&
CC&CO&CO&COC1=CC(C2C(C=O)=CC3=CC4=CC=C(OC)C=C4C=C3O2)=CC(OC)=C1OC&&&
CC1=CC2=C(C=C1C)C1=C(N=CC3=CC([SH](=O)=O)=CC=C31)SC2&NS&CN&CC1=CC=CC=C1&&&
CC=O&CN&NC1=CC=CC(Cl)=C1^CN&&O=C1CSC(=S)N1&C=C&CC1=CC=CC(Cl)=C1&&&
CCC(=O)C1=CC=C(CC2=NN(CC3=CC=CC=C3F)C3=CC=CC=C23)C=C1&&&
CCCCC=O&CN&COC1=CC(OC)=C2C(=C1)C=C(N)N1N=C(C)N=C21&&&
O=CO&CC&C1CCCCC1&CN&N&CN&&CN^CC1=CC(C2CN3[NH]C(C=O)=C(C4=CN=C5C=CC=CC5=C4)C3=N2)=CC=C1&&&
CC=O&CN&NC1=CC=C(O)C=C1&CO&CCC&CN&N&CN&&CN^CC&CC1CNS(=O)C2=CC(Br)=C(Br)C=C2OC1&CN&CCCO&&&
CC1=NN=C(C2=CC=C(C3=NC4=CC(C(C)(C)C)=CC=C4O3)C=C2)O1&&&
COC1=NC(NC2=CC=C(CCC(=O)CC(C)=O)C=C2Cl)=NC=C1C=O&CN&CN&CC&CN&C1CCNC1&&&
CCC=O&CN&C1CCNCC1&CC&C&C=O&&CN^CN&CC&C1CCNCC1&CN&CC1=CC=C(Cl)C(Cl)=C1&&&
O=[SH](=O)C1=CC=C2C3=CC=CC=C3C(O)(C(F)(F)F)C2=C1&CN&CN^NS^CCC&CN&CN&CCC1(F)CCC2=CC(F)=CC=C2O1&FC1=CC=C(N2CCNCC2)C=C1&&&&&
CC&CN&N&CN&CC^CN&&CC&CC&CC1=CC=C(N2C(=O)C3C(C4=CC=CC=C4)=C(C4=CC=CS4)N(C4=CSC=C4)C(C4=CC=C(Br)C=C4)C3C2C2=C(F)C=CC=C2Br)C=C1&&&
CCN&CN&CN&O=CC1=CC=CC(C2=CC=C(N3CCCC3)N=N2)=C1&&&
CN1CCN(C2=NC3=CC(Cl)=CC=C3NC3=CC=CC=C23)CC1&&&
CC1=CC=C(C=O)C=C1N&CN&CN^CN^CCC1=CC=C(F)C=C1&C&CN&C=O&CN&&CC^CN&C1CCOC1&CCC(C)C&&&&&
CC=O&CN&CN^C=C^CCCCCCCCCCCCCCC&CC1=CC=CC(O)=C1&OC1=CC=CC(O)=C1&CO&CO&CC1=CC=CC=C1&CC1=CC=CC=C1&&&&&
COC1=CC=C(C)C=C1&C=C&CC(=O)C1=CC=C2OCCOC2=C1&&&
CNC&CN&CC&CN&CC(O)C1=NC2=CC=CC=C2SC2=CC(C3=CC=C4OCCOC4=C3)=NN12&&&
N=C1N=C(N)SC2=NN=C(NC3=CC=C4C=CC=CC4=C3)N12&CN&CCC=O&CN&NC1=CC=CC(C(F)(F)F)=C1&&&
CC(C)C&CO&CO&C&C=O&&CN^CN&O=CCC1=CC=CC=C1&CN&CN&C1CCCCC1&&&
CC(=O)C1=CC=C(F)C2=CC(N)=CC=C12&CN&C&C=O&&CN^NC1=CC=CC=C1Cl&&&
CC(O)CCC1=CC=C2C=C(C=O)C=CC2=C1&CN&NS^CN^C[SH](=O)=O&N&&&CN&&CN^CC&CN&COC1=CC=C2CC3CCC(O)C(N)C3C2=C1&&&
CC=O&CO&CO&CC1=C2CC(=O)C3(C)C(O)CC4OCC4C3CC(O)(CC1)C2(C)C&CO&CO^CO^CC=O&CO^CO&&O=CC1=CC=CC=C1&CO^CO&&O=CC1=CC=CC=C1&O=P(O)(O)O&&&&&
CC=C=O&CN&COC1=CC=CC=C1N1CCNCC1&&&
CCCCCCCCCCCCC(C)(C)C=O&CN&C1CCNCC1&CC&CCC&CN&CN&CCCCCCC&CO&CO&CCCCCCCCCCCCCCCC=O&CN&CN&CCC&&&
CC(C=O)NP(=O)(O)O&CN&CN^CO^CC1=CC=CC=C1&CC&&&CC1(F)C(=O)N(C2=CC=CC(F)=C2)C(=O)C2=C1C=C1C(C3=CC=C(F)C=C3)=NN=C21&&&
CO&CO&CC1=CC(C)C(O)CCC(C)CCC2(C)OC3=C(C&CO&CO^CO^CC=O&CO^CC^C=C&CC=O&CC&CO&CC1=CC=C(O)C=C1&&&CO&&&C&C=O&&CC^C1CCNCC1&CN&CC(C)CC=O&&&
CN1N=CC(C=O)=C1Cl&CN&NC1=CC=CC(N)=C1&CN&C&C=O&&CN^NC1=CC=C2CCNCC2=C1&&&
CC1=CC=C(C2=NOC(C)=N2)C(C)=C1&CN&ClC1=CC=C(C2NCCO2)C=C1Cl&&&
CC(=O)NN=C1CC(C)(C)CC2=C1C(=O)C1=CC(N3C=C4N=CC=C5C=CN(C)C5=C4C3=C55)=CC=C1&&&
OC1=CC=C(C2=CC=C3N=C(S)SC3=C2)C=C1&CS&CCO&&&
CC&CN&N&NC1=CC=C(N)C=C1&&NS^COC1=CC=CC=C1[SH](=O)=O&&&
CCCCC#CC1=C(C=O)C(C2=CC=C([N+](=O)[O-])C=C2)OC1=O&CN&CN&CC1=CC=C(C(C)(C)C)C=C1&&&
CN1CCNCC1&CN&CSC1=C(Cl)C(N2N=NN=C2C2CCC2)=CC(N2CCNCC2)=C1&CN&CC(F)(F)F&&&
O=C1NC(=O)C2=C1C1=NC(C3=CC=CS3)=CC=C1C1=NC3=C(CCOC3)N12&&&
C1=CC=C2C(N3CCNCC3)=C3C=CC=CC3=NC2=C1&&&
COC1=CC=C(C(C)C2=CCC3CCC32)C=C1F&CN&CNC&&&
CC1=CC=C(C2=CSC(NC3=CC=C4OCCOC4=C3)=N2)C=C1[SH](=O)=O&NS&C1COCCN1&&&
O=C(O)CC(O)CCC1=CC=CC=C1&CN&CN&O=CCCC1=C[NH]C=N1&CN&CN&C&C=O&&CO^CO&CC#CC1=CC=CC=C1&&&
O=CC(O)CC1=CC=CC=C1&CN&C1CNCCN1&CN&CC&CN&NC1=NC2=CC=CC=C2[NH]1&&&
CC&CN&N&CN&CC^CN&&CCC1=CC=C(NC2=NC=C(Cl)C(NC3=CC=C4C=CC=CC4=C3OC)=N2)C(Cl)=C1&&&
CC1=C(N)C(=O)N(C2=CC=CC(Br)=C2)N1C&CN&C&C=O&&CC^FC(F)(F)C1=CC=C(C2CC2)C=C1&&&
CC1=CC=C(N2CCNCC2)C=C1&CN&CC1=CC=NC=C1&&&
CC(N)=O&CN&N&NC1=CC=CC2=C1CNC2=O&CN^CN^O=CC1=CC=CC(Br)=C1&C1CC1&&&&&
CC(=N)NO&CC&C1CCNC1&CO&CO^CN^CC(=O)O&O=CCCC1=CC=CC=C1&&&&&
CC(=O)CCC1=CC=C(O)C=C1&CN&CN&N=C(N)NC1=CC=C(CCCC2=CC=CC=C2)C=C1&CN&CN&O=CCCCC(=O)O&&&
CC(C)CC(N)=O&CN&CN&OC(CCCC1=C[NH]C2=CC=CC=C12)C1=CC=CS1&&&
COC1=CC=CC(CN2C(O)=NC3=C(SC=C3)C2=O)=C1&&&
COC1=CC=C2C(=C1)C(C(=O)O)=C(C)N2CC1=CC=CC(C2=CC=CC=C2C2=N[NH]N=N2)=C1&&&
CC1=CC=CC2=C(C)C(=O)C(C)=CN12&CO&CO&O=C1C(O)=C(C2=CC=C(O)C(O)=C2)OC2=CC(O)=CC(O)=C12&&&
CCC(C)CC=O&CN&NC1=CC(=O)C2=CC3=C(C=C2O1)OCO3&&&
C=O&C&CN&CN^CC^CCC1=CCCC1&O=S(=O)(N=C1[NH]C2=CC(Cl)=CC=C2S1)C1CCCO1&&&&&
CC1=CC=C2[NH]C(S)=NC2=C1&CS&CC=O&CN&NC1=CC=CC(Br)=C1&&&
COC1=CC=C2C(C=O)=C(C)OC2=C1OC&CN&CN&CC&CN&CNC1=NC(=O)N(C)C2=NC(C3=CC=CC=C3)=CC(OC)=C12&&&
COC1=CC2C3CC4=C(C(=O)C3(C1)C3CC1=CC3=C(C=C1O)OCO4)C2(C)C&CO&CC=O&&&
CC=O&CN&NC1=CC=CC=N1&&&
CC&CC&CCC1OC(=O)C2CCCCN2C(=O)C2=C(OC1C)C1=C(C(=S)[NH]2)C2=C=CC=C2O1&CO&CO&C&C=O&&CN^NC1=CC=CC=C1&&&
CCC&CO&CC1=C(OC2=CC=C(C=O)C=C2C)C(O)=CC=C1&CN&O=CC1NCCC2=C1[NH]C1=CC=CC=C21&CN&CNC&&&
COC1=CC=C(C2CC(C3=C(SC4=CC=CC5=CC=CC=C45)C(=O)C4=CC(OC)=C(O)C=C34)=CC=C2C)C=C1&&&
CCCC[SH](=O)=O&NS&CN&O=CCCC1=CC=CS1&CN&NC1=CC=C(C2=CC=C(F)C=C2)C=N1&&&
CO&CO&CC&CN&CN&CC1=CC=C(C2CC(=O)C3=C(C2)NC(C)=C(C=O)S3)C=C1&&&
CSC1=CC=C(Cl)C=C1[SH](=O)=O&NS&NC1=CC=C(O)C(C(=O)O)=C1&&&
CC=O&CN&CN^CS^C1CCCCC1&FC1=CC=CC=C1N1CCNCC1&&&&&
NC(=O)C1=CC=CC(C=O)=N1&CN&C1CNCCN1&CN&CCCC&CN&NC1=C(SC=O)C(C2=C(Cl)C=CC=C2Cl)=NS1&&&
COC1=CC=C(OC)C(N)=C1&NS&O=CC1=CC=C([SH](=O)=O)C=C1&CN&CN&CC(C)C1=CN(C)C2=C1C(=O)N(C)C(=O)N2C&&&
CCCC1=CC=CC=C1&CN&CN&CC1=CSC(C2=CC=NC=C2)=N1&&&
CNC1=CC=C(OC)C=C1&&&
CC1CC(O)CC(C)C1&C=C&CC1=CC=NN1C&&&
CC1=NOC(C)=C1C=O&CN&CN&CC(C)CC=O&CN&C1=CN(C2CCCNC2)N=C1&&&
C=O&C&CN&NC1=CC=CC(F)=C1^CN&&C1CCNCC1&CC&CN&CN&C&C=O&&CN^NC1=C(F)C=CC=C1F&&&
CCC&C=C&CC1=C(C)C2=C(OCCC2)C(NC2=C(C3=CC=CC=C3)C(=O)OC2=O)=C1&&&
CC=O&CN&CC1=CC(N)=CC=C1&CN&CN&CC1=C(C=O)C2=CC=CC=C2N1CC=O&CN&NC1=CC=C(Cl)C=C1&&&
O=C(NN=CC1=CC=CC=C1[N+](=O)[O-])C1=CC=C([N+](=O)[O-])C([N+](=O)[O-])=C1&&&
CC1=CC=C(C2=CC(N)=NN2C2=CC=CC=C2)C=C1&CN&C1CCNCC1&CN&CC1=NCCN1&&&
CO&CO&C&C=O&&CN^CN&CCC=O&CN&CNC1=CC(OC)=C(O)C(OC)=C1I&&&
CCC1=NN(C2CCC3(C4=CC=C(C(C)(C)C)C=C4)CCCCN(C)C34CCNC(=O)C4=C2)N=N1&&&
O=C1[NH]C(=O)N(C2OCC(O)C2O)C=C1F&CC&CO&&&
CCC(N)=O&CN&NC(=S)NC1=CC=CC2=CC=CC=C12&&&
CC&CO&CO&C&C=O&&CC^C1CO1&CC&CCC(O)C(=O)C1=CC=CCCC(C)CCCC(C)C(=O)C(C)(C)C=CC&CO&CO&&&
CO&CO&CCCCC=O&CN&NC1=CC=NC2=CC(Cl)=CC=C12&&&
O=C(NN=CC1=CC=C([N+](=O)[O-])O1)C1=CC2=CC(Cl)=CC=C2[NH]1&&&
OC1=CC=C(C2NC3CCCC2CNC3)C=C1&CN&CC1=CN=C(Cl)S1^CN&&CC1=CC=CC=C1&&&
COC1=CC(C2=C([SH](=O)=O)SC=C2)=CC(OC)=C1OC&NS&NC1=CC=CC2=C(S(=O)(=O)C3=CC=CC=C3)N=NN=C12&&&
COC1=CC=CC(C(=O)C2=CN(C3CCC3)C3=C(C#N)C=C(Cl)C=C23)=C1&CC&CN&NC1=NC=NC2=CC(Cl)=CC=C12&&&
CO&CO&CCC=O&CN&CN&C&C=O&&CC^C1CCNC1&NS&O=C(O)C1=CC=C([SH](=O)=O)C=C1&&&
CO&CO&CN(C)C1=CC=C(C2=CN=C(C=O)C(C3=CC=CC(Br)=C3)=N2)C=C1&&&
COC1=CC=C(C(CC(C)=O)C2=CC=CC=C2C)C=C1C#N&CN&C1CCCNCCC1&&&
CC1=CC=NC(N2CCNCC2)=N1&CN&CCCCCCCCCCCCC&CN&CN&CCCCCC=O&CN&CN&O=CCC1=CC=CC=C1I&&&
CCCN1C(=O)[NH]C2=CC3=C(SC(C=O)=C3)N=C21&CN&C1CNC1&&&
CC1CCC2C(C)C(=O)OC3OC4(C)CCC1C32OO4&&&
CCCCCCCCCCCC&CC&C1CSC)(C2CNCCO2)C1&&&
O=[N+]([O-])C1=CC=C(CC=NNC2=NCCCCCC2)C=C1&&&
CC1=CC=C(N)N=C1&CN&CCN1C=C(C=O)N=N1&CN&CN&CC1=CC=CC=C1&&&
CS&CS&CCCC(=O)O&CN&CN&NC1=CC=C(C=O)C(O&&&
O=CC1=CC(C2=CC=CC(F)=C2)CCO1&CN&CN^CO^C1CCCCC1&CO^CC&&CC1=CC(CO)=C(O)C=C1Cl&CO&&&&&
N=C1SC=C(N2CCCCC2)N1C1=NC2=C(C=NN2CC2=CC=CC=C2)C(N2CCN(C3=CC=NC=C3F)CC2)=N1&&&
O=CC1=CC=C2CCNCC2=C1&CN&CN^CN^CC1=CC=CN=C1&CC&&&C1CCC1&&&
O=C(NN=C1CN=C(C2=CC=CC=C2)C2=CC=CC=C2C1=O)C1=CC=CC=C1&&&
CC1=NN(C2=CC=C(Cl)C=C2Cl)C(C)=C1&CO&OC1=NCCN1&&&
CNC&CN&CC=O&CO&CO&CC=O&CC&O=C1CCC2CCC=C2N1&CC&C^CN^C=O&CC1=CC=C(Cl)C(Cl)=C1&&CN&&NC1=CC=CC=C1&&&
CCCCCN1C=NC=C1C&CO&NC1=CC=C(O)C=C1&CN&O=CC1=CC=CC=C1&&&
CCCCN1C(C)=NC2=C([NH]C(C3=CC=CS3)=NC2=O)C1=O&&&
COC1=CC=CC(N)=C1&CN&CCC=O&CS&N#CC1=C(CS)SC2=CC=CC=C12&&&
CO&CO&CC1=CC=CC(O)=C1&CO&C&C=O&&CN^NC1=CC=CC=C1[N+](=O)[O-]&&&
COC1=CC=C(C2=CN=C(C=O)O2)C=C1&CN&NC1=CC=C(N2CCCC2=O)C=C1&&&
O=C1COC(=O)CCC=CC2=CC=CC(=N2)C2=CN(CC3=CC=CC=C3)N=C2S1&&&
CC&CN&CN&O=CC1=CC=C2C(=C1)N1NC(C=O)NC2C1&CO&CO&C1CCC1&&&
C[NH+](C)C&C[NH3+]&CC&OC1COCC1O&CO&CO&C1CCCCC1&CO&CO&O=CC1=CC=C(O)C(O)=C1&&&
CCCCCC=O&CN&NC(N)=S&CN&CC=O&CN&CN&O=CC1=CC=CC([SH](=O)=O)=C1&NS&C1COCCN1&&&
CC=O&CN&CN&CC=O&CN&CN&CC(=O)NO&&&
CO&CO&CCC&CO&COC1=C2C(=CC(F)=C1N)C(=O)C1=C(O)C=C3C(=C1)OCC1=C2C=C(OC)C(OC)=C3C&&&
CC1=C(C=O)SC=C1&CN&NC(=S)NC1=CC=CC=N1&&&
CC1=C(C)C2=CC=CC=C2O1&C=C&CC=O&CN&CN&CCCCCC(=O)O&&&
CC&CO&CO&O=CC1=CC=C2N=C3C=CC=CC3=C((O)C2=C1&&&
CC1=CC=C(C)C(C)=C1&CO&NC1=CC(O)=CC=C1&&&
CC1CCC2=CC(O)=C(O)C=C2O1&CO&CC1=CC=CC=C1&&&
O=CCN1N=CC2=CC(Cl)=CC=C21&CN&CN&O=C1CCCN1C1=CC=CC=C1&&&
CNC1=C(C)N(CC=O)C2=CC=C(O)C=C12&CN&C1COCCN1^CN&&CC1=CC=C(N)C=C1&&&
CC1=CC(F)=CC=C1&CO&OC1=CC=CC(O)=C1&CO&CC&C1COCO1&&&
CCC(C=O)NP(=O)(O)OC1=CC=CC=C1&CN&NC1=CC=CC=C1&&&
O=CCC1=CC=CC=C1&CN&CN&CCC(C)O&CO&OC1=CC=CC=C1&&&
O=C1N=C2[NH]C3=CC=C(O)C=C3C2=C2[NH]C(=O)N(C3=CC=CC=C3)C(C3=CC=C(Cl)C=C3)=C12&&&
NC1=NC(N)=C2C=C(S(=O)(=O)C3=CC=CC=C3)C=CC2=N1&&&
CCCCCCCCCCC&CO&CN&C&C=O&&CC^C&O=C1CCCO1&C=C^CC^CC1=CC=CC=C1&CO&&&&&
COC1=CC=C(C2CC(=O)C3=C(C)C=C(C=O)N=C3C2C2=CC=C(O)C=C2)C=C1&CN&NC1=CC=CC=C1&&&
CNC&CN&CCC&CO&NC1=CC=CC=C1O&CN&CCC=O&CN&NC1=CC=CC=C1N&&&
COC1=CC=C2C(=C1)C(C)=C(C=O)N2C(=O)C1=CC=C(Br)C=C1F&CN&CN&CCCN1C=CN=C1&&&
CCCN1C=C(C=O)C(=O)C2=CC([SH](=O)=O)=CC=C21&CN&CN^NS^CCC1=CC=C2OCOC2=C1&C1COCCN1&&&&&
CC(C=O)C1=CC=C2C=CC=C(Cl)C2=C1&CN&CN&O=C(O)CCC1=C[NH]C2=CC=CC=C12&&&
COC1=CC=C(N)C(OC)=C1C&CN&CC1=NN(C2=NC(C=O)=CS2)C(C)=C1&&&
COC1=CC=C(CN2C(C)=C(CC(=O)NO)C3=CC(OC)=CC=C32)C(Cl)=C1&CN&CN&O=CCN1C(O)=NC2=CC=CC=C2C1=O&&&
O=C(NN=CC1=CC=C2C=C(O)C([N+](=O)[O-])=CC2=C1)C1=CC=CC=C1&&&
CC&CO&CO&C&N=C1CCC2=CC([N+](=O)[O-])=C(NC(=S)NC3=CC=C4[NH]N=CC4=C3)C=C12&&CC^CC&&&
CCC1=CC=CC=C1O&CO&CCC=O&CN&CC1=N[NH]C(C)=C1C1CCNCC1&&&
CSC1=CC=C(Br)C2=C1N=C(C=O)[NH]2&CN&CN&CC1=CC=CO1&&&
C#CC&CO&CC1=CC(O)=C(C(=O)NN=CC2=CC(O)=C(O)C(O)=C2)O1&CO&OC1=CC=CC=C1&&&
CS(=O)(=O)C1=CC=C(NC2=C(C3=CSC=C3)C=CS2)C=C1&&&
CCCC(O)C1=CC=CC(F)=C1&CN&NC1=CC=CN2C(=O)N=C(NC3=CC=CC(Cl)=C3)N=C12^CC&&C1CC1&&&
O=C1[NH]C2=CC=CC=C2N(C(C2=CC=CO2)C2=NC3=CC=CC=C3S2)C=C1F&&&
CCC1=CC=CC=C1&CN&CN&O=CC=O&CN&CN&O=CCCC1=CC=C(F)C=C1&CN&CN&CC(O)CCC1=CC=CC=C1&CN&CC1(C)CNCS1&CC&C&C=O&&CN^CN&CC&C1CCCCC1&CC&O=CO&&&
CN1CCN(C2=NC(C3=CC=C(F)C=C3)=NC3=CC=CC=C23)CC1&&&
CC=O&CN&NC1=CC=C2[NH]C(=O)C(C=O)=CC2=C1&CN&CN&CC=O&CN&C1CCNC1&&&
CC(=NN1C(C)=NC2=CC=CC=C2C1=O)C1=CC=CO1&CS&SC1=NC2=CC=CC=C2S1&&&
CC(=O)C1=CC=CC([SH](=O)=O)=C1&NS&C1=CN=C(N2CCNCC2)N=C1&&&
CCS(=O)(=O)C1=CC(Cl)=CC=C1OC1=NC(NC2=C(F)C(F)=CC(F)=C2C)=NC=C1F&&&
CC=O&CO&CCC1C(=O)C(CC(=O)O)=CC2=CC=C(O)C=C21&CO&CC1=CC(C)=CC(O)=C1&&&
CC1=CC(=O)OC2=CC(N)=CC=C12&CN&CC1=CC=C(C=O)C=C1&&&
CC1=CC=C(C2=NOC(C)=N2)C=C1&CS&CS&CCC=O&CN&NC1=CC=C(Cl)C=C1&&&
CC(C)(C)C1=CC=C(OC2=NN(CC(=O)O)C3=CC=CC=C23)C=C1&&&
CCCCCCC(=O)O&CS&CS&CCCC=O&CN&CN^CN^CC(C)CC=O&CN&CN&O=CCCC1=CC=CC=C1&CN&CN&C&CN&C=O&CC&&CN^CN&C1COCCN1&CN&&&CCCC=O&CN&CN&CCCCCN&&&
CN1C(N)=C(C=O)C(=O)N(C)C1=O&CN&NC1=CC=C(CC=O)C=C1&CN&NC1=CC=C(Cl)C=C1&&&
O=C(O)C1=CC=C(C(=O)C(O)(CC2=CC=CC=C2)CC2=CC=C3OCOC3=C2)C=C1&&&
N#CC1=C2OC(C3=CC=CS3)(C3=CC=CC=C3)CC2=CS1&&&
CCCCCCCCC=O&CN&NC1=CC=C(O)C=C1&&&
CC(C)CC(C(=O)O)C1=CC=C(C=O)C=C1&CN&CN&CCC&&&
CC&C=C&CC&CN&N&CN&&CN^CC=O&CO&CO&COC1=CC=C(C2=NOC(C)=N2)C=C1&CC&O=C1NCCO1&&&
CCH=O&CN&NC1=NC=CC=C1OC1=CC=CC=C1C(=O)O&&&
N=C(N)N&CN&CCCCC1=C[NH]C=N1&&&
CS(=O)(=O)C1=CC=C(C2=NC(N)=CN=C2)C=C1&CN&CCO&&&
O=C(CC1=CC=NC=C1)C1=CC=C(C2=CC=CC=C2)C=C1&&&
CC=O&CN&C1CNCCN1&CN&CCC=O&CO&O=[N+]([O-])C1=CC=C(O)C=C1&&&
CC(C=O)C1=CC=C(O)C=C1&CN&CN^CO^CCC1=CC=CC=C1&CC=O&&&CN&N&CN&&CN^CC1=CC=CC=C1&&&
CC=O&CO&CO^CN^CC=O&CN&CN&CC1=CC=C2OCOC2=C1&NS&&&O=[SH](=O)C1=CC=CC=C1&&&
CN1C(=O)CCC2=NC(OC3=CC=C(N)C=C3F)=CC=C21&CN&O=CCC(CC1=CC=C(F)C=C1)C1=CC=C(F)C=C1&CN&CN&C&C=O&&CO^CO&CC1=CC=CC=N1&&&
CC1=CC=C(N)C=C1C&CN&CC1=CC=C(C2=CC=CC=C2C)C=C1&CN&CN&CC=O&CS&NC1=CC(S)=C2[NH]C(=O)[NH]C2=C1&&&
COC1=CC=C(C2=CC(C3=CC=C4OCCOC4=C3)=NC(N3CCCC3)=N2)C=C1&&&
CC1=CC=C(N)C=C1[SH](=O)=O&[NH-]S&C[NH+]1CCCCC1^C[NH3+]&&CC(=NNC(N)=S)C1=CC=CC=C1&&&
CN&N&CN&CC=O^NS^CN&O=[SH](=O)C1=CC=C(Cl)C=C1&CN&&&C1CCCCC1&&&
O=[SH](=O)C1=CC=C2NCCC2=C1&NS&NC1=CC=CC=C1^CC&&CN&C1CNCCN1&CN&C1CCCCC1&&&
CCCCCCCCCCCCCCCCCC=O&CN&NS&C[SH](=O)=O&&&
CO&CO&CCCCC=O&CC&CC1CO1&CC&C^CC^C=O&C&&CO^C=O&CO&&CN^CC(C)C&ClC1=CC=C(C2CNCCO2)C=C1Cl&&&&&
CC&CO&CO&CC&C1CCNCC1&CN&O=CC1=CC2=C(C=C1O)C(=O)C=C(C1=CC=CC=C1)O2&&&
CNC&NS&O=[SH](=O)C1=CC=C(N2CCNCC2)C=C1&CN&CCC=O&CN&CN&CC(C)CC=O&CN&CN&CC(C)(C)CC=O&CN&CN&NC(=O)CCC1=CC=C(O)C=C1&&&
CCC1=C(C)C2=CC(OC)=C(C)C=C2OC1=O&CO&CO&C&C=O&&CC^CC1CC1&CC&C&C=O&&CN^C1=CC=C2CNCCC2=C1&&&
O=CC(S)C(=O)NN=CC1=CC=CC=C1&CN&CN&CC&C1C2CC3CC1CC(C2)C3&&&
CC&CO&OC1=CC=C2CC3NCCC4(CCCCC34O)C2=C1&CO&C1CCCC1^N&&CN&COC1=CC=C(C)C(OC)=C1^CN&&CC1=CC=CC=C1&&&
COC1=CC=C(N)C=C1&N&CN&CC=O^NS^CN&CC1=NOC(C)=C1[SH](=O)=O&CN&&&CC1=CC=C(C)C=C1&&&
CO&CO&CCC&CN&CN&C&C=O&&CC^C1=CC=C(C2CCCNC2)C=C1&CN&CCCC1=CC=C(Br)C=C1&&&
CCC&C=C&CCCCC&C=C&CCCCC&C=C&CCC[N+]1=CC=C2C3=C([NH]C2=C1)C1=CC=CC(C(F)(F)F)=C1CC3&&&
CCC1=NN=C(N)S1&CN&O=CCCC(=O)O&&&
CC1CCCC2(C)C1CCC13CC(=O)C(C=O)=C(O)C(N=C1O)C3(C)CC2&CC&C^CO^C=O&CO^CC&CO^CC1=CC=CC=C1&CC&NC(=O)O^CO&&&&CC(=O)O&CC&&&C1CC1&&&
CO&CO&CC=O&CC&CC12CCCC1C1C(=O)OC(=O)C1C1(C)CCCC1CC2&CO&CO&CC=O&CN&O=C1NC(=O)C2=CC=CC=C12&&&
CN(C)C1=C(C2=NC=CC3=C2N=C2CCC(C4=CN=CC=N4)CN23)C=CC2=C1CCN2&&&
CCC1=CC=C(O)C=C1&CO&CCCCC&CO&CCC1=CC(O)=CC=C1&CN&CN&CC=O&CN&CC1=CC(N)=NO1&&&
CC=O&CN&CN^C=C^CC&CC1=CC=CC=C1&CS&&&CS&CC&CN&C1CCNC1&&&
CNC&CN&OC1=C2OC3C4CCC5(O)C5CC(=C6Cl)C3(CC6C4C1=CC=NC6=CC=CC=C67)C56)C2&CO&CO&O=CC1=CC=CC=C1&&&
O=C1C2=CC=CC=C2S(=O)(=O)C2=CC(C3CCCC4=CC(OS(=O)(=O)O)=CC=C43)=CC=C12&&&
CC1=N[NH]C(C)=C1C1=CC=C(N)N=C1&CN&C&C=O&&CN^NC1=CC=C(CS(N)(=O)=O)C=C1&&&
CC&CO&O=C(CNC1=NC=NC2=CC=C(O)C=C12)N1[NH]C(C2=CC=C(O)C=C2)=CC1=O&CO&CC&CN&N&CN&&CN^CC&&&
CC&CO&O=CC1=CC=C(O)CBr)=C1&CN&NC1=NC(C2=C(C3=CC=CS3)N=C3C=CC=CN23)=C(C=O)S1&CO&CO&CC&&&
CCCC&CO&CCC(CC)(C(N)=O)C(=O)C1=CC=C(OC)C(OC)=C1&CN&CC1=NOC(N)=C1C&&&
CC(=O)C1=C(NC2=CC=C(Br)C=C2)N2N=NN=C2C=C1&&&
CCC[SH](=O)=O&NS&CN1CCNCC1&CC&C&C=O&&CN^NC1=CC(C2=CC=CN=C2OC2=CC=NC(N)=C2)=CC=C1F&&&
CCC1=CC=CC=C1&CN&NC1=NC(C2=CC3=CC(Br)=CC=C3O2)=NC(N2CCOCC2)=N1&&&
CC1=CC(=O)N2N=C(C3=CC=C2[NH]3)[NH]1&CO&CO&CCCl&&&
CCC1=CC=C(C(C)(C)C)C=C1&CN&CN1C(O)=C([N+](=O)[O-])C2=NC(O)=NC(N)=C2C1=O&CO&CCCC&CN&CNC&&&
CCCCN1N=C(C=NNC(=O)C2=CC3=CC=CC=C3O2)C(=O)C2=CC(F)=CC=C21&&&
CN1C2COCCC2C2=CC=C(N)C(C(F)(F)F)=C21&CN&C&C=O&&CN^CC1=CC=C(N)C=C1F&C=C&N#CCC1=CC=NC=C1&&&
C=CCO&CO&CC1=CC=CC(O)=C1&CO&CC=O&CN&N&CN&C^CN^C=O&CC1=CC=C(Br)S1&&CC&&C1CCOC1&&&
CC1=CC=C(C=O)C=C1&CN&NC1=C(C2=CC=NC(N)=N2)N=C(C(F)(F)F)O1&&&
CC1=C(C=O)C(C2=CC=CC=C2C=O)C2=CC(O)=CC(O)=C2O1&CO&CO^CO^CC&CC=O&C1CCOC1&CN&&&CN&CCC&CN&CN&CCC=O&CN&C1CCNC1^CN&&C1CCNC1&CC&C&C=O&&CN^C1COCCN1&&&
CC1=CC=C(S(=O)(=O)C2=C(N)SC3=C2CCC3)C=C1&CN&CC1=CC=CC=C1&&&
CO&CO&CCC&CN&NC1=CC(C2CNC(=O)C2)=CC=C1&CN&CC1=C[NH]N=C1&&&
CCC1=NN=C(N)S1&CN&CCC=O&CS&NC1=CC=CC=C1S&CN&CC=O&&&
CN1C(=O)C=C(N2CCOCC2)C2=CC=CC=C21&&&
COC1=CC(C(F)(F)F)=CC=C1C1=NC2=C(C(N)=O)C=NN2C(N2CCOCC2C)=C1&&&
CO&CO&COC1=CC=C(C2=NSC(C3=CC=C(C=O)C=C3)=N2)C=C1&&&
C=CCC1=CC=CC=C1O&CO&CC=O&CO&CO&CC=O&CN&NC1=CC=CC(Cl)=C1&&&
C=C1CSC(C2=CC=CC=C2)N1C&&&
CC1=NC2=CC=C(Cl)C=C2C(C2=CC=C(N)C=C2)=C1C&CN&CC1=C(C=O)SC=C1O&CO&CO&CC[N+]1([O-])OCC(Br)O1&&&
CC=O&CO&CO^CN^CC=O&CN&C=C&CCC=O&CC&CN&C=C&O=C1NC(=O)C2CC(O)CCC12&CC1=CC(C=O)=CC=C1&&&&&
CC&CN&N&CN&&CN^C&C=O&&CN^CN1N=CC(N)=C(C=O)C1=O&CN&C1CCCNCC1&CN&CN&CC1=CN=C2CNCCN12&&&
CC1C(C2=C(O)C=C(O)C3=C2OC(=O)C2=CC=CC=C23)=NOC12CCNCC2&CN&CC1=CC=C2OCOC2=C1&&&
CN1C=CC(C=O)=CC1=O&CN&NC1=CC=CC=C1^CN&&C1CC2(CCN1)OCCO2&&&
CCN(CC(C)C)N=NC1=CC=CC=C1&CO&CO&&&
OC1=CN=CC(C2=CC=NC=C2)=C1&&&
CC1=C(C2=NN=C(S)N2C2=CC=CC=C2)C2=CC=CC=C2N1C&CS&CC=O&CN&O=C1NC(=O)C2(CCCCC2)N1&&&
CC(F)(F)C(F)CCCCC=O&CO&CO^CN^CC1=CC=CC([N+](=O)[O-])=C1&O=C1NC(=O)C2=CC=CC=C12&&&&&
CN1CCN(C2=C(Br)C(=O)N(C)N2C)CC1&CC&CN&C1CNCCN1&CN&CC1=CC=NC=C1&&&
OC1=CC(I)=CC=C1&CO&C&C1CNC1&&CC^CN&C1CCNC1&&&
CO&CO&O=CC1=CC=C(C2NC(=O)NC3=C2C2=CC=CC=C2S3)C=C1&CN&CC&CN&OC1CCNC1&&&
CC1=CC=C(N2C(=O)C3=C(SC(NC4=CC=C5[NH]C(C#N)=NC5=C4)=C3C(F)(F)F)N(C3=CC=C(Cl)C=C3)C2=O)C=C1&&&
CC=O&CN&CN&CCCC&CN&CC(C)C1=CC(C2(C)CCNCC2)=CC=C1&&&
CC1=NC(C)=C(Cl)C(C2=CC=C(O)C=C2)=C1C=O&CN&CN&CC&CO&CO&CN1CCCC1&&&
CC(C)C1=CC=C(C#N)C=C1&CN&CN&CCC1=CC=CO1&&&
CC&CO&CO&O=CCC1=CC=NC=C1&CO&CO&CC&CS&SC1=NC=NC2=C1C(C1=CC=CS1)=CS2&&&
CCN1C=NC2=C1C(=O)N(C)C(=O)N2C&CN&C1COCCN1^CC&&C1CCC1&&&
COC1=CC(C)=CC(OC)=C1O&C=C&CCCCCN1C=C(C#N)N=N1&&&
COC1=CC=C2C(=C1OC)C(C1=NC3=CC=C(C)C=C3N1C)=CC(=O)N2CC1=CC=CC=C1&&&
CC1(C)CC(O)CC2(C)C1C(=O)CC1(C)C2C(O)CC2CCCCC21C&&&
COC1=CC(C)=C2[NH]C(C3=CC=C4N=C(C)C(C)=CC4=C3)=C(C=O)C2=C1&CN&C1COCCN1&&&
CC1=CC=C(C2CC2)C=N1&CN&N&CN&C^CN^C=O&CC1=CSN=C1&&CC&&C1CC1&&&
CC&CN&N&CN&O=CCN1C(=O)COC2=CC=C([SH](=O)=O)C=C21^CN^NS&CC&CN&&&CC1=CC=C(F)C=C1&&&
CCCC&CO&CO&C&C=O&&CN^COC1=CC(C2=NC(C3=CC=CN=C3)=NO2)=CC(N)=C1OC&&&
CC&CC&CC1=CC(C)C(C)CC(C)CC2N(N=O)OC(=O)C12&CO&CO^CO^NC=O&CO&&&&&
CC=O&CN&CN&CCCCC(=O)O&CN&CN&C&C=O&&CC^CC1(C)C2CNCC21&CN&CC1(C)CC(=O)N2CCC21&&&
CC&CC&C1=CSC(C2=CN3CCC2C3)=C1&C=C&CC1=CC=C(F)C=C1&&&
CC(C)C(=O)O&CN&CN&O=CCCCC(=O)O&CN&CN&CC(C)CCC=O&CN&CN&CNC1=CC=C(C=O)C=C1NC1=NC=C(C(=O)O)C2=CC=CC=C12&&&
CCCC(O)C(C)C(C)CCCC(C)CCCC(C)C&CO&CO^C=C^C&CCCC&C=O&&&&CN^CN^CCCC=O&CN&CCC&CO&CO&CCC&CO&CO&CCCCCCC=O&C[NH3+]&C[NH+]1CCCCC1&C[NH3+]&CC&&&
CC1=CC=C([SH](=O)=O)C=C1&NS&NC(=O)C1=C(N)SC(N)=C1&&&
C=O&C&CN&C1=CC=C(N2CCNCC2)C=C1^CC&&C1CCNC1&NS&O=[SH](=O)C1=CC=C(F)C=C1&&&
COC1=CC=C2C=CC(=O)OC2=C1&&&
CCC(=O)C1=CC(CC)=C2C=CC=CC2=C1&C=C&CC1=CC(C)=CC(C)=C1&&&
CCC=O&CO&CO&CC1=C2CC3(C)C(O)CC4OCC4C3CC(O)(CC1=O)C2(C)C&CO&CO^CO^CC=O&CO^CO^C=C&CC=O&CO^CO^CC1=CC=CC=C1&&CC=O^CO&&&&CC=O&CO&&&&&
CCC(C=O)C1=CC=C(F)C=C1&CO&CO&FC12CC3CC(CC(C3)C1)C2&&&
CNC1=NC(N)=NC(N2CCCC2)=N1&CN&CN&CCCCCC&CN&CNC&&&
CC&CO&CO&C&C=O&&CN^CNC1=CC=C(N)C=C1&CN&O=CC(O)CC1=CC=CC=C1&CN&CN&O=CCCC1=C(F)C=CC=C1F&CN&CN&CCCC=O&CN&CN^CN^CC=O&N=C(N)N&CN&&&CN&CC(C)(N)CC=O&&&
CC&CN&N&NC1=C2CCCC2=NC2=CC(Br)=CC=C12&&CN^CC&&&
CC(C)C1=CC=C2NC(=O)C(=NNC3=CC=C(CCCCCC)C=C3)C2=C1&CN&O=C1NCCC1N1CCOCC1&&&
CCC&CN&N&CN&CCCC=O^CN^CO&CC(O)C(O)CCC1=CC(F)=CC(F)=C1&NC1=C(C2=CC(O)=CC(O)=C2)C(O)CCO1&&&CN&CC1=CC=CO1^CO&&CC1=CC=CC=C1&&&
C=O&C&CN&CN^CN^CCC1=CC=CC=C1&CN&&&O=CCCCC(=O)O&CN&CN&O=CCCC1=CC=CC=C1&CN&CN&C&C=O&&CN^CN&NC(=O)CCC1=CC=CC=C1&&&
CC1=CC=CC2=C(C)N=C(C3=CC=CN=C3)N=C12&&&
COC1=CC(C2=C(C3=CC=C(O)C=C3)CNC3=CC=CC=C23)=CC(OC)=C1OC&CO&O=CC1=CC=C(F)C=C1&&&
CCC&C=C&CCCCC&C=C&CCCCC&C=C&CCCCC&CO&COC1=C2C(=CC=C1)C(=O)C(C)=C(C=O)C2C&OC1=CC=CC=C1^CC&&CC1C(=O)OCCC1O&&&
NC(=S)N1CCC2=C(C(N)=NC3=CC=CC=C23)C1&CN&C1CCCC1&&&
CO&CO&CC&CN&CN&NC1=CC=C(C=O)C(Cl)=C1&CN&CC=O&CN&CN&COC1=CC=C(C)C(OC)=C1&&&
COC1=CC=C2CC3C4CCC(=O)C4=C(CCN3C2=C1OC)C1=CC=C(OC)C=C1&&&
O=C(O)CCN1C(=O)COC2=CC(Cl)=CC=C21&C=C&CC&C=C&CC1=CC=CC=C1&&&
NC1=C(S(N)(=O)=O)C=C(C2=CN=CN=C2)S1&&&
COC1=CC(O)=C2C3=CC=CC=C3C(O)(C3=CC=CC=C3)C2=C1&&&
CC&CN&N&CN&CC=O^CN^CN&C1CCNCC1&CN&CN&O=CC1=CC=CS1&C1CCNCC1&&&&&
CC1=CSC(C)=N1&CS&O=CCC1=C(S)OC2=CC=CC=C2C1=O&CN&N&CN&CCC1=CC=CC=C1^CN&&C1CC1&&&
COC1=CC=C2C=C(CC3=C(Cl)C=CC=C3OC)SC2=C1&CN&CN&CCCC1=CC=CC=C1&&&
COC1=CC(N)=CC=C1O&CN&O=CC1=CC=CC([N+](=O)[O-])=C1^CO&&CCC&CO&CO&CC=O&&&
CCCC(=O)C(=O)O&CN&CN&NC1=CC=C(CC2=CC=CC=C2Cl)C=C1&&&
CC=O&CN&CN&CCCCCCCCCCCC(=O)O&&&
CC(C)C1=CC2(OC3=CC4=C(C=C3C2=O)OCC2=CC=C(CC3=CC=C(F)C=C3)C=C2)C(O)=C1O&CO&OC1COCC(O)C1O&CC&CO&&&
CCCC&CC&C1CO1&CC&CC(=O)O&&&
O=P(O)(O)C(F)(F)P(=O)(O)NC(CI)(O)CO&CO&CC&C1CCCCCC1&&&
CC1=CC(C2=CC=C(N3C(=O)C4=CC(C(F)(F)F)=CC=C4N4C(=O)CCC4C3=O)S2)=CC=C1&&&
CCCCCCCCCCCCCCCC(=O)C1=CC=C(N)C=C1&CN&C&C=O&&CN^COC1=CC=C(C)C=C1N&&&
CCC1=CC=C(C2=CC=CC=C2)C=C1&CN&O=C1CNCCN1C1=CC=C2OCCOC2=C1&&&
CC&C=C&CCC(C)CC(C)C&CO&CO^CO&&CC=O^CN&&CN&CC=O&CN&CC1=CC(N)=NN1C(=O)C1=CC=C(N)C=C1&&&
N#CC1=C(O)C=C(C2=CC3=C(C=C2Cl)CCC3)N=C1O&&&
O=CC1=CC=CO1&CN&NC1=NN=C(S)S1&CS&CC=O&CS&SC1=NC2=CC=CC=C2S1&&&
O=CCCC1=C[NH]C2=CC=CC=C12&CN&CN&O=C1CCCS1&&&
CC1=CC=C(NC2=NC=CC(C3=CC=C(N)N=C3)=N2)C(C)=C1&CN&CCC(=O)O&CN&O=C1CCC(O)N1&&&
CCC&CO&CO&COC1=CC(C2CC(=O)C3=C(O)C(C=O)=C(O)C(CC=O)=C3O2)=CC(OC)=C1OC&CO&CO^CO^NC=O&CCC&&&&&
CC&CO&O=P(O)(OC1=CC=CC=C1)OC1=CC=CC=C1&&&
CC&CO&CO&NC1=C(C=O)SC=C1&CN&CC1=NC2=NC3=C(C=C12)CCCC3&&&
NC1CC1&CC&C&C=O&&CN^CN&CC1=CC=CC(OC2=CC=CC(OC(F)(F)F)=N2)=C1F&&&
C=O&C&CN&CN^CN^CC1=CC=C(SC(F)(F)F)C=C1&CN&&&CCC&CN&OC1CCCNCC1&CC&CC1=CC=CC(F)=C1&&&
CC1(Br)CCCC2(C)CC(C3=COC=C3)OC3=CC(=O)C1=C32&&&
C=C1CCC2C(C)(CCC(=O)C2(C)O)C(C)C1&CO&CO&OCCCO&&&
CC1=COC(C2=CC=C(Cl)C=C2)=N1&CN&C1=CC=C(N2CCNCC2)C=C1&&&
CC=O&CN&CN&CC&OC1CCOCOC1&CO&CO^CO^O=CCN1C=NC2=C1C(Cl)=CS2^CO^CC1=CC=C(C2=CC=CC=C2)C=C1&&&CO^CO&&CC=O&CO^CO&&CC=O&CO^CC&&CC=O&CO&&&CO&CC1=CC=CC=C1&&&
CC1=C(C=O)SC(N2C(=O)CSC2C2=CC=C(Br)C=C2)=N1&CN&NC1=C(Cl)C=CC=C1Cl&&&
CSC(=S)N1C(=S)SC2=NC(O)=C(C3=CSC=C3)C(C(F)(F)F)=C21&&&
CC1=CC=C(C)C(N)=C1&CN&C^C=C^C=O&CC1=CC=C2C=CC=CC2=N1&&CN&&NC1=CC=CC=C1&&&
C=CCC1=CC=C(N)C=C1&CN&C&C=O&&CN^NS&C[SH](=O)=O&&&
CCCN1N=NN=C2C3=CC=CC=C3C(C3=CC=C(OC)C=C3)=NN12&CN&NS&C[SH](=O)=O&&&
CC1(C)OC(=O)C2[NH]C=CC=C21&&&
CC(C)(C)C1=CC=C(C2=CC=C(C(CCC(=O)O)CCCC=O)C=C2)C=C1&CN&CN^CN^C&CN&ICCCC1=CC=CN=C1&CCCC1=CC=CC=C1&&&&&
CC1=CC=C(O)C(C=O)=C1&CN&CN&CC&NC1=C2N=CN(C3OC(O)C(O)C3O)C2=NC=N1&&&
C=O&C&CN&CN^CN^CCC1=CC=CC=C1&CN&&&CC(C1=CC=C(OC2=CC=CC=C2)C=C1)C1=C(O)C=C(C2=CN(C)N=C2)S1&CO&CCC1=CC=C2C=CC=CC2=C1&&&
CCC&CN&C1CNCCN1&CN&O=CCC1=CC=C(C2=CC=C(Br)C=C2Br)N=C1&&&
CC1=C(C=O)C(C2=CC=CO2)N2N=CC(C#CC(C)C)=C2N1&CN&C1CCNC1^CN&&C1COCCN1&&&
COC1=C(F)C=C(N2CCNCC2)C=C1C(F)(F)F&CN&O=CCCC1=CC=CC(Cl)=C1&CN&CN&C&C=O&&CC^C1CCNC1&&&
CC&CO&CO&CCN1C(S)=NC(C=O)=C1C1=CC=CC=C1&CS&CC=O&CN&NC1=CC=CN=C1&&&
NC1=CC=C(C2=CC=CC(C(F)(F)F)=C2Cl)C=C1&CN&CC1=CN=CC=C1O&&&
CC&CO&O=CC1=CC=C(O)C(C=O)=C1&CO&CO^CO^CC&CO^CO&&CC&CO&&&&&
NC1=CC=CC=C1C=O&CN&C1CCCNCC1^CN&&CCCCCC&CN&OC1=CC=CC2=CC=C(Cl)C=C12&&&
COC1=CC=C(F)C=C1NC(=S)NC1=CC=C(C(C)(C)C)C=C1&&&
CC1=CC=C(N)C=C1Cl&NS&NC1=CC=C([SH](=O)=O)C=C1&CN&C&C=O&&CN^C1=CC=C(N2CCNCC2)N=C1&&&
CCN1C=C(NC2=NC=CC(NC3=CC(C(N)=O)=NC4=C1C(C)=N[NH]4)=N2)C=N1&CC&C1CC1&&&
CC(C)(C)CCCCCC(C)(C)C=O&CN&CN&CC&C=C&O=C1CSC(=S)N1&&&
CC=O&CN&NC1=CC=C([N+](=O)[O-])C=C1^CS&&SC1=CC=CC=N1&&&
CC1=CC(O)=CC(C2=CC=NC(C(C)C)=N2)=C1&CO&CC&CN&C1CCNC1&&&
COC1=CC=CC(C=O)=C1&CN&NC1=CC=CN=C1N1CCCC2NCCCC2C1&CN&C^CC^C=O&CO&&CO&&CO&C1CCNC1&CN&COC1=CC(C)=CC(OC)=C1O&&&
CCCC1=CC(C2=CC=C3C(=O)CC(C=O)=CN(C)C3=C2)=CC=N1&CN&CN&CC1=CC=NC=C1&&&
CC(C)CCC=O&CN&CN^CN^CCCCC=O&CN&CN&CC(C)CC=O&CN^CN^CN&CC(C)CCC=O&N=C(N)N&CN&&&C&O=C1CSC(=O)N1&CN&&CN^CC^CC(=O)O&NC=O&&&&&
CC1CC1(F)F&CC&C&C=O&&CN^NC1=CC=C(Br)C([N+](=O)[O-])=C1&&&
CCC(C)N(NC=O)C1=CC=NC=C1&CC&O=C1C2=C(N=CN1C1=CC=CC=C1)C(O)CCC2&&&
CC1=CC=CC(C=O)=C1&CN&NC1=CC=C2OCCOC2=C1^CN&&C1CCNCC1&&&
NC1=CC(OC2=CC(N)=CC=C2)=CC=C1&CN&O=CCC1=CC=C(O)C=C1&CN&C1COCCN1&&&
CCCCC(O)CC&CC&CC12CC(Br)C(F)(C(=O)C1=O)C1(C)C(=O)OC(C)(C)C1CC2&&&
C#CC(O)CN1N=C(C=O)N=C1CC1=CC=CC=C1&CN&CN&&&
CCC(C)C&C=C&CC&CC&CC1(C)CCCO1&CC&C&CC1=CC=C(O)C=C1&CO^CC^CO&CC&CC=O&CN&CN&CNC&CCCCCC=O&&&&&
CC(C)CC(C)C=O&CN&CN^CN^C&CN&C=O&CCC&&CN^CC&C1=CC3=CC(=C2CCCNC2)CN1&C1CCNC1&CN&&&CC=O&CN&C1CCNC1&&&
CC1=NN(CCC#N)C(C)=C1CC=O&CN&NC1=NC(C2=CC=C(C3=CC=C(Cl)C=C3)C=C2)=CS1&&&
C=C1CC2CC3OC(=O)CC3C(O)C2C2C=CC(=O)C(=O)C12&C=C&CC&&&
CNC&CN&CCC&CO&OC1=CC=C2C3=CC=CC=C3C(O)(C(F)(F)F)C2=C1&&&
CCCC1=N[NH]C(C2=NOC(C)=N2)=C1&CN&CN&CC1=CC=CC=C1&&&
CC1CCCCC1&CO&CO^CC^CC&C&C=O&CC&CN^CN&C1CNCCN1&C1COCCN1&CN&&&CC&CO&OC1=CC=CC=C1&&&
C=C1C(O)CCC2(C)CCCC12&CC&CC&C=C&CC1CCC(=O)O1&CC&CC&&&
O=C1C=CC(S(=O)C2=CC=CC=N2)=N[NH]1&&&
CC1=CC=CC=C1C=NNC(N)=O&&&
CCC&CC&CC1=CC=CC=C1NC1=NCCN1&CN&CCC&CN&C1=CC=C2C(N3CCCNCC3)=NSC2=C1&&&
CC1(C)CCC1(C)C&C&CN&CN^CC^CCC1=N[NH]C(N)=C1&CC(=O)O&&&&&
NCC=O&CN&C1CCNC1^CC^CO&C1CCOC1&CO&&&CC=O&CN&O=C1CCCCN1&&&
CC&CO&CO&C&C=O&&CC^O=C1NCCC12CCNC2&NS&O=[SH](=O)C1=CC=C2C=CC=CC2=C1^CN&&CC1=CC=C(C(F)(F)F)C=C1&&&
O=[SH](=O)C1=CC=CC=C1F&NS&CN&C1CCNCC1&CN&CC&C1CCNCC1&CN&CCN1C=CC=C1C1=C(F)C=C(Cl)C=C1Cl&&&
CC1=CC=C(N2CCN(C)CC2)C=C1&C=C&O=C1C2=C(O)C=CC(O)=C2CC(=O)N1C1=CC=C2C(=C1)SC1=CC=CC(O)=C1C2=O&&&
CC1=CC=C(N=C(C)C2=CC=CC=C2N)C=C1&CN&CC1=CC=C(F)C=C1&&&
CC1=CC=CC(C)=C1&CO&CC1CCC2=C1C=CC1=C2SC(C2=CC=CC(F)=C2)=N1&&&
CC1(C)OC2=CC=C(CC=O)C=C2C(N)C1O&&&
CCC1=NC(N2C=NN=C2)=CC=C1F&CC&C1CCOC1&CC&CC1=CC=CC=C1&&&
CC&CO&CO&C1CC2CCC1N2&CN&CCO&C&CC1=CC=C2OCOC2=C1^CC&&C1CC1&&&
CC1=CC=C([N+](=O)[O-])C=C1N&CN&CC=O&CN&CN&O=CC1=CC=CC(S(=O)(=O)O)=C1&&&
COC1=CC=C2C(=O)OC(C3=CC=CC=C3)CC2=C1C1=CC=C(OC)C(Cl)=C1&&&
CC1=C(C=O)C=C(C2=CC=C(F)C(F)=C2)O1&CO&CO&OC1CCOCC1O&CO&O=C1C2=CC=CC=C2C2=CC(O)=C(O)C=C2C12C=CC(O)(CC1=CC=CC=C1)C2=O^CC&&CO&&&
C=O&C&CO&CO^CN^CC&NC1=NC=C(Cl)C=C1Cl&CC&&&O=C1CNCCN1C1=CC=C(O)C=C1&&&
CC&CO&CO&CC=O&CS&CC12CCC(=O)C=C1C1(C)CC(C3=CSC(C4=CC=CC=C4)=N3)OC(=O)C1CC2&&&
CC(=O)C1=CC(C2=NC(C3=CC=C(C(C)(C)C)C=C3)=CS2)=CC=C1OC(F)(F)F&&&
CC1=CC=C2C(=C1)N1N=CC(Cl)=C(N[N+](=O)[O-])C1=[N+]([O-])C2(C)C&&&
CC(=O)NN=C(C)C1=CC(Cl)=CC(Cl)=C1&CS&SC1=CC=CC=C1&&&
CCC&CN&N&CN&CC1=CC(C)=CC(C=O)=C1^CN^CO&CCC&CO&&&O=CCC1=CC=CC=C1F&&&
CCC(C)C&CN&C1COCCN1&CC&CN&CN&C&C=O&&CC^O=C1CCCCCN1&CN&CCC&&&
CC&CN&N&CN&NC1=CC=C(C=O)C=C1^CN^CN&CCC&O=CC1=CC=C(Cl)C=C1Cl&&&&&
CC(N)(CC(=O)O)C(=O)O&CS&CS&C1C2CC3CC1CC(C2)C3&&&
CO&CO&C&CCC&CO^CO^CO&CO&CC1=CC=CC=C1&OC1COCC(O)C1O&&&CC&CO&&&
CCC=O&CN&NC1=NN=C(S)S1^CN^CS&C1COCCN1&CC=O&&&CN&CC1=CC=CC=C1N&&&
CN&N&CN&CC1=CC=C(C=O)C=C1NC1=NC=C(C(F)(F)F)C(OC2=CC=CN=C2)=N1^CN&&CC&C1CC2CCC1C2&&&
CCCC1=CC=CS1&CN&CN&C&C=O&&CN^NC1=CC=C(F)C=C1&&&
CC1=CC(O)=CC(C)=C1CC(N)C=O&CN&N&CN&&CN^CCCC(C#N)(C1=CC=CC(Cl)=C1)C1=CC=CC(O)=C1&&&
CC1=CC=C(C)C=C1&C=C&CC=O&CO&CO&CC=O&CN&NC1=NC2=CC=CC=C2S1&&&
CC(C)C[SH](=O)=O&NS&C1CCNCC1&CC&O=CCCCCC1=CC=CC=C1&CN&NC1=CC=CC=C1&&&
CCCCCC(C)C&CC&O=C1CNC(=O)CNC(=O)CNC(=O)CNC(=O)CN1&CC&CCO^CC&&CO&&&
CCC1=CC=C(O)C(C)=C1&CO&CC&C1CCNCC1&CN&CCC&CN&C1CCCNCCC1&&&
COC1=CC=CC(N)=C1&N&CN&O=CC1=CC=CC=C1O^CN^CO&CC=O&CC&CN&C1CCCCC1&NC1=CC=CC=C1N&&&&&
CC1=CC=C(S(=O)(=O)CC(C)C)C=C1&CN&C1=CC=C2OCCNC2=C1&&&
O=C1N=C(C2=CC=CC=C2)N(C2=CC=C(F)C=C2)C(=S)N1C1=CC=C(F)C=C1F&&&
COC1=CC=CC(C2NC3=CC=CN=C3C(=O)N2C2=CC=CC=C2F)=C1&&&
CC1=NC=C(C2=CC=C(F)C(C)=C2)C(C2=CC=NC(N)=N2)=C1O&&&
COC1=CC=C2N=C(C)C(C=O)=CC2=C1&CN&CN&CC&CO&CO&CC(O)S(=O)(=O)O&&&
CC(=O)C1=CC=C(OC2=CC=C(Br)C=C2)C=C1&CO&CO&O=CC1=CC=CC(N2C=NC3=CC=CC=C32)=C1&&&
CCC&CC&O=C1NC(=O)CN1&CN&CCC1=CC=CC=C1^CN&&C1CC2CCCC1C2&&&
COC1=CC=C(C=NNC(=O)CCCCCCCCCC[N+]2=CC=CC=C2)C=C1&&&
COC1=CC2=C(C=C1OC)[N+]([O-])=C(C=C(C)S2)OC&&&
CC&CN&CC1=NC2=CC(N)=CC=C2S1&C=C&CC1=CC=CC=C1&&&
CC(C)(C=O)C(C1=CC=CC(Br)=C1)C12CCCC1CCC1C2CCC2(C)C(O)CCC12&CO&CO&CC(C)C&&&
N#CC1=NC2=CC=CC=C2N1C1=CC2=CC(C(=O)O)=CC=C2N=C1Cl&&&
O=S(CC1=CC2=NON=C2C=C1)C1=NN=C(N2CCOCC2)O1&&&
O=CC1=CC=C2ON=C(C(F)(F)F)C2=C1&CN&CN&O=C1CCCCCN1C1=CC=C(OC2=CC=CC=C2)C=C1&&&
CC1=CC=C(O)C(C=O)=C1&CN&NCC=O&CN&C1CCNCC1^C=C^CC&CC1=CC=C(O)C=C1&CO&&&&&
COC1=CC=C(N)C=C1&CN&O=CCN1C(=O)N(CC2=CC([N+](=O)[O-])=CC=C2)C(=O)C2=CC=CC=C21&&&
CC1=CC=C2CC3=CC=CC=C3C2=C1&C=C&CC1=CC=C2C=CC=CC2=N1&&&
NC1=CC=C(CCC2=CC=C(C(F)(F)F)C=C2)C=C1&&&
COC1=CC=C(N2C(=O)C3=C(N=CN(C4CC4)C3=O)N(CO)C2=S)C=C1&CO&CC&CN&CNC&&&
COC1=CC=CC(N2CCNCC2)=C1&CN&CCC1=CC=CC=C1C1=CC=CC=C1&&&
CCCC1=CC(OC2=NC=NN2C2CC(O)CO2)=C(OC)C=C1Cl&&&
COC1=CC=C(C2=NOCC2)C=C1&CC&CCC=O&CN&BrC1=CC(N2CCNCC2)=CC=C1&&&
O=[SH](=O)C1=CC(Br)=CC=C1Cl&NS&NC1=CC=C(N2CCCCC2)C=C1&&&
ClCCCCC1=CC=CC=C1&CN&C1=CC=C(C2=NC3=CC=CC=C3C3=N[NH]C(=S)N23)C=C1&&&
COC1=CC=CC2=C1N(CC1=CC=CO1)C=C(C=O)C2=O&CN&CN&CC1=CC=CN=C1&&&
CC1=C(C=O)N2C=CC=CC2=C1C1=C(C=O)SC=N1&CN&CN&CCC&CN&OC1=CC(C2CCCNC2)=CC=C1&CO&CC(C)C(=O)O&&&
CC(=O)NN=CC1=CC=NC=C1&CS&SC1=NN=C(CC2=CC=C[NH]2)O1&&&
CC&CO&N=C1NCC2=C(O)C=CC=C12&CN&COC1=CC=C(C)C=C1&&&
CC1(C(=O)NNC=O)CCCCC1&CC&C1CCCCCC1&&&
CC1=CC=C([SH](=O)=O)C=C1C&NS&CCC1=NC=C(C2=CN=C(N)C(=O)N2CC2=CC=C(Br)C=C2)O1&CC&C1CC1^C=C&&CCC&&&
CC1=CC=C(N)C=C1&N&CN&CC1=CC=CS1^NS&&O=[SH](=O)C1=CC=C2C=CC=CC2=C1&&&
C=CCN1C(=O)CC(=O)NC2=CC=CC=C21&C=C&CC&C=C&ON=C1CC(C2=CC=C(C3=CC=CC=C3)C=C2)NC(=O)N1&&&
COC1=CC=C(C=CS(=O)(=O)C2=CN=C(OC3=CC(C(=O)S(C)(=O)=O)=CC=C3C(C)C)C([N+](=O)[O-])=C2)C=C1&&&
CCN&CN&CN&CC1=CC=C(O)C(C)=C1&CO&CCC1=CC=CC=C1^CN&&CN&CCCC1=CC=CC=C1&&&
CC&CO&CO&CCC&CN&COC1=C(NC2=NC(N)=NC3=C2N=CN3C2CCCO2)C=C2C=CC=CC2=C1C=O&&&
CC1=C(N)C(C)=C(N)C(C)=C1&CN&CCC&CN&COC1=CC=C(OC)C(NC(N)=S)=C1&&&
C=C1NC(=N)SC1&CN&CCC=O^CN^CN&CN1CCNCC1&C1CCNC1&&&&&
O=CC1=CC=C(C2=NN=C(S)O2)N1C1=CC=CC(F)=C1&CN&C1CCCCC1&&&
NC(=S)N1CCC(C2=CC=C(F)C=C2)CC1&CN&CCC1=CC=CC=C1&&&
CO&CO&CC12CCC(=NO)C(C)(C)C1CCC1(C)C2CC(=O)C2(C)C(C3=COC=C3)CCC12&&&
C=O&C&CN&C1COCCN1^CC&&C1=CC=C(C2=NOC3(CCNC3)C2)C=C1&CN&O=CC1=CC=C(F)C=C1&&&
CN1CCCCC1&CN&NC1=CC(C2=NC(N)=NN2CC2=CC=C(Cl)C=C2)=CC=C1&CN&CC=O&CO&CO&CC1=CC=C(F)C=C1&&&
CC1=CC=C(C)C(CN2C=C(C)C=C2C)=C1&C=C&CC&CN&CN&O=CC1=CC=C(F)C=C1&&&
CO&CO&CCC=O&CN&CN1C2=C(C(=O)C3=C(F)C=CC=C32)C(=O)C2=CC=CC=C21&&&
CC1=CC(N)=CC=C1O&CN&C^CO^C=O&CC(=O)O&&CC&&O=C1CCCCCN1&CO&CO^CN^CC=O&CC&CN&C1CC1&NC1=NC=NC2=C1C(C1=CC=C(Cl)C=C1)=CS2&&&&&
O=CC1=CC=CC=C1&CN&CN&CC&C1CCNCC1&CN&CC1=CC=C2C=CC=CC2=C1&&&
O=CN1N=C(C(F)(F)F)C=C1C1=NOC(C(F)(F)F)=N1&CN&C1CNCCN1&CN&CC&CC&C1CCNC1&&&
C#CCN1C(=O)CC(C2=CC=CC=C2)C2=CC(Br)=CC=C21&CN&CN&CC1CCCC(C)(C)N1&&&
NC1=NC=NC2=C1N=CN2C1OCC(O)C1O&CC&CO&&&
CC1(C)CCCC(C)(C)N1O&CC&C&C=O&&CN^NC1=CC2=C(C=N1)OCO2&&&
CCC#N&CN&N&NC1=NC=CC=N1&&CN^CC&CN&NC1=NC2=CC=CC=C2N1C1CC2CCC(C1)N2&CN&CCO&&&
NC1=CC=C(NC2=NC(C3=CC=NO3)=CS2)C=C1&&&
COC1=CC=C(C(C)C)C=C1[SH](=O)=O&NS&N&CN&CCC1=CC=CS1^CN&&CCC(C)C&&&
CC1=CC=C(C)C(C)=C1&CN&N&CN&&CN^CC=O&CN&O=C1CCCN1&&&
CCCC1=C(C=O)C(C2=CC=C(Cl)C=C2)=NC2=C1C(=O)[NH]N2C1=CC=C(F)C=C1&CN&CCC1=CC=C(N)C=C1&&&
O=CC1=C(O)C(=O)C2=CC=C(O)C(O)=C2O1&CN&NC1=CC=C(OC2=NC=CC=C2O)C=C1^CO&&CC1=CC=CC=C1&&&
NCCCC1=CC=CC=C1&&&
CCCCCCCCCCCCCCCCC&CO&CCCS(=O)(=O)O&&&
CO&CO&CC(C)CCC=O&CN&CN&CCCC=O&CN&CN^CN^O=CCCCC(=O)O&CN&CN&CC(C)CCC(O)CC=O&CN&CN&CC=O&CN&CN&O=CCCC1=CC=CC=C1&CN&CN&CC1=C([N+](=O)[O-])C=CC=C1[N+](=O)[O-]&CN&&&C&C=O&&CO^CO&CO&C=O&&&CO=CS&CCO^CCO^C=S(=CN&&&&&CO&&&&C[NS&CN^CCO^CCO&CCC=CO&C=C1=O&CCN&CN&&C1&&C1=CO&CO&
CC1(C)C2CCC1(C)CC2&CC&CN&CN&O=CC1=CC=NC=C1&&&
O=C(NN=CC1(C(F)(F)F)C(=O)NC2=CC=CC=C21)C1=CC=CC=N1&&&
CCCCCC(C)C&CC&CC12CCC1C1CC(=O)C3CC(O)CCC3(C)C1CC2&&&
CN&N&CN&C^NS^C=O&O=[SH](=O)C1=CC=C2CCNCC2=C1&&CN^CN&NC1=CC(Cl)=CC(C(F)(F)F)=C1&C1CCNCC1&&&&&
O=C1N=C(S)[NH]C2=C1C1=C(CCC1)S2&CS&CC1=CC=CC=C1&&&
C=CC&CO&CO&C&C=O&&CN^N&CN&&CN^C=CC1=CC=C(C)O1&&&
CCCCCCCC&CO&CO&NNC1=C(C=O)C(N)=CS1&CN&CCC&&&
O=C1COC(=O)C1&C=C&CC1=CC=C(OC2=CC=CC=C2)C=C1&&&
CC1=CC=C(F)C=C1&CO&OC1=CC=C(C2=NSN=C2N2CCOCC2)N=N1&&&
CC1=CC(CO)=C(N)C=C1C&CN&C&C=O&&CC^C1CCCCC1&CC&CN&NS&O=[SH](=O)C1=CC=C2C=CC=CC2=C1&&&
CCC=O&CN&CN^CC^CC1=CC=NC=C1&C1CCNCC1&&&&&
CC1CCC(=NO)CC1&CO&CC=O&CN&CN&CC1=CC=CS1&&&
O=CNN=CC1=C[NH]C2=CC=CC=C12&CN&NC1=CC=CC=C1&&&
CN1CCCCC1&CO&OC1=CC=CC(F)=C1^CC&&CN1C(CC(F)(F)F)=NC2=CC=CC=C21&&&
COC1=CC(CP(=O)(O)O)=CC=C1OC&CO&CCC=O&CO&CO&CC1OCC(O)C(N)C1O&&&
CN1N=C(N)C2=CC(OC3=CC=C(N)C=C3)=CC=C21&CN&CC(C)(C)C1=CC=C(C=O)C=C1^CN&&CC&CN&CNC&&&
CCCC&CN&O=C1NCN(C2=CC=CC=C2)C12CCNCC2&CN&O=CCCC(=O)C1=CC=C2OCCOC2=C1&&&
CC(C)(O)C=O&CN&NC1=CC=C2CCCC2=C1&&&
O=CNNC(=O)C1=CC2=C(N=NC3=CC=CC=C3)C=CC(Br)=C2[NH]1&CC&C1CCCCC1&&&
COC1=CC2=C(C(OC3=CC=C(C(F)(F)F)C=C3F)=N1)C1=CC=CC=C1[NH]2&&&
[N+](O)(CCBr)=NC1=NC=C2N=CN(CO)C2=N1&CO&CCO&&&
O=CCC1=CC=C(Cl)C=C1&CN&NC1=CC=C(I)C=C1&&&
COC1=CC(Cl)=CC=C1N1CCNCC1&CN&CC=O&CN&CC1CNCC(C)O1&&&
NC1CCC2C(CCC=O)=COC3OC4(C)CCC1C23OO4^CO^CC&CO&CCC&CC1=CC=CC=C1&C1CC1&&&&&
CCC(C)C&CN&CN&C&C=O&&CN^CN&O=CC1=NN(C(C=O)CN2N=C(C3=CC=CC=C3)C=CC2=O)C=C1&CN&CN&CC&C1CCOC1&&&
COC1=CC=C([SH](=O)=O)C=C1&NS&N&NC1=CC=CC=C1&&CN^CC=O&CN&CN&CC&CN&CNC&&&
CCC1=NC2=CC(N(C)C)=CC=C2[NH]1&CN&CN&O=CCCCC1=CC=CC2=CC=CC=C12&&&
COC1=CC(C)=CC=C1O&CO&CC^C=C^CN&COC1=CC=CC=C1N1CCNCC1&NC1=CC=C(Br)C=C1&&&&&
CC1CNC(=O)C2=CC(N)=CC=C2OC(C)CCCCOC1&CC&CN^NS^N&O=[SH](=O)C1=CC=CC=C1^CN^CN&&&CCCO&&CN&&CC1=CC=C2OCOC2=C1&&&
COC1=CC=C(N)C(OC)=C1&CN&C&C=O&&CN^N&CN&&CN^CCC1=CC=C([N+](=O)[O-])C=C1&&&
CC1=CC=C(N)C=C1Cl&CN&C&C=O&&CN^CN&C&CC=O&CO^CC^CO&C1C2CC3CC1CC(C2)C3&O=CC1=CC=C2C=CC=CC2=C1&&&&&
CC1=CC=C(C)C=C1&CN&CN&NC(C=O)CC=O&CN&CN&CC1=CC=CC=C1&&&
COC1=CC(C2=C3C(=O)C(C)(C)CCC3=CC3=C2C(=O)C(=O)O3)=CC=C1N&&&
COC1=CC2=C(OC3=CC=C(N4C(O)=CC(C)=CC4=O)C=C3F)C=CC=C2C=C1O&&&
C=C1C(=O)OC2CC1CC(C)=NCC3C1CCC(=C)C32&CO&CO^CO^CC=O&CO^CO&&O=CC1=CC=CC=C1&CO&&&CC=O&&&
CC1=CC=C(C2=CC=C(C3=CC=C(O)C=C3C)C=C2)C=N1&CO&CC&CN&C1CCNCC1&&&
CC1=CC=C(F)C(C)C(OC2=CC=C(N)C(C3=CSC(C=O)=N3)=C2)=C1&CN&CN^C=C^CCN&CC=O&&&CN&CN&CC&CN&C1COCCN1&&&
CC1=CC=C(C2CNC(=O)C2)C=C1&CN&CCC(=O)C1=CC=CC=C1&&&
C#CC(C)N&CO&ON=CC1=CC=CC=C1OC(F)(F)F&&&
CC(CC=O)C1=CC(C(N)P(=O)(O)O)=C2C=C(C(F)(F)F)C=CC2=C1&CN&CN&CCCCCCCC=O&CN&CN&CCCN&&&
O=C1SC=CN1CC1=CC=CC=C1[N+](=O)[O-]&&&
CCCCCC&C=C&COC1=CC(C2SCC(=O)N2C2=CC=C(Cl)C=C2)=CC=C1C&&&
O=C1NC(=O)C2=CC=CC=C12&CN&CC&C=C&O=C1CNC2=CC(F)=C(F)C=C12&CN&O=CCCO&CN&NC1=C2CCCCC2=NC2=CC=CC=C12&&&
CC1NC(=O)C1O&CO&CCO^CC&&CS&CS&CCCCl&&&
C=CC&CN&C1CCNCC1&CN&CN&CC=O&CN&CN&C&C=O&&CO^CO&CC1=CC=CC=C1Cl&&&
CC1=CC2OC(=O)C=C2C=C1&CN&C1CNCCN1&CN&CC&CN&C1CCNC1&&&
CO&CO&CC&CN&CN&CC1=CC=C(C(C)C=O)C=C1&CN&N&NC1=NN=C(C2=CC=C(F)C=C2)S1&&CN^CC&CC&C1COCCN1&&&
CC=O&CO&NC1=NN=C(C=O)S1&CN&NC1=CC=CC(N)=C1&&&
CCC1=CC=CC(C(=O)C(C)C)=C1N=C(N)N&CN&OC1CCCCC1&&&
CC(C)CC(N)C(=O)O&&&
CN1C(=O)COC2=CC=C(Cl)C=C21&C=C&CC1=CC=C2OC(C)(C)C=CC2=C1&&&
CC1=CC=CC(C2=C(C3CCNCC3)N=C3C=C(C)C=CN23)=C1&CN&C1CCCC1&&&
COC1=CC=C(S(N)(=O)=O)C=C1CN1C=C([N+](=O)[O-])C(C)=N1&&&
CC(C)N=C1C=C2OCC(C)C(C)OC3=CC=C(Br)C=C3OC(=O)C2=CO1&&&
CC&CO&O=CC1=CC(O)=C(O)C(O)=C1&CO&CO^CO^CC&CC=O^CO&&CN&CC=O&C1=CC=C2NCCCC2=C1&CN&&&C1=CC=C2NCCC2=C1&&&
CCC(O)C(CC(O)C(C)(C)C)C1=CC(C(C)(C)C)=CC(I)=C1O&CN&C1COCCN1&&&
CC(=NNC1=CC=C(Cl)C=C1)C1=CC=CN=C1O&&&
CNC&CN&CC1=CC=CC=C1C1=CC=C(C=O)S1&CN&N&CN&&CN^CCC1=CC=CC=C1&&&
N#CC1=CC([SH](=O)=O)=CC=C1OC1=CC=CC(F)=C1N1CCN(C(=S)NC2=CC=CC(C(F)(F)F)=C2)CC1&NS&NC1=CC=CN=C1&&&
CC1=CC=C(C)C=C1&C=C&NC1=NCC(=O)N1O&CN&CC(=O)NN=CC1=CC=C(C2=CC=CC=C2C)C=C1&&&
CC1(C)CCC(N)C2=CC(F)=CC=C2O1&&&
CC&CC&O=CCN1N=C(C2=CC=CC(C(F)(F)F)=C2)C2=C1CCNC2&CN&N&NC1=CC=CC(C(F)(F)F)=C1&&CN^CCC&CN&CN1CCNCC1&&&
CC1CCCNC1&CN&CC=O&CN&CN&O=CCCC1=CC=CC=C1CCC(=O)O&&&
CC&C=C&CC=O&CO&CO&CC&O=C1N=C[NH]C2=C1OC1CCCOC1C2O&&&
CC1=NN(C)C(C)=C1N&CN&C&C=O&&CN^CC(C)(C)C1=NN(C2=CC=C([SH](=O)=O)C=C2)C(N)=C1&&&
CC=O&CN&CN^CN^CCCCC&CN&CN&O=CCCC^CN^CN^N&CC1=CC=C(S(N)(=O)=O)C=C1&CN&CN&C1=CC=C(C2CCCC2)C=C1&&&C&C^CN^C=O&C&&C&&CO^C=O&CO&&CO^CC1=CC=CC=C1&CO&&CC1=CC=CC=C1&&&CC1=CC=CC=C1&&&&&&&&
O=C(NN=CC1=CC=C(N2C(=O)CCCC2)C=C1)C1=CC=NC=C1&&&
CC(=O)C1=CC=C(O)C(O)=C1O&CO&OC1CCOCC1O&CN&NC1=NC=CC=N1^CC&&CO&&&
CC=O&CN&CN&NC1CCCC(Cl)C1&CO&CO^CO^NCCCCCC=O&CO^CO^CN&&CO&CN&CC(C)CCC=O&CC=O&C=C&C=C&CC1=CC=CC=C1&CC1=CC=CC=C1&&&&&&
CC1CC(=O)C23CCC4(C)C(CCC45CC6)C(O)(C3CCC2O)C14&CO&CO^CO^O=CCCC(F)F&CO^CC^CC&O=CC(O)(CC1=CC=CC=C1)C(F)(F)F&CO&&CO&&O=S(=O)(O)O&&&&&
CC=O&CN&CN^CS^CC&O=[N+]([O-])C1=CC([SH](=O)=O)=CC=C1&C1CCOC1&&&&&
CC(C)(C)C=O&CO&CC(N)C(=O)O&&&
COC1=CC(C=NO)=CC(OC)=C1OC&CO&CC&CN&C1CCNCC1&CC&CCO&&&
CC1=CC=C([SH](=O)=O)C=C1&NS&N&CN&&CN^CN1C2CCCC1CC2&&&
CC1=CC=CC(C)=C1NC(N)=S&CN&CC(C)(C)C1=CC(C=O)=CC=C1&&&
C=CC&CN&CCC1=NC(N)=CC(N2CCCC2)=N1&CN&CNC&&&
O=CCCCN1C=NC([N+](=O)[O-])=N1&CN&CN&C1C2CC3CC1CC(C2)C3&&&
CCCCC&CO&CCC1=CC(C2=CC3=CC=C(O)C=C3N=C2O)=CC=C1&CO&CC=O&&&
CCC&CN&N&CN&CC^CN^CN&CCC&CC1=CN2C=C(Br)C=C2C(N)=C1&&&&&
CCC1=CC=CC=C1O&CO&CC(C)O&&&
CC(CO)(CO)CN1C(=O)C2(CCCN2C2=CC=C(O)C=C2)NC(=O)C2=CC=CC=C21&CO&CC1=CC=CC(F)=C1&&&
CCCCCC(C)C&CC&CC12CCC1C1CCC3CCCCC3(C)C1CC2&C=C&CCC&&&
CC1=CC(C2=CC=CC=C2F)=NN(CC2=CC=CN=C2)C1=O&C=C&O=C1CC2=CC(Cl)=CC=C2N1CC1=CC=CC=C1&&&
CCCCCC1=C(C2=CC=C(C3=C(CO)C=CC4=C3N(CC)N=C4C)C=C2)C(=O)N(CC)N=C1CC1=CC=C(C2CC(C3=CC=C(Cl)C=C3)=NN2C2=CC=C(Cl)C=C2)C=C1&&&
CCCCCCCCCCCCC(=O)C=O&CN&CN^CN^CC(C)CCC=O&CN&CN&CCCC=O&CN&CN&CCCCCC=O&CN^CN^CN&CCCCCC=O&N=C(N)N&CN&CN&&&C&CN&C=O&CC1=CC=CC=C1&&CO&&CO&CC1CCCC(C)O1&&&
CCC&CN&CN&NC(C=O)CC1=CC=C(O)C=C1&CO&O=CC1=CC=C(F)C=C1&&&
O=CC1=CC=C([SH](=O)=O)C=C1&CN&CN^NS^CCC1=CCCCC1&C1=CC=C2NCCC2=C1&&&&&
CC(=O)O&CO&O=CC1=CC(O)=CC(O)=C1&CN&NC1=CC=CC(C=O)=C1&CN&NC1=CC=CC2=C2CC(=O)OC2=C1&&&
CCC&CO&CO&O=P((O)(O)P(=O)(O)O&&&
ClC1=CC=C(NC2=NC(C3=CC=CC=C3)=CS2)C=C1&&&
CC1=C(C)OC(C2=CC=CC=C2C(=O)O)=C1&CN&C1CNC3CCNC3C2&&&
CC&CO&CO&CCC&CO&CC1=CC(CC(=O)NNC(N)=NCC2=CC=NC(N)=C2)=CC=C1O&CN&CC1=CC=C(C2=CC=CC=C2)C=C1&&&
CC(C)C&CO&CO&C&C=O&&CN^CN&O=CCCC(=O)O&CN&CN&O=CCCC1=CC=CC=C1&CN&CN&O=C1CCCC(=O)N1&CN&C1CSCCN1&&&
CNC&CN&CC&CN&C1CCNCC1&CC&CN(C)C1=CC=C2CCCC(C2)=C1&&&
C=CC1(C)C=C2C3CCC(C)(C)C3CCC2NC(=O)C(O)C(C)CC(C)C(=NO)C(C)=CC1C&CO&CC(C)C^CO&&CO^CO&&CO^C=C&&CC1=CC=CC=C1&&&
CCN1C2=CC=C(C=O)C=C2C2=C(C(=O)O)C(C(C)C)=C3C=CC=CC3=C21&CN&C1COCCN1&&&
CCN1C(=O)N(CC2=CC(Cl)=CC(Cl)=C2)N=C1NC1=NC(C2CC2)=NC=C1N&&&
NC1=CC2=C(C=C1C1=CC=CS1)CC(N)CC2&&&
CC1=CC=C(N)C=C1&CN&C&C=O&&CN^NC(=O)NN=C1C=C(N)[NH]C2=CC=CC=C12&&&
CCC&CN&N&CN&CC=O^CN^CN&CCC&CN&&&O=CC1=CC=CN1CC1=CC=CC=C1&&&
CC1=CC=C([SH](=O)=O)C=C1&NS&O=CC1=NN2C3=CC=CN=C3CC2C1&CN&NC1=CC=C(N)C=C1&CN&CC=O&CN&N&CN&&CN^CCC(=O)O&&&
CC&CN&C1CC2(CCN1)CNCCOC2&CN&CC1=NC=CN1C&&&
CCCC&CC&CC1SC(=O)NC2CCCC12&CO&CO&C1CCCCC1&CN&N&CN&&CN^CC=O&CN&N&CN&&CN^CN1CCNCC1&&&
CC&C=C&CC=O&CO&CO&CCO&CO&COC1=CC=CC=C1N1CCC1&&&
CN1N=C(C(F)(F)F)C(CC(F)(F)F)=C1C1CCC(C)(C)N1&CN&O=CC1=CC=CC=N1&&&
C=CC1=CC=C2OC(C3=CC=C(C)C=C3)=C(C=O)C2=C1&CN&CN^CN^O=C1CCCCCCCNC(=O)C1&CN&CC&O=CCCC1=N[NH]N=N1^CC^CO&&&O=CO&CCC1=C[NH]C=N1&&&&&
CC&CN&N&CN&CC^NS&&O=CCN1C(=O)COC2=CC([SH](=O)=O)=CC=C21&CN&COC1=CC=C(N)C=C1&&&
CCC=O&CN&NC1=CC=C(Cl)C=C1^CS&&CC1=NN=C(S)O1&CO&CO&CC1=CC=CC=C1&&&
CCCCC1=NC(Cl)=C(C)N1CC1=CC=C(C2=CC=CC=C2[SH](=O)=O)C=C1&CO&CO^NS^CC1=CC=C(C(=O)O)C=C1&O=C1NC(=O)N2CCCCC12&&&&&
CC1=C(C2NCCC3=C2[NH]C2=CC=CC=C32)C=NN1C(=O)CC1=CC=CC=C1&&&
CCC1=CC=C(C2=CC=C(C)C=C2Cl)C=C1&CN&CN&CC(C)(C)O&CN&N&CN&CC1=CC=C(CO)C=C1^CN&&CC1=CN(CC2=CC=CC=C2)N=N1&&&
CC1=CC=C2C(=C1)CC1=C2C(=CO)C(C)=C(C#N)C1=O&&&
CC1CNCC12CCN(C1=CC=C(F)C=C1)C(C1=CC(F)=CC(F)=C1)C2&CN&C&C=O&&CC^NC1CCC1&&&
COC1=CC=C(C)C=C1OC&C=C&CC1=CC=C(C=O)C=C1&CO&CO&CC&C1=CC=C2OCCOC2=C1&&&
CC&CO&NC1=CC=C(O)C=C1&CN&C&C=O&&CN^NC1=CC2=NC3=C4C(=CC(Cl)=CC4=C1)C1=CC=CC=C1[NH]2&&&
CCCCC1=CC=C2OCCCOC2=C1&CN&CN&CC&C1CCNCC1&CN&CC1=CN(CC(C)O)N=N1&&&
CC1(C)OC(=O)C2C=C(O)CC(C)=CCC12&&&
O=C(O)CC1=CC=C2C(=C1)SC1=CC=CC=C12&&&
C1=NCC(C2CC3CCC2[N+]2=CC=C(CC=NC3)C=C2)1&&&
CO&CO&CC1=NN(C)C2=C1N=C(C1=CC=CS1)N(CC1=CC=CC=C1)C2=O&&&
CC(C)CCC=O&CN&CN^CN^CCCCCC=O&CN&CN&CCCCCCCCC&CN&CN&NCCCCCC=O&CN&CN&NC(C=O)CC1=C[NH]C2=CC=CC=C12&CN&&&NC(=O)CCC1=C[NH]C2=CC=CC=C12&&&
C=O&C&CN&CN^CN^CC&NC1=CC=CC2=CC=CN=C12&CO&&&OC1=NC=CC2=CC=CN=C12&&&
O=C1NC(=O)C(C2=CC=CC=C2)N1&CN&CCC&CN&ClC1=CC=C(C2=CC=CC=C2N2CCNCC2)C=C1&&&
O=CC1=CC=C(O)C=C1&CN&NC1=CC=C2OC(C=O)=CC2=C1^CO^CN&CC1=CC=C(Br)C=C1&C1CCNCC1&&&&&
CN1C(CC2=CC=C(C(=O)O)C=C2)=NC2=CC(C(=N)N)=CC=C21&&&
CC(C)CC=O&CN&CN^CN^O=CCCC1=C[NH]C2=CC=CC=C12&CN&CN&CC1=CC=C2OCOC2=C1&CN&&&O=CCCCC1=CC=C(O)C=C1&CN&C1CCNC1^CN&&CN&O=CCCC1=CC=CC=C1&CN&CN&NCCCC(=O)O&&&
CC1=CC=C(N)C=C1C&CN&O=CCN1C(=O)CNC(=O)C2=CC(C3=CC=CC=C3)=CC=C21&CN&CC1=CC=CC=C1&&&
CCC1=NOC(C)=C1&CN&C1CCNCC1&CC&NC=O&&&
O=[N+]([O-])C1=CC=C(N2CC3CNCC3C2)C(C(F)(F)F)=C1&&&
CC#CC&CO&COC1=CC=C(C2=CC=C([SH](=O)=O)C=C2)C=C1C=O&NS&CN&CCC&CN&CNC&&&
CO&CO&C&C=O&&CC^C&O=C1CC2(CCCNC2)C2=CC=CC=C12&&CN^C&C=O&&CO^CO&CC(C)C&&&
CCO&CO&CO&CC&C1CCC2(CC1)CCOC2&CN&CN&CC&C1CC1&&&
O=CC1=CC=NC=C1&CN&O=C1CNCC2(CCNCC2)CN1&CN&CCC1=CSC=C1&CN&CN&CC=O&CN&C1CNCCN1&&&
CC1=NN(C2=CC=CC=C2)C(OC2=CC=CC=C2)=C1C=O&CN&NC1=CC=C(C2=CC=CC(C3=NC4=CC(C(F)(F)F)=CC=C4[NH]3)=C2)C=C1&&&
CC1=CC=CC(N2CCCC2=O)=C1&CN&C1CCNCC1&CN&NC1=NC2=CC(C3=C[NH]N=C3)=NN2C=C1&&&
CCC1=C2C=CC=C(OC)C2=C(C(C)C)CC1=O&CO&CO&C&C=O&&CC^C1=CC=C(C2COCCO2)C=C1&&&
COC1=CC=C(N)C2=C(C)C=C(C=O)N=C12&CN&CN&CCC1=CC=CC=C1&&&
CC(C)CC1=NC(C2=CN=C3C=CC=CC3=C2)=C[NH]1&&&
COC1=CC=C(C(C)=O)C(OC)=C1&C=C&CC1=CC=C(O)C(O)=C1OC&&&
CCCC&CN&N&CN&CCCCC=O^CN&&CCC&&&
CO&CO&CC&CN&CN&C&C=O&&CC^NC1=NC(=O)C2=C(CNCC2)[NH]1&CN&CC1=CC=C(Cl)C=C1^CN&&CCC&CN&CNC&&&
CCC1=CN=C(N)N1CC1=CC=CC=C1&C=C&CC(C)=O&C=C&CC1=CC=C(Cl)C(Cl)=C1&&&
COC1=CC=CC=C1C=O&CN&NC1=CC=C(N2CCOCC2)C=C1&&&
CCC(=O)NN=CC1=CC=C(O)C=C1&CN&O=C1CSC(=S)N1&C=C&CC1=CC=NC=C1&&&
CC1=CC=C(NC(N)=S)C=C1&CN&CC1=CC=CC=C1&&&
CC1=CC=C(F)C=C1&CO&CO&CCCCN1C2=CC=CC=C2C2=CC=CC=C21&&&
CC1=CC(N)=NO1&CN&C&C=O&&CN^NC1=CC=C2OCCOC2=C1&&&
C=O&C&CN&NC1=CC=C(NC2=C3CCCCN3CCC2)C=C1^CN&&CN&CC=O&CN&CN&CC&C1CC1&&&
CC(C)CC(N)=O&CN&NC1=C(CC2=NC3=CC=CC=C3N2CC=O)C(=O)OC1=O&CN&CN^CN^O=C(O)CCC1=C[NH]C2=CC=CC=C12&CN&&&C&C=O&&CO^CO&CC1=CC=CC=C1&&&
CC1=NN=C2C(N3CCN(C)CC3)=NC3=CC=CC=C3N12&&&
COC1=CC=CC=C1N1CCNCC1&CN&CCC&CN&N&NC1=CC=CC=C1&&NS^O=[SH](=O)C1=CC=C(Cl)S1&&&
CC&CS&CS&C&C1CCNC1&CN^CC^CC1=CC=CC(O)=C1O&C&&&C=O&&CN^NC1=CC=C(N)C=C1&N&CN&O=CC1=CC=CC=C1^NS&&C[SH](=O)=O&&&
COC1=CC(C(C)(C)C)=CC=C1N1CC(C)NC(=O)C12CCN(C)CC2&&&
O=C1C(F)N(C2=CC=C(O)C([N+](=O)[O-])=C2)C(=O)N1C1=CC=C(F)C=C1&&&
CC=O&CN&CN&CC&O=C1OCC1P(=O)(O)O&&&
CCN1N=C(C(C)(C)C)C=C1C=O&CN&NC1=CC=CC(C2=CC=CC(Br)=C2)=C1&&&
CCCCCCCCCCCCC&CO&CO&C&C=O&&CO^CO&C&CC1=CC=CC=C1&&CC^O=C1CC(=O)NC(=O)N1&&&
COC1=CC=C(C2CCCC2)C=C1&CO&CCC1=CC(O)=CC=C1&CN&C1CCNCC1&CC&NC=O&&&
CCCCCC=O&CN&NC1=CC=C(C=O)C=C1&CN&CN&COC1=CC=C(C(C)C)C=C1C&&&
O=C1OCC2=C(O)C=CC(O)=C12&CO&CCC^CC^CN&CO&CN&&&CC1=CC=CC=C1&&&
C[SH](=O)=O&NS&CN&CCC&CN&N&NC1=CC=C2N=CC(N)=C(C(=O)C3=CC=CC=C3)C2=C1&CN^CN^O=CC1=CC=CN=C1&CC1=CC=CO1&&&&&
CCCCCCCCCCCCCC=O&CN&N&CN&O=CCCO^CN^CN&CC1=CC=C(C(=O)O)C=C1&CNC1=NC=CC=C1N&&&&&
C1=CC=C(C2=C[NH]C3=CC=CC=C23)C=C1&&&
CC1CC(O)C=NN1C&CC&CCN1C=NC=N1&&&
CN&N&CN&CC=O^CN^CO&CC1=CC=CC=C1&CO&&&CC1=NC2=CC(C=O)=CC=C2[NH]1&&&
CC(=O)C1=CC=CC(NC2=NC(N)=NC3=NC(C)(C)CCC=C23)=C1&CN&OCCC1=CC=CC=C1&&&
CC(=O)N=C1NC2=CC=C([N+](=O)[O-])C=C2S1&&&
CO&CO&NC1=NC(NC2=CC=C(C(C=O)CN)C=C2)=CC(N2CCN(C3=CC(C(F)(F)F)=NC=N3)CC2)=N1&CN&OC1CCCCC1&&&
C=CC1=CC(OC)=C2C(=O)C=CC(=O)C2=C1&&&
CC&CC&CC1CC(C)C(=O)OCC(C)(O)C(O)C(C)(O)C(O)C(C)CC(C)(O)C1&CO&CO&CC(C)C&&&
CC(C)=O&C=C&CC&C=C&CC1=CC=C(N2C(=O)CN=C2C2=CC=CC=C2)C=C1&&&
CC&CO&NC1=CC=CC=C1O&CN&C&C=O&&CN^CN&CC&CN&CN1CCNCC1&&&
CC1=CC=CC=C1C1=CC(C=O)=C(C)N1C&CN&OC1CCNC1&&&
CC(C)C&CC&O=C1CNC(=O)CNC(=O)C2CCCN2C(=O)CNC(=O)CNC(=O)C2C(O)CCN2C(=O)CNC(=O)CN1&CC&CCC^CC&&NCC(=O)O^CC&&CC(=O)O&&&
CC1=CC=C(C)C=C1&C=C&C1=C(CC2=CC=CC=C2)CNC1&&&
CCS(=O)(=O)CC&CN&CC1=C2CC3CCC(=O)C(C3)C2=CC=C1N&&&
COC1=CC2=C(C=C1C1=CC=CC(C(C)CC(C)C)=C1)C1=C(C(C)C(O)CC1)C1=C2C(C)CC(C)C1&CC&O=CO&&&
CC(C1=CC=C(C(C)(C)C)C(C(C)(C)C)=C1)([N+](=O)[O-])C1=NC2=CC=CC=C2[NH]1&&&
CC=O&CO&CO&CC1=CC2C(CCC3(C)C2CCC13)C12CCC(C1=COC=C1)(C1=CC=CC=C1)C2&CC&O=CC1=CSC=C1&&&
COC1=CC=C(C2=CC=C(N)C(C=O)=C2)C=C1&CN&CC1=CC=C2C(NC(N)=NC=O)=CC=CC2=N1^CN&&NC1=CC=C(O)C=C1&&&
CO&CO&CC1=CC=C(C=O)C=C1&CO&OC1=CC(Br)=C(C2=C(Br)C=CC(Br)=C2O)C=C1CC1=CN(CC2=CC=CC=C2O)N=N1&&&
COC1=C2CCOC2=C(C)C2=C1C(=O)C1=CC(O)=C(C)C=C1O2&CN&C1CCNCC1&&&
CC=O&CN&CN&CCC=O&CN&NC1=CC2=C(C=C1C=O)OCO2&CN&CN&CC&C1CCNCC1&CN&CC1=CC=CS1&&&
CC(=O)NN&CS&SC1=CC=C(Br)S1&&&
CNC&CN&CC=C(C1=CC=C(Cl)C=C1)C1=CC=CC=C1&CN&NC1=CC(C2=CC=CC(C(F)(F)F)=C2)=NC2=CC=CC=C12&&&
O=[SH](=O)C1=CC(Cl)=CC(Cl)=C1&NS&CN&CCCC1=CC=CC=C1&CN&C1COCCN1&&&
CC(C)CN1N=C(C=O)C2=CC=CC=C2C1=O&CN&NC1=CC=C([SH](=O)=O)C=C1&NS&NC1=CC=C(Cl)C=C1&&&
CC1=CC(C2=CC=C(C(=O)NO)O2)=CC=C1&CN&O=C1NC(=O)C2(CCCCC2)N1&&&
COC1=CC=C(C=O)C=C1&CO&CO&CC&OC1COC(N2C(C3=CC=CC=C3)=NC3=CC=CC=C3C2=O)C1O&&&
CCCC1=CC=NC=C1N&CN&C&C=O&&CN^NC1=CC=C(Cl)C(C(F)(F)F)=C1&&&
O=C1N=C2[NH]N=C(C3CC3)C3=C(O)C=CC=C3C2=C1Br&&&
ClC1=NC=NC2=CC=CC=C12&&&
CC12CCC3C4=CC(O)=C(S)C=C4CCC3C1CCC2O&CS&CCN1C=NC2=C1N=C([N+](=O)[O-])N=C2C1CC1&&&
CCCCCC1=CN(C=O)C(N)=C1&CO&CO&CCN1C=CC2=CC=CC=C21&&&
CC(C)C1=CSC(N)=C1C=O&CN&C1COCCN1^CN&&NC1=CC=NC(N)=N1&&&
CCCN1C(=O)C2=C([NH]C(C3=CC=C(OC)C=C3)=N2)N(CCC)C1=O&CN&CNC&&&
CC&CN&NC1=NC=C(C(=O)O)C=N1&&&
CCCCCCCCCC&CN&CN&C&C=O&&CN^C1CCNCC1&C=C&CC1=CC=CC([N+](=O)[O-])=C1&&&
CCC1=CC=C(N2CCNCC2)C=C1&CN&CC=O&CN&NC1=CC=C(F)C(F)=C1&&&
COC1=CC(=O)C2=C(C1=O)C(O)OC2C&CC&CO&&&
CN1CCNCC1&NS&CN1C=C([SH](=O)=O)C=C1C=O&CN&NC1=CC2=CC=CC=C2C=C1C1=CC=C([SH](=O)=O)C=C1&NS&C1COCCN1&&&
CC1=CC=CC2=C1OCO2&C=C&CC1=CC=CO1&&&
C#CC1=CC=CC(C2=NN3C(=O)C4=C(N=C(C)N4C)SC3=C2)=C1&&&
C[N+]1=C2CCCC2=CC2=CC(N)=CC=C21&&&
CSC1=NN2C(C)=C(C=O)C(C)=NC2=C1&CN&CN&CCC&CN&CNC&&&
COC1=CC2=C(C=C1O)CCNC2&CN&CC1=CC=CC(C=O)=C1&CO&CC1=COC(C)=C1&&&
CC(C=O)C1=CC=CC(O)=C1&CN&NC1=CC=C(F)C([SH](=O)=O)=C1^CO^NS&CC(C)C(=O)O&O=C1CSC(=S)N1&&&&&
CCCCCC(C)CC1=CC(O)=C2C(=O)C(C)=C(C)OC2=C1&&&
C=C1C(O)CCC2C1CCC1(C)C2CCC(C)(C)C1O&CC&CO&CO&C1CCOCC1&CO&CO^CO^CC=O&CO^CO&&O=CCCC1=CC=C(Cl)C=C1&CO^CC&&CC=O&NC(CC1=CC=C([N+](=O)[O-])C=C1)CC(=O)O&&&&&
CC1=CC=C(C2=NC=NN2C2CCCC2)C=C1C&CN&CN&CC1=CC(C)=C(C=O)C(N2CCCCC2)=N1&&&
CC1=CC=C(C2=N[NH]C(C)=C2C)C=C1[SH](=O)=O&NS&CN&CC1=CN(C(C)C)N=C1&&&
CC&C=C&CCC(C)C(=O)CC(O)C(C)C&CC&CC1CC(O)CC1O&CC&CCC1=CC=C(O)C=C1&&&
CO&CO&O=CC1=C(C2=NC(C3=CC=CC=C3)=CS2)CNC1&NS&O=[SH](=O)C1=CC=CS1&&&
COC1=CC=C(N)C2=C1C(=O)N=C(N)[NH]2&CN&CCC(C1=CC=CC=C1)C(C)(C)C&&&
C=CC(C)(O)CCC(O)C1=CCC2CC3(C)C(CCC4C5(C)CC(=NO)C(O)C(C)(C)C5CCC43C)C12&CC&C^CC^C=O&C&&CO^C=O&CO&&CO^CC(C)C&CO&&&CC(C)C&&&
CC&CN&N&CN&C^CN^C=O&CC&&CC&&CN1CCC2(CC1)CN(C1=NC=NC3=C1N=CN3C1OCC(O)C1O)C2=O&&&
NC(N)=S&CN&CCCC1=C[NH]C=N1^CN&&C1CCCCC1&&&
CC1=CC(NC2=NC(N(C)C)=NC(NC3=CC=C(C(C)C)C=C3)=N2)=N[NH]1&&&
CC=O&CN&NC1=CC=C2N=C(S)SC2=C1&CS&CC=O&CN&CN&OC1CCCCC1&&&
CO&CO&C1=CC=C(C2CCSCC2)C=C1&&&
COC1=CC(C2=CC=CC(C3C4CCC(C4)C33C3=CC=C4C=CC=CC4=N3)=C2)=CC(OC)=C1OC&&&
CCCCCCCC(=O)C1=C(C)[NH]C(C)=C1&&&
O=C1C2CC3CC(C2)N3C(=O)N1C1=CC=C(C2=CC=C(C#CC3(O)CCCC4=CN(CCC(=O)O)N=C43)C=C2)C=C1&&&
COC1=CC=C(C2=NN(C)C=C2C2=NN=C(C3CCCNC3)N2C)C=C1&CC&C&C=O&&CN^C1CCNC1&&&
CC&CO&CO&CCO&CN&CC(=O)CC#CC1=CN(C2CCCC(N)C2)C=N1&&&
CCC1=CC=CC(C2=CC=C(C3=C(C(C)(C)C)N)N=C(N)S3)C=C2)=C1&&&
CCC1C2=CC=CC(C)=C2CCCC2=CC(O)=CC=C21&CO&CCC&&&
OC(CN1C=NC2=CC(C(F)(F)F)=CC=C21)(CN1C=NC=N1)C1=CC=C(Cl)C=C1F&&&
CC1=CC(N)=NO1&CN&C&C=O&&CC^C1CCNC1&CN&O=CC1=CC=NC=C1&&&
CN&N&CN&CCC^NS^CN&O=[SH](=O)C1=CC=CS1&C1CCNCC1&&&CC&CCC1=CC=CC=C1&&&
CN1C=C(C2=CC=C(CC(=O)O)N2C)C2=CC=CC=C21&C=C&NC1=CC=C2CC(=O)NC2=C1&CN&CC(=O)O&&&
CC1=C(C)C(=O)OC2=CC(O)=CC=C12&CO&CC1=CC=CC(N)=C1&N&CN&CCO^CN&&CC1=CC=CC(Cl)=C1&&&
CC1=CC(C(F)(F)F)=CC=C1C1CCNCC1&CN&CC&CN&C1CCNCC1&CC&NC=O&&&
CC&CO&CO&COC1=CC=CC=C1CCCC=O&CO&CO&CCCCC(=O)O&&&
CC(=O)O&CC&C1=CC(C2CC2)=CC(C2=CC=CC3=C2CCO3)=C1&&&
COC1=CC=C(C(C)=O)C=C1&C=C&CC1=CCC2C=CC3(C)CC2(C)CC1)C3(C)C&&&
CCC=O&CN&CN&CC&CN&CN&O=CC1=CC=C(F)C=C1&&&
CC1=CC=C2C=CC(F)=C(C(C)C=O)C2=C1&CN&NC1=CC=C(C2=CC=CC=C2S(N)(=O)=O)C=C1&&&
CC(C=O)C(C1=CC=CC=C1)C1=CC=CC=C1&CN&NC1=CC=CC(C(=O)O)=C1&&&
CO&CO&CC=O&C=C&CC&CC&CN1CC(=O)NCNC1=O&CN&CC=O&CN&NC1=CC=C(Cl)C=C1&&&
CN(C)C1=CC=C(C=O)N=C1&CN&CN&O=C(C=O)C1=CC=CS1&&&
CC1=C(C=O)C=CO1&CN&NC(=NC=O)C1=CC=C(O)C=C1^CN&&NC1=CC=CO1&&&
CCC&CN&C1C2CC3CC1C(C2)C3&&&
CCC(C)(O)C1=CC=C(O)C=C1&CO&CC=O&CN&O=C1CNC(=O)N1&&&
COC1=CC=C2OC(=O)C(C=O)=CC2=C1&CN&NC1=CC=C2OCCOC2=C1&&&
CC1=CC=CC(NC2=NN=C(N)C3=CC=CC=C23)=C1&CN&CC(C)CC=O&&&
CO&CO&CC1=C(C=O)[NH]C2=C1C(=O)C1=CC=CC=C1S2&&&
CC1=CC=C(C2=C(C(C)C)N=C(N)O2)C=C1&CN&CCC1=CC=C(Cl)C(Cl)=C1&&&
CCCCCCCCCCCC&CN&CNC&&&
CCC&CN&N&CN&NC1=CC=C(C=O)C=C1^CN^CN&CCC&CC1=CC=NC=C1&&&&&
O=CCCC1=CN=C[NH]1&CN&CN&CC1=N[NH]C2=CC(C3CNC3)=NC=C12&&&
CCC=O&CN&NC1=NC2=CC=C(O)C=C2S1^CN^CO&O=C1CSC(=O)N1&CCC1=CC=CC=C1&&&&&
CC1CCCC2(C)OC3=CC=C(OC4=CC=C(O)C(CC=O)=C4)C=C3C=C12&CO&CO&CC(O)CO&&&
CC(C)CC=O&CO&CO^CN^CCC=O&C1CCNC1&CO&CC&OC1=CC=CC=C1&O=CO&&&&&
CN1C=NC2=C(N)N=C(C(F)(F)F)N=C21&CN&CC&C1CC1&&&
CC1=CC(N)=NO1&CN&C&C=O&&CN^N&NC1=CC=CC=C1&&CN^CC1=CC=NC=C1&&&
CC1=CC(C)=CC(N)=C1&CN&CC=O&CN&CN&CC=O&CN&N&CN&&CN^CC=O&CN&C1CCNC1&&&
CN1C(=N)NC2=CC=CC=C21&C=C&CC1=CC=C2N=C(OC3=CC=C4C(=C3)C=CN4C)C=CC2=N1&&&
CCCC1=C(C)C=C(C(C)C)C(C=O)=C1O&CN&C1COCCN1^CN&&CNC&&&
CC&CO&CC1=CC=CC=C1O&&&
O=CC1=CC(C(F)(F)F)=CN2C(=[N+]([O-])CCCl)=CN=C12&CN&CN&CCO&&&
COC1=CC2=C(C=C1O)CCCC1C2CCC2(C)C(O)CCC12&&&
COC1=CC=CC=C1C1=NN2C(=O)C=C(C)N=C2S1&CO&CO&NC1=CC=C(C=O)C=C1&CN&CC=O&&&
COC1=CC=C(N)C=C1&N&CN&CCCCC=O^CN^CO&CC=O&OC1=CC=C(C(F)(F)F)C=C1&CN&&&CC1CCCNC1&&&
CCCC=O&CN&O=C1CC(=O)NC(=O)N1&C=C&CC&C=C&CC1=NC(C2=CC=CC=C2)=CO1&&&
CC1=CC=C(O)C(N)=C1&CN&CC1=CC=CC2=C1C1=CC=CC=C1C(=O)O2^CN&&C1CCC1&&&
O=[SH](=O)C1CCC1&NS&NC1=CC=C2CCCC2=C1&&&
CC1=NN=C(CC2(O)CCC2)O1&CC&CN1C=C(C2=NCCO2)C=N1&&&
CCC&CC&C1COC(C2CCCO2)C1&CO&CO^CO^CC=O&CO&&&&&
CC1(C)CCC2CCC3(C)C(=CCC4C5(C)CCC(Cl)C(C)C5CCC43C)C2C1&CC&C&C=O&&CN^CN&CCCCCCCCC=O&CN&CN^CN^C&CN&C=O&O=CCCl&&CN&&CN&CCS(=O)(=O)O&&&
CC1=CC=C(C)S1&CN&N&NC1=CC=CC(C(F)(F)F)=C1&&CN^CC1=CC=C(F)C=C1C1=N[NH]C(=O)N1CCCC=O&&&
CC1CC2=NC1COC2&CO&OC1=NC2=C(C=C1CN1C=CN=C1)C=CC=C2C1=COC=C1^CC&&NC=O^CC&&O=CNO&&&
CCC&CO&OC1=CC=C(O)C=C1&CO&CC&CN&N&CC(C)C1=CC=C(N)C=C1&&CN^CC1=CC=CC=C1&&&
[truncated: 930,422 more chars]
