# Supplementary material for: t-SMILES: a fragment-based molecular representation framework for de novo ligand design
Source: Nat Commun. 2024 Jun 11;15:4993. doi: 10.1038/s41467-024-49388-6 (PMC11167009; doi:10.1038/s41467-024-49388-6)
Supplement: Supplementary file 4 — Source Data [file 41467_2024_49388_MOESM4_ESM.zip › Soure data/Source data and code for all other graphs/Metrics/Models/Chembl/ChEMBL_BricsBase[dbl][rnd3][bs192]/gen.smi.re_smils.smi]

CN=C1SC(=Cc2ccc(Cl)cc2)C(=O)N1c1ccc(Nc2ccccc2)cc1
COc1ccc(Nc2cccc(C(N)=O)c2)c(N)c1
Cc1ccc(N2CCN(c3cccc(Oc4ccc(C=O)cc4)c3)CC2)cc1
CC1(C(N)(S)c2cccc(Oc3ccccc3)c2)NCCC1C(=O)NC(CC(=O)O)C(=O)O
CC(N)C(=O)Nc1csc(-c2c(O)ccc3cc(O)ccc23)c1
COc1ccc(N(c2cc3sccc3cc2C=O)c2sc(CC=O)cc2N2CCOCC2)cc1OC
CNc1ccc(-n2nc(C3CCN(C(=O)Nc4cccc(OC)c4)C3)c(C=O)cc2=O)cc1
Nc1cc(OCC(F)(F)F)c(C(=O)NCC(F)(F)F)cn1
Cc1cc(C)c2nc(C=Cc3ccc(Cl)cc3)[nH]c2c1
Oc1cccc(Sc2ccccc2)c1-c1nnc(-c2cccc(Br)c2)o1
Cc1ccc2c(c1)OC(=C(Nc1ccc(C=O)o1)C(=O)Nc1cccc(Cl)c1)O2
CCOC(=O)c1cc(NS(=O)(=O)C(F)(F)F)c(C=O)cc1Nc1ccc(C=O)cc1
CC(C)(C)O
CC(=O)OC1=C(F)C(=O)NNC(=O)N1C1CC(O)CO1
COc1ccc(-c2ccc(OC)c(S(=O)(=O)N3CCOCC3)c2)c(C(C)=O)c1
COc1ccc(C(=O)COc2cncc(C=O)n2)cc1
O=C(O)C1CN(S(=O)(=O)c2ccc3ccccc3c2)C(c2ccc[nH]2)CN1S(=O)(=O)c1cc(Cl)cc(Cl)c1
CC(=O)NC1(C)C=NN2CCc3cccc1c32
COc1ccc(Br)cc1S(=O)(=O)N(O)C(=O)c1cc(Br)ccc1N
COc1cc(C)cc(N2CCc3nc(NC(C)=O)ccc3C2)c1
CC1(C)C(=O)C=CC2(C)C1CC(=O)C1(C)C(O)C=CC(=O)C21
N#CCNc1cc(C=O)ccc1-c1ccc(NC(=O)Nc2cccnc2)cc1
O=CCC(Nc1ccc(C=O)o1)c1cccc(Nc2cccnc2)c1
COc1cc(-c2nn(CC(O)Cc3ccccc3)c(=O)c3ccccc23)cc(OC)c1OC
Cc1ccc(OC(=O)C(C)(C)CC(=O)N2CCCC2C(=O)Nc2ccc(C(C)(C)C)cc2)cc1
CCc1ccc(-c2nnn(-c3nc(C=O)cs3)n2)c(C(C)(O)Nc2ccc(C)cc2C)c1
N#Cc1ccc(C(=O)N2CCOCC2)cc1CNC(=O)Nc1ccc(F)cc1
Cc1ccc(C(=O)N(C)C)c(N2c3ncnn3C(c3ccc4c(c3)OCO4)CC2c2ccc(F)cc2)c1
CC(=O)c1ccc2ccccc2c1O
NC(=S)NN=Cc1ccc(Cl)cc1
CC(C)C(=O)C1CC2C(C)CCCC2(C)C2CC(O)(c3ccc([N+](=O)[O-])cc3)OC(c3ccc4ccccc4c3)C12C
Cn1nc2c(N(c3ccccc3N)c3c(C(F)(F)F)ccc(C=O)c3F)cc(C=O)cc2c1C=O
Cc1ccc(F)c(C2CCCCN2c2c(Br)ccc3[nH]c(=O)c(C=O)cc23)c1
CC(=O)Oc1ncccc1O
COc1ccc(CNC(=O)NC2CCC(n3nc(C)cc3C(=O)NN=Cc3cccc(OC)c3)N2)cc1
S=c1[nH]c2ccccc2nc1-c1cccc(N2CCOCC2)c1
CCC(C)(C)C1NC(=O)C2CCC(C(=O)NC(=O)CC(C)CCNC(C)C(=O)O)N2C(=O)CNC(=O)CNC(=O)C2C(=O)CN2C(=O)CNC(=O)C(C(C)(C)C)NC(=O)CNC(=O)C2C(C(C)C)CCN2C(=O)CNC1=O
Nc1ccc(-c2ccc(C3CN4CCCCN(C(=O)C5CCCN5C(=O)Nc5ccc(F)cc5F)CC34)cc2)c(CO)c1
O=C1NC(=O)C(=C(C(=O)O)c2ccccc2)S1
CC(C)=CC1(C)CCCN(c2ccc3c(c2)Nc2ccccc2S3)C1
Cc1ccc(N(C(=O)CNC2CCCCC2)c2nnnn2CC=O)c(C)c1
CCc1cc(NC(CC)(CC)OC(C)CC)c(OC)c(OC)c1
CCOC(=O)N(N=Cc1cc([N+](=O)[O-])ccc1O)C(=O)CN
Cc1cc(C2OC(C#N)C(=N)NC2C#N)ccc1F
CCC(=CC(C)=CC(=O)c1ccc(-c2cc(OC)ccc2S(C)(=O)=O)s1)C(=O)OCCN(C)C
Oc1ccc(Cl)cc1-c1nc2ccc(-c3nn[nH]n3)cc2s1
O=C1CC(=O)c2ccccc2C(=O)C(C(=O)N2C=NC(=Cc3ccc(O)c(O)c3)C2)N1
Cc1cc(C)nc(Sc2cc(S(=O)(=O)c3ccccc3)cc([N+](=O)[O-])c2N)n1
N#Cc1ccc2c(c1)OCCNCC(N)[SH]2N
CCCn1cnc2c(O)c(Nc3nc4ccccc4s3)c(Sc3ccc(O)c(Cl)c3N(CC)CC)cc2c1=O
CC#CC(Nc1nc(NC(N)=O)nc(N2CCCCC2)n1)C(=O)OC
CC(CC(N)c1ccccc1)(c1ccc([N+](=O)[O-])cc1)C1CC2CNCC2O1
O=P(O)(O)c1ccc(-c2ccc3nccn3c2)cc1
Brc1cc2c3ccc4c(c3n(-c3cccc5sccc35)c2cc1Br)CCN4
O=Cc1c[nH]nc1Nc1cncc(Oc2cncc(Cl)c2)c1
Cc1ccc(N(C(=O)C(C)Oc2cccc(C=O)c2OCCN2CCCC2)C(C)(C)C)cc1
COc1cc(Nc2ncnn3c(C4CCC4)c(-c4ccc(C(=O)O)cc4)c(-c4ccccc4)c23)cc(OC)c1OC
Cc1nn(-c2ccccc2)c2sc(C=O)c(OC3CCCCCCCC3)c12
Cc1ccc(C)c(NC(C=O)n2cc(-c3ccccc3)nn2)c1
NC(=O)c1ccc(N(S)CCN2CCCCCC2)nc1Nc1cccc(Cl)c1
CC(N)Cc1ccc(N(C)c2nccc3c2CCN(c2c(C=O)cc(F)c(O)c2Cl)C3)c(F)c1
CCOc1ccc(C(N)=O)c(O)c1N
CCc1ccc(OC(=O)c2cc(C)c(O)c(C)c2)cc1
Cc1ccc(O)c(-c2cc3c(C(=O)c4ccccc4)cc(O)cc3o2)c1
Cc1cc(NC(C)(C)Oc2ccc(NC3=CC(=O)c4ccccc4C3=O)cc2)cc(C)c1O
Cc1ccc(-c2nn(C(C)(C)C)c3cc(N4CCC(N)C4)c(C=O)c(Nc4ccc(Br)cn4)c23)cn1
COc1cccc(S(=O)(=O)N(CCN(CC(N)=O)c2ncc(C)s2)C2NCCC(C)C2(N)CC(c2ccccc2)C(c2ccccc2)c2ccccc2)c1
COP(=O)(O)C(C)C(F)(Cl)Cl
CCOc1cc(-c2cn(-c3ccc(C4(N)CCCCC4)cc3)c3cc(OC)c(OC)cc23)ccc1S(C)(=O)=O
CCc1nc2[nH]c(N3CCC(OC)C3)cc(=O)n2n1
CC(C)S(=O)(=O)N1CCN(c2ccc3c(c2)CC2(CC2)n2nc(C=O)cc2-3)CC1
CCCC(CCC(CCC=O)OC)=C(C)CCCCCCCCc1ccccc1
C(=NCc1ccccc1Oc1cccnc1)c1cncnc1Nc1cccc(-c2ncc3[nH]ncc3n2)c1
O=c1[nH]c(=O)n(C2OCC(O)C2F)c(COCC2(O)C(O)COC(CO)C2O)c1F
CCn1cc(C(=O)c2cn(-c3cc(CC=O)ccc3C(F)(F)F)c3c(Nc4ccc(N5CCOCC5)cc4)cccc23)c2ccccc21
Cc1cccc(OCNC(=O)Nc2cccc3c2CCCC3)c1C
N=C1c2c(cccc2Oc2ncccn2)CC1C(=O)Nc1cc(Br)ccc1N1CCOCC1
CC(=O)Oc1ccc2c(O)c(-c3cc4oc(=O)c(C)c(O)c4c4c3N(C)C(=O)C4(O)C=CC=O)cc(NS(=O)(=O)N3CCCCCC3)c2c1
CN1CCN(C(=O)CN2C(=O)NC3(CCSC4=C3CCCC4)C2=O)CC1
CC(C)Oc1ccccc1C(C=O)CCc1cccc([SH]2C(N)=NN=C2S)c1
Cc1ncc(C2CC2NC(=O)Nc2ccc([N+](=O)[O-])cc2)n1C1CCNCC1
CN(C)c1ccc(-c2nn(-c3cccc(Cl)c3)c(Cl)c2C#N)cc1
Cc1nc(-n2c(C)cc(C(=O)C=C(C#N)C#N)c2C)c(C)c(C)c1C
CCCCC(CCCC)OCn1cc(C(N)=O)c2ccc(N)c(F)c21
COc1ccc(CNc2c(C(=O)NCC3CCCO3)oc3ccccc23)cc1
Cc1ccc(-c2noc(COc3ccc(N)c(N)c3)n2)cc1
CC1CCCC2(C)OC3C4C5CC(C)C6C(C)CCCC6(C)C5C(O)(C4C)C3(C)CCC12
CN(C(=O)CN1CCOc2ccccc2C1)C1CCc2cc(C=O)ccc2C1
NC1=C(c2ccnc(N3CCN(c4ccccn4)CC3)c2)C(F)=CCC1
CCC(Nc1ccc2c(c1)OCO2)C(=O)NC(=S)Nc1nc(-c2cccc(OC)c2)cs1
Cc1noc(NS(=O)(=O)c2ccc(N)c(N)c2)c1Cl
Cn1c(-c2nnc(N3CCOCC3)o2)c2c(=O)nc(N)[nH]c2nc1=O
CCCC(CC)(NC(=O)CNc1ccc(S(=O)(=O)N(C(C)Cl)C(C)Cl)cc1)NC(=O)NC(=O)c1c(C)n[nH]c1C(C)C
O=C(Nc1cccc(C(F)(F)F)c1)c1ccc(C(=O)Nc2ccc3nc(C4CCCCC4)oc3c2)cc1
CCOC(C=O)(Cc1cc(C(=N)N)cc(C(F)(F)F)c1)NCCN(C)C
NC(=O)NN=Cc1csc2ccccc12
CC=C1C(c2ccccc2)Nc2c(N)cccc2C1c1ccc(C)cc1
CCOC(=O)C1NCCC1C(N)C(=O)N1C(=O)C(C(=O)N(C)C(=O)CN2CCCCC2CC(C)(C)C)CC1(C)O
NC=c1ccccc1=CC(=O)N1N=C(C(F)(F)F)CC1O
CC1CC(N)CN1c1ncc(-c2ccc(C3=NC=C[SH]3N)cc2C(C)(C)C)cn1
CC(C)c1sc(NS(=O)(=O)C(F)(F)F)c(C=O)c1Nc1ccc(S(=O)(=O)N2CCN(CCN3CCOCC3)CC2)cc1
COc1ccc(OC(C)C)cc1
CCc1cc(Cl)cc(N(c2ccc(OC)cc2)c2nc(N)nc(-c3cccc([N+](=O)[O-])c3)n2)c1
COc1ccc(C2=NOC(c3ccc(N4CCOCC4)cc3)C2)cc1
CCCN1CCN(c2ccccc2CCNc2nc3ccccc3o2)CC1
Cc1cc2c(cnn2CC(=O)N(c2ccccc2OC(C)C)S(C)(=O)=O)cc1NCCC12CC3CC(CC(C3)C1)C2
NC(=O)c1ccccc1Oc1cc2ccccc2cc1CC=O
Nc1ncc(O)c(-c2ccc([SH](=O)=O)cc2)n1
CC(C)(NC(=O)Cc1cc(O)cc2c1NC(=O)CO2)C1CCCO1
CCc1ccc(NC(=O)CN2CCC(c3ccccc3O)CC2)s1
Nc1ccc(Nc2c3scc-3c(=O)n(C(CCC=O)CCCC(=O)O)c3ccccc23)cc1
NN=Cc1ccc2c(c1)OC(S)(C(=O)N1CCN(S(=O)(=O)c3ccc(S(=O)(=O)N4CCCC4)cc3)CC1)O2
Cc1ccc2c(c1SCC(=O)c1n[nH]c(-c3cccc4cc(C5CC5)ccc34)n1)OCO2
COc1cc(C)cc(OC2(C)CCCC2(O)CC=C2C(=O)NN(c3ccccc3)C2=O)c1OC
CC(C)(O)CNC(c1ccccc1)c1ccccc1
COc1cccc(NC=CN(C)C=CC(C)=O)c1
CN(C)c1ccsc1-c1scc2c(=O)n(C)c(=O)n(C)c12
CCc1c[nH]c(NC(=N)N)n1
CC(C)(C)C1C(=O)NC(=O)NC1=O
Nc1cc2ccccc2c(O)c1-c1ccccc1
Cc1ccc(C2(C#N)CNCCO2)c(F)c1
Cc1ccccc1NCC(=O)Oc1cccc(NS(C)(=O)=O)c1
CCCCC(=C(C)C1CC(C)OC(=O)CC1C(=O)O)C(C)CC(C)C
COC(=O)C(C)NP(=O)(OCC1OC(n2ccc(=O)[nH]c2=O)C(C)(O)C1O)Oc1ccccc1
O=C(O)CC(CC(=O)O)NC(=O)NC1=CCc2ccccc21
c1ccc(Cc2nnn(C34CCCN3CCNC4)n2)cc1
Cc1ccc(S(N)(=O)=O)cc1
Cc1cccc(OC2(N)C3CC4CC2CC(c2ccc(C=O)cc2C(=O)N2CCOCC2)(C4)C3)c1N1CCNCC1
CN(c1cccc(F)c1)S(=O)(=O)c1ccc2c3c(cccc13)C(=O)N2
Cc1cc(CF)cc(OC(c2ccc(O)cc2)C2CCCCN2)c1F
CC(C)(O)C=CC(=O)c1ccccc1[N+](=O)[O-]
CC1CCC(C(C)CCC2CCC(n3c(N4CCN(C)CC4)nc4c(-c5ccnc(-c6cccc(N)n6)c5)cccc43)C2)CC1
O=C(Cc1ccccc1)NNC(=O)c1cccnc1Cl
CC1(c2ccc(-c3c[nH]cn3)c(F)c2)CC2OC(=O)CC3C(C)(O)CCC23O1
Cc1cc2[nH]c(=O)c(CN3CCCC3=O)c(C)c2cc1C
COc1ccc(N)c(-c2cccc(OCN)c2)c1
CC(N)(C=C1CCCCN1)Oc1ccc(Cl)cc1N1CCNCC1
CCC(SC)S(=O)(=O)Nc1c(C)cc(C)cc1NC(=O)Nc1c(F)cccc1C(F)(F)F
O=C(O)CN(C(=O)CNc1ncc(C(F)(F)F)cc1Cl)c1ccccn1
Cc1ccc(N(C)C(=N)NS(=O)(=O)c2cccc(Cl)c2C)cc1
COc1ccc2c(c1)N(CC=O)C(=O)CC2NC(=O)OCC(=O)O
CCC(=CCOCCO)CCCc1ccccc1
NC1(c2cccs2)CCCCN1c1cc(N2CCN(c3cc(C=O)ccc3C(F)(F)F)CC2)c(Cl)cc1C=O
Nc1ccsc1-c1ccn[nH]1
CN(C)CCNc1ccc(C(O)(C(F)(F)F)C(F)(F)F)cc1
COc1cc2c(C)c3c4ccc(O)cc4on3c(=O)c2cc1OC
CC1C2CCCC1(CNc1ccc3c(CC(N)C=O)cccc3c1)C2
CN=C1SCC(=O)N1C=Cc1ccc([N+](=O)[O-])cc1
Cc1cc(-c2cnccc2NC2CCCCN2CCC(C)Nc2ccnc3cc(C=O)ccc23)cc(-c2ccccc2)n1
CC(C)Cc1ccc(C(C)C)cc1Nc1nc(-c2ccc(-c3c(-c4ccccc4)[nH]c4cc(C(C)C)ccc34)cc2)cs1
C=C(c1ccccn1)c1cn(C(CC#N)=C2CC3C4C(CCC4C(=C)C)CCC3(CC=O)C3(C)C(N)CC4C(C)(C)C(N)C(=C[SH](=O)=O)C4(C)C23C(=O)O)cn1
Cc1ccc(Nc2ccc3c(C(=O)C=O)cn(CC(=O)O)c3c2)cc1
COc1ccc(NC(C)(C)OC(C2=C(C=O)C(=O)N3C(=NC(C)=C(C=O)C3c3cc(OC)c(F)cc3F)N2)c2ccc3c(c2)OCO3)cc1
COc1ccc(C=NNC(C)=O)c(OC=Cc2cc([N+](=O)[O-])cc([N+](=O)[O-])c2)c1
CC(=O)C(CSC(C)O)n1ccccc1=O
COc1ccc(CN2CCc3cc(O)c(O)cc3C2)cc1
CC(=O)C(C)(C)C=C(O)C(C)CO
CCC(C)OC(=O)C(Cc1ccccc1)CN1C(=O)COc2ccccc21
CC(C)c1cc(C=O)n(-c2ccc(-c3cc(C(F)(F)F)c4c(N5C(C)CC5NC(=O)NC(C)(C)NC5CCCCN5)nn(C5CN(C)CCCN5)c4c3)cc2)n1
O=Cc1ccc(Nc2nnc(CNc3ccc(F)cc3)n3c2cc2occc23)cc1
CCC(NC(=O)Nc1ccc(OC)cc1)(Nc1ccc(C)c(C)c1C=O)C(=O)O
C=C(C)C1=CC=Cc2c(CCC)c(Cn3ccc(=O)n(CCC(C)(O)CC)c3=O)cc(C#N)c2O1
CCOC(=O)c1c(NC(=O)Nc2cc(F)cc(NCC(F)(F)C(F)(F)F)c2)sc2c1CCN(C)C2
CC1=C(C=O)SC(c2ccc(Br)c(OCC3OCC(O)(C(=O)O)C3(O)OC(=O)c3ccc(C)cc3)c2)N1
CCCc1cn(C2CCCCN2)c(NCC(=O)NC(C)(C)Nc2cccc3ccccc23)n1
Cc1nnc(NC2CC2c2ccc(F)cc2)c(CCC=O)c1N(C(C)C)C(C)C
CCCCC(=C(C)C=CC(=O)OC(C)C=C(CC)CC)C(C)C
CC(C=CC=C1Cc2ccccc2Cc2ccccc2N1)=C1CCC1
CC(=O)N1CCC(c2noc3ccc(Nc4ccc(C=O)s4)cc23)CC1
CN(c1ncnc2c1ncn2Cc1ccccc1)C1CCCCCC1
COCCNc1cc(Nc2cccc(C=O)n2)cc2c(=O)c(C=O)c[nH]c12
CCc1cc(F)c(NC2C3CCCC(N3)C2N)c(OC)c1OC
Cc1nc(N2CCOCC2)c2cn[nH]c2n1
COC(=O)N1CCN(c2ncc3c(=O)[nH]c(=O)n(-c4ccc(OC)cc4)c3n2)CC1
CN(C(=O)N1CCC2(C=C(C(N)=O)c3ccccc32)CC1)c1cccc(Nc2cccc(N)c2C(N)=O)c1
COc1ccc(Nc2c(Cl)ccc3cc(C=O)[nH]c23)cc1S(=O)(=O)N1CCCCC1
CCC(NS(=O)(=O)N=C(N)NCOc1cccc(C)c1)C(CC=O)NC(N)(C=O)Cc1ccc(O)c(O)c1
C=CCS(=O)(=O)c1ccc(NC(=N)SN)cc1
OCCc1ccc(Nc2ccc(CCc3c(O)ccc4ccccc34)s2)cc1
Cc1nc2c(Br)cccn2c1C(C)C=Cc1cc(=O)n(-c2c(Cl)cc(Cl)cc2Cl)[nH]1
CCCC(=O)OCCc1ccccc1O
COc1ccc(-c2c(COC(C)(C)N(C)C)nc(=O)[nH]c2O)cc1
COc1cc(-c2n[nH]c(CC=O)n2)ccc1N(c1ccc(C)cc1)c1ccc(C)c(N2CCNCC2)c1
NC(=O)n1c(-c2cccc(Oc3ccc(N)cc3)c2)nc2cc(F)ccc21
CC(C)CC=NNC(=O)c1cccc2c1-c1c(cccc1N1CCN(c3ccc(Cl)cc3)CC1)C2=O
CCc1ccc(N2CCN(C(C)(C)N(C)c3ccc(O)cc3)CC2)cc1
CN1CCC(Nc2ncnc3ccc(-c4ccccc4OCCN4CCCC4)cc23)CC1
Cc1nc2cc(F)cc(C(F)(F)F)c2n(COc2ccc(F)cc2)c1=O
COc1ccc(S(=O)(=O)Nc2cc(CCC(N)=O)cc(Cl)c2O)cc1
CC1=CC2=c3[nH]c(=O)ccc3=C(N=C1)C2=Cc1ccc(Cl)cc1
Cc1ccc(Sc2c(C#N)c(=O)n(C3CCCC3)c(=S)n2C)cc1
Cc1ccc(Nc2ccc(-c3nc(CC=O)no3)cc2)cc1S(=O)(=O)N1CCOCC1
CCCCC(=O)N(C)C(=O)CNC(CC=O)(NC(=O)C1CCCCC1)C(=O)O
Cn1cc(Cn2cnc3cc(NC(=O)n4nc(N)c5cc6c(-c7ccc(C#N)cc7)nn(C7CCNC7)c6cc54)ccc32)cn1
CC(O)Nc1nc(N)nc2c1ncn2C1(OC(c2ccccc2)c2ccc(N)cc2)CC(OC2(O)C(O)COC(N)C2O)(C(O)c2ccccc2)CO1
O=[N+]([O-])c1ccc(C(O)Cc2cc(-c3ccccc3F)nn2C=Cc2ccccc2[N+](=O)[O-])cc1
Cc1cccnc1Nc1ccc(NC(=O)CN2CCCC2)cc1
NC1(CC2CCC(CNc3ccc(CC=O)s3)CC2)CNCCC12CNCCc1ccccc1O2
Cn1ccsc1=S
CO[n+]1c(Br)c(C)c(C=NO)c2ccccc21
COCCNC(=S)N(CC=Cc1ccc([N+](=O)[O-])cc1)C(C)C
Cn1cc(C(O)(c2cc([N+](=O)[O-])n(C)c2)C(F)(F)F)cn1
Cc1ccc(C2CCCCN2C(C)(C)Oc2c(C)cc(Oc3cccc(O)c3)c(O)c2Br)cc1
Nc1cccc2c1C(=O)NC2=O
CC1=CC(=Nc2cc(Cl)ccc2C(=O)OC(=O)CN2CCCCC2)CCC1C
CCC(CC(O)(C=O)c1cc(Cl)cc(NC(N)(CCCC(N)C=O)C(=O)O)c1)NS(=O)(=O)NC1CCC(C)C(C)C1
Cc1ccc(S(N)(=O)=O)c(N(c2cccc(N)c2)S(=O)(=O)c2ccccc2)c1
Cc1cc(C(F)(F)F)ccc1C(CC(C)C)NC1COCCN1c1ccc(Cl)c(CC=O)n1
COc1ccc(C(=O)N2CCCCC2CNS(C)(=O)=O)cc1
CCC(C)(O)C=Cc1ccc(OC2CC3(C)CC(C)CC(O)C3=C2CC(C)c2cc(=O)oc3cc(O)ccc23)c(Br)c1
Nc1ccc(C(=O)NC(N)n2nnc(-c3cccc([N+](=O)[O-])c3)c2-c2ccc(S(=O)(=O)Nc3ccncn3)cc2)cc1
Cc1cccc(NC2CC(N)(C=Cc3ccccc3)CCN2)c1C=O
O=C(Cn1c(=S)c(=O)n(Cc2ccccc2F)c2ccccc21)NNC(=S)c1cccc(Cl)c1
C=C1C=CC(C2C3C(=O)NC(=O)C3C3CCC(N)(c4ccccn4)N32)=C1C
Cc1noc(C2(C)CNC(N)(c3ccc(C(=O)O)cc3)C2)n1
CCN(CC)CCOC(c1ccccc1)(c1ccccc1)c1ccccc1
COc1ccc(Nc2ccc3ncc(N)nc3c2)cc1
CC(C)(Nc1ccnc(Nc2cc(-c3nnc(O)n3-c3ccc4ccccc4c3)ccn2)c1)N1CCOCC1
CN(C)CCNc1cc(OC(C)(C)C)cc(O)c1C=O
COc1cc(Br)c(C=O)cc1OCNC(=O)C1CCCN1C(=O)Nc1ccccc1
N#Cc1c(N)sc2c1CCC2(N)C(=O)N1C(=O)NC(=O)C1(c1ccccc1)c1ccccc1
CC(C)NC(=O)C1CCC(N(O)C(=O)CCCC(CCC=O)Nc2cc(C=O)ccc2-c2ccccc2)N1
CCCCC(O)C(C)CCc1cc(O)c2c(c1)C(=O)C(c1ccoc1)OC2=O
NC1CN(c2ccc(C=O)cc2)C(N)CN1
Cc1c(OC2CCC3CCN2CC3)cc2nnc(Br)n2c1Br
NC(Cc1nc2ccccc2c(=O)n1Cc1ccc(F)cc1)C(=O)O
CC1C(n2cccn2)OCC1(O)COc1ccccc1F
CC(Cn1c(N2CCC3(CC2)CC(O)C3)nc2c(Nc3c(F)cc(F)cc3F)ncnc21)c1ccc(F)cc1F
C=C1C(=O)OC2C=C(C)CCCC=C(C)CCCC12C
CCCCCCCCCCCCCC(CC=O)Nc1ccc(CP(=O)(O)O)cc1
CC(=O)N1CCC(Oc2c(C=O)sc(Br)c2Br)CC1C
CC(CCNC(=O)CCc1ccc(NC(O)(CC=O)NC(CC=O)(Nc2cnc3c(O)c(O)ccc3c2)c2ccccc2)cc1)NC(=N)N
CC(C)C(=O)Nc1ccc2c(c1)n(C)c(=O)n2C1CNCCC1N(C(=N)N)c1ccc(CC=O)cc1
CCOc1ccccc1OP(=O)(NC(C)C=O)OC1(C)NCCCC1(N)C(O)CO
O=Cc1ccc(NC(=O)CNc2ccc3c(c2)OCCO3)cc1
CC(Nc1ccc2cnn(CC(O)(C(F)(F)F)C(F)(F)F)c2c1)C(C)(CC=O)N1CCC(O)(C(F)(F)F)C1=O
COc1cc(C=C2Sc3cc(N)ccc3N(C)C2=O)cc(OC)c1
CC(C)(OC1(O)C(O)COC(CO)C1O)[N+](=O)[O-]
Cc1cc(C)cc(F)c1
Cc1cc(C)cc(N2CC(C=CC(=O)c3cccc(O)c3OC3(O)C(O)COC(CO)C3O)C2=O)c1
CCCn1c(=O)c2c(cc(Cl)n2Cc2cccc([N+](=O)[O-])c2)n(CCC)c1=O
Cc1ccc(OC(=O)NC(C(=O)NC(O)(CC=O)N(C)C(=O)CCC(C)C)C(C)O)cc1
CCc1ccc(NC(C=O)n2c(=O)c3ccccc3n3nnnc23)cc1
O=C(Nc1ccc(-c2cccs2)cc1)Nc1nc(C2CCCCC2)cs1
CC1(C)C(=O)N(c2ccc(F)cc2)C(=S)N1c1cccc(F)c1
CCn1c([N+](=O)[O-])cnc1CN1CCc2cc(O)c(O)cc2C1
CN(c1ccc(Cl)c(C2CCC(N)C2)c1)C1CCCO1
CC(O)Cn1c(N(C)C(=O)C(S)(c2ccccc2)n2nnc3ccccc3c2=O)nc2ccccc21
CNc1c(C=O)nc2n1CCC1=C2Cc2cc(OC(C)C(=O)O)c(OC)cc21
CCCCCCCN1C(=O)C(O)(C2=NS(=O)(=O)c3cc(F)ccc3N2)c2c1ccc(F)c2F
CCCCCCCCC#CCCC(CC=O)OCC1(OC(O)C2CCCC3(C)C2CCC2(C)C(O)CC23)C(O)COCC1O
CCOc1ccc(-c2nnc(N(C)c3cncc(C=O)n3)n2-c2ccnc(CC)n2)cc1
CCc1cccc(C2CCN(S(=O)(=O)c3cccc(N)c3N)C2)c1
Nc1ccccc1Oc1cc(N2CCNC2=O)ccc1O
COc1ccc(NC2C=CC=C(C)C(=O)NC3=CC(=O)C(N)=C(CC(C)C(C(C)Br)CC(OC(=O)CN)C(C)C=C(C)C2)C3=O)cc1
Cc1nn(C)c(C)c1CC(=O)N(c1ccc(CC=O)cc1N1CCCCC1(CNc1ccccc1CCC(O)CC(=O)O)C(C)C)C(C)(C)C
COc1ccc2c(c1)C(=O)C(O)(c1cc(O)c(O)c(O)c1O)O2
Cc1cc(-c2ccccc2C)c2cc(C=O)c(Nc3ccc(C)s3)cc2n1
COc1ccc(C(C=O)c2ccccc2)cc1
COc1ccc(C2=NN(C(=O)c3ccncc3)C(c3ccc4c(c3)OCO4)C2)cc1
CCCn1c(NC(=O)N(C)C)c(C)c2ccccc21
CCCC(OC)(C(C)C=O)N1CC(C(=O)Nc2ccccc2)C=CN2C(=O)CCC2C1C(N)=O
CC(=O)OCC12COC3C(=O)C=C(C)C(CO1)C32
COc1ccc(S(=O)(=O)NC2(C)CCCN(C)C2)cc1
O=Cc1cccc2ccccc12
CCOc1c(-c2ccc(O)cc2)sc(C(N)=O)c1N
Cc1cn(C2OCC(n3cncn3)C2CO)c(=O)n(C(C)C)c1=O
O=C(Nc1ccc2c(c1)OCCO2)C(S)Oc1ccccc1-n1c(S)nc2ccccc2c1=O
CNc1c(Br)ccc(Br)c1Br
COc1ccc(NC(=S)N(CCN2CCOCC2)C2CCCCC2)cc1
Cc1cnc2ccnn2c1Sc1c(-c2ccsc2)[nH]c2cc(Br)ccc12
CCCC(CC1(O)CC(O)C(N2CCCCC2)c2sccc21)Oc1c(C)ccc2c1OCO2
CCC(O)Cc1cc(C(=O)O)cc(CO)c1C1OCCC(O)C1O
NC(COc1cccc(O)c1OC1(CO)C(O)COCC1O)n1c(=O)c(O)cc2c(C=O)cncc21
Cc1ccc(OC(N)(C=O)n2cc(Cl)ccc2=O)c(N)c1
Cc1cc(F)cc(C2CCCC(CO)N2C(C)C(=O)CCCCNS(=O)(=O)c2c(C)cccc2-c2cscn2)c1F
Cc1nnc(NC(=O)C(C)N2CCOCC2)s1
CCc1ccc(NC(=O)c2cc(C)cc(C)c2N2CCN(C)CC2)cc1
Oc1cccc(-c2cc(C(F)(F)F)nc3ccc(Cl)cc23)c1F
CCOC(=O)CNc1ccc(Nc2nc3cc(C)ccc3o2)cc1
CCc1ccc(Cl)c(Cl)c1NC(=O)N(CCN(C(=O)N(C)C)c1ccnc(C2CCCCC2)c1)c1ccc(C)cc1
O=C1OCc2ccccc2N1C1(COc2ccccc2)OCC(O)C1O
CN=C1C(=O)N=C(Sc2cc(C)cc3c2[nH]c2nnc(-c4ccccc4F)n23)N1c1cc(C(=N)N)ccc1C(N)=O
Cc1ccc(N(C)C(=O)C=Cc2ccc(F)cc2)cc1
CCCc1cc(NC(=O)NS(=O)(=O)c2ccc(OC)cc2)ccc1NCC
CCC(O)N1CC(C)COC(CN(C)C(=O)Nc2cccc(C)c2)c2cnnn2CCCC1=O
CCOCSC1=C(C=O)C(c2c(-c3ccccc3)n3c(nc4c(OCC)c(OCC)ccc43)sc2=O)C(C=O)=C(CC=O)N1
CCN(CCN1CCOCC1)C(=O)Nc1ccc2c(c1)N(CC)c1ccccc1C(=O)N2CC
CCC(Nc1cccn2c(-n3cnc(C=O)c3)c(-c3ccnc(C)c3)nc12)c1ccccc1
N#Cc1ccc2c(c1)c(CC(O)CCc1ccccc1)c(-c1cn3ccccc3n1)n2CC(=O)O
COC(=O)CSc1c(Nc2c(Br)cc(C=O)cc2Br)oc(C)cc1=O
FC1(F)CC1CNCS
Cc1cc(NC(C)(C)C(CO)NS)ccc1N1CCOCC1
Cc1ccc(Nc2cccc(N3CCN(c4cc(F)ccc4C=O)CC3)c2C=O)cc1
Cc1cc(=O)c2cc(O)cc(SC(=N)C(C#N)C#N)c2o1
Cc1ccc2c(N)c(C(=O)Nc3ccnn3-c3ccccc3)oc(=O)c2c1
O=C(c1ccccc1)c1ccc2c(C3CC3)c(C=Nn3cnnc3)[nH]c2c1
CCOc1ccc(N)c(N)c1
COc1cc2c(C=O)c[nH]c(=O)c2c(OC(C)(C)C)c1OC
COc1cc(C)cc(OC)c1OCNc1c(C)ccc(C=O)c1OC(=O)C(N)Oc1cccc(N)c1
COc1cc(N)ccc1N(c1c2ccccc2nc2ccccc12)S(C)(=O)=O
CCCC(Nc1ccc(C)cc1Br)C(C)Nc1c2c(nc3ccccc13)CCC2
Cc1ccc(C(=O)C(=C2C(=O)Nc3ccccc32)n2ncc3c(O)cccc32)cc1
COC(O)C=O
Cc1csc(C2(N3CCc4c(N)ccc(C=O)c43)CCCN2)n1
CC(C)(C)[SH]1C=CC=C1c1nc(S)nc(-c2cccs2)n1
Cc1nc2ccc(-c3ccccc3-c3nn[nH]n3)nc2s1
Cc1ccccc1C(=O)NN=Cc1cc(C)c(=O)[nH]c1C
COc1ccc2c(c1)C(C)(OC(=O)C(C)N1CCCC1=O)C(O)(C=O)O2
CC(O)NC(=O)NC1CCC(=O)N1c1cn2ccccc2n1
CC(=O)NC(=O)NNC(=O)C(Cc1ccccc1)Nc1nc(C)cs1
COc1ccc(CCCc2cc(OC)c(OC)cc2N2CCOCC2)cc1
CCN(CC)C(=O)Nc1ccc(Cl)cc1
CNc1nc(CO)c2nc(C)sc2n1
CC1(NC(=O)CN(C(=O)Nc2ccc(Cl)cc2)c2ccc3c(c2)OCO3)CCCOC1
CCOc1ccc2c(c1)c(-c1noc(C)n1)c(C)n2CC
CC1=CN2C(=O)C(Nc3c(CC=O)csc3N3CCCCC3C(=O)NO)C2(N(C)C)S1
CC1CCCC2(C)C1CC1OC3(O)CC(C)(C)OOC3C12
CCC(C)C1CN(P(=O)(O)N2CC2(C)C)CCN1CCOC
CC(C)Nc1ccccc1-c1nc(C=O)c(-c2ccc(Br)cc2)o1
Cc1ccc(N2C(=O)CCCC2C(=O)NCC(C)(C)C(C)C)cc1
COc1cc(-c2cc(C=O)n(C)n2)ccc1OCN1CCCCC1C(=O)NC1CCCCCC1
COc1ccc(C2(C)CCNC(N)(C(=O)Nc3cc(C)cc(C=O)c3)C2)cc1
Cc1ccc(Oc2ccc(C=O)cc2NCC2CCC(C(O)OC(=O)C(C)N)CC2)cc1
CC1CN(C(=O)C(C)Sc2ccc(N)c(N)c2)CC(C)O1
Nc1cccc(-c2cnco2)c1
CC(CNS(N)(=O)=O)CC(=O)NC(=O)NC(C(=O)O)C(C)C
Cc1cccc(F)c1Nc1cccc(CCC(C)O)c1Nc1ccccc1C(CC(C)O)N([SH]1C=CC=C1[SH](=O)=O)C(C)(C)C
CN(CCOc1ccccc1-c1ccccc1)C(=O)C(N)Oc1ccc(Br)cc1-c1ccc(N)cc1
CCCCCCc1ccc(C=NNc2nc3ccccc3[nH]2)cc1
CCc1ccc(Cl)c(NC(C#Cc2cnn(C=O)c2)N2CCN(c3ccccn3)CC2)c1
O=C(O)C1CCCCN1S(=O)(=O)c1ccccc1
Nc1c(C(F)(F)F)ccn2c1nc1oc3c(c12)C(=O)NC3=O
Fc1ccc2c(N3CCCCC3N3CCC(n4c(C(F)(F)F)nc5ccccc54)CC3)ncnc2c1
CCN(CC)C(=O)C1CCCCN1C(=O)C1CCCCN1S(=O)(=O)c1ccc2c(c1)OCC(=O)N2
CCc1cc(CCCC(C)C)cc2c1OC(C(C)=CC1(C)C3CC1C(C)C=C3C)CC2O
CCN(CC)c1c(O)c(OC)cc(C)c1C(=O)OC
CC(C)(C=O)CCCCCCc1cccc(NC(=O)NC(CCC=O)(NC2CCC(NC(=N)N)N2)C(=O)O)c1
CCC(C)N(c1ccc(N2CCOCC2)cc1)c1cc(-c2ccn(Cc3ccccc3)n2)c(F)cn1
CC(C)c1nsc(C(C=O)(Nc2ccccc2)c2ccccc2)n1
CCCCn1c(=O)c2c3c(-c4ccccc4)cc(-c4ccc(S(N)(=O)=O)cc4)nc3[nH]c2n1CCCC
Cc1ccc(N2CCC(CN(c3nc(C)cc(Oc4ccc(N)cc4)n3)C(C)C)C2=O)cc1
CC(C)(CCC(=O)N1CCCC1C#N)NC(=O)c1ccc(-n2cccc2)nc1
C=CCOC1CCc2sc(N)c(C=O)c21
NS(=O)(=O)CC(=NC1CCCCC(Cl)C1)c1ccccc1
COc1cccc(-c2ccc3c(Sc4nccs4)nncc3c2)c1
Cc1cccc(F)c1Nc1cc(NC2CCS(=O)(=O)C2)c(C#N)cc1-c1ccc(C(C=O)CC(O)C(=O)O)cc1
CC(=O)N(C)c1cc(C)ccc1C(=O)N(c1ccc(C(C)C)cc1)c1ccc(C)s1
CN(c1ccc(F)cc1)C(C)(C)n1c(=O)c2c(c3ccccc31)C(=O)NC2
CC(=O)C(=Cc1ccccc1Cl)C(=Cc1ccc(C(F)(F)F)cc1)C(=O)O
COc1ccc(NC(=O)N(c2c(C)nn(C)c2C)S(=O)(=O)c2ccccc2)cc1
CCc1cc(-c2ccc(C(C=O)(CC)COC(C)=O)cc2)cc(C)c1N1C(=N)NC(C#N)(c2cccnc2)C1c1cnccn1
COc1ccc(C2SC(=Cc3ccc(O)c(OC)c3)C(=O)N2c2ccc(F)cc2)cc1
C=C1CC(CO)=CCC(OC)C(O)C(C)CCC=CCC(O)C(C)C(=O)OCC(C)=CC(=O)CCC(O)OC(C)(C)C1O
Cc1nc2sc(-c3ccc(Cl)cc3)nn2c(=O)c1Cc1ccsc1
CCOC(=O)N1CCCCC1NC(=O)CNC1CN(c2ccc(C=O)cc2)CCN1C1COC(C=O)(c2ccc(Cl)cc2)O1
COc1cc(Nc2cc(Nc3ccccc3C(N)=O)ccn2)cc(OC)c1OC
Cc1ccc2c(c1NCC(=O)NC(=O)C1CCCN1[SH]1C(Nc3ccc(N(C)C)cc3)=NN=C1[SH](=O)=O)OCO2
CC(C#N)(CS(=O)(=O)c1ccccc1)N[SH]1C(S)=CN=C1N
COc1ccc(C)c(Nc2cc(-c3nnc(CCC=O)o3)ccc2C(=O)O)c1F
CN(C)C1(C)CC2CCC1C21C=CC(c2ccc(I)cc2)CN1
Oc1ccc(-c2ccccc2)c(O)c1
CC(O)C(O)Nc1ccc2c(c1)SCO2
O=[N+]([O-])c1ccc(C=NOCC2OCCO2)cc1
CN(C)c1ccc(-c2cc3[nH]c(O)c(-c4cccc(N(C)C)c4)c(=O)n3n2)cc1
Cc1ccc(N2CCOC(Nc3cc4c(NC(O)C=CN)ncnc4cc3O)C2)cc1
COCC(C)NN=C(SC1=NCCN1)c1cc(C)nc(C)c1
C=C1CCCN(C(=O)OCC)C1
COc1cc(C2N=Cc3ccc(N)nc3N2)c(Cl)cc1N
CC(O)Sc1nc2ccccc2c2c(-c3ccccc3)c3n(c12)CCN(c1c(Cl)cccc1Cl)C3
CC12CCCC1C1CCc3nc(N)cc(n3)C1CC2
CCN(CC1CN(C(=O)Nc2ccc(F)c(Cl)c2)CCN1)c1cccc(C)c1Cl
NC1(c2ccccc2)CNCCCN1S(=O)(=O)c1ccccc1
CCC(NC(=O)C(C=O)(C(=O)OC)c1ccc2ccccc2c1)S(=O)(=O)Nc1ccc(C=O)cc1
COc1ccc(Cn2c(C)c(C(=O)O)c3cc(C(=O)Nc4cccc5nc(C)sc45)ccc32)cc1
N=C(N)N(O)c1ccc(Sc2nc(-c3ccc(C(N)=O)cc3)no2)c(F)c1
O=C(Cn1cc([N+](=O)[O-])nc1-c1ccc(N2CCNCC2)cc1)c1cccnc1
Fc1ccc(-n2c(-c3ccccc3)cc3c(-c4nnc(-c5ccccc5)o4)nc(-c4ccccc4)nc32)c(F)c1
COc1ccc(N2C(c3ccccc3)C3NC(=O)c4c(OC)cccc4Oc4cc(OC)c(N)cc4N(C(=O)C2(C)C)C3C)cc1
Cc1ccc(Cl)c(N(C)CC2(C)CNC(=O)C(N)(CCO)CCn3nncc3COC2)c1
COc1ccc(C(=O)C=Cc2cc(O)co2)cc1
CCCCCc1ccc(C2=CC3(CCC(C)C3)c3cc(OC)c(OC)cc32)cc1
COc1cc([N+](=O)[O-])c(N2CC(C)N(C(C)c3cccs3)C2=O)cc1N
Cc1cocc1C1CCCC=CCCC(=O)NC(=O)C(C(=O)OC(C)(C)C)(c2ccccc2C(=O)CNc2ccc(F)cc2)OC1=O
CCC1(N)C(c2ccc3ccccc3n2)NCCN(C(C)C)C1c1ccc(Cl)cc1
CCC(=O)c1ccc(Nc2ncnc3c2ncn3C2(CO)OCC(O)C2O)s1
CCC1(N)COCC(OCOC2(OC3C(N)CC(C)CC3c3ccc(-c4ncncc4C=O)cc3)COCC(CO)C2O)C1O
CC=C(C)C(=O)OC1CCCCC2C1C(=O)N(C)c1c(C=O)ccn12
Cc1ccc(Oc2ccc3oc(C=O)c(C)c3c2Oc2cc(O)c3c(c2)CC(C)O3)cc1
CC=CCOc1cc(-c2cccc(CBr)c2)c2nc(Nc3ccc(-n4cnc(N5CCOCC5)n4)cc3)ncc2c1
Cc1ccc(-c2cc(C(=O)O)c(N)[nH]2)cc1N
CCS(=O)c1cnc(N2CCCC2)c(Oc2ccccc2)c1
CCC(O)(CCc1cc(C)c(O)c(C)n1)C(C)(CN1CCN(S(=O)(=O)c2cc(O)ccc2OC)CC1C#N)c1ccc(C)cc1
CSC(=O)CC(CNC(=O)CNC(C=O)C(O)(CC(C)C)Nc1cccc(C(CC=O)N2CCCCC2C(=O)N2CCCC2N2CCCCCC2)c1)NC(CC=O)(NC(c1ccc(OP(=O)(O)O)cc1)C(N)C=O)C(=O)O
CCc1ccc(S(=O)(=O)CNc2cc(C)ccc2C)cc1
Cc1ccc2ccc(OC(=O)CN3CCN(C(=O)Nc4cccc5ccccc45)CC3)cc2n1
COc1cc(OC)cc(C2OC3=C(CCOC3=O)C2N)c1
CC(O)Nc1ccc(F)c(Br)c1
CC1(C)NC(=O)NC(=O)C1=Cc1ccc(Sc2ccc(Br)cc2[N+](=O)[O-])o1
CCn1c(O)cc(=O)n(Cc2ccc(C#N)c(C(F)(F)F)c2)c1=O
CC(CCNc1ccccc1C(CC=O)NC(C)(C)C(C=O)NC(=O)C1CC(N)(C(=O)NS(=O)(=O)c2ccccc2)N1)CC(N)=O
CCCC(C)(CC(O)CC)c1cc2c(c(C)c1OC)OCO2
Nc1cc(CO)cc(-c2csc(Nc3cc(C=O)ccc3F)n2)c1C1CCCCO1
O=C(Nc1ccc([N+](=O)[O-])cc1)c1ccc(C=C(O)c2cccc([N+](=O)[O-])c2)cc1
COC(=O)C(Nc1cc(S(=O)(=O)N(C)C)cc(C=O)c1N1CCCCC1)C(C)C
Fc1ccc(-c2cnc(N3CCNCC3)nc2)cc1
CC1(C)C(NCC2CCC(N)(C3CCCCC3)N2)=C(C=O)Oc2cccc(Cl)c21
COc1ccc(-c2c(CCO)c(C=CC(=O)NO)nn2-c2ccccc2)cc1C(F)(F)F
CC1C2CCCC1(C)CC(=C(O)Nc1cc(F)cc(CC=O)c1)C2
COc1ccc(CN)cc1OC
Cn1cc(C2CCN(C3CCC(CSC(C)(C)N4CC=C(c5ccsc5)CC4)C3)CC2)cn1
Cc1nc(C(=O)NN=Cc2cc([N+](=O)[O-])c(C=O)cc2NC2CCC2)cs1
CCCCCC(NC(=N)N)(NC(C=O)CC#COc1c(C=O)cccc1[N+](=O)[O-])C(N)=O
Cc1cncc(-c2cccc(Cl)c2)c1
CCCC(O)c1cc(N)c2c3c(c(=O)oc2c1)CC(C)(C)C(NC(=O)N(C)C)C3
N#Cc1ccc(C2Cc3c(N)cc(OC(F)(F)F)c(C#N)c3N2)cc1
CCc1ccc(NC(=C2CCCCC2)c2ccccc2S(=O)(=O)Oc2ccc(C=O)cc2)cc1
CNC(C)CCn1cnc2c(c1=O)CCC2
COc1ccc(Nc2ncc3nc(Nc4c(F)cccc4F)n(C4CCCC4)c3n2)cc1
CCS(=O)(=O)N(C)CC(=O)NC(C=O)C(Nc1cc(CC(N)C=O)cc2c1OCO2)c1ccc(Cl)cc1
O=C1Cc2ccccc2N1Cc1ccc(S(=O)(=O)NCC2CCCCC2)cc1
Cc1cccc(C=O)c1Nc1cccc(NC(C)C)c1
Cc1nc(N(C)C)ccc1C=C1C(c2ccco2)=Nc2ccccc21
Nc1ccc(-c2csc(N(C(=O)Nc3ccccc3)c3ccccc3)n2)cc1
CC1CCN(c2cc3c(c(O)c2Cc2nc4ccccc4s2)OCCO3)CC1
NC(=O)c1cnc(C(=O)NCCNc2ccnc3cc(Cl)ccc23)nc1
CCC(CC)COC(=O)Nc1ccccc1CCC=O
CCC(CC)(OC(C)=O)N(C)C(CCC=O)C(=O)O
CC(C)CCC(O)(NC(=O)Cc1cccc(Cl)c1)c1ccccc1
CCOC(=O)Nc1oc(CC)nc1CN1CCCCC1C1COCCC1n1ccnc1CN
COc1ccc(C2=NOC3(CCNC3)C2C)cc1N
CCOc1ccc(-c2c(N3CC(C)NC(C)C3)nc(C(F)(F)F)nc2C(F)(F)F)cc1
Cc1ccc(C2CCC(CCNCC(=O)N3CCN(c4ccc(Cl)cc4)CC3)C2)cc1
NC(C=O)(c1ccccc1)C1(c2cccnc2)CCNCC1
CCOC(=O)c1ccc(C2C(C=O)=C(COC)NC(=CO)C2(O)COc2ccc3ccccc3c2)cc1
Cn1c(=N)oc2ccc(Nc3cc(CC=O)ccc3OC(F)(F)F)cc21
O=C(C=Cc1ccccc1O)c1ccc([N+](=O)[O-])cc1
CC(C)Oc1cc(C(=O)C=CC(=O)c2c(F)cc(F)cc2F)ccc1O
COc1ccc(NC(=O)C(N)(Cc2ccc(C(=O)N3CCN(C)CC3)s2)n2c(-c3cc(Cl)ccc3O)nc3cc(N4CCNCC4)ccc3c2=O)cc1
C=CCN(C)C(C)C(=O)N(c1ccc2c(c1)OCCO2)c1ccc(S(N)(=O)=O)cc1F
Cc1ccc(NSc2c([SH](=O)=O)cc(C)c(C)c2C(S)C(=O)Nc2cccnc2)s1
Cc1cc(C)n2nc(C)c(-c3nnn[nH]3)c2n1
N=c1snc(Nc2ccc(Oc3ccc(F)cc3)cc2)n1Cc1ccc(-c2ccc(C(F)(F)F)cc2)cc1
CCCCC(CCC)C1(C)C(=O)OOC(C)C1=O
COC(=O)C1(n2c(OC(=O)CN3c4ccccc4NC3(C)C)c(C)c(=O)[nH]c2=O)CN(C)CC(c2ccc(F)cc2)C1OC
CN1Oc2cc(C=O)ccc2-c2ccc(NCCSc3nc4ccccc4[nH]3)cc21
COC(=O)C1CCc2c(oc3ccc(Cl)cc23)N1C(CCC=O)C(=O)O
COC(C)C(c1ccc(Cl)cc1)(c1ccns1)N1CCCCC1NC(C)=O
NCCC(=O)NS(=O)(=O)c1cc(N)ccc1Cl
Cc1ccc(NS(=O)(=O)c2ccc3c(c2)C(C)(C)C(=O)N3Cc2cc([SH](=O)=O)cc(N3CCSC3)c2C)cc1
COc1cccc(C(O)c2c(C)c3ccccc3oc2=O)c1
CC12CCC3C(CCC4CC(O)CCC43C)C1CCC2O
COc1cc(P(=O)(O)C(=O)N(C)c2ccc(C=O)cc2N)ccc1N
CCC(C)CNC(=O)Nc1cccc(Oc2ccc(N)c(F)c2)n1
COc1cc2c(cc1OC)N(c1ccc(C(N)(C=O)Oc3ccc(N4CCNCC4)cc3)cc1)C(=O)c1cc(N)ccc1S2
CCc1cc(Nc2cccc(OC)c2-c2nnc(N)s2)c(OCNC(=O)OC)c(OC)c1
CCCC(CC)Sc1nc2ccccc2c(=O)n1CC#N
CC(CCc1cccc(C(C)(C)C)c1)c1nnnn1-c1cccc(F)c1
COc1ccc2[nH]cc(CNc3cccc(Br)c3)c2c1C=O
C=CC1C(=CCl)c2c(O)cc(ONC(=O)CCCCCCCC)c([N+](=O)[O-])c2C1C
CC(=C(S)C(=O)C(S)(c1ccc(F)cc1)c1ccc(F)cc1)c1ccc(F)c(OC(C)(C)N2CCOCC2)c1
CCC(NCc1ccc2c(c1)C(=O)c1ccccc1C2=O)(SC)C(=O)O
CCS(=O)(=O)C(=Cc1ccc(O)c(OC)c1)c1ccc(OCC(=O)O)cc1
Cc1cc(C(=O)CCN2CC(c3ccc(F)cc3)Oc3cccnc32)ccc1Cl
C=CC(=C)CCOC(=O)NCc1cn(-c2cccc(C(N)=NC(C)(N)C(=O)O)c2)c2cc(C=O)ccc12
CCOC(=O)CNC(=O)N(C)c1ccc(CC)cc1N(C)C(=O)CN1CCN(C(C)(C)NS(=O)(=O)c2ccc(N)c(N)c2)CC1
COc1ccc(C(=O)C=CC2=CC(=O)NC2=O)cc1
Nc1cccc(NC(=S)Nc2ccccc2OC(N)C=O)c1
CCC(C(=O)OC1(C)CCCC12CC1C3CCCCC3CCC12)N1Cc2ccccc2C1=O
Cc1ccc(N=C2NC(=O)c3ccc(N)cc32)cc1[N+](=O)[O-]
CC(C)n1cnc2c1CCN(c1ccc(F)c(C=O)c1Cl)C2
C=CCC(CC1OC(=O)C23OCC(OC(C)=O)OCCCC=CCOCCC2C(NCO)(OC(C)=O)CC(C(=O)OC(C)=O)Nc2coc(c2)COC1C3O)(OC)OC(C)=O
CC(=O)Oc1ccc(C=Cc2ccc(C(F)(F)F)c(OC(C)=O)c2)cn1
O=Cc1ccnc(N2CCC(O)C2CNc2cc(C=O)c3ncccc3c2)n1
CC(O)C1CNC(N)(c2ccc(Cl)cc2)C(N)(c2cc3cccc(C#N)c3oc2=O)N1
CCNC(=O)N1C(=Cc2ccc(OC)cc2)Cc2cc(C)ccc2S1(=O)=O
CC(C(=O)O)N1C(=O)C(=Cc2cccnc2)SC1=S
CCC[n+]1cnccc1Nc1ccc2c(C=O)n[nH]c(=O)c2c1
CC1CCC(=O)N(C(=O)CN2CCN(S(=O)(=O)c3ccc(Cl)cc3)CC2)C1=O
CC(C)N
CC1OC(=O)C1OCCNc1ccccc1
CCCc1cnccc1NC(C=O)c1nc(C2=CN3C(=O)CC(N)(c4cccc(N)c4)N=C3C=C2)no1
CC1CCCCOC(N)(CCO)C(C)C(CNc2ccc(C(F)(F)F)cc2)N(C(CCC=O)(CCC=O)Nc2ccccc2N)C(=O)c2cc(N)ccc2O1
COc1cc2c(=O)c(C=O)cn(C3CC3)c2c(OC)c1N1CCNCC1
COC(=O)C1(CC=Cc2ccccc2)CC(=O)C1
C=C1C2CN3Cc4c(-c5ccc(Nc6ccc(Br)cc6)cc5)cccc4N(C2)C(=N3)N(C)C(=O)N1C
Cc1c(C=O)sc2nc(CN3CCN(c4ccc(F)cc4)CC3)nn12
CC1(C)C(=O)N(NC(=O)c2ccc(-c3ccccc3)cc2)c2cc(O)ccc21
C=C1C(C)=CC(=O)OC2C1CCC(C)CC1C(=C)C3(O)CC(O)C4OC(=O)CCC4C3C=CC12
CCC(CC)(NCC(C)(O)Oc1ccc(NC(C)=O)cc1)Nc1cccc2onc(C=O)c12
CC(=O)CC(N)(c1ccc2nc(N(C)C3CC3)ccc2c1)n1c(=O)c2c(nc(-c3ccc(C(F)(F)F)cc3)n2CCO)n(C)c1=O
CNC1=NC=NC1=NNc1cccc(OC)c1
COC(=O)C(=O)c1cscc1N
CCCC(CC)Oc1ccc(C)cc1OC(C)(C)NC(C)C
CN1CC2(CCNCC2(N)c2ccncn2)OC1=O
Cc1cn(Cc2ccc(NC(=O)N3CCOCC3)c(Cl)c2)nn1
Cc1ccc(N(C(C)C)S(=O)(=O)c2ccc(N)c(N)c2)cc1
CC1(C)Oc2c(C#N)cnc(N3CCNC(N)(c4cccc(Cl)c4)C3)c2NC1=O
CC(=O)N1CCN(c2ccc(N)c(N)c2)CC1
CCOCC1CCN1c1cccc2c(C=O)c3ccccc3nc12
Cc1cc(Oc2ccc(F)c(C3CNCC(N)(c4ccc(F)cc4)C3)c2)c(C(=O)N2CCN(C)CC2)o1
CC1C(=O)c2ccccc2N1C(=O)COC(C)(C)Oc1ccccc1O
CCCCC(O)Nc1c(C=O)ccc(O)c1OC(C)(O)CNC(=O)C(C(C)C)N(C)C
CCC1=C(C=O)C(c2cc(Cl)c(Cl)cc2OC(=O)CNc2ccccc2OC)NC(=O)N1
CCOc1cc(Oc2ccc(C3NC(C)=C(C=O)C=C3C#N)cc2)cc(O)c1OCC
CCc1cc(C(C)(C)C)c(-n2ccc3c(=O)ccccc32)s1
COc1c(C=O)cc2c(c1NCCN1CCOCC1)C(=O)c1ccccc1-2
CN(CC(C=O)Nc1ccc(CC(N)C=O)cc1)C(=O)CNCC(=O)O
Nc1scc(C2CC2)c1C=O
CCOc1[nH]c2cc(I)ccc2c(=O)c1C(=O)C=O
CCc1c[nH]c(NC(=O)N(CCN2CCN(C)CC2)C2CCCC(N)(Cc3ccc(Cl)cc3)N2)n1
COc1ccc(-c2nnnn2-c2ccc(CCCC(N)=O)cc2)cc1NCC1CCNCC1
CNCC1CCN(c2cc(C(C)(C)C)c(F)cc3[nH]nc2-3)C1
COc1ccc(C(=O)COC2C(N)CC(N=C(N)N)CC2N)cc1
Cc1ccc(S(=O)(=O)N(c2nc(N)c3c(Cl)c(C)cnc3n2)C2COCCCO2)cc1
Cc1ccc2[nH]c(-c3ccc(C(C)C=CC(=O)O)cc3)nc2c1
CCC(C)N(CCC1CCCCC1C#N)S(=O)(=O)c1cc(OC)ccc1OC
N=C1NCC(N)(CCc2ccccc2)CN1
COc1ccc(C=C2Nc3ccccc3C2=O)c(OCNc2ncc(C(N)=O)cn2)c1
CC1CCCC2(C)C1CCC13CC(=CC(=O)OC4CC4C#N)C(C)(CCC12)C3
CCCCC(=O)NC(CC)c1ccc2c(c1)OCO2
O=Cc1ccc(F)c(C(=O)O)c1
COc1ccc(NC(=O)N2CCCCCC2NS(=O)(=O)c2cc3ncccc3cc2Cl)cc1
CC(C)CCc1onc(C(C)(C)Oc2nc(N)sc2S)c1Oc1ccc(CC=O)cc1
CCC(NC(=O)OC(C)(C)C)C(NC(C(=O)NC(C)(O)CCc1cccc(Nc2cc(C)cc(Nc3ncccc3C=O)c2CC=O)c1)C(C)C)C(C=O)NC(=N)N
COc1ccc2c(c1)S(=O)NCCS2
C=C(c1ccc(OC)cc1)c1c(C)ccc(C=Cc2cc(OC)c(OC)c(OC)c2)c1O
CCc1ccc(CN2CCN(c3ccc(CC)cc3)CC2)cc1
O=C1OCc2c1cc(O)c(O)c2F
COc1c(Nc2c(C)cccc2C(F)(F)F)cc(CC=O)c(N2CCCC2=O)c1OC
CC(=O)C1=CCN(Cc2ccc(Br)cc2)CC1
CS(=O)(=O)c1ccc(C(N)=O)cc1
CCCC(NC(C)(C)NC(CC)(CC)NC(C)(C)Nc1cc(O)cc(C)c1O)C(C)NC(C)(C)NC(C)CCCCCN
Cc1ccc2c(c1)C(N1C(=O)COCC1C(C)C)CC(C)(C)O2
Cc1cc(Nc2ccc(-c3cc(C(F)(F)F)c(=O)n(CC=O)n3)c(Cl)c2)c(C)cc1F
COc1ccc(CNc2cc3ccc(N4CCCCC4)nc3n2CC=O)cc1
O=C1OC(c2ccc(Br)cc2O)=C(c2ccccc2)C1(Cl)c1ccccc1
CCc1cc(N2CCCCC2N(C)C)c(NC(CC=O)c2ccc(O)c(OC)c2)s1
COc1c(C=O)cccc1Oc1cccc2c1C(c1ccccc1)N1CCN(c3ccc(C(C)=O)cc3)C1=N2
CCOC(=O)CN1C(=O)c2nc1c1nc(N)cc-1cc2-c1cccc(F)c1
CCC(CC)(OC)C(=O)n1c(Cc2ccccc2)c(O)[nH]c1=O
CC(NC(CN(C)C(C=O)CS)C(C)CC=O)C(=O)O
Cc1c(C=O)nn(-c2ccc(S(C)(=O)=O)cc2)c1Nc1ccc2ccccc2c1
O=[N+]([O-])c1ccc2[nH]c(Cc3ncccc3Cl)cc2c1
CC(C)n1c(-c2ccc(Cl)cc2)cc2cc(C(=O)O)c(NS(=O)(=O)c3ccc(F)cc3)cc21
N#Cc1cccc(C=C2SC(=S)N(c3ccc(CCC(=O)O)cc3)C2=O)c1
CCOC(=O)c1cc(C)sc1NC(C=O)CS(=O)(=O)c1ccccc1
O=C1CC(=O)N2C(N1)c1ccccc1OC2c1ccccc1
CCCCCc1cc(F)c(NC(=O)Nc2cc(Cl)cc(Cl)c2)c(NS(C)(=O)=O)c1
O=CC(CCCCC(=O)NNCCc1ccccc1)Nc1nccc(O)n1
COc1cc(Nc2ccc(S(=O)(=O)Nc3cc(C)on3)cc2)c2cc(C=O)sc2c1
CCC(C)COP(=O)(NC(C)(C)C=O)Oc1ccc(OC(CC)CC)cc1
CCCc1ccc(O)cc1O
Cc1cc(C)n(C2CCCN(c3nc(C(=O)Nc4ccc(F)cc4)ccc3C=O)C2)n1
CC1(C)COC(c2ccc3c(Nc4ccccc4)ncnn23)C1
COc1cccc(-c2nnc(Nc3ncccc3C=O)s2)c1
O=C1CN(C(=S)Nc2cccc(C(F)(F)F)c2)CC2CCCN12
CC(C)CC(N)C(=O)O
CCc1ccc(-c2cc(N(C)c3c(C=O)cc(O)cc3C(=O)O)cc(O)c2-c2nn[nH]n2)cc1
CNc1cnn(-c2ccccc2C)c1C(N)c1cc(-c2cccc(OC)c2)on1
CCOC(=O)N1CCN(C(=O)c2ccc(-c3ccc(-c4cccc(C)c4)c(C)c3)c(N3CCN(c4ccc(N5CCOCC5)nc4)C3=O)c2)CC1
O=Cc1c(N2CCCC2)c(Nc2ccc3c(c2)OCO3)coc1=Nc1ccccc1
COc1cccc(NS(=O)(=O)c2cc(N)c3c(c2)CNCC3)c1C
CC(C)(O)CCCn1c2ccccc2c2cc(Nc3nc(-c4ccccc4)nc4ccccc34)ccc21
CCOc1cccc(N2C(=O)N(c3ccc(C#N)cc3C(=O)NN=Cc3ccccc3)C(=O)CC2C)c1
Cc1cc2cccc(NCCN(C)C)c2cc1C(=O)c1c(C)cc(O)c(C)c1O
CC(=O)Nc1cc(CC=O)c(Nc2cc(CC=O)c(Nc3c(O)ccc(CCC=O)c3N3CCCC3C(=O)Nc3ccc(CCC(=O)O)cc3)cc2O)cc1O
COCCN1C(=O)CC(=Cc2[nH]c3ccc(Cl)cc3c2C)C1=O
CC(=O)N1CCCC(C)C1c1ncccn1
CC(O)(C(=O)c1cc(CC=C2SC(=S)NC2=O)ccc1O)c1ccccc1
Cn1c(C(N)C(=O)N2CCCC2C#N)c(N)c(=O)n1-c1ccccc1
Fc1ccc2c(C(c3ccc(Br)cc3)n3ccnc3)ccnc2c1F
CCN(CC)C(C)(C)Oc1ccc(CCCC(=O)O)cc1Nc1ccc(Cl)cc1-c1ccccc1
COc1ccc(N2CCCC2c2c(C)ccc(OC)c2OC)c(C)c1
CC(=O)NC(=O)NC(CCCC(C)C(C)=Cc1ccccc1)c1csc(C)c1
Nc1ccc(C(=O)c2cnc(Nc3ccc(N)c(N)c3)s2)cc1
OC(c1ccc(I)cc1)C(c1ccccc1)c1noc2ccc(Br)cc12
CC=CCOc1ccc(-c2oc3cc(OC(C=O)CC(=O)Nc4ccc(F)cc4)cc(O)c3c(=O)c2C)cc1OC
Nc1cccc(-c2ncc(N)nc2C2CC2)n1
CC(NCC1C2CC3CC(C2)CN1C3)C(=O)N1CC23CC=CCCC2(Oc2ccccc23)C1=O
CCN(C(=O)CNC12CC3CC(CC(C3)C1)C2)C(O)C=O
O=C1c2cc(C(F)(F)F)c(Oc3nnnn3-c3cccc(Cl)c3)cc2C(c2ccc(Cl)cc2)N1O
Cc1cc(Nc2ccc(F)c(CN3CCN(c4ccccc4)CC3)n2)ncc1S(N)(=O)=O
CC1=NN=C(N)C2=NN(c3ccccc3)C(c3ccccc3)C12
COc1ccccc1C=CC(=O)c1ccccc1
Nc1ccc(C(=O)O)cc1S(=O)(=O)Nc1c(C=O)cccc1[N+](=O)[O-]
CC(=O)c1cccc(C2(S)OC(O)C(O)C(O)C2O)c1O
COc1ccc(OC)c(NC(=O)CNC(=O)N2CCC(O)C2)c1
Cc1nn2c(C(C)NC(=O)OC(C)(C)C)c(C)[nH]c2c1-c1ccc(-c2ccc(CCC(C)(C)O)cc2)cc1
CN1C(=O)C(F)(c2cnn(C)c2)C(=O)N1c1ccn(N)c1
COc1cc(C=O)cc(OC)c1OCNCCN1CCCCC1CNc1nnc(Cc2ccccc2)s1
CC(C)CS(=O)(=O)N1CCN(c2ccc(Nc3ccccc3N3C(=O)CCC3CC(=O)O)cc2)CC1
Cc1ccc(F)c(N2C(=O)C(=O)N(C(C)(C)Oc3ccc(F)cc3)C2=O)c1
CC(N)(C=O)Cc1ccc(N2CCN(c3ccc(O)cc3)CC2)cc1
O=CCC(C(=O)Nc1ccccc1Cl)N1CCN(C2CCC2)CC1
COc1ccc(NC(CC=O)S(=O)(=O)c2cc(=O)oc3ccc(C)cc23)cc1Cl
Oc1cc(Cl)cc(Cl)c1O
COc1ccc(N(N=C2C=CC(NCC=C(C)C)=CC2=O)C(C)C)cc1[N+](=O)[O-]
CC(C)=C(C(=O)OC(C)(C)C)N(C)c1c(C)cccc1C
CCc1ccc(Nc2cccc(C(NC(=O)C(C)(NC(C)(C)C)Oc3ccc(C)cc3)P(=O)(O)CC=O)c2)cc1
NC(Oc1ccc(N2CCNCC2)cc1)c1ccncc1
CCC1(O)C=C(C)C2(C(O)(CNC)CC(C)N(C)C)CC1C(C)(C)OC2(OCCO)c1ccc(O)cc1
Cc1c(=O)oc(-c2ccccc2)c2ccc(Nc3cccc(C=O)c3Br)cc12
O=CCCCC(Nc1ccc(CCC(=O)O)cc1)(c1ccccc1)c1ccccc1
CC(=O)Oc1ccccc1C1=C(C2CCNCC2)C(=O)C(c2ccccc2)C(=O)C1
Nc1nc(-c2ccc(-c3c(C(=O)O)cnc4ccc(C5CCC(O)(c6cccc(C(F)(F)F)c6Cl)CC5)cc34)c(O)c2)cs1
O=C(O)CC1(OC2CCCC(c3cccnc3[N+](=O)[O-])C2)CCC(c2ccccc2)C1
CC(=O)NC(C)(C)Oc1ccc2ncccc2c1
OCC1(Cl)CC(=NO)Oc2ccc(CCc3ccc(C4OCC(O)C(O)C4O)cc3)cc21
CCN(CC)C(=O)C1Cc2cccc(N3CCCCC3)c2O1
Nc1ccc(C2=NOC3(CCN(c4cc(F)c5c(c4C=O)OCc4c(C=O)cnn4-5)CC3)C2)cc1
COc1ccc2[nH]c3c(c2c1)CC1CC1CC3c1ccc(OC)c(OC)c1
Cc1cc(=O)nc(NN=Cc2cccnc2)[nH]1
COc1ccc(Cl)cc1NC1=NC(=S)N(N)C1(C)C
Nc1cc2[nH]nc(-c3cc(Cl)c(O)c(OC(N)(C=O)C(c4ccc(Cl)cc4)C(F)(F)F)c3)c2cn1
CCC(NC(=O)C1CCCCC(=O)N1C(CC(C)(C)C)C(=O)OC)(SC(C)CCNC(=O)Oc1ccc(C)cc1)C(=O)O
CN(c1cc(CC(=O)O)ccc1Cl)c1cn2cnc(C(F)(F)F)c2cc1C=O
O=c1ccn(C2OC(C(O)(OCC3(O)COC(n4cc(CCCO)c(=O)[nH]c4=O)C3)P(=O)(O)OP(=O)(O)OP(=O)(O)O)C(O)C2O)c(=O)[nH]1
CCc1ccc(N(C(=O)CNc2cc(C)ccc2F)S(=O)(=O)c2ccc3[nH]c4c(c3c2)CCCC4)cc1
C=C1C(C2CC2)C(=O)OC2CC(C)C3CC(=O)C(C)=CCC3C12
CC(C)Nc1cccc(C2CC(c3ccccc3O)=NN2c2cccc(C(=O)O)c2)c1[N+](=O)[O-]
Cc1cc(C=O)c(N2CC(C)N(S(=O)(=O)c3ccc([N+](=O)[O-])cc3)CC2C)cc1C
CCN(C(=O)CNc1cccc(C(F)(F)F)c1)C(=O)CN1CNC(=O)C(c2cccs2)C1=O
Nc1c2c(nc3ccc(CS(=O)(=O)c4ccc(Oc5ccccc5)cc4)cc13)CCCC2
OC(Cc1ccccc1Nc1nc2ccccc2n1Cc1ccccc1)c1ccccc1
Nc1ncnc2c1nc(C(=O)Nc1cccc(F)c1)n2C1OCC(O)C1O
O=c1[nH]c(=O)n(C2COCC(O)C2F)cc1-c1ccc(Oc2cc(F)ccc2F)cc1F
NC1(C(F)(F)F)CCC(NC(=O)c2cc(-c3ccc(Cl)cc3)nc3ccccc23)N1
C#Cc1cc(Br)c(OCCN2CCOCC2)c(Br)c1
Cc1csc(NC(=O)Nc2cc(Br)cs2)n1
Cc1cc(C(F)(F)F)c(N2C(=NCC(O)CNc3ccc(F)cc3)N(c3cccc(Cl)c3C)c3sc(C=O)cc3S2(=O)=O)c(C(F)(F)F)c1
CNc1c(N2CCNCC2Cn2c(-c3nn4ccc(C)cc4c3C=O)cc(Br)c2Br)sc(C=O)c1C
CCN(CCNC)c1cc(N2CCn3cccc3C2=O)ccc1[N+](=O)[O-]
O=C1c2ccc(C(F)(F)F)cc2NC(c2ccc(N3CCOCC3)cc2)C1c1ccc(O)cc1
COc1ccc(-c2ccc(C)s2)c(N)c1
CN(C)c1ccc(Oc2cccc(C(=O)c3c(O)ccc4c(-c5ccc([N+](=O)[O-])cc5)cc(=O)oc34)c2)cc1
CC(CNC(=O)Nc1cc2c(c(-c3ccc(F)cc3)c1)OC1(CCC1)O2)CC(=O)NC1CCC1
Cc1ccc(S(=O)(=O)C(N)C(=O)Sc2nnc(-c3ccccc3)o2)cc1N
COC(=O)C12SC(C)(C)CN1C(=O)C2Nc1ccccc1CC(C=O)Nc1ccc(C)cc1
COc1ccc(C2=NCC(=O)N(CC=O)c3ccccc32)c(N(C(=O)Nc2c(C)ccc(Cl)c2Cl)c2cc(-c3cccc(Br)c3)oc2C)c1
Cc1ccc([SH]2C(S)=NN=C2Nc2ccc3c(CCC=O)c(C)[nH]c3c2)cc1
O=C(O)c1cc(N2CCCC2)c(C(F)(F)F)cc1C(=O)Nc1ccc(C2CCCCC2)cc1
COC(=O)c1c(N)cccc1-n1c(C=O)c(S(=O)(=O)c2cccc(OC)c2)c2c(OC)c(C=O)ccc21
Nc1cccc2c1C(=O)NC2=O
O=Cc1ccc(N2CCN(C3CNc4ccccc4C3=O)CC2)cc1
CC=C1CC(C)(C)OC2(CC)c3c(c4c(c5c3OC(=O)C5C)C(CC)C(OCO)CC4O)OC12
COc1cccc(-c2c(-c3ccco3)ccc(N)c2C#N)c1
COc1ccc(S(N)(=O)=O)cc1C(C)Nc1ccc(Cl)c(-c2cc(NC(C)=O)ccc2C=O)c1Cl
Cc1ccc(OCc2ccc(C(O)(CN)c3nccc4cc(O)cnc34)o2)cc1
O=C(NN=Cc1ccns1)c1cccs1
CC(NC(=O)C1CN2C(=O)CCCC(N)C2O1)C(=O)O
CN1C(=O)CN=C1SC(=O)CNc1cccc2ccccc12
COC(C)(C)N1CCCC(COC(=O)c2cc(-c3cc(=O)c4c(O)cc(O)cc4o3)ccc2O)C1
CC1CCCCC1C(O)C(C)(N)OC1=CC=C2C(=CC(C#N)=C2N)C1=O
Fc1ccccc1C1N=CN(c2ccccc2)c2[nH]nc(-c3ccccc3N3CCNCC3)c21
CC(C)N1C(=O)c2ccccc2Cc2ccccc21
CC(CCOc1c(C(F)(F)F)ccc2c1c(C1CC1)cc(=O)n2C)C(=O)NC(CC=O)C(F)(F)F
CC(C)(C)OC(=O)NC(CCC(O)C=O)CNC1c2ccccc2CC1O
CC(=O)OCC1CCCC2(C#N)C1CCC1C2CCC2(C(=O)OC(C)=O)C(c3ccoc3)CCC12O
Cc1cc(C)cc(OCCNC(C)(C)Oc2ccc(O)cc2C)c1
Cc1cc2c(cc1C)[N+](C)(C)C(C)(C)C2C
Cc1ccc(NS(=O)(=O)C2CC2)cc1-c1ccc(-n2cc(C(C)(O)CNC(C)C(C)(C)N)cc2C=O)cc1
C=CCc1cc(=O)oc2cc(COC3(CO)C(O)COCC3O)cc(O)c12
CC(C)=C(C)CCc1ccc(Nc2cc(Nc3cccc(N)c3)ncn2)cc1C(F)(F)F
Cc1c(N2CCOCC2)c(C)n2c1C(c1ccc(F)cc1)C(C=O)=C2c1ccc(C(=O)O)o1
COc1ccc(-c2cc(C(=O)C(O)CN3CCN(C4CCCC(C(=O)Nc5ccc(C(=O)O)c(O)c5)CC4)CC3)cc(-c3cc(O)c(O)cc3O)n2)cc1
CCC(C)c1ccc(C2CN(c3nc(N)c(C=O)c(Nc4ccc(C)c(C)c4)n3)C(=O)N2)cc1
O=C(CCN1CCOCC1)N1CCCCC1
CCOc1cc(-n2nc(C)nc2C)ccc1Nc1cc(-c2ccn(-c3ccccn3)n2)ccn1
Nc1nccc(-n2c(-c3ccc(Cl)c(Cl)c3)nc3ccccc32)n1
O=c1cc(Cl)sc2cc(Br)cn12
Cc1cc(Nc2c(F)ccc(-c3noc(CC=O)n3)c2F)c(Br)s1
Cc1cccc(-c2cn(C)nc2C=Cc2cccc(C#N)n2)n1
CNC(=O)CNC(=O)c1c(Nc2cc(Oc3ccc(OC)cc3)ncc2C(F)(F)F)cc(N2CCOCC2)cc1OC
CC(Cn1cccn1)n1ccc2c(N)nc(-c3cccc(N)c3)nc21
CN1CCC(c2ccccc2[N+](=O)[O-])CC1
CC1(NC(=O)Nc2ccccc2)CCCN(S(=O)(=O)c2ccccc2[N+](=O)[O-])C1
CC(C)CC(CC(O)c1nc2ccccc2n1Cc1ccccc1)C(=O)O
Cc1c(C(=O)O)sc(N2CCCC2)c1C(=O)O
CN(C)c1ccc(C(=O)Cc2cccc(N)c2C(N)(N)C2=CC=C(O)C(O)(O)C2=O)cc1
CCC(C(=O)O)n1c(=O)c2ccc(C#CC3(O)CCN(C)CC3)cc2n1C
CCCC(NC(=O)N1CCN(c2ccccc2Cl)CC1)n1ccc(=O)c2ccccc21
COc1ccc(NC(=O)CSc2ccc3nnc(-c4ccccc4)n3n2)cc1
C=C(C(N)C=O)N1C(=O)Cc2cc(OC)ccc21
CN(C)C(=N)Nc1ccc(CCCCn2cnc3c(=O)nc(N)[nH]c32)cc1
COc1ccc(-c2noc(C)c2N(C(CO)CO)C(CCCC=O)C(=O)NO)c(OC)c1
Fc1ccc(Cn2nc(-c3ccc4c(c3)OCO4)c3c(N4CCNCC4)ncnc32)cc1
CCCCCCCCCCCCCc1ccc(C2C=C(CO)C(C(=O)O)CC(C)C2)cc1
COc1ccc2ncc(Nc3ccc(Oc4ccc(S(=O)(=O)N5CCN(C)CC5)cc4)cn3)cc2c1
Cc1cc2c3cc1N(C(=O)C1C(=O)OC4=C(C1C)C1(C)C(=O)CCC(C)(C)C1C(=O)C4(C)C)C(=O)C=C2C(=O)N3
CON=C(C)CC1=CC2CC3(C(=O)Nc4c(C=O)cccc4N(C)CC(F)(F)F)C(=O)CC13O2
N=C1CC(=O)C2C3CC(C=C3c3[nH]c(=NNC=O)sc3Cl)C12
Cc1ccc(C(F)(F)F)c(N2CCOc3ncc(C)c(NC(=O)c4ccc(C#N)cc4)c32)c1
Cc1ccc(N2CCC(c3cc(-c4ccccc4)nc4ccccc34)N(C)CC2)nn1
CCc1cc(C#N)c(N2CCCCC2)c(C)c1-c1cccc(-c2cc(C)nn2CC)c1
Cc1ccc(Nc2nc(N)c3c(cc(-c4ccccc4C)c(=O)n3C)n2)cc1
CCC(N)(O)C1CNC(=O)c2cc(-c3cc(N)c(CNC)cc3C(=O)NC(=O)Nc3ccc(F)cc3)cnc2OC1
CCC(C)Oc1ccc(CC(O)(C=O)n2c(=O)[nH]c3ccc(O)cc32)cc1
Cc1ccc(N(C2CCC(C(=O)N3CCOCC3)N2)S(=O)(=O)C(C)C)cc1
Cc1cc(CCNC(=S)NC(C)(C)C)cc(-c2onc(C=O)c2C)c1
COc1ccc(-c2oc(C=O)cc2Oc2ccc(C3CCC4(Oc5ccccc5C4=O)c4ccccc43)cc2)cc1
CC=CC(=O)OCCNc1ncc(-c2ccc(S(C)=O)cc2)nc1C(=O)OC
Cc1cccnc1N(c1cc([N+](=O)[O-])ccc1C(N)=O)C(C(=O)O)C(=O)O
Cc1nn(Cc2ccccc2)c(=O)c2c1-c1cc(-c3nnn[nH]3)ccc1CC2
CC(C)(OC(=O)c1cc(O)c2c(=O)cc(-c3cccc(O)c3)oc2c1)N1CCCC1
CCC(Nc1sc2c(c1C(N)=O)CCC2)(SC)C(=O)O
CCCCn1c2c(c(=O)c3c(N4CCN(c5cccc(OC)c5)CC4)cc(C)cc31)C(=O)c1ccccc1-2
Oc1ccc(C(O)C(O)Cc2ccc(O)c(N3CCOCC3)n2)cc1
CN(C)c1ccc(C(=O)Nc2ccc(S(=O)(=O)N3CCCCC3C(=O)NC(C)(C)C)cc2)cc1
Cc1ccc(C2CNC(=O)C3CCCN3C(=O)CNC(=O)CNC(=O)C(C)NC(=O)C(CC3CCCCCC3)C(C(C)(C)O)Oc3ccccc32)cc1
CCCC(C(=O)OC)N(C)CC(C)(CCC)Oc1cccc(C#Cc2cccs2)c1
CCC(O)(C(=O)CC(C)N1CCCCC1)C1CCCCC1
COC(C)C=CC=C(C)C
Cc1nnc(NC2CCC(c3cccc(F)c3)CC2)s1
CCC(CC)N(C)C(C)(C)NCC1(N)CN(c2ccc3c(=O)c4c5c(c6ccccc6c4[nH]c3c2)CC[n+]2c-5c(C)c[n+](C)c2N)CCN1C
CC1CC1(C)CC(=O)Nc1ccc2c(c1)OCCOCCOCCOCCO2
CC(CCN(c1ccccn1)C(C=O)CC(=O)N1CCCC1C(=O)O)Nc1cc(CCC=O)ccc1Br
N#Cc1nc(N2CCOCC2)cc(N2CC3CC(N)(C4CC4)NCC32)n1
CCN=C(NOCC(=O)O)c1cccc(Nc2ccccc2)c1
CCOc1cccc(N)c1N
CCCCCCCCC(C=O)CN(O)C(=O)C(NC)N(O)C=O
c1ccc2cc(-c3cnnn3-c3ccncc3)ccc2c1
Nc1cc(F)cc(Oc2ccc(S(=O)(=O)Nc3cc(N)cc(F)c3C3CCCC3)cc2)c1
Cc1ccc2c(O)c(C=O)oc2c1NC(C)(C)Sc1c[nH]c2ccccc2c1=O
Cc1ccc(-c2ccc(C=NNC(=O)C(C)(S)c3ccccc3)c(S)c2)cc1
C[N+](C)(c1cc(O)c(=O)[nH]c1-c1cc2ccc(O)cc2[nH]1)C1CCCC(CNC(CCCCC(C=O)NC2C3CNCC32)CCC(=O)C=O)C1
O=Cc1cccc(OC(=O)CNc2cc(S(=O)(=O)N3CCOCC3)ccc2[N+](=O)[O-])c1O
C[N+]1(CCOCC(S)C(O)P(=O)(O)O)CCCCC1
O=C(Nc1nccs1)OCCN1CCN(S(=O)(=O)c2ccccc2)CC1
O=CCCC(NC1CC2c3ccccc3C1c1ccccc12)C(=O)O
COc1c2c(c(OC)c(O)c1C(=O)O)C(c1cccc(Oc3cccc([N+](=O)[O-])c3)c1)NCC2
CC(c1cccc(-c2ccc(C=O)cc2)c1)N1CCN(c2ccccc2)CC1
CC(C)OC(=O)C1CC(c2onc3c2CCC(=O)N3)CC(N)(C(=O)Oc2c(Cl)ccc(C=O)c2F)N1
C=C1C2C(O)CC(C)(CCC3=C(C)C(=O)CC32)C1C
CCCCCCc1ccc(Cc2nc3cc(OC)ccc3n(CC(C)(C)n3ncc4cc(N)ccc43)c2=O)cc1
CCCc1cc(Sc2cn(CC(=O)O)c3ccc(F)cc23)c2c(c1)C(N)C(O)CC2
COc1ccc2c(c1)C1CCC3C(CCC3C3OCCC(Cl)C3OC)C1C2
CC(=O)NC(C(=O)NCCC(C)NCCCC(=O)NC(C(O)C=O)C(NC(=O)Oc1ccc(C)cc1)c1ccccc1)C(C)C
CCc1ccc(S(=O)(=O)CNC(C=O)(Cc2ccc(F)cc2F)CN2CCCC2C(=O)O)cc1
CCc1cnc2n(c1=O)C(CCNc1cccc(Oc3ccccc3)c1)CN2C(CC)CC
COc1cc(NC2CCCCN2S(=O)(=O)c2ccc3cc(Cl)ccc3n2)c2[nH]c(C=O)cc2c1
O=c1cc(N2CCNC(S)(c3ccc(F)cc3)C2)ccc2nc(S)nn12
CCC(CC)=C(C)C=CC(=O)Nc1ccc(N)c2c1C(=O)c1cccc(O)c1C2=O
COc1cc2c(cc1O)C(=O)c1cc(NC(C)(C)N3CCN(c4ccccc4F)CC3)ccc1C2=O
CCCC(CC)OC(=O)N(C)C(C=O)CC(=O)O
CCCC(CC)(NS(=O)(=O)c1ccc(C)cc1)N1CCN(c2ccc(OC)cc2)CC1
Cc1cccc(C)c1
CC(NCC1CCCO1)C(=O)Oc1ccc(NC(CC=O)C2SC(=O)NC2=O)cc1
COC(=O)C(C)(C1CCCCC1)N(C)C(C=O)CC(=O)O
Cc1noc(C)c1CC(=O)N1CCc2cccc(N3CC4CNCC4C3)c2C1
CC(C)(C(=O)O)n1cc(Nc2ccc(S(N)(=O)=O)cc2)cn1
COC(=O)NCCN1CC(=O)C2=C(c3ccc(OC)cc3N(C)c3ccccc32)C1c1ccc(F)cc1
Cc1ccc(OC(=O)NC(C)(C)CC(=O)CC(CCCCC=O)NC(=O)CNC(=O)C(C)N(C)C2c3ccccc3CC2O)cc1
CC(=NNc1ccnc(C=O)c1Nc1ccccc1[N+](=O)[O-])c1ccco1
Cc1ccc(S(=O)(=O)N(C)C(=O)n2c(C(F)(F)F)nc3cc(N)ccc32)cc1
CC1CNCC(N)(Cc2cccc(Cl)c2)C1
Cc1c(Cl)cccc1N(CCC1C(O)CC(C)OC1n1cnc2c(Cl)ncnc21)C(N)=S
O=CC(CNc1ccccn1)N1CCN(c2cccc(Cl)c2O)CC1
CC(C)(C)C(C(=O)O)N1CCC2(CCNC2=O)CC1(N)Cc1ccccc1
COCN=C(CC#Cc1ccccc1Cl)Nc1ccccc1
CCCc1cccc(Nc2cc(OC)c(C3=CC(N)=C3C(N)C=O)cc2OC)c1
O=C1OC(=Cc2c(O)ccc3ccccc23)c2ccccc21
O=C1CSC(Nc2ccc(Cl)cc2Cl)=N1
COc1ccc2c(c1)CCCC2C(=O)Nc1cc(C)ccn1
CC(C)C(Cc1noc2c(CCC(O)c3ccc(Br)cc3)c(O)ccc12)Oc1cc(C=O)sc1Br
O=CCC(NCC1CC1)NS(=O)(=O)c1cc(O)c(OC(F)(F)F)cc1F
Cc1ccc(N2CCN(C(=O)NC(C)CCN3CCOCC3)CC2)c(C)c1
CCC(CCCCCCCCCC=O)Oc1cc(Oc2cccc(C)c2C=O)cc(-c2cc(=O)oc3c4c(ccc23)OC(C)(C)CC4=O)c1
Cc1ccc(Cl)c(OCC2(N(C)C)CCCCC2)c1[N+](=O)[O-]
c1ccc2c(c1)CC(SC1=NCCN1)C2
O=c1[nH]c2ccccc2n(S(=O)(=O)c2ccc(Cl)cc2)c1=O
O=C(NO)c1cc(F)c(N2CC3CC2CN3CC(=O)N2CCC(c3ccccc3)C2)cc1F
COc1c(N)cccc1N1CCNCC1
COc1ccc2c(-c3ccc(NC(=O)NC(=O)C4CC(C)N4S(=O)(=O)c4ccc5oc(=O)[nH]c5c4)cc3)ccnc2c1OC
Cc1sc(NC(=O)CC(C)C)nc1-c1cccs1
NC1CCCc2c(O)c(O)c(NCC(CC=O)C3CCCC3)c(O)c21
CN(c1ccc(O)c(N)c1Nc1ccc(C(=O)Nc2ccccc2)cc1)S(C)(=O)=O
O=Cc1cnc(-c2ccc(NC3(C(F)(F)F)C(=O)NNC3=O)cc2)[nH]1
CCc1c(C)c(OC(C)=O)c(OC(C)=O)c2c1OC(F)(F)O2
CCCC(CCC)(NCCSSC(C)(C)Nc1coc(CC(N)C=O)c1)Nc1ccnc2cc(Cl)ccc12
Cc1noc2c1CCOC2N(C)c1cc(C=O)ncc1-c1cccc2nonc12
CCCCCCOc1cccc(CC(=O)O)c1O
CC(C)CCC(O)CC(CC(C)c1cccc(NC(C=O)CC(C)(C)NC(=O)C2CCC(C=O)N2)c1)C(=O)NC(=O)O
O=Cc1ccc(-n2c(-c3ccc(Cl)cc3Cl)n[nH]c2=S)c(Nc2ccccc2)c1
Cc1cc(C)c(OC(C)C)c(N2C(=O)C(c3ccc(S(C)(=O)=O)cc3)Sc3ccccc32)c1
CC1CCC2C(Nc3ccc4ccccc4c3)Cc3nc4ccccc4cc3C2N1
O=[SH]1=Cc2cc(C(F)(F)F)cc(NS(=O)(=O)c3ccc(Cl)cc3)c2SC1=S
CCn1cnnc1NC(CC(=O)O)CC(=O)O
CCC1=C(C(=O)OC)C(OC(C)(C)Oc2ccccc2)(c2ccc(O)cc2)NC(=O)N1
N#Cc1ccc(-c2cccc(Nc3cc(C=O)ccc3-c3ccccc3)c2)cc1
Cc1cc(C)c(-c2c(C(F)(F)F)cnn2S(=O)(=O)c2ccc(C=Cc3ccc(Cl)cc3)cc2)c(C)c1
CCOc1c(C)cccc1NCC1CCC(CNC2=NS(=O)(=O)c3ccccc32)O1
CCC(C)NC(C)CCNCc1[nH]c2cc(-c3ccccc3)nn2c(=O)c1CC=O
Cc1ccc(Nc2c(C=O)ccc3c2C(=O)NC3(N)c2cccs2)s1
Cc1cccc(C(C)(O)C=O)c1
COc1ccc(N(c2ccc(CC=O)cc2NC2CCCCO2)S(=O)(=O)c2c(C)ncn2C)cc1
CC1=CC2C3OC(C)C=C3C(C(C)C=Cc3cccc4ccccc34)C(C)(C)CCC2(C)CC1=O
CCCn1cc2n1-c1ccc(O)cc1N(c1cc(NC)ccc1Cl)S(=O)(=O)C(O)(N1CCCCC1)CCC2
Cc1nc2c(-c3ccccc3C(C)(C)C)c(-c3ccc(C(N)=O)cc3)ccc2[nH]1
COc1c(F)cc(C(N)c2cc(N3CCCC3)c(-c3nnc4n3CCN4)o2)cc1F
CCCCC(=CC=C1C2CCC1(C(C)(C)[N+](C)(C)C)CC2)C(=O)O
CCc1ccc(C2(c3ccc(C)cc3)CCCCN2C(=O)C2CCCC(=O)N2CC)cc1
O=C(C=Cc1cccnc1)NC1CCC(O)CC1
CC(C)c1nccc2c1C(=O)OC1(CCCC1)C2c1ccccc1
Cc1ccccc1NC(=S)N1CCN(S(=O)(=O)c2ccccc2)CC1
COc1c(NC(=O)C(Nc2cc(I)cc(CCC=O)c2)C(C)C)c(C(C)C)cc2sc(C(C)C)cc12
Cc1cccc(O)c1OCC(CO)C1COC(n2cnc3c(c(C(F)(F)F)nn3-c3cc(O)c(Cl)c(Cl)c3)c2=O)C(O)C1O
Cc1ccccc1OCCOCCOc1ccc(C(=O)O)cc1
O=c1c2ccccc2c(=O)n(CC#CCO)c2ccccc12
CCCc1ccc(Cl)c(Nc2c(OC)c(OC)cc3c2[nH]c2c(C)nc(C)nc23)c1
O=C1c2ccccc2N2C3=CC=[N+](CCC3)C(c3cn(-c4ccccc4)c4ccccc34)C(c3ccc(F)cc3)C12
CCN1CC=C(N2C(=O)NC(=O)C2(c2ccc(O)cc2)c2ccc(O)cc2)CC1(N)CCC(CCC=O)NC(=O)C(NC(=O)OC)C(C)(C)C
Nc1nc2c(s1)-c1cc(Br)c(O)cc1C(=O)CC2
NC(=S)N(c1ccc(S(=O)(=O)Nc2cccc3cccnc23)cc1)c1ccc(C=O)o1
CC(CCc1ccc(N)c(C(C)C(=O)O)c1)CNc1ccc2c(C3CC3)cc(C=O)nc2c1
CC(=O)N1CCCN(C(N)(C=O)n2c(NC(C)(C)S(=O)(=O)N3CCCC3)c(F)c(=O)c3nc(-c4ccc(C=O)cc4)ccc32)C1=S
CNC(=O)N1CCN(c2nc(-c3cc([SH](=O)=O)ccc3N)nc3c2[SH](Nc2ncc([SH](=O)=O)cn2)C(N)=N3)CC1
COc1ccc(N(C(=O)CN2CCC(C)CC2)S(=O)(=O)c2c(C)cc(C)nc2C)cc1
Cc1cccc(C)c1Oc1cccc2ncccc12
COc1ccc(CC(=O)OC(=O)CNc2ccc(S(=O)(=O)N3CCCC3)cc2)cc1
CCC(=O)NC1(c2cc(C)cc(C3CCCC3)c2OC)CCNC1
O=C(CN1CCCCC1NC1CCCCC1)Nc1cccc(F)c1
CCCCC(CCCC)(N1C(=O)c2ccc([N+](=O)[O-])cc2C1=O)[N+](C)(C)CCC(C)[N+](C)(C)C
Cc1ccc(OCC2CCC(C)(C)O2)c(-n2c(SC(=O)CNC3CC3)nc3ccccc3c2=O)c1
CCc1oc(CN2CCCCC2c2cc3nnc(C)n3nc2C2CC2)nc1C
Cc1cc2c(c(C)c1O)CCCC2C#Cc1sccc1OC(C)(C)N1CCCC1
CN(C)c1c(Cl)cccc1C=O
O=C1Nc2cc(C(=O)NNCc3ccc(O)cc3)ccc2C1=O
Cc1cc(C)c(S(=O)(=O)N2CCN(S(=O)(=O)c3cccc(Cl)c3)CC2)c(C)c1
C=CC12CCC(C)=CC1C(C)(CCC(C)O)CC1C3CCC(O)C3CCC12
Cc1ccc(NC(=S)Nc2nc(C)cc(C)n2)cc1
CC(OC(=O)CNC1CCCCC1)C(=O)NS(C)(=O)=O
O=Cc1cccn(Cc2ccccc2N(c2ccccc2F)c2cc(F)c3c(c2O)CC(O)(c2ccccc2F)C3)c1=O
CC(C)c1cc(-c2nc3ncnc(N4CCNCC4)c3cc2-c2ccc(F)cc2)ccn1
CC(C)(C)OC(=O)Nc1ncc(C(N)=C2Oc3ccc(CCl)cc3O2)cc1-c1cccs1
Cc1cc(NC(=O)Nc2nccc(C=O)c2Oc2ccc(O)cc2)no1
CN1Cc2cc(S(=O)(=O)c3ccccc3)c3cc(F)ccc3c2C1
Cn1nc(C2CNC(N)(c3ccccc3[N+](=O)[O-])CN2)cc1-c1cccc(Cl)c1
COC(=O)C12CCC3C(C)CCC3(C)C1=CC=C1C(=O)CC12
CC1=CC(=O)C(O)CC12CCCN(S(=O)(=O)c1c[nH]c3ccccc13)C2
CCC(C)CC(=O)NN=Cc1c(NC(=O)C2(N)CCCN(C(=O)N3CCCC3)C2)cccc1S(N)(=O)=O
CC1Cc2c([nH]c3cc(Cl)ccc23)C2(C)CC1C2=O
O=C(NCC1CCCO1)C1(N2CCOCC2)CCCC2(CCNC2)O1
Cc1nn(C)c(C)c1NC(=O)CN1CCN(CCN2CCCCC2)CC1
Cc1ccc(N=c2[nH]c3ccc(C)cc3s2)cc1
COc1cccc(Nc2c3cccnc3nc3c(O)c(O)ccc23)c1
CCCCCCCC(CCC)Oc1ccc(C)cc1[N+](C)(C)C
COc1cccc(C2Oc3[nH]c4c(C)cccc4c(=O)c3C(=O)C2C(=O)N(C)C(C)(C)N2CCOCC2)c1
COC(=O)c1c(F)ccc(N)c1N
CN1CCN(c2nc3ccccc3n3nnnc23)CC1
C#CC1CCc2ccc(Nc3cccc(C)c3F)cc2C1
Cc1cc(C)c(N(c2ccc(NCCNC(=O)CN3CCN(C)CC3)c3c2C(=O)N(CC=O)C(=O)N(CC=O)N=C3c2ccccc2)C(C)(C)Nc2ccnc3ccccc23)c(C)c1
CCOC1=C(C=NNc2ccccc2)c2ccccc2NCC1
NC1(C2CCCO2)CCC(Nc2ccnc(Nc3nc4ccc(-c5cccc(C=O)c5)cc4s3)n2)N1
CSc1ccc(-c2ccc(Nc3nc(Sc4ccc(Cl)cc4)nc4[nH]nnc34)cc2)cc1
CCc1cc[n+](Cc2ccc(CS(=O)(=O)Nc3cccc(Oc4ccccc4)c3)cc2)cc1
Cc1nnsc1C(=O)N1CCN(c2ccc(C(CNC(=O)C=Cc3ccccc3)N3C(=O)CNCc4ccccc43)cn2)CC1
CC(=O)c1ccc(Br)c(Oc2cc(C=O)ccc2F)c1
CCOC(=O)Nc1c(C(N)=O)sc2c1CCC2
c1ccc(Oc2ccc(Nc3ncc4c(n3)-c3cnccc3-4)cc2)cc1
CCN(CC)C1=C(c2nc(C=O)co2)N=C(C)S1(C)c1nnc(-c2ccc(F)cc2)n1CC
CC1=C2C(=O)Oc3c(ccc(C)c3C)C(=O)N2CC1
Cc1nnnn1Cc1ccc(Nc2c(S(=O)(=O)CCC=O)ccc(C3CCNCC3(N)c3ccccc3)c2F)cc1
CCC(CC)(C(C)NC(=O)C=Cc1ccc(Cl)c(Cl)c1)N1CCN(c2cncc(S(=O)(=O)CC)c2)CC1
O=Cc1sc(C(=O)Nc2ccc(Cl)cc2)nc1CNc1ccc2c(c1)OCCO2
CCO
CCOc1cc(-c2nc3ccc(C=O)cc3[nH]2)c(N)cc1N
O=C(O)c1cc(-c2csc(Nc3ccc(-c4ccc(-c5ccccc5)cc4)cc3)n2)cs1
COc1ccc(F)cc1C(=O)Nc1cccc(S(=O)(=O)N2CCCCCC2)c1
CC(C)(O)N1CCN(CC(=O)N2CC3CCC2Oc2c3cc3c(c2O)OCCO3)CC1
CCc1ccc(NCC2Cn3cc(C=O)cc3S(=O)(=O)N2)cc1
Cc1ccc(C#CC(C)C#N)cc1S(N)(=O)=O
COc1ccc(C(=O)C=CC(=NO)C(C)(c2ccc(O)cc2)c2ccc(Oc3ccccc3)cc2)cc1
Cc1nc(N)c2ccc(C)c(N3CCCCC3(N)Cc3ccccn3)c2n1
CC1CC(C(NC2CCc3cc(C=O)sc3C2)(C(=O)O)c2ccccc2)=NN1
Nc1ccc(Cl)c(NC2=CC=S(=O)(N3CCCC3)C=C2)c1
CCc1ccc(Nc2ncc(C(O)(C(F)(F)F)C(F)(F)F)cn2)cc1
COc1ccc(N2CC(c3noc(-c4ccco4)n3)C2)c(C=O)c1
CCN1CCCCC1Cc1cn(C)nc1CN1CCCC1
COc1ccc(-c2noc(CNC(=O)N3CCC(CO)N4CC(c5cccc(N)c5)OC4C3)n2)cc1
CC1(C)COC2Oc3cc(O)c4c(=O)oc(CO)cc4c3C2O1
O=C(C1=NCCN1)c1ccncc1
CCC(C)OC1c2c(sc(NC(Cl)C=O)c2C=O)CCC1CC
Cc1cc(Nc2c(S(=O)(=O)N3CCCC3)c(Cl)cc3c(=O)n(CC=O)c(=O)oc23)no1
CCOc1cc2cnc(N3CCNCC3)nc2cc1N1C(C)=Nc2ccccc2C1c1ccc(Cl)cc1
Nc1c2c(nn1-c1ccc(C=O)cc1)C(c1ccccc1)(N1c3ccccc3Sc3ccccc31)CCC2
Cc1nc(C)c2ncnc(Nc3cc(C#N)ccc3C)c2n1
CCCc1ccc2[nH]c(N(C)C(C)C)cc2c1
O=C(NN=Cc1cncc2ccccc12)c1ccccc1Cl
O=Cc1ccc(F)c(F)c1N1CC=C(c2cnc3ccn(C4CCNCC4)c3c2)CC1
O=CC(=O)c1nnn(Cc2ccc(Cl)cc2Cl)c1Nc1ccccc1Nc1cc(Cl)c(C=O)c(Cl)c1
CC(O)C(=CNc1nnc(-c2ccc(Cl)cc2)s1)c1ccccc1N1CCNCC1
CCc1ccc(-c2nc(CC)c(CSC3=Nc4ccccc4C(CC(=O)O)O3)s2)cc1
CCc1nc(C2CCC(Nc3cc(Cl)c(C)c(Cl)c3)CO2)no1
Cc1cc(NC(=O)N(C)CC2CCCO2)n(-c2ccccc2)n1
CC1CC(c2cc(NS(=O)(=O)c3ccc4c(c3)OCCO4)ncc2F)N(c2cc(C3CCN(C)CC3)ncn2)C1
COc1ccc(Cl)cc1Nc1c(C=O)ccc(C)c1[N+](=O)[O-]
CCOC(=O)N1CCN(c2c(C=O)oc3cc(C(CC)(Cc4ccccc4)[SH]4C(S)=Nc5ccccc54)ccc3c2=O)CC1
Oc1ccc(Cn2cncc2CCc2cccc3cc(O)ccc23)cc1
CCC(CC)(Nc1ccc(Oc2ccc3c(cnn3C)c2OC)c(C(F)(F)F)c1)Nc1cc2[nH]c(C=O)cc2cc1OC
COc1cccc(CC(=O)NN=Cc2ccc(OC)c(Nc3cc(C=O)ccc3S(=O)(=O)O)c2)c1
NC1=NC(c2ccc(N)cc2F)C(N)N(C(N)c2ccccc2)C(=O)N1
COC(C=O)c1ccc(NCc2cc(N3CCOC3=O)cc(F)c2N2CCNCC2N2CCCC2(N)C=O)cc1C=O
Cc1ncn(-c2ccc(-n3cc(C(=O)c4c(F)cccc4F)cc3C)cc2)c1C
CCCC(CCC)(NC1=CC(=O)c2cccnc2C1=O)N1CCN(c2ccc(C)c(C=O)c2)CC1
Cc1nc(-c2ccc(S(=O)(=O)N3CCCCC3CC(N)=O)cc2)sc1-c1nncs1
CCCCN1C(=O)C2C(=O)N(C3CC4CC3C4)C(c3nc(-c4ccccc4O)no3)C(=O)N2C1=O
CCOC(=O)C1=C([SH](=O)=O)[SH](NC(C)(C)N(C)C)c2n[nH]c(-c3ccc(OC)cc3)c21
COc1cc(N(C)C(=CN(C)c2ccc(O)cc2)CCCc2ccccc2)c(O)cc1OCP(=O)(O)O
CC12COC(=O)OC(C)(C1)C(O)C2C(=O)n1c(=O)[nH]c2ccc(N)cc21
COc1cc2c(cc1N)CC1(CC(=O)C3C(c4ccc5c(c4)OCO5)C(=O)OC31)C2
Cc1cc(Nc2nc(-c3c(Cl)cccc3Cl)cs2)c2c(c1)cc(C=O)n2C
Cc1ccc(F)c(N2CCOC(COc3ccc(C4CCN(c5ccc(C=O)cc5)CC4)cc3)C2)c1
Cc1ccc(CNC(=O)Nc2ccc(NC(=O)CC(C=O)Nc3c(C)n[nH]c3C)cc2)cc1C
Cc1ccc(C(=O)n2c(-c3ccc(N)c(F)c3)nc3cc(C=O)cc(NC(C)(C)N4CCOCC4)c32)cc1C
CCOc1cc(-c2oc(-c3ccc(N)cc3)c(OCCN(C)C(C=O)C(C)(C)C)c2C=O)ccc1O
Cn1cc(-c2ccc(C(=O)c3c(Cl)cc4c(c3N3CCCCC3N3CCCCC3)CC(c3ccc(Cl)cc3)(C(C)(C)C)O4)cc2)cn1
Cc1ccc(Cl)cc1-c1nc2scc(C(F)(F)F)n2n1
O=C(NN=Cc1cc(F)cc(F)c1)c1ccc2[nH]c(-c3cccc(-c4ccccn4)c3)cc2c1
CCCCCCCCCCC(CC)=C(CC)CCCC(O)C(O)c1ccc(O)c(O)c1
Cc1ccc(C2(C)C=C3C(=O)C(C)OC(=O)C3CNC2=Cc2ccccc2)cc1
Cc1ccc(C)c(C2CCCCN2S(=O)(=O)c2c(C)noc2C)c1
Cc1cc(O)ccc1C(O)COC(=O)CNc1ccc(N2CCOCC2)cc1
CCc1cscc1C(C(=O)OC)C12CCC3C(=CC(O)C4CC(O)CCC34C)C1CCC2c1ccoc1
CCc1ccc(N2CCCCC2NC(=O)C(C)(C)C)cc1
Cc1ccc(-c2cc(C(=O)Nc3ccc(S(=O)(=O)N4CCOCC4)cc3)no2)cc1
OCOc1cccc(O)c1
COc1ccc(C(=O)NC(=Cc2ccco2)C(=O)N2CCCC2=O)cc1
CCCC(CCCCCCCc1ccccc1C=O)OCCN(CC)C(CC)CC
O=C(CCl)NNC(=O)c1ccc(-c2ccc(-c3ccccc3)cc2)s1
Cc1cc(C)nc(Sc2csc(NC(CCCC=O)C(=O)O)n2)n1
Cc1ccc(C2(O)C(O)CNC(=O)CC(C3CCCCCC3)NC(=O)C3C(c4nc(C)c[nH]4)C(O)N3C(=O)CNC(=O)C(=O)NC2(N)C(=O)O)cc1
COC(=O)c1cn(C)c2ccc(C(F)(F)F)cc12
CCN1CCCC1CNC(=O)c1cccc(C#Cc2ccccn2)c1
O=[SH](=O)CCO
Nc1cn(-c2c(F)c(F)cc(C=O)c2F)nc1C(=O)N1CCCCC1N1CCCCC1
COc1cc(C)cc(OC)c1NC1OC2CCOCC2C1CO
Cc1cc2c(=O)cc(-c3ccccc3)oc2c(C)c1C
Cc1csc(CN(C)c2nnc(Cc3cn(C)nc3Cc3ccc(F)cc3)s2)n1
Cc1sc2c(c1OCN1CCCC1)C(=O)C1=C2CCNC1C
CC(C)Nc1ncnc2c1C(c1cccc(OC(C)C)c1)C1=C(COCC1=O)N2C1CCCCC1
Cc1ccc(F)c(Nc2cc(-c3cccc(NC4(N)CCN(c5ccc(C=O)cc5F)CC4)c3)n(C)c2C=O)c1
CC(C)C(=O)c1cc(Cl)c(OC2(O)C(O)COC(C3(O)C(O)C(O)C(C)(CC(=O)OC4CCCC4)C4(C)CCC5C(CCC6=CC(O)CCC65C)C34)C2O)c(Cl)c1
CC(C)NS(=O)(=O)c1cccc2cc(S(=O)(=O)N3CCOCC3)ccc12
CCCCc1nc(C(=O)Nc2ccc(C)cc2)c(O)c(=O)n1Cc1ccc(-c2ccccc2[SH](=O)=O)cc1
CC1CCNC(C)C1N
CCCC(N)C(=O)NC(CC=O)C(N)N1CCCC1C(=O)N(C)C(CC)C(N)=O
CCCCCCCCC(CCC(C)(C)C=O)NC1CCC(N)(CCc2ccc(C=O)c(C3CCCCC3)c2)N1
COc1cc2c(cc1OC)-c1n[nH]c(-c3ccnc(N4CCN(C)CC4)n3)c1C2
CCOC(=O)C1CCCCN1S
O=Cc1ccc(F)c(OC(=O)CNC2CCCCN2c2c(O)cccc2Cl)c1
Cc1ccc(OCC(N)Oc2cc(N)c3ncccc3c2)cc1
O=c1nc(Nc2cccc([N+](=O)[O-])c2)[nH]c2c1ncn2CS(=O)(=O)c1ccccc1
CC(C)Cn1c2ccc(N)cc2c2cc(N)c(-c3nc4cc(Cl)ccc4[nH]3)cc21
Cc1cccc(S(=O)(=O)N2C(=O)CCCCC2C(=O)CNC(C)S)c1
Cc1cc(C)cc(-c2nn(-c3ccc(F)c(Nc4ccc(S(=O)(=O)Nc5ncns5)cc4)c3)cc2C=O)c1
O=C(c1cccnc1)c1ccc(Br)[nH]1
CC1COCCN1c1noc2cc(C(C)(C)C#CC3(O)CCN(CC4CC4)CC3)nc(C(N)=O)c12
Cc1ccc(N(c2ccc(C)s2)C(CN2CCOCC2)c2nc(C=O)cs2)cc1
Nc1nc(-c2ccc(NS(=O)(=O)c3ccc(Cl)cc3)cc2)cn2c(-c3ccsc3)nnc12
CC(=O)OC12C3COC3CC(O)(OC(N)=O)C1(C)C(=O)CC1=C(C)CCC(OCO)(C2OC(=O)CNC(=O)OC(C)(C)C)C1(C)C
Cc1ccc(C(C)(C)CN2CCN(C(C)(C)Oc3c(F)c(F)c(O)c(F)c3F)CC2)cc1
CCOC(N)=O
CCC=NNC(=S)Nc1cc(C)cc2c1C(=O)NC2
COc1ccc(-c2c(C(=O)CC(C#N)c3cc[nH]n3)cnc3ccccc23)cc1
CC(=O)Cc1ccc(OC2(O)C(O)COC(CO)C2O)c(OCN(C)c2c(N)c(C)nn2CO)c1
Cn1cnc2ccnc(-c3ccco3)c21
Cc1cc(N2CCNCC2)c(C=O)cc1N[SH]=c1[nH]c2cc(Cl)ccc2cc1[SH](=O)=O
CC12CC(O)C3C(CCC4=CC(=O)CC43C)C1CCC(O)C2=O
O=C(CCc1cc2ccc(Br)cc2[nH]1)NN=Cc1ccccc1-c1ccc(Br)cc1
CCc1ccn2c(CC(Nc3c(C(=O)O)cc(C)nc3C(=O)O)C(=O)O)nnc2c1
O=CCCC(Nc1cc(C=O)c(Oc2cccc(O)c2C=O)cc1O)(C(=O)O)N1CCCCC1C(=O)O
Cc1ccc(Sc2nc3ccccc3c(=O)n2CCC(=O)O)cc1
CC1=CCC(O)C(=CC=C2CC3CCC(CCCC(C)C(C)C(C)(C)c4cc(C)c(O)c(C(C)(C)C)c4)CC3(C)C2)C1O
COc1ccc2c(c1)C(=O)CC(c1ccc(CCC(C)=Cc3cccc(Br)c3)cc1)S2
O=C(Nc1nccc(-c2cn[nH]c2C2CCC(O)CC2)n1)C1CCCCC1c1cccs1
CNc1cc(-c2ccc(O)c(O)c2)nc2ccccc12
COc1cc(C)c(Br)c(OC)c1OC=CC=CC(=O)O
Nc1ccc(C(=O)Nc2ccc(S(=O)(=O)N3CCCCC3)cc2)cc1
CCc1ccc(NC(=O)C(=O)Nc2cc(C)cc(C)c2)cc1
O=C(C[SH]1C=CC=C1c1noc(S)n1)Nc1ccc(F)cc1F
O=C(C=Cc1ccc([N+](=O)[O-])cc1)NC1(CN2CCN(c3ccc(F)cc3F)CC2)CCCO1
CC#CC(C)C(C)(C)O
CCCc1ccc(C#N)c(NC(CC)CC(=O)NC(=O)Oc2ccc(C)cc2)c1
O=C1NC(=O)C(c2ccc3[nH]c(C4CCCC4)nc3c2)(C(F)(F)F)N1
CN(C)CCSc1nc2ccccc2[nH]1
COc1ccc(-c2cnc(C3CCCO3)nc2-c2ccc(Cl)cc2)cc1N
CCCC(NC(=N)N)(Nc1cc(CCC=O)ccc1Cl)C(=O)O
CCCn1cc(Br)c(Oc2cncn2-c2ncc([N+](=O)[O-])cc2C(=O)NNC(C)=O)n1
O=C(O)c1cc(O)c(O)c2c(=O)cc(-c3cccc(O)c3)oc12
CCCC(CC)Oc1cc(C=O)ccc1NC1(N)C2C=CC1CC2
Cc1cc2ccccc2n1CC(C)N1CCC(C(=O)Nc2ccc3c(c2)OCCO3)(c2ccccc2)CC1
CCC(c1ccccc1)N(C)C(C)(O)CN1CCN(c2ncccc2C(F)(F)F)CC1
COc1c(N)cccc1N1CCNCC1
Nc1ccc(-c2cnc3cccc(Nc4ccc(C(F)(F)F)cn4)c3c2)cc1
CCCCC(CCC)Nc1cc(C=O)ccc1S(=O)(=O)N1CCCCC1C(=O)NO
CCC(OC(=O)CN1C(=O)c2ccccc2S1(=O)=O)C(=O)Nc1cc(C(F)(F)F)ccc1N
CC(C)OP(=O)(Oc1ccccc1O)OP(=O)(O)O
Cc1cc(Br)c(N2CCCC(CNc3ncc(O)nc3OC3C(O)CCCCC3OCC3(C)CCCCN3)C2)c(Br)c1
Cc1ccc(C(=O)Nc2ccc(F)c(C3(C(F)F)N=C(N)OC4CC43)c2)cc1
CCc1ccc(C(N)(c2nc(C)cc(N)n2)N2CCCCC2)cc1
Cc1cccc(N2C(=O)C(=Cc3cc4ccccc4s3)C2C#N)c1
CCCCCCCCCCCCCCn1c(C=C(Cl)C=C(O)C(=O)O)c(C)c(=O)[nH]c1=O
O=C(Nc1cccc(C(F)(F)F)c1)N1CCOCC1
Cc1ccc(NS(=O)(=O)c2cnc(N)c(N)c2)cc1Cl
CC(Cc1c[nH]c2cc(N3CCCCC3)ccc12)N[SH]1C=CC=C1[SH](=O)=O
O=CCc1ccc(NC2CCCc3ccccc32)cc1
CC1=C(C)CC(C)(C=CC(O)=C(C)C2=C(c3ccc(O)cc3)C(=O)OC2=O)CC1
C=COc1ccc(C2OC2C)c(CC(CC)C2CC(N)(c3ccc4cc(OC)ccc4n3)CCN2)c1
O=C(O)c1ccc(Nc2ncc3c(n2)-c2ccc(Cl)cc2C(c2c(F)cccc2F)=NC3)cc1
CNC1=CC(=O)C2=C(C1=O)N1Cc3ccccc3C2N(C)C1=O
CC1(c2ccc3c(=O)[nH]c4c(S(=O)(=O)Nc5ccncc5)cccc4c3c2)OCC(=O)N1c1c(F)cccc1F
NS(=O)(=O)ON=Cc1c(Cl)ccc2cccnc12
CC(=NNC(=S)N(C)C)c1cc(OC2(CO)C(O)COCC2O)ccc1O
COc1ccc(-c2cnc3c(-c4ccsc4)c(Nc4ccc(S(=O)(=O)Nc5nccs5)cc4)nn3c2)cc1
O=CCCCCCC(CN1CCOCC1)Nc1ccc(C=O)s1
COc1cc2nccc(N(C(C)C)C(C)(C)Nc3ccnc4cc(Cl)ccc34)c2cc1OC
Nc1nc(-n2cnc(C(N)c3ccccc3)c2)nc2ccccc12
COc1c(C=O)c2c(c(O)c1OC(=O)CNc1cc(C)ccc1C)Oc1c(O)cc(C)cc1O2
CCc1ccc(Oc2ccc(C)cc2N2CCCCC2N(CC)c2ccc(C=O)cc2)cc1
COc1ccc(CC(=O)N2CCN(c3ncccc3C)CC2)cc1
CCOC(=O)N1CCCCC1N1CCCCC1CN(C)Cc1nc(C)nn1C
O=C1C=CC2(c3ccc(Br)cc3)CC1Cc1ccccc12
CNC(=O)CNCC1=C(C=O)C(c2c(Cl)ccc3ccccc23)C(N(C)C)n2nc(C=O)c(=O)n21
COc1ccccc1-c1cc(C)n(-c2ccc(C(C)C)cc2S(=O)(=O)NC(=O)C2(C(C)(C)C)CC3C=CC2O3)n1
Cc1nc2cccc(OCC3CCC(N)(c4ccccc4)N3)c2o1
CCOc1ccc(C=C2CC(CC#N)CC(Nc3cccc4cccnc34)N2)cc1OCC
CCCCCCCCC(CCCCCCC=O)Oc1c([N+](=O)[O-])c(=O)[nH]c(=O)n1C1OCC(O)C1(O)CO
O=C1Nc2c(Cl)cc(Cl)cc2C1(c1ccccc1)c1ccc2ccccc2c1
CNCC1CCC(N)(CCO)OCC(C)CNC(=O)c2cc(NC(=O)Nc3ccc(F)cc3)ccc2OC1C
COc1ccc(CNCCC2OC(C)OC2Nc2cccc(F)c2)cc1
O=C(O)c1ccc(N2CCN(S(=O)(=O)c3ccc(-c4nc(-c5ccc(C(F)(F)F)cc5)[nH]c5nc(C6CC6)nc4-5)cc3)CC2)cc1
CCCC(Nc1ccc(Cl)cc1Cl)n1cnc2c1c(=O)n(C)c(=O)n2C
O=C1C(Cl)c2cc(S(=O)(=O)NCCN3CCOCC3)ccc2N1Cc1ccco1
CCNC(=O)C1(C(N)=O)CCN(C)CC1
O=C(CC(Cc1ccc(F)cc1)C(=O)O)c1cccc2ccccc12
CC(N)(Sc1ccc(C(=N)N)c2ncccc12)C(=O)O
CCCCC#Cc1nccc[n+]1Cc1ccc(-c2cc(Cc3ccccc3C[N+](=O)[O-])ccc2S(C)(=O)=O)cc1
Cc1nc(N=C2NCCCC2C)c2sccc2n1
Nc1nc(-c2cc(Cl)ccc2O)cn2c(C(F)(F)F)cnc12
C=CC(=O)OC1(C)C(OC(C)C)OCC(OC(=O)CC)(OC(=O)C(C(C)=O)C(C)C)C1OCO
CN(CCN1CCOc2ccc(F)cc21)C(=O)Nc1ccc(Cl)c(Cl)c1
Cc1cc(C)c(OCN(Cn2cc(SC#N)nc2C)S(=O)(=O)c2ccc(C(=O)O)cc2[N+](=O)[O-])cc1C
COc1ccc(OC(N)CN2C(=O)C(=COc3c(OC)cc(C)cc3OC)SC2=S)cc1N
CCCC(C#N)OC12OC(=O)C(=C(C=O)C=O)C(C)C(C)C(C=O)(OC)CC(C(O)CC(=O)OCC(OC(=O)C(O)O)=CC(C)C1(OC(C)=O)OC(C)=O)C2O
CC(=O)c1csc2c1CCCC2=Cc1cccc2ccccc12
CCC(NC(=O)N(C(=Cc1ccccc1)C(=O)O)c1ccccc1CCCBr)(SC)C(=O)O
O=C(NN=Cc1ccncc1)C1=CCN(CCN2CCOCC2)C1
N#CC(N)(C=O)C1CCCN1
CCCC(C)COc1cccc(OCc2cccc3c2C=C(OC)CC3=O)c1
Cc1cn(C)nc1-c1ccc(OCn2c(O)ncc(C)c2=O)c2ccccc12
CCc1ccc(OC)c(Nc2ccc(C3=NCC(=O)N3c3ccc(OC)cc3)c(F)c2)c1OC
Cc1ccc(Cn2c(=O)c3c4cc(Cl)cnc4n(C(C)n4nc(N5CCNCC5)cc(N)c4=O)c3c3cccnc32)cc1
O=c1[nH]nc(-[n+]2ccccc2O)c2cc3c(ccc4cc(S(=O)(=O)O)ccc43)cc12
CCN(CCC(C)NC1C2C(=O)N(Cc3cnc(C)nc3)CC2c2ccc(C=O)cc2N1c1ccc(F)cc1)C(C)C
O=C(C=Cc1cccs1)c1ccc(Nc2nc(-c3ccc(F)cc3)nc3ccccc23)cc1
CCOCOc1cc2c(N3CCOCCOC3)nc3ccccc3c2c(N)n1
Cc1coc(-c2ccc(OC(F)(F)F)c(N(c3ccccc3)c3ccccn3)c2)n1
COc1cc(CC=O)cc(Nc2c(Cl)c(=O)n(C)c(=O)n2C)c1OC
CC(C)=CC1(CC(=O)N2CCCCC2C(C)(C)NC(=O)Nc2ccc3c(c2)OCCO3)CC1C
CCC(C=O)(COCC1C(CO)CC23CCCCC2C(C)CC13)C(C)C
CCC(Nc1ccc(S(=O)(=O)N2CCC(C)CC2)cc1)C(=O)Oc1ccc(OC)cc1
N#Cc1c(Cc2c(Cl)cccc2Cl)nc2ncccc2c1N1CCOCC1
c1ccc(Cn2cc(-c3ccccc3)c3ccccc32)cc1
CCN(CC)C1CC2Cc3cc(C)ccc3C2N2C1=NN1C(=O)NC(C)(C)C1C2C
Cc1ccc(C=CC(=O)Nc2ncc(N3CCOCC3)c3nc(-c4cccc(N)c4)cnc23)cc1
NC1(CC(C(=O)O)C23CC4CC(CC(C4)C2)C3)CNC(c2ccccc2F)CN1
N#Cc1cn(Cc2c(O)ccc3sc4ccccc4c23)cn1
NC1(CN2CCOCC2)CC1
NC(=O)C1SSCC1NC(=O)C1CCCN1C(=O)NS(=O)(=O)C1CC1
NC(=S)CCCC(C(=O)c1cc2ccccc2cc1O)C(c1ccccc1)c1ccccc1
CC(=O)N1CCC2=C(C1)CN(c1cc(C)c(C)cc1C)C2=O
Cc1ccc(OC(C)(C)N(c2ccc(C)c3ccccc23)C(N)C(C)O)c(Cl)c1
CC1CCC2(OC1)ON=C(c1ccc([N+](=O)[O-])cc1)C2=O
COc1ccc(OC)c(Nc2cccc3c2c(=O)n(CC=O)c2ccccc32)c1
CCCC(O)(CCC)c1ccccc1
CCc1ccc(S(=O)(=O)N(C)c2cccc3c2OCCc2cc(C=O)sc2-3)cc1
CN1CCC(C2CC2Nc2ccc(F)c(C=O)c2Cl)CC1
CC(C)(NC(=O)Nc1ccc(NC(=O)CC#N)cc1)NC(=O)C1CCCCC1
Cc1ccc(N(CC#N)c2cc(-c3cccc(C(=O)O)c3)sc2-c2ccc(S(C)(=O)=O)cc2)cc1
COc1cc(O)ccc1C(=O)NC1(C)CNC(=O)N1c1ccc2c(c1)OCC1N2CCC1(N)c1cccnc1
CN1CCN(c2ncn(-c3ccc(Nc4nccc(-c5cc(F)cc(N6CCOCC6)c5)n4)cc3)n2)CC1
Cc1ccc(N(C)C(=O)CNc2nnc(-c3ccncc3)s2)cc1
O=CCn1nc(C(F)(F)F)c(C=O)c1C1CC1(Nc1ccc(C(F)(F)F)cn1)Nc1cocc1C=O
COc1cc(OC(N)(Cn2c(C)c(C=O)sc2=O)C(=O)NC2(C)CCC(N)(COc3ccc(-c4nnc(-c5ccc(-c6ccc(Br)cc6)cc5)o4)cc3)NC2)ccc1N
Cc1ccc(N(c2nc3cc(N)ccc3s2)c2ccc([N+](=O)[O-])cc2C)s1
COc1cc(-c2ccc(Cl)c(NC(=O)C=CC(=O)Nc3cc(OC)c(OC)c(OC)c3)c2)cc(C)c1OC
Cc1ccccc1NC1=NC(=S)NC12CCCCC2
CC(=O)CCC(Cc1ccccc1)NC(=O)CC(NC(=O)O)C(C)NC(=O)Oc1ccc(C)cc1
CCCc1ccc(C(CCO)C(CC)N2CCCC2(Cc2ccc(O)cc2)C(O)C(O)c2cccc(N(C)CC=O)c2)cc1
Cc1noc(NS(=O)(=O)c2cccc(-c3ccc4c(=O)c(C(=O)O)c[nH]c4c3F)c2)c1C
CCC(CCCCC=O)NC(C)Cc1c[nH]c2ccccc12
Nc1cc(Cl)c(C=O)cc1N1CCCC1N1CCS(=O)(=O)C1
COc1ccc(-c2nc(C)c(N(c3snnc3C=O)C3CCc4c(cnnc4OC)C3)o2)cc1
CC1=C[SH](C2CCCCC2c2c3n(c4sc(C(=O)O)c(C)c24)C(S)=NC3=O)C=C1
CCn1cc(NC(=O)c2cnnn2Cc2ccco2)c(NC2CC2)n1
COc1ccc(OC(C)(C)Nc2cc(C=O)c(C3CC3)nc2N2CCCC2)cc1
CCCCCCCCC(CCCCC=O)NC(C)Cl
Cc1c(Cl)c(CCBr)nn1C1OCC(O)C1F
Nc1ccc(CO)c(-c2csc(C3OCC(O)C3O)n2)c1
Cc1cccc(C=Cc2c([N+](=O)[O-])c(C)nn2Cn2cncn2)c1Cl
NC(=O)c1cc2cn(Cc3coc4ccccc34)c3ccccc3c-2cc1=O
CC(=O)NN=Cc1ccc(-c2csc(-c3cc(Cl)cc4c3NC(=O)C4)c2)o1
O=Cc1nn(-c2ccc(F)cc2)c2c1CS(=O)(=O)c1cc(N3CCOCC3)ccc1-2
NC(c1cc(F)cc(F)c1)N1C(=O)NC2CC(C(=O)N3CCC(F)C3)NCC21
Cc1ccc(S(=O)(=O)NCc2ccc(C(=O)O)c(-c3cccnn3)n2)cc1
COc1cnc(C=Cc2ccncc2)c(Cl)c1
CNCC(C)(C)c1c(OC)cc(-c2ccc(C(C)(C)C)cc2)c2c1CCn1c-2c2cc(OC)c(Cl)c(C)c2c1-c1ccc(Cl)cc1
COc1cc(NC(=O)NCC(C)n2cc(C)nn2)c(Oc2ccccc2)cc1C=O
CC(Nc1nccc(N)n1)C(=O)O
COc1cc(OC)c(Nc2cc(CC(C)NC(=O)Nc3ccc(C(F)(F)F)cc3)ccc2Cl)cc1C
C[N+](C)(C)CC1CC2NCC(N)(c3ccc(F)cc3)C2O1
COc1cc(Nc2ccc(Cl)cc2)cc(-c2cc(C=O)nn2-c2ccccc2)c1
Cc1ccc(C(=O)C(C(=O)c2cccs2)=C2NC(=O)N(c3cccc(C)n3)C2=O)cc1
CCc1noc(C)c1S(=O)n1c2ccc(Cl)cc2c2c(OC(CCC=O)C(=O)O)c(C(=O)O)cc(C(F)(F)F)c21
COC1(NC(=O)CC(C)(C)C)C=CC(O)CC1
Cc1nn(-c2ccccc2)c(C)c1C=Cc1ccc(Cl)cc1
Nc1nccc(Nc2c(NCC3CCCO3)cc(C=O)cc2C2(N)CCC2)n1
CCCCC(=O)Nc1ccc(S(=O)(=O)N2CCCCC2C(=O)Nc2ccc(C)cc2)cc1
COc1cc(C2c3ccc(O)cc3C3=C(CCC(C)C3)Nc3c2cnn3-c2ccccc2)ccc1O
Cn1cc(-c2n[nH]c3[nH]c4ccccc4c23)cn1
NC1(CNS(=O)(=O)c2cc(F)ccc2Br)CC2=C(CN1)COCc1ccccc12
Cc1ccc(NC(=O)c2nnc(C(C)C)o2)o1
CCCC(C)COCc1cc(-c2ccc(F)cc2)no1
CCC(O)N(c1cc2c(cc1CN(C)S(=O)(=O)c1ccc3c(c1)OCCO3)OCC(C)CNC2=O)S(=O)(=O)c1ccc(C)cc1
CN1CCN(C2Cc3c(sc4cc(O)ccc4c3=Nc3ccc(C=O)cc3)CC2O)CC1
CC(=O)Oc1cc(O)c(OC2(CO)C(O)COCC2O)c2oc(-c3ccc(O)c(O)c3)c(O)c(=O)c12
COc1cc(C(=O)C(C=O)CC(C)C)c(NC(=O)Nc2ccc(-c3ccccc3)c3ccc(OC(=O)C(C)NC(=O)C(NC(=O)OC(C)(C)C)C(C)C)cc23)c(OC)c1O
CCc1ccc(N2C(=O)C3(C)NC(=O)CC23)cc1
CCC(Oc1c(CC=O)nc2cc(NC(=O)OC)ccn12)P(=O)(O)O
COc1ccc(Nc2ccc3c4ccccc4n(CC=O)c3c2)cc1
CN(C(N)CCCC(N)C=O)C1CCCCC1
NC(=S)Nc1ccc(S(=O)(=O)Nc2ccccc2N)cc1
FC(F)(F)c1cc(OC2CCCCN2)ccc1C1=NCCO1
Cc1ccc2c(c1N(c1ccccc1CCCCC=O)c1ncnc3ccc(N)nc13)OCO2
CC(C)(C)Nc1c2c(c(NS(C)(=O)=O)c3c1C(=O)c1ccccc1-3)-c1ccccc1CN(CC(NC(O)CC=O)c1ccc(C(=O)O)cc1)C2=O
COc1nccnc1C=NOCC1CCC(N)(c2ccc(Cl)cc2)N1
N#Cc1ccc(Nc2cccc3c(CCC=O)c[nH]c23)c(S(=O)(=O)N2CCCC2)c1
CCC(CC)COc1c2cc(C(O)c3cccc(C(N)=O)c3)c(C)cc2c(OC)c2ccoc12
CC(C)N1CC2C(C1=O)C1CC=CC(O)C(O)N2C1
CCC(C)C(C)(CC(C)C)NC(=O)C(C)Cc1ccc(NS(=O)(=O)c2ccc(OC)c(OC)c2)c(F)c1
CCc1cc(O)cc(CC)c1C(=O)COc1c(C)cc(-c2ccc(C(C)=O)cc2)cc1C(C)C=C(C)C(=O)O
Cc1cc(C)c(S(=O)(=O)C=C2SC(=O)N(C(=O)CNCC(=O)O)C2=O)cc1C
Cc1cc(-c2c(Cl)c(C(F)(F)F)nn2C2(C)CCCC2)nc2ccnn12
Cc1noc(C)c1SC(=O)C(C)Nc1ccc(S(=O)(=O)N2CCOCC2)c(Br)c1
Cc1cccn1CC(C)OCN1C(=O)OC2CCCCOC21
C=C1C(=O)C=C(C2CCCC(C(C)CC)C2)C=C(OC)C=CC=C1OC
CCc1ccc(OCOc2c(Br)oc(C3C(C=O)=C(C)NC(C)=C3C=O)c2OC)cc1
NC1(CO)CC2(C1)NC(=Cc1ccccc1Cl)C(=O)NC2=O
CC1(N)c2cc(-c3ccccc3)c(O)c(O)c2C2CC1O2
CCC(C)COC(=O)Nc1cccc(C(CC=O)NCC2OCCC([N-][N+]#N)C2Oc2nncc(C)n2)c1
O=C1NCNC(c2ccc(O)cc2O)C1=NN=C1OC(=O)c2ccccc21
Cc1cnn(-c2ccccc2)c1-c1c(Br)ccc(NC=C2OC(C)(C)OC2=O)c1F
CC1(C(N)(C=O)C(O)c2cccc(O)c2)C[N+]2(C)CCCC1(O)C2
COc1ccc(-c2cc(N)nn2CC=O)c(Nc2c(C(F)(F)F)cc(C)cc2C(F)(F)F)c1
COc1ccc(CNC(=O)CC(C)=NNC(=O)Cc2ccc([N+](=O)[O-])cc2)cc1
CCC(CN(C)C)C(=O)N(C(=O)C1(C(=O)OC)CC2C3CCC4=CC(=O)CCC4C3CCC2(C)C1=CCC(=O)Nc1ccncc1)C(C)(C)NC(C)=O
Cc1ccc(NC(=O)C(C)[SH]2C(S)=Nc3ccccc32)cc1
COc1cc(C=O)cc(OC)c1OCNc1nc2ccc(F)cc2s1
Cc1ccc(NC=CC(O)C(O)CO)cc1Cl
N#CC(c1ccnc(NC=Cc2ccc(-c3cccc([N+](=O)[O-])c3)o2)n1)c1nc2ccccc2s1
CC(C)N
CC1(C)CCC2C3=CCC4C5(C)CCC(O)C(C)(C)C5CCC4(C)C3(C)CCC2(C)C1
COc1nc(-c2nc[nH]n2)c(N)s1
CCc1c(Cl)nc(CCC(C)N2C(=O)c3ccccc3C2=O)n1Cc1ccc(-c2ccccc2C(=O)O)cc1
CCCC(CC(CC(=O)NO)Sc1cccc(Cl)c1)NC(=O)NCCC(c1ccccc1)c1ccccc1
O=Cc1ccc(-c2cncc(-c3ccc(Cl)c(CO)c3)c2)c(NCCN2CCOCC2)c1
Nc1ccc(S(=O)(=O)Nc2ccc(C=O)cc2)cc1
CCCC(CCCCCCCC=O)NC1(C)CC(O)(OC2(O)C(O)COC(CO)C2O)CC1N
CCOc1ccc(C)cc1[SH]1C(S)=NN=C1NC(=O)COc1ccccc1C#N
CC12CC3C1CC(O)CC2CCC3(C)N1CCCc2ccccc21
NC1=NN=C(S)[SH]1C(=O)CN1CCN(c2ccc(C=O)o2)CC1
CCOc1cc(CC(C)(O)NC(=O)Nc2ncccc2C)ccc1O
CCOc1ccc(NS(=O)(=O)c2cccc3nonc23)cc1
CCCC(=O)c1nc(-c2ccccc2)oc1-c1ccccc1
COc1ccc(Br)cc1NC1CCCCC2=C1C(C=O)=C(N)[SH]2N
CC(C)c1ccc(C#N)cc1N1CCN(c2nc(C(F)(F)F)c3ccccc3n2)CC1
CC1CC(c2ccc(Cl)cc2)C2c3cc(O)c(O)cc3CCN12
CCOC(=O)c1c(C(=O)c2ccccc2)ccc2c1C(O)(C(C)C)NP(=O)(O)O2
Nc1c(C(=O)NN=Cc2ccccc2)[nH]c2ccccc12
COc1ccc(C2CC(C)CC(=O)C2C(=O)Nc2cccc([N+](=O)[O-])c2)c(OC)c1
CCCc1ccc(C#Cc2ccc(OC(C)C)cc2N2CCOCC2)cc1
O=c1cc(-c2cn[nH]c2)cc(O)n1-c1cc(O)cc(O)c1
CC(O)C(C(C)O)C(NS(N)(=O)=O)c1cccc2ncc3c4c(c(-c5ccccc5)n3c12)c(=O)n(C)c(=O)n4C
Cc1ccc(C2(O)CN(C)C(=O)CN(C)C(=O)CN(C)C(=O)CNC(=O)C(=O)C3(C)OC(=O)C(C=Cc4ccc(C=O)cc4)=CC(C(C)(C)O)=CC(C)OC(=O)C3C(O)C(C)C3OC(=O)CC32)cc1
O=CCc1ccc(N2CCN(c3nc4ccc(Br)cc4s3)CC2)cc1
O=c1nc[nH]c2c1nc(S)n2C1OCC(O)C1(O)CO
CC1(CNCC2CC2)NC(N)CC2=C1C=C1SC2=NC=C1C=O
CCn1nnnc1C=NNC(=O)c1ccc(C(C)Oc2cc(C)ccc2[N+](=O)[O-])cc1
CCCC(CC)NC(C)(C)Oc1cc(O)ccc1Nc1c2ccccc2nc2cc(F)ccc12
O=C(NCC1CCN(C2CCCc3cc(-c4cc(C(F)(F)F)n[nH]4)ccc32)C1)Nc1ccccc1
CC1OC(=O)C2C1CCC1C(c3cc(O)cc(C(=O)O)c3)OC(=O)C12
O=C(Cc1ccc(Cl)cc1)c1cc(C(F)(F)F)nn1N(C(=O)N1CCOCC1)c1ccccc1
O=C(CN1CCCCCCC1)Nc1c(Br)cccc1Br
C=CC=CC(=O)NC1NCCCC1(N)N1C(=O)Cc2sccc21
O=Cc1cc2cc3ccc(CNc4ccccc4)nc3cc2[nH]1
COc1c(-c2cccc(C=O)c2)ccc(N2CCN(C)CC2)c1N
CC(C=O)CC(C)(CCN1CCCC1c1ccc(O)cc1)NC(=O)Oc1ccccc1
CCOc1cccc2c1C(=O)C(Nc1ccc(O)cc1)=C2C
CC(C)C(NC(=O)CNC(=O)N1CCOCC1)C(=O)NC(C)C(C)C(C=O)NC(=O)C1CCCN1C(=O)C1CCCN1C(C=O)C(C)(C)NC(=O)Nc1cccc(F)c1F
N#Cc1cccc2c(C(O)c3cccc4ccccc34)c(C3CCC4(CC3)OCCCO4)[nH]c12
CCc1ccc(Sc2nnc(-c3cccc(C#N)c3)o2)cc1
O=C1OC2c3ccccc3NN(Cc3ccccc3)C2(C(=O)O)C1O
Cc1cccc(-c2ccc(-c3nc(C(N)C(=O)Nc4cc(S(C)(=O)=O)c(Br)cc4C)n[nH]3)s2)n1
C=C(C)COC1CC2(C)C(=CCC3C4(C)CC(=NO)C(C)(C)C4CCC32C)C2CC(C)(C)CCC12
CC(O)C(Nc1c(Cl)cccc1C=O)C(=O)NCCC(C=O)Oc1ccc(C(C#N)C=O)cc1
CC1(C)NC(=O)N(C(=O)C(S)c2ccc(-n3c(S)nc4ccncc43)cc2)C1=O
COc1ccc(C(=O)NC(C(=O)N2CCCCC2)=C2CCc3c(OC)cccc32)cc1
CCC(CC)N(CCO)C1CCCN(c2ccc3c(c2)c(-c2c(F)c(F)cc(N)c2C(N)=O)nn3CC(C)C)C1
CCCCCCCCC(C)(C=O)CNC(C)CCNc1ccc2c(C(N)=O)c[nH]c2c1
CCCCC(=O)Oc1cc(O)ccc1Oc1ccc(O)cc1
Cc1c(NCCN2CCOCC2)cc(C(F)(F)F)cc1-c1ccc(C=O)cc1
Cc1ccc(Oc2c(O)cc(O)c3oc(=O)c(S)c(S)c23)cc1
CN(C)S(=O)(=O)c1cc(N)ccc1C(N)C(=O)NCc1ccc(-c2ccc(-c3nccs3)cc2)cc1
Fc1ccc(-n2c(Cn3c(-c4ccccc4)nnc3C(c3ccccc3)c3ccc(Cl)cc3)nc3ccccc32)cc1
COc1ccc(C(=O)N2CCN(c3nc(C)c(C=O)s3)CC2Nc2ccccc2)cc1
N#Cc1cc(Nc2ccc(Cl)c(Cl)c2)c(CC=O)cc1Nc1ccc2ccccc2c1
CCOc1ccc(CC(C=O)c2ccccc2)cc1
COc1cc(C=O)cc(Nc2cccc(-c3ccc(N)c(N)c3)n2)c1O
COc1cc(C(N)=O)c(N2CCN(S(=O)(=O)N3CCCCC3)CC2)cc1C=O
CCS(=O)(=O)NC(=O)C1(N)CCCN(C)C1n1cncn1
CCc1ccc(Nc2nc(N)nc(NC(=O)OC(C)(C)C)n2)cc1
CCN(Cc1nc(=O)[nH]c(O)c1[N+](=O)[O-])C(=O)CN1CCOCC1
CC(CCC(=O)Nc1ccco1)N1CCOC(c2ccncc2)C1
CC1CNC(=O)CCC(N)(CCO)n2nnc(c2CN(C)C(=O)Nc2cccc(C(F)(F)F)c2)COC1
COc1cccc(C#Cc2ccc(Cl)c(C(=O)O)c2)c1
COc1c(C=O)sc2nc(Nc3ccncc3)n(C)c(=O)c12
OCc1cc(-c2cccc(Br)c2)no1
CC1(C(=O)Nc2ccc3c(c2)OCO3)CCCCC1=O
CSc1nc2ccccc2c(O)c1Cc1ccncc1
O=C1CSC(c2ccccc2Cl)N1c1nc2cc(Cl)c(Cl)cc2s1
O=CCCS(=O)(=O)c1cc(NCCOc2cccc(Br)c2)cs1
CCC(C=O)(Nc1sc(CC=O)cc1N(C)c1ccccc1)c1ccc(O)cc1
CC=C(C)C(=O)N1CC(Oc2cc(C)c(OC)cc2SC)(C(=O)C(C)OC)c2ccc(OC)cc21
CC1CC=C2c3[nH]c4cc(C(=O)CNc5ccc(N6CCOCC6)cc5)c(Br)cc4c3CCC21
CN(C)CC1CC2CN(c3ccc(C=O)c(Cl)c3Cl)CC2C1
CCCC(CC)c1cccc2cc(-n3c(O)nnc3-c3ccnc(N)c3)cc(OC)c12
Cc1ccc2c(N3CCN(C(=O)C4Nc5ccccc5C4(N)C(O)c4ccc5c(c4)OCO5)CC3)cccc2c1
CCOC(=O)c1ccc(CC)cc1Nc1cc(C)ccn1
CCCc1cc(-c2cc(Cl)cc(N(C)Cc3ccc4c(c3N)OCC(C)CN(C(CCCC=O)(Nc3ccccc3)C(=O)O)C4=O)c2O)nn1CC=O
Cc1ccc(C2OCC3CN(c4ccc(C)cc4)CC32)cc1
Cc1ccc2c(c1N(c1ccc(CN)cc1)S(C)(=O)=O)OCO2
COc1c(C=O)ccc(OCNC(C)(C)N2CCCC(n3cc(C=Cc4ccccc4)c(=O)[nH]c3=O)C2)c1C(C)C
CNS(=O)(=O)c1ccc(C(=O)c2ccccc2)cc1Nc1c(OC)cc(N(C)C)cc1OC
CC(C)(NC(=O)Nc1ccc(CCC(=O)O)cc1)Nc1ccccc1
CCCCC(SC)N1N=CN(c2ccc(F)cc2)c2sc(-c3ccc4oc(Cc5ccc(OC)cc5)nc4c3)cc2C1=O
CCO
COc1cccc(-c2ccc(C=Nn3c(-c4ccccc4[N+](=O)[O-])c(-c4ccc(F)cc4)n(-c4ccccc4)c3=S)cc2)c1OC
CCc1cc(C(=O)O)c2c3ccc(N4CCOCC4)cc3c(=O)n(CC=O)c2c1
CCn1ncc2c(C3CCN(C)CC3N3CCOCC3)c(C=O)sc2c1=O
CC#CCN1C(=O)C2(CCC(O)CC2)C2(CCN(C(c3ccccc3)c3ccccc3)C2)C1=O
CC1N(C)C(=O)C(c2ccc(Cl)cc2)C1(N)N1CCCN(C(=S)S)CC1
COc1c(C=O)cc(-c2cc(C(C)(C)C)ccc2C(C)=O)cc1C1CC(N)(c2c(C(=O)O)c3c(n2CCCC=O)CCCC3)CCN1
CCc1ccc(O)c(Oc2c(O)cc(-c3oc(C(=CC(N)=O)OC4(CO)C(O)COCC4O)nc3-c3ccc(O)c(O)c3)cc2O)c1
Cc1ccc(-c2c(NC3(C)COCC(=O)N3c3ccc(C(F)(F)F)cn3)ccc3cnc(Nc4ccc5c(c4)OCO5)nc23)cn1
Nc1cc2c(-c3ccccc3)cc1N(C1CCCC1)C(=O)C(Cl)=C2c1ccccc1
CC1(C=Cc2ccc(Cl)cc2)Oc2ccc(C#N)cc2C1=O
COc1ccc(F)cc1NC(=O)NC(C=O)=NOc1ccc(C)cc1
CC12CCC(=O)C(O)=C1C(O)C1C2CC(O)C2(C)C(O)=C(c3ccoc3)CCC12
CC1(F)Cc2sc(CCC(=O)O)cc2C(=O)O1
CCCC(=O)CC(C(=O)CCC(C)(C)C=O)C(Cc1ccc(Cl)cc1OC(=O)COC(C)(COC(C)=O)OC(C)=O)C(C)CCCCCC=CC(C)C(C)C
CCc1ccc(Nc2ncc(C3(O)Oc4ccccc4C=C3C(N)=O)c(N)n2)cc1
CCCCC(CC(=O)O)OP(=O)(O)C(c1ccccc1)P(=O)(O)O
O=C(O)CCc1cn(S(=O)(=O)c2ccc(F)cc2)c2ccccc12
CC(=O)NN=Cc1ccc(Br)c(Oc2ccccc2)c1
CONC(=O)c1c(N)sc2c1CCN(c1c(F)cnc3c(C(C)(C)C)c(Cl)sc13)CC2(C)C
CC=O
CCc1ccc(C2(c3ccc(CC)cc3)CCCC3(CN(C)C(=O)O3)C2)cc1
CN1CCC(CNC(=O)CNc2cc(Cl)cc(Cl)c2)C1=O
COc1ccc(N2CCNCC2)cc1Nc1nc(Nc2cccc(F)c2C(N)=O)c2cc[nH]c2n1
Nc1nc(N)c2c(n1)CCc1ccccc1-2
Cc1ccc(C)c(N2CCN(c3ccc(C)c(F)c3C(F)(F)F)CC2)c1
CC(C)(C)c1cccc(C(C)(C)C)c1N1CCNC(N)C1
CC(=O)NN=Cc1cc(Sc2ccccc2)c([N+](=O)[O-])o1
COc1ccc(C2CCC(N)(C3CCC(n4nnnc4C)N3)CN2)cc1
CCCCCN=C1CCC(=C(CCC)CCC)CCC1(C)CCOC(=O)c1cc(F)c(N)c(F)c1
CCCc1ccc(C(C)(C)C)c(NC(=O)N[SH]2C(CC)=NC(C)=C2C)c1
O=C1NC(=O)C2(CCCc3cc(O)c(S(=O)(=O)NCC(F)(F)F)cc32)N1
COc1cc(C(=O)NN=C2C(=O)N=C3Nc4c(N(C)C)cccc4N32)ccc1N
CCC(C)NC1CCc2c1c(Cc1ccc(F)cc1)nn2-c1cccc(C=O)c1
CCCCC(CCCC)OC(C)(COC(C)CCCCCCCCCCC=O)OC(CC=O)CCCCN
CC1=NN(c2cccc(P(=O)(O)O)c2)C(c2ccccc2)C1
O=C(CCc1cccc2c1OCCC2)NCC1C2CCC1CC2
C=C(C(N)=O)N(C)c1ccc(OC)cc1C
CC1COC(=O)C(C)(C(C)C)OC2(C)CCC(O)(COC3(C)CCC(O)C(N(C)C)O3)C(O)C=COC(=O)CC(O)C12
COC(=O)C=C(C)C
CCC(=CC(=O)OC12C(C=C(C)C(=O)C1C)CC(C)=CC1(C)OCC(O)C(C)C1C2O)c1ccccc1
C=C(C)CBr
COc1ccc(CC(C)C(C)C=CC(=O)O)cc1
CNc1ccc(Nc2cccc(Cn3c(=O)c4cn(cc4C=O)c3=O)c2)cc1
CN1CCN(c2ccc(C3CCCCC3)cc2NCN2C(c3ccccc3Cl)=C(C=O)CC(=O)N2C)CC1
CC(c1c[nH]c2ccccc12)C1N=C(N)NC1=O
CC(CC(=O)NNC(=O)Cc1c[nH]c2ccccc12)C(C)N(C)c1ccc(C=O)cc1N
COc1ccc(N2C(C)=C(c3ccccc3)n3c(-c4ccccc4)nnc3S2(=O)=O)cc1
Cc1ccc(C)c(CN2CCCC(N)C2)c1
O=Cc1cc2c(cc1N1CCN(c3cccc4c3OCCO4)CC1)NC(=O)C2
Cc1ccc(C)c(NC(=O)N(C2CCC(C)CC2)C2CC2)c1
C[SH](=O)=O
C#CCCCCC(CCC)=C(CCCC=O)CCCCC(CCCCCC)OCC1(OC)SCC2C1NC(=O)N2c1ccc(OC)cc1
O=Cc1cn(Cc2ccc(F)c(NC3CCS(=O)(=O)C3)c2)c2ccsc2c1=O
Cc1cnc(Nc2c(C(N)=O)[nH]n(C3CCCC3)c2=O)nc1
Cc1cc(N)nn1C1(C(=O)O)CCCCC1
CCCc1c[nH]c(Oc2ccc3c(CC(C)(C)N)c[nH]c3c2)n1
Cc1ccc(-c2ncc(C(F)(F)F)s2)c(Nc2cccc3c2C(O)C2=COCC2=N3)c1F
CCOC(=O)c1c(-c2ccccc2OC)c(C=O)n(CCc2ccccc2)c1C
O=C1c2ccccc2S(=O)(=O)C2(O)c3c(O)ccc(O)c3OC12
C=CCCCC(C)(C)c1ccccc1
CN1C(=O)c2ccccc2C1C1(C)N=NN=C1N
CC(=N)N=C(N)NC(=N)N(C)C(C)=O
Cc1ccc(N(CCNc2cc(O)c(OP(=O)(OC(O)C(C)O)C(OCC(=O)NC3CCCCO3)Oc3ccc(N4CCOC4=O)cc3)cc2C)c2cc(C)ccc2Cl)cc1
Cc1noc(C)c1S(=O)(=O)NC1CCC(C(=O)N2CCN(c3ccccc3S(C)(=O)=O)CC2)CC1
CC(N1CCN(c2c(C=O)ccc3c2OCO3)CC1)S(=O)(=O)N1CCCC1
CCC(O)Nc1ncnc2ccc(C(F)(F)F)cc12
CN(CCCCCC(N)=O)C(=O)CCN
CCCc1ccc(CN)c(OC)c1
Cc1nc(Nc2cc(C)[nH]n2)cc(N2CCNC(N)(C3CC3)C2)n1
CCc1ccc(F)c(-n2c(Br)c(-c3ccc(N)cc3)c3ccc(Br)cc32)c1
CC(=O)NC(=O)CN1CCCCC1N(C(=O)Cn1nnc2ccccc21)c1c(C)ccc2c1OCO2
O=[N+]([O-])c1ccc2ncc(NN=Cc3ccc(O)cc3)cc2c1
CCc1cc(C(=N)N)c(O)c(-c2c(C)n(S(=O)(=O)c3ccc4c(c3)NCCC4)c3ccc(OC)cc23)c1
Nc1nc2ccc3nc(-c4ccc(F)cc4)ccc3c2s1
CC(=O)C1CC2C(CCC3=C(C4CCC5C(C)=CCC5(C)C4)C(=O)CCC32C)C2CCC(O)C12C
CCCc1cn(C2(O)C(C(C)C)NCC(C)COCC3CCC4CNCCC4OC3(O)C(=O)OCC2(C)O)c2ccccc12
Cc1nc(-c2ccc(Oc3ccc(-c4c5ccccc5nc5ccccc45)cc3Cl)c(C(F)(F)F)c2)oc1C
CC1CCC2C(CCC(O)C2(C)C)C2C=C(C(=O)NCC3CC3)C3C(OC(=O)C3(C)C)C12
COc1ccc(C)cc1S(=O)(=O)NC(=O)CNc1nnc(C)s1
O=C(NCCOc1cc(F)cc(F)c1)C1C=c2[nH]c(Cc3c(O)[nH]c4ccc(Br)cc34)cc2=CC1
NC(c1ccccc1)N(c1ccc(Cl)cc1)c1cc(C(=O)O)c2cc(C=O)ccc2n1
CCCCn1c(C(c2ccccc2)c2cn(-c3ccccc3)nc2C)n[nH]c1=S
O=C1NC(=O)C(c2ccc(CO)o2)S1
O=Cc1ccccc1C=CC(=O)c1ccccc1
CCc1ccc(F)c(N(C(=N)SC(=O)CCN2CCc3cc([N+](=O)[O-])ccc32)c2ccc(Br)cc2)c1
COc1cc(Cn2ccnc2C)cc(OC)c1OC
CCc1ccc(NC(O)(CC=O)NC(=O)C2CC2C(=O)O)cc1
O=C1c2ccccc2N2CCCCSSc3ccccc3CSSC12
C=C(OC(C)(C)N)C(=C=O)n1c(O)c(CNC)c(-c2ccccc2O)c(C)c1=O
CC(=O)NN=C(c1ccc(S(=O)(=O)N2CCCCCC2)cc1)N1CCCC1
CC1(C)CC(=O)c2c3c(n(NC(=O)c4cc([N+](=O)[O-])ccc4Cl)c2C1)CC(N1CCOCC1)CC3=O
CCOC(=O)N1CCCCC1Nc1cncc2c(C=O)nn(C)c12
Cc1ccnc2c1nc(C)n2-c1ccc(C(C)(C)C)cc1
NCc1ccccc1N(C=O)C(=O)c1ccc(N)cc1-n1ncc2cc(N)ccc21
CC[SH]1C(S)=NN=C1NC(=O)C1CCCC(=O)N1C(=O)C(C)Oc1ccccc1
COc1cc(C)ccc1O
Cc1cc(Cl)c(NC(C2CC2)C(O)C2(N)CC3CC2N=C3N)c(Cl)c1
Nc1nc(N)c2nc(CO)n(C3OC(N)(c4ccccc4)C(O)C3O)c2n1
NCC1CCCCN1C(=O)CCCCC1OCC(O)(C(O)(CO)CO)C1O
CC1(C)CCCC(C)(c2cc(C3=NCCN3)cc(C(C)(C)C)c2O)C1
Cn1cc(Nc2c(-c3ccc(Cl)cc3)nc3sccn3c2=O)cc1CC=O
Cc1ccc2c(c1)OCc1cc(NC(C)(C)Oc3cc(O)c4nc(C)sc4c3N(C)C)sc1-2
COc1ccc(C=C(NC(=O)CCS)c2ccccc2)cc1
N#Cc1c(C(F)(F)F)ccn1CC(=O)Nc1ccc(-n2nc(C(N)=O)c3c2CCCC3)cc1
CCOC(=O)c1ncc2nc(-c3ccc(N4CCOC(N)C4)cc3)ccc2c1N
CCC(CC)OC(=O)CNC(=O)C(C)Nc1ncccc1C=O
CCC(C)(CC(=O)Nc1ccc([N+](=O)[O-])cc1)NC(C=O)C(C)CNC(=O)C1CCC(N)(C(C)C)N1
Cc1cccc(-c2cc(Nc3nc4cc(C(F)(F)F)ccc4n3N)ncc2F)c1
CC(=O)c1c(COc2ccc(C=O)cc2)nc(=O)n(C2CC2)c1C
CCCCCCCC(=O)c1cc2ccccc2n1C(=O)CCC(C)C
CC1(C)Oc2ccccc2C(Nc2cccc(S(=O)(=O)Nc3ncncc3F)c2)C1O
CC(C)C(=O)N1CCN(c2cc(Cl)ccc2F)CC1
N#CCCc1ccc(NS(=O)(=O)c2ccc(N)c(N)c2)cc1
CC(c1ccccc1Cl)c1ccccc1Nc1ccc2oc(=O)c(C=O)cc2c1
NC(Cc1ccccc1Cl)C(=O)O
CCOC(=O)N(c1ccccc1)S(=O)(=O)c1ccc(C=O)cc1Nc1ccc(F)cc1
CCOC(=O)N1CCc2cc3c(N(C(=O)N(C)c4ccc(C(F)(F)F)c(C)c4O)c4ccccc4N)cc(C(F)(F)F)nc3c(N3CCNCC3)c2C1
COc1ccc(NC(=O)Nc2cc(OCCN3Cc4ccccc4C3=O)c3occc3c2)cc1
CCc1nc2c(NS(=O)(=O)c3c(-c4cc(OC)c(OC)c(OC)c4)csc3C=O)cccc2o1
NC(C=O)CCc1c(Nc2ccc(CCC(=O)O)cc2)ccc(N2CCOCC2)c1F
Cc1cc(-c2csc(C(F)(F)F)n2)nc(C)c1NC(CC=O)(NC(=O)NC(C)(C)C)C(=O)O
CC(=O)Nc1ccc(S(=O)(=O)N2CCN(C(=O)COc3ccccc3C#N)CC2)cc1
COc1ccc(C2N(C(=O)N3CCCCC3)C(=O)C3CCCCN32)cc1
COc1cc(C=CC(=O)NCC(Nc2cc(C=O)ccc2OC(C)C#N)C2OCCO2)cc(OC)c1
Cc1ccc(F)c(N(C(=O)c2ccc(S(N)(=O)=O)cc2)C(CN)c2ccc3c(c2)OCO3)c1
CCC(C)(N)c1ccc(C(=O)c2ccc3c(c2)=NC(=Nc2ccc(OC)cc2)N=3)cc1
CCC(C(=O)Nc1ccccc1CC(N)C=O)N(C)C(=O)C1CCCN1CC(S)CCC(C=O)NC(=O)OC1CC1
c1ccc(C2CCCc3cncn32)cc1
Cc1c[nH]c(C23C(=O)NCC24C=CC(O4)C3(N)CN2CCN(C(=O)COc3ccccc3)CC2)n1
COc1cc2c(cc1O)C1CC(C)(C)C(CC3(C)CCC4C(C)COC5OC6(C)CCC3C54OO6)CC1NC(=O)C2
CC(C)Cc1c(-c2c(O)ccc(C(F)(F)F)c2OC(F)F)nc2cc(C3CCNCC3)nn2c1-c1ccccc1
Nc1ncn(C(=O)C2COc3c(cccc3C3CC3)O2)n1
CC(CCn1cc(-c2ccccc2)nn1)C1SC(=O)NC1=O
CC(NC(C)(C)CN(C)C(=O)C1C(N)CCN1c1c(C=O)ccc(Cl)c1C(F)(F)F)c1ccc2ccccc2c1
Cc1ccc(S(=O)(=O)Nc2ccc3c(c2)c(N)nc2c(C(N)=O)cnn23)cc1
Cc1ccc(OC(=O)N2CCN(S(=O)(=O)c3ccc4c(c3)N(CC=O)C(=O)C(N)(c3ccc(N)cc3C)O4)CC2)cc1
Nc1cn(CCc2ccc(-c3ccccc3)cc2)nc1C(F)(F)F
O=C1CCc2cnc(Nc3ccnc4cc(Cl)ccc34)nc2N1
CC(CC=O)(Nc1ncc(C(N)(C=O)c2ccccc2)s1)N1CCCCC1
CCCn1cncc1Nc1ccc2c3c1C(C=O)=CC(=O)c3c(O)c1ccccc12
CCC(CC)c1cc2c(cc1CO)c1c(N)nc(OC)nc1c1cccnc21
CCN(CC)S(=O)(=O)c1ccc(N2CCOCC2(N)n2cnc(C=O)c2)c(N)c1
CCN(CC)C(=O)C(C)N(c1cc(Cl)cc2cccnc12)C(CC=O)c1cccc(Oc2ccc(C)cc2)c1
Cc1ccc(N2C(=O)SC(=Nc3cccc([N+](=O)[O-])c3)C2=O)cc1
CCOC(=O)C(=O)N1CCC2(CC1=O)CC(N)NC(Nc1cc(C(F)(F)F)cc(F)c1Cc1ccc(F)cc1)C2
CC(=O)Nc1ccc(NC(=O)COC(C)=O)cc1
COc1ccc(C(=O)Cn2nc(C)cc2C)cc1
Cc1nn(-c2cccc(Cl)c2)c(N)c1C=NNC(=O)C1=CC(C)CCC1
CC(CNc1ccccc1)CC(C=O)NC(=O)C1CCCN1S(=O)(=O)c1ccc(Cl)cc1
Cc1ccc(OCCNC(=O)C(=O)Nc2ccccc2)cc1
CCOC(=O)N1CCCCC1N1CCC2(CCN(c3ccc(C)c(C(C)C)n3)CCO2)C(N)(c2c(C)noc2C)C1
CCC(CC1CC(=O)OCc2c1c(=O)oc1cc(-c3cc(C)cc(C(F)(F)F)c3)cc(OC)c21)c1ccc(N2CCCC2=O)cc1
Oc1ccc(N=Cc2[nH]c3ccccc3c2-c2cccc(O)c2)cc1
O=C(c1ccc(OC(F)(F)F)cc1)c1c[nH]c2c(-c3ccc(-c4ccc(C(F)(F)F)cc4)cc3)cc(Br)cc12
CCCc1ccc(C(=O)NN=Cc2cccc(S(=O)(=O)N3CCOCC3)c2)cc1
O=C1CCNCCCCN1C(=O)C1CCCN1C(=O)Nc1cccc(S(=O)(=O)Nc2nccs2)c1
CCn1ccc(OC(=O)C2(N)NCCN(c3nccn4cnc(C(F)(F)F)c34)C2C)c1
O=C(COc1cccc2cccnc12)Nc1ccccc1
O=c1c2ccccc2c(C2(c3ccccc3)CCNCC2)nn1CC1CC1
Cc1cc(O)nn1CC(=O)NC1c2ccccc2Oc2ccccc21
CNC(=O)NC(=O)CC(N)(NS(=O)(=O)c1ccccc1)C1CCCC1
CCC1(C(C)C)CCC(N(C)CCl)C1
O=c1c2sc3c(c2nc(-c2ccc(O)cc2)n1-c1ccc(O)cc1)CC(O)(CC1CC1)C3
Cc1c(C(C)C)[nH]c2cc(OCC(=O)O)cc(C)c2c1=O
CCC(C)NC(=O)OCC1(N)CCCNCC1c1ccccc1
COc1ccc(CNC(=S)NN(C)Cc2ccc(N)cc2)cc1
CCC(N)(O)C1Oc2ccc(N)cc2C(=O)N(c2ccc(C=O)cc2)CC(C)COCCCC1CN(C)S(=O)(=O)c1ccccc1
Cn1c(=O)n(C)c2c(C34CC5CC(CC3C5)C4)ccnc21
COc1ccc(C2CN(c3ccc(C(C)(C)C)cc3)c3cc(OC)c(OC)cc32)cn1
CNc1cc(OC(C)(N)O)nc(N)n1
O=CCC(CNc1cccc(Cl)c1)N1CCOCC1
COc1cc(OC)c(OC)c(C(C)C)c1
Cc1ccc(C(=O)C2=C[SH](C(=O)c3ccc(C)cc3N3CCOCC3)C(S)=N2)cc1
CC1CN(C(=O)NC(C)(C)C)CCN1c1nnc(CCc2ccc(Oc3ccccc3)c(Cl)c2)o1
COc1cc(-c2noc(C)n2)cc(N2CCOCC2)n1
COCCNC(=O)Nc1ccc(-c2nc(N3CCNCC3N(C)C)ccc2-c2noc(C)c2C)cc1
Cc1cc(F)ccc1Nc1ccncc1N1CCOCC1
Cc1[nH]c2ccc(Cl)cc2c1SC1=C(O)OCC(C(=O)C(C)OCC2CC2)C1c1ccc(Cl)nc1
Nc1cc(C=O)cc(NCC(=O)C2CCCNC2)c1
N=C(N)NC(=O)c1ccc(N2C(=O)CNC2=O)cc1-n1nnnc1CCCCCc1ccc(N)cc1
CCOC(C)C(C=O)NP(=O)(O)Oc1ccc2ccccc2c1
CCCCc1c(O)ccc(CCCc2ccc(O)cc2)c1O
CCCc1nnc(Nc2c(C=O)cccc2S(=O)(=O)N2CCOCC2)s1
CC(C)(N)C(=O)SCCCCCCCCCN1C(=O)Cc2ccccc21
CCC(C)Oc1cc(C=NNC=O)oc1[N+](=O)[O-]
COC(Cl)CN(C=O)N=O
Cc1ccc(SSCC(=O)Nc2ncccc2C)cc1
NC1=NC(c2ccccc2)N2CCCN(c3cc(C=O)ccc3S(=O)(=O)N3CCCC3)C2=C1O
C=C1C=CC(C(O)(CC)C(=O)OC)=c2cc(O)ccc2=C1O
O=C1C2=C(CCO2)C(C(=O)c2ccc(O)c(O)c2)C2=C1C(=O)c1c(O)cc(O)cc1OC2
CNC=Cc1ccc2c(N)cc(O)cc2c1
O=Cc1ccc(Cl)c(NC(=O)CN2CCOCC2)c1
C=C1C(O)CC(=CC=C2CC3CCCC4=C3C(C2)CC(C)C(O)O4)CC1O
O=C(Nc1ccccc1)Nc1ccc(Oc2cccnc2)c(C(F)(F)F)c1
c1ccc(-c2ccc(Nc3ccc4c(-c5ccccc5)c[nH]c4n3)cc2)cc1
Cc1c(Nc2cc3c(N4CCN(C)CC4)nc4ccccc4n3c2)ccc(CC=O)c1N
Cc1nc(Nc2ccc(C3CCCC3)cc2)c2cc(N)cn2n1
CCCCC(=CCSc1nc(C(=O)O)cs1)CC(C(=O)CC)C(C)C
O=[N+]([O-])C(=Cc1cccc(O)c1O)c1ccccc1F
CC(Cn1cnc2c1c(=O)n(C)c(=O)n2C)Oc1ccc2c(N)noc2c1O
Cc1ccc(F)c(N(C)c2cccc3c(=O)n(-c4ccc(C)c([N+](=O)[O-])c4)c(C)nc23)c1
COc1cc2nc3[nH]ccn3c(=O)c2cc1OC
N#Cc1cn(-c2cc(C(=O)NCC3CC3)ccn2)cn1
CC(C)(NC(=O)N(N=Cc1ccc(N)cc1)C(N)=O)N1CCN(c2ccccc2F)CC1
CC(O)c1nnc2n1C(NC1CCCCN1c1ccc(C=O)o1)CS2
CNc1cccc2[nH]c3nc(-c4ccccc4)[nH]c3c(=O)c12
Cc1cc(C)c2c(c1)C1=C(O)C(=C(O)C(=O)C1)CC2
CC(C)=CCNC(Cc1ccccc1)c1ccccc1
C=C1SC(=S)N(C(C=O)CN(C)c2ccc(F)cc2)C1=O
CCC(N)N(C)C(C)(C)NCC(=O)Oc1ccc(Cl)c(Cl)c1C
COc1cc(C)cc(OC)c1Oc1c(O)ccc(N)c1N
Cc1ccc(Cl)c(Cl)c1NC1CC(C(C)c2ccccc2)CN(CC(=O)Nc2cccc(C(F)(F)F)c2)C1
CC1CN(C(N)=[SH]N)C(C)CN1
CC1(C(=O)O)NS(=O)(=O)C2(CO)OCOCC2O1
CCCCC(=O)NN=Cc1sc2cc(OC)c(S)cc2c1C
COC1=C(C)C(=O)Nc2c(C)c(C)c3c4c(c(C)c(O)c3c2O)OC(C)(OC=CCC(C)CC(C)C(O)C(C)C(C)=C1)C4=O
CC(S)CC(=O)O
CC(C)[SH]1C=CC=C1Cn1c2ccc(CN(C)C)cc2c2c1nc(S)n2C
O=Cc1ccc([N+](=O)[O-])c(NC2CCCCN2C(C=O)Cc2ccc([N+](=O)[O-])c(NC(=O)Nc3ccc(C(F)(F)F)cc3)c2)c1
Cc1ccc(OC(=O)C2CCCN2C(C)CC(CC=O)NC(=O)Nc2ccccc2)cc1
CCC(O)N1CC(CCN(C)c2ccc(CC=O)cc2NC(=O)N2CCCC2)COCC(=O)NCC1=O
CCOc1ccc(O)c(Nc2ccnc(-c3nc4c(s3)CN(C(C)O)CC4)n2)c1
COc1ccccc1C1(C)CCC2C1CCC(O)(OC)CC2(C)C
CC(O)c1ccc(Br)c(Nc2c(C=O)cccc2C(F)(F)F)c1
CCC(N)(c1ccccc1)n1cc(C)c2ccc(C=O)c(Br)c21
Cc1cc(N2CC3CN(S(=O)(=O)c4ccc(N)c(N)c4)CC3C2)on1
CCCC(Nc1ccc2c(c1)C(C=O)NC2(N)c1ccccc1)C(=O)O
CC1(c2ccc(CCN3Cc4nnnn4-c4ccccc43)cc2)CC(c2ccccc2)=NN1CC=O
CC(C)(Nc1ccc(Br)cc1CC=O)N1CCC(c2ccc(Cl)cc2)CC1
C=CCCOc1cc(C2(N)CC(=O)NC2=O)ccc1C(F)(F)F
COc1nc(C(=O)OC(C)(C)NC(=O)C(C)(C)N(C)C(C)=O)ccc1C
CCc1ccc(Nc2ccc(OC)cc2-c2ccn(CC=O)c(=O)c2Br)cc1
COc1cc(C#Cc2cnc(N(CN3CCCCC3(N)C=O)c3ccc(C=O)cc3)nc2)cc([N+](=O)[O-])c1O
O=CCCc1cc(NC(=O)NC2CCCCC2)c(F)c(N2CCCCCC2C(=O)Nc2ccc(Oc3cccc4ocnc34)c3ccccc23)c1
O=Cc1c(C(F)(F)F)cc(O)c2c1C(=O)c1ccccc1CC2=O
COc1ccc(NC(=O)C2CCC(C(=O)Nc3ccccc3)CC2)c(C)c1
COc1ccc(C2CCCCC(N3CCCCC3N3C(=O)NC(=O)C3c3ccccc3)C2)cc1
COc1ccc(N2CCN(S(=O)(=O)c3ccc(C=O)cc3OC(C)(C)N(C)C)CC2)cc1
COCCNC(=O)CCc1ccc(NC(=O)CCc2nc(-c3ccccc3)c(-c3ccccc3)[nH]2)cc1
CC(C)(C)c1ccc(N(C(=O)CN2C(=O)C(=C3CCC(=O)C3)c3ccc(N)cc32)S(C)(=O)=O)cc1
Cc1ccc(-c2cc(C(=O)c3ccc(F)cc3)sc2Cn2cncn2)cc1C
CC(C)OC(=S)S
CCc1ccccc1CS(=O)(=O)c1ccccc1
COC1OC(=O)C(C)C(C)C(C2=C3C=CC(C)(C)C3OC2=O)C1(C)C
O=[SH](=O)C1=CC=C[SH]1N1CCN(c2cc(C3CCCCC3)ccc2F)CC1
CCOc1c(O)cc(C2CCc3cc(O)ccc3O2)cc1O
N#Cc1ccc(Cl)cc1
Cc1ccc(OCC(NC(=O)C2CCCN2C(=O)CCc2ccc(NC(=O)C(C(C)C)N(C)C(C=O)CO)cc2)C(C)CC=O)cc1
CCN(CC)CCOc1nc2ccccc2n1-c1ccccc1
C(#Cc1ccc2ccccc2n1)C=Cc1ccccc1
O=C(O)CN1Cc2ccc(C(=O)c3ccccc3)cc2C1
Cc1ccccc1C#Cc1nc(NCCN2CCOCC2)c2ncnc-2[nH]1
O=Cc1cccc(Br)c1NCCN1CCCc2ccccc21
O=C(O)C1CCCCC1
CN1CCN(c2c(F)c(Nc3cccc([N+](=O)[O-])c3)c3c(=O)c(C=O)cn(CCNC45CC6CC(CC(C6)C4)C5)c3c2F)CC1
COc1cccc(SC)c1Oc1ncccc1C=O
NC(=S)N(CC(C=O)Nc1ccc(C=O)cc1)c1cccc(C(F)(F)F)c1
CCn1c(=O)c2ccc(N3CCCCC3C(F)(F)F)cc2c2c(O)c(C)ccc21
Cc1cc(F)ccc1N1CCN(CC2CC2)CC1
CCCn1cnc(Nc2cc(F)c(NCc3ccc(OC)cc3)cc2CC=O)c1
Cn1c(-c2ccc(Br)cc2)c2c(=O)c(=O)n(CC(=O)Nc3ccccc3)nc-2sc1=S
CC(C)c1nnc(NC(=O)Nc2ccc3c(c2)OCO3)s1
COC(C)(C)NC(=O)C12CCC(CC1)N2C(=O)C1CCCC(=O)N1c1ccc(C)cc1
CC(C)CC(N)Cc1cccnc1
CC(C)CS(=O)(=O)c1ccc(-c2ccc(Cn3c(-c4ccc(C(N)=O)cc4)nc4ccccc43)cc2)cc1
Cc1ccc(-c2nc(C3(N)CNC(N4C(=O)CCC4C(C)(C)C)C3CC(N)=O)co2)cc1
Cc1cc(N(C)C(=O)CN(C(=N)N)c2ccc(Cl)c(Cl)c2)cc(C)n1
Cc1c(-n2c(=O)c(Cc3c(F)cccc3F)cc3c2=CSC=C(N)C=3)csc1C=O
COc1cc(CCCN(c2ccc(C)cc2)c2ncccc2N)ccc1O
CCCCn1c(O)c2c(nc1=O)N(Cc1cc(-c3ccccc3F)c3oc4ccccc4c3n1)S(=O)(=O)N(C)C2=O
Cc1ccc(-n2nnnc2C(N)(c2ccccc2)c2nnc(N)s2)c([N+](=O)[O-])c1
CCN(CC)c1cc(C=O)c(Oc2cc3c(cc2S(=O)(=O)c2ccc(Cl)cc2)oc(=O)n3C)cc1OC(F)(F)F
Nc1ccc2cc(C(N)Cn3cc([N+](=O)[O-])nn3)oc2c1
Cc1nn(C(C)(C)C)c2c1C(C(F)(F)F)N(c1nc(Cl)ccc1NCCN(C)C)C2=O
Nc1cccc(-n2nc(C=O)c3c2CCCC3)c1N1CCNCC1
O=C(CCc1nc(=O)c(O)c(-c2cccs2)[nH]1)N1CCCCC1
CC(=O)c1cnc2ccc(N)cc2c1N(c1cccc(C)c1)c1ccc(C=O)o1
Cc1cccc(C)c1NC(=S)Nc1ccc2nc(-c3ccccc3)cc(C=O)c2c1
CC(=O)NCC1OC(n2cnc3c(N)ncnc32)C(O)C1O
COc1ccc(NC2CCC(O)C2(C)c2ccc(C)cc2)cc1
CN1C(=O)C(=Cc2ccc(OC(F)(F)C(F)(F)F)cc2)N(C)C1=O
CCCC(O)NC(C)C(CC=O)CNC(=O)n1c(-c2ccc(-c3cccc(NC)c3)s2)nc2cc(C)ccc21
NC(N)C(=O)C(O)c1c(O)nc2ccccc2c1C1CCCCC1
CCOc1c(-c2nsc(N)n2)sc2cccc(N)c12
Cc1cc(N)c2c(c1N)OCC(C)(N)CNC2=O
Nc1cc(-c2cnc(Nc3c(C=O)ccc4c3OCO4)c(Cl)n2)cn(C(=O)CSc2ccc(Cl)cc2)c1=O
CC(NCC(=O)Oc1ccc(C=O)o1)c1ccc2c(c1)OCO2
COc1ccc(S(=O)(=O)N2CCC3(CCOC3)CC2C(=O)NO)cc1
CCCC(Cc1ccccc1Nc1ccccc1)OC(CC)(CC)Oc1ccc(C(F)(F)F)cc1
Cc1cc2cc(-c3c(C)n(N(C)C)n(C4C(C)C(C)(O)CC4(C)C)c3=O)c(=O)[nH]c2cc1C
COc1ccc2[nH]ccc2c1
Cc1cncc2cccc([SH](=O)=O)c12
NC(N)(C(=O)O)c1ccc(-c2ccccc2)cc1
CCc1ccc(-c2cc(NC(=O)C3CC3c3ccc(Cl)cc3)nn2-c2ccc3c(c2)OCO3)cc1
CCC(C(=O)NO)N(c1cc(N2CCCCC2)ccc1C)S(=O)(=O)c1ccc(C)cc1
C=C(C)C1CCC2CCC3(C)C(CCC4(C(=O)O)C5(C)CCC(O)C(C)(C)C5CCC34C)C21
COC1CCC(Nc2nc(C(F)(F)F)cc(N3CCCCC3)c2C#N)CO1
CCN(c1ccc2ccc(C)cc2c1)C1CCN(C)C1
CCN(CC)C1(O)CC(C)OCC1OC1(O)CCCC(C)O1
CN1CCN(C(=S)N2CC(CO)CC2Oc2ccc(C(C)(C)C)cc2)CC1
Cc1c(C)c(-c2ccccc2)c2c(=O)[nH]c(=S)oc2c1C(=O)O
Oc1cccc(Cl)c1O
O=C(Cc1ccc(F)c(N2CC3CN(c4ccccn4)CC3C2)c1)N1CCCCC1
CC1CC(NCC(F)(F)C(F)(F)C(F)(F)C(F)(F)C(F)(F)F)CC(c2cc(C(=O)NO)c(NCC(F)(F)C(F)(F)F)c([N+](=O)[O-])c2)N1
COC(NC(=O)N1CCC(N)CC1)=C(C=O)c1ccc(OC2C(C(F)(F)F)=CC(F)CC2NC(C)CCc2ccc(Cl)cc2Cl)cc1C
CCOC(=O)N1CCN(C(S)C=O)CC1
CC(=O)Oc1cc(Nc2cc(Nc3ccc(C=O)cc3)ncc2C(F)(F)F)c(C=O)c(OC(C)=O)c1
CCCn1cc(NC(=O)c2ccc(Nc3cc(C=O)cc(C(C)(C)C)n3)c(NCC34CC5CC(CC(C5)C3)C4)c2)nn1
Cc1nc(-c2ccccc2)c(NC(CCC=O)C(CCC=O)NC(CC(C)C)C(=O)O)s1
OCC1CCN(c2ncnc3c2c(F)cn3C2OCC(O)C2O)C1
Fc1ccc(-c2c(-c3ccnc(Nc4ccc(N5CCOCC5)cc4)c3)noc2C2CC2)cc1
O=C(c1cc(Br)ccc1O)C(c1ccccc1)C1COC2(C1)C(=O)Nc1ccccc12
CCn1cnc2c(Nc3ccc(NC(=O)C(C)C)c(Cl)c3)nc(N)nc21
COc1cc(C)c(N(C)C)cc1OCCNc1ccc(OC(F)(F)F)cc1
O=CCC(CN1CCOCC1)N1CCc2ccccc21
COC(=O)COc1ccc(-n2cnc(CCc3nc(Nc4ccccc4)n(-c4ccccc4)c(=O)c3-c3ccc(-c4cccs4)cc3)c2)cc1Cl
Cc1cnc2c(c1)CCc1ccc(C(C)(O)CC3CCC(CN4CCOCC4)CC3)cc1-2
CNc1cc(C)c(OCC#N)c(C)c1
CCC(C)C(OC(=O)C(N)P(O)(OC1(N)CCCC(n2c(=O)[nH]c3c(N)ncnc32)C1)=[PH](=O)(OCO)OC(O)OC)C(N)=O
COC(C)(C)O
Nc1ccc(Nc2ccnc3c2cnn3C(=O)Nc2ccc(Br)cc2)cc1
CCc1ccc(C(=O)C=CC=CC=CC(=O)O)cc1
CC(=O)Nc1ccc([N+](=O)[O-])cc1
NC(C=O)(c1ccc(N2CCC3(CCNCC3)CC2)cc1)c1ccco1
C=C1CCCCCCCCCCC(=O)C(OC(C)=O)C(C)C1OC(C)=O
O=c1c2ccccc2nc(C=Cc2ccc(-c3cc(Cl)ccc3O)o2)n1-c1cccc([N+](=O)[O-])c1
N=C(N)c1ccc(C=C2SC(=S)NC2=O)cc1
CC(=O)N1CCC1CC(=O)O
O=C1C(=O)N(CCCn2ncc([N+](=O)[O-])c2-c2ccc(Br)cc2)c2ccccc21
Cc1ccc(-c2ccccc2-c2nnn(C(CCN)c3n[nH]c(N)c3[N+](=O)[O-])n2)cc1
CCCCn1c(=O)c2c(n(CCC)c1=O)SCC2c1ccncc1
CCCCCCCC(=CC(=O)c1ccccc1)CC(=N)Nc1ccc(C)cc1
CCc1ccc(F)c(N2CCN(c3nc(Cl)cc(Cl)n3)CC2)c1
Cc1cc(C(C)N)nc(N2CCC3CNC3C2)c1
Cc1ccc(NC(=O)N2C3CCC(C(c4ccc(C(F)(F)F)c(N)n4)C3)C2O)cc1Cl
COc1ccc(-c2c(-c3cc(OC)c(OC)c(OC)c3Nc3ccc([N+](=O)[O-])cc3CCC(=O)N3CCOCC3)nc(C)c3[nH]cc(C=O)c23)cc1
CN(c1ccc(S(N)(=O)=O)cc1)c1nccc(Nc2cccc(CO)c2)n1
CC(N)=O
Cc1c(C(CC(=O)O)Nc2cccc(C(F)(F)F)c2)c2cc(F)ccc2n1C(C=O)c1ccccc1
O=C(CSc1cccc(-c2ccccc2)c1)N1CCOCC1
CCC(O)C(Nc1c(Cl)cnc2cc(Cl)ccc12)Oc1c(C(C)(C)C)cc(C(O)C(C)(C)C)cc1C(F)(F)F
CC(C)(C)OC(=O)Nc1c(CCC(=O)O)csc1C(=O)O
CC(C)(C)N1C(=O)NC(=O)C1(N)c1ccccc1
NS(=O)(=O)c1ccc(-n2nc(C(F)(F)F)cc2-c2nc(-c3ccccc3)c(-c3ccccc3)o2)cc1
COc1cc(-c2nc3ccc(C)cn3c2NC(=O)NC2CC2)cc(OC)c1OC
NC1(c2ccc3ccc(-c4cccnc4)n3c2)CNCCN1c1ccccc1
CCOC(C)(C)N1C2CCCC1C(NC(=O)C1NCCCC1(N)N1C(=O)C(C3CN(c4ccc(C=O)cc4)CCO3)C(=O)C1C)C2
Cc1nc2c(C=O)cnn2c(C)c1NC1(C)CCCCO1
Cc1nc(-c2c(N3CCN(c4ccc(C=O)cc4)CC3)ccc3onc(C)c23)ccc1O
O=Cc1cc2c(N3CCN(C(=O)Nc4ccco4)CC3c3ccccc3)c(C(F)(F)F)c(C(F)(F)F)nc2s1
C=C(C(C)=O)c1ccc2c(C3CC(C)C3)cccc2c1
Oc1cccc(-c2nc3cc(O)c(C=Nc4ccc5c(c4)CC(O)O5)cc3o2)c1
CCCC(=O)OC1CC2=CC(O)CCC2(C)C2CCC3(C)CC=CC3C12
CC(CCC(O)(CCCc1ccc(C=O)cc1)C(C)C)CNc1cc([N+](=O)[O-])cc([N+](=O)[O-])c1
Cc1ccc(C=Cc2ccc(S(N)(=O)=O)cc2S(=O)(=O)Nc2ncccn2)cc1
C=C
O=CC=Cc1ccccc1
O=C(Nn1c(=S)[nH]nc(-c2cc(Br)ccc2O)c1=O)c1cccnc1
CCc1cc(O)c2c(c1)OC(C)(C)C1CC=CC(O)C21
CC(C)(C)C(O)N1CCN(c2cc(Nc3nccs3)c(C=O)cc2[N+](=O)[O-])CC1
CCC(C)N(C(=O)Nc1ccc(C)cc1)C12CC3CC(CC(C3)C1)C2
CC(=O)c1ccc(N2C(=O)CC2c2cc(C)cc(C)c2C)cc1
COc1ccc(CCC(OC)c2ccc(OC)c(O)c2)cc1
O=CN1CCOC(N2C(=O)c3c(n4c5c(cc([N+](=O)[O-])cc35)CC4)C2=O)C1
Oc1cc2[nH]cc(C(F)(F)F)c2cc1O
CCCCCCCCCCC(C=O)OP(=O)(O)C(OCOC(=O)C(C)N)OC1(COC(C=O)CCCCCCC)CCOC1=O
O=C(NN=Cc1cccc([N+](=O)[O-])c1)c1ccc(N=C2C=C([N+](=O)[O-])C([N+](=O)[O-])=C2)cc1
CC1=C(C=O)C(c2cc(Nc3cccc(C(F)(F)F)c3)cc3ccccc23)n2nc(-c3ccccc3)nc2N1
NCCC(N)n1cnc2cc(N)ccc21
Cc1ccc(Oc2c(O)cc(CP(=O)(O)O)cc2O)cc1
Cc1cc(N)c2cc(Nc3ccc(C=O)cc3)ccc2n1
CCc1noc(-c2cccnc2Nc2ccc(Cl)cc2Cl)n1
Nc1cccc(C=O)c1
Cn1cc(-c2ccc3ncccc3c2)c2nc3n(c(=O)c21)CCC3
CCCCC(CCCC)N(C(C)CC)C(CCC)CCC
O=C(O)c1ccc(CS(=O)Cc2nc3ccc(Cl)cc3n2Cc2cccc3ccccc23)cc1
Cc1ccc2c(c1NC(C=O)n1c(C(F)(F)F)c3c4c(=O)n(C)c=4n(c1=O)N=C(C(=O)c1ccccc1)S3)OCO2
Nc1ccc(N2CCN(c3cc(F)c(-n4cnc5c(N)nccc54)c(CC=O)c3)CC2)nc1
CNC1=CN(c2c(N)cn(-c3cc(C#N)ccc3C=O)c2C(=O)NC(=O)CCC(=O)NCN)C(C=O)(C(=O)C(N)(N)N(C)c2ccc(N)cc2)C1C(N)=O
NS(=O)(=O)c1cc(-c2ccc(Cl)cc2)ccc1N1CCOC(=C2N=C(c3ccccc3)NC2=O)C1
CCc1cccc2c3c(ccc12)-c1ccccc1C(c1ccc(F)cc1)N3
Cc1ccc(Nc2ccc(Nc3ncc(C=O)s3)cc2)c(C=O)c1
CC(C)N(c1ncnc2ccc(C=NO)cc12)C1(C(F)(F)F)CCCCN1c1ccc(C=O)cc1
COc1ccc(NC(CC=O)(NS(=O)(=O)c2ccc(C)cc2)C(=O)O)cc1
CCCC(C=O)CCC(C)NC1COC=C(C(=O)O)O1
CC1=CCC2C(C=O)=C(C)N(c3ccccc3)C(C)C2C(C)C1
CC(=O)n1cc(C(F)(F)F)c2cnc(-c3csc(N)n3)cc21
CCC(C)(OC(C)(C)Nc1c(F)ccc(C)c1F)c1ccc(O)c(OC)c1
COc1cccc(O)c1O
CCCC(C(C)N(c1ccc(-n2nc(C)nc2C)cc1)c1cc(-c2ccn(C)n2)c(F)cn1)N(C)c1cc(C(C)O)ccc1C(=O)c1ccccc1
CN1CCC(c2nc(-c3c[nH]c4ccncc34)n(C)c2-c2ccccc2)CC1
NC(Cc1ccccc1)N1C(=O)CCC1=O
Cc1ccc2[nH]c(SC3CC3c3nnc(C)o3)nc2c1
COc1cc(NC(=O)C2CCCCC23CC(c2cccc(N)c2)=NO3)cc(OC)c1
CCCCCCCCCC(N)CC
CC(C)NC1=C(C=O)C(=N)N(C)c2cccc(NC(C)O)c2O1
NC(=O)c1ccccc1Nc1cc(Oc2ccc(OC(F)(F)F)cc2)ncc1C(F)(F)F
CCC(C)Oc1cccc2nc(N)nc(NCCOC)c12
Cc1cc(C2(C#N)C(=N)OC3CCCC32)cc(C)n1
C=CC1CCC2(COC(=O)CNC)CCC(C)(C)CCC12
Nc1nc(-c2nc3n(c2N)CCc2c(F)c(Cl)cc(OC4(C(=O)N5CCOCC5)CC4)c2-3)cs1
COC(=O)CC(=Cc1ccc(C=COc2cc(C)cc(OC)c2OC)cc1)c1ccc(NC(S)C=O)cc1
CCCCCCCCCCC#Cc1cc(C(F)(F)F)cc(Nc2ccccc2)c1O
CCCCCCCCCCCC(CCC=O)(NC(=O)C1CCC(NC(C=O)Cc2ccccc2)N1)Nc1cc(CCC=O)cc(NCC(C)CCC(O)C(C=O)OC(C)(C)C)c1O
O=c1c2ccccc2n(CCc2ccccc2Cc2ccncc2)c(=O)n1-c1ccc(Br)cc1
Cc1cc(N)n2c(nc3ccccc32)c1C
O=Cc1ccc(SCC(=O)O)c(NCCCC2=CCCCC2)c1
CCCn1cncc1C1(Nc2ccc3c(c2)OCCO3)CCC(=O)NCC(=O)NCC(=O)NCCc2c(ccc3c(C(C)CC)cccc23)O1
Nc1cc(Cl)c(O)c(-c2c[nH]nc2-c2c[nH]c(C=O)c2)c1
NCC(c1cccc(C(F)(F)F)c1)N(O)C(N)=O
COC1COc2cc(Nc3ccc4cnc(Nc5cc(C=O)c(=O)n(C6CCC6)c5)c(Cl)c4n3)ccc2O1
CCCc1ccc(O)c(NC(CCC)CCC(C=O)NC(=O)C=C(CC)CCc2ccc(C)cc2)c1
CN(C(=O)CCc1ccc(OP(=O)(O)O)cc1)C(CC=O)c1ccccc1NC(C=O)C(C)(C)Nc1ccc(C=O)cc1
CCCC(CCC)NC(=O)Nc1c(Cn2c(CN(C)C(C)=O)c(C)c3ccc(C=O)cc32)ccc(C)c1C
Cc1nc2[nH]c(C3CC3)c(Nc3ccc(C4CC4)cc3)c(C)c-2n1
Cc1cccc(Sc2nc(=O)cc(-c3ccccc3)[nH]2)c1C#N
COc1c(C=CP(=O)(O)CCCCCCCCO)c(OC)c(C(C)C)c2c1C=CC(C)(C)O2
COc1ccccc1N1CCNCC1(N)c1cccc(Nc2ccc3c(-c4ccccc4)[nH]nc3c2O)c1
Cc1ccc(C(C)(C)CN2CCc3cc(-c4ccccc4)ccc32)cc1
CC(=O)NN=Cc1ccc(Oc2cc(C(F)(F)F)ccc2Cl)c(C(=O)O)c1
CCCC1CC(Nc2cccc(CCC=O)c2)Cc2c1[nH]c1oc(C)cc(=O)c21
CCCC1(CCCCC(C)=Cc2cc(OC=Cc3ccc(Oc4ccccc4)c(OC)c3)c(OCC=O)c(NC)c2C(=O)O)CCNC(N)C1
CC(O)c1c(C(S)C(=O)Nc2ccccc2)[nH]c(S)nc1=O
Cc1ccc(C(=O)NCOc2cc(N3CC(C)NC(C)C3)c(Cl)cc2Nc2nc(N3CCN(C)CC3)nc3cc(N)nn23)c(F)c1
CC(=O)C(C)C1(c2nnnn2C(N)N)CCCC(=O)N(c2ccc(C)cn2)C1
CCc1ccc(C2C(O)CC3(NC(CC)CCCCC=O)CCCN23)cc1
O=Cc1cccc(NCC(F)(F)C(F)(F)C(F)(F)C(F)(F)C(F)(F)C(F)(F)C(F)(F)C(F)(F)C(F)(F)F)c1C(F)(F)F
Cc1nnc(CC(N)(C=O)c2nc(-c3cc(N)cc(C(F)(F)F)c3)oc2C)o1
CC1OCC(OC(O)C2(OC(O)C3(OCOC4(CO)C(O)COCC4O)C(O)COCC3O)C(O)COCC2O)CC1O
COc1ccc(CC(NC(C=O)CC(=O)NC(C)C(=O)O)C(=O)O)cc1
CC(C)C1CC1c1ccc(CN)cc1
CCC(Nc1nc(N)cc2nccn12)(SC)C(=O)O
Cc1c(CNC(=O)N2CCc3ccccc3C2)n(C2OCC(O)C2O)c(=O)[nH]c1=O
N#Cc1cc(C(F)(F)F)ccc1NC(N)=S
NC(=O)c1cc(C2Oc3ccc(O)cc3C2(O)CCNc2ccc(F)cc2CC(=O)O)on1
COCC1(C)N=C(N)N=C(N)N1O
COc1cc2[nH]ncc2c(SC)c1OC=CC(=O)N1CCCCC1
NC(=O)COc1cc(O)nc(-n2cc(-c3cccc(O)c3)nn2)n1
N#Cc1ccc2[nH]c(-c3cccc(S(=O)(=O)Nc4ccc(F)cn4)c3)nc2c1
Cc1ccc(OC(F)(F)F)c(NC(=O)COc2ccc3c(c2)C(C2(c4ccon4)CCC2)NCC3)c1
CC=NNC(=O)CNc1cccc(Cl)c1
O=Cc1cc2sc3ccccc3c2n1C(O)c1ccc(S(=O)(=O)CNc2ccc([N+](=O)[O-])cc2)cc1
CCCC(O)(CCN1CCCC(c2cccc(C(F)(F)F)c2)C1)c1ccc(O)cc1
Cc1ccc(S(=O)(=O)N2CCCCC2C(=O)N(C)C)cc1
CCC(CNC(=O)N(C)Cc1nc(CC(C)C)no1)CN1CCCNCCNCCNCCCNCC1
COc1cc(C)c(Sc2nc3ccccc3s2)c(OC)c1
CCOC(=O)N(c1cccc(F)c1)c1ncccc1-c1ccc(N)cc1
CC(C)(C)c1cccc(N2C(=O)CN=C(c3ccccc3)c3ccccc32)c1
CCCCCC(CCc1ccc(C(=O)O)cc1)N1CCC(O)CC1c1ccc(C)cc1
CSc1c(N)cccc1N
Cc1ccc(S(=O)(=O)NCC2CN3C(=O)CNC(=O)C(c4ccc(C(CC(N)=O)c5ccccc5)cc4)NC(=N)CCC=C(C(C)C)CC(=O)NC(=O)CNC(=O)CNC(=O)C3C2O)cc1
CN(C)C(c1ccccc1)c1ccccc1
CN(c1c(N)c(N)cc(Cl)c1C=O)C(C)(C)N1CC2(CCNCC2(N)c2ccccc2)CCC1=O
CSc1cc(C)nc2c1nc(S)n2C1CC(S)(C(=O)N2CCC(O)CC2)CO1
Nc1ccc2c(c1)CC2
CCOC(Cl)(COc1cc(C)cc2ccoc12)Oc1cccc([N+](=O)[O-])c1
CN1C2CCC1C(Oc1c(F)ccc(CCC=O)c1NS(=O)(=O)c1ccc(F)cc1)C2
CC(=O)c1ccccc1CS(=O)c1ccc(OC2=NC(=O)C[SH]=C2)cc1
CC(O)C12CC(=O)N1C(C(=O)O)=C(S(=O)(=O)O)C2C
COc1ccc2c(c1)c(C=O)c(NCC1(C(=O)N3C(C)CNCC3C)CCCC1)n2C(C)=O
CN1CCC(CO)CC1
CCCCn1c(=O)oc2c(ccc3c(=O)cc(C)oc32)c1=O
CCC(C(=O)OCCOc1ccc(C)cc1)c1c[nH]c2ccc(OC)cc12
COc1ccc2c(c1)c(-c1csc(C(O)(C(C)C)C(C)C)n1)nc1c3ccccc3c(O)cc21
C=C(CCc1ccccc1)Nc1c2c(nc3ccc(Cl)cc13)CCCC2
CCN1N=C(Cc2ccc(OC)cc2)N2C=C(C=O)C=CC2=C1C1CCNCC1
O=Cc1ccnc(Nc2cc(-c3nnc(N4CCOCC4)c4ccccc34)ccc2N2CCOCC2)c1
CC(Oc1nc(Nc2ccc3c(c2C(=O)OC(C)(C)C)OCO3)cc(Nc2ccccc2C=O)c1C(F)(F)F)C(=O)O
CCOc1ccc(CN2C(=O)CC(c3cnc4ccc(O)cc4c3)=Nc3ccccc32)cc1
Cc1ccc(ON=C2CC(C)(C)Nc3cccc(O)c32)cc1
Cc1cc2nc(-c3ccccc3)[nH]c2cc1C
CCc1c(C)[nH]c(=S)c(Nc2cc(OC)c(Oc3ccc(N(C)C)cc3)cc2C)c1-c1ccc(C(=O)O)cc1
Cc1ccc(S(=O)(=O)N2CCCC(n3ncc4c(CC(C)C)ccnc4c3=O)C2)cc1C
CC#CC(O)C1NCCc2cc(OC)c(OC(N)C3CC3)cc21
CCCC(=C(C)CC(CCCCC=O)NC(C)CCNC(C)C)c1cc(O)cc(O)c1
CC(C)NC(=O)C(C)Oc1cccc(N)c1N
CC(=O)Oc1c(O)ccc(O)c1O
CCOC(=O)C(Nc1cc(Cl)c(OC(C)=O)c(CC=O)c1)C1COc2ccccc2O1
NC(=O)CCC(Nc1ncccc1Cl)C(=O)O
O=C(CC(C(=O)O)N1CCS(=O)(=O)CC1)Nc1cccc(C(Cn2ccnn2)c2ccc(Cc3ccccc3)cc2)c1
CS(=O)(=O)N1Cc2cc(N)ccc2C(N)(c2ccc(F)c(C(F)(F)F)c2F)C1
CCc1cc(Nc2c(OC)cc(C=O)cc2OC)c(O)c(OC2(CO)C(O)COCC2O)c1
CCCC(N)(CCC1CN(C(Cc2ccccc2)c2ccccc2)C(=O)N1)N=C(N)c1ccc(-c2cnc(C=O)[nH]2)cn1
Cc1cc(N(C)c2nc3c(C(N)=O)cccc3s2)no1
CCC(NC(=O)Nc1cccc(Oc2ccccn2)c1)C(=O)O
CCS(=O)(=O)N1CCCCC1C(=O)c1ccc2c(C)c(NC3CC3)[nH]c2c1N
CCCc1cccc(N2CCCCC2C(=O)NC2CCCCN2c2cc(C=O)ccc2F)c1
COCCNCc1cc(=O)n(CC=O)c2cc(F)c(F)cc12
Cc1ccc(S(=O)(=O)Nc2nn(CC=O)cc2[N+](=O)[O-])cc1
CC1=Cc2ccccc2C1=CC=C1Oc2ccc(C#N)cc2C1=N
CN1C(=O)C(=O)c2cc(F)cc(-c3cccc(-n4cnnn4)n3)c21
O=C(O)c1cc(S(=O)(=O)N2CCCC2CO)cn(C(Oc2ccccc2)C(F)(F)F)c1=O
NC(=O)C1CCCCN1S(=O)(=O)c1ccc([N+](=O)[O-])cc1
Cc1nn(C)c2cc(N3CCCC3=O)ccc12
CCC1(C(C)(C)Oc2cccc(C=O)c2OC)CC2CCC(C1)O2
C=C1CCC(C2NC(=O)CN(Cc3oc(C)cc3Cl)C2=O)C(=O)N1
CC(NCCN1CCOCC1)C(=O)Nc1ccc(N)c(CC=O)c1
CCn1c(C2CCNCC2)nc2cc(N)ccc21
Cc1ccc(-c2c(Nc3cccc(C=O)c3)[nH]c3ccnc(N)c23)cc1
CCC(C)N(c1ccc(-c2csc(C)n2)cc1)c1c(C=O)ccc2c1OCO2
NC1(c2ccccc2)CC(n2c(-c3ccccc3Cl)n[nH]c2=S)CCN1
Cc1ccc(Nc2nc(C)c(C(=O)C=O)[nH]2)cc1S(=O)(=O)N1CCOCC1
Cc1ccc(NC2CCCCN2C(C)(C)NC2CCc3c(C=O)n[nH]c32)cc1
CC(C)c1cc(Cl)cc(NC(=S)N2CCCCC2)c1
COc1ccc(N=Cc2cnc(=O)n(C=C(C#N)S(=O)c3ccccc3)c2O)cc1
Cc1ccc(S(=O)(=O)Nc2cc(Oc3ccnc4cc([N+](=O)[O-])ccc34)ccc2O)cc1
CC1=C(C=O)C(c2cc(OCCN3CCOCC3)cc([N+](=O)[O-])c2)NC(=S)N1
CCC(C)CCC(C)=CC(=O)COC(=O)CN(C)CCN1CCCC1C#N
COc1ccc(NC(=O)Nc2sc3c(c2C(N)=O)CCC3)cc1
Nc1nc(-c2ccc([N+](=O)[O-])s2)cn1CCCCCCCCc1nnn[nH]1
COC(=O)c1cc(O)c2ccn(-c3ccnc(N)n3)c2c1
COC(c1ccc(F)cc1)c1c(C)nn2c(C)c(C=O)cnc12
COc1cc(C)cc(OC)c1OC=C1SC(=O)N(C(=O)CNc2cccc(C)n2)C1=O
CCOc1ccc(N)c(N)c1
CCCc1ccc(S(N)(=O)=O)cc1NC(=O)CNc1c(C=O)ccc2c1OCO2
CCOc1ccc(OCC)c(NC(=O)N2CCN(c3c(Cl)ccc(-c4nn[nH]n4)c3-c3cccc(C=O)c3)CC2)c1
CC(C)(Nc1cc(CO)ccc1I)OS(=O)(=O)O
CCC(C)(C)C(O)Nc1ccccc1C1=NN(C(C)=O)C(c2nc(C)co2)C1
Cc1ccnc(N(c2cc(C=O)ccc2Br)c2nc(N)ccc2C)c1
NC(C=O)C(Nc1cc(C=O)ccc1F)C(=O)O
CCc1cncc(N(c2c(C(F)(F)F)cc(CC)nc2C(F)(F)F)c2cccc3c(=O)n(-c4cccc(OC)c4)nc(C=O)c23)c1
Cc1ccc(NS(=O)(=O)c2ccc(N)c(N)c2)cc1C
Cn1c(=O)c2c(nc(C(F)(F)F)n2C)n(C=Cc2ccccc2)c1=O
Cc1cccc(C#Cc2ccc(N3C(C)(C)C=CC3(C)C)cc2O)c1
NC(CC=O)Cc1c(F)ccc(F)c1N1CCN(c2ncnc3cc4c(cc23)CNCC4)CC1
O=CCn1c(O)c(C(=O)c2cccs2)c(=O)c2ccc(NCCSc3ccccc3)cc21
CCCCC(Nc1c(OC)ccc2c1cc(C=O)n2C1CCCCC1)C(=O)O
OC1CCCCC1
COc1c(O)ccc(C(C)=O)c1OC1(CO)C(O)COCC1O
CC(=O)Nc1cccc(NC2CCCCN2S(=O)(=O)c2cc([SH](=O)=O)ccc2C)c1C=O
Cc1ccc2c(c1NCc1c(C=O)[nH]c3ccc(Cl)cc13)OCO2
COc1ccccc1-c1nnc(CCC(CCCO)Nc2cccc3nc(C)c(CN)nc23)o1
Cc1ccc(C(=O)N(C)C2CCCN2c2nc3ccccc3s2)cc1
Nc1cc(C2Oc3ncccc3-c3c2c2ccccc2n3-c2cc(C=O)ccc2F)ccc1N1CCOCC1
N#Cc1cccc(N)c1
CCc1ccc([N+](=O)[O-])c(NC(=O)Nc2c(C(C)C)cccc2C(C)C)c1
CCSc1nc(=O)n2cc(C)c(Oc3ccc(Br)cc3)cc2n1
Cc1cc(C)nc(COc2c(Cc3noc(C)n3)ccc(Cl)c2Cl)c1
CCCC(NC(=O)CNC(CC=O)(NC(=O)N1CCCC1C(N)=O)C(=O)O)C(=O)NC(CC=O)C(C)CN(C)C(=O)CCC(C)C
CCC(NC(=O)CNc1cccc(S(N)(=O)=O)c1-c1ccc(C=O)c(C)c1)(SC)C(=O)O
C=CCc1nc2ccccc2c(C#N)c1C=C(C)C
COc1ccc(-c2cc(C(=O)O)ncc2-c2ccc(Cl)cc2)cc1
CC(C(=O)C1NC(=O)C(CN(C)C)NC1=O)N1CCc2scnc2C12CC2
C=C1C2CCC(C2NC(=O)N2CCN(CC(=O)O)CC2)N1C
Cc1cc(C)n(Cc2cn(C)nc2N2CCN(C(=O)NC3CCCCC3)CC2)n1
Cc1cc2nc(N)nc(N(C)c3ccc([SH](=O)=O)cc3N)c2cc1C
NC(Cc1ccccc1)C(=O)N1CCN(C(=O)CN2CCCCCC2)CC1
CC1CC1C(=O)Nc1cccc2c(CCC(=O)O)c3c(nc12)CSC3
CCc1ccc(Nc2c(C=O)ccc(N(C)C)c2S(=O)(=O)N2CCN(C(=O)C3CCCCCC3)CC2)o1
CCc1cc(SC)c(Cl)c(Cl)c1Nc1ccc(CCC(=O)NCC(=O)OC)cc1
COc1ccc(-c2ccc(Oc3cnc4[nH]c(=O)n(CC=O)c4c3)c(NCC(=O)O)c2)cc1OC
CCOc1nc2nc3scc(C(N)=O)c3nc2n1CO
Clc1ccc(C(c2ccc(Br)cc2)c2ccc(Sc3nc4ccccc4[nH]3)cc2Cl)cc1
CC(=O)Oc1ccc(Oc2ccc(O)cc2)cc1
O=Cc1ccc(Sn2nncc2Cc2ccccc2)cc1NCCC(=O)Nc1ccc(Cl)cc1Cl
CC(=O)N(c1cccc(C=O)c1Cl)c1ccc(N)c2oc(-c3ccc(F)cc3)cc(=O)c12
CN(C)C(=O)CNC1NCC(N)(c2ncccn2)C12CCN2
Cc1ccc(C2CC2c2nc(C(F)(F)F)ccc2NC2=NC(=O)CS2)cc1
Cc1nn(-c2ccccc2F)c2[nH]c(-c3ccccc3OC(F)F)nc(=O)c12
O=[N+]([O-])C(CO)c1ccc(F)cc1
O=c1[nH][nH]cc1Cc1ccccc1
NC1(c2ccc(Cl)cc2)CCCC2C(=O)N3CCCC3N(C=Cc3ccccc3)C(=O)C21
CC1(O)C(O)COC1(CO)n1ccc(N)nc1=O
Cc1ccc(NC(=O)NCc2ccc3c(c2)N2CCNCC2=NOC3=O)cc1
Cc1ccnc(NC(=S)NC2CCCCC2)n1
COc1ccc(C=CC(=O)c2cc(OC3(CO)C(O)COCC3O)c(O)cc2O)cc1
C=CCOc1ccc(NC2CCCCC2)c(C2Nc3cc(C=O)ccc3N3CN(C)CC(N)(C(=O)OC)C23)c1
Cc1ccc(NC(=S)NC2CCCCN2S(=O)(=O)c2ccccc2)cc1
NC1(C=O)Cc2cc(S(=O)(=O)N3CCN(CC(=O)c4cn(CC=O)c5ccccc45)CC3)ccc2N1
CC(C=O)c1cc(C(C)(C)N)c2onc(-c3ccc(Cl)c4c(Cl)c(N)c(Cl)cc34)c2c1
CCC1C(=O)OCc2c(I)c(O)c3c(c21)Oc1c(I)ccc(I)c1C3C
COc1ccc(C2C3COC(=O)C3C(O)c3cc(OC)c(OC)cc3C2C(C)C(O)C2(N)CC(C)CCCN2)cc1
Cc1cc(NC(=O)C2C(Br)CCN2S(=O)(=O)c2ccc3c(c2)cc(C(C)(C)C)n3C)no1
O=[N+]([O-])c1ccc(O)c(C(=S)NN=Cc2ccc(O)c3ccccc23)c1
Cc1cccc(C(C)(C)C=CCC(=O)NN(CC(=Cc2ccc(-c3ccccc3)cc2)C(=O)O)C(C)NC(=O)c2cccc3c(-c4ccccc4)c[nH]c23)c1
CCc1ccc(Nc2cc(CC)ccc2NC2CCC(C(C)C)CC2)nc1
CC(C)c1ccc2c(c1)c(C(=O)O)cn2Cc1ccc(O)cc1NC(=O)Nc1ccc(Br)cn1
Cc1coc(-c2cc(OC(O)CN3CCN(C(C)(C)N(C)c4ncccc4C)CC3)ccc2O)n1
N#Cc1ccc(OCc2ccc(C3CCNCC3)nc2)c2ccccc12
CC(c1ccc(Br)cc1)N(C)C(C)(C)CCc1c[nH]c2ccccc12
COP(=O)(Oc1ccccc1)Oc1ccc(C(C)NC(C)=O)cc1
CCOc1ccccc1OC(C)(O)CN(C)c1cccc(O)c1
Nc1ccc2c(c1)nc(-c1cccs1)n2-c1cc(F)c(F)cc1C1(C=O)CCOCC1
CC(C)(NC(=S)S)N1CCNc2ccc([N+](=O)[O-])cc21
CC(Sc1nnc(-c2ccc(Cl)cc2)o1)C(C)c1ccc(Cl)cc1
Cc1ccc(Nc2nc3[nH]c(=O)[nH]c3n2-c2nc(C)c(C=O)s2)cc1
CC(NS(=O)(=O)c1ccc(N)c(N)c1)C(=O)O
Cc1ccc(S(=O)(=O)C=Cc2c(C)ccc[n+]2[O-])cc1
COc1cc(NS(=O)(=O)c2c(C)[nH]c3c(C)cccc23)cc(OC)c1
CCC(N)C(=O)OCC1(O)COC(n2cc(C)c(N)nc2=O)C1
O=C(C=Cc1ccncc1)NCCc1cccc2ccccc12
Cn1nc(C(=O)Nc2ccc(F)c(-c3nc4ccccc4o3)c2)c(Nc2ccccc2)c1C=O
Cc1ccc(C2CC(F)CCN2C(=O)Nc2ccccc2O)cc1
COc1ccc(Sc2nnc(C)c3ccccc23)cc1S(=O)(=O)Nc1ncccc1C
CN(C)S(=O)(=O)c1cc(C(N)C(=O)NC2CCCCC2)ccc1N
CCc1cc(NC(C)n2cc(C=O)c(=O)c3cc(S(=O)(=O)N4CCCC4)ccc32)cn1CC
Cc1cc2oc(=O)cc(C=Cc3cc(F)c(O)c(F)c3)c2cc1C
O=C1Nc2cccnc2[SH](C(=O)CNc2ccccc2Cl)c2ccccc21
Cc1ccc2nc(C)cc(Nc3nc(C(F)(F)F)nc4c3c(C)nn4C)c2c1
Cc1ccc(C(=N)N2CCC(c3ccccc3)SC2=NC(C(N)=O)=C(O)c2ncc(-c3cnccn3)o2)cc1
NC(=S)N(c1cc(Cl)ccc1O)c1c(C=O)noc1-c1ccc(Br)cc1
O=C(c1ccc(Br)cc1)C(S)CCn1c(S)nc2ccccc2c1=O
CC(=NNc1ccccn1)N=C1NCC(C)C1=O
Cc1ccc(Nc2c(C)ccc3nc(N)nc(C)c23)cc1
NC(CC(=O)N1CCCCC1(C(=O)O)c1ccc(C(O)c2ccccc2)cc1)c1c[nH]c2ccccc12
Cc1nn(-c2ccccc2)c2c1c(=S)oc1ccc(C(=S)Nc3ccc(F)cc3)cc12
C=C1CC2(C)CCCC(CCCOC(=O)c3ccc(OC)cc3)C2CCC1O
Oc1ccc(F)cc1O
O=C1c2c(O)cccc2OCC1c1cccs1
O=[SH](=O)c1ccccc1
Cc1ccc(C2CCCCN2CC(O)(C(=O)N(C(C)C)C(C)C)C(F)(F)F)cc1
COc1nc(C)ccc1NC(C=O)CC(=O)NC(C)(C)CNc1ccccc1CCC(=O)NC(=O)C(C)Nc1cc(CC(N)C=O)ccc1O
Cc1ccc(C)c(N2CCN(CC(=O)Sc3nncn3C)CC2)c1
CC(=O)Nc1cc(S(=O)(=O)N(C)C)ccc1N1CCN(C=C2CCc3cc(F)ccc32)CC1
COC(=O)C1(O)CC1c1ccc2c3c(c(=O)oc2c1)C(O)(CNC(=O)Oc1cccc2c(C)cccc12)C(=Cc1ccccc1)NC3
CCCCCCCCCCCC(CCCCCC)Oc1ncc(C=O)cc1C(Nc1cccc(I)c1)c1cccc2[nH]c(=O)oc12
Cc1cc(C=O)c(N2CCC(c3ccccc3N)C(N)(c3ccccc3)C2)cc1Oc1ccccc1
COc1cccc(-n2c(S)nc3c(Nc4cccnc4)cc(C=O)c([SH]4C=CC=C4C)c3c2=O)c1
Cc1cc(C)cc(OC(C)(C)Oc2ccc(C=C3SC(=S)NC3=O)cc2)c1
CC(=O)NCCN1CCc2c(n(Cc3ccccc3F)c3ccccc23)C1=O
CC(C)=CCN1CCN(c2ccc(N)c(N)c2)CC1
CC1=CC=CC=CC(C)CC(C)C(=O)CC(O)C(C)C=C(C)C(=O)CCOC(=O)C2CCCCN2C(=O)C(=O)C2(O)OC(CC1)CCC2C
Cc1ccc(C)c(N(C)C(=O)C[SH]2C=C(c3ccccc3)c3c(S)ncnc32)c1
COc1cc(NC(C)CCNc2cc(CC(C)C)ccc2Cl)c2ncccc2c1
Nc1nc2ccccc2c2ccccc12
CC(C)(NC(=O)CN1CCOCC1)Nc1ccc(C=O)s1
CC(C)Sc1cccc(Oc2ncnc3c2N(S(=O)(=O)c2ccc([N+](=O)[O-])cc2)CC3)c1
CC1CC(=O)N(c2nc3ccc(Cl)cn3c(=O)c2Cl)CC(C)N1
Cc1ccc(-c2nc(NC(N)C=O)nc(-n3nc(C)cc3C)n2)c(C(F)(F)F)c1
CCOc1ccc(C2CCC(=O)N2C2=C(C(=O)C(=O)O)C(c3ccc(OC)cc3)C(=O)c3ccccc3O2)c(OC)c1
CC(C)n1cnc2c(N)nc(N)nc21
O=[N+]([O-])c1ccccc1C1NCC2CCCCC21
CC(=O)c1ccc(CSc2nnc(Cc3ccncc3)o2)cc1
O=C(O)CN1C(=O)C(=Cc2ccc(O)c(O)c2O)SC1=S
CCCc1cn(C2(CO)CC([N-][N+]#N)CO2)c2nc(N)nc(N)c12
O=C(Nc1ccc(F)cc1)NC1CCC(CO)CC1
O=Cc1cccc(-n2ncc3cc(Nc4ccccc4)ccc32)c1
O=C(CSc1ccc(-c2cccnc2)nn1)NC1CCCO1
CCOC1(c2ccc(C)cc2)C(C=O)=NOC1C(=O)OC(C)C
Cc1ccc2nccc(N)c2c1
CCc1cc(OC(F)(F)F)cc(N(C)C)c1
CCS(=O)(=O)CC1(C(=O)NCCn2ccc3c(C4CCN(S(N)(=O)=O)CC4)ncnc32)CCCC1
CCC(=O)Nc1cc(Cc2ccc(N)cc2Nc2ccc(C#N)cc2)n[nH]1
COc1cccc(N2CCNC(N)(CS(=O)(=O)c3ccc(C=O)cc3[N+](=O)[O-])C2)c1
CCC(=CCCCc1cc(O)c2c(c1)OC(=Cc1cccc(Nc3cccc([N+](=O)[O-])c3)c1)C(C)C(=O)N2C)C(=O)O
O=S(=O)(Br)Nc1nc2c(s1)CCc1ccccc1-2
Cc1cccc(Cc2n[nH]c(=O)n2-c2ccc(OC(C)(C)Sc3nc4cc(C)ccc4[nH]3)cc2)c1
CCC(C)C1(NC(C)Cn2cccn2)CCN2CCN(c3ncc(C=O)cn3)CC21
C=C1NC(C(=O)Nc2ccc(S(=O)(=O)N3C(=O)CCC3C)cc2)(C2NC(c3cccnc3)CO2)CC1O
CC1CC(N)(CCO)CCOCC(C)(CN(C)S(=O)(=O)c2ccc(N)cc2)CNC(=O)c2cc(NC(=O)Nc3ccccc3)ccc2O1
CC(C)(C)OC(=O)NC(C=O)(CNC(CC(=O)O)C(=O)O)Cc1c[nH]cn1
CCCCCCCCCCCCCC(CCCCCC=O)N(C(C)O)C(CC)(CC)NC(CCC=CC=O)CCCCCCCCCCCC
CC1(NC(=O)c2cccnc2N)CCCCN1C(=O)C1CC1
CCC(NC(C)(C)C)C(=NNC(=O)C(=O)NC(C)C(=O)Oc1cc(C)cc(C)c1)C1CCC(C)CC1
Cc1c(Nc2cccc(S(=O)(=O)N3CCCCC3)c2)csc1C=O
CCC(CC)(NC(=O)C=Cc1ccccc1)N1CCc2c(sc3cc(O)ccc23)C1
Cc1ccc(S(=O)(=O)C=CC(=O)NC(C)(O)C2CCC(N(C)c3ccc(C#N)cc3CC=O)CC2)cc1
COC(=O)CS(=O)(=O)C(C)C
Cc1cc(-c2nc(C)c(C)o2)cc(C(C)CNc2cccc(CCC(O)CC(C=O)CCc3ccccc3)c2NC(=O)NC2CC2)c1
COc1cc(C=O)cc(NC2OCCC(C3CC3)C2N2CCN(C)CC2)c1O
O=c1[nH]c(-c2cccnc2)nn1-c1ccc(-c2nc(C(F)(F)F)cn2-c2ccc([N+](=O)[O-])cc2F)cc1
CC1N=C(c2ccccc2C(C)(C)C)c2cc(F)c(O)cc2O1
COc1cccc(CC(=O)OC2(O)CC3OC2(C)n2c4ccccc4c4c5c[nH]c(O)c5c5c6ccccc6n3c5c42)c1
CCC(CC(=O)NC)N1CCOc2ccc(O)cc21
CCCC(Nc1ccc(-c2cc(N)nn2C)cc1)n1c(-c2ccc(C#N)cc2)nc2c1c(=O)n(C)c(=O)n2CCC
COCOc1cc(Nc2ccc(C)o2)c(C=O)cc1S(=O)(=O)N1CCOCC1
CC(C)(NC(=O)c1ccc2cc(-c3ccc(C#N)cc3)cnc2c1)N1CCOCC1
CC(c1ccccc1)c1cc(N)c(O)cc1O
Cc1cccc(CCCCOC(=O)CO[N+](=O)[O-])c1
COc1ccc(C2CC(=O)NNC2(C)C=Cc2cccc(Cl)c2)cc1
CNc1cc(C)n2nc(NC3OC(C)C(N)(c4ccccc4)NC3CO)c(C=O)c2n1
O=C(CCc1ccccc1)NNC(=O)C(=O)c1cc2c(O)cccc2oc1=O
COc1ccccc1Cc1nc2nnc(-c3ccc(-c4ccc(C)o4)cc3)n2c(-c2nccs2)c1Cl
CC(C)OC(=O)Cn1c2c(c3cc(S(=O)(=O)N4CCOCC4)ccc31)CNCC2
CN(C)CSSC1=NS(=O)(=O)c2ccccc21
C=CCOCCOC(=O)NCC(=C)C(CC(O)Cc1ccccc1)NC(=O)C(CCC)Nc1cc(C)ccc1[N+](=O)[O-]
NC(=O)c1ccc(Nc2c(F)cccc2F)c(Nc2nc(Nc3cc(C(F)(F)F)ccc3C=O)ncc2Cl)c1
CCCC(=O)OC(CCC)C(=O)OCC(O)Cc1cc(OC)c(O)c(OC)c1
N#Cc1ccc(CN2CCC3(N=C(N)NC3=O)C3(CC3)C2N)cc1
CSc1ccc(OCN(C)c2ccc(C)cc2)cc1C=O
COc1ccc(NC(=O)COCCOC(=O)C=Cc2ccc(F)cc2)cc1
O=C(Cn1nnc2ccccc2c1=O)N1CCOCC1
CNCON=c1nc(-c2ccc(C=O)cc2)[nH]c2cc(S(=O)(=O)N3CCOCC3)ccc12
COC(=O)c1cc(S(=O)(=O)N2CCCCC2N2C(=O)CNC(=O)c3cc(-c4ccc(OC(F)(F)F)cc4)ccc32)ccc1OC
CC(C)C1(c2ccco2)COC(C(F)(F)F)=NN1C(=O)CC(=O)O
CC(=NNc1nc2ccccc2[nH]1)c1ccc(S(=O)(=O)Nc2ccccc2)cc1
CCC(CCCC=O)OCC1CC(C(C)CC(CC=O)N2CCC(c3ccccc3)C(CC)C2)SS1
O=S1(=O)CCC2CNCCC2S1
CCOC1OC(=C(C#N)C=O)S1
Cc1ccc(NC(=O)N(C)C2CCN(C)CC2)cc1Cl
CCC1CC1n1cc(C(=O)O)c(=O)c2c(F)c(N)c(C(C)C)cc21
CN1CCC(=Cc2ccc(O)cc2)C1c1ccccc1
COC1(O)C(N)CCC1n1c(-c2ccc(C)cc2)cc2c1CNCC2
COc1ccc(CNC(=O)NC2CCC(CCN3CCCC3)CC2)cc1
COc1ccc(C(C)N(C)C(=O)N2c3ccccc3Cc3ccc(N)cc32)cc1OC
CNC(=O)OCc1c(C)oc(Br)c1Br
CC1CNCC(C)C1(N)CCCOc1ccccc1
CCCCCC(CCCC)=C(C)C=CCCCCCC(C=O)OCCSC(C)C(=O)O
CCOc1cccc(O)c1NO
CCOC(=O)N1CCN(c2ccnc(Nc3ccc(-c4ccn5c4ccc4ccc(N)cc45)cc3OC)n2)CC1
C=CC(=O)OC(=O)CC(CCCCOC)SC(=O)C(C)O
CC(C)C(=O)OCCN1CCN(c2cccc(Cl)c2)CC1
COc1cc(C)cc(OC)c1Nc1ccc(C=O)cc1
COCc1cc2c(cc1C)C(=O)N1CC(N)(C(C)C)C2Nc2ccc3c(c21)CCCC3
CCC(C)N(C(=O)Nc1ccccc1)c1nc(-c2ccc(OC)cc2)sc1C
Cc1ccc(NC(=S)Nc2ccc(C#N)cc2)c2ccccc12
CCc1ccnc(Nc2csc(C=O)c2C)c1
Cc1ccc(C(=O)Nc2c(C=O)oc3ccc(Cl)c(N4CCOCC4)c23)cc1
CCOC(=O)N1CCNC2=C1C(c1ccc(S(C)(=O)=O)cc1)C1(c3cc(Cl)ccc32)c2c(ccc3c2CNCC3)NS1=O
CCC(C)C1COc2c1cc(C)c(OC)c2OC
CN(C)c1cc(C(=O)NC2CCCCC2)[n+]([O-])cc1Nc1ccccc1
O=C1C2=C(C=C3C#CCCCn4ccnc4C(=C3)C([N+](=O)[O-])=C2)C(C#Cc2ccc(F)cc2)(c2ccc(F)cc2)c2ccccc21
CCOC(=O)c1ccc2c(c1)N=C(N1CCCCC1)c1ccccc1S2
COc1ccc(S(=O)(=O)Nc2ccccc2CCc2nc(C=O)cs2)cc1
COc1cc2c([nH]c3cn(S(=O)(=O)c4ccc(NC(=O)C(C)N(C)c5ccccc5)cc4)nc32)c(C=O)c1OC
Cc1cccnc1Nc1ccc(C=O)c(C)c1[N+](=O)[O-]
Cc1cc(Cl)c(N2CCC([N+](=O)[O-])CC2=NO)c(Cl)c1
CCn1ccnc1CC1CCC(Nc2cc(C=O)ccc2[N+](=O)[O-])CC1
COc1cc2c(c(C=O)c1OC)OC(=O)C(=CN(O)C(N)(C(=O)N1CCc3ccccc31)C(C)C)C2
C=CC(=O)Nc1cc(C)nn1-c1ccc(C(N)Cc2nc3cc(C(=N)N)ccc3[nH]2)cc1
Nc1nc2c(=O)n(-c3ccccc3)c(=O)n(Cc3ccc(Cl)cc3)c2s1
CC(C)NC(=O)Cn1cnc(-c2ccc3c(c2)CCN3)c1
Cc1ccnc(SC(=O)C(C)NC2CCC(C)CC2)n1
O=C(O)C(O)(c1ccccc1)c1ccc(O)c(OCC2(O)C(=O)OCC2O)c1
CC(C)(C)c1n[nH]c(=S)o1
NC(Nc1nc2ccccc2s1)C1CC(O)CO1
N#CC(=Cc1cccs1)c1cccnc1
COc1cc(N2CC3CNCC3C2)c(N)cc1-n1cnc(C)c1
C=C1C(O)CC2C(C)C(CCc3c(C(O)CN(C)C)cc4[nH]c(=O)c(C)cc4c3O)CC12C
Cc1cscc1N1CCN(CC(=O)Oc2ccc(N)cc2)CC1
Cc1cc[n+](C(=Cn2c(=O)sc3cc(C)ccc32)CCCc2ccccc2)cc1
CCN(CC)C(N)NC
O=Cc1cc(NCC(=O)OC(=O)CN2CCCC2=O)c(Br)o1
C=Cc1cc(C)c(N)c(Nc2ncc(N)c(-c3ccc(C=O)cc3NC)n2)c1
CCC(C)N1CCCC(C)(C(=O)N2CCOCC2)C1
CCOC(=O)C1(c2ccc(F)cc2F)COCCN1
CC(=O)Nc1cccc(NC2C=C(C(C=O)Nc3cccc(C=O)c3F)CC2)c1
CCc1ccc(NC(CC)(CC=O)CNC(=O)CN2C3CCCC2C(C(=O)NCC2CC2)C3)s1
CC12OC(=O)c3[nH]cc(C=O)c3C1=C(NC1CCCCC1)C(O)=CC2N
CN1C(=O)NC2(CCCC[N+]2(C)C)C1=O
Cc1ccc(C2CCCCN2c2c[nH]c3ccc(C)cc23)cc1
Clc1ccc(-n2c(-c3cn4nc(N5CCNCC5)nc4cc3Cl)c(C3CCCCC3)c3cc(Cl)ccc32)cc1
COc1ccc(-c2cc(-c3cc(F)ccc3Cl)nc(C(C=O)NC3CCCCN3)c2)cc1
Nc1cc([N+](=O)[O-])c(C=Cc2ccc(C(F)(F)F)cc2)cc1[N+](=O)[O-]
COc1ccc(C=CC(=O)OCCN(C)C(O)C(C)O)cc1O
CCN(CC)S(=O)(=O)c1ccc(Nc2cn(Cc3ccc4cc(Cl)ccc4n3)nc2-c2ccccc2)cc1
CCOc1c(C=O)nc(-c2cc(Cl)cc(OC)n2)n1-c1ccc(Br)cc1
C=C(c1nc2sc(C)cn2c(=O)c1OCCc1ccccc1)N1C(=O)c2ccccc2C1=O
Cc1ccc(C(=O)N[SH]2C=C([SH](=O)=O)c3c(C)cc(C)nc32)c(NC(CO)Cc2ccccc2)c1
O=C(CCl)CCCc1nc2cc(Br)ccc2[nH]c1=O
Oc1ccc(C2SC(C(F)(F)F)=NN2c2ccc(Nc3ccc4ncoc4c3)cc2)cn1
CCC(=O)N1CCN2C(=O)CN(c3cc(C)ccc3F)CC2C1
O=S1(=O)N=C(Nc2ccc3nc(NC4=CC=C4)sc3n2)c2ccccc21
CCc1ccc(OC(F)(F)F)c(C#N)c1N(CC)CC
O=C(C1CCCCC1)n1nc(Nc2ccccc2)c2ccccc21
CCOC(=O)c1nc(NCCc2ccc(OC)c(OC)c2)c(C)cc1C1CC1
Cc1ccc(S(=O)(=O)CN2CCN(C(C)(NC(CN)C(=O)c3cc(F)cc(F)c3C(=O)c3cc[n+](O)c(-c4ccccc4C)c3N)C(=O)O)CC2)cc1
CCCCn1cc(Br)c2cc(Nc3c(C=O)c(C(=O)O)cn(C)c3=O)ccc21
CC1CCc2cc(Nc3ncnc4[nH]cc(-c5ccc(Br)c(Br)c5)c34)sc2C1
CN(C(=O)Cn1c(O)cc(=O)c2c(OC3COC(NC(O)C(O)C(O)C=O)(C(=O)O)CC3O)cccc21)C(CN)C(=O)O
CCOc1ccc(Cn2nnc(C(N)=O)c2N)cc1
COc1ccc(Nc2nc(-c3c(F)cccc3F)cc3ccncc23)cc1OC
CC(O)(CC(Nc1cc(C(F)(F)F)ccc1O)P(=O)(O)OC1(O)C(O)COC(CO)C1O)c1ccccc1
CCCCCc1n[nH]c(-c2ccncc2)c1-c1ccc(C#N)cc1
CCOc1cccc2c(Cn3ccc4ccccc43)c(O)sc12
CCCCCCCCCC(CCCC)OC(=O)C(CCCN)OC(C)C
Cc1ccc(NC2CN(C)CCN2c2ccccc2C=O)cc1N
COc1cc(-c2noc(-c3c(-c4ccccc4)noc3C)n2)cc(OC)c1OC
O=Cc1cccc(N2C(=O)c3nn(-c4ccc(Nc5ccccc5)cc4)c(-c4ccncc4)c3C2=O)c1
CCOc1ccc(C=O)c(N)c1
N#Cc1c(-c2ccc(F)c(C(F)(F)F)c2)[nH]c(C(F)(F)F)c1C(=O)Nc1ccccc1
Fc1ccc(C2c3ccccc3C(c3ccc(Cl)cc3)NC2(c2ccc(F)cc2)c2ccc(F)cc2)cc1
Cc1cc(C)c(Oc2ccc(Cl)cc2NC2=C(N3CC3)C(=O)c3ccccc3C2=O)c(C)c1
COc1ccc2c(c1)C(=O)c1c(N)ncnc1-2
Cc1cc(C)c2c(=O)c(O)ccc-2o1
COc1ccc(Nc2c([SH](=O)=O)cc(C=O)n2S)cc1
CS(=O)(=O)c1ccc(-c2nc(N3CCC(N4CCOC4=O)C3)c3ccccc3n2)cc1
CCC(S)(CCCCCCCc1ccc(-c2ccc(C3=C(S)C(=O)OC3)cc2)cc1)C(=O)NN
CNCC(=O)NC(CC=O)(NC(N)CCCC(C=O)NCc1ccc(C(CC=O)NC(=O)CCc2ccccc2)cc1)C(C)C
COc1ccc(C=NNC(=O)Cc2cccc(N(C)N)c2)cc1OC
O=Cc1ccc(OC(=O)CNc2cccc(F)c2)cc1
Cc1noc(N(S)c2ncc(Cl)cc2CO)c1C
Cc1ccc(F)c(NC2(C)COCCN2c2ncc(-c3ccc(C=O)cc3)c3onc(-c4ccncc4)c23)c1
COc1cc(C=CC(=O)c2ccc(N)nc2)cc(OC)c1O
CCCCCCCCCCCS(=O)NC(=O)CC(=O)O
COc1cc(C)c(NC2N=C(c3csc4cccc(C=O)c34)c3ccccc3N(C)C2=O)cc1OC
CC(C)OC(=O)NC(Cc1ccccc1N1CCCC1)C(=O)C=O
COc1ccc(-c2c(Br)cnc(N3CCCCC3)c2C(=O)Nc2cnns2)cc1
O=Cc1cc(Nc2ccccc2)c2c(c1)OCCO2
COc1ccc(CNC2=NCNCCC2)cc1
Fc1ccc2c(c1)c1c(n2-c2ccc(Cl)cc2)CCCC1
CCOC(=O)c1cc(O)c(NC(CC(=O)O)C(=O)O)c(C(=O)O)c1
Cc1cc(-n2cncn2)cc(C)c1OC1CCCC1
Cn1cnnc1C1CCOC(NC2CCC2)C1
Cc1ccc(C#N)c2c1OCC(C)(C)C2c1ccccc1OC(F)(F)F
CC(C)OC(=O)Nc1nc(Cl)nc2c1ncn2Cc1ccccc1
COC(=O)C1CC1OC(OC)c1cc(-c2noc(C3CC3)c2-c2ccc(F)cc2)cc(Nc2ccc(N3CCOCC3)cc2)n1
CCc1ccc(NC(=O)n2ncc3c(N)ncnc32)cc1
O=C(C1CCCO1)N1CCN(c2ccc(NS(=O)(=O)c3ccc([N+](=O)[O-])cc3)cc2)CC1
CN(C)C(=O)CNCC1CCNC(c2ccc[nH]2)c2ncccc21
COc1cccc2c1OC1C(O)C(O)C3(O)CCC4OCC4C3C1C2
COc1ccc(N(C)c2c(OC)c(OC)cc(OC)c2-c2onc(C=O)c2C=O)cc1
CC(=O)c1cnc2c(Oc3cccc(Cl)c3)c1C=C(c1cc(F)cc(Cl)c1)C=C2
O=c1nccc2[nH]c(-c3cccc(N4CCN(c5ccccc5)CC4)c3)ccc1-2
Cc1nnc(N2CCCC2(C)C)c2nn(-c3cccc(-c4ccc(C(F)(F)F)cc4)n3)c(C)c12
O=C(NC1CCCCC1)c1cc(C2CCCCO2)nc(-c2ccccc2O)n1
COc1cc(N2CCNC(N)(C(=O)Oc3cc(C=O)ccn3)C2)cc(OC)c1OC
CCC(C=O)C1(N)CCCNC1Oc1ccc(-n2ncc3c(NC(C)C)ncnc32)cc1
COc1cc2c(cc1OC)-c1ccc(O)c(C)c1C(O)C2
COC(=O)c1c(C)cc(C)c(N)c1N1CCN(CC2(N)CCC(C(=O)OC)N2)CC1
C=Cc1cc(Br)c(O)cc1O
Cc1ccc2c(=O)cc(C)sc2c1
CCC(CC)=C(C)C1(C)CC2(C)C(=CC(=O)C3C4(C)CCC(=O)C(C)(C)C4CCC32C)C2C(C)CCC21C
Cc1cc(CC(=O)Nc2cccc3ncccc23)ccc1O
CCSC(=O)CNC1=NN=C(CC)[SH]1c1ccccc1Cn1cnc2c(S)nc(Cl)cc2c1=O
COc1ccc(-c2cc(C(N)C(=O)c3ccc(N)cc3)[nH]n2)c(OC(N)c2ccc(C=O)cc2)c1
CCCC(C(=O)OCC)N1C(=O)CCCC1C(=O)N(C)c1cc(C=O)n(C)c1N
Cc1c(N)c(C(N)=O)nn1C(N)c1ccccc1
N=c1nc(S)[nH]c2nnc(-c3ccc(Br)cc3S)cc12
COC(=O)C1COC2(CC=C1c1ccsc1)CCC1C(C)(CCC3C(C)CCC31CCNC(C)=O)O2
O=C(O)c1ccc2c(-c3cn[nH]c3)c(-c3ccc4c(c3)OCCO4)cnc2c1
CCCCCc1ccccc1C1(C(C)Nc2cccc(C)n2)CCCN(Cc2ccc3ccccc3c2)C1
CCOC1C(C=O)=C(CS)NC(C(C)N)=C1C=O
Cc1cc(Sc2nnc(-c3cccc(C#N)c3)n2C)c2[nH]c(=O)c(C)cc2c1N(C)C
CC(C)(NC(=O)Nc1nnc(Cc2ccccc2)o1)C(C=O)NC(CC(=O)O)CC(=O)O
CC(=O)NCc1cc(C2CN(c3ccc(Oc4cccc(C)c4F)cc3Cl)N=C2C(=O)O)cc2c1OCO2
O=C1NCC2CCCn3nccc3N(CCO2)C1=O
CN(C(=O)CCc1ccccc1)c1ccc(CN2C(=S)N2CCc2ccc(C(C)(C)C)cc2)cc1
CC(=O)C1CCCCN1CC1COc2ccc(CC(F)(F)F)cc21
CCCCCCCCCC(CCCCCCC)Oc1ccc(N)c(N)c1
COc1cccc(C2c3ncc(=N)n(C)c3N=C3COC(=N)N32)c1
COc1cc2sc(C=O)c(N)c2cc1N(C)c1ccc(OCCN2CCC(C)CC2)cc1
COc1ccc(CNCC2(N)NC(C)CNC2n2c(C)nc3ccccc32)cc1
CCCc1c[nH]c2cc(NCC[N+](C)(C)CCC(C)N(C)C)ccc12
NC1(Cc2ccccc2)CNCC12C(=O)NCN2c1ccccc1
CC(=O)N1CCN(c2nc(-c3cn(Cc4ccccc4F)nn3)nc3sccc23)CC1
Nc1nc(Nc2ccccc2)c2n1CCC2
COC(=O)C1CCC(NC(CC=O)Cc2ccc(-c3ccccc3F)cc2)N1
O=c1c(S(=O)(=O)CCCCCCCCCCCN2CCOCC2)c[nH]c2ccccc12
CC1(C)C=C(S(=O)(=O)Nc2ccc(Nc3cc(N)c(N)c(C=O)c3)cc2)CC1
CCCCCCC(N)(CCCCCn1ccc(N)nc1=O)C(C)C
CC(C)c1ccc(NC(=O)NCc2cccc(C3(O)CCNCC3)n2)cc1
CCC(NC(=N)N)C(NC(=O)C(N)Cc1ccc(O)cc1)C(=O)Nc1cc(O)c(NCC(C)CC(C=O)NCCCCC(C=O)NC(=N)N)cc1CC=O
COc1ccc(-n2nc(C(C)=O)c3c(-c4ccncc4)ccnc32)cc1
COC(=O)C1CC2CCN(C)C21
NC1CCCCC1
Cc1cccc(Oc2cc(NC3=C(Cl)C(=O)N(c4ccccn4)C3=O)c(-n3ncc(C=O)c3C(F)(F)F)cc2F)c1
O=CCc1cn(C=C2OC(c3ccccc3)=CC2=O)c2cc(Nc3ccc(CCC(=O)O)cc3)cc(O)c12
Cc1ccc(C2COC2(c2ccccc2)c2ccccc2)cc1
C=CCN(C)c1cc(C)ccc1O
C=CC1CC1(NC(=O)C1CN(c2cc(-c3ccc4ncsc4c3)nc3cc(OC)ccc23)CCN1)C(=O)NS(=O)(=O)C1(C)CC1
CC(C)c1ccc(OC2CC(CO)C(NS(=O)(=O)c3ccc(-c4ncnc(N)c4[N+](=O)[O-])cc3)CO2)cc1
COc1cc(NC(=O)C(C)NC(C)(C)N2CCOCC2)c[n+](CCn2cnc3cc(N)c(C=O)cc3c2=O)c1
Cc1[nH]cnc1C(=O)NN=Cc1ccc2c(=O)cc(N3CCCC3)sc2c1[N+](=O)[O-]
COc1cc(C)cc(OC)c1N(C)C(=O)CN(c1c(C)ccc(F)c1Br)c1cccc2ccccc12
CC(c1ccccc1)C(N[SH]1C=CC=C1[SH](=O)=O)(NC(C)(C)C)c1ccccc1
CC1=NNC(=O)c2cc(F)ccc2N1c1ccc(C(F)(F)F)cc1
CCC(C)CNC(C(O)CC(=O)NC(=O)C=Cc1ccc(OC(C)=O)cc1[N+](=O)[O-])C(c1ccccc1)N1CCC2(C)c3cc(O)ccc3CC1C2(C)C
N=C(N)NC(N)CCCC(CC=O)Nc1ccnc(Cl)c1C1Cc2cc(Cl)ccc2-c2nc(Cl)nc(N)c21
Cn1ncc(-c2nc(C=O)c(Nc3ccc(F)cc3)nc2C2CC(O)CO2)c1C(F)(F)F
COC(=O)NC(C)c1ccc(Oc2ccc(-c3cnn[nH]3)c(F)c2)cc1
Cc1ccc2cccc(N3C(=O)CC(=Cc4ccc(Oc5ccccc5)cc4)CC3=O)c2c1
CC(O)C#CC1CNCCC1C1=CCOC1=O
C=CC(C)=O
CCC(=O)c1ccc(-n2cc(C(N)=O)c(Nc3ccc(C)cc3)n2)cc1
CCN(C)C(=O)C(C)Sc1nc2nc(NC(C)(C)C)n(CC=O)c(=O)c2s1
Cc1ccc(C(=O)Nc2nc3cc(C)ccc3c3ncnn23)cc1
CCc1ccc(C(F)(F)F)c(F)c1NS(=O)(=O)c1cc(Cc2c(N)n(C)c(=O)[nH]c2=O)ccc1OC
CCN(CC)C(=O)C1CC2(C)c3c(Cl)cccc3N(C)C2CC2(O)CCC3(C)C(C2)C(O)C13
CC(=O)c1ccc([SH]2C(N3CCC(N)C(C)(C)C3)=Nc3nc(S)n(CCC=O)c(=O)c32)cc1
CCCCCCCCCCC(CCCCCC)OC1CC(OC(CCC)CCCCCCCCCC=O)CC(OP(=O)(O)OP(=O)(O)O)C1OC(=O)CCCC
CS(=O)(=O)Nc1cccc(CCCNC(=O)C2NC3CCC2CC3)c1
O=Cc1ccccn1
CC(=O)N1CCC(c2cc(O)cc(CCC(=O)C(C)(C)C)c2)CC1=Cc1cccc(C(=O)c2cc(C(F)(F)F)ccc2F)c1
CC(O)C(C)(O)CC1=C(CCC=O)c2cc(O)ccc2C1=O
Cc1cccc(NC(=O)C(S)c2ccc(-n3c(S)nnc3-c3ccccc3)cc2)n1
COc1ccccc1N1CCNCC1(N)c1nn(-c2ccc(Cl)cn2)c2c1C(c1ccc(Cl)cc1)C(C#N)=C2C=O
Nc1cnn(C(=O)Oc2cccc(Cn3c(Cc4c[nH]c5ccccc45)nc4ccccc43)c2)c1
CCN(C)C(=O)COC(=O)C(C)N1C(=O)C2C3CCC(C3)C2C1=O
CC1=C(OCCOCCOCCOCCOCCOCCOCCOCO)C(=CC=Cc2cc3cc(C)ccc3[nH]2)OC1=O
Cc1cc(C(=O)Nc2cc(C(F)(F)F)ccc2N2CCCCC2)no1
CC(=O)N1CC23CCC(O2)C(=C2C=COc4c(C)cc(F)cc42)C3=C(O)C1=O
CCc1ccc(C#Cc2cn(CC(C)(O)OC)c(=O)c(C(F)(F)F)c2C=O)s1
Nc1ccc(S(=O)(=O)NC(=O)CNc2cc(Cl)cc(Cl)c2)cc1
COc1cc(N2CCOC(N)C2)cc(O)c1Nc1ncc(Cl)c(Nc2ccccc2C(N)=O)n1
CCOc1c(C=O)ccc2c1nc(NC(=O)NC1CCCC1)c1nc(-c3ccc(N)cc3)cn12
COc1ccc(NC(=O)C2CCCCN2S(=O)(=O)c2cccc(N)c2N)cc1
CCCC(C)C(C)CC1(C)C=CC(C)C(O)C(C)(O)COC(=O)CN(C)C(=O)CNC1=O
CCCc1ccc(-c2cc(C(=O)CCN3CCCCCCC3)cc(N3CCCC(O)C3=O)c2O)cc1
CCN(C(=O)Nc1ccccc1F)c1ccc(-c2cc(=O)c3ccccc3o2)c(N)c1OC
Cc1ccc([SH](C)(=O)C(=O)NC(=O)C(C)c2ccc(NS(=O)(=O)c3ccc(OC(F)F)cc3)cc2)cc1
O=CCc1ccc(CS(=O)c2ccc(F)cc2N2CCC3(C2)CS(=O)(=O)c2ccccc23)o1
CCOC(=O)c1ccc(C=C2SC(=S)N(c3ccc(C)cc3)C2=O)cc1
O=C(CN1C(=O)c2ccccc2S1(=O)=O)c1ccc(C2(O)CCOC2=O)cc1
Cc1cn(C(C)(C)C(C)(C)C)c(=O)n(-c2cc(C#N)ccc2N)c1=O
CCOC(=O)C1(Nc2cc(C)on2)CCCCN1
NCCCCc1ccc(Cl)cc1
CC1NC(=O)c2c(N)ccc(N)c2OC(N)C1C
COC(=O)C1(N)CNCCC1n1c(-c2ccc(N)cc2C)n[nH]c1=O
CCC(=C(O)Cc1cc(OC)cc2c1C1NC(N)(COc3ccc4ccccc4c3)CC21C)C(C)C=Cc1ccccc1
COc1cc(CNc2ncnc(Nc3ccc(C#N)cc3)c2C)ccc1SC
CCN1C(=O)CC(=O)N(c2ccccc2OC)c2cc(C(=O)O)c(N3CCCCC3)cc21
CN(C)C(=O)C(S)c1cc2nc(S)n(C(Nc3ccccc3)c3ccc(C=O)cc3F)c2cc1F
CC(Cl)NS(=O)(=O)c1ccc(N=C(N)Nc2ccc(Cl)cc2)cc1
CCOC(C)=O
CN(C)C1(c2ccco2)OC(=O)C2C3C(=O)CC4C5(C)CCOC(C)(C)C5CCC4(C)C3(C)CCC21C
O=C(O)CCCCCCCCCCCCCc1ccccc1
CCCCc1cccc(N2CCN(C(=O)C3CCc4cc(Cl)ccc4O3)CC2)c1
CCc1ccc(NC(=S)N(CC(C)CC)CC23CC4CC(CC(C4)C2)C3)nc1
C=CCOC1CN(c2c(C#N)c(-c3ccc([N+](=O)[O-])cc3)nc(-c3ccccc3)c2C=NNc2ccccc2)CCO1
CCc1ccc(S(=O)(=O)N(C)C(CCCCCCCCCC=O)CCCCC(=O)NO)cc1
Cc1cc(C)c(Nc2c(C)cnc3c(N4CCC(C)(N)CC4)cc(O)cc23)c(C)c1
COCC(C)Cc1cccc(Cl)c1N
O=C1NC(=O)C(CC(=O)c2ccc3ccccc3c2)C(=O)N1
Cc1ccc(N2C(=O)NC(=O)C23C(=O)N(c2ccc(Cl)cc2)C(=O)C3c2cccc(Cl)c2)s1
C=C(C)C(=O)NC(C)CC1(C)CCC(N)(C(=O)NC(=O)COC)NC1
CCN1CCN(c2ccc(OC)cc2)CC1Oc1c2cc(C=O)sc2nc(=O)n1Cc1ccc(C)cc1
Oc1cccc(-c2nc(=S)nc(Nc3ccc4[nH]c(=S)oc4c3)[nH]2)c1
Cc1ccc2c(c1NC(=O)NCCN1CC3(CCNCC3)Oc3ccc(C(F)(F)F)cc31)OCO2
CCC(CCCC(=O)CCO)n1nc(C(F)(F)F)nc1-c1sccc1N
C=CCC1(C)C=C(Cl)CCC(C)C(=O)C(C)=CCC(=O)OC1
CCOCCC(CC)(NC(=O)N1CCc2c(cnn2CC(C)(C)C)C1)c1nsc(CC)n1
Oc1ccc(Cl)cc1CC(O)(c1nnc(-c2ccccc2)o1)N1CCOCC1
Oc1cccc(-c2cc3c(c4c(O)c(O)cc(O)c24)CCC3)c1
CCc1ccc(N(c2cc(Oc3ccc(OC(C)C)cc3)ncc2C(F)(F)F)c2c(F)ccc(OCC3CC(N(C)C)C(O)CO3)c2C(N)=O)cc1
COc1ccccc1N1CCNCC1N
CC=O
COc1cc(Nc2ccc(-n3cc(C=O)c4ccccc43)c(C=O)c2)ccc1N
COc1ccc(C(F)(F)F)cc1C(=O)N1C(=O)C=C(N)C1c1ccc(F)cc1
C=C(CCNC(c1ccc(O)cc1)C(N)C(=O)NC(=O)C(C)NC(C)O)C1(C(=O)O)CC1
CCC(C)CNc1ccc2c(c1)N(CC=O)C(=O)C(=C1Oc3ccc(C)cc3O1)O2
CCCCCCCCC(=O)CCCCCCc1ccc(N(C)C)cc1
Cc1ccc(S(=O)(=O)Nc2ccc(C=O)c(Nc3ncccc3C)n2)cc1
Cc1ccc(Nc2ccccc2)cc1
Cc1nc(N(C)C)ncc1-c1nc2cccnc2n1-c1ccc(C(N)=O)cc1F
COc1ccc(C2(N)Cc3ccccc3C(c3nc(CCC(=O)NN4CCNCC4)no3)C2)cc1
[O-][n+]1ccc(-c2cccc(-c3ccccc3)c2)cc1
COc1ccc(-c2nc3cc(C=O)ccc3n2CCCN)cc1
CC(C)NC(=O)C(C)[SH]1C(N)=Nc2ccc(S)cc21
C=CCOC(=O)N1CCN(c2ccc(-c3sc(C4(C)CCCNC4=O)cc3C)cc2OC)CC1
CCCC(CCCCCC=O)OC(CC)CCCCC(CCCCCOC(C)=O)OP(=O)(O)OCCCCCC(CCCCCC=O)OC(C)O
O=[N+]([O-])c1ccc(Cn2cnc3ccccc32)c(F)c1
O=CCCn1c(Nc2cc(CCC(=O)O)ccc2O)nc2c1c(=O)nnn2Cc1ccccc1
Cc1cc(C(=O)N2CCC3(CC2)C(=O)N(C)C(=O)N(C)C3=O)no1
CCOC1COCCN1c1ccc(NN=Cc2ccc(C=O)cc2)cc1
Cn1cc(C(=N)N)c(C2CCC(CNC(=N)N)CC2)n1
CC(=O)c1ccc(SC(=O)CN(CC(=O)O)c2ccc(C)cc2)cc1
CCCCCCC(CCCCCCCC(C)NC(CC)(CC)NC(CCC)(CCC)NC(CC)(CC)Nc1cc(OC)cc2cccnc12)NC(C)(C)NCCOC
Cc1ccccc1-c1nccc(N2CCC(C)CC2)c1C=O
Cc1csc2c(C=O)c(N3CCc4ccccc43)nn12
CCc1cc2c(=O)c(C(C)(C)CC)c(-c3cccc(C(F)(F)F)c3)oc2c(C(C)(C)C)c1O
O=C1NC(c2ccc(Br)cc2)C(C(=O)c2ccccc2Br)=C1O
Cc1ccc(Nc2cc(N(C)C)nc(N)n2)cc1
CNC(=O)c1ccc(C)cc1Sc1nnc(C(C)=NNS(=O)(=O)c2cccc(Cl)c2)o1
CC1=NC2(CC1)c1cc(-c3nnc(C4CC4)n3C3CCCN3)ccc1-c1cn[nH]c12
COc1ccc(Cn2c(-c3ccc(OC)cc3)c(Cc3ccc(C(=O)NC(C)=O)cc3)c3cc(OC)ccc32)cc1
C=c1[nH]ccc1=C(c1oc(-c2ccc(O)cc2)c(C(N)=O)c1O)C(C)C(O)C(=O)NC1CC1
O=Cc1c(O)nc(O)nc1Nc1ccccc1
Nc1cc(Cl)cc2c1S(=O)(=O)NC2=O
O=C1NC(=O)C(=Cc2cc(-c3ccc(Br)cc3Cl)c(O)c(-c3ccc(F)cc3)n2)S1
Clc1ccc(NC2=CC3=CC=C(C=C2)C(c2ccccc2-c2nc4ccccc4[nH]2)N=C3)cc1Cl
CCCCC(=O)OC12CC=C(C)C1(C)C(C(C)C)CC2O
CC(O)N1C(c2ccnc(N)n2)=Nc2cc(Cl)c(C(F)(F)F)cc2S1(=O)=O
Cc1cccc(N2CCOCC2)c1OC(C)C
Cc1ccc(C(=O)c2ccccc2S(=O)(=O)O)cc1NC(CC(C)C)C(=O)O
Cc1cccc(C(CC(=O)O)NC(C=O)C(NC(=O)C(C)NC(=O)C(CC(C)C)N(C)C(C=O)CO)C(=O)NC(CC(C)C)C(=O)O)c1
CCOc1ccc2nc(C(C#N)c3cc(O)cnc3O)c(=O)n(CC)c2c1
CSc1c(C#N)cc(C=O)n1-c1c(C)cc2c(c1Nc1cccnc1)NCC2
N=C(N)SC1OCC(O)(CO)C1O
Cc1ccc(N2CCN(S(=O)(=O)c3cccc(C=O)c3NC3CCCCC3)CC2)cc1
O=CCC(S)(Nc1ccc(Cl)c(Cl)c1)Nc1c(Cl)cccc1C=O
C=CCN1C(=O)OC(C)(C)c2cc(C#N)cc(F)c21
Cc1ccc(Cl)c(Nc2c(-c3ccc(Br)c(CN4CCOCC4)c3)nc3ccc(C=O)cn23)c1
CN(NS(=O)(=O)c1ccccc1)c1cccc2c1Cc1nc(-c3ccccc3)cc(=O)n1-2
COc1cccc(-c2cc(CO)on2)c1OC
Cc1ccc2nc3ncn(-c4ccc(OC(F)(F)F)cc4)c3c(=O)n2n1
O=Cc1c(-n2cccc2Nc2ccc3c(c2)OCO3)c(=O)n(-c2ccc(Br)cc2)n1-c1ccccc1
Cc1cc(N2CCN(c3cc(CC=O)cc(S(=O)(=O)N4CCOCC4)c3)CC2)c(C)o1
CCN(CC)c1c(C)ccc2c1CN(S(=O)(=O)c1ccc(Oc3ccccc3)cc1)C(=O)N2
CC1(c2ccc(Cl)cc2)C(=O)OC(C(=O)c2ccccc2)=C1N
CC(=Cc1ccccc1)C(=O)NC12CC3CC(CC(C3)C1)C2
Cc1ccc(C(=O)N2C(=O)CC2C(=O)Nc2ccc(CCC(=O)O)cc2)cc1
CCC(C)C1CCC(=O)N(CNc2ccc(C(F)(F)F)cc2)CC(=O)NC(C(C)(C)C)C(=O)N(C)CC(C(C)C)C1=O
Cc1ccc(Oc2ccc(C=O)cc2NS(=O)(=O)c2ccccc2)cc1OCC1COC(C)(C)O1
Cc1ccc(C2CCCN2CC(C)(O)Cc2cccc(CC=O)c2)cc1
O=CCC(NC(CC(=O)O)C(=O)O)c1cccc(Nc2ccc3[nH]c(=O)cc(NC(=O)NC(=O)CCCc4ccccc4)c3c2)c1
CC(=S)CC(=S)C(C)C(=CC(=O)c1ccccc1)c1ccccc1
N=C(N)NN=Cc1cccc(Br)c1
N=C(S)N1CCSC1(S)C(=O)c1ccco1
BrC(Br)C=NN=Cc1ccccc1
CC1C2=C(C(=O)OC(C)(C)O2)C2(C=c3c4c(n(C)c3=C2F)C=CC(O)C2OC2C4(C)C)C(=O)CC1(C)C
CCNc1ccc(NC(=O)NC(C)(C)NC(=O)CNc2cc(C)nc(C)c2)cc1
COc1cc(CCn2ccnc2)ccc1N(c1cc(CF)ccc1C(N)=O)c1cc(Oc2ccc(Cl)c(Cl)c2)ncc1C(F)(F)F
CC(CCS(=O)(=O)O)(SCC1(C(=O)O)CC(N)CCO1)c1ccc2c(c1)OCCO2
CC1Oc2ccc(F)cc2-c2c(S)cc3nc(S)[nH]c3c21
Cc1ccc(N2CCN(C(=O)C(C)(O)CCc3nc(C)no3)CC2)cc1
COc1ccc(CNC2CCN(c3ccn4ncc(C=O)c4n3)CC2)cc1
CCC(Cc1cccc(N2CCCCC2CNc2ncnc3ccc(C(c4ccc(F)cc4)c4ccc(F)cc4)cc23)c1)C(=O)O
COc1cc2ccc(Oc3ccc(S(=O)(=O)N4CCOCC4)cc3C(=O)Nc3cc(C)ccc3OC(F)(F)F)cc2cc1OC
NCC1CC(O)CC2(CNCC(N)N2)N1Cc1ccc(Cl)c(C(N)C2OC3(CCNCC3)c3ccccc32)c1
CNc1cc(C)cc2c(C=O)c(C)n(Cc3ccc(F)cc3)c12
COC(=O)N1CCN(c2sc(C)nc2C(C)C)CC1
CC(C)NCc1c(CS(=O)(=O)Cc2ccccc2)c(=O)n(-c2cccc(F)c2)n1CC=O
Cc1c(-c2n[nH]c3cc(Nc4cccc(C=O)n4)ncc23)sc(Cl)c1Cl
CC1(C)CC=C(O)C(=O)C1
CCCc1nnc(SC(=O)CNS(=O)(=O)c2ccccc2-c2ccc(N)cc2)n1CC
CCC(C)CCc1c[nH]c2ccc(NC(=O)C(CC)N3CCN(C)CC3)cc12
O=C(CN1CCN(c2ccccc2)CC1)Nc1oc(-c2ccc3c(c2)OCO3)nc1C(=O)O
C=CC[NH+](CC)C(=O)C(CCCNc1cc(N2CCCCC2C(=O)NC)ccc1CCC=O)Nc1c(C)cc(C)cc1O
O=C(Cc1ccccc1)c1cccs1
CC(C)Cn1c(SC(=O)C(C)Nc2ccc(F)c(C=O)c2NC(C)O)nc2ccccc21
NC(C=O)(CNc1cccc(C(F)(F)F)c1)N1CCSCC1
C[NH+]1C2CCC1CC([NH3+])(COc1ccc(C=Cc3ccccc3)cc1)C2
CN1CCN(c2cc(Nc3ccc4c(c3)C(c3ccccc3)OC=N4)c3ccccc3n2)CC1
COc1sc(-c2c(C(=O)c3cccs3)[nH]c(S)c2C(=O)c2ccc(O)cc2)cc1S
Cc1ccc(NC(=O)CSc2nnc3ccccn23)cc1
CCOC(CC=O)c1cccc(Nc2ccc(C=O)cc2)c1
CC(S)CN
CCCC(NC(CC=O)c1ccc(OC)c(OC)c1)(NC(C)(C)NC(=N)N)C(=O)O
NC(=O)NC1(c2ccc(N)cc2)NC(N)(C=O)C(O)C1N
OC(c1ccccc1)(c1ccc(Cl)cc1)c1cc(-c2ccc(Cl)cc2)n(-c2ccccc2)n1
CC(C)S
NC1(c2cccc(F)c2)CCCNC1c1cccc(C=O)c1F
CNCOc1ccc(C=O)c(OC)c1-c1ccc(OC)c(C2CC2)c1
CCc1noc(C)c1C(=O)N1CCCC(c2cnc(N)s2)C1
Cc1ccc(Nc2cc(Nc3ccnc4cc(-c5cncnc5)ccc34)ccc2C(N)=O)cc1
Nc1nccc(Cc2nnc(N(C(=O)N3CCOCC3)C3CCC3)s2)n1
COc1cccc(Cc2coc3cc(O)ccc3c2=O)c1
COc1ccc(CNCCn2c(C)c(Br)c3ccccc32)cc1
COc1ccc2c(c1)[SH](N)C(c1ccc([SH](=O)=O)cc1)=N2
COc1ccccc1Nc1cc(C)cc(-n2ncc(C=O)c2C(F)(F)F)c1OC
Cc1ccc(Oc2c(Br)cc(C=O)c(Nc3ccc(C)o3)c2O)cc1
CCc1n[nH]c(C(C)(C)C)c1NC(=O)C=Cc1ccccc1
O=Cc1ccc(Nc2c(C=O)cccc2Nc2ccc(CCC(=O)O)s2)cc1
CCOC(=O)N1CCN(S(=O)(=O)c2ccc(C=O)cc2N2CCOCC2)CC1
O=C(NN=Cc1c[nH]c2ccccc12)c1cccnc1
NCNCCC(=O)OC(=O)CN
CCOc1cccc2c(C(=O)C(C)(N)CCNC3=CC(=O)c4ccccc4C3=O)c3nc(C)cc(N)n3c12
O=C1CCc2ccc(Cl)cc2N1CCn1ccc([N+](=O)[O-])n1
CN1CCC(Oc2ccc(C=O)cc2N2CCC(n3nccc3N)CC2)CC1
COc1cc(-n2nc(C(F)(F)F)c3cc(C=O)cc(Nc4ccc(CCO)cc4)c32)ccc1O
CCCCCCC(CCC=O)n1nnnc1CCCCc1ccc(N)cc1
Nc1ccsc1-c1nnco1
Cc1ccc(N(C)C=C2SC(=S)N(C(=O)CNc3cccc4ccccc34)C2=O)cc1
COC12CCN(CC1)C(CC1CNCS1)C2
COc1cccc(-c2nn(-c3ccc(O)cc3)cc2C=Nc2ccccc2)c1
CCS(=O)(=O)CC1CN(CC2CCN(C)CC2)CCO1
CCc1cn(C)c(CC(N)N(CC(F)(F)F)C(C)(C)C2C(O)CCC3(C)C4CCC5(C)CCCC5C4CCC23)n1
Cc1ccc2ccc(N(C)C(=O)C3CCCC(CNS(=O)(=O)Cc4ccccn4)CC3)cc2c1
CCC(C(=O)O)C1C(c2ccc(OC)cc2)=C(c2ccc(OC)cc2)OC(=O)C1c1ccccc1
CC(=O)OC=C1CCC(O)CC2(C)OC2(C(C)C)CC1
CCCC(CC)Oc1ccc2c3c1OC(O)(C(C)C)C(C=O)C(OCOC)=CC2=C1CSC(C)=C1C(=O)NS3(=O)=O
CCC(=C(C)C)C(C)=C(C)C1=CC(c2ccc(Cl)cc2)C(=O)O1
CCCC(Nc1cccc2[nH]c(C(=O)CC)nc12)C(=O)C(=O)NCC(C)C(CC=O)NC(=O)c1ccc2c(c1)CCN(C(=O)C(CC(C)C)N1C(C)=NC3C(NC(=O)OC(C)(C)C)CC(C)N4C(=CC=CC4N)C31)C2
Nc1ncnc2c1ncn2CC(O)CO
Fc1cccc(F)c1-c1nn2c(-c3ccncc3)nnc2s1
NC(=O)c1cc(NC(Nc2cc(Br)cnc2C=O)C(Cl)(Cl)Cl)c2oc(C=O)cc2c1
COc1ccc(S(=O)(=O)N(Cc2nc(=O)c3ccc(N4CCCCC4)cc3[nH]2)C(C)C)cc1
CC1(C)C(=O)OC2C1=CCC13C2CCC1(C)C(c1ccc(O)cc1)C3c1ccc(O)cc1
CCc1cc(O)c(NC(CC=O)c2ccc(O)c(NC(=O)C3OC3C)c2)c(OCC(=O)O)c1
CC1=C(O)C(O)C2C=CC(=O)C=CCCCC(C)(O)CC(=O)CCC2C1C
COc1cc(N2CCCCC2CNC(C)=O)ccc1-c1noc(C)n1
C=C(Oc1cc2c(cc1OC)C1CCCC(C)N1C(=O)SC2)c1ccc(OC(C)C)cc1
CCc1nn(C)c2c1-c1cc(S(N)(=O)=O)c(N)cc1CC2
COc1ccc(-n2nc(C)c3c2C(O)(c2cccc(Cl)c2)C(O)C3c2ccsc2)c(C(C)C)c1
CCC(C)CNc1c(-n2nc(C=O)cc2COc2ccc3c(c2)CN2CC(C)(C)CC2=N3)ccc(Cl)c1Cl
CC(C)N(C(=O)N1CC2CC1CN2c1nc(-c2ccnc(N)c2)nc(-c2ccns2)n1)C(C)C
CSC(=O)CCC(NC(C=O)(CCCC(N)=O)NC(CC(=O)NC(O)(CC=O)N(C)C(=O)CCC(=O)O)c1ccccc1)OC(=O)CN(C)C(C)=O
CNC(=S)c1cccnc1Oc1ccc(OC)c(C#N)c1
CC(=O)OC1C(C)CCC(C)=CCCCC(C)CC(C)=CC1NS(=O)(=O)c1ccc(C(N)=O)cc1
NC1(CCC2CC2)CSc2c(sc3c2CCNC3)C1=O
NS
Cc1cnc(N)c(Br)c1Cc1ccccc1
Cc1cccnc1NCC(=O)O
CCOc1cc(NC(=O)CNC2CC2)ccc1NS(=O)(=O)c1cnc(C)c(Cl)c1C(F)(F)F
CC(C)(Nc1cc(C=O)ccc1F)C(=O)Nc1cccc(N2CCOCC2)c1
COc1cc(Br)ccc1C1=NN(C2CCCC2)C(=O)C1
CCOC(C)(C)N(c1ccc(C#N)c(OC(C)(C)C)c1)c1nc(N)nc(NC)n1
NCCCCCCCCCCC(=O)NO
CCc1cccc(-c2c(-c3ccccc3)n(C)c3cc(NC(O)C=O)ccc23)c1
COc1ccc(C(C)(C)C)cc1-c1cccn2nc(N)nc12
CN1CCN(c2cc3nc(N4CCN(C(=O)CNc5cccc(C(F)(F)F)c5)CC4)nc(N4CCCCC4)c3cc2N)CC1
CCc1ccc(NC(=O)c2ccc(OC)c(OC)c2)cc1
CC1=NN(C(=O)Nc2ccc(Br)cc2)C(=O)C1C
C=C(CC(C)CCCCCn1cc(CCCCCCC=CC(=O)O)nn1)C(C)=CC(C)=CC(C)(O)OC
CCCCCC(=O)C1=C(O)c2ccccc2C(O)C1=O
Cn1c(O)cc2c(N3CCOCC3)c(C=O)ccc21
CC1(C)CC2(CO1)CN1CCC2=Cc2cc(C#N)ccc21
CCOC(=O)CSc1nc(Nc2ccc(C)cc2)nc2c1cnn2-c1ccc(C)cc1
O=C1C=C2CC(=NNC(=Nc3ccc(C(F)(F)F)cc3)c3ccc(O)c(O)c3)CC=C2S1
Cc1c(C(S)(C(=O)c2ccc(Cl)cc2)c2ccccc2)[nH]c(S)nc1=O
Cc1cc(Cl)cc(Cl)c1OC(C)(O)CN1CCC2(CC1)C(=O)NCN2c1ccccc1F
Cc1ccc2nnc(SC(=O)CNc3nccs3)n2n1
Cc1cc(-c2n[nH]c(=O)c3c2CCC3)ccc1N(C)C(C=O)Cc1c(C)cc(O)cc1C
O=Cc1cccc(CNc2ccccc2)c1N1CC(O)C(O)=C(O)C1=O
COc1cc(-c2cc(-c3ccc(C=NNC(=O)c4ccccc4[N+](=O)[O-])cc3)c3ccc(C)nc3n2)ccc1O
Cc1ccc(OCc2ccc3c(=O)n(C4COC(n5cc(C)c(=O)[nH]c5=O)C4)cnc3n2)cc1
Cc1cccc(Nc2nc(N)c3ccc([N+](=O)[O-])cc3n2)c1
CCCc1cn(C2C(=O)CC(C)N(C3C4CCCC3CC4)C2=O)c2ccccc12
CNC(=S)Nc1ccc(C)cc1
COc1ccc(-c2noc(C(C)(C)CNC(C)=O)n2)cc1OC
COc1ccc(OC(=O)NS(=O)(=O)c2c(C)cc(C)cc2C)c(C)c1
COc1ccc(Nc2ncc3nc(Nc4ccccc4F)n(C4CCCCC4)c3n2)cc1
NS(=O)(=O)c1ccc(C(F)(F)F)nc1
Cc1ccc(N2CCN(CC#CC3(N)CNC(=O)N3S(=O)(=O)c3ccc(Cl)cc3)CC2)cc1
CCC(C)N1C(=O)CCC(c2ccc(Cl)cc2)c2cc(S(=O)(=O)N3CCOCC3)ccc21
CC(=O)Nc1cc(S(=O)(=O)NC(C)C(=O)O)ccc1N1CCOCC1
COc1ccc(-n2cccc2)cc1S(=O)(=O)N1CCCC1(C(=O)Nc1c[nH]nc1C)C(F)(F)F
Oc1ccc(-c2nc(-c3ccc(F)cc3)c(-c3ccncc3)[nH]2)cc1
CCCC(CC(=O)Nc1c(O)c(Br)cc(C=O)c1O)OC(O)CC
COc1ccncc1-c1[nH]nc(O)c1N=Nc1ccccc1
O=c1c2cc(O)ccc2oc2cc(O)c(O)c(O)c12
C=CC(=O)NO
COc1cc2c(Oc3ccc(NC(=O)C(CC(C)C)NC(=O)Nc4cccn(Cc5ccccc5)c4=O)cc3F)ccnc2cc1O
Cc1ccc(N2CCN(C(N)(C=O)Cc3c(C)cc(O)cc3C)CC2)cc1
O=C(C=Cc1nc(=O)c2ccccc2c2ccccc12)Nc1ccccc1
CC(C1CCC(N)(c2ccccc2)CO1)C(C=O)n1nnc(C(C)(C)C)c1N(C)C1CCCCC1
COc1ccc(C=CC(=O)OC(O)C2(O)COC(n3ccc4sc5c(c4c3=O)OCC5)C2O)cc1
C=C1C(CC)CC2C(C)C(OC(C)=O)CCC2(C)C1C
Cc1cccnc1N=C(N)c1ccco1
CCOC(=O)NCCNc1ccc(CC)cc1
CC1COC(=O)C2C=CC3CCCCN3C(=O)C2OC1
CCn1c(Cl)nc2c(N)c(N)ccc21
COc1cc(C(C)C)c2c(ccn2COc2cc3nc(N4CCOCC4)nc(N)c3cc2OC)c1
CC1(O)CCC(N)(c2ccc(O)cc2)N1c1nc(N)nc(N2CCC2)c1N
c1cc(-c2nnc(-c3ccc4c(c3)OCCO4)o2)ccc1OC1CCCCO1
CC(O)Cn1nnc2ccc(C(=O)C(=O)N3CCN(S(=O)(=O)C4=Cc5cc([SH](=O)=O)ccc5[SH](N5CCCC5)C4)CC3)cc21
COc1cc2c(=O)[nH]c3cc(Cl)ccc3c2cc1OC
COC(=O)c1ccc(Cn2nnc(-c3ccc(O)cc3)n2)cc1Oc1cc(C(F)(F)F)ccc1-c1nc2ccc(F)cc2[nH]1
COc1ccc(C)cc1OC=C1SC(NN=Cc2ccco2)=NC1=O
CC(C)Nc1nc(-c2ccc(O)c(C(C)C)c2-c2ccc(-c3ccc(F)cc3)cc2)cc(N2CCN(C)CC2(N)CO)n1
COc1ccc(C(=O)NC=Cc2c(O)ccc3ccccc23)cc1
Cc1cc2cc(C(=O)c3ccc4nc(C5CCC(=O)C5)c(-c5cncnc5)c(=O)n4c3)ccc2o1
CC(=O)N1c2ccc(N)cc2S(=O)(=O)c2c(NC(C)(C)C)cccc21
C#CC(CCC=O)CC(C)(C(C)N1CCOCC1)C1(S)CNCC=C1c1ccc(OC)c(O)c1
CCC(C)Nc1c(C=O)cc(Nc2ncccn2)cc1C=O
CCC(CC(C=O)n1c(N(C)C(C)(C)N)c(C=O)c(=O)n1-c1ccccc1)NS(C)(=O)=O
CCc1ccc(S(=O)(=O)N(C)C(CC)C(N)=O)cc1
O=C1C(N2CCCCC2)=C(N2CCOCC2)C(=O)c2ccccc21
Cc1ccc(N(CCNC(=O)c2ccc(O)c3ccn(-c4ccnc(N)n4)c23)CCN2CCOCC2)cc1
O=c1nc(-c2ccc3c(c2)OCO3)c2cc3ccccc3nc2n1Cc1cccnc1
Cc1ccc(OC(=O)NC(CC=O)(CCCN)Nc2ccc3c(CCC=O)cn(C4CCC(C(=O)NCC(C)CCc5cccc6cccnc56)N4)c3c2)cc1
COc1c(C2CCCCN2S(=O)(=O)c2ccc(C(=O)O)cc2[N+](=O)[O-])ccc(F)c1C(O)c1ccccc1F
NC1(c2ccc3c(c2)OCO3)SC(C2CCCN2c2nccs2)NC1=O
Cc1cn(C2(COC(=O)Nc3ccc(CCO)cc3)CC(O)CO2)c(=O)[nH]c1=O
COc1cc(C(CCC=O)(OC)N(C)C)ccc1OCCNc1nc2c(-c3ccc4c(c3)CCCC4)cncc2s1
CC(=O)Nc1ccc2oc(N3CCOCC3)cc(=O)c2c1
CC(=O)c1ccnc(Nc2cc(CCC=O)ccc2Br)c1
O=CCCc1cc(Nc2ccc(CC(=O)O)cc2)ccc1NC(=O)C1CC(F)(F)C1
Cc1nc(NC(=O)c2ccccc2)c2c(C)c(C)oc2n1
Cc1ncc(C(C)(C)C)o1
Cc1ccc(CC(C(=O)Oc2c(C)cc(C)cc2C)N(C)C)cc1
CC(C)c1ccc(Nc2c(C(=O)C=O)c[nH]c2Cl)cc1
Fc1ccc(-c2cccc(Nc3ccc4c(c3)OCCCNCC4)c2)c(F)c1
Nc1n[nH]c2nc(-c3cc(OC4(N)CC4)cc(N4CCOC4=O)c3)cnc12
Cc1ccnc(Nc2nc(NCCC(C)N3CCN(C)CC3)c3ccccc3n2)c1
CCc1ccc(S(=O)(=O)N(N=Cc2ccccc2O)C(N)=NCC(=O)c2ccc3ccccc3c2)cc1
O=C(O)Cn1nnc(-c2ccc(C(F)(F)F)cc2)n1
Cc1cccc(Cl)c1OC(C)(C)Nc1nc(=O)c2c([nH]1)[nH]c(=O)c1c(Br)cccc12
O=C(O)c1cc(C2NCCc3c2[nH]c2ccccc32)cs1
COc1cc(CC(C)(O)c2cnc(N)nc2N)cc(Br)c1OC
COc1cc([SH](=O)=O)c(NS(=O)(=O)c2ccc(NS)cc2)cc1OC(N)(C=O)c1ccncc1
Cc1cccc(C(F)(F)F)c1Oc1ccc(C=O)cc1OCNc1ccc2c(c1[SH](=O)=O)=N[SH](N1CCCC1)N=2
CSc1ccc(OCCN2CCCCC2CN2C(=O)Cc3ccccc32)cc1
Cc1nc(N2CCOCC2C)cc(N2CCC(N)CC2)c1C#N
CCOc1c(N[SH]2C=CC=C2[SH](=O)=O)cc(C)cc1OC
CC1CCN(C(=O)NC(CCC=O)(NCC(=O)NCC(C)C(CC(=O)O)NC(C=O)CC(Cc2ccccc2)NC(Cc2c[nH]c3ccccc23)C(N)=O)C(=O)O)C(NC(=O)OC(C)(C)C)C1
CSCc1csc(-n2nc(C)c(C)c2C(C)O)n1
O=C(O)c1ccn(-c2cccc([N+](=O)[O-])c2)n1
Cc1cc(O)cc(OC(C)(C)N2CCCC2C)c1C
CN1CCC(c2nc3nncn3c(Nc3ccc(C#N)cc3)c2C#N)CC1
CN(C)C1(OC(N)c2ccc(C(=O)c3cccs3)o2)CCNCC1
CNC1(C)COCCN1c1c(F)c(N2CCC2)c(Cl)c2c1c(=O)c(C(=O)O)cn2C1CC1
COc1ccc(OC2(CO)C(O)COCC2O)cc1O
CCC(NS(=O)(=O)OC1CCC(O)(c2ccccc2Cl)C1N)C(=O)O
Cc1nn(-c2ccc(C3(N)CCC3)cc2)c2c1C(C)NC(=S)N2
Cc1cc(N)c(C(=O)Cn2c(C=O)cc3ccccc32)c(NC(C)(C)N2CCN(C)CC2)c1
CCOc1cc(C)cc(Cl)c1C=CC(=O)Nc1ccccc1
CC(=O)Nc1cc(C(CC=O)Nc2ccc(OP(=O)(O)CCCl)cc2)ccc1OP(=O)(O)O
CC(=CC1(C)Oc2cc(O)ccc2C1=O)c1ccc(OCC2CCN(C)CC2)cc1
Oc1nc(N2CCN(c3ccnc4ccccc34)CC2)c2ccccc2n1
CCOc1c(C)cccc1N1CCCC1C(=O)Nc1ccc(C)o1
Cc1ccccc1C=C(CC#N)n1cnc2ccccc21
CC(=O)c1cc(Cl)c(Nc2nc3c(-c4cc(F)c(F)cc4F)cccc3[nH]2)cc1F
CC(C)C(=O)Oc1ccc(O)c(N)c1N
Cc1ccc(S(=O)(=O)n2nc(-c3cncc(N)c3)c3c2CCCC3)cc1
CCn1c(CNC(C)c2n[nH]c(=O)o2)c(C=O)c2ccccc21
CC(C)C(C(=O)O)N(C)C(=O)CCc1cnc[nH]1
CCC(=N)Nc1nc(CC)c[nH]1
CC(=O)NNC(=O)c1cc(Nc2c(C=O)cccc2S(=O)(=O)N2CCOCC2)c(Cl)c([N+](=O)[O-])c1
O=C(C[SH]1C=CC=C1Cn1ccnc1S)Nc1nc(-c2ccccc2F)cs1
CN(C)c1ccc(C=NNC(=O)CCc2cc3ccccc3[nH]2)cc1
CC(C)C(CO)c1cnc2ncnc(C3OCC(O)C3O)c2c1
O=C1NC(=O)C(=C(c2ccc(O)cc2)N2C(=O)Cc3cc(O)cc(O)c32)S1
Cc1ccc(-c2nc(N)ncc2C)cn1
O=C(O)c1ccc2c(c1)Cc1cc(Cl)ccc1N2Cc1cccc(Cl)c1
COc1cc(NC2CN(C(=S)NC#N)CCN2c2ccc(C)c(C)c2)c(-c2nc(C)c3cn(C)nc3c2CC=O)cc1OC
CC1C=CC(=O)C=CC=CCc2ccc(cc2)C(=O)OC1=CC=CC1OC(C)C1O
O=C(O)C(=C1OC(=O)c2ccccc21)c1cccc(Cl)c1
CCOc1c(Oc2ccc(C=O)cc2N)ccc(C)c1N
CCOCc1nn(CCC=O)c(Cc2cc(C(=O)O)cc(OC)c2OC)c1[N+](=O)[O-]
Cc1ccc(C2CNC3CCCOC32)cc1C
Cc1ccc(OC(=O)NC(CCCCNC(=O)C=CC(=O)Nc2ccc(CCC(=O)NC(C(=O)NC(C)C(=O)NC(C=O)C(O)CNc3cc(CC(N)C=O)ccc3OP(=O)(O)O)C(C)O)cc2)CC(=O)O)cc1
CN(C)C1CC(N)(c2ccc(Cl)c(Cl)c2)CCN1
CCOc1c(O)ccc2c(C(C)C)cc(=O)oc12
CN(c1ncc(-c2ccc(C=O)cc2)c(C2CC2)n1)C1CN(C(N)=O)CCN1
CCC(C(=O)O)=C(C)C1(C)CC(=C(C(=O)O)C(O)CCC(C)O)C2CC(C)CCC2C1
CCN(CC)CCN(C(C)O)C(C)O
CC(C)(Nc1ccc(C=O)c(C(O)c2ccc(O)c(OC=C3NC(=O)NC3=O)c2)c1)N1CCCCC1
O=C(Nc1ccccc1N1CCOCC1)c1ccc2ccccc2c1
CCC(C(=O)c1nc2ncccc2c(C)c1O)[N+](=O)[O-]
CCOC(=O)c1ccc2c(n1)CCN1C(=N2)C2=C1C(=O)N(C)C2=O
NC1(c2nc3sccn3c2Cl)C(O)CCNC1CCN1CCCCC1
CCCCCCCCC(=C(C)CCCCO)C1(C)CC2(C)CC=C(C)C1C(=O)C2O
Cc1ccc(C(O)=C(C=O)C(NC2=NCCS2)S(=O)(=O)c2ccccc2)cc1
Cc1nnc2c(Nc3cccc(C#N)c3)cc3cnccc3n12
COc1ccc(NC(N)=NC(C)(O)CNC(=O)CCc2nc(-c3cccs3)no2)cc1
COc1cc(OC(=O)Nc2ccc(Oc3ccccc3)cc2)c2c(c1)c1c(c(=O)n(C)c(=O)n1C)n2C
COc1cc(-c2cc(C=O)c3cccc(N4CCN(c5ccc(N)cc5)CC4(N)CCCN(C)C)c3n2)ccc1O
COc1cccc(C(=O)NC2CCCCN2C2CN(CC=O)CCO2)c1
Cc1ccc2cc(C(C)C)c(Oc3ccc(C=O)cc3N(c3ccccc3)C(C)(C)N(C)C)cc2n1
NC(Cc1ccccc1)C(N)c1cccc(F)c1
CCCC(C)(CN(CC(C)CC)c1cccc2c(C(CC=O)NC(C)(C)OC)c[nH]c12)NC(C)(C)C
Cc1cccc(C2N(c3ccc(O)cc3)N=C(c3ccc(O)c(-c4ccc(O)c([N+](=O)[O-])c4)c3)C2(O)CN(C)C)n1
Cc1ccc(N(C)C=C2C(=O)N(C)C(=O)C2C(C)c2ccccc2)cc1
O=CCCS(=O)(=O)c1ccc([N+](=O)[O-])c(Nc2nccs2)c1
CCC(C)C1(CC)OCC(C(=O)CN2CCCCCC2N2CCCCC2)O1
COc1cn(C2CC2OC(C)C)c(=O)[nH]c1=O
O=C1c2ccccc2C2COC(c3ccccc3)OC12
COc1cc(C(C)=O)cc(OC)c1OCNc1ccc2nc(Nc3c(C)cccc3C)c3ccccc3c2c1
CN(C)CCc1ccc(Sc2nc3ncccn3n2)c(Cl)c1
CC(=O)OCC1CC2(C)C(=C1C)C(=O)CC1=C(C)CCC12C
CCc1cc(C)cc(-c2nnc(Nc3ccc4ccccc4c3)s2)c1
CCCCC(N)(CCC)n1c(C(=O)c2cn(C(C)C)c(=O)c3cc4c(cc23)OCCO4)cc2ccccc21
CC(C)(C)NC(Cc1nc(CS(=O)(=O)CC=O)co1)Nc1ccc(C=O)cc1
CCc1ccc(N(CC(O)CC(NC(=O)C2NCCC2C#N)c2ccccc2)S(=O)(=O)c2cn(C)cn2)s1
COCC1CC(C)C(OC2CN(C)CCN2c2ccc3cnc(C(N)=O)nc3c2)C(C)C(C)(C)C(C)C(=O)OCC(C)(O)C(OCO)C(C)C1=O
CCc1cc(-c2cccc(OC)c2)ccc1N1CCNC(=C2SC(=S)N(C(C(=O)O)C(C)CC)C2=O)C1
Cc1ccc(N2C(N)=NC(=O)C23CCOc2c(C)cccc23)cc1
COc1ccc(N2CCN(S(=O)(=O)c3ccc4[nH]cc(CC(C)C)c4c3)CC2)cc1
CCc1c(O)c(OC)cc(-c2c(O)c(CCO)c(O)c3c(O)cccc23)c1O
COc1nc(-n2cc(C(=N)N)c3ccc(N)cc32)ncc1Cl
CC(C)(CC(C=O)CC(=O)NO)Nc1ccc(CCC(=O)O)cc1
Cc1ccc(NC(C)C(=O)NCC(C)(C=O)SS)s1
COc1ccc(-c2csc(N3CCNC(N)C3)n2)cc1
COc1cccc2c(=O)c3cc(C(C)=O)c(OC(=O)NC(C)(C)C)cc3[nH]c12
CC(O)N(c1cc2c(cc(C=O)n2C)o1)c1cc(Cl)c(N)cc1O
O=C(Cn1cc(O)c2cc(Cl)ccc2c1=O)c1cccc2ccc(-c3ccccc3)cc12
CC(N)P(=O)(O)O
CCCCC(Oc1ccc2c(c1C)CC1C(=O)C(C)(CN3CCCCC3)C(=O)C(C)C1(Cl)C2O)C(CCCC)N(CC)CC
COc1ccc(C(=N)N)c(C2CCC3OCC2C3=NNC(=O)c2ccc3c(c2)OCCO3)c1
CC(=NNC(=S)Nc1ccccc1)c1cccc2ccccc12
CCCC(C)CC1NCC=C(O)C1n1nc(C=O)c2ccccc2c1=O
Cc1ccc(NC(=O)CSc2nc3ccccc3[nH]2)cc1
COc1ccccc1-c1ccc2c(c1)c(=O)n(C1CCCCC1)c1[nH]c(C)c(C(=O)O)c(=O)c21
CCN(CC)C(=O)C1CCCCN1[SH]1C(Br)=CC=C1[SH](=O)=O
CCN(CC)CCNc1c(-c2cc(Cl)cnc2Nc2cc(C)cc(Cl)c2)cc(C)cc1C(F)(F)F
COc1cc(-c2ccc(C(C)(O)C=O)nc2NCC(=O)c2cccc(C)c2)c2nc(N)ncc2c1
CCNC(=O)N(C)c1cc(C)cc(NC(NC(=O)CNC(=O)OC(C)(C)C)C(CC)CC)c1C
CCc1ccc(N(c2cnc(N3C(=O)CCCC3=O)s2)c2ncccc2C)cc1
CC(CN=C1CCc2ccccc21)N1CCN(c2ccccc2F)CC1
N=C(N)N1CCC(NC(=O)CNC(=O)CNc2ccc3c(c2)OCCO3)CC1
COc1cccc(-c2c[nH]c(C(F)(F)F)n2)c1
COc1ccc(C=O)c(Nc2ccc(C(C)C)c(NS(C)(=O)=O)c2)c1-c1ccnc2c1CCCC2
O=c1cc[nH]c(SCc2ccc(-c3ccccc3C(F)(F)F)cc2)n1
C=Cc1c(-c2cc(C=O)c3ccccc3n2)[nH]c2ccccc12
COc1cc2ncnc(N3CCN(S(=O)(=O)c4ccc([N+](=O)[O-])cc4)CC3)c2cc1OC
CC(=O)Nc1cc(N2CCOCC2)cc(-n2nc(-c3ccc(OC(F)(F)F)cc3)c3c2CCCCC3)c1
COc1cc(C=O)ccc1Oc1ccc2nc(N)sc2c1
CCn1cc(C)c(-c2c(N3CCOCC3)c(O)c(Cl)c(Cl)c2-n2c(-c3ccccn3)nc(-c3csc(SN)n3)c2-c2cncs2)n1
CC1CCN(c2c(C=O)cccc2OC(C)CCNc2ccnc3cc(Cl)ccc23)CC1
CC1CCC2CC1OOC2(CC1CCCCC1)c1cccc([N+](=O)[O-])c1
COc1ccc2[nH]c(Nc3cc(C=O)ccc3S(=O)(=O)N(C)C)nc2c1
COc1cccc(C=O)c1Nc1ccc(CC(CCC(=O)O)Nc2cc(-c3cc(=O)n4cc(C)sc4n3)ccc2C)cc1
CC(O)c1cc2c(c(NS(=O)(=O)c3ccc(Cl)cc3)c1)OCC(N)(C1CC1)CN2
Cc1ccnc(Nc2cccnc2N)c1
C=C
O=Cc1cccc(NCCN2CCOCC2)c1C(=O)O
CC(=NOc1ccc(C=O)o1)c1cccc(F)c1
CC(CC(C(=O)NO)c1ccccc1)NS(=O)(=O)c1ccccc1
COc1cc2c(cc1OC1(N)OC(=O)C=C1C)CCNC2c1ccccc1
Cc1ccc(NC(=O)C(=O)Nc2cccc(Cl)c2C(C)C)o1
CCCCCC(C)N
CN(C)c1c([N+](=O)[O-])cnc2c1c(C=O)c(O)n2C(N)C(F)(F)F
O=Cc1c(F)cc(NCC2(c3cc(C(O)c4ccc(F)c(F)c4)c4ccccc4c3)CCC2)cc1F
O=CC(=O)c1c[nH]c2c(N3CCN(c4ccc(F)cc4OCNC(CC(=O)O)CC(=O)O)CC3)cccc12
COc1cc2c(cc1OC)C(c1ccc(S(=O)(=O)NC(C)(C)OC3CCC(OC(=O)Nc4ccccc4)C3)cc1)N(C)CC2
Nc1ccc(S(=O)(=O)NC(=O)C2(S)CCC=C2c2ccc(F)cc2)cc1
COc1cc(CN2C(=O)c3cc(N)ccc32)cc(OC)c1OC
Cc1ccc(CC(=O)NC(=O)C2CCC(N)C2)c(NC(CCO)(Nc2ccccc2)c2ccccc2)c1
COc1cccc(-c2ncnc3c2c(CNC(C)(C)N2CCOCC2)nn3-c2cc(C=O)ccc2C2CCOCC2)c1
Cc1c(N)c(=O)n(-c2ccccc2N)n1C
CCCCN1c2ccccc2S(=O)(=O)n2c1nn(Cc1ccc(-c3cccs3)s1)c2=O
CC(C)OCCCC1CCCc2cc(O)c(O)cc21
CC(C)(c1nnc(Nc2ccccc2)s1)c1cncn1Cc1cccc(N2CCCCC2)c1
CC1(C)NCCc2c(N)n[nH]c21
Cc1[nH]c2ccc(S(=O)(=O)N3CCOCC3)cc2c(=O)c1C
Cc1ccc(C=NNC(=O)c2ccccc2)cc1
Cc1ccc(C2(C(C)O)CC2=C2C(=O)Nc3ccccc32)cc1
O=Cc1cc(-c2ccc(CN3CCN(c4ccccc4Br)CC3)s2)n[nH]1
CCn1cnc(NC(=O)c2c(C)cccc2C)n1
Cc1ccc(-c2csc(NC(=O)N3CCN(c4cccc(Br)c4N)CC3)n2)cc1
CC(C)N=c1scc(-c2ccc(OC(F)(F)F)cc2)n1-c1ccc(S(N)(=O)=O)cc1
Cc1ccccc1C(=CC(=O)c1cc(C(F)(F)F)cc(C(F)(F)F)c1)n1c(-c2ccc(Cl)cc2)nc(C(=O)O)c1-c1ccc(Cl)cc1
Cc1ccc(C)c([N+](C)(C)CCOc2ccc(C=O)cc2)c1
CCCc1cc(C)c(OCc2cccc(S(C)(=O)=Nc3ccc(Br)cc3)c2)c(Br)c1
CCOc1cc(N(C(=O)CN2CCCc3ccccc32)c2ccc(C(=O)C=O)cc2)ccc1F
CC(=O)c1c(C)[n+]2ccccc2c2oc3ccccc3c12
CCc1c(Nc2cccc(OC)c2OP(=O)(O)NC(C)C=O)ccc(Cl)c1Cl
Cc1ccc(S(=O)(=O)CNc2cc(N3CCNCC3)c3cc(OC(N)C(=O)N4CCCCC4)c(O)cc3c2)cc1
Nc1ccc2c(c1)oc(=O)n2CC(N)(Cl)C=O
Cn1cccc1CCC(=O)NN=Cc1ccco1
Cc1cc(C)cc(SC2=C(O)OCC(C)(C)C2=O)c1
COc1ccc(-c2cc(-c3ccc(CC(NC(=O)C4CCCCN4c4c(C)ccc(Cl)c4Cl)C(=O)O)cn3)nn2C)cn1
O=C(CC1=COCC1=O)NNc1cccc(Cl)c1
CNC(=S)NN=C1CCC2(CCCCC2)C1
Cc1ccc(N(c2cc(C=O)ccc2S(=O)(=O)N2CCOCC2)C2CCS(=O)(=O)C2)cc1
CCOc1ccccc1Cc1nnc(Nc2ccc(OCCOC)cc2)s1
CC1=CC(O)(C(C)=C(C)C)C2C(CCO)=CC(=O)C12
CC(C=Cn1c(=O)c(=O)[nH]c2ccc(C)cc2c1=O)=CC(=O)Oc1cc(C=O)ccc1C(F)(F)F
COC1(C)CCN(c2cc3c(C=O)[nH]nc3cc2C)CC1
Cc1ccc(F)c(C2CCCCN2Cn2c(=O)cc(C=O)c3cc(O)ccc32)c1
CCc1ccc(OCN(C(C)CCN2CCCC2)C(C=O)n2ccc3ccccc3c2=O)cc1
COc1ccc(Cc2ccc(OC(=O)C(C)Nc3cocc3C=O)cc2)c(Br)c1
CCOC(=O)N1CCN(C(=O)c2c[nH]c(S(=O)(=O)c3ccc(C)cc3)c3sc(-c4ccc(Cl)cc4)c2-3)CC1
O=c1[nH]nc(C(O)(Cc2cc(F)c(O)c(Cl)c2)C2COCCN2c2nc(F)cc(N3CCCCC3)n2)n1Cc1ccc(O)cc1
Cc1cccc(C=CCN(C)C(=O)Nc2ccc3c(CCC(=O)c4ccccc4)c[nH]c3c2)c1
N=C1CC(=Cc2ccc3c(c2)C(=O)c2ccc(Br)cc2-3)C(=O)N1c1ccc(F)cc1
Oc1cc(O)c(-c2ccc(-c3c4c(Nc5ccc(F)cc5)ccc-4oc4ccccc34)o2)c(O)c1
CC1CNC(=O)N1
CN(C(=O)C1(N)NCCCC1c1cccc(Nc2ncnn2CC(C)(C)c2ccc(F)cc2F)c1)S(=O)(=O)c1cc(Cl)ccc1Cl
O=C(CN1C(=O)c2ccccc2C1=O)Nc1cccc(OC(F)(F)F)c1
CC(N)(Cc1ccc(Br)cc1)c1ccc(-c2nccc(N)n2)cc1
CC(C)C(NC(=O)N1CCOCC1)C(C=O)N[SH]1N=c2cccc([SH](=O)=O)c2=N1
Cc1ccc(NCCC(C=O)C2CC(N)(c3ccc(C#N)cc3)CCN2)cc1
Cc1ccc(C(c2ccccc2)c2ccccc2)c(N2CC(F)c3ccccc3-c3[nH]cnc(=O)c32)c1
Cc1cc(NC(=O)CNC2(C(=O)NCC(C)CCCN=C(N)N)CCCCC2)no1
O=C(CO)Nc1cccc(S(=O)(=O)N2CCOCC2)c1
CC(C)(C)Oc1cccc(N)c1N
CCCc1cccc(Nc2ncnc3cc(N4CCNC(N)(COC)C4)sc23)c1
Cc1cc(C)c(NS(=O)(=O)N(C)C)c(C)c1
Nc1cccc(C(N)(C=O)[n+]2ccn(-c3ccccc3)c2)c1
CCC(CC)C(=O)Nc1c(OC)c(OC)cc2c(NC(=O)CN(C)C)c(C=O)sc12
CCOC(=O)C1=CC(c2cccc(SC)c2)NC1c1ccccc1
NC(Oc1ccccc1N1CCNCC1)C(=O)N1CCN(S(=O)(=O)c2ccccc2)CC1
Clc1ccc(N2CCN(CCc3nncn3C3CCN(C=Cc4ccccc4)CC3)CC2)cc1
O=Cc1cc2c(Cl)c(N3c4ccccc4Sc4ccccc43)ccc2[nH]1
COc1cc(Cl)c2[nH]c(=S)n(-c3ccc(S(=O)(=O)Nc4cc(C)ccc4F)cc3)c2c1
Cc1cn(C=Cc2ccc(OC(F)(F)F)cc2)c2ccccc12
COc1cccc(C2(O)CCc3cc(C(=O)O)ccc3C2)c1C
COc1ccccc1-n1c(=O)c2c(n(C)c1=O)CNCC2
COc1ccc(-n2nnnc2Cc2ccnn2C)c(N2CCN(C(C)O)CC2)c1
CCn1cnc2c(Nc3cc(N(C4CCCCC4O)S(C)(=O)=O)c(N4CCNCC4)cc3F)ncnc21
COc1ccc(C2CC(=O)Cc3c2[nH]c(=O)c(C)c3CCc2ccccc2)cc1
CCn1nc(-c2ccnc3c2CCO3)c2cc(S(=O)(=O)N(C)C)ccc21
CN(C=O)C(C)(CCC(=O)NC(=N)N)NS(=O)(=O)N1CCCCC1
CC(C=O)(COC(C)(C)C)NC(=O)CCc1ccc(Nc2cc(F)c(C=O)c(F)c2)cc1
Cc1ccc2c(c1)[n+]([O-])c(C=O)c(C)[n+]2[O-]
c1ccc2c(c1)-c1c3c(c[n+]-2c[nH]c2ccccc12)OCCO3
CCOc1ncnc(N)c1N
CCc1ccn(Cc2ccccc2)c(=O)c1C(=O)c1cc(-c2ccccc2)ccc1O
CCC1C(NCc2cc(C)cc(-n3nnnc3CCC=O)c2)C(=O)N1C(C)C(=O)O
CCN(C(=O)CN1CCS(=O)CC1)C(=O)Cn1c(C)c(C)c2ccc(F)cc21
Cc1cc(S(=O)(=O)N2CCOCC2)c(C)cc1Nc1cc(C=O)ccc1C(F)(F)F
CC=C(C(=O)OCC)C(=O)OCC
O=C(Nc1nccs1)Nc1cccc2c1c(C(F)(F)F)c(-c1ccccc1)c(=O)n2-c1cccc(C(F)(F)F)c1
O=C1OC2CC=CC3CCC32C2(CNc3nc4c(s3)CCC4)OC(F)C12
CC(=O)c1cc(C)cc(C=Cc2ccccc2)c1
CC(N)(O)c1cn2c(-c3ccc(O)cc3)c(-c3ccc(O)cc3)nc2s1
O=C(CSc1ccc(Cl)cc1)Nc1cccc(OS(=O)(=O)O)c1
O=C1OCC2NCC(=Cc3cccc(F)c3)C1C2c1ccccc1Cl
CCCCC(CCC)SCCC(C)SSC(C)(C)N(C(C)=O)C(CCC)CCCC
COc1cc(C(O)(NC(=O)CN2CCOCC2)C(=O)Oc2ccc(C)cc2)ccc1O
CCCCCCCCCCCCCCC(C)[N+](C)(C)C1OC(O)CC(O)C1(O)OCC
CCc1ccc(NC(C)(O)Nc2ccc(-c3noc(C)c3C=O)s2)cc1
N#CC1=CCC(Cl)=C(O)C1=NNC(N)=S
COc1ccccc1N=C1SCC(=O)N1C=Cc1cccs1
CN(C)C(C)(C)N(c1ncnc2cnc(N)cc12)C1CCCCC1
CC1(C)OC(C2OCC(O)C(O)C2O)CC2(OCC(Cc3cccc(C=O)n3)O2)O1
COCC1CN(C)C(C)O1
Cc1cccc(N(C(=O)Nc2ccccc2C(F)(F)F)C(C)(CCc2ccccc2)NCC(=O)O)c1Cl
CCC(C)(Nc1ccc(CCC(=O)O)cc1)C(C=O)NC1(NC(=O)Oc2ccc(C)cc2)CCC(C)CC1
Cc1nsc(NC(=O)C2CCCC(=O)N2CCc2ccccn2)c1C
CCCCN(C)CCSc1cccc(Cl)c1
C=C(CCCCCCC(C)C=O)OC(c1ccc(-c2ccc[nH]2)cc1)c1nn[nH]n1
O=Cc1ccc(S(=O)(=O)N2CCOCC2)c(OC(=O)CNC(Cc2c[nH]c3ccccc23)C(=O)O)c1
COc1ccc(Nc2cc(S(=O)(=O)N3CCOCC3)cc3oc(=O)n(CC=O)c23)cc1
CCOc1sc(=S)n(-c2ccccc2)c1C=O
Cc1cccc(Oc2cccc3nc(C)cnc23)c1
Cc1ccc(Cl)c(N2CCN(c3cccc(C=O)c3OCC(=O)NCC3CCNCC3)CC2)c1
CCN(CC)c1ccc2c(c1)CCC1C(OCCN1C1(N)CCCCN1)N2C(C)=O
COc1ccc(S(=O)(=O)N2CCc3cc(C(=O)N(c4cccc(C)n4)S(=O)(=O)c4ccc(OC)cc4)ccc3C2)cc1
N=C1N=C(c2ccc([N+](=O)[O-])cc2)CC2SC(C(N)=O)=CN12
COc1cc2cccc(C)c2c(=O)c2ccc(O)cc12
CC1C=C(c2ccc(C(=O)O)s2)CC(C)N1
COC(=O)c1c(C)c(OC)cc2oc(-c3ccccc3)nc12
Clc1ccc(OCCN2CCOCC2)c(-c2cccs2)c1
C=C1C2CC1C1C(=O)N(c3cc(-c4ccccc4)c4occ(Br)c4c3)C(=O)C1C2
Cn1ccnc1C1CCCCN1Cc1cccc(S(=O)(=O)c2cc(C3CC3)c3[nH]c(-c4ccc(N5CCOCC5CNS(C)(=O)=O)cc4)nc3c2)c1F
CC(=O)Cc1ccc(C)c(Nc2cccc(C=O)c2Cl)c1C
CSC(=O)C(C)(NC(=O)OC(C)(C)C)NS(=O)(=O)c1ccc(Cl)cc1
COCc1c(C=O)c2c(N3CCC(N4CCCC4)C3)ncnc2n1C
CCc1ccc(NC(=O)C(C)(O)c2cc(C)ccc2O)cc1
CCC(C(=O)N(c1ccccc1C)[SH]1N=c2cccc([SH](=O)=O)c2=N1)N1CCOCC1
CC1(C)CCC2C(C)(C=COCCNc3cc(C=O)ccn3)CC(=O)C2(O)C1O
CCC(CC)(NC(CCC=O)CCC(=O)O)N1CCNCCCNCCNCC1
COc1cccc(C)c1C(=O)NN=Cc1ccc(C=NNC(C)=O)o1
C=C(C)C1CCC2CCC3(CC(=O)N4CCCCC4)C(CCC4C5(C)C(=O)C(C)(C)C(=O)C(C)(C)C5CC=CC43C)C21
CON(C)C(=O)c1c(C2(c3ccccc3)NC(c3ccccc3)Cc3nc(CCF)n(C)c32)[nH]c2ccccc12
CCOC(C=O)N1C(=O)CC(=O)N(c2cccc(-c3cc(CC)cc4c3OCO4)c2)c2ccccc21
Cc1ccnc(NCC(=O)S)c1
Nc1ccc2c(c1)CNC2=O
O=CCn1nc(Nc2cscc2C=O)cc1CNc1ccc(Cl)cc1
CCCC(CC)NC(=O)C1(N)C(C)NCC(C)CN1c1cc(C=O)ccc1OC(F)(F)F
Cc1ccc(C2Nc3cccc4cc([N+](=O)[O-])cc(c34)N2)cc1
Cc1cc(NC(=O)c2cccc3c2NC(=O)C32CC3C(=O)N(O)C(=O)C3C2CO)no1
COc1ccc(Cn2cnc(-c3cnc(N)nc3)c2CC=O)cc1Nc1cc(C)ccc1C
CCc1ccc(Cl)c(NC(=O)C2CCCCN2C(C)C(=O)NS(=O)(=O)c2ccccc2OC)c1
O=c1cc(-c2ccc(-c3ccccc3)s2)nc2n1OCCN2c1ccc(F)cc1
Cc1ccc(C#Cc2cc(N)nc3[nH]c(C=NNc4cccc(Cl)c4)cc23)cc1
COc1cc(-c2c(C)ncnc2N)ccc1OC=Cc1ccccc1
CCCC(CC(C)=C1OCOC(C2CCCCCCCC2)C1O)(c1ccc(Cl)cc1)N1CCCCC1
Nc1cccc(Cn2ncc3c(Nc4ccccn4)ncnc32)c1
CN1CCC(n2c(-c3cc(-c4ccnc5cc(-c6ccccc6F)c(O)cc45)ccc3F)c(Cl)c3cc(Cl)ccc32)C1
Cc1ccc(NC(=O)C(S)Sc2ccc3cc(Cl)c(C(=O)O)c(S)c3n2)cc1
CC(C)(NCOc1ccccc1CCC(=O)O)c1nc2ccc(C=O)cc2s1
CCc1nnc(S)n1C1(S)COc2ccc(C(=O)c3nonc3C)cc2O1
COc1ccc(C=Cn2nc(C=NNC(=O)c3cccs3)oc2=O)cc1
CN(C(=O)CN1CCN(c2nsc3ccccc23)CC1)c1cc(-c2ccccc2)cc2cc(C(N)=O)cnc12
COc1cc(OC)c2c(=O)oc3c(C(=O)COc4c(C=O)noc4C4=NOCC4)c[nH]c3c2c1
Nc1ncnc2c1ccn2C1CCC(N)CC1
CC(N)(S)n1cc(C2NC(=O)C(=O)N2c2cccc(O)c2C=C2CCCC2)c2ccc(Cl)cc21
Cc1cc(N)ccc1OC(N)C(C)Oc1ccc(O)cc1
O=C(CCC(c1ccc(O)cc1)c1ccc(O)cc1)c1ccccc1
Cc1cc(Nc2ccc(C=O)cc2)c(C)c(OC2CCC(C)(C)C(C)C2C)c1
COc1ccc(Cc2c(O)cc(OC(C)(C)O)c3ccccc23)cc1
COc1ccc(C2(O)C=CCCCN(C(N)=S)CCC2c2ccc(O)cc2)cc1
CC(=O)Oc1ccc2c(c1)Oc1cc(O)cc(OC(C)=O)c1C(=O)C2
CCCC(C)(O)CNc1ccc(Oc2ncc(C=O)s2)cc1Oc1ccccc1
C=CC(=O)N(C(N)=S)c1ccc(F)c([N+](=O)[O-])c1
CNCc1ccc(C=O)cc1N1NC(=O)NC(=O)C1=Cc1c(C)cc(Br)cc1Br
COc1ccc(NC(=O)CSc2nc3ccccc3[nH]2)cc1
CC(=O)C(=O)NN=Cc1ccc(CSc2nnc(-c3ccccn3)o2)cc1
Cc1cc(Cl)ccc1-c1cccc(OCC(=O)N2CC(C)(O)NC(=O)C2=O)c1
CCc1ccc(OC(NC(=O)C(C)C)NC2CCCCCCCCCCCc3ccccc3CCC2)cc1
CCC(=O)Oc1ccc(-n2nc(CC)c(C=NO)c2Cl)cc1
CN(CC(=O)O)c1cc(S(N)(=O)=O)ccc1CC(N)C=O
NCCCCCCNCc1ccccc1C=O
CC(=O)OC1(CNc2c(Cl)cc(C=O)c(O)c2Cl)CCC(COc2cccc(C)c2Cl)O1
COc1ccc(Cl)cc1Nc1nccc(-c2cccnc2S(C)(=O)=O)n1
COc1ccc(OC(N)C(=O)S)cc1N
Cc1ccc(N(C)CCNC2Oc3ccc4c(C)coc4c3O2)cc1
Cc1cccc(N=Cc2cc(Cl)c(O)cc2O)c1
NC(CCn1cc(C#Cc2ccc(CC=O)cc2)c(=O)[nH]c1=O)Nc1cnc(-c2ccccc2)nc1
Nc1ccc(-n2cnn(CC(O)(P(=O)(O)O)P(=O)(O)O)c2=O)cc1
Cc1ccc2occ(C(=O)NN)c2c1
Cc1cc(CC(C)(C)CC(C)CC(O)CC2CNCCO2)c(O)cc1CCC(C)(N)CC(C)C
COc1ccc(C=NNC(=O)c2cc(C(C)C)nc3c([N+](=O)[O-])cccc23)cc1
Cc1oc(-c2ccc(C(=O)O)cc2)c(-c2ccc(-c3ccccc3-c3nn[nH]n3)cc2F)c1CCO
C#CCNC(CC)C(CCCC)N(C)CCOc1ccc(C)cc1
CCCn1c(=O)c(C(=O)c2cc3ccccc3oc2=O)c(O)c2cccc(C)c21
NC1(C(O)c2ccccc2)CCCNC1C(=O)N1CCc2ccccc21
Nc1ccc2c(N=O)c(O)n(Cc3cc(F)cc4c3OCOC4)c2c1
CCOC(=O)C1CCCCN1c1ccc(C=O)cc1
CC(F)N(C)C(=O)COC(CCCCCCCCCCCC=O)CC(=O)O
COc1ccc(C)c(O)c1OC=Cc1cccc(S(=O)(=O)NC(C)(C)N(C)C)c1
CCC(Nc1cccc(OC)c1C)C1CCCc2cc(C(=O)O)ccc21
CCn1cc(-c2nc3ccccc3c(=O)o2)c(-c2ccc(OC)cc2)n1
N#Cc1cccc(N2CCC(=O)NCC2C(=O)Nc2cccc(CC(=O)O)c2)c1
CC(C)C(=O)Nc1ccc(C(=O)NC2CCCCN2c2c(C=O)cccc2C(F)(F)F)cc1
NC1CCCN(c2cc3[nH]c(C=O)cc3cc2Cl)CC1
CCOC(=O)c1ccc(N)cc1Nc1cc(C=O)cc(CC(C)CN)c1
CCCc1ccc(Cl)c(NC(=O)Nc2cn(C(N)=O)c3ccccc23)c1
CCC(C)C1COC(C#N)(c2cn(C3CN(c4c(F)ccc(C=O)c4C(=O)O)CCO3)nn2)CO1
CCOc1ccc(N(C(=O)CN2CCOCC2)S(=O)(=O)c2ccc(N(C)C)cc2)cc1
Cc1cc(NC(=O)c2cc(Oc3ccccc3)ccc2N2CCCCC2=O)no1
COc1cccc(C(C)(NC(C)=O)c2cc(OC)c(OC)c(OC)c2)c1
CC(C)CC(NC(=O)C(NC(=O)C(NC(c1c[nH]cn1)C(C)N)C(C)C)C(C)C)C(=O)O
CC(C)(C(=O)CCNc1ccc(C=O)cc1)C1CCC(O)CC1
Cc1ccc(C2(COC(=O)Nc3ccc([N+](=O)[O-])c(-n4c(C)cc(C)c4C)c3)CC2)cc1
O=C(NN=Cc1cccc(C(F)(F)F)c1)c1cccnc1
Cc1ccc(Cc2oc3ccccc3c2-c2c(C)noc2CCS(=O)(=O)CC(C)CN2CCN(C)CC2)cc1
COc1cc(C2c3cc4c(cc3C(Nc3ccc(C)cc3)C3COC(=O)C23)OCO4)cc(OC)c1OC
CCc1ccc(F)c(Nc2cccc(C3CCN(C(C)(C)N(C)C)CC3)c2)c1
Cc1cc2c3c(n(C)c2cc1[N+](=O)[O-])CCCC3
Cc1c(NN=Cc2cc(Cl)cnc2N)ccc(C(C)(C)O)c1O
COc1ccc(C2CCC(=O)N2c2ccc(Cl)cc2)cc1-c1cccc(C)c1Cl
CC(=Cc1c[nH]c2ncnc(-c3cccc(C)c3)c12)c1ccccc1
COc1cccc(N2CCN(S(=O)(=O)c3cc(Br)c[nH]3)CC2)c1
CC12CCCC1C1CCC3CC(=O)CCC3(C)C1C(=O)C2
Cn1c(=O)c2c(nc(N)n2CC=O)n(CNc2ccccc2)c1=O
CC(=O)N1CCOc2ccc(NS(=O)(=O)c3ccc(F)cc3)cc21
Cc1cc(NC(=O)C(C)N2C(=O)c3ccccc3C2=O)c2cc(N)ccc2n1
CS(=O)(=O)Nc1ccc(C(=O)N2CCCNCC2N2Cc3ccccc3C(N)C2)cc1
NC(C=O)(c1c(-c2ccco2)nn(-c2ccccc2F)c1C=O)c1cc(C(F)(F)F)cc2ncccc12
COc1ccc2[nH]c(SC(=O)CNC(=O)CN3CCCCCC3)nc2c1
COc1cc(C(=O)Sc2c(C(C)=O)ccc3c2OCO3)ccc1O
COC(=O)NC(CCSc1nc(=O)c2ncn(-c3ccccc3)c2[nH]1)C(=O)NCC(C)CC(O)C(C=O)NC(C(=O)NCC(C)CCC(=O)NC(=O)C(C)OCC1c2ccccc2Oc2ccccc21)C(C)C
CCc1ccc(CNc2nccc(N3CCCCC3)n2)cc1
COCCNc1cc(Cl)ccc1-c1nn2c(c1C=O)CCC2
CCN(CO)c1c(N)cc(N)cc1S(N)(=O)=O
CCC(C)NC(=O)Nc1cc(S(=O)(=O)Nc2ccccc2)ccc1N1CCC2(CC2)C(c2ccccc2)=N1
CN(C(=O)CN1CCCCC1)S(=O)(=O)c1cnccc1-c1ccccc1O
CCC(CC)(NCC1CC1)NC(=O)C(=Cc1cccnc1)Nc1c(F)cccc1C=O
CCOC(=O)CN1C(=O)C(=CC=C(C)c2cccc3ccccc23)c2ccccc21
COc1ccc(F)cc1SCc1nnc(Nc2c(OC)cc(C=O)cc2OC)o1
COc1ccc2c(c1)CCc1c-2[nH]c(-c2ccc(F)cc2)c1-c1sc(N)nc1C
CC(Oc1ccc2cccc(O)c2c1)C1(N)CC2(CCCNC2)CN1c1cncc(C=O)n1
Cc1ccc(N2CCN(C)CC2)cc1S(=O)(=O)N1CCCC1C(=O)NC1CCC(C)(C)C1
COc1ccc(C)cc1S(=O)(=O)NC(=O)CN1CCN(c2cc(C(=O)CCC=O)ccc2F)CC1
COc1ccc(CNS(=O)(=O)C(C)N2CC3CC4=CC=C3N=CC(C(N)=O)=C42)cc1
COc1ccc(NC(=O)N(c2ccc(C)cc2)C2CCCCN2S(=O)(=O)CC2CC2)c(OC)c1
CC(C)(C)C1(O)C(CO)OC2CCNC2C1O
Cc1ccc(C=NNc2c(Cc3ccccc3)[nH]c3ccccc23)cc1
COc1c(F)cc(-c2nn(C)c3c2c(=O)[nH]c(=O)n3Cc2ccccc2)cc1N1CCN(C)CC1
Cn1cc(N)c(C(=O)N(CC2CCC(N3CCCC3)CC2)C2CCCCN2C(=O)OC(C)(C)C)n1
Cc1ccc(C(=O)C(C(C=O)N(C)C)N(C)C(C=O)CC(=O)NCC(=O)O)cc1
CCOC(CC(C)=O)(C(=O)NO)c1ccccc1
CCc1ccc(S(=O)(=O)N(C)c2cc(F)c(F)c(CN3C(=O)c4ccccc4S(=O)(=O)c4ccc(C=O)cc43)c2)cc1
Cc1cn(C=NNC(=O)c2ccccn2)cn1
CCCCCCCCCCCCCC(C)SC1(C)OCC(OC(C)=O)(OC(C)=O)C(N)(OC(C)=O)C1OC(O)C=O
CCn1c(=O)c(S(=O)(=O)N2CCCC2)c(O)c2nnc(C3CC3)nc21
COC(=O)C1CCCCN1C(=O)C1CCCCC1
Cc1ccc(C)n1-c1scc(-c2ccncc2)c1-c1cnc(N)nc1
COC(=O)C(C)n1cc(SC)c2cc(C=O)ccc21
CCc1ccc(NC2=NCCO2)cc1C(F)(F)F
C=Cc1cc2ccccc2cn1
c1ccc(Nc2nnc(Cc3csc4ccccc34)s2)cc1
Cc1cc(Br)c(O)c(C(C)(C)C=CC(=O)Nc2ccc(C(=O)n3nc(-c4ccco4)cc3N)cc2)c1
CC(O)C(Br)Oc1ccc(Cl)cc1
NCCCCn1nc(-c2cccs2)cc1-c1ccc(C(=O)N2CCc3ccccc3C2)cc1
Nc1ccc(-c2nnc(NC(=O)CN3CCOCC3)o2)cc1Cl
CC(=O)OC(C)CCCCCP(=O)(O)O
CC(=O)NCc1cc(N2CCC(F)C2)c(F)cc1N1CCOC1=O
COc1cccc(C2C(C(=O)Nc3cc(C)ccc3F)CC(=O)N2S(=O)(=O)c2ccccc2)c1
NCC1(CNC(=O)Nc2ccc(C(F)(F)F)cc2)CCC(N)(c2ccccc2O)N1
COc1ccc2cc(S)cc(S)c2c1O
CCC(C(NC(=N)N)C(=O)NC(C=O)CCCC(CN)NC(CCC=O)(NCC(C)CCC(=O)N(C)CCCCC(=O)O)C(=O)O)N(C)C(C)C=O
NS(=O)(=O)Oc1ccc(Oc2nc(O)cc(OCC3CC3)n2)cc1
Cc1ccc(Oc2c(Br)cc(Oc3ccc(C)cc3)c3c2[nH]c2c4[nH]c5ccc(OC(=O)C(C)C)cc5c4c4c(c23)C(=O)NC4=O)cc1
COc1cc2c(cc1OC)C1CCC3(C)C(O)CCC3C1CC2
COc1ccc(C2(OCC=CC(C)CCC=Cc3ccccc3)c3[nH]c4ccc(C)cc4c3CCN2c2cc(C)cc(C(C)=O)c2)cc1
CC(=O)c1cc(OC(=O)NC2CCCCC2)cc2ccccc12
COC(=O)c1ccc(N2CCC3CNC3C2)cn1
COc1ccc(CC(C)=O)cc1OC=Cc1ccc(C)cc1
Cc1ccc(OC(=O)NC(C(=O)c2cccc(N3CCN(C(=O)C(C)C)CC3)c2)C(C)C)cc1
CC(CCN1CCNCC1)C1CCC2C3CCC4CCCCC4(C)C3CCC12C
Cc1cc(C=O)n(-c2cc(-c3cccc(Cl)c3NCCN(C)C)[nH]n2)n1
CCC(NC(N)=NCCC(NC(=O)N1CCN(C(=O)OC(C)(C)C)CC1)C(=O)O)C(=O)OC
CCc1ccc2nc(Nc3ccc(C(C)C)cc3)c(C(C)C)nc2c1
C=C(Oc1ccccc1N1CCNCC1(N)C=O)C(C)=Cc1cc(Cl)c(Cl)[nH]1
CCCCC(=CCCCCCCCC(O)=CCl)CCCC
O=C(CS(=O)(=O)c1ccc(Br)cc1)c1c(Cl)cnc2ccccc12
N=C(NC(N)c1ccccc1)c1ccc(Cn2cnnc2N)o1
O=C(O)c1cn(-c2ccc(C(F)(F)F)cc2)c2cc(-c3ccnc(N4CCN(c5cccc(F)c5)C(C(F)(F)F)=N4)c3)ccc2c1=O
COc1ccc(Nc2nc(N(C)C)n[nH]2)cc1
CC(C)c1ccc(C#N)c(-n2nc(-c3sccc3-c3nn[nH]n3)nc2N)c1
Cc1ccc(F)c(F)c1OC(=O)CCc1ccccc1O
COC(O)(CC(C(C)C)N1CCCC1C(=O)Oc1ccc(C)cc1)C(C)C=O
Cc1ccc(S(=O)(=O)n2nc(C=O)c3cc(Nc4ccccc4)ccc3c2=O)cc1
CCC(C)[SH]1C(S)=NN=C1Nc1ccc(C=O)o1
O=[SH](=O)c1ccc(-c2cnc3cccc(Nc4ccc(Cl)cn4)c3c2)cc1
CCc1cccc(NC(=O)C(S)(Cn2cc(C(=O)O)nc2C)c2ccccc2)c1
CN1CCNC(Nc2cc(C(F)(F)F)ccc2N2N=C3C(=CC(c4ccc(C=O)cc4)=CN3N)C=C2C=O)C1
CC(C)C(O)C(=O)OC(C)(C)N1CCN(c2c(Cl)c(O)c(Cl)c(N(C)C)c2CCC=O)CC1
Cc1c(Cc2ccc(N)c(Nc3ccccc3)c2)c(C=O)nn1-c1ccccc1Cl
OCCN=C1C(O)CCN1c1cc(-c2ccc(F)cc2)nc2ccsc12
Cc1cccc(NC(=O)CN(c2cccc(C)c2)S(=O)(=O)c2ccc(F)cc2)c1
CCC(C)N1C(=O)OC(c2ccccc2)C1=O
CC1CCN(CCNc2ccc3c(c2)c(S(=O)(=O)CCc2ccccc2)cn3CC=O)CC1
COc1ccc(-c2noc(C)n2)c(N2CCN(C(C)(C)n3c(N)nc4ccccc43)CC2)c1F
CCC(CCCCO)Nc1nc(C(F)(F)F)c(CC#N)s1
CC(C)CC(=O)N(O)C(=O)c1nn(-c2ccc(N)cc2)c2c1CCC2
CC1(O)CCCN(S(=O)(=O)c2ccc(N)c(N)c2)C1
Nc1cc(C(N)c2ccc(Cl)cc2)c2ccccc2n1
CCCC(N)(c1ccc2c(c1)C(=O)CO2)c1nc2ccc(N)cn2n1
Cc1c(OCCOCCOc2ccccc2)ccc2c3c(c(=O)oc12)CCC3
COc1cc(Cc2ccc(OC(C)C3NC(N)(N4CCCCC4)C4C(=O)NS(=O)(=O)C34)cc2)cc(OC)c1OC
CC1(Nc2cc(CC=O)cc(N3C(=O)c4cccc(Cl)c4C3=O)c2)CCCC1
COc1ccc(N2CC3=C(c4ccccc4N4CCOC5=C4C(C)(C)N(C)C(=O)N=C5c4ccc(C(=O)O)cc4)C=C3N(C)C2=O)cc1
Cc1ccc(S(=O)C=Cc2cn(-c3ccc(C(F)(F)F)cc3C(F)(F)F)nc2C)cc1
Cc1snc(C2(N)CCC(O)(CC(Oc3ccc(F)cc3)c3nnc(S)o3)CC2)c1-c1ccc2nc(N)nn2c1
O=Cc1c(OC2CCC2)c(-c2ccc(Cl)cc2)cc(-c2cccs2)c1N1CCC(O)CC1
CC(C)(Oc1cccc(C=Cc2cccs2)c1)C(N)=O
COc1ccc(Br)cc1CN1CCCCC1C(=O)Nc1ccc(C(C)=O)cc1
NC1(c2ccccn2)NC=Cc2cc(C(=O)O)ccc2-n2cccc2C1=O
CCOC1C=C(C(=O)COC)C=C(C)C(=O)NC2=CC(=O)C(N)=C(CC(C)C(N)(c3ccccc3)C(OC(C)=O)C(C)C=C(C)CCC1)C2=O
CCCC(CCC)(Nc1ccc(-c2csc(N3CCNCC3)n2)cc1)Nc1nc2c(s1)CCCC2
O=Cc1ccc([SH](=O)=O)cc1
CC(=NNC(=N)N)c1cc(N2C(=O)c3ccccc3C2=O)cc(C(N)=O)n1
CC1OC(n2cnc3c(N)ncnc32)CC(O)C1CO
CC(S)(C(=O)Nc1cccnc1)n1c(S)nnc1-c1ccccc1
COC(=O)c1ccccc1C1CCN(c2ccc(C(C)C)cc2)CC1
Cc1nc(CC=O)c(NC2CCCCN2c2c(C)cncc2C)s1
O=S(=O)(c1ccccc1)N1CCCCCC(CO)CN2CC(c3cn(Cc4ccccc4)cn3)C21
CCS(=O)(=O)c1cc(NC(=O)Nc2ccc(N3CCCCC3)c(F)c2)ccc1F
Cc1ccc(F)c(N2CCN(c3ccccc3Nc3ccccc3)CC2)c1
CCC(C)C(C(=O)O)N(C)c1ccc(C=O)c(O)c1
CCc1ccc(NC(=S)Nc2ccccc2Cc2ccc(OC)cc2)o1
Cc1cccc(O)c1C(=O)N(C(=O)CCS(=O)(=O)c1ccc(NC2=NCCO2)cc1)c1ccccc1
CCOc1cc(=O)n(Cn2c(=O)c(C=O)cc3ccccc32)c(=O)n1CC
COc1cccc(-c2ncnc3cc(N4C(C)=NCC4C(C)(C)C)sc23)n1
CC(C)(C)OC(=O)N1CC2(F)CC(C#Cc3ccncc3)CC12
CCC(C)NC(=O)C(=O)NS(=O)(=O)c1nc2ccc(N)cc2s1
CCC(=CC(C)=C(C)C(CC)=C(C)C)C(C)OC(=O)Nc1ccc(Nc2ccc(CC=O)cc2)cc1CCC=O
Cc1ccc(C(C)C2(N)N(c3cc(C)cc(C)c3)C(=O)C(=O)OC23CCNCC3)cc1
CCC
CCc1ccc(Nc2cc(C)ccc2Cl)cc1-n1c(N)c(C=O)sc1=N
CCCCC1(C(=O)O)NC(=O)c2c(C(NC(=O)OC)c3ccc(-c4ccc(S(N)(=O)=O)cc4)cc3)n[nH]c21
COc1cc(Cl)c(Cl)cc1C(=O)c1cnccc1C(C)=O
O=Cc1cscc1NC1c2ccccc2Oc2ncccc21
CC(=O)OC1Cc2sc3nc(C)c(C=O)n3c2CC1OC(C)=O
CC(C)(C)c1cc(C(=O)Nc2ccc([N+](=O)[O-])cc2)cc(C(C)(C)C)c1O
CC1(C)NC(=O)c2sc(-c3ccc(C(F)(F)F)nc3)cc2C1=Cc1ccc(C(F)(F)F)cc1
CNc1nc(-c2cc(C)nn2-c2ccc(Cl)cc2)c(C#N)cc1C#N
NC(C(=O)O)C(CC(=O)c1ccc(-c2ccccc2)cc1)c1ccccc1
CC(O)c1ccc2c(c1[N+](C)(C)C)C(=NN)C(=O)N2
CCc1ccc(Nc2c3c(n(SC)c2C=O)-c2nc4ccccc4nc2-3)cc1
COc1cc2c(C)c(-c3ccc(SC)cc3)c(=O)oc2cc1N
COc1cc(C=NNC(=O)c2cc([N+](=O)[O-])cnc2Nc2ccc([N+](=O)[O-])cc2Cl)cc(OC)c1O
CCC(C)S
CCCC(=N)N(C)c1c(CC=O)nn(C(=O)N2CCCC2C(C)c2cccc(F)c2)c1C
CCC(Nc1cccc(C=O)c1O)(NC(C(=O)Nc1c(CCC=O)cccc1NCC(=O)NCC(=O)O)C(C)C)C(=O)O
N#Cc1ccc(Cn2cnc(S(=O)(=O)NC3CCC(O)CC3)c2)c([N+](=O)[O-])c1
Cc1cc(-c2sccc2N)[nH]n1
COC(C)(C)NC(=O)CSc1nc(-c2ccco2)c2c(=O)cc[nH]c2n1
CS(=O)(=O)c1ccc(-c2cnc(C3CC=C(C4(N)CCCCC4)CN3)[nH]2)cc1
CSc1nsc2c1nc(-c1cccc(F)c1O)n2C1CCCCC1
CCCCCS(=O)(=O)N(C)OS(=O)(=O)c1ccc(C#N)cc1
COc1cccc(Nc2ccc(F)cc2)c1-c1noc(C)c1C=O
CC(C)(C)N1C(=O)CC2(CCNCC2)C1(N)c1ccc(F)cc1
CC(C#N)c1ccc(Nc2nc(O)nc(O)c2C=O)cc1
Cc1nnc(NCC(C)C2=Cc3cc(C4CCCO4)c(C(C)C)cc3CN2)s1
O=CCc1cc(Nc2ncnc3cc(O)ccc23)n[nH]1
Cc1ccc(OC(C(=O)CCc2c[nH]cn2)c2ccccc2)cc1
COc1ccc(Oc2cccc(CCCC(=O)Nc3nnc(C)o3)c2)cc1
COc1cccc(-c2ccc(C3(c4ccc(C)cc4)CCCCN3)c(C)n2)c1
CC(=O)N1CCN(c2ccccc2-c2cnc3sc(C=O)c(C)c3c2)CC1
CCC(C)NC(C)CC1(N)CN(C23C4=C(OC(C)(C)C=C4)c4cc(OC)cc(c42)-c2c(OC)cccc23)CCN1
C=CC(N)=O
CCC(N)OC(O)C(=O)N1CCN(C(=O)CNc2c(C=O)[nH]c(Br)c2I)CC1
COc1cc2c(cc1OC)CC(N)(N1CCCCC1)NC2
Nc1ncc(S(=O)(=O)NS(=O)(=O)c2ccc(F)cc2)s1
CCOC1=C=C(C)C=C1C=C1SC(=S)NC1=O
CCC1(O)C(=O)OCc2c1cc1n(c2=O)Cc2cc3cc(C(F)(F)F)ccc3nc2-1
CC(C)C(=O)Nc1nc(-c2ccccc2)cs1
CC1CN(C2CCC(O)CC2)CCN1c1ccnc2cc(-c3ccncc3)nn12
COc1ccc(CNC(C(=O)Nc2cccc3cnccc23)C(C=O)N2CCCC2)cc1
COc1cc(N)cc(OC)c1-n1nc(C=O)cc1-c1ccccc1
CN1CCN(c2ncc(Cl)c(CC(CC(=O)O)NC(=O)C3CC3)n2)CC1
COc1c(O)c(C=O)c(O)c(O)c1Nc1ccc(-c2noc(C)n2)cc1C
CN(C)C1CCC(CCNc2cc3cccc(C(=O)O)c3cc2Oc2ccc(Br)cc2F)CC1
CC(C)(C(=O)OC12CCN(CC1)CC2)c1ccccn1
COc1ccc(NC(=O)c2ccc(C#N)cc2)c([N+](=O)[O-])c1
COc1cc([SH](=O)=O)c(C(C)(C)C)cc1-c1c(C2NC(=O)C[SH]2N2CCOCC2)[nH]c2ccccc12
N#CCn1nc(-c2ccnc(N)c2)n(-c2ccc3ccccc3c2)c1=O
CCCCCCN1C(=O)C(C=C(C)N)C(=O)N(c2ccc(C)c(C)c2)c2cc(C)sc21
COC(=O)C1=C2C(C)=C(OC)C(C)CCC(O)(CC1)C2(C)C
CC(C)c1cc(O)ccc1-c1cnc2ccc3ccncc3c2c1
CCOC(=O)C(C)Nc1[nH]c2ccccc2c1CC(C)(C=O)N(C)C
COc1ccc(Oc2cc(Nc3cc(Cl)ccc3C(N)=O)c(C(F)(F)F)cn2)cc1
CC(C)NC(=O)NCC1(C)Nc2cc(-c3cc(Cl)ccc3F)c(F)cc21
Cc1ccc(CC(=O)Nc2ccc(NC(=O)C=Cc3ccc(C(=O)NC(C)(C)C)cc3)cc2)cc1
CNc1ccc(-c2cn(CCNC(=O)c3ccc(OC)cc3)c3ncc(-c4ccc5c(C)cccc5c4)cc23)nc1
COc1cc(C=C(C)C(=O)Nc2ccc(F)cc2)cc(OC)c1O
COc1ccc(S(=O)(=O)N2CCN(c3ccoc3-c3ccc(C=O)s3)CC2)cc1
CNc1ncc(C)c(C2(N)CCCCN2S(=O)(=O)c2cccnc2)n1
CCCc1c[nH]c2ccc(OCNc3ccc4c(c3)c(CCC(=O)O)c(C)n4C(C)=O)cc12
COc1ccc(Br)cc1NC(C=O)n1nc(-c2ccccc2)c2ccccc2c1=O
CN(C)C(=O)NC1CCCCN1C(=O)OC(C)(C)C
CSC(=O)CC(CNC(=O)CCc1ccc(NC(=O)N(C)C(C)C=O)cc1)NC(N)CCC(C=O)NC(CCCC=O)(Nc1ccccc1CC(N)C=O)C(=O)O
Cc1ccc(C2CCCCN2C(=O)COc2ccc(Cl)c(F)c2N2CCCCC2NC(=O)N2CCOCC2C2CCNCC2)cc1
Cc1cc(C)cc(Sc2c(C)nc3ccc(C)cn3c2=O)c1
Nc1sc(-c2cc(OC3(N)CCCCO3)cc(N3CCCCC3N3CCCC(O)(c4ccccc4)C3)c2)cc1C=O
CC(=O)Nc1ccc(NC(=O)N2CCN(c3nc4ccc(C)cc4s3)CC2)cc1
CN1CCN(C(C)(C)NCc2ccc(-c3cc(C=O)cc(-c4cccc5c4C(=O)CC(=O)N5)c3)cc2F)CC1
CCN(C=C1C(=O)NC(=O)c2cccnc2C1=O)c1ccccc1
CC(Oc1cccc(Cl)c1-c1c(C=O)c2cc(C(N)C=O)ccc2n1C)[SH](C)(=O)C1CCCC1
COc1cccc(NC(=O)N(Cc2nc3ccccc3c3nnc(C)n23)c2nc(OC)ccc2C)c1
CCC(C)OC(=O)CNC(=O)OC(C)(C)N1C(=O)c2cccc3cccc(c23)C1=O
CCOCc1cc2nc(N)nc(N)c2c(=NOC)n1C1OCC(O)(CO)C1O
COc1cc2c(cc1OC)C1=NOCC1(C(C)C)CO2
CCC(C(C)=CCOC(C)(C)Nc1ccnc2cc(Cl)ccc12)=C(C)C
CCC(C)N1CCN(C(c2ccc(OC)cc2)c2cccnc2)CC1
Cc1sc2c(N(C)c3cc(C(=O)O)ccc3-c3cccc(O)c3)c3ccccc3cc2c1C(C)(C)C
O=[N+]([O-])c1cccc(-c2n[nH]c3cc(OC(F)(F)F)ccc23)c1
O=c1nc(N=Cc2ccc[nH]2)sc2ccccc12
CCN(C(=O)CNc1cc(C)cc(C)c1S(N)(=O)=O)c1ccc(C=O)cc1
Cc1ccc2nc(-c3cc4n(c3)C(c3ccc([N+](=O)[O-])cc3)=N4)c(-c3ccc(F)cc3)n2c1
COc1ccc(C(=CC(=O)C=COc2cc(C)cc(OC)c2OC)n2cccc2)cc1
CCCc1cccc(NC(CO)c2cn(-c3ccc(C=O)cc3OC)c3c2cnc2ccccc23)c1
CC(Cc1cc(O)c(O)c(Nc2ccc(S(=O)(=O)Nc3ncccn3)cc2)c1Cl)C(=O)c1ccc2c(c1)OCO2
COCC1=C(C=O)C(c2cccc(F)c2)n2ncc(-c3ccccc3)c2N1
Cc1nc(N)nc(NCCN(C)C)c1Br
CN1C2CCCC1C(Oc1cccc3nc(-c4ccccc4)ccc13)C2
CCCc1c(C(N)C(C)C)[nH]c(=O)c(N)c1Cc1nc(C)cs1
Cc1ccc(C(N)=Nc2cc(O)cc3oc(=O)cc(C)c23)cc1N
CC1CCC(=O)C(n2cc(N)c(=O)c3ccc(F)cc32)C1
CC1=C(C=O)C(c2cc(Oc3nc(Cl)ccc3C)cc([N+](=O)[O-])c2)NC(=O)N1
O=Cc1ccc(N2CC3CNCC(C3)C2)nc1O
CCC(C)C=C(C)c1c(O)cccc1O
Cc1ccc2nc3c(cc(=O)c2c1)c(Cl)c(NC1=NCCC1)n3CCC=O
CCOc1cccc(N)c1N
COc1ccc(C=O)c(NCN2CCN(c3cccc4sc(C=O)cc34)CC2)c1OC
Nc1ccc(NC(=O)Nc2cccc(-c3ccccc3)c2)cc1
CCC(=O)NC(CC=O)CCC(N)N1CCN(C(=O)C(C)Nc2ccc(-c3cc(C=O)[nH]n3)cc2)CC1
CCC(C)=NOC(Br)(CC)C(=O)Cc1ccccc1O
CC[n+]1cc(Nc2ccc(Oc3ccc(Cl)cc3)c(CN=c3nc[nH][nH]c3=O)c2)c(C)c(-c2ccccc2)c1
CCCCC(NC1(CO)CCCN1C(=O)Oc1ccc(C)cc1)C(C(=O)C=O)N(C)C(CC=O)C(=O)O
COc1cc(Cl)c(-n2c(CC=O)nnc2SCC2(N(C)C)CCCCC2)c(Cl)c1
CC(C)n1cc2c(c1C(=O)N(c1cccc(N)c1)c1c(F)cccc1C=O)C(=O)NC2=O
CCn1c(N)nc2c(-c3cccc(Br)c3)nc(C3(OCS(=O)(=O)CC)CCC3)nc21
COc1cccc2cc3cc(C)c(C)c(N4CCC5(CC4)OCCOO5)c3nc12
COC(=O)C1(c2cc(C)ccc2[SH](=O)=O)NC(=O)N(S)CC(O)C1(O)NC1(c2ccncc2)Oc2ccc(C)cc2O1
O=C(COc1ccccc1Br)N1CCCCC1OCC1CCCN1[SH]1C=CC=C1[SH](=O)=O
CC(=O)OCC1=C2C(Oc3ccc(C=O)cc3)C(=O)C3(C)C(CC(O)(CC1)C2C(O)NC(=O)Oc1ccc(C)cc1)C1COC1C(OC(C)=O)C3OC(O)(OC(=O)CCC(C)C)C(C)=O
Cc1cc(NC(=O)N2CCN(c3ncccn3)CC2)ccn1
CCc1ccc(NC(=O)Cn2c(=O)ccc3cnccc32)cc1
CC1CCC2(CC1O)ON=C(c1ccc(Br)cc1)c1c(I)cccc12
NC1(CCN2CCN(c3ccc(C(F)(F)F)nn3)CC2)CC(c2c(F)cccc2F)CCN1
Cc1ccc(Nc2c(C(N)=O)sc3nc(-c4ccccc4)ccc23)cc1
CC(C(=O)n1c(NC(=O)CN2CCOCC2)nc2cc(N)ccc21)N1CCOCC1
CCc1cc2cn[nH]c2cc1N(C(=O)c1ccc(OC)cc1)C1CON=C1c1cccc(OC)c1
Cc1ccc(-c2ccc(C(=O)O)o2)cc1S(=O)(=O)N1CCCCC1
COc1ccc(NC(=O)C2CCCC(=O)N2c2cc(C)ccc2F)cc1
CCCc1ccc2cc(-c3cccc(C(N)=O)c3)c(NC(=N)N)cc2c1
CC1=NC(C=O)=C2c3cc(Oc4ccc(C)cc4)cc(C)c3N1CCc1c(CCO)ccc(OC(=O)CNc3ccc(C=O)cc3)c12
CC1=C2C(CC=C(C=Cc3ccc(-[n+]4cccc5[nH]c(C)cc54)cc3)C(O)C2(C)C)C(C)(C)CC1
CCc1nn(C)c(C=O)c1-n1ncc2cc(N)ccc21
COc1ccc(C)cc1NS(=O)(=O)c1ccc(-c2ccc(Cl)cc2)cc1
COc1cc(N)c(-c2cccc(N)n2)cc1OC
CCCC(NS(=O)(=O)c1cnc(N)s1)C(=O)NC(=N)N
CCn1c(S)nc2cc3c(cc2c1=O)OC(C)(COC)C=C3
CCCCCC(C)C(CCCC(C)CCCCCCC(C)(C)C=O)N(C)C
CN(C)c1ccc(C(=O)n2c(=O)c(N)cc3ccccc32)cc1
O=C(O)c1cccc(Cn2nc(C(F)(F)F)cc2-c2cncc(-c3cncc([N+](=O)[O-])c3)c2)c1
CCCCC(NC(=O)C1CC1C#N)C(C)S(N)(=O)=O
O=C(O)c1ccc(N2C(=O)C3(CCC3)C2=O)cc1
CC(C)(CC(=O)O)C1=CCC(C)(C)C12Cc1ccc(Oc3c(C(C)(C)C)cc(N)cc3C(C)(C)C)cc1C2
O=C(O)c1ccc2c(c1)ncn2C1=NCCS1
CCN(CC)c1sc(CC=O)cc1Nc1cc(N2CCOCC2)ccc1Nc1cc(-c2noc(N)c2-c2ccc(F)cc2)ccn1
CCCN1C(=O)c2ccc(N(C)c3c(C=O)sc4cc(N5CCOCC5)ccc34)cc2[SH]1CC(=O)Oc1ccc(Cl)cc1C
CCc1ccc(OP(=O)(Oc2ccccc2)SC)cc1
COc1cc(-c2cc(C=O)n[nH]2)c(Oc2ccc3[nH]c(=O)cc(C)c3c2)c(N)c1O
COc1ccc(Nc2ncc(Cl)c(Nc3ccccc3C(N)=O)n2)cc1
COc1c(C)ccc(F)c1F
CCOC(=O)c1c(N)cc(C=O)cc1NC
Nc1cccc(SC(N)C(=O)Oc2ccc(Cl)c(-c3cc(C=O)n(Cc4ccccc4)n3)c2)c1
N=C(N)N(C(=O)OCC1CCCO1)c1cccc([SH](=O)=O)c1
COc1ccc(Nc2cccc3c(N=O)c(O)n(Cc4cccc([N+](=O)[O-])c4)c23)cc1
Cc1cc(C)nc(NC(=O)COC2CC2c2nnc(CC=O)o2)n1
CC(C)C(=O)N1CCN(C(C)(C)Oc2cccc3c2N(Cc2ccccc2)C(=NO)CCC3)CC1
CC(C)Nc1cc(OC(F)(F)F)ccc1-c1[nH]c2cc(F)c(C(C)O)cc2c1C=O
O=Cc1cc(Br)c(O)c(Br)c1Nc1ccccc1
CCCCC(O)(CCCC(C)N1CCN(c2ccc(C)o2)CC1)c1ccc(O)c(-c2ccc(C)cc2)c1
O=C(Nc1ccccc1)N1CCN(c2nc3ccccc3s2)CC1
O=C(c1ccccc1)c1ccc(NS(=O)(=O)c2cccc(-c3cccc(C(F)(F)F)c3)c2)cc1
COc1ccc(-n2c(=O)c(-c3ccc(Cl)cc3)cn(C(C=O)N3CCN(C)CC3)c2=O)cc1[N+](=O)[O-]
COc1cccc(CNCC(C)c2nc(-c3nc(C(C)C)cs3)co2)c1
C1=Cc2c[nH]nc2CC(c2ccncc2)=C1c1ccccc1
CC=CC(=O)OC1C=CC23COC(=O)C4OCC(OC)(C(O)C2C(CNCCc2ccc(OC(C)(C)O)c(OCC)c2)C43)C1OC(O)c1ccccc1
O=C(Nc1ccc(S(=O)(=O)N2CCCC2)cc1)Nc1cc(C(F)(F)F)cc(C(F)(F)F)c1
COc1cccc(C2CCC(c3ccccc3OC)C23CN(c2cccc(OC)c2)CO3)c1
Cc1ccc(NC(=O)C2SC(=S)N(C(C)(C)N3CCOCC3)C2=O)cc1
CC(C)C(=O)Nc1cc(CCC(F)(F)F)ccc1F
Cc1ccc(Nc2ccc(C(C=O)c3ccccc3)cc2)cc1
CCNS(=O)(=O)c1ccc(NCCc2ccnc(N3C(=O)CCC3C)c2)c(C=O)c1
CCC(CCC(=O)O)CNC(C(=O)NC(C)CC(CSC)CC(CC=O)NC(=O)N1CCCC1)C(C)C
CC(C)NC(=O)CSC1(C(C)(C)C)C2CCC1CC2
COc1ccc(S(=O)(=O)NC(C)C(=O)Nc2c(Cl)cccc2OC)cc1
CCc1ccc(F)c(NC2CN(N=CC=O)CCO2)c1
Cc1ccc(-c2ccc(OC(C)C)cc2)c(=O)n1C(C)C
COc1ccc(CN2CCCCC2Nc2cc(C)ccc2C)cc1
N=C(N)c1cc(C=O)cc(N2CCCC2C(=O)n2cc(Oc3ccccc3)cc(N)c2=O)c1
NC(=O)c1cn(-c2cc(N3CCCCC3)ncn2)c2cc(C(F)(F)F)ccc2c1=O
CCc1ccc(-c2cc(S(=O)(=O)N3C(=O)CCc4cc(C(=O)O)ccc43)ccc2F)cc1
CCC1(O)C=C2C3=C(CC(C)C3)C(O)(CC)CC2C(OC(C)=O)C1
CSc1nsc2nn(-c3ccccc3)c(C(=O)NC(CC(=O)O)C(=O)O)c12
Cc1nc(C=O)ccc1OC(=O)NC(C(=O)NC(C(=O)NC(CC=O)(NC(C(=O)NC(C(=O)NC(=O)CC(C)C1(N)CCC(C(=O)NC(CC=O)(NC(CC(=O)O)C(=O)O)C(C)C)N1)C(C)C)C(C)C)C(=O)O)C(C)C)C(C)C
Cc1ncsc1-c1nnc(C2CCNCC2)n1C(N)C(=O)OC(=O)CN(C)C
Cc1ccc(N)c(C(N)C(=O)NS(=O)(=O)c2cc(-c3ccc(OC(F)(F)F)cc3)ccc2O)c1
O=Cc1c(-c2cccnc2)n(Cc2ccccc2)c2cc(F)c(N3CCN(c4ccc(F)c(Cl)c4)CC3)cc12
COc1ccc(-n2nc(C=O)c3c2CC(Nc2cc(F)ccc2C)CC3)cc1N
CCC(C)CNc1ccc(CC=O)cc1N1CCCCC1COC(=O)C(C)(C)C
CC1C2Cc3ccc(O)cc3C1CCN2
CC(=O)NN=Cc1cc(N2C(=O)C(=O)N(c3ccc(C)o3)C2=O)cs1
CCC(C)(CC)CC1CC2C3CCC4CC(O)CCC4(C)C3CCC12C
NC1=NC=C[SH]12(N)C=CN=C2Nc1cc(Oc2ccc(F)c(F)c2F)c(Cl)cc1[SH](=O)=O
CCCc1ccc(S(N)(=O)=O)c(NS(=O)(=O)c2ccc(C)cc2)c1
CC1Cc2nc(NC3CCCCC3)c3nncn3c2S1
CCCC(O)(c1ccc(Cl)cc1)c1ccc(Cl)c(N2CCOCC2)c1
Cc1ccc([N+](=O)[O-])c(N(CC(CCC=O)CNC(=O)OC2(O)C(O)COC(COCc3ccnc4ccccc34)C2O)C2CCCC2)c1
CCN(C(=O)Cn1c(C)nc2cc(C)ccc21)S(=O)(=O)c1ccc(OC)c(N)c1
O=Cc1ccccc1F
c1ccc2c(Sc3nccs3)coc2c1
Cc1nc(Sc2ccccc2C)c2cnn(-c3ccccc3C)c2n1
COc1cc(C(C=O)NC2CC(=O)OCC2(O)C(F)(F)F)cc(C2(N)CCCCC2)c1
CC1=NN(c2cccc(=O)o2)C(=O)C(C(C(=O)Oc2ccc(C)cc2)C(C)C)C1
Cc1c(C#CN(C)C)cccc1N1CCCCC1Oc1ccc2ccccc2c1
CCN(CC)CCOCCNc1c2c(nc3ccccc13)C(=O)c1ccccc1-2
CCCCCCCCC(CCCCCCCO)C1OC2NC(CC2O)C1(O)CS(=O)(=O)O
CCc1ccc(O)c(NCC(=O)OC(=O)Nc2cc(CCC(C)(C)C)ccc2C#N)c1
CCc1c(C)c(C)c(OC)c2c(N)nc(C)nc12
CCN(CC)C(=O)C1(C)CC(C2CC(C34CC5CC(CC(C5)C3)C4)Nc3ccc(N)cc32)CC(C)(N)C1C
CC(=O)N(C)C(CC=O)NC(CC=O)(NC(c1ccccc1)C(N)C=O)C(=O)O
CCOC(=O)N1C(=O)CSC1=S
Cc1ccc(S(=O)(=O)NC(C=O)CC(=O)OCc2ccc(NC(=S)N3CCCCC3)cc2)cc1
c1cncc(Cc2cncnc2)c1
CCc1ccc(C2(C)NC(N)(C(=O)N3Cc4ccccc4Sc4ccccc43)C2(C)O)cc1
CC1=CC=C[SH]1c1cncc(-c2nc(S)cc(Nc3cccc(C)c3)c2C=O)c1
O=C(NC1CCCCC1)C(S)c1cc([SH](=O)=O)c(SN2CCOCC2)cc1Cl
Cc1ccc(-c2ccc(C(C)(Cc3ccccc3)C(F)(F)F)c(N3CCN(c4ccc(F)cc4)CC3)c2)cc1
CCc1ccc(NS(=O)(=O)CC2CCC(CCN(C)C)CC2)cc1
Cc1ccc(Cn2c(O)c(N=O)c3ccccc32)cc1
CC(C)CC(Nc1cc(-c2nn(CC(=O)O)cc2Cl)ccc1Cl)C(=O)NC(C)(C)C
O=C1OC(CCN2CCOCC2)CN1C(=O)N1CCCCC1
N=C(N)Nc1cc(Oc2ccc(N3CC4(CCNCC4)CCC3=O)cc2)ccc1CC=O
CCCCCC(C)C
Cc1ccc(C=CC(=O)NCC2CC(c3ncc4cnc5c(ccn5S(=O)(=O)c5ccc(F)cc5)n34)CC2=N[SH](O)(O)=C2CC2)o1
Cc1noc(C)c1S(=O)(=O)N1CCOC2(CN(c3ccc(C(=O)O)cc3)CCO2)C1
Cc1ccc(N=C2CC(=O)c3sc(C)nc3C2=O)cc1
Cc1cc(-c2ccccc2S(=O)(=O)N2CCCC2C(=O)Nc2ccccc2)c(Nc2ccccc2)nn1
Cc1cccc(C(=O)NN=Cc2ccc([N+](=O)[O-])c([N+](=O)[O-])c2)n1
COc1ccc(-c2cccc(C(O)CO)c2)cc1CCc1ccccc1
CC(=O)Nc1ccc(C(C)=CC2OC(c3ccc(F)cc3)=NC2c2ccc(N)cc2)cc1
O=C(CN1C(=O)c2ccccc2C1=O)Nc1ccccc1
C=C1CCC2C(C)CC(C)(Cc3cc(F)cc(C(F)(F)F)c3)CC2(CC(=O)O)C1
COc1ccc(C2Oc3ccc(O)cc3C(=O)C2C)c(Sc2cc3ccccc3[nH]2)c1
NS(=O)(=O)c1ccc(NC(=S)Sc2ccc(F)cc2)cc1
CCOC(=O)c1cc(-c2noc(C3CC3)n2)cc2c1OCO2
Cc1cc(NC(=N)N)c(C=O)c(C)c1NCC[N+]1(C)CCCCC1
CCCCC(CCC)Oc1ccc2c(c1)CNCC2
CCOC(=O)C1CC(N)(C2CO2)CN1
Nc1c(-c2ccc(Nc3ccnc4ccccc34)c(F)c2)noc1-c1cccs1
CC1CCC(C(=O)N(CCC2COCCO2)CCN2CCOCC2)C2(CC(=O)N3CCOCC3)C1CCC1(C)Oc3ccccc3CCC12
CC(C(N)c1ccccc1)n1c(-c2ccncc2)nc2c1CCNC2
C=C1C(=O)OC2CC3C(=O)C=CC(C)(CCC12)C(C)(O)CCCCCCCC3=O
O=C(O)Cc1ccc2c(c1)N(CC(=O)c1cccs1)C(=O)CS2
CC(C)NC(=O)NCC1(CNC(=O)C(C(C)O)N2CCCC2C(=O)Nc2ccc(-c3ccccc3)cc2)CCC1
CC(=O)Nc1ccc(S(=O)(=O)Nc2ncc(Br)s2)cc1
CCC1(O)CNCC(=NO)C1=Cc1ccccc1Oc1ccc(F)cc1C
Cc1cc(C)c(NC2c3ccccc3-c3ccccc32)c(C)c1
COCCNC(=O)NC1(C)SCCN1c1csc(N)c1C(N)=O
CC1(C)C=Cc2c(S)[nH]c(C(C)(C)C(C)(S)C(=O)O)c2N1
Cc1ccc(Nc2cc(CCC(C=O)(Cc3ccccc3)NC(CCCNC(=O)C(Nc3ccc(C)cc3)C(C)O)C(=O)NC(=O)OC(C)(C)C)ccc2C2CCCCC2)cc1
Cn1c(=O)oc2cc(S(=O)(=O)NC(C)(C)N3CCN(c4ccccn4)CC3)ccc21
CC1=NN=C(S)[SH]1C(=O)CNc1nnc(C)s1
Cc1n[nH]c(N)c1C(C)O
CCC(CC)Oc1c(O)c(N2CCN(c3ccccc3C#N)CC2)c(C=O)c(N2CCCC(C)C2)c1O
CC(C)(C)C1NS(=O)(=O)C2CSC(N)C2N1C=O
Cc1nc2c(s1)CCCC2NC(=O)CSc1nnc(Cc2ccco2)o1
CC(C)c1ccc(C(C)CCn2c(=O)oc3ccccc32)cc1
C=C(C)C12CCC(CC3C4OC(C)(CC31C)C1C(=O)CC43COC(C)(C)C1C3=O)C2
CCC(C)C(NOc1c(F)ccc(C)c1Cl)c1nc(-c2cc(Br)cc(C)c2O)no1
Cc1c(-c2ccc(Cl)cc2)nn(C(C=O)Nc2ccc([N+](=O)[O-])cc2[N+](=O)[O-])c1C
Cc1nc2cc3oc(C4(N)CN(c5ccc(OC(F)(F)F)cc5N)CCN4C)c(C=O)c3cc2o1
CCCCC(=O)OC12CCC3(OC(C)=O)C(COC(C)=O)(Oc4ccc(C=O)s4)OC13C(C)(O)C(OC(=O)CCC)C2OC(C)=O
COc1ccc(-c2nc3nnc(N4C(C)C(c5ccccc5)C4C)n3nc2C)cc1OC
CCOC(=O)c1c(OC(C)O)c(C=O)cn1-c1cccc(OC)c1
CCCCCCCCCCCC(CCCC)OC(C=O)(CC(=O)OCC)NC(=O)NC1=NN=C(S)[SH]1c1ccc2ccc(C)cc2c1
CC(C)NC(=O)Nc1nnc(-c2ccccc2)n1-c1ccccc1
COc1ccc(C=Cc2coc3ccc(O)c(C(C)=O)c23)cc1
CN1C(=O)C2(NC(=O)C(Cl)C2c2ccc(-c3ccccc3)o2)c2ccccc21
CCCCC(CCC)Oc1ccc(O)cc1C(N)=O
O=C(O)C(C(=O)O)=C(CC(O)C(O)CO)c1ccccc1
Cc1ccc(S(=O)(=O)Nc2ccc3c(c2)C(c2ccccc2)=NCC(=O)N3)cc1
Cc1ccc(Nc2cc(C3Oc4c(N)cc(C(C)C)cc4-c4cc(C=O)ccc43)ccc2F)cc1
CCC(CC)n1ccc2cc3nc(-c4ccc(N)cc4)ccc3cc21
O=C(CCC(NS(=O)(=O)c1ccccc1)C(=O)O)Nc1ccc(F)cc1F
CCOc1cc2c(=O)c3c(C(=O)O)cc(-c4cn(C[NH+]([O-])CCCc5ccccc5)c5ccccc45)cc3[nH]c2c2ccccc12
O=C1OC(O)(CSc2nc[nH]n2)C(O)=C1CC#Cc1cccs1
CC(C)(CC(=O)NC(CCC=O)(Nc1cc(CC(O)COc2ccc(N)c(N)c2)ccc1O)C(=O)O)Nc1ccccc1C(CC=O)Nc1cccc(C=O)c1N
Cn1c(S)nnc1C(S)(OC(=O)CNc1cc(CCO)ccc1Cl)C(=O)N1CCOCC1
C=CC(C)C(=C(C(C)S)C(C)OCC)C(C)CC(CC)OC
Cc1ccc(Oc2c(NC(=O)CC(C=O)Nc3ccc(CCC(=O)O)cc3)ccc(O)c2C(=O)O)cc1
CC(C=O)C1=NC(NCc2cccc3[nH]c(=S)c4c(ccc5c(-c6ccoc6)cn(C6CCC6)c54)c23)C(C(F)(F)F)N1
CCn1cc(C(=O)O)c(=O)c2cc(F)c(N3CCN(c4cc(C)nc(N5CCOCC5)n4)C(N4CCOCC4)C3)cc21
CC(C)Oc1cc(CC=O)ccc1Nc1ccc2nc(CCC(=O)NO)[nH]c2c1
CCc1cc(C(F)(F)F)cc(Br)c1O
O=Cc1[nH]nc2ccccc12
CCC(c1ccoc1)c1ccccc1N1CCN(c2ncc3ncnc(N4CCNCC4)c3n2)CC1
CC(O)NC(C[NH3+])[N+](C)(C)C
CCC(C)CCCC(C)c1cc(Cl)c2c(c1)[nH]c1ccccc12
COc1ccc(CN2CCN(CC3OC(C)=C3C=O)CC2)cc1
COc1ccc2c(c1)C13CCCCC1(C)C(C2)NCC3
CCc1ccc(NC(=O)C=Cc2ccccc2)cc1
CCC(=O)Nc1ccc(CCC(C)C)c(OC)c1
Cc1ccc(Cn2ccc(N)c(C#N)c2=O)cc1
Cc1ccc(NC(=O)C2CNCC(c3ccc(-c4ccccc4N(C)C)cc3Nc3nc(C)c(C=O)s3)C2)cc1
N=C(N)c1ccc(Oc2cc(O)c(OC3(CO)C(O)COCC3O)c(O)c2)cc1
Nc1ccc2c(Sc3ccc(Cl)cc3)cccc2n1
CCN(CCn1cc(CCc2n[nH]c(=S)n2-c2ccccc2OC)nn1)C(C)C
CCCC(C(=O)c1ccccc1)C1CCCN1C(=O)NCc1cccc(N)c1
O=c1ccc(N2CCOCC2)nc2ccc(Cl)cc12
CSCCc1nc(C)cc(N2CCN(c3cc(Cl)nc(N)n3)CC2)c1CO
COc1ccc(S(=O)(=O)c2ccc(NC(N)=S)cc2S(=O)(=O)c2ccccc2)cc1
CCN(C(=O)c1cccc(C)c1N(c1ccc(Cl)cc1)c1ccc(N2CCOC2=O)cc1F)C(C)O
CCN
c1ccc2c(C3CCCCC3N3CCCCC3)c[nH]c2c1
CC(Nc1ccc2c(CC(C=O)CCCCCCCCCCN)c[nH]c2c1)C(=O)O
COC(=O)c1c(-c2cncn2CCc2ccccc2)sc2ccccc12
O=Cc1ccc(CSN2CCC(=CC=Cc3ccccc3[N+](=O)[O-])CC2)cc1Nc1ccc(Cl)cc1
CCCN(C)c1ccc(Cc2nnc(CC=O)n2-c2c(C)cc(C)cc2NC(C)C)c(F)c1
CCCCS(=O)(=O)CNC(C=O)c1nc(-c2cc(C)nc(-c3ccccc3)c2)cs1
COc1ccc(-n2cc(C(N)=O)c3cc(C(C)(C)C)c(CS(C)(=O)=O)cc32)cc1
CC(C)(NC(=O)N1CCCCC1n1cc(-c2cccnc2)c2c(N)ncnc21)N1CCCC1
O=C1CCCc2cc(F)c(Sc3nnc(C4CNC4)o3)c(F)c21
NC(Cc1cccc(N2CCCCC2)c1)c1ccccc1
COc1ccc(-c2nc3ccccc3cc2-c2c(O)c3ccccc3oc2=O)cc1OC
CCc1cc(C)cc(-n2nnnc2CCc2ccc(Cl)cc2NC(=O)C2CN(S(=O)(=O)N3CCCC3)CCO2)c1
O=Cc1ccc(NC(CCc2cccs2)S(=O)(=O)c2nnc(-c3ccccc3)o2)cc1
CC1(OC(c2ccoc2)c2cc(Br)cc(Br)c2O)CC2CCC1(C)C2(C)C
CN1Cc2ccccc2-c2ccc3cc(-c4ccccc4)ccc3c21
Cc1cc2c3cnc(C(C)(O)C(F)(F)F)cc3n(C)c2nc1NS(=O)(=O)c1cccnc1
Cc1nn(-c2cccc(S(=O)(=O)NC(C)c3cnc(-c4ccccc4)nc3)c2)c2ccc(=O)n(C(C)CCC=O)c12
Cc1ccc(-c2nn(C(=O)CCCCC=O)c3c2c(CNc2ccncc2)nn3Cc2ccc([SH](=O)=O)cc2)cc1
CCN(C(=O)CNc1ncc(Br)s1)C(=O)C12CC3CC(CC(C3)C1)C2
COc1cc2c(c(OC)c1OC)OC(=O)C(C)C2c1ccncc1
Nc1nc(=O)n(C2OCC(O)C2O)c(COP(=O)(O)O)c1F
COc1cc(-c2nn3c(=O)c(C=O)c(N)nc3s2)cc(OC)c1OCNCC(=O)O
CC(C)Cc1ccc(C(F)(F)F)c(NC(=S)NC2CCCCC2)c1
COc1cc(C(=O)CCc2ccccc2)cc2c(=O)cc(C3CCN(c4c(C=O)cccc4[N+](=O)[O-])CC3)oc12
CCCCNC1CC(C2CCN(c3ccc(C)cc3Nc3nc(N)nc4ccccc34)CC2)CCO1
Cc1ccc(N)cc1N1C(=O)c2cc(N)ccc2Nc2ccccc21
Cc1cc(C)c2c(N(c3ccc(Cl)cc3)c3ncc(C(=O)N4CCCC4)c(N)n3)cccc2n1
COc1cc(C=C2C(=N)Nc3c(Cl)cccc32)cc(S(=O)(=O)N2CCCCC2)c1
CCC(O)(c1cc(C(F)(F)F)cc(N2CCC2)n1)c1cc(F)c(F)cc1F
CCc1ccc(C(F)(F)F)c(N2CCc3nc(Nc4ccc(S(N)(=O)=O)cc4)nc(N)c3CC2)c1
CC1(C(N)C(=O)N2CCOCC2)c2ccccc2C(=O)c2cc(N)ccc21
COc1cc(N)cc(OC)c1C1=CC(=O)CC(c2ccc(O)cc2)C1
C=C1CCCC2C(CO)CC3(C)CCCC12OO3
CCCCCC(CC)(CCC(C)CCC)CC(CC)NC(=O)OC(NCC)OC
CC(C)(CNC1CCCc2cc(O)c(O)cc21)C(=O)CCn1cc(-c2cncc(C(=O)O)c2)c2cc(C=O)ccc21
O=CC#CC(=O)c1ccc(N2CCN(S(=O)(=O)c3ccc([N+](=O)[O-])cc3)CC2)s1
CC(C)N(S)c1nc(-c2c[nH]c3cc(F)ccc23)c(C#N)c(N2CCOCC2)n1
c1ccc(Oc2ccnc3c2-c2n[nH]cc2CC3)cc1
CC(=O)OC1C(=O)C(c2ccc(O)cc2)C(=O)C1(C)C
CC(=O)NC(=O)CCc1cc2ccccc2c(-c2cn(Cc3ccc(-c4nn[nH]n4)cc3)c(=O)c(C(C)(C)N3CCN(C4CCC4)CC3)c2O)c1O
Nc1ccc2sc(Nc3nc4cc(C=O)ccc4c4ncccc34)nc2c1N1CCC2(CC1)c1[nH]ccc1CC2N1CCOCC1
COc1cc(N(c2nnc(-c3ccccc3OC)s2)C(Cl)C=O)ccc1N
Cc1ccccc1Oc1cc(C=O)nc(Nc2c(C)c(Cl)cc(Cl)c2N2CCC2)n1
COc1nc2c(Nc3ccc(N4CCN(C)CC4)nc3)nc(C)nc2c(N2CCOCC2)c1-c1ccccc1C#N
COc1cc(N2C(=N)CC(c3ccccc3)C3=C2COC3=O)ccc1O
Cc1cc(C=O)c(C2(N)N(c3nc(N)nc(N)n3)CCN(C(C)C)C2(N)c2cccnc2)s1
C=CC[SH]1C=CC=C1c1nnc(S)n1C
CCCCCCCCCCCCC(=Cc1cc(NC(N=CCC#N)=NO)ccc1[N+](=O)[O-])CCCC
CCCC(=CCC1OC(=O)C2CC(C(=O)O)=C(C)C12)CC(C)(C)O
CCc1ccc2[nH]c(-c3ccccn3)c(-c3ccc(N(C(=O)C4CC4)c4cscc4C)cc3)c2c1
OC(=S)N1CC2CCC1C2
CCc1ccc(OCNC(=O)C2CCN(c3nc(C)c(Cl)c(N)n3)CC2)cc1
Cc1ccc(NC(=N)c2ccc(-n3c(Cl)nn(CCN4C(=O)C(=NO)c5cc(C(=N)N)ccc54)c3=O)cc2)cc1
Cc1cccc(Nc2c(C=O)noc2C2CCCN(C(C)(C)N3CCOCC3)C2)c1Cl
COc1cc(N2CCNCC23CCN(c2ccccc2)C3)nc(-c2ccc(F)cc2)n1
CN(C)c1c(F)cc(C(N)(CC=O)Oc2cccc(N3CCNCC3)c2)cc1F
CCOC(C)(C)CNC(=O)C1N(C(CO)Cc2ccccc2)C(=O)NC1(N)c1ccc(Cl)cc1
Nc1c(-c2cc3nc(-c4cccnn4)oc3cn2)c2ncccc2n1Cc1ncco1
CCCC(CC)SC1CCC2(NCCc3c(F)cn(C4OCC(O)C(O)C4O)c3C2=O)C(CO)C1
CC(C)(C)NC(=O)C1(N)CCc2sc(N)c(C(N)=O)c2C1
CCc1ccc(NC(=O)CSc2nnc(-c3ccccc3)n2Cc2ccccc2)cc1
CCC(CC)c1ccc(Cl)c(NC(=O)N(c2c(C)noc2C=O)c2c(N)ccc(C)c2C(F)(F)F)c1
Cc1c(O)ccc(C(O)COC(=S)Nc2cccc3cc(N)ccc23)c1C
CC1=C(c2cccs2)C2(CCN3CCCC32)NC(=O)N1
Nc1nc(=O)c2ncc(Cc3ccc(OC(F)(F)F)cc3)cc2[nH]1
c1ccc(Nc2nc(-c3cccnc3)cs2)nc1
Cc1cc(Nc2ccccc2-c2c(C)c(C=O)nn2-c2ccccc2)c2c(c1)OCCO2
COc1cc2c(N(C3CCC(C#N)CC3)C3CNCC3F)ncnc2c(C=O)c1C
CCC(C)N(c1ccc2cc(C(C)O)cc3c2c1-c1cccc(Br)c1C3)C(CC)CC
Cc1ccc(Oc2ccc(N3CCNCC3)cc2F)cc1
Cc1noc2c1-c1cc(C=O)c(O)cc1OC2Nc1ccc(S(=O)(=O)N(C)C)cc1
Cc1cnc(-c2ccc3nc(N)sc3c2)nc1N1CCCC1
O=C(S)c1cc2cc(NCCO)nc(S)c2o1
COc1ccc2c(c1)C1CN(S(=O)(=O)c3ccc(F)cc3)CC1CO2
N=C(N)c1ccc(Oc2ccc(C(CC=O)NC(CCC(=O)C=O)NC(=N)c3ccc(C4CCC(=O)O4)cc3)cc2)cc1
CC(C)CC(=O)N(C)C(=O)c1ccc(N)c(N)c1
N#Cc1ccc(-c2ccc3c(C(N)=O)ccnc3c2)cc1
CCC(C)(O)CC(CCC(C)(C)c1ccc(CCc2ccc(O)c(O)c2)c(O)c1)NC(=O)OC(C)(C)C
CC(C)N1CCc2cc(S(=O)(=O)Nc3nc(C=O)c[nH]3)c(O)cc21
COc1ccc(CNC(=O)CN2C(=O)c3ccccc3C2=O)cc1
COc1ccc2[nH]c3c(c2c1)CCN(C)C31CCNC1(N)c1ccc(-c2ccc(C=O)cc2)cc1NCC1(C2CC2)CC1
COc1ccc(C(=O)C=Cc2c(C)[nH]c(C=C3SC(=O)NC3=O)c2C)cc1
Cc1ccc(Cn2c(SC(=O)CN3CCC(O)C3)nc3ccc(Br)cc3c2=O)cc1
CC(=O)NN=c1c(=O)n(CC(C)CNC(=O)C(C)C)c2ccc(Oc3ccccc3)cc2n1C
Cc1cc(=O)oc2cc(OC(=O)CN3CCN(S(=O)(=O)c4ccc(C(C)C)cc4)CC3)ccc12
COc1cc(C(=O)NN(C(=O)CCC=O)C(N)C=O)ccc1[N+](=O)[O-]
COc1ccc(C(=O)NN=Cc2cc(OC)c(OC)c(OC)c2OC)cc1
O=CC(c1cc(F)ccc1F)S(=O)(=O)CNc1cccc(Br)c1
CCn1cc(Nc2ccc(OC)cc2C)cc1CS(=O)c1ccc(C=O)cc1
Cc1ccc(C(=O)NC2CCN(C)CC2)c(Nc2cccc(Br)n2)c1
CC(C)(C)OC(=O)NCC1CCCCN1C(=O)NC(=O)C(N)c1cccc(N)c1
O=C(NN=Cc1cc(C(F)(F)F)ccc1Cl)c1ccc2n(c(-c3ccc(Cl)cc3)ccc1C(Cc1ccccc1)Sc1ccc(Br)cc1)-c1ccccc1-2
Cc1ccc(S(=O)(=O)N2CCCC(C(O)Oc3ccc(-c4cccc(O)c4C)cc3C)C2)cc1
CCC(O)N1CC(=O)N(c2cc(CN(C)c3c(C)ccc4c3OCO4)ccc2F)CC(C)C(=O)NCC1=O
CCCCC(SCC1CCC(NC(=O)C(CCC)NC2(C)OC(OC(C)=O)(OC(C)=O)C(OC(C)=O)C(OC(C)=O)C2(OC(C)=O)OC(C)=O)CC1)C(=O)O
COc1ccc2c(C)cc(=O)oc2c1-c1ccc2ccccc2c1
C=C1CCNC1Nc1cc(C)cc(CC)c1N
Cc1cc(C=CNc2ccccc2)c2c(c1)COC2=O
CCNC(=O)N1CCN(c2c([SH](=O)=O)cn(C)c(=O)c2F)CC1
COc1ccc(-n2nnnc2CC(=O)Nc2ccccc2C(N)=O)c(OC)c1
COc1ccc(OC)c(-c2ccc(C(F)(F)F)nn2)c1
O=CCn1c(=O)ccn2nc(C(F)(F)F)cc12
CC(C(=O)NN)C(=Cc1c(-c2ccc(Cl)c(Cl)c2)[nH]c(-c2ccc(Cl)cc2)c1-c1cccc([N+](=O)[O-])c1)n1cncn1
CC(C)(C)C(=O)N1CCN(c2ccccc2NC(=O)C(F)(F)F)CC1
CC(C=O)(c1ccccc1)N(c1ccc(N)c2c1C(=O)c1ccccc1-2)C1CCCCc2c(N)ccc(C=O)c21
CC(C)Nc1nc(N)nc(-c2cnn(-c3cc(F)cc(F)c3O)c2O)n1
NC1(CCN2CCC(c3ccccc3C(F)(F)F)CC2)SC(c2ccccc2)NC1=O
Cc1cc(NC(=O)Nc2ccc(-c3cccc4c3OCO4)cc2)no1
Cn1c(-c2ccc(Br)s2)n[nH]c1=S
Cc1cnn(C2CN(C(C)(C)C)CCC2NC2(C(=O)Nc3cc(Cl)cc4c3C(=O)OC4)CCCN3C=CC=NC(=O)C32)n1
c1ccc(Nc2ccc3c(-c4ccccc4)[nH]nc3c2)cc1
CCC(C)(O)OC(C)(C)C
CCc1cccc(CCCn2cc(Cl)ccc2=O)c1
COc1ccc(CN2C(=O)C(C3OC(CO)C(O)C(O)C3O)=C(C3CC3)Sc3c2c(=O)n(C)c(=O)n3C)cc1
CCc1cnc(-c2ccc(C)cc2OC(=O)Nc2ccccc2)nc1-c1ccc(Cl)cc1
Cc1cccc(C)c1SC1COC(C)(c2ccccc2)O1
COC(=O)Nc1ccc(-c2nc(NC(=O)N3CCCCCC3=O)c3ncn(C)c3n2)cc1
CCC1(O)Oc2ccc(O)c(Cc3nc(-c4ccc(OC)cc4)no3)c2O1
Cc1cccc(NC(=O)n2c(N)nc(=O)c3c(C(C)C)n[nH]c32)c1F
CCCC(NC(=N)N)C(=O)N(C)CC(=O)N(c1ccc(C)o1)C(NC(C=O)Cc1n[nH]c2ccccc12)C(C)CCC=O
CC(C)C(=O)Oc1cc(C(CC=O)NC2(C)CCN(C(C)(C)NC(=O)C(C)(C)C3CON=C3c3ccc(F)cc3)CC2)ccc1O
N=C(N)c1ccc(C(N)(c2ccccc2)C(O)C(O)c2ccccc2)cn1
Cc1cccc(CN)c1
O=CCC(Nc1ccc2c(Cl)c(O)oc(=O)c2c1)C(=O)O
CCn1cc(C(=O)O)c(=O)c2cc(F)c(N3CCNC3=O)nc21
Cc1c([SH]2C=C(c3ccc(S)nn3)C3=C2OCC3)ccc(F)c1F
Nc1ccc2[nH]c(-c3ccc(OC(N)C(=O)N4CCOCC4)cc3)nc2c1
CCc1noc(C)c1Nc1ccc2c(c1)c(C(=O)C1=C(O)C(=O)NC1c1ccc(C)cc1)cn2CC
NC(Nc1c(Cl)cccc1Cl)C(C=O)=Cc1ccccc1
C=CC(=COc1c(OC)cc(C)cc1OC)C(c1ccccc1)n1ccnc1
CCC(=O)c1ccc(N(C)C)cc1
NC1=C(C(=O)c2cc(N)cc3ccccc23)C(=O)C(Cl)=C(N2CCOCC2)C1=O
CC(Cc1c[nH]c2ccccc12)OCCCC(=O)NC(CCc1ccccc1)n1nc(N)c2cc(Br)ccc21
CNc1nc(-c2cccc3c2C(N)(CC(=O)N2CCN(c4c(N)cccc4F)CC2)CC3)cs1
Cc1ccc(-c2ccc(N(c3scc(C)c3C(F)(F)F)C3CNCCO3)cc2Nc2c(C3NC(=O)c4ccccc4C(=O)N3CCCc3ccccc3)cccc2C(F)(F)F)cc1
CCCc1cc(NCC(N)(CCn2cnc3c(=O)nc(N)[nH]c3c2=O)CN(C)C)ccc1OC
Cc1cc(-c2ccc(Cl)cc2)nc(NCC2CCCO2)n1
CCc1ncnc(C)c1C(=O)Nc1c(C)ccc(F)c1C(F)(F)F
COc1cc(=O)oc2cc(OC(=O)Nc3ccc4c(c3)OCCO4)ccc12
CCCC(NC(=O)C(CC(C)C)Nc1c(-c2ccc(CCC=O)cc2)cncc1N1CCN(C(=O)OC(C)(C)C)CC1)C(C=O)CN(N=O)C(=O)NC(O)CC(=O)O
N#Cc1ccc(C(=O)N2CCN3CCCC3(C(=O)N3CCOCC3)C2)cc1
CC1(C)Oc2ccccc2C(N2CCCN(C(=O)C3CCCC3)CC2)C1O
COc1ccc2cccc(C(C)N3CCN(C4CCC4)CC3)c2c1
CC(=O)c1ccc(C(C)CN2CCCCC2C(=O)Nc2cccc(F)c2)cc1
COC(C)(C)N
O=P(O)(O)c1cc(I)cc(I)c1O
C=CC(C)(C)c1ccc(C)cc1
CC1CCCC(C)N1c1ccc(CC=O)cc1NC(=O)C1CCC(C(=O)NC23CC4CC(CC(C4)C2)C3)N1
Cc1ccc(O)c(N(CC2CCCCN2C(=O)Nc2ccc(Br)cc2)C2CCNCC2)c1
O=C(O)c1cc2cnc3c(c2[nH]1)C=CC1CCC31
C=C(C)C1CCC2CCC3(C)C(CC(=NO)C4C5(C)CCC(C)(C)C5CCC43C)C21
CN1CCC(COc2ccc(N)cc2)C1
CC(C)(C)OC(N)=O
CCOc1ccc(S(=O)(=O)N(C(=O)CN2C(=O)CNCC2c2cc(C)ccc2F)c2ccc(C)cc2)cc1
Cc1nc(C=O)c(C(=O)C(N)C(=O)c2c(CO)c(N)cc3c2CCCC3)s1
C=CC(N)(CCC)S(=O)(=O)NC(C=O)Cc1cccc(N(C)C(=O)CC(C)C)c1
CCC(Nc1ccc(OC(F)(F)F)cc1)C(=O)NC(=O)CN1C(=O)c2ccccc2S1(=O)=O
CCN(CC)CCOc1ccc2c(c1)C(Nc1cc(C)c(C)c(C)c1)c1cc(C=O)c(O)cc1CN2C
COC(CC=O)(CC=O)NC(CC=O)(NC(C=O)C(c1ccccc1)N1CC(C)(C)SC1C(=O)O)c1ccccc1
CCC(C)C1=NC(=O)C2CCN(C1)c1ccccc1-c1ccc(C)cc12
CC1(O)C(n2cnc3c(N)ncnc32)OCC1(O)CO
O=CCCc1ccc(O)c(NCCc2ccc3c(c2)OCO3)c1
CC(C)(C)CC(=O)C(CCC(=O)O)(c1ccccc1)c1ccc(NC(=O)N2CCCC2C(=O)NCc2cccc(C(=N)N)c2)cc1
CC(C)(C)OC(=O)NC(C=O)(C=O)N1CCc2cc(F)ccc21
CCc1cc(N2CCOCC2)c(NC(=O)CCOc2cc(C=O)ccc2F)o1
CC(C)=C1CC2C(CCC3(C)CCCC23)c2ccc(O)cc21
Cc1nc(N(C)c2c(C=O)cccc2S(=O)(=O)N2CCCC(C)C2)sc1C
CCCCCCC(CC=O)OC(C)(COC(CCCO)CCCCCCCCCC=O)OCCC(=C(CCCC)CCCC)C(CCC#CCCCCCCCCC=O)OC(CCCC)CCCCC
CCOc1ccc(N)c(N)c1
Cc1ccc(N2CCOCC2)c(C2(N)CC(=O)C3CC(=O)c4c(N)ccc(N)c4C32)c1
CCCc1c(NC(=O)C2CCCCCN2c2ccc(F)c(CC(N)C=O)c2)[nH]c2ccc(F)cc12
CCOC(=O)NS(=O)(=O)c1ccc2c(c1)C(N(C(=O)NCC1CCOCC1)c1cc(C=O)n(C)c1)CN2
Nc1ccc(S(=O)(=O)NC2=C(c3ccc(-c4cccc(C(F)(F)F)c4)cc3)N=C3C=CC=CN3C=C2)cc1
CCCc1ccc(S(=O)(=O)N2CCN(C(=O)CNC3CCCCC3)CC2)cc1
Cc1ccc(C(C=O)NC(N)N)c(NCCN2CCOCC2)c1
CCOc1ccccc1Oc1ccc(-c2ncnc3c2nc(N(C)C(C)c2ccc(CS(=O)(=O)c4ccccc4)cc2)n3CC=O)cc1
Nc1cc(OC(F)(F)F)ccc1C1=C([N+](=O)[O-])C(=O)NC1=O
Cn1c(=O)n(C)c2c(Br)cccc21
Cc1cccnc1Nc1nc(C(F)(F)F)nc2c1ncn2C
CC(C)(NC(=O)C(=Cc1ccc(Cl)cc1)Nc1ccc(C=O)cc1)Nc1ccc(F)c(Cl)c1
O=Cc1ccc2nc(O)c(=O)[nH]c2c1Nc1ccc(Cl)c(-c2ccccc2)c1
Cn1oc(=O)c2c1SSC(NC(=S)Nc1nc(-c3ccc(C(F)(F)F)cc3)cs1)=C2
O=Cc1sccc1N1CCCC(NCC2C3CC4CC2(C4)C3)S1(=O)=O
CS(=O)(=O)c1c(Nc2ccc(F)cc2)nc2ccc3c(O)cccc3cc-2c1=O
CCc1ncccc1N(C)CCC1=CC=CC2=C(C=C1)C2CC1OCC(c2ccncc2)O1
Cc1ccc(OC(=O)NC23CC4C5C2C2C3C4C52C(=O)NCCC(C)CC(=O)NC(CC(C)C)C(=O)O)cc1
CCNc1ccc(O)c(Oc2ccc(Cl)cc2CCC(O)Cc2ccccc2Cl)c1Cl
CCc1ccc2nc(Nc3c(Cl)cc(Cl)cc3Cl)sc2c1
C=C1NC(=O)N(C)C(=O)c2cc(C(F)(F)F)ccc21
C=C1CC(O)C2C1CCC1(C)CC3(CC(C)(O)CC)C(CCCC3(C)C(C)C=C(C)CC)C(O)C21
CCOc1c(C)cccc1Nc1ncc(C=O)c(-c2c(F)c(F)c(OCN3CCN(C)CC3)c(F)c2N2CCC3(CC3)C2)n1
COc1ccc(CNc2cc(C=O)ccc2S(=O)(=O)N2CCCC2)cc1
O=Cc1ccc(Cl)c(N2CCC(S(=O)(=O)N3CCN(c4ccnc(C=O)c4)CC3)CC2)c1
Cc1ccc2c(c1O)C(=Nc1ccc([N+](=O)[O-])cc1)C(=NCC(C)C)c1ccccc1-2
Cc1cc(OCc2onc(C)c2Br)ccc1Nc1ncccc1C(N)=O
Cc1ccc(-n2c(O)cn(-c3nc4ccccc4s3)c2=O)c(C)c1
CCn1c(=O)c(-c2ccc(N3CCN(c4ccc(-c5ncccc5S(C)(=O)=O)cc4)CC3)cn2)cc2cc(Br)ccc21
Cc1cc(N)nc(NC(=O)C2CC(N)(c3c(C)noc3C)CCN2)n1
CC(OC1C2CCC(O)C(O)(OC3(O)C(O)COC(COC4(O)C(C)OC(O)C4O)C3O)C(CC2)CC1Oc1ccc(CO)cc1)C(=O)Nc1ccc(C=O)cc1
CCc1ccc(NC(=O)C(O)=CC=COc2c(OC)cc(C)cc2OC)cc1
CC(Sc1nc2c(N)nc(N)nc2n1Cc1ccccc1Cl)C(N)=O
O=C(O)c1cccc(-c2nnn(-c3cccc(Br)c3)c2C(F)(F)F)c1
Cc1ccccc1-c1cn(-c2ccccc2C2CC3=C(C(=O)N3)C23CCNCC3)c(-c2ccc(C=O)cc2)n1
O=C(O)Cc1ccc2cc3c(cc2c1NC(=O)N1CCCC1OCOCCOCCOCCOCCOc1ccccc1)OCCO3
CCc1ccc(Nc2cc(C(C)(C)C)c(C)cc2Sc2nc3c(C)cccn3c2C=O)c(Cl)c1
CCc1cn(-c2c(F)c(C(N)=O)cc3c2NC(=O)CC3)c2ccc(-c3cnco3)cc12
COC1c2nnc3n2CCN1c1c(C=O)n[nH]c(=O)c1-3
CC(=O)Oc1cccc2[nH]nc(C=O)c12
COc1cccc2c1CC1C(Nc3cc(C=O)ccc3Br)CCCC21
NCCc1sc2ccccc2[n+]1Cc1ccc(Br)cc1
CS(=O)(=O)c1ccc2[nH]cc(Cc3nnc(N)s3)c2c1
CC(=O)N1CCC(c2cc(N)nc(-c3ccccc3Cl)n2)CC1
CC(C)CCn1cnc2c(N3CCC(O)CC3)ccnc21
CCn1nc(-c2cc(=O)c3cc(Cl)ccc3o2)cc1C(F)(F)F
NC1=C2C(Cl)=CC(Cl)=C2N2C(C=NNC(c3ccccc3)=C(c3ccccc3)S2(=O)=O)NC1=O
O=C(O)c1cccc2sc(=O)sc12
CCn1cc(-c2ccc(N)nc2)nn1
CN(C(=O)COC(=O)C1(Nc2ccc(C=O)cc2)CCCCC1)c1ccccc1
CC(C)CCn1c(=O)c(C(=O)NC23CC4CC(CC(C4)C2)C3)cn(CC(C)C)c1=O
NC1(C2Cc3ccccc3N2)CN(c2ccc(S(=O)(=O)Nc3ccncc3)cc2C=O)CCO1
Cc1cc(C)cc(C(C)CN(C)c2c(O)n(CC(C)O)c(=O)c3ccccc23)c1
CC(CCOc1nc(=O)c2nc(N)sc2n1-c1ccccc1)Oc1ccc(CC2=CC(=S)NC2=O)cc1
COc1c(N)cccc1N
O=C1CSC(NS(=O)(=O)c2ccc(-c3ccccc3)cc2)=N1
Cc1c(-c2ccncc2C#N)c(Cl)c(C=NNC(=O)C=C(N)N)n1Cc1cccc([N+](=O)[O-])c1
COc1ccc(OC)c(S(=O)(=O)NC2CCC(CCNC3CCCC3)CC2)c1
COc1cc(OC)c(-c2cn(C(C)C(N)CC(=O)O)c3ccccc23)cc1N
CCCCCCCc1ccc(C(=O)O)cc1
Nc1cncc(N(C(=O)Nc2ccccc2)c2c3ccccc3nc3ccccc23)c1
CC(=O)Nc1ccc(O)c(S(=O)(=O)Nc2ccncc2Nc2nnc(-c3ccc(C)cc3)c3ccccc23)c1
CC(C)(C)Oc1ccc(N2CCCC2=O)cc1COc1ccc(Cl)cc1
NC(=O)c1cncc2c(-c3cccc(F)c3F)c(Cl)c(N)nc12
CCc1ccc(N(CCCC(C)c2cccnc2)CC(C)CC(C=O)c2cccc(C(F)(F)F)c2)cc1
CC(=O)N(N=CC=C[n+]1ccccc1C)C1CN(c2ccc(C)cc2)CCN1
Cc1ccc(NC(=S)NN=CC(=O)NN=Cc2ccccc2)cc1
COC(=O)C1=C(C(N)Oc2ccccc2C=O)NC(=O)NC1c1ccc(Cl)cc1Cl
CCCCCCCCCCCCOC(C)(C)Oc1ccc(C)cc1
Cc1cccc(C)c1N1C(=O)C(C(=O)C(C)N)CC2NCCC21
CCCCCCCCS(=O)(=O)n1nc(-c2ccc(C=O)c(NC(CC(O)C3(N)Oc4ccc(C)cc4O3)c3ccccc3)c2)c2c1-c1ccc(N)cc1C2
COc1cc(C)c(Oc2ccccc2)c(OC)c1OCCCC1=NCCC=C1
CCC(=O)OC=C1CC(O)C(CO)=C(C)C1C
Cc1cccc(NC(=O)CN2C(=O)CSC2=S)c1
CCOc1ccc(CC=O)cc1Nc1cccc2c(=O)n(C(S)(CC=O)Oc3cc(C)ccc3OC)c(S)nc12
Cc1ccc(C#CC(=O)Nc2ccc3c(C4CC5CC(C5)C4)nn(-c4ccc(F)cc4)c3c2)cc1
CN1CCN(c2ccc(N3CCN(C)CC3)c(Nc3c(C=O)sc4cc(-c5ccc(N)cc5NC5CC5)cnc34)c2)CC1
Cc1cc(N)nc(C)c1Sc1nnc[nH]1
CC1CC(OC(=O)C2CC3(C)C(CC=C4C(c5ccoc5)CC(C)(C)CCC43C)C3(C)CCC(C)C23)OC1=O
CCCc1ccc(OC)cc1N(CCC(O)(Cn1cncn1)c1ccc(F)cc1F)C1CCCCC1
COc1ccc(C=O)cc1OC1(N)CCC(C(=O)NC(C)(CC(=O)SC)Nc2cccc(C(CC=O)N3C(C)CSSCC3C)c2)N1
CCS(=O)(=O)COc1c(Cc2ccccc2)ccc2cccnc12
COc1ccc(CCn2cccn2)cc1OC
C#CCOCCOCCSc1nc[nH]n1
CC(C)(C)C(NCCNC(=N)N)C(=O)C(=O)NC(=O)c1ccc(NCOc2ccc3oc(C=O)cc3c2)cc1
CCCn1cc(C(C)(O)N(C(C)CC)S(=O)(=O)c2ccc(-c3ccc(Cl)c(Cl)c3C)cc2)c(=O)[nH]c1=O
O=Cc1ncc(NCC(=O)NC(=O)Nc2ccccc2N2CCOCC2)[nH]1
C#CCN(C(CC)CC)C1CCCC(C)c2ccccc21
CC(O)C(O)(C1CCCCC1)N1CCN(S(C)(=O)=O)CC1
Cn1cnc2ccnc(-c3ccccc3)c21
CCN
Cn1c(C(=O)NN=Cc2cccs2)nc2cc([N+](=O)[O-])ccc21
C=CCN1C(=O)C2(CC3C(=O)N(Cc4ccccc4)C(=O)N32)N(C)c2ccc(-c3ccc(Cl)cc3)cc21
CCC(=O)Nc1ccc2c(c1)C(=O)C(C)=C(N(c1ccccc1)c1ccc(Cl)cc1)C2=O
Nc1snnc1-c1ccc(N(O)C(=O)CCCC=O)cc1
Cc1n[nH]c2ccc(Cl)c(Oc3ccc(C#N)cc3)c12
Cc1ccc(OC(=O)CNc2ccc3c(c2)OC(F)(F)O3)c(F)c1
Cc1nc(Nc2nc(-c3cccs3)cs2)sc1C(=O)NC1CCCC1
FC1(F)CN(C2CC(CSc3cccc(-c4cnc5c(n4)c(C(F)(F)F)cn5-c4ccc(Cl)cc4)c3)C2)C1
COc1ccc(S(N)(=O)=O)cc1
COc1ccc(C(=O)C=C2SC(=S)N(c3ccc(C=O)o3)C2=O)cc1
CC(C)CC=C1SSC(NCCNC(=O)Nc2ccc3c(c2)OCCO3)C(=O)N1CC=O
CCCCCc1c(OC)cc2c(c1N1CCCCC1COC)COC2=O
CC1=CC(=O)C2=C(C1=O)C(=O)c1cc(Nc3ccc(O)c(C(=O)O)c3)c(O)c(O)c1C2C=O
CCc1ccc(S(N)(=O)=O)c(OC2(c3ccc(OC)c(C)c3)C(=O)C(=S)NC(C=O)=C2c2ccc(C(F)(F)F)cc2)c1
COc1ccc(-c2cc(C(=O)O)n(C3(N)CCCCC3)c2)cc1C=O
CCC(O)(CC)C1(C)C=Cc2cc(CN)ccc2O1
CN(CCN1CCOCC1)c1cccc(-c2nc3ccccc3[n+]3c(=O)n(C)c4ccccc4c23)n1
CN(C)CC(C)(O)Cc1cc(-c2cccc(F)c2)cc2ccc(O)cc12
CCC1(C(=O)NN(C)C(N)=S)C(c2ccncc2)=COc2cc(OC)ccc2C1N
C#CCN1CC(C)(N2C(=N)COc3c(Br)cc(C)nc32)NCC1C
CC(C)CCC(Nc1c(CCC=O)cccc1NC(C=O)C(CCN=C(N)N)N(C)C(=O)CC(=O)NC(=O)OC1CCCCC1)c1ccc(C=O)cc1NC(CC(C)C)C(=O)O
O=C(O)C1CCC(Oc2cccc(C34CC5CC(CC(C5)C3)C4)c2)CC1
Cc1cc(-c2cccc(Oc3ccc(F)cc3O)c2)nn1-c1nc2nccn2c2ncnc(N3CCOCC3)c12
CCn1cnc2c(oc3cc(-c4cccc(C#N)c4)c(N(C)CC4CC4)cc32)c1=O
C=CCNc1cccc2c(O)c(C=O)c(=O)[nH]c12
CCc1ccc(NC(CC=O)C(C)(C)NC(=O)Nc2ccc(F)cc2)cc1
Cc1cccc(NC(=O)C2CC(C)N2[SH]2C=CC=C2c2ccc([SH](=O)=O)cc2)n1
CC(C)CC(C(=O)O)N(C)C(C)C=O
COC1=CC=C1C(=O)NC(=Cc1cccc2ccccc12)C(=O)N1CCCC1
Cc1ccc2c(c1NC(=O)Cc1ccc(NCC3OCC(COC4(C)CCCOC4)C3OC(=O)CN3CCOCC3)nc1)OCO2
CNc1nc(Sc2cccc(Nc3cc(C(F)(F)F)[nH]n3)c2)nc(N2CCCC2)n1
COc1ccc(S(=O)(=O)NC(=O)C(C)NCCSc2ccc(C)cc2)cc1
Cc1ccc(NC(C)C)nc1C(F)(F)F
Cc1ccc(Nc2cc(Cl)c(C=O)c3oc(=O)oc23)cc1
COc1cc(C=CCN2C(=O)c3ccccc3C2=O)cc(OC)c1O
CNC(=O)NC12CNC(C1)CC1(Oc3ccc(Cl)c(C)c31)c1ccccc1O2
NC(=O)c1cnc2ccc(N)cc2c1N(C(=O)Nc1ccc(C(=O)O)cc1)c1cccc(N)c1
COc1ccc(Br)c(C=O)c1N1C(=O)CNCC1COS(=O)(=O)Nc1cc(C=O)ccn1
COCCNc1ncnc2c1ncn2COCOC(C)(C)Nc1ccc(CC=O)cc1F
CC(c1ccccc1)c1ccc(NC(=O)Nc2ccc(CC=O)c(NC(=O)C(C)N3CCc4c(nc(-c5cc(CO)ccc5Cl)n4-c4ccccn4)C3)c2Cl)cc1
Cc1ccc(S(=O)(=O)NC(=O)Nc2nc3c(C)cccc3s2)c(C)c1
CC1CCC(=N)C1=CC(O)C1(C)CC2(C)C(CCC34CCC(C)C3C(O)CC24C)C2(C)CCC(C)(O)C12
CC(C)(C)Oc1cc(C2=C(C=O)C(c3ccccc3)NC2)c(N)cc1F
CCc1ccc(O)c(NC(=O)C(C)(N)Oc2cccc(N)c2)c1
COCc1ccc(C(C=O)c2ccccc2)cc1
CCCCCCC(CCCC=O)Oc1ccc(C=O)cc1
CCOc1ccc(C2=NOC(C)(c3nnc(N)c4nonc34)C2)cc1
COc1cc(C=O)cc(OC)c1OCN1C(=O)c2ccc(N)c(N)c2C1=O
COc1cc(Sc2nnc(-c3ccc(Br)cc3)o2)cc(C(C)=O)c1
CC(C)CC(C)CC(=O)NC1CC(C(=O)NC(=O)CCNC(=O)CN)N1
Cc1[nH]cc(C(=O)N2CCOCC2)c1CCN1C(=O)NC(C)(C)C1=O
Nc1cccc2c1C(=O)NC2=O
O=Cc1ccc(Nc2cccc(C=O)c2OC(=O)Nc2ccc(SC(F)(F)F)cc2)cc1
O=CC(O)Nc1ccc(Oc2ccc(N3CCOCC3)cc2F)cc1
CC=NOC(=O)CN(C)c1cc(C)ccc1-c1ccccc1
O=CC(O)Nc1cc(S(=O)(=O)Nc2ccccc2)ccc1N1CCCC1
CCOc1cc(-c2nc(C)c(C=O)s2)ccc1F
Cc1nnc(NC(=O)CSc2nnc(-c3ccccc3Cl)o2)s1
CC(=O)c1ccc(N2C(=O)CCC2C(=O)N2CCCC2C(=O)N(O)C(C)=O)cc1
CN1CCN(C(C)(C)Nc2ncnc3ccccc23)CC1
Cc1ccc(OC(=O)CN(c2ccc(N)cc2Cl)c2ncnc3c2cnn3C2CC2)cc1C
NC1(c2ccncc2)CC(O)CCN1c1cscn1
CCn1c(Nc2ccc(N3CCN(c4ccccc4Cl)CC3)c(C)n2)nc(C)cc1=O
O=Cc1c(NCC2CCCO2)cccc1Nc1ncnc2cncnc12
COc1ccc2c(C(C)C(=O)Nc3cccc(Oc4ccccc4)c3)cn(C3CC4CCC(C3)N4)c2c1
CC(C)c1ccc(C(=O)OCc2cc(-c3cc4cc(N5C(=O)OCC5(N)C5CC5)ccc4o3)cc3c2CCNC3)cc1
Brc1ccc(Nc2nccc(N3CCOCC3)n2)cc1
COc1cc(N)ccc1CC(N)(C=O)NC12CC3CC(CC(C3)C1)C2
CCOC(=O)c1cc(C(F)(F)C(F)(F)F)cc(N)c1N
CC1CNCC(C)C1(N)C(=O)c1ccc([N+](=O)[O-])s1
COc1cccc(Oc2ccccc2C(=NCCCCCl)NO)c1
COC(=O)C(NC(=S)Nc1ccc(C)s1)C1(C)CC2CCC(C1)N2C
NC1(C(F)(F)F)CNCCC12CN(c1cccc(F)c1)C2=O
CCC(C)N(c1c(F)cccc1C=O)C(CC)n1cnc2c(=O)n3nc(-c4ccco4)nc3n(C)c(=O)c21
CCC(C)N(c1ccc(C)c(CCC=O)c1NC(CC=O)(C(=O)O)N(C)C(=O)Nc1c(C)cccc1Cl)C1(C)CCC(C)CC1
Cc1ccc(C(N2C(=O)CC(=O)N(C=CN(C)c3ccc(C)cc3)C2=O)C(C)(C)C)cc1
CCC(O)(Cn1ccnc1)c1cc(C=O)cnc1N1CC(N)C1
COc1ccc(Nc2cncn2-c2cc(N(S)CCN(C)C)c(C)cc2[SH](=O)=O)cc1
CC1CC(=O)N1C(=O)N(c1ccc(CCC(=O)O)cc1)S(=O)(=O)c1ccc(F)cc1
COc1ccc(OC)c(S(=O)(=O)N2CCC(c3nc4ccccc4[nH]3)CC2)c1
O=c1ccc(-n2cc(Cn3nc(-c4ccccc4Cl)c(C(F)(F)F)c3-c3cncc(Cl)c3)nn2)cn1Cc1ccccc1
O=C1NC(=S)SC1=Cc1ccc(OCCN2CCC(O)C2)cc1
CCc1c[nH]c2ccc(NC(c3ccccc3)n3c(=O)c4ccccc4n(Cc4ccc(C=O)cc4)c3=O)cc12
CCOCn1c(C)c(C=O)c(S(=O)(=O)NC(=O)C(C)N2CCN(C)CC2)c1C
CCCCC(CCC)NC(C=O)CCCC(CCC)Nc1ccc(NC(=O)c2ccc3c(c2)CNCC3)c2ccccc12
O=CC(Br)NC1CCCC(=O)N1S(=O)(=O)c1ccc([N+](=O)[O-])cc1
CCCCC(Nc1cc(C=O)ccc1OC(CCC)C(=O)OC)(C(=O)O)C(=O)NC(C)=O
Cc1cnn(C2CC(c3ccc(N)cc3)CCN2c2ccnc(N)n2)c1
O=[N+]([O-])c1ccc2c(O)c3[nH]c4ccccc4c3cc2c1O
CC(=O)c1c(C)[nH]c(C=O)c1COC(=O)CNC1CCC(C)CC1
Cc1cc(C=C(CCCCC=O)C(=O)O)n(C)c1
CCOC1CC2CC1C(C=O)=C2Nc1cccc([N+](=O)[O-])c1
C=C(C)Cn1ncc2cc(OC)ccc21
CC(=NCc1ccco1)c1ccccc1Cl
CC(=O)Nc1ccc(CCC(=O)O)cc1Sc1ccccc1
CCNC(=O)Cn1c(C(C)=NNC(=O)c2ccc(N)cc2)nc2ccccc21
CCNC(=O)C(S)(C=O)n1nnc(-c2ccc(NC3CCCCC3)cc2)n1
Cc1cc(-c2n[nH]c3cc(N4CCNCC4)ccc23)ccn1
Cc1ccc(C2CCCCN2c2cccc3c2cc(C=O)c2cc4c(cc23)CN(C)CC4)cc1
Cc1cncc(C)c1C(=O)NC(=O)Nc1cc(C(F)(F)F)ccc1N1CCCC1
Cc1cnc(C2CCCNC2)n1C1CCNC(C)C1
Cc1cc2cc(C#N)c(C)nc2cc1SC(N)=NCCC(=O)NC(C)(C)N1CCN(c2ccccc2F)CC1
COc1cccc(-n2c(S)nc3c2c(=O)n(C(S)C(=O)NC2CCCCCC2)c(=O)n3C)c1
O=C1Cc2cc([SH](=O)=O)ccc2N1S
COc1ccc(CNc2cncn2CCCC=O)cc1
O=[N+]([O-])c1ccc(-c2c(O)cc(O)c(O)c2O)cc1O
CCC(C)NC(=O)OCCCc1c[nH]c2ccccc12
CCN(CC)C(=O)COc1ccccc1-c1c(F)cccc1-c1ccccc1
Cc1c(Cl)cc(NC(=O)c2ccc(S(N)(=O)=O)cc2)cc1Cl
Cn1c(=O)cc(N)c2c(N)cccc21
CCCCCC(OC1OCC(OC(CCC)Cn2cc(C)nn2)CC1(OC(C)=O)OC(C(=O)OC(C)=O)C(O)C(=O)Oc1cc2c(cc1-c1nc(C(C)(C)C)[nH]c1-c1nc(C)ccc1C(N)=O)OCO2)n1cc(N)c(C=O)n1
CC1=NC(=O)c2nc(Nc3cc(C)cc(N4CCN(c5c(C)ccc6c5OCO6)CC4)c3C)n(CCO)c2C1
CCOC(=O)C(CC)SC(=O)CN1CCC(C(=O)OC)c2cc(C(F)(F)F)ccc21
C=C(N)N(CC)NC(=O)c1ccccc1N
CNc1nc(N)cc(-c2cnc3ccc(C(C)C)c(N)c3c2)n1
CCc1ccc(NC(=O)c2cc(Br)ccc2C2=NC=NCC2c2ccc(C)o2)cc1
COCCN(C(=O)CNc1ccccc1)S(=O)(=O)c1ccc(N)c(C)c1
COc1cc(-c2ncnn2-c2ccc(S(C)(=O)=O)cc2)ccc1-n1c(N)cc(=O)n(C)c1=O
CC(=O)N(c1ccccc1)C1(C(=O)Nc2ccccc2F)CCC(N)(c2ccc(F)cc2)CN1
CC(NC(=O)N(C(N)=S)c1ccc2c(c1)CC(OC(F)(F)F)C2)C(=O)N[SH]1C=CC=C1[SH](=O)=O
COc1ccc(C2=NN3N=C(N=N2)S(=O)(=O)C3c2ccc(Cl)cc2)c(Cl)c1
COc1ccc(N2CCC(c3cc(OC)c(OC)c(OC)c3)CC2)cc1Cl
CC1(C)C2CCCC1C2C(=O)Cn1nnc(-c2cccc(N)c2)n1
CCOCC(C)(CCCC(CC(C)(C)C=O)OC(C)(C)C)c1ccccc1C(=O)C(C)(C)CC=O
O=C(C=Cc1ccncc1)Nc1ccc(-n2cnc3ccc(Cl)cc32)cc1
Nc1ccc(Nc2nc(N)nc(Oc3ccccc3)n2)cc1
CCOc1ccc(NC(=O)CSc2nnc3ccc4ccccc4n23)nc1C
O=C(Nc1ccc(F)cc1)Nc1ccc2nc(-c3ccccc3)c(-c3ccccc3F)nc2c1
CCn1cc(C(F)(F)F)c(NS(=O)(=O)c2c(C)n(C)c(=O)n(C)c2=O)n1
COc1cc2c(cc1C(=O)O)CCC1C2CCC2(C)C(O)CCC12
CN1CCN(c2nc(S)cc(Nc3ccc4c(c3)OCCO4)n2)CC1(S)C(=O)O
C#Cc1ccc(Cn2c(C)nc3cc(C=O)ccc32)cc1N(C)C
COc1ccc(C2=NCC(=O)N2c2ccc(C=Cc3ccc(-c4ccc(Cl)cc4)cc3)cc2)cc1
CCC(N)(CC)CCCCn1c(N)c(C=O)c2nc3sc4c(c3nc21)C(NCCN1CCOCC1)COC4
COc1ccc(CNC(=O)C(C#N)=Cc2ccccn2)cc1
Cc1c(C)n(C)c2ccc(S(=O)(=O)NC(C=O)n3nnc4sc5c(c43)CCCC5)cc12
C=Cc1cccc(OC)c1
NCCC(N)Cc1ccc(F)cc1
Cc1ccc(Nc2ccc3[nH]c(=O)[nH]c3c2)cc1
OC1(c2ccnc(Nc3ccc(F)cc3F)n2)CCCCC1
CC(=O)N1C(C)Cc2ncnc(O)c2C1C1=CC=C([SH](=O)=O)[SH]1N
O=C(O)C#CC(=Cc1ccccc1)C(=O)O
CC(C)(C)c1ccc(-c2ccnc(N)n2)cc1
CCOC(=O)c1c(-c2cc(Cl)ccc2OCO)[nH]c(C=O)c1C#N
Cc1ccc(NCC(=O)Oc2ccc(C=O)s2)o1
CN1CCN(c2ccc(-c3ccccc3)cc2Nc2cc(C=O)c3cnc4ccccc4c3n2)CC1
Cc1ccc(-n2nc(C=O)c3ccccc3c2=O)c(Nc2ncnc3c2ncn3C2OCC(O)(COCC34CC5CC(CC(C5)C3)C4)C2O)c1
CC(=O)Nc1c(C=O)cccc1N1CCCCC1(N)CCc1ccc2ccccc2c1
CCCC(NCc1cc(C=O)cc2cc(OC)c(OC)cc12)C(=O)NCc1ccc(OC)cc1
CC(=NNC(=O)CC(C)C)Sc1cccc(NS(=O)(=O)c2ccc(Cl)cc2)c1
Cc1cnc2cc(C(F)(F)F)nn2c1-c1ccc(S(C)(=O)=O)cc1
Cc1c(C2=NCCN2)ccc(C(=O)O)c1-c1ccc(O)cc1
O=C(O)CS(=O)CCN1C(=O)C(=O)C(c2ccccc2Cl)c2cc(F)ccc21
CC(C)c1ccc2c(CC3=C(O)COC3=O)c[nH]c2c1
Cc1cc(-c2ccccc2)cc(C)[n+]1Cc1ccc(-c2ccccc2[N+](=O)[O-])cc1
CC(=NO)C1C=C(C(=NO)c2ccc3ccccc3c2O)CCC1
COc1ccc(-c2cc3c(s2)C(=O)NC3c2cccs2)cc1
COc1ccc(C=NNc2ccccc2NCCOc2ccc(OC)c(OC)c2)cn1
CN(C=CCN1C(=O)CN=C(N)c2ccccc21)c1ccc(N(c2ccc(S(=O)(=O)Nc3nccs3)cc2)S(C)(=O)=O)c2ccccc12
CCN1CCN(CCN(C(=O)C=C(c2ccccc2)c2ccc(F)c(F)c2)c2ccc3nc(N)c4ccccc4c3c2)CC1
CCCc1nnc2n1CC1c3ccccc3C(=O)N1C2
Cc1ccc(NCc2nc(N)sc2C(=O)N(C)C)cc1C(F)(F)F
Cc1ccc(S(=O)(=O)N(C(=O)CNCC2C(C)OC(C)CN2[SH]2C=CC=C2[SH](=O)=O)c2cc(C)cc(C)c2)cc1
CN(C)C(C)(C)C1CCCCC(=CC(=O)NC2C(OP(=O)(Oc3ccccc3)Oc3ccccc3)OCC(O)C2(O)CO)C1
CCC(NC(C)c1ccc2c(c1)OCO2)N1C(=O)N2CCCCN2c2cc(Br)ccc21
C#CCCSC1Cc2cccnc2N1
O=C(O)C1=CC(=NNc2ccc(F)c(C(F)(F)F)c2)C(=O)c2ccccc21
Cn1cc(C(N)=O)c2cc(Nc3cc(C(C)(C)C)c(O)cc3C(=O)O)ccc21
COc1ccc(CCNC(=O)c2cc(OC)c(C3CCCN3)c(OC(N)C=O)c2)cc1OC
COc1ccc(S(=O)(=O)N2CCN(C(=O)CN3CCC(O)C3C(=O)Nc3c(C)ccc4c3OCO4)CC2)cc1
CC1(C)NC(=O)N(C(=O)CNc2ccccc2Br)C1=O
Cc1cc(N2CCOCC2)c(C)c(S(=O)(=O)n2c(N)c(C=O)c3ccccc32)c1
CC(=NNC(=S)Nc1cccc(C)c1)c1cccc2ccccc12
CCCCC(CCC)Oc1cc(C=NNc2nc(-c3ccccc3)nc3ccccc23)ccc1O
CCOC(=O)Cc1c(=O)cccc2[nH]c(=O)c(=O)oc12
CC1=CC=CN2CCC(=CCNc3ncccc3C=O)C12
O=C1NC(O)C2C1CC1CC(Br)NC(=O)C1(C1c3ccccc3N(O)C1c1ccccc1)C(=O)N2O
CCN(c1cc(N2CCSCC2)c([N+](=O)[O-])cc1C=O)C1CCS(=O)(=O)CC1
CC(C)c1cc(C(C)C)c(O)c(C(C)CO)c1
Cc1cccc(C(C)CN(C)C(=O)C2(N)NCC3CCCC32)c1
CNc1cc(Nc2nnc3ccc(-c4cccc(OC)c4)nn23)cc(S(=O)(=O)Nc2ncc(F)c(F)n2)c1C=O
CN(CCCCCC(N)=O)C(=O)C(CCNC(=O)O)NC(=N)N
COc1ccc(NC(=S)NC(=O)CSc2nnc(-c3ccccc3Cl)n2N)cc1
CC(=O)Nc1cc(CC(C=O)NC(=O)C(CC(C)C)NC(CC=O)(Nc2ccc(CCP(=O)(O)O)cc2)c2ccccc2)ccc1OP(=O)(O)O
CC=CCOc1ccc2occ(C=Cc3ccccc3OC)c(=O)c2c1
COc1cccc(NS(=O)(=O)c2ccc(N)c(N)c2)c1
CCCCc1ccc(N(c2cc(C)ccc2-c2nc(C)sc2-c2ccc(SC)cc2)S(C)(=O)=O)cc1
COc1cccc(C(N)C(N)(C=O)n2cc(-c3cc(N)nn3C(C)=O)cn2)c1
CCc1ccc(NC(C)(CCC=O)CNC(O)(C(=O)O)C(=O)C=O)cc1
Cc1ccc(N(C)C=C2N=C(N)N(C=Cc3ccc(OC(C)(C)N4CCNCC4)cc3)C2=O)cc1
O=C(C=Cc1ccc(-c2ccccc2)o1)NCCN1CCC2(CC1)CNc1ccccc12
CNc1ccc(I)c(Nc2sc3c(c2C=O)CCCC3)c1
O=CCn1c(=O)ccc2c(C(F)(F)F)cccc21
O=Cc1ccc(NC(=O)CN2CCCCC2)c(S(=O)(=O)N2CCCCCC2)c1
COc1ccc2c(c1)C=C1C(=NC(=S)Nc3ccc(S(=O)(=O)N4CCOCC4)cc3)OC12C
CN(C(=O)CCC=O)C(CCCCNC(=O)N1CCc2ccccc2C1)CC(=O)CC=O
CC(=O)c1sc(N2CCC(C(=O)Nc3c(C)ccnc3C)CC2)nc1N
CC1(C)CCN(S(=O)(=O)c2cccnc2)CC1
O=C(Cc1ccccc1)C(=O)c1cc(F)ccc1O
O=C(NNC(=O)c1cc(C(F)(F)F)ccc1-n1cccc1)c1ccc(-c2ccccc2)cc1
CC(C)NC(=O)COc1ccc(F)cc1
NC1CC(N)C(=O)N(c2ccc(Nc3nc(-c4ccc(C(F)(F)F)c(Cl)c4)c4cc(S(N)(=O)=O)ccc4n3)cc2)C1
CC1CN(S(=O)(=O)c2ccc(F)c(C=O)c2)CC(N)(c2cccc([SH](=O)=O)c2)N1
C=Cc1cc(C)c(C)c(O)c1N(C)C
CC(=O)c1ccc(Nc2ccc(CC=O)cc2OC(=O)C=Cc2ccccc2)cc1
Cc1ccc(S(=O)(=O)NC(=O)C(C)Nc2cccc(C)n2)cc1
CCS(=O)(=O)N1CCCC1C(=O)NC(C)C
COc1ccc(-c2cc(C=CC(=O)c3ccccn3)[nH]c2C(=O)c2ccccc2)cc1
CC(O)CC(=O)c1cccc(C(C)Nc2cc(CCC=O)cc(N3CCCCC3CO)c2O)c1
CN(C)c1ncc(-c2cc3cnccc3n(C)c2=O)nc1N
O=c1cc(C=Cc2ccccc2)c2ccc(Cl)cc2o1
CC1=CC=CCCC(C)=C(Nc2nc(Cl)ccc2C)C(C)CCCC(C)CC2=CC(=O)C=C(NC1=O)C2=O
Cc1ccc(F)c(F)c1Nc1cc(C=O)cc(Oc2ncnc3ccc(-c4ccc(C(F)(F)F)cc4C=O)cc23)c1C
CC1=Cc2c(O)ccc(O)c2C(c2ccccc2)C1
CC(C=O)c1cc(O)c(O)c(O)c1NCCN1CCOCC1
Oc1ccccc1O
NC1=NC(=Cc2c[nH]nc2-c2ccc(F)cc2F)C(=O)N1C1CCCCC1
CNC(=O)C1(C)COC(=O)N1c1cc(F)c(N2CCN(CC(C)C)CC2)c(F)c1
CC(C)Nc1cc(N(C)C)ccc1Oc1nn(C)cc1C=O
CCc1ccc(NCC(=O)Sc2nc3[nH]c4ccc(C)c(CC)c4c(=O)n3n2)nc1
Cc1ccc(-n2nc(C(C)C)cc2-c2ccc(S(N)(=O)=O)cc2)cc1S(=O)(=O)Nc1cocc1-c1c(-c2ccc(C(F)(F)F)cc2)nc(=O)[nH]c1-c1ccccc1
C#Cc1ccc(S(=O)(=O)Nc2cc(S(=O)(=O)N3CCOCC3)ccc2N2CCOCC2)cc1
COC(=O)c1c(NC(=O)N2CCOCC2)sc(C=O)c1-c1ccc(OC)c(OC)c1
COc1cc(C2c3ccc(O)c(O)c3C(N)C3COC(=O)C23)cc(OC)c1OC
CC(C)C(O)Oc1cc(C(=O)n2ncc3c2CCC3)ccc1O
O=C(Nc1ccccc1Cl)N1CCSC(CN2CCCC2)C1
Clc1ccc(-c2nnc(N3CCN(C4CCCN4)CC3)o2)cc1
CN(C(=O)CNc1ccccc1Cl)C1CCCCC1
COc1ccccc1S(=O)C1CCN(c2c(N)c(=O)c2=O)C(N)(C=O)C1
COc1ccc(N(C(=O)COC(C=O)CC(=O)Nc2cccc(C)c2)C2CCS(=O)(=O)C2)cc1
CCC(C)N(C(=O)COc1ccc(S(=O)(=O)c2ccc(OC(C)=O)cc2C)cc1)C1CCS(=O)(=O)C1
COc1cc(NC(=O)Nc2cccc3cnccc23)cc(OC)c1OC
Cc1ccc(C2CC2Nc2cccc(S(N)(=O)=O)c2)c(F)c1C=O
CCOC(=O)N1CCN(C(=O)COc2cccc3sc(-c4ccccc4)cc23)CC1
Cc1ccccc1-c1c(NC(C)(C)N2CCOCC2)n(-c2ccc(Cl)cc2Cl)c2cc(C=O)c(O)cc12
COc1ccc2c(c1)C(c1cc(Cl)c(O)cc1O)C(O)(C=O)C(=O)N2C
COCOC1=C(c2ccc(OCOc3cc(C(C)=O)ccc3[N+](=O)[O-])cc2)Oc2c(ccc(OCC(=O)OC(C)=O)c2C=O)C1=Cc1ccccc1
CC(=O)OC1CC(OC(C)=O)(OC(O)C=O)C(CO)(OC(=O)C=Cc2ccccc2)C(Nc2cc3ncn(C)c(=O)c3cn2)O1
COc1ccc(C=C2SC(NN=Cc3ccccc3[N+](=O)[O-])=NC2=O)cc1
CCCCC(=O)Oc1cc2oc(-c3ccc(O)cc3)c(O)c(=O)c2cc1O
NC(=O)c1c(Nc2ccc(C=O)cc2)sc2c1CCC2
Cc1cc(O)cc(C)c1CC(N)(C=O)NCC1CCCN1C(=O)CCc1ccc(O)c([N+](=O)[O-])c1Nc1cc(Cl)cc(Cl)c1
CCC(CC(C)N1CCCCC1)Oc1ccc(N=Nc2c(C)[nH]n(-c3cc(Cl)c(F)cn3)c2=O)cc1
COc1ccc(C=O)c(Oc2ccnc(Nc3ccc(-n4ccc5c(N)nc(N)nc54)c(OC)c3)n2)n1
O=C1CCCN1c1cnc(N2CC3(CCNC3)CC2c2ccccc2)nc1
COc1ccc(-c2nc(C=O)c(NCc3ccc(-c4cccc(O)c4)o3)o2)cc1
Cc1ccc(F)c(Nc2cc(-n3cnnn3)cc(OC3CCCCC3)c2C=O)c1
NC(C=O)(c1ccc(F)cc1)n1c(=O)cc(OCC(C=O)Nc2ccccc2C=O)n2nccc12
COc1cc(C(=O)c2cc(OC)c(OC)c(OC)c2)cc(OC)c1O
C#CCSCCNC(=O)C(CCC)OCC1OCC(O)C(N)C1OC(O)CNC(=O)C(NC(C)=O)C(O)Cc1ccccc1
C=C(C)C1C(C)C2CCC3C4(C)CCCC(C)(C)C4CCC3(C)C2(C)C(OC2(O)C(O)COC(CO)C2O)C1C(=O)O
COCCNC(=O)C1C(=O)N(C)C(=O)N1c1ccc(C)cc1
CC1CCCN(c2nc3ccccc3n3c(-c4ccc5nc(N)sc5c4)ccc23)CC1
Nc1ccc(CCCNc2sc3c(c2C=O)CCCC3(N)CC=O)cc1
CC(C)NC(=O)C(Nc1ccc(Cn2nc(CCC=O)c3ccccc3c2=O)cc1)C(C)C
CC(C)c1cc(N)c2nc3cc(Cl)ccc3cc2c1
COc1ccccc1C(S)(C(=O)Nc1ccccc1C(=O)O)n1c(S)nnc1CC(C)c1ccccc1
COc1ccc(-c2nnc(S)n2C(C)(S)C(=O)Nc2ccc(S(=O)(=O)N3CCCC3)cc2)cc1
CN(c1cnc(-c2ncnc3[nH]c(-c4ccc(O)cc4)cc23)cn1)C1(O)CCCC1
COc1ccc(F)cc1C(C)(C)CC(N)=O
COc1cc(NC(=S)Nc2ccc(C#N)c(Cl)c2)ccc1C
Brc1ccc(-c2cnc(CCCn3ccnc3)o2)cc1
CCOC(S)(OC)C(C=O)=Cc1cccs1
COc1cc([N+](=O)[O-])cc(S(=O)(=O)N2C(=O)c3cccc4c(O)ccc(c34)C2=O)c1F
CCCc1c2n(c(=O)c3ccc(N4CCN(c5c(-c6ccc(C)cc6)sc(NC(=O)OC(C)(C)C)c5C(=O)O)CC4)cc13)C(c1cccs1)NC2=O
C=C1C(=O)OC2C1CC(C)C1(C)c3ccc(cc3O)CC21
CC(C)C(CC(=O)NC1CCCCC1)Nc1cc(C=O)ccc1Oc1ccccc1
NC(=O)c1cccc(O)c1
Cc1ccc(C2=NOCC2c2cc(Br)ccc2O)c(C)c1
Cc1oc2c(N3CCCCC3)cc(O)cc2c1CC(=O)N1CCN(c2ccncc2)CC1
COc1cc(C=O)ccc1Oc1ccc(S(C)(=O)=O)cc1C1CCC2C3CCC4C(O)CCC4C3CCC12C
CC1CN(C(=S)NC(=O)Nc2ccc(I)cc2)CC(C)O1
Cc1ccc(Nc2nc(-c3ccccc3Cl)c(-c3ccccc3)o2)cc1C
C=C1CCC(C)=C1C=O
CC(CCn1ccnc1[N+](=O)[O-])Nc1cn(-c2ccc(C=O)cc2)nc1C(F)(F)F
Cn1ccnc1C(=O)C1OCC(c2ccc(Br)c(Br)c2)C1(C)C
CC(C)c1cc(N2C(=O)SCC23CCN(S(C)(=O)=O)CC3)ccc1OC(F)(F)F
CC(C=O)(Nc1ccc2c(c1)OCCO2)N1CCN(c2ccccc2)CC1
Cc1nc(N)cc(-n2cc(C)c(N(CC3CC3)CC3CC3)c2)n1
Cc1ccc(NC(=O)CN2C(=O)C3C4C=CC(C4)C3C2=O)cc1
COc1ccc(N2CCNCC2)c(N)c1
Cc1cnc(-c2cc(N3CCOC(c4c(C)cc(N)nc4C)C3)nc(N)n2)s1
CCC(CC)(NCCOc1c(Br)cc(C)cc1Br)N(C)C
COc1cc(N)cc(OCN2CCN(c3ccc(Cl)cc3)CC2)c1C(=O)C(C)(C)N
CCC1(O)CC(CO)(n2cnc3ccc(N)nc32)OC1(N)c1ccnc2sc(C=O)cc12
CC(C)(C=CC(=O)O)c1ccccc1S(=O)(=O)Nc1ccnc2cc(C=CC(=O)O)ccc12
Cc1cc(Oc2ccc3[nH]cnc3c2)c(C)c(Oc2c(-c3noc(C)c3C)ccc(Cl)c2[N+](=O)[O-])c1
Cc1ccc(C)c(C=C(Sc2ccccc2)C(=O)c2ccccc2)c1
COc1cc(-n2c(=O)c(O)cc3ccc4nncn4c32)cc(OC)c1OC
Cc1cc(-c2sc(-c3c(C)ccc4c3N(c3ccc(O)cc3)C4=O)c(-c3cccc(O)c3)c2O)c[nH]1
CCC1(O)C(=O)OCc2c1c(Nc1ccccc1)c1n(c2=O)Cc2c(-c3ccc(C)cc3)c3cc(C)ccc3[n+]([O-])c2-1
CC1c2ccccc2Cc2cc(NC(C)(C)N(C)CCN(C)C)ccc21
Cc1cc(NC2(Nc3ccccc3)CN(NC(=O)CCC=O)CCO2)cc(C)c1O
CCC(C(N)=O)c1ccc(S(C)(=O)=O)c(C2C3C=CC(O3)C2NC2CCCC2)c1
CC(=O)CC(CNC(=O)C=Cc1ccc(Cl)c(Cl)c1)CNC(=O)Nc1cc(Cl)cc(F)c1CC(C)C
COc1ccc(C=Nn2c(Cc3ccccc3F)n[nH]c2=S)c(OC)c1
O=C(O)c1ccc2c(=O)n(Cc3ccc[nH]3)ccc2c1
COCC(Nc1ccc(C=O)cc1)N1CCN(c2ncc(-c3ccc(Cl)cc3)c(C)n2)CC1
Cc1oc(-c2ccc(C(O)(c3ccccc3)c3ccccc3)cn2)nc1N
COc1cc(-c2ccsc2)nc2ncnn12
COc1cc(C(=O)Nc2cccc3[nH]c4ccc(-c5cccnc5N(C)C)cc4c23)c(C2CC2)cc1OC
COc1ccc(S(C)(=O)=O)c(C(=O)Cc2c(C(F)(F)F)c3n(c2S(=O)(=O)c2ccccc2)C(=O)N(C)C3=O)c1
CC1CN(C2ON(c3ccccc3)N=C2C=O)CCN1S(=O)(=O)c1ccc2ccccc2c1
Nc1nnc(-c2ccc(S(=O)(=O)C(N)c3ccccn3)cc2)c(-c2ccccc2)n1
CN(C)CC[SH]1C(S)=Nc2cc(N)c(N)cc21
CC(C)OC(=O)C(C)Nc1nc(N2CCCCC2)nc2ccnn12
CC(=O)c1ccccc1-c1ccc(C2N=NN(C)C2CNC(=O)C2CCCN2C(=O)NCC(C)(CCC=O)Nc2ccc(C(F)(F)F)cc2)cc1
Cc1ccc(S(=O)(=O)N2CC3CC(O)C(C(=O)N4CCCCCC4C)(CC3=O)C2)cc1
CCc1ccc(NC(NC(=O)C2CCC(N)(Cc3ccccc3)N2)C(C)CCC=O)cc1
Cc1cccnc1N1CCN(S(=O)(=O)c2ccc(NC(Nc3ccc(C=O)cc3)(C(F)(F)F)C(F)(F)F)cc2)CC1
Cc1cc(N)c2ccccc2n1
CCCCCn1nc(C2(c3ccccc3)CCNCC2)cc(C#N)c1=O
O=C(c1ccccc1Br)c1[nH]c(=O)sc1C(=O)Nc1ccccn1
CN(c1ccc(C=O)cc1N)c1c(C#N)c(N)nc(N)c1-c1ccncc1
CCCC(CC)OC(=O)NC(=O)CN1CCCC1c1ccccc1F
COc1c(I)cc(C(C)(CC=O)NC2OC(n3cnc4c(=O)nc(CCO)[nH]c43)CC2O)cc1I
CCCCCC1=C(C2CCCCC2)C=C2C(=O)NC(=CN(CCC)C1=O)C2CCCC(=O)O
CC(C)(COc1cccc(C#N)c1)c1cccc(CC(=O)O)c1
CC1CCC(CNC(=O)c2[nH]c3ccccc3c2NC(=O)CNc2ccc(F)cc2F)CC1
Cc1ccccc1C(NC1=NOC(C)(C)C1)n1cncn1
Cc1ccc(CCO)cc1C=CC1(C)CC(=O)CC(C)C1
CCc1nn2c(c1C)N(Nc1c(F)cccc1F)C(=O)NN(c1ccc(F)cc1F)C2=O
CC(=O)OCC12C(C)CCC3(OCO)C(C(CC3(C)O)C1(O)CC(F)F)C2Oc1ncccc1C=O
Cc1ccc(N(c2ccc(C)cc2)C(c2ccc(F)cc2)n2cnc3c2c(=O)n(C)c2nc(CC=O)cc(=O)n32)cc1
Cc1ccc(NC(=O)C2CCCN2C(C(=O)NC(=O)CC(C)(C)Nc2ccc(S(=O)C(C)C)cc2)C(C)O)cc1
O=C1NC(O)(c2cccc(C(F)(F)F)c2)c2nc3ccccc3cc21
CCOC(=O)c1occc1C1CC2(C)C(CCC3(C)CCCC(=O)C32)C(=O)O1
CCC(C)C(N)C1CC2(C)OC3(CCNC(OC4C(C)OCC(O)C4N(C)C)C3)OC(C(C)C(=O)OCC(C)(O)C(O)C(COC)NC1COC)C(C)C2OC
CC(=CC=CC(C)(C)c1cccc(-c2cc(C)c3cccnc3c2O)c1)C(=O)O
CC1=CC=C(C)S1(C)C1(O)COC(CO)CC1OC(O)C(=O)NC1CCCCC1
Cc1ccc2ccc(N(CCNS(=O)(=O)c3cc([N+](=O)[O-])ccc3C)CCSc3nc[nH]n3)cc2c1
CC(C)(N1CCC(c2noc3cc(Cl)ccc23)CC1)N1C(=O)NC(=O)C(=Cc2ccncc2)C1=O
CCOc1cc(C2C(C=O)=C(C)NC(C)=C2C=O)cc(OCC)[n+]1Cc1ccccc1
Cc1cn(-c2cccc(C(=O)NC3(C(=O)Nc4cccc(C)n4)CCC3)c2)nn1
CC12CCCC1C1CCC3C=C(O)C4(CCCCC4)C(=N)CC3(C)C1CC2
COc1cccc(Nc2nccn2Cc2ccc3[nH]ncc3n2)c1C
Cc1ccc(N(C(=O)CNc2ncccn2)C(=O)CNc2ccc(Br)cc2F)cc1
O=C(CNc1ccccc1)N(C=Cc1cccc(O)c1O)N=Cc1ccc2c(c1)OCO2
COc1cccc2c1CCCC2=C1C(c2ccccc2)=NN(C(=O)CN)C1c1c(F)cccc1F
C=CCN(c1cc(C(C)C)c(N(C(=O)CNCCN(C)C)c2cc(CCC=O)ccn2)c(C)c1OC)C(C)CC
CCOC(=O)CC1CCc2cc(N3C(=O)C4=CCC(c5cccc(OC)c5)C4C3=O)ccc21
CN1CC(Nc2ccc3oc(-c4ccc(O)cc4)nc3c2)c2c1cn1c(C=O)cc3ccccc3c21
COC(=O)c1ccc(C)c(Oc2ccc(C(=O)NN=Cc3cccc([N+](=O)[O-])c3)c(F)c2)n1
O=CC(Nc1ccc(F)cc1)n1nc(C(F)(F)F)c2ccc3c(c2c1=O)C(=O)c1c(nn(-c2cccc(Cl)c2)c1C(=O)O)C3=O
COc1ccc(N2C(=O)CSC2c2ccc(OCC(=O)NCc3cccc(OC)c3)cc2)cc1
Cc1ccc(-c2csc(NN=Cc3ccc(Br)cc3)n2)cc1
Nc1c(Nc2ncccc2C(F)(F)F)csc1-c1ncco1
COc1cccc(C(=O)NN=Cc2cccs2)c1
CC(=O)c1cc(-c2ccccc2Sc2nnc(-c3ccccc3)o2)oc1C
C=C(N)c1ccccc1N
O=P(O)(O)OC1CCC2CCCN21
Cc1ccc(OC(=O)NC(O)C=O)cc1
O=S(=O)(Cc1ccc(Cl)cc1)NN=Cc1ccccc1
Cc1csc(N2CCC(c3ccccc3)CC2N(C)C)n1
Cc1ccc(C(=O)NC(=O)C2CCCN2C(C)(C)CC(=O)OC(=O)c2c(N)ccc3c2OCO3)c(N2CCCCC2)c1
CC(=O)Nc1ccc([N+](=O)[O-])cc1
Cc1oc2ccccc2c1C=NNC(=O)Cc1cccc(OCCN2CCOCC2)c1Cl
COc1cccc(NC(=O)CCc2nnc(-c3cccs3)o2)c1
Cc1ccc(C)c(N2CCC3(CC2)OC(=O)C=CC3=O)c1
Cc1ccc(OC(=O)c2ccc(Nc3c(C#CC=O)c(=O)oc4ccc(CP(=O)(O)O)cc34)cc2)cc1
C(=Cc1nnc(NN=Cc2ccco2)o1)c1ccoc1
CCc1c(CC(=O)O)c(OC)cc2c1SC(=C(O)c1ccccc1)N2
CCc1c(C)c(OC)c2c(N(C)C)cncc2c1OC
COC(=O)C(=CC(=O)O)Oc1ccc(C2(F)C(O)C(CO)(c3c(O)c4cc(O)c(O)cc4oc3=O)OCC2(C)O)cc1
COc1ccc(CN2CCN(C(=O)c3ccc(C)cc3N(c3nsnc3C=O)C3CCCCC3)CC2)cc1
C=C1NC(=O)C2C3C(O)CCC(C)C3CCC12n1c(C)c(C)c2cc(OC)ccc21
O=C(O)CC(CC(=O)O)NC(=O)C1C2CCC1CC2
COCCOc1ccc(C2NC(=O)NC(C)=C2C=O)cc1OC
Cc1ccc(Cl)c(N(C(=O)CNc2ccc(C)c(Cl)c2C(F)(F)F)S(C)(=O)=O)c1
CC(=O)Oc1ccc(C)c(C=C2C(=O)N(c3ccccc3)N=C2CO)c1O
CC(=O)N1CCCCC1Nc1ccc(-c2noc(C)c2C=O)cc1
C=Cc1ccc(-c2ccc(=O)n(C(C)C=O)n2)c(NC(C)c2cccc(CCC)c2)c1
CC(CO)c1ccc([N+](=O)[O-])c(NC(=O)CN2CCCC2C#N)c1
COc1cc(-c2c(C(=O)O)n(Cc3ccccc3)c3cc(F)c(OC)cc3c2=O)ccc1O
CCC(O)(CCOC(=O)OC(C)(C)C)n1c(C)c(C=NO)c(=O)n(C)c1=O
CCC(N)NC1(O)Cc2c(C)nn(C)c2CN1C(=O)c1cc(-c2ccc(F)cc2)n[nH]1
c1ccc(-c2c[nH]c3ncnc(N4CCCCC4)c23)cc1
CCN1C=CC2=CCc3cccc(N(CC4CC4)C(=O)Nc4ccc(C)c(Cl)c4)c3C21
c1cc(OCCN2CCOCC2)ncc1N1CCCC1
Cc1ccc(S(=O)CNC(=O)OCC2CC3C4CN(C5=CC=C6C(=O)Nc7c6cccc75)CC4C(c4cc(O)ccc4-c4ccc5c(c4)OCO5)C[N+]3([O-])C2)cc1
CC(CCn1c(N)nc2cc(C(F)(F)F)ccc21)Sc1ccc(S(N)(=O)=O)cc1
CCCCc1cc(N2CCNC2)cc(C)c1N(c1ccc2c(n1)CCCC2)C(CC)CC
Cc1oc(-c2ccccc2F)nc1-c1ccc(-c2n[nH]c3ncccc23)cc1
O=Cc1cccc(-n2ncc3cc(Nc4ccccc4)cnc32)c1
O=C1N=C2CCCC(=Cc3ccc4cc(O)c(OC5(COc6ccccc6)C(O)COCC5O)cc4c3)C2=C1Cl
Cc1ccc2c(c1)C(N)c1cc(O)ccc1C2
O=Cc1ccc2n(c1=O)C(=O)C(Nc1cccnc1)S2
COc1ccc2nc(NC(=O)NC(=N)Nc3ccc(OS(N)(=O)=O)cc3)sc2c1
CC(=O)OCC1COC(=O)CC(C)C(Oc2ccc(C=O)cc2)(c2ccc(C=O)cc2)OC(=O)CCC(OC(C)=O)(C(OC(C)=O)OC(C)=O)CC(C)C(O)CC(=O)C(C)CCCC(C)C1O
CC1=NN(C2CCCN2c2cc(N)ccc2C)C(=O)C1
CC(C)CCCCCn1c(Cn2c(NC(=O)NC(C)(C)C)c(O)c(S)nc2=O)nc2ccc(F)cc2c1=O
CCCCCCC(C)S
CCOC(N)=O
Cc1cnc(Nc2cc(C=O)ccc2OC(C)C)s1
Cc1c(NCc2ccc(C#Cc3ccc(N4CCCC4=O)nc3)cc2)csc1C=O
Cc1ccc2c(cnn2C2(C3CC(O)CCN3c3[nH]c4ccccc4c3C)CCCCN2)c1
Nc1cc(N=c2[nH]c(=O)n(CC=O)cc2N2CCCCC2)cc(-c2ccccn2)c1
Cc1ccc(C(=NO)Nc2c(C=O)c(OC(C)(C)C)cc3sc(-c4cccc(N)c4)nc23)cc1
CC(C)(C)NC(C=O)c1c[nH]c2ccc(N[SH]3C=CC=C3[SH](=O)=O)cc12
CCC1SC(=S)NC1=O
Cc1cc(Br)c(Br)c(Br)c1Br
COc1cc(OC)cc(C2(C=O)CC3(C)COCCC3O2)c1
C=CC(=O)c1ccc(CC)cc1
O=C(Cn1ccc(=O)c2ccc(N3CCCCC3)cc21)c1ccccc1
CCOCC1(Nc2ncc(C#N)c(Nc3nc(N)c4cc(C#N)ccc4n3)c2C)CCCCC1
Cc1c(N(C2CCCCN2C(=O)OC(C)(C)C)C(C)(C)N2CCCCC2)[nH]c2ccccc12
CC(CO)(NP(=O)(O)Oc1ccccc1)C(O)C1(n2cnc3c(N)ncnc32)OCC(O)C1O
C=CC1(C)CCCC2(C)C1CCCC2(C)C(C)C=C(C)C(=O)OCO
CCc1ccc(N2CCN(C(N)c3c(C=O)oc4c3-c3cccc(Cl)c3CC4)CC2)cc1
CC(C)(C)OC(=O)COc1ccc(N)cc1
Nc1cc(C(N)C(=O)Nc2cccc(S(=O)(=O)Nc3cccnn3)c2)c(NC(=O)NN=Cc2ccccc2)c([N+](=O)[O-])c1
O=C(O)c1cn(CCCCO)c2ccccc12
CCOC(=O)Nc1nc2c3cc(OC)c(OC)cc3nc(Nc3ccc(C)cc3)n2n1
C=CCNC(=S)SC(=O)CN1CCc2ccc(OCC=C)cc21
CCCCCCCCCCCCCCCCCC(C)(CO)N=CNc1ccccc1
CCC(C)Nc1nc(C(F)(F)F)cs1
Cc1ccc(Nc2ccnc3c(C)c(-c4ccc5[nH]ccc5c4)n(C)c23)cc1
C=C(CC(CC)C(=O)C(C)C12CCC3(C)CCCC3C1CC(O)C1CCCCC12C)C(C)C
Cc1ccc(C=NNC(=O)c2ccc(OC(=O)CNc3ccccc3)c(C)c2)c(C)c1
Cc1ccc(NCCC(CC=O)CNc2cc(CC=O)c(Nc3c(Cl)ccc(C)c3Cl)cc2OP(=O)(O)O)cc1
CCOc1cc(Br)ccc1C#CC1=NN(c2ccc(C=O)cc2)C(c2cnc3ccccc3c2O)C1
CCOc1ccc([SH](=O)=O)cc1N(S)C(=O)C=C1C(=O)N(c2ccc(C)cc2)c2ccc(NS(C)(=O)=O)cc21
CN(C)C1CCN(c2ccc(Nc3ccnc4ccccc34)cc2)CC1
Cc1ccc(F)cc1N1CCNC(N)(C(=O)[SH]2C=CC=C2Cc2nnc(S)o2)C1
CC(=O)OC1(C)CC(C)C=C(C)C=C(CNC(=O)C2CCC(C(C)C)C2)C(=O)OCC2(C)NC(=O)COC2C1
COc1cc(CC(=O)CCC(=O)O)cc2c1C(=O)C=CC2(C)C
CC(=O)Nc1cccc(S(=O)(=O)N2CC3(CCN([SH]4C=CC=C4[SH](=O)=O)C3)C2)c1
COc1ccc(-c2coc3c(c2=O)CCNC3N)cc1OC
COc1cccc(-c2nc3cc(-c4cccc(NC(=O)NCC(C)Cc5ccn[nH]5)c4)ccc3n2C2CC2)c1
CN1CCC(Oc2ccc(C3CNC(C4=CCN(C)C4)C3)cc2)CC1
O=C1CC(=O)OC(C(=Cc2ccccc2)c2cccc(F)c2)C(=O)N1
CN(C)Cc1nc(C(=O)N2CCc3cc(Cl)ccc3C2)c(C2CC2)o1
NC1(C(=O)C2CCCCC2)SC(NS(=O)(=O)c2ccc(F)cc2)=C1CC=O
Cc1ccc(Cl)c(Cl)c1OC(=O)CNC(=O)C(=O)NC1CCCCCC1
CCC1=CCc2ccc(NC(C)(O)c3cccc(I)c3)cc21
CCc1nc2ccc(N3CCNCC3)cc2c(=O)n1Cc1ccc(-c2ccccc2S(=O)(=O)N(C)C2CC2)cc1
CCCCc1ncc(-c2ccc(C(=O)NC)nc2)n1Cc1ccc(-c2ccc(-c3ccccc3-c3nn[nH]n3)cc2-c2nn[nH]n2)cc1
Cc1nc2c(Nc3cccc(Cl)c3)c([N+](=O)[O-])ccc2n1CC=O
CCOc1ccc(C)c(N)c1C(N)(CC=O)CC(=O)Nc1cccc(C=O)n1
CCNC(=O)Oc1ccccc1
CCc1ccc(OC)c(OCNC(=O)NCN(C)c2ccc(C)cc2)c1
COc1cccc(-c2cc(=O)c3ccccc3o2)c1N
CCc1ccc([N+](=O)[O-])c(NC(=O)c2ccc(N)c(OC)c2-n2nc3occc3c2C=O)c1
O=Cc1nnc(-c2ccc(C(F)(F)F)c(NCCN3CCC(c4noc5ccccc45)CC3)c2)o1
COc1cccc(N(N=Cc2ccc(N3CCOCC3)cc2)C(N)=S)c1C=O
C=CCc1cccc(OC(c2nc(C)cs2)N2CCOCC2)c1
O=C(NO)C1CCN(S(=O)(=O)c2ccc(F)cc2)CCO1
COc1ccc(C)c(OC=Cc2ccc3ncccc3c2)c1
CCOC(=O)C[SH]1C(S)=NN=C1Nc1ccc(C)cc1C=O
CCNc1ccc(-n2cc(C(=O)C=O)c3ccccc32)cc1N
Nc1nc(N)c2ncn(C3OCC(O)C3(O)COP(=O)(O)OP(=O)(O)O)c2n1
CCN(c1cc(N2CCCC2)n2cc([N+](=O)[O-])nc2c1)c1nc2ccccc2s1
O=C(O)CCC(=CC(=O)c1coc(-c2ccccc2)c1)CC(=O)O
COC1=CC#CC(C(=O)O)=CC=C1Cn1cc(C)cn1
NCOc1ccccc1N
COc1ccc(-c2cc(CNC(=O)C34CC5CC(CC(C5)C3)C4)c(C)c(SC)c2)cc1
O=c1c(Sc2nc(-c3ccc(F)c([N+](=O)[O-])c3)cs2)cccn1Cc1ccc(Cl)cc1
CCCCC(N)(Oc1cc(NC)ccc1OC)C(CCn1cc(C)cn1)N1CCC(c2cc3n(n2)CCc2ccccc2-3)CC1
CC1C(O)CC2C1C1(C)CC(C(=O)N3CCN=C3c3ccc(N)cc3)C(O)C(C)(C)C1CCC2(C)C
COc1ccc(C=Cc2cc(O)c(O)c(O)c2)cc1O
O=C(O)c1cnc2c(c1)CCCC2Nc1ccc2cc(C(F)(F)F)ccc2c1
CC(=O)Nc1cc(-c2ccc(O)c(O)c2)ccc1F
CC(=O)c1c[nH]c2ccccc12
CC1(Nc2ccc3[nH]c(-c4ccc(C#N)c(C#N)c4)nc3c2)CCCN(c2cc(C=O)ccc2F)C1
C=C1CCC(O)C(C(=C)C)CC=C2C(=C(OC(C)=O)C(C(=O)N(C)c3ccc(CC)cc3)CCC1COC(N)=O)C(=O)C(C)=C(O)C2O
CCOc1ccc(NS(=O)(=O)c2cc(-c3nn(C)c(C)c3[SH](=O)=O)ccc2OC)cc1
CN(C)c1ccc(-c2csc(N)n2)cc1
O=Cc1ccc(Nc2ccnn2C2CCN(c3cc(C(F)(F)F)cc4cc(C=O)c(=O)[nH]c34)CC2)c(F)c1Cl
Cc1cc(C)c(-c2sc(N)nc2C2CCN(C)C(=O)O2)cc1C
Nc1nc(N)c2ncn(CCSC3C=CC(c4ccc(OC(F)(F)F)cc4)C=C3)c2n1
CCC(=O)Oc1c(Oc2ccc(C(C)=O)cc2C)cc(Cc2ccc3c(c2)OCCO3)c(C2NC(=O)NC2=O)c1Oc1ccc(O)cc1
Cc1cn(S(=O)(=O)c2ccccc2)c2c(N3CCN(C)CC3)cccc12
CCOc1cc(Nc2ccc(OC)cc2)c2ccn(CC=O)c2c1
Nc1cccc(OC(N)C(=O)N2C(=O)CSC2=O)c1
CC(C)(C)CCCn1c(=O)c2sccc2n(Cc2c(F)cccc2F)c1=O
CCCc1cc(OC)c(OC)c(N2CCc3cccc(OC(C)C)c3C2)c1
CNC(=O)c1cc(-c2cccc(NCc3cc(-c4ccc(C)nc4)cc(C4CCCN4)c3C)c2)on1
CC(CO)n1c(=O)c2c(ncn2Cc2ccc(-c3ccccc3F)cc2)n(C)c1=O
COc1cc(C)c(-n2nnc3ccc(N)cc32)cc1Oc1ccc(C)cc1
Cc1cc(CC(=O)O)c2nc(-c3ccccc3Cl)c(C#N)c-2[nH]1
CC(C)(O)NCn1ccc(O)c(Nc2ccc(-c3cccc(C=O)n3)c(N)n2)c1=O
Cc1ccc2c(c1)OC(N(CC(=O)Nc1ccccc1)S(=O)(=O)c1cccnc1)CO2
Cc1ccc(Nc2c([N+](=O)[O-])ccc(C=O)c2[N+](=O)[O-])c(Nc2ccc(C#N)cc2Cl)c1
O=C1C(=O)N(Cc2ccc(F)cc2)c2cc(F)ccc21
CCc1ccc(Cl)c(Nc2c(C)ccc3nc(C=O)sc23)c1
Nc1cc(C=O)ccc1S(=O)(=O)N1CCOCC1
CCOC(=O)Nc1ccc(-c2nnc(C3C4CCC4C4CC(=O)N4C3C(=O)Nc3c(C)cccc3Cl)o2)c(C(F)(F)F)c1
CCCC(=O)Nc1nc(N)cc(Cl)c1C#Cc1ccc(CCC)cc1
CN(C)C(=O)CNc1nc(C=O)c(N2Cc3cnc(N)nc3C2)s1
CCCCCCCCC(CCC)C12CCCCC1(C)C1(OC(C)=O)CCC3(C)CCCC3C1CC2
COc1ccc(C2CC(=O)c3c(nc4c(C)coc4c3-c3cccnc3)O2)cc1
O=C(c1ccc2[nH]c(=O)c3c(S)ncn3c2c1)N1CCOCC1
Cc1cnc(NS(C)(=O)=O)c(C=O)c1Nc1c(C)ccc2c1OCO2
CCOC(=O)OCC1(CO)CCC(=O)O1
CC(C)=CCC(=O)C(c1ccccc1)n1nc(C)c2c1CCCC2
CN1CCN(C(C)(C)Oc2ccc(C#N)c(-c3ccc[nH]3)c2)CC1
NCc1ccc(NCS(=O)(=O)c2cc(C=O)cn3nc(-c4ccc(F)cc4)nc23)cc1
C=CCN(c1c(N)c(=O)[nH]c(=O)n1Cc1ccccc1)C(C=O)CC(=O)Nc1cccc2ncccc12
CCn1ccc(NC(=O)C2CN(C)CCS2)n1
CCc1ccc2c(c1)-c1cc(C=O)c(-c3cc(Cl)c(O)c(F)c3NC)c(C=O)c1OC2
Cn1nc(-c2ccnc(N)c2)n(-c2ccc3ccccc3c2)c1=O
Cc1ccc(-n2c(C)c3ncn(C)c(=O)c3c2NC2CC2)c(C=O)c1
Cc1ccc(Oc2ccccc2OP(=O)(O)NC(C=O)C(O)c2cc(=O)[nH]c(=O)n2C2OCC(O)C2(C)F)cc1
Cc1cc(O)cc(O)c1C=Cc1cc(O)c(O)c(O)c1O
CNc1nc(N)c2nc(CO)n(C3OCC(O)C3O)c2n1
CC1c2ccc(N)c(N)c2C(=O)N1c1ccc(O)cc1
Nc1ccc(-c2cc(N)nn2CCCc2cccc(Cl)c2)cc1
Cc1ccc(OC(=O)NC(C)S(=O)(=O)Nc2cc(CC(=O)CCC=O)ccc2C)cc1
COc1cccc(Sc2nc(C(Cl)(Cl)Cl)nc3ccccc23)c1C
CC(=NN=c1[nH]nc(-c2ccc(Br)cc2)[nH]1)c1ccccc1O
CCOC(=O)C1=C(N)NC(c2ccccc2OCC)=C(C=O)C1c1ccc(OC(F)(F)F)cc1
Cc1cc2c(cc1Br)OCC(C)(N)CNS2(=O)=O
O=C(C=Cc1ccc(-c2cc(C(F)(F)F)ccn2)s1)OC(=O)CNc1cccc(F)c1
Cc1ccc(-n2nc(C=O)c(O)c(C(=O)Nc3cccs3)c2=O)cc1Nc1ccc2c(c1)OCO2
COc1ccc(NC(=O)NCOc2cccc(C)c2)cc1C
CC1(C)OC2CCCC(O1)C2CCOC(=O)c1ccc(N)c(N)c1
CC1(C)CC(C)(c2nc(-c3c[nH]c4ccccc34)n[nH]2)C1
COc1ccc(-c2ccccc2S(=O)(=O)N2CCCCC2c2cccnn2)cc1
CCC1=CC=C(NC(C)C(=O)OCc2ccc(C(C)=O)cc2)S1(C)C(C)Cc1cccs1
CCn1ccnc1CC1CCN(C(C)(C)N2CCOCC2)CC1
CC12CCC(O)CC1(O)C(=O)CC1(O)CC3C4CCC(O)CC4CC(C(=O)Nc4cccc(Cl)c4)C3(C#N)CC12
NC(=O)c1ccccc1-c1cccc2cccnc12
Cn1cc(S(N)(=O)=O)c(C(=O)Nc2cccc(NC(=O)CSC3CCc4ccccc43)c2)n1
COc1cccc(C)c1ON=Cc1cncc2ccccc12
CC(C)(N1C(=O)CCc2ccccc21)n1cc(C2CCNCC2)c2ccccc21
CCn1c(O)cc(=O)n(COc2cc(C)ccc2Cl)c1=O
CC(C)(CCC(=O)NC(CC(N)=O)c1ccc(-c2ccccc2[N+](=O)[O-])cc1)Nc1cccc(C=O)c1Cc1ccccc1
COc1ccc(C(O)(CN(C)C2CCCc3ccccc32)c2cccc(O)c2)cc1
CCc1cc(C2CN=C3c4cc(OC)c(OC)cc4CCN32)ccn1
CCc1ccc(OC(F)(F)F)c(Nc2nc(N)c3nc(C)cnc3n2)c1
O=[SH](=O)c1ccc(N2CC[SH](N3CCCCC3CN3CCOCC3)C2)nc1
Cc1ccc(C(=O)O)cc1-c1cc(N)c2ccc(C(=O)NNC(N)=O)cc2n1
NC(CCn1c(O)nc2cc(C(=O)Nc3cccc4ccccc34)ccc2c1=O)C(=O)O
CCC(CC)NCCN(C)C(=O)OCC(C)C1CCCCO1
CC(C)C(O)c1ccc(F)c(NC(=O)C2CCCN2C(=O)C2CCCN2C(=O)Nc2ccccc2)c1
CCC(N)CC(C)(C)NC(=O)NC(C)C(CC=O)(CC1CCC(C(NC=O)Nc2ccc(C(N)=O)c(Nc3cc(Oc4ccc(OC)cc4)ncc3F)c2)CC1)NC(C)C(=O)N(C)C(=NCCCCC=O)NC1CCC(C(=O)NC(CC(C)C)C(=O)NC(C(=O)NC)C(C)C)N1
Cc1ccc(C)c(-n2sc3ccccc3c2=O)c1
CCC(OC(C(=O)OC(C)(C)C)n1c(=O)ccn2nc(OC(N)=O)cc12)C(=O)O
CCCCCCCCCCCCC(C)Oc1cc(CCNC(CCCCC(=O)O)CC(=O)NC(CCCN=C(N)N)CC(=O)O)ccc1OC(C)=O
O=C(C=Cc1cccs1)c1c(O)cc(O)oc1=O
CC(=O)Oc1ccc(Nc2cc(-c3cc(N)nc(Oc4ccc(C=O)cc4)c3C(C)C)cc(OC(C)=O)n2)cc1
CC1=NN=C(S)[SH]1C(=O)CNc1ccc(-c2ccc(Cl)c(NC(=O)N3C(=O)CNC3=O)c2)cc1
CC(=Cn1cc([N+](=O)[O-])nn1)CO
COc1ccc(-c2nn3c(=O)c(-c4ccncc4)c(C)nc3s2)cc1
COc1ccc(CN2CCC(O)(c3ccccc3)CC2)cc1
C=CC(=O)OCCOC(C)(C)Nc1ccnc2cc(Cl)ccc12
CCCn1c(C2CCN(C)CC2)nc(-c2ccc(Cl)c(Cl)c2)c1-c1ccnc(N)n1
O=C1C2CN(c3ccc(N4CCC5(CCC(c6ccc(Cl)cc6)NC5)CC4)nc3CCCO)N2C(=O)N1Cc1ccccc1Cl
Cc1cc(C(C)C)nn1CC(C)OC(=O)NC(C)(C)C
O=C1CNC(O)=Nc2ccc(C(F)(F)F)cc2Nc2ccccc2SCCCN1Cc1ccc(F)cc1
CCOc1c(C=O)n(CN)c2ncn(CC(O)c3ccc(N)cc3)c(=O)c12
CCOc1ccc(CCC(=O)NC(=O)CNC(CCCC=O)(NC2CCCN2)c2ccc(O)cc2)c(NC(=O)C=CC=Cc2cccc(NCOc3cccc(N)c3)c2O)c1
CCc1sc(-c2cc(N)cc(N)n2)nc1C
COC(=O)C(C(C)C)N(C)C(C=O)CCC(=O)O
Cc1cccc(-c2cccc(-c3nc4cc(C(=N)N)ccc4n3C34CCNC3CN(c3ccc(C(=N)N)cc3)C4)c2)c1
O=C(O)CCCCCCOCSc1n[nH]c(-c2ccccc2)n1
CCCCC(CCC)N(CSc1ccc(OC)cc1OC)C(C)CCCCCC=O
NC(=O)c1ccc2[nH]c(-c3ccc(Oc4ccc(Cl)cc4O)cc3)nc2c1
Cc1cccc(-c2nc(C(C)(C)C)sc2NC2CN(C)CCN2C)c1
COc1ccc(NC(=S)N(CC(O)c2ccc(C)cc2)C(C)(C)C)c(OC)c1
CCC(=S)N(C)C(=O)NC(Nc1ccccc1)C(C)(C)CC=O
CN(c1ccc(C=O)cc1N)C(C)(C)C
CCCc1c(O)ccc2oc(=O)c3c(O)c(C#N)c(O)cc3c12
CCc1nnc(NC(=O)COC(=O)C2CCN(S(=O)(=O)N3CCCCC3)CC2)s1
Cc1cc(-n2nnnc2Cn2cnc3ccccc32)nc2ncnn12
O=C(COc1ccc(C(=O)CN2C(=O)C3(CCCC3)c3ccc(O)cc32)cc1)Nc1ccc(F)cc1
CCC(CN(C)C)C1=CC(C)(CC2CC3(CCCCC3)Oc3ccc(OC4CCC(NC(=O)N(CC)CC)C4)cc32)CC=C1
CCCC(CCC)=C(CCC)C(CC)Oc1ccc(C)c(C=O)c1
Cc1ccc(N2CCN(CC3CCCN3c3ccc(C)s3)CC2)cc1
CN1C(=O)C=CC2(C)C3CCC4(C)C=C(C=CC4)C3CCC12
COc1cc2c(=O)sc3occ(C=CC(=O)NC(C)(C)N(C)C)c3c2cc1OC
NC1(c2ccc(Nc3cc(C4CC4c4ccc(C=O)cn4)c(F)cc3F)nc2)CCCC1
CCCCC(NC(=O)CCc1ccccc1)c1ccnn1C
Nc1cc(S(=O)(=O)Oc2ccc(CCC=O)cc2)c2cc(C(=O)N3CCOCC3)ncc2c1
CC(=O)c1ccc(Cl)cc1S
CCCCC(CCC)n1c(C)ccc1C
CCC(=O)C1(NC(C)=O)c2cc(C)sc2CCC1N1CCN(C2CCCC2)CC1
CC1=CC(C)C(=O)OCC2C(CC(O)C2C)C(=C(C)C)C(C(C)O)C1
Cc1ccnc(N(C(N)=S)C2CCC(Nc3c(Br)cccc3C=O)CC2)c1
CCC(=O)N(C)CCCc1cn(C(C)(O)C2CCCCC2)nn1
CCCC(C(=O)N(c1c([SH](=O)=O)ccc(C)c1OC(F)(F)F)C(C)(C)C)C(CCC)c1ccccc1
C=C
Nc1cnc(Cc2ccccn2)c2nc(-c3cccc(F)c3)cn12
CCC1CCC2(N)NC1CC2C(O)(Cc1ccc(OC(CC)(Cc2ccc(O)c(NC)c2)NC)cc1)C1CC1
CCc1ccc(NC(=O)NC(=O)c2ccc(OC)cc2)cc1
CCC(C)Oc1ccc(C)cc1Oc1cc(C)c(C=O)c(C)c1
CCc1ccc(F)nc1NC(C)C
COc1cc2cccnc2c(N)c1N
OCCn1nnc(-c2ccc(Cl)cc2)c1Oc1ccccc1Cc1ccccc1
O=CCCCn1nc2ccc(N3CCN(CCOc4ccccc4)CC3)cc2cc1=O
C=C1C(C(C(C)C)C(C)C=CC2C(O)CCC(C)C2C)CCC2C(C)CCC12C
CC(CCN1CCN(C2=Nc3cc(Cl)ccc3Nc3ccccc32)CC1)N1C(=S)SC1(C)C
Cc1ccc(OC(C)(C)Nc2cc(C=O)ccc2OC(=O)C(C)O)cc1
CCC(NC(=O)c1ccc(C)cc1)C(=O)OCCOC1CC(O)C2CC(C(C)C)C1O2
Cc1c(C=O)cc(-c2ccc(F)cc2C(NC2CCC2)N2CCOCC2)n1-c1ccc(C=O)cn1
Cc1cccc(Nc2cc(C=O)c(C(F)(F)F)cc2C(=N)N)c1N(C(C)O)C(C)O
CN1CCN(c2nc3ccc(Br)cn3c2C(=O)c2ccccc2F)CC1
Cc1cccc(SCC(N)=O)c1F
COc1cc(N)ccc1OC(N)(CC=O)C(=O)c1cccs1
CC(N)(C(=O)NC(=O)c1c(N)ccc2nc(NC(=O)C3CCCCC3)sc12)c1ccccc1N
CCC1=CCC2CC(=C(C)C(CC)=C(C)C)C(=CCSc3ccc4c(c3)OCO4)C12
CCCC(C)(CN(C)S(=O)(=O)c1ccc(OC)cc1)C(=O)N(C(C)CC)S(=O)(=O)c1ccccc1
Cc1cc(NC2CCCN2c2ccc3ncc(C=O)c(C)c3c2)no1
Cc1ccc(C=O)c(N2CCN(c3nn(C4CCCC4)c4cc(-c5cnc6cccnn56)ccc34)CC2)c1N1CCOCC1
CCn1c(=O)c2c(nc(N3CCC(N)C3)n2Cc2cccc(OC)c2C)n(C(O)(CC)COC)c1=O
Cc1ccc(C(N)(C=O)n2c(=O)oc3ccccc32)c(N)c1
COc1ccc(Nc2ncc3nc(Nc4ccccc4F)n(C4CCCC4)c3n2)cc1
COc1cccc(CNS(=O)(=O)c2ccc(N)c(N)c2)c1
Clc1ccc(CN2CCCCC2)cc1
COc1ccc(C2=NN(C(=O)C=Cc3cc(O)c(O)c(OC(O)C=O)c3)C(c3ccc(OC)cc3OC(=O)C(C)C)C2)c(O)c1
CCS(=O)(=O)c1ccc(OCNc2cc(CC=O)ccc2I)cc1
Cc1nn(C(=O)c2ccncc2)c(C)c1Cc1ccccc1
COCC(=O)N1C(=O)CNc2cc(Cl)cc(C(C)C)c21
CCC(=O)OCC1C(O)COC1n1cc(COC(=O)c2ccc(C)cc2)c(=O)[nH]c1=O
Cc1cc(C)c(-c2nnc(Nc3cccc(C=O)n3)s2)c(C)c1
CC1C(C(C)(C)O)OC(CN2CCC(c3c[nH]c4ccc(F)cc34)CC2)N1c1ncc(C=O)cn1
COc1c(CC(=O)NC(CC(C)C)C(=O)O)ccc(S(N)(=O)=O)c1[N+](=O)[O-]
Cc1ccc2c(c1SCC(=O)NC(C)(C)Nc1ccccn1)OCO2
Cc1ccc(C(N)=NC(N)(c2ccccc2)C(C=O)[N+](C)(C)C)nc1
C=CCC(=O)Nc1ccc(-c2nsnc2N2CCCCC2)cc1
CSc1ccc(CN2C(=O)NC(=O)C23CCCCC3)cc1
NN=Cc1nn(-c2cccc(C(F)(F)F)c2)nc1-c1ccc([N+](=O)[O-])cc1
CCCCCn1c(=O)c2nc(C3CC(C)(C)C4=C(C=C(c5ccc(O)cc5)CC4=O)O3)n(C3CC(C)CCN3)c2n(CCCCC=O)c1=O
Nc1nc(Nc2ccc(-c3ccc(S(N)(=O)=O)cc3)cc2Cl)ncc1C(F)(F)F
Cc1cc(C)c2c(CC(CN)C(=O)O)cn(Cc3ccc(F)cc3F)c2c1
CC(C)(COC(C)(C)N1CCOCC1)c1ccc(-c2nc3ccc(-c4ccc(O)cc4)nn3c2N)cc1
Cc1ccc(OC(=O)N(c2c(C)ccc(C)c2Cl)c2cc(Br)cc3snc(N4CCCCC4)c23)cc1
NC(=O)c1cccc(-c2cc(Nc3ccncc3Br)[nH]n2)c1
COc1cccc(-c2cn(CC(=O)N=c3[nH]c4cc(OC(F)(F)F)ccc4s3)c3ncccc23)c1
C=C(C)C1CCC(C)C2C1C1C(O)C3OCC(=CC21C)C3(C)C
CCc1c(Cc2ccccc2OC(CC)CC)[nH]c(N)nc1=O
Cc1c(N2CCN(C)CC2)ncc(Br)c1Oc1ncccc1Cl
CC12CCCC(C)(C)C3(CC(=O)C(C)(C)C3C(O)C(n3cnnn3)C1c1ccccc1)O2
Nc1ccc2nonc2c1C(=O)NN=Cc1ccccc1
O=c1ccn(C2OCC(O)C2COP(=O)(O)OP(=O)(O)O)c(=O)[nH]1
CCc1cccc(-c2nn3c(N)nc(N4CCN(C)CC4)c3cc2-c2ccc(Cl)cc2)c1
CCc1ccc(C2(O)CNC(=O)C3(CCC(CO)C3)NC(=O)CNC(=O)C3CNCC(c4ccc(C)cc4)N3C(=O)CNC(=O)CNC(=O)NCC2O)cc1
COc1ccc(C(=O)CSc2nnc(-c3ccccn3)n2-c2ccccc2)cc1
CCc1cccc(S(=O)(=O)N(C)C(=O)COc2cc(C)cc(CCC=O)c2)c1
CCCC(C)C1(C)OC(C)CC1C(C)(C)N(C)C
Nc1ccc(C(F)(F)F)cc1Nc1cccc2[nH]c(=O)c(C=O)cc12
COc1cc(CC=O)c(NC(C)(C)N2CCOCC2)cc1OCCN1CCOCC1
CCc1ccc(NCOc2ccc3oc(C)c(CC=O)c3c2)cc1
Cc1ccc(C=O)c(N2CCCC2)c1S(=O)(=O)Nc1ccc(NC(=O)C(C)NC(=O)COc2ccc(Cl)cc2)cc1
Cn1c(CCC(=O)O)c(C2CC(=O)c3ccccc3O2)c2ccccc2c1=O
CCCCc1cccc(OC)c1C(C=O)=COCOc1ccc(F)c(C)c1F
CS(=O)(=O)N(C(=O)CNc1ccc(F)c(Cl)c1)c1cccc2ccccc12
CCOC(C)(O)CN(C)c1cc(-c2ccc(CN(C)C)nc2)ccc1C
Cc1cccc(I)c1Nc1nc(F)nc2c1ncn2C1OC(C)(O)C(O)C1O
N#CC(CC(=O)c1cnccn1)=NNC(C(=O)O)c1ccccc1Cl
CCc1ccc(C(=O)N2CCN(c3nc4nc(-c5cccnc5)[nH]c4cc3C3CCCN3)CC2)c(F)c1
CC(C)C(C)C1OCC2COC(=O)C21C(C)(C)C
CC(C)N(C(=O)Nc1ccc2c(c1)CCCC2)C(C)C
CC(=O)Nc1ccc(C(N)=O)cc1[N+](=O)[O-]
COc1cccc(NC2=NC(=O)Cc3cc(O)c(O)cc32)c1
CCC(Nc1ccccc1-c1ccc(Oc2ccc(C=O)cc2)cc1)C(CC)N(C)C
Cc1ccc(C#N)c(N2CCC3(CCN(C(=O)C(C)C)CC3)CC2)c1
COc1c(C)cc(S(=O)(=O)N2CC(C)OC(C)C2c2ccc(Cl)cc2)cc1C
CCCCC(C(=O)NC1CCOc2cc(O)ccc21)=C(O)CCC
COc1ccc2c(O)cc(-c3nc(C)ccc3OC)nc2c1
NC1(Nc2ncccc2Cl)CN(c2cc(C=O)cc(-n3nccn3)c2)CCN1
CC(Nc1cccc(CCC(N)=O)c1)C(C)C(C=O)NC(CC=O)(C(=O)O)N(C)C(=O)CC(=O)Nc1cccc(CCC(N)=O)c1
Cc1cc2c(cc1C)C(C)(C)CCC2(C)C
CC1(NS(C)(=O)=O)C(c2ccco2)=NOC12CNC(N)C2
NC1(Cc2cccs2)C(C=O)=NOC12CCN(C1CCCC1)CC2
Cc1ccc(OC(=O)Nc2c(CCC(=O)NCC(C)(C)C(=O)NCC(N)CCCCCC(C)C)ccc(O)c2O)cc1
CCCc1ccc(Cl)c(N2C(=O)CC3(CCNCC3)CC2=O)c1
CC(C)CC(N)(NC(NC(c1cccc(C(=O)O)c1)C(O)CC=O)C(=O)O)c1ccc(CC(N)=S)cc1
CCCC(NC(C=O)c1ccc(NC(=N)N)c(N2Cc3ccccc3C2)c1)C(=O)O
O=Cc1ccc(S(=O)(=O)N2CCOCC2)c(N2CCCCC2NC(=O)Cn2c3c(c(=O)[nH]c2=O)CCCC3)c1
Nc1ccc(-c2ccc(NC(=O)Cc3ccc(-c4ccc(O)c(O)c4OC4(CO)C(O)COCC4O)cc3)cc2)cc1
CC(C)(C)OC(=O)NC(CC=O)c1ccc(Nc2ccccc2)c(Nc2cccc3c(CCC(=O)O)c[nH]c23)c1
NC1(c2ccccc2)CC2(CCN1c1cc(CCC(=O)O)ccc1O)CNC(=O)O2
CCOC(=O)N(c1ccc(Nc2ncnc3ccc(N)cc23)cc1)c1ccc(C=O)s1
CCc1cc2c(cc1O)C(C)(C=C(C)C(=O)Nc1ccc(C)o1)CCC2(C)C
COc1c(-c2nc3ccccc3[nH]2)cc(Nc2ccc(F)cc2)c2cc(C=O)c(O)cc12
CCCn1cnnc1CNc1c(C)nn(C(C)(C)C)c1C=O
CNCc1ccc(S(=O)(=O)O)c2cc3c(cc12)C(=O)C1NC(N)(c2ccccc2)CCN1C(=O)N3CC(=O)Cc1ccc(O)cc1
CC(C=O)c1ccc([N+](=O)[O-])c(N2CCN(c3ccccc3)CC2)c1
CCc1ccc(OCNC(=O)C[SH]2C(N)=NN=C2S)cc1
NC(CC(=O)Nc1c(CCC(=O)O)ccc(F)c1F)c1ccc2c(c1)CCNC2
CC(C)Sc1nc2c([nH]c3ccccc32)c(=O)n1-c1ccccc1
Cn1c(N)nc(-c2ccc3c(c2)CC3)c(C2CCCN(c3ccc(CC=O)nc3)C2)c1=O
CCOc1cc(Nc2nc(-c3n[nH]c(=S)n3C)nc(N3CC(O)C4CC4C3)n2)cc2sc(C(F)(F)F)c(C=O)c12
N#Cc1cccc(C=C(C2=CCOCC2=O)c2c[nH]c3ccccc23)c1
Nc1cc(N2CCN(C3CCCCN3C(=O)C3CCCCCC3)CC2)nc(N)n1
C=C(C)Br
CC1CCN(C(C)CCN(c2cccnc2N)c2nc3cc(-c4ccc(F)cc4)ccc3c3cc(Cl)ccc23)CC1
CC(C)C(NS(=O)(=O)c1ccc(N)c(N)c1)C(=O)O
Cc1ccc(F)c(NC(=O)c2c(-c3ccc(Cl)cc3Cl)nn3c2ncc2cnn(CC(C)C)c(=O)c23)c1
COc1ccc(CC(=O)COC(=O)C(Nc2ccccc2)C(C)C)cc1
COc1cc(Nc2ccc3c(ccc(=O)n3C(C)(O)C(F)(F)F)c2)cc(OC)c1O
N#Cc1c(N)c2ccccc2[nH]c1=O
CCC(C)N1CCN(c2ccccc2OC)CC1
Cc1ccc(S(=O)(=O)N2CCN(C(C=O)CC(=O)N3CCOCC3)CC2)cc1C
Cc1ncn(-c2ccc(Nc3nccc(-c4ccn(C)n4)n3)cc2)n1
COc1cc(NC(=O)C2CCCN2S(=O)(=O)c2c(C)noc2C)c(C)c(OC)c1
NC1(Cn2nc3ccc(F)cc3n2)CN(c2ccc3ncc(C(=O)O)c(Nc4ccc(C(F)(F)F)cc4)c3c2)CCO1
COc1cc(NC(C)(C)OC(C)C)c(OC)cc1C=O
COc1ccc(S(=O)(=O)NC(C)(C)Nc2ccnc3cc(Cl)ccc23)cc1
CS(=O)(=O)Nc1cccc2ccccc12
Nc1ccn(CCCCCCCCCCCCCn2c(=O)cc(-c3ccccc3Cl)[nH]c2=O)c(=O)c1
O=C1OC(Br)c2ccccc21
COc1ccc2c(Br)c(C=C(C=O)c3ccc(F)c4cnccc34)ccc2c1
CSC(=O)CCC(Nc1cccc(CC(C=O)N(C)C(=NCCCC=O)N(C)C(Cc2ccccc2)C(N)=O)c1)Nc1ccc(CC=O)cc1N1CCC2CCCCC21
CC(C)Cc1cc(Cc2ccccc2)cc(I)c1O
CCN1C(=O)NC(=O)C12C(O)C(O)C(O)C(Cl)C2(N)c1ccccc1
COc1ccc(C(=O)C=C2SC(=Nc3ccccc3F)N(c3ccccc3)C2=O)cc1
CCCC(CCC)(Nc1ccc(Cl)cc1)N(C(C)C)C(Cc1cc(C(F)(F)F)ccc1O)c1nnn[nH]1
CC(N)Cc1ccc([N+](=O)[O-])cc1
CCOc1nc2c(NCC(C)CC)cc(CCn3cc(-c4cccc(C=O)c4)nn3)cc2cc1-c1ccccc1
N=C(N)c1ccc(S(=O)(=O)NC(=O)Nc2ccccc2)cc1
Cn1c(C(=O)NN=Cc2ccncc2)n[nH]c1=S
COc1cccc(N)c1NC(N)=S
CCCCCCCC(=O)C=NNc1nc(-c2ccncc2)cs1
CC1CNCC1(C)c1ccc(OCC2CCC(CNc3ccncc3)O2)c(O)c1
COCCOc1ccc2ccccc2c1C(F)(F)F
CCc1cnc(N(C(=O)C2CC(c3cccs3)CCN2C)C2CCNc3ccccc32)s1
CCCCC(C#N)(CCC(NC)c1ccc(O)cc1)C(C)CC
Cc1ncccc1C1CCC(N)(c2ncc(F)cc2C=O)N1
COC(=O)CSc1n[nH]c(-c2ccccc2)n1
COc1cc(C=O)c(N2CCN(c3cnn(-c4cc(OC)c(OC)c(OC)c4)c3)CC2)c(Br)c1O
CCc1cc(O)c(Oc2ccc(C)cc2)c(O)c1O
CCOc1ccc(CC)cc1NC(=O)c1cc2cc(OC)ccc2nc1N1CCNCC1
CC(C)(C)c1ccc(C=NNC(=O)Cc2cc([N+](=O)[O-])ccc2O)cc1
Cc1cccc(C)c1N1CCNCC1N
C=C(C(N)=O)N(C)c1ccccc1CCCCC
C=CC(Nc1cc(C)ccc1F)n1c(S)nc2ccc(C=O)cc2c1=O
Cc1ccc(Cc2cc3c(c(C(=O)C(Sc4ccc(C)cc4)C(C)C)c2O)OC(C2(C(C)(C)Cl)CC(=O)OC(C)C2=O)O3)cc1
CCC(C)C1CC1COc1ccc(NC2=NS(=O)(=O)c3cc([N+](=O)[O-])ccc3N2)cc1
CN(c1ccccc1C(CC=O)NC(=O)C1CCC(NC(C=O)Cc2ccc(O)cc2)N1)C(C)(C)C(=O)NN=Cc1cccnc1
CS(=O)(=O)N(c1ccccc1C(N)=O)c1cc(Oc2cccc(Cl)c2)ncc1C(F)(F)F
CC(C)CC(Nc1ccccc1CC(C=O)N(C)C(C=O)CS)C(=O)NC(C)(C)CCC(=O)NC(=O)CNC(O)CC(=O)O
NC(c1ccncc1)c1[nH]nc2cc(Sc3ccccc3C=O)ccc12
CCOc1ccc(C=O)cc1Nc1ncc([N+](=O)[O-])s1
Cn1cnc2ccccc2c1=O
Cc1cc(C)c(NC(=O)C2(N)CCCc3sc(N)c(C(N)=O)c32)c(C)c1
CCCCC(=COc1c(OC)cc(Nc2cc(Nc3ccccc3C=O)c(C(F)(F)F)cn2)cc1OC)CCCC
CC1(C)COCC1(CNS(C)(=O)=O)OCC1COC(=O)N1c1ccc(S(N)(=O)=O)cc1
CCc1ccc(OC(=O)Nc2c(P(=O)(O)O)cc3cc(OC(=O)C(C)(C)C)ccc3c2Sc2ccc(C)c(OC)c2)cc1
CCC(OC(C)=O)C(=Cc1ccc(OC(O)(CC)CC(C)N(C)C(C)(C)C=O)cc1)COc1ccc(-c2cc(C=O)c3ccccc3n2)cc1
COC1CCCc2sc(NC(=O)C3CC3)c(C=O)c21
C=C1C(=O)OC2C(C(N)=O)=C3C(O)CC(c4ccc(C(C=O)=CN)c(OC)c4)CC3CC12
CC=C(C)CCC(CCC)OC(=O)CN1C(=O)SC(=COc2ccc(Cl)cc2N)C1=O
CCCCCCCC(CCCC(=O)C=O)NC(C)C(CCCCC(=O)NC(CCC=O)NC(CC)C(=O)O)NC(C)CCNC(=N)N
Nc1ncc(-c2cn(CC(=O)O)c3c(F)cccc23)s1
COC(=O)N(C)c1cccc(OC)c1C=O
CNC(N)=O
CCOc1ccc(C=O)cc1ON=C(N)NCC(C)CC
Nc1nc2c(S(=O)(=O)c3cccs3)n3c(c2[nH]1)SCC3
COC1CC(OC2(C3CC(n4ccc(=O)[nH]c4=O)C(C)(C)C3)CCC(O)C(C)O2)CCC(C)(OC2CCC(C)(CC(C)CCCCCCCCCCCO)C3(CCCO3)O2)O1
O=C(O)c1ccc(N2C(=O)C3CC=CC3C2c2ccccc2)cc1
CC1CCN(CC(=O)OC2CC(C)C3CCC4(C)C(CC(O)(C(C)C)C5(C)OC(c6ccoc6)OC(=O)CC45)C3(C)C2)CC1
O=C(COc1ccccc1)Oc1cc(O)cc2oc(-c3ccc(O)cc3)c(O)c(=O)c12
CC(C(=O)O)C1=C(N[SH](c2ccccc2CO)c2cccc3cc([SH](=O)=O)ccc23)CCC1
Nc1ccc2[nH]c(=O)c(C(N)(CC=O)C(=O)O)cc2c1
CCCCC(CCCC)OC(C)(C)NC1=CN(CC=O)Cc2c1nc(O)c(-c1ccccc1)c2O
O=Cc1cc2ccc(N3CCN(c4ccccc4)C(=O)C3)c(Cl)c2oc1=O
Cc1ncccc1OC(F)(F)Oc1cccc(C(=O)Nc2ccccc2)c1
Nc1ccc2c(c1)CC(C1(c3ccnc(Nc4c(C=O)ccc(S(=O)(=O)N5CCN(c6ccc(Cl)cc6)CC5)c4Cl)n3)CCC1)NCC2
CCc1ccc(Oc2ccc(N)c(N)c2)cc1
Cc1ccc(F)c(Sc2ncnc3[nH]cnc23)c1C(F)(F)F
CCc1ccc(F)c(NC(=O)C2CCCN2C(=O)C(C)C)c1C(F)(F)F
Cc1ccc(Nc2c(F)ccc3cc(C=O)c(=O)oc23)cc1C
CC(=O)Nc1ccc2c(c1)C=C(S(=O)(=O)OC(C)C)C(O)=C(c1ccc(O)cc1)O2
CC(N)CC(CS)C(=O)NC(N)CCC=O
Nc1ccccc1N1CCNC(N)(CCCNC(=O)C2CCCCC2)C1
Cn1c2ccc(Cl)cc2c(=O)c2c1nn1c(-c3ccccc3)cc(F)nc21
O=C1Nc2ccc(Cl)cc2C12CNCC2O
C=C1C=CC(=O)OC2C=CCCC=CC(CCC(C)CC=C(C)C3OC(O)CC4C(=O)OC(CCC(=O)C1O)C43)O2
CCCCCc1ccc(-c2ccccc2CC)cc1
O=Cc1cc(NCCNc2cccc(-c3cccc4c3C(=O)O4)c2)no1
CN(c1nc(C(N)(C=O)C(=O)[SH]2C3=C(CCCCC3)c3c(S)ncnc32)cs1)C(C)(C)C
Cc1ccc(NCC(CCC=O)CNC(=O)C(=O)O)s1
CCOCC(=O)c1c(N2CCOC2=O)ccc(OCC)c1F
CCc1c(OC)ccc(Cl)c1Nc1cc([SH](=O)=O)cc2c(=O)nc(C)n(S)c12
O=[N+]([O-])c1ccc(N=Cc2sc(=S)n(-c3ccc(Cl)cc3Cl)c2-c2cccc(F)c2)cc1
CC(C)CC1OOC2(CCCCC2)CC1O
CCCCc1nnnn1CCCc1nnc(CCc2c[nH]c3cc(Cl)ccc23)o1
Nc1ncc(-c2ccccn2)c(-c2c[nH]c3ccccc23)n1
O=c1ccc(-c2ccccc2)c(-c2cn(C3OCC(O)C3O)c3c(F)cccc23)cc1O
CC(C)C1(C)CCC2(C)OC3CCC(C4CCC5C(=COC(=O)C[SH]6CC(O)C(O)C(O)C6O)C(O)CCC5O4)C3(C)CCC21
COc1cc(Sc2cscc2C(=O)NCC2CCCO2)cc(OC)c1OC
Cc1ccc(-n2nc(C)c(C(F)(F)F)c2-c2ccc(C#N)c(C(F)(F)F)c2)cc1
O=C(O)C1OC1C(=O)Nc1cc2c(s1)CCc1ccccc1-2
CCOc1ccc2c(oc(=O)c3c(C)ccc(C=O)c32)c1Nc1ccccc1
CC(CCCc1ccccc1)Nc1nc(N)nc2ccccc12
CS(=O)(=O)c1ccc2[nH]c(-c3ccc4c5cc(n3)c5cccnc(F)ccn4CC(F)(F)F)nc2c1
Cc1cc(O)cc(C)c1CC(C=O)NC1CCCN1
Cc1ccc([N+](=O)[O-])c(Nc2cc(C)c3cc(C)ccc3n2)c1
CCC(NC1(C)Cc2cc(C(C)(C)CN)ccc2N1)c1c(C=O)[nH]c2ccccc12
CCCc1cccc(N(C)C(=S)c2cccc(F)c2F)c1
CC1Nc2cccc(N3C(C)(C)CCCC3(C)C)c2C1=Cc1cc2ncccc2s1
CC1=[N+](CCC(=O)c2ccsc2)CCN1C
COc1ccc(C2Nc3ccccc3C(=O)N2C(=O)Nc2ccc(F)c(F)c2)cc1
CC(C)C1CCC(CN=S(=O)(Nc2ccccc2)N2CCCC2)CC1
O=[N+]([O-])c1cccc(C(=NC2CCCCC2)NO)c1
COc1cc2c(cc1O)CC(C)(Oc1cc(C)c(C)c(OC)c1)C(C)(C(O)c1c(C=O)[nH]c(C)c1CCC=O)O2
CCCC(C)C(O)(c1ccccc1)C(O)c1nccc(SCC)n1
C=CCNc1cc(C(=O)NC(CC=O)(CC=O)OC)ccc1N1CC2CCC(C1)N2
CCCC(=O)Nc1ccc2c(CCC(N)=O)c[nH]c2c1
CC12CCC(O)N1C(C)(O)N(c1nc3c(-c4cc5cn[nH]c5cc4N)ncnc3s1)C2
O=C(CSc1ccc2c(c1)CC(S)(c1cc(-c3ccc(F)cc3)on1)C2)N1CCCC1c1cc(O)cc(F)c1
CC(=NNC(N)=S)c1ccc(N(CC(=O)O)c2ccc(C)s2)cc1
CN1CCN(CC(CC=O)CCN2C(=O)C(=Cc3ccc([N+](=O)[O-])cc3)SC2=S)CC1
Cc1ccc2nc(C)cc(Nc3c(Cl)cccc3S(=O)(=O)N3CCCC3C(=O)N3CCNCC3)c2c1
CCN1CCN(C(C)CCN2CCN(C(=O)C(C)N3CCC4(CC3C)OCCO4)CC2)CC1
CC(C)(C)C(=O)c1c(O)nc(=O)n(Cc2ccccc2)c1NC(=O)CNCC(=O)O
CCn1c(CO)c(N2CCCC2COc2ccc(Cl)cc2)n(Cc2ccc(Cl)cc2Cl)c1=O
Cn1c(=O)c2c3cccc(-c4ccncc4)c3c(N3CCCC3)nc2n(C)c1=O
Cc1ccc(F)c(Nc2c(C)c3c(N)nc(N)nc3n2S(=O)(=O)c2cnc(N)nc2)c1
COc1ccc(F)c(Nc2cccc(C)c2C)c1-c1ccc(C=O)nc1
Cc1cn(C)nc1C1CNCC(N)(c2ccc(N3CCOCC3)nc2)N1
Cc1ccc(C)c(C=C2CCC(C(=O)C(NS(N)(=O)=O)C3CCC(C)C3)=C3NC(=O)CC23)c1
Cc1cc(C(C)(C)C)c(Oc2cc(C=NNC=O)ccc2Cl)c(C(C)(C)C)c1
CN1c2ccccc2Nc2c1c(=O)n(C(N)C13CC4CC(CC(C4)C1)C3)c(=O)n2C
CC1=CC(=O)NC1c1cccc2ccc(N(C)C(=O)C(C)N3C(=O)CSC3=O)cc12
NCC(Cl)c1c[nH]c2ccc(OCCOCC3(Nc4ccn(-c5ccc(C=O)cc5)c4)OC4CCC3C4)cc12
Cc1cccc(C=NNc2nc3ccc(Cl)cc3c(=O)n2NS(=O)(=O)c2ccccc2)c1
N#Cc1cc(-c2ccc(C3CC3(S)C#N)o2)c(C#N)cc1N
CCc1ccc(S(=O)(=O)CC(c2ccccc2)N2C(=O)c3ccccc3C2=O)cc1
C=CCC=C(C)C(=O)O
NC(=NC1CCCCC1(N)N)Nc1ccc(N)c(O)c1
COc1ccc(NC(=O)C2CCC(N)(Oc3ccc(-c4ccc(C=O)c(F)c4)cc3)N2)cc1
CCC(C)N(c1c(C)c(F)cc(F)c1F)S(=O)(=O)c1cccc(N)c1N
CCCC(CC)N(C(=O)OC(C)(C)C)c1ccc2c(-c3nnc(Nc4ccc(C(=O)C=O)s4)s3)c([N+](=O)[O-])ccc2c1
CC(=O)NCCN(c1c(C)ccnc1C)C1CC1c1nc(C)no1
CC(C)(c1ccc([N+](=O)[O-])cn1)[n+]1c(C(N)=O)ccc2cc(N)ccc21
Cc1ccc(Nc2ccc3c(c2)c(C=O)c(C)n3C)cc1
CC(=O)N1CC(c2nc(N)c3ncn(C4OCC(O)C4O)c3n2)OC2(CO)c3n[nH]c(C=O)c3C=CC12
Cc1ccc(OC(=O)NC(C=O)C(O)CCC(C)(C)NC(C)(C)C(=O)Nc2c(C)cc(C)cc2C(C=O)NC2CCCC2)cc1
CCC(N)(Oc1ccccc1N)C(=O)NC(=O)C(C)OC(=O)C1CCCC1
COc1ccc(C(CC=O)c2c(Nc3ccc4c(c3)OCO4)c3ccccc3n(C)c2=O)c(C)c1
O=C1NCC2NC1COC2c1coc2cc(O)ccc2c1=O
CCC(C)[SH]1C(S)=NN=C1NC(=O)CSc1ccccc1
CC(CCc1ccccc1)COC(C)C(=O)NC(=O)OC(C)(C)C
COc1ccc(-c2nnc(C)o2)c(Oc2cccc3[nH]c4ccccc4c23)c1F
CC1CCCC2(C)CC1CCC1(O)c3ccc(O)cc3CC(Cn3cc(-c4cn(S(C)(=O)=O)c5ccccc45)c(C4CCCCC4)n3)C21C
CCOC(=O)C(C)Nc1cc(ON)nc2cc(C3CCOC3)nn12
COC(=O)n1c2c(c3ccccc31)Cc1cccnc1-2
Cc1ccc(C2(N)CCN(c3cc(Cn4ncc5cc(-c6ccc(C7(O)CCCC7)cc6)ccc54)ccc3F)C2)nc1N1CCCC1
Clc1ccc2[nH]c(-c3ccncc3)nc2c1
CC1NCCCC1NC1CCCCC1
COc1ccc2cc(C(C)(C)C=C(NNC(=O)c3ccccc3)c3ccc([N+](=O)[O-])cc3)ccc2c1
O=C(c1ccc2sc(Nc3ccc(F)c(F)c3)nc2c1)N1CCOCC1
CNc1ccc(OC(N)(C(=O)C2(O)COOC2=O)c2ccc(C(C)(C)C)cc2)cc1
CCCCc1ccc(C)c(Nc2c(F)c(F)c(F)c(Nc3cc(F)c(C=O)c(F)c3)c2CCC(C)O)c1
COc1ccc2c(=O)oc(-c3ccc(F)cc3)cc2c1
COc1ccc(S(=O)(=O)N2CCCCC2C(=O)Nc2cccc(SC)c2)cc1
COc1c(C=O)cc2c(c1Oc1ccc(C)cc1)C1CCc3cc(O)c(C4=NCCS4)cc3C1(C)C2
NC1CCC(C(=O)NC2CCc3cc(C(F)(F)F)ccc32)C1
COc1cc2c(NC(C)CCCn3ncc4[nH]c5ccccc5c43)coc2c(C(=O)N2CCOCC2)c1C=O
C=C(C)n1cnc2c(Nc3ncc4cnn(C(C)COC)c4n3)c(C=O)cnc21
O=c1cc(C=Cc2ccc([N+](=O)[O-])cc2)c2ccc(O)cc2o1
Cc1c(O)c2c(O)cc(COC(C)(C)N3CCN(c4ccccc4)CC3)cc2oc1=O
NC(=O)c1cccc(N2Cc3c(c4cccc(Cl)c4n3Cc3ccc(Cl)cc3)C2=O)c1
CC(C)(C)N(C(=O)c1sc(N)nc1N1CCCCC1N1CCCC(N)C1)c1ccc(F)c(C(F)(F)F)c1
Cc1cc(C=O)cc(NC23CC4CC(CC(C4)C2)C3)c1C
COc1cc(Nc2nccn3c(C4CC4)c(N)nc23)ccc1Cl
CCCCc1ccc(-c2nc(C(=O)O)sc2-c2ccc(F)cc2)cc1
Cc1ccc2ccc(Oc3ccc(C(C)(C)C(O)Cc4cc(Cl)ccc4OC(F)(F)F)cc3Cl)cc2n1
COc1cc(-c2cnc3cccc(Nc4ccc(Cl)cn4)c3c2)ccc1S(N)(=O)=O
CCC(NS(=O)(=O)c1ccc2c([N+](=O)[O-])cccc2c1)(SC)C(=O)O
CC(C#N)N(c1cccc(F)c1)S(=O)(=O)c1ccc(Br)cc1
CCN(CC)c1c(Br)cc(Br)cc1C=O
NS(=O)(=O)c1ccc(-n2nc(C(=O)O)c3sc4c(c(Sc5ccccc5)nn4-c4ccc(F)cc4)c32)cc1
CC(=O)c1ccc(Nc2ncnc3cc(Cl)c(N)cc23)cc1OC(N)C(C)c1cc(C(C)C)ccc1Cl
O=Cc1csc2ccc(NC3CCc4cc(O)ccc43)cc12
CCC(O)(C(=O)N1C(=O)c2ccccc2S1(=O)=O)C(F)(F)F
Cc1ccc(OCC2CCCNC2(N)CCCCN2C(=O)CNCc3cc(O)cc(O)c32)cc1
OCc1ccc(Cn2ccc(-c3cc(Nc4ccc(N5CCOCC5)cc4)ncc3F)n2)cc1
CC(N)O
N#CC1CCCN1Cc1cc(C=O)n(C=C2c3ccccc3C(CO)c3nc4ccccc4c(=O)n32)n1
O=Cc1ccc(N2CCCCC2SCCNCC(C=O)Nc2cc(F)c(C=O)c(F)c2)nn1
NC(C#Cc1c(F)c(F)c(F)c(F)c1F)c1cnnn1-c1cccc(Cl)c1
CCOC(=O)Cn1ncc(C(N)=O)c1N
Cc1nc2nc(N)nc(C)c2c(C)c1Cc1ccccc1
CCCC(CCCCCC(=O)C=O)OCC1(Br)C(=O)N(C)CC(Br)C1(C)Br
CC(C)Nc1cc(C(F)(F)F)ccc1N1CCOCC1
CCc1ccc(F)c(-c2csc(N)c2C(=O)c2cccc([N+](=O)[O-])c2)c1
[CH2-]c1ccc(-c2ccc3c(c2)[SH]([CH2-])C(C=O)=C3Nc2ccc(NC(CCC(=O)O)Cc3ccccc3)cc2)c(Cl)c1
CS(N)(=O)=O
CCC(C)CN(C(=O)Nc1cc(O)cc(C(F)(F)F)c1)c1c(C)ccc(C)c1Br
CCc1ccc(N(C(=S)NCc2coc(-c3ccc(OC)c(I)c3)n2)c2ccc(C)cc2)cc1
CCCc1nnc(Cc2cccc(N3CCN(C)CC3)c2)n1Cc1ccc(-c2ccccc2S(=O)(=O)NC(=O)CN2CCCCC2)cc1
Cc1nn2c(=O)n(CC(N)c3ccco3)nnc2c1Cn1cc([N+](=O)[O-])nn1
O=S(=O)(Cc1ccc(Cl)cc1)c1cccc2[nH]c(N3CCNCC3)nc12
COc1ccc(CNC(=O)C23CCC(Oc4ccc(C)cc4)(CC2)OO3)cc1
CCC(=O)N(O)c1cc(CCN)ccc1OC(C)C
CCC(N)C(=O)NC(CC(=O)O)C(=O)O
Cc1ccc2c(c1)CC(=C1C(C(C)C)=CC(=O)NC1(C)C)OC21CCCCC1
O=CCc1nc2ccc(OCN3CCCCC3C(=O)N3c4ccccc4Sc4ccc(C(F)(F)F)cc43)cc2[nH]1
CCn1nc(C)n(-c2ccc(N)cc2N)c1=O
COc1cccc2c1OC(c1ccccc1)c1c-2oc(-c2ccccc2)cc1=O
CC(C)(C)OC(=O)N1Cc2ccc(O)cc2C(C(=O)N2CCc3ccccc32)C1
CC(=O)N(C(=O)C(S)Oc1ccccc1-n1c(S)nnc1Cc1ccccc1)c1cccc(N)c1
CC(=O)Oc1ccc(-c2nc(C)c(C)o2)cc1
CC(C)Cc1nnc(NC(=O)NC2CCCC2)s1
O=C1CC(O)(c2cc(Br)ccc2Oc2nc(Nc3cccc(Br)c3)nc(N3CCNCC3)n2)c2ccoc21
O=CCCc1nnc2c(Nc3cc(C=O)cc4c3OCCO4)cc(N3CCCC3)nn12
COCCNc1cc(C=O)cc2c1C(=O)N1CCCC2C1
CC(NS(=O)(=O)Cc1ccccc1)(Sc1ccccc1)C(C#N)(C#N)SCC#N
CCCC(=O)N1CCCC(c2nc(C(C)N3CCOCC3)no2)C1
CC(C)(C)N
CC(C=O)(NCC12CC3CC(CC(C3)C1)C2)Nc1cccc(C=O)c1F
CC(C)N1CC(C(=O)Nc2ccc(F)cc2)CC1C
O=c1nnc2c3cc(O)ccc3c3ccccc3c2o1
Cc1ccc(N(O)C(=O)c2cccn3c(-c4ccnc(N)n4)cnc23)cc1C
CC(O)C1CN(C(C)C)CCN1C(=O)Nc1cccc(Oc2ccccc2)c1
N#CC1CCCC(N)N1
CCCc1ccc(-c2ccccc2)c(Nc2ccnc3cc(Cl)ccc23)c1
Cc1ccc(C(=O)Nc2ccc(CCN)cc2)s1
COc1cc(C=O)cc(OC)c1NCCNc1c(CC2(O)CN(C)CCN2)nc2c(O)cccn12
COc1ccccc1N1CCNC(N)(CC(=O)Sc2n[nH]c3cc(C(F)(F)F)ccc23)C1
CCOc1ccc(CC=O)c(Nc2cc(CC=O)c(NC(=O)C(C)N3CCCC3)cc2O)c1Nc1cc(C)ccc1Cl
CCOc1cc(CC=C(C)C=C(C)C)cc(-n2cc(CC)c3c(C)ccc(CC)c32)c1O
Cn1c(=O)c2ccc(C=O)c(NCCN3CCCC3)c2n(C)c1=O
O=C(NN=Cc1ccccc1)c1ccc2nc(-c3ccccc3)sc2c1
CCCCCCCCC(CCCCCCC1=C(C)C(=O)c2cccc(O)c2C1=O)OC(C)=O
Cc1sc2nc(CO)n(C3OCC(O)C3O)c(=O)c2c1C
CCC(C)N(CC)c1c(Cl)ccc2cc(C)c(=O)[nH]c12
Cc1cc2ccccc2n1C=CC(=O)N1CCC2CC(O)CC21
COc1cc2nc(N3CCNCC3)cc(C)c2cc1OC
C#CC(NC(=O)CNc1c(O)ccc(CCC=O)c1NC(Cc1c[nH]c2ccccc12)C(N)=O)C(C)(CC=O)NC(C=O)(CCCN)NCCCC(N)C=O
CC(O)C1(C)CC(=O)C2=C(C1)C(C#N)C1(SCc3cc(O)ccc31)C(C#CC(C)(C)O)=C2C#N
CCC(=C(C)C)C(C)=C1Cc2c(c(=O)oc3c(CCCOC)c(O)ccc23)OC1(C)C
O=C(O)C(=Cc1ccc(-c2ccc(O)c(C(=O)O)c2)o1)c1cccs1
NC1CCCC(NC(=O)C=Cc2ccc(O)c(O)c2)N1
NCOc1ccc(NS)cc1[SH](=O)=O
COc1c(I)ccc(-c2nn(C(C)=O)c3cc(N)ncc23)c1I
CCNC(=O)C(C)N(c1cc(-c2ncnc3ccc(OC)cc23)cnc1N)S(C)(=O)=O
OCC1OC(n2cnc3c(O)ncnc32)C(O)C1O
C=C(CCCCC(C)(C=O)n1c(N)nc2ccccc21)CNc1c(N2CCN(c3ccc(C)cc3)CC2)cnc2c1CNCC2
COc1cc2[nH]c(C=O)cc2cc1OCNC(C)c1c(C)cccc1O
N=C(c1ccccc1)N1N=C(C(F)(F)F)CC1C1=CCCC1
CC1=NN(c2ccc(-c3ccccc3C#N)cc2)C(c2ccccc2[N+](=O)[O-])C1
OCCCCOC(O)(CO)c1ccc(Oc2ncc(Cl)c(Nc3cc(Cl)ccc3O)n2)cc1
COc1cc(C(F)(F)F)c(-n2nnnc2CCCc2nnc(N)s2)cc1CCC=O
CN1C(S)=NNc2c1c(C(F)F)nn(-c1ccc(OC(S)C(=O)N3CCCC3)cc1)c2=O
COc1ccccc1N(C(=O)CC(C)c1ccc(Oc2ccc(OC(F)(F)F)cc2)cc1)C1=NC(=O)CS1
CC[N+](C=C(Cl)c1ccccc1)=C1C=CC=C1
O=C1C(=O)N(c2ccc(OP(=O)(O)O)c(CCl)c2)c2ccoc21
Cc1ccc(Oc2ccc(NC(C)(C=O)N3CCCCC3=O)cc2)cc1
CCC(C)C1NCCC2CCC1C2=O
Cc1nc(-c2ccc(Cl)cc2)sc1-c1ncc(C(F)(F)F)cc1N1CCN(C)CC1
C=CC(=O)Nc1cc(Oc2cc(C)c(C)c(C)c2)c2c(C)cc(=O)oc2c1
CC(=O)OCc1c(N2CCOC2=O)ccc(O)c1OC1CCC(CO)C(OC2(O)COC(C)C(O)C2O)(OC2(O)C(O)COC(CO)C2O)C1
CCc1ccc(S(=O)(=O)N(C)C(=O)c2cccc3c2CNCC3)cc1
CC(C)(NC(=N)N)C1(c2cc(C(=O)O)nn2-c2ccc(F)c(F)c2)CC1
COC(C)(C)N(c1ccc(Oc2ccccc2)cc1)c1cc(-n2cc(CC(C)C)nn2)nc(N)n1
Cc1cc(N2CCCCC2N2CCSCC2)ccn1
CC(C)(CCCCn1c2ccc(F)cc2c2cc(C(=O)O)c(NCCN3CCOCC3)cc21)C(C)(C)C(O)C=O
CCc1ccc(OC)c(OC(N2CCOCC2)N(C)C2COc3c2c(=O)oc2ccc4c(=O)n(C)c(OC)cc4c32)c1
Cc1ccc(C)c(NC(=O)NC(C)(C)N2CCN(c3cccc(OC(F)(F)F)c3Cl)CC2)c1
O=C1NCCCC1(O)CNc1cc(Cl)ccc1Cc1ccccc1
CC1(C)C=C(C(N)(CC=O)c2ccccc2)c2ccccc2N1
C=C(Oc1cc(C2CCN(C3(O)CCC3)CC2)ccc1O)c1cc(C)c(-c2ccc(OC)cc2)c(C)c1
Cc1ccc(-n2nnnc2SC(=O)CN2CCc3ccccc32)cc1
Nc1ccc(-c2cccc(NS(=O)(=O)C3COC(n4cc(F)c(=O)[nH]c4=O)C3O)c2S(N)(=O)=O)cc1
COc1ccc(Cn2cnc3cc(-c4ccc(N)nc4)ccc3c2=O)cc1
CCCC(CCC)=C(CCCCCCC=O)CCOC(C)(C)C
CC(CCCCC(C)C(C)Oc1cc(O)cc2oc(-c3ccc(O)cc3)cc(=O)c12)C(=O)O
Nc1nc2ccc(-c3ccc(-c4ccc(C(F)(F)F)nc4)cc3)cc2c2ccccc12
Cc1cccc(C=NNc2cc(C(C)(C)C)nc3ncnn23)c1
CCP1(=O)OCNCC(C)CN(C)C=CCCCCCCCCC(=O)C2CC2CC(=O)O1
Cc1cc(-c2n[nH]c3cc(NC(=O)Nc4ccc5c(c4)OCCO5)ncc23)ccn1
CCc1ccc(C=O)c(N2CCOCC2)c1Nc1cc(Cl)cc2nsnc12
CS(=O)(=O)Nc1cc2ccc(C(F)(F)F)cc2nc1OC1CCC(Nc2ccc(C(C=O)c3ccccc3)cc2)C1
CC(CCOc1ccc(C(C)(Cc2ccccc2)N2CCCC2)cc1)Nc1ccc(C=O)cc1
CN1C2=CC=C(CCC2(C)C)C2(c3ccccc31)N(C)C(=O)N2S(=O)(=O)c1ccccc1
O=C(O)Cc1ccccc1Cn1cc(Cl)c(Cl)n1
CCNC(=O)C(C)(C)OC(O)C=O
Cc1cc(O)c2c(=O)c(O)c(-c3ccc(O)cc3)oc2c1
CCCc1ccc(-c2ccc(OCNC3(C#CCC(C)C)CNCCN3)cc2)cc1
O=S(=O)(c1cccc2ccccc12)N1CCN(C2c3ccccc3-c3ccccc3C23CCNCC3)CC1
Cc1cc(C(C)O)n(Cc2nnc(-c3ccccn3)o2)n1
Cn1cc(-c2nc(CC#N)c(N)o2)c(N2CCOCC2)n1
CCN(CC)S(=O)(=O)c1cccc(-c2cc(C#N)c3ccccc3c2O)c1
O=CCn1nc(-c2ccc(C(F)(F)F)cc2)cc1CNCCCc1ccc(C(=O)O)cn1
CC(=O)Nc1ccccc1S(=O)(=O)O
Nc1ncc(-c2ccc(-c3ccc(S(=O)(=O)NC4CCCCO4)nc3)cc2F)cn1
CC(=O)c1c(C)n(O)c2cc(Nc3cc(C=O)ccc3S(=O)(=O)Nc3ccccn3)ccc12
CCOCC1(CC(C)c2nc(C)no2)CC1
O=CCn1cnc2ccc(CN3CCOCC3)cc2c1=O
CC12CCCC1C1CCc3cc(O)ccc3C1C(OC(C=O)Cc1c[nH]c3c(Nc4cnc(-c5cnn(Cc6ccccc6Cl)c5)nc4)cccc13)C2
CCCCC(O)(C(=O)O)c1ccccc1
O=Cc1cc(F)c(NCCNCC(F)(F)F)c(F)c1
CC(=O)S1(C)C=CC(CC(=O)O)=C1
CN(C)C(C(O)c1cccnc1)n1ccc2cc3ccc(O)cc3nc21
Cc1ccc(Nc2c(C)cc(C)c3oc(C=O)c(O)c(=O)c23)o1
CCC(O)N1C(C)(N(C)S(=O)(=O)c2ccc(C)cc2)C(C)COc2cc(F)ccc2S1(=O)=O
Cc1nc(-c2cc(OC(=O)CNc3cccc(C(=O)O)c3)ccc2F)c(C=O)s1
O=C(Nc1ccc2c(c1)OCCO2)c1cccn(Cc2ccccc2)c1=O
Cc1cccc(C)c1NC(=O)COC(CCC=O)CCC(C=O)Nc1cccc(C(F)(F)F)c1
NC(=O)Nc1ccc(F)c(F)c1
Cc1cc(C)c2nc(Nc3c(Cl)cc(C=O)c(O)c3Cl)sc2c1
CCNC(C)(C)NC(=O)C(N(C)c1ccc(CC=O)cc1N)C(C)(C)C
CC(C=O)CN(O)C(=O)NC(=O)C(C)(Nc1nc2cc(N)ccc2n1C1CCCCCC1)Oc1c(Cl)cc([N+](=O)[O-])cc1Cl
c1ccc(C2(c3ccnc(C4CCNCC4)c3)CCN(c3ncnc4[nH]ccc34)CC2)cc1
COc1ccc(NC(=O)N(CC2CNCCO2)C(=O)C(C)N2CCCCCC2)cc1
CC(OC1(CO)C(O)COCC1O)c1nc2c(N)nc(O)cc2n1COP(=O)(O)O
C#CCNc1ccc(-c2cc(C)c(C)cn2)cc1
COc1ccc2c(c1)c(C(=O)CNCCN1CCOCC1)cn2S(=O)(=O)c1cccc(C=O)c1
Cn1c(=O)c2[nH]c(CC=O)nc2n(CN2CCN(C(=N)c3ccc(-c4ccccc4)cc3)CC2)c1=O
Cc1ccc2c(c1Oc1cc(C(C)CC(=O)OC3C(O)C(COC4(O)C(O)COC(CO)C4O)OCC3(O)Oc3cc(C)c4ccccc4c3)ccc1O)OCO2
CCCCN(C)c1c(O)ccc2c1-c1cc(C=O)ccc1S(=O)(=O)N2C
COc1ccccc1N1CCNC(N)(CCCc2ccccc2)C1
COc1cc(C(C)c2ccc(OCN3C(=O)CC4=C3CC(C)(C)CC4=O)cc2)cc(OC)c1C(C)C
Cc1c(F)c(Cl)cc(F)c1N1CCN(c2cccc(C=O)c2F)CC1
CCn1cc(C(=O)NN(c2c(N)cccc2N)S(=O)(=O)c2ccc([N+](=O)[O-])cc2[N+](=O)[O-])c(=O)c2cc(C=O)ccc21
Clc1ccc2c(c1)OC(c1ccc(I)cc1)C(c1ccccc1)C2
CCCC(OC(C)C)n1cc(C(=O)N(c2ncccn2)C(C)C)cn1
CC(C)CCc1nc2cnc(Nc3ccc4[nH]c(C5CCCCCC5)nc4c3)nc2n1Cc1ccccc1
CSC(N)=Nc1ccc([N+](=O)[O-])cc1
COC(Oc1cc(C#Cc2ccccc2)ccc1CCC=O)N1CC(O)(Oc2ccc(C=O)cc2)C(C)C=CCC(=O)OC(C)CC(OC(Br)C=O)C=CC(=O)N1
O=C(CNc1ncccc1Oc1cccc(CO)c1)NC1CCCC1
CCNc1ccc(-n2c(C(=O)CC=O)cc(C(C)=O)c2C)cc1Br
CCCCC(=CC(=O)c1ccc(O)c(CC)c1O)CC(C)C
Cc1c(C=O)oc2ccc(CCNc3cc(Cl)cc(Cl)c3)cc12
CCc1cc(C(F)(F)F)c(Oc2cccc3cc(OC(C)(NC(=O)NC4CCCCCC4)c4cccc(C(F)(F)F)c4)ccc23)c(C(F)(F)F)c1
O=C(CCC1OC(=O)c2ccccc21)c1cccnc1
Cc1ccc(C(F)(F)F)c(N(C(=O)C=O)N(C)c2ccc(C(F)(F)F)nc2)c1
CC(C)C12CC(CN1)CC(c1cccc(C3CCN(C)CC3C(=O)O)c1)C2
COc1ccccc1OC1(O)COC(C)C(OC)C1CO
Cc1ccc(Cl)c(-c2nn(C(C)CN3CCCC3)c3c2C=NC3)n1
CC#CC1(O)CCC2C3CC=C4CC(O)CCC4(C(=O)NC(C)O)C3CCC21C
CN(CN)c1nc(Nc2ccccc2C=O)c2oc3ccccc3c2n1
CCn1nnc(-c2ccc(C(=O)NCC3CCC(OC)CC3)cc2)n1
CC(O)CC(N)(Oc1cc2nccc(Oc3ccc(N)cc3F)c2cn1)c1ccccc1NC(=O)OC12CC3CC(CC(C3)C1)C2
Nc1cccnc1SC(=O)CNC(S)CC(=O)O
CCCCC(CCCC(C)(C)c1cc(C(C)C=O)c(O)c(C(C)(C)C)c1)OCC
Cc1[nH]n(-c2cccnc2)c(=O)c1C=CC(=O)N1CCN(S(=O)(=O)c2ccc(F)cc2)CC1
Cn1cccc1C(=O)NCC(=O)Nc1ccccc1
CCC(C)CC(C)CC(C)(CC=O)NC(C)C(=O)O
Cc1cc(CCN)cc(C=C2CC2)c1C
CC1(C)Cc2nc(O)ncc2CC2C1CCC1(C)C2CC2(C)C3OOC(C)(CCC4CCCCC43C)C12O
CC(S)(Cn1c(S)nnc1-c1ccco1)C(=O)Nc1ccccc1
Cc1cc(Nc2ccc(Cl)c(C(F)(F)F)c2)ccc1C(C=O)n1nc(N)c2ccccc21
NC(CCC(F)(F)F)C(=O)O
CC1=C(CO)COC(OC(=O)OC(C)(C)C)C1NC(=O)Nc1ccc(NC(C)C)cc1
CCCC(CC=O)NC(CC)C(C)(CCC(N)C=O)C(C)(C)O
CCC(=C(C)C)C(C)=C(C)C
CCC(O)NC(=O)c1ccc(NC(=O)c2ccc(C)cc2)cc1
COc1ccc(-c2nnsc2C(=O)NNC(=O)c2ccc3c(c2)C(C)(C)C(C)(C)N3)cc1
CCn1c(SC(=O)CN2CCOCC2)nc2c(COC(C)C)csc2c1=O
COc1cc(C)cc(OC)c1OCN1CCCCC1Nc1cc(C(O)C=O)ccc1F
COc1ccccc1N1CCNCC1(N)CCCN1C(=O)C2CC=CCC2C1=O
CC(C)CCn1c(=O)c2sccc2n2c(CCCCc3ccccc3[N+](=O)[O-])nnc12
CN1CCC(C(=O)N2CCC2N)C1
O=Cc1cscc1-n1nnnc1NCCOc1cccc(-n2cccc2)c1
NS(=O)(=O)c1cccc(NC(CC(=O)C=O)Nc2ncccn2)c1
COc1ccccc1-n1nc(C=O)c2c(Nc3ccc4c(c3)NCC(=O)N4C)cccc2c1=O
CSC(=O)CCC(Nc1ccc(O)cc1)NC(C(C)O)n1cc(-c2nc3ccccc3s2)c2ccccc21
Cc1cc(Nc2ccc(CC=O)nc2)n(Cc2ccccc2)n1
CC(CO)CCCCn1cc(CCc2cn(Cc3ccccc3)c(N)n2)c(=O)c2cc(F)c(F)cc21
COc1cc(N(c2c(N)ncc([N+](=O)[O-])c2N2CCCC2)C2CCCP(=O)(Oc3ccccc3)O2)cc2nc[nH]c12
CCC(c1ccccc1)c1ccccc1Nc1cc(SC(N)=C(C#N)C=O)ccc1[N+](=O)[O-]
Cc1cc(C(C)(C)C)nn1-c1cc(C(F)(F)F)nc2ccccc12
CC(C)(OC(=O)C1CCCCC1)OC1Cc2cc(N)cc(-n3cnc(-c4cccc(C=O)c4)c3)c2C1
CCCC(CC)Nc1cc(CC(C)(C)C)cc(C2=CC3(CCCCC3)OC(c3ccc4[nH]cc(C=O)c4c3)=N2)c1
COc1ccc(C(CC(=O)O)(C(=O)O)C(C)(C)C)cc1
Cc1ccc(OC(=O)NC(S)(CC=O)NC(C)(C)NC(CC=O)C(CC(CC=O)Nc2c(C)ccc3c2OCO3)NC(C(=O)O)C(C)C)cc1
CCCCc1ccc(-c2ccccc2N2CCN(C3CCc4cc5cc(CC#N)ccc5nc43)CC2)cc1
N#CC1CCCCC1n1cc(C(=O)NC2CCCN2)c(Nc2ccc(N)cc2)n1
CCOC(C)(O)OP(=O)(CCNc1cc(N)cc2c1=C=c1ncn(C3CCC3(C)N)c1=2)OC
COc1cc(CO)cc(C(O)C(=Cc2ccc(F)cc2)Nc2ccon2)c1C=O
Cc1ncc(-c2cc(C#N)nn2-c2ccc3c(c2)CCCO3)cc1-c1nccs1
Cc1cc(O)c(C(C=Cc2ccc(O)c(O)c2)C(=O)N2CCC(c3ccccc3)CC2)c(=O)o1
CS(=O)(=O)N(C(=O)CNc1ccccc1N)c1ccccc1
N#Cc1cccc(NC(=O)CSc2nc3ccc[nH]c-3n2)c1
CCC(C)Oc1cc(NCC(=O)Nc2ccc3c(c2)OCCO3)c2c(c1)C(O)(CNCNC)Nc1cc(C=O)cnc1-2
CCc1cccc2ccc(-c3c(O)nn(C)c3OC)cc12
Cc1ccc2c(c1NC(=O)C1CCCCC1)OCO2
Cc1nc(C2C(C=O)=C(N)SC2Nc2ccccc2)cs1
CC(C)(C)c1cccc2c1C(N)(C1CN(c3nc4onc(C(F)(F)F)c4cc3F)C(c3ccccc3)CC13OCNC3=O)CN2
Cc1ccccc1Nc1cc(-c2ccnc(Nc3ccccc3C)c2)ccn1
N=C(N)NN=Cc1ccc(OC(F)(F)F)cc1
O=C(O)CCc1cccc2c(N3CCOC(c4ccc(F)c(O)c4)C3)cccc12
CC1=C(C=O)C(c2c(N3CCCN(C)CC3)ccc(Cl)c2Cl)(N2CCN(c3ccccc3C#N)CC2)C(C=O)=C(C)N1
CN(C)C1CCC(Nc2cc(O)cc3c2n2cccc2c(=O)n3CC(=O)O)CC1
O=C(OC1CC2OC1S2(=O)=O)C1CC1
Cc1ccc(Oc2ccc(C)cc2N2CCc3ccccc3C2C2CCCC2)cc1
CCCc1ccc(C#Cc2cc(N3CCN(C(=O)CSC(N)=S)CC3)cc(C(F)(F)F)c2)cc1
O=C(Cn1ncc2ccccc21)NN=Cc1ccccc1O
CCCC(=O)OC1C(COc2cc(CC)c(Nc3ccc(C)cc3)cc2O)CC2(C)C3CCC(CC3)CCC2C1C(C)(CC)CC
CCS(=O)(=O)C(C)C(N)=O
CCOc1ccc2c(c1)CC(=O)N2c1ccccc1
NC1CCC(CN2CCN3C(Nc4cc(C=O)cc5ccccc45)=Nc4ccc(-c5ccccc5)cc4C23)C1
CC(C)C=NOC(=O)CNC1=NS(=O)(=O)c2ccccc21
N=C1SCc2ccccc2N1C(CCCC=O)NCC(=O)O
CCCC(Oc1c(C=O)c2cc(OC)c(OC)cc2c(=O)n1-c1ccc(C(C=O)OC)cc1)C(C)NC(=O)OC(C)C
O=CCn1c(=O)oc2cc(S(=O)(=O)N3CCCC3)cc(Nc3ccccc3)c21
COc1cc2c(cc1OC)C1=C3C(=C4CCCOC4=C3c3cccs3)C(=O)N1C(N)=C2
C#CCOC(=O)NC(Cc1ccccc1)C(C)N(C)C
COC1(OC)C(=O)CC(C(N)=O)OC1(CO)c1cc(Cl)c([N+](=O)[O-])cc1C(F)(F)F
CCC(CC)(NC(=O)Cc1ccc(F)cc1NS(=O)(=O)c1cccc2cccnc12)N1CCC2(CC1c1ccccc1)C(=O)Nc1ccccc12
CCc1ccc(NCCC(NC(=O)C2NCCCC2(N)C2c3ccccc3Oc3ccccc32)C(=O)SC)cc1
NS(=O)(=O)c1ccc(N2CCCN(c3ccc(C(F)(F)F)nc3)CC2)cc1
CC(N)c1ccc(N(C)c2ccc(C(=N)N)cc2)cc1
CC(=O)N1CCN(c2ccc(N)cc2)CC1(N)c1ccc(C)o1
O=CCc1cccc(N(C2NCC(c3ccc(O)cc3F)C2C(F)(F)F)S(=O)(=O)c2ccccc2)c1
Cc1cc(NC(=O)Nc2ccccc2)c([N+](=O)[O-])o1
CCc1noc(C(C)CC)c1Oc1ccc(S(=O)(=O)NC(=O)C2CC2)cc1
NC(=S)NN=C(Cc1c(F)cccc1F)c1ccccn1
COC(C)Cc1cn(S(=O)(=O)NN(C=O)c2ccccc2)nn1
O=CCCCC(Cn1cnc2c(Nc3ccccc3F)ncnc2c1=O)Nc1cn(CCCC[N+](=O)[O-])cn1
CCC(NCCCCCCCCC(C)C=O)(OCO)C(C=C1C=C(C=O)C=CC1(CN)c1ccc(C)cc1N)OC(C=O)CCO
Cc1ccc(OC(F)(F)F)c(OC2OC3OC4(C)CCC5C(C)CCC(C2C)C35OO4)c1
COc1ccccc1N1CCNCC1(N)C(O)c1ccccc1
CCCCc1nc(Cl)c(-c2nnc(N)s2)n1Cc1ccc(-c2cc(C(=O)O)ccc2-c2nn[nH]n2)cc1
CC(C)(O)CCC(CO)CSc1n[nH]c2ccccc12
NC(CC(=O)N1CCCCC1N1CCOCC1)Cc1c(F)ccc(F)c1N1CCCC1CO
COc1ccc(OC)c(C(=O)c2cn(-c3cc(C=O)sn3)c3c(N4CCN(S(C)(=O)=O)CC4)cccc23)c1
NC(=O)c1ccccc1Nc1nc(Nc2ccc(N3CCCC3=O)cc2)ncc1Cl
Cc1ccc(-c2noc(CN3CCCC3C(=O)N(C)C)n2)cc1
O=C(O)c1cccc(CCS(=O)c2ccccc2)c1
CC(=O)C1=C(O)OC(c2ccc(Cl)cc2)CC1=O
COc1cccc(OC)c1-c1ncccc1C(=O)c1ccccc1
N#Cc1nc(-c2cccs2)oc1NC(=O)COc1cccc2ccccc12
COc1cc(C=CC(=O)c2ccc(N(C)c3cocc3C)cc2)cc([N+](=O)[O-])c1O
CC1=CC2OC(=O)C(c3ccoc3)=C2C2C(=O)OC(c3ccc(C(C)C(O)CN4CCOCC4)cc3O)C12
CC(=O)c1sc2nc3c(F)c(F)c(F)c(F)c3n2c1NC(=O)CNc1ccc(C)c(S(=O)(=O)Nc2ccccn2)c1
O=C(O)C(O)=C(c1cccc(C(F)(F)F)c1)c1cc(C(=O)C=C(c2ccccc2)c2cccc(CO)c2)ccc1O
CCc1ccc(N(C(=O)OC(C)(C)C)c2ccc(OC)c3c2CCCC3)c(NC(=O)C(c2ccc(Cl)cc2)c2ccccn2)c1
Cc1cc(F)c([N+](=O)[O-])cc1NCC1CCC2CC(N)(c3ccccc3)C1N2
COc1ccc(CN2CCCCC2CC2CCC(N)(c3ccccn3)NC2)cc1
CCCC(CCC)(Oc1cccc(Cc2ccc(OC(F)(F)F)cc2)c1)N(CC)CC
O=C1c2c(O)[nH]c(=O)c(C(F)(F)F)c2C=C(C(F)(F)F)C=CN1c1ccc(S(=O)(=O)c2cc(F)ccc2F)cc1
C=C(C)CNCN1CCN(c2ccc(Nc3ncc4cc(C=O)sc4n3)cc2)CC1
CCCCCCCCCCCCCCCCCC(C)[N+](C)(CC)C(CCC)CCC
CCC(O)n1c(N2CCC(C3CCOOC34CCCCC4)CC2)nc2ccc(F)cc2c1=O
CCOC(=O)c1cccc(N)c1N
Cc1ccc2c(c1)c(CNC(=O)CNc1ccc(S(=O)(=O)Nc3nccs3)cc1)cc(=O)n2CC=O
Cc1cccc(C=O)n1
CCN(C(=O)C12CC3CC(CC(C3)C1)C2)c1nn(C)cc1C
Nc1cc(C2(N(c3ccc(C=O)cc3)c3ccccc3C=O)CNCC2N)c(Cl)cc1Cl
COc1cc(C(F)(F)F)nc(N2CCCCC2)c1C=O
COC(C)CCc1cc(-c2nc(CS(=O)(=O)CC=O)c(C)o2)ccc1O
COc1ccc(CC(N)(C(=O)O)c2c(N)oc3cc(C)c(OC)c(OC)c23)cc1
CCOc1c(Nc2cccc(CCC=O)c2)sc(CC)c1C=O
CCOP(=O)(OC(=O)C(=COC(C)N)c1ccccc1C(N)=O)C(C=O)OC
NC1(c2cc(S(=O)(=O)O)cc(Br)c2O)CC(C(=O)O)NCC12NC(=O)NC2=O
Cc1cc(Br)c(N=C2CC(=O)C3Cc4cc(Br)ccc4C23)c(Br)c1
CC(C)(C)OC(=O)NC1CNC(N)(c2ccc(Oc3ccc(C#N)cc3)cc2)CC1c1cc(N2CCNCC2)cc(C=O)n1
CC(=O)N1Cc2cc(Cl)c(Br)cc21
O=c1ncn2nc(Sc3ccc(F)cc3F)ccc2c1-c1c(Cl)cccc1Cl
Cc1ccc(N2C(=O)C(c3ccc(CCC(=O)O)cc3)SC2=S)o1
Cc1cccc(C2CCCC(NC(c3cccc(OF)c3)C(C)O)N2)c1
CCC(=O)N1CCCCC1N(c1cccc(Cl)c1)C1(C)CC(N)(CCCCNc2ccc3cc(C)ccc3n2)CCN1
O=C1NC(=O)C2(N1)OC(=S)C(c1ccc3c(c1)OCCO3)=C2Nc1ccccc1
CC(C)(Oc1ccccc1F)N1CCN(S(=O)(=O)c2ccc(Cl)cc2)CC1
CNc1ccc(Nc2nc(-c3ccc(OC(C)(C)N4CCOCC4)cc3)nc3cc(OC)c(OC)cc23)cc1
Cc1ccc(C(C)C=CC(=O)n2c(=O)c3ccc(C(=O)O)cc3c3cc(-c4ccccc4)ccc32)cc1
COc1cc(CC(NC(=O)Nc2ccc(C)o2)C(=O)C=O)ccc1O
CN1CCN2CCCCC2C1
COc1cc(C)c(N2CCN(C)CC2)cc1N
O=C1CC2(C(=O)N1)c1[nH]c(=O)c3cccc(O)c3c1SC2(S)c1ccccc1
Cc1cc(NC(CC=O)(C(=O)Nc2ccc(-c3ccccc3)nc2)N(C)C)c(C)s1
COc1ccc(S(=O)(=O)NC(=O)N2CCCSCC2)cc1
NC(=NC1CCCCC1)Nc1ccc([N+](=O)[O-])cc1Cl
COc1cc(C2NC(=O)c3[nH]c(C(=O)c4ccccc4)c(-c4ccc(Oc5ccc(Br)cc5)cc4)c32)ccc1O
CCC(O)(C(=O)Oc1ccc(Br)cc1)c1c(O)ccc(C)c1O
COc1ccc(C(CO)CC(=O)NN(C)c2ccc(F)cc2)cc1
CN1CCC(COc2ccc3c(c2)-c2c([nH]c4ccccc24)C(=Cc2ccccc2)C3)CC1
Cc1ccccc1Nc1nc[nH]c2nc(N)nc1-2
Cc1cccc(OCn2ccc3nc(-c4cc(N)nc(-c5ccc(F)c(F)c5)c4)cnc32)c1
COc1ccc(C(C)N(C)C(=O)NCCN(C)c2cc(-c3c(-c4ccc(F)cc4)noc3C(C)C)ccn2)cc1OC
CCc1ccc(NC(=O)N2CCc3c(sc(N)c3C#N)C2)cc1
Cc1ccc(Cl)c(Cl)c1C1COC(=O)C1(Cl)CC(=O)O
Cn1c(=O)c2c(cc(-c3cccnc3)n2-c2ccccc2)n(C)c1=O
CC(C)(C)N1c2ccc(N)cc2CC1(N)n1cc(-c2cncc(C=O)n2)cn1
Cc1ccnc(Nc2cc(C=O)cc3oc(C4CCCN4[SH]4C=CC=C4[SH](=O)=O)nc23)c1
Cc1ccc(C(=O)n2nc(N)cc2-c2cccc(F)c2)cc1
Cc1cc2cc(N)c(=O)oc2cc1C(=Cc1ccc(C(O)C(=O)N(C)c2cc(C=O)c(N(C)CCCCC(=O)O)c(C=O)c2)c(OC(C)C)c1)NC(=N)N
COc1ccc2c(c1)CCn1c-2nc(C(=O)Nc2cc(C(=O)Nc3cc(C(=O)NC4CC4C#N)n(C)c3)n(C)c2)c1-c1ccc([N+](=O)[O-])o1
COc1cc(N2CCN(c3ncnc4[nH]ccc34)CC2)nc(Nc2ccc(C#N)cc2)n1
Cc1c(C(=O)CCn2ccnc2)cc(-c2ccccc2)c2ccccc12
CCC1(N)CCC(C(=O)NCc2coc(C)c2-c2nn(C)cc2-c2ccc(F)c(OC)c2)N1
CC(C)CC(Cc1ccc(Br)c(Br)c1)c1nc(O)c(O)cc1Cl
COCCn1ccc2cc3c(C(N)=O)cccc3c(C)c21
CC1Cc2c(cccc2[N+](=O)[O-])C2C=CC(c3nnn(-c4ccccc4F)n3)=NN12
CCc1c[nH]c2c(Nc3cc4ccccc4c(C(C)(C)C)c3OC)cc(F)cc12
CCC(C)C(NC(=O)C(C)(NC(=O)OC(C=O)CC(=O)Nc1cscc1C=O)Nc1cccc(-c2ccc(CCC(N)=O)cc2)c1)C(=O)O
CN(c1ccc(C2CCC2)cc1)c1cncc(-c2cccc(C=O)n2)c1
CCOc1ccc(C(c2ccc(O)cc2)c2nnc(NC(=O)C=Cc3ccccc3)o2)cc1
Nc1c(Cl)ccc2c1NC(=O)C2=O
CC1(N)CNC2C1CC1(P(=O)(O)O)C3CC4CC(C3)CC21C4
COC(C)(O)C1=CC(C)=CC(C(N)C(=O)Nc2ccccc2)C(O)C(C)C(OC(O)C=O)C(C)CC(C)CC=COC2(C)OC3=C(C)C(O)=C4C(S)=C(NC1=O)N4C3=CC2=O
CC(=O)Nc1ccc(S(=O)(=O)N2CCC3(CC2)NC(=O)c2ccccc23)cc1
O=Cc1ccc(OC(O)=Cc2ccc(-c3cc(C(F)(F)F)nc4c(O)cc(O)cc34)cc2)cc1
CCC(C)(CNC(=O)NC(C)=O)COc1ccccc1
COc1ccc(-n2c(-c3ccc(O)cc3)nc3cc(S(=O)(=O)Nc4ccccc4F)ccc32)cc1
COC(C)(O)c1ccc(C=O)[nH]1
O=C(NC1CCC1)C1(S)CCC(C=NNc2nc(=O)c3nnn(-c4ccccc4O)c3[nH]2)CC1
CC(O)(C#Cc1cc2c(N3C(N)(N)CCC34CCNC4N)ncnc2c(O)c1O)C(=O)NC(N)=N[N+](=O)[O-]
COc1cc2nccc(-c3cc(N)c(Oc4ncccc4C#N)cc3N)c2cc1OC
CCC(C)Nc1c(N)cccc1C(N)=O
CCOc1cc(C=O)ccc1Oc1c(C)cc(C)nc1NC1CCC(C)=C(C=O)C1
O=C(NCCN1C(=O)NC(=O)C12CCCC2)Nc1ccc(-c2ncc3cccnc3c2O)cc1
Cc1cc(S(=O)(=O)N2CCOCC2)ccc1Nc1cc(C=O)ccc1Cl
COCC1(C2C=CC=CC2)CCCCCCOC1
CC(C)(C)c1cc(=O)n(C=CNc2ccc(C=O)s2)[nH]1
CCC(=C(C)C)C(C)=C(CC)C(C)NC(=O)COC(=O)C(C)NC(C)C(=O)O
O=C1OCC(n2ccc(=O)[nH]c2=O)C(CCO)C1O
Nc1cccc(CCCCN(S)c2cc(N)c(C=O)c(O)c2)c1
CC(C)C(O)Nc1cc(Nc2ccc(C=O)cc2)ccc1CCC=O
Cc1ccc2c(c1)N(C(=O)Nc1c(C)cccc1C)CCC2
CCCCCCC(N)c1ccccc1
COCC1C(N)COC2(C)Oc3c(C)cc4nc(n(C)c4c3C2=O)NC(=O)C(C)=CC=CC(C)C(O)C(COC(N)=O)C1O
CN(C)C(C)(C)Nc1nc(N2CCCC2)nc2ccccc12
CN1CCC2=C(Cc3ccc(-c4ccco4)cc32)C1=O
CC(C(=O)O)C1(COc2cc(C=O)ccc2Cl)CC1
CCC(C)=CC(C)(C)c1cc(N)n(-c2ccc(C)c(OC3CC4C(C(O)CC5CC(O)CCC54C)C4CCCC34C)c2)n1
CNc1ncnc2ccc(C(=O)Nn3c(C)nc4nc(C)cc(C)c4c3=O)cc12
CC(=O)C(C#N)c1nc2ccc(OC3=C(c4ccccc4)N(C)CC(C(F)(F)F)=C3)cc2o1
Cc1cc(N2CCCC(N(C)c3cnc(C)s3)C2)n2ncnc2n1
CCc1ccc(Nc2nccc(C)n2)cc1NCC(=O)Nc1ccc(OC)cc1
CC(=O)Nc1ccc(C(=O)C=Cc2ccccc2Cl)cn1
CCOC(=O)c1ccc(C)cc1SSc1ccc(O)cc1[N+](=O)[O-]
CCOC(=O)C1CCC(N)(C(=O)Sc2ccc3c(c2)nc2n3C3=C(SCC3)C2=O)N1
Cc1ccc(N(c2ccc3c(c2)C(=O)NC(C)C(C)(CNc2cc(-c4ccccc4)ccc2C)OCCCCCC(C)O3)C(C)O)o1
CC(C)NC(=O)Nc1ncccc1-c1noc(-c2cncc(F)c2)n1
NCC(=O)CC(O)NC(C=O)Cc1cccs1
COC1(O)CCC2(C)CCC3C(CC2C1)C(OC(=O)Nc1cc(C#N)cc(N)n1)CC1(C)CC(O)CCC31C
CCCC(CC)C1OC1c1ncn(C)n1
O=Cc1c(SCN2CCNCC2)c(C(=O)Nc2cccc(S(=O)(=O)N3CCCC3)n2)c(N2CCCCC2)c(O)c1-c1ccccc1
CNc1ncnc2c1ccn2C(C)(C)NCC(C)(C)C
Cn1nnnc1SC(=O)CNC1CCCCCCCCCNCC1
Nc1ncnc2c1ccn2C1CCCN1C1CN(c2ncccn2)CCN1C(O)C=O
CCn1c(C2CCC(C)CC2)nc2c(=O)nc(NS(=O)(=O)c3cn(C)c(=O)c4cccc(N5CCN(C)CC5)c34)[nH]c21
Cc1cscc1N1CCN(c2ncc(O)cn2)C(C)C1
Cn1cc(-c2ccc3cnc(N(S)c4ccc(-n5cnc(N6CCOCC6)n5)cc4)nc3c2-c2ccccc2)cn1
COC(C)(C)NC(C=O)CC(=O)NCc1cc(N2CCNCC2)c(F)cc1N1CC(N)(c2c(F)cccc2F)OC1=O
Cc1noc(C)c1C(=O)N1C(=O)CCCCC1C(=O)CNc1cc(F)ccc1OC(F)(F)F
CCc1n[nH]c(CNc2nccn2CC)c1Cc1ccc(C=O)c(N2CCOCC2)c1
Cc1ccc(SCSc2c(C(=O)c3ccccc3O)cn(Cc3cc(C(C)C)ccc3N)c(=O)c2N)cc1
CCc1ccc(OCN2C(=O)C(C=O)=CC2N2CCCCC2)c(OC)c1
Cc1c(-c2ccc(Cl)c(S(C)(=O)=O)c2)n(C(C(=O)O)=C2C(=O)NC(=S)NC2=O)c2ccccc12
Cc1ccc(-n2ccc(N)n2)c(OC(N)C(=O)Sc2nc(CO)nc3c2ncn3C2OCC(O)C2O)c1
N#CC(=Cc1ccncc1)c1c[nH]c2ccccc12
NC1(C=O)CNCCN1c1ncnc(Nc2ccc(C=Cc3cccs3)cc2)n1
COc1cc(Nc2c(C(F)(F)F)cc(C)cc2C(F)(F)F)c2sc(C(C)(C)C#N)cc2c1
CCc1ccc(Nc2ncc(C)c(C3CN(C)C3)n2)cc1
CCC(C)N1CCCCC1CNc1ccc(C=O)c(C(F)(F)F)c1F
CCn1c(=NOc2cccc3[nH]c(N(C)C)cc23)sc2ccccc21
NC1CCC(Nc2nc(-c3cccnc3N3CCCC3)nc3nc4ncn(CCC=O)c4cc23)CC1
CCP(=O)(O)OCC(OC(O)(C=O)c1cccc(I)c1)n1cnc2[nH]c(N)nc(=O)c21
CC(C)(C)C1NC(=O)CNC(=O)C(CC(=O)O)NC(=O)CNC(=O)C(C(C)(C)C(C)(C)C)NC(=O)CNC(=O)C2CCCN2C1=O
CN(C)CCCN=c1cc2c(nn1C(Nc1cccc([SH](=O)=O)c1)=[SH]N1CCOCC1)C=CC(C)(C)O2
N#Cc1ccc2ccc(C(=O)c3ccc(NC(=O)Nc4ccccn4)cc3)cc2c1
COc1cc(C=Cc2cncs2)c(C(C)=O)cc1OC
Nc1ncn(C2OC(O)(CNc3ncccn3)C3CCCC23)n1
C1CCCC1
CCC(=O)NN(C)C(=O)c1ccc2c(c1)nc(N1CCN(C)CC1)n2CCO
COc1cc(C=C(C)c2ccc(O)cc2)ccc1Oc1ccc(F)c(C(=O)NNC(=O)c2ccc(C)cc2)c1
O=C(O)CCc1ccc(NS(=O)(=O)c2ccc(Br)cc2)cc1
COC1=CC(NC(CCC=O)C(=O)O)CCc2ccc(C)c(OC)c21
CC(C)c1ccc(C(C)(C)NC=O)c(N2CCN(C)CC2)c1
COc1cc2c(c(N(C)c3ccc(-c4ccc(Cl)cc4)cc3)c1OC)c(=O)c(C(=O)C=O)c(C)n2C(C)(O)C=O
O=CCc1ccc(N(CC(=O)O)c2ccccc2)c(NC23CC(c4ccccc4)CCC(c4cccc(Cl)c4)(C2)N3)c1
CCc1cc(CC)cc(C(O)(CCC(C)C)Oc2cc(CC(=O)O)ccc2O)c1
Cc1nn(-c2cccc3ncccc23)c2c1ccc1cccc(-c3nc[nH]n3)c12
C=C(CCOC(=O)CC(C)C)CCC(C)=CC(=O)NCC1CCCO1
CSC(C)(Nc1ccc(CC=O)cc1N(C)C(=O)CCC(=O)O)C(=O)O
Cc1cc2ccc(C=O)c(NCC3OC(n4cc(C)c(=O)[nH]c4=O)C=C3F)c2nc1N(C)c1ncccc1CC(=O)O
CCOc1c2c(cc(C3(OCC)C(C=O)=C(C)NC(C)=C3C=O)c1OC)OCO2
CC(C)n1c(N)c(C=O)sc1=Nc1cc2c(c(N3CCN(c4ccccc4)CC3)c1)OCO2
Cc1c(CO)oc2c(Cl)c(O)c(N)cc2c1=O
COc1cc(C)cc(OC)c1OC=C(C#N)C(=O)Nc1cccc(S(=O)(=O)N2CCOCC2)c1
CCC(Nc1ccccc1CC(C=O)NC(C)C(C)CC(=O)Nc1ccc(CCC(=O)O)cc1)(SC(=O)CNC(=O)CNC(CC=O)(Nc1ccc(CCC(=O)O)cc1)C(=O)O)C(=O)O
CC(C)N(c1cc(C=O)ccn1)c1oc(-c2ccc3c(c2)OCCO3)cc1C(=O)NN
CCOc1ccc(-c2c(C)noc2Nc2ncnc3sc(C=O)c(C)c23)c(Br)c1
CCCC(CC)Oc1c(C=O)cccc1N1CCC(c2c(N)ncnc2N)CN1C
CN1CCc2c(c(-c3ccc(Cl)cc3)c(-c3ccc(Cl)cc3Cl)n2-c2ccc(Cl)cc2)C1
CC(=O)N(C(N)=S)c1nc(C2=CCCC2)cs1
CCc1nc2ccc(Cl)c(N(c3c(C)ccc4c3OCO4)C(C)n3cc(C=O)c(NC4C5CC6CC4C(C5)O6)n3)c2[nH]1
CCCC(CCC)NS(=O)(=O)O
CCC(C)c1c(N)ncc2ncc(C#N)c(Nc3ccc(F)c(Cl)c3OC)c12
Cc1cccc(N(CC(F)(F)F)C(=O)C2CCCCN2C(=O)C(N)c2ccc(N)cc2S(=O)(=O)N(C)C)c1F
O=C(O)Cc1n[nH]c(=O)c2ccccc12
CCc1ccc(C(=O)N(N=Cc2ccc(O)cc2)c2ccc(C3CONC3=O)cc2CO)cc1
CCCC(=O)N(c1ccc(N)cn1)c1ccc(C)s1
Cc1ccc(Nc2ccc3c(C=O)cn(C(C=O)NC(=O)CN4CCOCC4)c(=O)c3c2)cc1
N=C(NO)c1ccc(C(=O)Nc2ccc3cccc(C(=NO)C(O)(c4cc(F)c(F)c(F)c4)c4ccc(N)c(C(=N)N)c4)c3c2)cc1
Nc1nc(N)c2cc(OCO)c(O)cc2n1
COc1cc(C)ccc1S(=O)(=O)N1CCC2(CC1)CC(=O)N(c1ccc(F)cc1)C2
Cc1ccc(C(F)(F)F)c(N2CCN(CCCC(O)(Cc3noc(-c4ccc(O)cc4O)n3)C(=O)O)CC2)c1
COc1ccc(NCC(=O)Nc2cc(CC=O)ccc2OC(C)C)cc1
CC(CNC(=O)Oc1nc(-c2c(C#N)csc2N)cs1)CC(CCC=O)Nc1ccc(CCC(=O)O)cc1
CC(=O)c1ccccc1N1CCNC(N)(c2cccc(-c3ccc(C)s3)c2)C1
Cc1ccc(C#N)c(Nc2ncnc3ccnn23)c1
NNC(=O)COc1cccc(C=O)c1SSc1ccccc1C(=O)O
O=Cc1ccc(C(F)(F)F)c(NCC2CNCCC2c2noc3c(C(F)(F)F)c(N4CCOC4=O)ccc23)c1
Cc1ccc(CC(=O)Nc2ccccc2)cc1N1C(=O)NC(=O)C12CCCCC2
Cc1ccc(F)c(Oc2cccc3ccc(C(O)(CCN4CCNCC4)c4cccnc4-c4cccc(F)c4)nc23)c1F
Cc1ccc(C(=O)O)cc1S(=O)(=O)N(C)c1cc(C(F)(F)F)cc(C(F)(F)F)c1
Nc1nc(Cl)c2c(ncn2CC(O)CO)n1
COc1cccc(Cl)c1NC(=O)C1CCCCN1S(=O)(=O)c1ccc(C)cc1
N#Cc1cc(-c2ccc(C(F)(F)F)cc2)cn2c(-c3cscn3)cnc12
Fc1c(Cl)cccc1C1OOC(C=Cc2ccc(-c3ccc(-c4ccccc4)cc3)cc2)O1
COc1ccc(CCN2CCN(c3cc(C)ccc3C)CC2)cc1OC
Nc1cccc(Cl)c1C1CC(=O)Nc2ccccc2N1
CCOC(=O)N1C(=N)CN(C(=O)Nc2c(Cl)cnc3ccc(Cl)cc23)C(CC(=O)O)CCCCCNCC1(C)N
NCn1nc(-c2ccc(N)cc2N)c2c(O)c(N)ccc2c1=O
COc1cc(C)cc(Cl)c1OC(C)(C)N(C)C
COC1CN(c2c(N)cccc2F)CCN1
OCc1cc(S)c(S)c(O)c1S
COc1ccc(C(=O)NC2CN(c3ccnc(-c4cc(N(C)C)ncn4)c3)CCO2)cc1
CC(C)(C)n1ncc2c(=O)nc(-c3ccc(OCC(N)=O)cc3)[nH]c21
CCCCCCCCCS(=O)(=O)N1CCN(c2ccc(C=O)cc2)CC1Nc1ccc(Cl)c(C(F)(F)F)c1
Cc1ccc(NC(=S)N=C2SC(=Cc3ccc(Cl)cc3)C(=O)N2c2ccc(F)cc2)cc1
CCc1ccc(C=O)o1
c1ccc(-c2nc3[nH]ncn3n2)cc1
CCc1c(C)ccc(C(=O)CN)c1N
CCCn1nc(C)c2c1cnn2-c1cc(=O)[nH]c2ccccc12
CCC(C)CC1N=C(N)c2cc(C3CCCCC3)cnc2N=C1N
COc1ccc(-c2nc(N)c(C3(N)Cc4c(Oc5nccc(C)n5)cccc4O3)o2)cc1
COc1ccc(NC(=O)C(C)Nc2ccc(C=O)cc2)c(C)c1
Cc1cc(C(F)(F)F)c(N(c2cc(C(CC=O)NCCNc3cccc4ccccc34)ccn2)S(=O)(=O)c2ccc(N)cc2)c(C(F)(F)F)c1
CN(CC1CCC(N)(C(O)c2ccccc2)NC1)C(C=O)CCCCCn1c(N)nc2c(Br)cccc21
CC1(C)CC(NC(=O)CC2(C)C(C)(C)C3(CCC3)[SH]2(C)=O)(C(=O)NS(=O)(=O)N2CCOCC2)C1
COC(=O)COC(=O)C(C)N(CC1(N)Oc2ccc(C)cc2O1)C(=O)CN(C)C
CNc1ncnc(Nc2c(C(F)(F)F)cc(N3CCCCC3(N)n3cncc3C)c(C)c2C#N)n1
COc1cc(C=O)ccc1OCNC1CCCCN1S(=O)(=O)c1ccc([N+](=O)[O-])cc1
COC(=O)C(NC(=O)CNC1(NC(=O)Oc2ccc(C)cc2)CCC(C=O)N1)C(C)C
O=C(CC(Cc1ccccc1)C(=O)O)NNC(=O)c1ccc(F)cc1
CC1Cc2c(nc(-c3ccc(F)cc3)nc2N2CCCCC2)C1N1CCCCC1
CC(C(=O)n1c(=O)cc(N)c2ccccc21)N(C)C=O
O=c1[nH]c(S)nc2ccccc12
N=C(N)NC(=O)CC(CCNC(CC(=O)O)c1c[nH]c2ccccc12)NC(=O)N1C2CCCC1C(C(=O)O)C2
CN(C(=O)NC1CCC(Nc2nc(Cl)cc(-c3ccccc3)n2)N1)c1cnn(C)c1N1CCCC(N)CC1
CC(C)(NS(=O)(=O)c1ccc(Cn2nnn(Cc3cccnc3)c2=O)cc1)N1CCCCC1
Cc1ccc(Cn2ccnc2)cc1
CCn1c(O)c(-c2ccccc2)oc1=O
CC(C=O)C(=O)C1(C(=O)NC2CC2)CC2(CCN1C)CCC1(C)CC(O)C(O)CC12
CN(C)S(=O)(=O)Nc1ccc2nnn(C(C=O)C(NC(C)(C)N3CCCc4ccccc43)c3ccccc3)c(=O)c2c1
CCC(C)NC(=O)c1ccc(-n2c(C)cc(C=O)c2C)c(OCN)c1
CC(C)CCc1cccc(NC(CCC=O)CN=C2SCC(=O)NNC(=O)C3C(=Cc4ccccc4)CCC23)c1
O=C1Cc2cc(Cl)ccc2N1C(=C1CN(c2ccc(CO)cc2)CCN1C(=S)Nc1ccc(Cl)cc1)c1ccccc1
CCCC(NC(=N)N)(Nc1cc2c(cc1-c1ccc(C=O)cc1NC(N)(CC=O)Cc1ccc(O)c(I)c1)OCO2)C(=O)O
Oc1ccc(C2SC=C(Cc3c(F)cccc3F)c3ccc(O)cc32)cc1
N#Cc1c(-c2cc(Nc3cccc(Cl)c3)ccc2F)[nH]c(-c2ccc(F)cc2)c(C=O)c1=O
Cc1ccc(Oc2ccccc2Oc2ccc(C(C=O)C(C)(C)C(=O)O)cc2)cc1
Cn1c(=O)c2sc(N)nc2n(C(N)c2ccc(F)cc2F)c1=O
O=C(C=Cc1ccc([N+](=O)[O-])cc1)c1cccnc1
CC(C)c1ccc(NC(=O)N2C3CCC(O)C2CC(c2ccc4c(c2)CNCC(=O)N4c2ccc(Cl)cc2)C3)cc1
Cc1ccc(Oc2ccccc2)cc1N(C)Cc1c(NS(=O)(=O)c2c(C)noc2C)ccc2c1C(=O)NCC(C)COCCC(N)(CCO)CC(C)O2
COc1cc(OC)cc(-c2cnc(Nc3ccc4cc[nH]c4c3)c3nccnc23)c1
CCCc1cc(C(C)COc2c(C)cc(C)cc2C)cc(CCC)c1C(=O)O
CCOC(=O)C=CC(C)CNc1cc(-c2nc3ccc4c(C(C)N(C)C)cccc4c3o2)ccc1CC=O
COc1ccc(Cl)cc1NC(=O)c1c(SC(=O)CNc2cccc(C)c2)c(-c2ccc(C)cc2)n(C)c1C
CCCC(CC)NC(=O)C(=O)C(CC(C)C)NC(=O)CC12CCC(Cc3ccc(O)cc31)CC2C
CCCCCC1=C(OC)C(=O)c2c(OC)cc3c(c2C1=O)-c1cc(O)ccc1C3(C)C
CCC(O)CNC(=O)C(NC(=O)CN1CCCC1)C1CCC(c2noc(-c3c(Cl)cc(F)cc3Cl)n2)CC1
COc1cc(C)cc(OC)c1OC1(N)CCC(NC(=O)NC2CCCCC2)CC1
COC(=O)N(c1cc(C(=O)c2cnc(N)c(C)c2)cc(C)c1OC)S(=O)(=O)c1ccccc1
CCc1cnccc1Nc1oc(C)c(C)c1C
Cc1nc(-c2cn(Cc3ccc(N4CCCNCC4)cc3)c3nc(C=O)ccc23)cs1
CC(C)OC1C(c2ccccc2O)CCCC1(O)CO
NCC(CO)Cc1nc2c(ncn2C2OCC(O)C2O)[n+]([O-])c1N
CC(=O)Nc1cccc(-n2nc(-c3ccccc3)c(NC(=S)Nc3c(C)n(C)n(C4CCC(N)(C=O)CC4)c3=O)c2N)c1
Nn1c(S)nnc(S)c1=O
COc1ccc2oc(=O)c(C=Nc3ccc(C)c(C)c3)cc2c1
CCCCCC(=CC(C)=C(CCCC)CCCC)c1cccc(C)c1
COC(=O)CN1C(=O)CCc2cnc3c(c21)CN3
CCOC(=O)N1CCN(C(=O)C2CC3CCCC(C2)C3=O)CC1
CC(C)CCCC(C)(O)n1[nH]c2ccccc2c1=O
COc1cc(-c2cc(=O)c3cc(Cl)c(NCOc4c(OC)ccc5nc(C=O)sc45)c(C)c3o2)ccc1O
O=CC(CC(=O)O)(NC(=O)c1cccc2c1C(=O)NC2)Nc1ccc(C(F)(F)F)cc1
CC(=O)c1cccc(CSc2cc(N)nc(N)n2)c1
CCC1(O)C(=O)Oc2ccccc21
CC1=Cc2ccc(Cl)c(Cl)c2OC1
Oc1ccc(F)cc1O
Cc1ccc(N(C(=O)C=Cc2ccco2)C2CC(N)(c3ccco3)CCN2)o1
Cc1cccc(C(=O)NCCOc2ccccc2)c1S(=O)(=O)N(C)CN1CCOCC1
CC(C)(C)Nc1cc(N2CCCc3ccccc32)c(C=O)cc1S(=O)(=O)N1CCOCC1
Cc1cc(N)cc2c1C(N)C(O)C(N)O2
Cc1cc(Nc2c(C(F)(F)F)c(N3CCN(C4CCCCC4)CC3)cc3[nH]c(Nc4ccc5c(ccn5CC=O)c4)nc23)c(C)c(N(C)C)c1
CC(=O)c1ccc(OCc2ccc(S(=O)(=O)N3CCCCC3)cc2)cc1O
COc1c(N)cc(C2NCCC=C2C(=O)O)cc1Cl
COc1ccc(COc2ccc3c(c2)Oc2ccccc2C3CC(=O)O)cc1
Cn1c(Sc2ccc3c(CCC(=O)O)c[nH]c3c2)nnc1C(=O)c1ccc(N)cc1
COc1cc2c(cc1OC(=O)c1cccc(C)c1N1CCCC(C)C1)c(C=O)c(C)n2C
CC1CC1c1cccc(NS(C)(=O)=O)c1
CCC(Nc1cccc(C=O)c1NCC1CCCCN1C(=O)C(O)Oc1ccccc1O)c1ccccc1
COC(CCN1CCOCC1)(CC(C=O)CCN1CCCC1C(=O)C(C)N[SH]1C=CC=C1[SH](=O)=O)CN1c2ccccc2CC1c1ccccc1
CCN1C(=O)CCC1C(=O)CNc1c(C)ccc2c1OCO2
CCCCC(c1c(OC(C)CC)c(Br)c(OC)c(OC)c1C(C)=O)N1C(=O)c2ccccc2C1=O
CCC(C)C(NC(=O)C(CC(C)C)N[SH]1C(c2ccc([SH](=O)=O)cc2)=CC=C1c1c(F)cc(Cl)cc1Cl)C(=O)O
CCC(C)N1CCC2=C(C1)OC1=C(C2C2OCC(O)C2O)C(c2cc(OC)c(OC)c(OC)c2)N(C)C(=O)N1C
Cc1cc(C)cc(NCC2(N3CCCCC3)CCCCC2)c1
CC1(C)C(O)CC(O)C2(C)C1CC(O)C1(C)C3CCC(O)C3(C)CCC21
CSC1=NN(c2ccc([N+](=O)[O-])cc2[N+](=O)[O-])C(=O)C1=Cc1ccccc1
CCS(=O)(=O)c1ccc(C(=O)OC(=O)CNc2ccc(C=O)o2)cc1
CCC(Nc1cc(-c2ccccc2)nn1-c1cc(C(F)(F)F)ccc1C(=O)O)C(=O)N(c1cc(C)ccc1I)C(C)CC
N#CCNc1ccc(Cl)cn1
Cc1cc(Nc2sc3c(c2C(=O)N2CCOCC2)CCCC3)c(-c2cccc(C=O)c2)o1
CCc1ccc(NC(=O)N(C)c2ccc(C)cc2)cc1
CCC(NC(C)=O)(SC)C(=O)O
COC(=O)C1(CN)CCC(N)(C(C)c2cn(C3CCCCC3)c3cc(OC)c(F)cc3c2=O)CN1
CCC(SC)C(=O)N(C)C(CCC=O)C(CC(=O)NC(C=O)CCC(C)NC(=N)N)NC(=O)C(C)NC(Cc1ccccc1)C(N)=O
Cc1cc(F)c(N2CCN(Cc3csc(N)c3-c3nc(C)n[nH]3)CC2)c(F)c1
COc1ccc(C)c(Nc2nc(N)nc3nc(O)nc(N)c23)c1OC
CCOc1cc(C(C)=NNC(=O)C(S)(S)C(=O)Nc2ccc(S(=O)(=O)Nc3ccccc3Br)cc2)ccc1[N+](=O)[O-]
COc1ccc(OCCOCCOc2cc(C3=NCC(=O)N3c3cc(OC)ccc3OC)ccc2C=O)cc1
Cc1ccc(Sc2cc3ccccc3c(=O)[nH]2)cc1
COc1cc(C(=O)NN=Cc2cc(OC)c(OC)c(Oc3ccc4ncccc4c3)c2)ccc1O
CNCC(=O)OC1CC(Oc2cccc3c2C(Nc2cc(-c4[nH]c(SC)nc4-c4ccc(F)cc4)ccn2)CC3)CC(C(C)(C)O)C1
CCOC(=O)N1CCCC1Nc1cccc(-n2c(O)nc3c(=O)n(CC=O)ncc32)c1
O=C1C(=O)N(Cc2ccc(-c3ccccc3F)cc2)C=C1Cc1ccc([N+](=O)[O-])cc1
O=C1N=C(Nc2cccc(O)c2)SC1(O)c1nnnn1C1CCCCC1
CC(=O)c1ccc(C=CC(N)=O)cc1
CC(N)C(=O)C(C)C(CC=C1CC(=O)N(c2ccccc2)C(=O)SS1)C(=O)Nc1cccc(OC(F)(F)F)c1
COc1ccc(-c2c(CC(=O)NNC(C)=O)oc3ccc(Sc4ccc(Cl)cc4)cc23)cc1
CCc1ccc(C23C(=O)NCC(=O)N(C(C)(O)C(F)(F)F)C2N(c2cccc(C)c2)C3=O)cc1
Nc1ccc(-n2nc(C(F)(F)F)cc2C2CCCN2C(=O)C2CC2)cc1
CN1Cc2cc(-[n+]3cccc(OC(F)(F)F)c3)ccc2CC1c1c[nH]cn1
NC1(CO)CC2CC1C1C(=O)NS(=O)(=O)C21
CC=Cc1cc(OC)c(OC(=O)C=Cc2ccccc2C)c(OC)c1
COC(=O)CSc1nc(F)c2[nH]c3ccccc3c2n1
COc1ccc(N[SH]2C(CC(=NN)NNc3ccccc3[N+](=O)[O-])=CC=C2[SH](=O)=O)cc1
CCCS(=O)(=O)n1c2c(c3cc(OCC)c(O)cc31)C(C)(C)CCC2=O
CCCCCCCCCCCCCCCC(=O)c1cnn[nH]1
Cc1csc(Nc2ncccn2)c1Br
COc1cc(N2CCCC2C(=O)Nc2ccc(Cl)cc2)c(OC)cc1C=O
CCCCCCCCCCCC(C)NCCN(c1ccc(O)cc1)c1nc2c3ccccc3nc(NC)n2n1
COc1cc2c(cc1C=O)C1(C(=O)CC(C)C1=O)C1C(=O)N(c3ccc(F)c(F)c3)C(C)CN21
O=C(O)CCc1cccc(=O)cc1
Nc1scnc1C=O
COc1c(N)cc(C)cc1N
CCNC(=O)OC(=O)COc1c(O)cc2c(=O)c3cc(O)ccc3oc2c1-c1ccccc1
COc1cc(CN=C(C(C#N)C(N)=O)C(C)(C)O)ccc1OCN(C)C
CCOc1ccc(Cn2c(CCC3(N)CC3c3n[nH]c(=O)n3C3CCCN3)nc3nccnc32)cc1
NCCc1ccc(SCCNC(C=O)Cc2ccccc2)cc1
CNc1cc(CC(C=O)NC(=O)C(C(C)C)N2CCCC2C(=O)N2CCCCC2NS(=O)(=O)Cc2ccccc2)ccc1O
CCS(=O)(=O)Cc1cc2cc(C(N)=O)cc(N)n2n1
Cc1ccc(N2CCN(C(C=O)Cc3ccc([N+](=O)[O-])c(NC(=O)OC(C)(C)C)c3)CC2)cc1
Cn1c(-c2cn3cccc(Br)c3c2-c2ccc(Cl)cc2)nc2ccccc2c1=O
O=C(CCc1cc(Cl)cc(NC23CC4CC(CC(C4)C2)C3)c1)NC(=O)N1CCOCC1
CC(C)CC(NCC(C)CC(C=O)Nc1cc2[nH]cc(CCC=O)c2cc1NC(=O)CCc1ccc(NC(CCN)CCC(N)=O)cc1)C(=O)O
CC(C)CC(NC(CCC=O)C(C)NC(=O)C1CCCN1C(=O)OC(C)(C)C)C(=O)O
Cc1ccc(OC(=O)NCC(=O)OCC(=O)OCOC(C=O)c2ccc(O)c(OCCC(C)N(C(C)C)C(C(N)=O)c3c(C)cc(O)cc3C)c2)cc1
O=c1[nH]c(-c2ccc(-c3ccccc3Cl)cc2)cc2ccccc12
O=Cc1ccc(F)c(Nc2ccc(SC(=O)CNc3ccccc3)nn2)c1
CCN(CC)c1c(C=O)cc(O)c(O)c1Oc1cccc(-c2nc(C)nc3ccccc23)c1
Cc1cccnc1Nc1ccccc1C#N
CN(C(=O)COc1cccc(C(F)(F)F)c1)S(=O)(=O)c1ccc(N)cc1
CCn1nc(-c2cccc([N+](=O)[O-])c2)c([N+](=O)[O-])c1C(=O)c1cccc2ccccc12
Cc1cscc1N1C(=O)CSC12CCNCC2
CCON1C(C)CC(N)C1(C)OC(=O)c1ccc(C)cc1NC(C)=O
Cc1ccc(F)c(NC(=O)C(O)C(=NO)c2ccc3c(c2)OC(N2CCOCC2)CO3)c1
CCC(C)N(C1=CC(=O)c2cc(N)ccc2C1=O)c1ccc(S(=O)(=O)N2CCOCC2)cc1
CCCn1ncc(C(=O)n2ncc3cc(-c4cnc(N)nc4)cnc32)c1C1CC1
CC(=O)Nc1ccc(C(=O)NN=Cc2ccc([N+](=O)[O-])o2)cc1C
Cc1ccc(C2(C(C)C)OC(=O)CC(O)CC(C)C(=O)NCC(=O)NC(CC(C)(C)C)C(O)COc3ccc(N)c(CC=Cc4ccc(C(F)(F)F)cc4)c32)cc1
CCCC(CC)Oc1ccc2c(N)nc3ccccc3c2c1
Cc1ccc2oc(=O)c(C=Nc3ccc(OC(F)(F)F)cc3)c(S(N)(=O)=O)c2c1
CCN(Cc1noc2c3cc(F)ccc3c3nc(C=O)ccc3c12)c1ccccc1
CCc1ccc(C(C)C)cc1N1CCN(c2ccc(CC#N)cc2)CC1C#N
CN1Cc2ccccc2C(=O)C1=Cc1ccc(-n2cccc2)cc1
COc1ccc(OC(=O)C2(N)Oc3ccc(Br)cc3C(=O)CCC=CCCC(=O)OC23CCNCC3)cc1
Cn1c(O)cc(=O)n(C(O)(C=O)c2ccc(F)cc2)c1=O
COc1ccc(NC(=O)N2CCCC2c2cc(CN)ccc2O)cn1
COCCNC(=O)c1cc2c(CC(N)=O)cc1NC(=O)C(C(C)C)NC(=O)CCNC(=O)CCS2
Cc1ccc(C(=O)NN=Cc2c(O)c3cc(C)ccc3n(C)c2=O)cc1
O=Cc1ccc(Nc2ccc(N3CCN(c4ccc(Cl)cc4)CC3)cc2C=O)cc1
CCn1ccnc1OC(=S)Nc1ccc(Cc2ccccc2)cc1
COC(C)(C)C12Cc3cccc(O)c3C(CNCN1C)C2
CC1CCC(CNC(=O)NC23CC4CC(CC(C4)C2)C3)CC1
CCC(OC)C(=NOC)c1cnc2oc3cc(C)ccc3c(=O)c2c1
Fc1ccc(N2C3=C(CCCC3)C(=NNc3nc(-c4ccccc4Cl)cs3)c3ccccc3C2c2ccccc2)cc1
CNC(=O)C(CC(C)C)Nc1c(C=O)cc(O)c(O)c1O
N=C(C(N)c1cccc2ccccc12)N1CC(O)CNC(=O)c2sccc21
Cn1c(=O)c2ccccc2n2c(SC(=O)CNc3ccc(S(=O)(=O)N4CCOCC4)cc3)ncc12
CON=C(C(=O)C(C)(C)C)c1[nH]c2cc(C)c(C)cc2c1N1CCC(O)(c2ccccc2)CC1
COC1(CO)CC2CCC1c1cc(C(C)C#N)ccc12
C=CC1CCC2(C)CCC3(C)C(CC(=O)C4C5(C)CCC(=O)C(C)(F)C5CCC43C)C12
Nc1cccc(Nc2nc(N)c3ccccc3n2)c1N
COc1ccc(C2NC(=O)C(N(C(C)C)C(C)CCC3CCCCC3)CC2O)cc1
CC(C)c1csc(-c2ccc(N3C(=O)C4Cn5nc([nH]c5=S)C4C3=O)cc2)c1
N=C(N)N1CC(=Cc2ccc(N)cc2)c2ccc(Oc3ccccc3)cc21
Cc1cscc1Nc1ncnc2c1ncn2C1(CO)OCC(O)C1O
CC(C)(C)C1CCCC1C1C2CCCC3C4OC(Cc5cccc(C(=O)O)c54)C2C31
CN1C(=O)c2cccc3cccc1c23
Cc1cc(Oc2ncnc3ccccc23)cc(C)n1
COC(C)(C)Nc1cc(-c2ccncc2)nc(N)n1
CC(=O)N1C(=Cc2ccc(O)c(Br)c2)c2cc([N+](=O)[O-])ccc2NC1c1ccc(F)cc1
CC1C(=O)OCC(C)(O)C2OC(=O)NC2(OCC2(N(C)C)CCC(O)CO2)C(C)C(=O)C(C)(Oc2ccc3[nH]cc(C=O)c(=O)c3c2)CC(C)C(C)(C)C(C)C1=O
Oc1ccc(-c2n[nH]c(=S)n2-c2ccc(F)cc2F)cc1
COc1ccc(F)cc1C(=O)N1CCCCC1NC(=O)c1c(F)cn(C)c1Cl
CCc1nc2c(s1)c(C(=O)O)c(NC(=O)c1ccc(Sc3cc(C(=O)O)c(Cl)cc3N3CCCC3)cc1)n2C1CCCC1
CC(C(O)CCc1ccccc1)C1(C)CN(C)CCN1C(=O)C(O)O
CC1CCN(C(=O)CN2CCN(C3c4ccc(Cl)cc4CCc4cc(Br)cnc43)CC2)CC1
Cc1ccc(-c2ccc(C)cc2NC23CCNCC2CCC2(C)CCCC23)cc1
CNC(=S)C(N)C(NC(=O)C(C)(C)C)C1OC(C)(C)OC1CCN1CCCC(C)(O)C1=O
CCN(CC1CCC(N)(c2ccc(C=O)cc2)N1)c1ncccn1
CCC(C)(NS(C)(=O)=O)C(C=O)NC(CC(C)C)C(O)CC(C(=O)Nc1cc(CCC(C)O)cc(NC(=O)CNC(=O)OC)c1)N(C)O
CCCCn1c(N(CC)C(C)C)nc2c1c(=O)n(C)c(=O)n2C
COc1ccccc1S(=O)(=O)n1c(N)c2c(c1-c1ccsc1)NCCC2
CCc1cnc(Nc2cccc(C)c2)n1Cc1cc(-c2ccncc2)c(OC)c2c1NCC(=O)N2
CC1=NCC(C)(C)C(=NC(C)c2nnc(S(N)(=O)=O)o2)N1
CCC(O)(NC12CCN(CC1)CC2)c1cccc(Cl)c1
CC(C)C(CC(=O)NCS(=O)(=O)c1ccc(-c2ccc(-c3ccccc3)cc2)cc1)NC(=O)C(C(C)C)N1Cc2ccccc2N(Cc2ccccc2)C1=O
Cc1ccc(C2(C(C)C)NC(=O)CN(CC(C)C)C2=O)nc1
COC(C)(C)Nc1cc(C(=O)c2nc(C=O)c[nH]2)ccn1
COc1cc(C)c(S(=O)(=O)NCC2(C(=O)Nc3ccc(C)cc3)CCC2)cc1-n1cccc1C
Cc1ccc(N2CCN(c3cc(F)c(C=O)c(F)c3)CC2)c([N+](=O)[O-])c1
Cn1c(=O)n(-c2ccc(C=O)cc2)c(=O)c2cc(NC(C)(C)C)ccc21
COc1cc(F)ccc1C1=CC(CC=O)c2cc(F)ccc2O1
CSC(C)Cc1ccccc1Nc1ccc2cc(-n3c(S)nnc3-c3ccncc3)ccc2c1
CCCC(C)Cn1c(=NNC(=S)NC)sc2ccccc21
N#Cc1cccc2c1c(N=O)c(O)n2Cc1cc(F)cc2c1OCOC2
Cc1ccc(OCCC(=O)N2C(=O)c3ccccc3S2(=O)=O)o1
COCCN(CCC(C)(O)Oc1cc2ccccc2c(O)c1OC)C1CCCc2ccccc21
COc1cc(OC2(N)CCCCC2)cc(C2CC(=O)n3c(-c4cccs4)cnc3N2)c1
Cc1cccc(N(C)C(=O)Nc2ccccn2)n1
CC1CCC(C)(C)C2(C(=O)O)CCN(C)CC12
CCn1cc(C(=O)NCc2ccc(OC)cc2)c2cccc(F)c21
CCC1NC(COC2(C)CCC(O)C(N(C)C)O2)(OC2COC(C)C(O)C2COC)C(O)C(C)(O)COC(=O)C(C)CC(C)CC1C(C)(C)N
Cc1ccc(Nc2c(-c3ccccc3)nc3ccccc3c2C=O)c(C2(N)CN(c3cc(Cl)ccc3C)CCN2)c1
NC1=CC=C2SN=C3c4ccccc4C(=O)C1C23
CCc1cccc(C(=O)c2cc(C=O)cc(-c3ccc(S(C)(=O)=O)cc3)c2)c1N1CCN(C)CC1
CCC(=O)NN=c1sc2ccccc2n1-c1ccc(OC)cc1NC(N)=S
c1ccc2c(-c3n[nH]c4ccccc34)c[nH]c2c1
CCCC(NC(=O)COC(=O)C(C)(NC(Cc1ccccc1)C(N)=O)N(C)CCC=O)C(=O)NC(=N)N
CCc1nn(C(=O)Cn2ccnc2C)c(=S)n1-c1cc(C(F)(F)F)ccc1N
CCCC(C)CCCC(C)[SH]1C(S)=NN=C1Nc1cc(-c2ccccc2)oc1C=O
CCC1C(C2(CC)NC(Nc3ccc(C)cn3)=NC2=O)OCC[C+]1(C)CC
CC(C)OC1C(CN2CCN(C3CCCCC3)CC2)CCCC1C(=O)N1CCOCC1
Cc1ccc(Sc2nc3ccccc3c(=O)n2-c2ccc(C(=O)NC3(C)CCCCO3)cc2)o1
CCOC(=O)CSc1nc[nH]n1
CCc1ccc(NC(=Cc2ccco2)C(=O)NC(=O)c2ccc(OC)cc2)cc1
CNC(=S)NCCNC(c1ccc(Cl)c(Cl)c1)c1cncn1C
C=CCC(OC(C)=O)C(CCC)CC12OC3(C)CCC1C(C)(C)C(=O)CCC32C
CC[n+]1ccc(C(C(C)(O)OC(C)=O)P(=O)(O)O)cc1
CN(C)c1cc(-c2ccc(C(=O)NN(c3ccc(S(C)(=O)=O)cc3)c3ccc(-c4ccccc4)c(N)c3)o2)cc(Oc2ccc(C=O)cc2)n1
CCC(C)Nc1nc(CN)cc2cc(N)ccc12
CC1=NCC([n+]2cc(C)cc(C(F)(F)F)c2)C1=C1CN(C)c2ccc(F)cc2C1=O
CCC(NC)C(C)CN(C)C(=O)OC
CC(C)c1cc(Sc2nnnn2C)c(Cc2ccc(Cl)cc2)c(C(F)(F)F)c1
Cc1cc(N)cc(C)c1CC(N)(C=O)N1CCN(c2ccc(C=O)c3ccccc23)CC1
Cc1ccc(Sc2nnc(CC#N)n2-c2ccccc2)cc1
Cc1ccc(NC=C2C(=O)NC(=O)C2c2ccc(Br)cc2)cc1
Cc1cc(C)cc(NC(=O)CSc2nc(=O)c3c([nH]2)CCCC3=O)c1
C=C1C(=O)OC2C(C=CCCC(C)C(O)CC(C)C(O)CCC1C)CC1C(C)C3=CC(O)CCC3(C)CCC12
Cc1cc(N(N=CCCC=O)c2ccccn2)ccc1N1CCNCC1
CCC(C)N(C(NC)C(O)CCc1cc(F)cc(F)c1)S(=O)(=O)c1ccc(F)cc1
CNc1ccc2c(n1)nc(-c1ccc(C)cc1)n2C1CCCCC1
CC1CCC(NC(Nc2ccc(C=O)cc2)C(C=O)Cc2ccccc2)CC1
Cc1nn(C)c2c(=O)nc(-n3nnc(-c4cnc5ccccc5c4)n3)[nH]c12
CC1=NN2CCCC2c2cc(-c3ccc(Br)cc3)nn21
Cc1c(CN)n(Cc2ccc(Nc3ncc(Nc4ccc(N)cc4)c(N)n3)cc2)c2ccc(Cl)cc12
CCC(C=O)CCC(C)N1CCc2ccccc2C1
CC(=O)N(O)C1SC(=O)NC1=O
CCCCC(CC(CCC)NC(=N)N)Nc1nc(-c2ccc(C=O)cc2)nc2c(OCC)cccc12
COc1cccc(C2(N)NC(=O)C(O)=C2C(=O)c2cccc(OC)c2O)c1
Cc1ccc2c(c1NC(=O)C[SH]1CCN=C1S)OCO2
CC(C)SC(=O)C(N)C(C)N
CC1CCc2cc(C(C)(N)c3ccc(S(=O)(=O)N4CCCC4)cc3)ccc2N1
N#Cc1ccc(Nc2ccnc3sc(N4CCOCC4)cc23)cc1
N#CC1(c2ccc3c(N4CCOCC4C(N)CN4CCNCC4)ncnn23)CCC=CN1
CCC1=NN=C(NC(=O)C2CCCO2)S1(C)c1n[nH]c(-c2ccccc2F)n1
Cc1ccc(S(=O)(=O)N2CCCCC2C(=O)Nc2ccc(C)c(Cl)c2)cc1
CC(O)c1ccccc1
CCC(C)NC(=O)COc1ccc(C=O)cc1Nc1ccc(CC(=O)O)cc1
O=c1[nH]c(=O)n(C2CC(n3cncn3)CO2)cc1CCO
Cc1ccc(C)c(Oc2ccc(C(=O)N=C(N)N)cc2)c1
CCCCCCCCCCCCCC(CC)Oc1cc(C=O)nc2ccc(N3CCC(O)CC(CN)C3)cc12
Cc1cc(NC(=N)c2cnccn2)nc(-c2cccs2)c1
Cc1cc(C)nc(N2CC3CC(C2)N3S(=O)(=O)c2ccc(F)cc2F)n1
Cc1cnc2nc(SC(=O)CNc3ccc(F)cc3F)nn2c1CCc1cncc(O)c1
O=C(O)CCn1cc(C(=O)O)c(=O)c2ccccc21
COc1cc(C=NNC(=O)c2cc(-c3cccnc3)c(SC)nc2C)cc(OC)c1OC
CCCCc1nn2c(=O)cc(C)[nH]c2c1Cc1ccc(-c2ccccc2S(=O)(=O)Nc2ccc(N3CCOCC3)cc2CCC=O)cc1
CCCC(N)(CC)N(C(=O)Nc1ccc(C2=NNC(=O)CC2C)cc1CO)C(C)(C)C
Cc1c[nH]c(=O)c(-c2nccc3ncoc23)c1
CCCCS(N)(=O)=O
CCC(Cc1c(O)ccc2c(C=O)noc12)NC(CC)C(=O)O
Cc1cccc(NC(=O)CN2CCCC2N2CCC(c3ncccc3Oc3ccnc(N)n3)CC2)c1
C=C(C)C1C(C(C)C=C2OC(Oc3ccc(C=O)cc3)(C(O)CO)CCC2=O)CC2(C)CC1(C)CCCC2C
C[N+](C)(C)C(=O)CC(CSc1ccncc1)Nc1ccc2c(c1)Cc1cc(Cl)ccc1-2
CCC(C)Cc1cc(O)c(C(=O)N(C(C)CC)C(C)CC)c2c1C(N)(c1cnccn1)CN2
CCCCCCCCC(=O)NN(C(=O)c1ccc(N2CCCC2)cc1)C1CN(c2ccc(OC)cc2)CCN1
Cc1cc2c(C=Cc3ccc(S(=O)(=O)C=CC#N)cc3)cccc2oc1=O
CC(C)CCn1cnc2c1CCN(CCNc1ccncc1)C2S(=O)(=O)c1ccc(F)cc1
CC(=NNC(=S)Nc1ccc(S(N)(=O)=O)cc1)c1cccc2ccccc12
CN(c1ccc2c(CC(N)C=O)n[nH]c2c1)C1CCC2=C(CC=O)Oc3cc(NC(=O)C(=O)C45CC6CC(CC(C6)C4)C5)c(C(=N)N)cc3C=C21
CSc1cccc(N(C(=O)Nc2cccc(C(F)(F)F)c2)c2ccc(C)o2)c1
COc1ncccc1C(=O)NC1(N=CN)CCCCC1
Cc1c(N)ccc(N2C(=O)c3ccccc3C2=O)c1C
C=C(C)C1CCC(C)CC(C)CCC(C)=CC(=O)O1
CCc1csc(CNC(CC)(Nc2c(O)ccn(C(N)(C=O)N(C)c3cc(N)cc(Oc4ccc(Cl)c(C=O)c4)c3)c2=O)C(=O)O)n1
CCN1CCN(c2cc(Nc3ccc4c(c3)OCO4)ccc2C)CC1
CCOc1ccc(C)c(N)c1
O=CCc1ccc(Nc2c(Cl)ccc(Oc3ncnc4ncccc34)c2Cl)s1
CCc1ccc(S(N)(=O)=O)cc1
COc1cc(Nc2cccc(C=O)c2Cl)cc(OC)c1
CCCCCCC(CC(=O)O)NCC(CC=O)CNc1cc(CC(N)C=O)cc2c1OP(=O)(O)OC2
COC(=O)N1NC(=O)NC(C(C)(C)C)C(=O)NC(c2ccc(N)c(CC(=O)O)c2)C(N)(C(=O)O)CC=C(c2ccc(C)cc2)CCC(=O)NCC(=O)NCC1=O
CCCc1ccc(C=NNC(=O)C2=C(O)C3=C(CC(C)CC3)SC(c3ccc(OC)cc3)=N2)c(OC)c1
Cn1c(CC(=O)c2cccc(O)c2)c(C(=O)O)c2cccc(-c3ccccc3)c21
CC1(C)CNS(=O)(=O)c2ccc(-c3ccc4c([nH]c5c(F)cccc54)c3N)cc2OC1
O=c1sc2ccccc2n1Cc1ccccc1
Cc1c(C=O)[nH]c2ccc(NCCC3(N)CNC(C)C3)cc12
CN1CCC(c2cc(F)ccc2-c2cc(-c3nc(Nc4ccc(F)cc4)nc4c3ncn4C)ncn2)CC1
CC1CC2C(O1)C1(CCN2c2ccc(C=O)cc2)CO1
Cc1cc(CCC(=O)O)c2c(c1)C(=O)CC2
Cc1ccc(Oc2cc(C)ccc2Cl)cc1
CCC([N-][N+]#N)N1CC(CNCC(=O)N(C)C(C)C#N)NCCCc2c1ccc1c2CCC1
CC1(O)CC(C)(C)c2cc(OCOc3ccc(-c4cc[nH]n4)cc3)cc3c2N(C1=O)C(C)(C)O3
CCCC(CN1CCCCCC1)Oc1cc(O)ccc1CC(O)(CCSc1ccccc1)c1cc(O)c(OC(C)(C)C#N)c(O)c1
CC(C)N1C(=O)c2ccccc2C(=O)CNC(=O)C12CCc1ccccc12
CCCCCCCCn1c(S)nc2c1c(=O)n(C(=O)S)c(=O)n2C
Cc1cc(O)cc(C2(O)CC2)c1CC1CCNC1=O
CCCCCCCCCCCCCCC(CCCCCCCCC=O)(OC(C)(OC)C(COC(C)CCCCCCCCCCCCCCC(=O)O)OC(CC=O)CCCCCCCCCCCC)c1ccc(O)c(O)c1
CCn1cnc(C(Oc2c(O)cccc2Cl)=C(O)c2ccccc2Oc2ccccc2CCC(=O)O)n1
CCCCn1c(N)c(N2CCCC(Nc3ccc(NC(=O)C(CC)OC)cc3OC)C2)c(=O)c2cc(C=O)ccc21
C#CC(N(C)C)n1c(C(F)(F)F)cc2c(C=O)c(-c3ccc(O)cc3)cn21
O=C(Cn1c(=O)n(Cc2ccc(Cl)cc2)c(=O)c2cc(Cl)c(Cl)cc21)c1ccc2c(c1)OCCO2
Cc1cccnc1NC(C=O)C(C)CNC(=O)CSCc1ccc(-c2ccc(C(F)(F)F)cc2)nn1
Cc1ccc(Sc2nnc(-c3ccc(C)cc3NC(Nc3cccc(C)c3)=C(C=O)c3ccncc3)o2)cc1
CCC(N)(c1ccc2oc(=O)cc(C=O)c2c1)c1ccc(N)cn1
CCOC(c1ccccc1)(c1ccccc1)P(=O)(O)C(c1ccccc1)c1ccccc1
Cc1ccc(C(CC(=O)O)NC(=O)C(=O)NCCC2=CCCCC2)cc1C
CC(=NNC(=O)c1nc(-c2cnc3c(c2)OCCO3)c(N)s1)c1ccc2c(c1)OCO2
CC1CC(=O)c2c(O)cc(S(=O)(=O)COC(=O)Nc3ccc(Cl)c(C(F)(F)F)c3)cc2O1
O=C1n2nc(CCO)cc2-c2ccccc2OC1(O)C(F)(F)F
COc1ccc(OC)c(S(=O)(=O)N(C(=O)CN2CCOCC2)C(=O)C(N)(N)c2ccccc2)c1
CC1(C(S)C(=O)Nc2ccc(C(=O)N3CCCCCC3)cc2)C=CC=c2[nH]c(S)nc2=C1
CCOC(=O)C(CC)[SH]1C=CC=C1Cc1c[nH]c(S)n1
c1ccc(Cc2ccc(Nc3nnc(-c4ccc5ncccc5c4)s3)cc2)cc1
CCC(C)CNC(=O)COc1ccccc1OC
COc1cc(C=NNC(N)=O)cc(OC)c1OC
CN1CCC(COc2ccc3c(c2)OCO3)CC1
N#CCOc1ccc(OCC(C=O)Nc2ncc(-c3ccc(-c4cccnc4)cc3)s2)cc1
CCC(=O)C(NC)(Nc1c(C=O)ccc2c1OCO2)C(F)(F)F
CC(=O)NN=Cc1ccc(Sc2nccn3cncc23)cc1
O=c1nc(-c2ccccc2Cl)[nH]c2cc(Oc3ccccc3)ccc12
CCn1cc(-c2c(NC(C=O)Cn3cc(CNC(C)(C)N4CCN(C(=O)CSc5ccccc5)CC4)nn3)cccc2C(N)=O)nn1
Cc1ccc(N(C(=O)CN(C)C)S(=O)(=O)c2c(C)noc2C)cc1C
COc1ccc(C)c(N2CC(c3cccc(F)c3)C3(C2)C(=O)Nc2ccccc23)c1OC
CCCCCc1cccc(C2CC(C3OCC(O)C(O)C3O)OC3OC4(CO)CC(C)(C)C4CCC32)c1
NC(NC(O)Cc1ccccc1O)C(=O)Nc1ccccc1OCC(N)(Cl)C=O
Cc1ccc(-c2cc3ccc([SH](=O)=O)cc3n2S)cc1
C=CNc1ccc2c(N)c(OC)c(OC)cc2c1
CCc1noc(C)c1C(=O)N1CCN(C(=O)CNc2ccccc2)CC1
COc1ccc2c(c1)C=C1C(=O)c3c(C)cccc3C(c3nnn(C)n3)=C12
CCOC(=O)NCC(C)(C)c1ccc(-c2ccc(-n3c4c(c5c(N(C(=O)C6CC6C)C6CC6)cccc53)CNCCC4)cc2C(F)(F)F)cc1
CCc1ccccc1Nc1ncnn2ccc([N+](=O)[O-])c12
O=Cc1cc([N+](=O)[O-])c(NC(=Cc2ccccc2[N+](=O)[O-])C(=O)N2CCNCC2)c([N+](=O)[O-])c1
COc1ccc(-c2nc3n(c2C2C4=C(CC(C)(C)CC4=O)OC(=N)C2C#N)CCS3)cc1
CC(=O)NC(=O)C(C)(NC(=O)C(C)(NC(=O)C(CC(C)C)N(C)C(=O)CCc1ncc[nH]1)Nc1cc(CC(N)C=O)ccc1O)Oc1ccccc1C
O=C(C=Cc1ccccn1)Nc1cc(S(=O)(=O)Nc2ccccn2)ccc1Br
CCC(C)CNC(=O)CN(c1ccccc1)C1(O)C(O)CC(N2CC(O)C(O)C(O)C(O)C2)CC1O
O=CCC(O)(NC(=O)c1ccc2c(c1)C(c1ccco1)(C(F)(F)F)NC2=O)N1CCOCC1
COc1cc(O)c2c(c1)CCC(C)(C)OC2=O
CCSC(=N)N1CCCC1
CCOc1ccc(Cn2c(=S)n(-c3ccccc3)c(=S)c3c(=O)n(Cc4c(F)cccc4F)c(S)nc32)cc1
CN(C(=O)CCC(C#N)=CN)C(=O)Nc1ccccc1
CCc1ccc(OCNC(=O)C(NC(=O)C(CC(C)C)NC(N)(C=O)Cc2ccc(O)cc2)C(C)C)cc1
COCC1CC1c1cc(CCC(N)=O)ccc1C(F)(F)F
Cn1cc(C=O)c2cc(Oc3ccccc3)c(NCC3CCCO3)cc21
Cc1ccc(C)c(N2CCC3(OC(=O)N(CC=O)c4ccccc43)C(NC(C)(C)C)C2)c1
CCNc1cc(Cc2ccc(Sc3nnc(CCC=O)o3)c(N3CCOCC3)c2)ccc1C
CC1CC(Nc2ncccn2)C2C(C)COC3OC4(C)CCC1C32OO4
NC1(CC(c2ccccc2)c2ccccc2)CN(c2cccc(O)c2)CCN1C1CCCC1
C=C1C(=O)OC2C1CCC(C)C(C)=CCC(C)CC1C(=C)C=C(O)C12O
Cc1cc(-c2cc(C=O)n[nH]2)c(C)nc1Nc1ccc(CCC(=O)O)cc1
O=C(NN=Cc1ccc(Cc2cc(CCCc3ccccc3)c(O)[nH]c2=O)s1)c1ccccc1
CCCn1ncc(Nc2cccc(S(=O)(=O)Nc3ccc(Cl)cc3)c2)c1C=O
COC1(c2ccc(C3OCCO3)cc2)OC2CCC3OCOC3C2O1
CN(C)S(=O)(=O)c1cccc(N)c1N
CCC(C(=O)Nc1ccc2[nH]cc(CCC(=O)O)c2c1)N1CCSC1
Cc1ccc(S(=O)(=O)N(C(=O)CN2CCN(c3ccccc3O)CC2)c2cc(C(F)(F)F)cc3cc(C)c(=O)oc23)cc1
CCc1ncc(N(C2CCCCC2)C2CCc3ccc(C=O)c(O)c3C2NCC2CCCCC2)s1
COc1ccc(Cn2c(N)c(C(C=O)N3C(=O)Cc4cc(OC)ccc43)c3c(C=O)nc(N(C)C)nc32)cc1
NC(=O)COc1ccccc1
O=S(=O)(c1ccc(Cl)cc1)c1c(N2CCCC(O)C2)cc(Cl)c2cnc(N3CCCC3)nc12
Cn1nnc(C=O)c1-c1ccc(N2C(=O)C3CCC3C2=O)cc1NC(CC(=O)O)C(=O)O
Cc1cccc(N=C(Nc2cccc(N)c2)c2ccc(Cl)cc2)c1
NCc1ccccc1N
CN1C2CCCC1C(O)(c1c(C=O)oc3ccccc13)C2
Cc1cc2ccc(NCc3nn(-c4cc(NC(=O)Oc5ccccc5)cc(C(F)(F)F)c4)c(C)c3CCC=O)cc2[nH]c1=O
NC1(OC2Cc3cc(C=O)ccc3O2)CCC(C(=O)O)CC1
CN1CCC(c2ccsc2C(=O)NC23CC4CC(CC(C4)C2)C3)CC1
Cc1ccc(Nc2c(C=O)c3c(S(=O)(=O)N4CCOCC4)cccc3n2-c2ccc(Cl)cc2)o1
O=[N+]([O-])c1ccc(Oc2ccc(C3=NCCN3)cc2)c(O)c1
CC(C)OCP(=O)(O)O
Cc1ccc2c(c1NCn1c(=O)n(C)c(=O)c3c1ncn3CC=O)OCO2
CCCC(CC)(Oc1cccc(OC(C)(C)N(c2ccc3cc(C)ccc3c2)C(C)O)c1)Sc1nc(=O)c2cc(O)ccc2[nH]1
Cn1cc(NS(C)(=O)=O)cc1C(=O)N1CCCCC1(N)c1ccccc1C#N
Cc1nn(C2CCCCC2NC(C)c2ccccn2)c2[nH]c(=O)c(C=O)cc12
COc1cc(NC(C)CC(C)CCn2cnnn2)c2ccccc2c1
Cc1ccc(OC(=O)Nc2ccc3c(CCC(=O)NCC(=O)O)c[nH]c3c2)cc1
Cc1ccc(SC(=O)C2(N)CCCC3(NC(=O)CNc4ccc(C)s4)NCCC32)cc1
COc1ccc(S(=O)(=O)Nc2cc(-c3c(C)cccc3C)no2)cc1
Cc1ccn(-c2nccc(C(=N)NO)c2O)c1
COc1cccc(NC(=O)C(C)N2CCC(N)CC2(N)N2CCN(c3ccc(C=O)cc3)CC2)c1
CCc1ccc(=O)n2c1N(c1c(F)cc(C=O)cc1F)Cc1ccccc1-2
CCn1c(Cc2ccc(F)cc2Cl)nnc1SC(=O)C(C)Nc1cccc([N+](=O)[O-])c1
CC(=N)Nc1ccc(-c2c([N+](=O)[O-])ccc(F)c2Oc2ccc(C=O)cc2)cn1
Cc1cc2c(cc1C)C(=O)NC1=C(C=CC(C)(C)NC1=O)C2
CC(C)Oc1ccc(C(=Nn2c(C(F)(F)F)c(C=O)c3ccc(F)cc3c2=O)NCCOc2ccccc2)cc1
CC(=O)Nc1cc(CC(C=O)NC(C=O)(Cc2ccccc2)N2CCCC2C(=O)Nc2cccc3c(CCC(=O)O)c[nH]c23)ccc1[N+](=O)[O-]
CCn1c(C)c(C=O)c2cc(Nc3cc(C)ccn3)ccc21
CC(=O)c1cn(C(C=O)NC(C(C)C)C(C)C)c2ccccc12
N#Cc1ccc(Nc2ncnc(N3CCN(C(=O)C=Cc4ccccc4)CC3)n2)cc1
CC(C)(O)c1c(Cl)ccc2c(-c3ccncn3)cnn12
Nc1ccc(N(NC(=O)c2ccc(C=O)cc2)C(=O)c2ccc([N+](=O)[O-])cc2[N+](=O)[O-])cc1
Cc1ccc(-c2noc(C(Sc3ccccc3)n3ccnc3)n2)cc1
CC1(C)CNC(=O)c2c(cc(N)c(N3C(C=O)Cc4ccccc4S3(=O)=O)c2C(C)(C)C)OC1
CCS(=O)(=O)n1c(-c2ccc(F)cc2)cc2c(Oc3ccc(N)cc3)ccnc21
N#CC1C(=N)C(C#N)(C#N)C(=N)OCC1c1ccc2c(c1)SC(N)=NC2c1ccc([N+](=O)[O-])cc1
CCCn1c(OCCCCCCCC(CC=O)OC)nc2c(N)nc(N)nc21
CCc1ccc(OCNC(=O)CN(C)CC2OCCO2)c(OC)c1
N=C(N)NC(=O)NN=CCc1c(F)ccc(Sc2ccccc2)c1Cl
O=c1c2ocnc2nc2sccn12
CCc1cncn1C(NS(=O)(=O)c1ccc(-c2ccccc2)cc1)C(=O)O
Cc1cn(C2CC(O)(N(C)C(C)C)C(COC(=O)C=Cc3ccncc3)O2)c(=O)[nH]c1=O
CC(=O)OCC1OC(OC(C)=O)CC(OC(C)=O)(OC(C)=O)C1OC(C)=O
Cc1cc(-c2cc(OC34CC5CC(CC(C5)C3)C4)c3c(n2)sc2c(Cl)ncnc23)cs1
COc1ccc(S(=O)(=O)N(C2CCC(O)CC2)C(C)(O)CN2CCCC2)cc1
CCC(CNC(CC=O)(NC(CCC=O)(NC(CC=O)(Nc1ccc(NC(C=O)C(NC(=O)OC(C)(C)C)c2ccccc2)cc1CCC=O)C(=O)O)C(=O)O)C(=O)O)C(=O)O
CNC1NCCC2=C1C=C(C=O)[SH]2N
CCC(Nc1ccc(C(C)c2ccccc2)cc1)C(=O)Oc1ccccc1OC(C)C
CCN(C=O)CC1NC(=O)c2ccc(OC(=O)CN(C)C)c(OC)c2CCOC(C)(N)CCOCCOc2cc(c(O)c(N)n2)CNC1C
COc1nccc2c(S(=O)(=O)Oc3ccc(CCC=O)cc3)cccc12
COc1c(N)cccc1N
Nc1ccc(N2CCC3(C=C(C(=O)O)C(=O)NC3=O)C2)cc1
CC(C)n1ncc2cc(N)c(N)cc21
C=C1C(=O)OC2(COC(C)=O)C1CCC(C)=CCC(C)=C(C)CC(OC)C(O)C(O)C2C
O=CC(C=O)(Nc1nc2ccccc2s1)N1CCc2ccccc2C1c1ccccc1OC(F)(F)F
CC(O)(CCN1CCN(CCOc2ccc(F)cc2)CC1)CN1N=CC2=CCCC2C1c1cccc(O)c1
COc1ccc(CNc2c(O)c(C)c3c(c2C=O)C(=O)OC3)cc1
Nc1ccc(N)c(-c2cn3nc(C(F)(F)F)nc3c(Nc3ccc(CC=O)cc3)n2)c1
CC(F)N(Cc1ccc2c(c1)CC2)C(=O)CN1CCN(c2csc(-c3ccccc3S)n2)CC1
Cc1nc(-c2ccnc(N3CCN(c4nc(-c5ccc(F)cc5)ns4)CC3)c2)sc1C=O
Nc1ncnc2ccc(-c3ccc(C4CNC4N4CCCCC4(N)c4ccc5c(c4)OCO5)cc3)cc12
C=Cc1cc2c(Nc3ccc(S(N)(=O)=O)cc3F)ccnc2s1
CC(=O)C1=NC(OCC(=O)O)C(C)(O)C1(Oc1ccc(OC2CCN(c3cccc(C(F)(F)F)c3)C2)cc1)C1(N)CC1
COc1ccc(-n2c(SC(C)O)nc3sc4c(c3c2=O)CCCC4)cc1
Cc1cc2c(o1)C=C(C(=O)O)[SH]2C(C(=O)S)C(C(=O)O)C(S)c1ccc(Br)cc1
CN1C(=O)N(C)c2ccccc2C(C#N)(c2ccc(Cl)cc2)C1=NNS(=O)(=O)c1cc(Br)ccc1Cl
C=CC(=O)n1nc(C)c2c1-c1ccc(-c3ccccc3OC)cc1CC2
c1ccc(C2NCCc3c2[nH]c2ccccc32)cc1
CCC(Nc1oc(-c2ccccc2)cc1C#N)c1cc(C=O)c(=O)[nH]c1C(C)(C)C
O=C(O)CN(CC(=O)O)c1nnc(C(F)(F)F)s1
CC1(C)CC2=C(O1)C(c1cccc(C(=N)N)c1)c1cc(C(=N)N)ccc1N2CCCO
Nc1ccc(C(N)C(=O)O)cc1
Cc1cc(N2CCOCC2)n2nc(C)c(-c3c(Cl)cccc3CO)c2n1
Cc1ccc(C)c(NC(=O)C(O)c2ccc(Cl)cc2[N+]([O-])(S)c2ccc(O)cc2)c1
COc1ccc(C)c2cc(-c3c[nH]c4cccc(NCc5ccccc5)c34)c(C(=O)O)c(C=NNC(=O)C=O)c12
COc1ccc2c(c1)Cn1c-2c(C(=O)c2ccccc2)c2ccccc2c1=O
CCCC(CCC)OC(C=O)CCC=CNc1ccc(O)cc1[N+](=O)[O-]
CC(Nc1cccc2cnccc12)C(C=O)N1CCN(c2ccc(F)cc2)CC1
CCCCC(NC(=O)NC(C)(C)OCc1cc(C(CCC)C(C)=NO)ccc1CC(C)C)C(=O)O
CC(C)OC(=O)C1(O)CCCC(c2ccc(O)c(-c3ccc4c(c3)OP(O)(=S)O4)c2)C1
CS(=O)(=O)N1CCCC1C(=O)NCC1CC1
CC(C)CC(NC(=O)C(NC(C)(C)C)C(C)C)C(=O)NC(C(C)C)N(CCC=O)NC(=O)CC(F)(F)CC(C)(C)NC(=O)CNC(=O)OC(C)(C)C
CCCP(=O)(O)OCC1CCN(C(=O)NS(=O)(=O)c2cccc(Oc3ccc(O)cc3)c2)C1
Cc1ccc(NCC(=O)C2(CO)CC(C(C)OC(=O)C(C)Oc3ccccc3)CC2O)cc1
Cc1ccc2[nH]c3c(c2c1)CCN(C)C3(C)S
Cc1ccc(-c2ccc(N3CCC(c4ccc(F)c(C(=O)NC(=O)C(C)N5CCOCC5)c4)C3)c(C=O)n2)o1
CS(=O)(=O)c1ccc(Nc2nn(C3CCCC(C4CC4)C3C#N)cc2C(N)=O)cc1
NC(CCS(=O)(=O)c1ccc([N+](=O)[O-])cc1)C(=O)O
CC(C1CCCCC1)C(C=O)N1C(=O)c2ncc(N)cc2C1(N)c1ccccc1
CCCCCC(=O)Oc1ccc(O)cc1C1CC1C(=O)NC(C)C
COc1ccc(C)c(F)c1N(CCN1CCOCC1)c1ccc(C=O)o1
CCOP(=O)(O)C=O
N#Cc1cccc(-c2nc(-c3ccc(Br)cc3)c[nH]2)c1
COC1CCCN1c1nc(Nc2ccc3c(c2)CCCC3)c2ncnc(Nc3cc(C=O)ccc3C)c2n1
COC(=O)NNC(=O)COc1ccc(OCC(O)Oc2cnccn2)cc1
CC(=O)c1nsc(N2CCOC(Nc3cn(CC=O)c([N+](=O)[O-])n3)C2)n1
CC(=O)OC1=C(C)C(C2OC(=O)C=CCC(C)CCC(=O)OC(C)C(=O)OC(C)(C(F)(F)C(O)O)C(O)CC(C)=CC(=O)C2O)C(C)C2CC2C1=O
COc1c(N)cccc1N
CCOC(=O)Nc1ncccc1C(C)=NNC(N)=S
Cc1ccc(S(N)(=O)=O)cc1O
O=CCc1ccc(NC2c3ccccc3C(O)C2O)cc1
COc1ccc([N+](=O)[O-])cc1C=NNC(=O)c1ccc2c(c1)OCCO2
CS(=O)(=O)Nc1ncc(C#CCCCCCCCCN)c2scc(-c3ccc(N)cc3)c12
Nc1onc(-c2ccc(Nc3ccc(S(=O)(=O)N4CCOCC4)cc3)cc2)c1C=O
CCN1C(=O)C(C)(N)N=C1N
COc1ccc(C2=NN(C(=S)NCC3CCCO3)C(c3ccco3)C2)cc1
Cc1sc2nc3c([n+]([O-])c2c1C)C(OC(=O)c1ccc(N)cc1)CN3C
COc1cccc(N(c2nc(C=O)c[nH]2)C(C=O)(C=O)Nc2ccc(C)o2)c1
COC(Nc1ncc(Cc2ccncc2)c(-c2nc(C3CC3)no2)n1)c1c(C=O)cc(Cl)cc1SC
CC(C(C)(C)c1cccc(O)c1)C(C#N)(CCC(C)(O)CCF)c1ccccc1
CCOCC(O)(NCCN1CCCC1)c1cccc(F)c1Cn1cc(C=O)c(=O)n(Cc2ccc(-c3ccc(C)cc3)cc2)c1=O
Cc1ccc(OC(=O)ON=C(NC(C)C(=O)O)C2=C(CN)CS(=O)C3CC(=O)N23)cc1
CNC(=O)N(c1cc(-c2ccc(N)cc2)ncn1)c1c(C(F)(F)F)ccc2ccncc12
CCOc1ccccc1-n1ncc(C=O)c1N(C)C(=O)N1CCOC12CCNCC2
COc1cc(Nc2cc(C34CC(c5cccnc5)N(C)C(=NO)C3O4)cc(C)c2C(=O)N2CCOCC2)c2c(c1)OC(C)(C)C=C2c1ccccc1
CC1N(CCN(C)C)CCN1c1ncccn1
CC(C)CC(=O)Nc1ccc2c(c1)CCC2
NC(C(=O)O)C(C#Cc1c(Cc2ccc(F)cc2)ncn1Cc1ccc(F)cc1)C1CCCCN1
NC(C1CCCNC1)n1cc(-c2cc(-c3ccccc3F)ccc2O)c2cc(C=O)ccc21
CC(=O)n1c(-c2ncccc2[N+](=O)[O-])nc(-c2ccccc2)c1-c1ccc(N)cc1
Nc1cc(Br)c2c(c1)sc(=S)n2CCN1C(=O)c2cccc3cccc(c23)C1=O
C=C(C[n+]1ccc2ccccc2c1)c1ccc(OCC)c[n+]1C=O
Cc1cc(N(C(=O)C2CCCO2)c2cccc(C=O)c2)ccc1N
CCc1c[nH]c2ccc(NC(=O)C3CCCCN3S(=O)(=O)c3cccc4cccnc34)cc12
S=C(Nc1ccccc1Cl)N1CCN(c2ccccc2)CC1
Brc1ccc(-c2c(Br)nc3n2CCCN3)cc1
CN(CC(N)=O)c1c(-c2cn(Cc3ccccc3F)nn2)cc(OCCOCCOc2cc(O)cc3c2C(=O)c2c(OCCC4CCCO4)cc(O)cc2C3=O)c(O)c1C=O
COc1cc2c(cc1O)CC(O)(c1ccccc1)C1=NCCN12
O=C1CC(=O)N(c2ccc(S(=O)(=O)Nc3ccc(Cl)cc3)cc2)C(=O)N1
Cc1nc2ccccc2cc1Cc1ccccc1
CC(C)C(=O)c1ccc(C(O)COCCOc2ccc3c(c2)OCCC3)c(O)c1
COC(=O)N1c2cc(Nc3cccc4ccccc34)c(I)cc2CC1C
O=c1[nH]c2ccccc2n1C1CCNCC1
Cc1n[nH]c(-c2ccc(OC(C)(C=O)Sc3nnnn3-c3ccccc3)cc2)n1
CCn1nc2c3c(c(C=O)ncc31)Nc1ccc(Oc3c(N(C)C)ccc(N(C)C)c3Cl)cc1-2
CC(N)Cc1ccccc1
CCN(CC)c1ccc(C=O)c(SC(=O)CNc2ccc(Cl)cc2)n1
COc1ccc2cc1-c1cc(N(C)C)ccc1CCCCCCN(C)C=C2
COP(=O)(OCOc1ccc([N+](=O)[O-])cc1)C(C=O)Cc1ccc(S(N)(=O)=O)cc1
CCCC(CC(=O)c1ccc(Cl)s1)N1CCN(C(=O)OCC)CC1
CC(c1cc(CN)ccc1-c1ccccc1C=O)N1CCN(c2ccc(N)cc2)CC1(C)N
C=C1CC2(CC(=O)O)CCC(C)C(C)C2CC1C(=O)OC(=O)c1cn(OCOc2ccc(O)cc2)c(=S)n2c(C3CC3)nnc12
COc1cccc(NC(=O)CNC2CCc3c(n(CC=O)c(=O)[nH]c3=O)C2)c1
O=C(O)C1=Cc2cc(F)ccc2CC1O
O=CNNS(=O)(=O)c1ccc([N+](=O)[O-])c(C2(NC(C=O)c3ccccc3[N+](=O)[O-])CCCCC2)c1
CCC(=O)Oc1nc(=O)c2[nH]cnc(=O)c2[nH]1
O=C1Cc2cc(O)ccc2C(=O)c2ccc(O)cc21
CCCC1c2ccccc2-c2cc(F)c(OC)c(N3CCNCC3)c21
Fc1ccc2nc(-c3ccc(Cl)cc3)n(Cc3ccccc3)c2c1
COc1cc2c(cc1OC)C(c1cnc3nc(N(C)C)cc(N4CCNCC4)c3c1)SCO2
O=C(CSc1nnc(-c2ccc3[nH]c(=O)ccc3c2)o1)Nc1ccc(C(F)(F)F)cc1
COc1ccc(C(=O)Nc2ccc3c(c2)N(CC=O)C(=O)C(=Cc2ccc4ccccc4c2)N=N3)cc1
Cc1ccc(OC(=O)N2CCCC2C(C)(C)NC(=O)Nc2ccc(O)cc2)cc1
N#CCNc1ncnc2c1cnn2C1OCC(O)(CO)C1O
COC1CN(C)C(c2cccc3c2CC(C)N(c2ccc4[nH]c(=O)n(C)c4c2)S3(=O)=O)CC(C)(C)O1
COc1c(C=NNC(=O)CCc2ccncc2)ccc(C)c1C
CC(C=CC(C)(C)C(=O)N1CCNCC1)S(=O)(=O)N1CCCCC1(N)c1ccncc1
COc1cccc(C2CC=CCC=CC(CO)=CC(=O)O2)c1
CCc1nnc(N(S)S(=O)(=O)c2ccc(Oc3c(Cl)cccc3OC)c(C=O)c2)s1
Cc1ccc(Cl)c(Cl)c1Nc1c(C=O)nc2scc(C)n12
CCc1c(O)cc(OC2CCC3(C)C(CCC4C5CCCC5(C)CCC43)C2)cc1O
CCn1c(=O)oc2cc(C(C)Cn3nc(C)c4cc([N+](=O)[O-])c(OC)cc43)ccc21
Cc1ccc(Oc2c(N3CCc4ccsc4C3)ccc3c2c(Cl)cn3CC=O)cc1
C[N+](C)(C)Cc1ccc2c(c1-c1cc3cc(F)ccc3[nH]1)CCC2
CCC(C)CC(c1ccc(C(C)Sc2nc(=O)c(C#N)c(CS(=O)(=O)c3ccccc3)[nH]2)cc1)C(C)C
Cc1ccccc1S(=O)(=O)N(c1ccc(C=O)cc1)C1COC2(CCN(C(C)C)CC2)O1
NC1(c2ccc3c(c2)OCO3)CC2(CCN1CCNC(C=O)c1ccc(-c3ccc(F)cc3)cc1)NC(=S)NC2=O
CCc1ccc(OC(=O)N2CCC(c3cccc(Cl)c3C(O)(NC(=O)Nc3ccc(C(F)(F)F)cc3)C(O)CC)C2)cc1
CCN(CC)C(=O)c1c(Cl)ccc2c1CCO2
CC=NN(C(=O)c1ccco1)C(N)(CP(=O)(O)O)c1ccccc1
Nn1nc(-c2ccc(C(=O)O)cc2)c(=O)nc1SC(=O)CN1CCCCCC1
C=C1CCC(O)C2C1CC(O)C1C2CC2(O)C3COC3C(O)CC12C
CC1(O)CN(c2nccc(-c3nnc(N)s3)n2)CCN1C(=S)c1ccccc1
CC(Nc1ccnc(N2CCN(c3ccc(N)cc3)CC2)n1)C(=O)Oc1ccccc1
CC1CCC2(C)CCC3(CC(=O)Nc4cc(Cl)cc(Cl)c4)C(=CC(=O)C4C5(C)CCC(=O)C(C)(C)C5CCC43C)C2C1C
CCn1cc(NC(=O)C2CNCCC2c2cnc(N3CCC(N)C3=O)c(F)c2)cn1
CC(C)Nc1nc(N)nc2c1nc(Nc1c(F)cc(F)cc1F)n2C1CCCC1
Cc1ccc(Cl)c(Cl)c1N1C(=O)C(=O)N(C(C)(C)N2CCOCC2)C1=O
O=c1[nH]c(=O)n(CCCc2ccc(Cl)cc2)c2ccccc12
CCC(C)N1CCCCC1Nc1nc2cc(Cl)cnc2s1
O=C(Nc1ccc2c(c1)Sc1nc(-c3ccccc3)ccc1C2O)Nc1ccc2ccccc2c1
CCOC(=O)C(Oc1c(C(C)(C)C)cc(CC(C)(C)C)cc1C(C)(C)C)C(C)C
Cc1cc(NC(C)(C)C)ccc1-c1nn(-c2ccccc2)c(C)c1Oc1ccnc2c(C=O)c(-c3cccc(Cl)c3)[nH]c12
COc1cc2c(cc1OC)C(=O)C(c1ccc(S(=O)(=O)C(O)C3C4OC(COC4=O)C3CO)cc1)=C(C)C2=O
Cc1ccc(S(=O)(=O)N(C)S(=O)(=O)NC(=O)C2CN(C(=O)NS(=O)(=O)Cc3ccccc3)CCO2)cc1
COc1cc(O)cc(C2=C3OC=CC3c3cc(O)c(O)cc32)c1
CCO
Cc1ccc(Oc2cc(O)ccc2C=NOCC(=O)OC(C)(C)C)cc1
Cc1ccc(S(=O)(=O)N2CCCCC2C(=O)N2CCc3c(C(N)=O)nn(-c4ccccc4)c3C2)cc1
CCC1OCC(=C(C)O)c2ccoc(=O)c21
CC(=O)NNC(=S)NC1C(O)C(O)C2CCC(COc3ccc(C=O)cc3)CC21
COc1ccc(C(=O)OC(C)(C)n2ccc(=O)nc2N)cc1
COc1ccc(N=Cc2c(O)ccc3ccccc23)c(OC)c1
CCOC(=O)C1(CNC)CC(c2ccccc2)C=CC12NC(=O)NC2=O
O=Cc1cccc(C(F)(F)F)c1OC(=C1C(=O)Nc2ccc(C(=O)O)cc21)c1ccc(O)c(O)c1
CCC(Cc1c[nH]c2nc(C)ccc12)N(C(=S)Nc1ccc(C(C)(C)C)cc1)c1cccc(C)n1
CCc1ccc(OCN(c2ccc(F)c(C=O)c2C(=O)O)C2CCc3cccc4c3N2C(=O)CCN4CC)cc1
CC(C)(NC(=N)N)Nc1ccc(O)c(F)c1Nc1c(O)cc(O)cc1C(O)C=O
COC1=CCCCC(=O)OC(C)C=CCCC(=O)OC(C(C)(C)OC(O)C=O)C(OC)C(=O)OCC(C(=O)Oc2ccccc2)N1C
NC1(C(=O)Nc2nc(-c3cccc(F)c3F)cs2)CCNCCN1c1nc2ccccc2[nH]1
CN(C(=O)C(CS)CC=O)C(C)(C)C
COc1ccccc1N1CCNC(N)(c2c(CC=O)nc(C)n2-c2ccccc2)C1
CC(=O)c1cn(C2CCC(COc3c(F)c(C=O)cc(C4CC4)c3F)O2)c(=O)n(CC(=O)O)c1=O
Cc1ccccc1S(=O)(=O)NC(=O)c1cc(C=O)ccc1Cn1c(=O)[nH]c2ccccc2c1=O
CCCc1cccc(C(=O)C=CC=C(C)c2ccccc2)c1
Cn1cnc2c1c(=O)n(CCc1ccccc1F)c1c(Cl)cnn21
NC(=S)N(c1ccc(F)cc1)c1cc(F)cc(C=O)c1F
CCOC(=O)C1(c2ccc(C)cc2)CC2OC(C)(C)OC2N1C1(C)CCCCC1
CCc1ccc(NC(=O)OC(=O)CNC(=O)C2NCCNC2(N)c2ccc(C#N)cc2)cc1
Nn1c(S)nc(-c2ccc(Br)cc2S)c1C=NO
CC(=O)c1cc(C)n(-c2cccc(N)c2N)c1C
CCN(CC)C(C)(C)Oc1cc2nccc(Nc3ccc(NO)cc3F)c2cc1OC
CCn1nc2n(c1=O)-c1cccc(N3CCOCC3)c1Oc1cc(N(C)C)c(C=O)cc1-2
C=C(c1sccc1C)c1cc(C)c(C=C(C(=O)O)c2cccnc2)n1-c1ccc(F)cc1
CC(C)N(CC1(c2cccs2)CC1)C(=O)c1cc(Br)cnc1N
CCOc1cc2cc3c(cc2cc1OC)OC(c1cc(OC)c(OC)c(OC)c1)C(C=O)=C3
Cc1ccc(N[SH]2Cc3cc(C)c(C)cc3-c3c2ncc2cc([SH](=O)=O)ccc32)cc1
O=C(CN1C(=O)C(=Cc2cccc(Cl)c2)SC1=S)Nc1cccc(Cl)c1
CCC(=O)c1ccc(Cc2nn(Cc3ccccc3F)c3ccccc23)cc1
CCCCC(=O)Nc1cc2cc(OC)cc(OC)c2c2nc(C)nn12
Cc1cccc(C2CN3NC(C=O)=C(c4cc5ccccc5nc4N(C)C4CCC(C(=O)O)CC4)C3=N2)c1
CCC(N)(O)C1CNS(=O)c2c(cc(Br)c(Br)c2CN(C)C(C)(C)Oc2ccc(NC(C)=O)cc2)OC1
Cc1nnc(-c2ccc(-c3nc4cc(C(C)(C)C)ccc4o3)cc2)o1
COc1nc(Nc2ccc(CCC(=O)CC(C)=O)c(NCCN3CCCC3)c2Cl)ncc1C=O
CCC(=O)N1CCCCC1C(=O)NC1(C)CCN(c2c(C)ccc(Cl)c2Cl)CC1
CCC1(F)CCc2c(ccc(F)c2NS(=O)(=O)c2ccc3c(c2)C(O)(C(F)(F)F)c2ccc(NC(C)(C)N4CCN(c5ccc(F)cc5)CC4)cc2-3)O1
CCN(CC)CCc1ccsc1C1=C(c2ccccc2)C2C(=O)N(c3ccc(C)cc3)C(c3c(F)cccc3Br)C2C(c2ccc(Br)cc2)N1c1ccsc1
CCN(C)c1ccc(C=O)cc1-c1ccc(N2CCCC2)nn1
CN1CCN(C2=Nc3cc(Cl)ccc3Nc3ccccc32)CC1
CCc1cc(Nc2c(C=O)ccc(C)c2NC(=O)C2CCCO2)c(F)cc1N(C)CC(C)CC
CCCCCCCCCCCCC1(Oc2ccc(C)cc2)C=C(O)C=CC1(C)NC(=O)C=Cc1cccc(Oc2ccc(C)cc2)c1
COc1ccc(C=C2COc3ccc(C(C)=O)cc3O2)cc1
CC(O)C1=Nc2ccccc2Sc2cc(-c3ccc4c(c3)OC(N)(CN(C)C)CO4)nn21
CC(Nc1cccc(C(F)(F)F)c1)C(=O)N=c1nc(N)sc2nnc(Nc3ccc4ccccc4c3)n12
CC(C)(C)OC(=O)Nc1ccc(CC=O)cc1NC1CCCCC1
CC(=O)c1ccc(F)c2cc(NC(=O)Nc3ccccc3Cl)ccc12
COc1ccc2c(c1)C1C(CCC(O)C1NCCN(C)c1c(C=O)ccc3cc(C(CC(C)O)NS(C)(=O)=O)ccc13)C2
CC(=O)OCC1=C2CC(=O)C3(C)C(O)CC4OC(OC(C)=O)C4(Oc4ccc(C=O)cc4)C3CC(O)(C(OP(=O)(O)O)C1)C2(C)COc1ccc(C=O)cc1
COc1ccccc1N1CCN(C(C)=C=O)CC1
CCCC(CCCCCCCCC(C)(C)C=O)N1CCCCC1C(C)(C)NC(CCC)(CCC)OCCCCCC(CCCCCCCCCC=O)NC(C)C
Cc1ccc(NC(C=O)(NP(=O)(O)O)C(O)c2ccc(N3C(=O)C4=C(C=C5C4=NN=C5c4ccc(F)cc4)C(C)(F)C3=O)cc2F)cc1
CCc1cnc(Nc2cc(OC)c(OC(=O)C=COC(=O)C3CC(N)(C(C)CC=O)CCN3)c(OC(=O)c3ccc(O)cc3)c2F)cc1-c1ccnc(Nc2ccccc2F)c1
Cn1ncc(C(=O)N(C(=O)N2CCc3ccc(N)cc3C2)c2cccc(N)c2)c1Cl
Cc1ccc(-c2noc(CN3CCOC3c3ccc(Cl)c(Cl)c3)n2)c(C)c1
Cn1ccc(-c2cc(Nc3ccc(N4CCOCC4)cc3)ncc2F)n1
CC(O)Sc1nc2ccc(-c3ccc(O)cc3)cc2s1
CCN(c1ccc(N)cc1)S(=O)(=O)c1ccccc1OC
CCCCC#CC1=C(C=O)C(NCC(C)(C)c2ccc(C)cc2)(c2ccc([N+](=O)[O-])cc2)OC1=O
CSc1cc(N2CCNCC2)cc(-n2nnnc2C2C(N3CCN(C)CC3)CC2(N)C(F)(F)F)c1Cl
O=C1NC(=O)c2c1c1nc(-c3cccs3)ccc1c1nc3c(n21)CCOC3
c1ccc2c(N3CCNCC3)c3ccccc3nc2c1
COc1ccc(C(C)C2=CCC3C2CC3N(C)C)cc1F
Cc1ccc(-c2csc(Nc3ccc4c(c3)OCCO4)n2)cc1S(=O)(=O)N1CCOCC1
NCn1cc(CCC=O)nc1NC(O)(CCc1ccccc1)CC(=O)O
Nc1nc2ccccc2n1CCN1CCN(C(=O)C(O)Cc2ccccc2)CC1
CCc1ccc(Nc2ncc(Cl)c(Nc3ccc4cccc(N(CC)CC)c4c3OC)n2)c(Cl)c1
Cc1c(NC(=O)C2CC2c2ccc(C(F)(F)F)cc2)c(=O)n(-c2cccc(Br)c2)n1C
Cc1ccc(N2CCNCC2(N)c2ccncc2)cc1
CNC(C)=O
N=C(CC1(OCC(=O)O)CCC(N)N1)NO
CC(=O)CCc1ccc(O)c(Nc2cc(CCC(NC(CCC=O)C(=O)O)c3ccccc3)ccc2NC(=N)N)c1
CC(C)CC(=O)N(C)c1[nH]c2ccccc2c1CCCC(O)c1cccs1
COc1cccc(Cn2c(O)nc3ccsc3c2=O)c1
COc1ccc2c(c1)c(C(=O)O)c(C)n2Cc1cccc(-c2ccccc2-c2nn[nH]n2)c1
Cc1cn2c(C)ccc(Oc3c(O)cc4oc(-c5ccc(O)c(O)c5)c(O)c(=O)c4c3O)c2c(C)c1=O
CCC(CC=O)CNc1cc(=O)c2cc3c(cc2o1)OCO3
CCC1=C(NC(=O)C2(S(=O)(=O)N=c3[nH]c4cc(Cl)ccc4s3)CCCO2)CCC1
Cc1ccc2[nH]c(SC(=O)CNc3cccc(Br)c3)nc2c1
COc1c(OCNCCN(C)c2nc(=O)n(C)c3nc(-c4ccccc4)cc(OC)c23)ccc2c(C=O)c(C)oc12
COC1=CC2C3C(O)(C=O)C4=C(C(=O)C3(C1)C1Cc3cc1c(cc3O)OCO4)C2(C)C
CC(=O)Nc1ccccn1
CCC1CCC2C(=O)OC(CC)(OC(=O)Nc3ccccc3)C(C)Oc3c([nH]c(=S)c4c5c(oc34)=CC=C=5)C(=O)N2C1
Cc1cccc(OC(C)C)c1Oc1c(C)cc(C=O)cc1-n1c2c(c3ccc(N(C)C)cc31)CCNC2C=O
COc1ccc(C2CC(C3=C(Sc4cccc5ccccc45)C(=O)c4cc(OC)c(O)cc43)=CC=C2C)cc1
CCCCS(=O)(=O)NC(=O)CCc1ccc(Nc2ccc(-c3ccc(F)cc3)cn2)s1
COCCNc1cc(C)ccc1C1CC(=O)C2=C(C1)NC(C)=C(C=O)S2
CSc1ccc(Cl)cc1S(=O)(=O)Nc1ccc(O)c(C(=O)O)c1
O=C(NC1CCCCC1)C1(S)CN(c2ccccc2F)CCN1
CC(CCNc1snc(-c2c(Cl)cccc2Cl)c1SC=O)N1CCN(C(=O)c2cccc(C(N)=O)n2)CC1
COc1ccc(OC)c(NS(=O)(=O)c2ccc(C=O)cc2NCn2c(=O)c3c(C(C)C)cn(C)c3n(C)c2=O)c1
CCC(Nc1cc(-c2nc(C)cs2)ccn1)c1ccccc1
CNc1ccc(OC)cc1
Cc1ccnn1C=C1C(C)CC(O)CC1C
Cc1noc(C)c1C(=O)NC(=O)C(C(C)C)N1CCCC(n2cccn2)C1
O=C(NCC1CCCCN1C(=O)Nc1cccc(F)c1)Nc1c(F)cccc1F
CC(C)=C1CCOc2c(NC3=C(c4ccccc4)C(=O)OC3=O)cc(C)c(C)c21
CC(=O)Nc1cc(C)ccc1Nc1cccc2c(C=O)c(CNc3ccc(Cl)cc3)n(CC=O)c12
O=C(NN=Cc1ccccc1[N+](=O)[O-])c1ccc([N+](=O)[O-])c([N+](=O)[O-])c1
CC1=NCCN1C1CCCCN1c1cc(C)ccc1-c1cc(N)nn1-c1ccccc1
COC(=O)NC(=O)C(C)N(C)c1cc(OC)c(O)c(OC)c1I
CCc1nnn(C2C=C3C(=O)NCCC34N(C)CCCCC4(c3ccc(C(C)(C)C)cc3)CC2)n1
O=c1[nH]c(=O)n(C2OCC(O)C2O)c(CO)c1F
CCC(=O)Nc1ccc2c(NC(N)=S)cccc2c1
CCOC(=O)C1OC1c1c(OC)ccc2c1-c1nc3nnnn3nc1C2=O
CCCC(Nc1ccnc2cc(Cl)ccc12)C(=O)OC
O=C(NN=Cc1ccc([N+](=O)[O-])o1)c1cc2cc(Cl)ccc2[nH]1
NC1(c2ccccc2)CCC2CNC(N)(c3cnc(Cl)s3)C1C(c1ccc(O)cc1)N2
COc1cc(C2=C([SH](=O)=O)[SH](Nc3cccc4c(S(=O)(=O)c5ccccc5)nnnc34)C=C2)cc(OC)c1OC
COc1cccc(C(=O)c2cn(C3CCC3)c3c(C#N)cc(Cl)c(CNc4ncnc5cc(Cl)ccc45)c23)c1
COC(=O)C(C)NC(=O)C1CCCN1S(=O)(=O)c1ccc(C(=O)O)cc1
COc1cc(-c2cnc(C=O)c(-c3cccc(Br)c3)n2)ccc1N(C)C
COc1ccc(C(c2ccccc2C)C(C(C)=O)N2CCCCCCC2)cc1C#N
CCC(CCCCCCCCCC1(N)CNCCN1c1nccc(C)n1)NC(C=O)CCC(C)Nc1ccc(I)c(CC=O)c1
CC(Cn1c(=O)[nH]c2cc3cc(C=O)sc3nc21)N1CCC1
CC1CCC2C(C)C(=O)OC3OC4(C)CCC1C32OO4
CCCCCCCC(CCCC)c1cccc(C=O)c1F
O=[N+]([O-])c1ccc(CC=NNC2=NCCCCCC2)cc1
CCn1nnc(C(=O)Nc2ccc(C)cn2)c1Nc1ccc(C)cc1
CCC(SC)(C(=O)O)N(C)c1scnc1-c1cscn1
Cc1cc(CO)c(O)c(Oc2cc(F)cc(C3CC(NC4CCCCC4)OC(C=O)=C3CO)c2)c1Cl
N=c1scc(N2CCCCC2)n1-c1nc(N2CCN(c3ccncc3F)CC2)c2cnn(Cc3ccccc3)c2n1
NC(c1cccnc1)N1Cc2cc(C=O)ccc2CC1(N)C1CCC1
O=C(NN=C1CN=C(c2ccccc2)c2ccccc2C1=O)c1ccccc1
Cc1cc(COC2=NCCN2)n(-c2ccc(Cl)cc2Cl)n1
CN(C)C(=O)COC(=O)CC1C(C(=O)Nc2ccccc2)C(=O)NC2=CCCC21N
CCCCCn1c(C)cnc1Oc1ccc(N)c(N)c1
CCCCn1c(C)nc2c(=O)nc(-c3cccs3)[nH]c2c1=O
COc1cccc(NC(=O)C(C)[SH]2C(CS)=C(C#N)c3ccccc32)c1
COc1c(C)cccc1OC(=O)Nc1ccccc1[N+](=O)[O-]
COc1ccc(-c2cnc(C(=O)Nc3ccc(N4CCCC4=O)cc3)o2)cc1
O=C1CCC=Cc2cccc(n2)-c2cn(Cc3ccccc3)nc2SC(=O)CO1
CCNc1cc(C=O)c(OC2CCC2)c2c1C1CN2NC(C=O)N1
C[N+](C)(C)CC1OCC(O)C1OC1(O)CCC(Oc2c(C=O)ccc(O)c2O)CC1
CCCC(CC=O)NC(=S)NC(=O)CNc1c(C=O)cccc1S(=O)(=O)N1CCOCC1
CC(=O)NC(=O)CNCC(=O)NO
COC(C)(C)Oc1ccc2c(c1)nc(-c1ccc3ccccc3c1)n2-c1ccnc(N)n1
Cc1c(N(C(N)=S)c2ccccn2)csc1C=O
CCCCC(NC(=O)C=Cc1c(C)oc2ccccc12)C(=O)O
CCOc1cccc(C)c1N
Cc1ccc(COc2cccc(N)c2)c(C)c1
CC1CC(O)(c2ccccc2)c2cc(O)c(O)cc2O1
O=C(Cn1ncc2cc(Cl)ccc21)NC1CCN(c2ccccc2)C1=O
CNc1c(C)n(C(C=O)N2CCOCC2)c2c(Nc3ccc(C)cc3)cc(O)cc12
Cc1cc(F)ccc1Oc1cccc(OCC2OCCO2)c1
O=CC(CCNc1ccccc1)NP(=O)(O)Oc1ccccc1
CCC(CNc1ccc(CC=O)cc1)Oc1ccc(O)cc1
O=c1nc2[nH]c3ccc(O)cc3c2c2[nH]c(=O)n(-c3ccccc3)c(-c3ccc(Cl)cc3)c1-2
Nc1nc(N)c2cc(S(=O)(=O)c3ccccc3)ccc2n1
CCCCCCCCCCC(N)O
COc1ccc(C2CC(=O)c3c(C)cc(C(=O)Nc4ccccc4)nc3C2c2ccc(O)cc2)cc1
CN(C)C(C)(C)Oc1cccc(N)c1N
COc1cc2c(C)c(C=O)n(C(=O)c3ccc(Br)cc3F)c2cc1NCCCn1ccnc1
CCCn1cc(C(=O)NCCc2ccc3c(c2)OCO3)c(=O)c2cc(S(=O)(=O)N3CCOCC3)ccc21
CC(C(=O)NC(CC(=O)O)c1c[nH]c2ccccc12)c1ccc2cccc(Cl)c2c1
COc1c(N)ccc(OC(N)c2cc(C)nn2-c2nc(C=O)cs2)c1C
COc1ccc(Cn2c(C)c(CC(=O)NO)c3cc(OC)cc(NC(=O)Cn4c(O)nc5ccccc5c4=O)c32)c(Cl)c1
O=C(NN=Cc1ccc2cc(O)c([N+](=O)[O-])cc2c1)c1ccccc1
CCOC1(CC)CC(=N)c2cc(NC(=S)Nc3ccc4[nH]ncc4c3)c([N+](=O)[O-])cc21
Cc1n[nH]c(C)c1C1CCN(C(=O)CC(C)(O)c2ccccc2O)CC1
CSc1ccc(Br)c2c1nc(C=O)n2C(N)c1ccco1
C#CCOc1c(O)cc(C=NNC(=O)c2oc(C)cc2Oc2ccc(O)cc2)cc1O
CS(=O)(=O)c1ccc(Nc2sccc2-c2ccsc2)cc1
CCC(C(O)c1cc(F)ccc1C1CC1)N(c1cccc(Cl)c1)c1nc(=O)n2cccc(N)c2n1
O=C1Nc2ccccc2N(C(c2ccco2)c2nc3ccccc3s2)C=C1F
CCc1ccc(NC(=O)C(=O)Nc2cc(CC(C=O)NCC(O)(CCc3ccccc3)N3CC(C)(C)SC3C(=O)NCC3CCC(C(=O)O)CC3)ccc2F)cc1
CN1CCN(c2nc(-c3ccc(F)cc3)nc3ccccc23)CC1
CC(=O)n1c(=O)c(C=O)cc2cc(N(C)C(=O)CN3CCCC3)ccc21
CC(=Nn1c(C)nc2cc([SH]3C(S)=Nc4ccccc43)ccc2c1=O)c1ccco1
CC(=O)c1cccc(S(=O)(=O)N2CCN(c3ncccn3)CC2)c1
CCS(=O)(=O)c1cc(Cl)ccc1Oc1nc(Nc2c(C)c(F)cc(F)c2F)ncc1F
CCC1C(=O)C(CC(=O)O)=C(Oc2cc(C)cc(C)c2)c2ccc(OC(C)=O)cc21
Nc1ccc2c(C(N)c3ccc(C=O)cc3)cc(=O)oc2c1
Cc1ccc(-c2noc(CSC(=O)C(C)Nc3ccc(Cl)cc3)n2)cc1
CC(C)(C)c1ccc(Oc2nn(CC(=O)O)c3ccccc23)cc1
CCCC(CCC(=O)O)SC(=O)C(Nc1cccc(CCC=O)c1NCCNC(=O)C(CC)NC(C)CCCN)C(C)NC(=O)C(NC(=O)N1CCOCC1)C(C)C
Cn1c(N)c(C=O)c(=O)n(CNc2ccc(CC(=O)Nc3ccc(Cl)cc3)cc2)c1=O
O=C(O)c1ccc(C(=O)C(O)(Cc2ccccc2)Cc2ccc3c(c2)OCO3)cc1
N#Cc1scc2c1OC(c1ccccc1)(c1cccs1)C2
O=CCCCCCCCCNc1ccc(O)cc1
CC(C)NC(C(C)C)C(C(=O)O)c1ccc(C=O)cc1
CC=CCN(C)C(=O)COC(c1nc(-c2ccc(OC)cc2)no1)C1CNC(=O)O1
Nc1cc(Nc2ccc(Oc3ccccc3C(=O)O)c(N)n2)c(Cl)c(O)n1
CCC(Cc1c[nH]cn1)NC(=N)N
CC(O)Nc1cncc(-c2ccc(S(C)(=O)=O)cc2)n1
O=C(Cc1ccncc1)c1ccc(-c2ccccc2)cc1
CC(=O)N1CCN(C(=O)C(C)Oc2ccc([N+](=O)[O-])cc2)CC1
CCc1ccc(NC(C)(C=O)c2ccc(OC(=O)CN(C)c3ccc(C)cc3)cc2)cc1
Cc1ccc2c(c1NCC(=O)OC(=O)CNS(=O)(=O)c1ccccc1)OCO2
Cc1cccc(OC(=O)Nc2cc(F)ccc2C(N)(C(CC=O)c2ccc(F)cc2)N2C(=O)CCc3nc(Oc4ccc(N)cc4F)ccc32)n1
Cc1ccc(-c2ccccc2C(N)c2ccc(N)cc2C)cc1NC(=O)CSc1cc(N)cc2[nH]c(=O)[nH]c12
COc1ccc(-c2cc(-c3ccc4c(c3)OCCO4)nc(N3CCCC3)n2)cc1
Cc1c([NH3+])cc(N)cc1S([NH-])(=O)=O
CN(C(=O)CNC1CCCCC1)S(=O)(=O)c1ccc(Cl)cc1
O=S(=O)(Nc1ccccc1)c1cc2c(c(CN3CCN(C4CCCCC4)CC3)c1)NCC2
CCCCCCCCCCCC(CCCCCC=O)NS(C)(=O)=O
CCCC(C(=O)OC)C1OC1(CC(=O)OC(C)(C)C)C(=O)N1CCOC(c2ccc(Cl)c(Cl)c2)C1
CCOCC1CCN(c2c(-c3ccccc3)oc3cc(C=O)c(O)cc3c2=O)CC1
CC(NC(=O)C(NC(=O)C(N(C)C(=O)CCc1ccc(O)cc1)C(C)(C)C)C(C)C)C(=O)N1CCN(c2ccc(S(=O)(=O)N(C)C)cc2)CC1
CCc1c(COC(=O)C2C(C)C2C(=O)N2CCc3ccccc3C2)c2cc(OC)c(C)cc2oc1=O
O=CC(S)(NCC12CC3CC(CC(C3)C1)C2)C(=O)NN=Cc1ccccc1
CC1(O)C(O)NC2Cc3ccc(O)cc3C13CCCCC23O
COc1ccc(N(C(=O)CNc2cc(C)ccc2C)S(=O)(=O)c2c(C)noc2C)cc1
COC(C)(C)NC(=O)C1(c2ccccc2)CCC(N)(CCc2ccc(Br)cc2)NC1
CCC[n+]1ccc2c3c([nH]c2c1)-c1cccc(C(F)(F)F)c1CC3=C(C)C(CC)=C(C)C(CC)=C(C)C
CCc1nnc(NC(CC=O)C(=O)O)s1
CCC1CC2(Oc3ccc(C)cc3)C(C)CCCC2(CC)CCC2(C)C3N=C(O)C12CC(=O)C(C=O)=C3O
COC(=O)C1(C)CCC2(C)CCC3CCC(OC(=O)CN4C(=O)c5ccccc5C4=O)C3(C)C3C(=O)OC(=O)C3C21
CN(C)c1c(-c2nccc3c2nc2n3CC(c3cnccn3)CC2)ccc2c1CCN2
CCc1ccc(OC(CC)(CC)Oc2cc(CC)cc(NC(=O)CNc3cc(C)on3)c2)cc1
O=C(C=Cc1ccccc1)NCCSCCN1CCCC1
Cc1cnc(Nc2cc(Oc3ccc(C=O)cc3)c(F)c(N(C)C)c2Cl)nc1-c1c[nH]c(C=O)c1
O=C1c2ccccc2S(=O)(=O)c2cc(C3CCCc4cc(OS(=O)(=O)O)ccc43)ccc21
Cc1nn(C(=O)NS(=O)(=O)Cc2ccc(N)cc2)c(C)c1-c1ccc(N)nc1
CCOc1ccc(-c2cc(=O)n(C(=O)CNc3ncnc4ccc(OCCN(C)CC)cc34)[nH]2)cc1
CCOc1ccsc1-c1nc2ccccn2c1-c1nc(Nc2cnc3cc(F)cc(C(C)(O)C=O)c3c2)sc1C=O
CCC(C)(O)Oc1cc(C(=O)C(CC)(CC)C(N)=O)ccc1OCNc1onc(C)c1C
CC(=O)c1ccc2nnnn2c1Nc1ccc(Br)cc1
CCCS(=O)(=O)N1CCN(C)CC1C(=O)Nc1cc(Oc2ncccc2-c2ccc(F)c(N)c2)ccn1
CCc1ccc(Nc2nc(-c3cc4cc(Br)ccc4o3)nc(N3CCOCC3)n2)cc1
CC1=CC(=O)N2N=C(N1)c1cc(OC(C)Cl)c2[nH]1
CCc1ccc(C(C)(C)CNc2nc(OC(C)CCN(C)C)nc3c([N+](=O)[O-])c(O)n(C)c(=O)c23)cc1
CCCCn1nc(C=NNC(=O)c2cc3ccccc3o2)c(=O)c2cc(F)ccc21
CN1c2c(cc(N)c(N)c2C(F)(F)F)C2CCOCC21
C=CCOc1c(C)cccc1OC(=O)CN(C(=O)C1CCCO1)c1cc(C)sc1Br
Cc1ccc(C(=O)Nc2nccc(-c3nc(C(F)(F)F)oc3N)n2)cc1
CC(C)(NC(=O)C(O)C1=C(C=O)C(c2ccccc2C=O)c2cc(O)cc(OC(O)C3CCCO3)c2O1)NC(=O)C(C)(N1CCCC1)N1CCCC1C(=O)N1CCOCC1
Cc1ccc(S(=O)(=O)c2c(N)sc3c2C(N)(c2ccccc2)CC3)cc1
COC(C)(C)N1CC(c2cccc(N)c2-n2cc(C)cn2)CC1=O
CCc1nnc(NC(=O)C(C)Sc2cccc(N)c2N)s1
Cn1c(=O)cc(N2CCOCC2)c2ccccc21
COc1cc(C(F)(F)F)ccc1-c1cc(N2CCOCC2C)n2ncc(C(N)=O)c2n1
COc1ccc(-c2nsc(-c3ccc(C=O)c(OC)c3)n2)cc1
O=C(CNc1cccc(Cl)c1)OC(=O)C(O)=CCc1ccccc1O
C=C1CSC(c2ccccc2)N1C
CC[N+]1([O-])OC(Br)C(O)(Oc2c(Nc3ccc(-c4c(C)c(C)nc5ccc(Cl)cc45)cc3)sc(C=O)c2C)O1
CC(C(=O)NCC(=O)OC(=O)C=CC=Cc1cccc(C=O)c1)N1C(=O)C2CCC(O)CC2C1=O
CCN(C)C(=O)Nc1cnn(C)c(=O)c1C(=O)N1CCCCCC1NC1CNCc2ncc(C)n21
CC1C(c2c(O)cc(O)c3c2oc(=O)c2ccccc23)=NOC12CCNC(N)(c1ccc3c(c1)OCO3)C2
Cn1c(Nc2ccccc2)cc(C=O)c(N2CCC3(CC2)OCCO3)c1=O
CCN(CC(C)C)N=Nc1ccccc1OC
Oc1cncc(-c2ccncc2)c1
Cc1c(-c2nnc(S)n2-c2cccc(S)c2)c2ccccc2n1C
Cc1cccc([N+](=O)[O-])c1OC(C=O)CCCC(F)(N1C(=O)c2ccccc2C1=O)C(C)(F)F
Cc1ccnc(N2CCN(CCn3c(N4CCN(C)CC4)c(Br)c(=O)n3C)CC2)c1
Oc1cccc(I)c1O
COC(=O)c1ccc(C2NC(=O)Nc3sc4cc(N)ccc4c32)cc1
Cc1ccc(-n2c(=O)c3c(C(F)(F)F)c(Nc4ccc5[nH]c(C#N)nc5c4)sc3n(-c3ccc(Cl)cc3)c2=O)cc1
CC(=O)NC(C)CCN1CCC(C)(c2cccc(C(C)C)c2)CC1
Cc1nc(C)c(C(=O)NCCOC2CCN(C)C2)c(-c2ccc(O)cc2)c1Cl
CCc1ccc(Nc2cc(C(C)C)ccc2C#N)o1
CCOc1cc(CC=O)c(OCC[SH]2C=C(c3cccs3)c3c(S)ncnc32)cn1
Cn1c(=O)n(CC2CCC2)c(=O)c2c1ncn2CCN1CCOCC1
C=C(CCCCn1cc(C#N)nn1)c1cc(OC)c(O)c(OC)c1
COc1ccc2c(c(-c3nc4ccc(C)cc4n3C)cc(=O)n2Cc2ccccc2)c1OC
CC1(C)CC(O)CC2(C)C1C(=O)CC1(C)C2C(O)CC2CCCCC21C
COc1cc(CN2CCOCC2)c2[nH]c(-c3ccc4nc(C)c(C)cc4c3)c(C=O)c2c1
Cc1ccc(C2(N(C(=O)C3CC3)c3nscc3C)CC2)cn1
CCN(CC)C(=O)CN1C(=O)COc2ccc(S(=O)(=O)Nc3cc(C)ccc3F)cc21
CCC(C)OC(=O)Nc1cc(-c2nc(-c3cccnc3)no2)cc(OC)c1OC
CCCC1C=C(C)C2(OC(N)=O)C(=O)ON(N=O)C2CC(C)(OC)CC1C
CCCC(NC(C)=O)(NC(=O)C1NC(N)(C2(C)CC(=O)N3CCC32)C2C1C2(C)C)C(=O)O
CCC1C2C(=Cc3ccc(F)cc3)CN1C=C2c1cccs1
CC(C)CC(NCNc1ccc(C=O)cc1Nc1ncc(C(=O)O)c2ccccc12)C(=O)NC(CCC=O)(NC(C)(C)C(=O)O)C(=O)O
CCCC(O)C(C)(OC)C(C)CCCC(C)C(CCC(C)C)=C(C)CC
Cc1ccc(S(=O)(=O)Nc2cc(C(N)=O)c(N)s2)cc1
O=C(C1CCCN1S(=O)(=O)c1ccc(F)cc1)N1CCN(c2ccccc2)CC1
COc1ccc2ccc(=O)oc2c1
CCC(=O)c1cc(CC=Cc2cc(C)cc(C)c2)c2ccccc2c1
CCC(=O)OC(OC(=O)C=C(C=O)c1ccccc1)C1=C2CC3(CO)C(CC(O)(CC1=O)C2(C)C)C1COC1CC3(OCO)OC(C=O)(C=O)OC
CCC(C=O)(OC1C2CC3CC1CC(F)(C3)C2)c1ccc(F)cc1
CCC(NC1CCN(c2nc(N)nc(NC)n2)C1)C(CC)N(C)C
CCOC(=O)N(c1ccc(NC)cc1)C(c1ccccc1)C(O)C(=O)Nc1cc(F)c(CCC=O)c(F)c1NC(=O)C(CCNC(=N)N)NC(=O)CN(C)C(C)(C)CC=O
CCN(CC)c1c2c(nc3cc(Br)ccc13)CCC2
CCCCCCc1ccc(NN=C2C(=O)Nc3ccc(C(C)C)cc32)c(N2CCC(N3CCOCC3)C2=O)c1
CCC(OC1(N)CCOC(N)=C1c1cc(O)c(O)c(O)c1)C(=O)N(C(C)C)C(O)(CCc1cc(F)cc(F)c1)C(C)O
CCc1ccc(NC(=O)NC(CCC=O)(NC(c2ccccc2)C(C=O)NC(=O)NC(Cc2ccccc2)C(N)=O)C(=O)O)cc1
Cc1nc(-c2cccnc2)nc2c(C)cccc12
COc1cc(C2=C(c3ccc(O)cc3O)CNc3ccccc32)cc(OC)c1OC
CCC(=C(C)C)C(C)=C(CC)C(C)=C(CC)C(C)O
NC(=S)N1CCc2c(c(NC3CCCC3)nc3ccccc23)C1
COCCN(C)c1cc(Cl)c(C=O)cc1N
COc1ccc(C2=C3C(=O)CCC3C3Cc4ccc(OC)c(OC)c4N3CC2)cc1
O=C(O)CCN1C(=O)C(=CC=Cc2ccccc2)Oc2cc(Cl)ccc21
Nc1sc(-c2cncnc2)cc1S(N)(=O)=O
COc1cc(O)c2c(c1)C(O)(c1ccccc1)c1ccccc1-2
CCN(C(=O)CNc1ccc(C=O)s1)C1CCCC(N2CCCCC2)N1
CCc1ccc(N(c2ccc3oc(SCc4nc(C)cs4)c(CC=O)c(=O)c3c2)C2CC2)cc1
COc1ccc2cc(Cc3c(OC)ccc(NC(C)Cc4ccccc4)c3Cl)sc2c1
COc1cc(Nc2c(C=O)cccc2[N+](=O)[O-])ccc1OC(C)(C)OC(C)=O
CCC(Nc1cccc(Cc2ccc(N)cc2)c1Cl)C(=O)C(=O)O
CCCCCCC(CCCCC(=O)O)NC(C)=O
N#Cc1cnc(N)nc1-c1c[nH]c2cc(F)cc(OC3(CO)C(O)COCC3O)c12
CCC(C)C1OC1CC(=O)O
O=P(O)(O)C(F)(F)P(=O)(O)NC(O)(CI)C(O)(O)C1CCCCCC1
Cc1cccc(-c2ccc(N3C(=O)c4cc(C(F)(F)F)ccc4N4C(=O)CCC4C3=O)s2)c1
NCCCCCCCCCCCCCCCC(=O)c1ccc(N)cc1
CCc1ccc(-c2ccccc2)c(N2CCN(c3ccc4c(c3)OCCO4)C(=O)C2)c1
C=C(C)C(CC)(CC(C)C(O)(C=O)NC(=O)CNc1ccc(C(=O)n2nc(N)cc2C)cc1)OC
N#Cc1c(O)cc(-c2cc3c(cc2Cl)CCC3)nc1O
O=Cc1ccc(NC2=NN=C(S)[SH]2C(=O)C[SH]2C(S)=Nc3ccccc32)o1
O=C(CCc1c[nH]c2ccccc12)NC1CCC(=O)S1
Cc1ccc(N(c2nccc(-c3ccc(N)nc3)n2)C(C)(C(=O)O)N2C(=O)CCC2O)c(C)c1
COc1c(OC(C)(C)O)cc(C2CC(=O)c3c(O)c(C=O)c(O)c(C(C=O)OC(N)=O)c3O2)c(OC(C)C)c1OC
CCOP(=O)(Oc1ccccc1)Oc1ccccc1
CCOc1csc(C(N)=O)c1N
Cc1cccc(Oc2cc(NC(=O)C3CC3N)cc(OC(F)(F)F)n2)c1F
Cc1ccc(SC(F)(F)F)c(NC(=O)NC(C)(C)N2CCCC(O)CC2Cc2cccc(F)c2)c1
CC1(Br)CCCC2(C)CC(c3ccoc3)OC3=CC(=O)C1=C32
CC1CC(=COC(CO)CO)CCC2C(C)(O)C(=O)CCC12C
Cc1coc(-c2ccc(Cl)c(N3CCN(c4ccccc4)CC3)c2)n1
CC(=O)NCC1(O)OCC(O)CC(O)O1
Cc1nc(N2C(=O)CSC2(Nc2c(Cl)cccc2Cl)c2ccc(Br)cc2)sc1C=O
CSC(=S)n1c(=S)sc2nc(O)c(-c3ccsc3)c(C(F)(F)F)c21
Cc1ccc(C=Cc2ccc3ccccc3n2)cc1NC(=O)Nc1ccccc1
C=CCc1ccc(N)c(N)c1
CCCN1N=NN=C2c3c(NS(C)(=O)=O)cccc3C(c3ccc(OC)cc3)=NN21
CC1(C)OC(=O)C2NC=CC=C21
CC(C)(CNC(CCI)c1cccnc1)c1ccc(-c2ccc(C(CCCC=O)CCC(=O)O)c(NCCCc3ccccc3)c2)cc1
Cc1ccc(O)c(C=O)c1NCC1(n2cnc3c(N)ncnc32)OC(O)C(O)C1O
Cn1cc(-c2cc(OCCc3ccc4ccccc4c3)c(C(CNC(=O)C(N)(N)c3ccccc3)c3ccc(Oc4ccccc4)cc3)s2)cn1
CC(C)N1CCN(c2cc(Br)cc(Br)c2-c2ccc(CC=O)cn2)CC1
CC1=C(C=O)C(c2occc2N2CCCC2)(N2CCOCC2)n2ncc(C#CC(C)C)c2N1
NC(CC=O)(Oc1c(F)cc(N2CCNCC2)cc1C(F)(F)F)c1cc(Cl)cc(NC(=O)C2CCCN2)c1
CCOC(S)(Cn1c(S)nc(C=O)c1-c1ccccc1)C(=O)Nc1cccnc1
Cc1cncc(Nc2ccc(-c3cccc(C(F)(F)F)c3Cl)cc2)c1O
CCOc1cc(C=O)c(OCC)c(C(=O)OC)c1OCC
Nc1ccc(N2CCCCCC2)c(N)c1C=O
COc1ccc(F)cc1NC(=S)Nc1ccc(C(C)(C)C)cc1
Cc1ccc(NS(=O)(=O)c2ccc(N)c(N)c2)cc1Cl
C1CCC(C2CC2)C1
CC(C)(C=O)CCCCCC(C)(C)CNCC=C1SC(=S)NC1=O
O=C(CSc1ccccn1)Nc1ccc([N+](=O)[O-])cc1
Cc1cc(OCCN2CCCC2)cc(-c2ccnc(C(C)C)n2)c1
COc1cc(C=O)ccc1N1CCCC2CN(c3ncccc3NC(=O)OC3CCC(N)(c4cc(OC)c(O)c(OC)c4)N3)CCCC21CO
CCCc1cc(-c2ccc3c(c2)N(C)C=C(C=O)CC3=O)c(Nc2cc(C)ccn2)cn1
CC(C)CCC(=O)NC(CC(=O)NC(C)(C)CCC(=O)NC(=O)C(C(C)C)N(C=O)C1(N)SC(=O)NC1=O)C(C)NC(=N)N
CC1C(C(=O)Nc2ccc(Br)c([N+](=O)[O-])c2)C1(F)F
CCC(CC1Cc2c(ncn(-c3ccccc3)c2=O)C(O)C1)N(NC=O)c1ccncc1
Cc1cc(C=O)c(N2CCCCC2)cc1Nc1ccc2c(c1)OCCO2
Nc1cccc(Oc2cccc(N)c2N)c1
CCCCC(O)C(C)CC12C(=O)OC(C)(C)C1CCC1(C)CC(Br)C2(F)C(=O)C1=O
C#CC(O)C(NC)n1nc(C=O)nc1Cc1ccccc1
CCC(C)C=CC(C)C1(C)CCC(C(CCN(C)C)c2ccc(OC(O)C(N)=O)cc2)O1
CC(C)C(NC(C)(C)C1CCCN1)C(C)C(=O)NC(N)=O
Cc1c(CC=O)c(CNc2nc(-c3ccc(-c4ccc(Cl)cc4)cc3)cs2)nn1CCC#N
C=C1CC2CC3OC(=O)C(=CC)C3C(O)C2C2C=CC(=O)C(=O)C12
CN(C)C(C)(C)OC1(C(F)(F)F)c2ccccc2-c2ccc(O)cc21
CCCc1cc(-c2noc(CNc3ccc(C)cc3)n2)[nH]n1
CC1(OC(N)(N)C(=O)O)CCC(C2(C)CNCCN2)CC1
CCC1C(=CCC=C2C(O)CCC3(C)CCCC23)C(=O)OC1C
O=c1ccc(S(=O)c2ccccn2)n[nH]1
Cc1ccccc1C=NNC(N)=O
Cc1ccc(CC(C)(N)CCN2CCCN(c3nsc4ccccc34)CC2)cc1NC1=NCCN1
CCc1cc(N(C)C2(CC(=O)O)CC(C)(C)C2(C)C)[nH]n1
NC(C(=O)N1CCCC1OC(=O)CN1CCCCC1=O)C1CCCO1
CCOC(=O)C1NCCC12CC(N)(c1ccc(C(F)(F)F)cc1)N(S(=O)(=O)c1ccc3ccccc3c1)C2=O
CCn1c(-c2c(F)cc(Cl)cc2Cl)ccc1N1CCC(C2(N)CCCNC2NS(=O)(=O)c2ccccc2F)CC1
Cc1ccc(N2CCN(C=C3C(=O)N(c4ccc5c(=O)c6c(O)cccc6sc5c4)C(=O)c4c(O)ccc(O)c43)CC2)cc1
CC(=Nc1ccc(C(N)c2ccc(F)cc2)cc1)c1ccccc1N
Cc1ccc(O)c(C)c1
CC1(C)Oc2ccc(CC=O)cc2C(N)C1O
CCc1nc(-n2cnnc2)cc(C2CCC(c3ccc(C)cc3)O2)c1F
CCOC12CCC(CC1)N2C(O)(c1c(C)ccc2c1OCO2)C1CC1
Cc1ccc([N+](=O)[O-])cc1NC(=O)CNc1c(C=O)cccc1S(=O)(=O)O
COc1ccc(-c2c(OC)ccc3c2CC(c2ccccc2)OC3=O)cc1Cl
O=Cc1cc(-c2ccc(F)c(F)c2)oc1COC1(Oc2ccccc2CC2(O)C=CC3(C(=O)c4ccccc4-c4cc(O)c(O)cc43)C2=O)COCCC1(O)CO
O=C(Nc1ncc(Cl)cc1Cl)OCCC1CNCC(=O)N1c1ccc(O)cc1
CCOC(=O)C(S)C12CC(c3csc(-c4ccccc4)n3)OC(=O)C1CCC1(C)CCC(=O)C=C12
CC(=O)c1cc(-c2nc(-c3ccc(C(C)(C)C)cc3)cs2)ccc1OC(F)(F)F
Cc1ccc2c(c1)N1N=CC(Cl)=C(N[N+](=O)[O-])C1=[N+]([O-])C2(C)C
CC(=O)NN=C(C)c1cc(Cl)c(Sc2ccccc2)c(Cl)c1
Cc1cc(C)c(OC(C=O)c2ccccc2F)c(C(=O)N(C(C)C)C(C)C)c1
CCC(C)CN1CCOC(CNC(=O)C2NC(=O)CCCC2(N)CC)C1
CCN(C(=O)c1ccc(N)c(N)c1)C(C)C
CC(N)(C(=O)O)C(SC12CC3CC(CC(C3)C1)C2)C(=O)O
COC(C)(COc1ccc(C)cc1)OC1(O)C(O)COC(CO)C1O
Cc1ccccc1NCC(=O)[SH]1C(S)=NN=C1NC(C=O)CN1CCOCC1
Cc1c(Nc2ncc(C(F)(F)F)c(Oc3cccnc3)n2)cc(C=O)cc1N(C)CC1C2CCC1CC2
CCCc1sccc1NC(=O)Nc1ccc(F)cc1
CCCC(C#N)(c1cccc(O)c1)c1cccc(Cl)c1N(C)Cc1cc(O)cc(C)c1CC(N)C=O
Cc1ccc(C=CC(=O)OC(=O)CNc2nc3ccccc3s2)cc1
CC(C)CS(=O)(=O)N1CCCCC1c1cccc(CCCC(C=O)Nc2ccccc2)c1
CCC(CCC(C)C)C1NC(=O)C(CO)NC(=O)C(C(C)O)NC(=O)CNC(=O)CNC1=O
Cc1cc(C(C)(O)C2CCN(C(C)(C)N3CCCCCCC3)CC2)ccc1O
COc1cccc(N(C(=O)CNc2ccccc2N)c2cccc(C=O)c2OCC2CCCCC2)c1
Cc1ccc(S(=O)(=O)C(C(C)C)N2CCOc3ccccc32)cc1
O=c1nc(-c2ccccc2)n(-c2ccc(F)cc2)c(=S)n1-c1ccc(F)cc1F
COc1cccc(C2Nc3cccnc3C(=O)N2c2ccccc2F)c1
Cc1cc(-c2cnc(C)c(O)c2-c2ccnc(N)n2)ccc1F
COc1ccc2nc(CNCCOC(C)(O)S(=O)(=O)O)c(C=O)cc2c1
CC(=O)c1ccc(Oc2ccc(Br)c(Oc3ccc(C=O)cc3-n3cnc4ccccc43)c2)cc1
CCc1cccc(N2C(=O)C(CC)N(C3CC4CCC(C4)C3)C2=O)c1
COc1ccc(C=NNC(=O)CCCCCCCCCC[n+]2ccccc2)cc1
COC1=[N+]([O-])c2cc(OC)c(OC)cc2SC(C)=C1
CCNc1ccc2sc(C=Cc3ccccc3)nc2c1
CC(C)(C)OC1CC2CCCC2(C(c2cccc(Br)c2)C(C)(C)C=O)C2CCC3(C)C(O)CCC3C12
N#Cc1nc2ccccc2n1-c1cc2cc(C(=O)O)ccc2nc1Cl
O=S(Cc1ccc2nonc2c1)c1nnc(N2CCOCC2)o1
O=Cc1ccc2onc(C(F)(F)F)c2c1NC1CCCCC(=O)N1c1ccc(Oc2ccccc2)cc1
Cc1ccc(O)c(C=O)c1NC(=Cc1ccc(O)cc1)C(=O)N1CCCCC1CO
COc1ccc(NC(=O)Cn2c(=O)n(Cc3cccc([N+](=O)[O-])c3)c(=O)c3ccccc32)cc1
Cc1ccc2c(c1)-c1ccccc1C2=Cc1ccc2ccccc2n1
Nc1ccc(CCc2ccc(C(F)(F)F)cc2)cc1
CN(C)CC(O)Oc1ccc(-n2c(=O)c3c(=O)n(C4CC4)cnc3n(CO)c2=S)cc1
COc1cccc(N2CCNCC2(N)Cc2ccccc2-c2ccccc2)c1
CCCc1cc(Oc2ncnn2C2CC(O)CO2)c(OC)cc1Cl
COc1ccc(C2=NOCC2C(=O)C(C)N2CCN(c3cccc(Br)c3)CC2)cc1
O=S(=O)(Nc1ccc(N2CCCCC2)cc1)c1cc(Br)ccc1Cl
S=c1n(C(CCCCl)c2ccccc2)nc2c3ccccc3nc(-c3ccccc3)n12
COc1cccc2c(=O)c(C=O)cn(Cc3ccc(Nc4ncccc4C)o3)c12
Cc1c(-c2ncsc2C=O)c2ccc(NC(C)(C)N3CCCC(c4cc(O)ccc4OC(=O)C(C)C)C3)cn2c1C=O
CC(=O)NN=Cc1ccnc(Sc2nnc(Cc3ccc[nH]3)o2)c1
CCOc1cccc2c1CNC2=NCc1ccc(OC)cc1
CC1(C(=O)NNC=O)CCC(C2CCCCCC2)CC1
CC(C)=C(C)c1ncc(-c2cnc(NS(=O)(=O)c3ccc(C)c(C)c3)c(=O)n2Cc2ccc(Br)c(C3CC3)c2)o1
Cc1ccc(N(c2ccc(C)s2)S(=O)(=O)c2ccc3ccccc3c2)cc1
C=CCN1C(=O)C(=CC=C2C(=NO)NC(=O)NC2c2ccc(-c3ccccc3)cc2)C(=O)Nc2ccccc21
COc1ccc(C=CS(=O)(=O)c2cnc(Oc3cc(C(=O)S(C)(=O)=O)ccc3C(C)C)c([N+](=O)[O-])c2)cc1
CCCc1cccc(NCc2c(O)ccc(C(C)(O)c3ccccc3)c2N(C)CC)c1
CCOC(C)(C)Nc1nc(Nc2cc3ccccc3c(C=O)c2OC)c2ncn(C3CCCO3)c2n1
COc1ccc(OC)c(NC(=S)Nc2c(C)c(N)c(C)c(N)c2C(C)(C)N)c1
C=C1CSC(=NC2CN(C)CCN2)N1C(=O)C(C)N1CCCC1
Nc1ccc(F)cc1-n1c(C=O)ccc1-c1nnc(S)o1
NC(=S)N1CCC(c2ccc(F)cc2)C(N)(Cc2ccccc2)C1
COc1cc(C2CCC3C4(C)CCC5C(C)(C)C(=NO)CCC5(C)C4CC(=O)C23C)co1
O=Cc1ccc(F)c(N2CCC3(CC(c4ccccc4C(=O)N4CCOCC4)=NO3)C2)c1
Cc1ccc(F)c(OC(=O)C(N)(c2ccc(Cl)cc2)n2nc(NC3CCN(C)CC3)nc2-c2cccc(N)c2)c1
Cc1ccc(C)c(Cn2cc(C)cc2C=CCNc2cc(C=O)ccc2F)c1
COC(=O)C(C)(N)n1c2c(c(=O)c3ccccc31)C(=O)c1c(F)cccc1-2
CC(=O)Oc1cc(O)c(C)cc1NC(=O)C1CCC(OC(=O)CNc2ncnc3scc(-c4ccc(Cl)cc4)c23)C(N)(C2CC2)C(=O)N1
Cc1ccc2cc(N3CCCC(CNc4ccc(C=O)cc4)C3)ccc2c1
O=Cn1nc(C(F)(F)F)c(N2CCN(CCC3CCCN3)CC2)c1-c1noc(C(F)(F)F)n1
C#CCN1C(=O)C(NC2CC(C)NC(C)(C)C2)C(c2ccccc2)c2cc(Br)ccc21
Nc1ncnc2c1ncn2C1(CO)OCC(O)C1O
CC1(C)CC(C(=O)Nc2cc3c(cn2)OCO3)CC(C)(C)N1O
CC(O)Nc1nc2ccccc2n1C1CC2CCC(C1)N2CCN(c1ncccn1)C(C)C#N
Nc1ccc(Nc2nc(-c3ccno3)cs2)cc1
CCc1ccc(N(CC(C)CC)S(=O)(=O)c2cc(C(C)C)ccc2OC)s1
Cc1ccc(CN(C)C(=O)CN2CCCC2=O)cc1C
CCc1ccc(NC(CC)c2c(C=O)c(-c3ccc(Cl)cc3)nc3c2c(=O)[nH]n3-c2ccc(F)cc2)cc1
Cc1ccc(Oc2cc(Nc3ccc(Oc4ncccc4O)cc3)c3c(=O)c(O)c(C=O)oc3c2O)cc1
NCCCc1ccccc1
CCCCCCCCCCCCC(CCCC)OS(=O)(=O)CCC
COC(=O)C(CC(C)C)NC(=O)C(CCNC(CCC=O)(NC(=O)CNc1cc([N+](=O)[O-])c(C)c([N+](=O)[O-])c1)C(=O)O)NC(C=O)C(O)C(CC(C)C)NC(CC(=O)NC(=O)OC(=O)O)c1ccccc1
CC1(C)C2CCC1(CCNc1cc(C=O)ccn1)CC2
O=C(NN=CC1(C(F)(F)F)C(=O)Nc2ccccc21)c1ccccn1
CC(C)CCCCC1(C)CC2C(CC(=O)C3CC(O)CCC32C)C2CCC21C
CN(C(=O)Nc1cc(Cl)cc(C(F)(F)F)c1)S(=O)(=O)c1cc2c(c(N3CCCCC3)c1)CCNC2
Cc1ccc([SH]2C3=C(CCC3)c3c2[nH]c(S)nc3=O)cc1
C=CCOC(=O)N(C)Cc1ccc(C=C)o1
CCCCC(CCC)Oc1sc(NN)c(C=O)c1NC(C)C
O=C1COC(=O)C1=Cc1ccc(Oc2ccccc2)cc1
Cc1ccc(F)c(Oc2ccc(-c3nsnc3N3CCOCC3)nn2)c1
Cc1cc(N)c(CO)cc1CN
Cc1ccnc(NC(CC=O)C2CCNCC2)c1
Cc1ccc(NCC(=O)ON=C2CCC(C)CC2)s1
Nc1ccc(N(C=O)N=Cc2c[nH]c3ccccc23)cc1
CN1CCCC(C)(n2c(CC(F)(F)F)nc3ccccc32)C1Oc1cccc(F)c1
COc1ccc(CP(=O)(O)OC(=O)C(C)OC2(N)C(O)COC(C)C2O)cc1OC
CN(C)CCNc1ccc(Oc2ccc3c(c2)c(N)nn3C(N)C(C)(C)c2ccc(C=O)cc2)cc1
CCC(C)N1CCC2(CC1)C(=O)N(C1COc3cc(C(=O)CCC=O)ccc3O1)CN2c1ccccc1
CC(C)(O)C(=O)Nc1ccc2c(c1)CCC2
O=CNNC(=O)c1[nH]c2c(Br)ccc(N=Nc3ccccc3)c2c1C1CCCCC1
COc1cc2[nH]c3ccccc3c2c(Oc2ccc(C(F)(F)F)cc2F)n1
CCOC(Br)C[N+](O)=Nc1ncc2ncn(CO)c2n1
O=CCc1ccc(Cl)c(Nc2ccc(I)cc2)c1
COc1cc(Cl)ccc1N1CCNCC1(N)C(=O)N1CC(C)OC(C)C1
CCC1C(N)(c2ccccc2)C2CCC3(C)OOC24C(C)(OC=C(CCC(=O)O)C4(O)C12CC2)O3
CCC(C)CNC(=O)NC(C(C(=O)NCC1CCCO1)n1ccc(C=O)n1)n1nc(-c2ccccc2)ccc1=O
COc1ccc(S(=O)(=O)N(C(=O)CNCCN(C)C)c2ccccc2)cc1
CCc1nc2c(NC(CC=O)Cc3cccc4ccccc34)c(N(C)C)ccc2[nH]1
COc1ccccc1N1C(=COc2cc(CNc3ccc(Br)cc3)ccc2O)CNCC1(C)O
Cc1ccc2c(c1N(C)CC1CCC(C)Oc3ccc(NS(=O)(=O)c4ccccc4)cc3C(=O)NC(N)(CCO)C(C)COC1)OCO2
CCc1ccc([N+](=O)[O-])c(N(C)C(=O)Nc2ccc(OC)cc2OC)c1
Cc1ccc(NC(=O)NC(C(=O)Oc2cc(C=O)cc3ccccc23)C23CC4CC(CC(C4)C2)C3)cc1Cl
Cc1ccc(NC(=O)CC(C=O)N(C)c2cc(C)ccc2C)cc1
COc1cc(-c2c3c(cc4c2C(=O)C(=O)O4)CCC(C)(C)C3=O)ccc1N
COc1cc2c(Oc3ccc(-n4c(O)cc(C)cc4=O)cc3F)cccc2cc1O
CC(=O)OC(=O)c1c(OC(C)=O)ccc(N)c1Oc1ccc(C=O)cc1
Cc1ccc(-c2ccc(-c3ccc(OCCN4CCCCC4)cc3C)cc2)cn1
CCN(C)C(=CC(=O)NCCN1CCOCC1)C1=CC=C(F)C(C)C(Oc2ccc(N)c(-c3csc(C=O)n3)c2)=C1
CC(N)(C(=O)c1ccccc1)c1ccc(C2CNC(=O)C2)cc1
C#CC(N)CON=Cc1ccccc1OC(F)(F)F
CCCCC(CCC=O)(NC(N)(c1cc(C(C)CC=O)cc2ccc(C(F)(F)F)cc12)P(=O)(O)O)N(C)CCC
O=c1sccn1Cc1ccccc1[N+](=O)[O-]
CCCC(=Cc1ccc(C2SCC(=O)N2c2ccc(Cl)cc2)cc1OC)CC
Nc1cccc2c1C(=O)NC2=O
CCOCC1(CSC(Cl)CC)NC(=O)C1O
C=CCN1CCCCC1NC(=O)CNC(=O)Oc1cccc(C)c1Cl
O=C1C=C2C=CC(CN3CCN(CCN4CCCC4)CC3)=CC2O1
COCCNc1cc(C(C)(C=O)N(CCC2CNCCO2)c2nnc(-c3ccc(F)cc3)s2)ccc1C
CC(=O)O
CCc1cccc(C(=O)C(C)C2(N)CCC(O)CC2)c1N=C(N)N
CC(C)CC(N)C(=O)O
Cc1ccc2c(c1)C=CC(C)(C=C1Oc3ccc(Cl)cc3N(C)C1=O)O2
Cc1cccc(-c2c(C3CCN(C4CCCC4)CC3)nc3cc(C)ccn23)c1
COc1ccc(S(N)(=O)=O)cc1Cn1cc([N+](=O)[O-])c(C)n1
CC(C)N=c1cc2c(co1)C(=O)Oc1cc(Br)ccc1OC(C)C(C)CO2
CCOC(=O)c1cc(O)c(OCC)c(OC)c1O
CCC(O)C(CC(O)C(C)(C)C)(c1cc(C(C)(C)C)cc(I)c1O)N1CCOCC1
CC(=NNc1ccc(Cl)cc1)c1cccnc1O
CCc1ccc(N(C)C(c2ccccc2-c2ccc(C=O)s2)N(C)C)cc1
N#Cc1cc([SH](=O)=O)ccc1Oc1cccc(F)c1N1CCN(C(Nc2cccc(C(F)(F)F)c2)=[SH]Nc2cccnc2)CC1
CC(=O)NN=Cc1ccc(-c2cc(NC3=NC(=Cc4ccc(C)cc4)C(=O)N3O)ccc2C)cc1
CC1(C)CCC(N)c2cc(F)ccc2O1
CCC(=O)Cn1nc(-c2cccc(C(F)(F)F)c2)c2c1C(N(c1cccc(C(F)(F)F)c1)C(C)(C)N1CCN(C)CC1)CNC2
NC(C(=O)Nc1cccc(CCC(=O)O)c1CCC=O)C1CCCNC1
CC=CC(=O)OC1(C)CCOC2C(O)c3[nH]cnc(=O)c3OC21
Cc1nn(C)c(C)c1NC(=O)Nc1cc(C(C)(C)C)nn1-c1ccc([SH](=O)=O)cc1
CCCC(C)NCC(N)=O
O=C(NN=Cc1ccc(N2CCCCC2=O)cc1)c1ccncc1
O=C(COC1C(O)CC(Nc2ncccn2)OC1CO)c1ccc(O)c(O)c1O
C=C(N)CC(OC1(Cl)CC(=C)C(O)(c2ccccc2)C(N)(N)C1(O)NC(C)=O)C(N)CC(=O)C(C)CCC=O
CC(=O)C(O)CC(F)(F)Oc1cc(-c2cc(N3CCOCC3)cc(C#N)c2COS(=O)(=O)O)nc(Nc2ccc(-n3cnc(C)n3)c(Oc3ccc(CC(O)(C=O)C(F)(F)F)cc3)c2)n1
O=C(CS(=O)(=O)c1cccc([N+](=O)[O-])c1)NCC1CCCO1
CC(N)C(=O)OC(=O)C(C)(C)C
COc1cc(C=NO)cc(OC)c1OC(O)CN1CCCCC1C(C)O
Cc1ccc(S(=O)(=O)N(C)C2CC3CCCC2N3C)cc1
Cc1cccc(C)c1NC(=S)NC(=O)c1cccc(C(C)(C)C)c1
C=CCNc1nc(CC)nc(N2CCCC2)c1N(C)C
O=CCCCn1nc([N+](=O)[O-])nc1NC12CC3CC(CC(C3)C1)C2
CCc1cccc(-c2c(OC(CC)CC)nc3cc(O)ccc3c2O)c1
Cc1cc(NCCN(C(C)C)C(C)C)c2cc(Br)cn2c1
CCc1cc(OC(C)C)ccc1O
CC(CO)(CO)CN1C(=O)C2(CCC(O)(c3cccc(F)c3)N2c2ccc(O)cc2)NC(=O)c2ccccc21
CC(C)=C1CCC2CCC3C4C(CCCCCC(C)C)CC4(C)CCC3C2(C)C1
Cc1cc(-c2ccccc2F)nn(C(=C(c2ccccc2)N2C(=O)Cc3cc(Cl)ccc32)c2cccnc2)c1=O
CCCCCc1c(Cc2ccc(C3CC(c4ccc(Cl)cc4)=NN3c3ccc(Cl)cc3)cc2)nn(CC)c(=O)c1-c1ccc(-c2c(CO)ccc3c(C)nn(CC)c23)cc1
CCCCCC(CCCCCCC(=O)C(=O)NC(=O)C(CC(C)C)NC(CCC=O)C(C)NC(=O)OC1CC(C)OC(C)C1)NC(=O)CC(CNC(=N)N)NC(C=O)C(CCC)Nc1ccc(C)cc1
CC(C)NC(=O)C(N)Cc1ccc(Oc2cc(C=O)ccc2F)cc1
CCC1=C(Nc2cc(C=O)ccc2S(=O)(=O)N2CCc3ccccc32)CCCC1
CC(=O)Oc1c(O)cc(C=O)c(Nc2cc(C=O)cc(N(c3ccc(-n4cnc(N5CCOCC5)n4)cc3)c3ncc4ccc(-c5cnn(C)c5)c(C5CC5)c4n3)c2)c1O
CC(C)Oc1cc(C(F)(F)F)c2ncccc2c1CC=O
Clc1ccc(Nc2nc(-c3ccccc3)cs2)cc1
Cc1cc(-c2c(N)cccc2C(=O)O)oc1C
CCOC(C)(C)Oc1ccc(CC(=O)N(Cc2ccc(-c3ccccc3)cc2)NC(N)=NCc2ccnc(N)c2)cc1C
CC(C)(C)OC(=O)NC(CC=O)(NC(C=O)Cc1cccc(NC2CC(=O)N(C3CNCCS3)C(=O)C2)c1)C(=O)O
CN(C)CCN1CCCCC1C1CCC2=CC(N(C)C)=CC=C1C2
COC1=C2C(CCC3C2CCC3(C)C)NC(=O)C(O)(OC)C(C)CC(C)C(=NO)C(C)=CC(C=Cc2ccccc2)C1(C)C=C(O)C(C)C
CC(C)c1c(C(=O)O)c2c3cc(C=O)ccc3n(C(C)N3CCOCC3)c2c2ccccc12
CCn1c(Nc2nc(C3CC3)ncc2N)nn(Cc2cc(Cl)cc(Cl)c2)c1=O
Nc1cc2c(cc1-c1cccs1)CC(N)CC2
Cc1ccc(NC(=O)n2c(N)cc(=NNC(N)=O)c3ccccc32)cc1
CC(C)N(C(=O)CNc1cc(C=O)n(Cc2ccccc2)c1)C(C)C
Cc1ccc(S(N)(=O)=O)cc1
CCN1CCC2(CC1)CNCC(N)(n1ccnc1C)OC2
CCC(C)(C)C1SC(=O)NC2CC(OC3CCC(N(C)C(=O)CN(C)C4CN(C)CCN4)CC3)CC21
CC=CC(=O)OC(C)Oc1cccc(N2CCC2)c1OC
Cn1nc(C(F)(F)F)c(CC(F)(F)F)c1C1NC(C)(C)CC1N
C=Cc1cc2c(C=O)c(-c3ccc(C(NC(CC=O)c4nn[nH]n4)C(=O)O)cc3)oc2cc1NC1CCCCNC(=O)CC(=O)CC1C(C)(O)c1c[nH]cn1
CCN(CC)S(=O)(=O)c1ccc2c(c1)OCC(=O)N2C(C=O)Nc1ccc(OC)cc1
Cc1ccc(OCc2nnc(SC(=O)C(C)Nc3ccc(Cl)cc3)o2)cc1
Cc1ccc(C(=O)O)c(OC(C)CCc2nc(Cl)c(C)n2Cc2ccc(-c3ccccc3S(=O)(=O)N3C(=O)C4CCCCN4C3=O)cc2)c1
Cc1c(C2NCCc3c2[nH]c2ccccc32)cnn1C(=O)Cc1ccccc1
CCc1ccc(-c2c(Cl)cc(C)cc2NCC(C)(O)CN(c2cccc(Cn3cc(C)nn3)c2)C(O)c2ccc(C)cc2)cc1
CC1=C(C#N)C(=O)C2=C(C1=CO)c1ccc(C)cc1C2
CC1CNCC12CCN(c1ccc(F)cc1)C(c1cc(F)c(N)c(F)c1)C2
COc1ccc(C)cc1OC=Cc1ccc(C(=O)OCC2COc3ccccc3O2)cc1
CCOc1ccc(N)c(N)c1
CCCCc1ccc2c(c1)OCCC(NC1(C)CCCNC1(N)C(O)Cn1cc(C)nn1)O2
CC1=CCC2C(C=C(O)C1)C(=O)OC2(C)C
O=C(O)Cc1ccc2c(c1)sc1ccccc12
C1=NCC2CCC(C(C3C=NC3)C2)[n+]2ccc(cc2)C1
COc1cccc(Cn2c(-c3cccs3)nc3c(C)nn(C)c3c2=O)c1
CCCCC(CCCC)(Nc1ccc2[nH]cc(CC(N)C=O)c2c1)NC(CC(=O)NC(CC=O)CCCNC(C=O)CCC(CN)Nc1cccc2[nH]cc(CCC(N)=O)c12)C(C)C
O=C(NCCOc1nccc2cccnc12)Nc1cccc2cccnc12
CC(C)(N1CCN(c2ccccc2-c2ccc(Cl)cc2)CC1)N1C(=O)NC(c2ccccc2)C1=O
O=C(O)c1ccc(O)cc1Nc1ccc2oc(C(=O)N3CCCCC3)cc2c1
Cn1c(Cc2ccc(C(=O)O)cc2)nc2cc(C(=N)N)ccc21
Cc1ccc2c(c1NCC(C)C(C=O)Nc1ccc3c(CCC(=O)NC(=O)CCC(NC(C=O)Cc4cccc(N(C)CCCC(=O)O)c4)c4ccc(O)cc4N4CCCC4)c[nH]c3c1)OCO2
Cc1cc(N)cc(N2C(=O)c3cc(-c4ccccc4)ccc3N(CC=O)C(=O)C2(N)c2ccccc2)c1C
CCc1noc(C)c1N1CCCCC1C(N)=O
O=[N+]([O-])c1ccc(N2CC3CNCC3C2)c(C(F)(F)F)c1
CC#CC(O)Oc1ccc(-c2ccc(S(=O)(=O)NC(C)(C)N(C)C)cc2)cc1C=O
COC(=O)C1(N)CCNCC12CC(=O)c1ccccc12
CCOC(O)C1C(NCC2CC2)OCC12CCCCC2
NC1(Cc2cscc2NC(=O)CN2CCNCC2)NCC2(CCNCC2)CN(c2cc(C=O)ccn2)C1=O
Cc1nn(-c2ccccc2)c(Oc2ccccc2-n2c(-c3cccc(-c4ccc(N)cc4)c3)nc3cc(C(F)(F)F)ccc32)c1C=O
Nc1ccn2nc(-c3cnn(C4CCCCN4Cc4cccc(N5CCCC5=O)c4)c3)cc2n1
CCC1=c2ccc(OC(=O)c3ccc(C4COCCO4)cc3)c(OC)c2=C(C(C)C)CC1=O
CCc1ccc(N(C)c2ccc(OC)c3nc(C=O)cc(C)c23)cc1
CC(C)Cc1nc(-c2cnc3ccccc3c2)c[nH]1
COc1ccc(C(C)=O)c(OC=COc2c(C)ccc(O)c2O)c1
CCCCC(=O)N(C(C)C)C(C)CC
COCCNC(=O)C1c2c([nH]c(N)nc2=O)C(N)(CCN(C)C)NC1(N)c1ccc(Cl)cc1
CCc1cnc(N)n1C(=CC(=O)C=Cc1ccc(Cl)c(Cl)c1)c1ccccc1
COc1ccc(Nc2ccc(N3CCOCC3)cc2)cc1C=O
CCC(=O)N(N=Cc1ccc(O)cc1)C1SC(=S)NC1=O
Cc1ccc(NC(=S)Nc2ccc(C)cc2)cc1
Cc1ccc(F)c(OC(C)CCn2c3ccccc3c3ccccc32)c1
Cc1cc(NC(=O)Nc2ccc3c(c2)OCCO3)no1
Nc1ccc(N(C(=O)NC(=O)CNCC2CC2)C2=C3CCCCN3CCC2)cc1
Cc1ccc(OC(=O)N(C)C2=C(C(Nc3ccc4c(CCC(=O)O)c[nH]c4c3)c3nc4cc(NC(=O)CC(C)C)ccc4n3CC=O)C(=O)OC2=O)cc1
Cc1nnc2c(N3CCN(C)CC3)nc3ccccc3n12
CNC1(c2cc(Cl)sc2[SH](=O)=O)CN(c2ccccc2OC)CCN1c1ccccc1
CCSC1(C(=O)Nc2ccc(N(c3ccc(C=O)cc3)S(C)(=O)=O)cc2)CCC(N)(c2cccc(O)c2O)N1
COc1cc(C(C)(C)C)ccc1N1CC(C)NC(=O)C12CCN(C)CC2
O=C1C(F)N(c2ccc(O)c([N+](=O)[O-])c2)C(=O)N1c1ccc(F)cc1
CC(=O)NCC1(P(=O)(O)O)COC1=O
CCn1nc(C(C)(C)C)cc1C(=O)Nc1cccc(-c2cccc(Br)c2)c1
CCCCCCCC(CCCCC)OC(=O)OC(c1ccccc1)C1C(=O)NC(=O)NC1=O
CCc1ccc(N2CCCCC2C(N)=O)c(Oc2cc(OC)ccc2C2CCCC2)c1
CCCCC(C=O)Nc1ccc(C(=O)NC(C)(C)c2ccc(OC)c(C)c2)cc1
CCC(NCc1ccccc1)Oc1cc(CO)c(O)c2c1C(=O)OC2
Cc1ccc(N(c2cnc3ccc(Nc4ncccc4C=O)cc3c2C(=O)c2ccccc2)C(C)(C)NS(C)(=O)=O)o1
CCC(CCCCCCCCCCC=O)N(c1cc(C)ccc1C(=O)O)C(O)(CC=O)Nc1cccnc1NC
c1ccc(-c2c[nH]c3ccccc23)cc1
CCn1cnc(C2(O)C=NN(C)C(C)C2)n1
Cc1ccc(N(C)C(=O)COc2cc(C=O)cc3nc(C)[nH]c23)cc1
CC(=O)c1cccc(Nc2nc(Nc3ccc(CCO)cc3)nc3c2=CCCC(C)(C)N=3)c1
CC(=O)N=c1[nH]c2ccc([N+](=O)[O-])cc2s1
COc1c(N2CCN(c3cc(N(c4ccc(C(C=O)CN)cc4)C4CCC(O)CC4)nc(N)n3)CC2)ncnc1C(F)(F)F
C=Cc1cc(OC)c2c(c1)C(=O)C=CC2=O
CCC1(C)CC(C)CC(C)(O)C(OC(C)(C)C)C(C)C(O)C(C)(O)C(O)C(C)(O)COC1=O
CC(=O)C=CC=C1N=C(c2ccccc2)N(c2ccc(C)cc2)C1=O
CCOc1cccc(N)c1N
Cc1ccc(N2CCC(O)C2)cc1-c1cc(C=O)c(C)n1C
CC(C)C1NC(=O)C2C(O)C(C(N)C(=O)O)C(CC(=O)O)N2C(=O)CNC(=O)CNC(=O)C(C(C)(C)C)NC(=O)CNC(=O)C2CCCN2C(=O)CNC1=O
Cc1ccc(C=C2C=C(Cc3ccccc3)CN2)cc1
CCS(=O)(=O)C(C)Nc1ccc2c(c1C)CC1CCC(=O)C2C1
COc1cc2c3c(c4c(c2cc1-c1cccc(C(C)CC(C)C)c1)CCC(O)C4C)CC(C)C(C(=O)O)C3C
CC(C)(C)c1ccc(C(C)(c2nc3ccccc3[nH]2)[N+](=O)[O-])cc1C(C)(C)C
CC(=O)Oc1cc(N2CCOCC2c2cscc2C=O)ccc1Nc1cc(-c2noc(N)c2-c2ccc(F)cc2)ccn1
Cc1ccc2c(NC(=NC=O)Nc3cc(N)c(C=O)cc3-c3ccc(OCNc4ccc(O)cc4)cc3)cccc2n1
COC(=O)c1ccc(C)cc1Oc1ccccc1Cn1cc(Cc2cc(-c3c(Br)ccc(Br)c3O)c(Br)cc2O)nn1
COc1c2c(c(C)c3oc4cc(CN5CCCCC5)c(O)cc4c(=O)c13)OCC2
CC(=O)NC(=O)C(C)Nc1cc2c(cc1C=O)OC(NCC1CCC(N)(c3cccs3)NC1)O2
NNC(=O)C[SH]1C(S)=CC=C1Br
CC(=C(c1ccc(Cl)cc1)c1cccc(Nc2cc(-c3cccc(C(F)(F)F)c3)nc3ccccc23)c1)N(C)C
CCCc1cc(N2CCOCC2)ccc1NS(=O)(=O)c1cc(Cl)cc(Cl)c1
CC(C)Cn1nc(C=O)c2ccc(Nc3ccc(S(=O)(=O)Nc4ccc(Cl)cc4)cc3)cc2c1=O
Cc1cc(-c2ccc(C(=O)NO)o2)cc(N2C(=O)NC(=O)C23CCCCC3)c1
COc1ccc(C(=O)OCc2ccc3c(=O)n(C4OCC(O)C4O)c(-c4ccccc4)nc3c2)cc1
CCCc1c(N)cncc1N
O=c1nc2[nH]nc(C3CC3)c3c(O)cccc3c-2c1Br
Clc1ncnc2ccccc12
CC12CCC3c4cc(O)c(S)cc4CCC3C1CC(S)(Cn1cnc3c(C4CC4)nc([N+](=O)[O-])nc31)C2O
CCCCCc1cc(N)n(C=O)c1Oc1ccc2ccn(CC)c2c1
CC(C)c1csc(N(c2cc(N)nc(N)n2)C2CNCCO2)c1C=O
CCCn1c(=O)c2nc(-c3ccc(OC)cc3)[nH]c2n(C(CC)N(C)C)c1=O
CCNc1ncc(C(=O)O)cn1
CCCCCC(CCCC)NC(=O)N1CCCCC1=Cc1cccc([N+](=O)[O-])c1
CCc1ccc(N2CCNCC2(N)C(=O)Nc2ccc(F)c(F)c2)cc1
COC1=CC(=O)C2=C(C1=O)C(O)OC2CCO
CN1CCN(S(=O)(=O)c2cc(C(=O)Nc3cc4ccccc4cc3-c3ccc(S(=O)(=O)N4CCOCC4)cc3)n(C)c2)CC1
Cc1cccc2c1OC(=Cc1ccco1)O2
C#Cc1cccc(-c2cc3sc4nc(C)n(C)c4c(=O)n3n2)c1
C[n+]1c2c(cc3cc(N)ccc31)CCC2
CSc1nn2c(C)c(C=O)c(C)nc2c1NC(C)(C)N(C)C
COc1cc2c(cc1O)CC(N)(c1cc(C=O)ccc1O)NC2
CC(C)C(=O)Oc1ccc(C(C)C=O)c(Nc2ccc(F)c(S(=O)(=O)N3C(=O)CSC3=S)c2)c1O
CCCCCC(C)Cc1cc(O)c2c(=O)c(C)c(C)oc2c1
C=C1C(O)C(COC2(C(C(=O)O)C(N)Cc3ccc([N+](=O)[O-])cc3)OC(OC(C)=O)C(Oc3cc(CCC=O)ccc3Cl)CC2OC(C)=O)CC2C1CCC1(C)C2CCC(C)(C)C1O
Cc1cc(CNc2c(-c3ncnn3C3CCCC3)ccc(C)c2C)c(C=O)c(N2CCCCC2)n1
Cc1ccc(-c2n[nH]c(C)c2C)cc1S(=O)(=O)Nc1nn(C(C)C)cc1C
C=C(C)C(CCC1(O)CC(C)C(O)(c2cc(CC)ccc2O)C1)C(=O)CC(O)C(C)C
COc1ccccc1-c1csc(C2=C(C=O)CN([SH]3C=CC=C3[SH](=O)=O)C2)n1
CCC(Nc1ccc(OC)c2c(=O)nc(N)[nH]c12)(c1ccccc1)C(C)(C)C
C=C(C(=O)OC(C)(C)C)C(C)(O)CCC(O)(C(=O)OC(C)(C)C)C1=CCC2CC3(C)C(CCC4C5(C)CC(=NO)C(O)C(C)(C)C5CCC43C)C12
CCN(CC)C(=O)C1(O)COC(n2cnc3c(N4CC5(CCN(C)CC5)C4=O)ncnc32)C1O
CCCc1c[nH]c(NC(=S)NC2CCCCC2)n1
Cc1cc(Nc2nc(Nc3ccc(C(C)C)cc3)nc(N(C)C)n2)n[nH]1
CC(=O)Nc1ccc2c(c1)[SH](C(=O)CNC1CCC(O)CC1)C(S)=N2
COc1ccccc1C1CCSCC1
O=C1NC(=O)C(c2c[nH]c3ccccc23)=C1c1nc(N2CCNCC2)nc2ccccc12
CCCCCCCC(=O)c1cc(C)[nH]c1C
O=C(O)CCn1cc2c(n1)C(O)(C#Cc1ccc(-c3ccc(N4C(=O)C5CC6CC(C5)N6C4=O)cc3)cc1)CCC2
COc1ccc(-c2nn(C)cc2-c2nnc(C3CCCNC3)n2C)c(C(=O)N2CCCC2)c1
CCOC(C)(O)NC1CCCC(n2cnc(C#CCC(C)=O)c2)C1
CCCC(=O)O
CCC1c2ccc(O)cc2C(O)(CC)CCc2c(C)cccc21
OC(Cn1cncn1)(Cn1cnc2cc(C(F)(F)F)ccc21)c1ccc(Cl)cc1F
Cc1cc(NC(=O)C2CCCN2c2cc(C=O)ccn2)no1
CN([SH]1C=CC=C1[SH](=O)=O)C(C)(C)N1CCCCC1CCc1ccccc1
Cn1cc(-c2ccc(CC(=O)O)n2C=C2C(=O)N(CC(=O)O)c3cc(N)ccc32)c2ccccc21
Cc1cccc(Cl)c1N(c1cccc(C(O)c2c(C)c3ccc(O)cc3oc2=O)c1)C(C)O
Cc1cc(C(F)(F)F)ccc1C1CCNC(N)(CN2CCCCC2C(N)=O)C1
CCCC(OCOc1ccccc1C(CCC=O)OCC)C(=O)O
O=C(O)Cc1ccc(-c2cccc(C3CC3)c2)c2c1OCC2
COc1ccc(C(=O)C=CC#Cc2ccc(C=O)o2)cc1
CCC(=O)NCCNc1cc(C=O)ccc1F
Cc1ccc2ccc(F)c(C(C=O)CNS(=O)(=O)c3ccccc3-c3ccc(N)cc3)c2c1
CC(C=O)(Nc1cccc(C(=O)O)c1)C(c1ccccc1)c1ccccc1
COC(=O)C=CCCN1CC(=O)NCN(C(=O)CNc2ccc(Cl)cc2)C1=O
CN(C)c1ccc(C=O)nc1Nc1ccc(C(=O)C=O)s1
Cc1occ(NC(=NC=O)c2ccc(O)cc2)c1C(=O)Nc1ccco1
CC(C)N
CCC(C)(OC(=O)CN1C(=O)CNC1=O)c1ccc(O)cc1
COc1cc(Nc2ccc3c(c2)OCCO3)c2oc(=O)c(C=O)cc2c1
Cc1cccc(Nc2nnc(N)c3cccc(N)c23)c1
COc1ccc2c(=O)c3c(C)c(C=O)[nH]c3sc2c1
Cc1ccc(-c2oc(N)nc2C(C)C(C)(N)c2ccc(Cl)c(Cl)c2)cc1
CCCCCCCCCCCCN(C)C
CC(C)N(C(=O)c1ccc(N)c(N)c1)C(C)C
Cc1n[nH]c2cc(C3CNC3)nc(Nc3nc[nH]c3CCC=O)c12
CCc1ccc(Oc2ccc3nc(NC(C)C(=O)N4C(=O)CSC4=O)sc3c2)cc1
CC1CCCC2(C)Oc3ccc(Oc4ccc(O)c(CC=O)c4)c(OC(O)C(C)O)c3C=C12
CC(Oc1ccccc1)C(=O)OC(=O)CC(C)(C)N1CCCC1C(=O)O
Cn1cnc2c(NCC3CC3)nc(C(F)(F)F)nc21
Cc1ccnc(N(C(=O)Nc2cc(C)on2)c2ccccc2)c1
Cc1cc(C)cc(NC(=O)CNC(=O)CN(C)C(=O)CN2CCCC2)c1
Cc1ccc2nc(Oc3ccc4c(ccn4C=Cn4c(=N)[nH]c5ccccc54)c3)ccc2n1
CCCc1c(CN(C)C)cc(C(C)CN2CCOCC2)c(C=O)c1O
CCOc1ccccc1C
CC(O)Nc1cc(C=O)ccc1[SH](=O)=O
COc1cc2c(cc1O)CCCC1C2CCC2(C)C(O)CCC12
COc1ccc(OC(=O)c2ccc(N)c(N)c2)cc1-c1nn2c(=O)cc(C)nc2s1
CCCC(Oc1ccc(C(F)(F)F)cc1)C(=O)N(C(=O)C(N)C1CCCNC1)c1ccc(OC)cc1
CCCC(=O)N1C(=O)NC(=O)C(=CC=Cc2nc(-c3ccccc3)co2)C1=O
NC(c1ccc(O)c(NC2CCC2)c1)c1cccc2oc(=O)c3ccccc3c12
O=S(=O)(Nc1ccc2c(c1)CCC2)C1CCC1
Cc1nnc(CC2(O)CC(c3c(C4=NCCO4)cnn3C)C2)o1
COC1CCC(C2OC(OC(C)=O)CC2C(C)C)O1
CC1C(Cl)CCC2(C)C1CCC1(C)C3(C)CCC4CCC(C)(C)CC4C3=CCC21C(=O)NC(C=O)(CCCCCCCNC(=O)NC(C)S(=O)(=O)O)NC(Cl)C=O
Cc1cc(N(Cc2ccc(F)cc2-c2n[nH]c(=O)n2CCCC=O)c2cccc(C(F)(F)F)c2)c(C)s1
CC1(C(=O)NO)C(C(N)=O)C2=NC1C(Oc1nc3c(-c4ccoc4)cccc3cc1Cn1ccnc1)OC2
Cc1ccc(N(CCOc2ccc(OC(C)C)cc2)c2ccc(C(C)C)cc2)cc1
CC(C)c1ccc(NC(=O)N2CCc3ccccc32)cc1
Cc1ccsc1C(O)(c1ccccc1)c1ccc(Cl)cc1
CC(C)c1ccc(C(C)NS(=O)(=O)c2cc(F)cc(F)c2)cc1
CNc1cc(F)ccc1C(C)CN=c1nc[nH]c2c1[nH]c1ccccc12
CC(=O)c1ccc(SC(=O)C(N)C2(C)CCC2C)cc1
CC1(C)CC(OC(=O)CN2CCCCC2)C2C(C=O)=COC=C2O1
CS(=O)(=O)N(c1ccccc1)c1ccc([SH]2(=O)CCC2)nn1
NCN1C=CCC(NCCSc2ccc(-c3ccccc3)cc2)=C1
CCc1cc(C(F)(F)F)ccc1NCCCCCC(C)C(C=O)NC(=O)OC12CC3CC(CC(C3)C1)C2
COCCN(C(=O)CSc1nnc(C)n1Cc1ccco1)c1c(C)c(=O)[nH]c(=O)n1C
Cc1cccc(Cl)c1NC(=O)C1CCC(=O)c2nonc21
C#CCCCC(=O)Nc1cc(C(F)(F)F)ccc1C(=O)CCBr
COC(=O)CNc1cc(CN)ccc1-c1ccc2cc(N)ncc2n1
Cc1nn(-c2ccc(O)cc2)c(C)c1C(=O)Nc1ccc(Cl)cc1
CCC(C(=O)Cc1c(O)ccc2c1CCC1C2CCC2(C)C(O)C(O)CCC12)N(C)C(C)C
Cc1ccncc1S(=O)(=O)c1ccc(-n2ncc(C=O)c2C2CCNC(N3CCCC3C)C2)cc1
CC(C)c1cccc(C(C)CNc2ccccn2)c1-n1c(Cl)c(C=O)c2ccccc21
CCCc1cc(-n2c(=O)c3c(N)nc(N)nc3n(CC)c2=O)ccc1O
COc1cc(C#Cc2ccc(O)cc2)nc2c1ncn2C(O)(CCN1CCCCCC1)c1cccc(Br)c1
CC(C)(C)OC(=O)CON(C(=O)C1CCCN1S(=O)(=O)c1ccc(C(C)(C)C)cc1)C1CN(c2ccc(C=O)cc2)CCO1
Cc1cn(Cc2ccccc2C2SC(=O)NC2=O)c(=O)[nH]c1=O
COc1ccc(C=C2SC(NNC(=O)C3CCCCC3)=NC2=O)cc1
CCCCCCCCCC(NC(CC=O)C(CCCC)=C(C)C(CC)=C(C)C)C(=O)CC(N)=O
O=S(=O)(NN=C1CCc2cc(Sc3ccccc3)ccc21)c1ccc(-c2cccs2)cc1
Cc1nc2ccc([SH](=O)=O)cc2[nH]1
CC12CCCCC1(CC#N)C(=O)OC2=O
O=C1NC(C(F)(F)F)C(=O)N1C(=O)OC1NCCC1O
Cc1cc(N=C2COC(=O)C2Cl)cc(C(=O)c2ccco2)c1N
COc1cc(-n2cc(-c3nc4c(C5CCCC5)cccc4[nH]3)nn2)ccc1-c1cncnc1
CC#CC(C#N)N(C)c1cc(C)sc1Cl
Brc1ccc2[nH]nc(-c3cc4ccccc4s3)c2c1
CC(=O)C(C)(C)COC(C)(C)c1cc(N)cc2c1CCC(=O)N2
COc1cc(C=NNC(=O)C(C)Nc2ccc(C=O)cc2)cc(OC)c1OC
CCc1c(C)[nH]c2cc(NC(=O)C(CC)Nc3ccc(Cl)c(Cl)c3)c(S(=O)(=O)c3ccc(C)cc3)cc12
CCCCCCC(CC)CN1C(=S)C2=NCCC(CCCCC)C2=C1O
Cc1ccc(N(C)CCNc2ccnc3cc(Cl)ccc23)cc1
O=C1c2ccccc2S(=O)N1c1nc2ccccc2s1
C=O
CCN1C(=O)NC(=O)C(=CC=Cc2cccc([N+](=O)[O-])c2)C1=O
N#Cc1c(O)nc(C=O)c(N)c1N
NC=CCc1ccccc1N
CCCCC(CCCC(=O)NO)N(C)C(C)(C)Nc1nccc(Nc2nc(-c3cc(Br)ccc3F)nc3nccnc23)c1C=O
CC1CN2Cc3ccccc3-c3cccc1c32
O=C(O)CCc1c(F)cc(-c2cc(C(=O)O)c3c(O)cccc3n2)cc1F
Cc1[nH]cc(N(C)c2nccc(N3Cc4ncnc(N5CCCC(CO)C5)c4C3)n2)c1C
CC(C)CC(=O)N(C)CC(CCC=O)CNS(=O)(=O)c1ccc(C=O)cc1Nc1ccccc1
O=C1C(=O)N(NC(CO)c2ccc(OS(=O)(=O)O)cc2)c2ccc([N+](=O)[O-])cc21
CCCC(CC)Oc1c(C(C)(C)C)cc(C(C)(C)C)c(O)c1C(C)(C)S
CCCCC(Nc1cc(-c2cc(=O)n(CCc3ccc(F)cc3Br)nc2-c2cccc(OC)c2)ccn1)C(=O)O
CCCCc1cc(C#N)cc(OC(C)(C)NC(C)(C)C)c1O
Cc1cc(C)c(N(C(C)Cl)C(C)Cl)c(C)c1
COc1ccc(-c2nc(C3(N)SC(=O)N=C3c3ccccc3)co2)cc1-c1cccc2ccccc12
C[N+]1=C2C=NC(=CC=C(S(N)(=O)=O)C1=O)C=C(C#N)S2
CCC(C)Nc1nc(N2CCOCC2)nc2ccc([N+](=O)[O-])cc12
COCCN(C(C=O)CCC(C)(C)Nc1c(C=O)ccc(O)c1[N+](=O)[O-])S(=O)(=O)c1cccc([N+](=O)[O-])c1
CCOC(=O)NC(=O)COc1ccc(C)cc1N1CCOCC1
O=CCn1ccc(N2CCCC2c2ccc(Cl)cc2Oc2ccc(F)cc2)c1
O=C(CSc1ccccn1)Nc1cc(C(F)(F)F)cc2cccnc12
O=[N+]([O-])c1ccc(C=NNc2ccnc3cc(Cl)cc(Cl)c23)cc1N1CCOCC1
CCc1cc(C=NN(C(C)=O)c2ccc(C=O)cc2)c(N)s1
COc1ccc(C2=C(SC)C(=O)N(c3ccc4c(c3)OC(C)(O)O4)C2=O)cc1
NC(C(=O)c1cc2c(F)cccc2s1)c1cccnc1
CC(=O)Nc1ccc(NC(CC=O)(CCCC(C=O)CCC(C)C)CNC23CC4CC(CC(C4)C2)C3)cc1
O=C(C=Cc1nc2ccccc2s1)Nc1ccccc1
Cc1nccn1CN1CCOC(CN(C)C2CC2)C1
CCOC(=O)C1(C(=O)OC)C(c2ccc(C)cc2)C1c1ccc(F)cc1
CN(C)S(=O)(=O)Nc1ccc(F)cc1-c1csc(Nc2ccc(S(N)(=O)=O)cc2)n1
COc1ccc(Cl)cc1Nc1c(OC)c(OC)c(N=CCBr)c2cc(Br)ccc12
O=Cc1cc(F)c(NC(=O)COC(=O)CN2CCCCC2=O)c(F)c1
CCc1ccc(Cl)c(N2CC(c3ccccc3)OC2=O)c1
CCn1ccc(=O)n(CCC(=O)CC(N)C(=O)O)c1=O
Cc1cccc(-c2cc(C(=O)NCC3CC3)no2)c1
CC1(CC2SC(=O)NC2=O)SC(C=O)(Nc2ccc(N3CCOCC3)cc2)CC1O
O=C1Nc2ccccc2C12CCN(CCC1CCc3n[nH]c(=S)n31)CC2
O=Cc1cc(C2(N3CCC(O)C3)CCC(N3CCOCC3)NC2)on1
CCCC(N(C)c1cscc1C)n1cc(Br)cn1
Cc1cc(OCN2CCc3cccc(O)c3C2O)c(O)cc1CN1CCCCC1C1CC1
O=CCc1csc(Br)c1Nc1ccccc1F
Nc1ccncc1C(=O)Oc1c(C=O)cccc1C(F)(F)F
CCc1cc(NC(=O)C2(N3CCN(C)CC3)CCCC2)c(OC)c(OC)c1
CC(C)NC(=O)CSc1ccccc1C(=O)O
CCOC(=O)CC(C)(C(=O)NO)P(=O)(O)OCCOC(=O)c1cn(CC)c2ccccc12
CCn1c(C)cc(CN2CCN(C(=O)CNC(=O)c3ccc(OC)cc3)CC2)c1C
Cc1ccc(C(=O)C(C(=O)NC(C)C)N(C(C)C)C(C)C)cc1
CCc1ccnc2ccc(Oc3c(F)ccc(Nc4c(F)c(C)c(C)c(F)c4F)c3F)cc12
Cc1ccc(C=C(C=Cc2ccncc2)n2c(-c3cccs3)nc3ccccc32)c(Cl)c1
CCCC(Nc1ccc2sc(C)nc2c1)n1nc(C(F)(F)F)cc1C=O
CCC(C)Oc1c(OC)cc(C=O)cc1N(c1n[nH]c2c1CNC2(C)C)S(C)(=O)=O
CCOc1ccccc1OC(C)(O)CNC1CCCN1S(C)(=O)=O
O=Cc1cccc(C(F)(F)F)c1Nc1ccc(Cc2nccnc2NCNc2ccncc2)cc1C(F)(F)F
CC#CCCC1CCCCC1(c1ccccc1)c1nn[nH]n1
CC#CC=O
Cc1sc(N)c(C(N)(CCC(=O)C2(O)C(O)C(O)CC(O)C2O)C(N)C(=O)O)c1C
O=C(Nc1cccc(Br)c1)Nc1ccccc1F
CCOc1cc(NC(C)=O)c(O)cc1N(CC)C(=O)C(C)N1CCOCC1
CCc1nnc(CC(CN(C)C)c2noc(Cc3ccccc3)n2)n1-c1ccc(F)cc1Cl
NC1(N)CCC(=O)NC12CCNCC2
O=C(O)c1cn(C2COCO2)c2c(F)c(N3CCN4C(=O)CC4C3=O)c(F)cc2c1=O
COc1cccc(N)c1N
COc1cc(Oc2c(F)cccc2C=O)c2c(c1)c(C)c(C#N)c(=O)n2C
Nc1ccc(C2C(C(=O)O)=C(c3ccc(O)c(Br)c3)OC(c3ccc(O)c(O)c3)=C2c2cc(O)c(O)c(Br)c2)cc1
CCN(CC)CCOc1ccc(Cl)c(Nc2nc(-c3ccccc3)cs2)c1
O=C(O)c1ccc(Nc2ncc3c(n2)-c2ccc(Cl)cc2C(c2c(F)cccc2F)=NC3)cc1
c1ccc2cc(-c3ccnn3-c3ccncc3)ccc2c1
Cc1ccc(Nc2nc(C=O)cc(Nc3ncnc4ccccc34)c2C)s1
Cc1ccc(N(C(N)=S)C(C)CCN2CCN(c3ccc(NC(N)C4CCCO4)cc3)CC2)cc1Cl
CC(=O)N1C2=NN3CCCC(O)(c4ccccc4)C3=CN=C2C(c2ccc(-c3ccc(F)cc3)cc2)NC1(c1ccc(OC(F)F)cc1)c1cccc(N)c1
NC(=S)Nc1ccc(S(=O)(=O)NCCN2CCOCC2)cc1
COc1ccc(N)cc1SC1=CC(N)=CC=C2C(=C1)SCC(=O)N2C(C)C
CCN1CNc2c1ccc(OCC(C)C)c2C(N)=O
Cc1c[nH]c2c1CCC1C(=N)OCC21
NC(=S)NCC1CN(c2ccc(Br)cc2)C(=O)O1
O=C(Nc1ccc(F)c(Br)c1)Nc1cc(C(F)(F)F)cc2ccccc12
c1ccc(-c2cccc3cnc(Nc4ccc(-n5cnc(N6CCOCC6)n5)cc4)nc23)cc1
COc1ccc2c(c1)c1c3c[nH]c(O)c3c3c4ccccc4n4c3c1n2C1(C)OC4CC1O
Cc1ccc(NS(=O)(=O)c2c(C)noc2C)c(C)c1
O=C(NN=Cc1ccc2c(c1)CCCC2)c1ccc2c(c1)OCO2
CC1(C)C(=O)Nc2cc(OC3(N)C4CCC3(CNS(=O)(=O)c3ccc5cc(Cl)ccc5c3)CC4)ccc21
CN1C(=O)c2ccc(NC(=S)Nc3ccc(OS(N)(=O)=O)cc3)cc2C1=O
Cc1cc(Br)cc(Oc2cccnc2C)c1NCC1CCC(N)(c2ccccc2)N1
COc1ccc2c(c1)CC1C2CCC2(C)C(=NOC3CCCCC3)CCC12
C=CN(C)c1ccc(C)cc1
Cc1ccc(NCC(=O)NC(C(=O)NC(=O)C2CCCCN2C(=O)NCCC(CC=O)COCC(=O)c2coc3ccccc23)C(C)C)cc1
CC(C)=C1C(=O)N(c2ccc(C(C#N)=Cc3ccc(C)cc3)cc2)C1=O
COc1ccc(-c2csc(-n3cccc3)n2)cc1
CN(C)c1cc2[nH]c(C3CCCCC3)nc2cc1F
COc1cc(C(C)N=c2c(N)c(C)n(-c3ccncc3)c3cc(Cl)ccc23)c(C=O)cc1Br
Cn1c2ccccc2c2cc(SC(=Nc3ccccc3)NO)ccc21
Cc1ccc(C2COc3c(CC4CCCCC4c4cccc(C(F)(F)F)c4)cc(N)cc3C2N)cc1
CC1(C)CC(=O)c2ccc(-c3c(Cl)cccc3Cl)nc2O1
CCCCC(NC(CCCC=O)C(CCCC=O)OCC)C(=O)O
CCC(c1ccc(O)cc1)C1C(=O)Sc2c1ccc(O)c2C
CC(=O)NC(=S)Nc1cc([SH](=O)=O)ccc1C(N)(C=O)c1ccc(Cl)cc1
CCn1c(NC(=O)CSc2nc3cc(N)ccc3[nH]2)nc2ccccc21
Cc1c(N)cccc1Nc1c2ccccc2nc2c(C)c(NC3CCCCC3)ccc12
Cc1ccc(OCCO)cc1
COc1ccc(N2C(=N)C(C#N)C(c3cc(OC)c(OC)c(OC)c3)C3C4=C(CC(C)(C)C4)OC(=O)C32C)cc1
O=C(Nc1ccc(Oc2cccc(F)c2)cc1)Nc1cc(F)ccc1Cl
COC(=O)C1=C(CSc2cc(Cl)c(OC)c(Cl)c2)CSC2CC(=O)N12
OC1(CC(c2ccc(N3CCOCC3)cc2F)c2cscc2-c2cn(CCc3ccccc3)nn2)CCCCC1
CC(C)c1ccc(S(=O)(=O)Nc2ccc(-c3ccc(F)cc3)nc2-c2ccccc2)cc1
Nc1ncc(-c2ccc(N3C(=O)OCC3(N)CO)c(Br)c2)cc1C(F)(F)F
COc1ccc(CC2CCC(N)(c3ccc(Cn4c(O)c5cccc(Br)c5nc4=S)cc3)N2)cc1
Cc1ccc2c(c1)c(C(=O)c1ccc(N(C)CNc3ccc(-c4ccc(N(C)C)cc4C=O)cc3)cc1)cn2CC=O
C#CCC(NC(=O)COC(=O)c1ccc(C)cc1)c1ccc(OC)c(O)c1
CC(C)(C)n1nc2n(c1=O)C(N1CCCC1)C(N)=N2
CC(C)c1n[nH]c(C2OCCNC2(N)Cc2ccccc2)n1
Cc1ccc(-c2nc3cc(Cl)c(Cl)cc3n2Cc2ccc(F)cc2Cl)cc1
CCC(CC)Oc1cc(O)cc2oc(-c3ccc(O)cc3)cc(=O)c12
C=CC1(C)CC(CC)C2=C1CCC1C2CCC2(C)C(O)CCC12
COc1cc(C)cc(OC)c1Nc1cccc(CC=O)c1Oc1ccccc1
Cc1ccc(F)c(Nc2cc(C=NNC=O)oc2[N+](=O)[O-])c1
O=S(=O)(Nc1cnccc1N1CCOCC1)c1cc(F)c(F)c(F)c1F
Cc1ccc(S(=O)(=O)N2CCCCC2C(=O)NCOc2ccc(CCC=O)cc2NCC=Cc2ccc(Cl)cc2)cc1
COc1ccc(C(=O)CN(C(=O)CNC(C)(c2ccccc2)S(=O)(=O)CCC=O)C(C=O)CC(=O)OC(C)(C)C)cc1
Cc1ccnc(NS(=O)(=O)c2c(-c3ccc(F)cc3)cc(C)cc2-c2ccc(F)cc2F)c1
Cc1ccc(F)c(NC(=O)CON=Cc2ccc3c(c2)OCO3)c1
O=CCC(NC(CC(=O)O)c1cc2ccc(Cl)c(Cl)c2[nH]1)c1ccccc1
N#Cc1ccccc1-c1n[nH]c(=S)n1C1CCCC1
COc1ccc(C2(c3cnc(Nc4ccc(C(C)=O)cc4)c(Cl)c3)NC(=O)NC2=O)cc1
CC(=O)N(NC(=O)CCC(C)OC(C)(C)C)S(=O)(=O)c1ccc(Cl)cc1
COc1ccc2c(c1)c(C=O)nn2-c1c(N)ccc2c1OCCO2
CS(=O)(=O)Nc1ccncc1OC(=O)C(N)(c1ccc(F)cc1)n1c(O)c(N=O)c2ccccc21
CS(=O)(=O)N1CCN(C(=O)n2c(Cc3ccsc3)cc(=O)c3ccc(C(F)(F)F)cc32)CC1
CC1CCCc2cc(OC(=O)C(N)Oc3ccc(N)cc3S(=O)(=O)N3CCOCC3)ccc2C1
COc1cccc(-c2cc(Oc3cccc4c(=O)nc(C(N)=O)[nH]c34)c3ccccc3n2)c1
C=C(C)C1(C(=O)O)C(COc2ccc(F)cc2)CC2CCC3(C)C4(C)CC5C(C)CCCC5(C)C4CCC3(OC(=O)C3C=C(C)C=CC3O)C21
Nc1cc(-c2cnn(CC3CC3c3ccc(Cl)cc3)c2)ccn1
Cc1cnc(C)c(C)c1C1=CC2CC3C(=O)NCCC13O2
Cc1nn(-c2ccccc2)c2nc3nc(N4CCN(C)CC4)ncc3nc12
CCC(=O)NC1CCc2cc(OC3CCCCC3)ccc21
CCC(O)c1cc(C(F)(F)F)cnc1-c1cc(=O)cc(C)[nH]1
CC1=CC(Nc2ccc(-n3nc(C)cc3C)cc2)=C([SH](=O)=O)[SH]1N(C)C
O=c1ccc2nnc(-c3cccc(Cl)c3)n2c2ccccc12
COCCOc1ncccc1C(N)(CCc1nc(N)sc1C#N)Cc1ccccc1
CCC(=O)c1nc2ccccc2cc1-c1cc(C)c(=O)oc1CC
Nc1ccc(-c2cc(=O)oc3cc(O)c4c(c23)OCC(O)(CN2CCCC2=O)C4=O)cc1
Oc1ccc(Cn2nc(C(F)(F)F)cc2C(O)c2ccc(O)cc2)cc1
CCc1cc(Nc2nc3ccnc-3c(C#N)c(-c3cccnc3O)n2)c2cc(C=O)ccc2c1
CC1(C)NC(=O)N(c2cc(CO)ccc2[N+](=O)[O-])C1=O
O=C(O)c1cnc2c(ccc3ccccc32)c1O
CCn1nc(-c2cccc(C3CCCN(S(=O)(=O)N4CCNCC4)C3(C)N)c2)ccc1=O
CCn1c2c(c3cc(N(c4ccn(CC=O)n4)S(=O)(=O)c4ccc(OC)cc4)ccc31)CCCC2
CC(C)C(Nc1ccc2nc(C=O)cnc2c1)C(=O)N1CCc2cc(S(=O)(=O)Nc3ccc(S(=O)(=O)NC(C)(C)C)cc3)ccc21
CCc1nc2c(-c3ocnc3C=O)cc(OC)cc2n1-c1ccccc1
COC(=O)N1CCC(n2c(=O)nc(N3CCNCC3)c3c(Cl)cccc32)C1
Cn1cc(C=[N+](C)c2cccc([N+](=O)[O-])c2)c2ccccc21
CCOC
Cc1cc(C)c(-n2cnc3sc(C)nc3c2=O)c(C)c1
CCOc1ccc(-n2c(=O)n(CC)c3ccc(Cl)cc32)c(N)c1
CCC(CC)NC(C=O)[n+]1c(C)cc(C)cc1C=Cc1ccccc1
Cc1csc(CN2CCCCC2=O)n1
COc1cc(C=O)cc(OC)c1OCNC1(Nc2ccccc2-c2ccc(-c3ccc(C(=N)N)cc3)o2)CCCCC1
Cn1nc(N2CCNCC2)cc1C(N)c1cccs1
N#Cc1cc(S(N)(=O)=O)ccc1Oc1cc(O)c(O)c(Cl)c1
O=[SH](=O)C1(c2ccc(OC(F)(F)F)cc2)CCC2=C1OCc1c(F)cc(cc1F)NC(=[SH]Nc1ccncc1)N2Cc1ccccc1
COc1c(NC(=O)N2CCCCCC2CN2CCCC2)csc1C
Nc1c(C=O)sc2c1Cc1ccccc1C(N1CCCC1=O)C2
Cc1nn(-c2ccc(N3CCOCC3)cc2)c2c1C1CCCN1CC2
COCCNCOc1c(Cl)c(C=O)c(N2CCCC(C3CCC(C)CC3)C2)c(OC)c1CC=O
CCC(c1ccccc1)c1cc(C)ccc1C1(O)OC(c2cccs2)=CC1O
NC1(c2nc(-c3ccccc3Cl)no2)CCCCN1CC(=O)N1CCNCC1
CN1CCN2C(N)=C(c3ccccn3)SC2C1
CCCC(NC1=NC2=c3ccccc3=NC2=N1)c1ccc2ccnc-2s1
Cc1cc(C)nc(CN=C(N)Nc2ccc(Cl)cc2)n1
COS(=O)(=O)c1ccccc1-c1cc(N)nc(-c2cc(N)co2)n1
Cc1cccc(C(C)C)c1-n1ncc(CC(C#N)C(C)(C)C)c1N
Cc1cc2c(c([N+]3(C)CCOC([NH3+])(CCC(C)(O)c4ccc(Sc5nc6nc(S)nc(N)c6s5)cc4)C3)c1)C(=O)c1c(C)c(C)n(C)c1-2
CSc1ccc(C(F)(F)F)cc1-c1nnc(S)n1CCCC(S)CN1CCCC1=O
CCc1ccc(C2c3nc4ccccc4n3C=C(c3ccccc3S(N)(=O)=O)N2c2cc(OC)c(OC)c(OC)c2)cc1
Cc1cc2c(cc1N(C)C)CCCN2S(=O)(=O)c1c(Cl)c(=O)n(C(C)(N)c2ccccc2)c2ccc(-c3ccc(N)cc3)nc12
Cc1ccc(S(=O)(=O)N(C)C(C)CC(=O)C(C=NO)COc2c(C)cccc2C)cc1
COc1cccc(CNc2c(CC=O)oc3c2C(=N)CCC3)c1
C[NH+]1CCOC([NH3+])(c2ccc(C3OCCO3)cc2)C1
CCCCCn1c(N)nc2c1c(=O)n(-c1ccccc1C(C)C)c(=O)n2C
CCNc1ccc(O)c(NC(CC)CCc2ccccc2)c1
Cc1cc(C)cc(OCCNc2ccc(CC=O)cc2)c1
CCc1ccc(NCOc2ccc(C3=C(C=O)C(c4ccc(C(F)(F)F)cc4)NC(=O)N3)cc2)cc1
N#Cc1c(N)cccc1N1CCNCC1
COc1ccc(C2=CC(=O)CC2c2ccc(F)c(C)c2)cc1
CN(C)C(C)(CCC(O)CC=O)CNC(C)(C)CC(C=O)(CC(O)Cc1ccccc1)N1C(=O)C2CC3=CCCC(C3N)C2C1=O
CCCCc1ccc(CCc2ccccc2NC(=Cc2ccccc2)C(=O)C2CCCC2)cc1
O=C(O)c1ccc(-c2ccc(C(=S)N3CCCCC3)cc2C(=O)O)cc1
CC(C)=NOC1Cc2cc(-c3ncc(CC4CC4)cn3)cnc2N1C1C2CCCC21
CC(C)c1c(N)c(O)c2sc(-c3ccccc3F)nc2c1C(N)(C(=O)Nc1cccc(C=O)c1Cl)C(C)C
O=C(NCCc1cccnc1)C(S)c1cccc(Nc2nnc(S)s2)n1
Nc1ccc2c(c1)sc(=NBr)n2-c1cc(C=O)ccc1F
COC(=O)CON=C1CC(c2ccc(-c3ccccc3)cc2)CCN1C
CC(C)(Oc1ccc(-c2ccccc2)c(CC(=O)O)c1)N1CCCCC1
CC(Br)Nc1nc(N)nc(NC(C)Br)c1[N+](=O)[O-]
CC(C)NC(=O)NC(=O)C(Oc1cccc(N)c1)C(C)O
COc1ccc(CNC(=O)C2CCC(CN)N2)cc1
CC1CC(O)CC2(C)C1C(O)CC1(C)C2CCC2(C)C(c3ccoc3)OC(=O)NC21
CC(C)(Oc1ccc(CCc2nc3c([nH]2)C(=S)NC3=S)cc1)N1CCOCC1
CC1CN(c2ccnc3c(=O)nc(-c4ccccn4)[nH]c23)CCN1c1ccc(F)cc1
COc1ccc(C=Cc2ccc3[nH]ccc3c2)cc1
OC(c1cccc(Cl)c1)C(S)c1ccc(S)c(-c2ccccc2C(F)(F)F)c1
Cc1ccc(Nc2ccccc2CCn2c(C(=O)NNC=O)cc3ccncc32)cc1
O=C1CSC(=S)N1CCC(=O)N1CCc2ccc(OC3CCCCC3)cc21
NNC(=O)c1cc(-c2ccc(-c3cc(N)ccc3N)o2)ccc1F
CN1CCc2c(cccc2C(F)(F)F)C1CCCOc1cc(O)ccc1Cl
CCCn1c(NC(=S)NC2CCCCN2C(=O)c2ccc(CC)cc2)cc2ccccc21
COCCNC1CC2CCC(N)(c3ccsc3)C1N2
COc1ccc2c(c1OC)C(N)=C(C=O)C(C)S2=O
Cc1nc2ccccc2cc1CC=Cc1ccccc1
CCN
CC(C)c1ccc(NCCSc2ccccc2)c(C(C)C=O)c1
Cc1nn(C)c(Nc2ccc3c(c2)C(O)CO3)c1C=NNC(N)=O
CCC(C=O)(C(N)=O)C(NC(C=O)c1ccc(N(C(=N)N)C2CCCCC2)cc1)C(NCC=O)C(C)(S)S
Cn1cnc2cc(C=O)c(Nc3cc(N4CCc5ccccc54)ccc3C=O)cc2c1=O
Cc1ccc(NC(=O)C2CCCCN2S(=O)(=O)c2ccc3c(c2)CC(C(C)(C)O)O3)cn1
CCc1ccc(O)c(NC(=O)c2onc(CN3CCOCC3)c2C(=O)NC(=O)C(C)(C)C)c1
Cc1cc(C)cc(OC(=O)CNc2nc(C(F)(F)F)c(-c3cccnc3)s2)c1
O=Cc1ccc(-c2cc(C(F)(F)F)c(N3CCOCC3)cc2OC(F)(F)F)cc1
Cc1ccc(Nc2ncc(Cl)c(Nc3nc4cc(C(C)(C)C)ccc4[nH]3)n2)cn1
Cc1ccc(C2NCCCC2N(c2ccc(C=O)cc2F)c2ncnc3c(C(N)=O)cccc23)cc1C
CC(=O)SC(=S)N1CCOCC1
Nc1nc(-c2cnn(C(Cl)C=O)c2)c(-c2ccc(Cl)cc2)s1
COC(=O)C(CC(C)C)NC(=O)CNc1c(CCC=O)cccc1Nc1cc2oc3ccccc3c2cc1C=O
COc1cccc(C2NC(=O)C3=C2C(c2ccccc2)N(C)C(=S)N3C)c1
N=C(N)NC(=O)Nc1ncn(CC2(O)CCC(=O)O2)n1
CCCCC(Nc1ccnc2cc(Cl)ccc12)C(CCCC)N(C(N)=S)c1cccc(C(F)(F)F)c1
Cc1cc(N2CCN(C)CC2)ccc1Nc1nnc(C2CCN(S(=O)(=O)c3c(C)nn(C)c3C)CC2)s1
Cc1ccc(N(c2ccccc2)C2C=C(C=O)CCN2C)c(N)c1
C=C(c1ccc(C)cc1)C1(OC(C)=O)CCC(OC(O)c2ccccc2)CO1
Cc1ccc(S(=O)(=O)N2CCc3cc(C=O)c(Nc4ccc5occc5c4)cc32)cc1
O=c1c2c(Cl)cc(Cl)cc2ccn1CCCCP(=O)(O)O
CCS(=O)(=O)c1ccc(OCN2CCN(c3cc(C=CC(=O)Nc4ccc(C(=O)O)cc4)ccc3C)CC2)cc1
COCC1(C)CCCN2CCCCC21
CN(C)c1cc(C(=Cc2cccc(CC=C(c3ccccc3)c3ccc4ccccc4c3)c2O)c2ccccc2)cc[n+]1[O-]
CCc1ccc(NC(=O)c2cc(C=O)cc(NC(=O)C(F)(F)F)c2N2Cc3ccccc3C2=O)cc1
CNc1cc(S(=O)(=O)NC2CCN(C)CC2)ccc1-n1cc(N)c(C=O)n1
CCCC(NC(=O)NC(C(N)=O)S(=O)(=O)CC(CC=O)NC(=O)C(NC(=O)C(CC(C)C)Nc1ccc(CCC(=O)O)cc1)C(C)C)C(C=O)OC1COc2ccccc2O1
O=C1c2cccc(Oc3cc(F)ccc3-c3csc(NCC4CCCCC4)n3)c2C(=O)N1c1ccccc1
N#Cc1ccc(OC2CCCC2)c(C#N)c1
Cc1cncc(C2CN=C(c3ccc(Br)cc3)O2)n1
CCC(C)CNc1nc(N)sc1-c1ccc(F)cc1
Cc1c(-c2nn(CCN)c3ccccc23)c(=O)n(-c2ccccc2Cl)n1C
Cn1oc(=O)c2c(S(=O)(=O)c3cccc(C(F)(F)F)c3)cc3ccccc3c21
CCC(N)(C(=O)NCCNc1cc(C)ccc1F)C(=O)c1cccc(N)c1
CC(C(N)=O)N(CC#N)S(=O)(=O)c1ccc(-c2ccn(C)c(=O)c2)cc1
NCCCCCCCCC(=O)O
COCCOc1ccc2c(c1)C1(C)NCC(=O)N(C3CCC(N4CCCCC4Nc4cc(C=O)cc(NC(=O)C5CC5)c4N)N3)C1=N2
Cc1ccc(OC(=O)Nc2ccc(OC(F)(F)F)cc2)cc1
CCc1noc(-c2ccc(S(N)(=O)=O)cc2)n1
Cc1ccc(N(c2cc(C=O)ccc2F)C2CC(N)(C3CNCCC3(N)c3ccccc3)CCN2)cc1
CSC1OCCN(c2nc(N)nc(N)n2)C1N
CN1CC(O)c2ccccc21
CCCc1c(OC(C)C)ccc(C(N)=O)c1CSc1nc(=O)c2c([nH]1)CCCC2
CC(C)CCn1cncc1C1CCNC(N)C1
COc1ccc(N2C(=O)C(=O)c3c2n[nH]c3N2CCN(c3ccc(C)nc3)CC2)cc1
CC(C)CC(NC(=O)C(CC(C)C)Nc1cc(-c2ncc(C=O)cn2)ccc1C(F)(F)F)C(=O)O
CCc1cccc(-n2c(SC(=O)CNc3ccc(S(=O)(=O)N4CCCCC4)cc3)nc3ccccc3c2=O)c1
COc1cc(C2COC(=O)C2(O)CN(C)C)ccc1O
CC(C)(c1cccc(C=O)c1)N1CCC(c2cc(F)c(O)c(C(F)(F)F)c2)CC1CN
CCCc1ccccc1N1CC(C)(C)c2ccc([N+](=O)[O-])cc2C1=O
Cc1ccc(Nc2cccc3c(N)c(C=O)oc23)cc1
O=C(c1ccc(C(F)(F)F)cc1)c1cc(C(=O)O)c2cc3c(Cl)nccc3cc2n1
CC(C)C(C)(CC(=O)O)CC(C=O)NC(S)CC(=O)O
N=C(N)N1CCC(c2nc(C(N)Cc3ccc(Oc4ccccc4)cc3)co2)CC1
CC1=CC2(CCNCC2)c2ccc3c(c21)CNCC3OC(C)(C)N1CCN(C(=O)OC(C)(C)C)CC1
CC(C)N(CC(O)C1CCCCC1)c1c(-c2ccccc2)c(Cl)c(C(=O)c2ccc(C(F)(F)F)cc2)n1-c1ccccc1
C=C1C=C(CO)CO1
O=CC(O)(c1ccc(OCCNC2(O)C(O)COC(CO)C2O)cc1)P(=O)(O)O
O=[N+]([O-])c1cccc(-c2csc3ccccc23)c1O
O=C1Nc2c(C3CC(c4ccccc4)N(S(=O)(=O)c4ccccc4)c4nc(-c5ccccc5)nn4C3)cccc2C1(c1ccc(Br)cc1)C1CC1
CCOc1ccc(C=O)cc1N(CC(=O)O)C(=O)C1CCCCN1S(=O)(=O)c1c(C)cc(C)cc1C
CC1NC(=S)NN=C1c1cccs1
O=C(NN=Cc1cccc(=O)c(S(=O)(=O)O)c1)c1ccc2ncccc2c1
CC(NC(=O)CNc1c(Cl)cccc1C=O)C(=O)Nc1ccc(CCC=O)cc1N(C)C
Cc1cc(OC(=O)C(N)N2CC(c3ccccc3)([N+](=O)[O-])CN2)c([N+](=O)[O-])o1
O=Cc1nn(CCNc2ccc(Cl)cc2)c2c1CC1CCC2N1C1CCCCC1
CC(=O)c1ccc(Cl)c(OC(=O)CN(C)c2ccccc2)c1
COc1cccc(C2C3C(=O)N(C)C(=O)C3C3CC(c4ccc(OC)c(OC)c4)=Cc4ccccc4N32)c1
COc1ccc(-c2cnc3c(=O)n(CN4Cc5ccccc5C4=O)c(=O)n(CC=O)c3c2)cc1N1CCNCC1
CCOCC1=C(C(=O)O)C(c2c(N)cccc2O)n2ncnc2N1
O=CCCc1ccc(O)c(OC(O)CNc2ccc(C=O)o2)c1
CCc1c(CN2CCN(C(C)=O)CC2)n(-c2ccc(F)cc2)n(Cc2ccc(Cl)cc2Cl)c1=O
CNCN1c2ncccc2CC1(N)c1ccc2c(c1)CCO2
O=C1CC(=O)C(c2ccccc2)(C(O)(CCCCc2cccc(O)c2)CC(=O)c2ccc(O)cc2)C(=O)N1
CC(C)(C)c1ccc(C(=O)Oc2cc(CC(N)C(=O)NO)ccc2F)cc1
CCCCCC(CCCC)SCC1CCC(N)C(O)C1N
Nc1c(-c2ccccc2)csc1-c1nnc(C(=O)OC(O)O)o1
Cc1c(C=O)oc2c(NC(=O)C(C)Nc3ccc(-c4ccc(O)cc4)cc3)cccc12
CCN(CC)CCOC(=O)NCCNc1nc2ccccc2s1
O=CCC(C=O)(Nc1ccccc1)Nc1ccc2ncsc2c1
Cn1c(=O)oc2cc(OCC3CCCCC3)ccc21
Cc1cccc(NC(=O)NC(=O)CNc2ccc(F)cc2)c1Cl
COC(C=O)CC(=O)NCc1c(C=O)c(-c2ccc(Nc3cc(Cc4cccnc4)ccc3Cl)cc2)c(C)n1CCC=O
NC1=CC(C(F)(F)F)c2nc(N)nc(Cl)c21
Cc1coc(-c2c3occc3c(O)c3occ(C4CCC4)c23)c1C
CCC(O)N1CC(C)COCc2cn(nn2)C(CN(C)c2cc(C)ccc2F)CCC1=O
Cc1cc(O)cc(C)c1CC(N)(C=O)N1CCc2ccccc2C1
COc1cccc(C=Nc2c(C=O)c(N)nc3nc(-c4cc(F)c(O)c(Cl)c4N(C)C)cn23)c1
CC(=O)N1C(c2ccc(Br)cc2)C2CC(=Cc3ccc(Br)cc3)C(C1c1ccccc1)N2C
CCCC(CC)N(c1onc(-c2ccccc2Cl)c1C=O)C1CCCCN1
CCc1ccc(C)cc1C(N)(CC)C1=C(c2ccccc2)C(=O)NC1
CC1C2C3=CC(=O)C4C5(C)CCC(=NO)C(C)(C)C5CCC4(C)C3(C)CCC2(C)CCC1(C)C(=O)Nc1ccccc1
O=CCc1ccc2cccc(Nc3ccc4nc(C(F)(F)F)oc4c3)c2c1
COc1ccc(C(O)C(=O)Nc2cc(Cl)ccc2O)cc1
NC(CC(=O)Nc1cccc(C(F)(F)F)c1)C(=O)O
O=c1nc(C2CN3CCC2CC3)o[nH]1
CCCCc1nc(-c2ccccc2)c(C=O)n1CCc1ccc(-c2ccccc2[N+](=O)[O-])c(OCC)c1
CCCCCCCCCC(C)=CC(O)CCCCCCC(=O)O
Cc1ccc(C2CC(C=O)NCC2Nc2cc(CC=O)cc(N)c2C)cc1
CCOC(=O)C1CCCCN1C(=O)N1CCCCC1N1CCN(c2c(C#N)cc(F)c(O)c2C(C)(C)c2c(F)ccc(Cl)c2C)CC1
Cc1nc(N)sc1CCc1nc2ccccc2n1-c1cccc(C=O)c1[N+](=O)[O-]
Cc1ccc(N2CCNCC2)c(-c2ccccc2CN)c1
COC(C)Cn1c(S)nc2sc3c(c2c1=O)CCC(S)(C(=O)N1CCOCC1)C3
Clc1ccc(C2CCCc3cncn32)cc1
Cc1ccc(OC2(O)CC(=O)OC2C)cc1
COc1ccc2c(c1)C(=O)C1CC(C)(C)CC=C1C2=O
CN1CCc2c(O)cccc2C1=O
CCc1cc(OC)c(O)cc1NC1CCCCN1S(=O)(=O)c1ccc(N)c(N)c1
CCCC(CCCCC(C)=O)NCOc1cc(OC)c2c(=O)ccoc2c1
CCC(NC(=O)CNC(Cc1ccc(N)cc1)C(N)=O)(SC)C(=O)O
O=C(O)c1nn(-c2cc([N+](=O)[O-])ccc2C2CCCN2)c(=O)o1
COc1cc(N2CCNCC2)ccc1N(C(C)=O)c1c2ccccc2nc2ccccc12
CCc1nccc2ccc3c(c12)CCc1ccc(=O)oc1O3
COc1cc(C=NNC(=O)c2cc3ccccc3[nH]2)ccc1CO
Cc1cc(CNC2(c3ccc(-c4cc5ncnc(N)c5cn4)cc3)CCC2)nn1-c1cccc(C(C)C)c1
CC(=O)Nc1ccc(NC(=O)CSc2cnc3ccccc3n2)cc1
Nc1cc(C=O)cc(N2CCN(c3nc(N4CCCC4)c4ccccc4n3)CC2)c1
CC(O)C(N)CCc1ccccc1NC(=O)C1CCC(N)(c2ccccc2C=O)N1
Cc1cc(Oc2ccc(CC#N)cc2NC(=O)NCC2C3CC4CC(C3)C2C4)c(C)n1N
C=CCc1ccccc1OC=C(C)C=CC=CCOc1c(OC)ccc(-c2nn(-c3ccc(OC(C)O)cc3)cc2C=O)c1O
CC(C)C(NC(=O)C(CCCNC(=N)N)NC(CC=O)CC(N)C(=O)O)C(=O)NC(=O)CCC(C)(C)NC(=O)c1cc(Sc2ncnc3ccccc23)ccc1Cl
Cc1ccc(N(CC2CCCO2)C(=O)C(=Cc2ccc(S(=O)c3ccccc3C(=N)N)cc2)NC(N)C=O)cc1
CCc1ccnc(NC(=O)C2CCCCN2S(=O)(=O)CC)c1
COc1ccc(C(=C(C)c2c[nH]c3ccccc23)c2ccc3ccccc3n2)cc1
COC(=O)c1cccc(N)c1N
Cc1ccc(Nc2cc3c(cc2Br)C(=O)c2c-3n(CC=O)c3ccccc3c2=O)cc1
COc1cc2c(cc1OC)C(C(C)NC(=S)Nc1cccc(Oc3ccc(C)cc3)c1)CC2
CCC(CC)C(=O)NC(=O)C(NC(=O)CN1CCCNCC1(N)CCc1cccc(Nc2ccc(C)cc2)c1)C(C)C
Cc1c([N+](=O)[O-])cc([N+](=O)[O-])cc1[N+](=O)[O-]
Nc1cc(-c2n[nH]c(=O)n2-c2ccc3ccccc3c2)ccn1
Cc1ccc(Oc2cccc(-c3nc(N4CCCCC4)ncc3C)c2)c(C)c1
Cc1ccc(-c2csc(NC(=S)Nc3cc(C(F)(F)F)ccn3)n2)cc1
CCC(N)(CC(=O)N1C(=O)c2ccccc2C1=O)C(=O)O
C=CC
CCOC(C=O)Sc1cc(Nc2cc(Cl)c(Cl)c(Cl)n2)ccc1Cl
COc1ccc(C(=Cc2ccc(F)cc2)c2nc(-c3ccccc3)c[nH]2)cc1
Cc1cccc(Nc2nc3ccccc3s2)c1F
C#Cc1cncc(-c2c(O)ccc3cc(C(C)C)cc(OC)c23)c1
CCCCCCCCCCCCCCCCC=CC(=O)OCC1(OC(CCC=O)CCCCCCC(=O)O)OC(OC(CCCCC)CCCCCCCC(=O)O)CC1OC(CCCCCCCCCCCC)CCCCCCCCCCCC=O
C=Cn1cc(C(=O)C(C)C)c2ccc(OC(=O)CNc3ccc(C#N)cn3)cc21
CCC(C)N(Cc1cc(C=O)nn1-c1ccccc1)c1cc(Cl)c(CC=O)c(Cl)c1OC
Cc1cc(C=Cc2cc(C(=O)O)cc(N)c2O)ccc1C=O
Cc1ccc2c(ccn2CC(C)N(CCN2CCCCCC2)c2cccc(C)c2C=O)c1
CC(=O)Nc1ccc(-c2nnc(-c3ccccc3)o2)cc1
Cc1ccc(O)cc1Nc1ccc2c(c1)c1c(C(C)C)nn(CC=O)c(=O)c1c1oc(-c3cc(C(F)(F)F)ccc3F)nc21
COc1ccc(O)c(CC(=O)c2c(C)nc3c(c2SC)OCC(C)(C)C=C3)c1
Cc1nc2ccc(C(N)(C#N)c3ccccc3)cc2c2c1C(c1ccc(C(F)(F)F)cc1)NC2=O
CCCCCCCCCCCCCCS(=O)(=O)Nc1ccccc1
Cc1cc(C)nc(-n2cc(C)c(CNC(C)c3cccnc3)n2)n1
Cc1cc(NC2=NN=C(S)[SH]2C(=O)CNc2cccc(S(=O)(=O)Nc3ncccc3C)c2)n[nH]1
CCOC(=O)c1cccc(N)c1N
CCC(c1ccccc1)N(C(N)=S)c1ccccc1
CC(O)(c1cccc2ccc(F)cc12)N1CCCC(CNc2cc(C=O)ccn2)C1
CCc1ccc(NC(=O)CCc2ccccc2)cc1
Cn1c(=O)n(C2(N)CN(c3ccc(C=O)cc3F)CCO2)c2ccc(N3CCNCC3)cc21
N#CCCC(Nc1cc(CC=O)ccc1Cl)c1nc2ccccc2s1
O=C(O)C(=COc1ccc(C(=O)O)cc1)c1ccccc1
CC1CC23CCC1(O)C(C)(C)C2Cc1c(cc(=O)oc1CCCc1ccccc1)C3O
CCc1ccc(S(=O)(=O)N(C)C(=O)c2ccc(OC)cc2)cc1
O=C1C(Cl)C=C2c3ccc(O)cc3C(O)C2C=CC1c1ccccc1
CC(C=O)C(N)Oc1ccccc1N1CCNCC2(CCNCC2)C1=O
CC(Nc1ccc(C=O)s1)=C1C(=O)NC2SC(C)=C(C#N)N2C1=O
Cn1c(=O)n(C(C#N)=Cc2ccco2)c(=O)c2occc21
Cc1cc(C=O)ccc1Nc1nc2c(c(N3CCN(C)CC3)n1)CN=CN2
O=C(O)c1ccccn1
CCOc1cc(-n2c(-c3ccc(O)cc3)c(C)[nH]c(=O)c2=O)ccc1C#N
Cc1oc2cc(O)ccc2c(=O)c1-c1ccc2[nH]c(=O)c(C(C=O)CC(C)CNc3cccc(F)c3)cc2c1
Cc1ccc(C(C)C=CC(=O)c2ccc(O)cc2O)cc1
COc1ccc(N2CCN(S(=O)(=O)c3ccc(-n4c(C)nc5oc(C)cc5c4=O)cc3)CC2)cc1
COc1ccc(OC)c(-n2cc(-c3ccc(NC(=O)Nc4cccc5c(=O)c6ccccc6oc45)cc3)nn2)c1
Cc1ccc(F)c(C2CCCCN2C(=O)c2ccc(Nc3ncccc3C=O)cc2)c1
CCc1c(O)c(CC2(O)CCCC(C(C)(C)C)C(=O)NNC(=O)CNC(=O)C(c3ccc(C)cc3)(C(C)C(=O)O)NC(=O)CC2)cc(C(C)C)c1O
COc1ccc(-c2c(O)oc3cc(O)ccc3c2=O)cc1
CC(C)N(c1cc2c(cc1NC1CCCCO1)cc(C=O)n2C)C(C)C
NC(c1cccnc1)N(N=Cc1ccc(C=O)cc1)C(=O)C(=O)Nc1cccc(O)c1
CS(=O)(=O)N1CCN(C(=O)COc2cc(C=O)oc2Br)CC1
Cc1ccc(OC2CC(CN3CCN(c4ccccn4)CC3)S2)cc1
COc1cc(OC(C)CCNc2ccnc3cc(Cl)ccc23)c(SC2=C(c3ccc(OC)c(OC)c3)C(=O)OC2)c(C(=O)O)c1
COc1ccc(NC(=O)N2CCC(C=O)C2NC(=O)N(c2cc(N)ccc2Br)S(=O)(=O)c2ccc(C#N)cc2)c(OC)c1
COc1ccc(-c2nnc(C=O)o2)c(OCNc2ccc(C)cc2C)c1
O=c1nc[nH]c2sc3c(c12)C(Oc1cc(-n2cc(-c4cnc5ccccc5c4)nn2)ccc1F)CC3
CN1CCCC2C3=C(CN4CCC34)c3ccc(C(=O)O)cc3N2C1
Cc1ccc(-c2c(CC(=O)N3CCOCC3)nc3cc(C)c(Cl)cn3c2=O)c(C)c1
COc1ccc(C=O)nc1Nc1ccccc1
Cc1ccc(-n2c(S)nc(-c3ccco3)c(-c3cc([SH]4C=CC(c5nc(C)oc5-c5ccccc5)=C4)co3)c2=O)c(Cl)c1
Cc1ccc(C(C)CNc2c(NC(=S)Nc3ccccc3)ccnc2C=O)cc1
Nc1ccc2c(ccn2C(=S)Nc2ccc(Cl)cn2)c1
Cc1ccc(N)c([N+](=O)[O-])c1-n1c(C)nc2cc(S(=O)(=O)NN)ccc21
CCN(C)CC12CC3CC(CC(C3)C1)C2
O=C(CCN1CCOCC1)Nc1ccc2c(Cl)c(-c3ccc(F)cc3F)oc2c1
CN(C(=O)CCC(=O)Nc1cccc2c(CC(N)=O)cc(-c3ccccc3)nc12)C(=O)CCc1ccc(OP(=O)(O)O)c(NC(=O)CCN)c1
COc1ccc(NC(=O)N(C)c2cc(C)ccc2Cl)cc1
Cc1ccc(NC(C)(c2cc3c(c(SCC=O)n2)C(=O)NC3=O)C(N)CCN2CCN(c3ncccn3)CC2)cc1N
O=S(=O)(Nc1ccc(Cl)cc1)c1cccc(C(F)(F)F)c1
Cc1nnn(-c2ccccc2)c1C=C1C(=O)NC(=O)N(C(C)O)C1=O
CC1=CCC(N(C)c2c(C=O)c(O)cc3c2C=C2CCCN2S3(=O)=O)CC1
Cc1cc2nc(C3CC(n4cc(C(N)=O)c(Nc5cc6c(cc5CC(C)(C)C)OCCO6)n4)C(O)CN3)n(CC(C)C)c2c(=O)[nH]1
C[NH2+]c1nccc(-c2cn(CC(C)c3ccc(N4CCC(=Cc5ccc(F)cc5F)C4)c(F)c3)nc2-c2ccc(Cl)cc2)n1
C=C(C(N)=O)N(C)CCN(C)C
CC(C)(C)OC(=O)Nc1ccoc1-c1ccc(N)c(F)c1
Cc1ccc(C(=O)Cc2c(C(O)O)ccc(N)c2N)cc1
Cc1ccc(NS(=O)(=O)c2ccc(C(F)(F)F)cc2-c2cc(C(C)(C)C)nn2CCC(C)C)s1
COc1cc(-c2sc(C(=O)c3cc(C)ccc3[N+](=O)[O-])c3nc(S)n(C)c(=O)c23)cc2ccccc12
COc1ccc2cc(-c3ccccc3)ccc2c1
Cc1ccc(-c2csc3ncnc(S)c23)cc1
Cc1nnc(Sc2ccc(S(=O)(=O)N3CCCCC3C(=O)Nc3ccc(C(C)c4ccccc4Cl)cc3)cc2)o1
CCS(=O)(=O)N1CCC2(CCN(c3cccc(C)c3Cl)C2=O)C1
Cn1c(N)nc2c1c(=O)n(CS)c(=O)n2C
O=C(CNc1ccc(O)c(-c2ccccc2)c1)c1ccc(N2CCNCC2)cc1
Cc1ccc(N)c(COP(=O)(O)OP(=O)(O)OP(=O)(OCc2c(C)c(=O)[nH]c(=O)n2C2CC([N-][N+]#N)CO2)OP(=O)(O)O)c1
Cc1ccc2ncsc2c1OCn1ccc(=O)[nH]c1=O
Cc1ccc(-c2cccc(-c3ccc(C(N)=O)cc3)c2)cc1
Oc1ncnc2sc3c(c12)CCCC3
Cc1cc(C#N)cc(C)c1Oc1ccc(S(=O)(=O)Nc2ccccn2)cc1Br
Cn1cnc(C2CN(c3cc(C=O)ccc3F)CCO2)n1
COc1ccc(C(N)(C(=O)NNC(N)=S)N2CCN(c3ccc(C)cc3)CC2)cc1
COc1ccc(-c2ncnc3c(N)c([N+](=O)[O-])c(=O)[nH]c23)cc1
O=C(O)CC(C(=O)O)N1CCOC1=O
Cc1cc(C2CN(c3ncc4cc(F)ccc4n3)C2)on1
CCCCC(c1cccc(OC)c1)C(C=O)Cc1ccccc1
CC(=O)Oc1cc(C)cc(O)c1COc1c(F)cccc1OC(F)F
CCN(C(=O)COc1ccc(C=O)c(Br)c1N)c1c(N)c(=O)[nH]c(=O)n1Cc1ccccc1
Nc1nc(Nc2ccc(S(=O)(=O)N3CCOCC3)cc2)cc(C(F)(F)F)n1
Cn1c(-c2ccc3[nH]ccc3c2)c(-c2ccc(S(=O)(=O)N3CCOCC3)cn2)c2ccccc21
Cc1ccc(NC(=O)NC2(C)C(O)c3ccccc3C(O)(C(F)(F)F)C2O)cc1
Cc1ccc(OC(=O)c2ccc(-c3ccc4[nH]c(=O)c(-c5ccc(O)cc5)cc4c3)cc2)cc1
COc1ccc(NC(CC(=O)NC(CCCC=O)(CCCC=O)Nc2cc3c(cc2O)CSC(O)(c2ccccc2)C2CNC(=O)c4c(CC(=O)O)cc(O)cc4C(=O)CCC(O)N32)c2ccccc2)cc1
NC(=S)N(CC(C=O)N1C(=O)CSC1=S)c1ccc(C(F)(F)F)cc1
CCc1nccn1CCNc1c(N2CCN(C)CC2)cn(-c2ccc(C)cc2)c(=O)c1C=O
CC(NS(=O)(=O)c1ccc2ccccc2c1)C(=O)O
Cn1ccc(C(=O)O)c1C(=O)n1nc(N)cc1C1CC1
COc1ccc(F)cc1-c1ccc(-c2nn3cc(C(=O)C(C)c4ccccc4)nc3s2)cc1
CCN=c1ssc2ccc(-c3ccc(N=C4CNC(=O)C4)c(CC(C)=O)c3)c(OC(C)=O)c12
CC#Cc1ccc(C=O)o1
COc1ccc(C2CC(=O)N2c2ccc(N)cc2OC)cc1
CCc1c(F)cccc1N(C)C
CCCS(=O)(=O)N1CCCCc2cccc(-c3nnc(N)o3)c21
COc1ccc(Nc2cnc(C(C)(C)C)c3[nH]c4cc(C=O)ccc4c23)cc1
CCc1ccc(CN2C(=O)CCC2C(=O)Nc2ccc(C)o2)cc1
COc1ccc2nc(-c3ccc(O)cc3)c(-c3ccc(Oc4ccccc4)cc3)cc2c1
O=Cc1ccc(Br)nc1NC1CCC(c2ccc(Cl)cc2)NC1
CC(C)c1c(O)cc(-c2ccc(CCC(C(=O)O)C(O)C(F)(F)F)cc2O)cc1O
CC1(C)C(C(=O)NC(=O)CCc2ccc(Nc3ccc(S(=O)(=O)N4CCOCC4)cc3)cc2)C1(C)C
CC(N=c1nc(N2CCN(C)CC2)[nH]n1-c1ccccc1Br)c1cccc(O)c1
CCC(CCC1OCC(O)C1O)Oc1cc(N2CCCCC2)nc2ccccc12
Cc1c(Cc2cnn(C)c2)sc2nc(OC(C=O)C(OC3(CO)C(O)COCC3O)c3ccc(O)c(O)c3)ccc12
COc1cc(C=C(CC(=O)NNC(=O)c2ccc(Cl)cc2)c2ccco2)ccc1O
CCCCCCC(CCC(C)NC(=O)CCCC)NC(=O)OC(C)=O
Oc1ccc2oc(Cc3ccc(O)c(O)c3)cc2c1
COc1ccc(-c2oc3cc(O)c(O)cc3c2CCC(=O)O)nc1
COCC1C(=O)C(C)C2OC(C)(O)CC2C(C)COC(=O)C2CCC(C(C)C)C(O2)C(C=C2OC(=O)C(C)C2OCOC2(N(C)C)CCC(C)OC2)C(C)CCC1OC
CCc1ccc(C(C)(C)CNC(=O)COc2cc(S(=O)(=O)N3CCCCCC3)cc(C=O)c2F)cc1
Cc1ccc(C)c(N2CCC(CNC(=O)C3CC3C(=O)O)C2=O)c1C
CN1CCN(c2c(N(C)C)cnc3ccc(-c4ccc(N(C)C)cc4)cc23)CC1
N#CC(=NO)c1ncccc1O
CCC(c1ccc(O)cc1)c1ccc(O)c(C)c1
NCC(O)Cn1c2ccccc2c2cc(N)ccc21
Cc1ccc(S(=O)(=O)c2nc3ccccc3s2)cc1COc1ccc(C)c(CN(C)C2CCC2)c1
COc1ccc(C(NC(C)(C)C)C(=O)Nc2cc(OC)c(OC)c(OC)c2)cc1
C=C1Cn2c(nc3c(N)cc(C)c(C)c32)-c2ccccc21
CCCCc1ccccc1N1CCN(S(=O)(=O)c2ccc(F)cc2)CC1
C=CCn1c2cc(C(=O)OCCN(C)C)ccc2c2cc(OC)c(OC)cc21
CCC(C)Oc1ccc2nc(C)n(-c3nnc(C)s3)c(=O)c2c1Oc1ccccc1
COc1cccc2cc(C=O)n(-c3ccc(S(=O)(=O)NN=C(c4ccccc4)N(C)c4ccc([N+](=O)[O-])cc4)cc3)c12
CCC(C)CNc1ncnc2nc3cc(OC)c(OC)cc3cc12
NC(c1ccc(-c2noc(C3CC=C4CNCCC43)n2)cc1)C1CC1
NC1(c2ccccc2)CNCC12CC(C(=O)NC1CC1)=NO2
CC(Cc1ccccc1)CN(C(=O)C1CC1)c1cc(-c2cccc(N)c2)n(-c2ccc(Cl)c(Cl)c2)n1
C=CCN(CC)S(=O)(=O)c1ccc(C2CC(Nc3nc(C)c[nH]3)N(c3nc(-c4ccc(N5CCOCC5)cc4)nc4c3cnn4CC)C2)cc1
Cc1cc(C=NCCc2ccncc2)c(N)s1
Cc1ccc(-c2c(NC(=O)Nc3ccc(Cl)c(Cl)c3)cccc2C(=C2C(=O)NC2c2ccccc2N(C)C)c2nn[nH]n2)cc1
NCCc1cn(Cc2ccccc2[N+](=O)[O-])c2ccccc12
Cc1ccc(C#N)c(NCCN(C)CC2CC2)c1
COc1cc(C)ccc1O
COc1ccc(S(=O)(=O)N2CCN(S)CC2)cc1Cl
NS(=O)(=O)c1ccc2nc(NS(=O)(=O)c3ccc(Cl)cc3)sc2c1
O=C1CSC(=[SH]CC(=O)Nc2ccc(S(=O)(=O)Nc3ccccc3)cc2)N1
COc1cc(C=CC(=O)C=CC=Cc2ccccc2)cc(OC)c1
COc1cc(C2(N)CCC(C)CN2)c(F)cc1C1CCOCC1
Cc1ccc(F)c(N(C)c2cc(F)cc(N)c2-c2n[nH]c3cc(N(C)C)ncc23)c1
CNC(=O)C1C(c2cc(C)ccc2O)C(C(C)(C)C)CN2C(=O)CNC(=O)CNC(=O)C(C(C)(C)C)NC(=O)C(C(C)C(=O)O)CCCNC(=O)CNC(=O)CNC(=O)C12
Cc1cc(-c2ccc(-c3csc(N)n3)c(N)c2)ccc1F
Cc1ccc(Nc2ccc(-c3nc4c(cnn4CC(C)C)c(N(C(C)C)C(C)C)c3C(N)=O)cc2)cc1
N#CC(=Cc1ccc(-c2ccccc2[N+](=O)[O-])cc1)c1nc2cc(Cl)ccc2[nH]1
CC1=C(c2ccccc2[SH](=O)=O)[SH](N2CCCCC2C(=O)NC2CCC(C(=O)NCCOc3cc(C)ccc3Cl)CC2)C=C1
CNc1nc(N)nc(N2CCN(c3ccccc3-c3cccs3)CC2)n1
Cc1c(NC(C(=O)O)N2CCCCC2)c2cc3c(cc2[nH]c1=O)OCCO3
COc1cc(N2CCC(=O)CC2=COc2cc(C(C)=O)ccc2OC)ccc1Cl
CC(N)(Cl)Oc1ccc(NC(=NS(N)(=O)=O)P(=O)(Nc2ccccc2)Nc2ccccc2)cc1
CC(c1ccc(C=O)cc1)C(N)Cc1ncc2c(n1)CNCC2
COc1cc2c(cc1OC)-c(=O)-c1c(O)cc3c(c1O)c1c(O)cc(C)cc1c-3=c(O)-c-2=O
CCc1cc(C2CC(=O)N2c2ccc(O)cc2)c(C(=O)OC(=O)CNc2c(Cl)cccc2Cl)cc1OC
Cc1ccn2c1C(Oc1ccc(Br)cc1)c1cc(C=O)sc1C2
CCC(C)N(C(CC)CC)C(c1nc(C)no1)N(C(=S)NC(=O)COS(=O)(=O)c1ccc(O)cc1)c1c(C)cccc1F
CC(C)Oc1ccc2c(c1)C=C(CCN)CO2
CCc1[nH]c2cc(OC)ccc2c1CCc1cc(O)c(C)c(-c2nnc(N(CC)C3(C)CCOCC3)s2)c1
C=CC(=O)n1c2c(c3cccc(F)c3c1=O)C(C)C(Oc1c(C=O)ccc(OC)c1F)NC2
CCCCn1nnc(-c2c(C)coc2NC(CC(O)c2ccc(C#N)c(-c3ccccc3COc3ccc(C)cc3)c2)c2ncn(C)c2Oc2ccc(C#N)c(-c3ccc(C)cc3)c2)n1
COc1cc(C2CCCN2C2CNCCN2c2ccc(C)cc2)ccc1C=O
Cc1c(Nc2cccc(C(=O)O)c2)ccc([N+](=O)[O-])c1-c1cc(C)c2[nH]c(O)nc2n1
CNc1cc(C)ccc1-c1cc(C(=O)C=O)ccc1N1CCCC1C(=O)NC(C=O)C(O)(CC(C)C)NCCc1cc(N2CCOC2=O)cc2c1OCCO2
CCc1nc(N(C)C)nc(N2CCNCC2)c1C#Cc1cccc(Nc2ccccc2)c1
NC1=NC2(c3cccc4ccccc34)C(=Cc3ccc(C(=O)O)cc3)C(N)(C=O)CC2(C2CCCNC2)c2ccccc21
COc1ccc(C2(N)CCCC(N3C(=O)N(Cc4c(N)nn(C)c4-c4ccc5c(c4)ncn5C)C3=O)C2)cc1
CCC(C)Sc1nc(N)nn1C(=O)CSc1nnc(C)n1C
C=CCC(CC)Cn1ccc(=O)[nH]c1=O
CN1CCN(c2ncc(S)c(-c3ccc(-c4cccnc4[N+](=O)[O-])c(F)c3)n2)CC1(S)C(N)=O
Clc1ccc2c(c1)-c1nncn1-c1ccccc1S2
Cc1ccc2c(c1Sc1nc3cc(C(=O)Nc4ccc(S(=O)(=O)N5CCOCC5)cc4)ccc3[nH]1)OCO2
C=C1Cc2cc(O)cc(N(CC)C(=O)COc3ccccc3Cl)c2N1
Cc1ccc(Nc2nc(N)c3sc4nc(-c5ccco5)ccc4c3n2)cc1
Cc1cc2nc(C(C)C)c(C(=O)NC(C)(C)N3CCOCC3)n2c2c1CCC2
COC(C)(c1nc(C=O)c(N)s1)n1cc(I)ccc1=O
Cc1ccc(SC(=O)C2(N)CCC(C3CCCNC3)CC2)cc1
Cc1c(C)c2c(c3c1OC(c1ccccc1)C3)C(=O)c1ccccc1C2=O
OOc1ccc(Cn2c(N3CCCC3)nc3ccccc32)cc1
CCCc1cn(C2CNCCO2)c2c(NC(=O)CNc3nc4ccccc4s3)cccc12
CCCCCCCCCCCCCCC(=O)C1=NN(c2ccc(OC)cc2)C(c2ccc(OC)cc2OC)C1
CN(c1ccc(OC(F)F)cc1)S(=O)(=O)c1ccc2oc(NC(C)(C)O)c(C#N)c(=O)c2c1
C=C(C)C(N)C1CC1
Cc1ccc(C2NC(=O)CSC2c2cccc([N+](=O)[O-])c2O)cc1
CC(C)(C)OC(=O)N1CCN(c2ccc(Nc3ccc(C(=O)c4cccc(C=O)c4)cn3)cc2Cl)CC1
Nc1n[nH]c2c(O)c(N3C(=O)c4cc(O)ccc4CC3C(N)C(=O)C3CCCCO3)ccc12
COc1ccc(C(=O)Nn2cnnc2)cc1
CC1CNC(c2cc(N)c(F)c(N)c2F)OC1
COc1ccc(C2=C(C(=O)NNC(=S)Nc3cccc([N+](=O)[O-])c3)[SH](N3CCOCC3)CO2)cc1[SH](=O)=O
CC(C)OC(=O)N1CCN(S(=O)(=O)c2ccc3cnccc3c2)CC1
COc1ccc(F)cc1C1CCNCC1(N)CN1C(=O)OC(c2ccc(C)cc2)C1=O
COc1cc(C)cc(OC)c1Oc1c(C)cc(N(C)C2CCCC2)c(O)c1OC
CN1CCC(CNc2nc(C(F)(F)F)nc(C(F)(F)F)c2C#N)C1=S
CCSCc1nc(-c2cc(Oc3cncc(N4NC(c5ccccc5F)CC4c4ccc(OC)cc4)c3)ccc2Cl)oc1C
COc1ccc(CN2CCCC2C2(C)CCN(c3cccc(CCC=O)c3)CC2)cc1
Nc1nc(=Nc2ccccc2)c(CCCC(=O)O)c(-c2ccccc2)s1
COc1cc(CCNc2cccc(Cl)c2C)cc(N)c1O
CCN(CC)[SH]1C(S)=NC2=C1CCC(C)C2S(=O)(=O)c1c(C)nn(Cc2cccc(F)c2)c1C
C=CCCc1cc(O)ccc1-c1nc2c(cc1CCO)OC(CC1(C)CCN(C(C)C)CC1)C2
C=CC(N)n1cc(S(=O)(=O)N2CCN(S)CC2)cc1C=O
COc1cc2c(cc1O)C(=O)n1c-2c(-c2ccc(F)cc2)c2cc(F)ccc21
CC(C)N
Cc1cc(CO)ccc1NC(=S)Nc1cc2c(cc1C)OC(C)(C)C2
COc1ccc2[nH]c(COc3ccc4c5c(oc4c3C(N)=O)CCCC5)c(C=O)c2c1N1CCCC1
CCc1c(C)nn(-c2ccc(ON=Cc3cccc(Nc4nncn4N=Cc4ccc(OC)cc4O)c3)cc2)c1C
Cc1ccc(N=C2CC(C)CCC2=O)cc1
C=C1C(C)CCC(=CC(CC=O)(CC(C)N2CCN(C)CC2)c2ccc(C)cc2)C2CCC(O)C(C)=CCC12
Cc1cccc(Cl)c1Nc1nc2c(nnn2C)s1
CC(O)c1cc2c(cc1F)C(Cc1ccc(F)cc1F)N(C1CC(N)(c3cccnc3)CCN1)CC2
Cc1cccnc1Nc1nc(N2CCCC2)nc(N2CCNCC2)n1
CCc1cccc(C2CN3CCC2C(C2CCC(n4cc(C=O)cn4)N2)C3)c1
Cc1ccc(C2(C(=O)Nc3ccc(Cl)c(C(F)(F)F)c3)N=C(N)N(C)C2=O)cc1
Cc1ccc(C(Nc2ccccc2)C(O)C(N)(C=O)c2ccccc2N)cc1O
Cc1ncn(-c2cnc(-c3c[nH]c4ccc(-c5cncc(N)n5)cc34)cc2C(=O)O)n1
Cc1ccc(F)c([N+](C)(C)C)c1
C1=CN2C(=NN3CCCc4ccc3cc42)N=C1
COc1ccc(CCCN2CCCCC2NC(=O)Nc2ccc(F)cc2)cc1OCN1CCN(c2ccc(O)cc2)CC1
CC(O)c1cc(C=O)c2cc(Oc3ccc(-c4ccccc4)c(C(C(=O)c4ccc(F)cc4)=C(N)O)c3)ccc2c1C=O
CCOC(=O)N1CCOC(CN(C)C2COc3cccc(C)c3OC2)C1
O=C(C[n+]1ccccc1)c1ccccc1
CC(C)C(=O)Oc1cc(C(=O)c2ccccc2)ccc1O
CCCCc1cn2cc(Br)c(Br)c2c2[nH]c(=O)sc12
Cc1cc(Br)c(Oc2ccc(C=CC=O)cc2[N+](=O)[O-])c(Br)c1
COc1cc(N2CCC(N(CCN3CCOCC3)c3nccc(N)n3)CC2)ccc1Nc1ncc(Cl)c(N(C(=O)Nc2cccc(C(F)(F)F)c2)c2ccccc2S(=O)(=O)C(C)C)n1
COC(=O)Nc1ccc2c(c1)c(O)c(C1=NS(=O)(=O)c3cc(N)ccc3N1)c(=O)n2C(CC(C)C)NC(=O)N1C(=O)COCC1(C)Oc1ccc(Nc2ncc3nc(Nc4ccccc4F)n(C4CCCCC4)c3n2)cc1
Clc1ccc(Nc2ccnc3ccnn23)cc1
CC(=N)Nc1cccc(O)c1
Cc1ccc2c(c1)oc(=O)n2CCOc1cn(-c2ccc(C=O)c(Cl)c2)c(=O)cc1Cl
O=C1CCC(c2cc(C3CCOC3=O)cc(F)c2C(F)(F)F)C1
CCCCCC(CCC(CCCCCCC=O)Nc1ccc(C=O)cc1)N(O)C(=O)c1ccc(N)cc1
Nc1nccn2c(-c3ccc4c(c3)CCC4)nnc12
CC(=O)OC(Oc1ccc(C=O)cc1)=C1C(=O)C23CC1C(OC(C)=O)CC2(C)CC(Oc1cc(O)cc(C=O)c1OC(C)=O)CC3(C)OCO
C=CC=CN(C)COc1ccc(Oc2c(Nc3cc(C)ncn3)c(O)c(O)c3ccoc23)cc1
COC(=O)CNC(=O)N(C)C(=O)C(C)C
Cc1ccc(S(=O)(=O)N(C)C2(C)CNCCC2(N)C2(C)CCNCCC2(N)c2ccco2)cc1
CCC(Cn1cncn1)C1CCCCN1c1ccc(Cl)c(CC=O)c1
Nc1nnn(-c2cc(-c3nnc(CC=O)o3)ccc2C(F)(F)F)n1
COc1cc(C=O)c2c(N(c3ccc(N)cc3)c3cccc(C=O)c3S(=O)(=O)Nc3ccccc3)n[nH]c(=O)c2c1
Cc1ccc(N2CC(C)(NC(=O)C=Cc3ccc(Cl)c([N+](=O)[O-])c3)CC2=O)s1
Cc1ccc(OC(=O)OC2(O)COC(CO)C(O)C2OC2(CC(N)=O)CC(O)C(O)(CO)CO2)cc1
CC(C)Cn1c(NC(C)(C)N2C(=O)c3ccccc3C2=O)[n+](Cc2cc(N)ccc2S(=O)c2cc(C3CCCC3)ccc2Cl)c2ccc(C=O)cc21
Cc1ncnc2c1c(-c1cccc(N(C)C(C)(C)C)c1)nn2C
NC(=O)c1cccc(CCNC(=O)NC23CC4CC(CC(C4)C2)C3)c1
Cc1cc(NC(CC(C)C)C(=O)O)c(Br)o1
Cc1cccc(NCn2c(=O)n(C)c(=O)c3c2ncn3CC=O)c1
CN1CCN(c2nc(Sc3nnn[nH]3)nc3sccc23)CC1
Cc1ccc(C)c(C2(NCc3ccc(C=O)cc3)CCC(CC#N)CC2)c1
COc1ccc(S(=O)(=O)N2CCCCC2C(=O)N(C)c2c(OC(F)(F)F)ccc(N)c2F)cc1OC
CCOC(=O)COC(=O)N1CCN(c2ccccc2CSc2ccccc2)CC1
Cc1ccc(C(=O)N(C)C2CCCCC2)c(N2CCCCC2NC(=O)Nc2cccc(S(=O)(=O)NC3CCCO3)c2)c1
COc1cc(Oc2ccc(CCCn3ccnc3)cc2)ccc1C
CCN(CCOC)C(=O)Oc1cc(C)ccc1C#N
COC(=O)NC(=O)C(C)NC(C)S(=O)(=O)c1cccc2ccccc12
NCC(=O)NC(=O)CNc1ccc(S(=O)(=O)Nc2ccc(Cl)cc2Cl)cc1
CN1CCC(n2nc(-c3ccc(Cl)cc3)nc2Cc2ccc(F)cc2)CC1
CCC(CC)(Oc1ccc(-c2nc(-c3ccncc3)co2)cc1)N1CCCC1
CCOc1ccc(-c2nc(CC)co2)cc1Nc1cccc(C=O)c1Cl
O=c1[nH]c2ccccc2o1
Cc1ccc(O)c(-c2ccc3c(c2C(F)C(N)=O)CCCCCNC(=O)CNC(=O)C2CCCCN2C(=O)CNC(=O)c2cc(-c4ccccc4)cnc2N3)c1
ON(CCCl)c1ccc(Cl)cc1
CCCCCn1c(C)nc2c(c(C)nn2-c2ccc(CCC)cn2)c1=O
COc1ccc(-c2nnc(N)n2-c2cccc(C(C)C)c2)cc1Cl
CN(C)c1ccc2[nH]c(SC(=O)CNc3cccc(S(=O)(=O)N4CCOCC4)c3)nc2c1
O=Cc1cc2cc(Nc3ccccc3F)ccc2oc1=O
CCC(NC(=O)C(C)CCl)C(SC)C(=O)NC(C)CCC(C)C
COc1cccc(C2CC(=O)N(C(=O)NS(=O)(=O)c3ccc(C(C)(C)C)cc3)c3cc4c(cc32)OCO4)c1OC
Cc1ccc(C(C)(C)CN2CCN(CC=C(c3ccc(F)cc3)c3ccc(F)cc3)CC2)cc1
C=C1C=CC(C2CC2C)=CC(C(C)(C)C)=C1O
COc1ccc(-n2cc(C(=O)O)c(=O)c3ccc(N4C(=O)c5ccc(F)cc5C4=O)cc32)cc1
FC(F)Oc1cccc(C2Oc3ccc(Cl)cc3C3=C2c2ccccc2N(Cc2ccccc2)N=C3Cc2ccccc2)c1
COC1=CC(O)=C2OC3(C)C(=C(O)C(=O)C3O)CCCC1OC2=O
COc1ccccc1CCCCNc1cc(C(C)Oc2c(C)cccc2F)ccc1O
CC(N)(CCNc1ccc(CCc2nnnn2C2(Nc3ccc4ccc(C=O)cc4c3)CCC2)cc1)c1ccc(-c2cnc(N)cn2)cc1
NC(c1cccs1)C1(c2cccc3ccccc23)COC(=O)N1C1CCCCN1
Cc1ccc2oc(=O)c(-c3nc(C(N)=O)cc4cc[nH]c34)cc2n1
O=C(CSc1nnc(-c2ccc3c(c2)OCCO3)o1)NCC1CCCO1
COc1ccc(NC(C)c2c(C=O)sc3nc(S(=O)(=O)c4ccc(Cl)cc4)n(-c4ccc(Cl)cc4)c(=O)c23)cc1
CC(C)C(NC(C)(C)C(C=O)NC(=O)Nc1ccccc1)C(=O)C(F)(F)C(F)(F)F
Cc1cc(Br)cc2c1nc(CCCC=CC(=O)O)n2Cc1ccc(-c2ccc(C#N)cc2)cc1
Clc1cc(Br)ccc1Cc1nc2ccccc2[nH]1
CCC(Nc1ccc(OC)c([N+](=O)[O-])c1)c1c(C(=O)NN=Cc2c(C)nn(-c3ccccc3)c2C)sc(N)c1C=O
COc1cc(OC)c(C2(OC)C(C=O)=C(C)NC(C)=C2C=O)c([N+](=O)[O-])c1
CC1CCN(c2ncnc3c(C=O)cc(S(=O)(=O)c4ccc(CN(C)C)cc4)cc23)CC1
O=C(C1CCCCC1)n1c(=O)[nH]c2cc(Nc3ccncc3-c3ccc(C4CCNCC4)cc3)ccc21
Cc1cn(-c2cc(NS)cc(C(F)(F)F)c2)cn1
CCOC1CC(C)(C)c2nn(-c3ccc(-c4ccccc4F)cc3)c(-c3cncs3)c21
COC1OC2C(OC(C)(C)C2O)C1=C(Br)CCO
Cc1ccc(N(C2COc3cc(C)ccc3O2)S(=O)(=O)c2cn(C)cn2)cc1
Cc1ccc(Oc2ccc3c(c2)CCCCCc2cc(NC(c4ccc(O)cc4)c4ccc(O)cc4)ccc2C(=O)C3=CO)cc1
CCCCCCCCCCCCCCCCC(CC)Nc1ccc(C=O)c(O)c1O
CC(=O)Nc1ccc(O)c(S(=O)(=O)n2nc(O)cc(N)c2=O)c1
CCCCCCCCCC(CC)[N+](C(C)CC)(C(CC)CCCCCCCCC)C(CCCCCCCC)CCC(C)(C)C
CC(=O)Nc1ccc(NC(=O)C(=O)O)cc1
Cc1cc2c(c(OCOc3cc(O)c(C=O)c(O)c3)c1)CCO2
Cc1nn2ccc(C=O)cc2c1C(N1CCN(C(C)O)CC1)C(N)(C=O)Oc1cccc(N)c1
O=C(C=Cc1ccco1)OC(=O)CNc1ccccc1O
CC(=CCNC(=O)N1CCN(c2c(Nc3ccccc3)c(=O)c2=O)CC1)c1ccccc1
O=CC(Cl)Nc1ccc2c(c1)OCO2
CN1CCN(C)C(N(Cc2ccc(-c3ccc(C=O)cc3NC3CCCC3)cc2)S(C)(=O)=O)C1
C=CC1(Oc2ccccc2C)C=C(C#N)C(=Cc2ccc(Nc3cccc(OC(C)(C)OC)c3)c(C=O)c2)N1C(=O)CC(C)C
COCC(O)C1=C(C=O)C([N+](=O)[O-])C(c2c(Br)cc3c(c2OC)OCO3)C(C=O)=C(C)N1
OC(CF)N1CCOc2ccc(-c3c4ccccc4nc4ncccc34)cc2C1
CC(C)(N1CCOCC1)N1CC(N)(c2ccccc2)NC1=O
COc1ccc(-c2n[nH]c(N)c2C(C)C)cc1
CC(=O)C(=C1Oc2ccc(C)cc2O1)c1ccc(O)c(O)c1O
CCc1ccc(OC2(N)CNCCC2S(=O)(=O)CC)c(NC(c2ccccc2)c2ccccc2)c1
COc1ccc(OC2C(O)COCC2(C)OC(=O)c2cc(Br)ccc2OC=CC(=O)O)c2c1nc(C)c(=O)n2C
CC1=NNC(=O)C1n1cc(C)c2ccc(Sc3nnnn3C3CCCCC3)nc21
Cc1ccc(-c2nc3cc(N4CCN(C5CCCCC5)CC4)c(OC(C)C)cc3s2)cc1
CCC(CC)(Nc1cc(OC)cc2cccnc12)Nc1c(C)c(OC)nc2c1nc(CO)n2C1OCC(O)C1O
CC1=C(C=O)C(c2cc(Cl)ccc2OCC(C)Cn2cc(C)nn2)N2N=CN(c3ccc(F)cc3)C2=N1
COc1ccc(C(=O)OC2(C#N)C(=N)Oc3[nH]nc(C)c3C2c2ccc([N+](=O)[O-])cc2)cc1
OCC1=Cc2c(-c3ccccc3)cccc2N2CCNCC12
CC(=O)N1CCC(=Cc2nnc3ccc(-c4ccc(C)cc4)nn23)c2ccccc21
CCC(=C(C)C)c1cc(-c2cc(OS(=O)(=O)c3ccccc3)c([N+](=O)[O-])c(=O)[nH]2)c(O)cc1O
COc1ccccc1OP(=O)(O)NC(C=O)C(C)(CC(O)CC1(O)OCC(O)C1O)Oc1ccc(C)cc1
CCCCSc1cccc(OC)c1-c1ccc(C)cc1OC
COc1ccccc1-n1c(=S)n(C)c2cc(S(=O)(=O)N3CCOCC3)ccc21
CCN(C(=O)COc1ccc(C)nc1C12OC(OC)CC1OC(C)(C)O2)c1c(N)c(=O)[nH]c(=O)n1Cc1ccccc1
CC(=O)c1c(Oc2c(C)ccc(Cl)c2Cl)c(C=Cc2c(C)cc(C)cc2C)cc2c1OCO2
CC(C)(C)NCC(N)Oc1cc(N)c2ccccc2n1
CN(C)C(=O)C(CCc1ccccc1)(CC(O)CO)C(O)CN1C(=O)c2ccccc2C1=O
Cc1cc(C)cc(-c2cnnn2-c2ccc(S(N)(=O)=O)cc2)c1
CCC(OC(C)=O)C(C)=CC=CC=C(C)C=Cc1ccccc1
CCc1ccc(NC(CC=O)c2cnc3c(cnn3-c3c(C)cccc3C)c2N)cc1
CNC(=O)C(C)OC1CC(O)Oc2ccccc2C1=O
CCOC(=O)C(NC(=O)CNc1ccc2c(c1)OCCO2)C1CCCCC1
O=Cc1ccc(OCC23C=C(c4ccc5c(c4)OCO5)OC(c4ccc(Oc5ccccc5)cc4)C2CCC(N=C(NO)c2noc4ccccc24)C3)cc1
CN(C)c1ccc(C(=O)Nc2ccc(CCC(=O)O)cc2)cc1
Cc1cc(C=Cc2ccc(O)cc2)cc(OC(O)C(=O)Nc2ccc3c(c2)OCO3)c1O
Cc1cc(C)c2c(c1)C(=O)CN(C)C(c1ccc(Cl)cc1Cl)=N2
COc1ccc2c(c1)C1(O)OC(C)(N)c3cc(O)ccc3C1=C2
COC(=O)C1C(C)OC(C)(C(C)N)C(O)C1(C)c1cc(F)cc(F)c1
Cn1ncc2c(NC(=O)C(S)c3cc(-c4nnc(S)o4)c4oc(-c5ccccc5)cc4c3O)nc([N+](C)(C)C)nc21
CNc1ncnc2c1ncn2C1OC(CO)C(O)C1O
Cc1cccc(-c2cccnc2N=Cc2c(C)cc(=O)[nH]c2C)c1
COc1ccc(S(=O)(=O)N(C(=O)CNc2cc(C=O)cc(N3CCOCC3)c2)c2ccc(C)o2)cc1
COc1cc(C)cc(OC)c1OC=C(C=O)c1cc(Br)c(OC)c(Br)c1OCO
COCCOc1c(N)cccc1-n1c2ccccc2c2cc3c(=O)n(CC=O)ncc3cc21
CCCc1c[nH]c2ccc(OCNC(C)(O)c3cccc(O)c3)cc12
Cc1cccc(Nc2ccnc3ccc(Oc4ccccc4)cc23)c1
CCC(CC)C(=O)Nc1cc(C(O)(CC(=O)O)Cc2cccc(F)c2)ccc1O
CCCCC(CN)S(=O)(=O)c1ccccc1
CCCc1cc(C)cc(CN(C)C(=O)C(C)n2c(=O)[nH]c(=O)c3c(-c4ccccc4)nn(-c4ccccc4)c32)c1
COCC(N)Cc1cc(=O)oc2c1C(=O)NC2c1ccc(Nc2ccc(C=O)cc2)cc1
CCC(NC(=O)C(C)(Nc1c(N)c(=O)[nH]c(=O)n1C1CC(O)C(OC(N)=O)O1)C1CCCCC1)C(=O)N(C)C(=O)OC(C)(C)C
CCOc1c(O)ccc(C(=O)C(C)(CC=O)c2c[nH]c3ccccc23)c1OC
CCOC(=O)C(Nc1cccc(S(=O)(=O)Nc2cc(C=O)oc2Br)c1)C1CCCCC1
Cc1cc(C)n(-c2ccc(C(=O)Nc3ccc(CC=O)cc3)c(N)c2)n1
CC(=O)NC(=O)C(NC(=O)C(C(C)C)N1CCCCC1C(=O)NC(=O)C(NC(C)Cc1ccccc1)C(C)C)C(C)C
CC#CC(CC(=O)ON=C1CCC(c2ccccc2)C1)OC12CCN(CC1)C(C(C)P(=O)(O)O)C2
C=Cc1cc(-c2ccc(C=O)cc2)nc(CNC2CCCCCC2)c1OC
Cc1ccc(OC(CC=O)Nc2ccc(Cl)cc2)cc1
O=c1c2ccccc2[nH]c2c1oc1ccccc12
CCC(O)N1CCCCC1CC#CCN1CCN(C2CCCCCC2)CC1
CCc1cc(OC)c(OC)c(N2CCC(N3C(=O)c4ccccc4C3=O)CC2c2nn(-c3ccccc3)cc2C=O)c1
CCN(S)C(=O)C(C)NC(=O)Nc1ccc(F)cc1
O=C(NN=Cc1ccccc1)c1cc2nc(C=Cc3ccc([N+](=O)[O-])cc3)ccc2[nH]1
Cc1ccc(C=O)cc1
CCc1ccc(NC(Oc2ccc(C=O)o2)c2ccc(C=O)o2)cc1
O=C(ON=C1CCCC2Cc3ncccc3C=C12)N1CCOCC1
CC(C)n1c(=O)c(=NC(=O)CC(CC(=O)O)c2cccc3ccccc23)n(C)c2ccccc21
CC(C)C(O)NC(=O)C1(C)NC(=O)C2CC3C=CC21O3
CCC(NCCN(CC)CCC1CC1)C(=O)NC(N)=NC(C)=O
Cc1cn(C(O)(C(=O)NC2(C)CCCCO2)S(=O)(=O)c2ccc(-c3ccc(O)cc3)cc2)nn1
CCS(=O)(=O)C=Cc1ccc([N+](=O)[O-])cc1Nc1cccc(NS(C)(=O)=O)c1C
Cc1c2c(n(C=C3SC(=O)NC3=O)c1C)C(=O)c1ccccc1C2=O
O=[N+]([O-])c1ccccc1C=Nn1cnnc1
CN1CCN(c2cc(Cl)cc(Cl)c2-c2ccc(CC(N)(N)C=O)cc2)CC1
Cc1cc(C)cc(Cn2c(=O)c(-c3ccc(-n4cnnn4)cc3)c(N3CCN(c4ccccc4)CC3)n(-c3ncccc3C)c2=O)c1
O=c1c(Cl)nccn1Cc1ncc(-c2ccc(Cl)c(Cl)c2)o1
Nc1nc(=O)c2c([nH]1)NCC(O)C2
COc1cc(N)cc(OC)c1OCN(N=C(C=O)c1cccs1)S(=O)(=O)c1nc(-c2ccc(F)cc2)oc1C
CCc1nc(-c2ccc(N3CCN(C(C)c4c(F)cc(F)c(C(C)C)c4F)CC3)cc2N(CC)CC(F)(F)F)cs1
CC1(C)CCOC(NS(=O)(=O)c2ccc(-c3ccc(N)c(N)c3)cc2)=N1
CC(C)Cn1c(-c2ccc(OC(F)(F)F)cc2)nc2cc(C(F)(F)F)ccc21
O=C1NCN(c2ccccc2)C1=Nc1ccccc1
COc1cc(C)ccc1OCNc1cc(N2CCCC3(CCCC3)C2)c(C=O)cc1S(=O)(=O)NC(=O)OC(C)(C)C
CCCc1ccc(F)c(NS(=O)(=O)c2ccc3c(c2)CCN(CS(=O)(=O)CC)C3)c1
O=C(CN1CCC(F)C1)Oc1cccc(-c2cc(C(F)(F)F)nc3ccccc23)c1
Cc1ccc(-c2c(-c3ccc(Cl)cc3)c(=O)c3ccc(O)cc3n2CCCC#N)cc1
Cc1cccc(NCOc2cc(-n3nnc(C=O)c3C)ccc2N)c1C
CC(=O)Nc1cccc(-n2nc(C(F)(F)F)c(Cl)c2C(=O)NC(C)(C)N(C)C)c1
CNCc1c(NC(=O)N(CC#N)C2CCS(=O)(=O)CC2)cc2cc(-c3ccc(C=O)cc3)[nH]c2c1N1CCCCC1
CC(C)(CCC(=O)N(c1cccc(Cl)c1)c1ncnc2ccc(N)cc12)N1CCCC1
CCOC(=O)C1=C(C)SC2(N(c3ccc(CC=O)cc3)C(CC(C)O)(c3ccccc3)N(c3c(O)cccc3C=O)C(C)C)CC(=O)N2C1COC1CCC(C)CC1
Cc1ccc(OC(F)(F)F)c(N2CCC2CC(=O)Nc2ccc(OC(F)(F)F)cc2)c1
CCCS(=O)(=O)Nc1ccc(C(=O)NCC2CCCO2)cc1
COc1cccc2c(=O)n(C(C)(O)N3CCCCC3)nc(C=O)c12
COc1c(C=O)cccc1N1CCN(C)CC1NCOc1ccc(C)cc1C=O
Cc1ccc(N(C)c2noc(C)c2N)c(Br)n1
Cc1sc2nc(-c3ccccc3[N+](=O)[O-])n(C)c(=S)c2c1C
CCC(CC)(Oc1ccc(F)cc1)Oc1cc(C)cc(C)c1
C=C1C(O)C(=CC=CC(=O)c2ccccc2)C(O)CC1(C)C
C=C1C(=O)OC2CC(C)C3(O)OC4(C)OC5CC(O)C5OC4CCCC1(C)C23
Fc1ccccc1Oc1cc2nc(-c3ccccc3)ccc2s1
CCN(CC)C1Oc2ccc(C3CC(c4cc(C(=O)O)cn4Cc4ccc(O)c(C)c4)C3)cc2O1
Cc1c(Oc2ccccc2)n(Cc2ccccc2)c(=O)[nH]c1=O
NC(C(=O)O)C(=O)Nc1ccccc1
O=[SH](=O)C1CCCN1c1cc(F)c2c(=[SH]NCC34CC5CC(CC(C5)C3)C4)n(CCCl)c(O)cc2c1
c1ccc(C2CC3CCC(c4ccccc4)N3C2)cc1
CCCCn1c(-c2ccc(F)cc2)nc2c(C)c(O)nc(N)c21
Cc1cc(C)c(C(c2c(O)c3cc(OC4(CO)C(O)COCC4O)c(C(=O)O)cc3oc2=O)c2c(O)ccc3ccccc23)c(O)c1
Nc1cccc(OC(N)C(=O)Sc2nc(=O)c3c([nH]2)CCCC3)c1
OCCCc1cccc(N2CCN(c3cc4nccc(-c5ccccc5)c4cc3O)CC2)c1
CCOC1CN(c2ccc(C=O)c(N)c2)CCN1
CC(C)N1CCCC1c1cc(N2CCCC2)ncn1
Cc1nc(N2CCC(C)CC2)nc(C)c1Cc1ccccc1
Cc1cn(Cc2ccccc2OC(=O)Nc2cc(Br)ccc2C(N)=O)c2ccccc2c1=O
CCN=C(c1ccc(Br)o1)N(OCC(F)(F)F)C1C2CNCC21
CCC(=C(C)C)C(C)=C(C)C=CCOC(=O)COc1ccc(Oc2ccccc2)cc1
Oc1ccccc1C(O)(c1ccccc1)c1ccccc1
CCOc1ccc(-c2cc(C(N)=O)c(N)s2)o1
COCn1c(=O)c2ccc(C=O)cc2n2nc(-c3ccc(C4CC4)cc3)cc12
CCNC(=O)N(C)C(=O)c1ccc(CC)cc1NC1Oc2cc(CCC=O)ccc2-c2ccc(Cl)cc21
CC(C)C(N)C(=O)Nc1c(CCC=O)c2ccccc2n1C(N)(CN)CCCC(=O)O
CN(C(=O)OC(C)(C)C)C1CC(O)CC(N)C1OC1(O)C(O)COC(CO)C1(N)C(N)=O
Cc1c(C=O)oc2c(N3CCC(c4ccc(Cl)cc4)C3=O)cccc12
COc1cc2c(c(NC(C)C)c1OC)C1c3ccccc3C1CC2=O
CC(C)N1CC=C(C(=S)N2CCOC(CCN3CCOCC3)C2)C1=O
CCC(N)(SC)C(=O)O
O=C1NC(=O)C(c2ccc(S(=O)(=O)NN=c3nc(-c4ccccc4)c(=O)[nH]c(Sc4ccccc4)c3-c3ccc(Cl)cc3)cc2)=C1c1ccccc1
CC(=NNC(=O)c1ccccc1C)c1c[nH]nc1-c1cccs1
CCC(Nc1ccc(-c2cccc3[nH]nc(N)c23)cc1)n1ccnc1
Cc1ccc(CC(SC(C)(O)NCC(C=O)CCCC(C)C)C(=O)O)cc1
CN(C)CCNC(C)(C)Nc1ccn2cc(-c3ccccn3)cc2c1
Cc1cccc(N2C(=O)c3ccccc3N(Cc3ccc(Cl)cc3Cl)S2(=O)=O)c1F
CCc1ccc(S(=O)(=O)N2CCCC2C(=O)Nc2ccc3c(c2)OCCO3)cc1
CCCC(CC(CCC)C(C)C)Oc1cc2c(cc1Cl)c(O)c(N)c(=O)n2CCCl
CC1CC2CN(CCc3c(Nc4ccccc4F)c(=O)n(C)c4ccccc34)C12
Cc1ccccc1N1CCN(S(=O)(=O)c2ccc(N)c(N)c2)CC1
CCCc1ccc(N(C2=NCCCCC2)C2CCCC(C(=O)O)CC2)cc1
Nc1ncc(Cn2c(Cc3cc(Nc4ccc(Cl)cc4)cc([N+](=O)[O-])c3)nc3cc(C=O)ccc32)cc1O
CC(=O)OCC1(OC(C)=O)CCC(OC(=O)CN2C(=O)c3ccncc3C2=O)(Oc2ccc(N)cc2)C(OC(C)=O)O1
CN(CCC1CCO1)CC1CCCO1
COc1ccc(CC(c2ccccc2)c2ccc(Nc3c(C)noc3C)c(C=O)c2)cc1
CCCS(=O)(=O)Nc1ccc(C=Cc2ccc([N+](=O)[O-])cc2)cc1
O=C(O)Cn1c(=O)c(C(O)(Cc2ccc(O)cc2)c2nnnn2-c2ccccc2)nc2cc(Br)ccc21
Cc1cc(NC(=O)N2CCCC(CNC(=O)CN3CCCC3)C2)no1
Cc1cccc(-n2ncc(C=O)c2C2(N)CCNC(N)C2)n1
Cc1cc(OC2(OC3=CC(O)CCC3=O)OCCC2(O)CO)ccc1N1CCOCC1
Cc1cc(F)c(N2CCC3(CCN(c4cc(C)ccc4-c4n[nH]cc4C)CC3)CC2)c(F)c1
OCc1cccnc1-c1ccc(OC2(O)CCN(c3cnccn3)CC2)cc1
CCCn1c(C)[n+](CCCCC(C)CN2CCOCC2)c2cc(OC)c(OCOC)cc2c1=O
CCC(Nc1ccc(C)o1)C(=O)[SH]1C=C2C(=O)C(C)=NC(S)=C21
CCCCCCC(Cn1cc(C=O)nn1)Nc1ccccc1CCC(O)CNC(=O)OC12CC3CC(CC(C3)C1)C2
CCCC(c1cccc(F)c1)(c1cccc(F)c1)c1cc(F)ccc1OC(=O)C1(N)CN(c2ccc(N)cc2F)CCN1C(C)=O
CCc1ccc(NC(C)=O)cc1
Cc1ccc(-c2c(CC(CC(=O)O)c3ccc(OC(F)(F)F)cc3)n3ccccc3[n+]2[O-])cc1
CCCCC(N)N(c1ccc(C=O)c(OC)c1)c1nc(N)nc2c(C)n[nH]c12
O=C(C=Cc1ccc(C(F)(F)F)c(Br)c1)c1cccc(C(F)(F)F)c1
N#Cc1nc(-c2ccc(F)cc2N)oc1N
COc1c(-n2cnc3cc(N4CCOCC4C)c(N)cc32)c(F)cc2c(=O)c(C(=O)O)cn(C3CC3)c12
CCC(C)CNC(=O)N1C(=O)NCCC(CC(=O)O)CCCSCCNC(=O)C1CC(=O)O
CC(=O)c1c(N)n(C)c(=O)n(COC(=O)Nc2ccc(C)cc2)c1=O
CC(C)N(CCOc1ccc(Br)cc1C(F)(F)F)S(=O)(=O)c1ccc([N+](=O)[O-])cc1
Cc1ccc(Nc2nnc(CCc3nnn(C(C=O)Nc4cccnc4)n3)o2)cc1
Cc1ccc(-c2nc(=O)c3cc([SH](=O)=O)ccc3n2S)cc1
CCC(C)C1OC1Nc1cc(Cc2nc(C)no2)ccc1C#N
NC(=O)c1ccccc1Nc1nc(Nc2ccc(N3CCOCC3)cc2)ncc1Cl
Cc1cc(N)nc(C=CC2=CC(C)(C)C3NC(C)(C)C=C23)c1
CC(CC=O)C(CNC(=O)Nc1cc(NC(=O)C=Cc2cc(F)cc(F)c2)ccc1N)N1CCCC1C
O=CCCCCCn1cc(Nc2ccc(C=O)cc2)c2ccccc2c1=O
O=C1CCC(c2ccc(Nc3nc(-c4ccccc4)cs3)cc2)=NN1
Nn1c(S)nnc1-c1ccc(Cl)cc1S
CCOc1ccc2nc(C=O)cc(Nc3cc(O)cn(Cc4ccc(Cl)cc4)c3=O)c2c1
CC1CC(C)(O)CC(C)C(OC(=O)N(C)C)(OC2(C)CCC(O)CO2)C(C(C)C)CC(C)(OCN)C(=O)C(C)C(O)C(C)(O)COC1=O
CCc1c(C)nc(C(C)(C)N2CCC3CNC(C(=O)NC4CC4)C32)n1-c1cc(O)c(C=O)c(C(C)C)c1
Nc1cc(Cl)ccc1N1CCN(C(=O)C(=Cc2cccc3ccccc23)Nc2c(C=O)cccc2[N+](=O)[O-])CC1
CCNc1cc(O)cc(N2CCN(C)CC2)c1C1Oc2c(C(C)C)cc(C=O)c(O)c2C=C1C=O
CCc1c[nH]c(Nc2nc(CNc3cc(C)nc(C)c3)cs2)n1
O=C(O)C1(Cc2csc(Nc3ccccc3)n2)CNCC1(c1ccccc1)c1ccc(Cl)cc1
O=C1C=C(N2C(=O)CC3(CCCNC3)C2c2ccc(O)cc2)CC1=O
O=CCCc1ccc(F)c(Nc2cncc(Cl)n2)c1
COc1ccc(C(=O)NN=C(Nc2ccccc2)c2ccc([N+](=O)[O-])cc2[N+](=O)[O-])cc1
Cc1nc(-c2cccc(C#N)c2Oc2ccccc2)no1
CC(=O)n1nc(N)cc1C1CC1
O=CCc1c[nH]c2ccc(NCC3OCC(O)(CO)C3O)cc12
CCN(CCNc1cccc2nc(C=O)oc(=O)c12)C(C)(C=Cc1ccc(OC)c(OC)c1)N(C)C
CS1=NC(Nc2ccc(CCCC(=O)NC(F)(F)CCC(=O)O)cc2)=NC(N)=N1
CCOc1cccc(N)c1C1CCNCC1
CC1CCCCN1c1ccc(C=O)cc1NCCN1Cc2ccccc2C1=O
Cc1ccc(OS(=O)(=O)NC2SC(=O)NC2=O)cc1
NC(O)(C=O)C1(C(=O)Nc2cccc(F)c2)CCNC1
Cc1cccc(C#N)c1N1CCC(c2cccnc2N2CCOCC2)CC1(N)C(=O)N1CCCC1
CN1C(=O)C(=C2COc3ccc(CN)cc3O2)c2cc([N+](=O)[O-])ccc21
OC12CCc3cc(Br)ccc3C1C1=CCOC(CC2)C1
CCCC(CC)OC(=O)NC(C)(C)N1CC(c2cc(C)ccc2O)NC1=O
O=C(CNc1cccc(S(=O)(=O)N2CCN(c3ccc([N+](=O)[O-])cc3)CC2)c1)OC(=O)COc1ccc(Cl)cc1
CCCc1c(N(C(=O)OC)c2cccc(OC)c2-c2ccc(C)cc2)[nH]c2ccccc12
Cc1nn(C(N)CN2CCC3(CC2)Cc2ccccc2O3)c(C)c1CCC=O
Cc1cc2nc(N)nc(Nc3cc(-c4ccccc4)ccc3C=O)c2s1
CC(=O)Oc1cccc2c(Oc3cc(Nc4ccccc4C(N)=O)c(C(F)(F)F)cn3)cccc12
CC(=O)OCC12C(=O)C3=C(C)CCC(O)(CC1C1COC1CC2O)C3(C)C
Fc1ccc(-c2c(-c3ccnc(Nc4ccc(N5CCOCC5)cc4)c3)noc2N2CCOCC2)cc1
O=C1OC(=Cc2ccc(-c3ccccc3C(=O)O)cc2)C=C1c1cccc(Br)c1
Cc1cc(N)nc(CC2CCN(C(C)C)CC2)n1
CC(C)C(=O)OCOCC1C=C(C(=N)N)C2OC3(CO)CC(C)C3C2C1
Nc1ccc(C=O)c(NS(=O)(=O)c2ccc(S(N)(=O)=O)cc2)c1
Cc1cc(-c2ccc(Br)c(Cl)c2)c(N=Cc2ccc(Cl)cc2)s1
CCOC(=O)C1(CN2CCCCC2)CCC(C(=O)N2CCN(c3ccc(N)cc3)CC2(N)C(C)C)C1
O=CN1CC(=O)N(c2ccc(C(O)OCc3ccc(C(F)(F)F)cc3)cc2)CC1=O
O=C1c2cc(O)c(O)cc2C(=O)c2c(O)ccc(O)c21
O=CCc1ccc(Nc2nc(Cl)c(N3CCCC3)c(CCc3c[nH]cn3)n2)s1
N#Cc1sc2c3c(c4c(c5cc(O)ccc5n4Cc4ccccc4)c2c1C(N)=O)CC(O)(c1ccco1)CC3
Clc1ccc2c(c1)NC(c1ccccc1)OCCO2
O=C(O)c1cc(Br)ccc1SSc1ccccc1
COc1cccc(C)c1OC=CC1=NNC(=O)c2cc1cc1ccccc21
CCc1ccc(N2C(=O)CSC2c2ccc(Cl)cc2)cc1
CCC(C)c1ccccc1C1CC(=O)N(C)C1=O
Cc1cc(N2CCOCC2)cc(N2CCc3nc4cc(C(F)(F)F)ccc4n3C2)c1
O=C(C=Cc1ccccc1Cl)c1ccc(O)cc1
COc1ccc(-c2nc(CO)co2)cc1
CC(C#N)(c1ccc(F)cc1)c1ccc(-c2ccc(S(C)(=O)=O)cc2)o1
CCc1ccc(NC(=O)C(=COc2ccc(Oc3cc(Nc4c(F)cccc4C(N)=O)c(C(F)(F)F)cn3)cc2)OC)cc1
COc1cc(NC(=O)Nc2ccc(OC(F)(F)F)cc2)c2ncccc2c1
CCCCCCCCCCCCCCc1c[nH]c(=O)c(C2CC(C)=CCC2C)n1
CNc1nc(NS(=O)(=O)c2ccc(N)cc2)nc2cc(-c3ccc(C=O)o3)ccc12
COc1cccc(-c2cc(C(N)=O)c(N3CCCC3)c(Nc3ccnc4cc(Cl)ccc34)n2)c1
Cc1ccc(C=O)c(=O)n1-c1c(N)ccc2nc(N)nc(NC(C)(C)C)c12
Cc1ccc(-n2nnc(C=O)c2C2CCCCC2)c(C(N)c2ccccc2N)c1
NC(N=c1cc(N)[nH]c(=O)[nH]1)=C(O)c1ccc(Cl)cc1
COc1cc(-n2ncc3c(N4CCCCC4)ncnc32)ccc1-n1cc(C(F)(F)F)cn1
CCN(CC)C(C)(C)C12C(CCC3(C)C(O)CCC31)c1ccc(O)c([N+](=O)[O-])c1CC2(O)CN
COC(=O)NC(=O)C(C(C)C)N1CCC(c2nccc3c2CCOC2(CCNCC2)O3)CC1
Clc1ccc(Nc2c(Cl)cnc3ccccc23)cc1
Cc1cc(O)cc(C)c1C(NC(=O)N1CCOCC1)C(N)C=O
COCCNC(C)(C)Oc1ccc2cc(N)c3c(ncn4c(=O)[nH]nc34)c2c1
CC(C)C(N)C(C)C
O=C(NN=Cc1cc([N+](=O)[O-])cc(C(F)(F)F)c1)c1ccc(-c2ccc([N+](=O)[O-])cc2[N+](=O)[O-])cc1
CCc1ccc(C(NC(c2cc(O)c3cc(O)ccc3c2)C(C)(O)CC)c2ccc(O)c(CC)c2)cc1
COCC1(O)CC(OC(C)n2cc(C(=O)NN=Cc3ccc(N(C)C)cc3)cn2)C(OC(C)=O)C1(O)COc1ccccc1
Cc1c[nH]c2c1c(=O)nc(C)n2-c1c(N)cccc1F
CC(C)(C)Oc1ccc(C=O)cc1OC(=O)CN
Cc1c(CC=O)c2c(NC3CCCCC3)c(N(C)C)ccc2n1C(=O)c1ccc(Cl)cc1
CCn1ncc(C)c1CN1CCN(S(=O)(=O)c2cc(Cl)ccc2Cl)CC1
CC(=O)Nc1nc(CCC=O)cn1C1(Nc2ncc3ccccc3n2)CNCCN1
Nc1ncnc2c1-c1ccccc1N=C(SCC(=O)Nc1ccccc1O)N2
Cc1cccnc1N(C)c1cc(-c2nc(C(C)C)cc3c2c(C)nn3CC=O)ccc1Cl
Cc1ccc(Cl)c(NC2=NC(=O)C(=Cn3cc(C)c4ccccc43)C2=N)c1
Cc1ccc(S(=O)(=O)n2c(C3CC3)nc3cc(C(F)(F)F)ncc32)cc1
Cc1ccc(N2CCN(c3ccc4c(=O)n(CC=O)cnc4c3)CC2)o1
CCC(CCC=O)Oc1nc(Nc2ccc(-n3nc(N4CCOCC4)nc3OC)cc2)nc2c(-c3cnn(COC(C)=O)c3)cccc12
Cc1ncc(N2CCC3CCCC32)nc1C
CC(C)C1(CO)CCC(N)(c2ccc(F)cc2)CN1
CCC(C(=O)O)N1c2ncnn2C(=O)NC1c1ccccc1
Cc1c(C=O)sc2ncnc(N(C)CNc3cc(C(F)(F)F)ccc3[N+](=O)[O-])c12
CCCOc1ccnc2[nH]c(C3C4COCC4C(=O)N3c3c(C)ccc(Cl)c3Cl)cc12
COc1cccc(-c2cc(N)nn2-c2ccc(S(=O)(=O)CN)cc2)c1
COc1cc(C)cc(OC)c1N1C(=O)CNC(=O)C1(CC(=O)O)NC1(C)CC12CCCO2
O=Cc1cccc(N2CCN(c3ccccn3)CC2)c1CC(F)(F)F
CC(C(C=O)c1cccc(F)c1)N1CCC(C2=C3CCCCN3Cc3c2[nH]c2ccccc32)CC1
C=CC1CC1(NC(=O)C1COC(=O)N1c1ccc(OC)cc1F)C(=O)N[SH]1C=CC=C1[SH](=O)=O
CC1=C(C(=O)Nc2ccc(Cl)c(C(=O)O)c2)C(c2ccccc2)C(C(=O)Oc2ccccc2)=C(C)N1
Cc1cc(C(CC(=O)O)N2C(=O)NC(=O)C23CCCCC3)cc(C(F)(F)F)c1
CCC1(O)C(=O)OCc2c1cc1n(c2=O)Cc2c-1nc1cc(OCC3CC3)c(O)cc1c2C=O
Cc1nc(C2CCCCC2)sc1-c1cc(-c2nc3nc(-c4ccccc4)c(-c4ccccc4)c(N)n3n2)ccn1
Cc1ccc(C(=O)N2CCCCC2(O)C(N)N)c(NS(=O)(=O)C(C)C)c1F
CC(CO)=NNC(CNC(C)C)=NO
COc1cc(-c2c(Cl)n(-c3nc4ccc(C=O)c(N5CCN(C)CC5)c4[nH]3)c(=O)n2C)ccc1O
NCCCC(CC(=O)NO)C(=O)O
CC1=C(N2CCN(C(C)C)CC2)C(=O)n2nc(-c3ccc(C)cc3)cc21
Nc1cc(O)ccc1-c1nc(N)n2nccc2n1
Cc1noc(C)c1-c1nc(C2CNCCC2(N)C(=O)N2CCOCC2)no1
Cc1cc(-c2ccc(F)cc2)c(C#N)c(C)n1
CC(C)c1ccc(Cl)c(C(=O)NN=Cc2cccnc2)c1
CCCCCCCCCCCCCCC(C)Oc1ccc(NC(=O)C(NC(=O)CCc2nc3cc(NC(=O)Oc4ccc(C)cc4)ccc3s2)C(C)C)c(C=O)c1
Cn1c(O)c(-c2cc3cc(-c4cc(F)cc(F)c4)ccc3nc2-c2ccc(C(N)=O)cc2)c(Cl)nc1=O
Cc1ccc(OC(=O)NC(CC=O)(CNc2cc3c(cc2Sc2c4ccccc4nc4ccccc24)C(=O)CC(=Cc2ccc([N+](=O)[O-])cc2)S3)CC(C)C)cc1-c1ccccc1
COc1cc2c3c(c1)c1c4n3C3=C(O)C(=O)C(=O)C(=C3)CCN(C(=O)Nc3cc(Cl)ccc3C)C(C(=C1)CC4)C(C)CC2
CCNC(=O)C1NC(C)CC1n1c(=O)c(C=O)cc2cc3c(cc21)SCCO3
CCCC(CCNc1ccncc1-c1nc2ccc(C=O)cc2n1Cc1ccc2c(c1)OCO2)N(C(C)CC)C(C)CC
Cc1cc2c(NS)c(Nc3ccc4c(c3)OCCO4)c(N)cc2c(C=O)c1S(=O)(=O)N1CCOCC1
CCC(=O)CCC(C)C=CCN1C(=O)CC(c2ccccc2)NC1=O
COc1c(C=O)cc(C(C)(C)C)c(Oc2ccnc(NC(=O)C3CC4NC3C(C)OC4N)c2)c1Br
CCOC(=O)C(=NNc1ccc([N+](=O)[O-])cc1Cl)c1cncc([N+](=O)[O-])c1
Cc1ccc(Cl)c(C2CCCCN2C(=O)NN2C(C)(C)CCCC2(C)C)c1
CCOC(=O)N1CCCCC1C(=O)Nc1ccc(S(=O)(=O)Nc2ccccc2)cc1
O=Nc1c(O)n(Cc2cc(F)cc3c2OCOC3)c2ccc(OC(F)(F)F)cc12
NCc1nc(-c2ccc(I)cc2)[nH]c1N
CNc1nc2ccccc2n1Cc1cccc(N2COc3cc(C=O)sc3C2(C)C)c1
Cc1cc(OC(=O)C(C)Nc2cccc(S(=O)(=O)NCCN(C)C)c2)ccc1Cl
COc1ccc(-c2c(N)nc(=O)[nH]c2-c2ccc(O)c(OC)c2)cc1
CCC1=C([SH](=O)=O)C2=C(C(=O)C(O)=C(C)C2=O)[SH]1N1CCN(c2ccc(F)cc2)CC1
Cc1ccc([N+](=O)C(=Cc2cccc(C(=O)OC(C)C)c2)C(=O)OC(C)c2coc3ccccc23)cc1
Cc1ccsc1C=C1SC(=O)N(CC2CCCO2)C1=O
CC(C=O)(Nc1ccc(C=CCNS(=O)(=O)c2ccccc2C(N)=O)cc1)N1CCOCC1
Cc1ccc(C(=O)NN=Cc2ccc(N(C)C)o2)cc1
CCc1ccc(C2(O)C(Br)C(C)C3CC4C(=O)C5=C(O)C(O)(CO)C6OCC6C5(C)C4C32)cc1
Cc1ccc(OC(=O)CNc2nnc(C(F)(F)F)s2)cc1
OCc1nc2[nH]ccc2n1C1OCC(O)C1O
C=C1CC2OC3(C)CC(=O)OC2C32C=CC(OC(C)=O)C1O2
CC(C)C(=O)NCC1CNCCC1(N)c1ccccc1N1CCOC1=O
CCCC(N)(c1ccccc1)n1c(N)nc2ccc(N)cc21
CC(C)c1ccc(Nc2nn(-c3cccc(Cl)c3)cc2CCC(N)=O)cc1C=O
CCON=C(CC=O)c1cn2c(OC3C(O)CC(CO)C(O)C3O)cc(OC)cc2c(C=O)c1=O
CN(CC(=O)N1CCC(c2ccccc2)C1)C(C)(C)Sc1c[nH]c2ccccc12
O=Cc1cc(N2CCCCC2N2CCN(c3ccccn3)CC2)c(Br)s1
O=Cc1ccc(C(F)(F)F)c(N2CCCCC2C(=O)O)c1
CCS(=O)(=O)c1c(N2CCCCC2N(c2cc(CC=O)ccc2N2CCCCC2)C(C)C#N)csc1C
CC(S)(c1ccccc1)n1c(S)c2cc(OC(F)(F)F)ccc2nc1=S
Cn1ccc2c(Cl)cc(-c3ccc(C4(N)CCC4)cc3)nc21
COc1ccc(Br)cc1N(C(N)=S)c1ccc(C)s1
CC(NC(=O)OCC(NC(=O)Nc1cc2ccccc2cn1)Nc1ccc(Cl)cn1)C(=O)O
O=C(O)c1ccnc(NN=Cc2ccc(OC=Cc3ccccc3)cc2)c1
CCc1ccc([N+](=O)[O-])c(OCCC(C)OC)c1
CCc1cc(-c2c(F)c(F)c(F)c(C(=O)Oc3cc(C#N)cc(C)c3O)c2F)cc(-c2ccc(C(N)=O)cc2)c1F
Cc1nnsc1C(=O)N1CCCC1c1nc(C(F)(F)F)cs1
CNc1c(C=O)cc(O)c(O)c1O
COc1cc(C=O)cc(OC)c1OCNCC1CCN(C(C)(C)N2CCCCC2)CC1
O=C(Nc1cc(Cl)cc(-c2nnc(-c3ccc(Cl)cc3)o2)c1)c1ccc(O)cc1O
CCCCCCCCCC(CCCCCC)Cc1cc(OC(C)C(=O)O)ccc1C=O
C=CCCCCCCCCC(CCCCCCC)NC(=O)OC1CCCCC1
CCOP(=O)(Cn1cncn1)c1ccc(F)cc1F
C=CCNc1nnc(CC(O)Cn2nnc3ccccc32)s1
Cc1ccc(NC(N)=NC(=Nc2ccc([SH](=O)=O)cc2)N(S)C(C)C(=O)O)cc1
CCC(O)C(C1CC2(C(=O)O)CC3CC(=O)C2(C=C1CC(=O)CNc1ccccc1)C3)C12CCC(C3C(=O)CC1(C)C1CCC(=O)C31C)C2(C)C
CCC(C)COC(=O)Nc1cc(C)ccc1C
CC(CCCC(=O)Cn1c2c(c3cc(N=Cc4ccccc4)ccc31)CCCC2)C(=O)O
CCCn1cc(N(c2c(C)c3ccc(OC)cc3c3cc(C)oc23)C(O)C=O)cn1
CCc1c(C(=O)c2cncc(N)c2)c2ccccc2n1Cc1nnc(N)s1
Cc1cnc(-c2cncc(C(N)Cc3ccccc3)c2)[nH]1
CCC(CC#Cc1ccc(CC(=O)O)cc1)N1CCN(C(C)C)CC1
O=C(CCC1=NC2C(=O)N(Cc3ccc(F)cc3)C2CC(F)(F)C1)NN=C1NC(=O)C(=Cc2ccc(F)cc2)NC1=O
O=C(NCCN1Cc2ccccc2C1=O)c1c[nH]c2ccccc12
CCn1c(N)c(C#N)c2nc3ncc(C(=O)Nc4ccc(C)c(C)c4)cc3nc21
CCC(=O)c1c(N)n(Cc2ccccc2)c(=O)n(Cc2ccccc2)c1=O
O=C1c2ccccc2C(=O)C1c1ccncc1
O=C(Nc1cccnc1)N1CCCCC1Nc1cc(OC(F)(F)F)ccc1Cc1ccccc1
CCNC(=O)N(C(=O)Nc1ccc(F)c(Cl)c1)c1ncnc2ccc(N)cc12
COc1ccccc1-c1nc2c(=O)nc(N)[nH]c2n1Cc1ccccc1
Oc1ccc(-c2nc(NC(=S)Nc3cc(C(F)(F)F)ccc3C(F)(F)F)sc2O)cc1
CC(C)c1n[nH]c(N(C)C)c1-c1noc(CC(=O)O)n1
CC(C)(C)n1cc(Nc2n[nH]c3cc(N4CCCCC4)ncc23)c2cscc21
COc1cc(C(=O)C2NC(c3cccc(F)c3)=Nn3c2nc2ccccc2c3=O)cc(OC)c1OC
Cc1c2c(c(C(N)C3CCNC(=O)C3)c3c1-c1[nH]cc4c1CCNC4(C)C3)COC2
O=C(CNc1ccccc1)OC(=O)COc1ccc([N+](=O)[O-])cc1
CC(=O)c1ccccc1C=Cc1ccc2ccc(Sc3ccc(Cl)cc3)cc2c1
Cc1ccc2nc(NCCOc3ccc4c(c3)C(C3(c5ccc(Cl)cc5)CCC3)NCC4)sc2c1
Cc1cc(O)c(OCOc2c(O)cc(C=O)cc2O)c(O)c1
Cc1cccc(N2CCc3ncnc(NC(C)C)c3C2)n1
O=Cc1ccc(Cl)c(Nc2ccc(NC(=O)CN3C(=O)CSC3=S)cc2)c1
COc1ccc(N2CCN(CC(C)(O)c3ncc(C)cn3)CC2)nc1
CCc1ccc(S(=O)(=O)Nc2ccc(-n3ccc4c(O)ccnc43)cc2)cc1
CCC(C)N(C(=O)CSc1ccccc1N)c1c(N)c(=O)[nH]c(=O)n1Cc1ccccc1
CC(C)CN1C(=S)CC(c2cc(N3CCN(c4ccc(C=O)o4)CC3)cs2)=NN1CC=O
CC1Sc2cc(-c3cc(-c4ccnc(N)n4)co3)ccc2N1C(=O)CNc1ccc(C=O)o1
CCCCc1c(Cc2ccc(-c3cc(N4CCN(c5ccccc5S(C)=O)CC4)cc(F)c3-c3nn[nH]n3)cc2)cnn1CC(C)C
Oc1ccc2c(c1)CNCC2
Cc1ccc(OCc2ccccc2Cn2c(S)nc3c(c2=O)SCC3)cc1
CC1CCCN(CCc2nc(-c3cccs3)no2)C1
CN1CC=Cc2c(Br)cccc21
C=C1C(=Cc2ccccc2)C23OC(=O)C2=CC1C3c1ccccc1
COc1ccc(N2CCN(CC=Cc3ccc4ccc(OC)cc4c3)CC2)c(C=O)c1
COc1cc(C(C)(C)C)c(CCC=O)c(Nc2cccc(S(=O)(=O)N3CCOCC3)c2)c1C
CCCCCCCCCCCCCCCCCC(=Cc1cc(OC)c(O)c(OC(C)(C)N(C)C)c1)CCn1cc(C)c2ccccc21
CCc1c(O)c(C(=O)c2c(O)cc(C3NCCCC3C#N)c(C)c2C)c(O)c2c1OC(C)(C)C(=O)C2
CCOC(=O)C(C)=Cc1cc(Cl)ccc1[N+](=O)[O-]
O=Cc1ccc2c(=O)n(CNCCCc3ccccc3)cnc2c1
CCCc1c[nH]c2cc(Nc3c(C)ccc(F)c3F)ccc12
COc1ccc(C(=O)COCC2CCN([SH]3C(Cl)=CC=C3[SH](=O)=O)CC2)cc1
CN(C)CCn1c(=Nc2ccccc2)sc2cc(-c3cc4ccccc4o3)ccc21
O=Cc1cccc(S(=O)(=O)N2CCOCC2)c1Nc1ccc(O)cc1
Cc1ccc(NC(=O)C(=O)NC(=O)COC(=O)CN2C(=O)C(=Cc3ccccc3)SC2=S)o1
COc1cc(C2OCC3(SCCN3C)C(O)(C34CCN(CC3)C(N)(n3ccc(C=O)c3C)C4)C2(F)F)cc(C(F)(F)F)c1C(N)=O
CC(C)(Oc1ccc(C=NNC2SC=C(c3ccc(O)cc3)c3ccccc32)c(O)c1)N1CCOCC1
c1cncc(Cn2sc3ccccc32)c1
c1cnc2ccc(Cc3nc(N4CCCC4)c4ccncc4n3)cc2c1
O=Cc1n[nH]c(C(NCc2[nH]c3ccc(Br)cc3[n+]2Cc2ccccc2)c2ccccc2)n1
COc1cc(NC(=O)C=Cc2ccc(F)cc2)ccc1SCC(=O)N1C(C)CCCC1C
O=[N+]([O-])c1ccc(-c2nc3cc(C(F)(F)F)ccc3s2)cc1
COc1ccc(CC(O)(CN(C)C)c2cc(Br)ccc2O)c(Nc2ccc(C=O)cc2)c1
Cn1cc(-c2ccc3cnc(N(c4ccc(-n5cnc(N6CCOCC6(N)N)n5)cc4)C(C)(C)C)nc3c2-c2cnn(C)c2)cn1
COc1cc(-c2cc(=O)c3cc(N4CCOCC4)c(Cl)cc3o2)cc(OC)c1OC
Cc1c(N2CCN(c3nnc(Oc4ccc5c(c4)OCCO5)s3)CC2)ncnc1-n1cc(C(F)(F)F)cn1
O=C(O)CC(NC(S)(CC(=O)O)c1ccc(F)cc1)c1ccccc1F
CCn1c2c(cc(OCN3CCN(CCN(C)C)CC3)c1=O)CC(=O)N2
CC(C)(C)N(c1ccccc1)c1ncnc2cc(C(F)(F)F)ccc12
CCC(=O)c1ccc2c(Cl)c(O)oc2c1
Cc1nc(Cc2cccc(Br)c2)no1
CCc1cccc(C2(N)CN3CCC2C(c2ccccn2)C3)c1
Cc1ccc(NS(=O)(=O)c2ccc(N)c(N)c2)nc1
CSc1c(Cl)cccc1C(=O)N1C(=O)C(N)CCc2ccc(N)cc21
CSC1=NC(=C(c2ccccc2)c2cccc(Cl)c2Cl)NC(=O)C1
COc1cc(CN)ccc1N
Nc1onc(-c2c(F)cccc2F)c1-c1cccnc1
Cc1cccc(Cn2c(C)nc3cc(S(=O)(=O)c4ccccc4)ccc32)c1N(C)c1cccc(C=O)c1F
Cc1ccc(-c2ccccc2NC(=O)c2cc(C=O)c(N(C(=O)Nc3c(C)csc3C)c3cc(Nc4ccc(C=O)cc4)ncc3C(F)(F)F)c(C(=O)O)c2)cc1
Cc1ccc(N(C)C=CC(=O)N(c2ccc(-c3nc4cc(N)ccc4n3Cc3ccccc3)cc2)S(C)(=O)=O)cc1
COc1cc(Nc2ccc(S(=O)(=O)Nc3ccc(NC(C)=O)cc3)cc2)cc(C=O)c1OC
CCC(O)c1cccc(S(=O)(=O)C=CC(=O)O)c1
CCC(CC)(NC1=NC(=O)C(=C2C=CC(=O)C3=CC=C32)S1)N1CCN(c2cccc(F)c2)CC1
Cc1cccc(C(C#N)=Cc2ccsc2)c1
Nc1nc(C(N)c2cccnc2)nc2nc3c(cc12)OCCCC3
CCCc1cc(Nc2ccccn2)ccc1C
Cc1ccc(Cl)c(NC(=O)Nc2cc(CCC(=O)Nc3ccccc3)ccc2C(F)(F)F)c1
CC(N)(C(=O)c1ccc(N2CCc3cc(C4(N)CCCC4)ccc32)cc1)c1oc2ccc(C=O)cc2c1Nc1cccc(N)c1
Cc1cc([SH]2CCN=C2S)c(N)cc1C1(N)CCCc2c(C=O)noc21
COC(C)(N1C(=O)CSC1=S)C12CC3CC(CC(C3)C1)C2
Cc1ccc(CN2C(=O)c3ccccc3Sc3ncc(C(=O)N4CCN(c5cc(C)ccc5C)CC4)cc32)cc1
CCC(C)N(CCNC(C)(C)Oc1cc(NS(=O)(=O)c2ccccc2)ccc1O)C(C)CC
NC(=O)NC1CCCCN1c1cc(O)ccc1F
O=C(Nc1nncs1)C(O)c1cc(=O)oc2cc(O)ccc12
CC(C)=CC=CC(=O)N(c1nc2ccccc2[nH]c1=O)C(C)C
Oc1cc(F)cc(F)c1O
O=C1COc2cccc(-n3ccc(O)cc3=O)c2N1Cc1ccccc1
C=S1(=O)N=C(Nc2ccc(C#N)cc2Cl)N1
O=C1CCC2(c3ccc(O)cc3)CC3CC(=NOC4(O)C(O)COCC4O)C(C3)C12
COc1cccc(-c2cc(C=O)c3cc(Nc4ccc(C)o4)ccc3n2)c1
CC(=O)Oc1ccc(N)c(N)c1
CCCn1nc2ccc(Br)cc2c1NC(=O)C(C)Nc1ccc(S(=O)(=O)N2CCCC2)cc1
COc1ccc(-c2cc(C=O)sc2-c2cccc(C(F)(F)F)c2)c(N2CCC2)c1
CCCC([SH](=O)=O)([N+](C)(C)C[NH+]1CCN(c2ccc(O)c(OC)c2)CC1)[N+]12CC[NH+](CC1)CC2
CC(CO)S(=O)(=O)N1CC=C(c2ccc(-c3csc(C4CC4)n3)cc2)CC1
COc1cc(C=O)cc(OC)c1OCNc1ncc2cccc(Oc3cc(N)ccc3F)c2n1
Cc1ccc(C(C)CNCC(C)CC(C=O)NP(=O)(OCC2OC2C)Oc2ccccc2)cc1
COc1ccc2nc3cc(C(C)(C)C=CCN4CCCCC4)ccc3nc2c1
COc1ccc(C(S)(C#N)n2c(S)nc3ccc(Cl)cc32)cc1
O=C(CSc1ccccc1)Nc1ccc(S(=O)(=O)Nc2cccc(F)c2)cc1
O=Cc1ccc(OCC2(O)C(O)COC2O)s1
C#CC(=C)C1(C)CCC(=O)CC2(C)C(C)C(=Cc3ccccc3C#N)CC3C(C)(C)CCC3(C)C12C(=O)NC(C)(C)C
Cc1cn2ccc(CO)c(-c3cc(NC(=O)CN4CCCC4)cs3)c2n1
CCCC(CCC=O)Oc1ccc(CC=O)cc1N1C(=O)c2cccc3c2c(cc2ccccc23)C1=O
CCn1c(N)c(N)c(NC(=O)N(CC(=O)Oc2ccc(S(=O)(=O)NC(C)C(=O)O)cc2)c2cccc(N)c2)nc1=O
COc1ccc(C)cc1S(=O)(=O)N1CCCCC1C(=O)Nc1ncccc1C
O=C(COc1ccccc1)NN=Cc1cc(N2CCOCC2)c[nH]1
CC12CCCC1C1CCc3ccc(O)cc3C1CC2
CCc1nn(Cc2c[nH]c3ccccc23)c(=O)c2cc(-c3ccccc3)cc(C)c12
COC1CN(C)CC1(C)C(=O)C(NC(=O)CN(C)C)=C1Oc2ccc(C)cc2O1
CC(=O)OC(=O)C=C1C(=O)C23C(O)C1CCC1C(CCCCC12C)C3(C)C
COc1ccccc1-c1cc(N(c2c(N(C)C)ccc(C)c2C)C2CCS(=O)(=O)C2)cc2cc(C(C)=O)[nH]c12
Cc1nn(CC2C3CCC2C(N2CCCC2)C3C)c(=O)c2cc3occc3n12
CC1CCC(OC(=O)C=Cc2ccccc2)CC1
Cc1ccc(N(C(=O)c2cnc(N)s2)c2ccccc2F)s1
COc1cc(OC)c2c(c1)C(=O)c1c(C)c(N)cc(OC)c1C2=O
NC1(CNc2ccc(C=O)cc2)CCCS(=O)c2ccc(Cl)cc2S(=O)COCCNC1
Cc1ccc(S(N)(=O)=O)cc1
CC(C)(C)OC(=O)Nc1cc(C(=O)O)ccc1Cn1c(O)nc2ccccc2c1=O
CCC(CC)Nc1ccc2ncc(C=O)nc2c1
O=Cc1ccc2c(c1)N(Cc1ccc(O)c(Cl)c1)C(=O)c1cc(N3CCOCC3)ccc1S2(=O)=O
COc1c(N2CCCCC2NCCN2CCOCC2)cc(Cl)cc1-n1ccnc1C
CC1=C2C=CN=C2C(SCCC(=O)Nc2ccc(F)cc2)=N1
Oc1ccc(-c2cccc(C=Nn3c(C4CCCCC4)nc4ccccc4c3=S)c2)cc1
Cc1ccc2[nH]cc(C=C3CCC(=O)CC3)c2c1
Cc1cn(C(=CC(=O)Nc2ccc(F)cc2)c2cccc(F)c2F)c2ccccc2c1=O
COC(S)(Cn1c(S)nc2ccccc2c1=O)C(=O)N1CCN(c2ccccc2)CC1
CC(=O)c1sc(NC(=O)CSc2nnnn2-c2ccc([N+](=O)[O-])cc2)nc1C
CCNc1cccc(-n2ncc3c(=O)n4cccc(C)c4nc32)c1
CCc1ccc(S(=O)(=O)CN[SH]2C=CC=C2[SH](=O)=O)cc1
CCCc1ccc(O)c(NC(=O)c2cccc(S(=O)(=O)C3CCNCC3)c2)c1
COc1ccc(C2CC(=O)c3c(cccc3Oc3cc(C=O)ccc3O)N2)cc1
CCc1ccc(OC(C)(C)Oc2cccc(OCCNc3c(O)cccc3C=O)c2)cc1
CCCCC(CCCC)=C(C)COC(=O)C(O)(NC(CCC(CC=O)NC(CC(N)=O)c1ccccc1)NC(=N)N)C(N)CC=O
O=C(OC1(O)C(O)COC(O)C1(O)CO)c1cc(=O)c2ccc3cc(N=CCN4CCOCC4)ccc3c2o1
Nc1cc2nn(C3CCCC3)c(N)c2c(N)n1
CNCN(c1ccc(C=O)cc1)c1c([N+](=O)[O-])c2c(c(Nc3cccc(OC)c3C)c1[N+](=O)[O-])C(=O)OC2
CCN1C(=O)C(=Cc2cccc3ccccc23)SC1=S
CCc1cc(OCOC(C)(C)Nc2ncccn2)c(C)cc1O
Cc1sc(NC=O)c(NC(=O)C(C)Nc2ccncc2)c1C
O=C(C=Cc1nc2cc([N+](=O)[O-])ccc2s1)Nc1ccc(-c2cn(CC(F)(F)F)nn2)cc1
Nc1ccc2c(C3CCCCN3C(=O)C(N)Cc3ccccc3)c3sc(C#Cc4ccc(C(=O)O)cc4)c-3[nH]c2c1
Oc1ccc(C(O)(c2ccc(Nc3ccccc3)cc2)n2ccnc2)cc1
CC1C=CC(CO)=CC=CC(=O)OC2CC(=O)OCC2C=CCC(C)CC1
Cc1ccc(-n2nnnc2C(=O)Nc2c(C)cc(C)cc2C)cc1
CSc1cc(NC(=O)C2CCCC(=O)N2CC2CC2)cc(N2CCOCC2)c1CCC=O
COc1cc(OC)nc(NC(=S)Nc2ccc3c(c2)C(=O)NC3=O)n1
CCC(CC)C(=O)N1CCc2c(sc(N)c2C(N)=O)C1
Cc1cc(F)c(N)c(Nc2ccc(N)cc2)n1
CNc1ncc2c(Nc3ccc(-c4cc(-c5cccc(C(=O)O)c5)nn4CN)cc3F)cc(C=O)cc2n1
O=Cc1coc(-c2ccccc2CNC23CC4CC(CC(C4)C2)C3)n1
CCCc1c(C)c(Br)c2nc(C)cn2c1Sc1ccccc1
CC(C)C(N)C(=O)N1CC(C(=O)O)CC1N(C(N)=S)c1ccc(CCCC(=O)O)cc1
OC1(C2CCCCC2)CCC2CCCCN21
CCCCC(CCC)NC(=O)C(C)N1Cc2cnn(CC(C)=O)c2C1=O
CCc1cc(Oc2ccc(N)c(N)c2)c(OC)cc1N
CCc1cc(N2CCCCC2)c(OC)cc1N1CCN(c2ccc3cc(C)[nH]c3c2)CC1
CCc1ccc(NC(=O)c2cc(O)c3nc(CC)c(N(C(=O)OC(C)C)c4cc(CC)cc(OC)c4OC)n3c2)cc1
COc1ccc2oc(C3CCN(C(=O)C4CCC(C(=O)CN)CC4)CC3)nc2c1
Cc1ccc(N(C)c2cc(C=O)cc(-c3coc4c3C3(CCCNC3)CC4)c2)[nH]1
COc1ccc(-c2cc3c([nH]2)=NC=3N(c2ccc(F)c(Br)c2)C(N)(c2ccccc2)c2ccccc2)cc1C(=O)C=O
CC(C)N=C1C=C2C(=Nc3ccc(Cl)cc32)C=C1C#N
COc1cccc(-n2nnnc2Sc2cc(C)ccc2O)c1
COc1cc(C)cc(Oc2ccc(C3CC3CO)cc2)c1
Cc1nc(-c2ccc(C(=N)N(S)C(=O)OCC3CCCN3c3sc(CCC=O)nc3NC(=O)OC(C)(C)C)cc2)sc1-c1ccc(-c2cc(F)ccc2[SH](=O)=O)cc1F
Cc1ccc(ON2C(=N)N=C(N)NC2(C)C)cc1
COc1cc2c(cc1N1CC3(Nc4ncccc4C=O)CC(c4nc(C)no4)C(=O)N13)=NC=2N
C=C1CC2OC(=O)CC2C(OCO)C2C(C)C=CC12
COc1cc(NC(=O)NC2(NCC3CCC(F)(F)C3)CNCC3=C(C=O)C(=O)N=C32)cc(OC)c1
Cc1cc2c(O)n(CC#N)c(=O)nc2cc1OC(C)(C)O
CC(=O)N(c1ccc(CC(=O)O)cc1)c1nc(-c2cccc(N)c2)cs1
Cc1ccc(-n2c(C)nc3c2c(=O)n(C)c(=O)n3C)cc1
Cc1ccc2c(NC(=N)c3ccc(O)c(Cl)c3)ccc-2[nH]1
Cn1cc(C=O)c(Nc2ccccn2)c(O)c1=O
Cc1nc2ccccc2n1-c1cc(Br)ccc1-c1nc2nc(N)c3ccccc3n2n1
O=C(O)c1cc(-c2cccc(C3CCCCC3)c2)cc2cccnc12
Cc1ccc(Oc2cccc(C=CC(=O)OC(=O)CCc3cccc(O)c3)c2)cc1
CCn1c2ccccc2c2c(C(=O)NN=Cc3ccsc3)cccc21
Cc1cc(Nc2ccc3c(c2)OCCO3)n2nc(C(=O)c3ccc(Cl)cc3)cc2n1
NC1(c2cccc(F)c2)N(c2ccc(C=O)cc2)C(=O)CC12CCNCC2
COc1ccc(NC(=O)CC(NC(=O)COC(=O)c2sc(C)nc2N2CCCCC2)c2ccc(OC)c(OC)c2)cc1
CCC(C)C1(C(N)=O)CNC(N)(C(C)(CC)C(=O)O)c2ccccc21
COC(=O)C1CC2(CCCCC2)CN1c1cc(C=O)ccn1
O=C1C2C3CC(O)C(O3)C2C(=O)N1c1ccccc1
CC1CCC(=NNc2ccnc3cc(Cl)ccc23)c2nnc(-c3ccc(F)cc3)n21
COc1ccc(NC(=O)C(C)N2C(=O)CC2C(=O)Nc2ccc(C)cc2)cc1I
CC(=O)NCc1cc(N)c2cccc(C(F)(F)F)c2n1
CCC1(O)COCC1Oc1ccc(O)c(N)c1N
CCC(=O)NN=Cc1cc([N+](=O)[O-])c(N2CCOCC2)c(C(F)(F)F)c1
COc1ccc(OC2(O)C(O)COC(CO)C2O)cc1
COC(=O)N1CCCCC1N1CCN([SH]2C=CC=C2[SH](=O)=O)CC1
CC(Oc1ccc(-c2ccc(N3C(=O)C4Cc5ccccc5C4C3=O)cc2)cc1)C(F)(F)F
Oc1cccc(-c2nc(N3CCOCC3)c3oc4ncccc4c3n2)c1
Cc1ccc(N(c2ccc(C)c(Cl)c2)c2cn(CC=O)nn2)cc1
CCC(=O)C(NC(=O)n1c(C)c(CC)c2cc(C)ccc21)N1CCN(C)CC1
CCCc1[nH]nnc1-c1ccc(O)c(N2CCN(C(C)(C)NCc3c(CCC=O)c(C(=O)NNC(=O)c4ccc(C)cc4)nn3C)CC2)c1
O=c1[nH]c(=O)n(C2CC(F)CO2)cc1CCO
NC(=O)c1cccc(-c2n[nH]c3cc(Nc4ccccc4Cl)ccc23)c1
Cc1nn(C)c2cccc(Oc3cc(O)cc(O)c3Cl)c12
CCCc1nc(CC(C)(C)CNC(=O)C2(N)CNCCCN2c2cccc(C#N)n2)no1
CCc1c(N)cc(Cl)cc1N
Cc1ccc2c(=NNC(=S)Nc3ccccc3[N+](=O)[O-])c(=O)c2c1
CCC(O)(Nc1c(-c2cc(F)cc(F)c2)ccc(O)c1C=O)c1cccc(Cl)c1
CN1CCN(c2cc(N)cc(Cl)c2)C(N)(c2ccc(C(=O)N3CCN(c4ccccc4)CC3)o2)C1
CC1=C2CCC3(C)CCC(C)(C)CC(=C23)CC1=O
CC(C)Nc1ccc(N)cc1NC(CCC=O)C(N)C1CCCC(N)(NC(=O)c2ccco2)C1
CN1CCC(COc2ncccc2CC#N)C1
CN(C)CC1(N)CCC(c2nnc(Nc3ccccn3)o2)NC1
CCC(C)COC(=O)Cc1coc2ccccc2c1=O
Cc1ccc(Sc2nc3ccccc3n2Cc2ccc(Cl)cc2)cc1
Cc1ccc(C)c(Nc2ncncc2-c2ccncc2)c1
Cc1cc(Oc2ccccc2)ccc1N1C(=O)CC1C=Cc1ccccc1
O=C(CSc1ccccc1)Nc1ccc(OC(F)(F)F)cc1
CC(Cl)Cc1ccccc(N)c1=O
Cc1ncn(-c2ccc(Nc3cc(-c4nocc4-c4cn[nH]c4C)ccn3)c(NC(Cc3ccccc3)C(=O)n3ncc4cc(N)ccc43)c2)n1
Cc1c(Oc2ccc(C#N)cn2)nc2n1CCN(c1cscc1C=O)C2C
Cc1ccc(SC2=Nc3ccc(Br)cc3C2(c2ccccc2)c2cccs2)cc1
CCCC(Nc1sc(CCC=O)c(NC(O)(CCC=O)C(NCCC(C=O)c2ccccc2Sc2ccccc2)c2ccccc2)c1Br)C(=O)O
Cc1ccc(S(=O)(=O)CN2CCN(C(=O)CCc3c(C)cc(O)cc3C)CC2)cc1
Cc1cccc(-c2c(C=O)nnn2Cc2[nH]c3c(Nc4c(C)n(C)n(-c5ccccc5)c4=O)cccc3c2Cl)n1
Cc1cccc(-n2c(C3CCNCC3)cc3c(-c4ccc5c(c4)CCN5)cc([N+](=O)[O-])cc32)c1CC=O
COC(c1ccc(C=O)cc1-c1cc(C)cc(C)c1)N1CCCC1c1ccc(C)c(C)c1
CCCCC(N)(C=O)Oc1cccc(CCC=O)c1NC(=O)C(Nc1ccc(C(C)O)cc1)C(C)O
N#CC1C(O)CCCC1n1cc(C(N)=O)c(Nc2ccc(O)cc2)n1
O=C(Nc1nnc(Cn2ccnc2C2CC2)o1)c1ccc(N2CCCC2=O)cc1
COC(C)(C)Nc1ccnc2cc(Cl)ccc12
N#Cc1cc(-c2ccccc2S(N)(=O)=O)cc([N+](=O)[O-])c1
CC#CC1(O)Cc2ccccc2-c2ccccc21
CNC(CC(C)(C)C)C(=O)NC(C)c1cc(C=O)cc2c(=O)c3cc(NC(=O)CSc4nnc(-c5ccc(Cl)cc5)o4)ccc3[nH]c12
COc1ccc(CN2CCC(c3c(-c4ccccc4)c(=O)oc4ccccc34)CC2)cc1
COc1ccnc(-c2cccc(NCCc3nn(-c4ccccc4)c4sc(C=O)cc34)c2)n1
CCOc1ccc(C=NNc2nc(=O)c3ccccc3n2C)cc1
COc1cc(N2CCNCC2)ccc1Nc1ncc(Cl)c(Oc2cccc(Oc3ccccc3)c2)n1
CCc1ccc(Cl)c(NC2CC3(C)CCCC3C3C(OC(=O)C(CC)CC)CC4CCCC4(C)C23)c1
CC(=CC1=CC(=O)C(O)O1)C(=O)NC(CO)Cc1cc(F)ccc1F
COc1ccc(OC(=O)CC(C)N(C)c2ccccc2)c2c1CC(C)OC2c1ccoc1
CC(C)N(c1ncccn1)S(N)(=O)=O
O=[N+]([O-])c1ccc(NC(=S)N=Nc2cccc(Br)c2)cc1
CCOC(=O)C1=C(C)NC(C)=C(C=O)C1c1cccc([N+](=O)[O-])c1N1CCOCC1
CCOC(=O)C(C)Nc1c(C2=C(O)C3(CCC2)OCc2ccc(O)cc23)oc(N)c1C=O
CCC(CC)CNC1CCCc2ccccc21
COC(=O)C1CCCCN1C(=O)C1(c2cnccn2)CCCCC1
CCc1ccc2oc(-c3ccc(C)cc3N)nc2c1
Oc1ccc(C(O)(Cn2cncn2)c2ccccc2)cc1
C=CCn1c(=O)c(-c2cnc3c(c2)C=CC(C)(C)O3)c(N)n(C)c1=O
CC(C)C1CCC(N)(Cc2ccc(N3CCCCC3)cc2)N1
CCC(S)(CC)Cc1cn(C2CC([N-][N+]#N)C(CO)(CO)O2)c(=O)[nH]c1=O
NC(=O)c1ccc(NC(=O)CSc2ccc(Cl)cc2)cc1S(N)(=O)=O
CC(NCCc1cc(C(N)=O)cc(C(F)(F)F)c1)C(=O)O
C=CC
Cc1ccc(ON2C(=O)CCC2C(=O)NC(C)C(=O)O)cc1
C=C(C=O)c1c(N(C)C)c(N)c(N)c2cc(C)ccc12
Cc1cccn2c(SC(=O)CNc3ccc(F)c(Cl)c3)nnc12
N#CC(=Cc1ccc(-c2ccccc2)o1)C(=O)Nc1ccc(S(=O)(=O)Nc2ccc3c(c2)OCO3)cc1
CCC(N)=O
N#CC1=C(N)N(c2ccccc2)N(c2ccc(S(N)(=O)=O)cc2)C(=O)NC1=O
NC1(c2ccco2)CNCCN1c1cc(-c2ccccc2)ccc1F
CCNCCc1cc2ccccc2cc1NCc1ncc(-c2ccc(CC=O)cc2)cc1C#N
CCc1cc(N2CCCCC2)ccc1Nc1nc2ccccc2n1Cc1ccnc2cc(Cl)c(N(C)C)cc12
CCCCCCC(Nc1cc(C=O)ccc1-c1ccn2c1C(C)(C)NC(=O)c1cccnc1-2)c1ccc2c(c1)OCO2
CCCCCCCCCCCCCCC(NC(=O)Oc1ccc2c(c1)C(C)c1ccccc1-2)C(C)C=O
CS(=O)(=O)c1ccc(NC(=O)c2cccc(Oc3ccc4c(c3)C(=O)C=CC4=O)c2N)cc1
CCN(CC)c1ccc(-c2ccc(-c3ccc(F)cc3)nn2)cc1
CC(C)(CC(=O)c1ccc(O)c(C(C)(C)N2CCSCC2)c1)N1CCC(O)C1
CCCCc1nc2ccc(N)c(N)c2c2c1CCN2
CC1C2Cc3cc(N)c(O)cc3C1(C)CCN2
O=Cc1cccc(-n2ncc3cc(Nc4ccccc4F)ccc32)c1
CC(C)S(=O)(=O)COC1C2(c3ccc([N+](=O)[O-])cc3Cl)OC(c3cc4cc(OC(F)(F)F)ccc4o3)C1(c1ccc(O)cc1)C2(O)C(N)C=O
CC(=O)c1c(O)cccc1S
Cc1ccc2c(c1Nc1c(F)ccc(C=O)c1F)OCO2
CCN(CC)C(=O)n1c2ccccc2c2c(N)ccc(O)c21
COC(=O)CNCCN1CCn2cncc2C1c1ccc(C=O)cc1Nc1cccc(Cl)c1
CC1=NOC(N2CCCCC2)C1(C=O)C1CCCCC1
Nc1ccc2c(c1Br)C(=O)NC2=O
CCCCCCC(CCCCCCCCCCCOC)OP(=O)(O)O
CC(C)c1c(N)cccc1N
NCC(CCCCC(=O)NO)NCCNc1cc(N)c(OC(N)(C=O)c2ccc(F)c(F)c2)cc1C=O
O=CCC(O)(CN1CCCC1)CN1C(=O)CCC1=O
C=C1C(=O)OC2CC3=C(C)OC3(C)CCC1C2
CCOC(=O)NS(=O)(=O)C1CC1C(=O)N1CCCC1c1nccc(-c2ccnc(N)c2F)n1
O=c1nc2ccc(Br)cn2c2ccc(O)cc12
CCC(NC(=O)N1C2CC(C)CC1C(C(=O)NC(Cc1c[nH]c3ccccc13)C(=O)O)C2)c1ccccc1
CCC(c1ccc(OC2(O)C(O)COC(COCC3OCCC(O)C3O)C2O)cc1)c1ccc(O)c(OC)c1
CN1CCc2ccc(Cl)cc2C1=O
CCCc1cccc2sc(-c3ccc4nc(-c5cc(Cl)ccc5O)[nH]c4c3F)nc12
CCCC1CNCC(N)(C2(C(C)O)C3CCC2(C)C(=O)O3)N1Cc1c(C(O)C=O)cnn1-c1ccc([SH](=O)=O)cc1
CC1C(=O)OC2CC3(O)OC(=O)CC3(C)OC2C(O)C1C
N#Cc1cnc(N)nc1-c1c(NC2CCSc3ccccc32)[nH]c2cc(F)ccc12
COc1ccc(C)c(OC2(O)COC(OCC3CC(OC4CC(O)CCO4)CC3O)CC2OC2(O)CC(O)C(C)C3CCC4C5CC(O)C(O)C5(C)CCC4C3(C)C2)c1OC
CCc1nn(CC(C)C)c(Oc2ccc3sc4ccccc4c3c2)c1CC(=O)O
CC(=O)NCCSc1c(F)c(NC(=O)C=Cc2ccccc2)cc2c3ccccc3n(C)c12
Cc1ccc(S(=O)(=O)NC=C2C(=O)N(C)c3ccc4ccccc4c3N(C)C(=O)C2C2=CC=CCO2)cc1
CC(C)(O)N1CCCC1=O
OCc1nc2cc(Cl)ccc2n1C1OC(O)(c2ccc(F)cc2)C(O)C1O
O=C(COCO)C1(OC2CCC(C3OCCCC3O)OC2(C(=O)O)C(=O)c2ccc(F)cc2O)NC(O)CNC1O
CN1CCC=C(C2CC3CC(C2c2ccc4c(c2)OCCO4)N(C)c2ccc(C4CCCC4)cc23)C1=O
C[n+]1c(Cc2ccccc2)cc(CC(=Cc2ccccc2Cl)c2ccccc2)c2ccccc21
O=C(NN=Cc1cc(Cl)cc(Cl)c1)c1ccnc(Br)c1
CCOC(=O)C(S)(Cn1c(=O)c2c(C(=O)c3ccccc3)n[nH]c2n2cccc12)c1cccnc1
CCc1nccc(OCC(C)(C)CC)c1C#N
CCC1(C)CC(C)C(=O)OCC(C)(O)C(O)C(C)(OC(O)NC(N)C(=O)OC(=O)CN)C(=O)C(C)CC(C(N)(Cl)CC=O)C1OC1(O)CCC(C)OC1N(C)C
CCCCCC(=O)CCCC(C)C
Clc1ccc(C2=NCCc3cccnc32)cc1
C#CC(O)(Cn1c(=O)n(C)c(=O)c2ccccc21)c1c[nH]c2ccccc12
CCC(CCCOc1cccc(C)c1)=C(C)C(=O)OC
CCc1nn(CC(C)C)c2ccc(N3C(=O)OC(C)C3c3ccc(Cl)cc3)cc12
COc1ccc2c(-c3ccc(O)c(SC)c3)c(-c3nnn(C)n3)[nH]c2c1
N#Cc1ccc(N=c2ssc3ccccc23)cc1
CC(C)(O)CC1CCOC(=O)C(C(C)(C)C)CCC(=O)OC1
Nc1cccc(-c2cc3c(Oc4ccc(OC(=O)C=Cc5ccccc5)c(O)c4)nc(CO)nc3[nH]2)c1
CCc1ccc(Cl)c(Cl)c1N1CCN(C(=O)C2CCCCN2S(=O)(=O)c2cc(OC)ccc2NC(=O)CSc2ccc(C)cc2)CC1
Cc1nc2cc([SH](=O)=O)ccc2[nH]1
N#Cc1ccccc1C(=O)NC1=C2Cc3cc(Nc4ccc(N)cc4)ccc3C(S(=O)(=O)c3ccccc3)=C2C=NN1CC(=O)c1ccccc1
COc1cccc(-c2cc(F)ccc2C2CC(c3ccncc3)=NN2C(C)=O)c1
COc1cccc(C(N)=NS(=O)(=O)c2ccc(SC)cc2)c1
Cc1cc(OC2(C(O)(CO)CO)CCC(C)CC2)c2cc(C=O)[nH]c2c1
COc1ccc(C(=O)n2c(=O)c(N)c(-c3ccc(C(F)(F)F)cc3)n3nc(SC(C)(C)NS(=O)(=O)N(C)C)nc23)cc1
COC(=O)c1nn(C)cc1-c1ccc2cnc(Nc3ccc(-n4cnc(N5CCOCC5)n4)cc3)nc2c1C
CNc1cc(Nc2ncc(C(F)(F)F)c(Nc3cccc(N)c3)n2)ccc1C(N)=O
COc1cccc(N2CCCCC2)c1C(C)n1cnc2c(N)ncnc21
CCOc1ccc(S(=O)(=O)N2CCN(c3cc(=O)sc4c(Cl)cccc34)CC2)cc1
COc1cc(-c2cc(=O)c3cc(Cl)cc(C)c3o2)ccc1O
Cc1cc(Cl)nn1CC(=O)NC(C)O
Cn1cc(-c2ccc3ncc(-c4ccc(Cl)c(C(F)(F)F)c4)n3n2)c2ccccc21
COc1ccc(C#CC2=C(Nc3ccc(NC(=O)Nc4ccc(C)o4)nc3)C(=O)OC2)cc1
COc1cc(-c2cc(OC(C)(C)N)ccc2C2=CC(=O)NC2=O)cc(OC)c1OC
CC(NC(C)(C)C(C=O)NCC12CC3CC(CC(C3)C1)C2)c1c[nH]c2ccccc12
CN1CC(c2c(F)cccc2-c2ccn(C)n2)CC1=O
CCC1(O)C(=O)OCC2=C1OC(C)(C)C1C3CNCC3CCC21OC(N)=O
CC(C)Oc1ccc(Nc2cc(NCc3ccc4[nH]cc(CC(F)(F)F)c4c3)ncn2)cc1
CC(=O)NN(CN)C(C)=O
COC(=O)NCCCCC(CCC(C)=O)Nc1ccc(-c2ccc(C=O)cc2)c(F)c1
CCOC(=O)CSc1nc(N)nc2c1ncn2Cc1ccccc1
N=C(N)c1ccc(C(=O)Nc2ccc(Cl)cc2)cc1
Cc1ccc(C=O)c(N2COc3ccc(N)cc3C2)n1
CCOCC(=O)NC(CCNc1c(C=O)ccc(Cl)c1Cl)C(=O)OC(C)CC
COc1ccc(Oc2nnn(C)c2C(C)(C)Nc2cc(-c3ccccc3)ccc2C=O)cc1
CCCS(=O)(=O)Nc1ccc(Oc2ccccc2-c2ccc(Br)cc2)cc1
COc1ccc(NC(=O)C(C)(S)CCc2nnc(S)n2Cc2ccccc2)cc1
N#Cc1c(O)cc(N2CCCC2)c(N2CC(=O)C(c3ccc(CO)cc3)C2)c1N
CC1=Nc2ccccc2Nc2nc(Nc3ccc4nc(OC(C)C)sc4c3)nc(=O)n21
CCC(C)C1=C(N)C(=O)NCC(=O)NCC(C(F)(F)F)CC(=O)N=C(N)C(=O)NCC(=O)OCCC1C
COC(=O)C(C)C12Cc3ccccc3C(=O)C1CCCC1C(=NNCc3ccccn3)OCN12
COc1ccc(-n2nc(CC=O)c3ncn(CNc4ccc(C)cc4C)c3c2=O)cc1
Nc1nc2c(s1)C(N)CN(c1ccc(C=O)cc1)C2
CC(=O)OC(C)(C)Cc1c(-c2ccc(O)cc2)[nH][nH]c1=S
Cc1cccc(NC(=O)c2ccc(N3CCN(CCNC4COc5ccc(C)cc54)CC3)c(C)c2)c1
COc1[nH]c2c(C)ccc(C)c2c1CCC(=O)O
CCCCC(CCCC)=C(CC)CCCC(=O)c1cc(C)on1
COc1ccc(N=C(N)N)c(OC(C)(C)N)c1
Cc1cc(NC(=O)C=Cc2ccccc2Cl)ccc1F
CC(C)(C)C(=O)N1CCN(c2nc(-c3ccc(Cl)cc3)cs2)CC1
CC1CC(O)(NC(=O)NC2CCN(c3ccc4c(Cl)ncnn4c3=O)C2=O)C(N)CO1
COc1cccc(-n2ccc(-c3ccnc(Nc4ccc(-n5nc(COC(C)=O)nc5C)c(C(O)C=O)c4)c3)n2)c1
O=Cc1ccc2c(c1OC(=O)CNc1ccc(-n3cccc3)cc1)OCO2
COc1ccccc1-c1cc(C(=O)CCCCC(=O)O)n2c(c1)nc1ccccc12
CCCCCn1c(=O)c(-c2cccnc2)cn2c(=O)c3ccccc3nc12
Cc1cc(C)c(-c2csc3cc(Br)ccc23)c(C)c1O
COc1nc(Nc2cc(N)ccc2Br)nc(N(c2cccc(F)c2)c2ccc(C)s2)n1
COc1ccc(CNc2nc(-c3ccc(OC(F)(F)F)cc3)nc3c2c(C)nn3-c2ccccc2)cc1
CC(=O)SC1Cc2c(sc3nc(N)nc(C=Cc4ccccc4)c23)CC1C
COCCOC
Cc1ccc(N=Cc2nnn(C=Cc3ccc[nH]3)c2O)cc1
CCCc1ccc(Cl)c(Oc2ccc(CCC#N)cc2)c1
COc1ccc(N2CCN(S(=O)(=O)c3c(C)[nH]c4cc(C)cn4c3=O)CC2)cc1N1CCNC(N)(c2ccc3c(c2)OCCO3)C1
O=C(CCCCc1ccccc1)c1ccc(O)cc1OC1(CO)C(O)COCC1O
Cc1ccc(Cl)c(N(N=Cc2ccc(F)cc2F)C(=O)C2=CCNCC2)c1
N#CCCc1ccc(C#Cc2ccccn2)c(N2CCCCC2)c1
COc1ccc(S(=O)(=O)Nc2ccc3c(c2)C(=O)NC(N)(CCO)C(C)COCCC(CN(C)[SH]2C=CC=C2[SH](=O)=O)CC(C)O3)cc1C
CCC(CCC=O)(NC(=O)CNC(Cl)(Cl)C=O)OC(C)=O
CCNC(=O)NC1(C)CCCCN1C(=O)C1CCCCC1
CC(=O)Oc1ccc(N2C(=O)C3C4CCC(C4)C3C2=O)cc1
CNc1ncc(-c2cn(C)nc2C(C)C)cc1-c1cncc2ccccc12
COc1ccc(C=Cc2cc(OC)cc(OC)c2)cc1
Cc1cc(Nc2cccc(C)c2C2(O)CC3CCC(C2)N3C)nc(-c2ccc(F)cn2)c1
NC1CN(c2nc(Nc3ccc(Cl)cc3)c3ccccc3n2)C(=O)N1
CC(=O)OC(C)(Nc1cc(CC=O)c(Nc2ccc(CC=O)cc2NC(=O)Oc2ccc(C)cc2)cc1I)C(=O)O
Cc1ccc2c(c1)OC(=C(C=O)NCOc1cc(N)cc3c1OC1(CCCC1)O3)O2
CCOC(=O)C(CC)Oc1ccc(-c2cc(=O)c3c(O)cc(CC)cc3o2)c(C2NCCCC2(N)Oc2cc(OC)ccc2C=O)c1
CC(C)(C)C1=CC(C)(C(N)C(=O)O)N(C#N)C1=O
CCOC(=O)N1CCN(C(=O)CC(Cc2cc(F)c(N3CCN(c4ccc(N)cc4)CC3(N)c3cccc(C=O)c3NC(C)=O)c(F)c2)C(F)(F)F)CC1
CS(=O)(=O)c1ccc(-c2ccc3ccc(N)cc3n2)cc1
CC(C)c1ccc(Oc2cc(Cl)cc(O)c2C(=NO)N2CCC(O)C2=O)cc1
Cc1ccc(NC(=O)CSc2nnc(C3OCCO3)o2)o1
COc1cc(C)c(C(C)=O)cc1Oc1ccccc1N1CCOCC1C(C)(C)O
CC(C)(C)Nc1ncccn1
CN1CC(N)(CCCCCCCCc2ccccc2F)C2CCNCC21
CCC(N)C1CC(N)(CCNc2ccc(C)cc2)CCN1
CCNC(=O)C(CC)Nc1cc(OC)cc2c1CCC2
CC1(N(c2cccc(Cl)c2)c2nc3ccc(C=O)cc3s2)CCCN1
CCC(O)(c1ccc(C#Cc2ccccc2)cc1)c1ccc(N(C#N)C(N)=NC)cc1
Cc1cccn2c(C(C)C(N)C(=O)Sc3ccc(C(O)C=O)cc3NC3CCCC3)c(N)nc12
CC(=O)Nc1ccc(NC(=O)N2CCCCC2)cc1
Cc1ccc2cccc(-c3c(C(F)(F)F)ccc4c3CCN4c3cccc(C(O)CN)c3)c2c1
Cc1cc(C)c(Nc2nnc(C3CCCCC3)s2)c(Oc2ccc(S(=O)(=O)N3CCOCC3)cc2C=O)c1
Cc1cc(N)nc2c3c(cc(C(F)(F)F)c12)CC(C)OC3=O
COc1ccc(C2CC(c3ccccc3)ONc3ccsc32)cc1
CC1(c2cccc(C(F)(F)F)c2)COC(=O)N1c1cc(-n2cc(C(F)(F)F)nn2)c2ccccc2n1
CC1CCN(C(C)(CN2CCCCC2)Oc2ccccc2C(F)(F)F)CC1
CCC(=O)OC1C=CC(=O)COC(=O)CC1
CCCc1cc(NC(=O)C(C)O)cc2ccc(SC)cc12
N#Cc1nccc(Oc2ccccc2)c1Cl
CCCC(Nc1cc(C=O)cc(OC)c1OC)C(=O)O
Nc1ccc(-c2ccc([N+](=O)[O-])cc2)cc1
COc1cc(Cn2c(=O)c(-c3ccccc3)cn(CC=O)c2=O)c(Nc2ccccc2S(=O)(=O)N2CCCCCC2)c(OC)c1OC
CCC(O)C(O)OC1(Oc2ccc(C)cc2)COCC(Oc2ccc(C)cc2)(OC(O)c2ccccc2)C1(O)COc1cc(C=O)ccc1Br
CN(C)C=C(NC#N)c1nc2ccccc2o1
Cc1c(C(=O)O)nc(-c2ccc(Cl)cc2)n1Cc1ccc(-c2ccccc2C(=O)O)cc1
COc1ccc2c(c1)C(=O)C1=CC(O)=C(C=NC3=C(Br)c4n[nH]cc4C(=O)c4c(O)cc(Br)cc4O3)C1=N2
CC(c1ccccc1)n1c(Sc2ccccc2)nnc1Sc1ccccc1NC(N)=S
COc1ccc(N2CCNCC2(N)CCc2cccc(NC(=O)CNc3ccc(S(=O)(=O)N4CCOCC4)cc3)c2)cc1
COc1cc(C(=O)c2cn(C(C=O)Nc3ccccc3)c3ccccc23)ccc1O
CC(C=O)(NC(=O)Nc1ccccn1)Oc1ccc2oc3c(c(=O)c2c1)-c1oc(O)c(-c2cccs2)c1CC3
Cc1csc(Nc2ccc(S(=O)(=O)NCC3CCOCC3)cc2)n1
COc1ccc(Oc2cc(Nc3cc(F)ccc3C(N)=O)c(C(F)(F)F)cn2)cc1
C=CCN1c2ccccc2CC2c3ccccc3CCC21
Nc1ncnc2oc(-c3ccc(O)cc3)c(-c3ccc(Oc4ccc(C(F)(F)F)cc4)cc3)c12
CCC(CC)(NC1(C=O)C2SC1C(C=Cc1ccccc1)CC2=O)N(C)C
CC1(C(C)(C)C2(O)C=CC(=O)O2)OC1c1ccc(OCOC2(CO)C(O)COCC2O)cc1
CCn1nc(-c2ccc(C#N)c(N3CCOCC3)c2C(F)(F)F)c(OC)cc1=O
CCN(CC)C(=O)N(C(C)=O)c1ccc(N)cc1Br
CCOCC(C)c1c(C=C2C(=O)Nc3ccc(Cl)cc32)cc(C)c(C)c1O
CN(S)c1ccc(S(=O)(=O)N2CCOCC2)cn1
C=C(C)C1CC(CO)(C(=O)NC(=O)c2cc(Cl)ccc2OC)C2CCC3(C)C(CCC4C5(C)CCC(O)C(C)(C)C5CCC43C)C12
CCC(CC)(Nc1ccc[n+](C)c1C)OCCOCCOCCOCCN(c1cc(NC2CCCCO2)c(C=O)cc1C#N)c1c(C)cccc1OC(F)(F)F
Nc1cc(-c2ccc(S(N)(=O)=O)cc2)c2c(c1Oc1ccccc1)C=C(S(N)(=O)=O)C2
CC(=O)c1cc(C)c(Oc2ccc(CC=O)s2)o1
CC1CCCN1S(=O)(=O)c1ccc(NCc2occc2CCC=O)cc1
N=C(CC=O)N(O)c1c(N)cccc1F
N#Cc1sc(N(Cc2ccccc2)c2ccccc2)nc1-c1ccco1
CCOc1ccc2c(=O)cc(Nc3ccc(O)cc3)n(CN3CCN(c4ccccc4)CC3)c2c1
Cc1ccc(C#N)c(N2CCCCC2C(=O)N2CCOCC2)c1
CC1CCCN(S(=O)(=O)c2ccc(-n3c(=O)n(-c4ccc(C(F)(F)F)cc4)c(=O)c4sc(-c5ccc([SH](=O)=O)cc5)cc43)cc2)C1
CCCC(CC(C=O)=CCNC(CNCCCCC(=O)c1nc2ccccc2o1)CC(CC=O)NC(=N)N)NC(C)(C)OC(C=O)CCCc1cccc(OC)c1
COC1=C2C=CCCC2c2cc3c(cc2C1C)OCO3
CC1(C)N=C(c2ccccc2S(=O)(=O)C(F)(F)F)N(O)C1(C)C
COC(=O)NCCN1CCCCC1CC1COc2ccccc2O1
CCC(C)OC(=O)c1cnc2c(c1N)C(N)(CCCCOc1cccc(C)c1)C(C=O)=C2
CCOc1ccccc1C(C=O)(c1ccccc1)c1ccc2c(c1)OCO2
COc1cc(OC2(N)CCCN3C(=O)N(C(C=O)c4ccc(C)cc4)C(=O)C32)ccc1N
Cc1noc(CC(C(=O)N(C)CC#N)N2CCCC2)n1
C=C(C)CCCCC
CCc1ccc(S(N)(=O)=O)c(N(C)C(=O)COc2ccc(N)c(N)c2)c1
Cc1cccc(ONc2c(-c3ccc(O)cc3)oc3cc(O)cc(OC(=O)c4ccncc4C)c3c2=O)n1
CCC(C)NC(=O)c1sc(C)cc1N1CCN(c2cccc3nc(C=O)sc23)CC1
Nc1ccc2cccc(N)c2c1
CCCC(CC)OC(=O)C(C)N
C=C1CCC(C(C)C)=CCCC(C)N(C)C(=O)COCC1=O
CC1CNC(=O)c2c(CN)c(NC(=O)Nc3ccccc3)cc(Nc3ccc4c(=O)n(C)cc(C=O)c4c3)c2OC1
Cc1nc(C#CCC(=O)O)nn1Cc1cccc(Br)c1
CCN(N=Cc1ccc(NC(C)C)cc1[N+](=O)[O-])C(=S)NC
CC(C)Cn1c(N)nc2ccccc2c1=O
CC1=C2C(=O)N(c3cc(C)ccc3Cl)C(c3ccc(Cl)cc3)C23CNC(=O)C3C1
C=C(CC)CCC(C)(CCC(C)CCC(C)(OC(C)=O)C(C)(Oc1ccccc1OC1CC2CCC1N2COC(C)=O)C(O)C(O)C(C)C)C(=C)C
COC(=O)NC(=O)C(N)(C1C2=C(C(=O)OC)C(=O)C=CC1C2)C(C)(C)C
CCC(CC)Oc1c(C(=O)Nc2ccc(F)cc2F)cnn(-c2ccc(C(N)=NO)cc2)c1=O
CCc1ccnc2c(C=O)c(Oc3ccc4[nH]c(Nc5nn(C)cc5-c5ccc6c(OC(C)C)nc(Nc7ccc(-n8cnc(N9CCOCC9)n8)cc7)nc6c5-c5cnn(C)c5)nc4c3)nn12
CCC(O)c1cc(O)cc2c(C(=O)O)c3n(c12)CCC1=C3CCc2cc(OC)ccc21
CC(=NNc1ncc(C)s1)c1cncc(Oc2ccccc2Cl)c1
CC(Nc1ccc2sc(OP(=O)(C=O)Oc3ccccc3)nc2c1)S(=O)(=O)O
CC(C#N)N(C)C(=O)CNc1ncccc1C=O
COc1cccc(C(=O)OCC23CCN(CC2)CC3)c1
NCCC(=O)c1ccccc1N
NC(=O)c1cc2c(Cc3cn(C4CCCO4)nn3)c[nH]c2cc1CO
Nc1cc2ccccc2n(-c2cc(CCC=O)ccc2Br)c1=O
COc1cc2ccsc2cc1C(N)N(c1cc(N)nc(N)n1)c1ccccc1OC
CC(=O)Nc1ccc(OC(NC2CCCN2c2cc(C=O)ccn2)(C(F)(F)F)C(F)(F)F)cc1
Cc1ccc(C)c(C=CC(=O)c2ccc(OCCN(C)C(=O)COc3ccccc3)cc2)c1
CCCN1C=Nc2c(Cl)nc3ccccc3c2N=C1OCC=Cc1ccc(C)cc1
Cc1ccc2c(c1)C(=O)C(=Cc1ccc3c(c1)C(=O)C(c1cncs1)O3)O2
Cc1cccc(OC2(N)Cc3ccccc3N3C(=O)N(C)N(c4cccc(Br)c4)C32)c1
CC(=O)NNC(=O)c1ccc(C)c(NC2CC23N=C(C)Nc2c(ccc(O)c2Cl)N3)c1
CCCC(Sc1ccc2cc(NC3c4ccccc4C3O)c(CCC=O)cc2c1)C(=O)O
CCC(=O)ON(C(=O)CN(C)c1ccc(F)c(Cl)c1)c1cc(N)ccc1S(=O)(=O)Nc1ccccc1
Cc1cc(NN=CC2(N3CCC(F)C3)CCCCC2)cc(C)n1
CCCC(CCC)Nc1cccc2c1sc1ccc(C=NNC=O)cc12
O=C(O)CCC(O)c1ccccc1
COc1cc(S)ccc1-n1c(S)nnc1C#N
Oc1c(C=Nc2ccc(Cl)cc2)c(-c2ccccc2)nn1CCCc1ccccc1
NC1(C(=O)Nc2ccccc2C(F)(F)F)CCn2c(nc3ccccc32)S1
NC(=O)CCCC1c2ccccc2C(=O)c2cc(O)ccc21
COc1ccc(OCN2C(=O)c3ccccc3C2=O)cc1C(C)=O
COc1ccc(C(Oc2ccc(-n3c(C(=O)c4ccccc4Cl)c(O)c4c(C)cccc43)cc2)n2cc(C)c3cc([N+](=O)[O-])ccc32)cc1
CC(=O)Nc1ccc2ccsc2c1
COCC1(CNc2ccccc2)CCC(C)(C)C(=O)N1O
Cn1c(N)nc(NN=Cc2ccc([N+](=O)[O-])o2)c(C(=O)O)c1=O
CCOc1c(O)c(O)cc2c1OC(=O)CC2
CC1CNC(c2cc(O)c(-c3cnn(C4CCC(c5nc6c([nH]5)c(=O)n(C)c(=O)n6C)CC4)c3)c(F)c2)C1
COc1cc(OC[SH](N)c2ccccc2N)c2oc(=O)c(C)cc2c1
NCC1CC(N)C2(CNCc3c2[nH]n(-c2ccccc2)c3=O)C1
CC1(O)CCN(c2ncnc3onc(N)c23)CC1
CCn1c2c(c3ccccc31)CCCc1ccc(N(C)C)cc1-2
C=CSc1ccc(O)c(C)c1O
Cc1n[nH]c(=S)n1CC(=O)N1CCCCC1Nc1ccc(F)cc1
COCC(C)c1c(O)c2c(c3c(=O)c4c(=O)[nH]c(=O)n(C)c4oc13)OC(C)CC2
Cc1ccc(F)c(N2CCN(C(=O)COc3ccc(Cl)cc3)CC2)c1
Nc1cccc(OCCN(CCN2CCCCCC2)C23CC4CC(CC(C4)C2)C3)c1
CCC(Sc1ccc(C)cc1)C(=O)Nc1ccc(OC)cc1
Cn1cc(-c2cc(C=O)c(N)nc2Nc2ccccn2)cn1
C=CCCC(CCC(C)C)C(=O)O
COc1ccc2ccc(C3(C)CC(=O)C(C)(C)C3)cc2c1
CC(N)=O
CC(C)Nc1ccc(Cn2cc(C=O)c3ccc(Cl)c(F)c32)cc1NCC1CCC(N)(CC(F)(F)F)N1
Cc1ccc(CN2NC(=O)C(=CNc3ccccc3F)N(Cc3nc(C(F)(F)F)cs3)C2=O)cc1
CC(=O)c1cccc(N2CCN(C3CCC=C3C)CC2)c1O
CC1CCCN1c1ncc2c(n1)Nc1ccccc1CC2
CCOc1cnc(C(C=O)NC2CCCCC2)cc1N(C(=O)N1CC(C)CC(C)C1)c1cc(C(=O)O)ccc1O
CC(=O)NN=c1[nH]c2ccc([N+](=O)[O-])c(Oc3c(C)cccc3C)c2s1
CC(=C(C=O)c1c(C)cccc1NC1CCC(C)CC1)c1cccc(Cl)c1
COC(C)(C)NCc1ccc(-c2cc(C=O)cc(C(N)=O)n2)s1
CCOC(=O)C(C)NC(=O)N1CCN(c2cc3nonc3cc2C=O)CC1
C=CC(S)(C(=O)Nc1ccccc1)n1c(S)nnc1-c1ccc2c(ccn2C)c1
COc1cc(-c2cccc(NN=CC3=CCCC3)c2)cc(OC)c1OC
CC(O)Cc1ccc(-n2c(-c3ccccc3)cc3c(=N)n(C)c(=O)n(C)c32)cc1
CC(C)NCCOC(NC1CCCC(C2(N3CCCCC3)NC(=O)N(C=O)c3ccccc32)N1)(C(F)(F)F)C(F)(F)F
Cc1c(O)c(C)c2ccccc2c1O
CCCc1cn(-c2ccc(-c3nc4cc(N)ccc4n3C(=O)N3CCCC3CO)cc2N)cn1
Cc1ccc(C(C)OCOc2cc(C=NNC3CCCCC3)ccc2O)cc1
CC1CC(C)C2(C)N(C(C)(C)OC3(C)CCC(O)C(N(C)C)O3)C(=O)OC2(C)COC(=O)C(C)(Oc2c(Cl)ccc(C(=O)C=O)c2Cl)C1=O
Cc1ccc(N2C(=O)NC(=Cc3c(F)cccc3F)C2=O)cc1
Cc1ccc(F)c(-c2ccc3c(c2)S(=O)(=O)N(C)CC3(C)C)c1
CC(CNc1cncc(Oc2c3ccccc3nc3ccccc23)c1)CC(=O)NC1CCC(=O)N1
CC12CCCC1C1CCc3cc(O)ccc3C1C(=O)N2
CCc1c[nH]c2cc(N3CCC(O)(c4ccc(O)cc4)CC3)ccc12
CCc1ccc(-c2cc(C(C)O)cc3c2C2CCOC2(NCCN(C)C)C(=O)N3CC=O)cc1
CCC(C)C1(CC(=O)NO)CCC(c2nc(CO)no2)C1
COc1ccc(-n2cnnc2CN2N=C(c3ccccc3)CC2c2csc3ccccc23)cc1
O=C(NN=Cc1ccc(-c2ccc(N=Nc3ccc([N+](=O)[O-])cc3)cc2)o1)c1ccccc1[N+](=O)[O-]
Nc1ncnn2c1c(N)c1c(=O)nc(-c3ccccc3O)[nH]c12
Cc1ccc(Oc2cccc(N(C(=O)N3CCN(c4ccccc4)CC3)C3(C)CCOCC3)c2)cc1
CCOC(C)(C)Nc1nc(-c2ccc(S(C)(=O)=O)cc2)cs1
Cc1ccccc1Oc1cccc(C(=O)NC(=O)CC(C=O)N(C(C)C)C(C)C)c1
Cc1ccc(C2CCCCN2CCC2=CC3Nc4ccccc4C3CC2=O)cc1
CCCCCC(CC=O)OCC1(O)N=Cc2cc([SH](=O)=O)ccc2N(S)C1=O
COc1cc(C)cc(N(C)c2c(C(N)=O)sc3nc(C(F)(F)F)ccc23)c1
C=CC1CC1(NC(=O)CNc1cc(C=O)sc1-c1cccs1)C(=O)N1CCCC1(N)C(=O)NC(=O)C1CCCC(N)(C(C)CC(=O)NC(=O)OC(C)(C)C)N1
CCc1cc(Nc2nc(N)nc3c2ncn3C2OCC(O)C2(O)COC)cc(OC)c1
CNC(=O)COc1ccc([N+](=O)[O-])cc1
CS(=O)(=O)NCC1(N)CCC(N)N1
O=c1[nH]n(-c2ccc(Cl)c(F)c2)cc1-c1cccs1
CCCc1cccc(N(C)C)c1
CN1CCC(C(=O)Nc2ccc(C(=O)O)cc2)C1=O
CCc1cc(Nc2cc(C=O)ccc2Oc2c(C)c(C)cc3c(C)cc(=O)oc23)c2ccccc2c1
Cc1ccc(C(=O)O)c([SH]2C=C(c3ccccc3Cl)c3c(S)ncnc32)c1
Cc1cc(C)c(NC(=S)Nc2ccc(C=C3CCN(C#CC=O)CC3)cc2)c(C)c1
N#Cc1cc(C#CCCCn2nc(C=O)c3c2C(Nc2cc4ccc(F)cc4cn2)CC3)ccc1Oc1ccc(F)cc1
COC(=O)COc1ccc(Nc2cccc3c2ncc2c(N)ncn23)cc1
Cc1cnc(N2CCN(CCC(=O)N3C(=O)c4cccnc4C3=O)CC2)c(C=Cc2ccc(Br)cc2)c1
NC(=O)c1ccc(-c2cnc(Nc3cccc(F)c3)cn2)c(C(F)(F)F)c1
COCOc1cc2c(c(C(=O)O)c1C1(C=O)CC3CC(O)CN(CCc4c1[nH]c1c(CO)cccc41)C3)C13CC(Oc4ccc(OC)cc4)N4CCC(CC(O)C1N2C(C)C)C43
CC(Br)N(c1cccc(NC=O)c1)c1ccc(N)c(S(=O)(=O)Nc2ccc([N+](=O)[O-])cc2)c1
Cc1nn(C2CCC(O)C2CN2CC3CCC2CC3)c(C)c1Cc1cccnc1
CCCCCCCCCCCCC(CCCC)OC(CCCCC)CCCCCCCCCn1nc(C)c2cc(C)nc(C)c21
CC(C)(C)C12CCN(c3cccc(Br)c3)CC1C(=O)CCCCCC(=O)O2
CCN(c1cc(-c2nnc(O)n2-c2ccc3ccccc3c2)ccn1)c1cc(C)cc2ccccc12
Cc1cc(C)c(S(=O)(=O)NCC(C)CC(N)C=O)c(C)c1
O=C(COc1ccccc1F)Nc1cccc(C(=O)Nc2ccc(S(=O)(=O)Nc3ncc([N+](=O)[O-])s3)cc2)c1
CC=C(Nc1ccc(C=O)o1)C(=O)OCC
C=C1CCCC2(C)C1CC1=C(O)C(=O)C3(C)C(c4ccoc4)OC(=O)CC3C12
CCc1ccc(O)c(Nc2c(C=O)sc3cc(S(=O)(=O)Cc4ccccc4OC)ccc23)c1
CC1CCN(S(=O)(=O)c2ccc(N)c(N)c2)CC1
CCCCCCCCCCCCCCCCCc1c2ccccc2cc[n+]1CCCCCCCC[n+]1ccc(C)cc1
Cc1cc(Cl)cc(C)c1NC(=O)Nc1nc2c(s1)CCC2
Oc1ccc(-c2nc(-c3ccc(-c4cccc(C(F)(F)F)c4)o3)no2)cc1O
O=C(CCNc1ccccc1)Sc1ncccc1-c1nc2n(c1[NH2+][O-])-c1ccccc1CC2
Cc1ccc(N2CCC3(CC2)C(=O)NC(=O)N3C(=O)C(N)Oc2cccc(N)c2)o1
COc1ccc(CC(C)NC(=S)Nc2ccc(C)cc2)cc1OC
CNc1cc(Cl)c2c(c1C)C(C)=CC(C)(C)N2
CCc1n[nH]c(OC(=O)NC2(C(=O)Nc3cc(C)cc(Oc4cccc(C)n4)c3)CC2)n1
CCn1nc2c(cc1=O)c(S(=O)(=O)N1CCOCC1)c(C)n2C
CCC(CCCC(=O)O)NC(=O)C(=O)Nc1ccc2c(C(C)c3ccccc3)cccc2c1
CCCC(NC(CC)CCCC(CCCC(=O)C=O)N(C)C(=O)Nc1ccccc1)C(=O)O
CN1Cc2ccc(O)cc2CC1(O)C1(C)NCC(=O)OC1(N)c1ccc(C#N)cc1
Cc1ccc(Oc2c(O)cc(NC3=CC=C4N=c5ccccc5=C43)c(C=O)c2Oc2ccc(C)cc2)cc1
O=C(CCCCCCC(=O)Nc1ccnc2ccccc12)NO
COCC1(N)CN(c2c[nH]c3cc(C(F)(F)F)ccc23)CCN1
COc1ccc(NS(=O)(=O)c2ccc(C(C)C=O)cc2N2CCCC2)c(C)c1
CC(C)Cn1c(-c2ccccc2)nc2cc(NCCN3CCN(CC=Cc4ccccc4)CC3)ccc21
CC(O)CCC(C)C1CC2C3CCC4C(O)CCCC4(C)C3CCC2(C)C1
COc1ccc2c(c1)OCN2C(=O)N(O)C(=O)Cc1cccc(N)c1
Cc1cc(O)cc(C)c1CCC(O)(COC1CCCCC1)C(=O)O
Cc1cn(CCC(C)N2CCOCC2)c(=O)[nH]c1=O
Cc1c(C=O)cnn1-c1cc(F)c(NC(C)(C)Nc2cc(C(F)(F)F)cnc2N2CCCC2)c(F)c1
Cc1ccc2c(c1Nc1cnc(N)nc1-c1cnc3cc(C=O)[nH]c3c1)OC(N1CCOCC1)O2
COc1cc(C=CC(=O)N2CCc3cc(N)c(N)cc3C2)cc(OC)c1
CCc1cc(S(=O)(=O)NN=Cc2cccnc2Nc2ccc(Cl)cc2NS(N)(=O)=O)ccc1OC
CCCCCC(C(C=O)CCc1ccccc1)N1CCCCC1CO
CNc1cc(N2CCCNCC2)cc(C=O)c1NC(=O)Oc1c(C)cccc1C
COc1ccc(NC2=C(Cl)C(=O)c3c(C)cc(C)nc3C2=O)cc1
NC1=C(C(=O)c2ccsc2N)C(c2ccc(F)cc2)C1
CCCC[N-][N+]#N
CN1CCC(COc2ccc(N)c(N)c2)CC1
CC(C)C(=NNC(=N)N)c1ccncc1
CCC(C)C(N)C(C(=O)O)c1ccccc1
Cc1cc(-c2nnc(-c3sc(-c4ccc(C(F)(F)F)cc4)nc3C)o2)ccc1Oc1cccc2nc(C)c(=O)[nH]c12
COc1ccc(CC(=O)C(C)(C)C)cc1-c1n[nH]c(N)n1
Nc1nn(-c2c(C=O)cccc2C(F)(F)F)c(=S)s1
CC(C)Sc1nc(N2CCOCC2)c2ccccc2n1
O=Cc1ccc(Nc2cc(Br)ccc2N2CCOCC2)o1
CCC(C)NCC(=O)NC(N=C(N)N)C(N)(CCCC=O)n1cc(CCC=O)nc1NCC(C)(CCC=O)Nc1cc(CC(C=O)NC(=O)CCCCCN(C)c2ccc(CCC(N)=O)cc2)ccc1O
CCCCCCc1cc(-c2ccc(NC(=O)NC(CC)CCC)cc2)oc1-c1ccccc1
COc1ccc(NC(=O)CN(C)S(=O)(=O)c2ccccc2N)cc1
CS(=O)(=O)Nc1ccc(S(N)(=O)=O)cc1
CCOc1c(N)c(N)cc2cc3c(C=O)noc3nc12
CN1CC2CC1CN2c1ccc(S(=O)(=O)O)cc1
CC(=O)c1ccc(Cl)c(OC2(C3CCCO3)OC(=O)OC(c3ccsc3)=C2C=O)c1
COC(=O)N1CCC2(CC1)CN(C)C(=O)OC2(N)c1ccccc1-c1cccs1
COc1c(C=O)oc2ccc(N(c3cccc4nc(C)sc34)C(O)C(C)O)cc12
C=C1C(=O)OC2CC1CCC1(C)OC(=O)CCC21
Cc1nc2ccc(Br)cc2c(=O)n1C(=Cc1ccc[nH]c1=O)c1ccc(F)cc1
Cc1ccc(Cl)cc1NC(=O)NC(C)(C)N1CCCCC1Oc1ccccc1
CC(=O)Oc1ccc(O)c2c(=O)cc(-c3ccccc3Cl)oc12
CC(CNC(=O)OC1CCC(OC(=O)CNC(=N)N)CC1)CC(=O)N1CCC2(CC1)CCN(c1cc(N)ccc1F)CC2
CC(C)(Nc1c(Sc2ccccc2)cnc2[nH]ccc12)N1CCOCC1
COc1ccccc1CN(C)n1c(O)c2ccccc2nc1=O
CC(=O)Nc1ccc2c3c(cn2Cc2ccccc2F)C2C(=O)CCCC2c13
CCC(C)Nc1cc(C=O)cc(Nc2ccccc2CCCO)c1C=O
CCC(Nc1cc(C=O)c(C)c2ccoc12)S(=O)(=O)N1C(C)CC(C)C(C)(C)CC1c1cc(C(F)(F)F)ccn1
CNC(CC(O)CC=O)(NC(C)C(C)C(C=O)NC(=O)OC(C)(C)C)C(C)C
O=Cc1ccc(Nc2nc(C=O)c(NC(CC(=O)O)C(=O)O)s2)cc1
Cc1cscc1Oc1ccc(CN2C(N)=NS2(=O)=O)cc1
CC(=NN)c1ccc(S(=O)(=O)Nc2ccc(C=CC(C)c3ccc([N+](=O)[O-])cc3)cc2)cc1
Cc1ccc(-c2ccc(O)c(OCCOC(CBr)S(=O)(=O)CC(C)O)c2)cc1
Cc1c(-c2ccc3ccc(Nc4ccc(C=O)cc4)cc3c2)n(-c2ccc(C=O)cc2)c2ccc(S(C)(=O)=O)c(Nc3ccc([N+](=O)[O-])cc3)c12
Cc1nc(N(C)C)nc(C)c1N
CCC(O)Nc1c(F)ccc2nc(-c3ccc(SC)cc3)cc(C=O)c12
CCCCCCCCCC(CCC)OC(=O)c1c(Nc2cc(C=O)ccc2F)sc(C(=O)NC2(C)CCCC(O)C2)c1C
COc1ccc(S(=O)(=O)CC(=O)N(c2ccncc2F)C2CCCCC2)cc1
COC(=O)CNC(=O)C(NC(=O)C(C)Nc1cc(C=O)c(Oc2cccc(C)c2)cc1O)C(C)C
CC(C)(Nc1cccc2c(CC=O)c[nH]c12)N1C(=O)CC2CCCCN2C1=O
O=Cc1nc(Br)c(OC2(O)C(O)COC(C(O)c3ccc4c(c3)OC(F)(F)O4)C2O)s1
FC(F)(F)c1ccccc1CCc1ccc2cc[nH]c2c1
CC(C)Cc1nnc(S)n1N=CC(C)C(S)C(=O)c1ccccc1
CCc1cc(OC)c(NC(=O)C(NP(=O)(O)Cc2ccc3c(c2)OCO3)C(O)C2OC(n3ccc(=O)[nH]c3=O)C(C)(F)C2O)c(OC)c1
O=C(c1cn(C2COCO2)c(=O)[nH]c1=O)N1CCN(c2ccccc2)CC1
C=CCN1C(=O)c2cccc3c2N2CCNC(=O)C2=CC1=C3
O=Cc1ccc(N2CCCCC2CNCCN2CCOCC2)cc1
Cc1nc(NC(=S)N2CCC(O)C2)sc1C(=O)O
COc1ccc(-c2sc(C=C3OC(=O)C(n4cc(O)c5ccccc54)C3=O)cc2C)cn1
CC1=C(C)C(C)(C=C2SC(=O)N(C(=O)C(C)Nc3ccc(C=O)cc3)C2=O)OC1=O
CCOc1cc(S(=O)(=O)C=C(N)C(=O)O)c(Nc2cc(C=O)on2)cc1CC
CC(C)(C)NC(C=O)C1=CCCCC1
CC(=O)N(N=Cc1ccc([N+](=O)[O-])s1)C(=O)c1cc(N)ccn1
CC(C)(C)NC(=O)Nc1oc2nc(-c3ccc(CS(=O)(=O)O)cc3Nc3ccc([N+](=O)[O-])cc3[N+](=O)[O-])ccc2c1C=O
COc1ccc2c(c1)C(=O)CC(c1ccc(OC)c(OC)c1OC)O2
CCCn1cnc(NCC(=O)ON=C(C)c2ccc([N+](=O)[O-])cc2)c1
CNC(=O)C(Nc1cc(C)ccc1C#N)C(C)(C)O
COC(=Cc1ccc([N+](=O)[O-])o1)C(=O)Nc1cccc(C)c1Cl
CC(NC(O)(CC=O)Nc1[nH]c2cc(NC(=O)CC(C)C3(N)COCCN3c3ncn(-c4ccc(Nc5ncc6ccc(-c7cnoc7)cc6n5)cc4)n3)ccc2c1CCC=O)C(=O)O
O=C(C1CC1)N1CCC(c2nc(Sc3cnccn3)cs2)CC1
CCc1c(N2CCCCC2)c2c(OCCCc3ccc(C(O)=CO)cn3)cc(O)cc2oc1=O
CN1CCC(COc2ccc(-c3nn(C)c4ccc(N)cc34)c(N)c2)CC1
CCOc1ccc(-c2nc(=O)c3nnn(Cc4ccccc4)c3[nH]2)cc1
COc1nn(C2CNCCO2)c(=O)c2ncn(C3CCCCC3S(C)(=O)=O)c(=O)c12
CC(C)(C)n1cnc2c(Sc3ccccn3)csc2c1=O
NC1(c2cc(Cl)ccc2F)CCC(c2cc(C(=O)Cc3ccccc3)no2)CN1
CC(=O)OC(=O)c1cnc2cc(OC3CC(C)(C)NC(C)(C)C3)c(C)cc2c1Cc1cccc(Cl)c1
CN(C)C(=O)C(=O)CC#CNC1Cc2ccccc2S(=O)(=O)c2ccc(Br)cc21
CCCCC(NC(C(=O)NC(=O)OC(C)(C)C)C(C)C)C(C=O)N(C)C(=O)CCC(C)C
CCCC1C(=O)OCC(O)(COC2(O)CCC(C)OC2Nc2ccnc3cc(Cl)ccc23)C(O)C(C)(O)COC(=O)C(C)C(OC)C(C)CC(C)C1=O
CCc1ccc(OC(NC(C)=O)N2CCN(c3ccc(N(C)C)cc3)CC2)cc1
CCCC(CCC(=O)O)NC(=O)NC(C)(O)c1ccc(Oc2ccccc2C)cc1
Cc1ccc(Sc2cccc(ONC(=N)Cc3ccc(O)c(C(=O)O)c3)c2C=O)cc1
CCC(CCCCc1ncc[nH]1)OCC#CCN1CCOCC1
CC(=O)Nc1nnc(Cc2ccc(C3CN(C(=O)C[SH]4C=CC=C4CN4NC=NC(S)=NC4=O)C3)cc2)s1
COc1ccccc1-c1cccn2cnnc12
CCCC(Cc1ccccc1)NC1CCCN1c1nc(C)nc2c(C)c(C=O)[nH]c12
O=C(C=Cc1cc(Br)c[nH]1)Nc1ccccc1
CCCc1nc2ccc(Oc3ccc(C)c(C)c3)cc2n1S(=O)(=O)N1CCN2CCCC2C1
CCc1nocc1N(C)S(=O)(=O)c1ccc(Nc2ccc(Br)cc2)c(C=O)c1
NC(=S)N(CCC(CC=O)n1c(C2=c3cccnc3=NC2=O)c(O)c2cccnc21)c1ccccc1
Nc1nc(N)c2cc(-c3cccs3)ccc2n1
Cc1ccc(-c2cc(-c3cccc(C4CC4)c3)nc3c2C(=O)NCC(O)(n2cc(C)c4ccccc42)C(O)C(CO)N(O)C3)cc1
CCC(O)c1c(C=O)c(NC2CCCCCC2)cc2c1C(=O)N(C1CCCCC1)C2=O
COc1ccc2ccccc2c1-c1ccc(CCC(C)(C=[N+](C)C)[N+](C)(C)C)cc1
COc1cc(NC(=O)CNc2c(C)ccc(O)c2O)ccc1CCC=O
Cc1ccc(NC(=S)Nc2cccc(C(F)(F)F)c2)o1
Cc1nc(Nc2ccc(C(N)C(C)C)cc2)nc(N)c1C#N
CC(C(=O)O)N1C(=O)C(=Cc2cccc(C(F)(F)F)c2)SC1=S
CCCCc1nnc(-c2c(F)cc(F)cc2Nc2ccc(C)cn2)o1
O=CCCc1cccc(Nc2ccc(Br)cc2)c1
CCC(C)CN1CCN(COc2cc(O)cc(C)c2CC(N)C=O)CC1
O=C(NC1CC1)c1cc(C2CC3CCC2O3)ccn1
CN1CCN(C)C(N)(CS2(N)C(N)=Nc3ccc(Cl)c(Cl)c32)C1
CC(=O)OC1(OCOC2C(O)CC(N)CC(N)C2OC2(O)C(N)COC2CN)COCCC1OCOC1(CO)C(O)COCC1O
COc1ccc(Cl)cc1NC(=O)CN1C(=O)C2C3C=CC(C3)C2C1=O
NCc1ccc(-c2ccc(Cn3cncn3)cc2)cc1F
Brc1ccc(Cc2ccccc2)cc1Nc1ccccc1
Oc1cccc(N2CCCC2CNc2ccnc3cc(Cl)ccc23)c1C(F)(F)F
O=C1NC(=Nc2ccc(C(F)(F)F)cc2O)C(c2cccnc2O)=C1O
C=C1C(=O)C23OC(C)(CCC2C1C)C1CCCC=CC=C(C)C1C3O
CCc1cc(C(F)(F)F)c(OC23CCN(CC2)C(CN(c2ccc(C)cc2)c2c(C)ccnc2C(F)(F)F)C3)c(C(F)(F)F)c1
COc1ccccc1-c1[nH]cnc1-c1cc(N)ccc1O
CCCCCC(CCCC(=O)O)N(NC(N)=S)C(=O)c1cccnc1
C=CC(=O)N1C(=O)c2cccc(N)c2C1(N)c1cccnc1
O=C(CNc1ccc(-c2cccnc2)cc1)NC1CC1
CCc1c(OC)ccc(C)c1NC(=O)NC1CCCC(N)(Cc2cc(Cl)cc(NCc3ccnc4cc(Cl)ccc34)c2)N1
CCOC1CC2(CCN(c3cccc(C=O)c3SC(=O)CN3CCN(CC)CC3)CC2)N1
CCC(=O)OC1CCCCCOC(c2ccncc2)C(C(N)=O)C=CC(O)(C(N)=O)CC(C(C)C)C(=O)C=NC1=O
NC1=NC2(CCN(C(=O)Nc3cccc(Cl)c3)CC2N)S1
COc1ccc(C2CNCc3c2cc(OCN)c(OC)c3O)cc1
CCOC1NCC(N)(C(=O)N2CCC(N3c4ccccc4NS3(=O)=O)C2)C(C)(C)C1C
O=C1COCC2c3cc(N4CCC5(CC4)OCCO5)ccc3CN12
COc1c(N)cccc1N1CCNCC1
COc1cc(C)cc(Nc2cc(Cc3c(OC)ccc4ccccc34)cc(C(F)(F)F)c2)c1
CCCc1cc(Cl)c(OC(C)CC)c(Cl)c1Nc1c(S(=O)(=O)N2CCCC2)ccc2c1cnn2CCC=O
O=c1cnc2nnc(Nc3ccc(Oc4ccccc4)c(F)c3)nc2n1CC(F)(F)F
CNC(C(=O)O)C(OC(=O)CCC(=O)NC(=O)C(N)Cc1ccccc1)N(C(N)C=O)C(C=O)CCN
NC1(Oc2ccc(F)cc2C2CNCCN2)CC2=CC=C1C=CC=N2
Cc1cnccc1C1CCCCN1C(C)(C)Nc1ccc(-c2ccccc2S(N)(=O)=O)cc1
COc1cc(Cn2c(=O)cc(-c3cn(Cc4ccccc4)nc3C)oc2=O)c(F)cc1-c1ccc(Cl)cc1
CC(=O)Oc1c(-c2cc(C(C)(C)C)nc(-c3cnn(C4(OC(C)N)CCCO4)c3)n2)cnn1C
COc1cc(C=CC(O)=CC(C)=Cc2cc(OC)c(O)c(OC)c2)cc(OC)c1O
C#CCNc1c(Cc2ccc(Cl)c(Cl)c2)ccc(Cl)c1Cl
O=P(O)(O)C(O)(Cn1ccnc1)P(=O)(O)O
O=C(O)CC(=C1SC(=S)NC1=O)c1ccccc1
CC(C)C(=O)NS(=O)(=O)c1ccc(NN=C2C3OC4CCCN4C(c4ccc(-c5cccc(N)c5)cc4)C3C(=O)N2c2cccc(F)c2)cc1
CNc1ccc2c(n1)c(-c1ccsc1)cc1cc(OC)c(O)c(OC)c12
Cc1oc(-c2ccncc2)nc1-c1ccc(S(=O)(=O)Nc2ccccc2)cc1F
Cc1ccc(C(N)(CC=O)n2c(=O)oc3ccccc32)cc1N
CC(C=O)c1ccc(NS(=O)(=O)N(C)C)cc1N1CCN(CC(=O)O)CC1
Cn1nnc(C2(C)C(=O)C2OC(CC=O)(CC=O)NCC2CCCCC2)n1
CC(C)n1cnc2c1c(=O)nc(N)n2C1CCC(CN2CCCC2)CC1
CCC(=O)OCc1cc2cnc(Nc3ccc(-n4cnc(N5CCOCC5)n4)cc3)nc2c(Cl)c1-c1cnn(C)c1
COc1ccc(-c2noc(C=O)c2Nc2ccc(O)c(C#N)c2)cc1
CN1CCN(c2c3c(cc4c2C(c2ccc([NH+](C)C)cc2)CC(c2ccc(Br)cc2)=N4)OCO3)CC1
CC(=O)C1CC2CC(=Cc3ccc[nH]3)C1C2=O
COC(CC=O)(NC1(c2ccccc2)CC(c2ccc3c(c2)OCO3)C(S(=O)C=O)=C(C)NC(C)=C1C=O)C(=O)O
CCCc1ccc(Cc2cn(CC)nn2)c(NC(=O)NC(C)(C)C)c1
Nc1cc(-c2ccccc2)n(C(=O)C(=O)c2c[nH]c3ccccc23)n1
O=Cc1ccccc1N(c1cccc(CC(C=O)Cc2ccccc2)c1)C1CNCCO1
O=S(=O)(CCCCCn1cccn1)c1ccc(F)cc1
CCCc1cc(C(F)(F)F)ccc1NC(=O)C1CCCC(N)(Cc2ccccc2)N1
NC(=O)c1[nH]nc2c1-c1nc(Nc3ccc(N4CCNCC4)cc3OC3(N)CCCCCC3)ncc1CC2
COc1cc(NC(=O)CSC(=O)CNc2cccc(F)c2)cc(OC)c1
CCCCCCn1cc(Cn2c(=O)c(=O)c3c4ccccc4[nH]c4c(=O)c4c2=3)c2ccccc21
Nc1cccc(-n2c(=O)c3c4c(sc3n(CC(=O)O)c2=O)CCCC4)c1
CC1(C)CCCN(CCOc2ccnc3c(Br)cccc23)C1
CCCC(C=O)CCCCCCCCCCCCCCCCCCC(CCC)OC(C(C)C)(C(N)C(O)C=O)N(C)C(C)C=O
COc1cc(C)ccc1OC=C1C(=O)Nc2cccnc2N(C)C1=O
CCc1cc(Cl)c2[nH]c(C)c(C(=O)OCC3CNCCC3(N)c3ccccc3C(F)(F)F)c2c1
Cc1cc(Nc2cccc(Oc3ccc(Cl)c(C(F)(F)F)c3Cl)c2C)c2nc(C)ccc2n1
Cc1ccc(NC(C)C(=O)Oc2cccc(N3CCN(C)CC3)c2)s1
O=CC(=Cc1ccc(ON=Cc2c(O)c3ccccc3oc2=O)cc1)C(=O)NN=Cc1ccccc1Nc1ncccc1Cl
CN(C)CCNc1c(O)ccc2c(=O)c3ccccc3oc12
Cc1c(N)cccc1C=O
CCC(Nc1cc(C=O)ccc1-c1nnc2ccc(Nc3ncccc3C)nn12)(SC)C(=O)O
CCCc1ccc(O)c(CC)c1CCC(C)C=O
COC(=O)Nc1ccc(S(=O)(=O)Nc2cccc(S(=O)(=O)n3c(N)nc4ccccc43)c2)cc1
Cc1ccc2c(c1Oc1cc(NCC3CCCO3)c(C=O)cn1)OCO2
COc1ccc(Br)cc1C(=O)NC(=O)Nc1ccc(S(=O)(=O)N2CCCCC2)cc1
CC(C)(C)CCS(=O)(=O)c1ncccc1-c1ccc(-c2ccc(C(N)=O)cc2)nc1
CC(=NNC(=O)c1ccnc(N)c1)c1ccc(NC(=O)C=Cc2ccc([N+](=O)[O-])cc2)cc1
CC(C#N)N(c1cccc(Cl)c1)c1cccc2c(=O)n(CC=O)cc(S(=O)(=O)N3CCCC3)c12
O=C1OCC(O)C2CCC3C(C(=O)N4CCCC4)C(CN4C(=O)CC34C(=O)CNc3cccc(Br)c3)C12
Cc1cccc(N(C)C=C2C(=O)CCC2(C)C)c1
Cc1cccc(C=CC(=O)Nc2ccc(S(=O)(=O)N(S)c3cc([SH](=O)=O)ccc3C)cc2)c1
CCc1cc(OC)c(OCNC2=NC(=O)C(=Cc3ccc(OC)c(F)c3)S2)c(OC)c1
O=CNN=Cc1ccc(C#Cc2ccc(Cl)cc2)cc1Nc1ccccn1
CCOC(=O)N(C(=O)COc1ccccc1)C1CC2CCCC1N2
CCOc1c(C=O)cccc1N(C(=O)CNC1NCCCC1N)c1ccsc1C=N
N#Cc1cc(C(=N)N)cc2ccc(Oc3ccccc3)cc12
CCN(CC)C(C)CCNC1CN(c2ccc(OC)cc2)CCN1
O=C(ON=C1c2ccccc2C2C(=O)NC12)C1CC(CO)C(C(=O)Nc2ccccc2)CO1
Cc1nc(NC(C2CCN(C)CC2)C2NCC(=O)NC2=O)sc1C=O
COC(=O)C1C2CC3CC1CC(C2)N3C
Cc1cc(N)ccc1C(N)(C=O)C(O)(C=O)C1=NNC(=O)C2=CC3=C(C=CN21)NCC3
O=S(=O)(c1ccc(F)cc1F)N1CCc2ccccc2C1
COc1cc(O)ccc1-c1c(C)ccc(O)c1O
Cc1ccc2c(N(C)CCCc3cccnc3)nc3nncn3c2c1
CCCCc1nc(Cl)c(CN2CCCCC2)n1Cc1ccc(-c2ccccc2S(=O)(=O)NC(=O)Nc2ccc(OC)cc2)cc1
O=C(O)c1cc(Br)ccc1Oc1cc(-c2ccc(Br)nc2)ccc1Br
CC(=O)C(C)CN1CCSC1C(=O)O
O=C1CC(=Cc2cccc(Br)c2)N1c1ccnc2ccccc12
CCC(C(C=O)Nc1ccc2c(c1)C=C2c1cccc(C(F)(F)F)c1)N1CCS(=O)(=O)CC1
CCc1cc(Cl)ccc1Nc1cc2[nH]cc(C(C=O)CC3CNCC(C(=O)C(C)NC(C)(c4ccccc4)N4CCCCC4)C3)c2cc1F
CCN(CC)c1c(C(O)(CC)CC)ccc(Cl)c1Nc1ccccc1C(C)(C)CC=O
CCC(Cl)CNS(=O)(=O)c1ccc(N2CCOCC2)c(Nc2cc(C(F)(F)C(F)(F)F)cc(OC)c2C(=O)NS(=O)(=O)c2ccc(C3CCC(C)(c4nnc(C(C)C)n4CC)CC3)cc2)c1
Cc1ccc(S(=O)(=O)N2CCCCC2C(=O)NC(=O)CN(C)C)cc1
CCc1ccc(N2CCNCC2)cc1N
CCCCC(CCC)(OC(C)(C)C(F)(F)C(F)(F)F)C12CCN(CC1)CC2
C=C
N=C(N)c1ccc(Oc2ccc(Cl)cc2)cc1
Cc1ccc(Oc2cc(O)cc3c(CC=O)c(C)n(Cc4ccccc4)c23)cc1
CC(=O)Nc1ccc2nc3c(nc2c1)CCCC3
CC1CCCCOC(N)(CCO)C(C)C(CN(C)S(=O)(=O)c2ccc3c(c2)OCCCO3)N(C(=O)Nc2cccc3ccccc23)C(=O)c2cc(N)ccc2O1
CCOc1ccc(C)cc1Sc1nc(NC)nn1C(=O)c1ccc(C)cc1
Cn1ncc(C(C)(C)C)c1NC(=O)c1cccnc1Sc1ccccc1
CCOc1cc(OCC)c(Cl)c(CS(=O)(=O)c2ccc(C)cc2)c1O
CC(C)(C)C1(C(=O)NCC(=O)NO)CCC(=O)O1
COC(C)(C)NC(C=O)c1c[nH]c2c(NS(=O)(=O)c3ccc4c(c3)OCCCO4)cccc12
CCC1(Sc2ccc(C)cc2)CCCc2ccc(N=C3NC(=O)C(C(C)C)C3C)cc21
CCC(NC(=O)CN1C(=O)CNCC1(N)c1ccc(OC)cc1)C(C)(C)CC
COc1ccc(S(=O)(=O)N2CC(Nc3cccc(F)c3)C(c3ccc(C=O)cc3)C2)cc1
CC1(C)CC(C)(C)c2cc(Nc3ccc(SC(F)(F)F)cc3)ncc21
CSc1cccc(C(O)(NC(N)=O)c2ccccc2F)c1O
Cc1ccc2nc3cc(C4CCCC4)c(=O)n(C)c3c(=O)n2c1
CCC(O)C(CCc1ccc(OC(C)(C)C)cc1)N(C)C1(C=O)C=CC([N+](=O)[O-])=CC1(CC)NC
Cc1ccc(C=NNC(=O)c2c(N)c3cc([N+](=O)[O-])ccc3oc2=O)cc1
COc1cc(C)cc(Nc2c(N)c(=O)c2=O)c1O
COc1cc(C=O)cc(OC)c1N1CCC(c2nc(-c3ccccc3)nn(-c3ccc(Cl)c(Cl)c3)c2=O)CC1
Cn1ccc(-c2ccc3nnc(SCC4CCCO4)n3n2)n1
CCCC(CC)OC1COC2CCCNC(COC)(OC(C)=O)COC(=O)C(CN(C(=O)CC(C)O)c3cc(C)cc4[nH]c(C(C=O)NC)cc34)CCN2C(=O)C1
Cc1nc(C(C)C)c(N2CCCCC2CCOc2ccc(F)c(-c3ccnc(N)n3)c2F)s1
COc1ccc(Nc2ncc3nc(N(C(C)=O)c4ccccc4F)n(C4CCCCC4)c3n2)cc1
Cc1cc(S(=O)(=O)N2CCOCC2)c(Sc2cc(C=NNC(=O)c3ccc(Br)cc3)ncc2F)cc1N
CC(C)(C)N1C(=NCCc2ccc(-c3ccc(O)c(O)c3)cc2)N(CC(=O)NO)CC(O)C(O)C1Cc1ccc2c(c1)OCO2
Cc1sc(-c2c(Nc3ccccc3)cc(F)cc2OCNc2cccnc2)c(C=O)c1C=O
CCOC(=O)c1sc(Nc2c(C=O)ccc(O)c2O)c(C(=O)OCC)c1C
CN1CCN(c2ccc(C3=C(CCC(=O)O)C4=C(CN(C(=O)NCc5nc6cnc7ccccc7c6s5)CC4)c4cc(Cl)ccc4N3c3ccccc3)cc2Cl)CC1
CC(=O)N1CCN(c2ccccc2NC(C)(C)OC(O)C2CCCCC2)CC1
O=C(N1CCc2ccccc21)N1CCCCC1NCC1CCC(CN2CCC(c3noc4ccccc34)CC2)CC1
COc1ccc(C(C)(C)C)cc1N[SH]1N=c2cccc([SH](=O)=O)c2=N1
CC(C)(Nc1ccc(S(=O)(=O)N2CCc3cc(OCCN4CCOCC4)ccc32)cc1)Nc1cc2cc(C#N)ccc2o1
CCC(C(C)=CCNC(=O)C(CC(C)C)NCC(=O)COc1ccccc1)=C(C)C
COc1ccc(-c2c(C(F)F)no[n+]2[O-])cc1
CC(=O)c1cc(NC(C)(C)NC2(NC(=O)CCc3ccccc3)CN(c3ccc(C=O)cc3)CCN2)cc2[nH]c3cc(C=O)ccc3c12
CCC(Nc1ccc(-c2cc(=O)oc3oc4ccccc4c(=O)c23)cc1)C(=O)O
CC(=O)Oc1c(O)cc2oc(-c3ccc(O)cc3)cc(=O)c2c1O
CCOc1cccc(-c2cccc(Nc3ccnc(-c4csc(NC(C)O)n4)c3)c2)c1
CC(CNC(=O)OC(C)(C)C)CC(C)Nc1cccc(CCC(=O)NC(=O)Oc2cccc3ccccc23)c1
CC(C)(C)c1cc2c(cc1O)C1(CC(=O)OC2c2nc3ccccc3s2)C(=O)NC1c1ccc(Cl)cc1
O=C(O)CN1C(=O)C(c2ccccc2)=C1C(F)(F)F
CCOc1ccc(N(c2ccc(C(F)(F)F)c(C(C)(C)C=O)c2)S(=O)(=O)c2ncccc2C)cc1
O=C(O)c1c(CO)ccn(C2OCC(O)C2O)c1=O
CCc1ccc(N)c(N(C)C(=O)NC(=O)CC(C)CN2CCCCC2c2cc(C)ccc2F)c1
COc1cc2ncc3nc(N(C(=O)CN(C)C)c4ccc(Br)cc4Cl)n(C4CCNC4)c3c2cc1OC
CC(S)(CCn1c(S)nc2sc3c(c2c1=O)C(N)(Nc1ccccc1)CCC3)C(=O)N1CCCC1
Cc1c(-c2ncnc3oc(NC4CCC(N(C)C(C)c5cccnc5)CC4)cc23)ccnc1C=O
CCOC(=O)N1CCN(C(S)C(C=O)c2ccccc2)CC1
CCc1ccccc1C#Cc1ccc2[nH]c(=O)oc2c1
CC(C)OC(C)(C)C(=O)OCCNCC(C)(C)C
NC1CCC(=O)NC(Nc2ccc(C=O)o2)C1
COc1ccc(-c2cc(C3CCCN3C)nc(N3CCN(S(=O)(=O)c4ccc(C(F)(F)F)cc4)CC3)n2)cc1
CCC(=O)n1c(C(=O)O)cc(C(C)C)c1Oc1cccc(-c2ccc(-c3ccc(F)cc3)cc2)c1
Nc1ccc(F)c(-c2cn3c(C(=O)NC4CC(N)(c5ccccc5)CCN4)cnc3s2)c1
CSC(=O)C(NCC1CCCCC1)C(C)NC(=O)C(=O)Nc1cc(C)ccc1F
CCc1ccc(Nc2ccccc2F)c2c(=O)c(C=O)cn(C3COCO3)c12
O=C(O)CCCS(=O)(=O)CC(C(=O)c1cccc(O)c1)c1ccccc1
CC(=O)OCCNC(CCC=O)(NC(S)CC(=O)O)C(=O)O
CCC(=O)O
CCOc1c(OC(=O)c2ccc(OC)cc2)ccc2[nH]c(=O)n(C)c(=O)c12
O=C(O)CNS(=O)(=O)c1ccc(-c2ccc(C(F)(F)F)cc2)cc1
COCCN1CCN(c2ncnc3ccc(C(F)(F)F)cc23)C(C)C1
N#Cc1ccc(OC2=NC3(CNC3)c3cc(Oc4ccc(C(F)(F)F)cc4)ccc3N2c2ccc(Cl)cc2)cc1
COc1ccccc1Cn1c(O)c(N)c(=O)n(-c2ccc(-c3ccccc3C(=O)O)cc2)c1=O
CCN(CC)CCNc1c(C=O)c(=O)n(C)c2cccc(OS(=O)(=O)c3ccccc3)c12
N=C(CCC(NC(CC=O)c1ccccc1Nc1ccc(CC=O)cc1)C(=O)O)NO
Cc1ccc(N2CCC(c3nc(N)c4ccccc4n3)CC2)c(-c2cc(C)no2)c1
COCCN(C(=O)C1CCCC(Nc2ccc(F)c(Cl)c2)N1)C1CCCCN1c1c(C)ccc(Cl)c1Cl
CCc1ccc2c(nc3c(N=O)c4ccccc4c-3n2O)c1O
CCOC(=O)C=CC(=O)C=COc1c(C)c(OC)c2c3c1OCC(C=O)C3=CC2=O
CCc1ccc(Cl)c(NC(=O)C2CCCCN2Cc2ccc(OC)cc2)c1Cl
Cc1nnsc1C(=O)n1c(C2CCN(C)CC2)cc2c(N)nc(N(C)C)nc21
CCC(N(C)C)n1c(=O)c2c(n(C)c1=O)n(Cc1cccc(C(F)(F)F)c1)c(=O)n2C
Cc1ccccc1N1CCNCC1(N)c1scc(C)c1C=O
COc1cc(C(=O)NN=Cc2ccc(-c3ccc(S(N)(=O)=O)cc3)o2)cc(OC)c1OC
CCOc1cccc([N+](=O)[O-])c1N1C(=O)C(C=O)C(=O)c2ccccc21
CCc1cc2c(cc1OC)oc(=O)c1ccc(CNc3cc(C=O)ccc3C(F)(F)F)cc12
CC(=O)N(c1ccc(-c2ccc3nc(N)oc3n2)c(F)c1)S(=O)(=O)c1ccc(N)c(N)c1
O=CCc1ccc(F)c(NCC2CCCN2c2ccc3c(c2)OCO3)c1F
Clc1nc(-c2ccc3c(c2)C(C2CC2)(C2CCCCN2)CCN3)cnc1-c1cnn(-c2ccccc2)c1
COc1ccc(O)c(NC(=O)C2CCN(C)CC2)c1
CC1C=C2C=CC=CC2(Nc2ccc(Cl)cc2C(C)O)CCCCC(C)CC1
C=CCc1ccc(-n2nc(-c3ccsc3)oc2=O)cc1
CCC(C)CNc1c(C(C)=O)c(=O)n(C)c(=O)n1C
CC12CC=C3c4ccc(O)cc4OC(=O)CC3C1C(O)CCC2
Cc1ccc(-c2nn(C(=O)c3ccccc3F)c(=O)c3ccccc23)o1
COc1ccc(-n2nc(C)c3c(c2=O)CCCC3)cc1N1CCNCC1
Cc1cc(Nc2c(C=O)ccc(-c3ccc(C)cc3Br)c2C)cc(NC(C)C)c1
CC(=NNC(N)=S)c1ccccc1Cl
CC(=NNC(=S)Nc1cccc(C=O)c1Cl)c1ccncc1
CCC(C(=NOc1ccc(-n2cc(C)nn2)cc1)c1ccc(F)cc1)=C(CC)C(C)=C(C)C
CC(C(=O)Nc1ccc(-c2n[nH]c(=O)c3cc(Br)ccc23)cc1)N1CCN(c2ccc(C=O)o2)CC1
CC1(C)CCC2CCC3(C)C(=CC(C(CC=O)C(=O)O)C4C5(C)C(O)C(=O)C(=O)C(C)(C)C5CCC43C)C2C1
C=C1CC(CC=CC(=O)Nc2ccncc2)C2C(COC(C)=O)CCC3(C)CCC(=O)C=C(O)C123
COc1ccc2occ(-c3ccc(C(=O)C=C4SC(=S)N(C(=O)C(C)N5CCOCCNCCOCCOCC5)C4=O)cc3)c(=O)c2c1
CCC(C)COC(=O)NC(C(=O)NC(C=O)C(NC(=O)C(NC(CCCC=O)C(=O)N(C)c1ccc(C)cc1)C(C)C)C(C)C)C(C)C
COc1ccc2c(=NNC(C)=O)sc(-c3ccc(C)cc3)c(OC(=O)COc3cccc(C)c3)c2c1C
COc1cc(C(=Nc2cccc(C(=O)NN=Cc3cccc([N+](=O)[O-])c3)c2)c2ccc[nH]c2=O)cc(OC)c1OC
COc1ccc(N)c(N)c1
Cc1ccc(NC(C(=O)NC(=N)N)c2cc(C=O)cc(N(C)S(=O)(=O)c3ccccc3)c2OC(C)(C)C)cc1
Cc1ccc(OCCNc2ccsc2-c2cnc(NC(=O)CNc3ncccn3)cn2)cc1
O=S(=O)(c1ccc(Cl)cc1)N1Cc2cc(F)ccc2-n2c(nnc2C2CC2)C1
Cc1c(CNc2c(O)ccc3cc(CCC(=O)O)ccc23)c(=O)oc2ccccc12
CCC(C)C(=O)N(C)C(=O)C1(OC)CCC(N)(C(=O)Oc2ccccc2)N1
COc1cc(N)c2[nH]c(=O)oc(=O)c2c1
O=CCC(Nc1ccc2c(c1N1CCCC1)OCC2)C(=O)Nc1ccc(F)cc1
CCC(O)CCc1ccc(NC(=O)C(Nc2ccc(CCC(N)=O)cc2)C(C)C)c(NC(=O)CC(C)NC(=O)N2CCN(c3ccc(CC(N)=O)cc3)CC2)c1
O=c1nc(S)[nH]c(Cc2ccccc2)c1C(S)c1ccc(F)cc1
CC(CNC(=O)Nc1ccc(N2CCCC2)c(Cl)c1)c1ccccc1S(C)(=O)=O
CNc1ccc(-n2c(C=O)cc(=O)n2-c2ccccc2F)cc1
Cc1ccc(Nc2cc(C=O)nn(-c3cccc4ccccc34)c2=O)o1
COc1cccc(Cc2cc(C3SCC(=O)N3C)ccc2S(N)(=O)=O)c1
CC(=O)OCC(C)(NC(C)Cc1ccc(-c2ccccc2)cc1)OC(C)=O
CCCCC(CCCC)C1CC(O)(NCCCCCC=O)CCN1
CNc1cc(C)nc2[nH]c(-c3ccccc3)cc(=O)c12
NC1(Cc2ccc(Cl)cc2)CC2CC(c3ccccc3C(F)(F)F)=C(O)C1N2
COc1cccc(N2CCNC(C(=O)NC3(C(=O)Nc4nccs4)CCCCN3S(=O)(=O)c3ccc(OC)c(C)c3)C2)c1
CC(C)(Nc1ccc(C(C)(C)C)cc1)OCO
CCC(C)CNC(=O)CN1CCN(c2ccccn2)CC1
CCCC(SSC(S)=NC)(C(=O)O)N(C)C(=N)Nc1ccc(CC=O)cc1
CCC(O)C(O)CCCCCCCCCCCCCCCNC(O)(CC=O)Nc1nc(N)cc2c1CCCCCC2
CC(C)(C)NC(=O)C1CCC(=O)N1c1ccccc1-c1nc2ccc(C=O)cn2c1Cc1ccccc1
CSc1nc(C#Cc2ccc(F)cc2)c2cnn(-c3ccccc3Br)c2n1
CSC(=O)CC(CNS(=O)(=O)c1ccccc1)N1C(C)CCC1C(=O)O
Cc1ccc(-c2ccc(-c3c(C#N)cc(F)cc3N3CCN(C)CC3)cc2)c(F)c1
NCC1CCC(COC(=O)c2c3cc(N4CCCC4)nc2CCCn2cc(c4ccccc42)C2=C(C(=O)NC2=O)c2cn(c4ccccc24)CCC3)C1
O=C(O)CSc1n[nH]c(-c2ccc(Cl)cc2)n1
Cc1ccc(NC(N)=S)c(C)c1N
COc1ccc(OC)c(S(=O)(=O)N2CCN(c3ccccc3)CC2)c1
COc1ccc(C(=O)Oc2ccc(C)cc2OC=C2SC(=O)NC2=O)cc1
CCOc1ccc(-c2nc(C)co2)cc1NC(C)(C=O)c1ccccc1
CCOCNc1nc(-c2ocnc2C=O)cc(C2CCC(C)(N)N2)n1
CCCCc1nc2c(C)cc(C)nc2n1Cc1ccc(-c2cccc(C(=O)O)c2)cc1
Cc1ccc(S(N)(=O)=O)c(Oc2ccc3c(c2)CC(C(=O)Nc2ccc(Br)cc2F)O3)c1
Cc1cc2c(n1C=Cc1cccc([N+](=O)[O-])c1)C(C)CC(=O)C2
CCc1ccc(NC(CC=O)c2ccccc2)c(Cl)c1
Cc1ccc(Cl)c(N(c2ncnc3c2ncn3CCc2c[nH]c3ccccc23)c2cccc3c(C)c[nH]c23)c1
CC1C(O)C(O)CC2(C)C3=CCC4(C(=O)O)C(C)CCCC4(C)C3(C)CCC12
O=S1(=O)OCCOCCN(C(=S)Sc2ccccc2I)c2ccccc21
Cc1cccc(OC(=O)CN(C)c2c(C)cccc2C)c1
COc1ccc(-n2c(NC3SCC4NCCC43)nc3c(Br)c(C(=O)N4CCN(C)CC4)c(O)cc32)cc1
CNC(C)=O
Cc1cc(C(F)(F)F)c(OC(=O)c2ccc(C)c(N(C)Cn3c(C)ccc3C)c2F)c(C(F)(F)F)c1
Cc1cc(NC(=O)C2CCCCN2S(=O)(=O)c2ccc(C)c(C)c2)no1
O=C1C2CC3CCC(C2C(=O)N1Nc1ccc(S(=O)(=O)NC2CCC(O)CC2)cc1)N3c1ncc(Cl)o1
COC(=O)n1c(-c2cc(C3CC3)c(-c3cccc(N)c3)s2)nc2cc(C(=N)N)ccc21
Cc1ccc(Nc2cscc2CC=O)nc1
CC1(C)Oc2nc(-c3ccc(Cl)cc3)ccc2NC(=O)C1=O
CCC(=O)OC1(CC)CC=C(C(C)C)C1(C)C
Cc1ccc(NC(=O)Cn2nc(CO)c3cc(S(=O)(=O)N4CCOCC4)ccc32)c(F)c1F
CC1(COc2cc(CC=O)ccc2O)CCCC2(C)C1CCC1(C)C2CC(=O)C2(C)CCC21C
Cc1ccc(C(N)(c2ccc(N)cc2)c2oc(-c3cccnc3)nc2C)cc1
COc1ccc2cc(C(CC(C)O)CN3CCN(c4cccc(C(F)(F)F)c4)CC3)ccc2c1
Cc1ccc(N2C(=O)C(=Cc3ccc(C(=O)O)cc3)C(=O)C2=Cc2cccs2)s1
COC(C)(C)N(c1cc(C=O)nc(N)n1)C1CCCC1
CC(=O)N(N=C1C(=Nc2ccc([N+](=O)[O-])cc2)Sc2ccc(C)cc21)c1cccc2c1C(=O)NS2(=O)=O
CCCC(=O)n1nc(N)c2cc3c(Cl)cc(OC)cc3nc21
NN(C=O)C(Nc1ccc(Cl)c(Cl)c1)C(=O)C=Cc1ccccc1
CNc1nn(C(=O)C(C)(C)C)c2cc(N3CCCC3)c(F)cc12
CCCC(CC(C=O)OC(=O)CN(C)C(C)=O)NC
CC1CCC(COc2cc3[nH]ncc3cc2-c2cccc(C=O)c2)CC1C
CCOC(=O)CCC(Cc1cc(OC)c(C)c(OC)c1)NC(=O)C(C)NC(=O)C(C)N(C)C
Cc1ccc(Nc2cc(C=O)ccc2-n2nnnc2S(=O)(=O)N2CCCC2)s1
CC1(C)CC1C(=O)NCC1CN(C(=O)C=C2CCCC(=O)N2)CCO1
CC(CCNC(=O)N1CCCN(C2CN(C)CCN2C)CC1)N(C)c1ccc(F)cc1
COCC(O)(Nc1ccc(Cl)cc1)C(C)N(C=O)NC=O
COc1cccc2c(C=C(C#N)Cn3cc(C)c4ccccc43)[n+]([O-])ccc12
COc1ccc(CN(N=Cc2ccc(N(C)C)cc2)C(N)=S)cc1
Cc1ccc(C(C)CN2CCCCC2C(=O)Nc2cc(Oc3ccc(NC(=O)COCC(F)(F)F)cc3)ncn2)cc1
CCC(CC)(NC(=O)NC1CCCC1)NC(=O)C1CCc2cccc(OC)c2O1
Cc1cc(N2CCN(c3cccc(O)c3)CC2)c2ccc(C(F)(F)F)nc2c1
CCc1ccc(S(=O)(=O)N2C(C)=C(C=O)C(c3ccc(OC)cc3C)n3ncnc32)cc1
CCOCC1CC1C(=O)N1C(C)=C(C(N)=O)C(c2cccnc2)n2nc(C3CCNCC3)nc21
COc1ccc(C=NNc2ccc([N+](=O)[O-])cc2[N+](=O)[O-])cn1
NC1(CCN2CCC(c3ccc(F)cc3)CC2)CNCCN1S(=O)(=O)c1ccccc1
COc1cc(C)c(N2CC(NC(C)(C)C)C(C(=O)N3CCCC3c3ccc(C)cc3)C2)cc1OC
NC(C(=O)C=O)C(c1ccc(C(F)(F)F)cc1)N1CCCC1C(=O)N1CCOCC1
CC(=O)N1CCc2ccc(N)cc2C1
CCOc1cccc(N)c1N
CCOC(=O)CNc1ccc(F)c(C)c1
Cc1ccc2c(c1)C(S)(C(=O)c1ccc(Br)cc1)c1nnc(S)n1-2
O=C(NN=Cc1c(Cl)ccc([N+](=O)[O-])c1Cl)c1ccc2[nH]c(-c3cccc([N+](=O)[O-])c3)nc2c1
CCN1CCN(c2cc(C)nc(C)c2Oc2ccccc2OC)CC1
CC1C(C)(C)CCC2CCC3(C)C(=CC(=O)C4C5(C)CCC(C)(C)C5CCC43C)C21C(=O)Nc1ccc(F)c(Cl)c1
Cc1ccc(Oc2c(C)cc(Br)cc2Nc2cc(C)ccn2)cc1
CC1=C2CNC(=O)C(OC(=O)c3ccc(C)cc3NC(C)(CC3CCCCC3)N3CCCC3)N(S(=O)(=O)c3ccc(C)cc3)C2=NC1=O
CN(c1cc(C=O)cc(NC2=CC=CCCCC(C(=O)O)=C2)c1C(F)(F)F)[SH]1N=c2cccc([SH](=O)=O)c2=N1
Cc1oc(-c2cccc(C(F)(F)F)c2)nc1C(O)=CCN1CCOCC1
CCN(C(=O)C12CC3CC(CC(C3)C1)C2)c1cc(C)ccc1S(N)(=O)=O
Cn1nc(-c2c(-c3cccc(C(F)(F)F)c3)cnn2C(C)(C)C)cc1C1CCCNC1
N=C(N)c1ccc(-c2noc(C3CC(N)CCN3)n2)cc1
Cc1cc(=O)c2cc(O)cc(O)c2o1
CCCCCC(CCCC)=C(C)C=C(C)C(=O)O
Cc1[nH]nnc1N1CCN(c2ccc3c(c2)-c2cccc4c2OC(=C3)C(C=O)=C4O)CC1
CCc1nccn1C1(N)CC(c2ccc(COC)n2C2CCNC2)CN1
CCC(C)N(C)C(C)(C)Oc1ccc(-c2cc(C)on2)cc1
Nc1ccccc1Oc1nc(N2CCCC2c2ccc(Cl)cc2)nc2c1nc(CO)n2C1CC(O)CO1
CCOCc1c(C)c(C=O)c(Cl)c(-n2cc(C)nn2)c1Br
Cc1ncc(C2C(=O)NC(c3cccc(C(C)C)c3)CN2S(=O)(=O)c2cccc(F)c2)s1
Cc1ccc2[nH]c(=NCC(=O)c3cccs3)n(-c3ccc(Cl)cc3)c2c1
CC(C)Nc1oc(-c2ccc(F)cc2)nc1C#N
CCc1ccc(Nc2cc3c(s2)c(C=O)cn3C)cc1
CCC
CC(=O)NNC(=O)Oc1ccc(N)cc1
CC(C)c1nc(-c2ccc(Cl)c(F)c2N)c(-c2ccnc(N)c2)s1
Cc1ccc(C2CC(=O)NCC(C(C)(C)C)NC(=O)CCCC2NC(=O)C2CCC(NC(C)C=O)N2)cc1
COc1cc(C2CCC(C)C3Cc4cccc(OC)c4C2(C)CC2=C3Cc3cc(O)ccc32)cc(OC)n1
CCCCCC(CCCC)(NC(=O)C(NC(=O)CNCCN1CCOCC1)C(C)SC)Nc1cc(C)c2nc3ccccc3c(C=O)c2c1
CCCc1cc(-c2cn(C(=O)NC(C)(C)N(C)C)c3ccccc23)ccc1N
CC(C)(C)Nc1c(C(=O)O)c(=O)c2cc(Cl)c(N3CCN(c4cccc(Cl)c4)CC3)cc2n1Cc1cccc(C=O)c1
CN1CCC(C(=O)N2CCCCC2Oc2ccccc2)C1=O
Cc1ccc(C)c(Oc2ccc(S(=O)(=O)N3CCSC3)cc2C#N)c1
CCc1ccc(N(c2cccc(N(C)C)c2)c2cc(OC)c(N3CCOCC3)cc2[SH](=O)=O)cc1
Cc1ccc(-c2ccccc2)cc1NC(C)(C)NCCc1cc2ccccc2c(=O)n1C
CC(=O)c1ccc(N2CCNC(N)C2)cc1
CCOC(=O)N1CCN(c2ccccc2C(CCC=O)c2ccc(F)cc2)CC1
CCC(C)C1(c2ccc(C)cc2)CCC(N)(c2ccncc2)CN1
COc1ccc(S(=O)(=O)n2nc(-c3ccccc3C=O)c3c2CCC3)c(N(C)S(=O)(=O)c2ccc(C)cc2)c1
CCc1cc(Nc2cccc(OC)c2-n2c(C=O)nc([N+](=O)[O-])c2C)c(OC)c(OC)c1
CC(O)C(=O)NN=CC12CC3C(C)(C)CCCC3(C)C1CCC1C2C(O)C(O)C2(C)CCCC12C
CCCc1nnc(NC(=O)c2[nH]c3ccccc3c2C)s1
O=C(Nc1ccc([N+](=O)[O-])cc1)OCCSc1nnc(-c2ccc(Br)cc2)o1
C(=C(C(Cc1ccccc1)c1ccc(-c2ccccc2)cc1)n1cncn1)c1ccncc1
CCc1cc(N2CCN(c3cccc(Cl)c3)CC2)c(NC(=S)Nc2cccc(C=O)c2C)o1
CN1CCCNC(N2CCCCC2(N)C(=O)N2CCNCC2)C1
O=S(=O)(NS(=O)(=O)N1CCOCC1)c1ccc2ncccc2c1
CC1CC(c2ccnc(Nc3ccc(C4CCCCC4)cc3)n2)C2(NC(=O)N(C)C2=O)N1
CCc1ccc(OCNc2sc(C(C)C)nc2C=O)c(OC)c1
COc1cc(Nc2c(C=O)cnc3c(C(F)(F)F)cccc23)c(Nc2cc(C)nc3c2cnn3C2CCCCC2)c(OC)c1OC
Cc1cccc(I)c1NCC(=O)N(C(=O)C1CC1C)c1c(C)cccc1I
CCSC1=NC(=Cc2c(-c3cccc4ccccc34)[nH]c(=S)[nH]c2=O)C(=O)N1
Cc1nc(Oc2ccc(OC(F)(F)F)cc2N2N=C(CC(=S)NO)CC2C)sc1Cl
CCNc1c(N)c(N2CCN(C)CC2)nc2cccc(NCC#N)c12
Cc1ccc(OC(=O)NC(=O)C2(N)CN(C)CCN2S(=O)(=O)c2ccc(C)c([N+](=O)[O-])c2)cc1
COc1ccc(-c2cnc3cc(C4CNCCC4c4ccccc4)nn3c2)cc1
CC(=O)c1ccc(NC(=O)N(c2ccccc2)c2ccc(C)s2)cc1
CC1CC(OCC2(O)C(O)CC(O)CCCC(O)CC(C)(S)CC(O)C(=O)C=CC=CCC(O)C2O)CCO1
c1ccc(-c2[nH]c3ccccc3c2-n2nnnc2-c2ccc(-c3ccc(C4=NCCO4)cc3)cc2)cc1
COc1ccc(-c2cc(Nc3cccc(O)c3)c3ccccc3n2)cc1
Cc1nnc(-c2ccnc(N3CCN(c4nc5ccccc5n4C)CC3)c2)o1
CCOC(=O)c1ccc(N)c(N)c1
CCC(C)(Oc1ccccc1)C1SC(=O)N(C(C)(NC(=O)N2CCCCC2)C(=O)O)C1=O
COc1ccc(OC)c(S(=O)(=O)N(C)c2ccccc2)c1
CC(=NN=c1nc(Nc2ccc3c(c2)OCO3)cc(Nc2cccc(C(N)=O)c2)[nH]1)c1ccc(Cl)cc1
Cc1cccc(NN=Cc2cccn(-c3c(C)cccc3C)c2=O)c1
COc1ccccc1N1CCNC(N)(CCCc2ccc(C(=O)O)cc2)C1
Cc1cccc(Nc2cnccc2-c2ccnn2C)c1C(N)(C=O)Oc1ccc(N2CCNCC2)cc1N
CCOC(=O)Nc1ccc(-n2c(=O)c3c(n(C4CC4=Cn4cc(C)c(-c5ccc(OC(F)(F)F)cc5)n4)c2=O)NCC3C)cc1
CN=C(N)CC(C)N
CC1=CC2Cc3cccc4c3C(CCCN4)C(C)(C)C2CC1
COc1ccc(C=C2SC(=O)N(c3cc(C)ccc3[N+](=O)[O-])C2=O)cc1
NC(=S)N(c1cccc(Cl)c1)c1ccc(C=O)s1
CCC(C)CNC(=O)Nc1cccc(N(C(C)Cl)C(C)Cl)c1
CCc1c[nH]c2c(N(C(=O)CNc3ccc(C4CCCCC4)cc3)C(=O)Nc3cc(C)ccc3C)cccc12
CCOC1=CC([SH](=O)=O)=C(C=O)[SH]1N1CCCCC1C(=O)NC1CCCCC1
Cc1ccc(NS(=O)(=O)c2ccc(C(C)C)cc2)nc1
Cc1cc(C(C)Nc2ccc(Cc3nc(C(=O)O)n[nH]3)o2)nc(Nc2nn(-c3ccccc3)c(C)c2C=O)n1
O=C(CNC1CCCCC1)OC(=O)COc1ccccc1
COC1(C)CCCNC1(N)C(=O)[SH]1C2=C(CCCC2)c2c(S)ncnc21
CCNc1c(-c2cnccn2)ccc(O)c1C=Cc1ccc(-c2c(C=O)cccc2N2CCN(C)CC2)cc1
Cn1c(S)nnc1C1=CC=C[SH]1C1CCCCN1C(c1c[nH]c2ccccc12)C1(C)CCc2cocc2C1=O
CCC(C)NS(=O)(=O)NC1CC(C(C)(C)CC)CCC1C(=O)Nc1nc2c(N)ncnc2s1
CC(S)(c1ccc(Cl)c(Cl)c1)n1c(S)nnc1Cc1ccc(Cl)cc1
Cn1sc2ccccc2c1=O
Cc1cccc(C(=O)O)c1N1C(=O)c2ccccc2S1(=O)=O
CC(C)(NCC(=O)OC(=O)COCC(=O)C1=CCCCC1)Nc1c2c(nc3cc(Cl)ccc13)CCCC2
CCOCc1c([SH](=O)=O)c(C=O)c(C)n1S
COc1cccc(NCC(=O)OC(=O)c2c(S(=O)(=O)Nc3onc(C)c3Cl)noc2C)c1
CC1=NOC(N2CCOCC2)C1C1CCCN1c1ncc(C=O)cn1
Cc1cncc(Oc2ccc3c(c2)C(=O)N(c2ncccc2C)C3)n1
Cc1ccc(Nc2c(S(=O)(=O)N3CCCC3)ccc3oc(=O)n(CC=O)c23)o1
O=C1C=C(N2CCOCC2)C(=O)C=C1O
C=CCCC1(C)C(C)=CC(O)CC(=O)OCCC=C(C)C(OCO)=CC(=O)CC(O)CC(C)C1CO
CC(C)(C=Cc1cccnc1)c1n[nH]c(=S)[nH]1
COc1ccc2cccc(C(C)NC(=O)N3CCCC3C(N)=O)c2c1
Oc1ccc(-c2nc(-c3ccc(F)cc3)c(-c3ccncc3)[nH]2)cc1
CCCC1(c2ccccc2)OC(=C2CCC(N)(CC)CN2)C(=O)Nc2ccccc21
O=C(C=Cc1cccc([N+](=O)[O-])c1)c1c(O)c2ccccc2c2ccccc12
Fc1cccc(Oc2ccccc2Nc2c3ccccc3nc3ccc(Br)cc23)c1
CCOc1cc2cc(OC)c(-n3cc(C=O)c(-c4ccc5c(c4)OCCO5)n3)cc2n1C
N=C(NO)c1ccnc(Cn2cc(-c3ccc(F)cc3)nn2)c1
CCS(=O)(=O)N1c2cc(Br)ccc2Nc2c1ccnc2-c1ccccc1
CC(C)N(c1cc(N)c(N)cc1C(=O)O)C(C)C
Cc1coc(-c2cc(C)c(Cl)nc2Oc2ccc(N3CCCC3)cc2)n1
CSC1=NN(c2ccc(S(N)(=O)=O)c(Cl)c2)C(OC(C)C)=[SH]1
Cc1ccc(-c2cc3c(cc2N)C(=O)NCC(=O)NCC(=O)NCC(=O)N2C(c4ccc(C)cc4)CC(CC(=O)O)C2C(=O)NCC(=O)N3)cc1
NC1(Oc2ccccc2N2CCNCC2)CCN(c2nc3nnc(Cc4ccoc4)nc3s2)CC1
CCC(CC)(OC(C)=O)Oc1ccc(C2(C)NC(=O)N(C(=O)CC3CCC(NC(=O)CNC(=O)c4cccc5c4ncn5C4OCC(O)C4O)CC3)C2=O)cc1
CCCCC(CCC)N(C(=O)C=COc1ccc(C)cc1OC)c1nc(NC)ncc1C
CC(C)(C)c1ccc(-c2cc(C(C)(C)C)c(O)c(C(N)(O)CCC(C#N)(c3ccccc3)c3ccc(C(=N)N)cc3)c2)cc1
CC(C)[SH]1c2c(oc3ccccc23)-c2sc3ncnc(S)c3c21
Cc1ccc(-n2cnnc2OC2COC3CC(=O)OC32c2ccc(C=O)cc2)o1
O=C(CCCc1cccc(OCC2(O)C(O)COC(CO)C2O)c1)c1nccs1
Oc1nnc(-c2ccnc(Nc3ccccn3)c2)n1-c1ccc2ccccc2c1
Cc1ccc(N(c2cc(C)oc2C)c2c(C)ccnc2C(=O)N2CCCCCC2)o1
CC(=O)c1ccc(N2C(=O)C(=C(c3cccnc3)n3cc(C)c4ccccc43)SC2=S)cc1
CC1C(O)C(O)CC2(C)C1CCC1(C)C2CC=C2C3CC(C)(C)CCC3C(O)CC21C
CCC1(c2c[nH]c3cc(C(=O)N4CCCCC4)c(OC)cc23)CNC(=O)O1
CCCCCCCCCCCC(C)OC(=O)NCC1(C)NC(=O)CNC(=O)CN(C(CCCCN)(c2cc(C)ccc2O)C(C)(C)c2ccc(O)cc2)C(=O)C(CNC(=N)N)CCNC(=O)CNC1=O
Nc1ccc(Nc2ncc(C(=O)O)c(N)n2)c(Sc2cc(C(F)(F)F)ccc2C(F)(F)F)c1
CN1CCC(Cn2cnc3[nH]c(-c4ccoc4)nc(=O)c32)CC1
CCC(=Cc1ccc(OC)cc1)C(=O)Nc1cc(CCC(=O)O)ccc1O
Cc1ccc(C(=O)N2CCC3(CNCCC3(N)C3CCOCC3)C2)cc1
CCCC(CCC)N(Cc1c(C(=O)OC)c(C)nc2c(=O)n(C)c(=O)[nH]c12)N(C)C=O
Oc1ccc2c(c1)C13CCCCC1(O)C(C2)N(CC1CC1)CC3
Cc1cn2cc(-c3ccc(C)c(N(C)c4ccc(OCCOc5ccccc5)cc4)c3)nc(C)c2n1
COc1cc2c(c(OC)c1Cc1nn(C)cc1C=O)C(C)NCC(O)(C(=O)NC(C)(C)OC)C2
COc1ccc(Cc2cn(C(C)COc3cc(C)nn3C)c3ccc(-c4cccnc4)cc23)cc1
Cc1ccc(C2CCCCN2C2CCCCN2CC(O)CCC2CC2)cc1
CCn1cnnc1NC(=O)N1CCCCCC1c1ccn(C)n1
Cc1nccn1CNC(=O)C1CCCN1c1c(Cl)cc(C=O)cc1Cl
Cc1ccnc(NC(=O)CCCC(C)(O)c2cc(C(C)(C)C)cc(Br)c2O)c1
O=c1c2ccc(S(=O)(=O)O)cc2n(Cc2ccc(-c3ccccc3S(=O)(=O)O)cc2)c2cc(NN=Cc3ccc(F)cc3)c(C(F)(F)F)nc12
CCOC(C)(C)NC(=O)N1CCCCC1C(=O)Nc1ccc(CCC(=O)O)cc1
NCc1c(-c2cnccc2N)cccc1N(O)C(=O)CCCCCCC=O
CCOC(=O)c1ccc(-[n+]2cc3c(OC)cccc3[nH]2)cc1
NC1(CCCNc2cc(C=O)ccc2[N+](=O)[O-])CC(=O)N(c2cccc(N3CCCCC3)c2)C(=O)N1
O=[N+]([O-])c1c(O)c(-n2c(=S)[nH]c3ccc(F)cc32)[nH]c(=NC(O)=S)c1-c1ccccn1
O=c1[nH][nH]c(=O)c2sc(=S)[nH]c12
O=C(CNc1cccc(S(=O)(=O)N2CCOCC2)c1)OC(=O)CNC1CCCCO1
CCOC(=O)NCC1CCS(=O)(=O)C1
CCc1nnc(Nc2ccc(C=O)cc2)s1
CCOc1ccc(Nc2cc3cnn(-c4cccc(C=O)c4)c3cc2OC)c(Cl)c1
COc1ccc(NC(=O)Nc2cc(OC)ccc2OC)c(C)c1
CC(=O)c1ccc(Sc2c3ccccc3nc3ccc(Br)cc23)cc1
Fc1cnc(Nc2ccc(N3CCOCC3)cc2)cc1-c1ccn(CCc2ccccc2)n1
CC(C)CC(Nc1cccc(C(CC=O)NC(C=O)C(NC(CC=O)CNC(=O)C[SH]2C=CC=C2S)c2cccs2)c1)C(=O)O
CC(C)Nc1nc(CO)nc2c1ncn2C1OCC(O)C1O
O=[N+]([O-])c1ccc2c3c(oc2c1)CCCCC3
CCn1cc(Br)cc1C(=O)NCCCc1cc(SC)ccc1OC
CC(=O)OC1C(=O)C2(C)C(C(O)CC3(C(O)C=C(C)C)C(O)CCC23O)C2(C)CCC(C)(C)C12
CCc1ccc(N2CCNC(N)(CCC(=O)N3CCC(O)(c4ccc[nH]4)CC3)C2)cc1
COc1ccc(OCC2(c3ccc(Cl)c(Cl)c3)CNC(N)(c3ccc4c(c3)OCO4)C2)cc1
O=[SH](=O)c1nc2ccccc2s1
CNc1cc(CCC(C)c2cc(Cl)c(Oc3ccccc3)c(OC(F)(F)F)c2)cc(-c2ncccc2Oc2ccc(C=O)cc2)c1Cl
[truncated: 583,708 more chars]
