# Supplementary material for: t-SMILES: a fragment-based molecular representation framework for de novo ligand design
Source: Nat Commun. 2024 Jun 11;15:4993. doi: 10.1038/s41467-024-49388-6 (PMC11167009; doi:10.1038/s41467-024-49388-6)
Supplement: Supplementary file 4 — Source Data [file 41467_2024_49388_MOESM4_ESM.zip › Soure data/Source data and code for all other graphs/Metrics/Models/Chembl/ChEMBL_BricsBase[dbl][rnd3][bs192]/gen.smi.re_smils.smi.rnd10000.csv]

CCC(CC(C)N1C(=O)NC(C(C)CC)C(O)C1(N)c1ccc(Cl)cc1)NCC(C)=CC(C)c1ccc(OC)c(O)c1
CN(C)C1CCN(c2ccc(Nc3ccnc4ccccc34)cc2)CC1
Oc1ccc(-c2nc(-c3ccc(F)cc3)c(-c3ccncc3)[nH]2)cc1
CCC(C)N(COc1ccc(-c2nc3c(C)cc(Br)cn3c2C)cc1)C(C)C
CCC1OCC(=C(C)O)c2ccoc(=O)c21
CSC(=O)C(NC(=O)C1CCC(N)(C(C)CC(=O)NC(CC(=O)C(F)(F)F)C(=O)O)N1)C(C)Nc1ccccc1CCC(=O)Nc1ccccc1
CCCC(C)(CC(C)(C)O)C12C(=CCC3C4CCCC4(C)CCC31)CCCC2CCCCCC(=O)O
O=C(Cn1ccc(=O)c2ccc(N3CCCCC3)cc21)c1ccccc1
Cc1ccc(N(O)C(=O)c2cccn3c(-c4ccnc(N)n4)cnc23)cc1C
CC(C)c1nnc(NC(=O)C2CCC(Nc3nc(C=O)cs3)N2)s1
C=C1CCC(O)C(C(=C)C)CC=C2C(=C(OC(C)=O)C(C(=O)N(C)c3ccc(CC)cc3)CCC1COC(N)=O)C(=O)C(C)=C(O)C2O
Cc1cccc(C(=O)NCCOc2ccccc2)c1S(=O)(=O)N(C)CN1CCOCC1
COc1ccc(-n2c(NC3SCC4NCCC43)nc3c(Br)c(C(=O)N4CCN(C)CC4)c(O)cc32)cc1
CCCC(CC(CC(=O)NO)Sc1cccc(Cl)c1)NC(=O)NCCC(c1ccccc1)c1ccccc1
NC1C2CC3CC(C2)CC1C3
COC(=O)C(CC(C)C)Nc1ccc2nc(Sc3c(C(C)=O)ccc(Cl)c3F)n(Cc3ccc(C=O)cc3)c2c1
Cc1cccc(N(C)C(=O)Nc2ccccn2)n1
CC(=O)c1ccccc1C=Cc1ccc2ccc(Sc3ccc(Cl)cc3)cc2c1
NCNc1ccc2[nH]c(C=O)cc2c1Nc1nc(C(F)(F)F)cs1
CCc1ccc(N2CCC3(CC2)Oc2ccccc2-c2ccccc23)cc1
CC=CC(=O)OC1(C)CCOC2C(O)c3[nH]cnc(=O)c3OC21
CNc1cc(C)c(OCC#N)c(C)c1
COc1cc(C)ccc1OCNc1cc(N2CCCC3(CCCC3)C2)c(C=O)cc1S(=O)(=O)NC(=O)OC(C)(C)C
Cc1cccc(-c2ccc(S(=O)(=O)NC3CCC3)cc2)c1
Cn1c(=O)c2c(ncn2Cc2ccc(Cl)cc2)n(C)c1=O
CC(C)Nc1nc2c(-c3ccc(C4CCN(C)CC4)cc3)nc(C(F)(F)F)nc2n1C
Cn1c(=O)c2c(nc(N)n2C(N)(c2cccc(Cl)c2)c2cccc3ccccc23)n(C)c1=O
CC1(c2ccc(CCN3Cc4nnnn4-c4ccccc43)cc2)CC(c2ccccc2)=NN1CC=O
C=C1CCCC2(C)C1CC1=C(O)C(=O)C3(C)C(c4ccoc4)OC(=O)CC3C12
CCC(OC(=O)CN1C(=O)c2ccccc2S1(=O)=O)C(=O)Nc1cc(C(F)(F)F)ccc1N
CCNCCNC(=O)Nc1ccc(CC)cc1Nc1cccc(C=O)c1OC(F)(F)F
NC(=O)C[SH]1C(S)=Nc2ccccc21
OC(Cn1cncn1)(Cn1cnc2cc(C(F)(F)F)ccc21)c1ccc(Cl)cc1F
CC(C)(C)OC(=O)Nc1c(CCC(=O)O)csc1C(=O)O
COC(=O)N1CCN(C(=O)c2sc3cc(-c4ccccc4C)ccc3c2N2CCOCC2)CC1
CCN1CCN(c2cc(Nc3ccc4c(c3)OCO4)ccc2C)CC1
Cc1c(-c2nnc(CCC(=O)N(C)C)o2)sc(C=O)c1NCC1CCCC1
Cc1cc(C)c(C)c(OC(C)(C)N2CCN(C)CC2)c1
COc1ccc(Nc2cnc(C(C)(C)C)c3[nH]c4cc(C=O)ccc4c23)cc1
COc1cc2c(CO)ccnc2c(C)c1C#CC1CN2CCC1CC2
CCc1ccc2[nH]cc(Nc3nnc4ccc(OC)cc4n3)c2c1
CCC(C=O)(OC1C2CC3CC1CC(F)(C3)C2)c1ccc(F)cc1
Cc1ccc(S(=O)C=Cc2cn(-c3ccc(C(F)(F)F)cc3C(F)(F)F)nc2C)cc1
CCC(C)(Oc1ccc(Nc2nc(O)n(Cc3ccc(C(=N)N)cc3)c(=O)c2Cl)nc1S(N)(=O)=O)c1ccccc1
CCc1cc(C(=N)N)c(O)c(-c2c(C)n(S(=O)(=O)c3ccc4c(c3)NCCC4)c3ccc(OC)cc23)c1
COc1cccc(Cn2ccc3ccccc32)c1
COc1cc(C=NN(C(C)=O)c2c(C)ccc(OC)c2S(=O)(=O)N2CCOCC2)cc(OC)c1OC
CCC(CC1(S)NCCC12C(=O)Nc1ccc(F)cc12)c1ccccc1
CCc1ccc(F)c(NC(=O)c2cc3c(cc2C2CCN(C)CC2)CCO3)c1F
COc1ccc(C(=O)c2cc(C3OC(=O)CC(c4ccccc4)C3c3ccccc3)c3c(CC(=O)O)cccc3c2O)cc1
CCOC(=O)COc1ccc(C2C(=O)C(=C(C)O)CC2=Cc2ccco2)cc1
COc1ccc(C(N)N2CCN(c3ncc(Oc4cncc(N5CCNCC5)c4)cn3)CC2)cc1
CC1(C)Cc2nc(O)ncc2CC2C1CCC1(C)C2CC2(C)C3OOC(C)(CCC4CCCCC43C)C12O
CCCCC(CCCC)OCc1ccccc1C=O
O=CCCCCCn1cc(Nc2ccc(C=O)cc2)c2ccccc2c1=O
CC#CC1CNC(=O)COC1(Cc1cn(CC)nc1Nc1ccnc2cc(Cl)ccc12)NS(=O)(=O)N(C)C
Cc1ccc(C=NNC(=O)c2c(N)c3cc([N+](=O)[O-])ccc3oc2=O)cc1
C=C1CCCC(C)(C=CC=Cc2ccc(C(F)(F)F)cc2)O1
CC(C)NS(=O)(=O)c1cccc([N+](=O)[O-])c1
C=C1CCC(C2NC(=O)CN(Cc3oc(C)cc3Cl)C2=O)C(=O)N1
O=CC(c1ccncc1O)c1c(O)cccc1Nc1ccccc1Cl
COc1ccc(CNC2CCN(c3ccn4ncc(C=O)c4n3)CC2)cc1
Cn1c(=O)c2c(c(=O)c3ccccc31)C(=O)NC2=O
Cc1cc(N2C(=N)C(C#N)CC2c2ccc(-c3ccccc3S(C)(=O)=O)o2)c(Cl)cc1Cl
CCCC(SC(C)C)C(=O)O
N#CC1=C([N+](=O)[O-])C(c2cccs2)NC(=O)N1
CC(CCNC(CC=O)(CCCN)NC(CC(N)=O)c1c[nH]c2ccccc12)SC(=N)N
NC1=CC2(CCNCC2)CCC1=O
COc1ccc(NC(=O)N(c2c(C)nn(C)c2C)S(=O)(=O)c2ccccc2)cc1
Nc1nc2c(s1)-c1cc(Br)c(O)cc1C(=O)CC2
O=C(O)C(O)=CC(=O)c1ccccc1O
Cc1ccc(C(=CCOc2cccc3c2c(C=O)cn3C)C(=O)NC(=O)CC(CCNC(CC=O)(Nc2cccc(C(=O)O)c2)C(=O)O)NCN)cc1
O=CCc1cccc2ccc(Nc3ccccc3)cc12
O=CCC(NC(CC(=O)O)c1cc2ccc(Cl)c(Cl)c2[nH]1)c1ccccc1
Nc1nc2c(s1)CCCc1ccccc1-2
CCc1cc(NC(CC)(CC)OC(C)CC)c(OC)c(OC)c1
COc1ncccc1C(=O)c1nc2cccc([N+](=O)[O-])c2n1CC(=O)O
CCNCC1(OC(O)c2ccccc2)C(CO)COCC1OC(O)c1ccccc1
COc1cc2nccc(-c3cc(N)c(Oc4ncccc4C#N)cc3N)c2cc1OC
CCOC(=O)CN(C)C(=O)CCC(=O)NC(CC=O)(NC(=O)CC1CCCC1)c1c[nH]c2c(NC(CC=O)CCN=C(N)N)cccc12
CCCc1c[nH]c(N(C(=O)C2CCCC(N)CC2=O)c2cccc(C(F)(F)F)c2)n1
CCn1cnnc1NC1SCC(=NC=O)N1c1ccc(C)cc1
Cc1cc2c(O)n(CC#N)c(=O)nc2cc1OC(C)(C)O
CCC(C)CNc1nc(C(N)CC(=O)O)cs1
CC(C)(NC(=O)CN1CCOCC1)Nc1ccc(C=O)s1
CCC(C)c1ccccc1C1CC(=O)N(C)C1=O
CCC1(C(C)(C)C)C(=O)CC(=O)c2c1n(-c1ccc(F)cc1)cc(C(=N)N)c2=O
NC(=O)Nc1cccc2c(-c3cccc(C(F)(F)F)c3)cc(-c3ccccc3)nc12
O=C(CN1C(=O)NC(=O)C(=Cc2c[nH]c(=O)c3ncccc23)C1=O)Nc1ccc(O)cc1
CC(C)Oc1ccc2c(c1)C=C(CCN)CO2
CC1CCC(=N)C1=CC(O)C1(C)CC2(C)C(CCC34CCC(C)C3C(O)CC24C)C2(C)CCC(C)(O)C12
CCOc1ccc(N2C(=O)N(CCc3ccccc3O)C2=O)cc1
CCc1ccc(N(C2(O)C(O)CC(=NO)C3CCC4C(=O)NC(=O)C4C3C(OC(C)C)C2O)S(=O)(=O)c2ccc(C)cc2)cc1
Cc1cccc(-c2nc(S(=O)(=O)c3ccc(F)cc3)c(-c3ccc(S(C)(=O)=O)cc3)[nH]2)c1
CCc1cc(O)c(O)c(OC2(CO)C(O)COCC2O)c1O
Cc1cscc1Nc1ncnc2c1ncn2C1(CO)OCC(O)C1O
N#CC1CCCN1Cc1cc(C=O)n(C=C2c3ccccc3C(CO)c3nc4ccccc4c(=O)n32)n1
Cc1csc(-c2c(N3CCCCC3NC(C)(C)N3CCOCC3)ccnc2C)n1
COc1cccc(C#Cc2ccc(Cl)c(C(=O)O)c2)c1
CCCCCCCCCC(CCC)SC1=C(CO)C(=O)C=C(O)C1C(O)C(C)O
CCCC(c1cccc(F)c1)(c1cccc(F)c1)c1cc(F)ccc1OC(=O)C1(N)CN(c2ccc(N)cc2F)CCN1C(C)=O
CCOC(C)(C)N(c1ccc(C#N)c(OC(C)(C)C)c1)c1nc(N)nc(NC)n1
CCc1ccc(F)c(Nc2cccc(C3CCN(C(C)(C)N(C)C)CC3)c2)c1
O=C(O)CCCCCN=CN1CCCCC1
COc1cc(-c2n[nH]c(CC=O)n2)ccc1N(c1ccc(C)cc1)c1ccc(C)c(N2CCNCC2)c1
Cc1ccc2oc(-c3ccc(N(C)C)cc3)[n+]([O-])c2c1
CC(C)Oc1cccc(N)c1N
CCC(C)COc1ccc2c(c1)OCO2
Cn1c(N)cc(=NNC(=C(C#N)c2ccccc2)[N+](=O)[O-])c2ccccc21
COc1ccc(S(=O)(=O)NC2COc3ccc(C(=O)CN4C(=O)CCc5ccccc54)cc3O2)cc1
O=C(NCC1CCCO1)c1ccc(OCCC2OC(n3cc(F)c4c(Cl)ncnc43)CC2O)cc1
Nc1nc(N)c2ncn(C3OCC(O)C3(O)COP(=O)(O)OP(=O)(O)O)c2n1
Cc1ccc(N(c2nc3cc(N)ccc3s2)c2ccc([N+](=O)[O-])cc2C)s1
N#Cc1ccc(Nc2ccnc3sc(N4CCOCC4)cc23)cc1
COC(=O)CN1CCCC1CN(C)c1c(F)cc(C=O)c(N)c1F
CC(C)n1cnc2c(N3CCOC(N4CCOCC4)C3)nc(C(F)(F)F)nc21
CC1Cc2cc(Cl)c(NC(=O)CC3CNC(N)(C(=O)Nc4ccccc4)CN3)cc2C1
Cc1nc(Nc2nc(-c3cccs3)cs2)sc1C(=O)NC1CCCC1
CC1(C)CC2C1CC(O)C1(F)c3ccc(C=O)cc3C(N3CCN(c4ccc([N+](=O)[O-])cc4)CC3)CC21
CN1c2c(cc(N)c(N)c2C(F)(F)F)C2CCOCC21
CC1C(=NNC(N)=O)CCCC1(N)c1ccccn1
CCC(=O)CNC(=O)COC(=O)C=Cc1ccc2ccccc2c1
CCN(c1ccc(C)cc1)S(=O)(=O)c1ccc2cn[nH]c2c1
Cn1cc(-c2c(C(=O)Nc3ccc(CCC(N)=O)cc3)cc3c(C(C)(C)C)nc(Nc4ccc(-n5cnc(N6CCOCC6CC(=O)O)n5)cc4)nc3c2Cl)cn1
Cc1ccc(NCC(=O)ON=C2CCC(C)CC2)s1
Cc1cc(Nc2ccc(C=O)cc2)c(C)c(OC2CCC(C)(C)C(C)C2C)c1
CCOC1CN1c1c([N+](=O)[O-])c(-c2ccc(Cl)cc2)n2nc(C3CC3)nc2c1C=O
Cc1ccc(C(S)c2ccccc2)c(-c2oc(S)nc2CC(C)C)c1
CS(=O)(=O)c1ccc(Oc2ccc(S(N)(=O)=O)c(N)c2)c(S(=O)(=O)N2CCOCC2)c1
Cc1nn(CC=O)c(CN2CCCCC2N(c2ccccc2)C(C=O)(C=O)N2CCCCC2)c1Cl
CCC(NC(=O)N1C2CC(C)CC1C(C(=O)NC(Cc1c[nH]c3ccccc13)C(=O)O)C2)c1ccccc1
O=C1CN(C(=S)Nc2cccc(C(F)(F)F)c2)CC2CCCN12
CNC1=CC(=O)C(NC(C)=O)C(=O)C1N(C)CNc1ccc(F)c(F)c1NCN(C)CC(CC=O)Cc1cc(C(C)(C)C(C)C)no1
Cc1nc2ccc(C(N)(C#N)c3ccccc3)cc2c2c1C(c1ccc(C(F)(F)F)cc1)NC2=O
Nc1nc2ccccc2n1CCN1CCN(C(=O)C(O)Cc2ccccc2)CC1
CCOc1ccccc1OC(C)(O)CN(C)c1cccc(O)c1
O=c1c2cc(Oc3ncnc4ccccc34)ccc2oc2c(O)c(O)ccc12
ON=C1c2ccccc2-c2c1nc1c(O)cccc1[n+]2O
CC(C(=O)O)N1C(=O)C(=Cc2cccnc2)SC1=S
CN(C)c1ccsc1-c1scc2c(=O)n(C)c(=O)n(C)c12
COC(=O)CNC1CCC(c2c(-c3ccccc3)n(CC=O)c3cc(-c4ccc(F)cc4)ccc23)CC1
C=COc1ccc(C2OC2C)c(CC(CC)C2CC(N)(c3ccc4cc(OC)ccc4n3)CCN2)c1
COc1ccc2c(OC)cc(N3CCN(c4nccnc4C(C)C)CC3)nc2c1
CC(C)N1CCN(COc2ccc(Nc3nccc(-c4c(C=O)n(C)n(C)c4=O)n3)cc2)CC1
COc1cc(NC(=O)C(C)NC(C)(C)N2CCOCC2)c[n+](CCn2cnc3cc(N)c(C=O)cc3c2=O)c1
CCc1nc(CNC(=N)c2cc(-c3nc(-c4ccc(C=O)cc4)cs3)cc(N(C)C)c2)no1
N#Cc1cn(Cc2c(O)ccc3sc4ccccc4c23)cn1
CC(=O)NCCN1CCc2c(n(Cc3ccccc3F)c3ccccc23)C1=O
CCOc1cc(C2=C(C=O)C3CC2C3)c(C(=O)OC)cc1Cl
CCOC(=O)N(c1ccc(NC)cc1)C(c1ccccc1)C(O)C(=O)Nc1cc(F)c(CCC=O)c(F)c1NC(=O)C(CCNC(=N)N)NC(=O)CN(C)C(C)(C)CC=O
COc1ccc2c(c1)C(=O)C(O)(c1cc(O)c(O)c(O)c1O)O2
CC(C)c1c(N)ccc(C(F)(F)F)c1N
Clc1cccc(-c2csc3ccccc23)c1
CC(C)NC(=O)c1cc(N2CCC(OCC(F)(F)F)C2C(C)C)c(C=O)o1
CC(=O)SC1Cc2c(sc3nc(N)nc(C=Cc4ccccc4)c23)CC1C
CCc1noc(C)c1S(=O)n1c2ccc(Cl)cc2c2c(OC(CCC=O)C(=O)O)c(C(=O)O)cc(C(F)(F)F)c21
COc1ccc(C=C2SC(=O)N(c3ccccc3)C2=O)cc1
N=C(N)c1ccc(-c2ccc(C3=C(C(=O)O)c4cccc(C(=O)OCC56CC7CC(CC(C7)C5)C6)c4CN3C(=O)NC(=O)CNc3cc(Cl)cc(Cl)c3)cc2)cc1
COc1ccc(C2CC(=O)NNC2(C)C=Cc2cccc(Cl)c2)cc1
O=C1C(=Nc2ccc(-c3ccc(Cl)cc3)cc2)C(c2cccs2)N1c1cccc([N+](=O)[O-])c1
COc1cc(C)c(Sc2nc3ccccc3s2)c(OC)c1
CC(=O)c1ccc(C(C)CN2CCCCC2C(=O)Nc2cccc(F)c2)cc1
N#Cc1ccc2[nH]c(C3CCN(c4ccncc4)CC3)nc2c1
COc1ccc(NC(=O)c2cc(-c3cc(C=O)cc(C(C)(C)NC(C)C(F)(F)F)c3)n[nH]2)cc1
COc1ccc2[nH]cc(C(O)C=C(O)C=Cc3ccccc3OC)c2n1
NC(N)C=O
CCCCN(C)c1c(O)ccc2c1-c1cc(C=O)ccc1S(=O)(=O)N2C
Cc1ccc(S(=O)(=O)N(C(=O)CNc2ncccc2-c2ccccc2C(=O)O)c2ccccc2)cc1
CCc1ccccc1N(C(N)=S)c1cc(C)ccc1F
CCCCc1nc2ccc(N)c(N)c2c2c1CCN2
Cc1ccc2c(c1)c(C(=O)c1ccc(N(C)CNc3ccc(-c4ccc(N(C)C)cc4C=O)cc3)cc1)cn2CC=O
CN1CCN(c2c(N(C)C)cnc3ccc(-c4ccc(N(C)C)cc4)cc23)CC1
COc1ccc(C(=O)Nn2cnnc2)cc1
COc1cccc(-n2nnnc2Sc2cc(C)ccc2O)c1
Cc1ccc(Cc2cc3c(c(C(=O)C(Sc4ccc(C)cc4)C(C)C)c2O)OC(C2(C(C)(C)Cl)CC(=O)OC(C)C2=O)O3)cc1
NC1(C(=O)O)CN(C2CCCCC2)C1=O
N#CC1CCC(N)C(N)C1
CCc1oc(-c2ccc(Oc3ccc(S(C)(=O)=O)cc3NC(=O)NC)cc2)nc1Cc1cn(CCCCCC(=O)O)nn1
CCOC(=O)C(CC)[SH]1C=CC=C1Cc1c[nH]c(S)n1
Cc1n[nH]c(C)c1C1CCN(C(=O)CC(C)(O)c2ccccc2O)CC1
O=P(O)(O)OCC1(O)C(O)OCC(O)C1O
CN(c1ccc(C(C)(C)C)cc1)C(C=O)CCC(=O)O
CNc1c(C=O)oc([N+](=O)[O-])c1NC1=CC=C(C=O)CC1CN1CCOCC1
CC(=NNC(=O)c1ccc([N+](=O)[O-])o1)c1ccc2c(c1)OCCO2
CCc1c(C)c(OC(C)=O)c(OC(C)=O)c2c1OC(F)(F)O2
Cc1nc(N)c2ccc(C)c(N3CCCCC3(N)Cc3ccccn3)c2n1
Cc1ccc(S(N)(=O)=O)cc1
CC1=C2C=CN=C2C(SCCC(=O)Nc2ccc(F)cc2)=N1
COc1ccc(-c2coc3c(c2=O)CCNC3N)cc1OC
CC(C)OC(=O)c1n[nH]cc1N
CC(=O)N1N=C(c2cnccc2Oc2ccc(C=O)o2)CC1c1ccccc1
CC(C)(O)N1CCN(C2c3cc(C#N)ccc3-n3cnc(C=O)c32)CC1
CC(C)(CCCCn1c2ccc(F)cc2c2cc(C(=O)O)c(NCCN3CCOCC3)cc21)C(C)(C)C(O)C=O
CCOc1cc2cnc(N3CCNCC3)nc2cc1N1C(C)=Nc2ccccc2C1c1ccc(Cl)cc1
C=C(N)CC(OC1(Cl)CC(=C)C(O)(c2ccccc2)C(N)(N)C1(O)NC(C)=O)C(N)CC(=O)C(C)CCC=O
CCc1ccc(Cl)c(NC(=O)Nc2ccc(Cl)cc2)c1
Cc1ccc(N)c(C2CC(N)(c3nn(CC=O)c(=O)o3)C(=O)N2c2ccc(C=O)o2)c1
COc1cc2c(C=O)c[nH]c(=O)c2c(OC(C)(C)C)c1OC
CC(=O)Nc1cn(-c2ccccc2)nc1-c1ccccc1
CC1CN2Cc3ccccc3-c3cccc1c32
CNc1cc(-n2ncc3c(NCCNC(=O)C=Cc4ccccc4OC)ncnc32)ccn1
CC(N)C(=O)O
CCCC(Nc1ccc2sc(C)nc2c1)n1nc(C(F)(F)F)cc1C=O
Nc1ncc(Cn2c(Cc3cc(Nc4ccc(Cl)cc4)cc([N+](=O)[O-])c3)nc3cc(C=O)ccc32)cc1O
Cc1ccc(OC(=O)Cn2c(O)nc(Cl)c(C#N)c2=O)cc1
Cc1ncc(N(C)C2CN(C(=O)NCC(=O)N3CCOCC3)C3=NCC(=O)N32)cc1Cl
CC1CCOC(C)(CCC2(c3c(C(O)Cc4cncn4C)cc(F)c(F)c3F)CC(N3CCCC3)OO2)C1(C)O
CC(C)(O)C(COc1ccccc1)c1ccncc1N1CC(O)C1=O
CC1=C(C=O)SC(c2ccc(Br)c(OCC3OCC(O)(C(=O)O)C3(O)OC(=O)c3ccc(C)cc3)c2)N1
CCc1c[nH]c2cc(N3CCC(O)(c4ccc(O)cc4)CC3)ccc12
O=C(Nc1ccc([N+](=O)[O-])cc1)c1ccc(C=C(O)c2cccc([N+](=O)[O-])c2)cc1
Cc1ccc(OCC(=O)N2C(=O)CNC(=O)C23CC(c2ccc(C)cc2)C2(CCNC(CN4CCOCC4)C2)O3)cc1
Cn1c([SH](C)(=O)C(C)(C)C)c2cc(NCCNCC#N)c(C=O)cc2nc1=O
CCc1ccc(NC(CC)c2c(C=O)c(-c3ccc(Cl)cc3)nc3c2c(=O)[nH]n3-c2ccc(F)cc2)cc1
COC12C(=O)C=C3C4CC(C)(C(=O)Nc5ccc(C)c(C)c5)CCC4(C)CCC3(C)C1(C)CCC1C(C)C(OC(=O)c3ccc(C(=O)O)cc3C(=O)O)CCC12C
CCOc1cc(C)cc(Cl)c1C=CC(=O)Nc1ccccc1
Cc1nc(=O)c2c3c(sc2[nH]1)C(C(=O)NCC1CCCO1)CCC3
N#Cc1ccc(-n2nc(N)c3c2CCCC3)c(CCC=O)c1
COCCNCc1cc(=O)n(CC=O)c2cc(F)c(F)cc12
CC(C)C1NC(=O)N(C(=O)CNc2ccc(S(=O)(=O)N3CCCCC3)cc2)C1=O
CCC(SC)(C(=O)O)N(C)c1scnc1-c1cscn1
O=C(O)CCc1cccc2c(N3CCOC(c4ccc(F)c(O)c4)C3)cccc12
Cn1c(-c2ccncc2Nc2cccc(S(=O)(=O)N3CCOCC3)c2)nc2ccc(CCC=O)cc21
CCC(=O)OC(C)(C)OCOC1COC(OC(=O)C=CC(=O)O)CC1O
COc1cccc(Oc2nc3c(NC45CC6CC(CC(C6)C4)C5)c(C=O)ccc3nc2-c2ccc(C)cc2)c1
CN(c1ccc(F)cc1)C(C)(C)n1c(=O)c2c(c3ccccc31)C(=O)NC2
CCc1ccc(NC(=O)Cn2c(=O)ccc3cnccc32)cc1
N=C(CC=O)N(O)c1c(N)cccc1F
Cc1ccc(C2CC(C=O)NCC2Nc2cc(CC=O)cc(N)c2C)cc1
CCCc1cccc(Nc2cc(OC)c(C3=CC(N)=C3C(N)C=O)cc2OC)c1
COc1ccc(C(=O)Nc2ccc3c(c2)OCCO3)cc1
CC(C)(C)OC(=O)N1CC2(F)CC(C#Cc3ccncc3)CC12
CC(=O)C(CSC(C)O)n1ccccc1=O
NC(=O)Cc1ccc2c(c1)C(N)(C(=O)O)NCCO2
COC(=O)N(CC1=CCCC1)C1CCCN1
CC(OC(C)(C)C)C(=O)Nc1cc2c(cc1CC(C=O)Cc1ccccc1NC(C=O)Cc1ccc(O)c(OC(C)(C=O)NCC(=O)O)c1)C(O)[PH](O)(O)O2
Cc1ccc(C2CCCCN2C2CCCCN2c2c(NC(C)(C)C)cccc2S(=O)(=O)c2ccc(CC=O)cc2)cc1
CCN(CC)CCOc1ccc2c(c1)C(Nc1cc(C)c(C)c(C)c1)c1cc(C=O)c(O)cc1CN2C
CC1=C[SH](c2ccc(S)c(C)c2)C(c2ccccc2Br)=N1
CC(CC(=O)Nc1cccc2ccccc12)Oc1cccc(S(=O)(=O)N2CCOCC2)c1
O=C(O)C(=Cc1ccc(O)c(O)c1)C(=O)O
CC(C)C(=O)N1CCN(c2cc(Cl)ccc2F)CC1
O=C(Nc1cc(Cl)cc(-c2nnc(-c3ccc(Cl)cc3)o2)c1)c1ccc(O)cc1O
O=C1Nc2ccccc2N(O)c2ccccc21
Cc1ccc(Oc2c(O)cc(O)c3oc(=O)c(S)c(S)c23)cc1
CCCCCCCC(=O)c1cc2ccccc2n1C(=O)CCC(C)C
CCc1ccc(NC(=O)c2cn(C)c(=O)nc2O)cc1
NC(=S)NN=C(Cc1c(F)cccc1F)c1ccccn1
CCC(C)NCC(=O)NC(N=C(N)N)C(N)(CCCC=O)n1cc(CCC=O)nc1NCC(C)(CCC=O)Nc1cc(CC(C=O)NC(=O)CCCCCN(C)c2ccc(CCC(N)=O)cc2)ccc1O
CCc1ccc(-c2nc3cc(CN4C(=O)CCC4=O)ccc3o2)cc1
O=C(CN1C(=O)C2CC=CCC2C1=O)NCC(=O)OC(=O)CNc1ccc2c(c1)OCO2
CC(=O)OC(=O)C1(C)CC2(C)C(CC=C3C4CC(C)(C)CCC4CCC32C)C2(C)CCCC(C)(C)C12
CC1CCCC(C)(C)C1(C)Nc1ccc(F)c(Cl)c1C(F)(F)F
Nc1ccc(Nc2c3scc-3c(=O)n(C(CCC=O)CCCC(=O)O)c3ccccc23)cc1
Cc1cc(N)cc(N)c1
O=C(Nc1ccc(F)cc1)NC1CCC(CO)CC1
Cc1cccc(C2CCCC(NC(c3cccc(OF)c3)C(C)O)N2)c1
Cc1c(CCC(=O)O)ccc2c1C(=O)OC(C)C2=O
Clc1ccc(Cn2nnc3c(-c4cc(C=CN5CCCCC5)ccn4)cccc32)cc1
Nc1ccsc1C=O
CCCCC(=O)OC12CC=C(C)C1(C)C(C(C)C)CC2O
O=C(Nc1cccc([N+](=O)[O-])c1)C1(N2CCCCC2)CCc2cc(F)ccc21
CC(=O)N1CCC2=C(C1)CN(c1cc(C)c(C)cc1C)C2=O
Cc1ccc(NCCNc2cncc(CC=O)c2)o1
O=CC(NCCN1CCN(C2CCCCC2)CC1)[n+]1cn(C=Cc2ccc(Cl)cc2)c2ccccc21
NCOc1ccc(NS)cc1[SH](=O)=O
CC(C)(CC(=O)c1ccc(O)c(C(C)(C)N2CCSCC2)c1)N1CCC(O)C1
CN1C2CC(C(=O)O)C1CC(C)(Cc1ccc(F)c(F)c1)C2
CCC(C)C(C)(CC(C)C)NC(=O)C(C)Cc1ccc(NS(=O)(=O)c2ccc(OC)c(OC)c2)c(F)c1
CC(C)=CCNC(=S)NC(F)Cc1c(C)[nH]c(C)c1C
CCc1ccc(NC(CC)(CC=O)CNC(=O)CN2C3CCCC2C(C(=O)NCC2CC2)C3)s1
Nc1ccc2c(C(N)c3ccc(C=O)cc3)cc(=O)oc2c1
O=Cc1noc(C2CC2NC2CCCCC2)n1
CC1(C)CC(C(=O)Nc2cc3c(cn2)OCO3)CC(C)(C)N1O
C=CCNc1nc(CC)nc(N2CCCC2)c1N(C)C
CCC(CC)CNC(=O)N(C)C(=NCCCC=O)N(C)C(CC=O)C(CN)Nc1c(OP(=O)(O)O)ccc(CCC=O)c1N(C)C(=O)CCC(N)C=O
CCCCCC(CCCC)NC(C)(CC(=O)OC)[N+](C)(C)CC1CC1
CC(C)CC(Nc1c(Br)cncc1C=O)C(=O)O
CCn1c2c(c3ccc(C4CCCC(N)(c5ccccc5F)N4)cc31)Cc1ccc(OC)cc1C2=O
Cc1cc(N)c2cc(Nc3ccc(C=O)cc3)ccc2n1
OC1(c2ccccc2)CC2=C(N3CCOCC3)N=C3N=C(Br)C=CN3N=C21
CC(C)(C)Oc1ccc(N2CCCC2=O)cc1COc1ccc(Cl)cc1
C=C(Br)C=C(CC)C(C)C(C=O)CCCCCCCC
Cc1nn(-c2ccccc2)c(C)c1C=Cc1ccc(Cl)cc1
CC1CCC(C(CCCCCCCCCc2cc[n+](Cc3cccc([N+](=O)[O-])c3)cc2)CCC[n+]2ccccc2)CC1
CC(=C(S)C(=O)C(S)(c1ccc(F)cc1)c1ccc(F)cc1)c1ccc(F)c(OC(C)(C)N2CCOCC2)c1
COc1cc(CN=C(C(C#N)C(N)=O)C(C)(C)O)ccc1OCN(C)C
O=CC(Nc1ccc(F)cc1)n1nc(C(F)(F)F)c2ccc3c(c2c1=O)C(=O)c1c(nn(-c2cccc(Cl)c2)c1C(=O)O)C3=O
C#CC(N)Oc1ccc2c(c1)C(NC)CCC2
Cn1cc(N2CSC(C)(C)C2)cn1
CC(C)CC(NC(=O)C(NC(C)(C)C)C(C)C)C(=O)NC(C(C)C)N(CCC=O)NC(=O)CC(F)(F)CC(C)(C)NC(=O)CNC(=O)OC(C)(C)C
O=Cc1cc(F)c(F)cc1-n1cnc2c(Cl)c(N3CCOCC3)ccc21
CC(=O)NC1(CCN2Cc3cc(O)ccc3CC2C(=O)Nc2ccc(OC(F)(F)F)cc2)CCC(N)(Cc2ccccc2)CN1
CCCCC(O)(C(=O)O)c1ccccc1
Cc1nc(NC(=S)N2CCC(O)C2)sc1C(=O)O
CCc1ccc(OC(=O)Nc2cc(O)ccc2C(C)=O)cc1
O=C1n2nc(CCO)cc2-c2ccccc2OC1(O)C(F)(F)F
CCC(C)c1ccc2c(c1)C(C(O)c1ccccc1)Sc1nnc(-c3ccc(O)cc3)n1-2
O=C1CSC(NS(=O)(=O)c2ccc(-c3ccccc3)cc2)=N1
CCC(CCCC(=O)CCO)n1nc(C(F)(F)F)nc1-c1sccc1N
CCOc1ccc(N(c2c(C=O)noc2C2CC2)C2CCS(=O)(=O)C2)cc1
CC(=O)C1C(O)CCC2(C)C1CCC1C2CCC2(C)C(O)CCC12O
CN(C)c1ccc(-c2ccc(Cn3ncnc3-c3nc4ccccc4s3)cc2)cc1
CC(C)(C)CCS(=O)(=O)c1ncccc1-c1ccc(-c2ccc(C(N)=O)cc2)nc1
CN(C)C(=O)Nc1ncnc2cc(N)sc12
Cc1ccc(NCC(=O)N(c2sc(C)c(C)c2C(=O)O)S(=O)(=O)c2ccc3c(c2)OCCO3)cc1
CCCCCCCCCCCCCCCC(=O)c1cnn[nH]1
CC(N)(CN)NCC(C=O)Nc1c(F)ccc2c1OCCO2
CC1CC(O)CC(C)(CCO)C1O
CC(=O)NN=Cc1nc(C=O)c(N(C(=O)CNc2ccc(C)cc2)[SH]2C(C)=CC=C2[SH](=O)=O)o1
CSc1ccc2[nH]c(C=C3SC(=S)N(C(=O)C(C)NC4CCCCC4)C3=O)cc2c1
CC(C)Cc1ccc(C(c2nnnn2Cc2cccc(N(C)C)c2)N2CCCC2C)cc1
Cc1ccc2[nH]c(SC(=O)CNc3cccc(Br)c3)nc2c1
Nc1ccc2c(Sc3ccc(Cl)cc3)cccc2n1
CCCn1ccc2nc(C3CCN(CNC)C3)nc(NS(=O)(=O)C3CCN(C(=O)CC)CC3)c2c1=O
CC1Sc2cc(-c3cc(-c4ccnc(N)n4)co3)ccc2N1C(=O)CNc1ccc(C=O)o1
Cc1cc(Oc2ccc(F)c(C3CNCC(N)(c4ccc(F)cc4)C3)c2)c(C(=O)N2CCN(C)CC2)o1
O=C(O)CCc1oc(=O)ccc1-c1ccccc1Cl
CCC(NC(=O)CNC(=O)C1CC(c2cccc(-c3sc(C=O)cc3N3CCOCC3)c2C)C1)(SC)C(=O)O
O=Cc1cccc(C(F)(F)F)c1Nc1ccc(S(=O)(=O)N2CCCC2)cc1
CCC(O)N1CC(C)COC(CN(C)S(=O)(=O)c2cccc3ccccc23)CCCC(C)Oc2ccc(NC(=O)C=Cc3ccc(OC)cc3)cc2CC1=O
CCCCCC(CCCC)(NCOc1cc(OC)c2c(c1)C(=O)c1c-2n(CC)c2cc(C(C)=O)ccc12)N(C)CCC
CN(C(=O)N1CCC2(C=C(C(N)=O)c3ccccc32)CC1)c1cccc(Nc2cccc(N)c2C(N)=O)c1
O=c1[nH]oc2cc(F)c(F)c(-c3c(-c4nccs4)ncn3CCC(F)(F)F)c12
Cc1ccc(O)cc1Nc1ccc2c(c1)c1c(C(C)C)nn(CC=O)c(=O)c1c1oc(-c3cc(C(F)(F)F)ccc3F)nc21
CC(N)c1ccc(NC(CC=O)OCCN)o1
CCCCC(CC(CCC)NC(=N)N)Nc1nc(-c2ccc(C=O)cc2)nc2c(OCC)cccc12
CCCC(OC(C)C)n1cc(C(=O)N(c2ncccn2)C(C)C)cn1
N=C(c1ccccc1)N1N=C(C(F)(F)F)CC1C1=CCCC1
NC(=O)c1cc2sc(Nc3cccc(F)c3)cc2n1CC=O
COC(C)(C)Nc1cc(C(=O)c2nc(C=O)c[nH]2)ccn1
CC1CC(=O)NN=C1c1ccc(N2CCOC(=Cc3ccccc3)C2)c(F)c1
CC1COc2c(Br)cc(N)c(CN(C)Cc3ccc(-c4ccccc4)cc3)c2CC(=O)N(S(=O)(=O)c2ccc(F)cc2)C1(N)CCO
COc1ccc(Nc2ncc3nc(Nc4ccccc4F)n(C4CCCC4)c3n2)cc1
N=C(Nc1ccc2c(c1)OCCO2)C1CCCCN1
COc1ccc(CNC(=O)CN2CCN(C(C)(C)N(C)c3cccc(C)c3)CC2)c(OC)c1
CCc1cc(-n2ccc3c(NC)nc(N)nc32)c(Cl)s1
Cc1noc2c1CCOC2N(C)c1cc(C=O)ncc1-c1cccc2nonc12
Cc1ccc(OC(=O)NC2CC(=O)N(C3CCCCS3)C2=O)cc1
COc1cccc(Oc2cc(Cn3c(=O)oc4cc([N+](=O)[O-])ccc43)c(OC)cc2C(C)=O)c1
COc1ccccc1Oc1ccc(Cl)cc1S(=O)(=O)Nc1ccncc1
CCCCC(CCC)Oc1cc(C=NNc2nc(-c3ccccc3)nc3ccccc23)ccc1O
CCC1=CC(N(CC)CC)c2cccc(O)c21
COc1cc(Cc2ccc(OC(C)C3NC(N)(N4CCCCC4)C4C(=O)NS(=O)(=O)C34)cc2)cc(OC)c1OC
Cc1ccc(CC(=O)OC(=O)CNc2ccc(C)s2)o1
COC(N)=O
Cc1ccc(C2(c3ccc(-c4nc5c(OC(=O)C(C)C)cccc5[nH]4)cc3)CCCCC2)c(F)c1O
COC(=O)C1CC(C)CC1(N)C12CCC(=O)C=C1CCC1C3CCCC3(C)CCC12
Cc1cccc(N2CCNC(N)C2)c1C
CCOC(Br)C[N+](O)=Nc1ncc2ncn(CO)c2n1
CC1=CC=CC2=C(c3ccc4c(c3)OC(c3ccc(CC=O)cc3)C(C)C4=O)C2CC(=O)N1O
COc1cccc(C(O)c2c(C)c3ccccc3oc2=O)c1
CN(CCN1CCN(c2ccccc2)CC1)S(=O)(=O)c1cccc2cccnc12
COc1cc(Sc2nnc(-c3ccc(Br)cc3)o2)cc(C(C)=O)c1
CC(S)(Cn1c(S)nnc1-c1ccco1)C(=O)Nc1ccccc1
Cc1cc(Cl)c(Oc2cccc3c(C(O)(O)C=O)c[nH]c23)c(Cl)c1
Cc1ccc(N(c2ccc3c(c2)C(=O)NC(C)C(C)(CNc2cc(-c4ccccc4)ccc2C)OCCCCCC(C)O3)C(C)O)o1
CC1C(=NOCC(=O)O)CCS1(=O)=O
CCc1ccc(N(C=C2C(=O)NC(=O)N2C(C)CC)c2ccc(Cl)cc2)cc1
Cn1c(O)cc2c(N3CCOCC3)c(C=O)ccc21
CCC(C)N(C(=O)CCN1C(=O)C(=Cc2cccc(OC)c2)Oc2ccccc21)c1ncccc1C
Cc1ccc(Cn2ncc(N(C)C)c(C(C)C)c2=O)cn1
COc1cc2c(cc1OC)C(c1cnc3nc(N(C)C)cc(N4CCNCC4)c3c1)SCO2
CC(C)NC(=O)COC(=O)c1c(-c2nn(C)c(=O)n2-c2ccc3ccccc3c2)ccnc1N
CCOC1COCCN1c1ccc(NN=Cc2ccc(C=O)cc2)cc1
N#Cc1cc(C2CCCCC2)c2ccc(=O)n(CC=O)c2c1
COc1c(Cl)cc(C(O)(OCC2(n3cc(C)c(=O)[nH]c3=O)CCCO2)C2CCC(O)CO2)cc1I
Nc1ccc(N(N=c2ccn(CC=O)c3ccccc23)C(=O)c2cc([N+](=O)[O-])ccc2O)s1
COc1cc(C=O)cc(OC)c1OCNC(CC(C)C)C(=O)OC(C(=O)c1ccccc1)C(C)C
CC(C=CC=Cc1ccncc1)N1CCN=C1N1CCN(C)CC1
CCOC(=O)Nc1ncccc1C(C)=NNC(N)=S
C[NH+]1CCOC([NH3+])(CCCNc2c(C=O)cccc2C(F)(F)F)C1
CCc1ccc(Nc2ncc(Cl)c(Nc3ccc4cccc(N(CC)CC)c4c3OC)n2)c(Cl)c1
COc1cccc(Cc2cnc(NC(C)O)nc2N)c1OC
CC(=O)NN=Cc1ccc(-c2csc(-c3cc(Cl)cc4c3NC(=O)C4)c2)o1
CCOc1ncccc1-c1n2nc(C=O)nc2c2ccccc2[n+]1[O-]
CC(O)NC(=O)NCC1CCCN1S
C=C1CN(S(=O)(=O)c2cccc3ccccc23)C(=O)c2cc(C)ccc21
CC(CCC(=O)Nc1cccc(CC(N)C=O)c1)CNC(=O)C(NC(=O)C(CCCNC(=O)OC(C)(C)C)N(C)C(=O)C(C)C)C(C)NC(=N)N
COc1cccc(C)c1C(=O)NN=Cc1ccc(C=NNC(C)=O)o1
Cc1ccc(O)c(C2NC(=O)C3CCCN3NC(=O)CNc3cccc(c3)C(=O)Nc3cccc(c3)-c3c(csc3C(C)C)C=C3CNCCN3C2=O)c1
Cc1oc(Sc2nncn2CCc2ccccn2)cc1C(=O)c1ccc(C(F)(F)F)cc1
COc1ccc(CCCN2CCCCC2NC(=O)Nc2ccc(F)cc2)cc1OCN1CCN(c2ccc(O)cc2)CC1
O=Cc1ccc(N2CCOC(c3sc(C=O)cc3N3CCN(c4ccc(C(F)(F)F)cn4)CC3)C2)cc1
CNc1cc(S)nc2cc(N)c(N)c(OC(C)C)c12
Cc1ccc(-n2nc(C(C)(O)c3cnn(C)c3)c(C#N)c2C)cc1
CCCc1ccc(N(C2=NCCCCC2)C2CCCC(C(=O)O)CC2)cc1
Cc1ccc(Nc2cc(N(C)C)nc(N)n2)cc1
CCC(=O)NC(C(=O)SC)C(C)NC1C=C(CC)c2ccccc21
O=C(C=Cc1ccco1)OC(=O)CNc1ccccc1O
Cc1cc(C(F)(F)F)c(N(C)C(C)(C=O)C2(Oc3ccc([SH](=O)=O)cc3Cl)CN(c3ccccc3)CCN2)c(C(F)(F)F)c1
Nc1cc([N+](=O)[O-])c(C=Cc2ccc(C(F)(F)F)cc2)cc1[N+](=O)[O-]
COc1c(I)cc(C(C)(CC=O)NC2OC(n3cnc4c(=O)nc(CCO)[nH]c43)CC2O)cc1I
Cc1cccc(OC(=O)C(C#N)=Cc2c(F)ccc([N+](=O)[O-])c2Cl)c1Br
CC(Cc1cccs1)NCn1c2ccccc2c2c(=O)c(C=O)cn(C3CCCC3)c21
COc1cc2c(C)c(-c3ccc(SC)cc3)c(=O)oc2cc1N
CCC(=O)c1cc(Cc2cc(CC)cc(C(C)CCC(=O)O)c2)cc(OC2(CO)C(O)COCC2O)c1O
COc1ccc(Nc2cc3ccc(C)nc3c(C)c2C=O)cc1
COc1cc(CCC2(N)NCCc3c2c(N)nn3C(=O)C2CC2)ccc1O
O=Cc1ccc(N2CCOCC2)c(C(F)(F)F)c1S(=O)(=O)Nc1ncncn1
Cn1cnc2ccccc2c1=O
Cc1cccc(-c2cccnc2N=Cc2c(C)cc(=O)[nH]c2C)c1
COc1cc(C(=O)NN=Cc2c(N)ccc(C)c2O)ccc1O
O=C(O)CSc1ccc2c(c1)OCO2
Cc1ccc(C=Cc2ccc(S(N)(=O)=O)cc2S(=O)(=O)Nc2ncccn2)cc1
Nn1nnc2cc(C(=O)NN=Cc3ccncc3)ccc21
Cc1ccc(Nc2ccc(CN)nc2-n2ncc(C=O)c2C2CCNCC2)[nH]1
CC([N-][N+]#N)Nc1cc(N)nc(-c2ccc(Oc3cccs3)cc2)n1
O=C(CN1CCCCC1)Nc1ccc(-c2ccc(Br)cc2)cc1
CCOc1cc(C=O)ccc1C(NCCN1CCOCC1)n1c(=O)[nH]c2cc(C)cc(NC(C)C(C)C)c21
NCCC(N)n1cnc2cc(N)ccc21
CCCCCCN1C(=O)C(C=C(C)N)C(=O)N(c2ccc(C)c(C)c2)c2cc(C)sc21
C=CCc1c(C(C)(C)CC(C)(C)C)coc1CO
Cc1cc(C=O)c2c(c1)OC(NC(C)(C)Oc1c(C)c(O)cc3c1C(=O)OC3)O2
CCN1CNC(C2CCCCC2)=C(NC(=O)Nc2ccccc2)C1=O
COc1nccc2ncn(C3OC(CO)C(O)C3O)c12
CCCC(Oc1ccc(C(F)(F)F)cc1)C(=O)N(C(=O)C(N)C1CCCNC1)c1ccc(OC)cc1
CCOc1c(Oc2ccc(C=O)cc2N)ccc(C)c1N
O=c1nc[nH]c2sc3c(c12)C(Oc1cc(-n2cc(-c4cnc5ccccc5c4)nn2)ccc1F)CC3
NC1CCC=C(c2ccc(S(=O)(=O)NO)cc2)C1
Cn1c(=O)n(-c2ccc(Cl)cc2)c2cc(-c3cccnc3)ncc21
CC(C)(C)OC(=O)N1CC2CCC(C)(C1)C2(C)C=Cc1ccccc1
OCc1ccc(F)c(C2CCN(CCCN3CCC(c4ccccc4)CC3)CC2)c1
COc1ccc(-c2ccc(C)n2C=C2SC(Nc3ccc(S(=O)(=O)Nc4cn(Cc5ccccc5)nn4)cc3)=NC2=O)cc1
COc1cc2c(cc1OC)C(=Cc1cc(C(=O)O)[nH]c1-c1ccc(Cl)cc1)CC2=O
COc1ccc(CNc2cc(C=O)ccc2S(=O)(=O)N2CCCC2)cc1
Nc1ccncc1C(=O)Oc1c(C=O)cccc1C(F)(F)F
CCC(C)NC(Cc1c[nH]c2ccccc12)C(=O)NC(=O)CC(NC(=O)Oc1ccc(C)cc1)C(C)C
CC(C)CCCCC1(C)CC2C(CC(=O)C3CC(O)CCC32C)C2CCC21C
CC1CN(c2ccccn2)C(N)C(C)N1
Cc1cc(Nc2ccc3nn[nH]c3c2)n2ncnc2n1
COC(C)(NC(=O)CN1CCCCCC1)c1ccccc1S(C)(=O)=O
N#CCCc1ccc(C#Cc2ccccn2)c(N2CCCCC2)c1
Cn1nc(Cc2ccncc2)c2cc3c(cc2c1=O)C(O)C(c1ccccc1)NC3
CN(CN)c1nc(Nc2ccccc2C=O)c2oc3ccccc3c2n1
COC(=O)COc1cc(O)cc2c1NC(CC(C)(C)O)CC=C(C)CC=C(C(=O)OC)C(=O)NN(C)CC2O
O=Cc1sc(C(=O)Nc2ccc(Cl)cc2)nc1CNc1ccc2c(c1)OCCO2
CC(C)(NC(=O)Nc1ccc(Br)cc1)C(C=O)NC1CC(=O)Oc2ccccc2S1(=O)=O
CCc1nnc(Nc2cc(-c3cc(C)c(C)c(N4CCCC4C)c3)ccc2C)s1
CC1(C)CC(=O)C=C(Nc2ccccc2)C1
Cc1coc(-c2cc(OC(O)CN3CCN(C(C)(C)N(C)c4ncccc4C)CC3)ccc2O)n1
O=C(COc1ccc(OCC2SC(=O)NC2=O)cc1)Nc1c2c(nc3ccccc13)CCC2
Cc1ccc(-c2nn(C3=NCCC3)c3c2nnn3C(C)(C)C)cc1
CCC(C(=O)NC(C)Cc1ccccc1C(CC=O)NC(=O)CN1C(=O)c2ccccc2C1=O)N1CCN(C)CC1
CC(=O)CCC(Cc1ccccc1)NC(=O)CC(NC(=O)O)C(C)NC(=O)Oc1ccc(C)cc1
CCCCC1=C(CCCCC(O)(CCC)C(CCC)Nc2ccnc3cc(Cl)ccc23)N(c2ccccc2)c2ccccc2C1C(=N)c1ccc(O)cc1
Cc1cc(C(N)=O)c(Nc2nccc(C(F)(F)F)n2)cc1Cl
Cc1ccc(OC(=O)NC(C)S(=O)(=O)Nc2cc(CC(=O)CCC=O)ccc2C)cc1
Cc1cccc2c(C=NNC(=O)C3(N)CNCCOCCOCCOCCO3)c[nH]c12
COc1ccc(NC(=O)COCCOC(=O)C=Cc2ccc(F)cc2)cc1
CCCCC(c1cccc(OC)c1)C(C=O)Cc1ccccc1
NC1(C=O)CNCCN1c1ncnc(Nc2ccc(C=Cc3cccs3)cc2)n1
NC1(CN2CCOCC2)CCC(NC(=O)c2ccnc(N3CCN(C(=O)Nc4cccc(F)c4)CC3)c2)N1
C=CC(N)=O
Cc1ccc(OC(=O)N2CCc3ccc(C4CCCO4)nc3C2)cc1
CCC(O)N1CC(=O)N(c2cc(CN(C)c3c(C)ccc4c3OCO4)ccc2F)CC(C)C(=O)NCC1=O
CCCC(NC(C=O)Cc1c[nH]c2cc(Nc3cccc(CCC(=O)NC(C)=O)c3)ccc12)C(CC=O)CNC1CCC(OC)(Oc2ccc(C)cc2)N1
O=Cc1ccc2c(C(F)(F)F)ccnc2c1Oc1cc(Nc2ccc(Cl)cc2)c(F)cc1F
CC(C)N(C(C)C)C(c1c(F)cccc1F)n1cccc(C=O)c1=O
CC(C)Nc1nc(NC(=O)Nc2ccccc2)c2c3ccccc3c(=O)n(C)c2n1
CCN(Cc1nc(=O)[nH]c(O)c1[N+](=O)[O-])C(=O)CN1CCOCC1
C=C(C)C1CCC2CCC3(C)C(CC(C(=O)N(CC)CC)C4C5(C)CC6=CC(=CC(C)(C)C5CCC43C)C(C)(N)CCC6(C)C)C21
Cc1onc(-c2ccc(ON=C(CCC(=O)O)c3ccc(Cl)cc3)cc2)c1C
Cc1ncn(C)c1C1CCCN(Cc2ccc(OC(F)(F)F)cc2)C1
COc1cccc(Sc2nc(C(Cl)(Cl)Cl)nc3ccccc23)c1C
CN1CC=Cc2c(Br)cccc21
CCCCCCCCCCCC(CCCCCC)Oc1ncc(C=O)cc1C(Nc1cccc(I)c1)c1cccc2[nH]c(=O)oc12
COc1cc(C)cc(Br)c1OCCN1CCCCC1
CCCC(C(C)NC(=O)CN1CCCCC1CN(C)c1ccc(C)cc1)N(CCNc1cccc2ccc(F)cc12)C(C)C
COc1ccc(C(C)(C)C)cc1-c1cccn2nc(N)nc12
CCc1ccc(N(CC(=O)NC(=O)C(C)NC(C)C(=O)O)C(=O)C=CCN2CCOCC2)cc1
Cc1cc(Nc2ccccc2-c2c(C)c(C=O)nn2-c2ccccc2)c2c(c1)OCCO2
NC(=S)N(c1ccc(S(=O)(=O)Nc2cccc3cccnc23)cc1)c1ccc(C=O)o1
CCOC1(C)CCC(C(OC(C)=O)(OC(C)=O)OC(C)=O)CO1
COc1ccc(Nc2nc(Nc3ccc4c(c3)OCCO4)cc(-c3ccccc3)n2)cc1
O=C(Cn1cc(C(=O)CCc2ccc(O)c(O)c2)nn1)NN=Cc1ccccc1S(=O)(=O)O
CCCCCCCCCCCC(CCCC)OC(C=O)(CC(=O)OCC)NC(=O)NC1=NN=C(S)[SH]1c1ccc2ccc(C)cc2c1
O=C(Nc1nncs1)C(O)c1cc(=O)oc2cc(O)ccc12
COc1cc(C=Cc2cncs2)c(C(C)=O)cc1OC
Clc1ccccc1-c1noc(C2CNCCO2)n1
COc1ccc(C=C2Oc3ccccc3C2=O)cc1
Cc1ccc(F)c(C2CCCCN2C(=O)c2ccc(Nc3ncccc3C=O)cc2)c1
CCSC1=NN2CCc3cc(OC)c2cc3N1C
CC(=O)Nc1cccc(-n2nc(C(F)(F)F)c(Cl)c2C(=O)NC(C)(C)N(C)C)c1
Cc1ccc(N2C(=O)NC(=Cc3c(F)cccc3F)C2=O)cc1
C=C(C)C1CCC2CC(C(=O)O)C3(C)C(CCC4C5(CNC(C)O)CCCC(C)C5CCC43C)C21
Cc1ccc(Nc2nnc(-c3ccc(N(C)C)cc3)o2)cc1
Cc1ccc(NC(=O)C2(S)CCCC3=C2C2=C(CCC(c4ccc(Cl)cc4)C2)c2c(N)nc(S)nc2S3)cc1
O=C(c1ccc(O)cc1)C(c1cccc(O)c1)[N+](=O)[O-]
CC(=O)NCC1(O)C(O)COC(COc2cc(C)ccc2F)C1O
Cc1ccc(Cn2c(=O)c3c4cc(Cl)cnc4n(C(C)n4nc(N5CCNCC5)cc(N)c4=O)c3c3cccnc32)cc1
Nc1ccc(F)c(COc2cc(N3CCNC(C4CC4)C3(N)C3=CCCCC3)c(C=O)cc2O)c1
CCNS(=O)(=O)c1ccc(NCCc2ccnc(N3C(=O)CCC3C)c2)c(C=O)c1
CCOc1cccc(N2C(=O)N(c3ccc(C#N)cc3C(=O)NN=Cc3ccccc3)C(=O)CC2C)c1
Nc1nc2ccccc2n1C(S)(CC(=O)c1ccccc1)c1nnc(S)n1Cc1ccccc1
NC(=O)n1nc(N)cc1-c1ccc(Cl)c(Oc2nc(N)nc3cn(C4CCC(COc5ccccc5)C4)c(=O)cc23)c1
CCOC12C(=O)CCN1C(=O)N2CC(CO)SC
CC1OC(n2cnc3c(N)ncnc32)CC(O)C1CO
CCOc1ccccc1OC(=O)CNC(=O)OCc1c(C)noc1C
CC(=O)OC(C)(Nc1cc(CC=O)c(Nc2ccc(CC=O)cc2NC(=O)Oc2ccc(C)cc2)cc1I)C(=O)O
COc1ccccc1N1C(=COc2cc(CNc3ccc(Br)cc3)ccc2O)CNCC1(C)O
Cc1ccc(NS)c(-c2ccc(N(C)S)cc2N)c1
Cn1c(=O)[nH]c(=O)c2[nH]c(Cc3ccc(C(N)=O)cc3)nc21
CC(N)P(=O)(O)OC1C(O)CCC1O
CCC1(N)C(=O)NC1N1C=C(CCOC(C)C)N2C=C(c3ccc(N4CCNCC4)nc3)N=C(C)C1=N2
CC1=C(O)C(=O)C2=C(C1=O)N1C(C2)CC2(OCO2)C1N1CCN(C)CC1
CCCCCCCCCCCCCCCCc1ccc(S(=O)(=O)Nc2cc(CO)c3c(c2O)COC(C)CC3)cc1
CN(C)S(=O)(=O)NC(=O)CN1Cc2sc(N)c(C#N)c2C(N)C1
O=Cc1nn(-c2ccc(F)cc2)c2c1CS(=O)(=O)c1cc(N3CCOCC3)ccc1-2
O=[N+]([O-])c1ccc(CO)o1
Cc1ccc(-n2nc(C3CC3)c3c(c2=O)c2c(C(C)(C)C)cc(C(F)(F)F)cc2n3C)cc1
N#Cc1nc2ccccc2c(-n2nc(C=O)cc2C2(NS(=O)(=O)c3ccc4ccccc4c3)CC2)c1-c1ccccc1
C=C(C)C1CCC2CCC3(C)C(CCC4(C(=O)O)C5(C)CCC(O)C(C)(C)C5CCC34C)C21
CN1CCN(c2nc3cc(-c4ccc(N)c(N)c4)ccc3[nH]2)CC1
COc1ccc(S(=O)(=O)NC2=C(C=O)C(c3ccc(C)cc3)c3ccc(O)c(OCC4(OC5(O)C(O)COC(CO)C5O)OCC(O)C4O)c3O2)cc1
Cc1ccc(C=O)cc1-c1ccc2c(-c3ccccc3C)nncc2c1
CC1=CC(=S)C2(C)OC2C1(C)C
CCCCOC(=O)c1cc(Nc2cccc(C=O)c2)c(O)c(OC(CC)CC)c1
NCC(O)Cc1ccc(O)cc1
CCOCNc1nc(-c2ocnc2C=O)cc(C2CCC(C)(N)N2)n1
CCCCCC(CCc1ccc(C(=O)O)cc1)N1CCC(O)CC1c1ccc(C)cc1
CCC(NC(CCC=O)(Nc1cc(CCC=O)cc(NC(=O)C(C)NC(=O)OC(C)(C)C)c1OP(=O)(O)O)C(=O)O)(SC)C(=O)O
CCc1cc2c(Oc3ccc(N)cc3F)cc(C=C(C)C)nc2cc1O
Cc1cccc(N2C(=O)C(=Cc3cc4ccccc4s3)C2C#N)c1
O=Cc1cccnc1N1C2CCCC1C(N1CCCc3cc(F)ccc31)C2
Cc1ccc(Cl)c(N(c2ncnc3c2ncn3CCc2c[nH]c3ccccc23)c2cccc3c(C)c[nH]c23)c1
CC(=O)n1c(-c2ccc(Cl)cc2Cl)c(C(C#N)c2ccccc2)c2cc(F)ccc21
CCc1ccc(S(N)(=O)=O)cc1
CN(CN)C(CCC=O)CC(=O)C(Oc1cccc(N)n1)C(O)(CCCC=O)C1(N)N=C(c2ccc(-c3ccc(C4CCCCC4)nc3)cc2)C2C1C2(C)C
Cc1ccc(NC(=O)c2cc(Nc3c(N)cc(C=O)n3C3(N)OCOc4c(Cn5c(O)c(N=O)c6cc(Cl)ccc65)cc(F)cc43)cn2C)cc1
CC(N)c1ccnc(Oc2cc(Cl)cc(C=O)c2Cl)c1
CC(C)c1c(O)cc(-c2ccc(CCC(C(=O)O)C(O)C(F)(F)F)cc2O)cc1O
Cc1ccc(-c2noc(COc3ccc(N)c(N)c3)n2)cc1
CCn1cc(Br)cc1C(=O)NCCCc1cc(SC)ccc1OC
Cn1c(=O)c2[nH]ccc2n(C2(C)CCCC(C#N)C2)c1=O
CCC(=C(C)C)C(C)=C1Cc2c(c(=O)oc3c(CCCOC)c(O)ccc23)OC1(C)C
CCOc1cc(C2NC(=O)NC(C(C)N)=C2C(C)=O)c(C)cc1O
O=C(Cn1cnc2c(F)cccc21)c1scnc1-c1ccc(Cl)cc1
CCc1cc(Cl)c(OCN)c(Cl)c1
CCCCCCCCCCCCCCCCCC(C)(CO)N=CNc1ccccc1
COc1ccc2ncc(Nc3ccc(Oc4ccc(S(=O)(=O)N5CCN(C)CC5)cc4)cn3)cc2c1
NC1=NC(c2ccc(N)cc2F)C(N)N(C(N)c2ccccc2)C(=O)N1
Cc1nc2c(Br)c(C=O)c(C(F)(F)F)n2cc1NC(O)C(O)CCO
CN(C)CCNc1ccc(C(O)(C(F)(F)F)C(F)(F)F)cc1
Cc1ccc(Cl)c(NC(=O)N2CCNCC2)c1Cl
CCC(C)c1ccc(C2CN(c3nc(N)c(C=O)c(Nc4ccc(C)c(C)c4)n3)C(=O)N2)cc1
Cc1cc(CCC(=O)O)c2c(c1)C(=O)CC2
Cn1c(=O)[nH]c(=O)c2sc(-c3ccc(OCCN4CCCCC4)cc3)nc21
CC(C)Nc1nc2cc(C(=N)N)ccc2[nH]1
CC(=O)OC1(CNc2c(Cl)cc(C=O)c(O)c2Cl)CCC(COc2cccc(C)c2Cl)O1
CCC(C)NC(=O)C[SH]1C2=C(CCC2)c2c(S)ncnc21
Oc1ccc(-c2nc(NC(=S)Nc3cc(C(F)(F)F)ccc3C(F)(F)F)sc2O)cc1
COCCN1C(=O)CC(=Cc2[nH]c3ccc(Cl)cc3c2C)C1=O
Cc1cn(C2(CO)C=CCO2)c(=O)[nH]c1=O
CCC(C)NCC1=CCC(C)C(OC(=O)C(C)C)=CC2OC2(C)CC1
CN1CCN(C(=O)C2CCCCN2C(CNC(C=O)CC2CCCNC2)Cc2ccccc2)CC1
CCC(NC(=O)c1ccc(C(=N)N)cc1)(C(=O)O)N(C)CC=O
CCc1ccc(N(C(=O)CNc2cc(C)ccc2F)S(=O)(=O)c2ccc3[nH]c4c(c3c2)CCCC4)cc1
Cc1ccc(C(N)(Cc2ccc(F)cc2)n2cnc3c2CCNC3)cc1
CC=Cc1ccc(-c2nc(C(O)C(C)O)n(-c3ccc(Nc4cc(-c5ccn(C(C)O)n5)c(Cl)cn4)cc3)n2)c(C(=O)Oc2ccc(C)cc2)n1
COc1ccc(C(=O)OC2(C#N)C(=N)Oc3[nH]nc(C)c3C2c2ccc([N+](=O)[O-])cc2)cc1
COc1cccc(-n2c(S)nc3c2c(=O)n(C(S)C(=O)NC2CCCCCC2)c(=O)n3C)c1
Cc1nc2c(N)cc(Oc3ccc(N)cc3)cc2c(=O)n1-c1ccc(N)cc1OCN
CCOc1c(-c2ccc(O)cc2)sc(C(N)=O)c1N
CCOc1ccc(N)c(N)c1
Cc1cccc(C)c1Oc1ccc2c(c1)OCC(O)(c1ccc(F)cc1)C2
Cc1nn(C)c2c3ccccc3n(Cc3cccc(F)c3)c12
COCCNc1ncnc2c1ncn2COCOC(C)(C)Nc1ccc(CC=O)cc1F
O=C(COCO)C1(OC2CCC(C3OCCCC3O)OC2(C(=O)O)C(=O)c2ccc(F)cc2O)NC(O)CNC1O
Cc1ccc(C(=O)Nc2nc3ccccc3c(=O)n2-c2ccccc2C)c(Nc2ccc(C)o2)c1
CC1CCCC(C)(CNc2ccc3c(C=O)c(=O)oc(O)c3n2)N1
N#CC12SCC=C1c1ccc([N+](=O)[O-])cc12
O=C1CCCc2cc(F)c(Sc3nnc(C4CNC4)o3)c(F)c21
CCC(=O)c1ccc(F)c(NC(CC=O)NC(C)(C)N2CCOCC2)c1
CCOC(=O)C1=C(C)SC2(N(c3ccc(CC=O)cc3)C(CC(C)O)(c3ccccc3)N(c3c(O)cccc3C=O)C(C)C)CC(=O)N2C1COC1CCC(C)CC1
COc1cc(CNC(=O)C=Cc2cccc([N+](=O)[O-])c2)cc(OC)c1Cl
COC1=CC(=O)C2=C(C1=O)C(O)OC2CCO
Nc1nc2ccc(S(=O)(=O)C=CC(N)c3ccc(C(F)(F)F)cc3)cc2s1
Cc1ccc(N)cc1C(C)N(C)C
NCc1nnc(SC(=O)CNc2ccc(Cl)cc2)o1
Cc1ccccc1N1CCN(S(=O)(=O)c2ccccc2)CC1N(C1=NC(C2CC2)CC(N)=N1)C1CC1
CCCCC(=O)OCOc1cc(O)cc(OC(C)(C)Nc2cc(OC)ccc2OC)c1O
COc1cc(Nc2ccc(C(=O)C=O)cc2)ccc1C(F)(F)F
COc1ccc2c(N)c3ccccc3nc2c1
CCC(C)(O)c1nn(C(N)c2ccncc2)c2ccc(-c3nnn(CC=O)n3)cc12
COc1ccc(C(=O)NC2CCCCN2C(=O)N2CCCC2C#N)cc1
COc1cc(OC(O)C(N)Oc2cc3[nH]c(-c4cccc(OC)c4OC)c(-c4ncnc(N)n4)c3cc2OC)ccc1O
CC1CN(c2ccc(C=O)c(F)n2)CC(C)C1(C)CC(F)(F)F
COc1c(C#N)ccc(N2CCNCC2)c1-n1nc(-c2ccc3ccc(SC)nc3n2)cc1C
CC1CC1C(=O)Nc1ccccc1
Cc1nccn1CN1CCN(C(=O)COc2ccc(Cl)cc2)CC1
Nc1c(C=O)cc(C(N)(C=O)CC(=O)N2CCOCC2)cc1NC1CCCCC1
CCC(=O)NC1CCc2cc(OC3CCCCC3)ccc21
Cc1c(C(=O)CCc2ccccc2)c(=O)n(C)c2c(Cl)cccc12
COc1ccc(-c2cn3cc(C)c(C)cc3n2)c(Oc2ccc(CC=O)s2)c1
CCc1ccc(Nc2ccc3c(c2)nc(C(N)=O)n3Cc2ccc(C=O)cc2)s1
CCCN1C(=O)NC(=CN2c3ccccc3Nc3ccccc32)C(=O)N1C
Cc1ccc(NC(=O)C=Cc2ccc(Cl)cc2)c(N2CCN(C(C)(C)Oc3c(C)ccc(O)c3[N+](=O)[O-])CC2)c1
O=C(CSc1ccccc1)N1CCCc2cc(F)ccc21
NC1(C2CCCCC2)NC(=O)C2(CCNCC2)N1c1ccc(Cl)cc1
CCOC(=O)C1(C)CC1c1ccc(N)cc1N
CCON=C1C(=O)C(Sc2ccc(C)cn2)=C(C(C)C)c2ccccc21
Cc1cc(Nc2nccc(N3CCCC3)n2)cc(C(N)CCCCN)n1
CC1CC(C#N)N(C(=O)CNc2ccc(F)cc2[N+](=O)[O-])C1=O
COc1cc(NC(=O)C2CCCN2S(=O)(=O)c2c(C)noc2C)c(C)c(OC)c1
CCOC(=O)NCC1CCS(=O)(=O)C1
CCOP(=O)(Cn1cncn1)c1ccc(F)cc1F
CCN(CC)c1c2c(nc3cc(Br)ccc13)CCC2
COC(=O)c1c(F)ccc(N)c1N
Cc1cc(N)c(CO)cc1CN
CCC(CC(O)(C=O)c1cc(Cl)cc(NC(N)(CCCC(N)C=O)C(=O)O)c1)NS(=O)(=O)NC1CCC(C)C(C)C1
Cc1ccc(-c2[nH]nc(C(=O)C(C)C)c2N)cc1
COc1cc2c(-c3ccc(O)cc3)cc3c(=O)cc(CC(=O)O)oc3c2cc1OC(C)(C)N1CCC(C)CC1
Cc1ccc(Nc2ccccc2)cc1
Cc1cc(NC(=O)c2cccc3c2NC(=O)C32CC3C(=O)N(O)C(=O)C3C2CO)no1
COc1cc(=O)oc2cc(OC(=O)Nc3ccc4c(c3)OCCO4)ccc12
CCC(CN(C)C)C1=CC(C)(CC2CC3(CCCCC3)Oc3ccc(OC4CCC(NC(=O)N(CC)CC)C4)cc32)CC=C1
NC1(c2ccc(Br)cc2)CCNCC1c1nnc(C(F)(F)F)n1-c1ccc(C(=O)NC2CCCCC2)cc1
CCN(CC)C(=O)N1CCCCC1C(NC(O)c1cccc(OC)c1CCn1cc(C=O)c2ccccc21)C(=O)O
Cc1cccc(C)c1C(=O)N(c1cc(C=O)ccn1)c1ccccc1N
CCC(c1ccc(Br)cc1)c1ccc(Br)c(N(C)c2ncn(CC(C)(O)c3ccc(F)cc3F)n2)c1
CCN(CCN1CCN(C(C)(C)N)CC1)c1ccccc1
Cc1cc(Nc2nc(-c3cc(F)c(O)c(Cl)c3)cc(N3CCC3)n2)n[nH]1
Cc1cccc(C(C#N)=Cc2ccsc2)c1
CCC(O)c1cn(CC2NC(=S)N(C)C2=O)c2ccccc12
CCCCCC(CCC(=O)NO)NCC(=O)OCC
Cc1ccc(C(=O)NC2CCC(N3CCCCC3)C2)cc1
Nc1nn(-c2c(F)c(F)c(C(F)(F)F)c(F)c2F)c2nccc(Nc3cc4nc(C(F)(F)F)nn4cc3C=O)c12
CCCCCC[n+]1c(C2(N)CCCCC2)[nH]c2ccc(Cl)cc21
CN(C(=S)S(=O)Cc1ccc([N+](=O)[O-])cc1)c1ccccc1[N+](=O)[O-]
CCN(c1ccccc1)S(=O)(=O)c1ccc(N(C(N)=S)c2cccc(C=O)c2OC(F)(F)F)cc1
Cc1noc(C)c1NCOc1cccc(C=O)c1
CCC(=O)Oc1ccc(CNO)cc1CC
C=C1NC(=O)N(C)C(=O)c2cc(C(F)(F)F)ccc21
O=C(NN=Cc1ccccc1[N+](=O)[O-])c1ccc2ccccc2c1
CC(=NNc1nc2ccccc2[nH]1)c1ccc(S(=O)(=O)Nc2ccccc2)cc1
COc1cc(Oc2ccc(CCCn3ccnc3)cc2)ccc1C
O=[N+]([O-])c1ccc(C(O)Cc2cc(-c3ccccc3F)nn2C=Cc2ccccc2[N+](=O)[O-])cc1
CN(C)CCOc1ccc2nc(C3(C4(N)CCC(O)C4)CCNc4c3cc(C(F)(F)F)nc4N)sc2c1
Cc1ccc(C(=O)Nc2c(C(N)=O)c(=O)oc3cc(O)ccc23)c(OCCN(c2csnc2C(N)=O)C(CC=O)C(=O)O)c1
C#CCNC(=O)OC1CCC2(C)CCC3(C)C(CCC4(C)C(O)CCC43O)C1C2C
CNC=Cc1ccc2c(N)cc(O)cc2c1
CCCCC(C=Cc1ccccc1)C1CC(C)C2CC(O)C3C(C)C(=O)CCC3C2(C)C1
CC1(C)COCC1(CNS(C)(=O)=O)OCC1COC(=O)N1c1ccc(S(N)(=O)=O)cc1
CC(NC(=O)C1CCC(CNc2nc(C(F)(F)F)c(Br)cc2Cl)CC1)c1cccnc1
Nc1ccc(-c2noc(CCCCCc3nnnn3C(=O)Nc3ccc4c(c3)CCC4)n2)cc1
Cc1c[nH]c(N(C)C(C)C(CC(=O)NC2=Cn3c(nc4cccc(C=O)c4c3=O)C(C)[N+]2(C)C)NC2CC2)n1
CCOC(=O)N1CCN(C(=O)CN2C(=O)C3CC=CCC3C2=O)CC1
CC(C)Oc1ccc(-c2[nH]c(=O)nc(S)c2-c2ccc(O)cc2)cc1
CNc1ncc2c(Nc3ccc(-c4cc(-c5cccc(C(=O)O)c5)nn4CN)cc3F)cc(C=O)cc2n1
CC1CC1C(=O)N1CCN(c2nc3ccccc3n3c(C4CC4)nnc23)CC1
Cc1ccc(C)c(C2(NCc3ccc(C=O)cc3)CCC(CC#N)CC2)c1
CC(=O)N(C)C(C)CCNc1nc2ccc(F)cc2c2cc3ccc(Cl)cc3nc12
CCOC(C)(O)OP(=O)(CCNc1cc(N)cc2c1=C=c1ncn(C3CCC3(C)N)c1=2)OC
CC(C)CCc1cccc(NC(CCC=O)CN=C2SCC(=O)NNC(=O)C3C(=Cc4ccccc4)CCC23)c1
CC(C)CS(=O)(=O)N1CCN(c2ccc(Nc3ccccc3N3C(=O)CCC3CC(=O)O)cc2)CC1
C=CC(C)C(=C(C(C)S)C(C)OCC)C(C)CC(CC)OC
CC(C)(C)Cc1ccc(C(C)(C)CNc2noc3c(C(N)=O)c(O)ccc23)cc1
O=CCC(Nc1nnc(Sc2ccccc2[N+](=O)[O-])s1)C1CCCC=CC2CC2NC(=O)C2CCCN2C(=O)C1
CCc1cc2c(cc1OC)oc(=O)c1ccc(CNc3cc(C=O)ccc3C(F)(F)F)cc12
COC(Nc1ncc(Cc2ccncc2)c(-c2nc(C3CC3)no2)n1)c1c(C=O)cc(Cl)cc1SC
Cc1ccnc(N(CCc2c[nH]c3ccccc23)c2cc(C)ccc2F)c1
Cn1c(N)nnc1-c1ccccc1Nc1cccc(C=O)c1I
NCc1ccccc1N
CCOC(=O)c1c(C(C)(C)C)cc(C2C3=C(CC(C)(C)CC3=O)N=C(N3CCCCC3)N2c2ccc(C3CCCCC3)cc2)cc1C(F)(F)F
COc1ccc(OS(=O)(=O)Nc2cc(C=O)oc2Br)cc1C
COC(=O)NCCNC(O)(CC=O)NC1CCN(C)c2cccc(Cl)c21
CCOC(C)C(C=O)NP(=O)(O)Oc1ccc2ccccc2c1
CC(C)(C)C1CN2C(=O)CNC(=O)C3(Cc4c[nH]c5ccccc45)CCCN3C(=O)CNC(=O)CNC(=O)C(C(C)(C)C)NC(=O)CNC(=O)C2(C(C)(C)C)C1
Cc1cc(C(CC(=O)O)c2ccccc2S(=O)(=O)O)c(-c2ccc(Br)cc2)s1
CCN(CC)C(C)CCOCC1C=CCCCC1
CC1=C(OCCOCCOCCOCCOCCOCCOCCOCO)C(=CC=Cc2cc3cc(C)ccc3[nH]2)OC1=O
COc1ccccc1N(C(=O)CNc1cc(C)ccc1C)S(C)(=O)=O
CC(C(=O)n1c(NC(=O)CN2CCOCC2)nc2cc(N)ccc21)N1CCOCC1
CN([SH]1C=CC=C1[SH](=O)=O)C(C)(C)N1CCCCC1CCc1ccccc1
Cc1cc(=O)n2c(O)c(-c3ccc4c(c3)OCCO4)nc2[nH]1
Cn1ncc2c(c1=O)C(c1ccc(C(C)(C)C)cc1)NC(=O)C2
CC1CCC2(C)OC1C(=O)CC1C(C)CC3(C)C(C=CC(=O)C4(C)C5CCC(C)C5CCC34C)C12
CCc1ccc(OC)c(N(Cc2c(C)n[nH]c2C)[SH]2C(c3ccccc3OC)=CC=C2[SH](=O)=O)c1
Cc1nc(-c2ccc(C(=O)O)c(Cl)c2Sc2ccccc2)oc1C
CS(=O)(=O)c1ccc(-c2ccc3ccc(N)cc3n2)cc1
COc1ccccc1C(C)N1CCN(c2cc(C)nnc2Nc2ccc(C)cc2)CC1
CCCC#Cc1nnc(NC(=O)C2CC(CC3CCCCCC3)N3C(=O)CC(N)(CC#N)CCNC(=O)C(C)NC(=O)C23)o1
O=C(CCc1nc[nH]n1)NNc1ccccc1O
O=c1[nH]c(=O)n(C2OCC(O)C2O)c2ccc(CO)cc12
CCOC(ONC(=O)CCC=O)(C(=O)c1ccc(O)cc1)c1ccccc1
CN1CCC(c2nc3nncn3c(Nc3ccc(C#N)cc3)c2C#N)CC1
CC(=O)Nc1ccc(NC(=O)N2CCCCC2)cc1
Cc1c[nH]c(=O)c(=NNC(=O)C=Cc2ccc([N+](=O)[O-])s2)o1
CCc1n[nH]c(OC(=O)NC2(C(=O)Nc3cc(C)cc(Oc4cccc(C)n4)c3)CC2)n1
CCOc1ccc(C=NNc2nc(=O)c3ccccc3n2C)cc1
CC1CCC(NC(=O)Nc2nc3c(s2)CCCC3)CC1C
CCC(NC(=O)NC1CCCCC1)c1ccc(C)cc1
O=CC=Cc1ccccc1
CCC(Nc1ccc(C(C)c2ccccc2)cc1)C(=O)Oc1ccccc1OC(C)C
COc1ccc(NC(C)(C)OC(C2=C(C=O)C(=O)N3C(=NC(C)=C(C=O)C3c3cc(OC)c(F)cc3F)N2)c2ccc3c(c2)OCO3)cc1
Cc1ccc2c(c1NCC(=O)NC(=O)C1CCCN1[SH]1C(Nc3ccc(N(C)C)cc3)=NN=C1[SH](=O)=O)OCO2
Cc1cc2nc(C3CC(n4cc(C(N)=O)c(Nc5cc6c(cc5CC(C)(C)C)OCCO6)n4)C(O)CN3)n(CC(C)C)c2c(=O)[nH]1
CCCC1=C(N2CC2)C(=O)C1=CN(c1ccccc1)S(=O)c1ccc(Br)cc1
Cc1cccc(-c2cn(C)nc2C=Cc2cccc(C#N)n2)n1
COC1CCC(C2OC(OC(C)=O)CC2C(C)C)O1
CCC(N)(O)C1COCCCCC(C)Oc2ccc(N)c(CN(C)c3c(C)ccc4c3OCO4)c2C(=O)N([SH]2C=CC=C2[SH](=O)=O)C1
CCN(C(=O)CNC1(C)C(=O)CCC1C)c1ccc(C=O)s1
COc1c(C=O)cc(-c2cc(C(C)(C)C)ccc2C(C)=O)cc1C1CC(N)(c2c(C(=O)O)c3c(n2CCCC=O)CCCC3)CCN1
CSc1nc(C#Cc2ccc(F)cc2)c2cnn(-c3ccccc3Br)c2n1
Cc1ccc(-n2nnnc2C(=O)Nc2c(C)cc(C)cc2C)cc1
CCCc1c(N(C(=O)OC)c2cccc(OC)c2-c2ccc(C)cc2)[nH]c2ccccc12
CCOc1c(F)c(OCC2CCCO2)cc2[nH]c(C=O)c(C)c12
CCC(NC(N)=NCCC(NC(=O)N1CCN(C(=O)OC(C)(C)C)CC1)C(=O)O)C(=O)OC
NC1=NCC(CCN2CCCCC2CC2COc3ccccc3O2)O1
CNC(=O)COC1(c2c(C)ccc(O)c2O)C(C=O)=CC(=Cc2cccc(OC)c2)N1S(=O)(=O)c1ccc(OC)cc1
O=Cc1cc(OC2CCC(=O)O2)c(Br)o1
COCCSC(=O)CNc1ccc(-n2ncc3cc(OC)ccc3c2=O)cc1
Cc1cc(C=O)nn1CN1CCCCC1=Cc1ccc(Cl)cc1
COc1ccc(-c2c(-c3nc(C)cs3)c(=O)n(C)n2C)cc1OC
CC(NC(=O)Nc1ccccc1OC(C)(O)CCN1CCCC1)C1(C)CCCCC1
CCc1ccc(S(N)(=O)=O)c(N(C)C(=O)COc2ccc(N)c(N)c2)c1
CC(=O)Nc1cc(CC(C=O)NC(C=O)(Cc2ccccc2)N2CCCC2C(=O)Nc2cccc3c(CCC(=O)O)c[nH]c23)ccc1[N+](=O)[O-]
CCN=C(N)NC1CCC(=O)NC(C)(c2c[nH]c3ccccc23)C(=O)NC(C)C(=O)NCC(=O)NC(C(C)(C)C)C(=O)NCC(=O)NCC(=O)NC1C
O=[N+]([O-])c1ccc(-c2nn3c(-c4ccccc4F)c(-c4ccccc4Cl)nc3s2)cc1
CCCC(O)(CNC(=O)CNc1c(Cl)ccc(C=O)c1Cl)CSC
CC(C)(C)c1ccc(N(C(=O)CN2C(=O)C(=C3CCC(=O)C3)c3ccc(N)cc32)S(C)(=O)=O)cc1
CS(=O)(=O)N1CCCCC1NC(=O)C=Cc1cccc([N+](=O)[O-])c1
COc1ccc(-c2nn3c(=O)c(-c4ccncc4)c(C)nc3s2)cc1
CCc1cnc2ccc(C#N)cc2c1Nc1ccc(C(N)=O)cc1
O=CC(O)Nc1ccc(Oc2ccc(N3CCOCC3)cc2F)cc1
Cc1cc(S(=O)(=O)NC(C)C)cc2c1cnn2CCC(C)C
CN1C(=O)C(Br)=C(C(F)(F)F)C1(C)C
CCC(SC)S(=O)(=O)Nc1c(C)cc(C)cc1NC(=O)Nc1c(F)cccc1C(F)(F)F
CC1=Nn2c(nc(C)c([SH](=O)=O)c2=O)[SH]1N1CCN(c2ccc(C)cc2)CC1
Cc1[nH]c2ccc(Cl)cc2c1SC1=C(O)OCC(C(=O)C(C)OCC2CC2)C1c1ccc(Cl)nc1
O=CCCc1cccc(Nc2ccc(Br)cc2)c1
Cc1ccc(OCCNc2ccsc2-c2cnc(NC(=O)CNc3ncccn3)cn2)cc1
Cc1nc(C(C)C)nn1CNC(=O)Nc1cccc(F)c1
O=[N+]([O-])c1cccc(-c2n[nH]c3cc(OC(F)(F)F)ccc23)c1
O=C1c2cc(O)c(O)cc2OC(c2cc(O)c(O)c(O)c2)C1O
CCCC(=O)N(C)C1CC(c2ccccc2)CN1c1ncnc2sc(C=O)c(Nc3cc(O)c(OC)cc3CC)c12
COc1ccc(S(=O)(=O)N2CCN(C(=O)CN3CCC(O)C3C(=O)Nc3c(C)ccc4c3OCO4)CC2)cc1
CCCC(CC)Oc1cc(N(C(N)=S)C(C)C)ccc1C
Cc1ccc(O)c(-c2ccc3c(c2C(F)C(N)=O)CCCCCNC(=O)CNC(=O)C2CCCCN2C(=O)CNC(=O)c2cc(-c4ccccc4)cnc2N3)c1
O=C(O)C(=COc1ccc(C(=O)O)cc1)c1ccccc1
CCc1ccc(N2C(=O)CCC2C(=O)OC(C)C(=O)Nc2c(C)cccc2C)cc1
O=C(NN=Cc1c[nH]c2ccccc12)c1cccnc1
CC(=O)c1ccc(CSCC(=O)C(=C(S)C#N)c2ccc(F)cc2)cc1
CCOc1c(C)cccc1NC(=O)C(=O)NNC(=O)C1CCCC1
CC(C)CC(=CC(C)(C)CC(C)C)C1=C(O)C(=O)c2ccccc2C1=O
COc1c(C2CCCCN2S(=O)(=O)c2ccc(C(=O)O)cc2[N+](=O)[O-])ccc(F)c1C(O)c1ccccc1F
Nc1ccc(-c2ccc(C(=Cc3cccnc3)C(N)(C(=O)O)N3CCNCC3(N)C=O)cc2)cc1
CCc1ccc(C2=CC(=O)C(Cl)=C(Nc3ccc(F)c(O)c3)C2=O)cc1
CCCCC(N)(CCC)n1c(C(=O)c2cn(C(C)C)c(=O)c3cc4c(cc23)OCCO4)cc2ccccc21
CC12CC3C1CC(O)CC2CCC3(C)N1CCCc2ccccc21
CNC(=O)CNCC1=C(C=O)C(c2c(Cl)ccc3ccccc23)C(N(C)C)n2nc(C=O)c(=O)n21
CCC(C)CNc1cccc2c(-c3ccc4nccc(C=O)c4c3)cccc12
CCCCc1nc(-c2ccccc2)c(C=O)n1CCc1ccc(-c2ccccc2[N+](=O)[O-])c(OCC)c1
COc1cc(N)ccc1N1CCNCC1
CC(=O)c1c[nH]c2c(N3CCCCC3C(N)=O)cccc12
N#Cc1ccc(OCc2ccc(C3CCNCC3)nc2)c2ccccc12
CC1(C)Oc2ccccc2C(Nc2cccc(S(=O)(=O)Nc3ncncc3F)c2)C1O
CC(C)c1ccc(Oc2cccc(N3CCCCCC3)c2)cc1
CCc1ccc(NC(=O)N(c2ccc(C)cc2)c2ccc(CC)cc2)cc1
NS(=O)(=O)c1cccc(C2(c3ccc(Cl)c(Cl)c3)CCSCC2)c1
NC(=O)c1c(O)nc(=O)n(C2CC(O)C(CO)O2)c1N
Cc1nc2c(Nc3cccc(Cl)c3)c([N+](=O)[O-])ccc2n1CC=O
CC1CC(C(COc2ccc(C=O)cc2)c2cn(C)c3ccccc23)=NO1
O=C1c2ccccc2-c2cc(Nc3ncc4c(N5CCOCC5)nn(Cc5ccccc5)c4n3)ccc21
CC(C)[SH]1C(S)=NN=C1NC(=O)C(C)(S)c1nnc(N)o1
CC(C)(CCC(=O)Nc1ccc(C=O)cc1)Nc1cc(-c2csc(NC(=O)OC(C)(C)C)n2)cc(C(F)(F)F)c1
Nc1ccc(N(C(=O)NC(=O)CNCC2CC2)C2=C3CCCCN3CCC2)cc1
CC(C(C=O)Nc1ccc2c(c1)OC(=O)CC2)N1C(=O)c2ccccc2C1=O
COc1ccc(N2CCN(S(=O)(=O)c3ccc4[nH]cc(CC(C)C)c4c3)CC2)cc1
Cc1ccc(NC2CCCCN2C(C)(C)NC2CCc3c(C=O)n[nH]c32)cc1
O=CCCCC(Nc1ccc(CCC(=O)O)cc1)(c1ccccc1)c1ccccc1
CC(=C(c1ncc(C)o1)N(c1cc(C=O)cc2cnccc12)C(C)C)c1ccccc1
CCCc1ccc(-c2ccccc2)c(Nc2ccnc3cc(Cl)ccc23)c1
C=C(C)CNc1ncnc2ccnc(-c3ccc4c(c3)OCCO4)c12
CC(=O)OC1(O)CC2OCC2C2(OC(C)=O)CC3(O)CCC(C(Oc4ccc(C=O)cc4)OC(NC(=O)OC(C)(C)C)(c4ccccc4)C(O)C=O)=C(CC(=O)C12C)C3(C)C
Cc1ccc(NC(=S)Nc2ccnc(Nc3cc(F)c(F)cc3C)c2)cc1
CC(c1ccc2oc(C=O)cc2c1)N1CCCCC1Nc1ncccn1
C=C(C)C=C(C)C=CC=C(C)C=CC=C(C)C=C(C)C
CNC(=O)CNC(=O)c1c(Nc2cc(Oc3ccc(OC)cc3)ncc2C(F)(F)F)cc(N2CCOCC2)cc1OC
Cc1nc2cc([SH](=O)=O)ccc2[nH]1
O=C(O)Cc1cccc(C(=O)O)c1C1SC(=O)NC1=O
CCOC(=CC=Cc1ccccc1)c1noc(C)c1C1NC(=O)NC(C)=C1C=O
CC1CCCC(C)N1C
O=S(=O)(c1cccc(F)c1)N1CCN(CCOc2ccccc2)CC1
CC(=O)NN(C)c1ccccc1CC(C=O)Nc1cncn1Cc1ccc(F)cc1
CCn1ncc(C)c1CNC(S)(CC=O)Nc1cc2[nH]cc(C=O)c2cc1OC
CCc1ccc(NC(C)=O)c(Oc2ccccc2Nc2ncnc3ccccc23)c1
CNc1nc(NC)c2c(c1C#N)C(N1C3CCCC1C(N)(c1ccccn1)CC3)NCC2
CC#CC=O
CCCCCCC(CCCC=O)Oc1ccc(C=O)cc1
CCC(C)NC1COc2c(cc3cc(C)c(C(C)=O)cc3c2OC)O1
Cc1cc(Nc2ccccc2N)c2c(c1)cc(C=O)n2-c1ccccc1
Cc1ccc(Nc2nc(C=Cc3ccc(Br)o3)c[nH]2)cc1
Cc1ccc(OC(=O)NC(C(=O)NC(O)(CC=O)N(C)C(=O)CCC(C)C)C(C)O)cc1
CCCC(NC(=O)Nc1cccc(CC(C=O)Nc2ccc3[nH]cc(CCC(N)=O)c3c2)c1)(SC(CC(=O)O)C(=O)O)C(=O)O
COc1ccc(Cl)cc1C(=O)NCCNC(=O)CCc1cn(CNC(C=O)Cc2ccccc2)c2ccccc12
CCc1ccc(NC(=O)C(O)=CC=COc2c(OC)cc(C)cc2OC)cc1
COC(C)(CN1CCCCC1)Oc1ncnc2sccc12
C=CCC(CO)CC(C)(CCC=CO)Nc1cc(CCC=O)cc(NC(=O)C(C)NC(=O)CCc2ccc(NC(=O)CNC(=O)OC3CCC(C(=O)NC(C)(C)C)O3)cc2)c1O
NC(CS)CCC(=O)O
CCCC(CC(CC)N1CCN=C1N)NC(CO)CCCc1nc(-c2ccccc2)no1
CCCCCCCCCCCCCCCCC(O)(CCCCCCCCCCCCCCC=O)OC1CC(COC)OCC1(O)OCC(C)(OC(C=O)CCCCCC)OC1(O)C(O)COC(CO)C1O
Cc1ccc(C)c(N)c1
CN1CCC2(CCc3c(c(=O)c(-c4cccc(-c5ccco5)c4)cn3C)C2)C1
COc1ccc(OC(=O)CC(C)N(C)c2ccccc2)c2c1CC(C)OC2c1ccoc1
CNCCNCCOC1C(COCC2CC(N(C)[SH]3C=CC=C3[SH](=O)=O)C(O)CO2)CC(C)C(=O)C(C(C)C)C(=O)OCC2(C)OC(=O)NC2C(C)C(=O)C1C
COc1cc(C2CC(NC(=O)c3ccc(C#N)cc3N)CN2C(=O)CN2CCCC2C)ccc1N
Nc1ccc2ncnc(N(C(=O)Nc3ccc(Br)cc3)c3cccc(Cl)c3)c2c1
CCn1cc(C(=O)O)c(=O)c2cnc3c(-c4cccc(OC)c4C4CCCC4)cccc3c21
CCN(CC)S(=O)(=O)c1ccc2c(c1)OCC(=O)N2C(C=O)Nc1cc(C(F)(F)F)ccc1Cl
Cc1cn(-c2cccc(O)c2OC2(CO)C(O)COCC2O)c2cc(Cl)ccc12
Cc1ccc(C2CC(F)CCN2C(=O)Nc2ccccc2O)cc1
CCC(C)OC(=O)CNC(=O)Cc1cc(=O)[nH]c(=O)n1C1OCC(O)C1O
CCC(CC)Oc1ccccc1C(C)c1cncnc1
CC1C2CCCC1(C)CC(=C(O)Nc1cc(F)cc(CC=O)c1)C2
O=Cc1ccc(OC(=O)CNc2cccc(F)c2)cc1
COc1cc2c(cc1OC)C(C(N)C(O)CNCOc1c(OC)cc(C)cc1OC)NCC2
CC1(C)OC2CC(=O)C3(C)C(O)CC4OCOC4C3ON2C1O
CCCCCCCCCCCCC1(Oc2ccc(C)cc2)C=C(O)C=CC1(C)NC(=O)C=Cc1cccc(Oc2ccc(C)cc2)c1
CC1(C(=O)NO)C(C(N)=O)C2=NC1C(Oc1nc3c(-c4ccoc4)cccc3cc1Cn1ccnc1)OC2
CCOc1ccc(C#N)c(NCC2CCCN2S(=O)(=O)c2ccccc2)c1C=O
CN1CCN(c2nc(S)cc(Nc3ccc4c(c3)OCCO4)n2)CC1(S)C(=O)O
CC1(C2(C)CC(=O)c3cc(F)cc4c3N2C(=O)CO4)CCC(=O)N1
Cc1ccc2c(C3CCCNC3)nn(CC(N)c3ccccc3)c(=O)c2c1
CCN(C=CC(N)=S)C(N)=S
CCCC(O)(CC)c1nnnn1CCC(=O)Nc1nnc(C)s1
C=CC1(C)C(=O)CC2(C)CC(O)C(C(N)=O)C(C)C21
Cn1c(=O)c2ccc(-c3[nH]cnc3C(N)=O)cc2c2cnccc21
COC(=O)C(CC(C)C)NC(=O)CNc1c(CCC=O)cccc1Nc1cc2oc3ccccc3c2cc1C=O
Cc1nc(-c2ccnc(N3CCN(c4nc(-c5ccc(F)cc5)ns4)CC3)c2)sc1C=O
COc1ccc2c(c1)C(=O)c1c-2ccc2ccccc12
Cc1ccc(N2C=CC(C=NC3=C(O)C(=O)c4cc(F)ccc4C3=O)=CC2)cc1
CN(C)c1ccc(-c2nc3ccccc3s2)cc1Cl
CC1(C)CCC2CCC3(C)C(=CC(O)C4C5(C)CC(O)(C(=O)Nc6ccc(Cl)cc6)C(C)(C)C5CCC43C)C2C1
CCn1c(=O)[nH]c(=O)c2c1nc(CC(CCCCC(=O)O)N1CCOCC1)n2CC(C)C
COc1ccc(C=O)nc1Nc1ccccc1
COc1ccc2c(c1)Cc1c-2c2cc(C)c(C)nc2n1CCC(=O)O
COc1ccc2c(c1)c(C(=O)CNCCN1CCOCC1)cn2S(=O)(=O)c1cccc(C=O)c1
CCC(N)CC(C)(C)NC(=O)NC(C)C(CC=O)(CC1CCC(C(NC=O)Nc2ccc(C(N)=O)c(Nc3cc(Oc4ccc(OC)cc4)ncc3F)c2)CC1)NC(C)C(=O)N(C)C(=NCCCCC=O)NC1CCC(C(=O)NC(CC(C)C)C(=O)NC(C(=O)NC)C(C)C)N1
CC1(C)C2CCC1(CCNc1cc(C=O)ccn1)CC2
CCC(C)CN(C)C(C)(C)Oc1cc(O)cc2c1CCNC2
CC(=O)Nc1cccc(-c2cccc(Oc3ccccc3)c2)c1
CCN(CC)C1=C(c2nc(C=O)co2)N=C(C)S1(C)c1nnc(-c2ccc(F)cc2)n1CC
CC(C)C(=O)N1CCN(C(C)(C)Oc2cccc3c2N(Cc2ccccc2)C(=NO)CCC3)CC1
O=C(C1CCCO1)N1CCOc2c(-c3ccc4sc(C5CCCN5)nc4c3)ccnc21
COc1ccc(C2=NN3N=C(N=N2)S(=O)(=O)C3c2ccc(Cl)cc2)c(Cl)c1
Cc1cccc(C(CC(=O)O)NC(C=O)C(NC(=O)C(C)NC(=O)C(CC(C)C)N(C)C(C=O)CO)C(=O)NC(CC(C)C)C(=O)O)c1
O=c1nc(S)[nH]c(Cc2ccccc2)c1C(S)c1ccc(F)cc1
CCc1c(O)c(CCc2ccccc2)cc(C(c2cccc(O)c2O)C(C)CC(=O)C(C)C)c1O
CCC(C)(CC)CC1CC2C3CCC4CC(O)CCC4(C)C3CCC12C
Cn1c(=O)oc2cc(OCC3CCCCC3)ccc21
CC(=O)N1CCC(Oc2c(C=O)sc(Br)c2Br)CC1C
COc1ccc(Nc2ccc(-c3cc(N)ccc3C)cn2)c(OC)c1-c1ccc2c(C=O)c(O)oc2c1
CCC1(N)COCC(OCOC2(OC3C(N)CC(C)CC3c3ccc(-c4ncncc4C=O)cc3)COCC(CO)C2O)C1O
O=Cc1cnc2cccc(NC3CCNc4ccc(Nc5c(C=O)cccc5C(F)(F)F)cc43)c2c1
CCc1ccc(OCC(=O)N(C)c2ccc3[nH]cc(C4CCCCC4)c3c2)cc1
C=C(Br)C(C)C(O)C12CCC(C)CC1C1=CC(=O)C3C4(C)CCC(O)C(C)C4CCC3(C)C1(C)CC2
Nc1ncnc2ccc(N=C3CCCC3C3(N)CCC(O)(c4ccccc4)CC3)cc12
NC(C=O)(c1ccccc1)C1(c2cccnc2)CCNCC1
O=Cc1ccc(F)c(Nc2ccc3c(c2)OCCO3)c1O
CCc1cccc(CC23C(O)CC(C)C2CCC2(C)C4CCC5CCCC5C4(C)CCC23)c1
Cc1noc(-c2ccc3c(c2)OCC(Oc2cnnc4ccccc24)O3)n1
C=CCNc1cc(C=O)ccc1OC1(C)C(O)CC(O)CC(O)(OC2CCCCC2N)CC(O)CC(O)CC(O)CC(O)CC(O)CCC(O)CC(O)C(CCO)=CSCCOC(=O)NCC(O)C(O)CC1O
Cc1cnccc1C1(C)NCC(N)(C(=O)Nc2nccs2)C1c1cnccn1
CCOc1cc(-n2nc(C)nc2C)ccc1Nc1cc(-c2ccn(-c3ccccn3)n2)ccn1
Nc1cc(S(=O)(=O)Oc2ccc(CCC=O)cc2)c2cc(C(=O)N3CCOCC3)ncc2c1
O=C(O)c1ccc2c(c1)C1c3ccccc3N=CN1CC(C#Cc1cc([N+](=O)[O-])ccc1O)O2
CCn1cc(NC(=O)c2cnnn2Cc2ccco2)c(NC2CC2)n1
Cc1occ(O)c(=O)c1Sc1ccccc1
CNc1ccc2c(c1N)C(=O)NCC(C)COCCCCC(C)(C)O2
CCOc1cc(-c2c(-c3ccc4nc(-c5cc(C=O)ccc5OC)[nH]c4c3)sc3nc(-c4cccc(C(F)(F)F)c4)nn23)ccc1C(F)(F)F
Nc1cccc2c1C(=S)NC2=O
CC1=Nc2cccc(Br)c2Nc2sc(C)cc21
CCC(=O)N(C)C1CC(C)(C)NC(C)(C)C1
C=C1C(Cl)CCCNC(C)(C)CC=CCCOC(=O)C2(C)C3=CCC4CC(CC4O)C3CCC12
CS(=O)(=O)c1ccc(NC(=S)NN=Cc2ccc(-c3ccccc3)cc2)cc1
COc1ccc(Nc2ncc3nc(Nc4ccccc4F)n(C4CCCCC4)c3n2)cc1
CCCCC(=CCSc1nc(C(=O)O)cs1)CC(C(=O)CC)C(C)C
CCCCc1ccc2c(c1)OCCC(NC1(C)CCCNC1(N)C(O)Cn1cc(C)nn1)O2
Cc1cc2nc(N3CCOCC3)nc(N(C)C(=O)Nc3ccc(C(=O)O)cc3)c2s1
Nc1c(-c2ccc(Nc3ccnc4ccccc34)c(F)c2)noc1-c1cccs1
NC(C=O)Cc1ccc(O)c(NC(CC=O)(NCC(C=O)Nc2ccc(CCC(=O)O)cc2)C(=O)O)c1
O=Cc1c(NCC2CCCO2)cccc1Nc1ncnc2cncnc12
Cc1cccc(N(C)C(=O)OC(C)(C)C)c1Cl
Cc1cc(C#Cc2cc3c(c(NC(=O)Nc4ccccc4)c2)OCC(=O)N3)ccc1O
CCOC1(c2ccc(C)cc2)C(C=O)=NOC1C(=O)OC(C)C
Cc1ccc2c(c1)OC(=CC(=O)NCCN1CCN(c3ccccn3)CC1)O2
COCCOC
Cc1ccc(Sc2nc3ccccc3n2C2COCCO2)cc1C
C=O
CCCC1C(=O)OCC(O)(COC2(O)CCC(C)OC2Nc2ccnc3cc(Cl)ccc23)C(O)C(C)(O)COC(=O)C(C)C(OC)C(C)CC(C)C1=O
CCSc1oc(-c2ccccn2)nc1C(=O)C(=O)NNc1cccnc1
CCC(C)[SH]1C(S)=NN=C1Nc1ccc(C=O)o1
Cn1c(=O)n(C)c2c(Br)cccc21
Cc1ccc(C(Br)=Cc2ccc(-c3cc(Br)c(OC(C)O)c(Br)c3)o2)cc1
COc1cccc(Cl)c1NC(=O)C1CCCCN1S(=O)(=O)c1ccc(C)cc1
C=CCc1ccccc1OC=C(C)C=CC=CCOc1c(OC)ccc(-c2nn(-c3ccc(OC(C)O)cc3)cc2C=O)c1O
Cc1ccc(C2CNC(=O)N2)cc1C(C)C
Cc1ccc(Cl)c(NC(=O)C(NC(O)CCC(C)C)C2CCCCC2)c1
CCN1CCN(CC(C=O)c2cccc3nc(CCc4c(OCCN5CCC(O)CC5)ccn(C(C)c5ccccc5)c4=O)[nH]c23)CC1
COc1ccc(C=O)c(N)c1N
C#Cc1ccc(Cn2c(C)nc3cc(C=O)ccc32)cc1N(C)C
COc1cc2c(cc1O)c(=O)ccn2C1CC(O)C(CO)O1
CCN(CC)c1c(O)c(OC)cc(C)c1C(=O)OC
CCCC(C(=O)OC)N(C)CC(C)(CCC)Oc1cccc(C#Cc2cccs2)c1
CC(C)C1NC(=O)CNC(=O)C(N)CSSCCNC(=O)C2CCCN2C(=O)C(CC(=O)OCC2(C)C3CCCC2C3)(C(C)(C)C)NC(=O)CNC1=O
Clc1ccccc1NCc1cc(C[n+]2ccccc2Br)cc(-c2ncn[nH]2)c1
COC(=O)Nc1c(N2CCOCC2)c(=O)c1=O
CCc1cc2nc(CN(C)c3nn(C)cc3C)[nH]c2cc1N(C)C
Cc1cn(C(O)(C(=O)NC2(C)CCCCO2)S(=O)(=O)c2ccc(-c3ccc(O)cc3)cc2)nn1
CNc1cc(C)nc2[nH]c(-c3ccccc3)cc(=O)c12
O=C(O)c1cc(Br)c2c(c1C(=O)CNc1cc(C3CCCCC3)cc(Cl)c1Cl)CCO2
COc1ccc(OC(N)(CC=O)C(=O)O)c(N)c1
CC1(O)C(O)COC1(CO)n1ccc(N)nc1=O
CC(=O)Nc1ccc(C(=O)Nc2cccc3ccccc23)cc1
COC(=O)CSc1nnc(C2=CC=C=C2)o1
CCC(C)c1nc2c(=O)nc(N)[nH]c2n1C1OCC(O)C1O
Cc1ccc(-c2nc3c(N)cccc3o2)cc1C
Cc1ccc(-c2cccc(C=O)c2)c(Nc2ncnc3c2cnn3-c2cccc(C(F)(F)F)c2)c1
COc1ccccc1-c1csc(C2=C(C=O)CN([SH]3C=CC=C3[SH](=O)=O)C2)n1
CCC(C)OC1c2c(sc(NC(Cl)C=O)c2C=O)CCC1CC
O=Cc1cccc(Br)c1NCCN1CCCc2ccccc21
CC(C)(C)C(=O)Nc1cc2c(cc1C=O)CC(N1CCCCC1Nc1ccnc3cc(Cl)ccc13)NC2
Cc1ccc(OC(=O)NC(CC=O)(CNc2cc3c(cc2Sc2c4ccccc4nc4ccccc24)C(=O)CC(=Cc2ccc([N+](=O)[O-])cc2)S3)CC(C)C)cc1-c1ccccc1
CCCC(Nc1ccnc2cc(Cl)ccc12)C(=O)OC
Cc1ccc(-c2nn(C(=O)CCCCC=O)c3c2c(CNc2ccncc2)nn3Cc2ccc([SH](=O)=O)cc2)cc1
CC1=NC(C2(N)CCNC2C#N)=C[SH]1N
CCCn1cnc2c(O)c(Nc3nc4ccccc4s3)c(Sc3ccc(O)c(Cl)c3N(CC)CC)cc2c1=O
CCCC(=NNC(=O)C1(C)C(=C(CCC)C(=O)OCC)CC1C)C(Oc1cc(C=O)ccc1OC)Oc1cc(C(C)=O)cc(OC)c1[N+](=O)[O-]
CC[n+]1c(C)c(C)cc2ccccc21
Cc1cccc(C2=C(C(=O)NN=Cc3ccc4cnn(-c5ccccc5[N+](=O)[O-])c4c3)C(=O)NC2=O)n1
CCc1c(C)n(C(C=O)N(C)c2cccc(C)c2OC(F)(F)F)c2ccc(Oc3ccc([N+](=O)[O-])cc3)cc12
Cc1ccc(Cl)c(NCc2ccc(C(=O)NN=C=S)cc2C)c1
Clc1cccc(Cl)c1Cc1cscc2cccc1-2
CCCc1ccc2[nH]c(N(C)C(C)C)cc2c1
Cc1cccc(OCNC(CC=O)(C(=O)O)N(C)C(=O)CCCC(=O)O)c1
COc1cc2c(c(OC)c1OC)C(c1ccc(Br)cc1)C(C)C1(C)CC(O)C(C)=CC21
CC1=C(C)C(C)(C=C2SC(=O)N(C(=O)C(C)Nc3ccc(C=O)cc3)C2=O)OC1=O
CNc1nc(-c2ccc(C(C)(C)C)cc2)nc2ccccc12
COCCN(C(=O)CSc1nnc(C)n1Cc1ccco1)c1c(C)c(=O)[nH]c(=O)n1C
COc1cc(Cl)c(-n2c(CC=O)nnc2SCC2(N(C)C)CCCCC2)c(Cl)c1
O=C(NCCOc1cc(F)cc(F)c1)C1C=c2[nH]c(Cc3c(O)[nH]c4ccc(Br)cc34)cc2=CC1
CC1Nc2cccc(N3C(C)(C)CCCC3(C)C)c2C1=Cc1cc2ncccc2s1
CC(=O)C(C)C1(c2nnnn2C(N)N)CCCC(=O)N(c2ccc(C)cn2)C1
CCc1ccc(Cn2cncc2C)cc1
CC(=O)Nc1ccc(F)c(S(=O)(=O)N2CCN(C(C=O)CC(=O)Nc3cc(-c4ccc(F)cc4)sn3)CC2)c1
O=C(NN=Cc1ccc2cc(O)c([N+](=O)[O-])cc2c1)c1ccccc1
O=C(CCC(NS(=O)(=O)c1ccccc1)C(=O)O)Nc1ccc(F)cc1F
CC(N)(C(=O)c1ccccc1)c1ccc(C2CNC(=O)C2)cc1
Cn1c2ccccc2c2cc(SC(=Nc3ccccc3)NO)ccc21
CCn1cc(O)c(=O)n(CSC(C)C)c1=O
Cc1coc(-c2ccc(C[SH]3C=NN=C3S)cc2C)n1
Cc1ccc(C(=O)NN=Cc2c(O)c3cc(C)ccc3n(C)c2=O)cc1
Cc1ccc(C)c(NC(=O)C(O)c2ccc(Cl)cc2[N+]([O-])(S)c2ccc(O)cc2)c1
N#CCNc1ccc(Cl)cn1
Nc1cc(-c2cnn(CC3CC3c3ccc(Cl)cc3)c2)ccn1
Nc1cccc(Cl)c1C1CC(=O)Nc2ccccc2N1
Cc1ccc(C=Cc2ccc3ccccc3n2)cc1NC(=O)Nc1ccccc1
COc1cc(OC)cc(N(C(C)Cl)C(C)Cl)c1
O=C(NN=Cc1ccc(N2CCCCC2=O)cc1)c1ccncc1
Nc1onc(-c2c(F)cccc2F)c1-c1cccnc1
O=C1CC(=O)N2Cc3c([nH]c4ccccc34)-c3cc(F)ccc3N=C2N1
CC(=O)NN=Cc1ccc2c(Cl)c(N3CCN(c4ccccc4[N+](=O)[O-])CC3)c([N+](=O)[O-])cc2c1
O=C(O)CCN1C(=O)C(=CC=Cc2ccccc2)Oc2cc(Cl)ccc21
CCn1c(N2CCNCC2)nc2c(Nc3ccc(C=O)cc3N)cccc21
Cc1cc(C)cc(S(=O)(=O)c2[nH]c(C)c(-c3c(-c4ccc(F)cc4)[nH]c4ccccc34)c(=O)c2O)c1
CC(=O)C(NC(=O)Oc1ccc(C)cc1)C(SS)C(=O)O
C[N+](C)(c1cc(O)c(=O)[nH]c1-c1cc2ccc(O)cc2[nH]1)C1CCCC(CNC(CCCCC(C=O)NC2C3CNCC32)CCC(=O)C=O)C1
CCCC(C)(C)C1Oc2ccc(C3OCC(=O)N3c3nc(C)cc(C)n3)cc2O1
CCCc1nc2ccccc2n1C(C)C=C(CCCN1C(=O)Cc2ccc(Br)cc21)c1ccccc1
COc1cc(C)cc(OC)c1N1C(=O)CNC(=O)C1(CC(=O)O)NC1(C)CC12CCCO2
COCCNC(=O)CCc1ccc(NC(=O)CCc2nc(-c3ccccc3)c(-c3ccccc3)[nH]2)cc1
Cc1cc(N2CCN(C)CC2)c2[nH]c(CN3C(=O)COCc4ccccc43)c(C=O)c2c1
CCC(CC)(Oc1ccc(C=O)cc1)N1CCOC(c2ccccc2)C1
CC1=CC(=O)N2N=C(N1)c1cc(OC(C)Cl)c2[nH]1
COc1ccccc1N(C(=O)CN1CCOCC1)S(=O)(=O)c1ccc([SH](=O)=O)cc1
CCCC
CC(=N)N=c1sc(COCC2(n3cc(F)c(=O)[nH]c3=O)OCC(O)C2O)cn1C1OCC(O)C1O
CC(CO)(NP(=O)(O)Oc1ccccc1)C(O)C1(n2cnc3c(N)ncnc32)OCC(O)C1O
Cc1nn(C(N)CN2CCC3(CC2)Cc2ccccc2O3)c(C)c1CCC=O
O=C1NCc2cccc(Nc3ccnc(Nc4ccc(N5CCOCC5)cc4)c3)c21
CC(C)(C)Oc1cc(C2=C(C=O)C(c3ccccc3)NC2)c(N)cc1F
CCn1cc(Br)c(Nc2cccc(Cc3ccccc3C=O)c2)nc1=O
COC(=O)C1C(C)OC(C)(C(C)N)C(O)C1(C)c1cc(F)cc(F)c1
CCC(O)(CC)C1(C)C=Cc2cc(CN)ccc2O1
Cc1ccc(Oc2cc(C)ccc2Cl)cc1
COc1ccc2[nH]c3c(c2c1)CCN(C)C31CCNC1(N)c1ccc(-c2ccc(C=O)cc2)cc1NCC1(C2CC2)CC1
CC(=O)N1N=C(N2CCOCC2)CC1c1ccc(-c2ccccc2O)c(F)c1
CCc1ccc(OCNC(=O)C[SH]2C(N)=NN=C2S)cc1
O=Cc1cccc2c1nc(N1CCOCC1Nc1cccc(O)c1)c1ccccc12
CC(O)C1(C(C)CC(=O)CC(=O)N2CCOCC2)CC2C(O)CC(O)C2C1
CN(C)c1ccc(C2=C(C(N)=O)NC(=O)C3=C(CCCC3)N2)cc1F
O=Cc1ccc(-c2csc(CN3CCC(c4c[nH]c5ccc(F)cc45)CC3)n2)cc1N1CCCCC1
CSc1cc(C)nc2c1nc(S)n2C1CC(S)(C(=O)N2CCC(O)CC2)CO1
Cc1cc(N(Cc2ccc(F)cc2-c2n[nH]c(=O)n2CCCC=O)c2cccc(C(F)(F)F)c2)c(C)s1
Cn1c(=O)c(CCOP(=O)(OP(=O)(O)O)OP(=O)(O)OCC2OC(n3cnc4c(N)c(=O)[nH]c(=O)c(F)c43)C(O)C2O)cn(C2CC([N-][N+]#N)CO2)c1=O
Cc1c(-c2ccccc2)nc2c(c1-c1cc(F)ccc1Cl)C(=C1SC(=S)N(CCCc3ccccc3)C1=O)SC2
C=CC(=O)NC(C)(C)OC
COc1ccc(C2CC(C)C3C(c4ccc(F)cc4)NCC(=O)N23)cc1OC
COC(=O)NC(=O)C(C)NC(C)S(=O)(=O)c1cccc2ccccc12
COc1c(O)c(C=O)c(O)c(O)c1Nc1ccc(-c2noc(C)n2)cc1C
Cc1cc(OC(C)(N)C(=O)N2C(=O)c3ccccc3C2=O)ccc1N
COc1cc(O)c(C=O)c2c1CCc1cc(O)c(Br)cc1-2
CC(C)(NC(=O)Nc1nnc(Cc2ccccc2)o1)C(C=O)NC(CC(=O)O)CC(=O)O
CCOc1cc(-n2c(-c3ccc(O)cc3)c(C)[nH]c(=O)c2=O)ccc1C#N
CC(=O)Nc1ccc(C(=O)C=Cc2ccccc2Cl)cn1
CCC(CC)Oc1cc(O)cc2oc(-c3ccc(O)cc3)cc(=O)c12
CCOC(C=O)(Cc1cc(C(=N)N)cc(C(F)(F)F)c1)NCCN(C)C
CCOC1CC2(CCN(c3cccc(C=O)c3SC(=O)CN3CCN(CC)CC3)CC2)N1
Cn1c(=O)c2[nH]c(C3CCN(c4ccc(Cl)c(Cl)c4)CC3)nc2n(C)c1=O
CCCc1ccc(C(C)(C)C)cc1N1c2nc(N)nc(N)c2NC(=O)C1(N)c1ccccc1
CC(=O)c1cccc(C(=O)NN=c2[nH]c(=S)[nH]c(N(C)C)c2C)c1
O=C(C(S)c1nnc(Cn2cnc3c(S)nc4ccccc4c32)o1)N1CCN(C2CCCO2)CC1
COc1ccc(Cl)cc1NC1=NC(=S)N(N)C1(C)C
COc1cccc(N(C)c2ncnc3cc(C)nn23)c1C
CC(=O)Nc1ccccc1S(=O)(=O)O
CCC1=C(Cl)CS(=O)(=O)c2ccc(NC(=O)Nc3nc(C)cs3)cc21
c1cc(OCCN2CCCCC2)cc(-n2cnc3ccccc32)c1
CCn1c2c(cc(OCN3CCN(CCN(C)C)CC3)c1=O)CC(=O)N2
CCC(CCC=O)Oc1nc(Nc2ccc(-n3nc(N4CCOCC4)nc3OC)cc2)nc2c(-c3cnn(COC(C)=O)c3)cccc12
CC1Cc2c(cccc2[N+](=O)[O-])C2C=CC(c3nnn(-c4ccccc4F)n3)=NN12
COc1ccc(Oc2cnc(N)c(C(N)Cc3ccccc3)n2)c(C(C)=O)c1
FC(F)(F)c1nc(N2CCNCC2)s[n+]1-c1cccc(-c2ccc(Cl)cc2)c1
N=C(N)c1ccc(Oc2ccc(Cl)cc2)cc1
CCCS(=O)(=O)N1CCN(c2ccccc2N2CCOC2=O)CC1
Cc1cncc(C2CN(S(=O)(=O)c3ccc(OC(F)F)cc3)CC(CC3(NC(C)C(F)(F)F)CCN(c4ncccn4)CC3)O2)n1
COc1ccc2[nH]c3cc4c(cc3c2c1)OC(CC(=O)N1CCCCC1)CO4
Nc1ccc(C2(N)CCCCC2)c(Nc2ncnc3cnc(N4CCNCC4)nc23)c1
CCCCCCCCCCCCN=Cc1ccc(N(C)C)cc1
Cc1cc(C(=O)c2cc(C(=O)Nc3cc4c(cc(C=O)n4C4CCCCC4)s3)cc(N)c2N)ccc1O
COc1ccc(C2Cn3c(nc4ccc(F)cc43)C23CCCC3)cc1
CC1(C)CC2(C=CC(=O)C(Cl)C2)c2ccccc21
CCc1c(C(=O)c2cncc(N)c2)c2ccccc2n1Cc1nnc(N)s1
Cc1ccc(C=C(C=Cc2ccncc2)n2c(-c3cccs3)nc3ccccc32)c(Cl)c1
CCC(C)C(S)Oc1ccccc1S
CN=C1C(=Cc2ccc(Oc3ccc(C)cc3)cc2)C(C=Cc2ccccc2)CCC1O
CCCC(CC)(NC(=O)CNc1ccc(S(=O)(=O)N(C(C)Cl)C(C)Cl)cc1)NC(=O)NC(=O)c1c(C)n[nH]c1C(C)C
CCC(NC(C)=O)(SC)C(=O)O
CC(CCNc1ncccn1)Nc1cc(-n2cncc2C=O)ccc1[N+](=O)[O-]
O=C(NCCN1C(=O)NCc2cc(Cl)ccc21)C1CCCCN1S(=O)(=O)c1ccccc1
CC(C)N(c1ncccn1)S(N)(=O)=O
COc1cccc(SC(C)(NC(C)=O)C(=O)O)c1
CC12CCCC1C1C(=O)NC(=O)C1CC2
O=[N+]([O-])c1ccccc1NN=Cc1cccnc1
Cc1cnn(C2CC(c3ccc(N)cc3)CCN2c2ccnc(N)n2)c1
CC1(C(N)(S)c2cccc(Oc3ccccc3)c2)NCCC1C(=O)NC(CC(=O)O)C(=O)O
CCn1nnc(C(=O)Nc2ccc(C)cn2)c1Nc1ccc(C)cc1
CCCCc1cccc([N+]23CC[N+](C(O)(CC)Cc4cc(CCC)c(O)c(C(C)=O)c4)(CC2)CC3)c1
CNc1cnc2cc3c(c(OCC(OC(C)N)N(C)c4ccc(C)cc4)c2c1)C(=O)c1ccc(OC)cc1C3=O
NC1=NC2(CCN(C(=O)Nc3cccc(Cl)c3)CC2N)S1
CCC(O)(NC12CCN(CC1)CC2)c1cccc(Cl)c1
CC(=NNc1ccc(C)cc1)c1ccc(Oc2ccccc2)cn1
CCCCC(C)CC(=O)c1cc(OC)c(OC)c(OC)c1
CC(C)(O)c1ccc(-c2noc(-c3ccc(O)cc3)n2)cc1
O=CCc1c(F)cc(N2CCN(c3ccc(-c4ccc(C(F)(F)F)cc4)c(C=O)c3)CC2)cc1F
O=C(NN=Cc1ccc(Cl)cc1)c1cc[n+]([O-])cc1
COc1cc2c(cc1O)CC(N)(c1cc(C=O)ccc1O)NC2
CCCCC(CCC)N(CCCCCCCC=O)C(=O)C(CCC)N1CCOCC1
COc1ccc(Cn2c(C)c(C(=O)O)c3cc(C(=O)Nc4cccc5nc(C)sc45)ccc32)cc1
CCc1ccc(Nc2cc(OC)cc3cc(CC=O)oc23)s1
CCC(C)=NN1Nc2c(C)ccc(S(=O)(=O)c3ccccc3)c2C=C1C(=O)O
c1cncc(Cc2cncnc2)c1
Cn1c(-c2ccc(Cl)cc2Cl)nc2cc(C3(C)CCC(O)C3)nn2c1=O
CCN1C(=O)c2ccccc2S(=O)c2ccc(C)cc21
COc1ccc(C=C2SC(=O)N(C(=O)CNc3ccc4c(c3)OCO4)C2=O)cc1
O=c1nc(C2CN3CCC2CC3)o[nH]1
CC(C)c1ccc(Cn2ccc3cc(-c4cc(-c5cccc(C(N)=O)c5)[nH]n4)ccc32)cn1
CCc1ccc(S(N)(=O)=O)c(OC2(c3ccc(OC)c(C)c3)C(=O)C(=S)NC(C=O)=C2c2ccc(C(F)(F)F)cc2)c1
COc1ccc2[nH]c3c(c2c1)C=C(C1=NC(=O)CS1)C(c1cccc(C(F)(F)F)c1)C3
CCn1cc(-c2c(NC(C=O)Cn3cc(CNC(C)(C)N4CCN(C(=O)CSc5ccccc5)CC4)nn3)cccc2C(N)=O)nn1
CCOC(=O)Nc1cccc(-c2cc(C(=O)O)nc3cc4c(ccn4C(C)C)cc23)c1
Cc1ccc(C(C)OCOc2cc(C=NNC3CCCCC3)ccc2O)cc1
CC1C(C(=O)Nc2ccc(Br)c([N+](=O)[O-])c2)C1(F)F
COC(=O)C(C)C12Cc3ccccc3C(=O)C1CCCC1C(=NNCc3ccccn3)OCN12
COC(=O)NC(=O)C(C(C)C)N1CCC(c2nccc3c2CCOC2(CCNCC2)O3)CC1
CC(C)CCC(=O)N(C)C(=O)C12CNC(N)(c3cccs3)CC=C1NC(=O)C(CO)(c1ccccc1CCC(O)C=O)C2
CS(=O)(=O)OCc1nc2[nH]c(N)nc(=O)c2[nH]1
CCC(N)C12CCC(C)CC(C(C)C)=CCC(=O)CC(O)C(C)C(CC(OC)OC)OC(=O)C3(OC)CCCN3C(=O)C(=O)C(O)(O1)C(C)CC2=Cc1ccc(O)c(OC)c1
CCCC(NCC1(C)C=Cc2c(O)ccc(CC)c2O1)C(C=O)C=CC12CCCCCCCC(=O)CCC1CCC2
O=C(CSc1ccccn1)Nc1ccc([N+](=O)[O-])cc1
COc1ccc2cc(C(CC(C)O)CN3CCN(c4cccc(C(F)(F)F)c4)CC3)ccc2c1
[O-][n+]1ccc(-c2nc(S)c3ccccc3n2)cc1S
CCn1c(=O)c2ccc(N3CCCCC3C(F)(F)F)cc2c2c(O)c(C)ccc21
NCC1(CNC(=O)Nc2ccc(C(F)(F)F)cc2)CCC(N)(c2ccccc2O)N1
CCC(C)N1CCN(c2ccc3cccc(C=O)c3c2)C2CS(=O)(=O)CC21
CC1Cc2cc(C(F)(F)F)ccc2N1S(=O)(=O)c1ccccc1
COc1ccc(Nc2nc(-c3c(F)cccc3F)cc3ccncc23)cc1OC
CN(C)c1cc(C(=O)NC2CCCCC2)[n+]([O-])cc1Nc1ccccc1
CC(=O)NCCN(c1ccc2oc3ccc(Br)cc3c2c1)c1nc2ccccc2s1
COc1ccc(C)c(F)c1-n1nc(C)c(-c2conc2-c2ccnc(Nc3ccc(-n4cnc(C)n4)cc3)c2)c1C
C=C1c2cc(OC)c(OC)cc2C(C)C=CC2C1OC(=O)C21CCC(C)(O)C2C(C)(C)C(O)CCC21C
CNc1ncc(C2CN3C=C(c4cc(Cl)ccc4Br)C=NC3=N2)cn1
Cc1cc(C)c(N2CCCCC2N(C)c2c(N)cc(C=O)c3sc(Cl)c(Cl)c23)c(N2CCN(CCN(C)C)C2=O)c1F
CCc1ccc(NC(CC=O)Cn2c(=O)c3cccn3c(=O)c3cc(Cl)ccc32)cc1
CC(c1nccc2c1[nH]c1cc(F)ccc12)N1CCN(C)CC1
COc1ccc(CNC(=O)C(NC(=O)Nc2ccc(F)cc2)C(C)C)cc1
Cc1c(Oc2cc(C(=O)O)cc(C(=O)c3ccc(O)cc3)c2)ccc2ccccc12
CCCc1c[nH]c2ccc(O)cc12
Cc1c[nH]nc1N(C)Cc1cccc(-n2c(-c3ccc4c(c3)C(=N)CO4)cc3sc(C(F)(F)F)cc3c2=O)c1
CCc1ccc(NC(C=O)n2c(=O)oc3ccccc32)cc1
CN1CCC(CNC(=O)CNc2cc(Cl)cc(Cl)c2)C1=O
Cc1ccc(NC=C2C(=O)NC(=O)C2c2ccc(Br)cc2)cc1
CC(O)=CC(=O)C=Cc1cccc2ccccc12
Oc1ccc(-c2nc(-c3ccccc3F)c(-c3ccc(O)cc3)[nH]2)cc1
C=C1C2OC(=O)CC3COC(=O)C132
Cc1nnc(CC(N)(C=O)c2nc(-c3cc(N)cc(C(F)(F)F)c3)oc2C)o1
Cc1nc2ccccc2cc1CC=Cc1ccccc1
CCc1ccc2c(c1)OC(=C(Nc1cc(C=O)ccc1C(F)(F)F)C(=O)n1nc(-c3ccc(F)cc3)c3ccc(-c4ccc(N)cc4)cc31)O2
Cn1nnnc1CCc1ccc2[nH]c(CC(C)(C)C)cc2c1
CCc1ccc(N(c2cnc(N3C(=O)CCCC3=O)s2)c2ncccc2C)cc1
C=C(Cc1ccccc1)n1ccnc1C
CCCCC(CCC)Oc1c(Cl)c(Oc2ccccc2)cc2c1C(N1CCCCC1)CC(C)=N2
Cc1cc(C)c(NC(=O)C2(N)CCCc3sc(N)c(C(N)=O)c32)c(C)c1
O=[N+]([O-])c1ccc2nc(-c3cc(Cl)ccc3O)[nH]c2c1
Cn1cccc1C(NC(=O)COC(=O)c1ccc(S(=O)(=O)c2ccccc2)o1)c1ccccc1
O=C(C=Cc1cccc(Br)c1)Nc1cc(S(=O)(=O)N2CCOCC2)ccc1O
COc1ccc(NC(C=O)(C=O)Nc2ccc3nc(-c4ccccc4)c(=O)oc3c2)cc1
Nc1ccccc1-c1cn2c(N)nc(Cl)nc2n1
CN(C)c1ccc(C(=O)n2c(=O)c(N)cc3ccccc32)cc1
CCCCc1cc(O)c(Oc2c(C(=N)c3ccc(O)cc3)cc(O)c(O)c2O)c(O)c1
CCS(=O)(=O)c1ccc(N=c2sc(Nc3c(N)cccc3[N+](=O)[O-])c(-c3ccccc3)s2)cc1
O=C(Nc1ccc(F)cc1)C1COc2ccccc2O1
CCCCC(N)(CCCC(C)N(N=CCc1ccccc1)C(N)=S)Oc1ccc(Nc2c([N+](=O)[O-])c(N)nc3ccccc23)cc1
Cc1ccc2cccc(-c3c(C(F)(F)F)ccc4c3CCN4c3cccc(C(O)CN)c3)c2c1
CCn1cc(C=O)c(=O)c2cc(S(=O)(=O)N3CCOCC3)c(Nc3ccc(Cl)c(Cl)c3)cc21
O=c1n(Cc2ccc(-c3ccc([N+](=O)[O-])o3)cc2)c(=O)n2cc(-c3ccccc3)nc2n1Cc1ccccc1F
Cc1sc2c(c1OCN1CCCC1)C(=O)C1=C2CCNC1C
Cc1ccc(N2C(=O)C=C(Nc3ccc(O)cc3)C2(C)C)cc1
CCCCCCCCCCCCCCCCOC(OC(C)=O)(C(OC(C)=O)OC(CCC)CCCCCCCCCCCCCCCCCCCCCCCCCCC=O)C(OC(C)=O)(Oc1ccccc1)Oc1ccc(C=O)cc1
CC(CC(=O)N1CCc2ccccc2C1)Nc1ccccc1-c1ccc(CC(=O)O)cc1
FC(F)c1ccc(N2CCCC2)nc1
Cc1cccc(C)c1Oc1cccc2ncccc12
Cc1ccc(OC(=O)NC(C=O)Cc2c[nH]c3cc(NC(Cl)C(C)C)ccc23)cc1
CCc1ccc(NC(=C2CCCCC2)c2ccccc2S(=O)(=O)Oc2ccc(C=O)cc2)cc1
CC(O)S(=O)(=O)N1CCCCC1c1c(C(=O)NNC=O)cccc1S(=O)(=O)N1CCOCC1
COc1ccc(-n2nc(C)c3c2CC(N(C(C)(C)O)S(=O)(=O)c2ccc(OC)cc2)CC3)cc1
CCOC(=O)C(C)NC(=O)N1CCN(c2cc3nonc3cc2C=O)CC1
Cc1ccc([SH](=O)=O)cc1S(=O)(=O)N1CCN(c2cc(N)nc(N)c2O)CC1
CC1=CC(C)C(O)CCC(C(C)O)CC2=C(N)C(=O)C=C(C2=O)N(S(=O)(=O)c2ccccc2)C(=O)C(C)=CC=CCCOC1=O
O=P1(NCCCCCCc2ccccc2)OCCCN1CCc1ccccc1
Cc1c(Nc2cc3c(N4CCN(C)CC4)nc4ccccc4n3c2)ccc(CC=O)c1N
Cc1ccc2c(c1NC(=O)C(C)c1cnc3ncn(Cc4c(F)cc(F)cc4F)c3c1F)NC(=O)CO2
COc1cc(C)c(N2CCN(C)CC2)cc1N
CC1CCCC(C)N1c1ccc(CC=O)cc1NC(=O)C1CCC(C(=O)NC23CC4CC(CC(C4)C2)C3)N1
CC(CCOc1c(C(F)(F)F)ccc2c1c(C1CC1)cc(=O)n2C)C(=O)NC(CC=O)C(F)(F)F
CC(C)c1nccc2c1C(=O)OC1(CCCC1)C2c1ccccc1
O=C(O)c1ccc(-c2ccc(C(=S)N3CCCCC3)cc2C(=O)O)cc1
CNc1ccc(CC=O)cc1Nc1ccc(Cl)cc1
Cc1ccc(CC(=O)Nc2ccccc2)cc1N1C(=O)NC(=O)C12CCCCC2
Nc1nc(SC(N)c2ccccc2)nc2ccccc12
COc1ccc2[nH]c(C)c(-c3cc(-c4ccccn4)ccn3)c2c1
CC(=O)c1ccc(NC(=O)COc2ccccc2NC(N)=S)cc1
CNc1nc(N)nc(N2CCN(c3ccccc3-c3cccs3)CC2)n1
Cc1nnc(-c2ccncc2)n1-c1ccc(N=CCC(C)C)cc1
CCC(CCCCC(=O)O)Nc1c(O)ccc2c1=CC=CC=C(C=O)C=2O
NCCC(=O)c1ccccc1N
CCC(O)NC(=O)COC12CC(=O)CC3(C)OC3C(C)(CCCCCCC1C)OO2
CS(=O)(=O)c1ccc(-c2nn(C(CO)CO)c(=O)c3cc(N)c(F)cc23)cc1
CN1CCN(c2cc(Nc3ccc4c(c3)C(c3ccccc3)OC=N4)c3ccccc3n2)CC1
Cc1nn(-c2ccccc2)c2nc(S)nc(N3CCOCC3(S)C(=O)Nc3ccc4c(c3)OCCO4)c12
CC(=O)C=C(C)CC12CCCC1(C)CCC1=C2CCC2C(C)(C)C(=O)C=CC12C
CCn1c(=O)c2[nH]c(-c3ccccc3)cc2n(CC)c1=O
CCOc1ccccc1OC(CNc1ccn2cc(C=O)nc2n1)Cc1ccccc1
CON=c1ccsc2cc(C=O)c(N3CCCC4(CNC5(CCNCC5)CN4c4ccccc4)C3)cc12
NC(=O)O
COc1cc(C2COC(=O)C2(O)CN(C)C)ccc1O
CN1CCC(Nc2ncnc3ccc(-c4ccccc4OCCN4CCCC4)cc23)CC1
O=Cc1cc2sc3ccccc3c2n1C(O)c1ccc(S(=O)(=O)CNc2ccc([N+](=O)[O-])cc2)cc1
Cc1n[nH]c(=S)n1CC(=O)N1CCCCC1Nc1ccc(F)cc1
O=C1CCOC(=O)C1C(=O)Nc1cccc(Cc2ccc(C3CC4CCCC3C4)cc2)c1
CCCC(N[SH]1C=c2cccc([SH](=O)=O)c2=N1)(SC)C(=O)O
COc1ccc(S(=O)(=O)NC(CN)C(CCCC=O)N2CCN(C(=O)C3CCC(N)(c4ccccc4C=O)N3)CC2)cc1
O=C(NN=Cc1cc(Br)c(O)c(Br)c1)C1=CC=C[PH](O)(O)O1
NC1=CC=C2SN=C3c4ccccc4C(=O)C1C23
CC1Oc2cc(Br)c(O)cc2C1(O)C(=O)Nc1cccc(Oc2ccccc2)c1
Cc1nnc(NCC(C)CC2OC(=O)C3CCNCC23)s1
CCOc1ccc(Cn2c(CCC3(N)CC3c3n[nH]c(=O)n3C3CCCN3)nc3nccnc32)cc1
CCCCNc1ccc(Nc2c(C)c(N)nc3ccc(Cl)cc23)c(N)c1
COc1ccc(-c2nc(N)c(C3(N)Cc4c(Oc5nccc(C)n5)cccc4O3)o2)cc1
CCN1CCC(c2nc(-c3ccccc3)no2)CC1
CCn1c(C)c(C=O)c2cc(Nc3cc(C)ccn3)ccc21
C=CC=CN(C)COc1ccc(Oc2c(Nc3cc(C)ncn3)c(O)c(O)c3ccoc23)cc1
CCC(C)N(CCCCN=c1cc2c(C)c(C)c(C)cc2nn1-c1ccccc1)S(C)(=O)=O
CCc1ccc(=O)n2c1N(c1c(F)cc(C=O)cc1F)Cc1ccccc1-2
O=C1NC(=O)N(c2ccc3c(c2)OCCO3)C(c2cccs2)C1=CN1CCOCC1
CCc1ccc(S(=O)(=O)N(C)C(CC)C(N)=O)cc1
CCOC(=O)N(C(=O)COc1ccccc1)C1CC2CCCC1N2
CC(C)c1ccc(NC(=O)C[SH]2C=CC=C2Cc2nnc(S)n2Cc2ccccc2)s1
O=CC(=O)c1nnn(Cc2ccc(Cl)cc2Cl)c1Nc1ccccc1Nc1cc(Cl)c(C=O)c(Cl)c1
Cc1cccc(OCC(=O)Nc2cc3c(N)cccc3[nH]2)c1F
CC(C)(Nc1csc2c(=O)n(C(S)(CCCC=O)CNc3ccc(C=O)cc3)c(S)nc12)N1CCOCC1
C=C(C=O)c1c(N(C)C)c(N)c(N)c2cc(C)ccc12
CCN(C)CC=CCNC1CN(c2ccc(C=O)cc2)CCO1
C[N+](C)(C)CC1CC2NCC(N)(c3ccc(F)cc3)C2O1
C=CN(C)c1ccc(C)cc1
Cc1c(Cl)ccc(C(C)(C)N)c1N
CCCCCC(CCCC)N(C)CCC
CC(C)=C(C)c1cc2cc(O)ccc2cc1O
Oc1ccc2cccc(CCC(O)c3nc(-c4ccccc4C(F)(F)F)no3)c2c1
CC(=O)OCC1=C2C(Oc3ccc(C=O)cc3)C(=O)C3(C)C(CC(O)(CC1)C2C(O)NC(=O)Oc1ccc(C)cc1)C1COC1C(OC(C)=O)C3OC(O)(OC(=O)CCC(C)C)C(C)=O
Cc1ccc(-c2cc3c(cc2N)C(=O)NCC(=O)NCC(=O)NCC(=O)N2C(c4ccc(C)cc4)CC(CC(=O)O)C2C(=O)NCC(=O)N3)cc1
Cc1ccc(Cl)c(NC(=O)Cn2cc(-c3cc(=O)n(CC(C)O)c4c3c(C)nn4C)cn2)c1
O=C(NC1CCCCC1)C1(S)CN(c2ccccc2F)CCN1
CC1=NCCN1C1CCCCN1c1cc(C)ccc1-c1cc(N)nn1-c1ccccc1
COc1ccc(C(C)NC(C)N2C(=O)c3ccc(C=O)cc3C2=O)cc1OC
O=C(C=Cc1cccs1)c1c(O)cc(O)oc1=O
O=CCCC(NC1CC2c3ccccc3C1c1ccccc12)C(=O)O
CN(C)CCSc1nc2ccccc2[nH]1
Cn1c(-c2ccc3[nH]ccc3c2)c(-c2ccc(S(=O)(=O)N3CCOCC3)cn2)c2ccccc21
Cc1cc(C)c2c(N(c3ccc(Cl)cc3)c3ncc(C(=O)N4CCCC4)c(N)n3)cccc2n1
O=C(NN=Cc1ccc(Cl)o1)c1ccccc1
CC(O)(CC1CCCCC1)NC(C(=O)NCC1CC1)C(c1ccccc1)c1ccc(F)cc1
CC(=O)c1ccc(OC(Cn2cc(C)c(=O)n(C(=O)N3CCOCC3)c2=O)C(Nc2ccccc2)C(=O)O)cc1
CCc1cc(OC)c(OC)c(NC(=O)C(C)n2c(-c3ccccn3)cc(C3CCNCC3)nc2=O)c1F
Cc1ccnc(NC(Cn2c(=O)c3c(C4CCCCC4)c(O)sc3n(Cc3ccc(C=O)cc3)c2=O)C(F)(F)F)c1
Cc1ccc(C2CCCCN2C(C)(C)Nc2ccn(CC(=CN(C)c3ccc(C)cc3)c3ccccc3)c(=O)c2C=O)cc1
CCCCC(CC(=O)O)Oc1cc(Cn2cc(C)c(=O)[nH]c2=O)ccc1O
Cc1ccc(C(C)(C)OC(C)(C)N2CCc3ccc4c5cc(F)cc(c35)NCC42)cc1O
Cc1cccc(C(F)(F)F)c1Oc1ccc(C=O)cc1OCNc1ccc2c(c1[SH](=O)=O)=N[SH](N1CCCC1)N=2
CCc1ccc(NC(=S)Nc2ccccc2Cc2ccc(OC)cc2)o1
Cc1cc(Nc2ccc(-c3cc(C(F)(F)F)c(=O)n(CC=O)n3)c(Cl)c2)c(C)cc1F
COc1cc(C)cc(OC)c1OCNc1cccc2c(=O)n(C)nc(C=O)c12
CCCCCn1c(=O)c(-c2cccnc2)cn2c(=O)c3ccccc3nc12
COc1ccc2c(-c3cc(=O)n(CC(C)(C)C)c4scc(C5C(=O)N(c6ccc(S(N)(=O)=O)cc6)C(=O)N5C)c34)c[nH]c2c1
COc1cc(C(C)C)c(O)c(C(C)c2cc(-c3ccc([N+](=O)[O-])c(NS(=O)(=O)c4ccc(Br)cc4)c3)nn2CC=O)c1
O=C(Cc1n[nH]c(=O)c2ccccc12)c1ccccc1O
Cc1ccc(N2C(C)CCCC2COc2ccc3c(c2)CCC3)nn1
C=C(CC)C(c1ccc(C)cc1)C1COC2(CC1=O)OC(C)(C)O2
CCOCCOc1ccc(N)c(N)c1
COc1ccc2[nH]c3c(c2c1)CC1CC1CC3c1ccc(OC)c(OC)c1
CN(C)c1sc(C(=O)C(N)(N)S(=O)(=O)NC(=O)O)c(C=O)c1[SH](=O)=O
COc1ccc(-c2cnc3c(-c4ccsc4)cnn3c2)cc1
Cc1ccc(C=CC(=O)OC(=O)CNc2nc3ccccc3s2)cc1
CC1=NNC(=S)NC1C(C)O
CC1C(c2c(O)cc(O)c3c2oc(=O)c2ccccc23)=NOC12CCNC(N)(c1ccc3c(c1)OCO3)C2
CC1(C)Oc2cccc(O)c2-c2cc3nc(-c4ccc(C(F)(F)F)cc4)ncc3cc21
C=CC(=O)N1CCCC(n2nnc(-c3ccc(OC)c(S(=O)(=O)Nc4cc(C)no4)c3)n2)C1
CCCC(=O)N1CCCC(c2nc(C(C)N3CCOCC3)no2)C1
Cc1nc(=O)c2c(C)nn(C(Oc3c(OC4(CO)C(O)COCC4O)cc(O)c(O)c3Cl)C(=O)c3ccc(O)c(C)c3)c2[nH]1
CCC(N)c1ccc(-c2c(C(F)(F)F)nn3c2OCC3)cc1
Cc1ccc2c(c1)CC1(C(C)CCNc3ccc(Br)cc3C(=O)c3ccc4ncnc(N)c4n3)CCCC21C
O=Cc1nc2cccc(N3CCC(c4cc(O)cc(F)c4)CC3)c2s1
COc1cc(Nc2ncnn3c(C4CCC4)c(-c4ccc(C(=O)O)cc4)c(-c4ccccc4)c23)cc(OC)c1OC
CCC(C)C1COc2c1cc(C)c(OC)c2OC
Cc1n[nH]c2c1CC(=O)NC2Oc1ccc(C=CC(C)C(=O)OC(=O)CN2CCCCC2)cc1O
Oc1ccc(C2=NCCc3cc(O)c(O)c(O)c32)cc1
CC(=O)c1ccc(N2C(=O)C3c4cccc(O)c4C(C)CN3C2=O)cc1
COc1ccc(C(=O)COC2C(N)CC(N=C(N)N)CC2N)cc1
Cc1ccc(C)c(SC(=O)N2CCN(c3ccc(Cl)cc3)CC2)c1
CC(=O)N(C(C)=O)c1nc(-c2cccc(N)c2)c2sccc2n1
O=C(CCC(c1ccc(O)cc1)c1ccc(O)cc1)c1ccccc1
Cc1ccc(N(C)C(=O)COc2cc(C=O)cc3nc(C)[nH]c23)cc1
CC=CC=CC(=O)Nc1c(-c2nocc2C)ccnc1Nc1ccc(-n2cnc(C)n2)cc1
COC(=O)C(=O)c1cscc1N
COc1ccccc1-n1ncc2c1CCCN(c1cc(F)ccc1Cn1cccc(C=O)c1=O)C2
COCCNc1c(C=O)ccc2c(Cl)ncnc12
Cc1ccc(Nc2cccc(-c3nc(C)oc3-c3nnnn3CCCCF)c2)cc1
Cc1cc(F)ccc1N1CCN(CC2CC2)CC1
COc1ccc(C=CCSCC2CCC(CNc3cc(C)cc(C)c3)CC2)cc1
Cc1cc(C(=O)Nc2cc(C(F)(F)F)ccc2N2CCCCC2)no1
COc1c(Nc2nc(Nc3nc(C4CC4C)ccc3C(=O)O)ncc2Cl)cnn1CC=O
CNc1ncnc2c1ccn2C(C)(C)NCC(C)(C)C
CCC(Nc1cc(-c2ccccc2)nn1-c1cc(C(F)(F)F)ccc1C(=O)O)C(=O)N(c1cc(C)ccc1I)C(C)CC
CC(=O)OC=C1CCC(O)CC2(C)OC2(C(C)C)CC1
CNc1ccc(OC(N)(C(=O)C2(O)COOC2=O)c2ccc(C(C)(C)C)cc2)cc1
Cc1ccc(Oc2ccc(NC(C)(C=O)N3CCCCC3=O)cc2)cc1
O=C(CC1=COCC1=O)NNc1cccc(Cl)c1
Cc1ccc(N(c2nccc(-c3ccc(N)nc3)n2)C(C)(C(=O)O)N2C(=O)CCC2O)c(C)c1
COc1cc2ccc3cc(C(=O)O)ccc3c2cc1C
CCC(CNC(CC=O)(NC(CCC=O)(NC(CC=O)(Nc1ccc(NC(C=O)C(NC(=O)OC(C)(C)C)c2ccccc2)cc1CCC=O)C(=O)O)C(=O)O)C(=O)O)C(=O)O
CC1CC(OCC2(O)C(O)CC(O)CCCC(O)CC(C)(S)CC(O)C(=O)C=CC=CCC(O)C2O)CCO1
Cn1c(Oc2ccc(CC=O)cc2)nccc1=O
CCc1ccc(S(=O)(=O)N(C)C2CCC3C(=O)NC(=O)C3C2)cc1
CCN(CNc1cccc(C(C)(C)C)c1)c1ncccc1-c1ccn2ncc(C=O)c2n1
CN1CC=C(CCNc2ccccc2-n2nc(C=O)c(Cc3ccc(Cl)cc3)c2-c2ccccc2)CC1
CCC(N)c1cc(-c2ccc(Oc3ccccc3)cc2)cc2ccc(OCNC3=NCC(=O)O3)cc12
COc1cccc(NC(=O)Nc2cc(F)cc(F)c2C(C)(C)Cn2cncn2)c1
CC(=O)CCC(C)(C)O
CC(=O)C1CC2C(C=C3CCCC32C)C2CCC(C)(O)C12CSCc1nc2c(N)ncnc2n1C1OCC(O)C1O
CC(C)SC12CC1C(n1cnc3c(N)ncnc31)C(O)C2CO
O=C(CSc1nc2ccccc2c(=O)n1Cc1ccccc1)Nc1ccccc1
CC(C)CC(Nc1cc(C=O)ccc1C(=O)O)C(=O)O
O=Cc1nnn(Cc2ccccc2)c1NCCNc1ccncc1
COc1ccc(OC(C)(C)Nc2cc(C=O)c(C3CC3)nc2N2CCCC2)cc1
COc1cc2c(-c3c(C(=O)F)n[nH]c3C)cn(-c3ccc(F)cc3N(c3c(C=O)cccc3OC(C)C)C(C)C)c2cc1OC
CNC(=O)C(=O)NNC(=O)C=O
O=C1Nc2cc(-n3ccnc3)ccc2C1(O)c1ccc(I)cc1
CNC(=N)NN=CC1=C(c2oc(-c3ccc(C(=N)N)cc3C)cc2C)N=C(N)N(C2OC3(CC3)C(O)C2F)C(O)=N1
COCCNC(=O)Nc1ccc(-c2nc(N3CCNCC3N(C)C)ccc2-c2noc(C)c2C)cc1
O=C(NO)C(O)=Cc1cc2c(cc1O)C(=O)c1c(O)cc(O)cc1C2=O
COc1ccc(-c2cc(-c3cc(F)ccc3Cl)nc(C(C=O)NC3CCCCN3)c2)cc1
Nc1nc(Nc2ccccc2)c2n1CCC2
COc1cc(C)c(N2CCNC(C)(Nc3ccc(C=O)o3)C2)cc1Nc1nc(Nc2cccc(F)c2C(N)=O)c2cc[nH]c2n1
CCN(CC)c1c(C=O)cc(C=O)c(N2CCOCC2)c1Cl
O=CCCc1ccc(O)c(OC(O)CNc2ccc(C=O)o2)c1
COc1cc(NS(=O)(=O)c2c(C)[nH]c3c(C)cccc23)cc(OC)c1
COCCOc1ccc2ccccc2c1C(F)(F)F
CCn1c2ccccc2c2c(C(=O)NN=Cc3ccsc3)cccc21
CC(C(=O)N1CCN(S(=O)(=O)c2cnn(C)c2)CC1)N1CCOCC1
CCNc1ccc(-n2cc(C(=O)C=O)c3ccccc32)cc1N
CCC(C)c1c(N)ncc2ncc(C#N)c(Nc3ccc(F)c(Cl)c3OC)c12
Cc1ccc(Cc2oc3ccccc3c2-c2c(C)noc2CCS(=O)(=O)CC(C)CN2CCN(C)CC2)cc1
O=C(O)c1ccnc(NN=Cc2ccc(OC=Cc3ccccc3)cc2)c1
Nc1ccc2[nH]c(-c3ccc(OC(N)C(=O)N4CCOCC4)cc3)nc2c1
COCc1cccc(N)c1N1CCC2(CC1OC)OCCO2
NC(=O)P(=O)(O)OCC1(N)CCN(c2ccnc(N)n2)C1
Cc1cn(C(NC(C)C)C(=O)N(c2ccc(C(C)C)cc2)c2cccc3c(Cl)c(C=O)sc23)nn1
CCCCCc1ccc(C(=O)c2ccc(-c3ccccc3)cc2)cc1
CC1(C)CC(OS(=O)(=O)O)CN(O)C1
Clc1ccc(Nc2c(Cl)cnc3ccccc23)cc1
COCC(O)Oc1ccc(-c2nnc(-c3[nH]c4ccccc4c3N)o2)cc1
CS(=O)(=O)N1CCC2(CNC(=O)O2)CC1(N)c1ccccc1
CC(C)n1nc(N)cc1-c1ccn(CCN)n1
CCN(C)CCn1c(-c2cc3c4ccccc4[nH]c(=O)n3n2)noc1=O
CCOc1cc(CC=O)c(OCC[SH]2C=C(c3cccs3)c3c(S)ncnc32)cn1
Cc1ccc(-n2nc(-c3ccc4[nH]c(=O)ccc4c3)c3c(=O)n(C(C=O)Nc4cccc5cccnc45)cnc3c2=O)cc1
COC(=O)N(c1cc(C)c(Oc2c(O)cc(C=O)cc2O)cc1O)C(C(C)C)C(C)C
CC(NC(=O)C1(Nc2cc(C(=N)N)ccc2Cn2nc(C=O)c3c2CCC3)CCCC1)C(=O)O
O=Cc1ccc(-c2csc3ccccc23)cc1OCNc1ccc(Br)cc1
O=C(CNc1cccs1)OC(=O)Nc1ccc(F)cc1F
CC(C)Nc1nc(CO)nc2c1ncn2C1OCC(O)C1O
Cc1nc2ccc(Br)cc2c(=O)n1C(=Cc1ccc[nH]c1=O)c1ccc(F)cc1
COc1cc2cccnc2c(N)c1N
Cc1cc([N+](=O)[O-])cc([SH]2C(Br)=Cc3c(S)n[nH]c32)c1Cl
C=CCCCOc1ccc(CC)cc1N1C(=O)NC(=O)C12CCC(C(=O)OC(C)C)CC2
COC(C)(C)NC(=O)C12CCC(CC1)N2C(=O)C1CCCC(=O)N1c1ccc(C)cc1
O=Cc1ccc(N2CCC(=O)C(Oc3ccc(Cl)cc3Cl)C2)o1
NC(=O)c1cnc(C(=O)NCCNc2ccnc3cc(Cl)ccc23)nc1
CCCC(CC)OC(=O)NC(C)(C)N1CC(c2cc(C)ccc2O)NC1=O
O=C(COc1ccc(F)cc1)Nc1cccc(S(=O)(=O)Nc2ccccc2)c1
Cc1ccc(-c2ccc(C(=O)c3c(N)n(-c4ccc(Br)cc4)c4cc(Cl)c(Br)cc34)cc2)cc1
CNc1ccc(NC(=O)Nc2ccc3c(c2)COC3)cc1
COc1ccc(C)cc1OC=C1N=C(C=Cc2ccccc2)OC1=O
Cc1nc(CC=O)c(NC2CCCCN2c2c(C)cncc2C)s1
COc1cc(-n2c(C)cc3cc(C)cnc32)c(Cl)cc1N1CCNCC1
CC1COCC(N)(Cc2ccnc(C#Cc3ccccc3F)c2)N1c1cc(N)ncn1
N#Cc1cnc(N)nc1-c1c(NC2CCSc3ccccc32)[nH]c2cc(F)ccc12
O=Cc1cccn(-c2ccc(F)cc2N2CCSC2C(=O)N2CCOCC2)c1=O
Nc1cccc(Cl)c1N1CCN(c2ccccn2)CC1
CCC(C)N(c1ccc(C(=O)N2CCCCC2)cc1)C(CC)(CC)Oc1nc2cccc(C=O)c2n1C
Cc1cc(=O)oc2c(NC(=O)Nc3cccc(Cl)c3)c(O)ccc12
COc1ccc(-n2c(-c3ccc(Nc4cc(C=O)sc4Br)cc3)n[nH]c2=S)cc1
CCc1ccc(NC(=O)c2cn(CC)c3ccc(S(=O)(=O)N4CCOCC4)cc3c2=O)cc1
CCCn1c(S)nc2sc3c(c2c1=O)CN(c1ccccn1)C3
O=S1(=O)C(c2ccccc2)Nc2ncccc2N1C1CCCCC1
Cc1c(C=O)sc2nc3c(c(N)c12)CC(Nc1ccc(CCC(=O)O)cc1)CC3
CCOC(=O)CSC(=N)N1CCOCC1
Cc1ccc(F)c(N2CCN(C(=O)COc3ccc(Cl)cc3)CC2)c1
Cc1ccc(C(c2ccccc2)c2ccccc2)c(N2CC(F)c3ccccc3-c3[nH]cnc(=O)c32)c1
CCC(=CC(=O)OC12C(C=C(C)C(=O)C1C)CC(C)=CC1(C)OCC(O)C(C)C1C2O)c1ccccc1
CCCCN=C(N)N(C)C(=O)Nc1cccc(CCCC(=O)O)c1
CCC(N)(SSC(C)N)C(=O)O
Nc1ccccc1CC(N)(Cn1nc(C=O)c2ccccc2c1=O)c1ccccc1
C=S(O)(O)=CCC=C1C(C)=CC=Cc2ccccc21
COc1cc(-c2ccc3c(c2)COC3=O)nc(C#N)c1Cl
CC[NH3+]
Cc1cccc(Sc2ncnc3c2oc2ccccc23)c1C(=O)O
COC1CC(NC2=C(C=O)C3=C(CCC3)[SH]2N)CCN1
Nc1ccc(N)c(N2CCN(c3ccccn3)CC2)c1Cl
COc1ccc(CC(=O)NC2CCC(N)(c3ccc(O)cc3)N2)cc1
O=Cc1c(NCCOc2ccc(F)cc2)cccc1C(=O)c1ccc(F)cc1
CCOC(=O)N1C(=N)CN(C(=O)Nc2c(Cl)cnc3ccc(Cl)cc23)C(CC(=O)O)CCCCCNCC1(C)N
COc1ccc(C2CC(=O)c3c(C)cc(C(=O)Nc4ccccc4)nc3C2c2ccc(O)cc2)cc1
COC(=O)C(C)NP(=O)(OCC1OC(n2ccc(=O)[nH]c2=O)C(C)(O)C1O)Oc1ccccc1
NC(=O)Nc1ccc(F)c(F)c1
Cc1cccc(N(CC(F)(F)F)C(=O)C2CCCCN2C(=O)C(N)c2ccc(N)cc2S(=O)(=O)N(C)C)c1F
CNc1c(N)c(N)nc(C=O)c1NCC1CCC1
O=C(CNc1ccc2nnn(Cc3ccccc3)c2c1)OC(=O)CNc1ccccc1F
CSc1nc(C2CNC(C)(N)CC2Oc2ccccc2)no1
CCC(C)N(c1ccccc1)[SH]1C(C)=Nc2ccc([SH](=O)=O)cc21
COc1ccc(-n2c(C)nc3c2-c2ccsc2C(=O)NC3Cc2ccccc2)cc1
CCc1ccc(CNc2ncnc3ccc(-c4cccnc4)nc23)cc1
CCOC(=O)COc1ccc(C=C2SC(c3cccc(C(c4ccc(O)cc4)(c4ccc(O)cc4)c4ccc(F)cc4)c3)NC2=O)cc1
COc1ccc([SH](=O)=O)cc1
COc1ccc2nc3cc(C(C)(C)C=CCN4CCCCC4)ccc3nc2c1
CCN=Cc1c(C)nn2c1N(c1ccc(N)cc1)c1ccc(O)cc1S2(=O)=O
N=C(NC(N)c1ccccc1)c1ccc(Cn2cnnc2N)o1
CCN1CCCCC1=C(c1ccc(Cl)cc1)c1cccnc1
NCOc1cc(C=O)ccc1Nc1ccc(N)c(C(=O)Nc2ccccc2F)c1
O=Cc1ncc(NCC(=O)NC(=O)Nc2ccccc2N2CCOCC2)[nH]1
C=C1NC(=O)C2C3C(O)CCC(C)C3CCC12n1c(C)c(C)c2cc(OC)ccc21
CCCC(CC)OC(=O)N(C)C(C=O)CC(=O)O
CCC(=O)N(c1cc(F)ccc1C)C1CN(C)CCN1
NC(=O)CCCC1c2ccccc2C(=O)c2cc(O)ccc21
O=S(=O)(O)c1ccc(-n2c(-c3ccccc3)csc2=S)cc1
Nc1nc(=O)n(C2OCC(O)C2O)c(COP(=O)(O)O)c1F
COc1ccc2oc(=O)c(C=Nc3ccc(C)c(C)c3)cc2c1
CCn1c(N)c(Sc2ccc(C)c(N(C)C)c2)c(=O)c2ccccc21
CCN1CC(c2ccc(F)cc2)c2ccc([N+](=O)[O-])cc21
O=[N+]([O-])c1ccccc1-c1nc2c(=Nc3ccc(Cl)cc3)cc[nH]c2cc1C=NNC(=S)c1ccccc1
CCCCC(Nc1ccnc2cc(Cl)ccc12)C(CCCC)N(C(N)=S)c1cccc(C(F)(F)F)c1
COc1cc(-c2c(-c3cn(C)nn3)n(C)n(C(N)(C=O)C(C)C)c2=O)cc2c1OCCO2
CCOCC1CCN(c2c(-c3ccccc3)oc3cc(C=O)c(O)cc3c2=O)CC1
COC(=O)CNc1cccc2c1oc(=O)n2CC(C=O)NC(=O)OC(C)(C)C
Cc1[nH]nnc1Nc1cc(Cl)c(C)c(Cl)c1
CCCCC(CCN=C(N)N)NC(=O)NC(CCC)(NC(C)=O)C(=O)O
Cc1ncc(C(C)(C)C)o1
CCCC(C)CCC
CC(CC(=O)NS(=O)(=O)c1ccc(N)cc1)(Nc1ccc(C=O)o1)NC(O)(CC=O)NC(CC(N)=O)c1ccccc1
CN1CCN(C(=O)C2CCCCN2S(=O)(=O)c2ccc(N)cc2Nc2nc(-c3ccc(C=O)cc3)cs2)C(=O)C1
CNc1c(Br)ccc(Br)c1Br
COCCNC(=O)N1C(=O)CC(=Cc2cccc(Cl)c2)c2ccccc21
O=C1CNC(=O)C2NC(c3ccccc3)NCC2N1
Cn1cnnc1C1CCOC(NC2CCC2)C1
C=C(COC(C)C=C(C)C)C(CC)(CC(O)CC)C1CC2C(C)(C)CCCC2(C)C2CC=C3C4C(CCCC3(C)C12C)C(O)C4(C)C
Cc1nc(-c2csc(NC(=O)Nc3ccc4c(ccc5cncn54)c3)n2)sc1C
CC(C=O)CC(C)(CCN1CCCC1c1ccc(O)cc1)NC(=O)Oc1ccccc1
COc1c(Br)cc(C2N(C(=O)C(C)=C(C)C)C(=O)C3CCCN32)cc1Br
CCOc1nc2nc3scc(C(N)=O)c3nc2n1CO
C(=Cc1ccc2[nH]ccc2c1)c1cnc2ccccc2c1
Nc1ccc(-c2ncnc3c2ncn3-c2cc(C(F)F)ccc2Cc2ccc(Cl)cc2)cc1
Cc1noc(C)c1N1CCC(N2C(=O)c3cccc4cc5c(c(c34)C2=O)CCCC5)C1
Cc1ccc(Cl)c(NCC2(N)CCC(C(O)c3ccc(C)c(O)c3)N2)c1
COc1ccc(C(C)(C)CCCN(C)C)cc1-c1cn2c(n1)OCC2
Cc1ccc(-c2cc(C)c(-n3cc(-c4ccc(Cl)c([N+](=O)[O-])c4)nn3)s2)s1
Cc1ccccc1N1CCNCC1(N)c1scc(C)c1C=O
CCCC(=C1CC(O)C(C)(C)C=C1C)C(CCC)=C(CC=O)c1cccc(OC)c1
CCCCCc1n[nH]c(-c2ccncc2)c1-c1ccc(C#N)cc1
CN(c1ccc(C=O)c(N)c1)S(=O)(=O)c1ccc(Br)cc1
CC1NCCCC1NC1CCCCC1
COc1ccccc1Nc1nc(-c2cccnc2Nc2cccnc2)cs1
CCCCS(=O)(=O)NC(=O)CCc1ccc(Nc2ccc(-c3ccc(F)cc3)cn2)s1
O=S(=O)(NCCNc1ccnc2cc(Cl)ccc12)c1ccccc1
CC(=O)Nc1ccc(NC(C)=O)cc1
CCC(C)N
CC1(O)CC2C3CCC4CC(N)CCC4(C)C3CCC2(C)OC1=O
CN(C(=O)CCC=O)C(CCCCNC(=O)N1CCc2ccccc2C1)CC(=O)CC=O
CCOc1cccc(N)c1N
CN1CCCC(C)(n2c(CC(F)(F)F)nc3ccccc32)C1Oc1cccc(F)c1
COc1cc(N)cc(OC)c1OC(N)C(=O)[SH]1C(N)=NN=C1S
CC1=C(C=O)C(c2cc(Oc3nc(Cl)ccc3C)cc([N+](=O)[O-])c2)NC(=O)N1
CN(c1nc(C(N)(C=O)C(=O)[SH]2C3=C(CCCCC3)c3c(S)ncnc32)cs1)C(C)(C)C
CCCC(CC1(O)CC(O)C(N2CCCCC2)c2sccc21)Oc1c(C)ccc2c1OCO2
C=C(C)C1CCC2CCC3(C)C(CCC4C5(C)CC(=O)C(C)(C)C5CCC43C)C21
CNCc1cc(C(=O)c2ccc(C=O)o2)cc(-c2csnn2)c1
Cc1ccc(C(F)(F)F)c(NC(=O)CC(C)CCNC(Cn2cc(C=O)c3ccccc32)C(C)C)c1
COc1cccc(Nc2nccc(Nc3ccc(N4CCOCC4)cn3)n2)c1
Cc1cc2c(cc1[SH](=O)=O)OCC(=O)N2S
CC(C)(C)Nc1ccc(N)c(Nc2cccc3nsnc23)c1C(=O)O
COCC1(N)CN(c2c[nH]c3cc(C(F)(F)F)ccc23)CCN1
C=C1C2C(O)CC(C)(CCC3=C(C)C(=O)CC32)C1C
COc1cc(-c2ccsc2)nc2ncnn12
COc1ccc(C(C)(C)C)cc1NS(=O)(=O)c1ccc(-c2ccc(F)cc2)cc1
CCc1ccc(CN)c(NC(=O)C(S)c2ccccc2S)c1
CCCC(C)COc1cccc(OCc2cccc3c2C=C(OC)CC3=O)c1
CC(NCOc1cccc(-c2ocnc2C=O)c1)C(=O)O
O=[N+]([O-])c1[nH]cc2nc(Cn3nnc(-c4ccccc4)n3)c(-c3cccnc3)cc12
CC(c1cccc(-c2ccc(C=O)cc2)c1)N1CCN(c2ccccc2)CC1
CC(=O)N(c1ccc(-c2ccc3nc(N)oc3n2)c(F)c1)S(=O)(=O)c1ccc(N)c(N)c1
Cc1cc(OCc2onc(C)c2Br)ccc1Nc1ncccc1C(N)=O
Cc1nnc(C(N)(c2ccc(N)cc2C)n2nc(C=O)c3ccccc32)o1
CCCCC(CCCC1(N)NC(=O)N(C2CCN(C(C)(C)CCC(=O)Nc3cnc(C=O)cc3-c3cnco3)CC2)c2ccc(Cl)cc21)N1CCOCC1
CCCc1ccc(C#Cc2cc(N3CCN(C(=O)CSC(N)=S)CC3)cc(C(F)(F)F)c2)cc1
CC1N(CCN(C)C)CCN1c1ncccn1
CC(C)C(C#N)Nc1cc(C=O)ccc1Cl
CCC1=C([SH](=O)=O)S(N2CCCCC2)(N2CCOCC2)c2nc(Nc3cc(C)ccc3C)n(CC=O)c(=O)c21
Cc1ccc2ccc(OC(=O)CN3CCN(C(=O)Nc4cccc5ccccc45)CC3)cc2n1
Nc1nc(N)c2c(N)c(Cc3ccsc3)sc2n1
Cc1cccc(F)c1NCc1cc2ccccc2n(CC=O)c1=O
Cc1ccc(NC(=O)C(C)(O)OC2C(COc3cc(CC(C=O)N4CCOCC4)ccc3O)COCC2(O)OC2CC(O)C(O)(C(=S)Nc3cc(CCC(=O)O)ccc3O)C(O)C2O)cc1
CCC(O)C(=CCNC(C)Cc1ccc(Sc2ccccc2)cc1)[N+](=O)[O-]
Cc1nnn(-c2ccccc2)c1C=C1C(=O)NC(=O)N(C(C)O)C1=O
CCCC(CC)=C1CN(C2=NC(=O)CS2)C(N)(C(CCCC=O)N2C(C)CCCC2C)CN1
CC(C)(C)c1ccc(S(=O)(=O)Nc2cccc(-n3nc(N)c4ccc(Cl)cc43)c2)cc1
CCC(=O)N1CCN(C(=O)c2ccc(-c3nnc(C)o3)cc2Oc2ccccc2)CC1
CC(C)Sc1nc(=O)c2nonc2[nH]1
Cc1cn(S(=O)(=O)c2ccccc2)c2c(N3CCN(C)CC3)cccc12
CCCC(=O)n1nc(N)c2cc3c(Cl)cc(OC)cc3nc21
CN(C)C1CC(n2c(O)c(C=O)c3cc(S(N)(=O)=O)ccc32)C(C)(C)C1
O=Cc1cccc(Nc2ccc(CCC(=NO)C(F)(F)F)cc2OCC2CO2)n1
CCc1cncc(CCCCOC(C)(C)N(C)c2cc(F)cc(C(C)(C)C)c2)c1O
Cc1ccc2cc(Cl)n(C(C=Cc3ccc(F)cc3)(C=Cc3ccc(OCCN(C)C)cc3)N3CCOCC3)c2c1
CCC(NS(=O)(=O)c1ccc(C)cc1)(SC)C(=O)O
CCNc1ccc2c(c1NCC)Cc1c-2cc(C=O)n1CC=O
Cc1onc(-c2c(F)ccc(Nc3cc(N4CCN(c5ccccn5)CC4)ccc3C=O)c2Cl)c1C=O
O=C(Cc1ccc(Nc2ccc(N3CCSC3)cc2)cc1)c1ccccc1
COc1ccc(C=NNc2ccc([N+](=O)[O-])cc2[N+](=O)[O-])cn1
CCCCCCCCCCCCCC(CCCC=O)NC(=O)CC(CNCCCC(C(CC=O)NC(=N)N)N(C)C(=O)CCO)NC(=N)N
CCC1=CCC2CC(=C(C)C(CC)=C(C)C)C(=CCSc3ccc4c(c3)OCO4)C12
COc1ccc(C)c(NC(=O)CN2CCCCC2c2ccc(C)cc2)c1F
COc1ccc(NC(CC=O)(NS(=O)(=O)c2ccc(C)cc2)C(=O)O)cc1
CN(C(=O)Nc1ccc(OC(F)(F)F)cc1)C(=O)C1(N)CN(c2ccc(N)cc2)CCN1C
Cc1ccc(S(=O)(=O)N2CCCC(C(O)Oc3ccc(-c4cccc(O)c4C)cc3C)C2)cc1
C=Cc1cc2c(C=O)c(-c3ccc(C(NC(CC=O)c4nn[nH]n4)C(=O)O)cc3)oc2cc1NC1CCCCNC(=O)CC(=O)CC1C(C)(O)c1c[nH]cn1
Fc1ccc(-c2c(-c3ccnc(Nc4ccc(N5CCOCC5)cc4)c3)noc2N2CCOCC2)cc1
CCOC(C)(C)NC(=O)Nc1cc(Cl)cc2snc(N3CCCCC3)c12
COC(CCC=O)(NC(=O)CNC(=O)C12CC1C(n1cnc3c(N)nc(N)nc31)C(O)C2O)C(=O)O
Cc1ccc(C(C)CN2CCCCC2C(=O)Nc2cc(Oc3ccc(NC(=O)COCC(F)(F)F)cc3)ncn2)cc1
COC1(OC)C(=O)CC(C(N)=O)OC1(CO)c1cc(Cl)c([N+](=O)[O-])cc1C(F)(F)F
COc1cc(-c2cc(O)c(O)cc2OC2(CO)C(O)COCC2O)cnc1N
CCN(CC)c1ccc(CC=O)cc1NS(=O)(=O)c1ccc2ccccc2c1
CNc1nc(N)c2nc(CO)n(C3OCC(O)C3O)c2n1
CCC(Nc1c(C(C=O)=NOC)csc1N)n1ccnc1C
Cc1ccc2c(c1)OC(N)(C(C)c1n[nH]c3c1C1CCCNC1CC3)O2
O=C(COc1cccc(-n2cnnn2)c1)Nc1ccccc1
CC(C=O)(c1ccccc1)N(c1ccc(N)c2c1C(=O)c1ccccc1-2)C1CCCCc2c(N)ccc(C=O)c21
CC(C)N(CC(O)C1CCCCC1)c1c(-c2ccccc2)c(Cl)c(C(=O)c2ccc(C(F)(F)F)cc2)n1-c1ccccc1
O=CCCC(Nc1cc(C=O)c(Oc2cccc(O)c2C=O)cc1O)(C(=O)O)N1CCCCC1C(=O)O
Cc1ccc(C=CC=CCOC(=O)NCC2CC3OC(=O)CC2C3(C)C)cc1
CCn1nc(-c2cccc([N+](=O)[O-])c2)c([N+](=O)[O-])c1C(=O)c1cccc2ccccc12
COc1ccc(C(=C(C)c2c[nH]c3ccccc23)c2ccc3ccccc3n2)cc1
COc1ccc(C)c(OC=Cc2ccc3ncccc3c2)c1
Cn1c(C2=C(C(=O)c3cc(Cl)cc(Cl)c3)NC2c2ccccc2Cl)nc2ccccc21
CCCc1ccc(Cl)c(Nc2c(OC)c(OC)cc3c2[nH]c2c(C)nc(C)nc23)c1
CCc1ccc(N(C(=S)NCc2coc(-c3ccc(OC)c(I)c3)n2)c2ccc(C)cc2)cc1
CC(N)(c1cccc(N)c1)n1nc(C=O)c(-c2ccsc2)c1-c1ccc(Cl)cc1
CC(C)Cc1cc(Cc2ccccc2)cc(I)c1O
O=[N+]([O-])c1cc(C2=CC(c3ccc(Nc4ccc(OP(=O)(O)O)c5ccccc45)cc3)CC=C2)ccc1Cl
Cc1ccc(N2CCN(C(=O)NCC3CNCCO3)CC2)cc1
O=Cc1c(N2CCCC2)c(Nc2ccc3c(c2)OCO3)coc1=Nc1ccccc1
O=CC(CNc1cccnc1)Cn1c(=O)oc2ccccc21
CCNc1ccc(-n2c(C(=O)CC=O)cc(C(C)=O)c2C)cc1Br
NC(C(=O)O)C(Cc1cc(F)cc(F)c1)S(=O)Cc1ccc(F)cc1
Cc1ccc(N2C(=O)CCCC2C(=O)NCC(C)(C)C(C)C)cc1
CCN(CC)CCNc1c(-c2cc(Cl)cnc2Nc2cc(C)cc(Cl)c2)cc(C)cc1C(F)(F)F
O=C(O)C(O)=CC(=O)c1ccc2ccccc2c1
CCC(CC)(Nc1ccc[n+](C)c1C)OCCOCCOCCOCCN(c1cc(NC2CCCCO2)c(C=O)cc1C#N)c1c(C)cccc1OC(F)(F)F
CCN1CCN(S(C)(=O)=O)CC1c1cc(C=NNC=O)ccc1Br
CCC(=O)OC=C1CC(O)C(CO)=C(C)C1C
COc1cc(OC2(N)CCCCC2)cc(C2CC(=O)n3c(-c4cccs4)cnc3N2)c1
CC(=O)Cc1ccc(C)c(Nc2cccc(C=O)c2Cl)c1C
O=C(Nc1ccc(Cl)cc1)C1CCCCN1S(=O)(=O)C1C(=O)COC1=O
CCC(=O)N1CCN2C(=O)CN(c3cc(C)ccc3F)CC2C1
CN=C1SCC(=O)N1C=Cc1ccc([N+](=O)[O-])cc1
Cc1ccc(F)c(NC2CC(N3CCCC3)N(c3ccc(C(C)N4CCOCC4)cc3)C2)c1F
CN1CCC23c4c5ccc(O)c4OC2C2CCC3(O)C(C2)C1C5
CN(C)c1ccc2[nH]c(SC(=O)CNc3cccc(S(=O)(=O)N4CCOCC4)c3)nc2c1
Cc1ccc(C=O)c(Nc2ccccc2Cl)c1S(=O)(=O)N1CCCCC1
Cc1c(OC2CCC3CCN2CC3)cc2nnc(Br)n2c1Br
CS1=NC(Nc2ccc(CCCC(=O)NC(F)(F)CCC(=O)O)cc2)=NC(N)=N1
CS(=O)(=O)N(CC1CCCC1)c1ccc(Nc2cc(C=O)sc2Cl)cc1
Cc1nnnn1Cc1ccc(Nc2c(S(=O)(=O)CCC=O)ccc(C3CCNCC3(N)c3ccccc3)c2F)cc1
Cc1cccc(C(C)O)c1Oc1ccc(Cl)cc1CCCCCCCc1nn[nH]n1
CCC(Cc1c(O)ccc2c(C=O)noc12)NC(CC)C(=O)O
Cc1ccc(C(=O)N2CCN(C(=O)CNc3ccccc3C(F)(F)F)CC2)cc1C
Cc1cc([SH]2CCN=C2S)c(N)cc1C1(N)CCCc2c(C=O)noc21
CCCCCCC(CC(C=O)OC)NC(N)(CCC)CC(O)(CC(O)CC(OC1(C2CCCCO2)CCC(C)CC1)C(C)C)Oc1ccc(C)cc1
CC(C)(C)c1nnc(S)n1C(S)C(=O)NC1CC1
COc1ccc(-c2csc(N3CCNC(N)C3)n2)cc1
COc1ccc(C2SC(=Cc3ccc(O)c(OC)c3)C(=O)N2c2ccc(F)cc2)cc1
COc1cc2ccsc2cc1C(N)N(c1cc(N)nc(N)n1)c1ccccc1OC
COc1ccc(C(=O)NCc2ccc(C34CC5CC(CC(C5)C3)C4)s2)cc1
CC(C=O)(COC(C)(C)C)NC(=O)CCc1ccc(Nc2cc(F)c(C=O)c(F)c2)cc1
COc1cc(C(O)=NNC(=O)c2cc(S(N)(=O)=O)ccc2O)ccc1O
CCOC(=O)CC(O)(C=C1SC(=O)NC1=O)c1c(-c2c(F)cc(C)c(OC)c2F)[nH]n(-c2ccc(N)cc2)c1=O
CN(CCCCCC(N)=O)C(=O)CCN
CCOc1c(O)ccc2[nH]cc(C=O)c12
COC(=O)c1ccc(C)cc1Sc1nnc(-c2ccc(C(C)C)cc2)n1C
Cc1cc(N2CCOCC2)c(C(=O)N2CCC(C=O)CC2Nc2ccc(Cc3ccc(O)cc3)cc2)c2cc(C=O)ccc12
Cc1ccc2c(C)cc(C3CC(c4ccc(Cl)cc4)Oc4cc5c(cc43)OCO5)cc2c1
O=Cc1ccc(-n2nnnc2NCC2(CNC(=O)Nc3ccc(F)c(C(F)(F)F)c3)CC3COCC3O2)cc1
Cc1cccnc1NC(=O)c1cnn(-c2ccc(Nc3ccc(Cn4c(=O)c5ccccc5n(CC(=O)O)c4=O)cc3)nc2)c1
Cc1ncc(NC(O)C(O)(CCc2cccc(Cl)c2F)c2cccc(O)c2)cc1CC(C=O)=NO
Cc1cc(O)ccc1C(O)COC(=O)CNc1ccc(N2CCOCC2)cc1
CCC(CC)c1ccc(C#Cc2cccc(C(=O)NS(=O)(=O)c3ccccc3F)c2)cn1
Nc1ccc(-n2nc(C(F)(F)F)cc2C2CCCN2C(=O)C2CC2)cc1
Cc1cc(C=O)ccc1Nc1nc2c(c(N3CCN(C)CC3)n1)CN=CN2
Cc1ccc(C2CC(=O)NC(c3ccc(Oc4ccccc4)cc3C(C)C)C2)cc1
CCCc1ccc(F)c(NS(=O)(=O)c2ccc3c(c2)CCN(CS(=O)(=O)CC)C3)c1
CC#CCN1CCCC1N(CN)c1c(O)cc(C=O)cc1OCc1ccc2ccccc2c1
CNC(C)(C)C(C=O)C(NCC(C)c1cc(C)cc(C=O)n1)c1cccc(OC)c1N
Cc1ccc(Cl)c(NC(=O)C2CCCCN2c2ccc(C)nn2)c1
CCCC(N)(O)N(C)c1c(C=O)nc2cc(-c3ccc(F)cc3)ccn12
Cc1ccc(C(F)(F)F)c(NC(=S)NC2CCC(CN3CCCCC3)CC2)c1
O=CC(NC(=O)CNC1CC1)c1nnc(CCCc2cccc(C3CS3(=O)=O)c2)o1
O=C(NN=Cc1ccccc1O)c1cccnc1Nc1ccccc1C(F)(F)F
CC(c1cccc2c(NC3(c4ccc(F)cc4)CC(=O)c4cc(-c5ccc(C(F)(F)F)cc5)ncc43)cccc12)N(C)C
NC(=O)c1cnc2cc(-c3cc(C(F)(F)F)cc(N)c3N3CCC3)c(N3Cc4cc(C=O)ccc4C3=O)cc2c1
O=[N+]([O-])c1ccccc1C1NCC2CCCCC21
CN(C)CC(O)Oc1ccc(-n2c(=O)c3c(=O)n(C4CC4)cnc3n(CO)c2=S)cc1
CCN(C(=O)C(C)NCc1cc(Cl)ccc1OC)c1ccc(C)cc1
Cc1ccc(N2C(=O)c3ccccc3S(=O)C2c2ccc(NC3CC(C)C3)s2)cc1O
CCOc1ccccc1-n1ncc(C=O)c1N(C)C(=O)N1CCOC12CCNCC2
CC1=CC(C)C(=O)OCC2C(CC(O)C2C)C(=C(C)C)C(C(C)O)C1
Cc1ccc(-n2c(NC(=O)c3ccccc3N3CCNCC3)c(C=O)sc2=S)cc1C
Cc1cc2c(cc1C)OC(C=O)=C(NC(=O)c1ccccc1)C(CNC(C(=O)O)C(C)O)=C2
Cc1cc(Nc2ccc3c(c2)OCCO3)n2nc(C(=O)c3ccc(Cl)cc3)cc2n1
CNc1ccc(-n2c(C=O)cc(=O)n2-c2ccccc2F)cc1
CCCn1ncc(N(C)c2ccc(CC)s2)n1
CCC(C)(N)c1ccc(C(=O)c2ccc3c(c2)=NC(=Nc2ccc(OC)cc2)N=3)cc1
CC(C)N
CCc1cc(C(F)(F)F)ccc1NCCCCCC(C)C(C=O)NC(=O)OC12CC3CC(CC(C3)C1)C2
CCc1cc(Nc2cccc(CC(C)(C)CC=O)c2)c(O)c(OC2(c3ccccc3C)CCCN2)c1
CN(c1cccnc1)N1c2ccc(-c3cc(C=O)nc(CCl)c3)cc2[SH]1CC(=N)NC#N
CCOc1ccc(C)cc1S(=O)(=O)C1=C=C(C)C=C1C(C)(C)C
COc1ccc(C)cc1S(=O)(=O)N(C1=NCCCC1)c1ccc(N)cc1
CN1CCN(C(=O)COC(=O)C2CCCCN2S(=O)(=O)c2ccc(Cl)cc2)CC1
CNc1cc2[nH]c(=O)c(CSCCC(=O)c3cccc(C(F)(F)F)c3)nc2cc1Nc1ccc(C)cc1
Cc1cc(C2CN(c3ncc4cc(F)ccc4n3)C2)on1
CC(=O)C1=C(O)OC(c2ccc(Cl)cc2)CC1=O
Clc1ccc(Nc2ncnc3ccc(-c4ccc(-c5ccccc5)nc4)cc23)cc1
CCn1nc(-c2ccc(C(C)(C)C)cc2OC)c(C=O)c1N(c1ccc(CC=O)cc1)C1CC1
COc1c(C=O)ccc(OCNC(C)(C)N2CCCC(n3cc(C=Cc4ccccc4)c(=O)[nH]c3=O)C2)c1C(C)C
Cc1cc(OCc2cc(=O)c3ccccc3[nH]2)ccc1Nc1ccc(-c2noc(C)c2C=O)cc1
CC1(C)CCC2CCC3(C)C(=CCC4C5(C)CCC(=O)C(C)(C)C5CC(CO)C43CC(=O)N3CCN(c4ccccn4)CC3)C2C1
COc1ccc2c(C(C)C(=O)Nc3cccc(Oc4ccccc4)c3)cn(C3CC4CCC(C3)N4)c2c1
O=C1NC(=O)C(c2ccccc2)(c2ccc([N+](=O)[O-])cc2)N1
CCc1c2cc(N3CCCC3)nc1CCCn1cc(c3ccccc31)C1=C(C(=O)NC1=O)c1cn(c3ccccc13)CCC2CC
COc1cc(O)cc(C2=C3OC=CC3c3cc(O)c(O)cc32)c1
C=C(C(=O)OC)C1CC2C(C)(C)C(=CC)CCC(=O)C2(C)C1
Nc1nc(=O)c2c([nH]1)NCC(O)C2
Cc1ccc(NC(C=O)Cn2c(=O)c3cccn3c3ncccc32)c(F)c1
Cc1ccc(C(C)C2(N)N(c3cc(C)cc(C)c3)C(=O)C(=O)OC23CCNCC3)cc1
Nc1ncc(O)c(-c2ccc([SH](=O)=O)cc2)n1
CCN=C1N=C2C(=Cc3ccc(OCC)c(OC)c3)CCN2S(=O)(=O)N1C
COc1cc(N(c2ncc(C=O)c(N)n2)C2CNCC(C)C2)ccc1N1CCCC1N1CCOCC1
Oc1ccc(-c2nc(Nc3ccc4[nH]c(=S)n(-c5ccccc5)c4c3)c3cc(O)ccc3n2)c(F)c1
CC(O)(C=O)Cc1ccc(O)c(Oc2ccc3oc(=O)c(C=O)cc3c2)c1
COc1cccc(C2CC(=O)N(C(=O)NS(=O)(=O)c3ccc(C(C)(C)C)cc3)c3cc4c(cc32)OCO4)c1OC
CCC1(O)CN(C)CC(=Cc2ccccc2)N1c1nc(O)nc2ccc(C)c(Cl)c12
CCc1nc(C)cc(N(c2cccc(C)c2F)c2c(C)cccc2F)n1
O=Cc1c(-c2ncccn2)c(C2CCNC(N3CCOCC3)C2)nn1-c1ccc(Cl)cc1
CC(C)(C)OC(=O)Nc1cccc(C(NC2CC(=O)O2)C(Cl)C=O)c1
CCC(CNC(=N)N)CC(CC)NC(N)c1ccc(-c2cnc(C=O)o2)cc1Nc1ccc(C)c(C)c1
COc1cccc2c1C(=O)c1c(OC(C)(C)OC(C)=O)cccc1C2=O
CC(C)(CC=O)C(NCCC1SC(OC(=O)CSC(=N)N)C(O)C1O)NC(CCN)CCC(=O)NNC(C=O)Cc1c[nH]c2ccccc12
CNc1nc(N(C)C)cc(C)c1C1CCCN1C(=O)C1CC1N
CCOc1ccc(C)cc1[SH]1C(S)=NN=C1NC(=O)COc1ccccc1C#N
Cc1cc(OC(=O)CN2CCN(c3cccc(C=O)c3Cl)CC2)c(CCC(C)C)c(O)c1-c1ccoc1
CC1=CC2=c3[nH]c(=O)ccc3=C(N=C1)C2=Cc1ccc(Cl)cc1
CC(C)Oc1cc(C(F)(F)F)c2ncccc2c1CC=O
O=[SH](=O)c1ccc(-c2cnc3cccc(Nc4ccc(Cl)cn4)c3c2)cc1
O=CCc1ccc(N2CCCC2=O)c(NC23CC4CC(CC(C4)C2)C3)c1
Cc1c(F)cccc1-c1nc(N)cc2[nH]c(-c3ccc(C(C)C)cc3)nc12
CCN(CC)c1c(Br)cc(Br)cc1C=O
O=C1Cc2cc([SH](=O)=O)ccc2N1S
CC1=C(C=CC2=CC(=O)C(O)=C(C)C2=O)C(C)(C)CCC1
CC(=O)Nc1ccc(NC(=O)C(O)(C=O)c2nnnn2C=Cc2ccnc([N+](=O)[O-])c2)cc1
CCc1ccc(NC(=S)NC(=O)OC(C)(C)C)cc1
CN(C)c1ccc(C2CC(=O)c3c(O)cccc3O2)cc1
O=Cc1cc2cc(Nc3ccccc3F)ccc2oc1=O
CCn1cc(C(=O)NNC(=O)c2cc(OC)c(OC)c(OC)c2)c(=O)c2cc(F)c(N3CC4CCC(C4)C3)cc21
Cc1ccc(S(=O)(=O)Nc2c(CC=O)cc(N)cc2NC(=O)Nc2ccccc2)cc1
CC(C)n1nnc(C=O)c1-c1ccnc(N2CCN(S(=O)(=O)c3ccccc3)CC2)c1
Cc1cc(C)n(-c2nn3c(-c4ccccc4)c(-c4cccc([N+](=O)[O-])c4)nc3s2)n1
CC(C)(O)Oc1ccc(Nc2nc(O)nc(N3CCOCC3)n2)cc1
CC(C)(C)N1c2ccc(N)cc2CC1(N)n1cc(-c2cncc(C=O)n2)cn1
CC(C#N)c1ccc(Nc2nc(O)nc(O)c2C=O)cc1
COC1CN(C)C(c2cccc3c2CC(C)N(c2ccc4[nH]c(=O)n(C)c4c2)S3(=O)=O)CC(C)(C)O1
COC(C)(C)N1CCN(c2cc(C=O)ccc2F)CC1
O=CC(=O)c1ccccc1OCNCc1n[nH]c(=O)[nH]1
O=C(Nc1ccc(Oc2cccc(F)c2)cc1)Nc1cc(F)ccc1Cl
CCC(O)c1cccc(S(=O)(=O)C=CC(=O)O)c1
COc1ccc(OCC2(c3ccc(Cl)c(Cl)c3)CNC(N)(c3ccc4c(c3)OCO4)C2)cc1
Nc1nccn2c(-c3ccc4c(c3)CCC4)nnc12
CCN(C=O)CC1NC(=O)c2ccc(OC(=O)CN(C)C)c(OC)c2CCOC(C)(N)CCOCCOc2cc(c(O)c(N)n2)CNC1C
Cc1c([SH](=O)=O)c(=O)n(S)c(=O)n1C
CN1C2=C(Cc3cc(C(O)c4ccccc4)ccc31)C(=O)C(=NNc1cccc(O)c1)C(=O)N2
COc1cc(C=O)cc(OC)c1OCN1CCN(c2ccc(C)cc2)CC1N1CCSC1
Cc1ccc(Cl)c(Cl)c1Oc1cc(C2(N)CCCNC2(C)NC(=O)c2snnc2C2CC3CC(c4cccnc4)C2C3)ccc1Cl
O=C(O)c1nc(S(=O)(=O)NS(=O)(=O)c2ccc(F)cc2)ccc1N1CCCCC1
CC(O)(NC(=O)C1CCCC1)n1cc(C2CCNCC2)c2ccccc21
CNc1ccc(OCC2CCCO2)c(Nc2cc(CCC(=O)O)ccc2Br)c1
COc1ccc(Nc2ncnc3[nH]c(C4CCNCC4)c(-n4cc(C)cn4)c23)c(C(F)(F)F)c1
CCNS(=O)(=O)c1ccc(N)cc1
CCCC(CC(=O)Nc1c(O)c(Br)cc(C=O)c1O)OC(O)CC
Cc1ccnc(N(C)c2cc(C(C)C)ccn2)c1
O=Cc1cn(Cc2ccc(F)c(NC3CCS(=O)(=O)C3)c2)c2ccsc2c1=O
CC(O)C(C)(O)CC1=C(CCC=O)c2cc(O)ccc2C1=O
COC(C)(C)Nc1c(C)cccc1-c1cc2cc(C=O)nn2cn1
CC1=CC(NC(=O)c2onc(C=O)c2N2CC3CN(c4ccc(Cl)cn4)CC3C2)=C([SH](=O)=O)[SH]1N1CCOCC1
CN1CCN(C2=NS(=O)(=O)c3c2ccc(I)c3C=O)CC1
Cc1cc(N2CCNCC2)c(C=O)cc1N[SH]=c1[nH]c2cc(Cl)ccc2cc1[SH](=O)=O
CCC(C)OC(=O)CNC(=O)OC(C)(C)N1C(=O)c2cccc3cccc(c23)C1=O
Cc1ccc(-c2cc(Br)cc(C3CNC(=O)CC3(N)C(=O)N3CCNCC3)c2)cc1
COc1cc(NC(=O)C2CCN2c2ccc(C=O)o2)cc(OC)c1
O=C(NN=Cc1cc2[nH]c(NN=Cc3ccccc3)nc(=O)c2cc1Cl)c1ccccc1
Cc1cc(C)c(-c2sc(N)nc2C2CCN(C)C(=O)O2)cc1C
CC1CCCN(C(=O)c2nccn2CCNc2cccc(Cl)c2)C1
COc1ccc(OC2(O)C(O)COC(CO)C2O)cc1
CN1CC(N)(CCCCCCCCc2ccccc2F)C2CCNCC21
CCn1nnc2c1c1c(Nc3ccc(C)cc3)cccc1c(=O)n2C
NC(=O)c1[nH]c2cc(S(=O)(=O)N(CCN3CCCCCCC3)C(=O)CNc3ncccc3C=O)ccc2c1N
COC(C)c1cncc(C2C([N-][N+]#N)CC(C)CC2(C)C)c1
Cc1c(C=O)sc2nc3c(cnn3-c3ccccc3N(C)C3=NCC(C)(O)CN3C)c(N(C)C)c12
COc1c(C=NNC(=O)CCc2ccncc2)ccc(C)c1C
CC(C)C(=Cc1ccccc1[N+](=O)[O-])C(=O)O
CCC1C(=Cc2ccc(Cl)c(Cl)c2)CC2C(=O)N(c3ccc(C)cc3)C(=O)CC(=O)CCCC(=O)N21
C=C(Cc1c(O)cc(C)cc1O)C(O)c1ccc(OCC(O)c2c(C=O)c(O)c(C)c3cc(OC)ccc23)c(N2CCN(C)CC2)c1
CSC(=O)C(Nc1ccc(C=O)o1)C(C)Nc1ccc2c(c1)OCO2
CC(C)Nc1ccc(Cn2cc(C=O)c3ccc(Cl)c(F)c32)cc1NCC1CCC(N)(CC(F)(F)F)N1
COc1ccc(C(C)N(C)C(=O)N2c3ccccc3Cc3ccc(N)cc32)cc1OC
NC(c1ccccc1N1CCNCC1)C(O)c1ccc(C(F)(F)F)cc1
CC(C)[SH]1C(NC(C)(C)N(C)C)=NC(c2ccccc2S)=C1C#N
Cc1noc(C)c1S(=O)(=O)Nc1ccc(CC(C)C(=O)O)cc1F
Cc1ncc(C2CCC(N)(c3cc(=NO)n4c(c3C)CNCC4)C2)cn1
CC(CC(=O)c1ccccc1)N1CCCC1c1cccc(C=O)c1F
C=CCOC(=O)N1CCN(c2ccc(-c3sc(C4(C)CCCNC4=O)cc3C)cc2OC)CC1
CCCCc1nn2c(=O)cc(C)[nH]c2c1Cc1ccc(-c2ccccc2S(=O)(=O)Nc2ccc(N3CCOCC3)cc2CCC=O)cc1
Cc1cccnc1Nc1nc(N2CCCC2)nc(N2CCNCC2)n1
COc1ccc(Cl)cc1NC(=O)C1(N)CCCN(S)C1
O=CC(CCCc1ccccc1)NC(Cl)CN(C=O)N=O
COc1ccccc1C(CC=O)Nc1cn(CCC=O)c([N+](=O)[O-])n1
Cc1nc(-c2ccc(CN3CCC4c5ccccc5NC43)nc2)cs1
O=C(O)CCCCCCCCCC(=O)O
COc1ccc(N(C)S(=O)(=O)c2ccc(-n3c(=O)c(C#N)c(-c4ccc(Br)cc4)n3C)cc2)cc1
C=C(C)C1CCC(C)C2C1C1C(O)C3OCC(=CC21C)C3(C)C
CC(=O)N(C(=O)CN(c1cccc(Cl)c1Cl)c1c(CC=O)ccc(Cl)c1Cl)c1ccccc1
CCCCN(C)C(C)(C)Nc1nc(-c2ccc(-c3ccc(Cl)cc3[SH](=O)=O)cc2F)nc2ccccc12
CCC(C)(S)c1ccc(OCN2CCC(C)CC2c2c(O)ccc(C)c2C)c(CC=O)c1
Cc1nc2cccc(OC(=O)C3(C)C=Cc4ccccc4O3)c2s1
Cc1nnc2cc(NC(=O)CN3CCCC3)c(-c3c(F)[nH]c4ccccc34)nn12
CCc1cc(OC)c(OCNC2=NC(=O)C(=Cc3ccc(OC)c(F)c3)S2)c(OC)c1
C=C(c1ccc(OC)cc1)n1c(Nc2ccc([N+](=O)[O-])cc2)nc2oc(C)c(C)c2c1=O
Cc1c(C(=O)O)sc(N2CCCC2)c1C(=O)O
Cc1cccc(Nc2cccc(-c3cc(C)n(-c4ccccc4C=O)c3C)c2)c1C
FC(F)(F)Oc1ccccc1-c1nnc(Nc2nc3ccccc3c3sccc23)s1
CNC(=O)NC(=O)C(C)N1CCN(c2ccc(N(C)C)cc2)CC1
CN(C)C=C(NC#N)c1nc2ccccc2o1
COc1cccc2c1OC1C(O)C(O)C3(O)CCC4OCC4C3C1C2
CCOc1ccc2c(oc(=O)c3c(C)ccc(C=O)c32)c1Nc1ccccc1
Cc1ccc(Nc2cc(Cl)c(-c3noc(C)c3C(=O)C(N)C3CNCCN3)c(Cl)c2)cc1Cl
CC1(c2ccc(Cl)cc2)C(=O)OC(C(=O)c2ccccc2)=C1N
CCn1c(=O)c2c(nc(C)n2C)n(C(NCCOC(C)O)c2ccc(C)cc2)c1=O
CCC(c1ccoc1)c1ccccc1N1CCN(c2ncc3ncnc(N4CCNCC4)c3n2)CC1
CC1CCC(C)N1CC(=O)Oc1ccc(NCCCCCC=O)cc1
CCOCCNC(=O)CSc1nnc(C)n1-c1ccccc1
Cc1ccc2c(c1)OC(CN1CCN=C1N)CO2
O=C1CC(c2ccc(Br)cc2O)C(c2ccccc2)C(=O)C1(O)CCN1CCN(c2ccnc3cc(Cl)ccc23)CC1
O=C1C(O)C(c2ccccc2)C(=O)N1CCNS(=O)(=O)c1ccccc1
CC(=O)N(C1(C)CCCNC1)S(=O)(=O)c1ccc(N(S)C(=O)C(N)Oc2cccc(N3CCNCC3)c2)cc1
CCOC(C=O)n1nc2c3c(n(C(C)C)c(-c4ccccc4Cl)c-2c1=O)C(C(F)(F)F)SC1=NC=NC1=C3C=O
CC(O)C1CNC(N)(c2cc(Cl)cc(Cl)c2)CN1C(C)C
NC1(C2CC2)CNC2C(CO)c3ccc(O)cc3C13c1[nH]c4cc(Br)ccc4c1CC23O
CC(O)(CCN1CCN(CCOc2ccc(F)cc2)CC1)CN1N=CC2=CCCC2C1c1cccc(O)c1
COCOCCN(CC(=O)OCC(=O)c1ccc(OC)cc1)C1=C(N)C(=O)c2ccccc2C1=O
Cn1ccc(-c2ccc3nnc(SCC4CCCO4)n3n2)n1
Cc1ccc(Cl)c(-c2ccc3nnc(-c4ccc(S(=O)(=O)NCc5nc(C)cs5)cc4)n3n2)c1
COc1ccc(-c2nc3sc(C(C)(C)C)nn3c2N)cc1F
NC(=O)CCC(O)c1cc(Cc2ccccc2NC2CCNCC2)cc(CN2CCN(c3ncccc3C=O)CC2)c1O
CN1Cc2ccccc2C(=O)C1=Cc1ccc(-n2cccc2)cc1
CC(=O)N1C(c2ccc(Br)cc2)C2CC(=Cc3ccc(Br)cc3)C(C1c1ccccc1)N2C
CC(C)Nc1cc(C(F)(F)F)ccc1N1CCOCC1
Cc1ccccc1-n1nnc(C=O)c1C1CCCC(N2CCCCC2)C1
CCC(CC)c1ccc(Cl)c(NC(=O)N(c2c(C)noc2C=O)c2c(N)ccc(C)c2C(F)(F)F)c1
CN1CCN(C(=O)C2CCC(C(N)=O)O2)C(=CC(=O)N(C(=O)N(C)O)c2ccc(Oc3ccc(N)cc3)cc2)C1
Cc1cc2c(cc1C)[N+](C)(C)C(C)(C)C2C
Cn1cc(C(N)=O)c2cc(Nc3cc(C(C)(C)C)c(O)cc3C(=O)O)ccc21
Cc1ccc(OC(=O)NC(CC(=O)NC(=N)N)C(C)Nc2cc(N3CCCC3C(=O)Nc3cccc(C4=NCC(=O)N4)n3)cc3c(CCC=O)c[nH]c23)cc1
CCCCCCCC(CCCCC)NC(=O)N1CC(c2ccccc2)C2(C1)C(=O)Nc1ccsc12
Cc1cc(C)cc(N=c2cc(C(=O)O)oc3ccc(-c4ccc5c(c4)N(C)CO5)nc23)c1
CCc1cc2c(cc1NS(=O)(=O)c1cccc(OC)c1)OCCO2
COc1ccc(S(=O)(=O)N2CCN(S)CC2)cc1Cl
Cc1ccc2nc3ncn(-c4ccc(OC(F)(F)F)cc4)c3c(=O)n2n1
COc1cc(-n2ncc3c(N4CCCCC4)ncnc32)ccc1-n1cc(C(F)(F)F)cn1
N=C(NO)c1ccnc(Cn2cc(-c3ccc(F)cc3)nn2)c1
CC(=O)c1ccc(OCC[SH]2C(S)=NN=C2NC(=O)CSC2=NCC(C(F)(F)F)=NC(c3cccc4ccccc34)C(c3ccc(Br)cc3)C2)c(O)c1
CC12CCC3C(CCC4CC(O)CCC43C)C1CCC2O
CC(N)=O
CCc1ccc(F)c(N(c2cccnc2CC)S(=O)(=O)c2ccc(C)cc2OC(=S)SC)c1
COc1cc(Br)c(C=O)cc1OCNC(=O)C1CCCN1C(=O)Nc1ccccc1
CC(=O)N(N=C1C(=Nc2ccc([N+](=O)[O-])cc2)Sc2ccc(C)cc21)c1cccc2c1C(=O)NS2(=O)=O
CCCCC(=O)NC(=O)C(C)N1Cc2nc3ccccc3c(N3CCNCC3)c2C1
Cc1ncnc(CC=O)c1Nc1nnc(C(C)C)s1
Cc1c(CC=O)c2c(NC3CCCCC3)c(N(C)C)ccc2n1C(=O)c1ccc(Cl)cc1
COc1ccc(C=O)c(Nc2c(CN)n(C)n(-c3ccccc3)c2=O)c1OC
CC1c2ccc(N)c(N)c2C(=O)N1c1ccc(O)cc1
O=C(NN=Cc1ccc(O)cc1)c1ccccc1
CC(N)=O
O=C(C=CNc1ccccc1)NO
CCn1cc(C=O)c(=O)c2cnc(N(c3ccc(-c4ccccc4)cc3)C(N)c3ccc(F)cc3)nc21
Cc1ccc(C)c(N2C(=O)NS(=O)(=O)c3cc(Nc4ccccc4Cl)ccc32)c1C(C)C
Cc1ccc(N(C)C=C2N=C(N)N(C=Cc3ccc(OC(C)(C)N4CCNCC4)cc3)C2=O)cc1
CCC1NC(c2ccccc2)=[N+]([O-])C1c1ccccc1
CC(C)(Nc1ccc2c(C=O)n[nH]c(=O)c2c1)N1CCN(c2ccccc2)CC1
CCN(CC)S(=O)(=O)c1ccc(Nc2cc(C)ccc2Cl)c(C=O)c1
Cc1nn(CC=O)c(CNCCOc2ccccc2)c1S(=O)(=O)N1CCOCC1
CN1C(=N)NC(CCCCCc2ccc(C#N)cc2)c2c1[nH]c1cc(F)c(F)cc21
CCC(=O)NC(CC(=O)C(C)(C)C)(Oc1ccccc1)c1ccc(-c2ccccc2C(=N)N)cc1
CCc1ccc2c(c1)NCC2(N)C=O
CCC(=O)ON(C(=O)CN(C)c1ccc(F)c(Cl)c1)c1cc(N)ccc1S(=O)(=O)Nc1ccccc1
COc1ccc(C2NC(=O)NC(C)=C2C=O)c(OC(=O)CNc2c(C)ccc3c2OCO3)c1
COc1c(Br)cc(CN(c2nc(NC(=O)C(C)N(C)C)c3nc(N)cnc3n2)C(C)C)c(Br)c1Br
Cc1cc(C)c2c(CC(CN)C(=O)O)cn(Cc3ccc(F)cc3F)c2c1
CCS(=O)(=O)NC(=O)C1(C)CCCCN1c1ncc(-c2ccc(C)cc2)cn1
Cc1ccc(Nc2nc(Cn3c(=O)cc(C)c4ccccc43)cs2)cc1F
Cc1cccc(Nc2ccccc2Cc2ccccc2)c1O
C=CCN(CC=C)c1ccc2nc(N)cc(N3CCCC3)c2c1
CCC(O)N1CC(CCN(C)c2ccc(CC=O)cc2NC(=O)N2CCCC2)COCC(=O)NCC1=O
Cn1cc2c(ncn3c(-c4ccc(C#N)cc4)nnc23)n1
CCc1ccc(OC2=CN(CF)C=C(c3ccc4ncnc(N(C)C)c4n3)C=C2Cl)cc1
Cc1ccc2c(OC3CCN(C)CC3)nc(-c3cncc(-c4cccnc4)c3)nc2c1C(F)(F)F
Nc1ncnc2c1ncn2C1OCC(O)(COP(=O)(O)O)C1O
CCc1ccc(N2C(C)CCC2C(N)=O)cc1
CCc1ccc(-c2cc(N(C)c3c(C=O)cc(O)cc3C(=O)O)cc(O)c2-c2nn[nH]n2)cc1
CC(=O)OC1C(=O)OC2C1CCC1OC(=O)C(C)C12
C#CCN(C(=O)COc1nc(C=O)cs1)C(=O)c1ccc(N)cc1
CC(=O)c1ccc(CSc2nnc(Cc3ccncc3)o2)cc1
Fc1ccc(-c2csc(Nc3ccc(Oc4c(Cl)cccc4Cl)cc3)n2)cc1
CC(=O)NC(=O)C(C)NC(=O)COC(C)(C)C
CN1CCN(c2cc(NC(N)=S)c3cc4c(cc3n2)CCCC4)CC1
CCn1cc(C(=O)NN(c2c(N)cccc2N)S(=O)(=O)c2ccc([N+](=O)[O-])cc2[N+](=O)[O-])c(=O)c2cc(C=O)ccc21
C#CC(O)C(NC)n1nc(C=O)nc1Cc1ccccc1
COC(=O)C1(c2cc(C)ccc2[SH](=O)=O)NC(=O)N(S)CC(O)C1(O)NC1(c2ccncc2)Oc2ccc(C)cc2O1
CC(CNC(=O)Nc1cc2c(c(-c3ccc(F)cc3)c1)OC1(CCC1)O2)CC(=O)NC1CCC1
O=S(=O)(CCCCCn1cccn1)c1ccc(F)cc1
O=[N+]([O-])c1cccc(C=Cc2ccc(P(c3ccc(Cl)cc3)c3ccc(Cl)cc3)o2)c1
CC1COC(=O)C(C)(C(C)C)OC2(C)CCC(O)(COC3(C)CCC(O)C(N(C)C)O3)C(O)C=COC(=O)CC(O)C12
CN1CCN(c2nc(N)nc3nc(-c4cc(O)cc(O)c4)c(N4CCCC4)nc23)CC1
NC1(c2ccc(Cl)cc2)CCCCN1c1ccc(C2NC(=O)c3cc(Cl)ccc3N2)cc1
Cc1ccc(S(=O)(=O)CN2CCN(C(=O)CCc3c(C)cc(O)cc3C)CC2)cc1
Cc1ccc(F)c(NC(CCCCC=O)Cn2cnc3c2CCCC3)c1
COc1cc(-c2c(C)[nH]n(C=C(Nc3cc(Cl)ccc3-n3cnnn3)c3oc(C)cc3C=O)c2=O)c(C=O)cc1C(S)Cc1ccccc1C(F)(F)F
CCC(=O)c1ccc(Cc2nn(Cc3ccccc3F)c3ccccc23)cc1
N#Cc1ccc(-n2ccnc2)cc1Nc1ncccn1
COc1cc(N)cc(N)c1OC
N#Cc1csc(N)c1-c1ncn[nH]1
CC(C)=CCOc1ccc(C2NC(=O)C(O)=C2C(=O)C(C)(C)C)cc1
Cc1cccc(Cl)c1NC(=O)C1CCC(=O)c2nonc21
CCCCCCCCCCCOP(=O)(Oc1cncn1CCC)OC(CCC)CCCCCCN
CC(=O)Nc1cccc(-n2nc(-c3ccccc3)c(NC(=S)Nc3c(C)n(C)n(C4CCC(N)(C=O)CC4)c3=O)c2N)c1
Cc1ccccc1C(=O)NN=Cc1cc(C)c(=O)[nH]c1C
Cc1ccc2c(c1)S(=O)(=O)n1nc(Nc3ccccc3F)nc1-2
COCCN(C(=O)C(C)Nc1nccs1)c1cc(C(F)(F)F)ccc1-c1ccc(C(C)(C)C)cc1
CC(C)(C)OC(=O)NCCNc1c(C=O)noc1-c1ccc(Cl)cc1
Cc1nn(C)c2cccc(Oc3cc(O)cc(O)c3Cl)c12
COc1cccc(NC(=O)N(Cc2nc3ccccc3c3nnc(C)n23)c2nc(OC)ccc2C)c1
Cn1cnc(C2CN(C(=O)Nc3ccncc3)CCO2)n1
CCc1n[nH]c(CNc2nccn2CC)c1Cc1ccc(C=O)c(N2CCOCC2)c1
CCc1n[nH]c(=S)n1NC(=S)Oc1c(N2CCCCC2)ccc(C)c1O
Cc1ccc(Nc2cccc3c2-c2cc(C=O)nn2C3=O)cc1
Nc1ncn(-c2ccc(C=O)cc2)n1
CCCC(=CN(C)c1ccc(OC)c(Cl)c1)C(=O)c1cc(Cl)c(Cl)[nH]c1=O
CCC(Cn1c(N)nc2cc(C=O)ccc21)OC(=O)C(N)C1CCCCN1
CC(=O)NCC1(n2cc(C=O)c(=O)c3cc(C)ccc32)CCCNC1
CCc1cc(Nc2c(C=O)ccc(OC)c2S(=O)(=O)N2CCOCC2)no1
CN1CCc2cc(Br)ccc2C(C#Cc2cc(Cl)cc(Br)c2O)C1
CC(C)(C)c1ccccc1-c1nnc(Nc2ccc(Oc3cccc(N)c3)cc2)o1
CC(=O)NN=Cc1ccc2c(c1)OC(=Cn1c(=O)c(=O)n(C)c3cc(-c4ccc(Cl)cc4)ccc31)O2
c1ccc(C2CCCc3cncn32)cc1
O=S(=O)(Cc1ccc(Cl)cc1)NN=Cc1ccccc1
CCCC[N-][N+]#N
CC1CCOC1CCOC(=O)c1ccc(C#N)cc1
O=C1c2ccccc2C(=O)N1C(Cc1ccc(O)cc1)CC(O)c1ccccc1
CC(=O)c1c(N)n(C)c(=O)n(COC(=O)Nc2ccc(C)cc2)c1=O
CCc1cccc(-c2nn3c(N)nc(N4CCN(C)CC4)c3cc2-c2ccc(Cl)cc2)c1
CCC(N)(O)C1CNS(=O)c2c(cc(Br)c(Br)c2CN(C)C(C)(C)Oc2ccc(NC(C)=O)cc2)OC1
CCCCCCCCCCC(C)OC(=O)C=CCCCCCCCn1cnc2c(N3CCNCC3)ncnc21
CCCn1cc(Cl)c(=O)c2c(N(C)c3ncccn3)c(S(=O)(=O)N3CCOCC3)ccc21
CCc1ccc(S(=O)(=O)c2ccc(C(=NNCc3cccnc3)C(=O)c3ccccc3C(=O)O)cc2)cc1
O=[N+]([O-])c1ccc(-c2c(O)cc(O)c(O)c2O)cc1O
Cc1cc(C)nc(Sc2c(Cl)ccc3cc(C(=O)O)c(=O)oc23)c1
CCc1nccc2ccc3c(c12)CCc1ccc(=O)oc1O3
Cc1cc(Nc2cc3ccc4ccccc4c3cn2)cc(Oc2ccccc2)c1
CCc1nc2n(n1)CCC(OCCNS(C)(=O)=O)C2
CC(=O)C(=O)NN=Cc1ccc(CSc2nnc(-c3ccccn3)o2)cc1
CCOc1ccc(-c2nc(CC)co2)cc1Nc1cccc(C=O)c1Cl
COc1ccc(NC(=O)C2CCCC(=O)N2c2cc(C)ccc2F)cc1
CN1CCc2ccc(Cl)cc2C1=O
COc1ccccc1N(CCOC(C)(C)C)C(C=O)CC(=O)N1CCc2ccccc21
CC(O)C#CC1CNCCC1C1=CCOC1=O
CCCC(CC)Nc1cc(CC(C)(C)C)cc(C2=CC3(CCCCC3)OC(c3ccc4[nH]cc(C=O)c4c3)=N2)c1
CCC(C)CN1CCOC(CNC(=O)C2NC(=O)CCCC2(N)CC)C1
C#CCN(C=O)C1C[N+](C)([O-])CCCC1(F)F
Cc1ccc(OC(=O)CC(C=O)(NCC(=O)N(C)CCCCCC(=N)N)NC(=O)CNC(=O)CCC(SS)N(C)C(C=O)C[SH](C)c2ccc(C)cc2)cc1
CC1(C)CC1(C)n1cnc2c(=O)nc(-c3ccc(F)cc3)[nH]c21
CC1(C)C=Cc2cc(C(=O)CCSc3nc4ccccc4[nH]3)ccc2O1
CCc1ccc(NCCC(NC(=O)C2NCCCC2(N)C2c3ccccc3Oc3ccccc32)C(=O)SC)cc1
Cc1ccc(S(=O)(=O)C=CC(=O)NC(C)(O)C2CCC(N(C)c3ccc(C#N)cc3CC=O)CC2)cc1
C=C(C)Br
O=C(NCCOc1ccc(C2(c3ccc(Cl)cc3)CCCNC2)cc1)Nc1ccccc1
COc1cc(C=O)cc(OC)c1OCNc1cc2c(s1)CCCC2C(=O)O
CCc1cc(O)c(Oc2ccc(C)cc2)c(O)c1O
CC(=O)Oc1c(O)ccc2c(CC(C)(C(=O)O)c3ccc(O)cc3)c(Cc3c(F)cccc3C(F)(F)F)c(=O)oc12
Cc1ccc(NCCC(CCNc2ccc(C)o2)n2nnc(C=O)c2C=O)o1
Cc1ccc(-c2ccn3c(nc4cccc(N5CCN(c6ccccn6)CC5)c43)c2C=O)cc1
NC1(C(=O)Nc2ccc(C(F)(F)F)cc2)CN2CCCC2C2(CCNC(C(=O)NC3CCCCCCC3)C2)O1
COc1cccc(C)c1OC=CC1=NNC(=O)c2cc1cc1ccccc21
CCC(CC)OCC(C)c1ccc(-c2cc(C=O)n[nH]2)cc1
O=Cc1cc2ccccc2cc1OC1C(=O)OCC1CO
CC(=O)NC(=O)C(C)(NC(=O)C(C)(NC(=O)C(CC(C)C)N(C)C(=O)CCc1ncc[nH]1)Nc1cc(CC(N)C=O)ccc1O)Oc1ccccc1C
CC(C=O)c1cc(C(C)(C)N)c2onc(-c3ccc(Cl)c4c(Cl)c(N)c(Cl)cc34)c2c1
COC(C)(C)N1CCCC(COC(=O)c2cc(-c3cc(=O)c4c(O)cc(O)cc4o3)ccc2O)C1
CCCC(O)(CCC)Oc1c(OC)cc(C2NCCc3c2n(C(C)=O)c2ccccc32)cc1OC
O=Cc1ccc(Nc2ccc(N3CCN(c4ccc(Cl)cc4)CC3)cc2C=O)cc1
Cc1csc(CN(C)c2nnc(Cc3cn(C)nc3Cc3ccc(F)cc3)s2)n1
COC1(O)COC(O)C1(O)C(O)OC1(COC(C)=O)C(O)COCC1O
CC1=CC(O)=C2C=c3ccccc3=C(C)C(O)=C2O1
NS(=O)(=O)c1cc(-c2ccc(Cn3cnc(-c4ccc(Cl)cc4)c3)o2)ccc1O
Nc1ccc(C(=S)NN=Cc2cccc([N+](=O)[O-])c2)cc1
Nc1ccc(NC(=O)Nc2cccc(-c3ccccc3)c2)cc1
Cc1nc2cccc(Nc3cccc(C(F)(F)F)c3)c2s1
Cc1ccc(NC(c2ccccc2C=O)n2c(=O)c3ccccc3c3cnnn32)cc1
COc1cc(O)c(C=NNC(=O)c2cc(OC)c(OC)c(OC)c2)c(N(C)C)c1Cl
CC(C)NC(=O)C(N)Cc1ccc(Oc2cc(C=O)ccc2F)cc1
CCC(C)(O)C=Cc1ccc(OC2CC3(C)CC(C)CC(O)C3=C2CC(C)c2cc(=O)oc3cc(O)ccc23)c(Br)c1
Cc1ccc(NC(=O)c2cc(S(=O)(=O)N3CCOCC3)nn2C)s1
CCC(O)(C(=O)c1ccc(-c2ccc(C(C)=O)cc2)cc1O)c1cccnc1
CC(OC1C2CCC(O)C(O)(OC3(O)C(O)COC(COC4(O)C(C)OC(O)C4O)C3O)C(CC2)CC1Oc1ccc(CO)cc1)C(=O)Nc1ccc(C=O)cc1
CCOc1ccc(-c2ccc(O)cc2)cc1-c1ccc(C(C)(C)C)cc1
CC(CCc1c[nH]c2ccccc12)N(C)C(C)C(c1ccccc1)c1ccccc1
CCOC(=O)c1nc(NCCc2ccc(OC)c(OC)c2)c(C)cc1C1CC1
Cc1nc2[nH]c(-c3ccncc3)c(-c3c(Br)ccc([N+](=O)[O-])c3Br)c2c(N)c1-c1ccccc1
Cc1c(Oc2ccccc2)n(Cc2ccccc2)c(=O)[nH]c1=O
Cc1cccc(-c2cc(Nc3c(C=O)cccc3S(=O)(=O)N3CCN(c4ccc(CC=O)cc4)CC3)nn2C)c1
c1ccc(-c2ccccc2)cc1
CCC(=O)c1c(N)n(Cc2ccccc2)c(=O)n(Cc2ccccc2)c1=O
Nc1cc(-n2c(-c3ccc4ccccc4c3)nc3ccccc32)ccn1
CCn1c2c(c3cc(N(c4ccn(CC=O)n4)S(=O)(=O)c4ccc(OC)cc4)ccc31)CCCC2
COC(=O)CC1CN(c2snnc2C=O)CCC12CCCO2
Cc1ccc(N2CCN(c3cccc(Oc4ccc(C=O)cc4)c3)CC2)cc1
COc1cccc(N2CCNC(C(=O)NC3(C(=O)Nc4nccs4)CCCCN3S(=O)(=O)c3ccc(OC)c(C)c3)C2)c1
O=c1cc(O)n(Cc2ccc(Cl)c(Cl)c2)c(=O)n1Cc1ccccc1
Cc1cc(NC(=O)Nc2ccc(-c3cccc4c3OCO4)cc2)no1
Nc1cccc(Cn2ncc3c(Nc4ccccn4)ncnc32)c1
Cc1cc(=O)n(-c2ccc(NC(=S)Nc3ccccc3)cc2)n1-c1ccccc1
NC(Cc1ccccc1)N1C(=O)CCC1=O
Cc1ccc(C)c(NC(=O)NC(=O)COC(=O)C=Cc2ccccc2)c1
COc1cc(C(C)(C)CNC(=O)Oc2ccc(C)cc2)cc2c1CCCO2
Cc1cc(NC(=O)c2cc(Oc3ccccc3)ccc2N2CCCCC2=O)no1
CC(NC(=O)C(NC(=O)C(N(C)C(=O)CCc1ccc(O)cc1)C(C)(C)C)C(C)C)C(=O)N1CCN(c2ccc(S(=O)(=O)N(C)C)cc2)CC1
CCn1c(SC(=O)CN2CCOCC2)nc2c(COC(C)C)csc2c1=O
CCS(=O)(=O)C1(C)CNCCC1(N)c1csc(-c2ccccc2F)n1
CCC(C)C=C(C)C(=O)O
CC(C)c1n[nH]c(C2CCN(C(=O)C3CC3)C2)n1
CC(=O)NS(=O)(=O)c1ccc(Cl)cc1
COc1cccc(C2CC=CCC=CC(CO)=CC(=O)O2)c1
COc1ccc(NC(=O)N(c2ccc(C)cc2)C2CCCCN2S(=O)(=O)CC2CC2)c(OC)c1
CCC
Cc1ccc(F)c(N2CCN(c3cc4nn(-c5nc(N)nc(Cl)n5)c(Br)c4cc3C)CC2)c1
Cc1cc2c(cc(Oc3ccccc3)c3c(C)cc4c(c32)CN(C)C(CN2CCCCC2)O4)o1
NC1(Nc2ncccc2Cl)CN(c2cc(C=O)cc(-n3nccn3)c2)CCN1
CCCCCC(CCCC)SSCCOC1COC(OC2(O)C(O)COC(CO)C2O)CCO1
Cc1ccc(N2CCN(C)CC2)cc1
CC(=O)NNC(=O)c1ccnc(Oc2ccccc2Cl)c1
CN1CCN(c2[nH]cc(C(=O)Nc3ccccc3)c2C=O)CC1
CCC(Cc1c[nH]cn1)NC(=N)N
Cc1ccc(F)c(Nc2c(C)c3c(N)nc(N)nc3n2S(=O)(=O)c2cnc(N)nc2)c1
CC#CCOCC1(C(C)C)CC(=O)C1
CC(C)(Nc1c(Sc2ccccc2)cnc2[nH]ccc12)N1CCOCC1
CC(C)CC[n+]1ccc(C(C)c2ccc(N)cc2)c2cnccc21
CCOc1c(C=O)cccc1NC1(C)COc2cccc(C3=CN4CCCC4c4ccccc43)c2O1
CC1=NC2(CC1)c1cc(-c3nnc(C4CC4)n3C3CCCN3)ccc1-c1cn[nH]c12
O=c1c(Cl)nccn1Cc1ncc(-c2ccc(Cl)c(Cl)c2)o1
CCCC1=C2CC(=O)OC(c3ccoc3)C2C2OC(=O)CC12
CC(C)c1ccc(-n2c(N3CCCCC3)nc3c(-c4c(Cl)cccc4Nc4ccc(C(C)(C)N)cc4)n(C4CCCC4)c(C(F)(F)F)c3c2=O)cc1
COc1ccc(Nc2ncc3nc(Nc4c(F)cccc4F)n(C4CCCC4)c3n2)cc1
CCC(C=O)(CP(=O)(O)C(NC1CC(n2cnc3c(N(C)C)nc(O)nc32)C1)C(O)Cc1ccccc1)NC(C(=O)NC)C(C)C
COc1ccccc1
O=CC(S)(NCC12CC3CC(CC(C3)C1)C2)C(=O)NN=Cc1ccccc1
CCOc1c(O)ccc(CC(C)O)c1Nc1ccc(C(C=O)c2ccc(O)c(O)c2)cc1O
CC12CCC(O)CC1(O)C(=O)CC1(O)CC3C4CCC(O)CC4CC(C(=O)Nc4cccc(Cl)c4)C3(C#N)CC12
CC(C)C(=O)Nc1cc(CCC(F)(F)F)ccc1F
Cc1ccc(C2(COC(=O)Nc3ccc([N+](=O)[O-])c(-n4c(C)cc(C)c4C)c3)CC2)cc1
OC1C2CC3CC(C2)C(C3)C1O
Cc1c(N)c(C(N)=O)nn1C(N)c1ccccc1
CCOCC1(CC(C)c2nc(C)no2)CC1
CC(CO)c1ccc([N+](=O)[O-])c(NC(=O)CN2CCCC2C#N)c1
Cn1ccc(-c2cc(Nc3ccc(N4CCOCC4)cc3)ncc2F)n1
Cc1cc(-c2c(N)cccc2C(=O)O)oc1C
O=c1c(O)c(-c2ccc(O)c(O)c2)oc2cc(O)cc(O)c12
CCCC12CCCC(C)C1CCC1(C)OC2CCC2C1CC(O)C(O)C2(C)C
O=Cc1ccc(-c2cccc(NCCN3CCOCC3)c2)cc1
CC(=O)c1ccc(Br)c(Oc2cc(C=O)ccc2F)c1
CCOC(=O)N(C(=O)CN1CCOCC1)c1ccc(C)s1
O=CC(CCNc1ccccc1)NP(=O)(O)Oc1ccccc1
O=C(O)CCc1c(C(=O)O)nn(-c2ccccc2)c1-c1ccccc1
CN(C)C(C)(C)Nc1ccc(C=O)cc1
CC(O)N(C(=O)Nc1ccc(C(F)(F)F)cc1)C1CCC(CNC(=O)OCC(Cl)(Cl)Cl)O1
CC(C)OC1C(CN2CCN(C3CCCCC3)CC2)CCCC1C(=O)N1CCOCC1
CCC(Nc1ccc(OC(F)(F)F)cc1)C(=O)NC(=O)CN1C(=O)c2ccccc2S1(=O)=O
CCc1ccc(O)c(Nc2c(C=O)sc3cc(S(=O)(=O)Cc4ccccc4OC)ccc23)c1
N#CC1CCCCC1n1cc(C(=O)NC2CCCN2)c(Nc2ccc(N)cc2)n1
O=CC(Nc1cc(Cl)cc(Cl)c1-n1cnnc1)c1ccc[nH]1
CNc1ccc(NCC(=O)Nc2nc(Nc3cc(OC)ccc3OC)nc(N(C)C)c2Cc2cc(C=O)ccc2OC)nn1
CCC(CC)(c1nc(C=O)cs1)c1ccccc1Nc1c([N+](=O)[O-])ccc(C)c1Cl
CC1=C2C(CC=C(C=Cc3ccc(-[n+]4cccc5[nH]c(C)cc54)cc3)C(O)C2(C)C)C(C)(C)CC1
C(=Cc1ccncc1)c1ccccc1
N#Cc1ccc(C(=O)N2CCOCC2)cc1CNC(=O)Nc1ccc(F)cc1
CC(CC(C(=O)NO)c1ccccc1)NS(=O)(=O)c1ccccc1
Cc1cc2c(cc1C=Cc1ccc(Cl)c([N+](=O)[O-])c1)N1C(=O)C(c3cc(Cl)cc([N+](=O)[O-])c3O)C1=C([N+](=O)[O-])C=C2[N+](=O)[O-]
N#Cc1nc(N2CCOCC2)cc(N2CC3CC(N)(C4CC4)NCC32)n1
CCCn1c(=O)c(C(=O)c2cc3ccccc3oc2=O)c(O)c2cccc(C)c21
O=Cc1cccnc1C(=O)NC(C(=O)N1CCCCC1)=C(CCl)c1cccnc1
Cc1nn(-c2ccc(C3(N)CCC3)cc2)c2c1C(C)NC(=S)N2
Cc1ccc2c(c1)c(-c1ccc(S(=O)(=O)N3CCN(c4ncccn4)CC3)cc1)cn2C
Cc1ccc(-n2c(=O)c3c(C(F)(F)F)c(Nc4ccc5[nH]c(C#N)nc5c4)sc3n(-c3ccc(Cl)cc3)c2=O)cc1
NC(CC(=O)NNc1ccccc1)C(=O)O
COc1c(N)cccc1N1CCNCC1
CN(c1cc(C=O)ccc1S(=O)(=O)N(C)c1nc2ccccc2s1)C1CC=CS1(=O)=O
Nc1cccc(N)c1N
CCC(Nc1nc(N)cc2nccn12)(SC)C(=O)O
CCS(=O)(=O)c1cc(Cl)ccc1Oc1nc(Nc2c(C)c(F)cc(F)c2F)ncc1F
CC(C)(CCC(=O)N1CCCC1C#N)NC(=O)c1ccc(-n2cccc2)nc1
Cc1cccc(C)c1Sc1ccccn1
CCCC(CCCCC(C)=O)NCOc1cc(OC)c2c(=O)ccoc2c1
O=C1OCCN1c1ccc2[nH]cc(C(F)(F)F)c2c1-c1cccc([N+](=O)[O-])c1
C=CCn1c(N)nc(=O)c2ccncc21
CCOc1ccc(F)cc1NC1=Nc2ccccc2C2=NCCN12
COc1cc(C)nc(NS(=O)(=O)c2ccc(N)c(N)c2)n1
CCC(OC(C(=O)OC(C)(C)C)n1c(=O)ccn2nc(OC(N)=O)cc12)C(=O)O
C=C1c2ccccc2C(Sc2nc(C)c(C)n2C(N)C=O)C1O
CC(=O)OCOc1c(OC(O)CNc2c(C=O)cccc2OC(=O)CN2CCOCC2)cc(C=O)c(O)c1Oc1cccc(C)c1
COc1ccc(Cc2c(-c3csc(N)n3)cnn2CCC(C)(N)C=O)cc1
Cc1ccccc1NC(=S)NNc1ccccn1
CC(C)(C)OC(=O)NC1CNC(N)(c2ccc(Oc3ccc(C#N)cc3)cc2)CC1c1cc(N2CCNCC2)cc(C=O)n1
Cc1oc(-c2ccc(C(=O)O)cc2)c(-c2ccc(-c3ccccc3-c3nn[nH]n3)cc2F)c1CCO
c1ccc(C2Cc3cccc(c3)C3CCCN3C2)cc1
O=Cc1cc(Cl)c(Nc2cc(S(=O)(=O)N3CCOCC3)ccc2N2CCOCC2)s1
[truncated: 8,000 more rows]
