# Supplementary material for: t-SMILES: a fragment-based molecular representation framework for de novo ligand design
Source: Nat Commun. 2024 Jun 11;15:4993. doi: 10.1038/s41467-024-49388-6 (PMC11167009; doi:10.1038/s41467-024-49388-6)
Supplement: Supplementary file 4 — Source Data [file 41467_2024_49388_MOESM4_ESM.zip › Soure data/Source data and code for all other graphs/Metrics/Models/Chembl/ChEMBL_Deep[MPL][rnd10][bs128]/gen.smi]

CCCNCCN=C5cccccCF)F)F))c6
CccccCcccccc6C=O)N9Ccccc[N+]=O)[O-]))cc6))))))))))))))))cc6
CCCnc=O)cnc-ccnnCccccCl)cc6Cl))))))))c5)))))[nH]c5nCCC)))c9=O
CC=O)OCC)CC=O)cccccccc6oc%10=O)))))))))OC=N)C6C#N
FCCl)Cl)cnncCcccncc6)))))))n5-cccccc6CF)F)F
CcnnC)cc5CccccC=CC=O)O))))cc6))))))=NCCN7
CccccC=CNC=O)cccco5)))))))C=O)NcnccccC)cc6s9)))))))))))))o5
NC=O)cccc-ccccNCCCCCCCC6)C8)))C6)))))))cCl)c6))))))cc6
Ncncc-ccccC=O)NCCOCC6)))))))cc6))))))nc6C=O)NccccOCcccccc6))))))))cc6
COCCC=O)ccncccccc6c%10NcccccBr)c6
CCCC)C=O)NC=O)COC=O)cccccc6O
Ccccccc6OCcnnc-coccc5-cccco5))))))))))o5
CCcnncncSCC=O)ccccOC))cc6)))))))))n-ccccC)cc6))))))c=O)c6c9C
COcccccc6CSCC=O)NCCCCCO5
COcccccOC))c6OC))))-ccccOC))c=O)cc7CNCC)=O)))CC%12
CCC)CCNC=O)CccccNC)C))cc6)))))))))C=O)NCCC=O)O)))C=O)COccF)cF)ccF)c6F
CCCccccc-cccNC=O)CCNC=O)C5)))))))nn5-cccccc6)))))))))))c6
CccscCCC=O)cccccc6)))))))NCC)C))C=O)N5CCCC)C)))))))))n5
CCccccOccccccC=O)O))ccO)c6n%10)))))))))))cc6
CNCCCNcccccc6)CCCcc-cccc-cccccc6))))))cc6))))))n[nH]c5-%10)))))))))))))C5
COcccC=O)NCCcccccc6)))))))CO)CNCCC)C)O)))S=O)=O)ccccs5))))))))))))ccNccCl)cccc6Cl))))))))c6
CCC)C)ccccS=O)=O)NccccCN)=O))cc6))))))))cc6
CCC)OC=O)COccccoc-cccccc6)OCO5))))))))cc=O)c6c%10
O=CO)ccccC=CSCNCC=O)O))CC3))))=NC5=O)))))))cc6
Occcc-cnc-ccccCl)cCl)c6))))))cs5)))))cc6O
CCCCC=CC=CC=O)CC)OC=O)ccccs5)CCCC6))))))))))C=O)C6=CN%10CCCC3
O=CNccccCF)F)F))cc6NCCOCC6)))))))))))))cccccS=O)=O)NCCCCC6)))))))c6
O=CC=CcccF)cF)cF)c6))))))))NCCNCCCNcccncccOccccNCCCNCCCCC6))))))CC6))))))cc6)))))))ccc%106)))))))))))))CC6
CC=O)CCcnccc-cnc-ccccCl)cc6Cl)))))))no5)))))cnc6[nH]9
CCC)cccccCC)C))c6NC=O)NC=O)cccccccc6s9
CCOC=O)CCCCNC=O)NC)cccc-cccccCl)c6))))))cc6))))))))C6
CNC=O)cccccc6)))))))NC=O)CSC5ccccc[N+]=O)[O-]))c6
O=Ccccc[nH]5)cccccc6n9CCCO))CO)CC%16CN%14CCCO3
O=CC=CccccCl)cCl)c6))))))))NCccccCl)cc6
CNC)C=N)NCCNS=O)=O)ccccN)cc6
COcccccc6C=O)NcccccC=O)NCCCCCC6))))))))c6
CCC=O)NcccC=O)Nccsc-ccccOC))cc6C)))))))n5)))))))ccc6OC
NccF)ccccS=O)=O)Ncnccs5)))))))cccc%106
CCCNCCccccCl)cCl)c6
CCCcnnnn5Cccccs5)))))))))))NCCNcccccc6))))))CC6
COcccC=O)NN=Ccccccc6)OCO5))))))))))))ccOC))c6OC
O=CNcccccc6)))))))ccccCl)c[N+]=O)[O-]))c6
CccccCNcncccc-cccncc6))))))cc6s9)))))))))))o5
CCCC)nccC=O)NCCNC)CC6)))))))c=O)cccCccccF)cc6F))))))))sc59
CccccC)c-ccccc-cnnco5)))))c6))))))c6
Ccccc-ncCOccccCl)cc6OCCCCOcccccc6)))))))))))))))))))ncccccc6c%10=O)))))))))))cc6
Ccncncccc6cc%10C=O)NCCO)CNCCNcccccCF)F)F))c6))))))CC6
CcncCCC3)))ncc6-cccncCCCOCC6))))))cnc5c9
NC=O)CccccC=O)O))cc6
COccC=O)NCCNCCCOcccc-cnoc-ccccCC)C)C))cc6))))))n5)))))cc6))))))))))CC6)))))))occcccc96
Cccccc6Cccn[nH]c5CC)C)C)))))C=O)N5cnccBr)cn6
COCcccccNCCNCCccccF)cc6))))))))CC6))))))cC=O)O))nn5c9
O=CNCCCCCCC6))))))))ccccOCCccccF)cc6)))))))))cc6
Ccccccc6NC=O)CNC=O)COccccS=O)=O)NCCCC5))))))cc6%10
CCC=NNC=O)cccccc6OC)))))))))CO)cccccc6))))))C5
O=CO)C=O)ccccnc6
NCC=O)O))cccccccccc%106
O=CC=CNCCOCC6))))))C=O)C=C6NCCcccccn6
CCOC=O)ccNC=O)NccccOC))cc6))))))C=O)C5CC=CC5)))))))))scC)c5C
CC[N+]C)C)CC=CCCCC6
O=Ccccc[nH]c=O)ccc6c%10))CCSC6))))))))))))NCCCC5
CccccCl)cc6NCCNC=O)CNC=O)COccccS=O)=O)NCCCCCC7))))))))cc6%10))))))))))))CC6C
O=[N+][O-])CC=NCCN5Ccccccc6
CCCcccccN)c6))))))CCCNC=O)CCccccCl)cc6)))))))NC)C=O)CN)CCCCN))))))))))CC6)))))))NCCccN)[nH]cccccc96))))))))))C5=O
COccccCNCCNS=O)=O)ccccBr)s5))))))CC6)))))))cC)c6OC
O=ccccccc6ocncccO)c%146
CCC)CNC=O)OCcccccc6))))))))))C=O)NCCcccccc6)))))))CO)CCCcccccc6))))))))NC=O)CNC=O)OCcccccc6))))))))))CC)C
C=CCCNCCC)C)))CCSCC)CCC=CC)CCC=CC)CCC=CC)C))))))))))))OC%10=O
CCCOC=O)C=CC)NC=CCC)=O))C6cccccc6Br
Cccnccc6)C=O)C=O)N5
O=c[nH][nH]c=O)ccNcccccCl)c6)))))))csc95)))))))NCCOCC6
Ncnc=O)cncnCOCCO))CO)C5O))))))c5[nH]9
COccccC=NNC=O)cccCl)ccc6Cl)))))))))))cOC))c6OC
CCNcncnc[nH]cnc95))))))))))CCCCCC6
O=CCCNC=O)cccccc6C9=O))))))))))))NCCNC=O)cccccc6Cl))))))))CC6
CCC)C)ccccNC=O)CNC=O)CCC6=O)))))))))cc6
Ccccccc6N=CNO))ccccnc6OCCC)C
COC=O)NCC=O)NCCCC5C=O)Ncccc-ccccNC=O)CCCCN5CCcccccCl)c6))))))NCCNC)C))))CC6)))))))))))cc6))))))cc6))))))))))))))cccccc6
CnncCCCCNCC5C8))))))))cnccnc69
NC=O)Ccccccc6Scccccc6
CCC)C=CC=Ccccco5)))))C=O)C=Ccccco5))))))C6=O
CNCCNC=S)Ncccccc6))))))))CC6
CCCCcnccc=O)n6Ccccc-cccccc6-cnn[nH]n5)))))))))))cc6
CC=O)cccccNC=O)CccccS=O)=O)NCCOCC6)))))))s5))))))))c6
CCOC=O)ccccNC=O)CCCC=O)N5C))))))))cc6
CP=O)O)NCCCNCcccc-ccccc=O)cc-6occcO)ccc%146))))))))))))))cCF)F)F))c6
CCCCCCCCCCCCO)CCCC
CCCccccF)cc6)))))))C=O)NCN=CccccF)cc6))))))cccccc6NC)C%11=O
CccNccC#N))cncc6C=CCCNCCNCC6))))))))))))))))ccc[nH]ccc95
CC=O)OCC)=CC=O)CO)=CCC)C))C6=O
COC=O)CCcc[nH]cccccc96)))))))Ccc-cccc[nH]ccc5c9)))))))))ncn5-cccccF)c6)))))))))))N6
C=CCCCCC)COC=O)cccccc6OCC)C)CCCCC)=CC%11))))))))))))))))CO)CCC6C)C%10CCC=CO)C=O)OCC)C5O
CCC=O)CCCCCCCOccccNC=O)CCC=O)OCC)C)C)))))OCC=CC)C=CC=CC=C%20C=O)N%14
COcccC=CC=O)CCccccC)cc6))))))C6=O)))))))ccOC))c6OC
COcccc-ccsc[nH]cnc=S)c96)))))))))cc6
CCcncnc-ccccC=O)NCCNC)C))))))cF)c6))))))c6C#CccccN)nc6
CS=O)=O)NN=Ccccccc6)CCCC6)))))))))OC5ccccccccc6c%10))))OCO5
O=CNcccc[N+]=O)[O-]))cc6C9=NNC=S)Nccccc[N+]=O)[O-]))c6
OCCO)CCCNCcccc-cccccc6-cnn[nH]n5)))))))))))cc6)))))))CC6
Ccccc-nncCCC=O)O))))cc5NC=O)ccnncccnc96)))))))))))))))cc6
CcccC)cncNC)C))ncNCCCCC6))))))c6c%10
COcccc-nc[n+]CC=O)ccccOC))cOC))c6))))))))cn5)))))cc6
CCCncc-cccccc6))))))cn5))))))C=O)NCCccccCl)cc6Cl
CCOC=O)C=CC)NC=CC=O)CCccccNC)C))cc6))))))C6))))C6cccC)ccc6OC
CCCCCCCCC=O)NCCCCCNC5)C6Cccccnc6
O=CCCCC=C6CcccccCF)F)F))c6))))))C=CCCCN6%10
COC=O)cccOC))cOC))cc6NC=O)ccccCl)nc6
O=COCccccnc6))))))))NCCS=O)=O)NCCNcccccc6))))))CC6))))))))C=O)COC=O)ccccCl)cc6
CccccOCC=O)NCCS=O)=O)NCCCC5))))))))))))cc6
NccccNccccN)cc6))))))C=O)cccccc69)))))))))cc6
CCNC=O)cnoc-cccCC)C))cO)cc6O)))))))c5C#CCC)C)NC=O)CCCNC)C
CCOC=O)NCCccscNC=O)cccco5)))))))c5CN)=O)))))C6
O=CNCCcccccc6)))))))C=O)NCC=O)NCCCC5C=O)O))))))))CCCCCC6)))))))))))OCcccccc6
CNC)CCNCCCNC=O)cccccccc6n9Cccc-ccccCl)s5)))))on5
CCncnccncn5CCCOccccCl)cc6)))))))))))))c6=N
C=CCC)CCOC=O)CScnnc-ccccO)cc6O)))))))o5)))))))))CC)CC)CCCCCC=O)C59))))CC)C%10O
CcnnCC=O)NCccccF)cc6))))))))))c=O)CNC=O)ccccs5)))))))))c5[N+]=O)[O-]
CCCCNC=O)CCC3))))CCN6C=O)cccF)cncccc6c%10
O=CCCNCccn[nH]c5)))))))))NCCc[nH]nc-cccccc6Cl)))))))c5C9
O=CO)cccC=O)O))ccc-ccccnc6C=O)O))))))))ccc6n%10
CNCCCC=O)NCCCccccCl)cc6))))))CC6)))))))CC6
O=CCOccccccccnc%106))))))))))))NCCNCcccccc6)OCO5)))))))))CC6
CccCO))cnc5C=O)NccccC#N))cc6
Cnc=O)ccncn5CCCl))))))nC)c6=O
FCF)F)ccccCOccccCCCC3)))nccnc5))))))cc6))))))))cc6
CCCCOccccCCC=O)NCNC=NC#N)))NccccBr)cc6OCCC)))))))))))))C5=O))))))cc6
C=CCCC3NC=O)CCCCN5C=O)CNC=O)CNC=O)CCCCCN6CC)C))))))))))CCCCCC6)))))))))CC)C)C))))))CC)C)C3CCC4))))))))))C=O)NS=O)=O)NCCCC5
CNCccsc-cnncCcccccc6))))))CC3)))n5CCcccccc6))))))cccccc6)))))))))))))n5))))))cccCF)F)F))n[nH]5
COcccccc6C=O)Occn-cccccc6))))))nn5
CC=CccnC)c=O)cN)c6OC
CCCCC)CNcncCncS)nccccC)cc6c%10=O))))))))))))nc-cccccc6))))))c6C)))))))C6
CC=O)NCCO)CC=O)O))OC6CO)CO)CNF
CCC)CCNC=O)CCCCN)=O))))NC=O)CCCCN=CN)N))))))NC=O)C=CC=O)NCCO)))))))))))))))CO)CC=O)NCC=O)NC)C)))CC)C
O=CO)cccccc6C=O)ccccCl)cccccc%106)))))))))))))CCCC6)OCCO5
CCC)C)CNcccC#N))cnc-cccccCF)F)F))c6))))))cn5n9
CCC)=CCccO)ccO)cc6OCccccO)cc6O)))))))CO)C6=O
COccccCNC=O)CCC5C=O)NCcccccc6Cl))))))))))))))))cc6
CCC)CNCccBr)ccc[nH]c=O)nc95)CC%12C
COccccC=NNccccC)cc6))))))Ccccccc6))))))C5)))))cc6
CCCS))C=O)NCCSCcccccc6)))))))))C=O)O
CCNCCNS=O)=O)CCCCCC6)))))))CCS=O)=O)CC6)))))))))CCNS=O)=O)cccCl)ccCl)c6)))))))CC6
CCCCNC=O)ccccCOcccccC=O)ccccC)cc6)))))))c6))))))))o5))))))CC6
ClccccC=NcnncNCCNCCcccccc6))))))))CC6))))))s5)))))))cc6
COcccC=CC=O)csc-cccccc6))))))nc5C)))))))))ccOC))c6OC
CCC)CNC=O)cccccO)nCcccccc6F))))))))c=O)n6n9)))))))))))C=O)O
CCCC)NCCcccccc6))))))))CCO)COcccccc6CC)=O
COcccc[nH]ccC=CCNCCCCO)C#Ccccccc6NC=O)cccccc6C9=O))))))))))))))))))CC6)))))))))c5c9
CCC)OC=O)CC)NP=O)OCCOCnccC=CBr))C=CBr)))c=O)[nH]c6=O)))))))CC5[N-][N+]#N))))))))))Occcccc6
COccccC=CcccO)cO)cOC))c6))))))))cc6OC
CcccccCOcccccc6C=CC=O)NCCCCCCC=O)O)))))))))))))))))))c6
CCCOC=O)CC)C=O)CC)COCOCC)CCNC)C))C6O))))))))CC)OCCNC)C)))))CCC)C=NO))CC)CO)C%14C)O
COcccccCCcc[nH]cccccc96)))))))))))c[nH]c5c9
Ccccc-cnn-ccccF)cc6))))))cc5C=NNC=O)ccccnc6)))))))))))))))cc6
CccccNC=O)cccccNCCO)cccccc6)))))))))c6))))))))c-ccccCl)cCF)F)F))c6))))))c6
O=Cccccc5ccccccc6cO)cc%10n%13Ccccccc6
CCNCCCCCCCCC5CO)CNCC)=O)))CC%10)))))))))C6=O
CCC)CCCNCcccccc6CNCCCCNCC=O)Ncccccc6Cl)))NC=O)CO6))))))))))CC6)))))))))CCO))C%11=O
CNC)C=O)CCcncccc-cccccc6))))))cn6n9
CCC)OccccC=O)NCCCCCCN7Ccccccc6))))))))))))))))cc6[N+]=O)[O-]
COcccccc6C=O)OCcncccccc6oc%10=O)))))))))))cccccc6)OCO5
CCCO))CCCC=O)O))=CCCC6C%10)))C5
CC#CCOccccS=O)=O)CCC=O)NO)))CCNS=O)=O)ccccccccc6c%10)))))))))))CC6))))))))cc6
CSCCCCO))NCcc[nH]c-ccccOcccccc6)))))))cc6Cl)))))))n5
CCOccccS=O)=O)NC)CCOcccC=CCCCC6))))))ccc6S=O)=O)NCC)CO)))CC%12C))))))))))))))))cc6
CCCCnncCnncO)cncccCl)ccc6cc%10c%14=O))))))))))))))))cccccc6c%10=O
COccccCccBr)cccOC))cOC))cc6[nH]c%10=O))))))))))))cc6CNCCCC5
COccccNC=O)ccc-ccccs5)))))on5)))))))cc6OCCNCCCC5
ClcccccNcccncccCl)ccc%106)))))))))))ccnc6c%10
CCCCcncccC=CC=O)NO)))))ccn6c9CNCCcccccc6Cl
COC=O)NCCCOccccC=O)NCCcc[nH]ccccOC))cc96)))))))))))))cc6
COccccc-ccscCO)ccccCl)cc6)))))))n5)))))c6
O=COCCCNcnccnc6OccccNcccccn6)))))))cc6)))))))))))))CC6)))))cccccc69
COC=O)C=CcccOC))ccc6OC)))OCO5))))))))cccOC))ccc6OC
CnccC=Ccnnnn5-cccccc6)))))))))))C=O)NC5=O))))))cccccc69
CNC)C=O)ccscNcncccn6)-ccnnC)c5CC)C)C)))))CC6
O=CNcccc[N+]=O)[O-]))cc6)))))))NcccccCCNCCO6))))))c6
ccc-ccn[nH]c5)))))ccCNCCNCCCCCOCCO6)))))))))CC6)))))))c6
CCnccC=O)O))c=O)cccF)cNCCNCC=O)NccccF)cC)c6)))))))))C5)))))cF)c6%10
cccccc6)nc-ccncccccc6n%10))))))))))n5CCCNCC6
CccccS=O)=O)NNC=O)CccccF)cc6)))))))))))s5
CNC)CCCCNcncNcccccc6)))))))ncccsc95)))))))))))CC6
CSccccOCCCCCCNCCCC3))))CC6))))))))))cc6
CCnccCNCCNCC)=O))CC)cnccn5C))))))))CC6))))))cn5
Ccccc-cccC=O)O))cccccccc6nCcccccc6F))))))))c%139)))))))))))))cc6
CCcccC=O)Ncccns5)))))))nC)n5
CCCCO)C=O)ccO)ccO)cc6C%10CCNC)C%17CC=O)O))C5C
CNC)CCNcnncCNS=O)=O)ccccccCl)ccc6c%10))))))))))))CC)C)C)))o5
COccccNC=O)CNCCNcccccn6))))))CC6)))))))))cc6S=O)=O)NCCCCC6
OCCNCCCccccF)cc6))))))CC6)))))))COcccccc6
Ccnc-cccccc6))))))sc5CNCcnc=O)cccccc6[nH]%10
CNC)CCCNCCSCCCF
CCCcccccc6)))))))C=O)ccccNC)C))cc6OC=O)CCCCCC6)))))))))))OCO5
N#Ccccccc6Cncncc5CNcncccCF)F)F))ccc6o9)))))))))C5
CCccccc-nncNC=O)CCNC=O)C5)))))))cc5-cccccOCF)F)F)))c6)))))))))))c6
CCcnncNS=O)=O)ccccNC=O)ccccN)cc6O)))))))))cc6))))))))s5
COccccS=O)=O)NCCNC=O)ccc-ccccs5)))))ncccccc%106))))))))))))))))cc6
CCCCCCCC=CCCCnccCOCCO))CO)C5O))))))cc=O)ncN)[nH]c69)))))))))CC5=O
CCCNCCCncccccc6cccccc6%13)CCNC6))))))))))))))))))CCC)O6
CNCCOP=O)O)O))))C=O)O
CCCCCCC6NC=O)NCC=O)Ncccccc6Cl)))))))CC)C)C)))))C5=O
O=CNCCNCCOCC6)))))))))ccc-cccccc6Cl)))))))on5
O=CNccccF)cc6)))))))Ncccccc6)CCC5
CCNC=O)COCncnccN)ncC#CCNC=O)cccccBr)c6)))))))))))nc69)))))))))CO)C5O
O=CO)ccccS=O)=O)NCCOCC6)))))))cc6
COcccCO)CNCCNCcncccccc6[nH]9))))))))))CC6))))))))ccc6O
COccc=O)occcNCCNCCCCO)cccccc6)OCO5))))))))ccccOC))cOC))c6))))))))))CC6))))))ccc%106
CCCCCN5CCCNcccncccCl)ccc%106
CCOccccCF)F)F))cc6NCCNCC6
Ccccc[nH]ncC=O)NCCNcncC)ccC)n6))))))CC6)))))))c5c9
O=CNccccF)cn6)))))))ccccC=O)CF)F)F)))s5
O=CO)Ccccccc6))))))NC=O)cccsc5C8=O
CNC)C=NCCCccF)cccc6Cl))))))))S5
COccccCCC)C))CCO)CO)CCC)CCCO)CC6C)CCCCC)CC6CO))CO)CC%10%14O)))))))))))))))C6C)C)))))))cc6
O=CCCNcccccc6N=C%10NCCOCCNccccOCCCOC5))))))cc6))))))CCN6C%21=O
CccC=O)NCCccccBr)cc6))))))))))nn-ccccCl)cc6Cl)))))))c5-cccccc6)OCO5
COcccccc6CNC=CC=O)OC5CF)F)F))CF)F)F
CCS=O)=O)cccc-cccc=O)nC)c6))))))cc6
CScnc-ccccF)cc6))))))c-cccncNCCCCCCCC6)C8)))C6)))))))c6))))))n5C
CCCCC))NC=O)ccccOCCCCCCC7)N5C)))))))))cC)c6
O=CCcccccCl)c6)))))))NCCCNCCCCCNS=O)=O)cccccF)c6)))))))))))))C5
O=CO)cccccN=Ccccccc6))))))CCC4)))))c6
CCccccC=CcccOC))ccOC))c6C=CC=O)cccco5))))))))))))))))cc6
CCCCNC=O)CCcccc-cccno5)))))cc6)))))))NS=O)=O)ccccCl)cc6))))))))))CC6
CCO)CCCCC6CCCC)C6CCO)C5CCC5C)C
CccccC=CC=O)ccccN)cC)c6)))))))))cc6
CCCCCccccO)ccCC)C))cc6nc%10N
NCCOCOCCN)CCN)COCOCCNC=O)CCcccc-cccccccc6o9)))))))))o5))))))NC=O)CCccccccccc6c%10)))))))))))NC=O)CCCCN5)))))))))))))CO)C5O)))))))C6O))))))))CCC6O
CcnnCcccccCF)F)F))c6)))))))cC)c5NC=O)ccncCl)cn6
CCNC=O)CCCNC=O)cccccCCccccCl)cc6))))))))c6)))))))CC6
CCC)C)nccnc5CCCCNC=O)CCN))))C6
CccccS=O)=O)CC=O)NO)))CCNCccccC)o5))))))CC6)))))))cc6
COcccc-cccC)n[nH]5)))))cc6S=O)=O)Ncccccc6
CC=CCCCC)C)))))CCC=O)cccccO)c6C=O)C%10O)O
N#Ccccccc6Cnccnc5
COcccc-nc=O)ccO)nCCcccccc6))))))))cC)nc6nCC=O)NCCCCCC6)))))))))c%10=O)))))))))))cOC))c6
CCSC=S)SCCC)=O
NC=O)ccccc[nH]c-cccccNC=O)NccccF)cc6)))))))))c6))))))nc95
CCOC=O)C=Cccccnc6))))))NC=O)NC6ccocccccc6c%10=O
Cconc-ccF)cccc6Cl)))))))c5C=O)NCcncccccc6n9C
CCC)OCCCNC=O)ccccc=O)nCCcccccc6Cl)))))))))cO)nc6c%10
CcccO)ccc6)C=O)cccccO)c6C%10=O))))C=O)C=CO)CO)C=O)CCN)=O))=CO)CNC)C))C6CC%14
O=CNNC=O)CCl)C4cccccc6)))))))))))ccccCNC=O)cccccc6)))))))cccccc6))))))))cc6
CCCCCCCCNC=O)CN)CCCCN
CC=O)NCCccccOP=O)O)O)))cc6)))))))C=O)NC)CC=O)NCCCC5))C=O)NC)CC=O)O))CC)C
COcccccc6N=c[nH]ccccOC))cc6s9
Ccc-cnnc-ccnnC)c5)))))o5)))))sc-ccccF)cc6))))))c5-cccncc6
CC=O)ccncNCCCCC6))))))nc6C
COccccCF)F)F))cn6))CCNCCCCCCCC5CNC=O)C=CccccCl)cCl)c6)))))))))C6))))))))))CCCC%106C
COC=O)ccccCNC=O)Cnccc=O)nC)c6=O)))))))))))o5
Ccccccc6NCC=O)NCcccncc6))))))))))S=O)=O)cccccc6
NcccccNcncNcccc-cncccccc6s9)))))))))cc6)))))))ncNCCOCC6))))))n6)))))))c6
CcccC)ccNC=O)Cnc=O)nCCccccs5)))))))c=O)cccccc6%10)))))))))))))c6
OCCNCC5O
CcncNCCOCC6))))))ncscC=O)NCCOCC6)))))))cN)c95
CCNCC))S=O)=O)ccccC=O)NCCCCncncn5)))))C6)))))))cc6
CCNC=O)CCNC=O)ccccc=O)nCCOC))))cO)nc6c%10)))))))))))))))cccccc6
NCCC=O)NCCSC5)))))))Ccccccc6
COC=O)CNC=O)C=CcccccOC))c6
COC=O)ccccc=O)n-cccccc6))))))nnc6c%10
NCcccccNC=O)ccccC=O)ccccC=O)O))cc6)))))))cc6C9=O))))))))))c6
CCC)CCCOC=O)Cccc-cccccc6))))))ccc69))))))CC%106
COC=O)cccccc6NC=O)cccccS=O)=O)NCcccccc6)))))))))c6
CCccccNC=O)CNC=O)CCC=O)Ncccccc6))))))C5))))))))))cc6
CC=O)OCCccO)ccO)cc6OC%10cccO)cO)cO)c6
COcccc-cncCCSCCN6C=O)CccccF)cc6))))))CC3))))))))))no5)))))cc6OC
COCCNC=O)cnnCC)C))cc5NC=O)cccC)ncc6Cl
OccccCC=NOCCF)))))CCl)=Ccccccc6))))))))))cc6
CCCCCC=O)C6=NNcncccn6
CcccO)ccc6)CCN5CC=O)NCCCCCcccccc6F))))))))C6
CCCNC=O)CC)CCCNCcnnn-ccccC)cc6))))))o5))))))C6
O=CCCScccccc6NCC=O)O)))C%10=O)))))))))))ccscccccCCCCCC6))))))c96
COCOCC)CCCCCCCCCOCOCCO))CO)CO)C6O)))))))))CCN6C%1[O])CC%15%136
Cccnccc6OC=O)NCCCC5))))))))cC#N))c-cccccc6Cl)))))))n5-cccccc6
CCC)CCnc=O)cccccc6ncS)nnc%135
COC=O)CNC=O)CN)CC=O)O
COccccNC=O)CCCCNC=NS=O)=O)cccccc69)))))))))C6))))))))cOC))c6
CCCCCCCCCCCCCC#CC#CC=O)O
O=CNCCCcccccc6))))))cccCl)ccc69))))))))C=O)N5Ccccccn6
CCC)CCNC=O)ccccCl)s5)))))))C=O)NCC=O)Ncccccc6C=O)cccccc6)))))))))))))))CC)O
Occcccc6O))Ccccccc6CNC%10CO%14
CCNCC))CCncccSCC=O)NcccC)on5)))))))))nc6=O))))CCC5
CC=NNC=N)N))))cccc-cccc-ccccC=NNC=N)N)))))cc6))))))o5)))))cc6
CCC)NCCcncncc6C%10CccccOcccccc6)))))))cc6
O=S=O)NccccO)c-ccccncnc5c9)))))))))c6)))))))cccCl)ccc6Cl
N#CccNC=O)CCcccccc6)))))))NC=O)CNC=O)CCCCCC6))))))))))))))scc5CCC5
COC=O)cscnc-cccccBr)c6))))))cCcccccc6)))))))n5c8C
COccccNC=O)CNC=O)CScc6cC)nn5-cccccc6))))))))))))))))))cOC))c6
CCC)C)S=O)=O)CCCNC=O)C=Cccnccn6))))))))))C=O)NCCcccccc6)))))))CO)CCCO)CC)C)C
CccccNCCNC=O)Cccc=O)occC)cC)ccc%106))))))))))))CC6))))))cC)c6
COCCNC=S)NccccBr)cc6Scccccccc6nc%10%18
O=CNCCN3))))cccccc6
CCCOcccccc6OCC)=O)))))CCNCC))CC)))CC6
CcccS=O)=O)NCCcccsc5)))))NCCcccccc69)))))))))))))cC)s5
O=CNCCCCcccccc6)))))))))C=O)O))))cccccC=O)O))c6[N+]=O)[O-]
CCC)NCCCCCNCCCCC6))))))))CN)=O))cccccc6C9=O
COccccCCC=O)NccccO)cc6))))))))=CC)NCC)=C6C=O)Ncccccc6))))))))))))))cc6
O=CNNcccccc6))))))))cccco5
CCC)=CCCCC)=CCCCC)=CCCCC)CCcccO)ccc6O%10
COccccC=NOCCcccccc6)))))))C5)))))cc6COCCCCCN)))))ccccF)cc6
CCCNccccOCC)CCccccCl)cc6))))))))))cc6))))))))NC=O)CNCCOCC6))))))))C=O)CCC3
CcccccccC=CC=O)cccccc6Cl))))))))))cCl)nc%106
CCCCCCCCCCCCCCCCCC=O)NCCCOP=O)O)OP=O)[O-])OCC[N+]C)C)C
COcccO)ccc6)C=O)cccC=O))ccO)c6C%10=O
CCO)CCCCCCCC8)cnncNcccccc6)))))))o5)))))C6
CcccC)nCCO)CCNCccccCl)cc6Cl))))))))CC6)))))))n5
O=CO)CCOCcccc-ccccOCF)F)))cc6))))))cc6))))))=N5
COcccccc6OCO5)))))-ccccOC))cO)c6OC))))))CCC7NC)CC%11
COccccNS=O)=O)ccccS=O)=O)NCCC)C)))CCO)CCcccccc6)))))))NC=O)OCCOCOCOCCC85)))))))))))))))))cc6))))))))cc6
COcccccc6C=O)NcccCC)C)C))nn5-cccncccCl)ccc%106
CCOcccccc6-nccCCC[N-][N+]#N))))))nn5
cccccNCCcncNCCCC5)))))sc5C9)))))))))ncnc6c%10
N#CCCScccccc6))))))))CCCNCcccccc6CF)F)F)))))))))C6
CCOcccccc6)CC)CCNC)C)))C5=O
O=CC=CO)ccccO)cc6))))))))COCOCCO))CO)C5O
COCCNC=O)ccccCNCCOCC6)))))))cOC))c6)))))))CCCCCCC=O)NCCOCC6)))))))C6
CNNC=O)CCCCOCCCNC=O)cc[nH]cn5))))))C5))))C5
CCNCCncccn5))))))))ccccc-cccccNC=O)cccccc6)OCO5))))))))))c6))))))n6
CCcccC=O)NC)C)))ncNCCCcccccc6))))))C5)))))n6
O=CCCO)C=O)NccCl)ccCl)cc69))))))))))ccccBr)cc6
Cc[nH]ncc5C=O)NccccF)cCl)c6))))))C5=O
COC=O)NCC#N))Cccc-ccccOC))cc6Cl)))))))no5)))))C4CO
CCNCCOC))))cnccCF)F)F))cc6Cl
O=CCCCCCCNC=O)CScncccn6)))))))))C6)))))O5
CNC)Cccnc-ccccNC=O)cccccOCF)F)F)))c6))))))))cc6))))))s5
CCCC)CN)C=O)NS=O)=O)ccnccc6NCCCCO))CC6
COcccNccC#N))cncccOCCCNCCNC)CC6))))))))))cOC))cc%106)))))))))))cCl)cc6Cl
C=CCOCcccCC=CCCC)C)CC6=O)))))Occ6c=O)occcccc%106))))))))))))))ccc6O
CCCCC))N=CNO))ccccOcccCl)ccc6Cl))))))))nc6
CCOP=O)OCC)))cncccccc6nc%10C=O)OCC
CCC)CNC=O)Cnc-cccccc6))))))ccccCl)ccc69)))))))))))C=O)O
CccccOCCCnccnc5)))))))))cF)c6
CCCNCC)CO)))C=O)cccccNSC)=O)=O)))c6OC%12CNC)S=O)=O)ccccs5
CC=O)ON=CC=O)NCC=O)NCC=O)O))=CCOCccccccccc6n%10)))))))))))))CSC86))))))))))ccscN)n5
COccccC=O)cc[nH]cC=O)O))c5))))))cc6
CS=O)=O)ccccOcccc[N+]=O)[O-]))cc6[N+]=O)[O-])))))))))cc6
ccncoc-ccccCNCCCC5))))))cc6))))))cc5c9
COcccccc6NC=O)ccccCNCCOCC6)))))))cc6))))))))))occcccc69
C#CCOcccccc6CC=CC)CCCC6)))))))))OCO5
CCN)CCC)C=O)NccccOCC=O)O))))cCOccccC=O)O))cc6))))))))c6
COcccC=CC=O)C=Cccccs5))))))))))ccc6O
O=Ccccccc6)C=O)cccCNCCOCC6)))))))ccc6CO%11
CC=O)NO)CC=CccccCP=O)O)O)))cc6))))))oncO)cccccc6c9c%13-ccccN)cc6
COcccccc6)ncCF)F))n5-cncNCCOCC6))))))ncNCCOCC6))))))n6
CCCCCCOccccNCCCNCC))C=O)CCcccccc6)))))))NC=O)CC)C)N))))))CC6)))))))cc6
CccCl)cccc6S=O)=O)NCccccnc6)))))))CCCS=O)=O)C5
CCC)ccccCNC=S)NCC)Ccccccc6)))))))CN)=O)))))))cc6
C=CCCCCCOCCO)CC)C)OC5C)CCCCC=Ccccccc6))))))))C=O)OCC%17%15)))))))))))))))OC6=O
COC=O)CCCSC))))NC=O)CCcccccc6)))))))NC=O)CNC=O)CNC=O)CN)CccccO)cc6))))))))))CC)C))))))))))CC)C
O=COCcnnc-cccccc6))))))o5)))))))cccccc6O
Fcccc-ccc-cnn[nH]n5)))))ncncnc96)))))))))cc6
CCCCS=O)=O)NCCCC=O)OCC))))CC6))))))))ncncn5
C=CCCC=CC)CCC=CCO))CCO)C%13)))O5
CCCC=O)NCCNcnc-cccccc6))))))cs5)))))CC6)))))))NCCccccc59
OCccccCl)cc6))))))CCNCCOcccccc6)OCO5)))))))))))CC6
O=CO)cccccC=O)O))cOcccccc6NS=O)=O)ccccCl)cCl)c6)))))))))))))))c=O)oc6c%10
COcccccOC))c6C=O)OCC=O)NCCOCcccccc6
O=cn-ccccCl)cc6))))))ncncnn5c9=O)))))-ccnccc6CC%10cccccc6
C=CCCO)CCCCC6CCCC)CCC)CC=CC)))))CCC95
CNC)CCNCCcccBr)ccc6C%10CC%14O
CncN)cC=O)COC=O)C=Ccccccc6)OCO5))))))))))))))c=O)nC)c6=O
O=CO)CCNC=O)cncCl)cNCCCC5)))))nc6NCCcccccc6)))))))))))))))))ccccCcccccc6)))))))cc6
CScnccc-cc-ccccF)cc6))))))ncn5Ccccccc6))))))))))))n6
O=S=O)Ncccccc6)))))))ccccF)cF)c6
CCOCnnc-cccccccccc%106))))))))))ccN)ncnc69)))))))))CO)C5O
CCOcccccNC=O)CCC=O)NccnnCC))c5)))))C5)))))))c6
O=CO)cccccc6CC=O)ccccCl)cc6Cl
CNcncNccccC=O)NCCNC)CC6)))))))cc6O))))))))ncc6Cl)))))))CCCNCCNCCCC5)))))))C5
CNC)CCNC=S)NN=CCCCNC)C6)))))))))))cccccc6
COcccccc6-cnnc-cscNC=O)Ccccccc6)))))))))nc5C))))))o5
C=CCNC=O)C=O)CCCC)C)))NC=O)CCCCN5C=O)CNC=O)NCCCCCC6)))))))))CC)C)C))))))C3C)C
Ncnc=O)nCCCCCO))O5)))))cc6F
O=CCCCCCCC5)))))))NCCCNCccccnc6)))))))CC6
CCCCOccccS=O)=O)NCCC=O)NO)))NCCNcncccn6))))))CC6))))))))))cc6
CCnc=O)cC=O)NCcccccc6)))))))))cO)cccccc6%10
CCC)C)OC=O)NCCcc[nH]ccccO)cc96))))))))))C=O)NCCCCCNC=O)OCcccccc6))))))))))))))C=O)OCC)C)C
O=CNcccccc6C9=Ccc[nH]nc5-ccccccccc6c%10
CCCNC=O)SC=CccC)ncN)nc6NCCCCO))CO)C5O
CCOccccOCC)))cNC=O)Cnncccc6=O)))CCCC6)))))))))))c6
O=CCOC=O)ccccF)cCl)c6)))))))))NCcccccc6)OCO5
Ccccc-cnnnCC=O)NcccccC#N))c6)))))))))n5)))))cc6
CCNC=O)NCCCC5C)CNS=O)=O)cccOC))ccc6Cl
CcccC)n-cncOcccccc6)))))))ncNCC)C)C)))n6))))))n5
CCO)CNcncNcccccc6)))))))nccccCl)cc%106
N=CN)OCC=CC=O)NcccccC=NccccNCCC3))))cc6))))))))c6))))))))NC=O)CNC=O)Cccccs5))))))))C4SC8
CCOC=O)NCCCNC=O)cccCOccccC)nc6))))))))on5)))))))CC6
COccccC=CcccOC))cOC))cc6CCN%10CC=O)NCCccccOC))cOC))c6)))))))))))))))))))))cc6
CCCC)C=O)CCCC)CCCCC=CCCCCO)CCC6C)C%10CCC%17%14C
COccccCNC=O)OCCcccccc6-cccccc6%13))))))))))))))))CC)C=O)NCCCNCCCCC6))))))))))))))cc6OC
CCCNCC)CO)))C=O)CCCnccnn5))COC%13CNC)S=O)=O)ccccCl)cc6
CNC)CCScncccn6)-c[nH]ccc5CC9
CCCCC)NC=O)concCSccccF)cc6))))))))c5C=O)NCC)C
C=CCNC=CC)C=O)cccccc6C%10=O
C=CCOccccC=CC)C=O)NCccccOCC=CCC)C)N[O])C5C)C))))))))cOC))c6)))))))))))cc6OC
CCCCCCCCC)OCC)=O))))C5NO)C=O)ccccn59
CCCCCNC=O)NCCCCCN)))))C=O)NCCCCN)=O))))C=O)NCCcc[nH]cn5))))))C=O)NCCcc[nH]cn5))))))CN)=O
CCC)C)OC=O)NCCcccccc6)))))))C=O)NCC=O))Ccc[nH]cn5
CccccC=NO))NCCNC)CC6)))))))cOcccccF)c6)))))))n6
CNCCCC=O)NO)))NS=O)=O)ccccO)cc6)))))))C5
CccccCC=O)NCCCCnccC)c=O)[nH]c6=O)))))))CC5O))))))))))cc6
O=CO)CCCNC=O)ccccCNcncCl)nc[nH]cnc95)))))))))))cc6))))))))C=O)O
CCCCCCC6NC=O)CScnncCCCC=O)N5CCCC)C)))))))))n5C
CCOC=O)NcccNCCCC3)))))nc-cccccc6))))))n6
CNCcccC#N))ccc6OCC)C)C%10O)))))))))))S=O)=O)ccccOCCF)F)F))))cc6
Ccccc-ccC#N))[n+][O-])cccC)ccc6[n+]%10[O-])))))))))))cn6
O=CCcccccc6o9)))))))NCCCCcccccc6)))))))CC6
O=CCNS=O)=O)cccc-nncCF)F)F))cc5-cccccc6)))))))))))cc6))))))))CCC3
CCOC=O)Cccc=O)occcC)ccc%106))))))))))NCCOCC6
CcnnCCO)CC#N)))))cC)c5OccccCl)cCl)c6
NC=O)NO
COccccc-cncccccc6cc%10-ccccOC))cOC))c6))))))))))))))))c6
Ccnc=O)ccssc5n9)))))))NCCOCC6
CCOC=O)cc[nH]c-ccccOCCCNC=O)CCCCC5))))))CC6)))))))cc6))))))nc6=O
COccccS=O)=O)NCcccncc6)))))))))cc6C
CCC)CNCCO)CCcccccc6)))))))NC=O)OCCOCOCCC85))))))))))))))S=O)=O)ccccncN)sc5c9
COCOCC=O)NCC=O)NCcncC=O)NC)C)))no5))))))))=CCScncn[nH]5)))))))CSC86
CccccNC=O)cccccc6)CCN5S=O)=O)ccccC)cc6)))))))))))))))))cc6
CCCcccCccncN)nc6N))))))))cOCCF)F)F))))cc6O9
Cccnc-cocnc5C))))))cnc5cNccccC=O)NCCNCCCC5)))))))))cc6)))))))n9
CccccCnnncNC=O)cccccc6))))))))c5N)))))))cc6
CCC)CCNC=O)CCCC)C)))NC=O)CCcccccc6)))))))nccnc5
O=CCOC=O)cncCl)ccc6Cl))))))))))ccccCl)cc6
ccccCNCCCcncnc-cccccccc6o9)))))))))n6))))))CC6)))))))cc6
CCC)CNC=O)CNC=O)CCcccccc6)))))))NC=O)CCCCC5))))))))))COcccccc6%11
COcccccc6C=O)C=CC=O)NccccC)cOC))c6
NCCNCCcccccc6C9
CCC)CCCCC)CCCCCCCC=O)NCC=CCCCCCCNcccncccCl)ccc%106)))))))CCCC6)))))))))))))))CCC6C)C%10CCC%17%14C
O=CCNC=O)CCC=CCC6C9=O)))))))))))NcnccCl)cc6Cl
CCCC=O)CCCCCCC58))))))))CCC)CcccccO)ccc6n9%13
CCC)CCCCC)CCCCCCC=CCC9%14C
CNC)C=O)C=Ccccccc6))))))cccccc6
CCC)ccn-cccccNC=S)NCCcccccc6)))))))))))c6))))))cn5
CNC)C=O)ccccC=O)C=CO)C=O)O)))))cc6
CCOC=O)CCCNC=O)CC)CCO)C=O)OCC
N#CSCC=O)NcnccBr)cBr)cBr)cBr)c6[nH]9
Ccccc-cnncn5NCccccCl)cc6))))))S5))))))))cc6
C=CCCC3NC=O)CCCCN5C=O)CNC=O)CNC=O)CCCCCN6CC)C))))))))))CCCCCC6)))))))))CC)C)C))))))CC)C)C3CCC4))))))))))C=O)NS=O)=O)NCC))CC
CCC)C)cnccOCcccc-cnnnCccccncccc6c%10)))))))))))n5)))))cc6))))))))cccn6c9-ccccOCCO)CNCCC3)))))))cc6
CCCCcccccc6C=O)N%11
CncC=O)N[N+]=O)[O-]))))cnc5[N+]=O)[O-]
CCOccccCCC=O)ccccC)o5))))))=CO)C=O)N5CCOC)))))))))cc6OC
CCC)C)OC=O)NCCCCcnncSCCNCCCC5))))))))o5)))))C6
CCC)C)CO)CCNCCCO)CO)CO)C6O)))))))))CF)F)F
ONC=NCCCcccccc6%10
CCNC=O)cccc[N+]=O)[O-]))nCOCCO))CO)C5O))))))c6=O
CCcccCCNCC)=O)))C=O)NCCCCCN)))))C=O)NCCccccO)cc6)))))))C=O)NCCCCCN)))))C=O)NCCCN)=O)))C=O)NCCC)C))C=O)NCCCC5C=O)O)))))))))))))))))))))))ccc6Cl
CCOCCCS))OCCCCC5))))OC6C
cccccc6)ccnccc6n9CCCCCCCNCCCCCCC6)))))))CC6
CCCC=O)OCC[N+]C)C)CC=CCC#N))))))))))ccccs5
O=CNNC=O)CCcccccc6CN%10S=O)=O)cccccc6)OCCO6))))))))))))))))))))))cccccc6
COcccCCCOCcccccc6))))))cccccc6))))))O5))))))cO)cc6C=O)C=CccccO)cc6
COcccNC=O)CCScnccocccccc69)))))))c=O)n69))))))))))cOC))cc6Cl
ccccCncCCCCNCC6))OCCO5)))))))))ncccCl)cCl)cc69))))))))))cc6
CCC)C)C=CC=O)O))NC=O)CCO))C4S7=O)=O
Cccc[nH]c=O)cO)nc6cc%10C
O=CC=CNcccccc6)COC5)))))))))))ccccCl)cc6
CCC=O)OCCCNC=O)Ccccccc6))))))CCCCC6)))))))CC6))))))))cccccc6))))))NCCCCC6
CCNCC))C=O)nc=O)c-ccccC)o5)))))ncccccc6%10
Cccnn-cccccCCCNC=O)Nccccc[nH]ncc95)))))))))))CC6N6)))))))c6))))))c5
O=CccccCl)cc6))))))ccccOCCNCCCCC6)))))))))cc6
NS=O)=O)ccccCCNC=O)COC=O)CCccccS=O)=O)NCCCC5))))))cc6)))))))))))))))cc6
COcccccc6CCNC=O)cccccc6)NCccF)cccc6Cl))))))))C=O)cccccc6S%11=O)=O
CCSC=CCCC))CCcccccc6C%10
CCcccc-ccC)ocncnCC)C=O)NCCCCC6))))))))c=O)c96)))))))))cc6
COcccc-ccc-cccccc6))))))ncSCccc[N+]=O)[O-]))cc[N+]=O)[O-]))c6))))))))n6))))))cc6
NC=NCccccnc6))))))))cccc[nH]c=O)ccc6c%10
CCCCCCncCNC=O)cccccc6C=O)O)))))))))))nccc-cnocC)n5)))))nc-ccnccCl)c6))))))c69))))))))))CC6
CCncccccc6cccC=O)NcccOC))cOC))cOC))c6))))))))ccc6%13
O=CCOcccccc6))))))))NO)CCCcccccc6
CCOCOCC=O)NCCNC)CC6)))))))=CCccccCl)cc6))))))C6CCCO
CCCCCCNCCCCCC))))))C=O)CCcccC)ccc6C9=O)))))))))C=O)N6CccccC)cc6
CcncCNCCO)))Ccnccn5C)))))))))no5
COccOCC=O)Nncnnn5)))))))))cccc6N=NccccC=O)NO)))cc6
CCOC=O)ccccNC=O)C=O)CC=O)CCC6S=O)=O)ccccC)cc6)))))))))))))))cc6
Ccnnc-cccccc6))))))c-cccccc6))))))c6C#N
O=CCncncoccc5c9=O)))))))))))NcccccBr)c6
CScncsccc5cNCCCNC)C))))))c9C#N))))CCC)C)OC6
CNCCNccccNC=O)ccccCl)cc6))))))))cc6F)))))))CC6
O=CNcccnCC=O)NCCOCC6))))))))n5))))))ccccNcncccccccc6nc%10s%13))))))))))))))cc6
CcccNcccccc6)))))))ncNcncncccccc%106)))))))))))n6
COC=O)CCC=O)OC)))CCCC)=CC6NC=O)ccccccccc6c%10
FccccC=NNC=S)Ncccccc6))))))))Cccccnc6))))))C5)))))cc6
Ccoccc5C=O)NCCncncc5C9
O=CC=Ccccccc6)OCO5))))))))))NNC=O)CCOcccccc6O%10
CC=O)ccnCC=O)NCC=O)NCcccccCl)c6F))))))))))CCCC36))))))))ccnccc96
O=CNCCNC=O)cccCl)ccc6OCCO6)))))))))))))))cccncc6
COCccccOCcccC=O)NCC)C)C))))no5)))))))cBr)c6
CCC)cncCNCCCNC=O)NcccccN)nccc6c%10))))))))))))CC7))))))))cs5
C=CCOccccC=O)C=CO)C=O)NCCNC)C))))C5ccccs5)))))))))))cc6
O=cccOCcccO)cO)cO)c6))))))))ccO)cc6occcO)cO)cO)c%146
CCC)CCOCCnnnc-cccc-cccccc6))))))cc6))))))n5
O=cnc[nH]ccc-ccccs5)))))nn95
O=S=O)NCccccS=O)=O)NCCCCC6))OCCO5)))))))))cc6))))))))ccccF)cc6
COcccccc6OC))))CCCcccccc6)OCO5))))))))=NN5C=O)))))CC=O)N6
Ccoc-cccccc6))))))nc5COcccccc6CNO)CN)=O
C=CCScncNCC)=O)))ccOCCC))))n6
CNCCCCC6))Occcccc6C#N))))))CCCNC)C)))O6
CcccccC=O)NCCNC=O)cccccc6)))))))CCS=O)=O)CC59))))))))))c6
NNC=O)cccccc6[N+]=O)[O-])))))))))cnncScncccccc6s9))))))))))o5
CcccOCCNC)cccccc6)NC=O)CO6)))))))))))))ccc6F
CcncccS=O)=O)NC=O)CC)CCN4C=O)CCCCCCCC6)))))))))))))))ccc6[nH]9
COccccCCCCN5C=O)CNC=O)COcccccC)c6))))))))))CC)C)))))))))cc6
CNC)S=O)=O)cccccNC=S)NC=O)CNCCCCCC7))))))))))))c6
COcccccc6-cnnccccOCccccncccc6c%10))))))))))))nn96
CCCCCCCCCCOC=O)ccncCl)cn6
C=S=O)NC=O)Nccccccccnc%106)))))))))))))ccccC=O)NCCOCC6)))))))cc6
Ccnc=O)cc[nH]6)COCCCCCNCCCcccccc6)))))))))CC6)))))))CC6O
CNCccccCCCCCCN7C=O)ccccNC)C))cc6))))))))))))))cc6
CNCCC=Ccccccc6CCccccC#N))cc6%15)))))))))))))))CC6
C#CCNC=O)CO)CC=O)O)))cccccc69
CccccS=O)=O)NCCNcnc-ccccCl)cc6))))))ncccccc%106))))))))))CC6)))))))cC)c6
O=CcccF)ccc6F)))))))CCCCNS=O)=O)cc[nH]cn5))))))C6
CC=O)OCC=O)OCCncnccNCCCN)C5)))))ncnc69
CCC)CCNC=O)CC)NC=O)ccccNC=O)CN)Ccccccc6))))))))))cc6)))))))))))C=O)OCcccccc6
Ccoc-cccccc6))))))nc5CCOccccCNO)CN)=O))))cc6
CccC)nCcccccc6)))))))cSCC=O)NccccNCCOCC6))))))cc6))))))))))nc6=O
C=CCC=CCOCCCCOCCCC)OCCCCO)CO)))))CC)O6)))))))CC)COC))C5C%13=O
[N+]CCCcnc-ccccO)cc6))))))sc5C9
COC=O)CCO)CCcccccc6)))))))NC)C=O)CNC=O)CNC=O)CC)NC)C5=O
CCCOcccCCNCCCC5)))))))c[N+]=O)[O-]))cc6OCCC
CcncccNC=O)NCCCC5C=O)NCcccccc6C)))))))))))))))))ccc6s9
CcccC)ncNC#N))CCC#N)))))n6
CC=CC=O)NCC)C)C))CC)C))))CCCC=O)NCCCCC5))))))))C=O)N6Ccccccc6
COccccCCNC=O)cccccS=O)=O)Ncccccc6Cl)))))))))c6))))))))))cc6OC
CCCC)CNC=O)CSCC=O)NccccCl)cc6)))))))))))))C=O)O
Cncnccc-ccccCN)CCC4))))cc6))))))ncNCCCCN))C4)))))c6c%10=O
OCCCO)C=CcccOCccccCl)cCl)c6))))))))ccOCccccCl)cCl)c6))))))))c6))))))))))CCO)CO)COC73
CcccNN=CcccccBr)c6)))))))))cccccc6n%10)))OCO5
CccccCNcnncN)s5)))))))cc6
CCccccOC))cc6))))))NC=O)NC5O)CF)F)F
O=CccccNS=O)=O)cccccc6))))))))cc6))))))NCCCCcccccc6%10
O=S=O)Nccc-nncCCC3)))cc5-cccccc6)))))))))))ccc6Cl))))))))ccccs5
CCC)Scnccc=O)nC)c=O)n6C)))))n5Ccccccc6
O=CNcccccC=O)NCCCNCCCCC6))))))CC6)))))))c6)))))))CCCCNcccncc6))))))C6
Cccccc-cncc[nH]5)ccccccc6%10))))))))))c6
CCNC=O)CN)CccccO)cc6))))))))))C=O)O
CNCCCNC=O)cccccc6C9Nccc[nH]c=O)c6))))))))))))))))C5
O=CNC=CccccBr)cc6)))))))C=O)NCCOCC6)))))))))CCC3
CCCCNCCCC))CNC8)C6cccccCl)c6)))))))))C6=O
Ccnn-cccccc6))))))cNCCCC3))))CCCNC5))))))c5CC)C)C
COcccccc6CNCCCCCC=O)ccccNC=O)NccccCF)F)F))cc6)))))))))cc6))))))))C6
CNCCccccSC)=O)=O))cc6))))))))CCNCCCC5
CCNCC))CCON=CC=CC=O)NCCCO)CO)CO))))O6
CCC)cncccn6)CNC)C=O)ccnoc5)))))))CC5
CCC)OcccNC=O)cccccc6))))))))ccc6CN)=O
O=CCnscccccc6c9=O)))))))))))NCCNcccccn6))))))CC6
CncCCCCCN5C=O)ccscn5)))))))))))n[nH]c5=S
COccccNC=O)NcccCNCCOCC6)))))))ccc6NCCCC5))))))))))))))cOC))c6
Ccccc-ccC)[n+][O-])cc[n+]6[O-]))CCC5))))))))cc6
COccccCCCCOC=O)C5O))))Ccccccccccc%106))))))))))O6))))))cc6
CCCCNC=O)CCCC=CCO)CCccccO)cc6)))))))NC=O)C95))))))))))))C=O)O
COcocC=O)cccccc6)))))))cc5OC
CNC)CCCCC=O)NCCCNC=O)Ncccccc6-nnccn5)))))))))))))CC7))))))))CC6
CcccC)ccNC=O)Ccccccc6))))))NCCCCC6)))))))))c6
Ncncncc6ncn5COCC=O))CO)C5O
O=CNccccCCNcccncccccc%106)))))))CCCC6))))))))))cc6)))))))cccccF)c6
O=CCCCNCCCcncccccc6o9)))))))))CC6))))))CN5CCCCCC6))OCCO5
O=CNCCCcccccc6))))))))))cccccc6C=O)O
CCcccccNC=O)COC=O)cccccc6)NC=O)CO6))))))))))))))c6
CCNCccoc-cccccc6O)))))))n5)))))))ccccCl)cc6
O=CCCcccccccc6[nH]9)))))))))))Ncccccc6
CCcncccccc6cC=O)CNCCNC=O)CN)))CC6))))))))c%10O
COccccBr)cc6Sccccnncn5n9
CCOC=O)CCCCCCCC6CC=Ccccccc6)OCO5))))))))))C%13%10
CccNC=O)OCcccc[N+]=O)[O-]))cc6))))))))))cccccCC)C))nn95
CCC=O)NCCC)C)cccccc6
CCOccccCccncN)nc6N))))))))cc6O
C=CC=O)OCCCC)=CCC)CCC)OC=O)CC)=CCC)=CC)))))))))OC=O)CC)C)))))))CCOCC)=O)))CC)C63
CcncCCCCCC6))))))ccNcccCCCCCC6))))))n[nH]5))))))ncNCCO)))CCO))))nc6n%10
CcccCNcccncsccc95)CCCCC7))))))))))))))ccc6NC=O)Ncccccc6
CS=O)=O)ccccNCCCccccCCNS=O)=O)CCC=O)O)))))C=O)O))))cc6CF)F)F))))))))CC6))))))cc6
O=CNcccccncnc=O)c%106))CCC5)))))))))CCccccnc6))))))N6
CCOC=O)cc[nH]c-cccOccccNC=O)Ncccccc6OC)))))))))))cc6)))))))ccn6))))))c5
COcccccc6C=O)OCC=O)NccccCS=O)=O)C=CccOC))cccc6OC))))))))))))cc6
CCNC=O)ccccCNC)CCCOccccF)cc6Cl)))))))))))))cc6))))))))cccccc6Cl
CCCCC))OccccC=NNC=O)OCC)C)C)))))))cc6
Cccccoc=O)ccCScnnnn5C))))))))nc6c%10
CCNCC))S=O)=O)cccc-nncCF)F)F))cc5-ccccs5))))))))))cc6
COC=O)CCCCCCC)=NOCccn-ccccF)cc6))))))nn5)))))))))))C=O)OC))))C=O)OC
COC=O)cccccc6CCCCOC=O)NCCcccccc6)))))))CO)CNCCC3)))))))))C5C=O)NCCC)C)C
COccccF)c-ccccCO)cccccc6C=O)O))))))))CCCCC5))))))cc6C=CCCCCC6)))))))))))))c6
CcccccCcccnn5C)))CS=O)=O)C5)))))))c6
O=CO)ccnCCO)))cncNCCC3))))c[N+]=O)[O-]))cc6c%10=O
Ncncncc6ncn5CC=CCO))C5
COcccccC=O)O))c6NC=O)C=CccccOC))cOC))c6
NCCccccCF)F)P=O)O)O)))cc6)))))))C=O)O
Fcccccc6Occcc-cnccNccccCF)F)F))cc6)))))))nccn6c9-cccccc6)))))))))))))))cc6
NC=O)CCCccccNC=O)ccccC=O)O))cc6C9=O))))))))))cc6))))))))NC=O)CN))))CCCC5
COccccC=O)NCCcccccc69))))))))))cc6
NCCCCCCN)C=O)NCCSccccccccc6c%10))))))))))))C=O)NCCcc[nH]cccccc96))))))))))C=O)NCCcc[nH]cccccc96))))))))))CN)=O
COcccCC)=O))ccc6OCCO)CNCCCCC6)ccccc=O)n6C%10
COccccc-cccCN)=O))c[nH]c=O)cCNC)Ccnccn5C)))))))))cc6c%10))))))))))c6
CcncNccccNCCN)C4))))cc6)))))))ncc6CCC5CCO6
COccccF)cCNcccc[nH]c=O)[nH]c5c9)))))))))))c6
CCccccOCC)=O)))cc6))))))cccF)ccc6OCC)C)C=O)O
CCCCcccccccc6o9)))))))))OC=O)N5Ccccccc6
CCccccS=O)=O)CC=O)NccnnCC)C)C))c5)))))))))cc6
CCNCCCcccccc6))))))))))=CC=O)cccccc6C%10=O
CNC=O)NccccnCccccF)cc6)))))))c6=O
CNCcccCF)F)F))ccc6CccccF)cc6)))))))))))))C=O)CScnc-cccccc6))))))c[nH]5
O=c[nH]cccccc6cO)c%10-cccCl)ccc6O
O=CCCC=O)ccccs5))))))))NO
NCCccc[O-])ccc6OS=O)=O)CCCN
O=CO)COcccccc6Br)))C=CnccC=O)O))nn5)))))C=O)O))CC6
CCOccccC=N)NOC=O)cccccc6))))))))))cc6OCC
CCOccccCl)cc6-cccC=O)NCCnccnc5)))))))))[nH]n5
Ccccccc=O)[nH]nc95))))CCC)C)O5
CCCCCNC=O)CCccccNC=N)N)))cc6)))))))NS=O)=O)Ccccccc6
CCCCCCOccccC=O)CCNC)C)))))cc6
O=CO)cccc[nH]c-cccccc6)OCCO6)))))))))nc5c9
CCOcccCNCCCcncnn5C9)))))))))))ccn6
CcccC)ccNC=O)CncSCccccC=O)OCC)C)C))))cc6))))))))nccccnc69))))))))))))c6
CCC)CCNC=O)cccccccccccc6%10))))))))o5
CC=CCCC=O)NcccccCl)c6))))))C=O)C5C9
NNC=O)COcccCCCCCCC6)CC8C6)))))))))ccc6Cl
CCC)CC=O)C=CNccccC=O)O))cc6)))))))C6
CCOC=O)CCCCOcccc-ncnnn5)))))cc6)))))))C=O)N6
COcccccOC))c6OC))))-ccccSC))c=O)cc7CNCC)=O)))CC%12
O=CO)C=CC=O)CCCCCOcccccccccc%106)))))))))))))))=CO)CCC6
CCCCC=O)C=C6CCCC%10CO)CCC)C6CCC5O)C=O)CO
COcncCCNS=O)=O)cccF)ccc6F)))))))))))cC)cN)c6C#N
N=CN)cccc-cccc-ccccC=N)N))cc6))))))o5)))))nc6
CCC)NC=O)CNC=O)OCcccccc6))))))))))CCcccccc6%11
CNCCNccccNcncccccncc6nCCCCC5)))))c9n%13))))))))))))))nc6))))))CC6
COcccCl)ccC=O)NccccC)cCl)c6))))))))c6NC=O)CScnncN)s5
CNC=O)OCCNC=O)OCcccccc6))))))))))CCOC=O)NC))))COC=O)NC)C))))C6OC=O)NCCCCCCCC6)C8)))C6
Ccccc-cccNC=O)CCCCCC6))))))))cccccc6n%10))))))))))cc6C
CCNC=O)CC)F)F))))cnncn5-cccc-cccccc6F)))))))cc6CC%10
CccccC=O)NCCCnccnc5))))))))))c=O)[nH]6
CncCNcncccn6))))))))ncccccc69
O=CNccccc-ccccc-cncccCF)F)F))ccc6[nH]9)))))))))c6))))))c6)))))))CSCccccnc6
NCCCCCNC=O)CN)Ccc[nH]cn5)))))))))C=O)NCCcccccc6)))))))C=O)NCccccccccc6c%10
CCcnc-ccccC=O)NCCCO))))))cc6))))))cs5
Ccccccc6C=O)NC=Ccccc-cccc[N+]=O)[O-]))cc6))))))o5))))))C=O)NCCCnccnc5
CccccNC=O)NC=O)C=CC=Ccccc[N+]=O)[O-]))cc6)))))))))C6=O)))))))cc6
CccccC)cNCCNcncncc6ncn5CCCCCO6)))))))))))))))CC6))))))c6
O=[N+][O-])cccCl)ccC=NNC=S)cccccc6))))))))))c6O
CCNC=O)CScnc=O)nCC=O)NCCCCCO5)))))))))cc6CCC5))))))))))))CCCS=O)=O)C5
CccccNC=O)ccccBr)nc6))))))))cc6
CCS=O)=O)NccccNccccccc6ncccccc%146)))))))))))))))cOC))c6
CC=O)NCCOC=O)Ncccccc6)))))))))OCCO))CO)C6OCC=O)NCC)C=O)NCCCC=O)NCCCCCC=O)NCC)cncccccc6o9))))))))))))))CN)=O))))))CN)=O)))))CC)C
CNC)CCCccccCl)cCl)c6))))))cccccc6C9
CCCC)CNC=O)CCcccccc6)))))))NCcccccc6))))))CCC=O)OC)))NC=O)OC)))C5=O)))))))))C=O)NCC=O)NC)C)))CC)C
CCC)CO))C#Ccccccc6F)))OCCnc-7ncCN)=O))c5C=O)NCCNCCC3)))))))))))))))))))))CO
CNCccccOCF)F)F)))cc6)))))))C=O)CCcccccc6)))))))NC=O)CCCCCN)))))NC=O)ccccC5=O
O=CNcccccccccc%106)))))))))))ccc=O)[nH]cc6cccccccc6%10
Clccccc-cncCNCCnccnc5)))))))))co5)))))c6Cl
Ccccc-cnncCNCCC)OCC)C6)))))))o5)))))cc6
C=CCncSCC=O)NccccF)cc6))))))))))ncsccc5c9=O)))CCCC6
CcccCcccccc6)))))))cO)cCNCcccccc6)))))))))c6O
Ccnnsc5C=O)Ncsccc5C#N)))CCCCC7
COcccOC))c-cnncNCccccC)o5)))))))s5)))))cc6OC
CC=O)NCCCNC)C))))CCcccccc6))))))cccccc6
COcccccc6NCCNcncccc6F)))c=O)cC=O)O))cn6CCC3)))))))))))CC6
COccccOCCO)CNCCNCCNC=O)Ccccccc6N=CCCC)C)CC=O)C6C)C%15O))))))))))))))))))CC6)))))))))))cc6
CCC=O)cccccc6OC
Ccccc-ccccC=O)NNCCCCC6))))))))cc6))))))cc6
CCCCOccccC=O)COC=O)cccCcccccc6)))))))ncccccc%106))))))))))))))cc6
CCCCC=O)NC6CCCC%10CCCC)CC=O)Ncccccc6))))))))CCC95
CCOC=O)ccccS=O)=O)NCCSCC)C)C6)))))))cc6
O=CNccccS=O)=O)Ncccccc6))))))))cc6)))))))cccccc6O
CCCC)CNC=O)cccccc6C)))))))))C=O)NCC)C=O)NCCcccccc6)))))))C=O)COC=O)ccC)cccC)c6C
cccc-ncnnc5-cccncc6)))))))))))cc6
CcccccC)c6NC=O)ccNC=O)CC)C)CF)F)F)))))scc5CCCC6
ccccncSCCCCCC6N5)))))))oc5c9
CcccC=O)cccccc6)))))))ccC=O)NCCNC=O)cccco5))))))CC6)))))))c6O
CcccC)ccScccccc6NC)C=O)Occcccc6))))))))))))))))c6
CCC)C)OC=O)Nccscn5
CCC)CCC=O)Ncccccc6))))))Ncccccc6))))))C5=O
CCCCCC)C)CO)C=CCCO)CCO)C5CC=CCCCC=O)O
COccccCCNC=O)NCCCNS=O)=O)cccc=O)[nH]c6)))))))CC6)))))))))))cc6OC
CCNcnc-ccccC=O)NC)C)))cc6))))))ncccccc%106)))))))))))cccccc6)OCO5
CcncNCCNcnccs5)CCCccccF)cc6-%11)))))))))))))CC6))))))no5
CCC)N=CN)N=CN)N6cccccC=O)NCCCCC=O)Ncccncc6)))))))))))C=O)NCC=O)O)))))))c6
O=[N+][O-])ccncn5)OCCOCC#CccccCNCCCCNCCCScccccn6))))))))))CC6))))))))cc6))))))))))C6
COccccCNcccccc6Cl)))OCCCCCCCN%12CccccSC))cc6)))))))))))))))))))))cc6
CCOccccCNCCCC)=O)))cccccc6)))))))))cc6Br
COcccCCCOC=O)CC)C)C)))))))ccOC))c6OC
CS=O)=O)cscC=O)O))cc5OcccCl)cCl)cc6Cl
O=CO)cccNC=O)CCcccco5)))))))))ccC=O)O))c6
C=CC=O)OCC=CO)C=O)C5C=O)CC)OCC)=O)))CC%13Cl
O=CO)ccc=O)cccScccccF)c6)))))))ccc6[nH]%10
NC=O)CO)=CC=O)ccnCccccF)cc6)))))))ccccCl)cc6c%10=O
CcccOCC)C=O)NCC=O)NCC=O)O))=CCScnnnn5C))))))))CSC86)))))))))))ccc6Cl
C#CCCCC=CC=CC#CC#CCOCCCOCC)=O)))C=CCCCCO)CO)CO)))C=O)N%16
CScncccc=O)nC)c6c=O)n%10-cccccc6O))))))))))))CcccccOCC=O)O))))c6))))))cscN)nc5-8
CcnnC=O)NccccCN)=O))cc6))))))))cC)c5Br
CCC)O)CC)CCCCC)C5CO)CCCC)CCCO)CC)C)C6CCC%10%14C
Ccccccc6[n+][O-])nccCl)cccCl)c6%10
CCC)COC=O)ccccNC=O)COccccCl)cc6))))))))))cc6
CCOcccC=NNC=O)cccncc6))))))))))ccc6OCcccccc6
CcccOCCC=NOC5cccccc6)))))))))))))ccc6-cnccC)cF)ccc6[nH]9
CCNC=O)cccco5))))))CCCCCCCCCNC)C=O)CCC6C)C%10CCC%14%17C
O=CCCCNCcccncc6)))))))CC6))))))NCcccccc6Cl))))))))cnccs5
CCC)OCncScccccc6)))))))nccN)ncnc69
Cccc=O)[nH]c=O)n6-cccccn6
CSCCCNC=O)CCCC)C)))NC=O)CNC=O)CCcccccc6)))))))NC=O)CCcccccc6)))))))NC=O)CN)CCSC))))))))))))CC)C))))))))CN)=O
CCOC=O)NccC)nC)n-cccccc6))))))c5=O))))))C5C)C
COccccNCC=O)NccC)nC)n-cccccc6))))))c5=O)))))))))S=O)=O)ccccC)cc6))))))))cc6
O=Ccccccc6NS=O)=O)cccccnsnc95))))))))))))))))NCCCCO))CC6
COC=O)ccccCCC=O)ccO)ccOCC=O)NccccOCOC=O)CC)C)C))))))cc6C=O)OC)))))))))))))cc6O))))))))))cc6
CCNC=O)CCCCO)CN)CCCCNC=N)N))))))))))NC=O)CCcc[nH]cn5))))))NC=O)CCCCCN)))))NC=O)CCCSC))))NC%15=O
COcccC=O)CCC=O)NCCcccccc6)))))))C=O)O)))ccccnc6)))))))))))ccOC))c6OC
CBr
CcccncNS=O)=O)ccccNC=O)NCCC)O)cccccc6)))))))))))cc6))))))))ncC)c6cc%10C
CCC)OccccCNC=O)CCC3))))))cc6
CCC)CN)C=O)NCCCCN=CN)N))))))C=O)NCCCCN=CN)N))))))C=O)NCCcc[nH]cccccc96))))))))))CN)=O
NCCCCNC=O)CCccccccccc6c%10)))))))))))NC=O)CCCCN5C=O)CCccccO)cc6)))))))NC=O)CN)CSSCCCN)=O))NC%24=O
O=CNcnn[nH]n5))))))cccc-ccccc[N+]=O)[O-]))c6))))))o5
CCNCCC=O)OCccccCC)C))cc6)))))))))CCCCCC6=O))))))C5C=O)NCcccccc6
COcccccc6NC=O)CScnncn5N))))))))))))occcccc69
C=Ccc-cnoc-cccOC))cOC))cOC))c6))))))n5)))))c=O)nC)c=O)n6CccccBr)cc6
CccccF)cNC=O)NccccOcccnc-cccC=O)NCCC=O)O))))))c[nH]5)))))c6)))))))cc6F))))))))))c6
CCCC)CNC=O)CCCCCN6C)))))))))C=O)NCCCC5C=O)NCCCCNC=N)N))))))C=O)O
COC=O)CScncNcccccc6)))))))ncNCCNcccccc6))))))CC6))))))n6
CCCO)cccccc6-ccc-ccnnC)c5)))))ccn6)NccccC=O)NCCOCC6)))))))cc6))))))CCO6
CCCCNC=O)CCCCCCCO5)C6CN%10CCO)CCcccccc6)))))))NC=O)CCCN)=O)))NC=O)CCCC)C)))NC%22=O
COcccccNC=O)C=O)NCccccnc6)))))))))))c6
CCC)CC)Ncccc-ccccnc6))))))cc6CNC=O)Ncccccccccc%106)))))))))))))C%10C
CCCCCCC)N6N=Ccc[nH]n-cccccc6))))))c5=O
O=CNccccOCF)F)F)))cc6)))))))ccc=O)cccccc6o%10
CnncNcnccs5))))))cccCl)ccc69
CCcnncC)ccC)nc6c9CccccF)cc6))))))ccC)nC)nC)c5=O
CNC)CCCNCcccc-ccccCNCcccccc6)))))))CC3))))cc6))))))cc6)))))))C5
CNCN)=NC=O)cccccn6)))))))))cccccc6
NCCCNCcccccc6)))))))Ccccc-ccccCNCCCNCcccccc6)))))))C5)))))))cc6))))))cc6
NS=O)=O)ccccc-cncc=O)nCF)F))c=O)nCCC3)))c6[nH]9)))))))))c6
CCCCCCC)=O))C=O)NC=O)NC6=O
CcccBr)cc-cnnnn5C))))))c6O
O=CNCCNCCO)COcccccc6)))))))))))))C=O)NCCCnccnc5
CCOC)ccc[n+]CC=O)ccccNC=O)ccccCl)cc6))))))))cc6))))))))cc6C
OCcccccc6Cl)))))))CCCNCcccnncnc95))))))))))CC6
O=CCCSccccF)cc6F))))))))N4
FccccCCNCCN6cnccs5))))))))))cc6
CNCCNCcccC=O)NCCNccccF)cc6))))))CC6)))))))cnc=O)ccNCCOCC6))))))nc%106)))))))))))CC6
O=ccc-cccBr)cOcccccc6)))))))cBr)[nH]6))))))cccCl)cCl)cc6o%10
O=cnc-cccccc6Cl)))))))[nH]cc6cnn5CCO
OccccCCCCCCcccO)ccO)c6))))))))))))cc6
CScncC)ncNcccccCl)c6)))))))n6
CccccC=O)NNC=O)CCC=O)Ncccccn6))))))C5)))))))))s5
N#CccccCOcccF)ccC#N))c6))))))))nc6
CNC=O)C=NOC)))cccccc6COcccccc6C=O)OC
O=Ccccco5)))))NCCCCCOCccsc-ccccF)cc6))))))n5)))))))C7
COCOCC=O)OC)))Ccccccc6)OCO5))))))))CCCCCC6))OC3C%10C=CC5=O
O=CNCCCCCCC6))))))))ccccnc6SccccCl)cc6
CNC=O)CNC=O)CScnnc-ccccOC))cc6))))))n5C)))))))))cccccC)c6)))))))))CCCS=O)=O)C5
CCC)CCCOccccC=O)NccnnCcccccc6C#N)))))))))c5)))))))cn6))))))))))C=O)O
O=CCNC=O)ccccCl)cCl)c6)))))))))OCC=O)ccccBr)cc6
CCC)C)cccc-nccC=O)O))c=O)cccF)cNCCOCC6))))))cc6%10))))))))))cc6
CCCCCCCCCCCCCccccNC=O)cc[nH]cn5)))))))cc6
COccccNC=O)cccccC=O)O))c6))))))))cc6OC
CccF)cccc6C=O)NccCl)cncc6Cl
CC=CCC=O)NCcccccc6))))))))))cccF)ccc6C9
CcccccNC=O)CScncC)cCNC=O)cccco5))))))))s5)))))))))c6C
CCC)C)CCOcccccc6)C=O)C=O)N5CcccF)ccc6C#N
COCC=O)NO)))COCC=O)O))=CCN=CN)N)))C6NCC)=O
CCC)ONCccccCl)cc6))))))COC4))))S=O)=O)ccccCl)cc6))))))))CN)=O
CCC)O)C#Ccccccc6F)))OCCnc-7ncCN)=O))c5CO)cccnc-ccccF)cc6))))))c6
CCC)CCNC=O)CNC=O)CN)CCS=O)=O)CC6))))))))CC)C)))))C=O)NCCCCCCCC6)))))))CO)CO)C
COC=O)CCSCccF)cccc6Cl)))))))N5
O=Ccccccc6CCcccccc6%15)CCcccc=O)[nH]c6))))))O5
NccccNCCCCN)CC6)))))))nc6C=O)ccccF)cc6
cccc-cncNCCNCC6))))))n[nH]5)))))nc6
CC=O)cccccNC=O)ccc[N+]=O)[O-]))ccc6Cl)))))))))c6
O=CC-ccccCl)s5))))))NCccccS=O)=O)NCCOCC6)))))))cc6
COcccC=O))cCC=O)O)))cc6OCcccccc6
N#CccccNcncccNcccccc6)))))))n6)))))))cn6
Ccccc-ccscnc-cccccc6C)))))))cn85))))))))cc6
COccccC=NNC=O)CccscNcc[nH]cccccc96))))))))))n5))))))))))cc6
CCCC=O)NccccOC))cS=O)=O)NCCOCC6)))))))c6
COcccccc6OCCNccc-ncC)ncccccc69)))))))))ncn6))))))C4
O=[N+][O-])cccccCNCCNCcccccc6)OCCO6))))))))))CC6)))))))c6
CON=CC=O)NCC=O)NCC=O)[O-]))=CC[n+]ccnC)c5))))))CSC86))))))))))ccscN)n5
N#CC=NNcccccc6))))))CC=O)NC=O)cccco5))))))C=O)C85
CC=O)ccccNC=O)cccccccc6o9)))))))))))cc6
CCC)ccc-cccccSN)=O)=O))c6))))))cncccc6c%10))))))))))SC)=O)=O
O=cocccO)ccc6cNCCOCC6))))))c%10[N+]=O)[O-]
O=CNNC=O)cccccc6Cl))))))))))ccccBr)cc6
COcccC=CC=O)NCCCCCCNCCCccocccccc96)))))))))CC6))))))))))))))))ccOC))c6OC
O=CC=NNccccBr)cc6))))))))CCCCnccnc5)))))))O5
CCCCCOC=Ccccccc6))))))C=O)cocccC)ccc6c=O)c%10C%14=O
COccccC=O)NccccNCCNSC)=O)=O))CC6))))))cF)c6))))))))cc6OC
COccccS=O)=O)NCCOCC6)))))))cc6NC=O)ccc-ccccs5)))))on5
CCCCcc[nH]cccccc96))))))))))NS=O)=O)cccccnsnc95
CON=CC=O)NCC=O)NCC=O)O))=CCScnnccccNCCCN)))))cn96)))))))))))CSC86))))))))))ccscN)n5
COCCCNCCOCCOccccncncNccccOCcccccF)c6))))))))cCl)c6)))))))c6c%10))))))))))))))))CC6
CC=O)NCCCCC)CCC)C)C6)))C6
CccccNcncN)cC=O)ccccCl)cc6)))))))s5))))))cc6
CCCCNCccO)ccc[nH]c=O)csccc5c%139))))))))))))))CC6
CS=O)=O)NCCNcncCF)F)F))ncc6CNC=O)CCCcccccc6))))))))))CC6))))))))))CC6
CCCOC=O)CC)COCCCC)OC))CO)CC)O6)))))))CC)COCOCC)CCNC)C))C6O))))))))CC)O)CCC)COCCC)CO)C6)))))))CC)CO)C%14C)O
COcccncncNccccF)cCl)c6)))))))c6cc%10-ccnco5
CNC)CCcccc-cccccF)c6))))))cc6))))))CCO))CCCCC6
FccccOCC=CCCCC7)N5))))))))cc6
CcccccOCC=O)NNC=O)cccccc6O)))))))))))))c6C
CNC)cccocC=O)ccccCl)cc6)))))))cc=O)c6cc%10Cl
COccccCcccccc6Cnscccccc6c9=O))))))))))CC)C%10C))))))OCO5)))))))cc6OC
CcccC)ccNC=O)NCCNC=O)CCF)F)F))))CC6))))))))c6
CC=O)OcccccC=O)cc[nH]cC=O)NCCNC)C))))))c5))))))c6
CCOccccccNC=O)CCcccccn6))))))))))cc6nc%10C
CCOcccccc6-ccc-cccccOC))c6))))))ncNCCCCC6C)))))))c6C#N
Ccccccc6NC=O)ccccncCC)C))oc5c9
O=CNcccccc6NCCCC=O)N5))))))))))))ccccF)cc6F
COcccNS=O)=O)cccccc6)OCF)F)O5))))))))))ccOC))c6OC
CCC)CNccCl)ccCl)cc6Cl))))))))C=O)NCCCCN)=O))))COCC=CccnCCCNCCN)=O)))CC6))))))nn5)))))))CCC)C
CcccncNS=O)=O)ccccNcncccccc6nc%10-nncC)cc5C)))))))))))))))))cc6))))))))n6
COccccc-ccccNCcccccOC))c6)))))))C=O)CC)C)C))))cc6))))))c6
N#CccNCCNC=O)cccco5))))))CC6))))))nc-cccco5)))))cc6CCCC6
CcccCF)F)F))nn5CCCnncccNCCCOCC6)))))))ncnc69)))))))))CCO6
COccccCCnnc-ccccs5)))))cccccc6c%10=O)))))))))))))cc6
CccccC=O)NccccS=O)=O)NconcC)c5C))))))))cc6))))))))cc6
O=CCCF)F)F)))NCCCNCCNCcccccCF)F)F))c6)))))))CC6))))))C5
Ccccc-nnncc=O)nCC=O)ccccF)cc6))))))))cnc69)))))))))cc6C
CCNCcnnccccc6c9CCNC=O)ccccF)cc6)))))))C6))))))))))))))CCC4
COcccccc6NC=O)ccc-ccccOC))cc6))))))nccc-cccccc6))))))nn95
COcccccc6)C=O)cc-5nCCCNCCCO)CC6)))))))))c=O)cccccc%106
Fcccc-ccccCNCCC=CCCC6C4C)C)))))))))))cc6))))))cc6
COcccccc6NC=O)NC=CccccOC))cBr)c6OC
CC=CC)C=O)OCCOC=O)CCC)O)C=O)OCCC)=CCCC=O)OCcccoc5)))))C6C)CCC%10C)C%14=O))))))))))O5
Ccccc-cnncSCC=O)NN=Ccccccc6OC=O)ccccs5)))))))))))))))))))n5-cccccc6)))))))))))cc6
COccccc-cn[nH]c=O)cccccc%106))))))))))c6OC
O=Ccccccc6Br)))))))NccccOCF)F)))cc6))))))CC=O)NCCCCCC6))))))CC=O)N6
COcccc-cnncNcccccc6)))))))cccccc%106))))))))))cc6NS=O)=O)cccccc6Cl
CCNC=O)CCCcccccc6))))))))CP=O)O)CccccCcccccc6)))))))s5)))))))))))cccccc6
Cccc=O)nncSCcnnc-cccccCl)c6))))))o5)))))))sc5n9
CCcccc-cncCSCC=O)NCC))CC)))))))cC)o5)))))cc6
CCOccccCCOcccccc6C=O)OC))))))))))))cc6C=O)ccccnc6
C=CCScncNCcccccc6))))))))ccnn-cccccc6))))))c5n9
CNC)CCC)C)COccc-cccccc6)OCCO6)))))))))ncccccc%106
COcccccCNC=O)Cnccc=O)cccccc6%10))))))))))))CCCS=O)=O)C5)))))))c6
CCCCnnnnc5SCC=O)NCccccs5
CNccccC=CCCCCC6=O))))))))cc6))))))S=O)=O)ccccF)cc6F
COcccC=N)N))ccc6-ccn-ccccC=N)N))cc6F)))))))nn5
COccccCNC=O)NccccC)n-cccccn6))))))c6=O)))))))))))cc6
N#CCCCCN5C=O)CN)CCCNCCCOcccccc6O%10)))))))))))CC6
O=CCCCCCNccccOCcccccc6))))))))cc6))))))C6)))))))NCCOCC6
CcccC=O)Nnc-cccccn6))))))n[nH]c5=S))))))))cs5
CC=O)NCCN)C=CC=O)O))OC6CO)CO)CO
CNcnccccC=O)NCCCC)C)))ccccNSC)=O)=O)))cc6)))))))))cn6n9
Ccccccc6NC)cnccS=O)=O)ccccC)cc6)))))))nnn5cccsc%125
CCCCCCCCCCCCNCCNCCncccccc6ccccC)cc6%13)C%16=O
N#CCCNC=O)CcnnCCCCO)))))cc5CCCC6
FCF)=CF)COccccc=NccCF)F)F))cccc6OCF)F)F))))))))))ccnCCCC3))))c6c%10
CcccC)n-cccccCNCCCCCO)C7))))))))c6))))))n5
Ccncccccn6c9C=NCC#N))CCCCC6)))))))NCCOCC6
CCcnc=O)c[N+]=O)[O-]))cNCCOCC6))))))[nH]6
COC=O)cccNC=O)COC=O)CCC=O)ccccOC))cOC))c6))))))))))))))ccc6OC
CCOccccnncn5n9))))))))))C=O)NccccC=O)NCCCCC6)))))))cc6
CCC)OcccccC=O)ccccC#N))cc6)))))))cnCCNCCCC5)))))))c5c9
CCC=O)NCCCN))NccccC#N))cc6C%10%13
CNcccCCC3)))no5)))))S=O)=O)ccccccccnc%106
COcccc-cncccNCCCCCC6)))))))n6))CCNcncccn6))))))CC7)))))))))cn6
CNC)S=O)=O)ncncC=O)NCCNCCOCC6))))))CCCCC6)))))))))c5
CCOC=O)CCSccccnncCC=O)OCC)))))n5n9
Cnnc-cccccc6))))))cc5C=O)NN=Cccccc[N+]=O)[O-]))c6
O=CCCCCC=O)NcnncCcccccc6)))))))s5)))))))))))NO
NCCCccccOCF)F)F)))cc6))))))))C=O)NO
CcnnC)cc5NC=O)OcccCl)ccc6CO)NCC)C
CCCCC)CNC6cccccccc6n9C
CCC)CC=O)NCCNcncncsnc-ccccF)cc6))))))c95)))))))))CC6
COCCCC=O)O)))ccccOCCcnc-ccccOCCCCC3C)))))))cc6))))))oc5C)))))))))cc6)))))))C=O)O
CcscncCOC=O)ccccs5))))))))ncN)c6c9C
CcccccCOccccCncCCC)C)C=O)O))))cSCC)C)C)))cccOCcccccn6))))))))ccc69))))))))))cn6))))))))n6
O=CCScnncCnnncccccc69))))))))))o5)))))))Ncnccs5)CCCC6
COccccCnc=O)ccC)n-cccccc6C#N))))))))c6=O))))))))cc6
cccc-cncCNCCCnnncccccc69)))))))))CC6)))))))co5)))))cc6
CCC)C=O)CCCC)CCCCC5cccccc6[N+]=O)[O-])))))))))))C6CCC%10O
O=S=O)OCCCOCCCCNCCCOS=O)=O)O))))))))))OCOCCOS=O)=O)O))))))COS=O)=O)O)))C6OS=O)=O)O)))))))))))NS=O)=O)O
COccccCNC=O)concCSccccC)cc6))))))))c5C=O)NCCOCC6)))))))))))))))cc6
CC=CC=O)OCCO[N+]=O)[O-])))))))Ccccccc6[N+]=O)[O-]))))))))CC=O)O6
CCCCcnn-cccccc6CF)F)F))))))))cC=O)NCCccccOC))cc6)))))))C=O)O)))))c5Ccccc-cccccc6-cnn[nH]n5)))))))))))cc6
CcccNccncCCC3)))cn6)))))))nnccCl)c5n9
COcccc-cncNcccncc6)))))))cccccc6n%10))))))))))cc6
CCC)Occcccc6C=NNC=O)cccccc6)OCO5
O=CNCcccco5)))))))ccccCNccNCCOCC6))))))c=O)c4=O)))))))cc6
CCC)=CC=O)OCCCOCC)C)OC5C=CCCCC)C)C=O)CCC6%13C)))))))))))))))OCC)C)C6O
COC=O)cccccc6OC)))CCNC)C))C5
CCO)CO)CCO))OC5ncnccNCC3)))ncCl)nc69
CccccF)cc6C=O)NccccOccccncNC=O)CCC3)))))sc5n9))))))))))cF)c6
O=COCCCCCCS)))))))OCCCOCCC=O)OCCCcccccc6)))))))))))))OC85
CCC=O)NC)CCcc[nH]ccccO)cc96))))))))))C=O)OC
CNCccC=O)OCC)C)C))))ncn5-cccccc6S%14=O)=O
CCC)OccccCl)cc6C=O)NNC=S)NC=O)cccc[nH]ccc5c9
O=CO)CCCCcccccCl)c6))))))NCCCNCCCCC6)))))))))C6
O=CC=CccccO)cO)c6)))))))N=CccccF)cc6))))))N5cccccc6
O=CCOcccccc6))))))))NCCCOcccc-ncncn5)))))cc6)))))))CC6
CS=O)=O)NCCC=O)NCCNccccF)cc6))))))CC6))))))))cccccc6Cl
CccccCncc-cncon5)))))c=O)cccccc6%10)))))))))))cc6
COcnccC=O)NCCC=O)O)))cccccc6C))))))))))cc6-ccccCF)F)F))cc6
CCCccc=O)nncCC))nc5[nH]9
CCNCCNcccc[N+]=O)[O-]))cc6N)))))))CC6
O=S=O)ccccc-cnoc-cccco5)))))n5)))))c6))))))NCCCCC6
Ccnccs5)C=O)C=O)cccccc6-%10
CcccNC=O)CScncccccc6n9CC=O)NCCCCC6)))))))))))))))))))))no5
CCO)CO)CCOcccF)ccc6F)))))))))OC5ncnccNCccccnc6))))))))ncnc69
CCOC=O)cccccOCC=O)NCCNcccccOC))c6))))))CC6)))))))))cc6oc%10=O
Ccccc-cnncNC=O)COcccc[N+]=O)[O-]))cc6))))))))))o5)))))cc6C
COC=O)ccccocCcccccc6)))))))nc5c9
O=CC=CC=CO)C=Ccccccc6O))))))))))))cccccc6
O=CNCcccccc6)S=O)=O)C=C5))))))))))NS=O)=O)NCCCCCC6
CCCNCcccF)cc-ccccc-cccncccccc%106))))))))))c6))))))c6)))))))CC)=O
CcccccCCN=CNO))ccccnc6Occccocccccc6c9c%13)))))))))))))))))))))))c6
CccccscNN=Ccccncc6)))))))))nc5c9
C=CCnc=O)ccOCC=C))))nCccccCl)cc6)))))))c6=S
COcccNCC)CCCNC=O)CCcccccc6)))))))NC=O)CNC=O)Ccccccc6))))))cccccc6)))))))))CC)O)))))))))))))cncccc6c%10
COccccCNCCNC=O)CNC=O)NCC)C)C5=O)))))cccccc69))))))))))CC5=O)))))))cc6
O=CCNC=O)cccccc6C9=O)))))))))))NN=CcccBr)ccc6O
CCCCCCN6C=O)COC=O)cccCl)ncccccc%106
N#Ccc-cccccc6Cl)))))))cn-ccccSN)=O)=O))cc6))))))c5N
COcccccc6NCCNCCCC=O)NcccS=O)=O)NCCCCC6)))))))ccc6NCCCC5))))))))))))))))CC6
O=CNN=Cccocccccc6c%10=O))))))))))))))cccco5
CCNCCCC5CNCcccccc6
CCCOC=O)N5cccccc6)CNCCCOcccccc6O%10)))))))))))CC6))))))))))CC)C)C5Ccccccc6C9=O
OCCNCCNcccccc6))))))CC6)))))))COccccBr)cc6
CCCCCCCCC=CCCCCCCCC=O)NCC)CO
N#CCC=N)NN=Ccc[nH]nc5-cccccc6)))))))))))CC5ccccF)cc6
O=CCCNCCCCcc[nH]cn5))))))CC6))))))))NCCCCCC6))))))CCCCCC6
COCC=O)N=CNO))ccccOccccC#N))cc6)))))))nc6
CNCcccccc6))))))cnnc-cccco5)))))o5
S=cocCNCCOCC6)))))))nn5CNcccccc6
CcnccO)cccC=O)NCCccccCl)cc6)))))))C=O)O)))))c6s9
CNC)cccc-ccnnn5CCnnncccccc6c%10=O))))))))))))))))))cc6
O=ccccccc6ncO)n%10CCCNCCNccccCl)cc6Cl)))))))CC6
Ccccccc6Ncnnc-ccccF)cc6))))))cccccc%106
CCCCNC)CCCNccccnn6))-cccccc6CC%10))))))))))))C5
CCCOCCCNC=O)CCCNcccncccccc%106)))))))CCCC6))))))))))))C5
OCCOccccC=NNC=S)Ncccccc6)))))))))))cc6))))))))CNCCCC5
O=CNCCCcccccc6))))))))))cccccc6O
CcncNC=O)CScnc=O)nCCCNCCNcccccCl)c6))))))CC6)))))))))cc6CCC5)))))))))))))ns5
CCNCccccOC))cOC))c6
CCCCCCCCCC6)CCC=O)OC)))C6)C8
COcccccNC=O)cnocc5CCCCC7))))))))))))c6
CcccccC)c6NCCNccccCl)nn6))))))CC6
CccccNcccncccccc6n-ccccC)cC)c6))))))c-%10cc%14=NCCCCCC6))))))))))))))))))))))cC)c6
N#CCC=O)NCCCCCC6C5)))))))))=CSCCN5Ccccccc6
OcccccC=NOCC#CCCCC#CCO)CCCCCCCCCCCCCC%28)))))))))))))))))))))))))c6O
Ccncccc6C=O)NccccC=O)NCCCcccccc6))))))))CO)CC=O)NCCC)C)))cccncc6)))))))))))))cc6
COcccccc6NCCNC=O)NccCC)C))ccN)cc6CC)C)))))))))))CC6
CCccccOCC)COccccCCCC)=NO)))))cc6))))))))))cc6
CNC=O)CCC=CC)CccccCl)cc6Cl)))))))N6C%10=O
CccccS=O)=O)NCCCCC6)))))))cc6NC=O)ccnC)cccccc96
Ccccn-cccOccccCC#N))CCCC5)))))cc6)))))))nn5)))))n5
CS=O)=O)ccccncNC=O)CScccccn6))))))))))sc5c9
NCcccccSN)=O)=O))c6
CNC)CcccCNC=O)cccc[N+]=O)[O-]))o5))))))))ccc6O
NCCccccSN)=O)=O))cc6
O=CNccccc[nH]ncc95))))))))))cccnccccCl)cc%106
COC=O)cccccC=O)NCCCNCCCcccccc6%10))))))))))CC6)))))))c6
CNCcccC=O)O))c=O)nc6CCCCcccccc6))))))))N%10
CCcccc-cnnCCCNCccccC=CC=O)NO)))))cc6)))))))CC6))))))cncncN)c96)))))))))cc6
C=CCCCCC)C)CCCC6C)C%10CCCC)C=CCC)CCCCO))OC5=O
CNCCNCCNCccccoc-cccccc6F)))))))nc5c9)))))))))))))CC6
COcccccc6)C=O)cccccc6C%10=O)))))))))))C=O)C=O)N5
CCNC=O)CCCCN))))NC=O)ccccC=CCCcccccc6OC))))))))))))cc6)))))))))))C=O)O
CC=O)Ncnccs5)Ccccccn6))))))CCcccccc6))))))=N6
CNCCNcccccNcncccn6)-ccnnC)c5-ccccCF)F)F))cc6)))))))))CC6))))))))))c6))))))CC6
C=CC)CC=O)cccccccn%10c95))CC)CCCCCC)C=CC=CC)C=O)O))))))CO)CCC6%10C)))))))))C5)))))))C=CCC)C)OCC)C)C6C9O
COccccC=COC=O)C=C5cccOC))cOC))cOC))c6)))))))))))cc6OCC=CC)C
O=COCCCNC=S)Ncccccc6))))))CC85))))))))NCCOCC6
ccccC=NN=c[nH]c-cccc[nH]5)))))cs5))))))))cc6
O=CO)CCCC=O)ccO)ccO)cc6O%10
CCCC=O)NCCNcccccc6F)))c=O)cC=O)O))cn6CC))))))))))CC6
COccccNcncnccc-cccccc6CF)F)F))))))))sc95))))))))))cc6
CCNCCCNC)Ccn[nH]c-ccccC)cc6))))))n5)))))))CC6
N#CcccS=O)=O)NcnccF)s5)))))))ccc6OccccO)cc6-ccn[nH]c5
CcccNCCCCC6))))))c[N+]=O)[O-]))cc6C
COCCNcncccNCCNCCccc=O)n-cccccc6))))))[nH]5)))))))CC6))))))n6
Cccc-ccC)ccccO)cCNCCCC5))))))c6oc%10=O)))))))))))cs5
COcccccc6-cccCF)F)F))ccc6CNC=O)C=COCCO6))))))))C9O
CcncC)nCCCCCN5CC=O)NCCcccccc69)))))))))))))))))n5
COccccOCC=O)cccOC))cOC))cOC))c6)))))))))c[N+]=O)[O-]))c6
CCC)CN)C=O)Occcccc6CccccCl)cc6))))))OCCO5)))))))OCO5
COcccccc6CNC=O)CNC=O)CN=Ccccccc6))))))cccccc6%11))))))))))))))CCCC5
CCCCCNC=O)CCCCNC=N)N))))))NC=O)CCCCNC=N)N))))))NCC=O)O)))))))))C=O)NCCcccccc6)))))))CN)=O
CCCCCCCCCCC=O)cccccO)c6C=O)O
CcccccC=O)NNC=O)COccccccccc6c%10))))))))))))))))c6
CCC=O)NCCCcccccF)c6))))))))C=O)NCCCCC5))))))))))CC=O)N5CCCCO
COcccc-ccc[nH]cnc=O)c6cNCCNC=O)Ncccccc6))))))))Ccccccc6)))))))))))n%10))))))))))cc6OC
CC[N+]C)CccccC=O)NCC=O)O)))))cc6)))))))CCCCccccnc6%10
COcccccc6-cccccc6C#CccnCC=CC)CCC=CC)C))))))))nn5
CCC=O)NCccccCncCC))nccI)ccI)cc69))))))))))cc6
CCC)OC=O)NCCCOccccS=O)=O)cccccSC)=O)=O))c6Cl))))OCCO6))))))))cc6)))))))CC6
O=CO)ccccc-cnccc-ccccs5)))))ccc6[nH]9)))))))))c6
CCC)C)CNccccNCCCNCcccccc6)))))))CC6)))))))cc6C=O)cccccc6C%10=O
CcnocC=CCCNCCCcccccc6))))))CC6)))))))))cccccc6)))))))n5
CCc[nH]ccccC=O)NCCCS5=O)=O)))))))cc6c9C=O)NCC)C
COccccCNCCNcncccn6)CCNC6)))))))))CC6)))))))cc6
COCCOCCC6NCCCCCCC5C=O)NCCCC5CN5ccc-cccccC)c6))))))ccCF)F)F))c6)))))))))))))C8
ONC=NCcccccCl)c6))))))))ccccnc6OccccF)cc6
O=CC=CccccF)cc6))))))))NS=O)=O)ccccBr)cc6
CCOCCCNCccccs5))))))CcncnC)c59
CCCOC=O)ccccC)n5CC)=O)))))OC6CCNCCCO)cccccc6))))))CC6))))))))OC=O)cccccc6
Cnccc-ccncn5)CCNC=O)ccccC#N))cc6)))))))C6))))))))n5
O=CNcnnc-cccco5)))))o5))))))cncCCOCC6))))))ccc6Nccnccn6
CC=O)NCcnocC)n5))))))CCCCNCccccC)o5))))))C6
CCCCccccNC=O)cccco5))))))CC=O)NCC))CC))))ccccnc6))))))))cc6
CCCCNccccC)cc6)))))))=CC5=O
O=CNCCCCCCCC8)))))))))CCCNS=O)=O)NCCCCC6))OCCO5)))))))))CC6
O=CCNCCCCO)cccccc6))))))CC7))))))))NCccccCl)cc6
COcccC=CCCCO))COC=O)CCCCN5CC)=O)))))))))OC5=O)))))))ccc6O
CS=O)=O)NCCNCcccc-cnncn5-ccccnc6Ncccccc6-%15)))))))))))))))))cc6)))))))CC6
O=[N+][O-])cccccS=O)=O)NCCOCC6)))))))c6
COCCNCCNcccccc6))))))C5=S
CCOccccncccCl)ccc6cNCCCNCcccccc6))))))))))))c%10c%14
CCC)cncCN)=O))cNccccCC)C))cc6)))))))o5
Ccccccc6C=O)ccnCC=O)NCCNcccccc6F)))))))CC6))))))))cccccc96
ccccCCC3NCCNccccnc6))))))CC6)))))))))cc6
CCC=O)CCCCCCNC=O)ccccccccc%11c%106)))))))))))))))))C=O)CC
S=CNCCcccccccccc%106)))))))))))))NCCcccccc6C%10
O=CCCCCCCCCC6)C8)))C6)))))))NCCCCF)F)F))OccccF)cc6%10
O=CO)CCcccccc6)))))))NC=O)C=Ccccc-cccccC=O)O))c6))))))o5))))))SC5=S
CCCC)CNC=O)CCCC)C)))NC=O)OCcccccc6)))))))))))))C=O)NCC=O)NCCCCN)=O))))CN)=O)))))CC)OC3C=O)CCcccccc6)))))))NC=O)OCC)C)C
O=CCCSCccccO)cc6))))))NCC=O)NCCcc[nH]cccccc96))))))))))CO)CNCcccccc6))))))))))))))C5=O)))))))NCCcccccc6
CCCCCccccO)cc6CCC%10C%14CCC%17O)CNCCCO)CC6
CcccncNS=O)=O)ccccNC=O)cccc[N+]=O)[O-]))o5)))))))cc6))))))))n6
COccccc-cnocC)c5C=O)NCcccccc6OC))))))))))))))))c6
CCcccccNC=S)NCNC=O)ccccC)cc6))))))))CCl)Cl)Cl))))))c6
OccccNcncncc6ncn5CCCCC5))))))))))))))cc6
O=CO)CCCCNCC=O)Ncccccc6CF)F)F)))))))))))C6
COcccCcccccc6COC=O)ccnccc6)C=O)Ncccccc6))))))C5=O)))))))))))CCOC=O)C%135))))))))OCO5))))))))ccOC))c6O
O=cncC=Ccccncc6))))))))[nH]csccc95)CCC5
CCCC)CNC=O)CN)COCOCCO))CO)CO)C6OCOCCO))CO)CO)C6O))))))))))))))CC)C)))))))C=O)O
COcccCcccccc6CO)C9O))))))))))ccOC))c6O
C=CCOcccc-cncCScnc-cccccC)c6))))))cs5)))))))c[nH]5)))))cc6
CCNS=O)=O)ccccC)cc6))))))))CO)COcccccc6)CCC5CC3
O=coccCNCCOCC6)))))))cO)ccc6cc%10[nH]cccccc69
CCCCCO)cnc-cccccccc6n9C))))))))))cnc6N
ccccCnnnnc5CNCCNCcncccccc6s9))))))))))CC6)))))))))))))cc6
O=CNCCCCCNCcccsc5))))))CC6)))))))))cccccCl)ccc6[nH]9
CCCCCCNC=O)CNC=O)NCC)cccccccccc%106))))))))))C5=O
CCNCC))CCNC=O)cc-cnC)cccccc6c9I))))))))))noc5C)))))))))ccccnc6
O=CCCl))Ncccccc6))))))ccccNCCOCC6))))))cc6
O=CccO)cccc6CC=O)ccccF)cc6)))))))N%10CccccF)cc6
COcccc-ccnC)cc5C))))))cc6
CC=O)NCCccccOP=O)O)O)))cc6)))))))C=O)NCCCC=O)NCccccCccccCNCC)=O))))cc6)))))))cc6))))))))))cccccc6
Cconc-cccccc6Cl)))))))c5C=O)NCC=O)NcccccCl)c6
CCC)NCCNC=O)ccccccccnc%106))))))))))))))CCOcccccc6Cl
COcccC=NNC=O)ccccCOcccccc6))))))))o5)))))))))ccBr)c6O
NS=O)=O)NccccNC=O)cccccCl)c6))))))))cc6
NCCcc[nH]c-cccccc6))))))n5
O=CNC=O)cc5c-cccccc6))))))cc[nH]ccccF)cc6c%139
COC=O)ccccS=O)=O)NCCCCC6CCNC=O)cccccc6)OCO5))))))))))))))))))cc6
CCCC)C=CC)C=O)C=CO)CNC5=O
Ccccccc6NcccC=O)O))ccccccc%106
CCOccccCCNC=O)CCCCNC=O)cccco5))))))C6))))))))))cc6OCC
N#Ccccc=O)n-cccccc6))))))c6N
ccccNcnncCNcnc-ccccnc6))))))cs5)))))))nnc5s8))))))))cc6
CC=O)NCC)ccccOCCCNcncNCCO)CO)))))ncc6F)))))))C5))))))cc6
CNN=CC=O)O))CCNCccccCl)cc6)))))))CC6)))))CC=O)N6C
COC=O)NC=O)CCC3CC3)))NO)C=O)N7CCCCON
Cc[nH]cccOCC=O)Nccc-cnc-ccccCl)cc6))))))cs5)))))ccn6))))))))))ccc6c9C
O=CNccccCCNC=O)CCCCN5S=O)=O)cccCl)ccBr)c6))))))))))))))CO)CCC3)))))cc6)))))))ccccCF)F)F))cc6
CCC)C)cccC=O)O))ccCC)C)C))c6O
Cnc=O)ccccNC=O)NCCNcccccCl)c6))))))CC6))))))))cccc6%10
CccCN)=O))scncncNcccccCl)c6Cl))))))))c96
O=[N+][O-])cccBr)ccc6NCCNC=S)Ncccccc6))))))))CC6
CCCNCCC)))C=O)ccccncNccccNCCCNCCC)C)))CC6)))))))nn6)))))))nc6nCCCCC5)))))c%10=O
cccccccnc6c%10)))Ccnc[nH]n5)))))CC5
CCCNcccC)ncc-cccccc6))))))c-cccccccccc%106))))))))))nn95
CNcncNccCl)cccCNC=O)CC)C)C)))))c6Cl))))))))ncc6Cl
CCcncccnc-cccccc6))))))c=O)n6Ccccc-cccccc6C=O)O))))))))cc6)))))))))))c6O
CCCCCCCCCNC=O)CCCCCCCC6)))))))NC=O)CCcccccc6)))))))NC=O)CN)CC
Ccnccn5-cccCNC=O)CCCCCncccn5)))))))))))))ccn6
ccncNccccCCCCCN6Ccnccs5)))))))))))cn6)))))))nc6
ClccccCNCCCCCC7))))))))cc6Cl
O=CCNCCCcccccc6NC%11=O))CCCCCC6)))))C5=O))))))))))))))NCCcccccc6)))))))C=O)NCCNCCOCC6
COcccOcnnCccccCl)cc6)))))))c=O)nc6N))))))))ccOC))c6OC
COCCCNC=O)ccccnc6OccccF)cC)c6
O=CO)Ccccc-cnc-cccccF)c6))))))c[nH]5)))))cc6
CCNCC))CCOC=O)CCOCCC)C)C))N5C=O)CCcccccc6)))))))NC)CC=O)OC)))C%15CCcccccc6
COcccccc6OC))))C=O)C=CccccNSC)=O)=O)))cc6)))))))C5
CCC)CCncccccc6ccncnc6%13
CCNCC=O)NCCC=O)O)))C=O)CNC=O)cnccs5)))))))))))))C=O)cccccCl)ccc6s9
FCF)F))cccccNcnnc-cccncc6))))))o5))))))c6Cl
COcccccCNC=O)cc[nH]cccC)ccc6c%10=O))))))))))))))c6
Ccnocc5Cccccs5)))))CC#N))C=N)O6
O=S=O)Ncccccc6OCC=NCCN5)))))C%10COCCcccccc6)))))))))))))))))))NCCCC5
COC=O)CCCCCCCO)CCCCCC6))))))N6C=O)C9
OCCCO)CO)CO)CN6CCCCCOCcccc-cccccc6))))))cc6
O=Ccccccc6C=O)N9CCCCCCScccccc6
O=CNCCCNCCCC5=O))))))))))cccS=O)=O)NCCcccccc6C%10)))))))))))ccc6F
CccNCCNC)CC6))))))cccc6NCCNC=O)cccc-ncccn5)))))cccccc%106)))))))))))CC6)))))))CCNC)CC8)C6C
CcnocC)c5-cccC=O)NCCC3)))))cccccc6n%10
Clcccc-cnnnCCCNCCCCCC7))))))))))n5)))))cc6
CCCcccC=O)ccccCl)cc6)))))))ccc6OCCCOccccccc=O)oc6c%10
COC=O)CCOC)))NC=O)Ncccc-cccCF)F)F))nn5-cccccCl)c6)))))))))))cF)c6
CNC)cnnc-ccnn-cccccc6))))))c5CCCNC=O)OCC)C)C))))CC6)))))))))))s5
O=CNCCCCCCC7))))))))ccccF)cS=O)=O)NCCOCC6)))))))c6
CCO)Cncncn5))))))ccccOCCCOcccccc6)))))))))))cc6
CnccccSCC=O)Ncsccc5C#N)))CCCC6))))))))))))cc6c=O)n9C
CC=O)NCC=O)NCCCCcc6cnn5-cccccC)c6
COccccC=O)CCcccccc6))))))CC=O)OC5O)cccccc6)))))))))))))cc6
CCOccccNCCOC=O)N5P=O)OCC)))Occcccc6))))))))))))))cc6
O=CNccccOcncncccOCCNcccccn6))))))))))ccc%106)))))))))))cF)c6)))))))ccccCl)cc6
CC=O)cccccNC=O)cccC)nCcccccc6)))))))n5)))))))c6
COCONC=O)CC#N))=Ccccc-cccccc6))))))cc6)))))))))))CF)F)F
CNC)CCNCCCcccccc6)))))))CCO)COcccccc6))))))))CC7C=O)NC)C
CCC)C)OC=O)NCCCNC=S)NC=O)CCcncccccc6[nH]9))))))))))))))CC6
CCNCC))ccF)ccc=O)cC=O)O))cnCCC3)))c6c%10F
N#[N+][N-]CCC=O)NCCCO))OCncnccNCCC3))))ncCl)nc69)))))))))C5O
CcccccC)c6-cnncCCCNCCCCCCCC6C%10)))))))))))))o5
O=CNcccccc6)))))))CCcc[nH]cccccc96)))))))Ccccccc6)OCO5))))))))N6
CCC)CO)C#Ccccccc6F)))OCCnc-7ncCN)=O))c5-ccccOCCF)F)F))))nc6
NCCcc[nH]c=S)n5CC=O)cccccccccc%106)))))))))))))))CC6cc[nH]cccccc96
COcccccc6OC))))C=O)CCCCCNC)CC)C6)))))))C5
CCOcccccC=O)NcccccSN)=O)=O))c6))))))))c6
O=CNccccCl)cS=O)=O)Ncccccc6C=O)O))))))))))c6)))))))cccncc6
CcccC)cS=O)=O)NCCCCC6CCNcccncccCl)ccc%106)))))))))))))))))))cC)c6
CccccS=O)=O)NCCccnccccc6n9))))))))))C=O)NCCNC)CC6))))))))))cc6
NC=O)CCccccO)cO)c6)))))))NC=O)CCCCN5C=O)CN)CccccO)cc6
CCCCCCCCCCCCCC=O)NCCCCCC6))))))))CCCCCCCCCCCCO)CCCC=CCCCC=CCC)OC5=O))))))))))))))O5)))))O5
COccccCNC=O)CCCncS)ncccccc6c%10=O))))OCO5))))))))))))))))cc6OC
Ccccc-cncCS=O)=O)CC=O)NCCCS=O)=O)C5))))))))))cC)o5)))))cc6
CNC)CCCCcccccO)c6O)))))C6
NC=Nccc[N+]=O)[O-]))ccc6Cl))))))))cccccc6
COC=O)CN)CccccF)cc6
CCC)CCnc=O)csc=S)n-cccccBr)c6))))))c5nCcccco5))))))c9=O
CCC=O)Nccccnn6))))))))NCCCCC6C)cncC=O)NCCCO))))))co5
CCCNCC)CO)))S=O)=O)cccc-ccccnc6))))))cc6OC%12CNC)C=O)NCCCCCC6
O=CCnc=O)cncccccc6%10)))))))))))NCCNcccccCl)c6))))))CC6
CCccccO)cC=O)ccccCl)cc6)))))))c6
Ccccc-cncscCCNC=O)cccco5)))))))))nn5c8-cncC)cs5))))))))))))cc6
O=[N+][O-])C=NNccccCl)c[N+]=O)[O-]))c6))))))))C=NNcccc[N+]=O)[O-]))cc6))))))))C=NNcccccc6))))))))NCcccccc6
CCC)ccC=O)NCCCCCO5))))))))nn-ccccF)cc6))))))c5OCCO)CCO)CC=O)O
CCcccccc6O))NC)CCC6CCCC6))))))))))CC)C)CNC6C)C
CCOC=O)CCCCCCC=C7NCcccccc6)))))))C=O)CCC=O)NCCcccccn6)))))))))))C%11
CCCcnccN)ncccccc6c%10n%13Ccccccc6))))))CO)CCCcccccc6)))))))NC=O)CCNCCNC)CC6
COC=O)CCCC)CCCCCCCCCCO)CO)CC6C)C%10CCC%17%14C
COcccncNCCCOC5))))))ccncn5c9cc%13OC
O=S=O)Ncnccs5)CCCCC7=NOCCF))))))))))))))cccccCl)c6Cl
CCC)ccccNC=O)CCC3)))))cc6
O=CO)cccNC=O)ccccOcccccc6)))))))cc6))))))))ccc6O
O=CCCNCCNC=O)cccccOCCF)F)F))))ccc6[nH]9))))))))))CC6))))))C=O)N5cccccc6
O=CNCCO))))CCccccS=O)=O)NCcccccc6)))))))))cc6)))))))NC=O)ccnccBr)c6
COccc[N+]=O)[O-]))cCl)cc6NC#N))C=O)NN=CccC)nn-cccccc6))))))c5C
CccccNcncncnccO)cc%106)))))))))))cC)c6
CCOC=O)CSccccS=O)=O)NCCCC5))))))cn6
CNC=O)CO)cccncc6))))))CCNC=O)CC)C)))CC5C=O)OCC)C)C
CCOC=O)Cnc=O)nCCCNC=O)ccccnc6)))))))CC6))))))cccccc69
CCCOC=O)NccccCl)c-cncccccc6o9)))))))))c6
COcccccc6NCCNCCCCCCCCncC)ncccccc69)))))))))))))))))CC6
O=ccn[nH]cO)c6Br
Cnccc=O)nC)c6=O))))CCCC6
C=Ccccccn6))))))=CC#N))C#N
CNCcccccc6)))))))CCNCCOCCF)F)F))))))Ccccccc6))))))C5
CcccOCF)F)F)))ccc6CNCCNCCOCC=O)NCCSCC6))))))))cccccc6)))))))))CC6
COccccCCNC=O)CccocccC)cC)cc96))))))))))))))cc6OC
COccccCNS=O)=O)cccc[nH]c=O)oc5c9))))))))))))cc6
CCOccccNC=O)cscnc=O)cCcccccc6)))))))c-cccccc6))))))n6c9C))))))))))))cc6
CCC)C)NC=O)CCSCcccsc5)))))C)SC5=O
CccccNC=O)ccncNCCcccccc69)))))))))nc6Cncncn5)))))))))))))cc6
O=CNcccccF)c6)))))))ccccS=O)=O)O))cc6
O=CCOccccc=O)cc-cccccc6))))))oc6c%10))))))))))))NCCNcccccc6F)))))))CC6
O=S=O)NcccScccccccccc%106)))))))))))cO)cccccc%106)))))))))))cccccS=O)=O)NCCC3)))))c6
C=CC=O)CC=O)OCCC=C)C=O)CO)C6C)CCO)OCCCC%16CO)C5CO3
CCC)C)NCCO)COC=O)Ncccccc6Cl
CCCCCCCCCCCCC=O)CCCCCCCCCCCCC=O)O
CccccS=O)=O)NC)ccC)[nH]cC)nc6=O)))))))))cc6
COcccF)ccc6OccccCF)F)F))cc6C=O)O
CCC)CNC=O)NccccCl)c-nnccccnc6c9O))))))))))c6
CCCC=CC#N))C=NNCCC#N))))Ccccccccc6nc%10Cl)))))OCO5))))))))))))S6
CCCC)C=O)OCC=CC)CCCCC)C=O)OCcccoc5)))))C6C)CCC%14%10
CCCCSCCO)CON
OCCO)CCNcoc-cccccF)c6F)))))))nc5S=O)=O)cccccc6
CcnocCCCCCNC=O)Ncnncs5)))))))CC6)))))))n5
O=S=O)Ncccccccccc%106)))))))))))cccccc6F
N=CN)NCCCCNC=O)CN)Ccccccn6))))))))))C=O)NCCCC5C=O)O
cccc-cc[n+]ccccccc%106)))OCCO6))))))))CCcccccc6-%10))OCO5))))))))))))cc6
COC=O)CCC=O)NCCccccOC))cOC))c6
CcccC)ncCl)cC=NNC=O)cccncc6))))))))))nc5n9
CON=CccN)ncnc6Occcc[nH]ccc5c9OC
COcccc-nncccscC=O)O))cc58))))))))cc6
ccnccccccc6nc%10cn%13CCNCCCcncc[nH]5)CCCC6
O=CNcccccBr)c6)))))))ccccC=O)NCCC3)))))nc6
CcccSN)=O)=O))ccc6NC=O)COccccCl)cc6C#N
COccccC=O)OCcccccc6)))))))))cc6O
O=Ccccc-ccccccc6cncccc%146)))))))))))))cc6))))))NCCCC5
[C-]#[N+]cccF)cc-cccccC=O)NCCF)))))ncc6cn%10))))))))))c6
CcnccccS=O)=O)NCCCC)CC6)))))))cc6s9
CC=CCCCCC6C)CCC5C)O
CNC)CNS=O)=O)cccCl)cNC=O)cccoc5CF)F)F)))))))))cc6Cl)))))))))cccccc6
CCOC=O)CC=N)OcccC)oc=O)c6C%10ccccCl)cc6
NN=CC=O)NC=O)NCcccccc6)))))))C6=O
COcccccc6)OCccccOCCNCCO)COcccccc6Cl)))))))))))))))cc6))))))CC6=O
COC=O)CScnc=O)cCC)C))cCC=CCCC)C)CC6=O)))))NNC)C))C=N)C6C#N))))))))[nH]6
CccccO)cc6-ccC)cccc6O))C=CNCCCCCCNCC=O)O)))CC=O)O)))))))))))C=O)CO)=C6CC)C))))))))))))))C=O)OC5
O=CccccNCCCCCO))C6))))))cc6))))))ccccc-cccCF)F)F))nn5-cccccc6)))))))))))c6
CCNCC))C=O)CSC=Ccccccc6)))))))C5=O
CCC)CCNC=O)C=O)NccccC#N))cc6))))))))))CCC)C)N6
CccccNCCNC=O)Occcccc6))))))))CC6))))))nn6
CCC)CNC=O)CCO))NC=O)CCCCN=CN)N))))))NC=O)CCccccccccc6c%10)))))))))))NC=O)CCCCN5)))))))))))))))C=O)NCCcc[nH]cn5))))))C=O)NCCCCCN)))))CN)=O
N#CCnnc-cccccc6))))))oc5=O
O=COC=CCNCC6))))CF)F)F))cccccc6%10
COcccccocC)cc=O)c%106))))))COC=O)CCccccF)cc6))))))))))COC=O)C=CccccC)o5)))))))))CC)O6
COccccc[nH]cSN)=O)=O))nc95
NCCOCOCCNC=O)Ccccccc6))))))))))CCCO)C6OCcccccc6))))))))))))))))Ccccccc6
CCCCCCOCCNC)CCCCCCC6)))))))))CC)CNCC)CO)))C=O)cccNC=O)Ncccccccccc%106)))))))))))))ccc6O%18
O=ccc-cccccO)c6))))))occcO)ccO)c%106
CNCCNcccccNccc-ccN)ncN)nc6CCCCCC6))))))))))))ccn6)))))))c6))))))CC6
COcccccCNCcccccC)n6)))))))))c6
CCC)C)OC=O)NCCNCCO)COCcccccc6))))))cccccc6)))))))))))CC6
CCOcccccc6S=O)=O)C=CccOC))cccc6-cccccc6%13
O=CNccccCF)F)F))cc6)))))))cscccccc6c9Cl
O=CO)CncccccOCCCCC3))))))ccc69))))))CCCC6
Ccnn-cccnc[nH]c-cccccNC=O)N)))c6))))))nc95)))))))))c=O)n5CF
OCCOCncnccCCCNcccncccccc%106)))))))CCCC6)))))))))))ncnc69)))))))))CO)C5O
CccccC=O)Ncccc-cccncnC)c=O)c6cNCC)C)))n%10))))))))))cc6))))))))cc6
CCNCCCNCCccccC)cc6OC)))))))))))))Cccoc-ccccC)cc6))))))n5
CnnccccNcccCl)ccc6Cl))))))))ncNCCN))))nc6ccc%10%13
CNCC)CF)F)F)))Ccccccccccc%106
CccscNCCNC=O)NcccccCF)F)F))c6))))))))CC6))))))n5
CccccN)cc6NC=O)ccccNCccncn5Ccccccc6)))))))))))C5=O))))))cc6
CCC)OC=O)CCCC=CCCCO)CCO)C5C=CCO)Occcccc6
CCC)CCOP=O)S)OCCCCCCCCCCCCcccccc6
CCCO)cccccCF)F)F))c6)))))))NCCO)ccccO)cNSC)=O)=O)))c6
C#CC=CCON=CCNCCC6C5)))))))))))ccccnc6
CCCCCC5)CC)CC7=O)))C6
COcccc-nncCCC=O)NcccccBr)c6))))))))))cccccc6c%10=O)))))))))))cc6OC
Ccccsc5NC=O)ccccNCCC3))))nc6
O=CCcccc-cccccc6))))))cc6)))))))NCCNCCNcccccc6))))))CC6
CCCCCCCCCCO)=CC=O)COC5=O
NcncCl)cccnCOCCO))CO)C5O))))))c5n9
COcccccc6NCccncC)cC)cc6n9
CcccO)cC=O)C=Ccccccc6)))))))))c=O)o6
Cnncccc6=O)))CNCcncccccc6n9C)))))))))))CC6
CncncS=O)=O)NCCCNCccccF)cc6))))))ccccF)cc6)))))))CC6))))))))c5
Ncnc=S)cncnCCCF)CCO))O5)))))c5[nH]9
CncCNCCCcncccccc6o9)))))))))CC6)))))))nnC)c5=S
CCOC=O)CCCCNcncncNCcccccCl)c6Cl)))))))))c6[N+]=O)[O-]))))))))C6
CCCCCCO)C=CCCO)CCO)C5CC=CCCCC=O)OC
CCOP=O)CccccNC=O)CCcccBr)cO)cBr)c6)))))))[N-][N+]#N))))))cc6)))))))OCC
CON=CCCNCCCOcccOccccF)cn6)))))))ccc6C=O)NCC)C)))))))))))))CC6)))))))ccccF)cc6
CCCC=O)NCC5C=O)NCcccccn6)))))))CCC=O
COP=O)O)OP=O)O)OCCC3
O=CccCl)cccccccc%106))))))))))nnnccccNCCNCC6))))))cc69
COcccOC))ccC=CC=O)OCC=O)cccncc6))))))))))))c6
NNC=O)Ncccccc6N=CNCCCC5)))))cccccc6%15
COC=O)C=CccccOC))cc6))))))Scccccc6-ncccc5%14
CC=O)NCCNC=O)CccccCN))cc6)))))))))cccccc6))))))))CCO)cccccc6
CCcnccccBr)cc6cC=O)O))c%10O
COCCScccCCCCCN6C=O)COcccccc6)))))))))))))))on5
CCCCNC=O)ccccCl)nccccC)cc6c%10[nH]%13
CcnocC)c5COC=O)cccccS=O)=O)NCCNC)CC6)))))))c6
CCC)N=CN)N=CN)N6cccccCCccccSC=O)CC)C)C))))cc6))))))))c6
CCCCnc=O)c[nH]c-cccOCC=O)OCC=O)cccccc6))))))))))))ccn6))))))nc5nCCCC))))c9=O
O=CNCCccccCF)F)F))cc6))))))C5ccccF)cc6
NcccOcccccc6)CCNccccC=O)NCCC3)))))cn6))))))C6))))))))))ccn6
CCOC=O)NCCNC=O)cnnn-ccccC)cc6))))))c5N)))))))CC6
O=S=O)Ncncccccc6s9))))))))))ccccc-ccccccccnc%106))))))))))c6
COCCNC=O)concCScccccF)c6))))))))c5C=O)NCCOC
CCOcccccc6NC=O)CC)NC=O)cccccc6Cl
CCC)CC=O)NCccccNC)C))cc6)))))))))CCCCC6))OOCCC6COO6
CC=O)Nccccc-ccccNCCCC)C))))C=O)CCCNCCCCC)C6)))))))))))cc6))))))c6
CCOccccNcncCl)cC=O)ccccOC))nc6)))))))s5))))))cc6
CS=O)=O)OCCO)C=O)OCCCCCCcccccc6)))))))))))CCCCC6
O=Ccccncc6))))))cccccc6OCCCCC5))))CC6NCCCO)C5
NS=O)=O)ccccNC=S)NCCNcccccc6))))))CC6))))))))cc6
CCNC=O)NC=O)CCCOccccCNCN)=NCN)=NC6C)C))))))))cCl)c6
CCCScncccccC=O)O))c6n9Ccccc-cccccc6-cnn[nH]n5)))))))))))cc6
CccncCl)cNCCCCNCcccccc6)))))))CC6))))))))n6
CCN)CC)C
CCC)CC=O)CCcccc-cccccN)c6))))))cc6F)))))))C=N)N6
O=CNCcccccc6F)))))))))cnnCC=O)NCCCCC6))))))))cccccc96
O=CCCNCCOCC6))))))))NCCCCCC6
Ccoc-cccccc6))))))nc5COccccC=CCOC=O)NC5=O)))))))cccccc6)))))))cc6
CCC)CCNC=O)CCC=O)O)))NC=O)CN)CO))))))))C=O)NCC=O)NCC=O)NCCCC=O)O))))C=O)OCcccccc6))))))))))))CC)C)))))CC)O
CCCCCCN6C=O)COC=O)CCcncccccc6s9
CCCCCCCCCC=CC=O)C=CC6C)C%10F)CO)CC%14C)C%17O)C=O)CO
CCCCC#Cncnc-cccco5)))))n5
CCC)NCCO)ccccO)cNSC)=O)=O)))c6
O=CO)cccCO)Cnccnc5)))))))ccc6Cl
CNCccnccccNC=O)NC)CccncCC)C)C))n5C))))))))))cc6c%10
CcccCnccC)c=O)nCC=O)ccccF)cc6))))))))c6=O))))))))ccc6NC=O)CCC=O)O
NScncc-cccc-cccccc6))))))cc6))))))n5-cccccc6
Ccccc-nsc=NC=O)C=Ccccco5)))))))))nC)c5=O))))))cc6
CCC)C)NC=O)NN=CcccBr)cN)cBr)c6
CCC=O)OcccccCF)F)F))c6))))))))CCC3C)CNC=O)cccccc6Occcccc6)))))))))))))))cccncc6
CCC)ncnccNcccccc6)))))))ncCCC3)))nc69
COccccC=O)N=csccn5C))))))))cc6OC
CCOC=O)ccC)oc[nH]c-cccOC))cOC))cOC))c6))))))nc=O)c96
O=CNccccccc[nH]c95))))))))))C=O)NCCOCCN5C=O)ccnccn6
N#Ccccccc6)ncn5-cccccc6
Cccccc=O)cc-cccccc6))))))oc6c%10
NcncCNcncN)ncCScccccc6))))))))n6))))))))cS=O)=O)cccccc6)))))))s5
OCCO)COcccc-cc[nH]cCO)ccccCF)F)F))cc6)))))))n5)))))cc6Cl
CCNCC))S=O)=O)cccccc6)C=NNC=O)CncC)ncccccc69)))))))))))))C=O)N5
NCCO))CO)C=CC=O)OCCOC=O)CCBr
Cccocc5cC)ccoc=O)cCC=O)NCcccccc6)))))))CC)C)))))cC)c6%10
O=CNCCC=O)Ncccccc6%10)))))))))))NCCCcccccc6%10
Ccccncc6cCNC)CCcccco5))))))CO)CCC=O)NCCC)C)))C5)))))))))cn5C=O)NCC)C)C
COCccccOCCCC)C)))))cC=O)O))c6
CCO)CCCC)CC=CCCC69C))))CC)CCCO)CC)C6CC%10
OCcncccccc6n9CCNCCCccnnCCCCCC6))))))c5)))))CC6
NS=O)=O)ccccCl)cNC=O)ccF)cF)cF)cF)c6F)))))))))c6
CNCCNccccc-cccNCCCNCcccccc6)))))))CC6)))))))ncc6Cl)))))))n6))))))CC6
CCC)C)NC=O)cccccc-cccccO)c6))))))coc95
COccccCl)cc6C=O)NccccC)cBr)c6
CCNCCC)O)CCCC=O)OCcccccc6)))))))))))NC=O)CNC=O)OCcccccc6))))))))))CC)C)))))))NCCC)C)))S=O)=O)cccccc6
CccscCNCCCNSC)=O)=O))CCOC7C%10)))))))))))n5
NCC=O)O))CCScnccs5
CNcccncc=O)[nH]c6cc%10Ncnc-cccccn6))))))cs5))))))))))))))))CCCCCC6
CccC=O)Ncccc-cccoc5)))))cc6))))))))cnn5-cccccc6
CCCccc=O)nncNC=O)ccccN)cc6))))))))nc5[nH]9
O=CCCOCCOCCOCCOCCOCcccccc6))))))))))))))))))))[N+]=O)[O-]))))NCCOCC6
CCCC)CNccNC=O)ccccCF)F)F))nc6))))))))ccCC)C)C))cc6[N+]=O)[O-]
CcccccOC=O)ccccC)cO)c6))))))))c6
CCOC=O)c[nH]ccccOC))cc6c9NC=O)ccccs5
CcnnC)cC)c5NCF)F))S=O)=O)ccCl)ncsccn85
N=CN)NCCCCCNC=O)CN)Ccc[nH]cccccc96)))))))))))))C=O)NCCcc[nH]cccccc96))))))))))CN)=O
NS=O)=O)Occcccc6)CNCC6
COcccccc6)ncn5CcccccCNCCNC)CC6)))))))c6
O=CCCNC=O)ccccCl)cc6Cl)))))))))))NNC=O)ccccF)cc6
CNCCCcccccc6)))))))NCCCcccccc6)))))))NCCCCCCcccccc6))))))))))))NC)C)))))C6=O
O=CNCCcccccc6)))))))COC=O)CccccO)cO)c6)))))))))CCccccO)cc6)))))))N6CccccO)cc6
Ncnccs5)CNcncccn6))))))CC6
CcncCNC=O)CNCCNC=O)OCC)cccccc6)))))))))C=O)OCcccccc6))))))))))SC5C)C)))))))))cs5
CcccCl)ccc6OCC=O)OCC=O)NCCNC=O)cccco5))))))CC6
CCCCCCC6CCccccscccccc6c9c%13)))))))))))))))))nnnnc59
COccccCNC)C=O)CCCNCccccC=CC=O)NO)))))cc6)))))))CC6)))))))))cOC))c6
COCC=O)OCC=CccccO)cOC))c6))))))))CCCC5)))))))CCOC=O)cccccc6)))))))))OCC5nccC)c=O)[nH]c6=O
O=CO)CNC=O)SC=CccccCl)cCl)c6)))))))C5=O
O=c[nH]ccccO)cc6n9CcccBr)ccc6O
CccccCNC=O)CCC=O)NCcccco5))))))CC=O)NCC)C))))ccccs5)))))))))))))o5
CCCCnc=O)nCCO)COcccc-ccccBr)cn6))))))cc6C)))))))))))cccccc69
CccncC=O)NCCCC)C)))C=O)NCCCC)C)))CO)CC=O)NCCNCCOCC6)))))))))))))))))cn6
CccN)ccccN)cc6oc%10=O
CCOC=O)cncnc5CN=CcccCl)ccc6-%11
CNC)CCOccccC=CC=CccccO)cC=O)NCCNC)C))))))c6))))))))))cc6
CCCncO)nc[nH]c-ccccOCC=O)cccCl)ccc6O))))))))))cc6))))))nc5c9=O
N#CccccCncncc5CNCCCNC=O)NccccCN)=O))cc6))))))))CC7))))))))))))))cc6
OCCCCO)CCN6CCCCCO)cccccc6)))))))CO5
O=CC[n+]ccccc6)))))))cccccc6
CCCC#N)))ccccc=O)[nH]6
CNCC=O)NO))))C=O)CNC=O)CCCC=O)O))))NC=O)OCcccccc6)))))))))))))cccccc6
CC=CSCOCCO))COCOCCO))CO)CO)C6O))))))))CO)C6O)))))))C=O)cccCO))ccc6C%10=O
COCC=Ccccccc6))))))))OC))cccccc6))))))cccccc6
COCCCNCCOCCNC=O)Cccccs5)))))))CCC6C%11
O=CCcccccc6)))))))NccccOCCCNCCCO)ccccCl)cc6))))))CC6))))))))))cc6
Ccnccnc6CCCCN5Ccnc=O)ccn[nH]c5[nH]9
COcccccc6NC=O)Ccccccc6
CCccc-ccccOcccccc6)))))))nc6))))))ccc6OCC=O)NC)C
CcccccNC=O)cccco5)))))))c6-ccncNcccccO)c6)))))))nc6
CCOC=O)csc[nH]cC)nc=O)c6c9N
CNC)ccccCSC=NC=O)CCCC=O)NCcccco5))))))C6))))))))NCCCCCC6)))))))))cc6
COcccc-ccccC=O)NCCC)O)cccccc6))))))))))cc6C#N))))))))cC)c6
CS=O)=O)NccccNCCNccccCF)F))cn6))))))CC6))))))cCF)F)F))c6
CC=O)NCCO))C=O)NCCC=O)O)))C=O)NCCCCNC=N)N))))))CN)=O
CCCcc-cccccc6))))))ncn5Cccccc-cccccc6))))))c6
COccccNC=O)CNC)CC=O)Nccccc-cnsc=O)[nH]5)))))c6)))))))))))))cc6
CNC)Ccnncn5-ccccCl)cc6Ccccccc6)OCO5))))))))=NC%11
COcccC=O)NN=Cccc[n+]C)cc6))))))))))ccc6OC=O)cccccc6
O=CNNC=O)ccc-ccccCl)cc6))))))ncccccc%106)))))))))))))cccccCl)c6
N#CCCnnc-cccccc6))))))n-cccccCl)c6))))))c5=O
COcccOC))ccC=O)Nccccc-ccn[nH]c5)))))c6))))))))c6
Ccccn-ccccF)cc6))))))c5C)))CCcccccc6))))))O5
O=CO)ccccNC=S)NCCNS=O)=O)ccccCl)cc6)))))))CC6))))))))cc6
O=CO)CCCNCC=O)O)))CCC=CCCC5NS=O)=O)cccccc6
CC=O)ccncccc-cccF)cO)cF)c6))))))nc6c%10NcccccC#N))c6
O=CCOccccBr)cc6))))))))NCCcccS=O)=O)NCCCCC6)))))))ccc69
N#CcccC#N))cSCccccCl)cc6))))))))nc6NCCOCC6
CC=O)NCC=O)CCCOcccccc6S%10))))))))))))cccccc6
O=CcccccNS=O)=O)ccccccccnc%106))))))))))))c6))))))NCCOCC6
CCScnncn5N=CcccOC))cOC))cOC))c6
O=CO)CCNC=O)cccOCCCNCCCCCCNCC6))))))))CC6))))))))ccc6[N+]=O)[O-]
C#CCO)CO)CCCCCCCCOcccccOC))c6OC))))))C5=O))))))))))))OC5C)C
CCNccccF)cc6)))))))cncCCC3)))no5
COcccc-nnnnc5NC=O)CScnnnn5-cccccccccc%106)))))))))))))))))))))))cc6
C=CCC)CCOC=O)CSccnccNC=O)CNCCC)C)))CCC)C)))))))c6))))))))))CC)CC)CCCCCC=O)C59))))CC)C%10O
CCC)COcccncccccc%106)))))))C=O)NC6=O
CncSCC=O)NCCCCCC7))))))))))ncccCl)ccc69
CScnc-ccccC)cc6))))))ccCF)F)F))n[nH]c5n9
COCCCCC)CCCCCCCCCCOCC)=O)))CCC6C)C%10CCOCC)=O)))C%17%14C))))))))OOCCCO6)))))))))))))))))))CN)=O
COcccccc6c=O)cccccc6n%10C)))))))))))CO)CO)CC)C)C6=O
O=CCScncccccc6c=O)n%10-cccccc6))))))))))))))))))cccccc6)OCCO6
cccscNCCNCCOcnonc5NCCOCC6))))))))))))))CC6))))))nc5cc9CNCCOCC6
COcccc-ncSCCCNC)CC6)))))))nccc6=O))SCC5))))))))cc6
O=CCCCcccccc6))))))CCCNCcccccc6)))))))CC6))))))C=O)N6
NcncCl)cncnCOCCO))COC=O)CCCCCCCCCCC=O)O))))))))))))))C5O))))))c5n9
CCCOCCNC=O)CC)NC=O)CCCCCC6C))))))))))))COCCOCC)=O))))COCC)=O)))C5OCC)=O
CcccccC=O)O))cO)c-cccccO)c6))))))nc6c%10
CCCCCCCCCCC))))CS=O)=O)ccccNC)C))cc6CcccccCO))c6))))))C%11O
Ccccccc6C=Ccccc[N+]=O)[O-]))o5))))))ccsc-cccccc6))))))n5
Ccccccc6OCC=O)Ncccccc6))))))C4C=Ccccco5)))))))))))))C=O)OC5
CCNCC))ccccNC=O)CCCNS=O)=O)cccccc6)CCCN6CC)=O)))))))))))CC6)))))))))cc6
CNCCNcccc[N+]=O)[O-]))cNCCCCCO))C6))))))c6))))))CC6
COccccCNS=O)=O)CCNC=O)cccccc6)OCCO6))))))))))))))cccccc6))))))))cc6
CCCC)NcnccC=O)NCCCCC6)))))))cc6Cl
CNC)S=O)=O)NCCCCC=O)Nccccnc6))))))))C6
CcccncNC=S)NC=O)ccccCC)C)C))cc6))))))))))c6
COC=O)ccc-ccccCncC)cC=O)NCccccF)cc6)))))))))sc5=O)))))))cc6))))))cs5
CCCCCCCCCCCCCCCCCCCCO)CO)CO)CO)CO)COP=O)O)OCCO)CO)CO)CO
CCccccC)cc=O)oc6cCCC))cccOC))cOC))cc6OC)))))))))c%10O
CCCCNCCCC))))C=O)C=O)cc-ccccCl)cc6))))))[nH]ccccOC))cc96
CCC=O)NS=O)=O)ccccCCCCncc-cccccc6))))))nn5)))))))))cc6
CCC)SCCNC=O)CCCCCC)CCCCC)C6CC=CCCCC)C)CCC6C=O)O))CCC%10%14C)))))))))))))))))C6C)C)))))))))C=O)O
CNCCOcccccc6SC%11
COcccccc6OCccccccCN)=O))[nH]c5c9)))))))))CO6
CcccC#N))ccC)c6OcccNccccC#N))cc6)))))))n[nH]c6=O
NcncN)cncCNccccC=O)NCCCC=O)NCC=O)O))))))C=O)O)))))cc6))))))))cnc6n%10
O=Ccccccc6Ccccccc6OCNCCO)))CCCO)C%186)))))))))))))N9CCCO
COCCOCnccCN)=O))cc=O)nc[nH]c69)))))))))CC5O
CCC)C)[N+][O-])=CccccCC)C)C))cc6
COC=O)CCC=O))CNCcncccccc6[nH]9)))))))))))C4
Ccccccc6)ccc=O)n-cccccCF)F)F))c6))))))c=O)n6C)))))n5C
COccccOcnccC=O)NC)CCCNC)CC6))))))))s5))))))cc6
CcccC)ncNCCCC5)C3NC=O)CCncncn5))))))))))))))n6
CCOccccCccO)cccccc6oc%10=O)))))))))))ccO)cccccc6oc%10=O))))))))))))cc6
Clcccc-cnnc-cccccc6))))))o5)))))cc6
CC=CC)C=O)OCCC)CCCCCCO)COCOccccBr)cc6)))))))C=O)C6COC=O)cc5cccc6Cl)))))))))CO)CC%11C%15C)C%18%13
O=CCOC=O)ccccF)cc6)))))))))Ncccccc6)OCO5
COccccS=O)=O)NC=NC=O)CNCCOCC6))))))C=O)N6cccccc6))))))))))))))cc6
C=CCOP=O)O)O))))C=CC=O)ccO)cccO)c6C%10=O
CCOcccccCC)=NNC=O)cccncc6))))))))))c6O
CcccccC=O)C=CccccC=CC=O)NCCCCCCNcccncccCl)ccc%106)))))))CCCC6)))))))))))))))))cc6)))))))))c6
CCOcccccCNCCCcccccc6))))))CCOCCCCC5))))C6))))))))))c6
COccccNCC=O)NCCSCcccccc6Cl))))))))))))))S=O)=O)cccccc6))))))))cc6OC
O=CNccccF)cc6)))))))cccS=O)=O)NCCCcccccc6%10)))))))))))cCl)cc6Cl
CCCCCccccO)cc6CCC%10C%14CCC=O)N%17
COcccccc6OC))))CNCC=O)Ncnc[nH]n5))))))))CC6
CCC)C)OC=O)NCCNC=O)CCCNC=O)c[nH]cnc5C=O)Ncccccc6)))))))))))))))C=O)O
COccccCNcccN)cC#N))cOCC)C)))n6))))))))cc6
CCCOC=O)ccc=O)ccC=O)OCC))))ccC)cc6o%10
CCC)ccccCCC=O)NCcccccc6)))))))))))cCC)C))c6
Clcccc[nH]ccc5c9
CCC)NC=O)ccnnc5[nH]cccccc69
COC=O)CCcccccc6))))))CCCCC7N5CCCCCCNC)C=O)cccccc6
COccccCO)CNC)cncncc6ncn5COCCO))CO)C5O)))))))))))))))))cc6OC
CccNCCCC5CCCCCC9=O)))))))))))cF)ccc=O)cC=O)O))cnCCC3)))c%106
OCcccccccc6nc%10CNCCCCCC6))CC6))))))))))))))))))CCNCCCCCC6))))))CC6
CccccS=O)=O)NC=O)CC)OC=O)ccccC)cc6))))))))))))cc6
FCCCNCcccccc6)))))))Cncccccccc69))))))CCC5
CcccCl)ccc6OCcccsc5S=O)=O)NC=O)NCCCCCC6)))))))))))))))CCCCCC6
COcccc[nH]c5ccoc=O)ccc%136
CCCCCCCCCCOC=O)ccccO)cc6
O=CCNcccccc6S=O)=O)N%10CCCCC5))))))))))))))NCCNccccF)cc6))))))CC6
CCnccC=CNC=S)NC5=O)))))))cccccc69
CNCCNC=O)ccccCnc=O)ccccn5ccccnc6%13))))))))))))))cc6)))))))CC6
O=CCNS=O)=O)ccccF)cCOccccncBr)cCCC=O)O))))nc95)))))))))))c6))))))))CC3Cl)Cl
COccO)c=O)cOC))c[nH]cc-ccccO)cc6))))))c95
O=CC=CO)cccccF)c6))))))))Cccccnc6
CC=NNC=O)cccncc6)))))))))ccnccBr)c6
CCCC)CN)C=O)NCC=O)NCCCC5C=O)NCC=O)NCCcc[nH]cccccc96))))))))))C=O)O)))))CC)O))))))SCCC=O)NCCC)C))))))C=O)NCCC=O)O)))C=O)NCCO))C=O)O)))))))))))))CC)C))O
COcccccc6OC))))CNCCCC5CN9C=O)OCcccccc6
CCNCC=O)NCcccccn6))))))))))Ccccccc6))))))cccccc6
CCC)CCC=O)NCC=O)NccccBr)cc6)))))))))C=O)C5CCcccccc6)))))))C=O)NccccBr)cc6))))))C=O)N%115
CCCCO))NcncNCcccCOCcccccc6)))))))))ccc6OCccccCl)cc6))))))))))))))))cncnCC)C))c5n9
Ccnc=O)[nH]cNCCOCC6))))))c6CCF)F)F
Ncncncc6ncn5COCCF))CO)C5F
O=cncNCOCCOP=O)O)OP=O)O)OP=O)O)O))))))))CO)C5O))))))[nH]cc6I
COccccCcnncCCCcccccc6)))))))))o5))))))cc6
COccccC=CC=O)NcnccCF)F)F))cc6Cl)))))))))))cOC))c6
O=CC[n+]cccC=Ccccccc6))))))))cc6)))))))cccccc6
CCnc=NNC=O)CnncC)c[N+]=O)[O-]))c5C))))))))))scccccc69
CC=O)NC=CN)ccccC)cc6
CNCCNCccccocC=O)OCCCOCC)=O)))CCOCC)=O))))OCC8OC=O)cccc[nH]5)))))))C5COCC)=O)))))))))))))cc=O)c6c%10)))))))))))CC6
O=Ccccccc6CCN%10CCNCCOCC6
NC=O)COCCOcncncN)c6C#CccccN)nc6
C=CC)CCCCCOC=O)cccccc6)))))))))CCCC)CCCCCC)CCCOC=O)cccccc6))))))))CC)C)C6CCC%10%14C)))))))))))))C96
CcccC)nC=O)COC=O)C=NNC=O)cccco5))))))Ccccco5)))))C5)))))))))n5
N#Cccnnc5n[n+][O-])ccccOCcccccc6))))))))cc6%10
COccccC=CC=O)NcnccC)s5)))))))))cc6OC
CcccBr)cNC=O)Ncccccc6Br))))))))))cBr)c6
O=CNccccC=O)NC=O)NcccccNC=O)cccccc6))))))))c6))))))))cccccc69)))))))))cc6)))))))Ncccccc6
COcncccc6Cccn[nH]c5CC)C)C)))))C=O)N5cccc-cccsc5)))))cc6
CCNC=O)CCS=O)=O)cccccc6Cl)))NC=O)CO6)))))))))))))cccccc6
O=S=O)Ncnccs5))))))cccCl)cOccccCl)cc6-cccn[nH]5))))))))))))cc6F
Ccccccc6OCC=O)NN=Ccccncc6
O=CC=CCCN5C=O)cccccc6))))))))))))Ncccccc6Cl
O=CO)CCccccC#Ccccccc6Cl)))))))))cc6
Ccncccccc6n9Ccccc-ccscCNCCCCC6)))))))n5)))))cc6
CccccC)cS=O)=O)NCCCC=O)O))))C=O)O)))))c6
CCNC=O)CCcccccc6)))))))NC=O)CCCSC))))NC=O)OCC)C)C)))))))))))C=O)NCCCC5C=O)NCCN)=O
CCOC=O)CCCOccccBr)cc6C%10NC=O)cccccc6NC=O)C%22%11C
CCC)C)cccCNCCCCCNC=O)O5))))C6)))))))on5
CCC)cnn-cccccc6C=O)NCCccccF)cc6)))))))C=O)NCCNcccccc6))))))CC6))))))))))))))))c=O)ccccn95
C#CCOccccccS=O)=O)NCC=O)NOCCO))CO)CO)C6O))))))))CC)CC))))))cccc%106)O%12
CCCCNC=O)CCCCCC5CN8C=O)CNC=O)CNC=O)CCCCN5)))))))CC)C)))))CC)C))))))))))))))C=O)C=O)NCCC3
O=Ccccccc6NCCCCO%14
COcccc-cn[nH]cNC=O)cccccc6F)))))))))n5)))))cc6NS=O)=O)ccccCl)cc6
COccccOccCl)cnnCC=O)NCCC)C))))))c6=O))))))))cOC))c6
O=CCCNCcc[nH]cccccc96))))))))))C=O)cccccc6))))))))))NO
CC=O)NCC)CccccC#CcccccF)c6))))))))cc6
O=CccccOCCCNCCCcccccc6))))))CC6))))))))))cc6))))))cc-ccccO)cc6))))))scccO)ccc96
CNC)CCCNC=O)cccccn6)))))))cnnccccsccc58))))))n6)))))))CC6
Fcccc-cccNCCNCC6))))))ncn6))))))nc6
O=CO)CCCNC=O)C=CNccccCCNCCOCC6))))))))cc6))))))))NC5=S
COccccC=O)CC)OC=O)cn[nH]c=O)cccccc%106))))))))))))))cc6
Ccccccc6C=O)ncC)ccC=O)COC=O)cccccc6)OCO5))))))))))))c5C
COC=O)C=CNccccOC))cCl)c6))))))))ccccOcccc[N+]=O)[O-]))cc6)))))))cc6
CccccC=O)NccccC)cNC=O)cccco5)))))))c6))))))))cc6Br
Ncnc=O)cncnCOCCO))CO)C5O))))))c5[nH]9
CCCNC=S)NCcccccc6)))))))))))cccccc6
CCcncccccc6c=O)n%10-ccccOCCO)CNCCOCC6))))))))))cCl)c6
O=CNccccF)cc6))))))CCCNC=O)ccnccn6)))))))C5))))CN5cccCl)ccc6CCC3
COC=O)COccccBr)cc6C=O)NCCncccc5
CCC=O)NCCNC=O)CCC=O)NCCccccccccc6c%10)))))))))))C=O)NCCccccCC=O)O)))cc6)))))))C=O)NC)Cccccccccc6c%10))))))))))))))))))))))CC6
O=CO)CCcccccc6O9
CcccncC)c6OC=O)CNCCCC5C=O)NCCNCC6
O=CCCCNC=O)NCcccccc6)))))))C=O)CC6C=O)Ncccccc6)))))))))))))))))NCcccccc6
O=CC=SNcccccc6)))))))cccccc69
COC=O)CC)C)C=CC=CCC)OccBr)c-cccccC=O)O))c6))))))ccCCN)))c6C%10
COC=O)cccOC))ccc6OCccccCl)cc6
CNC=O)Ccccccc6O)))))))))cccCl)ccc6O
CcnccccNC=O)NcncCC=O)NC)C))))cs5))))))))cc6s9
O=COCOP=O)O)OCOC=O)OCcccccc6))))))))))))))cccccc69
O=cncC=CCCCN5))))))[nH]cscc-ccccF)cc6))))))c95
CCcccccC=Ncccccc6SC%10))))))))))ccc6s9
CCCCCCNC=O)COcccF)cNC=O)ccccOCC)C)))cc6))))))))cc6%10
COccccOCCCOcccccC)cC)c=O)oc6c%10)))))))))))))))cc6
CScncccNCCNC)CC6))))))n6))C=O)cccccc6C%10=O
CCNCC))CCCS=O)=O)NCccccCl)cc6)))))))CC)cncccccc6c=O)n%10-cnccC)cccc6s9
O=CCOCCCNCCOCC6))))))))))ccccF)cc6
OccccCNccc-cccccc6))))))nc-cccccc6))))))n6))))))))cc6
CcccC)cC)cS=O)=O)NCCCnccnc5))))))))))c6C
CNCCCCNCC=O)NccccBr)cc6)))))))))C7=O
COcccccc6OCO5)))))CNCcccccc6OCF)F)))))))-cccccc6OC))))))CC%11)N%10C
CCCCNCCCCC6))OCcccBr)ccc69
CcccC)nCC=O)cccccc6))))))))n5
COCccccC#N))cn6))))))CCCCCN6C=O)Ncccccc6Cl
CCCCCnccC=O)NCCCCCC6))))))))c=O)nnc-cccccc6))))))c-cccccc6))))))c95
COcccc-cnncNC=O)COccccCl)cc6))))))))))o5)))))cn6
N#CccccccNCccccC=O)NO)))cc6))))))))ccc6c%10
CCC)CCC=O)NCcccccn6)))))))))C3C)C
COccccOccccC=O)NS=O)=O)cccccc6C))))))))))cc6OC)))))))))cc6
Cnc=O)cncNCCCCcccccc6)))))))CC6))))))[nH]c5nC)c9=O
COccccnc-cccccc6))))))c-ccccCN)CCC4))))cc6))))))n5c9
O=ccccccc6ncCcccccc6)))))))n%10-cnc-ccccs5)))))cs5
C#CCOcncncC)c6Cl
CCOC=O)ccccOCC=O)ccC)ncN)nc6C))))))))))cc6OC
CCCOC=O)ccC)[nH]cC)c5C=O)ccccCF)F)F))cc6
CSccccCCNCCN)))CC5NC=O)cccCF)F)F))ccCF)F)F))c6)))))))))))))cc6
CCCCCccccI)cc6)))))))C=O)NCC)cccccc6)))))))CCccccOC))cc6)))))))C=O)NC
CS=O)=O)C=CC=O)NcccccCl)c69
CCC)C)OC=O)CCOccccc[nH]ccc95)CCO)CCccccO)cc6C%10CCN%12CCCC3)))))))C%14O5
N#CC=Ccc[nH]nc5-cccccc6))))))))))))cncccccc6s9
CCC)NCCO)COcccc-cncCCcccccc6))))))))no5)))))cc6
O=cocccccO)c6cc%10CNCCO)))Ccccco5
CC=O)NS=O)=O)ccccNC=O)CC)OC=O)cccccc6NC=O)CCC3))))))))))))))))cc6
Ccccccc6OCCnccc=O)[nH]c6=O))))))))))))OCO5
CCCnccc=O)nC=O)CC)C)C)))nc-5cccccc6%13
O=CNC=S)SC5=CcccBr)cO)cBr)c6
N#Ccccc-cccncc6CCC=O)NccccCl)cCF)F)F))c6))))))))O5)))))))))cc6
CC=O)Occcccc6)S=O)=O)cccOCC)=O)))ccc6C%10=O
COcncNccconc-ccccF)cc6))))))c5cn9))))))))))ccOC))c6OC
CCOCCCCC)CCO6)CO)CC)CCCCCC)C)COCOCCO)CO)C6OCOCC)CO)COCOCC)CO)CO)C6OC)))))))))C6O))))))))))))))CCC6CC%113CCC%18%15C))))))))))))))))))))))CC)C)O
CNCCcncNC=O)cccccCNC=O)ccccc-ccnoc5)))))c6)))))))))c6C9=O))))))))))sc5C9
CccccCCC=O)Nccccccccc6c%10))))))))))))))cc6
Cnccnc5-cncCncncn5))))))no5
COccc[N+]=O)[O-]))ccC=NNCN)=S)))))c6N
O=CNcccccc6)))))))ccccCOcccccc6C=O)ccccCl)cc6)))))))))))))))o5
NC=O)NCCCCNC=O)Ncccccc6)OCO5)))))))))))C6
COccccCCnc=N)cC=O)NCC)C))))ccc=O)nccccc6nc%10%14))))))))))))))))cc6
NCCCCCNcncccccc6n9Ccccncc6))))))))))))))))CC65CNCCNC=O)CCN)CcccF)cF)cc6F)))))))))))CC6
CC=O)NCC=O)NCC=O)NCCCC)C)))C=O)NCCCCCN)))))C=O)O))))))))CC)O)cccccc6))))))))))Ccccccc6
CCNCC))C=O)CNCCCcnnn[nH]5)))))CC6
N#CccccOCOCCO))CO)CO)C6O))))))))cc6
CCCcccccOcccC)ccC)c6)))))))c6))))))C=O)NC=O)NC6=O
O=cc=Ccccccccc6cBr)cccccc%146)))))))))))))))scncccNCCOCC6))))))nn58))))))cccccc%106
CCCccncNCCNC=O)NcccccC)c6))))))))CCC)NCC)C))))C6))))))nc6
CCNCCNSC)=O)=O))CCOCCC59
Ccccccc6-ccccCncncc5CNcccc-cccccc6CNCCNC)CC6))))))))))))cc6))))))))))))))cc6
CCC)CCNC=O)NCCcccCl)ccc69)))))))))))C=O)NCC#N))COCccccF)cc6
COCCnc-ccnC)cccccc96)))))))))nnc5SCC=O)cccOC))ccc6OC
CCC)CNC=O)CCC3))))))NCCO)ccccs5)))))CCC3)))C4
O=CCCccccF)cc6))))))cccccc6O%10
C=CCOCCC6NC)CCCCCCC5C=O)NCCCC5CN5cccCF)F)F))ccCF)F)F))c6))))))))))))))C8
CC=NCCCCCCCCCOccccC=NCC)CN5)))))cc6))))))))))))))))cccOCccccccccc6n%10))))))))))))ccc6O
CCC)C)cncCCCCNC=O)CccscCC)C)C))n5)))))))C6))))))no5
CCOcccNC=O)CCl))))cOCC)))cc6NC=O)CC=O)NCcccccc6
CCOcccccc6SN)=O)=O
O=CC=Cnccnc5)))))))CCl)Cl)Cl
CcccC)ncNCCCNC=O)cccccc6-nnccn5))))))))))))CC5C8))))))))n6
FccccCccccCl)cc6))))))=NNccncccccc6n%10)))))))))))))cc6
CS=O)=O)CC=O)NCCSN)=O)=O))))))cncccc-ccccC=O)NCCO))CC3)))))s5)))))cc6s9
COcccccNC=O)CCC=O)NCC=O)Ncccccc6%10)))))))))))))))c6
CCOC=O)ccN)scc5CCNC)CC7
COcccccc6NC=O)CNC)CCcccccc6
O=Cccccc=O)n6O)))CCCC6ccccF)cc6Cl
CcncccC)c6C=O)NCCCC)NCCCNC=O)NCCCCcccccc6%10)))))))))C5=O)))))))cccCl)ccc6C))))))))))CC6
COcccccc6OC))))CCC=O)NCCC)CC5C))))))))CC5=O
CCCCC=O)NCCccccNCC=O)OC))))C=O)OC))))cc6)))))))C=O)OCcccccc6
NCC=O)NCCCC5C=O)NCccccC=O)O))cc6)))))))))))))))Ccccccc6))))))cccccc6
CNC)Ccccccc6-ccccC#N))cCF)F)F))c6
CCC)=CCccO)cCC=CC)C))))cO)cccccc6c%10O))))C=CCC)C)O6
CccccC=O)NN=CC=O)NccccCF)F)F))cc69))))))))))))cc6
COCCnccC=O)NCCCO))OCncnccNC)C))ncnc69)))))))))C5O))))))))cccccc69
CCC)C=CccccC=Ccccccc6))))))))cc6OCcccccc6Cl)))))))))))))O6
CCC)CCOccccOCCC)C))))cc6
COccccNcncncccOC))cOC))cc%106)))))))))))cc6
CCOCCOCCOCCOCCOCOCcccccc6))))))))COCcccccc6))))))))COCcccccc6))))))))C6OCcccccc6
CCCCCCCnccC=O)NCCCCCCCC6)))))))CO)CCCCCC))))))))))nn5
O=CO)CcnnCcncccF)cF)cc6s9))))))))))c=O)cccccc%106
CnncC=O)NCccccnc6)))))))))cccccc6c%10=O
NC=NCcccNC=O)ccccCl)cn6))))))))ccc6F)))))))CF)F))COC6
COcncC=O)NCCCNCCCOccccC#N))cc6)))))))CC6)))))))))))ccc6CCC=O)N6
COccccCOcccccc6)))))))CCCNC5))))))cc6
CCC)C)ccccCncCNCCOCC6)))))))ncc5c=O)nCC=O)cccccc6))))))))c=O)n6CccF)cccc6F)))))))))))))))))cc6
O=CNccccc[N+]=O)[O-]))c6)))))))NCCCCNCCO)COcccccc6CCCO6))))))))))))))CC6
OCCCCCCNCCCNOCCC7=O))))))))CC6
CC=O)NCCcccccccc6n9CCCOcccccc6CNCCCCCCCCNCccO)cccoc-cccccc6))))))cc95)))))))))))CC7
CCC)CCCCNcccccc6))))))CCN4Ccccccc6)))))))))))C6
CCC)nccnc5C=CccnCCCOP=O)O)OCCOCncnccN)ncnc69)))))))))CO)C5O))))))))))CCO))O5)))))c=O)[nH]c6=O
Cncccc5CCCCCCCOccccCCNCCO)ccccnc6)))))))))))cc6
COC=O)ccccBr)cc6NS=O)=O)ccccc[N+]=O)[O-]))c6
Cconc-cccccc6))))))c5C=O)NCcnoc-ccccCl)cc6))))))n5
CCOC=O)cc[nH]ccC)cnn5c9=O
CCCOC=O)CC)NP=O)OCCOCncccN)nc6=O)))))))CF)C5O))))))))OccccCl)cc6
CC=O)NcncC)c-ccscNC=O)COccccc[N+]=O)[O-]))c6))))))))))n5)))))s5
CcccNC=O)CScnnc-ccccF)cc6))))))c-ccccBr)cc6))))))n6))))))))))no5
CCOcccCC)C)C))ccc6C=NCncccc5)))))C=Ccccccc6)))))))C=O)N5CC
Ccccccc6NC=S)NN=Ccccc-cccccc6[N+]=O)[O-]))))))))o5
NS=O)=O)ccccSCCO)CO)))))cc6
O=CNcccccn6)))))))NCCCCC6))CCOCccccnc6))))))))CO5
O=COCCN5CCCNcccF)c[N+]=O)[O-]))cc6Br
CCNC=O)CC)C)cccccc6)))))))))ccccOCCCNccccCF)F)F))cn6))))))CC6)))))))cc6
COC=O)CC=O)NCC=O)OC))))ccccOC))cc69
Cnc=O)ccncNCCO))))n5CccccBr)cc6))))))))))nC)c6=O
O=ccc-cccc[N+]=O)[O-]))cc6))))))ocO)c6C=NNccccc[N+]=O)[O-]))c6
CCOC=O)CNC=O)CCCNC=O)NCCccnC)cccccc96))))))))))C=O)NCCCCOC))C6))))))))))CC6)))))CCCCCC=O)NCCNC)CC6))))))))OC6=O
NcccccC=CC=O)C=CO)C=CccccOC=O)CN)CCC=O)O)))))))cO)c6)))))))))))))c6
C=NCCCCCCcccccc69))))))))))N5
COcccccc6-cnncSccC)ncN)nc6OC)))))))))o5
CCCCNC=O)CN)CccccO)cc6))))))))))C=O)NCCcc[nH]cn5))))))C=O)NCCcc[nH]cn5))))))C=O)NCCCC)C)))C=O)NCCO))CN)=O
CCNCCNcccC)cS=O)=O)NCCCCCC7))))))))cc6[N+]=O)[O-]))))))))CC6
CCCCCCNCCCCCCNCCCNCCCCNCCCNCCCCNCCCNCCCCNCCCN
COcncC=Cccccc-cccccc6))))))c6))))))))nCC=O)NC)Ccccccc6))))))))))n5
CccccS=O)=O)CCCCcccF)ccc6F)))))))S=O)=O)ccccCl)cc6)))))))CC7N))))))))cc6
CCccccC=O)NC=Ccccccc6)))))))C=O)OCccccC=O)OC)))o5)))))))))))cc6
COcccc[nH]ccCcnnn[nH]5))))))c5c9
COC=O)NCC=O)NNCcccccOcccccc6)))))))c6)))))))CCO)Ccccccc6))))))))C6C=O)NCcccccc6CC9O))))))))))C%10O)))))))))))cccccc6
O=CNCccccCl)cc6))))))))cccc[N+]=O)[O-]))o5
O=CNC=CCCCC6))))C=O)cccccc6%10
OCCNCCOCCOcccccCNCCCC5))))))c6
CCCCCCCCOcccOC))ccOCCCCCC=O)NCccccOC))cOC))c6)))))))))))))))c6
Cccn-cccccc6))))))c=O)n5CC=O)NCccccs5
O=CNCCCCCO5)))))))cccccCl)ccc6[nH]9
CCCOCC=O)O))=CCN)C6NCC)=O
CC=O)C=CNCCNCCOCC6)))))))))C=O)NCCCCCC6))))))C5ccccCl)cc6
O=COcccCF)F)F))ccCl)c6)))))))ccnccn6
CCNCC))CCNC=O)CC)CCCCCCCCCCCO)CCC6C)C%10CCO)C%17%14C
COcccccc6)NC)C=CC=O)cccccc6C%10=O
CCC)C)cccC=O)NC=Cccn-cccccCNC=O)cccccC#N))c6)))))))))c6))))))nn5))))))C=O)O)))))ccCC)C)C))c6O
CCCNCCcccc-ncCCCCNC6))))))ncccnC)c=O)c69)))))))))cc6))))))))CCcccccc6
O=CO)csc-ccccCCNC=O)cccccCl)c6))))))))))cc6))))))nc5C=O)O
COcccccc=O)[nH]c6cc%10OC)))))))-cccccc6OC)))OCO5))))))CCN6
CCOccccCncCNCCCC5))))))ncc5c=O)nC)c=O)n6C)))))))))))cc6
CCCS=O)=O)NC)CCOccNC=O)CcccccCl)c6)))))))))cccc6C=O)NCC)CO)))CC%12C
CnccNC=O)cccNC=O)cccNC=O)cccNC=O)cscNC=O)cccNC=O)ccccNCCCl))))cc6))))))))cn5C))))))))cn5C))))))))cn5C))))))))cn5C))))))))cn5C)))))))cc5C=O)NCCCN)C5
O=CNcnc-cccccc6)ccn5CCCC6)))))))CCCC6)))))))))cs5))))))ccccF)cc6Cl
CCNCC))CCNcccc-cccOCC=O)O))))ccccnc6c%10))))))))))cscccccc6c=O)c%14%10
CcnccncCCC3)))n5CccccF)cc6))))))))))c=O)n6CC=O)NCCNCCCC5
CCC)ccC=O)NCCNccccF)cn6))))))CC6)))))))nn-cccccc6))))))c5OCCO)CCO)CC=O)O
CCCCCNCccccOCCCNC=N)SC=CccccOC))cOC))c6)))))))C5=O))))))))))cc6
COccccCS=O)=O)NCCCCCN)CcccF)ccc6F)))))))))CC6)))))))))cc6Cl
CCC)NC=O)ccccc=O)ncnc6c%10)))CCCCC7
CCC)CCCCC)CCCCCCCC=O)Ccccccc6))))))))))CCCC=O)O))CCC6C=O)O))C%13%10C))))))))))))O6
COcncNC=O)ccccc-ncccCNCCCC5))))))cO)c6=O)))))))c6))))))))ccN)c6C#N
COC=O)CCcc[nH]cccccc96))))))))))NC=O)CO)CN)CCSCCCCO)cccccc6))))))cccccc6)))))))))))C=O)O
O=CCOC=O)C=Ccccccc6)OCO5)))))))))))))NccccCl)cn6
NS=O)=O)cccccc6-ccccNC=O)NCcccccBr)c6))))))))))cc6
O=CCScccc=O)n-cccccc6))))))n6))))))))NCCCCC6
CCNC=O)CCS=O)=O)ccccCl)cc6)))))))))))CCS=O)=O)C5
OccccCCCCNC=S)OCCNCCNcccncccCl)ccc%106))))))))))CC6))))))))))))))ccccnc6)))))))cc6
O=cocccocCF)F)F))cc=O)c6cc%10cc%14-ccccCl)cc6
COCCCNCCCCCCNcncC)ccC)c6C#N))))))))C5))))C6=O
COcccccC=CC=O)Ncnc-cccccc6))))))cs5)))))))))c6OC
CCC)CNCCC)C)NCCO)CCCOcccccc6O%10
COcccccc6-nnnnc5SCccc=O)nccsc5n9
CCC)C)OC=O)NCCCC=O)CCCCCNC=O)cccccc6C9=O))))))))))))))))))CCNcncncc6ncn5COCCO))CO)C5O
CCNCC))CCnncccoccccC)cc69)))))))c6=O))))))))CC)C
CCC)CCNC=O)CCC=O)O)))NC=O)CCCC)C)))NC=O)CN)CO)))))))))))C=O)NCC)CN)=O
CSCCCN)C=O)NO
COccccBr)cOCC)C=O)OCCCcccccc6)))))))))))))c6
CCC)CO))NS=O)=O)cccccc6-cccc-ccncN)cn6))))))cF)c6
Ccnoc-cccccc6NC=O)CNcccccc6CC=O)NCCCNCcccccc6)OCO5)))))))))CC6)))))))))))))))))))))))n5
COccccCl)cc6C=O)Ncccnn5CC)C
CcccccNC=O)COC=O)cocccccc6c9C)))))))))))))))c6
CCOCOCCOCOcc-ccccO)cO)c6O)))))))occcO)ccO)c6c%10=O))))))))))))CO)CO)C6O)))))))))CO)CO)C6O
O=cccNCCCNCcccccn6))))))))))))[nH]cccccc%106
CNNCN=C5cccccc6Cl))))))))))CCl)Cl)Cl
CCCnc=O)ccnc-cccccc6))))))n5C))))nCcccccc6)))))))c6=O))))))))=NNCCNcccncccCl)ccc%106))))))))))CC6
ccccSNcccccc6-cncccccc6[nH]9)))))))))))))))))cc6
CC=O)NCCCcccS=O)=O)NCCNCC6)))))))ccc6%10
CScnc-cccccc6))))))c-cccccc6))))))n5N=Ccccccc6)OCO5
CC=O)NO)CCCP=O)O)O
COccccOC))cCNC=O)cccnCC)C))c=O)c6)))))))))c6
CccccNC=O)OCCCncncn5)))))))C5=O))))))cc6
COcccccc6C=O)Ncncnn5)Ccccccc6))))))CC=O)N6
O=CNccnccC=O)O))c6)))))))cncCccCl)cccc6Cl))))))))sc5CCC3
NC=O)CCCNCCO))Ccccccc6))))))CCC4)))))CC6
CCCCCCNC=N)Ncnc-ccccCOccccC=N)N))cc6))))))))o5)))))cs5
CCCC#CcccccOCOCC)C)OC5CO))))))))c6
CCCCCC=O)O))CCO)CCO)C=CCCCCCCCC=O)O))))))))))))))))OCCC))CCCCCO)CCO)CCCCO)CCC6C)C%10CCO)C%14%17C
CCCCCCCCCCCNC=O)CC#N))=CccccOCC=CC)C)))))cOC))c6
CC=O)NCC)ccccOCCNcccccNCCSCC6))))))c6))))))C4)))))cc6
COcccccc6CNC=O)NCc[nH]ncNC=O)cccccI)c6))))))))c5C8
CCOCCCNC=S)Ncccccc6))))))))CC6)))))cccCl)ccc69
O=CNCCcccccc6)))))))cnnc-cccccc6CF)F)F))))))))o5)))))))cccccc6-cccccc6C=O)O
CCOC=O)cncNCccccCl)cc6))))))))ncnnCcccccc6Cl))))))))cc95
CC=O)ccC)nCccccCl)cc6)))))))ccccOCC=O)O))))cc96
CCC)C)CN)=Ncccccccncc-ccccN)nc6))))))cc6nc%14%10
N=CN)ccccOcccOcccOCCC=O)O)))))ccC=O)NCCCCCCCC6)C8)))C6))))))))c6)))))))ccc6O))))))))cc6
CC=O)ncccccc6cccCCCNCC)=O))CC6))))))ccc6%13
CccccNC=O)NCCCnccnc5)))))))))))cc6
Ccccccc6-ccnc-cccccNSC)=O)=O)))c6))))))cn6
Ccccccc6-nccccC=O)NccccF)cc6))))))))c6=O
N#Ccccccc6NCCNCccc=O)[nH]cccccc%106))))))))))))))Cccccccccc6c%10
CccNC=O)NcccccCl)c6Cl))))))))))c=O)n-cccccc6))))))n5C
O=cccO)[nH]cNcccccc6)))))))n6
COCCcsc[n+]C)c5CCN9C=O)cccccCnccBr)cn5))))))c6
OCCnnc-cccccc6))))))cc5NCccccCl)cc6
COccc-cnc-ccccc-cccccc6)CNCC6)))))))))c6))))))cnc6N)))))))ccOC))c6OC
O=CNCccF)cccc6Cl)))))))))C=O)cc[nH]cccc[N+]=O)[O-]))cc96
COccc-nnnnc5SC)))))))ccc6NC=O)cnnsc5NC)C
O=CCScncccccc6o9)))))))))))cccccc6C=O)O
Ccnc=O)ccO)cc-cccccc6))))))[nH]c6[nH]%10
CCOC=O)cnn-cccccC)c6))))))cnc-ccccnc6))))))cc=NNC=O)cccc[N+]=O)[O-]))cc6)))))))))c96
CCCC)CN)C=O)NCC)C=O)NCCCCC6P=O)OccC)ccC)cC)c6C))))))))OccccCC)C))cc6))))))))))))))C=O)O
CNC)ccccC=O)NCCCN=C6ccccnc6)))))))))))))cc6
O=cocccccc6c-cccccO)c6))))))c%10-ccc-cccccc6O)))))))ncNCCOCC6))))))n6
O=CNCCcccccc6)))))))C=O)NCCCCNC7=O)))))))))))cccccc6)OCCO6
CCnc=Ccscc[n+]5CCSC3ccccOC))cc6)))))))))))))))sc=CScccccc6N9C))))))))))c5=O
COccccOCC=O)NN=CC)cccccn6))))))))))))cCl)c6
CccccS=O)=O)NCCCCOCC6)))))))CCCC=O)NCcccco5))))))))))C=O)NO))))))cc6
CCCcnn-cccccc6C)))))))cc5CNC=O)ccccF)cc6)))))))CC6
ClCCl)Cl)cccccc6CncCNCCCCC6)))))))cccBr)ccc69
COC=O)cccccc6)scnc-ccccCNC)C)))o5)))))cn58
O=CCCSccccCl)cc6)))))))N4C=O)ccccCl)cc6
ccncccNCCCOcccncc6))))))))OC5=NCCCOC5)))))))))))ccc6n%10
CCC)Cnnnnc5Cccccn5-ccccF)cc6
Ccccc-cnncSCCCNCCNcccncCF)F)F))c6))))))CC6))))))))))o5)))))cc6
CCC)=CCNCCcocccccc6c9C%13
COccccOC))c-cccC=O)NcccccccS=O)=O)Nccccnn6))))))))cc6c%10))))))))))))[nH]n5)))))c6
CC=O)NCCCO))OCncnccN)ncnc69)))))))))C5O
O=CC=NNcccccc6)))))))))ccccnc6
CCC=O)NN=CCOC=O)CCF)F)F))CF)F)))))ccccF)cc6
CCC)=CCCCC)O)CCCCC)C5CO)CCCC)CCCO)CC)C)C6CCC%10%14C
CCOC=O)CCNS=O)=O)cccCl)ccc6OC
CCC)CCNC=O)COC=O)CNC=O)COccccS=O)=O)NCCCCC6)))))))cc6%10
CcccccNC=S)NCCCC5)))))))c6
CCCNC=O)CNC=O)CCcccccc6)))))))NC=O)CN)CS)))))))))))C=O)O
CCNCCC)CCCOC))CCCCCOC))CCO)C7C6OC))))CO)COC))C%14%10))C%159
O=CO)CNC=O)cnccccc-ccccccccc6c%10))))))))))c=O)oc%106
O=CCNC=O)OCcccccc6)))))))))))NCCNC=O)OCcccccc6)))))))))CN6
CccCOCN)=O))))scncncNccccF)cBr)c6)))))))c96
CCOC=O)cccsc5NC=O)CCcccccc6
CCOccnn-cccccc6))))))c=O)c6SCcccccc6
CCCCCCCCC))))CS=O)=O)ccccNO)CC)=O)))cc6Ccccccc6))))))C%11O
CC=O)OCCOCnncccN)ncnc69)))))))))COCC)=O)))C5OCC)=O
CCCCccc=O)cco6)CCCC6C)C5C)C
O=CNN=CCCCN5C=O)OCcccccc6))))))))))))))))cccccc6
COcccc-nncC=O)NCC=O)NCCCCCO5)))))))))))cccccc6c%10=O)))))))))))cOC))c6
Ccnnc-cccccc6Cl)))))))o5
CNCCcccccn6))))))))C=O)Ncccncc6
CCC)OCCCCCCF)C=CC=O)C=CC6C)C%10F)CO)CC%14C)C%17C=O)CO)))O%20
COccccS=O)=O)NCCcccccc6)))))))CO)CNCCO)CCcccccc6)))))))NC=O)OCCOCOCCC85)))))))))))))))))))cc6
COnc=S)nccsc-cccccc6))))))nc5ccc9%12
COcccccc6)CCC=O)C6=CccccC=CSC=O)NC5=O)))))))cc6
CCC=O)NcccccOCF)F)))c6))))))))NCCCC5)C3C=O)Ncccccc69
Ccccc[nH]c=O)cCNCcccccc6Cl))))))))C=S)NccccF)cc6))))))))))cc6c%10
C=CC=O)OCOC=O)CC)=C5C=CCC)=CCCOC=O)COC63
CCNCC))cnc-cscNC=O)OCC)C)C)))))nc5-cccccc6)))))))))))ccN)nccn96
COccccc=O)cC=O)NCccccCl)cc6OC)))))))))))c[nH]c6c%10
CccccC=O)NCCNC=O)C=CccF)cccc6F))))))))))CC6)))))))cc6
COCCOC=O)cc[nH]cccccc96)))))))))))CCCCO3))C6CC)OC3CC=CC)C
COC=O)CCcc[nH]cccccc96))))))))))NC=O)ccccCl)cc6Cl
C=CCCCCC[N+]C)C)CcccOC))cOC))cOC))c6
CNC)ccccCcnnnn5CCcccccc6)))))))))))))NCCNC=O)NCCCNCCOCC6)))))))))))CC6)))))))cc6
O=CO)COCCOC=O)ccccO)cO)c6))))))))COC=O)cccO)cO)cO)c6))))))))COC=O)cccO)cO)cO)c6))))))))C6OC=O)cccO)cO)cO)c6
CCOccccccC=O)NccccNCCNC)CC6))))))cc6))))))))c=O)oc6c%10
COcccScc-cccccc6))))))[nH]cccccc96))CCNO))CC6))))))))))))ccOC))c6OC
CcccBr)ccc6NC=O)COC=O)cccc-ncnnn5)))))c[N+]=O)[O-]))c6
CCCCCCC6NC=O)CCC=O)NCCOcccccc6%10
COccccCC=O)NCCcccccc6)))))))CO)CNCC)C)CCCCC)C)))))))))))))cc6
CccccOCC=O)NCCNC=O)ccoc=O)cccccc%106)))))))))))CC6)))))))))cc6
COcccNC)C))ccCccO)cccccccc%106)))))))))))c6
Ccccccc6)CNCCNCCNC=O)CCCcccccc6C%10))))))))))))CC6))))))))CCCNCCOCC6)))))))O6
CCccccC)cc6NC=S)NCC)=)cccccc6OC
COcccc-nc=O)scccccc69)))))))))cOC))c6
CCC)C)C=O)NCCNS=O)=O)ccccccccnc%106)))))))))))CC6
COcccccNC=O)cccccccc6cC=O)O))c%10O)))))))))))))c6
COCCNC=O)CCCNcncccccc6s9)))OCCO6))))))))))CC6
CcnnCCCOC5)))))cc5N=CccccCF)F)F))cc6[N+]=O)[O-]))))))))CC=O)N7
O=CNcccccc6)CCcc-6cnn5-ccccF)cc6))))))))))))))))))cccccc6
CCOC=O)CCCCCCC5CN8CCOccccOC))cc6
CCC)C)OC=O)NCcccccc6Cl)))))))CO)CNCcccccc6))))))))C=O)NCC=NNC=O)CC5C9
OCCCCCCCCCCCCO)CCCCCCCCCCCO)CCCCCCCCOCOCCO))CO)CO)C6O))))))))))))))))O5
CcccccOCCO)CCNCCCCC6)))))))))))c6
C#CccncCl)cNcccCNCC)C)CO)))))ccn6)))))))n6
CCNCCCC5CnccC=Ccc[nH]cccccc96)))))))))C=O)NC5=O))))))cccccc69
Ccccc-cncCNCcccco5))))))))co5)))))cc6
COcccc-cocnc4-ccccO)cOC))c6))))))))))cOC))c6
CcccccOCCCOcccccC=O)O))c6C))))))))))))c6
COccccC=NCCN=CcccOC))ccc6OC))))))))))))))cc6
CCOccccNC=O)CNC)C=O)cccccc6F))))))))))))cc6S=O)=O)NCCOCC6
COcc[nH]cCCCCCCN5)C7C=O)O))))))))nc6=O
COcccccc6Nccccccc6nccC)cccc%146
CNC=O)OCCNccccNCCCCncccccccc69)))))))CC8)N6C)))))))))nc6))))))C4
CcncC=O)Nccccc-ccc-cccccNSC)=O)=O)))c6))))))ncN)n6))))))c6))))))))cs5
CcncCOccccCCCCCC=O)NO))))C=O)N5))))))cc6))))))))co5
CCC=O)NCCNC=O)cccco5))))))CC6)))))))NC=O)CCC5=O
CCC=O)NCCCCCCNC=O)NccccCF)F)F))cc6))))))))))))))C=O)O
COccccCcccccc6)OCC5))))))))NCCOCC6)))))))cc6
CNC)CCCOC=O)CCO)cccccc6)))))))NC=O)CccccCF)F)F))cc6
COccccNC=O)CScncC)cCC=O)NccccF)cc6)))))))))s5)))))))))cc6Cl
NS=O)=O)cccc-nncCF)F)F))cc5-ccccCCCO))))cCl)c6)))))))))))cc6
O=CNccccF)cc6)))))))Nccccoc=O)ccc6c%10
CcncNCCNcccccCl)c6))))))CC6))))))nccccNC=O)CCCCCC6))))))))cc%106
CCCcnocCNCCN)))Cccccccccc6c%10)))))))))))))n5
CCNCCNCCCNC=O)CnccC)c=O)nCcccccc6Cl))))))))c6=O)))))))))))))CC6
Ccccccc6)nnn5CCCCCC6NC=O)cccco5
COccccCl)cc6NC=O)COC=O)cn[nH]cccccc96
O=CO)CCCCNC=O)Ncncnn5)CCS5)))))))))CC5N8CCCCCCC6
O=CO)ccc-cnn[nH]n5)))))ccc6O
CCCNC=O)NCCCNccccC#N))cc6))))))CC5C8)))))))))CCC)CF)F)F))C6
CCC)CCNC=O)CCO))NC=O)CCCC)C)))NC=O)CCcc[nH]cccccc96))))))))))NC=O)CC)NC=O)CN)CCCCN)))))))))))))))))))C=O)NCCcccccc6)))))))C=O)NCCCCCN)))))CN)=O
C=CNO[N+][O-])=C5S=O)CccccC)cc6
CccccNC=O)ccccc=O)ncnc6c%10)))CCC5))))))))))))cc6C
CCCCCCCCC)C=O)OCC=O)CO)CCOC=O)CCCCCCCCCC))))))))))))COCOCCO)CO)C6OC=O)CCCC)))))))))OC58
CNCCCOccBr)cccc6C=CC=O)NCCccccO)cc6
CCNC=O)CCcccccc6)))))))NS=O)=O)ccccSC)=O)=O))cc6)))))))))))C=O)NCCCCCN)))))C=O)O
CCC=O)NCCCCCCC6)))))))))CSCC=O)N6CC=O)ccccF)cc6
CcccC)ncNCCCNCCNCCCNCCCNCCCNC=O)Ccccccc6))))))))))))))))))))CC6)))))))))c6
CCNCC))CCcccccc6Ccccccc6CC%11))))OCO5))))))))))OCO5
CCC)=CCCCC)C=CccO)cccC=O)C=CccccO)cO)c6)))))))))c6O))))))))C6C=O)O
COCCCCCC6))Ccccc-ccccF)cc6))))))cc6C9N=CN)NC)C5=O
cccc-cncCNC=NCCCN6cccccc6%13))))))))))))))co5)))))cc6
O=CNCCcc[nH]cccccc96))))))))))CO)C#CCNCCNCcccccc6))))))ccccCl)cc6)))))))CC6))))))))))))OCCccF)cccc6-cccccc6%13
NCC=O)NccccCNC=O)CSCCN5S=O)=O)ccccCl)cc6)))))))))))))))cc6
CccccncC)cC=O)NNC=O)C[n+]ccccc6C))))))))))))nc95
COC=O)C=CC)NCC)=CC=O)OCCCCCCC6)))))))))C6cc-cccccc6))))))nc=S)[nH]c6O
CC=O)C=CNCcccccc6)))))))CCC)C)CC7=O
CcccNccccnc6)))))))nnc-cccccc6CF)F)F))))))))nc5n9
C=CC=O)NcccccNC=O)NCcccccF)c6)))))))CccnCcccccCF)F)F))c6)))))))nn5)))))))))c6
Ccncccc6NC=O)cccCl)c[nH]5))))))))c=O)nC)c=O)n6C
CccccNC=O)cccNC=O)CCCCO5)))))))ccc6NCCOCC6))))))))))))))cc6
NS=O)=O)ccccCCNC=O)cccc-cnn[nH]n5)))))cc6))))))))))cc6
COCCO)CNCCOccccNcnc-cccccc6))))))cs5))))))cc6)))))))))C=O)OC
CNccccNC=O)ccccF)cc6))))))))cc6N=CccccC=O)O))cc6))))))cccccc6%15))CC)C)CCC6C)C
CccBr)c[N+]=O)[O-]))nn5CC=O)NccccSN)=O)=O))cc6
CCCCcnncNC=O)CCCCCN6S=O)=O)cccccc6C))))))))))))))))s5
COC=O)CCCCCCC7ccccBr)cc6))))))))N5
CCcnn-cccccc6))))))cccNCCNC=O)CNC=O)cccccCF)F)F))c6))))))))))CC6))))))ccc96
COccCCCCNCCNccccc-ccccC#N))cc6))))))c6))))))CC6))))))))))cccc6CCCC6
CNcnc-cccccc6))))))cCC=O)Ncccccc6)))))))))s5
CCOC=O)CC)CCCCC)C6CCCCCC)CCC6%10)))cnnC=S)NccccCC)C)C))cc6))))))))cc58
CCCOC=O)NC)CCC))COccccNSC)=O)=O)))cc6
ClccccNcncNCCNcncccccc6s9)))))))))CC6))))))ncNCCNcncNCCCC5)))))ncNCCCC5)))))n6))))))CC6))))))n6)))))))cc6
CcccccNC=O)Ncccccc6Br)))))))))CC)cncccccc6c=O)n%10NCCNC)CC6))))))))))))))))))c6
O=CNcnccCccccOCF)F)F)))cc6)))))))s5))))))CCOcccccc6O%10
COccccncccCl)ccc6cNCCCNCCCNcccccCl)cc6nccccOC))cc%146))))))))))))))))))Ccccccc6)))))))))))c%10c%14
CNC)S=O)=O)cccc-ccc-ccccF)cc6))))))no5)))))cc6
O=CCCCC=O)C6=CO)C=O)Ncccc[N+]=O)[O-]))cc6
C=CCCC=CC)C=O)ccO)cC)ccCC=O)OC))))c6C%10=O)))))))))))CCC)C)C6CC=CCCC)CCCO)CC)C)O)))OC5O)CC)C)CC9O
CCOC=O)CNC=O)OCCOcccccc6Br
CCN)CC3ccccCl)cCl)c6
N#CC=CccccO)cc6)))))))C=O)cccccc6
COcccccOC))c6-ccnncNccccS=O)=O)CCNCCCC5))))))))cc6)))))))n6
COccccCncC=O)O))cCNCcccccOC))c6OC)))))))))))cccccc69))))))))))cc6
COccccCC)NS=O)=O)ccccC)cC)c6)))))))))cc6
Cc[nH]ccccBr)cc6c9CCCOcccccc6))))))))NCCCC5
COcccccCCCCcccoccc5c[N+]=O)[O-]))c9)))))))))=NN5C=O)))))))c6
O=CNCCCCNCC6))C6Cccccnc6))))))))))))))cccc-ccccCl)cCl)c6))))))cc6
O=CCOC=O)COcccccc6)))))))))))NC=O)Ncccccc6Cl
O=CNCCCNC=O)cccccc6C9=O))))))))))))))ccc[N+]=O)[O-]))ccc6NCCOCC6
CSC=S)NS=O)=O)cccC)ccc6F
COcccCCC3)))ccc6CncccccCC=O)O)))ncc69
O=COCCCCCO5)))))))ccc-ccccnc6))))))ncccccc%106
CCOC=O)csccc5C))C=O)CCccccOC))cc6OC))))))))N6
CCNC=CC=Cc[o+]cccccc6n9C))))))))))))cccccc6CC))))CCCC6)))))))))SccccC)cc69
CccccS=O)=O)NCCcccccc6))))))CCOCC6)))))))))cc6
CcnncSCC=O)NcccccC)c6))))))))))n5-cccccc6
CCCCC))CccccNSC)=O)=O)))cc6))))))CCC)C)C)))ccccO)cc6
CCO)CC=O)NCC=O)O))=CSC=S)NCCNCCCNCCNC)CC6)))))))))CC6))))))))CC)C75
COCCNC=O)cccccc6C%10NC=O)NCcccccC)n6
CCOC=O)CCCOcccccc6)))))))))CCNC=O)ccccNC)C))cc6)))))))CC6
CC=O)C=CC=O)cccccc6)))))))S=O)=O)cccccc6
CCCCNCccccN)cc6))))))CScccccc6NC%10=O))))))))))))CC6
CCOC=O)CNC=O)COC=O)cccccc6)OCO5))))))))))))ccccBr)cc6
O=CNcccc-cnnnn5-ccccnc6)))))))))))cc6)))))))ccccs5
O=CO)CCCCNCccccNCCcccccn6)NCCC6))))))))))))cc6)))))))C6
CNC)cccc-cccccc6)ccn5CCNCcccco5))))))C6=O)))))))))))))cn6
NCCSCcccccc6))))))cccccc6))))))C5
CcccNCCCC)CC6))))))nCcccccc6)))))))n5
CCCON=CCCCCCC7)N5))))))))))N=CCN)CO)CO)C6O
NCC=O)O))CCC=O)O)))C=O)O
Cc[nH]cccccc6c9CCNCCCCC6
COccccCCCNCCCccccF)cc6))))))ccccF)cc69)))))))))))))cc6
COccOCCC)O)CN)))))cccc6NCC)=O))CCC)C6
CCC)C)nnccOCcccccCF)F)F))c6))))))))cCl)c6=O
COccccc-cccccN)cC=O)NccccNcccncccCl)ccc%106)))))))))))cc6))))))))sc5n9)))))))))c6
CCNC)CCCccccc[nH]ccS=O)=O)ccccCl)cc6)))))))c95
CCC)CCNCCF)F)F))CF)F)F))S=O)=O)N5
O=CNcccccc6)OCO5)))))))))Ncccccc6CCCC6
CCCnc=O)cnc-ccccOCC=O)NccccCl)cc6))))))))))cc6))))))[nH]c5nCCC)))c9=O
CCNCCCC5CNC=O)cccBr)ccc6OCCC)C)O
COcccccNC=O)CScccc-ccccnc6))))))nn6))))))))))c6
CCcncnc-ccccC=O)NC)CCCCNC)C5))))))))cF)c6))))))c6C#CccccN)nc6
CCOccccOCCC=O)OCC=O)NCCO)CSC5=O))))))))))))))cc6
CCC)C)CCCCC=O)NN=CccccNCCOCC6))))))cc6))))))))))CC6
CcccccCNC)CCO)COccccBr)cc6))))))))))))c=O)[nH]c6cc%10C
CcccC)cS=O)=O)NCCNC=O)ccc[nH]c5))))))))C=O)O)))))cC)c6
Ccncccc6-cncccccc6nCC=O)NCCcccccc6)))))))))))c%10=O
Ccnc-ccccc[N+]=O)[O-]))c6))))))sc5C=O)NCCcccccc6)))))))CO)CNCCCCCCCcccOCOCCC5O)))))))ccc6%10)))))))))C6
CCCCOccccNC=O)cocccccc6c9C))))))))))))cc6C=O)O
cccc-nnnnc5-cccncc6)))))))))))cc6
CCOC=O)CC)CCCCC)C6CCCCCC)CCC6%10)))cc5cnn5-cccccc6
CCC)COcccccc6OCc[nH]cccccc6c9CCNS=O)=O)cccccc6)CCCC=O)N7
CcccSCCCOCC)C)OC=O)C85))))))))ncNCCNcccCF)F)F))ccn6))))))CC6))))))n6
CCCCCCCCC=Cccc=O)cccccc6n%10CCC
COccccCC=O)Ncsnnc5-cccccc6))))))))))))))cOC))c6
OCCOCScccccc6)))))))CO)CO)C6O
CCccnc-nnccc5NC=O)NccccCl)cCF)F)F))c6))))))))))CS=O)=O)C5))))))s5
COcccc-ncncccNC=O)cccccc6)OCO5))))))))))ccc69)))))))))cc6
C6cnccccC)cc6c=O)n%10-ccccCCCNCC6))))))cc6
CCNCC))CC=O)Ncccccc6C=O)ccNC=O)CCNCC))CC)))))))cccc6C%10=O
CNCCNCccccO)cCNCCCCC6)))))))c6))))))cccccO)c6)))))))CC6
CCOC=O)C=Cccccc[N+]=O)[O-]))c6)))))))cccccc6
FCF)F)CF)F)CF)F)CF)F)F
O=CNCCCNCccccF)cc6)))))))cnccC=O)NO)))s5)))))NC6)))))))ccccnc6
CcncccNCCCCCCN)CC6)))))C5)))))n6
CccccNC=O)ccnnC)c5))))))CC=O)NCCCCCC6))))))))ccccS=O)=O)NCCOCC6)))))))cc6))))))))cc6
CNC)CC=O)NCCNCCnccC=O)NC)C)))nc5C9)))))))))CC5C#N
COccccOCCCcncccccc6o9)))CCC5)))))))))))))cc6OC
COC=O)cccccc6OCCOC))csc-ccccCNCCOCC6)))))))cc6))))))nc5C
NcncNCCNCCO)))CC6))))))cncnCCCCCC6))))))c5n9
O=CNCcccccc6))))))))Cccccs5)))))NCCCC5
COC=O)cccccOC))ccc6c=O)[nH]%10
[C-]#[N+]cccccc6Cccnc-cnccCF)F)F))[nH]5)))))n5CC)C)))))C=O)N5cccCl)ccc6C
CccnCOCCO))CO)C5F))))))c=O)[nH]c6=O
Ccccccc6C)))c=O)nCC=O)NCCNCCOCC6)))))))))))c=O)n6CC=O)NcccccC)c6C
Ccccc-cnocCCC=O)NCC)CNCCNC)CC6))))))))))))n5)))))cc6
N=CN)ccccocC=O)NcccF)ccC=N)N))c6))))))))cc5c9
COcccccCNCccccs5))))))))cC=O)O))nCcccc-cccccc6))))))o5))))))c5c9
NCC=O)O))ccccC=O)O))cc6
NCCccCccccO)cc6)))))))[nH]cN)nc6=O
CCC)O[N+]=O)[O-]
CNC)CCScnncCccccCl)cc6))))))ccccs5))))))n5C
CCCCCO)CccO)ccccC)cc=O)oc%106))))))OCC)C)C=C6
CCOcccc-ccccC=CSC=O)NCC=O)NNC=O)ccccC)cc6)))))))))))C5=O)))))))o5)))))cc6
Ccccccc6C=O)NCCO)ccccs5)))))))CCC)C
CCC)nccnc5SCC=O)NcnncNCCCCC6))))))s5
O=CCNCCNS=O)=O)ccccCl)cc6)))))))CC6)))))))cc[nH]cccccc96
OCccccCl)cc6))))))CCNCcc[nH]cccccc96))))))))))CC6
COC=O)ccnnccOccccNC=O)NccccCl)cCF)F)F))c6)))))))))cc6)))))))ccc96
CcccNccccOCF)F)F)))cc6C=O)O)))))))))cccccc6n%10
COcccccNCccccCNCCCC5))))))n5C))))))))c6
CCOccccNCCC=O)NccccCl)cc6C)))))))))CC5=O))))))cc6
CCC)C)OC=O)cccccc6NCCcccccc6
CCcccccc6))))))OCC=O)Ncncccc69)))))))cccccc69
CS=O)=O)NCCOcccccc6NCC=O)NCCcccccc6C%10))))))))))))C%11=O
CCC)C)C=O)OCCcccc-cccccc6))))))cc6)))))))C=CCnccCC)C)C))nn5)))))C=O)O5
O=Cccccccccc%106)C=O)N%11CCNCCCC=NNcccccF)c6))))))C5
Ccc-cccccc6))))))nccccccc%106))CO)CC=O)N6C
COccccCcccCC)C)C))on5))))))cc6O
Ccccc[nH]ccc5c9))CCC=CCccccs5)))))))C6=O
O=CCCSC=Ncccccc6)))))))NC5=O)))))))NCCCcc[nH]cn5
CCC)NC=O)CCCCCCCNC=O)CCC6C)C%10CCC%17%14C))))))))))))))))))CC)C
CCnc-ccccCl)c[N+]=O)[O-]))c6))))))nnc5SCC=O)NcccC)on5
CCC)CCNS=O)=O)ccccnc6)))))))CCCN7S=O)=O)ccccCl)cc6
COCcccccc6))))))cccccc6))))))CCNCCCCCCCCC%12C%106))))OO6
CCNCCCCNCccccSC)=O)=O))cc6)))))))CC6)))))))C=O)NCCCCnccCccncccccc96))))))CCCCC7)))))))))nn5))))))CC6
COccccCcccC)nn-cccccc6))))))c6=O)))))))ccO)cccccc6oc%10=O))))))))))))cc6
CcccccOcncncsccc95)CCCC6)))))))))))))c6C
COcccccCSCC=O)N5cccccc6NC=O)CNCCCCCC6))))))))))))))))))))c6
O=CO)CCScncCcccccc6)))))))n[nH]5
CCOC=S)SCCNC=NC=O)CCC)C)CC6S9
FccccCCOccccBr)cc6))))))))Cncncn5)))))))cc6
O=CO)ccc[N+]=O)[O-]))ccc6NCCCCCNCC6)))))C5=O
CCccccNC=S)NCCCCcccccc6%10)))))))))))))cc6
COC=O)cscnc5C=O)Ncccc-cccncc6))))))cc6
CCC)cnocCNCCCCNCccccs5)))))))C6)))))))n5
CCOC=O)ccnccC)cccc6c%10NccccOCcccccc6))))))))cOC))c6
COccccNC=O)CNccccCl)cn6))))))))))cc6OC
CCC)CCNC=O)CCCC)C)))NC=O)CC)NC=O)CCNC=O)CC)NC=O)CCCC=O)O))))NC=O)CN)CN))))))))))))))))))))C=O)NCCCC)C)))C=O)O
CCCCcncC)nCcccc-cccccc6-cnn[nH]n5)))))))))))cc6)))))))n5
CCNCC))C=O)CScncccccc6n9CccccCl)cc6
CC=O)OCC=O)CC)CO)CCOCC4OCC)=O)))C8COC=O)cccccc6))))))))CO)CCOC=O)COCCC)C))))))CC)=C%16C6C)C
CC=O)NccccS=O)=O)NCCCCC=O)NCCccccnc6))))))))))C6)))))))cc6
CNCCCC5CCNC=O)NCCCcccccc6NCC=O)N6))CC%12C%10C%14=O
CC=O)NCC=O)NCCCC)C)))C=O)NCC=O))CCCN)=O))))))))))CC)C
C=CC)CCCCC)CCCCC)CCC=O)CC)C)C6CCC%10%14C)))))))))))))C6C)CCC=O)O
CNCccO)cC=O)CCC3))))cn5-cccccc6S%14=O)=O
O=CCcccccc6)))))))NCCCCNCCO))CccccC#Ccccncc6))))))))cc6))))))C4C%10
CcccC)ccSccCN)=O))cnn5-cccccc6))))))))))))c6
O=CO)cccccCNC=O)OCcccccc6)))))))))))ccc6oc%10=O
O=CCCCN5CCCC3cc[nH]ccccC#CCNCCCOCC7)))))))))cc96
CCCC)=CCC)=CC=CC=O)NCCCCNC=O)ccccC)cc6)))))))))))C=O)NCCOC=O)NCCccO)ccccccO)cc%106
CCO)cncC=O)NccnccC=O)ccnCC)C))cncncc96))))))))))n6))))))))cs5
S=CNcccccc6)))))))NCCCCC6))COCC=CCC69
CCC=O)OCC=O)NCCC)C)))cccccc6
NcncOCccccCl)cc6))))))))nn5C=O)ccccCl)cc6
O=PO)O)OCCOP=O)O)O)))COP=O)O)OCCNCcccccccc6s9)))))))))P=O)O)O)))))CO6
O=CCCncncn5)))))))NccccNC=O)CBr))))cc6
CNC)ccccnc6CNC=O)NCC)cccccc6
N#Ccccccc6C=CCNCCCCCC=O)O))CC6)))))))CC6
CNC)CCNC)C=O)CSC5cccccc6O
CCccccS=O)=O)cccc[nH]ccc5c9))CNC)CC6))))))))))))cc6
CCC)C)NC=O)CCCNcccncccccc%106)))))))CCCC6
CCC)C)CCCCCC6))NccccF)cc6))))))C=Ncccccc6C=O)N%11%14
CCC)C)cccccCC)C)C))c6O
COC=O)CCCCCOccccC=O)C=Cccccnc6)))))))))cc6
CccccC)cC=O)NcncCC=O)NccccF)cc6)))))))))cs5)))))))c6
CSCCCNC=O)ccccOCOCCO))CO)CO)C6O))))))))cc6
O=CNcccccc6F))))))))ccccS=O)=O)NCCCC5))))))cc6
CCCccccccC=O)C=O)CCC3)))))ccc6c%10
CCOC=O)C=CCNS=O)=O)cccc[N+]=O)[O-]))cc6)))))))C5ccccCl)cc6
O=S=O)C=Ccccc-cncccccc6s9)))))))))cc6))))))))cccccc6
CcscNC=O)CNC)Cccccs5))))))))))nc5-cccccc6Cl
COccccCl)cc6S=O)=O)CCC)C=O)NccccC=O)NcccccCF)F)F))c6))))))))cc6
CccccNC)SC)=O)=O)))cNCcccncc6))))))))c6
CCOC=O)CCCCNC=O)cccCCCCCN6C=O)CCcccccc6)))))))))))))))on5))))))C6
O=CNcccccn6)))))))cccccS=O)=O)CF)F)CF)F))))c6
CSccccCCCSCN5CC=O)Ncccccc6CF)F)F))))))))))C8Ccccccc6))))))))))))))cc6
CNCC=O)Ncccccc6Br))))))))))S=O)=O)cccc=O)nC)n6
CCCCCCCCCCCCNcnc=O)cncnCCCCCCO6)))))))c5[nH]9
CCOCOcccO)cO)cc6C9C)C%13CO)cccccc6
O=CO)CCCCCCF)CNC=O)CCCC=O)N5)))))))))=[N+]5[O-]
CccccC=O)NCCCCNcncccn6))))))CC6)))))C4)))))cc6C
CC=CC=CC=O)NccOC))cccc6OC)))C=O)C=CC6=O))))))))))))Ccccccc6))))))CC[N+]C)C)C)))=N6
COCC=O)NcsscC)c5C=O)NCccccF)cc6
CCC)CC=O)O))cccCCCCcccCO)CO)CO))))ccc69))))))))))ccc69
CccnCCCCCOP=O)O)SP=O)O)O))))))O5)))))c=O)[nH]c6=O
COcccC=CCCC#N))C#N))C#N)))))ccc6O
COC=CCCCccCl)cO)cCC=CC)C))))cO)c6C=O)O%10))))))))))OC5=O
CCOcccccC=O)OCCCCC=CC=O)CC6C)C%10COCC)=O)))CCC)O)COCOCCOCCO))CO)CO)C6O)))))))))))C5CCC%14OCC)=O)))))))))))))))))))))c6O
Ccccc-ccncCl)n5S=O)=O)cccccc6-%10))))))))))))cc6
COccccC=O)NcccC)ccc6OCCCNCC)CCC)C))))CC6)))))))))))))))o5
O=CNcnncCCC3)))s5))))))ccc[N+]=O)[O-]))ccc6Cl
Ccccc-cncCNCCCNCCCCC5)))))CC7))))))))co5)))))cc6
CcccccC=NNC=NC=O)CCC=O)NcccccCl)c6)))))))))S5)))))CccccNC)C))cc6))))))C5)))))c6
CCNCCC=O)NCCNcccccn6))))))CC6)))))))Ccccccc6))))))C5
CCCNC=O)CScccC=O)NccccCC))cc6))))))))cccccc6n%10
CNCCNcccNS=O)=O)ccccSC)=O)=O))cc6))))))))cccccc6n%10))))))))))CC6
CNC)C=O)C=Ccccccc6F)))))))ccccSN)=O)=O))cc6S%10=O)=O)))))))))ccccF)cc6
CCOcccc-ncC)ncc-ccccCl)cc6))))))nccCl)cccc6c%10c%14=O)))))))))))))c6
CCCCCCCNCCN)))CC6))))))O5
NCCNCCN)))CCCCCCNCCCNCCCCNCCCN)))))))C=O)CCNCCCN))))))))))))))CCCNCCCCN))))))CCCN))))))CCCNCCCN
Ccccccc6C=O)NcnncSCcnnc-cccccc6)OCCO6)))))))))o5
CCC)NCcccccc6Br))))))))C=O)CNCCNS=O)=O)CCCcccccc6))))))))))CC6
NC=O)cccCl)ccc6NC=O)CCCScncccccc6s9
CCCCCCCCCCCCCCCCOCCN)CCN)COCOCCN))CO)CO)C6N))))))))C6OCCNC=O)CN)CCCCCCCCCCCC
CccccCcnnc-cccco5)))))nnc5s8)))))))))cc6
CccscNC=O)cccNC=O)CccF)cccc6Cl))))))))))ccc6N)))))))))n5
COcccS=O)=O)ccccBr)cc6)))))))ccccnC)c95))CCCNC7
COcccOC))cO)cNC=O)CCCCCN6S=O)=O)cccccc6)))))))))))))))c6
CC=CCCCC)C)CCCC6C)C%10CCCC)CC=CC=O)OC5)))))O5
Ncncncc6ncn5COCC=O)O))CO)C5O
N=CN)cccccCCNS=O)=O)ccccccccc6c%10))))))))))))C=O)NCCCC=O)O))CC6)))))))))c6
CcccccC)c6NC=O)cocccccc6c9C
CNC)CCNccc-cccccc6))))))nccc-cccccc6))))))nn95
COccBr)ccCC=CCCC=O)O))NC=O)CNC=O)CCO))nccCCCCCC6))))))nn5))))))))C4SC8))))))))))cc6Br
CCNCCNCcccccc6-cccc-ccncN)cn6))))))cF)c6)))))))))))))CC6
CCCCCCCNC=O)CCCCCNC=O)NCcccccc6))))))CO)cccOC))ccc6ccccccc%146
CcncC=O)NCCCC5CCOccncC)cn6))))))))C6))))))))c-cccncc6))))))s5
CCCCCCCCS=O)=O)NCCCNccccC=O)O))cNCCCC=O)O))))))c6F)))))))C=O)O5
CC=O)ccccNcncncsc-cccccc6))))))cc95))))))))))cc6
N=CN)NccccCcccCl)ccc6OCOCCO))CO)CO)C6O)))))))))))))))cc6
COccccO)cC=O)CScnncCScnc-cccccc6))))))nccc=O)[nH]n95)))))))))))o5))))))))c6
N=Ccnccnc6Occcccc6OCcccccc6))))))))))))))))))))NCCNcccccn6))))))CC6
O=CCCSCcccccc6)))))))))ScnncCNC=O)ccCl)cccc6Cl))))))))))o5)))))))Ncccccc6F
COcccOC))ccc6)c=O)occcccc6c%10n%13CCS=O)=O)ccccF)cc6
CNC=O)CCCCCNC=N)N))))))NC=O)ccccCNCCccccOCCNCCNCC6)))))))))cc6))))))))Ccccccc6)))))))))cc6)))))))))))CCCCCC6
CCC)CO)CCCCO)CCCCCC6)))))))NC=O)CCcc[nH]cn5))))))NC=O)CCcccccc6)))))))NC=O)OCC)C)C))))))))))))))C=O)NCcccccF)c6
CNC)ccccNCCNC=O)CncccccS=O)=O)O))ccc69)))))))))))CC6))))))nn6
COccccCnncc=O)n-cccccCF)F)F))c6))))))nc-5cccccc6%13))))))))))))))cc6
Clcccccc6)cccccccccc6cc%10%14
COccccCccccC)oc6=O)))))Occccccccc6c%10%14))))))))))))))cc6
CNCccnCCCCNCC6))C6))))))nn5))))))CCCCCC6CCCCCC6
CCC)cccc-ccscnncNcccccc6)))))))n85))))))))cc6
COC=O)cnc-cccoc5)))))oc5C=O)OC
CC=O)NC=NCCCCCC6)))))))NCCNcnsnc5OCCNCCCCC6)))))))))))))CC6
CCC)CcccccC=O)Oncccnc6=O)))))))))c6O9
CcncC)nCCCCCN5Ccnccn5C)))))))))))))n5
CCC)ccncCC)C))[nH]5
CCC)CCS=O)=O)OC6CN)=O
CCNCCNS=O)=O)cccccc6)oc=O)n5C))))))))))CC6
CC=O)NCCCNccccNCCNC=O)Cnc=O)nN)cncNCCOCC6))))))cnc69)))))))))))CC6))))))cF)c6))))))C=O)O5
C=Ccccccc6CCCCC))))NC)CC6
CCCCNC=O)NO)CNC=O)NccccBr)cc6))))))))cccccc6)))))))CF)F)F))C5=O
CNC)cncccNCCCNC)CC6)))))))n6))CCNcncccn6))))))C6
COcccC=O)NS=O)=O)cccccc6)))))))))ccc6CccnC=O)NC=O)NCcccccc6)))))))))))nc5-ccccCO))cc6F
CCC)CCNC=O)OCcccccc6))))))))))C=O)NCCccccOC=O)cccccc6))))))))cc6)))))))C=O)CF)F)F
CNC=O)COCncnccN)ncNCCcccccC=O)NC)CCO)))))c6)))))))))nc69)))))))))CO)C5O
cccc-cc[nH]cn5)))))cc6
NC=O)cc-ccccs5)))))ncccccc6c%10NCCCCN)C6
CNC)cccc-cnc-ccccCNCCOCC6)))))))cc6))))))c-cccccc6))))))o5)))))cc6
C=CcncCC)C))cs5))))))ccccC=CC=O)NO)))))cc6
CCCC)NC=O)CScncccccc6c=O)n%10CCCOCC)=O)))))))))OCO5
CCC)C)ccccCnncccNCcccccc6))))))))ncnc69))))))))))cc6
CNC)CCCNcccccc6SccccCF)F)F))cc6%14
C#CCNCccccnc6
CnccC=O)ccnccNC=O)ccncO)[nH]c6=O)))))))))c6)))))))ccncnc69
CCC)C)OC=O)NCCNC=O)ccCNCCCCCCCC6)C8)))C6))))))))cncccccc%106)))))))))))CC6
CCC)ccccNC=O)ccccnnnCCCNC=O)OCC)C)C))))CC6))))))c5c9)))))))))))cc6
COccccCCNC=O)cnc=O)cccccc6[nH]%10))))))))))))))cc6OC
COccccNCcnc-cccccC#N))c6))))))no5)))))))cc6OC
COccccS=O)=O)NCCCCcnc-cccccC)c6))))))no5)))))C6)))))))cc6OC
COC=O)cccccc6NC=CC=O)OC)))CNccccC#N))cCF)F)F))c6))))))C6=S
CCOC=O)CcnscNC=O)cccnC)c=O)c6))))))))n5
CCC)C)CCC)C)nnnnc5Cccccccccc6c%10))))))))))NCCNCCN)CC6
CCC)CCcccccc6))))))=CCNcccccc6))))))cccccc6))))))))C=O)O6
CCCCC))C=O)Nccccccccc6c%10))))))))))C4=O
CCScncsccc5c=O)n9-cccccc6OC)))))))))))CCC5
CCCC)OC=O)C=CC)NCC)C))C=CC=O)CCC6))))C6cccccc6
CcccCl)ccc6C=O)NCCCCCNCCCC5))))))CC6
COccccOCCCcccco5)))))))))cC=O)CnnccCl)c5C))))))))c6
O=CNN=CccccO)cc6)))))))))NN=Ccccccc6O
CcccCNCCCC5cnoc-ccccs5)))))n5)))))))))))on5
COccccc-cccncNCcccccOC))c6))))))))n6))))))c6
COC=O)NCC=O)NNCcccccc6)))))))CCO)Ccccccc6)))))))C=O)NCcccccc6CC9O)))))))))))))))))CC)C)C
COccccOC))cOC))c6-ccnncNcccccn6)))))))ccC)nc96
COccccS=O)=O)Ncccccc6-cccccc6))))))))))))))cc6
CCOccccCNS=O)=O)ccccNCC)=O)))cc6)))))))))cc6OC
ClccccncccNN=CccccCl)cc6)))))))))c6c%10)))CCCC6
O=c[nH]cccccc6o9))OCCCO7
CC=O)ccccc-ccnCcccccc6)))))))nn5)))))c6O
CC=O)cccS=O)=O)NCCCC=O)NCcccccc6)))))))))CC6)))))))c[nH]5
COcccc-cccn-ccccO)cC=O)O))c6))))))n5)))))cc6
C=CCCC)cccNCcccccc6))))))))ncN)n6))))))))Ccccccc6
CccccNccccC=O)NCCCCO)cccccc6))))))CC6))))))))cc6)))))))cc6Cl
COC=O)CCCC)CCCCCCOCC)=O)))CCCC=O)CCC6=C%10CccccOC))cOC))c6))))))CC%17%14C
CCCcn[nH]c-cncNCCCCO5))))))cncnCC)C))c5n9)))))))))n5
CCC)C)NC=O)CCNCccncNCCOCC6))))))cF)c6)))))))CCN6CCO)CCcccccc6)))))))NC=O)OCCCOC5
CCC)ccccC=O)NCCCCNCccccCl)cc6)))))))C6=O)))))))))cc6
CCCNCCNC=O)NcccC)ccc6C))))))))))))CCNS=O)=O)NC)C)))C5
CCC)N=CN)N=CN)N6ccccC=O)NCC=O)NCC=O)OCcccccc6)))))))))))))))cCl)c6
Ncccncnc-cccco5)))))nn95)))))CCC5
CCC)CCCNCC=O)NCcccCl)ccc6)OCCCO7))))))))))))))CCCC)C))N6S=O)=O)ccccCl)cc6
CccccC=O)NCCCNC=O)ccccBr)cc6))))))))CC6)))))))cc6
COccccC=NNCC=O)NN=Ccccccc6OC)))))))))))))C=O)CC6))))))cc6
COccccCCC=CO)C=O)cccccc6C%10=O)))))))))))))cc6
CC=O)Ncccc-nncC)cc5CCC)C)CC6=O))))))))))cc6
CNC)C=O)CO)CNCCNccccCl)cCl)c6))))))CC6
CNCCOccNCCCC5)))))cnnC)c6=O))))))))))cccccc6
COcccC=NNcncccccc6[nH]9))))))))))))ccOC))c6OC
CCC)CC=O)OCOC=O)CC)C)CC=CCC)CCCC)C=CC=O)OC5)))))CCC5C)O))))C%12%10
Cncncc5CO)ccccCl)cc6))))))ccccccccc6c%10
Cconc-ccF)cccc6Cl)))))))c5C=O)Ncccccc6CC9C
COCCOC=O)NS=O)=O)cscCCC)C)))cc5-ccccCNC=O)NccccCl)cC)c6))))))))))cc6
CccccS=O)=O)NccccC)cc6))))))))cc6
CCOC=O)cccccCNCCO)CCcccccc6)))))))NC=O)ccnccccc6n9)))))))))))))C=O)cccccC#N))c6))))))))))c6
COcccccO)cOC))cc6cc%10C=O)C=CC6=O
COccccCCCcccccc6O))CCC=O)O6)))))))))=NN5C))))))cc6
COccF)cF)cC=O)NccccCNCCOCC6)))))))cc6NCCOCC6))))))))))))))cF)c6F
CNC)CCCCNC=O)Ncccccc6NC=O)ccccCl)nc6%15
CcccN)ncCCCCCCC5))))))CCCC3)))))c6
CCC)cccccc6)CCC=O)NCCCC5C=O)NCCC)C
COcccC)cS=O)=O)Ncccccc6Ccccccc6)))))))))))))))cc6C
CCC)CCnc=O)ccccnc6nCcccccCl)c6)))))))c%10=O
O=CC=CccccCl)cCl)c6))))))))NCCCCCNCCCcc[nH]cccccc96)))))))))CC6)))))))CC6
COcccc[nH]cCCCNcncncccccc%106))))))))))CC6))))))nc5c9
COccccCNccccC=O)NCCOCC6)))))))cc6))))))))cc6
CCCC)CNC=O)CCCC)C)))NC=O)CCccccO)cc6)))))))NC=O)cccccc6NC=O)CCCCN5C=O)CCCCN5C=O)CCCCNC%36=O
O=CNCccn-cccccc6))))))cccCl)ccc6c%10=O)))))))))))))ccccs5
C#CCOcccccc6CNCC=C)))CC)CccccOC))cOC))c6
CCCScnncCScn[nH]cSCC=O)N))))n5)))))))n5-ccccCl)cc6
CCC)CCNC=O)CCCNC=O)ccscc5CCNCC)C))C6)))))))NC6=O)))))))CC6
O=CO)CCCNCccc[nH]c=O)c=O)nc6s9))))))))))CC6
CCccC)[nH]c=O)cNC)C))c6C=O)cccC)ccC)c6
COCCCncSCC=O)Nccccnc6Cl)))))))))))nnc5-cccco5
CCC=O)O))ccccOSN)=O)=O)))cc6
O=S=O)Ncccsc5))))))cccccccccc%106
O=PO)O)CNCcccc-cccccCF)F)F))c6))))))cc6)))))))Ccccccccccc%106))))))))))))cccccc6
O=CNN=CcccBr)ccc6O))))))))))ccccO)cc6O
CCCNCCCC=O)CCCCCC6)))))C6))))))CCC6C)cccccC#CC=O)O))))c6
Ccnc-ccccF)cc6))))))ccNCCCCO)CNCCCCC)C))))CCCC)cccccc6)))))))))))))CC6))))))ncnn96
N=CN)NN=Ccccc-cccccS=O)=O)NCCCCCCN))))CC6)))))))c6))))))o5
CCCNCC)CO)))C=O)cccBr)cnc6OC%12CNC)CccccOccccF)cc6)))))))cc6
CCCCCCCCC=CCCC=O)NC=O)C5C9CC=O)O
COccccC=O)C=CO)C=O)NcccC)ccc6C)))))))C5cccccc6F)))))))))))))cc6
COccccCCCNcnncc-cccccCl)c6))))))n6))))))C5)))))cc6F
CCOC=O)CCCCC)C)CC6C=CCCCC)CCO)C=O)CC)C)C6CCC%10C)C%14C)CC%22
CCCC=CCCCCO)CCO)C5CCCC)CCCCC)CCC=O)O)))))))))))))))))))CCC)Ccccccc6OC
COC=O)CCC=CcnccC=CC=O)OC))))cccoc%11nc5C)))))))))))))CC6
CCNCC))CCOcccnccCN)=O))cNccCl)cccc6Cl))))))))c6cc%10OC
CCOC=O)CCSccccBr)cc6))))))))NCC)CCC=O)OC))))))C=O)cccc-cccccc6))))))[nH]5
CCCCCC)NCCCCccccO)cBr)c6C%10
CCC=CC=O)NccccF)cc6
CCC=O)OCCCNCC5C8
CCNCCNCCCNcccccc6SccccCl)cc6%14)))))))))))))))))CC6
CNC=O)ccccO)cc6
Ncnccc-cccccc6))))))n6
COcccccc6NC=O)ccc[N+]=O)[O-]))ccc6NCCOCC6
O=CO)cccccNS=O)=O)ccccC=CC=O)ccccO)cc6)))))))))cc6))))))))c6
CCC)OC=S)SC5ncncncccc6c%10=O
NcccnCOCCO))CO)C5O))))))c=O)n6
ccccCCNCCcccccc6C%10))))))))))))cc6
CCNcncCl)ncNCC))cccccc6)))))))n6)))))))cccccc6
O=CO)CNC=O)cncc=O)ncNCCNCcccccc6)))))))CC6))))))[nH]c6[nH]9
CCC)C=O)NccccC=O)O))cO)c6
O=Ccccccc6-cnccc[nH]cCO))nc95)))))CN%125
CCnccS=O)=O)ccccC)cC)c6)))))))c=O)cccF)cNCCCCN)C6))))))cc6%10
CNCCCNC)C=O)NCCCCCC7)))))))))))CCOcccccc6C%10Cl)Cl
COcccC)ccc6NCC=O)O)))S=O)=O)ccccNCC)=O)))cc6
COccccNC=O)CcnncSCC=O)NccccCC)=O))cc6))))))))))n5C)))))))))cc6
CNCcccccCF)F)F))c6
C=CC)CCCCC)CCCC)CCCCCC)CCCO)CC)C)C6CCC%10%14C)))))))))))))C96
CccccNC=O)CNC=O)NCCCcccccc69))))))))C5=O)))))))))cC)c6
CCNCC))CCCNC=O)cccccccc6c=O)o%10)))))))))))cnccF)ccF)cc6s9
O=CNO))CCNS=O)=O)cccccc6)))))))))NS=O)=O)cccccc6
NcncN)ncc6ncn5COCCO))CO)C5F
CNC)S=O)=O)NCCCCNCcnccn5C)))))))CC6C9
COCCNC=O)CO)=CC=O)ccccC)o5))))))C5cccncc6
O=CCccccF)cc6)))))))NCCNccccCl)cCl)c6))))))CC6
COC=O)C=Ccccccc6))))))CCNCCcccccc6))))))))C6cccccc6
NC=O)CCCNC=O)CCcccccc6)))))))ncccc5))))))))CN)=O
COcccccc6OCCOccccccccnc%106)))))))))))))))N=CCCCCN5C%10=O
COC=O)C=CNcccccc6I)))))))))ccccCl)cc6
CccccNC=O)NCCCC=O)O))))C=O)Nccccc-ccccC=O)O))cc6C)))))))c6))))))))))))cc6
COP=O)O)CC)NC=O)OCCcccccc6)))))))C=O)NCC)cncccC)ccc6n9Ccccccc6
CCCO)C=O)OCcc6ccnc6=O))Ccc-5nccccC=O)N=CNCCN5)))))))cc6c%10C=O)cccccOCcccccc6))))))))c6
COcccc-ncO)cccccF)c6nc%10=S)))))))))))cc6
N=CN)NCCCCNC=O)CCCCCCCC6)))))))NCC=O)O)))))))CN)=O
C=NCCCCCCcccOCCcc[nH]cn5))))))))ccc6C%10CCC%14C)))))))))))))))))ccccnc6
CNC)S=O)=O)cccccc6)ccC=O)NCCCNCCcccccc6C%10)))))))))))))))n5C
CNC=O)CNCCCC5=O
ClccccOCCCCCCNcncc[nH]5)c=S)nCccccs5))))))c=S)n6CccccCl)cc6))))))))))))))))))))))cCl)c6
COccccC=CSCC=O)Ncccsc5%10)))))))))))cc6
NC=O)cncc=O)[nH]cccCl)ccc6n%10n%13
CCCCCCCCO)CCCCCCCC6C)CCCCC)C)COC=O)C[N+]C)CCNC)CC6)))))))))C6CO)C%14%10C)))))))))))))))C6C)C
O=COC=CCC=C6Ccccccc6)OCO5))))))))C5N=CNCCOCC6))))))SC5=S
COccccCCNC=O)C=O)NccC)cccc6C))))))))))))NCCCC5))))))cc6
O=CNNC=O)ccccs5))))))))ccc-ccccCl)cc6Cl)))))))on5
O=CC=CNCCNcccccn6))))))CC6))))))C=O)cccccc6%10
CCC=O)NccccSN)=O)=O))cc6))))))))Ncccccc6Br)))))))SC)=O)=O
CS=O)=O)NCCCNC=O)ccnsn5))))))CC6
CCC)CCNC=O)CCS))NC=O)CN)CccccO)cc6)))))))))))))C=O)O
ccccCCCcccccc6))OCO5)))))))CCN6CCNCCCCC6))))))))))))))cc6
CcncCl)cn5Ccccccc6))))))cccccc6CC%11=O
CCC)cnc-ccccCl)cc6))))))no5
COcccccC=O)NcccccCC)=O))c6))))))))c6
CCC)C)OC=O)NCCCCCNC=O)CScccccc6))))))))))C=O)NCCcccccc6)))))))C=O)NCCCNCCOCC6
CCncnccC#N))cNCCCCCCC7)N5C=O)OCC)C)C))))))))))))ncc69
CcccC)nncC)c-ncC=Ccccccc6))))))))ncsccc5c9=O)))CCC5))))))))))c5n9
CCCCCNC=O)CCCC)C)))NCP=O)O)CCcccccc6)))))))NC=O)OCC)C)C
CcccC)nncC=O)OCC=O)CC#N))cncccccc6[nH]9))))))))))))))nc5n9
COCCC=O)NCCCOCC5CNCccccCF)F)F))cc6)))))))C8
CCCCCCCCCCCCCCCCCC=O)OCC=O)NC)cccccC)c6C
CcnnCCCOCC6))))))cscC=O)NcnncC)cc6Cl)))))))))cc85
CccC=O)NCCCC5))))))scNC=O)cccccc6))))))))c5C#N
CS=O)=O)ccccCNC=O)ccccS=O)=O)NCCCC5))))))cc6)))))))))cc6
CcnccC=O)NCccccnc6)))))))))cc6O
O=CO)COcccCl)cC=O)C=Ccccc[N+]=O)[O-]))cc6)))))))))cCl)c6Cl
FcccccCF)F)F))c6-cncc[nH]5
FcccF)ccc6Cnscccccc6c9=S
C=CCNcncN)ncc6ncn5CC=CCCO))O5
CNCC=O)Ncccccc6N=CCCCC=O)C6C%15cccccc6
CC=O)cccc-cncccccc6[nH]9)))))))))cc6
CccccC=O)Nccc-cccccc6F)))))))ccc6NC)C))))))))))cC)c6
CcnocC)c5COccccC=O)NNCN)=S)))))cc6
COCcncnCCCCC5)))))c5CNccccC)cn6
CCOC=O)ccccNC=O)ccnn-cccccc6))))))c5-ncccc5))))))))))))cc6
CCC)C#N))cccC=O)Ncncccccn6c9NCCCCCC6))))))))))))))))))[nH]n5
O=CO)CCcccF)cF)cc6S=O)=O)N9CcccccCl)c6
CCC)CCNC)cnccc=O)[nH]c=O)n6C)))))n5CCCcccccc6
N#CC=CcccCl)ccc6OC=O)cccco5))))))))))))))C=O)NCcccco5
COcccccc6OC))))C=O)C=CccccC=O)O))cc6)))))))C5
CCCCCCNC=O)CNC=O)cccco5)))))))CCCCC5))))))))C6))C5C)C
CcccO)c-cnncccc-cccccc6))))))nn96)))))))))cc6CCC5
C=CCC=CCCCCC)))))CC=O)cccccO)cc6O)))))C6C=O)OCC))))C%10=O
COcccc-ccccccO)cc6oc%10=O)))))))))))cOC))c6
CC=O)ccccsc-ccccNC=O)C=CccccCl)o5)))))))))cc6))))))nc5c9
COcccccc6NC=O)NCCCCcnccn5C))))))C6
CccccCCNC)C=O)CCC=O)NCCCCN)=O))NCcccccc6)))))))C=O)C6=O)))))))))))))))cc6
C=CCC)C)c[nH]cccccc6c9C=CNC=O)CC=C))))C=O)C%16OCC)=O
O=CNC=S)NCCcccccc6))))))))C5=Ccccc-cccc[N+]=O)[O-]))s5)))))o5
CNCCNCCccccO)cO)c6)))))))C=O)NCCNCCN)=O)))))))))CC6
CCCC)CNS=O)=O)cccccc6)oc=O)n5C
NC=O)ccccncSccccCl)cc6)))))))cnncn5c9c%13
COccccCC)NC=O)CCC)=NNCN)=S)))))))))cc6
COcccBr)cBr)cc6OC
Cc[nH]n-ccccCl)cCl)c6))))))c=O)c5N=NccO)ccC=O)O))cccccc%106
CNC)ccccCCCccccs5)))))=NN5cnc-ccccCl)cc6))))))cs5))))))))))cc6
O=CCNCCCcccccc6))))))))cccF)ccCF)F)F))c6))))))cccccc6N%11
CCCOccBr)ccC=CC=O)NC=S)[C-]C#N))C6=O))))))))cc6OC
O=CCncccccS=O)=O)Ccccccc6Cl)))))))))ccc69))))))))))NO
C=CCC)O)CCC=C)CCCCC)O)C5CC%104
CCC)C=CC=O)CC)C6CCO)CC)C6CC=CC=O)OC5O))))))OC3C
CC=O)NCCCCCNCcnccn5C)))))))C6)))C6
COcccc-cocnc5-cccOC))cOC))cOC))c6)))))))))))cc6O
CNC=O)ccccOC))cnc-cccccc6))))))[nH]c95
ClcccccCl)c6
CCCCCCC=CCCCCCCCCCC=O)OCCOCOCCCO))OCOccccC)cc6)))))))CO)C6O)))))))))OC=O)CCCCCCCCCCCCCCCC
CcccccCnnc-ccccNC=O)CC)C))))cc6))))))cc5CCCC6))))))))))n6
CCCnc=O)cncCCCCCC6))))))[nH]c5nCCC)))c9=O
cccc[nH]cCCCCCC6))))))nc5c9
CCnccncSCC=O)NccccCl)cc6C)))))))))))nCcccccc6)))))))c=O)c6n9
COcccccc6OC))))cc=O)cccc-cccccc6))))))cc6[nH]c%10n%13C
O=[N+][O-])ccccC=Nncnnc5)))))))s5
O=S=O)O)OCCO))CO)CO)C5OCOCCO))CO)CO)C6O
CccccC=O)NC)CCOCcccccc6-ccnC)cccccc96)))))))C=O)NCC)CO)))CC%15C))))))))))))))))))o5
CCCC)cccccCC)C)NC=O)Cccccnc6))))))))))c6O
O=CNCCccccCl)cc6)))))))C=O)NCC=CS=O)=O)cccccc6)))))))))CCcccccc6)))))))))))))OCcccccc6
CScnc=Cccccnc6)))))))ccnnCCCOCC6))))))c5n9
COccccOC))cC=O)C=CO)C=O)NCCCNCCOCC6)))))))))C5cccccc6))))))))))))c6
C=CC)CCccccccccc6c%10)))))))))))Occcc-ccccF)cc6))))))cc6
O=CCCCCcccccc6))))))))))cccc-cccccc6))))))cc6
NCcccccccccc%106))))))))))P=O)O)CC=Ccccccc6C9)))CCCC6
Ncncccc-cccccc6))))))c-cccccc6Cl)))))))n6n9
CcccccOCcnncSCC=O)ccO)nc=O)nCCC3)))c6N))))))))))n5NccccCl)cc6))))))))))))))c6
O=CNCCCCBr)=CC6Cl))))))))ccccF)cc6
O=CNOCCCC=O)NCCCCCC6))))))C6=O)))))))))ccccCCCCC5)))))cc6
CCC)C)OC=O)NCCcccccc6)))))))CO)CNCcccccc6CC9O
COC=O)CNC=O)CNC=O)Ccccccc6)))))))))C=O)CCcccccc6)))))))NC=O)C=CCCCC)C=CccccC=O)OC)))cc6
CCCCCC=Ccccccc6))))))C=O)OC5=O
COcccc-nccccccC=O)NCCCC)CC6)))))))c6n9)))))))))cc6
O=CCScccccn6))))))))NCccccF)cc6
CNC=O)CNC=O)cccccc6))))))))N=Ccccccc6))))))cccccc6%11
CCOccccncSCccccCl)cc6))))))))nCC))c=O)c6c%10
CCNccccS=O)=O)Ncccccc6NCCCC5)))))))nC)c=O)n5C))))))))))cc6[N+]=O)[O-]))))))))cccccc6
CccccCnccc=O)nCcccccc6)))))))nc-5cccF)ccc6%13))))))))))))))cc6
Clcccc-c[nH]cccccc6c9SN)=O)=O)))))))))))cc6Cl
COcccccc6NCC=O)NcccC)cC)cc6OC)))))))))))S=O)=O)ccC)nnC)c5C
CCC)CC-ccncCNCCNSC)=O)=O))CC6)))))))o5
CCCCCCnccC=O)Ccccccc6))))))))nn5
Cnc=O)ccncn5CCCN6)))))))nC)c6=O
CccccCC)C)C))cSCNC)SN)=O)=O)))))c6
COcccccc6CNCCC=O)Ncnccs5)CCCCC)C)O))C6
CCCCOcccN)cCl)cc6C=O)NCCC=O)OCC)C)C
CcnocC)c5CScncncC)ccNcccc[nH]cC)nc5c9))))))))))n6n9
C=CCC)=CC#N))C=O)N5ccccSN)=O)=O))cc6
CCCCNCCCC))))C=O)CC)OC=O)CCCNccOC))cccccF)c6n9Ccccccc6
COcccccc6NCCNCCCCcccccc6-ccnccccccc%106))))))))))OCCO6))))))))))))))CC6
COcccO)ccoccO)cO)ccO)c6c=O)c%14%10
ccccNccccOcnccnc6NCCOCC6)))))))))))))cc6)))))))nc6
CCNcnnc-cccccc6))))))nnc5cccccc%136
COC=O)C=Ccccccc6NccCl)cccc6Cl
NcccccOcccc-cccccc6))))))cc6)))))))c6
CONC=O)CCccccO)cc6)))))))NC=O)CCcccccc6)))))))NC=O)CCCC)C)))NC=O)CCCC)C)))NC=O)CCC=CCCC=O)O
CC=O)NCCCNC=O)CCC)C))Occcccc6%10))))))))))CC6
O=CCNC=O)cccccc6)))))))Ccccccc6))))))cccCl)ccc6N%11
COccccNC=O)cccccc6NC=O)ccccnc6))))))))))))))))cc6
CcccC=O)NNC=S)Ncccccc6)))))))))))no5
CCNC=O)CC)CS=O)CCC6CC=O)NccccOCF)F)F)))cc6
COcccncNCCNC=O)NCCOCC6)))))))CC6))))))ncN)c6cc%10OC
COccccccNC=O)CCcccccc6CN%10CC)=O))))))))))))))cc6nc%10OC
N#CCCCcccc-cccccc6))))))cc6)))))))NC=O)cncccc6Cl
CCNCCCOC)))CO)CCOC))CCCCOC))CCOCOC5COC=O)cccccc6))))))))C%17%13))C%18%12)))))C7C6OC=O)cccccc6
CcnocNCCCNCC=O)NCCOCC6))))))))C6))))))c5Cl
COccccCNC=O)CSCC)C6=O))))))))cc6
O=CNccccCl)c-cncncccc6o9)))))))))c6)))))))ccccBr)o5
C=CCC)C)c[nH]cccccc6c9C=C5CC)C)CC=O)C6C)C
CcccCNC)C=O)COCC=O)NCC)C))CC)C))))))))))on5
Ccccc-cccc[nH]ccc5c9)))))))))cCC)C)C#N)))c6
O=CNCO)))ccncNCCccccO)cc6)))))))))nc6Ncccccc6
COccccCNC=O)NCC)=C6C=O)OCCCCCCC6)))))))))))))))cOC))c6
COccccCnccCCNC=O)CNC)OCCO5))))))))))nn5))))))cc6
CCOC=O)ccc-ccccO)cOC))c6))))))on5
CCOC=O)cccccc6NC=O)CScnncN)s5
CccccC=O)CCNC)C)))))cC)c6C
CNCcccO)ccc6ScccccO)c6C=NCCN%226
N#Ccccccc6NC=O)C=COCCO6
CccccccnC)c5c9)))CCO))NC=O)CCCCCCCCCCCCOcccccF)c6))))))))CO6))))))))CC6))))))))CC6CCNCCOCC6
CC=O)NCCC=O)Ncccc-ncncn5)))))cc6)))))))))ccccF)cc6
CCC)CCNC=O)CCC=O)O)))NC=O)CCCC=O)O))))NC=O)CCCC=O)O))))NC=O)CN)CSCCCN)=O))NC%20=O
CCCNC=O)CC=Cccccc[nH]ccc95)CC%11NCCC)))C%15
CCCO)ccccccccc6c%10)))))))))))NC=O)CS=O)C5ccccBr)cc6
COcccc-cnnc-cccccOC))cOC))cc6[nH]9)))))))))o5)))))cc6OC
CCOC=O)CC=O)OCC))))Ccccccc6C)))))))CCN)=O))CC5C=O)OCC))))C=O)OCC
C=CCncSCC=O)NccccNCCOCC6))))))cc6))))))))))nnc5-ccccOCcccccc6))))))))cc6
OCCCCCNccccccc6ncccccc%146
CNC=O)cnc-cccccCl)c6))))))cnc6NS=O)=O)ccccNCC)=O)))cc6
O=CO)cccCCC3)))ccc6OcccCl)ccc6Cl
Ccccnn5CCNC=O)NC)CCCcc[nH]nc5-ccccCl)cc6)))))))))))))))))))))CCCC6
O=CNcccccc6C9=NNC=S)NCCCCBr)CC6
CCCOccccCNCCNCC)=O))CCCNC=O)cccccccnc6c%10)))))))))))CC6)))))C6=O))))))))cc6
Ncncnc[nH]cNccccc[N+]=O)[O-]))c6)))))))nc95
C=CCCNC=O)NcccccC)c6)))))))))C=O)NCC=C)))cccC=O)NcccC=O)NCCO)CC))))))nC)c5)))))))ccc6OC
CCCCCCNCCCCCCS=O)=O)NccccOC))cc6C=O)O)))))))))))))CCS=O)=O)cccccc6))))))))C6
O=CNcccccS=O)=O)NCCOCC6)))))))c6)))))))ccccnc6
CcnocCC)C)OccccCl)cn6))))))))n5
COccccCCNCCCNC=O)cccc-cccccc6))))))cC)c6))))))))C5)))))))cc6OC
CCNCccccC)cc6)))))))CCCCCC6NCCCCCC7
CcccC=O)Ncccc-cccccc6SN)=O)=O))))))))cc6))))))))n-cccccccc6cO)c%10[N+]=O)[O-]))))))))))))n5
O=CNCCccccCl)cc6))))))))CCC=O)NCCcccF)ccF)c6))))))))C5
COcccccc6NC=O)NCCNCCCNccccF)cc6))))))CC7)))))))CC6
CNO)C=O)CCCCCCCC6)C8)))C6
COccccCCccC)ncncO)[nH]c=O)c6c%10C=O)NO))))))))))))))cc6
CcccC)ccNcnccc-ccnccCF)F)F))c6))))))n6)))))))c6
CCCSC=NCC)C)NCNCNCCNCC6))))))))=N6
COccccOcnccc=O)nC)c=O)n6C)))))n5C)))))))cc6
O=CCNC=O)cccccc6S9=O)=O)))))))))))NCccccF)cc6
CcccccNCC=O)NCCCCC5))))))))C=O)cnscccccc96)))))))))))c6
CCOcnc-ccccOC))cc6))))))cc-ccccOC))cc6))))))c6C#N
CNcncncNCCCOccccCNCCOccccCC)NCC)=O))))cc6)))))))C4)))))cc6)))))))CC6))))))c6NCccccnc6
CCC)C)NP=O)OCCOCncnccN)ncnc69)))))))))CO)C5O))))))))Occcccccccc%106
COccccCCC)OcccNccccCC)C)C))cc6)))))))ncN)n6)))))))))cc6
CccccF)cCNcccccn6)))))))C=O)Ncnccs5))))))))c6
O=CCOC=O)CCCC=CCC6C=O)OCCCCCC6))))))))))))))))))NcccccS=O)=O)NC=O)NCcccccc6)OCO5)))))))))))))c6
O=CNCCCNCccccccCl)cc6[nH]9))))))))))CC6)))))))ccccCl)cCl)c6
N#CN=CNCCCCOcccccc6))))))))))))NCCCCCNCC=O)NCCCC5)))))))C7=O
CCOC=O)C=CC)NCC)=CC=O)OCC))))C6cc-cccccc6))))))ncsccn85
CC=CC=O)O))NC=O)CNC=O)CScccccc6)))))))CF)F)F)))))C4SC8
NCCnnccccNCCNCcccccc6)))))))))))ccc69))))))))))cccccOCC=O)O))))c6
CCOC=O)CC=N)OCncnccN)ncccccc6c%10%13)))))))))))))C5ccccCl)cc6
O=CScnc-cccccc6))))))cccCF)F)F))ccc6n%10)))))))))))NCCCcccccc6))))))CC6
CNC)C=CC#N))cnonc5N
O=CNCCCCC5))))))CCC=O)NCccccCl)cc6CF)F)F))))))))))))NC=O)CNC=O)OCC5cccccc6)))))))))))CScccccc6%11
CccccC=O)NCC=O)NO))))))cc6
COcccccNC=O)CCCC)C)))NcncnconcC)c95)))))))))))))c6
CCCCCCCNCCCCCScnc-ccccOC))cc6))))))c-ccccOC))cc6))))))[nH]5)))))))))))C=S)NcccOC))ccc6OC
CCC)C)NS=O)=O)cccccc6-cccc-ccncN)cn6))))))cF)c6
COccccoc=O)ccc6c%10))OCC)C)CC6
Cnncnc5COcnnc-cccccc6F)))))))nncc6c9-cccccO)c6
CccC=O)O))nccccCF)F)F))cc6c%10-cccccc6))))))))))OCC5CCC=O)O
COccccCCNC)Ccccc-cccccc6))))))cc6))))))))))cc6OC
CCC)C=O)NCccccc-cccsc5)))))c6)))))))CCCNC5
COccccC=O)NCC=O)O))CC)C)))))cc6
CCCNCCC)))C=O)COC=O)cncCl)cnc6N
CccccccC=O)NCCO)CCcccccc6)))))))NC=O)CCNcccccCC)CF)F)F)))c6))))))C=O)O5))))))))))))cC)nCCCCC5)))))c95
Occcc-cccccc=S)nO)cCCC3)))nc%106))))))))))cc6
Ncccccc6cnn5CCcccccc6
COccccC=O)Occcccc6)OCcccOC))cOC))cOC))c6))))))CC6=O))))))))))))cc6O
CCC)SCCN5C=O)CCccccnc6))))))Ccccccc6))))))OccccF)cNCCOCC6))))))c6C%10=O
ccccCcccc-cccccc6))))))s5)))))NCCCC5CCOCC6)))))))))))nc6
COcccccC=O)OCccc=O)cO)co6)))))))))c6
CCCCCCC)COCOCC)CCC%13C7%11OO7
COccccCCCNCC)=O))))))cc6-cncccCl)ccc6o9
CCCNCCC)))CCccccOC))cOCCcccccc6)))))))))c6
O=CC=CC=Ccccccc6O)))))))))))cccccc6
CCO)CNC=O)CCS))NC=O)CCC3))))))))C=O)O
COccccCCnnccC=O)NCccccnc6)))))))))c5C))))))))cc6
CNC=O)ccccC=CCcccccc6C9=O)))))))))))cn6
C=CC=O)NcccccOcncNccccNCCNC)CC6))))))cc6OC)))))))))cnc[nH]c5n9))))))))))c6
COccccS=O)=O)nncCC)C)C))nc5CCCNCcccccc6)))))))CC6))))))))))))cc6
ClccccCcnnnn5CCcccccc6)))))))))))))NCCCCC6)))))))cc6
CCOC=O)CC=O)NN=CN)CC=O)NccccCC))cc6
O=c[nH]c=O)nCOCCO))CF)C5O))))))cc6F
O=CNcccccc6C=O)O)))))))))Nccccnc6Occcccc6
COC=O)CCCCCO)CC)C)C6CCCC=CCC)C))CCC%106))CCN6C)C
CCCCOCCCnccC=O))ccccCl)cc69)))))))))))3C=O)NO)))))))CCCCCCC6
O=CNNC=O)ccccBr)o5))))))))cccc[N+]=O)[O-]))o5
Cnc-cccccc6))))))ccN)ncnc69
CCC)C=O)ccccCNCcccccccc6[nH]9))))))))))))cc6
O=CO)CCCCCC4)))))NC=O)CCCC=O)NCCOCC6))))))))CCCCCCC6)))))))C=O)NO))))))CCCCC6
OCCCCCCcncccccc6[nH]9))))))))))CCncncn5)))))C6CO%10
CCNCC))ccccC=Ccnoc-cccccc6))))))n5)))))))cc6
NcnccCNCCCCC6))NC=O)OCccccc%12c6%10)))))))))))))))cn6
CCC)CCCcccccc6CC=O)O))))))))C6
CCOC=O)ccccOC=O)ccc-ccccCl)cc6))))))on5)))))))cc6
CCccccOCCCCCOcccccc6)CCCCNC)CC6)))))C=O)N6)))))))))))))))cc6
CcccCl)ccc6C=O)NNC=O)COcccccc6
CncNccCl)cccCNC=O)CC)C)C)))))c6Cl))))))))ncccC=O)NCCCF)F)C4))))))cNCCF)F)F))))cc69
C#CCCCON=CCCCnc=O)n-ccccCl)cc6))))))c=O)cc6CCCC6)))))))))))))OCOCC)CCC%12C7%10OO7
CCNCC))ccccC=CN=CccccBr)cc6))))))OC5=O)))))))cc6
COC=O)CCSC)))NC=O)COCOCC)C)OC5C8OCcccccc6
CCNC=O)CCCC=O)O))))NCC)=O))))))cccc-cccCl)ccCl)c6))))))cF)c6
NS=O)=O)ccccCl)cCl)c6
COccccOccccNC=O)CNCC)=O))))))cc6)))))))cc6
CCOCCCCC5OCCN6C=O)Cnncccccccc6nC)c9c%13=O
CCOccccCl)cS=O)=O)NC)CC=O)Ncccccc6F))))))))))))c6
CcccC)cS=O)=O)Nccccccccc6c%10))))))))))))cc6C
N=CN)ccccC=O)NCCC=O)O))Ccccccc6))))))C5))))))cc6
CcccccNCCNccccCl)cn6))))))CC6))))))c6C
Cnc=O)cccOCC=O)NCCNcccccc6F)))))))CC6)))))))))ccc6nC)c%10=O
O=CNCccccnc6)))))))CCCcccccc6))))))))CO)CO)CCcccccc6)))))))N7Cccccccccc6c%10
O=CCCCCCCNC=O)C=CccccBr)s5))))))SC5=S)))))))))))NO
COcccccc6NC=O)cccccc6))))))))))CCCC6
O=c[nH]ccccI)cc6nc%10C=CO)C=O)O
CScccccNC=O)Ncccccc6)S=O)=O)C=C5)))))))))))c6
COccccc-cc-ccccC)cc6))))))scNCCN)=O))))c5C=O)ccccCl)cc6))))))))))))c6
Ccccccc6CC)ccccccccc6c%10))))))))))))CC)NCCCcccccc6)))))))))CC6
Ccccc-nsc=NS=O)=O)ccccCl)cc6))))))))nC)c5=O))))))cC)c6
CCCOccc-ccnCCCCNCCOCC6))))))CC6CO))))))))nn5)))))ccc6CN)=O))))))))))CCCCC6
CNC=O)cccccC=O)OC)))n6))CCCC6OCOCCO))CO)CO)C6O
CCCCOC=O)cccccc6))))))))OC=O)cccccc6
O=CNccccnc6)))))))cccccNC=O)CCC5=O))))))c6
CCCCNcccc-cccccC)c6))))))nn6))))))CC6
CCNCCNccccNC=O)NcccF)ccc6F))))))))))cc6Cl)))))))CC6
COccccOC))cNC=O)ccccNC)C))cc6))))))))c6
CCCNCCC)))S=O)=O)ccccC=O)NcnncCSC)))s5)))))))cc6
CNccccCCN=CN)Ncnc-ccccCN)CC3)))cc6))))))cs5))))))))))cc6
COC=O)CCCN)C=O)OC
CcccCl)ccc6NC=O)CCNC=O)cccccc6S9=O)=O
COccO)cccccc=O)oc%106)))CCCC)O)CC=O)CO)C=O)OCCC)C))COCC)=O)))COC4CCO)C8C)C=O)CO)C=C%16C))C%14C)C
CccccO)cNCCC=O)NCCcccccCl)c6))))))))C5=O)))))))c6
CCNCccccC)cc6)))))))cccc-cncccccc6c=O)n%10O)))))))))))cc6
NCCCCNCcccccc6Ccccccc6)))))))))))))))=NO
cccccc6)OCCC6NC=S)NCCCNCCCCC6))))))CC6
CCC)CCNC=O)CCcc[nH]cccccc96)))))))CccO)cccccccc%106))))))))))N6C9=O
CCC)C)OC=O)NCCCC5ccC=O)Ncccncc6))))))))nCcccccc6F))))))))cccBr)ccc96
CNC=O)CSCcccccc6Cl)))))))))Ccccccc6%10
COccCC)C))ccCCO)))cc6COC=O)C=CC=CO)CO)CCO)CO)C=CCCC%21C))C96))))))))))))))CC)COC))O6
COcccccOC))c6-cccC=O)NCCcccF)ccc6C%10)))))))))))no5
O=S=O)NCCCNcccccc6))))))C5=N9
O=CNCNcccc[N+]=O)[O-]))cc6)))))))=NC5=Cccccnc6
O=CO)CCCC=O)NccccOCcccccc6))))))))cc6
N=CN)NCCCCNC=O)CCccccccccc6c%10)))))))))))NC=O)cccccCl)ccc6oc%10=O))))))))))))))))C=O)NCCCcccccc6))))))))C=O)O
COcccccc6)CNC3C=O)cccOC))cOCCO))))cOC))c6C%129O
ON=CccccOcccccc6O))))))))nc6))))))NCCcccccc69
COcccNC=CC=O)CCC)C)C6)))))))cOC))cc6Cl
CccccOCccccBr)cc6))))))))c[N+]=O)[O-]))n6
COcnccC=O)NCCC=O)NCCNcccccC)c6C)))))))CC6)))))))))))cc6Cl
COccccc-ccccNCCOCC6C)))))))nn6))))))c-ccccOC))nc6))))))ncc6c%10
COC=O)NNC=O)cccC)oc5C))))C6ccccOC))cOC))c6
FcccccNC=S)OCCNCcccco5))))))CC5Ccccccc6)))))))))))))))c6
O=CO)CCcccccF)c6)))))))CCCN5
CcncC)nCCCCNCCOcccccn6)))))))))C6))))))n5
O=COCccccCl)cc6))))))))CCcccccc6)))))))NCCCC5
COC=CCCNCCcc[nH]cccccc96)))))))C6CC%10C%13CCcccccOCOCCOCOCC)C)CCCCC)CCCC%13C))C%116OO%11)))))))))))))))))))cccO)c6c%10
NCCCN)=O)))C=O)Ncccc[N+]=O)[O-]))cOCCCNC5))))))c6
COcccS=O)=O)Ncccccc6)OCO5))))))))))ccc6OC
COccccNCCNC=O)cccccc6)NCcccccC)c6)))))))C=O)cccccc6S%11=O)=O))))))))))))))))CC6))))))cc6
CCC)C)C=O)OCCCS=O)=O)CCNC=O)cccccc6))))))))C=O)N84
O=CO)c[nH]ccnccc6c9-cccccc6
CCNCCCCNC)C=O)cccccccOC))ccc%106)C%12=O)))))))C=O)NCCCNC)C)))))C6=O))))))))))))))Ccccccc6
CcncNCCOCC6))))))cnccnc6c%10-ccccCC)C)C))cc6
CCccccC)cC=O)CC)C)C)))c6))))))CNCCCCCC6)CC8C6
CNC)CCCccccF)cc6))))))CCcccccc6))))))=NNcccccCl)c6))))))C5C=O)cccccc6C9=O
O=CCCC=O)O)))NC=O)CCCCNCN)=O))))))NC=O)CCS))NC=O)CCCCcccccccccc%106)))))))))))))NC=O)CCccccO)cc6)))))))NC=O)CNC=O)C%19Ccccccc6
CCCNC=O)cccccc6NC=O)cccccc6C
CCOC=O)C=CC)NC=S)NC6ccnC)cccccc96
COcccccC#CccccCCC)NC=O)CCC3)))))))cc6))))))))c6
CcccC)cOCC)C=O)ON=CN)cccncc6))))))))))))cC)c6
O=CO)CSCCC=O)O))NCC=O)O))C5
COcccccc6CC=O)OCC=O)NcccccS=O)=O)NCCCCCC7))))))))c6
COcccc-cnocCNC)cccccc6))))))))n5)))))cc6
CcccccCCC=O)Ncccccc6))))))C5)))))c6
CNCCCC5CC=O)O))CCccccCl)cc6))))))C7
CNC)Cccccs5)CC=O)NCCC=O)O)))cccccc6)))))))C6=O
CCNC=O)CCC5C=O)NCccccCl)cc6Cl
CNC)CcccccC#CccncOccnccn6)))))))s5)))))))c6
O=CNCcc-ccF)cccc6Cl)))))))ncn5-cccccc6%13
CcncNC=O)cccccCNC=O)Ncccccc6N%10C))))))))))))c6))))))))sc5-ccccncnn5c9
COccCCCCN5CC=O)NcnncC)s5)))))))))))))cC)nn5C
cccccNCCcnccn5C9)))))))))nc-cccncc6))))))nc6c%10
CC=O)NccccCSC=Ncccccc6)))))))NCcccco5))))))C5=O))))))cc6
Ncccccc6NC=O)ccccNCCOCC6))))))cc6
CC=O)Ncncccc-cccncCCCCCSC)=O)=O)))))))[nH]c5cc9Cl))))))))))cc6s9
Ccc[nH]cc5C=O)C=Cccccccccc6c%10
ClccccCncncCl)c5Cl)))))))cCl)c6
N=CN)cccccCNCCNS=O)=O)ccccccccc6c%10)))))))))))CC6=O))))))))c6
O=CO)CCCCCCCCO)CCCCCC6)))))))))))))CCO)CC=O)O
OCcccNcnccccn-ccccOCF)F)F)))cc6))))))c5n9))))))))))ccOCF)F)F)))c6
CCccccCCNC=O)C=CccccOC))cS=O)=O)NCCOCC6)))))))c6)))))))))))NCCOCC6)))))))cc6
COC=O)CNC)CCOCcccccc6-cccccc6C=O)NCC)CO)))CC%19C
O=CCScnncCNC=O)ccccF)cc6)))))))))o5)))))))NCccccF)cc6
CccccO)cC=NCcccccc6))))))CCCCCC6))))))C=O)N5)))))c6
O=[N+][O-])ccccNN=CccO)nCCCCC5)))))c=S)[nH]c6=O))))))))))cc6
CCO)CNCcccccc6OCO5))))))))))C=O)NccccC#N))cc6
CCOC=O)cncC)n-cccc[N+]=O)[O-]))cc6))))))c5C
CCOC=O)NCCNCCCNC=O)CCcnncCcc[nH]cccccc96))))))))))o5))))))))ccccC)cCl)c6))))))))))CC6
nccCCCCNCCNCC6)))))))))cccccc69
Cccnccc6NCCCNCCcncC#N))cN)o5)))))))CC7
OCCF)F)F))cccccc6-cccc-ccccCNCCOCC6)))))))cc6))))))cc6%13
CCCCcccc[nH]ccC=O)OCC))))cccc6c9c%13
CCCCCCNCcccccc6)))))))CC6)))))Ccc5[nH]cccOC))cOC))cc96
COccCCNC=O)C=Cccnccc6)CCN5CC)=O))))))))))))))))cC)nn5C
NccccC=CC=O)C=CO)C=Ccccccc6)))))))))))))cc6[N+]=O)[O-]
O=CNcccccc6C=O)NCCNcccccCl)c6))))))CC6)))))))))))))ccccBr)o5
O=CO)COCCOCCNcncNCCCC5)))))ncCl)c6N=CNC=O)C=CCNCncnccNCCCC5)))))ncnc69)))))))))C5)))))))))))))))))))CO)C5O
CCCCCCC)O)CCCC)))OC=O)CC)C5C%12OCOCCO))CO)CO)C6O
COC=O)COcccccOCcccC)ccC)c6))))))))ccc=O)oc%106
CCNC=O)ccnncccNCCCC5ccn[nH]c5))))))))))nc96)))))))))))CC)C)O
CcccccC=O)CCCCNC=O)cccco5))))))C6)))))))c6
O=CNCCNS=O)=O)cccccc6[N+]=O)[O-])))))))))))))cccCl)ccCl)c6O
COcccccCNCCCCCOCC6)))))CC6)))))))c6OC
COccccCNCccccSN)=O)=O))cc6)))))))OC))))cc6
CCncC)[n+]CccccC=O)NS=O)=O)ccccC)cC)c6)))))))))cc6OC)))))))))cccccc69
CCCccOCCCOcccccCCCC=O)O)))))cC=O)O))c=O)oc6c%10CCC)))))))))))))))))cccccc=O)oc%106
N=CCCS=O)=O)Ccccccc6))))))))))NO
COcccS=O)=O)ccccC)nc6)))))))ccc6C=O)NccccCl)cc6
COccNCCCNCccccF)nc6)))))))CC6)))))))cF)ccc=O)cC=O)O))cnCCC3)))c%106
COccccC=O)NccccF)cCF)F))c6))))))))cc6Ncnccc-ccncnc6))))))n6
CCCOC=O)CC)COCCCC)OC))CCC)O6)))))))CC)COCOCC)CCNC)CCCCCCccccnc6)))))))))))))C6O))))))))CC)COCC=NOC)))CO)C[N+]C)C)C)))CC)COS=O)=O)O)))))C6C)O
COC=O)C=CC)NC=S)NC6cccO)ccc6O
O=CNC=O)Ccccccc6)OCO5))))))))=C5Ncnc-cccccc6))))))c[nH]5
Ncnc=S)[nH]c-cccccc6))))))n6
O=CNC=O)NCCCCCNCccccOCF)F)F)))cc6)))))))CC9))))))))C5CccccF)cc6
CCC)NC=O)ccncOcccccc6)CCCccccnc6))))))O6))))))))))s5)))))))cccccc6)OCO5
CCCOCCCcccccc6)))))))NC=O)OCC)C)C))))))CCO))OC6nccc=O)[nH]c6=O
O=CCNC=O)cccccc6F))))))))))ccccc[N+]=O)[O-]))c6
CCC)=CCCCC)=CCCCC)=CCSCCN)C=O)O
OcccccC=Ccccncc6))))))))c6
O=CNcccccOCCCOcccccOCC=O)O))))c6)))))))))))c6)))))))CC=O)Ncccccc6)OCO5))))))))C5=O
COcccC=O)NCCcc[nH]cccccc96)))))))))))))ccOC))c6OC
CC=O)OCCCCC)C=CCCC6CCCC)Ccnccn5CC)C=O)O)))))))CCC95)))))))))))C6
O=CccccCl)cc6))))))NCCCNC=O)ccccCF)F)F))cc6))))))))C5
NC=O)CNC=O)C=CC=Ccccccc6))))))))SC5=S
COC=O)CCccccCl)cc6)))))))NC=O)CCCNC=O)NC=O)NCCC)C)CC6=O))))))))))C6=O
N=CN)NC=O)CCCCCCCC6)C8)))C6
COcccc-ncSCC=O)cccccOC))c6)))))))))nnc5-cccncc6)))))))))))cc6
CCCCOccccNC=O)Occcccc6)CC)CCNC)C5N8C)))))))))))))))cc6
CccccNC=O)cscncnc=O)c6c9C))))CCCC6))))))))))))cC)c6
CCCCcnccN)nccccNC)CC)))nc6c%10n%13Ccccc-cccccc6-cnn[nH]n5)))))))))))cc6
CcccccC=O)NCCCC[N+]C)C)[O-])))CC6)))))))nC)c5cc9C
CCCCOC)))nncCNC)C)))nn5
CCC)C)NO)C=O)NcncncOcccccc6I))))))))c6-cccccc6
Ccccccc6NC=O)C=Ccccc-cccccc6Cl)))))))o5))))))SC5=S
O=S=O)OccccNC=S)NC=CC=CccccF)cCl)c6)))))))))C5=O))))))cc6)))))))ccccF)cCl)c6
C=CC)CCC=CCC)CCCCC)O)CCC=CCC%14)OC5=O)))))O6))))))))OO
CScccccCNC)C=O)cccncNcccccc6F))))))))n6)))))))))c6
CCCCcnccccCCCF))))cn6c9Ncccccc6
Fcccccc6Ncc-ccccnc6))))))ncccccn96
COcccCccccO)c-cccF)c[N+]=O)[O-]))cF)c6))))))c6))))))CCOCC6))))))ccOC))c6O
COccccCSCC=O)N5C=O)OCNcccc[N+]=O)[O-]))cc6Cl)))))))))))))))cc6
CS=O)=O)NCCOCCNC=O)OCCcccccc6-cccccc6%13)))))))))))))))))C7
NCCCNCCCCNCCCNC=O)CCcccccc6)CCCC6))))))))))NC=O)Ccccccc6
NCCCNccccNcncccccncc6nCCCCC5)))))c9n%13))))))))))))))nn6))))))C5
CCCCCNC=O)CCcc[nH]cccccc96))))))))))NC=O)OCC)C)C))))))))C=O)OCcccccc6
O=CCScncccC=O)Ncccccc6CF)F)F))))))))))c6C=O)cccccc6)))))))))))))))Ncccccc6
CCC)C)OC=O)NCCCccC=O)NCcccccc6)OCO5)))))))))))cnn5-ccccC#N))cc6F))))))))))))CC6
CCOcccccc6CNCCC)CCCC8C6CCNS=O)=O)ccccO)cc6))))))))C8
COccccCCNC)CC=O)NCcccccc6Cl))))))))))))))cc6OC
CNC=Ncccccc6)))))))NS=O)=O)cccccc6
COcccccNC=O)cncno5)))))))c6))OCO5
C=CCNC=O)cccccc6C9SC%11NS=O)=O)ccccC)cC)c6
CNC)S=O)=O)ccccNCcccccc6))))))))c[N+]=O)[O-]))c6
Ccccccc6CCCC6C=O)NCCNCCOCC6
O=CNcccccc6NCCNCCCC5)))))CC6)))))))))))cccc[N+]=O)[O-]))o5
COcccO)ccc6)CO)CCC6=O
CCCC)NCCO)ccccccCF)F)F))c6
CNC)CC=CCCC=CCF)F)F))NcccF)cF)cc6%10
COcccccOC))c6OCCNCCCOCccccF)cc6))))))ccccF)cc6))))))))CC6
COC=O)CC=N)OccocCO))cc6=O)))))C6C=O)ccccO)cc6O
CCcccccCN))c6
Cnc=O)ccncn5CCCN6CCNCCNccccCl)cc6))))))CC6))))))))))))))nC)c6=O
O=CNccccCF)F)F))cc6)))))))NCCCCCO))Ncccc-cccccc6))))))cc6C%10%13
C=CCcccCl)ccc6OCCO)CNCC)C)C
NCCCCC=O)CF)F)F)))CNC=O)ccccnc6))))))))C6
CCOccccNC=O)CCCCNS=O)=O)ccC)nnC)c5C)))))))C6))))))))cc6
NC=O)ccccOccccccc6nn9-cccncN)n6))))))))))))))))cc6
O=CNCCcccccc6)))))))))ccc-ccccF)cc6Cl)))))))on5
CNC=O)NS=O)=O)ccccOC=O)CCCCCCCCCC6)C8)))C6))))))))))cc6
O=CNCCCCO)CC6)))))))cnocccccOccccCl)cc6)))))))c96
CNCCNCCNC=O)cccccc6COccccCl)cc6NC)S=O)=O)ccccCl)cc6)))))))))))))))))))))))))CC6
Cnc=O)c-cccccc6))))))[n+][O-])cccccc6%10
CcccNC=O)ccccccncc6n%10))))))))))))ccc6NC=O)cccccCF)F)F))c6
O=CNcccccCl)c6NCCcccccc6)))))))N%10cccccc6
O=CCcccccc6)))))))NCCCNCCCCCNC=O)Ccccccc6))))))))))))))CC6
O=CCNCCNC=O)cccco5))))))CC6)))))))Ncnncs5
COcccccCnncCC=O)O)))cccccc6c%10=O))))))))))))cc=O)oc6c%10
CCcncCNCCCCCNSC)=O)=O))CC59))))))))))cs5
O=CCNC=O)ccccnc6OccccF)cc6%15))))))))))))))))NCCCCC5
CCCCC=O)CC=O)CCC)C)CC=O)O))=CCCC%106C)))))))))C5C)C
COcccccOC))c6C=O)NcccO)cc-ccn-cccccc6))))))nn5)))))c6
NcncN)ncNcccccc6)))))))c6[N+]=O)[O-]
Cconc-cccccc6))))))c5CNC=O)NcccccSN)=O)=O))c6
COccccc[nH]cccccccc6nc%13-9)))))))))))c6F
CCC)C=O)Ncccc-cncccccc6s9)))))))))cc6))))))))CN)=O
N#CccncNccccNCCCCC6))))))cc6)))))))cn6
CCOC=O)Ncccccc6))))))C=O)C5=Ccccccc6
CCNC=O)NCCCCCCC=O)NC)C))))))))Ccccc-cccccc6))))))cc6)))))))))CCC)C)N6
CcnccC=O)NcncCC)C))ns5)))))))cc6Occncnc6
CCNCccnn-ccccC)cc6))))))c5))))))C=O)CCcccccc6
CC=O)NCCNCncC)ccCl)cc6=S))))))))CC6
CCC)C)cnn-ccccnn6))))))cc5CNC=O)ccncccnn5c9))))))))))C5
CcccNC=O)CCCcccccn6)))))))))))no5
C=CCC=O)OCCCC=O)OCcccoc5)))))C6C)CCO)C%13%10C
CCCCCCCNcc[N+]=O)[O-]))[n+][O-])cccccc6[n+]%10[O-]
COccccCC)NCCNC=N)N[N+]=O)[O-]))))CC6)))))))cc6OC
CcncCOccccNCCNCCCC=O)O))))C5=O))))))cc6F)))))))))cs5
COC=O)cccccccc6n9CC=O)OC
CC=O)OCCCO)CCCCCCcccccc6)))))))))))CCCCC)O)))))CC)C6OCC)=O
O=CccO)ccO)cc6OCC%10ccccO)cCO))c6
CSC=NCcccccc6))))))C=NCCN85
COccccNC=O)CCl)))CC=O)NCCCCC5)))))))ccccnc6))))))))cc6
Ccccccc6NCC=O)NCCCC5)))))))S=O)=O)cccccnsnc95
COC=CC)C=O)C=CC6=O))CCCC=CC=O)COC))=CC)C6=O)))))CCNC=O)CC)C)C)))))N6CC#N))CC%12)N%10C
CC=O)cscNN=Cccccnc6)))))))))nc5C
NC=O)CNCCCCcccCl)ccc6O%10)))))))))))cccccc6
O=S=O)Ncccc[nH]cc-cccccc6))))))nccc6c9c%13))))))))))))))ccccs5
CC=O)NcccccNC=O)cccccS=O)=O)Ncncccccc6s9)))))))))))c6))))))))c6
CNC)ccccCCNCCNCC=O)NCCC3))))))CC6=O)))))))))cc6
NC=O)cccccCCN)))ccO)c6nc%10-cccccc6Cl
COccccNCcnncSCC=O)NCCcccccc69))))))))))))n5-ccccF)cc6)))))))))))))cc6
COccccS=O)=O)NCCCC5C=O)NCCCCN)=O))))C=O)NCcccccc6OC)))))))))))))))))))cc6
CccccCNC=O)CNcccccCF)F)F))c6))))))SC)=O)=O)))))))cc6
COcccccCNCCNCcccccc6)))))))CC6CCO)Ccccccc6)))))))))))))))c6
O=cccCP=O)O)O)))ccccNCCNCcccccc6)OCO5)))))))))CC6))))))cc6o%10
CCCCCCCCCC=O)ccO)cC)cOcccCC=O)O)))ccO)c6OC)))))))))cc6O
CCC)CCNC=O)CNC=O)CNC=O)CccccI)cc6)))))))))CNC=O)CCCCNC=N)N))))))NC=O)CNC=O)CCCCN=CN)N))))))NC=O)CCCCN5)))))))))))))))))))CC)C)))))C=O)O
COccccC=NNC=O)C=CC)cccccn6))))))))))))cc6
COcccC#CccnCCCO)CCO))O5)))))c=O)[nH]c6=O)))))))))ccc6-ncncC)c5
CCOP=S)OCC)C)))NCcccccc6)))))))CccccC=O)OC)))cc6
COccccCCccccccccc6c%10))))))))))))cc6OCCCNCCCCC6
CNCcccccccc6n9C)))))))))))cnc-cccccc6))))))ncccccc%106
CCOccccOSN)=O)=O)))cc6
O=CO)CCCCCC6)CCnncCNcccncCl)c6))))))))cccccc69)))))))))C6)C8
COcccccc6OC))))CC)NCCncO)csccncnc6c9nc%13=O)))))))))))))))CC6C
CCOC=O)C=Cccocccccc6c%10=O))))))))))))C=O)ccccOC))cc6
CCC)CccccCC)C=O)NNC=O)ccO)[nH]c=O)nCCCCCC6))))))c6=O))))))))))))cc6
FCF)F)ccccC=Ncc-cccccn6))))))ncccccn96)))))))))))cc6
CCCC)CN)cncccCF)F)F))ccc6n9Ccccccc6
O=CCOcccccc6))))))))NNC=O)cccccc6
CS=O)=O)cccccncNccccCF)F)F))cn6)))))))c6s9
CCCC=O)NCCCCcccccc6%10)))))))))C=O)N6CC%10=O
CCCNC=O)cccccc6)NCccccCl)cc6)))))))C=O)cccccc6S%11=O)=O
COccccCNC=O)CNCcccco5)))))))))CCCS=O)=O)C5)))))))cOC))c6
C=CCCCCCC=O)NCCccccOC))cOC))c6
Cncccccc-ncccOCccccF)cn6))))))))cc6=O)))))))cc69))))))CCCCC7)N5
COcccC=O)nncC)cSCCO))))ncccccc6c%10%13)))))))))))))ccOC))c6OC
CNCCNC)cccc-ccccC#CccnCOCCO))CO)C5O))))))c=O)[nH]c6=O)))))))))o5)))))cn6))))))))S=O)=O)ccccN)cc6
CCcccccc6NCC))Ccncccccc6[nH]9
O=CO)ccccc-cnoc-ccccBr)s5)))))n5)))))c6
CCC)C)CCC)C)NC=S)NCCcccccc6)))))))CNCCCC5CNCCCCCCC6CC%10C=O)NCCNSC)=O)=O
ClcccccNccccNCCCNCcccccc6)))))))CC6)))))))nc6)))))))ccnc6c%10
CCCCCnccC=O)cccccccccc%106)))))))))))cc5-cccccc6[N+]=O)[O-]
COcccccc6-ccn[nH]c=O)c6-ccccO)cc6
O=CCOC=O)ccccF)cS=O)=O)NCCCCCC7))))))))c6)))))))))NCCNC=O)cccco5
CccccS=O)=O)NccnnC)c5)))))))cc6
COcccO)ccc6)C=CCCO)CO)C=O)C=CCC)C)CO)CCC)OC%14=O
O=CCCccccF)cc6))))))Ccnc=O)cccccc6[nH]%10))))))))))CN6
O=Cccc=O)ccO)cccc6o%10))C=O)cccccc6C%10=O
Cccccnn-cccccn6))))))nc5c9C
CNC)CCCC=Cccccnc6))))))))=NOCccccCl)cCl)c6
CCCNCCCCC6))CCNccccnn6))CCNC=O)cccc-ccccCl)nc6))))))cc6)))))))C6))))))))C5
O=CC=NNcncccn6))))))))Ccccccc6))))))=NN6cncccccc6[nH]9
CC=O)ccccNCC=O)NCCCCC)CC6)))))))))C=O)csnnc5N))))))))cc6
O=CCCO)C=O)cccccc6)))))))))CCccccO)cc6))))))ccO)cccccc6oc%10=O
CCCC=O)Occccccc=O)oc6c%10))))CCCC6
COcccnccC#N))cNcccccc6Cl))))))))c6cc%10OC
COcccC=NNC=O)cccccc6C9=O))))))))))))ccc6O
COccccC=CC=O)ccccCl)cOC))c6O))))))))))cOC))c6
CCCCcnccccC=NCCO5)))))cc6c=O)n%10Ccccc-cccccc6-cnn[nH]n5)))))))))))cc6
CCOC=O)C=O)NcccccNCC)=O)))c6
CCC)C)cccNC=O)ccccBr)cc6))))))))no5
COccccNcnncC)ccC)n-cccccc6Cl)))))))nc95))))))))))cc6
CC=O)OCCOCOcccccc6C=O)C=Ccccccc6
COccccCCNC)CCcccccncsc95))))))))))))))cc6OC
CNCCNC=O)ccccNC=O)cccncc6))))))))cc6)))))))CC6
CCCC=O)NCccccs5))))))))CC=O)NCCCCCC6))))))))CCOCC6
COcccccc6COccccCCC)NCCO)ccccN)cCF)F)F))c6)))))))))))cc6
O=CNCcnncccccn96)))))))))))NC=O)cccccc6
CCCCNC=O)CCCCCN)))))NC=O)CCCCN))))NC=O)cccccc6))))))))))))))CN)=O
Cc[nH]c-cccnn5C))))))nc5C=O)NCCCCC6))CC3N
CCNC=O)CC)Ccc[nH]cccccc96))))))))))NC=O)OCcccccc6
C=CC)CO)CccO)ccocccO)cCC=CC)C))))cO)c6c=O)c%10c%14O
CCCCP=O)O)O))P=O)O)O
CS=O)=O)NccccCNC=O)CCCNCcccccc6)OCO5))))))))))CC6))))))))cc6
COcccccc6NC=O)CScnccocccccc69)))))))c=O)n6-cccccOC))c6
CCNCCCCCNCcccccc6)))))))CC6))))))))CCCcccccc6OCC=O)O))C%11O
CcccC)cNC=O)cscnc5C))))))))cc6C=O)O
CCOC=O)NCCNC=O)C=CCccccCl)cc6Cl)))))))CCC5)))))NC=O)CCCCN5C=O)OCC)C)C))))))))))C5C9
Ccncccccc6cc%10Ccnnn[nH]5)))))NCCCCC6
O=CCNC=O)CCCcccccc6))))))))N6
CCCCCCCN6CCCNS=O)=O)cccF)ccc6F
ccccCcccc[nH]5)CNCCcccccc6)))))))CNCCOCC6))))))))CC6)))))))))nc6
CCCCCCCCCCOCC)C)CO)COSC)=O)=O)))C7OC))))))))))CCC))CC6%10C))))))CC)C
CNCCcccccc6C%10CccccOCcccccc6))))))))cOCcccccc6))))))))c6-%10))))-c[nH]cccccc6c9C9=O
O=CCCCCl))))Ncccccc6-cccccc6C9=O
CC=O)Ncccc-cnnnCC=O)NcccCF)F)F))ccc6Cl))))))))))n5)))))cc6
O=CCNC=O)cccccc6C9=O)))))))))))NcccccS=O)=O)NCCOCC6)))))))c6
COccccCCccccO)cc6OC))))))NCCNCCCC5)))))))C=O)C7OCC)=O))))))))))cc6
O=CNcccccCl)c6)))))))cccc[N+]=O)[O-]))cc6
CCcncCCC3)))no5)))))NCCNCCNSC)=O)=O))C))))CC6
COCCnc=O)c-cccccOCcccccc6))))))))c6))))))nccncnc6%10
CCNC=O)CCOcccccc6F)))))))))NCCCC)C)))C=O)O))))))C=O)NCCCCN=CN)N))))))CN)=O
COccccNcnccc-cnccs5)))))n6)))))))cc6
O=CO)cccc-ccccccO)cc6o9)))))))))s5
C=CC)CCCCC=O)NCCCCCCCCCC=O)O)))))))))))))CCCC)CCCCCC)CCCOC=O)CCC)C)C=O)O))))))CC)C)C6CCC%10%14C)))))))))))))C96
COcccCOccOC))ccCC=CC)C))))cc6C9CO)))))))))))ccc6O
CcccccNCCNC=O)ccccs5))))))CC6=O)))))))c6
CccCnccnc5))))))ccnc6OcccccC=O)cccccc6)))))))c6
C=CC=O)OCC5CCCC)OC3CCCC)OC%113
CcccccNC=O)CCSCccccC)o5)))))))))))c6C
CNC)CCOCCCCCCCN6))))))CCCCCCCC6)))))))NC=O)CCcccccc6)))))))NC=O)OCCOCOCC85
CCCCOccNCCCCCCCC6)C8)))C6)))))))cF)ccc=O)cC=O)O))cn%12c%106
CCOC=O)CC=O)SccccN)cc6))))))))C=O)ccccCl)cc6
CCC)CCC=O)NCCNC=O)CCCCCCCNCN)=N[N+]=O)[O-]))))))))))))))C=O)O))))))NC=O)CNC=O)CCCCCCCCCCCN))))))))))))))CC)O
Clcccc-cccCNCCNcccccc6))))))CC6)))))))cc-cccccc6))))))c6))))))cc6
O=CNCCCnccnc5)))))))))CCCC4
CCC)OCcccccc6))))))OC5O)C=O)O
CC=O)cccc-nc-cccccc6))))))nccNCCCCC6))))))ncC)nc69)))))))))cc6
CcccC=CC#N))C=O)NCCCCC5)))))))))cC)n5-cccccc6
CCC)CC#Cccccc-ccn-cccncc6F)))))))nn5)))))c6
CCCCCCCCCCCCCCCCNC=O)cccc[N+]=O)[O-]))cc6[N+]=O)[O-]
CCCcccccc6N9C=O)CScncccNC=O)COcccccc6))))))))))ccc6n9C
CCOC=O)C=CCC=CC)C=Ccccccc6)))))))))))cccccc6
NCCNCCCNC=O)cccccc6)))))))CCC5C9
O=CNCcccccc6))))))cccccc6))))))CO)CN6CCNCCOCC6
COccccCC=O)NCCO))CccccNC=O)cccccc6))))))))cc6)))))))))))cc6OC
COccCC)C)C))ccC=CCCC=CccccOCC)C)C=O)O))))cCC)C)CN)))c6)))))))C5=O)))))))cc6CC)C)C
CCCNCCNC=O)ccccF)cc6Cl)))))))))))CCC)O6
CccccC=O)NCCC)Cncccn5))))))))))s5
CC=O)ccoccC=O)O))cccc96)))))))))CCcccccc6F)))))))=CC)O5
COccccNC=O)cccco5)))))))cc6NC=O)cccco5
COcccO)ccc6)C=O)cccO)ccO)c6C%10=O))))))))))))-ccccO)cc6O))C=O)ccccO)cc6C%10=O)))OCC)CO)C6
C=CCnc=O)ccccncNC=O)CCC3)))))nc6%10
CccccNcncN)cC=O)ccccC)cc6)))))))s5))))))cc6
Nc[nH]ccccccccc6nc%13-9
CCC)C)OC=O)NCCCCCCC#N))cccccc6)))))))))CC6
CCOC=O)CCcccccc6)))))))CCNCC)C=O)Nccc[N+]=O)[O-]))ccc6Cl))))))))))CC6
CCnccncCNCCCC5cnocCCC3)))n5)))))))))))c6=O
CcccCCCCCCCCcccCC)C))cC=O)O))cc6CC)C))))))))))))))))on5
CC=O)cccccNC=O)CScnncCccccn5C)))))))n5C))))))))))c6
CCCNCC)CO)))C=O)cccsc5COC6CNC)S=O)=O)cccccc6C#N
COC=O)ccNC=O)CCCCN5OCC)=O))))))))))scC)c5C
CccC=O)NCCCCcccccc6%10))))))))))))cnn5-cncccn6)-ccccCl)cc6CC%10
COccC=O)NCCCS5=O)=O)))))))cnn5-ccccCl)cc6
CcncCNCCNCC=O)Ncccccc6C=O)NCCC3))))))))))))))CC6)))))))no5
O=CccccCnccP=O)O)O))c=O)cc6CC=O)O))))))))))cc6))))))NCCCNCCCC4)))))CC6
CccccC=O)ON=CN)cccccn6))))))))))cO)c6
COC=O)C=CNCC)C))C=CC6=O))CccccOC))cOC))c6))))))CC=O)NNCN)=O))))N6C=O)OCcccccc6
COC=O)C=CC)NCC)=CC=O)OC)))C6cccccO)c6
COC=O)CC)NC=O)C=CccccOC))cc6)))))))SC5=S
COC=O)CCcccccc6)))))))NC=O)OCcccccc6))))))))))CC)OC=O)CCccccO)cc6)))))))NC=O)OCcccccc6
O=CccO)ccccC=CccccO)cc6))))))))cccc%106
O=CCCCC=C6CcccccCF)F)F))c6))))))CC=O)N6CC=O)NccF)cccc6F
CCNCC))CCSccccnc-cccsc5)))))sc5c9
CCCOC=O)CC)COCCCC)OC))CO)CC)O6)))))))CC)COCOCC)CCNC)CCCC)O)CC)O6)))))))C6O))))))))CC)O)CCC)CNC)CC)CO)C%15C)O
CCOccccCncc[nH]c5=S)))))))cBr)c6OCC
O=CO)COcc-ccccOCCCCccF)cccc6Cl)))))))CC6)))))))cc6))))))cccCCCCCC6))))))c6Cl
CcccC)c-ncSCC=O)Ncccc[N+]=O)[O-]))cc6Cl)))))))))))nccnccc69)))))))))cC)c6
COccccOCOCCOCCO))COS=O)=O)O)))COS=O)=O)O)))C6O))))))))))cccc6cc%10OC)))))OCCcccccc6-%11))OCO5))))))))C5=O
CCNCCNcccc#CcccccNC=O)ccccCNC)C)))cc6))))))))c6))))))))cc6))))))CC6
COccccNC=O)CCC=O)cccccc6C=O)O)))))))))))))cc6
CcccccNC=O)CNC)C=O)ccccNCCCC5)))))c[N+]=O)[O-]))c6)))))))))))c6
Cccccc-cccncNC=O)cccccC#N))c6))))))))c6))))))c6
CNC=O)C=Ccccc-cccccCF)F)F))c6))))))o5))))))C=O)NC)C6=O
CCCCcccccc6)))))))NS=O)=O)ccccC=O)NCCOCC6)))))))cc6
O=CC=CccccOCcccccc6Cl)))))))))cc6)))))))N=CccccOCcccccc6))))))))cc6))))))N5cccccn6
O=Cccccccccc6c%10C=O)N9cccccn6
Ccn[nH]cc5CCCNC=O)CN)CC)C))))CC6)))))CC#N))C=N)O6
CCCccCCcccccc6))))))))[nH]cSCC=O)cccccc6)))))))))nc6=O
CNCcccccc6))))))cnc-ccccNCCCNCC7)))))))cc6))))))ncc6CNCC6
O=CNC=O)Ncccccc6OCCCOCC6)))))))))))))CC6CCNCccccc-cccccc6))))))c6)))))))CC6
CCCNcncC)ccNCCC))))n6
COccccNCCNccccS=O)=O)NconcC)c5C))))))))cc6))))))CC6))))))cc6
FCF)F)cccccNCCNCCcccccc6)OCO5))))))))))CC6))))))c6
CCCOcccC=O)OCCCCCCC7)N5C))))))))))ccc6Cl
CCCCCCCCCCCCCCCCCCCC)))))CC=O)OCCCO))CC=CnccC)c=O)[nH]c6=O)))))))O5
CCNC=O)CCcccccc6)))))))NC=O)CCCC)C)))NC=O)CNC=O)CCcccccc6Ccccccc6%14))))))C%10C%13=O)))))))))))))))))))))CN)=O
CccccncNCCNC)C)))))cN=O))nc6c%10
O=CNCCCC3)))))CCCCNCccccF)cc6Cl))))))))C6
O=CNCCcccccc6)))))))CO)CO)CCcccccc6)))))))NC=O)COCCOCcccccc6))))))))COC85))))))))))))))cccccccc6[nH]9
O=Ccccccc6CCCCO)CCCCC=CCCCOOCcccccc6)OCO5))))))))CCCF)F)CO)CCO)C%26)))))))))))))))))))))))))))[N+]=O)[O-]
CcccC)n-cccNC=O)CCCNCCCNCcccccc6C9=O))))))))))CC6)))))))))))ncn6))))))n5
CCNCC))C=O)ccnn-cccccCF)F)F))c6))))))c5CCCNCC6
Ccncccccc6n9S=O)=O)cnnnc5ncNcccccc6CC)C)))))))))csccc59
Cncccccc6cccC=CccccN)cc6))))))))nnc6%13
CCCCNC)CCCNC=O)ccccccnc6nCCcccccc6))))))))c%10=O
O=CNCCOCCO))CO)CO)C6O)))))))))OCCCccnCCCCOCOP=O)O)O))))))))nn5
COcccc-cccC=O)O))nn5-cccccc6)OCCC6=O))))))))))))))cc6
NS=O)=O)cccc-nncCF)F)F))cc5-ccccCl)nc6)))))))))))cc6
CCC)C)OF
COcccNC=O)CCScncccsc5c=O)n9C))))CCCC)C6)))))))))))))))ccOC))c6OC
CC=O)NCCcccccc6)))))))CO)CCcccccc6)))))))NC=O)CCCC)C)))NCC)=O
CCC)C)cccccC=O)Nccccc-ccccnnc-cccccn6))))))n5n9)))))))))c6))))))))c6
CNC=O)ccccc-ccccNC)C=O)ccccC#N))cc6))))))))cc6))))))c6
COcccc-cccCF)F)F))cnc6-ccccSC)=O)=O))cc6))))))))))))cc6
COccccNC=O)Ncccccc6)OCO5)))))))))))cOC))c6
CNCCNccccNcnccF)cNcccCCC3)))[nH]n5))))))n6)))))))cc6))))))CC6
ccccNCccccnc6))))))))cc6
CccccNC=O)CCNCCCNCCOCC6)))))))))CC5ccccCl)cCl)c6))))))))))))cC)c6
COccccBr)cC=O)NCCCNCCNCCCNC=O)CC)C)))))))))CC6)))))))))c6OC
CCC)C=O)NCCNC=O)CCC3)))))CCCC=O)NCCS))C=O)NCCCC5C=O)O))))))))))))C6
COccccCNC=O)cscncC)cC=O)NCCNcccccc6F)))))))CC6)))))))c-ccccC)o5)))))c6c9N)))))))))))))cc6
O=CNcccc[nH]c=O)[nH]c5c9))))))))))cccccc6
NcccccNcncNccccNcncNccccF)cCl)c6)))))))ncNCCNCCOCC6)))))))))n6)))))))cc6)))))))ncNccccF)cCl)c6)))))))n6)))))))c6
O=CO)CCNN=cnCcccccc6)))))))cccccc6n9C=O)NCcccccc6))))))))))))))))))))C=O)O
NCcccccc6CNCCCCF)F)F
CCOccccncccCO)CCCCNCCCcccF)ccc6-cccccF)c6))))))))))))CC6))))))CC6))))))c6n%10
CCCCCCCCNC=NC))NCCCNCCCCCCC)))))))CCCCCCCC
CCCcccccNS=O)=O)ccccOC))nc6))))))))c6
N#CCC=N)SccccSN)=O)=O))cc6))))))))CC#N))C#N))C=N)SccccNSC)=O)=O)))cc6
COcccccc6)Ccc-5nc=O)[nH]c6O
Ccccc[N+]=O)[O-]))cc6S=O)=O)Ncccccc6C=O)NCCOCC6
CCNCC))CcccccNcncNccccNCC)=O)))cc6)))))))ncNCCCCCC7)))))))n6)))))))c6
CC=CCCCCCO)CCCC=O)O5
Ccccc-cncccccc6cnc=O)cccnn5[nH]c9n%17%17))))))))))))))))))cc6
O=ccCCO)))cocccOCCCNCCCCC6))))))))))ccO)c%106
NcccccNCCCNC4)))))C=O)cccccCl)c6))))))))c6
CCScccc-ccccC=O)NCCCCC6))OCCO5)))))))))cc6C=O)O))))))))cc6
CSCCCNC=O)CC)NC=O)CN)CccccO)cc6)))))))))))))C=O)NCCcccccc6)))))))C=O)NCC=O)NCCCC)C)))C=O)NCC)C=O)NCCC)C))CN)=O
CCCCCCCCC=CCCCCCCCC=O)NCcccccc6)))))))CCO)cccccc6
CCC)CC3NC=O)NccccCl)nc6
O=CCCNC=O)cccccc6Br)))))))))))NCCccccs5)))))NCCCC5
CCCCNCCCC)C)))C=O)NCCCCN=CN)N))))))C=O)NCCcccccc6)))))))C=O)NCCcccccc6)))))))C=O)N%15
COcccc-cnccc=O)[nH]c=O)n6C)))))n5CCCcccco5)))))))))))))cc6
Ccccccc6CNC=O)NCCSCCC=CCCCC6))))))))))C=O)O)))C5=O
CccccC=O)NCCCNCC=O)NCCCC5)))))))CC6)))))))cc6C
O=CCCCCC5)))))NCCNccc-coccc5-ccccF)cc6)))))))))))ncn6))))))CC6
COcccC=O)NCCNCC3)))))))ccc6Ncncccn6)-ccnnC)c5-cccccc6OC)))))))))CC6
CC=O)cncCC=O)O)))cC=O)cccccccccc%106)))))))))))nc6C
COC=O)COCCCCCCC)C)CCCC6C)C%10CCOCC)=O)))C%15OCC)=O)))C%14OCC)=O)))))))))))))))OC=O)COCC)=O)))C96
CCC)ccnccCCCCNC=O)cccccc6F))))))))C6))))))n6
O=CCCCCC=O)NcnncCCCCcnncNC=O)Ccccccc6)))))))))s5)))))))))s5))))))))))NO
OccccCCO))CCCS5)))))cc6
COccccCNC=O)cscncncNCCO))))c6c9C)))))))))))))cc6
O=CN=CNC=O)C=Cccccc[N+]=O)[O-]))c6)))))))S5))))))cccccc6
CCCNcccccc6)C=CccccC=O)O))s5))))))C=O)N5
CCCOC=O)CC5C=O)C=CNCC3)))C6=O
C=CCNC)CCcccccNcncccccncc6nCCCCC5)))))c9n%13))))))))))))))n6
CNCCCNC)C6=O
CCOC=O)CC=N)OC=C[N+]=O)[O-]))C6cccccOC))c6
CCC)CCNC=O)NCccccO)cc6))))))))))C=O)NCC=O)NCCNC=O)CNC=O)OCC)C)C)))))CC)C))))CC6)))))))CC)C
CCC)CCNC=O)OCcccccc6))))))))))C=O)NCCCC5C=O)NCC#N))Ccscnc5C
COccccOCCCNS=O)=O)CF)F)F)))))))cc6
3CCnnc-ccccOccccCl)cc6)))))))cc6))))))nn5))))))cccccc6)OCO5
O=CO)CCcccBr)cO)c[nH]c=O)sc95
CCCC=O)NccccNC=O)CScnc[nH]ncC)c5c=O)n9-ccccF)cc6)))))))))))))))))))cc6
Ccccccc6C=O)NCCNcnc-cccccc6))))))ns5)))))CC6
O=CCNC=O)COcccccc6%10)))))))))))OCccc=O)occcO)ccc%106
O=CNcncccccc6nc%10-cccccccc6s9))))))))))))))))))))cccccn6
CCC)NCCN)=O)))CCCOCC6
CCcccOCCccccncccc6c%10)))))))))))))c=O)[nH]c6C
CCcccccc6NC=O)CnncCF)F)F))cBr)c5C
COccccC=NNC=O)CC)OccccC)cc6))))))))))))cOC))c6OC
COcccccc6NCCNS=O)=O)cccccC=O)NCCCNCCOCC6))))))CC6)))))))c6)))))))CC6
CCC)CCO)CCC)CNC=O)ccccC=O)NCCOCC6)))))))cc6)))))))))C6
CccccNC=O)CCNC)CCN6C=O)cccccc6-cccccc6))))))))))))))))))))cc6
O=CCNC=O)cccccc6Cl))))))))S=O)=O)cccccccc6oc%10=O))))))))))))))NCCNCCOCC6
CCOccccNC=O)ccnn-ccccC)cc6))))))c5CCCNC=O)OCC)C)C))))CC6)))))))))))))cc6
Ccnccccccc6ncSCccc=O)occcccc%106))))))))))))nnc%135
CCNC=O)Ncnccc-ccncC)cn6))))))cc-ccccOC))nc6))))))c6[nH]9
CCOC=O)CnncCF)F)F))cBr)c5C=O)NCCCNCcccccc6)))))))CC6
COcccccCCNCCCCO)cccccF)c6)))))))CC6))))))))c6
CCOC=O)cccNC=O)CScnncCNC=O)ccccCl)cc6)))))))))n5Cccccs5)))))))))))))))ccc6Cl
COC=O)CCNC=O)CF)F)F))))C=O)NccC)cccc6C
CC=O)CCcccc[N+]=O)[O-]))cc6))))))NC=O)NC6O)CF)F)F
N#Ccccccc6NcncCCCCNCCOCC6))))))))))cs5
COcccccc6)CC=O)cccC)cO)cC)c6)))))))=CO)C6=O
COccccS=O)=O)NCccccc-cccco5)))))c6)))))))CCCS=O)=O)C5)))))))cc6
CCC=CCCOC=O)C=C5CCCC3C)CC%16)))))))OcccO)ccc6C9%13C
C=CCOccccC=NNC=O)CNC=O)NCC)C)C5=O)))))))))))cc6
Ccccc-cncC)cC=O)NccccF)cc6F)))))))))s5)))))cc6
COC=O)ccccCNC=O)CCCcccccc6))))))))NC=O)OCcccccc6))))))))))))))cc6
COccccc-cnc-cccccc6Br)))))))oc5C))))))c6OC
O=Ccnccccc-cccccc6))))))n6n9))))CCC5))))))))NCCNCCO)))CC6
CC=CC=O)OCcccccc6))))))cccccc6))))))C6cccccc6
COC=O)ccccNCCNC=O)C=CccccBr)cc6)))))))))CC6))))))s5
COcccCCCccccCl)cc6))))))=CC=O)N6CCO)))))))))ccc6O
O=COCCO))CccccO)cc6)))))))))cccO)cO)cO)c6
CC=O)NccccNcncnc[nH]ccc95))))))))))cC=O)cccccc6)))))))c6
CccccCO)P=O)O)C=CccccF)cc6))))))))))cc6
CNCcccccc6)))))))C=O)C=Ccccccc6Cl
CCCnnnnc5SCC=O)Nccccc-cnncC)o5)))))c6
CC=NOCC=O)O)))))ccccCl)cCl)c6
CCCCCScncccOCC)))cOCC)))cc6c=O)n%10OCccccOC))cOC))c6
CCC)C)C=NNC=O)cnnn-cnonc5N))))))c5CNCCCCC6)))))))))))))))NC=O)ccccCl)cc6
CCC)C)OC=O)CCNC=O)CncnccN)ncnc69))))))))))))C=O)OCC)C)C
CCC)CCNC=O)CCCCC)CC6)))))))CCCS=O)=O)C5
CCCC)C=O)CCCCCCC)CCC=O)NC)C))))))C5C)CCC9CC)CCCO)CC%176
CCC)ccccC=NNCCC=O)NN=CccccC=O)O))cc6))))))))))))C=O)CC6))))))cc6
CNCCOccccccccnc%106)))))))))))))C=O)cccco5
CCC)C)ON=CCCNCCNCCOCC6)))))))ccccCl)cCl)c6)))))))CC6
CC=CC)C=O)OCCCC)O)C=CO)C6=O
CNC)CCCNC=O)ccCN)=O))occcccc96
CCC)NC)cccc-ccccnccn5c9)))))))))cc6CN)=O
COccccCccncncN)ncN)c6c%10C))))))))))))cc6O
C=CCCCCNCCCC95)CC9O))C8OCC=C)))))C7
CC=O)ccccOC=O)ccccCScncccccc6n9C))))))))))))o5)))))))cc6
O=CCcccc-cccccc6))))))cc6)))))))NcccccC=O)NCCCNCcccccc6)))))))CC6))))))))c6
COC=O)CScnncNC=O)CScnc=O)cC)cC)c6C#N))))))))))))s5
CCC)CCCCC=O)NNcccc-cccccc6))))))cc6)))))))C5=O)))))CNC=O)cccccc6))))))))C6
CCccc=O)oc[nH]cC)cC=O)C=CccccC)cc6)))))))))c95
CCC=CccccOCC)=O)))cc6))))))ccccnc6
CCC)NC=O)cccccc6NC=O)CccccCl)cc6
CCC)NC=O)cccccc6CCCO)))NS=O)CCCF
Cnc=O)cccc-cccccc6))))))n5O))))nC)c6=O
CC=O)OCCCCC)CCCCC)C6C=O)C=CCCCC)C=O)NN)))CCC6C)CCC%10%14C)))))))))))))))))C6C)C
COCCNC=O)C=CC)CF)=CccC)ccC)cc6C))))))))))SC5=S
O=CCCCCCC5))))CC=O)N6CCO)C=Ccccccc6
COccccCNCCCCcc6cccccc6n9CCF)))))))))))))))))cO)c6OC
COC=O)cscccccc6c9C=O)OccBr)ccCcccccc6)))))))cc6Br
C=CCCCNCCC6CC6CO)cccnccccOC))cc%106
NCCCCCNC=O)CCS))Ccccccc6))))))))))C=O)[N+]CCCC5
COCCCNC=S)NN=CccnCCOC))))cccccc96
CNCcccccc6)OCO5)))))))))C=O)C=CccccCl)cc6
CNC=O)cccccc-ccccF)cc6F)))))))cc6n9C
CNC=O)ccCNC=O)cccccc6OC)))))))))))csc5NC)CCCCCC6
CCC=O)NcccccNC=O)CnnncC=O)Ncccccc6)OCO5))))))))))c5N)))))))))c6
CccccNC)C=O)CNC=O)ccccccCl)cccc%106)C%12=O))))))))))))))))cc6
COccccCCCNCcscC)cc5C)))))))CC6))))))cc6
CSccccC=O)NCCCNCCCCCNSC)=O)=O))))cccccCl)c6)))))))CC6))))))CC6)))))))cc6
COC=O)CCCOC=O)CCcccOC))cOC))cOC))c6)))))))))))NCC)=O
CC=O)NCCOccccOCCOCCOcccc-ccccncCC=O)NCCO))CC)C))))))nC)c5c9)))))))))cc6)))))))))))))cc6)))))))))Ccccccc6
CC=O)OCC=CCOCCCCCCCCOCOCCO))CO)CO)C6O))))))))CCC6C)C%10CCC%14C%17C%20C))))))))))))))))))))COCOCCO))CO)COCOCCO))COC=O)CCC)C)C)))))C6OCC)=O))))))))))C6O
CCCNC=O)CCCCCCC=O)NO)))))))))))C=O)NCcccccc6
CCOC=O)ccn-cccccc6))))))nc5-ccccBr)cc6
O=COC=CccccO)cc6)))))))CccccO)cc6))))))=C5ccccO)cc6
NCCccccO)cc6)))))))C=O)NS=O)=O)CCCOCnccc=O)[nH]c6=O)))))))CO)C5O
CC=O)OccC)cC)ccccC)coc59))))CCC=O)O)))CCCC6CCCC)CO))CCCC6%10C)))))))))))O6
CNC)ccccCN=cnc-ccccBr)cc6))))))n-cccccc6))))))s5)))))))cn6
CccccC)cCNC=O)cccccccc6[nH]9))))))))))))c6
CNCCCNC=O)cccccc6Cl))))))))))))Cccccccccc6c%10
COcccc-cccccc6)C=Cc[nH]ccc5CCCC6))))))))))C=O)N5))))))))cc6
CCCNCCCC)cccO)ccc6CC%12C%10C)C
CC[N+]C)CC))CCCCCCCCC[N+]C)C)CC
CNC)CCCncccccCl)ccc69))))))C=CC=O)NC5=O))))CCCCN5C9=O
COcccccc6)C=O)NCCC#Ccccc-ccN)ncN)nc6CN)=O))))))))cc6))))))))NC=O)NC5=O)))))))C5
CcccC=O)NNC=O)CC=O)Ncccccc6)))))))))))))cC)n5-cccccc6
CCC)C)NS=O)=O)ccccNC=O)CC)C)Occcccc6))))))))))cc6
CCC)CC=CBr)CC)C)N5[O]
CCCC)CNC=O)CnccnCC)C)CCCCCC6)))))))c=O)c6=O))))))))))C=O)O
CnnccNC=O)cnc-ccnccsc5n8)))CCCC6)))))))))sc5N))))))))c5NCCCN)CF)CC7
O=CNCNC=O)cccccc6))))))))CCl)Cl)Cl))))cccccc6
CS=O)=O)cccccNcncccccc6[nH]9))))))))))c6
CCNC=O)CCCOCC)=O)))C=O)CC6C)CCCC=O)OCcccoc5)))))CC6%10C
COcccc-nnnnc5SCC=O)NccccS=O)=O)NCCOCC6)))))))cc6)))))))))))))))cc6
CccNC=O)ccccCNCCSCC6)))))))cc6))))))))cccc6-ccnC)c=O)cNccccS=O)=O)CF)F)F)))cc6)))))))n6
Ncnc-cccCl)cCl)[nH]5)))))cs5
CccccNC=O)CScn[nH]cN)n5)))))))))cc6
CccccC)n5NC=O)Nccccc=O)cc-cnncCcccccc6)))))))nnc5s8))))))))[nH]c6c%10
COccccOcnccnc-cccccF)c6))))))c=O)nCCC#N))))c6n%10)))))))))))cc6
CC=O)NCCCC=O)O))CC6
CcccCl)ccc6C=O)Nccc[nH]c=O)c6
CCCCCCN6S=O)=O)ccnC)cCNCC)cccccc6)))))))))n5
CCCCcnn-cccNC=O)CCC)))))ccc6Cl)))))))c=O)n5Ccccc-cccccc6S=O)=O)NC=O)cccccc6Cl)))))))))))))))cc6F
Ccccccc6NcncncccOCCCNCCCCO)ccccF)cc6)))))))CC6))))))))))ccc%106
COccccN=[N+]C)CCCCCCCC6)C8)))C6))))))))cc6
CCON=CccccBr)cc6))))))CCCNCC)CCNC=O)ccC)cc[n+][O-])c6C))))))))CC6))))))CC6
O=CC=CNccccCl)cc6)))))))))cccccc6
Ccccccc6NcncN)ncCScnncCCC3)))n5N))))))))n6
COccccCNC=O)Cccsc-ccccCl)cc6))))))n5)))))))))cc6
O=S=O)[C-][n+]ccccccc6cccccc6%14))))))))))))))cccccc6
CCCNcncncccc-ccccF)cc6))))))cc%106)))))))))))cccccNC=O)ccccOC))cF)c6))))))))c6
COCCNCCOC))))cncncccc-cccccc6Cl)))))))cc%106
COcccccNC=O)ccccncNCCOCC6))))))sc5c9)))))))))))c6
O=CNCCC=O)NCCC3)))CC5CCC3))))))))))Nccc[N+]=O)[O-]))ccc6F
COcccccC=O)Ncsccc5CN)=O)))CCC5)))))))))c6
O=Ccccccc6)CCCC6)))))))))NCCNcccccn6))))))CC6
FccccCNCCCCCScncccccc6[nH]9))))))))))))))))cc6
COccccS=O)=O)NCCO)))CCO)CCcccccc6)))))))NC=O)OCC)C)C))))))))))cc6
CCCC=O)NcccC=O)NN)))ccc6O
O=CC=CccccCF)F)F))cc6)))))))CCCC6=CccccCF)F)F))cc6
CcccC)ccC=O)NccccNC=O)cccccncC)c6oc%10=O)))))))))))))cc6))))))))c6
NC=O)CCcccccc6)))))))NC=O)CCcccccc6)))))))NC=O)CCCN=CN)N)))))C=O)O
Cc[nH]cCncncccccc69))))))))))nc=O)c6CCCCCC6
CnncC=O)NcccccO)c6))))))))cc5-cccccc6S=O)=O)C%10
CCC)C)NC=O)NC=O)COC=O)cccccc6
COccccNC=O)CCCCCC6C9=O))))CC=O)NCC)=O))C=O)C5CC9[N+]%12C)CCC#N)))))))))))))))))cc6
C=CCccccO)cncccc%106)))))))C=O)ccO)cccc6-%10
CC=CC=O)NNCCOCC6))))))))Ccccccc6Cl)))))))nncCF)F)F))nc5N9
CCCO))NccO)c=O)c4=NccccF)cCl)c6
O=c[nH]c=O)nCCCO)CCOP=O)O)O))))O5)))))cc6-ccccBr)cc6
CCOC=O)c[nH]ccccOCCCCCOcccccc6OCC)))))C=O)NCCF)F)F))CC=O)N6CC%10))))))))))))))))))cc6c9CC)C
CCCCC))CNC=O)CCcccccc6CN%10CCO)CCcccccc6)))))))NC=O)CCN))))))))))))))))))))C=O)NCCN)=O))CC)C
O=CNNC=O)cccncc6)))))))))cnc-cccccc6Cl)))))))no5
CCC)=CCCCC)O)CCCCC)C5CO)CCCC)CCCO)CC)C6CO)CC%10%14O
CCCl)CCCC=O)O))C=O)O
CScscC=N)N))cc5S=O)=O)ccccc-ccccC=O)NCCC)C=O)O))))))cc6))))))c6
CCCCCCCCCCCCCCCCOC=O)cccccc6C=O)O
O=CCScnc=O)cc[nH]6)NCccccs5)))))CccccF)cc6))))))=N6)))))))))))NCCCCC6
CCC)CNCcccc-cncccccc6s9)))))))))cc6)))))))C=O)C=O)NCCO)cccccc6
C#CccnCOCCO))CO)C5F))))))cncncN)c96
CCOC=O)CCccc-cccccc6))))))cnc6N=CC)C%10CC)C)O%14
O=S=O)NCCOcccccc6)CCccccCl)cc6))))))CCC4))))NCC6)))))))))))))cccccCF)F)F))c6
CccccCN)=O))cc6NC=O)ccccNCCCNcccccC=O)O))c6))))))cccccn6)))))))CC6))))))cc6
O=S=O)NCccccnc6))))))))cccBr)ccc6Br
COccccCC=O)NccccccnCCCN))))c=O)c6c%10))))-cccccc6C9=O))))))))))))))))cc6OC
CCCccccC=O)OccccC=N)N))cc6))))))))o5))))))C=O)NCCC=O)O)))C=O)O
CC=O)NCC=O)NC5=NNCN)=O
COccccNcnc-cccccc6)CC=O)N5))))))))cs5))))))cc6
COcccccc6NC=O)NCCCCCCCC6)C8)))C6
COcccOC))ccC=O)NCC=O)NCC)cccccCF)F)F))c6))))))))))))c6
CccccF)cc6NC=O)cccC=O)NC)CCO)))))ccNCCCC5)))))n6
O=CNCCCCNCCCNccccccccc6n%10))))))))))CC6))))))CC6))))))))cccc-cccccc6))))))cc6
CCCC=O)C=CO)CC=O)CC)C)))=CO)CC=O)CC)C)C)))C6CCC)CC)))CC=O)C=CC)C))))C6=O
COcccccc6OCCScncccccc6c=O)n%10C)))))))))))))CNCCCC5)))))CCCCC6
CCCNCCCNC=O)CNCCNcccccn6))))))CC6)))))))))))CCCcccccCl)c6C%10
CCOcnnC)cnccCN)=O))cNccccF)cCl)c6)))))))c96
CCCCCCC)C)cccO)c-cccCC=O)O)))ccc6OCccccF)cc6))))))))))))))c=O)o6
CCC=O)CC)=CCOCC=O)NCCNccccC)cc6))))))CC6
CNC)ccccC=NNC=O)cccccc6))))))))))cc6
COC=O)CNC=O)NccccC=O)NCC=O)OC)))CC)C)))))cc6
CCC)CCNC=O)OCC)C)C)))))C=O)NCC=O)NCCCC5C=O)NO)))))))))Ccccccc6))))))cccccc6
COccccc-ccccNccccC=O)O))cc6)))))))ncnc6s9)))))))))c6OC
COC=O)cccccc6NC=O)CScnnnn5C
COccccCS=O)=O)CC#N))=Ccccccc6Cl)))))))))))cc6F
CCC)CNCCcccccc6)OCO5)))))))))C=O)CCNC=O)CCCC)C)))NCCCCC6))))))))C=O)O
CNCCNS=O)=O)cccCl)ccc6Cl))))))))CC6
C#ccccccC=O)NCCCnnnc-ccccncC)ccc6c%10))))))))))c5CO))))))))))))c6
NC=O)ccccNC=O)CCCCCC6))))))))cc6
O=CO)CCCCCCNCCCCCN%12C=O)CCC3))))))C%106
Ccccccc6COC=O)CC5cccccc6C=O)O%12
O=CNcnccnc6C=O)O)))))))))cccccS=O)=O)NCCcccccc69))))))))))c6
CSccccCNC=O)CCCN)C=O)O))))))))cc6
CCOC=O)ccncccnn5CCCl)cccccc6)))))))))))c6NccccOC))cc6
Ccncc[N+]=O)[O-]))n5CC=O)OCccccCF)F)F))cc6
COccccCCNC=O)ccccNC=O)ccocn5)-ccocn5)CCcccccc6))-cccccc6OC)))))C=O)NCC)C=O)NCCO))C=O)N%26C))))))))))))))))))))))))))))cc6)))))))))cOC))c6
O=CCCcccccc6CN%10C=O)cccccc6)OCO5))))))))))))))))))NCcccco5))))))Cccccnc6
COccccC=O)NCC=O)NC)Ccccccc6OC))))))))))))))cc6OC
CCcccccc6CCC5NC=O)NCC=O)NCCNCCOCC6)))))))))))C5=O
CCCCNC=O)cccccc6NC=O)cccccccccc%106)C%12=O)))))C=O)NCCCCCC=O)NCCCC
CNCCCC)C)))C=O)NCCcccc-cccccc6))))))cc6)))))))C=O)NCCNcncNCcccccc6))))))))ncOcccccc6)))))))n6))))))CC6
CCcccccO)c6OCOCCO))CO)CO)C6O))))))))))CC)CCCO)CC)C)C6CC%10O
CCC)CCOCCCNC=O)cccCC)C))on5))))))CC6)))))C5
O=CNccccBr)nn6)))))))ccccF)cS=O)=O)NCCOCC6)))))))c6
COcccccc6CNcccccn6))[nH]cccccc69
CCOC=O)CNC=O)C#CCC))))))C=O)OCC
COccccCNCCcccOC))cOC))cc6C%10)))))))))))cc6
CCNCC))cccnc-ccccC)cc6))))))c-ccccC)cc6))))))nc5c9
COccccCC=O)NCCCCcccccc6%10)))))))))))))cc6
CccccNC=O)CCC=CCC6C9=O))))))))))cC)c6
OCcnccn5CCCCOcccccc6
C=CCccccNCCNCCCNCCNC)CC6)))))))))CC6))))))cc6)))))))cccccc6))))))cccccc6
CCCccc=O)ncS)[nH]6))))))CCF)F)F))CF)F)F
Occcccc6OCCO)C=CCCC%11)NCCCC3))))CCC%13%106
O=CNcccccc6Br))))))))cncsc5CCOcccccc6
COccccNC=O)CCC=O)NN=CC)CCC=O)Ncccccc6OC))))))))C5=O)))))))))))))cc6
OCCCCCcnoc-csccc5-cccccc6F))))))))))))n5)))))CC6
CcccccCC=O)OCC=O)NCCC)OCC)C6)))))))))))coc5c9
COcccOC))cc-ccccCF)F)F))cccc6s9)))))))))c6
CcncNccccC=O)Ncccccc6))))))))cc6)))))))ncccccc%106
NCCcccccc6)))))))cnncSCcccccc6F)))))))))o5
Ccccc-ccccNC=O)C=O)CC=O)CCC)C))))C5cccccn6)))))))))))cc6))))))s5
COccc-cnc-ccccNCC)=O)))cc6))))))c-cccncc6))))))[nH]5)))))ccOC))c6OC
CCOC=O)cccc-cccccc6))))))cNC=O)NCCcccccc6)))))))))))c6
CCOC=O)ccNC=O)CCNCCNC6=O))))))))))scc5CCCCC7
CC=O)Ncccc-cnncS=O)=O)CccccF)cc6))))))))o5)))))cc6
COcccccc6NC=S)NCCNC)CC6
CCC)CCNC=O)OCCCcccccc6))))))))))))C=O)NCCO))Ccccccc6
CCCNC=O)CNS=O)=O)ccccOC))cOC))c6))))))))))CCC)O6
CS=O)=O)ccccC=O)Nccccc-ccccc-cncccccc6[nH]9)))))))))c6))))))c6))))))))cc6
O=CCScnc-cccccc6))))))nn5-ccccCl)cc6)))))))))))))NcnccBr)cc6Cl
COcccccC=O)NN=Cccccnc6))))))))))c6O
CCOC=O)CCCCCcccccc6)OCCO6)))))))))))))CCNcccncc6))))))CC6
NC=O)CCCCC=O)O))N5
CccccCl)cc6CCCNCCCCNS=O)=O)ccccc[nH]ccc95))))))))))CC6)))))))CC6
CccccCCC=O)cccccCl)c6O%10))))))))))cc6
NC=O)CScccccc6cnn5-ccccCl)cCl)c6
O=CCCCCOcccccc6-cncCNCCCCC6)))))))co5))))))))))))))))NO
Cccnc-cncNCCC3))))ncc6-cccccc6))))))))))))s5
COcccc-ccccF)cc6CCCNC=O)cnccn5C)))))))CC6)))))O%10))))))))cc6
COcccccNCCNC=O)cccccF)c6))))))))CC5=O))))))c6
NS=O)=O)cccccNC=O)NccccSN)=O)=O))cc6)))))))))c6
O=CO)CCCCCcccccc6))))))CCN6C=O)cccccNC=O)cccccccccc%106)C%12=O)))))))))))))c6
COC=O)CCCC)C)))NC=O)CCNCOCCCNCCCCCC%12CCCC=O)OC))))))))))))COCN)=O)))C6OCC)=O))))))))))CC5CCl
CCNCC=O)NccccNCC)=O)))cc6)))))))))C=O)C=CcccccCl)c6
Ccccccc6C=O)OCC=O)NCCccccSN)=O)=O))cc6
Ccnc-cccccc6))))))nCCCCCC6))))))c5CCCccccC=O)NO)))cc6
O=CNCcccccc6))))))))NCCCcccccBr)c6O9
CCCCC#CcncNCccccCl)cc6))))))))cncnCOCC=O)N5)))))c5n9
O=CCNN=Ccccc[N+]=O)[O-]))cc6))))))))C=O)cccncc6)))))))))NO
COcccCcccccc6CNCCNC)CC6))))))CCOC=O)C%135))))))))OCO5))))))))ccOC))c6O
CCOccccCCNC)C=O)CCOcccccc6)))))))))))))cc6OCC
COccccC=N)N))cc6
CCO)CO)CO)CCOC=O)Ncccc-cccc-cncccccc6[nH]9)))))))))cc6))))))cc6))))))))))OC5ncnccNCCCCC3))C5)))))ncnc69
CNCCCC5CCOC=O)CO)cccccc6))))))cccccc6)))))))))C7
O=CO)CCCCCN6C=O)cccO)cO)cO)c6
CNC)ccccC=CC=O)NC=O)NCcccccc6)))))))C6=O))))))))cc6
CCNCC))ccccC=NNC=O)COcccccCl)c6Cl)))))))))))))cO)c6
CCNC=O)ccncNCCCOC5))))))cCl)c6
CC=O)NCCccccS=O)=O)NCC=O)NCCCNCCCC5=O)))))))))))CC)C)))))cc6
COcccccc6OC))))C=NNcccccc6[N+]=O)[O-]))))))))))C=O)N5
CCC)CCNC=O)CS))))C=O)NCCO))Ccccccc6
CCCCOccccC=CC=O)NO)))))cc6O
COcccc-cnnCCncc-cccccc6))))))nn5)))))))c=O)ccccn95)))))))))cc6
CccccOCC=O)NCCNC=O)cccccc6F))))))))CC6)))))))))cc6
CNC=O)CCCC#Ccccccc6F)))OCCC)NC=O)CO)))C7)))))))))))))CCCCCC6
CCCCNCCCC))))C=O)CCCCNC=O)ccc-cccccCl)c6))))))on5))))))C6
O=CCCNC=O)cccccc6Br)))))))))))NNC=O)ccccCccnCC=O)O)))ccccO)cc96))))))))))cc6
CCOC=O)ccncSccccF)cc6)))))))nc6O
CCCNC=N)N))CCO)COCcccccc6))))))))CC)O6
CCC)CCNC=O)CCC)C))NC=O)CCcccccc6)))))))NC=O)CCCC)C)))NC=O)CCCN)=O)))NC=O)CCcccccc6)))))))NC%15=O
ClcccccCl)c6OCCCCNC5
COcccc-cnncNCCNCCNcccccc6F)))c=O)cC=O)O))cn6CCC3)))))))))))CC6)))))))))o5)))))cc6
O=CO)CCC=CCCCCCO)CC=NNC=O)Ncccccc6[N+]=O)[O-])))))))))))))C5C8
COcccOC))ccC=O)NCcnc-ccccF)cc6))))))no5))))))CC)C))))c6
O=CO)CCCNCCNCCCCnccC=O)NCCCCCC7))))))))nn5)))))))))CC6
FCF)F)ccccOCccccCSCCOCcccccc6))))))OC6))))))))cc6))))))))cc6
Occcccc6OCc[nH]cccccc6c9CCO)CC%17)NCCCC3))))CCC%20%176
COcccccScccccc6)))))))cC=O)NCCOCC6)))))))oc5c9
CCCCCCCCCCCO)CCC=CCCCCCC=O)OCCCO))OCncccN)nc6=O)))))))C5O
O=ccccccc6ncCcccccc6)))))))n%10CCcccncc6
CCcccccncNCCCC=O)NCcccccn6)))))))))CC6))))))sc95
CCC=O)OCC=O)CC)CO)CCOCC4OCC)=O)))C8COC=O)cccccc6))))))))CO)CCOC=O)CO)CNC=O)OCC)C)C)))))CF)CC)C))))))CC)=C%16C6C)C
COcccccccccOC))cOC))cc6c%10c%14))))))))CCCCN5C9
COcccccC=CC=O)NCccccF)cc6)))))))))))c6
Ccccccc6N=NCC=O)ccccCl)cc6)))))))NN=Ccccccc6O
O=CNcccc-cnccccBr)cc6[nH]9)))))))))cc6)))))))cccco5
COcccccc6NCCNCCScnnc-ccccF)cc6))))))n5N)))))))))CC6
O=CcccccF)c6))))))NCCNC=O)cccc-cccccc6CNccccCO))cc6))))))))))))))s5))))))CC6
CCC)CCccccC=O)NCCCP=O)O)O))))C=O)O)))))cc6
CNCCNcccccNccnccn6)))))))n6))))))CC6
COcccC=NNcccc[N+]=O)[O-]))cc6)))))))))ccc6O
O=CNCCCCCO5)))))))cccccc6C=O)cccccc6Cl
Ccncc[N+]=O)[O-]))n5CCNCcccsc5))))))CCCCOC96
COC=O)cccccSN)=O)=O))c6
CCS=O)=O)OccccCl)cC)c6))))))))ccccCCOCC)CCC=CC)C)))))CO6))))))cc6
CNCCNC=O)CCccCCN)))scccccc96))))))))))))CC6
CCCNCCcccccc6))))))))C=O)cccccC=O)NCCcccccc6)))))))CO)CCNcccccc6)))))))C=O)O))))))))c6
O=CNCCCNCCCCCNCCCNC=O)NCCCCCCCC6)C8)))C6
CCCC)CNC=O)Ccccccc6)))))))))C=O)NCCO))C=O)NCCcccccc6)))))))C=O)NCCCC)C)))CO)CC=O)O
CCNC=O)CO)CC=O)cccC=O)cccccc6)))))))cn59))))))))))cccccc6
O=Cccc-cccccc6F)))))))ccc6OCN%10CCCCCC6
O=CC=CcccccBr)c6))))))))ccccNC=O)C=Ccccccc6)))))))N=C5cccccc6)))))))))))cc6
CNC)cccCOcccccc6C=NNC)CN)=NC6C)C)))))))))))))))ccn6
Ccnn-cccccc6))))))cOccccCN)CCC4))))cc6)))))))c5C=O)NC)C
CcncncCCCO))))cn5cC)c9CccF)cccc6F
CCOC=O)CCNC=O)cccccS=O)=O)NCCCCCC7))))))))c6))))))))ccccOC))cc6
CNccccS=O)=O)NCCOCC6)))))))cc6NC=O)ccccnc6%15
CCCCncSCC=O)NCCCS=O)=O)C5)))))))))ncccSN)=O)=O))ccc69
CNCcccccc6)))))))C=O)CO)CC=O)ccccCl)cc6Cl
CNCCCCCC7)C5COccccCl)cCl)c6))))))))CccccCl)cc6
O=ccccccc6ncn%10CCCN6CCNCCNCCCScccccc6CN%10CCCCC5)))))))))))))))CC6
O=CCOcccCl)cC=O)CCccccCl)cc6)))))))))cc6N%10
CCCCccccOC))cC=O)NccccO)cccccc%106))))))))))))c6)))))))C=O)O
COcccccCncCN))c-cccccc6))))))cccC)ccc69))))))))))c6
CCOC=O)CCccccCCCnccnc5))))))cccccF)c6))))))))cc6
CNcnc=NNC=O)COccccccccc6c%10)))))))))))))))ccnnC)c5[nH]9
Cc[nH]cccccc6c9C=CC=[N+]C)Ccccccc6))))))C=C6
CccccNC=O)NccccNC)C=O)NCCCOCC)C)))))))))cCl)c6)))))))))cc6
CcnncNC=O)CScncccccc6s9)))))))))))))s5
COC=O)CC)NP=O)O)OCCOCncnccN)ncN)nc69
NCCCCN)C=O)O
COC=O)ccccOCC)cncc-cccccc6))))))s5)))))))cc6
CNC)CcccCNC=O)NCCCCCOCC6)))))C5))))))))ccc6O
CCCCCCC)CCCCCCC)CCC=O)O)))OO6)))))))OO6
O=[N+][O-])cccccnNccccOCF)F)F)))cc6)))))))cccNCCCNCC7)))))))ccc6cncccccc6n%21c%19c%14n%17
COC=O)Ncncccc-ccncC#N))nc6))))))cc6s9
OCCcccccc6)))))))cccccc6))))))CCNCcccccc6)))))))CC6
COcccccc6CNC=O)CC)CS
CCOC=O)C=CC)NC=CcccC)n-cccccc6))))))c5C)))))))C5=O
CCCC=O)NCCcccccccccc%106)))))))))))C=O)NCCC4C=O)NCccccC=N)N))cc6
O=CNCCCCCO5)))))))cccc[n+][O-])c6
CCO)CO)CncnccN)ncnc69)))))))))CO)C5O
CNC)C=O)cccc-cccCF)F)F))ccc6COCCF)F)F))))ccccF)cc6)))))))))))))cc6
C=CCCCCCCC)CO))C7CCC6CCCC)CCCCC))))))))))))))C6O)OCOCCO)CO)C6OCOCCO))CO)CO)C6O
NNC=O)CnncCccccs5))))))cccccc6c%10=O
O=CNcnnc-cccccc6))))))o5))))))CCCCCC6
COCcncCNCCCC5))))))oc5-cccccc6F
COcccc-cncCScncC)cCC)=O))s5)))))))cs5)))))cc6
O=CCCCCO5)))))NCCCCCO))NccccBr)cc6C%10%13
C#CCOccnCOCCO))CO)C5F)F))))))c=O)[nH]c6=O
CCC)CO))CNC=O)ccc-cccccCF)F)F))c6))))))cnc6O
CCCCCCCC)CC=O)OC))))CNC=O)cccccc6OC))))))))))C6
Cnnc-cccc-ccccC=O)O))cc6))))))nc6))))))cccccc6c%10=O
O=CCNcccccc6SccccCO))cc6%14)))))))))))))))OCccccCO))cc6
CCOC=O)ccccNC=O)CScncN)cC#N))c-cccco5)))))c6C#N))))))))))))cc6
CCCNCCcccccn6))))))))CC5NCCC)C
Ccn[nH]ccOCCOccccNCCO)C4))))cc6))))))))))nccc96
CC=NNC=O)cccncc6)))))))))cccccC)cc=O)oc6c%10
CnccNC=O)cnnCCC3)))cc5C=O)NcccCl)ccc6C=O)O)))))))))))))))))ccc6=O
O=ccc-cccccc6))))))ccnc6ncn%10-cccccc6C9=NO
CCOC=O)cccccc6Cl
CCCCCCO)CCCCCcccccc6)))))))))))C=O)NCC=O)NC)C))))CC)CC
CCOC=O)CC)C=O)cccccc6C9=O
CNCl)CCCC)OCOCCO))CO)CO)C6O))))))))CN)CO))C6O
CC=CCCCC)OC3CO)CCO)CC)CO)CC%15
CNCccccF)cc6NCCC6=O))))))))))))CCCCCCC6
O=CCOccccF)cc6))))))))Nccncc-cccccc6))))))n6
Ncn[nH]cnc=O)ccBr)c-6n%10
CCNCCCCCCCNC=O)cccccOC))c6OC))))))))))CC6)))))C6=O
COccccC=NNC=O)NN=cncC)ccC)[nH]6))))))))))))cc6O
CCCCCCCCCCCCCCCCCCNCCCCCCNCCCN
O=CN=cccn-cccc[N+]=O)[O-]))cc6))))))cccccc6nc-%10cc%14Ncccccc6
O=Cccccnc6))))))NCCCO)ccccCl)cc6))))))CCCCCC6%10
O=S=O)cccccc6))))))NCCOCCOCCNccccnn6))))))C%12
O=CCCcccccc6Ccccccc6%14))))))C%10C=O)N%13cnnc-cccccc6))))))s5
CCC)C)cccS=O)=O)C=CNC=O)cccccc6)))))))))))ccc6O
CcscncncSCC=O)NCCCCCC6))))))))))c6c9C
CCO)CCCCCCOC=O)CO)cccccc6))))))NC)CCC)C)NN)CC95C
CCC)ccccNcc-ccccC=O)O))nc6))))))ncccccn96))))))))))cc6
O=O)cccCcccccc6)))))))ccCF)F)F))c6
N=CCcnc-cccccc6Cl)))))))cs5))))))NO)CccccF)cc6
CCOcccCNCCCCC6))CCNC=O)OCC))))CC6))))))))))ccOCC)))c6-cccccc6
CccncCccccc-ccccnc6))))))c6))))))N=CN)NCCCCCC6))))))C5=O))))))cn6
CCcncccn6)CNCCOCC6))))))CCC))C5
COccccCCC=O)O))Ccncccccc6n9CCCNCC)=O))C5))))))))))))))CN5CCC=O)NCCCO)))C=O)NCC=O)O))))))))))))))cc6
O=COCOCC#CCScnnnn5Ccccccc6)))))))))))))))))))cccccc6
CCCcnnnn5-ccccOC))cc6)))))))))))NCCNccccF)cc6))))))CC6
CCC)NCCCcccccO)c6OC9c[nH]cccccc6c9CC%20O)C%24C%20
O=CNCCCcccccccc6[nH]9))))))))))NCCCcccccc6)))))))NCCcccccc6))))))))C6=O)))))))))CCCCC5
CCNCC))CCF)F)F))cccccOcccccNC=O)NccC)cnn5C)))))))))c6)))))))c6
O=Ccncccccc6s9)))))))))NCCc[O-])cccc69
CCC)Occcccc6NCCNCCCCNC=O)C=CccccCl)cc6))))))))))CC=O)NCC)C)C))C5ccccCl)cc6))))))))))))))CC6
cccOCCC=NCCN5)))))))ccOCCCNCCCCC6))))))))))c6
CNC)cccc-ncncccNC=O)ccccCl)cc6))))))))ccc69)))))))))cc6
O=S=O)CC=NCCO))CO)C5))))))cccccc6
COccccNC)C=O)Ncccccc6)NC)C=O)cccccc6S%11)))))))))))))))))cc6
CCCCncO)ncnc-ccccN)cc6))))))ncN)c6c%10=S
CcccccC)c6OS=O)=O)cccc[N+]=O)[O-]))cc6C
CccccC=O)NNC=S)NCC)C)))))))cc6[N+]=O)[O-]
Cccccoc=O)cC=O)NCCC=CCNCCSCC6)))))))))))))cc6c%10
CC=O)NccccnCC=O)NccccF)cC)c6)))))))))c6=O
CCC)CCScnccccNC)C))cc6c=O)n%10-cccccc6
CCCNcccCl)cSN)=O)=O))cc6S=O)=O)N%11
COcccccNC=O)CNC)CC=O)Ncsccc5C#N)))CCCCC7))))))))))))))))c6
COcccc-cnonc5NC=O)ccccBr)o5))))))))))))cc6OC
CCC)cccccc6NC=O)CCCNCcccccc6)OCO5)))))))))CC6
O=CNcccccC=O)NCCOCC6)))))))c6)))))))ccccs5
O=CCccccCl)cCl)c6)))))))NCCCCCNCCCNC=O)Ccccccc6)))))))))CC6)))))))CC6
COccccC=CCCCCCC7=O)))))))))cc6[N+]=O)[O-]
C#CcccCl)ccOccCC)=O))cnnCcn[nH]c=S)n5-cccccc6))))))))))))c6=O))))))))c6
CcnocC=Ccccccc6))))))))c5S=O)=O)Ncccccc6)OCCO6
CCCcccnn5Ccccccc6)))))))))CCC))CNC=O)cccncc6)))))))CC)C)))CC6
COccccncNCCCNC)C)))))C=O)COccccS=O)=O)NCCOCC6)))))))cc6))))))))))sc5n9
CCC)C=O)cccc-cccccc6))))))cc6)))))))NCCOccccc[nH]ccc95
CC=CCCCC)=CCCCC)=CCcoccc5C))C=O)C=O)cccccc6C%10=O
COccccCNC=O)ccccc[nH]c-ccccnc6))))))nc95))))))))))))cc6
O=CNcccBr)cccccnc%106)))))))))))ccnccn6
COcccccccS=O)=O)NCCCNCccncn5C)))))))CC7))))))))cc6c%10
COccccCCNC=O)ccccCcccccCF)F)F))c6)))))))n[nH]c5cc9O))))))))))))))cc6
ccnccCNCCCOcccccc6O%10)))))))))))))c6
CC=O)NCcccccc6CC%10C=O)NCC=O)Ncccccc6)CCC5
O=CNN=CccccCl)cc6)))))))))ccccnc6
CcncccN)ccc6n9Ccccc-cccccc6-cnn[nH]n5)))))))))))cc6
COcccccc6OCO5)))))-cnnc-cccccc6Cl)))))))cc6CC%10)NC)CC6
CCOC=O)NCC=CCNS=O)=O)cccccc6)CNCC6)))))))))))CC6
CnncccNcnccs5)CCCcn[nH]cc5-%10)))))))))))))cccc69
CCOC=O)ccnnCCCNC=O)cccccn6)))))))CC6))))))c5
COcccc-cncC#N))cNCCCNC)C))))))o5)))))cc6Br
CC=CC=N)CC#N))C=O)N5cccccc6
CNCCNccncccCF)F)F))nc-ccccCCCOCC6))))))cCl)c6))))))c6n%10))))))))))CC6
C=CC)CCCCCC)CCCCC)CO)CcccO)ccc6O%10))))))))))C96
COC=CC=COC))C=O)cccccc6C%10=O
O=CNC=S)N=CNccccBr)cc6Cl))))))))cccccc6))))))))))cccccc6
COcccoc=O)ccc6cOC))c%10OC
Ncncc-cccccc6))))))nCCCCCO))C5)))))cnc-6c9F
O=CNcccCl)ccCl)c6)))))))Ccccccc6C=O)N%10CCCC3
O=[N+][O-])ccccCOCCnccnc5))))))ccccBr)cc6)))))))))cc6
O=CO)cccCNCCCCCO5))))))S=O)=O)ccccCl)cc6)))))))))ccc6OCF)F)F
Ccn[nH]cC)c5CCC=O)NCccccF)cc6
O=CNcccccOcccNccccNCCOCC6))))))cc6)))))))ncn6)))))))c6)))))))Ncccccc6)CCcnnnn5-9
CCOC=O)CCCcccccc6))))))))SC3C)C=O)OC
CcccNCCCNC=O)ccccCl)cc6))))))))CC6))))))ncn6
C=CCCCCO)ncSC))ncccC=O)O))ccc69
O=CCCCNccncc-ccccF)nc6))))))n6))))))))))NCccccF)cF)c6
CCOC=O)ccccNcncnncscC=O)OCC))))c-cccccc6))))))c95))))))))))cc6
CCcccccc6NC=O)cscncC)cC)cC)c6c9N
CcnnCccccC=O)Ncccccc6))))))))cc6)))))))c=O)cccccc%106
O=CO)cccccCncccccF)ccc69))))))))))c6
CC=CC)C=O)OCcccccccc=O)oc%106))))))))OCC)C)C6OCC)=O)))))))))))C=O)OC
CCCCCCCC=O)NO)CCC=O)O
COcccc-ncCOccccS=O)=O)NCC)cccccc6)))))))))cc6))))))))nnc5SC)))))))cc6
CcncNC=O)CScncccC=O)Ncccccc6C)))))))))ccc6c=O)n%10C)))))))))))))))cCl)cc6Cl
COccccNCC=O)NCCOCC6))))))))S=O)=O)ccC)nnC)c5C))))))))cc6
CNCC=O)Ncncccc6C#N)))))))))))CccccNC)C))cc6
COCCScnncNC=O)Cccccs5))))))))s5
Ccccccc6S=O)=O)NCCNcccc[N+]=O)[O-]))cc6))))))CC6)))))))))OCC=O)N6
CcccNcncNCC)cnccF)cn6))))))))nnccNC)C))c5n9))))))))))cOCCF)F))))cc6CCCNCC)CO)))CC6
O=S=O)NCCSCcccccc6Cl))))))))))))cccccc6
CCCCCCC))COC=O)ccccNC=O)cccccccc6oc%10=O)))))))))))))cc6
CCCS=O)=O)NCCCC)C))))CC=O)NCcccccc6)))))))))CCCCC6
N=CN)NN=CccccCl)cCl)c6
CCNC=O)NCCCcnccn5Ccnnc-cccccc6))))))o5)))))))))))CC6
COccccNC=O)NCCCcnc-cccccF)c6))))))no5)))))CC6))))))))cc6
O=CNNC=O)cccc[N+]=O)[O-]))o5))))))))ccccO)cc6O
C=CCC)CCOC=O)CnccCCOC))))nn5))))))))CC)CC)CCCCCC=O)C59))))CC)C%10O
O=CNCCCCCCC6))))))))cccccc6-cccccc6OCcccccc6
O=CCScnc=O)cc-ccccBr)cc6))))))[nH]6))))))))ccccF)cc6
COC=O)csccc5NC=O)COccccC=O)OC)))cc6
CCC)C=O)NcccccCCCNCcccccc6)))))))CC6N6)))))))c6
O=CCCNC=O)COcccccc6%10))))))))))))Ncncccccc6s9
COC=O)CO)CCC)=CC=O)C=CC)C=CC=CC)C=CC=CC)C=CC=CC)C=O)OC
COcccc-cnocCScnncN)s5)))))))n5)))))cc6
CCCCncccccc6cccC=NNC=O)CNC=O)CCC5=O)))))))))))ccc6%13
CCccccNC=O)CCCCNC=O)cccccn6)))))))C6))))))))cc6
CCNccccC=O)O))cc6)))))))=Ccccc[N+]=O)[O-]))o5
CCCCNC=O)CNC=O)CN)CC=O)O))))))CC)C)))))C=O)O))C=O)O
COccccNCccc=O)nccsc5n9)))))))))))cc6C
CCC)ccccc[nH]ccS=O)=O)cccccc6)))))))c95
CNC)CCCNCCCccc-ccccCl)cc6))))))sc5CC9C%13
O=CO)CCCNC=O)CCCCC=O)OCCCcccccc6))))))))))))))SCcccccc6))))))cccccc6))))))C5=O
CCCncccccNC=O)NCccccOC))cc6OC))))))))))))ccc69
COccccCCNC=O)cccc[nH]5))))))))NCCCCC6)))))))cc6
CCNCCCC5CNC=O)ccO)nccccC)c6nCC))c%10=O
Ccccccc6C=O)NcnccccS=O)=O)Ncccccc6CC9C)))))))))))cc6s9
COccncC=O)NccccF)cCCF)F))N=CN)OCCC37)))))))c6))))))))cn6
O=cncScccccc6)))))))[nH]cnc[nH]c95
ccccCNCCcccccc6C%10Ccccccc6))))))))))))))))))cc6
CCCNCCC)))C=O)Ccc-ccccCl)cc6))))))nccC)ccC)nn96
CCCCNC)C=CCl)C=O)ccCC))ccCC))cCC))c6Cl))))))))))C=O)OCC
COccccS=O)=O)NC)CCOccNC=O)Ccccccc6)))))))))cccc6C=O)NCC)CO)))CC%12C)))))))))))))))cc6
O=CO)CcnnCcnc=O)cccccc6[nH]%10)))))))))))c=O)cccccc%106
COcccccC=CC=O)O))))c6OCCCCCF)F)F
CcccNS=O)=O)ccccCl)cc6Cl)))))))))ccC=O)O))c6O
CCCcccNCCCCNCccscC)n5)))))))C6))))))nncnc5n9
O=CNccccCF)F)F))cc6)))))))cccBr)ccc6O
CcccccCcccC)nnCC=O)Ncnccs5))))))))c6=O))))))))c6
Occcccc6CNCCCCC6)))))))))OCCcccccc6-%11
COccccS=O)=O)NCCCC=O)NCccccF)cc6)))))))))CC6)))))))cc6OC
Cccncn5CCCnccC=Ccc[nH]ccccCl)cc96)))))))))C=O)NC5=O))))))cccccc69
CCncCNC=O)cccccCCCCC5)))))c-cnccCl)cn6))))))nC)c5c9))))))))))))cnc5CCC3
CCccc=O)occcccc%106)OCC)C)C=C6))))))OCC)CC)C6=O
O=S=O)cccccBr)c6))))))NCCccccnc69
C=CCCCC)C))COCC)=O)))CC)C)C=CCOO))CCC)C=CC=O)C5C%16OCC)=O
N#CN=CNCCCO)))))cccccn6
O=CNccccCl)c-cnc=O)ccC=O)O))[nH]6))))))c6)))))))cccccn6
CCC)CCC=O)NCCcccccc6)))))))CN)=O)))))NCCCNCcccccc6)))))))C5=O))))))S=O)=O)ccccCl)cc6
O=CNcccc-cccccCF)F)F))c6))))))cc6)))))))cccccc6
CCS=O)=O)CC=O)NCCSN)=O)=O))))))cncccc-ccccF)cc6))))))cc6s9
COC=O)COcccc[N+]=O)[O-]))cc6CNcncncNccccC)cc6)))))))c6[N+]=O)[O-]
COcccc-ccocccO)ccc6c%10=O)))))))))))cc6
COC=O)OCCCC)CCCCC6CCCC)Ccccc=O)oc6))))))COCC)=O)))CC95O))))))))))))CC)C6OCC)=O
CC=NNC=S)NS=O)=O)ccccC)cc6)))))))))))cccc-ncccc5)))))cc6
O=CNCcccccc6)OCO5))))))))))CCCcccccc6)))))))CS)CN5C=O)CCcccccn6
O=CNCCCCncnccncn5COCCO))CO)C5O)))))))))c6=O))))))))))))CCCCN=CNCCccccO)cc6C%10))))))))))SC5CCcccccc6Cl
O=[N+][O-])cccccc6-cc-ccccs5)))))ncn5COCCO))CO)C5O
CCNcccccc6N9S=O)=O)cccccnccc6c%10
N=CNCCCC3)))))cccccc6
CccccCNC=O)CO)=CCC)=O))C5ccccnc6))))))))))))cc6
COccccCncccc5C=CC=O)NN=C5cnccccBr)cc6[nH]9))))))))))))))))))))cc6
CCNC=O)C=Ccccc-ncC)ncccccc6c%10=O)))))))))))cc6)))))))SC5=S
COcccC=CSC=S)NCCcccccc6))))))NCCNC)CC6))))))))C5=O)))))))ccOC))c6
CCOP=O)OCC)))CNC=O)ccccCl)cc6))))))))cccccc6C
COccccCCCNCCCCCNC=O)C=CcccBr)ccc6F)))))))))))C7)))))))))cc6
O=CccccCcnncsc-cccccBr)c6))))))nn85)))))))))cc6
Nccccc-cncN)sc5-cccccc[nH]c5c9))))))))))))))c6
CCccC#N))cN)ncc6C#CccccCNCCCO))OC5=O)))))))cc6
CC=O)NccccNcnccccC)cc6nc%10Cl))))))))))))cc6
CCCCCCCCCCCO)CNCCCCCN%12CcccccNC=O)CCCCCCCCCCCCCCCCC))))))))))))))))))c6))))))))C%106
CCScccccc6NC=O)CCCNC=O)csccc5C)))))))CC6
O=CO)CCCC=O)NccccNCCNCccccCl)cCl)c6)))))))CC6))))))cc6
CCCCCCCCCCCCCCCC=O)C=CO)OCC)C)C5=O
CCCC=O)NCCS=O)=O)ccccCl)cc6))))))))))))CCCCCCO)CCCCO)CCC6C)C%10CCC%17%14C
CcccccCNCCCCCCNCCCCC6))))))))C6)))))))c6
Ccncc-ccccCl)cc6))))))c-cccncc6))))))nn5cN)c9C
O=CCCSCCCNCCCCCCF)F)F))C6))))))CC6)))))N5
Cnc=O)n-ccccCCCCCC6))))))cc6))))))c=O)c[nH]cnc59
O=CC=CO)C=O)Ccc[nH]cccBr)ccc96)))))))))=C6O
CcccC=O)NCCCCCCNCccC)noc5C)))))))C5))))C6)))))))no5
O=S=O)NCCCCF)F)F))NCcc[nH]cn5))))))C6))))))NCCCCC6
CCC)NCCNcnc-cccccc6))))))nccccNC=O)cccccc6))))))))cc%106))))))))))CC6
CCScnc=O)ccN)[nH]6
COcccc-cccF)cF)cc6-ccccSC)=O)=O))cc6))))))))))))cc6Cl
COC=O)cccccnn5C=C=O)cccccc6)))))))))))[nH]5
CCCCC=O)cc-ccccCl)cc6))))))c-ccccCl)cc6Cl)))))))nnCCO)))c6=O
CC=O)OCC=O)OCCOC4CCO)CS=O)=O)CcccCl)ccc6O))))))))))CC)CO)CCO)CC)=CCO)C=O)C%16%10C
CccccS=O)=O)NCCOCC6)))))))cc6NC=O)COC=O)CCcc[nH]cccccc96
CCCccncC)nc6NCCcccccc6
CCCCCCC)OCCOCOCCCO)CCCC)CCCCC6CCCC)C6C=O)OCcccc[N+]=O)[O-]))cc6)))))))))CCC95O))))))))))))C6)))))))OCCO))CO)C6O))))))))OCC)C6O
CcccCNCCCNCC7))C6)))))))ccc6Cl
COcccccc6-ccscc5-ncccc5C8=NO
COccccCOCcccOC))cOC))cOC))c6))))))CC)O)C5C))))))cc6
CcccccNS=O)=O)ccccOC=O)CCCCCC6))))))))cc6))))))))n6
CCCCCCCNC)C)))CC6=CCCC%10CCCC)Ccnc-ccccc[N+]=O)[O-]))c6))))))no5)))))CCC95
OCCOC=CN=CCCCCC=C86)))))))))CO)CO)C6O
CCOcccncncNccccc-ccscCN)=O))c5)))))c6)))))))c6cc%10OCC
Fcccc-nccCCCCCN6))))))cn5)))))cc6
O=CO)cc-cccccc6))))))cccNCCCNCCOCC6))))))))))ccc6n9Ccccccc6
CCCNCCC=O)CC6)))))))NC=O)cccccCl)c6
COccccCC)=O))cc6COC=O)CC)NC=O)cccccc6C9=O
O=COcccccc6)))))))NCCNCcccccc6))))))cccccc6)))))))CC6
O=cccOCOCOCCO))CO)CO)C6O))))))))))ccO)ccO)cc6o%10
CCC)C)NC=O)CNCcccco5))))))C=O)cccccOCcccccc6))))))))c6
CCC)C)cccc-nc=O)csccc5nCC=O)NCCCCCC6)))))))))c9=O))))))))))cc6
COccccC)cc6NC=O)Ncccccc6C
CCC)cccCl)ccc6NcncCF)F)F))ccCF)F)F))n6
CccncC=Ccc[nH]cccccc96)))))))))))cc6NS=O)=O)cccccc6
CCOCcccccc6NCCCNCCNCcccccc6))))))cccccc6))))))cccccc6)))))))CC6)))))))))C%10=O
C=CC=CC)C=Cc[nH]ccccCl)cc6c9C)))))))))))C=O)N5
CNC)C=NcncnCC)C)C))n5
CCO)CCCCNCCNCCNCCCC5)))))))CC6)))))))))Scccccc6
CCC)C)ccccc-nnncn5)))))c6
COcccc-nnccc5C=O)NCCCcccOcccccc6)))))))ccc6%10))))))))))))))))cc6
O=S=O)O)NCCCCNcccncc6))))))CC6)))))))CCCCO)C5
O=[N+][O-])cccccCNCccoc-ccccs5)))))n5))))))))c6
CNCCBr)))CCNccccNcncccccncc6nCCCCC5)))))c9n%13))))))))))))))nc6))))))C4
CCCCCCOcccc[nH]cSCccccSC))cc6))))))))nc5c9
O=Ccccccc6C=O)N9cccCl)cCcn[nH]c=O)cccccc%106)))))))))))cc6O
CNC=O)C=CccccC=Ccncccccc6cc%10C=O))))))))))))))cc6
ccccCNCcccc-cccccc6))))))cc6)))))))cccccccc6s9)))))))))))cc6
CCC)CO)CCCC)C6CCO)CC)CC=O))CC=O))=CCC%106))C3C)C
CCC)NCCNCCNC=O)CCccccOS=O)=O)O
COcccccccc6cc%10C=O)OCC=O)NCCOCC6
CCC)CCNC=O)CNC=O)OCcccccc6)))))))))))))CO)CC=O)CCC)C=O)OCCO))CC)C
CcncNcccccCF)F)F))c6)))))))ncccccc%106
CcccccNC=O)ccccBr)cF)c6))))))))c6
COccccc-cncccccc6n9CC=O)NcccccC)c6))))))))CCCCC6))))))))))))))c6
CccccCncCNCCNCCN)CS))))CC6)))))))ncccccc69))))))))))cc6
COC=O)ccccnc-ccccCl)cc6))))))cCCCCCC6))))))n5c9
CCC)CCC=O)NCCNC=O)NC=O)CCC)C)cccccc6)))))))C4C=O)O))))))))))))C=O)O
CCCCNC=O)c[nH]cccccc6c9ScccCl)ccc6N
CcccccC)c6CNC=O)CNC=O)CCC5CO
CCccccCC#N))NCCCCC6)))))))cc6
COcccc-ccc=O)occcOC))ccc%106))))))))))cc6
OCCOCNCCCCC6))))))CO)CO)C6O
O=CNccccF)cCl)c6)))))))Nscncccccc6nc%10cccccc%186
COccccNC=O)NCCCNcncccc6CF)F)F))))))))CC7)))))))))cc6
CCC)C)NC=O)NCCCccc-cccccc6Cl)))))))no5)))))CC6
CCnc-ccccF)cc6))))))n[nH]c5=S
CccccCCCNcncN)cccccc6n%10))))))))))CC5NCCOCC6)))))))))))cc6
CNC)CC[N+]C)C)CCOC=O)CCO))cccccc6
O=CCNC=O)cccccNC=O)CCC=CCCCC73)))C6C9=O))))))))))c6)))))))))NCCCS=O)=O)C5
CSCC)CCNC=O)OCC)C)C))))CC5NS=O)=O)ccccCl)cc6Cl
CCC)C)OC=O)NCCCCCNcccncc6))))))CC6)))))CC6
COCcccC)ncNccccNC)C))cc6)))))))c6C#N
CNC)ccccC=CC=O)NCCCCCCNCCCcccccc6CCO5)))))))))CC6))))))))CC6))))))))))cc6
CCCCCCCCCCC)OC=O)CCNC)CCC)))))OC=O)CCCC
C=CCOccccCCC))CC)ccccOCCO)CNCC)C)CO))))))))cOC))c6))))))))cc6OC
Ccccc-ncnc=S)cc6CCCCC7)))))))))))cc6
CcccCOccccS=O)=O)CCCC=O)NO)))NCCCCCNCC6)))))C5=O))))))))))cc6))))))))cccccc6n%10
O=[N+][O-])ccccCO)CNO)Ccccccc6))))))))))cc6
CccccNC=O)CCcccccc6)))))))NC=O)CCCNC=O)CN)CccccO)cc6))))))))))C=O)O))))))))))cc6
CCOcccc-cnnnCC=O)NC)C))))n5)))))cc6
COccccCC=O)NCCCCC6))NC=O)CCC=O)NcccccF)c6))))))C5))))CN5cccccc6)))))))))))))))))cc6
O=CCccccF)cF)c6)))))))NccccS=O)=O)NCCCC5))))))cc6
CNN=CCCCNC6)))))))Ccccccc6
Ncccccc6)Ccccccc6))))))Ccccccc6))))))=N5
NS=O)=O)ccccNS=O)=O)Ccccccc6)))))))))cc6
C=CCNC=O)OCcccccc6))))))))))C=O)NCC=O)CC=O)NCcccncc6)))))))CC)C
O=CO)ccccC=O)NcccBr)cBr)cc6NC=O)CCC3)))))))))))))cc6
O=CCNC=O)CNC=O)CCCCCC6C9=O))))))))))))))NN=Cccccnc6
CNC=O)NC=O)CC=O)NN=CccccN)cc6)))))))))C6=O)))))))ccccCl)cc6
Ncncc-ccccCcnoc-ccccF)cc6))))))n5)))))CCC4))))cn6))))))cn6
CccccCNCCNC=O)CCcccccn6)))))))))CC6)))))))o5
CccccScccCNC)C)))cnc=O)cc-cccccc6Cl)))))))nc%106)))))))))))cc6
CCC)C)ccccC=O)Ncccccc6NSC)=O)=O)))))))))))cc6
CCOC=O)C=CC)NCcccccOC))c6O)))))))=CC=O)OCC))))C6C=CcccccO)c6
CcccccC)c6Ncnc-cccncc6))))))cs5
CCC)CNCCCNC=O)cccc-ccccSC)=O)=O))cc6))))))cc6)))))))CC7
O=CO)CCCCOccccCl)cc6))))))))OCCCO7
CccccCcccCC)C))ccc6N=CCOC=O)C5%13)))))))))))))o5
O=COC=O)ccF)cccc6F)))))))))C=CC=Ccccco5)))))))NC=O)NC6ccccs5
C#CCON=CccccOCCOccCC)C))cccc6CC)C))))))))))))cc6
COccccCCCCCCC7ccccCl)cCl)c6)))))))N5C)))))))cc6OC
CC=O)cccccNC=O)ccccNC=O)cccccc6F)))))))))cc6))))))))c6
CCC)CC=O)NC)Ccnncn5CCNCccccs5))))))C6
COcccccOC))c6OC))))-ccccOC))c=O)cc7CNCC)=O)))CC%12
O=CccncNcnc-cccccO)c6))))))cs5))))))cc6COccccNCCNCC6))))))cc6%15
O=S=O)NccccF)cc6)))))))CF)F)CF)F)CF)F)CF)F)CF)F)CF)F)CF)F)F
CCCOC=O)NCCNC=O)CCCC=O)N5S=O)=O)ccccCl)cc6)))))))))))))CC6
CCC)CCCNcccccC=O)O))c6)))))))ccccC#N))cCl)c6))))))))CC4
CC=O)ccncccc-cccF)cO)cCl)c6))))))nc6c%10NCCCCCNC=O)CCCNC)C))))))CC6)))))C5
O=[N+][O-])cccc[nH]cC=NO)))nc5c9
N=CN)ccccNC=O)NCCCCCCCCCNcccncccCl)ccc%106))))))))))))))))))))))cc6
CCC=O)NCCCcccS=O)=O)NCCcccccC)c6))))))NC5=O)))))))ccc6%10
COcccccC=O)C=Ccccccc-cccccc6))))))oc5c9))))))))))))c6
CScnscSCC=O)ccccF)cc6)))))))))n5
CCCCcnncSCcccOC))cOC))cOC))c6))))))))n5N
CCNC=O)Cnc6nccccS=O)=O)cccccnsnc95))))))))))cc69))))))))))))cccccc6Cl
Ncnc-cccccc6CF)F)F))))))))ncc6cCl)cn5COCCO))CO)C5O
O=CO)ccccNC=O)cccccc6Ncccccc6C=O)O)))))))))))))))))cc6
CCncncSCcnncSCC=O)NCcccccc6)))))))))))n5Ccccccc6))))))))))))))n5
O=CO)CNC=O)CCC=O)O)))NC=O)CCCCCCN=C=S)))))))NC=O)CNC=O)CCCCCNCC6))))))))))CCCCNC%16=O
CNCCCNCC=O)NccccCl)cCF)F)F))c6)))))))))C5=O
CCcccccc6))))))cnnnn5CC#N)))))))NCcccco5))))))Ccccco5
O=CNCCNCCO))CO)C5)))))))ccccccccc6n%10
CCC)Occccccccc6c%10C=Cccccs5
COcccccc6)[nH]ccC)ncn58
C[N+]CC=O)Ncccccc6C=O)cccccc6)))))))))))))))Ccccccc6NC%11=O
CccC=O)NCCNCCO)))CC6)))))))occccS=O)=O)NCCcccccc69))))))))))cc96
COcccccS=O)=O)Nccccc-cncncccc6o9)))))))))c6))))))))c6
COccccCcccOC))cOC))cc6C=O)CCCCCNCCcc[nH]cccccc96))))))))))CC6))))))))C%10ccccF)cc6)))))))))))))))cc6OC
O=Ccccccccccc%106)C=O)N%12cccccc6
CCCcncC)ccSC)=O)=O))nccccOC))nc6n%13%10
CCOccccCCC3cnncC)o5)))))))NCCNCcccccc6)OCO5)))))))))CCC7=O)))))))))cc6OCC
Ccccccc6CC=O)OCC=O)NccccS=O)=O)CC=O)NO)))CCOCC6)))))))cc6
Cccccc-ccnncNCCCC=O)NCcccncc6)))))))))CC6))))))sc5n8))))))))c6
CCNCC))CC=O)NCCCNccccC=O)Ncccccc6)-cccnn5-cccccc6NC)CC))))))))))CC6)))))))))))))cc6))))))CC6
CCCC=O)cccNC=O)ccccs5)))))))ccc6N%10CCC%14O
O=CNccccS=O)=O)NCCcccco5)))))NC5=O)))))))cc6)))))))CCCCCC6
CCCCCCCCCCCCCCCCcccCC)=O))cO)cC=O)OCCC=CCnccC=O)O))c=O)[nH]c6=O)))))))O5))))))))c6
FcccccCl)c6C=NNcnc-cccccc6Cl)))))))cs5
CCNCCCCOccccF)cc6
Cccccnc-ccccNC=O)COcccccc6F)))))))))))cc6))))))cNccccF)cc6)))))))n5c9
CS=O)=O)CCOCCO))CO)CO)C6O
O=CO)CCCCNC=O)NCCcccccc6)))))))C=O)O))))))C=O)O
CCC=O)Ncsccc5C#N)))CCCC)C6))))))))))ccccBr)cc6
CCCCCC=O)NcccCccccNC=O)ccCl)cCF)F)F))cCl)cC#N))c6-cncccccc6s9)))))))))))))))))cc6)))))))n-cccccc6))))))n5
CccccF)cc6C=O)NCCNC)CC6
CCnc=O)ccSCC=O)NcccccCl)c6C)))))))))))cccccc6%10
N=CN)SCcncccccc6c=O)n%10-cnnc-cccc[N+]=O)[O-]))cc6))))))s5
CccccS=O)=O)CcccBr)ccc6OCcccccc6C)))))))))))))))))cc6
CCcnccccC=O)NCCcccccc6))))))))))cn6c9NCC))CC
O=CO)COccccCl)cc6CCCCcccccc6))))))))C5))))))))))ccccCl)cc6
CcnocNS=O)=O)cccccccccc%106))))))))))))c5Br
O=CNccccCl)cc6))))))CCC5NCcccccCl)c6
COCOCCOCcccc[N+]=O)[O-]))o5)))))CO)C6O))))))))CO)CO)CO)CO
CNC)Ccccccc6CNCcccccn6)))))))C=O)CCcccccc6)))))))NC=O)CCcc[nH]cccccc96
Ccnccn5CCCC=O)NCccccF)cc6
CCCCCOC=O)NCCNC=O)CCCC=O)O))))NC=O)cccNCCCNC)CC7)))))))cc-cccccc6))))))n6))))))))))CC6
COccccCNC=O)C=O)cc[nH]ccccCl)cc96)))))))))))))cOC))c6
CCN)C=O)NCC=O)O
COccccCNC=S)NCccccC)cc6))))))=C6cccsc5)))))))))))cc6OC
COccccOccccNC=O)cnn-cccccc6)OCO5))))))))c=O)cccccc%106))))))))))))cc6F))))))))ccnc6cc%10OCCCNCCCC)CC6
CScnc-ccccF)cc6))))))c-cccncNCC)=O)))c6))))))s5
CCC)C)OC=O)CScncN)cC#N))c-cccsc5)))))c6C#N
O=CCCccccF)cc6))))))ccccF)cc6))))))))COcnnc-cccccc6))))))s5
O=CO)ccncccNCCNC=O)cccccNcccccc6)C=O)NCCCCCC6)))))C5=O))))))))))c6)))))))CC6))))))cF)cc6c%10=O))))))OCC6
COccccCOCCCcccccc6)))))))CC)C))))))cc6
CC=NNC=N)C=Cccccn5C)))))))C=O)N=C6S9
O=ccccCO))nn6CcnncNcccccc6)OCCO6))))))))))cccccc%106
CCOC=O)CCCccccOC))cOC))c6)))))))CC)C)CCCC6
CncccccS=O)=O)cccccOcccccc6)))))))c6)))))))ccc69))))))CCCCC7)N5
N#Ccccccc6NC=O)CCNC=O)cccco5)))))))C5=O
O=COC=CccccOccccCl)cCl)c6)))))))cc6)))))))C=C5CccccCl)cCl)c6
COccccNC=O)NCC)cccccc6))))))))))cc6S=O)=O)NCCOCC6
COccccCCCCCcccccc6))))))N5S8=O)=O))))))))cc6OC
O=CNcccccn6)))))))ccc-cccco5)))))ncccccc%106))OCO5
Occcccc6CCCC6CCCCCCCCCccnCCCNCCCCC6)))))))))nn5
C=CCNccccC=O)O))cc6))))))S=O)=O)cccccc6
COcccccc6)CCCC6CCCC)CNC=O)CCC3)))))CCC95
O=COCccnCCCcccccc6N9Ccccc-ccccF)cc6F)))))))cc6))))))))))))))))cn5)))))))CCCCCO5
CS=O)=O)NccccC=O)Ncccsc5)))))))cc6
cncCncnccNCcccccn6))))))))ncNCCC3))))nc69))))))))))c[nH]5
O=ccccnccF)cc6n%10CC5O)CCCCNCcncccn6)NC=O)CS6)))))))))))CC6
C[N+]C)C)CCOC=O)CCl)cccccc6))))))CCCCCC6
CcocncncNCCCOC=O)cccccc6CF)F)F))))))))))CC6))))))c6c9C
CScccc-cccncC)cC=O)NcccccC#N))c6))))))))cn6n9)))))))))cc6
BrCI)=CCncnccNCCCCCC6)))))))ncCl)nc69)))))))))CCC6
N=CNcccccC=NCCN5)))))c6)))))))ccccs5
S=CNN=CccccCl)cc6)))))))))Ncccccc6
CCC)NCCNcncccNCcccccc6[N+]=O)[O-]))))))))))n6))))))CC6
CCOC=O)ccS=O)=O)NCCCCC=O)NCCccccSN)=O)=O))cc6))))))))))C6)))))))cC)nC)c5C
CCCCCCC)CO))CCCC6C)C%10CCCC)CCO)CO)C=O))CC=O)O
O=CC=CccccC=O)O))cc6))))))))C=CO)C=O)O
CCCCNC=O)cccccc6N))))))))cccccc6
C=CCOcccCC#C)))ccBr)c6OC=O)cccco5
CC=O)NCCncSCC=O)NcccccCC)=O))c6))))))))))ncccccc6c%10=O
CCCOC=O)CC)C=O)CC)COCOCC)CCNC)C))C6O))))))))CC)OCC=Cccncccccc6c%10))))))))))))))CCC)C=NOC)))CC)CNC=O)OC%175C
CcnccCCNCCCNCcccccc6)OCO5)))))))))CC6))))))))cccc6c=O)n%10-cccccF)c6
COC=O)ccccS=O)=O)NCCCCC6))NC=O)NCCO)))C5=O))))))))))n5C
Occcccc6C=NNcncccccc6s9
CCCCCCNCCcc[nH]ccccF)cc96)))))))CC=O)OC)))C9)C%117
ccccNcnc-cccccn6))))))ccccccnc6c%10n%14)))))))))))))cc6
CCC)CNC=O)CCCCN5C=O)CNC=O)NCCNC=O)CCccccO)cc6)))))))NC=O)CCCN)=O)))NC=O)CC)N))))))))))CC)C)C))))))CC)O)))))))))))C=O)NCCCCN)=O))))CN)=O
CCNC=O)CScnnc-ccccF)cc6))))))c-cccncc6))))))n6)))))))))cccccc6
CCCNCCC)))CCCccO)cccc6C%10
CCnccC=O)O))c=O)cccF)cNCCCNC))C5)))))nc6%10
N=CN)NCCCCNC=O)CNC=O)CNCCNS=O)=O)Ccccccc6))))))))CC6=O)))))))))))))C=O)cnccs5
CcccccCNCCCC)C)))C=O)NCCCNCCCcccccc6)))))))))CC7)))))))))))c6
COccccnnCC=O)Nccnn-cccccc6C)))))))c5))))))))c=O)n5c9
CCC)CCCCC)CC5CCC=O)OCO%12)C6%11
CCOC=O)CNC=O)CScc6cC)nn5-ccccF)cc6
O=cncNF)CCCCC5))))))occcc-ccccCF)F)F))cc6))))))cc%106
CccCcccccc6S=O)=O)cccCl)ccc6O%10)))))))))))))))c=O)nC)n5Ccccccc6
CS=O)=O)ccccCCCCCCCC7)N5Ccccccc6Cl)))))))cccccc6Cl))))))))))))))))cc6
O=CO)ccccNCP=O)O)O))P=O)O)O))))cc6
O=COCCCNcncNcccccc6)))))))cncnCCSCCO))O5)))))c5n9))))))))))))))NCCO))CCO)CO)C6
COccccCNC=O)Cccsc-ccccs5)))))n5)))))))))cc6S=O)=O)NCCOCC6
COC=N)NS=O)=O)cccccc6
Ccncc[nH]ccn58
CCCNCcnnc-ccccC=O)NC)C)))cc6))))))o5))))))C=O)cccccNC=O)CccccBr)cc6)))))))))c6
COC=O)CCCcncccF)ccc6n9C
CCC)CCCNCCCC5CN)=O))))))))NCC=O)ccccC#N))cc6))))))))C5
CNCC=Ccccccc6)))))))C=O)CC6)Ccccccc6))))))CCCCCC6=Ncncnn59
COcccccCNCCC=O)O))))S=O)=O)ccccC)cc6)))))))))c6OC
CCOC=O)cscNN=Cccccs5))))))))nc5C
COcccccC=CC=O)cccOC))cOC))cOC))c6)))))))))c6
COcccccc6OCCCNcccnccc-cccccC#N))c6))))))nn95)))))))))CC6
CCCNC=O)cccccc6)NCcccccCl)c6)))))))C=O)cccccc6S%11=O)=O
CccccC=O)C=CO)ccccO)cc6)))))))))cc6
CCNC=O)Ncccc-cncNCCOCC6C)))))))ccnnCC))c5n9)))))))))cc6
CCOC=O)ccS=O)=O)NCCOCC6)))))))cC)nCCC)O)))c5C
O=Ccccc-ccccCl)cCl)c6))))))s5
CncCNCCOCC6)))))))ncc5c=O)nC)c=O)n6C
CNC)CCNcccccc6Scccccc6%14
N#CCCccccC#CCCCCCC6))))))))cc6))))))cncc-cccccc6))))))o5
NC=O)ccncNCCCCCNCccccCF)F)F))cc6)))))))CCO6)))))C6))))))cn6
CCCnc=O)csccc5ncCCCC=O)Ncccccc6OC)))))))))))))nnc%125
CNCccccCcc[nH]c=O)cccBr)cc96))))))))))cc6
CCC)C)cccNC=O)CCC3)))))ccCC)C)C))c6O
CCC)C)c[nH]cnc5C=c[nH]c=O)c=CC#N)))[nH]c6=O
CccccCNCCC=O)NCcnnnn5-ccC)ccCl)cc6C)))))))))))))))CCC6=O))))))))cc6
CSC=NS=O)=O)cccccc6))))))))NCCC=CCCCC6
COccccScnncNCCNC)CC6))))))s5))))))cc6
CCCCNcccccc6NCNCCCC)C)))C=O)OC)))CC=O)OC)))C5C8=O
FccccCScnnc-cccccn6))))))n5Ccccco5)))))))))))))cc6
CCCCC=O)NC)ccncnc6-cccccc6)OCO5
COccccccC=CNC=O)cccccc6))))))))C=O)O))))ccc6c%10
FCF)F)cnncNccccBr)cc6)))))))o5
CCNC=O)Ncccccc6)NC=O)CO6))))))))))))cccccCl)c6
CcccNcncNCCNC)CC6))))))ncNCN)=O)))n6)))))))n[nH]5
O=CCOcccccc6N%10CCCNCCCnc=O)[nH]cccccc69)))))))))CC6
O=CO)C=CccccC=CSC=S)NCC=O)O)))C5=O)))))))o5))))))ccccs5
O=CNCCccccs5)))))NCCcccccc6C%10)))))))))))))ccccF)cF)c6
CCCCOccccC=O)C=CccccCF)F)F))cc6)))))))))cc6
OCCCncc-ccnccccOCCCCCCC6))))))))cc6c%10))))))))))nn5
COcccC=CC=O)ON=C5csccc5C))))))))))))ccOC))c6OC
O=CNC=O)C=CcccccO)c6)))))))S5
O=PO)O)CO)Ccccco5))))))P=O)O)O
O=CO)C=O)NCCCC=O)O))))CCCcccccc6
COccccNCCNCCCCNCcccOC))cOC))cOC))c6))))))))))))CC6))))))cc6
COccccNccccCC=O)Ncccccc6)))))))))cc6)))))))ncnc6cc%10OCCCNCCCCC6
CccccSCC=O)NCCC)C)))ccN)nCcccccc6)))))))c=O)[nH]c6=O)))))))))))cc6
O=CNCcccccc6)))))))CCcc[nH]cccccc96)))))))Ccccccc6C=NO))C%139
CCCC)C=O)ccO)ccO)cc6OCccccO)cc6))))))CC6=O))))))))))))C=O)CC)C=O)CC)C
CCNC=O)CCCCCC6)C4C6C64C))))))))))cccccc6)CC)C)CCC6C)C
CS=O)=O)ccccncNccccNCCCCCO))C6=O)))))))cn6)))))))nc6s9
O=CNCCNCcccccc6O))))))))C6ccccCl)cc6
CCCNC=O)CScnncC)cCC)=O))c6C
CcccC=CSccccC)cc6)))))))C=O)ccccBr)cc6)))))))))cC)cc6O
Ccccccc6NCCNCCCNC=O)ccccOCCCNCCOCC6))))))))))cc6)))))))))))CC6
NS=O)=O)cnncN)s5
O=CCOC=O)CNC=O)ccccCl)cc6Cl)))))))))))))NCcccccc6
COcccc-ncnccNCCCCCC6N))))))))ncnc69)))))))))cc6
CNCCC=O)O))))ccccC=O)NccccCl)cc6C=O)O))))))))))cccccc%106
O=CCNC=O)ccccCl)cc6)))))))))NN=CccccNCCOCC6))))))cc6
CCCNcccccc6CF)F)F))))))))S=O)=O)ccccC=O)O))cc6
CccccNC=O)NCC=O)NccccC)cc6C))))))))))C=O)C5C))))))cc6
CCCO)C=CCCCCC6C)CCCC)CCC)CCCC5CCCOCOCCO))CO)CO)C6O))))))))CCC7C)O))))))))))C%146
ClccccNcccncccCl)ccc%106)))))))))))cCl)c6
CCCnc=O)cnc-ccccS=O)=O)NCCCCC6))NC=O)CO)CCS=O)=O)O)))C5))))))))))cc6))))))[nH]c5nCCC)))c9=O
CC=O)NCCCCCN)))))C=O)NCC)C=O)NCCC=O)O)))C=O)NCCCC=O)O))))C=O)NCCCCCN)))))CNCC=O)O)))C=O)O
CCC)NCN)=NCN)=NOCcccCl)ccc6Cl
O=Ccccccccccc%106)C=O)N%12CCNCCC6CC6
CccccNC=O)CNC=O)cccccccc6oc%10=O))))))))))))))))cc6
O=CCOC=O)ccnc[N+]=O)[O-]))s5))))))))NCCCCC6))OCCO5
C=CC=O)OCCCCCC)C)C=O)CCC6C)C%10CO)C%15C%14O
CCCCCnccC=O)NCCCC)C)))cccco5))))))))c=O)ccCC))nnC)c59
OCCOCncnccNCCCCC5))))))ncnc69)))))))))CC5O
Ccccc-cnocCNC=O)NccccCC)C))cc6))))))))))n5)))))cc6
CCC)N)C=O)NCCOCcccccc6)))))))))cnnnn5CCCC=O)NCCCC3))))))NC=O)CCcccccc6)))))))NC=O)OCC)C)C
CccccOCCC=O)OCC=O)NCCCCCCCC8))))))))))))))))cc6
CccF)cOcccccC=N)N))c6)))))))ncOcccc-ccccS=O)=O)NC)C)))cc6))))))cc6C=O)O)))))))))c6F
CCOccccc-nc=O)ccOC))cC=O)O))cC)cc6nCcccccc6C))))))))c%10=O)))))))))))c6
O=CNCcccccn6))))))))cccccc6-ccccs5)))))))CCC5
CcccC)ncNC=O)CScnnc-cccccc6O)))))))n5Ccccco5)))))))))))))))n6
CCN)COccnccCcccccc6)))))))c6
O=CNCCCCCO5)))))))ccccc=O)nCccccCl)cc6)))))))cS)nc6c%10
COC=O)C=CCC)C=CCCCCCO)CC=O)O6)))))))))OC5=O
CcncncC)c6C=O)NCCCC)NCCCNC=O)NCCCCCC6))))))CC5cccccc6)))))))))))CC6))))))CC6
CCOC=O)CC)SccC)nCCCCCC6))))))ccccC=O)OCC))))cc96
COccccCNC=O)CCCNcncncc6ncn5CCCCC7))))))))))))))CC6)))))))))cc6
CcccC)ncNS=O)=O)ccccNC)C))cc6))))))))n6
Ccccncccccc%106))OCNCC7
CNCCCCccccF)cCl)c6))))))OCcccCNCCCC#N)))))))ccc69))))))))))))CCCCNCCOCC6
O=CNCCCCCNCCCCC%106))C%12CCC=O)NCCCNC=O)CCNCCCCCCCCCCCCCCNCCC%34
CNC)cncnc[nH]cnc95
CCCO))NCccccCl)cCl)c6
CCOC=O)Cccsc=NN=CC=O)Ncccccc69)))))))))))n5CC)))))CC6C)OC
O=CNCcccco5)))))))ccsnn5)))))CCCCCC6))C6C=O)NCCCCCC6
COcccccNcncCN)Ccc[nH]cccccc96)))))))))))cs5))))))c6
COcccN)cCl)cc6C=O)OCCNCCCCCN5C)))))))CCCCCCCCcccccc6%10))))))))))CC6
O=CO)ccccNN=cccc[N+]=O)[O-]))c[nH]6))))))))cc6
CccnCC=CCNS=O)=O)ccccccccc6c%10)))))C=O)N5))))))))))))C=O)O)))c=O)[nH]c6=O
O=CNCCcc[nH]cccccc96))))))))))C=O)Ncccncc6))))))))))ccc-cccccc6))))))ccCF)F)F))c6
COC=O)NCC=O)NCCCC5cncc-cccc-cccc-ccncCCCCN5C=O)CNC=O)OC))))CC)C))))))))[nH]5)))))cc6))))))cc6))))))[nH]5)))))))))))CC)C
COcccCcccccc6CO)CCOC=O)C%135))))))))OCO5))))))))ccOC))c6O
O=CCOC=O)CScccccc6)))))))))))NCCCCCCCC6)C8)))C6
Cc[nH]c=O)n-ccccBr)cc6))))))c5SCcccccF)c6
O=CC=CNC=O)CBr)))cccccc69
C=CCncSCC=O)NcnccC)s5)))))))))nnc5-cccncc6
C=CCCCOCC=O)O))CO)C=O)O))CC=O)O))O6)COC=O)C=CCC)CCC)CC)))))))))C7O)))))))))COCC)=O)))cccccc6
COC=O)NCC=O)NCCCC5cncc-cccc-cccc-ccncCCCCN5C=O)CNC=O)OC))))CC)C)))))))))[nH]5)))))cc6))))))s5)))))[nH]5)))))))))))CC)O
CccccS=O)=O)NC=O)NCcccccc6)))))))))))cC)c6
CCCCC)NCCOCCOcccccc6[N+]=O)[O-]
O=CCcccccc6OCccccc[N+]=O)[O-]))c6)))))))))))))))NO
Clccccc-cnnCCCNCCOCC6)))))))))cc5-ccccncnCccccnc6)))))))c5c9))))))))))))))n6
CCOC=O)cccccc6))))))))CNC=O)NCcccccc6)))))))CCN)=O))C=O)O))))))C=O)OCC
CCOC=O)c[nH]cC)c-cncOC))cOC))cOC))n6))))))c5C#N
COcccC=CC=O)NCCNC)CC6)))))))))ccc6OCC=O)NccccCl)cCl)c6
COccccS=O)=O)NCCOCC6)))))))cc6NC=O)CScccccn6
O=CNCCCCNC5))))Occcccc6%10
NcccccC=O)CCCNCCOcccccc6CCO5))))))))))))CC6)))))))c6
CCC)C)OC=O)NCCCCNS=O)=O)ccccN)cc6)))))))C=O)cn[nH]c=O)n5-cccccc6)OCO5))))))))))))))CC6)))))cccccc69
O=CO)CCCC=O)NccccNCCCC5=O))))))cc6Cl)))))))))ccccF)cc6
CccccOCCO)CncccccC)ccc69))))))CCCC)C6)))))))))))cSN)=O)=O))c6
CCcccccNC=O)cccccc6Br)))))))))c6))))))OC3CC=CCCCC=O)O))))))CCCCCCC6)))))NC6=O
O=CNnc-cccccc6))))))n[nH]c5=S)))))))ccccS=O)=O)NCcccccc6)))))))))cc6
""
O=CO)CCCcccccc6))))))cccccc6C%10=O
CnccC=COcccccO)c6C=O)C%10=O))))))))))))cccccc69
O=S=O)O)cccccc6)CC=CCC5Ccccccc6))))))N9
O=CCScncc[nH]5)))))))Ncccccc6Br
N#CccccCl)cc6SCC=O)Ncccccc6))))))CCcccccc6)))))))C=O)O
CCC=O)NCCCC5))))))nccBr)cn5
CCCC=CCOC=O)CCC=O)OC))))))))ncccn5
NCCcccccc6)))))))cccccc6
OccccC=Ncccnn5Ccccccc6))))))C9)))))))))cO)c6
CC=O)CCC=O)NCCC4C)C=O)NCcccCl)ccCl)c6))))))))))))))NCCCC5=O
C=CC=CC=O)CC)CCCCC)CO))CCCC6%10C)))))))))C5O
CCCCCC=O)OCCNC)CCCCC=CCCCCO)CCO)C5C=CCO)CCcccccc6
N#Ccc-ccccCl)cc6))))))cNCCNCC6))))))ncncccccc69)))))))c6C#N
C=CCCC=CC)CCC)CCOC))COCO)C=O)C=O)NCCCCC6C=O)OCCC)=CCCCCO)COC))C6))))))))CC)CO)CC%25=O))))))))))))))))CC)CC6OC
CccccNC=O)NCC)C))CC)C)))))cc6OCCN)=O
CCOC=O)COccccCC=O)Occcccocnc95))))))))))))cc6
O=CNCC=O)NCCccccCl)cc6)))))))C=O)NCCNccccc[n+]6[O-])))))))CC6))))))))))CCcccccc6CN%10))))))))))))OCcccccc6
CCC)CCO))NCccn-ccncN)nc6))))))ccccF)cc96
CCCCCCO)C=CCCCC=O)C5CCSCC=O)O
CCccccNC=O)CCC=O)NcnncCC)C))s5)))))))))))cc6
CCCNC=O)cccccc6)ccccccc6[nH]c9n%12C
COcccc-cccn-ccccccOC))cOC))c6oc%10=O)))))))))))c5)))))cc6
FccccNC=S)NC=CcccccCl)c6)))))))))))cc6Cl
O=CCcccccc6)))))))NCccccnc6
CCOccccC=O)NccccF)cc6C=O)O))))))))))cc6OCCcccccc6
COccccCO)CCNC=O)Ncnonc5N))))))))CC6))))))cc6
CNC)cccccn6))cccC=O)NCCOCC6)))))))ccc6n9CCCccnC)cn5
CccccOC=O)CCCNC=O)CCCNC=O)OCcccccc6)))))))))CC6)))))))CC6))))))))cc6CCC5
COcccOC))cOC))cc6C=CC#N))cncccccc6[nH]9
COccccOC))cNC=O)CCSCC)CCC=O)N85))))))))))c6
CCCNC)CCC6Ncncccc6F)))c=O)cC=O)O))cn6CCC3
CCCNcncc[N+]=O)[O-]))cNCCCCC5))))))n6)))))))cccccc6
FCF)F)cccCCCCCCC5CC8C6)))))))))ccCCF)F)F))CF)F)F)))c6-cccccOCCF)F)F))))c6
Ccccccc6N=coccC)nccCO))c6cc%10C=O)Ncccccc6Cl
O=CcccnCCCCCCCO))))CC6))))))c5
COcccccNC=O)CC)NCC)=O))))))c6
C=CCScnc=O)ccnn-cccccc6))))))c5[nH]9
FccccF)cNC=S)NccccS=O)=O)NCCOCC6)))))))cc6)))))))))c6F
CCC)C)NCCO)COcccc-cncCF)F)F))c[nH]5)))))cc6
CcccccC)c6NC=O)Cnc=O)nCCCCCC=O)NCCcccccc6))))))))))))))c=O)cccccc6%10
CCCO)CCC)CNC=O)csccc5C))CNCC6)))))))))C6
COccccCC=O)NCCCCCC6))))))))NCCOCC6)))))))cc6
NC=O)CCcccccc6)))))))NC=O)OCCCcc[nH]cn5
CNC)C=O)CScnnc-ccccnc6))))))n5N
Ccccccc=O)nn[nH]c5nc9c%13C
COcccc-cccCF)F)F))nn5-ccccSN)=O)=O))cc6)))))))))))cc6
COCC=O)NccccncC)ccC)c6c%10
CNCC)CC)C)cccccc6
CCCC)CNC=O)CC)NC=O)CCC=O)O)))NC=O)CCCN)C=O)O))))))))))))C=O)NCC=O)NCCccccO)cc6)))))))CN)=O)))))CC)cccccccccc%106
O=CccO)cccnc-ccccOCcccccc6))))))))cO)c6))))))cO)cc%106
CNC=O)CC=Cccccc[nH]ccc95)CC%11NC)C%15
CcccNCCCNC)Ccccccc6))))))))CC6))))))ncNCCCCO))CC6))))))n6
COCCnnnnc5Cccccn5S=O)=O)ccccCl)cc6))))))))))))NCCNC)CC6
COC=O)nccC=NNC=O)ccccF)cc6))))))))))cccccc69
NS=O)=O)ccccCNC=O)ccccs5)CCCC6)))))))))))cc6
CcnnC)c=O)cnn-cccccc6))))))cc95
N=CNC=Ccccco5))))))C=O)N5cccccc6
CCScncccn6)-cccccc6SC%10
CCC)NC=O)cccccc6F)))))))))C=O)NccccC=O)NccccCl)cc6F)))))))))cc6
CCCO))OC=O)NCC)cc-cccccCl)c6))))))cnn5-cccccc6
CC=CC=O)NN=cncC)ccC)[nH]6)))))))C5=O
CNC=O)ccccOcccccc6C=O)CCcccccc6))))))))))))))))cn6
CCCC)CNC=O)OCcccccc6))))))))))C=O)NCCCCNC=N)N))))))C=O)O
CCOC=O)CCSCcccccc6))))))Ccccccc6)OCO5))))))))N6C=O)OCC
CC=CCCC)C)C=C6
NNccccO)cc6C=O)O
CNC=O)Occcccc6)CC)CCNC)C5N8C
Ccccc-cccOCCCNC)C))))))cccccO)c6n%10))))))))))o5
CCcocCCC3)))cc5CCC3ccccC#N))cc6
CccccC=O)NCCNC=O)cccC)cC)nc6C))))))))CC6)))))))cC)c6
NCCcccI)cOcccI)cO)cI)c6)))))))cI)c6)))))))C=O)O
CCNCC))CCOccccc=O)c-cccccc6))))))coc6c%10
CCC)CCCC=O)NCCCCCCCC6))))))CC6C=O)NCC)C)C))))))))))))C=O)O
CC=CccccOCC=O)Ncccccc6SCcccccc6)))))))))CNC)CC6)))))))))))))cOC))c6
CCC=O)NCcccccOC))ccc6[nH]c%10=O))))))))))))ccccCC)=O))cc6
COcccc-cncCSCC=O)NCCCCCCC7))))))))))))cC)o5)))))cc6OC
CCOC=O)CCCNC=O)CSCcnC)cc=O)nccccc6nc%10s%13)))))))))))))))))CC6
O=CCNCCNC=O)cccccF)c6)))))))CC6)))))))NcnncCCCCcnncNC=O)CCCCCC6))))))))s5)))))))))s5
O=CCOC=O)Cncncccccc69)))))))))))))cccccc6
C=Ccoccc5C))C=O)CC)=COC))C6=O
CCC)NCCCCC=CCCCC6))))))))))CC)C)CO)CO
NCCC=O)NCCCNCccccCF)F)F))cc6)))))))C6))))))))CcccF)cF)cc6F
O=CNCCCNCCOCC6))))))))))ccccc=O)[nH]ccccC=O)O))cc6c%10c%14
O=CNccccCl)cOCCO)CNCCcccccc6))))))))CCCCCC6)))))))))))c6)))))))NcccccCF)F)F))c6
CcnncC=O)Ncnc-ccccCC)C)C))cc6))))))cs5)))))))cn6
CNC=O)CCcccc-cccccc6))))))cc6CN%10)))))))))))cccccccccc%106
O=cccnCOCCOP=O)OCcccccn6))))))))OCcccccc6)))))))))))CO)C5O))))))c=O)[nH]6
COcccccc6NC=O)CCNC=O)cccco5))))))))NCCOCC6
O=COC=CccccO)cc6)))))))))ccccnc-ccccCl)cc6))))))oc5c9
Ccccc-nc=O)cccccc6nCC=O)NCCCCCC6)))))))))c%10=O)))))))))))cc6C
O=CC=NNcccccc6))))))))cccccc6N9CCCO)))))))OCO5
CCOccccNS=O)=O)ccccOC))cOC))c6))))))))cc6COcccccc6C=O)O
CCCCl)Cl))CNC=O)ccccC=O)NSC)=O)=O))))cc6))))))))cccco5
CcccC)ccNNC=O)CScnnc-cccncc6))))))n5C)))))))))))c6
COcccCO))c-cccO)ccO)c6))))))cc6O
CcccccCNccccNC=O)ccccC)nc6))))))))cc6))))))))c6
CccccOCCCC=O)OCC=O)NCCCCCC7)))))))))))))))cc6
Ccccccc6C=O)NCCCNCCCCCNC=O)C=CccccCl)cCl)c6))))))))))))))CC6
CccccC=O)NNC=O)csnnc5C))))))))Ccccco5)))))CC)C)))))s5
Ccnn-cccccc6Ccccccc6))))))=NN%10))))))))))cc5C=O)O
CC=CCCCC=COC=O)ccccCl)cc6))))))))C=O)OC5=CC)CCC%13O
CCNCCCO)CO)CO)C6O))))))))OCCCO))OCOCC)C)OC58
CCNCCNcncncc6cnn5-ccccCl)cc6)))))))))))))))CC6
CCCCl))OccccC=O)Nccc[nH]c=O)c6))))))))cc6
CCOcccncccOcccccNC)CC)=O)))cccc6c%10)))))))))))c6cc%10OC
CCC=O)OCCOC=O)CN=CCCCCCCBr))))))))))))C5CCC6nccCN)=O))cNccccF)cc6)))))))n5
COccccOC))cC=CcccOC))cOC))cOC))c6))))))C=O)OC5)))))c6
O=COcccccc6)))))))CCccccO)cO)c6CN%10C=O)CCCO)CN5C=O)cccccc6
CCcccccc6))))))NC=O)NCcccccc6)))))))C5=O
CCC)CNC=O)CScnnnn5-cccccc6)OCO5
CCC=O)NC)CCCCNCcnccn5CCCF)F)F))))))))))CC58
CCC=O)O))CCCCC)C6CCCC)C6CCOCC)C)CCC6%10))OO6
CCcocccccc6c9C=O)cccccc6
COccccCccccCl)cc6))))))ccccOC))cc6)))))))cc6
CCNCCNC=O)ccc-cccOC))cOC))cc6OC))))))))ncccccc%106)))))))))))CC6
CcncccNCCCCC6))))))n6))CCC5CNCCCC5C
CCCOC=O)C=CC)NC=CC=O)CCcccccc6))))))C6))))C6cccccCl)c6Cl
CcnccCCCCNC=O)ccscCC)C))n5))))))C6))))))s5
COcccCCNCN)=S)))))ccc6OCC=O)O
CCCCCCCCCCCCC[n+]cc-ccc[n+]CCCCCCCCCCCCCCCC))))))))))))))))cc6))))))cccccc6%10
COcccccc6)C=O)NCCC#CccccC=NO))NCCNC)CC6)))))))cc6))))))))NC=O)NC5=O)))))))C5
O=CNCCCCCcc6ccccF)cc6n9CCF)F)F)))))))))))))))))OCccnccccCl)cc6c%10
CC=O)NCCNC=O)ccsnn5))))))CC6
CNC)CCCNcccCCCCCccccnc6)))))))))))ccc6S=O)=O)N%10
NC=O)ccnncccNCCNCC6))))))nc96
O=c[nH]c=O)nCCCO)CCO))O5)))))cc6CCP=O)O)O
COccccccccOCCCNCCOCC6))))))))))cc6c%10
O=CO)CCCNC=O)CNC=O)OCcccccc6)))))))))))))C=O)O
COC=O)ccO)cccncccC)ccn69)))))))c6NC=O)CC)C)C
O=COCCC5Scnc-ccccs5)))))ccCF)F)F))n6
NncO)nccc6=O))CCC5
CCcccc=O)cOCcccccCl)c6))))))))cC)oc6cC=O))c%10C
CccccncNCcccccn6))))))))ncNCCCCO)CC6)))))))c6c%10
FCF)F)Occccccccnc%106))))CCl)=CCl)C6Cl)C5Cl)CCl)=CCl)CN%10
O=CNO))cccccc6OCcccccc6
CcccccC)c6NC=O)CScnncCScnc-ccccCl)cc6))))))n[nH]5)))))))n5N
O=n[nH]cccccc6nc%10CCCOccccCl)cc6
CCCCC)CC)C=O)C=CO)C=O)NCCccC)ccccC)cc6oc%10=O)))))))))))))C5cccccBr)c6))))))))))))N5C
COcccOC))cC=CSC=O)NC5=O)))))))cc6CC=O)ccccC)s5
CNC)CCCOccccC=CC=CcccccCl)c6))))))))))cc6
COccccC=O)NC=O)cc-cccccc6))))))[nH]cccccc96))))))))))CCCCCCC7)))))))))cc6
CCC)CCCN))C4CO
CcccccC)c6NC=O)CCcccccc6)))))))NS=O)=O)cccccc6)NC=O)CC)S6
CNC=C[N+]=O)[O-])))NCCCCCCCCCCCCCNC=CCCCCCCCCC6))))))))))))))))))))))))CC6
CNCC=CccccF)cc6CCcc[nH]cccccc96)))))))CC=O)NC)C=O)NC)C6=O))))))))C%10C%14
N#Cccccc-nncccNCCCCCNC6C9)))))))))ncNCCcccccc6)))))))))nc69)))))))))c6
O=CCCcccccF)c6))))))))Ncccccc6))))))CC=O)NCCCCC5)))))))cccncc6
CcccC)ncNC=CC=O)C=Ccnonc5-cccccc6))))))))))))))))n6
CNCCCC5CC#Ccccc-ccccF)cc6))))))cn6))))))))CccccCl)cc6))))))C7
CccccNCccccC)cc6)))))))C=O)Cncccc5))))))))cc6
NC=O)CCCCN5C=O)CCCCCNCcccccc6))))))))))))NC=O)CCO))NC=O)CCCCN5C=O)ccnccn6
CccccNC=O)CScnc-cccccc6))))))nn5CCCCC5))))))))))))))cc6S=O)=O)NCCOCC6
CCOC=O)CNcccc=O)nCC=O)NcccccCF)F)F))c6)))))))))c6)))))))cccccc6
CONC)C=O)CCcc[nH]cccccc96))))))))))NC=O)CCCCCNC=O)OCcccccc6))))))))))))))NC=O)OCC)C)C
O=CC=CccccF)cc6))))))))NCCNC=O)cccccc6F))))))))CCccccF)cc6)))))))C6
CCC)C)cccC=O)NCCNC=O)cccco5))))))CC6)))))))[nH]n5
CCCCCCCOCOCC)))C=CCNCCCC5))))))C6=O
O=CCCCOccccnc[nH]c=O)[nH]c5cc9c%13)))))))))))))))))NCCNcccccc6))))))CC6
CCCCOCCO)CCcccccc6)))))))NC=O)CC)NC=O)CCCC)C)))NC=O)OCcccccc6
C#CCO)C=CCCCCCCC5C#CCCCCCCC#CCO)C#C
CcncNC=O)C=CcccF)ccF)c6))))))))))sc5C=O)Ncnccs5
CcccNC=O)ccc-ccccF)cc6))))))on5)))))))ccc6O
CCcnccn5CCCCNC=O)cc[nH]ccccC#N))cc6c%10=O))))))))))))C6
O=CCcccc[nH]c-ccccs5)))))nc5c9))))))))))Nccccncc[nH]ccc5c9c%13
O=CNccccC=O)O))cO)c6)))))))C=CC=Ccccco5))))))))SC=S)N5cccccc6
CccncNCCOCCCNCcccco5))))))CC6)))))C6))))))nc6
O=ccccsc5ncn9Ccccccn6)))))))))))CCC5
CccccF)cOCC=O)NccccOCF)F)F)))cc6))))))))))c6
CC=O)NCCCNcccccc6F)))c=O)cC=O)O))cn6CCC3)))))))))))CF)F)))C5
CCNC)CC=CCCCC6=O)))))CCl)C=O)cccccc6C%10=O
COC=O)CNC=O)CncnccNC=O)cccC)sc5CF)F)F)))))))))ncC#N))nc69))))))))))))CC)C
COcccC)c-ccocCCCO)CCO))O5)))))c5)))))cc6C
CCC)O)CCCCC)CCCCC)C5CO)CCCC)CCCO)CC)C)C6CCC%10%14C)))))))))))))))))O5
COccBr)cccc6C=NNcnc-ccccCl)cc6))))))cs5
NC=O)NN=CccccBr)o5
CNC=O)OCC)C)C))))CC)CCNC=O)CCcccccc6)))))))))CC6
O=S=O)cccC=NCCN5)))))ccc6-ccccC=NCCN5)))))c%135
CCCCCO)CNCCCCCCC6))))))))CC6=CCCC%10CCCC)Cnccnc5)))))=CC=O))CC95
CcnncC=O)NCCOCC6)))))))cnn5cC)c9Ccccccc6)))))))ccccF)cc6
CCC)C)CCN)C=O)NCCcccccc6)))))))C=O)NCCCCC6
CccC=NNC=S)OCC)C)C)))))))cC=O)O))nn5C
COCCcccccc6)))))))CCNcncccc6F)))c=O)cC=O)O))cn6CCC3)))))))))))CC6
O=CNCcccccCl)c6))))))))C=O)Ncccccc6OCC=O)NCCOCC6
FccccCCCN=CCCCN5C8)))))))))cc6
CccncNccccC#N))cCl)c6)))))))nc6CO)ccccnc6
COcccC=O)NNC=O)CCCCCC6)CCncncCl)n5)))))C6)C8))))))))))))ccOC))c6OC
CCCCCCC))CS=O)=O)cccCCN)C=O)O))))cOC))cc6Ccccccc6))))))N%11
CCccccC#CccncOCC)C)))nc6))))))))cc6
CScnc-ccccSN)=O)=O))cc6))))))c-cccccOCF)F)F)))c6))))))s5
O=S=O)ccccCl)s5)))))NCCCCNCCNcccCl)ccCl)c6))))))CC6))))))))))CCScccccn6
O=CNcccccc6)))))))C=O)ccnCC=O)NCCOCC6))))))))cccccc96
ccccCNCCCCCCNCCSSCCNCCCCCCNCCCCCCNCcccccc6O%10))))))))))))))))))))))))))))))))))))cc6
O=CNcccc[nH]c=O)[nH]c5c9))))))))))NCCCNCCOCC6)))))))C4
CNC=O)CNC=O)CCcccccc6)))))))NC=O)CN)CccccO)cc6)))))))))))))))ccccNC=N)N)))cc6
CCOC=O)C=CC)NC=O)NC6ccn-cccccc6))))))nn5
CCNCcccoc5))))))C=O)CNC=O)ccccC)cc6
CC=O)NCCcccccc6)))))))C=O)O))CC)C
CCC=CC=O)NO)))))=CCC)CCCCCC=CCCO)CCC6C)C%10CCC%14%17C
CCC)CnccCCCNCCCCNC=O)cccc-ccccCl)cc6))))))cc6))))))))))))CC6))))))cn5
CnccC=O)NCCCOcncccc6C=O)NCC)C)C)))))))))))CC6)))))))cn5
CCC)CCN)ccnCCCO))OCncnccN)ncnc69)))))))))C5O))))))nn5
CCNCCNS=O)=O)cccccc6C=O)NccccC=O)O))cc6Cl))))))))))))))))CC6
NS=O)=O)ccccNC=O)NccF)cF)cF)cF)c6F))))))))))cc6
COcccOC))cCOcccccccC)nc6c%10))))))))))))cOC))c6
CCC)Ocnccc=O)nC)c=O)n6C)))))n5CccccC=O)NCCCCC6)))))))cc6
Cccccncccccc6cNCCCN)))))c%10c%14
CCC)CNC=O)CCS=O)=O)cccccc6CF)F)F))))))))))))CCC)C)N6C
O=CccccccO)cccc%106)C=O)ccO)cccO)c6C%10=O))))))))))))))C=O)NCSCCO))CO)CO)C6O)))))))C5=O
CCC)CCN)C=O)NccccncSN)=O)=O))sc5c9
CCCCCCCCCCCCCCCCCCCC[N+]C)CCCNC)CCCC[N+]C)CCCCCCCCCCCCCCC)))))))))))))))CCCNC=O)CCCCCCCCCCCCCC
O=COCcccccc6))))))))cccco5)cccccc6n9Ccccccc6
O=CC=CccccC=NNcccccc6)))))))))cc6))))))))NO
O=CCcccccc6)))))))Nccc-ccncccccc6c%10O)))))))))))ccn6
N=CNCCCCN)C=O)O)))))))NCC=O)O))CCCCCCC6
CcsncSCC=O)NccC)nC)n-cccccc6))))))c5=O))))))))))c5C=O)O
CCCCnncC=Ccc[nH]cccccc96)))))))))C=O)NC5=O))))))cccccc69
COC=O)CO)CnccCC)=O))ccCl)cccc69
ccccC=Ccncccccc6[nH]9)))))))))))cc6
O=c[nH]cO)c-cc[nH]cccCl)ccc96)))))))))[nH]5
CCNC)C=O)NCCCC)C)Ocnc-ccccCl)cc6F)))))))n-ccccCl)cc6))))))n5))))))))))))C=O)O
CcccC)ncNS=O)=O)ccccN=NNcccccCl)c6)))))))))cc6))))))))n6
CNCCCCnccCN)=O))cNccccCF)F)F))cc6)))))))n5)))))CC#N))C6))))))SC)=O)=O
CCCC=O)NCC))cncncc6c-cccccc6))))))cn5-cccccc6
COcccccc6NCCNCCCC3cccccccCCCNCC)=O))CC6))))))cc6c%10))))))))))))))CC6
COcccccCnccccI)cc6cccI)cOC))cc6%13))))))))))))))c6
CCccC#N))c-cccc-cccccCl)c6))))))cc6))))))cC=O)O))n5Ccccccc6
NS=O)=O)ccccncNN=Cccccnc6)))))))))sc5c9
CCCncccncNC=O)NCCCC)C)))))))nnc-cccco5)))))nc5c9%12
COcccNCC#N)))CCCN)))))cncccC)c6c%10[N+]=O)[O-]
CCC=O)NCcccccc6)))))))ccccOCccccC=O)O))cc6))))))))cc6
COccccNcnccS=O)=O)cccccc6)))))))nnn5cccsc%125)))))))))))))cc6OC
CCccccCCCCCCC)CO))))NCC)=O))C=O)N6CC))))))))cc6
CCC)CCN)cccCF)F)F))ccc6NCCNC=O)CCOCCO6)))))))CC6
CCC)NCCCNC=O)CCCNC=O)Ncccccccoc95)))))))))))CC6)))))))CC7
CcccccNS=O)=O)ccC)ncNCCCC5)))))nc6=O)))))))))c6
COccccNC=O)C=CccccOCOCCO))CO)CO)C6O))))))))cc6)))))))NC=O)cccccc6)))))))))))cc6
CCcccccncC)c6cc%10-cccc-cccccCO))c6))))))[nH]5
CcccccC)c6OCcccC=O)NCCOCC6)))))))no5
COcccNcncccNccccNCC)=O)))cc6)))))))n6)))))))ccOC))c6OC
O=Cccccs5)))))NCCNCS=O)=O)cccccCF)F)F))c6)))))))cnccccC=O)NCNCCOCC6)))))))))cc6s9))))))))))CC6
Ccccc-cnncCOcccccC)c6))))))))o5)))))cc6
CNCCCCCC6))))))S=O)=O)ccccCl)cc6
CcccC)ncNCCNCCccccs5)))))NCCNC)CC6))))))))CC6))))))n6
O=CO)CNccccC=NOCC=O)O))))))cccccc%106)))))))))))cccccc6Cl
NCCCCN)C=O)NCCccnc[nH]5))))))C=O)NCCCC5C=O)NCccccC=N)N))cc6
Cccccc-ncN)cC=O)NCcccccc6)))))))))sc5=S))))))c6C
CC=CC)C=O)OCCCO))OC))CC=O)O))CO)C6NCCCC)=CCC5CCCC)O)CCCOC))OC)))CCOC%1136C%24%11OC
C=CC)CCCCC=O)O))CCCC)CCCCCC)CC=NOC=O)CCccccOC))cc6)))))))))))CC)C)C6CCC%10%14C)))))))))))))C96
C=CCCCCN5C)))))))cncNCcccccc6)OCO5))))))))))ncccccc%106
COcccccc6OC))))CC)CCNCC)=O))CC5N8C
COC=O)C=CccccccccO)c6n%10
OCCOCOCcccccc6))))))))CO)CO)C6O
CCC)NC=O)Cccccccccc6c%10
CCCNCCCcccccc6)))))))))NCCCOccccC=O)CC)C)))cc6))))))))))N=O
Ccccccc6C=CC=O)NC)ccccCl)cc69
O=CNcccccc6C9=NOCCC=O)Ncccccc6
O=CccccBr)o5)))))NCCNCCOcccccc6)))))))))CC6
Cccc-cn[nH]cccNC=O)NCCCCOC5)))))))))ncc96)))))))))ccn6
CCCCOcccccC=O)NCcccccOCF)F)F)))c6)))))))))cCN))nCcccccn6)))))))c5c9
CC=CCOC=O)CCCcccccc6Cl)))))))ONcccccc6Cl)))))))C6C9CCC%13C)C=O)CC%17=NO
CcnccCNCCNCcccccc6)))))))CCCO)))C6)))))))s5
O=CCOccccOCCO)CNCCNC=O)CCCCCCC6))))))))CC6))))))))))cc6N%10
CCOcncccccC=O)NN=CcccccO)c6O)))))))))))c6n9Ccccc-cccccc6-cnnn[nH]5)))))))))))cc6
Ccccccc6CNCCCCCNCccccCl)cc6)))))))))C6
O=Ccccc[nH]ccc5c9)))))))))NCCNCcccccc6))))))cnnnn5CCC3)))))))))CC6
N=CN)Nccccc-cccccNC=O)OCCCOCCOCCOCCOCCOCCOCCOCCO%34)))))))))))))))))))))))))))c6))))))c6
COcccccc6NC=S)NCCCC5
CCOcccccOccccNC=O)CCC))CC)))))cc6)))))))cC=O)O))nCCCCCCC6)))))))c5c9
N#CCNC=O)CCNS=O)=O)cccccc6))))))))))))Ccccco5))))))CC3
COC=O)C=CC)NCC)=CC=O)OC)))C6cc-cccccc6))))))[nH]cccccc96
CCOcccC)cc-cnnCC=O)NCcccccc6))))))))))cc5-cccccOCC)))c6)))))))))))c6
O=CO)CCccCCNC=O)ccccCF)F)F))nc6))))))))))cccc6CN%10
COcccccNCCNcncncocC)cC)c95)))))))))CC6))))))c6
NCCCNCCCCCCCNccC=CC=O)CF)F)F))))cncccccc%106)))))))))))cccccccccc%106
O=CCCcc[nH]cccccc96)))))))))))NN=CcccccOCccnCOCCO))CO)CO)C6O)))))))nn5)))))))c6
ccccCCOCCCCNCcncCCC3)))no5))))))CC69))))))))))nc6
O=CNccccnonc5c9))))))))))cccccc6Cl
COcccNCC)CCCN))))))cncccCN)=O))c6c%10
CC=O)OCOC=O)NC)N=NCcccccc6
O=CO)C=CO)CNCCCCC6
O=CNN=Ccccccc6O))))))))))cccc[N+]=O)[O-]))cc6
O=CCCCNC=O)CCCO)))NC=O)CCCCCCCC6)))))))NC=O)OCcccccc6))))))))))))))))COC=O)cccccc6))))))))=C6CCCC6=O
CcccccscNCCCCCO))C6))))))nc95
O=COCcccccc6))))))))Ncccccc6C=O)NCCCnccnc5
O=CNccccC=O)NCCCNCcccccc6)))))))CC6))))))))cc6)))))))ccccCF)F)F))cc6F
COcccCcccccc6COC=O)CCCCCC6))))))))CCO))O%10))))CCO)CC6)))))))))ccOC))c6O
NC=NCCCCN7cncccc6%12
O=CNC=O)C=CcccccCCccccCF)F)F))cc6))))))))n6)))))))S5
CCCCCCNcncncsc-cccccc6))))))cc95)))))))))C6C
N#CcccccS=O)=O)NCCCcncccccc6s9)))))))))CC6)))))))c6
CCC)CCCNCCCCCCCC6))))))))CC#N))COCcccccc6))))))))C6
COcccOC))cc-ccnccccCl)ccc%106))))))))))c6
CCCCCCCC=O)CC=O)CCC6%10C)))))))))C6CCC=NNCN)=S)))))C9
CccccCncCNCCNcccccc6))))))CC6)))))))ncc5c=O)nC)c=O)n6C)))))))))))cc6
COcccccc6NP=O)CNCNC6)CCC)C)C))C5))))))Occccccccc6c%10
CC=O)NccccCC)=NNC=O)Ccccccc6))))))CC3)))))))cc6
CCC)CCncnc=S)n5C))))C6
CC=O)Nccccc-ccccCCNC=O)OCC)C)C))))CCC6CNCCCCCCC6)))))))))))))))cc6))))))c6
COccccNC=O)CScnc-ccccs5)))))ccCF)F)F))n6))))))))))cc6Cl
CON=[N+][O-])NccccOC))cc6
CCCCCCcccc-cc[nH]cC=O)OCC))))c5)))))cc6
NCCNCP=O)O)O
O=CNCCcccccCl)c6))))))C5CCNCCCOcccCNCCCCC6)))))))ccc6%10))))))))))CC6
CCcccccCC))c6OCC=O)NCcccccc6CC9O
CCC)C=O)NC=S)NN=CC=Ccccco5
COC=O)CCCCOCC)=O)))C=O)CC6C)CCCC=O)OCcccoc5)))))CC6%10C
O=CCcccc-cccCl)ccc6Cl)))))))cc6)))))))NccccNCCCCC6=O)))))))cc6
COccccCCNC=O)CNS=O)=O)cccccnsnc95)))))))))))cccccc6)))))))))))cc6OC
O=CNcncccccc6s9))))))))))cccccc6OCF)F)CF
O=CCOC=O)ccc=O)cccccc6o%10)))))))))))))NCCCCCC6
O=CO)ccccC=O)NCcccccc6-cccccc6%13)))))))))))))))cc6
COccccCNcccccc6))))))C=O)C4C)C)))))cc6
CCCCCCNC=O)NccccS=O)=O)Ncccccn6))))))))cc6
N#CcccS=O)=O)Ncnccs5)))))))ccc6Occcccc6-cccccc6
CCC)C=NO))ccccO)cc6OCC5
CCC=O)O))CCCC)CCCC)C=CCO)CCC)CCCOC=O)CCl))))CC)C)C6CCC%10%14C)))))))))))))C6C%10
O=CNccccS=O)=O)NCCcccccc69))))))))))cc6)))))))ccccC#Ccccccc6))))))))nc6
CCOCCCCCN5cncNCCO))))cccccc6n%10
C=CCOccccCcnnnn5Ccccccc6))))))))))))NCCNC=O)cccco5))))))CC6)))))))cc6OC
CcccC)cC=NO))cccncc6)))))))cO)c6
O=Ccccncc6))))))NN=CCC5O)CF)F)F
COCOC))C=O)CNcccccc6))))))S=O)=O)ccccC)cc6
COcccNcnccs5)CCCcccccc6))))))C6)))))))))ccOC))c6OC
CSccccS=O)=O)NCC#N)))))cc6
CCC)C)CCccccC=CC=O)NcccccS=O)=O)NCCNC=O)CO)))CC6)))))))c6))))))))))cc6
N#CCCcccc-cccccc6)=O))))))cF)c6)))))))NC=O)CNCCC5CCC63
CccccccC=O)NCcccccc6)))))))Ccccccc6)))))))))cC)nC)c95
OccccCCCNCCOCCOCcccccc6))))))cccccc6)))))))))COCcccccc6))))))))C6O)))))))CC6))))))cCl)c6
C=CCOcccccc6OC))))CCCcccOC))cOC))cc6CCN%10CC%14))))))))))))))NC)C5=O
CCScncccccc6s9))))))))))C=O)Nccccnc6Cl
C=CCNcncNC))ncc6ncn5CCCCO))CO)C5O
O=CNNC=O)CCl)C4cccc[N+]=O)[O-]))cc6)))))))))))ccccs5
CCCcncSCcnc=O)ccC)ccC)nc6[nH]%10))))))))))))n[nH]5
COcccc-ncCccc=O)[nH]cO)n6)))))))nnc5SCC=O)cc[nH]cccccc96)))))))))))))))))cc6OC
COcccccCC=O)NCCCCcccncc6))))))C6))))))))c6
Cccnc-cncNcccccNC=O)CC)C))))c6)))))))nCCC)C)))n5)))))cn6
CCC)CCCC=O)NO))))C=O)NCCCC5cnocccF)ccc96
CNcncC)c-cccncNccccNC)C))cc6)))))))n6))))))s5
CCCl)C=O)NC=S)NNC=O)ccccnc6
CCCNcncNcccNCCCC5CN5C))))))))nnccC#N))c5n9))))))))))ccc6F)))))))CCN)=O))CF)F)F
COC=O)ccccCOCCF)F)F))))CF)F)F)))cc6
CCccccNC=S)NCCNS=O)=O)ccccC)cc6)))))))CC6))))))))cc6
O=ccc-cnn[nH]n5)))))[nH]cncC=Ccccccc6O)))))))))c-cccccc6))))))n95
COcccccOC))c6OCccccC=O)NCCO)CCO))OC5ncncn5))))))))))))o5
O=Ccccco5)))))NCCOCCNCcccccccc6o9))))))))))))C6
COccccNCCCCNS=O)=O)ccccs5))))))C6)))))))cc6
CCCC=CCNCC3)))=NOC=N)C6C=C%10
O=CCCCCCNCCNCCCCC5)))))CC6))))))))))NCcccccCF)F)F))c6
C=CCNCCC)NCcccccc6))))))cccccc6)OCO5)))))))))CC6C
C=Ccccccc6OCC)C)C)))))))))NC=O)ccccccccc6n%10
CCcccSC)=O))no5
CCC)CNC=O)CCccscn5))))))NC)C)))))C=O)O
CCC)nnccc=O)nCC=O)NCCCCCCCC8)))))))))))cnc69
CC=O)ccccC)cc6NC=O)cccS=O)=O)NCCCCC6)))))))cCl)cc6NCCOCC6
CCCCCCCcccO)ccOCCCCCCC=O)NCCC3)))CCC%106))))))))))))c6
CcccCl)ccc6Ncnc-cccccc6))))))cs5
CCC)ncnccNcccC#N))ccn6)))))))ncOCCCNC=O)CCCO)CN5))))))CC6)))))))nc69
O=CNcccccCF)F)F))c6)))))))CCcccccc6)))))))NCcccccc6))))))CP=O)O)O
O=CO)CccccCl)cc6))))))NC=O)cccI)ccc6NC=O)C%11cccccOCCnccccccc6cccccc6%13
CCC)Occcnc-cccccCO)cccccc6)))))))c6))))))cnc5c9
CCOC=O)ccnncCF)F)F))ccCF)F)F))nc96
COcccccc6)CCN5C=O)CCCOcccccO)c6C=O)O%10
O=CC=Ccccccc6))))))))ccCl)cccc6Cl
CCC)NCCNcccccCF)F)F))c6))))))CC6
CCS=O)=O)NC)Cccnn-cncN)cncnCOCCO))CO)C5O))))))c5n9)))))))))c5
Cc[nH]n-cncccccc6s9)))))))))c=O)c5C=O)O
CCCC)SccccccCC=O)O)))cnCccccCl)cc6)))))))c95
CCOC=O)CC#N))=NNcnc-cccccc6))))))cC)s5
CCC)conc-ccCl)cccc6Cl)))))))c5COccccC=CccccC=O)O))cc6))))))))cCl)c6
CScccccc6)CCCN6C=O)CCC=O)NCcccccc6)))))))C5
CCCC)CN)C=O)NCCC=O)NCCCC5CN)=O)))))))))C=O)NCCCC)C)))C=O)O
COccccNC=O)CCCCNS=O)=O)ccccBr)s5))))))C6))))))))cc6
COcccc-ccccCCC#N))NC=O)CNCCCC6C5)))))))))))cF)c6))))))cc6
CCC)NC=O)NCCCcncccccc6s9)))))))))CC6
CCCCCCOCCNC)S=O)=O)ccccF)cc6)))))))))CC)CNCC)CO)))C=O)cccNC)C))ccc6O%18
CCC=O)NCcccccc6)))))))cccncNCCCC5)))))c6O
CcnccccCF)F)F))cc6cnc-cccccc6))))))nn%135
O=CCnccc=O)[nH]c6=O))))))))cccccc6
CncNCCCCCO5)))))))ncc5c=O)nCccccCl)cc6)))))))c=O)n6C
COccccCC=O)NccC=O)O))occcccc96))))))))))))cc6OC
N#CccnncNCcccccc6))))))))cc-ccccF)cc6))))))nc96
Cncc-cccoc5)))))cccc-cccncc6))))))cc69
Cnnc-ccccC#N))cc6))))))sc5=Ncccc-ccccNC=O)ccc=O)[nH]o5)))))))cc6))))))cc6F
CCC)CccccCNCCP=O)O)O))))))cn6
CNC)CCcccncc6
CccccccC=O)NCCCO)CC6)))))))cc6n9-ccccNCCNC)CC6))))))cc6
CCCCC)C))CO)CO)CC)CCCCCCC=CCN)=O)))CO)CCO)CCC6C)C%10CCC%14%17C
CcncC)nCCCCCNCcnccn5C)))))))C6)))))))n5
CNC=O)CCccccO)cc6)))))))NC=O)C#Ccccccc6
CNC)CCCNccc-cccccCF)F)F))c6))))))ncccccc%106
O=CNcncccsc5c=O)s9))))))))))ccnccn6
COcccccNC=O)ccC)nn-cccccc6))))))c5-ncccc5))))))))))))c6
Ccccc-cncCS=O)CC=O)NCccccs5)))))))))))cC)o5)))))cc6
CNC)C=O)CCcccccc6)))))))NC=O)CCcc[nH]cccccc96))))))))))CC5C=O)NCCcccccc6
CCNcnc-cccncc6))))))ncc6cnn5C
COcccc-cnn-ccccC)cc6))))))cc5C=CSC=S)NC5=O)))))))))))cc6
CCCncN)cNCCC)C)))C=O)CCCC=O)NCCCCCCCCC6)C8)))C6)))))))C6))))))))c=O)[nH]c6=O
COCCOC=O)CNC=O)ccccc-nccNC=O)Ncccc-ccncn5)scccccc69))))))))))cc6)))))))))cn5)))))c6
CCC)CCCCC)CC=CCC)CCCO)CC)C)C6CCC%10%14C)))))))))))))C6C)CCO)C=O))C=O)O
CCCC=CNCCNC)C))))C=O)CCC))CccccNCC)=O)))cc6)))))))C6
CCOCncc-ccccC)cc6))))))cCC=CCCC)C)CC6=O)))))OC=N)C6C#N))))))))c5=O
CSccc=O)occcO)ccc%106
OCcccccc6))))))cccccc6))))))CCCNCcccccc6)OCO5)))))))))CC6
CCOC=O)CCCCNC=O)ccc[nH]nnc5cc9OC))))))))))))C6
CC=O)NN=CccccI)s5)))))CC5ccccCl)cc6Cl
O=CCNCCcccccc6))))))))S=O)=O)cccccc6)))))))))Ncccccc6NCCOCC6
O=CO)ccnCCC3)))cccNCCNCnnc-ccccc[N+]=O)[O-]))c6))))))sc5=S)))))))CC6))))))cF)cc6c%10=O
CCC)C)OC=O)cncnc5C=O)NCCOCCNCCOCC6)))))))C6))))))))CCS5=O)=O
CccccC=O)NN=Ccccc-ccccCl)cc6Cl)))))))o5)))))))))cn6
CCNCCcccc[N+]=O)[O-]))cc6))))))))C=O)CN)CC
COcccc-ccsc-ccccOC))cc6OC))))))))n5)))))cc6
ccccCCOccnccn6))))))))Occcccc6OCCCNCC6))))))))))))))nc6
CNccccnccF)cCO)CCCCCNCcncccn6)CCCO6))))))))))CC6C=O)O)))))))))))c6n%10
COccccNP=O)OC=O)OP=O)O)O)))))))cc6
COcccC=Cccccc=O)n-cccccc6))))))cS)nc6c%10))))))))))))ccOC))c6OC
CCOcccNCCOCC6))))))cOCC)))cc6NC=O)CNCCNC=O)Ncccccc6))))))))CC6
CNCCNcccc-cccNC=O)))cncc-cccccF)c6))))))n5c9)))))))))cc6))))))CC6
CCC=O)Ccnoc-cccccc6CF)F)F))))))))n5
CccccNC=O)ccccOCccC)noc5C))))))))cc6C))))))))CCCCCC6)))))))cc6
CCNCC))CCNcnccC=O)NcccC=O)NcccC=O)NcccC=O)NCCCNCCCCNC)CC6))))))))))))nC)c5)))))))nCC))c5)))))))nC)c5)))))))cn6
CccccccccOCccCl)cccNC)C=O)CCNC=O)C5)))))))c6Cl)))))))))c6n%10
CCC=CCCNCCccnC)cccccc96)CC%11C=CI))))))))))CC%12)))C6%10
OCcccccc6NcncNcccccc6)))))))ncc6Cl
COcccc-cccncNcccccC)c6)))))))n6))))))cc6OC
CCOcccCNCCNccF)ccc=O)cC=O)O))cnCCC3)))c6c%10OCF)F)))))))))))))CC6)))))))ccc6OCccccccccc6n%10
CCCC=CCCCCCCCCCC=O)NCCcccO)ccO)c6
CcccncNCCNC=O)CCCNS=O)=O)ccC)noc5C)))))))CC6)))))))CC)C6))))))c6
Cccc-cccccc6))))))ncNCCNC)CC6))))))n6
COcccccC=O)NCCNC)C))))ccccOcccccc6)))))))cc6))))))))c6
O=cncCCCCCC6))CC6))))))[nH]cc6occccBr)cc69
CCCC=CCO))CC=O)CC)CC=O)CC9C)))CC)CCOCO)CCO))nccCOC)))nn5))))))))CO)CC7O
Ccccccc6[nH]c=O)n5CCCC=O)NCCCnccnc5
CC=CC)C=O)OCCCO)CO)CC)O6)CO)CCC)COCC)=O)))CCOC=O)cccccc6))))))))C6%10C
O=cccnCOCCO)CF)#CCcccccc6)))))))))))))c=O)[nH]6
COcccc-ccccNC=O)cccco5)))))))cc6))))))cc6S=O)=O)NCCOCC6
CCC)C)ccccNC=O)NCCCCCNC=O)cc[nH]nn5)))))))C6)))))))))cc6
OccccC=CccccOCCCCOcccc-ccccF)cc6))))))cc6))))))))))))cc6))))))))cc6
CCccccS=O)=O)cccCl)ccCl)c6O))))))))nc6
CNC=O)CccccCF)F)F))cc6))))))))CCCNCCcccccc6))))))))CC6
COcccOC))cOC))cc6C=NNCCNC=O)cccccc6C9=O
O=CCCcccccc6))))))))NCCCCncC=O)NCCCC5))))))ccccccc69)))))))))C6
COC=O)CNC=O)CScnnc-cccccc6)OCO5))))))))n5C))))))))))CC)C
C=CCCccccOC))cOC))c6)))))))NC=O)CC)cccccc6))))))NC)C
CNCCNcncccn6)CCNC=N)N))C6))))))))CC6
CCOC=O)ccNC=O)ccnn-ccccOC))cc6))))))c5)))))))scc5CCCC6
O=CCCCCCCCC6))))))NCCCCCCNCccc=O)occcF)ccc%106))))))))))))))CC6))))))C5
CCCCCC=CCC=CCC=CCC=CCCCC=O)NCCO)CO
CC=CC=O)O)))ccccOCCCOccccCl)cc6)))))))))))cc6
O=COccccBr)cc6C=O)CBr)=CBr)C6=O))))))))))))cccccc6
CCScncccccc6c=O)o%10)))))))))))C=O)O
COC=O)Cccc-ccccF)cc6))))))cF)cc6NCC)=O
CCCNC=O)CCcccccc6)))))))NC=O)CCcc[nH]cn5))))))NC=O)cc[nH]ccccF)cc96
CcccccC=CC=O)cccccc6)CC)C)CCC6C)C)))))))))))[N+]=O)[O-]))))c6
CC=O)NccccNC=O)OCcccccc6))))))))))cc6
COcccncNCCCC)NC=O)))))))ncNCCC3ccccCl)cc6))))))))))c6cc%10OC
CC=Ccccccc6)))))))cccccc6)CNC=O)CNCCNC)CC6)))))))))CCC6
O=CCCCCC5)))))NCCCCNCCOccccF)cc6)))))))))C6
CCC)CNCcccCl)c[nH]c=O)nc5c9)))))))))=N5
COcccccc6NC=O)C=CccccO)cc6)))))))NC=O)cccccc6
CC=O)OCCOCOCCCC=O)NcccccC=O)NCCC3)))))c6)))))))))CCC69
Cnncnc5-cccccc6Cl
NS=O)=O)ccccCCNC=O)COC=O)cccccc6)C=O)NCcccco5))))))C5=O)))))))))))))))cc6
Cccc=O)nc-nncC)c-ccccCl)cc6))))))c5-ccccCl)cc6)))))))))))[nH]6
C=CC)C=O)ccccOCC=O)Ncsccc5CN)=O)))CCC5)))))))))))cc6
COccccc=O)cOC))c-ccccOC))cOC))c6O)))))))oc6c%10
CccccNC=O)Cnc=O)nCCC=O)NCCOCC6)))))))))c=O)csccc59))))))))))))cC)c6
CS=O)=O)cccc-nncCF)F)F))cc5-ccccccccc6c%10)))))))))))))))nc6
O=CO)ccccNC=S)NN=Ccccccccccc%106)))))))))))))))cc6
COccccCNC=O)cccccOCC=O)NCCCC5))))))))c6)))))))))cc6
C=CCCC)CCCC6C)CCCC)CCCO)CC)O)CO)))C=O)CC6%10C
CCCcnnc=O)ccCOC=O)cccccc6OC)))))))))))nc6s9
CCCCSccnccccc6n9))))))))))C=O)NO
CCC)CNC=O)C=Ccccccc6CF)F)F)))))))))))))NCC=O)NCCCC5C#N
CCCCCCNC=O)CCScnc-cccccc6))))))ccCF)F)F))n6)))))))))))C6C
O=CCCcccccc6))))))OccccO)cO)c6%10
CCCCCCC=CCCO)CC5CC=CCCCC=O)O
CCC)CO))CccscNccccCl)cOCcccccF)c6))))))))c6)))))))n5
CCCNC=O)cccccC)c6))))))))cnncn5CCCCC7
C=CCOCSC))C=CNC=O)CS5)))))COCcccccc6))))))))C6O
COccccCCNcncNCCcccccc6)))))))))ncNCCCC5COCcccccc6))))))))))))))n6)))))))))cOC))c6OC
CcnocC)c5-cccccc-cnn-ccccF)cc6))))))cncncN)c96)))))))))cccc%106
Ccccccc6)C=O)C=CCCCCCCNC)CCccccC)cc6)))))))))C5C)CCC9C%13C)CCC%17O)C=O)O))CC%20
ClccccCCCNCC6COcccccc6O%10))))))))))))))cc6Cl
CcccccNCCNccccNSC)=O)=O)))cc6Cl)))))))CC6))))))cccc6n%10
ccccCNcn[n+]CCCCCC6))))))cccccc6n%10))))))))))))cc6
COCcccC)no5)))))cccCO))ccc6O))Scccccc6CO%11
CCC)C)OC=O)NCCcccccc6)))))))CO)CCCcccccc6)))))))C=O)NCcccccc6CC9O
O=CO)cccccncC=CCO))))n-cccccc6))))))c=O)c%106
CCC)CC=O)ccncNCCNccccF)cc6))))))CC6))))))o5))))))C3C)C
CCOC=O)CC=O)CC=O)C=Ccccccc6)))))))))CC6C)C
COcccccC=[N+]CC=Ccccccc6)))))))C=O)cccccc6%10)))))))))))c6O
COcccccc6NC=O)CCCNcncncc6ncn5CCCCC7))))))))))))))CC6
COccccNCcccccc6))))))ccccC=O)NC)C)))cc6))))))))cc6
COcccccc6CNCCcccccc6))))))))cccncc6
COccccNCcccccc6))))))cnc-ccccC)cc6))))))cs5)))))))cc6
C=CCCO))NCCCC)OC=O)NCcccccc6)))))))Ccccccc6)))))))))))OC5=O
COcccccc6NC=O)CScc[nH]nn5
COcccc-cnncCC#N))=CccccOCcccccOC))c6))))))))cOC))c6))))))))nnc5s8))))))))cc6
Ccccc-ccscNN=Cccccnc6)))))))))n5)))))cc6
COC=O)NCC=O)NNC=O)Ncccccccccc%106)))))))))))))))ccccccccc6c%10
CCnc-cocC)nc5C))))))ncccccc69
CCcccccC)c6NCccccs5)))))CCC=CC95))OC=O)CC5O
CccccC)cSCC=O)NNS=O)=O)cccccc6))))))))))))c6
C=CC[N+]C)CCcc[nH]cccccc96)))))))CC=O)OC)))C9)C8C6
CCS=O)=O)NCCCCCNCC=Ccsccc5C)))))))))C6
O=CNcccccc6)))))))NCCNC=O)Ncn[nH]c=S)s5)))))))CC6
CCC)ccccCl)cc6))))))NCCCNC=O)ccccCl)cc6Cl))))))))CC7
CS=O)=O)ccncCCCCNCCCNC=O)CNC=O)cccccCF)F)F))c6)))))))))C5))))))C6))))))s5
CNCCOcccccc6CCC=O)CCNS=O)=O)cccncc6)))))))CC%107C
COcccccc6Ccccccc6))))))NCCNCCCCcccccc6))))))C5)))))CC6
CcscN)nc5-ccccP=O)NccccC=O)O))cCl)c6)))))))NCCOCC6)))))))s5
Ccccccc6C=O)Ncnc-cccncc6))))))ncc6O
O=CNc[nH]ncc5CNCCCOCC6))))))CC6))))))))))cccccF)c6
CnnccC=O)NCCC4)))))c5C=O)NccncC#N))cc6CCCCcnnn[nH]5)))))CC6
CccccNCCNS=O)=O)ccccCl)cc6)))))))CC6))))))ncnc6s9
CC=NNCN)=S))))cnccs5
COcccO)ccc6)CO)CccccO)cO)c6O)))))))O5
COccccC=NNC=O)CCC=O)cccccc6)))))))))))))cc6OC
CNC=O)CN=CccccF)cF)c6))))))cccCl)ccc6%11))))))))cccccc69
O=CNCCcnnCcccccc6)))))))cc59
COcccncncNccccF)cCl)c6)))))))c6cc%10OCCCOC5
CCCcccccc6))))))OC=O)N5CC)cnc-ccccSC)=O)=O))cc6))))))no5
CCCCCCcccccc6CCCCOCCCCCCCcccO)ccc6C%10CCC%14C)C%17O
CCCCO)CC=CC=CC=O)OC)))Ccccc[N+]=O)[O-]))cOC))c6))))))O6
N#CcccccCl)c6CNC=O)Cnnccccccc6nCcccccc6)))))))c9c%13=O
CNC)cccc-ccnccc6)CO)CF)F)F))cccccc6-9))))))))))))cc6
Ncccccc6Scsccc5Cl))))))C=NCCN5
OccccSSccO)ccO)cc6CCCO)C6))))))))))))cc6
O=CCCCCCN5CCCCCCC6)))))))))))))cc[nH]cccccc96
Cconc-cccncc6))))))c5COccccC=O)NCCCCC=O)O))C6)))))))cn6
CNC=O)ccccSccncNccccNCCNC)CC6))))))cc6OC)))))))))nc6)))))))cc6
CNC)CCCNccc-cccccO)c6))))))ncccccc%106
CccccN=CNC)ccccCl)cc6)))))))cncccccc6s9)))))))))))cc6
ccccNCCNcccccc6cnn5-cccccc6)))))))))))))))CC6))))))cc6
CcncNCCCC5CCncccn5)))))C7)))))))nccccNC=O)COccccOCF)F)F)))cc6))))))))))cc%106
CCCCC))CNC)C=O)cccC)ccC=O)NCCcccF)ccF)c6)))))))CO)CCNS=O)=O)ccccC)cc6)))))))CCN6))))))))))c6
COcccc-cnccccC=O)NCcccccc6)))))))))cc6o9)))))))))cc6OC
COcccccc6CNC=O)CCCCcnncn5C
Cncc-cccncscc=O)n-ccccF)cc6))))))cnc6c%139)))))))))))cn5
CCNCC))C=O)CCcccccc6F)))))))NCCOCC6
CcccO)ccC)c6CCN)C=O)NCcccccc6CC%10C=O)NCCO))C=O)O
Ncccccc6)C=O)C=Ccccccc6)))))))C5=O
CCncO)ncncCNCCNcccccCC)=O))c6))))))CC6)))))))ccc6c%10=O
O=CO)ccccN=NccccN=CcccccCl)c6Cl)))))))))cc6))))))))cc6
CCC=O)Ncccccc6)OCCO6)))))))))CC=O)NCCCCC6)))))))CCNCccnCC)=O))nn5))))))CC6
CCCCNC=S)NCccccnc6)))))))CCcccco5))))))CO)CO)C7Cccccs5
O=CCOCCNCCCCO))CC6)))))))=CC5=CcccccCl)c6
Clcccccc6CCCNC5
CON=CCcccOC))cOC))cc6C%10CCCNCCcccccc6))))))))CC6
CNC=O)cccccc6)C=O)NCC)CO)))CCC)CCNC)C=O)NCCCCCC6))))))))))O9
O=S=O)NccccF)cCF)F)F))c6)))))))ccccs5
CCC)NC=O)CNC=O)CNCCcccccc69)))))))))))cccccc6)))))))))cccccc6
CccccC)cNC=O)CNCCNS=O)=O)cccccF)c6)))))))CC6)))))))))c6
O=ccC=Ccccccc6))))))))cocccccc%106
CCNCCNccccN=CC=O)cccccOCC=CC)CCC=CC)C)))))))))c6)))))))))cc6S=O)=O)C9ccccF)cc6
COccccCCNC=O)cccccccc6oc%10=NcccccBr)c6))))))))))))))))))))cc6OC
C#CCC)CCNC=O)cccCl)ccO)c6)))))))CCCCCCC6)CC8C6)))))))))))NC=O)cnncN)s5
Ncnc-cccccn6))))))ncscC=O)Nccccccccc6c%10))))))))))))cN)c95
CCCCCCCNC=O)Ncncnc[nH]cC)cc95
O=CNCCOCCOC7))))))))ccsc-ccccCl)o5)))))n5
CCCCNCccccC)cc6)))))))CCnc=O)cccnC)c6=O
O=CNCcccco5)))))))CSCC=O)N5CCcccccc6
ccccCCcccncc6)))))))cccccc6)))))))cc6
O=CNCcccccc6))))))))CCcccccc6)))))))NC=O)ccccs5)-cccccc6SC%10
COcccccNCcccBr)ccc6O)))))))))ncnc6c%10
CCnc=O)ccncNCCCCC=O)Ncccccc6OC))))))))))C6))))))n5CCC))))))nCC))c6=O
C=CCCCOcccC=O)NCCC))cccccc6)))))))))ccc6NS=O)=O)ccccCC))cc6
COcccccOC))c6OCCNCCNcccccc6))))))CC6
COCC=O)NCCCC3C6=CC=O)c[nH]cnc59))))))))))))))NCCCC5=O
COcccccc6NcncC)ncc6scncNCCOCC6))))))ccc69)CCCC6
CccccOCcnncSCCCC=O)O))))))n5C))))))))cc6
CCOcccccc6C=O)C=CO)C=O)Nccccnc6))))))C5cccccCF)F)F))c6
CCC)cncccc6[nH]cccccc69
CCOccccS=O)=O)NCcccOCC)))cOC))cc6CC9O)C=O)O)))))))))))))cc6
CNC)CCOC=O)cccF)ccF)c6)))))))))CCcccccc6)))))))CN)=O
cccccc6)cc[nH]cNCCNCCCC5))))))))ncccncccc%14[nH]5))))))CC5CCC=N5)))))))))))cn58
CCNC=O)cccccc6O)))))))))C=O)NCC=O)NC)N=Ccccccc6%11
CcccC=O)NccccF)cCCF)F))N=CN)OCCC37)))))))c6))))))))nn5-cccccc6
O=CO)CCCCCN6C=O)CCCOcccccc6)Ccccccc6))))))CCCCCC6))))))NCC6
CcccCC=O)NCCC)OCC)C6))))))))nC)n5
CccccC=NCC)CO5)))))cc6
O=CccccC=O)NCCNCC6)))))))cc6))))))ccc-cccccc6)CNC5=O)))))))))on5
CCcccccc6))))))CC)cccOCccccF)cc6))))))))ccc6OCOCC=O)O))CO)CO)C6O
COCCCNCCC=O)NCCNcncccc6CCC5)))))))))CC6)))))))CCccccc[nH]cC)nc95)))))))C6%10
CCCCCCCCcccc-nncc=O)[nH]c6=O)))))))cc6
O=CO)NCCCCCCCCCNC=O)ccnccn6
CCCCncCNCCNC)CC6)))))))ncc5c=O)[nH]c=O)n6C
CCC)C)NC=O)cccccc6CCO)CCcccccc6)))))))NC=O)CCCN)=O)))NC=O)ccccccccc6n%10
CCC#CCOccccccc=O)oc6c%10OC=O)NCCOCC6
COccccCC)=O))cc6NC=O)CCcn[nH]c=S)o5
COccccNC=O)ccccCl)cc6Cl)))))))))cc6NCCNCCCCC5)))))CC6
COcccccc6C=O)ccO)cccO)c6C%10=O))))CCO)C=O)CO)))CC6OC
CNC=O)cccc[nH]c-cccCO))ccBr)c6O)))))))nc5c9
COccccSccccNCCNCC=Ccccccc6)))))))))CC6))))))nn6)))))))cc6
CCCCOC=O)NCCNC=O)CCCC=O)O))))NC=O)cccNC=O)CCCC=O)cccccc6)NC)CCO6)))))))))))))))cc-cccccc6))))))c6))))))))))CC6
CCN)C=O)OCCCnccCN)=O))cNccccScncccn6)))))))cc6)))))))n5)))))CO)C5O
CNCCCCCCC6)))))))CCCNC=O)cccCcccncc6)))))))cccccc6c%10)))))))))))CC6
ClcccccNcscC=Ncccccc6)))))))c-cccccc6))))))c5-cccccc6))))))))))))c6
O=CCCCC=O)NccccncCCCCCC6))))))oc5c9)))))))))))N5
CON=CC=O)NCC=O)NCC=O)O))=CCScnnnn5C))))))))CSC86))))))))))ccscN)n5
C=CCCC=O)CC)C=O)OCOC=O)CC)CCC)))))))))OC6C=C)COCOC5=O
COcccccc6C=O)ccO)cccO)c6C%10=O))))CCO)C=O)CO)))CC6OCOCCO))CO)CO)C6OC=O)C=CC)C=CC)CCC=CC)C))))))))))))))))CO)CC)O6
COcccOC))cc-ccccC=O)NC)CCCCO)))))))cc6))))))c6
CNcccc-ccncnc-cccccc6))))))ccn96)))))))))cc6
O=COCCCCOC=O)COccccO)cc6))))))))))C6O)))))))cccO)cO)cO)c6
CCOC=O)C=Ccncccccc6[nH]9
O=cccccOCCCNCCCC4))))CC6)))))))cc6occcOCCCCCCNCCOCC6)))))))))))))ccO)c%146
CCNC=O)CCCCNccocccOC))ccc6c%10=O)))))))))))C6)))))))cccccCl)c6
C=CCCCCC)Ccccoc5)))))OC=O)CC%105O
COccccBr)cc6CNC=O)CCCCNS=O)=O)ccC)noc5C)))))))C6
COCCCNC=O)Cnnnc-ccccCNCCCC5))))))cc6))))))n5
CC=O)Ncccccc6NC=O)CC)CCccC)cO)cC)cC)c6O%10
CNO)C=O)CScnccccCF)F)F))cc6s9
CCC)C)NC=O)CCCCC=O)NCCOCC6)))))))CC6C=O)NCCCCCCC5))))CC6))))))))))CO3
Ccnoc-ccF)cccc6-cccccc6)CCC5NC=O)CNC=O)CF)F)F))))CC3)))))))))))))))))))n5
O=CNcccccc6)))))))ccccCNS=O)=O)ccccF)cc6)))))))))o5
COcccccc6C=CC=O)NCC=CS=O)=O)cccccc6)))))))))CCcccccc6
COCCScnc=O)ccCcccccc6)))))))[nH]6
COcccccc6NcnccCl)cNcccccC)c6)))))))n6))))))))C=O)NC5
CCC)C=O)C=CCC)C6CCO)CC)C=CC=O)OC5O))))))CCOC3%116
NC=O)ccccccNCccccOCF)F)F)))cc6))))))))ncnc%106
CCC)=CCCCC)=CCCCC)=CCOccccccc=O)oc6c%10
CCCCOccccCC#N))=CCCCCC6)))))))cc6C
CCOC=O)cccccNCCNC=O)cccco5))))))CC6))))))ccc6o9
O=CO)CNCCNccccNCCCNCCNC=O)CCCCCC6)))))))CC6))))))))))cc6C=O)cccccc6C%10=O
O=[N+][O-])cccc-ccnncc-ccccs5)))))nc5n9)))))))))cc6
CCOcccccc6)))))))C=O)OCC=O)Ncnccs5
NcccccC=O)O))cO)c=O)[nH]c6c%10
CNC)ccccC=CC=CSC=S)NCccccnc6)))))))C5=O)))))))))cc6
CC=CCOC=O)CCcccccc6))))))))))C=O)NCC3C=O)OCCCC=O)NCC)C)C)))))))CC)C)C))))))))))NCCO)cccco5
COccccNCC=O)NN=CcccOC))ccc6)OCO5)))))))))))))S=O)=O)cccccc6))))))))cc6
C=CN=CNcncC)cccccc6n%10)))))))))))SC5=Ncccccc6
CcncNCCCNC=O)CC)Occcccc6%10))))))))))C5)))))cccOCF)F)F)))ccc6n%10
C=CCOC=COC))C=O)cccOCCCCOccccCOCCO))CO)CO)C6O)))))))cc6OC)))))))))))))ccc6%10)C%12=O
Cnnccc5C=CcccccOCCO)CO)))))c6
Ncn[nH]cSCccccCl)cCl)c6))))))))n5
COcccccc6OC))))CCC=Ccccccc6)))))))C6=O
CC=O)cccccNC=O)CCC=O)Ncccccc6))))))C5))))))CC=O)NCCCCCC6))))))))cccncc6))))))))c6
Fcccc-cnc-ccccs5)))))c-cccncc6))))))[nH]5)))))cc6
COCCOccccNcncccn6)-cccCN)=O))nn5C))))CC6))))))))))cc6
NCCCCCNC=O)OCCCCCC5)))))))))CO)C=O)NCCCC5C=O)O
CcncSCC=O)Ncccccc6CC9C)))))))))))))n[nH]5
CCC)C)cccccc6)CccccCNCCNccccC=O)NCCO)))))cc6))))))CC6)))))))cc6S%10
CccccCl)cc6NCCNCCCNC=O)ccccn5-cnccCl)cc6N)))))))))))))))))CC6
CccCC=O)O)))cccOCC=O)O))))ccc6n9C=O)ccccCl)cc6
O=CC=Ccccccc6))))))Ccccco5)))))CcccccF)c6))))))N6
CNCCCC5CCOC=O)CCN))cccccc6)))))))))C7
CC=O)OCC)C=O)C=CCCC6OC5O)CNC)C))C8O)COC))CCC%15C)COC=O)cccccc6))))))))C96C
CcncC)nCCCNCCCcnoccccF)cc96))))))))))))CCO6)))))))n5
CCC=CC=CC)CCCC6C)C)))))))))=CC=CCC)=CC=O)NCCO)))Ccccccc6
COccccccCCNCCCNcccncccCl)ccc%106))))))))))))))C=O)N4CCCCCCNCCCN=C%106))))))))))))))))ccc6c%10
CScnccccNC=O)ccccF)cc6))))))))cc6s9
CCnc-cnonc5N))))))nccncOcccccNC=O)ccccCC)C)C))cc6))))))))c6)))))))cc69
CCOccccCCC=O)Ncc6cC)nn5-cccccc6)))))))))))))))cc6OC
CCNC=O)CC#N))=CcccOC))cOC))cOC))c6))))))))))cccccc6
CCNCCCcccccOC))c6))))))=CccnC)cccccc96)))))))))C6
CCCCC=O)NCCccccOP=O)NCCCl)))CCCl))))NCCCl)))CCCl))))))cc6)))))))C=O)O
CC=O)NCCcccccc6)))))))C=O)ONCcccccc6)))))))Ccccccc6
COccccC=O)C=CccccF)cc6)))))))))cc6
COccNCCCCN)CO))C5)))))cF)ccc=O)cC=O)O))cn%106
CcccccSN)=O)=O))c6
CCOP=O)OCC)))CC#N))=CccccC=Ccccccccccc%106))))))))))CC)C)OC5=O))))))cc6
CCOCCCCCCCCF)C6)C8)))C6
COC=O)CCC=O)OCC)CCCC=CCOC5=O))))C6CCC%11%10C
O=CNCCCCNcccccCF)F)F))c6)))))))CC6)))))))NCCCC5
CCC)ScscC=O)NCCCNCCCCC6)))))))))))c-ccccF)cc6))))))c5C#N
COCCCNCccC=O)NN=Ccccccc6C)))))))CC5cccco5)))))))))))nnn5-cnonc5N
COccccNC=O)Ncccc-ccc[nH]ncN)c5cn9)))))))))cc6)))))))))cc6
O=CCCCCCCCCC6)C8)))C6)))))))NCCCCCNCCCCC%106)C%12CC=O)Ncccccc69
CCNCCCCC6))Ccccccc6CNC=O)cccco5)))))))cccccc6%15
O=CNC=O)C=Ccccc-ccccCF)F)F))cc6))))))o5))))))S5
CCC)CCN=CNO))ccccnc6OcccccCF)F)F))c6
FccccCC=CSCCNCcccccc6)))))))Ccccccc6)))))))))))COCccccCF)F)F))cc6))))))))cccCl)ccc69))))))))))cc6F
Ccccccc6NC=O)CCCCCCO)COC=O)CCCCCCCCCCC=O)NCCC%20C6))))))))O6)))))O5)))))))))O6)))))))))C=CNCCCCCCCCCCCO))))))))))))))C=O)CO)=C6CC)C
CCNC=O)NCCCCC=O)cnccs5
CcccccCC=O)NCCNCcccccc6OCccccCl)cc6)))))))))))))))CC6))))))))n6
O=Ccccc[nH]5)))))NCCCcccccc6))))))cccccc6))))))NCCOCC6
COccccS=O)=O)NCccccBr)cc6)))))))CCCCCC=O)O7)))))))))cc6F
CCOC=O)CCCCNCccccC)cc6)))))))CC7CNCC)=O))C%10
COcccc-ncC)ncocc-ccccOC))cOC))c6))))))c=O)c69)))))))))cc6
COCCNC=O)CCCcccccc6))))))))NCC=O)NcccC)on5)))))))C6=O
CNCCCNC=O)cccccccNC=O)CCC=O)Ncnc-cccccc6))))))cs5)))))))))))cc%106)C%12=O))))))))))))))CCCNCCCNCCNC5=O))))))))CC6
COC=O)ccscNC=O)CScnnc-ccccs5)))))n5N))))))))))n5
O=CO)cccccc6NccccccO)cc6s9
CCnccC=O)O))c=O)cccF)cNCCNC=O)cccccc6)))))))CC6))))))cc6%10)Occcccc6O%10
CCCCC)C)NC=O)cnn-ccccCl)cc6Cl)))))))c-ccccBr)cc6))))))c5C
CCCCCCCcccc-nccC=O)O))cn5)))))cc6)))))))C=O)NCCF)F)CF)F)F)))))))C=O)O
CNC=O)OCC)C)C))))cnc=O)cncnCOCCO))CO)C5O))))))c5[nH]9
CC=O)NCCO)CCOCC=O)NCCCCCCNC=O)CCCCCN)))))NC=O)OCC)C)C))))))))C=O)NCCCC5C=O)NCC)C=O)NCCcccccc6)))))))C=O)O))))))))CN)=O
COccccC=O)OCC=O)NCCCCCC6)))))))))))cc6OC
CCOCCCNC=O)CCnccnc5C)))))))))CCCC5
Ccccccc6)-cncN)ncc6C9
CCC)C=O)OCCCC)CCCCC)C6CCCC=CCCC=O)O))CCCC)C)C6CCC%10%14C)))))))))))))))))))CC)C)C6=O
COccccCncnccS=O)=O)cccccc6)))))))ncN)nc69))))))))))cc6
O=COCC=CCOCCCO)CO)CC#CCO))))O6)))))))CCO)C6O)))))))))cccO)ccO)c6
CCOC=O)c[nH]scNC=O)ccccCl)cCl)c6))))))))c5=O
COcccccc6CC=CCOcccccc6)CC)=CCC)C)N6
COcccccc6COcnonc5-cccccc6
CCC)CNC=O)CNC=O)Ncccccc6F))))))))))C=O)Ncccccc6%11
CNccccCON=CCO)CO)CO)CO)CO))))))))))cc6O
CCOC=O)COC=O)cccO)cCccccO)cc6)))))))cO)c6
CCOcccCNCCC=O)NCcccccF)c6F))))))))))CCC6=O))))))))ccc6OC
Cccc=O)nncNCCCC=O)NCCNcccccCl)c6))))))CC6)))))))CC6))))))sc5n9
Ccccnn5CCCCC=O)NCCCCCCOccccnc6)))))))C6)))))))))CC6
CCC)C=O)NccccNC=O)CNC)C)))))cc6
CC=O)NCCCCO)CCccccO)cc6C%10CCN%12CCCC3)))))))C%14O5
Ccccccc6CScncccccc6c=O)n%10CCC=O)NCCccccSN)=O)=O))cc6
CCC)CCNC=O)CCCOcccccc6))CCCOCN)=N5)))))CC)C))O6)))))))CN5C=O)CccccCl)cc6)))))))))))))))C=O)O
CncN)cC=N)Ncnccs5)))))))c=O)nC)c6=O
CccC=O)NCC=O)NCC)C)C)))))))nnn5-cnonc5N
O=CO)cccnCcccccc6)))))))c5-cccccc6
CcncC)nCCCNCcnnnn5Ccccccc6)))))))))))))CCO6)))))))n5
CCCNCC=O)Nccccnc6)))))))))C=O)ccccS=O)=O)NCcccco5))))))))cc6
CCOccccCCNCCNCCN)))CC=O)NCCCCCC6))))))CC6Ccccccc6))))))))))))))CccccOC))cc6))))))C5=O))))))cc6
CcccccNC=O)ccnccn6))))))))c6
CNcncccscc=O)n-ccccF)cc6))))))cnc6c%139
CCCnccCC)C)Scccc-ccccC#N))n5C))))))cc6))))))))nn5
CC=O)NCCcccccc6)))))))C=O)NCC=O)NCCCNC)C))))C=O)NCCCC)C)))CO)CCO)CCcccccc6)))))))NC=O)OCccccnc6)))))))))))))))))))CC)C
CCCC)C)ccccCCNC=N)NCCCCNC=N)N))))))C=O)NCCcccccc6)))))))CN)=O))))))))CC)C))))cc6
CCC=O)NCCCCCO5))))))))CCCNS=O)=O)cccccc6)OCCO6))))))))))C6
CCCCNccccC=O)NO)))cc6)))))))))NCccccOcccccc6)))))))cc6
COcccC=CC=O)NCCcccccc6))))))))))))ccc6O
CNC=O)COccccc-cccccc6))))))ncc6cc%10OCCO)Cncncn5))))))ccccF)cc6F
COC=O)ccccnc-ccccC=O)NCccccCF)F)F))cc6)))))))))cc6))))))cCcccccF)c6)))))))n5c9
O=CcccccCl)ccc6[nH]9)))))))))NCCNCC=O)NC5=O)))))CC6
CCNCC))CCCNC=O)cccccc6)NC=O)C=CcccccOC))c6OC)))))))))S6
CCC=O)NC=O)NCcccccc6)))))))))))CC3Cl)Cl
CCC)CNC=O)cccccS=O)=O)NCCOCC6)))))))c6)))))))CCCS=O)=O)C5
O=CO)ccnCcccc-ccccCl)cc6))))))cn6)))))))ccF)cccc6c%10=O
COccccS=O)=O)NC)CCOccNC=O)Ncccccc6)))))))))cccc6C=O)NCC)CO)))CC%12C)))))))))))))))cc6
COccccCCCNS=O)=O)cccc-ncnnn5)))))cOC))c6)))))))))))cc6
CCC)NCCO)cccccc6))))))OCCCCCC5))))C7=[N+]9[O-]
O=CNcccccCF)F)F))c6)))))))C=O)Ncccncc6
CCC)CC=O)NNC=O)cccccc6O)))))))))CC=CS=O)=O)C5
CCOC=O)cncccc6C=O)cccccc6))))))))OCO5
CCNCCNCCCNC=O)ccccNCCNC)CC6))))))nc6)))))))))))CC6
COcccc-cccccNCCcccccc6)))))))))n6))))))cc6
CScnc=O)cc[nH]6)N=Ccccccc6C=O)C9cccc[n+]C)c6)))))))))))))C6ccccF)cc6
Ccncc-ccnnCCO)))c5)))))c-cccccCF)F)F))c6))))))n6
COC=O)ccccCSCcccccBr)c6)))))))))o5
CCC)CNC=O)cccno5)))))))C=O)NCCCCN=CN)N))))))C=O)NCCcc[nH]cccccc96))))))))))C=O)NCC)C=O)O
CCC)cccccCC)C))c6NC=O)NCC=NOCCCCC5)))))))CC=O)NO
Clcccc[nH]ccNCCCNcncNccccCl)cc6)))))))ncNccccCl)cc6)))))))n6)))))))))))ncnc6c9c%13
CCCcncSCC=O)Ncsccc5C#N)))CCCCC7)))))))))))))nCCCC))))n5
O=CNccccC=O)NN=CccccCl)cc6))))))))))cc6)))))))cccccc6
CCNCCNCcc-cccccc6))))))ncn5-ccccSN)=O)=O))cc6))))))))))))CC6
COC=O)ccccoccCCNC)C=O)CCNC)C))))))))c5c9
CCC=CCC)CCCCC=CCCCCO)CCC6C)C%10CCC%14%17C))))))))))))))))))OC6=O
O=CNCCCCCC6O))))))))cccccc6)NCcccccCl)c6)))))))C=O)cccccc6S%11
CccccC=O)OCC=O)NcnccCl)cc6Cl))))))))))))cc6S=O)=O)NCCOCC6
CccccCCNC=O)COcccccc6))))))))))))cc6
COccccNCC=O)NccccNCCOCC6))))))cc6)))))))))S=O)=O)ccccC)cc6))))))))cc6OC
COC=O)ccccONC=O)CCCC4)))))))cc6
CC=O)cccccc6OC=O)COccccC=CC=O)NCCccccO)cc6))))))))))))cc6OCC)C)C=C6)))))))))))))))N=CCOCC)=O))))CCC6CC%10
COcccccNC=O)ccccCl)c[N+]=O)[O-]))c6))))))))ccc[N+]=O)[O-]))c6c%10
C=Ccccccc6OCCO)CNCC)C)C))))))))))))nccnc5
N#Ccc-ccccCl)cCl)c6))))))nsc5NC=O)cccccc6C9=O
COccccC)cscNC=O)NCCCCcccccc6))))))C5))))))))nc95
COC=O)C=O)CCCCCN)))))NC=O)CCcccc-cccc-ccnc-ccnCC=O)O)))nn5)))))cn6))))))cc6))))))cc6)))))))NCC)=O
CNCC#CCNCCCC5)))))))))S=O)=O)Ccccccc6
NC=O)cnnCOCCO))CO)C5O))))))cncncN)c96
CcncC#CccncN)nc6N)))))))))cs5
Clcccccc6-cncC=CCCCC6))))))co5
Ccccccc6NC=O)CNC)S=O)=O)cccccc6)CCN5CC)=O))))))))))))CC)Cl)Cl
CC=NNCN)=O))))cccccc6O
CCCCCCCCCCCCNC=NCC=O)N5C
CcccC)n-cncNCCCCC6))CCNC=O)OCCCC)C)N[O])CC)C)C6))))))))CC6))))))))ncNCCCCCC6)))))))n6))))))n5
CNC)C=O)CcnnCcccncc6)))))))c=O)cccccc%106
CCCCOC=O)C=CC)NC)C=S)NC6cc-ccccCl)cc6))))))[nH]ccccCl)cc96
CCNC=O)ccccC=O)COcccccc6)))))))))cc6C9=O
O=CNccccC=NNCC=O)Ncccccc69))))))))C5)))))cc6)))))))CCCcccccc6N%10
CCCNCC)CO)))C=O)CcccNC=O)CccnC)cccccc96))))))))))))ccc6OC%13CNC)S=O)=O)ccnC)cn5
CNC)CCNC=O)Ccccccc6F)))))))NC=O)cccco5))))))ccccCC)C)C))cc6
O=COCCnccnn5))))))CN5CccCl)cccc6Cl
COcccc-ccccnccc-ccccNCCCN)))))nc6))))))c6c%10))))))))))cc6
COcccncc6CSCC=O)NCCCCCCNC=O)cccccc6OC
COcccccNC=S)NCCNCCOCC6)))))))))))c6
CCCCOcccccc6CNC=O)CNS=O)=O)cccccc6F
CCC)ccccNCC=O)Ncccccc6))))))CC)C)))))C=O)ccccnc6))))))))cc6
CC=O)NCCCNcccF)cNCCF)))ccncnc6)))))))cF)c6))))))C=O)O5
CccccS=O)=O)ccocNC=O)CCNC=O)cccccc6))))))))))))n5))))))cc6
NC=O)csc-ccnnCccccF)cc6)))))))c5)))))cc5OCccccCF)F)F))cc6
CC=O)NCCCcnccncncNcccC=O)NcccC=O)NC)C)))ccCl)c6))))))))nC)c5))))))c96
COccccO)cCccccC)o5))))))c6
CcccCCCCCCC6)))))))c-cncc[nH]5)COCN)=N6))))))))nc6C=O)O
ClccncNCCncnnc5CO9))))))))))cCl)c6
CCNC=O)CCCNC=O)ccccF)cc6)))))))CC6)))))N=C5C
COccccCl)cc6NC=O)CNC)CC)=O
CccccC)cNcnccCl)cc6Cl))))))))c6
CcccccC)c6NC=O)CCScnccccNC=O)CCC=O)NCCCC5))))))))))cc6s9
COcccC=CC=O)NccccNC=O)C=CC=O)O))))))cc6))))))C=O)cccccc6%10)))))))))))ccc6O
COCCNC)C=O)cccNC=O)CCC3)))))ccc6OCCC)NCC%16C
CCOccccNC=O)CnnncC=O)NccccC)cC)c6))))))))c5N)))))))))cc6
CCNC=O)cccccc6F)))))))))C=O)NCCNCCOCC6))))))CCCCC6
COcccc-c[nH]ncc5-cncCNCC)cccccc6)))))))))cs5))))))))))cc6
CCC)NC)C=O)NCccccCO)CCNCCCC4))))CC6))))))cF)c6
COcccccc6O)))CC)CCNC)CC8)C6C
CCCCN=CCCC)=CC=CC=CN6CCC5))))))))))))CCC))CC
O=CC=CccccI)cc6))))))))ccccBr)cc6
CCOC=O)ccccCOC=O)cc5c=O)nC)c=O)n6C))))))))))cc6
O=CNccccBr)cc6C9=NNcccccCl)c6
COcccccc6)=CC=CC=O)CC3C)C))))))CCCC7
Cnc-ccccnc6))))))cCCCCcccccc6))))))=NO5))))))cccCl)ccc69
NS=O)=O)OccccS=O)=O)ccccCnccnc5))))))cc6)))))))cccccc%106
CcncNCCC)C))))cccnc-cccc[N+]=O)[O-]))cc6))))))c6n%10
CCCCnc=O)cncnCCCnccnc5))))))))c5nCCC)))c9=O
NC=O)CO)CNC=O)CCcccc-ccccC=O)O))cc6))))))cc6)))))))NCC)=O
CCOCOCCCCCC6O)))OC=C6C=O)cccccc6C%10=O)))))))))))))))))C=CC6=O
CCC)CNCcccccc6)))))))S=O)=O)cccccc6
O=CNCCccccO)cc6)))))))))CCSCccccCl)cc6))))))N5
COcccccc6-nnc-cccccc6))))))cc5NC=O)CNcccccc6NCCCCC6))C=O)NCCCCC6))))))C=O)N%15C
CCOcccccc6-cnnc=O)ccCOC=O)CNC=O)OCC)C)C)))))))))nc6s9
O=CO)CNC=O)C=O)CCCCCNC=O)CCC=O)NC=O)N6)))))))CC6)))))))cccccc69
O=Cccc[N+]=O)[O-]))ccc6NCccccCl)cc6Cl)))))))N%10ccccO)cc6O
COC=O)CCcc[nH]cn5))))))NC=O)CN)CCCNC=N)N
CccccS=O)=O)NcccccCF)F)F))c6))))))))cc6
CcccNC=O)CCccccCl)cc6))))))))))n-cccccc6))))))n5
CNC)CCNcncncccc-cccncc6))))))cc%106
FccccncNcccncc6)))))))nc-nnc-cccccc6))))))cc5-cccccc6)))))))))))c6c%10
CCOCcccccc6))))))OCC6NC=O)NCcccccc6
CCCCCCCC=CC=CC=O)CCC6%10C)))))))))C6CCC9=O
CCC)CCCC=O)NO)CC#N))))))C=O)NCCcccccc6)))))))C=O)O
COC=O)cccccc6OCCOC=O)cccccc6OC)))))))))))C5
CCC=CC=CC)CCCC6C)C)))))))))=CCCcccOcccc[N+]=O)[O-]))cc6)))))))ccc6O%10
CCcnccOCcccccc6))))))))cccn6c9NC)C=O)ccccOC))cc6
C=CCO)CO)CCCC)CO)COCC)=O)))CC=O)OCCCC6C))))C=O)C%14%10
CCCCCCCCOccccC=CC)C=O)OCCO)))))))cc6
CCC=O)NCCCCC6))NCCC)C))cnc=O)cC)n[nH]6)))))))CCN6C=O)OCC)C)C
CCCCcncccccc6cncN)nn%135
COcccc-cnnco5)))))cc6COcccccc6C=O)O
COccccncccCl)ccc6cNccccNCCNCCO)COCOCCO))CO)CO)C6O))))))))CO)C6O))))))))))cc6)))))))c%10c%14
COcccccc6CNC=O)cccccc6SCC=O)NCcccco5))))))))))))))))))))OCO5
O=CNCcccccc6))))))))C=O)cccCccccO)cc6)))))))sc5CC=O)NCCCC5COccccnc6
CCC)CNC=O)CCCNC=O)cscnc5C)))))))CC6)))))))))ccccCl)cc6
CNC=O)OccccBr)cc6CCN)CC6
O=CNCCCcccccc6N%139
Nccc-ccncN)nc6CCCCCN6))))))))))))cCl)cn6
CcnccCO)P=O)O)O)))cC#N))c6O
Ccncccc6C=O)NN=CCCCCCCC8
ClccnccOCCCCN4))))))c6
O=CCOCCOcccc[N+]=O)[O-]))cc6)))))))))))NCCNC=O)cccco5))))))CC6
CCC)NCCCCC=O)NC)Ccccsc5))))))))NCCCcccccc6)))))))))C5=O)))))Ccccccc6%10
CCNCC))CCCnccc-cccccBr)c6))))))n5
O=CCOC=O)c[nH]ncccccc96))))))))))))NCCCCcccccc6%10
COC=O)CCC=CCCNCccccCl)cc6)))))))C=O)C95))))O5
CNC)CCCNccccNCCN=C5ccccnc6)))))))))))cn6))))))CC6
O=CcccncncNccccccnn5CcccccF)c6))))))))))c6)))))))c6s9)))))))))NCCF)F)F)))CCC3
CcccccC=O)NCCCNCC=O)NCCNCCCC5=O)))))))))))CC7))))))))c6
CCCCCcncccC=CC=O)NO)))))ccc6n9CCNC=O)CCN)CNC=O)CC)CC))))CC)C
OCccccF)cc6))))))CCNCCCCCcccccc69)))))))))))CC6
CCCccC=O)OCC)CCC))))))[nH]cNCCCCC6))))))nc6=O
O=CNcnccs5)CCCC6)))))))))cccS=O)=O)NCCOCC6)))))))ccc6F
CCCCCCC)C))COCccn-cccccCl)c6))))))nn5)))))))C6
COcccC=NncC)nn-cccccc6))))))c5=S))))))))ccBr)c6O
N#CcccccS=O)=O)Occccc=O)cccccc6nCOCCO))CO)CO)C6O)))))))c%10c%14))))))))))))))))c6
O=CCSCcccccccccc%106))))))))))N5ccccC=O)Ncccccc6NCCOCC6))))))))))))))cc6
NCCccccCl)cc6CF)F)F)))))))))C=O)O
O=CccccO)cc6))))))ccO)nc=O)n-ccccCl)cc6))))))c6O
COccC#N))ccCF)F)F))n5CC=O)Nccccnc6
CCC)O)CO)COcncncccc-ccncs5)))))cc%106
COcccC=CC=O)C=CcccO)ccOC))c6)))))))))))ccc6O
CCC)CCNC=O)CCC=O)O))))))C=O)NCCCCCNC5=O)))))))C=O)O))))))NC=O)CCCN)=O)))NC=O)OCCccccOP=O)O)O)))cc6
COccccc=O)n-cccccc6))))))cO)nc6c%10
O=CO)CCCCCCC7N5
O=CCOccccCl)cc6))))))))NcccCl)ccc6-cn[nH]c=S)o5
CC=O)ccccNCCCNC)C)))))cccccc6)))))))cc6
COcccC=O)NC)CC=O)NccccN)cc6OC)))))))))))))ccOC))c6OC
O=CO)C=O)NCCCCCCccccF)cn6))))))ccccF)cn6))))))))CC6
O=ccccc-cccccc6))))))[nH]ccc-6n%10
CCC)cccccc6)CCCCN5CC9
CC=O)cccccc6)C=NNcnc-cccccc6))))))cs5)))))))C=O)N5
CCCCCNC=O)ccccc[N+]=O)[O-]))c6O9
CCCO)CC)OCC#CCCCC)CCC)CCC=CC)C)))))))OCC)=O)))))OCC)=O
CCCCCCCCCCCCCC=O)OCCC=O)[O-])))C[N+]C)C)C
CSCCCNC=O)CCCCC)CC)C6C=CCCCC)CCCO)CC)C)C6CCC%10C)C%14C)CC%22))))))))))))))))))))))))C=O)O
CS=O)=O)cccc-ccc=O)nCccF)cccc6Cl))))))))n5CCCC3)))))))))c[N+]=O)[O-]))c6
CCCNOCCO)C5O
COC=O)C=CC)NC=O)C5=CccccNC)C))cc6
ccccCSPCCN6cccccc6))))))))))))cc6
O=CCOC=O)C=CcccccBr)c6)))))))))))NccccNCCOCC6))))))cc6
CccccNCC=O)Nccn[nH]c5)))))))N=Ccccccc6))))))cccccc6%11)))))))))))cc6
CC=O)CCCCC)C=O)NCCCN))))CCCCN=CN)N))))))C=O)NCCCN)=O)))C=O)O
CC=O)Ncnc=O)cc[nH]6)NCCC=CCC=CC=O)O5))))))))C=O)N6
COccccCNCCncnnc5CCOCccccnc6)))))))))C%10)))))))))))cOC))c6
COccccCNCCncccccc6cccccc6%13)))))))))))C6=O))))))))cc6Cl
CCC)CCNC=O)CCCC)C)))NC=O)CCO))NC=O)CCcccccc6)))))))NC=O)CC)C)))))))))))))CO)CS=O)=O)CCCcccccc6
COccccCCCcccO)cO)cO)c6))))))=NN5CC)=O)))))))cc6
CCC)cnncNC=O)cccccS=O)=O)NC)C)))c6))))))))s5
O=CCCCCCCCCCCCCCCCCcncc-ccccC=O)O))cc6))))))o5))))))))))))))))))))NO
CCCCCCCCCCCC=O)NCCCCNC=N)N))))))C=O)NCC=O)NCCCCNC=N)N))))))C=O)NCCCC)C)))C=O)NCC=O)NCCCC)C)))C=O)NCCcccccc6)))))))C=O)O
CCNC=O)NcncccOCCF)F)CF)F)))))ncCC))c6s9
NC=NC=O)CCccccNC=O)cccccc6))))))))cc6)))))))S5
CcocS=O)=O)ccccF)cc6)))))))cc5C=O)NcccccnC)nc5c9
COcccsc5C=O)NCCNCC)=O))CC6
CNCC=O)N=C5NC=NC=O)OCC)C)C)))))NcccccC=O)NCCCC5C=O)OCcccccc6)))))))))))))))c6
COccccNcnccc-cc-ccccCNC)C)))cc6))))))ncn5CCO))cccccc6))))))))))))n6)))))))cc6
N#Ccc-cccccc6))))))cc-cccccc6))))))nc6Ncccccc6
Ccccc-cncNC=O)CCCC=O)N5)))))))cs5)))))cccccc%106
O=CNCCCCCC5)))))))cnn-ccccCl)cc6Cl)))))))c-ccccCl)cc6))))))c5Cncncn5
O=S=O)cccccc6))))))cccCF)F)F))ccc6-cccccc6C9O
CCC)CCC=O)NCC=O)NCcccccc6)))))))))ccccOCOCC)C)OOC58)))))))cc6
O=CCNCCCC5CN5C=O)CCCCCC6)))))))))))))))NCCccccCl)cc6)))))))C=O)NCCccccCl)cc6Cl
CS=O)=O)NNC=O)CCcccccc6)))))))NC=O)C=O)cc[nH]cccccc96
COcccccc6NCC=O)NCCC=CCCCC6)))))))))))SC)=O)=O
CccscOCC=O)NN=Cccc[N+]=O)[O-]))ccc6-cccc[N+]=O)[O-]))cc6%13))))))))))))))))))n5
COcccCNC=O)cccccc6C))))))))CCCS=O)=O)C5)))))))ccOC))c6
COccccNcncccNcccOC))ccc6OC)))))))))n6)))))))cc6
COccccF)cc6CC)C)CCO)Ccc-ccccnc6))))))ncn5CCcccccc6)))))))C=O)NCCOO%16))CO)CCCCC6
OCOCCCCCC6)))))))CCCCCC6
COccccOccoccccBr)cc6c%10=O))))))))))))cc6
COccccNC=O)CCNCCcccccc69)))))))))C5=O))))))cc6
CcccccC)c6N=CNCCCnccnc5)))))))))NCC)C
COcccc-cccccNC=O)COcccCF)F)F))ccCF)F)F))c6))))))))))c6))))))cc6
CCCCCCCCC=CCCCCCCCC=O)NccccCl)ccccnc%106
Ncccc-nccnc5)))))nc6
Cncccc5-ccccCCC=O)NCccccOCF)F)F)))cc6))))))))))CCOC5)))))cc6
O=CO)CNCCCC5C=O)O))cccccc6
CCOP=O)O)CCl
C#CCScncccccc6n9C)))))))))))CCNCCcccccc6CCcccccc6%15)C%17C%21
CCCC=O)NCNccccSN)=O)=O))cc6)))))))CF)F)F))CF)F)F
CCNC=O)CNcncncc6c-ccnS=O)=O)cccccc6)))))))cccccc96)))))))))cn5COCC)CO)C5O
COcccccNC=O)NCCCcccccc6NCCCCCCNcccncccCl)ccc%106)))))))CCCC6))))))))))))))C%10=O))))))))))))))c6
CCC)CC=O)ccO)cccc6OCccccO)cO)c6))))))CC6))))))OCCccccO)cO)c6))))))O6
CCScscSC))nc5C=O)NC)cccccc6
O=COCC=O)CCCCCCCC6)C8)))C6)))))))))cccncc6
COCCncnccNCcccco5)))))))nc-ncC)ncccccc69)))))))))nc69
CCOcccccS=O)=O)NCCCC5C=O)NCCNcccC)ncccccc%106))))))))))CC6)))))))))))))c6
CCCC)CN)C=O)NCCcccccc6)))))))C=O)NCCCCC6C=O)NCCCCCCCC6)))))))C=O)NCCCC5C=O)NN
CCC)CCNC=O)CCCNS=O)=O)NCCCCC6)))))))CC6))))))))C=O)NCccccF)cc6
CNCCNCCCcccc-cccncC#N))nn5cN)c9-cccccc6)))))))))))))))cc6)))))))))CC6
COcccNSC)=O)=O)))ccc6NcccccBr)cc6nccCl)ccCl)cc%146
CC=O)NcccccNN=CcccccCl)c6)))))))))ccnc6c%10
CCCCCCNC=O)ccO)cccccc6nC)c%10=O
O=CNCCCCCCCNC=O)CCcccccc6CN%10C%13=O)))))))))))))))))))))CO)Ccccccc6)))))))NS=O)=O)ccccCl)cc6
CC=O)cccBr)ccc6OC=O)ccccs5
CCCNCccccc-nncc=O)[nH]c6=O)))))))c6Cl))))))))CC5OCCO6
O=Ccccccc6-cccccc6N%13S=O)=O)ccccCl)cc6
CCC=O)O))ccnCCCO)CCO))O5)))))c=O)[nH]c6=O
COC=O)ccccCOccccCC=O)NN))))cc6CCCC6))))))))))))cc6
COCCNC=O)C=CSC=S)NCCN)=O)))C5=O
COccccC=O)CCcnccc=O)n6))SCC5))))))))))cc6
Cccc-ccF)ccc=NccccC#N))cc6)))))))ccnCCC3)))c6c%10F)))))))))))ccn6
COccccC=O)NNC=O)COccccF)cc6Br)))))))))))))cOC))c6
COcccc-cnncscC)nn85))))))))cc6OC
CCCNC=O)CCCO))CCCNCcnccs5))))))C6
O=CO)CCccncn5CCCCC5))))))))CN6C=O)cccccBr)c6
CccccCCC=O)Ncccc-ncnnn5)))))cc6))))))))))cc6
C=CCOC=O)NCCC#N))))ccccC)cc6C=O)NCCCCC6))CccnCC)C)C))nc5C=O)N9)))))))))))))))))))))C=O)OCC
cccccc-ccccCCNCCCC5cccccc6%13)))))))))))))cc6))))))cccc%106
O=CC=CccccO)cc6))))))))OCcccccc6OCOCCO))CO)CO)C6O))))))))))OCO5
CccccNS=O)=O)ccccCl)cC=O)OCC=O)NC)cccccc6)))))))))))c6))))))))cc6
C=CC)CNC=O)COccccncSN)=O)=O))sc5c9
O=CCcccccc6F))))))))NCCCCC6CCO)cccccCl)c6
CCOcccNC=O)ccccs5)))))))cOCC)))cn6
CCCnc=O)nC)c=O)c[nH]c-cccOCcnoc-cccccc6))))))n5)))))))no5)))))nc59
CCCcccccC)c6N=Ccccccc6))))))N%10Ccccccc6)))))))CCNC)CC6
CCNC=O)c[nH]nc-cccccc6))))))c5C8=O
NCcn[nH]c=S)n5CCOCCCC6CCC6
ccccOCcncCNCCCOCC6))))))))no5)))))))cc6
ccccCCCCNCcccccccccc%106))))))))))))))NCcccccOCcccccc6))))))))c6)))))))CCCNCCCCC6)))))))))))cc6
CcnnC)cOccccCl)cc6Cl))))))))c5C=O)NCccccnc6
O=CNCCF)F)F))))NccccCl)cc6
COcccC=CC#N))CN)=O))))ccc6OCcccccc6[N+]=O)[O-]
CC=NCCCOccccCl)cCl)c6)))))))))))ccccC=O)O))cc6
O=ccc-cccCO))ccCCCCCCCC6)C8)))C6))))))c6))))))occcO)ccc%106
COcccccc6CNC=O)CCC=O)NCcccco5))))))C5
CCcccccc6))))))CCCCNCccccO)cO)c6))))))))))))CccccO)cO)c6
CCNCCCC5CNC=O)ccOC))cBr)ccc6OC
OS=O)=O)NCCNCCNCcccccc6)))))))CC6
COCCNC)cccccC=O)NC)cccccNC=O)NcccC#N))ccCF)F)F))c6)))))))))c6))))))))c6
C=CC=O)CCC5=CC)CCCC8C6CCOCOCCO))CO)CO)C6O))))))))CC)C)C6CO
CccccCCCO)C=CCCCC=O)N5CCCCScnnnn5C)))))))))))))))))S5)))))cc6
CCC)C)nnnnc5CNCcccco5))))))Ccccco5
Ccccccc6NCCNCcccccC=O)NCCCCC6)))))))n6)))))))CC6
OCCCccccF)cc6)))))))CCNCcccccc6)CCC5cccccc6))CCCO6))))))))))))))))CC6
O=CO)ccccCCCCCCccccO)cC=O)O))c6))))))))))))cc6
CCC)NCCC=O)cccccc6)))))))))CccccC=O)O))cc6
NS=O)=O)cccccc6-ccccNC=O)CCC4C=O)NCCO)))))))))cc6
O=cccccncc6sn9-ccccCl)cc6
CcccC)cCNCcccco5))))))C=S)NCcccco5))))))))))cc6C
O=CNCCCCCCC6)CC8C6))))))))))COS=O)=O)Ccccccc6Cl))))))))))cccccc6
CcccC)ccCOcccNC=O)CCCCN5C))))))))ccc6NC)SC)=O)=O)))))))))))c6
O=[N+][O-])cccS=O)=O)NCCCCC6)))))))ccc6NN=Ccccccc6))))))CC5ccccc[N+]=O)[O-]))c6
NCN)=NC=O)cncCl)cNcccccccccc%106)))))))))))nc6N
CCCC)CNCCC=O)Ncccccc6OC))))))))C6=O
CNC)S=O)=O)NCcccco5))))))ccccC=O)NCCC=O)O))))))cc6
CNcncCnccCNCCCC=O)Ncccccn6))))))))C5))))))cn5))))))ncccccc%106
NccccCcccccc6))))))CC=O)NNCC5O))))))))cc6
CcccC)ncNCCCCO))CC6))))))nnc5n9
CcccccNC=O)CC)OC=O)C=Ccccccc6)OCO5)))))))))))))))c6
CCO)CC=O)NCC=O)O))=CSCCNCC=O)O))C5))))))CC)C75
CC=O)NCCcccS=O)=O)CSCccccCl)cc6))))))))))ccc69
CccccncCNCCCCC6CnncC)nc5C)))))))))))))oc5c9
CCnccC=O)NCCOcccccc6)CCcccccc6)))))))CNC)CC7)))))))))))))))c=O)ccccC)nc6%10
COcccccc6NCCNCCCCNC=O)cccccc6C9=O))))))))))))))CC6
O=[N+][O-])cc-cccccc6))))))ccccccc%106
O=[N+][O-])ccccCl)cc6Ncsnc-cccccc6))))))c5Cl
CCNCCNC=O)cccccNCCNC=O)ccccs5))))))CC6))))))ccc6[nH]9))))))))))CC6
CSCCCNC=O)CNcccncccccc%106)))))))CCCC6)))))))))))C=O)NCCCC)C)))CO)CC=O)NCC=O)NCC)C))))CC)C
CCNCC))C=O)NCCcc[nH]ccccC)cc96))))))))))C=O)NCC=O))Ccc[nH]cccccc96
O=CNC=O)C=Ccccc-cccc[N+]=O)[O-]))cc6[N+]=O)[O-]))))))))o5))))))S5
CcccC)nCC=O)NCccccCl)cc6Cl)))))))))))n5
CNC)C=Ncnccn5CC=CC=O)O))NC=O)CNC=O)C=NOCCCCCON=Ccccccc6F))))))))))))))))ccscN)n5))))))))C4SC8
C=CCOcccccc6C=O))))CC)CCO)CCC6CC)C)O))))))C=C6
COC=O)C=CC=O)OC)))COCcccccc6))))))))COCN)=O)))C=O)OC
CC=O)COccccS=O)=O)Ncccccc6)C=O)NCC)CO)))CCC)CCNC)CccccOccccC)cc6)))))))cc6)))))))))OCCCCCC)O%13))))))))))))))))))cc6
COccccS=O)=O)NCccccC=O)NCccccs5))))))))cc6)))))))Ccccco5))))))))cc6
O=ccncnCOCCOCcccccc6)))))))))COCcccccc6))))))))C5OCcccccc6)))))))))))))c5nc[nH]c-cccccc6))))))nn%125
CCC)=CC=O)CCC5O)CCC6CC=CCCC6C)C=O)O)))))))))C=O)CC)OCC)C)OC5cccoc5)))))CCO)C%136
CccNC=O)cccccccc6oc%10=O)))))))))))))c=O)n-cccccc6))))))n5C
CS=O)=O)NCCccCNCcccco5))))))))cccccc6n9Ccccccc6
CCS=O)=O)ccccocOcccccc6Cl))))))))nc5c9
COccccCccccOC))cOC))c6))))))C=O)Ncccccc69)))))))))cc6OC
O=CNC=S)NCcccccc6)))))))C5=Ccccco5
CNCCCC5CCNCCccccF)cc6))))))ccccF)cc69
CcccccCNccccNcnccn5CC)C)))CCCC6=O))))))))))cc6))))))))c6
CCCNCC)CO)))C=O)cccNS=O)=O)cccccc6))))))))ccc6OC%12CNC)S=O)=O)ccnC)cn5
COccccc-ccnn-ccccCCC=O)O))ncccc5)))))))cc6))))))c5-ccccCF)F)F))cc6)))))))))))c6
COcccccocccO)ccc6c=O)c%14%10
CCCCC)CNCCCOC=O)cccccc6NC=O)CCC)C=O)O)))))))))))))))))C6
CCOC=O)cscNC=O)COcccccc6C)))))))))))nc5C
CCCC)NC=O)CNCCCC5)))))))ccccF)cc6
CCCCNC)C=O)COC=O)COccccCC)C)C))cc6))))))))))cccccc6
CccccS=O)=O)NC=O)NNCCCCC6))))))))))cc6
NS=O)=O)ccccC=Ccccsc5)))))C=O)cccccc6C%10=O)))))))))))cc6
CCCCCCCCCC[N+]C)C)Ccccccc6
CccccNCcccccccc6nC)c%10=O))))))))))))SC)=O)=O)))cc6
CCNC=O)ccc=O)cccccc6o%10))))))))))))C=O)NCCCC5C=O)NCcccccCl)c6
O=CNccccCl)cCl)c6)))))))ccc[N+]=O)[O-]))ccc6Cl
O=S=O)cccccc6))))))NCCnccnc5-cccncc6)))))))))C6
COccccOC))cCCNS=O)=O)cccccc6)CCCC=O)N7))))))))))))))c6
O=CCCcccccc6Ccccccc6%14))))))C%10C=O)N%13CCNCCOCC6
O=[N+][O-])ccnn-cccccc6Cl)))))))c5N=NNCCO)COcccccc6[N+]=O)[O-]
CCC)CNS=O)=O)ccccCCC=O)NccccCF)F)F))cc6))))))C5)))))cc6
CCCNC=O)NCNcccccc6))))))CCCNCcccccc6Cl))))))))CC6)))))C5=O
COcccccc6OC))))C=NOCCNC)C))))))CC5
CccccC=O)NN=CCCCCC6C9O)CF)F)F))))))))))))cc6[N+]=O)[O-]
CNO)C=O)CCN)=O
CCCCNCCC=O)Ncncccccc6n9CcccccCl)c6
CCNCC))cncccNCCCCC=O)NC)C)))C6))))))n6
Ccnccn5CCCCccccCC=O)O)))cc6
O=CNcccc[N+]=O)[O-]))cc6C9=CNcccccC=O)O))c6)))))))cccccc6
NCCCCNCCNCCCCCCCCCCCCNCcccccc6))))))))))))))))))))CC6
C=CccncCl)c-cccccOCccnCCCCnccnn5)))))))))nn5)))))))c6))))))c6
O=CO)CCCC=Cccccnc6))))))ccccnc6
CccccC=CCCCCC6=O)))))NC=C6C=O)cccccc69)))))))))))))cc6
O=CNcccccc6C9=CSC=S)NCCcccccc6))))))))C5=O
CCC)C)N=CNC#N)))Nccccnc6Cl
NcncN)[n+]COCCO))CO)C5O))))))cc6C=CC=O)O
O=PO)O)CCcc[nH]cccccc96))))))))))NCccccCl)cc6
Nccc=O)[nH]c=S)n6-cccccc6
COC=O)CCCCC=O)OC)))CCCCC=CCCOC=O)CCCCCN6C=O)C%16%10)))))))))))))C6Ccccccc6))))))CC=O)OC)))C%10C%14=O
CCOC=O)NCCCCCOCcccnccccOCC)))cc%106))))))))))O6
FCF)F)cccccc6NCCNCCCC=CCCCC6)))))))))CC6
BrcccccN=C=S)))c6
CNcncCNcnccccOC))cc6s9)))))))))))cs5
CCC=O)OCC=O)CC)CO)CCOCC4OCC)=O)))C8COC=O)cccO)ccO)c6))))))))CO)CCOC=O)CO)CC=CC)C)))NC=O)OCC)C)C)))))))))CC)=C%16C6C)C
CC=CCN)=O))CccccScccccc6)))))))cc6))))))nncnc5N9
CCC)NCccsc-ccccnc6))))))n5))))))C=O)ccccnc6Occcccc6Cl
O=CCNCCNCC=O)NCCCcccccc6))))))C5)))))))CC6)))))))Ncccccc6)CCcnncCOcccc-cnnn[nH]5)))))cc6))))))))n5-9
O=CcccccO)c6O)))))CN5Ccccccc6OCOC6
CCCcccCCNS=O)=O)ccC=O)NCCNCCCCC6CO))))))))))))ccCC))cc6CC))))))))))))no5
COcccccc6NS=O)=O)cccc[nH]ccC=O)NCCNC)CC6)))))))c=O)c6c%10
Ccnc-ccccC=O)Nccccnc6))))))))cc6))))))cs5
CccccSccnnCcccccccccc%106)))))))))))c=O)c6Cl))))))))cc6
CC=O)NCCNC=O)cccccc6C=O)NccccCl)cn6)))))))))))))))CC6
CNC)C=O)Occcccc6)CC)C)CCC6C)C
CCOccccF)c-ccccccc[nH]c95)))))))))c6OC))))))NC6=O
CcccC)cC=O)CC)NC=O)Cnc-cccccn6))))))cC)cccccc69))))))))))))))cC)c6
O=cc=O)nCCCCCO5))))))cnc=O)nCCCCCO5))))))[nH]c5c9nCCCNcncccn6))))))))))c%12F
COcoc=O)cccNC=O)cccccC)c6))))))))ccc6c%10Cl
CcccNCCcccccc6C%10))))))))))ccc6NC=O)cccco5
Ccccc-cncccccc6[nH]9)))))))))cc6NC=O)cccco5
Ccccc-cnnCCC3)))cc5C=O)NCccn[nH]c5CCCCCC6)))))))))))))))))))s5
CCOC=O)coccc5C))C=O)CC)=CC6=O
CCOccccC=O)CCC=O)NCcccccn6))))))))))))cc6
O=COCCSS=O)=O)C5))))))CCCCCCCC6)C8)))C6
BrccccC=NCCCN5)))))ccsc-ccccNCCCSCC6)))))))cc6))))))n5))))))cc6
CCCCCCCccC)[nH]c=S)n5CCcccco5
CccccCC=O)OccccCC)C))cc6)))))))))cc6
NCCcc[nH]c-cccccF)c6))))))n5
CNccc-cnccC)cccc6s9)))))))))ccc6C
OCCncccccccc69))))))CCCC6
CCcccccc6)ccn5C))CCC)C)CC6=O
COccccCCC=O)CCcccccc6))))))C7cccccc6))))))))N5CCNCCOCC6)))))))))))))cc6OC
CcccCl)ncCl)n6
CccccCCNC=O)Cnc=O)nCcccco5))))))c=O)cocccccc6c9%13))))))))))))))))))cc6
O=CNCCCOCCOCCOCCO)))))))))))))cccccc6Br
COC=O)CCNC=O)CCcccccc6)))))))NC=O)OCC)C)C))))))))C=O)NCCNC=O)C6
CNCCCCC=O)NCCNcnccccF)cc6s9)))))))))CC6)))))))))))C=O)ccccs5
NC=O)NN=CcccCl)ccc6OCCCCNC4)))))))))))))OCCO)COcccccc6
CccccCnncC=O)NN=Ccccccc6[N+]=O)[O-]))))OCO5)))))))))))cccccc6c%10=S))))))))))))cc6
cccccccc6ccccccc%146)))OCO5
COcccc-ccscSCcnccF)cccc6[nH]9)))))))))))n5)))))cOC))c6
COcccC=CN=CccccO)cc6))))))OC5=O)))))))ccc6O
CccccC=Ccsc-cccccc6))))))[n+]C)c5C))))))))cc6
CCC)C)CNC=O)CCC=O)NCCCNCcccccccccc%106)))))))))))CC6))))))))SC5=Ncccccc6Br
CccccNC=O)CNC=O)COcccccc6)))))))))))))cc6Br
O=CCCccccO)cc6))))))))NN=ccCl)c[nH]cc6Cl
COccccCCNC)C=O)cccc[nH]c-cccco5)))))nc5c9)))))))))))))cc6OC
CCC)C)C=O)NCN=Ccccccc6))))))cccccc6NCC=O)NCcncccccc6[nH]9)))))))))))))C%11=O
CcncCC)NcncncNCCCCCN5C))))))))n6))))))))cs5
C#CCOcccCl)cCcncCcccccc6)))))))nCOCCO))CO)C5O))))))n5))))))cc6Cl
CcncCNCccoc-ccccCF)F)F))cc6))))))n5))))))CCCCCO5))))))))cs5
O=S=O)cccccc6))))))cnnnc5ncNCccccs5)))))))csccc59
ccccCCCNCcnnn[nH]5))))))CC6))))))cc6
N#CccnnC=O)NCCCCCCNCCCCC6))))))C6)))))))))c5
O=PO)O)OCCNCCP=O)O)O))P=O)O)O
C=CCCCO))OCnccc=O)[nH]c6=O)))))))C5O
CCCCOccccNC=S)OCCCC))CC)))))))cc6
O=COC=Ccccc[N+]=O)[O-]))cc6)))))))cccccc69
O=CcccccCF)F)F))c6Cl)))))))NCCncnnc5-cccccCl)c6)))))))))C6
O=CCScncccccc6c=O)n%10CCCCCO5)))))))))))))))))NCCCCC6
COccccNcncNCCCCC6))))))nc[nH]cnc95))))))))))cc6OC
CScncCCC3)))ccNcccncNC=O)cccccc6))))))))c6)))))))n6
ClcccccOcnccnc-cccccc6))))))c=NCCOCC6))))))nCCCCCO5))))))c6n%10)))))))))))c6
ClccccC=NNC=NCCO5))))))))cc6Cl
CCOccccOCC)))cNC=O)CCnncC)c[N+]=O)[O-]))c5C))))))))))c6
CCC)NC=O)CCCNCCCCCC7))))))))OCCcccccc6)))))))CO)C6O
NcncN)ccn6)CCcccccc6C%11
CNcccccc6))))))S=O)=O)cccccC=O)NcnncCCCCO5)))))o5)))))))c6
Ncncncc6ncn5COCCOS=O)=O)NC=O)CN)Ccc[nH]cccccc96)))))))))))))))CO)C5O
NCCCNCCCCNCCCNC=O)CCC=O)NCCCCC6
NCCCCCCCCCNCCCN)))))CCCN
CcccCl)ccC)c6-cnoc-ccccnc6))))))n5
CccccC)cNC=O)ccccnccccccc6nc%10c%14))))))))))))))))c6
O=CNCCCCCC6)))))))CC=O)Ncccccc6))))))C=O)C5=CNCCCCCO5
O=CNcccccc6)CCNC=O)cccccc6)C=O)NCccccCl)cc6)))))))C5)))))))))C6)))))))))OCcccccc6
COcccccC=CcccOC))cOC))cOC))c6))))))))c6
CCC)C)cccNC=O)Ccccccc6)))))))))n-ccccS=O)=O)CCCNCCOCC6))))))))))cc6))))))n5
COcccC)cOC))cc6C=CC=O)NCCC=O)O)))cccccC)c6
COcccccc6NCCNcncccc6C#N))))CCC5)))))))CC6
O=CO)CNC=O)ccccccS=O)=O)NccccNCCNcccccCl)c6))))))CC6))))))cc6))))))))ccc%11c%106
ccccNcncCCcccccc6))))))))cCNCCOCC6)))))))o5))))))cc6
CCCCCCCCCCCCCCS=O)cnccN)ncnc6[nH]9
O=CNNC=O)CCCCCCC=O)cccccc6))))))))))))))))cccccc6
O=CCcccccc6)))))))NN=cccnCCCCCCnccc=O)[nH]c6=O)))))))))))))cc6
CCC)OC=O)NCCcccF)ccF)c6)))))))CO)CNCcccCC)C)C))ccCC)C)C))c6))))))CCC=O)O))C6C=O)NCC)C)C
COcccccc6NC=O)CC)NCCNCC=O)NcccccC)c6C=O)Nccccnc6
C=CCCCCCCC)C)C=O)CCC6C)C%10CCO)C%15C%14OC3CCC8C)C
COcccCC=O)NCccccC)nc6))))))))))ccOC))c6OC
CCOccccCCcccccc6))))))NCCNCCCCCC6N)))))))CC6))))))))cc6
CCNC)CCNC=O)ccccccccc6c%10))))))))))))cccco5
CNC)C=O)ON=Cccccccccc6c%10
CCNCCNC=O)ccnn-ccccOC))cc6))))))c5-ncccc5)))))))))))CC6
O=CCCNCCOCC6))))))))cccccc6
Ccnc-cccccc6))))))cC=O)NN=Ccccc[N+]=O)[O-]))o5)))))))))s5
O=S=O)NCCCCCC6)))))))CCC=Ccccccc6))))))cccccc6C%10SCCNCCCO)CC6))))))))))))OCO5
CCC)=CCncCCC=O)O))))ccc5-ccccF)cc6
O=CCNS=O)=O)cccccc6)))))))))NN=Ccccc-cccc[N+]=O)[O-]))cc6))))))o5
OCCCNCCCC5=NCcccccc6
CS=O)=O)cccccc6-ccccCCCO))NCCCCCCC5))))CNC=O)NCCCCC5)))))CCC3))))))C6=O))))))))cc6
CCC)CNC=O)Ccccccc6)))))))))C=O)NCCcccccc6)))))))CO)CCNCCCOCC6)))))))C=O)NCcccccc6CC9O
CCC)nncnc5-cnccs5)CCOccc-cnocCF)F)F))n5)))))ccc6-%11
CCOC=O)cccccOccccS=O)=O)NCC))CC))))cn6)))))))c6
CcnocCCNC=O)ccccCOccccCF)F)F))cc6Cl)))))))))cc6))))))))))n5
NcncnccCNCCNS=O)=O)ccccF)cCF)F)F))c6)))))))CC6)))))))c[nH]c95
COC=O)c[nH]ncc5CCCNCCCNC)CC6))))))C7
CNC=O)CNC=O)ccccn5CccccOC))cOC))c6))))))))))))))))cccccc6
COC=O)CCCO))CCCN5S=O)=O)cccF)ccc6Cl
CCC)cccCNC=O)CCCNCccccs5))))))CC6)))))))))no5
NN=c[nH]ccc-cccccc6))))))c6CO)cccccc6
N#CccccN=NC=N)NccccS=O)=O)Ncnccs5)))))))cc6))))))))))cc6
CcccC)cNC=O)CccccS=O)=O)NCCCC5))))))s5))))))))cC)c6
Cncccc5[N+]=O)[O-])))C=O)C=CNCCCCC6))))))C6=O
CCC)cccccc6)CC=CCC5C)CC9=O
O=CCNCS=O)=O)ccccNC=O)NCCCCCCC7))))))))))cc6%10))))))))))NCcccco5
Ccnccn5CcccCl)ccc6OCCncncn5
CCO)ccccF)cc6))))))CCCO)CCCCC=CCCO)CCC6C)C%10CCC%14%17C
C=CCC)O)cccC=CCC)C)NC5=O))))))cF)cc6O
COCCnc-ccccOC))cc6))))))ncc5c=O)[nH]c=O)n6-cccccc6
Cnnc-cccccc6))))))cc5C=O)NCCCCNCCNC6))))))C5
O=[N+][O-])ccncNCCNS=O)=O)ccccF)cc6F))))))))CC6))))))c[N+]=O)[O-]))c6
O=CCSCcncccccc6[nH]9))))))))))))NCCCCC6
C=NccO)cccc6[nH]ccccccnc6c%139
CCC)C)CC=O)NCCCCCC6))))))CC=O)NCCCCCC6))))))))cccnnc6
COcccc-cn[nH]cNCCNcccncc6))))))CC6))))))n5)))))cc6
COC=O)CNCccccCl)cc6))))))CC=O)NCcccccc6)))))))C=O)C58
Cncnnc5COCccccC#N))cc6))))))ccnnC)c5
COccccNC=O)COC=O)Ccc[nH]cccccc96)))))))))))))))cOC))c6
CCCcncSCC=O)Ncnccs5)))))))))cc=O)nC)c=O)n6C)))))n5C
COC=O)csccc5NC=O)ccccCF)F)F))cc6
NCCC=O)NCCCNCCNCCCN)Cccc[n+]CCCCN)))))cc6))))))))))))C=O)COCOCCNCCOCCN))))))COCN)=O)))))COCOCCN))CO)C5O)))))))C6NCCCN)))))))))))))))CC6
COcccOC))ncNC=O)NS=O)=O)csccc5COC3CO))))))))))))))n6
CccCC=O)OCCC)C)C))))))cccCl)ccc6n9C=O)ccccCl)cF)c6
O=c[nH]ccccCl)cCl)c6nc%10CcccccF)c6
Ccncccnccc[nH]cccncc6c%10cc%17%13
O=CNC=O)cccI)ccI)c6))))))))NCCCCCNC=O)cccccc6))))))))C=O)O
CcccccC)c6NC=O)CccoccccC)cc96
ClccccCNCCCNcnc-cccccccccc%106))))))))))cccccc6n%10)))))))))))))))cc6
CCCOccccC=O)NCCCCNcccccC)c6C))))))))C6)))))))cc6
CccccC=O)Ncccccc6OCCCNC)CC6)))))))))))))))o5
COccccC=NNC=O)CScccccC)c6)))))))))Ccccccc6Br)))OCO5)))))))C5)))))cc6OC
CCNC=O)CScnnnn5C))))))))))cccccc6
CCNC=O)Ncccccc6OC))))))))))CCCCCCC7)N5Ccccco5
COcncncc6ncn5CCCCCCCC6
O=CCCCCCCNC=O)C=CccccF)cc6)))))))))))))))NO
O=CO)cccCNCCNCCcccncc6))))))))CC6)))))))ccc6OCCO6
C=CCC)CCC=CCCCC)C=O)O)))C5C)CCC%10C%14
CnccC=O))cc5CnccccOcccccCF)F)F))c6)))))))ncnc69
CCOcccc-ncCC)NCCcccncc6))))))))C=O)CcccOC))cOC))cOC))c6))))))))))ncccccc6c%10=O)))))))))))cc6
O=CO)COccccCCNS=O)=O)cccccc6[N+]=O)[O-]))))))))))))cc6
BrccccCccc-cccccc6))))))nn-cnc-cccccc6))))))c[nH]5)))))c6=S))))))))cc6
COccccCccc-ccccC=CC=O)O))))s5)))))cccccBr)c6c%10OC)))))))))))))cc6OC
CC=O)OccccNC=O)cccccc6C=O)Ncccccn6))))))))))))))))cc6
COccc-cnncncncNccccSC)=O)=O))cc6)))))))c6c%10-ccccF)cc6))))))))))))))))ccc6O
CCC)S=O)=O)NCCccsc-ccccs5)))))n5
CCC)CNS=O)=O)ccccCCC=O)O))))cc6))))))))C=O)O
O=CNnc-ccccCl)cc6))))))nccBr)ccBr)cc6c%10=O))))))))))))ccc[N+]=O)[O-]))ccc6O
CCOCC=O)NCCCCCCNccc-cccccN)n6))))))no5))))))))CC6
COccccC=O)NCcncccccc6c=O)n%10-ccccF)cc6)))))))))))))))))))cOC))c6
Cccc-ccccF)cc6))))))nnc-ccccCl)cc6))))))cC=NNC=O)cccccc6)OCCO6)))))))))))))nc5n9
CcccC)n-ccccC=O)NCcncScncccccc6[nH]9))))))))))cccccc6n%10)))))))))))))cc6))))))n5
Ccc=O)cccccc6ncSCC=O)O))))nnc%135
CCCC)CN)cnccccccc6c%10
CC#CCC)OCOCCO)C5NCC)=O))CC)=O
Ccnccc=O)nCC=O)NCCCC5)))))))ccc6n9C
COccccC=O)CCcccccc6))))))NC=O)NC6O)CF)F)F)))))))))cc6
CcccO)cCNCCCCCCC8=O))))))))))cc6C
Cnc-ccccBr)cc6))))))n[nH]c5=S
COcccC=CcncC#N))cNC=CC=O)CC=O)NccccBr)cc6Br)))))))C6))))))))o5)))))))ccc6O
CcccNCCCCCC6N))))))))ncNCCNC)CC6))))))n6
CCCO)C=O)OCcc6ccnc6=O))Ccc-5ncccccc6c%10CCC
COC=O)ccccOCcc-cccccc6))))))noc5C))))))))nc6
O=CCOcccccc6CF)F)F))))))))))NN=CccO)cccccccc%106
CNCCNC=O)NCCccnc[nH]5)))))))))CC6
C=CCNcccccc6))))))S=O)=O)cccccC=O)OCC=O)ccN)nC)c=O)nC)c6=O)))))))))))c6
CNC)C=O)CCCCNcnccF)cn6))))))CC6
CCC)CNC=O)CCO)))))C=O)NCCCC5C=O)NCCCC5C=O)CN)=O
COCOCCO))CO)CO)C6O
CNCCl)=CC=O)NcccC=O)O))ccc6SN)=O)=O))))))))))))SC)=O)=O
O=CNcccncccccc%106)))))))))))Nccccncnc=O)c6c%10)))CCCCC7
CccccncCcccccc6N=Ccccccc6F)))))))O%10))))))))))sc5c9
CCCcccccC=NNS=O)=O)cccccc6)))))))CCC6))))))c6
O=CCScnc-cccccc6F)))))))c-ccccF)cc6))))))[nH]5)))))))NCCNcccccCl)c6))))))CC6
CcccC)cS=O)=O)NCCNC=O)cccco5))))))CC6)))))))cC)c6
COccccCCC=O)ccO)ccOCCCCCCNCCO)CO)CO)C6O)))))))))))))cc6O))))))))))cc6
CccC=O)OCC=O)NCCC)CCC6CC)C)O))))))))))))[nH]cccc[N+]=O)[O-]))cc96
CccccC=CC=O)OCC=O)Ncsccc5C#N)))CCCC6)))))))))))))))cc6
CcnnC)cNC)C))c5CNCccccnc6
CNCCNCccc=O)cccccc6[nH]%10))))))))))CC6
CCCCCnccC=O)NCCCCCCCC6)C8)))C6))))))))c=O)cccccc6%10
O=CO)CCCC=O)NCCSCccccCl)cc6Cl)))))))))CC5C=O)O)))))))))cccccc6
NS=O)=O)ccccOcccBr)ccc6CNccccBr)cc6)))))))))))))))cc6
Ccccc[nH]c-cccccc6))))))cCCNC)C))))c5c9
O=CCNC=O)CCC=O)Ncccccc6))))))C5))))))CCN6
CCC=O)NCCCCC=O)O))))cccccc6C9CNC=O)ccccccccc%11c%106
CCC)COC=O)cccNC=O)CO)=CC=O)cccccC#N))c6)))))))C5cccco5))))))))))ccc6Cl
COcccccC=O)C=CO)CNCCOCC6))))))=Ncccccc6))))))C5cccccc6))))))))))))c6
COC=CC=O)cccCO)CCO))CC)C))))ccc6C%10=O
CcccC)[n+]-cnn5NCccccc-cccccc6)OCO5))))))))c6))))))C5))))))cC)c6
CncNC=O)CCcccccc6)))))))NS=O)=O)cccccc6)))))))))))ncccccc69
Cncc-ccccCF)F)F))cc6))))))ccccS=O)=O)Ncncns5)))))))cc69
Ccccccc6)C=O)CO)=CC=CC=O)NCcccncc6)))))))cccccc69))))))))))C6=O
Cccc-cccccc6))))))[n+]CCCCCCCCCNC=O)cccccccccc%106))))))))))))))))))))cC)c6
CcnnC)cc5S=O)=O)NCCNCCO)CCCcccccc6)))))))C=O)NCccccF)cc6OCCCOCC6))))))))))))))))))))CC=O)NC)C)))C6
CCCCCCCC=CC=O)C=CC6C)C%10F)CO)CC%14C)C%17OC=O)cccco5)))))))C=O)CO
O=COc[nH]cccccc6c9CC%13CccccO)cc6
O=CO)cccccO)ccc6oc%10=O
COC=O)ccccCccC)[nH][nH]c5=O))))))ccC)[nH][nH]c5=O)))))))cc6
CCCC)CccscNC=O)Cccccs5))))))))n5
COccccncC)ccNccccOC))cc6)))))))c6c%10
CCCC)CNC=O)OCcccccc6))))))))))C=O)NCccccOCC=O)OCcccccc6)))))))))))cn6
COccccC=NNcnc-cccccc6))))))cs5))))))))cc6
CCC)C)NCCO)CON=CCCCCCC7
CCC)CNCN)=O)))C=O)NCCSCC=O)NCCOCC6
COcccccc6CCCCcccccc6C9=O))))))))CCN6C
COccccNCCO)COccccF)cc6C=O)CCccccC)cc6))))))))))))))))))))cc6
CCOccccc-cnccC=O)NCCS=O)=O)CC6)))))))nc6-ccccC)cc6))))))))))))c6
CcccCF)F)F))ccC)c6-cccc[nH]c-ccccnc6))))))nc5c9
CcccC=O)NNC=O)cccccc6))))))))))cC)o5
CCNC=Ncccccccccc%106)C%12=O)))))C=O)NCCNC)C))))C6=O)))))))))))NccccOCF)F)F)))cc6
FCF)F)ccccCCCCNCCCC5cccccOCF)F)F)))c6))))))C6)))))))))CC3)))cc6
Cccc-ccccC=O)NCCOCcccccCl)c6))))))OC6))))))))cc6))))))ccn6
CCC)CCNC)CCncNCCCC5)))))ncc5c=O)nC)c=O)n6C
CCC)CCNCcccccc6C9CC
CnccNC=O)cccNC=O)cccNC=O)cnscNCCCC5)))))c5Cl))))))))cn5C))))))))cn5C))))))))cc5C=O)NCCNCCOCC6
CccccF)cCC=O)O)))c6Cl
O=CccccO)cc6))))))NCCCC=CcccccO)c6)))))))C6=O
CCNC=O)Ncncncc6ncn5C=CCC3Cl)Cl
Cccnc-nnccC=O)NCCNC=O)cccco5))))))CC6)))))))c5CCCNC=O)OCC)C)C))))CC6)))))))))))nc6
O=CCOccccccc=O)oc6c%10))))CCC5)))))))))))Ncccccc6)OCO5
CCNCC))ccccC=CSC=NCccccC=O)O))cc6))))))))Ncccccc6))))))C5=O)))))))cc6
CCcccNC=O)cnccCl)cc6Cl)))))))))ccc6F)))))))N=CN)OCC6F
C#CCNC=O)C=Ccccco5
O=CO)CCCcccccc6C9=O
CCNCC))CC=O)Ncccc-cncNCCCCCC7)O5)))))))ncNCCCCCC7)O5)))))))n6))))))cc6
CScnccC=O)NCCCCNccccF)cc6)))))))C6)))))))cn6
CNCCO)CNCcccc-ccccCF)F)F))cc6))))))cc6)))))))))))C=O)NCCCCCCCC6)))))))C=O)NCC=O)NCCcccccc6))))))))))CC)C
CCC)CCNC=O)CCCCCC6))))))))C=O)NCCCCCN)))))C=O)NCCCC5C=O)O
CCC)C)NCCCcnc-ccccnc6))))))no5)))))CC6
O=CNCCcccccc6)))))))NCCCCCN5CCCCCCCCCC6)))))))))))))))C6=O
CccccCOccccc=O)cO)c-6oc%10C))))))))))))cc6
COcccCCNcccncNccccncsc5c9))))))))))n6)))))))))ccc6OCC=O)NCCOCC6
COccccCC=O)NCC=O)NccccOC))cc6))))))CC)C=O)N8Ccccco5)))))))))))))))cc6
CCC)CNS=O)=O)cccccc6)oc=O)n5C)))))))))))C=O)NCCCCCO5
NC=O)cccc-cccCl)cocC=O)NCccccnc6)))))))))cc5c9)))))))))cc6
COcccccc6)COCC)Cncccn5))))))))CCNCC)=O))CC6)))))C=O)N5
CCC)C=O)CCCC=CCCCO)CCC6C)C%10CCC%14%17C
CCNCCNCCnc=O)cccccn6cccnc-ccccC#N))cc6))))))c6%13)))))))))))))))CC6
O=c[nH]ccccC#CCO))))cc6[nH]9
CCCccc=O)occcOcncnnC)cc5cncccc%136))))))))))))))ccc%106
CCCCCCCCCCCOC=O)CN)CC)))))CC3
CncC=O)NCCCCCCCCOcccccncccc%106))))))))))))))))))))ccccccc69
CCC)C=CCCO)CCCC)CO)CCCC)C)C6CCC%10C)C%14C)CCO)C%18C%21C
O=[N+][O-])ccnCCCF)F)CCO))O5)))))c[nH]5
COcccCNCCCCCCCCNCCCCCNC)CcccC)cC)cC)c6)))))))))CC6))))))C6)))))))CC6)))))))ccc6C#N
COccccC=CC=O)cccccc6NC=O)cccco5))))))))))))))))cOC))c6
CCCO)C=O)OCcc6ccnc6=O))Ccc-5ncccccc6c%10C=NOCC=O)NCCNcccccCl)c6))))))CC6
COC=O)cccc-cccccc=O)ccNCCOCC6))))))oc%106))))))))))cc6
CNC)CCCNCcccccF)c6)))))))CCCCCOCC6
CccccC=COcccccO)c6O)))))C5=O)))))))cc6
COccccC)cc6NCCNCCCCNS=O)=O)CCCCCC6)CC8C6))))))))))))))CC6
COcccccc6)ncN)n5CccccNCccccC=O)O))cc6))))))))cc6
C=CCncSCC=O)O))))nnc5-cccco5
O=CNCCcccccc6C9O)))))))))))cccoc5
CCCCCNCCcccsc59
CCC)nc=O)[nH]cccS=O)=O)NCCC=O)Ncncccccc6s9)))))))))))))))ccc69
CNCCOccccCCOC=O)N5cccncCl)n6)))))))))))cc6)))))))))CC=O)O
CCCcnnc-cnn-cccccc6))))))c-cccccc6))))))c5C=NO))))))))o5
C=CCcccccCF)F)F))c6))))))nccnc5
CCCNC=NC))NCCCCNC=N)N))))))CNCCCCCCCCC7)))))))))CCcccccc6)))))))NCCCC5CNCN)=NCC5Ccccccc6))))))))))))))))))C6=O
COccccNC=O)CCC=O)NccccO)cc6))))))C5)))))))cc6
O=CCnc=O)scccccc69))))))))))NCcccco5
CNCCCCCNC=O)CCCCCNCCCCCCCNC)CC6)))))))CC6))))))))ccccCl)cCl)c6))))))C6=O))))))))))))Ccccccc6
CCCCCCCCCCCCCCC))))))NC=O)cccco5))))))CCCCCCC6)))))))CCC3CN
CCCNCCCCnccCN)=O))cNccccCl)cc6)))))))n5)))))CC#N))C6))))))C4
O=CNCcccco5)))))))CCCNC=O)ccnccn6)))))))CC6
O=Pcccccc6))))))COCCO))))COC3cccccc6
O=CN=CNN=Ccccc[N+]=O)[O-]))cc6))))))CC5cccccc6)OCO5))))))))))))SC5Ccccccc6
O=CC=CcccF)ccF)c6)))))))S=O)=O)ccccBr)cc6))))))))ccccBr)cc6
CC=O)NcccccOCCCCNCCNccccF)cF)c6))))))CC6)))))))))))c6
CCCOccccCSCCcccccc6))))))NC5=O)))))))cc6
CNC=O)C=O)CCCCCCC=O)NO))))))))NC=O)CCcccccc6)))))))NC=O)CCCC)C)))NC=O)NCCOCC6
O=CCCCCCC5))))OcccO)ccc6%10
C=CCOC=O)CCCCCCCCCCCC))OC=O)CC)C)O
NCN)=NccccS=O)=O)NccccCCNC=O)cccncccccc%106))))))))))))))cc6))))))))cc6
O=CNCCNCcccccc6C9))))))))))))cccCl)cNcncnccncNCCCCCO5)))))))nc%106)))))))))))cc6Cl
COccccc-cccOC))cc=O)o6))))))c6
CcnocC)c5-ccccOCCNCCCCNC=O)OCcnnc-cccccc6))))))o5)))))))))CC6))))))))))cc6
COcccccc6OC))))C=O)C=CcccC)cO)cCC=CC)C))))c6)))))))C5
O=CNCCccccSCCCCC5))))))cc6)))))))C=O)O))))CCccccccccc6c%10)))))))))))NS=O)=O)cccccc6
CCC)NCCNC=O)NCCCCCcnncn5C))))))OC5C9))))))))))CC6
COcccNC=O)COcccccc6[N+]=O)[O-]))))))))))))ccC=O))c6OC
CNC)ccccC=CC=O)ccccO)cc6O))))))))))cc6
Occcc-c[nH]c-cccccc6))))))nc5-cccccc6)))))))))))cc6
NcncOCcccccc6))))))))c[nH]cnc5n9
Cccnc[n+]CCC[N-][N+]#N)))CCOP=O)[O-])OCC[N+]C)C)C))))))))O5)))))c6
CC=CC=O)NcccccCNC=O)c[nH]nc-ccncCC)C))cn6))))))c5C8cccccNC=O)OCC)C)C)))))c6))))))))))))))c6
O=CNCCCCCCNcccc-ccccF)cc6))))))cn6)))))))CCO))O6)))))))))cccc-cccccc6))))))cc6
COccccOccccC=N)NO)))cn6)))))))cc6
CCC)ccccOCOCCO))CO)CO)C6O))))))))cc6))))))ccccO)cCNCCOCC6)))))))c6
CCC)COC=O)CC)CCO)CCCCCCCC6)))))))NC=O)CCCCC)C)))NC=O)OCC)C)C
CcncN)ncCCCCCCCC6))))))))c6-cccncNccccSO)=O)=O))cc6)))))))n6
NN=cccc-ccnccccc6n9)))))))))n[nH]6
COcncNCCcccS=O)=O)NCCCCC=O)NCCcccccc6Cl)))))))))))C6)))))))ccc69)))))))))ncNC)C))n6
CcccccC=O)NccccF)c-cncccccc6o9)))))))))c6))))))))n6
O=CCCcccccc6))))))))Ncnncs5
CCC)CCNCCccnccn6))))))CCCCCC6)))))))))CCC)C)N6
NcncN)nn5Ccccccc6C=O)N9CcccccF)c6F
O=CO)CNC=O)CCC=O)Ncccc-cccccCF)F)F))c6))))))cc6))))))C5
O=CCCccccO)cCO))c6))))))))OCnnncccccc6c%10=O
CCOC=O)C=CNC=O)C=CC=O)OCC))))CNCCNCC=Ccccccc6)))))))))CC6)))))))C6
C=Ccccccccccc%106)))))))))))CNCCNCCNcncccn6))))))CC6
CNC=O)COcccccS=O)=O)NCCNcccccc6F)))))))CC6)))))))c6)))))))))CCCS=O)C5
Ccccc-nccccNCCOCC6))))))ncCF)F)F))nc69)))))))))cc6
N=csccn5CCCNC=O)CCncccc5C=O)cccccc6)))))))))))))NC=O)CCCCCC6))))))))))C=O)O
C=CCCC3NC=O)CCCOccc-cnocCCC3)))n5)))))nccC)cOC))ccc%106)))))))))))CN5C=O)CNC=O)OCCCCC5))))))))CC)C)C)))))))))))C=O)NS=O)=O)CC)C
COC=O)cccBr)ccccc-cccccC=O)OC)))ccc6o9)))))))))nc%106
CCCS=O)=O)cccccOcccc-cc-cccnC)n5)))))nnc5CC5)))))))cc6)))))))c6
CCCCOC=O)ncnccN)ncnc69
CCCCOccc-nncNC=O)NCCCNC=O)C5)))))))))cc5CNC=O)Ccccccc6))))))))C5))))))))ccc6Cl
C=CCNCCCcccOC))ccc6C%10CccccO)cc6%18
CCCC#CCOcccsc5-cccccc6)))))))))))))))C=O)O
COcccC=NNC=O)cccccc6-ncccc5)))))))))))))))ccOC))c6
CCO)CccccCl)cCF)F)F))c6)))))))C=O)NCCCNccc[n+][O-])cccCl)ccc%106))))))))))ccccCl)cCl)c6
CCCOC=O)CCC=CCCNCCC)C)C5NC9=O))))))))))))CCCCCC6
CNC=O)NC=O)C5CccccNC=O)NCCCC3C6=O)))))))))cc6C9
CCOcccCccO)ccC)nCCCCCC6))))))c6=O))))))))ccc6O
OCCNCCNCOcccccc6C%10nccnc5)))))))))))))))CC6
CncSCccccnc6))))))))nccc6=O))SCC5
COcccOC))cc-cncNCCCNCC6)))))))sc5-cccncc6)))))))))))c6
CNC=CN=Ncnccs5)))))))C=O)cccccc6C%10=O
COcccCNccF)ccBr)cc6C=O)NccccCNCCCC5))))))cc6))))))))))))))))ccOC))c6
CC=O)cccccc6COcccc-nc-cncccccc6[nH]9)))))))))ncccccc6c%10=O)))))))))))cc6
COcccC=CC=O)NCCCCCCNCCCcccCl)ccc6CCcccccc6CC%10)NCCCCC4)))))CCC%10))))))))))))))))))CC6)))))))))))))))ccOC))c6OC
COC=O)cccccNC=O)ccccCNO)))cc6))))))))c6
CCS=O)=O)NccccNcnccc-cc-cccccCF)F)F))c6))))))ncn5CCNC6)))))))))n6)))))))cc6
O=CCNCCCC5))))))NCCcc[nH]cccc[N+]=O)[O-]))cc96
CC=CC=CC=CC=O)CC)OC=O)cccco5)))))))C=O)C6=CN%10CCccccs5
O=CCScnc=O)ccO)[nH]6))))))))NCCcccccc69
O=CO)COCCCCC5)C6CC=CCCCCN6C%159
CCccccNS=O)=O)cccC=O)NcnncC)o5)))))))ccc6Cl)))))))))cc6
NC=O)CCCCCCCNC=O)ccncCl)cn6))))))))C=O)NcccccC=O)NCCCcccccc6)))))))))))c6
COcccC=NNC=O)cccncc6))))))))))ccc6O
CCC)C)cccc[nH]ccC=Nncnnc5)))))))c5c9
CCCCCOccccc-ccc=O)ccO)cOC))cOC))cO)c6o%10))))))))))c6
Ccccc-ccsc=NC=O)ccccs5)))))))n5CCCCCC6)))))))))))cC)c6
NCCCC=O)NCCSC5))))))))C=O)O
CCC)cccccCC)C))c6NC=O)Ccccccc6))))))NCCOCC6
CS=O)=O)NCccccF)cc6)))))))CCCCCOC6
CCCCNCCNCCCccccF)cc6))))))ccccF)cc6-ncccc5%14))))))))))))))CC6
O=Ccccccc6))))))cncccc6OCcccccc6
CCCCCCCC=CC=O)C=CC6C)C%10F)CO)CC%14C)C%17O)C=O)SCCNC=O)cccccc6C9=O
CCCCCCCCCCCCCCCO)CCCC)))))C=O)OCCCOCOCCO))CO)CO)C6O)))))))))OC=O)CCCCCCCCCCCCCCCC
CNC=O)ccncNCCCC5)))))ncnc6n9))))))))))CCC3
COcccccc6OC))))-cccNccccF)cF)c6)))))))ncn6)CO)CCC6)))))))CC6
COC=O)CC=O)NCCNC)C))))))CC=O)NCCCCCC6))))))C5COC)))C6C=O)OC
CC=O)OCCCOCC)=O)))CC)COC=O)ccccCl)cc6))))))))C=CCOC5O)CC)CCOCC)=O)))C%139)))))))CCC)CO3))C6OCC)=O
O=CNccccncnc=O)c6c%10)))CCC5)))))))))))cccBr)ccn6
CCCCC))NCCCCNCcccccC#N))c6)))))))C6
CCC)NC=N)ccccC=O)NCCcccccc6)))))))C=O)NCCCCCNCcccccccc6[nH]9))))))))))C=O)NCCCCcccccc6%10))))))))))))))C6))))))))))cc6
CNC)S=O)=O)ccccC=Ccccccc6)OCO5))))))))))cc6
COccccNC=O)CNCCNCccccCl)cc6))))))cnnnn5CCCCCC6))))))))))))CC6)))))))))cc6
COccccC=NNC=O)CScnncs5)))))))))))cc6OC
CCC)C)NC=O)ccccnc6OccccNcccccn6)))))))cc6
CCOC=O)ccC)occccOCC=O)NCCNCC)=O))CC6)))))))))cc96
CccccNC)C=O)CNC=O)cccco5)))))))CC)CC)C))))))cc6
Ccccccc6NC=O)cccccc-cccccn6))))))nc6n9C
C=CC)CCCC)COCCcccccc6)))))))OC8C6C=CCOC=O)CccccO)cOC))c6))))))))))CCO)C=O)CC)=CC5%14)))))))))))O7
COccccNCCNC=O)cccS=O)=O)NCCCCC6)))))))ccc6F))))))))CC6))))))ncN)nc6cc%10OCCOCCNCCCCC6
CCCNC)CCC6NC=O)ccccs5)CCCO6
CcccccNC=O)CNC=O)CCC=O)NccccCC)C))cc6))))))C5))))))))))c6
Ccccc-ccOCCCCCNCCCC3))))C6))))))))ccccCl)cc6[nH]c%10=O)))))))))))cc6
COcccccc6NCCNCCCOCcccccc6))))))CCN6C)))))))))CC6
CC=O)OCC=CCC)CC=CC=O)OCC)C)C6C)C=O)CC)O)C%10C=CC%17C
CccCCC=O)O)))nnc5NCcccCl)ccc6OCcccccc6
CCC)C=O)Ncccccc6NCCCCNC)CC6)))))))SC)=O)=O
COcccccCCN)C=O)NCcccccc6CC%10C=O)NCC=O)NCccccnc6)))))))))CC)C)))))))))))))))))oc5cOC))c9OC
NS=O)=O)ccccC=O)NCNC=O)ccccS=O)=O)NCCOCC6)))))))cc6))))))))CCl)Cl)Cl)))))cc6
COC=O)ccccCScnncNC=O)CScnc=O)c-cccccc6))))))n[nH]6))))))))))s5)))))))cc6
O=CCCcccco5)))))ccnccccc6c%10O%14
O=CNccccCl)cc6)))))))NccccncncNcccccc6)CCC5)))))))))c6c%10
CcncC)nCCCCNC=O)cccccc6CCcccccc6)))))))))))))))C6))))))n5
COcccc-cnccS=O)=O)ccccCl)cc6)))))))nnn5ccccCl)cc%136)))))))))))))cc6
O=CCCNCCNCcccccc6)))))))CC6))))))))Ncccccc6Scccccc6%14
CNC)C=O)OC=CccccBr)cc6))))))S=O)ccccBr)cc6S%10=O)=O
NCCCCCN)C=O)NCCCF)F)C5
ccncc-cncccNCCCNCCCCC6))))))CC6))))))n6))))))c6
CCCCCNCC)C)C)))CCC6OccccOCcnccn5C))))))))cc6
O=CNCCCCCCCNC=O)cccc-ccccF)cc6[N+]=O)[O-]))))))))o5))))))))))))))ccccs5
CCCCnc=N)nCC=O)OCccccCl)cc6))))))))))cccccc69
CCNCC))ccccNC=O)ccccCl)cc6N=Ncccccc6[N+]=O)[O-]))))))))))))))))))cC)c6
COccccCC)=NNC=O)COccccCF)F)F))cc6C)))))))))))))cO)c6
COccccNC=O)cccccc6)CCN5SC)=O)=O)))))))))))c[N+]=O)[O-]))c6
CncNC=O)CCC=O)ccccBr)cc6)))))))))))ncc5C=O)NccccC=O)NCCC3)))))cc6
CCCC)CNC=O)CCCC)C)))CCO)CCCcccccc6)))))))C=O)NCcccccc6OCC%10O))))))))))))))))))))C=O)NCcccccn6
COC=O)CCCCN5cncccc6[N+]=O)[O-]
CccccS=O)=O)cncNcccccO)c6)))))))sc5Cl)))))))cc6
CCcncccccc6s9)))))))))NC)C=O)COcccccc6
CcncNCCNCcccC)nC)n5))))))CC6))))))nccccNC=O)COccccOCF)F)F)))cc6))))))))))cc%106
CCC)CNC=O)NS=O)=O)cscCl)cCl)c59
COC=O)CC)NP=O)OCCCcccccc6))))))))))OccccF)cc6
CCC)C)CO)C=O)NCCcccccc6)))))))CO)CO)CCcccccc6)))))))NC=O)CCCN)))NC=O)OCcccccc6
CCC)CScnc=O)cC#N))c-ccccOCCO))))cc6))))))[nH]6
COccccOccccNcncnccccC#CCO)CCCC5O)C#CC#CCSCCCC)C)NC=O)NC58)))))))))))))))))))cc%106)))))))))))cc6CF)F)F)))))))))cn6
C=CCccccO)c-cccC=O))cO)cCC=C)))c6))))))c6
CNCccccF)cc6)))))))cccNC=O)OcccccCNC)C)))c6)))))))))ccn6
COcccNC=O)cccccc6N)))))))))ccOC))c6
CcccccNC=O)C=O)cc[nH]cccccc96))))))))))))c6C
CCOCCccccOCCNC=O)Ncccccc6))))))))))))cc6)))))))C=O)O
CNC)CCNC=O)cccccccc6cc%10O))))))C=O)cccccc6C%10=O
CScncscC)nn5c=O)c9S=O)=O)O)))))))))))C=O)CCC3ccccCl)cc6
COccccncOccccC)cc6)))))))cCC=O)NO))))nc6c%10
COccccCCC#N))=CC=CcccccC)c6))))))))OC=N)C6C#N))))))))cc6OC
COcccccc6C=O)NCNCC)=O)))CCl)Cl)Cl
COcccc-cncccccc6c=O)n%10CccccC=O)O))cc6))))))))))))))))cc6
CcccNC=O)CCCCN5C=O)NCCCCCC6)))))))))))))))no5
CNC)CCNCCC=O)NCcncScccccc6)))))))ccc6%10
CCOCCCNC=O)ccccOC))cc6)))))))ccccCl)cc6)))))))C=O)O5
O=CO)cn[nH]c=S)s5
O=Cccnnc5NCccccF)cc6))))))CC6CF)F)F))))))))))NCCNccccF)cF)c6))))))CC6
CCC)C)NC=O)CccccF)cc6))))))NC=O)CCCO)))NC=O)CCCN)=O)))NC=O)cccccCl)ccc6[nH]9)))))))))))))))))CC)C
Occcccc6C=NcccccOCCCCNCCNcccccc6))))))CC6)))))))))))c6
CS=O)=O)NCC#Ccccccc6
CCcnocCncncn5))))))n5)))))CCCN5C=O)cccncCl)c6
COcccccNC=O)CScccc-cccccn6))))))nn6))))))))))c6
COccccC=O)O))cNCccccC)cc6))))))))c6OC
COcccccC=CcccccC=O)O))c6))))))CCC5)))))c6
O=CNCNcccccc6))))))C5CCNCCCC3cccccc6))))))C6))))))CC6
O=CO)CCCC=O)CCCccccCCC3)))cc6)))))))C5=O
COcccccc6c=O)occcccO)c6%10))))))))))COCC)C)O6
N#CCCSCccccCl)cc6Cl)))))))N6C=O)CCCNC=O)ccccC=O)NCCCC5))))))cc6)))))))CC6
C=CccccC=O)NCCC=O)O)))cccccc6Cl))))))))))nc6
CCCCncccccccc69))))CCNC=O)CCC=O)NCCC3)))C5))))))C6
O=S=O)NCCCCCC6)))))))cccccc6)NCCCNCCOCC6)))))))))cccccc6S%10
CCCCNcccccc6)ccc[n+]6C))-cccccc6C=C%10)))OCO5
O=CCOccccBr)cc6))))))))NcccccS=O)=O)NCCCCCC7))))))))c6
CCCCC))NcccC)nc[nH]c-cccccc6)OCO5))))))))cc95
COcccNC)C))cOC))cc6NC=O)CCCCCC6C5
CCC)OccccNCC=CccccO)cO)c6))))))))))cc6
Ccnccccccc6ccn%10c%13C)))))C=O)NCC6
[O-][n+]nccI)cnn5cccBr)ccc6%13
ClccccCNCCNCCCcccccc6)))))))))CC6)))))))cc6Cl
O=CCF))NCCCNccccNCCNC=O)C=Cccccs5))))))))CC6))))))cF)c6))))))C=O)O5
COccc-cncSCC=O)NCCNC=O)cccco5))))))CC6)))))))))ncN)c6C#N))))))))ccCl)c6O
ccccCcccccc6))))))C=NCCN5))))))cc6
CC=CC=O)Ncccccc6O)))))))))cccccCC)=NNCN)=S)))))c6O
Cncc-cccccccc6cC=O)O))c%10))))))))))cc5C=O)NCCNcccccCF)F)F))c6))))))CC6
CccncNS=O)=O)ccccCl)cc6))))))))s5
O=CO)cccccc6)OcccO)cO)cc6C%10cccccc6
O=CccccF)cc6))))))ccccO)c-cccccO)c6))))))c6
CC=O)Ncncc-ccccC=O)Ncc5cn9)))))))))cc6O)))))))CCCNCcccccc6)))))))CC6
CCCCcnn-cccccc6CF)F)F))))))))c=O)n5Ccccc-cccccc6S=O)=O)NC=O)cccccc6Cl))))))))))))))))cc6
CCnc=O)nCCCOcccccc6CCC=O)O))))))))))))))cccccc69
O=CcccccccccC=O)NCCNCCCCC6))))))))))cc6nc%10c%14))))))))))))))NCCOCC6
COcccC=NNC=O)CNC=O)cccccc6S9=O)=O)))))))))))))))ccc6O
O=CNC=O)cccccBr)ccc6oc%10=O)))))))))))))NccccCl)cc6Cl
C#CCNCcccc[nH]cnc=O)c6c%10)))))))))))ccccS=O)=O)NCCCS=O)=O)C5)))))))cc6
CSC=NS=O)=O)cccccc6[N+]=O)[O-]))))))))))SC
CC=O)NCCNC=O)cccccc6))))))))CCP=O)O)O))P=O)O)O
CC=O)N=CNCCC#N))))cnccs5)CCCCC7
CCCCNS=O)=O)cccccc6)CNC=O)NccccCl)cCF)F)F))c6))))))))CC=O)N7
O=[N+][O-])cccccCcnnnn5ncccccc69)))))))))))))c6
BrcccccC=CCCCNCCCCC%106)C%12CCC3)))))))C6))))))))c6
CcccC=O)NCCNC)C))CCCCC6)))))))))ccc6[N+]=O)[O-]
cccc-ccccc-cncccC=NCCN5)))))ccc6[nH]9)))))))))c6))))))cc6
CcccccNP=O)OCCO)CO))CC)O)))))OP=O)O)OCCOCnc=O)[nH]cc=O)ncN)[nH]c69)))))))))CO)C5O)))))))))))c6C
O=Ccccc[nH]nc-cccc-cccnc[nH]ncN)c95)))))))))cc6))))))c5c9)))))))))CF)F)F
CCCCCCC)COCOCC)CCC%13C7%11OO7
Cccccc-ccccN)ncnc6s9)))))))))c6
ccccCCCC=NOCCccccccccc6c%10)))))))))))C5))))))))cc6
Cnnccc5-cccNC=O)NcccccCl)c6)))))))))ccc6OCCC)O
Ccccc-cnn-ccccCl)cc6))))))cc5C=O)CCC)C)C6)))))))))cc6
O=CNCCCNCCNCCCNC=O)CccccCl)cCl)c6))))))))))))CC6))))))))))cccc[N+]=O)[O-]))o5
COcccOC))ccc6Cl))OCC5=O))CO)CCCCCC6)))))[N+]=O)[O-]))CC#N))C=N)O6
CNC=O)CCSCCC)C)C))N5C=O)CCC=O)O)))NC=O)CCcccccc6)))))))NC=O)CCC=O)O)))NC=O)OCC)C)C))))))))))))))))))CCCC=O)O))))C=O)NCCcc[nH]cccccc96))))))))))ccc69
COcccc-ncSccccC#N))c[N+]=O)[O-]))c6)))))))n[nH]c5=O))))))cOC))c6
N#CccccCC=O)O)))cc6OCCCCC5
CcnnCcccccc6)))))))cC)c5NC=O)NCccccnc6
COC=O)CCCOCC)=O)))C=O)CC6C)CCCC=O)OCcccoc5CBr)CCOCC)=O)))C6C)C)))))))CC)COCC)=O))))OCC)=O)))C6C))))))))))COCC)=O)))C6C)C
CCCCC)CNS=O)=O)cccccc6)CCN5C=O)CCC=O)O))))))))))))))C6
O=Ccccncc6))))))NCCCCcnnccncccccc6n%13%10)))))))))))))C6
CcnnCCCCCC6))))))cscC=O)NCCCCNCCCCCC5))))))C5))))OCcccF)ccc69))))))))))))cc85
CCNCC))CcccCl)ccc6OCccccCl)cc6
CcccccC)c6-nnnnc5NCCC)C)NCCCC5
CCC)C)CNcccccn6))))))S=O)=O)ccccCl)cc6
CSCCCNCO)C=O)NCcccccc6)))))))))))C=O)NCCCCC6
Ncncccccc6n9Ccccccc6
CCOC=O)ccCOC=O)cccccc6)))))))))nC)cccccc96
CCC=O)NCC=O)NCC=O)NCCOC)))cnc[nH]n5))))))))CC)C)))))))cccccc6
O=CO)cccBr)ccS=O)=O)NCCccccCl)cc6))))))))))c6O
Cncc-cccC#N))c=O)nCCCC3))))c6))))))cn5
CCC)C)NcncN)ncc6ncn5CSCCO))CO)C5O
CCCnccc=O)nCCCOC))CCCC5)))))))nc-5cccccc6%13
O=CO)C=CC=Ccccccc6)OCO5))))))))))NC=S)NC6cccccc6
COccccCCCON5C=O)ccccC)cc6))))))))))))cc6OC
CCCCCOCOCCCCC=O))CCCCC)CC)CCC=O)CC)C6CCC%10%14C)))))))))))))C6)))))))CC)C)C6=CCC%10C
N#Cccccc-ccccCCC#N))NC=O)CCCCCC6)))))))C4CO))))))cc6))))))c6
O=CC=Cccc=O)cccccc6o%10)))))))))))NC=S)N5ccccNCCNCCOCC6)))))))))cc6
O=Ccnccnc6C=O)cc%10cCncc[nH]c5=O)))))))cccccc6n9CCO))))))))C=O)NC5
O=CCCNCcccccc6C9=O))))))))))))NCCcccccc6)))))))Ncncccccc6o9
CScccnc-cccccn6))))))nCCCCCCC7)))))))c5cc9C
CCC)CCCC=O)OCCOCCCOC=O)CCCCCCCCC)C)))))))))))CccO)cccO)c6COCCCN)CO)CC)O6)))))))C%10))))C=O)ccO)cccc6C%10=O
CNC=O)CcccccO)c6))))))CC)C)C
COcccc=O)nCC=O)NCC)=O)))))c=O)nCC=O)cccccc6))))))))c6cc%10OC
CCOcccC=O)OCcnnc-cccccc6))))))o5))))))))ccOCC)=O)))c6OCC
CC=O)NCCCC5C=O)NCCCCCN)))))C=O)NCC)C=O)NCCcccccc6)))))))C=O)NCCCC)C)))C=O)O
COC=O)cscncncNcccccc6Cl))))))))c6c9C
O=CCOccccccc=O)oc6c%10))))))))))))Ncccccc6
COcccc[nH]ccC=O)C=CO)C=O)O)))))c5c9
CCC=O)NCCC4NS=O)=O)ccccC)cc6)))))))CC=O)NCcccccc6)))))))C=O)C58
CCCCCCCCNC=O)Ocno[n+][O-])c5S=O)=O)cccccc6
CC=O)ccnCC=O)NCCF)CC5C=O)NCcccccCl)c6F)))))))))))))))))cccccc96
O=[N+][O-])ccccC=NNccccCl)nn6))))))Ccccccc6))))))C5)))))cc6
CCccCOCCO))CO)CO)C6O)))))))ccnc6Cl
CCOC=O)CccscNC=O)CSC5ccccOC))cc6OC)))))))))))))n5
Nccccc-ccccC=O)O))o5)))))c6
COcccOC))ncOcccccc6-cccccc6)))))))))))))n6
C=CO)C=O)NccccCccccNC=O)CCCC4))))))cc6)))))))nc6
CCC)Occcc-ncSCcccc[N+]=O)[O-]))cc6))))))))nccccnc69)))))))))cc6CN)=O
CCCCCCCCCCCCOcccc-ccccOCC)))cc6))))))cc6
CCC)C)CCCCcc[nH]cN)n5
CccccCSC=N)Ncccccc6))))))))))o5
CcccC)nCCNC)CCCNC)CCNC=O)CCCCC5))))))))))OCCCCCC)OCC6)))))))))))))NcccC)ccn6)))))))))n5
COC=O)CC=O)CCcccccc6))))))CC=O)OC)))C6C=O)OC
CcccccC=CC=O)cccccccc6cc%10O))))))))))))))c6
Ccn[nH]cc5CNCCCSCCOCCOCCOCCNC)C))))))))))))))CC6
CCNCC))CccccC=O)Ncn[nH]cc5CNS=O)=O)ccccC)cc6)))))))C5))))))))))cc6
COcccccC=CCO)=CC=O)cccccc6)))))))))))c6O
CCCCCCCcccccOCC)=O)))c6)))))))NCCC)))Ccccccc6
O=c[nH]c=O)nCCO)CCO))O5)))))cc6C#CCCCO
COccccC=CcccOC))cOC))cOC))c6))))))))cc6OCC[N+]C)C)C
CcnncNS=O)=O)ccccNC=O)cccccOCCcccccc6-cccccc6%13))))))))))))))c6))))))))cc6))))))))s5
CNccccCl)cc6))))))S=O)=O)ccccC=O)Ncsc-ccccCC)C)C))cc6))))))cc5CN)=O)))))))))cc6
COccccCNCCCNC=O)cccccc6CC=O)N5)))))))))))C5))))))cc6OC
NCCCNCCCl)))CCCl
CnccC=O)CF)))cccccc69
COccccCNcnccC=O)NCCCNCC)=O))CC6))))))))cN)n6))))))))cc6
CccccCncNCCCNCCN)=O)))CC7)))))))ncccccc69))))))))))cc6
COccccCCNcnc-cccccc6OCF)F)F)))))))))ncc6nnn5Ccccccc6Cl)))))))))))))))))))cc6OC
CCCC=O)NccccBr)cn6))))))))cccccc6
O=CNCCCCCCCCNS=O)=O)cccccc6))))))))CC6)))))))))))ccccncccc6c%10
CCcnnCCCC=O)NCCNC=O)C=CcccccOCF)F)F)))c6)))))))))CC6)))))))))c=O)cccccc%106
CC=O)NO)CCCCCN))))C=O)NCCCC5C=O)Ncccc[N+]=O)[O-]))cc6
CCC)C)ccncCSccncNC=O)CCC3)))))s5)))))))o5
CCC)CN)C=O)NCC=O)NO)CCCCCN)))))C=O)NCCCCN=CN)N))))))CN)=O
COCC)C)C=O)NCCCCNCCNcccccCl)c6))))))CC6))))))))))CCCCCC6CCC85
CCCCccccOC=O)NC)CC)))))cc6))))))))NCCO)ccccO)cCC)C)C))c6
CCOC=O)NcccScncNccccF)cc6)))))))c[nH]cnc5n9))))))))))cO)cOC))c6
O=CCNCCScccccc6)))))))))))NN=cscccccc6n9CccccCl)cc6
CCCC)CNC=O)CCCCN5CCO)CCcccccc6)))))))NC=O)CCNC=O)CCO))NCC)=O))))))COCOCC)C)OC5C8OC)))))))))))))))))))))))C=O)NCC)C=O)OC
COcccC=CcccC=O)Ncncc[nH]5)))))))cccccc6n%10))))))))))))ccOC))c6
O=CNccccNC=O)ccccs5)))))))cCl)c6)))))))cccccc6)OCCO6
CCOC=O)NCCCOCOC))C6)))))))))C=NCCN5
CCOC=O)ccC)ocncSC=O)ccccC)cc6))))))))nC)c=O)c96
COccccc-nccC=O)NCCNCCcccccc6))))))))CC6)))))))nc5-ccccC)cc6)))))))))))c6
CCNCC))CCCCC=O)NcccC)on5
CC=CC=O)NCCNCCO)))CC6)))))))Ccccccc6CF)F)F))))))))nncC)nc5N9
O=Ccccccc6C=O)N9cccccc6)OCO5
CC=CCNC=O)NCCCl)))N=O))))))CC
COcccc-cnncNC=O)CScncccccc6nc%10NCCOCC6))))))))))))))))))))o5)))))cc6
CnccC=Cccc[n+]C)cc6))))))))cccccc69
CcccccOcccccc6)C=O)NCCNCCCCC6))))))))C5=O))))))))))c6
CCC)Cnc=O)n-cccccc6))))))c=O)cccsc59))Cccccc[N+]=O)[O-]))c6))))))CC#N))C=N)O6
CS=O)=O)NCC=O)NccccF)cc6Br))))))))))cccccCF)F)F))c6
O=CCScccccc6F)))))))))OCC=O)NCCCcccccc6%10
CC=O)NcscNC=O)cccccc6))))))))nc5-cccccc6
O=CNN=CCCCC5)))))))Ccccccc6))))))NCCOCC6
CCC)C)OCOCCO)CCO))OCOCCO)CCO))OCO)C6N=CN)N)))))))))C6NCC)C)C=O)O
CcccCCC=O)O))))ccc6-cnoc-cccccc6C)))))))n5
CC=O)cccc[nH]cccccc69)))))))c-cccccc6))))))n6
COcccc-cccccc6CF)F)F))))))))cc6CNC)CC)cccccC#N))c6
OCCCCNCCNCcccccCF)F)F))c6)))))))CC6))))))))CCCCC6
CCCC)C)NC=O)CNC=O)CSC5=O
O=CNcsccc5-cnccccnc6s9))))))))))CCCC6)))))))))cccccc6CF)F)F
COccccCCNCCCCCCC7)))))))CC5CNCC5CO))))))))))cc6
CCC)ccccOCC)C)C=O)NCCCnccnc5))))))))))))cc6
O=CNccccF)cc6)))))))OCcccccc6))))))CC=CCC96
COcccc-cnncSCC=O)ncC)ccS=O)=O)NCCCC5))))))c5C)))))))))o5)))))cc6
CCC)C)ccccN=CccccO)cc6))))))))cc6
Ncncncc6ncn5COCCNC=S)NCCC=O)O)))C=O)O)))))))CO)C5O
CCOC=O)C=CC)NC=S)NC6cccccc6CF)F)F
C=CC=O)OCC5ccccO)cO)c6
COccccCl)cc6CC=O)NcccCl)ccc6O
CccccS=O)=O)NC=O)CccccNC)C))cc6))))))NCCCC5)))))))))cc6
CccccS=O)=O)NCCNC=O)CN)CccccCl)cc6)))))))))CC6)))))))cc6
CccnCC=CCCOP=O)OCcccccc6))))))))OCOC=O)CC)C)C))))))))O5)))))c=O)[nH]c6=O
Ccn[nH]cNC=O)CCCC4))))))c5[N+]=O)[O-]
CNC)CCCCC=Ccccccc6)))))))cccccc6))))))))))CCC=O)O
CccnCC=CC#N))CO5)))))c=O)[nH]c6=O
CcncN=Ncnnc-cccccc6))))))s5)))))))cccccc6n%10
O=[N+][O-])ccccCncccccccc69))))))CCO)CCccccO)cc6C%10CCN%12CCCC3)))))))C%14O5))))))))))))))))cc6
O=CO)CCCCCC6C=O)NCCCNCCCOcccccc6O%10)))))))))))CC6
CCccccNC=O)CNC)CC=O)Ncccccc6)OCCO6))))))))))))))))cc6
O=CNCNcncccn6)))))))CF)F)F))C=C5cccccc6
O=CO)cccccc6NCCNC=O)CCCCCCC5))))))))CC6
O=CNN=Ccccccc6)))))))))C=O)NCCOCC6
O=CCOC=O)CSccccCl)cc6)))))))))))NCcccccc6)OCO5
cccCNCCCCC6)))))))cc-cccccc6)OCO5))))))))c6
CcccCCCNC=O)cccCOccccF)cc6C=O)CC)C)))))))))))on5))))))CC6))))))no5
COcccccC#CcccccF)c6))))))))c6
CCcncnc-ccn[nH]c5)))))c6C#CccccN)nc6
CC=O)NCCCcccccc6))))))))ccc-ccccC)cc6))))))ncC)n6
O=cccCCl))ocCnnncccccc69))))))))))c6O
O=CO)CccccNC=O)C=CccccO)cc6)))))))NC5=S))))))cc6
CCC)C)nnccNC=O)ccccc-nccCF)F)F))cn5)))))c6))))))))c5CN)=O
CCCCCCCCCCCCCP=O)O)OCCC=O)O
CNC=O)Nccc[nH]nc-cncccccc6[nH]9)))))))))c5cn9
CC=O)NccccNC=O)cc-cccccc6Cl)))))))noc5C))))))))cc6
CCCC)ScnccN)ncnc6n9COCCOP=O)O)O))))CO)C5O
O=CCCC=O)Ncccccn6))))))))))NN=Ccc[nH]cccccc96
C=CccccOCC)))cOCCCCC5))))))c6))))))CCOCCCCNCC)=O))CC6)))))OO6
N=CNcccccc6)))))))Nccccncnc=O)c6c%10)))CCCC6
Ccnn-ccccCl)cCl)c6))))))cC)c5CC=O)NCcccccc6
CcncN)ncCCCNCC5OCcccccc6))))))cccccc6))))))))))))))c6-ccccF)nc6
COccccNC=O)cccC)no5)))))))cc6NC=O)ccccF)cc6
CcccC=O)CScncccccC)c6[nH]9))))))))))))cC)n5-cccccc6
FCCCNCC6CCCOcccc-cncccccc6[nH]9)))))))))cc6
COCCOcccnc-ccncN)nc6))))))cnc5n9
COcccccc6O)))CNCCCCCccccOC))cOC))c69))))))))CC6))))))CCC6
CNCC=O)NccccCl)cc6C%11=O
O=CCNccccS=O)=O)Ncnnccccccc%106))))))))))))cc6))))))S=O)=O)ccccCl)cc6)))))))))NccccBr)cc6
CCCNCCCCc[nH]cccOC))ccc6c9CC%17
CCCccnCcccc-cccccc6-cnn[nH]n5)))))))))))cc6)))))))nn5
CCC)cccccCC)C))c6NC=O)NCCCS=O)=O)C5
CCNCC))CCcc[nH]ccccCNCCNC=O)cccccOC))c6OC)))))))))CC6)))))))cc96
CCCCOC=O)ccF)cccc6F)))))))))))NC=O)Ncccccc6))))))cccccc6))))))))CCCCCC6
CC=O)NCC)ccccOCCCNcccnn5C))))))C5))))))cc6
CCOccccC=O)NNC=S)Ncccccc6C=O)OC))))))))))))))cc6[N+]=O)[O-]
CCCCCCCCCOCCCC3)))))CC3)))N6S
CC=O)OCCOCcccccc6))))))))CC)C=CCCCC)CC)=CC=CC)CNCCCC5))))))))))C=O)CC=O)C%105C))))))))C6C=O)OCCC)C)O
CNcnc[nH]c-cccccc6))))))cc5cc9ncn5C
C=CCCCCC)CO))CO)CCC6C)C%10CC=CC=O)OCC5OCOCCO))CO)CO
O=CNcccc-nccccccnc69)))))))))cc6)))))))NccccCl)cCF)F)F))c6
CCNC=S)ccnCccccF)cc6)))))))cccccc6c%10=O
ccccN=ccccccc6ccccccc%15c%146))))))))))))))))cc6
CNC=S)NNC=O)cccC)n-cccccc6))))))n5
COCC)CCOCCC)C=O)OCCO))CC=O)O))CC=O)O))OCC95CCNCCCC3))))C%17C85))))))))))))))))OCC)C6OC
CccccNC=O)Ncccncc6)))))))))cc6F
CC#CCncNCCCNCC)=O)))C5)))))ncc5c=O)nCcnnco5))))))c=O)n6C
CS=O)=O)NcccccnnnCCCCCO5))))))c95))))))CCCC6
COCC)C)CO)CCC=O)O))CC=CCCC=O)OCcccoc5)))))C6C)CCC%10C%14C%17C)C
CCCnc=O)c[nH]c-ccccOCC=O)NccccNCCCC5)))))cc6))))))))))cc6))))))cc5nCCC)))c9=O
COC=O)NCCCcnc-cccNC=O)ccccCCF)F)F))N=N3)))cc6F)))))))))ccc6C)))))))n[nH]5)))))CC6
CcncN)nc-cccccc6Br)))))))n6
CncCNC=O)ccccF)cc6)))))))))cc=O)nC)c6=O
CCNCC))cncC)nncC)nc5n9
CccccccccOCccCl)cccS=O)=O)NCC)C)C=O)NCcccco5)))))))))))c6Cl)))))))))c6n%10
O=CNC=O)cccccc6))))))))NCCCcccccc6))))))CC6
CCNCC))CCNC)S=O)=O)ccccNC=O)ccccNC=O)cnsccCl)cccc96)))))))))))cc6))))))))cc6
COcnccnc-ccccF)c-cccccn6))))))c6))))))c=O)nCCCCO5)))))c6n%10
COC=O)cccocccccc6c9n%12CccccF)cc6
CC=O)NcncCCcccccc6))))))))cC)s5
CC=O)NCCCC=O)NCCCNCcccncc6)))))))CC6)))))))))NCcccccc6)))))))S=O)=O)cccccc6
CCOCCCncSCC=O)NccccF)cc6F)))))))))))ncccccc6c%10=O
COccccS=O)=O)CCCC=O)NCcccccn6)))))))))))CC3))))cc6OCCCCC5
COcccccc6)NC=CC=O)CCC)C)C6))))CcccOC))cOC))cOC))c6))))))C6
CcccccccCNCcccco5))))))S=O)=O)ccccC)cc6)))))))))c=O)[nH]c%106
Cncncc5Ccccccc6))))))NcccC#N))cc=O)[nH]6))))))C5
CNC)C=O)ccccC=O)ccCC)C)C))ccCC)C)C))ccccO)cc6%10)))))))))))cc6
COccccc=O)c-cccccc6O)))))))oc6cc%10OC
CccccS=O)=O)NCCNCCNC)CCNC=O)CCCCC)CC6C=CCCCC)CCCO)CC)C)C6CCC%10C)C%14C)CC%22))))))))))))))))))))))))))CC6)))))))))cc6
COcccccc6CNC=O)CCNC=O)ccccF)cc6
O=CCccccccccc6c%10)))))))))))NCOCCO))CO)CO)C6O
CCNC=O)CC=CCCC=O)NC=O)CCCCN5%12))N6C%10=O))))))))))))Scccccc6%10
CCNCC))C=O)OccccCl)cc6C=O)NccccCl)cCF)F)F))c6
CnccC=CccnCccccF)cc6F))))))))cccccc96)))))))))C=O)NC5=O))))))cccccc69
CC=NNC=O)cccncc6)))))))))cncsccC)c5c=O)n9-cccccc6)))))))))CCC5
CCCCCccccOcccccc6)))))))cc6CCC%10C%14CCC%17O)CC=O)O
CCC)C)OC=O)NCCCCCCC=O)NCCO)))))=NO5
COccccNC=O)CS=O)Ccccco5))))))))))cc6OC
CCcnccC=O)NCCCC5CCOcccccn6))C=O)NCC)CO)))CC%12C))))))))))))))))))s5
O=[N+][O-])C=CNCCNCCNCCN=Ccccccc6)OCO5))))))))C5)))))))CC6)))))))NCCCCCC6
CCC#N))[N+]C)C)C
CNC=O)Ncccccc6SCO5
N=CN)NCCCCNC=O)CCcccccc6)))))))NC=O)CNC=O)CNC=O)CCccccccNC=N)N)))cc6c%10)))))))))))N=Ccccccc6)))))))))))))))))))C=O)O
COC=O)cccC#N))cNCCNCCOCC6)))))))))nc6C
CCC)NCcnc-ccccF)cc6))))))nn5Ccccccc6
CON=CN)ccccOcccO)c-cncccC)ccc6o9)))))))))cc6O))))))))cc6
CCScnncNC=O)CCC=O)NNC=O)ccccCl)cc6))))))))))))))s5
CS=O)=O)ccccC=CccccO)cc6))))))))cc6
CNCCCNCCOCC6)))))))))Ccc-cccccc6))))))scccO)ccc96
O=CCScnc-cccccc6))))))no5)))))))cccccc6
CccccOCCO)COccccoccc5c9))CCCC6))))))))))))))))cc6
CCNCC))C=O)OCCC)C)NC)Ccccccc6%10
CC=CC=O)COC=O)NccccCl)cc6)))))))))=CC)C6=O
[O-][n+]ccc-cccccc6))))))[n+]CCCCCCCCCCCCC[n+]ccccc6)))))))))))))))))))c6
O=CO)COccccOccccC=O)NCCCC3))))))cc6)))))))cc6
O=Ccccccc6C=Ccccccc6)))))))cccccc6%14
CCCCCCCNCcccccc6))))))cccccc6)))))))CCNC=O)cccc[N+]=O)[O-]))cc6)))))))CC6)))))))C6
CCS=O)=O)NccccCl)cNC=O)cccccccccc%106))))))))))))c6
Ccncncnn5cNccccnc6)))))))c9C
COCCNC=O)ccnn-cccccc6))))))c5N)))))))CCCNCCCC3))))CC6
COccccOCCCNC)CC9CCO))))))))))cOC))c6
COcccNCCCOCC5COCccccnc6)))))))))C8)))))))ncn6
CCCcn[nH]cc5CccccCl)cc6))))))CC#N))C=N)O6
CCS=O)=O)NCCNC=O)cncCCC3)))[nH]c5-ccccCF)F)F))cc6))))))))))))CC6
CCOcccc-nccncCF)F)F))nn5c8=O)))))))))cc6
CccccC=O)NCCCCl))cc5cc[N+]=O)[O-]))cccSN)=O)=O))ccc%106))))))))))))))cc6
CccccC=O)Ncccccc6))))))))cc6NcncnccncNCCCNC)C))))))nc%106
CCCCCCCNCccc=O)ccccOC))cc6[nH]%10
O=CCOccccNCCNS=O)=O)ccccCl)cc6)))))))CC6))))))cc6N%10
CcccCN))ccOCCCCOccccCCCCC=O)O)))CC=O)O))))))cCl)c6))))))))))))c6
COcccC=O)ccN)scc5CCNCcccccc6)))))))C6))))))))))ccOC))c6OC
COcccc-ccc=O)ccO)ccO)cc6o%10))))))))))cc6OC
O=CC=Ccoccc5NCcccccc6Cl))))))))CCC3)))))))))))NS=O)=O)ccccs5
CCC)C)cccCO)cnc-ccccCl)cc6))))))c[nH]5))))))ccc6O
COcccc[nH]ccC=O)NC)C)))c5c9
CNC)Cccccc-ccccCncCCC)C)C=O)O))))cSC)=O)=O))cccOCcccccc6))))))))ccc69))))))))))cc6))))))c6
Cnc=O)ccncNCCCCN))))))n5CCO)COccccCl)cc6)))))))))))))nC)c6=O
O=S=O)ccccCl)cc6))))))ccoc=S)n5Ccccccc6
C=CC)CCNCccoc-ccccC)cc6))))))n5))))))C=O)N5ccccC)cc6
CCC)Ccccc[n+]CCCCCC[n+]cccNC=O)CCCCCSCCNC=O)NC58)))))))))))))cc6))))))))))))c6
N=CN)cccccnCOCCO))CO)C5O))))))c5cn9
COC=CCC)C)O))COC=O)CCC)C)))))CO)CCC)CC)CCO)C=CCC%14C)O))))))))OO6
CCccccoc=O)ccc6c%10))OCC)C)C=C6
N#CN=CNccccCl)cCl)c6)))))))NCCSC5=S
COcccccNC=O)CC=N)NCCCNC)C)))))CC=O)NccccF)cn6))))))))=C6C)))))))c6
CCC)nccNC=O)cccNC=O)cccNC=O)cccNC=O)ccccnc6))))))))cn5C))))))))cn5C))))))))cn5C))))))))cc5C=O)NcccC=O)NCCNC)C))))))nC)c5
N#Ccc-cccc-ccccc[N+]=O)[O-]))c6))))))o5)))))[nH]cccccc96
C=Ccccccc6OC))))C=CccccOC))cO)c6)))))))C=O)OC5=O)))))))))ccccC=O)OccccC)cc6))))))))cc6
COccccOC))cNCccn-cccccc6))))))cccCl)ccc6c%10=O)))))))))))))c6
CCOC=O)ccC)[nH]cC)c5S=O)=O)NCCCcccccc6%10
O=CNN=CC=O)NCcccccc6)))))))ccccOcccccc6)))))))cc69)))))))))))OCcccccc6
CCC)CNS=O)=O)CCC=O)NO)))CCCCC5))))))))C=O)N5
CcccccCC)C))c6NC=O)CNC)CC=O)Ncccccc6C=O)NSC)=O)=O
COccC)cocccO)cCC=CC)C))))cO)c6c=O)c%10cOC))c%14CC=CC)C
CNC)CCScnc-ccccs5)))))c-ccccs5)))))[nH]5
NC=O)CCCCcccccc6))))))))NCCN)Ccccccc6
cccccc6)OCCccccOCCNCCCCC6)))))))))cc6))))))O6
COcccccc6CNcncncc6occcccc69
O=CCOC=O)C=Cccccs5))))))NC=O)cccco5)))))))))))ccccCl)cc6Cl
CNC)cccccNcccccc6)))))))ncC=O)cccccc6)))))))nc6n%10
O=CO)C=CCCCCcccccCF)F)F))c6))))))))))cccccn6
CCCNC=O)NCCCCC6))CCccnnC)c5)))))CO5
CCOccccNC=O)C=O)NCCcsc-cccccc6))))))nc5C))))))))))))cc6
CCNCC=O)NccF)cccc6F))))))))))C=O)CCcncccccc6[nH]9))))))))))CC3
COcccncNccccO)cc6)))))))ncNC)C))c6cc%10OC
COCCOC=O)cccc-cccncCCCCN5C=O)CccnccOC))c6)))))))))))))n6))))))cc6
cccccc6)Ccccccc6Cl)))))))nccnc5CN9
COcccc-ccncC)s5)))))cc6
CCC=NO))CCcccccc6%10
COcccOC))cCl)cC)c6C
NCCC=O)NCCNCCCOccccnc-cccccc6CF)F)F))))))))oc5c9)))))))))))))CC6
COccccc-cccn-ccccncn-ccccNCCNC)CC6))))))cC)c6))))))c5c9)))))))))c=O)c6))))))c6
CcnnC)cnccC=O)NCcccccc6)))))))))cCl)c96
CCC)cccCC)C))ccc6O))CN)CC5
O=CCnc=O)n-cccccc6))))))c=O)csccc59))))))))))ccccF)cc6
CCNCC))S=O)=O)cccccC=O)NNC=O)cccOC))cOC))cOC))c6))))))))))c6
COCCCS=O)=O)cncccOccccNC=O)NccccCF)F)F))cc6F))))))))))cc6F))))))))cF)cc6s9
O=CNccccCl)cc6)))))))CCcc[nH]cccccc96))))))))))NC=O)NCCCCC5
O=CCcccccc6)))))))Nccccccccnc%106
NCCCCccccCl)cCl)c6))))))CccccCl)cc6C%10=O
CCC)CCCCC3C6C)C))))C=O)C6
NcccccS=O)=O)cccCl)ccc6S=O)=O)NccccC=O)O))cc6)))))))))))))))c6
CC=N)Nccnc-cccccC=O)NCCC#N))))))c6))))))s5
CcncCl)c[N+]=O)[O-]))n5CCSCCOC=O)ccccBr)cc6
COcccc-cncCNC)C)))co5)))))cO)c6Cl
CcncCNC=O)CNC=O)cccccCF)F)F))c6))))))))CC)C)C))))))cs5
O=CNN=c[nH]cCCC3)))ccc6CF)F)F))))))))))cccccF)c6
Ccccccc6NC=O)ccnCCCN)=O))))cccc=O)nc[nH]c6c%10c%14
CnncCC)C)C))cc5NC=O)Ncccc-ncnnn5)))))cc6
O=CCCCCCCCcccccc6)))))))))))))C=O)CCC=O)NCC=O)Ncncccccc6s9
CCNC=O)COcccC)ccc6C))))))))))C=O)OCC=O)Ncccccc6NC=O)C%10C
COccccOcccNC=O)OCcccccc6))))))))))ccOC))c6)))))))cc6
CCOC=O)NCCCNccccNC=O)ccc-cccccc6))))))on5)))))))cn6))))))C5
COccccCF)F)F))cc6CNC=O)CCccccOCF)F)F)))cc6
Ccnn-cccccc6))))))cc5C=S)NCCNccccCl)cc6))))))CC6
CNCcccccC=O)C=Ccccncc6)))))))))c6)))))))CCCOCC6
CCnncccccC=O)NCCCCCC6))))))))cc69
O=CCSCCccccCl)cc6))))))))))NccccF)cc6
O=CNCcccccc6))))))cccccc6))))))C=O)N5Ccccccc6
CCOC=O)CCcccOCCCC#N))))))ccc6CCN%10C=O)ccccccccc6c%10
CC=O)NCCcc[nH]cn5))))))C=O)NCCcc[nH]cccccc96))))))))))C=O)NCCCC=O)NCC=O)NCCCC)C)))C=O)NCC)C=O)NCCcccccc6)))))))CN)=O))))))))))CC)C
CN=CNCC)=O)))NCCCCCSC=N)NC
Cccc-cn[nH]c=S)n5C))))))nn5-ccccCC)C))cc6
COcccccCCNC=O)ccccF)cS=O)=O)NCCOCC6)))))))c6)))))))))NCCCC5))))))c6
CcccC)ncNC=O)ccccC)cNcncnccncNCCNCCO)))CC6))))))nc%106)))))))))))c6))))))))n6
cccccc6)CNcccccc6O%11
COcccccc6CNCCCCCNCcccccc6OC)))))))))CC6)))))cc6cccc6OC
CCCC)CNCCcccccc6))))))))C=O)NcccF)ccc6F
CCOP=O)OCC)))CN=NccccCF)F)F))cc6))))))))cccccc6
O=CC=CccccCl)cCl)c6))))))))NCCCCCNCCCNC=O)NcccF)ccCF)F)F))c6))))))))CC7
CNC)CCCNC=O)cccccc6-ccccc-cccccc6))))))%10=O)))))))))))))))C=O)cnccs5
CCCOC=O)CC)COCCCC)OC))CO)Cncccn5))))))CC)O6)))))))CC)COCOCC)CCNC)C))C6O))))))))CC)O)CCC)COCccncccccc6n%10))))))))))))CC)CO)C%14C)O
ccccNCcccc-cccc-cncccccc6[nH]9)))))))))s5)))))cc6))))))))cc6
COCCncccNcncccn6)-ccnnC)c5Ccccccc6))))))))))CC6))))))))))n5
COccccCNCCCNC=O)ccnccn6)))))))CC6))))))))cc6
N#CccccOCC=O)NcnncCCCCcnncNC=O)CO)cccccO)c6)))))))))s5)))))))))s5)))))))))cc6
O=CC=CC=O)NCCC3)))CCC3)))))NC=O)N6
CncO)nc-ccccBr)cc6))))))cCCCCCC6))))))c6=O
CCNCCO)CCcccccc6)))))))NC=O)cccCN)=O))sc5CC)))))))))))))cccccc6C#N
CNC)CCNCCC=Ccnc-ccccnc6))))))no5)))))C6
COcc-cccccc6))))))occccBr)cO)c6c%10=O
O=CCScnnc-cccccF)c6))))))o5)))))))Ncccccc6Br
COccccNC=S)Ncccccc6)))))))))cc6
O=SCCCOCccccO)cO)c6)))))))))))ccccO)cO)c6
O=CO)CCccC=O)O))[nH]ccccCl)cc96
CCCCCCCScncN)ncc6ncn5COCCO))CO)C5O
O=CNcccCF)F)F))ccCF)F)F))c6)))))))Ncnccs5
CcccCl)cccccc6c%10C=O)NCCcccccc6C)))))))NCCCCC6
CC=CccnCCCCCO))))))c=O)nc6N
O=CCNC=O)cncCl)ccCl)c6Cl)))))))))CCOCC6
CncncncNCCCO)))))nnc-cccco5)))))nc95)))))))n5
COccccCNCCCccccF)cc6))))))CCOccccnc6)))))))C6O)))))))))cc6
COCCNcncNCcccco5)))))))csc-cccccc6))))))cc5n9
CCOcccccc6)c=O)ccC)cccC)c6n%10C
COCCNcnc-nncC)cc5NcccOC))cOC))cOC))c6))))))))))))ncNC)C))n6
O=CNcccCl)ccCl)c6)))))))ccccNCCNCCO)Cncncn5))))))ccccF)cc6F)))))))))CC6))))))cc6
Ccccc-ccncn5)scccC=O)cccccc6)))))))ccc69)))))))))))cc6
COccccNC=O)csncCN)=O))c5N)))))))CC=O)NCCCCC5)))))))ccccOC))cOC))c6F)))))))))cOC))c6
CSc[nH]ccncC)ccc6c9c=O)c%13C#N
CcccccNC=O)CCC=O)NCcccco5))))))CC=O)NCC)C)C))))ccccs5))))))))))))n6
FCF)F)cccccc6)ccn5CCCNcccccc6CF)F)F)))))))))))))CCNC6
NccccccS=O)=O)O))cccc%106
O=CNC=O)C=CccccF)c[N+]=O)[O-]))c6)))))))S5
NC=O)CNCCCcnccn5Cccscn5))))))))))))))CCCCCC6
S=CNcccccc6)))))))NccccCl)cCl)c6
CCCCC))C=O)OCCNC)Ccccccc6)))))))))ccccF)cc6
COccccC=CC=O)ccccCl)cCl)c6)))))))))cc6OC
CCOcccC=O)NCCcccc-cccccOC))c6))))))cc6)))))))C=O)NcccnC)n5))))))))))ccc6C
CccnNCCOCC6))))))cC)c5Occcccc6
CCNCC))C=O)CnccS=O)=O)CC=O)NCCcccccc6))))))))))))cccccc69
CC=NNC=O)cccc-cccc[N+]=O)[O-]))o5)))))cc6)))))))))ccccNC=CC=O)O)))))cc6
COcccccCncNCCNCCOCC6)))))))))ncc5c=O)[nH]c=O)n6C)))))))))))c6
CCC)CCCC=O)O))CCCC)C=CCCCC)CCCOCOCC=O)O))CO)CO)C6O))))))))CC)C)C6CCC%10%14C)))))))))))))C6C%10
NcncN)cC=O)NC=O)ccccNCCOCC6))))))cc6)))))))))s5
COcccccc6OC))))CCC)NCC)=O))C6CCO
CCNC=O)NCCNC=O)CCCCNS=O)=O)ccccOC))cc6)))))))C6)))))))CC6
C=CCNcccccSccccBr)cc6Cl))))))))c6C
O=CCOC=O)COcccCF)F)F))nccCF)F)F))cccc%106)))))))))))))))NCCCCC5
CncCNCCcccccc6)))))))CCC)C)C)))))ncccccc69
NC=CC=O)Ncccccc69)))))))))SCCSC6
CCCnc=O)c[nH]c-cccOCC=O)NC)))))nn5C))))))nc5nCCC)))c9=O
CCOcccccc6NCCNCcccccC=O)NcncC)ccC)n6))))))))c6C))))))))CC6
CScnnc-cnnCccccBr)cc6)))))))cccccc96)))))))))o5
O=CO)ccccC=NOCCCCCC6))))))))ccccOCCOccccF)cc6))))))))))cc6)))))))cc6
COccccCCNS=O)=O)NC)C))))))cc6
O=CNCCOCC6))))))NCCNCcccccc6Cl)))))))cccccc6Cl))))))))CC6
CCCCCcccF)cO)cc6CCC%10C%14CCC%17C=O)CCCNC=O)CCcccF)c[N+]=O)[O-]))cc6%10
CCNCC))CCCNCccccc[N+]=O)[O-]))c6)))))))C=O)Ncccccc6
CCcccCC)=O))cO)cc6OCCCCCCCCNC=O)CCC6C)C%10CCC%14C)C%17C%20C
Ccccccccn5CCNC=O)CCcccsc5))))))NCCNC5=O))))))))))))))c6
CCNCCCCNC=O)NCCCCNC)CC6)))))))))CC7))))))))CO)cccccc6
cccccc6)ncCOC3cccccc6)))))))))n5CCC3
OccccC=S)NCCNcncccn6))))))CC6)))))))cc6
CCNCCNCCC=O)O)))cccccc6)))))))S5=O)=O
OCCOCOC6nccCNcccccc6))))))))nn5
O=CCcccccc6)))))))CScncccccc6[nH]9
CCCCOCCC))C=O)NccccCl)cCl)c6
O=Cccc-ccccBr)cc6))))))on5)))))NCCCNCCCCC6))))))CC6
O=CNCCcc[nH]cn5))))))C=O)NC6CCCCcccccc6%10
CCCCNC=O)CCCCN5C=O)CNC=O)CNC=O)ccnccn6))))))))CC)O)))))CC)C))))))C3C)C)))))))C=O)C=O)NCCC3
CCccC)[nH]c=O)cNC)C))c6C=O)cccccCF)F)F))c6
CCOcccccc6CNC=O)CCCNC=O)ccccCl)cc6)))))))CC6
Cccccc-cnnCccF)cccc6F))))))))cc5-cncccccc6o9))))))))))))))n6
CCC)C)NC=O)NCCcccc-cccccc6))))))cc6)))))))C=O)NCC=CCCN)))))CCCCCCCCCN))))))))C=O)NCCN)))))))))))))C=O)NCCcccccc6)))))))CN)=O
O=CCScnc-ccccCl)cc6))))))no5)))))))NccccSCF)F)))cc6
COccccC=CC=O)ccccOC))cc6OCCNCC)C))CC)C)))))))))))))))cOC))c6
CCNCC))CCCNccF)ccc=O)cC=O)O))cnCCC3)))c6c%10F)))))))))))C5
O=CNCCCCCCCCNCCCcccccO)c6CCC%10%13)))))))))))))))))))))cccccc6
NCC=O)NNccccCl)cc6Cl))))))))))cccccc6
COcccccc6CNCCCCC6))OCcccccc69
CCCOCCCCC)C=O)O))CCCC6C)C%10CCCC)C6=CC=O)OCcccoc5)))))C5ncncn5
CCCCNC=O)ccS=O)=O)cccccc6)))))))c-cccccc6))))))nN)c5C
COC=O)CCCNC=O)C=O)CCCCCCCC6)))))))NC=O)cccccO)c6
ccccCNCCcccccc6C%10)))))))))))nc6
COccccC=COcccC=CCNCCCO)CC6)))))))))ccO)c6C9=O)))))))))))cc6
O=Cccc-cccccCF)F)F))c6))))))on5)))))NCCCC5CCcccccc6
NS=O)=O)ccnccccNC=S)NC=O)cccccccc6cc%10O)))))))))))))))cc6c%10
CCCOccccCC)=O))cc6CNCCCC5CnccC)cccccc69
O=CN=CNcccc-cncccccc6o9)))))))))cc6)))))))SC5=Cccccnc6
COcccC=CC#N))cnccccC)cc6[nH]9)))))))))))ccc6OCC=O)O
CncN)nccn-ccccc[nH]ncc95)))))))))c5nc9=O
COCOC))CC)OccccCl)cc6CNCCOC=O)ccccCl)cc6))))))))))CC)O
CCCC)NS=O)=O)cccccC=O)NCCCC)CC6)))))))c6
CCnccC=O)O))c=O)cccF)cNCCNcccCF)F)F))ccn6))))))CC6))))))cF)c6%10
Ccccc-nccC=O)csccc5C)))))))c=O)ccccC)nc6%10))))))))))cc6C
CCC)Cnc=O)nC)c=O)cncCCNCCCC)C)))))))nCCcccccc6))))))))c59
O=CO)CCccccNC=O)CNC=O)cccccNC=NCCO)CN6)))))))c6))))))))CCCC5)))))))cc6
COC=O)C=CC)NCC)=CC=O)OC)))C6c[nH]c-cccco5)))))nc5OC
COcccccNCCNC)C)))))ccC)nc6n%10
Ccccc-ccsc-ccccnc6))))))n5)))))cc6
CCCCCCCCC=CCCCCCCCCNC=O)C=CC5=O
O=CSC=Ccccc-ccccO)cBr)c6))))))o5))))))C=O)N5Ccccccc6
CNCCcccccc6)OCO5))))))))))S=O)=O)CCNC=O)NC6=O
Ncnc=O)nCCCCCO))O5)))))cc6F
CCcccccc6CCN5ccccc-ccc[nH]c=O)c6))))))c6)))))))))))OCO5
CCC)CCNC=O)CCcccccc6)))))))NC=O)CC)NC=O)CNC=O)CNC=O)cccco5)))))))))))))))))))C=O)NCC=O)NCCN)))))CCCCCC6
ccccscSCcncccccc6s9)))))))))))nc5c9
CCCC)CNC=O)CCCCCCCC6)))))))CCO)CCcccccc6)))))))NC=O)OCC)C)C)))))))))))C=O)NCC=O)NCcncccccc6[nH]9))))))))))))CC)C
CCCCC#N))ccccO)cO)c6
CcccccC=O)NC)CC=O)NccccCl)cCF)F)F))c6)))))))))))c6Cl
O=c[nH]cccccCl)c6n9CccccCl)cc6
CccccCNC=O)C=O)ccnCcccccc6)))))))cccccc96)))))))))))))cc6
CCOC=O)CO)=CcnccccccO)c6n%10n%13
CCC)CCCN))NCcnc=O)ccnnC)c5[nH]9
NcncN)ccn6)COC5
CCCNCCC=CccccCl)cc6CCccccnc6%15))))))))))))))))))CCC)S6
CCOC=O)NCCCCCCC=Ccccsc5))))))))C6
CCNC=O)CNS=O)=O)CccccC=O)O))cc6)))))))))CNCcccccc6)))))))CC)C)C)))))))ccccN)cc6
NcncN)ccCl)cCC=O)NccccCl)cF)c6)))))))))ccc6n%10
CCOC=O)ccnnCCCCNC=O)ccccCCC3)))cc6)))))))C6))))))c5C
CccccNCCNCC=O)NccccCl)cc6Cl))))))))))CC6))))))cc6
S=c[nH]c-ccccCl)cc6))))))nn5CNCCOCC6
COC=O)CncnccC=N)N))cccc6c%10=O
COcccccc6C=NNcccc[N+]=O)[O-]))cc6[N+]=O)[O-]
CcccccNC=O)CCC5C=O)NCccccOCCF)F)F))))cc6))))))))))))))c6
CCOccccC=O)NcccccNS=O)=O)cccccc6))))))))c6))))))))cc6OCC
Ccn[nH]cSCCNCCOCC6)))))))))nc6=O
COC=CC=O)O))NC=O)CNC=O)CScccCl)ccc6SccccSN)=O)=O))cc6)))))))))))))))))C4SC8
O=CCOC=O)C=CccccBr)cc6)))))))))))NCCC=CCCCC6
Ccncn-ccccNCCNccccCF)F)F))cOCCC3))))c6))))))CC6))))))cn6))))))n5
FcccccNccccccc6ncscCCNCCCCC6))))))))cc%135))))))))))))))c6
FCF)F)cccccc6CNccccCl)cCl)c6
CCOccccC=CC)C=O)NCCO)CO)COCOC5C9O))))))))))O5)))))cc6
CCCCCCCNCCC6CC6CO)cccnccccOC))cc%106
O=CCCNCCNcccncccCl)ccc%106))))))))))CC6))))))C=O)N5ccccF)cCl)c6
O=CNNC=S)NCcccccc6)))))))))))cc[nH]cccccc96
CC=O)C=CO)C=CC)Ncccnn5-cccccc6))))))))CCCNCCCCCCC6)))))))CC6)))))C6=O
CCOccccncNC=O)CCNCCCCC6))))))))))sc5c9
CCNCC))S=O)=O)cccccc6)nC)c=O)c=O)n6C
NncO)ncccccc6c%10=O))))))OCCC6
CCNCC))C=O)cccccO)c6))))))))C=O)NCC)C=O)NCCcccccn6)))))))C=O)NCCcc[nH]cccccc96))))))))))CN)=O
cccccc6)ccn5Ccccccc6))CCNC6))))))))Occcccccccc%106)O%12
CCOC=O)ccC)[nH]cCCC=O)NCCCNCcccccc6)))))))CC6))))))))))c5C
CCOC=O)ccNC=O)CCC3)))))scC)c5-ncccc5
CNC)Cccccccccc6c%10))))))))))CCCCC6
CSCN=CNCCNccccF)cc6))))))CC6))))))SCC6
O=CO)CCcccccccnCcccccc6Cl))))))))c95))))))))))NC=CCl)C=O)NC5=O
O=CNCCF)F)CC5C=O)N8Cl
CcncC)nCCNcccC#N))ncn6))))))C4))))n5
CcccNCCNCCCCC6)))))))))nnc-cccccc6))))))cc5n9
CCCCNCCCC))))CCO)cccc[N+]=O)[O-]))cccccc%106
CCC)C)ccccC=O)C=Ccccc-cccccc6C=O)O))))))))cc6)))))))))cc6
COcccCCC=O)Ncc6cNCCCCC6))))))ncccccc%106)))))))))))))ccc6O
COccccC=O)ccccCNC=O)OCCCC)=O)))C5C)))))))cc6)))))))cc6OC
CCCCNC=O)CScnc-ccccs5)))))ccCF)F)F))n6
Cccccccc-nccC=O)NCCCCCCC=N)N))))))))))nn5)))))cNCCCCO))CC6))))))nc%106
CcccC=O)COccccO)cc6)))))))))cC)s5
COccBr)ccBr)cccC=O)O))nn95
CCccccCC))cSC=NS=O)=O)ccC)ccC)cNS=O)=O)ccccC)cc6C)))))))))c69))))))))))c6
CccccNC=O)CNS=O)=O)ccccs5))))))))))cc6S=O)=O)NCCOCC6
CcccNcccccc6)))))))ncSCC=O)NNC=O)COcccccc6))))))))))))))n6
CCC)ccccnn6))CCNC=O)CCCCCN6CCO)CCNS=O)=O)ccccOcccccc6)))))))cc6))))))))C=O)NCcccccc6CC9O))))))))))))))))))))))C6
CccccNC=O)Cnc=O)n-ccccCl)cc6))))))c=O)cc6cccC)ccc6n9C)))))))))))))))))cc6
CCCCCCCOCCcccO)ccc6C%10CCN%12CCCC3)))))))C%14O5
CCcccC=O)CCCCNC=O)ccccCl)cF)c6)))))))C6)))))))nC)n5
CccccC=O)NCCNCcccccc6)OCO5)))))))))CC6)))))))cc6
NC=O)COccccOcccccNS=O)=O)ccccF)cc6))))))))c6)))))))cc6
CCC)Ccc[nH]ccO)cccc96)))))))CN6
O=CccccOCcccccc6))))))))cc6))))))NCCCCC6
CccccOcncC#N))cnc6[N+]=O)[O-])))))))))cc6
COccccc-cnncNC=O)C=CcccccOC))c6OC))))))))))))o5)))))c6
Ccncsc5-cccccOccccS=O)=O)NccccF)cn6))))))))cc6C#N)))))))))c6
CcccccC=O)NCCNCCOCC6))))))))cnnc-cccccCC)C))c6))))))o5)))))))c6
Ccccnn5)C=O)CCcccc-cccncc6))))))cc6))))))NCC)C)C))C6=O))))))))cccccc6n9C
CCCNCCC)CNC8)C6ccccBr)cc6)))))))))C6
O=CNCCCNC=O)OCcccccc6)))))))))CC6)))))))NCCC=CCCCC6)))))))C=O)C5
COccccCCC=O)NcccOC))cOC))cOC))c6))))))))))cc6
CCC)CCOC=O)CCNC=O)cccccO)c6O)))))C5=O
CCNCC))CCCOcccc-ccscC#N))n5)))))cc6
Ccn[N+]=O)[O-]))cnn5CC)C=O)OCC=O)ccccBr)cc6
CCOC=O)cscNC=O)CCC=O)NCCccccOC))cOC))c6))))))))C5)))))))nc5C
CCOC=O)cc[nH]nc5-cccccOCC)))ccc6oc%10=O
CcccccCCCcccccc6))))))=Ncncnn59)))))))))c6
CNCccccC#N))cc6)))))))CCCOC5
COcccncNccCl)cccc6OCCCNS=O)=O)cccccF)c6))))))))))))))))))n6
COcccccCNccccC=O)NC=N)N))))cc6S=O)=O)Ncccccc6OC))))))))))))))))))c6
COCccc=O)ncN=c[nH]cccccc6s9))))))))))[nH]6
NC=O)CCNC=O)CCCCN)=O))))NC=O)CNC=O)CCO))NC=O)CNC=O)CCCCN))))NC=O)cccccO)c6O))))))))))))CCCCC5))))))))))))))))C=O)NCCCC5C=O)NCCCC5C=O)NCCCC=O)O)))O
CCNCC))C=O)CCCCNCcccccc6)))))))C6
CCC)OCCCNC=O)CCCN)C=O)O))))))))O5
CCCCCCCCN=CNcnccCl)cc6Cl))))))))NccccCl)cc6Cl
O=CNcccCF)F)F))ccc6NCCOCC6)))))))))))))cccccn6
Cccc=O)occcOCCCCOCCCC=O)O)))))))))))ccc%106
CCNCCCC5CCOCcccccc6))))))cccccc6))))))O5
CCNCC))CCNCcccc-ccccCF)F)F))cc6))))))cc6)))))))C=O)CncSCcccccF)c6F)))))))))nc=O)cccccc6%10
CNC=O)CO)=CC=O)ccccCl)cCl)c6)))))))C5ccccc[N+]=O)[O-]))c6
CccccncCcnnnn5CCC3))))))))NCCC=O)Ncccccc6C)))))))C5)))))))c=O)[nH]c6c%10
CCCl)C=CC#N))C=O)CCC3C)C
Ncoc-cccccCl)c6))))))nc5C=O)NN=Ccccc[N+]=O)[O-]))o5
CCNCcccccc69)CCcccc[N+]=O)[O-]))cc6N%11O%10
CNC)CCOcccccn6))))))))Ccccco5
COccccC=CC=NNCN)=S))))C=CC=CC=Ccccccc6))))))))))C=O)O)))))))cc6
COcccc-cccCF)F)F))nn5-ccccSC)=O)=O))cc6)))))))))))cOC))c6OC
CCnccnc5CNcccncccCl)ccc%106
CccccC=O)NCCCNC)C)))))ccncccccc6c%10))))))))))))o5
CCCCNCCCC))))
CNC=O)COcncnccc-cccccc6F)))))))c6cc%10C=O)NC)C
CCCCCCCCCC=O)NCCCcccOC))ccc6%10
CCCNCC)CO)))C=O)CcccNC=O)Ncccccccccc%106)))))))))))))ccc6OC%13CNC)S=O)=O)ccccs5
CNcnccO)cccsc95)))))))))CCCccccF)cc6F)))))))=NO5
Ccncccccc6nc%10CScnnc-cccccc6Br)))))))o5
O=ccccccc6nc-cccccc6))))))n%10CCCNCCNccccF)cc6))))))CC6
CccccCNCCCNC=N)N)))))CCCcccccc6C%10)))))))))))))cc6
CccccF)cS=O)=O)NC)ccccC=O)NCCNCCCCC5)))))CC6)))))))cc6))))))))c6
COC=O)cccccsc=NNS=O)=O)ccccs5))))))))[nH]c95
O=CNcccCl)ccc6C=O)O)))))))))cccccCl)c6[N+]=O)[O-]
O=CO)ccccCSccccc[n+]6[O-])))))))))cc6
COC=O)CCOCC)C)OC5Ccccccc6))))))=C6C=O)OC
COccccCC#N))CCCNC)CCccccOC))cOC))c6))))))))))))CCCCC6))))))cc6OC
NC=N[N+]=O)[O-])))NCCCCNC=O)CC=CCCC4))))CCCCCCCC)C)O))))CC6)))))))NCC=O)O)))))))CN)=O
CCCCCCC=O)NCCC)OCC)C6)))))))CCCC5))))))NC=O)cnn[nH]n5
COcccCl)cC)cc6NC=O)Ccc[nH]cccccc96
CCCCCCCCC=CCCCCCCCC=O)cncc-cccccc6))))))o5
CCCC)CNC=O)CC)NC=O)CCCCN5C=O)CCcccccc6)))))))NC=O)CN)CCCN=CN)N))))))))))))))))))))C=O)NCC)C=O)NCC)C=O)NCCN)=O))CC)O
CcccC)ncCSCC=O)NCC=O)NCCCCCC6))))))))))))))c6
O=CO)CCCCNC=O)C=Ccccc[nH]cccccc69)))))))cCCCC=O)O)))))n6)))))))SC5=S
CcnocC)c5S=O)=O)NC)CCOccccNC=O)COcccccc6OCC)CF)F)))))))))))))cc6C=O)NCC)CO)))CC%12C
CS=O)=O)NCcccccc6
Occcccc6OCCO)C=CCCC%11)NCCCC3))))CCC%13%106
CCOP=O)OCC)))CP=O)OC))OC)))P=O)OC))OCC
COC=O)ccccCCCOCC)=O)))C=CccccO)c-cccccCF)F)F))c6))))))c6)))))))))))o5
CNC)ccccC=CN=Ccccccc6))))))NcccccCF)F)F))c6))))))C5=O)))))))cc6
CCCCCCCCC=O)NCC=Ccc[nH]cn5))))))))))CCCC%106C)))))))C6CCC9O
O=S=O)NCCNCCOCC6)))))))))cccc-ccccnncn5n9)))))))))cc6
CCNC=O)CCCCN)=O))))NC=O)CN)CccccO)cc6
O=CCCccccF)cc6))))))C=O)N5S=O)=O)cccc[N+]=O)[O-]))cc6
CCC)CCNC=O)OCcccccc6))))))))))C=O)NCCcc[nH]cccccc96))))))))))C=O)C=O)NO
O=Cccsnn5)))))NCCCNCCC6)C8
O=CNcccc[nH]c=O)[nH]c5c9))))))))))CCCNC=O)cccccc6)))))))CC6
O=cncncccccc6nc%10n%13Ccccccc6Cl
CNCCNcccccc6)CCNCCNCCF)))CC6))))))CN6S=O)=O)ccccCl)cc6)))))))))))))))CC6
O=COCCCS=O)=O)C5))))))cccccn6
Cc[nH]ccnccc6c9C=O)Ccccccc6
COC=O)cc-ccccF)cc6))))))csc5NC=O)COC=O)CCCCC)C=O)O6
O=CNcccccc6Cl))))))))ccccBr)o5
COcccccc6COCCCOccccNC=O)CNCC6COCcccCNCCCO))))))ccc69))))))))))))))cc6
NccnnCOCC=O)NCCc[nH]ncc5C9))))))))))CO)C5O))))))c5
ccccCncnccNCCCCC5))))))ncnc69))))))))))cc6
CCC)CCNCCCC)NC=O)C=O)NcccccCF)F)F))c6))))))))))CC6
CNC)cccc-cnccc-cccsc5)))))ccn6c9-cccccc6)))))))))))))))cc6
CCCOcccccCC)=NNCcccccc6))))))=NNcccccc6))))))C5cccccc6)))))))))))))c6)))))))C=O)O
O=cc-cnncCOCCO))OCCO))CO)C6O))))))))o5)))))cocccO)cCO))cO)c%106
O=CCnnccccnn5-cccccc6)))))))))c6=O))))))))NCCNS=O)=O)ccccCl)cc6)))))))CC6
CCC)C)NC=O)NCcnoc-ccccCl)cn6))))))n5
CCCCCnccC=O)NCCCCCCCC6)C8)))C6))))))))c=O)cccccOC))c6%10
Ccccccc6NC=O)Cnc=O)occcS=O)=O)NCCCCC6)))))))ccc69
COccccO)cC=O)NCCNCCOCC6))))))))))c6
CCCC)CNC=O)COC3C=O)OCC)C)C)))))))))C=O)NCCCC)C)))C=O)Ncnccs5
CC=O)NCCCNcccc-nccCO))c-cccccCF)F)F))c6))))))n5)))))cF)c6))))))C=O)O5
O=CC=Ccccccc6))))))))C=CO)COC5=O
CC=O)ccccNC=O)CCN)C=O)O))))))cO)c6
CCCCCCNC=O)OCCCCCCCC6)C8)))C6))))))))CC7)))))))NC=O)Occcccc6
CCS=O)=O)NcccF)c-cncccnC=CCC3))))c5c=O)n9O))))))))))cc6F
O=CCCO)CCCCCcccccc6)))))))))O6))COCCO))CO)CO)C6O
CCCCCCCCcccccc6))))))))OCOCC)CCC%13C7%11OO7
COcccCncnccNC)C))ncC#N))nc69))))))))))ccc6O
O=cccCNCCCCCC7))))))))ncnCCccccnc6))))))))ccn95
CCC)CcccC=O)NCCCCN)=O))CC6)))))))cncccc6c%10
COCcccc[nH]ccC=Nncnnc5)))))))c5c9)))))))))CF)F)F
OCcccNCCNC=S)NCCCNCCCCC6)))))))))))CC6))))))nc-cccccc6))))))n6
O=CO)CCNCCCCcc6[nH]cncccc96
COcccoc=O)ccCOC=O)CNC=O)cccccBr)c6))))))))))))c6cc%10OC
N#CcccccS=O)=O)cscnccN)cc6c9-ccccF)cc6))))))))))))))))c6
CCNCCNC=O)ccccC=O)NCCCOcccccc6O%10)))))))))))))cc6C9=O
CNCCCCNCCCCC6)CC8C6))))))))))ccccCl)cCl)c6))))))))C=O)CCCCCC6
C=CCOccccCNccccC=O)NcncC=O)OCCCC))))))cs5)))))))cc6))))))))cc6
CcccC)ccCOccccNC=O)CCCCN5C=O)Ncccc-ccoc-cccccc6))))))n5)))))cc6)))))))))))))))cc6))))))))c6
N#Ccc[nH]cC=O)cccccc6)))))))n5
CNcccccc6NC=O)ccccC=O)NC)))nc6C9C%17=O
O=CO)CCS=O)=O)ccccBr)cc6))))))))cccsc5
CCCCCNcccSC))nc-nncC)cc5C))))))n6
S=CNCCNCCOCC6))))))COCCO5))))))))NcccccCl)c6
ClcccccNcnc-cccccc6CCcccccc6))))))CCCOCC6))))))nnncc5N9))))))))))))))cs5))))))c6
COcccC=CCC=CcccC)no5)))))))=NOCOCCO))CO)CO)C6O)))))))))))ccC)c6O
CC=O)ccnn-cccccc6))))))c5N
CCcccccC)c6NC=O)CScnc=O)[nH]cc6CCCC6
C=CCCCCC=CC=O)C=CC6C)C%10CCC%14C)C%17OCC)=O
CccccNcnncCccccF)cc6))))))ccccF)cc6)))))))cccccc%106)))))))))))cc6
CCOC=O)CCCNC=O)CCccC)ncncC)nn5c9%12))))))))))))CC6
N=CN)NCCCCNC=O)CCcccccc6)))))))NC=O)CNC=O)Ccccccc6)))))))))))))))CN)=O
CNC)ccccCCccc[n+][O-])cc6)))))))ccccSC)=O)=O))cc6))))))cccccF)c6)))))))cc6
CCNCC))S=O)=O)cccccc6)NC=O)CCC=O)NCCCCCCC7)))))))))S6
ClccccCccccCl)cc6))))))CCCccccCl)cc6))))))NC6))))))cc6
NS=O)=O)ccccNC=O)CScnncCOcccccc6CF)F)F))))))))))n5Ccccccc6))))))))))))))))cc6
CCC)C)NC=O)CNC=O)CN)CNC=O)cnc=O)[nH]cO)c6F)))))))))))))CC)C
O=CCSCccccF)cc6))))))N5NC=O)ccccnc6
CnccCC=O)NccccCCNCCO)ccccnc6)))))))))))cc6)))))))))ccc6=O
CccccccccOCccCl)cncc6Cl)))))))))c6n%10
Ccccc-cncC)nCCC=O)NCccccs5))))))))))n5)))))cc6
COC=CC=O)O))NC=O)CNC=O)C=NOCC)C)C5)))))))C4SC8
CCC)CNC=O)ccccNCccncn5CccccC#N))cc6))))))))))))))cc6-cccccc6
CCCCNCCCC))))C=O)C=O)cc-ccccC)cc6))))))[nH]cccccc96
CC=CCCc[nH]c=O)ccc6CC%12)C%10CCCN6C=O)Ccc[nH]cccccc96
COcccccCNCcccco5))))))C=O)cccccn6)))))))))c6
Ccnccc-ncncccccc69)))))))))n6))CCC)NC=O)NCC)C))))C6
CCOCOCC=O)NCCNCcccccc6))))))ccccCl)cc6)))))))CC6)))))))=CCCCCCC6))))))C5CCCO
CCNC=O)CCcccccc6)))))))NC=O)CNC=O)CCcccccO)c6)))))))NC=O)CCCCN=CN)N))))))NC=O)CCCCN=CN)N))))))NCC)=O))))))))))))CC)C
Ncncncc6ccn5COCCO))CSCCO))))C5O
COccccOCCCOcccccc6Cl))))))))))))cc6
COCCCCCC=O))CCCCC)CCC=O)CC5C)CCC9%13)))))))))))C6
CCCCOCCO)CNCCNccccF)cc6))))))CC6))))))))))cccccc6C9)))CC)C)CCC6C)C
CCCCCCC))Ncn[n+][O-])cccccc6[n+]%10[O-]))))CCCC6
CCCC[N+]C)C)Ccccccc6OccccCl)cc6NC=O)cccccCl)c6
N#[N+][N-]ccccSccccF)cc6)))))))cc6CN)=O
CNCCNccncccCF)F)F))ccNCccccc[n+]6[O-])))))))))c6c%10))))))))))CC6
O=CCCC=O)NccccC=O)O))cc6))))))))))NCCCCCC6
CcccF)ccc6C=O)NCCCCCNC7=O
CCCCOP=O)OCCCC)))))ccccccCC))cnn95
CCCCCCCCCCCC=CC=O)NCCCOP=O)O)O))))OCCO))C5O
CC=O)NCCCNCcncC=O)NCccccF)cc6)))))))))co5))))))CC6
CCNC=O)CNCCCC5Cncncn5))))))))))))))cccccc6)OCCO6
CNC=O)CNC=O)cccccCl)ccc6[nH]9)))))))))))Ccccccc6%10
CCOC=O)C=CcccccOCC)))c6))))))OC=N)CC#N))C6ccccCl)cc6
COccccC=CC=O)ccccOCCO))))cOCccnCccccF)cc6)))))))nn5)))))))c6)))))))))cc6OC
CCCCCCC=CCCCCCCCC=O)NcccccCNC=O)NCCCCCCNC=O)cccC=O)NCCCCCCCCCC)))))))))))))ccc6OC))))))))))))CC6)))))))))c6
Cccccc-cncCNCCNcccccn6))))))CC6)))))))co5)))))c6
CnccC=O)C=CO)C=O)O)))))cccccc69
COcccc-ccnncNCCNC=O)cccccccc[nH]c95))))))))))CC6))))))sc5n8))))))))cc6
CcncN)ncc6Occcccc6NC=O)NcccCC)C)C))nn5-cccccc6
CCCCCCCCOP=O)O)OP=O)O)OCCOCncnccN)ncnc69)))))))))CC)O)C5O
O=CO)ccnCCC3)))cccNCCNC=O)CCCC=O)NCC=O)O)))CCN6C=O)OCcccccc6))))))))))))))))))CC6))))))cF)cc6c%10=O
Ccn[nH]cSCC=O)NC)CCO)))))))nc6=O
CCCCNC=O)CCCCN5)))))))C=O)NCC=O)NCCCC5CN)=O))))))))CC)C)C
CCOC=O)ccNC=O)CCCCN5)))))))scC=NNC=S)NCCCCCC%106)))))))))))c5C
CCCcncccnn5-cccccc6)))))))))c=O)n6N=Ccccccc6NCC
CCOP=O)ccccC)cc6))))))NCccccC)nc6N=C%10C
Ccccc-cnnnCC=O)NN=CC=Ccccc-cccccc6))))))cc6)))))))))))))n5)))))cc6
CNC)ccccC=C[N+]=O)[O-]))))cc6CN)=O
CCCCCCCCNccccOCC)C)))cc6))))))C=O)NC=O)NC6=O
CcccCNCCNcccccC)c6))))))CC)C6)))))))cC)s5
COcccNC=O)CCCNC=O)CCCCCCNC6)C8)))C6)))))))CC6))))))))cC)cc6Cl
Ccnn-cccccc6))))))cc5c=O)occccccccc6c%10%14
O=CNCccccnc6))))))))cc[nH]cccccc96
CNC)cccc-ccscNCccccF)cc6))))))))n5)))))cc6
ClccccC=NCCCOCCCCCCcccccc6))))))cccccc6)))))))))))))O5)))))cc6
CCOC=O)NC=NCCCCCC6)))))))Ncccccc6Cl
O=CO)CCNC=O)CCCCN5)))))))cccc-cccccc6))))))o5
O=CNCCCNCCCCCcccccc69))))))))CC6)))))))))CCCC=O)NCCCNCCCCCC6)))))))CC6))))))C6
CCCnc=O)cccccc6nCC=O)Ncccccc6)OCO5)))))))))))c%10=O
CCC)CO))CCCC=O)O))CC6
CcccF)ccc6NC=O)NCCCnscccccc6c9=O))))))))))CC6
CCCCCCCNCC)=O)))C=O)OCC)=O)))))OC6=CCCC%10CCCC)C=CC=O)OC5)))))CCC95O
NC=O)CCCcnc-cccccF)c6))))))no5)))))))CCCN5
O=CNCCcccccc6)))))))C=O)NCCCcccccc6)))))))C=O)NCC=O)NCCO
COcccc-cccccCCN)C=O)NCCCC3C6=CC=O)O))))))))))))c6))))))cc6
CCOC=O)CCcccccc6)))))))CCNC=O)CCCnncnn5)))))))))CC6
COcccc-ccccnnc-cccncc6))))))n5c9)))))))))cn6
COcccC=O)c[nH]cOC))cCcccOC))cOC))cOC))c6)))))))c5COccccCC)=O))cc6))))))))))))))ccOC))c6OC
O=CNCCcccccc6)))))))C=O)NCCCC5C=O)NCcccccc6))))))cccccc6)))))))))))))))))ccccO)cc6
CCC)NCCCCCcccccc69))))))))CC6))NC=O)NC5=O
CCCCcccncc6NCCNC=O)cccccF)c6)))))))CC7)))))))))))CCN)C6O
CccccNS=O)=O)ccccCl)cc6))))))))c=O)n6CC=O)NCCCCCC7
CccccC=O)NCCCCC6CNC=O)C=O)NCCcccccc6))))))))C5=O)))))))))))))cc6
CCOC=O)CCccccOC))cc6)))))))NC=O)cncncccn6n9
COccNC=O)ccc-cccco5)))))on5)))))))ccNCCNC)CC6))))))cc6CC)C
CCS=O)=O)NCCcccC=O)CCCCOC5)))))))ccc69
CcncCN)=O))sc5CC)CCcccncc6
CNCcccccc6)))))))CCNC=O)ccccs5))))))CCCCNC)C6%10
CCNcnccCCccccOC))cc6))))))))cc6C=O)NC)ccccnc6%15
COCCOC=O)CCNC=O)ccc=O)occcOCC)=O)))ccc%106)))))))))))))))))COCC)=O)))COCC)=O)))COCC)=O)))COCC)=O)))C6OCC)=O
CCC)CCNC=O)CCCC)C)))OC=O)cccccc6)))))))))))CO)CSCCCScncccc6C=O)NCCCC
CNC)CccnCCO)CCCC5))))))nn5)))))CCCCC6
COCC=O)NCCCCCNcnccc-nccccNCCOCC6))))))cccc69)))))))))n6))))))))CC6
CccccOCcnncSCC=O)NN=Ccccccc6)OCO5))))))))))))))n5C))))))))cc6
COccccCncncccncN)ncN)c6c%10%13))))))))))))cc6
CcccC)cCC)C)C))cNC=O)NCCCNCCCCcccC)ccc6%10))))))))))CC6)))))))))c6
O=CO)ccccNCccccF)cc6F)))))))))cc6O
COC=O)C=CccccOP=O)O)O)))cc6)))))))CCSCCCCC5))))))))cccccc6OC
CCCNccNCCCNC)C)))OC5=O))))))cF)ccc=O)cC=O)O))cn%12c%106
CNC)S=O)=O)ccccc-cncCCC3)))nccncN)c96)))))))))c6
O=CC=Cccccnc6))))))))cccCl)nc=O)[nH]6
CCCCncNCCCNCCCC5=O)))))))))cC#N))I))c=O)[nH]c6=O
COccccCncncN)cncCC)C)COccccC)cc6)))))))))nc9-5))))))))))cc6
CccccncC=O)CCCCCCCC6)C8)))C6)))))))oc5c9
Nc[nH]cN)nc=O)c6NCCCCNS=O)=O)cccccc6
CS=O)=O)ccccCNCCCCCC=O)NCCNcccccCl)c6))))))CC6))))))))C6)))))))cc6
O=CCCNC=O)CCC=CCC5)C6C9=O))))))))))))OCccc=O)occcO)ccc%106
CCnncC=O)NCCOCC6)))))))cc5C=O)NCcccccC)c6
CcnocNS=O)=O)ccccNC=O)NCCCC)C)C))))CCCCC)CC6)))))))))cc6))))))))c5C
COcccccC)ccNCCCNC=O)NCCCC3))))))CC6)))))))nc6c%10
CccccOcncC)ccc6C=NCCC)C))))NO)))))))))cC)c6
CCC)CcncNCCOcccc-ccccncN)nS=O)=O)CC)C)))c5c9)))))))))cc6C%11)))))))))))sc5CC)C)C9O
COC=O)cccc-cccccc6)S=O)=O)N=CCCCCN7%11)))))))))))))cc6
COcccOC))cCCCcccccc6C%10=NN%13CC)=O))))))))))))))cc6OC
CcccOcccc[N+]=O)[O-]))cc6)))))))cC)cc6CN
CC=CCCCC)O)C5OC=O)C=CCCCC%126
COcccccc6OC))))CCCO)))NCC)=O))CC6
CCCC)C)NC=O)Cccccn5CCCNCCCCC%106
O=c[nH]cc-cccccc6))))))nnn5cccccc%136
CCccccNC=O)CScnnc-cccncc6))))))n5Ccccco5)))))))))))))))cc6
COcccCccccC=O))cc6))))))ccccnc6)))))))ccc6O
CCCNcccccNC=O)OCC5CCCC5)))))))))noc5c9F))))))))CCC=O)NC=O)NC6=O))))))C6CC)O%10
Cc[nH]c[nH]cCScnccccF)cc6s9)))))))))))nn5nc=O)c9C
CNNC=S)Ncccccc6Cl))))))))))cccccc6
COcccccc6)ncn5CCNC=O)CNCCCCCC6))))))SC)=O)=O)))))C6
CcccCl)ccc6C=O)CccccCl)cc6Cl
CNCccccnc6)))))))C=O)ccccc-ccccncNcccccOCcccF)ccc6F)))))))))c6)))))))nn5c9)))))))))c6
COccccCCCcccOC))cOC))cc6CCN%10C=O)ccccs5)))))))))))))))))cc6
O=[N+][O-])cccccc6)NCcccccc6)))))))C=S)NccccCl)cc6))))))C6
CccC)cccC)c6O)))CCCC)CC=CCCCCOC=O)C[N-][N+]#N))))))))CC)CCC=O)O)))))C6%10C)))))))))OC5=O
CCCCCOC=O)NCCNC=O)CCCC=O)O))))NC=O)cnc-cccccc6))))))ccNCCCCC6C)))))))n6))))))))))CC6
CCOccccCCNC=O)CCC3CCNCCCCCScccccc6OCC))))))))))cccccC)c6)))))))C6))))))))ccccCl)cCl)c6)))))))))))))cc6
CCC)CC=O)ccncNccccc[N+]=O)[O-]))c6)))))))nc6C%10
COCCNC=O)cccco5)))))))C=O)NCC)cccccc6
COcccc-cnccccC)cc6o9)))))))))cc6NC=O)ccccs5
CCC)CCCC=CCCCO))OCOCCO))CO)CO)C6O))))))))CC)CC6C)CCC%10C%14)O%15
COcccNCC)CCCN))))))cncccc6c%10Br
O=CCnc=O)occcS=O)=O)NCCOCC6)))))))ccc69))))))))))NCCCcccccc6%10
CcccccNccccNCCNCCOCccccF)cc6))))))))))CC6))))))cc6)))))))cc7
N=CN)cccccCNC=O)CNS=O)=O)Ccccccc6))))))))CCcccccc6%11)))))))))))))c6
N=CN)NCCOCcccccc6))))))cccF)ccF)c6
COccccNCC=O)NCCCCCCC8))))))))))S=O)=O)ccC)noc5C))))))))cc6OC
COC=O)NCC=O)NCCCC5cnccc-ccccCCCCccccCCNCCCccC#N))C4)))C4))))))cF)c6))))))CC6))))))cc6))))))ccc6[nH]9)))))))))))))))CC)C
O=CNC=O)CCcc[nH]cccccc96))))))))))Ccccccc6)))))))C=O)N6C=NCCcccccc6))))))O5
O=CNC=CC=O)cccccc6C%10=O))))))))))))cccccc6Cl
CNCCCCC6ccccnccccccc6c%10c%14
O=CCCNS=O)=O)ccccOcccccc6)))))))cc6))))))))))OCccc=O)nncCCC3)))sc5n9
O=CCNCCNCCcccccc6))))))))CC6)))))))NCCcccccc69
N=CN)CCCCN5C=O)CCCCN5C=O)CNC=O)CCCCCN)))))NC=O)CCCN)=O)))NC=O)CCC=O)O)))NC%22=O
NcncOcccccc6)))))))ncNCCNcccccc6))))))CC6))))))c6[N+]=O)[O-]
O=CC=Cccccc-cncccccc6s9)))))))))c6)))))))CCC5=CccccCl)cc6
CCcnocC)c5C=O)OCC=O)Ncccccc6)OCO5
CCNccnn-cccccc6))))))c=O)c6O))))))))cccccc6
CCCC=O)NcccccS=O)=O)NCCCCC5)))))))c6
CCCCncN)cNCccccOCC)C)))cc6)))))))C=O)cccco5)))))))c=O)[nH]c6=O
CNCCCCC6CCNC=O)CNCCnc=O)nCCC3)))ccnccc69)))))))))C4))))))C7
CcccC)ccCSCCN)C=O)O)))))cccc[nH]5))))))c6
Fcccccc6-cncccF)ccc6o9
CcccccNC=O)CCCCNS=O)=O)cccc[nH]c=O)ccc6c%10)))))))))))C6))))))))c6C
N#CccNCCNC=O)NccccCl)cCl)c6))))))))CC6))))))nc-cccccc6))))))cC#N))c6-cccccc6
N#CccnccCl)ccnc6n%10
CccccO)cCncC)cC=NncC)n[nH]c5=S))))))))sc5=S)))))))c6
CccccS=O)=O)NCCCC=O)NCCCCCC6))))))))CC6)))))))cc6C
O=CO)CCccccOS=O)=O)O)))cc6CN%10C=O)Ccccccccccc%106))))))))))ccccOS=O)=O)O)))cccccc%106
CCC)C)ccccS=O)=O)NCCCC=O)NCCCCCCCC6)C8)))C6))))))))CC6)))))))cc6
CCOccccOcccC=N)NO)))ccn6)))))))cn6
COcccc-ncc-cccOC))cOC))cOC))c6))))))nn5)))))cc6Cl
CCCCCCC)N6CCCNccccCC)C)cccC=O)O))ccCC)C)C))c6)))))))cc6
COCCOcccoc=O)ccc6cc%10OC))))))CCCC6
CC=CCC=CC)CCC=CC)C)))))))))CCC=CC)CCC=CC)CCC=CC)C
CNC)CCCOCcccCF)F)F))nccCF)F)F))ccF)cc%106
NC=O)CCCCCCCcccccCN)=O))c6)))))))CC=O)NCCCC3))))CCN6C%10=O
CCC)CCCCC)CCCCCCCCCCOCCOCCCCCCCC#N)))))))))))))CCC6C)C%10CCC%17%14C
CccNCC)CCCN))))))ccccccCNCCNCC6)))))))c6c%10C
O=S=O)C=CO)NO))))NCCcc[nH]cccccc96
COCC=O)NCcccco5))))))CCCC)NC=O)CCccccc%1[nH]cccccc6c%139
CCC)CCCC5CS=O)=O)NCCCC=Ccccccc69)OCO5))))))))))CC6))))))))CO)CNC=O)C=Ccccc[nH]5)))))))))C6
COcccccOC))c6C=O)OCC=O)NCCcccccc6
O=CNCCCCcccncc6))))))C5O)))))))ccccnc6
O=CC=CNCCN5cccccc6%12))))))))))))C=CO)C=O)NCCCC5
C=CC=O)NCCC=O)Ncccccc6)CCCN6C=O)cccccOC))c6))))))))))))))))C5
COcccccc6CNCCN
CCCCC)CNcccC)ncc6NC=O)CccccOCF)F)F)))cc6))))))))))))))C6
CC=O)OCCCCCCCC6C)CCCOCCO5))))CC)CCC)CCC=O)NC)O)))))CCC5C%179))))))))))))OOCCCCCC6)))))OO6
CccC=O)NCCCNC)CC6))))))))scncncNccccnc6OCCF)F)))))))))))c96
COC=O)NC=O)CCCC)C)))NC=O)OCC)C)C
CNC)CCNS=O)=O)ccccocSCC=O)cccccccccc%106)))))))))))))nc5c9))))))))))C7
CncNCCNcccccn6))))))CC6))))))ncccCl)cCl)cc69
Cccc-cccccc6))))))cccccOCccCl)cccS=O)=O)NCC)COC=O)NCCNC)C))))))))))c6Cl)))))))))c6n%10
CCC)C)ccccC=O)NCC=O)Ncccccc6)OCCO6))))))))))))))cc6
CcccCCNC=O)cccC=O)NCCCcccccc6C%11))))))))))))ccc6CCC=O)NCCCC)C)))C=O)OCC)C)C))))))))))))))))))ccc6NC=O)CNCCCCC6CCC8C6
CnncC=O)OCC=O)NcccccCF)F)F))c6)))))))))))cccccc6c%10=O
COccccO)cNCC)CCCN))))))c6
C=CC=CC=CCCCCC)C6CCC5CC)C=CCO)COCCC=C))))))))))))))))))))CCO)CC)C6O
O=COCC=O)NCCOCC6)))))))))cccccc6-cccccc6
O=[N+][O-])ccccF)cC=NOCC5)CCCN5Ccccccc6)))))))))))))))c6
C=CC=CCC)CO)CO)CC6C)CCcccoc5
CNC)Ccccccc6CScncccccc6n9C
COccccC=Nncnnc5N))))))))cc6
COcccc-cncSCCCCCCCCCCCCC=O)O))))))))))))))[nH]c5-ccccOC))cc6)))))))))))cc6
O=CNCCCNCCOCC6))))))))))cccccNCcccccc6[N+]=O)[O-]))))))))))c6
CCCCCCCCC=CCCCCCCCC=O)NCCOP=O)O)OCCO)CO)CO)CO)C6OCOCCO))CO)CO)C6O
CCncccccc6cccC=NNC=O)ccccO)cc6O)))))))))))ccc6%13
CcnncSCC=O)NCCCCC5)))))))))n5N
O=CNccnccn6)))))))ccCl)cccc6Cl
CC=O)Occcc-cocccOCOCCO))CO)CO)C6O))))))))ccO)c6c=O)c%10OCOCCO))CO)CO)C6O))))))))))))))))))cc6
CCcccccNC=S)NCCNC)CC6))))))))c6
CCOcccccc6)CC)=CCN)=O))CC6CC)C
O=CCcccccc6)))))))ccO)ccccO)cc6oc%10=O
COcccc-cscCN)=O))cc5CCOC6)))))))))cn6
COC=S)NN=Ccccc-cccccCl)c6))))))o5
CCC)ccO)ccO)cc=O)cc-ccccO)cc6))))))oc%106
O=CO)CCCCcccccc6)))))))))C=O)O
COcncNC=O)CNCCNccccO)cc6))))))CC6)))))))))ncNS=O)=O)ccccBr)cc6))))))))n6
CCC)CCNC=O)CCccccO)cc6)))))))NC=O)CCNC=O)CCC=O)O)))NC=O)CN)CccccO)cc6))))))))))))))))))))C=O)O
O=CNCccccnc6))))))))CCOcccccc6O%10
CCC)CCNC=O)CNC=O)CCCCN5C=O)CCCCNC=N)N))))))NC=O)ccccCNCCCCCN)))))C=O)NCC)C=O)NCCCCNC=N)N))))))C=O)O)))))))))))cc6))))))))))))))))CC)C
CccccCNCCOCCOCcccccc6))))))))CCC69))))))))))o5
CNCCCCCNCC)C=O)OCC)C)C)))))C=O)NC)CCCCCC)NC=O)CCCC)C)))NC)C=O)CCCC)C)))NC)C%16=O
COcccC)cO)cCNCCCC5))))))c6
CccccS=O)=O)NCCCCCC=O)NO))))))))))cc6
COcccC=NNC=O)ccccs5)))))))))ccc6OCccccCl)cc6
COcccc-cnoc-ccccNCCOCC6))))))c[N+]=O)[O-]))c6))))))n5)))))cc6OC
COccccc-cnocCNCCCCC6Cncncn5)))))))))))))n5)))))c6
CCC)CNCCCCNCCCNS=O)=O)CCC)C)))))))C5))))CC6
COCCnccc=O)cOccccCl)cc6Cl))))))))c6
CCC)C=CcccC=O))ccc6O%10
COcccc-cncCNCCCNCCCCC6))))))CC6)))))))co5)))))cc6OC
O=CO)CCCCC=CccccCOccccCNCC=O)NCCO))CccccO)cc6)))))))))))C=O)NCCcccccccccc%106))))))))))))))))cc6))))))))cc6)))))))C6
O=CO)cccccc6C=O)cccccc6
CNCCNC=O)cccc[nH]ccC=O)N=CN)N))))c5c9))))))))))CC6
O=CCCCCCCCO))))))))NCCCCCCCCNCCCCCCNCCCNCcccccC=O)NCCNCCCCC6))))))))))c6
COcccccC=NNC=O)cccO)cO)cO)c6))))))))))c6O
CCCCN)=NcccccC=O)NcccccCF)F)F))c6))))))))c6))))))))=NNCN)=O
CnccC=CC#N))C=O)Ncccccccccc%106))))))))))))))cccccc69
O=cccCOccccCl)cc6))))))))[nH]cccCl)ccc%106
CCCNC=O)cccccc6OCccCOCCOcccccc6)))))))))))cCOC)))cn5C9COC)))))))))))))))CC5C=O)O
COccccS=O)=O)NC)CCOCccnnn5))CCCC=O)NCC)CO)))CC%13C)))))))))))))))))cc6
NS=O)=O)ccccNN=CcccccC=O)NN=CccccCl)cc6))))))))))c6)))))))))cCl)c6
CScccc-cncCS=O)=O)CC=O)NCCCS=O)=O)C5))))))))))cC)o5)))))cc6
CcccC)ncNC=O)CScncncC)ccC)n6n9)))))))))))))c6
CCNC=O)Occcc-ccccc=O)ccNCCOCC6))))))oc6c%10))))))))))cc6
CccCl)c[N+]=O)[O-]))nn5CC=O)OCC=O)NC)CccccF)cc6
CCC)cnnccccc6c9CccccCF)F)F))cc6))))))NCCCCC6
CCNCC))ccccNC=O)cccc-cnocC)n5)))))cc6))))))))cc6
CCNCC))CCC=O)NccccC)cc6C
Cnc=O)ccccS=O)=O)NCCCCCC=O)Ncccccc6)OCCO6)))))))))))))CC6)))))))cc6nC)c%10=O
C=CNCC)=O)))C=O)O
CcnncSCC=O)NcccCl)ccc6Cl)))))))))))n5-cccccc6)OCCO6
COC=O)CCccc=O)nccccc6n%10
CcccC=O)NCCCCCCC=O)NCccccnc6)))))))))))C6)))))))[nH]n5
CS=O)=O)NCCCCNC=O)Ncc[nH]cncc-cccccc6))))))cc96)))))))))))))CC6
CcccccCO)cnc-ccccF)cc6))))))c[nH]5))))))c6
O=CNCCCCCCN6S=O)=O)ccccccccc6c%10)))))))))))))))))))ccc[N+]=O)[O-]))cc[N+]=O)[O-]))c6
C=CCScnncSCC=O)NccccNCC)=O)))cc6))))))))))n5-cccccc6
CCCCCC)O)C=CCCCCCCO)C6CC=CCCCC=O)O
COcccccc6Ncnccc-cncccCl)ccc6s9)))))))))n6
Cnncnc5COcnnc-cccccc6))))))nnc5cc9CNCCCN)=O)))CC7
C#CCOcccccc6C=O)OccccCC))cc6
O=CNN=Ccccccc6O))))))))))ccc-cccncc6))))))ncccccc%106
CCC)CCNC=O)CCC=O)O)))NC=O)ccccNcncnccccN)cc%106)))))))))))cc6)))))))))))C=O)O
COcccC=O)Ncnc-cccccn6))))))cs5)))))))ccOC))c6OC
CON=CCO)CCCCC)C)CCC)CC)CO)CC)CCC)O)CO)CC)C=O)OCCO)CO)CC)CO)CC)CCC)OCOCC)=O)))C%27C)O))))))))))))))))))O5))))))))OCCCCC)CCC%12C)O6)))))C6%10C
CC=CC=O)NCCNcccccc6F)))c=O)cC=O)O))cn6CCC3)))))))))))CC6))))))))SC)=O)=O
O=CNccccNC=S)Ncccncc6)))))))))cc6)))))))cccccc6Cl
CNCC=O)NccnCCCC3))))cn5))))))))Ccccccc6
CCOC=O)cnccnc6C
CccccOCcccC=O)NCCCCNCCOCC6))))))))))))no5)))))))cc6C
OCccccCCNCCCC5cccccc6%13)))))))))))))cc6))))))CCO)CCCC5O8
CCCCSCcccccc6))))))CCncncn5))))))ccccccccc6c%10
CCOC=O)ccc-cscNcccOC))ccOC))c6)))))))nc5-cccco5))))))))))on5
CNC)CCNC=O)ccccccNCC=O)NCCCCCCNC=N)N))C6)))))))))))cccccc6nc%14%10
CCNCcccccc6)))))))Ccnc=O)cccCF)F)F))ccc6[nH]%10
CC=CCOccccccc=O)oc6c%10C))))))))))))))C=CC=O)CC)C)O5
CCOC=O)ccccOCcc-cccccc6))))))noc5C))))))))cc6
CCCCC))CNC=O)cccc=O)nccccC)c6nc%10n%13C
COC=O)CCNC=O)C=Ccccco5))))))NC=O)cccccOC))c6
CNC=O)C=O)CCCCCCCCNccccCCSC=O)NC5=O)))))))cc6
COcccc-cncccccn6c9NCCCCCC6))))))))))))))))cc6OC
NCccccNCCBr)))CCBr))))cc6
COccccS=O)=O)NcccccC#N))c6))))))))cc6OC
COccccCNC=O)ccccCS=O)=O)cccccc6))))))))o5))))))))cc6
ClcccccCNccccCCNCCO6))))))cc6Cl)))))))))c6Cl
CCCCC))CS))C=O)NCC=O)NCCCC3
CCC)CC=O)C=CNC=O)ccccs5))))))))C=O)C6
O=CcccCl)ccc6)OCCCO7))))))))))NCCNC=O)cccco5))))))CC6
COcccC=O)NCCC=O)O)))ccccF)cc6F))))))))))no5
Ccnccn5CCCCNC=O)cccccCCC3)))[nH]nc5c9))))))))))C6
CCCNCCC)))C=O)CCCncO)cccccc6nc%10=O
CccccoccCCO))NCCCCNCcccccn6)NC=O)CO6)))))))))))CC6))))))))c5c9
CccccncNC=O)CScccc-cccccn6))))))nn6))))))))))sc5c9
COcccccc6OC=O)cccco5)))))))))CCCC6CCCC)C6CCC5C)O
COccccNC=S)NcccccC)n6)))))))))cc6Cl
Ccoc-cccccc6))))))nc5CCCCNC=O)CCcccC=O)O))ccc6%10))))))))))CC6
COcccOC))c-ccscNccccC#N))nc6)))))))n5)))))cOC))c6
CccccC=O)NCCNcccccc6))))))CC6)))))))cc6
CCOC=O)cccccc6NC=O)CNC=O)NCCCC)CCC)C)C6)))))C5=O
CCC)CcnncNC=O)CC#N))=Cccccs5)))))))))s5
COcccc[nH]cCccccBr)cc6)))))))cc5c9
O=CNC=O)CN5)OCCO))CO)CO)C6O
CCC)OC=O)Ccccccc6))))))OP=S)OCccccBr)cc6))))))))OC6ccccBr)cc6
O=COccccBr)cc6C=O)NccccCF)F)F))cc6)))))))))))))))cccco5
CCCCNcoc-cccccF)c6))))))nc5C#N
O=CNccccCl)cc6)))))))Nccccc-ccsc=O)[nH]5)))))c6
CCCC=O)NCCC=CCCCC6OC))COccO)cccc6C9%13CCNCCCC3))))C%17C8)))C%17%20)))))OCCCO)CNCC3)))))))CNC)C))CN6C
CCC)CC=O)C=CNccccncncc6c%10)))))))))))C6
O=CNccncNCCOCC6))))))nc6)))))))ccccnc6Cl
COcccC)ccoc=O)cCC=O)Ncccccc6CN)=O))))))))))=CC)N)))cC)c%106
COC=O)CncC)ncCCC3)))c5-ccccSC)=O)=O))cc6
Ccncccc6NC=O)cccS=O)=O)NCCNccccCl)cc6))))))CC6)))))))ccc6F
COccccC=O)C=Ccccc[N+]=O)[O-]))s5))))))))cc6OC
N=CN)cccccCncC=O)Ncccccc6))))))))cccO)cC=O)O))cc69))))))))))c6
COccccOC))cNC=O)CCCCNcnncC)csccc95)))))))))C6))))))))c6
COCCOP=O)CC=CCncccN)n5)))))))))OCCCCCnccC)c=O)[nH]c6=O))))))))))))))CC5O
CCOcccncncNccccc-ccscC=O)O))c5)))))c6)))))))c6cc%10NC=O)C=CCNC)C
CCCCCCC)C6))CccN)nc=O)[nH]c6O%10
CCCCC=O)C=C6CCCC%10CCCC)C6CCC5O)C=O)CO)CCO
O=CNcccccF)c6)))))))NCCNcnc=O)cccBr)ccc6[nH]%10))))))))))CC6
OCcnccn5-cncNCCCCC5O)))))))cccccc6n%10
CccccCNC=O)CScnccc=O)n6-cccccc6F)))))))))SCC5))))))))))))cc6
COccccNcncNCCCCCCCCC8)N6C)))))))))))ncNCCOCC6))))))n6)))))))cc6
CNCCCCC6CC3cccccc6C=Ccccccc6
ccccCCCCCCCC6))))))CCNC5))))))cc6
COcccccCncCC)C))ncccc-ccccS=O)=O)O))cc6))))))nc69))))))))))c6
CccccC=O)CC)SC=S)NC)N=C%10cc[N+]=O)[O-]))cC)ncccccc%106))OCO5))))))))))))))))))cc6
CCC)C)Nccccccccc6c%10C=O)N%14CCO
COcccCcccccc6CCCOC=O)C5%13))))))))OCO5))))))))cCC)O))cOC))c6O
O=CNccccBr)cc6)))))))NCCNcncccn6))))))CC6
CCCCCCCCC))))CS=O)=O)ccccNC)C))cc6Ccccccc6O)))))))C%11O
O=Ccccccc6C=O)cncccC=O)NCCO)CO))))))ccc6nc%14%10)))))))))))))))))NCCOCC6
COccccS=O)=O)NNC=CC=O)cccOC))cOC))cOC))c6N%10C%13=O)))))))))))))))cc6
CNC=O)CCccc-cccccc6))))))ccc6NCC=O)NC))))C%10=O
CcccC)[n+]-ccccC=O)NcccC=O)NcccC=O)NcccC=O)NcccC=O)NCCC=N)N))))))nC)n5)))))))nC)c5)))))))nC)c5)))))))nC)c5)))))))cc6))))))cC)c6
CnncCC)C)C))cc5NC=O)NccccOCF)F)F)))cc6
C=CC=O)ccccnc6)))))))CNCCNC=O)COcccccc6)))))))))CC6
COcccc-cnccccBr)cn6c9NccccO)cc6))))))))))))))))cc6
O=CNC=O)C=CccnCCCncccccBr)cBr)cc69))))))))))))cccccc96))))))))))N5
CCCCCCC=CCCCCCCCCC=O)OcccccCC)=O))c[nH]c5c9
O=cccc-cccccc6)CNCC6)))))))))n[nH]6
CCC=O)CCCCCCNC=O)CCNC6=O))))))))))))NC=O)CCCOcccccc6)))))))CN5C=O)CNC=O)CNC=O)CCCcccccc6)))))))))))CC)C)))))CC)C
COcccc-cnnc-ccccNCCCNC)C))))))nc6))))))o5)))))cc6
NCCNC=O)ccccF)ccC=O)CCCl))))c[nH]c95)))))))))))C=O)O
CCNC=O)ccccC#Ccccccc6))))))))nc6))))))))CO)Ccccccc6
CCOP=O)OCC)))CNCcccccc6)))))))Cccccccccc6c%10))))))))))))ccccnc6C
N=CN)NCCCCNC=O)CCcccccc6)))))))NC=O)CNC=O)CCcccccc6)))))))NC=O)CCccccO)cc6)))))))CN%15
COcccc[nH]ccc5c9))CCNC=O)cccC)nn5C)))))))C6ccccCl)cc6
N=S=O)OCCNOSSNcccccc6)))))))))NC=O)cccccc6)))))))CC)Cl)Cl)))))))cccccc6
COccccC=O)NccCl)c[n+][O-])cc6Cl)))))))))cc6
CCC=O)NCcccco5))))))CCCNCCCcccccc6))))))cccccc6)))))))))CC6
CNC)cccc-cnccC=O)NCCOCC6)))))))nsc5c8-cncCCC3)))no5))))))))))))cc6
Ccccc-nncccC)cNC=O)NCcccccc6))))))))))cc6n9)))))))))cc6
NCCCC=O)O)))C=O)O))C=O)O
FCF)F)OccccCCNCCCC5Ccccccc6))))))CCCCCC6))))))NC8cccccc6))))))))))))))))cc6
CCC)CNC=O)ccccn-cccccc6))))))c6=O)))CCC5)))))))))C=O)NCCCNC)C))CC6
N#CCCNCccccCF)F)F))cc6)))))))C=O)CCcccccc6)))))))NC=O)OCcccccc6
CcccC=O)NCCCCCNC)C)))C5)))))))ccc6NCccsc[nH]cnc=O)c96
CccOCcnnn[nH]5)))))))cnccCO)cccccc6)))))))cnn95
O=CO)CCCCCC=O)NcnncCccccCl)cc6)))))))s5
O=CO)Ccccccc6))))))CCNC=O)ccscn5))))))CC6
CcccocN)c-cccccc6))))))c=O)c6cc%10S=O)=O)NCCOCC6
CcccccOCC=O)NCC=O)NC4Occcccc6)))))))))))))))c6
COC=O)CC=CCCCNCCCCC58)))C%105
COccccCCNC=O)COccccc=O)cc-cccccc6))))))oc6c%10))))))))))))))))cc6
NCCCCCCCCCNC=O)CCCCN5)))))))C=O)NCCCCCN)))))C=O)NCC=O)NCCCCN))))C=O)O
CC=CC)C=O)OCCOC=O)CC)=CC)))))CCO)CO)CC)C)C=CCC=CCO)CO)CO)C6)))))))C%106
CC=CCC)C)Ncccccc6%10)CcccC)ccc6O)))))))OcccO)ccc6-%10
O=CCNC=O)Ccccccc6))))))Occcccc6%10)))))))))))NCCOccccF)cc6)))))))C4
Ncncncc6ncn5COCCNCCCCO))CC6)))))))CO)C5O
CCC)CCCCCOC=O)CCC=O)O)))))))CCCC)CCCCCC)CCC=O)CC)C)C6CCC%10%14C)))))))))))))C96
CNC)CCCCcccccc6SccccCl)cc6N%15O%18
CccccC)cNCCNC=O)COcccccc6C))))))))))CC6=O)))))))c6
CCccccC=COC=N)CC#N))C6cccsc5)))))))))))o5
CNC)cncNcccccNSC)=O)=O)))c6)))))))ccnn-cccccc6))))))c5n9
COC=O)cccncNC=O)Ncccccc6Occcccc6))))))))))))))))n6
C=CCOCS=O)CC)=O)))))CCCCC)C=CCCC96C))))CC)CCC=O)CC)C)C6CC%10
OCCNCC=CC#Ccccccn6))))))))CC6)))))))Cncncn5))))))ccccF)cc6F
CcccOCC=O)ccccO)cc6)))))))))ccC)c6Cl
Cccc=O)c-cnncNCCCCC6))))))s5)))))nn6-cccccCl)c6
O=CN=CNCCNC=O)CCCCCCC5))))CC6=O))))))))))CCcccccc6)))))))C=O)N6
CcccNC=O)cccco5)))))))n-cccccc6)OCCO6)))))))))n5
CcccOCccccc-cccccc6C=O)O))))))))c6))))))))ccc6OCC=O)O
O=CCCCCCCC6))N6C=O)CCCC4)))))))))))NCcccccc6F))))))))CCccccF)cc6
CC=O)cccccc6OCCO)CC)OCOCCCC=O)))CCCCO)CNCCCN)))))))))CO)CC)C=O)C=CCC)CO)COCC=CC=CC%21C))))))))C%14C6%10C)))))))))))))))))OC6C
COccccCCNC=O)ccc-ccccOC))cc6))))))no5)))))))))cc6
CCOP=O)OCC)))CCCO)CnccC)c=O)[nH]c6=O)))))))O5
COcccC=NcccccC)c6))))))))ccOC))c6O
CcccOCC=O)NCCCcccnn5-ccccCC)C))cc6)))))))))C6))))))))))ccc6Cl
CCcncccccc6[nH]9)))))))))ncccccc6cccccc6%13
CS=O)=O)CCCccccC#CCCC3)))))cc6))))))))ccccCF)F)F))cc6
CCNC=O)CcccF)ccF)c6)))))))))cccc-cncCCCC3))))no5)))))cc6
CcccccC)c6NC=O)NN=Ccccccc6))))))cccccn6
C#CCNCccccCl)nc6)))))))ccccC=O)NCCCC=O)O))))C=O)NCCCSC))))C=O)O)))))))cc6
CccccOCcnnnn5CCcccccc6)))))))))))))))cc6
CS=O)=O)NccccNC=O)c[nH]c-ccncnc6))))))nc5CCCCCCC7))))))))))))))cc6
COcccOC))cc-cnncSCC=O)NCCC3)))))))o5)))))c6
COC=O)CC)CCCC)CCCC)C=CC=O)CCC)CCCOC=O)CNC=O)CCScccccc6C=O)OC)))))))))))))))CC)C)C6CCC%10%14C)))))))))))))C6C%10
CCC)CCCC5CS=O)=O)NCCCCCcccccc69))))))))CC6))))))))CO)CNC=O)NCCCC5))))))))C6
O=cccnCCCO)CCO))O5)))))c=O)n6Ccccccc6
CNCCCCCCNCCCcccccc6)))))))))CccccCF)F)F))cc6)))))))))CC6)))))))cncNC)C))ncNC)C))n6
Cccccc-cccF)cF)c-cccccS=O)=O)Ncccon5)))))))c6))))))c6))))))n6
CCCCOccccCl)cc6CCC%10C)C%14
CCCC)CN)CNcncccc6F)))c=O)cC=O)O))cn6CCC3)))))))))))C6
CCCcnncNC=O)CCC=O)ccccOCC)))cc6)))))))))))s5
Ccccc[nH]cCOcccc-nccCOcccO)ccc6CCCC6CCC=NO))C=O)CCl)C6%13))))))))))))))))))nn5)))))cc6))))))))nc5c9C
COCC=O)NCC=O)NNC)cnccccF)cc6s9))))))))))))CC)C)C
NcnncCCC=O)ccccF)cc6)))))))))n5N
Ncnc=O)nCC=CCCO))C4O))))))cc6F
N#CCC=O)O))CC=O)O))cccccCl)c6
CccccNCCNCCCOcccccc6)CCC5))))))))))))CC6))))))cC)c6
O=CNccccCl)cc6)))))))ccccCl)cc6NS=O)=O)cccccnsnc95
O=CO)CNC=O)ccccC=CScccccc6C9=O)))))))))))cc6
CccccS=O)=O)CcnccF)cF)cF)cF)c6s9)))))))))))cc6[N+]=O)[O-]
COccccC=CC=O)OCcnnc-ccccC)cc6))))))o5))))))))))cc6
NS=O)=O)ccccNC=O)COccccoc-cccccc6))))))cc=O)c6c%10))))))))))))))cc6
CCCCO))NcncNCccccoccc5c9)))))))))))cncnCC)C))c5n9
COcccccc6OCCC=O)NCCCCCCC6)))))))CCCCCCNC5=O)))))))C=O)NCCCCCC6NC%17=O
NcncncC#CccccNCCCC=O)NCCOCC6)))))))CC6))))))nc6))))))))c6-ccccCl)cc6
O=ScccNcnc-ccccs5)))))ns5))))))cc[N+]=O)[O-]))c6O
CCC)C)CNccccCO)CF)F)F))CF)F)F)))cc6))))))S=O)=O)cccccc6
COcccccc6NCCNCcccccc6-ccccnn6)))))))))))))CC6
CCcccccc6)N=CNS=O)=O)ccccs5)))))))NCCCNC)C)))))C6
CCOC=O)CNP=O)OCCOCncnccN)ncnc69)))))))))CC)O)C5O))))))))Occcccccccc%106)))))))))))))CC)C
COccO)cC)ccc6C=NNC=O)ccnccn6)))))))))CO5
CC=O)OCCC=O)C=CC)O))CC=C6CCCC)C)CCCC7%14C
NCcccccc6Scccccc6
COcccc-cccnc-cccccc6C)))))))n6))))))cc6
CCC)=Ccccncccccc%106)))))))-ccCF)F))[n+][O-])c=O)n6C%10ccccI)cc6
COccccc-ccC#N))cN)ncscC=O)cccOC))cOC))cOC))c6)))))))cN)c95)))))))))c6
CCOC=O)cccccNC=O)ON=CN)cccc-cccccc6OC))))))))o5))))))))))c6
CCCCScnc=S)cn[nH]6)))))))C=O)O
O=CNcccccc6)))))))NCCCCCCNCCCOcccccc6))))))))))C6)))))C5
CCNC=O)CCCCCCCcccccc6)))))))N=CC=O)NC=O)NC6=O)))))))CCC6C%10%13
CNC)CCCnccc-cccncnC)c=O)c6cNCCCCO))C5)))))n%10))))))))))c5
COccccOCcccccc6))))))))cCNCCNCCC)O)))CC6)))))))c6
N#Ccccccc6OCCncnc-ccccs5)))))c5-ccccnc6
CCOC=O)NCCOC=O)CSccccBr)cc6))))))))))CCS=O)=O)C8
N=CN)NS=O)=O)ccccNC=O)Ncccc[nH]c=O)[nH]c5c9))))))))))))cc6
CCCNC=O)cccc-ncccc5)))))cc6)))))))))NC=O)ccccCF)F)F))cc6
CCC)C)NC=O)Cccccnc6))))))NCcccco5))))))C=O)cccc=O)[nH]c6
COccccNCC=O)NCccccSN)=O)=O))cc6))))))))))S=O)=O)ccccC)cc6))))))))cc6
CCCCCCCCCCCCCCCCOCCCCOCCOCCCCCCCCCCCCCCCCCCO)CC=CCC)OC5=O
NS=O)=O)ccccNC=O)CScnnc-cccco5)))))n5N))))))))))cc6
CCCCCC=CCCCCCCCCCC=CC=O)CF)F)F
COC=O)CCNC)CCCNccccC=Ccccccc6C=O)cccccc6%14)))))))))))))))cc6))))))C5
CCCOC=O)CC)C=O)CC)COCOCC)CCNC)C))C6O))))))))CC)OC=O)NCC=Ccccccccccc%106))))))))))))))))CCC)C=O)CC)CNC=O)OC%175C
O=CNNC=O)CCcccccc6)))))))))))cccncc6
CCCCcc[nH]cccCCCNC)))))nn5c9=O
COccccNcncNCCCccccOC))cOC))c6))))))))))cnc[nH]c5n9))))))))))cc6OC
COccccNC=O)ccccNC)S=O)=O)ccccs5)))))))cc6))))))))cn6
O=CC=CccccO)cc6))))))))OCCCOCOCCCCCCO)CCccccO)cc6))))))))))))))CO)C6O))))))))C=O)O
Ccccc-ncC)nccc6=O))NCcccc-cnnco5)))))cc6))))))N=C6cccccc6))))))))))))))cc6
Cnccnc5SCC=O)ccccccccc6c%10
CNCCCCC5=NC=S)Ncccccc6
O=S=O)NCcccccc6)CCN5CCCC3))))))))))))))ccccCl)s5
O=CccccF)cc6))))))NCCcncNCCCC5)))))ncc6C%10
OCCCO)CO)CO)CN6CCCCCOcccccc6F
CCCCC))OC=N)NS=O)=O)cccccc6
CCcnncNCCCNC)C))CC6))))))cccc6c9-ccccF)cc6))))))))CCCO6
CC=O)ccO)ccO)cC=O)C=CccccO)cc6)))))))))c6O
O=CCCNC=O)C=CNcccccc6))))))))SC5=S))))))))Ncccccc6
CCCCNC=O)cccccc6C9NccccF)cc6
CCCCCCCCCCCCCCCC=O)NCC)C=O)NCCO))CC)C)))))CC)C
CC=O)OCCCCCC6)CCCncnccCl)ncnc69)))))))))C6)C8
O=CO)ccccC=CCO)))OCCcccccc6%10))))))))))cc6
CccccS=O)=O)N=CNcccccO)c6)))))))NCCC)OCC)C6)))))))))cc6
COC=O)CNC=O)ccccCl)cc6))))))))N=Ccccccc6))))))cccccc6NCC=O)NC)Ccccco5)))))))))C=O)C%11C
O=CCCNCCCNC=O)C=NOCCO)))))ccscNC=O)ccc[N+]=O)[O-]))cn5C9)))))))n5))))))C5)))))))))NCCCNCCCCC6))))))CC6
CNcncncc6ncn5COCCOP=O)O)O))))CO)C5O
CScnnsc5C=CC=O)O))NC=O)CNC=O)Ccccccc6)))))))))C4SC8
ON=CCCcccccc6))))))=NN=C6cccncc6
NS=O)=O)ccccCNC=O)cnnn-ccccF)cc6))))))c5NCccccs5))))))S=O)=O)ccccF)cc6))))))))))))))))cc6
CScnccncNCCOCC6))))))n=Ccccccc6Cl))))))))c-cccco5)))))c95
COcccc-nncccNN=CccccOCCCCCcccC=O)O))ccc6%10))))))))))))cc6)))))))))ncnc69)))))))))cc6
CCNCCCNS=O)=O)cccccc6)CCN5C=O)CC9)))))))))))))))CCCNC=O)ccccccccc6c%10
C[n+]cccNccccNccccNC=O)ccccNccc[n+]CCCCCC=O)NCCCCCNCCCCCCCCCNCccccN)cccccc%106))))))))))))))))))))))))))))))))cc6)))))))cccccc%106))))))))))))cc6))))))))cc6
O=Ccccc[N+]=O)[O-]))cc6))))))CCO)ccccCl)cc6Cl
CNS=O)=O)Ccccccc6)CNC=O)Ncccccc6)))))))))CC5
O=S=O)NCCCS)))))ccccNC=S)NcccccCl)c6Cl))))))))))cc6
C=CCC=C5C=O)CCl))))CCCCCCC)C=S)CO)CC)C)C6CCC%10%14C)))))))))))C5CCO)C9O
COccccCSCCN)C=O)O)))))cc6OC
O=CNccccC=O)NCCCC5))))))cc6)))))))C=CO)cccO)ccc6S=O)=O)N%10
CCNC=O)ccc-ccccF)cc6))))))on5)))))))C=O)NO)))SC)=O)=O
COcccncncNCCNC=O)Nccccc[nH]nc-cccccc6))))))c95)))))))))))C=O)C6))))))c6cc%10OC
CCC)C)OC=O)NCCO)cccccc6)))))))CC=O)NCcccccc6)))))))C=O)C58
COccccncCF)F)F))nCccccC=O)NCCCNCcccccc6)))))))CC6))))))))o5))))))c5c9
CCNCCO)CCCCCCCC6)))))))NC=O)CCCC)C)))NC=O)CCcccccc6)))))))NCC)=O))))))))))))C=O)NCccncC)nc6N
O=CNccccC=O)NO)))cc6)))))))cccco5
N=CN)NCcccccBr)c6
CC=O)Ncccc-ccccC=CC#N))cncccccc6[nH]9)))))))))))s5)))))cc6
COccccccCCC=O)O))cccccc6)OCO5))))))))))cc-6cc%10OC
CNC=O)ccccNcnccc-cc-ccccF)cc6F)))))))ncn5CCCNCC6)))))))))))n6)))))))cc6
COcccc-nnnnc5SCC=O)NCCNccccC)cc6))))))CC6))))))))))))))cc6
CcncncCCCCNCccc-cccccc6))))))n[nH]5))))))C6))))))nn5cC)c9Ccccccc6
NCCCNCCCCNCCCNCCCN
NCCcccccc6)))))))C=O)NCCNC=O)Ccccccc6)))))))))C=O)O
COcccccOCcnncSCCOcccccc6))))))))))n5NS=O)=O)ccccC)cc6))))))))))))))c6
OCCCCCCCC6)CC8C6
CCC=O)O))cccccc6OccCl)cO)cCl)cc6Cl
CCCC)CC=O)OC)))NC=O)ccccnc6C9=O
CCCCCCC6NCccoc-ccccBr)cc6))))))n5
NC=NCCO5))ccc-ccccnc6F)))))))ccc6OCCCC%146
NC=NCCCCS6))))))CCCCCCCC6)))))))NCcccccC=O)NCCCC3))))))ccc6o9
NcnccCl)nc6CNS=O)=O)C=Cccccc=O)[nH]6
CCNCC))CCNC=O)CccccCl)cc6Cl)))))))=CccccO)cc6))))))C5=O
CCOCnccF)cNC=O)CCCC=O)O)))OCCO5)))))))nc6=O)))))))CO)C5O
CNCcccco5))))))C=S)NCCCCC6
COccccC=cscncNCCCCCC7C6))))))))n[nH]c=O)c6c9=O)))))))))))cc6
CCcnnccNCCCCCC6N))))))))cccn96
CcccSC=CO)OCCCccccO)cc6))))))))CC)C))CC6=O))))))))cCC)C)C))cc6OSN)=O)=O
CCOcccccc6NCC=O)NcccccS=O)=O)NCCOCC6)))))))c6)))))))))SC)=O)=O
COccccCNCC=O)NCCCCcccccc6%10)))))))))))))))cc6
O=CO)CCCNS=O)=O)ccccNC=O)cccccc6)OCO5))))))))))cc6))))))))C=O)O
CccccncSCC=O)NCCCcccccc6%10)))))))))))))nc=O)n6c%10
CCCCCO)CN=CC)C=Ccccccc6Cl)))))))))))C6C
CCN=CCC=NCC=O)Ncccccc6)-cccCN)=O))nn5-ccccF)cF)c6)))))))))CC6))))))))))))ccscN)n5))))))CN5C
CCC)CNCCC)C)))C=O)Ccc-ccccCl)cc6))))))[nH]cccccc96
COC=CC=O)CcccOC))cOC))cOC))c6))))))=CC6=O
COccccNCCNC=O)Ncccc-cc[nH]nn5)))))cc6))))))))CC6))))))cc6
CCOccccNC=O)CCccccn5CC)C)C9=O)))))CCC5))))))))))cc6
CccccCl)cc6NCCNC=O)cccccc6CCcccccc6)))))))))))))))CC6
COccccC=CC=O)Ncccccc69))))))))))cc6
O=S=O)Ncncns5))))))ccccs5
Ncnc=O)cncnCOCC=CP=O)O)O))))CO)C5O))))))c5[nH]9
CCC)CCCNCCCCC)C6)))))))NC)C=O)CccccCl)cCl)c6
CccccNCCC=O)OCC=O)ccN)nC)c=O)nC)c6=O)))))))))))CC5=O))))))cc6
CcccNC=O)CCcccccc6)))))))NC=O)CCCNC=O)OCC)C)C)))))C6)))))))))n-cccccc6))))))n5
CCOC=O)CNCC)=CCSccc=O)occcccc%106
COCCNCCScccccc6C))))))))))Ccccccc6))))))cccccc6
O=CO)CCCCCcccc-ccc-ccccF)cCF)F)F))c6))))))cnc6NCCCCCC6))))))))))))cc6
COC=O)NCCCCCCC=CCCOS=O)=O)C#N)))CCC6C)C%10CCC%17%14C
FccccCCCCNC6))))))cn6
CC=O)cccccNS=O)=O)cccc-cccC)no5)))))o5)))))))c6
CcccccC)c6NCCcnc-cccccn6))))))no5)))))CC5=O
O=Scccccc6))))))ccccccccc6c%10
O=CCCC=O)NCCCC5C=O)NCCCC5))))))))))))))NO
CNCCCCNCCCNcnccccccc6n%10))))))))))CC7)))))))CC6
Ncnc-cccccc6))))))ncscSCC=O)NCcccco5))))))))))nc95
CCNC=O)CCCO))NS=O)=O)cccccc6)oc=O)n5C)))))))))))))))ccccF)cc6
CNCCCC5CCc[nH]cccccc6c9CCN%13C%17
CCCCCCCNCccoc-ccccOCF)F)))cc6))))))n5
CCncccccccc69)NC=O)CCC=O)NCCC=CCCCC6))))))))))NC=O)CNC=O)OCC)C)C)))))CC)C))))))CC5C)C
CccccC=O)NC)cccncNcccC)ccn6)))))))c6))))))))cc6F
COC=O)CCSSCCNC=O)CCCCNC=N)N))))))NC=O)cccccc6))))))))))C=O)N58))))))))NCC)=O)))C=O)OCcccccc6
OCCCCCCCN6C9cccccO)c6
Ncccccc6C=O)NCCCCCF)F)F))CC6)))))))))CCCC6C5
CCNCC=Ccccccc6))))))CC)C)C6
COcncc-ncnccc-ccccCl)nc6))))))sc5c9=O))))))))))cn6
CccC)cccC)c6O)))CCCC)CCNC)C))))O6
CccccC)cCncSCC=O)Ncccccc6F)))))))))))ncccccc69))))))))))c6
CCCNCCCCC6)))))))CCNCcccccc6))))))CO)cccccc6))))))C5=O
ClccccCCCNCCOCcccccc6))))))))))CC6))))))cc6Cl
COC=O)Ncnccc5C=O)OC
COccc-cccOC))ccC)[n+]6CccccBr)cc6)))))))))))))ccOC))c6OC
O=CCCC=O)N5ccccO)cc69
cccc-ccnccc-cccccOCCCNCC6)))))))c6))))))ccn96)))))))))cc6
CC=O)NccccncncNcccccCl)c6)))))))c6c%10
NCccccNC=O)cccccccc6s9)))))))))))cc6
CccccS=O)=O)NC=NNC=O)ccccC)cC)c6)))))))))cccccn6)))))))))cc6
CCCCCCC)NCCCOCccccSC)=O)=O))cc6))))))))CC6
CS=O)=O)NCC=O)NCCNS=O)=O)cccccc6)))))))C5CCCCC6))))))))))))cccccc6
Ccnc=O)cC=O)cccccBr)c6)))))))cC)[nH]6
O=CNCcccccc6))))))))CCC=CCCNCcccccc6)))))))C=O)C95))))O5
CccccNN=CccccS=O)=O)Ncccccc6N)))))))))cc6))))))CC5cccccF)c6)))))))))))cc6
CCC)CCNC=O)OCcccccc6))))))))))C=O)NCC=O))CCCN=CN)N
CCC)CCC=O)NCC=O)NC=O)OCC)C)C))))CC)C)))))))NC=O)CCCC)C)))NC=O)OCC)C)C
CNC)ccccC=CC=[N+]C)CCC6CCC5))))))))))cc6
Ccccccc6CnncccccC=O)NCCcccccc6C%10)))))))))))cc69))))))))))))CC)C)CCC6C)C
NC=O)NCCcccnc-ccccCl)cO)c6))))))n6
NC=O)CCCNCC=O)O)))CCCCCCC=O)O)))))))))))CCP=O)O)O
FCF)F)COcccCl)cCCCCCCC6))))))ncncccccc69))))))))))cCl)c6Cl
CCC)C)cnnccncc6c9-cccccc6
COCCOcccF)cO)cNC=O)cccCC)C)C))ncc6cnn5-cccccc6)))))))))))))))))c6
O=CNcccccc6)))))))Ncccc-cncccccc6s9)))))))))cc6
CCC)NCC)C)CNCC)C
COC=O)CNC=O)CCcccccc6)))))))NC=O)ccccC=CS=O)=O)ccccBr)cc6)))))))))cc6)))))))))))CC)C
COcccC=NCCO5)))))cc[N+]=O)[O-]))c6OC
COcccc-ccoccC)cOCcccccC#N))c6))))))))ccc6c%10=O)))))))))))cc6
CCC)OCCCCcccccc6)))))))OCccccCO)CC)C)C)))cc6))))))))CO6
CCcccccc6))))))ncc-ccncNS=O)=O)ccccNCCCC5=O))))))cc6))))))))s5)))))nn5
CNC=S)cccccNC=O)cccccc6)OCO5))))))))))c6)))))))CCCCCC6
O=CCCNcccccc6Scccccc6%14)))))))))))))))Occcccc6
COccccNcncnccncNCCNCCCCC6)))))))))cc%106)))))))))))cc6
O=CNccncn5)CNS=O)=O)ccccBr)cc6)))))))CC6)))))))))CCC3
CNCCNCC=O)Ncnncs5))))))))CC6CCOCC6
O=CCncccccS=O)=O)NCCCC5))))))ccc69))))))))))NCCOCC6
Ccccccc6NC=O)cccccC=O)O))n6
COCCCC=O)NcncC)cC)s5)))))C5
CNCCNcncccc6F)))c=O)cC=O)O))cn6-ccccO)cc6))))))))))))))CC6
CNcncncscc=O)n-cccccO)c6))))))ccc6c%139
NS=O)=O)ccccOccccNC=O)NccccBr)cc6)))))))))cc6)))))))cc6
C=CC=O)OCC=CC)COC3C=O)C%117
CcccC)ccCccO)cccCC=O)O)))c6COCOCCOCOCC)CO)CO)C6O)))))))))CO)CO)C6O)))))))))))))))c6
OCcccCO))ccBr)c6O
Cnc=O)cc-cccccc6))))))nnc5nC)c9=S
CccccCNC=O)C=Ccccc-cccc[N+]=O)[O-]))cc6Cl)))))))o5))))))SC5=S)))))))cC)c6
COC=O)CCO)CC=O)COccOC))cccc6C9%13CCNCCccccs5)))))))C%17C8
NcccnCOCCO))CO)C5O))))))c=O)n6
O=Ccccccc6))))))cnnn-ccc-cccco5)))))ncn6))))))n5
CNCCcccccc6Ccccccc6OCF)F)))))))C%10COcccccccccc%106
CNCCCCC6CCNC=O)CCCCCC6))))))))C8
COcccccCSCCNC=O)CCO))NC=O)NccccC=N)N))cc6)))))))))))))))c6
O=CNCCcc[nH]cn5))))))C=O)Ncccccc6
O=CCOcncncscc-cccccc6))))))c95)))))))))))NCCCCC5
CNC=O)ccccNC=O)Cccccs5))))))))cc6)))))))cccccc6
CCCCnccccC=O)NCCCCCCCC6)C8)))C6))))))))c6=O)))))))))CCCOC3C)C
O=CO)C=CCCNCCCCCCNCCCCcccccc6)))))))))))))))))C6
O=CCNC=O)CCcccccc6)))))))NC=O)cccccc6))))))))))))NCCCCO)CCccccO)cc6C%10CCN%12CCCC3)))))))C%14O5
CcccS=O)=O)NCC=O)NO)))CC)C)))))ccc6F
CCOCCCCOCcccccc6))))))cccccc6))))))cccccc6)))))))))))OCC
COcccCO)Cnnccccc5c=O)[nH]cccccc6c%179)))))))))))))))))ccOC))c6OC
COcccccOC))c6OCCNCCCOC6=O
COccccC=O)NCCC=O)O)))cccc-ccc-cccccCl)c6))))))ccc6O)))))))cc6)))))))))nc6
COccccC=CNC=O)cccccc6))))))))C=O)cccccc6C%10=O)))))))))))cc6
CCCCCCCCC=O)cccCC=O)NCccnCCCCO))CO)))))nn5)))))))))cccccc6n%10
CC=CCCCC=O)NO))))S=O)=O)cccccc6)))))))OC5=O
COC=O)cccccCC)=NNC=O)cccOC))ncccccc%106))))))))))))))c6
COccccCCNcncncscc=O)n-ccccC)cc6))))))cnc6c%139))))))))))))))))cc6OC
C=CCNCN)=O)))C=O)NCcccccCC=O)NccccOC))cc6)))))))))c6
O=CCnnc-cccccc6))))))nccccccc6nc%10%13))))))))))))))NCCCCC5
CCCCOcccccCncC)cC=O)NCcccccc6)))))))))sc5=O)))))))c6
CCcccccNC=O)CScnc=O)ccnn-cccccc6))))))c5[nH]9)))))))))))))c6
N#CccccOcccccNcccncccCl)ccc%106)))))))))))c6)))))))cc6
CNC)CccF)cccc6Cl)))))))CO)cccccc6
COccccNCCNC=O)COccccC)cc6[N+]=O)[O-])))))))))))CC6))))))cc6
CCC)NCCCCO))CCOcccccCl)c6Cl)))))))))C6
C=CCNcnncNccccCC)=O))cc6)))))))cccccc%106
O=CCCOccc-cccccc6Cl)))))))ncccccc%106)))))))))))))NCCCCcccccc6)))))))CC6
CSccccOcncC)ccc6C=NO))NCCNC)CC6))))))))))))))cc6C
COcccccc6Ccnc-cccccC)c6))))))no5
N#CCCCCN5C=O)CCCCCCccccCS=O)cncccccc6[nH]9)))))))))))o5
O=CCCCCCNC7)))))))cccccCF)F)F))c6
Ccccccc6CCOcccccc6)CCC5CC=O)O
COcccC=CCOC=O)ccccnc6)))))))))))ccOC))c6OC
O=CCncncccccc6c%10=O))))))))))))NccccNCCCCC6))))))cc6
CNC)C=O)Ncccccc6)CCNC=O)ccccCl)cc6)))))))CC=O)N6CC%10
CC=O)NccccccS=O)=O)NCccscn5))))))))cc6oc%10=O
CCCNC=O)OCCCCCCC6)))))))))))NC=O)CN)CC=O)O
CCCCC=O)NCCCC5))))))NCcccccccc6nc%10N))))))))))))C=O)ccccnc6
CC=CCCC)C))NC=S)NC)C6cccccc6F
O=CCCCCCN6S=O)=O)cccccF)c6)))))))))C5C=O)N8cccccccccc%106
CcnncNcccccc6)))))))cccccc%106
ClcccccCCCCNCCCC3))))CC6)))))))c6
Ccnc-cccccCl)c6))))))sc5C=O)NCCCNCCNcccccc6))))))CC6
CCcncc-ccccC)cc6))))))ccnc6n9CCCOccccSC)=O)=O))cc6
CcccC)ccc=O)oc6c%10))))CNCcccccc6)))))))CC6
CCCCOCCCCCOCCCCCOC=O)CCCCC))))))))OCCOCCOCCO))CO)CO)C6O))))))))CO)C6OC=O)ccccCC=CC)CCC=CC)CCC=CC)C=O)O)))))))))))))cO)c6
COccccc-ncSCC=O)NCCCNCcccccc6)))))))CC6))))))))))ncc[nH]cccccc69)))))))c6=O)))))))c6
CC=O)NCC)CccccC#Ccccccc6)OCCO6)))))))))))cc6
COcccccC=O)NC)CC#CccccocCC)O))nc5c9))))))))))))))c6
Ccnn-cccccc6))))))cC)c5C=CC=O)NC=S)NC6=O
CCCC)C)CCCCC5O)CNC=O)CCNCcccF)ccc6F))))))))))))CC)C
O=CNCccccF)cc6))))))))cccccNC=O)CCCCO5)))))))c6
COcccccCnc=O)nccncNCCCO)C5)))))nc69))))))))))c6
CcccC=O)NCCNcccc[N+]=O)[O-]))cc6[N+]=O)[O-]))))))))CC6)))))))no5
O=CNCC=O)NO)))CCCCCC6))))))))ccccCncccn5))))))cc6
COccccC=O)NCCNC=O)cccccOCC)C)))ccc6o9))))))))))CC6)))))))cc6
COccO)cccc6CCCCNCCCCccccF)cc6))))))ccccF)cc6))))))))))CCN%106
CS=O)=O)ccccC=O)NN=CCCCC5))))))))cc6[N+]=O)[O-]
CCNC=O)C=O)cc[nH]cccc[N+]=O)[O-]))cc96))))))))))))C=O)O
O=Cccccc[N+]=O)[O-]))c6))))))ccO)cccccc6oc%10=O
CNC=O)ccccc[nH]cnc95)))))))Nccccnc6))))))C6ccccCF)F)F))cc6
N#CcccF)ccOccccC#N))cCF)F)F))c6)))))))c6
O=CNccncccccc6c%10)))))))))))NccccCF)F)F))cc6OccccCl)cc6C=O)O
COcccccc6NCCNcnccccCl)cc6s9)))))))))CC6
CNC)CCNC=O)ccccS=O)=O)NC)cccccc6))))))))cc6)))))))))cccco5
CCC)CcncccCN)=O))ccc6[nH]9
CCC)CC=O)C=COccccO)cc6C9C)CC%13C
O=CO)ccccc-ncccc5C=CC=O)NC=S)NC6=O)))))))))))))c6
O=CNccsc-cccncc6))))))n5))))))NccccCl)cCl)c6
NCCCCCCCC6)))))))C=O)NCC=O)NCC=O)O)))))CCCC5
CccncCNcncCcccccc6Cl)))OCO5))))))))nccC)cC)nn95)))))))))))cn6
CCCCCCCCCCCCCC=O)NC=CCCCC=O)OCC))))C=O)O5
CCncCCCCNC6))))))nnC)c5=O
COcccc-cnn-cccccOCCCNCCNCC)C6))))))))))c6))))))cc5C=O)CCC)C)C6)))))))))cc6
O=CCNC=O)NCCCCcccccc6%10)))))))))C5=O)))))))NCCC3
C=CC)CCCCC=O)NCCCCCCC=O)NCCCC)C)))C=O)O)))))))))))))CCCC)CCCCCC)CCCO)CC)C)C6CCC%10%14C)))))))))))))C96
CccnccNCCCCNC=O)OCC)C)C)))))C6))))))n6
COccccOC))cNC=O)CNC)C=O)cccccc6OC)))))))))))))c6
COcccCcccccc6CNC=S)NC=O)CCl))))))CCOC=O)C%135))))))))OCO5))))))))ccOC))c6O
C=CC)CO)CCCC)=CCCCC)OCOCCO))CO)CO)C6O
CcccccOC=O)cccc[N+]=O)[O-]))o5)))))))c6C
CCOcccCl)cCC=O)Ncccon5))))))))cc6OC
CCC)ccccC=CC=O)NccccF)cc6))))))))))s5
NS=O)=O)ccccNC=O)ccccS=O)=O)Ncccccc6F)))))))))cc6))))))))cc6
O=CCCNCCCC5)))))C=O)N5ccccCl)cCF)F)F))c6
CCNCC))CCCOC=O)NCC))cccccc6)))))))))CCCCC6CCN38
O=CNcccc-cccccc6))))))cc6)))))))CCl)Cl
CCOC=O)CScncNCCCOCC7)))))))ccCF)F)F))c6C#N
CNCCNccncCl)cC=O)NCCC)cccccc6)))))))cccccc6)))))))))c6))))))CC6
CCCCNC=O)CCCOcccccc6)CNC=O)CCCCN5C9=O)))))))))C=O)N5C)))))))))))))CC6
CCcncccn6)CNcncncsccc95)))))))))CC6
O=CO)cccccOCccccCOccccC=O)O))cc6))))))))cc6))))))))c6
CCC)C)OC=O)NCCcccccc6)))))))CO)CCCccccO)cc6)))))))C=O)NCcccccc6CC9O
CcccC#N))ccCC)NcncnccCN)=O))cccc%106))))))))))))n6
O=CNCCC=CCCCC6)))))))))C=Cccccnc6)))))))NC=O)cccco5
O=CCCcccccc6N%10CCCNCCCnc=O)[nH]cccccc69)))))))))CC6
CCNC=O)cnoc-cccCl)cO)cc6O)))))))c5-ccccOC))nc6
CcccC=CC=O)cccccCl)c6Cl))))))))))ccC)c6OCCC=O)O
CccccncC)nN=CN)N)))c=O)c6c%10
CCCCCCCCccccC=O)NCCnccCccncN)nc6N))))))))nn5)))))))))cc6
NNC=O)CCN)C=O)NCCccccO)cc6)))))))C=O)NCCCC5C=O)O
CcccS=O)=O)CCC=O)O)))))ccc6OCCCOCCcccccc6)))))))C=O)O
COCCncCNCCOCC6)))))))nccccNC=O)COcccccc6))))))))))cc69
COC=O)CCF)F)F))NC=O)Ncccccc6%10
COccccNC=O)C=CccccOCC=O)Ncccccc6Cncccccc6cccccc6%13))))))))))))))))))))))))cc6)))))))NC5=S))))))cc6
CSCCCNC=O)CCCC)C)))NC=CCNCC)=O))))Ccccccc6)))))))))))))C=O)O
COccccNC=O)ccc-cccccc6Cl)))))))n[nH]5)))))))cc6OC
O=CCCCcccccccc6s9))))))))))))nccnc5
O=CC=Ccccc-cccccc6[N+]=O)[O-]))))))))o5)))))))NCCNC=O)ccc-ccccs5)))))ncn6)))))))CC6
CCC)NC=S)NCCNCcccccc6))))))cccccc6)))))))CC6
CNCCCC5CCNC=O)cccccCN))c6)))))))C7
Ccsc-cccccOCccc[nH]c=O)c6))))))))c6))))))nc5CNC=O)NcccF)ccF)c6F
O=CO)ccccCNC=O)cccccc6C9C=O)NCcccccc6)))))))))))))))))))cc6
O=CNcccccc6)OCCO6))))))))))NCCOCCCNC=O)CCCC4)))))CC6)))))C6
CNC)C=O)cccccc6)CCCccncn5-%10
CCS=O)=O)NCCCcncccn6)CCNCcnccs5))))))C6
CCCS))C=O)NCcnc[nH]n5
OCCC=NccCl)ccCl)cc6Ccccccc6))))))=NC%11
COccccNC=O)NCN=Ccccoc5)))))cccccc6NC)C%11=O)))))))))))))))cOC))c6
ClccccCNCCCC5CCC7))))))))cn6
COccCCCNC)C)))))cccc6-ccccCncC)ncccI)cCl)cc69))))))))))cc6
CCNcnccc=O)nCcccccc6)))))))nc-5[nH]9
CCCnc=O)c[nH]c-cccC)no5)))))nc5nCCC)))c9=O
Ccnn-cccccc6))))))cncccccc6cNCCNCCNcccccc6))))))CC6)))))))))c%13%10))))OCO5
NCCCCCNC=O)cccccccNCCN))))ccc%106)C%12=O
COcccc-ccc=O)ccO)ccOCOCCO))CO)CO)C6O))))))))cc6o%10))))))))))cc6OCOCCO))CO)CO)C6O
COccccC=O)NNC=O)cccco5)))))))CC)cn[nH]c=S)n5N))))))CC)C)C)))))cc6
COC=O)C=CC)NCC)=CC=O)OCCO)))))C6cccCl)ccc6Cl
CNCCcccccNC=O)ccccC#N))o5)))))))c69
COcccccc6-ccC#N))cN)ncSCC=O)NCCCC5))))))))c6C#N
O=CC=Ccccccc6O))))))))CNCC6=Ccccccc6)OCO5
COC=O)CCncSCC=O)NC=O)NCCCCC5)))))))))))ncccsc5c9=O
NCC=O)O))CCCC3CCCl))O7
CCNCC))cncncc6ncn5COCCO))CO)C5O
CCC)C)OC=O)NCCCCC6))COCCCC3)))CCC6=O
CCOcccccc6NC=O)CNC=O)CSccccS=O)=O)NCCCC5))))))cc6%10
FCF)F)cccCF)F)F))c[nH]cNCCNcncccc6CF)F)F))))))))CC6))))))nc5c9
CCOccccC=O)NC=CccccCl)cc6)))))))C=O)NCCcccccn6)))))))))))))cc6
ClCCNCCOC4)))))OCC=CC6OcccccOCcccccc6))))))))c6
CCccncNC=O)CCccccnc6))))))))))s5
CSCCCNC=O)cccccS=O)=O)NCCOCC6)))))))c6))CCCCC7)))))))))))C=O)NCCNcccccc6))))))CC6
CNC=O)cccccC#N))c6)))))))cccc-cccncc6))))))cc6
COcccc-cnccnc6OCCNcncccccc6s9)))))))))C4)))))))))))cn6
CCCccccC=O)NCCNCCCCccccs5)))))CC6))))))CC6)))))))cO)c6
COCCncC)ccO)cCcccccc6))))))NCCNC)CC6)))))))c6=O
COccccC=CcccOC))cOC))cOC))c6))))))))cc6CCCNC)C
CcncC)nCCCCCNC=O)COCC#N))))))C6)))))))n5
CcccccCS=O)=O)cnccc[N+]=O)[O-]))ccc6[nH]9)))))))))))c6
O=CO)ccccNC=O)CS=O)=O)ccccCl)cc6)))))))CCCC5)))))))cc6
COcccccc6CCC=O)OCCCCCC6C5
CcncCNcnc-cccccCNCCN)=O)))))n6))))))cs5)))))))cs5
CSCC=O)NCCccncNC)C))nc6CF)F)F)))))C6
O=CO)CCCCCO5)C6C=O)NCccccnc6
O=CNCCCcncCcccccCl)c6)))))))no5)))))))))ccsnn5
COccccC=O)CCC=O)ccccCl)cc6))))))))ccccCl)cc6))))))))cc6
CCCCC))C=O)NccccncNC=O)CNCCCOC))CC6)))))))))sc5c9
CCC)C)cccc-cnncSCNC=O)cccccc6C9=O))))))))))))o5)))))cc6
CCOC=O)cc-ccccOC))cc6))))))csc5NC=O)CNC=O)CCC5=O
COccccBr)cC=O)NN)))c6OC
CCNC=O)CCcccccc6)OCO5))))))))C5=O
CCC)ccccO)cc6)CCCCCC=O)O)))))CCNC=O)cccccc6F))))))))))=C6CCCCCCCC6
CCOccC=O)NCC)cccccc6)))))))))scccccc96
CC=O)NcncC=O)Ncccccc6)OCO5))))))))))cs5
COcccc-ccccNCC)=O)))cc6C=O)O))))))))cc6
Cnnc-cncccc6F)))))))sc5=NcccccS=O)=O)NCC=O)O))cccccc6)))))))))c6
CccccC)cNCC=O)NCCCCC5))))))))C=O)CNS=O)=O)cccccc6)))))))))))c6
CccccS=O)=O)NCCCCCCNCCCCC%106)C%12CCO))O6))))))))))))))))cc6
CCccccNC=O)CNC=O)CNC=O)NccCC)C))cccc6CC)C)))))))))))))CC)CC)))))))cc6
CNCCC=O)NCCcsc-ccccnc6))))))nc5C
CcccccNS=O)=O)cccccnsnc95)))))))))))c6
CCC)Scncccc6C=O)NcccCl)ccc6NCCOCC6
CC=O)ccC)[nH]cC=O)NN=CC)cccncc6))))))))))c5C
CccccOCC=O)cccccc6)))))))))cC)c6
CccccC=O)OCC=O)NCCCNC)CC7)))))))))))cc6S=O)=O)NCCOCC6
COC=O)C=NNccC)nC)n-cccccc6))))))c5=O))))))))SCOCCO))CO)COCC=O)O))))C6O
O=CO)ccnCCC3)))cccNCCCNS=O)=O)ccccc-ccccF)nc6))))))c6)))))))CC7)))))))cF)cc6c%10=O
CC=O)NccccC=O)NCcnnnn5-ccccC)cC)c6))))))))))))))cc6
O=Ccccccc6C=O)cc%10ccOccccF)cc6)))))))cc6O
COccccC=CC=O)cccccc6)cccccc6n9CC)C)))))))))))))))))cc6O
CCCOccccCCC=NOC)))C=O)O5)))))cc6O)))))))))NC)CCO)COcccccc6
CCNCC=O)NCCCCc[nH]c=O)ccc6%10)))))))))))))C=O)CCNCCN6CC)=O
CCCCnccnc5
CCCnc=O)nC)c=O)c[nH]cnc59
O=CNO))ccccCNS=O)=O)ccccs5))))))))cc6
CCOC=O)cccccc6NC=O)CNCCOCC6
O=CC=CccccOCCCCCCCCCCCOccccF)cc6))))))))))))))))))cc6))))))))ccccO)cc6
O=CCCccccCF)F)F))cc6))))))NCCCCNCCCcccccF)c6))))))CC6)))))))C6)))))))NCCOCC6
COccccNS=O)=O)ccccC=O)OCC=O)NCCCO)))))))))cc6))))))))cc6
CCC)NCCO)COcccccc6C=Ncccccc6OC%10
CC=CC)C=O)OCCCOC=O)CC)C)C))))CC)CCOCC)=O)))COCC)=O)))CC)C=CCC5CC)O)CCCOCC)=O)))C%18%13O
CCCC=O)Ncccccc6)C=O)C=O)NC)C6=O
CCCOcccccc6OCCCC=O)N8CC)C
CCC=O)NCCccccNC)C))cc6))))))))))CN)=O
OCCOCncnccNCCCCC5))))))ncnc69)))))))))CO)C5O
O=CCO)=CNCC3)))C=O)CO)CN=Ccccccc6CCcccccc6%15))))))C%13%10))))))))))))C6=O
COccccC=O)NCC=O)Ncccccc6)OCCO6))))))))))))))cc6OC
CC=CCCCCCNC=O)CF)F)F))))C5)C6NC)C%10=O
CCC)cccCNCCCNCC5C8)))))))))ccCC)C))c6O
O=CCNNC=O)NccccCl)cc6)))))))))C=O)N5
COCcnnn-ccccCl)cc6))))))c5CS=O)=O)ccccCC)C)C))cc6
CcccccNC=S)NN=CCCScccccc6))))))))NC=O)CCcccccc6)))))))CP=O)O)O))))))))))))c6
CC=O)NcnccccC=O)cccccc6)))))))cc6s9
CCCCCCC)N6C=O)CScnncCnc=O)scccccc69))))))))))o5
CnccC=CCNCC6))))))ccF)cccc69
Ncnc=O)cN=Ccccccc6Cl)))))))))cN)[nH]6
COcccccc6S=O)=O)NCC)C)C))))))nC)c=O)ccc-ccoc-cccccCl)c6))))))n5)))))ccc%106
CCC)C)CNC=O)ccccF)cc6))))))))cccCl)ccc6NCCNC=O)CCccccCl)s5))))))))CC6
CCS=O)=O)NCCcccccOC))cOC))cc6ccOC))cOC))ccc%146
CCCC=O)OCOCCOC=O)CC)))))C=O)CO)C6O
CCCccccOCC)))cC=O)Ncccc[N+]=O)[O-]))cc6O)))))))))c6O
C=CCC)CCOC=O)CNCCCCN)))))))))CC)CC)CCCCCC=O)C59))))CC)C%10O
COccccncccCO)CNCCCNC=O)C=CcccF)ccF)c6))))))))))CC6))))))))c6c%10
O=CCNC=O)cccco5))))))))cccCl)ccCl)c6
CccccC)cNS=O)=O)cccccc6)CC=O)N5CCC9))))))))))))c6
CCC)CC=O)N=CN)NCCCcc[nH]cn5
O=S=O)NcccccCl)c6)))))))cccc-cccccc6Cl)))))))o5
FcccCCNC=S)NCCNCCOCC6)))))))))))))ccc6F
CNCcnc-cn[nH]c=S)n5C))))))no5
COccccCC=O)NCCCCC6Cncccn5)))))))))))))cc6
CCOC=O)cccccc6NC=O)CNC=O)Scccccc6%10
COcccccc6OC))))C=O)C=CO)C6=O
Ncncc-ccccCnccnc5))))))cc6))))))cc6-cncccccc6o9
COC=O)ccnCcccccCF)F)F))c6)))))))c=O)cccccc%106
NCCCCCNC=O)cccc-ccccNC=O)Cncncccccc69))))))))))))cc6))))))cc6))))))))C=O)NCCC=O)O)))C=O)O
COccccNC=O)NCcccccCF)F)F))c6))))))))))cccF)c6cn%10
NcccccCCNS=O)=O)NCCNCcccccc6F))))))))CC6))))))))C=O)NCCCCC6))CCSCCS5))))C4)))))))))c6
CNC=O)Ncccccc6))))))C=O)C5CO)ccccC#N))cc6
CccccS=O)=O)NCCccsc-ccccnc6))))))n5)))))))))cC)c6
O=CCOCCO)))))NcccccNCCCC5=O))))))c6
CC=NNC=O)NcccccS=O)=O)NC=NCCCCC7)))))))))c6))))))))))cccccc6Cl
CCC)C)OC=O)NCCCCCNC=O)cccccc6))))))))C=O)O
NCCCNCCCCCCCCCCCCCCNcccncccCl)ccc%106
COcccCCC=O)OCC=O)Ncccccc6)CCC5)))))))))))))))ccc6OCC)=O
CCC)=NNC=O)SCCOcccccc6OCccccBr)cc6
CC=O)cccccNC=O)CCcccccc6)))))))NS=O)=O)cccccc6)oc=O)n5C))))))))))))))c6
CcnnC)cc5NC=O)CnncCF)F)F))cc5CCCC6
O=CO)ccF)cF)cCccF)cF)cF)cF)c6F))))))))cF)c6F
CScnc=O)ccn6COCCOP=O)O)OP=O)O)OCOCCO))CO)CO)C6O)))))))))))))CO)C5O
Ccncccccc6c=O)n%10N=CcccccF)c6))))))))))))OCO5
COcccC=CNC=O)cccccc6))))))))C=O)NC)CCCNCCOCC6)))))))))))))ccOC))c6OC
CCOC=O)NCCccccO)cc6)))))))C=O)NCC=O)NCCcc[nH]cn5))))))C=O)NCCCC)C)))C=O)N-cccccc6)))))))))))))CC)O
O=CNCccccnc6))))))))Cccccnc6))))))CCCC5
COcccNC=O)ccccC=O)O))cc6C9=O))))))))))ccc6-ccnco5
COC=O)C=CC#N))NcncNCcccccc6))))))))ncNCCCCC6))))))n6
COccccNC=O)Cc[nH]ccC)cccc6c9CCCC)CCC=O)NCCCCCCNC=O)CCNC=O)CCCCCCNC=O)cnoc=S)[nH]5)))))))))c5-ccC)ccC)cc6C))))))))))))))))))))))))C=O)CN%106))))))))))))))))CC))c6
COC=O)C=CO)CCcccccC)c6))))))CC=O)OC)))C6C=O)OC
COccccoc=O)cC=CccccOC))cOC))c6))))))))cc6c%10
CCCCCNC6))OCCCCCCCCCNCCCNC)C))CC6))))))CCC6C)C%10CCC%14C)C%17C%20C
CccccCCC=O)NccC=O)NcccccF)c6))))))))cnn59)))))))))cc6
Occcccc6OCc[nH]cccccc6c9CCO)CC%18)NCCCC3))))CCC%20%176
CNC)S=O)=O)ccccC=O)NNC=O)c[nH]ncccccc96)))))))))))))cc6
O=CC=CccccO)cc6))))))))NC=S)NCCCOCCOCCOCCOCCCl
CCCCCCCCCC=O)cncCCCNC=O)ccccccn[nH]c95)))))))))))))co5
COccccCCNC=O)CNC=O)COcccccc6)))))))))))))))cc6OC
CccccS=O)=O)NC)cncnc[nH]cnc95)))))))))))cc6
COccccC=O)O))cc6
OCCNCCCNCCOCcccF)ccc6Cl)))))))CCCC%13C6%10
CccncC=O)CCCCCCcccccc6)))))))))))))o5
NcncN)ccOccccccccCl)c6c%10)))))))))))cccc6n%10
CCOC=O)CC#N))C=NccccC=O)O))cc6)))))))Ncccccc6
Cnnccc5C=O)NCCNCCO))cccccc6
CCC)C)CNC=O)NCccccc-ccccccc6[nH]9)))))))))c6
O=CCOcccccCNCCCCccccnc6)))))))CC6)))))))c6))))))))ccccF)cc6
CCC)NCCCCNC=O)cccc-cccCF)F)F))ccCF)F)F))c6))))))cc6)))))))))CC6
O=CCnnc-cccccc6))))))cnnc-cccccc6Cl)))))))nc9-5)))))))))NccccF)cc6F
NS=O)=O)ccccC=O)NCCCCCCC6)))))))CCCCCC6))))))))cc6
O=CNCcncccc6F)))))))CC3))))ccccS=O)=O)NCCCCCC7))))))))cc6
O=CNcccncc6)))))))C=O)cccncc6
CNcncCNC=O)ccscCCCOC5)))))n5))))))))cs5
CncncS=O)=O)NCCCCC6))N=CNOCccccF)cc6))))))))cccccc69))))))))))))))c5
O=CCNC=O)CCOccccS=O)=O)NCCOCC6)))))))cc6%10))))))))))))NCccccF)cc6
CCC)CNC=O)ccccCl)cc6))))))))C=O)NCCcccccn6
COccccC=O)NC)CC=O)NcccccOC))c6)))))))))))cc6OC
N#CccNCCCO)C5)))))[nH]ccc-ncnccc-ccnnCCO)))c5)))))ccc69)))))))))ccc6c%10=O
COccccNC=O)CNCCCCO)cccccc6))))))CCCCCC6%10))))))))))))))cc6
O=[N+][O-])C=CNCCC3)))CCC3))CN5CCO
CCC)C=O)Ncccccc6C=O)Ncccccc6
CS=O)=O)ccccC=O)NCCCNC=O)cccCl)ccCl)c6))))))))cccccn6))))))CC6)))))))cc6
COcccccOCccccC=O)NCCOCC6)))))))o5)))))))c6
CCcccccC)c6NC=O)ccccC)cNC=O)cccccc6C9=O))))))))))c6
CCOccccCl)cc6)))))))C=O)NcccC=O)NCCcccccc6))))))))))ccc6Cl
CCN)CNcncncc6ncn5COCCO))CO)C5O
CCCC)CNC=O)CCCCN5C=O)CNC=O)CC)NC)C=O)CCCCCN6C=O)CCccccO)cc6)))))))NC=O)CCC)C))NC=O)CCCC)C)))NC%27=O
O=CccccF)cc6Cl)))))))NCCNS=O)=O)cccccc6F))))))))CC6
COccccC=Ccccccc6)CcccOC))cOC))cc6C%10=[N+]C)C)))))))))))))))))cc6OC
CNC=O)ccc-cccncNccccSN)=O)=O))cc6)))))))n6))))))nccC#N))ccc96
CC=NNCN)=S))C=O)C5N=NccccS=O)=O)Ncncccccc6s9)))))))))))cc6
COcccccc6CNC=O)cccccc6)OCO5)))))))))CC=O)NCCCCC5)))))C5=O
ccccCNCCCNcccncCCCCCC6))))))c6))))))CC6))))))))cc6
CCC)OC=O)C=CNCCCC5))))))C=O)O6
NCCCCCNC=O)C=CC=O)O))NC=O)CNC=O)C=NOCCCCNC=O)cnccs5))))))))))C5))))))C4CC8
COcccCOcccCOcccO)ccO)c6C=O)C%10O)))))))))))ccc6OC%10COCOCC)CO)CO)C6O)))))))))))))))))))ccc6O
CCC)Cnc-cccco5)))))nccC=CC=O)NO)))))cccc69
CcscN)cC=O)ccccOCOCCC)C))))))cc6)))))))c5C
OCCNCcccncc6)))))))CCC6NCCNCC6
CCCCCCCCCCCCCCCCCC=O)OCCCO))CC=CCCCCCC)OC3C%116O%15))))))))C6O
CCccC)ccccO)cCNCCNC)C))))))c6oc%10=O
O=CNO))cccccc6)S=O)=O)NCN6CCCC3
O=CCCSCCO))))CO)CO)CO)CO)CO))C6O
CNC)S=O)=O)NCCCCCOccccc-ccnccc-ccccs5)))))nn5c9)))))))))c6
CCCC=CC)CCC)CCOC))COCO)C=O)C=O)NCCCCC6C=O)OCCC)=CCCCCO)COC))C6))))))))CC)CO)CC%25=O))))))))))))))))CC)CC6OC
ccccCcc[nH]cn5))))))cc6
ClccccOCCncncc5CNccccCl)cCl)c6)))))))))))))))cCl)c6
CNCCNC=O)CCSCcccccc6CF)F)F))))))))NCC=O)NCCCNCCOCC6))))))))))))C5=O)))))))CC6
CncCNC=O)C=O)NCCCCOCC6)))))))OCCOCC96)))))))))))ncccccc69
COcccc-ccscNN=Cccccs5))))))))n5)))))cc6
OCCOCcccccc6)))))))))CNCCNccccCl)cc6))))))CC6
O=COCCccccO)cc6)))))))C=O)O))))CCccccO)cc6)))))))NC=O)CCcccccc6
CC=O)OCCOCC)=O)))COC=O)cccccc6))))))))COCC)=O)))COCCC)C96
CccNCCNC)CC6))))))cN)ccc=O)cC=O)O))cnCCC3)))c%106
CcncSCC=O)Ncccccc6NCCOCC6))))))))))))))))n[nH]5
OccCNccccnn6))))))))ccCccccF)cF)c6)))))))cc6CNCCC3
CCNCC)=O))nc=O)ccc[nH]cccccc69)))))))c6=O
Cccccs5)ccnnCcccccc6Br))))))))c=O)c6n9C
O=CNCCS))C=O)O))))OCCCCCNCCCCCNC=O)CCC=O)NO))))CC=O)O)))))))))))C6
CCCCN)CO)CO)CCCCCCC6)))))))NC=O)CCCCN5C=O)CNC=O)CCCC)C)))NC=O)CN)CC=O)O
CONC=O)cccS=O)=O)Ncccccccccc%106))))))))))))ccc6NCCOCC6
CNC)CCNccccc-ccO)ccc[nH]c=O)csccc5c%139)))))))))))))n6
CNC)S=O)=O)ccccC=O)NCCCCNCCCCcccccc6%10))))))))))CC6)))))))))cc6
COccccCC)NC=O)cccccc6OC)))))))))))cc6OC
COcccccc6CNCCCCCCCCN5C)))))C)OC6C9=O
CCC)C=O)NCCCnccCNC=O)cccccn6)))))))))nn5)))))CC6
COcccc-ccncNCcccccc6C9)))))))))o5)))))cc6
Ccn[nH]c=O)n5N=CC=O)NO)C=O)NCcccccc6[N+]=O)[O-]
Ncccccc6S=O)=O)NCCncnccNccccnc6)))))))ncCl)nc69)))))))C6CCO
COccccnc6-nncC)nc5-cccF)cOCCC)O)C=O)O)))))cc6F
NCCC3ccccCF)F)F))cc6
CNC)CCNS=O)=O)ccccCF)NC=O)cccccc6)))))))))cc6
COccccCl)cc6NC=O)COccccS=O)=O)NCCCNCCOCC6)))))))))))cc6
CCOcccccCCNC=O)NccCC)C))cccc6CC)C))))))))))))NCCCCC6)))))))c6
CCNcnccC=O)NCCOCC6)))))))cc6C=O)ccccF)cc6
CCC=NO))ccccOCcncccccc6n9CCCC=O)O))))))))))))))))cc6
C=CCCCC#C)))CC)CCC)))ccccOC))cOC))c6
CcccNCCcnc-cccccCl)c6))))))no5)))))C4))))no5
CccccC=O)OCC=O)NcscCC)C))cC)c5C#N))))))))))))cc6[N+]=O)[O-]
CCCCncO)ccccN)cc6nc%10=S
CCCC=O)CCCCCccccOC))cc6C%10CCN%12CCCC3)))))))C%14O5
ccccccOccccNcncncccccc%106)))))))))))cc6)))))))cc6[nH]9
CC=O)OCCOCCCCC)CCCCC6CCCC)CC=CC=O)OC5)))))CCC95O))))))))))))C6)))))CO)C6OCC)=O
CCOC=O)CScncccCF)F)F))ccc6[nH]9
COccccc-ccccC=O)O))cc6))))))c6
COccccC=O)CCCCNCcccC)[nH]n5))))))C6)))))))cc6OC
N#Ccccc-csc-cccccn6))))))nc5-ccccOCF)F)F)))cc6)))))))))))cc6
NS=O)=O)cccc-nncCN)=O))cCO))c5-cccccc6)))))))))))cc6
Ccccccc6-cnncNC=O)NccccOccccF)cc6)))))))cc6)))))))))s5
O=S=O)Ncccccn6)))))))ccccnccNCCCC5)))))nc6c%10
CcccNC=O)ccccCl)cc6Cl)))))))))ccc6NC)CC)CC)C)NCC)C)C
Clcccccc6CNCCCCC6))))))csccc5Ccccccc6
COccccOC))cCcnnnn5CCCCCO5)))))))))))NCCCCC6))OCCO5)))))))))c6
COcccccCC)=O))cOCcnncSCC=O)NccC)nC)n-cccccc6))))))c5=O))))))))))o5)))))))nc5c9
O=CNO))CCCCCCC5))))))C=O)NCCCCC6))OCCO5
Ccncccncc6n9-cncccNCCOCC6))))))n6
CNCC=O)NccccF)cF)c6F))))))))))S=O)=O)ccccccccc6c%10)))))C=O)OC6=O
C=CCCCccccCl)cCl)c6))))))NCCC)CCNC=O)cccccO)c6C9=O)))))))))))CC6C=O)OC
COccccCCC=O)ccO)ccOC))ccOCOCCO))CO)CO)C6O))))))))cC)c6oc%10=O))))))))))))))cc6
FcccF)cF)cCOcccccc6C=NOCccCl)cccc6Cl)))))))C5)))))))))))))c6
CNC)NC=O)NccccF)cc6Cl
CCCS=O)=O)ccO)cncccO)ccc%106
COcccccC#Ccccccc6)CCOCN)=N5))))CCCOC4)))CO6)))))))))))c6
COccccc-ccccncN)nn5c9)))))))))c6
CCNC=O)CO)=CC=O)cccccccc6oc%10=O))))))))))))C5ccccs5
Cccccc)cncNcccc-cccncc6))))))cc6)))))))c6[nH]c%10=O
CCC)ccccNC=O)CONccccCF)F)F))cc6[N+]=O)[O-]))))))))Ccccccc6Cl)))))))C5C8=O)))))))))cc6
Ncn[nH]cc5-cncccccc6s9
O=CO)ccccNS=O)=O)ccccccccc6c%10))))))))))))cc6
O=CCCC=O)NC5ccccnc6)))))))))))NCCCCNCCNcccccF)c6))))))CC6
CCC)CC=O)C=CO)CC=O)CCC)C)CCCC6C)C%10=O))))))))))))))C=O)C=CCCCCCCCC%106C))))CCCCC)CO)CCC95C))))C3C)C
CCNCnnccNCC)C)))cCl)c6=O
ccnccc6)[nH]cccccc69
CCOC=O)NC=NCCCccccO)cc6))))))))CN)=O))=CC)N6C
CCC)CCNC=O)cccccc6N)))))))))C=O)O
CCcnc=O)cc[nH]6)NC=O)C5=CNCC))CC
O=CCCNCCNcccccc6F)))))))CC6))))))C=O)N5ccccS=O)=O)NCCOCC6)))))))cc6
CcccC)[nH]c=O)c6C=O)NCCNcccccc6Cl)))))))CC6
ClccccCOC=NN=CcccccBr)c6)))))))))CC5OccccCl)cc6)))))))))))cc6
COccccNCCNCCNC=O)C5cccccF)c6)))))))))))CC6))))))cc6
O=CCnc=O)occcS=O)=O)NCCCC5))))))ccc69))))))))))NCCOCC6
cccc-ccccC=NNCCCCCCCC8)))))))C5)))))cc6))))))cc6
O=CC=Ccccc-ccccCl)cc6))))))o5)))))))ccccc-cccccn6))))))n6
CCCO))NS=O)=O)ccccF)cc6))))))))cccccc6
CCNCCNC=O)NccC)ccC)cc6C)))))))))CCS=O)=O)C5)))))CC6
O=CCccccCl)cCl)c6))))))=CccccCl)cCl)c6))))))CCCNCC85))))))))cccccc6
CncccNCCNC=O)NCCCCCC6))))))))CCNC=O)OCC)C)C))))C7=O)))))))))cc6=O
CcncCNCCCCCC=O)NCcccc-ncnnn5)))))cc6)))))))))OC6CO))))))))))cs5
NccccC=O)NCcsc-cccccF)c6))))))nc5CF)F)F))))))))))cc6COccccnc6
CCC)NCCCncccccNCCNC)C)))))ncc69))))))))))))CC)C
CCOC=O)CCCNcncncsccc95)CCC5))))))))))CC6
CCCCCC=O)NCCCC5C=O)OCC)C)C))))))))))CF)C=O)NO
COccccS=O)=O)NC)CCOCccnnn5CCCC=O)NCC)CO)))CC%15C))))))))))))))))))cc6
CC=O)NCC)CccccC#CcccccC=O)NC)CCcccncc6))))))))))c6))))))))cc6
COccccC=CC=O)cccccc6O))C=CCC)C)O6))))))))))))cc6
CcccccCl)c6NC=O)ccncNccccNCCNC)CC6))))))cc6)))))))nc6CF)F)F
CCC)CCNCCCO)ccccCl)cc6))))))CC6)))))))NC=O)cccco5
CCC=O)NCcccccCF)F)F))c6
CccccC=O)ccC)nO)cccccc96))))))))))cc6
CCCCCCCCCCOCCO))CO)CO)C6O))))))))CCCC%106C)))))))))CC=O)NCcnn[nH]n5))))))CCN5O%10
COccccC=O)NCCCCCCCC8))))))))))cc6S=O)=O)NCCCCCC7
O=CNccccc-ccncnc6))))))c6)))))))cccccc6
Ccccccc6CNC=O)CCcc[nH]cccccc96)))))))CC)O)C6C9=O
O=S=O)O)CO)=S)=O)cccccc6
CCC)cccccCC)C))c6NC=O)NCCcccccc6))))))CCCC5
ClccccC=CC=NNC=NCCS5))))))))))cc6Cl
CSCOCCO))CO)COSC)=O)=O)))C6O
COccccCNcnccocccccc69)))))))c=O)n6NCN)=O)))))))))))cc6
CccccCNCCcnncNC=O)CCC3)))))s5)))))))))s5
COccccCC)C))cc6-ccccCCCCNS=O)=O)cccc[nH]ccc5c9))))))))))C6))))))cc6
CON=CC)nccnc5
O=CccccCl)cCl)c6))))))CCC=O)ccccF)cc6)))))))C3cccccc6
COccCC)C)C))cccc6CCCCCCNCCcccccc6))))))))))))O6
Ccnn-cccccc6))))))cCl)c5C=NNC=O)ccc-cccccc6))))))[nH]n5
CCOC=O)ccc-ccccccCl)ccc6c%10))))))))))nn5Ccccccc6
C=CC=O)CCO)C5CCC6CCO)CO)C6CC)CO)C5O
CncCScnncCNC=O)ccccs5))))))))n5-cccccc6)))))))))))))n[nH]c5=S
CCCcccO)ccc6)OCC)C)CCC)CCCC%106C
CCCCC#CcncNC)C))cncnCC=CCCO))C5)))))c5n9
O=CCCcccccc6)))))))NC=O)CCCncO)ncccccc6c%10=O
NCCccccO)cc6)))))))C=O)NCCCCcccccc6%10
COccccNC=O)CNC)C=O)ccccNCC)=O)))cc6)))))))))))cc6
CcccC)ncNCccoc-ccccCl)cc6))))))n5)))))))n6
CCC)CNCCCNS=O)=O)CCOccccF)cc6))))))))))CC6))))))CCC)C)N6
O=CCNC=O)ccccCl)cc6Cl))))))))))NNCCCCC6
COcccccC=NNC=O)CScnncCccccn5C)))))))n5N))))))))))))c6OC
COccccCccccOcncccNCCcc[nH]cn5))))))))n6)))))))cc6)))))))cc6
COCCCNcncNcccccCl)c6)))))))nnc6-cccccc6Cl)))))))))))))CC6
CCCCnnnnc5Ccccccc6)OCO5))))))))NCCNC=O)ccccs5))))))CC6
CCOccccCC=O)NcccC)cCl)cc6C))))))))))cc6OCC
COccccCCNC=CC=Cc#N))C#N)))C#N)))CC)OCC)C)C6))))))))cc6OC
Fcccc-ccccCOCCCnccCOCCO)cccccc6))))))CCCCCC6))))))O5)))))nn5))))))))))cc6))))))cc6
CcccC)cS=O)=O)Ncccc-ncccc5CCCC6)))))))))cc6))))))))cC)c6
O=CNcccc-cccno5)))))cc6)))))))CO)CO)C=O)NccccCl)cn6
C=CCOcccccc6CNCCNC=O)CNCCOCC6))))))))CC6
CNCCCNcccncNCCOCC6))))))n6))))))C5
COcccccC=O)NCCC=O)O)))C=O)COcccccc6OC))))C=O)NCCCC5C=N%10)))))))))))))))))c6
CCCCNcncCF)F)F))ccc6CNC=O)CC)ccccNSC)=O)=O)))cF)c6)))))))))))))))C6
CCCCCCCC=O)OCCOC))CCOCOCC=O)NCCCCCC)NC7=O))))))))))COCC=O)O))=CCO)C6NCC)=O)))))))))C5O
CCCCCCNC=O)ccccnc6)))))))C7)))C5C)C
CccccNC=O)CO)=CC=O)cccco5))))))C5cccccc6Br))))))))))))nc6
CccccCOC=O)NCCO)cccccc6))))))))))))cc6
CCOccccC=NOCC=O)NCCNC=O)COcccc-cccOC))cccccc6n%10))))))))))cc6)))))))))CC6))))))))))cc6
O=CccnncccNCCCCCNCCCC5)))))OC5C8))))))))nc96)))))))))NCCOCC6
cccc-cncCNCCCCOcccccc6%11)))))))))))))co5)))))cc6
C#CC=O)NCccnCccccC#N))cc6)))))))nn5))))))))CCCC5
FCCNCCC6CCC6OCcccccc6))))))ccccCl)cc6
ClcccccCCCCnccnc5))))))OCCCccccCl)cc6))))))))O5))))))c6
CCCCC))OC=O)ccC)ncN)nC)c6=O
O=CCCNC=O)ccccNC=O)cccccc6))))))))cc6C9=O))))))))))))NCcccccc6
COCCOCCC6NCCCCCCC5C=O)NCCCC5CN5cccCF)F)F))ccn6))))))))))))))C8
N#CcccF)c[nH]cC=O)NCCcc[nH]cn5))))))C=O)NCcccccc6))))))))))))cc5c9
O=CccccCl)cc6Cl)))))))NCCncnnc5-ccccnc6)))))))))C6
CC=O)NCCNccccNC=O)ccccC)nc6))))))))cc6Cl)))))))CC6
O=CO)COcccccccccc%106)S%11=O)=O
COccccOC))cCCC=O)cccccc6C%10=O)))))))))))c6
CC=O)NCCCCccccc=O)n6CCCCOCC6)))))))))))C6
CCCCcnccC=CC=O)NC=O)N5CCCNCCOCC6)))))))))))))))n5CccccC=O)O))cc6
COcccc-cncN)nn5-ccccNC=O)NCcccccc6))))))))))cOC))c6)))))))))))cc6
COcccccC=O)NcnncS=O)=O)NCCOCC6)))))))s5)))))))c6OC
O=CCScnc=O)cncccccc6nc%10[nH]%14))))))))))))))))Ncccccc6NCCOCC6
O=CNCccccF)cc6F)))))))))CCCC=O)NCCNCCOCC6))))))))C6
CCC)CCNC=O)NCCcccccc6)))))))))))C=O)OCC)C)C
Nccc=O)[nH]cO)n6
CCC)CNCCCCNC=O)CN)CccccO)cc6))))))))))CN)=O)))))))C=O)NCC=O)NCC=O)NCCN)=O))CC)C)))))CC)C
CCC)nncC#Cccccnc6))))))))ccN)ncnc69
O=CO)Ccccc-cnocCNCccccnsnc5c9))))))))))CCCCCC6))))))))n5)))))cc6
Cc[nH]cccccc6c9Ccnnnn5CC)C
CcccC)nCcnocC)n5))))))n5
CCCC=O)NNC=O)CScnnnn5C
CNCCNccccCl)c[N+]=O)[O-]))c6))))))CC6
Ccccccc6=O)))CCNC)CC7
CcccccNcnnc-cccncc6))))))s5))))))c6
CccccCOcccccC)cC=O)O))c=O)oc6c%10))))))))))))cc6
CS=O)=O)ccccCScncc-ccccCl)cc6Cl)))))))o5)))))))cc6
O=CNccccCl)cc6)))))))ccCl)cCl)cCl)cCl)c6C=O)N=cscc-cccccn6))))))n5-ccccnc6
CccccC=O)NCCCCC6))NCccccnc6))))))=NC5=O))))))))))cCl)c6
CCnc=O)[nH]ccnncNccccOCcccccF)c6))))))))cCl)c6)))))))c69
C[N+]C)C)CCO
CS=O)=O)cccccc6-cccCl)cnncn5c9
O=COCCF))))ccccncnn5c9
FcncccNCCCC5CCCNCcnccs5))))))CC6)))))))))))n6
CCOcccN)ccc6C=O)OCC)C=O)NCcccccc6))))))NCCOCC6
CC=O)OCC=CC=O)NCC)C=O)O)))))NC=O)CN)CCC)C)))))C5
CCOC=O)CNC=O)ccccs5))))))CC)C=O)NCC)C)C
CC=O)OCOCCC)C)OC=O)C6CCCCCCCCCCOC=O)cccccc6))))))))C=O)O))CO)CC6C)C%10C=O)C=C%14C%17%21C
CCC)C)OC=O)NC=O)CCCCCNC=O)C=CccccF)cc6))))))))))))))NC=O)CCCCN5C=O)CCC=O)O)))NC=O)CCCCCN6C%24=O
NCCCCCCOCCOCcccccn6))OCCO)ccccncccc6c%10)))CCCCCCCC8)N6CCCCCCCCCCC8)C%30O
Ccccc-ncC)nnc5SCC=O)Ncnccs5))))))))))))))cc6
N#CcccC=O)NccccccO)cccc%106))))))))))))ccc6O
CCC)C)ccccC=O)NC=NCCS5)))))))cc6
N#Ccccccc6OCCO)CNCCCOcccccc6O%10
CCCCC)CNS=O)=O)cccc-cccc=O)[nH]n6))))))s5))))))C6
COccccCO)CCcccc[N+]=O)[O-]))cc6))))))=NN5CC)=O)))))))cc6OC
CCNC=O)CCcccccc6)))))))C=O)CNC=O)cccccc6))))))))C7CC=O)CCC=NccccC=O)O))cc6)))))))NCC)=O))C%18=O
CCNCC))S=O)=O)ccccCl)cNC=O)COcccccc6C=O)cccccc6Cl)))))))))))))))))c6
Occcc-cnccccF)nc6[nH]9)))))))))cO)c6
NS=O)=O)ccccCScncccCl)cCl)cc6n9CCF))))))))))))))cc6
CCCCNcncNCC)CNCC))CC))))))ncNCC))CC)))n6
CcccO)ccoc=O)ccc%106)CCCC6
CCCCCCNCccccC)n5-cccccC=O)O))c6))))))))))))ccccC=O)O))cc6
FcccccScccccn6)))))))c6
COccccS=O)=O)ccnCC=O)NcccccC)c6)))))))))ccccBr)cc6c%10=O))))))))))))cc6
CCC=CCC=CCC=CCC=CCC=CCC=CCCCC=O)OCCO
CCNcccccc6))))))S=O)=O)cccC=O)NcnncCC)C))o5)))))))ccc6Cl
CCOC=O)ccscNC=O)cscccccc6c9Cl))))))))))))n5
O=CO)cccc-ccccOCC=O)O))))cCl)c6))))))cc6
O=CNccccCl)cc6C9=NN=Ccccccc6O
Ncnonc5-nnncC=O)NN=Cccccnc6))))))))))c5-cccccc6
CCcncc-ccccF)cc6))))))o5)))))CCccccCl)cc6))))))=NN5cccccc6
FccccNcncccccc6ncC)ncCCCOCC6))))))c%135)))))))))))))cc6
CcnocC)c5-cccCF)F)F))ncNCCCNCCCCC5)))))CC7)))))))n6
O=ccccc-ccccOCCNCCCC5))))))))cc6))))))cccc6o%10
CnnccC=O)NccccCl)cc6C=O)cccccc6Cl))))))))))))))))c5C=O)O
C=CC=O)OCCC=C)CCCOCC)=O)))COCC)=O)))C%13%10
COccccCCNC=O)cocccccc6c9C))))))))))))))cc6OC
NC=O)CCC=O)NccccCNC=O)CCccscn5))))))NC=O)CCCCCCC7)))))))))CCcccccc6%11))))))))))))cc6
CCC)S=O)=O)NCCNC=S)SCC)C)C))))CC6
O=CNccnn[nH]5))))))NCCNcnc-cccCF)F)F))ccCF)F)F))c6))))))ccn6)NcccCF)F)F))ccc6Cl)))))))C=O)NC6)))))))))CC6
CCccccC=O)cncnc5CCC5)))))))))cc6
CCCOC=O)CC)COCCCC)OC))CO)CC)O6)))))))CC)COCOCC)CCNC)C))C6O))))))))CC)O)CCC)COC))CC)CO)C%14C)O
CCOC=O)CCCCNccc-nccC=O)NC)ccccF)cc6))))))))nn5)))))cF)cn6))))))C6
CccccS=O)=O)CC=O)NccccF)cc6))))))Ccccco5)))))C5=O)))))))cc6
CCCCCCCCCCCC)C)C=O)NccOC))ccOC))cc6OC)))))))))))CCCC5C)C9CCC%17CO3
CccccS=O)=O)NCCC=O)OCccccCl)cc6))))))))))cccccN)c6)))))))))cc6
N#Ccc-cccccCl)n6))))))ccnCCCO))))c6=O
CNC=O)OCCCNCCC=O)Nccc-ccccs5)))))ccc6Scccccc6%14)))))))))))))))))CC6
CNC)CCNccccc-ccnncN)cc-cccc-cccccc6))))))cc6))))))cn96)))))))))c6
Ccnccc-nnccn5)))))n6))CCC)NC=O)NccccF)cc6))))))))C6
C=CCCNC=O)CCCCCN)))))NC=O)CN)CccccO)cc6)))))))))))))C=O)NCC=O)NCCC=O)O)))C=O)NCCcccccc6)))))))C=O)O))))))))CC)C
COcccC)ccOC))c6O
NCCcccSN)=O)=O))cS=O)=O)O))cc6S=O)=O)O
CCC)CCNC=O)CCccnc[nH]5))))))NC=O)OCC)C)C))))))))CO)NCCCCCCCC=O)NCC)C)CO
FCF)F)cccccc6)cccnn5Ccccccc6))))))))))c=S)n6CccccBr)cc6
CScscC=N)N))cc5-cncC)cCCN)))s5
CNC=O)CNC=O)cccc-cccccCl)c6))))))o5)))))))Ccccccc6%10
C=CC=CO)C=O)C=C6C=CCCCCC)))))CC=CC)CCC=CC)C
CCCccCCNCCC=O)O))))CCC3))))))sccccCl)cc96
CCC)OcccC=O)OCC=O)Ncnccs5))))))))))ccc6NC=O)CNCCCC5=O
N#CCC=O)CC=N)CC#N))C=N)C6cccccc6
COcccccc6CCC=O)Ncccccc6
CCCOC=O)CC)COC=O)CC)CO)CC)COCOCC)CCNC)C))C6O))))))))CC)OC))CCC)C=O)CC)CO)C%14C
COccccNS=O)=O)ccccccccnc%106))))))))))))cc6NCCC)C)))CCC)C
O=CCOccccS=O)=O)NCCOCC6)))))))cc6))))))))NccccCl)cn6
CccCNCCNC=O)C6CC=O)NC)C))))))))))scN)n5
COC=O)CCcc[nH]cccccc96)))))))Ccccccc6))))))N6
CCCCNC)C=O)CNC=O)OCCC)C))))))CCCCCC6
COccccCl)cNCNC=O)C5CCNCcccOC))cOC))cOC))c6)))))))CC6))))))))))c6
CCOC=O)cccccc6S=O)=O)ccccCC=O)Ncccccc6NCCOCC6)))))))))))))))cc6[N+]=O)[O-]
CcccNC=O)cccC)on5)))))))n-cccccc6))))))n5
COC=O)CCCOC=O)ccccCl)cc6))))))))C=O)CC6C)CCCC=O)OCcccoc5)))))CC6%10C
CcnnC)cc5Cl
CcccccCC=O)CC=O)NccccCl)cCl)c6))))))N5CCCCC5)))))))))))oc5cc9C
CCOccc-ccccccO)ccCCC))CC)))cc%106))))))))))cF)cc6CO)CCO
CccccS=O)=O)NCCC=O)O)))cccccc6Cl))))))))))cc6
CCCCNCCCO))OCncnccNCcccccCl)c6))))))))ncnc69)))))))))C6
CCOCOCCO)CNCC)C)))CO)C6O))))))))CN)CO)C6O
C=CCNC=O)COCncncc=NOCCC)))))nc[nH]c69)))))))))CO)C5O
COcccccOcccccC=O)O))c6)))))))c6CC=CC)C
CCOcncncccc6s9)))CCCC6NCcccoc5
CCCS=O)=O)NCCncccc5C9cccccCl)c6
CC=O)CCCCCCCC=CC8)))C6)))))))=NNcncccccc6s9
O=CCCNC=O)CCCCN5S=O)=O)ccccF)cF)c6))))))))))))))))Ncccccc6
CCC)CCCCC)CCCCC)C5CO)CCCC)CCCO4)))CCC6C)C%10CCOC=O)ccccO)cc6))))))))C%14%17C
COccccCNC=O)cccc-cccccccc6oc%10=O)))))))))))cc6)))))))))cc6
CNN=Ccccccc6Cl)))))))))cnc=O)cnc[nH]c5[nH]9
CCOcccccc6CCC=O)OC=C6C=O)CCC)C)C6
N#CccccNCccccBr)s5)))))))ncnc6s9
CCNCCCNcccccc6F)))c=O)cC=O)O))cn6CCC3F)F))))))))))))C5
CCC)C)C=O)NCCOcccccc6)CNCC=O)NC5=N9))))))))))))))ccccF)cc6
NCCCCCCS=O)=O)ccccN=NccO)[nH]cccccc6c%10=O)))))))))))))cc6
CccccNCCSCC6))))))ncN)nc6cc%10C
CCCCCCC))CS=O)=O)cccOCCcnc-cccccc6))))))oc5C)))))))))ccc6Ccccccc6))))))N%11
CccccS=O)=O)NC=O)Ncccccc6CCC%10C)C))))))))))))))cc6
CCC)=NOCCnccnc5))))))ccccCl)cc6
CCC)ON=CC=O)NCC=O)NCC=O)O))=CCScnnnn5C))))))))CSC86))))))))))cnscN)n5
CcccCCCCCOccccC=NCCO5)))))cc6))))))))))))on5
CCCCCCCCC=CCCCCCcncccccc6[nH]9
CccccCNC=O)ccccCCCCCcccccc6)))))))))))o5))))))CCCS=O)=O)C5)))))))o5
C=CC)C=O)CCNC=O)CNC=O)ccccNCccn-cccccc6))))))nn5)))))))cc6))))))))cccccc6)))))))))cccccc6
CccccS=O)=O)cnnnc5ncNCCCC)CC6))))))csccc59)))))))))))))cc6
COccccN)cC)c6
OCCF)F)F))cccccc6-cccc-ccccCl)cc6))))))cCcccccc6)))))))c6%13
COCCOcccncNccccNCCNC)CC6))))))cc6)))))))ncN)c6cc%10OC
CCNCCccOCCNC=O)cccccc6)OCO5)))))))))))))cccc6C%10=O
O=CCCcccccc6N%10CCCNCCcccccCl)c6Cl)))))))))CC6
COcccCl)ccc6OccncccccC)nc6c%10
CCCCCCCCccccCCCC[N+]C)CC[N+]C)C)CC6))))))CC6))))))cc6
O=CccccCcccccc6F))))))))cc6O
O=CNcccc-cnncNC=O)CF)F)CF)F)))))s5)))))cc6)))))))ccccCl)cCl)c6
CCCCCCCCC=O)CCCCCCCC=O)OCCO)CCCCCCCCCCC))))))))))))COCOCCO))CO)CO)C6NCC)=O
CCcncCCccnC)cccccc96))))))))))NC=O)CCCOCC6)))))))))[nH]c5C
Ccccccc6C[n+]ccccc6)[nH]cccccc69
O=CCCCCCNCcccccn6)))))))CC6O9)))))))))NCCNCCF)F)))CC6
O=CCnc=O)ccnCcccccBr)c6)))))))c6=O))))))))NCCCCCC6
CCCOC=O)CC)CO)CC)COCOCC)CCNC)C))C6O))))))))CC)OC))CCC)C=O)CC)COCCCCccccNnccnc5))))))cc6)))))))))CC)CO)C%14C)O
O=CCCCCCC=O)NccccOCC=O)NCCcccsc5)))))))))))cc6))))))))))))NO
CccccccCNCccccF)cc6)))))))Cccccnc6)))))))))c=O)[nH]c6c%10
CNCCNC=O)ccccCNcncccccc6s9))))))))))CCCCC6))))))cc6)))))))CC6
CC=O)Ncc[nH]cccc-ccncNCCOCC)C))))))nC)c6=O)))))))cc96
COccccNCCNC=O)ccccN)nc6)))))))CC6))))))cc6
CcncNccncNccccCl)cc6)))))))nc6)))))))cc-ccnccn6))))))n6
Cccc=O)nCCCNCCNCcccccc6))))))cccccc6)))))))CC6)))))))))cO)n6
O=CNCCO)CO)))))cccccc6
O=CNCcccccc6))))))))CCCC=O)NCCOCC6)))))))CNC=O)CNCccccCl)cCl)c6)))))))C=O)C6Ccccccc6)))))))C%10
CScncncc6ncn5CC=CCCC)C6
CSCCCN)C=O)NCcccccc6)OCO5
NCCCCCN)C=O)O
CCC)ccC=O)NCccccF)cF)c6)))))))))nc-ccccF)cc6))))))n5CCCO)CCO)CC=O)O
CccccNS=O)=O)cccccc6)CCN5C=O)CC9))))))))))))cc6
COcccNCCCNCcncc[nH]5))))))CC7)))))))ccc6Cl
S=csccn5-ccccCl)cc6
ccccCnc-cccccn6))))))ncccc-ccn[nH]c5)))))nc69))))))))))cc6
C=CCScnccccNC=O)COccccF)cc6))))))))))cc6s9
COccccC=NNC=S)NCCNcccCF)F)F))ccn6))))))CC6))))))))))cc6O
COC=O)CCNC=O)OCC)C)C)))))C=O)NCCCC=O)OCcccccc6)))))))))))C=O)NCC=O)OCcccccc6)))))))))CC)O
COCCCcccCNC=O)CCCCCCCCC8))))))))))))ccOC))c6
Cnccnc5CNCCCCCCCCC6)))))C6
CncCC=O)cccccc6))))))))nccccCNCC=O)O)))))cc69
CNCCCCCCCCC6)))))))NC=O)NCCCCCO)CC6)))))CC6
NC=O)CNCCCCNC=O)OCcccccc6))))))))))C6=O
O=cccO)nCcccccc6)))))))cn6
CCC)CCCCC)CCCCO)CCCO)CCCO)CCC6C)C%10CCC%17%14C)))))))))))))))))))))CO
CCC)cnncNC=O)CScnncCCcccccc6))))))))n5-cccccc6)))))))))))))))s5
CC=O)NCCCNcccF)cC=O)NS=O)=O)ccccNCCCCOCcccccc6))))))))C6))))))c[N+]=O)[O-]))c6)))))))))cF)c6))))))C=O)O5
Cnc-ccccC=O)O))cc6))))))[n+]CC=O)cccccc6))))))))cccccc69
C=CCncncNCCC)CO)))))nc=O)c-6cO)nCCcccccc6))))))))c%10=O
O=CNcncncc6ncn5COCC=O)NCCccCl)cccc6Cl)))))))))))CO)C5O)))))))))))))))CO)Ccccccc6C9
CCCCCCC)NC=O)Cncnnn5)))))CCCCC6
CCC)C)cccNC=O)ccccCNCCNCcccccc6))))))cn[nH]cc5CCCC6)))))))))))CC6)))))))nc6))))))))on5
CCOC=NCCCNCCC)CCC)C6))))))))))OCC
CCCCnc[N+]=O)[O-]))cNCCC)C)))CCCC)))))sc5=Ncccccc6
O=CCCCCC3)))=CCCCC3)))C6C=O)NCcccccc6)))))))cccccc69
CCCcscC=O)OCC))))cC=O)O))c5OC
O=CCOcccccc6))))))))NN=Ccccc-cccccc6[N+]=O)[O-]))))))))o5
Fcccccc6Ncncnonc5nc9NCCNCCCCC5)))))CC6
CcncNCCCCCCNC=O)ccccNCCOCC6))))))cc6))))))))CC6))))))))ncc6ccc=O)n6C
CNCCNcccc[N+]=O)[O-]))cc6C#N))))))))CC6
COcccF)ccc6CO)CNCCCOcccccc6)OCO5)))))))))))))CC)C
CCOC=O)C=CNcccccc6F)))))))))cccccc6
CCC)C)ccccS=O)=O)NcccccS=O)=O)ncCO))ncccccc69))))))))))c6))))))))cc6
CCOcccccC=O)OccccC#N))cc6[N+]=O)[O-]))))))))))c6
CCNC=O)ccccCCCNC=O)csnnc5C)))))))CC6))))))cc6
O=COCcccccc6))))))))ccccO)cc6C=O)ccO)ccCO))cc6O
N=CN)ccccCNCCCNS=O)=O)CccccF)cc6)))))))))C5=O)))))))cc6
CCOccccc=O)cc[nH]c6c%10)))CCC=O)N6
Ncnc=O)ccnnCCccccC=O)NCCCC=O)O))))C=O)O)))))cc6))))))))c5[nH]9
COccccS=O)=O)ccNCCNC)C)))))n[nH]c5NCC)=O)))))))))cc6
O=CO)ccccC=Ccccccc6))))))cccccc6C=O)O))))))))))cc6
cccccc6)CNCCCC6)))))C=NCCN5)))))C5
COC=O)CCCCN5Ccnccc=O)nC)c=O)n6C)))))n5CCCcccccc6
CNC)C=O)CONC)C=O)cccccc6)))))))))cccccc6
CCC)O)ccnCCCCO))CCCO)CC6))))))))nn5
NCCCNCCCCNCCCNCCCNCCNCCCN
CCC)CccccCC)cncCN)=O))c[nH]5))))))cc6
CC=CC=O)OCCOC=O)C=CC=CC=CccccOC))cc6))))))))))))))C=CC=O)C5C)C)))))))))C=O)OCCF)F)F
COccccCSCC=O)N5ccccC=O)NO)))cc6)))))))))))cc6
COcccc-cncccccccccc6%10))))))))s5)))))cc6
COcccc-cccnc-cccccc6))))))ccNCCCNC5))))))n6n9)))))))))cc6OC
COCnc-cccccc6F)))))))ncBr)c5-ccscc5CCCC6
O=CNCCcccccc6)))))))C=O)O))))ccccCl)cc6NS=O)=O)cccc[nH]c=O)[nH]c5c9
COccccCNccF)cF)cF)cF)c6F)))))))))cc6
CCCCCNCCcccccc6)OCO5)))))))))C=O)CNC=O)CCCC)CN5C=O)CCCC=O)O))))NCC)=O))))))))))))))))C=O)O
N#CcncN)cncnCccccCl)cCl)c6)))))))c5n9
O=CCCNC=O)cccc[N+]=O)[O-]))cc6))))))))C=O)N5
CNS=O)=O)cccccc6)CC=O)N5CCCC4))))))))))))cccccc6
COccccccO)cc6cc%10C=O)cccO)cOC))cOC))c6
O=CNCCS=O)=O)NC=NCCS5)))))))))cccccc6
NS=O)=O)ccccNNC=O)COC3ccccBr)cc6))))))))))))cc6
O=CCCCCCN6C=O)COcccccc6)))))))))))))))NCC=CccccF)cc6))))))CC6
O=CNCCccccCl)cc6)))))))))Ccccccc6))))))cccccc6
O=CNC=CccccO)cO)c6)))))))OC5=CC=O)ccccO)cc6
CCO)CO)CCOP=O)O)O))))OC5ncnccN)ncnc69
Cnccc=O)n-ccCl)ccCF)F)F))cc6Cl)))))))c6=O
COcccC)ccoc=O)ccCC=O)NCCCCCN)))))C=O)NCCNcccccC)c6CN)=O))))))))CC6)))))))))))c%106
O=CNCCCNC=O)ccccCl)s5))))))CC6)))))))cccccCl)c6
CCC)Scnccc=O)n6CC=O)Nncnnc5
O=CO)CCcccI)cOCcnc-ccccOcccccc6)))))))cc6))))))c-ccccF)cc6))))))o5)))))))cI)c6CN%10C=O)C=CccccNCCOCC6))))))cc6
CcccNC=O)CNC)Ccccccc6)OCO5)))))))))))))nn5-cccccc6
COccccNC=O)CCNCCC=O)NCCC)C)))C5=O)))))))))))cc6
CcccC)nc-nnccC=O)O))c5CCcccccn6)))))))))))))n6
CcccC)nnc-cccccCF)F)F))n6))))))nc5n9
Brcccccc6)Ccccccc6))))))=NCccncn5-%10
CCC)ccccNC=O)NCCCCC6))C=O)Ncccc-cccccn6))))))cc6))))))C4cccccF)c6)))))))))))))))cc6
CCC)CC=O)cscN)nc5C9
CCOC=O)cnn-cccccc6))))))nc5NN=Cccccs5
CCOC=O)cccCN)=O))nn5-cccccc6
CCCCCOccccSCF)F)))cc6))))))))))C=O)NO
CCC)C)CNC=O)cccccc6CCCO)CCC=O)O))))))cccccc6C=O)O))))))))))))))))cccccc6
O=CNCCCCNcncNCCOCC6))))))ncc6CCC5)))))))))C6)))))))cccccF)c6
N#CccnccNCCCCNCC6)))))C4))))ncN)nc6c%10NcccccCF)F)F))c6
CC=O)Ncccccc6)CccccF)cc6))))))=NNcccccc6))))))C6=O
CScccccc6)CScccC)ccc6-%10
O=CC=Cccccs5))))))Ncccccc69
COcccccCnc=N)scccOCF)F)))ccc69))))))))))c6
CS=O)=O)NCCC4CCC=O)NCCNcccc-ccccCl)cc6))))))cc6))))))CC6))))))))cccccc6))))))cccccc6
COccccC=CC=O)ccccNC=O)CCCCCO5)C6C9=O))))))))))cc6)))))))))cc6
CC=O)NCCOcccccc6OCC)C)C5
O=ccBr)c-ccccF)cc6))))))occc-ccccO)cc6))))))ccO)c%106
CCcnocC)c5C=O)OC
CNC=O)NCCCNCCCCNCCCNCCCcccccc6CCcccccc6%15)))))))))))))))))))CC6)))))))))CC6
O=ccccccc6c=O)ncSCcccccc6))))))))n%10CCcccccc6
N#CcccccS=O)=O)NC=O)cccccN)c6)))))))))c6
COCCNCCCNC=O)cccccC=O)NCCcccF)ccF)c6)))))))CO)CNCcccccCCC)=O)))c6))))))))))))sc5c9)))))))))))CC6
CCNCC))S=O)=O)cccccNC=O)CNS=O)=O)ccccs5))))))))))c6
CCC)C)cnocCCC=O)NCCNC=O)NCcccccc6)OCO5)))))))))))CC6)))))))))n5
COccccCC)=O))cc6COcccccOCCCC=O)O)))CCC4))))))c6
CCCNCCC)))S=O)=O)cccC=O)NC)CCC)C)C)))))ccc6Br
CcccccNncSCC=O)NcccccF)c6))))))))))nnc5-ncccc5))))))))))c6C
O=COcccccc6)))))))cccN=CccccOcccccc6[N+]=O)[O-])))))))))cc6))))))))ccc6O
O=CCCCCCCOccccBr)cc6)))))))))))))cncc-cccccn6))))))o5
COccccc[nH]ccCCNC=O)cccco5)))))))))c95
Ccccc-ccccCCNC=O)CNC=O)ccccN)cc6))))))))CC)C)))))C=O)O))))cc6))))))cc6
O=CCNCCCNC=O)Ncccccc6))))))))CC7))))))))NccccF)cc6F
CCCCCCOCCNC)C)))CC)CNCC)CO)))C=O)cccNS=O)=O)ccccs5)))))))ccc6O%18
NcncN)nC=O)CScnncCCcccccc6))))))))n5N)))))))))n5
COC=O)C=COCOCOCCO))CO)CO)C6O))))))))CC6C=CC5C=CcccOC))cOC))cOC))c6)))))))C=O)O5
CCC)NCCCCnccCN)=O))cNcccccCl)c6F))))))))n5)))))CC#N))C6))))))C4
CC=O)NC)CCccccOP=O)O)O)))cc6
COCCNC=O)concCScccccc6))))))))c5C=O)NCC)C
Ccccccc6)CCNC)CCC6N9S=O)=O)ccO)cccccccc%106
CCC)CNCC=O)Ncccc[nH]c=O)oc5c9))))))))))))C=O)CCCCCNCC6)))))OC5=O
CNC)CCCC=O)Ncc-ccccCl)cCl)c6))))))ncccccn96
COccccC=O)CCC=O)cccccc6)OCO5))))))))))))cc6
CCCCCCCCCC=O)ccccO)cC=O)O))c6
OccccC=CccccF)cc6)))))))ccccO)cc6)))))))cc6
O=CCNCCCCC6Cncccn5))))))))))))NCCNcccccc6))))))CC6
CCNCcccc[nH]cOC))nc=O)c6c%10)))))))))))cccccC)c6
CCCNccccC=O)NCCccccnc6))))))))))cc6[N+]=O)[O-]))))))))CCC)O6
O=CCCCCCNC=O)cccccc6C9=O))))))))))))))NcccccC=O)NCCO)))CCO)))))c6
NS=O)=O)ccccCCNC=O)CS=O)Ccccccc6)))))))))))))cc6
CCC)C)c[nH]ncc5Cccccnc6CNC=O)CF)F)F)))))))))))Ncncc-cccc[N+]=O)[O-]))cc6))))))s5)))))C5=O
COccccCNC)cnccC=O)NO)))cn6))))))))cF)c6
CCC)NC=O)CCCCCCCCCNC)C=O)C=CC6C)C%10CCC%17%14C)))))))))))))))))))CC)C
O=CNcccc-cccCF)F)F))nn5-ccccCNCCNCCOCC6))))))))))cc6)))))))))))cc6)))))))ccF)cccc6F
CccccCC)NC=O)C=O)CCcccccc6)))))))NC=O)CCCCCC6)))))))))))))cc6
O=CCNC=O)NCCCCC5))))C5=O)))))))NcccccS=O)=O)NCCOCC6)))))))c6
COCOCCOCC)OccccOCOCCOCC)=O)))CO)C6O))))))))cc6)))))))COCOCCO))CO)CO)C6O))))))))C6O
O=CCCC=CCC6C=O)N9ccccCOcccccCF)F)F))c6))))))))cc6
CCCCCCCCO)C=O)CCO)CO)C6C
N=CN)NC=O)CCSCCC=O)O)))SC6
O=CO)C=CCCccc[N+]=O)[O-]))ccc69
CNC)cccc-ccc=O)nnc-ccccs5)))))nc5[nH]9)))))))))cc6
CNCC)CO)ccccO)cO)c6
CCOC=O)CNC=O)NccccBr)cc6)))))))))CC)=O))SC=CS5=O
COC=O)cccccccnc6nCC=O)NccccOC))cOC))c6[N+]=O)[O-])))))))))))c9c-cccOC))cOC))cOC))c6))))))n%13
Cconc-cccccc6))))))c5C=O)NN=CccccCl)cBr)c6
COccccNC=O)ccccs5))))))CC=O)NCCCCC5)))))))cccncc6))))))))cc6OC
CCC)C)OC=O)NCCCCNC=N)N))))))C=O)NCCcccccc6)))))))CN)=O
CCC)C)OC=O)NCCCCCNC=O)c[nH]cnc5C=O)NCccccCNC=O)OCC)C)C))))))cc6)))))))))))))))C=O)OCC)C)C
CC=O)Ncccccc6CCNCCCCCCcc[nH]cn5)))))))))))C6
CCOC=O)cc-cccccc6))))))[nH]cccO)ccc96
CCCCCCCCCCCCCCCSCCO))COC
COCCcccccc6)))))))=CC=O)C=CC)C))C=O)cccccc6%10))))))))))cccccc6
O=S=O)NCCCCCF))OccccF)cc6%10))))))))))))cccCl)ccCl)c6
CC=O)NCCCcccS=O)=O)NccccOCC)C)))cc6))))))))ccc6%10
CCN)CccccOCcccsc5)))))))cc6)))))))C=O)O
O=CO)CCCCNCcnc-ccccs5)))))no5))))))C6
COccccC=O)CcccC)ncSCC=O)ccccOC))cOC))c6)))))))))n6))))))))cc6OC
COCCCncCNC=O)C=NOCCCC)OCC)=O)))))))c[nH]cC=O)NCC=O)O))CC)CC))))))cC)c59))))))))))c-cccccc6))))))cccOC))cOC))cc6c%10=O
CCOccccBr)cc6CCCC6CCC5
C=CC)Cncncc[nH]cccccc69)))))))c6=O
CCC)Cccc=O)occcOCC=O)NCCCCN)=O))CC6)))))))))ccc%106
COC=O)C=CC)NCC)=CC=O)OC)))C6cccccNC=S)NCCCCCC6)))))))))c6
CCC)C)OC=O)NCCF)F)F))NCCNcccccc6F)))))))CC6))))))O5
CCCCCCCCCCCCCCCCCC=O)NCCCOC5=O
COCC=O)Ncccccc6))))))CC)=CCC)=NNcccccc6))))))C5ncncccccc69
CCCcccccc6))))))CSccC=O)NN)))cnn59
CNC)C=O)COccccNcncc[nH]5)CCCcccccO)c6-%11))))))))))))))cc6
CCNCcccccCNC=O)ccccC#N))cc6)))))))))c6)))))))Ccccccccc6[nH]9
CCC)cccccCC)C))c6NC=O)NCCcncCC)C)C))ncc6C%10
CCcncccCl)ccn6c9C=O)NCcccc-cccccc6))))))cc6
CNC)C=CN)ccccCl)cCl)c6
O=CO)ccnCCSCCO))O5)))))ccF)cNCCOCC6))))))cF)cc6c%10=O
O=CNccnccn6)))))))CCCNCcccccccoc95))))))))))CC6
CScncccc6C=O)Ncnc-cccccc6))))))cs5
COC=O)cccccc6NC=O)ccccCOccccF)cc6Cl)))))))))o5
CNC=O)Ncccccc6CF)F)F))))))))))CCCCC5
CCCCCC#CC[N+]C)C)Ccccccc6
C#CCC)CCC=CCCCCC)C=O)O))CCCC%106C)))))))))C6
COcccccc6O)))CCcccOC))cOC))cc6CCN%10CC%14
O=CCnc=O)nCCC3)))c=O)csccc59))))))))))NccccCF)F)F))cn6
S=csccn5CCC5
N#CccccNCCC=O)NCcccccn6)))))))))CC5=O))))))cc6
O=CCScnncNC=O)ccccCl)cc6Cl)))))))))s5)))))))Ncccccc6F
CCOC=O)CScnnc-cccccc6F)))))))cccccc%106
CcccC)ncNC=S)NCCNcccccc6))))))CC6))))))))c6
O=CCCCCCNC=O)CCcccccc6CN%10S=O)=O)cccccc6))))))))))))))))))CCCN%106
O=cnc-ccccCl)cc6))))))cc-cccccc6))))))[nH]6
Cccnc-ccnCCCNC=O)cccCF)F)F))ccc6Cl))))))))CC6))))))cn5)))))cn6
CcccC)cccccO)c6n%10
COccccCC#N))CCC=O)O))CCN5C=O)COcccccc6)))))))))))))))cc6OC
Ccccc-cnn-ccccSN)=O)=O))cc6))))))cc5C=O)CCl)=CCl)I)))))))))cc6
CCCCCCccccNC=O)CCCl)))))cc6
O=CCOCCCCNcccccn6))))))C6)))))CN6cccccc6
O=CCCCCcccccc6OCcccccc6))))))))))))CN6CCO)CF)F)F)))))))))))NCCCCNCC6
O=CcccccCl)c6Cl)))))))NCCOCCNCCCcccccc6%10)))))))))))C6
COcccccc6)C=O)C=O)N5CCCCNCCCNC=O)cccccc6C9=O
O=CCCNC=O)C=Ccccccc6)))))))SC5=S))))))))NCCOCCOC=O)C=Ccccccc6O
O=COCC=O)NCCOCC6)))))))))cccccc6)OCO5
CCOC=O)C=CC)NC=S)NC=O)OC=Ccccccc6))))))))))C6cccccc6)OCO5
O=CCCCNC=O)CCC=O)Ncccccc6))))))C5))))))CC6))))))NCCOCC6
CCC)CS=O)=O)cccCCNC=S)NCC)ccccCl)cc6))))))))))))cCl)cc6Cl
CCC)C)OC=O)NCC=O)NCCNCCCOcccccc6O%10)))))))))))CC6)))))))CCCCC6
CNCcccccc6)))))))C=O)CNC=O)CCCCN5C=O)CCC=O)Ncccccc6)OCCO6)))))))))C5
O=CCNC=O)cccco5))))))))NCcccccc6C9=O
COcccc-cc-cccOC))cOC))cOC))c6))))))nCcccccc6)OCCO6))))))))))ccccOC))cc96)))))))))cc6C=O)NCCCNCCOCC6
CCcncnc-ccccC=O)NCCNCCNC)CC6))))))))))cOCC=CF)F)))))c6))))))c6C#CccccN)nc6
CCC)CCNC=O)cccccc6)))))))CCCCC=CCCC59C=O))))))))))))CCC)C)N6O
CCC)OCCCNCccccBr)cc6)))))))CccccBr)o5
COccccC=O)NCcccccc6Ocncccc6%15))))))))))))))))cc6
COcccc-nnnnc5SCC=O)NC)O))))))))))cc6
CCC)ccO)nCCNCCCCC6))))))))cnccc=O)[nH]n5cc%129
CCOccccNC=O)CCcccccc6OC%10=O)))))))))))))cc6
CCC)CCNP=O)O)O)))C=O)NCCcccccO)c6)))))))C=O)NCCcccccc6)))))))C=O)O
O=S=O)NCCCCCcc[nH]cn5))))))))NO)))))cccCl)cF)cc6F
CCNCC))CCCnc=CC=O)Ncccc-cccccc6))))))cc69)))))))))sc=Cccccnc6)))))))c5=O
CC=NNCN)=S))))ccccNC=O)ccccs5)))))))cc6
CC=O)ccccc-cccnCCCCCCC6)))))))c=O)c6C#N))))))))c6
CNC)cccc[nH]c=NC=O)cccccc6Cl)))))))))sc5c9
CccccNcnccN)ncnc6n9COCCO))CO)C5O))))))))))))))))cC)c6
O=CCC=O)cccccc6Cl)))))))))NCccccnc6
Ccnc-nncC=O)O))ccc=O)n-cccccc6Cl)))))))ccc6c%10=O)))))))))))sc5C
COccccS=O)=O)Ncccccc6CCC%10C))))))))))))cc6
CccccCC)NC)C=O)CccccCC)C))cc6))))))))))cO)c6
O=ccc-ccnn-cccccc6F)))))))c5)))))ccn6CCO)CNC4
CcncCNCCCCcccC=O)O))[nH]n5)))))C6)))))))cs5
O=[N+][O-])cc[nH]cC=NNC=S)Ncccccc6S%10))))))))))))c5
O=CN=csccn5Ccccccc6)))))))))))))ccccCF)F)F))cc6
CccccC)cC=O)CCCCNC=O)Ccccn[nH]5)))))))C6)))))))c6
CcccC)c-ncO)cC=NCCNC=O)cccco5))))))CC6)))))))ccC)nnC)c5c9=O))))))))))cC)c6
O=CNcnccs5))))))cccccCScccccc6))))))))c6
CCC=O)NCCOCC6)))))))CCCCCCC)nccC#Ccccccc6))))))))nn5)))))))O5
CCC)CNC=O)CCCCNCN)=O))C6)))))Occccccccc6c%10%14
Ccccccc6-cnccc-cccccCN)=O))c6))))))n6
CCC)CCCCC)O6)CCCCCCC5C)O))))C6C)CCCC%14
CC=O)OCC=O)CC)CO)CCOCC4OCC)=O)))C8COC=O)cccccc6))))))))CO)CCOC=O)CO)CNC=O)cccccc6))))))))cccccc6))))))))))CC)=C%16C6C)C
CNCCcccccc6)))))))C=O)NCCCCCNS=O)=O)Ccccccc6)))))))))))))C=O)NCC=O))Ccccccc6
O=cccNCCO))CC3))))cc-ccccCO))cc6CF)F)F))))))))o6
COCCCcccCNC=O)CCN)Ccccccc6F)))))))))))CCC3)))))cCl)cn6
CcccccC)c6NC=S)NC=O)CScccccn6
CccccS=O)=O)ONN=CccC)nC)n-cccccc6))))))c5=O))))))))))cc6
CccccNC=O)NccccC)c-ccncccccc6n%10))))))))))c6)))))))))cc6F
NS=O)=O)ccccCCNC=S)NccccCl)cCl)c6)))))))))))cc6
O=CNCCCCCC6)))))))cnnCCCCNC6))))))cc5CCccnccc6-%10
CCC)C)cccc-ccccC=O)NCCNcccncOCCC)C)C))))n6)))))))))))cc6C=O)O))))))))cc6
CNC=O)CCCC6O)CO)CCCO)CO)COccO)cccc6C9%12CCNCCCC3))))C%17C8
COcccc-cnoc-ccccNCCCCC6))))))c[N+]=O)[O-]))c6O)))))))n5)))))cc6
CCC=CCC=CCC=CCC=CCC=CCCCC=O)NCCCO5
COcccccc6S=O)=O)nccCCNCCNcccccn6))))))CC6))))))))cccccF)c69
CCCC)ccccNC=O)cccccc6C=O)O))))))))))cc6
CCC)OcccccC=O)NCCCN)=O)))cccccc6F))))))))))c6
COccccCNC=O)NCCNC=O)cccco5))))))CC6)))))))))cc6
CcccC)ccoc=S)nCCNC)C))))cO)c95
CCOcccCNC=S)NCCOCC6)))))))))ccc6OCcccccc6
CCNCC))CCNCC))CC=O)NcccCl)ccCl)c6
CCC)N)CO
COCC)CCCC=O)NCCCCCCC=O)NCCC3cccccc6)))))))))))))C6)))))))CC6
CCC)cccccCC)C))c6NC=O)NCCcccccc6))))))=NccccF)cc6N%10C
CCC)ccccscNC=O)CNC=O)NCCCCCC6)))))C5=O)))))))))nc5c9
CCNC=O)CScncC)ccc6C#N)))CCC)C)OC6
CNC)CC)cccccc6Br
COC=O)cccccNC=O)cccccccc6oc%10=O)))))))))))))c6
CCC)NCCCCccccCl)cc6))))))ccccnc6)))))))CC6
CNC)ccccC=Ccccccc6C=NCCCN%135))))))))))))))cc6
C=CCC)CCCCC)C)C6C)CCC=CC)CCC=O)OC
CS=O)=O)N=CNCCCCCC6)))))))NCccccCl)cc6Cl
CNCCCNCccoc-cccccF)c6))))))n5)))))))))cccccc6
CCC)CC=O)C=CC6)NCcccccc6)))))))C=O)C5O)cccccc6
Ccnnsc5S=O)=O)NC=O)Ncnnc-ccccCC)C))cc6))))))s5
O=CNcccccNcnccnc6NS=O)=O)cccccc6F))))))))))))))))c6)))))))ccccnc6
COcccccc6O)))CCcccccc6S%10
NS=O)=O)cnncNC=O)ccccF)cS=O)=O)NCCNccccCl)cc6))))))CC6)))))))c6))))))))s5
CS=O)=O)cccc-cccccN)ccCl)c6cc%10C#N))))))))))))cc6
C#CCOcncN)nc[nH]cnc95))))))))))ccccCl)cc6
CCcnnCCO)))cCC))c5Occcccc6
CCcnocCNCC))C=O)cccNCC)=O)))ccc6OC)))))))))))n5
CC=O)NccccC=O)CScnncCOcccccC=O)O))c6))))))))o5))))))))cc6
CCCC=O)Nccccc-cccccc6C=O)NC)))))))))c6
COcccccc6CCCC6CCCNCCCNcncccccc6n9CccccCl)cc6)))))))))))))))))))CC6
CCNCCcccccCF)F)F))ccc6n9C=O)cccccn6)))))))))))))C6
O=CCCCNC=O)cccccO)c6O))))))))))))NCCS))Ccccccc6
Ccnn-cccccc6))))))cc5-cccNCCcccncc6)))))))))ncn6
CCC)NCC)C)CCOC=O)CO)CCCCCCCC6)))))))NC=O)CCcccccc6)))))))NC=O)OCC)C)C
CCCNC=O)CNCCNccccS=O)=O)CC=O)NO)))CCOCC6)))))))cc6))))))CC6
CCCnc=O)cncCccnC)cn5))))))[nH]c5nCCC)))c9=O
CCNC=O)Ccccccc6))))))CCO))CCncc[nH]c-cccc-cccccc6))))))cc6))))))cc5n8)))))))))[N+]=O)[O-]
O=CNccCl)ccCl)cc6Ccccccc6))))))=NC%11O
COcccccc6COC=S)NC=O)cccccn6
NCCCN)CNcncnc[nH]ccc95)))))))))C6
COccccc-nscnccCl)cc6c9=O))))))))))c6
C=CC)CCCCC=O)OCCO)CO)OCC)=O))))))))CCCC)CCCCCC)Ccncncccccc6[nH]9)))))))))CC)C5C8C)CCC%13%17C))))))))))))))C96
COccccOccccCCC=O)NCCNcccccn6))))))CC6)))))))))cc6F))))))))ccnc6cc%10OCCCNCCNC)CC6
Cccccc-cnoc-csccc5Cl))))))n5)))))c6
O=CNCCcccccc6)))))))C=O)NCCCcccccc6NCCCCC[nH]cncn5))))))))C5)))C%11=O
NC=O)Cccncc-ccnCOCCO))CO)CO)C6O)))))))nn5)))))c6
CCC)CCC)C)CCCC)C)NCCC)cccccc6
CCOC=O)ccn-ccccCl)cc6Cl)))))))c-ccccCl)cc6))))))n5
CC=O)cccccNC=O)COC=O)cccccc6C))OCCO6))))))))))))))c6
CCC)CCCNCCNccccC=O)NS=O)=O)ccccNCCCCOCC6))))))))c[N+]=O)[O-]))c6)))))))))cOccncN)nc6)))))))c6))))))CC6)))))))=CccccCl)cc6))))))C6
CCNCC))ccccCNcccccc6-ncccc5%13)))))))))))))cc6
CCC)CCNC=O)cccccC=O)NCCC=O)O))))OCCcccccc6-cccccc6%13)))))))))))))))))c6))))))))C=O)O
CCCCNC=O)CCCOC5))))))CCcccccc6%12)))))))C6C)O
N=CN)NCCCCC=O)NCCCNCcccccc6)))))))ccccF)cc6)))))))CC6
Ccccc-cnnc-ccccC=N)NCCCC5))))))cc6))))))s5)))))cC)c6
CCCCCCOCCNC)Ccccccc6)))))))))CC)CNCC)CO)))C=O)cccNC=O)NccccCF)F)F))cc6)))))))))ccc6O%18
O=CCCNC=O)N6cccccF)c6
FccccCNC=NC=S)CCcccccc6))))))=N7))))))))cc6
CCCCNCCC)NC=O)NCccNC=O)ccccCl)nc6))))))))n[nH]c5C8C)C))))))))))CC6C
CS=O)=O)Ncccccc6-ccccNCcccccc6CC9O)))))))))))ncnc6[nH]9
Ccccc[N+]=O)[O-]))cc6NCOCCCCCOCcccccc6))))))))C%11=O
CCCNcncNC)CCcccccn6)))))))))ncc6ncn5COCCO))CO)C5O
CnccNC=O)CC)C)CF)F)F)))))cn5
CNC)CCCNcccncncNccccOcccccc6)))))))cCl)c6)))))))c6cn%10
C=CCCNCC)C=C)))C=O)Occcccc6CC)C)C
CCC)C)C=O)CC=O)C=O)Ncccc-cccoc5)))))cc6))))))C5cccccBr)c6
CCC)CCS=O)=O)CC)C))))NC=O)ccI)cccc6C=O)NccccCl)cc6
COCOCCO))CO)CO)C6O
O=CC=CccccO)cc6))))))CCccccCl)cc6))))))C6
CCCOC=O)CC)C=O)CC)COCOCC)CCNC)C))C6O))))))))CC)OC=O)NCC=Cccccc-ncncn5)))))n6))))))))))))CCC)C=O)CC)CNC=O)OC%175C
CCOC=O)CC)C6=NNcccccc6
COcccc-ccscNN=CC=Ccccco5))))))))))n5)))))cc6
O=[N+][O-])ccccC=CccccS=O)=O)NccccNcncC=Ccccccc6))))))))ncccccc%106)))))))))))cc6))))))))cc6))))))))cc6
O=CNC=S)Nccccnc6)))))))))ccnCcccccc6)))))))cccCl)ccc6c%10=O
O=CO)cncc=O)[nH]cccCF)F)F))cNCCO))))cc6n%10n%13
CCNC=O)CC)NC=O)CCCCCC6C=O)O)))))))))))CC)C)C)))))=CC=CCCO)CC6
Ccnnsc5C=O)Ncccc-nncCF)F)F))cc5-ccccccccc6c%10)))))))))))))))cc6
cncncc6CCNCCOCCOCCncccn5))))))C6C9))))))))))C5
O=CCScnc[nH]n5)))))))NcnncCF)F))s5
CCCCCCNC=O)CCCC=O)N5))))))CC7))))C5
CCCCnc=O)cnc[nH]c5nCCC)))c9=O
C=CCC)ScncN)ccNCCC)))CCC))))n6
Ccncccc-ccccF)cC)c6))))))cN)nc6n%10
CCC)CCC=O)O))NC=O)CCcccccc6)))))))NC=O)ccccF)cc6
CcccCl)ccc6-cncccccS=O)=O)Ncccncn6))))))))ccc%106
O=CNC=S)Nccccnc6)))))))))CCC3
CCCCCNC=O)Ncncccc-cccncc6))))))cc6s9
CncSCC=O)ccccCl)s5))))))))nnc5Ccccccc6
OCCCCCCC6))COCO5)CCCCCC6)CC8C6
O=CO)CcncccccCl)c6nc%10-cccccc6
CCCCCNC=O)NCCCCCC6)))))))))CC6
CCC=CC=CCCScncco5)CNC)C))CC6)))))))))))))CC
COccccCCNCCO)COccccc[nH]ccc95))))))))))))))))cc6
COccccCN=CCCCCCN7)))))))))cc6F
CccccS=O)=O)NCC)C)CC=O)NCCCNCCNcccccCl)c6Cl)))))))CC6)))))))))))))))cc6
CNcccccc6NC=O)COcconc5-cccccc6
ClCCC[N+]CCCCC6))CC6
CCCC)CCCC=O)OCOCCO))CO)CO)C6O)))))))))CO)CCC)C=CCCCC)CCCOCOCCO)CO)C6OCOCCO))CO)CO)C6O))))))))))))))))CC)CO))C6CCC%10%14C)))))))))))C6C%10
CCOC=O)NCCCCCCNS=O)=O)ccccF)cc6)))))))))CC6
CCC)ncnccNC)cccccn6)))))))ncNC)C))nc69
OCCNCCNC=Nccc-cccccc6))))))cs5))))))SC=C5C=NCCC3))))cccccc69
CC=O)ccccNC=O)CCcccccc6)))))))NS=O)=O)cccCl)ccc6NCCCCC6)))))))))))))))))cc6
CCC)CCCCC)CN5C=O)CO)CCcccccc6)))))))NC=O)C=NOCC)C)C=O)O)))))ccscN)n5
Cconc-cccccc6))))))c5C=O)Ncnc-cccccn6))))))cs5
CcccccccCNCCOCCOCCNcncnconc-ccccF)cc6))))))c95))))))))))))C6C9))))))))))sc95
CC=O)NccccC=O)OCccc=O)nccsc5n9))))))))))))cc6
O=CNccccc-cccccc6))))))c6)))))))CCC3
CCC)cncCCCCN5C=O)CCCOCC6))))))))))))no5
NCccccC=O)ccncccI)cc6n9))))))))))cc6
CCC)ccc[N+]=O)[O-]))ccc6S=O)=O)NCC=O)NCCNC=O)ccccCl)cc6)))))))CC6
COccccC=CC=O)OCC=O)NC)ccN)nCcccccc6)))))))c=O)[nH]c6=O))))))))))))))cc6
COcccc-ccc-cccccO)c6))))))on5)))))cc6
O=CO)CCCcccccc6))))))))NC=O)CCC=O)CNcccccc6C=O)O)))))))))cccccc6O
CS=O)=O)ccccCl)cN=NC=O)NccccCl)cC=O)O))c6))))))))))c6
CcscncncNCCCCNC=O)OCC)C)C))))CC6))))))))c6c9C
O=CNN=CcccccCl)c6)))))))))cccncc6
FccccNCN=CC=CF)CO5))))))))cc6
CcccC)cCNC)CCCCOccccCN)=O))cc6F))))))))C5)))))))c=O)[nH]6
CCScnncNC=O)CNCCCCCC7=O)))))))))))s5
COcccc-ccc-cccC)cC)cCl)c6))))))cC#N))cN)n6))))))cc6OC
COcccccCNCCCNcncccccc6[nH]9)))))))))CC7))))))))c6
CccccNCnnc-cccccc6))))))oc5=S))))))))cC)c6
O=CC=CccccC=CSC=S)NCcccccc6)))))))C5=O)))))))cc6))))))))ccccNC=O)cccco5)))))))cc6
CCCCNCCCC))))CCCCOcccccc6)CCcccccF)c6-%10)))))))))))))))))C=O)O
CCC)C)NC=O)CCO)CCCCCCCC6)))))))NC=O)CCCCCccccccccc6c%10))))))))))))))C=O)NCccccccccc6n%10
CccccC)cC=O)C[n+]cccNC)C))cc6))))))))c6
CCOcccccc6Cccn[nH]c5CC)C)C)))))C=O)N5cccc-cccon5)))))cc6
O=CCON=CCOcccF)ccF)c6))))))))C5C=O)N8Ccccccc6
COccccCCNC=O)NCCnncCF)F)F))nc5C9))))))))))))cn6
ccccCOCCcnncn5CCNCcnccs5))))))C6)))))))))))))cc6
CCCCCN5CCcccc-ccccC#N))cc6))))))cc6
CCCC=O)O))NCccccCl)cc6Ncccccc6%15
CC=O)ccC)[nH]n-cnc-ccccCl)cc6))))))cs5)))))c5=O
O=CNCCCCCO5)))))))cnn-cccccc6Cl)))))))c-ccccCl)cc6))))))c5Cncncn5
CCCCCcc6ncncC)ccC)n6c%10=O
N=CNCCOCCOCCNC=N)N)))CCO)C5O)))))))))))))cccccc6
O=CccccCl)cc6[N+]=O)[O-]))))))))NCCNCcccccc6)))))))CC6
Cc[nH]cC)cCCC=O)NCccccF)cc6)))))))))))c=O)c6C
C[N+]CCCNS=O)=O)ccccccccc6c%10)))))))))))))))CCCCC6
CC=O)NCCCCCCNCCNccccCl)cCl)c6))))))CC6))))))))CC6
CCC)C)C=O)OCCCOCC)C)CCCOC=O)cccccc6))))))))C7CCOC=O)CCC)C)C)))))C%11OC=O)CCC)C)C
CCCCCCCNCCCCCCC)))))))CCO)cccBr)cccc-cccccc6))))))cC)nc%106
Ccoccc5C=O)NCC=O)O)))))CCOcccccc6C%10CC%15C)C
CCNS=O)=O)ccncc[N+]=O)[O-]))c6))))))))ccnccc6)CCC5
O=CNC=O)C=CccccOcccccc6)))))))cc6)))))))S5
CC=NOCCNCCCCC6))))))))))ccccBr)cc6
NcncC=O)O))cncn-ccccO)cC=O)O))c6))))))c5n9
CCCCCNCCCCC)))))S=O)=O)ccccOC))cNC=S)NCCCCCC6)))))))))c6
CCC)CCNC=O)CNC=O)OCC)C)C))))))))CO)CCC)C=O)NCC=CCcccccc6)))))))))Ccccccc6
CCC)CN#CCCC=O)Ncccccc69))))))))C%10
O=CC=CccccO)cO)c6))))))))OCCOC=O)CCOC=O)C=CccccO)cO)c6))))))))))CCCC5)))))))CO)COC=O)cccO)cO)cO)c6))))))))C6O
CCOC=O)CCC)NCccccC)cc6))))))CC=O)OC)))S6=O)=O
CCOcccccc6-cccccC=O)OC)))c6
CNC=O)ccccs5)-cccc-cccccc6))))))cc6OCC%11))))))))))))))cccccCl)c6
C=CC)CCCCCCcccccc6)))))))CO)CCCC)C6CCCCC)CCCO)CC)C)C6CCC%10%14C
CC=O)Ncccc-cnncSCC=O)NCCCCC5)))))))))n5N))))))cc6
COCcccnn5-cccccc6)))))))))))cccccc6-cncccccc6n9%16
COcccc-cncCScccCl)ccCl)c6))))))))no5)))))cc6OC
CNC=O)OCC)C)C))))CCOcccccc6)CSC=CC=O)cccccO)c6C%10=O)))))))))))NC5=O)))))))))))ccccF)cc6
CNC)ccccC=Cccc-cccccc6))))))cnC)c6=O)))))))))cc6
COccccccC=O)NCCNccccCl)cc6))))))CC6)))))))c=O)oc6c%10
O=CNCCO))))NCCNcnc-ccccs5)))))ns5)))))CC6
O=S=O)NCcccccc6))))))))cccccc6)CCN5CCC9
ClcccccNCCNCcncccccc6[nH]9)))))))))))CCCC6))))))c6Cl
CccccCScnnnn5CCCCCC6)))))))))))))cc6
CCcccC=O)NCC))Ccscnc5C)))))))))sc5C
O=CNcccccc6)OCO5)))))))))cccoc5
NcccccCCOcccccc6C%10))))))))))c6
COccccCl)cc6NC=S)NCCNcccccn6))))))CC6
CCCCC=O)NCC)Ccccccc6)))))))C=O)C6
Cconc-cccccc6Cl)))))))c5C=O)NCCCNCCCCCCC6)))))))CC7
CcccccNC=NC#N)))cccccn6))))))))n6
O=CCncsc-cccccc6))))))n5))))))ncccc5
CCCCCCCCCC6C=O)NCCC=O)NCCCCCN))CC6))))))CCN)=O))N6C9=O))))))))))))C6
ccccOcccccc6)CCCSCCNCCcccccc6C%10))))))))))))))C5))))))))cc6
O=[N+][O-])cccc[nH]ccC=Cccccs5)))))))c5c9
COCCCNC=O)NCcccccc6)))))))))C5Ccccccc6
CCCC=O)NCCSCC=O)NCCOCC6))))))))))C=O)O)))))cccccc6
CCOcccccc6NC=O)CNC)C=O)cccccS=O)=O)NCCcccccc69))))))))))c6
CCCCCCCCCC)C)ccccCO)C[N+]=O)[O-]))CF)F)F))))cc6
CcnnC)cc5cC)cccO)cO)cc6%10))))))C=O)C=CO)CO)C=O)CCN)=O))=CO)CNC)C))C6CC%10C%14
CNCCNCccccC=O)NccccCO))cc6NC=O)cccc-cccccc6))))))cc6))))))))))))))))cc6)))))))CC6
CNCcccc-cccc-cncccccc6[nH]9)))))))))cc6))))))cc6)))))))C=O)CCCCCCNC)CC6
COccccC=O)C=CccccOCC)C)C=O)O))))cc6)))))))))cc6
COccccS=O)=O)NCCC=O)O)))C=O)NCCCNCCCCNCCCN)=O)))C=O)O))))))))C=O)Ncccccc6)))))))))))))))))cc6
O=CO)cccc-nc-ccccBr)cc6))))))n[nH]c5=S))))))cc6
NccncC=O)NcccccCcn[nH]c=O)cc6NS=O)=O)cccccc6)))))))CCC6)))))))))))c6))))))))cn6
O=CO)CCCCNCcccccc6)))))))C6
CccCNCCcccccc6))))))))))cC=O)O))cC)n5Ccccccc6
Ccccccc6OCcccccc6))))))ncccc5
CON=CCl)CCCCC)C=CCCC6CCCC)C6CCOCCCCC)CO6)))))CC)C58))))))))))))))C6
COcccc-ccccC=O)NCCCCCCNC7=O)))))))))))cc6))))))cc6F
CcnccccC=O)Ncccc-ccc[nH]n5)))))cc6))))))))cc6n9CccccC=O)O))cc6
CCNccccC)cc6NC=O)CSC=NcccC)ccc6N=CccccCl)cc6))))))C%13%10
COcccccc6NC=O)CScnccC=O)Ncccccc6))))))))c=O)n6-cccccc6)OCCO6
CcccccNC=O)cccccc6F)))))))))c6C
CCCCCccccO)cc6CCC%10C%14CCC%17O)C=CCOCOCC=O)O))CO)CO)C6O
COcccc-ccccS=O)=O)NCC=CC5C=O)O))))))))cc6))))))cc6
O=S=O)Ncccccc6Cl))))))))cccCOccccF)cc6Cl)))))))))on5
N#Cccc[N+]=O)[O-]))cNC=O)cccco5)))))))cc6Occcccc6
O=CNcccccc6)))))))NCCCccccF)cc6))))))cncccccc6[nH]9))))))))))CC6
CNCCNccccNcnccccn-cccccc6CN)=O))))))))c5n9))))))))))cc6))))))CC6
CCCCCCCCCCCCCCCOC=O)ccnCccnCCCNC=O)C=O)cccccc69))))))))))))nn5))))))nn5
CCScncNCCOCC6))))))ccc6C=O)NccccOC))cc6
CCCNCcnc=O)cccccc6[nH]%10)))))))))))CCCCCC6))C6C)C
CNC)CCnc=O)snC)c5=O
CccccOCC=O)NNC=O)cccccc6[N+]=O)[O-]))))))))))))))cc6C
CCCNC)CC)C)C=O)OC6C)cccccc6
CCOCCCNC=O)ccccOCCCNCC))CC)))))))cc6
Ccccc-ccccC=O)O))o5)))))cc6NC=O)CccccCl)cc6
CCCC)OC=CC=CCOC5=O))))CCO))CCO))CO)C6C9O
Ccccc-cnncNCccccC=O)cccccc6)))))))cc6))))))))cccccc%106))))))))))cc6S=O)=O)NCCOCC6
COcccOC))cCCC3CO)))))cOC))c6OC
COcccccC=O)NCC=O)NCCCC=O)O))))C=O)NCC=O)O))))))))CC)C)))))c6
COcccScccCNCCCCCCCO))C6)C8)))C6)))))))cOC))cc6C))))))))ccOC))c6O
COC=O)cccccc6S=O)=O)OC
FccccCOccccCF)F)F))cc6))))))))cc6
CcccccC=O)NcccS=O)=O)NC)C)))ccc6NCCCC5)))))))))))))c6
CCC)N)C=O)NCCcc[nH]cccccc96))))))))))C=O)O
C[N+]C)CCCNC=O)cccccccccc%106)C%12=O))))))))))))))))CCCNC=O)cccccccccc%106)C%12=O
CCC)CC=O)ccO)ccO)cc=O)c-6c-ccccO)cc6[N+]=O)[O-]))))))))o%10
COcccc-cccC=O)NN=Ccccccc6)no[n+]5[O-])))))))))))))n[nH]5)))))cc6OC
O=CCCcccccCncncn5))))))c6))))))=NccccBr)cc6N%11
CCOC=O)Occcccc6C=O)NCCOCC6
O=CCOcncnccccBr)cc%106))))))))))))Ncccccn6
Cnnc-cccccS=O)=O)NCCCCCC7))))))))c6))))))cc5CF)F)F
Ccccccc6-ccccC=CCCCO)CC=O)O6))))))))cc6
COccccNC=O)ccC)ocncnCC)C))c=O)c96)))))))))))cc6Cl
COccccc-ccncNCCCNS=O)=O)ccC)ccC)cc6C)))))))))C5)))))cCl)c6))))))c6
CcncCCCOC5)))))ncNCCNC)C))))CC)C)))c6Cl
COccccS=O)=O)NCCcccccc6))))))))CC=O)NO)))CC)C)))))cc6
O=S=O)cccccCl)ccc6o9)))))))))CCCcc[nH]cccccc96)))))))))=NO5
O=cccNCCCNCCOCC6))))))))))[nH]cccccc%106
O=CO)cscncnc-cccccc6F)))))))c6c9-ccccF)cc6
Cccc=O)scNccccNCCNC)CC6))))))cc6)))))))n6
CCcncCCCCN5C=O)CCO)CCN5CCCC)C)C)))))))))))))))no5
CCCCCCCCC=O)OC5=O
CCC)C#CccncOccccOCC)C)))cc6)))))))s5)))))))NC=O)c[nH]cnc5C=O)NCCCNCCOCC6
NC=O)cncCO)CO)))sc5NC=O)COcccccc6
CNCCSSCCCN)=O))NC=O)CCCN)C=O)O)))))))C=O)NCC=O)O)))CCNC=O)CCO))NC%18=O
COccccc-ccccC=O)Nccccnc6))))))))cc6))))))c6
O=CON=CccccOCcccccc6))))))))cc6)))))))))ccccBr)cc6
CCOC=O)ccnncC)cCcccccc6)))))))c-cccccc6))))))nc96
C=CCO)CC=CC=CCCCCC)C6CCC5CC)CCCCC)C)O)))))))))))))))))CC6O
CNcncncc6ncn5COCCOP=O)O)NC=O)cccccc6O))))))))))))CO)C5O
COcccccccC=O)NccccncNC=O)CCC3)))))nC)c5c9)))))))))))c=O)oc%106
COcccccc6-cnnnCC=O)NCCCCC)C6))))))))n5
CCC)COC=O)Ncccc-cccncc6-cncNccccNCCNC)CC6))))))cc6)))))))ncc6Cl)))))))))))))cc6
CCCCCnccC=O)NCCCCCCCC6)C8)))C6))))))))c=O)cc6-ccccF)cc6
CCNCCC)C)NS=O)=O)cccccc6-ccccCCC)C)))cc6
CccnCC=CCCOP=O)OCCSC=O)CC)C)C)))))))Occcccc6))))))))))O5)))))c=O)[nH]c6=O
CnccCNCCCCNC=O)ccncccccc96))))))CCCO6))))))))C5)))))))cn5
ClccccNCCNCCCCCC6))))))CC6))))))cc6
CC=O)NCcnocc5CNCcccccc6)OCCCO7)))))))))))CC6
O=CccccF)cF)c6))))))NCCCO)cccccc6))))))CC6
CcccCN)=O))nn5-cccccc6Cl
CCcccccCC))c6N=COCCN))CO)C5O
CcccO)cc-ccCcccccF)c6)))))))ccc-ccccCF)F)F))cc6))))))c6OCCNCCCC5))))))))))))))c6
CCCl)cncccccc6s9)))))))))[N+]C)C)N
O=CNCCCcccncc6))))))))))CCCCCC6
CCC)=CC=O)CnccCC)C)C))sc5=N
CCOC=O)cscNC=O)COcccC)ccc6Br)))))))))))nc5C
CCNCCNCCO)CNCCNCC=O)NccCl)ccCl)cc6Cl))))))))))CC6)))))))))CC6
CCncO)nccCN)=O))cccc6c%10=O
CScccccc6NC=O)Cncnccocccccc69)))))))c6=O
N#CccccncNccccNCCNCCOCC6)))))))))cn6)))))))nc6nCCCCC5)))))c%10=O
S=C=Ncccccc6
C=CCOCCNCCO))cccccc6
C=CC)C=O)OCCCC)CCCCCC)C6CCO)CO)CC)CCC)CCCO)))))CCC59C))))))))))))C6C)C
COC=O)cccccI)c6OCCCNCCCCcc[nH]ccccF)cc96)))))))))CC6))))))CC6
CCncN)cccC#N))c6=O
CCCCCCNC#N)))CC=O)O)))cccccc6)))))))C5
CNC)CCNCccccCl)cc6))))))cccccc6C%10
CCOccccCcnnnn5CCCCC5))))))))))NCCNCcccccc6)OCC5)))))))))CC6)))))))cc6
COccccCOcccccc6-ncSCC=O)NCCcccccc69))))))))))))nccc6=O))SCC5)))))))))))))))cc6
COC=O)cccncccOCCCNCCOC5=O)))))))))ccc%106)))))))-ccccc=O)n6C9)))COC=O)C6O)CC
CC=O)OCCNC=S)NCcccccc6))))))))))CCOC=O)CC)NC=O)CC)NC=O)OCcccccc6))))))))))))))))COC4CCO)C8C)C=O)CO)C=CC)C))C%16C)C
COcccc[n+]ccccOC))cOC))cc6ccc%10c%14cc%18OC
CC=O)NC=CNCC)=O)))C=O)cccccc6C%10=O
O=CCnc-ccccCl)cc6))))))nccccnc69))))))))))NCcccccc6))))))cccccc6
CCNS=O)=O)cccccc6))))))))CCcccccc6))))))cccccc6
COCCOCCCCCCNCCCCC4)))))CC6)))))O5))))C5
O=CCNC=O)CNOCccccCl)cc6Cl)))))))CCO)C6O)))))))))))NCC=O)O))CCCCC6
O=CNC=O)ccF)cccc6F)))))))))NCccccnc6OccccCl)cc6CCCNCC6
COC=O)cccccc6CS=O)=O)ccccCl)cc6))))))))))OCO5
CCC)C)OC=O)CCCC=CCCCC=O)NCcccco5)))))))))C=O)NCCOC%12=O
C=CCCC3NC=O)CCCOccc-cccccc6))))))nn5-cccccc6))))))))))))CN5C=O)CNC=O)OCC)))))CC)C))))))))))C=O)NS=O)=O)CCC3
Ccnnsc5C=O)NNC=O)CCcccccc6Ccccccc6%14))))))C%10C%13=O
COCC)CCNCC)cncC)no5))))))CCCC6C%10
COC=O)Ccc-cccOC))cOC))cOC))c6))))))c-cccccc6))))))cn5CCCCCCO5))))))))NC)CCC6
COccccC=CSC=S)NNS=O)=O)ccccNCC)=O)))cc6))))))))C5=O)))))))cOC))c6OC
CcncccNCCNcncccc6CF)F)F))))))))CC6))))))ccc6[nH]9
CNCCCNccccNcncccccncCl)c6nCCCCC5)))))c9n%13))))))))))))))nn6))))))CC6
C=CCCC3NC=O)CCCOcnccs5))))))CN5C=O)CNC=O)OCCCCC5))))))))CC)C)C)))))))))))C=O)NS=O)=O)CCC3
CC=O)NO)CC)CCP=O)O)O
O=CO)ccn-ccccF)cc6F)))))))cncNCCNCC6))))))cF)cc6c%10=O
CCCCCCCCS=O)=O)NCCCCCCC=O)O)))))))C=O)NCCCCC=O)O))))))))))))))))C=O)O
COccccCcn[nH]cncN)ncN)c96))))))))))cc6OCCCCC5
O=CCCCNCCNcccccn6))))))CC6))))))CN5)))))NCcccccc6CC%10C=O)NCCCC5
CCOccccS=O)=O)NCCCC5))))))cc6NC=O)ccnccBr)c6
Brccccnc-cccccc6))))))ncNcccccc6)OCCO6))))))))))c6c%10
CCCCOCCO)Cncccc-cccccc6))))))c6=O
O=cccnCCO)CO)CO)COP=O)O)O))))))))c=O)[nH]6
CCOC=O)NCCNC=O)Cnc-ccccCl)cc6))))))nccN)c6=O)))))))))CC6
CcnncSCC=O)ccccCC#N)))cc6)))))))))s5
O=CO)CCNC=O)CNC=O)ccnccNC=NCCO))))sccc5c9))CCCC6))))))))))s5)))))))))cccCl)ccc6Occcccc6))))))))))))))CC3
O=cncCOcccccc6Br)))))))))[nH]ccCl)ccCl)cc%106
CC=O)cccc-concc5C=O)cccccc6-9))))))))))))cc6
O=CNCcccccc6)))))))C=CccccO)cCl)c6)))))))NC=O)cccco5
COccccC=O)nc-cccOC))cOC))cc6OC))))))))cC)ncccccc6c%10=O))))))))))))cc6
CCOC=O)CC)NCNCCcccccc6))))))))CNC6=S
COcccnccC#N))cNCCCCO)CO)C5O))))))))c6cc%10OC
Ccccccc6)COCCC5C)O9))))OCccOCCNC=CC=O)CC6)))))))))cccc6%10)OCO5
Cccccc=O)nC)c-ccccC=O)NCCNcccccc6))))))CC6)))))))cc6))))))nc6c%10
Cncncc5C#CccccCCC#N))NC=O)CCCCC5))))))C4CO))))))cc6
COccccOccccNC=O)ccn-ccccC#N))cc6))))))nn5)))))))cc6F))))))))ccnc6cc%10OCCNCCCCC6
CcccNC=O)CnccccC=O)O))c6=O))))))))))n-cccccc6))))))n5
CCCCCCSC=S)NC
O=CNCCF)F)F))))Nccccc-ccnnccccc96)))))))))n6
CNC=O)CCCCCCCCNC=O)CCC6C)C%10CCC%17%14C
COcccccc6OccO)cOC))ccc6CCcccOC))cOC))cc6OC)))))))))NC)CC6
CncccncNCccccCl)cCl)c6))))))))nnc-cccco5)))))nc95)))))))n5
COcccC)ncNS=O)=O)cccccc6))))))))n6
N#CCCnccC=CC=O)NS=O)=O)NccccCl)cCl)c6))))))))))cccF)ccc69)))))))))cn5
CCOccccNCC=O)NCCccccO)cc6)))))))C=O)NCCNcncccn6)))))))))))))))S=O)=O)cccccc6))))))))cc6
CCC)NCCNCCO)COcccccc6C#N)))))))))))))))CC)C
ccccCCCONCcccccc69))))))C5CN6Ccccccc6)))))))))))))))cc6
CCCS=O)=O)NCccccCO)CNCCCNcccccC)c6C#N))))))))CC7)))))))))cc6
COccccc-cnncSCC=O)O))))n5NC=O)cccc[N+]=O)[O-]))cc6)))))))))))))c6OC
COC=O)ccC)[nH]cCC)=O))c5C
COccccOC))cCNC=S)NcccCC)C)C))ccCC)C)C))c6))))))))))c6
CCOccccOCcnc-cccccc6))))))oc5C=O)OC))))))))))cc6
O=c[nH]cccccOCCCCNCCCNCCNCCO)COccccO)cc6))))))))))CC6))))))CC6))))))))))ccc%106
O=Ccccccccc6oc%10=O)))))))))))NCCCCccccnc6))))))C6
COcccccc6CCC=O)O))NC=O)CSCCCCC5))))))ccccC)cC)c6
Cccc-cncnc5C=CC=Ccccccc6Cl)))))))))CS=O)=O)CC6)))))))SCC5)))))))ccc6OCC)C)C=O)O
O=CCNC=O)COC=O)CccccBr)cc6)))))))))))cccccc6N%10
CC=O)cccccNC=O)COC=O)COcccccC)cC)c=O)oc6c%10)))))))))))))))))c6
ClccccCScnc-ccccs5)))))ncccccc%106))))))))))))cCl)c6
CCCCCccccO)cc6CCC%10C%14CCC%17O
CccccS=O)=O)CC)C=O)NO)))))cc6
COccccCCC=O)cccccc6O%10))C=CCC)C)O6)))))))))))cc6OC
COcccF)cCNC=O)CC)CCCN5C=O)CNCCCCC6=O))))))))))))))))cF)c6
CCCCCC=O)NCCC=O)NcccccCl)c6))))))C5)))))))OC6=O)))C5C)C
N#Ccnc-ccccCl)cc6))))))oc5NCCCnc=O)[nH]cccccc69)))))))))CC6
COcccOC))cc-ccnccn6)Ncccccc6C=O)N%11C)))))))))))))))c6
O=CO)CCccccOP=O)O)O)))cc6)))))))NC=O)cccccc6C9=O
CCOcccccc6NC=NCNcccccc6))))))CN6
COccccNC=O)NCCO)CCO))OCOCCO))CO)CN)C6OCOCCN))CO)CO)C6N))))))))))))))C6O))))))))cc6
CCCC)NC)C=S)NC=O)ccccs5
Ncncc-ccccc-cccn[nH]5)))))c6))))))nc6C=O)NccccCO))cc6
CC=O)NC=O)C[N+]C)C)C)))))NccccSccccC=O))cc6)))))))cc6
Ccccccc6C=O)NCCCC5CccnnC)c5))))))CN)=O
COccccNcccccc6CNS=O)=O)ccccBr)s5))))))))))))))cc6
CCN)CCCNccF)cN)nc=O)cC=O)O))cnCCC3)))c%106))))))))))C5C)C
CC=NCC)cccccc6))))))))ccccNC=O)NccccCC)=NOCCCN)))))))cc6)))))))))cc6
CcccC)cC#N))cSCC=O)ccccBr)s5))))))))n6
COcccC=O)NCCCNC)CC6))))))))cF)cc6NcnccCl)cOcccccc6C=O)NC)C5C)))))))))))n6
CcccOCCC)C=NO))CCC6C))))))))ncOCCCC3)))))n6
O=CO)ccccc[nH]c-cccccc6CF)F)F))))))))nc95
COcccncCScncccCl)ccc6n9C))))))))))))cCN)=O))cO)c6cc%10OC
CCC)CNC=O)CCNcnc-cccccc6))))))ncccccc%106))))))))))CCN6C=O)CNC=O)CNC=O)CNC=O)OCC)C)C=O)O))))))CC)C)C)))))CC)C)C)))))CC)C
NCCOCOCCN)CCN)COCOCCN))CO)COCOCCO))CO)CO)C6O))))))))C6N))))))))C6O))))))))CN)CO)C6O
CScccccc6C=O)C=CC=Cccccc[N+]=O)[O-]))c6))))))))NC)C
O=S=O)cccccc6))))))cnc-cccccc6)OCO5))))))))oc5Ncccccc6
COcccccc6C=NncC)nnc5C
CC=O)NCCNcnnc-ccccnc6))))))cccccc%106))))))))))CC6
CCC)cncCNC)CCCNCCCNC)C=O)O5))))))C5)))))))cs5
O=CNccccC=O)OCccc=O)nccccc6n%10)))))))))))))cc6)))))))cccccc6Br
Ncncncc6ncn5CCOCP=O)O)O
CCCNCC=O)NCCcccccc6C%10CCCCCC6
Clccnc-cccccc6))))))nc6NCccccnc6
O=CCNCC3)))=CNCC3)))C=O)ccOS=O)=O)ccccs5)))))))cccc6%10
CCC=O)O))CCCCC)C6CCCCCCCC6%10)))CCNCcccc[N+]=O)[O-]))cc6)))))))CCC69
COcccccCNC)C=O)COC=O)cccc-ncnnn5)))))cc6))))))))))))c6
CCCCncncc5NC=NCC7O
O=CCOC=O)ccccO)cc6)))))))))cccc[nH]5
Ncc-ccccCl)cc6))))))cccccc6[nH]c%10=O
O=CNC=Ccccccc6)))))))cncccccc6s9)))))))))))cccccc6[N+]=O)[O-]
CCCCCNC=O)cc[nH]cccC)ccc6c%10=O))))))))))))cccccCl)c6
CCOccccNcncC)c[N+]=O)[O-]))cNCcccco5)))))))n6)))))))cc6
NP=O)OCCCCCCCCCCCO))))))))))))NCCCl)))CCCl
COccccncccc-ccccC#N))cc6))))))nn5C))))c6c%10
CNC=O)ccncNC))s5))))))cccccccccc%106
NC=S)NN=CCCOcccccccccc%106
[truncated: 644,896 more chars]
