# Supplementary material for: t-SMILES: a fragment-based molecular representation framework for de novo ligand design
Source: Nat Commun. 2024 Jun 11;15:4993. doi: 10.1038/s41467-024-49388-6 (PMC11167009; doi:10.1038/s41467-024-49388-6)
Supplement: Supplementary file 4 — Source Data [file 41467_2024_49388_MOESM4_ESM.zip › Soure data/Source data and code for all other graphs/Metrics/Models/Chembl/ChEMBL_Deep[MPL][rnd10][bs128]/gen.smi.decode.smi]

CCCN1CCN=C1c2cccc(C(F)(F)F)c2
Cc4ccc(C2c1ccccc1C(=O)N2Cc3ccc([N+](=O)[O-])cc3)cc4
CCCn4c(=O)c3nc(-c2cnn(Cc1ccc(Cl)cc1Cl)c2)[nH]c3n(CCC)c4=O
CC(=O)OC(C)CC3(=O)c2c(c1ccccc1oc2=O)OC(=N)C3C#N
FC(Cl)(Cl)c2nnc(Cc1ccncc1)n2-c3ccccc3C(F)(F)F
Cc1nn(C)c3c1C(c2ccc(C=CC(=O)O)cc2)=NCCN3
Cc4ccc(C=C(NC(=O)c1ccco1)C(=O)Nc3nc2ccc(C)cc2s3)o4
NC(=O)c5ccc(-c4ccc(NC23CC1CC(CC(C1)C2)C3)c(Cl)c4)cc5
Nc3ncc(-c2ccc(C(=O)N1CCOCC1)cc2)nc3C(=O)Nc5ccc(OCc4ccccc4)cc5
COCCC(=O)c2cnc1ccccc1c2Nc3cccc(Br)c3
CCC(C)C(=O)NC(=O)COC(=O)c1ccccc1O
Cc1ccccc1OCc4nnc(-c2occc2-c3ccco3)o4
CCcn4nc3nc(SCC(=O)c1ccc(OC)cc1)n(-c2ccc(C)cc2)c(=O)c3c4C
COc1ccccc1CSCC(=O)NCC2CCCO2
COc1cc3c(c(OC)c1OC)-c2ccc(OC)c(=O)cc2C(NC(C)=O)CC3
CC(C)CC(NC(=O)Cc1ccc(N(C)C)cc1)C(=O)NC(CC(=O)O)C(=O)COc2c(F)c(F)cc(F)c2F
CCCc4cccc(-c2cc(NC(=O)C1CNC(=O)C1)nn2-c3ccccc3)c4
Cc3csc(C2C(C(=O)c1ccccc1)N(C(C)C)C(=O)N2CCC(C)C)n3
CCc3ccc(Oc2ccc1cc(C(=O)O)cc(O)c1n2)cc3
CNC6CCN(c1ccc5c(c1)CCCc4c(-c3ccc(-c2ccccc2)cc3)n[nH]c4-5)C6
COc4cc(C(=O)NC(Cc1ccccc1)C(O)CN(CC(C)(C)O)S(=O)(=O)c2cccs2)cc(Nc3c(Cl)cccc3Cl)c4
CC(C)(C)c2ccc(S(=O)(=O)Nc1ccc(C(N)=O)cc1)cc2
CC(C)OC(=O)COc4ccc3oc(-c1ccc2c(c1)OCO2)cc(=O)c3c4
O=C(O)c3ccc(C=C2SC(NC1(C(=O)O)CC1)=NC2=O)cc3
Oc3ccc(-c2nc(-c1ccc(Cl)c(Cl)c1)cs2)cc3O
CCCCC4=CC3=CC(=O)C(C)(OC(=O)c1cc2c(s1)CCCC2)C(=O)C3=CN4CC5CC5
O=C(Nc1ccc(C(F)(F)F)cc1N2CCOCC2)c4cccc(S(=O)(=O)N3CCCCC3)c4
O=C(C=Cc1cc(F)c(F)c(F)c1)NC7CNC(CCNc5ccnc6cc(Oc4ccc(N3CCC(N2CCCCC2)CC3)cc4)ccc56)CC7
CC(=O)CCc4nc3cc(-c2nc(-c1ccc(Cl)cc1Cl)no2)cnc3[nH]4
CC(C)c1cccc(C(C)C)c1NC(=O)NC(=O)c3cc2ccccc2s3
CCOC(=O)C3CCCN(C(=O)N(C)c2ccc(-c1cccc(Cl)c1)cc2)C3
CN(C(=O)c1ccccc1)N2C(=O)CSC2c3cccc([N+](=O)[O-])c3
O=Cc14cc3c([nH]1)c25ccccc2n3CC(CO)C(O)CC4CN5CC6CO6
O=C(C=Cc1ccc(Cl)c(Cl)c1)NCc2ccc(Cl)cc2
CN(C)C(=N)NCCNS(=O)(=O)c1ccc(N)cc1
COc1ccccc1C(=O)Nc3cccc(C(=O)NC2CCCCC2)c3
CCC(=O)Nc3cc(C(=O)Nc2csc(-c1ccc(OC)cc1C)n2)ccc3OC
Nc2c(F)ccc3c(S(=O)(=O)Nc1nccs1)cccc23
CCCNCCc1ccc(Cl)c(Cl)c1
CCC(c1nnnn1Cc2cccs2)N4CCN(c3ccccc3)CC4
COc3cc(C(=O)NN=Cc1ccc2c(c1)OCO2)cc(OC)c3OC
O=C(Nc1ccccc1)c2ccc(Cl)c([N+](=O)[O-])c2
Cc4ccc(CNc3nc2ccc(-c1ccncc1)cc2s3)o4
CCC(C)n4cc(C(=O)N1CCN(C)CC1)c(=O)c3cc(Cc2ccc(F)cc2F)sc34
Cc3ccc(C)c(-c2cccc(-c1nnco1)c2)c3
Ccc5cc-n(c4C(Oc1ccc(Cl)cc1OCCCCOc2ccccc2)nc3ccccc3c4=O)cc5
Cc2nc1ncccc1cc2C(=O)NCC(O)CN4CCN(c3cccc(C(F)(F)F)c3)CC4
Cc2nc(C1CC1)ncc2-c5ccn4c(C3CCOCC3)cnc4c5
NC(=O)Cc1ccc(C(=O)O)cc1
COc5c(C(=O)N4CCN(CCCOc3ccc(-c2noc(-c1ccc(C(C)(C)C)cc1)n2)cc3)CC4)oc6ccccc56
C1ccccc1C3c2c(n[nH]c2C(C)(C)C)C(=O)N3c4ncc(Br)cn4
COCc4ccc3c(N2CCN(CCc1ccc(F)cc1)CC2)c(C(=O)O)nn3c4
O=C(NCC1CCCCC1)c3ccc(OCCc2ccc(F)cc2)cc3
Cc1ccccc1NC(=O)CN4C(=O)COc3ccc(S(=O)(=O)N2CCCC2)cc34
CCC3=NN(C(=O)c1ccccc1OC)C(O)(c2ccccc2)C3
O=C(O)C(=O)c1cccnc1
NC(C(=O)O)c1cccc2ccccc12
O=C2C=C(N1CCOCC1)C(=O)C=C2NCCc3ccccn3
CCOC(=O)c4c(N2C(=O)N(c1ccc(OC)cc1)C(=O)C23CC=CC3)sc(C)c4C
CC[N+](C)(C)CC1=CCCCC1
O=C(c2ccc1[nH]c(=O)c3c(c1c2)CCSC3)N4CCCC4
Cc1ccc(Cl)cc1N5CCN(C(=O)CN4C(=O)COc3ccc(S(=O)(=O)N2CCCCCC2)cc34)CC5C
O=[N+]([O-])CC1=NCCN1Cc2ccccc2
C6C(C(c1cccc(N)c1)C3CCN(C(=O)C(Cc2ccc(Cl)cc2)N(C)C(=O)C(N)CCCCN)CC3)NC(Cc4c(N)[nH]c5ccccc45)C6=O
COc3ccc(CN2CCN(S(=O)(=O)c1ccc(Br)s1)CC2)c(C)c3OC
O=c2c1ccccc1oc3nccc(O)c23
CC(C)C(NC(=O)OCc1ccccc1)C(=O)NC(Cc2ccccc2)C(O)C(CCc3ccccc3)NC(=O)C(NC(=O)OCc4ccccc4)C(C)C
C=CC1CN(CC(C)C)CCSC(C)C(CC=C(C)CCC=C(C)CCC=C(C)C)OC1=O
CCCOC(=O)C1=C(C)NC=C(C(C)=O)C1c2ccccc2Br
Cc1cnc2c(c1)C(=O)C(=O)N2
O=c2[nH]([nH]c(=O)c3c(Nc1cccc(Cl)c1)csc23)N4CCOCC4
Nc3nc(=O)c2ncn(C1OC(CO)C(O)C1O)c2[nH]3
COc2ccc(C=NNC(=O)c1cc(Cl)ccc1Cl)c(OC)c2OC
CC(Nc1ncnc2[nH]cnc12)C3CCCCC3
O=C(CCN2C(=O)c1ccccc1C2=O)N4CCN(C(=O)c3ccccc3Cl)CC4
CC(C)(C)c2ccc(NC(=O)C1NC(=O)CCC1=O)cc2
Cc1ccccc1N=C(NO)c2cccnc2OCC(C)C
COC(=O)NCC(=O)(N1CCCC1C(=O)Ncc6cc-c(c5ccN(C(=O)C2CCCN24CC(c3cccc(Cl)c3)N(CCN(C)C)CC4)cc5)cc6)c7ccccc7
Cn4nc(C2CC1CNCC1C2)c3nccnc34
NC(=O)Cc1ccccc1Sc2ccccc2
CC(C)C=C3C=C(c1ccco1)C(=O)C(=Cc2ccco2)C3=O
CN2CCN(C(=S)Nc1ccccc1)CC2
CCCCc1nccc(=O)n1Cc4ccc(-c2ccccc2-c3nn[nH]n3)cc4
CC(=O)c3cccc(NC(=O)Cc2ccc(S(=O)(=O)N1CCOCC1)s2)c3
CCOC(=O)c2ccc(NC(=O)C1CCC(=O)N1C)cc2
CP(=O)(O)NCCCNCc4ccc(-c2c1ccc(=O)cc-1oc3cc(O)ccc23)c(C(F)(F)F)c4
CCCCCCCCCCCC(O)CCCC
CC(Cc1ccc(F)cc1)C(=O)NC4N=C(c2ccc(F)cc2)c3ccccc3N(C)C4=O
Ccc3N(c1c(C#N)cncc1C=CCCN2CCNCC2)ccc4[nH]ccc34
CC(=O)OC1(C)=CC(=O)C(O)=C(C(C)C)C1=O
COC(=O)C7Cc1c([nH]c2ccccc12)C(c5c(-c4ccc3[nH]ccc3c4)ncn5-c6cccc(F)c6)N7
C=CC4CCC3(C)C(OC(=O)c1ccc2cc1OC(C)(C)CCCC(C)=CC2)C(O)CCC3(C)C4CCC=C5(O)C(=O)OC(C)C5O
CCC(=O)CCCCCC1COccccNC2(=O)C(CC(=O)OC(C)(C)C)OCC=C(C)C=CC=CC=C1C(=O)N2
COc3cc(C2=CC(=O)CC(c1ccc(C)cc1)C2=O)cc(OC)c3OC
COc3ccc(-c1csc2[nH]cnc(=S)c12)cc3
CCc2ncnc(-c1ccc(C(=O)NCCN(C)C)c(F)c1)c2C#Cc3ccc(N)nc3
CS(=O)(=O)N3N=C(c1ccc2c(c1)CCCC2)OC3c5ccc4c6c(ccc4c5)OCO6
O=C2Nc1ccc([N+](=O)[O-])cc1C2=NNC(=S)Nc3cccc([N+](=O)[O-])c3
OCC(O)C4CCN(Cc3ccc(-c1ccccc1-c2nn[nH]n2)cc3)CC4
Ccc4cc-n1(nc(CCC(=O)O)cc1NC(=O)c2cnn3cccnc23)cc4
Cc3cc(C)c2nc(N(C)C)nc(N1CCCCC1)c2c3
COc3ccc(-n2c[n+](CC(=O)c1ccc(OC)c(OC)c1)cn2)cc3
CC(Cn2cc(-c1ccccc1)cn2)C(=O)NCCc3ccc(Cl)cc3Cl
CCOC(=O)C3=C(C)NC2=C(C(=O)CC(c1ccc(N(C)C)cc1)C2)C3c4cc(C)ccc4OC
CCCCCCCCC(=O)NCC2C1CCN(C1)C2Cc3cccnc3
O=C1CCC4C=C1C(c2cccc(C(F)(F)F)c2)C3=CCCCN34
COC(=O)c1cc(OC)c(OC)cc1NC(=O)c2ccc(Cl)nc2
O=C(OCc1cccnc1)NC(CS(=O)(=O)N3CCN(c2ccccc2)CC3)C(=O)COC(=O)c4ccc(Cl)cc4
Cc2ccc(OCC(=O)NCCS(=O)(=O)N1CCCC1)cc2
N4ccc(c3N(c1ccc(N)cc1)C(=O)c2ccccc23)cc4
CCNC(=O)c2noc(-c1cc(C(C)C)c(O)cc1O)c2C#CC(C)(C)NC(=O)CCCN(C)C
CCOC(=O)N3CCc2c(sc(NC(=O)c1ccco1)c2C(N)=O)C3
O=C(NC(Cc1ccccc1)C(=O)NC(C(=O)N2CCCC2C(=O)O)C3CCCCC3)OCc4ccccc4
CN(C)CCNCCCNC(=O)c2cc1ccccc1n2Cc4cc(-c3ccc(Cl)s3)on4
CCn3cnc1c(ncn1CCCOc2ccc(Cl)cc2)c3=N
C=CC5(C)CC(OC(=O)CSc2nnc(-c1ccc(O)cc1O)o2)C4(C)C(C)CCC3(CCC(=O)C34)C(C)C5O
C3cnn(CC(=O)NCc1ccc(F)cc1)(c(=O)CNC(=O)c2cccs2)c3[N+](=O)[O-]
CCC2CN(C(=O)C1CC1)CCN2C(=O)c4cc(F)c3ncccc3c4
O=C(CCNCc1cn[nH]c1)N4CCc3[nH]nc(-c2ccccc2Cl)c3C4
O=C(O)c3cc(C(=O)O)c2cc(-c1cccnc1C(=O)O)ccc2n3
CN3CCC(C(=O)N2CCC(c1ccc(Cl)cc1)CC2)CC3
O=C(COc1cccc2cccnc12)N5CCN(Cc3ccc4c(c3)OCO4)CC5
Cc1c(CO)cnc1C(=O)Nc2ccc(C#N)cc2
Cn2c(=O)c1c(ncn1CCCl)n(C)c2=O
FC(F)(F)c4ccc(COc3ccc(C(C1CC1)n2ccnc2)cc3)cc4
CCCCOcc3ccC(C2C(=O)NC(NC(=NC#N)Nc1ccc(Br)cc1OCCC)C2=O)cc3
C=CC1CC1(NC(=O)C2CC5(CN2C(=O)C(NC(=O)C(NC(=O)C3CCCCN3C(C)C)C4CCCCC4)C(C)(C)C)C(C)(C)C56CCC6)C(=O)NS(=O)(=O)N7CCCC7
CN(Cc6csc(-c3nnc(C2(c1ccccc1)CC2)n3CC(c4ccccc4)c5ccccc5)n6)c7cc(C(F)(F)F)n[nH]7
COc1ccccc1C(=O)Oc3cn(-c2ccccc2)nn3
CC=Cc1cn(C)c(=O)c(N)c1OC
CC5CC(C)CN(c4nc(Cn2c(S)nc1ccc(C)cc1c2=O)nc(-c3ccccc3)c4C)C5
CC(=O)N1CC(O)C(C(=O)O)OC1C(O)C(O)CNF
CC(C)CC(NC(=O)C(CCC(N)=O)NC(=O)C(CCCN=C(N)N)NC(=O)C=CC(=O)NCCO)C(O)CC(=O)NC(C(=O)N(C)C)C(C)C
O=C(O)c1cc4c(cc1C(=O)c2ccc(Cl)c3ccccc23)CCC5(C4)OCCO5
CC(C)(C)CNc3cc(C#N)c2nc(-c1cccc(C(F)(F)F)c1)cn2n3
CC(C)=CCc1c(O)cc(O)c3c1OC(c2ccc(O)cc2O)C(O)C3=O
COc3ccc(CN1C(=O)CCC1C(=O)NCc2ccccc2Cl)cc3
CC(C)CN3Cc1c(Br)ccc2[nH]c(=O)n(c12)CC3C
COc4ccc(C3=NN(c1ccc(C)cc1)C(c2ccccc2)C3)cc4
CC(CS)C(=O)NC(CSCc1ccccc1)C(=O)O
CC4(NCCN2(S(=O)(=O)C1CCCCC1)CCS(=O)(=O)CC2)CCN(S(=O)(=O)c3cc(Cl)cc(Cl)c3)CC4
CC4CCN(C(=O)c3ccc(COc2cccc(C(=O)c1ccc(C)cc1)c2)o3)CC4
Clc4ccc(C=Nc3nnc(N2CCN(CCc1ccccc1)CC2)s3)cc4
COc3cc(C=CC(=O)c2sc(-c1ccccc1)nc2C)cc(OC)c3OC
CC(C)C(NC(=O)c3cc2cc(O)n(Cc1ccccc1F)c(=O)n2n3)C(=O)O
CCC(C)N(CCc1ccccc1)CC(O)COc2ccccc2C(C)=O
COcc6cc[nH]5ccC(=CCNC4CCC(O)(C#Cc1ccccc1N3C(=O)c2ccccc2C3=O)CC4)c5c6
CC(C)OC(=O)C(C)NP(=O)O(CCO2Cn(c1cC(=CBr)(C=CBr)c(=O)[nH]c1=O)CC2[N-][N+]#N)Oc3ccccc3
COc2ccc(C=Cc1cc(O)c(O)c(OC)c1)cc2OC
Ccc2cccC(Oc1ccccc1C=CC(=O)NCCCCCCC(=O)O)c2
CCC2OC(=O)C(C)C(=O)C(C)C(OC1OC(C)CC(N(C)C)C1O)C(C)(OCCN(C)C)CC(C)C(=NO)C(C)C(O)C2(C)O
COc4ccc3c(CCc1c[nH]c2ccccc12)c[nH]c3c4
Cc4ccc(-c2nn(-c1ccc(F)cc1)cc2C=NNC(=O)c3cccnc3)cc4
Cc4ccc(NC(=O)c2cccc(NCC(O)c1ccccc1)c2)c(-c3ccc(Cl)c(C(F)(F)F)c3)c4
O=Cc1ccc4c1c3c2ccccc2c(O)cc3n4Cc5ccccc5
CCN3CCCC2(C1CCCC1C(O)C(NC(C)=O)CC2)C3=O
CC(C)CCCN5Cc1ccccc1C(NCCC4CNC(C(=O)Nc2cc3c(cc2Cl)NC(=O)CO3)CC4)C(CO)C5=O
CN(C)C(=O)CCc3nc2ccc(-c1ccccc1)cn2n3
CC(C)Oc3ccc(C(=O)NC1CCCCCN1Cc2ccccc2)cc3[N+](=O)[O-]
COc1ccccc1C(=O)OC(c3nc2ccccc2oc3=O)c4ccc5c(c4)OCO5
C2C(CO)CC13C(C(=O)O)=CC(CC1C2)C3
CC#CCOc4ccc(S(=O)(=O)CC3(C(=O)NO)CCN(S(=O)(=O)c2ccc1ccccc1c2)CC3)cc4
CSCCC(CO)NCc3c[nH]c(-c2ccc(Oc1ccccc1)cc2Cl)n3
CCOc4ccc(S(=O)(=O)N(C)CC3Oc2cc(C1=CCCCC1)ccc2S(=O)(=O)N(C(C)CO)CC3C)cc4
CCCCn5nc(Cn3nc(O)c2nc1cc(Cl)ccc1cc2c3=O)c4ccccc4c5=O
COc3ccc(Cc2c(Br)c1cc(OC)c(OC)cc1[nH]c2=O)cc3CN4CCCC4
COc3ccc(NC(=O)c2cc(-c1cccs1)on2)cc3OCCN4CCCC4
Clc4ccc3c(Nc1ccnc2cc(Cl)ccc12)ccnc3c4
CCCCc2nc1cc(C=CC(=O)NO)ccn1c2CNCCc3ccccc3Cl
COC(=O)NCCCOc3ccc(C(=O)NCCc1c[nH]c2ccc(OC)cc12)cc3
COc3cccc(-c2csc(C(O)c1ccc(Cl)cc1)n2)c3
O=C6OC4(CCN(c1nccnc1Oc3ccc(Nc2ccccn2)cc3)CC4)c5ccccc56
COC(=O)C=C(c1cc(OC)c2c(c1OC)OCO2)c3cc(OC)ccc3OC
Cn5cc(C3=C(c1nnnn1-c2ccccc2)C(=O)NC3=O)c4ccccc45
CN(C)C(=O)ccscNc1ncc3c(n1)-c2c(nn(C)c2C(C)(C)C)CC3
O=C(Nc1ccc([N+](=O)[O-])cc1)Nc3cccc(C2CNCCO2)c3
c4cc(-c1cn[nH]c1)cc(CN3CCN(CCCC2COCCO2)CC3)c4
CCn4cc(C(=O)O)c(=O)c3cc(F)c(N2CCN(CC(=O)Nc1ccc(F)c(C)c1)C2)c(F)c34
c1ccc4c(c1)nc(-c3cnc2ccccc2n3)n4C5CCNCC5
Cc2ccc(S(=O)(=O)NNC(=O)Cc1ccc(F)cc1)s2
CN4(C)CCC(CNc2nc(Nc1ccccc1)nc3ccsc23)CC4
CSc3ccc(OCCCC2CCN(CC1CC1)CC2)cc3
CCn3cc(C2NCC(N(C(C)=O)C(C)c1nccn1C)CC2)cn3
Cc5ccc(-c3cc(C(=O)O)cc4c1ccccc1n(Cc2ccccc2F)c34)cc5
CCc2cc(C(=O)Nc1ccns1)n(C)n2
c1
CN(C)CCNc3nnc(C(NS(=O)(=O)c2ccc1cc(Cl)ccc1c2)C(C)(C)C)o3
COc3ccc(NC(=O)CN2CCN(c1ccccn1)CC2)cc3S(=O)(=O)N4CCCCC4
OC(CN2CCC(c1ccc(F)cc1)CC2)COc3ccccc3
Cc2nc(-c1ccccc1)sc2CNCc4nc(=O)c3ccccc3[nH]4
CN(C)CCCNCCSCCCF
CC(Cc1ccccc1)C(=O)c2c4c(c(N(C)C)cc2OC(=O)C3CCCCC3)OCO4
N#Cc1ccccc1Cn2cnc5c2CN(c4nc3cc(C(F)(F)F)ccc3o4)C5
CCc4cccc(-n2nc(NC(=O)C1CNC(=O)C1)cc2-c3cccc(OC(F)(F)F)c3)c4
CCc3nnc(NS(=O)(=O)c2ccc(NC(=O)c1ccc(N)cc1O)cc2)s3
COc4ccc(S(=O)(=O)NCCNC(=O)c2cc(-c1cccs1)nc3ccccc23)cc4
CCCCCCCC=CC4CC(n3cc(C1OC(CO)C(O)C1O)c2c(=O)nc(N)[nH]c23)CC4=O
CCC5NC(CCn3c1ccccc1c2ccc4c(c23)CCNC4)CC(C)O5
CNC(COP(=O)(O)O)C(=O)O
CC1CCCCC13NC(=O)N(CC(=O)N(c2ccccc2Cl)C(C)(C)C)C3=O
O=C(NCCN1CCOCC1)c3cc(-c2ccccc2Cl)on3
O=C(Nc1ccc(F)cc1)Nc2ccc3c(c2)CCC3
CCNC(=O)C4OC(n3cnc2c(N)nc(C#CCNC(=O)c1cccc(Br)c1)nc23)C(O)C4O
O=C(O)c2ccc(S(=O)(=O)N1CCOCC1)cc2
COc4cc(C(O)CN3CCN(Cc2nc1ccccc1[nH]2)CC3)ccc4O
COc5cc(=O)oc6cc(N4CCN(CCCC(O)(c1ccc2c(c1)OCO2)c3ccc(OC)c(OC)c3)CC4)ccc56
CC1CCCN1CCCNc2ccnc3cc(Cl)ccc23
CCOc1ccc(C(F)(F)F)cc1N2CCNCC2
Cc4ccc3[nH]nc(C(=O)N2CCN(c1nc(C)cc(C)n1)CC2)c3c4
O=C(Nc1ccc(F)cn1)c2ccc(C(=O)C(F)(F)F)s2
O=C(O)C(c1ccccc1)N3C(=O)c2ccsc2C3=O
CN(C)C2=NCC(Cc1c(F)cccc1Cl)S2
COcc6ccC(C(C)C)(C5C(O)C(O)CC1(C)(C4CC(O)CC13(C)C2CCC(C)CC2(CO)C(O)CC34O)C5(C)C)cc6
O=CCC26Nc1ccccc1N=C2NCCOC5CN(c4ccc(OC3CCOC3)cc4)CCN5C6=O
Cc3c(C(=O)NCCc1ccc(Br)cc1)nn(-c2ccc(Cl)cc2Cl)c3-c4ccc5c(c4)OCO5
COc1ccccc1CNC2=CC(=O)OC2(C(F)(F)F)C(F)(F)F
CCS(=O)(=O)c2ccc(-c1ccc(=O)n(C)c1)cc2
CSc6nc(-c1ccc(F)cc1)c(-c5ccnc(NC34CC2CC(CC(C2)C3)C4)c5)n6C
CCC(CC)NC(=O)c3ccc(OC1CC2CCC(C1)N2C)c(C)c3
O=C(Cc1cccc(Cl)c1)NC3CCN(CCCCCNS(=O)(=O)c2cccc(F)c2)C3
O=C(O)c3cccc(N=C2(c1ccccc1)CCC2)c3
CCc3ccc(C=Cc1cc(OC)cc(OC)c1C=CC(=O)c2ccco2)cc3
CC4CCN(C(=O)C(Cc2ccc(-c1ccno1)cc2)NS(=O)(=O)c3ccc(Cl)cc3)CC4
CC1(O)CCCC2C1CCC3(C)C2CC4(O)C3CCC4(C)C
Cc2ccc(C=CC(=O)c1ccc(N)c(C)c1)cc2
CCCCCc2cc1c(O)cc(C(C)C)cc1nc2N
NCCO9CO(CC8(N)CC(N)CO(CO7CC(NC(=O)C(Cc3ccc(-c2cc1ccccc1o2)o3)NC(=O)C(Cc5ccc4ccccc4c5)NC(=O)C6CCCN6)C(O)C7O)C8O)CCC9O
Cc2nn(Cc1cccc(C(F)(F)F)c1)c(C)c2NC(=O)c3cnc(Cl)cn3
CCNC(=O)C3CCN(C(=O)c2cccc(CCc1ccc(Cl)cc1)c2)CC3
CC(C)(C)n1ccnc1C2CCCN(C(=O)CCN)C2
Cc3ccc(S(=O)(=O)C2(C(=O)NO)CCN(Cc1ccc(C)o1)CC2)cc3
COc2ccc(-c1cc(C)n[nH]1)cc2S(=O)(=O)Nc3ccccc3
CC(=CCCC(C)C)CC2C(=O)c1cccc(O)c1C(=O)C2(O)O
N#Cc1ccccc1Cn2ccnc2
COc5ccc(-n4c(=O)c2c(O)n(CCc1ccccc1)c(C)nc2n(CC(=O)NC3CCCCC3)c4=O)c(OC)c5
CCSC(=S)SCC(C)=O
NC(=O)c3cccc4[nH]c(-c2cccc(NC(=O)Nc1ccc(F)cc1)c2)nc34
CCOC(=O)C2=C(c1cccnc1)NC(=O)NC2c4coc3ccccc3c4=O
Cc2onc(-c1c(F)cccc1Cl)c2C(=O)NCc4nc3ccccc3n4C
CC(C)OCCCNC(=O)c3ccc2c(=O)n(CCc1ccccc1Cl)c(O)nc2c3
Cc1cc(O)c3c(c1)C(=O)c2c5cc(c(O)c2C3=O)C(=O)C=C(O)C4(O)C(=O)C(C(N)=O)=C(O)C(N(C)C)C4CC5
O=C(NN1C(=O)C(Cl)C1c2ccccc2)c5ccc(CN(C(=O)c3ccccc3)c4ccccc4)cc5
CCCCCCCCNC(=O)C(N)CCCCN
CC(=O)NC(Cc1ccc(OP(=O)(O)O)cc1)C(=O)N(C)CC(=O)N2CC(CC2)C(=O)N(C)C(C(=O)O)C(C)C
COc1ccccc1N=c3[nH]c2ccc(OC)cc2s3
Cc4c(-c2nnc(-c1cnn(C)c1)o2)sc(-c3ccc(F)cc3)c4-c5ccncc5
CC(=O)c2cnc(N1CCCCC1)nc2C
COc1cc5c(C(F)(F)F)(cn1)CCN6C(CCC2CC4CC2CN(C(=O)C=Cc3ccc(Cl)c(Cl)c3)C4)CCCC56C
COC(=O)c2ccc(CNC(=O)Cn1ccc(=O)n(C)c1=O)o2
Cc1ccccc1N(CC(=O)NCc2ccncc2)S(=O)(=O)c3ccccc3
Nc6cccc(Nc5nc(Nc3ccc(-c2nc1ccccc1s2)cc3)nc(N4CCOCC4)n5)c6
Cc4cc(C)cc(NC(=O)Cn3c(=O)n(CCc1cccs1)c(=O)c2ccccc23)c4
OC1CNCC1O
Cc3nc(N1CCOCC1)nc4sc(C(=O)N2CCOCC2)c(N)c34
CCN(CC)S(=O)(=O)c3ccc(C(=O)N2CCCC(n1cncn1)C2)cc3
CCN(C(=O)CCNC(=O)c2ccc1c(=O)n(CCOC)c(O)nc1c2)c3ccccc3
NC(CC(=O)N1CCSC1)Cc2ccccc2
COC(=O)CNC(=O)C=Cc1cccc(OC)c1
COC(=O)c3ccc2c(=O)n(-c1ccccc1)nnc2c3
NCc4cccc(N3C(=O)c2ccc(C(=O)c1ccc(C(=O)O)cc1)cc2C3=O)c4
C4C(C)CCC5O3C(=O)C(c2cc(-c1ccccc1)ccc23)CC45
COC(=O)c1ccccc1NC(=O)c3cccc(S(=O)(=O)NCc2ccccc2)c3
CCc3ccc(NC(=O)CNC(=O)C2CC(=O)N(c1ccccc1)C2)cc3
CC(=O)OC2Cc1c(O)cc(O)cc1OC2c3cc(O)c(O)c(O)c3
COc5ccc(-c4nc(C1CSCCN1C(=O)C3(c2ccc(F)cc2)CC3)no4)cc5OC
COCCNC(=O)c1nn(C(C)C)cc1NC(=O)c2cc(C)ncc2Cl
Oc2ccc(CC(=NOCCF)C(Cl)=Cc1ccccc1)cc2
CC1CCCC(=O)C1=NNc2ncccn2
Cc1cc(O)c2c(c1)CCN2CC(=O)N4CCCC(Cc3ccccc3F)C4
CCCNC(=O)C3(C)CCCN(Cc2nnn(-c1ccc(C)cc1)o2)C3
O=CC(C2Sc1ccccc1N(CC(=O)O)C2=O)c4csc5cccc(C3CCCCC3)c45
c1
Cc1cnc4c(c1OC(=O)N2CCCC2)c(C#N)c(-c3ccccc3Cl)n4-c5ccccc5
CC(C)CCn2c(=O)c1ccccc1n3c(S)nnc23
COC(=O)CNC(=O)C(N)CC(=O)O
COc4ccc(NC(=O)C3CCCN(C2=NS(=O)(=O)c1ccccc12)C3)c(OC)c4
CCCCCCCCCCCCCC#CC#CC(=O)O
O=C4NC3(CC(c1ccccc1)c2cc(Cl)ccc23)C(=O)N4Cc5ccccn5
CC(C)CC(NC(=O)c1ccc(Cl)s1)C(=O)NC(C(=O)Nc2ccccc2C(=O)c3ccccc3)C(C)O
Oc1ccc4c(c1O)C3c2ccccc2CNC3CO4
CCN(CC)CCn2c3c(c(SCC(=O)Nc1cc(C)on1)nc2=O)CCC3
CC(=NNC(=N)N)c3ccc(-c2ccc(-c1ccc(C=NNC(=N)N)cc1)o2)cc3
CC(C)N2CCc1ncncc1C2Cc4ccc(Oc3ccccc3)cc4
O=S(=O)(Nc3ccc(O)c(-c2ccc1ncnc1c2)c3)c4cc(Cl)ccc4Cl
N#Cc3c(NC(=O)C(Cc1ccccc1)NC(=O)CNC(=O)C2CCCCC2)sc4c3CCC4
COC(=O)c4sc3nc(-c1cccc(Br)c1)c(Cc2ccccc2)n3c4C
COc4ccc(NC(=O)CN1C(=O)CSc2c1c(C)nn2-c3ccccc3)c(OC)c4
CC(C)(C)S(=O)(=O)CCC(NC(=O)C=Cc1cnccn1)C(=O)NC(Cc2ccccc2)C(O)CCC(O)C(C)(C)C
Cc4ccc(N3CCN(C(=O)Cc1cc(=O)oc2c(C)c(C)ccc12)CC3)c(C)c4
COCCNC(=S)N4c1ccc(Br)cc1Sc3cc2ccccc2nc34
O=C(NC1CN1)c2ccccc2
CCCOc1cc2c(cc1OC(C)=O)CC(N(CC)CC)CC2
Cc4cc(S(=O)(=O)NCC(c1ccsc1)N3CCc2ccccc23)c(C)s4
O=C(NC(CCCc1ccccc1)C(=O)O)c2cccc(C(=O)O)c2[N+](=O)[O-]
CC(C)NCC3C(CCN1CCCCC1)(C(N)=O)c2ccccc2C3=O
COc4ccc(C2C(C(=O)Nc1ccc(O)cc1)=C(C)NC(C)=C2C(=O)Nc3ccccc3)cc4
O=C(NNc1ccccc1)c2ccco2
CC(C)=CCCC(C)=CCCC(C)=CCCC2(C)CCc1cc(O)ccc1O2
COc3ccc(C2=NOC(Cc1ccccc1)C2)cc3COC(CCCCN)c4ccc(F)cc4
CC(CNc2ccc(OC(C)CCc1ccc(Cl)cc1)cc2)N(C(=O)CN3CCOCC3)C(=O)C4CC4
Cc2cccc3cc(C=CC(=O)c1ccccc1Cl)c(Cl)nc23
CCCCCCCCCCCCCCCCCC(=O)NCCCOP(=O)(O)OP(=O)([O-])OCC[N+](C)(C)C
COc1cc(O)c3c(c1)C(=O)c2cc(C=O)cc(O)c2C3=O
CC(O)C1CC4CCCC(C1)(c3nnc(Nc2ccccc2)o3)C4
Cc3cc(C)n(CC2(O)CCN(Cc1ccc(Cl)cc1Cl)CC2)n3
O=C(O)C3COC(c2ccc(-c1ccc(OC(F)F)cc1)cc2)=N3
COc1c5c4c(c2c1OCO2)-c3c(cc(OC)c(O)c3OC)CCC4N(C)CC5
COcc5ccN(S(=O)(=O)cc4ccS(=O)(=O)(N(CC(C)C)CC(O)C(Cc1ccccc1)NC(=O)OCCO2COC3OCCC23)cc4)cc5
COc1ccccc1C(=O)Nc2cc(C(C)(C)C)nn2-c3ccnc4cc(Cl)ccc34
CCOc1ccccc1-n2cc(CCC[N-][N+]#N)nn2
c5ccc4c(N3CCc2nc(N1CCCC1)sc2C3)ncnc4c5
N#CC3(CSc1ccccc1)CCCN(Cc2ccccc2C(F)(F)F)C3
CCOc1ccc2c(c1)C(C)C(CN(C)C)C2=O
O=C(C=C(O)c1ccc(O)cc1)COC2OC(CO)C(O)C2O
COCCN(C(=O)c2ccc(CN1CCOCC1)c(OC)c2)CC4CCCC(C(=O)N3CCOCC3)C4
CNNC(=O)CCC3COC2(CCN(C(=O)c1c[nH]cn1)C2)C3
CC(NCCn1cccn1)c5cccc(-c4cccc(NC(=O)c2ccc3c(c2)OCO3)c4)n5
CCc3cc(C(=O)N(C)C)nc(N2CCC(c1ccccc1)C2)n3
O=C(CC2(O)C(=O)Nc1c(Cl)cc(Cl)cc12)c3ccc(Br)cc3
Cc1[nH]nc3c1C(=O)N(c2ccc(F)c(Cl)c2)C3=O
COC(=O)N3C(C#N)C(c2cc(-c1ccc(OC)cc1Cl)no2)C3CO
CCN(CCOC)c1ncc(C(F)(F)F)cc1Cl
O=C3CCC2(CCCN(C(=O)CSc1ncccn1)C2)O3
CN(C)Cc3cnc(-c2ccc(NC(=O)c1cccc(OC(F)(F)F)c1)cc2)s3
CCC(C)C(N)C(=O)NS(=O)(=O)c1cnccc1N2CCC(CO)CC2
COc4cc(Nc2c(C#N)cnc3cc(OCCCN1CCN(C)CC1)c(OC)cc23)c(Cl)cc4Cl
C=CCOCc5cc(C2C1=C(CC(C)(C)CC1=O)Oc3c2c(=O)oc4ccccc34)ccc5O
CCC(CC)N=C(NO)c2ccc(Oc1cc(Cl)ccc1Cl)nc2
CCOP(=O)(OCC)c2nc1ccccc1nc2C(=O)OCC
CC(C)CN(C(=O)Cn3c(-c1ccccc1)cc2cc(Cl)ccc23)C(=O)O
Cc2ccc(OCCCn1ccnc1)c(F)c2
CC2CN(C(C)CO)C(=O)c1cccc(NS(C)(=O)=O)c1OC2CN(C)S(=O)(=O)c3cccs3
CC(=O)ON=C(C(=O)NC3C(=O)N4C(C(=O)O)=C(COCc2ccc1ccccc1n2)CSC34)c5csc(N)n5
COc2ccc(C(=O)c1c[nH]c(C(=O)O)c1)cc2
CS(=O)(=O)c2ccc(Oc1ccc([N+](=O)[O-])cc1[N+](=O)[O-])cc2
c4cnc3oc(-c2ccc(CN1CCCC1)cc2)cc3c4
COc1cc5c(cc1NC(=O)c3ccc(CN2CCOCC2)cc3)oc4ccccc45
C#CCOc1cc3c(cc1CC2=C(C)CCCC2)OCO3
CC(N)CC(C)C(=O)Nc2ccc(OCC(=O)O)c(COc1ccc(C(=O)O)cc1)c2
COc2cc(C=CC(=O)C=Cc1cccs1)ccc2O
O=Cc1ccc4c(c1)C(=O)c3cc(CN2CCOCC2)ccc3CO4
CC(=O)N(O)CC4=C(c1ccc(CP(=O)(O)O)cc1)on3c(O)c2ccccc2c3c4-c5ccc(N)cc5
COc1ccc2c(c1)nc(C(F)F)n2-c5nc(N3CCOCC3)nc(N4CCOCC4)n5
CCCCCCOc3ccc(NC2CCN(CC)(C(=O)C(Cc1ccccc1)NC(=O)C(C)(C)N)CC2)cc3
Cc1c(Cl)cccc1S(=O)(=O)N(Cc2cccnc2)C3CCS(=O)(=O)C3
CC(C)c2ccc(CNC(=S)NC(C)(Cc1ccccc1)C(N)=O)cc2
C=CC5CC3C(C4OC1C(O)C(C)(C)OC1(C)CCCC(C=Cc2ccccc2)C(=O)OCC34)OC5=O
COC(=O)C(CCSC)N(C(=O)C(Cc1ccccc1)NC(=O)CNC(=O)C(NC(=O)C(N)Cc2ccc(O)cc2)C(C)C)C(C)C
O=C(OCc2nnc(-c1ccccc1)o2)c3ccccc3O
Fc4ccc(-c2cc(-c1nn[nH]n1)n3cncnc23)cc4
CCC(CS(=O)(=O)N1CCC(C(=O)OCC)CC1)n2cncn2
C1=CCCC=C(C)C2CC=C(CO)(CC(O)C1)O2
CCC5(C(=O)N3CCN(c2nc(-c1ccccc1)cs2)CC3)NCCc4cccc45
OC4(c1ccc(Cl)cc1)CCN(CCOc2ccc3c(c2)OCO3)CC4
O=C(O)c4ccc3c(C(=O)O)c(Oc1ccccc1NS(=O)(=O)c2ccc(Cl)c(Cl)c2)c(=O)oc3c4
COc1cccc(OC)c1C(=O)OCC(=O)NCCOCc2ccccc2
O=c3n(-c1ccc(Cl)cc1)nc25n(cnn2c3=O)-c4cnccc4CC5c6ccccc6
C=CCC1(O)CCCC2C1CCC3(C)C(C(C)CC=CC)CCC23
CN(C)C3CN2CCc1cc(Br)ccc1C2CC3O
Cn3c(N)c(C(=O)COC(=O)C=Cc1ccc2c(c1)OCO2)c(=O)n(C)c3=O
O=C(O)CC(NC(=O)c2nc(Cl)c(N1CCCC1)nc2NCCc3ccccc3)c5ccc(Cc4ccccc4)cc5
CSc4nccc(-c2c(-c1ccc(F)cc1)ncn2Cc3ccccc3)n4
O=S(=O)(Nc1ccccc1)c2ccc(F)c(F)c2
CC5OC(n4nc(-c1cccc2ccccc12)c3c(N)ncnc34)C(O)C5O
CCOc3cccc(NC(=O)C2CC(=O)N(c1cnn(CC)c1)C2)c3
O=C(O)c1ccccc1CC(=O)c2ccc(Cl)cc2Cl
CN(c3nc(Nc2ccc(C(=O)N1CCN(C)CC1)cc2O)ncc3Cl)C5CCN(CCN4CCCC4)C5
CN(C)C(CNC(=S)NN=C1CCCN(C)C1)c2ccccc2
COc1ccccc1-c4nnc(-c3sc(NC(=O)Cc2ccccc2)nc3C)o4
C=CCNC(=O)C(=O)C(CC(C)C)NC(=O)C1C3C(CN1C(=O)C(NC(=O)NC2CCCCC2)C(C)(C)C)C3(C)C
Nc2nc(=O)n(C1CCC(CO)O1)cc2F
O=C(CCC1CCCC1)NC3CCN(Cc2cccnc2)CC3
CCCCOc3ccc(S(=O)(=O)NCC(C(=O)NO)N2CCN(c1ncccn1)CC2)cc3
CCn3c(=O)c(C(=O)NCc1ccccc1)c(O)c2ccccc23
CC(C)(C)OC(=O)NC(Cc1c[nH]c2ccc(O)cc12)C(=O)NC(CCCCNC(=O)OCc3ccccc3)C(=O)OC(C)(C)C
O=C2Nc1ccccc1C2=Cc3c[nH]nc3-c5ccc4ccccc4c5
CCCNC(=O)SC=Cc1c(C)nc(N)nc1NC2CC(CO)C(O)C2O
CCOc3ccc(OCC)c(NC(=O)Cn1nc2c(cc1=O)CCCC2)c3
O=C(COC(=O)c1ccc(F)c(Cl)c1)NCc2ccc3c(c2)OCO3
Cc3ccc(-c2nnn(CC(=O)Nc1cccc(C#N)c1)n2)cc3
CCNC(=O)N1CCCC1(C)CNS(=O)(=O)c2cc(OC)ccc2Cl
Cc3cc(C)n(-c2nc(Oc1ccccc1)nc(NC(C)(C)C)n2)n3
CC(O)CNc2nc(Nc1ccccc1)nc3ccc(Cl)cc23
N=C(N)OCC6=C(C(=O)Nc3cccc(C=Nc2ccc(NC1CC1)cc2)c3)N5C(=O)C(NC(=O)Cc4cccs4)C5SC6
CCOC(=O)N3CCC(NC(=O)c2cc(COc1ccc(C)nc1)on2)CC3
COcc4ccC(=C2c1cc(OC)c(OC)cc1CCN2CC(=O)NCCc3ccc(OC)c(OC)c3)cc4
CCC(C)C(=O)CCC(C)C3CCC4C2=CCC1CC(O)CCC1(C)C2CCC34C
COc5ccc(CN(C(=O)OCC3c1ccccc1-c2ccccc23)C(C)C(=O)NCCCN4CCCCC4)cc5OC
CC2CN(C(C)CO)C(=O)CCCn1cc(nn1)COC2CN(C)S(=O)(=O)c3ccc(Cl)cc3
CN(C)CCSc1ncc3c(n1)-c2[nH]ccc2CC3
CCCC(C)NC(=O)c2onc(CSc1ccc(F)cc1)c2C(=O)NC(C)C
C=CCNC2=C(C)C(=O)c1ccccc1C2=O
C=CCOc3ccc(C=C(C)C(=O)NCc2ccc(OCC1=CC(C)(C)N([O])C1(C)C)c(OC)c2)cc3OC
CCCC1CCC3(C(C)OC(C)=O)C1N(O)C(=O)c2cccn23
CCCCCNC(=O)NC(CCCCN)C(=O)NC(CCC(N)=O)C(=O)NC(Cc1c[nH]cn1)C(=O)NC(Cc2c[nH]cn2)C(N)=O
CC(C)(C)OC(=O)NC(Cc1ccccc1)C(=O)NC(C=O)Cc2c[nH]cn2
Cc3ccc(C(=NO)N1CCN(C)CC1)c(Oc2cccc(F)c2)n3
CNC2CC(C(=O)NO)N(S(=O)(=O)c1ccc(O)cc1)C2
Cc3ccc(CC(=O)NCC2CC(n1cc(C)c(=O)[nH]c1=O)CC2O)cc3
O=C(O)CCC(NC(=O)c3ccc(CNc1nc(Cl)nc2[nH]cnc12)cc3)C(=O)O
CC1CCCCC1NC(=O)CSc3nnc(C2CCC(=O)N2CCC(C)C)n3C
CCOC(=O)Nc3cc(NCC1CC1)nc(-c2ccccc2)n3
CN(C2c1cc(C#N)ccc1OC(C)(C)C2O)S(=O)(=O)c3ccc(OCC(F)(F)F)cc3
Cc3ccc(-c2c(C#N)[n+]([O-])c1cc(C)ccc1[n+]2[O-])cn3
O=C2C(c1ccccc1o2)N4CCC(Cc3ccccc3)CC4
O=CC(NS(=O)(=O)c3ccc(-n1nc(C(F)(F)F)cc1-c2ccccc2)cc3)C4CC4
CCOC(=O)C(c1cc(=O)oc2cc(C)ccc12)N3CCOCC3
Cc1nn(CC(O)CC#N)c(C)c1Oc2ccc(Cl)c(Cl)c2
NC(=O)NO
COc4cccc(-c2nc1ccccc1cc2-c3ccc(OC)c(OC)c3)c4
Cc2n(c(=O)c1cssc1n2)N3CCOCC3
CCOC(=O)c4c[nH]c(-c3ccc(OC2CCN(C(=O)C1CCCC1)CC2)cc3)nc4=O
COc2ccc(S(=O)(=O)NCc1ccncc1)cc2C
CC(C)CN(CC(O)C(Cc1ccccc1)NC(=O)OC2COC3OCCC23)S(=O)(=O)c5ccc4nc(N)sc4c5
COCOC3C(=O)N4C(C(=O)NCc1nc(C(=O)N(C)C)no1)=C(CSc2ncn[nH]2)CSC34
Cc4ccc(NC(=O)c1ccc2c(c1)CCN2S(=O)(=O)c3ccc(C)cc3)cc4
CC3Cc2cc(Cc1cnc(N)nc1N)c(OCC(F)(F)F)cc2O3
Cc5cn2c(-c1ocnc1C)cnc2c(Nc4ccc(C(=O)NCCN3CCCC3)cc4)n5
Cc3ccc(Cn2nnc(NC(=O)c1ccccc1)c2N)cc3
CC(C)CCNC(=O)C(CC(C)C)NC(=O)C(Cc1ccccc1)n2ccnc2
O=C(COC(=O)c1nc(Cl)ccc1Cl)c2ccc(Cl)cc2
c5ccc(CN4CCC(c3ncnc(-c2cc1ccccc1o2)n3)CC4)cc5
CC(C)CN4C(=O)C(NC(=O)C(Cc1ccccc1)NC(=O)C2CCCC2)COc3ccccc34
COc1ccccc1C(=O)C=CC(=O)Nc2ccc(C)c(OC)c2
NCCNC2Cc1ccccc1C2
CC(C)CCCC(C)CC6CCC7C5CC(=O)N4CC(=CCCCCCCNc1c3c(nc2cc(Cl)ccc12)CCCC3)CCC4(C)C5CCC67C
O=C(CN2C(=O)C1CC=CCC1C2=O)Nc3ncc(Cl)cc3Cl
CCC5(C2(=O)CCC1CCCC12)CC(C)Cc4cc3cc(O)ccc3n45
CC(C)C2CCC(C)CC1CCCCC=CCC12C
CN(C)C(=O)C=C(c1ccccc1)c2ccccc2
CC(C)c3cn(-c2cccc(NC(=S)NCCc1ccccc1)c2)cn3
CN(C)C(=O)c1ccc(C(=O)C=C(O)C(=O)O)cc1
CCOC(=O)CCCNC(=O)C(C)CC(O)C(=O)OCC
N#CSCC(=O)Nc2nc1c(Br)c(Br)c(Br)c(Br)c1[nH]2
Cc4ccc(-c1nnc3n1NC(c2ccc(Cl)cc2)S3)cc4
C=CC1CC1(NC(=O)C2CC5(CN2C(=O)C(NC(=O)C(NC(=O)C3CCCCN3C(C)C)C4CCCCC4)C(C)(C)C)C(C)(C)C56CCC6)C(=O)NS(=O)(=O)N(CC)CC
CC(C)(C)c6nc5c(OCc4ccc(-c3nnn(Cc2ccc1ncccc1c2)n3)cc4)cccn5c6-cc8ccO(CC(O)CNC7CC7)cc8
CC2CCc1ccccc1C(=O)N2
Cn1c(C(=O)N[N+](=O)[O-])cnc1[N+](=O)[O-]
CCOc3ccc(C2C(C(=O)c1ccc(C)o1)=C(O)C(=O)N2CCOC)cc3OC
CC(C)(C)OC(=O)N3CCCC(c2nnc(SCCN1CCCC1)o2)C3
CC(C)(C)C(O)C(CNC1CC(O)C(O)C(O)C1O)C(F)(F)F
ONC=N2CCCc1ccccc12
CCNC(=O)c2ccc([N+](=O)[O-])n(C1OC(CO)C(O)C1O)c2=O
CCccc3CC(NC(C)=O)(C(=O)NC(CCCCN)C(=O)NC(Cc1ccc(O)cc1)C(=O)NC(CCCCN)C(=O)NC(CC(N)=O)C(=O)NC(C(C)C)C(=O)N2CCCC2C(=O)O)ccc3Cl
CCOC2C(CS)OC1(CCCC1)OC2C
c1ccc3c(c1)c2cnccc2n3CCCCC5CCN(CC4CCCCC4)CC5
CCCC(=O)(OCC[N+](C)(C)CC=CCC#N)c1cccs1
O=CN(NC(=O)C2Cc1ccccc1CN2S(=O)(=O)c3ccc4c(c3)OCCO4)c5ccccc5
COc4cc(CC3COC(c1ccccc1)(c2ccccc2)O3)c(O)cc4C(=O)C=Cc5ccc(O)cc5
COcc5cN(C(=O)C4CSc3nc2c(oc1ccccc12)c(=O)n34)c(OC)cc5Cl
c5ccc(Cn4c(CC1CCN2(CC1)OCCO2)nc3cc(Cl)c(Cl)cc34)cc5
CC(C)(C)C2=C(C(=O)O)N1C(=O)C(CO)C1S2(=O)=O
Cc2cc1[nH]c(=O)c(O)nc1cc2C
O=C(C=CNc1ccc2c(c1)COC2)c3ccc(Cl)cc3
CC(C(=O)OC3CCN(C(=O)C2(c1ccccc1)CCCCC2)CC3)(c4ccccc4)N5CCCCC5
CCN(CC)C(=O)n3c(=O)c(-c1ccc(C)o1)nc2ccccc23
Cc6cnn(-c5cccc(C3C4CN(C(=O)Nc1cccc2[nH]ncc12)CC3N4)c5)c6
O=C(c1ccc(Cl)cc1)c3ccc(OCCN2CCCCC2)cc3
NS(=O)(=O)c3ccc(CCNC(=O)COC(=O)CCc2ccc(S(=O)(=O)N1CCCC1)cc2)cc3
COc1ccccc1CCNC(=O)c2ccc5c(c2)N(Cc3c(F)cccc3Cl)C(=O)c4ccccc4S5(=O)=O
CCSC=CC2(CC)CCc1ccccc1C2
CCc4ccc(-c2c(C)oc3ncn(C(C)C(=O)N1CCCCC1)c(=O)c23)cc4
COc4ccc(-c3cc(-c1ccccc1)nc(SCc2cc([N+](=O)[O-])cc([N+](=O)[O-])c2)n3)cc4
NC(=NCc1cccnc1)c3ccc2[nH]c(=O)ccc2c3
CC6CCC(Cn5c(CNC(=O)c1ccccc1C(=O)O)nc4cc(-c2noc(C)n2)nc(-c3cncc(Cl)c3)c45)CC6
CCn4c1ccccc1c3cc(C(=O)Nc2cc(OC)c(OC)c(OC)c2)ccc34
O=C(COc1ccccc1)N(O)CCCc2ccccc2
CCOC3OC(C(=O)N1CCN(C)CC1)=CC(c2ccc(Cl)cc2)C3CCCO
CCCCCC3N(CCCCCC)C(=O)C2(Cc1cc(C)ccc1C2=O)C(=O)N3Cc4ccc(C)cc4
Cc2nc(CN(CCO)Cc1nccn1C)no2
COc2c(OCC(=O)Nn1cnnn1)cccc2N=Nc3ccc(C(=O)NO)cc3
CCOC(=O)c3ccc(NC(=O)C1(=O)CC(=O)CCC1S(=O)(=O)c2ccc(C)cc2)cc3
Cc3nnc(-c1ccccc1)c(-c2ccccc2)c3C#N
O=C(Cn2cnc1occc1c2=O)Nc3cccc(Br)c3
CSc2nc1scc3c1(c(NCCCN(C)C)c2C#N)CC(C)(C)OC3
CN3CCN(c2ccc(NC(=O)c1ccc(Cl)cc1)cc2F)CC3
O=C(Nc2ccn(CC(=O)N1CCOCC1)n2)c6ccc(Nc5nc4cc3ccccc3nc4s5)cc6
Cc4cc(Nc1ccccc1)nc(Nc2ncnc3ccccc23)n4
COC(=O)CC1(C(=O)OC)CCC(C)=CC1NC(=O)c3ccc2ccccc2c3
Fc4ccc(C3=NN(C(=S)Nc1ccccc1)C(c2cccnc2)C3)cc4
Cc1occc1C(=O)N3CCn2cncc2C3
O=C(C=Cc1ccc2c(c1)OCO2)NNC(=O)C4COc3ccccc3O4
CC(=O)c4cn(CC(=O)N3C(C(=O)NCc1cccc(Cl)c1F)CC2CC23)c5cnccc45
O=C(NCCNC(=O)c1cc(Cl)cc2c1OCCO2)c3ccncc3
COCc2ccc(OCc1cc(C(=O)NC(C)(C)C)no1)c(Br)c2
CC(C)c4nc(CN3CCCN(C(=O)Nc2ccc1c(N)nccc1c2)CC3)cs4
C=CCOc3ccc(C(=O)C1=C(O)C(=O)N(CCN(C)C)C1c2cccs2)cc3
O=c3c2c(OCc1cc(O)c(O)c(O)c1)cc(O)cc2oc4cc(O)c(O)c(O)c34
CC(C)CCOCCn3nnc(-c2ccc(-c1ccccc1)cc2)n3
O=c2nc[nH]c3cc(-c1cccs1)nn23
O=S(=O)(NCc3ccc(S(=O)(=O)N1CCC2(CC1)OCCO2)cc3)c4ccc(F)cc4
COc1ccc5(cc1OC)C4C(C(c2ccc3c(c2)OCO3)=NN4C=O)CC(=O)N5
Cc2oc(-c1ccccc1)nc2COc3ccccc3CN(O)C(N)=O
C=CCSc1nc(NC(C)=O)cc(OCCC)n1
CN1CCC(CC1)O3c2c(cccc2C#N)CC(CN(C)C)O3
Cc4cccc(C(=O)N3CCN(C(=O)c1ccccc1)C2CS(=O)(=O)CC23)c4
NN(C(=O)c1ccccc1[N+](=O)[O-])c4nnc(Sc3nc2ccccc2s3)o4
Cc3cc(OCCN(C)c1ccc2c(c1)NC(=O)CO2)ccc3F
Ccn4cc3cS(=O)(=O)(NC(=O)C1(C)CCN1C(=O)CCC2CCCCC2)ccc3[nH]4
COc3ccc(C1CCCN1C(=O)C(NC(=O)COc2cccc(C)c2)C(C)C)cc3
CN(C)S(=O)(=O)c2cccc(NC(=S)NC(=O)CN1CCCCCC1)c2
COc1ccccc1-c4nnc5ccc(OCc3ccc2ncccc2c3)nn45
CCCCCCCCCCOC(=O)c1cnc(Cl)cn1
C=S(=O)(NC(=O)Nc1cccc2cccnc12)c4ccc(C(=O)N3CCOCC3)cc4
Cc1nc(=O)cc4([nH]1)COC(CC3CCN(CCCc2ccccc2)CC3)CC4O
CNCc3ccc(C1CCCCCN1C(=O)c2ccc(N(C)C)cc2)cc3
CN4CCC(=C3c1ccccc1CCc2ccc(C#N)cc23)CC4
C#CCN2C(=O)C(O)(CC(=O)O)c1ccccc12
Cc5ccc(S(=O)(=O)N4CCN(c2nc(-c1ccc(Cl)cc1)nc3ccccc23)CC4)c(C)c5
O=C(c1cc(F)ccc1F)C3CCCN(S(=O)(=O)c2c[nH]cn2)C3
CC(=O)OCC(=O)OCCn3cnc2c(N1CCC(N)C1)ncnc23
CC(C)CC(NC(=O)C(C)NC(=O)c2ccc(NC(=O)C(N)Cc1ccccc1)cc2)C(=O)OCc3ccccc3
Cc2oc(-c1ccccc1)nc2CCOc3ccc(CN(O)C(N)=O)cc3
Cc4c(C)n(Cc1ccccc1)c(SCC(=O)Nc3ccc(N2CCOCC2)cc3)nc4=O
C=CCC3=CCOCCCC2O(CC1C(C)OC(CCC(O)CO)C(C)O1)C(C)C(OC)C2C3=O
[N+]C3CCc2nc(-c1ccc(O)cc1)sc2C3
COC(=O)CC(O)C(Cc1ccccc1)N(C)C(=O)CNC(=O)CN2C(=O)C(C)N(C)C2=O
CCCOc2cc(CCN1CCCC1)c([N+](=O)[O-])cc2OCCC
Cc4nc3cc(NC(=O)N1CCCC1C(=O)NCc2ccccc2C)ccc3s4
Cc1cc(C)nc(N(C#N)CCC#N)n1
CC2=C(C(=O)N(C(C)(C)C)C(C)C)CC(CC(=O)NC1CCCC1)C(=O)N2Cc3ccccc3
COc3ccc(CCNC(=O)c2cccc(S(=O)(=O)Nc1ccccc1Cl)c2)cc3OC
CCC(C)C(NC(=O)CSCC(=O)Nc1ccc(Cl)cc1)C(=O)O
Cn5cnc4cc(-c2ccc(C1(N)CCC1)cc2)nc(NC3CC(CN)C3)c4c5=O
OC4(CC(O)C=Cc3cc(OCc1ccc(Cl)c(Cl)c1)cc(OCc2ccc(Cl)c(Cl)c2)c3)CC(O)C(O)C5OC45
Cc3cc(NN=Cc1cccc(Br)c1)c2cc4c(cc2n3)OCO4
Cc2ccc(CNc1nnc(N)s1)cc2
CC2(c1ccc(OC)cc1)NC(=O)NC2(O)C(F)(F)F
O=C(c2ccc(NS(=O)(=O)c1ccccc1)cc2)NC4CCCc3ccccc34
O=S(=O)(Nc4cc(-n2nc(C1CC1)cc2-c3ccccc3)ccc4Cl)c5cccs5
CC(C)Sc2nc1c(c(=O)n(C)c(=O)n1C)n2Cc3ccccc3
O=C(Nc3cccc(C(=O)N2CCC(N1CCCCC1)CC2)c3)C5CCCN(c4ccncc4)C5
Ccc4ccc-c1(n3cc([nH]1)cc2ccccc23)c4
CC(NC(=O)C(N)Cc1ccc(O)cc1)C(=O)O
CN4CCC(N2C(=O)c1ccccc1C2Nc3cc[nH]c(=O)c3)C4
O=C(NC(=Cc1ccc(Br)cc1)C(=O)N2CCOCC2)C3CC3
CCC14CN2CC(CC)(CN(C1)C2c3cccc(Cl)c3)C4=O
Cc4nn(-c1ccccc1)c(N(CC2CC2)C3CCNC3)c4C(C)(C)C
COc1ccccc1CN4CCCC(CC(=O)c3ccc(NC(=O)Nc2ccc(C(F)(F)F)cc2)cc3)C4
CN(CCc1ccc(S(C)(=O)=O)cc1)CCN2CCCC2
CCN(CC)CCON=CC=C1C(=O)NCC(C(O)C(O)CO)O1
CC(C)c1ncc3c(n1)C(N(C)C(=O)c2cnoc2)CC3
CC(C)Oc2cc(NC(=O)c1ccccc1)ccc2C(N)=O
O=C(Cn2sc1ccccc1c2=O)N4CCN(c3ccccn3)CC4
Cnc3C(C1CCCN1C(=O)c2cscn2)n[nH]c3=S
COc4ccc(NC(=O)Nc2cc(CN1CCOCC1)ccc2N3CCCC3)c(OC)c4
Cc3ccc(-c1c(C)[n+]([O-])c2c([n+]1[O-])CCC2)cc3
COc5ccc(C4CC1C(OC(=O)C1O)C(c2cccc3ccccc23)O4)cc5
CCCC(NC(=O)CC2CC=CC3(O)C(Cc1ccc(O)cc1)NC(=O)C23)C(=O)O
COc2oc(C(=O)c1ccccc1)cc2OC
CN(C)C4CCC(C(=O)N3CCCN(C(=O)Nc1ccccc1-n2nccn2)CC3)CC4
Cc3cc(C)cc(NC(=O)C(c1ccccc1)N2CCCCC2)c3
Nc1ncnc2c1ncn2C3OC(C=O)C(O)C3O
O=C(Nc4ccc(CCNc1c3c(nc2ccccc12)CCCC3)cc4)c5cccc(F)c5
O=CC4CC(N3CCC(c2nc1ccccc1o2)CC3)CN4C5CCC6(CC5)OCCO6
O=C(NCCCc1ccccc1)c2ccccc2C(=O)O
CCc3cccc(NC(=O)COC(=O)c1ccc2c(c1)NC(=O)CO2)c3
CC(NCc2coc(-c1ccccc1O)n2)c3ccc(Cl)cc3
O=C(CCc2cc1ccccc1[nH]2)Nc3ccccc3
CCc3nc1ccccc1c(C(=O)CN2CCN(C(=O)CN)CC2)c3O
COc1ccc(Br)cc1Sc3ccc2nncn2n3
CC4OC(=O)C5CC1CCCCC1C(C=Cc2ccc3c(c2)OCO3)C45
Cc2c(NC(=O)OCc1ccc([N+](=O)[O-])cc1)ccc3cc(C(C)C)nn23
CCC(=O)NCC(C)(C)c1ccccc1
CCOc2ccc(Cc1cnc(N)nc1N)cc2O
C=CC(=O)OC1C(C(C)=CC(C)(CC(C)OC(=O)C(C)=CC(C)=CC)OC(=O)C(C)C)CC2(OC(C)=O)C(C)C12
Cc5nc(C1CCCCC1)c4c(Nc3cc(C2CCCCC2)n[nH]3)nc(N(CCO)CCO)nc4n5
Ccc4cC(Nc1ccnc2sc3c(c12)CCCCC3)ccc4NC(=O)Nc5ccccc5
CS(=O)(=O)cc3ccN(C2CCc(c1ccC(CN(S(=O)(=O)CCC(=O)O)C(=O)O)cc1C(F)(F)F)CC2)cc3
O=CN5c1c(ccc2nc3n(c(=O)c12)CCC3)CC(c4cccnc4)N5
CCOC(=O)c4c[nH]c(-c3cc(Oc2ccc(NC(=O)Nc1ccccc1OC)cc2)ccn3)c4
COc1ccccc1C(=O)OCC(=O)Nc3ccc(CS(=O)(=O)C=Cc2c(OC)cccc2OC)cc3
CC(NC(=O)c2ccc(CN(C)CCCOc1ccc(F)cc1Cl)cc2)c3ccccc3Cl
CCC(CC)Oc1ccc(C=NNC(=O)OC(C)(C)C)cc1
Ccc3cco2c(=O)cc(CSc1nnnn1C)nc2c3
CCN(CC)S(=O)(=O)c3ccc(-n1nc(C(F)(F)F)cc1-c2cccs2)cc3
COC(=O)CC(C(CCC(C)=NOCc2cn(-c1ccc(F)cc1)nn2)C(=O)OC)C(=O)OC
COC(=O)c1ccccc1CC4CCO(C(=O)NC(Cc2ccccc2)C(O)CNC3CC3)C4C(=O)NCC(C)(C)C
COc5ccc(F)c(-c3ccc(C(O)(c1ccccc1C(=O)O)C2CCCC2)cc3C=C4CCCCC4)c5
Cc3cccc(Cc1c2c(nn1C)CS(=O)(=O)C2)c3
O=C(O)c3cn(CCO)c2nc(NC1CC1)c([N+](=O)[O-])cc2c3=O
Nc1ncnc2c1ncn23CC=C(CO)C3
COc1cccc(C(=O)O)c1NC(=O)C=Cc2ccc(OC)c(OC)c2
NC(Cc1ccc(C(F)(F)P(=O)(O)O)cc1)C(=O)O
Fc1ccccc1Oc6ccc(-c4nc3c(Nc2ccc(C(F)(F)F)cc2)nccn3c4-c5ccccc5)cc6
NC(=O)C4(CCc3ccc(N2C(=O)c1ccc(C(=O)O)cc1C2=O)cc3)(NC(=O)CN)CCCC4
COc3ccc(C(=O)N2CCc1ccccc12)cc3
NCCCCCC(N)C(=O)NC(CSc2ccc1ccccc1c2)C(=O)NC(Cc3c[nH]c4ccccc34)C(=O)NC(Cc5c[nH]c6ccccc56)C(N)=O
COc1cc(C(C)=O)ccc1OCC(O)CN2CC4CC(C2)c3cccc(=O)n3C4
COc4cccc(-c3cc(C(N)=O)c2[nH]c(=O)c(CN(C)Cc1nccn1C)cc2c3)c4
Cc3nc(Nc2ccc(N1CC(N)C1)cc2)nc4c3C5CC4CCO5
COc3ccc(F)c(CNc2ccc1[nH]c(=O)[nH]c1c2)c3
CC(c1ccc(OC(C)=O)cc1)c2cc(F)ccc2OC(C)(C)C(=O)O
CCC3C(c2cc1ccccc1o2)OC(=O)N3Cc4ccccc4
CCc2ccc(S(=O)(=O)CC(=O)Nc1cnn(C(C)(C)C)c1)cc2
CC3(NCCCc1ccccc1)=CC(=O)c2ccccc2C3=O
CNC(=O)Nc2cccn(Cc1ccc(F)cc1)c2=O
CNC(c1cc(C(F)(F)F)ccc1Cc2ccc(F)cc2)C(=O)CSc4nc(-c3ccccc3)c[nH]4
O=c2[nH]c1ccccc1c(O)c2-c3cc(Cl)ccc3O
O=C(CCC(=O)c1cccs1)NO
NCCc1cc([O-])ccc1OS(=O)(=O)CCCN
O=C(O)COc1cc3c(cc1Br)C=C(n2cc(C(=O)O)nn2)(C(=O)O)CC3
CCOc2ccc(C(=N)NOC(=O)c1ccccc1)cc2OCC
CCOc1ccc(Cl)cc1-c3cc(C(=O)NCCn2ccnc2)[nH]n3
Cc1ccc3c2(c(=O)[nH]nc12)CC(C)(C)O3
CCCCCNC(=O)C(Cc1ccc(NC(=N)N)cc1)NS(=O)(=O)Cc2ccccc2
CCCCCCOc1ccc(C(=O)CCN(C)C)cc1
O=C(O)c4ccc3[nH]c(-c1ccc2c(c1)OCCO2)nc3c4
CCOc3cc(CNC2CCc1ncnn1C2)ccn3
Cc4cc(C)cc(NC(=O)Cn3c(SCc1ccc(C(=O)OC(C)(C)C)cc1)nc2cccnc23)c4
CC(C)CCNC(=O)c3cc2c(ccc1ccccc12)o3
CC3=CCC2C(=O)N(c1cccc(Cl)c1)C(=O)C2C3
NNC(=O)COc4cc(C2C1CC3CC(C1)CC2C3)ccc4Cl
CC2(C)CC(=O)C=C(Nc1ccc(C(=O)O)cc1)C2
CCOC(=O)C3CCC(Oc2ccc(-n1cnnn1)cc2)C(=O)N3
COc1cc3c(c(OC)c1OC)-c2ccc(SC)c(=O)cc2C(NC(C)=O)CC3
O=C(O)C=CC3(=O)C(CCCCOc1cccc2ccccc12)=C(O)CCC3
CC12CCC(=O)C=C1CCC3C2C(O)CC4(C)C3CCC4(O)C(=O)CO
COc2nc(CCNS(=O)(=O)c1cc(F)ccc1F)c(C)c(N)c2C#N
N=C(N)c3ccc(-c2ccc(-c1ccc(C(=N)N)cc1)o2)nc3
CC(C)N3C(=O)C(NC(=O)OCc1ccccc1)CCc2ccccc23
CN6CCN(c5ccc(Nc4ncc3c1ccncc1n(C2CCCC2)c3n4)nc5)CC6
COc2cc(Cl)cc(C(=O)Nc1ccc(C)c(Cl)c1)c2NC(=O)CSc3nnc(N)s3
CNC(=O)OC2C(NC(=O)OCc1ccccc1)CC(OC(=O)NC)C(OC(=O)N(C)C)C2OC(=O)NC45CC3CC(CC(C3)C4)C5
Cc4ccc(-c3cc(NC(=O)C1CCCCC1)c2ccccc2n3)cc4C
CC(NC(=O)C(C)(F)F)c1nnc4n1-c3ccc(-c2ccccc2F)cc3CC4
Cc2ccc(C(=O)NCCCn1ccnc1)c(=O)[nH]2
Cn3c(CNc1ncccn1)nc2ccccc23
O=C(Nc4cccc(-c3cccc(-c2nc1cc(C(F)(F)F)ccc1[nH]2)c3)c4)CSCc5cccnc5
NCCCCC(NC(=O)C(N)Cc1c[nH]cn1)C(=O)NC(Cc2ccccc2)C(=O)NCc4ccc3ccccc3c4
CCc2nc(-c1ccc(C(=O)NCCCO)cc1)cs2
Cc1ccccc1C(=O)NC(=Cc3ccc(-c2ccc([N+](=O)[O-])cc2)o3)C(=O)NCCCn4ccnc4
Cc3ccc(N2C(=O)NC(=O)C(=CC=Cc1ccc([N+](=O)[O-])cc1)C2=O)cc3
Cc5ccc(C)c(N4CCN(c1ncnc2c1ncn2C3CCCCO3)CC4)c5
O=[N+]([O-])c2cc(Cl)cc(C=NNC(=S)c1ccccc1)c2O
CCN(C(=O)CSc2nc(=O)n(CC(=O)NCC1CCCO1)c3c2CCC3)C4CCS(=O)(=O)C4
Cc2ccc(NC(=O)c1ccc(Br)nc1)cc2
CCS(=O)(=O)Nc4ccc(Nc2c1ccccc1nc3ccccc23)c(OC)c4
CC(=O)NC2C(OC(=O)Nc1ccccc1)OC(CO)C(O)C2OCC(=O)NC(C)C(=O)NC(CCC(=O)(NCCC(CCC(=O)NC(C)c4nc3ccccc3o4)C(N)=O)C(N)=O)C(C)C
CN(C)CC3C(c1ccc(Cl)c(Cl)c1)c2ccccc2C3
CCC(C)CN(C(=O)C(Cc1ccccc1)NC3(c2ccccc2)CC(C(=O)OC)N(C(=O)OC)C3=O)C(=O)NC(C(=O)N(C)C)C(C)C
CC(C)(CO)C(#Cc1cc2c(cc1F)OCCn3c-2nc(C(N)=O)c3C(=O)NCCNC4CC4)CO
CN(Cc1ccc(OC(F)(F)F)cc1)C(=O)C(Cc2ccccc2)NC(=O)C(CCCCN)NC(=O)c3cccC3=O
O=C(Nc1cccc2ccccc12)c3cc(=O)[nH]c5c3ccc4ccccc45
Clc3cccc(-c2nc(CNCCn1ccnc1)co2)c3Cl
Cc3ccc(-c2nnc(CN1CC(C)OC(C)C1)o2)cc3
C=CCn3c(SCC(=O)Nc1ccc(F)cc1)nc2sc4c(c2c3=O)CCCC4
Cc3cc(Cc1ccccc1)c(O)c(CNCc2ccccc2)c3O
Cc1nnsc1C(=O)Nc2sc3c(c2C#N)CCCCC3
COc3cc(OC)c(-c2nnc(NCc1ccc(C)o1)s2)cc3OC
CC(=O)NC(CCN(C)C)CC(c1ccccc1)c2ccccc2
COc1ccccc1N5CCN(c2nc3c(cc2F)c(=O)c(C(=O)O)cn3C4CC4)CC5
COcc5ccO(CC(O)CNCC4NCC(NC(=O)C3c1ccccc1N=C2CC(C)(C)CC(=O)C2(C)C3O)CC4)cc5
CCC(=O)c1ccccc1OC
Cc3ccc(-c2ccc(C(=O)NN1CCCCC1)cc2)cc3
CCCCOc4ccc(C(=O)COC(=O)c2cc(Cc1ccccc1)nc3ccccc23)cc4
CC12CCC(=O)NC1CCC4C2CCC5(C)C(C(=O)Nc3ccccc3)CCC45
CCOC(=O)c2ccc(S(=O)(=O)N1CCSC(C)(C)C1)cc2
O=C(Nc2ccc(S(=O)(=O)Nc1ccccc1)cc2)c3ccccc3O
CCC(C)C(NC(=O)c1ccccc1C)C(=O)NC(C)C(=O)NC(Cc2ccccc2)C(=O)COC(=O)c3c(C)ccc(C)c3C
c3ccc(-n1cnnc1-c2ccncc2)cc3
Cc1cccc(C)c1NC(=O)c2c(NC(=O)C(C)(C)C(F)(F)F)sc3c2CCCC3
cc4ccn3cS(C1CC2CCC1N2)oc3c4
Cc4cc(C(=O)c1ccccc1)cc(C(=O)N3CCN(C(=O)c2ccco2)CC3)c4O
Cc3cc(C)cc(Sc1ccccc1N(C)C(=O)Oc2ccccc2)c3
CC(C)(C)OC(=O)Nc1cscn1
CC(C)CC3C(=O)N(c1ccccc1)N(c2ccccc2)C3=O
CCCCC(C)(C)C(O)C=CC1C(O)CC(O)C1CC=CCCCC(=O)O
COc3ccc(CCNC(=O)NC2CCN(S(=O)(=O)c1ccc(=O)[nH]c1)CC2)cc3OC
CC(Nc2nc(-c1ccc(C(=O)N(C)C)cc1)nc3ccccc23)c4ccc5c(c4)OCO5
Cc5nc(N4CCN(c1nc3c(s1)CCCc2ccc(F)cc2-3)CC4)no5
CC1(C)N=C(N)N=C(N)N1cc3cccC(=O)(NC(CCCC(=O)Nc2ccncc2)C(=O)NCC(=O)O)c3
O=[N+]([O-])c1cnc5(n1)OCCO(CC#Ccc4ccC(NCC3CCN(CCCSc2ccccn2)CC3)cc4)C5
COcc4ccC(Nc1c2cc(cc1Cl)OCCCCCCCN2Cc3ccc(SC)cc3)cc4
CCOc2ccc(CNC(CC(C)=O)c1ccccc1)cc2Br
COc1cc(CCCOC(=O)C(C)(C)C)cc(OC)c1OC
CS(=O)(=O)c1sc(C(=O)O)cc1Oc2cc(Cl)c(Cl)cc2Cl
O=C(O)c2cc(NC(=O)CCc1ccco1)cc(C(=O)O)c2
C2=CC(=O)OC1C=C(O)C(=O)C1C(=O)C(C)(OC(C)=O)CC2Cl
O=C(O)c3cc(=O)c2cc(Sc1cccc(F)c1)ccc2[nH]3
NC(=O)C(O)=CC(=O)c3cn(Cc1ccc(F)cc1)c2ccc(Cl)cc2c3=O
Ccc4cO(C(C)C(=O)NC2C(=O)N3C(C(=O)O)=C(CSc1nnnn1C)CSC23)ccc4Cl
C#CCCCC=CC=CC#C1C#CCOCCC(OC(C)=O)C=CCCCC(O)(C(O)CO)C(=O)N1
CSc2nc1c6c(c(=O)n(C)c1c(=O)n2-c3ccccc3O)C(c4cccc(OCC(=O)O)c4)c5sc(N)nc5-6
Cc2nn(C(=O)Nc1ccc(C(N)=O)cc1)c(C)c2Br
CC(C)(O)C(C)C1CCC4(C)C1C(O)CC3C2(C)CCC(O)C(C)(C)C2CCC34C
Cc1cccc3c1[n+]([O-])nc2c(Cl)ccc(Cl)c23
CC(C)COC(=O)c2ccc(NC(=O)COc1ccc(Cl)cc1)cc2
CCOc2cc(C=NNC(=O)c1ccncc1)ccc2OCc3ccccc3
Cc3cc(OCC1C=NOC1c2ccccc2)ccc3-c5nc4c(C)c(F)ccc4[nH]5
CCN(C(=O)c1ccco1)CC5CCC4C3CCC2N(C)C(=O)CCC2(C)C3CCC45C
O=C(C2CCN(Cc1ccncc1)CC2)N(Cc3ccccc3Cl)c4nccs4
CC(C)OCn3c(Sc1ccccc1)nc2c(N)ncnc23
Cc1cc(=O)[nH]c(=O)n1-c2ccccn2
CSCCCN(C(=O)C(CC(C)C)NC(=O)CN(C(=O)C(Cc1ccccc1)NC(=O)C(Cc2ccccc2)NC(=O)C(N)CCSC)C(C)C)C(N)=O
CC3OC(=O)N(c2c(C)n(C)n(-c1ccccc1)c2=O)C3(C)C
COc4ccc(N(CC(=O)Nc2c(C)n(C)n(-c1ccccc1)c2=O)S(=O)(=O)c3ccc(C)cc3)cc4
O=Cc1(ccccc1NS(=O)(=O)c2cccc3nsnc23)N4CCC(CO)CC4
COC(=O)c3ccc(CCC(=O)c2c(O)cc(OCC(=O)Nc1ccc(OCOC(=O)C(C)(C)C)cc1C(=O)OC)cc2O)cc3
CCN2C(=O)CC(CC(O)C(N)CCCCNC(=N)N)NC(=O)C(Cc1c[nH]cn1)NC(=O)C(CCCCN)NC(=O)C(CCSC)NC2=O
COc3cc(C(=O)CCC(=O)N(C(Cc1ccccc1)C(=O)O)c2cccnc2)cc(OC)c3OC
CBr
Cc4cc3nc(NS(=O)(=O)c2ccc(NC(=O)NCC(C)(O)c1ccccc1)cc2)nc(C)c3cc4C
CC(C)Oc2ccc(CNC(=O)C1CC1)cc2
CC(C)C(N)C(=O)NC(CCCN=C(N)N)C(=O)NC(CCCN=C(N)N)C(=O)NC(Cc1c[nH]c2ccccc12)C(N)=O
NCCC5CNC(=O)C(Cc2ccc1ccccc1c2)NC(=O)C3CCCN3C(=O)C(Cc4ccc(O)cc4)NC(=O)C(N)CSSCC(C(N)=O)NC5=O
O=C(Nc1nn[nH]n1)c3ccc(-c2cccc([N+](=O)[O-])c2)o3
CCN3CC(C(=O)OCc1ccc(C(C)C)cc1)C2(CCCCC2=O)C3C(=O)NCc4ccccc4
COc1cc4c(cc1NC(=O)CSc2nncn2N)oc3ccccc34
C=Cc3c(-c2noc(-c1cc(OC)c(OC)c(OC)c1)n2)c(=O)n(C)c(=O)n3Cc4ccc(Br)cc4
Cc4ccc(F)c(NC(=O)Nc3ccc(Oc2ccnc(-c1cc(C(=O)NCCC(=O)O)c[nH]1)c2)cc3F)c4
CCC(C)C(NC(=O)C1CCCCN1C)C(=O)N2CCCC2C(=O)NC(CCCNC(=N)N)C(=O)O
COC(=O)CSc4nc(Nc1ccccc1)nc(N3CCN(c2ccccc2)CC3)n4
CCC(O)c1ccccc1-c3cc(-c2cnn(C)c2)c6c(n3)N(c5ccc(C(=O)N4CCOCC4)cc5)CCO6
CCCCNC5(=O)C3CC2C1CCC(O1)C2CN3CC(O)C(Cc4ccccc4)NC(=O)C(CC(N)=O)NC(=O)C(CC(C)C)NC5=O
COc2cccc(NC(=O)C(=O)NCc1cccnc1)c2
CC(C)C5(C)Nc2ccc(-c1cccnc1)cc2C(NC(=O)Nc3cccc4ccccc34)C5C
CC1CCCC(C)N1N=Cc3c[nH]n(-c2ccccc2)c3=O
O=C(Nc1ccc(OC(F)(F)F)cc1)c3cc(=O)c2ccccc2o3
Cn3nc(Nc1nccs1)c2cc(Cl)ccc23
CCc2nn1c(C)cc(C)nc1c2C(c3ccc(F)cc3)c4c(C)n(C)n(C)c4=O
CN(C)C5CCN(Cc4ccc(-c3ccc(CN2(Cc1ccccc1)CC2)cc3)cc4)C5
CN(C(N)=NC(=O)c1ccccn1)c2ccccc2
NCCCN(Cc1ccccc1)Cc5ccc(-c4ccc(CNC3CCN(Cc2ccccc2)C3)cc4)cc5
NS(=O)(=O)c4cccc(-c3nc2c(=O)n(C(F)F)c(=O)n(C1CC1)c2[nH]3)c4
CCCCC1(C(C)=O)C(=O)NC(=O)NC1=O
Cc2cc(Br)cc(-c1nnnn1C)c2O
O=CN(CCNCC(O)COc1ccccc1)C(=O)NCCCn2ccnc2
CCO(C)c3cc[n+](CC(=O)c2ccc(NC(=O)c1ccc(Cl)cc1)cc2)cc3C
OC4(c1ccccc1Cl)CCC(NC2cccn3ncnc23)CC4
O=C2CC(Sc1ccc(F)cc1F)N2
Fcc3ccC1(CNCCN1c2nccs2)cc3
CN6CCN(Cc4cc(C(=O)N2CCN(c1ccc(F)cc1)CC2)cn5c(=O)cc(N3CCOCC3)nc45)CC6
O=c4cc(-c2cc(Br)c(Oc1ccccc1)c(Br)[nH]2)c3cc(Cl)c(Cl)cc3o4
O=c2nc(-c1ccccc1Cl)[nH]c3c2cnn3CCO
Oc2ccc(CCCCCCc1cc(O)cc(O)c1)cc2
CSc2nc(C)nc(Nc1cccc(Cl)c1)n2
Cc3ccc(C(=O)NNC(=O)C2CC(=O)N(c1ccccn1)C2)s3
N#Cc2ccc(COc1cc(F)cc(C#N)c1)nc2
CNC(=O)C(=NOC)c1ccccc1COc2ccccc2C(=O)OC
O=C(c1ccco1)N4CCCCC(OCc3csc(-c2ccc(F)cc2)n3)C4
COCO5C(C(=O)OC)C(c1ccc2c(c1)OCO2)C3CCC4(CC3)OC46C5C=CC6=O
O=C(NCC1CCCCC1)c2cccnc2Sc3ccc(Cl)cc3
CN(C(=O)CN(C(=O)CSc2nnc(-c1ccc(OC)cc1)n2C)c3cccc(C)c3)C4CCS(=O)(=O)C4
CC(C)(CCCOc3ccc(C(=O)Nc2cnn(Cc1ccccc1C#N)c2)cn3)C(=O)O
O=C(CNC(=O)c1ccc(Cl)c(Cl)c1)OCC(=O)c2ccc(Br)cc2
CC(C)(C)c4ccc(-n3cc(C(=O)O)c(=O)c2cc(F)c(N1CCOCC1)cc23)cc4
CCCCCCCCCCCCCc2ccc(NC(=O)c1c[nH]cn1)cc2
COc2ccc(NC(=O)c1cccc(C(=O)O)c1)cc2OC
Cc1c(F)cccc1C(=O)Nc2c(Cl)cncc2Cl
CC3=C(CC(=O)NCc1ccccc1)c2cc(F)ccc2C3
Cc3cccc(NC(=O)CSc2nc(C)c(CNC(=O)c1ccco1)s2)c3C
CC(C)(C)CCOc1ccc2c(c1)C(=O)C(=O)N2Cc3cc(F)ccc3C#N
COC(C(=O)NO)C1OC(C(=O)O)=CC(N=C(N)N)C1NC(C)=O
CC(C)O(N(C2(c1ccc(Cl)cc1)COC2)S(=O)(=O)c3ccc(Cl)cc3)C(N)=O
CC(C)(O)C#Cc1cc2c(cc1F)OCCn3c-2nc(C(N)=O)c3C(O)c5ccnc(-c4ccc(F)cc4)c5
CC(C)CC(NC(=O)C(NC(=O)C1(N)CCS(=O)(=O)CC1)C(C)C)C(=O)NC(CC2CCCCC2)C(O)C(O)C
COC(=O)C2CSC(c1c(F)cccc1Cl)N2
O=C3c1ccccc1CCc2ccc5c(c23)CC(c4ccc(=O)[nH]c4)O5
Nc2ccc(NC1CCC(N)CC1)nc2C(=O)c3ccc(F)cc3
c3ccc(-c2nc(N1CCNCC1)n[nH]2)nc3
CC(=O)c2cccc(NC(=O)c1cc([N+](=O)[O-])ccc1Cl)c2
O=C(C-c1ccc(Cl)s1)NCc3ccc(S(=O)(=O)N2CCOCC2)cc3
COc1cc(C=O)c(CC(=O)O)cc1OCc2ccccc2
N#Cc3ccc(Nc2nccc(Nc1ccccc1)n2)cn3
Cc4ccc(-c2csc3nc(-c1ccccc1C)cn23)cc4
COc4ccc(C=NNC(=O)Cc3csc(Nc1c[nH]c2ccccc12)n3)cc4
CCCC(=O)Nc2ccc(OC)c(S(=O)(=O)N1CCOCC1)c2
COc1ccccc1OC5CN(c4cc(-n3c(C)nc2ccccc23)ncn4)C5
O=[N+]([O-])c4cccc(CN3CCN(Cc1ccc2c(c1)OCCO2)CC3)c4
CON=C(C(=O)NC2C(=O)N3C(C(=O)[O-])=C(C[n+]1ccn(C)c1)CSC23)c4csc(N)n4
N#CC3=NN(c1ccccc1)C4C(=O)N(C(=O)c2ccco2)C(=O)C34
CC(=O)c3ccc(NC(=O)c2cc1ccccc1o2)cc3
CC(C)(c3cc(-c1cccc(S(N)(=O)=O)c1)c2ncccc2c3)S(C)(=O)=O
O=c3oc1cc(O)ccc1c(N2CCOCC2)c3[N+](=O)[O-]
O=C(NNC(=O)c1ccccc1Cl)c2ccc(Br)cc2
COc4cc(C=CC(=O)NCCCCCCN3CCC(c1coc2ccccc12)CC3)cc(OC)c4OC
O=C3C(=NNc1ccc(Br)cc1)CC(CCn2ccnc2)O3
CCCCCOC4=C(c1ccccc1)C(=O)c3oc2cc(C)ccc2c(=O)c3C4=O
COc3ccc(C(=O)Nc2ccc(N1CCN(S(C)(=O)=O)CC1)c(F)c2)cc3OC
COc2ccc(S(=O)(=O)N1CCOCC1)cc2NC(=O)c4cc(-c3cccs3)on4
CCC(Cc1c[nH]c2ccccc12)NS(=O)(=O)c3cccc4nsnc34
CON=C(C(=O)NC3C(=O)N4C(C(=O)O)=C(CSc1nnc2ccc(NCCCN)cn12)CSC34)c5csc(N)n5
COC5CCN(CCOCCOc4ccc3ncnc(Nc2ccc(OCc1cccc(F)c1)c(Cl)c2)c3c4)CC5
CC(=O)N2CC1CC(C)(CC(C)(C)C1)C2
Cc3ccc(Nc2nc(N)c(C(=O)c1ccc(Cl)cc1)s2)cc3
CC4CCN(Cc2c(O)ccc3[nH]c(=O)c1sccc1c23)CC4
CS(=O)(=O)N4CCN(c1nc(C(F)(F)F)nc3c1CN(C(=O)CCCc2ccccc2)CC3)CC4
C4CCOC(=O)C(C)C(OC1CC(C)(OC)C(O)C(C)O1)C(C)C(OC2OC(C)CC(N(C)C)C2O)C(C)(O)C(C(C)C3OCC(C)C(O)C3)C(C)C(O)C4(C)O
COc3cc2ncnc(Nc1ccc(F)c(Cl)c1)c2cc3-c4cnco4
CN(C)CC(c2ccc(-c1cccc(F)c1)cc2)C3(CO)CCCCC3
Fc3ccc(OC1C=C2CCC(C1)N2)cc3
Cc2cccc(OCC(=O)NNC(=O)c1ccccc1O)c2C
CN(C)c3cc2oc(C(=O)c1ccc(Cl)cc1)cc(=O)c2cc3Cl
COcc6ccC4(c1cc5c(cc1C(n3sc2ccccc2c3=O)C(C)C4C)OCO5)cc6OC
Cc2cc(C)cc(NC(=O)N1CCN(C(=O)CC(F)(F)F)CC1)c2
CC(=O)Oc2cccc(C(=O)c1c[nH]c(C(=O)NCCN(C)C)c1)c2
CCOc3cc2ccc(NC(=O)CCc1ccccn1)cc2nc3C
CCOc1ccccc1-c4cc(-c2cccc(OC)c2)nc(N3CCCCC3C)c4C#N
Cc1ccccc1NC(=O)c3ccc2nc(C(C)C)oc2c3
O=CN(c1ccccc1NC2CCC(=O)N2)c3ccc(F)cc3F
COc3cc(NS(=O)(=O)c1ccc2c(c1)OC(F)(F)O2)cc(OC)c3OC
CC(C)C(Nc1c(Cl)cc(Cl)cc1Cl)C(=O)NC(CCC(N)=O)COC(C=Cc3cn(C2CCN(CC(N)=O)CC2)nn3)CC(C)C
Cc5ccnc(NS(=O)(=O)c4ccc(Nc2nc1ccccc1nc2-n3nc(C)cc3C)cc4)n5
COc3cccc(-c2ccc(N(Cc1cccc(OC)c1)C(=O)C(C)(C)C)cc2)c3
N#Cc4c(N2CCN(C(=O)c1ccco1)CC2)nc(-c3ccco3)c5c4CCCC5
Cc1cc(C(F)(F)F)nn1C5CC(n4ncc3c(NC2CCOCC2)ncnc34)CCO5
COc4ccc(CCn3nc(-c1cccs1)c2ccccc2c3=O)cc4
Cc3ccc(C(=O)Nc2ccc(S(=O)(=O)Nc1onc(C)c1C)cc2)cc3
O=C(CC(F)(F)F)N3CCC(N2CCN(Cc1cccc(C(F)(F)F)c1)CC2)C3
Cc4ccc(-n3nnc2c(=O)n(CC(=O)c1ccc(F)cc1)cnc23)cc4C
CCN5(Cc2nn1ccccc14c2CCN(C(=O)c3ccc(F)cc3)C4)CCC5
COc1ccccc1NC(=O)c4cc(-c2ccc(OC)cc2)nc5cc(-c3ccccc3)nn45
COc1ccc2c(c1)C(=O)c4c-2n(CCCN3CCC(O)CC3)c(=O)c5ccccc45
Fc4ccc(-c3ccc(CNCC1C=CC2CC1C2(C)C)cc3)cc4
COc1ccccc1NC(=O)NC=Cc2ccc(OC)c(Br)c2OC
CC=C(C)C(=O)OCCOC(=O)CC(C)(O)C(=O)O4C5C(C)=C3C2(CC(=O)OC(c1ccoc1)C2(C)CCC3(C)C4=O)O5
Cc5ccc(-c3nnc(SCC(=O)NN=Cc1ccccc1OC(=O)c2cccs2)n3-c4ccccc4)cc5
COc3cccc(-c1n[nH]c(=O)c2ccccc12)c3OC
O=C(c1ccccc1Br)N(c2ccc(OC(F)F)cc2)C4C(=O)N(C3CCCCC3)CC(=O)N4
COc4ccc(-c2nnc(Nc1ccccc1)c3ccccc23)cc4NS(=O)(=O)c5ccccc5Cl
CC(NC(=O)C(CCc1ccccc1)CP(=O)(O)Cc3ccc(Cc2ccccc2)s3)c4ccccc4
Cc4cc(=O)n3nc(SCc2nnc(-c1cccc(Cl)c1)o2)sc3n4
CCc2ccc(-c1nc(CSCC(=O)N(CC)CC)c(C)o1)cc2
CCOc2ccc(CCOc1ccccc1C(=O)OC)cc2C(=O)c3cccnc3
C=CCSc4nc(NCc1ccccc1)c3cnn(-c2ccccc2)c3n4
CN(C)CC(C)(C)COc3cc(-c1ccc2c(c1)OCCO2)nc4ccccc34
COc4cccc(CN(C(=O)Cn2ccc(=O)c1ccccc12)C3CCS(=O)(=O)C3)c4
CCCCn1nnnc1SCC(=O)NCc2cccs2
CN(c2ccc(C=C1CCCCC1=O)cc2)S(=O)(=O)c3ccc(F)cc3F
COc1cc(C(=N)N)ccc1-c3cn(-c2ccc(C(=N)N)cc2F)nn3
COc3ccc(CNC(=O)Nc2ccc(C)n(-c1ccccn1)c2=O)cc3
N#CC1CCCN1C(=O)C(N)C4CCN(CC3COc2ccccc2O3)CC4
O=C(CC3CCCN(c2ccc(OCc1ccccc1)cc2)C3)N4CCOCC4
Cc3cc(C(=O)Nn2c(-c1ccccn1)n[nH]c2=S)cs3
CC(=O)NC1C(N)C=C(C(=O)O)OC1C(O)C(O)CO
CNc3nc2ccc(C(=O)NC(CC(C)C)c1ccc(NS(C)(=O)=O)cc1)cn2n3
Cc1ccccc1N(C)c4nc3c(S(=O)(=O)c2ccc(C)cc2)nnn3c5ccsc45
CCCCCCCCCCCCNCCN4CCn3c1ccccc1c2ccc(C)c(c23)C4=O
N#CCCNC(=O)Cc1nn(CCCCO)c2c1CCCC2
FC(F)=C(F)COc4ccc3c(=Nc1c(C(F)(F)F)cccc1OC(F)(F)F)ccn(CC2CC2)c3c4
Cc3cc(C)n(-c2cccc(CN1CCCCC(O)C1)c2)n3
Cc2nc1ccccn1c2C(=NC3(C#N)CCCCC3)N4CCOCC4
CCc2nc(=O)c([N+](=O)[O-])c(N1CCOCC1)[nH]2
COC(=O)c2cc(NC(=O)COC(=O)CCC(=O)c1ccc(OC)c(OC)c1)ccc2OC
CC(Oc2ccc1nncn1n2)C(=O)Nc4ccc(C(=O)N3CCCCC3)cc4
CC(C)Oc4ccc3c(C(=O)c1ccc(C#N)cc1)cn(CCN2CCCC2)c3c4
CC3C(=O)NC2C(CN)Nc1ccc(C#N)cc1C23
CN(c2cc(C1CC1)no2)S(=O)(=O)c3cccc4cccnc34
COc5ccc(-c2nc4c(c(NC1CCCCC1)n2)CCN(c3ncccn3)CC4)cn5
CN(C)S(=O)(=O)n3cnc(C(=O)NCC2(N1CCOCC1)CCCCC2)c3
CCOC(=O)CCSc2ccc1nnc(CC(=O)OCC)n1n2
Cn2nc(-c1ccccc1)cc2C(=O)NN=Cc3cccc([N+](=O)[O-])c3
O=C(CCCCC(=O)Nc2nnc(Cc1ccccc1)s2)NO
NC(CCc1ccc(OC(F)(F)F)cc1)C(=O)NO
Cc1nn(C)cc1NC(=O)Oc2cc(Cl)ccc2C(O)NC(C)C
CC1CC(C)CNC1c3cc2ccccc2n3C
CC(C)CC(=O)N4CCN(c2ncnc3snc(-c1ccc(F)cc1)c23)CC4
COC(C(CC(=O)O)c4ccc(OCCc3nc(-c2ccc(OCCC1CC1C)cc2)oc3C)cc4)C(=O)O
Cc3sc2nc(COC(=O)c1cccs1)nc(N)c2c3C
Cc5cccc(COc4ccc(Cn3c(CC(C)(C)C(=O)O)c(SC(C)(C)C)c2cc(OCc1ccccn1)ccc23)cn4)n5
O=C(CSc3nnc(Cn2nnc1ccccc12)o3)Nc4nc5c(s4)CCCC5
COc3ccc(Cn2c(=O)cc(C)n(-c1ccccc1C#N)c2=O)cc3
c5ccc(-c4nc(CN3CCC(n2nnc1ccccc12)CC3)co4)cc5
CC(C)C4(=O)C3CC(C)C1C(CCC1c2ccccc2[N+](=O)[O-])C3CCC4O
O=S(=O)OC(CCO1C(CCCNCCCOS(=O)(=O)O)OC(OCCOS(=O)(=O)O)C(OS(=O)(=O)O)C1OS(=O)(=O)O)NS(=O)(=O)O
COc4ccc(CNC(=O)c2onc(CSc1ccc(C)cc1)c2C(=O)N3CCOCC3)cc4
CC2=C(C(=O)OCCO[N+](=O)[O-])C(c1ccccc1[N+](=O)[O-])CC(=O)O2
CCCCc3nn(-c1ccccc1C(F)(F)F)c(C(=O)NC(Cc2ccc(OC)cc2)C(=O)O)c3Cc6ccc(-c4ccccc4-c5nn[nH]n5)cc6
Cc4cc(Nc2cnc(C1CC1)cn2)n3ncc(Cl)c3n4
COc4ccc(-c3nc(Nc1ccncc1)c2ccccc2n3)cc4
CC(C)Oc1ccccc1C=NNC(=O)c2ccc3c(c2)OCO3
O=C(NCc1ccco1)c4ccc(CNc3c(N2CCOCC2)c(=O)c3=O)cc4
CC(C)=CC(=O)O4CC(C1O3C(C)(C)OC1C=CCC2C(C)(C)C(=O)CCC23C)OC(C)(C)C4O
COC(=O)c1ccc2c(c1OC)CC(N(C)C)C2
CC1(O)C(O)C(CO)OC1n4cnc3c(N2CC2)nc(Cl)nc34
Cc1ccc(F)cc1C(=O)Nc5ccc(Oc4ccc3nc(NC(=O)C2CC2)sc3n4)c(F)c5
O=CO2(CCCCCCS)OCC3CO(CCC(=O)OCCCc1ccccc1)OC23
CCC(=O)N(C)C(Cc1c[nH]c2ccc(O)cc12)C(=O)OC
CN3Cc1c(C(=O)OC(C)(C)C)ncn1-c2ccccc2S3(=O)=O
CC(C)Oc1ccc(Cl)cc1C(=O)NNC(=S)NC(=O)c3ccc2[nH]ccc2c3
O=C(O)C3CCC(c1cccc(Cl)c1)N(CCCN2CCCCC2)C3
O=C3C(=Cc1ccc(O)c(O)c1)N=C(c2ccc(F)cc2)N3c4ccccc4
O=C(COc1ccccc1)N4CCC(Oc3ccc(-n2cncn2)cc3)CC4
CS(=O)(=O)NC(CC(=O)N2CCN(c1ccc(F)cc1)CC2)c3ccccc3Cl
Cc4ccc(Cn3cc(-c1ncon1)c(=O)c2ccccc23)cc4
COc2ncc(C(=O)NC(CC(=O)O)c1ccccc1C)cc2-c3ccc(C(F)(F)F)cc3
CCCc2cc(=O)n1nc(CC)nc1[nH]2
CCN2CCN(c1ccc([N+](=O)[O-])cc1N)CC2
O=S(=O)(c3cccc(-c2noc(-c1ccco1)n2)c3)N4CCCCC4
Cc1nc3c(s1)C(=O)C(=O)c2ccccc2-3
Cc4cc(NC(=O)CSc2nc1ccccc1n2CC(=O)N3CCCCC3)no4
CC2(O)C(O)C(COc1cc(F)ccc1F)OC2n5cnc4c(NCc3cccnc3)ncnc45
CCOC4(=O)cc3ccc(OCC(=O)N2CCN(c1cccc(OC)c1)CC2)cc3oc4=O
Cc3ccc(-c2nnc(NC(=O)COc1ccc([N+](=O)[O-])cc1)o2)cc3C
COC(=O)c3ccc2oc(Cc1ccccc1)nc2c3
O=CC(=CC=C(O)C=Cc1ccccc1O)c2ccccc2
O=C(NCc1ccc2c(c1)S(=O)(=O)C=C2)NS(=O)(=O)NC3CCCCC3
CCCN(Cc4cc(F)cc(-c3cccc(-c1ccnc2ccccc12)c3)c4)C(C)=O
Ccc5cccC(CN=C(NO)c1cccnc1Oc4ccc3oc2ccccc2c3c4)c5
Cc3ccc2sc(NN=Cc1ccncc1)nc2c3
C=CCn2c(=O)cc(OCC=C)n(Cc1ccc(Cl)cc1)c2=S
COc5cc(NC(C)CCCNC(=O)C(Cc1ccccc1)NC(=O)C(NC(=O)C(c2ccccc2)c3ccccc3)C(C)O)c4ncccc4c5
COc5ccc(CN4CC(NC3(=O)CN1(C(=O)NC(C)(C)C1=O)c2ccccc23)CC4=O)cc5
O=C(CN2C(=O)c1ccccc1C2=O)NN=Cc3cc(Br)ccc3O
CC1CCCCN1C(=O)COC(=O)c2cc(Cl)nc3ccccc23
N#Cc3c(-c1ccccc1Cl)cn(-c2ccc(S(N)(=O)=O)cc2)c3N
COc1ccccc1N5CCN(CCCC(=O)Nc3cc(S(=O)(=O)N2CCCCC2)ccc3N4CCCC4)CC5
O=C(NN=Cc2coc1ccccc1c2=O)c3ccco3
CCN1CCCC1CNCc2ccccc2
CC1C6OC(=O)(N1c2ccc5c(c2)CN(CC4COc3ccccc3O4)CC5)C(C)(C)C68Cc7ccccc7C8=O
OC(CN2CCN(c1ccccc1)CC2)COc3ccc(Br)cc3
CCCCCCCCC=CCCCCCCCC(=O)NC(C)CO
N#CCC(=N)N3N=C(c1c[nH]nc1-c2ccccc2)CC3c4ccc(F)cc4
O=C(CCN2CCC(Cc1c[nH]cn1)CC2)N(C3CCCCC3)C4CCCCC4
COCC(=O)N=C(NO)c2ccc(Oc1ccc(C#N)cc1)nc2
CNC(c1ccccc1)c3nnc(-c2ccco2)o3
S=c2oc(CN1CCOCC1)nn2CNc3ccccc3
Cc3nc2c(O)ccc(C(=O)NC(Cc1ccc(Cl)cc1)C(=O)O)c2s3
CN(C)c4ccc(-c1cnnn1CCn3nnc2ccccc2c3=O)cc4
O=c2c1ccccc1nc(O)n2CCCN4CCN(c3ccc(Cl)cc3Cl)CC4
Cc1ccccc1Nc3nnc(-c2ccc(F)cc2)c4ccccc34
CCCCN(C)C4CCN(c1cc3c(nn1)-c2ccccc2CC3)C4
CCCOC4CCN(C(=O)CCCNc1c3c(nc2ccccc12)CCCC3)C4
OC(COc2ccc(C=NNC(=S)Nc1ccccc1)cc2)CN3CCCC3
O=C(NCCCc1ccccc1)c2ccccc2O
Cc5nc(NC(=O)CSc3nc(=O)n(CCCN2CCN(c1cccc(Cl)c1)CC2)c4c3CCC4)ns5
CCNCc1ccc(OC)c(OC)c1
CCCCC13CC2CC(C1)CC(C(=O)OC)(C2)C3
COc3cccc(NC(=O)c1noc2c1CCCCC2)c3
Cc1cccc(C)c1N3CCN(c2ccc(Cl)nn2)CC3
Cc6ccc(Nc4cc3nc1ccccc1n(-c2ccc(C)c(C)c2)c-3cc4=NC5CCCCC5)c(C)c6
N#CC(C(=O)NC1CC2CCC1C2)=C3SCCN3Cc4ccccc4
Occ2cc1cC(=NOCC#CCCCC#CC(O)CCCCCCCCCCCCCC1)c2O
Cc1ncccc1C(=O)Nc4ccc(C(=O)NC(CCc2ccccc2)C(O)CC(=O)N(CC(C)C)c3ccncc3)cc4
COc1ccccc13NCC(NC(=O)Nc2c(C(C)C)cc(N)cc2C(C)C)CC3
CCc2ccc(OC(C)COc1ccc(CCC(C)=NO)cc1)cc2
C3NC(=O)C2CC=C(C)C(c1ccc(Cl)cc1Cl)N2C3=O
Cc2ccc(S(=O)(=O)N1CCCCC1)cc2NC(=O)c3cn(C)c4ccccc34
Cc4ccn(-c3cc(Oc2ccc(C1(C#N)CCCC1)cc2)nn3)n4
CS(=O)(=O)c3ccc2nc(NC(=O)CSc1ccccn1)sc2c3
NCc1cccc(S(N)(=O)=O)c1
CN(C)Cc2cc(CNC(=O)c1ccc([N+](=O)[O-])o1)ccc2O
NCCc1ccc(S(N)(=O)=O)cc1
O=C(Nc1cccc2[nH]ncc12)c3ccnc4ccc(Cl)cc34
COC(=O)c4cccc(C(=O)N3CCC(N2CCCc1ccccc12)CC3)c4
CNC3c1cc(C(=O)O)c(=O)nc1CC(CCc2ccccc2)N3
CCc5ccc(-c3nn(C2CCN(Cc1ccc(C=CC(=O)NO)cc1)CC2)c4ncnc(N)c34)cc5
C=C2CCC1C(C)(C)CCCC1(C)C2CCC(C)C=CC(C)C3CC(CO)OC3=O
CN4CCN(CCNCc3ccc2oc(-c1ccccc1F)nc2c3)CC4
COc1c4c(c3c(c1)C(=O)c2ccccc2C3=O)C(=O)C(=O)N4
CC(NC(=O)C(CCCN)NC(=O)c2ccc(C=CCCc1ccccc1OC)cc2)C(=O)O
CC(=O)Nc1nc4c(s1)C(c2ccccn2)CC(c3ccccc3)=N4
CN6CCN(c5cccc(Nc1ncc4c(n1)-c2c(nn(C)c2-c3ccc(C(F)(F)F)cc3)CC4)c5)CC6
C=C(C)C1C(=O)c2c8c(cc3c6c(n1c23)C5(C)C(CCC4C(C)(C=CC=C(C)C(=O)O)C(O)CCC45C)C6)C7=CC(C)(C)OC(C)(C)C7C8O
COcc3ccC(=C1OC(=O)C=C1c2cc(OC)c(OC)c(OC)c2)cc3OCC=C(C)C
O=CO(C2CCN3C(=S)N(c1ccccc1)CC23)N4CCOCC4
c3ccc(C=NN=c2[nH]c(-c1ccc[nH]1)cs2)cc3
O=C(O)CC2CC(=O)c1c(O)cc(O)cc1O2
CCCC(=O)N3CCN(c1cc2c(cc1F)c(=O)c(C(=O)O)cn2CC)CC3
COc4ccc(Nc2ncnc3cc(-c1ccccc1C(F)(F)F)sc23)cc4
CCN3CCC(N(C)Cc2n[nH]c(-c1ccc(C)cc1)n2)CC3
N#Cc2cc(S(=O)(=O)Nc1ncc(F)s1)ccc2Oc3ccc(O)cc3-c4cn[nH]c4
Cc2cc(N1CCCCC1)c([N+](=O)[O-])cc2C
COCCNc4nccc(N3CCN(CCc2cc(=O)n(-c1ccccc1)[nH]2)CC3)n4
Cc4cc(-c3c(C)c2ccc(O)c(CN1CCCC1)c2oc3=O)cs4
COc1ccccc14-c2cc(C(F)(F)F)ccc2C(NC(=O)C3=COCCO3)C4O
Cc4nc(C)n(CC1CCCN1CC(=O)N3CCc2ccccc23)n4
COc2ccc(OCC(=O)c1cc(OC)c(OC)c(OC)c1)c([N+](=O)[O-])c2
CC(C)C(N)C(=O)Oc1cc4c(cc1C3(c2ccc(Cl)cc2)OCCO3)OCO4
COc1ccccc1C5(NC(=O)CN4C(=O)CN=C(c2ccccc2)c3ccccc34)CCCC5
CCCCCN(C(=O)C(CCCNC(=N)N)NC(=O)C(CCCNC(=N)N)NCC(=O)O)C(=O)NC(Cc1ccccc1)C(N)=O
CCCCCCCCCCC(=O)c1cccc(O)c1C(=O)O
Cc3cccc(C(=O)NNC(=O)COc2ccc1ccccc1c2)c3
C3C(C(=O)NC(CCc1cccc(F)c1)C(=O)NC2CCCC2)CC(=O)N3CCCCO
COc5ccc(-c4cc1[nH]cnc(=O)c1c(NCCN(C(=O)Nc2ccccc2)Cc3ccccc3)n4)cc5OC
CC[N+](C)(Cc1ccc(C(=O)NCC(=O)O)cc1)C3CCCc2cccnc23
COc1ccccc1-c2ccccc2C#Cc3cn(CC=C(C)CCC=C(C)C)nn3
CCC(=O)NCc3ccc(Cn2c(CC)nc1c(I)cc(I)cc12)cc3
CC(C)OC(=O)N4CCC(Oc3ccc(S(=O)(=O)c1c2c(cc(S(C)(=O)=O)c1Cl)OCCO2)cc3)CC4
O=C(O)c4cccc(-c3nc2cc(-c1cccs1)ccc2[nH]3)c4
CC(C)(C)CNc3ccc(NC2CCN(Cc1ccccc1)CC2)c5c3C(=O)c4ccccc4C5=O
Cc4noc(C(=CCCN2CCC(c1ccccc1)CC2)c3ccccc3)n4
CCc3[nH]c2ccc(C(=O)N1CCCS1(=O)=O)cc2c3C(=O)NC(C)C
COc4ccc(CN3CCN(c1ncc2c(n1)CCNC2)CC3)cc4
COC1COCCC1NCC7C2CCCC2C(=O)(N3CC4CC3CN4c6cc(-c5cccc(C)c5)cc(C(F)(F)F)c6)C7
ONC(=NCc1cccc(Cl)c1)c2cccnc2Oc3ccc(F)cc3
O=C(C=Cc1ccc(F)cc1)NS(=O)(=O)c2ccc(Br)cc2
CCOCC3CN(Cc1cccs1)Cc2ncn(C)c23
CCCO2C(=O)c1c(cc(C)n1C(C)=O)OC2(CCN4CCC(O)(c3ccccc3)CC4)OC(=O)c5ccccc5
Cn4ccc(-c1cn3c(n1)CCN(C(=O)c2ccc(C#N)cc2)C3)n4
O=C4(Nc2nnc(-c1ccco1)o2)cn(c3CCOCC3)ccc4Nc5cnccn5
CC(=O)N(Cc1noc(C)n1)C3CCCN(Cc2ccc(C)o2)C3
CCCCc3ccc(N(C(=O)c1ccco1)C(C(=O)N(CC)CC)c2cccnc2)cc3
CC2CC(Nc1ccc(C)cc1)=CC2=O
O=C(NC1CCCCCCC1)C4CCN(S(=O)(=O)N2CCC3(CC2)OCCO3)CC4
O=C(CN2CCCC(O)(c1ccccc1)CC2)NCc3ccc(Cl)cc3
COcc3cC(=CC2C(CO)C(OC(=O)C1CCCN1C(C)=O)OC2=O)ccc3O
CS(=O)(=O)NC6CNC(cc5cc-c1(nnc4n1-c2cccnc2Nc3ccccc3-4)cc5)CC6
O=[N+]([O-])c2cccc(S(=O)(=O)N1CCOCC1)c2
COCCN2CCN(c1ccccc1)C2=S
CCOc4ccc3nc1cc(Cl)ccc1c(NCCCNCc2ccccc2)c3c4
CC(C)c2nc(C(N)=O)c(Nc1ccc(C(C)C)cc1)o2
Cc1ccccc1C(=O)c4cn(CC(=O)N3CCN(c2ccccc2F)CC3)c5ccccc45
c4ccc(C1CC1N3CCN(c2cccnc2)CC3)cc4
CCC(=O)C(CCCCCN1C(=O)c2cccc3cccc1c23)C(=O)CC
S=C(NCCc1cccc2ccccc12)N4CCc3ccccc3C4
O=C(CC23CC1CC(CC(C1)C2)C3)NC5CC(C(F)(F)F)Oc4ccc(F)cc45
O=C(O)C(Cc1ccccc1)N4C(=O)C(=Cc3ccc(-c2cccc(C(=O)O)c2)o3)SC4=S
CCC(C)C(NC(=O)C(CC(C)C)NC(=O)OCc1ccccc1)C(=O)NC(C(=O)NC(CCC(N)=O)C(N)=O)C2(C)OC2C(=O)C(Cc3ccccc3)NC(=O)OC(C)(C)C
O=C(CC5SC(c1ccc(O)cc1)N(CC(=O)NC(Cc2c[nH]c3ccccc23)C(O)CNCc4ccccc4)C5=O)NCCc6ccccc6
CC34CCC2c1ccc(O)cc1CCC2C3CCC4(O)CN5CCC(O)CC5
Cc3ccnc(NS(=O)(=O)c2ccc(NC(=O)c1ccc([N+](=O)[O-])o1)cc2)n3
COc3cccc(-c1noc(C)c1C(=O)NCc2ccccc2OC)c3
CCc2cccc(NC(=S)NC(NC(=O)c1ccc(C)cc1)C(Cl)(Cl)Cl)c2
Occ4ccN(c1ncnc2c1ncn2C3CCCC3)cc4
O=C(O)C2CCCN(CC(=O)Nc1ccccc1C(F)(F)F)C2
COc8cc(C5c1cc7c(cc1C(OC(=O)c2cnc4c(c2)C(=O)N(c3ccccc3)C4=O)C6COC(=O)C56)OCO7)cc(OC)c8O
O=c2nc(C=Cc1ccncc1)[nH]c3sc4c(c23)CCC4
CCC(C)C(NC(=O)C(N)CO(C1OC(CO)C(O)C(O)C1OC2OC(CO)C(O)C(O)C2O)C(C)C)C(=O)O
COc3cc(C2c1ccccc1C(O)C2O)cc(OC)c3O
C=CCOc4ccc(-c3nc(CSc2nc(-c1cccc(C)c1)cs2)c[nH]3)cc4
CC(NS(=O)(=O)c1ccc(C)cc1)C(O)COc2ccc3c(c2)CCC34CC4
O=c3oc2c(CN1CCOCC1)c(O)ccc2c5c3[nH]c4ccccc45
CCCCC(O)c3nc(-c2cc1ccccc1n2C)cnc3N
c5ccc(Cn1nnnc1CN4CCN(Cc3nc2ccccc2s3)CC4)cc5
O=C(NCCC2CCN(Cc1ccsc1)CC2)c4cc3cc(Cl)ccc3[nH]4
CCCCCCNC(=O)CN3C(=O)NC(C)(c1cccc2ccccc12)C3=O
CCN(CC)C(CNC(=O)c3c(-c2n(C)c1ccccc1c2I)noc3C)c4cccnc4
O=C(CCl)N(c1ccccc1)c3ccc(N2CCOCC2)cc3
O3=Cc1c(O)cccc1C(C(=O)c2ccc(F)cc2)N3Cc4ccc(F)cc4
COc2ccc(-c1cn(C)cc1C)cc2
CC(=O)NC(Cc1ccc(OP(=O)(O)O)cc1)C(=O)NCC(CC(=O)NCc3ccc(Cc2ccc(CNC(C)=O)cc2)cc3)c4ccccc4
Cc2onc(-c1ccccc1Cl)c2C(=O)NCC(=O)Nc3cccc(Cl)c3
CC(C)N(CCNC(=O)c1cccc2cccnc12)CCOc3ccccc3Cl
COc3cc(C=NNC(=O)c2ccc(COc1ccccc1)o2)cc(Br)c3O
NS(=O)(=O)Nc2ccc(NC(=O)c1cccc(Cl)c1)cc2
NCCc2c[nH]c(-c1ccccc1)n2
O=C1NC(=O)c4c1c(-c2ccccc2)cc5[nH]c3ccc(F)cc3c45
COC(=O)cc4ccS(=O)(=O)(N1CCCCC1CCNC(=O)c2ccc3c(c2)OCO3)cc4
CCC(C)C=C(C)C(=O)C1=C(O)CNC1=O
Cc1ccccc1Nc2cc(C(=O)O)cc3ccccc23
CCOc3ccc(CCNC(=O)C2CCCN(C(=O)c1ccco1)C2)cc3OCC
N#Cc2ccc(=O)n(-c1ccccc1)c2N
cc5ccN(c4nn3c(CNc2nc(-c1cccnc1)cs2)nnc3s4)cc5
CC(=O)NC(C)c3ccc(OC2CCN(c1nc(NCC(O)CO)ncc1F)C2)cc3
CN3N=C2(C(=O)O)(CCN(Cc1ccc(Cl)cc1)CC2)CC(=O)N3C
COC(=O)N3C(=O)C1C(C12CC2)N(O)C(=O)N3CCCCON
Cc5[nH]c4cc(OCC(=O)Nc3cc(-c2nc(-c1ccc(Cl)cc1)cs2)ccn3)ccc4c5C
O=CN(cc4ccC(C(NC(=O)C1CCCN1S(=O)(=O)c2cc(Cl)cc(Br)c2)C(O)C3CC3)cc4)c5ccc(C(F)(F)F)cc5
CC(C)(C)c1cc(C(=O)O)cc(C(C)(C)C)c1O
Cn4c(=O)ccc3c(NC(=O)N2CCN(c1cccc(Cl)c1)CC2)cccc34
Cc2c(C(N)=O)sc3ncnc(Nc1cccc(Cl)c1Cl)c23
O=[N+]([O-])c1cc(Br)ccc1N3CCN(C(=S)Nc2ccccc2)CC3
CCCN(CCC)C(=O)c5cc3cnc(Nc2ccc(NC1CCN(CC(C)C)CC1)nn2)nc3n(C4CCCC4)c5=O
c2ccc1cc4c(nc1c2)C(c3nc[nH]n3)CC4
CCCNc4cc(C)nc5c(-c1ccccc1)c(-c2cccc3ccccc23)nn45
CNc2nc(Nc1c(Cl)ccc(CNC(=O)C(C)(C)C)c1Cl)ncc2Cl
CCc5ncc2c(nc(-c1ccccc1)c(=O)n2Cc4ccc(-c3ccccc3C(=O)O)cc4)c5O
CCCCCCCCCNC(=O)C(CC1CCCCC1)NC(=O)C(Cc2ccccc2)NC(=O)C(N)CC
Cc1nccn1-c3cc(CNC(=O)CCCCCn2cccn2)ccn3
cc4ncN(cc3ccC1(CCCCN1Cc2nccs2)cn3)nc4
Clc2ccc(CN1CCCCCC1)cc2Cl
O=CC(NC2CCc1cccc4c1N(C2=O)C3(CCCCC3)C4=O)NC(Cc5ccccc5)C(=O)NCCN6CCOCC6
COc3cc(Oc2nn(Cc1ccc(Cl)cc1)c(=O)nc2N)cc(OC)c3OC
COCCCNC(=O)c1cccnc1Oc2ccc(F)c(C)c2
O=C(O)Cc3ccc(-c2nc(-c1cccc(F)c1)c[nH]2)cc3
CCN3(CC)CCOC(=O)C1COC(C(C)(C)C)N1C(=O)C(Cc2ccccc2)N(C)C(C(=O)OC)C3CCc4ccccc4
COc1cc3c(cc1OC)C(=O)C(=Cc2ccc(NS(C)(=O)=O)cc2)C3
CC(C)CCn3c1ccccc1c2cncnc23
CCN(CC(=O)NC(CC(=O)O)C(=O)CNC(=O)c1nccs1)C(=O)c3cc2cc(Cl)ccc2s3
F(C(F)F)c3cccc(Nc2nnc(-c1ccncc1)o2)c3Cl
COc3cccc(CNC(=O)c2c[nH]c1cc(C)ccc1c2=O)c3
Cc1noc3c1C(c2cccs2)C(C#N)C(=N)O3
O=S(=O)N3(c1ccccc1OC(C2=NCCN2)C3COCCc4ccccc4)N5CCCC5
COC(=O)CC3C2CCCC(O)(C1CCCCC1)N2C(=O)C3
OCC1C(O)C(O)C(O)CN1CCCCCOCc3ccc(-c2ccccc2)cc3
O=C2c1ccccc1C(=O)N2CCCCCCSc3ccccc3
O=C(NCCCN1CCCC1=O)c4cc(S(=O)(=O)N3CCc2ccccc2C3)ccc4F
Cc2c(N1CCN(C)CC1)c7cc8(c2N6CCN(C(=O)c4ccc(-n3cccn3)c5ccccc45)CC6)CCN(C)C(C7)C8C
Cc1noc(C)c1-c4cc(C(=O)NC2CC2)c3ccccc3n4
Clc3ccc(-c2nnn(CCCN1CCCCCC1)n2)cc3
CCCc2cc(C(=O)c1ccc(Cl)cc1)ccc2OCCCOc4ccc3ccc(=O)oc3c4
COC(=O)C(COC)NC(=O)Nc3ccc(-c1cc(C(F)(F)F)nn1-c2cccc(Cl)c2)c(F)c3
CN(C)c4nnc(-c2cnn(-c1ccccc1)c2C3CCN(C(=O)OC(C)(C)C)CC3)s4
O=C(NC1CCCCCC1)c3ccc(F)c(S(=O)(=O)N2CCOCC2)c3
CC(O)(Cn1cncn1)c3ccc(OCCCOc2ccccc2)cc3
Cn4c3ccc(SCC(=O)Nc1sc2c(c1C#N)CCCC2)cc3c(=O)n4C
CC(=O)NCC(=O)NC1CCCc2c1cnn2-c3cccc(C)c3
COc4ccc(C(=O)CC2(c1ccccc1)CC(=O)OC2(O)c3ccccc3)cc4
CCOc3ccc(NC1COC(=O)N1P(=O)(OCC)Oc2ccccc2)cc3
O=C(Nc4ccc(Oc2ncnc3cc(OCCNc1ccccn1)ccc23)c(F)c4)c5ccc(Cl)cc5
CC(=O)c3cccc(NC(=O)c2cc(C)n(Cc1ccccc1)n2)c3
COC(ONC(=O)C(C#N)=Cc2ccc(-c1ccccc1)cc2)C(F)(F)F
CN(C)CCN3CC(Cc1ccccc1)CC(O)(COc2ccccc2)CC3C(=O)N(C)C
CC(C)(C)OC(=O)NC3CCN(C(=S)NC(=O)CCc2nc1ccccc1[nH]2)CC3
CCN(CC)c3c(F)cc2c(=O)c(C(=O)O)cn(C1CC1)c2c3F
N#[N+][N-]CCC(=O)NC4C(CO)OC(n3cnc2c(NC1CC1)nc(Cl)nc23)C4O
Cc1cccc(C)c1-c4nnc(CCCN3CCC2CCCCC2C3)o4
O=C(Nc1ccccc1)C6Cc2c([nH]c3ccccc23)C(c4ccc5c(c4)OCO5)N6
CC(C)C(O)C#Cc1cc2c(cc1F)OCCn3c-2nc(C(N)=O)c3-c4ccc(OCC(F)(F)F)nc4
NC4Cc1c([nH]c(=S)n1CC(=O)c2cccc3ccccc23)CC4c5c[nH]c6ccccc56
COc1cc3c(cc1OC)C(=O)C(CC2CCN(C)C(C)C2)C3
CCOc2cccc(C(=O)Nc1cccc(S(N)(=O)=O)c1)c2
O=C(Nc2ccc(Cl)c(S(=O)(=O)Nc1ccccc1C(=O)O)c2)c3ccncc3
Ccc4c(C)cS(=O)(=O)(N1CCCCC1CCNc2ccnc3cc(Cl)ccc23)c(C)c4
Cc4ccc(S(=O)(=O)NC(Cc2cn1ccccc1n2)C(=O)N3CCN(C)CC3)cc4
NC(=O)C(Cc1ccc(O)c(O)c1)NC(=O)C2CCCN2C(=O)C(N)Cc3ccc(O)cc3
CCCCCCCCCCCCC(C(=O)NC1CCCCC1)CCCCC4CCC(C3CCC(O)(CCCC=CCCCC2=CC(C)OC2=O)O3)O4
COc4ccc(CNC(=O)CCCn2c(S)nc1cc3c(cc1c2=O)OCO3)cc4OC
Cc3ccc(-c2nc(CS(=O)(=O)CC(=O)NC1CCS(=O)(=O)C1)c(C)o2)cc3
CN(C)CC2CCc1c(ccc(O)c1O)C2
NC(=Nc1cc([N+](=O)[O-])ccc1Cl)c2ccccc2
COC(=O)C(N)Cc1ccc(F)cc1
CC(C)CCn4c(=O)c2sc(=S)n(-c1cccc(Br)c1)c2n(Cc3ccco3)c4=O
CC(C(=O)Nc1cccnn1)N2CCCCC2(C)c3nc(C(=O)NCCCO)co3
CC3CN(C(C)CO)S(=O)(=O)c2ccc(-c1cccnc1)cc2OC3CN(C)C(=O)NC4CCCCC4
O=C(Cn2c(=O)cnc1ccccc12)N4CCN(c3cccc(Cl)c3)CC4
CCc2ccc(O)c(C(=O)c1ccc(Cl)cc1)c2
Ccc5cc-c3(nc2sc(CCNC(=O)c1ccco1)nn2c3-c4nc(C)cs4)cc5
O=[N+]([O-])C(=NNc1ccc(Cl)c([N+](=O)[O-])c1)C(=NNc2ccc([N+](=O)[O-])cc2)C(=NNc3ccccc3)NCc4ccccc4
CC(C)c3c(C(=O)NCC1CCCO1)nn(-c2ccc(F)cc2)c3OCC(O)CC(O)CC(=O)O
CCc1c4c(c2c(c1O)N(C)CC3C2CCCC3)C(C)(C)CNC4(C)C
CCOC(=O)CC14CCCCC=C1N(Cc2ccccc2)C(=O)C(CC(=O)NCCc3ccccn3)C4
CCCc3nc2c(N)nc1ccccc1c2n3C(c4ccccc4)C(O)CC(Cc5ccccc5)NC(=O)CCN6CCN(C)CC6
COC(=O)CCC(C)C3CCC4C2CCC1CC(O)C(O)CC1(C)C2CCC34C
COc4cc3nc(NC1CCOC1)c2cncn2c3cc4OC
O=S(=O)N(c1nc2c(s1)CCCCC2=NOCCF)c3cccc(Cl)c3Cl
CC(C)c2ccc(NC(=O)C1CC1)cc2
O=C(O)c3cc(NC(=O)c2ccc(Oc1ccccc1)cc2)ccc3O
O=C4CC(N3CCN(C(=O)c2cc1cc(OCC(F)(F)F)ccc1[nH]2)CC3)C(=O)N4c5ccccc5
O=C(NCCO)C(Cc2ccc(S(=O)(=O)NCc1ccccc1)cc2)NC(=O)c3cncc(Br)c3
COc1cc([N+](=O)[O-])c(Cl)cc1N(C#N)C(=O)NN=Cc3c(C)nn(-c2ccccc2)c3C
Cc3ccc(Nc1ncnc2ncc(O)cc12)c(C)c3
CCOC(=O)CSc2ccc(S(=O)(=O)N1CCCC1)cn2
CNC(=O)C(O)(c1ccncc1)C2CN(C(=O)C(C)C)CC2C(=O)OC(C)(C)C
CCOC(=O)Cn4c(=O)n(C2CCN(C(=O)c1cccnc1)CC2)c3ccccc34
CCCOC(=O)Nc3ccc(Cl)c(-c2nc1ccccc1o2)c3
COc1ccccc1N4CCN(CCCCCCCCn3c(C)nc2ccccc23)CC4
O=c1cn[nH]c(O)c1Br
Cn1c2c(c(=O)n(C)c1=O)CCCC2
C=C(c1ccccn1)=C(C#N)C#N
CN(Cc1ccccc1)C3CN(CCOCC(F)(F)F)C(c2ccccc2)C3
Cc1cc(OC(F)(F)F)ccc1CN4CCN(CCO(CC(=O)N2CCSCC2)c3ccccc3)CC4
COc3ccc(CCNC(=O)Cc1coc2cc(C)c(C)cc12)cc3OC
COc3ccc(CNS(=O)(=O)c2ccc1[nH]c(=O)oc1c2)cc3
CCOc5ccc(NC(=O)c4sc3nc(=O)c(Cc1ccccc1)c(-c2ccccc2)n3c4C)cc5
CC(C)(C)NC(=O)CC2SC(c1ccsc1)(C)SC2=O
Ccc5ccN(C(=O)c3cnc(N2CCc1ccccc12)nc3Cn4cncn4)cc5
O=C(Nc1cccc(F)c1)c2ccc(S(=O)(=O)O)cc2
O=C(COc3ccc2c(=O)cc(-c1ccccc1)oc2c3)N5CCN(c4ccccc4F)CC5
O=S(=O)(Nc3cc(Sc1cccc2ccccc12)c(O)c4ccccc34)c6cccc(S(=O)(=O)NC5CC5)c6
C=CC(=O)C2C(=O)OC1CC(=C)C(=O)C(O)C1(C)CC(O)OCC3CC2C(O)C34CO4
CC(C)(C)NCC(O)COC(=O)Nc1ccccc1Cl
CCCCCCCCCCCCC(=O)CCCCCCCCCCCCC(=O)O
Cc2ccc(S(=O)(=O)N(C)c1c(C)[nH]c(C)nc1=O)cc2
COc1cc(F)ccc1Oc2ccc(C(F)(F)F)cc2C(=O)O
CC(C)CNC(=O)Nc3ccc(Cl)c(-n2nc1cccnc1c2O)c3
CC4CC=C(C#N)C(=NN(CCC#N)Cc2cc1cc3c(cc1nc2Cl)OCO3)S4
CCC(C)C(=O)OC3C=C(C)CC4C2C(C)C(=O)OC(c1ccoc1)C2(C)CCC34
CCCCSCC(O)CON
OCC(O)CCNc2oc(-c1cccc(F)c1F)nc2S(=O)(=O)c3ccccc3
Ccn3ocC(CC2CCN(C(=O)Nc1nncs1)CC2)n3
O=S(=O)(Nc1cccc2ccccc12)c3ccccc3F
N=C(N)NCCCC(NC(=O)C(N)Cc1ccccn1)C(=O)N2CCCC2C(=O)O
c7ccc(-c1c5[n+](cc2c3c(ccc12)OCCO3)CCc4cc6c(cc4-5)OCO6)cc7
COC(=O)CCC(=O)NCCc1ccc(OC)c(OC)c1
Cc3cc(C)n2c(Cl)c(C=NNC(=O)c1ccncc1)nc2n3
CON=Cc1c(N)ncnc1Oc3ccc2[nH]ccc2c3OC
COcc3cc-n(n2ccc1sc(C(=O)O)cc12)cc3
cc3n2cc1ccccc1nc2cn3CCNCCCc4nc5c([nH]4)CCCC5
O=C(Nc1cccc(Br)c1)c3ccc(C(=O)NC2CC2)nc3
Cc1cc(S(N)(=O)=O)ccc1NC(=O)COc2ccc(Cl)cc2C#N
COc2ccc(C(=O)OCc1ccccc1)cc2O
O=C(c4ccc2(-cc1ccccc1c3ncccc23)cc4)N5CCCC5
[C-]#[N+]c3cc(F)cc(-c2cc1cc(C(=O)NCCF)ncc1cn2)c3
Cc3nc2ccc(S(=O)(=O)N1CCC(C)CC1)cc2s3
CC=C1CCCC2C1(C)CCC2(C)O
CN(C)C(NS(=O)(=O)c2cc(Cl)c(NC(=O)c1ccoc1C(F)(F)F)cc2Cl)c3ccccc3
CCOC(=O)C2C(=N)Oc1cc(C)oc(=O)c1C2c3ccc(Cl)cc3
NN=C2C(=O)NC(=O)N(Cc1ccccc1)C2=O
COc1ccc4c(c1)OC(c3ccc(OCCNCC(O)COc2ccccc2Cl)cc3)CC4=O
COC(=O)CSc3nc(=O)c(C(C)C)c(C2C1=C(CC(C)(C)CC1=O)N(N(C)C)C(=N)C2C#N)[nH]3
Cc1cc4c(O)(cc1-c2c(C)ccc3(c2O)C=C(NCCCCCCN(CC(=O)O)CC(=O)O)C(=O)C(O)=C3C(C)C)C(=O)OC4
O=C(c2ccc(N1CCCC(CO)C1)cc2)c5cccc(-c3cc(C(F)(F)F)nn3-c4ccccc4)c5
CCN(CC)C2(=O)CSC(=Cc1ccccc1)C2=O
CC2(C)CC(NC(=O)C(=O)Nc1ccc(C#N)cc1)CC(C)(C)N2
Cc3ccc(N2CCN(C(=O)Oc1ccccc1)CC2)nn3
CC(C)CN(C(=O)C(CO)NC(=O)C(CCCN=C(N)N)NC(=O)C(Cc2ccc1ccccc1c2)NC(=O)C3CCCN3)C(=O)NC(Cc4c[nH]cn4)C(=O)NC(CCCCN)C(N)=O
N#CCn2nc(-c1ccccc1)oc2=O
O=C3OC1=C(CNCC1)(C(F)(F)F)c2ccccc23
COc1cc5c(c2oc(C)cc(=O)c12)C(OC(=O)CCc3ccc(F)cc3)C(OC(=O)C=Cc4ccc(C)o4)C(C)O5
COc1cccc2[nH]c(S(N)(=O)=O)nc12
NCC(OCO2C(CNC(=O)Cc1ccccc1)CCC(O)C2OCc3ccccc3)Cc4ccccc4
CC5CCCCOC(CN(C)CC1CCCCC1)C(C)CN(C(C)CO)C(=O)c4cc(NC(=O)Nc2cccc3ccccc23)ccc4O5
O=c2cc(-c1cccc(O)c1)oc3cc(O)cc(O)c23
CN5CCN(c4cccc(Nc3cc(-c1c(N)nc(N)nc1C2CCCCC2)ccn3)c4)CC5
COc2cccc(CNCc1cccc(C)n1)c2
CC(C)(C)OC(=O)N3CCN(CC(O)COC(c1ccccc1)c2ccccc2)CC3
CCOc1ccccc1S(=O)(=O)C=C4c2c(OC)cccc2-c3ccccc34
O=C(Nc1ccc(C(F)(F)F)cc1)c3sc2ccccc2c3Cl
O=C(O)Cn3c4c(c2cc(OCCC1CC1)ccc23)CCCC4
Cc4nn(-c2ccnc3[nH]c(-c1cccc(NC(=O)N)c1)nc23)c(=O)n4CF
OCC6OC(n5cnc4c(CCCNc1c3c(nc2ccccc12)CCCC3)ncnc45)C(O)C6O
Cc4ccc(C(=O)Nc3ccc(-c2cc1ncn(C)c(=O)c1c(NC(C)C)n2)cc3)cc4
CCNC(CCNCCc1ccc(C)cc1OC)Cc3coc(-c2ccc(C)cc2)n3
Cn4ncc3c2c(Nc1cc(Cl)ccc1Cl)nc(NCCN)nc2ccc34
CN(C(C)C(F)(F)F)Cc1cccc2ccccc12
Cc3csc(N2CCN(C(=O)Nc1cccc(C(F)(F)F)c1)CC2)n3
Cc1ccc(N)cc1NC5(=O)ccc(c4NCc2(cncn2Cc3ccccc3)C4=O)cc5
CC(C)OC(=O)CCCC=CCC1C(O)CC(O)C1C=CC(O)Oc2ccccc2
CC(C)CCOP(=O)(S)OCCCCCCCCCCCCc1ccccc1
CC(C(O)c1cccc(C(F)(F)F)c1)NCC(O)c2ccc(O)c(NS(C)(=O)=O)c2
C#CC(=CCON=C1CN2CCC1C2)c3cccnc3
CC123CCC(C1)C(C)(CC2=O)C3
COc4ccc(-n3nc(CCC(=O)Nc1cccc(Br)c1)c2ccccc2c3=O)cc4OC
Cc1ccsc1NC(=O)c3ccc(NC2CC2)nc3
O=C(Cc2ccc(-c1ccccc1)cc2)NCCN4CCN(c3ccccc3)CC4
CCCCCCCCCC(O)=C1C(=O)COC1=O
Nc3nc(Cl)c2ccn(C1OC(CO)C(O)C1O)c2n3
COc1ccccc1NC3cc2nc(C)c(C)cc2n3
Cc2cc(O)c(C(=O)C=Cc1ccccc1)c(=O)o2
Cn1nc4c(cc1=O)CN(Cc3nc2ccccc2n3C)CC4
Cn4cnc(S(=O)(=O)NC3CCN(C(c1ccc(F)cc1)c2ccc(F)cc2)CC3)c4
Nc3nc(=S)c2ncn(C1CC(F)C(CO)O1)c2[nH]3
Cn4c(CN3CCC(c2nc1ccccc1o2)CC3)nn(C)c4=S
CCOC(=O)C3CCCN(c2ncnc(NCc1cccc(Cl)c1Cl)c2[N+](=O)[O-])C3
CCCCCC(O)C=CC1C(O)CC(O)C1CC=CCCCC(=O)OC
CCOP(=O)(Cc2ccc(NC(=O)C(Cc1cc(Br)c(O)c(Br)c1)[N-][N+]#N)cc2)OCC
CON(=CC3CNC(CCOc2cc(Oc1ccc(F)cn1)ccc2C(=O)NC(C)C)CC3)c4ccc(F)cc4
CCC1C(=O)NCC1C(=O)N(Cc2ccccn2)CCC=O
COP(=O)(O)OP(=O)(O)OC1CC1
O=C(c1c(Cl)ccc2ccccc12)n5nnc4ccc(N3CCNCC3)cc45
COc2cc(OC)cc(C=CC(=O)OCC(=O)c1ccncc1)c2
NNC(=O)N4c1ccccc1N=C(N2CCCC2)c3ccccc34
COC(=O)C4=C(c1ccc(OC)cc1)Sc2ccccc2-n3cccc34
CC(=O)N(CC(NC(=O)Cc1ccc(CN)cc1)c2ccccc2)CC(O)c3ccccc3
CCc2nc1ccc(Br)cc1c(C(=O)O)c2O
COCCSc3cc(C1CCCCN1C(=O)COc2ccccc2)on3
CCCCNC(=O)c3cc2c(Cl)nc1ccc(C)cc1c2[nH]3
Cc1noc(C)c1COC(=O)c3cccc(S(=O)(=O)N2CCN(C)CC2)c3
CC1(C)N=C(N)N=C(N)N1c3cccc(CCc2ccc(SC(=O)C(C)(C)C)cc2)c3
CCCCn4c(=O)c3[nH]c(-c2cc(OCC(=O)OCC(=O)c1ccccc1)ccn2)nc3n(CCCC)c4=O
O=C2NCC(c1ccc(C(F)(F)F)cc1)C2c3ccc(F)cc3
Nc5cc(Oc1ccc4c(c1)CCN(c3ccc(C(=O)NC2CC2)cn3)C4)ccn5
CCOC(=O)N3CCN(C(=O)c2nnn(-c1ccc(C)cc1)c2N)CC3
O=S(=O)(Nc2nc1ccccc1s2)c5cccc(-c3cccc4cccnc34)c5
COCCNC(=O)c2onc(CSc1cccc(F)c1)c2C(=O)NCCOC
CCOc1ccccc1NC(=O)C(C)NC(=O)c2ccccc2Cl
CC(C)C2(C(=O)NCc1ccc(N(C)C)cc1)CCC3(CC2)OOC4CC3COO4
CC(=O)Nc3cccc(-c2ccc(N(CCC(C)C)C(=O)CCCN1CCCC(C)C1)cc2)c3
CCOc3ccc(Nc2nc(Cl)c(C(=O)c1ccc(OC)nc1)s2)cc3
CS(=O)(=O)OCC(O)C(=O)OC2(CCCCCc1ccccc1)CCCCC2
O=C(c1ccncc1)c2cccc4c2OC3(CCCC3)CC4N5CCC(O)C5
NS(=O)(=O)c3ccc(NC(=S)N2CCN(c1ccccc1)CC2)cc3
CCNC(=O)NC(=O)CCCOc2ccc(CN1C(N)=NC(N)=NC1(C)C)c(Cl)c2
CCCSc2nc1cccc(C(=O)O)c1n2Cc5ccc(-c3ccccc3-c4nn[nH]n4)cc5
Cc3cnc(Cl)c(NCC2CCN(Cc1ccccc1)CC2)n3
CC(N)C(C)C
CC(C)C3C(=O)CC(c2ccc(-c1cccc(N)c1)cc2F)C(=N)N3
O=C(NCc1ccccc1F)c3nn(CC(=O)N2CCCCC2)c4ccccc34
O=C(CCN1CCOCC1)NC2CCCCC2
Cc2oc(-c1ccccc1)nc2COc5ccc(C(=CC3OC(=O)NC3=O)c4ccccc4)cc5
CC(C)CC(NC(=O)C(CC(=O)O)NC(=O)C(N)CO)C(=O)NC(C(=O)NC(C(=O)NC(CCC(=O)O)C(=O)OCc1ccccc1)C(C)C)C(C)O
CC1CCCCN1C(=O)COC(=O)CCc3nc2ccccc2s3
CCCC4CC3C2CCC1=CC(=O)C=CC1(C)C2(F)C(O)CC3(C)C4(O)C(=O)CO
CCCCC#Cn2cnc(-c1ccco1)n2
CC(C)NCC(O)c1ccc(O)c(NS(C)(=O)=O)c1
O=C(O)c2cc(C(O)Cn1ccnc1)ccc2Cl
CNCc3cnc2ccc(NC(=O)N(C)Cc1cnc(C(C)(C)C)n1C)cc2c3
Cc3cc(Cn2cc(C)c(=O)n(CC(=O)c1ccc(F)cc1)c2=O)ccc3NC(=O)CCC(=O)O
NSc3ncc(-c2ccc(-c1ccccc1)cc2)n3-c4ccccc4
Cc3ccc(-n2sc(=NC(=O)C=Cc1ccco1)n(C)c2=O)cc3
CC(C)(C)NC(=O)NN=Cc1cc(Br)c(N)c(Br)c1
CC(C(=O)Oc1cccc(C(F)(F)F)c1)C2CC2(C)C(NC(=O)c3ccccc3Oc4ccccc4)c5ccncc5
CC(C)n4cnc3c(Nc1ccccc1)nc(C2CC2)nc34
COc2ccc(C(=O)N=c1sccn1C)cc2OC
CCOC(=O)c2c(C)oc3[nH]c(-c1cc(OC)c(OC)c(OC)c1)nc(=O)c23
O=C(Nc1cccc2cc[nH]c12)C(=O)NCC3OCCN3C(=O)c4cnccn4
N#Cc1ccc2c(c1)ncn2-c3ccccc3
Cc3ccc2c(=O)cc(-c1ccccc1)oc2c3
Nc4nc(CNc2nc(N)nc(CSc1ccccc1)n2)c(S(=O)(=O)c3ccccc3)s4
OCC(O)COc3ccc(-c2c[nH]c(C(O)c1ccc(C(F)(F)F)cc1)n2)cc3Cl
CCN(CC)S(=O)(=O)c1ccc4c(c1)C(=NNC(=O)Cn3c(C)nc2ccccc23)C(=O)N4
NC(CO)C(O)C=CC(=O)OCCOC(=O)CCBr
Cc1coc4c1c(C)cc3oc(=O)c(CC(=O)N(Cc2ccccc2)C(C)C)c(C)c34
O=C(NC2CC(=O)Nc1ccccc12)N4CCCc3ccccc34
Cc1ccnc4c1c(CN(C)C(Cc2ccco2)C(O)C3CC(=O)N(CC(C)C)C3)cn4C(=O)NC(C)(C)C
COCc1ccc(OCCC(C)C)c(C(=O)O)c1
CC(O)C2CC(C)C1C4=C(CCC12C)C3(C)CCC(O)C(C)C3CC4
OCc2nc1ccccc1n2CCN5CCC(c4cnn(C3CCCCC3)c4)CC5
NS(=O)(=O)c2ccc(Cl)c(NC(=O)c1c(F)c(F)c(F)c(F)c1F)c2
CN5CCN(c4cccc(-c3cc(NC2CCN(Cc1ccccc1)CC2)ncc3Cl)n4)CC5
CC(C)(C)NC(=O)c2cccc3c(-c1cccc(O)c1)coc23
COc1ccc(Cl)cc1C(=O)Nc2ccc(C)c(Br)c2
CCNC(C(C)(O)C(CCC(=O)OCc1ccccc1)NC(=O)C(NC(=O)OCc2ccccc2)C(C)C)N(CC(C)C)S(=O)(=O)c3ccccc3
Cc3csc(CN2CC1CN(S(C)(=O)=O)CCOC1C2)n3
NC(C(=O)O)CCSc1nccs1
CN(c2cc1ncc(=O)[nH]c1cc2Nc4nc(-c3ccccn3)cs4)C5CCCCC5
Cc3c(C(=O)Nc2ccc(-c1ccoc1)cc2)cnn3-c4ccccc4
CCCc3cc(=O)n2nc(NC(=O)c1ccc(N)cc1)nc2[nH]3
O=C(CC(OCCOCCOCCOCCOCc1ccccc1)[N+](=O)[O-])N2CCOCC2
CCC(C)CNc2c(NC(=O)c1ccc(C(F)(F)F)nc1)cc(C(C)(C)C)cc2[N+](=O)[O-]
Cc2cccc(OC(=O)c1ccc(C)c(O)c1)c2
CCOC(=O)c2[nH]c1ccc(OC)cc1c2NC(=O)c3cccs3
Cc1nn(C)c(C)c1N(C(F)F)S(=O)(=O)c2c(Cl)nc3sccn23
N=C(N)NCCCCC(NC(=O)C(N)Cc1c[nH]c2ccccc12)C(=O)NC(Cc3c[nH]c4ccccc34)C(N)=O
NS(=O)(=O)Oc1ccc2c(c1)CNCC2
COc1ccc2c(c1)ncn2Cc4cccc(CN3CCN(C)CC3)c4
O=C(CCNC(=O)c1ccc(Cl)cc1Cl)NNC(=O)c2ccc(F)cc2
C4NCC(Cc1ccccc1)N(CC(Cc2ccccc2)N(CCCCCCc3ccccc3)N(C)C)C4=O
O=C4NC(Cc1ccccc1)C(OC(=O)Cc2ccc(O)c(O)c2)C(Cc3ccc(O)cc3)N4Cc5ccc(O)cc5
Nc1nc3c(s1)CN(c2ncccn2)CC3
Ccn4cC(NC(=O)CN3CC(N(C(=O)OC(C)c1ccccc1)C(=O)OCc2ccccc2)SC3(C)C)cs4
Cc1cc(Cl)ccc1OCC(=O)OCC(=O)N3CCN(C(=O)c2ccco2)CC3
CC16CCC(CC1CCc4ccc3sc2ccccc2c3c4)n5nnnc56
COc3ccc(CN(C)C(=O)C2CCN(Cc1ccc(C=CC(=O)NO)cc1)CC2)c(OC)c3
COC4(C(=O)OC2(C=Cc1ccc(O)c(OC)c1)CCCC2)C(COC(=O)c3ccccc3)OCC4n5cc(C)c(=O)[nH]c5=O
O=C(O)CN2C(=O)SC(=Cc1ccc(Cl)c(Cl)c1)C2=O
O=c2[nH]c1ccc(O)cc1n2Cc3cc(Br)ccc3O
Cc3ccc(CNC(=O)CCC(=O)N(Cc1ccco1)C(C(=O)NC(C)C)c2cccs2)o3
CCCCn4c(=O)n(CC(O)COc2ccc(-c1ccc(Br)cn1)cc2C)c3ccccc34
Ccc2ncC(=O)(NC(CC(C)C)C(=O)NC(CC(C)C)C(O)CC(=O)NCCN1CCOCC1)cn2
Cc2c(N)c1ccc(N)cc1oc2=O
CCOC(=O)c1ncn3c1CN=Cc2cc(Cl)ccc2-3
CN(C)CCOc2ccc(C=CC=Cc1ccc(O)c(C(=O)NCCN(C)C)c1)cc2
CCCn4c(O)nc3[nH]c(-c2ccc(OCC(=O)c1cc(Cl)ccc1O)cc2)nc3c4=O
N#Cc4ccc(Cn1cncc1CN3CCCN(C(=O)Nc2ccc(C(N)=O)cc2)CC3)cc4
OCC1CC(O)CCN1CC3CC(C(O)c2ccccc2)CO3
O=C(C[n+]1ccccc1)c2ccccc2
CC(CC#N)c1cccc(=O)[nH]1
CN(CC(=O)NO)C(=O)C(NC(=O)C(CCC(=O)O)NC(=O)OCc1ccccc1)c2ccccc2
CC=C4S(C2OC(CO)C(OC1OC(CO)C(O)C(O)C1O)C(O)C2O)C(=O)c3cc(CO)ccc3C4=O
COC(C=Cc1ccccc1)(OC)(c2ccccc2)c3ccccc3
COCCCN3CCOC2CN(C(=O)Cc1cccs1)CCC2C3
O=C(Cc1ccccc1)Nc4ccc(OCCCN3CCC(O)(c2ccc(Cl)cc2)CC3)cc4
Cc1nccnc1C2CCCN2Cc4nc(=O)c3cn[nH]c3[nH]4
COc1ccccc1NC(=O)Cc2ccccc2
CCc3cc(-c2ccc(Oc1ccccc1)nc2)ccc3OCC(=O)N(C)C
Cc2cccc(NC(=O)c1ccco1)c2-c4cnc(Nc3cccc(O)c3)nc4
CCOC(=O)c2sc1[nH]c(C)nc(=O)c1c2N
CN(C)cc4ccC(SC(=NC(=O)C2CCC(=O)N(Cc1ccco1)C2)NC3CCCCC3)cc4
COc3ccc(-c2ccc(C(=O)NCC(C)(O)c1ccccc1)cc2C#N)c(C)c3
CS(=O)(=O)Nc3ccc(N2CCN(c1ccc(C(F)F)cn1)CC2)c(C(F)(F)F)c3
CC(=O)NC(CO)C(=O)NC(CC(=O)O)C(=O)NC(CCCNC(=N)N)C(N)=O
CCCc2c(-c1ccccc1)ncn2Cc4cccc(-c3ccccc3)c4
COc3ccc(NC(=O)CN(C)CC(=O)Nc2cccc(-c1nsc(=O)[nH]1)c2)cc3
CN(C)Cc1nnc5n1-c2ccc(Cl)cc2C(c3ccc4c(c3)OCO4)=NC5
COc2cc(C(=O)NN=Cc1cc[n+](C)cc1)ccc2OC(=O)c3ccccc3
O=C(NNC(=O)c2cc(-c1ccc(Cl)cc1)nc3ccccc23)c4cccc(Cl)c4
N#CCCn3nc(-c1ccccc1)n(-c2cccc(Cl)c2)c3=O
COc3cc(OC)cc(C(=O)Nc2cccc(-c1cn[nH]c1)c2)c3
Cc2c4c(n(-c1ccc(F)cc1)c2C)CC(c3ccccc3)O4
O=C(O)c3ccc(NC(=S)N2CCN(S(=O)(=O)c1ccc(Cl)cc1)CC2)cc3
O=C(O)CCCN(CC(=O)O)CCC1=CCCC1NS(=O)(=O)c2ccccc2
CC(=O)c3cnc2ccc(-c1cc(F)c(O)c(F)c1)nc2c3Nc4cccc(C#N)c4
O=C(COc1ccc(Br)cc1)N4CCc3cc(S(=O)(=O)N2CCCCC2)ccc34
N#Cc2cc(C#N)c(SCc1ccc(Cl)cc1)nc2N3CCOCC3
CC(=O)NC(C(=O)CC2COc1ccccc1S2)c3ccccc3
O=C(c3cccc(NS(=O)(=O)c1cccc2cccnc12)c3)N4CCOCC4
CCSc1nncn1N=Cc2cc(OC)c(OC)c(OC)c2
O=C(O)CCNC(=O)c3cc(OCC2CNC(CCC1CCNCC1)CC2)ccc3[N+](=O)[O-]
C#CC3(O)C(O)C(CCCCCCC2Oc1c(ccc(OC)c1OC)C2=O)OC3(C)C
CC(Nc1ccc(F)cc1)c3nc(C2CC2)no3
COcc5cc-n1(nnnc1NC(=O)CSc2nnnn2-c3cccc4ccccc34)cc5
C=CC4(C)CC(OC(=O)CSc1cncc(NC(=O)CN(CC(C)C)CC(C)C)c1)C3(C)C(C)CCC2(CCC(=O)C23)C(C)C4O
CC(C)COc13cc(nc2ccccc12)C(=O)NC3=O
Cn3c(SCC(=O)N1CCCCCC1)nc2cc(Cl)ccc23
CSc3nc(-c1ccc(C)cc1)c2c(C(F)(F)F)n[nH]c2n3
COC(CCC(C)C3CCC4C2CCC1CC(OC(C)=O)(CCC1(C)C2CC(OC(C)=O)C34C)O5OCCCO5)C(N)=O
COc1cc4c(c3c1c(=O)c2ccccc2n3C)C(O)C(O)C(C)(C)C4=O
O=C(CSc2nc1ccccc1c(=O)n2-c3ccccc3)c4ccc5c(c4)OCCO5
c5cc4sc(N3CCN(CCOc1nonc1N2CCOCC2)CC3)nc4cc5CN6CCOCC6
COc4ccc(-n2c(SC1CCN(C)CC1)nc3c(c2=O)SCC3)cc4
O=C4CCC(c1ccccc1)(C3CCN(Cc2ccccc2)CC3)C(=O)N4
Nc3nc(Cl)c2ncn(C1OC(CO)C(OC(=O)CCCCCCCCCCC(=O)O)C1O)c2n3
CCCOCC(NC(=O)C(C)NC(=O)C1CCCCC1C)C2OC(COC(C)=O)C(OC(C)=O)C2OC(C)=O
Cc3ccc2c(C(=O)O)c(O)c(-c1cccc(O)c1)nc2c3
CCCCCCC3(CCCC)CS(=O)(=O)c1ccc(N(C)C)cc1C(c2cccc(CO)c2)C3O
Cc1ccccc1C(=Cc2ccc([N+](=O)[O-])o2)c4csc(-c3ccccc3)n4
Cc1ccc5c(c1OC3C(=O)N(c2ccccc2)C3C=Cc4ccco4)C(=O)OC5
CCN(CC)c4ccc(NC(=O)CC3CNS(=O)(=O)(c1ccc2c(c1)CCCN2C(C)=O)CC3)cc4
CN3CCN(c2ccc([N+](=O)[O-])c(N1CCCC(CO)C1)c2)CC3
COc4ccc(CN(S(=O)(=O)CCNC(=O)c1ccc2c(c1)OCCO2)c3ccccc3)cc4
CCC(C)Nc2ncc(C(=O)N1CCCCC1)cc2Cl
CN(C)S(=O)(=O)N2CCCC(C(=O)Nc1cccnc1)C2
Cc2ccnc(NC(=S)NC(=O)c1ccc(C(C)(C)C)cc1)c2
COC(=O)c4cc(-c3ccc(Cn2c(C)c(C(=O)NCc1ccc(F)cc1)sc2=O)cc3)cs4
CCCCCCCCCCCCCCCCCCCC(O)C(O)C(O)C(O)C(O)COP(=O)(O)OCC(O)C(O)C(O)CO
CCc3cc1c(C)cc(=O)oc1c(C(CC)c2cc(OC)c(OC)cc2OC)c3O
CCCCN(CCCC)C(=O)C(=O)c2c(-c1ccc(Cl)cc1)[nH]c3ccc(OC)cc23
CCC(=O)NS(=O)(=O)c3ccc(CCCCn2cc(-c1ccccc1)nn2)cc3
CC(C)SCCN(C(=O)CC5CCC1(C)C(CCC4(C)C1CC=C3C2CC(C)(C)CCC2(C(=O)O)CCC34C)C5(C)C)C(=O)O
CNC2COc1ccccc1SC2
COc1cccc4c1OC(c3ccc2cc(C(N)=O)[nH]c2c3)CO4
Cc1cc(C#N)cc(C)c1Oc3cc(Nc2ccc(C#N)cc2)n[nH]c3=O
Ncn3c(N)cn2cC(Ncc1ccC(=O)(NCC(CC(=O)NCC(=O)O)C(=O)O)cc1)cnc2n3
O=C5c1cc3ccc1C(c2ccccc2OC4N(CCO)CCC(O)C34)N5CCCO
COCC3OC(n2cc(C(N)=O)c1c(=O)nc[nH]c12)CC3O
CC(C)(C)[N+]([O-])=Cc1ccc(C(C)(C)C)cc1
COC(=O)C3C(C=O)C(NCc2nc1ccccc1[nH]2)C3
Cc1ccc4c(c1)c3c(c(=O)n(-c2cccc(C(F)(F)F)c2)c(=O)n3C)n4C
COc3ccc(Oc2ncc(C(=O)N(C)C1CCN(C)CC1)s2)cc3
Cc4cc(C)nc(N1CC2C(C1)C2NC(=O)CCn3cncn3)n4
CCOc5ccc(C(c2c(O)c1ccccc1oc2=O)c4c(O)c3ccccc3oc4=O)cc5
Clc3ccc(-c2nnc(-c1ccccc1)o2)cc3
CC=C(C)C(=O)OCC7(C)CC6CCC58C2(O)COC(Oc1ccc(Br)cc1)C(=O)C2C3(OC(=O)c4c3cccc4Cl)C(O)CC5C6(C)C78
O=C(COC(=O)c1ccc(F)cc1)Nc2ccc3c(c2)OCO3
COc4ccc(S(=O)(=O)NC2=NC(=O)C(N1CCOCC1)C(=O)N2c3ccccc3)cc4
C=C(COP(=O)(O)O)C2=CC(=O)c1c(O)ccc(O)c1C2=O
CCOc2cccc(C(C)=NNC(=O)c1ccncc1)c2O
Ccc5cccC(=O)(C=Ccc4ccC(=CC(=O)NCCCCCCNc1c3c(nc2cc(Cl)ccc12)CCCC3)cc4)c5
CCOc4cccc(CNCCC3(c1ccccc1)CCOC2(CCCC2)C3)c4
COc3ccc(N(CC(=O)NCCSCc1ccccc1Cl)S(=O)(=O)c2ccccc2)cc3OC
O=C(Nc1ccc(F)cc1)c4cc(S(=O)(=O)N3CCCc2ccccc23)c(Cl)cc4Cl
CC3C4CC2c1ccc(O)cc1CCC2C3CCC(=O)N4
COc1cc3c(cc1OC)CN(CC(=O)Nc2nc[nH]n2)CC3
CC(C)(C)OC(=O)NCCNC(=O)CCC(NC(=O)c1[nH]cnc1C(=O)Nc2ccccc2)C(=O)O
COc2ccc(CNc1cc(N)c(C#N)c(OC(C)C)n1)cc2
CCCOC(=O)c2cc(=O)c1c(C(=O)OCC)cc(C)cc1o2
CC(C)c2ccc(CCC(=O)NCc1ccccc1)c(C(C)C)c2
Clc2ccc1[nH]ccc1c2
CC(C)NC(=O)c1cnn3c1[nH]c2ccccc23
COC(=O)C2C(c1ccccc1)CC3CCC2N3CCCCCCN(C)C(=O)c4ccccc4
COcc4ccC(O)(CN(C)c1ncnc2c1ncn2C3OC(CO)C(O)C3O)cc4OC
Ccc4N1(CC2CC1CCCCCC2=O)c(F)cc5c(=O)c(C(=O)O)cn(C3CC3)c45
OC6(c2cc1ccccc1nc2CNC34CCC(CC3)CC4)CCN(C5CCCCC5)CC6
Cc2ccc(S(=O)(=O)NC(=O)C(C)OC(=O)c1ccc(C)cc1)cc2
FCCCN(Cc1ccccc1)Cn3c4c(c2ccccc23)CCC4
Cc1cc(Cl)ccc1OC(c2ccsc2S(=O)(=O)NC(=O)NC3CCCCC3)C4CCCCC4
COc2c1cc[nH]c1cc3oc(=O)ccc23
CCCCCCCCCCOC(=O)c1ccc(O)cc1
O=CC2(Nc1ccccc1S(=O)(=O)N2C3CCCC3)N5CCN(c4ccc(F)cc4)CC5
CCn3cc(C=C1NC(=S)NC1=O)c2ccccc23
CN5CCN(C(=O)c4ccc(Cn3c(=O)c1cccn1c2cccnc23)cc4)CC5
O=CC4(NS(=O)(=O)c3ccc(F)c(COc1cccn2c(Br)c(CCC(=O)O)nc12)c3)CC4(Cl)Cl
COc2c(O)c(=O)c(OC)c3[nH]cc(-c1ccc(O)cc1)c23
O=C(C=C(O)c1cccc(F)c1)Cc2cccnc2
CC(=NNC(=O)c1ccncc1)c2cncc(Br)c2
CCC(C)C(N)C(=O)NCC(=O)N1(CCC(C1C(=O)NC(C(=O)NC(Cc2c[nH]c3ccccc23)C(=O)O)C(C)O)SC(CC(=O)NCC(C)C)C(=O)NC(CC(=O)O)C(=O)NC(CO)C(=O)O)(C(C)C)O
COc1ccc3(cc1OC)CN2CCCC2CN3C(=O)OCc4ccccc4
CCN(CC(=O)NCc1ccccn1)C(c2ccccc2)c3ccccc3
CC(C)C5C2C(=O)N(CC(=O)Nc1ccc(Br)cc1)C(=O)C2C6(Cc3ccccc3)C(=O)N(c4ccc(Br)cc4)C(=O)N56
CCC(CO)Nc5nc(NCc2cc(COCc1ccccc1)ccc2OCc3ccc(Cl)cc3)c4ncn(C(C)C)c4n5
Cc2nc(=O)[nH]c(N1CCOCC1)c2CC(F)(F)F
Nc1ncnc2c1ncn2C3OC(CF)C(O)C3F
O=cn2cN(C1OC(COP(=O)(O)OP(=O)(O)OP(=O)(O)O)C(O)C1O)[nH]cc2I
COc3ccc(Cc2nnc(CCCc1ccccc1)o2)cc3
COc2ccc(C=CC(=O)Nc1ncc(C(F)(F)F)cc1Cl)c(OC)c2
O=C(C[n+]2ccc(C=Cc1ccccc1)cc2)c3ccccc3
CCn3c(=NNC(=O)Cn1nc(C)c([N+](=O)[O-])c1C)sc2ccccc23
CC(=O)NC=C(N)c1ccc(C)cc1
CNC6CNC(cc5cco4cC(=O)(O1CCC(OC(C)=O)C3(COC(C)=O)OCC1(OC(=O)c2ccc[nH]2)C3COC(C)=O)cc(=O)c4c5)CC6
O=C2c1ccccc1CCN2CCN3CCOCC3
NC(=O)COCCOc1ncnc(N)c1C#Cc2ccc(N)nc2
C=C(C)C6CCC7(COC(=O)c1ccccc1)CCC5(C)C(CCC4C3(C)CCC(OC(=O)c2ccccc2)C(C)(C)C3CCC45C)C67
Cc4cc(C)n(C(=O)COC(=O)C3=NN(C(=O)c1ccco1)C(c2ccco2)C3)n4
N#Cc1cnn4c1n[n+]([O-])c3ccc(OCc2ccccc2)cc34
COc2ccc(C=CC(=O)Nc1ncc(C)s1)cc2OC
Cc2cc(Br)c(NC(=O)Nc1ccccc1Br)c(Br)c2
O(=CN5ccc(c4C(=O)N(C(=O)Nc2cccc(NC(=O)c1ccccc1)c2)c3ccccc34)cc5)Nc6ccccc6
COc1ncccc1C3c2c(n[nH]c2C(C)(C)C)C(=O)N3c5ccc(-c4ccsc4)cc5
CC(NC(=O)CCS(=O)(=O)c1cc2c(cc1Cl)NC(=O)CO2)c3ccccc3
O=S(=O)(Nc1nccs1)c4cc(Cl)c(Oc2ccc(Cl)cc2-c3ccn[nH]3)cc4F
Cc1ccccc1OCC(=O)NN=Cc2ccncc2
O=C(C1=CCCN1C(=O)c2ccccc2)Nc3ccccc3Cl
O=C(O)CCc2ccc(C#Cc1ccccc1Cl)cc2
Cc2nc1ccccc1n2Cc5ccc(-c4csc(CN3CCCCC3)n4)cc5
Cc1ccc(C)c(S(=O)(=O)NC(CCC(=O)O)C(=O)O)c1
CC(NC(=O)C(Cc1ccccc1)NC(=O)C(CCSC)NC(=O)OC(C)(C)C)C(=O)N2CCCC2C(=O)NCC(N)=O
CCOC(=O)C4C2COc1ccc(Br)cc1C2N5C(=O)c3ccccc3NC(=O)C45C
CC(C)(C)c3cc(CN2CCCC1(CNC(=O)O1)C2)on3
CC(C)c5nn(-c1ccccc1C(=O)NC(Cc2ccc(F)cc2)C(=O)N4CCN(c3ccccc3)CC4)c(=O)c6cccn56
C#CC4Oc2cccc3c(S(=O)(=O)NC(C(=O)N1OC(CO)C(O)C(O)C1O)C(C)CC)ccc(c23)O4
CCCC(NC(=O)C2C1CCCC1CN2C(=O)C(NC(=O)C(NC(=O)C3CCCN3)C(C)C)C(C)C)C(=O)C(=O)NC4CC4
O2=Cc1ccccc1NCCCCO2
COc3ccc(-c2n[nH]c(NC(=O)c1ccccc1F)n2)cc3NS(=O)(=O)c4ccc(Cl)cc4
COc2ccc(Oc1c(Cl)cnn(CC(=O)NCC(C)C)c1=O)c(OC)c2
O=C(CCN(Cc1c[nH]c2ccccc12)C(=O)c3ccccc3)NO
CC(=O)NC(C)Cc2ccc(C#Cc1cccc(F)c1)cc2
O=C(c3ccc(OCCCN2CCC(c1ccccc1)CC2)cc3)c5c(-c4ccc(O)cc4)sc6cc(O)ccc56
CN5(C)CCC(N(C(=O)c1ccccn1)c4nnc3c(cc2sccc23)n4)CC5
Fc3ccc(-c2cc(N1CCNCC1)ncn2)nc3
O=C(O)CCCN3C(=O)C(=CNc2ccc(CCN1CCOCC1)cc2)NC3=S
COc3ccc(C(=O)C(C)OC(=O)c1n[nH]c(=O)c2ccccc12)cc3
Cc1ccccc1C(=O)n4c(C)cc(C(=O)COC(=O)c2ccc3c(c2)OCO3)c4C
COC(=O)C(=CNc1ccc(OC)c(Cl)c1)c3ccc(Oc2ccc([N+](=O)[O-])cc2)cc3
Cc3ccc(C(=O)Nc2ccc(C)c(NC(=O)c1ccco1)c2)cc3Br
Nc3nc(=O)c2ncn(C1OC(CO)C(O)C1O)c2[nH]3
CC(CNC(=S)NCc1ccccc1)c2ccccc2
CCc2nc1ccccc1c(=O)n2-c4ccc(OCC(O)CN3CCOCC3)c(Cl)c4
O=C4N(c1ccc(F)cc1)C3(CCN(C(=O)c2cnccn2)C3)CN4c5cc(Cl)ccc5C6CC6
COC(=O)COc1ccc(Br)cc1C(=O)NCCn2cccc2
CCC(=O)N6CCN(C(=O)CCC(=O)NC(Cc2ccc1ccccc1c2)C(=O)NC(Cc3ccc(CC(=O)O)cc3)C(=O)N(C)Cc5ccc4ccccc4c5)CC6
O=C(O)C2Cc1ccccc1O2
Cc1ccnc(C)c1OC(=O)CN2CCCC2C(=O)N3CCNCC3
O=C(CCCN2C(=O)N(Cc1ccccc1)C(=O)CC2C(=O)Nc3ccccc3)NCc4ccccc4
O=C3C=S(Nc1ccccc1)c2ccccc23
COC(=O)C(C)(C)C=CC=C3C(C)Oc2c(Br)c(-c1cccc(C(=O)O)c1)cc(CCN)c2C3
COC(=O)c1cc(OC)ccc1OCc2ccc(Cl)cc2
CN(C(=O)Cc1ccccc1O)c2cc(Cl)ccc2O
Cc3nc2ccc(NC(=O)Nc1nc(CC(=O)N(C)C)cs1)cc2s3
O=C3OC(OP(=O)(O)OCOC(=O)OCc1ccccc1)c2ccccc23
O=c3nc(C=C1CCCN1)[nH]c4scc(-c2ccc(F)cc2)c34
CCc4cc3cc(C2=Nc1ccccc1SC2)ccc3s4
CCCCCCN3C(=O)COc2cc(F)c(NC(=O)c1ccc(OC(C)C)cc1)cc23
COc3ccc(OCCCOc2ccc1c(C)c(C)c(=O)oc1c2)cc3
CSc2nc4c(c(N1CCN(C)CC1)n2)C(=O)c3ccccc3C4=O
CCN(CC)CCCS(=O)(=O)N(Cc1ccc(Cl)cc1)C(C)c3nc2ccccc2c(=O)n3-c5nc4c(C)cccc4s5
O=CC(OCCCN1CCOCC1)c2ccc(F)cc2
Oc4ccc(CNc3cc(-c1ccccc1)nc(-c2ccccc2)n3)cc4
Cc2cc(C)c(C)c(S(=O)(=O)NCCCn1ccnc1)c2C
CN2CCCCN(CC(=O)Nc1ccc(Br)cc1)C2=O
COc1cc5c6(c2c1OCO2)CNCc3c(cccc3OC(F)F)-c4c(cccc4OC)C(C5)N6C
CCCCN1CCC3(CC1)OCc2cc(Br)ccc23
Cc2cc(C)n(CC(=O)c1ccccc1)n2
COC(c1ccc(C#N)cn1)C2CCCCN2C(=O)Nc3ccccc3Cl
CCCCCn4cc(C(=O)NC1CCCCC1)c(=O)n5nc(-c2ccccc2)c(-c3ccccc3)c45
COc3ccc(-c2nnc(NC(=O)COc1ccc(Cl)cc1)o2)cn3
N#Cc3ccc2cc(NCc1ccc(C(=O)NO)cc1)ccc2c3
CC(C)C2C(C(=O)NCc1ccccn1)C2(C)C
COc3ccc(Oc2ccc(C(=O)NS(=O)(=O)c1ccccc1C)cc2OC)cc3
Cn4c(=O)c3nc(N2CCC(Cc1ccccc1)CC2)[nH]c3n(C)c4=O
COc5ccc4nc(-c1ccccc1)c(-c3ccc(C2(N)CCC2)cc3)n4c5
O=c3c1ccccc1nc(Cc2ccccc2)n3-c5nc(-c4cccs4)cs5
C#CCOc1ncnc(C)c1Cl
CCOC(=O)c2ccc(OCC(=O)c1c(C)nc(N)nc1C)cc2OC
CCCOC(=O)c1c(C)[nH]c(C)c1C(=O)c2ccc(C(F)(F)F)cc2
CSc3ccc(C1CN(CCN)CC1NC(=O)c2cc(C(F)(F)F)cc(C(F)(F)F)c2)cc3
CCCC(Cc1ccc(I)cc1)C(=O)N(C(C)c2ccccc2)C(Cc3ccc(OC)cc3)C(=O)NC
CS(=O)(=O)C=C2C(=O)Nc1cccc(Cl)c12
CC(C)(C)OC(=O)CCOc1cccc2[nH]c7c(c12)CC4(O)C5Cc3ccc(O)c8c3C4(CCN5CC6CC6)C7O8
N#CC(=Cc1c[nH]nc1-c2ccccc2)c4nc3ccccc3s4
CC(C)NCC(O)COc3ccc(-c2nc(CCc1ccccc1)no2)cc3
O=c2oc1cccc(O)c1cc2CN(CCO)Cc3ccco3
CC(=O)NS(=O)(=O)c3ccc(NC(=O)C(C)OC(=O)c1ccccc1NC(=O)C2CC2)cc3
Cc1cc3c(cc1OCCn2ccc(=O)[nH]c2=O)OCO3
CCCn3cc1c(=O)n(C(=O)C(C)(C)C)nc-1c2ccccc23
O=C1NC(=S)SC1=Cc2cc(Br)c(O)c(Br)c2
N#Cc4ccc(-c1ccnc3c1CC(C(=O)Nc2ccc(Cl)c(C(F)(F)F)c2)O3)cc4
CC(=O)Oc1ccc3c(c1)S(=O)(=O)c2cc(OC(C)=O)ccc2C3=O
COc4nc(Nc3cc2onc(-c1ccc(F)cc1)c2cn3)cc(OC)c4OC
CCOCC1(CC(C)CC8(O1)C(O)C(C)C9C6CCC5(C)(C)CO(C2OCC(O)C(O)C2OC4OC(C)C(O)C(OC3OC(C)C(O)C(O)C3OC)C4O)CCC57CC67CCC89C)C(C)(C)O
CN6CCc5nc(N4C(=O)c3cccc(CNC(=O)c2cccc(-c1cnoc1)c2)c3C4=O)sc5C6
Cc3ccc(CCC(=O)Nc2ccc1ccccc1c2)cc3
Cn1ccnc1-c3nc(Cn2cncn2)no3
COc1cc([N+](=O)[O-])cc(C=NNC(N)=S)c1N
O=C(Nc1ccccc1)c4ccc(COc2ccccc2C(=O)c3ccc(Cl)cc3)o4
NC(=O)N3CCCC(NC(=O)Nc1ccc2c(c1)OCO2)C3
COc4ccc(CCn3c(=N)c(C(=O)NC(C)C)cc2c(=O)n1ccccc1nc23)cc4
NCCC4C5CN(c2nc1ccccc1n2Cc3ccncc3)CC45CN7CCN(C(=O)CC(N)Cc6cc(F)c(F)cc6F)CC7
CC(=O)NC(C(=O)NC(C(=O)NC(CC(C)C)C(=O)NC(CCCCN)C(=O)O)C(C)(O)c1ccccc1)Cc2ccccc2
CCN(CC)C(=O)CN2CCC(c1nnn[nH]1)CC2
N#Cc2ccc(OC1OC(CO)C(O)C(O)C1O)cc2
CCC3(c2cccc(Oc1cc(C)cc(C)c1)c2)C(=O)NC(=O)NC3=O
O=cc7=C(cc2c1ccccc1c(Br)c3ccccc23)s6c(nc5cc(N4CCOCC4)nn56)c8ccccc78
CCCc3cnc(N2CCN(C(=O)Nc1cccc(C)c1)C(C(C)NC(C)C)C2)nc3
CCNC2CN(S(C)(=O)=O)CC1OCCC12
Cc1ccccc1-cc6ccC(n2cncc2CNcc5cc-c3(ccccc3CN4CCN(C)CC4)cc5)cc6
CC(C)CC(NC(=O)N2CCc1cc(Cl)ccc12)C(=O)NC(C#N)COCc3ccc(F)cc3
COCCn3c(-c1cn(C)c2ccccc12)nnc3SCC(=O)c4cc(OC)ccc4OC
CC(C)(CNC(=O)C1CC1)N4CC(O)(c2cccs2)(C3CC3)C4
O=C3CC(c1ccc(F)cc1)c2ccccc2O3
C=C1COCCC1N(C)C6CC2CCCC2(C(=O)N3CC4CC3CN4c5cc(C(F)(F)F)cc(C(F)(F)F)c5)C6
CC=N(CCCCCCCCCOc2ccc(C1=NC(C)CN1)cc2)c5cc(OCc4ccc3ccccc3n4)ccc5O
CC(C)(C)c3nc(C2CCCN(C(=O)Cc1csc(C(C)(C)C)n1)C2)no3
CCOc1cc(NC(=O)CCl)c(OCC)cc1NC(=O)CC(=O)NCc2ccccc2
CCOc1ccccc1S(N)(=O)=O
O=C(C=Cn1ccnc1)C(Cl)(Cl)Cl
Cc5cc(C)nc(N4CC3CN(C(=O)c1ccccc1-n2nccn2)CC3C4)n5
Fc4ccc(C(c1ccc(Cl)cc1)=NNc3cnc2ccccc2n3)cc4
CS(=O)(=O)C(C(=O)NCCS(N)(=O)=O)c4nc3ccc(-c2ccc(C(=O)NC1(CO)CC1)s2)cc3s4
COc3cccc(NC(=O)CCC(=O)N2CC(=O)Nc1ccccc12)c3
CCOC(=O)c1c(N)sc2c1CCN(C)CC2
COc1ccccc1NC(=O)CN(C)CCc2ccccc2
O=Cc1cc2c(c(=O)n1O)CCCC2c3ccc(F)cc3Cl
Cc1nccc(C)c1C(=O)N6CCC(C)(NCC(CN4C(=O)NC3(CCCc2ccccc23)C4=O)c5cc(Cl)ccc5C)CC6
COc1cc3c(cc1OC)C(CC(=O)N2CC(C)CC2C)CC3=O
CCCCC(=O)NC(Cc1ccc(N(CC(=O)OC)C(=O)OC)cc1)C(=O)OCc2ccccc2
NC(C(=O)N1CCCC1C(=O)NCc2ccc(C(=O)O)cc2)C(c3ccccc3)c4ccccc4
CN(C)Cc1ccccc1-c2ccc(C#N)c(C(F)(F)F)c2
CC(C)=CCcc2(O)c(CC=C(C)C)c(O)c1cc3c(cc1c2O)C=CC(C)(C)O3
Cc3ccc(C(=O)NN=C2C(=O)Nc1ccc(C(F)(F)F)cc12)cc3
COCCn5cc(C(=O)NC3C(CO)OC(n2cnc1c(N(C)C)ncnc12)C3O)c4ccccc45
CC4(C)C=Cc2c(cc(C=Cc1ccccc1)cc2OCc3ccccc3Cl)O4
CC(C)CCOc1ccc(OCC(C)C)cc1
COc3ccc(Nc1ncnc2cc(OC)c(OC)cc12)cc3
CCOCCOCCOCCOCC4OC(OCc1ccccc1)C(OCc2ccccc2)C(OCc3ccccc3)C4OCc5ccccc5
CCCCCCCn2cc(C(=O)NC(CC1CCCCC1)C(O)CCCCCC)nn2
O=C(O)Cc3nn(Cc2nc1cc(F)c(F)cc1s2)c(=O)c4ccccc34
Cn3nc(C(=O)NCc1cccnc1)c2ccccc2c3=O
NC3=NC(c2cc(NC(=O)c1ccc(Cl)cn1)ccc2F)(C(F)F)COC3
COc3nc(C(=O)NCCCN2CCC(Oc1ccc(C#N)cc1)CC2)cc4c3CCC(=O)N4
COc3ccc(C(Oc1ccccc1)C2CCNC2)cc3
CC(C)(C)cc6ccC(n2c(CN1CCOCC1)nc4c2c(=O)n(CC(=O)c3ccccc3)c(=O)n4Cc5c(F)cccc5F)cc6
O=C(Nc1cccc([N+](=O)[O-])c1)NCC4CCN(CC(O)COc2cccc3c2CCCO3)CC4
OCCCCC2CNC(C1CNOCCC1=O)CC2
CC(=O)NCCc2cc1ccccc1n2CCCOc3ccccc3CNCCCC7CCCC(NCc5c(O)ccc6oc(-c4ccccc4)cc56)CC7
CC4(C)CCCC(N2(c1ccccc1)CCN2Cc3ccccc3)C4
CC(C)n1ccnc1C=Cc6cn(C5CC(OP(=O)(O)OCC4OC(n3cnc2c(N)ncnc23)C(O)C4O)C(CO)O5)c(=O)[nH]c6=O
Cn1cccc1CCCCCCCOc3ccc(CCNCC(O)c2cccnc2)cc3
COC(=O)c1ccc(Br)cc1NS(=O)(=O)c2cccc([N+](=O)[O-])c2
Cc2onc(-c1ccccc1)c2C(=O)NCc4noc(-c3ccc(Cl)cc3)n4
CCOC(=O)c2c[nH]c1c(C)cnn1c2=O
CCCOC(=O)C(C)NP(=O)(OCC2OC(n1ccc(N)nc1=O)C(F)C2O)Oc3ccc(Cl)cc3
CC(=O)Nc3nc(C)c(-c2csc(NC(=O)COc1cccc([N+](=O)[O-])c1)n2)s3
Cc4cc(NC(=O)CSc3nnc(-c1ccc(F)cc1)c(-c2ccc(Br)cc2)n3)no4
CCOc1cc(C(C)(C)C)ccc1C=N4C(n2cccc2)C(=Cc3ccccc3)C(=O)N4CC
Cc1ccccc1NC(=S)NN=Cc3ccc(-c2ccccc2[N+](=O)[O-])o3
NS(=O)(=O)c1ccc(SCC(O)CO)cc1
O=C(Nc1ccccn1)N2CCC4(CC2)CC(OCc3cccnc3)CO4
O=C1OCCN1CCCNc2cc(F)c([N+](=O)[O-])cc2Br
CC(NC(=O)C(C)(C)c1ccccc1)c4ccc(OC3CCN(c2ccc(C(F)(F)F)cn2)CC3)cc4
COC(=O)C2C(=O)N(CC(=O)OC)c1ccc(OC)cc12
Cn3c(=O)c1c(nc(NCCO)n1Cc2ccc(Br)cc2)n(C)c3=O
O=c2cc(-c1ccc([N+](=O)[O-])cc1)oc(O)c2C=NNc3cccc([N+](=O)[O-])c3
CCOC(=O)CNC(=O)C4(CCN(C(=O)NC(Cc1cn(C)c2ccccc12)C(=O)N3CCCC(OC)C3)CC4)C6CCC(CC(=O)N5CCN(C)CC5)OC6=O
Nc2cccc(C=CC(=O)C=C(O)C=Cc1ccc(OC(=O)C(N)CCC(=O)O)c(O)c1)c2
C3=NCC(CC2CCc1ccccc12)N3
COc1ccccc1-c3nnc(Sc2c(C)nc(N)nc2OC)o3
CCCC(NC(=O)C(N)Cc1ccc(O)cc1)C(=O)NC(Cc2c[nH]cn2)C(=O)NC(Cc3c[nH]cn3)C(=O)NC(CC(C)C)C(=O)NC(CO)C(N)=O
CCN3CCN(c2cc(C)c(S(=O)(=O)N1CCCCCC1)cc2[N+](=O)[O-])CC3
CCCCCCNCCCCCCNCCCNCCCCNCCCNCCCCNCCCNCCCCNCCCN
COc4nc(C=Cc2cccc(-c1ccccc1)c2)n(CC(=O)N(C)Cc3ccccc3)n4
Cc4ccc(S3(=O)(=O)CCCC(c1cc(F)ccc1F)(S(=O)(=O)c2ccc(Cl)cc2)CC3N)cc4
CCc3ccc(C(=O)NC(=Cc1ccccc1)C(=O)OCc2ccc(C(=O)OC)o2)cc3
COc3ccc2[nH]cc(Cc1nnn[nH]1)c2c3
COC(=O)(N7C4C(=O)NN(Cc2cccc(Oc1ccccc1)c2)C(C(O)Cc3ccccc3)C4C(=O)N(C6c5ccccc5CC6O)C7O)c8ccccc8
O=C(NCc1ccc(Cl)cc1)c2ccc([N+](=O)[O-])o2
O=CN3C1=C(CCCC1)C(=O)c2ccccc23
OCCNCCOCCOc2cccc(CN1CCCC1)c2
CCCCCCCCOc2cc(OC)cc(OCCCCCC(=O)NCc1ccc(OC)c(OC)c1)c2
Cc2cn(-c1ccccc1)c(=O)n2CC(=O)NCc3cccs3
O=C(NCC1CCCO1)c3cc2cc(Cl)ccc2[nH]3
CCC1OC(C(=O)O)=CC(N)C1NC(C)=O
CC(=O)C3=C(NCCN1CCOCC1)C(=O)N(C2CCCCC2)C3c4ccc(Cl)cc4
O=C(Oc1cc(C(F)(F)F)cc(Cl)c1)c2cnccn2
CCN(CC)CCNC(=O)C(C)CC3CCC4C2CCC1CC(O)CCC1(C)C2CC(O)C34C
COc1cccc(c1)N(C)C3=CC(=O)c2ccccc2C3=O
CC(C)(C)c4cc(C(=O)NC(=Cc3cn(-c2cccc(CNC(=O)c1cccc(C#N)c1)c2)nn3)C(=O)O)cc(C(C)(C)C)c4O
CCCN(CCc4ccc(-n3c(C1CCCNC1)nc2ccn(C)c(=O)c23)cc4)CCc5ccccc5
O=C(O)c3sc(-c2ccc(CCNC(=O)c1cccc(Cl)c1)cc2)nc3C(=O)O
COc2cc1cc5(c(=O)[nH]c1cc2OC)-c3c(cc4c(c3OC)OCO4)CCN5
CCOc4ccc(Cn2c(CN1CCCC1)nc3c2c(=O)n(C)c(=O)n3C)cc4
CCCS(=O)(=O)N(C)CC3Oc2c(NC(=O)Cc1cccc(Cl)c1)cccc2C(=O)N(C(C)CO)CC3C
Cnc7cN(C(=O)c6cc(NC(=O)c5cc(NC(=O)c4cc(NC(=O)c3sc(NC(=O)c2cc(NC(=O)c1ccc(NCCCl)cc1)cn2C)cn3C)cn4C)cn5C)cn6C)cc7C(=O)N8CCC(N)C8
O=C(Nc5nc(-c1ccc24c(c1)(cc3n2CCCC3)CCCC4)cs5)c6ccc(F)cc6Cl
CCN(CC)CCNc4ccc(-c2cc(OCC(=O)O)c1cccnc1c2)c5sc3ccccc3c(=O)c45
Cc4nc2c(nc(C1CC1)n2Cc3ccc(F)cc3)c(=O)n4CC(=O)NCCN5CCCC5
CC(C)c4c(C(=O)N2CCN(c1ccc(F)cn1)CC2)nn(-c3ccccc3)c4OCC(O)CC(O)CC(=O)O
CCCCCNCc3ccc(OCCCN2C(=N)SC(=Cc1ccc(OC)c(OC)c1)C2=O)cc3
COc3ccc(CS(=O)(=O)NC2CCC(C(N)Cc1cc(F)ccc1F)CC2)cc3Cl
CC(C)NC(=O)c2ccc1c(=O)n3c(nc1c2)CCCCC3
CC(C)C5CCC3(C)C(CC4CC(CCC(=O)Cc1ccccc1)C2CC(C(=O)O)CCC2(C(=O)O)C34C)O5
COc4nc(NC(=O)c3cccc(-n2ccc(CN1CCCC1)c(O)c2=O)c3)cc(N)c4C#N
COC(=O)C(Cc1c[nH]c2ccccc12)NC(=O)C(O)C(N)CC(SCCCC(O)(c3ccccc3)c4ccccc4)C(=O)O
O=C(COC(=O)C=Cc1ccc2c(c1)OCO2)Nc3ccc(Cl)cn3
NS(=O)(=O)c1ccccc1-c3ccc(NC(=O)NCc2cccc(Br)c2)cc3
O=C(CSc2ccc(=O)n(-c1ccccc1)n2)N3CCCCC3
CC2(NC(=O)CCS(=O)(=O)c1ccc(Cl)cc1)CCS(=O)(=O)C2
Oc5ccc(C(CCCNC(=S)OCCN3CCN(c1ccnc2cc(Cl)ccc12)CC3)c4cccnc4)cc5
O=c3oc2cc1oc(C(F)(F)F)cc(=O)c1cc2cc3-c4ccc(Cl)cc4
COCCCN3CCCC2(CCN(c1nc(C)cc(C)c1C#N)C2)C3=O
COc3cccc(C=CC(=O)Nc2nc(-c1ccccc1)cs2)c3OC
CC(C)CNCC(C)(C)NCC(O)CC2COc1ccccc1O2
COc1ccccc1-n2nnnc2SCc4cc(=O)n3ccsc3n4
CC(C)(C)OC(=O)NC(CCC(=O)CCCCCN2C(=O)c1ccccc1C2=O)CCNc3ncnc4c3ncn4C5OC(CO)C(O)C5O
CCN(CC)C(Cn3ncc2c(oc1ccc(C)cc12)c3=O)C(C)C
CC(C)CC(NC(=O)C(CC(=O)O)NC(=O)C(CC(C)C)NC(=O)C(N)CO)C(=O)NC(C)C(N)=O
CSCCC(N)C(=O)NO
COc2ccc(Br)c(OC(C)C(=O)OCCCc1ccccc1)c2
CC(C)(CO)NS(=O)(=O)c1ccccc1-c3ccc(-c2cnc(N)cn2)c(F)c3
Ccno6c-c1c(cccc1NC(=O)CNc2ccccc2CC(=O)NC5CCN(Cc3ccc4c(c3)OCO4)CC5)n6
COc1ccc(Cl)cc1C(=O)Nc2ccnn2C(C)C
Cc3cccc(NC(=O)COC(=O)c2oc1ccccc1c2C)c3
CC5OC(OCC4OC(Oc3c(-c1ccc(O)c(O)c1O)oc2cc(O)cc(O)c2c3=O)C(O)C(O)C4O)C(O)C(O)C5O
O=c2cc(NCCCNCc1ccccn1)[nH]c3ccccc23
CN1N(CN=C1c2ccccc2Cl)C(Cl)(Cl)Cl
CC(Cn4c(=O)c2c(nc(-c1ccccc1)n2C)n(Cc3ccccc3)c4=O)=NN7CCN(c5ccnc6cc(Cl)ccc56)CC7
c4ccc(SNc1ccccc1-c3nc2ccccc2[nH]3)cc4
CC(=O)N3CCCc2cc(S(=O)(=O)N1CCNCC1)ccc23
CSc3nc(-c1ccccc1)c(-c2ccccc2)n3N=Cc4ccc5c(c4)OCO5
CC(=O)N(O)CCCP(=O)(O)O
COc2ccc(OC)c(CNC(=O)c1ccn(C(C)C)c(=O)c1)c2
Cc3ccc(N2C(=O)OC(CCn1cncn1)C2=O)cc3
COc1ccccc1C(=O)Nc2nc4n(n2)C(c3ccccc3)CC(=O)N4
O=C(Nc1cncc(C(=O)O)c1)c3nc(Cc2c(Cl)cccc2Cl)sc3C4CC4
NC(=O)C3CCN(C(CO)C2(c1ccccc1)CCC2)CC3
CCCCCCNC(=N)Nc3nc(-c2ccc(COc1ccc(C(=N)N)cc1)o2)cs3
CCCC#Cc2cccc(OC1OC(C)(C)OC1CO)c2
CCCC(C(C(=O)O)CC(O)CC(O)C=CCCCCCCCC(=O)O)OC(CC)CC4CCC3(O)C2C(O)CC1CC(O)CCC1(C)C2CC(O)C34C
CCCCCCCCCCCNC(=O)C(C#N)=Cc1ccc(OCC=C(C)C)c(OC)c1
CC(=O)NC(C)c4ccc(OC3CN(c2cccc(N1CCSCC1)c2)C3)cc4
COc1ccccc1CNC(=O)N4Cc3[nH]nc(NC(=O)c2cccc(I)c2)c3C4
CC4OC2(CCN(C(=S)Nc1ccccc1)CC2)c3cc(Cl)ccc34
O=C(NC(Cc1ccccc1)c3nnc(-c2ccccc2C(F)(F)F)o3)c4ccccc4-c5ccccc5C(=O)O
CCOC(=O)c3nc(NCc1ccc(Cl)cc1)nc4nn(Cc2ccccc2Cl)cc34
CC(=O)c2c(C)n(Cc1ccc(Cl)cc1)c3ccc(OCC(=O)O)cc23
CC(C)(C)C(N)=Nc3cccc4cc2ncc(-c1ccc(N)nc1)cc2nc34
N=C(N)c6ccc(Oc5cc(Oc4cc(OCCC(=O)O)cc(C(=O)NC23CC1CC(CC(C1)C2)C3)c4)ccc5O)cc6
CC(=O)n4c1ccccc1c3cc(C2CCN(C(C)=O)CC2)ccc34
Cc2ccc(NC(=O)NCCCn1ccnc1)cc2
Cc1ccccc1-c3cnc(-c2cccc(NS(C)(=O)=O)c2)cn3
Cc1ccccc1-n3cccc(C(=O)Nc2ccc(F)cc2)c3=O
N#Cc1ccccc1N(CCNCc2cc(=O)[nH]c3ccccc23)Cc5ccc4ccccc4c5
Cc3c(NC(=O)Nc1cccc(Cl)c1Cl)c(=O)n(-c2ccccc2)n3C
O=c2cc(O)[nH]c(Nc1ccccc1)n2
COCC2c1sc[n+](C)c1CCN2C(=O)c4cccc(Cn3cc(Br)cn3)c4
OCCn2nc(-c1ccccc1)cc2NCc3ccc(Cl)cc3
COc5cc(-c4nc(-c3cccc(-c1ccc2c(c1)CNCC2)c3)cnc4N)cc(OC)c5OC
O=C(NCc1c(F)cccc1Cl)C(=O)c2c[nH]c3ccc([N+](=O)[O-])cc23
COc2cc(-n1nnnc1SC)ccc2NC(=O)c3nnsc3N(C)C
O=C(CSc2nc1ccccc1o2)c3ccccc3C(=O)O
Cc3nc(=O)c2c(O)cc(-c1ccccc1)[nH]c2[nH]3
CCOC(=O)c4nn(-c1cccc(C)c1)c5nc(-c2cccnc2)cc(=NNC(=O)c3ccc([N+](=O)[O-])cc3)c45
CCC(C)C(N)C(=O)NC(C)C(=O)(N1CCCCC1P(=O)(Oc2c(C)cc(C)c(C)c2C)Oc3ccc(C(C)C)cc3)C(=O)O
CN(C)c3ccc(C(=O)N1CCCN=C1c2cccnc2)cc3
O=c3oc1ccccc1c(-c2cccc(O)c2)c3-c6cc(-c4ccccc4O)nc(N5CCOCC5)n6
O=C(NC(Cc1ccccc1)C(=O)N2CCCCNC2=O)c3ccc4c(c3)OCCO4
CCnc6=C(c1scc[n+]1CC2SC2c3ccc(OC)cc3)sc(=C5Sc4ccccc4N5C)c6=O
COc2ccc(OCC(=O)NN=C(C)c1ccccn1)c(Cl)c2
Cc3ccc(S(=O)(=O)N(CC1CCOCC1)C(CCC(=O)NCc2ccco2)C(=O)NO)cc3
CCCc2nn(-c1ccccc1C)c4c2CN(C(=O)c3ccc(F)cc3)CC4
ClC(Cl)(Cl)c1ccccc1C4nc(CN2CCCCC2)c3cc(Br)ccc34
COC(=O)c1ccc4c(c1)sc3nc(-c2ccc(CN(C)C)o2)cn34
O=C2CC(Sc1ccc(Cl)cc1)N2C(=O)c3ccc(Cl)cc3
c5cnc4cc(N2CC(COc1ccncc1)OC2=NC3CCOC3)ccc4n5
CC(C)Cn1nnnc1Cc2cccn2-c3ccc(F)cc3
Cc4ccc(-c3nnc(SCCCN2CCN(c1ccnc(C(F)(F)F)c1)CC2)o3)cc4
CC(C)=CCN3CCc2oc1ccccc1c2C3
COc5ccc(OC)c(-c4cc(C(=O)Nc3ccc2ccc(S(=O)(=O)Nc1cccnn1)cc2c3)[nH]n4)c5
CC(=O)NC3C(CO)OC(n2cnc1c(N)ncnc12)C3O
O=C(C=NNc1ccccc1)c2cccnc2
CCC(=O)NN=CC(OC(=O)C(C(F)(F)F)C(F)F)c1ccc(F)cc1
CC(C)=CCCC(C)(O)C1CCC4(C)C1C(O)CC3C2(C)CCC(O)C(C)(C)C2CCC34C
CCOC(=O)CCNS(=O)(=O)c1cc(Cl)ccc1OC
CC(C)CCNC(=O)COC(=O)CN3C(=O)COc2ccc(S(=O)(=O)N1CCCCC1)cc23
Cc2cccc(NC(=S)N1CCCC1)c2
CCC(NC(=O)CNC(=O)C(Cc1ccccc1)NC(=O)C(N)CS)C(=O)O
CCN5CC3(C)CCC(OC)C46C1CC2C(OC)CC(O)(C1C2OC)C(O)(C(OC)C34)C56
O=C(O)CNC(=O)c3nccc4cc(-c2ccc1ccccc1c2)c(=O)oc34
O=C(CNC(=O)OCc1ccccc1)N3CCN(C(=O)OCc2ccccc2)CN3
Cc2c(COC(N)=O)sc3ncnc(Nc1ccc(F)c(Br)c1)c23
CCOC(=O)c1ccsc1NC(=O)CCc2ccccc2
CCOc2cnn(-c1ccccc1)c(=O)c2SCc3ccccc3
CCCCC3(CCCC)CS(=O)(=O)c1ccc(N(O)C(C)=O)cc1C(c2ccccc2)C3O
CC(=O)OCC3OC(n2ncc1c(N)ncnc12)C(OC(C)=O)C3OC(C)=O
CCCCc1cc(=O)c2c(o1)C3CCC2(C)C3(C)C
O=C(NN=C1CCCN1C(=O)OCc2ccccc2)c3ccccc3
COc4ccc(-n3nc(C(=O)NCC(=O)NCC1CCCO1)c2ccccc2c3=O)c(OC)c4
Cc2nnc(-c1ccccc1Cl)o2
CN(CCc1ccccn1)C(=O)Nc2ccncc2
CC5(C)OC4CC3C2CC(F)C1=CC(=O)C=CC1(C)C2(F)C(O)CC3(C)C4(C(=O)CO)O5
COcc5ccS(=O)(=O)(NC(Cc1ccccc1)C(O)CNCC(O)C(Cc2ccccc2)NC(=O)OC3COC4OCCC34)cc5
COn4c(=S)nc3c2sc(-c1ccccc1)nc2ccc34
COc1ccc2c(c1)CCC(=O)C2=Cc4ccc(C=C3SC(=O)NC3=O)cc4
CC(C(=O)Nc1cccc(OC(F)F)c1)N2CC3C(C2)C35C(=O)Nc4ccccc45
Cc4ccc3[nH]c(=O)c(CN(Cc1ccccc1Cl)C(=S)Nc2ccc(F)cc2)cc3c4
C=CC(=O)OC1OC(=O)C(C)=C1C=CC(C)=CCC2OC(=O)C3OC23
CCN(CC)c3nc(-c1sc(NC(=O)OC(C)(C)C)nc1-c2ccccc2)c4c(N)nccn34
COc3ccc2c(=O)c(C(=O)NCc1ccc(Cl)cc1OC)c[nH]c2c3
Cc3ccc(C(=O)N2CCN(C(=O)C=Cc1c(F)cccc1F)CC2)cc3
COC4C(OC(=O)c1c[nH]c2ccccc12)CCC3(CO3)C4C5(C)OC5CC=C(C)C
COC(=O)C(Cc1c[nH]c2ccccc12)NC(=O)c3ccc(Cl)cc3Cl
C=CCCCCC[N+](C)(C)Cc1cc(OC)c(OC)c(OC)c1
CN(C)c5ccc(C(c1nnnn1CCc2ccccc2)N4CCN(C(=O)NCCCN3CCOCC3)CC4)cc5
O=C(O)CO4CC(OC(=O)c1ccc(O)c(O)c1)C(OC(=O)c2cc(O)c(O)c(O)c2)C(OC(=O)c3cc(O)c(O)c(O)c3)C4OC(=O)c5cc(O)c(O)c(O)c5
CCOc4ccc3cc(C(=O)Nc2ccc(N1CCN(C)CC1)cc2)c(=O)oc3c4
COc5cc(Sc2c(-c1ccccc1)[nH]c3cc4c(cc23)CC(NO)CC4)cc(OC)c5OC
Cc1cc(Br)ccc1NC(=O)COC(=O)c3ccc(-n2cnnn2)c([N+](=O)[O-])c3
CC1CCCCC1NC(=O)CCC(=O)N3CCOc2ccccc23
COc2ccc(CC(=O)NC(Cc1ccccc1)C(O)CNC(C)(C)CCCC(C)C)cc2
Cc4ccc(OCC(=O)N3CCN(C(=O)c1coc(=O)c2ccccc12)CC3)cc4
COc3cc(N(C)C)cc(Cc1c(O)ccc2ccccc12)c3
Cc1ccc6c(c1)C(NCC4NCC(NC(=O)C3CCc2ccccc2C3)CC4)CC(CN5CCOCC5)O6
CCc1ccc(C)cc1NC(=S)N(CC)c2ccccc2OC
COc3ccc(-n2c(=O)sc1ccccc12)c(OC)c3
CC(C)(C)C(=O)N3CCN(S(=O)(=O)c1cccc2cccnc12)CC3
COc3cccc(NC(=O)c2cc1ccccc1c(C(=O)O)c2O)c3
COCCNC(=O)C4CCN(c2nc1cc3c(cc1s2)OCCO3)CC4
Cc2nn(C1CCOC1)c4c2N=C(c3ccc(C(F)(F)F)cc3[N+](=O)[O-])CC(=O)N4
O=CN(c1ccc2c(c1)CCc3c-2cnn3-c4ccc(F)cc4)c5ccccc5
CCOC(=O)CC2C1CCCC1CN2CCOc3ccc(OC)cc3
CC(C)(C)OC(=O)NC(c1ccccc1Cl)C(O)C(NCc2ccccc2)C(=O)N4CC=N3NC(=O)CC3C4
OCCCCCCCCCCCC(O)CCCCCCCC2CCC(O)(CCCCCCCCOC1OC(CO)C(O)C(O)C1O)O2
Cc2cccc(OCC(O)CCN1CCCCC1)c2
C#Cc2cnc(Cl)c(Nc1cc(CNC(C)(C)CO)ccn1)n2
CCN1CCCC1Cn6cc(C4=C(c2c[nH]c3ccccc23)C(=O)NC4=O)c5ccccc56
Cc3ccc(-c2nc(CNCc1ccco1)co2)cc3
COcc3cc-c(o1cnc1-c2ccc(O)c(OC)c2)c(OC)c3
Cc2cccc(OCCCOc1cccc(C(=O)O)c1C)c2
COc2ccc(C=NCCN=Cc1cc(OC)ccc1OC)cc2
CCOc2ccc(NC(=O)CN(C)C(=O)c1ccccc1F)cc2S(=O)(=O)N3CCOCC3
COcc3[nH]cC2(CC1CCC(N1)C2C(=O)O)nc3=O
COc1ccccc1Nc3c2ccccc2nc4c(C)cccc34
CNC(=O)OCC6Nc(c5ccN(C3CC4Cn2c(cc1ccccc12)C(C3)N4C)nc5)C6
Cc4nc(C(=O)Nc3cccc(-c2cc(-c1cccc(NS(C)(=O)=O)c1)nc(N)n2)c3)cs4
Cc3nc(COc2ccc(CC1CC(CC(=O)NO)C(=O)N1)cc2)co3
CC(C(=O)N2CCN(C(=O)c1ccco1)CC2)N3C(=O)CCC3=O
CCC(=O)NC(CCCCCNC(=O)Nc1ccc(C(F)(F)F)cc1)C(=O)O
COc4ccc(C(c1ccc2c(c1)OCC2)N3CCOCC3)cc4
CN(C)CCCOC(=O)C(C(O)c1ccccc1)NC(=O)Cc2ccc(C(F)(F)F)cc2
COc3ccc(NC(=O)CSc2nc(C)c(CC(=O)Nc1ccc(F)cc1)s2)cc3Cl
NS(=O)(=O)c3ccc(-n1nc(C(F)(F)F)cc1-c2ccc(CCCO)c(Cl)c2)cc3
O=C(Nc1ccc(F)cc1)Nc3ccc2oc(=O)ccc2c3
Cc4nc(N2CCN(c1cccc(Cl)c1)CC2)nc5ccc(NC(=O)C3CCCCC3)cc45
CCCc3noc(CN(CCN)Cc2ccc1ccccc1c2)n3
CCN3CCN(CCCNC(=O)Cn2cc(C)c(=O)n(Cc1ccccc1Cl)c2=O)CC3
Cc1ccc2c(c1)nnn2C3CCCCC3NC(=O)c4ccco4
COc1ccc(Cl)cc1NC(=O)COC(=O)c2n[nH]c3ccccc23
O=C(O)C4CC3CN(C(=O)Nc1nc2n(n1)CCS2)CC3N4CC5CCCCC5
O=C(O)c2cc(-c1nn[nH]n1)ccc2O
CC4CN(C(=O)N3CC2CN(c1ccc(C#N)cc1)CC2C3)CC(C)(C(F)(F)F)C4
CC(C)CCN(C(=O)C(CO)NC(=O)C(CC(C)C)NC(=O)C(Cc1c[nH]c2ccccc12)NC(=O)C(C)NC(=O)C(N)CCCCN)C(=O)NC(Cc3ccccc3)C(=O)NC(CCCCN)C(N)=O
C=C1NO[N+]([O-])=C1S(=O)Cc2ccc(C)cc2
Cc4ccc(NC(=O)c2ccc1c(=O)n3c(nc1c2)CCC3)cc4C
CCCCCCCC(C)C(=O)OCC(=O)C(O)CC3(OC(=O)CCCCCCCCCC)COC12OC(C(O)C(O)C1OC(=O)CCCC)OC23
CNCCCOc1c(Br)cccc1C=CC(=O)NCCc2ccc(O)cc2
CC(NC(=O)C(Cc1ccccc1)NS(=O)(=O)c2ccc(S(C)(=O)=O)cc2)C(=O)NC(CCCCN)C(=O)O
CC2(C(=O)NCC1CCCCC1)CSCC(=O)N2CC(=O)c3ccc(F)cc3
Ccc3c(C)ncN(CCCN2CCN(CCCNCCCNCCCNC(=O)Cc1ccccc1)CC2)c3
CCN(CC)CCc1cc5c(c3c1Cc2cc4c(cc2CC3)OCO4)OCO5
CC(C)=C3CCC(C)C(=Cc2c(O)ccc(C(=O)C=Cc1ccc(O)c(O)c1)c2O)C3C(=O)O
COC1CCC4(CC1)Cc3ccc(-c2ccc(F)cc2)cc3C45N=C(N)N(C)C5=O
c5ccc(-c4nc(CN3C1=NCCCN1c2ccccc23)co4)cc5
O=C(NC(Cc1c[nH]c2ccccc12)C(O)C#CCN5CCN(C(c3ccccc3)c4ccc(Cl)cc4)CC5)OCC8c6c(F)cccc6-c7ccccc78
NCC(=O)Nc3ccc(CNC(=O)C1SCCN1S(=O)(=O)c2ccc(Cl)cc2)cc3
Cc2cccn3c(C)c(C(=O)NNC(=O)C[n+]1ccccc1C)nc23
COC(=O)C2=C(C)NC(C)=C(C(=O)OCC1CCCCC1)C2c4c(-c3ccccc3)nc(=S)[nH]c4O
CC(=O)C2=CN(Cc1ccccc1)CC(C)(C)CC2=O
Cc4cc(Nc1cccnc1)n3nc(-c2ccccc2C(F)(F)F)nc3n4
C=CC(=O)Nc4cccc(NC(=O)N(Cc1cccc(F)c1)Cc3cn(Cc2cccc(C(F)(F)F)c2)nn3)c4
Cc1ncc3c(c1NC(=O)c2cc(Cl)c[nH]2)c(=O)n(C)c(=O)n3C
Cc4ccc(NC(=O)c2cc(NC(=O)C1CCCO1)ccc2N3CCOCC3)cc4
NS(=O)(=O)c3ccc(CCNC(=O)c2ccc(-c1nn[nH]n1)cc2)cc3
COCC(O)CN(CCOc3ccc(Nc2nc(-c1ccccc1)cs2)cc3)C(=O)OC
CN5c2ccc(NC(=O)c1ccc(F)cc1)cc2N=C(c3ccc(C(=O)O)cc3)c4cc6c(cc45)C(C)(C)CCC6(C)C
Cc1c(Br)c([N+](=O)[O-])nn1CC(=O)Nc2ccc(S(N)(=O)=O)cc2
CCCCc3nnc(NC(=O)C1CCCCN1S(=O)(=O)c2ccccc2C)s3
COC(=O)C1C3CCC(CC1c2ccc(Br)cc2)N3
CCc4nn(-c1ccccc1)c5cc(N3CCN(C(=O)CNC(=O)c2cccc(C(F)(F)F)c2)CC3)ccc45
COc4c(CCCCN3CCN(c2cccc(-c1ccc(C#N)cc1)c2)CC3)ccc5c4CCCC5
CNc3nc(-c1ccccc1)c(CC(=O)Nc2ccccc2)s3
CCOC(=O)C1(C)CCCC3(C)C1CCC26CC(C)(CCC23)c5nn(C(=S)Nc4ccc(C(C)(C)C)cc4)cc56
CCCOC(=O)N(C)C(CC)COc1ccc(NS(C)(=O)=O)cc1
Clc9ccc(Nc8nc(N3CCN(c2nc1ccccc1s2)CC3)nc(N7CCN(c6nc(N4CCCC4)nc(N5CCCC5)n6)CC7)n8)cc9
Cc5cccc(N(C(=O)Nc1ccccc1Br)C(C)c3nc2ccccc2c(=O)n3N4CCN(C)CC4)c5
O=C(Nc2ncc(Cc1ccc(OC(F)(F)F)cc1)s2)C4COc3ccccc3O4
COcc7ccn6c1cc(Cl)ccc1cN(CCCN(CCCNc3c2ccc(Cl)cc2nc4ccc(OC)cc34)Cc5ccccc5)c6c7
CN(C)S(=O)(=O)c3ccc(-c2cc(-c1ccc(F)cc1)no2)cc3
O=C1CCCC(=O)C1=C(O)C(=O)Nc2ccc([N+](=O)[O-])cc2
C=C3CC(C2=C(C)C(=O)c1c(O)c(C)cc(CC(=O)OC)c1C2=O)CC(C)(C)C3CC=CC5C4(C)CC(C(O)C(C)(C)O)OC4(O)C(C)(C)CC5O
CCOC(=O)CNC(=O)OCCOc1ccccc1Br
CC1(N)CC1c2ccc(Cl)c(Cl)c2
N#CC(=Cc1ccc(O)cc1)C(=O)c2ccccc2
COc1cccc(OC)c1-c4cnnc(Nc3ccc(S(=O)(=O)CCN2CCCC2)cc3)n4
COc4ccc(Cn3c(C(=O)O)c(CNCc1cccc(OC)c1OC)c2ccccc23)cc4
COc2ccc(C(C)NS(=O)(=O)c1ccc(C)c(C)c1)cc2
Cc2[nH]c1ccc(Br)cc1c2CC(COc3ccccc3)N4CCCC4
COcc4cccC(C3CC(c2cc1occc1c([N+](=O)[O-])c2)=NN3C=O)c4
O=C(NC2C1CCN(CC1)C2Cc3cccnc3)c5ccc(-c4ccc(Cl)c(Cl)c4)cc5
O=C(COC(=O)COc1ccccc1)NC(=O)Nc2ccccc2Cl
O=C(NCCCN2C(=O)c1ccccc1C2=O)c3cc([N+](=O)[O-])ccc3N4CCOCC4
CSC(=S)NS(=O)(=O)c1cc(C)ccc1F
COc2cc(C1CC1)ccc2Cn4ccc3cc(CC(=O)O)ncc34
O=C(OCC1CCCO1)c3cc(-c2cccnc2)nc4ccccc34
CCOC(=O)c1sc3c(c1C)C(=O)CC(c2ccc(OC)cc2OC)N3
CCN6C(=C(C=Cc2[o+]c1ccccc1n2C)c3cc4c(cc3CC)CCCC4)Sc5ccc(C)cc56
Cc3ccc(S(=O)(=O)NCC2(c1ccccc1)CCOCC2)cc3
Cc2nnc(SCC(=O)Nc1cccc(C)c1)n2-c3ccccc3
CCC(CC)C(c1ccc(NS(C)(=O)=O)cc1)(CC(C)(C)C)c2ccc(O)cc2
CC(O)C3C(=O)N4C(C(=O)O)=C(SC(=S)N2CCN(CCCN1CCN(C)CC1)CC2)C(C)C34
COCC2NC(=O)c1ccccc1C2NC(=O)NCc3cccc(C)n3
CCOC(=O)C3(CCOc1ccccc1)CCN(C(=O)c2ccc(N(C)C)cc2)CC3
CC(=O)C=C(C(=O)c1ccccc1)S(=O)(=O)c2ccccc2
CC4CCN(C(c1ccc(N)cc1)C3Sc2ccccc2NC3=O)CC4
CCOC(=O)CN(C(=O)COC(=O)c1ccc2c(c1)OCO2)c3ccc(Br)cc3
O=C(Nc3ccc(-c1nnnn1-c2cccnc2)cc3)c4cccs4
O=C(O)C4CCCN(Cc3ccc(NCCc1ccc2c(n1)NCCC2)cc3)C4
CN(C)c5ccc(-c1ccc2c(c1)cc4n2CCN(Cc3ccco3)C4=O)cn5
NC3CSC(c1ccccc1)(c2ccccc2)C3
Cc3cc(N1CCC(C)CC1)n(Cc2ccccc2)n3
CC(CON=C1CC2CCC(C1)N2)N3=CC(N)C(O)C(O)C3O
NC(C(=O)O)C(CC(=O)O)C(=O)O
Cc2[nH]c1ccccc1c2CCN3CCCCC3
COc4ccc(CCCNC3CC(c1ccc(F)cc1)c2ccc(F)cc23)cc4
COc1c(OCC(C)(O)CN)ccc2c1N(C(C)=O)CC(C)C2
CC(C)(C)n2ncc(OCc1cccc(C(F)(F)F)c1)c(Cl)c2=O
COc6cccc(-c5ccc4c(N)c(C(=O)Nc3ccc(Nc1ccnc2cc(Cl)ccc12)cc3)sc4n5)c6
CCN(C)CCCc2cccc3[nH]cc(S(=O)(=O)c1ccc(Cl)cc1)c23
CC(C)CC1NC(C(F)(F)F)(C(F)(F)F)S(=O)(=O)N1
O=C(Nc1ccc2c(c1)OCO2)Nc3cccc4c3CCCC4
CCCn4c(=O)c3nc(-c2ccc(OCC(=O)Nc1ccc(Cl)cc1)cc2)[nH]c3n(CCC)c4=O
CCN1CCCC1CNC(=O)c2cc(Br)ccc2OCC(C)(C)O
COc3cccc(NC(=O)CSc2ccc(-c1cccnc1)nn2)c3
CCc3ncnc(-c2ccc(C(=O)N(C)CC1CCN(C)C1)c(F)c2)c3C#Cc4ccc(N)nc4
CCOc2ccc(OCCC(=O)OCC(=O)NC1C(O)CSC1=O)cc2
CC(C)(C)C3CCC(C(=O)NN=Cc2ccc(N1CCOCC1)cc2)CC3
Cc3cc2cc(CN(C)CC(O)COc1ccc(Br)cc1)c(=O)[nH]c2cc3C
Cc2cc(C)c(S(=O)(=O)NC(CNC(=O)c1cc[nH]c1)C(=O)O)c(C)c2
Cc1ncccc1-c4nc2ccccc2n(CC(=O)NCCc3ccccc3)c4=O
Cc2nc(-c1cccc([N+](=O)[O-])c1)sc2C(=O)NC(Cc3ccccc3)C(O)CN7CCCC6(CCCc5cc(OC4OCCC4O)ccc56)C7
CCCCOc3ccc(NC(=O)c2oc1ccccc1c2C)cc3C(=O)O
c3ccc(-n1nnnc1-c2ccncc2)cc3
CCOC(=O)C1(C)CCCC3(C)C1CCC24CC(C)(CCC23)c5c4cnn5-c6ccccc6
CC(C)COc1ccccc1OCc3[nH]c2ccccc2c3CCNS(=O)(=O)c4ccc5c(c4)CCCC(=O)N5
Ccc5cS(C1CCO2C(C)(C)OC(=O)C12)nc(N4CCN(c3cc(C(F)(F)F)ccn3)CC4)n5
CCCCCCCCC=Cc2cc(=O)c1ccccc1n2CCC
COc3ccc(CC(=O)Nc1snnc1-c2ccccc2)c(OC)c3
OCC2OC(Sc1ccccc1)C(O)C(O)C2O
CCcc4nc-n1(nc3c(c1NC(=O)Nc2ccc(Cl)c(C(F)(F)F)c2)CS(=O)(=O)C3)s4
COc5ccc(-n4cnc3cc(NC(=O)c1ccc2c(c1)OCO2)ccc34)cc5
c1
CCN(CC)CC(=O)Nc1cccc3c1C(=O)c2c(NC(=O)CCN(CC)CC)cccc2C3=O
CN4CCN(C(c2ccc(O)c(CN1CCCCC1)c2)c3cccc(O)c3)CC4
CCOC(=O)C(=Cc1cccc([N+](=O)[O-])c1)c2ccccc2
FC(F)(F)C(F)(F)C(F)(F)C(F)(F)F
O=C(NC3CCN(Cc1ccc(F)cc1)(c2ncc(C(=O)NO)s2)NC3)c4cccnc4
Cc3nccc(N2CCC1(CCC(N)CC1)C2)n3
Cc5ccc(N(C(=O)c1cnn(C)c1)C(C(=O)NC2CCCCC2)c4ccc(S(=O)(=O)N3CCOCC3)cc4)cc5
CN(C)CC(=O)N3CC(N2CCn1cc(C(=O)N(C)C)nc1C2)CC3C#N
COc4ccc(OCCCc2nc1cc3c(cc1o2)CCC3)cc4OC
COC(=O)c1ccccc1OCC(OC)c4sc(-c3ccc(CN2CCOCC2)cc3)nc4C
Nc4nc(N1CCN(CCO)CC1)c3ncn(C2CCCCC2)c3n4
O=C(NCc1ccccc1)C(c2cccs2)N3CCCC3
COC(=O)c2cc1cc(OC)ccc1c(=O)[nH]2
[C-]#[N+]c1ccccc1C4c3c(nc(-c2ncc(C(F)(F)F)[nH]2)n3C(C)C)C(=O)N4c5cc(Cl)ccc5C
Cc2cn(C1OC(CO)C(O)C1F)c(=O)[nH]c2=O
Cc1cc3c(cc1C)c(=O)n(CC(=O)NCCN2CCOCC2)c(=O)n3CC(=O)Nc4cccc(C)c4C
Cc3ccc(-c2noc(CCC(=O)NC(C)CN1CCN(C)CC1)n2)cc3
N=C(N)c3ccc2oc(C(=O)Nc1cc(F)cc(C(=N)N)c1)cc2c3
COc5ccc4c(CNCc1cccs1)c(C(=O)O)n(Cc3ccc(-c2ccccc2)o3)c4c5
NC(C(=O)O)c1ccc(C(=O)O)cc1
NCCc2c(Cc1ccc(O)cc1)[nH]c(N)nc2=O
CC(C)O[N+](=O)[O-]
CN(C)CCSc3nnc(C(c1ccc(Cl)cc1)c2cccs2)n3C
CCCCC(O)Cc1c(O)c3c(c2c(C)cc(=O)oc12)OC(C)(C)C=C3
CCOc4ccc(-c3ccc(C=C2SC(=O)N(CC(=O)NNC(=O)c1ccc(C)cc1)C2=O)o3)cc4
Cc1ccccc1C(=O)N(CC(O)c2cccs2)CC(C)C
CC(C)n1ccnc1SCC(=O)Nc3nnc(N2CCCCC2)s3
O=C(CN2CCN(S(=O)(=O)c1ccc(Cl)cc1)CC2)c3c[nH]c4ccccc34
OC4(c1ccc(Cl)cc1)CCN(Cc2c[nH]c3ccccc23)CC4
COC(=O)c3cnn4cc(Oc2ccc(NC(=O)Nc1ccc(Cl)c(C(F)(F)F)c1)cc2)ccc34
Cc3cc(Nc1ccc(OC(F)(F)F)cc1C(=O)O)c2ccccc2n3
COc3cccc(NCc2ccc(CN1CCCC1)n2C)c3
CCOc3ccc(N2CC(C(=O)Nc1ccc(Cl)cc1C)CC2=O)cc3
CC(C)(C)OC(=O)c1ccccc1NCCc2ccccc2
CC(c1ccccc1)O5C3C(=O)(Nc2ncccc23)c4ccccc45
CS(=O)(=O)NC4COc1ccccc1N(CC(=O)N3CCc2ccccc2C3)C4=O
CC(C)(C)C(=O)OC(Cc2ccc(-c1ccccc1)cc2)C4=CC(n3cc(C(C)(C)C)nn3)C(=O)O4
O=C13cccc2cccc(c12)C(=O)N3CCNCCC5C=NN(c4cccc(F)c4)C5
Cc2c(-c1ccccc1)ncc3cc4c(cc23)C(O)CC(=O)N4C
COc2ccc(Cc1cc(C(C)(C)C)on1)cc2O
Cc2ccc1[nH]c4c(c1c2)CCC(=CCc3cccs3)C4=O
O=C(CC2SC(=Nc1ccccc1)NC2=O)NCCCc3c[nH]cn3
CC(C)N(C3(=O)CCC4C2CCC1NC(=O)CCC1(C)C2CCC34C)C(C)C
CCn2c(-c1ccc(Cl)c([N+](=O)[O-])c1)nnc2SCC(=O)Nc3cc(C)on3
CC(C)C2CN(S(=O)(=O)c1cccnc1)CCCN2S(=O)(=O)c3ccc(Cl)cc3
COC(c1ccccc1)(c2ccccc2)C3CNC4CC6CC5C(CCC3C45)OO6
CCN(CC2CCN(Cc1ccc(S(C)(=O)=O)cc1)CC2)C(=O)N7CCC(Cn6cc(Cc3c5n(c4ccccc34)CCCCC5)nn6)CC7
COc5ccc(C(c2cc(C)nn(-c1ccccc1)c2=O)c4c(O)c3ccccc3oc4=O)cc5
Cc4cccc(Oc1ncnc2sc3c(c12)CCCC3)c4C
COcc4cccC1(SCC(=O)N1c2ccccc2NC(=O)CNC3CCCCC3)c4
O=C(O)CCSc2nc(Cc1ccccc1)n[nH]2
CCOC(=S)SCCN2C=N1C(=O)CC(C)(C)CC1S2
Fc3ccc(C(COc1ccc(Br)cc1)Cn2cncn2)cc3
O=C(O)c1cc([N+](=O)[O-])ccc1N3CCC2(CCNCC2)C3=O
CCc3ccc(NC(=S)NC2CCCc1ccccc12)cc3
COC(=O)c1scnc1C(=O)Nc3ccc(-c2ccncc2)cc3
CC(C)c3noc(CN2CCCC(NCc1cccs1)C2)n3
CCOC(=O)c2cnc1c(C)cccc1c2Nc4ccc(OCc3ccccc3)c(OC)c4
COc2ccc(NC(=O)CNc1ccc(Cl)cn1)cc2OC
CC(C)CCN(C(=O)C(CC(C)C)NC(=O)C(C)NC(=O)CCNC(=O)C(C)NC(=O)C(CCC(=O)O)NC(=O)C(N)CN)C(=O)NC(CC(C)C)C(=O)O
CCCCc4nc(C)n(Cc3ccc(-c1ccccc1-c2nn[nH]n2)cc3)n4
CCN(CC)C(=O)CSc2nc1ccccc1n2Cc3ccc(Cl)cc3
CC(=O)OCC4(=O)C2(C)C(O)CC1OCC1(OC(C)=O)C2C(OC(=O)c3ccccc3)C(O)C5CO(C(=O)COCC(C)C)C(C)=C4C5(C)C
CC(=O)Nc3ccc(S(=O)(=O)N2CCCC(C(=O)NCCc1cccnc1)C2)cc3
CN1CCCC1CCNC(=O)NCC46Cc2c5ccc3c2NC(C(=O)N3)CC4C5C6=O
CC(=O)NC(C(=O)NC(CC(C)C)C(=O)NC(C=O)CCC(N)=O)C(C)C
C=C4(C)CCC3C(C)(CCC2C1(C)CCC(=O)C(C)(C)C1CCC23C)C4(C)CCC(=O)O
CN4Cc2c(O)c(C(=O)C1CC1)cn2-c3ccccc3S4(=O)=O
O=C(Cc1ccccc1)N5CCCCN4C(CO)C(c3ccc(C#Cc2ccncc2)cc3)C4C5
Cc3cc(C)cc(Sc1c(C(N)=O)cnn1-c2ccccc2)c3
O=C(O)c3cc2cc(CNC(=O)OCc1ccccc1)ccc2oc3=O
O=C1CCCN1CC2CC2cc4[nH]cc5ccC(#CCN3CCCOCC3)cc45
CCC(C)=CC(C)=CC=CC(=O)NC(CCCNC(=O)c1ccc(C)cc1)C(=O)NCCOC(=O)NCCc2c(O)ccc3ccc(O)cc23
CC(O)c4nc(C(=O)Nc3cncc(C(=O)c1cn(C(C)C)c2ncncc12)n3)cs4
S=C(Nc1ccccc1)N2CC4C(CC2)CO3CC=CCC34
CCC(=O)OCC(=O)N(CC(C)C)c1ccccc1
Nc2nc(OCc1ccc(Cl)cc1)nn2C(=O)c3ccc(Cl)cc3
O=P(O)(O)OCC(OP(=O)(O)O)CO3P(=O)(O)OC(CNC(c2cc1ccccc1s2)P(=O)(O)O)CO3
O=C(CCn1cncn1)Nc2ccc(NC(=O)CBr)cc2
CN(C)c1cccnc1CNC(=O)NC(C)c2ccccc2
N#Cc1ccccc1C3=CCN(CC2CCC(C(=O)O)CC2)CC3
CN(C)CCN1(C)C(=O)CSC1c2ccccc2O
CCc4ccc(S(=O)(=O)c2ccc1[nH]c3c(c1c2)CN(C)CC3)cc4
CC(C)(C)NC(=O)CCCNc1c3c(nc2ccccc12)CCCC3
CC(C)(C)C1C5CC(CC1)N4(c2ccc(F)cc2)C=Nc3ccccc3C(=O)N45
CC(C)(C)c1cccc(C(C)(C)C)c1O
COC(=O)CCCCCOc2ccc(C(=O)C=Cc1cccnc1)cc2
Cc3ccc(C)c(C(=O)Nc2nc(CC(=O)Nc1ccc(F)cc1)cs2)c3
CSCCCNC(=O)c2ccc(OC1OC(CO)C(O)C(O)C1O)cc2
O=C(Nc1ccccc1F)c3ccc(S(=O)(=O)N2CCCC2)cc3
CCCc3ccc2cc(C(=O)C(=O)C1CC1)ccc2c3
CCOC(=O)C2=CCN(S(=O)(=O)c1ccc([N+](=O)[O-])cc1)C2c3ccc(Cl)cc3
O=S(=O)(C=Cc3ccc(-c2nc1ccccc1s2)cc3)c4ccccc4
Cc2sc(NC(=O)CN(C)Cc1cccs1)nc2-c3ccccc3Cl
COc1ccc(Cl)cc1S(=O)(=O)CC(C)C(=O)Nc3ccc(C(=O)Nc2cccc(C(F)(F)F)c2)cc3
Cc2ccc(N(C)S(C)(=O)=O)c(NCc1ccncc1)c2
CCOC(=O)C4CCCN(C(=O)c3cc(C1CCCCN1C(=O)CCc2ccccc2)on3)C4
O=C(Nc1ccccn1)c2cccc(S(=O)(=O)C(F)(F)C(F)F)c2
CScc5ccC3(C1CSCN1C(C(=O)Nc2ccccc2C(F)(F)F)C3Cc4ccccc4)cc5
CN(CC(=O)Nc1ccccc1Br)S(=O)(=O)c2ccc(=O)n(C)n2
CCCCCCCCCCCCNc3nc(=O)c2ncn(CC1CCCCO1)c2[nH]3
C3COC2Oc1cc(O)c(O)cc1C2(C)C3C(O)c4ccccc4
O=C(O)CC2CCC(C(F)CNC(=O)C1CCC(=O)N1)=[N+]2[O-]
Cc4ccc(C(=O)N3CC2(CCN(c1ncccn1)CC2)C3)cc4C
CC=C4C=C(C(=O)Nc1c(OC)cc2c(c1OC)C(=O)C=CC2=O)C(c3ccccc3)C(C[N+](C)(C)C)=N4
COCC(=O)Nc1ssc(C)c1C(=O)NCc2ccc(F)cc2
C4C(C)C(C(=O)O)c3cc(CC2CCc1cc(C(O)C(O)CO)ccc12)ccc34
Cc2cn(C1CCC(COP(=O)(O)SP(=O)(O)O)O1)c(=O)[nH]c2=O
COcc1cC(=CCC(C#N)(C#N)C#N)ccc1O
COC3=CC(C2Cc1c(Cl)c(O)c(CC=C(C)C)c(O)c1C(=O)O2)OC3=O
CCOccc6ccC(=O)O(C2CCC1C5=CC(=O)CC1(C)C2C4(OC(C)=O)CC(C)(O)C(OCOCC3OC(CO)C(O)C(O)C3O)C4CCC5OC(C)=O)c6O
Cc4ccc(-c1cn3c(Cl)n1S(=O)(=O)c2ccccc2-3)cc4
COc3ccc(C(=O)Nc1cc(C)ccc1OC2CCN(C(C)CC(C)C)CC2)o3
O=C(Nc2nnc(C1CC1)s2)c3cc([N+](=O)[O-])ccc3Cl
Cc4ccc(-c3nc(CN2CCCN(C1CCCC1)CC2)co3)cc4
Cc5cccc(C4=NN(C2=NC(=O)C(CC(=O)Nc1cccc(Cl)c1)S2)C(c3ccc(N(C)C)cc3)C4)c5
CCN4CC(C(=O)N2CCN(c1ccccn1)CC2)C(c3ccccc3)C4
CCCNC(=O)CSc3cc(C(=O)Nc1ccc(CC)cc1)c2ccccc2n3
CN4CCN(c3cc(NS(=O)(=O)c1ccc(S(C)(=O)=O)cc1)c2ccccc2n3)CC4
CN(C)C3(=O)C(=C(c1ccccc1F)c2ccc(S(N)(=O)=O)cc2S3(=O)=O)c4ccc(F)cc4
CCOcc5cc-n4c(C)(nc3c(-c1ccc(Cl)cc1)nc2c(Cl)cccc2c3c4=O)c5
C2CCC(C1CCN(CCN)CC1)O2
NCCN(CCN)CCCCCCN(CCCNCC(CCNCCCN)C(=O)CCNCCCN)C(CC(NCCCCN)CCCN)CCCNCCCN
Cc1ccccc1C(=O)NcnncSCc4nnc(-c2ccc3c(c2)OCCO3)o4
CC(C)N(Cc1ccccc1Br)C(=O)CN3CCN(S(=O)(=O)CCCc2ccccc2)CC3
NC(=O)c1cc(Cl)ccc1NC(=O)CCCSc3nc2ccccc2s3
CCCCCCCCCCCCCCCCOC2C(N)CC(N)C(OC1OC(CN)C(O)C(O)C1N)C2OCCNC(=O)C(N)CCCCCCCCCCCC
Cc4ccc(Cc3nn2c(-c1ccco1)nnc2s3)cc4
Cc3csc(NC(=O)c2cc(NC(=O)Cc1c(F)cccc1Cl)ccc2N)n3
COc2cc(S(=O)(=O)c1ccc(Br)cc1)cc3c4c(n(C)c23)CCCNC4
COc3cc(OC)c(O)c(NC(=O)C1CCCCN1S(=O)(=O)c2ccccc2)c3
CC2=CCC1C(C)(C)CCCC1(C)C2C4CC(C)C(C3=CC(=O)OC3)O4
Nc1ncnc2c1ncn2C3OC(C(=O)O)C(O)C3O
N=C(N)c4cccc(CC(NS(=O)(=O)c2ccc1ccccc1c2)C(=O)N3CCC(C(=O)O)CC3)c4
Cc1cccc(C)c1NC(=O)c3oc2ccccc2c3C
CN(C)CCNc3cc(-c1ccccc1)nc4cc(-c2ccccc2)nn34
COcc5(Br)ccC(C=CC4C(C(=O)O)N3C(=O)C(NC(=O)C(CO)n2cc(C1CCCCC1)nn2)C3SC4)cc5Br
CCN4CCN(Cc1ccccc1-c3ccc(-c2cnc(N)cn2)c(F)c3)CC4
CCCCCCCNC(=O)CCCCCNC(=O)NC(c1ccccc1)C3(O)c2cc(OC)ccc2cc4ccccc34
Cc5nc(C(=O)N1C3CCC1C(COc2cnc(C)cn2)C3)c(-c4ccncc4)s5
CCCCCCCCS(=O)(=O)NCC2CN(c1ccc(C(=O)O)c(NCCCC(=O)O)c1F)C(=O)O2
CC(=O)c4ccc(Nc2ncnc3sc(-c1ccccc1)cc23)cc4
N=C(N)Nc3ccc(Cc1cc(Cl)ccc1OC2OC(CO)C(O)C(O)C2O)cc3
COc5ccc(O)c(C(=O)CSc4nnc(CSc2nc(-c1ccccc1)nc3cc(=O)[nH]n23)o4)c5
N=Cc1(nccnc1Oc2ccccc2OCc3ccccc3)N5CCN(c4ccccn4)CC5
O=C(C(CSCc1ccccc1)Sc3nnc(CNC(=O)c2c(Cl)cccc2Cl)o3)Nc4ccccc4F
COc1cc4(OC)cc3(c1)c(=O)oc2ccccc2c3n4CCS(=O)(=O)c5ccc(F)cc5
CN(C(=O)CC(CCCNC(=N)N)NC(=O)c4ccc(CN(CCc2ccc(OCCN1CCNCC1)cc2)Cc3ccccc3)cc4)C5CCCCC5
CC(C)C(O)(CCC(C(O)C1CCCCC1)NC(=O)C(Cc2c[nH]cn2)NC(=O)C(Cc3ccccc3)NC(=O)OC(C)(C)C)C(=O)NCc4cccc(F)c4
CN(C)c4ccc(N3CCN(C(=O)Cn2ccc1cc(S(=O)(=O)O)ccc12)CC3)nn4
COc5ccc(Cn4nc2c(=O)n(-c1cccc(C(F)(F)F)c1)nc-2c3ccccc34)cc5
Clc1ccc4c(c1)ccc3cc2ccccc2cc34
COc5ccc(C4c1c(cc(C)oc1=O)Oc3ccc2ccccc2c34)cc5
CN(Cc3cn(C2C1CCN(CC1)C2)nn3)C4CCCCC4C5CCCCC5
CC(C)c4ccc(-c2csc3nnc(Nc1ccccc1)n23)cc4
COC(=O)c2nc(-c1ccoc1)oc2C(=O)OC
CC(=O)NC(=NC1CCCCC1)NC4CNc2(nsnc2OCCN3CCCCC3)CC4
CC3(C)Cc2cccc(C(=O)On1cccnc1=O)c2O3
Cc3nc(C)n(CC1CCCN1Cc2nccn2C)n3
CC(C)c1cnc(C(C)C)[nH]1
CC1(C)CCS(=O)(=O)OC1C(N)=O
CCN3CCN(S(=O)(=O)c1ccc2c(c1)oc(=O)n2C)CC3
CC(=O)NCC6CN(c5ccc(N4CCN(C(=O)Cn3c(=O)n(N)c2nc(N1CCOCC1)cnc23)CC4)c(F)c5)C(=O)O6
C=Cc1cccc2c1C(CCCC)N(C)CC2
CCCCN3C(=O)N(O)C(N(C(=O)Nc1ccc(Br)cc1)c2ccccc2)(C(F)(F)F)C3=O
CN(C)c2nc4c(c(NC1CCN(C)CC1)n2)CCN(c3ncccn3)C4
COc2cc(C(=O)NS(=O)(=O)c1ccccc1)ccc2Cc4cn(C(=O)NC(=O)NCc3ccccc3)nc4-c5ccc(CO)cc5F
CC(C)CC(NC(=O)OCc1ccccc1)C(=O)NC(Cc3ccc(OC(=O)c2ccccc2)cc3)C(=O)C(F)(F)F
CNC(=O)C4OC(n3cnc2c(N)nc(NCCc1cccc(C(=O)N(C)CCO)c1)nc23)C(O)C4O
c2ccc(-c1c[nH]cn1)cc2
NC(=O)c3c(-c1cccs1)nc2ccccc2c3N4CCCC(N)C4
CN(C)c5ccc(-c4nc(-c2ccc(CN1CCOCC1)cc2)c(-c3ccccc3)o4)cc5
C(=Cc1nc(C(C)C)cs1)c2ccc(C=CC(=O)NO)cc2
CCC(C)NC(=O)CSc2nc1ccc3c(c1c(=O)n2CCCOC(C)=O)OCO3
CC(C)(C)c4ccc(Cn3ncc2c(NCc1ccccc1)ncnc23)cc4
CN(C)CCCN3c1ccccc1Sc2ccc(C(F)(F)F)cc23
C#CCNCc1cccnc1
Cn4cc(C(=O)c2cncc(NC(=O)c1cnc(O)[nH]c1=O)c2)c3cncnc34
CC(C)(C)OC(=O)N6CCN(C(=O)c4c(CNC23CC1CC(CC(C1)C2)C3)cnc5ccccc45)CC6
CC(C)c4ccc(NC(=O)c3ccc2nnn(C1CCN(C(=O)OC(C)(C)C)CC1)c2c3)cc4
COc3ccc(CCNC(=O)c2nc(=O)c1ccccc1[nH]2)cc3OC
COc3ccc(NCc2nc(-c1cccc(C#N)c1)no2)cc3OC
COc4ccc(S(=O)(=O)N3CCCC(c2nc(-c1cccc(C)c1)no2)C3)cc4OC
COC(=O)c1ccccc1N3C=C(C(=O)OC)CN(c2ccc(C#N)c(C(F)(F)F)c2)C3=S
CCOC(=O)Cc2nsc(NC(=O)c1ccn(C)c(=O)c1)n2
CC(C)(C)CC(C)(C)n1nnnc1C(c3ccc2ccccc2c3)NCC4NCC(N)CC4
CC4(C)CC(c1ccccc1)=C(CN(c2ccccc2)c3ccccc3)C(=O)O4
CCC3(CC)C(=O)N(c2ccc1ccccc1c2)C3=O
CCSc2nc1sc4c(c1c(=O)n2-c3ccccc3OC)CCC4
CCC(C)OC(=O)C2=C(C)N(C(C)C)C1=C(C(=O)CCC1)C2c3ccccc3
Cc1cc(Cl)ccc1C(=O)NC3CCC(CN2CCCC2)CC3
COc3ccc(OCCCc1ccco1)c(C(=O)Cn2ncc(Cl)c2C)c3
O=C(NN=Cc1ccc(O)cc1)NN=Cc2ccccc2O
Cc4cc(CN1CCCC1c3noc(-c2cccs2)n3)on4
COc3cccc(-c2ccnc(NCc1cccc(OC)c1)n2)c3
COC(=O)NC(C(=O)NN(Cc1ccccc1)CC(O)(Cc2ccccc2)C(=O)NC4c3ccccc3CC4O)C(C)(C)C
COc1ccc(OC)c(OC)c1-c3cnn4c(Nc2ccccn2)cc(C)nc34
COc3ccc(S(=O)(=O)Nc1ccccc1-c2ccccc2)cc3
CCOc2ccc(CNS(=O)(=O)c1ccc(NC(C)=O)cc1)cc2OC
Clc3ccc2nc4c(c(NN=Cc1ccc(Cl)cc1)c2c3)CCCC4
O=c2[nH]c1ccc3c(c1o2)OCCCO3
CC(=O)c3cccc(-c2cn(Cc1ccccc1)nn2)c3O
CC(=O)c3cc(S(=O)(=O)N2CCC(C(=O)NCc1ccccc1)CC2)c[nH]3
COc3ccc(-c2ccn(-c1ccc(O)c(C(=O)O)c1)n2)cc3
C=C(CC(C)c2cc(NCc1ccccc1)nc(N)n2)Cc3ccccc3
Cc4ccc(Nc3ccc(C(=O)NC2CCC(O)(c1ccccc1)CC2)cc3)cc4Cl
COC(=O)CCC(C)C4CCC5C2C(OC(C)=O)CC1CC(=O)CCC1=C2C(c3ccc(OC)c(OC)c3)CC45C
CCCc4n[nH]c(-c3nc(NC1CCCO1)c2ncn(C(C)C)c2n3)n4
CC(C)(C)NC(=O)C3CN(Cc2cnc(N1CCOCC1)c(F)c2)CCN3CC(O)C(Cc4ccccc4)NC(=O)OC5CCOC5
CC(C)c3ccc(C(=O)NC2CCCN(Cc1ccc(Cl)cc1)C2=O)cc3
CCCN2(CCNC(=O)Nc1cc(C)ccc1C)CCN(S(=O)(=O)N(C)C)C2
CC1(C)N=C(N)N=C(N)N1c3ccc(C(=O)NCC(=O)NCC(=O)OCc2ccccc2)c(Cl)c3
Nc2cc4n(c3nc(-c1ccco1)nn23)CCC4
CC(C)CC3CN(CC(=O)NCc1cc(Cl)c2c(c1)OCCCO2)CC(C(C)C)N3S(=O)(=O)c4ccc(Cl)cc4
Cc3ccc(C(=O)N2CCC(NC(=O)c1ccc(Br)cc1)CC2)cc3
COc3ccc(C2=NN(CC(=O)NN=Cc1ccccc1OC)C(=O)CC2)cc3
COc3ccc(CCC2=C(O)C(=O)c1ccccc1C2=O)cc3
CC(=O)Nc3ccc(-n1nc(C)c2c1CC(C)(C)CC2=O)cc3
CN(C)C(=O)C(O)CN2CCN(c1ccc(Cl)c(Cl)c1)CC2
CN(CCOc2c(N1CCCC1)cnn(C)c2=O)c3ccccc3
COc3cc(C=NNc2nc1ccccc1[nH]2)cc(OC)c3OC
CC(C)CC(=O)OC3OC4(=O)C(C)(C)CC=CC(C)CC2C(C)(C1=CC(=O)OC1)(CCC2(C)O)C34
Cn1cncc1C(O)(c2ccc(Cl)cc2)c4ccc3ccccc3c4
Cc2onc(-c1c(F)cccc1Cl)c2C(=O)N4c3ccccc3CC4C
COCCOC(=O)NS(=O)(=O)c1sc(CC(C)C)cc1-c3ccc(CNC(=O)Nc2ccc(Cl)c(C)c2)cc3
Cc2ccc(S(=O)(=O)Nc1ccc(C)cc1)cc2
CCOC(=O)c5cccc(CNC(C(O)C(Cc1ccccc1)NC(=O)c3cn2ccccc2n3)C(=O)c4cccc(C#N)c4)c5
COc2cc1cc(O)c(OC)cc1c3c2C(=O)C=CC3=O
COc4ccc(C3CC(c1ccc2c(c1O)CCC(=O)O2)=NN3C)cc4
COc4c(F)c(F)c(C(=O)Nc2ccc(CN1CCOCC1)cc2N3CCOCC3)c(F)c4F
CN(C)CCCCNC(=O)N3c1ccccc1NC(=O)c2ccc(Cl)nc23
Cc3cc(N)nc(C(CC1CCCC1)CC2CC2)c3
CC(C)c1cccc(c1)CCC(=O)N2CCCC2C(=O)NCC(C)C
COc3cc(C)c(S(=O)(=O)Nc1ccccc1Cc2ccccc2)cc3C
CC(C)CCn3c(=O)c1cccnc1n(Cc2cccc(Cl)c2)c3=O
O=C(C=Cc1ccc(Cl)c(Cl)c1)NC5CCC(CN4CCC(c2c[nH]c3ccccc23)CC4)CC5
COc5ccc4[nH]c(C3CCN(c1ncnc2ccccc12)CC3)nc4c5
COc3ccc(CNc2ccc(C(=O)N1CCOCC1)cc2)cc3
CCC5(C)CNC(=O)C(CC(C)C)NC(=O)C(Cc1ccc(O)cc1)NC(=O)c2ccccc2NC(=O)C3CCCN3C(=O)C4CCCN4C(=O)CCCCNC5=O
O=C(NCc3cn(-c1ccccc1)c2cc(Cl)ccc2c3=O)c4cccs4
C#CCOc1ccccc1CN(CC=C)C(C)Cc2ccc(OC)c(OC)c2
CCCSc2nnc(CSc1n[nH]c(SCC(=O)N)n1)n2-c3ccc(Cl)cc3
CC(C)CCNC4(=O)CCC(N3C(=O)c1c(sc2c1CCN(C(C)C)C2)NC3=O)CC4
O=C(O)C3CCN(Cc2cc1[nH]c(=O)c(=O)nc1s2)CC3
CCc1c(C)[nH]c(=O)c(N(C)C)c1C(=O)c2cc(C)cc(C)c2
COCCCn2c(SCC(=O)Nc1cccnc1Cl)nnc2-c3ccco3
CC(C(=O)O)c1ccc(OS(N)(=O)=O)cc1
O=S(=O)(Nc1ccsc1)c2cccc3ccccc23
O=P(O)(O)C(N(Cc2ccc(-c1cccc(C(F)(F)F)c1)cc2)Cc3cccc4ccccc34)c5ccccc5
O=C(NN=Cc1cc(Br)ccc1O)c2ccc(O)cc2O
CC3CN(C2CCC(=O)C1(CCCCC1)C2)CCC3(C)c4cccc(C#CC(=O)O)c4
Cc4nc(-c1ccc(F)cc1)c5c(N3CCC(C(O)CNC(CCC(C)C)CCC(C)c2ccccc2)CC3)ncnn45
N=C(N)NN=Cc3ccc(-c2cccc(S(=O)(=O)N1CCC(CCCN)CC1)c2)o3
CC2CN(C(C)CO)C(=O)c1cc(Br)cnc1OC2CN(C)Cc4ccc(Oc3ccc(F)cc3)cc4
CCCCCCCCC2=CCC1C(=O)NC(=O)C1C2CC(=O)O
COc4ccc(C(=O)C2=C(O)C(=O)N(c1cc(C)ccc1C)C2c3ccccc3F)cc4
COc4ccc(C3CCN(c2nncc(-c1cccc(Cl)c1)n2)C3)cc4F
CCOC(=O)C15CCC(C)(C)CC1C4=CCC3C2(C)CC(O)C(=O)C(C)(C)C2CCC3(C)C4(C)CC5
CCCC(=CCCC1C(O)CC(O)C1CCC(C)CCCC(C)CCC(=O)O)CC(C)Cc2ccccc2OC
COC(=O)C3CC=C1(cnccC(=CC(=O)OC)ccc2oc1nc2C)CC3
CCN(CC)CCOc3cc2ncc(C(N)=O)c(Nc1c(Cl)cccc1Cl)c2cc3OC
CCOC(=O)C(CSc1ccc(Br)cc1)N(C(C)CCC(=O)OC)C(=O)c3ccc(-c2ccccc2)[nH]3
CCCCC(C)NCC2CCc1ccc(O)c(Br)c1C2
CCC=CC(=O)Nc1ccc(F)cc1
CCC(=O)O2CC1CNCC1C2
CCN4CCN(CCCN3c1ccccc1Sc2ccc(Cl)cc23)CC4
CNC(=O)c1ccc(O)cc1
Nc2nccc(-c1ccccc1)n2
COc1ccccc1NC(=O)c2cc([N+](=O)[O-])ccc2N3CCOCC3
O=C(O)c3cccc(NS(=O)(=O)c2ccc(C=CC(=O)c1ccc(O)cc1)cc2)c3
CC1(C)OC(=S)SC1n3cnc2ncccc2c3=O
Nc2ccn(C1OC(CO)C(O)C1O)c(=O)n2
c3ccc(CCN2CCc1ccccc1C2)cc3
CC(Nc2nc(Cl)nc(N(CC)c1ccccc1)n2)c3ccccc3
O=C(O)CNC(=O)c4nc3c(=O)nc(N2CCN(Cc1ccccc1)CC2)[nH]c3[nH]4
CC(C)C(=O)Nc1ccc(C(=O)O)c(O)c1
O=Cc14ccccc1-c2n5cc(c3[nH]c(CO)nc23)CN45
CCn4cc(S(=O)(=O)c1ccc(C)c(C)c1)c(=O)c3cc(F)c(N2CCCC(N)C2)cc34
CNC(CCN(C)C(=O)N1CCCCCC1)C3COc2ccccc2C3(Cl)Cl
COc1cc(C)ccc1N(CC(=O)O)S(=O)(=O)c2ccc(NC(C)=O)cc2
COc3ccc(NC(=O)Cc2nnc(SCC(=O)Nc1ccc(C(C)=O)cc1)n2C)cc3
CNCc1cccc(C(F)(F)F)c1
C=C(C)C4CCC5(C)CCC3(C)C(CCC2C1(C)CCC(O)C(C)(C)C1CCC23C)C45
Cc4ccc(NC(=O)CN3C(=O)NC2(CCc1ccccc12)C3=O)c(C)c4
CCN(CC)CCCN(C(=O)c2cc1ccccc1c(=O)o2)c4nc3c(F)cc(F)cc3s4
O=C(NO)C(CNS(=O)(=O)c1ccccc1)NS(=O)(=O)c2ccccc2
Nc1nc(N)nc2c1ncn2C3OC(CO)C(O)C3F
CN(C)S(=O)(=O)N3CC2CCN(Cc1nccn1C)CC2C3
COCCN2C(=O)C(O)=C(C(=O)c1ccc(C)o1)C2c3ccncc3
O=C(Cc1ccc(F)cc1)N3CCN(c2ccc(Cl)c(Cl)c2)CC3
COC(=O)C3=C(c1ccccc1)CCN(CCc2ccccc2)C3c4ccccc4
NC(=O)CCC(NC(=O)C(Cc1ccccc1)n2cccc2)C(N)=O
COc1ccc5c(c1OCCOc2cccc3cccnc23)N=CC4CCCN4C5=O
COC(=O)C(=CNc1ccccc1I)c2ccc(Cl)cc2
Cc3ccc(NC(=O)NC(CCC(=O)O)C(=O)Nc2cccc(-c1ccc(C(=O)O)cc1C)c2)cc3
COP(=O)(O)C(C)NC(=O)OC(Cc1ccccc1)C(=O)NC(C)c3nc2cc(C)ccc2n3Cc4ccccc4
CCC1(O)C(=O)OCc2c1cc3n(c2=O)Cc6c-3nc5ccc(C(=O)N=C4NCCN4)cc5c6C(=O)c8cccc(OCc7ccccc7)c8
COc3ccc(-n2c(O)c1cccc(F)c1nc2=S)cc3
N=C(N)NCCCC(NC(=O)C(CC1CCCCC1)NCC(=O)O)C(N)=O
C=N(CCC4C3CCc2cc(OCCc1c[nH]cn1)ccc2C3CCC4C)c5cccnc5
CN(C)S(=O)(=O)c1ccc4c(c1)cc(C(=O)NCCCN3CCc2ccccc2C3)n4C
CNC(=O)CN1CCCC1=O
Clcc5ccO(CCCCCCNc1nc3c([nH]1)c(=S)n(Cc2cccs2)c(=S)n3Cc4ccc(Cl)cc4)c(Cl)c5
COc3ccc(C=C2SCC(=O)Nc1ccsc12)cc3
NC(=O)c3nc2c(=O)[nH]c1cc(Cl)ccc1n2n3
CCCCCC6CC(O)CC(C14CCCC5C1(C)C3CCC(C)(C)C(OC(=O)C[N+]2(C)CCN(C)CC2)C3C(O)C45C)C6(C)C
O=CO1C=CC4C=C1C(c2ccc3c(c2)OCO3)C46N=C(N5CCOCC5)SC6=S
COc3ccc(C(CNC(=O)C(=O)Nc1c(C)cccc1C)N2CCCC2)cc3
O=C(NNC(=O)c1cccs1)c3cc(-c2ccc(Cl)cc2Cl)on3
O=C4C=C(N2CCN(c1ccccn1)CC2)C(=O)c3ccccc34
CC(C(=O)Nc1ccc(S(N)(=O)=O)cc1)N(c2ccccc2Br)S(C)(=O)=O
CS(=O)(=O)NC2CCN(C(=O)c1cnsn1)CC2
CC(C)CC(NC(=O)C(CS)NC(=O)C(N)Cc1ccc(O)cc1)C(=O)O
c5ccc(C3CC(c1cc2c(cc1)OCO2)CCN3CCN4CCCCC4)cc5
Cc1nc(Cl)c4n1C(c2ccccc2)c3ccccc3CC4=O
CC(C)c2nc(-c1ccc(Cl)cc1)no2
COc2cccc(C(=O)Nc1cccc(C(C)=O)c1)c2
CC(C)(C)OC(=O)NCCCCC(NC(=O)CSc1ccccc1)C(=O)NC(Cc2ccccc2)C(=O)NCCCN3CCOCC3
CCn4cnc3c(C#N)c(NC1CC2CCC(C1)N2C(=O)OC(C)(C)C)ncc34
Cc6cc(C)n5nc(C)c(-n3c(C=Cc1ccccc1)nc2sc4c(c2c3=O)CCC4)c5n6
CCCCCNC(=O)C(CC(C)C)NCP(=O)(O)C(Cc1ccccc1)NC(=O)OC(C)(C)C
Cc4cc(C)n3nc(C(=O)OCC(=O)C(C#N)c2nc1ccccc1[nH]2)nc3n4
COCCC(=O)NCC13COCC1CN(Cc2ccc(C(F)(F)F)cc2)C3
CCCCCCCCCCCCCCCCCC(=O)OCC(=O)N(C)c1cccc(C)c1C
Cc3nn(C1CCOCC1)c4sc(C(=O)Nc2nnc(C)cc2Cl)cc34
Cc3c(C(=O)N1CCCC1)sc(NC(=O)c2ccccc2)c3C#N
CS(=O)(=O)c3ccc(CNC(=O)c2ccc(S(=O)(=O)N1CCCC1)cc2)cc3
Cc2ncc(C(=O)NCc1cccnc1)cc2O
O=C(O)COc2cc(Cl)c(C(=O)C=Cc1ccc([N+](=O)[O-])cc1)c(Cl)c2Cl
Fc1cccc(C(F)(F)F)c1-c2ncc[nH]2
Fc1cc(F)ccc1Cn3sc2ccccc2c3=S
C=CCNc1nc(N)nc2c1ncn2C3C=CC(CO)O3
CNCC(=O)N3c1ccccc1N=C2CCCC(=O)C2C3c4ccccc4
CC(=O)c3ccc(-c2nc1ccccc1[nH]2)cc3
Cc3ccc(C(=O)Nc2cc(-c1ccccc1F)ccc2N(C)C)c(C)c3
Cc1noc(C)c1COc2ccc(C(=O)NNC(N)=S)cc2
COCc2ncn(C1CCCC1)c2CNc3ccc(C)cn3
CCOC(=O)c4ccc(NC(=O)c2cnn(-c1ccccc1)c2-n3cccc3)cc4
CC(C)(C#N)c4cc(C(=O)Nc2nc1ccccn1c2NC3CCCCC3)[nH]n4
O=C(O)CC2c1cc(F)c(F)cc1S(=O)(=O)N2Cc3cccc(Cl)c3
CC(C)CCN(C)c2nc1c(c(=O)[nH]c(=O)n1C)n2CCCc3ccccc3
N#CC(=Cc1cc(Cl)ccc1OC(=O)c2ccco2)C(=O)NCc3ccco3
COc1cc3c(cc1OC)C(=O)C(=Cc2ccc(C(=O)O)cc2)C3
CC34CCC(C(NC(=O)C(NC(=O)c1ccco1)C2CCCC2)C3)C4(C)C
Cc4cc(O)c(-c2nnc3ccc(-c1ccccc1)nn23)c5c4CCC5
C=CC3C=C(CCCCC)C2C(=O)cc1c(cc(O)cc1O)C2(C(=O)OCC)C3=O
COc3ccc(-c2cc1ccc(O)cc1oc2=O)c(OC)c3
CC(=O)c4ccc3sc(-c2ccc(NC(=O)C=Cc1ccc(Cl)o1)cc2)nc3c4
COc1ccccc1NC(=O)N3CCCC(c2nccn2C)C3
Cc3ccc(CCN(C)C(=O)CCC(=O)NC2CC(C(N)=O)N(Cc1ccccc1)C(=O)C2=O)cc3
C=C3C(C)(C)c2[nH]c1ccccc1c2C=CN(C(=O)CC=C)C(=O)C3OC(C)=O
O=C2NC(=S)N(CCc1ccccc1)C2=Cc4ccc(-c3ccc([N+](=O)[O-])s3)o4
CN2CCN(C(Cc1ccc(O)c(O)c1)C(=O)NCCNCC(N)=O)CC2
CCC(C)CNS(=O)(=O)c1ccc2c(c1)oc(=O)n2C
NC(=O)c4ccc3nc(Sc1ccc(Cl)cc1)c2nncn2c3c4
COc1ccc(C(C)NC(=O)CC(C)=NNC(N)=S)cc1
COc1cc(Br)c(Br)cc1OC
Cc2[nH]n(-c1ccc(Cl)c(Cl)c1)c(=O)c2N=Nc3c(O)cc(C(=O)O)c4ccccc34
CN(C)c5ccc(C2CC(c1cccs1)=NN2c4nc(-c3ccc(Cl)cc3)cs4)cc5
O=C4CNC(CCc1ccccc1)(c2cc(F)cc(C(F)(F)F)c2)c3ccccc3N4
CCCOc2c(Br)cc(C=C1C(=O)NC(=S)[C-](C#N)C1=O)cc2OC
O=C(Cn3ccc2cc(S(=O)(=O)Cc1ccccc1Cl)ccc23)NO
C=CC(C)(O)C2CC(=C)C1CCC3(C)(O)C1CC23
CC1(C)C=CC(=O)C2(C)C1CC(O)C(C)C2C4(C3=CC(=O)OC3O)OC4C
CC(=O)N3CC2CC(CN(Cc1nccn1C)C2)C3
COc3ccc(-c1ocnc1-c2cc(OC)c(OC)c(OC)c2)cc3O
CNC(=O)c2ccc(OC)c3nc(-c1ccccc1)[nH]c23
Clc1cccc(Cl)c1
CCCCCCC=CCCCCCCCCCC(=O)OCCO(COC2C(CO)OC(Oc1ccc(C)cc1)C(O)C2O)OC(=O)CCCCCCCCCCCCCCCC
Cc4cccc(Cn2nc(-c1ccc(NC(=O)C(C)C)cc1)c3c2CCCC3)n4
CCCn3c(=O)c2nc(C1CCCCC1)[nH]c2n(CCC)c3=O
c3ccc2[nH]c(C1CCCCC1)nc2c3
CCn4cc3nc(SCC(=O)Nc1ccc(Cl)cc1C)n(Cc2ccccc2)c(=O)c3n4
COc1cc5c(cc1OC)c4c(=O)c3ccc(-c2ccccc2)cc3[nH]c4n5C
O=[N+]([O-])c2ccc(C=Nn1cnnc1)s2
O=S(=O)(O)O1C(CO)C(O)C(O)C1OC2OC(CO)C(O)C(O)C2O
Ccc5ccC(=O)(N(C)CC4OCc1ccccc1-c2c(n(C)c3ccccc23)C(=O)N(C(C)CO)CC4C)o5
CCC(C)c2cccc(C(C)(C)NC(=O)Cc1cccnc1)c2O
O=C(NC(Cc1ccc(Cl)cc1)C(=O)NC(C=CS(=O)(=O)c2ccccc2)CCc3ccccc3)OCc4ccccc4
CSc4nc(=Cc1cccnc1)c3cnn(C2CCOCC2)c3n4
COc4ccc(OC)c(C(=O)C2=C(O)C(=O)N(CCCN1CCOCC1)C2c3ccccc3)c4
C=C(C)C(Cc2ccc1ccccc1c2)Oc4ccc(-c3ccc(F)cc3)cc4
O=C(CCCCc1ccccc1)c3ccc(-c2ccccc2)cc3
NC(c1cccc2ccccc12)P(=O)(O)CC4=Cc3cc5c(cc3C4)CCCC5
Nc4nc3ccc(-c1ccccc1)c(-c2ccccc2Cl)n3n4
Cc5cccc(OCc3nnc(SCC(=O)c2c(O)nc(=O)n(C1CC1)c2N)n3Nc4ccc(Cl)cc4)c5
O=C(NC1CCC(Br)=CC1Cl)c2ccc(F)cc2
O=C(NOC2CCC(=O)N(C1CCCCC1)C2=O)c4ccc(C3CCCC3)cc4
CC(C)(C)OC(=O)NC(Cc1ccccc1)C(O)CNC3c2ccccc2CC3O
COC(=O)CNC(=O)C(NC(=O)Cc1ccccc1)C(=O)C(Cc2ccccc2)NC(=O)C=CCCC(C)C=Cc3ccc(C(=O)OC)cc3
CCCCCC2=C(c1ccccc1)C(=O)OC2=O
COc4ccc(-n3cc2cccc(C(=O)N1CCC(C)CC1)c2n3)cc4
O=C(CSc1ccccn1)NCc2ccc(F)cc2
CN4C(=O)C(NC(=O)c1ccccc1)N=C(c2ccccc2)c3ccccc34
CCOc3ccc2nc(SCc1ccc(Cl)cc1)n(CC)c(=O)c2c3
CCN(c4ccc(S(=O)(=O)Nc1cc3c(cc1N2CCCC2)n(C)c(=O)n3C)cc4[N+](=O)[O-])c5ccccc5
Cc5ccc(Cn4cc2c(=O)n(Cc1ccccc1)nc-2c3cc(F)ccc34)cc5
Clc3ccc(-c2[nH]c1ccccc1c2S(N)(=O)=O)cc3Cl
COc1ccccc1N(CC(=O)Nc2cc(C)c(C)cc2OC)S(=O)(=O)c3c(C)nn(C)c3C
CC(C)CC-c2cnc(CN1CCN(S(C)(=O)=O)CC1)o2
CCCCCCn2cc(C(=O)Cc1ccccc1)nn2
Cn3c(=O)c1c(nc2n1CCCN2)n(C)c3=O
Cc1ccc(C(C)(C)C)c(SCN(C)S(N)(=O)=O)c1
COc1ccccc1CNCCC(=O)Nc2nc3c(s2)CCC(C(C)(C)O)C3
CCCCOc1cc(N)c(Cl)cc1C(=O)NCCC(=O)OC(C)(C)C
Cc1noc(C)c1CSc5nc4nc(C)cc(Nc3ccc2[nH]c(C)nc2c3)n4n5
C=C1C(C)=C(C#N)C(=O)N1c2ccc(S(N)(=O)=O)cc2
CCCCN(CCCC)C(=O)C(C)OC(=O)CCCNc2c(OC)c1cccc(F)c1n2Cc3ccccc3
COc1ccccc1N6CCN(CCCCc2cccc5c2(-c3cncc4ccccc34)OCCO5)CC6
COc2cc(O)cc3oc1c(O)c(O)cc(O)c1c(=O)c23
c4ccc(Nc3ccc(Oc1nccnc1N2CCOCC2)cc3)nc4
CCNc3nn2c(-c1ccccc1)nnc2c4ccccc34
COC(=O)C=Cc1ccccc1Nc2c(Cl)cccc2Cl
Nc3cccc(Oc2ccc(-c1ccccc1)cc2)c3
CONC(=O)C(Cc1ccc(O)cc1)NC(=O)C(Cc2ccccc2)NC(=O)C(CC(C)C)NC(=O)C(CC(C)C)NC(=O)CCC=CCCC(=O)O
CC(=O)N3CCC(N2C(=O)C(C(C)C)Oc1ccccc12)CC3
O=C4CN(C(=O)c1ccccc1)C(c2ccccc2)c3cc(Cl)ccc3N4
COc3ccc(NC(=O)c1ccccc1NC(=O)c2cccnc2)cc3
Cc2cc(C(=O)NNC(=S)Nc1ccccc1)no2
CCNC(=O)C1(C)CS(=O)CCC1CC(=O)Nc2ccc(OC(F)(F)F)cc2
COc4cc3nc(N2CCN(C(=O)N1CCOCC1)CC2)nc(N)c3cc4OC
COc4cc3ccc(NC(=O)C2Cc1ccccc1CN2C(C)=O)cc3nc4OC
N#CCC(Cc2ccc(-c1ccccc1)cc2)NC(=O)c3ncccc3Cl
CC5NC3C(COC)C(O)CC46(OC)C7CC8C(OC)CC1(OCOC1(C(OC(=O)c2ccccc2)C34)C56)C7C8OC(=O)c9ccccc9
Cc3noc(N2CCCN(CC(=O)N1CCOCC1)C2)c3Cl
COc2ccc(CN1C(=O)CSC(C)C1=O)cc2
O=C(Nc3ccc(Cl)c(-c2nc1ncccc1o2)c3)c4ccc(Br)o4
C=CC(C)(C)c2[nH]c1cccc3c1c2C4=C3C(C)(C)CC(=O)C4(C)C
Cc1cc(CN(C)C(=O)COCC(=O)N(C(C)C)C(C)C)on1
Cc3ccc(-c2ccc1[nH]ccc1c2)c(C(C)(C)C#N)c3
O=C(NCO)c2cnc(NCCc1ccc(O)cc1)nc2Nc3ccccc3
COc3ccc(C1NC(=O)NC(C)=C1C(=O)OCC2CCCCC2)c(OC)c3
COc3ccc(Cn2cc(CCNC(=O)CN1(C)OCCO1)nn2)cc3
CCOC(=O)c2cc(-c1ccc(O)c(OC)c1)on2
CCOC(=O)c1ccccc1NC(=O)CSc2nnc(N)s2
Cc1ccc(C(=O)CCN(C)C)c(C)c1C
c1
N#Cc1ccccc1NC(=O)C2=COCCO2
Cc2ccc1c6c(n(C)c1c2)C(CO)N(C(=O)CC5CCC(CCC4CCC(COc3cccc(F)c3)CO4)CC5)CC6CCN7CCOCC7
CC(=O)NC(CC(=O)Nc2ccc(-n1cncn1)cc2)c3ccc(F)cc3
CC(C)C1CNC(=O)C(CC(=O)O)NC(=O)C(CCC(=O)O)NC(=O)C(CCC(=O)O)NC(=O)C(N)CSCC(C(N)=O)NC1=O
CCCNC(=O)C4C=C3c1cccc2[nH]cc(c12)CC3N(CCC)C4
CC(C(O)c2ccc1ccccc1c2)N3C(=O)CS(=O)C3c4ccc(Br)cc4
COc4ccc(-c3nnc(-c2cc1cc(OC)c(OC)cc1[nH]2)o3)cc4OC
CCOC(=O)C2(C(=O)OCC)C(c1ccccc1C)C(C(N)=O)CC2(C(=O)OCC)C(=O)OCC
C=CCn3c(SCC(=O)Nc2ccc(N1CCOCC1)cc2)nnc3-c5ccc(OCc4ccccc4)cc5
OCCCCCNc2c1ccccc1nc3ccccc23
CNC(=O)c2nc(-c1cccc(Cl)c1)cnc2NS(=O)(=O)c3ccc(NC(C)=O)cc3
O=C(O)c2cc(C1CC1)ccc2Oc3cc(Cl)ccc3Cl
Cc1c4c(nn1CCNC(=O)N(C)CCCc2c[nH]nc2-c3ccc(Cl)cc3)CCCC4
O=C2Nc1ccccc1C2=NNC(=S)NC3CCC(Br)CC3
CCCOc5ccc(CN4CCN(C(C)=O)C3(CCN(C(=O)c2ccc1cccnc1c2)CC3)C4=O)cc5
Nc2ncnc3[nH]c(Nc1cccc([N+](=O)[O-])c1)nc23
C=CCC(NC(=O)Nc1cccc(C)c1)C(=O)N(CC=C)c3cc(C(=O)Nc2cc(C(=O)NCC(O)CC)n(C)c2)ccc3OC
CCCCCCN3CCC(CCCS(=O)(=O)Nc1ccc(OC)cc1C(=O)O)C(CS(=O)(=O)c2ccccc2)C3
O=C(Nc2cccc(S(=O)(=O)N1CCOCC1)c2)c3cccnc3
Cc2noc(C(C)(C)Oc1ccc(Cl)cn1)n2
COc4ccc(CCN3CCC(NC(=O)c2ccc(-c1ccccc1)c(C)c2)C3)cc4OC
CCN(Cc1ccc(C)cc1)C2CCCCC2N3CCCCCC3
Cc5cc(C(=O)Nc2ccc(-c1ccccc1S(N)(=O)=O)cc2)n(-c4cc3ccccc3c(O)c4[N+](=O)[O-])n5
O=CN(CCc1ccc(Cl)cc1)C3CC(=O)N(CCc2cc(F)cc(F)c2)C3
COc1ccccc1NC4(=O)NCC(N3CCCN(c2ccc(F)cc2)CC3)CC4
CN(O)C(=O)C23CC1CC(CC(C1)C2)C3
COcc3ccC(Cc2c(C)nc1nc(O)[nH]c(=O)c1c2C(=O)NO)cc3
Cc3cc(C)cc(Nc2nccc(-c1cncc(C(F)(F)F)c1)n2)c3
CCCSC2=NC(C)(C)NC(NCN1CCNCC1)=N2
COc3ccc(Oc2nc1c(c(=O)n(C)c(=O)n1C)n2C)cc3
O=C(CN2C(=O)c1ccccc1S2(=O)=O)NCc3ccc(F)cc3
Cc4cccc(N(CC(=O)NC1CCCC1)C(=O)c2nsc3ccccc23)c4
CCOc3nc(-c1ccc(OC)cc1)cc(-c2ccc(OC)cc2)c3C#N
CNc5ncnc(N4CCC(Oc3ccc(CN2CC(Oc1ccc(C(C)NC(C)=O)cc1)C2)cc3)CC4)c5NCc6cccnc6
CC(C)(C)NP(=O)(OCC3OC(n2cnc1c(N)ncnc12)C(O)C3O)Oc4cccc5ccccc45
COc3ccc(CC(C)Oc2cc(Nc1ccc(C(C)(C)C)cc1)nc(N)n2)cc3
Cc3ccc(F)c(C(Nc1ccccn1)C(=O)Nc2nccs2)c3
O=C(COC(=O)CC1CC=CCC1C(=O)OC2CCCCC2)Nc5cccc(S(=O)(=O)NC(=O)NCc3ccc4c(c3)OCO4)c5
O=C(NC3CCN(Cc2cc1ccc(Cl)cc1[nH]2)CC3)c4ccc(Cl)c(Cl)c4
N#CN=C(NCCCCOc1ccccc1)NC3CCCCN(CC(=O)N2CCCC2)C3=O
CCOC(=O)C1=C(C)NC(C)=C(C(=O)OCC)C1c3c(-c2ccccc2)nc4sccn34
CC3=C(C(=O)O)N2C(=O)C(NC(=O)C(Sc1ccccc1)C(F)(F)F)C2SC3
NC(Cn3ncc2cc(NCCNCc1ccccc1)ccc23)c4cccc(OCC(=O)O)c4
CCOC(=O)C4C(=N)OC(n3cnc2c(N)nc1ccccc1c23)C4c5ccc(Cl)cc5
O=C(Sc3nc(-c1ccccc1)c2cc(C(F)(F)F)ccc2n3)N5CCC(c4ccccc4)CC5
CN(C)C=C(C#N)c1nonc1N
O=C(NC1CCCC1)C(CC(=O)NCc2ccc(Cl)cc2C(F)(F)F)N6C(=O)C(N3C(=O)OCC3c4ccccc4)CSc5ccccc56
Cc1ccc(C(=O)NCC(=O)NO)cc1
COc3cccc(NC(=O)C(CC(C)C)Nc1ncnc2onc(C)c12)c3
CCCCCCCN(CCCCCSc3nc(-c1ccc(OC)cc1)c(-c2ccc(OC)cc2)[nH]3)C(=S)Nc4cc(OC)ccc4OC
CC(C)(C)NS(=O)(=O)c1ccccc1-c3ccc(-c2cnc(N)cn2)c(F)c3
COc2ccc1oc(=O)c3c(c1c2)OC(C)(C)CC3
Cn1ncnc1COc4nn3c(-c2ccccc2F)nncc3c4-c5cccc(O)c5
Cc2c(C(=O)O)nc1c4c(c(C(F)(F)F)cc1c2-c3ccccc3)OCC4CCC(=O)O
COc3ccc(CCN(C)Cc2ccc(-c1ccccc1)cc2)cc3OC
CC(C)C(=O)N(Cc2cccc(-c1ccsc1)c2)C3CCNC3
COc1ccc(C(=O)NC(C(=O)O)C(C)C)cc1
CCCN(CCC)C(=O)COC(=O)c1nc(Cl)cnc1N
Cc5cccc6c(C(=O)NCC(O)C(Cc1ccccc1)NC(=O)C3CN(c2cccc(C(C)C(F)(F)F)c2)C(=O)O3)c(C)n(C4CCCC4)c56
Oc4ccc(-c2cccc3c(=S)n(O)c(C1CC1)nc23)cc4
Nc1cccc2c1cnn2CCc3ccccc3
COc4ccc(C(=O)Oc1ccc3c(c1)OC(c2cc(OC)c(OC)c(OC)c2)CC3=O)cc4O
CC1(C)SCCN1C(=O)CC6(c2cccnc2)C(c3ccccc3)Oc5ccc(F)c(N4CCOCC4)c5C6=O
c5ccc(C(c2ccc(-c1ccccc1)s2)N3CCCC34CCOCC4)nc5
COc2cccc(C(=O)OCc1cc(=O)c(O)co1)c2
CC1CCC3C(C)COC2OC4(C)CCC1C23OO4
COc1ccc(CCCNC(C)=O)cc1-c3nc2cc(Cl)ccc2o3
CCCN(CCC)CCc2ccc(OC)c(OCCc1ccccc1)c2
O=C(C=CC=Cc1ccccc1O)c2ccccc2
CC(O)C(NC(=O)C(CS)NC(=O)C1CC1)C(=O)O
COc3ccc(CCn2ncc(C(=O)NCc1cccnc1)c2C)cc3
CNC(=O)c3ccc(C=C2Cc1ccccc1C2=O)cn3
C=CC(=O)Nc5cccc(Oc4nc(Nc2ccc(N1CCN(C)CC1)cc2OC)c3nc[nH]c3n4)c5
COc4ccc(S(=O)(=O)n1nc(C(C)(C)C)nc1C3CCN(Cc2ccccc2)CC3)cc4
Clc4ccc(C(c1nnnn1CCc2ccccc2)N3CCCCC3)cc4
CCOC(=O)CC(=O)NN=C(N)CC(=O)Nc1ccc(CC)cc1
O=c2[nH]c(=O)n(C1OC(CO)C(F)C1O)cc2F
O=C(Nc1ccccc1C(=O)O)Nc2cccnc2Oc3ccccc3
COC(=O)CC1CCC(O)C2(C)(C)C1CCC3C4=C(C(C)C)C(CC23)CCN4(C)C
CC(CCOC(CCn2cc(C=O)c1ccc3(Cl)cc123)C(=O)NO)CC4CCCCC4
O=C(NNC(=O)c1ccc(Br)o1)c2ccc([N+](=O)[O-])o2
C3nc(-c1ccccc1)c2c(N)ncnc23
CC(C)C(=O)c3ccc(CNCc2cc1ccccc1[nH]2)cc3
O=C(O)C(CC1CCC1)N4(C(=O)CC(CC(=O)N2CCOCC2)(CC3CCCCC3)C(=O)NO)CCCCC4
OC5CC4CC(Cc2nc1ccccc1[nH]2)CC(n3cncn3)C4CO5
CCN(CC)c3ccc(C=Cc2noc(-c1ccccc1)n2)cc3
Nc5ncc(CN1C2CC(CC1)N4C(=O)OCc3cccc2c34)cn5
CC2(C)CCCc1(ccccc1CC(=O)O)C2
CCOC(=O)c3ccc(OC(=O)c2cc(-c1ccc(Cl)cc1)on2)cc3
CCcc4ccO(CCCCCOc1ccc3c(c1)CC2(CCN(C)CC2)C(=O)N3)cc4
Cc1cc(Cl)ccc1C(=O)NNC(=O)COc2ccccc2
Cn4c(Nc1c(Cl)ccc(CNC(=O)C(C)(C)C)c1Cl)nc3cc(C(=O)NC2CC(F)(F)C2)c(NCC(F)(F)F)cc34
C#CCC4CON6=C(CCCn2c(=O)n(-c1ccc(Cl)cc1)c(=O)c3c2CCCC3)OC5OC7(C)CCC4C56OO7
CCN(CC)c3ccc(C=C2N=C(c1ccc(Br)cc1)OC2=O)cc3
COC(=O)C(CSC)NC(=O)C2OC1OC(C)(C)OC1C2OCc3ccccc3
CC(NC(=O)C(CCC(=O)O)NC(C)=O)c2ccc(-c1cc(Cl)cc(Cl)c1)c(F)c2
NS(=O)(=O)c1ccc(Cl)c(Cl)c1
COc2ccc(Oc1ccc(NC(=O)CNC(C)=O)cc1)cc2
CCOC1CCC2C1OCCN2C(=O)Cn5ncc4c3ccccc3n(C)c4c5=O
CCOc2ccc(Cl)c(S(=O)(=O)N(C)CC(=O)Nc1ccccc1F)c2
Cc3cc(C)c(S(=O)(=O)Nc2ccc1ccccc1c2)cc3C
N=C(N)c3ccc(C(=O)N2CC(C(=O)O)C(c1ccccc1)C2)cc3
Cc3cccc(N2CCN(c1ccc(Cl)cn1)CC2)c3C
Cn4c(=O)c3cc(OCC(=O)N2CCN(c1ccccc1F)CC2)ccc3n(C)c4=O
O=C4N(Cc1cccnc1)C(CCc2ccccc2)C(O)C(O)C(Cc3ccccc3)N4Cc6ccc5ccccc5c6
O=CC(CCCCCN2C(=O)C(=Cc1ccc(Br)s1)SC2=S)NO
COc1cc3c(cc1NC(=O)c2ccccc2)CCCC3
O=c2[nH]c1ccc(I)cc1nc2C=C(O)C(=O)O
CSc3cccc(NC(=O)Nc1ccc2c(c1)S(=O)(=O)C=C2)c3
COc4cccc(-c2c(-c1ccc(C)cc1)sc(NCC(N)=O)c2C(=O)c3ccc(Cl)cc3)c4
Cc1ccc5c(c1C(C)c3ccc2ccccc2c3)C(C)N(CCCc4ccccc4)CC5
Cc3ccc(-n2sc(=NS(=O)(=O)c1ccc(Cl)cc1)n(C)c2=O)c(C)c3
CC5(COc4cc(-c3cn(C2CCC(N1CCOCC1)CC2CO)nn3)ccc4C(N)=O)CCCCC5
CNC(=O)c1cc2c(c(C(=O)OC)n1)CCCC2OC3OC(CO)C(O)C(O)C3O
CCCC(OC(=O)c1ccccc1)OC(=O)c2ccccc2
O=C(Nc1cccnc1)c3cccc(N2C(=O)CCC2=O)c3
CC3CCN(c2ccc(-c1cccc(C)c1)nn2)CC3
CCN3CCN(c2ccc(NC(=O)Nc1cc(F)ccc1F)cc2Cl)CC3
COc2ccc(OC)c(NC(=O)c1ccc(N(C)C)cc1)c2
CCCN(CCC)S(=O)(=O)c2ccc(C(=O)Nc1nnc(CSC)s1)cc2
CNc4ccc(CCN=C(N)Nc3nc(-c2ccc(C1(N)CC1)cc2)cs3)cc4
COC(=O)CCC(N)C(=O)OC
Cc1cc(Cl)ccc1NC(=O)CCN3C(=O)c2ccccc2S3(=O)=O
COc1c(O)ccc2cc(c(=O)oc12)CCC(C)(O)CC5(=O)C(O)C6(=O)OC4(C(C)C)C3(OC(C)=O)COC3CC(O)C4(C)C(=O)C(O)C(=C5C)C6(C)C
Cc3ccc(O)c(NC2CC(=O)N(CCc1cccc(Cl)c1)C2=O)c3
CCN(Cc1ccc(C)cc1)c4ccc(-c3nc2ccccc2c(=O)n3O)cc4
NCCCC(NCc1ccccc1Cc2ccccc2)=NO
c1ccc2c(c1)OCCC2NC(=S)N4CCC(N3CCCCC3)CC4
CC(C)CCN6C(=O)C5Cc1c([nH]c2ccccc12)C(c3c(O)ccc4ccccc34)N5C6=O
CC(C)(C)OC(=O)N1CCCC1c4c(C(=O)Nc2ccncc2)n(Cc3ccccc3F)c5cc(Br)ccc45
CN3C(=O)C(SCc1ccccc1Cl)Cc2ccccc23
COc1c2(C(C)C)cc(CCO)cc15CO(C(=O)C=CC=C(O)C3(O)CC(O)C4(O)C=CCC(C2C)C34)C(C)C(OC)O5
COc1cccc(OC)c1-c4cc(C(=O)N3CCc2cc(F)ccc2C3)no4
O3=S(=O)NC2CCN(c1ccccc1)C2=N3
O=C2NC(Nc1ccc([N+](=O)[O-])cc1)=NC2=Cc3cccnc3
O=C(O)CCCC(=O)Nc2ccc(OCc1ccccc1)cc2
N=C(N)NCCCC(NC(=O)C(Cc2ccc1ccccc1c2)NC(=O)c4cc3cc(Cl)ccc3oc4=O)C(=O)NC(CCc5ccccc5)C(=O)O
COc1cccc4(c1)C2NC25C(=O)c3cc(OC)c(OCCO)c(OC)c3C45O
ON=C(c2ccc(Oc1ccccc1O)nc2)N4CCc3ccccc34
COc2cc(NC1=CC(=O)CC(C)(C)C1)c(OC)cc2Cl
Cc2ccc(OCc1ccc(Br)cc1)c([N+](=O)[O-])n2
COc3ncc(C(=O)NCCC(=O)N2CCN(c1cccc(C)c1C)CC2)cc3Cl
COc5ccc4c(-c2ccc(N1CCOCC1C)nn2)c(-c3ccc(OC)nc3)ncc4c5
COC(=O)N2NC(=O)c1c(c(C)oc1C)C2c3ccc(OC)c(OC)c3
Fc4cccc(NC(=S)OC2CN(Cc1ccco1)CC2Cc3ccccc3)c4
O=C(O)C2(Cc1cccc(F)c1)CCCN2
Cc3nc(C)n(C2CCCN(CCOc1ccccn1)C2)n3
O=C(OCc1ccc(Cl)cc1)C(Cc2ccccc2)N3CCCC3
COC5=CC4CN3CCc1c([nH]c2ccccc12)C3CC4C5CCc%11ccc%10c(OCOCC6OC7OC9(C)(C)CCC8C(C)CCC(C6C)C78OO9)ccc(O)c%10c%11
NC(CC(N)=O)C(=O)Nc2ccc([N+](=O)[O-])c(OC1CCNC1)c2
COc3cc(S(=O)(=O)Nc1ccc2c(c1)OCO2)ccc3OC
COc6ccc(N5CCN(C(=O)c1ccc4c(c1)N(Cc2cccc(C)c2)C(=O)c3ccccc3S4(=O)=O)CC5)cc6
CC(C)(C)C(=O)OC2CCS(=O)(=O)C3C(NC(=O)c1ccccc1)C(=O)N23
O=C(O)c2[nH]c1cnccc1c2-c3ccccc3
CCN(CCCCN3(C)C(=O)c1c4cc(c2cc(OC)cc(c12)C3=O)C(=O)N(CCCN(C)C)C4=O)Cc5ccccc5
Cc3nc(N1CCOCC1)c2nccnc2c3-c4ccc(C(C)(C)C)cc4
CC(c1ccc(C)c(C(=O)C(C)(C)C)c1)CN3C2CC4CC(C2)CC3C4
CN(C)CCC(c1ccc(F)cc1)C4C(c2ccccc2)=NN(c3cccc(Cl)c3)C46C(=O)c5ccccc5C6=O
O=CC4(CC(=O)O)NC(=O)C(CCCNC(N)=O)NC(=O)C(CS)NC(=O)C(CCCc1cccc2ccccc12)NC(=O)C(Cc3ccc(O)cc3)NC(=O)CNC(=O)C4Cc5ccccc5
CCCNC(=O)c1ccccc1NC(=O)c2ccccc2C
CCOC(=O)C1=C(C)NC(=S)NC1c2cn(C)c3ccccc23
COc3cccc(C#Cc2ccc(CC(C)NC(=O)C1CC1)cc2)c3
Cc2cc(C)c(OC(C)C(=O)ON=C(N)c1ccncc1)c(C)c2
O=C(O)CSC1C(C(=O)O)NC(C(=O)O)C1
COc1ccccc1CC(=O)OCC(=O)Nc3cccc(S(=O)(=O)N2CCCCCC2)c3
COc3ccc(-c2noc(CN(C)c1ccccc1)n2)cc3
Cc3cccc(C2CC(=O)N(c1ccccc1)C2)c3
CN1CC3CC1C(C(=O)O)CC(c2ccc(Cl)cc2)C3
CN(C)Cc1cc3c(s1)CC(=O)N(C(CC(=O)O)c2ccccc2)C3=O
CCN1C(=O)CCC1C(=O)NCc2ccc(Cl)cc2Cl
CN(C)Cc3cccc(C#Cc2cnc(Oc1cnccn1)s2)c3
O=CN4Cc2c(-c1c(F)cccc1Cl)ncn2-c3ccccc34
Cc4nc(NC(=O)c3cccc(CN2C(=O)Nc1ccccc1N2C)c3)sc4-c6ccc5ncnn5c6
COc3c(C1CCCN1CC(=O)Nc2nnc(C)s2)c(C)nn3C
c5ccc4c(N2CCc1nccn1C2)nc(-c3ccncc3)nc4c5
CC(=O)Nc4ccc(C3SC(=Nc1ccccc1)N(Cc2ccco2)C3=O)cc4
Nc1ccccc1NC(=O)c3ccc(N2CCOCC2)cc3
CC(=O)Nc4nc3ccc(-c2cc1nc(CCCCCS(C)(=O)=O)[nH]c1cc2Cl)cc3s4
Cc1c[nH]cc1C(=O)C=Cc3ccc2ccccc2c3
Clc2ccc(Cn1cnc(Cl)c1Cl)c(Cl)c2
N=C(N)c4cccc(CN3CCN(S(=O)(=O)c2ccc1ccccc1c2)CC3=O)c4
O=C(O)C(CCCCCCC(O)C1CCCCC1)CC(O)CC(=O)O
OCc4cc(Nc3ncc2ccn(-c1ccc(OC(F)(F)F)cc1)c2n3)cc(OC(F)(F)F)c4
CCc4ccc(C(CNC(=O)C=Cc2ccc(OC)c(S(=O)(=O)N1CCOCC1)c2)N3CCOCC3)cc4
COC(=O)CN(C)CC3OCc1ccccc1-c2ccccc2C(=O)N(C(C)CO)CC3C
O=C(CSc2nnc(CNC(=O)c1ccc(F)cc1)o2)NCc3ccc(F)cc3
Cc4ccc(O)c(C3=NC(c1ccccc1)(C2CCCCC2)C(=O)N3)c4
O=[N+]([O-])c3ccc(NN=Cc2c(O)n(C1CCCC1)c(=S)[nH]c2=O)cc3
CC(O)CN(Cc1cccc2c1OCO2)C(=O)Nc3ccc(C#N)cc3
CCOC(=O)c2nc(C)n(-c1ccc([N+](=O)[O-])cc1)c2C
CCOC(=O)N5CCN(CCCN(C(=O)CCc3nnc(Cc1c[nH]c2ccccc12)o3)c4ccc(C)c(Cl)c4)CC5
nc3cC(CCCN1CCNCC1)c2ccccc23
Cc1cnccc1N3CCCN(CCc2nc(C#N)c(N)o2)CC3
OC5(C(F)(F)F)c1ccccc1-c4ccc(-c3ccc(CN2CCOCC2)cc3)cc45
CCCCc3ccc2[nH]c1c(C(=O)OCC)cccc1c2c3
CCC3C2(CCN(Cc1ccccc1)CC2)Cc4c3[nH]c5cc(OC)c(OC)cc45
COc3c(CCNC(=O)C=Cc1cnc2c(c1)CCN2C(C)=O)c(C)nn3C
Nc2ccc(C=CC(=O)C=C(O)C=Cc1ccccc1)cc2[N+](=O)[O-]
O=CN(c1ccccc1C(=O)N3CCN(c2cccc(Cl)c2)CC3)c4ccc(Br)o4
O=C(O)COC7CO(CCNc2nc(N1CCCC1)nc(Cl)c2N=CNC(=O)C=C6CNC(n5cnc4c(N3CCCC3)ncnc45)C6)C(O)C7O
C2CCCCC(C)(O)C1(CCC)OC(=O)C(C)C1C2OC3OC(CO)C(O)C(O)C3O
COC(=O)COc2cccc3(OCc1cc(C)cc(C)c1)ccc(=O)oc23
CC(NC(=O)c3cnn4ccc(N1CCCC1c2cn[nH]c2)nc34)C(C)(C)O
Cc3cccc(C(=O)C2CCCN(C(=O)c1ccco1)C2)c3
O=C(NCCNS(=O)(=O)c1ccccc1[N+](=O)[O-])c2cc(Cl)cc(Cl)c2O
COc3cccc(CN2CCC1(CCOCC1)CC2)c3OC
COc2ccc(CN(Cc1ccc(S(N)(=O)=O)cc1)OC)cc2
CCn4c(C)[n+](Cc2ccc(C(=O)NS(=O)(=O)c1ccc(C)c(C)c1)cc2OC)c3ccccc34
CCCcc3O(CCCOc2ccc1c(CCCC(=O)O)c(C(=O)O)c(=O)oc1c2CCC)ccc4ccc(=O)oc34
N=C(CCS(=O)(=O)Cc1ccccc1)NO
COc2cc(S(=O)(=O)c1ccc(C)nc1)ccc2C(=O)Nc3ccc(Cl)cc3
COc4c(NC2CCN(Cc1ccc(F)nc1)CC2)c(F)cc5c(=O)c(C(=O)O)cn(C3CC3)c45
COc2ccc(C(=O)Nc1ccc(F)c(C(F)F)c1)cc2Nc4nccc(-c3cncnc3)n4
CCCOC(=O)C(C)C(OC1CC(C)(OC)CC(C)O1)C(C)C(OC3OC(C)CC(N(C)CCCCCCc2cccnc2)C3O)C(C)C4OCC(=NOC)C(O)(C[N+](C)(C)C)(C(C)COS(=O)(=O)O)C4(C)O
COC(=O)C1=C(C)NC(=S)NC1c2cc(O)ccc2O
O=C3NC(=O)C(c1ccc2c(c1)OCO2)=C3Nc5nc(-c4ccccc4)c[nH]5
Nc2nc(=S)[nH]c(-c1ccccc1)n2
O=C3NC(=O)N2(CCCCCN(Cc1ccc(OC(F)(F)F)cc1)CC2)C3Cc4ccc(F)cc4
CC(C)(NC(=O)c4cnc(Oc1ccc3c(c1)CCC(c2cccnc2)O3)s4)c5ccc6c(c5)OCO6
CCC2OC(C(Cc1ccccc1)NC(=O)OC(C)(C)C)C(CO)OC2n3ccc(=O)[nH]c3=O
O=C(CNC(=O)c1ccccc1F)c2cccc([N+](=O)[O-])c2
CC(C)=CCCC(C)=CCCC(C)=CCSCC(N)C(=O)O
Oc2cccc(C=Cc1ccncc1)c2
O=C5(Nc2cccc(OCCCOc1cccc(OCC(=O)O)c1)c2)CC(=O)N(c3ccc4c(c3)OCO4)C5=O
COc3cc(C(=O)NCCc1c[nH]c2ccccc12)cc(OC)c3OC
CC(=O)OCC5CC1(C)C=C(CCC13CCC(C)C4c2(nccn2C(C)C(=O)O)CCC34)C5
O=C(c1ccc(Cl)cc1)N3CCC(NC(=O)c2ccc(C(F)(F)F)cc2)C3
NC(=O)CNC2(=O)C=C(C=Cc1ccccc1)SC2=S
COC(=O)C(Cc1ccc(Cl)cc1)N3C(=O)CCC(NC(=O)NC2(=O)NCC(C)(C)CC2=O)C3=O
N=C(N)NC(=O)C23CC1CC(CC(C1)C2)C3
COc4ccc(-n2c(SCC(=O)c1cccc(OC)c1)nnc2-c3ccncc3)cc4
CCCCOc4ccc(NC(=O)Oc1ccc3c(c1)C2(C)CCN(C)C2N3C)cc4
Cc4ccc(NC(=O)c2sc1nc3n(c(=O)c1c2C)CCCC3)c(C)c4
CCCCc3nc2c(N)nc1ccc(N(C)CC)nc1c2n3Cc6ccc(-c4ccccc4-c5nn[nH]n5)cc6
Cc3cc2cc(C(=O)N1CCC(C[N+](C)(C)[O-])CC1)n(C)c2cc3C
CCC(COC)n1nc(CN(C)C)nn1
CC(C)(C)N(O)C(=O)Nc2ncnc(Oc1ccccc1I)c2-c3ccccc3
Cc1ccccc1N4C(=O)C(=Cc3ccc(-c2ccccc2Cl)o3)SC4=S
O=S(=O)(Oc3ccc(N2C(=S)NC(=CC=Cc1ccc(F)c(Cl)c1)C2=O)cc3)c4ccc(F)c(Cl)c4
C=C(C)CC1C=CC(C)(CCC3C(C)(O)CCC2(=CC(C1)OC2=O)O3)OO
CSc3cccc(CN(C)C(=O)c2ccnc(Nc1ccccc1F)n2)c3
CCCCc2nc1ccc(CCCF)cn1c2Nc3ccccc3
Fc1ccccc1Nc3c(-c2cccnc2)nc4ccccn34
COc4cc(C3(c2ccc(O)c(-c1cc(F)c([N+](=O)[O-])c(F)c1)c2)CCOCC3)cc(OC)c4O
COcc3ccC1(SCC(=O)N1C(=O)OCNc2ccc([N+](=O)[O-])cc2Cl)cc3
CS(=O)(=O)N4CCOCC(NC(=O)OCC3c1ccccc1-c2ccccc23)C4
NCCCNCCCCNCCCNC(=O)C(Cc1ccc2c(c1)CCCC2)NC(=O)Cc3ccccc3
NC6CCN(c5ccc(Nc4ncc3c1ccncc1n(C2CCCC2)c3n4)nn5)C6
CCCCC(NC(=O)C(Cc1c[nH]c2ccccc12)NC(=O)OC(C)(C)C)C(=O)OCc3ccccc3
O=C(CSc2nccc(C(=O)Nc1ccccc1C(F)(F)F)c2C(=O)c3ccccc3)Nc4ccccc4
CC(C)(C)OC(=O)N5CCC(c3c(C(=O)NCc1ccc2c(c1)OCO2)cnn3-c4ccc(C#N)cc4F)CC5
CCOc1ccccc1C2NCC3(C)C5CCC2C3CC(NS(=O)(=O)c4ccc(O)cc4)C5
COc2ccc(CCN(C)CC(=O)NCc1ccccc1Cl)cc2OC
CNC(=Nc1ccccc1)NS(=O)(=O)c2ccccc2
COc2cc3c(c(NC(=O)c1ncno1)c2)OCO3
C=CCN23C(=O)c1ccccc1C2SC3NS(=O)(=O)c4ccc(C)c(C)c4
CN(C)S(=O)(=O)c2ccc(NCc1ccccc1)c([N+](=O)[O-])c2
Cc1cccc2c1CCCC2C(=O)NCCN3CCOCC3
O=CN(c1ccccc13NCC(N2CCCC2)CC3)c4ccc([N+](=O)[O-])o4
COc1cc(O)c2c(c1)C(O)CCC2=O
CCC(C)NCC(O)cc1cccc(C(F)(F)F)c1
CN(C)CC=CCC2C=C(C(F)(F)F)Nc1cc(F)c(F)cc12
COc1cccc(OC)c1OCCN4CCC(OC(c2ccc(F)cc2)c3ccc(F)cc3)CC4
COC(=O)C2C(=N)Oc1c(oc(CO)cc1=O)C2C(=O)c3ccc(O)cc3O
CCc1cccc(CN)c1
Cnc5(=O)c1cn(c2n1CCCN2CCN4CCN(c3ccc(Cl)cc3)CC4)n(C)c5=O
O=C(Nc1ccc(C(F)(F)F)cc1)N5CCC4C(CO)Nc3ccc(-c2ccccc2)cc3C45
C=CCc1cc(Cl)ccc1OCC(O)CNC(C)(C)C
NC2CCC(C(=O)C(F)(F)F)C(NC(=O)c1cccnc1)C2
CCOc3ccc(NC(=O)C2CCCN(S(=O)(=O)c1c(C)nn(C)c1C)C2)cc3
NC(=O)c4ccc(Oc2c1ccccc1nn2-c3ccnc(N)n3)cc4
O=C(NCCc1ccccc1)c3cc(-c2ccc(F)cc2Cl)on3
CNC(=O)NS(=O)(=O)c4ccc(OC(=O)CCC23CC1CC(CC(C1)C2)C3)cc4
O=C(NC1CCC(O)CC1)c3noc4cccc(Oc2ccc(Cl)cc2)c34
CNC4CNC(CNC(=O)c1ccccc1COc2ccc(Cl)cc2N(C)S(=O)(=O)c3ccc(Cl)cc3)CC4
Cn3c(=O)c(-c1ccccc1)[n+]([O-])c2ccccc23
Cc3cc(NC(=O)c2ccc1ccncc1n2)ccc3NC(=O)c4cccc(C(F)(F)F)c4
O=CN3c1cccc(Cl)c1NC(Cc2ccccc2)N3c4ccccc4
O=C(Cc1ccccc1)NC3CCN(CCCCCNC(=O)Cc2ccccc2)CC3
O=C(CN2CCN(C(=O)c1ccco1)CC2)Nc3nncs3
COc4ccc3c(Cn2nc(CC(=O)O)c1ccccc1c2=O)cc(=O)oc3c4
CCc3nc(CN2CCCC1CN(S(C)(=O)=O)CC12)cs3
O=C(CN3C(=O)c1cccnc1Oc2ccc(F)cc23)NC4CCCC4
CCC3CC1(=O)C(C(=O)CC2(C)(C)C(C(=O)O)=CCCC12C)C3(C)C
COc1cccc(OC)c1C(=O)Nc4cc(O)cc(-c3cn(-c2ccccc2)nn3)c4
Nc2nc(N)nc(Nc1ccccc1)c2[N+](=O)[O-]
Cc2onc(-c1ccccc1)c2CNC(=O)Nc3cccc(S(N)(=O)=O)c3
COc4ccc2c([nH]cc3c1ccccc1nc2-3)c4F
CC(C)(C(=O)Nc3ccc(-c2nc1ccccc1s2)cc3)C(N)=O
N#Cc3cnc(Nc2ccc(N1CCCCC1)cc2)cn3
CCO2C(=O)N(c1ccccc1)C(=O)C2=Cc3ccccc3
CC3NC(=O)(NC(CCCCCC(=O)N(C)C)Cc2ccc(-c1ccccc1)cc2)CC(C)(C)N3
Cc2ncc(C(=O)Nc1nc(C(C)C)ns1)cc2Oc3cncnc3
CCN(Cc2cnn(-c1ccc(C)cc1)c2)C(=O)CCc3ccccc3
CC(=O)N2CCN(Cn1c(C)cc(Cl)cc1=S)CC2
CC(C)(C)c2nn(-c1cccnn1)c5c2CN(C(=O)c4cnc3ccnn3c4)C5
Cc2cc(NC(=O)CCCc1ccccn1)no2
C=CC3C(=O)OC4C2CC(=O)OC(c1ccoc1)C2(C)CC(O)C34C
CCCCCCCNc2c([N+](=O)[O-])[n+]([O-])c1ccccc1[n+]2[O-]
COc2ccc(C(C)N1CCN(C(=N)N[N+](=O)[O-])CC1)cc2OC
Ccn3cC(Occ2ccN(C1CNC(CCC(=O)O)C1=O)cc2F)cs3
COC(=O)c2cc1ccccc1n2CC(=O)OC
CC(=O)OC2CC(O)C(CCCCCc1ccccc1)(CCCC(C)O)C(C)C2OC(C)=O
O=C2c1c(O)cc(O)cc1OCC2c3ccc(O)c(CO)c3
CSC2=NC(c1ccccc1)C3=NCCN23
COc3ccc(N(C(=O)CCl)C(C(=O)NC1CCCC1)c2cccnc2)cc3
Cc1ccccc1N(CC(=O)N2CCCC2)S(=O)(=O)c3cccc4nsnc34
COC1=C(C)C(=O)C4=C(C1=O)C5C3CC2=C(C(=O)C(OC)=C(C)C2=O)C(CNC(=O)C(C)(C)C)N3C(C#N)C(C4)N5C
CC(=O)c2sc(NN=Cc1cccnc1)nc2C
NC(=O)CN(CC2CCc1cc(Cl)ccc1O2)c3ccccc3
O=S(=O)(Nc4ccc3[nH]c2c(-c1ccccc1)nccc2c3c4)c5cccs5
CC(=O)Nc4cccc(NC(=O)c3cccc(S(=O)(=O)Nc2nc1ccccc1s2)c3)c4
CN(C)c3ccc(CCN2CCN(CC(=O)NC1CC1)CC2=O)cc3
NC(=O)c2cc1cc(CCN)cc(O)c1nc2-c3ccccc3Cl
COc5ccc(NCc3nnc(SCC(=O)N2CCc1ccccc12)n3-c4ccc(F)cc4)cc5
COcc3ccS(=O)(=O)(N1CCCC1C(=O)NC(CCC(N)=O)C(=O)NCc2ccccc2OC)cc3
Cc2ccc(CNC(=O)CN(c1cccc(C(F)(F)F)c1)S(C)(=O)=O)cc2
COcc4cccC(N2CCN(Cc1ccccc1)CC2CC(O)Cc3ccccc3)c4
O=c5cc(CP(=O)(O)O)c4ccc(N3CCN(Cc1ccc2c(c1)OCO2)CC3)cc4o5
CCCCCCCCCC(=O)c2c(O)c(C)c(Oc1cc(CC(=O)O)cc(O)c1OC)cc2O
CC(C)CCN(C(=O)CN(C(=O)C(NC(=O)Cc1ccc(I)cc1)CNC(=O)C(CCCNC(=N)N)NC(=O)CNC(=O)C(CCCN=C(N)N)NC(=O)C2CCCN2)C(C)C)C(=O)O
COc2ccc(C=NNC(=O)C=C(C)c1ccccn1)cc2
COc3cc(C#Cc2cn(C1CC(O)C(CO)O1)c(=O)[nH]c2=O)ccc3-n4cnc(C)c4
CCOP(=S)(OC(C)C)N(Cc1ccccc1)Cc2ccc(C(=O)OC)cc2
COc3ccc(CCc2ccc1ccccc1c2)cc3OCCCN4CCCCC4
CN(Cc2cc1ccccc1n2C)c4nc(-c3ccccc3)nc5ccccc45
CCOc1ccc(OS(N)(=O)=O)cc1
O=C(O)C16CC5CC(C1)CC(n4nc(CNc2ccnc(Cl)c2)c3ccccc34)(C5)C6
COc1ccc5(cc1OC)C(C)NC(Cn4c(O)c3sc2cncnc2c3nc4=O)CC5C
CCOC(=O)C(=Cc2coc1ccccc1c2=O)C(=O)c3ccc(OC)cc3
CC(C)Cc3ccc(C(C)C(=O)NNC(=O)c2c(O)[nH]c(=O)n(C1CCCCC1)c2=O)cc3
FC(F)(F)c4ccc(C=Nc2c(-c1ccccn1)nc3ccccn23)cc4
CCC(C)C(N)c2nc1cc(C(F)(F)F)ccc1n2Cc3ccccc3
O=C(COc1ccccc1)NNC(=O)c2ccccc2
CS(=O)(=O)c3cc2ccnc(Nc1ccc(C(F)(F)F)cn1)c2s3
C4CC3C(=O)NC2(CCCc1ccccc12)C(=O)N3CC4=O
CCCNC(=O)c1ccc4c(c1)N(Cc2ccc(Cl)cc2)C(=O)c3ccccc3S4(=O)=O
COc3ccc(CN(C(=O)CNCc1ccco1)C2CCS(=O)(=O)C2)c(OC)c3
C=CCCCCCC(=O)NCCc1ccc(OC)c(OC)c1
Cn4c5c(c3ccc(-n2ccc(OCc1ccc(F)cn1)cc2=O)cc34)C6CCC(C5)N6
COc4cc(C3(=O)nnc2(C)c(SCCO)nc1ccccc1c23)cc(OC)c4OC
CNC(CN(C)c4ccc(-c3ccc(C#Cc2cn(C1OC(CO)C(O)C1O)c(=O)[nH]c2=O)o3)cn4)S(=O)(=O)c5ccc(N)cc5
CCc1ccccc1N(CC)Cc3nc2ccccc2[nH]3
O=C(O)c3cccc(-c2noc(-c1ccc(Br)s1)n2)c3
CC(C)(C)CC(C)(C)NC(=S)NC(Cc1ccccc1)CN2CCCC2CN4CC3CCCCC3CC4C(=O)NCCNS(C)(=O)=O
Clc5ccc4c(Nc3ccc(NC2CCN(Cc1ccccc1)CC2)nc3)ccnc4c5
CCCCCn3cc(C(=O)c1cccc2ccccc12)cc3-c4ccccc4[N+](=O)[O-]
COc1ccccc1-c2cn[nH]c(=O)c2-c3ccc(O)cc3
O=C(COC(=O)c2ccc(F)c(S(=O)(=O)N1CCCCCC1)c2)NCCNC(=O)c3ccco3
Cc2ccc(S(=O)(=O)Nc1cnn(C)c1)cc2
COc1cc(O)cc(c1)C2=CCC(O)C(O)C(=O)C=CC(C)(C)C(O)CC(C)OC2=O
O=C4CC(c1ccc(F)cc1)C(c3nc(=O)c2ccccc2[nH]3)CN4
O=Cc2cc(=O)c1c(O)cc4c(c1o2)C(=O)c3ccccc3C4=O
Cc3ccc2nn(-c1ccccn1)nc2c3C
CN(C)CCC(C=Cc1cccnc1)=NOCc2ccc(Cl)c(Cl)c2
CCCN1CCC6(CC1)CCN(c2cc5c(nn2)CCN(C(=O)c4ccc(-c3ccc(Cl)nc3)cc4)C5)C6
O3=CC(=NNc1ncccn1)C(c2ccccc2)=NN3c5nc4ccccc4[nH]5
CC(=O)c3ccc(N(CC(=O)NC1CCC(C)CC1)C(=O)c2snnc2N)cc3
O=C(CC(O)C(=O)c1ccccc1)CC(c2ccc(O)cc2)c4c(O)c3ccccc3oc4=O
CCCC(=O)Oc2ccc1c3c(c(=O)oc1c2)CCCC3
COc3cc2ncc(C#N)c(Nc1ccccc1Cl)c2cc3OC
COc3cc(C=NN2C(=O)c1ccccc1C2=O)ccc3O
COc2ccc(C=CC(=O)c1ccc(Cl)c(OC)c1O)c(OC)c2
CCCCc3nc2ccc(C1=NCCO1)cc2c(=O)n3Cc6ccc(-c4ccccc4-c5nn[nH]n5)cc6
CCOC(=O)C(=O)Nc1cccc(NC(C)=O)c1
CC(C)(C)c2cc(NC(=O)c1ccc(Br)cc1)no2
COc4ccc(Nc2nnc(C)c3c(C)n(-c1ccccc1Cl)nc23)cc4
CC(=O)OCCOCOc1ccccc1C(=O)C=Cc2ccccc2
COc3ccc(CCN(C)CCc1cccc2ncsc12)cc3OC
CN3CCN(C(=O)c2ccc(NC(=O)c1ccncc1)cc2)CC3
CCC(C(=O)NCc1cccs1)C3(C(=O)NC2CCCCC2)CCOCC3
COc1ccccc1COc3ccc(CC(C)NCC(O)c2ccc(N)c(C(F)(F)F)c2)cc3
O=C(NCc1nnc2ccccn12)NC(=O)c3ccccc3
CCCC(NC(=O)C(CCCCN)NC(=O)C(CCCN)NC(=O)c1ccccc1)C(N)=O
Cc2[nH]c(-c1ccnn1C)nc2C(=O)N3CCC4(CC3)CC4N
CCNC(=O)C(C)(Cc1c[nH]c2ccccc12)NC(=O)OCc3ccccc3
C=C(C)C(O)Cc3c(O)cc2oc1cc(O)c(CC=C(C)C)c(O)c1c(=O)c2c3O
CCCC(P(=O)(O)O)P(=O)(O)O
CS(=O)(=O)Nc4ccc(CNC3(=O)CCC(NCc1ccc2c(c1)OCO2)CC3)cc4
COc1ccccc1NC(=O)CSc4nc3c(oc2ccccc23)c(=O)n4-c5cccc(OC)c5
CCN(CCC2CCN(Cc1ccccc1)CC2)CC4Cc3ccccc3OC(C(=O)O)C4O
Cc2cc(C)c(NC(=O)c1scnc1C)cc2C(=O)O
CCOC(=O)N5CCN4C(=O)C(=C2C(c1ccc(Cl)cc1Cl)CCC2)N(C(=O)C3CCCN3C(=O)OC(C)(C)C)C4C5
Cc2nc1ccccc1cc2C(c3nnn[nH]3)N4CCCCC4
O=C2CNC(=O)C(CCc1ccccc1)N2
CCC1CCCCN1CCCNS(=O)(=O)c2cc(F)ccc2F
c5ccc(Cc1cc4c([nH]1)CN(C(Cc2ccccc2)CN3CCOCC3)CC4)nc5
C3CCCC2(CC(CC1COC(C)(C)C(O)C(OS(C)(=O)=O)C1OC)C(CC)CC23C)C(C)C
CN2CCc1cccc6c1C2Cc5c(cc(OCc3ccccc3)c(OCc4ccccc4)c5-6)-c8[nH]9c7ccccc7c8C9=O
O=C(CCCCl)Nc1cccc3c1-c2ccccc2C3=O
CC(=O)Nc3ccc(-c2nnn(CC(=O)Nc1cc(C(F)(F)F)ccc1Cl)n2)cc3
O=C(CN2C(=O)c1ccccc1C2=O)Nc4cccc(S(=O)(=O)N3CCOCC3)c4
COc4ccc(C3Cc1c(cc(O)cc1OC)N(CCN2CCCC2)C(=O)C3OC(C)=O)cc4
O=C(Nc1cccc(Cl)c1)c2ccc([N+](=O)[O-])cc2
CC(c2nc(C1CC1)no2)N3CCN(CCN(S(C)(=O)=O)C)CC3
COCCn4c(=O)c(-c2cccc(OCc1ccccc1)c2)nc3cncnc34
CCN(C(=O)C(COc1ccccc1F)NC(CC(C)C)C(=O)O)C(=O)NC(CCCN=C(N)N)C(N)=O
COc3ccc(Nc2nccc(-c1nccs1)n2)cc3
O=C(O)c3ccc(-c2cc1ccc(O)cc1o2)s3
C=C(C)C4CCC5(C(=O)NCCCCCCCCCC(=O)O)CCC3(C)C(CCC2C1(C)CCC(OC(=O)CC(C)(C)C(=O)O)C(C)(C)C1CCC23C)C45
COc3cc(C2Oc1c(OC)cc(CC=C(C)C)cc1C2CO)ccc3O
Cc3cccc(N2CCN(C(=O)c1cccs1)CC2=O)c3
Cc2c(Cn1ccnc1)ccnc2Oc4cccc(C(=O)c3ccccc3)c4
C=C1C(=O)OCC13CCC2(C)OC2CCC4(C)OC34
Cc2cccc(NC(=O)CCSCc1ccc(C)o1)c2C
CN(C)CCOCC(C1CCCCN1)C(CC2CCCCC2)NC(=O)C(Cc3ccccc3)NC(=O)O4CCO5COCC45
CCC4COc5c(NC23CC1CC(CC(C1)C2)C3)c(F)cc6c(=O)c(C(=O)O)cn4c56
CCOC(=O)C(C(=O)Sc1ccc(N)cc1)C(=O)c2ccc(Cl)cc2
CC(C)CC(C(=O)NCC(NC(=O)CCCCCCCNC(N)=N[N+](=O)[O-])C(=O)O)NC(=O)C(NC(=O)CCCCCCCCCCCN)C(C)O
Clc5ccc(-c4cc(CN2CCN(c1ccccc1)CC2)cc(-c3ccccc3)c4)cc5
O=C(NCCCn1ccnc1)C2CCC2
CC2(C)OC(c1ccccc1)OC2(O)C(=O)O
CC(=O)c5ccc(-n4c(-c1ccccc1)nc3c(N2CCCCC2)nc(C)nc34)cc5
Cc2cc(C=C(C#N)C(=O)NC1CCCC1)c(C)n2-c3ccccc3
CC(C)CC#Cc3cccc(-c2cn(-c1ccncc1F)nn2)c3
CCCCCCCCCCCCCCCCNC(=O)c1ccc([N+](=O)[O-])cc1[N+](=O)[O-]
CC2Cc1ccccc1N2C(=O)CSc5nc4cc(NC(=O)COc3ccccc3)ccc4n5C
CCOC(=O)C=C(CC=C(C)C=Cc1ccccc1)c2ccccc2
NCCN3CCC2N(C(=O)c1ccccc1)CCC2C3
O=C3NC(c1ccccc1)(c2ccccc2)C(O)CN3CCN4CCOCC4
COc3ccc(CC(=O)NC(CO)Cc2ccc(NC(=O)c1ccccc1)cc2)cc3OC
COc3c(C(C)(C)C)cc(C=C2CCC(=Cc1ccc(OC(C)(C)C(=O)O)c(C(C)(C)CN)c1)C2=O)cc3C(C)(C)C
CC2CN(CCNC(=O)c1ccc(F)cc1Cl)CC(C)O2
Cc2ccc(C(=O)NCC(C)Cn1cccn1)s2
CC4(=O)(c1coc2c(C(=O)O)cccc12)CC(c3ccccc3F)=C(C)O4
COc2ccc(NC(=O)c1ccco1)cc2NC(=O)c3ccco3
COc1c(c(O)c3c(c1)C(=O)c2cc(O)cc(O)c2C3=O)-c4ccc6(O)c(c4O)C(=O)c5ccc7(O)c(c5C6=O)OC(C)C(O)C7
C=CCn3c(=O)ccc2cnc(NC(=O)C1CC1)nc23
Cc3ccc(Nc2nc(N)c(C(=O)c1ccc(C)cc1)s2)cc3
Nc2[nH]ccc3c1ccccc1nc2-3
CC(C)(C)OC(=O)N2CCC(CCC(C#N)c1ccccc1)CC2
CCOC(=O)C3(Cc1ccccc1)CCN(C(C)C(=O)Nc2cc([N+](=O)[O-])ccc2Cl)CC3
CCn4ccnc(CN1CCCC1c3noc(C2CC2)n3)c4=O
Cc2cc(CCCCCCCCc1cc(C(C)C)c(C(=O)O)cc1C(C)C)on2
CC(=O)c3cccc(NC(=O)CSc2nnc(Cc1cccn1C)n2C)c3
CCCN(C(C)CO)C(=O)c1cc2sc1COC2CN(C)S(=O)(=O)c3ccccc3C#N
COC(=O)c2c(NC(=O)C1CCCN1OC(C)=O)sc(C)c2C
Cc3c(C(=O)NC2CCCc1ccccc12)cnn3-c4ncc6c(n4)-c5ccc(Cl)cc5CC6
COc2c(C(=O)N1CCCS1(=O)=O)cnn2-c3ccc(Cl)cc3
Cc4nc(CN3CCN(CC(=O)Nc1ccccc1C(=O)NC2CC2)CC3)no4
O=C(c2ccc(Cn1cc(P(=O)(O)O)c(=O)cc1CC(=O)O)cc2)N4CCC(NC3CCC3)CC4
Cc2ccc(C(=O)ON=C(N)c1ccccn1)c(O)c2
COC(=O)C1=CN(C(C)C)C3=C(C1=O)C(c2ccc(OC)c(OC)c2)CC(=O)(NNC(N)=O)N3C(=O)OCc4ccccc4
COC(=O)C1=C(C)NC(C)=C(C(=O)OC)C1c2cccc(O)c2
COC(=O)C(C)N2C(=O)C(=Cc1ccc(OC)cc1)SC2=S
COC(=O)C(Cc1ccccc1)(NC(=O)OCc2ccccc2)C(C)OC(=O)C(Cc3ccc(O)cc3)NC(=O)OCc4ccccc4
O=Cc2c(O)ccc3c(C=Cc1ccc(O)cc1)cccc23
O=C1CCCC3=C1C(c2cccc(C(F)(F)F)c2)CC(=O)N3CC(=O)Nc4c(F)cccc4F
CCN(CC)CCSc3ccc2nc(-c1ccsc1)sc2c3
CC4COC(=O)C(C)C(OC1CC(C)(OC)C(O)C(C)O1)C(C)(CO3COC(C)C(CN2(C)CCC(C)(O)C(C)O2)C3O)C(C)(O)CC(C)CN(C)C(C)C(O)C4(C)O
CCOc2ccc(Cn1cc[nH]c1=S)c(Br)c2OCC
O=C(O)COc5c(-c3ccc(OC2CCC(c1c(F)cccc1Cl)CC2)cc3)ccc(C4CCCCC4)c5Cl
Cc4cc(C)c(-n3c(SCC(=O)Nc1ccc([N+](=O)[O-])cc1Cl)nc2cnccc23)c(C)c4
COcc3cc2O(COCC1OC(CO)C(OS(=O)(=O)O)C(OS(=O)(=O)O)C1O)cc57c(c2cc3OC)OC(Cc4cc6c(cc4-5)OCO6)C7=O
CC4NCC(N3ccc(c#Cc2cccc(NC(=O)c1ccc(CN(C)C)cc1)c2)cc3)CC4
COc2ccc(NC(=O)CCC(=O)c1ccccc1C(=O)O)cc2
Cc3cccc(NC(=O)CN(C)C(=O)c2ccc(N1CCCC1)c([N+](=O)[O-])c2)c3
Cc3cccc(-c2ccnc(NC(=O)c1cccc(C#N)c1)c2)c3
CN3C(=O)C(=Cc2ccc(-c1cccc(C(F)(F)F)c1)o2)C(=O)N(C)C3=O
CCC(Cc1ccccc1)NS(=O)(=O)c3ccc(C(=O)N2CCOCC2)cc3
O=C5C(=Cc2ccc(OCc1ccccc1Cl)cc2)N=C(c4ccc(OCc3ccccc3)cc4)N5c6ccccn6
O=Cc2ccc13ccccc1c2C(=O)N3c4ccccn4
Cc1n[nH]c3c1C2(CCN(C(=O)C(N)C(C)C)CC2)C(C#N)C(=N)O3
CCCc3c(CCc1ccccc1)[nH]c(SCC(=O)c2ccccc2)nc3=O
CNC(c1ccccc1)c4nc(-c3ccc(N2CCCNCC2)cc3)nc5c4CNCC5
O=C3NC(=O)N(c1ccccc1OC2CCOCC2)CC36CCN(Cc5cccc(-c4ccccc4)c5)CC6
CCCNc1nc(C)cc(NCCC)n1
COc4ccc(N3CCN(c2ccc(S(=O)(=O)Nc1onc(C)c1C)cc2)CC3)cc4
FC(F)(F)c4cccc(N3CCN(CCc1ccc2c(c1)OCO2)CC3)c4
CCCOc3cc(C(=O)OC1CC2CCC(C1)N2C)ccc3Cl
CCCCCCCCCCCCCCC(CCCCC)CC(=O)OCC2(CO)CC=C(n1cc(C)c(=O)[nH]c1=O)O2
CCNC(=O)(C(Cc1ccccc1)NC(=O)C(CC(C)C)NC(=O)CN6C(=O)C5C4c2ccccc2C(c3ccccc34)C5C6=O)C(N)=O
Cc2ccc1nc(NCCN(C)C)c(N=O)nc1c2
O=C(NCC1CC1)C3CCCN(Cc2ccc(F)cc2Cl)C3
O=C(NC(Cc1ccccc1)C(O)C(O)C(Cc2ccccc2)NC4(=O)COC5C(OCc3ccccc3)COC45)c7cc6ccccc6[nH]7
O=Cc1c(cc4cc1CCCC(O)CCCCC=CCCCOOC(c2ccc3c(c2)OCO3)CCC(F)(F)C(O)CC(O)C4)[N+](=O)[O-]
Cc5cc(C)n(-c4cc(NC(=O)CCCN3CCC(N2Cc1ccccc1C2=O)CC3)ncn4)n5
CCN(CC)C(=O)c2cnn(-c1cccc(C(F)(F)F)c1)c2C3CCNCC3
Cc2nc1ccccc1n2S(=O)(=O)c3nnn6c3nc(Nc4ccccc4C(C)C)c5sccc56
Cn4c1ccccc1c3cc(C=Cc2ccc(N)cc2)nnc34
CCCCN(C)CCCNC(=O)c3cc1cccnc1n(CCc2ccccc2)c3=O
O=C(NCC1OC(CO)C(O)C(O)C1O)OCCCcc2nC(CCCOCOP(=O)(O)O)nn2
COcc4cc-c1(cc(C(=O)O)nn1-c2ccc3c(c2)OCCC3=O)cc4
NS(=O)(=O)c3ccc(-n1nc(C(F)(F)F)cc1-c2ccc(Cl)nc2)cc3
CC(C)(C)OF
COc4cc(NC(=O)CCSc2nc1cc3s(c1c(=O)n2C)CCC(C)C3)cc(OC)c4OC
CC(=O)NC(Cc1ccccc1)C(O)C(Cc2ccccc2)NC(=O)C(CC(C)C)NC(C)=O
CC(C)(C)c5cccc(C(=O)Nc4cccc(-c3ccc2nnc(-c1ccccn1)n2n3)c4)c5
CNC(=O)c3cccc(-c2ccc(N(C)C(=O)c1ccc(C#N)cc1)cc2)c3
COc3ccc(-c1cc(C(F)(F)F)cnc1-c2ccc(S(C)(=O)=O)cc2)cc3
COc3ccc(NC(=O)Nc1ccc2c(c1)OCO2)c(OC)c3
CN5CCN(c4ccc(Nc3ncc(F)c(Nc2cc(C1CC1)[nH]n2)n3)cc4)CC5
c2ccc(NCc1cccnc1)cc2
Ccc4ccN(C(=O)C2CN(CCCN1CCOCC1)CC2c3ccc(Cl)c(Cl)c3)c(C)c4
COc2ccc(Br)c(C(=O)NCC1CNC(CNCCCNC(=O)C(C)C)CC1)c2OC
CC(C)C(=O)N3CC(NC(=O)C1CC1)CC(CC(=O)NC(CS)C(=O)N2CCCC2C(=O)O)C3
COc6ccc(CNC(=O)c5sc4nc(C)c(C(=O)N2CCN(c1ccccc1F)CC2)c(-c3ccc(C)o3)c4c5N)cc6
O=C(Nc2ccc1[nH]c(=O)[nH]c1c2)c3ccccc3
Nc7cccc(Nc6nc(Nc4ccc(Nc3nc(Nc1ccc(F)c(Cl)c1)nc(NCCN2CCOCC2)n3)cc4)nc(Nc5ccc(F)c(Cl)c5)n6)c7
O=C(O)CC(NN=c3n(Cc1ccccc1)c2ccccc2n3C(=O)NCc4ccccc4)C(=O)O
NCc1ccccc1CNCCCC(F)(F)F
CCOcc6ccn5cccC(O)(C4CCC(N3CCC(c1cc(F)ccc1-c2cccc(F)c2)CC3)CC4)c5n6
CCCCCCCCNC(=NC)NCCCN(CCCCCCC)CCCCCCCC
CCCc2cccc(NS(=O)(=O)c1ccc(OC)nc1)c2
N#CC(C(=N)Sc1ccc(S(N)(=O)=O)cc1)C(C#N)(C#N)C(=N)Sc2ccc(NS(C)(=O)=O)cc2
COc1ccc2c(c1)Cc3c-2nc(=O)[nH]c3O
Cc1ccc([N+](=O)[O-])cc1S(=O)(=O)Nc2ccccc2C(=O)N3CCOCC3
CCN(CC)Cc4cccc(Nc3nc(Nc1ccc(NC(C)=O)cc1)nc(N2CCCCCC2)n3)c4
CC=CCCCCC(O)C1CCC(=O)O1
Ccc6cc-c(nc145ccccc1cn3c(=O)c2ccnn2[nH]c3n45)cc6
O=c2c(CCO)coc3cc(OCCCN1CCCCC1)cc(O)c23
Nc3cccc(N(CC1CNC1)C(=O)c2cccc(Cl)c2)c3
CCSc4ccc(-c3ccc(C(=O)N1CCC2(CC1)OCCO2)cc3C(=O)O)cc4
CSCCC(NC(=O)C(C)NC(=O)C(N)Cc1ccc(O)cc1)C(=O)NC(Cc2ccccc2)C(=O)NCC(=O)NC(CC(C)C)C(=O)NC(C)C(=O)NC(C(C)C)C(N)=O
CCCCCCCCC=CCCCCCCCC(=O)N(Cc1ccccc1)CC(O)c2ccccc2
CC1(C)CC1NC(=O)Nc2ccc(Cl)nc2
O=C(CCNC(=O)c1ccccc1Br)NCC(c2cccs2)N3CCCC3
CCC3CNC(CC(C)C)C(=O)NC(CCCN=C(N)N)C(=O)NC(Cc1ccccc1)C(=O)NC(Cc2ccccc2)C(=O)N3
COc4ccc(-c2nc1c(c(=O)[nH]c(=O)n1C)n2CCCc3ccco3)cc4
Cc1ccccc1C3NC(=O)N(C(CSCCC2=CCCCC2)C(=O)O)C3=O
Ccc3ccC(=O)(NC2CCN(CC(=O)N1CCCC1)CC2)cc3C
O=C(C1CCCC1)N5CCN(c4cc(-c2occc2-c3ccc(F)cc3)ncn4)CC5
COc2cc(C(=O)NCCN1CC1)ccc2Nc3nccc(n3)-c46cnn(C)(c4-c5ccccc5OC)CC6
CC(=O)c3nc(CC(=O)O)c(C(=O)c1cccc2ccccc12)nc3C
COC(=O)C5O3CC246C(CC1C(C)(C)CCCC1(C)C2CC(OC(C)=O)C3(OC(C)=O)C4OC(C)=O)OC(=O)C(OC(C)=O)C56
CC(C)c3cncc(C2CCCN(C(=O)c1ccccc1F)C2)n3
O=CC(CCCC(=O)Nc3nnc(CCCCc2nnc(NC(=O)Cc1ccccc1)s2)s3)NO
Oc2ccc(C1(CO)CCCS1)cc2
COc3ccc(CNC(=O)c2sc1ncnc(NCCO)c1c2C)cc3
O=C(N=C2NC(=O)C(=Cc1cccc([N+](=O)[O-])c1)S2)c3ccccc3
CCCNc1ccc3c(c1)C(=Cc2ccc(C(=O)O)s2)C(=O)N3
CCC1OC(=O)C3C1C(=O)C=C(N2CC2)C3=O
C=CCN(C)CCc5cccc(Nc4ncc3c1ccncc1n(C2CCCC2)c3n4)n5
CN1CCCN(C)C1=O
CCOC(=O)C1C(=N)OC=C([N+](=O)[O-])C1c2cccc(OC)c2
CC(C)CC(NC(=O)NCc1ccc(O)cc1)C(=O)NC(C(=O)N2CCN(C(=O)C(NC(=O)OC(C)(C)C)C(C)C)CC2)C(C)C
CC(C)CC(NC(=O)OCc1ccccc1)C(=O)N2CCCC2C(=O)NC(C#N)Cc3scnc3C
COcc1ccO(CCCNS(=O)(=O)C(F)(F)F)cc1
c1
O=C(O)CCc1cc(Br)c(O)c2[nH]c(=O)sc12
CCCC(=O)Nc4ccc(NC(=O)CSc2nc1[nH]nc(C)c1c(=O)n2-c3ccc(F)cc3)cc4
Cc1ccccc1C(=O)N4CCN(c3nc(-c2ccccc2)ns3)CC4
O=C(CN2C(=O)COc1ccccc12)OCc3cc(=O)oc4cc(O)ccc34
O=C(Nc2nc1ccccc1nc2-c4cc3ccccc3s4)c5ccccn5
CC(C)N(CC(N)=O)C1CCOCC1
CCc3cc(OCCc2ccc1ncccc1c2)c(=O)[nH]c3C
CCc1ccccc1NC(=O)Cn2nc(C(F)(F)F)c(Br)c2C
COc2ccc(C=NNC(=O)C(C)Oc1ccc(C)cc1)c(OC)c2OC
COc1ccccc1N5CCN(S(=O)(=O)c4cccc(C(=O)N3CCC(N2CCOCC2)CC3)c4)CC5
CC3(C)CC(O)CC(C)(CNC(=O)c2ccc(C(=O)N1CCOCC1)cc2)C3
Ccc4ccN(C(=O)C1CN(C)CCN1C(=O)c2ccccc2-c3ccccc3)cc4
O=C(CN(C(=O)c1ccccc1Cl)S(=O)(=O)c3cc2ccccc2oc3=O)NCCN4CCOCC4
CCOc4ccc(NC(=O)c2cnn(-c1ccc(C)cc1)c2C3CCN(C(=O)OC(C)(C)C)CC3)cc4
Ccn4cc1ccccc1n5c(SCc2cc(=O)oc3ccccc23)nnc45
CCNC(=O)Nc4nc3cc(-c1cnc(C)cn1)cc(-c2ccc(OC)nc2)c3[nH]4
CCOC(=O)Cn1nc(C(F)(F)F)c(Br)c1C(=O)NC3CCN(Cc2ccccc2)CC3
COc3cccc(CCN2CCC(C(O)c1cccc(F)c1)CC2)c3
CCOC(=O)c4cc(NC(=O)CSc2nnc(CNC(=O)c1ccc(Cl)cc1)n2Cc3cccs3)ccc4Cl
COC(=O)CC(NC(=O)C(F)(F)F)C(=O)Nc1c(C)cccc1C
CC(=O)C2C(c1ccc([N+](=O)[O-])cc1)NC(=O)NC2(O)C(F)(F)F
N#Cc1ccccc1Nc3nc(CCCCN2CCOCC2)cs3
COc1cc3cc(c1)C(C(=O)c2cc(C)c(O)c(C)c2)=C(O)C3=O
COc4ccc(S(=O)(=O)N(Cc2cccc(-c1ccco1)c2)C3CCS(=O)(=O)C3)cc4
C3CC=CC6C1OC(=O)C5(=C1CC2CC2(C)CC3)Oc4cc(O)ccc4C56C
C=CCOc2ccc(C=NNC(=O)CN1C(=O)NC(C)(C)C1=O)cc2
Cc3ccc(-c2nc(C)c(C(=O)Nc1ccc(F)cc1F)s2)cc3
COC(=O)c3ccc(CNC(=O)C(CCc1ccccc1)NC(=O)OCc2ccccc2)cc3
COc3cccc(-c2nc(-c1ccccc1Br)oc2C)c3OC
O=C(c3nc2c4c(cc(-c1ccccc1)n2n3)CCC4)N5CCN(CCO)CC5
CC3=CC(=O)OC(c1ccccc1)(c2ccccc2)C3c4ccccc4
COC(=O)c3ccc(N2CCN(C(=O)C=Cc1ccc(Br)cc1)CC2)s3
COc3cc(C2CC(c1ccc(Cl)cc1)=CC(=O)N2CCO)ccc3O
O=C(OC(CO)Cc1ccc(O)cc1)c2cc(O)c(O)c(O)c2
CC(=O)Nc4ccc(Nc1ncnc2[nH]ccc12)c(C(=O)c3ccccc3)c4
Cc2ccc(C(O)P(=O)(O)C=Cc1ccc(F)cc1)cc2
CN(Cc1ccccc1)C(=O)C=Cc2ccccc2Cl
CCCn1nnnc1SCC(=O)Nc3cccc(-c2nnc(C)o2)c3
CC(=NOCC(=O)O)c1ccc(Cl)c(Cl)c1
CCCCCSc2nc1cc(OCC)c(OCC)cc1c(=O)n2OCc3ccc(OC)c(OC)c3
CC(C)(C)C(=NNC(=O)c2nnn(-c1nonc1N)c2CN3CCCCC3)NC(=O)c4ccc(Cl)cc4
CC(C)(C)OC(=O)CC(NC(=O)Cn2cnc1c(N)ncnc12)C(=O)OC(C)(C)C
CC(C)CCN(C(=O)C1CCC(C)CC1)C2CCS(=O)(=O)C2
CCC3(C)C(=O)C2C1CCC(C(C)CCC(=O)N(C)C)C1(C)CCC2C4(C)CCC(O)CC34
CC(C)c3ccc(C2=NN(CCC(=O)NN=Cc1ccc(C(=O)O)cc1)C(=O)CC2)cc3
CN(CCOc1cccc2cccnc12)C(=O)c3ccco3
CC(C)(C)ON=C3CCN(C(CN1CCOCC1)c2ccc(Cl)c(Cl)c2)CC3
CC=C(C)C(=O)OC1CC(C)(O)C=C(O)C1=O
CN(C)CCCNC(=O)c1c(C(N)=O)oc2ccccc12
CC(C)N(C)c3ccc(-c2ccc1nccn1c2)cc3C(N)=O
COc3ccc(Cc2cnc1nc(N)nc(N)c1c2C)cc3O
C=CC1C3C4C5N2CCC(C12)C(C3O)(C4OCC=C)C5
CC(=O)c4ccc(OC(=O)c3ccc(CSc2nc1ccccc1n2C)o3)cc4
O=C(Cc2ccc(-c1ccccc1)cc2)Nc5cccc(C(=O)NC4CCN(Cc3ccccc3)CC4)c5
COC(=O)CSc2nnc(NC(=O)CSc1nc(=O)c(C)c(C)c1C#N)s2
CC5(C)CCC3(CC(=O)N(Nc2ccc(-c1ccccc1)cc2)C3=O)C(NC(=O)c4ccccc4)C5
CCc2cc(=O)oc3[nH]c(C)c(C(=O)C=Cc1ccc(C)cc1)c23
CCC=C(c1ccc(OC(C)=O)cc1)c2cccnc2
CC(C)NC(=O)c1ccccc1NC(=O)Cc2ccc(Cl)cc2
CC(C)NC(=O)c1ccccc1C(CCO)NS(=O)CCCF
Cn3c(=O)c2c(cc(-c1ccccc1)n2O)n(C)c3=O
CC(=O)OC5CCC1(C)C(CCC4(C)C1C(=O)C=C3C2CC(C)(C(=O)NN)CCC2(C)CCC34C)C5(C)C
COCCN2C(=O)C(=C(C)C(F)=Cc1c(C)cc(C)cc1C)SC2=S
O=C2CC1(CCCC1)CC(=O)N2CC(O)C=Cc3ccccc3
COcc4ccC(NC1CCCc3c1c2ccccc2n3CCF)c(O)c4OC
COC(=O)c2sc1ccccc1c2C(=O)Oc4c(Br)cc(Cc3ccccc3)cc4Br
C=CCC1CN2CCC1CC2C(O)c3ccnc4ccc(OC)cc34
NCCCCC(NC(=O)C(CS)Cc1ccccc1)C(=O)[N+]2CCCC2
COCCCNC(=S)NN=Cc1cn(CCOC)c2ccccc12
CN(Cc1ccc2c(c1)OCO2)C(=O)C=Cc3ccc(Cl)cc3
CNC(=O)c3cc2ccc(-c1ccc(F)cc1F)cc2n3C
CNC(=O)c2c(CNC(=O)c1ccccc1OC)csc2N(C)C3CCCCC3
CCC(=O)Nc4cccc(NC(=O)Cn3nnc(C(=O)Nc1ccc2c(c1)OCO2)c3N)c4
Cc4ccc(N(C)C(=O)CN3C(=O)c1cccc2c(Cl)ccc(c12)C3=O)cc4
COc3ccc(C2CCN(Cc1sc(C)cc1C)CC2)cc3
CSc4ccc(C(=O)N3CCC(N2CCC(C(CNS(C)(=O)=O)c1cccc(Cl)c1)CC2)CC3)cc4
COC(=O)CC(COC(=O)CCc1cc(OC)c(OC)c(OC)c1)NC(C)=O
CC(=O)N(CCOc4ccc(OCCOCCOc3ccc(-c2ccc1nc(CC(=O)NC(CO)C(C)C)n(C)c1c2)cc3)cc4)Cc5ccccc5
CC(=O)OCC=C6(CO5CC4C3CCC2CC(OC1OC(CO)C(O)C(O)C1O)CCC2(C)C3CCC4C5C6C)CO8COC(CO)C(O)(CO7COC(CO)C(OC(=O)CC(C)(C)C)C7OC(C)=O)C8O
CCC(NC(=O)CCCCCCC(=O)NO)C(=O)NCc1ccccc1
CCOC(=O)c2cn(-c1ccccc1)nc2-c3ccc(Br)cc3
O=C3OC(=Cc1ccc(O)cc1)C(c2ccc(O)cc2)=C3c4ccc(O)cc4
NC(Cc1ccc(O)cc1)C(=O)NS(=O)(=O)CCC3OC(n2ccc(=O)[nH]c2=O)C(O)C3O
CC(=O)Occ2(C)c(C)c6cc13(c(C)coc12)C(CC(=O)O)C(C5CC3CC4C(C)(CO)CCCC45C)O6
CN(C)c4ccc(CN=c3nc(-c1ccc(Br)cc1)n(-c2ccccc2)s3)cn4
Cc3ccc(C)c(CNC(=O)c2cc1ccccc1[nH]2)c3
CN(CCCNC(=O)c1ccccc1Cl)Cc3ccc2ccccc2c3
COc5ccc(-c1ccc4c(c1)C(=Cc2[nH]cc3c2CCCC3)C(=O)N4)cc5
CCCN2CCC3(C)c1cc(O)ccc1CC2C3(C)C
CC[N+](C)(CC)CCCCCCCCC[N+](C)(C)CC
CN(C)CCCn2cc5(c1cc(Cl)ccc12)C3=C(C(=O)NC3=O)C4CCCN4C5=O
COc1ccc5c(c1)C(=O)N(CC4(C#Cc3ccc(-c2c(N)nc(N)nc2C(N)=O)cc3)NC(=O)NC4=O)C5
Cc2cc(C(=O)NNC(=O)CC(=O)Nc1ccccc1)c(C)n2-c3ccccc3
CC(C)(C)NS(=O)(=O)c2ccc(NC(=O)C(C)(C)Oc1ccccc1)cc2
CC(C)C1C=C(Br)C(C)(C)N1[O]
CCC(C)C(NC(=O)Cn2ccn(C(C)(C)C1CCCCC1)c(=O)c2=O)C(=O)O
Cn5ncc(NC(=O)c4nc(-c2cn1c3c(sc1n2)CCCC3)sc4N)c5N6CCC(N)C(F)CC6
O=C(NC(NC(=O)c1ccccc1)C(Cl)(Cl)Cl)c2ccccc2
CS(=O)(=O)c3cccc(Nc2nc1ccccc1[nH]2)c3
CCNC(=O)C1CC(OC(C)=O)C(=O)C4C1(C)CCC3C(=O)OC(c2ccoc2)CC34C
COc4ccc(-n1nnnc1SCC(=O)Nc3ccc(S(=O)(=O)N2CCOCC2)cc3)cc4
Cc3c(NC(=O)c2ccc(CN1CCSCC1)cc2)cccc3-c5cn(C)c(=O)c(Nc4ccc(S(=O)(=O)C(F)(F)F)cc4)n5
Nc2nc(-c1cc(Cl)c(Cl)[nH]1)cs2
Cc2ccc(NC(=O)CSc1n[nH]c(N)n1)cc2
Cc1ccc(C)n1NC(=O)Nc6ccc5c(=O)cc(-c4nn3c(Cc2ccccc2)nnc3s4)[nH]c5c6
COc4ccc(Oc3ncc2nc(-c1cccc(F)c1)c(=O)n(CCC#N)c2n3)cc4
CC(=O)N1CCC(C(=O)O)CC1
Cc1cc(Cl)ccc1C(=O)Nc2cc[nH]c(=O)c2
CC1CCCCN1S(=O)(=O)c3cn(C)c(CNC(C)c2ccccc2)n3
CCCCc2nn(-c1cc(NC(=O)CCC)ccc1Cl)c(=O)n2Ccc5cc-c3(ccccc3S(=O)(=O)NC(=O)c4ccccc4Cl)cc5F
Cc1ccccc1Nc4ncnc5cc(OCCCN3CCC(C(O)c2ccc(F)cc2)CC3)ccc45
COc4ccc(N=[N+](C)C23CC1CC(CC(C1)C2)C3)cc4
CCON=C(c1ccc(Br)cc1)C4CCN(C3(C)CCN(C(=O)c2c(C)cc[n+]([O-])c2C)CC3)CC4
O=C(C=CNc1ccc(Cl)cc1)c2ccccc2
Cc1ccccc1Nc4nc(N)nc(CSc3nnc(C2CC2)n3N)n4
COc3ccc(CNC(=O)Cc2csc(-c1ccc(Cl)cc1)n2)cc3
O=S(=O)[C-]([n+]3cc1ccccc1c2ccccc23)c4ccccc4
CCC(Nc2ncnc3ccc(-c1ccc(F)cc1)cc23)c5cccc(NC(=O)c4ccc(OC)c(F)c4)c5
COCCN(CCOC)c2ncnc3ccc(-c1ccccc1Cl)cc23
COc4cccc(NC(=O)c3ccc2nc(N1CCOCC1)sc2c3)c4
O=C(NCC2C(=O)N(C1CC1)CC2C3CC3)Nc4cc([N+](=O)[O-])ccc4F
COc3cccc(C(=O)Nc1sc2c(c1C(N)=O)CCC2)c3
O=C(c1ccc2c(c1)CCCC2)N4CCN(c3ccccn3)CC4
Fcc3ccC(NCCCCCSc2nc1ccccc1[nH]2)cc3
COc2ccc(S(=O)(=O)N(CCO)CC(O)C(Cc1ccccc1)NC(=O)OC(C)(C)C)cc2
CCCC(=O)Nc1cc(C(=O)NN)ccc1O
O=C2C(=Cc1ccc(C(F)(F)F)cc1)CCCC2=Cc3ccc(C(F)(F)F)cc3
Cc4cc(C)cc(C(=O)Nc3ccc(NC(=O)c2cc1ccnc(C)c1oc2=O)cc3)c4
NC(=O)C(Cc1ccccc1)NC(=O)C(Cc2ccccc2)NC(=O)C(CCN=C(N)N)C(=O)O
Cc3[nH]c(Cn2cnc1ccccc12)nc(=O)c3C4CCCCC4
Cn2nc(C(=O)Nc1cccc(O)c1)c4c2-c3ccccc3S(=O)(=O)C4
CC(C)(C)NC(=O)NC(=O)COC(=O)c1ccccc1
COcc6ccN2(C(=O)C15CC4C(CC1C2=O)C3C(=O)N(C(C)=O)C(=O)C3CC4[N+]5(C)CCC#N)cc6
C=CCc14cc(c(O)c2ncccc12)C(=O)c3c(O)cccc3-4
CC4=C(C(=O)NN1CCOCC1)C(c2ccccc2Cl)n3nc(C(F)(F)F)nc3N4
CC(CO)Nc1c(O)c(=O)c1=Nc2ccc(F)c(Cl)c2
O=c2[nH]c(=O)n(C1CC(O)C(COP(=O)(O)O)O1)cc2-c3ccc(Br)cc3
CCOC(=O)c[nH]5cc4ccO(CCCCCOc1cc3c(cc1OCC)C2(=O)NC(C(F)(F)F)CC(=O)N2CC3)cc4c5C(C)C
CCC(CC)C(NC(=O)C2Cc1ccccc1CN2CC(O)C(Cc3ccccc3)NC(=O)CCN)C(=O)NC(C(N)=O)C(C)C
O=C(NNC(=O)c1ccncc1)c3nc(-c2ccccc2Cl)no3
CC(C)=CCCC(C)(O)C1CCC4(C)C1C(O)CC3C2(C)CCC(O)C(C)C2C(O)CC34O
CC(Cl)CCC(C(=O)O)C(=O)O
CSc1sc(C(=N)N)cc1S(=O)(=O)c3cccc(-c2ccc(C(=O)NCC(C)C(=O)O)cc2)c3
CCCCCCCCCCCCCCCCOC(=O)c1ccccc1C(=O)O
O=C(CSc1nc(=O)c4c([nH]1)NC(c2cccs2)C(c3ccc(F)cc3)=N4)N5CCCCC5
CC(C)CN(Cc3ccc(-c2nc1ccccc1s2)cc3)C(=O)C(=O)NCC(O)c4ccccc4
C#Cc2cn(C1OC(CO)C(O)C1F)c3ncnc(N)c23
CCOC4(=O)CC3c2cc(-c1ccccc1)cnc2N=C(C)C3C(C)(C)O4
O=S(=O)(NCCOc1ccc4c(c1)C(C3(c2ccc(Cl)cc2)CCC3)NCC4)c5cccc(C(F)(F)F)c5
Cc1ccc(C(N)=O)cc1NC(=O)c5ccc(N4CCC(N(c2cccc(C(=O)O)c2)c3ccccn3)CC4)cc5
O=S(=O)(NCc1cccnc1)c2cc(Br)ccc2Br
COcc5ccC(C(=O)Nc2ccc1c4c(n(CCCN)c(=O)c1c2)-c3ccccc3C4=O)cc5OC
CC(Cc2ccc(C(=O)Oc1ccc(C(=N)N)cc1)o2)C(=O)NC(CC(=O)O)C(=O)O
CC(=O)N1CC(=O)NC1=NNC(N)=O
COc4ccc(Nc3nc(-c1ccc2c(c1)CC(=O)N2)cs3)cc4
COc1ccccc1NC(=O)NC34CC2CC(CC(C2)C3)C4
COc2cc(OC)cc(C(=O)NCC(=O)NC(C)c1cccc(C(F)(F)F)c1)c2
Cc1ccc(F)cc1NC(=O)c3cc(C(=O)N(C)CCO)cc(N2CCCC2)n3
O=C(NCC4CCN(C3CCN(c2ccc1ccccc1n2)CC3)CC4)c6ccc(-c5ccccc5)cc6
CCCC(=O)C1=C(O)C(C(=O)C(C)C)=C2(O)C(C(=O)C(C)(C)C)C1C(C(C)CC)C(C(=O)C=C(C)C)C2=O
COc1ccccc1OC(CSc3nc2ccccc2c(=O)n3C)C5(N4CCCC4)CCCCC5
CCCNC(CCNC(=O)CN2CCN(c1ccccn1)CC2)C4CCc3cccc(Cl)c3C4
CCOc2nn(C)c3ncc(C(N)=O)c(Nc1ccc(F)c(Cl)c1)c23
CCCCCC(C)(C)c3cc(O)c(-c1cc(CC(=O)O)ccc1OCc2ccc(F)cc2)c(=O)o3
CCC(=O)C(C)=CCOCC(=O)N2CCN(c1ccc(C)cc1)CC2
CN(C)c2ccc(C=NNC(=O)c1ccccc1)cc2
COC(=O)CNC(=O)Nc1ccc(C(=O)NC(C(=O)OC)C(C)C)cc1
CC(C)CC(NC(=O)OC(C)(C)C)C(=O)NC(C(=O)N1CCCC1C(=O)NO)C(c2ccccc2)c3ccccc3
COc4cccc(-c3cc2c(Nc1ccc(C(=O)O)cc1)ncnc2s3)c4OC
COC(=O)c1ccccc1NC(=O)CSc2nnnn2C
COc2ccc(CS(=O)(=O)C(C#N)=Cc1ccccc1Cl)cc2F
CC(C)CNC(Cc1ccc2c(c1)OCO2)C(=O)CCN(C(=O)C(CC(C)C)N3CCCCC3)C(=O)O
CN2CCN(S(=O)(=O)c1cc(Cl)ccc1Cl)CC2
C#cc4cccc(C(=O)NCCCn3nnc(-c2ccc1nc(C)ccc1c2)c3CO)c4
NC(=O)c2ccc(NC(=O)C1CCCCC1)cc2
O=C(O)CC1C3CCCN4CCCC(CN1C(=O)C2CC2)C34
Cc1ccccc1C2O4C(=O)CC2c3ccccc3C(=O)O4
O=C(Nc1nccnc1C(=O)O)c4cccc(S(=O)(=O)N3CCc2ccccc23)c4
CSc1ccc(CNC(=O)CCC(N)C(=O)O)cc1
CCOC(=O)c3cnc1c(cnn1CC(Cl)c2ccccc2)c3Nc4ccc(OC)cc4
Cc1ncc([N+](=O)[O-])n1CC(=O)OCc2ccc(C(F)(F)F)cc2
COcc7ccC(CNC(=O)c6ccc(NC5(=O)c1coc(n1)-c2coc(n2)CCc3ccc(cc3)-c4cc(ccc4OC)C(=O)NC(C)C(=O)NC(CO)C(=O)N5C)cc6)c(OC)c7
O=CC2(Cc1ccccc1CN2C(=O)c3ccc4c(c3)OCO4)N(Cc5ccco5)Cc6cccnc6
COc2ccc(C(=O)NCC(=O)N(C)Cc1ccccc1OC)cc2OC
CCc1cccc2c1CCC24NC(=O)N(CC(=O)NCCN3CCOCC3)C4=O
CCCCNC(=O)c1ccccc1N4C(=O)c2cccc3c(ccc(c23)C4=O)C(=O)NCCCCCC(=O)NCCCC
CNC(CC(C)C)C(=O)NC(Cc2ccc(-c1ccccc1)cc2)C(=O)N6CCN(c5nc(NCc3ccccc3)nc(Oc4ccccc4)n5)CC6
CCc1cc4c(c(O)c1OC2OC(CO)C(O)C(O)C2O)C3(C)CCC(O)C(C)(C)C3CC4O
CC(C)C3COC2(CCN(C(=O)c1cc(C(C)C)on1)CC2)C3
O=C(Nc1ccc(Br)nn1)c3ccc(F)c(S(=O)(=O)N2CCOCC2)c3
COc1ccccc1CNc2cc4c(cn2)[nH]c3ccccc34
CCOC(=O)C(NC(=O)C#CCC)C(=O)OCC
COc3ccc(CN2CCc1cc(OC)c(OC)cc1C2)cc3
CCN(CC)c4ccn3c(-c1ccc(C)cc1)c(-c2ccc(C)cc2)nc3c4
COc3ccc(CC(=O)NC2CCCc1ccccc12)cc3
Cc3ccc(N2C(=O)C1CC=CCC1C2=O)c(C)c3
OCc1nccn1CCCCOc2ccccc2
C=C(Cc3ccc(N2CCN(CCCN1CCN(C)CC1)CC2)cc3)(c4ccccc4)c5ccccc5
CCC(c1cc(=O)nc(S)[nH]1)C(C(F)(F)F)C(F)(F)F
Oc1ccc2c4c1OC5C(O)C=CC6C(C2)N(CC3CC3)CCC456
O=C(Nc1ccccc1Br)c2ncsc2CCOc3ccccc3
COcc3ccN(C(=O)CCC(=O)NN=C(C)C2CC(=O)N(c1ccccc1OC)C2=O)cc3
OCC4CCC(c3noc(-c1sccc1-c2ccccc2F)n3)CC4
Cc3ccc2c(CC(=O)OCC(=O)N1CC(C)OC(C)C1)coc2c3
COc3cc(OC)cc(-c2cc1c(C(F)(F)F)cccc1s2)c3
Cc3nc(Nc2ccc(C(=O)Nc1ccccc1)cc2)nc4ccccc34
NC(Cc1ccccc1)c3nnc(SCc2ccccc2F)o3
Cc4ccc(-c3ccc(N1C(=O)C(=O)C(C(=O)CC(C)C)C1c2ccccn2)cc3)s4
COc4cc(-c3nc(-c1ccc(NC(C)=O)cc1)c(-c2ccncc2)[nH]3)cc(OC)c4OC
CCOC(=O)c3ccc(-c1ccccc1)c(NC(=O)NCCc2ccccc2)c3
CCOC(=O)c2c(NC(=O)CC1NCCNC1=O)sc3c2CCCCC3
CC(=O)Nc3ccc(-c2nnc(S(=O)(=O)Cc1ccc(F)cc1)o2)cc3
COc1ccccc1NC(=S)N2CCN(C)CC2
CC(C)CC(NC(=O)OCCCc1ccccc1)C(=O)NC(CO)Cc2ccccc2
CC2CN(C(=O)CNS(=O)(=O)c1ccc(OC)c(OC)c1)CC(C)O2
CS(=O)(=O)c5ccc(C(=O)Nc4cccc(-c3cccc(-c2nc1ccccc1[nH]2)c3)c4)cc5
O=C(CSc2nc(-c1ccccc1)nn2-c3ccc(Cl)cc3)Nc4ncc(Br)cc4Cl
COc2cccc(C(=O)NN=Cc1cccnc1)c2O
CCOC(=O)C4(CCCCc1ccc2c(c1)OCCO2)CCN(c3ccncc3)CC4
NC(=O)C1CCC(C(=O)O)N1
Cc1ccc(Cl)cc1C5CCN(CC4CCN(S(=O)(=O)c2cccc3[nH]ccc23)CC4)CC5
Cc3ccc(C2CC(=O)c1cccc(Cl)c1O2)cc3
NC(=O)CSc1cccc2c1cnn2-c3ccc(Cl)c(Cl)c3
O=C(CCCCOc1ccccc1-c3nc(CN2CCCCC2)co3)NO
Cc4cnc(-c2nc(NC1CC1)ncc2-c3ccccc3)s4
COc5cc4c(-c1ccc(F)cc1C3(CCN(C(=O)c2nccn2C)CC3)O4)cc5
COc3cccc(N2CC(NC(=O)c1cccc(F)c1)CC2=O)c3
NS(=O)(=O)c2cccc(NC(=O)Nc1ccc(S(N)(=O)=O)cc1)c2
O=C(O)CCC2CC(c1ccccc1)CCN2C(=O)c6cccc(N5C(=O)c3cccc4cccc(c34)C5=O)c6
COC(=O)C(CC(C)C)NC(=O)CC3NC1(OC2CCN(CCCCCC1CCCC(=O)OC)C(OC(N)=O)C2OC(C)=O)CC3CCl
CCN(CC(=O)Nc1ccc(NC(C)=O)cc1)C(=O)C=Cc2cccc(Cl)c2
Cc1ccccc1C(=O)OCC(=O)NCCc2ccc(S(N)(=O)=O)cc2
Cc3nc(-c1ccccc1)n(C2CCCCC2)c3CCCc4ccc(C(=O)NO)cc4
O=C(NCc1ccccc1)NCC3Cc2cccc(Br)c2O3
CCCCC#Cc4nc(NCc1ccc(Cl)cc1)c3ncn(C2OCC(=O)N2)c3n4
O=C(CN(N=Cc1ccc([N+](=O)[O-])cc1)C(=O)c2ccncc2)NO
COc6cc(C3c1cc5c(cc1C(N2CCN(C)CC2)C4COC(=O)C34)OCO5)cc(OC)c6O
CCOc2ccc(CCN(C)C(=O)CCOc1ccccc1)cc2OCC
COc1ccc(C(=N)N)cc1
CC(O)C5(O)C(O)C(COC(=O)Nc4ccc(-c3ccc(-c2nc1ccccc1[nH]2)cc3)cc4)OC5n9cnc8c(N7CCC6(CC6)C7)ncnc89
CN1C4CCC1CC(OC(=O)C(O)(c2ccccc2)c3ccccc3)C4
O=C(O)C1CCCCN1C(=O)c2cc(O)c(O)c(O)c2
CN(C)c3ccc(C=C2C(=O)NC(=O)N(Cc1ccccc1)C2=O)cc3
CCN(CC)c2ccc(C=NNC(=O)COc1cccc(Cl)c1Cl)c(O)c2
CCNC(=O)c2cnc(NC1CCOC1)c(Cl)c2
CC(=O)NCCc2ccc(S(=O)(=O)NC(C(=O)NCCCN1CCCC1=O)C(C)C)cc2
COc1cc3c(cc1OC)C(=NNc2ccccc2[N+](=O)[O-])C(=O)N3
CC(C)CC(NC(=O)CS)C(=O)NC(CO)Cc1ccccc1
CCCCOc1ccc(C=CC(=O)NO)cc1O
COc5ccc(-c3nn(CCn2cc(-c1ccccc1)nn2)c(=O)c4cccn34)cc5
Cc3ccc(OCC(=O)N2CCN(C(=O)c1ccccc1F)CC2)cc3
CNC(=O)C(CCC#Cc1cc2c(cc1F)OCC(C)N(C(=O)CO)C2)C3CCCCC3
CCCCN(CCCC)C(=O)C3CCCN(C(=O)c2cc(-c1cccc(Cl)c1)on2)C3
O=C(CCNC(=O)c1ccccc1Br)NNC(=O)c4ccc(Cc2cn(CC(=O)O)c3ccc(O)cc23)cc4
CCOC(=O)c2cnc(Sc1ccc(F)cc1)nc2O
CCCN2(C(=N)N)CC(O)C(OCc1ccccc1)C(C)O2
CC(C)CCNC(=O)C3(C(C)C)NC(=O)C(Cc1ccccc1)NC(=O)C(CC(C)C)NC(=O)C(CC(N)=O)NC(=O)C(Cc2ccccc2)NC3=O
Clc1cccc(Cl)c1OCC2CCNC2
COc6ccc(-c5nnc(NCCN4CCN(c1cc2c(cc1F)c(=O)c(C(=O)O)cn2C3CC3)CC4)o5)cc6
O=C(O)CCC=CC3CC2CC(O)C(C=NNC(=O)Nc1ccccc1[N+](=O)[O-])C2C3
COc3cc(OC)cc(C(=O)N(Cc2nc(-c1ccc(F)cc1)no2)C(C)C)c3
O=C(O)CCCN3CCN(CCCCn2cc(C(=O)N1CCCCCC1)nn2)CC3
FC(F)(F)c4ccc(OCc3ccc(CSC2COC(c1ccccc1)OC2)cc3)cc4
Oc1cccc46c1OC7c3[nH]c2ccccc2c3CC8(O)C(C4)N(CC5CC5)CCC678
COc4ccc3c(Sc1ccccc1)c(C(=O)N2CCOCC2)oc3c4
CCCCCCCCCCC(O)CCC=CCCCCCC(=O)OC2C(CO)OC(n1ccc(N)nc1=O)C2O
O=c3c1ccccc1nc(Cc2ccccc2)n3CCc4ccncc4
CCc3cccc4nc(N2CCC(C(=O)NCc1ccccn1)CC2)sc34
CCC(=O)OCC4(=O)C2(C)C(O)CC1OCC1(OC(C)=O)C2C(OC(=O)c3ccccc3)C(O)C5CO(C(=O)C(O)C(NC(=O)OC(C)(C)C)C(F)C(C)C)C(C)=C4C5(C)C
COc3ccc25cc(c1cc(OC)c(OC)cc1c2c3)C4CCCN4C5
COc2cccc(C=CC(=O)NCc1ccc(F)cc1)c2
Cc1ccccc1N=NC(C(=O)c2ccc(Cl)cc2)NN=Cc3ccccc3O
O=C(Nc3ccc(-c2nc1ccc(Br)cc1[nH]2)cc3)c4ccco4
COc1ccccc1N4CCN(CCSc3nnc(-c2ccc(F)cc2)n3N)CC4
O=C(c1cccc(F)c1)N5CCN(C(=O)c4ccc(-c2ccccc2CNc3ccc(CO)cc3)s4)CC5
CC(C)CCc1ccc(C(=O)NC(CCP(=O)(O)O)C(=O)O)cc1
CN3CCN(c2cccc(Nc1cnccn1)n2)CC3
COc2cc(C=NNc1ccc([N+](=O)[O-])cc1)ccc2O
O=C(NCC1CCCO1)c2ccccc2C(=O)c3ccccc3Cl
Cc1ncc([N+](=O)[O-])n1C3CN(Cc2ccsc2)C4CCCOC34
COC(=O)c1cccc(S(N)(=O)=O)c1
CC(S(=O)(=O)Oc1ccc(Cl)c(C)c1)c3ccc(C2COC(C)(CCC=C(C)C)CO2)cc3
CN3CCN(C(=O)CCc1c(CCN)sc2ccccc12)CC3
CCCN(CCc1ccccc1)C(=O)c4cccc(C(=O)NC(Cc2ccccc2)C(O)CC(Nc3ccccc3)C(=O)O)c4
O=CNCCCNCCCCCNCCCNC(=O)NC23CC1CC(CC(C1)C2)C3
CCC(C)C(NC(=O)Cc1ccccc1)C(=O)NC(CO)C(=O)NC(Cc2ccccc2)C(=O)NC(CC(C)C)C(O)CC(=O)O
CC(NC3(=O)C(O)CC(=O)c2cc(C(=O)c1ccccc1)cn23)c4ccccc4
O=C3c2cc(-c1ccccc1F)ccc2OCN3C4CCCCC4
O=C(C=Cc1cccc(Br)c1)c5ccc(N3C(=O)C(=Cc2ccccc2)N=C3c4ccccc4)cc5
CN(C)c3cc(COc1ccccc1C2=NN(C)C(N)=NC2(C)C)ccn3
Cc4nn(-c1ccccc1)c(Oc3ccc(C2(N)CCC2)cc3)c4C(=O)N(C)C
Cc2nc1nc(CCCO)cn1c(C)c2Cc3c(F)cccc3F
CCOC(=O)CC(NC(=O)c2cccc(S(=O)(=O)N1CCCCCC1)c2)c3ccc(OC)cc3
CN4c2ccc(S(=O)(=O)N1CCOCC1)cc2NC(=O)c3cccnc34
CCCCn3c(SCC(=O)NC1CCS(=O)(=O)C1)nc2cc(S(N)(=O)=O)ccc23
CN(Cc1ccccc1)C(=O)C(O)CC(=O)c2ccc(Cl)cc2Cl
CN1CC2CCC(C1)C2(COc3ccc(Cl)c(Cl)c3)Cc4ccc(Cl)cc4
O=c2c1ccccc1nc3n2CCCN3CCNCC7NCC(C5Sc4ccccc4CN5C6CCCC6)CC7
O=C3COc2cc(Cl)c(C(=O)CCc1ccc(Cl)cc1)cc2N3
CCC(Cc3ccc(OC)c(C(=O)Nc1ccc(O)c2ccccc12)c3)C(=O)O
COc4cccc(Cn3c(CN)c(-c1ccccc1)c2cc(C)ccc23)c4
CCOC(=O)CCc3ccc(CC(Cn1ccnc1)c2cccc(F)c2)cc3
CNc4nc(=NNC(=O)COc2ccc1ccccc1c2)c3cnn(C)c3[nH]4
Cc2[nH]c1ccccc1c2C=C4C=[N+](C)C(c3ccccc3)C=C4
Cc2ccc(NC(=O)Nc1ccc(N(C)C(=O)NCCCOC(C)C)c(Cl)c1)cc2
Cc3nnc(NC(=O)CSc2nc1ccccc1s2)s3
COC(=O)C(C)NP(=O)(O)OCCOCn2cnc1c(N)nc(N)nc12
NCCCC(N)C(=O)O
COC(=O)c3ccc(OC(C)c2ncc(-c1ccccc1)s2)cc3
CN(C)Cc3cc(CNC(=O)N2CCC1(CCOCC1)C2)ccc3O
CCCCC2C(C)CC(CC1CC(C)C(CC(=O)O)OO1)OO2
O=[N+]([O-])c5ccc6cn(Nc1ccc(OC(F)(F)F)cc1)c3c8c(N2CCCNCC2)c7cc3cnc4ccccc4n5c6c7n8
COC(=O)Nc3nc2ccc(-c1cnc(C#N)nc1)cc2s3
OC4(Cc1ccccc1)(c2ccccc2)CCN(Cc3ccccc3)CC4
COc1ccccc1CNC(=O)C(C)CS
CCOC(=O)C3=C(C)NC(=Cc2cc(C)n(-c1ccccc1)c2C)C3=O
CCCC(=O)NC(Cc1cccc2ccccc12)C(=O)N3CCC3C(=O)NCc4ccc(C(=N)N)cc4
O=C(NCC1CCCO1)c2ccc[n+]([O-])c2
CC3(O)C(O)C(n2cnc1c(N)ncnc12)C(O)C3O
CN(C)C(=O)c3ccc(-c1cc(C(F)(F)F)ccc1C(OCC(F)(F)F)c2ccc(F)cc2)cc3
C=C3C1CCC(C2C(C)(CO)C1CCC2CCC(C)CCCCC)C3(O)OC4OCC(O)C(O)C4OC5OC(CO)C(O)C(O)C5O
NNC(=O)Cn3nc(Cc1cccs1)c2ccccc2c3=O
O=C(Nc2nnc(-c1ccccc1)o2)C3CCCCC3
COCc2nc(CN1CCCC1)oc2-c3ccccc3F
COc3ccc(-c2nc(CSc1nc(C)c(C(C)=O)s1)cs2)cc3
O=C(C1CCCO1)N4CCC3C(CO)Nc2ccc(Br)cc2C34
C#CCOc2cn(C1OC(CO)C(O)C1(F)F)c(=O)[nH]c2=O
CC(C)(CO)CNC(=O)c2cc(-c1cccc(C(F)(F)F)c1)cnc2O
CCCC2CCC(C)(CC(=O)OC)C(NC(=O)c1ccccc1OC)C2
Cn4nc(-c2ccc(-c1ccc(C(=O)O)cc1)nc2)c3ccccc3c4=O
O=C(CN3c1ccccc1Sc2ccc(CO)cc23)OCc4ccc(CO)cc4
CCOC(=O)c3ccc(NC(=O)CSc2nc(N)c(C#N)c(-c1ccco1)c2C#N)cc3
CC2CN(CCc1ccccn1)CC2NCC(C)C
Cc3n[nH]c4c(OCCOc2ccc(N1CC(O)C1)cc2)nccc34
CC(=NNC(=O)c1ccncc1)c3ccc2c(C)cc(=O)oc2c3
Cn4cc(NC(=O)c2nn(C1CC1)cc2C(=O)Nc3cc(Cl)ccc3C(=O)O)ccc4=O
O=c3c2c(-c1ccccc1)ccnc2nc5n3-c4ccccc4C5=NO
CCOC(=O)c1ccccc1Cl
CCCCCC(O)(CCCCCc1ccccc1)C(=O)N(CC(=O)N(C)C)C(C)CC
CCOC(=O)C2(C)C(=O)c1ccccc1C2=O
CN2(Cl)CCC(C)(OC1OC(CO)C(O)C(O)C1O)C(N)(CO)C2O
C2C=CCCC1(C)OC1C(O)CC(O)C(C)C(O)CC2
CN(Cc1ccc(F)c2c1NCCC2=O)CC3CCCCC3
O=C(COc1ccc(F)cc1)Nc3cncc(-c2ccccc2)n3
Nc2n[nH]c1nc(=O)cc(Br)c-1n2
CCN3CCCC2(CCC(NC(=O)c1cccc(OC)c1OC)CC2)C3=O
COc2ccc(C=NNC(=O)NN=c1nc(C)cc(C)[nH]1)cc2O
CCCCCCCCCCCCCCCCCCNCCCCCCNCCCN
O=CN=c4cc3n(-c1ccc([N+](=O)[O-])cc1)c2ccccc2nc-3cc4Nc5ccccc5
O=C(c1cccnc1)N4CCC(O)(c2ccc(Cl)cc2)C3CCCCC34
O=S3(=O)(c1ccccc1)NCCOCCOCCN(c2cccnn2)C3
O=C5C4C3c1ccccc1C(c2ccccc23)C4C(=O)N5c7nnc(-c6ccccc6)s7
CC(C)(C)c2cc(S(=O)(=O)C=CNC(=O)c1ccccc1)ccc2O
Cc3sc2ncnc(SCC(=O)NC1CCCCC1)c2c3C
CC(O)CCCCCCO2C(=O)C(O)(c1ccccc1)N(C)C3C(C)(C)N(N)CC23C
CC(C)c4ccc(Nc2c(-c1ccc(C(=O)O)nc1)nc3ccccn23)cc4
O(=O)c2cc(Cc1ccccc1)cc(C(F)(F)F)c2
N=C(Cc2nc(-c1ccccc1Cl)cs2)N(O)Cc3ccc(F)cc3
CCOc3cc(CN1CCC2(CC1)CCN(C(=O)OCC)CC2)cc(OCC)c3-c4ccccc4
Cc5cnc(C4(c2cccc(-c1cccnc1)c2)N=C(N)N(C3CCCCC3)C4=O)cn5
CCc1ncc3c(n1)C(N2CCOCC2)C(CC)C3
COcc5ccC4(C(C(=O)O)C(c2nc1ccccc1n2C3CCN(C(C)=O)C3)CN4CCC(=O)NC(CCO)C(=O)NCC(=O)O)cc5
O=CO(COCC#CCSc1nnnn1Cc2ccccc2)c3ccccc3
CCC(c1nnnn1-c2ccc(OC)cc2)N4CCN(c3ccc(F)cc3)CC4
CC(C)N6CCC25c1c7ccc(O)c1OC2c4[nH]c3ccccc3c4CC5(O)C6C7
O=C(NCC5(Cc2cc1ccccc1[nH]2)NCC(Cc3ccccc3)N(CCc4ccccc4)C5=O)C6CCCC6
CCN(CC)C(C(F)(F)F)c3cccc(Oc2cccc(NC(=O)Nc1c(C)cnn1C)c2)c3
O=C4(c2nc1ccccc1s2)NCC3c([O-])cccc34
CC(C)Oc1ccccc1N5CCN(CCCC3(NC(=O)C=Cc2ccc(Cl)cc2)CC(=O)N(C(C)(C)C)C3c4ccc(Cl)cc4)CC5
cc3cO(CCC1=NCCN1)cc(OCCCN2CCCCC2)c3
CN(C)c4ccc(-n3cnc2cc(NC(=O)c1ccc(Cl)cc1)ccc23)cc4
O=S(=O)(CC1=NC(CO)C(O)C1)c2ccccc2
COc4ccc(N(C)C(=O)Nc1ccc3c(c1)N(C)C(=O)c2ccccc2S3)cc4
CCCCn3c(O)nc2nc(-c1ccc(N)cc1)nc(N)c2c3=S
Cc1cccc(C)c1OS(=O)(=O)c2ccc([N+](=O)[O-])cc2C
Cc1ccc(C(=O)NNC(=S)NC(C)C)cc1[N+](=O)[O-]
Cc3ccc2oc(=O)c(C(=O)NCCC=CCN1CCSCC1)cc2c3
CC(=O)Nc2cccn(CC(=O)Nc1ccc(F)c(C)c1)c2=O
CC(C)CCSc2nc1ccc(N(C)C)cc1c(=O)n2-c3ccccc3
CC2CNc1cc(Cl)c(S(N)(=O)=O)cc1S(=O)(=O)N2
COc3cccc(NC(=O)CN(C)CC(=O)Nc1sc2c(c1C#N)CCCCC2)c3
COc3ccc(-c1nonc1NC(=O)c2ccc(Br)o2)cc3OC
CC(C)c1ccccc1NC(=O)C4CCN(Cc2ccc3c(c2)OCO3)CC4
O=C(Nc2cccc(C(=O)N1CCOCC1)c2)c3cccs3
O=C(Cc1ccc(Cl)c(Cl)c1)NC4CCC(CN3CCC(NC(=O)Cc2ccccc2)CC3)CC4
COc2ccc(C=C1CCCCCC1=O)cc2[N+](=O)[O-]
C#Cc4cc(Cl)cc(Oc3c(C(C)=O)cnn(Cc1n[nH]c(=S)n1-c2ccccc2)c3=O)c4
Cc2noc(C=Cc1ccccc1)c2S(=O)(=O)Nc3ccc4c(c3)OCCO4
CCCc1c4c(nn1Cc2ccccc2)C(CC)C(N(C(=O)c3ccncc3)C(C)C)CC4
COc4ccc3nc(N(CCCN(C)C)C(=O)COc2ccc(S(=O)(=O)N1CCOCC1)cc2)sc3n4
CC(C)(C(=O)c2ccc(-c1ccccc1)cc2)NCCOc3cccc4[nH]ccc34
CC=CCCC(C)=CCCC(C)=CCc1occ3(c1C)C(=O)C(=O)c2ccccc2C3=O
COc4ccc(CNC(=O)c2cccc3[nH]c(-c1cccnc1)nc23)cc4
O=C(Nc1cc(Br)cc2cccnc12)c3cnccn3
COc4ccc3ccc(S(=O)(=O)N2CCCN(Cc1cncn1C)CC2)cc3c4
COc4ccc(CCNC(=O)c3cc2c(Cc1cccc(C(F)(F)F)c1)n[nH]c2cc3O)cc4
c3cncc(CNCC2COc1ccccc1O2)c3
CC(=O)N2Cc1ccccc1CC2C(=O)NCC(=O)Nc3ccc4c(c3)CCC4
O=C(NN=Cc1ccc(Cl)cc1)c2cccnc2
Cc2nc1cc(N)ccc1n2Cc5ccc(-c3ccccc3-c4nn[nH]n4)cc5
COc1cc5c(c2c1OCO2)-c4nnc(-c3ccccc3Cl)c6c4C(C5)N(C)CC6
CCOC(=O)NC3C=CC(NS(=O)(=O)c1ccc2c(c1)CNCC2)CC3
Cn5ncc4c(Nc1nc3c(s1)CCCc2n[nH]cc2-3)cccc45
CCOC(=O)c3cnn(C2CCN(C(=O)c1ccccn1)CC2)c3
COc2ccc(-c1nc(C#N)c(NCCCN(C)C)o1)cc2Br
CC=C1C(=N)C(C#N)C(=O)N1c2ccccc2
CN5CCN(c4cnc3cc(C(F)(F)F)nc(-c2ccc(C1CCOCC1)c(Cl)c2)c3n4)CC5
C=C(C)C3CCC4C(C)CCC(C2(C)C(O)Cc1cc(O)ccc1O2)C34
COC=CC2=C(OC)C(=O)c1ccccc1C2=O
O=C(NC(=S)N=C(Nc1ccc(Br)cc1Cl)c2ccccc2)c3ccccc3
COc2cc1oc(=O)ccc1c(OC)c2OC
Nc4nc3c(-c1ccccc1)n(C2CCC(CO)C2)cnc-3c4F
O=C3(Nc1cc(Cl)cc(Cl)c1)Cc2ccccc2C(=O)N3CC4CC4
O=[N+]([O-])c3ccc(COC(Cn1ccnc1)c2ccc(Br)cc2)cc3
O=C(O)c3cc(CN(CC1CCCO1)S(=O)(=O)c2ccc(Cl)cc2)ccc3OC(F)(F)F
Cc1n[nH]c(C)c1CCC(=O)NCc2ccc(F)cc2
O=C(Nc4cccc(Oc3cc(Nc2ccc(N1CCOCC1)cc2)ncn3)c4)Nc5ccc7c(c5)CCc6nnnn6-7
CCOC(=O)C2(CCc1ccccc1)SC2(C)C(=O)OC
Cc3cc(N2CCC(NC(=O)c1ccc(Cl)cc1)CC2)ncn3
C=CCCCC(O)n2c(SC)nc1cc(C(=O)O)ccc12
O=C(CCCNc2cncc(-c1ccc(F)nc1)n2)NCc3ccc(F)c(F)c3
CCOC(=O)cc4ccN(cn2cnnc3sc(C(=O)OCC)c(-c1ccccc1)c23)cc4
CCc1ccccc1NC(=O)c3sc2nc(C)c(C)c(C)c2c3N
Cc3nn(Cc2ccc(C(=O)Nc1ccccc1)cc2)c(=O)c4ccccc34
O=C(O)c3cccc(Cn2ccc1cc(F)ccc12)c3
CC=C(C)(C(=O)OC3c1c(ccc2ccc(=O)oc12)OC(C)(C)C3OC(C)=O)C(=O)OC
CCCCCCCC(=O)N(O)CCC(=O)O
COc4ccc(-n3c(COc2ccc(S(=O)(=O)NC(C)c1ccccc1)cc2)nnc3SC)cc4
Cc4nc(NC(=O)CSc3nc2cc(C(=O)Nc1ccccc1C)ccc2c(=O)n3C)c(Cl)cc4Cl
COc3ccc(N(CC(=O)N1CCOCC1)S(=O)(=O)c2c(C)nn(C)c2C)cc3
CN(CC(=O)Nc1ncccc1C#N)Cc2ccc(N(C)C)cc2
COCCSc2nnc(NC(=O)Cc1cccs1)s2
Cc1cc4c(cc1S(=O)(=O)N3CCN(c2ccc([N+](=O)[O-])cc2)CC3)OCC(=O)N4
Cc4cc(Nc3nc(NC(C)c1ncc(F)cn1)n2ncc(N(C)C)c2n3)c(OCC(F)F)cc4C5CCN(C(C)CO)CC5
O=S(=O)(NCCSCc1ccccc1Cl)c2ccccc2
CCCCC(CC)COC(=O)c3ccc(NC(=O)c2cc1ccccc1oc2=O)cc3
CCCS(=O)(=O)N(CCC(C)C)C2(C(=O)NCc1ccccc1)CCCCC2
N=C(N)NN=Cc1ccc(Cl)c(Cl)c1
CCNC(=O)N4CCC(c1nccn1Cc3nnc(-c2ccccc2)o3)CC4
COc4ccc(NC(=O)N3CCC(c2nc(-c1cccc(F)c1)no2)CC3)cc4
O=C(NNC(=O)c1ccc([N+](=O)[O-])o1)c2ccc(O)cc2O
C=CC4(C)CC(OC(=O)Cn1cc(CCOC)nn1)C3(C)C(C)CCC2(CCC(=O)C23)C(C)C4O
O=C(NCC1CCCCC1)c2ccccc2-c3ccccc3OCc4ccccc4
O=C(CSc2nc(=O)cc(-c1ccc(Br)cc1)[nH]2)c3ccc(F)cc3
COC(=O)c1sccc1NC(=O)COc2ccc(C(=O)OC)cc2
CC(C)C(=O)Nc4cccc(C2C3CN(Cc1ccccc1)CC2N3)c4
O=C(CCN2C(=O)COc1ccccc12)Nc4nc3ccccc3s4
COC(=O)C(O)CC(C)=CC(=O)C=C(C)C=CC=C(C)C=CC=C(C)C=CC=C(C)C(=O)OC
COc3ccc(-c2noc(CSc1nnc(N)s1)n2)cc3
CCCCn4c1ccccc1c3cc(C=NNC(=O)CN2C(=O)CCC2=O)ccc34
CCc3ccc(NC(=O)C2CCCN(C(=O)c1ccccn1)C2)cc3
CC(Nc1ccc(C(=O)O)cc1)=Cc2ccc([N+](=O)[O-])o2
CCCC(NC(=O)C(NC(=O)C(N)CC(=O)O)C(C)C)(C(=O)O)C(=O)O
COc3ccc(NCc2cc(=O)n1ccsc1n2)cc3C
CC(C)c2cccc3[nH]cc(S(=O)(=O)c1ccccc1)c23
CN(C)CCC4NCC3Cc2cc(-c1ccc(Cl)cc1)sc2CC3C4
O=C(O)CCCNC4(=O)C(CCCC(=O)OCCCc1ccccc1)SC(c2ccccc2)(c3ccccc3)C4=O
CCCn3ccc2cc(NC(=O)NCc1ccc(OC)cc1OC)ccc23
COc3ccc(C(CNC(=O)c1ccc[nH]1)N2CCCCC2)cc3
CCN1CCCC1CNC(=O)c3c(O)n2cccc(C)c2n(CC)c3=O
Cc1ccccc1C(=O)Nc5nc4ccc(S(=O)(=O)N3c2ccccc2CC3C)cc4s5
COc4cnc(C(=O)Nc3ccc(F)c(C2(C(F)F)N=C(N)OC1CC12)c3)cn4
O=c2nc(Sc1ccccc1)[nH]c3nc[nH]c23
c4ccc(CN2CCc1ccccc1C2Cc3ccccc3)cc4
CCCN(CCC)C(=O)Cc2c(-c1ccc(Cl)cc1)nc3c(C)cc(C)nn23
CCCCN(C)(C=C(Cl)C(=O)c1c(CC)cc(CC)c(CC)c1Cl)C(=O)OCC
COcc4ccS(=O)(=O)(N(C)CC3Oc2c(NC(=O)Cc1ccccc1)cccc2C(=O)N(C(C)CO)CC3C)cc4
O=C(O)Cc3nn(Cc2nc(=O)c1ccccc1[nH]2)c(=O)c4ccccc34
COc1cccc(C=CC(=O)O)c1OCCCCC(F)(F)F
Cc2cc(NS(=O)(=O)c1ccc(Cl)cc1Cl)cc(C(=O)O)c2O
CCCc4cc(N2CCCC(NCc1csc(C)n1)C2)n3ncnc3n4
O=C(Nc1ccc(C(F)(F)F)cc1)c2cc(Br)ccc2O
Cc3cccc(Cc2cc(C)nn(CC(=O)Nc1nccs1)c2=O)c3
Oc1cc4c(cc1CN2CCCCC2)OCCc3ccccc3-4
COc3ccc(S(=O)(=O)N2CCC(C(=O)NCc1ccc(F)cc1)CC2)cc3OC
Cc1cncn1CCCn6cc(C4=C(c2c[nH]c3ccc(Cl)cc23)C(=O)NC4=O)c5ccccc56
CCn5c(CNC(=O)c4ccc3c(C1CCCC1)c(-c2ncc(Cl)cn2)n(C)c3c4)cnc5C6CC6
CCc1cc(=O)oc2c4c(c3c(c12)OC(C)(C)C=C3)OC(C)C(C)C4=O
O=S(=O)(c1cccc(Br)c1)N3CCc2cccnc23
C2=CCC(C(C)C)C(OC(C)=O)C(C)(C)C=CC(OO)CC1(C)C=CC(=O)C1C2OC(C)=O
N#CN=C(NCCCO)c1ccccn1
O=C(Nc2ccc(Cl)c(-c1nc(=O)cc(C(=O)O)[nH]1)c2)c3ccccn3
CC(C)CC(C(=O)NC(Cc1ccccc1)C(N)=O)N(C3CCN(Cc2ccccc2)C3=O)S(=O)(=O)c4ccc(Cl)cc4
O=C(Nc2ccc(-c1cccc(C(F)(F)F)c1)cc2)c3ccccc3
CCS(=O)(=O)C(C(=O)NCCS(N)(=O)=O)c3nc2ccc(-c1ccc(F)cc1)cc2s3
COC(=O)COc1ccc([N+](=O)[O-])cc1CNc3ncnc(Nc2ccc(C)cc2)c3[N+](=O)[O-]
COc3ccc(-c2coc1cc(O)ccc1c2=O)cc3
COC(=O)OC5CC1(C)C(CCC3C1CCC4(C)C(c2ccc(=O)oc2)C(OC(C)=O)CC34O)C(C)C5OC(C)=O
CC(=NNC(=S)NS(=O)(=O)c1ccc(C)cc1)c3ccc(-n2cccc2)cc3
O=C(NCc1ccc2c(c1)OCO2)C4C(Cc3ccccc3)C(S)CN4C(=O)CCc5ccccn5
O=C(NCCCCn3cnc1c(ncn1C2OC(CO)C(O)C2O)c3=O)CCCC6N=C(N5CCc4ccc(O)cc4C5)SC6CCc7ccccc7Cl
O=[N+]([O-])c1ccccc1-c3c(-c2cccs2)ncn3C4OC(CO)C(O)C4O
CC2Nc1ccccc1N2S(=O)(=O)c4ccc3cnccc3c4
N=C(NCC1CC1)c2ccccc2
Cc3ccc(CN1C(=O)C(O)=C(C(C)=O)C1c2cccnc2)cc3
COcc5ccC(n1cccc1C=C2C(=O)NN=C2c4nc3ccc(Br)cc3[nH]4)cc5
CCN4C(=O)C(=Cc3ccc(-n2c(C)nc1ccccc1c2=O)cc3)SC4=S
COc4cc(C=C3SC(=S)N(CC(c1ccccc1)N2CCN(C)CC2)C3=O)cc(OC)c4
CCOP(=O)(OCC)C(NC(=O)c1ccc(Cl)cc1)c2ccccc2C
COcc3ccC(CCN2CCCCC(NC(=O)C=Cc1cc(Br)ccc1F)C2)cc3
O=Cc4ccc(Cc2nnc3sc(-c1cccc(Br)c1)nn23)cc4
Nc4cccc(-c1nc(N)sc1-c3ccc2cc[nH]c2c3)c4
CCc1c(C#N)c(N)ncc1C#Cc3ccc(CN2CC(CO)OC2=O)cc3
CC(=O)Nc3ccc(Nc2nc1ccc(C)cc1nc2Cl)cc3
CCCCCCCC1CCC3(O)CNCC4CCCN1(Ccc2cccN(C(=O)CCCCCCCCCCCCCCCCC)c2)C34
CCSc1ccccc1NC(=O)C3CCN(C(=O)c2sccc2C)CC3
O=C(O)CCCC(=O)Nc3ccc(N2CCN(Cc1ccc(Cl)c(Cl)c1)CC2)cc3
CCCCCCCCCCCCCCCC(=O)C1=C(O)OC(C)(C)C1=O
CC(CC(=O)NCCS(=O)(=O)c1ccc(Cl)cc1)C4CCC5C3C(O)CC2CC(O)CCC2(C)C3CCC45C
Cc3cccc(CN2CCCC(CCN1CCCCC1)C2)c3
Cc4nc3c(-c1ccc(Cl)cc1)c(-c2ccncc2)nn3c(N)c4C
O=CC3CSC2(CCN(C1CCCC(C(F)(F)F)C1)CC2)N3
Cn4c(=O)n(-c2ccc(C1CCCCC1)cc2)c(=O)c3[nH]cnc34
O=C3C=C(O)C(=O)C(c1c[nH]c2cc(Br)ccc12)=C3O
Cc4cc(C(=O)N3CCCC2(CCN(Cc1c(C)noc1C)C2)C3)no4
O=S(=O)(N2CCC(C(F)(F)F)N(Cc1c[nH]cn1)C2)N3CCCCC3
CC(C)N5CCN(c3nc(-c1ccccc1)nc4ccc(NC(=O)c2ccccc2)cc34)CC5
CCSc1nc(=O)cc(N)[nH]1
COc3ccc(-c1cc(F)c(F)cc1-c2ccc(S(C)(=O)=O)cc2)cc3Cl
COC(=O)c3cc1c(cnn1C=C(=O)c2ccccc2)[nH]3
CCCCC(=O)c3c(-c1ccc(Cl)cc1)c(-c2ccc(Cl)cc2Cl)nn(CCO)c3=O
CC(=O)OCC(=O)O3C1COC1CC4(O)(CS(=O)(=O)Cc2cc(Cl)ccc2O)C(C)C(O)CC(O)C(C)=CC(O)C(=O)C34C
Cc2ccc(S(=O)(=O)N1CCOCC1)cc2NC(=O)COC(=O)CCc3c[nH]c4ccccc34
CCCc1cnc(C)nc1NCCc2ccccc2
CCCCCC(C)OC8CO(CO7C(CC6(O)CCC1(C)C(CCC24C1CCC5(C)C2(C(=O)OCc3ccc([N+](=O)[O-])cc3)CCC45O)C6)OC(CO)C(O)C7O)OC(C)C8O
Cc3cc(CN12CCCN(CC1)C2)ccc3Cl
COc1ccccc1-c2csc4c2-n3cccc3C4=NO
COc3ccc(C2OC(c1cc(OC)c(OC)c(OC)c1)C(C)(O)C2C)cc3
Cc3cccc(NS(=O)(=O)c2ccc(OC(=O)C1CCCCC1)cc2)n3
CCC12CCC(CN(C)C)CC1=CCC5C2CCC6(C)C(c4nc(-c3cccc([N+](=O)[O-])c3)no4)CCC56
OCC3OC(=CN1=CC2CCCC=C12)C(O)C(O)C3O
CCOc4cc3ncnc(Nc2cccc(-c1csc(C(N)=O)c1)c2)c3cc4OCC
Fc3ccc(-n2cc(C1CCCCN1)cn2)cc3
O=C(O)c4c(-c1ccccc1)c3cc(NCCCN2CCOCC2)ccc3n4Cc5ccccc5
CC(CN1CCC(=O)CC1)NC(=O)c2cccc(Cl)c2
COc1ccc(C(C)=O)cc1COC(=O)C(C)N3C(=O)c2ccccc2C3=O
O=C(Oc1ccccc1)N4CCN(C(c2ccccc2)c3ccccc3)CC4
O=c3cc(OCOC1OC(CO)C(O)C(O)C1O)c2c(O)cc(O)cc2o3
CC(C)(C)NC(=O)CN(Cc1ccco1)C(=O)c3cccc(OCc2ccccc2)c3
CC(C)(C)c4ccc(-n3c(=O)c1sccc1n(CC(=O)NC2CCCCC2)c3=O)cc4
COc1ccc(C)cc1NC(=O)Nc2ccccc2C
CC(C)c1cc(Cl)ccc1Nc2nc(C(F)(F)F)cc(C(F)(F)F)n2
Cc3cnc(C=Cc1c[nH]c2ccccc12)cc3NS(=O)(=O)c4ccccc4
CCO6Cc1ccccc1N(CCCN5CCN(C(c2ccccc2)(c3ccccc3)c4ccccc4)CC5)C6=O
C=CC3=C(C)C(=Cc2[nH]c1ccc(Cl)cc1c2C)C(=O)N3
CN(C)C=Nc1ncn(C(C)(C)C)n1
CC(O)C(CCCN2CCN(CCN1CCCC1)CC2)Sc3ccccc3
CC(C)(C)c2cccc(-n1nncn1)c2
COc5ccc(-n1nccc1C(=O)N4CCCc3cc(Oc2ccccc2)ccc34)cc5
O=S(=O)(O)N(CC2CCN(c1ccncc1)CC2)C3CCC(O)C3
O=[N+]([O-])c3cccc(CNCc2coc(-c1cccs1)n2)c3
CN(CCBr)C6CN(c5ccc(Nc4ncc3c1ccncc1n(C2CCCC2)c3n4)nc5)C6
CCCCCCOc3ccc2[nH]c(SCc1ccc(SC)cc1)nc2c3
O=C2c1ccccc1C(=O)N2c5cc(Cl)c(Cc3n[nH]c(=O)c4ccccc34)cc5O
CNC(=O)C=Cc3ccc(C=Cc2nc1ccccc1cc2C=O)cc3
c5ccc(CN(Cc2ccc(-c1ccccc1)cc2)c4cc3ccccc3s4)cc5
CC1(C)C(O)CCC2(C)C1CC(O)C3(C)C(C=O)C4(C=O)=C(CC23)C4(C)C
CC(C)NCCNCCNC(=O)CCccccOS(=O)(=O)O
COc2cc1ccccc1cc2C(=O)OCC(=O)N3CCOCC3
CC(C)CC(NC(=O)CNC(=O)OCc1ccccc1)C(O)CC(=O)CC(C)C(=O)OC(CO)C(C)C
Cc2nc(Nc1cccc(C(F)(F)F)c1)nc3ccccc23
Cc2cccc(NC(=O)c1ccc(Br)c(F)c1)c2
COcc5ccc-c2(nc1ccccc1n2C4(C(=O)Nc3cccc(C)c3)CCCCC4)c5
Cc4ccc(Cn3c(CN1CCN(CC(N)CS)CC1)nc2ccccc23)cc4
COC(=O)c4ccc3nc(-c1ccc(Cl)cc1)c(C2CCCCC2)n3c4
CC(C)CC(C(=O)NCCNC(=O)N2C(=O)C(C(C)(C)c1ccccc1)C2C(=O)O)C(=O)O
CCCCNC(=O)c2[nH]c1ccccc1c2Sc3cc(Cl)ccc3N
Cc1cccc(C)c1CNC(=O)CN2C(=O)CCC2CO
CCc2ccc(C(C#N)N1CCCCC1)cc2
COc3ccc(-c1cc(=O)oc2cc(OC)ccc12)cc3
OCC2OC(N1CCCCC1)C(O)C(O)C2O
O=C(Nc1ccc(F)c(Cl)c1)N4sc3nc2ccccc2nc3c5ccccc45
COc3ccc(NC(=O)N2CCCN(c1ncccc1C(F)(F)F)CC2)cc3
CC(C)(C)NC(=O)N3CCC(c2cc(-c1ccccc1Cl)no2)CC3
CCn2c(-c1ccc(F)cc1)n[nH]c2=S
Ccc5ccC(C3CN(c2nc(N)c1ccccc1n2)CC3N4CCOCC4)cc5
CN(C)CC[N+](C)(C)CCOC(=O)C(CO)c1ccccc1
O=C(CNC(=O)c5cccc(N4C(=O)C3C1C=CC(C2CC12)C3C4=O)c5)NC6CCS(=O)(=O)C6
CSC(C)C1CN(C(=O)OC(C)(C)C)CC1NS(=O)(=O)c2ccc(Cl)cc2Cl
CC(C)(C)OC(=O)N3CCC2(CCN(c1ccncc1)CC2)CC3
COCc2cc(C)nc(Nc1ccc(N(C)C)cc1)c2C#N
CN(C)c5ccc(C=CC(=O)NC4CCC(CCN3CCC(c1cccc2c1CCO2)CC3)CC4)cc5
CCCCCCCCCC(C)OC(=O)C(CN(C)CCC)OC(=O)CCCC
C=CCOc2ccc(C(CC)C(C)c1ccc(OCC(O)CNC(C)(C)CO)c(OC)c1)cc2OC
Cc3ccc(-n1cnc(=S)c2c1CCCCC2)cc3
Cc5cc(COc3ccc(S(=O)(=O)CCC(C(=O)NO)N2CCC1(CCNCC1)C2=O)cc3)c4ccccc4n5
O=[N+]([O-])c2ccc(C(O)CN(O)Cc1ccccc1)cc2
Cc3ccc(NC(=O)C(Cc1ccccc1)NC(=O)CCC(NC(=O)C(N)Cc2ccc(O)cc2)C(=O)O)cc3
CCOc2ccc(-c1nnn(CC(=O)N(C)C)n1)cc2
COc6ccc(CC(=O)N1CCC(CC1)N4C(=O)C3(CC(=O)N(c2cccc(F)c2)C3)CN4c5ccccc5)cc6
O=C(Cc1ccc(F)c(F)c1)Nc3ccc(S(=O)(=O)N2CCCC2)cc3
CN(N=C1CCCNC1)Cc2ccccc2
Nc1ccc4c(c1)C(c2ccccc2)C(c3ccccc3)=N4
NS(=O)(=O)c2ccc(NS(=O)(=O)Cc1ccccc1)cc2
C=CC(NC(=O)OCc1ccccc1)C(=O)NCC(=O)CC(=O)N(Cc2ccncc2)C(C)C
O=C(O)c3ccc(C(=O)Nc1cc(Br)c(Br)cc1NC(=O)C2CC2)cc3
O=C(CNC(=O)CN2C(=O)C1CCCCC1C2=O)NN=Cc3cccnc3
CN(C2(=O)NC(=O)CC(=O)(NN=Cc1ccc(N)cc1)C2=O)c3ccc(Cl)cc3
Nc5ncc(-c4ccc(C3(c2noc(-c1ccc(F)cc1)n2)CCC3)cn4)cn5
Cc3ccc(CN2CCN(C(=O)CCc1ccccn1)CC2)o3
Cc4ccc(Sc2cc(CN(C)C)cn3c(=O)cc(-c1ccccc1Cl)nc23)cc4
CC(C)(C)c2ccc(C(=O)Nc1ccccc1NS(C)(=O)=O)cc2
CCOC(=O)C2=C(C)NC(c1cccc(OC)c1O)=C(C(=O)OCC)C2C=Cc3cccc(O)c3
Cc1cccc(C)c1Nc3nc(-c2ccncc2)cs3
CC(C)CN3CCCN(C(=O)c2ccc(-c1ccc(S(C)(=O)=O)cc1)cc2)CC3
O=C(O)CC2C(COc1ccc(Cl)cc1)OCCCO2
Cc4ccc(C3c1cc(C(C)C)ccc1N=C2COC(=O)C23)o4
O=C(OC(=O)c1c(F)cccc1F)C3=C(C=Cc2ccco2)NC(=O)NC3c4cccs4
C#CCON=Cc2ccc(OCCOc1c(C(C)C)cccc1C(C)C)cc2
COcc4ccC1(CC3CCC(C1c2ccc(Cl)c(Cl)c2)N3C)cc4OC
CC(=O)c3cccc(NC(=O)c2ccc(NC(=O)c1ccccc1F)cc2)c3
CC(C)CC(=O)N(C)Cc1nnc3n1CCN(Cc2cccs2)C3
COc1cc3c(c(OC)c1OC)-c2ccc(OC)c(=O)cc2C(NC(C)=O)CC3
O=C6c3cnc(Nc2nc(-c1cccc(O)c1)cs2)cc3COc5ccc(N4CCNCC4)cc56
O=S(=O)(Nc1ccc(F)cc1)C(F)(F)C(F)(F)C(F)(F)C(F)(F)C(F)(F)C(F)(F)C(F)(F)F
CCCOC(=O)N3CCN(C(=O)C1CCC(=O)N1S(=O)(=O)c2ccc(Cl)cc2)CC3
CC3(C)C(CC(Nc1cccc(C(=O)O)c1)c2ccc(C#N)c(Cl)c2)CC3
CC(=O)c3cnc2ccc(-c1cc(F)c(O)c(Cl)c1)nc2c3N5CCC4(CCN(C(=O)CCCN(C)C)CC4)C5
O=[N+]([O-])c2ccc1[nH]c(C=NO)nc1c2
N=C(N)cc3ccN(C(=O)NCCCCCCCCCNc1ccnc2cc(Cl)ccc12)cc3
CCC(=O)N4CCCc3cc(S(=O)(=O)N2CC(c1cccc(C)c1)NC2=O)ccc34
COc4cccc(C(=O)C=Cc3ccc2cc(-c1ccccc1)oc2c3)c4
CSc2nsc(SCC(=O)c1ccc(F)cc1)n2
CCCCc2nnc(SCc1cc(OC)c(OC)c(OC)c1)n2N
CC1(NC(=O)Cn5c1nc4ccc(S(=O)(=O)c2cccc3nsnc23)cc45)c6ccccc6Cl
Nc2nc(-c1ccccc1C(F)(F)F)nc3c2c(Cl)cn3C4OC(CO)C(O)C4O
O=C(O)c3ccc(NC(=O)c1ccccc1Nc2ccccc2C(=O)O)cc3
CCn4cnc(SCc2nnc(SCC(=O)NCc1ccccc1)n2Cc3ccccc3)n4
O=C(O)CN2C(=O)C(CC(=O)O)NC(=O)CC(CCCCN=C=S)NC(=O)C(NC(=O)CCC1CCNCC1)CCCCNC2=O
CNC2CCN(CC(=O)Nc1ccc(Cl)c(C(F)(F)F)c1)C2=O
CC(c1ccccc1)c2(nnnn2CC#N)N(Cc3ccco3)Cc4ccco4
O=C(NCC1NC(CO)C(O)C1)c3ccc2ccccc2n3
CC(C)Oc2ccc1ccccc1c2C=Cc3cccs3
COc1ccc3c(c1)[nH]c2c(C)ncn23
C[N+]4C(C(=O)Nc1ccccc1C(=O)c2ccccc2)Cc3ccccc3NC4=O
Cc4c(C(=O)N1CCN(CCO)CC1)oc5ccc(S(=O)(=O)N3CCc2ccccc23)cc45
COc4cccc(S(=O)(=O)Nc3cccc(-c2nc1ncccc1o2)c3)c4
COcc7ccC5(c1cc(OC)c(OC)cc1C(=O)C(CCC4CNC(Cc2c[nH]c3ccccc23)CC4)C5c6ccc(F)cc6)cc7OC
O=C3c1cccc2cccc(c12)C(=O)N3c4ccccc4
CCCc2nc(C)c3c(S(C)(=O)=O)nc1ccc(OC)nc1n23
CCOc6ccc(C1(CC1c2nnc(C)o2)N5CCN(Cc3ccc4c(c3)OCO4)CCC5=O)cc6OCC
Cc1ccccc1CC(=O)OCC(=O)Nc3ccc(S(=O)(=O)C2(C(=O)NO)CCOCC2)cc3
Cc5cccc(-c4cn3nc(N2CCC(C(=O)NCc1ccncc1)CC2)sc3n4)c5
CCN(CC)CC(=O)NC6CCN(c5ccc(C(=O)Nc1cccc(c1)-c24ccn(n2-c3ccccc3N(C)CC)CC4)cc5)CC6
C4C3CC(=O)c2cc(NC(=O)c1cccs1)ccc2N3CCC4O
O=C(Nc3ccc(S(=O)(=O)N2CC(c1ccco1)NC2=O)cc3)C4CCCCC4
CCCCCCCCCCCCCCCCc3cc(C(C)=O)c(O)c(C(=O)OCC2C=CC(n1cc(C(=O)O)c(=O)[nH]c1=O)O2)c3
Fc1cccc(Cl)c1C=NNc3nc(-c2ccccc2Cl)cs3
CCNCCCCOc1ccc(F)cc1
Cc5ccc4nc(-c2ccc(NC(=O)COc1ccccc1F)cc2)c(Nc3ccc(F)cc3)n4c5
CS(=O)(=O)CC1OC(CO)C(O)C(O)C1O
O=C(O)CCCC(NC(=O)NC(Cc1ccccc1)C(=O)O)C(=O)O
CC(C(=O)Nc1sc2c(c1C#N)CCC(C)C2)c3ccc(Br)cc3
CCCCCC(=O)Nc6cc(Cc4ccc(NC(=O)c1c(Cl)c(C(F)(F)F)c(Cl)c(C#N)c1-c3nc2ccccc2s3)cc4)n(-c5ccccc5)n6
Cc1ccc(F)cc1C(=O)N2CCN(C)CC2
CCn3c(=O)cc(SCC(=O)Nc1cccc(Cl)c1C)c2ccccc23
N=C(N)SCc2nc1ccccc1c(=O)n2-c4nnc(-c3ccc([N+](=O)[O-])cc3)s4
Cc3ccc(S(=O)(=O)Cc1cc(Br)ccc1OCc2ccccc2C)cc3
CCc3nc2ccc(C(=O)NCCc1ccccc1)cn2c3N(CC)CC
O=C(O)C(Oc1ccc(Cl)c3c1CC(CCc2ccccc2)C3)c4ccc(Cl)cc4
Cc3noc(NS(=O)(=O)c1cccc2ccccc12)c3Br
O=C2N(c1ccc(Cl)cc1)CCC2NCc3cccc(Cl)c3
COC(OC2COC(c1ccc([N+](=O)[O-])o1)C(O)C2O)C(O)C(O)C(O)CO
CN(C)Cc1ccccc1CN(Cc2ccccn2)C(=O)C(Cc3ccccc3)NC(=O)CCc4c[nH]c5ccccc45
Cc1nccn1CCCC(=O)NCc2ccc(F)cc2
CCCCCOC(=O)N4CCN(C(=O)C(CCC(=O)O)NC(=O)c3cc(N1CCCN(C)CC1)cc(-c2ccccc2)n3)CC4
COc3ccc(CNC(=O)C(=O)c1c[nH]c2ccc(Cl)cc12)c(OC)c3
CC(N)C(=O)NCC(=O)O
COc4ccc(C2NC(=S)NC(c1ccc(C)cc1)=C2c3ccsc3)cc4OC
COc7cc6c(Oc5ccc(NC(=O)c3nn(-c1ccc2c(c1)OCO2)c(=O)c4ccccc34)cc5F)ccnc6cc7OCCCN8CCC(C)CC8
CSc3nc(-c1ccc(F)cc1)c(-c2ccnc(NC(C)=O)c2)s3
CC(C)(C)OC(=O)CSc2nc(N)c(C#N)c(-c1ccsc1)c2C#N
O=C(CC(c1ccc(F)cc1)c2ccc(F)cc2)COc4nnc(-c3ccccc3)s4
O=C(O)cc7nc8c6c(N(C5CNC(=O)(cc4cccN(c1cccc3(c1)C(=O)NC2(CCCCC2)C3=O)c4)CC5)c(F)cc6c7=O)OCC8
COc2ccc(COCC(Cc1ccccc1)C(C)C)cc2
CC3=NN2C(=N)C(=Cc1cccn1C)C(=O)N=C2S3
O=c1ccc(CO)nn1Cc4nnc(Nc2ccc3c(c2)OCCO3)c5ccccc45
CCOC(=O)CC2(Cc1ccc(OC)c(OC)c1)C(C)(C)CCCC2
Cn4c5c(c3cc(S(=O)(=O)c2cccc(Oc1ccccc1)c2)ccc34)C6CCC(C5)N6
N#Cc1ccccc1N3C(=O)CC(NC(=O)c2ccco2)C3=O
O=C3OC(=Cc2ccc(Oc1ccc(Cl)c(Cl)c1)cc2)C=C3Cc4ccc(Cl)c(Cl)c4
COc2ccc(NC(=O)NC(C)c1ccccc1)cc2S(=O)(=O)N3CCOCC3
COc4ccc3(CC2CCC(c1ccccc1)N2S3(=O)=O)cc4OC
O=C(Nc1ccccn1)c3cc(-c2ccco2)nc4cc5c(cc34)OCO5
Oc1cccc2c1CCCC2CCCCCCCCCc4cn(CCCN3CCCCC3)nn4
C=CCN(c1ccc(C(=O)O)cc1)S(=O)(=O)c2ccccc2
COc1ccc2c(c1)CCC4C2CCC5(C)C(NC(=O)C3CC3)CCC45
O=CO(Ccc5nC(C2Cc1ccccc1N2Cc4ccc(-c3ccc(F)cc3F)cc4)cn5)CC6CCCO6
CS(=O)(=O)Nc2ccc(C(=O)Nc1ccsc1)cc2
c5nc(Cn4cnc3c(NCc1ccccn1)nc(NC2CC2)nc34)c[nH]5
O=c2ccc1ncc(F)c3c1n2CC3(O)C6CCC(NCc4ncc5c(n4)NC(=O)CS5)CC6
C[N+](C)(C)CCOC(=O)C(Cl)(c1ccccc1)C2CCCCC2
Cc4oc3ncnc(N2CCC(OC(=O)c1ccccc1C(F)(F)F)CC2)c3c4C
CSc4ccc(-c3cc2nc(C)c(C(=O)Nc1cccc(C#N)c1)cn2n3)cc4
BrC4(I)=CC(n3cnc2c(NC1CCCCC1)nc(Cl)nc23)CCC4
N=C(Nc2cccc(C1=NCCN1)c2)c3cccs3
S=C(NN=Cc1ccc(Cl)cc1)Nc2ccccc2
CC(C)N3CCN(c2nccc(NCc1ccccc1[N+](=O)[O-])n2)CC3
CCOC(=O)c3c(S(=O)(=O)N2CCCC(C(=O)NCCc1ccc(S(N)(=O)=O)cc1)C2)c(C)n(C)c3C
CC2CCC1C(C)(CO)CCCC1(C)C2CCC(C)CC(O)C(O)(C=O)CC(=O)O
O=C(C=Cc1ccc(C(=O)O)cc1)C=C(O)C(=O)O
CCCCN(C(=O)c1ccccc1N)c2ccccc2
C=CCOc1cc(CC#C)cc(Br)c1OC(=O)c2ccco2
CC(=O)NCCn3c(SCC(=O)Nc1cccc(C(C)=O)c1)nc2ccccc2c3=O
CCC4OC(=O)C(C)C(=O)C(C)C(OC1OC(C)CC(N(C)C)C1O)C(C)(OCC=Cc3cnc2ccccc2c3)CC(C)C(=NOC)C(C)C5NC(=O)OC45C
Ccn5cc4C(CNC3CCN(Cc1ccc2c(c1)OCO2)CC3)cccc4c(=O)n5-c6cccc(F)c6
COC(=O)c3ccc(S(=O)(=O)N1CCC2(CC1)NC(=O)N(CCO)C2=O)n3C
Oc1ccccc1C=NNc3nc2ccccc2s3
CCC4CC3CN5CCc1c([nH]c2ccc(F)cc12)C(C(=O)OC)(C3)C45
cc5ccN4(cnc3(-c1ccccn1)ccc2cccnc2c3n4)cc5
CC(C)CN(C(=O)C1CCCN1C(=O)CN(C(=O)NCC(NC(=O)C(Cc2ccc(O)cc2)NC(=O)C(CC(N)=O)NC(=O)C(C)N)C(C)(C)C)C(C)O)C(=O)NC(CCC(N)=O)C(N)=O
CCN(C(=O)CSc3nnc(-c1ccc(F)cc1)c(-c2ccncc2)n3)c4ccccc4
CCCN(CCC)C2CCc1c(O)cccc1C2
CCn3cc(C(=O)O)c(=O)c2cc(F)c(N1CCC(NC)C1)nc23
N=C(N)NCCCC(NC(=O)CNC(=O)CN2CCN(S(=O)(=O)Cc1ccccc1)CC2=O)C(=O)c3nccs3
Cc3cccc(CNC(CC(C)C)C(=O)N2CCCN(CCCc1ccccc1)CC2)c3
COc4ccc3nn(CC(=O)Nc2cnn(-c1ccccc1C)c2)c(=O)n3c4
CC(C)C2C14CC(C)CC1C3CC(=O)OC(O2)C34
CCOC(=O)CN1C(=O)CSc2c1c(C)nn2-c3ccc(F)cc3
O=c3nc(N(F)C1CCCC1)oc4ccc(-c2ccc(C(F)(F)F)cc2)cc34
Cc4c(Cc1cccc3c1S(=O)(=O)c2cc(Cl)ccc2O3)c(=O)n(C)n4Cc5ccccc5
CS(=O)(=O)c5ccc(CC1CC2CCC(C1)N2C(c3ccccc3Cl)c4ccccc4Cl)cc5
O=C(O)c1ccc(NC(P(=O)(O)O)P(=O)(O)O)cc1
O=C(OCCCNc4nc(Nc1ccccc1)c3ncn(C2CSC(CO)O2)c3n4)N5C(CO)CC(O)C(O)C5
COc3ccc(CNC(=O)Cc2csc(-c1cccs1)n2)cc3S(=O)(=O)N4CCOCC4
COC(=N)NS(=O)(=O)c1ccccc1
Cc2ncc1[nH]ccn12
CCCN(Cc2nnc(-c1ccc(C(=O)N(C)C)cc1)o2)C(=O)c4cccc(NC(=O)Cc3ccc(Br)cc3)c4
COC(=O)CCCc2nc1cc(F)ccc1n2C
CC3(C)CC(CN1CCCC1C(N)=O)N(CC(=O)c2ccc(C#N)cc2)C3
CN2CC(=Cc1ccccc1)C(=O)C(C2)C(c3ccccc3)C4CCC6CC4=Nc5ncnn56
COc2cccc(CN(CCC(=O)O)S(=O)(=O)c1ccc(C)cc1)c2OC
CCOC(=O)c2sc(NN=Cc1cccs1)nc2C
COc2cccc(C=CC(=O)c1cc(OC)c(OC)c(OC)c1)c2
COc1ccccc1OC5CCN(c3ccnc4cc(-c2cccc(C#N)c2)nn34)CC5
CCCNC(=O)c1ccc4c(c1)N(Cc2cccc(Cl)c2)C(=O)c3ccccc3S4(=O)=O
Cc2ccc(C(=O)C=C(O)c1ccc(O)cc1)cc2
CCNC(=O)Nc4ccc(-c3nc(N1CCOCC1C)c2cnn(CC)c2n3)cc4
CCOC(=O)c2c(S(=O)(=O)N1CCOCC1)c(C)n(CC(C)O)c2C
O=Cc2ccc(-c1ccc(Cl)c(Cl)c1)s2
Cn2c(CN1CCOCC1)nc3c2c(=O)n(C)c(=O)n3C
CN(C)CCN3c1ccccc1Sc2ccccc23
N#CCC(c2ccc(C#CC1CCCCC1)cc2)c4ncc(-c3ccccc3)o4
NC(=O)c4cnc(N3CCCC2(CN(Cc1ccc(C(F)(F)F)cc1)CCO2)C3)cn4
CCCn3c(=O)c1sccc1n4c(CCCC(=O)Nc2ccccc2OC)nnc34
CNCc3ccc(Cc1c[nH]c2(=O)ccc(Br)cc12)cc3
CC(C)(C)c2cc(NC(=O)C1CC1)cc(C(C)(C)C)c2O
CC(C)(C)c1[nH]cnc1C=c2[nH]c(=O)c(=CC#N)[nH]c2=O
Cc4ccc(CN3CC(C(=O)NCc1nnnn1-c2c(C)cc(Cl)cc2C)CCC3=O)cc4
CSC(=NS(=O)(=O)c1ccccc1)NCCC2=CCCCC2
COc3ccc(Sc2nnc(N1CCN(C)CC1)s2)cc3
CCCCNc1ccccc13NC2NC(CC(C)C)(C(=O)OC)C(C(=O)OC)C2C3=O
Fc4ccc(CSc2nnc(-c1ccccn1)n2Cc3ccco3)cc4
CCCCC(=O)N(C)c1cncnc1-c2ccc3c(c2)OCO3
COc3ccc2cc(C=C(NC(=O)c1ccccc1)C(=O)O)ccc2c3
FC(F)(F)c2nnc(Nc1ccc(Br)cc1)o2
CC(NC(=O)Nc1ccc2c(c1)NC(=O)CO2)c3cccc(Cl)c3
Cc3cc(Nc2nc(N1CCN(C)CC1)nc(NC(N)=O)n2)n[nH]3
O=C2COc1ccccc1N2CCCN5CCC(n4c(=O)[nH]c3ccccc34)CC5
O=C(O)C(=Cc2ccc(C=C1SC(=S)N(CC(=O)O)C1=O)o2)c3cccs3
O=C(NCC(c1cccs1)N3CCc2ccccc2C3)c4ccc(F)c(F)c4
CCCCOc2ccc(C(=O)C=Cc1ccc(C(F)(F)F)cc1)cc2
OCCCn4cc(-c3cnc2ccc(OCC1CCCCC1)cc2c3)nn4
COc3cc(C=C1C(=O)ON=C1c2sccc2C)cc(OC)c3OC
O=C2NC(=O)C(=Cc1cccc(O)c1)S2
O=P(O)(O)C(O)(Cc1ccco1)P(=O)(O)O
O=C(O)C(=O)NC(CCC(=O)O)CCCc1ccccc1
COc3ccc(N2CCN(CCCCNCc1cc(OC)c(OC)c(OC)c1)CC2)cc3
COc4cc3c(Nc2ccc(CC(=O)Nc1ccccc1)cc2)ncnc3cc4OCCCN5CCCCC5
Cc3ccc(SCC(=O)N(CC(C)C)c2c(N)n(Cc1ccccc1)c(=O)[nH]c2=O)cc3
O=CN(Cc1ccccc1)C5Cc2c([nH]c3ccccc23)C6c4ccccc4C(=NO)C56
CCC(C)(C(=O)c1c(O)cc(O)c3c1OC(c2ccc(O)cc2)CC3=O)C(=O)C(C)C(=O)C(C)C
CCN(C(=O)C1C3C24CC5(C1)C2C3C45C)c6ccc7c(c6)C(C)(C)CCC7(C)C
CS(=O)(=O)c4cc3cnc(Nc2ccc(N1CCCC(CO)C1=O)cn2)nc3s4
O=C2NCCN(Cc1ccccc1O)C2c3ccc(Cl)cc3
CCCNC(=O)CSc1nnc(C)c(C(C)=O)c1C
Cc3cc(C=C(Sc1ccc(C)cc1)C(=O)c2ccc(Br)cc2)c(C)cc3O
Cc1ccccc1N4CCN(CCCNC(=O)c3ccc(OCCCN2CCOCC2)cc3)CC4
NS(=O)(=O)c1nnc(N)s1
O=C(COC(=O)CNC(=O)c1ccc(Cl)cc1Cl)NCc2ccccc2
COc4ccc(-n3cnc2c(NC1CCCCC1N)ncnc23)cc4
CN(CCC(=O)O)c2ccc(C(=O)Nc1ccc(Cl)cc1C(=O)O)c3ccccc23
O=C(CNC(=O)c1ccc(Cl)cc1)NN=Cc3ccc(N2CCOCC2)cc3
CCCN(c1ccccc1C(F)(F)F)S(=O)(=O)c2ccc(C(=O)O)cc2
Cc3ccc(N2C(=O)N(CC(=O)Nc1ccc(C)cc1C)C(=O)C2C)cc3
CCC(O)C5=C1CCCCC1(C)CC6C(C)CC2(C)C(CCC24CCC(OC3OC(CO)C(O)C(O)C3O)CCC4(C)O)C56
Clc3ccc(Nc1ccnc2cc(Cl)ccc12)c(Cl)c3
CCCn5c(=O)c4nc(-c3ccc(S(=O)(=O)N1CCC(CC1)N2C(=O)C(O)C(CS(=O)(=O)O)C2)cc3)[nH]c4n(CCC)c5=O
CC(=O)NC(CCCCN)C(=O)NC(C)C(=O)NC(CC(=O)O)C(=O)NC(CCC(=O)O)C(=O)NC(CCCCN)CN(CC(=O)O)C(=O)O
CC(C)NC(N)=NC(N)=NOCc1cc(Cl)ccc1Cl
O=C3c1cccc2cccc(c12)C(=O)N3C4CN5CCC4CC5
Cc3ccc(NC(=O)CNC(=O)c2cc1ccccc1oc2=O)cc3
O=C(COC(=O)c1cnc([N+](=O)[O-])s1)N2CCC3(CC2)OCCO3
C=C3C(=O)O4C2CCC1C(C)(C)C(=O)CCC1(C)C2C(O)C3C4O
CCCCCn3cc(C(=O)NC(CC(C)C)c1ccco1)c(=O)c2c(CC)nn(C)c23
OCC4OC(n3cnc2c(NC1CCCC1)ncnc23)CC4O
Cc3ccc(-c2noc(CNC(=O)Nc1ccc(C(C)C)cc1)n2)cc3
CC(C)(N)C(=O)NC(COCc1ccccc1)c2nnnn2CCC(C(=O)NCC3CC3)NC(=O)C(Cc4ccccc4)NC(=O)OC(C)(C)C
Cc2ccc(OCCC(=O)OCC(=O)NC1CCCCCCC1)cc2
Cc4c(F)c(Oc1cccc(C(=N)N)c1)nc(Oc3ccc(-c2ccc(S(=O)(=O)N(C)C)cc2)cc3C(=O)O)c4F
CCOc4cccc(-n3c(=O)c1c(OC)c(C(=O)O)c(C)cc1n(Cc2ccccc2C)c3=O)c4
O=C(NCc1ccccn1)c2cc4c(cc2-c3cccs3)CCC4
Cc4cc(C)nc(NC(=O)CSc2nnc(-c1ccccc1O)n2Cc3ccco3)n4
CC(N)COc2cncc(Cc1ccccc1)c2
O=C(NCC1CCCO1)c4ccc3c(=O)n(Cc2ccc(Cl)cc2)c(S)nc3c4
COC(=O)C=C2C(C)C(=CCCC1CC(O)CC(=O)O1)OC2=O
Cc1ncnc(C)c1C(=O)N6CCC(C)(N5CCC(N3C(=O)N(C2CCCCC2)CC3c4ccccc4)CC5)CC6
CCOC(=O)C(C)Sc2c(C)n(C1CCCCC1)c3ccc(C(=O)OCC)cc23
COc5ccc(CNC(=O)C4CCN(c1ncnc2c1nc3n2CCCCC3)CC4)cc5
Cc2cc(C)nc(NS(=O)(=O)c1ccc(N(C)C)cc1)n2
Cc1ccnc2cc3c(cc12)OCNCC3
CN(CCCC3(c1ccc(F)c(Cl)c1)OCc2cc(CNCCCC#N)ccc23)CCCCN4CCOCC4
O=C3NCC1CCCN2C4CC(CC12)C3CCC(=O)NCCCNC(=O)CCNCCCCCCCCCCCCCCNCCC4
CN(C)c1ncnc2[nH]cnc12
CC(CO)NCc1ccc(Cl)c(Cl)c1
CCOC4(=O)Cc3c(sc(=NN=C2C(=O)Nc1ccccc12)n3CC)CC4(C)OC
O=C4(NCc1ccco1)(c2csnn2)C3CCC(CC3)C4C(=O)NC5CCCCC5
COc4cccc(Nc3nc(C(N)Cc1c[nH]c2ccccc12)cs3)c4
COc1cc(N)c(Cl)cc1C(=O)OCCN(CC2CCCN2C)C5CCC(C4CCCc3ccccc34)CC5
O=C(O)c2ccc(NN=c1ccc([N+](=O)[O-])c[nH]1)cc2
Cc4cn(C(C=CCNS(=O)(=O)c2cc3c1c(cccc1c2)C(=O)N3)C(=O)O)c(=O)[nH]c4=O
O=C(NC(Cc1c[nH]c2ccccc12)C(=O)Nc3ccncc3)c5cc(-c4ccccc4)cc(C(F)(F)F)c5
COC(=O)NCC(=O)(N1CCCC1cn6cc-c(c5cc-c(c4cc-c(c3ncC2(CCCN2C(=O)C(NC(=O)OC)C(C)C)[nH]3)cc4)cc5)[nH]6)C(C)C
COc5cc(C2c1cc4c(cc1C(O)C3COC(=O)C23)OCO4)cc(OC)c5O
O=C(COC(=O)CSc1ccccc1)NC34CC2CC(CC(C2)C3)C4
Cc2[nH]c(=O)n(-c1ccc(Br)cc1)c2SCc3cccc(F)c3
O=CC2=CN(C(=O)CBr)c1ccccc12
C=CCn2c(SCC(=O)Nc1ncc(C)s1)nnc2-c3ccncc3
C=CC(CC12OC(C(=O)O)C(O)(C(=O)O)C(C(=O)O)(O1)C(OC(=O)C=CC(C)CC(C)CC)C2O)C(OC(C)=O)c3ccccc3
COC(=O)NC(C(=O)N1CCCC1c6ncc(-c5ccc(-c4ccc(-c3cnc(C2CCCN2C(=O)C(NC(=O)OC)C(C)C)[nH]3)cc4)s5)[nH]6)C(C)O
Cc2ccc(S(=O)(=O)NC(=O)NCc1ccccc1)c(C)c2
CCCC(C)NCCOCCOc1ccccc1[N+](=O)[O-]
O=C(Cc1ccccc1OCc2cccc([N+](=O)[O-])c2)NO
Clc6cccc(-c2nn(CCCN1CCOCC1)cc2-c5ccc4ncn(Cc3cccnc3)c4c5)n6
CC(OC(=O)c1ccccc1)C(NC(=O)N(Cc2ccccc2)C(C(N)=O)C(=O)O)C(=O)OCC
CCOC(=O)c2[nH]c(C)c(-c1nc(OC)c(OC)c(OC)n1)c2C#N
COc2cc(C=CC(=O)N1CCN(C)CC1)ccc2OCC(=O)Nc3ccc(Cl)c(Cl)c3
COc2ccc(S(=O)(=O)N1CCOCC1)cc2NC(=O)CSc3ccccn3
O=CN3CC1(CCNC1)Oc2ccccc23
Nc4cccc(C(=O)C3CCN(CCOc1cccc2c1CCO2)CC3)c4
CC(C)(C)OC(=O)N7CC5(CCN(S(=O)(=O)c1ccc(N)cc1)(C(=O)c2n[nH]c(=O)n2-c3ccc4c(c3)OCO4)CC5)c6ccccc67
O=C(O)CCC(C(=O)Nc2ccc(N1CCCC1=O)cc2Cl)c3ccc(F)cc3
Cc4ccc(OCC(O)Cn2c3c(c1cc(C)ccc12)CCC(C)C3)c(S(N)(=O)=O)c4
CC3(c2cccc(NC(=O)c1ccccc1Br)c2)OC3C5C(=CCCCC(=O)O)CC4(CCCCC4)NC5=O
O=C(Nn2c(-c1ccccc1)n[nH]c2=S)c4ccc(S(=O)(=O)NCc3ccccc3)cc4
nan
O=C(O)C3CC(c1ccccc1)c2ccccc2C3=O
Cn4cc(C=C2Oc1cccc(O)c1C(=O)C2=O)c3ccccc34
O=S(=O)(O)c1ccc4c(c1)C2C=CCC2C(c3ccccc3)N4
O=C(CSc1ncc[nH]1)Nc2ccccc2Br
N#Cc1ccc(Cl)cc1SCC(=O)N(c2ccccc2)C(Cc3ccccc3)C(=O)O
CC(C(=O)N1CCCC1)n2cc(Br)cn2
CCCC=C(COC(=O)CCC(=O)OC)n1cccn1
NC(Cc1ccccc1)c2ccccc2
Oc4ccc(C3=Nc1ccnn1C(c2ccccc2)C3)c(O)c4
CC(=O)CC(C(=O)N1CCC1(C)C(=O)NCc2cc(Cl)cc(Cl)c2)N3CCCC3=O
C=CC3=CC2(=O)C(C)(CCC1C(C)(CO)CCCC12C)C3O
CCCCCC(=O)OCCN(C)CCCCC=CCCC1C(O)CC(O)C1C=CC(O)CCc2ccccc2
N#Cc5c(-c1ccc(Cl)cc1)c(N2CCNCC2)n4c(nc3ccccc34)c5C#N
C=CCC3C=C(C)CC(C)CC(OC)C4OC(O)(C(=O)C(=O)N1CCCCC1C(=O)OC(C(C)=CC2CCC(O)C(OC)C2)C(C)C(O)CC3=O)C(C)CC4OC
Cc1ccc(NC(=O)N(C(C)C)C(C)C)cc1OCC(N)=O
CCOC(=O)COc3ccc(CC(=O)Oc1cccc2ocnc12)cc3
O=C(NC(C(=O)NC(Cc1ccc(Cl)cc1)C(=O)N3CCN(c2cccc[n+]2[O-])CC3)C5Cc4ccccc4CN5)OCc6ccccc6
CC(C)C(CO)NCc2cn(-c1cnc(N)nc1)c3ccc(F)cc23
CCCCCC(O)C=CC1CCC(=O)C1CCSCC(=O)O
CCc2ccc(NC(=O)CCC(=O)Nc1nnc(C(C)C)s1)cc2
CCCNC(=O)c1ccc4c(c1)c3c2ccccc2[nH]c3n4C
COc4ccc(-c3ccn(-c2cc1ccc(OC)c(OC)c1oc2=O)c3)cc4
Fc2ccc(NC(=S)NC=Cc1cccc(Cl)c1)cc2Cl
O=C(Cc1ccccc1)NCc2cccnc2
CCOc2ccc(C(=O)Nc1ccc(F)cc1C(=O)O)cc2OCCc3ccccc3
COc3ccc(C2(O)CCN(C(=O)Nc1nonc1N)CC2)cc3
CN(C)c1cc4c(cn1)c3cc(C(=O)N2CCOCC2)ccc3n4CCCc5cn(C)cn5
Cc4ccc(OC(=O)C3CCN(C(=O)C2CCN(C(=O)OCc1ccccc1)CC2)CC3)c5c4CCC5
COc1cc(OC)c(OC)cc1C=C(C#N)c3nc2ccccc2[nH]3
COc3ccc(OC)c(NC(=O)C1CSC2(C)CCC(=O)N12)c3
CC1CN(C)CCC1Nc2nc3c(cc2F)c(=O)c(C(=O)O)cn3C4CC4
CCC(Nc2ncc([N+](=O)[O-])c(NC1CCCC1)n2)c3ccccc3
FC(F)(F)cc4cC(C2C1CC3CC1CC2C3)cc(C(C(F)(F)F)C(F)(F)F)c4-c5cccc(OCC(F)(F)F)c5
Cc1ccccc1N=c3oc2c(C)ncc(CO)c2cc3C(=O)Nc4ccccc4Cl
O=Cc2ccn(C1CCC(CCCO)CC1)c2
COc1cccc(NC(=O)C(C)NC(C)=O)c1
C=CCSc3nc(=O)c2cnn(-c1ccccc1)c2[nH]3
Fc3ccc(F)c(NC(=S)Nc2ccc(S(=O)(=O)N1CCOCC1)cc2)c3F
CC(C)(C)NCC(O)COc2ccc(-c1nc(C(F)(F)F)c[nH]1)cc2
Cc1cccc(C)c1NC(=O)Cnc4(=O)nC(CCCCC(=O)NCCc2ccccc2)c(=O)c3ccccc34
CCC3(O)CC(C)CN(C(=O)c1sc2c(c1C)CNCC2)C3
COc3ccc(C(C(=O)NC1CCCCC1)N2CCOCC2)cc3
NC(=O)C(Cc1ccccc1)NC(=O)OCCCc2c[nH]cn2
CN(C)C(=O)CSc2nnc(-c1cccnc1)n2N
Cc3ccc2cc1(=O)nn[nH]c1nc2c3C
COc3ccc(-c1cc(C(F)(F)F)nn1-c2ccc(S(N)(=O)=O)cc2)cc3
COCC(=O)Nc2ccc1nc(C)cc(C)c1c2
CNC(C)C(C)(C)c1ccccc1
CCC(C)CN(C(=O)C(C)NC(=O)C(CC(=O)O)NC(=O)CCC(N)C(=O)O)C(=O)NC(C(=O)NC(Cc1ccc(O)cc1)C(N)=O)C(C)c2cccc3ccccc23
O=Cc3c(O)ccc4nc(-c2ccc(OCc1ccccc1)c(O)c2)c(O)cc34
CNC(=O)C4C=C3c1cccc2[nH]cc(c12)CC3N(C)C4
Cc4cc(N2CCC(N(C)Cc1ccccc1)CC2)nc(N3CCC(CO)CC3)n4
COCCn1nnnc1C(c2cccn2S(=O)(=O)c3ccc(Cl)cc3)N4CCN(C)CC4
COC(=O)n3cc(C=NNC(=O)c1ccc(F)cc1)c2ccccc23
NS(=O)(=O)c3ccc(CNC(=O)c1cc2c(s1)CCCC2)cc3
Cc2nn(C)c(=O)c3nn(-c1ccccc1)cc23
N=C2NC(=Cc1ccco1)C(=O)N2c3ccccc3
CCSc1ncc3c(n1)-c2ccccc2SC3
CC(C)(NC(=O)c1ccccc1F)C(=O)Nc3ccc(C(=O)Nc2ccc(Cl)cc2F)cc3
CC(CO)OC(=O)NC(C)c2c(-c1cccc(Cl)c1)cnn2-c3ccccc3
CC2=CC(=O)N(N=c1nc(C)cc(C)[nH]1)C2=O
CNC(=O)c3ccc(Oc1ccccc1C(=O)CCc2ccccc2)cn3
CCC(C)C(NC(=O)OCc1ccccc1)C(=O)NC(CCCNC(=N)N)C(=O)O
CCOC(=O)C4CSC(c1ccccc1)C(c2ccc3c(c2)OCO3)N4C(=O)OCC
CC1=CCC(C)(C)C=C1
NNc1ccc(O)cc1C(=O)O
CNC(=O)Oc1ccc3c(c1)C2(C)CCN(C)C2N3C
Cc3ccc(-c2cc(OCCCN(C)C)c1cccc(O)c1n2)o3
CCc2oc(C1CC1)cc2C3CC3c4ccc(C#N)cc4
Cc3ccc(C(=O)N2CCN(C(=O)c1cc(C)c(C)nc1C)CC2)c(C)c3
NC(Cc2cc(I)c(Oc1cc(I)c(O)c(I)c1)c(I)c2)C(=O)O
CCN(CC)CCOc3ccc2c(=O)c(-c1ccccc1)coc2c3
CC(C)C(CCC2(=O)NCC(C1CCCCC1)CC2C(=O)NC(C)(C)C)C(=O)O
CC=Cc4ccc(OCC(=O)Nc1ccc3c(c1SCc2ccccc2)CN(C)CC3)c(OC)c4
CCC(=O)N(Cc2cc1cc(OC)ccc1[nH]c2=O)c3ccc(C(C)=O)cc3
COc3ccc(-c2nc(CSCC(=O)NC1CCCCCC1)c(C)o2)cc3OC
CCOC(=O)C4CCN(C(=O)CSCc3n(C)c2c(=O)n1ccccc1nc2s3)CC4
O=C(CN2CCN(C(=O)c1cccc(F)c1)CC2)Nc5nnc(CCCCc4nnc(NC(=O)C3CCCCC3)s4)s5
O=C(COC(=O)Cn2cnc1ccccc12)c3ccccc3
C=Cc1oc2c(c1C)C(=O)C(C)=C(OC)C2=O
CC(C)N(CCCCC1=CCCCC1)C(C)(C)C(O)CO
NC(CC(=O)N2CCCN(Cc1ccc(C(F)(F)F)cc1)C2)Cc3cc(F)c(F)cc3F
O=C(NCCCN1CCOCC1)c4ccc3c(=O)[nH]c2ccc(C(=O)O)cc2c3c4
O=C(Nc3ccc(Cl)c(OCC(O)CN(CCc1ccccc1)C2CCCCC2)c3)Nc4cccc(C(F)(F)F)c4
Cc3nnc(C(=O)Nc2nc(-c1ccc(C(C)(C)C)cc1)cs2)cn3
CN(C(=O)C3Cc2ccc(-c1ccccc1)cc2CN3)c4cccc5ccccc45
O=c4ccn(C3OC(COP(=O)(OCc1ccccn1)OCc2ccccc2)C(O)C3O)c(=O)[nH]4
COc1ccccc1NC(=O)C(CNC(=O)c2ccco2)N3CCOCC3
O=C(OC=Cc1ccc(O)cc1)c4ccc3nc(-c2ccc(Cl)cc2)oc3c4
Cc4ccc(-n3c(=O)c1ccccc1n(CC(=O)NC2CCCCC2)c3=O)cc4C
O=C3C(=NNc1ccccc1)c2cc4c(cc2N3CCCO)OCO4
CCOc2ccc(NS(=O)(=O)c1ccc(OC)c(OC)c1)cc2COc3ccccc3C(=O)O
CC(C(Cl)Cl)C(NC(=O)c1ccc(C(=O)NS(C)(=O)=O)cc1)c2ccco2
Cc3cc(C)cc(NNC(=O)CSc2nnc(-c1ccncc1)n2C)c3
COc2cc(CO)c(-c1cc(O)cc(O)c1)cc2O
Cc3cccc(CNc2ccc(NC(=O)c1ccc(C)nc1)cc2)c3
Cc2ccc(OCCCC(=O)OCC(=O)N1CCCCCC1)cc2
Cc1ccccc1C(=O)NCC3CNC(CCCCNC(=O)C=Cc2ccc(Cl)c(Cl)c2)CC3
Cc3ccc(C(=O)N(NC(=O)c1snnc1C)C(c2ccco2)C(C)C)s3
C4cn(n3-c1ccccc1C(c2ccccc2)=NN3)cc4C(=O)O
CC=C3CCCC2=C(OC(=O)c1ccc(Cl)cc1)C(=O)OC2=C(C)CCC3O
CC(NC1CC(O)C(O)C(O)C1O)OC3C(CO)OC2OC(C)(C)OC23
CCN4CCN(c1ncnc2c1cnn2-c3ccc(Cl)cc3)CC4
CC(CCl)Oc2ccc(C(=O)Nc1cc[nH]c(=O)c1)cc2
CCOc4cc3nccc(Oc2ccc1c(N(C)C(C)=O)cccc1c2)c3cc4OC
CCC1(=O)OC2C(OC(=O)CN=CCCCCCCBr)C1CCC2n4cc(C(N)=O)c(Nc3ccc(F)cc3)n4
COc3ccc(OC)c(C2=C(c1cc(OC)c(OC)c(OC)c1)C(=O)OC2)c3
O=C(Oc1ccccc1)C3Cc2ccc(O)c(O)c2CN3C(=O)C4CC(O)CN4C(=O)c5ccccc5
CC3(c1ccccc1)NC(=O)N(Cc2ccccc2)C3=O
CC(C)CNC(=O)CSc1nnnn1-c2ccc3c(c2)OCO3
CCC(=O)N3(C)CCC2CN(Cc1nccn1CCC(F)(F)F)CC23
CC1(C(=O)O)CCCC2(C)C1CC4C(C)C2CC35OC(C)(C)C(CC34)OO5
CCc2oc1ccccc1c2C(=O)c3ccccc3
COc3ccc(C(c1ccc(Cl)cc1)c2ccc(OC)cc2)cc3
CCN4CCN(C(=O)c2cc(-c1cc(OC)c(OC)cc1OC)nc3ccccc23)CC4
Cc2nc3c(c(N1CCCCC1)n2)CCC3CN4CCCC4C
CCCOC(=O)C3=C(C)NC2=C(C(=O)CC(c1ccccc1)C2)C3c4cccc(Cl)c4Cl
Cc3ncc(C2CCCN(C(=O)c1csc(C(C)C)n1)C2)s3
COc1cc(CCNC(N)=S)ccc1OCC(=O)O
CCCCCCCCCCCCC3[n+]cc(-c1cc[n+](CCCCCCCCCCCCCCCC)cc1)c2ccccc23
COc1ccc5c(c1)C(=O)N(CC4(C#Cc3ccc(C(=NO)N2CCN(C)CC2)cc3)NC(=O)NC4=O)C5
O=CN(CC1CCCc3c1c2ccc(F)cc2n3CC(F)(F)F)OCc5cnc4ccc(Cl)cc4c5
CC(=O)N2CCN(C(=O)c1csnn1)CC2
CN(C)CCC3Nc2cc(CCCCCc1cccnc1)ccc2S(=O)(=O)N3
NC(=O)c2cnn3ccc(N1CCNCC1)nc23
O=c2[nH]c(=O)n(C1CC(O)C(CO)O1)cc2CCP(=O)(O)O
COcc3ccc2ccc(OCCCN1CCOCC1)cc2c3
O=C(O)CCC(NC(=O)CNC(=O)OCc1ccccc1)C(=O)O
COC(=O)c3c(O)cc2c(nc1cc(C)ccn12)c3NC(=O)C(C)(C)C
O=C1OCCC1Sc3nc(-c2cccs2)cc(C(F)(F)F)n3
Nn1c(O)nc2c(c1=O)CCC2
CCc3cc2c(=O)c(OCc1cccc(Cl)c1)c(C)oc2c(C=O)c3C
Cc4ccc3nc(NCc1ccccn1)nc(NC2CCC(O)CC2)c3c4
FC(F)(F)Oc1ccc3c25c4(ccnc12)C(Cl)=C(Cl)C3(Cl)C4(Cl)C(Cl)=C(Cl)CN5
O=C(NO)c1ccccc1OCc2ccccc2
Cc1cccc(C)c1NC(=O)CSc4nnc(CSc3nc(-c2ccc(Cl)cc2)n[nH]3)n4N
O=n2[nH]c1ccccc1nc2CCCOc3ccc(Cl)cc3
CC5CC(C)C(C)(C(=O)C3=C(O)C(=O)N(CCc2c(C)c1ccc(C)cc1oc2=O)C3c4cccc(Br)c4)N5C
COc2cc(OC)c(C=C1SC(=O)NC1=O)cc2CC(=O)c3ccc(C)s3
CN(C)CCCOc2ccc(C=CC=Cc1cccc(Cl)c1)cc2
COc5ccc(C(=O)N(C(=O)c2c(-c1ccccc1)[nH]c3ccccc23)C4CCCCCC4)cc5
CC1(C)CC(CN)C1CO
Cc1cccc(C)c1NC(=O)C(Cc2ccccc2)NS(=O)(=O)c3ccc4c(c3)NC(=O)C(C)S4
CN2C(=C[N+](=O)[O-])NC(CCCCCCCCCCCCNC=CCCCC1CCCCC1)CC2
CNC6C=Cc15ccc(F)cc1CCc2(c([nH]c3ccccc23)C4C(=O)N(C)C(=O)N(C)C4=O)C5C6
N#Cc6cccc(-n5ncc4c(N2CC1CCCNC1C2)nc(NCCc3ccccc3)nc45)c6
O=C(CCc1cccc(F)c1)N(c2ccccc2)C(C(=O)NC3CCCC3)c4ccncc4
Ccc3c(C)ncN(C=CC(=O)C=Cc1nonc1-c2ccccc2)n3
CN1C5CCC1C(C#Cc3ccc(-c2ccc(F)cc2)cn3)C(c4ccc(Cl)cc4)C5
Cc3ccc(N(Cc1ccc(C)cc1)C(=O)Cn2cccc2)cc3
NC(=O)C1CCCN1C(=O)C(CCCCNCc2ccccc2)NC(=O)C(CO)NC(=O)C3CCCN3C(=O)c4cnccn4
Cc4ccc(NC(=O)CSc2nc(-c1ccccc1)nn2C3CCCC3)cc4S(=O)(=O)N5CCOCC5
CCOC(=O)C(Nc2ccc(=O)n(CC(=O)Nc1cccc(C(F)(F)F)c1)c2)c3ccccc3
CON(C)C(=O)C(Cc1c[nH]c2ccccc12)NC(=O)C(CCCCNC(=O)OCc3ccccc3)NC(=O)OC(C)(C)C
O=C(C=Cc1ccc(F)cc1)N4CCN(C(=O)c2ccccc2F)C(Cc3ccc(F)cc3)C4
CC(C)(C)c3cc(C(=O)N2CCN(C(=O)c1ccco1)CC2)[nH]n3
CCCCCCC2OC(OCC)C=C(CN1CCCC1)C2=O
O=C(CCCOc3ccc2nc1[nH]c(=O)[nH]c1cc2c3)N5CCN(c4ccccc4)CC5
CCCCOCC(O)C(Cc1ccccc1)NC(=O)C(C)NC(=O)C(CC(C)C)NC(=O)OCc2ccccc2
C#CC(O)C=CCCC1CCCC1C#CCCCCCCC#CC(O)C#C
Cc2nc(NC(=O)C=Cc1cc(F)cc(F)c1)sc2C(=O)Nc3nccs3
Cc3cc(NC(=O)c2cc(-c1ccc(F)cc1)on2)ccc3O
CCc1nccn1C4CCCN(C(=O)c3c[nH]c2ccc(C#N)cc2c3=O)C4
O=C(Cc3ccc2[nH]c(-c1cccs1)nc2c3)Nc6ccc5ncc4[nH]ccc4c5c6
O=C3(Nc1ccc(C(=O)O)c(O)c1)C(=CC=Cc2ccco2)SC(=S)N3c4ccccc4
Cc4cnc(N3CCOC2(CCN(Cc1ccco1)CC2)C3)nc4
O=c2c1cc4s(c1ncn2Cc3ccccn3)CCC4
Cc2ccc(F)c(OCC(=O)Nc1ccc(OC(F)(F)F)cc1)c2
CC(=O)N4CCC(N(c1cc2c(cc1F)c(=O)c(C(=O)O)cn2C3CC3)C(F)F)C4
CCN(C)CC1=C3(CCCC1=O)C(Cl)C(=O)c2ccccc2C3=O
COC(=O)C(NC(=O)Cn3cnc2c(NC(=O)c1cc(C)sc1C(F)(F)F)nc(C#N)nc23)C(C)C
COc3cc(C)c(-c2coc(C1CC(O)C(CO)O1)c2)cc3C
CC(C)(O)CC5CC(C)C1(CCC4(C)C1C(O)CC3C2(C)CCC(O)C(C)(C)C2CCC34C)O5
COc1c(Br)cccc1C=NNc3nc(-c2ccc(Cl)cc2)cs3
NC(=O)NN=Cc1ccc(Br)o1
CN(C(=O)OC(C)(C)C)C2(C)CCN(C(=O)CCc1ccccc1)CC2
O4=S(=O)c2cc(C1=NCCN1)ccc2-c5ccc(C3=NCCN3)c45
CCC23CC(O)C(NCC1CCCCC1)CC2=CCC5C3CCC6(C)C(n4ccnc4)=C(C=O)CC56
Cc3nn2c(C(=O)N1CCOCC1)cnn2c(C)c3(Cc4ccccc4)c5ccc(F)cc5
CC(C)(C)CC(N)C(=O)NC(Cc1ccccc1)C(=O)N2CCCCC2
Cc1c(C=NNC(=S)OC(C)(C)C)c(C(=O)O)nn1C
COC5(Cc1ccccc1)CCN(c2nc3c(cc2F)c(=O)c(C(=O)O)cn3C4CC4)CC5
O=C(NCc1cccc(Cl)c1)C(=O)Nc2ccccc2OCC(=O)N3CCOCC3
Fcc3ccC(CC2N=C1CCCN1C2)cc3
Cc2cnc(Nc1ccc(C#N)c(Cl)c1)nc2C(O)c3cccnc3
COc5cc(C(=O)NNC(=O)C14CC3CC(C1)CC(n2cnc(Cl)n2)(C3)C4)cc(OC)c5OC
CCCCC3(CC)CS(=O)(=O)c1cc(CC(N)C(=O)O)c(OC)cc1C(c2ccccc2)N3
CCc2ccc(C#Cc1cnc(OC(C)C)nc1)cc2
CSc3nc(-c1ccc(S(N)(=O)=O)cc1)c(-c2cccc(OC(F)(F)F)c2)s3
O=S(=O)(c1ccc(Cl)s1)N(CCCCN3CCN(c2cc(Cl)cc(Cl)c2)CC3)CCSc4ccccn4
O=C(Nc1ccccc1)C(=O)c3cn(CC(=O)N2CCOCC2)c4ccccc34
ccc3cCN(CCCCCCNCCSSCCNCCCCCCNCCCCCC2NCc1ccccc1O2)cc3
O=C(Nc2ccc1[nH]c(=O)[nH]c1c2)N4CC(CN3CCOCC3)C4
CN(C(=O)CNC(=O)C(Cc1ccccc1)NC(=O)C(N)Cc2ccc(O)cc2)c3ccc(NC(=N)N)cc3
CCOC(=O)C1=C(C)NC(=O)NC1c3cn(-c2ccccc2)nn3
CCN(Cc1ccoc1)C(=O)CNC(=O)c2ccc(C)cc2
CC(=O)NC(Cc1ccccc1)(C(=O)O)C(C)C
CC(C=CC(=O)NO)=CC4(C)CCC3C2CC=C1CC(O)CCC1(C)C2CCC34C
CC(C)Cn4cc(C3CCN(CCCCNC(=O)c2ccc(-c1ccc(Cl)cc1)cc2)CC3)cn4
Cn3cc(C(=O)N2CCC(Oc1ncccc1C(=O)NC(C)(C)C)CC2)cn3
CC(C)CC(N)c4cn(C3C(CO)OC(n2cnc1c(N)ncnc12)C3O)nn4
CCN3CCN(S(=O)(=O)c1ccccc1C(=O)Nc2ccc(C(=O)O)cc2Cl)CC3
NS(=O)(=O)c2ccc(NC(=O)Nc1c(F)c(F)c(F)c(F)c1F)cc2
COc3cc(OC)c(COc2ccc1ccc(C)nc1c2)c(OC)c3
CC(C)Oc2nc1c(c(=O)n(C)c(=O)n1C)n2Cc4ccc(C(=O)N3CCCCC3)cc4
Cc3ccc2nc1ccccc1c(NCCCN)c2c3
CC2(C)CN(C(=O)CCS(=O)(=O)c1ccccc1C(F)(F)F)CC(C)(C)N2C
O=Cc1cc6c(c2c(O)cc4c(c12)C(=O)c3c(O)ccc(O)c3C4=O)C(=O)N(C5SC(CO)C(O)C(O)C5O)C6=O
CC(C)CC(N)C(=O)Nc2ccc1nc(S(N)(=O)=O)sc1c2
CCCCCCCCCCCCCCCCCCCC[N+](C)CCCN(C)CCCC[N+](C)(CCCCCCCCCCCCCCC)CCCNC(=O)CCCCCCCCCCCCCC
O=C(OCc1ccccc1)c2cc4c(o2)c3ccccc3n4Cc5ccccc5
O=C(C=Cc2ccc(C=NNc1ccccc1)cc2)NO
O=C(Cc1ccccc1)Nc4cc(-c3cnc2ccccc2c3O)ccn4
N=C(NCCCC(N)C(=O)O)NC(C(=O)O)CC1CCCCC1
Cc3snc(SCC(=O)Nc2c(C)n(C)n(-c1ccccc1)c2=O)c3C(=O)O
CCCCn5nc(C3=C(c1c[nH]c2ccccc12)C(=O)NC3=O)c4ccccc45
COC(=O)C(O)Cn2cc(C(C)=O)c1c(Cl)cccc12
c3ccc(C=Cc2nc1ccccc1[nH]2)cc3
O=c3[nH]c(O)c(-c1c[nH]c2cc(Cl)ccc12)[nH]3
CC(N(C)C(=O)NCCC(C)(C)Oc3nc(-c1ccc(Cl)cc1F)n(-c2ccc(Cl)cc2)n3)C(=O)O
Cc3cc(C)nc(NS(=O)(=O)c2ccc(N=NNc1cccc(Cl)c1)cc2)n3
CN(C3CCC(n2cc(C(N)=O)c(Nc1ccc(C(F)(F)F)cc1)n2)C(C#N)C3)S(C)(=O)=O
CCCC(=O)N(CC)c1ncnc3c1c(-c2ccccc2)cn3-c4ccccc4
COc1ccccc1N6CCN(CC2CC2c5ccc4ccc(C3CCN(C(C)=O)CC3)cc4c5)CC6
COc4cccc(Cn3c1ccc(I)cc1c2cc(I)c(OC)cc23)c4
CCc3c(C#N)c(-c2ccc(-c1cccc(Cl)c1)cc2)c(C(=O)O)n3Cc4ccccc4
NS(=O)(=O)c3ccc2nc(NN=Cc1cccnc1)sc2c3
CCCn4ccc3nc(NC(=O)NCCC(C)C)n2nc(-c1ccco1)nc2c34
COc2cc(N(CC#N)CCCN)c1nccc(C)c1c2[N+](=O)[O-]
CCC(=O)N(Cc1ccccc1)c3ccc(OCc2ccc(C(=O)O)cc2)cc3
COc5ccc(Nc3nc2c(S(=O)(=O)c1ccccc1)nnn2c4ccsc34)cc5OC
CCcc2ccC(C1CC(CC(C)CO)N(C(C)=O)C(=O)N1CC)cc2
CC(C)CC(N)c1cc(C(F)(F)F)ccc1N3CCN(C(=O)C2COCCO2)CC3
CC(C)N4CCCN(C(=O)C3CCN(C(=O)Nc1cccc2ccoc12)CC3)CC4
Cc3cccc(NS(=O)(=O)c2c(C)nc(N1CCCC1)nc2=O)c3
COc4ccc(NC(=O)C(=Cc2ccc(OC1OC(CO)C(O)C(O)C1O)cc2)NC(=O)c3ccccc3)cc4
CCc2cc1ccnc(C)c1cc2-c4ccc(-c3cccc(CO)c3)[nH]4
Cc1cccc(C)c1OCc3cc(C(=O)N2CCOCC2)no3
COc3cc(Nc2nccc(Nc1ccc(NC(C)=O)cc1)n2)cc(OC)c3OC
O=C(c1cccs1)N6CCN(C(S(=O)(=O)c2cccc(C(F)(F)F)c2)c5nc4ccc(C(=O)NCN3CCOCC3)cc4s5)CC6
Cc3ccc(-c2nnc(COc1cccc(C)c1)o2)cc3
CN(C1CCCCC1)S(=O)(=O)c2ccc(Cl)cc2
Cc4cc(C)nc(N3CCN(CC(c1cccs1)N2CCN(C)CC2)CC3)n4
O=C(O)C(Nc1ccc(C=NOCC(=O)O)c2ccccc12)c3ccccc3Cl
NCCCC(N)C(=O)NC(Cc1cnc[nH]1)C(=O)N2CCCC2C(=O)NCc3ccc(C(=N)N)cc3
Cc3cccc(-n2c(N)c(C(=O)NCc1ccccc1)sc2=S)c3C
CC=C(C)C6(=O)O1CC(CO)(OC)C(C(=O)O)C(O)C1NCC2C(C)=CC3C27CCC(C)(O)C5C(C(OC)OC)CC4OC345C67OC
C=C5(C)CCC6C(C(=O)O)CC4C(C)(CCC3C2C(C)CC(=NOC(=O)CCc1ccc(OC)cc1)C(C)(C)C2CCC34C)C56
C(=CC1CCCN1C)c4nc(NCc2ccc3c(c2)OCO3)nc5ccccc45
COc1ccc3(cc1OC)C(C)C2CN(C(C)=O)CC2N3C
COC(=O)C=Cc2ccc1cccc(O)c1n2
OCC2OC(OCc1ccccc1)C(O)C(O)C2O
CC(C)NC(=O)Cc2ccc1ccccc1c2
CCCN(CCCc1ccccc1)N(CCCOc2ccc(C(=O)C(C)C)cc2)N=O
Cc1ccccc1C=C3C(=O)N(C)c2ccc(Cl)cc23
O=C2Nc1ccccc1C2=NOCCC(=O)Nc3ccccc3
O=C(c1ccc(Br)o1)N3CCN(CCOc2ccccc2)CC3
Cc4cc(-c2n[nH]c3cc(NC(=O)NCC1CCOC1)ncc23)ccn4
CCCCOc4ccc3c(C(=O)NCc1cccc(OC(F)(F)F)c1)c(CN)n(Cc2ccccn2)c3c4
CC=C6C5O4C(=O)C3CC(c1ccccc1Cl)ON(c2ccccc2Cl)C3C4CCC5(C)C(=O)CC6=NO
Cc3ncc(CN2CCN(Cc1ccccc1)C(CCO)C2)s3
O=C4COc3ccc(OCC(O)CN2CCN(C(=O)CC1CCCCC1)CC2)cc3N4
CCOc3nc2cccc(C(=O)NN=Cc1cccc(O)c1O)c2n3Cc6ccc(-c4ccccc4-c5nnn[nH]5)cc6
Cc1ccccc1CN3CCCC(CNCc2ccc(Cl)cc2)C3
O=C(c2ccc1[nH]ccc1c2)N6CCN(C(c3ccccc3)c4nnnn4C5CC5)CC6
N=C(N)Ncc3ccc1-c(c2cccN(C(=O)OCCCOCCOCCOCCOCCOCCOCCOCCO1)c2)c3
COc1ccccc1NC(=S)N2CCCC2
CCOc4ccc3c(Oc1ccc(NC(=O)C(CC)CC)cc1)c(C(=O)O)n(CC2CCCCC2)c3c4
N#CC3(NC(=O)CCNS(=O)(=O)c1ccccc1)(Cc2ccco2)CC3
COC(=O)C1=C(C)NC(C)=C(C(=O)OC)C1c3c(-c2ccccc2)[nH]c4ccccc34
CCOc4cc(C)cc(-c2nn(CC(=O)NCc1ccccc1)cc2-c3cccc(OCC)c3)c4
O=C(O)C3Cc2c(CCNC(=O)c1ccc(C(F)(F)F)nc1)cccc2CN3
COc4cccc(N3CCN(c1ncnc2oc(C)c(C)c12)CC3)c4
NCCCNCCCCCCCN(cc1C(=CC(=O)C(F)(F)F)cnc2ccccc12)c3cccc4ccccc34
O=C(CCc1c[nH]c2ccccc12)NN=Cc5cccc(OCc4cn(C3OC(CO)C(O)C(O)C3O)nn4)c5
c5ccc(CC4OCC3CCN(Cc2nc(C1CC1)no2)CC34)nc5
O=C(Nc2ccc1nonc1c2)c3ccccc3Cl
COc2cc(NC(C)CCCN)c1nccc(C(N)=O)c1c2
CC(=O)OCOC(=O)N(C)N=NCc1ccccc1
O=C(O)C=C(O)CN1CCCCC1
O=C(NN=Cc1ccccc1O)c2ccc([N+](=O)[O-])cc2
O=C4CCC(NC(=O)C(CCO)NC(=O)C(CC1CCCCC1)NC(=O)OCc2ccccc2)C5(OC(=O)c3ccccc3)=C4CCCC5=O
Cc2cccc3sc(N1CCCC(CO)C1)nc23
O=C(OCc1ccccc1)Nc2ccccc2C(=O)NCCCn3ccnc3
O=C(Nc3ccc(C(=O)NC2CCN(Cc1ccccc1)CC2)cc3)c4ccc(C(F)(F)F)cc4F
COcc5cC3(c1ccc4c(c1C(OC(=O)C2CCCCC2)C(CO)O3)CC(O)CC4)cc(OC)c5O
NC1=N3CCCCN1c2ncccc23
O=C3NC(=O)C(=Cc2cccc(CCc1ccc(C(F)(F)F)cc1)n2)S3
CCC4CCCN(c2ncnc3sc(-c1ccccc1)cc23)C4C
N#Cc4cccc(S(=O)(=O)N3CCC(c2nc1ccccc1s2)CC3)c4
CC(C)CC3CN(CCC1CCCCC1)C(C#N)C(OCc2ccccc2)C3
COc3cc(OC)cc(-c1cncc2cc(Cl)ccc12)c3
C34CCC2C(CCC1(=O)CC(=O)CCC12C)C3CC(C=NNC(N)=S)C4
Cc5ccc(Cn3c(CN2CCN(c1ccccc1)CC2)nc4c3c(=O)n(C)c(=O)n4C)cc5
COc1ccccc1NP2(=O)(CN3CN(C2)C(C(C)(C)C)C3)Oc5ccc4ccccc4c5
CC(=O)Nc3ccc(C(C)=NNC(=O)C2(c1ccccc1)CC2)cc3
CC2(C)CCn1c(nc(=S)n1C)C2
CC(=O)Nc4cccc(-c3ccc(C1CN(C(=O)OC(C)(C)C)CCC1CNCC2CCCCC2)cc3)c4
COc3ccc(NC(=O)CSc2nc(-c1cccs1)cc(C(F)(F)F)n2)cc3Cl
CON=[N+]([O-])Nc1ccc(OC)cc1
CCCCCCc2ccc(-c1c[nH]c(C(=O)OCC)c1)cc2
NCCNCP(=O)(O)O
O=C2NCC(c1cccc(Cl)c1)C26CCN(C5CCOc4cc(CN3CCCCC3)ccc45)CC6
CCc1cccc(CC)c1OCC(=O)NC3c2ccccc2CC3O
CC(C)C(=O)NC(=S)NN=CC=Cc1ccco1
COC(=O)CC1CC(OC(C)=O)C(=O)C4C1(C)CCC3C(=O)OC(c2ccoc2)CC34C
O=C(Cc2ccc(-c1cc(Cl)ccc1Cl)cc2)Nc4ccc(N3CCCCC3=O)cc4
COc4ccc(CCNC(=O)C(NS(=O)(=O)c1cccc2nsnc12)c3ccccc3)cc4OC
O=C(Nc2nc1ccccc1s2)c3ccccc3OC(F)(F)CF
O=C(COC(=O)c2cc(=O)c1ccccc1o2)NC3CCCCC3
O=C(O)c4ccc(C(=O)NC3c1ccccc1-c2ccccc23)cc4
COc3ccc(C2N(c1ccccc1)C(=O)C2(C)C)cc3
CCCCCCNC(=O)Nc2ccc(S(=O)(=O)Nc1ccccn1)cc2
N#Cc2cc(S(=O)(=O)Nc1nccs1)ccc2Oc3ccccc3-c4ccccc4
CC(C)C(=NO)c1ccc(O)c2c1OCC2
CC5(C(=O)O)CCC4(C)CCC3(C)C(=CC(O)C2C1(C)CCC(OC(=O)CCl)C(C)(C)C1CCC23C)C4C5
O=C(Nc3ccc(S(=O)(=O)N2CCc1ccccc12)cc3)c5ccc(C#Cc4ccccc4)nc5
CCOCC1CCCN1c3nc(NCCO)c2ccccc2n3
C=CCOc5ccc(C(c1nnnn1Cc2ccccc2)N4CCN(C(=O)c3ccco3)CC4)cc5OC
Cc2cc(C)c(C(=NO)c1ccncc1)c(O)c2
O=C(c1ccncc1)N2N=CCC2(O)C(F)(F)F
COC(OC)C(=O)CN(c1ccccc1)S(=O)(=O)c2ccc(C)cc2
COc4cc(Nc1nc3c(s1)CCC(c2ccccc2)C3)cc(OC)c4OC
CSc1ccc(S(=O)(=O)NCC#N)cc1
CC(C)(C)CCc3ccc(C=CC(=O)Nc2cccc(S(=O)(=O)N1CCN(C(=O)CO)CC1)c2)cc3
N#CC(Cc2ccc(-c1cccc(c1)=O)c(F)c2)NC(=O)C3NC4CC3C5CC45
Cc3cccc4c(C(=O)N(Cc1ccccc1)Cc2ccccc2)c(C)n(C)c34
Oc6ccc(C5CCN(C4COC(COC(c1ccccc1)c2ccccc2)C(OCc3ccccc3)C4O)CC5)c(Cl)c6
C=CCOc1c5cc(cc1OC)(C4CC3c2cc(OC)c(OC)cc2CCN3CC4)N(C)C5=O
CC(Sc2nc1ccccc1s2)C(=O)Nc3cccnc3Cl
C=CCNc1nc(NC)nc2c1ncn2C3CC(CO)C(O)C3O
O=C(NN1C(=O)C(Cl)C1c2ccc([N+](=O)[O-])cc2)c3cccs3
CCCc3nc(SCc2nc(=O)c1c(C)cc(C)nc1[nH]2)n[nH]3
COc5ccc(-n2c(Cc1cc(=O)[nH]c(O)n1)nnc2SCC(=O)c3c[nH]c4ccccc34)cc5OC
COc3cccc(CC(=O)N2CCCC(c1ccncc1)C2)c3
Cc3cnc(-c2nc(Nc1cccc(NC(=O)C(C)C)c1)n(CC(C)C)n2)cn3
CC(C)CC(CC(=O)NO)C(=O)N1CCCC1c2noc3cc(F)ccc23
CNc3nc(C)c(-c2ccnc(Nc1ccc(N(C)C)cc1)n2)s3
CC(Cl)C(=O)NC(=S)NNC(=O)c1cccnc1
CCCN(c5nc(Nc4cc(N1CC2CC1CN2C)n3ncc(C#N)c3n4)ccc5F)C(C(N)=O)C(F)(F)F
COC(=O)c1ccc(C(OCC(F)(F)F)C(F)(F)F)cc1
CCc3ccc(NC(=S)N2CCN(S(=O)(=O)c1ccc(C)cc1)CC2)cc3
O=c4cc(-c1nn[nH]n1)[nH]c5nc(C=Cc2ccccc2O)c(-c3ccccc3)n45
COc1cccc(OC)c1OCc4ccc(C(=O)NC2C(O)C(CO)OC2n3cncn3)o4
O=C(c1ccco1)N4CCOC(CNCc3cc2ccccc2o3)C4
COc3ccc(NC2CCCN(S(=O)(=O)c1cccs1)C2)cc3
CCC3C=C2C(N1CC1)=NOC(=N)C2C=C3
O=CC(CCCCN2CCN(C1CCCC1)CC2)NCc3cccc(C(F)(F)F)c3
C=CCN4CC(C)N(C(c1ccccc1)c2ccc3c(c2)OCO3)CC4C
C=C(c1ccccc1OC(C)(C)C)NC(=O)c3ccc2ccccc2n3
CCc1cc(S(C)=O)no1
CC(C)C(NC(=O)C(Cc1cscn1)N(C)C)C(=O)O
CC(C)n3ncc2c(=O)n(CC(=O)NC1CCCCCCC1)cnc23
CC(=O)c1ccc(C)cc1NC(=O)c3cc(S(=O)(=O)N2CCCCC2)c(Cl)cc3N4CCOCC4
CCCCCCCc4cc(O)cc(OCC2CCCC3C(=O)N(C1CC1)CCC23)c4
Cc1cc(Cl)ccc1Nc3nc(-c2ccccc2)cs3
CC(C)n5cnc4c(Nc1cc(C#N)ccn1)nc(OC3CCN(C(=O)C2CC(O)CN2)CC3)nc45
O=C(Nc1cccc(C(F)(F)F)c1)C(Cc2ccccc2)NC(c3ccccc3)CP(=O)(O)O
O=C(O)C(c1ccc(Cl)cc1)N3C(=O)c2cc(I)ccc2NC(=O)C3cccccOCCnc6c4ccccc4c5ccccc56
CC(C)Oc4ccn3c(-c2cccc(C(O)c1ccccc1)c2)cnc3c4
CCOC(=O)c1cnn2c(C(F)(F)F)cc(C(F)(F)F)nc12
COc1ccc2c(c1)CCN2C(=O)CCC4Oc3cccc(O)c3C(=O)O4
O=C(C=Cc1ccccc1)c2c(Cl)cccc2Cl
CC(C)N2CCN(c1cccc(C(F)(F)F)c1)CC2
CCS(=O)(=O)N(C)Cc4cnn(-c3nc(N)c2ncn(C1OC(CO)C(O)C1O)c2n3)c4
Cc3[nH]n(-c2nc1ccccc1s2)c(=O)c3C(=O)O
CCC(C)Sc2cccc3c(CC(=O)O)cn(Cc1ccc(Cl)cc1)c23
CCOC(=O)C(C#N)=NNc2nc(-c1ccccc1)c(C)s2
CC(C)c2onc(-c1c(Cl)cccc1Cl)c2COc4ccc(C=Cc3ccc(C(=O)O)cc3)c(Cl)c4
CSc1ccc2c(c1)CCCN2C(=O)C4CC(=O)N(Cc3ccccc3)C4
CCC(C)C(N)C(=O)NC(CC(=O)N1CCCC1C(N)=O)C(=O)NC(CC(C)C)C(=O)O
COc3ccc(NC(=O)C2CCCN(S(=O)(=O)c1ccc(Br)s1)C2)cc3
COc4ccc(-c3ccc(CC(C#N)NC(=O)C1NC2CCC1C2)c(F)c3)cc4
CC(C)NC(=O)N3CCC(c2nc1ccccc1s2)CC3
CC3CCCCOC(CN(C)S(=O)(=O)c1ccc(F)cc1)C(C)CN(C(C)CO)C(=O)c2cc(N(C)C)ccc2O3
CCC(=O)N(Cc1ccccc1)c3ccnc(N2CCCC2)c3O
Cc3nc1ccc(C(F)(F)F)cc1c4nc(-c2ccccc2)nn34
O=C(Cn1ccc(=O)[nH]c1=O)c2ccccc2
Cn2c(NCC1CCCO1)nc4c2c(=O)n(Cc3ccc(Cl)cc3)c(=O)n4C
COc3ccc(CC(=O)Nc1c(C(=O)O)oc2ccccc12)cc3OC
N#Cc3cnn4c(NCc1ccccc1)cc(-c2ccc(F)cc2)nc34
Cn4cc(-c1ccoc1)c3ccc(-c2ccncc2)cc34
Cn2nc(-c1ccc(C#N)cc1)sc2=Nc5ccc(-c4ccc(NC(=O)c3cc(=O)[nH]o3)cc4)cc5F
CC(C)Cc1ccc(CNCCP(=O)(O)O)cn1
CN(C)CCc1ccncc1
Cc3cc2ccc(C(=O)N1CCC(O)CC1)cc2n3-c5ccc(N4CCN(C)CC4)cc5
CCC(C(C)C)C(O)C(O)C(C)C4CCC3C2CC(=CC(N)=O)C1(O)CC(O)CCC1(C)C2CCC34C
Cc3nc(C)n(CC2CCCN(Cc1nccn1C)C2)n3
CNC(=O)C(Cc1ccc(O)cc1)NC(=O)C#Cc2ccccc2
CN(C)CCCNc2cc(-c1cccc(C(F)(F)F)c1)nc3ccccc23
O=C(Nc2nc1ccsc1c(=O)s2)c3cnccn3
COc4cccc(NC(=O)c2c(C)nn(-c1ccccc1)c2-n3cccc3)c4
Cc3ccc(-c2nc(CS(=O)CC(=O)NCc1cccs1)c(C)o2)cc3
CN(C)C(=O)C(Cc1ccccc1)N4C(=O)C(Cc2c[nH]c3ccccc23)CC4C(=O)NCCc5ccccc5
CCNc2nc(-c1ccncc1)nc3c2cnn3C
COcc4cc-c2(nn(-c1ccc(C)cc1)cc2C=C3SC(=S)NC3=O)cc4
CCCn5c(N)c(N(CC(C)C)C(=O)C4CCC(=O)N(CC23CC1CC(CC(C1)C2)C3)C4)c(=O)[nH]c5=O
COCCOC(=O)CNC(=O)cc6ccc-n(c5cN(C(=O)Ncc4cc-c1(cn3c(n1)sc2ccccc23)cc4)cn5)c6
CC4(C)CCC3C(C)(CC=C2C1(C)CCC(O)C(C)(C)C1CCC23C)C4(C)CC(O)(C=O)C(=O)O
CCCC2=CN(CCN(C)C)C(=O)C(CC)(Cc1ccc(NC(C)=O)cc1)C2
CCOCn4cc(-c1ccc(C)cc1)c(C3C2=C(CC(C)(C)CC2=O)OC(=N)C3C#N)c4=O
CSc1cc(=O)oc2cc(O)ccc12
OC(c1ccccc1)(c2ccccc2)C5CCN(Cc3ccc4c(c3)OCO4)CC5
CCOC(=O)C3CCCN(C(=O)c2cc1[nH]nnc1cc2OC)C3
CC(=O)N2N=C(c1ccc(I)s1)CC2c3ccc(Cl)cc3Cl
O=C(CN(CCc1ccccc1)S(=O)(=O)c2ccccc2)Nc3ccccc3N4CCOCC4
O=C(O)c6cn(C1CC1)c5cc(N4CCN(Cn3nc(-c2cccc([N+](=O)[O-])c2)sc3=S)CC4)c(F)cc5c6=O
CC(C)(C)OC(=O)c1nc4n(c1C(=O)N3CCOC(CN2CCOCC2)C3)CCS4(=O)=O
Cc3ccc(C(=O)NN=Cc2ccc(-c1ccc(Cl)cc1Cl)o2)cn3
CCN(CCc1ccc([N+](=O)[O-])cc1)C(=O)C(N)CC
COc3ccc(-c2csc(-c1ccc(OC)cc1OC)n2)cc3
cc4ccC(COc1cnccn1)(Oc2ccccc2OC3CCNCC3)nc4
CNc5ccc4ncc(F)c(C(O)CCC3CCN(Cc1ncc2c(n1)CCCO2)CC3C(=O)O)c4n5
COc1ccc(NP(=O)OC(=O)OP(=O)(O)O)cc1
COc4cc(C=Cc3ccc2c(=O)n(-c1ccccc1)c(S)nc2c3)cc(OC)c4OC
CCOc2cc(N1CCOCC1)c(OCC)cc2NC(=O)CN4CCN(C(=O)Nc3ccccc3)CC4
CN5CCN(c4ccc(-c3cc(NC=O)c2ncc(-c1cccc(F)c1)n2c3)cc4)CC5
CCC(=O)Cc2noc(-c1ccccc1C(F)(F)F)n2
Cc4ccc(N(C(=O)c2ccc(OCc1c(C)noc1C)cc2C)C3CCCCC3)cc4
CCN(CC)CCNcn5ccC(=O)(Ncc4cC(=O)(Ncc3cC(=O)(Ncc2cC(=O)(NCCCNCC1CCN(C)CC1)n(C)c2)n(CC)c3)n(C)c4)cn5
Cc4ccc3cccc(OCc2c(Cl)ccc(N(C)C(=O)C1CNC(=O)C1)c2Cl)c3n4
CCC46=CCCN5CC3c1c(n(C)(c2cccc(c12)CC3C=CI)CC4)C56
OCc1ccccc1Nc3nc(Nc2ccccc2)ncc3Cl
COc3ccc(-c2ccnc(Nc1cccc(C)c1)n2)cc3OC
CCOc5cc(CN4CCN(c3c(F)cc2c(=O)c(C(=O)O)cn(C1CC1)c2c3OC(F)F)CC4)ccc5OCc7ccc6ccccc6n7
CCCC=CCCCCCCCCCC(=O)NCCc1cc(O)cc(O)c1
Cc4ccnc(N3CCN(C(=O)C2CCN(S(=O)(=O)c1c(C)noc1C)CC2)C(C)C3)c4
Cc3cc(-c1ccccc1)nc(N2CCN(C)CC2)n3
COc3cccc(C(=O)N(CCN(C)C)c2ccc(Oc1ccccc1)cc2)c3
O=c3nc(C12CCC(CC1)CC2)[nH]c5c3oc4ccc(Br)cc45
CCCC1=C(CO)CC(=O)C(C)CC3(=O)(CC1C)C(C)CC(OC(O)C(CO)n2cc(COC)nn2)C(O)CC3O
Cc1cccc2c1[nH]c(=O)n2CCCC(=O)NCCCn3ccnc3
CC=C(C)C(=O)OC1CC4(O)C(O)C(C)(O1)C(O)C3C(C)C(OC(C)=O)CC(OC(=O)c2ccccc2)C34C
O=c2ccn(COCC(O)C(F)#CCc1ccccc1)c(=O)[nH]2
COc3ccc(-c2ccc(NC(=O)c1ccco1)cc2)cc3S(=O)(=O)N4CCOCC4
CC(C)(C)c3ccc(NC(=O)NC2CCCC(NC(=O)c1c[nH]nn1)C2)cc3
Oc4ccc(C=Cc3ccc(OCCCCOc2ccc(-c1ccc(F)cc1)cc2)cc3)cc4
CCc2ccc(S(=O)(=O)c1cc(Cl)cc(Cl)c1O)nc2
CN(C(=O)Cc1ccc(C(F)(F)F)cc1)C3CCN(CCc2ccccc2)CC3
COc1cc(OC)c(OC)cc1C=NNCCN3C(=O)c2ccccc2C3=O
O=C(CCc1ccccc1)N5CCCC(n4c(C(=O)N2CCCC2)cc3ccccc34)C5
COC(=O)C(NC(=O)CSc3nnc(-c1ccc2c(c1)OCO2)n3C)C(C)C
C=CC(Cc1ccc(OC)c(OC)c1)NC(=O)C(C)(c2ccccc2)N(C)C
CNC3CNc1(ncc2c(n1)CCN(C(=N)N)C2)CC3
CCOC(=O)c3c(NC(=O)c2cnn(-c1ccc(OC)cc1)c2)sc4c3CCCC4
O=C5CC(C1CCCCC1)N(C4CCC(CCNCc2cc(=O)oc3cc(F)ccc23)CC4)C5
CCCCCC=CCC=CCC=CCC=CCCCC(=O)NCC(O)CO
CC(=CC(=O)O)c2ccc(OCCCOc1ccc(Cl)cc1)cc2
O=C(Oc1ccc(Br)c2c1C(=O)C(Br)=C(Br)C2=O)c3ccccc3
CC(Sc2nc1ccccc1c(=O)o2)C(=O)O
COC(=O)Cc2cc(-c1ccc(F)cc1)c(F)cc2NC(C)=O
CCCNC(=O)C(Cc1ccccc1)NC(=O)C(Cc2c[nH]cn2)NC(=O)c3c[nH]c4ccc(F)cc34
Cc3cccc(C=C(C(=O)c1ccc2c(c1)C(C)(C)CCC2(C)C)[N+](=O)[O-])c3
CC(=O)Nc2ccc(NC(=O)OCc1ccccc1)cc2
COc4cc3nc(NCCC(C)NC=O)nc(NC1CC1c2ccc(Cl)cc2)c3cc4OC
CC(=Cc1ccccc1)c2ccc4c(c2)C(NC(=O)CN3CCN(C)CC3)CCC4
O=C(C1CCCC1)NC3CCCN(CCOc2ccc(F)cc2)C3
CC3(C)CNC(c2cc(Cl)c1[nH]c(=O)nc1c2)=N3
COc1ccccc1NC(=O)C(=Cc2ccc(O)cc2)NC(=O)c3ccccc3
CC(=O)OCC4OCO3CC(CC(=O)Nc2cccc(C(=O)NC1CC1)c2)CCC34
Cn1ncnc1-c2ccccc2Cl
NS(=O)(=O)cc4ccC(CNC(=O)COC(=O)c1ccc3c(c1)C(=O)N(Cc2ccco2)C3=O)cc4
Cc4cc(=O)nc(-n2nc(C)c(-c1ccc(Cl)cc1)c2-c3ccc(Cl)cc3)[nH]4
C=C(C)C(=O)c3ccc(OCC(=O)Nc1sc2c(c1C(N)=O)CCC2)cc3
COc3ccc2c(=O)c(OC)c(-c1ccc(OC)c(OC)c1O)oc2c3
Cc4ccc(NC(=O)Cn3c(=O)n(CCC(=O)N1CCOCC1)c(=O)c2sccc23)c(C)c4
CS(=O)(=O)c4ccc(-n1nc(C(F)(F)F)cc1-c3ccc2ccccc2c3)nc4
O=C(O)c3ccc(NC(=S)NN=Cc1cccc2ccccc12)cc3
COc3ccc(CNC(=O)c2cccc(OCC(=O)N1CCCC1)c2)cc3
C=CC1C(C)CCCC13(C)CCC(C)C2CC(O)(C(C)(O)CO)C(=O)CC23C
CCCc3nn2c(=O)cc(COC(=O)c1ccccc1OC)nc2s3
CCCC(Sc2cn1ccccc1n2)C(=O)NO
CC(C)(CNC(=O)C=Cc1ccccc1C(F)(F)F)NCC(=O)N2CCCC2C#N
CC3CCCC(NC(=O)CCSc2nc(-c1ccccc1)cc(C(F)(F)F)n2)C3C
O=C3CC(c1ccccc1)Oc2ccc(O)c(O)c23
CCCCCCC=C1CC(O)CC1CC=CCCCC(=O)O
CC(C)(CO)Cc3csc(Nc2ccc(Cl)c(OCc1cccc(F)c1)c2)n3
CCC(NC(=O)c1cccc(C)c1)c2nnc3n2CCCCC3
C=CC3OC(SC)C(=C1NC(=O)CS1)C(OCc2ccccc2)C3O
COc5ccc(CCNc4nc(NCCc1ccccc1)nc(N2CCCC2COCc3ccccc3)n4)c(OC)c5OC
Cc1noc(C)c1-c5cccc6c(-c3nn(-c2ccc(F)cc2)c4ncnc(N)c34)cccc56
Cc1cccc7(c1)C6(=O)C5=CCC4C3CCC(N(C)CCc2ccc(C)cc2)C3(C)CCC4C5(C)CCC6(O)(C(=O)O)CC7
Clcc4ccC1(CCNCC13COc2ccccc2O3)cc4Cl
Cc4ccc3c(N2CCN(c1ccc(NS(C)(=O)=O)cc1Cl)CC2)cccc3n4
c4ccc(CNc3n[n+](C1CCCCC1)c2ccccc2n3)cc4
COC(c1cc(C)no1)c2cc(CO)c4c(c2O)Sc3ccccc3CO4
CC(C)(C)OC(=O)NC(Cc1ccccc1)C(O)CC(Cc2ccccc2)C(=O)NC4c3ccccc3CC4O
O=C(O)c2cccc3nc(C=CCO)n(-c1ccccc1)c(=O)c23
CC4(C)C(C(=O)c3cnc(N2CCN(c1ccc(F)cc1)CC2)o3)C4(C)C
CCOC2(=O)CC(=O)C(C(=O)C=Cc1ccccc1)CC2(C)C
COc4cccc(C=[N+]3CC(=Cc1ccccc1)C(=O)c2ccccc23)c4O
COc1ccccc1NC(=O)C5CCN(c2ncnc3c2nc4n3CCCCC4)CC5
COc3ccc(NC(c1ccccc1)c2ccc(C(=O)N(C)C)cc2)cc3
COc1ccccc1CN(CCc2ccccc2)c3ccncc3
COc4ccc(NC(c1ccccc1)c3nc(-c2ccc(C)cc2)cs3)cc4
C=CC(CO)N3CC(C(C)OC(=O)N(Cc1ccccc1)Cc2ccccc2)OC3=O
COc1ccccc1NC(=O)CSc2c[nH]nn2
COc5ccc(-c4nn3c(C(C#N)=Cc2ccc(OCc1cccc(OC)c1)c(OC)c2)nnc3s4)cc5
Cc3ccc(-c2csc(NN=Cc1cccnc1)n2)cc3
COC(=O)NC(C(=O)NNC(=O)Nc1cccc2ccccc12)c4ccc3ccccc3c4
CCn3c(-c1oc(C)nc1C)nc2ccccc23
CCc1cccc3(C)c1NC(c2cccs2)C4CC5(=CC34)OC(=O)CC5O
Cc2ccc(C)c(SCC(=O)NNS(=O)(=O)c1ccccc1)c2
C=C3C4[N+](C)CC5c1c([nH]c2ccccc12)C(C(=O)OC)(C3)C4C5
CCS(=O)(=O)NCC2CCCN(CC=Cc1sccc1C)C2
O=C(Nc1ccccc1)N3CCN(C(=O)Nc2n[nH]c(=S)s2)CC3
CC(C)(c1ccc(Cl)cc1)N3CCCN(C(=O)c2ccc(Cl)cc2Cl)CC3
CS(=O)(=O)c4cnc(C3CCCN(CC2CNC(=O)(CNC(=O)c1cccc(C(F)(F)F)c1)C2)C3)s4
CNCCOc1cccc3c1CC4C(=O)CCN(S(=O)(=O)c2ccncc2)CC34C
COc1ccccc1C(c2ccccc2)N5CCN(C4CCC(c3ccccc3)C4)CC5
Cc1sc(N)nc1-c4ccc(P(=O)(Nc2ccc(C(=O)O)c(Cl)c2)N3CCOCC3)s4
Cc1ccccc1C(=O)Nc3nc(-c2ccncc2)ncc3O
O=C(Nc1[nH]nc3c1CN(C2CCOCC2)CC3)c4cccc(F)c4
Cn2ncc(C(=O)N1CCC1)c2C(=O)Nc3cnc(C#N)cc3C5CCC(c4nnn[nH]4)CC5
Cc4cc3c(N2CCN(S(=O)(=O)c1ccc(Cl)cc1)CC2)ncnc3s4
CC(=NNC(N)=S)c1nccs1
COc1cc(O)c3c(c1)C(O)C(c2ccc(O)c(O)c2O)O3
COc2ccc(C=NNC(=O)CCC(=O)c1ccccc1)cc2OC
CN35C(=O)C(N=C(c1ccc(F)c(F)c1)c2cc(Cl)ccc23)c4ccccc45
O=C3NCCc2nn(Cc1ccccc1)cc23
COc3cc2ncnc(Nc1ccc(F)c(Cl)c1)c2cc3OC4CCOC4
CC2C(c1ccccc1)OC(=O)N2C(C)c4nc(-c3ccc(S(C)(=O)=O)cc3)no4
CCCCCCc1ccccc1CCCCOCC5CC4C3CCc2cc(O)ccc2C3CCC4(C)C5O
CCCC(O)CC2=CC=C(C(=O)OC)C(c1ccc([N+](=O)[O-])c(OC)c1)O2
N#Cc1cccc(Cl)c1CNC(=O)C5nnc4c2ccccc2n(Cc3ccccc3)c4c5=O
CN(C)c4ccc(-c1cnc3c(c1)C(O)(C(F)(F)F)c2ccccc2-3)cc4
Nc1ccccc1S(c2sccc2Cl)C3=NCCN3
Oc3ccc(SSc1c(O)cc(O)c2c1CCC(O)C2)cc3
O=C(CC1CCCN1CC2CCCCC2)c3c[nH]c4ccccc34
Cc2onc(-c1ccncc1)c2COc4ccc(C(=O)N3CCCC(C(=O)O)C3)cn4
CNC(=O)c4ccc(Sc3cnc(Nc2ccc(N1CCN(C)CC1)cc2OC)nc3)cc4
CN(C)CCCNc2cc(-c1cccc(O)c1)nc3ccccc23
Cc4ccc(N=C(N(C)c1ccc(Cl)cc1)c3nc2ccccc2s3)cc4
c5ccc(N4CCN(c1cccc2c1cnn2-c3ccccc3)CC4)cc5
Ccn5cN1(C3CCC1CC(n2cccn2)C3)nc6ccc(NC(=O)COc4ccc(OC(F)(F)F)cc4)cc56
CCC(CC)CN(C)C(=O)c4cc(C)cc(C(=O)NC(Cc1cc(F)cc(F)c1)C(O)C3CN(S(=O)(=O)c2ccc(C)cc2)CCN3)c4
COc4ccc(-c3nc2ccc(C(=O)NCc1ccccc1)cc2o3)cc4OC
COc1ccccc1CNC(=O)CCCCc2nncn2C
Cncc5-c3c(cnc4sc2c(=O)n(-c1ccc(F)cc1)cnc2c34)cn5
CCN(CC)C(=O)CC(c1ccccc1F)N2CCOCC2
Cc1cc(O)cc(C)c1CC(N)C(=O)N3Cc2ccccc2CC3C(=O)NC(CO)C(=O)O
Nc1ccc3c(c1)C(=O)C(=Cc2ccccc2)C3=O
CCn4c(O)nc3nc(CN2CCN(c1cccc(C(C)=O)c1)CC2)ccc3c4=O
O=C(O)c3ccc(N=Nc2ccc(N=Cc1cccc(Cl)c1Cl)cc2)cc3
CCC(=O)N(c1ccc2c(c1)OCCO2)C5(C(=O)N3CCCCC3)CCN(Cc4cn(C(C)=O)nn4)CC5
CCCCN3C(=S)N(Cc1cccnc1)C(Cc2ccco2)C(O)C(O)C3Cc4cccs4
O=CC2OC(CN1CCC(CO)CC1)=CC2=Cc3cccc(Cl)c3
Clc1ccccc1C2CCNC2
CON2=CCc1cc(OC)c(OC)cc1C2C4CCN(CCc3ccccc3)CC4
CNC(=O)c1cc3cc(c1)C(=O)N(C(C)CO)CC(C)C(CN(C)C(=O)NC2CCCCC2)O3
O=S(=O)(Nc1ccc(F)c(C(F)(F)F)c1)c2cccs2
CC(C)N(C(=O)CN(C(=O)CN2CCc1ccccc12)c3ccccc3)c4ccccc4
Cc3ccc(C)c(NC(=O)CN2CCN(S(=O)(=O)c1cccc(F)c1)CC2)c3
O=c2c(C=Cc1ccccc1)coc3ccccc23
CCNCCN3c2ccc(N=CC(=O)c1cccc(OCC=C(C)CCC=C(C)C)c1)cc2S(=O)(=O)C3c4ccc(F)cc4
COcc4ccC(CNC(=O)c2cc1ccccc1oc2=Nc3cccc(Br)c3)cc4OC
C#CC(C)C(CN(C(=O)c1cc(Cl)cc(O)c1)C3C2CC4CC(C2)CC3C4)NC(=O)c5nnc(N)s5
Nc4nc(-c1ccccn1)nc5sc(C(=O)Nc3ccc2ccccc2c3)c(N)c45
CCCCCCCNC(=O)Nc1ncnc2[nH]c(C)cc12
O=C(NC1COCCOC1)c3csc(-c2ccc(Cl)o2)n3
CCCCN(Cc1ccc(C)cc1)CCnc2(=O)cccn(C)c2=O
O=C(NCc1ccco1)C2SCC(=O)N2CCc3ccccc3
c3ccc(C(Cc1ccncc1)c2ccccc2)cc3
O=C(NCc1ccccc1)C(Cc2ccccc2)NC(=O)c3cc5c(s3)-c4ccccc4SC5
COc3ccc2c(NCc1cc(Br)ccc1O)ncnc2c3
CCn4c(=O)c3c(nc(N2CCCC(C(=O)Nc1ccccc1OC)C2)n3CCC)n(CC)c4=O
C=CCCCOc2cc(C(=O)NC(CC)c1ccccc1)ccc2NS(=O)(=O)c3ccc(CC)cc3
COc1cccc(OC)c1OCCN3CCN(c2ccccc2)CC3
COC(C(=O)N2CC1CC14C2=CC(=O)c3[nH]cnc34)N5CCCC5=O
COc1ccccc1Nc2nc(C)nc5c2sc4nc(N3CCOCC3)c6c(c45)CCCC6
Cc2ccc(OCc1nnc(SCCCC(=O)O)n1C)cc2
CCOc1ccccc1C(=O)C3=C(O)C(=O)N(c2cccnc2)C3c4cccc(C(F)(F)F)c4
CC(C)c1nccc3c1[nH]c2ccccc23
CCOc3ccc(S(=O)(=O)NC2c1cc(OCC)c(OC)cc1CC2(O)C(=O)O)cc3
CN(C)C(COC(=O)c1cc(F)cc(F)c1)C(Cc2ccccc2)C(N)=O
c1cc8cc3(c1)c7c[nH](c(NCCN2CCCC2)nc5cc(nc4ccc3[nH]4)CC56CCC=N6)cn78
CC(NC(=O)c1ccccc1O)C(=O)NC3C(=O)N(C)N=Cc2ccccc23
Cc4cc(C(=O)Nc3ccc(F)c(C2(C(F)F)N=C(N)OC1CC12)c3)nn4-c5ccccc5
O=C(O)C1CCCCN1C(=O)CCCOc2ccc5c(c2)C(c3ccccc3)(C4CCCCC4)NCC5
Cc2cc(CC(=O)N1CC(C)OC(C)C1)n(C)n2
Cc2ccc(C1=NC(C)CO1)cc2
O=C(c2ccc(C(=O)N1CCNCC1)cc2)c5cc(-c3ccc4c(c3)CNC4=O)on5
CC(c1ccccc1)C(C)c3cc(OCc2ccc(F)cc2)ccc3OC4OC(C(=O)O)C(O)C(O)C4O
COCC7CNCC6(C(=O)N3CCN(c1nccc2c1CCC2)CC3)CCc4c(ccc5[nH]c(C)nc45)C67
CCCCCCCCc2ccc(-n1ncc(=O)[nH]c1=O)cc2
O=C(O)NCCCCCCCCCNC(=O)c1cnccn1
CCCCn2c(CN1CCN(C)CC1)nc3c2c(=O)[nH]c(=O)n3C
CC(C)(C)NC(=O)c1ccccc1CC(O)C(Cc2ccccc2)NC(=O)C(CC(N)=O)NC(=O)c4ccc3ccccc3n4
CCC#CCOc2ccc1ccc(=O)oc1c2OC(=O)N3CCOCC3
COc1ccc(C(C)=O)cc1NC(=O)CCc2n[nH]c(=S)o2
COc2ccc(NC(=O)c1ccc(Cl)cc1Cl)cc2N4CCN(C3CCCC3)CC4
COc1cccc3c1C(=O)c2c(O)c4c(c(O)c2C3=O)CC(O)(C(=O)CO)CC4OC
CNC(=O)c3ccc2[nH]c(-c1cc(CO)cc(Br)c1O)nc2c3
COc4ccc(Sc3ccc(N2CCN(CC=Cc1ccccc1)CC2)nn3)cc4
CCCCOC(=O)N5CCN(C(=O)C(CCC(=O)O)NC(=O)c4cc(NC(=O)CCCC(=O)c1ccc2c(c1)N(C)CCO2)cc(-c3ccccc3)c4)CC5
CC(N)C(=O)OC4CC(n3cc(C(N)=O)c(Nc2ccc(Sc1ncccn1)cc2)n3)C(O)C4O
CN(CC1CCCCC1)C5CCN(C(=O)c4cc(Cc2ccncc2)c3ccccc3c4)CC5
Clcc5cccN(cs3cC(=Nc1ccccc1)c(-c2ccccc2)c3-c4ccccc4)c5
O=C4CCC(C(=O)Nc3ccc2nc(C1CCCCC1)oc2c3)N4
CON=C(C(=O)NC2C(=O)N3C(C(=O)O)=C(CSc1nnnn1C)CSC23)c4csc(N)n4
C=CC1CC(=O)C(C)(C(=O)OCOC(=O)C(C)CCC)OC1C(=C)C2OCOC2=O
COc1cccc3c1C(=O)c2c(O)c4c(c(O)c2C3=O)CC(O)(C(=O)CO)CC46OC5(OC(CO)C(O)C(O)C5OC(=O)C=C(C)C=C(C)CCC=C(C)C)C(O)C(C)O6
COc2cc(OC)cc(-c1ccc(C(=O)N(C)CCCCO)cc1)c2
CNc4ccc(-c2cnc3nc(-c1ccccc1)ccn23)cc4
O=C(O2CCCC(OC(=O)COc1ccc(O)cc1)C2O)c3cc(O)c(O)c(O)c3
CCOC(=O)C=Cc2nc1ccccc1[nH]2
O=c5c3ccc(OC2CCN(C1CCC1)CC2)cc3oc6cc(OCCCCCCN4CCOCC4)cc(O)c56
CCN(C(=O)C3CCCN(c2coc1cc(OC)ccc1c2=O)C3)c4cccc(Cl)c4
C=C2CCCC(C)C3(c1ccoc1)OC(=O)CC23O
COc1ccc(Br)cc1CNC(=O)C3CCCN(S(=O)(=O)c2c(C)noc2C)C3
COCCCNC(=O)Cn3nnc(-c2ccc(CN1CCCC1)cc2)n3
CC(=O)Nc1ccccc1NC(=O)C3(C)CCc2c(C)c(O)c(C)c(C)c2O3
CN(O)C(=O)CSc2nc1ccc(C(F)(F)F)cc1s2
CC(C)(C)NC(=O)C2CC5(C(C(=O)N1CCOCC1)CC2C(=O)N4CCC3(CCCC3)CC4)CO5
Cc5noc(-c1c(F)cccc1-c2ccc3c(c2)CCC3NC(=O)C4(NC(=O)C(F)(F)F)CC4)n5
O=C(Nc1ccccc1)c3ccc(CNS(=O)(=O)c2ccc(F)cc2)o3
COc1ccccc1C=CC(=O)NC(C=CS(=O)(=O)c2ccccc2)CCc3ccccc3
COCCSc2nc(=O)cc(Cc1ccccc1)[nH]2
COc1ccc4c(c1Nc3ncc(Cl)c(Nc2cccc(C)c2)n3)C(=O)NC4
CC1(C)C(=O)C4=CC(C)C1CC5(O)C(C)(C2=CC(=O)OC2O)CC3OC345
NC(=O)c2cccc3c(NCc1ccc(OC(F)(F)F)cc1)ncnc23
CC(C)=CCCC(C)=CCCC(C)=CCOc2ccc1ccc(=O)oc1c2
CCCCOc2ccc(C(C#N)=C1CCCCC1)cc2C
CCOC(=O)c4cc3cc(N2CCN(C(=O)c1ccco1)CC2)ccc3o4
O=C(O)CNCCNc3ccc(NCCCN2CCN(C(=O)C1CCCCC1)CC2)c5c3C(=O)c4ccccc4C5=O
O=[N+]([O-])c4ccc(-c3cnn2cc(-c1cccs1)nc2n3)cc4
CC(Oc1ccccc1)C(=O)OCC(=O)Nc2nccs2
Nc2ccc1c(C(=O)O)c(O)c(=O)[nH]c1c2
CN(C)c3ccc(C=CC=C2SC(=S)N(Cc1cccnc1)C2=O)cc3
CC(=CC(OC(=O)CCc1ccccc1)C(=O)N2CC2C(=O)O(CCCC(=O)NC(C)(C)C)C(C)(C)C)NCC(O)c3ccco3
COc4ccc(N(CC(=O)NN=Cc1cc(OC)c2c(c1)OCO2)S(=O)(=O)c3ccccc3)cc4
C=C3N=C(Nc2nc(C)c1ccccc1n2)SC3=Nc4ccccc4
Cc5nc(N3CCC(N2C(=O)C(C)Oc1ccccc12)C3)c4cc(OC(F)(F)F)ccc4n5
C=CC5OC4=C(OC)C(=O)cc3cO(CCCCOc2ccc(C1OC(CO)C(O)C(O)C1O)cc2OC)cc(c34)C5=O
Cn1nccc1C=Cc2cccc(OCC(O)CO)c2
Nc2n[nH]c(SCc1ccc(Cl)c(Cl)c1)n2
COc1cc3c(cc1OC)CCC(=Cc2ccccc2)C3=O
CC(=O)c5cccc(N(C(=O)C2CC(=O)N(c1ccccc1)C2)C(C(=O)NC3CCCCC3)c4ccncc4)c5
Fc4ccc(-c3nc(-c1cccs1)c(-c2ccncc2)[nH]3)cc4
COCCOc4ccc(Nc1ncc3c(n1)-c2c(c(C(N)=O)nn2C)CC3)cc4
NCCCCC(NC(=O)OCC1CCCC1)C(O)C(=O)N2CCCC2C(=O)O
Cc3nc(SCC(=O)N2c1ccccc1CC2C)n[nH]3
CC(C)(C)c1ccc5c(c1)Cc4ccc(CN3CCN(c2ccc(C(=O)NCCO)cc2)CC3)cc4S5
Cc1ccc(Cl)cc1N4CCN(CCCNC(=O)c2cccn2-c3ncc(Cl)cc3N)CC4
Cc2c(CC(=O)O)c1cc(OCC(=O)O)ccc1n2C(=O)c3ccc(Cl)cc3
O=C4C=C(c1ccccc1)C(c2ccco2)C(c3cccc(F)c3)N4
CN1C3CCC1CC(OC(=O)C(CN)c2ccccc2)C3
CC(=O)OC4(C)C1(=O)C=C3C2CC1OC26(O)C(N(C)C)C3(O)C7(OC)CCC4(C)C(OC(=O)c5ccccc5)C67C
Cc4nc(C)n(CC3CN(CCCc1noc2ccc(F)cc12)CCO3)n4
CC(C=CC1=C(C)CCCC1(C)C)=CC=CC(C)=CC(=O)N(CCO)Cc2ccccc2
COcc7ccc6cC(C3N(CCCNc1ccnc2cc(Cl)ccc12)C(=O)N3CCC4CCCN5CCCN=C45)ccc6c7
CSc3nc2ccc(NC(=O)c1ccc(F)cc1)cc2s3
CCn5c(-c1nonc1N)nc4cnc(Oc3cccc(NC(=O)c2ccc(C(C)(C)C)cc2)c3)cc45
CCOc4ccc(C1CC(=O)Nc2c1c(C)nn2-c3ccccc3)cc4OC
CC(NC(=O)C(C#N)=Cc1cc(OC)c(OC)c(OC)c1)c2ccccc2
CCN4CCC(c1cccc(OC)c1)=C(c2cn(C)c3ccccc23)C4
CCCCC(=O)NC(Cc1ccc(OP(=O)(N(CCCl)CCCl)N(CCCl)CCCl)cc1)C(=O)O
CC(=O)NC(Cc1ccccc1)C(=O)ON(Cc2ccccc2)Cc3ccccc3
COc2ccc(C(=O)C=Cc1ccc(F)cc1)cc2
COc2cN(C1CCC(N)(CO)C1)c(F)c3cc(=O)c(C(=O)O)cn23
Cc1cccc(S(N)(=O)=O)c1
CCOP(=O)(OCC)C(C#N)=Cc4ccc(C3=C(c1cccc2ccccc12)C(C)(C)OC3=O)cc4
CCOCC23CC1CC(CC(F)(C1)C2)C3
COC(=O)CCC(=O)O3C4(C)C2CCC1=C(COC1=O)C2CCC34C
O=C(NC2CCC(Nc1cccc(C(F)(F)F)c1)CC2)N3CCCC3
CC(C)Sc3sc(C(=O)NCCCN1CCCCC1)c(-c2ccc(F)cc2)c3C#N
COCCCNCc4c(C(=O)N2N=C(c1ccccc1C)CC2c3ccco3)nnn4-c5nonc5N
COc4ccc(NC(=O)Nc3ccc(-c2cc1[nH]nc(N)c1cn2)cc3)cc4
O=C(CC23CC1CC(CC(C1)C2)C3)N6CC4CCCN5CCCC(C45)C6C8C(=O)Nc7ccccc78
CCN1CCC5(CC1)Cc2ccccc2C(NC(=O)c3ccco3)c4ccccc45
O=C3NC(=O)C(=Cc2ccc(-c1ccc(C(F)(F)F)cc1)o2)S3
CC(C)CCN=C(NO)c1cccnc1Oc2cccc(C(F)(F)F)c2
Fc6ccc(CC5=C(SCCN(Cc1ccccc1)Cc2ccccc2)C(OCc3ccc(C(F)(F)F)cc3)c4cc(Cl)ccc45)cc6F
Cc1ccc7c(c1NC(=O)C6CCCC2(C(O)COC(=O)C5CCC4(CCCC(CCC3(=O)NCCC2C3)O4)O5)O6)C(=CNCCCCCCCCCCCO)C(=O)C(O)=C7C(C)C
CCNC(=O)NCCCCC(=O)c1nccs1
Cc4cccc(CC(=O)N3CCN(Cc1ccccc1OCc2ccc(Cl)cc2)CC3)n4
O=C(c1ccc[nH]1)NCCC(c2ccccc2)(c3ccccc3)N4CCOCC4
COc3ccc(S(=O)(=O)N(Cc1ccc(Br)cc1)C2CCCCC(=O)O2)cc3F
CCOC(=O)C23CCCN(Cc1ccc(C)cc1)CC2CN(C(C)=O)C3
COc4ccc(-n3c(C)nc2occ(-c1ccc(OC)c(OC)c1)c(=O)c23)cc4
COCCN3C(=O)C(CCc1ccccc1)NC(C(=O)Nc2cc(C)on2)C3=O
CNC(CC5NC3(=O)cccc4ccc(NC(=O)CCC(=O)Nc2nc(-c1ccccc1)cs2)c(c34)C5=O)CC7CNC(CCN6CCNC6=O)CC7
COC(=O)c3csc(NC(=O)CSc2nnc(-c1cccs1)n2N)n3
O=C(O)c1ccccc1Nc3cc2ccc(O)cc2s3
CCn4cc(C(=O)O)c(=O)c3cc(F)c6(N2CCN(C(=O)c1ccccc1)CC2)c(c34)Oc5ccccc5O6
CCCC(C)(C)NC(=O)c3nn(-c1ccc(Cl)cc1Cl)c(-c2ccc(Br)cc2)c3C
CCCCC(C(Cc2ccc(-n1cc(C(=O)O)cn1)cc2)C(=O)NCC(F)(F)C(F)(F)F)C(=O)O
CN(C(=O)OC(C)(C)C)c3nc(=O)c2ncn(C1OC(CO)C(O)C1O)c2[nH]3
CC(=O)NCC(O)CCOCC(=O)NCCCCCC(NC(=O)C(CCCCN)NC(=O)OC(C)(C)C)C(=O)N1CCCC1(C(=O)NC(C)C(=O)NC(Cc2ccccc2)C(=O)O)C(N)=O
COc2ccc(C(=O)OCC(=O)NC1CCCCC1)cc2OC
CCOCCCN2(C(=O)CCn1ccnc1C)CCCC2
Cc1ccc3c(c1)-c2nc(N)ncc2C3
CC(C)C(=O)OC5CC1(C)C(CCC(C)C1C4CCC=C3C2C(C(=O)O)CCC(C)(C)C2CCC34C)C(C)(C)C5=O
COc4ccc(Cn3cnc2c(S(=O)(=O)c1ccccc1)nc(N)nc23)cc4
O=C(OCC2=CC(OC1CC(O)C(O)C(C#CCO)O1)CC(O)C2O)c3cc(O)cc(O)c3
CCOC(=O)c2[nH]sc(NC(=O)c1ccc(Cl)c(Cl)c1)c2=O
COc1ccccc1CC=CCOc2ccc3c(c2)C(C)=CC(C)(C)N3
COc1ccccc1COc2nonc2-c3ccccc3
CC(C)CN3C(=O)C(NC(=O)Nc1ccccc1F)C(=O)Nc2ccccc23
CNc1ccc(CON=CC(O)C(O)C(O)C(O)CO)cc1O
CCOC(=O)COC(=O)c2cc(O)c(Cc1ccc(O)cc1)c(O)c2
CCOc3cc(CN2CC(C(=O)NCc1cccc(F)c1F)CCC2=O)ccc3OC
Cc5cc(=O)n4nc(N3CCC(C(=O)N2CCN(c1cccc(Cl)c1)CC2)CC3)sc4n5
Cc1ccnn1C4CCC(C(=O)NCC3CCCC(Oc2cccnc2)C3)CC4
CC(C)C(=O)Nc1ccc(NC(=O)CN(C)C)cc1
CC(=O)NC5CCC2(O)C3Cc1ccc(O)c6c1C2(CCN3CC4CC4)C5O6
Cc1ccccc1CSc3nc2ccccc2c(=O)n3CCC(=O)NCCc4ccc(S(N)(=O)=O)cc4
CC(C)CC(NC(=O)C4CC(Oc13ccc(cc1)C(C2COC(N)=N2)(C(C)C)O3)CN4C(=O)Cc5ccc(Cl)cc5)C(=O)O
Cn2c(N)c(C(=N)Nc1nccs1)c(=O)n(C)c2=O
Cc1c(C(=O)NCC(=O)NC(C)(C)C)nnn1-c2nonc2N
O=C(O)c2ccn(Cc1ccccc1)c2-c3ccccc3
Cc4nc(C)n(CC3CN(Cc1nnnn1Cc2ccccc2)CCO3)n4
CCCN(CC(=O)Nc1cccnc1)C(=O)c3ccc(S(=O)(=O)NCc2ccco2)cc3
CCOcc6ccC(C5NC(CN2(CCN)CC(=O)N(C1CCCCC1)CC2Cc3ccccc3)C(c4ccc(OC)cc4)C5=O)cc6
Cc2cccc(NC(=O)c1cnccn1)c2
CNc3nccc4sc2c(=O)n(-c1ccc(F)cc1)cnc2c34
CCCn3cc(C(C)(C)Sc2ccc(-c1ccc(C#N)n1C)cc2)nn3
CC(=O)NC(Cc1ccccc1)C(=O)NCC(=O)(NC(CCN(C)C)C(=O)NC(CC(C)C)C(O)CC(O)C(Cc2ccccc2)NC(=O)OCc3cccnc3)C(C)C
CCC(C)(C)cc2ccC(CN(C(=N)NC(CCCNC(=N)N)C(=O)NC(Cc1ccccc1)C(N)=O)C(C)C)cc2
CC4(C(=O)NCC1CCCO1)CCCN(S(=O)(=O)c2ccc3c(c2)OCCO3)C4
CC(CCNc1ccc(C(=O)NO)cc1)NCc3ccc(Oc2ccccc2)cc3
COc2cc(C=CC(=O)NCCc1ccccc1)ccc2O
CNC(=O)COc3cc2cc(-c1ccccc1)ncc2cc3OCC(O)(Cn4cncn4)c5ccc(F)cc5F
COC(=O)c5ccc4nc(-c2ccc(C(=O)NCc1ccc(C(F)(F)F)cc1)cc2)c(Cc3cccc(F)c3)n4c5
O=C(c2cc1cc(Cl)ccc1[nH]2)N4CCN3(CC(=O)NC3=O)CC4
CCN(CC)CCCNC(=O)c1ccc3c(c1)NC(=O)C(=Cc2cccc(OC)c2OC)S3
CC2(C(=O)NC(=O)NCc1ccccc1)CC2(Cl)Cl
CC(C)CN(C(=O)c2cccc(S(=O)(=O)N1CCOCC1)c2)C3CCS(=O)(=O)C3
O=C(O)c4cn(Cc2ccc(-c1ccc(Cl)cc1)cn2)c3c(F)cccc3c4=O
COcc4ccS(=O)(=O)(N(C)CC3Oc2c(NC(=O)Nc1ccccc1)cccc2C(=O)N(C(C)CO)CC3C)cc4
COc3ccc(CCCNS(=O)(=O)c2ccc(-n1cnnn1)c(OC)c2)cc3
CC4(C)N3CC(O)(c1ccccc1)OCC2(CCCC2)C3=[N+]4[O-]
O=C(Nc1cccc(C(F)(F)F)c1)C(=O)Nc2ccncc2
CC(C)CC(=O)N(NC(=O)c1ccccc1O)C2C=CS(=O)(=O)C2
CCOC(=O)c1ncc3c(c1C(=O)c2ccccc2)OCO3
CCN3CCN(CCCNC(=O)c2ccc(N1CCN(C)CC1)nc2)CC3
COc3ccc(-c2cccc(NCCc1ccccc1)n2)cc3
CSc1nc(=O)c5c([nH]1)N=C3c2(ccccc2C(=O)C3c4ccc[n+](C)c4)C5c6ccc(F)cc6
Cc3ncc(-c1cnn(CCO)c1)c(-c2cccc(C(F)(F)F)c2)n3
COC(=O)c2ccc(CSCc1cccc(Br)c1)o2
CC(C)C(NC(=O)c1ccno1)C(=O)NC(CCCN=C(N)N)C(=O)NC(Cc2c[nH]c3ccccc23)C(=O)NC(C)C(=O)O
CC(C)c1cccc(C(C)C)c1NC(=O)NCC(=NOC2CCCC2)CC(=O)NO
Clc6ccc5[nH]c4c(NCCCNc3nc(Nc1ccc(Cl)cc1)nc(Nc2ccc(Cl)cc2)n3)ncnc4c5c6
CCCc3nc(SCC(=O)Nc1sc2c(c1C#N)CCCCC2)n(CCCC)n3
O=C(Nc2ccc(C(=O)NN=Cc1ccc(Cl)cc1)cc2)c3ccccc3
CCN4CCN(Cc2c(-c1ccccc1)ncn2-c3ccc(S(N)(=O)=O)cc3)CC4
COC(=O)c2ccc1occ(CCN(C)C(=O)CCN(C)C)c1c2
CC5C=CC(C)(C4CCC3C2=CCC1CC(O)CCC1(C)C2CCC34C)OC5=O
O=C(NC1CCCCC1O)c2ccc5c(c2)N(Cc3cccc(Cl)c3)C(=O)c4ccccc4S5
Cc2ccc(C(=O)OCC(=O)Nc1ncc(Cl)cc1Cl)cc2S(=O)(=O)N3CCOCC3
Cc2ccc(CCNC(=O)COc1ccccc1)cc2
COc4ccc(N(CC(=O)Nc2ccc(N1CCOCC1)cc2)S(=O)(=O)c3ccc(C)cc3)cc4OC
COC(=O)c2ccc(ONC(=O)C1CCC1)cc2
CC(=O)c1cc6cc5(c1OC(=O)COc3ccc(C=CC(=O)NCCc2ccc(O)cc2)c4c3OC(C)(C)C=C4)N=C(COC(C)=O)CCC5CC6
COc3ccc2c(NC(=O)c1ccc(Cl)c([N+](=O)[O-])c1)ccc([N+](=O)[O-])c2c3
C=Cc1(ccccc1OCC(O)CNC(C)(C)C)n2ccnc2
N#Cc2c(-c1ccc(Cl)c(Cl)c1)nsc2N4C(=O)c3ccccc3C4=O
COc3ccc(C)c4sc(NC(=O)NC2CCC(c1ccccc1)C2)nc34
COC(=O)C(=O)C(CCCCN)NC(=O)C(Cc4ccc(-c3ccc(-c2cnc(-c1cn(CC(=O)O)nn1)cn2)cc3)cc4)NC(C)=O
CN(CC#CCN1CCCC1)S(=O)(=O)Cc2ccccc2
NC(=O)c2nn(C1OC(CO)C(O)C1O)c3ncnc(N)c23
Cc2nc(C#Cc1cnc(N)nc1N)cs2
Clc1ccccc1-c3nc(C2=CCCCC2)co3
Cc1ccccc1NC(=O)C(N(C)S(=O)(=O)c2ccc3c(c2)CCN3C(C)=O)C(C)(Cl)Cl
CC(=NNC(N)=O)c1ccccc1O
CCCCCCCCCCCCNC1=NCC(=O)N1C
Ccc6c(C)n-c(n5cN1(CCC3(CC1)CCN(C(=O)OC2CC(C)(C)N([O])C(C)(C)C2)CC3)nc(NC4CCCCC4)n5)n6
CN(C)C(=O)Cc2nn(Cc1ccncc1)c(=O)c3ccccc23
CCCCOC(=O)C1=C(C)N(C)C(=S)NC1c3c(-c2ccc(Cl)cc2)[nH]c4ccc(Cl)cc34
CCN3C(=O)c2ccc(C(=O)COc1ccccc1)cc2C3=O
O=C(Nc4ccc(C3=NNC2(C(=O)Nc1ccccc12)C3)cc4)C6CCc5ccccc5N6
CC4CN(C(C)CO)C(=O)Cc3cc(NC(=O)Cc1cn(C)c2ccccc12)ccc3OC4CN(C)S(=O)(=O)c5cn(C)cn5
CN(C)CCNC(=O)C(c1ccccc1F)N(C(=O)c2ccco2)c3ccc(C(C)(C)C)cc3
O=C2OC(Cn1ccnn1)CN2Cc3c(Cl)cccc3Cl
COc4ccc(-c3ccc2nccc(-c1ccc(NCCCN)nc1)c2c3)cc4
COc1ccncc1CSCC(=O)NCCCCCCNC(=O)c2ccccc2OC
COc2cccc(NC(=S)NCCN1CCOCC1)c2
CCCCOc1ccccc1CNC(=O)CNS(=O)(=O)c2ccccc2F
CC(C)c3ccc(N(CC(=O)N(c1ccccc1)C(C)C)C(=O)c2cccnc2)cc3
CC(=O)NCC3CN(c2cc(F)c(N(CCF)c1cncnc1)c(F)c2)C(=O)O3
Cc3ccc(S(=O)(=O)c2coc(NC(=O)CCNC(=O)c1ccccc1)n2)cc3
NC(=O)c3sc(-c2cnn(Cc1ccc(F)cc1)c2)cc3OCc4ccc(C(F)(F)F)cc4
CC(=O)NCCCc3ncc4ncnc(Nc2cc(C(=O)Nc1cc(C(=O)N(C)C)cc(Cl)c1)n(C)c2)c34
COc2ccc(O)c(Cc1ccc(C)o1)c2
Cc4cc(CC1CCCCC1)c(-c2nc3c([nH]2)COC(N)=N3)nc4C(=O)O
Clc3cnc(NC2Cn1cnnc1CO2)c(Cl)c3
CCN3C(=O)C2(CCN(C(=O)c1ccc(F)cc1)CC2)N=C3C
COc1ccc(Cl)cc1NC(=O)CN(C)C(C)=O
Cc2ccc(C)c(Nc1ncc(Cl)cc1Cl)c2
Cc1cccc(C)c1NC(=O)CCSc4nc3ccc(NC(=O)CCC(=O)N2CCCC2)cc3s4
COc4cc(C=C3C(=O)N(c1ccc(NC(=O)C=CC(=O)O)cc1)C(=O)c2ccccc23)ccc4O
COC3CN(C)C(=O)c2cc(NC(=O)C1CC1)ccc2OCC(C)NCC3C
CCOc3ccc(NC(=O)Cn2nnc(C(=O)Nc1ccc(C)c(C)c1)c2N)cc3
CC(NC(=O)c1ccccc1F)C(=O)NCC3(N2CCOCC2)CCCCC3
COc4ccc(-c1[nH]ncc1-c3nc(CNC(C)c2ccccc2)cs3)cc4
CC(C)N(C)C(=O)NCc3ccc(C2(O)CCN(C1CCC1)CC2)c(F)c3
COc1cc2c(cc1O)C3(C)CCN(C)C(C2)C3C
CCCCN(=CCC(C)=C1C=CC=C2N1CCC2)C(CC)CC
O=C(C=Cc1ccc(I)cc1)c2ccc(Br)cc2
CCOC(=O)c3ccc(C1OC(=O)c2c1c(=O)n(C)c(=O)n2C)cc3
O=C2Nc1ccc(Br)cc1C2=NNc3cccc(Cl)c3
COc1ccc3c(c1)=C(C=CC2(=O)CC2(C)C)CCCC3
Cn5c(-c1cccnc1)c(CC3CC(c2ccccc2)=NO3)c4cc(Cl)ccc45
NS(=O)(=O)Oc3ccc(S(=O)(=O)c2ccc(Cn1ccnc1)cc2)c4ccccc34
Cc3nc(NCC(C)C)c2ccnc(-c1ccc([N+](=O)[O-])cc1)c2n3
CCCCn3c(=O)c2ncn(CCCn1ccnc1)c2n(CCC)c3=O
NC(=O)C(O)CNC(=O)C(Cc2ccc(-c1ccc(C(=O)O)cc1)cc2)NC(C)=O
CC5OC(OC1C2CC(CC1O)OC4=C2C(=O)c3ccccc3C4=O)C=CC5=O
CC(C)CN(Cc1ccccc1)S(=O)(=O)c2ccccc2
O=C(NCCc1ccc(O)cc1)C3CSC(c2ccc(Cl)cc2)N3
COc1ccccc1-n3nc(-c2ccccc2)cc3NC(=O)C7Nc4ccccc4N5CCC(CC5)C(=O)(N6CCCCC6)C(=O)N7C
CCOc1ccccc1-c3nn2c(=O)cc(COC(=O)CNC(=O)OC(C)(C)C)nc2s3
O=C(O)CNC4(=O)C(=O)C(CC2CCN(C(=O)C1CC(=O)NC(=O)N1)CC2)c3ccccc34
O=C3c1cc([N+](=O)[O-])ccc1NC(c2ccc(Cl)cc2Cl)N3c4ccc(O)cc4O
COC(=O)C(Cc1c[nH]cn1)NC(=O)C(N)CCCNC(=N)N
Cc2ccc(S(=O)(=O)Nc1cccc(C(F)(F)F)c1)cc2
Cc3cc(NC(=O)CCc1ccc(Cl)cc1)n(-c2ccccc2)n3
CN(C)CCNc2ncnc3ccc(-c1ccncc1)cc23
Fc6ccc5nc(Nc1ccncc1)nc(-n3nc(-c2ccccc2)cc3-c4ccccc4)c5c6
CC2OC(c1ccccc1)OCC2NC(=O)NCc3ccccc3
CCC34CCC2C(C=CC1=CC(=O)CCC12C)C3CCC4=O
CC(C)CC(CC(=O)N(O)CC#N)C(=O)NC(Cc1ccccc1)C(=O)O
COC(=O)c1cccc3c1OC(COC(=O)c2ccccc2OC)C3
CC(C=CC1=C(C)CCCC1(C)C)=C4CCc3cc(Oc2ccc([N+](=O)[O-])cc2)ccc3O4
CCc3nc2c(OCc1ccccc1)cccn2c3N(C)C(=O)c4ccc(OC)cc4
C=C2C(O)C(O)CC3C(C)C(O)C(OC(C)=O)CC1(=O)OC(CCC1C)C(=O)C23
CCCCCCCCOc1ccc(C=C(C)C(=O)OCCO)cc1
CCC(=O)N1CC3C(CC1)N(C(C(C)C)c2nc(=O)c(C)n[nH]2)CCN3C(=O)OC(C)(C)C
CCCCc2nc1ccccc1c3nc(N)nn23
COc2ccc(-c1nnco1)cc2COc3ccccc3C(=O)O
COc6ccc5nc1cc(Cl)ccc1c(Nc4ccc(NCCN3CC(O)C(OC2OC(CO)C(O)C(O)C2O)C(O)C3O)cc4)c5c6
COc1ccc4c(c1CNC(=O)c2ccccc2SCC(=O)NCc3ccco3)OCO4
O=C(NCc1ccccc1)C(=O)c3cc(Cc2ccc(O)cc2)sc3CC(=O)N4CCCC4COc5cccnc5
CC(C)(CNC(=O)C2CCN(C(=O)c1scnc1C)CC2)c3ccc(Cl)cc3
CNC(=O)Oc1ccc(Br)c2c1CC(N)CC2
O2=CNCC3Cc1ccccc1N23
Nc3cc(-c1cnc(N)nc1C2CCCCN2)c(Cl)cn3
Cc1ncc(C(O)P(=O)(O)O)c(C#N)c1O
Cc1ncccc1C(=O)NN=C2CCCCCCC2
Clc2cncc(OCC1CCN1)c2
O=C(COCCOc1ccc([N+](=O)[O-])cc1)N3CCN(C(=O)c2ccco2)CC3
CC(C)N5CC3(CC(C(=O)N(C)Cc1ccsc1)N(CCCc2ccccc2)C3=O)Cc4ccccc45
CCN(CC)CCCn2ccc(-c1cccc(Br)c1)n2
O=C(COC(=O)c1[nH]nc2ccccc12)NC4CCCc3ccccc34
COC(=O)C2C4C=CC3(CN(Cc1ccc(Cl)cc1)C(=O)C23)O4
CN(C)C4CCN(c3ccc(N1CCN=C1c2cccnc2)cn3)CC4
O=C(c5cc4ncnc(Nc3ccc1c(cnn1Cc2cccc(F)c2)c3)c4s5)N(CC(F)(F)F)C6CC6
Cc3cccc(C(=O)N2CCCN(CC(=O)NCCN1CCCC1=O)CC2)c3
CCCCCc2nc1cc(C=CC(=O)NO)ccc1n2CCNC(=O)CC(N)CN(C(=O)C(C)CC)C(C)C
OC4(c1ccc(F)cc1)CCN(CCC3CCc2ccccc23)CC4
CCCc2c(C(=O)OC(C)CCC)[nH]c(N1CCCCC1)nc2=O
O=C(Nc1nc2c(s1)CCCC2)c4cc(S(=O)(=O)N3CCOCC3)ccc4F
CC3CCC(C(C)C)C(OCc2cn(-c1cccc(Cl)c1)nn2)C3
COc3cc(C=Nn2c(C)nn(-c1ccccc1)c2=S)cc(Br)c3O
N#Cc5cccc(S(=O)(=O)Oc4ccc3c(=O)c1ccccc1n(C2OC(CO)C(O)C(O)C2O)c3c4)c5
O=C3CSC(c1cccc2ccccc12)N3c6ccc(C(=O)Nc4ccccc4N5CCOCC5)cc6
NC(Cc1ccc(Cl)cc1C(F)(F)F)C(=O)O
O=C(c1ccc(O)cc1)c3c(O)nc(=O)n(-c2ccc(Cl)cc2)c3O
COc1c(C#N)cc(C(F)(F)F)n1CC(=O)Nc2cccnc2
CC(C)(O)C(O)COc2ncnc3ccc(-c1cncs1)cc23
COc2cc(C=CC(=O)C=Cc1cc(O)cc(OC)c1)ccc2O
CC(C)C(C(NC(=O)CCC(=O)O)C(=O)NC(CC1CCNC1=O)C(=O)O)NC(=O)C(CC(N)=O)NC(=O)OCCc2ccc(OP(=O)(O)O)cc2
COc3ccc2c(=O)n(-c1ccccc1)c(O)nc2c3
O=C(O)C1CCC2CCC1N2
O=C(COc1ccc(Cl)cc1)Nc2cc(Cl)ccc2-c3n[nH]c(=S)o3
CC(=O)c2ccc(N(CCCN(C)C)c1ccccc1)cc2
COc2cc(C(=O)N(C)CC(=O)Nc1ccc(N)cc1OC)cc(OC)c2OC
O=C(O)C(=O)NC3CCC(CC(c1ccc(F)cn1)c2ccc(F)cn2)CC3
O=c3ccc2c(-c1ccccc1)[nH]ccc-2n3
CC(C)c1ccc3c(c1)C2CCCN2CC3
CC(=O)c1ccc4c(c1)C(=NNc3nc(-c2ccccc2)cs3)C(=O)N4
CCCCCN2C(=O)c1cccc([N+](=O)[O-])c1O2
CCC(O)C(C)OCC#CC(CC(C)(CC(C)CCC=C(C)C)OC(C)=O)OC(C)=O
CCCCCCCCCCCCCC(=O)OC(CC(=O)[O-])C[N+](C)(C)C
CSCCC(NC(=O)C15CCC(C)C(C)C1C4=CCC3C2(C)CCC(O)C(C)(C)C2CCC3(C)C4(C)CC5)C(=O)O
CS(=O)(=O)c4ccc(-c2cc(=O)n(Cc1c(F)cccc1Cl)n2CC3CC3)c([N+](=O)[O-])c4
CCCN1OCC(O)C1O
COC(=O)C1=C(C)NC(=O)C1=Cc2ccc(N(C)C)cc2
c3ccc(C1SPCCN1c2ccccc2)cc3
O=C(COC(=O)C=Cc1cccc(Br)c1)Nc3ccc(N2CCOCC2)cc3
C5ccc(c4NC(C(=O)Nc1cn[nH]c1)N=C(c2ccccc2)c3ccccc34)cc5
CC(=O)CCCC(C)C(=O)N(CCCN)C(CCCN=C(N)N)C(=O)NC(CC(N)=O)C(=O)O
CC(=O)Nc1nc(=O)c3c([nH]1)NC(CC=CC2C=CC(=O)O2)C(=O)N3
COc4ccc(CN3CCn1cnnc1C(COCc2cccnc2)C3)c(OC)c4
COc5ccc(CN4CCn3c1(ccccc1c2ccccc23)C4=O)cc5Cl
CC(C)CC(NC(=O)C(CC(C)C)NC(=O)C(CO)NC(=O)C(Cc1ccccc1)NC(=O)C(C)C)C(O)CS(=O)(=O)CCCc2ccccc2
COc3ccc(C2CC(c1cc(O)c(O)c(O)c1)=NN2C(C)=O)cc3
CC(C)c2nnc(NC(=O)c1cccc(S(=O)(=O)N(C)C)c1)s2
O=CC(CCCCCCCCCCCCCCCc2ncc(-c1ccc(C(=O)O)cc1)o2)NO
CCCCCCCCCCCC(=O)NC(CCCNC(=N)N)C(=O)NCC(=O)NC(CCCNC(=N)N)C(=O)NC(CC(C)C)C(=O)NCC(=O)NC(CC(C)C)C(=O)NC(Cc1ccccc1)C(=O)O
CCNC(=O)Nc2nc1cc(OCC(F)(F)C(F)F)nc(CC)c1s2
NC3=NC(=O)C(Cc2ccc(NC(=O)c1ccccc1)cc2)S3
Cc2oc(S(=O)(=O)c1ccc(F)cc1)cc2C(=O)Nc4ccc3cn(C)nc3c4
COc1ccsc1C(=O)N2CCN(C(C)=O)CC2
CN1CC(=O)N=C1NC(=NC(=O)OC(C)(C)C)Nc4cccc(C(=O)N2CCCC2C(=O)OCc3ccccc3)c4
COc5ccc(Nc4nccc(-c2c(-c1ccc(CN(C)C)cc1)ncn2C(CO)c3ccccc3)n4)cc5
N#Cc3c(-c1ccccc1)cc(-c2ccccc2)nc3Nc4ccccc4
Cc3ccc(-c2nc(NC(=O)C1CCC(=O)N1)cs2)c4ccccc34
O=C(NCC1CCCC1)c4nn(-c2ccc(Cl)cc2Cl)c(-c3ccc(Cl)cc3)c4Cn5cncn5
O=S(=O)(c1ccccc1)c2cc(C(F)(F)F)cc4c2-c3ccccc3C4O
CC(C)CCC(=O)NC(C(=O)NCc1ccccc1)c4ccc3(OCO2C(C)(C)OOC23)cc4
O=C(CN1CC2CC1CN2C(=O)C3CCCCC3)NC(Cc4ccc(Cl)cc4)C(=O)NCCc5ccc(Cl)cc5Cl
CS(=O)(=O)NNC(=O)C(Cc1ccccc1)NC(=O)C(=O)c2c[nH]c3ccccc23
COc1ccccc1N(CC(=O)NCCC2=CCCCC2)S(C)(=O)=O
Cc4csc(OCC(=O)NN=C3c1cc([N+](=O)[O-])ccc1-c2ccc([N+](=O)[O-])cc23)n4
COc3cc(CN(C(=O)c1ccccc1C)C2CCS(=O)(=O)C2)cc(OC)c3
COc3ccc(Nc2nccc(Nc1cc(OC)ccc1OC)n2)cc3
COc1ccc(F)cc1C5(C)(C)CC(O)Cc3c(-c2cccnc2)ncn3C(Cc4ccccc4)C(=O)NCC(OO5)C6(O)CCCCC6
OC(OC1CCCCC1)C2CCCCC2
COc3ccc(Oc2coc1ccc(Br)cc1c2=O)cc3
COc4ccc(N3C(=O)CC(N2CCc1ccccc12)C3=O)cc4
Cc1cccc(C)c1N=C(NCCCn2ccnc2)NC(C)C
COc3ccc(-c2cccc(NC(=O)COc1cc(C(F)(F)F)cc(C(F)(F)F)c1)c2)cc3
CCCCCCCCC=CCCCCCCCC(=O)Nc1ccc(Cl)c2cccnc12
Nc2ccc(-n1ccnc1)nc2
Cn1cccc1-c4ccc(C3(CC(=O)NCc2ccc(OC(F)(F)F)cc2)CCOC3)cc4
O=C(O)CN1CCCC1(C(=O)O)c2ccccc2
CCOP(=O)(O)CCl
C#CC7(Sc2nc1ccccc1n2C)CCN6CC5c3ccccc3CCc4cccc(c45)C6C7
CCCC(=O)NC(Nc1ccc(S(N)(=O)=O)cc1)(C(F)(F)F)C(F)(F)F
CCNC(=O)CNc1ncnc5c1c(-c3cn(S(=O)(=O)c2ccccc2)c4ccccc34)cn5C6OC(C)C(O)C6O
COcc6cccN(C(=O)NCC5Cc1ccccc1N(CCCCCCNc2c4c(nc3cc(Cl)ccc23)CCCC4)C5=O)c6
CC(C)CC(=O)c1c(O)c5c(c3c1OC(c2ccc(O)c(O)c2)CC3)OCC(c4ccc(O)c(O)c4)O5
CCSc1sc(SC)nc1C(=O)N(C)c2ccccc2
O=C(OCC(=O)C23CC1CC(CC(C1)C2)C3)c4ccncc4
COCCn5cnc4c(NCc1ccco1)nc(-n3c(C)nc2ccccc23)nc45
CCOc5cccc(S(=O)(=O)N1CCCC1C(=O)N4CCN(c2cc(C)nc3ccccc23)CC4)c5
CCC(C)C(N)C(=O)NC(Cc1ccccc1)C(=O)N2CCCCC2C(=O)NC(CC3CCCCC3)C(=O)N4CCCC4C(=O)NN
CC(C)CC(NC(=O)C2CCN(S(=O)(=O)N1CCCCC1)CC2)C(=O)NCc3ccc(F)cc3
CN5CCN(CCCc4ccc(-c2cc1nc(C#N)nn1c(N)c2-c3ccccc3)cc4)CC5
COc1cc(NS(C)(=O)=O)ccc1Nc3c2ccc(Br)cc2nc4c(Cl)cc(Cl)cc34
CC(=O)Nc3ccc2c(NN=Cc1cccc(Cl)c1)ccnc2c3
CCCCCCNC(=O)c2c(O)c1ccccc1n(C)c2=O
O=CN(CCCCCCCN3C(=O)C2Cc1ccccc1CN2C3=O)C(O)(Cc4ccccc4)NS(=O)(=O)c5ccc(Cl)cc5
CC(=O)c1cc(Br)ccc1OC(=O)c2cccs2
CC3CN(Cc2cccc(-n1ncc(=O)[nH]c1=O)c2Cl)C4C3OCCO4
O=Cc13ccccc1-c2ccccc2N3S(=O)(=O)c4ccc(Cl)cc4
CC(C(=O)O)c2cn(C1CC(O)C(CO)O1)c(=O)[nH]c2=O
COC(=O)c3ccc(COc1ccc(CC(=O)NN)c2c1CCCC2)cc3
COCCNC(=O)C=C1SC(=S)N(CC(N)=O)C1=O
COc3ccc(C(=O)CCc1nc2c(c(=O)n1)SCC2)cc3
Cc5cc(-c4c(F)cc3c(=Nc1ccc(C#N)cc1)ccn(C2CC2)c3c4F)ccn5
COc2ccc(C(=O)NNC(=O)COc1ccc(F)cc1Br)c(OC)c2
COc3ccc(-c1nnc2sc(C)nn12)cc3OC
CCCNC(=O)CC2(CO)CCCN(Cc1nccs1)C2
O=C(O)C3Cc1c(ncn1C2CCCC2)CN3C(=O)c4cccc(Br)c4
Cc3ccc(CCC(=O)Nc2ccc(-n1cnnn1)cc2)cc3
C=CCO(C(=O)N(CCC#N)c1ccc(C)cc1C(=O)N2CCC4(CC2)Cc3cn(C(C)(C)C)nc3C(=O)N4)C(=O)OCC
c5cccc6c(-c4ccc(C3CN1CCCC1c2ccccc23)cc4)cccc56
O=C(C=Cc1ccc(O)cc1)OCc2cc4c(cc2OC3OC(CO)C(O)C(O)C3O)OCO4
Cc3ccc(NS(=O)(=O)c2ccc(Cl)c(C(=O)OCC(=O)N(C)c1ccccc1)c2)cc3
C=C(C)CNC(=O)COc2ccc1nc(S(N)(=O)=O)sc1c2
O=C(Cc1ccccc1F)N2CCCCC2CC(O)c3cccc(Cl)c3
CCOc2cc(NC(=O)c1cccs1)c(OCC)cn2
CCCn5c(=O)n(C)c(=O)c4[nH]c(-c3cc(OCc2noc(-c1ccccc1)n2)no3)nc45
CCC3c1cccc(C)c1N=C(c2ccccc2)N35(Cc4ccccc4)CCN(C)CC5
CCN3C(=O)c2[nH]nc(-c1ccccc1)c2C3=O
NCc1n[nH]c(=S)n1CC2OCC3CC2CCC3
c3ccc(OCc2nc(CNC1CCOCC1)no2)cc3
cc6ccC(C(CCNCc1cccc2ccccc12)N(Cc4cccc(OCc3ccccc3)c4)CCCN5CCCCC5)cc6
Cc2nn(C)c(Oc1ccc(Cl)cc1Cl)c2C(=O)NCc3cccnc3
O=C(NCC(F)(F)F)Nc1ccc(Cl)cc1
COc1cc(C=C(C#N)C(N)=O)ccc1OCc2ccccc2[N+](=O)[O-]
CC(=NCCCOc1ccc(Cl)c(Cl)c1)c2ccc(C(=O)O)cc2
O=c5cc(-c4cc(CO)cc(C23CC1CC(CC(C1)C2)C3)c4)oc6cc(O)ccc56
COc1ccccc1CNC(=O)C3CC(=O)N(Cc2ccco2)C3
CC(c1ccccc1)(CCCCNCc2ccc(O)c(O)c2)Cc3ccc(O)c(O)c3
CCN1CCCC1CNC(=O)c2c(OC)c(Br)ccc2OC
OS(=O)(=O)NCCN2CCN(Cc1ccccc1)CC2
COCCN(C)c3cccc(C(=O)N(C)c2cccc(NC(=O)Nc1cc(C#N)cc(C(F)(F)F)c1)c2)c3
C=C1C(=O)C2CC1=C3(C)CCCC25C3CC(OC4OC(CO)C(O)C(O)C4O)C(C)(C)C5CO
Cc4ccc(C3CC(O)C(=CC1CCC(=O)N1CCCCSc2nnnn2C)S3)cc4
CC(C)(C)n1nnnc1CN(Cc2ccco2)Cc3ccco3
Cc1ccccc1N4CCN(Cc3cccc(C(=O)N2CCCCC2)n3)CC4
OCC(Cc1ccc(F)cc1)C6CNC(c2ccc3c(c2)CCC3c4cc5c(cc4)CCCO5)CC6
O=C(O)c2ccc(CCCCCCc1ccc(O)c(C(=O)O)c1)cc2
CC(C)N(CCC(=O)c1ccccc1)Cc2ccc(C(=O)O)cc2
NS(=O)(=O)c1ccccc1-cc3ccN(C2(=O)CCC2C(=O)NCCO)cc3
O=cc2c1ccncc1sn2-c3ccc(Cl)cc3
Cc3cc(C)c(CN(Cc1ccco1)C(=S)NCc2ccco2)cc3C
O=C(NC2C1CC3CC(C1)CC2C3)C(OS(=O)(=O)Cc4ccccc4Cl)c5ccccc5
Cc3cc(C)cc(COc2cc(NC(=O)C1CCCN1C)ccc2N(C)S(C)(=O)=O)c3
O=[N+]([O-])c2cc(S(=O)(=O)N1CCCCC1)ccc2N4N=C(c3ccccc3)CC4c5cccc([N+](=O)[O-])c5
NC(N)=NC(=O)c3nc(Cl)c(Nc1cccc2ccccc12)nc3N
CCC(C)CN2CCC(=O)N(c1ccccc1OC)C2=O
CN(C)S(=O)(=O)N(Cc1ccco1)c2ccc(C(=O)NCCC(=O)O)cc2
CNc4nc(Cn3cc(CN2CCC(C(=O)Nc1ccccn1)C2)cn3)nc5ccccc45
Nc3ccc(C(c1ccccc1)CC2(=O)NNCC2O)cc3
Cc3cc(C)n2c(N1CCC(CO)CC1)nnc2n3
Cc3cccc(NC(=O)C(C)OC(=O)C=Cc1ccc2c(c1)OCO2)c3
CC(O)C2C(=O)N3C(C(=O)O)=C(SC1CNC(C(=O)O)C1)C(C)C23
CC(=O)N3CCc2cc(S(=O)(=O)CSCc1ccc(Cl)cc1)ccc23
Ccc4ccn3cC(N1CCCCC1Cn2nc(C)nc2C)oc3c4
CCn5cc(C(=O)NCCOc1ccc3c(c1)C(Cc2ccccc2)CN(C)CC3)c(=O)c4ccc(C)nc45
COc1ccccc1N4CCN(CCCCN3C(=O)c2ccccc2C3=O)CC4
O=[N+]2([O-])cc(-c1ccccc1)cc3ccccc23
O=[N+]([O-])c1ccc(Cl)cc1Nc3snc(-c2ccccc2)c3Cl
CCN5CCN(C(=O)c4cc3cc(N2CCN(C(=O)c1cccs1)CC2)ccc3[nH]4)CC5
CSCCC(NC(=O)CNc1c3c(nc2ccccc12)CCCC3)C(=O)NC(CC(C)C)C(O)CC(=O)NC(C(=O)NC(C)C)C(C)C
CCN(CC)C(=O)NC(Cc1c[nH]c2ccc(C)cc12)C(=O)NC(C=O)Cc3c[nH]c4ccccc34
O=C3NC(=O)C(=Cc2ccc(-c1ccc([N+](=O)[O-])cc1[N+](=O)[O-])o2)S3
Cc2cc(C)n(CC(=O)NCc1ccc(Cl)cc1Cl)n2
CN(C)C=Nc1nccn1CC=C5(C(=O)O)NC4(=O)CN(C(=O)C=N(OCCCCCON=Cc2ccccc2F)c3csc(N)n3)C4SC5
C=CCOc1cc3c(cc1C=O)C2(C)C(C(O)CCC2C(C)(C)O)C=C3
COC(=O)C=C(C(=O)OC)C(OCc1ccccc1)C(OC(N)=O)C(=O)OC
CC(=O)COcc5ccS(=O)(=O)(Nc1cccc4(c1)C(=O)N(C(C)CO)CC(C)C(CN(C)Cc3ccc(Oc2ccc(C)cc2)cc3)OCCCCC(C)O4)cc5
COc4ccc(S(=O)(=O)N(Cc2ccc(C(=O)NCc1cccs1)cc2)Cc3ccco3)cc4
O=c7c5ncn(C3OC(COCc1ccccc1)C(OCc2ccccc2)C3OCc4ccccc4)c5nc8[nH]c(-c6ccccc6)nn78
CC(C)=C1C(=O)C2C6C1(O)CC(C2C3C=CCCC3(C)C(=O)O)C(=O)C4(C)OC7(C)(C)OC4(c5ccoc5)CC(O)C67
Cc4c(NC(=O)c2cc1ccccc1oc2=O)c(=O)n(-c3ccccc3)n4C
CS(=O)(=O)NCCc3c(CNCc1ccco1)c2ccccc2n3Cc4ccccc4
CCS(=O)(=O)c3ccc2oc(Oc1ccccc1Cl)nc2c3
COc4ccc(C3(c1ccc(OC)c(OC)c1)C(=O)Nc2ccccc23)cc4OC
O=C2NC(=S)N(Cc1ccccc1)C2=Cc3ccco3
CN1CCCC1CCN4CC(c2ccc(F)cc2)c3ccc(F)cc34
Cc4cccc(CNc3ccc(Nc1nc2c(n1C(C)C)CCCC2=O)cc3)c4
CC3CN(C(C)CO)C(=O)c2cc(NS(=O)(=O)c1ccccc1)ccc2OC3CN(C)S(=O)(=O)c4cn(C)cn4
COc5cccc(-c3cnn(-c2ccc(CC(C(=O)O)n1cccc1)cc2)c3-c4ccc(C(F)(F)F)cc4)c5
COc2cccc3oc1cc(O)ccc1c(=O)c23
CC2CC(C)CN(CCCOC(=O)c1ccccc1NC(=O)CC(C)C(=O)O)C2
CCOC(=O)c2sc(NC(=O)COc1ccccc1C)nc2C
CCC(C)N(C(=O)CN1CCCC1)c2ccc(F)cc2
CCCCN(C)C(=O)C(OC(=O)COc1ccc(C(C)(C)C)cc1)c2ccccc2
Cc2ccc(S(=O)(=O)NC(=O)NN1CCCCC1)cc2
NS(=O)(=O)c4ccc(C3=C(c1ccsc1)C(=O)c2ccccc2C3=O)cc4
CCCCCCCCCC[N+](C)(C)Cc1ccccc1
Cc3ccc(N(Cc2cc1ccccc1n(C)c2=O)S(C)(=O)=O)cc3
CC(NC(=O)c2cc(=O)c1ccccc1o2)C(=O)N3CCCC3C(=O)NCc4cccc(Cl)c4
O=C(Nc1ccc(Cl)c(Cl)c1)c2cc([N+](=O)[O-])ccc2Cl
O=S(=O)(c1ccccc1)N4CCn2c(cnc2-c3ccncc3)C4
COc3ccc(OC)c(CCNS(=O)(=O)c1ccc2c(c1)CCCC(=O)N2)c3
O=C5C4C3c1ccccc1C(c2ccccc23)C4C(=O)N5CCN6CCOCC6
O=[N+]([O-])c2cnn(-c1ccccc1Cl)c2N=NNCC(O)COc3ccccc3[N+](=O)[O-]
CC(C)CNS(=O)(=O)c3ccc(C2CC(=O)N(c1ccc(C(F)(F)F)cc1)C2)cc3
CCCNC(=O)N4CN(c1ccccc1)C3(CCN(Cc2ccccc2Cl)CC3)C4=O
COc1cc2c(cc1OC)C(=NOCCN(C)C)CC2
Cc3ccc(C(=O)N2N=C1CCCCC1C2(O)C(F)(F)F)cc3[N+](=O)[O-]
CN(O)C(=O)CC(N)=O
CCCCNCCC(=O)Nc2nc1ccccc1n2Cc3cccc(Cl)c3
CCN(CC)c2nccc(N1CCCC(C(=O)N(C)C)C1)n2
Cc1nccn1CCCCc2ccc(CC(=O)O)cc2
O=C2Nc1ccc([N+](=O)[O-])cc1C2=C(Nc3cccc(C(=O)O)c3)c4ccccc4
NCCCCN2CCN(CCCCCCCCCCCCNCc1ccccc1)CC2
C=Cc4cnc(Cl)c(-c3cccc(OCc2cn(CCCCn1ccnn1)nn2)c3)c4
O=C(O)CCCC=C(c1cccnc1)c2cccnc2
Cc5ccc(C2=C1C(CCCC1=O)NC4=C2C(=O)c3ccccc34)cc5
O=C2Nc1ccccc1C2=C4SC(=S)N(CCc3ccccc3)C4=O
CC(C)(C)N=C(NC#N)Nc1cccnc1Cl
Nc2nc(N)[n+](C1OC(CO)C(O)C1O)cc2C=CC(=O)O
O=P(O)(O)C(Cc1c[nH]c2ccccc12)NCc3ccc(Cl)cc3
Nc1cc(=O)[nH]c(=S)n1-c2ccccc2
COC(=O)C7CCC6(C(=O)OC)C4CC2CC(=CCCO3C(=O)C1CCCCN1C(=O)C23)C4C(c5ccccc5)C(C(=O)OC)C6C7=O
CCOC(=O)NCCC3CCOC(c1ccnc2ccc(OCC)cc12)O3
FC(F)(F)c1ccccc1N3CCN(CCCC2=CCCCC2)CC3
Brc1cccc(N=C=S)c1
CNc3nc(CNc2nc1ccc(OC)cc1s2)cs3
CCC(=O)OC4C(=O)C2(C)C(O)CC1OCC1(OC(C)=O)C2C(OC(=O)c3cc(O)cc(O)c3)C5(O)CC(OC(=O)C(O)C(C=C(C)C)NC(=O)OC(C)(C)C)C(C)=C4C5(C)C
CC4=C(C(N)=O)C(c2ccc(Sc1ccccc1)cc2)n3ncnc3N4
CC(C)N(Cc2csc(-c1cccnc1)n2)C(=O)c3cccnc3Oc4ccccc4Cl
O=C(CN3CCN(CC(=O)N2CCC(c1ccccc1)C2)CC3)Nc4ccc8c(c4)CCc7nnc(COc6ccc(-c5nnn[nH]5)cc6)n7-8
O=C2c1c(ccc(O)c1O)CN2Cc3cccc4c3OCOC4
CCCc3cc(CCNS(=O)(=O)c2c(C(=O)NCCN1CCCCC1CO)cc(CC)cc2CC)no3
COc1ccccc1NS(=O)(=O)c4ccc3[nH]cc(C(=O)N2CCN(C)CC2)c(=O)c3c4
Cc3nc(-c2ccc(C(=O)Nc1cccnc1)cc2)cs3
Cc4ccc(Sc3cnn(Cc1cccc2ccccc12)c(=O)c3Cl)cc4
CC(=O)N3CCN(C(=O)c1ccccc1C(=O)Nc2ccc(Cl)cn2)CC3
CN(C)C(=O)Oc1ccc2c(c1)C(C)(C)CCC2(C)C
CC4Oc3c(cc(F)c(-c1cccc2cc[nH]c12)c3OC)NC4=O
Cc4cc(C)c(C(=O)C(C)NC(=O)Cn3c(-c1ccccn1)c(C)c2ccccc23)c(C)c4
O=c6c4(=O)n(CC1CCCO1)cn3c(=O)n(CC2CCCO2)[nH]c3c4n(CCCNc5ncccn5)c6F
COc3oc(=O)c2cc(NC(=O)c1cccc(C)c1)ccc2c3Cl
Cc3cc(N2CCc1ccccc1C2)ccc3NC(=O)c4ccco4
Cc3ccc(-c2nc1ccccc1[nH]2)cc3NC(=O)c4ccco4
Cc5ccc(-c2nn(C1CC1)cc2C(=O)NCc3cn[nH]c3C4CCCCC4)s5
CCOC(=O)c1oc2c(c1C)C(=O)C(C)=CC2=O
CCOc2ccc(C(=O)CCC(=O)NCc1ccccn1)cc2
O=C(OC1CSS(=O)(=O)C1)C34CC2CC(CC(C2)C3)C4
Brc5ccc(C(=N1CCCN1)c4csc(-c3ccc(NC2CCSCC2)cc3)n4)cc5
CCCCCCCc1c(C)[nH]c(=S)n1CCc2ccco2
Cc2ccc(CC(=O)Oc1ccc(C(C)C)cc1)cc2
NCCc2c[nH]c(-c1cccc(F)c1)n2
CNc3cc(-c2nc1c(C)cccc1s2)ccc3C
OCCn2c3c(c1ccccc12)CCCC3
CCc1ccc2c(c1)c3c(n2C)CC(C)(C)CC3=O
COc6ccc2(C4CC(=O)C(C(c1ccccc1)C2c3ccccc3)N4CCN5CCOCC5)cc6OC
Cc1cc(Cl)nc(Cl)n1
Cc5ccc(CCNC(=O)Cn4c(=O)n(Cc1ccco1)c(=O)c3oc2ccccc2c34)cc5
O=CN(CCCOCCOCCOCCO)c1ccccc1Br
COC(=O)CC(NC(=O)C(Cc1ccccc1)NC(=O)OC(C)(C)C)C(=O)N2CCNC(=O)C2
CN(CCCCC(=O)N3CCN(c2nc1ccc(F)cc1s2)CC3)C(=O)c4cccs4
NC(=O)NN=C(c1cc(Cl)ccc1OCCC2CNC2)OCC(O)COc3ccccc3
Cc5ccc(Cn4nc(C(=O)NN=Cc1cc2c(cc1[N+](=O)[O-])OCO2)c3ccccc3c4=S)cc5
cc2c1ccccc1cc3c4c(ccc23)OCO4
COc4ccc(-c3csc(SCc2nc1c(F)cccc1[nH]2)n3)c(OC)c4
COc3cc(C=C2N=C(c1ccc(O)cc1)OC2=O)ccc3O
Cc3ccc(C=Cc2sc(-c1ccccc1)[n+](C)c2C)cc3
CC(C)(C)CNC4(=O)CC(C(=O)NC3CCN(Cc1cccc2ccccc12)CC3)SC4=Nc5ccccc5Br
Cc2ccc(NC(=O)CNC(=O)COc1ccccc1)cc2Br
O=C(CCc1ccc(O)cc1)NN=c2c(Cl)c[nH]cc2Cl
COc4ccc(CCN(C)C(=O)c3ccc2[nH]c(-c1ccco1)nc2c3)cc4OC
CC(C)(C)C(=O)NC5N=C(c1ccccc1)c2ccccc2N(CC(=O)NCc4nc3ccccc3[nH]4)C5=O
Cc3nc(C(C)Nc2ncnc(NCC1CCCN1C)n2)cs3
C#CCOc4cc(Cl)c(Cc3nc(Cc1ccccc1)n(C2OC(CO)C(O)C2O)n3)cc4Cl
Cc4nc(CN(Cc2coc(-c1ccc(C(F)(F)F)cc1)n2)CC3CCCO3)cs4
O=S(=O)(c1ccccc1)c2nnn5c2nc(NCc3cccs3)c4sccc45
c3ccc(C2CCN(Cc1nnn[nH]1)CC2)cc3
N#Cc3cnn(C(=O)NCC2CCCC(N1CCCCC1)C2)c3
O=P(O)(O)OCCNCC(P(=O)(O)O)P(=O)(O)O
C=CC2C(CO)OC(n1ccc(=O)[nH]c1=O)C2O
CCCCOc1ccc(NC(=S)OCC(CC)CC)cc1
O=C3OC(=Cc1ccc([N+](=O)[O-])cc1)c2ccccc23
O=C(c1cccc(C(F)(F)F)c1Cl)N4CCn2c(nnc2-c3cccc(Cl)c3)C4
O=CC(Sc2nc1ccccc1c(=O)n2CC3CCCO3)N4CCCCC4
COc4ccc(Nc2nc(N1CCCCC1)nc3[nH]cnc23)cc4OC
CSc4nc(C1CC1)cc(Nc3ccnc(NC(=O)c2ccccc2)c3)n4
Clc6cccc(Oc5ncc4nc(-c1ccccc1)c(=N2CCOCC2)n(CC3CCCO3)c4n5)c6
Clc2ccc(C=NNC1=NCCO1)cc2Cl
CCOc2ccc(OCC)c(NC(=O)CCn1nc(C)c([N+](=O)[O-])c1C)c2
CC(C)NC(=O)C3C(CN1CCCCCC1)OC(Cc2ccccc2)C(O)C3O
Nc1nc(N)c3c(n1)CCc2ccccc2C3
CN(c1ccccc1)S(=O)(=O)c4cccc(C(=O)Nc3nnc(C2CCCO2)o3)c4
Nc1ncnc2c1ncn2CO5CC(OS(=O)(=O)NC(=O)C(N)Cc3c[nH]c4ccccc34)C(O)C5O
NCCCNCCCCNCCCNC(=O)CCC(=O)N1CCCCC1
NCCCCCCCCC(NCCCN)CCCN
Cc1cc(Cl)cc(C)c1-c3noc(-c2cccnc2)n3
Ccc4cc(C)cN(C(=O)cc3ccn2cc1ccccc1nc2c3)c4
O=C(NC1CCCCC1)C3C(=O)N(c2ccccc2)C(=O)C3=CNCC4CCCO4
O=CN(c1ccc5c(c1)CCN(C(=O)c2ccc4c(c2)C(=O)N(Cc3ccc(Cl)cc3)C4)C5)OCc6ccccc6
COc2cccc(C=Cc1cc(OC)c(OC)c(OC)c1)c2
CC(C)(C)c4cc(NC(=O)Cc1ccccc1)n(-c3ccc(S(=O)(=O)CCCN2CCOCC2)cc3)n4
COc1cc(C)c(OC)cc1C=CC(=O)NC(CC(=O)O)c2cccc(C)c2
COc1ccccc1N4CCN(c2nc3c(cc2C#N)CCC3)CC4
O=C(O)CN4C(=O)c5cccc6c(S(=O)(=O)Nc3ccc(N2CCN(c1cccc(Cl)c1)CC2)cc3)ccc4c56
c4ccc(Nc3nc(CCc1ccccc1)c(CN2CCOCC2)o3)cc4
CCCCCCCCCCCCCCS(=O)c2nc1c(N)ncnc1[nH]2
O=C(NNC(=O)CCCCCCC(=O)c1ccccc1)c2ccccc2
O=C(Cc1ccccc1)NN=c3ccn(CCCCCCn2ccc(=O)[nH]c2=O)cc3
CC(C)OC(=O)NC(Cc1cc(F)cc(F)c1)C(O)C3NC(c2cc(C(C)(C)C)cc(C(C)(C)C)c2)CC(C(=O)O)C3C(=O)NC(C)(C)C
COc1ccccc1NC(=O)C(C)NCCNCC(=O)Nc2cccc(C)c2C(=O)Nc3cccnc3
C=C3CC24CCC1C(C)(C)C(=O)CCC1(C)C2CC6(O)C3C45OC5CCC6(C)C
COc2cc(CC(=O)NCc1ccc(C)nc1)cc(OC)c2OC
CCOc4ccc(CC(c1ccccc1)N3CCN(C2CCCCC2N)CC3)cc4
CCN(C)CC(NC(=O)c2ccc1ccccc1c2)c3ccco3
CN(C)C(=O)ON=Cc2ccc1ccccc1c2
CCN4CCN(C(=O)c2cnn(-c1ccc(OC)cc1)c2-n3cccc3)CC4
O=C(CCN1CCOCC1)c2ccccc2
Cc3nc(-c1ccccc1)c(C(=O)NN=Cc2ccc([N+](=O)[O-])o2)s3
O=S(=O)(NC1CCCCC1)CC4C=C(c2ccccc2)c3cc6c(cc3C4SCCN5CCC(O)CC5)OCO6
CC(C)=CCn1c(CCC(=O)O)ccc1-c2ccc(F)cc2
O=C(CNS(=O)(=O)c1ccccc1)NN=Cc3ccc(-c2ccc([N+](=O)[O-])cc2)o3
OCCCN1CCCC1=NCc2ccccc2
CS(=O)(=O)c1ccccc1-cc6ccC(C(CO)N5CCC2(CCCC2)C(NC(=O)N(C3CCCC3)C4CC4)C5=O)cc6
CC(C)C(NC(=O)Cc1ccccc1)C(=O)NC(Cc2ccccc2)C(O)CC(NC3CCOCC3)C(=O)NC5c4ccccc4CC5O
CC(C)n1ncnc1-c2nc5c(s2)CCOc4cc(-c3noc(C(F)(F)F)n3)ccc4-5
CCOC(=O)c2cccc(Oc1ccc(S(=O)(=O)N(CC)CC)cn1)c2
Cc3noc(CCNC(=O)c2ccc(COc1ccc(C(F)(F)F)cc1Cl)cc2)n3
Nc3ncnc4c(CN2CCN(S(=O)(=O)c1ccc(F)c(C(F)(F)F)c1)CC2)c[nH]c34
COC(=O)c1[nH]nc3c1CCCN(C2CCN(C)CC2)C3
CN(C(=O)CNC(=O)c1cccn1Cc2ccc(OC)c(OC)c2)c3ccccc3
COC(=O)CC1(CO)CCCN1S(=O)(=O)c2cc(F)ccc2Cl
CC(C)c3cc(CNC(=O)C2CCN(Cc1cccs1)CC2)no3
NN=c2[nH]ccc(-c1ccccc1)c2C(O)c3ccccc3
N#Cc3ccc(N=NC(=N)Nc2ccc(S(=O)(=O)Nc1nccs1)cc2)cc3
Cc3cc(C)c(NC(=O)Cc2ccc(S(=O)(=O)N1CCCC1)s2)c(C)c3
Cn1cc3c(c1[N+](=O)[O-])C(=O)C=C(N2CCCCC2)C3=O
CC(C)c1ccc3c(c1)C2C=CCC2(C)CC3=O
O=C(C3NCS(=O)(=O)c2ccc(NC(=O)NC1CCCCCC1)cc23)NCc4ccco4
Cc1nccn1Cc2cc(Cl)ccc2OCCn3cncn3
CC(O)(c1ccc(F)cc1)CC5C(O)CC4C3CC=C2CC(O)CCC2(C)C3CCC45C
C=CC(C)(O)c2cc(C1=CC(C)(C)NC1=O)c(F)cc2O
COCCn2c(-c1ccc(OC)cc1)nc3c2c(=O)[nH]c(=O)n3-c4ccccc4
Cn2nc(-c1ccccc1)cc2C(=O)N4CCC(C3NCCNC3)C4
O=[N+]([O-])c3cnc(N2CCN(S(=O)(=O)c1ccc(F)cc1F)CC2)c([N+](=O)[O-])c3
O=C(CSCc2nc1ccccc1[nH]2)N3CCCCC3
C=Nc1c(O)cc3cc1[nH]c4cc2cccnc2c34
CC(C)(C)CC(=O)N(C1CCCCC1)C(C(=O)NC2CCCCC2)c3ccnnc3
COc4ccc(-c3n[nH]c(N2CCN(c1ccncc1)CC2)n3)cc4
COC(=O)C4NC(c1ccc(Cl)cc1)C3C(=O)N(Cc2ccccc2)C(=O)C34
Cn1cnnc1COC(c2ccc(C#N)cc2)c3cnn(C)c3
COc3ccc(NC(=O)COC(=O)Cc1c[nH]c2ccccc12)c(OC)c3
CCCc3nc2(SCC(=O)Nc1nccs1)c(c(=O)n(C)c(=O)n2C)n3C
COC(=O)c1sccc1NC(=O)c2ccc(C(F)(F)F)cc2
NCCC(=O)NC4CCN(C(CNCCC(N)Cc1cc[n+](CCCCN)cc1)C(=O)COC3OCC(N(CCOCCN)COC(N)=O)C(OC2OC(CN)C(O)C2O)C3NCCCN)CC4
COc3cc(OC)nc(NC(=O)NS(=O)(=O)c1sccc1C2OC2CO)n3
Cc2c(CC(=O)OCC(C)(C)C)c1cc(Cl)ccc1n2C(=O)c3ccc(Cl)c(F)c3
O=c2[nH]c1ccc(Cl)c(Cl)c1nc2Cc3cccc(F)c3
Ccnc3ccnc4c2c[nH]c1ccncc1c2cc34
O=C(NC(=O)c1cc(I)cc(I)c1)NCCCCC(NC(=O)c2ccccc2)C(=O)O
Cc1cccc(C)c1NC(=O)Cc2coc3ccc(C)cc23
Clcc5ccC(NCCCNc4nc(-c1cccc2ccccc12)c3ccccc3n4)cc5
CCCOc3ccc(C(=O)N2CCCC(Nc1cccc(C)c1C)C2)cc3
Cc3ccc(C(=O)Nc1ccccc1OC2CCN(C)CC2)o3
COc5ccc(C4=NN(C(=O)CSc1cccc(C)c1)C(c2cc3c(cc2Br)OCO3)C4)cc5OC
CC(NC(=O)CSc1nnnn1C)c2ccccc2
CCN(C(=O)Nc1ccccc1OC)C2CC3CCC(C2)N3Cc4ccco4
COc1ncnc2c1ncn2CCC3CCCCC3
O=CC(CCCCCNC(=O)C=Cc1ccc(F)cc1)NO
O=C(O)c3cc(CN2CCN(CCc1ccncc1)CC2)cc4c3OCCO4
C3=CC(C)C2CC1=CCC(C(C)C(=O)O)C1(C)CCC2C3
Cn1cc(C=O)cc1Cn4ccc3c(Oc2cccc(C(F)(F)F)c2)ncnc34
CCOc5ccc(-n4c(C(C)N(CCc1ccncc1)C(=O)Cc2cc(OC)c(OC)c(OC)c2)nc3ccccc3c4=O)cc5
O=C(O)COc2ccc(CCNS(=O)(=O)c1ccccc1[N+](=O)[O-])cc2
Brc5ccc(Cc4cc(-c1ccccc1)nn(-c3nc(-c2ccccc2)c[nH]3)c4=S)cc5
COc4ccc(Cc3cc(-c1ccc(C=CC(=O)O)s1)c2cccc(Br)c2c3OC)cc4OC
CC(=O)Oc3ccc(NC(=O)c1ccccc1C(=O)Nc2ccccn2)cc3
COc5cc(-c3nnc2ncnc(Nc1ccc(S(C)(=O)=O)cc1)c2c3-c4ccc(F)cc4)ccc5O
CC(C)S(=O)(=O)NCCc2csc(-c1cccs1)n2
CC(C)C(NS(=O)(=O)c1ccc(CCC(=O)O)cc1)C(=O)O
O=C(Nn3c(-c1ccc(Cl)cc1)nc2c(Br)cc(Br)cc2c3=O)c4cc([N+](=O)[O-])ccc4O
CCOCC(=O)NC3CCC(CCNc2cc(-c1cccc(N)n1)no2)CC3
COc4ccc(C(=O)NCc2nc1ccccc1c(=O)n2-c3ccc(F)cc3)c(OC)c4
Ccc6c(-c1ccc(F)cc1)nn5c(-c2ccc(Cl)cc2)c(C=NNC(=O)c3ccc4c(c3)OCCO4)nc5n6
Cc6cc(C)n(-c5ccc(C(=O)NCc4nc(Sc2nc1ccccc1[nH]2)c3ccccc3n4)cc5)n6
Cc2c(=O)c1ccccc1n3c(SCC(=O)O)nnc23
CCC(C)C(N)c2ncc1ccccc1c2
CC#CC(C)OC1OCC(O)C1N(C(C)=O)C(C)=O
Ccn3cc2c(=O)n(CC(=O)N1CCCC1)ccc2n3C
COc3ccc(C(=O)C2C(c1ccccc1)NC(=O)NC2(O)C(F)(F)F)cc3
Cc2cc(O)c(CN1CCCCCCC1=O)cc2C
Cn2c(-c1ccc(Br)cc1)n[nH]c2=S
COc4cc(C=Cc3nc(C#N)c(NC=C2C(=O)CC(=O)N(c1ccc(Br)cc1Br)C2)o3)ccc4O
Cc3cc(NC1CCCCC1N)nc(N2CCN(C)CC2)n3
CCC1(O)C(=O)OCc2c1cc3n(c2=O)Cc5c-3nc4ccccc4c5CCC
COC(=O)c3ccc(OCc2c(-c1ccccc1)noc2C)nc3
O=C(COc1ccccc1C(F)(F)F)NN=Cc2c(O)ccc3ccccc23
CN2CCN(C(=O)NCCc1cnc[nH]1)CC2
C=CCN(c1ccccc1)S(=O)(=O)c3cccc(C(=O)OCC(=O)c2c(N)n(C)c(=O)n(C)c2=O)c3
CN(C)C(=O)CC2CCN(c1ncc(F)cn1)CC2
CC(C)C(NC(=O)CCO)C(=O)N1CCCC1C(=O)N2CCCC2C(=O)C(N)=O
COC1OC(CO)C(O)C(O)C1O
CN(C(Cl)=CC(=O)Nc1cc(C(=O)O)ccc1S(N)(=O)=O)S(C)(=O)=O
O=C(Nc1ccnc2ccccc12)Nc4ccc3nc5n(c(=O)c3c4)CCCCC5
Cc5ccc4nc(C3c1ccccc1N=C(c2ccccc2F)O3)sc4c5
CCCc3cccc(C2=NN(S(=O)(=O)c1ccccc1)CCC2)c3
O=C(CSc3nc(-c1ccccc1F)c(-c2ccc(F)cc2)[nH]3)N5CCN(c4cccc(Cl)c4)CC5
Cc3cc(C)c(S(=O)(=O)N2CCN(C(=O)c1ccco1)CC2)c(C)c3
COcc3ccC(CC(=O)cc2(O)ccO(CCCCCCN1CC(O)C(O)C(O)C1O)cc2O)cc3
Cc2c(C(=O)OCC(=O)N1CC(C)CCC1C(C)(C)O)[nH]c3ccc([N+](=O)[O-])cc23
Cc3ccc(C=CC(=O)OCC(=O)Nc1sc2c(c1C#N)CCCC2)cc3
Cc1nn(C)c(N(C)C)c1CNCc2cccnc2
CNC3CNC(c2cc(=O)c1ccccc1[nH]2)CC3
CCCCCn5cc(C(=O)NC23CC1CC(CC(C1)C2)C3)c(=O)c4ccccc45
O=C(O)CC(CC(=O)N2CC(SCc1ccc(Cl)cc1Cl)CC2C(=O)O)c3ccccc3
NS(=O)(=O)c3ccc(Oc1cc(Br)ccc1CNc2ccc(Br)cc2)cc3
Cc3ccc2[nH]c(-c1ccccc1)c(CCN(C)C)c2c3
O=C3CN(C(=O)C2CC(=O)N(c1ccccc1)C2)CCN3
CCC(=O)NC2C(CCC(=O)O)c1ccccc1C2CN3C(=O)c4cccc5cccc3c45
CC(C)COC(=O)c4cc(N2C(=O)C(O)=C(C(=O)c1cccc(C#N)c1)C2c3ccco3)ccc4Cl
COc5cccc(C(=O)C3=C(O)C(N1CCOCC1)=N(c2ccccc2)C3c4ccccc4)c5
COC2=CC(=O)c1cc(C(O)C(CO)C(C)C)ccc1C2=O
Cc6cc1(C)[n+](-cn5n1NC(c4cccc(-c2ccc3c(c2)OCO3)c4)C5)c(C)c6
Cn4c(NC(=O)C(Cc1ccccc1)NS(=O)(=O)c2ccccc2)nc3ccccc34
Cn4cc(-c1ccc(C(F)(F)F)cc1)c3ccc(S(=O)(=O)Nc2ncns2)cc34
Cc1ccc5c(c1)C(=O)C(O)=C(C=C4C(=O)N(Cc2ccncc2)c3ccccc34)C5=O
Ccc4c(-c1ccccc1)[n+]C(CCCCCCCCNC(=O)c2cccc3ccccc23)c(C)c4
Cc1nn(C)cc1S(=O)(=O)N5CCN(CC(O)CC(Cc2ccccc2)C(=O)NCc3ccc(F)cc3OC4CCOCC4)C(C(=O)N(C)C)C5
CC4CC3C2CCC1=CC(=O)C=CC1(C)C2(F)C(O)CC3(C)C4(OC(=O)c5ccco5)C(=O)CO
O=C3Oc2[nH]c1ccccc1c2CC3Cc4ccc(O)cc4
O=C(O)c2cc1cc(O)ccc1oc2=O
COC(=O)c3ccc(C(c1c(C)[nH][nH]c1=O)c2c(C)[nH][nH]c2=O)cc3
CCC(C)Cc2csc(NC(=O)Cc1cccs1)n2
COc3ccc2nc(C)cc(Nc1ccc(OC)cc1)c2c3
CCC(C)C(NC(=O)OCc1ccccc1)C(=O)NCc3ccc(OCC(=O)OCc2ccccc2)cn3
COc3ccc(C=NNc2nc(-c1ccccc1)cs2)cc3
CC(C)(C)NCC(O)CON=C1CCCCCC1
CC(C)C(NC(N)=O)C(=O)NCCSCC(=O)N1CCOCC1
COc1ccccc1CC4C3C(c2ccccc2C3=O)CCN4C
COc3ccc(NCC(O)COc1ccc(F)cc1C(=O)CCc2ccc(C)cc2)cc3
CCOc4cccc(-c2ncc(C(=O)N1CCS(=O)(=O)CC1)nc2-c3ccc(C)cc3)c4
Cc1cc(C(F)(F)F)cc(C)c1-c4ccc3[nH]c(-c2cccnc2)nc3c4
Cc2cc(C(=O)NNC(=O)c1ccccc1)c(C)o2
CCNC3(=Nc1ccc4c2c(ccc(c12)C3=O)C(=O)N(CCN(C)C)C4=O)Nc5ccc(OC(F)(F)F)cc5
FC(F)(F)c5ccc(C4(CCCN13CCCC1(c2cccc(OC(F)(F)F)c2)C3)CC4)cc5
Cc4cc(-c3ccc(C(=O)NC2COC(c1cccc(Cl)c1)OC2)cc3)ccn4
CC(C)CCN(C)CCn2c(N1CCCC1)nc3c2c(=O)n(C)c(=O)n3C
CC(C)CCN2Cc1ccccc1C2CC
Cn5cc(NC(=O)c4cc(NC(=O)c3cc(NC(=O)c2nsc(N1CCCC1)c2Cl)cn3C)cn4C)cc5C(=O)NCCN6CCOCC6
Cc1ccc(F)c(CC(=O)O)c1Cl
O=C(c1ccc(O)cc1)N3CCCC(=Cc2cccc(O)c2)C3=O
CCNC(=O)Nc1ncnc2c1ncn2C=C3CC3(Cl)Cl
Cc5cnc(-n3ncc(C(=O)N2CCN(C(=O)c1ccco1)CC2)c3C4CCN(C(=O)OC(C)(C)C)CC4)nc5
O=C(COc2ccc1c3c(c(=O)oc1c2)CCC3)Nc4ccc5c(c4)OCO5
CCN(CC)c4ccc(C=C3SC(=NCc1ccc(C(=O)O)cc1)N(c2ccccc2)C3=O)cc4
CC3(c2cc(NC(=O)c1ncc(Cl)cc1Cl)ccc2F)N=C(N)OCC3F
C#CCNC(=O)C=Cc1ccco1
O=C(O)CC2Cc1ccccc1C2=O
CCN(CC)CC(=O)Nc6ccc(-c5nc(N1CC2CCC(C1)O2)nc(N3CC4CCC(C3)O4)n5)cc6
CSc3ncc(C(=O)N2CCCC(Nc1ccc(F)cc1)C2)cn3
CN(CC(O)CNCc2ccc(-c1ccc(C(F)(F)F)cc1)cc2)C(=O)NC(CC3CCCCC3)C(=O)NC(C(=O)NCCc4ccccc4)C(C)C
CC(C)CC(NC(=O)C1CCCCC1)C(=O)NC(CCCCN)C(=O)N2CCCC2C(=O)O
CC(C)(C)N3CCC(c2nc(-c1cccnc1)no2)CC3
O=C4NC(Cc1ccccc1)NC(C2CCCN2CCCCC3CCCCC3)C4=O
Cc3ccc(CO2cc1ccc(=O)c(O)c-1oc2C)cc3
COc4cc(CCNc3ccnc(Nc2ccc1ncsc1c2)n3)ccc4OCC(=O)N5CCOCC5
COc4ccc(CC2(=O)NCC(=O)N(c1ccc(OC)cc1)C(C)C(=O)N2Cc3ccco3)cc4
CC(C)C(NS(=O)(=O)c1ccc2c(c1)oc(=O)n2C)C(=O)NCC3CCCO3
NC(=O)c4ccc(-c3cc(Cl)c2oc(C(=O)NCc1cccnc1)cc2c3)cc4
COc1ccc4c(c1)C3(OC(C)Cn2cccn2)(CCN(C(C)=O)CC3)C(=O)N4
CC4(C)C(=O)CC3C2C=CC1CC(O)CCC1(C)C2CCC34C
CCNC5CNC(Cnc4(=O)c1ccccn1c3ccnc(-c2ccc(C#N)cc2)c34)CC5
O=c2[nH]c1ccc(C#CCO)cc1[nH]2
CCCc4cc(=O)oc5cc(Oc2nc1nn(C)cc1c3ncccc23)ccc45
CCCCCCCCCCC1(OC(=O)C(N)CC)CC1
Cnc4C(=O)(NCCCCCCCCOc1cccc2ncccc12)cc3ccccc34
CC5(C)C=C4C3C(O)CC2C1(C)C(O)CCC(C)(C)C1CCC2(C)C3(C)CC(O)C4C5C
O=[N+]([O-])c2cn(C1CC(F)(F)C(CO)O1)c[nH]2
COc5cc(CN4CCC(CC3CCCN(C2CCC(CN(C)Cc1cc(C)c(C)c(C)c1)CC2)C3)CC4)ccc5C#N
COc3ccc(C=CC(=O)c1ccccc1NC(=O)c2ccco2)c(OC)c3
CCC1(O)C(=O)OCc2c1cc3n(c2=O)Cc5c-3nc4ccccc4c5C=NOCC(=O)N7CCN(c6cccc(Cl)c6)CC7
COC(=O)c4ccc(-c2cccc3c(=O)cc(N1CCOCC1)oc23)cc4
CN(C)CCCN(Cc1cccc(F)c1)CCC2CCOCC2
Cc3ccc(C=C2Oc1c(ccc(O)c1O)C2=O)cc3
COc1ccc(C)cc1N5CCN(CCCCNS3(=O)(=O)C2CC4CC(C2)CC3C4)CC5
COc1ccc2c(c1)nc(N)n2Cc4ccc(NCc3ccc(C(=O)O)cc3)cc4
C=CCn1c(SCC(=O)O)nnc1-c2ccco2
O=C(NC2Cc1ccccc1C2O)c3ccoc3
CCCCC2NCCc1ccsc12
CC(C)n4c(=O)[nH]c3cc(S(=O)(=O)NCCC(=O)Nc2nc1ccccc1s2)ccc34
CN(CCOc3ccc(C1COC(=O)N1c2ccnc(Cl)n2)cc3)CC(=O)O
CCCc4nnc(-c3nn(-c1ccccc1)c(-c2ccccc2)c3C=NO)o4
C=CC(c1cccc(C(F)(F)F)c1)n2ccnc2
CCCNC(=NC)N6C(CCCNC(=N)N)CN(CCC1CCCCCC1)C(Cc2ccccc2)(N3CCCC3CN4C(N)=NCC4Cc5ccccc5)C6=O
COc3ccc(NC(=O)C2CC(=O)N(c1ccc(O)cc1)C2)cc3
O=C(Cn2c(=O)sc1ccccc12)NCc3ccco3
CN(CCCCCN4C(=O)CCC(CCN2CCC(CC1CCN(C)CC1)CC2)(c3ccc(Cl)c(Cl)c3)C4=O)Cc5ccccc5
CCCCCCCCC(CCCCCC)N(C(=O)c1ccco1)(CC2CCCCC2)C3CC3CN
CC4CN(C3CCC(n2cc(C(N)=O)c(Nc1ccc(Cl)cc1)n2)C(C#N)C3)C4
O=C(NCc1ccco1)C3CCN(C(=O)c2cnccn2)CC3
O=P(c1ccccc1)C(OCCO)C2OC2c3ccccc3
O=CN5=CN2(N=C(c1ccc([N+](=O)[O-])cc1)CC2c3ccc4c(c3)OCO4)SC5Cc6ccccc6
O=C(C(=Cc1cc(F)cc(F)c1)S(=O)(=O)c2ccc(Br)cc2)c3ccc(Br)cc3
CC(=O)Nc3cccc(OCCCCN2CCN(c1ccc(F)c(F)c1)CC2)c3
CCCOc3ccc(CS2CC(c1ccccc1)NC2=O)cc3
CNC(=O)C(=O)C(CCCCCC(=O)NO)NC(=O)C(Cc1ccccc1)NC(=O)C(CC(C)C)NC(=O)N2CCOCC2
O=C3CC1(CCCC1)Oc2cc(O)ccc23
C=CCOC(=O)CCCCCCCCCC(CC)OC(=O)C(C)(C)O
NC(N)=Nc4ccc(S(=O)(=O)Nc3ccc(CCNC(=O)c1ccnc2ccccc12)cc3)cc4
O=C(NCCN2Cc1ccccc1C2)c6cc(Cl)c(Nc4ncnc5cnc(NCC3CCCO3)nc45)cc6Cl
COc2cccc(-c1cc(OC)cc(=O)o1)c2
Cc1noc(C)c1-c5ccc(OCCNC4CCC(NC(=O)OCc3nnc(-c2ccccc2)o3)CC4)cc5
COc1cc3c(cc1OC)C(=O)C(=Cc2cc(C)c(O)c(CC=C(C)C)c2)C3
O=C(NC(Cc2ccc(SC1CCCC1)cc2)C(=O)O)C(Cc4ccc3ccccc3c4)NS(=O)(=O)c5ccccc5
CC(C)N4CCN(C(=O)N3CCC2CC(c1nncn1C)OC2C3)CC4
COc2cc(NC(=O)COc1ccccc1[N+](=O)[O-])cc(C=O)c2OC
CN(C)c2ccc(C=CC(=O)c1ccc(O)cc1O)cc2
Oc4ccc(-c2[nH]c(-c1ccccc1)nc2-c3ccccc3)cc4
Nc3nc(OCc1ccccc1)c2[nH]cnc2n3
Cc2cnc[n+](C1CC([N-][N+]#N)C(COP(=O)([O-])OCC[N+](C)(C)C)O1)c2
CC=CC(=O)Ncc5cccC(N3C(=O)c2[nH]nc(-c1cnc(C(C)C)cn1)c2C3c4cccc(NC(=O)OC(C)(C)C)c4)c5
O=C(NCCC3CCC(Nc2ccc(-c1ccc(F)cc1)cn2)C(CO)O3)c5ccc(-c4ccccc4)cc5
COc2ccc(Oc1ccc(C(=N)NO)cn1)cc2
CC(C)(c2ccc(OC1OC(CO)C(O)C(O)C1O)cc2)c4ccc(O)c(CN3CCOCC3)c4
CC(C)COC(=O)C(C)CC(O)C(CC1CCCCC1)NC(=O)CC(CC(C)C)NC(=O)OC(C)(C)C
Cc2nc(N)nc(CCC1CCCCC1)c2-c4ccnc(Nc3ccc(S(O)(=O)=O)cc3)n4
NN=c3ccc(-c2cn1ccccc1n2)n[nH]3
COc5nc(N4CCc3cc(S(=O)(=O)N2CCCC(C(=O)NCCc1ccccc1Cl)C2)ccc34)nc(N(C)C)n5
Cc4cccc(C(=O)Nc3ccc(F)c(-c2nc1ccccc1o2)c3)n4
O=C(CCc1ccccc1)Nc2nncs2
CC3(C)CC(NCC(c1cnccn1)C2CCCCC2)CC(C)(C)N3
Nc1nc(N)nn1C3c2ccccc2C(=O)N3Cc4cccc(F)c4F
O=C(O)CNC(=O)C3CC(=O)N(c2ccc(-c1cccc(C(F)(F)F)c1)cc2)C3
O=C(CCc1ccc(O)c(CO)c1)OCn3nnc2ccccc2c3=O
CCOC(=O)C=C3NC(=O)C=C(C(=O)OCC)(CN2CCN(CC=Cc1ccccc1)CC2)C3
C(=Cc1cccc2ccccc12)CNCCN4CCN(c3ncccn3)CC4
CN(C(=O)COc3cccc(S(=O)(=O)N2CCN(c1ccccc1F)CC2)c3)C4CCS(=O)C4
Cc4ccc(-n3ccc2c(N1CCOCC1)nc(C(F)(F)F)nc23)cc4
N=c1sccn1CCCN(C(=O)C(Cn2cccc2C(=O)c3ccccc3)NC(=O)C4CCCCC4)C(=O)O
C=CC1CC1(NC(=O)C6CC(Oc4cc(-c3noc(C2CC2)n3)nc5c(C)c(OC)ccc45)CN6C(=O)C(NC(=O)OC7CCCC7)C(C)(C)C)C(=O)NS(=O)(=O)C(C)C
COC(=O)c3cc(Br)cc4ccc(-c2cc1cc(C(=O)OC)ccc1o2)nc34
CCCS(=O)(=O)c5cccc(Oc4ccc(-c2c(-c1ccn(C)n1)n3nc2CC3)cc4)c5
CCCCOC(=O)n2cnc1c(N)ncnc12
CCCCOc5cc(-n2nc(NC(=O)NCC1CNC(=O)C1)c4c2CN(C(=O)Cc3ccccc3)C4)ccc5Cl
C=CCN4C2CCc1cc(OC)ccc1C2Cc3ccc(O)cc34
CCC(C#CCOc1ccsc1-c2ccccc2)C(=O)O
COc3cc(C=NNC(=O)c1ccccc1-n2cccc2)cc(OC)c3
CC(O)(Cc1ccc(Cl)c(C(F)(F)F)c1)C(=O)NCCCN(c2cc[n+]([O-])c3cc(Cl)ccc23)c4ccc(Cl)c(Cl)c4
CCCOC(=O)C(CC=C2CC1NCC(C)(C)C1NC2=O)C3CCCCC3
CN1C(=O)NC(=O)C15Cc4ccc(NC(=O)N3CC2CC2C3=O)cc4C5
CCOc3cc(Cc2c(O)cc(C)n(C1CCCCC1)c2=O)ccc3O
OCC4NCC(N2COc1ccccc1C2n3ccnc3)CC4
Cn2c(SCc1cccnc1)nc3c(c2=O)SCC3
COc4cc(OC)cc(-c2nc(NC1CCNCC1)sc2-c3ccncc3)c4
CNC3=C(N=Nc1nccs1)C(=O)c2ccccc2C3=O
COc4cc(CNc1c(F)cc(Br)cc1C(=O)Nc3ccc(CN2CCCC2)cc3)cc(OC)c4
CC(=O)c1ccccc1COc6ccc(-n5c(-c3nc2ccccc2[nH]3)nc4ccccc4c5=O)cc6
COccc7C=C(C(=O)NCCCCCCNC6CCc1(cc(Cl)ccc1C3Cc2c5cccc2C(C3)N(CC4CCC4)CCC5)CC6)cc(OC)c7OC
COC(=O)c2cccc(NC(=O)c1ccc(CNO)cc1)c2
CCS(=O)(=O)Nc5ccc(Nc4nccc(-c2c(-c1cccc(C(F)(F)F)c1)nc3n2CCNC3)n4)cc5
O=C(CN1CCCC1)NCCc2c[nH]c3ccc([N+](=O)[O-])cc23
CC=CC3=CC2=CC(=O)C(C)(OC(=O)c1ccco1)C(=O)C2=CN3CCc4cccs4
O=C(CSc1nc(=O)cc(O)[nH]1)N3CCc2ccccc23
O=C(O)CO24C1CCC(C1)C2C5C=C3CCCCN3C45
CCc3ccc(NS(=O)(=O)c2cc(C(=O)Nc1nnc(C)o1)ccc2Cl)cc3
NC(=O)CCCCCCC(NC(=O)c1cnc(Cl)cn1)C(=O)Nc3cccc(C(=O)NCCCc2ccccc2)c3
COc2cc(C=NNC(=O)c1ccncc1)ccc2O
CC(C)(C)c3ccc2[nH]cc(C=Nn1cnnc1)c2c3
CCCCCOc3cccc(-c2cc(=O)c1c(O)c(OC)c(OC)c(O)c1o2)c3
Cc4ccc(-c2csc(=NC(=O)c1cccs1)n2C3CCCCC3)c(C)c4
NC(CCC(=O)N1CCSC1)C(=O)O
CC(C)c1cccc(C(C)C)c1NC(=O)C(c2ccccc2)N3CCOCC3
CS(=O)(=O)N(Cc1ccc(F)cc1)CC2CCCOC2
CCCCN5CCN(C4CC(c1ccc(F)cc1)c2ccc(F)cc2-n3cccc34)CC5
O=C(c1ccccc1)c2ncccc2OCc3ccccc3
CC4CC3C2CCC1=CC(=O)C=CC1(C)C2(F)C(O)CC3(C)C4(O)C(=O)SCCN6C(=O)c5ccccc5C6=O
CCCCCCCCCCCCCC(C(O)CCCC)C(=O)OCC(COC1OC(CO)C(O)C(O)C1O)OC(=O)CCCCCCCCCCCCCCCC
CN(C(=O)c3cn2c(N1CCCC1)ncnc2n3)C4CC4
COc1cc5c(cc1OC)-c3c(c(Nc2ccc(F)c(F)c2)n4c(n3)C(O)CCC4)CC5
COC(=O)C23(C(=O)NCCN(C)C)CC(=O)N(C1CCCCC1)C2(COC)C3C(=O)OC
CC(=O)OCC3C(OC(C)=O)C(C)C6(OC(=O)c1ccc(Cl)cc1)C24=C(COC2(O)C(C)CC(OC(C)=O)C34)CC5(C)(CO5)C6OC(C)=O
O=C(Nc2ccc1nc3n(c(=O)c1c2)CCC3)c4cc(Br)ccn4
CCC(CC)NC2CCCN(Cc1cccc(C#N)c1)C2
CC(C)NC(=N)c7ccc(C(=O)NC(Cc1ccccc1)C(=O)N6CCCC(CN(Cc3cc2ccccc2[nH]3)C(=O)NC5CCCc4ccccc45)C6)cc7
CN(C)S(=O)(=O)c3ccc(C=Cc1ccc2c(c1)OCO2)cc3
COc5ccc(NC(=O)CN4CCN(C(c1ccc(Cl)cc1)c2nnnn2C3CCCCC3)CC4)cc5
COc2ccc(C=NNC(=O)CSc1nncs1)cc2OC
CC(C)(C)NC(=O)c1cccnc1Oc3ccc(Nc2ccccn2)cc3
CCOC(=O)c2c(C)oc3ccc(OCC(=O)N1CCN(C(C)=O)CC1)cc23
Cc2ccc(N(C)C(=O)C(NC(=O)c1ccco1)C(C)C(C)C)cc2
Cc1ccccc1NC(=O)c4cc3ccc(-c2ccccn2)nc3n4C
C=C(C)C27CC(C)C36OC(Cc1ccccc1)(OC2C3C=C(COC(=O)Cc4ccc(O)c(OC)c4)CC5(O)C(=O)C(C)=CC56)O7
COc5cc4c(N3CCN(C(=O)c2cc(S(=O)(=O)N1CCCCC1)ccc2F)CC3)nc(N)nc4cc5OCCOCCN6CCCCC6
CC1CN(C)CCC1NC(=O)c2cc3c(s2)CCCO3
Cc3cccc(NC(=O)CNC(=O)C2CC(=O)N(c1ccc(C(C)C)cc1)C2)c3
Cc5ccc(-c4c(OCC2CCCN(CC1CC1)C2)c3ccc(Cl)cc3[nH]c4=O)cc5
COc1ccccc1N4CCN(CCC3OC(c2ccccc2)CCN3C)CC4
CC(=O)OC3C=CC(C)C2C1=CC(=O)OC(C)(C)C1(C)C(=O)C(C)(O)C2C=CC3C
Ccc1C(CC(=O)O)nnc1NCc2cc(Cl)ccc2OCc3ccccc3
CC(C)C(=O)Nc1ccccc1N(CC2CCN(C)CC2)S(C)(=O)=O
COcc5cc4cC(C(N)C(=O)N2Cc1ccccc1CC2C(=O)NC(C(=O)NCc3cccnc3)C(C)C)oc4c(OC)c5OC
NS(=O)(=O)c3ccc(C(=O)NC(NC(=O)c2ccc(S(=O)(=O)N1CCOCC1)cc2)C(Cl)(Cl)Cl)cc3
COC(=O)c4ccc(CSc3nnc(NC(=O)CSc2nc(=O)c(-c1ccccc1)n[nH]2)s3)cc4
O4=CCC3(c1ccco1)ccn2ccccc2c3O4
O=C(Nc1ccc(Cl)cc1)Nc5ccc4ncnc(Nc2ccc3c(c2)CCC3)c4c5
Cc4nc(C)n(C3CCCN(C(=O)c1ccccc1CCc2ccccc2)C3)n4
COc5ccc(-c3nc2c(S(=O)(=O)c1ccc(Cl)cc1)nnn2c4ccc(Cl)cc34)cc5
O=C(CCN2CCN(Cc1ccccc1)CC2)N5c3ccccc3Sc4ccccc45
CN(C)C(=O)OC3=C(c1ccc(Br)cc1)S(=O)c2ccc(Br)cc2S3(=O)=O
NCCCCC(N)C(=O)N1CCC(F)(F)C1
c4cncc(-c3nccc(N2CCC(N1CCCCC1)CC2)n3)c4
CCC1CC(NC(C)(C)C)CCC1Oc3ccc(OCc2nccn2C)cc3
O=CN(CCCCCCCNC(=O)c2ccc(-c1ccc(F)cc1[N+](=O)[O-])o2)c3cccs3
CCCCn3c(=N)n(CC(=O)OCc1ccc(Cl)cc1)c2ccccc23
CCN(CC)c3ccc(NC(=O)c1ccc(Cl)cc1N=Nc2ccccc2[N+](=O)[O-])c(C)c3
COc2ccc(C(C)=NNC(=O)COc1ccc(C(F)(F)F)cc1C)c(O)c2
COcc3ccN(C(=O)c1ccc2c(c1)CCN2S(C)(=O)=O)c([N+](=O)[O-])c3
Cn2c(NC(=O)CCC(=O)c1ccc(Br)cc1)ncc2C(=O)Nc4ccc(C(=O)NC3CC3)cc4
CCC(C)C(NC(=O)C(CC(C)C)CC(O)CC(Cc1ccccc1)C(=O)NC3c2ccccc2OCC3O)C(=O)NCc4ccccn4
COC(=O)C1CCCN1c2ncccc2[N+](=O)[O-]
Cc3ccc(S(=O)(=O)c2nc(Nc1cccc(O)c1)sc2Cl)cc3
CC(c2nc1ccccc1s2)N(C)C(=O)COc3ccccc3
Cc4nc(N2CCN(Cc1cc(C)n(C)n1)CC2)nc5ccc(NC(=O)COc3ccc(OC(F)(F)F)cc3)cc45
CC(C)CN2C(=O)NS(=O)(=O)c1sc(Cl)c(Cl)c12
COC(=O)C(C)NP(=O)(OCCCc1ccccc1)Oc2ccc(F)cc2
CC(C)(C)C(O)C(=O)NC(Cc1ccccc1)C(O)C(O)C(Cc2ccccc2)NC(=O)C(CCN)NC(=O)OCc3ccccc3
CC(C)CSc2nc(=O)c(C#N)c(-c1ccc(OCCO)cc1)[nH]2
COcc7ccO(cc6ccN(cn4cncc5ccC(#CC1(O)CCCC1(O)C#CC#CCS3CCC2(C)(C)NC(=O)NC23)cc45)cc6C(F)(F)F)cn7
C=CCc2ccc(O)c(-c1cc(C=O)c(O)c(CC=C)c1)c2
CN(Cc1ccc(F)cc1)c3cc(NC(=O)Oc2cccc(CN(C)C)c2)ccn3
COc2cc(NC(=O)c1ccccc1N)cc(OC)c2
Cc3cccc(NC(=O)C(=O)c1c[nH]c2ccccc12)c3C
CCOC(Cc2ccc(OCCNC(=O)Nc1ccccc1)cc2)C(=O)O
CN(C)CCNC(=O)c2cc1c4c(ccc1cc2O)C(=O)c3ccccc3C4=O
CS(c2nc1sc(C)nn1c(=O)c2S(=O)(=O)O)C(=O)C3CC3c4ccc(Cl)cc4
COc3ccc2nc(Oc1ccc(C)cc1)c(CC(=O)NO)nc2c3
COc3ccc(C2C(C#N)=C(C=Cc1cccc(C)c1)OC(=N)C2C#N)cc3OC
COc1ccccc1C(=O)NC(NC(C)=O)C(Cl)(Cl)Cl
COcc4cc-c2(nc1ccccc1c(=O)n2Cc3ccc(C(=O)O)cc3)cc4
Cc3cc(NC(=O)C1CCCN1C(=O)NC2CCCCC2)no3
CN(C)CCNCC3C(=O)NCc2nc(Sc1ccccc1)ccc23
CCOC3CC(N(C(=O)c1ccc(OC)cc1)c2ccc(Cl)cc2)C(=O)O3
O=C(O)c1n[nH]c(=S)s1
O=Cc1(cnn3c1NC(c2ccc(F)cc2)CC3C(F)(F)F)N5CCN(c4ccc(F)c(F)c4)CC5
CC(C)(C)NC(=O)C(c1ccc(F)cc1)(NC(=O)C(CCO)NC(=O)C(CC(N)=O)NC(=O)c3cc2cc(Cl)ccc2[nH]3)C(C)C
Oc1ccccc1C=Nc4cccc(OCCCCN3CCN(c2ccccc2)CC3)c4
CS(=O)(=O)NCC#Cc1ccccc1
CC3(c2noc(Cn1cncn1)n2)CCCN3C(=O)c4ccnc(Cl)c4
COc3cccc(NC(=O)CSc2ccc(-c1ccccn1)nn2)c3
COc2ccc(C(=O)O)c(NCc1ccc(C)cc1)c2OC
COc3cccc(C2=C(c1cccc(C(=O)O)c1)CCC2)c3
O=C2NCN6(c1ccccc1)C2CC(N5CC3CC3(c4ccccc4)C5)CC6
O=C(O)CCC3C(=O)CC(Cc2ccc(C1CC1)cc2)C3=O
COc1cc4c(c3c1c(=O)oc2cccc(O)c23)COC(C)(C)O4
N#C2CCSC(c1ccc(Cl)cc1Cl)N2C(=O)C5CCN(C(=O)c4ccc(C(=O)N3CCCC3)cc4)CC5
C=Cc2ccc(C(=O)NC(CC(=O)O)c1ccccc1Cl)nc2
CCCCn2ccc15c(cccc12)CCN(C(=O)C4CC(=O)N(C3CC3)C4)C5
O=S(=O)(NC1CCCCC1)c2ccc5c(c2)N(CCCN3CCOCC3)c4ccccc4S5
CCCCNc1ccc2c(c1)cc4c([n+]2C)-c3ccc5c(c3C=C4)OCO5
O=C(COc1ccc(Br)cc1)Nc3cccc(S(=O)(=O)N2CCCCCC2)c3
CCC(CC)Nc3cc(C)nc4[nH]c(-c1ccc2c(c1)OCO2)cc34
COc1cc(N(C)C)c(OC)cc1NC(=O)C2CC3CCC2C3
CC(C)Oc2ccc(NCC=Cc1ccc(O)c(O)c1)cc2
Cc3nc2c1cccc4c1(ccn2c3C)C(=O)NCC4
[O-][n+]3nc1c(I)cnn1c2cc(Br)ccc23
Clc3ccc(CN2CCN(CCCc1ccccc1)CC2)cc3Cl
O=C(CF)NCC4CN(c3ccc(N2CCN(C(=O)C=Cc1cccs1)CC2)c(F)c3)C(=O)O4
COc4cc(-c3nc(SCC(=O)N2CCN(C(=O)c1ccco1)CC2)nc(N)c3C#N)cc(Cl)c4O
c3ccc(C(c1ccccc1)C2=NCCN2)cc3
CC=C(C(=O)Nc1ccccc1O)c2cccc(C(C)=NNC(N)=S)c2O
Cn3cc(-c2cc1ccccc1c(C(=O)O)c2)cc3C(=O)N5CCN(c4cccc(C(F)(F)F)c4)CC5
Cc2cnc(NS(=O)(=O)c1ccc(Cl)cc1)s2
O=C(O)c1ccc3c(c1)Oc2cc(O)c(O)cc2C3c4ccccc4
O=C(c1ccc(F)cc1)c3ccc(O)c(-c2cccc(O)c2)c3
CC(=O)Nc(n3cc-c(c2cc1C(=O)Ncc1cn2)cc3O)C5CCN(Cc4ccccc4)CC5
CCCCc2nn(-c1ccccc1C(F)(F)F)c(=O)n2Cc5ccc(-c3ccccc3S(=O)(=O)NC(=O)c4ccccc4Cl)cc5
CCn3c(=O)n(CCCOc1ccccc1CCC(=O)O)c2ccccc23
O=C(c4ccc3cc2ccc(C(=O)NCCN1CCCCC1)cc2nc3c4)N5CCOCC5
COc3cc(C=NNC(=O)CN2C(=O)c1ccccc1S2(=O)=O)ccc3O
O=C(NC(=O)c2cc1cc(Br)ccc1oc2=O)Nc3ccc(Cl)cc3Cl
C#CCN(Cc2ccc1[nH]cnc(=O)c1c2)c4ccc(S(=O)(=O)NC3CCS(=O)(=O)C3)cc4
CSC(=NS(=O)(=O)c1ccccc1[N+](=O)[O-])SC
CC(=O)NCC(NC(=O)c1ccccc1)CC(P(=O)(O)O)P(=O)(O)O
CC(=O)N=CN(CCC#N)c1nc2c(s1)CCCCC2
CCCCNS(=O)(=O)c1ccc3c(c1)CN(C(=O)Nc2ccc(Cl)c(C(F)(F)F)c2)CC(=O)N3
O=[N+]([O-])c4cccc(Cc1nnn3n1nc2ccccc23)c4
Brc6cccc3(C=C1C5CCN2C(CCC(C12)C3C4CC4)C5)c6
Cc2cc(C(=O)NCC1(N(C)C)CCCCC1)ccc2[N+](=O)[O-]
c5ccc(-c4cccc(-c3nc2cc(C1=NCCN1)ccc2[nH]3)c4)cc5
Ccc4cccN(P(=O)(OCC(O)(CO)C(C)O)OP(=O)(O)OCC3OC(n2c(=O)[nH]c1c(=O)nc(N)[nH]c12)C(O)C3O)c4C
O=C(c5ccc4[nH]nc(-c3ccc(-c1ccnc2[nH]nc(N)c12)cc3)c4c5)C(F)(F)F
CC1CCC3C(C)COC2OC4(C)CCC1C23OO4
Cc3cccc(-c2cc1c(N)ncnc1s2)c3
c4ccc(CCCC3=NOC(Cc2ccc1ccccc1c2)C3)cc4
Cn1nccc1-c3cc(NC(=O)Nc2cccc(Cl)c2)ccc3OCC(C)O
Cc4ccc(-c2nn(-c1ccc(Cl)cc1)c3c2C(=O)CC(C)(C)C3)cc4
O=C(NCCCN2CCN(CCCNC(=O)Cc1ccc(Cl)c(Cl)c1)CC2)c3ccc([N+](=O)[O-])o3
COc1cc(OC)c2c(c1Cl)OC4(C2=O)C(O)C3(CCCCC3)([N+](=O)[O-])C(C#N)C(=N)O4
CN6C(=O)(C1CSC(C(C)(C)C)N1C(=O)C(CC(=O)O)NC(=O)C(Cc2ccccc2)NC(=O)C(CC(=O)O)NC(=O)OC(C)(C)C)C(CCC(=O)O)C5(=O)NC(Cc3c[nH]c4ccccc34)ccc56
COc3ccc(-n2c(Sc1ccc(C#N)c([N+](=O)[O-])c1)n[nH]c2=O)c(OC)c3
N#Cc1ccc(CC(=O)O)cc1OC2CCCC2
Cc2nn(Cc1ccccc1)c(C)c2NC(=O)NCc3cccnc3
COC(=O)C1CC(OC(C)=O)C(=O)C5C1(C)CC(CC(=O)OC4c2cc(o3c2C(Br)CC(OC(C)=O)C3(C)C)C(C)(COC(C)=O)(OC(C)=O)C4C)C(OC(C)=O)C5(C)C
CC3CC(C)CN(S(=O)(=O)c1ccc2c(c1)CCN2C(=O)CCC(=O)O)C3
O=C(c1ccncc1)N5CCCC(c3nnc4cnc2ccccc2n34)C5
Cc6nn(C1CCCCC1)c7sc(C(=O)NCC35(CCN(CC2CCCC2)C3)OCc4cc(F)ccc45)cc67
CCN(CC)Cc1cc(Cl)ccc1OCc2ccc(Cl)cc2
Cc1cccc(C)c1-n2nnnc2NCC(C)(C)N3CCCC3
CC(C)(C)CN(c1ccccn1)S(=O)(=O)c2ccc(Cl)cc2
CSCCC(NC(O)C(=O)NCc1ccccc1)C(=O)N2CCCCC2
Nc2nc1ccccc1n2Cc3ccccc3
CCOC(=O)c2c(COC(=O)c1ccccc1)n(C)c3ccccc23
CCC(=O)(NCC(=O)NC(C(=O)NC(COC)c1nc[nH]n1)C(C)C)c2ccccc2
O=C(O)c2cc(Br)cc(S(=O)(=O)NCCc1ccc(Cl)cc1)c2O
Cn3cc(-c2cc(C#N)c(=O)n(CC1CC1)c2)cn3
CC(C)(C)Nc1nc(N)nc2c1ncn2C3SC(CO)C(O)C3O
CCCn4cc2c(=O)n(CCC1(OC)CCCC1)nc-2c3ccccc34
O=C(O)C3=C(C=Cc1ccc2c(c1)OCO2)NC(=S)NC3c4ccccc4
COc3ccc(C1CCON1C(=O)c2ccc(C)cc2)cc3OC
CCC6C5COC(OC4CCC3(C=O)C(CCC2(C)C1(C)CCC(=O)C(C)C1CCC23C)C4)C(C)(C)C5=CCC6C
N#Cc4cccc(-c3ccc(C2C(C#N)N(C(=O)C1CCCCC1)C2CO)cc3)c4
O=C3C(=Cc2cc(=O)c1ccccc1o2)NC(=S)N3c5ccc(NCCN4CCOCC4)cc5
O=C2c1nccnc1C(=O)cc25c(Cn3cc[nH]c3=O)c46c(cccc4n5CCO)C(=O)NC6
O=C(CCN2Cc1ccccc1C2=O)NC(Cc3ccccc3)Nc5nc4ccccc4o5
CSc4cc3nc(-c1ccccn1)n(C2CCCCCC2)c3cc4C
CC(C)CCCC(=O)OCCOCCC3(OC(=O)CCCCCCCC(C)C)Cc1c(O)c5c(c(O)c1C(OC2CC(N)C(O)C(C)O2)C3)C(=O)c4c(O)cccc4C5=O
CNC(=O)C(c1cccc(O)c1)C(C)(C)C
COc3cc2c(=O)n(CC(=O)NC(C)=O)c(=O)n(CC(=O)c1ccccc1)c2cc3OC
CCOc3cc(C(=O)OCc2nnc(-c1ccccc1)o2)cc(OC(C)=O)c3OCC
CC(=O)N1CCCC1C(=O)NC(CCCCN)C(=O)NC(C)C(=O)NC(Cc2ccccc2)C(=O)NC(CC(C)C)C(=O)O
COC(=O)c3sc2ncnc(Nc1ccccc1Cl)c2c3C
O=C(COc2ccc1ccc(=O)oc1c2)Nc3ccccc3
COc2ccc1[nH]cc(C(=O)C=C(O)C(=O)O)c1c2
CCC(=O)N1CC5C1N(S(=O)(=O)c2ccc(C)cc2)C4C(=O)N(Cc3ccccc3)C(=O)C45
CCCCCCCCNC(=O)Oc1no[n+]([O-])c1S(=O)(=O)c2ccccc2
CC(=O)c3cn(CC(=O)N1CC(F)CC1C(=O)NCc2cccc(Cl)c2F)c4ccccc34
O=[N+]([O-])c4ccc(C3=NN(c1ccc(Cl)nn1)C(c2ccccc2)C3)cc4
CCc2c(C1OC(CO)C(O)C(O)C1O)ccnc2Cl
CCOC(=O)Cc3csc(N1C(=O)CSC1c2ccc(OC)cc2OC)n3
Nc2cccc(-c1ccc(C(=O)O)o1)c2
COc3cc(OC)nc(Oc1ccccc1-c2ccccc2)n3
C=C(O)C(=O)Nc3ccc(Cc2ccc(NC(=O)C1CCC1)cc2)nc3
CC(C)Oc4ccc(-n3c(SCc1ccc([N+](=O)[O-])cc1)nc2cccnc23)cc4C(N)=O
CCCCCCCCCCCCOc2ccc(-c1ccc(OCC)cc1)cc2
CC(C)(C)CCCCc1c[nH]c(N)n1
Cc2ccc(CSC(=N)Nc1ccccc1)o2
Cc4cc(C)n(CC(N(C)CCC(N(C)CCNC(=O)C1CCCC1)OCCC2CC(C)OCC2)Nc3cc(C)ccn3)n4
COC(=O)C2C(=O)CC(c1ccccc1)C(C(=O)OC)C2C(=O)OC
Cc3cccc(C=CC(=O)c2cc1ccccc1cc2O)c3
Cc1n[nH]cc1CN2CCC(SCCOCCOCCOCCN(C)C)CC2
CCN(CC)Cc4ccc(C(=O)Nc1n[nH]c3c1CN(S(=O)(=O)c2ccc(C)cc2)C3)cc4
COc2cccc(C=CC(O)=CC(=O)c1ccccc1)c2O
CCCCCC(Cc1cccc(OC(C)=O)c1)N(CCC)Cc2ccccc2
O2=c[nH]c(=O)(n1CC(O)C(CO)O1)cc2C#CCCCO
COc2ccc(C=Cc1cc(OC)c(OC)c(OC)c1)cc2OCC[N+](C)(C)C
Ccn6ncN(S(=O)(=O)cc5ccN(C(=O)cc4cccO(CC3c1ccccc1-c2ccccc23)c4)cc5)s6
CN(c1ccc(Cl)cc1)S(=O)(=O)c4ccc(C(=O)Nc3sc(-c2ccc(C(C)(C)C)cc2)cc3C(N)=O)cc4
COc4ccc(CN3CCC(NC(=O)c1cccc2c1CC(=O)N2)C3)cc4OC
NCCCN(CCCl)CCCl
Cn2cc(C(=O)CF)c1ccccc12
COc3ccc(CNc2ncc(C(=O)NC1CCN(C(C)=O)CC1)c(N)n2)cc3
Cc4ccc(Cn3c(N1CCCN(CC(N)=O)CC1)nc2ccccc23)cc4
COcc5ccC(CNc2nc(-c1ccccc1OC(F)(F)F)nc3c2nnn3Cc4ccccc4Cl)cc5OC
CCC(C(=O)Nc1ccc(Br)cn1)c2ccccc2
O=C(NCCCCC2CCC(NS(=O)(=O)c1ccccc1)CC2)c4ccc3ncccc3c4
CCcn3nC(CCC(=O)N2CCN(C(=O)C=Cc1cccc(OC(F)(F)F)c1)CC2)c(=O)c4ccccc34
CC(=O)N(O)CC(CCCN)C(=O)N1CCCC1C(=O)Nc2ccc([N+](=O)[O-])cc2
CC(C)(C)c3cnc(CSc2cnc(NC(=O)C1CC1)s2)o3
CC(C)C(N)C(=O)NCC(=O)N(O)C(CCCCN)C(=O)NC(CCCN=C(N)N)C(N)=O
COC(C)(C)C(=O)N(CCCCN2CCN(c1cccc(Cl)c1)CC2)C3C4CCC5C3CCC45
CC(CCc1ccc(OC(=O)N(C)CC)cc1)NCC(O)c2ccc(O)c(C(C)(C)C)c2
CCOC(=O)Nc4cc(Sc3nc(Nc1ccc(F)cc1)c2[nH]cnc2n3)c(O)c(OC)c4
O=C(CNCCSc1ccccc1)NN=c3sc2ccccc2n3Cc4ccc(Cl)cc4
CCC(C)CN(C(=O)C1CCCN1CC(O)C(Cc2ccccc2)NC(=O)CC(NC(=O)C(CO)NC(C)=O)C4OC3OC(C)(C)OC3C4OC)C(=O)NC(C)C(=O)OC
COc4cc(C=Cc3cc(C(=O)Nc1ncc[nH]1)c2ccccc2n3)cc(OC)c4
O=C(Nc2ccc(NC(=O)c1cccs1)c(Cl)c2)c3ccc4c(c3)OCCO4
CC(OC(=O)NC1CCOC(OC)C1)C2=NCCN2
CCOC(=O)c2c(C)oc3nc(SC(=O)c1ccc(C)cc1)n(C)c(=O)c23
COc5cccc(-n3cc(C(=O)N2CCN(CCc1ccccc1)CC2)nc3-c4ccc(C)cc4)c5
CCN(CC)CCCCC(=O)Nc1cc(C)on1
CC4=C(C(=O)N1CCN(CCO)CC1)C(c2ccccc2C(F)(F)F)n3nc(C)nc3N4
O=C2c1ccccc1C(=O)N2c3ccc4c(c3)OCO4
CC=C(CNC(=O)N(CCCl)N=O)CC
COc5ccc(-c4nnc(NC(=O)CSc2nc1ccccc1nc2N3CCOCC3)o4)cc5
Cn3cc(C=Cc1cc[n+](C)cc1)c2ccccc23
Cc4cccc(Oc1ccc3c(c1)C(=O)N(CCN2CCCCC2)C3=O)c4
CC(C)Cn3c(=O)n(-c1ccccc1)c(=O)c2c5c(sc23)C(c4cccc([N+](=O)[O-])c4)C(C#N)C(=N)O5
CS(=O)(=O)N(CC(=O)Nc1ccc(F)cc1Br)c2cccc(C(F)(F)F)c2
O=C(CSc1ccccc1F)OCC(=O)N3CCCc2ccccc23
CC(=O)Nc2sc(NC(=O)c1ccccc1)nc2-c3ccccc3
O=C(NN=C1CCCC1)C(c2ccccc2)N3CCOCC3
CC(C)(C)OCOCC2(O)C(CO)OCO(C1C(O)C(CO)OC(O)C1N=C(N)N)C2NC(C)(C)C(=O)O
Cc1cc(CCC(=O)O)ccc1-c3noc(-c2ccccc2C)n3
CC(=O)c4cc2c([nH]c1ccccc12)c(-c3ccccc3)n4
COc2ccc(-c1ccccc1C(F)(F)F)cc2CN(C)C(C)c3cccc(C#N)c3
OCC3(CCN2CCN(Cc1cccc(C(F)(F)F)c1)CC2)CCCCC3
CCC(C)(C)NC(=O)CN1C(=O)CSC1=O
O=C(Nc1sc4c(c1-c3nc2cccnc2s3)CCCC4)c5ccccc5C(F)(F)F
COcc4ccC2(CN(C1CCCCCC1)CC23CNCC3CO)cc4
CC(C)c2ccc(OC(C)(C)C(=O)NCCCn1ccnc1)cc2
O3=C(Nc1ccc(F)cc1)OC4(c2ccccc2)CC=CCC34
COc4ccc(-c3nnc(SCC(=O)n2c(C)cc(S(=O)(=O)N1CCCC1)c2C)o3)cc4
CC(C)(C)c2ccc(N=Cc1ccc(O)cc1)cc2
Nc1ncnc2c1ncn2C3OC(CNC(=S)NC(CC(=O)O)C(=O)O)C(O)C3O
CCOC(=O)C1=C(C)NC(=S)NC1c2ccccc2C(F)(F)F
C=C1C(=O)OCC1c2ccc(O)c(O)c2
COc1ccc(Cl)cc1CC(=O)Nc2cc(Cl)ccc2O
Cc3ccc(S(=O)(=O)NC(=O)C(c1ccc(N(C)C)cc1)N2CCCC2)cc3
Cc3ccc(S(=O)(=O)N2CCN(C(=O)C(N)Cc1ccc(Cl)cc1)CC2)cc3
Ccc3nC(C2=CCC(OP(=O)(OCc1ccccc1)OCOC(=O)C(C)(C)C)O2)c(=O)[nH]c3=O
Cc2n[nH]c(NC(=O)C1CCC1)c2[N+](=O)[O-]
CN(C)C(CCCC(=Cc1ccccc1)c2ccccc2)CCC(=O)O
Cc2cn(C1C=C(C#N)CO1)c(=O)[nH]c2=O
Cc4nc(N=Nc2nnc(-c1ccccc1)s2)c3ccccc3n4
O=[N+]([O-])cc9ccC(n2c7c(c1ccccc12)CC4(O)C5Cc3ccc(O)c8c3C4(CCN5CC6CC6)C7O8)cc9
O=C(O)C1CCCCC1C(=O)NC4CCN(CC3COc2ccccc2O3)CC4
CCc3ccc(NC(=O)CN(C)CC(=O)Nc1ccc2c(c1)OCCO2)cc3
O=C2NC(Nc1ncccn1)(C(F)(F)F)C=C2c3ccccc3
O=C(O)c1ccccc1N3CCN(C(=O)CCC2CCCC2)CC3
O=C(NN=Cc1ccccc1)C(=O)N2CCOCC2
O=C(COC(=O)CSc1ccc(Cl)cc1)NCc2ccc3c(c2)OCO3
c4cc(CN1CCCCC1)cc(-c2ccc3c(c2)OCO3)c4
Cc4cc(C3CCN(C(=O)c2cc(COc1ccc(F)cc1C(=O)C(C)C)on2)CC3)no4
COc2cccc(C#Cc1cccc(F)c1)c2
CCc2ncnc(-c1cn[nH]c1)c2C#Cc3ccc(N)nc3
CC(=O)NC(CCc1ccccc1)c3cc(-c2ccc(C)cc2)nc(C)n3
O=c3cc(CCl)oc(Cn2nnc1ccccc12)c3O
O=C(O)Cc3ccc(N2C(=O)C(=Cc1ccc(O)cc1)NC2=S)cc3
CC(C)(C)n3ncc(NC(=O)c2cccc(-n1cc(C(F)(F)F)cn1)c2)c3C(N)=O
CCCCCCCCCCCCCP(=O)(O)OCCC(=O)O
CNC(=O)Nc4cc3[nH]nc(-c2nc1ccccc1[nH]2)c3cn4
CC(=O)Nc3ccc(NC(=O)c2c(-c1ccccc1Cl)noc2C)cc3
CCC(C)Sc2nc1c(N)ncnc1n2C3OC(COP(=O)(O)O)C(O)C3O
O=C(CCC(=O)Nc1ccccn1)NN=Cc2c[nH]c3ccccc23
C=C(c2ccc(OCC)c(OC1CCCC1)c2)CC4OCC3(CCN(C(C)=O)CC3)OO4
N=C(Nc1ccccc1)Nc3ccc2nc4n(c(=O)c2c3)CCCC4
Cc2nn(-c1ccc(Cl)c(Cl)c1)c(C)c2CC(=O)NCc3ccccc3
Cc4nc(N)nc(CC1CNCC1OC(c2ccccc2)c3ccccc3)c4-c5ccc(F)nc5
COc2ccc(NC(=O)c1cc(C)no1)cc2NC(=O)c3ccc(F)cc3
Cc3cc(C(=O)CSc2nc1cccc(C)c1[nH]2)c(C)n3-c4ccccc4
FC1CCNCC1CCCOc4ccc(-c3nc2ccccc2[nH]3)cc4
COCCOc3ccn2c(-c1cnc(N)nc1)cnc2n3
COc1cc5c(cc1O)C(N4CCC3(CCc2ccc(OC)c(OC)c23)CC4)CCC5
CN2CC(=O)Nc1ccc(Cl)cc1C2=O
O=C(CN(c3ccc(S(=O)(=O)Nc1nncc2ccccc12)cc3)S(=O)(=O)c4ccc(Cl)cc4)Nc5ccc(Br)cc5
CCC3NCCCCc2[nH]c1cc(OC)ccc1c2CC3
CCCc4cn(Cc3ccc(-c1ccccc1-c2nn[nH]n2)cc3)nn4
CC(C)c1cccc(C(C)C)c1NC(=O)NC2CCS(=O)(=O)C2
CCN(CC)CCc3c[nH]c4ccc(CN2CCN(C(=O)c1cccc(OC)c1OC)CC2)cc34
CC(CCOC(=O)c1c(F)cccc1F)N(C(=O)N(c2ccccc2)c3ccccc3)C4CCCCC4
CC(=O)NC(C)c3ccc(OC2CCN(c1ccnn1C)C2)cc3
CCOc2ccc(C(=O)NNC(=S)Nc1ccccc1C(=O)OC)cc2[N+](=O)[O-]
CCCC3CCCC(C2(OCC1CC1)CC2)N3S
CC(=O)OC5C(OCc1ccccc1)C3(C)C=C(CCC4(C)(C(C)=CC=C(C)CN2CCCC2)C(=O)CC(=O)C34C)C5C(=O)OCC(C)(C)O
CNc3nc2[nH]c(-c1ccccc1)cc2c4c3ncn4C
C=C2CCC1C(C)(CO)C(O)CCC1(C)C2CC=C3C(=O)OCC3OCOC(CO)C(O)CO
O=C(Nc3ccc(-n2ccc1cccnc12)cc3)Nc4ccc(Cl)c(C(F)(F)F)c4
CCNC(=S)c3cn(Cc1ccc(F)cc1)c2ccccc2c3=O
c5ccc(N2=cc13ccccc1ccc4cccc2c34)cc5
CNC(=S)NNC(=O)c2cc(C)n(-c1ccccc1)n2
COC7(C)C4C(OCC1(C)C(=O)OC(CO)C2(C(=O)O)C(C(=O)O)O5CC12C6CN(CC3CC3)C4C56)OC(C)C7OC
Cc2ccc(NC(=O)Nc1ccncc1)cc2F
CC#CCn2c(N1CCC(NC(C)=O)C1)nc4c2c(=O)n(Cc3nnco3)c(=O)n4C
CS(=O)(=O)Nc2c4c(cc3nnn(CC1CCCO1)c23)CCCC4
COC(C)(C)C5(O)CC4(C(=O)O)CC=C3C2CC(=O)OC(c1ccoc1)C2(C)CCC3C4C5(C)C
CCCn5c(=O)c4[nH]c(-c3ccc(OCC(=O)Nc2ccc(N1CCCC1)cc2)cc3)cc4n(CCC)c5=O
COC(=O)N5CCC(c4nc(-c3cc(NC(=O)c2ccc(C1(C(F)(F)F)N=N1)cc2F)ccc3C)n[nH]4)CC5
Cc2nc(N)nc(-c1ccccc1Br)n2
Cn2c(CNC(=O)c1ccc(F)cc1)cc(=O)n(C)c2=O
CCN(CC)c2nc(C)n1nc(C)nc1n2
Cc4ccc3cccc(OCc2c(Cl)ccc(S(=O)(=O)NC(C)(C)C(=O)NCc1ccco1)c2Cl)c3n4
O=C(NC(=O)c1ccccc1)N3CCC(c2ccccc2)CC3
CCN(CC)CCN(C)S(=O)(=O)c4ccc(NC(=O)c3ccc(NC(=O)c1nsc2c(Cl)cccc12)cc3)cc4
COc5ncc4nc(-c2ccc(F)c(-c1ccccn1)c2)c(=O)n(C3CCCO3)c4n5
COC(=O)c3cc2oc1ccccc1c2n3Cc4ccc(F)cc4
CC(=O)Nc2nc(CCc1ccccc1)c(C)s2
CC(=O)NCC(CC(=O)NC2CCN(Cc1ccncc1)CC2)N(Cc3ccccc3)S(=O)(=O)c4ccccc4
CCOCCCn3c(SCC(=O)Nc1ccc(F)cc1F)nc2ccccc2c3=O
COc3ccc(S(=O)(=O)C2(CCC(=O)NCc1ccccn1)CC2)cc3OC4CCCC4
COc1cccc4(c1)NC2=C(C(=O)CC(C)(C)C2)C(c3cc(OC)c(OC)c(OC)c3)C4
Cc3cccc4cc(CN(Cc1ccco1)S(=O)(=O)c2ccc(C)cc2)c(=O)[nH]c34
Cn1cnc4c1C(c2ccccc2)N(c3cc(C#N)cc(=O)[nH]3)C4
CN(C)C(=O)c3ccc(C(=O)c2c(C(C)(C)C)cc(C(C)(C)C)c1ccc(O)cc12)cc3
COc3cc2cc(=O)c(-c1ccccc1O)oc2cc3OC
Ccc7ccS(=O)(=O)(NCCN6CCN(C)(CCNC(=O)C15CCC(C)CC1C4=CCC3C2(C)CCC(O)C(C)(C)C2CCC3(C)C4(C)CC5)CC6)cc7
COc1ccccc1CNC(=O)CCNC(=O)c2ccc(F)cc2
O=C(Cc2ccc1ccccc1c2)NC3OC(CO)C(O)C(O)C3O
CCNC6(=O)CC2(=CC4CC(=O)N3C(=O)C1CC(CN12)N3C4=O)Sc5ccccc56
CCN(CC)C(=O)Oc1ccc(Cl)cc1C(=O)Nc2ccc(Cl)c(C(F)(F)F)c2
Cn6cc(C4=C(c2cn(Cc1ccc(F)cc1F)c3ccccc23)C(=O)NC4=O)c5ccccc56
CC(=NNC(=O)c1ccncc1)c3nc2sc5c(C)(c2c(=O)n3-c4ccccc4)CCC5
CC45CCC3c2ccc(Oc1ccccc1)cc2CCC3C4CCC5(O)CC(=O)O
CC(C)(C)OC(=O)NCCCC1CC(C(=O)NCCO)=NO1
COc2ccc(NC(=O)CS(=O)Cc1ccco1)cc2OC
CCc4ncc(C(=O)N1CCCC13CCOc2ccc(cn2)C(=O)N(C(C)CO)CC3C)s4
O=[N+]([O-])C=C(NC4CNC(CNC3CN=C(c1ccc2c(c1)OCO2)C3)CC4)NC5CCCCC5
CC(C#N)[N+](C)(C)C
CNC(=O)Nc1cccc2c1SCO2
N=C(N)NCCCC(NC(=O)C(Cc1ccccc1)NC(=O)CNC(=O)CNC(=O)(CC3ccc2ccc(NC(=N)N)cc2c3)N=Cc4ccccc4)C(=O)O
COC(=O)c2cc(C#N)c(NCCN1CCOCC1)nc2C
CC(C)NCc2nc(-c1ccc(F)cc1)nn2Cc3ccccc3
CON=C(N)c4ccc(Oc3cc(O)c(-c2nc1cc(C)ccc1o2)cc3O)cc4
CCSc2nnc(NC(=O)CCC(=O)NNC(=O)c1ccc(Cl)cc1)s2
CS(=O)(=O)c2ccc(C=Cc1ccc(O)cc1)cc2
CN(CCCN1CCOCC1)Cc3c(-c2ccccc2)sc4cc(O)ccc34
O=C(CSc2nc(-c1ccccc1)no2)c3ccccc3
Cc4ccc(OCC(O)COc2ccc1oc3c(c1c2)CCCC3)cc4
CCN(CC)C(=O)OC2C(C)(C)N(C)Cc1ccccc12
CC2=CC(=O)C(OC(=O)Nc1ccc(Cl)cc1)=C(C)C2=O
[O-][n+]3ccc(-c1ccccc1)[n+](CCCCCCCCCCCCC[n+]2ccccc2)c3
O=C(O)COc3ccc(Oc2ccc(C(=O)NCC1CC1)cc2)cc3
O=C4c1ccccc1C(=Cc2ccccc2)c3ccccc34
CC5CCCC(CN4(C(c1ccccc1)c2ccccc2)CCN(C(=O)c3ccc([N+](=O)[O-])cc3)CC4)C5
CCS(=O)(=O)Nc3ccc(Cl)c(NC(=O)c1cccc2ccccc12)c3
Cc3nc1ncnn1c(Nc2cccnc2)c3C
COCCN(C(=O)c2cnn(-c1ccccc1)c2N)C4CCN(CC3CC3)CC4
COc2cc1c(OCCCN(C)CC1CCO)c(OC)c2
COcc4cN3(CC1COCC1(COCc2cccnc2)C3)ncn4
CCCc1n[nH]c3c1C(c2ccc(Cl)cc2)C(C#N)C(=N)O3
CCS(=O)(=O)N4CCN(C(=O)c2nc(C1CC1)[nH]c2-c3ccc(C(F)(F)F)cc3)CC4
CCOc3ccc(-n2cc1nc(C(F)(F)F)nn1c2=O)cc3
Cc4ccc(C(=O)N1CC(CCl)c2c1cc([N+](=O)[O-])c3cc(S(N)(=O)=O)ccc23)cc4
Cc2ccc(C(=O)Nc1ccccc1)cc2Nc3ncnc4cnc(NCCCN(C)C)nc34
CCCCCCCNCc2cc(=O)c1ccc(OC)cc1[nH]2
O=C4COc3ccc(N2CCN(S(=O)(=O)c1ccc(Cl)cc1)CC2)cc3N4
Cc2cc(CN)cc(OCCCCOc1ccc(CCC(CC(=O)O)CC(=O)O)c(Cl)c1)c2
COc4cc(C(=O)c1c(N)sc3c1CCN(Cc2ccccc2)C3)cc(OC)c4OC
COc3ccc(-c2cc(=O)c1c(O)cc(O)cc1o2)cc3OC
O=C(C=Cc1occc1N(Cc2ccccc2Cl)C3CC3)NS(=O)(=O)c4cccs4
CC(C)(C)c3cc(C(O)c2nc(-c1ccc(Cl)cc1)c[nH]2)ccc3O
COc2ccc1[nH]cc(C(=O)N(C)C)c1c2
CN(C)Cc5cccc(-c4ccc(Cn3c(CC(C)(C)C(=O)O)c(S(C)(=O)=O)c2cc(OCc1ccccc1)ccc23)cc4)c5
Cn3c(=O)c1c(nc(NCCCCN)n1CC(O)COc2ccc(Cl)cc2)n(C)c3=O
O=S(=O)(c1ccc(Cl)cc1)c2coc(=S)n2Cc3ccccc3
C=C(C)C3CN(Cc2coc(-c1ccc(C)cc1)n2)C(=O)N3c4ccc(C)cc4
CC(C)Ccc4cc[n+]C(CCCCC[n+]c3ccN(C(=O)CCCCC2SCC1NC(=O)NC12)cc3)c4
N=C(N)c3cc2ccn(C1OC(CO)C(O)C1O)c2cn3
CO1C=C(C(C)(C)O)C2(OC(=O)CC(C)C)C(O)CC(C)(C(C)CC(O)C=CCC1(C)O)OO2
CCc2ccc1oc(=O)c3c(c1c2)OC(C)(C)C=C3
N#CN=C(Nc1ccc(Cl)c(Cl)c1)N2CCSC2=S
COcc3cccN(C2(=O)CC(=N)N(CCCN(C)C)C(C(=O)Nc1ccc(F)cn1)=C2C)c3
CC(C)n5cc(NC(=O)c4cc(NC(=O)c3cc(NC(=O)c2cc(NC(=O)c1cccnc1)cn2C)cn3C)cn4C)cc5C(=O)Nc6cc(C(=O)NCCN(C)C)n(C)c6
N#Cc3c(-c2ccc(-c1cccc([N+](=O)[O-])c1)o2)[nH]c4ccccc34
C=C(c1ccc3(cc1OC)C(=Cc2ccc(OC)c(O)c2)C(=O)OC3=O)c5ccc(C(=O)Oc4ccc(C)cc4)cc5
COc4ccc(OC)c(NCc3cn(-c1ccccc1)c2cc(Cl)ccc2c3=O)c4
CCOC(=O)c1c(C)[nH]c(C)c1S(=O)(=O)N3CCCc2ccccc23
O=C(NN=C4C(=O)N(Cc1ccccc1)c3ccc(Oc2ccccc2)cc34)OCc5ccccc5
CC2(C)CN(S(=O)(=O)CC(C(=O)NO)C1CCCC1)C(=O)N2
Cc1cccc(C(C)C)c1NC(=O)CN(C)CC(=O)Nc2ccccc2C(=O)NS(C)(=O)=O
COc3c(C)c2oc1cc(O)c(CC=C(C)C)c(O)c1c(=O)c2c(OC)c3CC=C(C)C
CN(C)CCSc3nc(-c1cccs1)c(-c2cccs2)[nH]3
NC(=O)CC(CCc1ccccc1)NCC(N)Cc2ccccc2
c1ccc4c(c1)OCC(c3ccc(OCCN2CCCCC2)cc3)O4
COc1ccccc1CNc2ncnc4c2oc3ccccc34
O=C(COC(=O)C(=Cc1cccs1)NC(=O)c2ccco2)c3ccc(Cl)cc3Cl
CN(C)c4ccc3c(Nc1ccccc1)nc(C(=O)c2ccccc2)nc3n4
O=C(O)C=C(CCCCc1cccc(C(F)(F)F)c1)c2ccccn2
CCCNC(=O)N1CCC3(CC1)CC(c2cnn(C)c2)CO3
CCOc3ccc(NC(=O)C(=O)NCCc2sc(-c1ccccc1)nc2C)cc3
CCN(CC(=O)Nc1c(F)cccc1F)C(=O)C4(Cc3nc2ccccc2[nH]3)CC4
COc3cc2nc(Nc1ccc(O)cc1)nc(N(C)C)c2cc3OC
COCCOC(=O)c4ccc(-c3ccnc(C1CCCN1C(=O)Cc2cncc(OC)c2)n3)cc4
c1cccc4(c1)C(c2ccccc2Cl)n3ccnc3CN4
COc2ccc(-c1cnc(C)s1)cc2
CC2C(=NO)CCc1ccccc12
COc1cc(OC)c(Cl)c(C)c1C
NCCC(=O)N4CCN(CCCOc3ccc2nc(-c1ccccc1C(F)(F)F)oc2c3)CC4
COc6cccc(-c5ccn(-c4ccc3ncn(-c2ccc(N1CCN(C)CC1)c(C)c2)c3c4)c(=O)c5)c6
Cc2nn(C)c3ncc(C(=O)NCc1ccccc1)c(Cl)c23
CC(C)c1cc(C(C)C)c2c(c1O)C(N)CC2
O=C(Cn3c(=O)n(-c1ccccc1)c(=O)c2sccc23)c4ccc(F)cc4
CCN(CC)S(=O)(=O)c2cccc(C(=O)NNC(=O)c1cc(OC)c(OC)c(OC)c1)c2
COCCCS(=O)(=O)c4nc3cc(Oc2ccc(NC(=O)Nc1ccc(C(F)(F)F)cc1F)cc2F)c(F)cc3s4
O=C(Nc1ccc(Cl)cc1)C(Cc2c[nH]c3ccccc23)NC(=O)NC4CCCC4
O=C(Cc1ccccc1)Nc2cccc3cccnc23
NCCC3C(c1ccc(Cl)c(Cl)c1)Cc2ccc(Cl)cc2C3=O
CC3(C)C2CC1(CC1C2(C)C)C(=O)C3
Nc3cccc(S(=O)(=O)c1cc(Cl)ccc1S(=O)(=O)Nc2ccc(C(=O)O)cc2)c3
CC(=N)Nc2cnc(-c1cccc(C(=O)NCCC#N)c1)s2
Cc1nc(Cl)c([N+](=O)[O-])n1CCSCCOC(=O)c2ccc(Br)cc2
COc2ccc(-c1nc(CN(C)C)co1)c(O)c2Cl
Cc2nc(CNC(=O)C(NC(=O)c1cccc(C(F)(F)F)c1)C(C)(C)C)cs2
O=C(NN=c2[nH]c(C1CC1)ccc2C(F)(F)F)c3cccc(F)c3
Cc1ccccc1NC4(=O)ccn3(CCC(N)=O)ccc2c(=O)nc[nH]c2c3c4
Cn1nc(C(C)(C)C)cc1NC(=O)Nc3ccc(-n2cnnn2)cc3
O=C(CCCCCCCc1ccccc1)C(=O)CCC(=O)NCC(=O)Nc3nc2ccccc2s3
CCN(C(=O)COc1cc(C)ccc1C)C(=O)OCC(=O)N3c2ccccc2NC(=O)C3C
COc3ccc(Oc2cc(NC(=O)OCc1ccccc1)cc(OC)c2)cc3
CCOC(=O)NC4CCN(c3ccc(NC(=O)c2cc(-c1ccccc1)on2)cn3)C4
COc1ccc(C(F)(F)F)cc1CNC(=O)CCc2ccc(OC(F)(F)F)cc2
Cc2nn(-c1ccccc1)cc2C(=S)N4CCN(c3ccc(Cl)cc3)CC4
CN(Cc2cccc(C(=O)C=Cc1ccncc1)c2)C3CCOCC3
CCn3ncc2ccc(C(=O)NC1CCCCC1)cc23
O=C(CSCCc1ccc(Cl)cc1)Nc2ccc(F)cc2
O=C3NC(c1ccccc1)(c2ccccc2)C(=O)N3Cc4ccccc4
CCOC(=O)CC2c1cc(OCCCC#N)ccc1CCN2C(=O)c4ccc3ccccc3c4
CC(=O)NC(Cc1c[nH]cn1)C(=O)NC(Cc2c[nH]c3ccccc23)C(=O)NCCCC(=O)NCC(=O)(NC(CC(C)C)C(=O)NC(C)C(=O)NC(Cc4ccccc4)C(N)=O)C(C)C
CN=C(NC(C)=O)NCCCCCSC(=N)NC
Cc2cc(-c1n[nH]c(=S)n1C)nn2-c3ccc(C(C)C)cc3
COc4cccc(C(CNC(=O)c2ccc(F)c(S(=O)(=O)N1CCOCC1)c2)N3CCCC3)c4
Cc5cc(C)nc(NC(=O)c4ccc(C)c(Nc2ncnc3cnc(N1CCN(CCO)CC1)nc23)c4)n5
c1ccc3c(c1)CNc2ccccc2O3
COc1ccccc1CN4CCC3(CCN(Cc2ccccc2OC)CC3)c5c4cccc5OC
CCC(C)CN(CCc1ccccc1)C(=O)Nc2cc(F)ccc2F
CCOP(=O)(OCC)C(N=Nc1ccc(C(F)(F)F)cc1)c2ccccc2
O=C(C=Cc1ccc(Cl)c(Cl)c1)NCCCCCN3CCCN(C(=O)Nc2cc(F)cc(C(F)(F)F)c2)CC3
CN(C)CC(CNC(=O)c1ccccc1-cc3ccc(-c2ccccc23)=O)C(=O)c4nccs4
CCC6OC(=O)C(C)C(OC2CC(C)(OC)C(O)(Cn1cccn1)C(C)O2)C(C)C(OC3OC(C)CC(N(C)C)C3O)C(C)(O)CC(C)C(OCc5cnc4ccccc4n5)C(C)C(O)C6(C)O
c5ccc(NCc4ccc(-c3ccc(-c2nc1ccccc1[nH]2)s3)cc4)cc5
COCCn5ccc(Nc1ncc4c(n1)-c2c(nn(C)c2Cc3ccccc3)CC4)n5
COc3ccc(CNC2CCN(C(=O)c1cnccn1)CC2)cc3
N#Cc4ccc(OCC(=O)Nc3nnc(CCCCc2nnc(NC(=O)C(O)c1cccc(O)c1)s2)s3)cc4
O=C3C=C(C(=O)N(C1CC1)C2CC2)NC(=O)N3
Cn3c(O)nc(-c1ccc(Br)cc1)c(C2CCCCC2)c3=O
CC(NCC(O)C(Cc1ccccc1)NC(=O)c2cc(C(N)=O)sc2CC)c3ccccc3C#N
CN(C)CCN3CCC=C(c2nc(-c1cccnc1)no2)C3
COc3c(-c1ccccc1)oc2ccc(Br)c(O)c2c3=O
O=C(CSc2nnc(-c1cccc(F)c1)o2)Nc3ccccc3Br
COc2ccc(NC(=S)Nc1ccccc1)cc2
O=S(CCCOCc1ccc(O)c(O)c1)c2ccc(O)c(O)c2
O=C(O)CCc1c(C(=O)O)[nH]c2ccc(Cl)cc12
CCCCCCCSc1nc(N)nc2c1ncn2C3OC(CO)C(O)C3O
O=C(Nc1cc(C(F)(F)F)cc(C(F)(F)F)c1)Nc2nccs2
Cc2cc(Cl)c1ccccc1c2C(=O)NCC(c3ccccc3C)N4CCCCC4
CC=Cc1cn(CCCCCO)c(=O)nc1N
O=CC2(NC(=O)c1nc(Cl)cc(Cl)c1Cl)CCOCC2
Cn4cn2c(nc(NCCCO)n3nc(-c1ccco1)nc23)n4
COc4ccc(CNC3CC(c1ccc(F)cc1)CC(Oc2cccnc2)C3O)cc4
COCCNc4nc(NCc1ccco1)c3sc(-c2ccccc2)cc3n4
CCOc1ccc3c(c1)c(=O)c2c(C)ccc(C)c2n3C
COCCNc3nc(-n1nc(C)cc1Nc2cc(OC)c(OC)c(OC)c2)nc(N(C)C)n3
O=C(Nc1cc(Cl)cc(Cl)c1)c5ccc(N4CCN(CC(O)(Cn2cncn2)c3ccc(F)cc3F)CC4)cc5
Cc5ccc(-c1cn4c(n1)sc3cc(C(=O)c2ccccc2)ccc34)cc5
COc4ccc(N(C(=O)c1snc(C(N)=O)c1N)C(C(=O)NC2CCCC2)c3ccc(OC)c(OC)c3F)c(OC)c4
CS3c[nH]2cc1nc(C)ccc1c2c(=O)c3C#N
Cc3cccc(NC(=O)CCC(=O)N(Cc1ccco1)C(C(=O)NC(C)(C)C)c2cccs2)n3
FC(F)(F)c1ccc2c(c1)c4c(n2CCCNc3ccccc3C(F)(F)F)CCNC4
Nc1cccc2c(S(=O)(=O)O)cccc12
O=C2NC(=O)C(=Cc1ccc(F)c([N+](=O)[O-])c1)S2
NC(=O)CN(CCCc1nccn1Cc2cscn2)C3CCCCC3
S=C(Nc1ccccc1)Nc2ccc(Cl)c(Cl)c2
CCC(CC)C(=O)OC(CN(C)Cc1ccccc1)c2ccc(F)cc2
COc2ccc(C=CC(=O)c1ccc(Cl)c(Cl)c1)cc2OC
CCOc4cc(C(=O)NC(Cc2ccc(-c1cccc(OC)c1)cc2)C(=O)Nc3ccn(C)n3)ccc4C
Cc2cn(N1CCOCC1)c(C)c2Oc3ccccc3
CCN(CC)C(=O)Cn3cc(S(=O)(=O)CC(=O)NCCc1ccccc1)c2ccccc23
CC(=NNC(=O)c2ccc(-c1ccc([N+](=O)[O-])o1)cc2)c3ccc(NC=CC(=O)O)cc3
COc4cccc(Cn2c(NCCN1CCOCC1)nc3c2c(=O)[nH]c(=O)n3C)c4
CC6(C)CCC5(C(=O)O)CCC4(C)C(=CCC3C2(C)CCC(OC1OC(C(=O)O)C(O)C(O)C1O)C(C)(C)C2CCC34C)C5C6
Nc3nc(N)c(C(=O)NC(=O)c2ccc(N1CCOCC1)cc2)s3
COc1cc2c(cc1OC)CC(C)N(C(C)=O)C2CCO
CCNC(=O)N3CCN(C(=O)C2CCCN(S(=O)(=O)c1ccc(OC)cc1)C2)CC3
C=CCNc2cccc(Sc1ccc(Br)cc1Cl)c2C
O=C(COC(=O)COc1cc(C(F)(F)F)nc2c(C(F)(F)F)cccc12)NC3CCCC3
Cnc3C(NC(Cc1ccccc1)CC(C)(C)C)nc2ccccc23
NC3(=C2C(=O)Nc1ccccc12)SCCSC3
CCCn3c(=O)c2[nH]c(-c1cc(OCC(=O)NC)nn1C)nc2n(CCC)c3=O
CCOc1ccccc1N4CCN(Cc3cccc(C(=O)Nc2nc(C)cc(C)n2)c3C)CC4
CSc4nnc(-c2nn(Cc1ccc(Br)cc1)c3ccccc23)o4
O=C(O)c4ccc(C(=NOC1CCCCC1)c3ccc(OCCOc2ccc(F)cc2)cc3)cc4
COc1ccc(CCNS(=O)(=O)N(C)C)cc1
O=C(N1CCOCC1)N4CCN(C(c2ccccc2Cl)c3ccccc3Cl)CC4
CC34CCC2c1cc(F)c(O)cc1CCC2C3CCC4C(=O)CCCN6C(=O)CCc5cc(F)c([N+](=O)[O-])cc56
CCN(CC)CCCN(Cc1cccc([N+](=O)[O-])c1)C(=O)Nc2ccccc2
CCc1cc(C(C)=O)c(O)cc1O6CC5CC4C3CCC2NC(=O)CCC2(C)C3CCC4(C)C5C6C
Cc4ccc1c(ccn1CCNC(=O)C(Cc2ccsc2)N3CCNC3=O)c4
CC(NC2CCCN(C(=O)NCC1CCN(C)CC1)CC2)C(O)c3ccccc3
c1ccc4c(c1)nc(C2OC2c3ccccc3)n4C5CC5
Oc3ccc(C(=S)N2CCN(c1ncccn1)CC2)cc3
CCN2CCN(C(CC(=O)O)c1ccccc1)S2(=O)=O
OC1COCOC1n3cc(CNc2ccccc2)nn3
O=C(Cc1ccccc1)CSc3nc2ccccc2[nH]3
CCCCOC(CC)C(=O)Nc1ccc(Cl)c(Cl)c1
O=C(c2cc(-c1ccc(Br)cc1)on2)N4CCC(N3CCCCC3)CC4
O=C2NC(Cc1c[nH]cn1)C(=O)NC2C4CCCc3ccccc34
CCCC(NC(=O)C1C3C(CN1C(=O)C(NC(=O)C(NC(=O)c2cnccn2)C(C)O)C(C)C)C3(C)C)C(=O)C(=O)NC4CC4
CCc1c(C)[nH]c(=O)c(N(C)C)c1C(=O)c2cccc(C(F)(F)F)c2
CCOc1ccccc1CNC(=O)C3CCN(C(=O)c2ccc(Cl)cc2)CC3
Cc5cccc(-c2nn(Cc1c(F)cccc1F)cc2-c4nc3ccccc3o4)n5
CC(C)(C)N(C(=O)NC(Cc2ccc(-c1ccccc1)cc2)C(=O)NC(C=CCCN)CC(CCCCCCCN)C(=O)NCCN)C(=O)NC(Cc3ccccc3)C(N)=O
O=C(CSc2nc(-c1ccc(Cl)cc1)no2)Nc3ccc(SC(F)F)cc3
COc2ccc(C=CC(=O)c1ccc(OC)cc1OCCN(C(C)C)C(C)C)c(OC)c2
CCN(CC)C4CCN(c3c(F)cc2c(=O)c(C(=O)O)cn(C1CC1)c2c3F)C4
O=CN(CCCCCCCCN3CCC2c1cccc(O)c1CCC23)c4ccccc4
NC(C(=O)NNc1ccc(Cl)cc1Cl)c2ccccc2
COc1ccccc1CN2CCC4(CC2)OCc3ccccc34
CCCO2CCC1C(C)(C(=O)O)CCCC13(C)C2CCC(C)C3=C5C(=O)OC(c4ccoc4)C5n6cncn6
CCCCNC(=O)c3c(S(=O)(=O)c1ccccc1)c(-c2ccccc2)n(N)c3C
COC(=O)CCCNC(=O)C(=O)C(CC1CCCCC1)NC(=O)c2cccc(O)c2
c3ccc(CN2CCc1ccccc1C2)nc3
COc4ccc(C=C3Oc2cc(C=CCN1CCC(O)CC1)cc(O)c2C3=O)cc4
O=C(c2cc(-c1cccc(C(F)(F)F)c1)on2)N3CCCC3CCc4ccccc4
NS(=O)(=O)c4cnc3ccc(NC(=S)NC(=O)c2cc1ccccc1cc2O)cc3c4
CCCOc1ccc(C(C)=O)cc1CN2CCCC2Cn4cc(C)c3ccccc34
O=C4N=C(Nc3ccc(-c2nc1ccccc1o2)cc3)SC4=Cc5cccnc5
COc3cc(C=C(C#N)c2nc1ccc(C)cc1[nH]2)ccc3OCC(=O)O
Cn4c(N)n3ccn(-c1cccc2[nH]ncc12)c3nc4=O
COC(OC)C(C)Oc1ccc(Cl)cc1CN(CCOC(=O)c2ccc(Cl)cc2)C(C)O
CCC(C)NS(=O)(=O)c2cccc(C(=O)N1CCC(C)CC1)c2
CCn4cc(C(=O)O)c(=O)c3cc(F)c(N2CCN(c1cc(C(F)(F)F)ccn1)CC2)c(F)c34
Cc4ccc(-n3cc(C(=O)c1sccc1C)c(=O)c2ccc(C)nc23)cc4C
CC(C)Cn3c(=O)n(C)c(=O)c2nc(CCNCCC(C)C)n(CCc1ccccc1)c23
O=C(O)CCc4ccc(NC(=O)C3(NC(=O)c2cccc(NC1=NCC(O)CN1)c2)CCCC3)cc4
COC(=O)C1=C(C)NC(C)=C(C(=O)OC)C1c3[nH]c(-c2ccco2)nc3OC
COc2ccc1c(NCCN(C)C)cc(C)nc1n2
Cc3ccc(-c2csc(-c1cccnc1)n2)cc3
CCCCCCCCC=CCCCCCCCCN1C(=O)C=CC1=O
O=C3SC(=Cc2ccc(-c1ccc(O)c(Br)c1)o2)C(=O)N3Cc4ccccc4
CN(CCc1ccc2c(c1)OCO2)S(=O)(=O)C3CNC(=O)NC3=O
Nc2nc(=O)n(C1CCC(CO)O1)cc2F
CCc1cc5c(c2c1CCN2c4cccc(-c3cc[nH]c(=O)c3)c4)OCO5
CC(C)CC(NC(=O)C(Cc1ccccc1)NC(=O)C(C)NC(=O)CNC(=O)CNC(=O)c2ccco2)C(=O)NC(C(=O)NCCN)C3CCCCC3
c4ccc3sc(SCc2nc1ccccc1s2)nc3c4
CCC(C)C(NC(=O)C(CC1CCCCC1)CC(O)C(Cc2ccccc2)NC(=O)OC(C)(C)C)C(=O)NC(C(=O)NCc4nc3ccccc3[nH]4)C(C)C
CCCC(C#N)c1ccc(O)c(O)c1
Cc2cccc(C(=O)N(C)CC(=O)Nc1ccc(Cl)c(C(F)(F)F)c1)c2Cl
O=c2[nH]c1cccc(Cl)c1n2Cc3ccc(Cl)cc3
Cc4ccc(CNC(=O)C(=O)c2cn(Cc1ccccc1)c3ccccc23)cc4
CCOC(=O)C3(O)=Cc2ncc1cccc(O)c1n2n3
CC(C)CC(CN)NCc2nc(=O)c1cnn(C)c1[nH]2
Nc1nc(N)c2c(n1)COC2
CC4CN(CCC=C3c1ccc(Cl)cc1CCc2cccnc23)CC(C)S4
CCOC(=O)NC2CCCC(CC=Cc1ccsc1)C2
CC(NC(=O)C(NS(=O)(=O)Cc1ccc(C(=O)O)cc1)CN(Cc2ccccc2)C(C)(C)C)c3ccc(N)cc3
Nc3nc(N)c2c(Cl)c(CC(=O)Nc1ccc(Cl)c(F)c1)ccc2n3
CCOC(=O)c4cnn(C3CCCN(C(=O)c2ccc(C1CC1)cc2)C3)c4C
Cc3ccc(N2CCN(CC(=O)Nc1ccc(Cl)cc1Cl)CC2)cc3
S=c2[nH]c(-c1ccc(Cl)cc1)nn2CN3CCOCC3
COC(=O)Cn2cnc1c(C(=N)N)cccc1c2=O
COc1ccccc1C=NNc2ccc([N+](=O)[O-])cc2[N+](=O)[O-]
Cc3cccc(N1C(=O)CCC1C(=O)NCc2ccc(OCC(F)(F)F)cc2)c3
CCOc3ccc(C(=O)Nc2cccc(NS(=O)(=O)c1ccccc1)c2)cc3OCC
Cc2n[nH]c(SCCN1CCOCC1)nc2=O
COC4=C(C(=O)O)N3C(=O)C(NC(=O)CSc1cc(Cl)ccc1Sc2ccc(S(N)(=O)=O)cc2)C3SC4
O=C(COC(=O)C=Cc1ccc(Br)cc1)NCCC2=CCCCC2
Cc5ncn(-c4ccc(N3CCN(c2ccc(C(F)(F)F)c(OC1CC1)c2)CC3)cn4)n5
Fc5cccc(Nc3c1ccccc1nc4sc(CCN2CCCCC2)cc34)c5
FC(F)(F)c1ccccc1CNc2ccc(Cl)c(Cl)c2
CCOc4ccc(C3=C(C)C(=O)N(C2C(O)C(O)C1OCOC1C2O)O3)cc4
CCCCCC1CN2CCC1CC2C(O)c3ccnc4ccc(OC)cc34
O=C4CC(N3CCN(c1ccnc2cc(Cl)ccc12)CC3)C(=O)N4c5ccc(F)c(Cl)c5
O=C(NNC(=S)NCc1ccccc1)c2c[nH]c3ccccc23
CC(=O)C=C(O)C=C(C)N5c1cc(nn1-c2ccccc2)C4(CCN(CC3CCCCC3)CC4)C5=O
CCOc3ccc2nc(NC(=O)CCN1CCCCC1)sc2c3
CCN(CC)S(=O)(=O)c1ccc2c(c1)n(C)c(=O)c(=O)n2C
Nn2c(O)nc13c(cccc1c2=O)OCCC3
CC(N(CC)C(=O)c1cccc(O)c1)C(=O)NC(C)C(=O)NC(Cc2ccccn2)C(=O)NC(Cc3c[nH]c4ccccc34)C(N)=O
c1ccc2c(c1)ccn2C7(c3cc4c(cc3)CCNC4)Oc5cccc6cccc(c56)O7
CCOC(=O)c3c(C)[nH]c(CCC(=O)NC2CCN(Cc1ccccc1)CC2)c3C
CCOC(=O)c2c(NC(=O)C1CC1)sc(C)c2-n3cccc3
CN(C)C3(c2ccc1ccccc1c2)CCCCC3
CSC3N=C(N2CCN(c1ccc(F)cc1)CC2)SCC3
O=C(O)C(Cc2cccc3ccn(Cc1ccccc1Cl)c23)NC4=C(Cl)C(=O)NC4=O
O=C2N1CC(F)(F)CC1C(=O)N2Cl
Cc3nc(C)n(C2CN(c1cc(C#N)ncn1)C2)n3
Cc4cc(NCCN1CCCCC1)n3nc(-c2ccccc2)cc3n4
CCCCN(CCCC)CC(O)c1ccc([N+](=O)[O-])c2ccccc12
CC(C)(C)c3ccc(C(=O)C=Cc2ccc(-c1ccccc1C(=O)O)cc2)cc3
COcc5cC1(CC(=O)Nc3c1c(N2CCCCC2)nc4ccccc34)ccc5O
COc3ccc(C(=O)c2ccc(CN1C(=O)OC(CC(C)=O)C1C)cc2)cc3OC
CCCCNC(=O)CSc2nc(-c1cccs1)cc(C(F)(F)F)n2
Cc3cccc4cc(-n1cc(C(=O)NCCCCCCC(=N)N)nn1)c(N2CCC(CO)CC2)nc34
Cc2cc(C(=O)COc1ccc(O)cc1)c(C)s2
COc1c(Br)cc(Br)c2cc(C(=O)O)nn12
CCc4ccc(CC)c(SC3=NS(=O)(=O)c2c(C)cc(C)c(NS(=O)(=O)c1ccc(C)cc1C)c23)c4
Cc2ccc(NC(=O)CNS(=O)(=O)c1cccs1)cc2S(=O)(=O)N3CCOCC3
Cc3cc(Nc1ccccc1)nc(SCC(=O)NNC(=O)COc2ccccc2)n3
CC(C)c1ccc7(nn1)CCNC(=O)(C2CCCCN2CC(O)CC(NS(=O)(=O)c4ccc(Oc3ccccc3)cc4)C(=O)NC6c5ccccc5CC6O)C7
Cc5ccc(NC(=O)Cn2c(=O)n(-c1ccc(Cl)cc1)c(=O)c4c2c3cc(C)ccc3n4C)cc5
CCCCC5CCO2C3Cc1cc(O)cc6c1C2(CCN3CC4CC4)C5O6
CCc3cc(C(=O)C2CCCN(C(=O)c1ccc(Cl)c(F)c1)C2)n(C)n3
Cc4ccc(C(=O)N3CCN(Cc1ccc2c(c1)OCO2)CC3)cc4
NC(=O)COc3ccc(Oc2cccc(NS(=O)(=O)c1ccc(F)cc1)c2)cc3
CC3(C)Cc1c([nH]c2c(O)cccc12)CN3
O=C(c2ccc(OCc1ccccc1)cc2)N3CCCCC3
Cc2ccc(Oc1nc(C#N)cnc1[N+](=O)[O-])cc2
COc3cccc(-c2nnc(NC(=O)C=Cc1cccc(OC)c1OC)o2)c3
Cc1ncsc1-c4cccc(Oc3ccc(S(=O)(=O)Nc2ccc(F)cn2)cc3C#N)c4
Cc4cccc(C(=O)N(CCN1CCOCC1)c3nnc(-c2cccc(C(C)C)c2)o3)c4
Cc16c(cn4(n1)C(=O)CC(c3ccc(-c2ccncc2)cc3)N(C(C)(C)C)C4=O)c5ccccc5n6C
CC14CN2CC(C)(CN(C1)C2c3ccc(Br)cc3)C4
O=C4(NC2CCN(C(=O)OCc1ccccc1)CC2)NC(CC3=CCCCC3)C(=O)C4
COc2ccc(CCC(=O)Nc1cc(OC)c(OC)c(OC)c1)cc2
CC(C)CCOC(=O)CCN2C(=O)c1c(ccc(O)c1O)C2=O
CCN(CC)CCCOc2ccc(-c1csc(C#N)n1)cc2
Cc1n([N+](=O)[O-])cnn1C(C)C(=O)OCC(=O)c2ccc(Br)cc2
CCOC(=O)c3sc(NC(=O)C2CC(=O)N(CCc1ccc(OC)c(OC)c1)C2)nc3C
CCOC(=O)c1c[nH]nc1-c3cc2cc(OCC)ccc2oc3=O
Cc4cccc(C3CC(c1ccccc1)=Nc2ncnn23)c4
CN(Cc1ccc(C#N)cc1)C2CCOC2
COcc3cncN(c1c(Cl)cccc1OCCCNS(=O)(=O)c2cccc(F)c2)n3
COc3cccc(CNc1ccc(C(=O)NC(=N)N)cc1S(=O)(=O)Nc2ccccc2OC)c3
COCc3cc(=O)nc(N=c2[nH]c1ccccc1s2)[nH]3
NC(=O)CCN(C(=O)C(CCC(N)=O)NC(=O)CNC(=O)C(CO)NC(=O)C(NC(=O)C(CCCN)NC(=O)c1cccc(O)c1O)C2CCCC2)C(=O)N3CCCC3C(=O)N4CCCC4C(=O)NCC(CC(=O)O)O
CCN(CC)C(=O)C2CCCN(Cc1ccccc1)C2
CC1(C)OCC(CNC(=O)CCC(N)C(=O)O)O1
CCCCCCCCN=C(Nc1ncc(Cl)cc1Cl)Nc2ccc(Cl)cc2Cl
O=C(Nc1cc(C(F)(F)F)ccc1N2CCOCC2)c3ccccn3
Cc1cc(=O)oc2cc(OCCCCOCCCC(=O)O)ccc12
CCN1CCCC1C4COC(c2ccccc2)(c3ccccc3)O4
CCN(CC)CCN(Cc2ccc(-c1ccc(C(F)(F)F)cc1)cc2)C(=O)Cn5c(SCc3cccc(F)c3F)nc(=O)c4ccccc45
CN2C(=O)C(O)=C(C(=O)c1ccc(Cl)c(Cl)c1)C2c3cccc([N+](=O)[O-])c3
Cc6ccc5nc(C(c1nnnn1C2CC2)NC4CC(=O)N(c3ccccc3C)C4)c(=O)[nH]c5c6
CC(Cl)C=C(C#N)C(=O)C1CC1(C)C
Nc2oc(-c1cccc(Cl)c1)nc2C(=O)NN=Cc3ccc([N+](=O)[O-])o3
CC2NCc1ccc4c(c12)C5Cc3ccc([N+](=O)[O-])cc3N4O5
CN(C)C(COc1ccccn1)Cc2ccco2
COc2ccc(C=CC(=NNC(N)=S)C=C(C=CC=Cc1ccccc1)C(=O)O)cc2
COc3ccc(-c1cc(C(F)(F)F)nn1-c2ccc(S(C)(=O)=O)cc2)c(OC)c3OC
CCn1ccnc1CNc2ccnc3cc(Cl)ccc23
Cc3ccc(C(=O)N(CCCN(C)C)c2cnc1ccccc1c2)o3
CCCCNCCCC
CNC(=O)COc3nc2nccc(-c1ccccc1F)c2cc3C(=O)N(C)C
CCCCCCCCCC(=O)N2CCCc1cc(OC)ccc12
CC4CN(C(C)CO)C(=O)Cc3cc(NC(=O)Nc1cccc2ccccc12)ccc3OC4CN(C)S(=O)(=O)c5cccs5
CN(c1ncc(O)c2ccsc12)C4CC(c3ccc(F)cc3F)=NO4
Cc2nc1ccccc1nc2CSc4nnc(-c3ccccc3Br)o4
O=c3c1ccccc1nc(-c2ccccc2)n3CCCN5CCN(c4ccc(F)cc4)CC5
Cc3ccc(CNC(CCNC(=N)N)C2CCc1ccccc1C2)cc3
Cc4ccc(F)c(S(=O)(=O)N(C)c3ccc(C(=O)N2CCN(C1CCCC1)CC2)cc3)c4
COC(=O)c2cccc3sc(=NNS(=O)(=O)c1cccs1)[nH]c23
O=C(Nc1cc(Cl)ccc1C(=O)O)c2cccc(Cl)c2[N+](=O)[O-]
O=C(O)c2ccc(CSc1cccc[n+]1[O-])cc2
COC(=O)CC1O3C(C)(C)OC1C(c2ccccc2)=C3C(=O)OC
COc3ccc(C2(C#N)(CCCN(C)CCc1ccc(OC)c(OC)c1)CCCCC2)cc3OC
NC(=N[N+](=O)[O-])NCCCC(NC(=O)C(C(=C1CCC1)C2CCC(CCC(C)(C)O)CC2)NCC(=O)O)C(N)=O
CCCC(CC2(C(=O)N1CC(C)OC(C)C1)CCCC2)NC(=O)c3nn[nH]n3
COc1cc(Cl)c(C)cc1NC(=O)Cc2c[nH]c3ccccc23
CCCCCCCCC=CCCCCCCCC(=O)c2ncc(-c1ccccc1)o2
CCC(C)CN(C(=O)C(C)NC(=O)C1CCCN1C(=O)C(Cc2ccccc2)NC(=O)C(N)CCCN=C(N)N)C(=O)NC(C)C(=O)NC(C)C(=O)NC(C(N)=O)C(C)O
Cc2cc(C)nc(CSCC(=O)NCC(=O)NC1CCCCC1)c2
O=C(O)CCCCN4C(=O)C(=Cc3cc2c([nH]c1ccccc12)c(CCCC(=O)O)n3)SC4=S
Cc1noc(C)c1S(=O)(=O)N(C)CCO4cc3ccN(C(=O)COc2ccccc2OC(C)C(F)F)cc3C(=O)N(C(C)CO)CC4C
CS(=O)(=O)NCc1ccccc1
Oc1ccc2c4c1OC5C(O)C=CC6C(C2)N(CC3CC3)CCC456
CCOP(=O)(OCC)C(P(=O)(OC)OC)P(=O)(OC)OCC
COC(=O)c3ccc(CCC(OC(C)=O)C=Cc2ccc(O)c(-c1cccc(C(F)(F)F)c1)c2)o3
CN(C)c4ccc(C=C3N=C(c1ccccc1)N(c2cccc(C(F)(F)F)c2)C3=O)cc4
CC45C2CCC(C3C(C(=O)NCC=Cc1c[nH]cn1)CCCC23C)C4CCC5O
O=S(=O)(NCCN1CCOCC1)c4ccc(-c3ccc2nncn2n3)cc4
CCNC(=O)C(CCC(N)=O)NC(=O)C(N)Cc1ccc(O)cc1
O=C2CC(c1ccc(F)cc1)C(=O)N2S(=O)(=O)c3ccc([N+](=O)[O-])cc3
CC(C)CC(NC(=O)OCc1ccccc1)C(=O)NC(Cc2c[nH]c3ccccc23)C(=O)C(=O)NO
O=C(c1csnn1)N3CC2CNCC(C2)C3
O=C(Nc2ccc1[nH]c(=O)[nH]c1c2)C4CCN(C(=O)c3ccccc3)CC4
O=c3nc2nc1ccccc1nc2n3Cc4ccccc4Cl
CNC5CNc1(ccc3c(c1)CC(N2CCN(CCF)CC2)CN3S(=O)(=O)c4ccc(Cl)cc4)CC5
O=C(OC1CCS(=O)(=O)C1)c2ccccn2
Cc2[nH]c1cnccc1c2C(=O)Cc3ccccc3
COC(=O)c2c(-c1ccc(F)cc1)csc2NC(=O)COC(=O)C3CCC(C)C(=O)O3
O=C(Nc1ccccc1Cl)c2ccc(Br)o2
COc1ccccc1COCCCOcc5ccN2(C(=O)CNCC2C4OCc3cc(CNCCCO)ccc34)cc5
Nc4cnn(C3OC(C(=O)N2CCc1[nH]ncc1C2)C(O)C3O)c4
c4ccc(Cn3cnc2c(NC1CCCC1)ncnc23)cc4
CC(C)CCN2CCC(C)(NC(=O)C(=O)Nc1cccc(C(F)(F)F)c1)CC2
CN(C)c5ccc(-c3nc2cc(-c1ccsc1)ccn2c3-c4ccccc4)cc5
CCC(Oc5cccc(C(C)=NN3C(c1ccccc1)=NN(c2ccccc2)C3c4ccccc4)c5)C(=O)O
O=c3c(-c2nnc(CO1C(CO)OC(CO)C(O)C1O)o2)coc4cc(O)c(CO)c(O)c34
O=C(Cn3ncc1c(cnn1-c2ccccc2)c3=O)N5CCN(S(=O)(=O)c4ccc(Cl)cc4)CC5
CC(C)(C)NC(=O)NCc2noc(-c1ccc(Cl)cn1)n2
CCCCCn5cc(C(=O)NC23CC1CC(CC(C1)C2)C3)c(=O)c4cccc(OC)c45
Cc1ccccc1NC(=O)Cn4c(=O)oc3cc(S(=O)(=O)N2CCCCC2)ccc34
COc2ccc(O)c(C(=O)NCCN1CCOCC1)c2
CCC(C)C(NC(=O)C1OC1C(=O)OC(C)(C)C)C(=O)NC(CC(C)C)C(=O)Nc2nccs2
CC(=O)NCC4CN(c3ccc(-n2cc(CO)c(-c1cccc(C(F)(F)F)c1)n2)c(F)c3)C(=O)O4
O=C(C=Cc1ccccc1)C2=C(O)COC2=O
CC(=O)c1ccc(NC(=O)CC(N)C(=O)O)c(O)c1
CC(C4CCCN(C(=O)OC23CC1CC(CC(C1)C2)C3)CC4)NC(=O)Oc5ccccc5
CCS(=O)(=O)Nc4cc(F)c(-c3nc2ccn(C=C1CC1)c2c(=O)n3O)cc4F
O=C2CC(O)C(C(CCCc1ccccc1)O2)C3OC(CO)C(O)C(O)C3O
C2CCC4CC(CCc1ccccc1)OC3OC5(C)CCC2C34OO5
COc3cc(Cn2cnc1c(N(C)C)nc(C#N)nc12)ccc3O
O=c3cc(CN1CCCCCC1)nc4n(CCc2cccnc2)ccn34
CC(C)Cc3cc(C(=O)N1CCC(C(N)=O)CC1)c2ncccc2c3
COC(c3ccc2[nH]cc(C=Nn1cnnc1)c2c3)C(F)(F)F
OCc4cc(N2CCN(C(=S)NCCCN1CCCCC1)CC2)nc(-c3ccccc3)n4
O=C(O)CCNC1CCCc2c1[nH]c3ncccc23
COc3cc2oc(=O)cc(COC(=O)CNC(=O)c1cccc(Br)c1)c2cc3OC
N#Cc4cccc(S(=O)(=O)c2sc1ncc(N)cc1c2-c3ccc(F)cc3)c4
CCNCCN4C(=O)c3ccc(C(=O)NCC2COc1ccccc1O2)cc3C4=O
CN(CC(CC2N1CC3CC(C1)CC2C3)c4ccc(Cl)c(Cl)c4)C(=O)C5CCCCC5
C=CCOc3ccc(CNc2ccc(C(=O)Nc1nc(C(=O)OCCCC)cs1)cc2)cc3
Cc6cc(C)cc(COc5ccc(NC(=O)C1CCCN1C(=O)Nc4ccc(-c3coc(-c2ccccc2)n3)cc4)cc5)c6
N#Cc2c[nH]c(C(=O)c1ccccc1)n2
CN4c1ccccc1N3C(=O)c2ccc(C(=O)NC)nc2C3C4=O
O=C(O)C(CS(=O)(=O)c1ccc(Br)cc1)c2ccsc2
CCCCCNc2cc(SC)nc(-n1nc(C)cc1C)n2
S=C(NCC(N1CCOCC1)C2OCCO2)Nc3cccc(Cl)c3
Clc7cccc(Nc6nc(-c1ccccc15CC(c2ccccc2)(C3CCOCC3)n4nncc4N5)cs6)c7
COcc3cC(=CC(C=Cc1cc(C)no1)=NOC2OC(CO)C(O)C(O)C2O)cc(C)c3O
CC(=O)c2cnn(-c1ccccc1)c2N
CCc1cccc(C)c1NC(=O)CSc2nc(=O)[nH]c3c2CCCC3
C4=CC3C2CCC1=CC(=O)C=CC1(C)C2CCC3(C)C4OC(C)=O
Cc5ccc(Nc3nnc(C(c1ccc(F)cc1)c2ccc(F)cc2)c4ccccc34)cc5
CCOC(=O)C4CCN(C3(=O)CCc2c(C)nc1nc(C)nn1c23)CC4
N=C(N)NCCCC(NC(=O)C(Cc1ccccc1)NC(=O)CNC(=O)Cc2ccccc2)C(N)=O
CN(C)c4ccc(C(Cc1cc[n+]([O-])cc1)(c2ccc(S(C)(=O)=O)cc2)c3cccc(F)c3)cc4
CCN(CC)S(=O)(=O)c1cccc3(c1)NC(=O)CC(C(=O)NC2CCCCCC2)S3
Clc4ccc(C3(c1ccc(Cl)cc1)CCC(c2ccc(Cl)cc2)NC3)cc4
NS(=O)(=O)c4ccc(NC(=O)CSc2nnc(COc1ccccc1C(F)(F)F)n2Cc3ccccc3)cc4
CC(C)(C)NC(=O)C(NC(=O)C(N)CNC(=O)c1nc(=O)[nH]c(O)c1F)C(C)C
O=C2CSC(c1ccc(F)cc1)N2NC(=O)c3cccnc3
Cn3cc(CC(=O)Nc2ccc(CCNCC(O)c1cccnc1)cc2)ccc3=O
Cc3ccc2cccc(OCc1c(Cl)cncc1Cl)c2n3
Cc3ccc(-c2nc(C)n(CCC(=O)NCc1cccs1)n2)cc3
COC3=C(C(=O)O)N2C(=O)C(NC(=O)C1=NOC(C)(C)C1)C2SC3
CC(C)CNC(=O)c3ccc(NCc1cncn1Cc2ccc(C#N)cc2)cc3-c4ccccc4
CCCCN(CCCC)C(=O)C(=O)c2c(-c1ccc(C)cc1)[nH]c3ccccc23
CC2=CC3Cc1[nH]c(=O)ccc1C4(C2)C3CCCN4C(=O)Cc5c[nH]c6ccccc56
COc3cccc(CN(Cc1ccco1)C(=O)c2ccccn2)c3
Cc3nc4c(c(-n2cnc1ccccc12)n3)CC(C)N(C(=O)NC(C)C)C4
CCOC5OC(C(=O)N3CCN(C(c1ccccc1)c2ccc(Cl)cc2)CC3)=C(C4CCCCC4)C5CCCO
CCNC(=O)C(Cc1ccccc1)NC(=O)C(NC(=O)C(Cc2cccc(O)c2)NC(=O)C(CCCN=C(N)N)NC(=O)C(CCCN=C(N)N)NC(C)=O)C(C)C
Nc1ncnc2c1ccn2C3OC(CO)C(SCCO)C3O
COc2ccc(OCCCOc1ccccc1Cl)cc2
COCC4CCC3(C=O)C(CCC2(C)C1CC(=O)CC1(C)CCC23)C4
CCC4C(OCC(O)CN2CCN(c1ccc(F)cc1)CC2)c3cc5c(cc3C4)C(C)(C)CCC5(C)C
CCCCC(CC)Nc2n[n+]([O-])c1cc3c(cc1[n+]2[O-])CCCC3
CCCC[N+](C)(C)Cc1ccccc1Oc2ccc(Cl)cc2NC(=O)c3cccc(Cl)c3
N#[N+][N-]c2ccc(Sc1ccc(F)cc1)cc2C(N)=O
CN4CCN(c3cnc2cc(C(F)(F)F)cc(NCc1cccc[n+]1[O-])c2c3)CC4
O=C(CCC(=O)Nc1ccc(C(=O)O)cc1)NC2CCCCC2
Cc1cc(F)ccc1C(=O)NC2CCCCNC2=O
CCCCOP(=O)(OCCCC)c1cccc2c(CC)cnn12
CCCCCCCCCCCC=CC(=O)NC1C(COP(=O)(O)O)OC(CO)C1O
CC(=O)NC3CCN(Cc2nc(C(=O)NCc1ccc(F)cc1)co2)CC3
CC(NC(=O)CN1CCCC1Cn2cncn2)c3ccc4c(c3)OCCO4
CN4C(=O)C(NC(=O)c2cc1cc(Cl)ccc1[nH]2)Cc3ccccc34
CCOC(=O)C2=C(c1cccc(OCC)c1)OC(=N)C(C#N)C2c3ccc(Cl)cc3
COc4ccc(C=CC(=O)c3ccc(OCCO)c(OCc2cn(Cc1ccc(F)cc1)nn2)c3)cc4OC
CCCCCCC=CCCCCCCCC(=O)Nc3cccc(CNC(=O)N2CCC(CCCNC1(=O)cc(cC(=O)NCCCCCCCCCC)ccc1OC)CC2)c3
Cc4cccc(-c3nc(CN2CCN(c1ccccn1)CC2)co3)c4
Cn2cc(C(=O)C=C(O)C(=O)O)c1ccccc12
COcc6cc-c(c5nn4cN(C3CNC(=O)(cc1cccc2cc[nH]c12)CC3)sc4n5)cc6
Cc1nc(N)ncc1Oc2ccccc2NC(=O)Nc3cc(C(C)(C)C)nn3-c4ccccc4
CCCCCCCCOP(=O)(O)OP(=O)(O)OCC3OC(n2cnc1c(N)ncnc12)C(C)(O)C3O
O=C(O)c6cn(C1CC1)c5cc(N4CCN(C(=O)CCC2C(=O)N(CC(=O)O)CCN2C(=O)OCc3ccccc3)CC4)c(F)cc5c6=O
Cc1n[nH]c(SCC(=O)N(C)CCO)nc1=O
CCCC(NC(=O)C1CCCN1)C(=O)NC(C(=O)N2CCCC2C(N)=O)C(C)(C)C
CCOC(=O)c4c(NC(=O)C1CCCN1)sc(C=N2NC(=S)NC3CCCCC23)c4C
CCCc3nc1c(cnn1-c2ccccc2)c(=O)n3N=Cc4ccccc4NCC
CCOP(=O)(c1ccc(C)cc1)N3Cc2ccc(C)nc2N=C3C
Cc4ccc(-c3nnn(CC(=O)NN=CC=Cc2ccc(-c1ccccc1)cc2)n3)cc4
CN(C)c1ccc(C=C[N+](=O)[O-])cc1C(N)=O
CCCCCCCCN2(c1ccc(OC(C)C)cc1)C(=O)NC(=O)NC2=O
Cc3cc(CN2CCN(c1cccc(C)c1)C(C)C2)c(C)s3
COc5cc(NC(=O)C4CCN(C(=O)C23CC1CC(CN(C1)C2)C3)CC4)c(C)cc5Cl
Cc2nn(-c1ccccc1)c5c2c(=O)oc4ccc3ccccc3c45
O=C(NCc1cccnc1)c2c[nH]c3ccccc23
CN(C)c3ccc(-c2csc(NCc1ccc(F)cc1)n2)cc3
Clcc4ccC(=N3CCC(OCCCCCC(c1ccccc1)c2ccccc2)O3)cc4
CCOC(=O)NC(=NC1CCCCC1)Nc2ccccc2Cl
O=C(O)CC(NC(=O)C1CCCN1)c3ccc(-c2ccccc2)o3
O=CN6(CCCN3CCC2(CCc1ccccc12)CC3)CCCC(=O)(N5CCC(NC4CCCCC4)CC5)C6
CCCn4c(=O)c1ccccc1n(CC(=O)Nc2ccc3c(c2)OCO3)c4=O
CC1(C)(CO)CCC(C(=O)O)CC1
Cc1cc(F)ccc1NC(=O)N4CCC(n3sc2ccccc2c3=O)CC4
CCC12CCC(C(NC(C)=O)C(=O)OC(C)=O)OC1=CC4CC2CC5C(C)(C3=CC(=O)OC3)CCC45O
NC(=O)C3(CCc2nc(-c1cccc(F)c1)no2)CCCN3
O=CNC(Cc1ccccc1)C(=O)NCC(Cc2ccccc2)C(=O)NCC(=O)NCCO
COc4ccc(-c3cccc(CC(N)C(=O)N2CC1CC1C2=CC(=O)O)c3)cc4
CCOC(=O)C3(Cc1ccccc1)CCN(C(=O)CCCn2ncnn2)CC3
COc4ccc(-c3ccc2nnc(-c1ccncc1)n2c3)cn4
COc4cc(C(=O)c2[nH]c(OC)c(Cc1cc(OC)c(OC)c(OC)c1)c2COc3ccc(C(C)=O)cc3)cc(OC)c4OC
O=C(NC(Cc1ccccc1)C(=O)N2CCCC2C(=O)NC(c3ccccc3)c4ccccc4)c5ccc(O)cc5
CC(C)N3CCC24(CCc1ccccc12)(CC3)NC(=O)NC4=O
CCC4Cc1(ccncc13NCCN(C(=O)c2cccc(F)c2)CC3)CC(N)C4O
Cc2ccc(NS(=O)(=O)c1ccc(Cl)cc1)c(=O)n2CC(=O)N3CCCCCC3
Ccc4ccC(=O)(N1CCCCC1CN3C(=O)C(=O)N(CCc2ccccc2)C3=O)cc4
CCOC(=O)C(Cc1ccc(OC)cc1)NC(=O)c3nc2ncccn2n3
COc4c(NC(=O)c2cc(-c1ccco1)on2)cc(N3CCN(C)CC3)cc4C(C)C
CCS(=O)(=O)N3CCc2cc(C(=O)CC1CCOC1)ccc23
Cc1nc(C(N)=O)sc1C(C)CCc2ccncc2
CN4(Cc1ccccc1)CCN(C(=O)c2cccs2)C3CCCN(C)C34
CCN4c2ncc(CCc1ccc(OC)cc1)cc2C(=O)N(C)c3cccnc34
COC3(COC(=O)CCNC(=O)c1cc(=O)oc2cc(OC(C)=O)ccc12)C(OC(C)=O)C(OC(C)=O)C(OC(C)=O)C(OC(C)=O)C3OC(C)=O
CC(C)CC(NC(=O)C(CC(C)C)OC(=O)c1ccccc1)C(O)CSCCCSc2ncccc2C(=O)NCCCC
CN(C)C3(c2cn(CC1(O)CCCC1)nn2)CCCCC3
COCC(=O)NC5CCC(CNc4nccc(-n3ccc2c(N1CCOCC1)cccc23)n4)CC5
Cc4ccc(OCc3nnc(SCC(=O)NN=Cc1ccc2c(c1)OCO2)n3C)cc4
COcc4ccC3(ncn2ccc1nc(N)nc(N)c1c23)cc4
Cc4cc(C)c(C(C)(C)C)c(NC(=O)NC3CCN(C2CCCc1cc(C)ccc12)CC3)c4
O=C(O)c2ccc(NCc1ccc(F)cc1F)cc2O
COC(=O)C(=Cc1ccc(OP(=O)(O)O)cc1)(CCSC2CCCC2)c3ccccc3OC
CC2CNc3c(N1CC(CN(C)C)OC1=O)c(F)cc4c(=O)c(C(=O)O)cn2c34
CN(C)S(=O)(=O)c4cccc(-c2nc(C1CC1)n3ccnc(N)c23)c4
O=C(C=Cc1cccnc1)c2cc(Cl)nc(=O)[nH]2
CCCCn2cN(CCCN1CCCC1=O)(c(C#N)I)c(=O)[nH]c2=O
COc4ccc(Cn2cnc(N)c3nc(C(C)(C)COc1ccc(C)cc1)nc2-3)cc4
Cc5ccc4nc(C(=O)C23CC1CC(CC(C1)C2)C3)oc4c5
Nc1[nH]c(N)nc(=O)c1NCCCCNS(=O)(=O)c2ccccc2
CS(=O)(=O)c4ccc(CN3CCCC(CC(=O)N2CCN(c1cccc(Cl)c1)CC2)C3)cc4
O=C(CCN3C(=O)C2C1C=CC(C1)C2C3=O)OCc4cc(=O)oc5cc(O)ccc45
CCn2nc(C(=O)N1CCOCC1)cc2C(=O)NCc3cccc(C)c3
Cc3noc(NS(=O)(=O)c2ccc(NC(=O)N(CCC(C)(C)C)C1CCC(C)CC1)cc2)c3C
COc4ccc3c(C)cc(NC2CCN(C(=O)NCC1CC1)CC2)nc3c4
Ccc2ccO(c1nc(C)ccc1C(=NCC(C)C)NO)c(C)c2
CC6(C)Cc5nc(N4CCOc3ccc(-c2ccc1nc(N)n(S(=O)(=O)C(C)C)c1c2)cc3C4)sc5C(C)(C)C6O
COC(=O)c4ccc(-c1cc3cc(c1)S(=O)(=O)N2=CCCCCN23)cc4
COc4cc(OC)c3(C2CCc1ccccc1C2=NN3C(C)=O)cc4OC
Cc2cc(Oc1ccc([N+](=O)[O-])cc1)c(C)cc2CN
CC=C1C2CC(C)(O)C1OC(=O)C3=CCCCC23
COc1cc2c(cc1OC)C(CCO)N(C(C)=O)CC2
CCC(C)(C)NC(=O)Cc1cccn12CCCN3CCCCC23
O=c3[nH]c2c(-c1ccccc1)nnn2c4ccccc34
CCc4ccc(NC(=O)CSc2nnc(-c1ccncc1)n2Cc3ccco3)cc4
COc3cc(C(c1ccc(C=O)cc1)c2cccnc2)ccc3O
CC7CN6c4c(cc3c(N1C(=O)OCC12CCCC2)noc3c4F)CC5(C(=O)NC(=O)NC5=O)C6C(C)O7
Cc[nH]4c3[nH]c(CSc2nc1ccc(F)cc1s2)nn3nc(=O)c4C
CN(NC(=S)Nc1ccccc1Cl)c2ccccc2
COc1ccc2c(c1)nc4n2CCN(C(=O)CN(C3CCCCC3)S(C)(=O)=O)C4
Cc1cc(Cl)ccc1C(=O)Cc2ccc(Cl)cc2Cl
CN(Cc1cccnc1)C(=O)c6cccc(-c5ccc4nc(Nc3cccc(OCc2cc(F)ccc2F)c3)nn4c5)c6
COcc4ccC(CC2c1cc(OC)c(OC)cc1CCN2C(=O)c3cccs3)cc4
O=[N+]([O-])c1ccc4c(c1)N(Cc2ccccc2)C(=S)N(c3ccc(Cl)cc3)C4
Cc1c(C)c4c3(c(C)c1O)C(CC(C)C2C=CCC(CCOC(=O)C[N-][N+]#N)(C(C)CCC(=O)O)C23C)OC4=O
CCCCCOC(=O)N4CCN(C(=O)C(CCC(=O)O)NC(=O)c3nc(-c1ccccc1)cc(N2CCCCC2C)n3)CC4
CCOc6ccc(CCNC(=O)C1CC1(CCN4CCCC(C(Sc2ccccc2OCC)c3cccc(C)c3)C4)c5ccc(Cl)c(Cl)c5)cc6
CC3(C)CC(=O)c2cnc(Nc1cccc([N+](=O)[O-])c1)nc2C3
COCC(NC(=O)c1ccco1)C(=O)NC(C)c2ccccc2
COc3ccc(-c2nc1ccc(C)cc1o2)cc3NC(=O)c4cccs4
CC5(C)C4CCC3=C2CC(CO)(OC1OC(CO)C(O)C(O)C1O)C(C)CC2(C)CCC3(C4)O5
COc2cc(NC(C)CCCN)c1ncccc1c2Br
O=C(Cn3c(=O)oc2cc(S(=O)(=O)N1CCOCC1)ccc23)N5CCCc4ccccc45
Cc4cccc(Nc3ccc(N2CCN(CCOCc1ccc(F)cc1)CC2)cc3)cc4
N=C(N)c4cccc(CNC3(=O)CN(S(=O)(=O)Cc1ccccc1)CCc2ccccc23)c4
N=C(N)NCCOC(c1ccccc1)c2cc(F)cc(F)c2
COc3ccc(N(CC(=O)N1CCCCCCC1)S(=O)(=O)c2c(C)noc2C)cc3OC
COC(=O)NCC(=O)(N1CCCC1cn8cc7c-c(c6ccC(C5CCc(c4ccC(CNC3CC2(cc(C#N)C2)C3)c(F)c4)CC5)cc6)ccc7[nH]8)C(C)C
O=C4NC(=O)C(Cc1c[nH]c2ccccc12)(Cc3ccccc3)C(=O)N4C6=NCC(c5ccccc5)O6
O=C(NC2=CC(=O)c1ccccc1C2=O)c3ccccc3Cl
CN1CCCCC1c4ccc3ncc2ccccc2c3c4
O=C(CCNS(=O)(=O)c2ccc(Oc1ccccc1)cc2)OCc5cc(=O)n4nc(C3CC3)sc4n5
O=C(CN2CCN(CCc1ccccc1)CC2)N4CCc3ccccc34
N=C(N)C1CC3CN1C(=O)C2CCCN2C(=O)CNC(=O)C(CCCCN)NC(=O)C(CC(N)=O)NC(=O)C(CC(=O)O)NC3=O
Nc4nc(Oc1ccccc1)nc(N3CCN(c2ccccc2)CC3)c4[N+](=O)[O-]
O=C4C(=Cc3cccc(-c2nc1ccccc1s2)c3)CCC4=Cc5ccc(Cl)cc5
CCc1noc(C)c1C(=O)OCC(=O)Nc2ccc3c(c2)OCO3
CC(Nc2cnn(-c1ccccc1)c(=O)c2O)c3ccccc3
CCCC(=O)Nc2cccc(S(=O)(=O)NC1CCCC1)c2
CCCCn3c(N)c(N(Cc1ccc(OC(C)C)cc1)C(=O)c2ccco2)c(=O)[nH]c3=O
CN1CCC6CC1CCN(C(=O)CN5CC(n4c(=O)n(C2CC2)c3cnccc34)C5)C6
Cc2cc(C)cc(C(SCC(N)C(=O)O)c1ccc[nH]1)c2
Fc1ccccc1-c3nc2cc(F)ccc2o3
Cc4cccc(NC(=O)C3CCCN(S(=O)(=O)c2ccc1[nH]c(=O)ccc1c2)C3)c4C
N#Cc4c(N2CCN(C(=O)Nc1ccc(Cl)c(Cl)c1)CC2)nc(-c3ccccc3)c(C#N)c4-c5ccccc5
N#Cc2cnc1c(Cl)ccnc1n2
Cc3ccc(O)c(Cn2c(C)c(C=Nn1c(C)n[nH]c1=S)sc2=S)c3
Cc3ccc(S(=O)(=O)N2CCC(C(=O)NC1CCCCC1)CC2)cc3C
O=C(O)C2Cc1ccc(OS(=O)(=O)O)cc1CN2C(=O)C(c3cccc4ccccc34)c5ccc(OS(=O)(=O)O)c6ccccc56
CC(C)(C)c5ccc(S(=O)(=O)N4CCC(C(=O)NC23CC1CC(CC(C1)C2)C3)CC4)cc5
CCOc2ccc(Oc1cc(C(=N)NO)ccn1)cn2
COc3ccc(-n2cc(-c1cc(OC)c(OC)c(OC)c1)nn2)cc3Cl
CC1CCCC(C)N1CCCNc3ccc(C(C)(C)c2cc(C(=O)O)cc(C(C)(C)C)c2)cc3
COCCOc2cc1oc3(=O)c(cc1cc2OC)CCCC3
CC(=CCC=C(C)CCC=C(C)C)CCC=C(C)CCC=C(C)CCC=C(C)C
CN(C)CCCOCc1cc(C(F)(F)F)nc2c(C(F)(F)F)cc(F)cc12
NC(=O)CCCC4CC(Cc1cccc(C(N)=O)c1)C3C(=O)N(CC2CC2)CCN3C4=O
CC(C)CCCC(C)C3CCC4C2CCC1CC(OCCOCCCCCCCC#N)CCC1(C)C2CCC34C
Cc3c(NC(C)CCCN)cc2cccc(CN1CCNCC1)c2c3C
O=S(=O)(C=C(O)NO)NCCc1c[nH]c2ccccc12
c1
CC1(C)CC7CC1(CS(=O)(=O)N5CCC3(C=Cc2ccc4c(c23)OCO4)CC5)C(O)C(NC(=O)C=Cc6ccc[nH]6)C7
COc1cccc(OC)c1C(=O)OCC(=O)NCCc2ccccc2
O=C(NC2CCC(c1ccncc1)C2O)c3cccnc3
O=C(C3=C1NCCN1c2ccccc23)C=C(O)C(=O)N4CCCC4
C=CC(=O)NC4CC(=O)N(c1ccc2c(c1)CCCN2C(=O)c3cccc(OC)c3)C4
COc1ccccc1CNCCN
CCC3C(C)CNc1(cc(C)ncc1NC(=O)Cc2ccc(OC(F)(F)F)cc2)C3
CC(=O)OCC4C1CCC7(CC1(C)CC5C2(OCCO2)C(C)C3C(C)(CCC(=O)N(C)O)CCC3C45)OOC6(CCCCC6)OO7
Cc3c(C(=O)NC1CCN(C)CC1)sc4ncnc(Nc2cccnc2OCC(F)F)c34
COC(=O)NC(=O)C(CC(C)C)NC(=O)OC(C)(C)C
c1
Cn4c(N2CCN(c1ccccn1)CC2)nc3cc(Cl)c(Cl)cc34
Ccc4c(-c1ccccc1)cc3cccO(Ccc2(Cl)cccS(=O)(=O)(NC(C)COC(=O)NCCN(C)C)c2Cl)c3n4
CC(C)(C)c3ccc(C(=O)NCC(=O)Nc1ccc2c(c1)OCCO2)cc3
Ccc4cC(CNC(=O)c3cc(C(=O)N2CCCc1ccccc1C2)ccc3CCC(=O)NC(CC(C)C)C(=O)OC(C)(C)C)ccc4NC(=O)CN5C6CCC7C5CCC6C7
Cn3nc(C(=O)OCC(=O)Nc1cccc(C(F)(F)F)c1)c2ccccc2c3=O
COc1ccc(O)c(NC(C)CCCN)c1
C=CC3=C(C=C1CCCC2(C)C1CCC2C(C)C=CC(O)COCCC=C)CC(O)C(C)C3O
O=C(OCC(=O)N1CCOCC1)c2ccccc2-c3ccccc3
O=[N+]([O-])c4ccc(F)c(C1=NOC2(C1)CCCN2Cc3ccccc3)c4
C=CC=C1C(C)C(O)C(O)CC1(C)CCc2ccoc2
CN(C)Cc1ccccc1CSc3nc2ccccc2n3C
COc2ccc(C=Nn1cnnc1N)cc2
COcc3cc-c(n1cS(CCCCCCCCCCCCC(=O)O)[nH]c1-c2ccc(OC)cc2)cc3
O=C(NCCCN1CCOCC1)c3cccc(NCc2ccccc2[N+](=O)[O-])c3
CCCCCCCCC=CCCCCCCCC(=O)NCCOP(=O)(O)OC1C(O)C(O)C(O)C(O)C1OC2OC(CO)C(O)C(O)C2O
CCn4c1ccccc1c3cc(C=NNC(=O)c2ccc(O)cc2O)ccc34
Cc2nnc(SCC(=O)NC1CCCC1)n2N
O=C(Nc1cnccn1)c2c(Cl)cccc2Cl
CC(=O)Oc5ccc(-c3oc2cc(OC1OC(CO)C(O)C(O)C1O)cc(O)c2c(=O)c3OC4OC(CO)C(O)C(O)C4O)cc5
CCc2cccc(NC(=S)N1CCN(C)CC1)c2
CCOc1ccc2c(c1)C(C)=C(C(N)=O)CC2C(C)C
O=C(Cc1ccccc1)c3c(O)c2ccc(O)cc2oc3=O
COc3ccc(-c1sc(C(N)=O)c2c1CCOC2)cn3
COC(=S)NN=Cc2ccc(-c1cccc(Cl)c1)o2
CC(C)c2c(O)cc(O)c3c(=O)cc(-c1ccc(O)cc1)oc23
O=C(O)C(CCCc1ccccc1)C(=O)O
COc4nc(NC(=O)CN2CCN(c1ccc(O)cc1)CC2)nc(NS(=O)(=O)c3ccc(Br)cc3)n4
CC(C)CC(NC(=O)C(Cc1ccc(O)cc1)NC(=O)CCNC(=O)C(CC(=O)O)NC(=O)C(N)Cc2ccc(O)cc2)C(=O)O
O=C(NCc1cccnc1)C3COc2ccccc2O3
CC(C)CCNC(=O)CN(C(=O)C1CCCN1C(=O)C(CCCNC(=N)N)NC(=O)c2ccc(CNC(CCCCN)C(=O)NC(C)C(=O)NC(CCCNC(=N)N)C(=O)O)cc2)C(C)C
Cc4ccc(CN3CCO2CC(OCc1ccccc1)CCC23)o4
CNCCCCCN1(C(C)C(=O)OC(C)(C)C)C(=O)N(C)CCCCC(C)NC(=O)C(CC(C)C)N(C)C(=O)C(CC(C)C)N(C)C1=O
COc2cc(C)c(O)c(CN1CCCC1)c2
Cc1ccc(S(=O)(=O)NCCCCCC(=O)NO)cc1
COc2cc(C=NNC(=O)c1cccs1)ccc2OCc3ccc(Cl)cc3
COc4ccc(-c3noc(-c2ccc(N1CCOCC1)c([N+](=O)[O-])c2)n3)cc4OC
COc4cccc(-c3noc(CN1CCCCC1Cn2cncn2)n3)c4
CC(C)CN2CCC1(CNC(CCNS(=O)(=O)CC(C)C)C1)CC2
COCCn2ccc(=O)c(Oc1ccc(Cl)cc1Cl)c2
CC2(C)C=Cc1cc(C=O)ccc1O2
COc4ccc(-c3nc(CN2CCC(N1CCCCC1)CC2)co3)cc4OC
O=C(O)C6CCCC(=Cc5ccc(COc4ccc(CN(CC(=O)NC(CO)Cc1ccc(O)cc1)C(=O)NCCc2cccc3ccccc23)cc4)cc5)C6
O=C(O)c1ccccc1C(=O)c2ccccc2
CN3CCN(C(=O)c2ccc1[nH]cc(C(=O)N=C(N)N)c1c2)CC3
O=C(CCCCCCCO)NCCCCCCCCNCCCCCCNCCCNCc2cccc(C(=O)NCCN1CCCCC1)c2
COc2cccc(C=NNC(=O)c1cc(O)c(O)c(O)c1)c2O
CCC(C(N)=Nc2cccc(C(=O)Nc1cccc(C(F)(F)F)c1)c2)=NNC(N)=O
Cn4cc(C=C(C#N)C(=O)Nc1cccc2ccccc12)c3ccccc34
O=c2cc(COc1ccc(Cl)cc1)[nH]c3cc(Cl)ccc23
CCCNC5(=O)c1c(cccc14OCc3c(COCCOc2ccccc2)c(COC)cn3C4COC)CC5C(=O)O
COc3ccc(S(=O)(=O)N(C)CC2OCc1cn(nn1)CCCC(=O)N(C(C)CO)CC2C)cc3
NS(=O)(=O)c3ccc(NN=Cc2cccc(C(=O)NN=Cc1ccc(Cl)cc1)c2)c(Cl)c3
CSc3ccc(-c2nc(CS(=O)(=O)CC(=O)NC1CCS(=O)(=O)C1)c(C)o2)cc3
Cc3cc(C)nc(NC(=O)CSc2nc1nc(C)cc(C)n1n2)c3
CCNC(=O)Oc4ccc(-c3ccc2c(=O)cc(N1CCOCC1)oc2c3)cc4
Cc1c(Cl)c([N+](=O)[O-])nn1CC(=O)OCC(=O)N(C)Cc2ccc(F)cc2
CC(C)c2nn1ccccc1c2C(c3ccc(C(F)(F)F)cc3)N4CCCCC4
CCN(CC)c3ccc(NC(=O)c2ccc(-c1noc(C)n1)cc2)cc3
CCN(CC)CCC(=O)Nc1ccc(C)cc1C
Cn5c(=O)c4ccc(S(=O)(=O)N3CCC(CCC(=O)Nc1ccc2c(c1)OCCO2)CC3)cc4n(C)c5=O
C=C(NC(C)=O)C(=O)O
Cc2nnc(SCC(=O)Nc1cc(Cl)ccc1Cl)n2-c3ccc4c(c3)OCCO4
COC(=O)CCc2cc(=O)n1ccccc1n2
Cc3cc(C(=O)N2CCCC(CCC(=O)NCc1cccnc1)C2)[nH]n3
CS(=O)(=O)N4CCC(CNC(=O)Nc2c[nH]c3ncc(-c1ccccc1)cc23)CC4
Cc3cccc(C(O)c2nc(-c1ccc(F)cc1)c[nH]2)c3
O=C(NCC1CCCCN1S(=O)(=O)c3ccc2ccccc2c3)c4cc([N+](=O)[O-])cc([N+](=O)[O-])c4
C=CCSc2nnc(SCC(=O)Nc1ccc(NC(C)=O)cc1)n2-c3ccccc3
CCCCC(C)(O)C=CCC1CCCC(O)C1CC=CCCCC(=O)O
COc1ccccc1Nc4nccc(-c3nc2cc(Cl)ccc2s3)n4
Cn1ncnc1COc4nn3c(-c2ccccc2)nnc3c5c4CNC(CC(N)=O)CC5
C#CCOc1ccccc1C(=O)Oc2ccc(CC)cc2
O=C(NN=Cc1ccccc1O)c3cc(-c2ccncc2)nc4ccccc34
CC(C)CC(NC(=O)C(CC(=O)O)NC(=O)c3ccc(Nc1ncnc2ccc(N)cc12)cc3)C(=O)O
COc3cc(C(=O)Nc2nc(-c1ccccn1)cs2)cc(OC)c3OC
CON6=C3C1(O)CC5(CC(C)(C)CC2(C)C(C)C(O)C(C)(CC(C)(O)C(O)C(C)C(=O)OCC(O)C(O)C(C)C(O)C(C)CC(C)OC(OC(C)=O)C1(C)O)O2)OCCC4(C(C)CCC3(C)O4)C56C
CC(=CC(=O)N4CCN(c1cc2c(cc1F)c(=O)c(C(=O)O)cn2C3CC3)CC4)S(C)(=O)=O
O=C(Nc2ccc(NC(=S)Nc1ccncc1)cc2)c3ccccc3Cl
CN(CC(=O)Nc2cn(CC1CC1)cn2)Cc3ccccc3
CCOC(=O)c1nccnc1C
Cc3ccc(OCc2cc(C(=O)NCCCCN1CCOCC1)no2)cc3C
OC6(c4ccc(C3CN1CCCC1c2ccccc23)cc4)CC5(O)CCCC5O6
CCCCSC(c1ccccc1)C(Cn2cncn2)c4ccc3ccccc3c4
CCOC(=O)c4cc(-c2sc(Nc1cc(OC)cc(OC)c1)nc2-c3ccco3)on4
CN(C)CCNC(=O)cc3cccc4N(CC(=O)NCCC1CCCN(C(=N)N)C1)c2ccccc2nc34
CCN(Cc1ccccc1)Cc3nc(=O)c2cc(C(F)(F)F)ccc2[nH]3
CC(=CCOc2ccc1ccc(=O)oc1c2C)C3=CC(=O)C(C)(C)O3
CCOC(=O)c3ccc(OCc2c(-c1ccccc1)noc2C)cc3
CCC(CC)CNC(=O)c3cc2c(=O)n1cccc(C)c1nc2n3C
COC(=O)CCNC(=O)C(=Cc1ccco1)NC(=O)c2cccc(OC)c2
CNC(=O)C(=O)CCCCCCCCNc2ccc(CC1SC(=O)NC1=O)cc2
COc4ccc(-c2nc1ccccn1c2NC3CCCCC3)cc4OC
NCc1ccc(N(CCBr)CCBr)cc1
COc2ccc(S(=O)(=O)Nc1cccc(C#N)c1)cc2OC
COc3ccc(CNC(=O)c2ccc(CS(=O)(=O)c1ccccc1)o2)cc3
Clc3cccc(CNc2ccc(C1CNCCO1)cc2Cl)c3Cl
CCC(CC)(CS)C(=O)NCC(=O)NCC1CC1
CC2(C)CC(=O)C(=CNC(=O)c1cccs1)C(=O)C2
O=C(c1cc(Cl)c2c(c1)OCCCO2)N4CCN(C(=O)c3ccco3)CC4
COc2cc(C(=O)NC(CC(=O)O)c1ccc(F)cc1F)no2
Cc1nccn1C5CCCN(C(=O)c4ccc3c(C2CC2)[nH]nc3c4)C5
CCCN(CCC)C(=O)CCCn2c(O)c1ccccc1nc2=O
Cc5ccc4occ(C(CO)NC3CCC(NCc1ccc2c(n1)NC(=O)CO2)CC3)c4c5
Cc4ccc3nc(NC(=O)CSc2ccc(-c1ccccn1)nn2)sc3c4
COc1cc3c(cc1OC(=O)c2ccco2)CCC4C3CCC5(C)C4CCC5(C)O
COc2ccc(NC(=S)Nc1cccc(C)n1)cc2Cl
Cc2oc(-c1ccccc1)nc2C5CCC(N4C(=O)CCc3cc(C(=O)O)ccc34)CC5
COc3cc(OC)c(-c2csc(Nc1ccc(C#N)nc1)n2)c(OC)c3
Cc3ccc(C(=O)N2CCN(c1ccccc1)CC2)cc3
CCOC(=O)c1ccccc1NC(=O)CN3C(=O)NC2(CC(C)CC(C)(C)C2)C3=O
CC(C)Cc2nnc(NC(=O)C(C#N)=Cc1cccs1)s2
COc3ccc2[nH]c(Cc1ccc(Br)cc1)cc2c3
O=C1NC(=O)C2(N1)OC(CO)C(O)C(O)C2O
CC(C)OC3(=O)C(c1ccccc1)OP(=S)(OCc2ccc(Br)cc2)OC3c4ccc(Br)cc4
O=C(Oc1ccc(Br)cc1C(=O)Nc2ccc(C(F)(F)F)cc2)c3ccco3
CCCCNc2oc(-c1cccc(F)c1)nc2C#N
O=C(Nc1ccc(Cl)cc1)Nc3cccc(-c2csc(=O)[nH]2)c3
CCCC(=O)NC9CC1=C8C46CCC1(OC)C3Oc2c(O)cc%11c7(c2C34CC(N(CC5CC5)C6C7)C89)O(CCC(O)CN%10CC%10)C(N(C)C)CN%11C
CC3(C)CC(=O)C=C(Nc2ccc1ncncc1c2)C3
O=C(Nc2cnc(N1CCOCC1)nc2)c3cccnc3Cl
COc2cc(C)cc3oc(=O)c(C(C(=O)Nc1ccccc1C(N)=O)=C(C)N)c(C)c23
COC(=O)Cn2c(C)nc(C1CC1)c2-c3ccc(S(C)(=O)=O)cc3
Cc1ncccc1NC(=O)c4cc(S(=O)(=O)N3CCN(c2ccc(Cl)cc2)CC3)ccc4F
COc2ccc(C(=O)C=Cc1ccc([N+](=O)[O-])s1)cc2OC
N=C4(N)cccc(cC3nc(C(=O)Nc1ccccc1)c2cc(O)c(C(=O)O)cc23)c4
COc4ccc(OC)c(NC(=O)C3CCCN(c1nnc(C)c2sccc12)C3)c4
COC3CO(P(=O)(CC=CCn1ccc(N)n1)OCCCCCn2cc(C)c(=O)[nH]c2=O)CC3O
CCOc4cc3ncnc(Nc2cccc(-c1csc(C(=O)O)c1)c2)c3cc4NC(=O)C=CCN(C)C
CC1CC3C(C(C)C1)Cc2c(N)nc(=O)[nH]c2O3
CC12CCC(=O)C=C1CCC3C2CCC4(C)C3CCC4(O)C(=O)C(O)CCO
O=C(Nc1cccc(F)c1)N4CCN(c3nc(=O)c2cc(Br)ccc2[nH]3)CC4
OCc1nccn1-c4nc(NC2CCCC2O)c3ccccc3n4
Cc4ccc(CNC(=O)CSc1nc3c(c(=O)n1-c2ccccc2F)SCC3)cc4
COc5ccc(Nc4nc(NCC1CC2CCCC(C1)N2C)nc(N3CCOCC3)n4)cc5
CN1CCCCC12CC2c3ccccc3C=Cc4ccccc4
c3ccc(CC2(C1CCCCC1)CCNC2)cc3
COc4cccc(Cn3c(C(C)C)nc2ccc(-c1ccc(S(=O)(=O)O)cc1)nc23)c4
Cc5c1cc(C(=O)C(C)SC(=S)N(C)N=C1c2c([N+](=O)[O-])c(C)nc3cc4c(cc23)OCO4)cc5
CC3(C)(C)Nc2ccc1ccccc1c2C(=O)N3CCO
COc5cc(C3c1cc4c(cc1CC2COC(=O)C23)OCO4)c(C(C)O)c(OC)c5O
O=C(Nc1ccc(Br)cc1)N3CCN(c2ncccn2)CC3
CCCCC3(CCCC)CS(=O)(=O)c1ccc(N(C)C)cc1C(c2ccccc2O)C3O
O=C(c1ccc3cc1C(=O)c4nc2cc(C(=O)NCC(O)CO)ccc2nc34)N5CCOCC5
COc4ccc(S(=O)(=O)N3NC2=CC(=O)c1cc(OC)c(OC)c(OC)c1N2C3=O)cc4
CNC(=O)C3Cc2cc(-c1ccccc1)ccc2N(CC(=O)NC)C3=O
Cc6cc(C)[n+](-c5ccc(C(=O)Nc4cc(C(=O)Nc3cc(C(=O)Nc2cc(C(=O)Nc1cc(C(=O)NCCC(=N)N)n(C)n1)n(C)c2)n(C)c3)n(C)c4)cc5)c(C)c6
Cn1nc(C(C)(C)C)cc1NC(=O)Nc2ccc(OC(F)(F)F)cc2
C=C(C(=O)c1cccnc1)CN3CCN(C(=O)COc2ccccc2)CC3
COc4ccc(-c2nc1ccc(Br)cn1c2Nc3ccc(O)cc3)cc4
O=C5NC(=O)C(=Cc3cn(CCCn2ccc1cc(Br)c(Br)cc12)c4ccccc34)N5
CCCCCCC=CCCCCCCCCC(=O)Oc2ccc1c(C(C)=O)c[nH]c1c2
O=c3ccc(-c1ccc2c(c1)CNCC2)n[nH]3
CCC(=O)C(CCCCCN1C(=O)CCNC1=O)NC(=O)C3CC(Oc2ccccc2)CN3C(=O)C(NC(=O)C(NC(=O)CCCc4ccccc4)C(C)C)C(C)C
COc3ccc(-c2nnc(-c1ccc(NCCCN(C)C)nc1)o2)cc3
NCC(NC(=O)c1ccc(F)c2c(C(=O)CCCl)c[nH]c12)C(=O)O
CC(NC(=O)c2ccc(C#Cc1ccccc1)nc2)C(O)Cc3ccccc3
CCOP(=O)(OCC)C(N(Cc1ccccc1)Cc3ccc2ccccc2c3)c4cccnc4C
N=C(N)NCCCC4NC(=O)C(Cc1ccccc1)NC(=O)CNC(=O)C(Cc2ccccc2)NC(=O)C(Cc3ccc(O)cc3)CN4
COc2ccc1[nH]c4c(c1c2)CCN(C(=O)c3cc(C)nn3C)C4c5ccc(Cl)cc5
N=S(=O)O(CCNO(SSNc1ccccc1)N(C(=O)c2ccccc2)C(C)(Cl)Cl)c3ccccc3
COc2ccc(C(=O)Nc1c(Cl)c[n+]([O-])cc1Cl)cc2
CCC(=O)N(Cc1ccco1)C4CCN(CCC(c2ccccc2)c3ccccc3)CC4
CN(C)cc6cc-c3(nc2c(C(=O)N1CCOCC1)nsc2c3-c5nc(C4CC4)no5)cc6
Cc4ccc(-n3nc2cc(C)c(NC(=O)NCc1ccccc1)cc2n3)cc4
NCC(CC(=O)O)(C(=O)O)C(=O)O
FC(F)(F)Oc6ccc(CCN14CCCC1C(c2ccccc2)(C3CCCCC3)NC4c5ccccc5)cc6
CC(C)C(NC(=O)c2cc3c(n(-c1ccccc1)c2=O)CCC3)C(=O)N4CCC(N(C)C)CC4
N#CCCN(Cc1ccc(C(F)(F)F)cc1)C(=O)C(Cc2ccccc2)NC(=O)OCc3ccccc3
Cc2cc(C(=O)NC1CCC(CN(C)C)C1)ccc2NCc3csc4[nH]cnc(=O)c34
Cc3c(OCc1nnn[nH]1)cnc4c(C(O)c2ccccc2)cnn34
O=C(O)CCCCCC(=O)Nc2nnc(Cc1ccc(Cl)cc1)s2
O=C(O)C3(c1ccccc1)CCN(C(=O)c2cscn2)CC3
Cc3cc2oc(N)c(-c1ccccc1)c(=O)c2cc3S(=O)(=O)N4CCOCC4
Cc3cccc(OCC(=O)NC1C(=O)NC1Oc2ccccc2)c3
COC(=O)C3C=CCC2C4NC1C(CCC12)C34
COc4ccc(CCNC(=O)COc3ccc2c(=O)cc(-c1ccccc1)oc2c3)cc4
NCCCCCCCCC(NC(=O)C1CCCN1)C(=O)NC(CCCCN)C(=O)NCC(=O)NC(CCCN)C(=O)O
CC=C(C)C(=O)O2CC(OC(=O)C(C)=CC)CC3(O)C(O)C(C)(C)C=C(CC1=CC(O)C(O)C(O)C1)C23
CC2=CC(C)(C)Nc1ccc5c(c12)C(c3cc(C)ccc3O)Oc4cc(O)ccc4-5
O=C(CN3C(=O)C(c1ccccc1)Oc2ccccc23)N5CC(Oc4ccc(F)cc4)C5
Nc1ncnc2c1ncn2C4OC(CN3CCC(CO)CC3)C(O)C4O
CC(C)C4CCC5(COC(=O)CCC(=O)O)CCC3(C)C(CCC2C1(C)CCC(=O)C(C)(C)C1CCC23C)C45
CN(C)CC4CC3c1ccccc1Sc2ccc(Cl)cc2N3O4
Cc3ccc(C)c(N2CCN(C(=O)COc1ccccc1C)CC2=O)c3
CCc3ccc(C1=COC(=N)C(C#N)C1c2ccsc2)o3
CN(C)c4nc(Nc1cccc(NS(C)(=O)=O)c1)c3cnn(-c2ccccc2)c3n4
COC(=O)c3ccnc(NC(=O)Nc1ccccc1Oc2ccccc2)n3
C=CC(OCS(=O)C(C)=O)C1CCC2(C)C4=C(CCC12C)C3(C)CCC(=O)C(C)(C)C3CC4
OC(CN2CC=C(C#Cc1ccccn1)CC2)(Cn3cncn3)c4ccc(F)cc4F
Cc2cc(OCC(=O)c1ccc(O)cc1)cc(C)c2Cl
Cc3cc(=O)c(-c2nnc(N1CCCCC1)s2)nn3-c4cccc(Cl)c4
O=CN4=CN(CCNC2(=O)CCC1(CCCC1)CC2=O)C(Cc3ccccc3)C(=O)N4
Cc4cc(NC(=O)c1ccco1)n(-c2ccc3c(c2)OCCO3)n4
Cc3cc(OCc2cccc(-c1ccccc1C(=O)O)c2)ccc3OCC(=O)O
O=C(C2C1CCC(CC1)N2C(=O)C3CCC3)N(Cc4ccccc4F)CCc5ccc(F)cc5
CC(=O)c1ccccc1O6CC(O)C(C)(O2C3OCC(CC=O)C(CCC(O)CNCCCN)C5(O)C(C)C(=O)C=C4C(C)C(O)C(OCC=CC=CC2C)C3C45C)OC6C
COc3ccc(CCNC(=O)c2cc(-c1ccc(OC)cc1)no2)cc3
CCOP(=O)(OCC)C2CC(O)C(n1cc(C)c(=O)[nH]c1=O)O2
COc2cc(C=Nc1cccc(C)c1)cc(OC)c2O
Cc4cc(OCC(=O)NC3CCc1c(cnn1-c2ccc(C(C)C)cc2)C3)ccc4Cl
CC(c2nc1ccccc1[nH]2)n5c3ccccc3c4ccccc45
CS(=O)(=O)C(CCc2ccc(C#CC1CC1)cc2)c3ccc(C(F)(F)F)cc3
CC(NC(=O)Cc1cc(F)cc(F)c1)c4ccc(-c3nc(CC2CC2)no3)cc4
Cc1cccc(C)c1NC(=O)NN=C(c2ccccc2)c3ccccn3
C#CCN(Cc1ccc(Cl)nc1)cc2ccC(=O)(NC(CCC(=O)O)C(=O)NC(CCSC)C(=O)O)cc2
Cc3ccc(OCc1nnnn1CCc2ccccc2)cc3
CS(=O)(=O)Nc4ccc(NC(=O)c2[nH]c(-c1cncnc1)nc2C3CCCCCC3)cc4
COc3cc(OC)cc(-c2nnc(SCC(=O)NC1CC1)o2)c3
COC(=O)C(C)CC6C(C)CC5C(C)C=C4C(=O)(CC(C)C3C2COC(=O)(CNC(=O)CCSc1ccccc1C(=O)OC)C(C)(C)C2CCC34C)C5C6
CC1(C)C6CCC1(CS(=O)(=O)N4CCC3(CCc2ccccc23)CC4)C(O)(CNC(=O)N5CCCC5)C6
O=c2ccn(C1CC(O)C(CO)O1)c(=O)n2Cc3ccccc3
CN(CC3CCC(CN(CCCc1ccccc1)Cc2ccc(C(F)(F)F)cc2)CC3)c4nc(N(C)C)nc(N(C)C)n4
Cc4cccc(-c3cc(F)c(F)c(-c2cccc(S(=O)(=O)Nc1ccon1)c2)c3)n4
CC3CCO2c1ccc(Cl)cc1CCC2(C)C3
CC4C(C)C(N)CN(c1nc2c(cc1F)c(=O)c(C(=O)O)cn2C3CC3)C4
CCCc2nnc(NC(=O)CCC(=O)c1ccc(OCC)cc1)s2
Cc8ccc7[nH]c(COc6ccc(-n5cc(COc1cc(O)c4c2c1CCCC2C3CC(=NO)C(=O)C(Cl)C34)nn5)cc6)nc7c8C
COCC(=O)NC(C(=O)NN(C)c2nc1ccc(F)cc1s2)C(C)(C)C
Nc2nnc(CCC(=O)c1ccc(F)cc1)n2N
Nc2nc(=O)n(CC1=CC(CO)C1O)cc2F
N#CC(C(=O)O)C(C(=O)O)c1cccc(Cl)c1
Cc4ccc(N3CCN(CCCOc1ccc2c(c1)CCC2)CC3)c(C)c4
O=C(Nc1ccc(Cl)cc1)c2ccc(Cl)cc2NS(=O)(=O)c3cccc4nsnc34
O=C(O)CNC(=O)c3ccc(C=C2Sc1ccccc1C2=O)cc3
Cc3ccc(S(=O)(=O)Cc2nc1c(F)c(F)c(F)c(F)c1s2)cc3[N+](=O)[O-]
COc3ccc(C=CC(=O)OCc2nnc(-c1ccc(C)cc1)o2)cc3
NS(=O)(=O)c4ccc(NC(=O)COc3ccc2oc(-c1ccccc1)cc(=O)c2c3)cc4
CCC(CO)Nc4nc(NCc2ccc1occc1c2)c3ncn(C(C)C)c3n4
COc1ccccc1O5CCC(=O)N(CC2CCCCC2)CC(CC3CCNC3=O)C(=O)NC4CCCCC4NC5=O
Nc4ncnc(C#Cc3ccc(N2CCC(C(=O)N1CCOCC1)CC2)nc3)c4-c5ccc(Cl)cc5
O=Sc3cc(Nc2nc(-c1cccs1)ns2)cc([N+](=O)[O-])c3O
CC(C)(C)CN(c1ccc(C(O)(C(F)(F)F)C(F)(F)F)cc1)S(=O)(=O)c2ccccc2
COc1ccccc1N4CCN(Cc2ccccc2-c3cccnn3)CC4
CCc1ccc3c(c1)N=C(NS(=O)(=O)c2cccs2)N(CCCN(C)C)C3
CCOC(=O)C(NP(=O)(OCC3OC(n2cnc1c(N)ncnc12)C(C)(O)C3O)Oc4cccc5ccccc45)C(C)C
COc1c(O)c(C)cc3c1C(=NNC(=O)c2cnccn2)CO3
CC(=O)OC3C1C(=O)C(=C(C)O)CC=C1C2CC(C)(C)CCCC23C
NCc1ccccc1Sc2ccccc2
COc3ccc(-c2ccnc(-c1ccccc1C)n2)cc3
CC(C)=C4c1cc3(nc2ccccc12)-cc(C(F)F)[n+]([O-])c(=O)n3C4c5ccc(I)cc5
COc4cccc(-c2c(C#N)c(N)nc3sc(C(=O)c1cc(OC)c(OC)c(OC)c1)c(N)c23)c4
CCOC(=O)c3cccc(NC(=O)ON=C(N)c2ccc(-c1ccccc1OC)o2)c3
CCCC(Sc1nc(=S)cn[nH]1)C(=O)O
O=C(Nc1ccccc1)N4CCC3(CCCN(CCCOc2ccccc2)C3)C4
CCN5C(=O)CC4CCC3C(Cc1ccccc1)N(=C2C(=O)NC(=O)NC2=O)CCC3C45
CN(C)CCCn4ccc(-c3cc1ncn(C)c(=O)c1c(N2CCC(CO)C2)n3)c4
COc3ccc(OCc1ccccc1)c(CN2CCN(CC(C)O)CC2)c3
N#Cc1ccccc1OCCn3cnc(-c2cccs2)c3-c4cccnc4
CCOC2(=O)NCC(OC(=O)CSc1ccc(Br)cc1)CCS(=O)(=O)C2
N=C(N)NS(=O)(=O)c3ccc(NC(=O)Nc2ccc1[nH]c(=O)[nH]c1c2)cc3
CC(CNC(=O)c2ccc(-n1cccc1)cc2)NC(=O)c3ccc(C(F)(F)F)cc3
CC(C)(C)NC(=O)C(c1cccnc1)N(Cc2ccco2)C(=O)c3ccc(=O)[nH]c3
COc3ccc(N(CC(=O)NCc1ccc(S(N)(=O)=O)cc1)S(=O)(=O)c2ccc(C)cc2)cc3
CCCCCCCCCCCCCCCCOCCCCOCCOCCCCCCCCCCCCCCCCCC(O)CC1=CC(C)OC1=O
NS(=O)(=O)c3ccc(NC(=O)CSc2nnc(-c1ccco1)n2N)cc3
CCCCCC=CCCCCCCCCCC=CC(=O)C(F)(F)F
COC(=O)CCN(C)C5CCN(c4ccc(C=C3c1ccccc1C(=O)c2ccccc23)cc4)C5
CCC4OC(=O)C(C)C(=O)C(C)C(OC1OC(C)CC(N(C)C)C1O)C(C)(OC(=O)NCC=Cc2cccc3ccccc23)CC(C)C(=O)C(C)C5NC(=O)OC45C
O=C(NNC(=O)CCc1ccccc1)c2ccncc2
CCCCc2c[nH]c1cc(CCCNC)nn1c2=O
COc4ccc(Nc3nc(NCCCc1ccc(OC)c(OC)c1)c2nc[nH]c2n3)cc4OC
COc3ccc(NC(=O)c2ccc(N(C)S(=O)(=O)c1cccs1)cc2)cn3
O=C(C=Cc1ccc(O)cc1)OC(CC3OCO(CCCCCC(O)CCc2ccc(O)cc2)C(O)C3O)C(=O)O
Ccc6cc-n1(c(C)nc4c(c1=O)NC(c3ccc(-c2nnco2)cc3)N=C4c5ccccc5)cc6
Cn1ccnc1SCC(=O)c3ccc2ccccc2c3
CNC1CCCC1=NC(=S)Nc2ccccc2
O=S(=O)(NCc1ccc2c(c1)CCN2CC3CC3)c4ccc(Cl)s4
O=C(c1ccc(F)cc1)N4CCc3nc(N2CCCC2)ncc3C4
OCC1C(O)C(O)C(O)CN1CCCCCOc2ccccc2F
CCC(CC)OC(=N)NS(=O)(=O)c1ccccc1
CCc3nn2c(N1CCC(N(C)C)CC1)cc5c(c2c3-c4ccc(F)cc4)CCCO5
CC(=O)c2c(O)cc(O)c(C(=O)C=Cc1ccc(O)cc1)c2O
O=C(CCN2C(=O)C(=CNc1ccccc1)SC2=S)Nc3ccccc3
CCCCN2C(=O)c1ccccc1C2Nc3ccc(F)cc3
CCCCCCCCCCCCCCCC(=O)NC(C)(C(=O)NC(CO)C(C)C)C(C)C
CC(=O)OC1C5CC4C(C1)CCC(n3cnc2c(Cl)ncnc23)(C4)C5
O=C(O)c3ccc(C2(=CCO)OCCc1ccccc12)cc3
Cc3ccc(S(=O)(=O)N=C(Nc1cccc(O)c1)N2CC(C)OC(C)C2)cc3
COC(=O)C(NC(=O)c1ccc(Cl)cc1)N5=C(c2ccccc2)c3ccccc3N(CC(=O)N(C)Cc4ccco4)C(=O)C5C
O=CC(CNCCC4NC(=O)C(=NOCCO)(cc3sc2N(C(=O)c1cc([N+](=O)[O-])cn1C2)n3)C4)N6CCC(N5CCCCC5)CC6
CNc1ncnc2c1ncn2C3OC(COP(=O)(O)O)C(O)C3O
CSc1nnsc1C4=C(C(=O)O)N3C(=O)C(NC(=O)Cc2ccccc2)C3SC4
ON=C2CC(c1ccccc1)=NN=C2c3ccncc3
NS(=O)(=O)c5ccc(CNC(=O)c2nnn(-c1ccc(F)cc1)c2N(Cc3cccs3)S(=O)(=O)c4ccc(F)cc4)cc5
CSc4nccn5c(N1CCOCC1)n(=Cc2ccccc2Cl)c(-c3ccco3)c45
COc6ccc(-n5ncc4c(NN=Cc3ccc(OCC2CCCc1cc(C(=O)O)ccc12)cc3)ncnc45)cc6
CCNC(CCNS(=O)(=O)c1cc3c2c(c1)CCN2C(=O)CC3)CCCNC(=O)c5ccc4ccccc4c5
C[n+]cccNcc7ccN(ccc6cNC(=O)(ccc4cNc(cc3[n+]CC(CCCC(=O)NCCCCCNCCCCCCCCCNCc1ccc(N)c2ccccc12)cc3)c5ccccc45)cc6)cc7
O=C(c1ccc([N+](=O)[O-])cc1)CC(O)c2ccc(Cl)cc2Cl
CNS(=O)(=O)Cc1ccc3c(c1)C(NC(=O)Nc2ccccc2)CC3
O=S(=O)(NCCCS)c2ccc(NC(=S)Nc1cccc(Cl)c1Cl)cc2
C1=CC6C45(=C1C(=O)CCl)CCC(C3C2C(C)C(=S)C(O)C(C)(C)C2CCC34C)C5CC(O)C6O
COcc1ccC(SCC(N)C(=O)O)cc1OC
O=C(Nc2ccc(C(=O)N1CCCC1)cc2)C4=C(O)c3cc(O)ccc3S(=O)(=O)N4
CC(NC(=O)c2cc(-c1ccc(F)cc1)on2)(C(=O)NO)S(C)(=O)=O
COc6cc5ncnc(N4CCN(C(=O)Nc2cccc3[nH]nc(-c1ccccc1)c23)C(=O)C4)c5cc6OC
CC(C)(C)OC4(=O)NC(C(O)c1ccccc1)C3C(=O)N(Cc2ccccc2)C(=O)C34
COc5ccc4nc(C(F)(F)F)n(Cc3ccc(C(=O)NC2CCN(Cc1ccccc1)CC2)o3)c4c5
CCN(CC(O)C(CC1CCCCC1)NC(=O)C(CC(C)C)NC(=O)C(Cc2ccccc2)NC(C)=O)C(=O)NCc3cnc(C)nc3N
O=C(Nc1ccc(C(=O)NO)cc1)c2ccco2
N=C(N)NCc1cccc(Br)c1
CC(=O)Nc4ccc(-c3ccc(C=C(C#N)c2nc1ccccc1[nH]2)s3)cc4
COc4cc3ccc(CC(C(=O)O)c1ccc2c(c1)OCO2)cc-3cc4OC
CNC(=O)c5ccc(Nc4nccc(-c2c(-c1ccc(F)cc1F)ncn2C3CCNCC3)n4)cc5
COc4ccc(-n1nnnc1SCC(=O)N3CCN(c2ccc(C)cc2)CC3)cc4
Cc5nc4nc(C3CCCN(Cc2cc(-c1ccccc1)n[nH]2)C3)nn4c(C)c5Cc6ccccc6
NCCCNCCCCNCCCNCCCN
NC(Cc1ccccc1)C(=O)NCC(NC(=O)Cc2ccccc2)C(=O)O
COcc4cccO(Cc2nnc(SCCOc1ccccc1)n2NS(=O)(=O)c3ccc(C)cc3)c4
OCC2C1CC3CC(C1)CC2C3
CC(C(=O)O)c1ccccc1Oc2c(Cl)c(O)c(Cl)cc2Cl
CCC(C)C(C(=O)OC)N2C(=O)c1cccnc1C2=O
CC1CCCCC1NCc3coc(-c2ccc(Br)cc2)n3
NC14=NC(CO1)c3cc(-c2cccnc2F)ccc35OCCCC45
NC(=N1CCCCS1)C(CC2CCCCC2)NCc5cc4cc(C(=O)NCC3CC3)ccc4o5
Nc1ncc(Cl)nc1CNS(=O)(=O)C=Cc2cccc(=O)[nH]2
CCN(CC)CCN3C(=O)C(c1ccc(Cl)cc1Cl)=C(c2ccc(O)cc2)C3=O
CCO3Cn(c2c(F)cN(C(=O)CC1(CC(=O)O)OCCO1)nc2=O)C(O)C3O
CN(Cc1ccco1)C(=S)N2CCCCC2
COcc5ccC(=cs4cn3c(N1CC2CCCC1C2)n[nH]c(=O)c3c4=O)cc5
CCc2nnc3c(NC1CCCCC1N)cccn23
Cc3cc(SC2=C(O)OC(CCc1ccc(O)cc1)(C(C)C)CC2=O)c(C(C)(C)C)cc3OS(N)(=O)=O
CCOc1ccccc1N(CC(=O)Nc3cccc(S(=O)(=O)N2CCOCC2)c3)S(C)(=O)=O
COc3ccc(CNCC(=O)NC2CCCc1ccccc12)cc3
O=C(O)CCC(NS(=O)(=O)c3ccc(NC(=O)c1ccc2c(c1)OCO2)cc3)C(=O)O
Cc4ccc3nc(SCC(=O)N2CCCc1ccccc12)nc(=O)n3c4
CC2CCC(O)C(N=C(C)C=Cc1ccccc1Cl)C2C
CCN=C6CC(=N(CC(=O)Nc1ccc4c(c1)-c2c(c(C(N)=O)nn2-c3ccc(F)c(F)c3)CC4)c5csc(N)n5)CN6C
CC(C)CN(CC(C)C)C(=O)Cc2c(-c1ccc(Cl)cc1)[nH]c3ccccc23
COC2=CC(=O)C(c1cc(OC)c(OC)c(OC)c1)=CC2=O
COc4ccc(N3CCN(C(=O)Nc2ccc(-c1c[nH]nn1)cc2)CC3)cc4
CCOc4ccc(NC(=O)C2Cc1c3c(cn1C(C)(C)C2=O)CCC3)cc4
Cc1ccc(Cl)cc1N4CCN(C(=O)c2ccccc2CCc3ccccc3)CC4
COc3ccc(C=C2C(=O)Nc1ccccc12)cc3
O=S(=O)(Nc1ncns1)c2cccs2
Nc3nc(=O)c2ncn(C1OC(C=CP(=O)(O)O)C(O)C1O)c2[nH]3
CC(C)CC(CN1CCCC(C)C1)N(C)C(=O)Cc2ccc(Cl)c(Cl)c2
Cc3ccc(N2CC(C(=O)OCC(=O)c1c(N)n(C)c(=O)n(C)c1=O)CC2=O)cc3
Cc4cc(NC(=O)C(Cc1ccccc1)N2C(=O)CCC(NC(=O)OC(C)(C)C)C2)n(-c3ccccc3)n4
CCOC(=O)CNC(C)=CCSc1cc(=O)oc2ccccc12
COCCN(CCSc1ccccc1C)C(c2ccccc2)c3ccccc3
O=C(O)CCCCCcc4cc-c2(cc(-c1ccc(F)c(C(F)(F)F)c1)cnc2NC3CCCCC3)cc4
COC(=O)NCC3CCC4C2C=CC1CO(S(=O)(=O)C#N)CCC1(C)C2CCC34C
Fc2ccc(C1CCCNC1)cn2
CC(=O)c3cccc(NS(=O)(=O)c2ccc(-c1cc(C)no1)o2)c3
Cc1cccc(C)c1N4CC(c3nc(-c2ccccn2)no3)CC4=O
O=S(c1ccccc1)c3ccc2ccccc2c3
O=C(CCC(=O)N1CCCC1C(=O)N2CCCC2)NO
CNC4CCC(N3CCCN(c2ncc1ccccc1n2)CC3)CC4
Nc3nc(-c1ccccc1)nc4sc(SCC(=O)NCc2ccco2)nc34
CC(NC(=O)CC(CO)NS(=O)(=O)c1ccc2c(c1)oc(=O)n2C)c3ccc(F)cc3
CN1CCC5C1CC4c3[nH]c2ccccc2c3CCN4C5
CCCCCCCNCc2coc(-c1ccc(OC(F)F)cc1)n2
CCn2ccc1cccc(c12)N4C(=O)C(C(C(=O)NCCC3=CCCCC3)NC(=O)C(NC(=O)OC(C)(C)C)C(C)C)CC4(C)C
Cc3ccc(C(=O)N(C)c2ccnc(Nc1cc(C)ccn1)c2)cc3F
COC(=O)C(C3SSC2CN(C(=O)C(CCCNC(=N)N)NC(=O)c1ccccc1)C(=O)N23)(NC(C)=O)C(=O)OCc4ccccc4
OC2CC1CCCCN1C2c3cccc(O)c3
Nc1ccc3c(c1C(=O)NC2CCC(C(F)(F)F)CC2)C4CCC3C4
CCN2CC=C(c1ccccc1)C(C)(C)C2
COc4ncc(-n3cnc2cc(-c1ccc(Cl)nc1)sc2c3=O)cn4
Cc1c(C)c2c(c(C)c1O)CCC(C)(CCN(C)C)O2
Cc4ccc(C)c(Cn3c(SCC(=O)Nc1ccccc1F)nc2ccccc23)c4
CC(CN1CCCCC1)CC4NC(c2ccccc2)C(O)(c3ccccc3)C4=O
Clc3ccc(C2CCN(CCOCc1ccccc1)CC2)cc3Cl
COC(=O)Nc1nccc1C(=O)OC
COc3cc(-c1cc(OC)cc(C)[n+]1Cc2ccc(Br)cc2)cc(OC)c3OC
O=C1CC3C(=O)N1c2ccc(O)cc23
c5ccc(-c3cnc4cc(-c2cccc(OC1CCNCC1)c2)ccn34)cc5
CC(=O)Nc3ccc2ncnc(Nc1cccc(Cl)c1)c2c3
NCc3ccc(NC(=O)c2cc1ccccc1s2)cc3
Cc3ccc(S(=O)(=O)NC(=NNC(=O)c1ccc(C)c(C)c1)c2ccccn2)cc3
CCCCCC(C)N2CCC(OCc1ccc(S(C)(=O)=O)cc1)CC2
CS(=O)(=O)N(CC(=O)N2CCN(S(=O)(=O)c1ccccc1)C23CCCCC3)c4ccccc4
Cc2nc(=O)c(C(=O)c1cccc(Br)c1)c(C)[nH]2
O=C(NCc1ccccc1)C3C5C=CC4(CN(Cc2ccccc2)C(=O)C34)O5
Cc5ccc(N3N=C(c2ccc(S(=O)(=O)Nc1ccccc1N)cc2)CC3c4cccc(F)c4)cc5
CC(C)CC(NC(=O)OCc1ccccc1)C(=O)NC(C=O)CCCN=C(N)N
CC(C)CC(C(=O)NCC(=O)N(C(=O)OC(C)(C)C)C(C)C)NC(=O)C(CC(C)C)NC(=O)OC(C)(C)C
CN(C)c3ccc(C=C1C=[N+](C)CC2C1CCC2)cc3
Cc1cc6c(cc1Cn5ncc4ccc(C(=O)N3CCc2ccccc2C3)cc45)C(C)(C)CCC6(C)C
NC(=O)NCCc2ccnc(-c1ccc(Cl)c(O)c1)n2
NC(=O)C(CCN(CC(=O)O)CCCCCCC(=O)O)CCP(=O)(O)O
FC(F)(F)COc4cc(Cl)c(C(C1CCCCC1)n3cnc2ccccc23)c(Cl)c4Cl
CC(C)(C)c2nn1ccncc1c2-c3ccccc3
COCCOc4cc(F)c(O)c(NC(=O)c1cc(C(C)(C)C)nc2c1cnn2-c3ccccc3)c4
O=C(Nc1ccccc1)Nc4ccc(-c3nc2ccccc2s3)cc4
CC(C)NC(C)(C)CNC(C)C
COC(=O)C(NC(=O)C(Cc1ccccc1)NC(=O)c3ccc(C=CS(=O)(=O)c2ccc(Br)cc2)cc3)C(C)C
COc2cc(C1=NCCO1)cc([N+](=O)[O-])c2OC
COc4ccc(-c3coc2c(C)c(OCc1cccc(C#N)c1)ccc2c3=O)cc4
CC(C)O3CCC(Cc1ccccc1)(OCc2ccc(C(O)C(C)(C)C)cc2)CO3
CC(c1ccccc1)n5cc(-c4cnc(NS(=O)(=O)c3ccc(N2CCCC2=O)cc3)s4)nn5
CN(C(=S)c3cccc(NC(=O)c1ccc2c(c1)OCO2)c3)C4CCCCC4
O=CC(CN3c1ccccc1Sc2ccccc23)Oc4ccccc4
COc4ccc(Nc2ncnc3cnc(NCCN1CCCCC1)cc23)cc4
O=C(Nc1cn3c(n1)CN(S(=O)(=O)c2ccc(Br)cc2)CC3)C4CC4
CN2CCN(CC(=O)Nc1nncs1)CC23CCOCC3
O=C(Cn3ccc2cc(S(=O)(=O)N1CCCC1)ccc23)N4CCOCC4
Cc1ccccc1NC(=O)c2cccc(C(=O)O)n2
COCC2CC(=O)N(c1nc(C)c(C)s1)C2
CN4CCN(c1nc2c(cc1F)c(=O)c(C(=O)O)cn2-c3ccc(O)cc3)CC4
CNc3ncnc4sc2c(=O)n(-c1cccc(O)c1)ccc2c34
NS(=O)(=O)c3ccc(Oc2ccc(NC(=O)Nc1ccc(Br)cc1)cc2)cc3
C=C2C(=O)OCC3=C(C)C1OC1C(=O)C23
Ccc4c(C)ccC(c1c(O)ccc(CC(=O)O)c1COC3OC(COC2OC(C)C(O)C(O)C2O)C(O)C(O)C3O)c4
OCc1cc(CO)cc(Br)c1O
Cn3c(=O)c2c(-c1ccccc1)nnc2n(C)c3=S
Cc4ccc(CN3C(=O)C(=Cc2ccc(-c1ccc([N+](=O)[O-])cc1Cl)o2)SC3=S)c(C)c4
COC(=O)C35C(O)CC(=O)C2Oc1c(OC)ccc6c1C23CCN(CCc4cccs4)C5C6
Nc2ccn(C1OC(CO)C(O)C1O)c(=O)n2
O=C(c1ccccc1)c4nnn(-c3cc(-c2ccco2)ncn3)n4
CNCCc13ccccc1Cc2c(cccc2OC(F)F)C3COc4cccc5ccccc45
CN1C3CCCC1CC(NC(=O)C2CCCCC2)C3
COcc2cccC(SCCNC(=O)C(CO)NC(=O)Nc1ccc(C(=N)N)cc1)c2
O=CNC(Cc1c[nH]cn1)C(=O)Nc2ccccc2
O=C(COc2ncnc3scc(-c1ccccc1)c23)NC4CCCC4
CN(C(=O)c2ccc(NC(=O)Cc1cccs1)cc2)c3ccccc3
CC(CCn4cccc(C(=O)NC23CC1CC(CC(C1)C2)C3)c4=O)CCC5OC5(C)C
O=C(O)C2=CCCN(CCCCCCNCCCCc1ccccc1)C2
O=C(CNC(=O)C(Cc1ccccc1)NC(=O)c2ccccc2)NC7CCC4(O)C5Cc3ccc(O)c8c3C4(CCN5CC6CC6)C7O8
Cc1cc(S(=O)(=O)NC(C(=O)NO)C(C)C)ccc1F
CCOC(CCCOC(c1ccccc1)(c2ccccc2)c3ccccc3)OCC
COcc5cC(O)(C3nnc1cccc1c4(=O)[nH]c2ccccc2c34)cc(OC)c5OC
COc1cccc(OC)c1OCCN2CCCOC2=O
COc4ccc(C(=O)NC(CC(=O)O)c3ccc(-c2cc(-c1cccc(Cl)c1)ccc2O)cc3)nc4
COc4ccc(C3=C(NC(=O)c1ccccc1)C(=O)c2ccccc2C3=O)cc4
CCCCCCCCC(=O)c3cc(CC(=O)NCc1cn(CCC(CO)CO)nn1)c2ccccc2n3
CC=C2CC(CC(=O)NO)(S(=O)(=O)c1ccccc1)OC2=O
COC(=O)c3cccc(C(C)=NNC(=O)c1cc(OC)nc2ccccc12)c3
COc5ccc(CCNc3ncnc4sc2c(=O)n(-c1ccc(C)cc1)cnc2c34)cc5OC
C=CC(NC(N)=O)C(=O)NCc2cccc(CC(=O)Nc1ccc(OC)cc1)c2
O=C(Cn4nc(-c1ccccc1)n3cc2ccccc2nc34)NC5CCCC5
CCCCOc3cccc(Cn2c(C)c(C(=O)NCc1ccccc1)sc2=O)c3
CCc4cccc(NC(=O)CSc3nc(=O)c2cnn(-c1ccccc1)c2[nH]3)c4
N#Cc4ccc(Oc3cccc(Nc1ccnc2cc(Cl)ccc12)c3)cc4
CN(C)C(c1c(F)cccc1Cl)C(O)c2ccccc2
COc3ccc(N2CCN(C(=O)COc1ccc(C)cc1[N+](=O)[O-])CC2)cc3
CC(C)N2CCC(CO)C(COc1cccc(Cl)c1Cl)C2
C=CCNc2nnc(Nc1ccc(C(C)=O)cc1)c3ccccc23
O=C(CCOc2cc(-c1ccccc1Cl)nc3ccccc23)N5CCC(Cc4ccccc4)CC5
CSc3ccc(Oc1nc(C)ccc1C(=NO)N2CCN(C)CC2)cc3C
COc1ccccc1Cc3nc(-c2cccc(C)c2)no3
N#CC1CCCN1C(=O)CCCCCCc4ccc(CS(=O)c3nc2ccccc2[nH]3)o4
O=C(C1CCCCNC1)c2cccc(C(F)(F)F)c2
Cc1ccccc1CCOc2ccc3c(c2)CCC3CC(=O)O
COc2cc(C=CCOC(=O)c1cccnc1)cc(OC)c2OC
O=C(Cn2cnc1ccccc1c2=O)Nc4ccc(N3CCCCC3)cc4
CN(C)C(=O)Nc1ccc4c(c1)C3CN(C(=O)c2ccc(Cl)cc2)CC(=O)N3CC4
CC(=O)Nc3cc2ccc(S(=O)(=O)NCc1cscn1)cc2oc3=O
CC(CNC(=O)OCC1CCCCC1)NC(=O)C(N)CC(=O)O
CCCC(C(=O)N1CCCC1)N(Cc3cc2ccccc2nc3N)C(=O)c4cccnc4
CC=C1C(C(C)C)NC(=S)N(C)C1c2ccccc2F
O=C4C13CCC(CN1S(=O)(=O)c2cccc(F)c2)C3C(=O)N4c5cccc6ccccc56
Cc2nnc(Nc1ccccc1)c3ccccc23
Clc3cccc(CC2CCN(CC1CC1)CC2)c3
Cc2nc(-c1cccc(Cl)c1)sc2C(=O)NCCCN4CCN(c3ccccc3)CC4
CCc3nc2c(-c1ccc(C)cc1)ccnc2n3CCCOc4ccc(S(C)(=O)=O)cc4
C2ccc1(C)c4c(c(=O)oc1c2)CN(Cc3ccccc3)CC4
CCCCOCCCCCOCCCC(COC(=O)CCCCC)O2CCO(CC1OC(CO)C(O)C(O)C1O)C(O)C2OC(=O)c3ccc(CC=C(C)CCC=C(C)CCC=C(C)C(=O)O)c(O)c3
COc6cccc(-n5c(SCC(=O)NC2CCN(Cc1ccccc1)CC2)nc4c([nH]c3ccccc34)c5=O)c6
CC(=O)NC(C)Cc3ccc(C#Cc1ccc2c(c1)OCCO2)cc3
COc3cccc(C(=O)N(C)CC#Cc2ccc1oc(C(C)O)nc1c2)c3
Cc2nn(-c1ccccc1)c(C)c2C=C3C(=O)NC(=S)NC3=O
CCC(C)(C)C1CCCC1(O)CN(C(=O)CCNCc2cc(F)ccc2F)C(C)C
O=C(NCc1ccc(F)cc1)c3cccc(NC(=O)C2CCCO2)c3
COc4cccc(Cn3c(=O)nc2cnc(N1CCC(O)C1)nc23)c4
Cc3cc(C(=O)N2CCN(c1ccc([N+](=O)[O-])cc1[N+](=O)[O-])CC2)no3
O=C(NC(C(=O)NO)C1CCCCC1)c3ccc(Cn2cccn2)cc3
COc4ccc(C(=O)N3CCN(C(=O)c2cc1cc(OC(C)C)ccc1o2)CC3)cc4
COc1c(O)ccc4c1CCC5CN(CCCC(c2ccc(F)cc2)c3ccc(F)cc3)CCN45
CS(=O)(=O)c2ccc(C(=O)NN=C1CCCC1)cc2[N+](=O)[O-]
CC(NC(=O)C(=O)c1c[nH]c2ccc([N+](=O)[O-])cc12)C(=O)O
O=C(c1cccc([N+](=O)[O-])c1)c3c(O)c2ccccc2oc3=O
CN4C(=O)c1c(ccc2[nH]cnc12)N(c3cccnc3)C4c5ccc(C(F)(F)F)cc5
N#Cc2cc(F)cc(Oc1ccc(C#N)c(C(F)(F)F)c1)c2
O=C(Nc2cnc1ccccc1c2)Nc3ccc(C(F)(F)F)cc3Oc4ccc(Cl)cc4C(=O)O
COc1ccccc1N4CCN(c3nc2ccc(Cl)cc2s3)CC4
CN(C)C(CNC(=O)c2ccc(S(=O)(=O)N(C)c1ccccc1)cc2)c3ccco3
CC(C)Cc2nc1cc(C(N)=O)ccc1[nH]2
CC(C)CC3(=O)C=C2Oc1ccc(O)cc1C2(C)CC3C
O=C(O)c3cccc(-n1cccc1C=C2C(=O)NC(=S)NC2=O)c3
O=C(Nc2csc(-c1ccncc1)n2)Nc3ccc(Cl)c(Cl)c3
NC(CC1CCCCC1)C(=O)NC2(C(=O)NCC(=O)O)CCCC2
Cc5cnc(CNc3nc(Cc1cc2c(cc1Cl)OCO2)nc4c(C)c(C)nn34)cn5
CCCCCCCCCCCCCC(=O)NC=CC1CC(C(=O)OCC)C(=O)O1
CCn2c(C1CCCNC1)nn(C)c2=O
COc5ccc(-c3nn(-c2cccc(OCCCN1CCNC(C)C1)c2)c4c3C(=O)CC(C)(C)C4)cc5
O=C(CN3C(=O)NC2(CCCc1ccccc12)C3=O)NC4CC4
C=C(C)C4CCC5(C(=O)NCCCCCCC(=O)NC(CC(C)C)C(=O)O)CCC3(C)C(CCC2C1(C)CCC(O)C(C)(C)C1CCC23C)C45
Cc2cncc(N1CCCC(NC(=O)OC(C)(C)C)C1)n2
COc2ccc(OC)c(NC(=O)CN(C)C(=O)c1ccccc1OC)c2
COc5cc(C2c1cc4c(cc1C(NC(=S)NC(=O)CCl)C3COC(=O)C23)OCO4)cc(OC)c5O
C=C(C)C(O)CCC(C)=CCCC(C)OC1OC(CO)C(O)C(O)C1O
Cc2cccc(OC(=O)c1ccc([N+](=O)[O-])o1)c2C
CCOc2cc(Cl)c(CC(=O)Nc1ccon1)cc2OC
CC(C)c2ccc(C=CC(=O)Nc1ccc(F)cc1)s2
NS(=O)(=O)c3ccc(NC(=O)c2ccc(S(=O)(=O)Nc1ccccc1F)cc2)cc3
O=C2CC(N1CCCC1)C(=O)N2c3ccc(Cl)c(C(F)(F)F)c3
CCN(CC)CCC2(OC(=O)N(CC)c1ccccc1)C4CCCC2C3CN34
O=C(Nc2ccc(-c1ccccc1)cc2)C(Cl)Cl
CCOC(=O)CSc2nc(N1CCCOCC1)cc(C(F)(F)F)c2C#N
CN4CCN(c3cnc(Cl)c(C(=O)NC(C(C)c1ccccc1)c2ccccc2)c3)CC4
CCC5CNC(=O)(CCCOc1ccc4c(c1)C3(NC(=O)C2CCCN2C3=O)C(=O)N4C)CC5
CCc1ncc4c(n1)CN(c2ncnc3sccc23)CC4
O=C(O)c3cccc(OCc2ccc(COc1ccc(C(=O)O)cc1)cc2)c3
CC(C)(C)OC(=O)NC(Cc1ccccc1)C(O)CC(Cc2ccc(O)cc2)C(=O)NC4c3ccccc3CC4O
Cc3cc(C#N)cc(C(C)Nc1ncnc2c(C(N)=O)cccc12)n3
O=C(NCCC1=CCCCC1)C(=Cc2cccnc2)NC(=O)c3ccco3
O=C2CCc1ccccc1N2CCCN5CCC(n4c(=O)[nH]c3ccccc34)CC5
CCNC(=O)c2noc(-c1cc(Cl)c(O)cc1O)c2-c3ccc(OC)nc3
Cc2cc(C=CC(=O)c1cccc(Cl)c1Cl)cc(C)c2OCCC(=O)O
Cc2ccc1nc(C)n(N=C(N)N)c(=O)c1c2
CCCCCCCCc3ccc(C(=O)NCCn2cc(Cc1cnc(N)nc1N)nn2)cc3
NNC(=O)CC(N)C(=O)NC(Cc1ccc(O)cc1)C(=O)N2CCCC2C(=O)O
Cc1cc(S(=O)(=O)CCC(=O)O)ccc1OCCCOC(Cc2ccccc2)C(=O)O
COCCn4c(CN1CCOCC1)nc3ccc(NC(=O)COc2ccccc2)cc34
COC(=O)C2(C(F)(F)F)NC(=O)Nc1ccccc12
COc7ccc(N6C(=O)C(=Cc5ccc(OCC(=O)Nc1ccccc1Cn4c2ccccc2c3ccccc34)cc5)NC6=S)cc7
CSCCC(NC(=O)C(CC(C)C)NC=C(CNC(C)=O)Cc1ccccc1)C(=O)O
COc3ccc(NC(=O)c2cc(-c1ccccc1Cl)n[nH]2)cc3OC
O=C(CCCc2cc1ccccc1s2)n3ccnc3
O=C(C=Cc2ccc(-c1ccccc1[N+](=O)[O-])o2)N5CCN(C(=O)c4cc(-c3cccs3)ncn4)CC5
CC(C)NC(=S)N3CCN(C(c1ccccc1)c2ccccc2)CC3
CN1CC3CC1CCN(C(=O)c2cccc(CN)c2)C3
Cc3sc(-c2cccc(OCc1cc[nH]c(=O)c1)c2)nc3CNC(=O)Nc4cc(F)cc(F)c4F
O=C(O)c4ccc(CN2C(=O)c1ccccc1C2C(=O)NCc3ccccc3)cc4
O=C(Nc1ccc2c(c1)OCCO2)N5CCOC4(CCN(C(=O)C3CCC3)CC4)C5
CN(C)C(=O)c1ccc3c(c1)CCCc2cncn2-3
CCS(=O)(=O)NCCCc1ncc3c(n1)CCN(Cc2nccs2)C3
CC(CS)C(=O)NCc1nc[nH]n1
OCCC3=Nc1c(Cl)cc(Cl)cc1C(c2ccccc2)=NC3
COc4ccc(NC(=O)NC3N=C(c1ccoc1)c2ccccc2N(C)C3=O)c(OC)c4
Clcc3ccC(N1C2CCC1CCC2)cn3
COc1c(CCCN(C)C)cccc1-c4ccc(Cn3c(C)nc2cc(I)c(Cl)cc23)cc4
CCNc3ncc2c(=O)n(Cc1ccccc1)nc-2[nH]3
CCCn3c(=O)c2[nH]c(-c1cc(C)no1)nc2n(CCC)c3=O
Cc5nn(-c1ccccc1)c6nc2cc7c(cc2c(NCCN4CCN(c3ccccc3)CC4)c56)OCO7
NCCCCCN3C(=O)c1cccc2cc(NCCN)cc(c12)C3=O
COc4ccc(-c3cc(=O)c2c(O)cc(OC1OC(CO)C(O)C(O)C1O)cc2o3)cc4OC5OC(CO)C(O)C(O)C5O
COc3ccc(C(=O)N(NC(=O)c1ccco1)C(C)(c2n[nH]c(=S)n2N)C(C)(C)C)cc3
COC(=O)C1=C(C)NC(C)=C(C(=O)OCCO)C1c2cc(Cl)ccc2Cl
CN3CCc2cccc(NC(=O)c1ccc(C#N)o1)c23
COc1ccccc1-c3c(C#N)c(N)nc(SCC(=O)N2CCCC2)c3C#N
O=C2C(=Cc1ccccc1O)CNCC2=Cc3ccc4c(c3)OCO4
COC(=O)CCn3c(SCC(=O)NC(=O)NC1CCCC1)nc2ccsc2c3=O
NC2(C(=O)O)CC1CC1C(CCl)O2
CCN(CC)c1ncnc2c1ncn2C3OC(CO)C(O)C3O
CC(C)(C)OC(=O)N1CCC(CC1)C3OC(C2CC2)CCC3=O
CCOc1ccccc1NC(=O)CN4C(=O)CSc3ccc(S(=O)(=O)N2CCCC2)cc34
FC(F)(F)c4cc(C(F)(F)F)c3[nH]c(N2CCN(c1ncccc1C(F)(F)F)CC2)nc3c4
CCOc3ccc(C(=O)NC(=Cc1ccc(Cl)cc1)C(=O)NCCc2ccccn2)cc3
ClCC2(NC1COC1)OCC=CC2Oc4cccc(OCc3ccccc3)c4
CCc2cnc(NC(=O)CCc1cccnc1)s2
CSCCC(NC(=O)c2cc3c(c(S(=O)(=O)N1CCOCC1)c2)CCCCC3)C(=O)N5CCN(c4ccccc4)CC5
CN(C(=O)c1cccc(C#N)c1)c3ccc(-c2ccncc2)cc3
COc5ccc(-c1nccnc1OC4CN(c3nc2ccccc2s3)C4)cn5
CCCc4ccc(C(=O)N3CCN(C2CCC(c1cccs1)CC2)CC3)c(O)c4
COCCn3c(C)cc(O)c(C(c1ccccc1)N2CCN(C)CC2)c3=O
COc2ccc(C=Cc1cc(OC)c(OC)c(OC)c1)cc2CCCN(C)C
Cc2nc(C)n(CC1CCCN(C(=O)COCC#N)C1)n2
Cc3cccc(CS(=O)(=O)c2nc1cc([N+](=O)[O-])ccc1[nH]2)c3
O=C(O)c3ccc(NC(=O)C2(S(=O)(=O)c1ccc(Cl)cc1)CCCC2)cc3
COc1ccccc1CCC(=O)OC2CC3CCC2C3
Cc3nc(CNc2nc(-c1cccc(CNCC(N)=O)n1)cs2)cs3
CSCC(=O)NC2Cc1cn(c(N(C)C)nc1C(F)(F)F)C2
O=C(O)C2C1CCC(O1)C2C(=O)NCc3cccnc3
O=C(NCCCc2nc(Cc1cccc(Cl)c1)no2)c3csnn3
COc3ccc(C(=O)C(CC(=O)c1ccc(Cl)cc1)c2ccc(Cl)cc2)cc3
CCC(CC)C(=O)Nc3ccc2nc(NC(=O)CN1CCC(OC)CC1)sc2c3
CC(C)(C)c4ccc(-c3nnc(SCN2C(=O)c1ccccc1C2=O)o3)cc4
CCOC(=O)c2c(-c1ccc(OC)cc1)csc2NC(=O)CN3C(=O)CCC3=O
COc1ccc(Br)c(C(=O)NN)c1OC
CCN3C(=O)CC(c1ccc2c(c1)OCO2)C3=O
CC(C)c1ccc3(O)c(c1)CC(CCCC(=O)O)C(CNC(=O)c2ccccc2F)=C3CCC4CCCCC4
CCOc2c(C(=O)NC(C)c1ccccc1)sc3ccccc23
CC(=O)Nc3nc(C(=O)Nc1ccc2c(c1)OCO2)cs3
COc2ccc(-c1ccc(NC(C)=O)cc1C(=O)O)cc2
Cn2nc(-c1ncccc1F)sc2=Nc4cccc(S(=O)(=O)NC(C(=O)O)c3ccccc3)c4
Cc3ccc(C)c(N(CC(=O)NC1CCCC1)C(=O)CNS(=O)(=O)c2ccccc2)c3
Cc5ccc(S(=O)(=O)NC3CC1CCCN2CC4CC(C12)C3C(CO)O4)cc5
CCc2ccc(NC(=O)CN(C(=O)CNC(=O)Nc1c(C(C)C)cccc1C(C)C)C(C)CC)cc2
CNCCC(=O)NCCc2sc(-c1cccnc1)nc2C
Cc3cccc(NS(=O)(=O)c1cccc2nsnc12)c3
CC(C)Sc1ncccc1C(=O)Nc2cc(Cl)ccc2N3CCOCC3
CC(=O)c2c(C)[nH]c(C(=O)NN=C(C)c1ccncc1)c2C
Cc2ccc(OCC(=O)c1ccccc1)c(C)c2
Cc2ccc(C(=O)OCC(=O)N1CCCN(C)CC1)cc2S(=O)(=O)N3CCOCC3
COC(=O)C(=NNc2c(C)n(C)n(-c1ccccc1)c2=O)SC3OC(CO)C(O)C(OCC(=O)O)C3O
O=C(O)c6cn(C1CC1)c5cc(N4CCCN(S(=O)(=O)c3cccc(-c2ccc(F)nc2)c3)CC4)c(F)cc5c6=O
CC(=O)Nc3ccc(C(=O)NCc1nnnn1-c2ccc(C)c(C)c2)cc3
O=C2c1ccccc1C(=O)c4c2cc(Oc3ccc(F)cc3)cc4O
COc4ccc(C=CC(=O)c1ccc3c(c1)c2ccccc2n3C(C)C)cc4O
CC(COc2ccc(C1CC(=NOC)C(=O)O1)cc2O)N(C)CC(O)COc3ccccc3
CCN(CC(=O)NC2CCCc1[nH]c(=O)ccc12)C(=O)C3CNCCN3C(C)=O
CCCCn1ccnc1
CCCn2c(=O)n(C)c(=O)c1[nH]cnc12
O=C(NO)c2ccc(CNS(=O)(=O)c1cccs1)cc2
CCOC(=O)c1ccccc1NC(=O)CN2CCOCC2
O=CC(=Ccc2ccO(CCCCCCCCCCCOc1ccc(F)cc1)cc2)c3ccc(O)cc3
O=C(CC4(c1ccc(C(F)(F)F)cc1)NCCC(CN3CCC(c2cccc(F)c2)CC3)C4)N5CCOCC5
COc2ccc(NS(=O)(=O)c1ccc(C(=O)OCC(=O)NCCCO)cc1)cc2
CC(C)NCC(O)COc1ccccc1C3=Nc2ccccc2OC3
CC=C(C)C(=O)O2CCC(OC(=O)C(C)(C)C)C(C)C3C(OC(C)=O)C(OC(C)=O)C1(C)C=CCC1C(C)(O)CCC(OC(C)=O)C23O
CCCC(=O)Nc1ccc2c(c1)C(=O)C(=O)N(C)C2=O
CCCOc1cccc2c1OCCCC(=O)N2C(C)C
CC(C(=O)NCCc1ccc(N(C)C)cc1)C(N)=O
OCC4OC(n3cnc2c(NC1CCCC1)ncnc23)C(O)C4O
O=C7C(O)=C(N1CC1)C(=O)C5(O)(CN=C46c2ccccc2CC(c3ccccc34)C56)C7=O
COc3ccc(C(=O)NCC(=O)Nc1ccc2c(c1)OCCO2)cc3OC
CC3=CC2C1CCC(NC(=O)C(F)(F)F)(C1)C2N(C)C3=O
CC(C)c3cc(CN2CC1CNCC1C2)cc(C(C)C)c3O
O=C2CN(NC(=O)Nc1ccc(Cl)cc1)C(=O)N2
COCc2nnn(-c1ccc(Cl)cc1)c2CS(=O)(=O)c3ccc(C(C)(C)C)cc3
Cc3cccc(NC(=S)NN=CC(CSc1ccccc1)NC(=O)C(Cc2ccccc2)CP(=O)(O)O)c3
CC(=O)Nc3nc2ccc(C(=O)c1ccccc1)cc2s3
CC1CCCC(C)N1C(=O)CSc4nnc(Cn3c(=O)sc2ccccc23)o4
Cn3cc(C1=CCNCC1)c2c(F)cccc23
Nc2nc(=O)c(N=Cc1ccccc1Cl)c(N)[nH]2
COc1cc4c(cc1S(=O)(=O)NC(C)(C)C)n(C)c(=O)c5cc(-c3coc(-c2cccc(Cl)c2)n3)ccc45
CC(C)(C)C(NC(=O)c1ccc(F)cc1)c2cc(Cl)ccc2N4CCN(C(=O)CCc3ccc(Cl)s3)CC4
CCS(=O)(=O)NCCc2cc1cc(OC)c(OC)cc1c3c(OC)c(OC)ccc23
CCCC(=O)OC1OC(COC(=O)CC)C(=O)C(O)C1O
CCCc2ccc(OCC)c(C(=O)Nc1ccc([N+](=O)[O-])cc1O)c2O
C=CC3(C)CC(OC(=O)CNCCCCN)C2(C)C(C)CCC1(CCC(=O)C12)C(C)C3O
COc4ccc3nccc(C(O)CN2CCC(NC(=O)C=Cc1cc(F)cc(F)c1)CC2)c3c4
O=C(CNC(=O)c1ccco1)c2cc(Cl)cc(Cl)c2
Ccc4cc(C)cN(S(=O)(=O)c1cc3c2c(c1)CC(=O)N2CCC3)c4
CC(C)CC(=O)N=C(N)NCCCc1c[nH]cn1
O=S(=O)(Nc1cccc(Cl)c1)c3ccc(-c2ccccc2Cl)o3
Fc2cc(CCNC(=S)NCCN1CCOCC1)ccc2F
CNCc2nc(-c1n[nH]c(=S)n1C)no2
COcc3ccC(C(=O)N1CCCCC1Cn2cccn2)cc3
CCOC(=O)c1ccccc1NC(=O)C3NC(=O)Sc2ccccc23
COc1cc2c(cc1OC)C(=O)C=C(O)C2=O
Nc3ncc(-c2ccc(Cn1ccnc1)cc2)cc3-c5nc4ccccc4o5
COC(=O)c2cn(Cc1cccc(C(F)(F)F)c1)c(=O)c3ccccc23
NCCCCC(NC(=O)c4ccc(-c3ccc(NC(=O)Cn2cnc1ccccc12)cc3)cc4)C(=O)NC(CC(=O)O)C(=O)O
COc3cc2c(NC(=O)NCc1cccc(C(F)(F)F)c1)ccc(F)c2cn3
Ncc6cccC(C(NS(=O)(=O)N2CCN(Cc1ccccc1F)CC2)C(=O)N3CCC5(CC3)CC4(SCCS4)C5)c6
CN2C(=O)N(c1ccccc1)C(=O)C2C(O)c3ccc(C#N)cc3
Cc3ccc(S(=O)(=O)NCCc2csc(-c1cccnc1)n2)c(C)c3
O=C(COCCO)Nc2cccc(N1CCCC1=O)c2
CC(=NNC(=O)Nc2cccc(S(=O)(=O)NC1=NCCCCC1)c2)c3ccccc3Cl
CC(C)(C)OC(=O)NCCCCC(NC(=O)c1ccccc1)C(=O)O
NCCCNCCCCCCCCCCCCCCNc1ccnc2cc(Cl)ccc12
COc3cc(CCC(=O)OCC(=O)Nc1ccc2c(c1)CCC2)ccc3OC(C)=O
CC(C)=NNC(=O)SCCOc1ccccc1OCc2ccc(Br)cc2
CC(=O)c4cccc(NC(=O)C(Cc1ccccc1)NS(=O)(=O)c2ccc3c(c2)oc(=O)n3C)c4
Cc1nn(C)cc1NC(=O)Cn2nc(C(F)(F)F)c3c2CCCC3
O=C(O)c2c(F)c(F)c(Cc1c(F)c(F)c(F)c(F)c1F)c(F)c2F
CSc1nc(=O)ccn1C3OC(COP(=O)(O)OP(=O)(O)OC2OC(CO)C(O)C(O)C2O)C(O)C3O
Cc2nc1cc4c(cc1c(=O)n2N=Cc3cccc(F)c3)OCO4
COc3cc(C=C(NC(=O)c1ccccc1)C(=O)N(C)CCCN2CCOCC2)cc(OC)c3OC
CCOC(=O)NC(Cc1ccc(O)cc1)C(=O)NCC(=O)(NC(Cc2c[nH]cn2)C(=O)NC(CC(C)C)C(=O)N-c3ccccc3)C(C)O
O=C(NCc1cccnc1)C3(c2cccnc2)CCCC3
COc3cc(N2C(=O)c1ccc(C(=O)O)cc1C2=O)ccc3-c4cnco4
COC(=O)C=C(C#N)Nc3nc(NCc1ccccc1)nc(N2CCCCC2)n3
COccccNC8(=O)Cc2[nH]c1(c(C)cccc1c2C6CC(C)CC7C(=O)N(CCCCCCNC(=O)CCNC(=O)C4CCC(CCNC(=O)c3noc(=S)[nH]3)c4-c5c(C)cc(C)cc5C)C(=O)CN67)(CC)c8
COC(=O)C2=C(O)CC(c1cccc(C)c1)C(C(=O)OC)C2C(=O)OC
COc3ccc2oc(=O)c(C=Cc1ccc(OC)c(OC)c1)cc2c3
CC1CCC7(NC1)OC6CC5C4CCC3CC(N2CCC(N(C)C)CC2)CCC3(C)C4CCC5(C)C6C7C
Cc4ccc(C3CC(=O)Nc2c(C(=O)Nc1cccc(F)c1)cnn23)cc4
Oc1ccc4c6c1OC7c3[nH]c2ccccc2c3CC8(O)C(C4)N(CC5CC5)CCC678
CN(C)S(=O)(=O)c3ccc(C(=O)NNC(=O)c1[nH]nc2ccccc12)cc3
O=C(C=Cc1ccc(O)cc1)NC(=S)NCCCOCCOCCOCCOCCCl
CCCCCCCCCC(=O)cn3cC(CCNC(=O)c1cccc2cn[nH]c12)co3
COc2ccc(CCNC(=O)CNC(=O)COc1ccccc1)cc2OC
Cc3ccc(S(=O)(=O)N(C)c1ncnc2[nH]cnc12)cc3
COc1ccc(C(=O)O)cc1
OCCN2CCCN4CCOC3(c1cc(F)ccc1Cl)CCCC2C34
Cc2cnc(C(=O)CCCCCCc1ccccc1)o2
Nc4nc(N)c3c(Oc2ccc1cccc(Cl)c1c2)cccc3n4
CCOC(=O)C(C#N)C(=Nc1ccc(C(=O)O)cc1)Nc2ccccc2
Cn1nccc1C(=O)NCCNC(CO)c2ccccc2
CC(C)(C)CNC(=O)NC3cccc(c2-cc1ccccc1[nH]2)c3
O=C(COc3cccc(CN2CCC(Cc1cccnc1)CC2)c3)c4ccc(F)cc4
CC(C)N3CCC(CNC(=O)c2ccc(-c1cc(C(F)(F)F)cc(C(F)(F)F)c1)cc2)CC3
O=CC(n3nc(-c1ccccc1)cn4nc(-c2ccccc2Cl)nc3-4)Nc5ccc(F)cc5F
NS(=O)(=O)c3ccc(C(=O)N(CC1CCCCC1)C2CCCCC2)cc3
O=C(NC2(c1ncccc1F)CC2)c4ccc(S(=O)(=O)N3CCCCCC3)cc4
O=C(Nc1ccncc1)C(=O)c2ccncc2
CNc3nc(CNC(=O)c2csc(C1CCOC1)n2)cs3
Cn5cnc(S(=O)(=O)N1CCC(CC1)N4=CN(OCc2ccc(F)cc2)c3ccccc34)c5
O=C(CNC3(=O)CCOc2ccc(S(=O)(=O)N1CCOCC1)cc23)NCc4ccc(F)cc4
CC(C)C(NC(=O)c1ccc(Cl)cc1)C(=O)NCCc2ccccn2
COc2ccc(C(=O)N(C)CC(=O)Nc1cccc(OC)c1)cc2OC
N#Cc6c(N1CCC(O)C1)[nH]c5cc(-n4cnc3cc(-c2cnn(CCO)c2)ccc34)ccc5c6=O
COc4ccc(NC(=O)CNC3CCC(O)(c1ccccc1)C2CCCCC23)cc4
O=[N+]([O-])C=C3N(C1CC1)C2(CC2)CN3CCO
CC(C)C(=O)Nc1ccccc1C(=O)Nc2ccccc2
CS(=O)(=O)c4ccc(C(=O)N3CCC(NC(=O)c1cc(Cl)cc(Cl)c1)(c2ccccn2)CC3)cc4
COc3cccc(OCc2ccc(C(=O)N1CCOCC1)o2)c3
CCc1cccc(C)c1NC(=O)c4ccc(C)c(N3C(=O)c2ccccc2C3=O)c4
CC(Oc1ccc(Cl)cc1)C(=O)Nc3cc(C(=O)NCCc2ccccc2)ccc3Cl
CC(N)CNc1ncnc2c1ncn2C3OC(CO)C(O)C3O
CCC(C)CNC(=O)C1C4CCN1C(=O)CNC(=O)C(C)N(C)C(=O)C2CCCCN2C(=O)C(Cc3ccc(O)cc3)NC(=O)C(C(C)C)NC(=O)C(CC(C)C)NC4=O
O=C(c1ccc(F)cc1Cl)N3CCN(S(=O)(=O)c2ccccc2F)CC3
COc4ccc(C=Cc1ccc3c(c1)Cc2cc(OC)c(OC)cc2C3=[N+](C)C)cc4OC
CNC(=O)c3cc(-c2ccnc(Nc1ccc(S(N)(=O)=O)cc1)n2)n4cc(C#N)ccc34
CC1=NN(C(N)=S)C(=O)C1N=Nc4ccc(S(=O)(=O)Nc3nc2ccccc2s3)cc4
COc1ccccc1CN5(C(=O)c2ccc3c(c2)OCO3)CC(=O)N(C4CCCC4)C5=O
c4ccc(CNC3CCN(c2ccnc(C1CCCCC1)c2)CC3)cc4
CC2(C)OC(=O)C(=CN1CCCC1)C(=O)O2
NCCCCCNC(=O)C=C4(C(=O)O)NC3(=O)CN(C(=O)C2=NOC(CCCNC(=O)c1nccs1)C2)C3CC4
COc6cc(C4Oc3cc(C2Oc1cc(O)cc(O)c1C(=O)C2O)ccc3OC4COC5OC(C)C(O)C(O)C5O)ccc6O
CC(C)Cn3c(-c1ccco1)nc2c(C=CC(=O)NO)cccc23
Cc2sc(N)c(C(=O)c1ccc(OCOCC(C)C)cc1)c2C
OC2CN(Cc1ccncc1)CCC2N3CCNCC3
CCCCCCCCCCCCCCCCCC(=O)O4CC5(CO)C2C=CC(CC3CC1(C)OC1C23O4)C5O
CCc2c(C)c1ccc(O)c(CNCCN(C)C)c1oc2=O
O=C(NO)c1ccc2c(c1)S(=O)(=O)NCN2CC3CC3
O=CCC1(SCCO)C(O)C(O)C(O)C(O)(CO)C1O
CN(C)S(=O)(=O)NCCCCCOc4cccc(-c3cnc2cc(-c1cccs1)nn2c3)c4
CCC3C=C(C)CC(C)CC(OC)C4OC(O)(C(=O)C(=O)N1CCCCC1C(=O)OC(C(C)=CC2CCC(O)C(OC)C2)C(C)C(O)CC3=O)C(C)CC4OC
c2ccc(Cc1c[nH]cn1)cc2
Clcc3ccO(CCn1cncc1CNc2ccc(Cl)c(Cl)c2)c(Cl)c3
CNC4CNC(=O)(CC3SC(c1ccccc1C(F)(F)F)N(CC(=O)NCCCN2CCOCC2)C3=O)CC4
Cn5c(CNC2(=O)C(=O)N(CC1CCOCC1)O3CCOCC23)nc4ccccc45
COc3ccc(-c2csc(NN=Cc1cccs1)n2)cc3
OC(COCc1ccccc1)CN3CCN(c2ccc(Cl)cc2)CC3
O=C(OC(Cc1ccc(O)cc1)C(=O)O)C(Cc2ccc(O)cc2)NC(=O)CCc3ccccc3
CC(=O)OC2C(OC(C)=O)C(OC(=O)c1ccccc1)C3(OC(C)=O)COCC(C)C23
Cc3c(N1CCN(C)CC1)c(N)cc4c(=O)c(C(=O)O)cn(C2CC2)c34
Cc3nc(SCC(=O)Nc1ccccc1N2CCOCC2)n[nH]3
Oc3c(CNc1cccnn1)cc(Cc2ccc(F)c(F)c2)cc3CNC4CC4
CCN(C(C)=O)n3c(=O)cc2c([nH]c1ccccc12)c3=O
Cc1cc4c(s1)c3cnn(Cc2ccccc2Br)c(=O)c3n4C
O=C(NC(CS)C(=O)O)OCC1CCCN(CCCCCNC(=O)C(CC(=O)NO)CC(=O)O)C1
CCCC(N)C(O)C(O)(CC1CCCCC1)NC(=O)C2CCCN2C(=O)CNC(=O)C(CC(C)C)NC(=O)C(N)CC(=O)O
CONC(=O)c3cc(S(=O)(=O)Nc1cccc2ccccc12)ccc3N4CCOCC4
CN(C)CCNc4cccc(-c2c(O)ccc3[nH]c(=O)c1sccc1c23)n4
CN(C)S(=O)(=O)c4ccc(C(=O)NCC3CCN(C2CCCc1ccccc12)CC3)cc4
COc2ccc(C(C)NC(=O)c1ccccc1OC)cc2OC
COc1ccccc1CN4CC3CCC2(CCCN2C)(C)OC3C4=O
CC(C)C(=O)N3CCC(n2cc(CNC(=O)c1ccccn1)nn2)CC3
COc4ccc(-c3cnc(N2Cc1ccccc1C2)o3)cc4
Cc1n[nH]c(=O)n1N=CC(=O)N(O)C(=O)NCc2ccccc2[N+](=O)[O-]
Nc1ccccc1S(=O)(=O)N5CCn4c(nc3c(Nc2cccnc2)nc(Cl)nc34)C5CCO
COc1cccnc1-n2nc(C)nc2-c3cc(F)c(OCC(C)(O)C(=O)O)cc3F
NC1CC1c2ccc(C(F)(F)F)cc2
CN(C)CCNS(=O)(=O)c2ccc(C(F)NC(=O)c1ccccc1)cc2
COc1ccc(Cl)cc1NC(=O)COc3ccc(S(=O)(=O)NCCCN2CCOCC2)cc3
CCOc3cccc(C(CNC(=O)Nc1c(C(C)C)cccc1C(C)C)N2CCCCC2)c3
CCNc2ncc(C(=O)N1CCOCC1)cc2C(=O)c3ccc(F)cc3
CCC(=NO)c3ccc(OCc2nc1ccccc1n2CCCC(=O)O)cc3
C=CCC(CC#C)C(C)(CCC)c1ccc(OC)c(OC)c1
Cc4cc(N3CC(c2nc(-c1cccc(Cl)c1)no2)C3)no4
Cc2ccc(C(=O)OCC(=O)Nc1sc(C(C)C)c(C)c1C#N)cc2[N+](=O)[O-]
CCCCn2c(O)c1ccc(N)cc1nc2=S
CCCC5(=O)CCC2C3Cc1ccc(OC)c6c1C2(CCN3CC4CC4)C5O6
c5cc4ccc(Oc3ccc(Nc1ncnc2ccccc12)cc3)cc4[nH]5
CC(=O)OC6COC5(CCC1(C)C(CCC3C1CCC4(C)C(C2=CC(=O)OC2)CCC34O)C5)C(O)C6OC(C)=O
CCOC(=O)CSc2nc1cc(C(F)(F)F)ccc1[nH]2
COc2cccc(-c1ccc(C(=O)O)cc1)c2
COc3ccc(C(=O)C2CCCN(Cc1cc(C)[nH]n1)C2)cc3OC
N#Cc4ccc(-c2sc(-c1ccccn1)nc2-c3ccc(OC(F)(F)F)cc3)cc4
NS(=O)(=O)c3ccc(-n1nc(C(N)=O)c(CO)c1-c2ccccc2)cc3
Cc1ccccc1-c4nnc(NC(=O)Nc3ccc(Oc2ccc(F)cc2)cc3)s4
O=S(=O)(Nc1ccccn1)c4ccc3ncc(N2CCCC2)nc3c4
Cc2cc(NC(=O)c1ccc(Cl)cc1Cl)ccc2N(C)C(C)C(C)(C)NC(C)(C)C
Clc1ccccc1C(N2CCCCC2)c3sccc3Cc4ccccc4
COc5ccc(OC)c(C(c1nnnn1CC2CCCO2)N3CCC4(CC3)OCCO4)c5
COc5ccc4c(C(C)=O)c(OCc3nnc(SCC(=O)Nc2c(C)n(C)n(-c1ccccc1)c2=O)o3)nc4c5
O=C(NO)C(CC1CCCC1)C(=O)N2CCC3(CC2)OCCO3
Cc2nc1ccncc1n2-c4nccc(N3CCOCC3)n4
CN(CC(=O)Nc1ccc(F)c(F)c1F)S(=O)(=O)c3cc4c2c(cccc2c3)C(=O)OC4=O
C=CCCC(c1ccc(Cl)c(Cl)c1)N4CC(C)C(CN3C(=O)c2cccc(O)c2C3=O)CC4C(=O)OC
COc4ccc(CCC(=O)c3c(O)c2c(OC)cc(OC1OC(CO)C(O)C(O)C1O)c(C)c2oc3=O)cc4
Fc4cc(F)c(F)c(COc1ccccc1C3=NOC(c2c(Cl)cccc2Cl)C3)c4
CN(C)NC(=O)Nc1ccc(F)cc1Cl
CCCS(=O)(=O)c1c(O)cnc2cc(O)ccc12
COcc5cccC(#Cc1cccc4(c1)C2(COC(N)=N2)CC3(COC3)CO4)c5
COc3cccc(-c2ccc1nc(N)nn1c2)c3
CCN3C(=O)C(O)=C(C(=O)c2cc1ccccc1oc2=O)C3c4cccs4
Cc4cc3c(c)cnc(Nc2ccc(-c1ccncc1)cc2)c3[nH]c4=O
CC(C)c5ccc(N4C(=O)C3ON(c1ccc(C(F)(F)F)cc1[N+](=O)[O-])C(c2ccccc2Cl)C3C4=O)cc5
Nc1n[nH]cc1-c3nc2ccccc2s3
O=C(O)c3ccc(NS(=O)(=O)c2ccc1ccccc1c2)cc3
O=C(C1CC(=O)NC1c2cccnc2)NCCCCN4CCN(c3cccc(F)c3)CC4
CC(C)(CC(=O)C=C2(O)CC(=O)C1C(C)(C)CCCC1(C)C2=O)C(=O)C3=CCCC4CC5(CCC34C)CCCC67(C)C(O)(CCC56C)C7(C)C
CCNCn1ncc(NC(C)C)c(Cl)c1=O
c1cnc3c(c1)[nH]c2ccccc23
CCOC(=O)N2C=NC(CCc1ccc(O)cc1)(C(N)=O)=C(C)N2C
CC(C)CC(NC(=O)c1ccccc1N)C(=O)O
CCc1nc(=O)c2c([nH]1)NC(=O)C2=CN(CC)CC
O=C3CC(N2CCN(c1ccccc1F)CC2)C(=O)N3c5ccc(S(=O)(=O)N4CCOCC4)cc5
Cc1cc(C)[nH]c(=O)c1C(=O)N3CCN(c2ccccc2Cl)CC3
Clcc4ccC2(OC(=NN=Cc1cccc(Br)c1)CC2Oc3ccc(Cl)cc3)cc4
COc4ccc(N3CCN(C1CNC(=O)C1c2cccc(F)c2)CC3)cc4
O=C(Cn3c(=O)oc2cc(S(=O)(=O)N1CCCC1)ccc23)N4CCOCC4
c4ccc(-c3ccc(C2=NNC1(CCCCCCC1)C2)cc3)cc4
O=C(C=Cc2ccc(-c1ccc(Cl)cc1)o2)c4cccc(-c3ccccn3)n4
CC(CO)(NS(=O)(=O)c1ccc(F)cc1)c2ccccc2
CC3NCC(N2(C(=O)Nc1c(C)cc(C)cc1C)CCS(=O)(=O)C2)CC3
O=C(C3(c1ccc(Cl)c(Cl)c1)=C(c2ccc(Cl)c(Cl)c2)CC4CNCC34)c5ccccc5
Cn3ccc(NC2CN(C(=O)NC1CCCCC1)CCN(C(=O)OC(C)(C)C)C2=O)cc3=O
Ccn4cC(NCC3CCC(C(=O)NCc2ccc(-n1cnnn1)cc2)OC3CO)cs4
Nc3ccc(C(=O)NCc2sc(-c1cccc(F)c1)nc2C(F)(F)F)cc3COc4cccnc4
CC(C)N(CCCn2ccc1cc(NCCN(C)C)ncc12)C(C)C
CCOC(=O)CC4CNc1(ncnc2sc3c(c12)CCC3)CC4
CCCCC(C(=O)N1CCCC1C(=O)OC(C)(C)C)C(F)C(=O)NO
COcc3ccS(=O)(=O)(N(C)CC2OCc1cnnn1CCCC(=O)N(C(C)CO)CC2C)cc3
CC(=O)NC(C)Cc3ccc(C#Cc2cccc(C(=O)N(C)CCc1ccncc1)c2)cc3
COc3ccc(C=CC(=O)c1ccc2c(c1O)C=CC(C)(C)O2)cc3
Cc1cccc(Cl)c1NC(=O)c4cnc(Nc3ccc(N2CCN(C)CC2)cc3)nc4C(F)(F)F
CC(C)C(CN2CCC(O)(c1ccc(Cl)cc1)CC2)NC(=O)c3ccco3
CCC(=O)NCc1cccc(C(F)(F)F)c1
Cc3ccc(C(=O)c1c(C)n(O)c2ccccc12)cc3
CC6C2C(CCC3C(CC1OC(CO)C(O)C(O)C1O)CCCC23C)CC5(=O)N(Cc4nn[nH]n4)CCN5O6
COc2ccc(C(=O)NC1CCCCCCC1)cc2S(=O)(=O)N3CCCCCC3
O=C(Nc2cccc(-c1cncnc1)c2)c3ccccc3
Cc1ccccc1CN5C(=O)C4Cc2c([nH]c3ccccc23)C(C)(O)C4C5=O
O=S(=O)(O)C(O)(=S)(=O)c1ccccc1
CC(C)c1cccc(C(C)C)c1NC(=O)NCC3(c2ccccc2)CCCC3
Clc2ccc(C=CC=NNC1=NCCS1)cc2Cl
CSC1OC(CO)C(O)C(OS(C)(=O)=O)C1O
COc4ccc(CNc3nc2c(oc1ccccc12)c(=O)n3NC(N)=O)cc4
Cc3ccc(CNCCc2nnc(NC(=O)C1CC1)s2)s3
COc1ccc(C(C)C)cc1-c5ccc(C4CCCN(S(=O)(=O)c3ccc2[nH]ccc2c3)C4)cc5
CON=C(C)n1ccnc1
O=C(c1ccc(Cl)c(Cl)c1)C3C(C(=O)c2ccc(F)cc2)C3c4ccccc4
COc1c(C(C)(C)C)ccc3c1CCC(CCCNCCc2ccccc2)O3
Cc2nn(-c1ccccc1)c(Cl)c2C=NNC(=O)c4cc(-c3ccccc3)[nH]n4
CCOC(=O)c3cc(-c2ccc1cc(Cl)ccc1c2)nn3Cc4ccccc4
C=C1C(=O)C2C(O)C1CC3C2CC(O)C4(O)C3C(C)C(O)C4O
Cn4c(CSc2nnc(CNC(=O)c1cccs1)n2-c3ccccc3)n[nH]c4=S
CCCc1cc(O)c2c(c1)OC(C)(C)C3C(C)CCCC23C
CCCCC#Cc3nc(N(C)C)c2ncn(C1C=CC(CO)C1)c2n3
O=CC(Cc1ccccc1)NC(=O)CCCn3c(O)nc2ccccc2c3=O
NC(Cc1ccc(O)cc1)C(=O)NC3CCCc2ccccc23
COc2ccc(NC(=O)CN(C)C(=O)c1ccc(NC(C)=O)cc1)cc2
Cc3cc(C)nc(NCc2coc(-c1ccc(Cl)cc1)n2)n3
CC3(C)CN(C2CCN(S(=O)(=O)CCOc1ccc(F)cc1)CC2)CC(C)(C)N3
O=C(CNC(=O)c1ccc(Cl)cc1Cl)NN2CCCCC2
COc3cccc(C=NNC(=O)CSc2nnc(Cc1cccn1C)n2N)c3OC
COc4ccc(Cc3ccc(Oc2nccc(NCCc1c[nH]cn1)n2)cc3)cc4
COC4CCN(c2nc(Nc1cccc(Cl)c1)nnc2-c3ccccc3Cl)CC4
CCCCn1nnnc1C(c2ccc3c(c2)OCO3)N5CCN(C(=O)c4cccs4)CC5
CCOc2ccc(CC(=O)Nc1cc(C)c(Cl)cc1C)cc2OCC
COcc2ccC(CNC1=C(C(=C(c#N)C#N)C#N)C(C)OC(C)(C)C1)cc2OC
Fc6ccc(-c5ccc(COCCCn4cc(C3OCC(O)(c1ccccc1)(C2CCCCC2)O3)nn4)cc5)cc6
Cc4cc(C)c(S(=O)(=O)Nc3ccc(-n1ccc2c1CCCC2)cc3)c(C)c4
O=C(Nc2ccc(-c1ccno1)cc2)C(O)C(O)C(=O)Nc3ccc(Cl)cn3
C=CCOc1ccccc1CN3CCN(C(=O)CN2CCOCC2)CC3
CNC3CCN(c2ccnc(N1CCOCC1)n2)C3
COcc4cccC(=O)(NC(CC(=O)O)C(=O)COc1cc3c(cc1OC)C(=O)N2CCCC2C=N3)c4
CC3CCNc1(nc(C(F)(F)F)ccc1CNC(=O)C(C)c2ccc(NS(C)(=O)=O)c(F)c2)C3
CCCCCCCC(=O)OCC(OC)CCO3COC(C(=O)NC1CCCC(C)NC1=O)(C2OC(C(=O)O)=CC(O)C2NC(C)=O)C3O
CC23CCC(CN(C(=O)c1cccnc1)C2)C3(C)C
Cc4ccc(N2C(=O)C(O)=C(C(=O)c1ccco1)C2c3ccccc3Br)nc4
Cc2ccc(COC(=O)NCC(O)c1ccccc1)cc2
CCOcc5ccC(=NOCC(=O)N4CCN(C(=O)COc3ccc(-c2cc(OC)c1ccccc1n2)cc3)CC4)cc5
O=Cc(c4nnc5ccN(C3CC2CC(N1CCCC1)OC2C3)nc45)N6CCOCC6
c4ccc(-c3nc(CNC2CCCOc1ccccc12)co3)cc4
C#C3(C(=O)NCc2cn(Cc1ccc(C#N)cc1)nn2)CCCC3
FC1CNC2CC1CCC2OC(c3ccccc3)c4ccc(Cl)cc4
Clc4cccc(CC3C(Cn1ccnc1)OC(CCc2ccc(Cl)cc2)O3)c4
CCC(CC)OC(=O)c1c(C)nc(N)n(C)c1=O
O=C(CCN3C(=O)c2ccc(NC(=O)c1ccccc1)cc2C3=O)NCc4ccccc4
COC1COCCC1NC6CC2CCCC2(C(=O)N3CC4CC3CN4c5cc(C(F)(F)F)ccn5)C6
N#Cc4cc(F)c3[nH]c(C(=O)NC(Cc1c[nH]cn1)C(=O)NCc2ccccc2)cc3c4
O=C(c1ccc(Cl)cc1Cl)N4CCn2c(nnc2-c3cccnc3)C4
CC(=O)N3CCN(c2ccc(NC(=O)c1ccc(C)nc1)cc2Cl)CC3
O=C(O)CO3c1cccc2cccc(c12)S3(=O)=O
COc3ccc(OC)c(C2CC(=O)c1ccccc1C2=O)c3
CC(=O)NCC3CCc1c(ccc(=O)n1CC2CCOCC2)C3
CCCCc3ncc(C=C1C(=O)NC(=O)N1CCCN2CCOCC2)n3Cc4ccc(C(=O)O)cc4
COc4ccc(-c1nc(N)nn1-c3ccc(NC(=O)NCc2ccccc2)c(OC)c3)cc4
COc3cccc(C(=O)Nc2nnc(S(=O)(=O)N1CCOCC1)s2)c3OC
O=C(CSc3nc(=O)c2nc1ccccc1nc2[nH]3)Nc4ccccc4N5CCOCC5
O=C(NCc1ccc(F)cc1F)C3CCC(=O)N(CCN2CCOCC2)C3
CC(C)CC(NC(=O)NCCc1ccccc1)C(=O)OC(C)(C)C
Nc1cc(=O)[nH]c(O)n1
CC(C)C(NCCCC(NC(=O)C(N)Cc1ccc(O)cc1)C(N)=O)C(=O)NCC(=O)NC(C(=O)NC(C(N)=O)C(C)C)C(C)C
CC(C)n3nc(C#Cc1cccnc1)c2c(N)ncnc23
O=C(O)Cc5ccc(-c4noc(CN(Cc2ccc1nsnc1c2)C3CCCCC3)n4)cc5
Cc2[nH]c1ccccc1c2Cc3nnnn3C(C)C
Cc2cc(C)n(Cc1noc(C)n1)n2
CCCC(=O)NNC(=O)CSc1nnnn1C
CN2CCN(c1ccc(Cl)c([N+](=O)[O-])c1)CC2
Cc1cc2c(cc1=O)CCN(C)CC2
Cc3cccc(Nc2nnc(-c1ccncc1)s2)c3
Cc3ccc(COc2ccc1c(C)c(C(=O)O)c(=O)oc1c2)cc3
CS(=O)(=O)c3ccc(CSc2ncc(-c1ccc(Cl)cc1Cl)o2)cc3
O=C(Nc1ccc(Cl)cc1)c2c(Cl)c(Cl)c(Cl)c(Cl)c2C(=O)N=c4scc(-c3ccccn3)n4-c5cccnc5
Cc4ccc(C(=O)N1CCC3(CC1)NC(c2cccnc2)=NC3=O)c(Cl)c4
CCn4c(=O)[nH]c3cnnc(Nc2ccc(OCc1cccc(F)c1)c(Cl)c2)c34
C[N+](C)(C)CCO
CS(=O)(=O)c1ccccc1-c3cc(Cl)c2nncn2c3
O=C(OCCF)c2ccc1ncnn1c2
Fc4nccc(N1CCCC1C3CCN(Cc2nccs2)CC3)n4
CCOc1cc(N)ccc1C(=O)OC(C)C(=O)NC(c2ccccc2)N3CCOCC3
CC(=O)OC1C=C(C(=O)NC(C)C(=O)O)N(C(=O)C(N)CC(C)C)C1
CCOC(=O)CN(C(=O)c1cccs1)C(C)C(=O)NC(C)(C)C
CC(=O)OCO1CC(C)(C)O7C(=O)C1CC6CC5C4CCC3CC(OC(=O)c2ccccc2)(C(=O)O)C(O)CC3(C)C4C(=O)C=C5C67C
CC4(C)(C)OC(=O)NC(=O)C(CCCCNC(=O)C=Cc1ccc(F)cc1)NC(=O)C2CCCN2C(=O)C(CC(=O)O)NC(=O)C3CCCCN3C4=O
NCCCCCCOCCOCc1ccc7(cn1)OCC(O)c3ccc2ncc(cc2c3)C4CC5CCCC(C4)N5CCCC6CCCCCC(C6)C7O
Cc3ccc(-n1c(C)nnc1SCC(=O)Nc2nccs2)cc3
N#Cc3cc(C(=O)Nc1cccc2c(O)cccc12)ccc3O
CC(C)(C)c2ccc(C(=O)NC1=NCCS1)cc2
N#Cc1ccccc1OCC(O)CNCC3COc2ccccc2O3
CC3CC(C)CN(S(=O)(=O)c2ccc(-c1ccc(=O)[nH]n1)s2)C3
COc3ccc(C2(O)CC(c1ccc([N+](=O)[O-])cc1)=NN2C(C)=O)cc3OC
c1
CCN(CC)S(=O)(=O)cc3cc(Cl)cN(C(=O)COc1ccccc1C(=O)c2ccccc2Cl)c3
Oc3ccc(-c2nc1ccc(F)nc1[nH]2)c(O)c3
NS(=O)(=O)c3ccc(CSc2nc1cc(Cl)c(Cl)cc1n2CCF)cc3
CCCCNc1nc(NC(C)CN(CC)CC)nc(N(CC)CC)n1
Cc1cc(O)cc2oc(=O)c3c(c12)CCCC3
CCCCCCN(Cc1ccc(C)n1-c2cccc(C(=O)O)c2)c3ccc(C(=O)O)cc3
Fc2cccc(Sc1ccccn1)c2
COc4ccc(S(=O)(=O)c3cn(CC(=O)Nc1cccc(C)c1)c2ccc(Br)cc2c3=O)cc4
CCC=CCC=CCC=CCC=CCC=CCC=CCCCC(=O)OCCO
CCN(c1ccccc1)S(=O)(=O)c3cc(C(=O)Nc2nnc(C(C)C)o2)ccc3Cl
CCOC(=O)c3csc(NC(=O)c2sc1ccccc1c2Cl)n3
O=C(O)c2ccc(-c1ccc(OCC(=O)O)c(Cl)c1)cc2
O=C2Nc1ccc(Cl)cc1C2=NN=Cc3ccccc3O
Nc1nonc1-n3nnc(C(=O)NN=Cc2cccnc2)c3-c4ccccc4
CC4(c2ncc(-c1ccc(F)cc1)o2)CC(c3ccc(Cl)cc3)=NN4c5ccccc5
Fcc5ccN(c3nc1ccccc1n4c(C)nc(C2CCOCC2)c34)cc5
Cc1noc(C)c1-c4cc(C(F)(F)F)nc(N3CCCN(C2CCCC2)CC3)n4
O=c4ccc3c(-c2ccc(OCCN1CCCC1)cc2)cccc3o4
Cn3ncc(C(=O)Nc1ccc(Cl)cc1C(=O)c2ccccc2Cl)c3C(=O)O
c1
COc3ccc(CCNC(=O)c2oc1ccccc1c2C)cc3OC
NC(=O)CCC(=O)Nc5ccc(CN4C(=O)C(Cc1cscn1)(NC(=O)C2CCCCCC2)CCc3ccccc34)cc5
CC(C)S(=O)(=O)N1CCN(C(=S)SC(C)(C)C)CC1
O=C(Nc1cnn[nH]1)N6CCN(c3nc(-c2cc(C(F)(F)F)cc(C(F)(F)F)c2)c5c(n3)N(c4cc(C(F)(F)F)ccc4Cl)C(=O)NC5)CC6
CCc3ccc(C(=O)c1ncn2c1CCC2)cc3
CCC3OC(=O)C(C)C(OC1CC(C)(OC)C(O)C(C)O1)C(C)C(OC2OC(C)CC(N(C)C)C2O)C(C)(O)CC(C)C(OC)C(C)C(O)C3(C)O
CCOC(=O)C4CCCN(c3cc(-n2cc(C(=O)N(C)c1ccc(F)cc1)nn2)c(F)cn3)C4
Cc4ccc(S(=O)(=O)C3C(=O)N(c1ccc(F)cc1)C(c2ccco2)C3=O)cc4
CC4CCCCC3CCC2(C(C)(C)C(=O)Nc1c(OC)cc(OC)cc1OC)CCCC2(C)C3CCC45CO5
Cc3ccc(S(=O)(=O)NC(CC(=O)OCc1ccc(Cl)cc1)c2cccc(N)c2)cc3
N#Cc2c(-c1cccc(Cl)n1)ccn(CCCO)c2=O
CNC(=O)OC5CCN(CCC(=O)N4c2cc(-c1cccs1)ccc2Sc3ccccc34)CC5
CN(C)CCNc5cccc(-c3cnn4c(N)cc(-c2ccc(-c1ccccc1)cc2)cn34)c5
Cc2nc4c(c(-n1nccn1)n2)CC(C)N(C(=O)Nc3ccc(F)cc3)C4
C=CCC(NC(=O)C(CCCCN)NC(=O)C(N)Cc1ccc(O)cc1)C(=O)NC(C(=O)NC(CC(=O)O)C(=O)NC(Cc2ccccc2)C(=O)O)C(C)C
COc1cc(C)cc(OC)c1O
NCCc1cc(S(N)(=O)=O)c(S(=O)(=O)O)cc1S(=O)(=O)O
CC(C)CC(NC(=O)C(Cc1cnc[nH]1)NC(=O)OC(C)(C)C)C(O)NCCCCCCCC(=O)NC(C)(C)CO
FC(F)(F)c1ccc4c(c1)c2c(cnn2Cc3ccccc3)c(=S)n4Cc5ccc(Br)cc5
CSc1sc(C(=N)N)cc1-c2nc(C)c(CCN)s2
CN4C(=O)C(NC(=O)c2ccc(-c1cccc(Cl)c1)o2)Cc3ccccc34
C=C1C=C(O)C(=O)C=C1C=C(CCCCC)CC=C(C)CCC=C(C)C
CCCc2c(CCN(CCC(=O)O)C1CC1)sc3ccc(Cl)cc23
CC(C)Oc2cc(C(=O)OCC(=O)Nc1nccs1)ccc2NC(=O)CN3CCCC3=O
N#CCC1(=O)CC(=N)C(C#N)C(=N)C1c2ccccc2
COc1ccccc1CCC(=O)Nc2ccccc2
CCCOC(=O)C(C)C2OC(=O)C(C)C(O)C(C)C(OC1OC(C)CC(N(C)C)C1O)C(C)(OC)CC(C)C(=O)C(C)C(O)C2C
COc3ccc(NS(=O)(=O)c1cccc2cccnc12)cc3N(CC(C)C)CC(C)C
O=C(COc2ccc(S(=O)(=O)N1CCOCC1)cc2)Nc3ccc(Cl)cn3
Ccc2C(N1CCNC(=O)C1CC(=O)N(C)C)sc(N)n2
COC(=O)C4Cc1c([nH]c2ccccc12)C(c3ccccc3)N4
CCCCN(C)C(=O)C(NC(=O)OCC(C)C)C1CCCCC1
COc4ccc(Cl)c(N1CNC(=O)C13CCN(Cc2cc(OC)c(OC)c(OC)c2)CC3)c4
CCOC(=O)c1ccccc1S(=O)(=O)c4ccc(CC(=O)Nc2ccccc2N3CCOCC3)cc4[N+](=O)[O-]
Cc3cc(NC(=O)c1cc(C)on1)n(-c2ccccc2)n3
COC(=O)C2CC(OC(=O)c1ccc(Cl)cc1)C(=O)C5C2(C)CCC4C(=O)OC(c3ccoc3)CC45C
Cc1nn(C)cc1Cl
Cc5cc4cc(CC2(=O)CC(=O)N(c1ccc(Cl)c(Cl)c1)N2C3CCCC3)oc4cc5C
CCOc3cc(-c1cccc2c(O)cc(C(CC)CC)cc12)c(F)cc3C(O)CCO
Cc2ccc(S(=O)(=O)NC(CC(=O)O)c1ccccc1Cl)cc2
CCCCN4CC(CO)OC(n3cnc2c(NCc1cccc(Cl)c1)ncnc23)C4
C2CO(CO1CC(O)C(NC(C)C)C(O)C1O)C(N)C(O)C2O
C=CCNC(=O)C3OC(n2cnc1c(=NOCCC)nc[nH]c12)C(O)C3O
COc2cccc(Oc1cccc(C(=O)O)c1)c2CC=C(C)C
CCOc2nc1nc3c(cc1s2)CCCC3NCc4ccoc4
CCCS(=O)(=O)N2CCn1cccc1C2c3cccc(Cl)c3
CC(=O)C(CC12CCCC(C=CC1)C2)=NNc4nc3ccccc3s4
O=C(CCNC(=O)C1CCCN1S(=O)(=O)c2ccc(F)c(F)c2)Nc3ccccc3
CC(C)CCCC(C)C17CCC6(C)C14C(O)CC3C(C)C2(CCO2)CCC3(C)C4CC(OC(=O)c5ccc(O)cc5)C67C
COc4ccc(CNC(=O)c3ccc(-c2cc1ccccc1oc2=O)cc3)cc4
CN(N=Cc1ccccc1Cl)c3nc(=O)c2nc[nH]c2[nH]3
CCOc1ccccc1C2CC(=O)OC3=C2C(=O)CC(C)(C)C3
N#Cc3cc2c(NCc1ccc(Br)s1)ncnc2s3
CCNC4CCN(c1cc2c(cc1F)c(=O)c(C(=O)O)cn2C3CC3(F)F)C4
CC(C)(C)C(=O)NC(COc1ccc3c(c1)CN2CC(=O)NC2=N3)c4ccc(F)cc4
NCCCCCCS(=O)(=O)c3ccc(N=Nc2c(O)[nH]c1ccccc1c2=O)cc3
Cc3cc2c(N1CCSCC1)nc(N)nc2cc3C
CCCCC5(CC)CS(=O)(=O)c3cc(OCCc2nc(-c1ccccc1)oc2C)ccc3C(c4ccccc4)N5
Cc3ccc(S(=O)(=O)NC(=O)N2c1ccccc1CCC2(C)C)cc3
CC(C)=NOC(Cn1ccnc1)c2ccc(Cl)cc2
CC(C)ON=C(C(=O)NC2C(=O)N3C(C(=O)O)=C(CSc1nnnn1C)CSC23)c4nsc(N)n4
Cc3cc(CCCCCOc2ccc(C1=NCCO1)cc2)on3
CCCCCCCCC=CCCCCCc2nc1ccccc1[nH]2
Cc4ccc(CN(C(=O)c2ccc(CCCCCc1ccccc1)o2)C3CCS(=O)(=O)C3)o4
C=C(C)C(=O)CC(NC(=O)C(NC(=O)c3ccc(NCc2cn(-c1ccccc1)nn2)cc3)c4ccccc4)c5ccccc5
Cc5ccc(S(=O)(=O)c1nnn4c1nc(N2CCC(C)CC2)c3sccc34)cc5
COc1ccc(N)c(C)c1
OC5(C(F)(F)F)c1ccccc1-c4ccc(-c2ccc(Cl)cc2)c(Cc3ccccc3)c45
COCCOc4cc3nc(Nc2ccc(N1CCN(C)CC1)cc2)nc(N)c3cc4OC
CCN4CCc3c(OCCNC(=O)c1ccc2c(c1)OCO2)cccc3C4=O
O=C2CCc1ccccc1N2C4CCN(CCc3cccc(Cl)c3Cl)CC4
COc1cc(Cl)ccc1Occ3ncc2ccc(C)nc2c3
CCCCCCCCc3ccc(C2CCC([N+]1(C)CC[N+](C)(C)CC1)CC2)cc3
O=Cc2ccc(Cc1ccccc1F)cc2O
O=C(Nc2ccc(-c1nnc(NC(=O)C(F)(F)C(F)F)s1)cc2)c3ccc(Cl)c(Cl)c3
CCCCCCCCC(=O)CCCCCCCC(=O)OC(C(O)CCCCCCCCCCC)COC1OC(CO)C(O)C(O)C1NC(C)=O
CCc4nc(C(Cc1cn(C)c2ccccc12)NC(=O)C3CCOCC3)[nH]c4C
Cc1ccccc1C[n+]2ccc4c(c2)[nH]c3ccccc34
O=C(C3CC2CCN(Cc1ccccn1)CC2O3)N4CCN(CC(F)F)CC4
O=C(Cn2c(=O)ccn(Cc1cccc(Br)c1)c2=O)NC3CCCCC3
CCCOC(=O)C(C)C4(O)C(C)C(OC1OC(C)CC(N(C)C)C1O)C(C)(OC)CC(C)C(=O)C(C)COC(CCCc3ccc(Nn2ccnc2)cc3)C(C)C(O)C4(C)O
O=CC(CCCCC(=O)Nc2ccc(OCC(=O)NCCc1ccsc1)cc2)NO
Cc4ccc3cc(CN(Cc1ccc(F)cc1)Cc2cccnc2)c(=O)[nH]c3c4
CN5CCN(C(=O)c4ccc(C3(Nc2nc1ccccc1s2)CCCCC3)cc4)CC5
CC(=O)Nc2c[nH]c3ccc(-c1cnc(NCCOC(C)C)n(C)c1=O)cc23
COc3ccc(N2CCN(C(=O)c1ccc(N)nc1)CC2)cc3
Cc4nc(Nc2cnc(Nc1ccc(Cl)cc1)nc2)cc(-c3cnccn3)n4
Cc4cc(=O)n(CCCN3CCN(C(c1ccccc1)c2ccccc2)CC3)c(O)n4
O=C(NCC(O)CO)c1ccccc1
O=C(NCc1ccccc1)CC6C(C(=O)N2CCOCC2)CN4C(=O)CN(Cc3ccc(Cl)c(Cl)c3)C(=O)C4(Cc5ccccc5)C6
CSc1ncnc2c1ncn2C3C=CCC(C)C3
CSCCC(N)C(=O)NCc1ccc2c(c1)OCO2
NCCCCC(N)C(=O)O
CC(C)c3c(C(=O)NCc1ccc(F)c(F)c1)nc(-c2ccc(F)cc2)n3CCC(O)CC(O)CC(=O)O
Ccc4ccN(S(=O)(=O)c1cc3c2c(c1)CCN2C(=O)CC3)cc4
COc3cc(N2CCCN(Cc1ncc[nH]1)CC2)ccc3Cl
S=c1sccn1-c2ccc(Cl)cc2
c5ccc(Cn4c(-c1ccccn1)nc3ccc(-c2cn[nH]c2)nc34)cc5
C=CCSc3nc2ccc(NC(=O)COc1ccc(F)cc1)cc2s3
COc3ccc(C=NNC(=S)N2CCN(c1cc(C(F)(F)F)ccn1)CC2)cc3O
COC(=O)CC(NC(=O)OC(C)(C)C)C(=O)NC(CCC(=O)OCc1ccccc1)C(=O)NC(C(=O)OCc2ccccc2)C(C)O
COCCCc2cc(CNC(=O)CC1CCCCCCC1)cc(OC)c2
Cn1ccnc1CN3CCCC2(CCCCC2)C3
Cn3c(CC(=O)c1ccccc1)nc2ccc(CNCC(=O)O)cc23
CNCC(CC1CCCCC1)NC3(=O)NCC2(CCC(O)CC2)CC3
NC(=O)CN2CCCC(NC(=O)OCc1ccccc1)C2=O
O=c2cc(O)n(Cc1ccccc1)cn2
CC(C)C(CCC(C)C3CCC4(O)C2CC(O)C1CC(O)CCC1(C)C2CCC34C)CO
CC(C)c4nnc(NC(=O)CSc2nnc(CCc1ccccc1)n2-c3ccccc3)s4
CC(=O)NCC5CN(c4cc(F)c(C(=O)NS(=O)(=O)c3ccc(N2CCCC(OCc1ccccc1)C2)c([N+](=O)[O-])c3)c(F)c4)C(=O)O5
Cn4c(-c1ccc(C(=O)O)cc1)[n+](CC(=O)c2ccccc2)c3ccccc34
C=CCn3c1nc(NCC(C)CO)nc(=O)c-1c(O)n(CCc2ccccc2)c3=O
O=CN(c1ncnc2c1ncn2C4OC(C(=O)NCCc3c(Cl)cccc3Cl)C(O)C4O)C6(O)Cc5ccccc5C6
CCCCCC(C)NC(=O)C2(n1cnnn1)CCCCC2
CC6(C)(C)cc(cNC5(=O)ccc(cC4NCC(NC(c1ccccc1)c2n[nH]c3c2CCCC3)CC4)nc5)on6
CCOC(=NCCCN1CC(C)CC(C)C1)OCC
CCCCn1c([N+](=O)[O-])c(N(CC(C)C)CCCC)sc1=Nc2ccccc2
O=C3CC(C1CC1)=CC(C2CC2)C36C(=O)N(Cc4ccccc4)c5ccccc56
CCCc1sc(C(=O)OCC)c(C(=O)O)c1OC
O=C(COc1ccccc1)NN=Cc3ccc(-c2ccccc2[N+](=O)[O-])o3
Fc1ccccc1Nc3nc2nonc2nc3N5CCN(C4CCCC4)CC5
Ccn4cN(CCC3CCC(NC(=O)c2ccc(N1CCOCC1)cc2)CC3)nc5c4ccc(=O)n5C
CN2CCN(c1ccc([N+](=O)[O-])cc1C#N)CC2
COc1cc(F)ccc1C(O)C(NCCCOc2ccc3c(c2)OCO3)C(C)C
CCOC(=O)C(=CNc1ccccc1F)c2ccccc2
CC(C)(C)c4ccc(S(=O)(=O)Nc3cccc(S(=O)(=O)n2c(CO)nc1ccccc12)c3)cc4
CCOc2cccc(C(=O)Oc1ccc(C#N)cc1[N+](=O)[O-])c2
CCNC(=O)c3ccc(C2CCN(C(=O)c1snnc1C)CC2)cc3
O=C(OCc1ccccc1)c2ccc(O)cc2C(=O)c3c(O)cc(CO)cc3O
N=C(N)c3ccc(CN2CCC(NS(=O)(=O)Cc1ccc(F)cc1)C2=O)cc3
CCOc2ccc1c(=O)c3c([nH]c1c2)CCC(=O)N3
Nc3nc(=O)c2cnn(CCc1ccc(C(=O)NC(CCC(=O)O)C(=O)O)cc1)c2[nH]3
COc2ccc(S(=O)(=O)c1c(NCCN(C)C)n[nH]c1NC(C)=O)cc2
O=C(O)c3ccc(C=C(c1ccccc1)c2ccccc2C(=O)O)cc3
c1cc4cc(c1)C2(NCCCC2)(C3=NCCN3)C4
COC(=O)C1CCCN1Cc3nc2c(c(=O)n(C)c(=O)n2C)n3CCCc4ccccc4
CN(C)C(=O)C(ON(C)C(=O)c1ccccc1)c2ccccc2
CC(C)(O)c2cn(CCC1(CO)CCC(O)CC1)nn2
NCCCNCCCCNCCCNCCCNCCNCCCN
CC(C)Cc2ccc(C(C)c1nc(C(N)=O)c[nH]1)cc2
CC=C(C(=O)OCC2(OC(=O)C=CC=CC=Cc1ccc(OC)cc1)C=CC(=O)C2(C)C)C(=O)OCC(F)(F)F
COc3ccc(C1SCC(=O)N1c2ccc(C(=O)NO)cc2)cc3
COc4ccc(-c3nc2c(ccc1ccccc12)s3)cc4
COc5ccc(-c4cc3nc(-c1ccccc1)cc(NC2CCNC2)n3n4)cc5OC
COCn2c(-c1ccccc1F)nc(Br)c2-c3csc4c3CCCC4
O=C(NC(Cc1ccccc1)C(=O)O)c2ccc(Cl)cc2NS(=O)(=O)c4ccc3[nH]c(=O)[nH]c3c4
COc2ccc(CNc1c(F)c(F)c(F)c(F)c1F)cc2
CCCCC(NC(Cc1ccc2c(c1)OCO2)C(=O)CNC(=O)C3CC(C)CN3C(=O)C(CCC(=O)O)NC(C)=O)C(=O)O
N#Cc3nc(N)c2ncn(Cc1ccc(Cl)c(Cl)c1)c2n3
O=C2CC(NC(=O)c1ccc([N+](=O)[O-])cc1)C(=O)N2
CNS(=O)(=O)(c1ccc2c(c1)CC(=O)N2C3CCC3)c4ccccc4
COc2cc1ccc(O)cc1cc2C(=O)c3cc(O)c(OC)c(OC)c3
O=CN(CCS(=O)(=O)NC1=NCCS1)c2ccccc2
NS(=O)(=O)c3ccc(NNC(=O)C1OC1c2ccc(Br)cc2)cc3
O=C(C1CCCCN1C(=O)COc2ccccc2)N4CC=C(c3ccc(F)cc3)CC4
O=C(NCCc1ccc(Cl)cc1)C(c2ccccc2)c3ccccc3
O=C2NC(=Cc1ccc(O)c(O)c1)OC2=CC(=O)c3ccc(O)cc3
CC1(O)C(O)C(COP(=O)(O)O)OC1n3cnc2c(N)ncnc23
Cn2ccc(=O)n(-c1c(Cl)cc(C(F)(F)F)cc1Cl)c2=O
COc3cc(C)cc4oc(=O)cc(CC(=O)NC(CCCCN)C(=O)N2CCN(c1cccc(C)c1C(N)=O)CC2)c34
O=C(NC2CCN(C(=O)c1ccc(Cl)s1)CC2)c3cccc(Cl)c3
CC(C)Sc1nccc(=O)n1CC(=O)Nn2cnnc2
O=C(O)C6Cc5cc(I)c(OCc4nc(-c2ccc(Oc1ccccc1)cc2)c(-c3ccc(F)cc3)o4)c(I)c5CN6C(=O)C=Cc8ccc(N7CCOCC7)cc8
Cc3cc(NC(=O)CN(C)Cc1ccc2c(c1)OCO2)nn3-c4ccccc4
COc2ccc(NC(=O)CCNC1CC(=O)N(CC(C)C)C1=O)cc2
Cc3cc(C)nc(-n1ncc(C(=O)O)c1CCc2ccccn2)n3
Cc3cc(C)n2nc(-c1cccc(C(F)(F)F)n1)nc2n3
Brc1ccc4c(c1)C(c2ccccc2)=NCc3cncn3-4
CC(C)c6ccc(NC(=O)N1CCC4(CC1)C(=O)N(c3ccc(-c2ccccn2)cc3)C4c5cccc(F)c5)cc6
CC2(C)CC(=O)c1sc(N)nc1C2
CCOC(=O)c2nn(-c1ccccc1)nc2NN=Cc3cccs3
CCOC(=O)c1cc(C(N)=O)nn1-c2ccccc2
CC(CCCOc1ccc(SC(F)F)cc1)C(=O)NO
CC(C)(C)CN(C(=O)c1ccccc1C(CC(O)CCC(=O)O)c2ccccc2C(=O)O)c3ccccc3
O=C(NC4CCCN(c2nc(N1CCOCC1)nc3c2CCC3)C4)c5cccc(F)c5
N#Cc4cnc3c(N2CC1(CCNCC1)C2)nc(N)nc3c4Nc5cccc(C(F)(F)F)c5
CC(=O)Nc1ccc4c(c1)C(c2ccc(F)cc2)=NN(c3ccccc3)C4=O
CSc1ccc3c(c1)CSc2cc(C)ccc2-3
O=C3C(=Cc1cccs1)Nc2ccccc23
COc3cccc(Cn2c(=N)sc1cc(OC(F)F)ccc12)c3
CS(=O)(=O)N1CCC1C(CC(=O)N4CCN(c3ccc(-c2ccc(Cl)cc2)cc3)CC4)(c5ccccc5)c6ccccc6
COc5ccc(C=CC(=O)c4ccc(N3C(=O)C2C1CCC(O1)C2C3=O)cc4)cc5
CC(=O)NCCOc1cccc2c1OC(C)(C)C2
O=c3c(Br)c(-c1ccc(F)cc1)oc4cc(-c2ccc(O)cc2)cc(O)c34
CCc1noc(C)c1C(=O)OC
CNC(=O)NC5CCN(CCCC4NCC(CNCCC3c1ccccc1CCc2ccccc23)CC4)CC5
O=cc13ccccc1c(=O)nc(SCc2ccccc2)n3CCc4ccccc4
N#Cc2cccc(S(=O)(=O)NC(=O)c1cccc(N)c1)c2
COCCN5CCC(NC(=O)c4ccc3cC(=O)(NC(Cc1cc(F)cc(F)c1)C(O)CNCc2cccc(CC(C)=O)c2)sc3c4)CC5
CCN(CC)S(=O)(=O)c2cccc(NC(=O)CNS(=O)(=O)c1cccs1)c2
CC(C)(C)c4noc(CCC(=O)N3CCN(C(=O)NCc1ccc2c(c1)OCO2)CC3)n4
COc1ccc(C(C)=O)cc1COc3cccc(OCC2(CC(=O)O)CCC2)c3
CCCN(CCC)S(=O)(=O)c1cc(C(=O)N(C)CC(C)(C)C)ccc1Br
Ccc4cccN(n2c(SCC(=O)Nc1cccc(F)c1)nnc2-n3cccc3)c4C
O=C(Oc1ccccc1)c4cc(N=Cc3ccc(Oc2ccccc2[N+](=O)[O-])cc3)ccc4O
O=C(CCCCCCOc1ccc(Br)cc1)c3ncc(-c2ccccn2)o3
COc2cccc3[nH]cc(CCNC(=O)c1ccco1)c23
Cc3ccc(-c2ccc(CC(NC(=O)C(NC(=O)c1ccc(N)cc1)C(C)C)C(=O)O)cc2)cc3
O=C(CN2CCCN(C(=O)Nc1ccccc1)CC2)Nc3ccc(F)cc3F
CC3CCCCOC(CN(C)C)C(C)CN(C(C)CO)C(=O)c2cc(NS(=O)(=O)c1cccs1)ccc2O3
Nc3nc(N)n(C(=O)CSc2nnc(CCc1ccccc1)n2N)n3
COC(=O)C2=COC(OC1OC(CO)C(O)C(O)C1O)C3C2C=C5C3C(=Cc4cc(OC)c(OC)c(OC)c4)C(=O)O5
C4C(C)N(C3CCC(n2cc(C(N)=O)c(Nc1cccc(Cl)c1F)n2)C(C#N)C3)C4
CC(=O)N(C)CCc1ccc(OP(=O)(O)O)cc1
COCCNC(=O)c2onc(CSc1ccccc1)c2C(=O)NC(C)C
Cc1ccc3c(c1)C2CN(C)CCC2N3S(=O)(=O)c4c(O)ccc5ccccc45
CC(C)CN(CC(=O)Nc2ccc1[nH]c(=O)oc1c2)C(=O)C4CC3(CCNCC3)OC4=O
CN(C)CCCC(=O)Nc2c(-c1ccc(Cl)c(Cl)c1)nc3ccccn23
COc3ccc(C(=O)CCC(=O)c1ccc2c(c1)OCO2)cc3
CCCCCCCCCC(=O)c1ccc(O)c(C(=O)O)c1
Oc3ccc(C(=Cc1ccc(F)cc1)c2ccc(O)cc2)cc3
O=CC(N1CCCCC1Cn2cccn2)N4CCN(c3ccccc3)CC4
CCN(Cc2ccc1[nH]c(OC)nc(=O)c1c2)c3cccc(C)c3
CC3CN(c2ccc(C(=O)NCCc1cccnc1)cc2[N+](=O)[O-])CC(C)O3
O=CC(CCCCN2C(=O)c1ccccc1C2=O)Nc3cccc(C(=O)N(CCO)CCO)c3
NS(=O)(=O)c2ccc(CCNC(=O)CS(=O)Cc1ccccc1)cc2
CC(C)(C)c1[nH]nc5c1C(c2cccnc2CNC(=O)C(F)(F)F)N(c4ncc(-c3ccc([N+](=O)[O-])cc3)s4)C5=O
COc2ccc(CN(C)c1ncc(C(=O)NO)cn1)c(F)c2
CC(C)NC(=O)(CC3CCC4C2CCC1N(C)C(=O)C=CC1(C)C2CCC34C)C(C)C
O=C(Nc4ccc(-c1cc(C(F)(F)F)nn1-c3ccc(CNCCN2CCOCC2)cc3)cc4)c5c(F)cccc5F
Cc3ccc(C(C)NC(=O)C(=O)C(Cc1ccccc1)NC(=O)C2CCCCC2)cc3
O=C(CN2C(=O)NC1(CCCC1)C2=O)Nc4cccc(S(=O)(=O)N3CCOCC3)c4
COCOC4COC(C)(Oc2ccc(OC1OCC(OC(C)=O)C(O)C1O)cc2)C(OC3OC(CO)C(O)C(O)C3O)C4O
O=C2C1CC=CCC1C(=O)N2c4ccc(COc3cccc(C(F)(F)F)c3)cc4
CCCCCCCC1(O)C(=O)CC(O)C(O)C1C
N=C(N)NC(=O)C1CSC(CC(=O)O)SC1
O=C(O)C=C2CCc1cc([N+](=O)[O-])ccc12
CN(C)c4ccc(-c3cc(=O)n2nc(-c1cccs1)nc2[nH]3)cc4
CNC(C)C(O)c1ccc(O)c(O)c1
CCOC(=O)C2(NC(=O)Nc1ccc(Br)cc1)(C(C)=O)SC=CS2=O
COC(=O)c5cc3c1cccnc1n(CC(=O)Nc2ccc(OC)c(OC)c2[N+](=O)[O-])c3c(-c4cc(OC)c(OC)c(OC)c4)n5
Cc2onc(-c1ccccc1)c2C(=O)NN=Cc3ccc(Cl)c(Br)c3
COc4ccc(N(C(=O)c1cccs1)C(C(=O)NC2CCCC2)c3ccncc3)cc4OC
CC(C)(C)OC(=O)NC(CCCNC(=N)N)C(=O)NC(Cc1ccccc1)C(N)=O
CC(C)(C)OC(=O)NCCCCCN(C(=O)c1[nH]cnc1C(=O)NCc2ccc(CNC(=O)OC(C)(C)C)cc2)C(=O)OC(C)(C)C
CC(=O)Nc1cccc3c1CCN(CCCCCCc2c[nH]cn2)C3
CCOC(=O)c2c(-c1ccccc1)[nH]c3cc(O)ccc23
CCCCCCCCCCCCCCCSC(CO)COC
COC(Cc1ccccc1)(=C3C(=O)C(=C(C)C)C(=O)c2ccccc23)c4ccccc4
O=S(=O)(NCC2CC(CF)Oc1ccc(F)cc12)c3cc(Cl)cc(Cl)c3
CC(=O)N3CCCc2cc(S(=O)(=O)Nc1ccc(OC(C)C)cc1)ccc23
CC(N)(Cc2ccc(OCc1ccsc1)cc2)C(=O)O
O=C(O)C3CCCN(Cc2nc(-c1cccs1)no2)C3
COc3ccc(C(=O)Cc2cc(C)nc(SCC(=O)c1ccc(OC)c(OC)c1)n2)cc3OC
COCCCn5c(CN2C(=O)C=N(OCCC(C)OC(C)=O)c1[nH]c(C(=O)NC(C(=O)O)C(C)CC)c(C)c12)c(-c3ccccc3)c4cc(OC)c(OC)cc4c5=O
CCOc1ccc(Br)c2c1CCC3C2CCC3
C=C(C)Cn3cnc2c([nH]c1ccccc12)c3=O
CC(C)Cc2cc(=O)oc3cc(OCC(=O)N1CCC(C(N)=O)CC1)ccc23
COC(=O)C1=C(C)NC(C)=C(C(=O)OC)C1c3cccc(NC(=S)NC2CCCCC2)c3
CC(C)(C)O3C(=O)NC(C(F)(F)F)(N2CCN(c1ccccc1F)CC2)O3
CCCCCCCCCCCCCCCCCC(=O)NC1CCOC1=O
COCC(=O)N(c1ccccc1)C(C)=C3C(C)=NN(c2ccccc2)C3n5cnc4ccccc45
CC3C(c1ccccc1)CSc2c(C(=O)NN)cnn23
CN(C)C(=O)COc4ccc(Nc1nc3c([nH]1)CCCc2cccc(O)c2-3)cc4
CCN(Cc2cccc(CNC(=O)c1ccc(C#N)cc1)c2)Cc4cc3ccccc3[nH]4
CC(C)c1cccc(C(C)C)c1NC(=O)N3CCc2nc(C(C)(C)C)ncc2C3
CCc2nc1cc(Cl)ccn1c2C(=O)NCc4ccc(-c3ccccc3)cc4
CN(C)C=C(N)c1ccc(Cl)c(Cl)c1
O=C(O)c4cn(C1CSC(CO)O1)c3c(F)c(N2CCOCC2)c(F)cc3c4=O
O=C(Nc1cnccn1)C4CCN(Cc2cccc3ccoc23)CC4
CSc1ncccc1C(=O)Nc3nc(-c2ccccc2)cs3
COC(=O)c1ccccc1NC(=O)c3ccc(COc2ccc(F)cc2Cl)o3
CN(C(=O)Nc1ccccc1C(F)(F)F)C2CCCC2
CCCCCC#CC[N+](C)(C)Cc1ccccc1
C#CC3(C)CCC1=C(CCC2C(C)(C(=O)O)CCCC12C)C3
COc1ccc4(cc1O)CC3c2cc(OC)c(OC)cc2CCN3CC4
O=C(Cn3c(=O)n(C1CC1)c(=O)c2sccc23)Nc4ccc(C(F)(F)F)cn4
S=c1scc2n1CCC2
N#Cc3ccc(N2CC(C(=O)NCc1ccccn1)CC2=O)cc3
O=C(CSc2nnc(NC(=O)c1ccc(Cl)cc1Cl)s2)Nc3ccccc3F
CCOC(=O)CSc2nnc(-c1ccccc1F)c3ccccc23
Cc3cc(C)nc(NC(=S)N2CCN(c1ccccc1)CC2)c3
O=CC4CCCC5N(C(=O)C2Cc1ccccc1CN2S(=O)(=O)c3ccccc3)CCCN45
O=c3nc(-c1ccc(Cl)cc1)cc(-c2ccccc2)[nH]3
Cc4cnc(-c3cn(C2CCN(C(=O)c1cc(C(F)(F)F)ccc1Cl)CC2)cn3)cn4
Cc2cc(C)c1cccc(O)c1n2
COc3ccc(C(C#N)C1C(C(=O)O)CCN1C(=O)COc2ccccc2)cc3OC
Cc3ccc(-c2nn(-c1ccc(S(N)(=O)=O)cc1)cc2C(=O)C(Cl)=C(Cl)I)cc3
CCCCCCc1ccc(NC(=O)CCCl)cc1
O=C3COC2(CCCN(c1ccccn1)C2)CN3c4ccccc4
O=CC(CC3Cc1c(cccc1OCc2ccccc2)CN3CC(O)C(F)(F)F)NCC4CCNCC4
O=C(c1cccc(Cl)c1Cl)N4CCOC(CN3CCCc2ccccc23)C4
COc1ccc2c(c1)C(=O)C(=O)N2CCCCNCCCN4C(=O)c3ccccc3C4=O
O=C(CCN2C(=O)C(=Cc1ccccc1)SC2=S)NCCOCCOC(=O)C=Cc3ccccc3O
O=C(OCC(=O)N1CCOCC1)c2ccc3c(c2)OCO3
CCOC(=O)C2=C(C)NC(=S)N(C(=O)OC=Cc1ccccc1)C2c3ccc4c(c3)OCO4
O=C(C3CCN(C(=O)C2CC(=O)N(c1ccccc1)C2)CC3)N4CCOCC4
CC(C)CS(=O)(=O)c2cc(CCNC(=S)NC(C)c1ccc(Cl)cc1)c(Cl)cc2Cl
CC(C)(C)OC(=O)NC4(C(=O)N3CCN(CC2COc1ccccc1O2)CC3)CCCCC4
CN(Cc1ccccc1)C(=O)CNC(=O)C2CCCN2C(=O)C5CC(=O)N(c3ccc4c(c3)OCCO4)C5
O=C(CNC(=O)c1ccco1)N3Cc2ccccc2C3=O
COc6ccc(-c4c(-c1cc(OC)c(OC)c(OC)c1)n(Cc2ccc3c(c2)OCCO3)c5ccc(OC)cc45)cc6C(=O)NCCCN7CCOCC7
CCc3ncnc(-c2ccc(C(=O)NCCN1CCN(C)CC1)c(OCC=C(F)F)c2)c3C#Cc4ccc(N)nc4
CC4(C)CC(N(C(=O)c1ccccc1)C3CCCC2=CCCC23C=O)CC(C)(C)N4O
CC(C)OCCCN(Cc1ccc(Br)cc1)Cc2ccc(Br)o2
COc4ccc(C(=O)N3Cc1ccccc1Oc2ncccc23)cc4
COc2ccc(-n1nnnc1SCC(=O)N(C)O)cc2
CC(C)c3c(O)n(CCN1CCCCC1)c4nc2cc(=O)[nH]n2cc34
CCOc3ccc(NC(=O)C2Cc1ccccc1OC2=O)cc3
CC(C)CC(NP(=O)(O)O)C(=O)NC(Cc1cccc(O)c1)C(=O)NC(Cc2ccccc2)C(=O)O
O=S(=O)(NCC(CCCc1c[nH]cn1)NO)c2cc(Cl)c(F)cc2F
CCN(CC)CCCn5c(=C3C(=O)Nc2ccc(-c1ccccc1)cc23)sc(=Cc4cccnc4)c5=O
CC(=NNC(N)=S)c2ccc(NC(=O)c1cccs1)cc2
CC(=O)c3cccc(-c2ccn(CC1CCCCC1)c(=O)c2C#N)c3
CN(C)c3ccc2[nH]c(=NC(=O)c1ccccc1Cl)sc2c3
Cc4ccc(Nc2nc1c(N)ncnc1n2C3OC(CO)C(O)C3O)c(C)c4
O=C(CC(=O)c1ccccc1Cl)NCc2cccnc2
Ccn4c-n(n3c(C(=O)O)cc2c(=O)n(-c1ccccc1Cl)ccc2c3=O)sc4C
COc3ccc(S(=O)(=O)N2c1ccccc1CCC2C)cc3
Cc2ccc(C(C)N(C)C(=O)Cc1ccc(C(C)C)cc1)c(O)c2
O=c3cc(-c2cnn(-c1ccccc1F)c2)ccn3CC4(O)CNC4
Cc3nc(CN2CCCC(c1cc(C(=O)O)[nH]n1)C2)cs3
O=[N+]([O-])c3c[nH]c(C=NN2C(=S)Nc1ccccc1S2)c3
O=C(N=c1sccn1Cc2ccccc2)c3ccc(C(F)(F)F)cc3
Cc3ccc(C)c(C(=O)C2CCCN(C(=O)Cc1ccn[nH]1)C2)c3
Cc5cc(C)c(-n4c(O)c(C=N2CCN(C(=O)c1ccco1)CC2)c3c(C)nn(C)c3c4=O)c(C)c5
O=C(Nc1nccs1)c3cccc(CSc2ccccc2)c3
CC(C(=O)N1CCOCC1)C4CCC(CC(C)n3cc(C#Cc2ccccc2)nn3)O4
CC(C)CN4C(=O)C1(CCCN(C(N)=O)C1)Oc3ccc2ccccc2c34
Cc1ccccc1-c3nccc(-c2cccc(C(N)=O)c2)n3
CC14(C)CCCC3(C)(O1)CCC2C(CCC2(C)O)C3(C)CCCC4
CC(=O)OC6C(=O)C2(C)C(O)CC1OCC1(OC(C)=O)C2C(OC(=O)c3ccccc3)C7(O)CC(OC(=O)C(O)C(NC(=O)c4ccccc4)c5ccccc5)C(C)=C6C7(C)C
CNC(Cc1ccccc1)C(=O)NC(CCCCNS(=O)(=O)Cc2ccccc2)C(=O)NC(C=O)Cc3ccccc3
O=c3cc(NC1(CO)CC1)cc(-c2ccc(CO)cc2C(F)(F)F)o3
COCCCc3cc(CN(C(=O)CC(N)Cc1ccccc1F)C2CC2)c(Cl)cn3
Cc1cccc(C)c1NC(=S)NC(=O)CSc2ccccn2
Ccc3ccS(=O)(=O)(ONN=Cc2c(C)n(C)n(-c1ccccc1)c2=O)cc3
Cc4ccc(NC(=O)Nc3ccc(C)c(-c2cnc1ccccc1n2)c3)cc4F
NS(=O)(=O)c2ccc(CCNC(=S)Nc1ccc(Cl)c(Cl)c1)cc2
O=C(NC1CCCCC1)c3nn(C2CCCNC2)c5c3CCc4cnccc4-5
CC(C)(C)c3ccc(-c2ccc(C(=O)NCCNc1ccnc(OCC(C)(C)C)n1)cc2C(=O)O)cc3
CN1C(=O)CCCC1(O)C(O)C6C4C(O)C(O)C3Oc2c(O)ccc7c2C34CCN(CC5CC5)C6C7
COc4ccc(-c3noc(-c2ccc(N1CCCCC1)c([N+](=O)[O-])c2O)n3)cc4
CCC=CCC=CCC=CCC=CCC=CCCCC(=O)N1CCCO1
COc1ccccc1S(=O)(=O)n5cc(CCN3CCN(c2ccccn2)CC3)c4cccc(F)c45
CCC(C)c2ccc(NC(=O)c1ccccc1C(=O)O)cc2
CC(C)Oc2cccc(C(=O)NC(CC(N)=O)c1ccccc1F)c2
COc3ccc(CNC(=O)N2CCN(C(=O)c1ccco1)CC2)cc3
Ccc1c(C)cco2c(=S)n(CCN(C)C)c(O)c12
CCOc2cc(CNC(=S)N1CCOCC1)ccc2OCc3ccccc3
CCN(CC)CCN(CC)CC(=O)Nc1cc(Cl)cc(Cl)c1
CC(C)(N)CO
COC4(C)CCC(C(=O)N3CCCC(CCC(=O)NC1CC1c2ccccc2)C3)CC4
CC(C)c1cccc(C(C)C)c1NC(=O)NC4C(c2ccccc2)=Nc3ccc(F)cc3N4C
CC(C)c4ccc3sc(NC(=O)CN2C(=O)NC1(CCCCC1)C2=O)nc3c4
CCNC(=O)CSc1nc(C)c2c(c1C#N)CC(C)(C)OC2
CN(C)C(C)c1ccccc1Br
COC(=O)c3cccc(NC(=O)c2cc1ccccc1oc2=O)c3
CC(C)N3CCC(C(c1ccc(Cl)cc1)c2cccnc2)CC3
CN(C)c4ccc(C=C2c1ccccc1C=N3CCCN23)cc4
C=CC1(C)CCCC(C)(C)C1(C)CCC=C(C)CCC(=O)OC
CS(=O)(=O)N=C(NC1CCCCC1)NCc2ccc(Cl)cc2Cl
CNC(CCNCc2coc(-c1cccc(F)c1)n2)c3ccccc3
CC1(C)CC(=O)C3=C(C1)N(Cc2ccccc2)C(=O)C3(O)c4ccccc4
Cc1nnsc1S(=O)(=O)NC(=O)Nc3nnc(-c2ccc(C(C)C)cc2)s3
O=C(Nc3cccc(Nc1nccnc1NS(=O)(=O)c2ccccc2F)c3)c4cccnc4
COc1ccc3(cc1O)CCc2ccccc2S3
NS(=O)(=O)c4nnc(NC(=O)c3ccc(F)c(S(=O)(=O)N2CCN(c1ccc(Cl)cc1)CC2)c3)s4
CS(=O)(=O)c3ccc(-c2cc1cc(N)cc(Cl)c1cc2C#N)cc3
C#CC(Oc1nc(N)nc2[nH]cnc12)c3ccc(Cl)cc3
CCc1nn(CCO)c(CC)c1Oc2ccccc2
CCc2noc(CN(CC)C(=O)c1cc(NC(C)=O)ccc1OC)n2
CC(=O)Nc3ccc(C(=O)CSc2nnc(COc1cccc(C(=O)O)c1)o2)cc3
CCCC(=O)Nc2cccc(-c1ccccc1C(=O)NC)c2
COc1cccc2c1CCCC2CC6CNC(CCNc4nc3ccccc3n4Cc5ccc(Cl)cc5)CC6
CCNC4Cc2cc1(cc(C(F)(F)F)ccc1n2C(=O)c3ccccn3)C4
O=C(CCCNC(=O)c1cccc(O)c1O)NC(CS)Cc2ccccc2
Cc2nn(-c1ccccc1)cc2-c4cc(NCCc3ccncc3)ncn4
CC(C)NC(C)(C)CCOC(=O)C(O)C(CC1CCCCC1)NC(=O)C(Cc2ccccc2)NC(=O)OC(C)(C)C
CCCNC(=O)CN3CCN(c2ccc(S(=O)(=O)C1(C(=O)NO)CCOCC1)cc2)CC3
CCCn3c(=O)c2nc(Cc1cn(C)cn1)[nH]c2n(CCC)c3=O
CCNC(=O)C(c1ccccc1)C(CO)C(Cn5cc4[nH]c(-c3ccc(-c2ccccc2)cc3)cc4n5)[N+](=O)[O-]
O=C3Nc1c(Cl)cc(Cl)cc1C(c2ccccc2)=NC3O
COc1ccccc1COC(=S)NC(=O)c2ccccn2
NC3CC(N)CN(c1ncnc2[nH]ccc12)C3
COc3cccc(-n2sc1ncc(Cl)cc1c2=O)c3
C=C(C)C7CCC8(C(=O)OCC(O)C(O)OC(C)=O)C6CC(C)C(C5CC4C(C)C3cn(c2nc1ccccc1[nH]2)C(C)C3C4(C)CCC56C)C78
COc5cc4c(Oc3ccc(CCC(=O)N2CCN(c1ccccn1)CC2)cc3F)ccnc4cc5OCCCN6CCN(C)CC6
Cc3cccc(-c2noc(-c1sccc1Cl)n2)c3
O=CNC(Cc1ccccc1)C(=O)NC5CCc2ccccc24N(CC(CCC[nH]3cncn3)C4)C5=O
NC(=O)Cc3cncc(-c2cn(C1OC(CO)C(O)C(O)C1O)nn2)c3
CC(C)CC(C)(C)CCC(C)(C)NCC(C)c1ccccc1
CCOC(=O)c3cn(-c1ccc(Cl)cc1Cl)c(-c2ccc(Cl)cc2)n3
CC(=O)c3cccc(NC(=O)COC(=O)c1ccc2c(c1C)OCCO2)c3
C7C(C)CC(CN5CCN(c4ccc(C(=O)NS(=O)(=O)c2ccc(NCC1CCOCC1)c([N+](=O)[O-])c2)c(Oc3cnc(N)nc3)c4)CC5)=C(c6ccc(Cl)cc6)C7
CCN(CC)c4ccc(C3Nc1ccccc1-n2cccc23)cc4
CC(C)CC(NC(=O)c4cccc(C(=O)N(CCC(=O)O)OCC3c1ccccc1-c2ccccc23)c4)C(=O)O
CC34CCN(C(=O)C1CCOC1)C(Cc2ccccc23)C4(C)O
N=C(N)NCCCCC(=O)N3CCC(N(Cc1ccccc1)c2ccc(F)cc2)CC3
Cc4ccc(-c3nnc(-c2ccc(C(=N)N1CCCC1)cc2)s3)c(C)c4
CC4CCCCOC(CN(C)Cc1ccccc1)C(C)CN(C(C)CO)C(=O)c3cc(NC(=O)Nc2ccc(C(F)(F)F)cc2)ccc3O4
O=C1CCNC(=O)N1c2cccc(F)c2
Fc3ccc(CN2C=NC(=S)CC(c1ccccc1)=N2)cc3
CCCCN4CC(C)N(C(=O)N3Cc2c(NC(=O)c1ccc(Cl)nc1)n[nH]c2C3(C)C)CC4C
CS(=O)(=O)Nc1ccccc1-c5cc4c(NC3c2ccccc2CC3O)ncnc4[nH]5
Cc1ccc([N+](=O)[O-])c3c1NCOCCCCC(OCc2ccccc2)C3=O
CCCNc2nc(N(C)CCc1ccccn1)nc3c2ncn3C4OC(CO)C(O)C4O
Cn1cc(NC(=O)C(C)(C)C(F)(F)F)cn1
CN(C)CCCNc4cc3ncnc(Nc2ccc(Oc1ccccc1)c(Cl)c2)c3cn4
C=CCCN(C(C)C=C)C(=O)Oc1ccccc1C(C)(C)C
CC(C)(C)C(=O)C3C(=O)C(=O)N(c2ccc(-c1ccoc1)cc2)C3c4cccc(Br)c4
CC(C)C(CS(=O)(=O)C(C)C)NC(=O)c1c(I)cccc1C(=O)Nc2ccc(Cl)cc2
COC1OC(CO)C(O)C(O)C1O
O=C3C=C(c1ccc(O)cc1)CC(c2ccc(Cl)cc2)C3
CCC4OC(=O)C(C)C(=O)C(C)C(OC1OC(C)CC(N(C)C)C1O)C(C)(OC(=O)NCC=Cc3cccc(-n2cncn2)n3)CC(C)C(=O)C(C)C5NC(=O)OC45C
C1COC(=O)C(C)C1=NNc2ccccc2
COc3ccc(-c2csc(NN=CC=Cc1ccco1)n2)cc3
O=[N+]([O-])c6ccc(C=Cc5ccc(S(=O)(=O)Nc4ccc(Nc2nc(C=Cc1ccccc1)nc3ccccc23)cc4)cc5)cc6
O=C(NC(=S)Nc1cccnc1)c4cn(Cc2ccccc2)c3cc(Cl)ccc3c4=O
O=C(O)c3nc2c(=O)[nH]c1cc(C(F)(F)F)c(NCCO)cc1n2n3
C(CNC(=O)(C(C)NC(=O)C1CCCCC1C(=O)O)C(C)(C)C)=CC2=CCC(O)CC2
Cc1nnsc1C(=O)Nc5ccc(-n2nc(C(F)(F)F)cc2-c4ccc3ccccc3c4)cc5
c1ncnc5c1CC(NC4CO3CCOC(Cn2cccn2)C3C4)C5
O=C(CSc1nc[nH]n1)Nc2nnc(C(F)F)s2
CC3C2CC(CN(C(=O)C1CCC(=O)N1)CC2)C3
CCCCn2c(=O)c1nc[nH]c1n(CCC)c2=O
C=CC(C)Sc1nc(N)cc(N(CCC)CCC)n1
Cc3ncc2cc(-c1ccc(F)c(C)c1)c(N)nc2n3
CC(C)CC(C(=O)O)NC(=O)C(Cc1ccccc1)NC(=O)c2ccc(F)cc2
Cc1cc(Cl)ccc1-c3nccc4cc(S(=O)(=O)Nc2ccncn2)ccc34
O=C(NC(=S)Nc1cccnc1)C2CC2
CCCCCNC(=O)Nc3nc2ccc(-c1ccncc1)cc2s3
Cn2c(SCC(=O)c1ccc(Cl)s1)nnc2Cc3ccccc3
OCC1CCC2(CC1)COC4(O2)C3CC5CC(C3)CC4C5
O=C(O)Cc2nc1cccc(Cl)c1nc2-c3ccccc3
CC2CCC(NC(=O)NC1CCCCC1)CC2
CCC(=CC=CCCSc1n2cc(o1)C(N(C)C)CC2)CC
COc3ccc(CCNCC(O)COc1cccc2[nH]ccc12)cc3
COc2ccc(CN=C1CCCCCN1)cc2F
Cc3ccc(S(=O)(=O)NC(C)(C)CC(=O)NCCCN2CCN(c1cccc(Cl)c1Cl)CC2)cc3
CNc1ccccc1NC(=O)COc2conc2-c3ccccc3
ClCCC[N+]12CCC(CC1)CC2
CCC(C)C8CC(C(=O)OC1OC(CO)C(O)C(O)C1O)C7(O)C6C(C)C=C(C5C4C(C)CC(COC2OCC(O)C(O)C2OC3OC(CO)C(O)C(O)C3O)C(C)(CO)C4CCC56C)C7C8
CCOC(=O)NCC2CCC(CNS(=O)(=O)c1ccc(F)cc1)CC2
CC(C)n3cnc2c(N(C)c1ccccn1)nc(N(C)C)nc23
OCCNCCN3C(=Nc2cc(-c1ccccc1)cs2)SC6=C3C(=NC4CC4)c5ccccc56
CC(=O)c4ccc(NC(=O)C(Cc1ccccc1)NS(=O)(=O)c2cc(Cl)ccc2N3CCCCC3)cc4
CC(C)CC1CC(C)CN1C(=O)C(O)C(Cc2ccccc2)NC(=O)C(=NOC(C)(C)C(=O)O)c3csc(N)n3
Cc2onc(-c1ccccc1)c2C(=O)Nc4nc(-c3ccccn3)cs4
Cc6cccc7cc(CN5CC4OCCO(CCNc2ncnc3onc(-c1ccc(F)cc1)c23)C4C5)sc67
CC(=O)Nc3ccc(C(=O)OCc2cc(=O)n1ccsc1n2)cc3
O=C(Nc2cccc(-c1ccccc1)c2)C3CC3
CC(C)c3nc(C1CCCN1C(=O)C2CCOCC2)no3
NCc3ccc(C(=O)c2cn1ccc(I)cc1n2)cc3
CC(C)c1cc([N+](=O)[O-])ccc1S(=O)(=O)NCC(=O)N3CCN(C(=O)c2ccc(Cl)cc2)CC3
COc3ccc(C=CC(=O)OCC(=O)N(C)c2c(N)n(Cc1ccccc1)c(=O)[nH]c2=O)cc3
COc3ccc(-c2cc(-c1cccc(O)c1)on2)cc3
O=C(O)C(CCc1ccccc1)NC(=O)CCC(=O)C(Nc2ccccc2C(=O)O)c3ccccc3O
CS(=O)(=O)c2ccc(Cl)c(N=NC(=O)Nc1ccc(Cl)c(C(=O)O)c1)c2
Cc3sc2ncnc(NCC1CCN(C(=O)OC(C)(C)C)CC1)c2c3C
O=C(NN=Cc1cccc(Cl)c1)c2ccncc2
Fc2ccc(NCN=C1C=C(F)CO1)cc2
Cc3cc(C)c(CN(C)C2CCC(Oc1ccc(C(N)=O)cc1F)C2)c(=O)[nH]3
CCSc2nnc(NC(=O)CN1CCCCCC1=O)s2
COc3ccc(-c2cc(-c1cc(C)c(C)c(Cl)c1)c(C#N)c(N)n2)cc3OC
COc4cccc(CN3CCCN(c2nc1ccccc1[nH]2)CC3)c4
Cc3ccc(NCn2nc(-c1ccccc1)oc2=S)c(C)c3
O=C(C=Cc3ccc(C=C2SC(=S)N(Cc1ccccc1)C2=O)cc3)c5ccc(NC(=O)c4ccco4)cc5
CCCCN(CCCC)C(CCCOc1ccc3c(c1)CCc2cccc(F)c2-3)C(=O)O
CC(C)(C)NC(=O)CC(O)C(CC1CCCCC1)NC(=O)C(CCCCc3ccc2ccccc2c3)C(=O)NCc5ccc4ccccc4n5
Cc2ccc(C)c(C(=O)C[n+]1ccc(N(C)C)cc1)c2
CCOc1ccccc1C3c2c(n[nH]c2C(C)(C)C)C(=O)N3c5ccc(-c4ccon4)cc5
O=C3C2ON=C(COc1cc(F)cc(F)c1)C2C(=O)N3Cc4ccccc4
COcc3ccC(CNC(=O)N2CCn1nc(C(F)(F)F)nc1C2)cn3
c4ccc(COCCc1nnc3n1CCN(Cc2nccs2)C3)cc4
CC1CCCN1CCc3ccc(-c2ccc(C#N)cc2)cc3
CCC(C(=O)O)N3Cc1ccc(Cl)cc1Nc2ccccc23
CC(=O)c3c(C)[nH]n(-c2nc(-c1ccc(Cl)cc1)cs2)c3=O
O=C(NCC1CCCO1)c4nn(-c2ccccc2Cl)c(-c3ccc(Cl)cc3)c4Cn5cncn5
CC1CCCc3c1nc2nc(C)cc(C)n2c3=O
N=C(NCCOCCOC1C(NC(=N)N)CC(O)C1O)c2ccccc2
O=C(c1ccc(Cl)cc1[N+](=O)[O-])N3CCN(Cc2ccccc2)CC3
Cc2[nH]c(C)c(CCC(=O)NCc1ccc(F)cc1)c(=O)c2C
C[N+]3(CCCNS(=O)(=O)c2ccc1ccccc1c2)CCCCC3
CC(=O)NC3CCC(CCN2CCN(c1ccc(Cl)c(Cl)c1)CC2)CC3
CC(C)(C)C(=O)OCC3C2OC(C)(C)CCC(OC(=O)c1ccccc1)C2CC(OC(=O)CC(C)(C)C)C3OC(=O)CC(C)(C)C
CCCCCCCN(CCCCCCC)CC(O)c2cc(Br)cc3cc(-c1ccccc1)c(C)nc23
Cc1oc4cc1(C(=O)NCC(=O)O)C3COc2ccccc2C3CC4(C)C
CC(NS(=O)(=O)c1cncc([N+](=O)[O-])c1)c2cnc3c(c2)CCC3
O=C3NC(=O)C(=Cc2ccc(Oc1ccccc1)cc2)S3
CC(=NOCCN1CCCCC1)c2ccc(Br)cc2
Nc3nc(C(=O)O)c2ncn(-c1ccc(O)c(C(=O)O)c1)c2n3
CCCCCN(CCCCC)S(=O)(=O)c2ccc(OC)c(NC(=S)NC1CCCCC1)c2
CC(C)CC(NC(=O)CNC(=O)OC(C)(C)C)C(O)CC(C)C(=O)NC(C=CCc1ccccc1)Cc2ccccc2
c1
O=C(C=Cc1ccc(O)c(O)c1)OC5CO(C(=O)CC3(OC(=O)C=Cc2ccc(O)c(O)c2)CCCC3)C(O)C(OC(=O)c4cc(O)c(O)c(O)c4)C5O
CCOC(=O)C2C(C)NC(c1ccc(C)cc1)C(C(=O)OC)S2(=O)=O
CCOc1ccccc1-c2cccc(C(=O)OC)c2
CN(C(=O)c1cc4c(s1)-c3ccc(-c2ccccc2)cc3OCC4)c5cccc(Cl)c5
C=C(C)CCCCC2(Cc1ccccc1)C(O)CCC5(C)C2CCC4C3(C)CCC(O)C(C)(C)C3CCC45C
CC(=O)Nc3ccc(-c2nnc(SCC(=O)NC1CCCC1)n2N)cc3
COC6(c1ccnn1-c2ccccc2)c3ccccc3-c5nc4ccccc4n56
COc3ccc(-c2nc(CSc1cc(Cl)cc(Cl)c1)no2)cc3OC
CN(C(=O)OC(C)(C)C)CC(Oc1cccc4(c1)CS(C3=CC(=O)c2cccc(O)c2C3=O)NC4=O)c5ccc(F)cc5
CN(C)c3ccc(C=Cc2cc(-c1ccccc1)cn(C)c2=O)cc3
COc4ccc3cc(C(=O)N2CCN(c1ccc(Cl)cc1)CC2)c(=O)oc3c4
O=C(NCCO)N3CCN(c2nc(-c1cccs1)ns2)CC3
O=S(=O)(NCc1ccccc1)c2cc4c3c(c2)CCN3CCC4
Clcc4cccN(C3C(NCc2nc1ccccc1[nH]2)CCCC3)c4Cl
Cc3ccc(CSc1nnnn1C2CCCCC2)cc3
CCc2cc(C(=O)N(CC)Cc1scnc1C)sc2C
O=C(Nc1ccc2c(c1)OCO2)c3ccoc3
Nc3cccc(C2COc1ccccc1C2)c3
COc1ccc(Cl)cc1NC(=S)N3CCN(c2ccccn2)CC3
CCCC2C(=O)NC(C)(Cc1ccccc1)C(=O)C2
Cc2onc(-c1ccccc1Cl)c2C(=O)N4CCCN(CC3CCCCC3)CC4
Cc2cccc(NC(=NC#N)c1ccccn1)n2
O=C(Cn2csc(-c1ccccc1)n2)n3cccc3
CCCC5C1CCC(CC1C4(=O)NC3CC(=O)N(C2CCC(CN)CC2)C(C(N)=O)N3C4=O)C5
cc5ccO(c1ccc4c(c1)CC(CSCCN3CCc2ccccc2C3)C4)cc5
O=[N+]([O-])c3ccc2[nH]cc(C=Cc1cccs1)c2c3
COC2CCN(C(=O)NCc1ccccc1)C2Cc3ccccc3
CCC(C(=O)NC(CSCC(=O)N1CCOCC1)C(=O)O)c2ccccc2
CCOc1ccccc1NC(=O)CN(C)C(=O)c4cccc(S(=O)(=O)N3CCc2ccccc23)c4
CCCCCCCCC(C)(C)c1ccc(C(O)C([N+](=O)[O-])C(F)(F)F)cc1
Cc1nn3(C)cc16c(C)(c2cc(O)c(O)cc23)C(=O)C5=C(O)C4(O)C(=O)C(C(N)=O)=C(O)C(N(C)C)C4CC5C6
CN5CCN(Cc4ccc(C(=O)Nc1ccc(CO)cc1NC(=O)c3ccc(-c2ccccc2)cc3)cc4)CC5
CN(Cc4ccc(-c3ccc(-c2nc1ccccc1[nH]2)cc3)cc4)C(=O)CCCC5CCN(C)CC5
COc2ccc(C(=O)C=Cc1ccc(OC(C)(C)C(=O)O)cc1)cc2
COc2ccc(S(=O)(=O)NC(CC(=O)O)C(=O)NCCCN(CCCCNC(CC(N)=O)C(=O)O)C(=O)Nc1ccccc1)cc2
O=C(O)c3ccc(-n2c(-c1ccc(Br)cc1)n[nH]c2=S)cc3
Nc5cnc(C(=O)Nc4cccc(Cc1n[nH]c(=O)c3c1N(S(=O)(=O)c2ccccc2)CCC3)c4)cn5
O=C(O)C2CCCN(Cc1ccccc1)C2
Cc2c(CNCCc1ccccc1)c(C(=O)O)c(C)n2Cc3ccccc3
Cc1ccccc1OC(c2ccccc2)n3cccc3
CON=C(Cl)C6CCC1(C)C(=CCC2C1CCC5(C)C2CC4OC3(CCC(C)CO3)C(C)C45)C6
COc3ccc(-c2ccc(C(=O)NCC1CCCCNC1=O)cc2)cc3F
Cc4nc3ccc(C(=O)Nc2ccc(-c1cc[nH]n1)cc2)cc3n4Cc5ccc(C(=O)O)cc5
CCNc1ccc(C)cc1NC(=O)C4SC=N5c2cc(C)ccc2N=C(c3ccc(Cl)cc3)C45
COc1ccccc1NC(=O)CSc3ncc(C(=O)Nc2ccccc2)c(=O)n3-c4ccc5c(c4)OCCO5
Cc2cccc(NC(=O)c1ccccc1F)c2C
CC34CCC2c1ccc(O)cc1CCC2C3CCC4(O)C=CCOC5OC(C(=O)O)C(O)C(O)C5O
COc3ccc(-c2ccc(S(=O)(=O)N1CC=CC1C(=O)O)cc2)cc3
O=S(=O)(Nc1ccccc1Cl)c3cc(COc2ccc(F)cc2Cl)on3
N#Cc2cc([N+](=O)[O-])c(NC(=O)c1ccco1)cc2Oc3ccccc3
O=C5(Nc1ccccc1)NCC(C(c2ccc(F)cc2)c4nc3ccccc3[nH]4)CC5
CN5CCN(c4ccc(Nc3ncc2ccn(-c1ccccc1C(N)=O)c2n3)cc4)CC5
CCCCCCCCCCCCCCCOC(=O)c4cn(Cc3cn(CCCN2C(=O)C(=O)c1ccccc12)nn3)nn4
CCSc2nc(N1CCOCC1)ccc2C(=O)Nc3ccc(OC)cc3
CCCN4(Cc2nc(=O)c1ccccc1[nH]2)C3CCC(CC3)C4(C)C
CN(C)CCn1c(=O)sn(C)c1=O
Cc2ccc(OCC(=O)NNC(=O)c1ccccc1[N+](=O)[O-])cc2C
CCC1N(C)C(C)(C)C(=O)OC1(C)c2ccccc2
CCOCCCNC(=O)c1ccc(OCCCN(CC)CC)cc1
Cc2ccc(-c1ccc(C(=O)O)o1)cc2NC(=O)Cc3ccc(Cl)cc3
CCC(C)OC3=CC12=C(COC1=O)C(CO)C(CO)C(O)C2C3O
Cc5ccc(-c3nnc(NCc2ccc(C(=O)c1ccccc1)cc2)c4ccccc34)cc5S(=O)(=O)N6CCOCC6
COc2cc(OC)c(C1CC1CO)c(OC)c2OC
COc1cccc(C(=O)NC(C(=O)NC(CCC(=O)O)C(=O)NCC(=O)O)C(C)C)c1
COc5cc(Sc4cc(CN23CC1CC(CC(CO)(C1)C2)C3)c(OC)cc4C)cc(OC)c5O
COC(=O)c1ccccc1S(=O)(=O)OC
Fc2ccc(COc1ccc(C(F)(F)F)cc1)cc2
Cc3cccc(C(=O)Nc1cc(S(=O)(=O)N(C)C)ccc1N2CCCC2)c3
CC(C)(N)C(=O)NC(Cc1c[nH]c2ccccc12)C(=O)O
C[N+](C)(CCCN3C(=O)c1cccc2cccc(c12)C3=O)CCCN6C(=O)c4cccc5cccc(c45)C6=O
CC(C)CC3(=O)cc1(O)cc(O)cc(=O)c-1c(-c2ccc(O)cc2[N+](=O)[O-])o3
COc4ccc(-c3cc(C(=O)NN=Cc1ccc2c(c1)no[n+]2[O-])n[nH]3)cc4OC
O=C4CC(c2cccc(Cn1cncn1)c2)=Nc3ccc(Br)cc3N4
CCOC(=O)Oc1ccccc1C(=O)N2CCOCC2
O=C(COc1ncnc2ccc(Br)cc12)Nc3ccccn3
Cn3nc(-c2cccc(S(=O)(=O)N1CCCCCC1)c2)cc3C(F)(F)F
Cc1ccccc1-c3ccc(C=CC2CC(O)CC(=O)O2)cc3
COc3ccc(NC(=O)c1c(C)oc2ncn(C(C)C)c(=O)c12)cc3Cl
COc4cccc(-c3cnc(N2CCC(NS(=O)(=O)c1c(C)cc(C)cc1C)C2)c(Cl)c3)c4
Cc2nc(C1CCOC1)nc(N(CCN(C)C)C(C)C)c2Cl
COc2ccc(S(=O)(=O)N(CCc1ccccc1)C(C(=O)NO)C(C)C)cc2
O=S(=O)(c2cc1cc(Cl)ccc1o2)C5CC(c3c[nH]c4ccccc34)=NO5
O=c2cc(NCCCN1CCOCC1)[nH]c3ccccc23
O=C(O)c3sc2ncnc(-c1ccccc1F)c2c3-c4ccc(F)cc4
Cc3cc(=O)sc(Nc2ccc(N1CCN(C)CC1)cc2)n3
CCc3nc(C1CCCN1C(=O)C2C(O)CCN2CCC(C)(C)C)no3
CCCCCCC1CC(=O)OC1=O
CC(C)(C#Cc2cnc(Oc1ccc(OC(C)C)cc1)s2)NC(=O)c3[nH]cnc3C(=O)NCCCN4CCOCC4
NC(=O)c1nc(C(O)CO)sc1NC(=O)COc2ccccc2
c1
COc3cccc(-c2ccc(C(=O)Nc1cccnc1)cc2)c3
O=C(ON=Cc2ccc(OCc1ccccc1)cc2)c3ccc(Br)cc3
CCOC(=O)c3cnn4c(C)c(Cc1ccccc1)c(-c2ccccc2)nc34
C=C3C(O)CC(=CC=C1CCCC2(C)C1CCC2C(C)CCCC(C)(C)O)CC3O
CNc1ncnc2c1ncn2C4OC(COP(=O)(O)NC(=O)c3ccccc3O)C(O)C4O
COc4cccc5cc(C(=O)Nc3ccc2nc(NC(=O)C1CC1)n(C)c2c3)c(=O)oc45
COc1ccccc1-c3nnn(CC(=O)N2CCCC(C)C2)n3
CC(C)COC(=O)Nc5ccc(-c1ccncc1-c4nc(Nc3ccc(N2CCN(C)CC2)cc3)ncc4Cl)cc5
CCCCCn4cc(C(=O)NC23CC1CC(CC(C1)C2)C3)c(=O)cc4-c5ccc(F)cc5
CCNCC(C)(C)NS(=O)(=O)c1ccccc1-c2ccc(CC(C)C)cc2
Cc3cn(C2C=CC(COP(=O)(OCCSC(=O)C(C)(C)C)Oc1ccccc1)O2)c(=O)[nH]c3=O
Cnc5cC(NCC4CCN(C(=O)c1c3n(c2ccccc12)CCCO3)C4)cn5
Clc3ccc(N2CCN(C1CCCCC1)CC2)cc3
CC(=O)NCc1noc4c1CN(Cc2ccc3c(c2)OCCCO3)CC4
O=C(c1ccc(F)c(F)c1)N3CCC(O)(c2ccccc2)CC3
Cc1cc(C(N)=O)nn1-c2ccccc2Cl
CCc1cccc(CC)c1N=C2OC(CN)C(O)C2O
Cc5cc(O)cc(-c3c(Cc1cccc(F)c1)ccc(-c2ccc(C(F)(F)F)cc2)c3OCCN4CCCC4)c5
CC(Cl)(c2nc1ccccc1s2)[N+](C)(C)N
O=C(NCCCc1ccncc1)C2CCCCC2
CC(C)=CC(=O)Cn1cc(C(C)(C)C)sc1=N
CCOC(=O)c2sc(NC(=O)COc1cc(C)ccc1Br)nc2C
CCN3CCN(CC(O)CN2CCN(CC(=O)Nc1c(Cl)cc(Cl)cc1Cl)CC2)CC3
CCn2c(O)nc1c(C(N)=O)cccc1c2=O
CSc1ccccc1NC(=O)Cn4cnc3c(oc2ccccc23)c4=O
N#Cc5cc3cnc(Nc2ccc(NCCN1CCOCC1)cn2)nc3n(C4CCCC4)c5=O
S=C=Nc1ccccc1
C=CCOCCNC(CO)c1ccccc1
C=C(C)C(=O)OCC4C(C)C1CC(CC(C)C13CC(O)C(O)C2(C)C(C(C)CCCO)CCC23C)C4(C)C
COC(=O)c1cccc(I)c1OC5CCN(C4CCC(c2c[nH]c3ccc(F)cc23)CC4)CC5
CCn1c(N)ccc(C#N)c1=O
CC2CCC(C(NC#N)(CC(=O)O)c1ccccc1)C2
CN(C)CC3NC(c1ccc(Cl)cc1)c2ccccc2C3
CCOc6ccc(C(c1nnnn1C2CCCC2)N5CCN(Cc3ccc4c(c3)OCC4)CC5)cc6
COcc6ccC(Oc1ccccc1-n4c(SCC(=O)N3CCc2ccccc23)nc5c(c4=O)SCC5)cc6
COC(=O)cc2c5n(cc3cO(CCCN1CCOC1=O)ccc23)-c4cc6c(c(=O)n4C5)COC(=O)C6(O)CC
CC5(=O)OCC(NC(=S)NCc1ccccc1)C4C3(OC(=O)C(C)NC(=O)C(C)NC(=O)OCc2ccccc2)COC3CC(O)C4(C)C(=O)C(O)C(=C(C)C)C5(C)C
COc4cc3c[n+]c2c1cc(OC)c(OC)cc1ccc2c3cc4OC
CC(=O)NC2=C(NC(C)=O)C(=O)c1ccccc1C2=O
O=C(Cn3c(-c1ccc(Cl)cc1)nc2cccnc23)NC(c4ccccc4)c5ccccc5
CC(NS(=O)(=O)c1ccccc1)CC(c2ccccc2)c3ccccc3
COC4COC3(CCC2(CCN(CC1CCC1)CC2)O3)C4
O=C(CNC(=O)CN2OC(c1ccc(Cl)cc1Cl)CC(O)C2O)NC3(C(=O)O)CCCCC3
O=C(NC(=O)c1c(F)cccc1F)NCc2cccnc2Oc3ccc(Cl)cc3C4CCNCC4
COC(=O)c1cc3c(cc1CS(=O)(=O)c2ccc(Cl)cc2)OCO3
CC(C)(C)OC(=O)CC2CC=CCC(CC(=O)NCc1ccco1)C(=O)NCCOC2=O
C=CC1CC1N(C(=O)C5CC(Oc3cc(-c2ccccc2)nn3-c4ccccc4)CN5C(=O)C(NC(=O)OCC)C(C)C)C(=O)NS(=O)(=O)C6CC6
Cc1nnsc1C(=O)NN6C(=O)C5C4c2ccccc2C(c3ccccc34)C5C6=O
CO3C(C)CC2N(C(C)c1nc(C)no1)CCCC2C3
COC(=O)Cc3c(-c1cc(OC)c(OC)c(OC)c1)c5(-c2ccccc2)c(n3CCC4CCCO4)N(C)CCC5
COc3ccc(C=C2SC(=S)N(NS(=O)(=O)c1ccc(NC(C)=O)cc1)C2=O)c(OC)c3OC
Cc4nc3cc(N2CCN(c1ncccc1C(F)(F)F)CC2)ccc3[nH]4
CNC6CCN(c5ccc(Nc4ncc3c1ccnc(Cl)c1n(C2CCCC2)c3n4)nn5)CC6
C=CC1CC1(NC(=O)C3CC(Oc2nccs2)CN3C(=O)C(NC(=O)OC4CCCC4)C(C)(C)C)C(=O)NS(=O)(=O)C5CC5
CC(=O)N(O)C(C)CCP(=O)(O)O
O=C(O)c4cn(-c1ccc(F)cc1F)c3nc(N2CCNCC2)c(F)cc3c4=O
CCC(CCCCCS(=O)(=O)NC(CCCCCC(=O)O)C(=O)NCCCCC(=O)O)C(=O)O
COc3ccc(Cc1n[nH]c2nc(N)nc(N)c12)cc3OC4CCCC4
O=C(C3CC(N2CCN(c1ccccn1)CC2)CN3)N5Cc4ccccc4CC5C(=O)N6CCCC6
CCOc2ccc(S(=O)(=O)N1CCCC1)cc2NC(=O)c3cncc(Br)c3
Brc5ccc4nc(-c1ccccc1)nc(Nc2ccc3c(c2)OCCO3)c4c5
CCCCOCC(O)Cn2cccc(-c1ccccc1)c2=O
O=c1ccn(CC(O)C(O)C(O)COP(=O)(O)O)c(=O)[nH]1
CCOC(=O)N3CCN(C(=O)Cn2c(-c1ccc(Cl)cc1)ncc(N)c2=O)CC3
Cc2nnc(SCC(=O)c1ccc(CC#N)cc1)s2
O=C(O)CC7(N(C(=O)CNC(=O)c4cnc2(cNC1(=NCCO)sc3c(c1c2)CCCC3)s4)c5cc(Cl)ccc5Oc6ccccc6)CC7
O=c2nc(COc1ccccc1Br)[nH]c3c(Cl)cc(Cl)cc23
CC(=O)c4ccc(-c1onc3c1C(=O)c2ccccc2-3)cc4
O=CN(Cc1ccccc1)C(=Cc2ccc(O)c(Cl)c2)NC(=O)c3ccco3
COcc4ccC(=O)(nc3(-c1cc(OC)c(OC)cc1OC)c(C)nc2ccccc2c3=O)cc4
CCOC(=O)C(C)N2CN(CCc1ccccc1)CNC2=S
COc3cc2ncc(C#N)c(NCC1CC(O)C(O)C1O)c2cc3OC
Cc1cc3cc(c1)C26O(CCC2(C)O3)OCc5c(OCCN4C=CC(=O)CC4)cc7c(c56)OCO7
Cc5ccc4c(=O)n(C)c(-c3ccc(C(=O)N2CCN(c1ccccc1)CC2)cc3)nc4c5
Cn1cncc1C#Cc4ccc(C3C(C#N)N(C(=O)C2CCCC2)C3CO)cc4
COc5cc4c(Oc3ccc(NC(=O)c2cn(-c1ccc(C#N)cc1)nn2)cc3F)ccnc4cc5OCCN6CCCCC6
Cc3cc(NC(=O)Cn1cccc(C(=O)O)c1=O)n(-c2ccccc2)n3
CCCCCCSC(=S)NC
O=C(NCC(F)(F)F)Nc3cccc(-c1cnn2ccccc12)n3
CNC(=O)C3CCC4C2CCC1NC(=O)CCC1(C)C2CCC34C
COc1ccccc1Oc2c(O)c(OC)cc4c2C(Cc3cc(OC)c(OC)cc3OC)N(C)CC4
Cn5cc3c(nc(NCc1ccc(Cl)c(Cl)c1)n4nc(-c2ccco2)nc34)n5
COc2cc(C)nc(NS(=O)(=O)c1ccccc1)n2
N#CCC4nc(c3C=C(C(=O)NS(=O)(=O)Nc1ccc(Cl)c(Cl)c1)c2cc(F)ccc23)cn4
CCOc4ccc(N(CC(=O)NC(Cc1ccc(O)cc1)C(=O)NCCNc2ncccn2)S(=O)(=O)c3ccccc3)cc4
CC(C)N(CCNCC(O)COc1ccccc1C#N)C(C)C
cc6ccC(CC3O24NC(c1ccccc12)C3CN4Cc5ccccc5)cc6
CCCS(=O)(=O)NCc3ccc(C(O)CN2CCCN(c1cccc(C)c1C#N)CC2)cc3
COc3cccc(-c1nnc(SCC(=O)O)n1NC(=O)c2ccc([N+](=O)[O-])cc2)c3OC
COC(=O)c1c(C)[nH]c(C(C)=O)c1C
COc2ccc(OC)c(CNC(=S)Nc1cc(C(C)(C)C)cc(C(C)(C)C)c1)c2
CCOc3ccc(OCc2nc(-c1ccccc1)oc2C(=O)OC)cc3
O=c[nH]4cccc5cO(CCCCN3CCC(N2CCN(CC(O)COc1ccc(O)cc1)CC2)CC3)ccc45
O=C(c2cc1ccccc1oc2=O)N4CCCC(c3cccnc3)C4
COc1ccccc1CC(C(=O)O)NC(=O)C(SC2CCCC2)c3ccc(C)c(C)c3
Cc5cc(-c1nc4n(c1C3=C(C=Cc2ccccc2Cl)CS(=O)(=O)CC3)SCC4)ccc5OC(C)(C)C(=O)O
O=C3CN(C(=O)COC(=O)Cc1ccc(Br)cc1)c2ccccc2N3
CC(=O)c3cccc(NC(=O)COC(=O)COc2ccc1c(C)c(C)c(=O)oc1c2)c3
Clc4ccc(CSc2nc(-c1cccs1)nc3ccccc23)c(Cl)c4
CC34CCC2c1ccc(O)cc1CCC2C3CCC4O
Cc1ccc(S(=O)(=O)C(C)C(=O)NO)cc1
COcc4ccC2(CC(=O)c1ccc3c(c1O2)C=CC(C)(C)O3)cc4OC
COcc3c(F)cC(NC(=O)C1(C)CCCN1C(=O)CN2CCCCC2=O)c(F)c3
CC34CCC(C(=O)NC2CC(=O)N(c1cccc(Cl)c1)C2)(OC3=O)C4(C)C
N#Cc2nc(-c1ccc(Cl)cc1)oc2N5CCC(n4c(=O)[nH]c3ccccc34)CC5
COc4cc(OC)cc(-c1cnc3c(n1)Nc2ccccc2C(=O)N3C)c4
O=C(O)C(Cc1ccc(OP(=O)(O)O)cc1)N3C(=O)c2ccccc2C3=O
CCOc1ccccc1NC3=NCN(c2ccccc2)CN3
COcc4ccN(C(=O)N3CC(O)C(CO)O(C1OC(CO)C(O)C(N)C1OC2OC(CN)C(O)C(O)C2N)C3O)cc4
CCC(C)N(C)C(=S)NC(=O)c1cccs1
Nc3ncc(-c2cccc(-c1ccn[nH]1)c2)nc3C(=O)Nc4ccc(CO)cc4
CC(=O)(NC(=O)C[N+](C)(C)C)Nc2ccc(Sc1ccc(C=O)cc1)cc2
Cc1ccccc1C(=O)N2CCCC2(Cc3cnn(C)c3)C(N)=O
COcc3ccN(c1ccccc1CNS(=O)(=O)c2ccc(Br)s2)cc3
CC4(N)CCC(N2cc(F)c(N)n3c(=O)c(C(=O)O)cn(C1CC1)c23)C4(C)C
CC(=NC(C)c1ccccc1)c3ccc(NC(=O)Nc2ccc(C(C)=NOCCCN)cc2)cc3
Cc2cc(C)c(C#N)c(SCC(=O)c1ccc(Br)s1)n2
COc2cc(C(=O)NC1CCN(C)CC1)c(F)cc2Nc5ncc(Cl)c(Oc3cccc4c3C(=O)N(C)C4C)n5
Cc3cc(OC1C(C)C(=NO)CCC1C)nc(OCC2CC2)n3
O=C(O)c2cccc3[nH]c(-c1ccccc1C(F)(F)F)nc23
COc4cc3nc(CSc2nc1cc(Cl)ccc1n2C)c(C(N)=O)c(O)c3cc4OC
CC(C)CNC(=O)C4CN(c2nc(-c1ccccc1)nc3ccccc23)CCN4C(=O)C(NC(=O)C(NC(=O)C(NC(=O)OC(C)(C)C(=O)O)C(C)(C)C)C(C)(C)C)C(C)C
NCC4OC(OC3C(N)CC(N)C(OC2OC(CN)C(O)C(OC1OC(CO)C(O)C(O)C1O)C2N)C3O)C(N)C(O)C4O
CSc1ccccc1C(=O)C=C(C=Cc2cccc([N+](=O)[O-])c2)N(C)C
O=S(=O)(c1ccccc1)c4nc(-c2ccc3c(c2)OCO3)oc4Nc5ccccc5
COc1ccccc1C=Nn2c(C)nnc2C
CC(=O)N4CCN(c2nnc(-c1cccnc1)c3ccccc23)CC4
CC(C)c3nc(CN(C)C2CCN(CC1CN(C)C(=O)O1)C2)cs3
O=C(Nc3ccc(C(=O)OCc2cc(=O)n1ccccc1n2)cc3)c4ccccc4Br
Nc1ncnc2c1ncn2CCOCP(=O)(O)O
CCCNCC(=O)N2CCc1ccccc1C2C3CCCCC3
Clc2cnc(-c1ccccc1)nc2NCc3cccnc3
O=C5C(N1CC1)=C(N2CC2)C(=O)c4c(OS(=O)(=O)c3cccs3)cccc45
CC1(C(=O)O)CCCC3(C)C1CCC26CC(CCC23)C5CN(Cc4ccc([N+](=O)[O-])cc4)CCC56
COc3cccc(CN(C)C(=O)COC(=O)c2ccc(-n1cnnn1)cc2)c3
CCCCn1cnc2c1NC=NCC2O
O=C(COC(=O)c1ccc(O)cc1)c2ccc[nH]2
Nc3c(-c1ccc(Cl)cc1)c2ccccc2[nH]c3=O
O=C(NC(=Cc1ccccc1)c3nc2ccccc2s3)c4ccccc4[N+](=O)[O-]
CCCCCN(C(=O)c2c[nH]c1cc(C)ccc1c2=O)c3cccc(Cl)c3
CCOc3ccc(Nc2nc(C)c([N+](=O)[O-])c(NCc1ccco1)n2)cc3
NP(=O)O(CCCCCCCCCCCO)N(CCCl)CCCl
COc4ccc3ncc2c(c(-c1ccc(C#N)cc1)nn2C)c3c4
CN(C(=O)c1cnc(NC)s1)c2cccc3ccccc23
NC(=S)NN=CCCOc1cccc2ccccc12
CC1=CCCC2C1(C)CCC(C)C24(C)CC(=O)C=C3C(CO)OC(=O)C=CC34C
Nc4nc(N)c3cc(S(=O)c1cccc2ccccc12)ccc3n4
Cn4c(Cc2nc(-c1cccc(Cl)c1)no2)nc3ccc(C(=O)O)cc34
CCCNc2ncc(-c1cc(Cl)ccc1OC(F)F)c3c2cnn3C
CC(=O)ccc4cC(=O)N(CC(=O)NC(Cc1ccccc1)C(=O)NC(CCCN=C(N)N)CC(=O)NC(Cc2c[nH]c3ccccc23)C(=O)OC(C)(C)C)cc4
O=C4CCC(c3c(Cc1ccccc1)cn(CCCc2cccnc2)c3Br)=NN4
COc6ccc(Cn5cc(C(=O)c3cn(Cc1ccccc1)c2ccccc2c3=O)c(=O)c4ccccc45)cc6
CN(C)c4cc(N1CCCCCC1)c3noc(CCc2ccccc2)c3c4[N+](=O)[O-]
C=C23CCC1C(C)(C)CCCC1(C)C2CC(CCO)=C(O)C3=O
O=C(C=Cc2ccc(N1CCCC1)s2)n3cc(CO)nn3
CC(CCC(O)C(C)(C)O)C3CCC4(C)C2=CCC1C(C)(C)C(O)CCC1(C)C2CCC34C
CCCN3C(=O)c1c(nc(OCC)n1Cc2ccccc2)NC3=NC5C(C)(C)CN(C)c4ccccc45
CCOC(=O)c3cnc(N2CCC(Oc1ccc(C(F)(F)F)cc1)CC2)c(Cl)c3
NC(=O)c1ccc3c(c1O)C(=O)c2cccc(O)c2C3=O
Clc4ccc3c(NC2CCN(CCCOc1ccccc1)CC2)c([N+](=O)[O-])ccc3c4
CC(C)S(=O)(=O)CCCCCS(=O)c1ncc(Cl)c(C(=O)O)n1
CN(C)S(=O)(=O)Nc1cccnc1N2CCOCC2
Cn5cc(C3=CC(=O)CC(c2ccc1ccccc1c2)C3)c4ccccc45
CC(C)CCNC(=O)Nc2nc(-c1ccncc1)cs2
CCcc5cN(C(C)CCC(NC(=O)OC(C)(C)C)Nc1ncnc2c1ncn2C3CCC(CO)O3)c4ccccc4n5
CC(NCC(N)=O)C(CS)C(=O)NC3CC(C(=O)N(O)CCc1ccccc1)N(Cc2ccccc2)C3
Nc1ncnc2[nH]c(=O)[nH]c12
CCC(C)CN(C(=O)CSc2nc1ccccc1c(=O)n2CCCc3ccccc3)C(=O)O
N6cc(cCN2cnc(NCCO)n3c(cNC1cccc1)ncnc23)cc(Nc5ccc(Nc4ncc(O)cn4)cc5)n6
CCOC(=O)N(C)c3c(C)nc2c(-c1ccc(Cl)c(Cl)c1)c(C)nn2c3C
NCc1c[nH]c(N)nc1=O
CC(C)(C)c3cc2cc(OCCn1ccnc1)ccc2oc3=O
CCC(=O)Nc1ccc(OC)c(OC)c1
CCN(CC)C(C)C(c1ccc(O)c(OC)c1)C(CO)C(=O)O
NS(=O)(=O)c4ccc(N3CC(c2nc(-c1ccccn1)no2)CC3=O)cc4
COcc3ccO(CC(=O)NN=Cc1ccccc1NC(=O)Nc2ccccc2)cc3
Cc1ccccc1CN3CCCC(c2cc(C(N)=O)[nH]n2)C3
O=C(c3cc2c(Nc1ccc(Br)cc1)ncnc2s3)N4CCOCC4
COC(=O)C1=C(C)NC(C)=C(C(=O)OC)C1c2ccco2
Cc4cccc(Oc3ccc(NC(=O)c2nn(-c1ccccc1F)c(=O)cc2C)cc3F)c4-c5nnn[nH]5
O=C(NCc1ccccc1)Nc5ccc4nc(-c2ccco2)c(-c3ccco3)nc4c5
Cc1ccc6c(c1)N(CC(=O)Nc5ccc(Oc3ccnc4cc(-c2nn(C(C)C)cn2)sc34)c(F)c5)C(=O)CO6
c1
Cn5c(-c3ccc(Oc1cccc2[nH]c(=O)[nH]c12)cc3)nc4ccccc45
Cc2ccc(C(=O)N(C)c1cccc(C(F)(F)F)c1)cc2Nc5ncnn6cc(C=Cc4ccc3ncc(Cl)cc3c4)cc56
N=C(N)NN=CC(=O)NC(N)=O
NC(=O)c2sc(-c1ccc(Cl)cc1)cc2NC(=O)c3ccco3
Cc3cc(CC(C)CCF)n(-c2nc1c(c(=O)n(C)c(=O)n1C)n2C)n3
Cc5ccc(S(=O)(=O)c1nnn4c1nc(NC2CCCCC2)c3sccc34)cc5
COC4CN(C(=O)c3ccc(NC(=O)N2CCN(Cc1cccc(C)c1)CC2)cc3)CC4(C)C
COc2ccc(OC)c(CC(=O)NC(C)c1ccccc1)c2
O=C1C2CC(F)(F)CC1CCC2
COc2cc1[nH]c(=O)[nH]c1cc2S(=O)(=O)Nc3ccccc3
Cc2ccc(CNC(=S)NCc1ccccc1)cc2
Cc2ccc(C)c(C(=O)c1cn[nH]c1N)c2
O=C(O)COc3cccc(N1CC2C(C1)C2NCC(=O)O)c3
CNC(=O)c4cccc(-c3ccc(OC)c(OCc2cn(C1CCN(CCOC)CC1)nn2)c3)c4
O=C7NC5(=Nc2ncc1c6c(ccc1c2C(c4cccc(CN3CCCC3)c4)C5)OCO6)SC7=Cc8ccc(C(F)(F)F)cc8
COc4ccc(Nc3nc2ccc(NC(=O)C=Cc1ccc(C)s1)cc2s3)cc4
Oc3cccc(-c2ccc(C1CC1)c(O)c2)c3
CCC1(O)CC(=O)OCc2c1cc3n(c2=O)Cc5c-3nc4ccccc4c5C=Nc6ccccc6C#N
COc3ccc(NC(=O)CCn2c(SCC(=O)O)nc1ccccc12)c(OC)c3
CC(C)C(O)CC3NCC(CCC(c1ccccc1)c2ccccc2)CC3
C=CCCCCCCCCC(CC(O)CNC(=O)OC(C)(C)C)NC(C)=O
CCN2CCCC(OC(=O)c1cccc([N+](=O)[O-])c1)C2
CC(=O)NCCCN1CCC3C(C1)c2cc(F)ccc2N3c4ccc(F)cc4F
c1
Cc2ccc(S(=O)(=O)OC(C)CN1CCCCC1)cc2
Cn2c(SCC(=O)NC1CCCCC1)nnc2-c3ccc(F)cc3
Cc3cc(NC(=O)COC(=O)c1cc(S(=O)(=O)N(C)C)ccc1N2CCOCC2)no3
Nc3cccc(Oc2ccc(C(=O)NCc1ccccc1)cc2)c3
CC(C)C(NS(=O)(=O)c1ccc(Cl)cc1Cl)C(=O)NCc2cccs2
C=CCn3c(-c2cc(NC(=O)c1ccc(N(C)C)cc1)ccc2Cl)n[nH]c3=S
COc3ccc(NC(=O)N2CCN(Cc1cscn1)CC2)cc3
CCC=CC(Nc1ccc(Br)cc1)c2ccc(OC(=O)OCC)cc2
C=Cc5cccc(-c3nc(CN1CC2CC(CO)C(C1)O2)cn3-c4ccccc4OC)c5
Oc2cccc(CCN1CCCC1)c2
Cc2ccc(NC(=O)CCS(=O)(=O)c1ccc(Br)s1)c(C)c2
CCN(CC)S(=O)(=O)c1ccc2c(c1)n(C)c(=O)c(=O)n2C
O=C1CCC(=O)CC1C2C(=O)CNC2=O
CCC(C)C(NC(=O)C(Cc1ccc(O)cc1)NC(=O)C(N)CCCNC(=O)CCCCC(C)C)C(=O)NCC(N)=O
NCCN(CCN)CCNCCCCCCCC(NCCCN(CCCN)CCCN(CCCN)CCCCN)CCCN
CC(C)(C)CNC(=O)C3c1ccccc1Oc2ccccc23
CC(=O)CCC2C(=O)N(c1ccc(N(CCCl)CCCl)cc1)C(=O)N2Cc3ccccc3
CCC(C(=O)c1ccccc1)N3CCC(N2CCCC2)CC3
O=C(O)C4Cc3cc(CCNS(=O)(=O)C2(c1ccccc1)CC2)cnc3N4
COc2cc(N1C(N)=NC(N)=NC1(C)C)cc(OC)c2O
COC(c3ccc(CNCc1ccc2c(c1)CNC(=O)O2)cc3)(C(F)(F)F)C(F)(F)F
COc4ccc(OC)c(-c2cc(C(C#N)N1CCCC1C)nn2-c3cccc(F)c3)c4
CN(C)c3ccc(C=C2SC(=S)N(C(Cc1ccccc1)C(=O)O)C2=O)cn3
COc1ccccc1NC(=S)NN=C3C(=O)Nc2ccccc23
COc1ccccc1N4CCN(CCCN3C(=O)CCc2ccccc23)CC4
O=C(Nc2ccc(C(=O)N1CCCC1)cc2)c3ccco3
COc4ccc(C=CC3=NN(C(=O)c1ccncc1)C(c2ccc(OC)c(OC)c2)C3)cc4
CC(C)(C)c4nc(-c2cccc(NS(=O)(=O)c1ccc(Cl)cc1)c2)c(-c3ccncc3)[nH]4
CC(C)(C)c1ccc3c(c1)NC(c2ccoc2)NC3=O
CC(C)=CCCC(C)C4N(C(=O)c1ccco1)CC3=CCC2C(C)(C)CCCC2(C)C3(CC=CCC(C)(C)O)C4(C)C
CN(CC(=O)O)(C=NS1(=O)(=O)cccc2ccccc12)c3ccccc3C
COc1cc(NS(C)(=O)=O)ccc1Nc2ccnc3cc(Cl)ccc23
C6C(=O)O2CCC1CCC7CC1C2(C)CC(C(OC(=O)c3ccccc3)C(O)C5(C)(C)CCC(C(C)(C)C4(OC(C)=O)C(OC(C)=O)C(C)(O)C(OC(C)=O)C(OC(C)=O)C4C)O5)C67C
CCOc3cc2ncc(C(N)=O)c(Nc1ccc(F)c(Cl)c1)c2cc3NCCCN(C)C
COc3ccc2oc1ccc(OC)cc1c2c3
CN(Cc1ccco1)C(=O)CCc4nnc(Cc2c[nH]c3ccccc23)o4
COc3ccc(N(C)C(=O)c2ccc(COc1cccc(C(C)=O)c1)cc2)cc3OCCCCC(=O)O
Cc1cc(F)ccc1-c2n[nH]c(=O)[nH]2
COc2cc1c6c(ccc1cc2OC)C(=Cc4cn(CCN3CCCCC3)c5ccccc45)C(=O)N6
CCCC(CCC)CN1CCCCC1CC(O)c3cccc(OCc2ccccc2)c3
C#CC(=O)Nc3ccc2ncnc(Nc1cc(OC)c(Cl)c(Cl)c1)c2c3
CCc1c(n[nH]c1C(C)(C)CCC(=O)Nc2sc3c(c2C#N)CCC3)N(C)C
Cc1nsc(C)c1C2C4(CCN2Cc3ncno3)CCOCC4
O=C(CCC1NC(=O)NC1=O)N2CCCCS2(=O)=O
CN4CCN(CC(=O)Nc1ccccc1NC(=O)c3cc2ccc(Br)cc2o3)CC4
Nc1ncnc2c1ncn2C3CC(Cl)C(CO)O3
NC(Cc1ccsc1)C(=O)N3Cc2ccccc2CC3C(=O)NC(CCCN=C(N)N)C(=O)NC(Cc4c[nH]c5ccccc45)C(=O)O
N#Cc3ccc(-c2c(C#N)c(N)nc(SCc1ccccc1)c2C#N)cc3
O=C(COC(=O)C1CCC(=NCl)CC1)NC2CCCC2
Cc1cccc(C)c1OCCCN3C(=O)CCc2ccccc23
COc1ccc2c(c1)c4c(n2Cc3ccc(O)cc3)CCNC4
CC(=O)C=CC(OC(=O)c1ccncc1)C4C2CC(OC(C)=O)C3C(OC(C)=O)C2(OC3(C)C)C(O)CC4(C)OC(C)=O
Cn4cnc3cc(Cl)c(-n2ccc(OCc1ccccn1)cc2=O)cc3c4=O
Cc3nc1c(cnn1-c2ccccc2)c(=O)n3-cc7ccN(C6Cc4cn(cn4Cc5cccc(OCCCCBr)c5)C6)cc7
CCCN(CCC)CCNS(=O)(=O)c1cccc2cnc(N(C)C)cc12
O=C(O)COCC=CCCn2ccc14c(cccc12)CCN(CCc3ccc(Cl)cc3)C4
CC(C)OC(=O)c3cc(Cl)c(NC(=O)C2CCN(Cc1ccc(Cl)cc1)CC2)cc3Cl
COc3ccc(C=NNC(=O)c2ccc(C(=O)NN=Cc1ccccc1O)cc2)cc3COc4ccc(NC(C)=O)cc4
CC(C)(C)C(=O)Nc1ccnc2ccccc12
Cc2noc(-c1ccccc1OC(F)(F)F)c2NC(=O)N(C)C
COc1ccc(Cl)cc1N(C)C(=O)COC(=O)C2=COCCO2
CC(NC(=O)C(Cc2ccc(-c1ccccc1)cc2)CP(=O)(O)C(C)N)C(=O)NC(C)C(=O)O
CCCCC4(CCCC)Cc3cc2c(C(CCCCC(=O)O)c1cccnc1)c(O)c(=O)oc2cc3N4C
CCC1(O)C(=O)OCc2c1cc3n(c2=O)Cc5c-3nc4ccccc4c5CCNC(=O)c6ccccc6
=CCCn4c(-c2sc1ccccc1c2Cl)nn(CN3CCNCC3)c4=S
CC(C)C(=O)N1CC(CCl)c3c1c2c([N+](=O)[O-])cccc2n3CC(=O)NC(C(=O)O)C(=O)O
CN4CCN(CCCn3c(C(=O)Nc1cccc(CO)c1)nc2ccccc23)CC4
O=C(NCc1ccc2c(c1)OCO2)C(=Cc3c(F)cccc3Cl)NC(=O)c4ccccc4
CC(C)N5CCN(C(=O)c1ccc4c(c1)N(Cc2cccc(C#N)c2)C(=O)c3ccccc3S4(=O)=O)CC5
CCCS(=O)(=O)NC3CCC(CCN2CCN(c1ncc(C)cc1C)CC2)CC3
NN(=NCCCl)N=Oc1ccc(Cl)cc1
CCOc1ccccc1-c2cc(Cl)ccc2Oc4ccc(S(=O)(=O)Nc3nccs3)cc4C#N
CCN(C)C(CNC(=O)Cn4c(-c1cccs1)c(C2CCCCC2)c3ccc(C(=O)O)cc34)c5ccccc5
C=CCc2c(C)nc1nc(C)nn1c2Nc3ccc(OC)cc3
Cc3cc(C(=O)NN=Cc1ccnc2ccccc12)[nH]n3
Nc1cc(=O)nc(SC(F)(F)C(F)F)[nH]1
CCCCCCCCNC(=S)N2CCN(C1CCCCC1)CC2
c1ccc2c(c1)CCC2=NN4C=N(CCO)C(c3ccccc3)=NN4
O=C2CC(O)CC(C=Cc1ccc(C(F)(F)F)cc1)O2
O=C(CNC(=O)OCc1ccccc1)NO
CC(=O)N(C(=O)NC(CCS)C(=O)O)c1ccccc1
CC(C)(C)N(C(=O)C(CC1CCCCC1)NC(=O)C(Cc2c[nH]c3ccccc23)NC(=O)C4CCCN4C(=O)C(N)CC5CCCCC5)C(=O)NCCc6ccccc6
COc2cc1ncn(c(=O)c1cc2OC)-c4cc35c(Br)cccc3cc4C5
CC(C)(C)NC(=O)C(=O)Nc4cccc(C1=NOC3(C1)CC(C(N)=O)N(C(=O)C2CCOCC2)C3)c4
Cc3ccc(CNC(=O)C2COc1ccccc1C2)cc3
CCOc1ccccc1NC3CC(=O)N(CCOc2ccccc2)C3=O
CCOc4ccc(-n3c(Cc2c([N+](=O)[O-])nn(-c1ccccc1)c2C)n[nH]c3=S)cc4
CS(=O)(=O)c1cc(Cl)ccc1-c3ccc(Nc2ccc(C(=O)NO)cn2)cc3
O=C(Oc2ccc1cc(P(=O)(O)O)ccc1c2)c3ccc(O)cc3
CCCCOC(CC(C)=O)c1cc(O)c(O)c(O)c1
O=C(CC3Sc1ccccc1N(CC(=O)Nc2ccc(Cl)cc2)C3=O)NO
COC(=O)CCC(NC(=O)C(CCCN=C(N)N)NC(=O)C(Cc1c[nH]c2ccccc12)NC(=O)CCc3ccc(OC)cc3)C(N)=O
COc4cc(C(=O)c3sc2nc(N)n(-c1ccccc1)c(=O)c2c3C)cc(OC)c4OC
O=C(NN=CC=Cc1ccccc1)c3cc2ccccc2cn3
NNC(=O)C4CSC(c1c(O)ccc2c1ccn2Cc3ccc(O)cc3)=N4
O=C(O)C3(NC(=O)C(NC(=O)OCc1ccccc1)C2CCCCC2)CCCC3
O=S(=O)(NCCCN1CCOCC1)c2cccc(Cl)c2
Cn1cncc1CN4CCCC(n3cc(C(=O)Nc2cccc(Cl)c2)nn3)C4
CC(C)(O)CC(O)CC5(C)(O)C=CCC4C3(C)(O)CCCC(C(=O)O)(CC=CC2(O)C(O)C(CC(C=O)Cc1ccco1)OC2=O)C3(C)CCC45C
Cn3nc(-c2ccc(Oc1ccc(OC(F)(F)F)cc1)cc2)cc3N4CCSCC4
CCC(=O)N(CCC(=O)O)C=C(O)c1ccccc1
O=C(NC(Nc2ncc(SCc1ccccn1)s2)(C(F)(F)F)C(F)(F)F)c3ccccc3Cl
CN4CCN(c3ccc(C=Cc2cn1ccccc1n2)cc3)CC4
O=CC1SCC2(O)C(O)C(O)C(O)C(O)N12
OCC1CCCCN1CCc6ccc(-c2ccc5c(c2)Cc4cc(N3CCNCC3)ccc4-5)cc6
CCNC(=O)CC(c1cccs1)n5c(=O)c(-c2ccc3c(c2)OCCO3)nc4ccccc45
O=C(N1CCCCC1)N(Cc2ccccc2)CC(O)CNCc3ccccc3
COC(=O)c2[nH]c(C(=O)c1cccc(Cl)c1)c3c2CCC3
Oc1ccccc1F
CCc1cccc(C)c1NC(=O)c3ccc(N2CCCS2(=O)=O)cc3
O=c2c(=Cc1ccc(F)cc1)sc3n2CC5(C3)C(=O)Nc4ncccc45
Cc4cccc(C(=O)Nc3cncc(C(=O)c1cn(C(C)C)c2ncncc12)c3)c4
CCCCCCCCCSC(=S)NNC(=O)c1csc2c1CCCC2
NC(=O)NN=Cc1ccc(F)cc1
O=C(O)CCCCCCCCC(=O)NC(CCc1ccccc1)C(=O)O
COC2=CC(=O)C(=CCCc1ccccc1)C(O)C2
CC(C)C(O)C(=O)NC4CCC(CCN3CCC(c1cccc2c1OCO2)CC3)CC4
Cc1ccccc1CCC2OC3OC5(C)CCC4C(C)CCC(C2C)C34OO5
O=C(NN=Cc1c(O)ccc2ccccc12)C3CC3
CC4nnc3(NC(=O)c1ccc(S(=O)(=O)N(C)C)cc1)cc2cccc(C)c2nc34
c1ccc4c(c1)nc(CSc3cnc2ccccc2c3)n4-c5ccccc5
O=C(Sc2nc1ccccc1s2)c3cccnc3
CC(NC(=O)C(NC(=O)C(F)F)C(C)C)C(=O)NC(C(=O)N1CC(=O)C(F)(F)C1C)CC2CCCO2
CC1(C)CC(=O)C2=C(C1)NC(=O)CC2c3ccccc3C(F)(F)F
CC(=O)c3cnc2ccc(-c1cc(Cl)c(O)c(Cl)c1)cc2c3Nc5cccc(CN4CCC(N(C)C)C4)c5
O=[N+]([O-])CC(=NC1CCCCC1)NCC2CCCO2
COCCN(CC(=O)Nc1ccc(Cl)c(C(F)(F)F)c1)c2ccc(OC)cc2
CN3CCN(C(=O)c2ccn(COc1ccccc1)n2)CC3
CCc1noc(CC)c1C(=O)OCc3cccc(C(C)(C)c2ccccc2)c3
CNC(=S)NC2CCC(c1ccccc1)CC2
C#CCOC(=O)CC24SCC15=CC(=O)C3CC1CC=CCC(C(C#N)N23)N45
COc1cc2c(cc1OC)C(=O)CC5(C2=O)C(c3ccc([N+](=O)[O-])cc3)C(c4ccc([N+](=O)[O-])cc4)=NN5C(C)=O
Oc2ccc(C=NN1CCCC1)cc2
CC(=O)NNC(=O)CSc2nc1ccccc1s2
COc1ccccc1C4c2ccccc2CN(c3ccccc3)N4C(=O)OCCCl
CCn4cc(N2C(=O)C1CCCN1C2c3ccccc3C)cn4
COc1n4cc(c(=O)n1C)N3=CSc2ccccc2C3C4c5ccccc5
N#CCCN(N)c1n[nH]c(=S)n1N
CSCCC(NC(=O)c2ccc(OC1CCN(C(C)C)CC1)cc2)C(=O)O
CNc5cccc(-c1nccnc1C4CN(c3ccc2ccccc2n3)C4)c5
CCCOc4ccc(C=C3CCCC1(C[N+](C)(C)CC2CC=CCC12)C3=O)cc4OC
CC(C)(C)NC(=O)C(c1cccnc1)N(C(=O)c2ccco2)c3cccc(F)c3
CNc1nc(OCC(=O)O)nc2c1ncn2C
Cc2cc(C(=O)COC(=O)c1cccs1)c(C)n2CC(C)C
COc1ccccc1CNC(=O)c3ccc(CNS(=O)(=O)c2ccc(NC(C)=O)cc2)cc3
COcc3ccC1(C(COC(=O)C(C)(C)C)CCCN1C(=O)CC(=O)Nc2cccc(F)c2)cc3OC
COc2cc(C(=O)NS(=O)(=O)c1ccccc1C)ccc2Cc4cn(C)c5ccc(C(=O)NC(C)c3ccc(C(F)(F)F)cc3)cc45
C1CCCC23CC(C)(CCC12)CCC3CCCc4ccoc4
Cc3[nH]c(C)c(-c2ccc(Oc1ccc(S(F)(F)(F)(F)F)cc1)cc2)c(=O)c3Br
O=[N+]([O-])c1cn4c(n1)OCC(NCc3cccc(-c2cccc(F)c2)c3)C4
CN(C)CCNC(=O)c4ccc3c(=O)n(C1CCCCC1)c(SCC(=O)Nc2cccc(F)c2)nc3c4
CN1CCCC1COc3cnc(-c2ccc(C#N)cc2)cn3
O=C1NCCN15CCN4C(CC(c2ccccc2)c3ccccc3)CCCC4C5
COc1ccccc1C(=O)N2CCN2C(=O)c3cccc(C#N)c3
COC(CNC(=O)COC(=O)c2ccc(S(=O)(=O)N1CCCCC1)cc2)OC
O=c2[nH]c1ccccc1n2CCCCN4CCN(c3ccccc3)CC4
CC=N(NC(=O)C(c1ccc2c(c1)OCO2)c3ccc4c(c3)OCCO4)c5ccc(I)cc5
COc1ccc(C)cc1NC(=O)CN(CC(C)(C)C)C(=O)Nc2ccc(Br)cc2Br
Cc4cc(C)cc(-c3c(OCC(CC1CCN(C)CC1)C(=O)O)c2cc(Cl)c(Cl)cc2[nH]c3=O)c4
CCOC(=O)C=C2CCCC(OC(=O)C=Cc1ccc(O)cc1)C2
c2nc1cc3c(cc1[nH]2)CCCC3
CC(Cc1c[nH]c2ccccc12)(NC(=O)OC4C3CC5CC(C3)CC4C5)C(=O)NC(CNC(N)=O)c6ccccc6
CCCC(=O)Nc3ccc(N=Nc2c(C)[nH]n(-c1ccccc1)c2=O)cc3
CCOc1ccc(Br)cc1CSc2nncn2-c3ccccc3OC
CCOC1(=O)C=CCC2C(=O)NN=C12
C(=NN1CCCCCC1)c2ccncc2
NC4(C(=O)O)CCN(c3c(F)cc2c(=O)c(C(=O)O)cn(C1CC1)c2c3Cl)C4
CCCN(CCC)Cc1c(C)nn(C)c1NC(=O)Nc2ccccc2
O=C(NCc1cccs1)C(=O)c3cn(CC(=O)N2CCOCC2)c4ccccc34
c1
COc4cc(-c3ccc(C(=O)N(C)C2CCN(C(=O)NC1CCN(C)CC1)C2)s3)ccc4-c5ccc(Cl)c(C(F)(F)F)c5
CC(C)C2OC(=O)c1cc(I)cc(I)c1O2
CC(=O)OCC(O)C2(C)CCCC3C1(I)CCC4(=O)CC1(CCC23)CC4(O)CO
Cc5cc(C(=O)NC2CCN(Cc1ccccc1)CC2)n(-c4ccc3cc(Cl)ccc3c4)n5
Cc4ncc(-c3cc(-c1cnccc1OCC2CCN(C(=O)OC(C)C)CC2)cnc3N)cc4F
CCc4nn(Cc3coc(-c2ccc1ccccc1c2)n3)c(=O)c5ccccc45
N#Ccc3cccN(C(=O)NCC1CCCN1c2cccc(C(=O)NCCC#N)c2)c3
CCCC(C)CC(OC(=O)c1ccc(Br)cc1)c2ccccc2OC
CCN4CCN(C(=O)c1cc(Br)ccc1NS(=O)(=O)c3ccc2ccccc2c3Br)CC4
COc4ccc(CN3CCC(n1nccc1NC(=O)C2CC2)CC3)c(OC)c4
Cc5cnc(-c4cc(N3CC(n2cc(NC(=O)Nc1ccc(Cl)c(C(F)(F)F)c1)cn2)CC3=O)ccc4F)o5
O=C(NC3CN(Cc2coc(-c1ccc(F)cc1)n2)CC3C(=O)N4CCCC4)c5cccc(C(F)(F)F)c5
CC3(C)Oc1c(ccc2ncccc12)C3=O
O=[N+]([O-])c3ccc(C=Nn2c(-c1ccncc1)n[nH]c2=S)cc3
N#CCNC(=O)C2Cc1ccccc1CN2
CC(=O)N6CCC(n5cc(Nc1ncc4c(n1)-c2c(nn(C)c2-c3ccccc3Cl)CC4)cn5)CC6
O=C(NC1CC2CCCC(C1)N2CC3CCCCC3)C4CCC4
COc2cc(NC(=O)Cn1nc(C)n(Br)c1=O)cc(OC)c2
O=C(Nc1nc2c(s1)CCCC2)c3cc(C(F)(F)F)ccc3F
c1
CC12OOC(C)(OO1)C23CCCCC3CF
COcc7c(OC)cc-c(c6c(=O)cc5(O)ccO(C3OC(COC1OC(C)(C)OC1C2OC(C)C(O)C(O)C2O)C(O)C(O)C3OC4OC(CO)C(O)C(O)C4O)cc5o6)c7
O=C(OCC(=O)N1CCCC1)OCc2ccccc2
O=C(NC4CCC(c2nc(NCCCN1CCOCC1)nc3sccc23)CC4)C5CCCNC5
CCc3ccc(C(=O)Nc1cc(Br)ccc1N2CCN(C)CC2)cc3
CC(=O)CCN(Cc1ccco1)C(=O)c2ccccc2
COC(=O)c3ccc(OCC(=O)NCC(=O)c2nn1cccnc1c2Cl)cc3
Cc1c(Cl)cccc1C2CC2C(=O)OCC(=O)c4c(N)n(C3CC3)c(=O)n(C)c4=O
O=c1[nH]c(O)nc5c1C(c2ccc(Cl)cc2Cl)c4c(-c3ccccc3Cl)n[nH]c4N5
Cc4cc(C1CCC1)c(-c2nc3c([nH]2)CC(O)CNC3=O)cc4C(=O)N5CCC(F)(F)C5
Cnc1ccc(O)c6c1cn357c2(ccccc2nc3c4ccccc4nc56)CCCC7
COc4ccc(-c2sc(-c1ccco1)nc2-c3nn[nH]n3)cc4
CC(C)CCN4CCN(CCN3CCN(c1ccnc2cc(Cl)ccc12)CC3)CC4
N#CC(=CNC(=O)COC(=O)c1ccco1)c2cccs2
Cc2nc1ccccc1c(=O)n2-c3ccc(F)c(C(=O)NC(C)C)c3
CC(C)(N)CNc1ncnc2c1ncn2C3OC(CO)C(O)C3O
C=C(C)C3O5C(C2=CC=CCCC(COC(=O)C(C)(C)C)=C(OC(C)=O)CC1OC1(C)CCC2O)OC3CC46OC4(C)C(O)C(O)(CC=C(C)C(O)C5)C6(C)C
CCCCCC(n4c6n(c3cc(-c1ccc2c(c1)OCO2)ccc34)Cc5ccccc5-6)C(=O)O
CC23CCc1occc1C2CCCC3C4CC=CC(=O)O4
CN(C)CC(=O)Nc4ccc(C23CC1CC(CC(C1)C2)C3)cc4
O=C(c1ccccc1)c4cc([N+](=O)[O-])c(CN3CCN(Cc2ccc(Cl)cc2)CC3)c([N+](=O)[O-])c4
CCCCCN1CCC(C(N)=O)CC1
CCCCCN(CCCCC)C(=O)C2CCCN(S(=O)(=O)c1c(C)[nH]c(C)cc1=O)C2
CN(C)c5ccc(C=CC4N(O)CC3=Cc1cccc2[nH]cc(c12)C3N4)cc5
CCCN=C3SC(=Cc2cc(C)n(-c1ccc(C)c(C)c1)c2C)C(=O)N3CC
COc4c(O)ccc(-c3c(-c1ccc(O)cc1)oc2cc(O)cc(O)c2c3=O)c4O
CC(=NNc2nc1ccccc1c(=O)n2-c3nccs3)c4ccncc4
COc3cccc(-c2cc(=O)c1cc(OC)c(OC)cc1o2)c3
CC(C)Oc3ccc(C=CC(=O)NCCCN2CCN(c1ccccc1OC(C)C)CC2)cc3
Cc1ncsc1C=CCN2CCCC2
O=C(COc3cc(O)c2c(=O)c(-c1ccc(O)c(O)c1)coc2c3)OCC(=O)N4CCCC4
Cn4ccc(NC(=O)C3(NC(=O)c2cccc(Cc1ccccc1)c2)CCCC3)n4
COc2ccc(OC)c(CC(=O)NCc1ccccc1)c2
COc1ccccc1-c4cn(C3CC(c2ccc(Cl)cc2Cl)=NO3)nn4
Fc3cnc(NC2CCCN(Cc1ncc(Cl)cc1F)C2)nc3
COc3ccc(-c1csc2nc(C)n(N=CC=C(C)CCC=C(C)C)c(=O)c12)cc3
CC(C)Oc1noc2c1CN(C(=O)NC(C)C)CC2
CNC(=O)C4Cc1c([nH]c2ccccc12)C(c3ccccc3)N4
Nc1ncnc2c1ncn2C3OC(COS(=O)(=O)NC(=O)C(N)C(C)O)C(O)C3O
CCOc2ccc(OCC(=O)Nc1cccc(C(C)=O)c1)cc2
O=C(O)C14CC3CC(C1)CC(n2cncn2)(C3)C4
COc4ccc(-c3nc(C(=O)OCC(=O)c1ccc(OC)cc1OC)c2ccccc2n3)cc4
CCCCC(OC(=O)CC)c1cc(F)c(OCC(N)=O)c(C)c1
C=CC3C2CCC1C(C)(CO)C(O)CCC1(C)C2CC3O
O=C3CCC(c2nc(C1CCCCC1)no2)N3c4ccc(Cl)c(Cl)c4
O=C(c1cc(F)ccc1F)N2C6CCC2c5c(CN3CCOCC3)nn(-c4ccccc4)c56
C=CC4(C)CC(OC(=O)c1cccc(Cl)c1)C2(C)C3(=O)C(C(C)=O)C(CC2C)C(C)(C)C3(O)C4
COC(=O)c3ccc(CSCC(NC(=O)c1ccccc1)C(=O)NC(CC(N)=O)C(=O)NC(Cc2ccccc2)C(N)=O)cc3
Cn4c(=O)c3nc(-c1ccccc1)n(-c2ccccc2)c3n(C)c4=O
COcc4cccN(C(=O)cc3cccN(C(=O)CC2SC(N1CCCC1)=NC2=O)c3)c4
Cc2ccc(C(=O)Nc1ccccc1)cc2NC(=O)C(CC3CCCC3)n4cncn4
cc4ocC(Nc1ncnc2sc3c(c12)CCCC3)c4
CC34CCC2c1ccc(O)cc1CCC2C3CCC4(O)C5OC(=O)C5C(O)CCC(C)(C)C
CCc3cccc(CNC(=O)CCS(=O)(=O)c1cccc2nsnc12)c3
COc2ccc(O)c(-c1cc(C)cc(C)c1)c2
N=C(N)NCCCCNC(=O)C1(CS)NC(=O)CCSSCC(C(=O)O)NC(=O)C(CC(=O)O)NC1=O
CCC3NC1CCCCC1c2c(O)cccc23
CN1C(=O)C5C(C1=O)C(c2ccc([N+](=O)[O-])cc2)C4C(=O)N(c3cccc(C(F)(F)F)c3)C(=O)C4C5CCc6cccc7ccccc67
c3ccc(-c2nc1ccccc1[nH]2)cc3
CCCn1ccc(C(C)(C)C)cc1=N
Cnn6ccC(=O)(ON(=C2c1ccccc1-c3c2c(N)nn3-c4cccc(C(F)(F)F)c4)c5ccccn5)c6N
O=[N+]([O-])c1cn4c(n1)OCC(OCc3ccc(-c2ccc(C(F)(F)F)c(Cl)c2)cc3)C4
CS(=O)(=O)NC(=O)c4cc(-c1cc(C(F)(F)F)nn1-c3ccc2onc(N)c2c3)cnc4N
Cc4cc(NC(=O)CN3CCN(C(=O)c2sc1ccccc1c2Cl)CC3)no4
CN(C)c1ccc4c(c1)C(=O)OC(=Cc3cc(-n2cncn2)ccn3)C4=O
O=C5C4C(c1ccc(Cl)cc1)C(=C3CCC(c2ccccc2)CC3)C4(Cl)C5=Cc6ccccn6
CCCCc4ccc(N(C)C(=O)CSc1nc3c(c(=O)n1-c2ccc(C)cc2)SCC3)cc4
O=C(Nc2cccc(N1CCCC1)c2)n3ccnc3
CC(C)(C)C(=O)NC1CCCCC1N2C5CCC2CC(O)(CNC4(=O)Cc3ccccc3O4)C5
CC(C)CN(C(=O)CC(CC(N)Cc1cc(F)ccc1F)C(=O)Nc2ccccc2)C(=O)N3CCCC(C(F)(F)F)C3
CC(=NN2CCN(c1cccc(Cl)c1)CC2)c3cccs3
CCC2OC(=O)CC(O)C(C)C(OC1OC(C)C(O)C(N(C)C)C1O)C(CC=O)CC(C)C(=O)C=CC(C)=CC2COC3OC(C)C(O)C(O)C3OC
CN(C)CCCn5c1ccccc1c4cc7c3(c2cccc6c2n(c3c45)C(=O)CC6)C(=O)NC7
NC(=S)NN=Cc1ccccc1O
CN(C)c3ccc(-c2nc1ccccc1o2)cc3
O=CC4OC(COCc1ccccc1)C(OCc2ccccc2)C(OCc3ccccc3)C4O
Cc2ccc(N=CC1C(=O)NC(=O)NC1=O)cc2C
O=C(c1cccc(C(F)(F)F)c1Cl)C(F)#Cc4cccc(C=C3SC(=S)N(CCc2ccccn2)C3=O)c4
CCSC(=O)CC3CNC(=O)(Cnn2cnc1ccccc12)CC3
N#CC5(C(=O)NC4CC3(CCC(NS(=O)(=O)cc1cccc2cccnc12)CC3)N=C(N)N4)CC5
COc3cc2nc(=O)n(Cc1cccc(Cl)c1)c(O)c2cc3OC
O=C(OCCO)c4ccc(NC(=O)c2ccc1cc3n(c1c2)CCCNC3=O)cc4
CCCCCCS(=O)(=O)Nc1cccc([N+](=O)[O-])c1
CCN(CCO)Cc3cc(NN=Cc1ccccc1O)c2ccccc2c3O
NC(=O)NCCCC(O)(c1ccccc1)c2ccccc2
O=CN(CCCOc2ccc1nc3c(cc1c2)Cn4c-3cc5c(c4=O)COC(=O)C5(O)CC(O)C6CC6)CC(O)CS(=O)(=O)C7C(O)C(O)C(O)C(O)C7O
O=C(Nc1cccc(Cl)c1)C2CC2
Cc5c(-n3c(-c1ccc([N+](=O)[O-])cc1)nc2ccc([N+](=O)[O-])cc2c3=O)c(=O)n(-c4ccccc4)n5C
Cc4cc(SC3=C(O)N(C(=O)c1ccccc1)c2ccccc23)c(C(F)(F)F)cc4Cl
COc4ccc(C(=O)Nc2cc(-c1cccnn1)c(O)c3ccccc23)cc4
COcc6ccC1(NCC2(C)CCC5C1C2CC4(O)C(O)c3ccccc3C45)c(OC)c6OC
CCCc2ncc(C(O)c1ccccc1)n2Cc3ccccc3
CC(C)n5cc(C(=O)c3cncc(NC(=O)Cn2ncc1ccccc12)c3)c4cncnc45
CCCc1cc(=O)oc24c(c(C)c3c(c12)OC(C)(C)C=C3)OC(C)CC4=O
C=c2[nH]c1ccccc1c2=C(O)C(=O)NC(C)(C)C
O=S(=O)(Nc1ncns1)c3ccc(Nc2ccccc2)cc3
CCN(CC)C(=O)c2ncc(-c1cccs1)o2
Cn1ncc([N+](=O)[O-])c1C(=O)Nc2ccc(C(=O)O)cc2
Cc2nc(C(=O)NCCCN1CCOCC1)oc2-c3ccc(Cl)cc3Cl
Cc3nn(Cc1c(Cl)cccc1Cl)c4c(C(=O)O)c(-c2cccc(Cl)c2Cl)nn34
Cnc5(=O)n(Cc1cc2c(=O)(nc1)CCCNC2=O)cc4nc(C#Cc3ccc(F)cc3)ncc45
CC(=O)NCCCC3(c1ccccn1)CCC(c2ccccn2)NC3
COC(=O)N2N=C(c1ccc(S(C)(=O)=O)cc1)CC2c3ccco3
C=C3CC24C(C1C=C(C)C(O)CC(O)C1(C)C2CC3)C4(C)C
CCCn4c(=O)c1c(nc2n1CCCN2Cc3ccc(Cl)cc3)n(CCC)c4=O
Cc2ccc(C(=O)NNC(=O)c1ccc([N+](=O)[O-])o1)cc2
CC(=O)NC(CO)C(=O)NCC(=O)(N1CCCC1C(=O)N2CCCC2C(=O)NC(C(=O)NC(CO)C(=O)O)C(C)O)C(C)O
CCN(CC)CCn2c3c(c(SCC(=O)Nc1nccs1)nc2=O)CCC3
CN(C)c1ccc3c(c1)C(=O)CC(C(C)C=NCCc2ccccc2)O3
Nc4cc(NC1CCCNC1)c3nnc(Cc2c(F)cccc2Cl)n3n4
CCOc1ccccc1NC(=O)CCCN4C(=O)c2cccnc2Oc3ccccc34
COc2cc(C(=O)NC1CCN(C)CC1)ccc2Nc4ncc(Cl)c(-c3ccccc3C)n4
O=S2(=O)CC(c1ccc(C(F)(F)F)cc1)=NN2
CC(C)c1ccccc1NC(=O)NC(CNCCO)Cc2ccccc2
COc5ccc(CCn4c(=N)c(C(=O)NCC1CCCO1)cc3c(=O)n2ccccc2nc34)cc5OC
CNC(CNCCCCCC=CCCCN1CCN(CCO)CC1)CCN(CCN)CCNCCCNCCNCCCNCCN
CC(=NNS(=O)(=O)c2nc1ccccc1s2)c4cc3cc(O)ccc3oc4=O
O=C(Nc1ccc(Cl)cc1)OCC2CO2
N#Cc3c(-c1ccccc1)nc(SCc2ccc(F)cc2)n5c3[nH]c4ccccc45
c5ccc(COc3nc(NCc1ccc2c(c1)OCO2)nc4ccccc34)cc5
O=C(CN2CCN(S(=O)(=O)c1ccc(Br)cc1)CC2)Nc3ccc4c(c3)OCO4
CN(CC(=O)NCc1cc3n(n1)CCN(Cc2ccccn2)C3)c4ccccc4
CCOC(=O)c2cn1cc(C)ccc1n2
C=C(C)C(O)Cc2cc1ccc(=O)oc1cc2O
CC(C)(N)CCS(=O)(=O)O
O=C6NC(=O)C(Cc5ccc(OCC(Cc1c[nH]c2ccccc12)NS(=O)(=O)c4ccc(-c3ccccn3)cc4)cc5)C(=O)N6
N=C(N)c1ccc(C(O)C(CC(=O)O)C(=O)O)cc1
COc2cccc(C=C1SC(=O)NC1=O)c2OCC3CC(=O)NC3=O
CCOC(=O)c3cc2cc(Sc1ccsc1)cnn2c3
CC(C)C=C(c2ccc(-c1ccc(OC(F)F)cc1)cc2)C(=O)n3ccnc3
CCC4OC(c3ccc(Cl)c(Cc2ncc(-c1ccco1)s2)c3)C(O)C(O)C4O
CNC(=O)c2ccc(C(CC(=O)c1ccc(C)c(C)c1)C(=O)O)cc2
Cc1ccccc1NC(=O)C2(C)CCN2Cc3cc4c(cc3OC(C)C)OCO4
COc5cccc(CN(C)C(=O)c4ccc(NC(=O)CCn3c1ccccc1c2ccccc23)cc4)c5
NC(C(=O)N1CCCC1)C(CC2CCCC2)C(=O)NCc3ccc(C(=O)O)cc3
CC(=O)OCC3CCC2C1(C)CCC(OC(C)=O)C(C)(C)C1CCC2(C)C3(C)CC(O)CC(C)CCCC(C)CC(C)CC
Cn4cnc3nc(NCc1ccccc1)nc(NC2CCCCC2N)c34
CCOc1c2ccc(c1)oc2=O
O=[N+]([O-])c2ccc1nonc1c2
O=C(Nc2cccc(C1CC1)c2)c3cccnc3Cl
C=CC4(C)CC(OC(=O)CSc1cncnc1)C3(C)C(C)CCC2(CCC(=O)C23)C(C)C4O
Fc1ccccc1N4CCN(c2nnnn2-c3ccccc3)CC4
CC(C)NC(=O)OCCO2CCO3C(C#Cc1ccccc1)COC23
Cc2cn(Cc1cn(CCP(=O)(O)O)nn1)c[n+]2-cc5ccN(C4CNC(=O)(CCC3CCSS3)CC4)cc5
CCOC(=O)C4C2COc1ccc(Br)cc1C2N5C(=O)CN(C(c3ccccc3)C(F)(F)F)C(=O)C45C
CN(C)CCOc1ccccc1C3CC(c2ccc(F)cc2)=NN3C
COC(=O)c2cc(-c1cccc(F)c1)on2
Oc2cc(C=Cc1ccccc1)ccc2OCc3cncc(Br)c3
Cc1ncsc1CNCc2ccc(Cl)c(F)c2
Cc2cc(C)nc(N1CCSCC1)n2
CC(C)=CC3CC1(C)CCC2(Br)C(C)(C)C1CCC2(C)C(=O)CC3=O
CC(Cc1ccc(I)cc1)Nc2ncnc3c2nnn3Cc4ccccc4
Cc4ccc2c(C(=O)N3C(c1cccc(Cl)c1)CC(Br)C23)c4Cl
COC(=O)c3n[nH]c(-c2ccc(-c1ccccc1F)s2)n3
COC(=O)C=C2NC1(CCC(C)CC1)OC2=O
CCCCCCCCNc2nc(=O)n(C1OC(CO)C(O)C1O)cc2F
NCC(=O)N1CCN(CC(O)CC(O)CO)C(CO)C1
CC(=O)N2CCc1cc(S(=O)(=O)NCCC(C)C)ccc12
CC2=C(C#N)C(=O)N(C1CCCCC1)C(=N)S2
COc1cc(C=O)ccc1OS(=O)(=O)c2ccc(NC(C)=O)cc2
CC3NC1CC1(c2cc(C(F)(F)F)cc(C(F)(F)F)c2)C3
O=c2oc(Nc1ccc(Cl)cc1)nc3ccccc23
COc3ccc(NC(=O)c1cccnc1Nc2cc(=O)[nH]c(O)n2)cc3
Nc2nc1ccccc1c4c2[nH]c3ccccc34
CCCCOC(=O)N4CCN(C(=O)C(CCC(=O)O)NC(=O)c3cc(C1CC1)nc(-c2ccccc2)n3)CC4
CC(C)CC(NC(=O)C(NC(=O)C(N)Cc1ccc(O)cc1)C(C)C)C(=O)NC(CC(C)C)C(O)CC(=O)NC(CC(N)=O)C(=O)NC(C)C(=O)NC(Cc2ccccc2)C(N)=O
COc2cc(C(=O)CCCNCC(O)c1ccc(O)c(O)c1)ccc2O
COc3c(CNCCCOc2ccc(C=C1C(=O)NC(=O)NC1=O)cc2)c(C)nn3C
COC(=O)c1ccccc1NC(=O)c4cc3c(=O)n(Cc2ccccc2)ccc3nc4C
O=C(NC2(C(=O)NS(=O)(=O)c1ccc(Cl)cc1)CCCCC2)Oc3ccc(Cl)cc3
O=C(Cc1ccccc1)N(Cc2ccccc2F)Cc3ccco3
Nc4cc2nc(Nc1ccccc1)nn2c5cc(-c3cccc(F)c3)ccc45
CCOC(=O)c2ccc(OCCCC(=O)Nc1cccc(C(F)(F)F)c1)cc2
O=C(O)C1CCCCC1C(=O)Nc4cccc(NC(=O)c3ccc2ccccc2c3)c4
O=C(CCCN1CCC3(CC1)OC(=O)c2ccccc23)c4ccc(F)cc4
Cn3c(=O)c1sccc1n4c(CCC(=O)NC2CCCCCC2)nnc34
O=C(CCC2CCN(C(=O)C1CCCNC1)CC2)NO
CC(C)NC(=O)c2onc(CSc1ccc(Br)cn1)c2C(=O)N4CCN(c3ccc(F)cc3)CC4
O=C1CCCN1CN3CC=C(c2cccc([N+](=O)[O-])c2)CC3
Cc1ncsc1C(=O)COC(=O)c3cc(S(=O)(=O)N2CCOCC2)ccc3NN4CCOCC4=O
C#CCOCn2c(Cc1cc(C)cc(C)c1)c(CC)c(=O)[nH]c2=O
CC2(C)CCC(C)(C)c1cc3c(cc12)C(=O)C=CC3=O
c1
CSc6ccc(-n3c(Sc2nc1ccccc1s2)nnc3SCC(=O)Nc4cccc5ccccc45)cc6
Cc2c(C1CCCN1C)cccc2-c4noc(-c3cncc(C#N)c3)n4
Cc1ccc(C)c(C)c1O
Cc1cccc(C)c1N3C(=O)SC(CC(=O)NCc2ccco2)C3=O
Cc1[nH]c(=O)c(C#N)c2c1CCC(C)(C)C2
Cc2ccc(CS(=O)(=O)NCc1ccc(Cl)c(Cl)c1)cc2
O=C3c2oc(C1CC1)nc2CCCN3CCN4CCOCC4
O=C(CSc2nc1ccccc1c(=O)n2-c3ccccc3F)NCc4ccco4
COC(=O)c4ccc(NC3(c1ccc(Cl)cc1)CC2CC2CC3=O)cc4
C=C(C)COc5cccc(-c1[nH]nc4c1C(N(C)Cc2ccc3c(c2)OCCN3C)CC4)c5
CC(=O)C3=C(C(=O)Nc1ccc(Cl)cc1)N(n2cccc2)C(=O)CC3c4ccc(Cl)cc4Cl
Cc2cncc(C(=O)NCc1cccnc1OC(C)C(=O)O)c2
COC(=O)c3sc2ncnc(N1CCCCC1)c2c3C
Nc1ncnc2c1nc(Cl)n2C3OC(CO)C(O)C3O
C=CCn3c(=O)c(-c1cccs1)nc2cnc(C)nc23
O=C(NO)c1ccccc1NC2OC(CO)C(O)C2O
O=C(NCC1CCC1)C3Cc2cc(F)c(F)cc2CN3C(=O)Nc4cccc(F)c4
Clc2ccc(C1CNCCO1)cc2Cl
CCOC(=O)c3coc4ncn(CCn2cnc1ccccc12)c(=O)c34
COcc5cN(C3(C)CCCN(Cc1ccc(Cl)cc1)C(=O)C(CCN)NC(=O)C(C(C)C)NC(=O)C(Cc2ccccc2)NC3=O)c4ncccc4c5
Cc3cccc(CSc2nc1ccccc1c(=O)n2NC(=O)CN)c3
CCc3cccc(OCCOc1ccc2c(c1)CCC2CC(=O)O)c3
CCCC[n+]2cccc(-c1cc(CC(CC(=O)O)C(=O)O)no1)c2
NCCNC3C(NCc1ccccc1)COc2cc4c(cc2C3=O)OCO4
COc1ccc(C(=O)NC(C)=O)cc1OCC(O)COc2cc(C)cc(C)c2
CCNCc4ccc(C2CC(c1ccc(C)cc1)=NN2C3=NC(=O)CS3)cc4
CCOC(=O)CN(C(=O)CSc2nnc3scc(-c1ccccc1)n23)C4CCS(=O)(=O)C4
Oc2ccc(C=Cc1cc(F)c(F)c(F)c1F)cc2O
CCN(CC)c2ccc(NC(=O)C=Cc1ccc(OC)c(OC)c1OC)c(C)c2
CC(C)(C)OC(=O)NC(Cc1ccccc1)C(O)CC(Cc2ccccc2)C(=O)NC4c3ccccc3CC4O
CS(=O)(=O)Nc3ccc(Nc2cc(NC1CCCCC1)ncn2)cc3
CN(C)C=N5CC(cc4ccN(C(=O)cc3cc-c(c2cc-c1(c(N)ncnc1OCCCCCO)s2)cc3)cc4)CO5
CC(=O)c4ccc(-n3c(=O)c1ccccc1n(CC(=O)NCC2CC2)c3=O)cc4
O=c1cc[nH]c2ccccc12
CN(C)c3ccc(C=C2SC(=O)N(CC(=O)NCCCN1CCOCC1)C2=O)c(O)c3
COC(=O)CNP(=O)(OCC2C=CC(n1cc(C)c(=O)[nH]c1=O)O2)Oc3cccc4ccccc34
ccc1cc3cnc14nnc2cscc2c34
O=P(O)(O)OCC(O)C(O)COP(=O)(O)O
CCOnc1c(C)cc4cc1c3cc(C(=O)NCCN2CCOCC2)sc34
CCOC(=O)C4CCN(C(=O)c2ccc1c(=O)n3c(nc1c2)CCCCC3)CC4
CC(C)C(C(=O)c1ccco1)N=C(c2ccccc2O)c3cc(C#N)ccc3O
COc3ccc(C2=NOC(c1cc(OC)c(OC)c(OC)c1)C2)cc3
O=C(COc1ccccc1)NCCSCCOc2cccnc2
CCc4cc(CCN3CCC(Oc2ccc(C(=O)NC1CCCCC1)cc2)CC3)cc(C)c4O
CCC(=O)Nc3ccc(Oc1ccc2c(c1)OCCO2)cc3
CSc4cccc(NC(=O)c1ccc3c(c1)C(O)(C(F)(F)F)c2ccccc2-3)c4
CCN5CCN(c4ccc3[nH]nc(-c2nc1ccccc1[nH]2)c3c4)CC5
CNC(C)C(=O)NC(C(=O)N5CCCC2(Cc1ccccc1N2Cc4ccc(-c3cccnc3)cc4)C5)C6CCCCC6
COc1nc(SC)nc(NC(C)=O)n1
FC(F)(OC3c1cc(I)ccc1Oc2ccc(Cl)cc23)C4=NCCN4
O=C(NC2C1CC3CC(C1)CC2C3)c4ccc6c(c4)S(=O)(=O)c5ccccc5C6=O
C=CC4CCNC5(CC)CCC3(C)(Nc1c(c(C)cc2cc[nH]c12)C3=O)C45
COc3ccc(-c2cc1ccccc1[nH]2)cc3N(CC(=O)O)c4ccccc4
N#Cc6cccc(-c5cc(C(=O)NC(=O)Nc3cccc4c(Oc1ccnc2cc(CC(=O)O)ccc12)cccc34)[nH]n5)c6
COc4cccc(N3CCN(S(=O)(=O)c2ccc(F)c(C(=O)N1CCCCCC1)c2)CC3)c4
CN(N=O)C(=O)NCCc1ccccc1
CN(C)CCN2CCN(C(=O)Cc1ccc(Br)cc1)CC2
O=C3C(=NNc1cccc(C(=O)O)c1)c2ccccc2N3CN4CCOCC4
CCN(CC)C(=O)Cc2c(-c1ccc(OCCCF)cc1)nn3c(C)cc(C)nc23
NC(N)=NCCCC(N)C(=O)NC(CCCCN)C(=O)NC(Cc1ccccc1)C(=O)OCc2ccccc2
CCNC5CNC(CNc1ccc4c2c(cccc12)C(=O)N(CCN3CCN(C)CC3)C4=O)CC5
CCc3ccc(C=NNc2nc(C1CC1)cs2)o3
NC(=O)OCC2OC(n1cc(C=CBr)c(=O)[nH]c1=O)C(OC(C)=O)C2OC(C)=O
O=[N+]([O-])c2ccc(NN=Cc1cccc(O)c1O)cc2
Cc1ccccc1C(=O)OCC(=O)NC2CCN(C(C)C)CC2
COc1ccccc1SCCCSc2ccc(C)cc2
COC(=O)c1ccccc1Nc3nc(Nc2cccc(C)n2)ncc3Cl
CC(=O)NCC2OC(Sc1nnnn1C)C(O)C(O)C2O
O=C(NNC(=S)NCc1ccccc1)c2cccnc2
CC(=O)OC3COC(Oc2ccc(C=CC(=O)c1ccc(OC(C)=O)cc1OC(C)=O)cc2)C(OC(C)=O)C3OC(C)=O
COc3ccc2cc(COP(=O)(O)O)c(-c1ccncc1)nc2c3
NC(=O)C(CCN2CC(=O)N(c1cccc(Cl)c1)CC2=O)(NCCCc3ccccc3)C(=O)Nc4ccc(Cl)c(Cl)c4
Cc3c(N1CCN(C)CC1)c(F)cc4c(=O)c(C(=O)O)cn(C2CC2)c34
CC2CN4(c1ccccc1)C(=O)C(O2)C5(c3ccccc3)CN(C)CC45
O=C(O)CC(OC(=O)c3ccc2[nH]c(C1CCNCC1)cc2c3)c4ccc5c(c4)OCO5
Cc3nc(-c2ccc(CNc1ncccn1)cc2)nc(NCC(F)(F)F)c3Cl
CC=C(O)C(=O)CC4(C)C(O)CC5(C)C3C(O)C1C(C)(C)CCC(O)C1C(OC(=O)C=Cc2ccc(O)cc2)C3CCC45C
CCCCCCCCCCCCOP(=O)([O-])OCC[N+](C)(C)CCCCCCCC
CCC(=O)N2N=C(c1cc(C)c(N)c(C)c1)CC2c3ccc(OC)cc3
NC(=O)C3CN(c2ccc(N1CCCC1)cc2)C(=O)O3
CC(C)CC(NC(=O)c2ccc(C1CCCCC1)cc2)C(=O)NC(CC(=O)O)C(=O)COC(=O)c3c(F)c(F)c(F)c(F)c3F
CC(=O)N4CCN(CCNC3(=O)CCC(CCN2CCC(Cc1ccccc1)CC2)CC3)CC4
O=S(=O)(Nc1c(Cl)c(Cl)c(C(F)(F)F)c(Cl)c1Cl)c3ccc2ccccc2c3
CCc3nnc(NC(=O)C2CC(=O)N(Cc1ccccc1OC)C2)s3
CCCCCCCCCCCCCCOC(=O)CNC(=O)CN
OCCCNc2ncc(CCC1CCCC1)cn2
O=C(CCN2CCC14(O)CCCCC1C2Cc3ccc(OCCCCCF)cc34)c5ccccc5
Cc4cc(Nc3ccc2cnc(Nc1cccc(N(C)C)c1)nc2n3)ccn4
CC(=O)Nc3nc(CCc1ccccc1)c(-c2cccc([N+](=O)[O-])c2)s3
CC(NC(=O)CSc2nnc(COc1ccccc1)n2C)c3ccccc3
COC2CN(C(=O)C1CCCCC1)C3CCCCN23
CN(C)Cc5ccc4nc(N3CC(N)C(c1ccccc1)C2CCCCC23)nc(N)c4c5
Cc2ccc(OCC(O)CN1CCC(O)C(C)C1)cc2C
CC(C)c3cc(C(C)C)n2nc(S(=O)Cc1ccccc1)nc2n3
CCCN4CCC(CNC(=O)c1cc(Cl)cc(O)c1OC)(c2sc3c(c2C)CCNC3)CC4
c1
COc1ccccc1C=NNC(=O)COc2cccc(Cl)c2
O=C(O)c3cc2c(OCCCn1cncn1)cccc2oc3=O
COc3ccc2[nH]c(C(=O)Nc1ncccc1C)nc2c3
O=C3CN(C(=O)c1cccc(Cl)c1)c2ccccc2N3
COc6ccc(C5=NN(c2nc(-c1ccc(OC)cc1)cs2)C(c4cc3ccccc3nc4Cl)C5)cc6
CCn3cc(C(=O)OCC(=O)Nc1ncc(Cl)cc1Cl)c(=O)c2ccc(C)nc23
CS(=O)(=O)N3CCN(C(=O)c1ccc2c(c1)OCCO2)CC3
CCOC(=O)C3CCN(C(=Sc1ccccc1)c2ccccc2)CC3
CC3(C)CC(NC(=S)Nc1ccc(F)cc1)c2cc(F)ccc2O3
Cn1nnnc1SCC=C4(C(=O)O)NC3(=O)CN(C(=O)CSCn2ccc(=O)[nH]c2=O)C3SC4
COc3ccc(CN(C(C)C(=O)NCc1ccccc1)S(=O)(=O)c2ccc(OC)c(OC)c2)cc3OC
CCOC(=O)Cc1csc(NC(=O)CC)n1
Cc1ccc4c(c1)C(N3CCc2cc(C(=O)O)ccc23)=NC4=O
CS(=O)(=O)c6ccc(C=Cc1ccc5c(c1)CC(NC(=O)O34CC2CC(CC(C2)C3)C4)C5)cc6
CC(=O)OC4CO(C3N=C(c1ccccc1)N(Cc2ccccc2)C3=O)C(OC(C)=O)C(OC(C)=O)C4OC(C)=O
Oc1cccc(c1)C4C6c25c(cc(O)cc2O)-c3ccc(O)cc3C(C4)N5CCC6
O=C(Nc2ccc(S(=O)(=O)Nc1ccccc1C(=O)O)cc2)c3ccccc3
O=C1C4C(C(=O)N1N=Cc2ccc3c(c2)OCO3)C(O)C(O)C(O)C4O
CCSc2nnc(C1CC1)n2-c3ccc(C)cc3
CCOC(=O)c1ccccc1NC(=O)CN(C3=NS(=O)(=O)c2ccccc23)c4ccc(C)cc4
O=C(NCCc1ccc(Cl)cc1Cl)C3CCCN(Cc2ccc(Cl)cc2)C3
CNC2C(O)CC(CN(C)C)C(CCC1C(O)C(O)C(O)C(O)C1O)C2O
O=C(CCl)Nc2ccc(S(=O)(=O)NC(Cc1ccc(S(N)(=O)=O)cc1)C(=O)O)cc2
CCCCSCCCNC(=O)C3CCN(S(=O)(=O)c1c(C)noc1C=Cc2cccs2)CC3
CCN(CC)S(=O)(=O)c3ccc(N1N=C(C(=O)OC)CC1c2cccc(OC)c2)cc3
O=C4CSC(N2N=C(C=Cc1ccccc1)CC2c3ccccc3)=N4
CNC(=O)C(Cc1ccccc1)NC3(=O)C(CCC(=O)OCc2ccccc2)C4C=CC3O4
NC(=O)c4cccc(CCN3CC2CN(c1ccncn1)CC2C3)c4
COc2ccc(S(=O)(=O)NC(=O)Nc1ccc(F)c(Cl)c1)cc2OC
COcc4cC(CNc2ccc(C#N)c3nc1ccccc1n23)cc(OC)c4OC
Cc5c(C(=O)N4CCN(c2cc1sccc1n3cccc23)CC4)oc6ccccc56
O=C2c1ccccc1CN2C(CO)CNC4CCc3cc(F)ccc34
O=c2[nH]c1ccccc1cc2CCCO
O=C(NCC#Cc3ccc2ncc(-c1cccc(C(F)(F)F)c1)n2c3)c5cncn(Cc4ccc(F)c(F)c4)c5=O
CC(=O)OCCC24(C)C(OC(C)=O)C(CC3C1CCOC1(C)CCC23)OC4=O
CNc1nc(C)c4c(n1)NC(c2cc(C(C)(C)C)cc3c2OCC3)NC4=O
COc3cc(C2Oc1c(OC)cc(CC=C(C)C)cc1C2(O)CO)cc(OC)c3OC
NCCCCc1c[nH]cn1
O=C(NN=Cc1ccc(F)cc1)c2ccccc2[N+](=O)[O-]
O=C(Nc1ccc([N+](=O)[O-])cc1)Nc3ccc2[nH]c(=O)sc2c3
Clcc4ccC(Oc1ccccc13NCC(Oc2ncc(Br)cn2)C3)nc4
CCOC(=O)C=Cc1ccc(F)cc1
Cc3ncc(-c2cc(C(F)(F)F)nc(-c1ccccc1)n2)nc3C(N)=O
O=C(Nc1ccccn1)c3ccc2ccccc2c3
CC(=O)NCC(=O)C3CC(Oc2ccc1nc(C)cc(C)c1c2)CC3C(=O)CCC(=O)O
Clc4ccc3nc(N1CCNCC1)c2nncn2c3c4
COc1cc(C(=O)NC(=S)NC(C)C(C)(C)C)cc(OC)c1OC
COc1ccccc1C4C(c2ccccc2)=NN(c3ccccc3)C4C(=O)N7CCN(c6nc5ccccc5[nH]6)CC7
COC(c3c(-c1ccccc1)nc2ccccc2c3C(=O)CCc4cccs4)C(F)(F)F
O=C(NCc1nnn[nH]1)c3cccc(-n2ccccc2=O)c3
cc3ccc2C(CN=CC1CSCN1)c[nH]c2c3
O=C(C=Cc2ccc(OCCCOc1ccc(Cl)cc1)cc2)c3ncccc3O
COc1cc(OC)cc3c1[nH]c(=O)c2sc4c(c23)CCCC4
COC(=O)C(C)NCCOC(=O)c1cccc(OC(C)C)c1
Cn3cc(CN2CCCN(Cc1c(Cl)cccc1Cl)CC2)cn3
N#[N+][N-]c2ccc(C(=O)c1cccnc1)cc2I
C=CCNc1cc(C)nc2ccccc12
Clc5ccc(Cn4cnc3c(N(Cc1ccccc1)Cc2ccccc2)nc(Cl)nc34)cc5
CC2=CC(C)(C)Nc1ccccc12
NC(=S)Nc4cccc(-c3cnc2c(Cc1cccc(Cl)c1)cnn2c3N)c4
CC(=O)Nc2cccc(Nc1nc(N)cc(C(F)(F)F)n1)c2
COc1ccccc1NC6CNC(CCCNC(=O)CCC5CC4C3CCc2cc(O)ccc2C3CCC4(C)C5O)CC6
Cc4ccc(C(=O)Nc1ccc3c(c1O)C(=O)c2ccccc2C3=O)cc4
Cn5cc(NC(=O)c4cc(NC(=O)c3cc(NC(=O)c2cc(NC(=O)c1ccc(N)c(F)c1)cn2C)cn3C)cn4C)cc5C(=O)NCCC(=N)N
CC(C)(C)C(=O)O
CC(=O)N(Cc2ccc1[nH]cnc(=O)c1c2)C(CCC(=O)NCc3ccccc3)C(=O)NC
COC(=O)C1=C(C)NC(=O)NC1c2cccc(C(F)(F)F)c2
O=C5NCC(C(=O)NC(Cc1ccccc1)C(O)CC(Cc2ccccc2)NC(=O)C(Cc3ccccc3)NC(=O)OCc4ccccn4)O5
COc5ccc(N4CC(NC(=O)c3ccc2nc(N1CCOCC1)sc2c3)CC4=O)cc5
CC(C(=O)NCc1ccc(C(C)(C)C)cc1)n2[nH]c(=O)sc2=O
O=[N+]([O-])c4ccc(CSc1ncnc2c1ncn2C3OC(CO)C(O)C3O)cc4
CCS(=O)(=O)N2CCC(CCCNCc1cc(C)ccc1O)CC2
O=C4NC(Cc1cc(C(F)(F)F)cnc1Cl)C(Cc2ccccc2)C(O)C(S(=O)(=O)C3CCOCC3)N4Cc5ccccn5
COc2nc3c(c(-c1cccc(F)c1)c2C#N)CCCO3
O=C(Cn2nc(-c1ccncc1)ccc2=O)N3CCOCC3
CCCC(=O)NC(CCc1ccccc1)c3nc2ccccc2c(=O)n3-c4ccccc4
COc1ncccc1C=CC(=O)c4ccc3cc(C(=O)c2ccco2)c(O)cc3c4O
CC2=CCC1C(C)(C)CCCC14(C)C2CCC3(C)C(C(=O)O)C(O)CCC34C
O=C3CSC(NN=Cc1ccc2c(c1)OCCO2)=N3
COcn5cC(NCC4CNc2(cc(=O)n(-c1ccc(F)cc1)c(=O)n2Cc3cccc(C)c3)C4)cs5
CNC(=O)C(NC(=O)C(CC(C)C)C2(CSC3c1ccccc1C(=O)N23)C(=O)NO)N=Cc5ccc4ccccc4c5
O=C(CCc1ccc(Cl)cc1)c2ccccc2OCC(O)CN4CCN(c3ccccc3)CC4
C=C5c1cccc(c1)C(c2ccccc2)=NC(c4nnc(Cc3ccccc3)o4)N5
O=C(COC(=O)c1c(F)cccc1F)Nc3cccc(S(=O)(=O)N2CCOCC2)c3
O=C3OC(Cn1ccnn1)c2ccccc23
Cc3cccc(C(=O)NCC(=O)Nc2cccc(S(=O)(=O)N1CCC(C)CC1)c2)c3
Cc3cnc(NC(=O)CSc2nc1ccccc1[nH]2)s3
COC(=O)cc3nC(C(=O)(NCC(=O)(NC(Cc1ccccc1)C(O)CNCc2cccc(CC#N)n2)C(C)C)C(C)C)nn3
O=C(OCc1ccncc1)c5cc4c2ccccc2n(Cc3ccc(Cl)cc3)c4cn5
CCOc1ccccc1C3CC(=O)c2cc(Br)ccc2O3
OC3CCCN(Cc2ccnc(-c1ccc(C(F)(F)F)cc1)n2)C3
CCCCCCCCCCCCC(CO)C(O)CC(=O)O
CC4(C)Oc2ccc(-c1ccc(C(=O)O)cc1)cc2C3(COC(N)=N3)C45COC5
[truncated: 567,361 more chars]
