# Supplementary material for: t-SMILES: a fragment-based molecular representation framework for de novo ligand design
Source: Nat Commun. 2024 Jun 11;15:4993. doi: 10.1038/s41467-024-49388-6 (PMC11167009; doi:10.1038/s41467-024-49388-6)
Supplement: Supplementary file 4 — Source Data [file 41467_2024_49388_MOESM4_ESM.zip › Soure data/Source data and code for all other graphs/Metrics/Models/Chembl/ChEMBL_Deep[MPL][rnd10][bs128]/gen.smi.decode.smi.rnd10000.csv]

COcc4cc-c2(nn(-c1ccc(Cl)cc1)cc2C=C3SC(=S)N(CC(=O)O)C3=O)cc4
O=C(C(=Cc1ccc(F)cc1)S(=O)(=O)Cc2ccc(Br)cc2)c3ccc(Br)cc3
C=C(C(C)CCC5(C)CCC4C2(C)(O)CCC1C(O)CC(C)(C)CC13CC23CCC45C)C(C)C
CCN3CCN(CCCNC(=O)Cn2cc(C)c(=O)n(Cc1ccccc1Cl)c2=O)CC3
O=C(N2CCc1c(O)cccc12)c5cc(C3CCCCN3C(=O)CCCCc4ccccc4)[nH]n5
Cc3ccc(C(=O)CSc1ncnc2ccccc12)cc3
COC(=O)CNC(=O)Nc1ccc(C(=O)NC(C(=O)OC)C(C)C)cc1
CC(C)(C)CNC4(=O)CC(C(=O)NC3CCN(Cc1cccc2ccccc12)CC3)SC4=Nc5ccccc5Br
O=C(CSc1ncc[nH]1)Nc2ccccc2Br
CCOC(=O)CNC(=O)C4(CCN(C(=O)NC(Cc1cn(C)c2ccccc12)C(=O)N3CCCC(OC)C3)CC4)C6CCC(CC(=O)N5CCN(C)CC5)OC6=O
CN(C)C(=O)c1ccccc1-c3ccc(N(C)C(=O)c2cn(C)nc2C(F)(F)F)cc3
CCCCCCNC(=O)Nc2ccc(S(=O)(=O)Nc1ccccn1)cc2
CC(Nc1ncnc2[nH]cnc12)C3CCCCC3
COc2ccc(C(=O)OCCN(C)Cc1ccccc1)cc2OC
CC(Cc1ccccc1)C(=O)c2c4c(c(N(C)C)cc2OC(=O)C3CCCCC3)OCO4
NS(=O)(=O)c3ccc(-n1nc(C(F)(F)F)cc1-c2ccc(F)cc2)cc3
O=CC1CCCN1C(=O)C(CCC2CCCCC2)NC(=O)c4cc(Br)cc(NC(=O)C3CCCCN3)c4
Cc2cc(C)c(C(=O)C(=O)NCC1CCCO1)c(C)c2
Cn2cc(C(=O)C=C(O)C(=O)O)c1ccccc12
Cc5ccc(-c4c(OCC2CCCN(CC1CC1)C2)c3ccc(Cl)cc3[nH]c4=O)cc5
Cc2ccc(NS(=O)(=O)c1ccc(Cl)cc1)c(=O)n2CC(=O)N3CCCCCC3
CC(C)CCNC(=O)C(CC(C)C)NC(=O)C(Cc1ccccc1)n2ccnc2
CC1C6OC(=O)(N1c2ccc5c(c2)CN(CC4COc3ccccc3O4)CC5)C(C)(C)C68Cc7ccccc7C8=O
COC(=O)C3NCC4(C)c1cc(F)ccc1N(C(=O)c2nc(C(F)(F)F)cs2)C34
O=C(NCCCCn1ccnc1)c2cccc(F)c2
COc1ccccc14CCC(N3C(C)CN(c2ccccc2)CC3C)CC4
NC(CC(=O)NC2CCN(C(=O)Nc1cccc(F)c1)CC2)Cc3cc(F)c(F)cc3F
COcc4cccC(C3CC(c2cc1occc1c([N+](=O)[O-])c2)=NN3C=O)c4
CCc2ccc(C#Cc1cnc(OC(C)C)nc1)cc2
COc2ccc(OC)c(C1NC(=S)NC(C)=C1C(C)=O)c2
CC(C)CC1NC(C(F)(F)F)(C(F)(F)F)S(=O)(=O)N1
Nc3nc(=O)c2nc(SCCc1ccc(Cl)c(Cl)c1)[nH]c2[nH]3
CCC(CC)(N=C(NO)c1ccc(C)nc1Oc2ccc(F)cc2)c3ccccn3
NCCC5CNC(=O)C(Cc2ccc1ccccc1c2)NC(=O)C3CCCN3C(=O)C(Cc4ccc(O)cc4)NC(=O)C(N)CSSCC(C(N)=O)NC5=O
Cc2cnc(Nc1ccc(C#N)c(Cl)c1)nc2C(O)c3cccnc3
Cc3ccc(NS(=O)(=O)c2cccc(C(=O)NCC1CCCO1)c2)cc3C
COc2ccc(-c1nc(C#N)c(NCCCN(C)C)o1)cc2Br
CCOc2cc(C(N)=O)cc(-n1nnnc1S(=O)(=O)NC(=O)NC(C)(C)C)c2
C#CCN(Cc4ccc3[nH]c(COC2C(COS(=O)(=O)c1ccccc1)OC(=O)N2CC)nc(=O)c3c4)c5ccc(C(=O)NC(CC(=O)O)C(=O)O)cc5
O=C(Nc1cccnc1)c5cc(C4CCCN(C(=O)C3Cc2ccccc2CN3)C4)on5
CCc2cc(C(=O)NCC(NC(=O)c1ccccc1)C(C)=O)on2
O=C2N=C(NCCCc1ccccc1)SC2=Cc3cccc4ccccc34
CN(Cc1ccc(OC(F)(F)F)cc1)C(=O)C(Cc2ccccc2)NC(=O)C(CCCCN)NC(=O)c3cccC3=O
Oc4ccc(C=NNc3nc(-c1ccc(Cl)cc1)cc(-c2ccccc2)n3)c(O)c4
CC(CC(=O)NCCS(=O)(=O)c1ccc(Cl)cc1)C4CCC5C3C(O)CC2CC(O)CCC2(C)C3CCC45C
COCCNC(=O)c3ccc(C)c(Nc2nccc(-c1ccccn1)n2)c3
COc4ccc(OC)c(Cc1ccc3c(c1)c2ccccc2n3CC(=O)O)c4
NC(=O)C1CCC(C(=O)O)N1
CC(NC(=O)c1cn[nH]c1)c2ccc(OCCCCl)c(F)c2
CCOP(=O)(OCC)c2nc1ccccc1nc2C(=O)OCC
COc1ccc5c(c1CCNcnc3[nH]c2ccccc2c4ncnc3-4)OCO5
Cc3ccc(CNc2oc(-c1ccccc1)nc2C#N)o3
O=S(=O)(Nc1cccc(C(F)(F)F)c1)c2ccccc2
C=C1CC(=O)C(C(C)(C)OC(C)=O)C(=O)C1=COC(=O)c2ccc(OC)cc2
COc1ccccc1S(=O)(=O)CCc2nnc3ccccn23
N#CC(=Cc1cc(Cl)ccn1)n3ncc2ccccc23
CCCc3noc(CN(CCN)Cc2ccc1ccccc1c2)n3
CC2(C)OC6COC(=O)C(C(=O)OCCCCC4C15OC1C(CCC=C(CCC2)C(=O)Oc3cc(O)ccc34)OC5)O6
CCCCN3C(=O)N(O)C(N(C(=O)Nc1ccc(Br)cc1)c2ccccc2)(C(F)(F)F)C3=O
C=Cc2c(C)nc(C1CC1)nc2NC3CCC(N)CC3
COc1cc3cc(c1)C(C(=O)c2cc(C)c(O)c(C)c2)=C(O)C3=O
COc1ccc3cc1Oc2ccc(cc2)CCCCN(C)CC3
O=C(COc2ccc1ccccc1c2Br)NN=Cc3ccc(Cl)cc3Cl
O=C2OC(=Cc1cccc([N+](=O)[O-])c1)C(=O)C2c3ccccc3
CCC(=O)OC6C(=O)C2(C)C(O)CC1OCC1(OC(C)=O)C2C(OC(=O)c3ccccc3)C7(O)CC(OC(=O)C(O)C(NC(=O)c4ccccc4)c5ccccc5)C(C)=C6C7(C)C
CN(C)CCc1ccncc1
COcc5cc-n1(nnnc1NC(=O)CSc2nnnn2-c3cccc4ccccc34)cc5
S=c2[nH]nc(COc1ccc(Cl)cc1Cl)n2N=Cc3ccc(Cl)cc3
NNc1ccc(O)cc1C(=O)O
Cc2c(-c1ccccc1)ncc3cc4c(cc23)C(O)CC(=O)N4C
CNc3ccc(OCc1cc(=O)oc2cc(C)ccc12)cc3
O=C(Nc1ccc(Cl)cc1)c2c(Cl)c(Cl)c(Cl)c(Cl)c2C(=O)N=c4scc(-c3ccccn3)n4-c5cccnc5
COc3ccc(C=CC(=O)c1ccccc1NC(=O)c2ccco2)c(OC)c3
CN(C)CCCn3c(C=Cc1cccc([N+](=O)[O-])c1)nc2ccccc2c3=O
Nc3ccc(NC(=O)CN2CCc1ccccc12)cc3
Cc3ccc(S(=O)(=O)N2CCC(C(=O)N1CCCC1C#N)CC2)cc3
O=c3[nH]c1ccc(OC(F)(F)F)cc1c(-c2ccccc2)c3C=NNc4ccc([N+](=O)[O-])cc4
CCCC[n+]2cccc(-c1cc(CC(CC(=O)O)C(=O)O)no1)c2
COc3ccnc4ccc(-c2nnc(Nc1ccccc1)o2)cc34
O=C(NNC(=O)c1ccc(Br)o1)c2ccc([N+](=O)[O-])o2
CC(C)(C)c3cc(N2C(=O)NC(c1ccc([N+](=O)[O-])cc1)C(C(=O)OC(C)(C)C)C2C(C)(C)C)no3
CC(C)c1cccc(C(C)C)c1NC(=O)NC4C(c2ccccc2)=Nc3ccc(F)cc3N4C
NC2(C(=O)O)CC(C(=O)O)N(Cc1ccc(F)cc1F)C2
COc3ccc2nc(NC(=O)c1cccs1)sc2c3
CCC(CC)(c2ccc(C(=O)Oc1ccc(C(=N)N)cc1F)s2)CC(C)(C)C(=O)O
COc4cc3c[n+]c2c1cc(OC)c(OC)cc1ccc2c3cc4OC
CC(=O)N(O)CCCCCN(C(=O)C1CCCCN1C)C(=O)Nc2nccs2
O=C3C2C1CCC(O1)C2C(=O)N3c5nsc(-c4ccc(Br)cc4)c5Br
CC(C)OC(=O)cc3ccc2cc1nc(C(F)(F)F)nc(C(C)C)c1cc2c3
CCCNc4cc(C)nc5c(-c1ccccc1)c(-c2cccc3ccccc23)nn45
C2cc1coc(=O)c([N+](=O)[O-])c-1c(C)c2C
O=C(COC(=O)c2ccc(F)c(S(=O)(=O)N1CCCCCC1)c2)NCCNC(=O)c3ccco3
Cc5cc(C)nc(N4CC3CN(C(=O)c1ccccc1-n2nccn2)CC3C4)n5
O=C(c1ccncc1)N2N=CCC2(O)C(F)(F)F
CCc1ccc(C)cc1NC(=S)N(CC)c2ccccc2OC
CCCc3nc2(SCC(=O)Nc1nccs1)c(c(=O)n(C)c(=O)n2C)n3C
CC3(C)C2CC1(CC1C2(C)C)C(=O)C3
COc2cc1ccc(=O)oc1cc2OCC(=O)N4CCN(c3ccccc3F)CC4
N#Cc2ccc(C(=O)OCC1=CCOC1=O)cc2
COc1ccccc1CC(=O)NC2=NCCS2
CC(=O)c3cccc(NC(=O)Nc2ccc(-c1cc[nH]n1)cc2)c3
Cc3cc(C(=O)N2CCCC(CCC(=O)NCc1cccnc1)C2)[nH]n3
COc1ccccc1-c2ccc5c(c2)Nc4ccc(C(C)(C)C(=O)NCCN3CCCC3)cc4N(C)S5(=O)=O
O=C(O)cc6ccC2(Oc1cc(O)cc(O)c1C25c3cc(O)c(O)cc3Cc4ccc(O)cc4O5)cc6O
CCOC(=O)c2cc(-c1ccc(C)cc1)nn2CC(=O)Nc3ccc(NC(C)=O)cc3
NS(=O)(=O)c3ccc(F)c(NC(=O)NS(=O)(=O)Oc2ccc1ccccc1c2)c3
COc3cc(C(c1ccc(C=O)cc1)c2cccnc2)ccc3O
COc4cccc(-c3cc2[nH]c(-c1ccncc1)cc2c(=O)n3)c4
CC(C)(C)NC(=O)CSc2nc1ccccc1c(=O)n2-c3ccc(Cl)cc3
COC(=O)CC(NC(=O)C(F)(F)F)C(=O)Nc1c(C)cccc1C
CCNC(=O)N4CCC(c1nccn1Cc3nnc(-c2ccccc2)o3)CC4
NC(=O)COc3ccc(Oc2cccc(NS(=O)(=O)c1ccc(F)cc1)c2)cc3
CN(C)CCCOc2cccc(C=CC=Cc1ccc(F)c(Cl)c1)c2
O=C(C1CCC=C7C1C(c3ccc(-c2ccccc2)cc3)O8N=C(c4cccnc4)C(c5cccc6ccccc56)N78)N9CCOCC9
COc4cc3c(Nc2ccc(CC(=O)Nc1ccccc1)cc2)ncnc3cc4OCCCN5CCCCC5
CCCCCCCC(=O)OCC(=O)COC(=O)C(C)(C)C
CC(C)(C)c3cc(NC(=O)Nc2ccc(-c1cn[nH]c1)cc2)no3
Cc1ccccc1Nc4ncnc5cc(OCCCN3CCC(C(O)c2ccc(F)cc2)CC3)ccc45
CN3CCCC2c1ccc(F)cc1CCC23
O=C(O)CNC(=O)C3CC(=O)N(c2ccc(-c1cccc(C(F)(F)F)c1)cc2)C3
COC(=O)C(=Cc2ccc(-c1ccc(F)cc1)o2)c3ccccc3
CCN3c1cc(OC)c(Cl)cc1N(C)C(=O)c2cccnc23
O=S(=O)(Cc1cccc(F)c1)c2nnn5c2nc(N3CCOCC3)c4sccc45
CN(C)c4ccc(C(Cc1cc[n+]([O-])cc1)(c2ccc(S(C)(=O)=O)cc2)c3cccc(F)c3)cc4
CC(C)O5CCC(CCC(O)(c1ccc2c(c1)OCO2)c3c4c(cc(OCC(C)C)c3)OC(C)C4)O5
CCOC(=O)c2ccc(N1CC[N+](C)(C)CC1)cc2
Cnc1ccc(O)c6c1cn357c2(ccccc2nc3c4ccccc4nc56)CCCC7
COc1cc(OC)c(Cl)c(C)c1C
Ccc3nC(C2=CCC(OP(=O)(OCc1ccccc1)OCOC(=O)C(C)(C)C)O2)c(=O)[nH]c3=O
COc3ccc(-c1cccc2c1CCNC2)cc3
FC(F)(F)c4ccc(CNc2nc(-c1ccccc1)nc3ccccc23)cc4
CCCCCCCc2nc1ccccc1c(=O)n2NC3(=O)OCCCC3C(C)C
CC(C)Oc2ccc(CNC(=O)C1CC1)cc2
OCC3OC(n2cnc1c(=S)nc[nH]c12)C(O)C3O
COc2cc(C=Cc1ccc(OC)c(OC)c1)cc(OC)c2OC
C=CCOc3ccc(C=NNc2nc1ccccc1[nH]2)cc3
CN(CCC(=O)O)c2ccc(C(=O)Nc1ccc(Cl)cc1C(=O)O)c3ccccc23
O=c5n2c4c(cc1ccccc12)(N(Cc3ccc(F)cc3)Cl)c(O)c(O)nc4n5CCN6CCCCC6
O=C3C(Nc1ccc(F)c(Cl)c1)=CC(=O)c2ncccc23
CCn3cc(C(=O)OCC(=O)Nc1ncc(Cl)cc1Cl)c(=O)c2ccc(C)nc23
COCCNC(=O)c1nn(C(C)C)cc1NC(=O)c2cc(C)ncc2Cl
COc4cccc(C=Nc3nc(=O)c2c(-c1ccccc1)csc2[nH]3)c4O
Nc2ccc(C=CC(=O)C=C(O)C=Cc1ccccc1)cc2[N+](=O)[O-]
CNC(=O)c1ccccc1Nc3nc(Nc2cc(Cl)ccc2OC)ncc3Cl
COcc4ccC2(cc1ccccc1c3cc(OC)ccc23)cc4
COc3ccc2c4c(c1cc(OC)c(OC)cc1c2c3)C(=O)N(C)C4=O
Nc2nnc(CCC(=O)c1ccc(F)cc1)n2N
CCCCc2ccc(C=NNC(=O)c1cccnc1)cc2
CC=N(Nc1c(N)ncnc1N2CCCCC2)c3ccc(O)cc3
COC(=O)C(=NNc2c(C)n(C)n(-c1ccccc1)c2=O)SC3OC(CO)C(O)C(OCC(=O)O)C3O
CC(=O)OCC4OCO3CC(CC(=O)Nc2cccc(C(=O)NC1CC1)c2)CCC34
CScc5ccC3(C1CSCN1C(C(=O)Nc2ccccc2C(F)(F)F)C3Cc4ccccc4)cc5
O=C(Nc2ccc(NC(=O)C1CC1)cc2)C(=O)c3c[nH]c4ccc([N+](=O)[O-])cc34
COC(=O)C4=CC3CC12CCC(O)C1C(O)C2C3C4
COc4ccc(N3CCN(c2nc1ccc(C)cc1cc2C#N)CC3)cc4
N#[N+][N-]CCC(=O)NC4C(CO)OC(n3cnc2c(NC1CC1)nc(Cl)nc23)C4O
O=C(CN2CCCN(Cc1ccccc1)CC2)Nc3ccc(F)cc3F
COc4ccc(C=NNC(=O)Cc3csc(Nc1c[nH]c2ccccc12)n3)cc4
Oc1ccccc1C=NNc3nc2ccccc2s3
COc2cc(-c1nc(N)sc1CC(C)(C)C)cc(O)c2O
CC(NC(=O)C1CCCCC1)c3ccc(CNc2ccc(C(=O)NCCCO)cc2)cc3
CCCCCN(C(=O)C(CCCNC(=N)N)NC(=O)C(CCCNC(=N)N)NCC(=O)O)C(=O)NC(Cc1ccccc1)C(N)=O
O=C(Nc1cnn[nH]1)N6CCN(c3nc(-c2cc(C(F)(F)F)cc(C(F)(F)F)c2)c5c(n3)N(c4cc(C(F)(F)F)ccc4Cl)C(=O)NC5)CC6
COc4cc(NCc2ccc(N1CCCCC1)cc2)c3ncccc3c4
CC4CC(C)CN(CCCNC(=O)c1cc3c([nH]1)-c2c(C)cccc2OC3)C4
COc3ccc2oc(-c1ccc(OC(C)C)c([N+](=O)[O-])c1)c(OC)c(=O)c2c3
O=C(O)C=C(O)CN1CCCCC1
CN(C)CC2(C)(C)NC(=O)c1ccccc1C2=O
CC=Cc4ccc(OCC(=O)Nc1ccc3c(c1SCc2ccccc2)CN(C)CC3)c(OC)c4
O=CO1C=CC4C=C1C(c2ccc3c(c2)OCO3)C46N=C(N5CCOCC5)SC6=S
CC2=C(C(=O)OCCO[N+](=O)[O-])C(c1ccccc1[N+](=O)[O-])CC(=O)O2
CCOC(=O)c1ccsc1NC(=O)CCc2ccccc2
CCOc3cccc(C(=O)Nc2ccc(NC(=O)CN1CCCCC1)cc2)c3
Cc3cccc4cc(CN(Cc1ccco1)S(=O)(=O)c2ccc(C)cc2)c(=O)[nH]c34
Cc4cccc(C(=O)NNC(=O)c3ccc(NC(=O)C2Cc1ccccc1CN2)cc3)c4
Cc2cc(S(=O)(=O)N1CCCC1)ccc2OCC(=O)Nc3nccs3
COc4ccc(CCNC(=O)C3CCC(CNS(=O)(=O)c2ccc1[nH]c(=O)oc1c2)CC3)cc4OC
COc1ccc2c(c1)c4c(n2Cc3ccc(O)cc3)CCNC4
CCOC(=O)C3CCCN(C(=O)N(C)c2ccc(-c1cccc(Cl)c1)cc2)C3
CCCCCCCC(C)C(=O)OCC(=O)C(O)CC3(OC(=O)CCCCCCCCCC)COC12OC(C(O)C(O)C1OC(=O)CCCC)OC23
CC(=O)c1ccc3c(c1)C(=Cn2cc(C)ccc2=O)C(=O)N3
CCCCCCCCCC(=O)c1ccc(O)c(C(=O)O)c1
O=[N+]([O-])c3ccc(C=Nn2c(-c1ccncc1)n[nH]c2=S)cc3
CCOC(=O)C(CSc1ccc(Br)cc1)N(C(C)CCC(=O)OC)C(=O)c3ccc(-c2ccccc2)[nH]3
NCCCCCCCCC(NC(=O)C1CCCN1)C(=O)NC(CCCCN)C(=O)NCC(=O)NC(CCCN)C(=O)O
CS(=O)(=O)NCC2COc1ccccc1O2
CCOcc4cC(N3c1ccccc1C=Cc2ccccc23)cc(Br)c4OC
CC4(C)CCCC(N2(c1ccccc1)CCN2Cc3ccccc3)C4
Cc3cc(C)c(CN(C)C2CCC(Oc1ccc(C(N)=O)cc1F)C2)c(=O)[nH]3
Cc3ccc2nc(Cc1ccccc1F)oc2c3
CCS(=O)(=O)Ncc2ccC(CNCCOc1ccc(NC(C)=O)cc1)cc2
CCCCC(CCCC)N2CC(=O)(NCC(=O)(NCC(=O)(NC(CC(C)C)C(O)CC(=O)NC(CC(C)C)C(O)CC(=O)O)C(C)C)C(C)(C)C)C(c1ccccc1)C2
O=S(=O)N(CCCNc4nccc(-c2c(-c1ccc(F)cc1)nc3ccccn23)n4)c5ccc(Cl)cc5
CNC(Cc1ccccc1)C(=O)NC(CCCCNS(=O)(=O)Cc2ccccc2)C(=O)NC(C=O)Cc3ccccc3
Cc2cccc(NC(=O)CSc1nc(=O)cc(N)[nH]1)c2C
NS(=O)(=O)c3ccc(Oc2ccc(NC(=O)Nc1ccc(Br)cc1)cc2)cc3
Cc5cc(C)c(-n4c(O)c(C=N2CCN(C(=O)c1ccco1)CC2)c3c(C)nn(C)c3c4=O)c(C)c5
COc4ccc3nc(N2CCN(C(=O)c1cccc(F)c1)CC2)nc(C)c3c4
CCCN(CC(=O)Nc1ccc(C(=O)O)cc1)CC(=O)Nc2ccc(F)cc2Br
Cc1cccc4c1[nH]c3cnc(-c2ccncc2)nc34
COc2cc(C(=O)NN=Cc1ccc(O)cc1O)cc(OC)c2OC
CCCN=C3SC(=Cc2cc(C)n(-c1ccc(C)c(C)c1)c2C)C(=O)N3CC
COc3cccc(CCNc2nc(Nc1cccc(C(=O)N(C)C)c1O)ncc2C(F)(F)F)c3
O=C1C4C(C(=O)N1N=Cc2ccc3c(c2)OCO3)C(O)C(O)C(O)C4O
O=C(COc3cc(O)c2c(=O)c(-c1ccc(O)c(O)c1)coc2c3)OCC(=O)N4CCCC4
CCN(CC)CCNcn5ccC(=O)(Ncc4cC(=O)(Ncc3cC(=O)(Ncc2cC(=O)(NCCCNCC1CCN(C)CC1)n(C)c2)n(CC)c3)n(C)c4)cn5
CC(C)Cc1ccc(CNCCP(=O)(O)O)cn1
Cc3cccc(COc2ccc(N1CCCN(CC(=O)NCC(F)(F)F)CC1=O)cc2)c3
CC(C)CCCC(C)C17CCC6(C)C14C(O)CC3C(C)C2(CCO2)CCC3(C)C4CC(OC(=O)c5ccc(O)cc5)C67C
O=C(NNC(=S)NCc1ccccc1)c2cccnc2
CCOc1ccccc1-c2cc(Cl)ccc2Oc4ccc(S(=O)(=O)Nc3nccs3)cc4C#N
N=C3SC(=Cc1c[nH]nc1-c2cccc(Cl)c2)C(=O)N3c4nccs4
CCC(C)(C)NC(=O)CN1C(=O)CSC1=O
COC(=O)C2C(=N)Oc1c(oc(CO)cc1=O)C2C(=O)c3ccc(O)cc3O
CC(C)(C)CCOC(=O)CN(Cc1ccccc1)C(=O)C2CC(C)(C)N([O])C2(C)C
CCC2CCC(C(=O)NCc1ccco1)N2C(=O)C(NC(=O)(CNC(=O)C3N=COC3C)C(C)C)C(C)(C)C
CN5CCN(c4ccc(Nc3ncc2ccn(-c1ccccc1C(N)=O)c2n3)cc4)CC5
O=c2[nH]c(=O)n(C1CC(O)C(CO)O1)cc2CCP(=O)(O)O
CCOC(=O)C4C2COc1ccc(C)cc1C2N5C(=O)CN(Cc3ccccc3)C(=O)C45C
NC(N)=NC(=O)c3nc(Cl)c(NCc2cc(Oc1ccccc1)ncn2)nc3N
C[n+]2ccc(SCc1ccccc1)cc2
Nc1ccccc1NC(=O)c3ccc(CNC(=O)c2cc(N)ncn2)cc3
Cc3cc(NC(=O)c2ccc1ccncc1n2)ccc3NC(=O)c4cccc(C(F)(F)F)c4
CCCCCCCCCCCCCCCCNc1ccc(CCCN)cc1
CCCC(C(C(=O)NC(C(C)C)C(O)C2CC(=O)N(c1ccccc1)C2)c3ccccc3)C(=O)O
CCN(CC)CCCn5c(=C3C(=O)Nc2ccc(-c1ccccc1)cc23)sc(=Cc4cccnc4)c5=O
Nc1ncnc2c1ncn2C4OC(C(=O)O)C(OCC(=O)Nc3ccccc3C(=O)O)C4O
Cc4cc(N3CCN(C(=O)Cc1cc2c(cn1)OCCO2)CC3C)on4
COc2ccc(NC(=S)Nc1cccc(C)n1)cc2Cl
Cc5cc(O)cc(-c3c(Cc1cccc(F)c1)ccc(-c2ccc(C(F)(F)F)cc2)c3OCCN4CCCC4)c5
C=CC1CC1(NC(=O)C2CC5(CN2C(=O)C(NC(=O)C(NC(=O)C3CCCCN3C(C)C)C4CCCCC4)C(C)(C)C)C(C)(C)C56CCC6)C(=O)NS(=O)(=O)N(CC)CC
CCCCCCCCNC(=O)C(NC(=O)C1CCC1)C(C)C
CC6(C)C(C(=O)O)N5C(=O)C4Cc1c([nH]c2ccc(OP(=O)(O)O)cc12)C(c3ccc(Cl)c(Cl)c3)N4C5C6=O
CNC(C)C(C)(C)c1ccccc1
CC(C)CNC(=O)CSc1nnnn1-c2ccc3c(c2)OCO3
COc5cccc(CN(C)C(=O)c4ccc(NC(=O)CCn3c1ccccc1c2ccccc23)cc4)c5
COc1cc3c(cc1OC)OC(C2=CC=CCC2)C3=O
CSCc3ccc2[nH]c(=O)c(CNC(=O)Nc1cccc(C(C)=O)c1)cc2c3
CCCCC(NC(=O)OC(CCSC)C1CCCCCC1)C(=O)C(=O)NC(C)c2ccccc2
CN(CC(=O)Nc1ccccc1Cl)CC(=O)N2CCOCC2
N=C(N)c2ccc(C=NOCC(C(=O)NC(CC(=O)O)C(N)=O)Cc1ccccc1)cc2
CCOc3ccc(NC(=O)C2CCCN(S(=O)(=O)c1c(C)nn(C)c1C)C2)cc3
COc4ccc(-c3cn2nc(N1CCOCC1)ncc2n3)cc4
COc1ccccc1-c4nc(-c3ccc(NC(=O)c2c[nH]ccc2=O)cc3)no4
C=CC(=O)O2CC(=O)OC3C(C)=CCCC1(C)OC1C(O)C(OC(=O)C(C)CO)C23C
CC(C)C1C=C(Br)C(C)(C)N1[O]
O=C(CSc1nccn1-c2ccc(Cl)cc2)NC3CCCCC3
CCCCCCCCCCn1oc(=O)[nH]c1=O
Cc3nc2ccc(C(=O)N1CCCCCC1)cc2s3
COc1cccc5(c1)CCN(C)C6Cc3c(c(OC)cc4c(=O)c(OC)c(-c2ccccc2)oc34)OC56
COC(=O)C(CCCN)NCc1ccccc1CCC=CCCCC(=O)OC2(C)CNC(C(C)C(N)=O)CC2C
O=C(c2ccc(N1CCCCC1)cc2)N4CCN(S(=O)(=O)c3cccs3)CC4
CCNC(=O)CCCCCCCC(O)(CC(=O)O)C(=O)O
CC(=O)c3c(C)[nH]c(C(=O)CN2C(=O)c1ccccc1C2=O)c3C
CCC(C)C(NC(=O)CSCC(=O)Nc1ccc(Cl)cc1)C(=O)O
COc2cc(C=Cc1ccc(Cl)c(C(=O)O)c1)ccc2-c3cc(Cl)ccc3Cl
Oc1ccccc1C(c2cc[nH]c2)N3CCCC3
Cc5cccc(COc4ccc(Cn3c(CC(C)(C)C(=O)O)c(SC(C)(C)C)c2cc(OCc1ccccn1)ccc23)cn4)n5
CCc3ccc(CNC2(c1ccccc1)CCCCC2=O)cc3
COc4ccc(NC(=O)Cn3ncn2nc(-c1ccc(Cl)cc1)cc2c3=O)cc4OC
COc1ccccc1NC6CNC(CCCNC(=O)CCC5CC4C3CCc2cc(O)ccc2C3CCC4(C)C5O)CC6
O=C1OCCC1Sc3nc(-c2cccs2)cc(C(F)(F)F)n3
Cc1cc(Cl)ccc1OC(=O)c2cccc3cn[nH]c23
O=c2[nH]c1ccccc1c(O)c2-c3cc(Cl)ccc3O
O=C(O)C(=O)NC(CCC(=O)O)CCCc1ccccc1
CC(C)C1CNC(=O)C(C(C)C)NC(=O)C(C(C)C)OC(=O)C(CC(C)C)NC1=O
CN3CCN(c2cc(NC1CCOCC1)nc(N)n2)CC3
COc5ccc(N(C(=O)Cn2nnc1ccccc12)C(C(=O)NC3CCCCC3)c4cc(C)cs4)cc5OC
CC(C)(C)NC(=O)CN(Cc1ccco1)C(=O)c3cccc(OCc2ccccc2)c3
CN2CCN(CCSCc1ccc(CS)o1)CC2
CC(=O)c2ccc(N(CCCN(C)C)c1ccccc1)cc2
CC(C)Cc2ccc(C(C)c1nc(C(N)=O)c[nH]1)cc2
C=CC(=NNC(=O)CNC(=O)c1cccs1)c2ccc(OC)cc2
NC(=O)c7cccc8c(NCc6cccc(NC(=O)C(CCCC(=O)OCc1ccccc1)NC(=O)C2CCCN2c5nc(-c4ccc(CC3CCNCC3)cc4)cs5)c6)ncnc78
COc1cccc(CCN)c1
COc4ccc(C3CCN(c2nncc(-c1cccc(Cl)c1)n2)C3)cc4F
CC(NC(=O)c2cc(=O)c1ccccc1o2)C(=O)N3CCCC3C(=O)NCc4cccc(Cl)c4
CC(C)(O)C(O)COc2ncnc3ccc(-c1cncs1)cc23
CCN(Cc2ccc1[nH]c(OC)nc(=O)c1c2)c3cccc(C)c3
Cn3ccc(NC2CN(C(=O)NC1CCCCC1)CCN(C(=O)OC(C)(C)C)C2=O)cc3=O
Cc3ccc(-c2nc(CS(=O)CC(=O)NCc1cccs1)c(C)o2)cc3
CNc1ncnc2c1ncn2C3OC(COP(=O)(O)O)C(O)C3O
CCc1ncc4c(n1)CN(c2ncnc3sccc23)CC4
O=C(CCOc1ccc(F)cc1)N4CCCC(n3c(O)c2cccnc2nc3=O)C4
O=C(Cc1ccccc1)NN=c3ccn(CCCCCCn2ccc(=O)[nH]c2=O)cc3
COc5ccc4c(C(C)=O)c(OCc3nnc(SCC(=O)Nc2c(C)n(C)n(-c1ccccc1)c2=O)o3)nc4c5
Clc1cccc4c1ccc3nc2ccncc2nc34
Nc2nc(OCc1ccc(Cl)cc1)nn2C(=O)c3ccc(Cl)cc3
CC(C)Cc2cc(=O)oc3cc(OCC(=O)N1CCC(C(N)=O)CC1)ccc23
O=C(NC(Cc1ccccc1)C(O)C(O)C(Cc2ccccc2)NC4(=O)COC5C(OCc3ccccc3)COC45)c7cc6ccccc6[nH]7
Cn3c(=O)c2c(-c1ccccc1)nnc2n(C)c3=S
O=C(CSc2nnc(-c1ccncc1)o2)N4CCCc3ccccc34
COc4cc(S(=O)(=O)Nc1ccc3c(c1)CC(=O)N(C(C)CO)CC(C)C(CN(C)S(=O)(=O)c2ccc(F)cc2)O3)ccc4F
CC(C)(C(=O)O)c3ccc(NC(=O)Cn2c(=O)[nH]c1ccccc12)c(Cl)c3
COC3(=O)C=C(C)N(Cc1ccc(OC)cc1)C(NC(=O)c2ccccc2)(C(=O)OC)C3C
Cc2ccc(C(=O)NCCCn1ccnc1)c(=O)[nH]2
CCOc2ccc(NS(=O)(=O)c1ccc(OC)c(OC)c1)cc2COc3ccccc3C(=O)O
CC(C)(C)CC(=O)N(C1CCCCC1)C(C(=O)NC2CCCCC2)c3ccnnc3
NS(=O)(=O)c4ccc3nc(-c1ccc(Cl)cc1)c(-c2ccccc2)n3c4
CC(C)(C)OC(=O)N1CCC(CC1)C3OC(C2CC2)CCC3=O
COc2ccc(Br)c(OC(C)C(=O)OCCCc1ccccc1)c2
COC(=O)C(Cc1ccccc1)Nc4nc3ccc(C(=O)N(C)Cc2ccc(C#N)cc2)cc3s4
COc2ccc(S(=O)(=O)N(C)CC(=O)NCCN1CCOCC1)cc2OC
O=CN(c2ccc1c3(cccc1c2)C(=O)NC4CNCCC34)c6cnc(NCCN5CCOCC5)nc6N7CCC(CO)CC7
Nc2c(C(=O)O)sc3nc4n(c(N1CCCC1CO)c23)CCCC4
COc1ccc(C(=O)NC(C(=O)O)C(C)C)cc1
Cc1c(Cl)cccc1NC(=O)Nc3ccc(S(=O)(=O)N2CCOCC2)cc3
CC(C)(C)Nc1nc(N)nc2c1ncn2C3SC(CO)C(O)C3O
O=C(Nc1ccccc1N2CCNCC2)c3ccncn3
Cc4c(NC(=O)CNC(=O)C(C)c2ccc(-c1ccccc1)o2)c(=O)n(-c3ccccc3)n4C
O=C(NCC#Cc3ccc2ncc(-c1cccc(C(F)(F)F)c1)n2c3)c5cncn(Cc4ccc(F)c(F)c4)c5=O
Cc5ccc4nc(C3c1ccccc1N=C(c2ccccc2F)O3)sc4c5
CCCCSCCCNC(=O)C3CCN(S(=O)(=O)c1c(C)noc1C=Cc2cccs2)CC3
COc3ccc(NC(=O)CCn2c(SCC(=O)O)nc1ccccc12)c(OC)c3
CN(C(=O)C(c1ccccc1)c2ccccc2)C5CCN(CCCNC(=O)C4CCN(c3ccccc3)C4)CC5
O=C(O)NCCCCCCCCCNC(=O)c1cnccn1
Cc3cccc(NC(=O)CSc2nc(C)c(CNC(=O)c1ccco1)s2)c3C
CC(=O)C=C(Cc1ccc(O)cc1)C(=O)Nc2ccccc2C(=O)O
CC(C(=O)NC[N+](C)(C)C)c1ccc([N+](=O)[O-])cc1
COc5ccc(-n4c(SCC(=O)N1CCOCC1)nc3c([nH]c2ccccc23)c4=O)cc5
O=cc2ccc(Oc1ccccc1)c(=O)[nH]2O
Cc1noc(C)c1S(=O)(=O)N(CCCN3CCN(Cc2ccccc2)CC3)C5CCN(C(C)CCNC(=O)c4c(C)cc(Cl)nc4C)CC5
CCCc2nc(C)c3c(S(C)(=O)=O)nc1ccc(OC)nc1n23
CCOc2cccc(C(=O)Oc1ccc(C#N)cc1[N+](=O)[O-])c2
CCOC(=O)CN1C(=O)CSc2c1c(C)nn2-c3ccc(F)cc3
COc2ccc(S(=O)(=O)C(C)Cc1c(C)noc1C)cc2F
Cc2ccc(C=NNC(=O)C(C#N)=Cc1ccccc1)cc2
CCOc1ccccc1-c3cc(=O)c2c(O)c(O)c(OC)c(OC)c2o3
CN4CCN(C(=O)C3CCN(S(=O)(=O)c1cccc2nonc12)CC3)CC4
Cc1ncccc1NC(=O)c4cc(S(=O)(=O)N3CCN(c2ccc(Cl)cc2)CC3)ccc4F
CC(C)=CC4CC2(C)C(=Cc1cc3c(c(O)c1O2)OC(C(=O)O)CC3)O4
CC(C)CCSc2nc1ccc(N(C)C)cc1c(=O)n2-c3ccccc3
CCCOc2nc1c(c(=O)n(C)c(=O)n1C)n2Cc5ccc(-c3ccccc3-c4nn[nH]n4)cc5
Cc2nc(C)n(CC1CCCN(C(=O)COCC#N)C1)n2
C=CC4(C)CC(OC(=O)CSc1cncnc1)C3(C)C(C)CCC2(CCC(=O)C23)C(C)C4O
Cc4ccc(C(C)C)c1(OCC(=O)C1NC(=O)c2cnn3cccnc23)c4
COc5ccc(C3(C#N)CC2C1CCC4(=O)C1CCC2C3C4)cc5
N#CCOc1cccc2ccc(N)nc12
CCC(C)Sc2cccc3c(CC(=O)O)cn(Cc1ccc(Cl)cc1)c23
COc1cccc(OC)c1C(=O)Nc4cc(O)cc(-c3cn(-c2ccccc2)nn3)c4
Ccc3c(C)ncN(C=CC(=O)C=Cc1nonc1-c2ccccc2)n3
COc3ccc(-c2coc1ccc(Cl)cc1c2=O)cc3
O=C(Nc1ccc(F)cn1)c2ccc(C(=O)C(F)(F)F)s2
O=C(c1ccncc1)N3CCN(c2cccc(C(F)(F)F)c2)CC3
CC2SC1(CNCOC1)OO2
CC3NC(=O)(NC(CCCCCC(=O)N(C)C)Cc2ccc(-c1ccccc1)cc2)CC(C)(C)N3
C3CNC(NCc1cccc(C#N)c1)=[N+](Cc2ccccc2)C3
CCCNC(=O)NCC2COc1ccccc1C2
O=C(NCc1ccccc1)c3cc(-c2cccc([N+](=O)[O-])c2)on3
CC3(NCCCc1ccccc1)=CC(=O)c2ccccc2C3=O
O=C(O)c3cnc2cc(-c1ccccc1)c(Cl)cc2c3-c5ccc(OCC4CCNCC4)cc5
COc4ccc(CN3CCC(NC(=O)c1cccc2c1CC(=O)N2)C3)cc4OC
O=C(c1cccc(Cl)c1)N5CCN(c4ccc(N3CCN(C(=O)c2ccccc2C(F)(F)F)CC3)nn4)CC5
CSCCC(NC(=O)CNc1c3c(nc2ccccc12)CCCC3)C(=O)NC(CC(C)C)C(O)CC(=O)NC(C(=O)NC(C)C)C(C)C
COc3cccc(CC(=O)N2CCCC(c1ccncc1)C2)c3
COc1ccc(C(C)NC(=O)CC(C)=NNC(N)=S)cc1
CCC1CN2CCC1CC2C(O)c4cc(-c3ccc(Br)cc3)nc5ccc(OC)cc45
O=C(c1ccc2c(c1)OCO2)NC6CCC(CCN5CCC(c3cccc4c3OCO4)CC5)CC6
CN(C(=O)CCNS(=O)(=O)c1ccc4c(c1)C(=O)c3cc(S(=O)(=O)N2CCOCC2)ccc3-4)c5ccccc5
COCCNc3nc(-n1nc(C)cc1Nc2cc(OC)c(OC)c(OC)c2)nc(N(C)C)n3
Ncn5ccC(c2c(-c1ccc(C(F)(F)F)cc1)n[nH]c2Oc3ccccc3)c(N4CCOCC4)n5
CC(C)(C)c4ccc(Nc2cc(C(=O)NCc1ccccc1)nc3ccccc23)cc4
COc3ccc(N2CCN(CCCCNCc1cc(OC)c(OC)c(OC)c1)CC2)cc3
Ccc5cccC(Oc1ccccc1C=CC2(=O)NC(=O)Nc3c2c(=O)[nH]n3Cc4ccccc4)c5
O=C(c1ccco1)N4CCN(CCOc2ccc3c(c2)OCO3)CC4
Cc3ccc(NS(=O)(=O)c2ccc(C(=O)NCC1SCCC1N)cc2)cc3
OCC(Cc1ccc(F)cc1)C6CNC(c2ccc3c(c2)CCC3c4cc5c(cc4)CCCO5)CC6
O=C2c1ccccc1C(=O)N2OC4CCC(N=c3cncc[nH]3)CC4
CNc3c(NC(O)=C(C(=O)Nc1ccc(C#N)cc1)c2ccccc2)c(=O)c3=O
COc3ccc(-n2c(Sc1ccc(C#N)c([N+](=O)[O-])c1)n[nH]c2=O)c(OC)c3
CCN(CC(=O)Nc1c(F)cccc1F)C(=O)C4(Cc3nc2ccccc2[nH]3)CC4
CCN(CC)S(=O)(=O)c1ccc2c(c1)n(C)c(=O)c(=O)n2C
COC(=O)CCC(C)C4CCC5C2C(OC(C)=O)CC1CC(=O)CCC1=C2C(c3ccc(OC)c(OC)c3)CC45C
COc2ccc(NC(=O)c1ccc(Cl)cc1Cl)cc2N4CCN(C3CCCC3)CC4
O2=CNCC3Cc1ccccc1N23
COc1cc3c(c(O)c1OC)CC2C(C)C(CC(=O)O)C(O)C(Br)C2C3
CCOC(=O)CSc2ccc(S(=O)(=O)N1CCCC1)cn2
COc2cc(Cc1cnc(N)nc1N)ccc2NS(=O)(=O)c3ccc(C#N)cc3
CC(C)O(N=CC(=O)(NCC1(=O)NC2(C(=O)O)=C(COC(N)=O)COCC12)c3csc(N)n3)C(=O)O
Cc3cc(C)cc(Nc2nccc(-c1cncc(C(F)(F)F)c1)n2)c3
CC(=O)Nc5cccc(-c2nc(C(=O)NC1CCN(C)CC1O)cc4c2[nH]c3ccccc34)c5
NCC(=O)N1CCCC1C(=O)NC(Cc2ccccc2)C(=O)NCC(=O)NC(Cc3ccc(O)cc3)C(=O)O
CCC(Nc3nc(OCc1ccccc1)c2[nH]cnc2n3)C(=O)N(C)C
Cc1cccc(C)c1-c4ccc3c(-c2cc[nH]n2)n[nH]c3n4
CCOc4ccc3c(Oc1ccc(NC(=O)C(CC)CC)cc1)c(C(=O)O)n(CC2CCCCC2)c3c4
Cc2cccc(OCCSC(=N)Nc1nccs1)c2
Cc4nc(Nc1nnc(=O)[nH]c1O)c3cnn(-c2ccccc2)c3n4
CC(C)CNCCc1c[nH]c2ccccc12
O=S(=O)(Nc1ncns1)c2cccs2
CCCCCCCNC(=O)Nc1ncnc2[nH]c(C)cc12
O=cn2c1c3cccc1c(F)cn2c4ccc(O)cc34
Cc3cc(C)nc(NC(=S)N2CCN(c1ccccc1)CC2)c3
O=C(COC(=O)COc1cc(C(F)(F)F)nc2c(C(F)(F)F)cccc12)NC3CCCC3
O=Cc4ccc(Cc2nnc3sc(-c1cccc(Br)c1)nn23)cc4
Cc1occc1C(=O)N2CC4CCC(C2)N(C(=O)Cc3ccccn3)C4
CCC1CCCCN1S(=O)(=O)c4ccc(N3CCN(S(=O)(=O)c2cc([N+](=O)[O-])ccc2C)CC3)cc4
Cc5cc4cc(CC2(=O)CC(=O)N(c1ccc(Cl)c(Cl)c1)N2C3CCCC3)oc4cc5C
O=S(=O)(Nc1ncns1)c4ccc(Oc2ccc(F)cc2-c3cc[nH]n3)c(F)c4
COcc4cN(c1ncnc2sc3c(c12)CCCC3)cc(OC)c4OC
COc4ccc(N(CC(=O)Nc2ccc(N1CCOCC1)cc2)S(=O)(=O)c3ccc(C)cc3)cc4OC
CC(C)c4nnc(NS(=O)(=O)c3ccc(NC(=O)CSc2nc1ccccc1o2)cc3)s4
Cc4ccc(C(=O)N1CCC3(CC1)NC(c2cccnc2)=NC3=O)c(Cl)c4
ClC(Cl)(Cl)c1ccccc1C4nc(CN2CCCCC2)c3cc(Br)ccc34
Clcc5c(Cl)c[nH]4cc3nccc(NCc2ccc(N1CCNCC1)cc2Cl)c3c4c5
CC3=C(C(=O)NCc1cccnc1)C2(CCCCC2)OC3=O
CC(CN1CCCC1)Nc2ccnc3cc(Cl)ccc23
O=C4NC(Cc1ccccc1)NC(C2CCCN2CCCCC3CCCCC3)C4=O
COc6ccc(C2CC(c1ccc(C)cc1)=NN2C(=O)Cn5nc(Cc3ccccc3)n(NC(=O)c4ccc(C(C)(C)C)cc4)c5=O)cc6
C=CC(=O)Nc5cccc(Oc4nc(Nc2ccc(N1CCN(C)CC1)cc2OC)c3nc[nH]c3n4)c5
CCOC(=O)c2cn(-c1ccccc1)nc2-c3ccc(Br)cc3
CCOc2ccc(S(=O)(=O)C=CC(=O)c1c(OC)ccc(OC)c1OC)cc2
CCCCCC=CCCCCCCCCCC=CC(=O)C(F)(F)F
O=C(Cn2nnc(-c1cccs1)n2)c3ccc(Cl)cc3
O=C(CC(Nc1ccccc1)C(=O)O)Nc2ccc(O)cc2C(=O)O
CCCN(CCC)Cc1c(C)nn(C)c1NC(=O)Nc2ccccc2
COc4ccc(C=Cc1cc(OC)c3c(c1)OC(c2ccc(OC)c(OC)c2)CC3=O)cc4Cl
COc3cc(C(=O)Nc2nc(-c1ccccn1)cs2)cc(OC)c3OC
O=C(Nc1cnccn1)c2c(Cl)cccc2Cl
CC3CCN(C(=O)C(NC(=O)c2cc1cc(F)ccc1o2)C(C)C)CC3
COCc2cc(NC(=O)c1nccnc1C(=O)O)ccc2F
CC(=O)c3nn(NC(=O)CCCCCC(C)n1cc(F)c(=O)[nH]c1=O)c4nc2ccccc2nc34
CCNCCOc1ccc2c(c1)SC(=N)N(C(C)CO)C2=O
CCOc4ccc(-c3ccc(C=C2SC(=O)N(CC(=O)NNC(=O)c1ccc(C)cc1)C2=O)o3)cc4
COc3ccc(C(=O)NNC(=O)C(=NOCCCCCN1CCCCC1)c2csc(N)n2)cc3
CCCN(CCC)C(=O)COC(=O)c1ccccc1SCC(=O)Nc2ccccc2
CCCn2c(=O)n(C)c(=O)c1[nH]cnc12
Cn3c(SCC(=O)N1CCCCCC1)nc2cc(Cl)ccc23
CCOC(=O)N3CCc2c(sc(NC(=O)c1ccco1)c2C(N)=O)C3
CC(C)(C)OC(=O)CC2CC=CCC(CC(=O)NCc1ccco1)C(=O)NCCOC2=O
NC(=O)c4cnc3cc(Oc2ccc(NC(=O)Nc1ccc(F)cc1)cc2)ccc3c4
O=C2c1ccccc1C(=O)c5c2cc3c(ncn3CCCCCCc4ccccc4)c5-c6cccs6
COc4ccc(NC(=O)CSc1ncc3c(n1)-c2sc(C)cc2OC3)c(OC)c4
O=C(NC1CCCC1)c2ccccc2-c3ccccc3
CC16CCC(CC1CCc4ccc3sc2ccccc2c3c4)n5nnnc56
O=C(NCc4ccc(OCCCN3C(=O)NC2(CCCc1ccccc12)C3=O)cc4)c5cccc(F)c5
CCCCn4nc(-c1cc(Cl)cc(Cl)c1)n3[nH]c(=O)c(CN2CCN(CC)CC2)c3c4=O
Ccc5cccC(=O)(C=Ccc4ccC(=CC(=O)NCCCCCCNc1c3c(nc2cc(Cl)ccc12)CCCC3)cc4)c5
Nc1ncnc2c1ncn2C3OCC(O)C(O)C3O
Nc2nc(=O)n(C1C=CC(CO)C1)cc2Br
O=C(CSc2nnc(-c1cccc(F)c1)o2)Nc3ccccc3Br
Oc1ccc2c4c1OC5C(O)C=CC6C(C2)N(CC3CC3)CCC456
COc1cccc3c1C(=O)c2c(O)c5c(c(O)c2C3O)CC(O)C(c4ccc(O)cc4O)O5
NC2(C(=O)O)CC(C(=O)O)N(Cc1ccccc1)C2
CCCCc2nn(-c1ccccc1C(F)(F)F)c(=O)n2Cc5ccc(-c3ccccc3S(=O)(=O)NC(=O)c4ccc(F)cc4)cc5
C=CCOc3ccc(C(=O)C1=C(O)C(=O)N(CCN(C)C)C1c2cccs2)cc3
CN(C)C(=O)OC3=C(c1ccc(Br)cc1)S(=O)c2ccc(Br)cc2S3(=O)=O
c5cc(-c4ccc(-c3cc2cc(C1=NCCN1)ccc2[nH]3)cc4)ccc5NC6=NCCCN6
O=Cc1cc2c(c(=O)n1O)CCCC2c3ccc(F)cc3Cl
Cnn6ccC(=O)(ON(=C2c1ccccc1-c3c2c(N)nn3-c4cccc(C(F)(F)F)c4)c5ccccn5)c6N
O=C(c1cc(Br)c(O)c(Br)c1)c2cc(Br)c(O)c(Br)c2O
CCCCCN(CC(O)C(Cc1ccccc1)NC(=O)C3CN(c2cccc(C)c2)C(=O)O3)S(=O)(=O)c4ccc(OC)cc4
Cc3cc(C)nc(NCc2coc(-c1ccc(Cl)cc1)n2)n3
C=C(c1c(C)n(CC=C)c2ccccc12)c3c[nH]c4ccccc34
CC(=O)Nc4ccc3nc(SCC(=O)Nc2nc1ccc(Br)cc1s2)sc3c4
Cc1cc(C=NNC(N)=S)c(C)n1-c2ccccc2
NC(=O)CCCNC(=O)CC(O)C(CC1CCCCC1)NC(=O)C(Cc2ccccc2)NC(=O)Cc4cccc(N3CCNCC3)c4
CC(C)C(=O)Nc1ccc(C(=O)O)c(O)c1
O=C(CSc2nnc3scc(-c1ccccc1)n23)c4ccccc4
Cc1cccc(C)c1-c4nnc(CCCN3CCC2CCCCC2C3)o4
Cc5ccc1(CCC(=O)N1c4cc(N3CCN(c2ccccn2)CC3)cc(NCCCN(C)C)n4)s5
O=C(CCNC(=O)c1ccc(Cl)cc1Cl)NNC(=O)c2ccc(F)cc2
CC(O)C2C(=O)N3C(C(=O)O)=C(Sc1cc(C#N)c[n+](N(CCO)CCO)c1)C(C)C23
CC(C)C(=O)NC(=S)NN=CC=Cc1ccco1
COc2nc(-c1ccc(F)cc1)c(SC)c3ccccc23
[O-][n+]3nc1c(I)cnn1c2cc(Br)ccc23
NS(=O)(=O)c3ccc(CNC(=O)c1cc2c(s1)CCCC2)cc3
CNc3ncnc4sc2c(=O)n(-c1cccc(O)c1)ccc2c34
O=C(Nc2ccc(C#Cc1ccc(NC(=O)CO)cc1)cc2)Nc3ccc(Cl)c(C(F)(F)F)c3
CC(=Cc1ccccc1)c2ccc4c(c2)C(NC(=O)CN3CCN(C)CC3)CCC4
O=C(NCc1cccnc1)C3CCCN(C(=O)CC2CCCNC2)C3
NC(CN1CCNCC1)CCNc2ccnc3cc(Cl)ccc23
COc1ccc3c(c1)=C(C=CC2(=O)CC2(C)C)CCCC3
Cc4cc(O)c(-c2nnc3ccc(-c1ccccc1)nn23)c5c4CCC5
COCCN4CCC(NC(=O)c2cnn(-c1nc(C)cc(C)n1)c2NS(=O)(=O)c3ccc(C(C)C)cc3)CC4
N=S(=O)O(CCNO(SSNc1ccccc1)N(C(=O)c2ccccc2)C(C)(Cl)Cl)c3ccccc3
CC(C)c1cccc4(c1)CCCC5(C)C(NC(=O)CNC(=O)c2ccc3c(c2)OCO3)CCCC45C
CN(C)C=C(C#N)c1nonc1N
Cc4ccc(S(=O)(=O)N(Cc1ccccc1)Cc3c(C#N)c(=O)n(-c2ccccc2)c(=O)n3C)cc4
COc6cccc(-c5cc(C(=O)NC23CC1CC(CC(C1)C2)C3)c4ccccc4n5)c6
Cc3ccc(S(=O)(=O)N=C(Nc1cccc(O)c1)N2CC(C)OC(C)C2)cc3
N#Cc2nc(-c1cccs1)oc2N3CC4CCC(C3)O4
CN(C)C(CNC(=S)NN=C1CCCN(C)C1)c2ccccc2
CN1CCN=C1c2cc6(F)cc(c2)OC5CCCN(C(=O)Nc4ccc(CSc3cc(F)ccc3F)cc4)CC(=O)N56
O=[N+]([O-])c1ccc(Cl)cc1Nc3snc(-c2ccccc2)c3Cl
Cc2nn(CC(=O)Nc1cccc(Cl)c1C)c(C)c2[N+](=O)[O-]
CCc1cccc(CC)c1NC(=O)C(N)CC(F)(F)F
O=C(C3=C(O)C(=O)N(c2nc(-c1ccccc1)cs2)C3c4ccccc4)c5cccs5
Cc4cn(C3C=CC(COP2(=O)OCc1cc(CCC(=O)O)ccc1O2)O3)c(=O)[nH]c4=O
Cc3cccc(CS(=O)(=O)c2nc1cc([N+](=O)[O-])ccc1[nH]2)c3
O=C3NC(=Cc2ccc(-c1ccsc1)o2)C(=O)N3Cc4ccccc4
O=C(O)CCC(NC(=O)C2CC(Oc1ccccc1CC(=O)O)CN2C(=O)CN(CC(=O)O)Cc3ccccc3)C(=O)O
Cn1ccnc1SCC(=O)c3ccc2ccccc2c3
Cc2[nH]c(C)c(CCC(=O)NCc1ccc(F)cc1)c(=O)c2C
CS(=O)(=O)Nc3ccc(N2CCN(c1ccc(C(F)F)cn1)CC2)c(C(F)(F)F)c3
CC1(C)CC(=O)C3=C(C1)N(Cc2ccccc2)C(=O)C3(O)c4ccccc4
Cn3c(=O)c1sccc1n(Cc2cccc(F)c2)c3=O
COc3ccc(-c2nn(-c1ccccc1)cc2C=O)cc3[N+](=O)[O-]
COc1ccc(C)cc1N5CCN(CCCCNS3(=O)(=O)C2CC4CC(C2)CC3C4)CC5
O=C(OC(Cc1ccc(O)cc1)C(=O)O)C(Cc2ccc(O)cc2)NC(=O)CCc3ccccc3
Cc3nc(SCC(=O)N2c1ccccc1CC2C)n[nH]3
O=C(NCc1ccccc1)C(Cc2ccccc2)NC(=O)c3cc5c(s3)-c4ccccc4SC5
COC(=O)C=Cc1ccccc1Nc2c(Cl)cccc2Cl
COc4cccc(COC(=O)c2cc(-c1cccs1)nc3ccc(Br)cc23)c4
O=c3cc(Nc1ccc([N+](=O)[O-])cc1)c2ccccc2[nH]3
N#Cc3cncc(Nc1cc[nH]c2ncnc1-2)c3
COc3ccc(CNC2CCN(C(=O)c1cnccn1)CC2)cc3
COC(OC2COC(c1ccc([N+](=O)[O-])o1)C(O)C2O)C(O)C(O)C(O)CO
Cc2ccc(Nc1ccc(C(=O)O)c(O)n1)cc2C
CCn6cc(C(=O)O)c(=O)c5cc(F)c(N4CCN(c3nc(Nc1ccc(C#N)cc1)nc(N2CCN(C)CC2)n3)CC4)c(F)c56
O=C(NN=Cc1ccc(Cl)s1)c2cnccn2
O=C3c2oc(C1CC1)nc2CCCN3CCN4CCOCC4
CC(=O)Nc3ccc(NC(=O)CSc2ncc(-c1ccc(Cl)cc1)[nH]2)cc3
CCCOCC2CN(Cc1nccs1)CC2c3ccnn3C
CCCCc1nc(S(C)(=O)=O)nn1Cc3ccc(NC(=O)c2ccco2)cc3
CC(Cc1ccc2c(c1)OC(C(=O)O)(C(=O)O)O2)OC3OC(CO)C(O)C(O)C3O
Cc4cnc(N3CCC(Nc1ccnc2cc(Cl)ccc12)CC3)cn4
CC(C)N4CC(CSCSc1ncnc2c1ncn2C)Oc3ccccc34
O=C(COC(=O)C=Cc1ccc2c(c1)OCO2)Nc3ccc(Cl)cn3
C#CCCCC=CC=CC#C1C#CCOCCC(OC(C)=O)C=CCCCC(O)(C(O)CO)C(=O)N1
COc3ccc(NC(=O)c1ccccc1NC(=O)c2ccco2)cc3
NC(Cn3ncc2cc(NCCNCc1ccccc1)ccc23)c4cccc(OCC(=O)O)c4
CN(C(=O)CSCc1cccc(C(=O)O)c1)C(Cc2ccccc2)C(=O)NC(CCCN=C(N)N)C(=O)NCC(=O)NCC(=O)C(=O)NCC(=O)N(C)C(Cc3ccccc3)C(=O)O
COc4ccc(-c2c(-c1ccccc1)nc3ccccn23)cc4OC
CCC3SC1=C(C(=O)CC(C)(C)C1)C(c2ccccc2Cl)N3
CC(C(=O)Nc2cc(C1CC1)on2)c4ccc(N3CCN(C)CC3)cc4
O=C(CC3SC(c1ccccc1)N(CC(=O)NCCN2CCOCC2)C3=O)Nc4ccccc4
CCc3cc(C(=O)NN=Cc1c[nH]c2ccccc12)no3
COC(C(=O)Nc1ccc(F)cc1F)c2ccccc2
Cc1ccccc1-c3ccc(C=CC2CC(O)CC(=O)O2)cc3
COc3ccc(NC(c1ccccc1)c2ccc(C(=O)N(C)C)cc2)cc3
O=CN(CCCCCCCN3C(=O)C2Cc1ccccc1CN2C3=O)C(O)(Cc4ccccc4)NS(=O)(=O)c5ccc(Cl)cc5
O=C(NS(=O)(=O)C1CC1)c5cc(C2CC2)c(OCC3CCC4(CC3)CC4)cc5F
COCC7CNCC6(C(=O)N3CCN(c1nccc2c1CCC2)CC3)CCc4c(ccc5[nH]c(C)nc45)C67
COC(=O)C(CCCNC(=N)N)NC(=O)C2Cc1ccccc1CN2C(=O)C(NC(C)=O)C(C)C
CC(C)n3nc(C#Cc1cccnc1)c2c(N)ncnc23
COc3ccc(C2OC(c1cc(OC)c(OC)c(OC)c1)C(C)(O)C2C)cc3
COC(=O)c3cccc(NC(=O)c2cc1ccccc1oc2=O)c3
CC(O)(c3ccc(CCN2CCN(CC(C)c1ccccc1)CC2)cc3)c4ccc(Cl)cc4
O=C(c1ccncc1)N5CCCC(c3nnc4cnc2ccccc2n34)C5
O=C(c2cc(OCCCCN1CCCCC1)c5cc2C(c3ccccc3)(c4ccccc4)O5)C6CC6
c3ccc(CC2(C1CCCCC1)CCNC2)cc3
N#Cc2cc(S(=O)(=O)Nc1ncns1)ccc2Oc3ccc(Cl)cc3-c4ccn[nH]4
COc4ccc(CNC(=O)c3ccc(-c2cc1ccccc1oc2=O)cc3)cc4
CCOC(=O)c2cn1cc(C)ccc1n2
COc3ccc(-c2nnc(COc1ccc(OCC(=O)O)c(C)c1)o2)cc3
COc1ccccc1C5(=O)NCC(=O)(NC=Cc2ccccc2)C(Cc4nc3c(C)cccc3[nH]4)CC5
CCCCN(CCCC)C(=O)C(C)OC(=O)CCCNc2c(OC)c1cccc(F)c1n2Cc3ccccc3
O=C(O)c2ccc(NN=Cc1ccc([N+](=O)[O-])o1)cc2
O=Cc36nn(CCCCN2CCN(C1CCCC1)CC2)c5c3-c4ccccc4S(=O)(=O)N5C6C7CC7
CN(C)C(=O)C(=CC(C)(C)O)c4ccc(-c2c(-c1ccc(C(F)(F)F)cc1)sc3c(CCN)c(O)ccc23)cc4
Cc6cccc(-c4nn(C(=S)NCCCN3CCN(c1ccnc2cc(Cl)ccc12)CC3)cc4-c5ccccc5)c6
CS(=O)c1ccccc1-c4ccc3cc(NC(=O)C2CC2F)ncc3c4
CC(=C1[nH]c(=O)n(C)c1=O)c2ccc3c(c2)CC56C3C4CC(CC(C4)C5)C6
Fc%11ccc(C%10CCN9Cc1c(cccc18OC7(c2ccccc2)(C3CCCCC3)NC(C56CC4CC(CC(C4)C5)C6)CC7C8)C9=C%10)cc%11
O=C(O)c2cc1sccc1n2C4CCN(C3CCCC3)CC4
O=CNC(Cc1c[nH]cn1)C(=O)O
COC(=O)c3ccc(NC(=O)Nc1cc(C(F)(F)F)ccc1N2CCOCC2)cc3
CC(CC(=O)NCC(N)=O)c1ccccc1
CCCOC(=O)c1c(C)[nH]c(C)c1C(=O)c2ccc(C(F)(F)F)cc2
C=C8CN6CC(=O)N5C(Cc1ccc(O)cc1)C(=O)N(Cc3cccc4c(-c2ccccc2)cn(C)c34)CC5N6C(=O)N(Cc7ccccc7)C8=O
COC(=O)c2c(C(F)(F)F)[n+]([O-])c1cc(C)c(C)cc1[n+]2[O-]
O=C2C(=Cc1ccc(O)c(O)c1)CCC2=Cc3ccc(O)cc3
COc2cccc(C=CC(=O)c1cccc(C)c1O)c2OC
CCOC(=O)C(NC(=O)OCC)C1OCCO1
Cc2cccc(NC(=O)c1ccc(Br)c(F)c1)c2
O=C(O)c4c(-c1ccccc1)c3cc(NCCCN2CCOCC2)ccc3n4Cc5ccccc5
COc1ccccc1NC(=O)C(C)NCCNCC(=O)Nc2cccc(C)c2C(=O)Nc3cccnc3
Cc4ccc(CCOc3ccc(CON=C(c1ccc(C#N)cc1)c2cnccn2)cc3)cc4
COc2ccc(C(C)=NNC(=O)C(=O)Nc1ccc(C(F)(F)F)cc1)cc2
CCOP(=O)(OCC)CN3C(=O)C(=NNC(=S)Nc1ccccc1)c2ccccc2C3=S
COC(=O)CCCNC(=O)C(=O)C(CC1CCCCC1)NC(=O)c2cccc(O)c2
COc1ccccc1C5(NC(=O)CN4C(=O)CN=C(c2ccccc2)c3ccccc34)CCCC5
NCCCCC=C(c1ccncc1)c2ccccn2
COC(=O)NCC(=O)(N1CCCC1c6ncc(C#Cc5ccc(-c4ccc(-c3cnc(C2CCCN2C(=O)C(NC(=O)OC)C(C)C)[nH]3)cc4)cc5)[nH]6)c7ccccc7
COCCN2C(=O)C(=C(C)C(F)=Cc1c(C)cc(C)cc1C)SC2=S
Cc1ccc4c(c1)CN(C(=O)c3cc2ccccc2oc3=O)CC4
O=C(c2ccc1ccccc1c2Cl)c4ccc(SCCn3ccnc3)cc4
CC=N(CCCCCCCCCOc2ccc(C1=NC(C)CN1)cc2)c5cc(OCc4ccc3ccccc3n4)ccc5O
CC=C4C=C(C(=O)Nc1c(OC)cc2c(c1OC)C(=O)C=CC2=O)C(c3ccccc3)C(C[N+](C)(C)C)=N4
CCCCOCC(O)Cn2cccc(-c1ccccc1)c2=O
CC4(C)CC(=O)N(CC2CCN(Cc1ccccc1)CC2)c3ncc(Cl)c(Cl)c34
CS(=O)(=O)NCC#Cc1ccccc1
CC(C)(C)NCC(O)COc3cccc(C(=CS1C(=O)NC(C)(C)C1=O)c2ccccc2)c3
CCc1noc(C)c1C(=O)OC
N=C(N)c6cc5cc(Oc4cccc(-c3ccc(-c2nc1cc(C(=N)N)ccc1[nH]2)cc3)c4)ccc5s6
CCn2c(O)nc(NCCc1ccc(OC)c(OC)c1)cc2=O
Cn2ncc(C(=O)N1CCC1)c2C(=O)Nc3cnc(C#N)cc3C5CCC(c4nnn[nH]4)CC5
CCOP(=O)(OCC)C(N=Nc1ccc(C(F)(F)F)cc1)c2ccccc2
Nc3nc(=O)c2ncn(C1OC(CO)C(O)C1O)c2[nH]3
Cc2ccc(S(=O)(=O)NC(=O)C(C)OC(=O)c1ccc(C)cc1)cc2
O=C(Nc2csc(-c1ccncc1)n2)Nc3ccc(Cl)c(Cl)c3
CCCc4cccc(-c2cc(NC(=O)C1CNC(=O)C1)nn2-c3cccc(C#N)c3)c4
CS(=O)(=O)CCC1CC(CO)N(C(=O)CCN)C1
COC(=O)c1ccccc1OCC(OC)c4sc(-c3ccc(CN2CCOCC2)cc3)nc4C
CCCCCCCCN1CCCC(CCCC)C1
O=C(O)CCCc4ccc(OCCN(c1ccccc1C#N)c3nc2ccccc2s3)cc4
CCC(C)CN(C(=O)C(C)NC(=O)C(CC(=O)O)NC(=O)CCC(N)C(=O)O)C(=O)NC(C(=O)NC(Cc1ccc(O)cc1)C(N)=O)C(C)c2cccc3ccccc23
Cc1ccc2c(c1)c(=O)c(C)c(C)n2C(=O)c3ccccn3
Cc4cccc(C2c1c(cc(C)oc1=O)OC(=N)C2C(=O)NC3CCCC3)c4
CCNC1=CC(=O)C=CC1=N
Cc3ccc(C(=NO)N1CCCCCC1)c(Oc2cccc(F)c2)n3
CNC(=O)Oc1ccc(Br)c2c1CC(N)CC2
O=[N+]([O-])c1ccccc1-c3c(-c2cccs2)ncn3C4OC(CO)C(O)C4O
O=C(CSc1ccccc1F)OCC(=O)N3CCCc2ccccc23
CCc2cc(C(=O)N(CC)Cc1scnc1C)sc2C
CCn4c1ccccc1c3cc(C(=O)Nc2cc(OC)c(OC)c(OC)c2)ccc34
COc3ccc(NC(=O)Nc2ccc(-c1c[nH]cn1)cc2)cc3
Cc4ccnc5ccc(CCC1C(=O)N(C)C(=O)C1Cc2ccc3(C#N)c(c2)OCO3)cc45
CN(C)CCCOC(=O)C(C(O)c1ccccc1)NC(=O)Cc2ccc(C(F)(F)F)cc2
Cc3cccc(CNc2ccc(NC(=O)c1ccc(C)nc1)cc2)c3
CN(C)CCCOc2ccc(-c1nnc(N)o1)cc2[N+](=O)[O-]
CC(=O)C1CCCC1C
CCC(=O)Nc4cccc(NC(=O)Cn3nnc(C(=O)Nc1ccc2c(c1)OCO2)c3N)c4
COccccNC8(=O)Cc2[nH]c1(c(C)cccc1c2C6CC(C)CC7C(=O)N(CCCCCCNC(=O)CCNC(=O)C4CCC(CCNC(=O)c3noc(=S)[nH]3)c4-c5c(C)cc(C)cc5C)C(=O)CN67)(CC)c8
Cc2c(CC(=O)OCC(C)(C)C)c1cc(Cl)ccc1n2C(=O)c3ccc(Cl)c(F)c3
CC(C)CCNC(=O)CN3C(=O)COc2ccc(S(=O)(=O)N1CCC(C)CC1)cc23
COc5ccc(C(=O)N(C(=O)c2c(-c1ccccc1)[nH]c3ccccc23)C4CCCCCC4)cc5
COcc5c-c4(nc3c(N)c2ncn(C1OC(CO)C(O)C1O)c2nc3[nH]4)cc(OC)c5OC
CCCCn3c1ccccc1c2cc(C(=O)NC(COP(=O)(O)O)C(=O)O)ccc23
CCCCCCCCc1ccc(CCC(N)(CO)CO)cc1
O=C(COC(=O)COc1ccccc1)NC(=O)Nc2ccccc2Cl
Ccc4nC3(C(=O)N2CC(=O)NC1(C(F)(F)F)CC1C=CCCCCN(C(=O)OC(C)(C)C)C(=O)N2C3)nn4
CCOC(=O)c2[nH]c(C)c(-c1nc(OC)c(OC)c(OC)n1)c2C#N
CSc2nc1c(N(CCC#N)CCC#N)c(Br)cnc1[nH]2
COc3ccc(-c2nc(CS(=O)CC(=O)NCc1ccc(C)cc1)c(C)o2)cc3OC
Cc1nn(C)cc1Cl
Cc3noc(CCNC(=O)c2ccc(COc1ccc(C(F)(F)F)cc1Cl)cc2)n3
Cc4ccc(-c2nn1n(C)c(=O)cc(C)n1c2C(=O)NCc3ccco3)cc4C
CC(C)CCNC4CCC(Oc1cc(O)c3c(c1)C(=Cc2cccc(C#N)c2)C(=O)N3)C4
CN(C)c1ncnc2[nH]cnc12
COc3ccc(CNC(=O)Nc2ccc(C)n(-c1ccccn1)c2=O)cc3
CNC(=O)C(NC(=O)C(CC(C)C)C2(CSC3c1ccccc1C(=O)N23)C(=O)NO)N=Cc5ccc4ccccc4c5
CCCCCNC(=O)Nc3nc2ccc(-c1ccncc1)cc2s3
C#CC(=O)OC3C1C(=C)C(O)CCC1(C)C2(O)CC(O)C(COC(=O)C(C)CC)C(C)(C)C2C3=O
COc1cccc(OC)c1C(=O)Nc3ccc(C)c(NC(=O)c2cccc(C(C)=O)c2)c3
CCCc2ccc(OCC)c(C(=O)Nc1ccc([N+](=O)[O-])cc1O)c2O
CC(NCc2coc(-c1ccc(Cl)cc1)n2)c3ccccn3
COc3ccc(C(=O)NCC(=O)Nc1ccc2c(c1)OCCO2)cc3OC
CCC1=CCC=C2C(=O)C(C)(O)OC(=O)C12O
CN(C)N=Nc4ccc3nc(NC(=O)c2cccc(OCc1cccs1)c2)sc3c4
O=C3C=C(C(=O)N(C1CC1)C2CC2)NC(=O)N3
O=c1nc[nH]3cc1Oc2cc(O)ccc2-3
COc4cccc(S(=O)(=O)N(C)CC3Oc2ccc(NC(=O)Nc1ccc(F)cc1)cc2CC(=O)N(C(C)CO)CC3C)c4
O=C3COc2cc(Cl)c(C(=O)CCc1ccc(Cl)cc1)cc2N3
CC(C)C4(=O)N(Cc1ccco1)C(c2ccco2)C3C(=O)N(C(C)(C)C)C(=O)C34
COC(=O)c3ccc(OCC(=O)NCC(=O)c2nn1cccnc1c2Cl)cc3
Cc3ccc(Nc2nc(N)c(C(=O)c1ccc(C)cc1)s2)cc3
Occ3cc(O)cC(NCCCNCCCCCCCCCNCCCN(Cc1ccc(Cl)cc1)Cc2ccc(Cl)c(Cl)c2)c3
CCOc4cc(C(=O)NC(Cc2ccc(-c1cccc(OC)c1)cc2)C(=O)Nc3ccn(C)n3)ccc4C
CNCCC(Oc2ccc(C(=O)C1CC1)cc2)c3ccc(O)cc3
COc3cc(C(=O)c2[nH]c(C)c(C(=O)NCCN1CCOCC1)c2C)cc(OC)c3OC
Oc1cc3c(cc1O)C(Cc2cc(O)c(O)cc2O)C(O)CO3
CC(C)(C)NC(=O)C(F)(F)c1ccccc1
COC(=O)c2ccc(CNC(=O)Cn1ccc(=O)n(C)c1=O)o2
CCOC(=O)c2cc1ccsc1n2CC3(=O)NC(C)CC(C)(C)C3
NC7(COc1ccccc1)CCC(NC6Cc2cc(C#N)ccc2N5(Cc3cncn3Cc4ccc(C#N)cc45)C6)CC7
CCC(=O)N(CCC(=O)O)C=C(O)c1ccccc1
COc4cc(Nc1ncnc2c1cnn2-c3ccccc3)cc(OC)c4OC
CCN(CC)C(=O)c2cnn(-c1cccc(C(F)(F)F)c1)c2C3CCNCC3
COC1COCCC1N7CC4CC(C(=O)N3CCN(C2CCCC2)CC3)CC4(C(=O)N6CCc5sccc5C6)C7
NCc1ccccc1CNCCCC(F)(F)F
NC(=O)CCC(C(=O)O)NC(=O)C(Cc1ccccc1)NC(=O)C(CS)NC(=O)C(N)Cc2ccc(O)cc2
Cc1ncccc1C(=O)NN=C2CCCCCCC2
COc4cc3nc(N2CCN(C(=O)c1cc(C)c(Cl)c(Cl)c1)CC2)nc(N)c3cc4OC
COCCCN3CCOC2CN(C(=O)Cc1cccs1)CCC2C3
O=C(O)CC(=O)n3cc(-c1ccccc1NCc2cc[nH]n2)nn3
NC(=O)CCN(C(=O)C(CCC(N)=O)NC(=O)CNC(=O)C(CO)NC(=O)C(NC(=O)C(CCCN)NC(=O)c1cccc(O)c1O)C2CCCC2)C(=O)N3CCCC3C(=O)N4CCCC4C(=O)NCC(CC(=O)O)O
CC1CCCC(C)N1C(=O)CSc3nc2ccccc2o3
CCN4CCN(C(=O)c2cnn(-c1ccc(OC)cc1)c2-n3cccc3)CC4
CCC5OC(=O)C(C)C(OC1CC(C)(OC)C(O)C(C)O1)C(C)C(OC2OC(C)CC(N(C)C)C2O)C(C)(OCC=NOCc4ccc3ccccc3c4)CC(C)C(=O)C(C)C(O)C5(C)O
CC(NC(=O)c2cc1ccccc1oc2=O)c3cc(Cl)ccc3O
O=P(O)(O)CN(c2cc(Nc1ccccc1)ccc23SNCC(CO)O3)P(=O)(O)O
O=C(OCC1CO1)c2ccccc2Nc3c(F)cc(F)cc3F
COC(=O)C(Cc1ccc(Cl)cc1)NC(=O)Cnc(=O)c2c(C)cccc2nCC(=O)Nc3ccc(F)cc3F
O=C(O)c3c(-c1cccs1)c2cc(Br)ccc2n3Cc4ccccn4
O=C(OCC(=O)N1CCOCC1)c2ccc3c(c2)OCO3
C=CCCOC(CCC=C)C2=CC(=O)c1c(OC)ccc(O)c1C2=O
CCN(CC)CCNC(=O)c2cc(C)n(-c1cccc(OC)c1)c2C
CN(Cc1ccccc1)Cc2ccccc2
CC=C3SC(Nc1cc2c(cc1C)CNC2=O)=NC3=O
COcc5cC3(c2c(-c1cccc(Br)c1)n[nH]c2C(=O)N3CCN4CCCCC4)ccc5O
O=[N+]([O-])c4ccc(CC3=NN(Cc1ccccc1)C(c2ccccc2)C3)cc4
COc1ccccc1N4CCN(c2nc3c(cc2C#N)CCC3)CC4
COc3ccc2nc(Cc1ccc(O)cc1)cn2c3
COc3ccc(-c2nn(-c1ccc(Cl)cc1)cc2C(=O)NCCCCN(C)C)cc3
COc1ccccc1C(=O)Nc2nc4n(n2)C(c3ccccc3)CC(=O)N4
CCCCCCCCNC(=NC)NCCCN(CCCCCCC)CCCCCCCC
COc3ccc25cc(c1cc(OC)c(OC)cc1c2c3)C4CCCN4C5
COC(=O)c3ccc(CSCC(NC(=O)c1ccccc1)C(=O)NC(CC(N)=O)C(=O)NC(Cc2ccccc2)C(N)=O)cc3
CC(=O)Nc4cccc(-c3ccc(C1CN(C(=O)OC(C)(C)C)CCC1CNCC2CCCCC2)cc3)c4
Cc2ccc(S(=O)(=O)N(C)c1c(C)[nH]c(C)nc1=O)cc2
CCC(NC(=O)Nc1nccc(n1)OC)c2ccccc2
C=CCOc1c5cc(cc1OC)(C4CC3c2cc(OC)c(OC)cc2CCN3CC4)N(C)C5=O
CC(C)CN(CC(C)C)C(=O)Cc2c(-c1ccc(Cl)cc1)[nH]c3ccccc23
CC(=O)NC(Cc1c[nH]c2ccccc12)C(=O)NC(CN4CCC(c3ccccc3)CC4)C(=O)NC(CC(=O)O)C(=O)NC(Cc5ccccc5)C(N)=O
COCCN(C(=O)C2CCCN(Cc1ccco1)C2)C(=O)c3cccc(F)c3
FC(F)CCOc2nc(Cc1ccccc1)nc3ncccc23
Cc2ccc(S(=O)(=O)N1CCOCC1)cc2
CC(C)C(CCC2(=O)NCC(C1CCCCC1)CC2C(=O)NC(C)(C)C)C(=O)O
Cc2cc(CC(=O)N1CC(C)OC(C)C1)n(C)n2
COc1ccccc1NC(=O)C(CNC(=O)c2ccco2)N3CCOCC3
COC(=O)NC(=O)C(CC(C)C)NC(=O)OC(C)(C)C
O=C(Nc2ccc(C#Cc1cccnc1)c(Cl)c2)c3cn[nH]c3
COc1ccc(Cl)cc1C(=O)NNC(=S)NC(C)=O
O=C(c1cccs1)N4CCC(n3nnc(Cn2cccn2)n3)CC4
COC(=O)COc2cccc3(OCc1cc(C)cc(C)c1)ccc(=O)oc23
CC(C)(C)NC(=O)c2cccc(S(=O)(=O)C=Cc1ccc(Cl)cc1)c2
FC(F)(F)c3cccc(-c2nnc(NCC1=NCCN1)s2)c3
Fc5ccc(CCCCN1CCC4(CC1)NC(c2ccccc2)c3ccccc34)cc5
O=C(O)c4ccc(-n3cc(-c1cccc2ccccc12)[nH]c3=S)cc4
COc1c(Cl)ccc(c1Cl)C3=C(Cl)C(=O)N(CCCN2CCOCC2)C3=O
CC(NC(=O)c1ccco1)C(=O)N3CCN(C(=O)C2CCCCC2)CC3
COC(=O)C=Cc2ccc1cccc(O)c1n2
CC(C)(C)OC(=O)NCCCCC(NC(=O)CSc1ccccc1)C(=O)NC(Cc2ccccc2)C(=O)NCCCN3CCOCC3
NC(=O)C=CCCOc2ccc1ccc(=O)oc1c2
CC(C)(C)OC(=O)NCCCCCNc3nc(-c1cccc2ccccc12)nc4ccccc34
Cc1cc(=O)oc2cc3c(cc12)OCCC3-c4ccc(F)cc4
CCc2ccc(-c1nc(CSCC(=O)N(CC)CC)c(C)o1)cc2
N=C(NCC1CC1)c2ccccc2
O=C(COC(=O)CNC(=O)c1ccc(Cl)cc1Cl)NCc2ccccc2
CCc2ccc(N(CCO)C(=O)Nc1cccc(C)c1C)cc2
COcc4ccC1(CC3CCC(C1c2ccc(Cl)c(Cl)c2)N3C)cc4OC
COC(CCC(C)C3CCC4C2CCC1CC(OC(C)=O)(CCC1(C)C2CC(OC(C)=O)C34C)O5OCCCO5)C(N)=O
Cc1n[nH]c4c1C(c2ccc(C(C)C)cc2)C3C(=O)CC(C)(C)CC3=N4
CCN(Cc3ccc2ccc(C(O)CNC(C)(C)C(=O)Nc1ccc(Cl)c(Cl)c1)cc2n3)c4ccc(O)c(Cl)c4
CCC(C)C(NC(=O)C(C)(Cc1ccccc1)NC(=O)c2ccccc2Cl)C(=O)NCC(=O)OC(C)(C)C
CCNC(=O)Nc2nc1cc(OCC(F)(F)C(F)F)nc(CC)c1s2
COc1cccc3c1c(NS(=O)(=O)c2ccc(S(N)(=O)=O)s2)nn3Cc4ccccc4
CC(C)(C)CCOc1ccc2c(c1)C(=O)C(=O)N2Cc3cc(F)ccc3C#N
COc1ccccc1NP2(=O)(CN3CN(C2)C(C(C)(C)C)C3)Oc5ccc4ccccc4c5
CONC(=O)c2c(CN=C(N)N)cc(-c1cccc(OC)c1)cc2-c3ccc(C)cc3
C=CCC(NC(=O)Nc1cccc(C)c1)C(=O)N(CC=C)c3cc(C(=O)Nc2cc(C(=O)NCC(O)CC)n(C)c2)ccc3OC
CCN(CC)S(=O)(=O)c3ccc(N1CCOCC1)c(NC(=O)CCCS(=O)(=O)c2cccc(C(F)(F)F)c2)c3
OCC1CCCCN1CCc6ccc(-c2ccc5c(c2)Cc4cc(N3CCNCC3)ccc4-5)cc6
CCCCC3(CCCC)CS(=O)(=O)c1ccc(N(C)C)cc1C(c2ccccc2O)C3O
CC(C)c2onc(-c1c(Cl)cccc1Cl)c2COc5ccc(-c4nc3cc(C(=O)O)ccc3s4)cc5
Cn4c(CSc2nnc(CNC(=O)c1cccs1)n2-c3ccccc3)n[nH]c4=S
COC(C)CN5CCCN(Cc4ccc(-c3nc(Cc2ccc(-c1cnn(C)c1)cc2)no3)cc4)CC5
CCCCCCCCCC(=O)Cc2nc1cc(OC)ccc1o2
CC(C)CC(NC(=O)CCC(=O)C(N)CC(=O)O)C(=O)NC(Cc1c[nH]c2ccccc12)C(N)=O
Cc3nc(C)n(CCCCN2CCOC(Cn1cccn1)C2)n3
COc3ccc2oc(=O)c(C=Cc1ccc(OC)c(OC)c1)cc2c3
O=C(NCc1ccco1)C3CCN(C(=O)c2cnccn2)CC3
CC(C)C(=O)N3CCC(n2cc(CNC(=O)c1ccccn1)nn2)CC3
COc4ccc3nn(CC(=O)Nc2cnn(-c1ccccc1C)c2)c(=O)n3c4
CCCCNC(=O)c3c(S(=O)(=O)c1ccccc1)c(-c2ccccc2)n(N)c3C
COc3cc(C(=O)c2ccn(-c1cccc(C(F)(F)F)c1)c2)cc(OC)c3OC
C=C2CC(O)C1C(C)(C)C(=O)CCC1(C)C2CC=CC(=O)O3CC=C(CO)CC3=O
Cc4ccc(-c3csc(N2CCN(C(=O)COc1cccc(C)c1)CC2)n3)cc4Cl
Cc2cc(N)nc(CCc1cccc(C(F)(F)F)c1)c2
CC(=CC(=O)O)c2ccc(OCCCOc1ccc(Cl)cc1)cc2
Ccc4ccn3cC(N1CCCCC1Cn2nc(C)nc2C)oc3c4
COc3ccc(C2=NN(C(C)=O)C(c1ccc(C)cc1)C2)cc3OC
O=CCC26Nc1ccccc1N=C2NCCOC5CN(c4ccc(OC3CCOC3)cc4)CCN5C6=O
CC(=O)NCSC3=C(C#N)C(c1ccc2c(c1)OCO2)CC(=O)N3C
Cc2nc1cc4c(cc1c(=O)n2N=Cc3cccc(F)c3)OCO4
CCC(C)Sc3nc(-c1ccccc1)c(-c2ccccc2)[nH]3
O=C(CSc2nnc(-c1ccc(N=C=S)cc1)o2)Nc4cccc(S(=O)(=O)Nc3ccc(Cl)cc3)c4
O=c2[nH]nc(CCn1cccn1)n2-c3cccc(Cl)c3
O=C(O)CCC(NC(=O)N(CCCl)N=O)C(=O)O
O=C(C=CC=Cc1ccccc1O)c2ccccc2
CN(C)c3ccc(OCC2CCN(Cc1ccsc1)CC2)cc3
CCCCCC(=O)OC2(c1cccc([N+](=O)[O-])c1)CCN(C)CC2
CCCCn1c(C)cc3c(c1=O)C(c2ccc(F)c(Br)c2)C(C(=O)O)C3
CCC(C)C(NC(=O)C2(NC(=O)OC(C)(C)C)Cc1ccccc1C2)C(=O)O
O=C(Nc2ccc(S(=O)(=O)N1CCCC1)cc2)c3ccccc3
NCCCC(NCc1ccccc1Cc2ccccc2)=NO
NCCCCC(NC(=O)c2cc1ccccc1o2)C(=O)O
CC(C)CC(=O)c1c(O)c5c(c3c1OC(c2ccc(O)c(O)c2)CC3)OCC(c4ccc(O)c(O)c4)O5
Cc1ccc(C=NNC(=O)C(Cl)Cl)o1
O=C(CCc1ccccc1)N5CCCC(n4c(C(=O)N2CCCC2)cc3ccccc34)C5
CC(=NNC(N)=S)c2ccc(NC(=O)c1cccs1)cc2
COcc7ccn6c1cc(Cl)ccc1cN(CCCN(CCCNc3c2ccc(Cl)cc2nc4ccc(OC)cc34)Cc5ccccc5)c6c7
O=C(NCc1ccco1)c5ccc(CN4Cc2ccccc2Oc3ccc(Cl)cc34)cc5
C=CCCCCOC(=O)CCNC(=O)C1CC4CN1C(=O)C(C)NC(=O)C2CCCN2C(=O)C(C)NC(=O)C3CCCCN3C4=O
CCc1cccc(CC)c1N=C2OC(CN)C(O)C2O
Cc5cc(C)nc(NC(=O)c4ccc(C)c(Nc2ncnc3cnc(N1CCN(CCO)CC1)nc23)c4)n5
Cnc4C(=O)(NCCCCCCCCOc1cccc2ncccc12)cc3ccccc34
C3C2(CCSc1ncccc1C(=O)O)CC4CC(C2)CC3C4
CC(=O)NCCC(c3ccc(C(=O)N(O)C1CCc2c1cccc2C)cc3)c4ccccc4
Cc3ccc(S(=O)(=O)C2(C(=O)NO)CCN(Cc1ccc(C)o1)CC2)cc3
O=C(O)CN2C(=O)C(=O)N(c1ccc(F)cc1F)C2=O
CC4nc(Sc1ccc(C)cc1)c3nc2c(N)ncnc2nc34
CCc3nn(Cc1cccc(OC(=O)N(CC)CC)c1)c(=NC(=O)c2cc(C)nn2C)s3
Cn1cccc1C=NNC(=O)C3CC(=O)N(c2ccc(Cl)cc2)C3
COc4ccc(CCNC(=O)c3cc2c(Cc1cccc(C(F)(F)F)c1)n[nH]c2cc3O)cc4
OCC=CC(C#Cc1cccnc1)CCCC=CCCCCCCCc2ncco2
CCCCCc2ccc(-c1nc(C(N)=O)cs1)cc2
COc5ccc(CNC(=O)c4ccc(Nc2c1ccccc1nc3ccccc23)cc4)cc5OC
COc5ccc(-c3nc2c(S(=O)(=O)c1ccc(Cl)cc1)nnn2c4ccc(Cl)cc34)cc5
COc4cc(Nc1nc3c(s1)CCC(c2ccccc2)C3)cc(OC)c4OC
CN(Cc1cnc(N)nc1)c3ccnc(Oc2cccc(F)c2)c3C#N
CCOC(=O)C4CSC(c1ccccc1)C(c2ccc3c(c2)OCO3)N4C(=O)OCC
CN1CC2CC1C(N2c3ccccc3)c4ccccc4
CC(NC(=O)Nc4cc3[nH]nc(-c2ccc(=O)n(C1CC1)c2)c3cn4)c5ccc(F)c(Cl)c5
COc3ccc(N(CC(=O)Nc1ccc(Cl)cc1C)S(=O)(=O)c2c(C)nc(=O)[nH]c2O)cc3
Cc4nc3ccc(C(=O)Nc2cnn(-c1ccccc1)c2)cc3c(=O)n4-c5cccc(C)c5
Cc3cnc(-c2nc(Nc1cccc(NC(=O)C(C)C)c1)n(CC(C)C)n2)cn3
Cc3nnc(NC(=O)C(O)=Cc2cc(S(=O)(=O)N1CCCCC1)ccc2C)s3
COc1ccccc13NCC(NC(=O)Nc2c(C(C)C)cc(N)cc2C(C)C)CC3
COc4cccc(CN3CCN(CCOC(c1ccccc1)c2ccccc2)CC3)c4
O=C(O)CCCC6c3ccc(OCC(O)COc1ccc2c(c1)CCNC2)cc3CC(C(=O)NCc4ccco4)c5cccc(Cl)c56
COC4CCN(c3nccc(CCCCOc2c(Cl)cc(-c1cncnc1)cc2Cl)n3)C4
CCNC(=O)C(Cc1ccccc1)NC(=O)C(NC(=O)C(Cc2cccc(O)c2)NC(=O)C(CCCN=C(N)N)NC(=O)C(CCCN=C(N)N)NC(C)=O)C(C)C
CCn3cc(C(=O)OCC(=O)c1cc(C)c(C)cc1OC)c(=O)c2ccc(C)nc23
COc1ccc5c(c1)C2(=CCNC4=C2S(=O)(=O)C(c3ccccc3)=N4)C(=O)N5
Cc1n([N+](=O)[O-])cnn1C(C)C(=O)OCC(=O)c2ccc(Br)cc2
CCN3CCN(CCCSc2nnc(-c1ccc(N(C)C)cc1)n2N)CC3
COc2ccc(S(=O)(=O)NCc1ccncc1)cc2C
CCCCCCCCCCCCCCCCCCCC(CCCCCCCCCCCCCCCCC)C(=O)N(CCO1COC(COC(=O)CCCCCCCCCCC)C(O)C1O)C(=O)NCCCCCCCCCCCCCCC
O=C(NC2CCN(CC1CCCN1)C2)c3cc(Cl)cc(Cl)c3
COc4ccc(N(CC(=O)NN=Cc1cc(OC)c2c(c1)OCO2)S(=O)(=O)c3ccccc3)cc4
O=c2[nH]c1ccccc1c(=O)n2CC3CN4CCC3CC4
O=C(NCCCN1CCOCC1)c3cccc(NCc2ccccc2[N+](=O)[O-])c3
O=C4CC(N3CCN(C(=O)c2cc1cc(OCC(F)(F)F)ccc1[nH]2)CC3)C(=O)N4c5ccccc5
COC(=O)CCN(CC(O)C(Cc1ccccc1)NC(=O)c3cc(C(=O)N(C)C)cc(N(c2ccccc2)S(C)(=O)=O)c3)C(=O)NC(C(=O)N(C)C)C(C)C
CC(NCc2coc(-c1ccccc1O)n2)c3ccc(Cl)cc3
CC(c1ccc(F)cc1)n3c(C2CCCCC2)n[nH]c3=O
CC(=O)Nc3ccc(-n2nnc1ccccc12)cc3Cl
CC(C)C3C(=O)CC(c2ccc(-c1cccc(N)c1)cc2F)C(=N)N3
C=CC(=O)N4CCCC(n3nc(-c1ccccc1)c2c(N)ncnc23)C4
CN4C(=O)C(NC(=O)Nc1ccccc1F)N=C(c2ccccc2)c3ccccc34
CC(C)(C)c1cc(=O)no1
O=C(COC(=O)c1ccccn1)NCc2cccs2
CCCCCCCCC=CCCCCCCCC(=O)N(Cc1ccccc1)CC(O)c2ccccc2
CN(C)C(C)c1ccccc1Br
O=C(Nc1cn3c(n1)CN(S(=O)(=O)c2ccc(Br)cc2)CC3)C4CC4
CCC(=O)CCCCCC1COccccNC2(=O)C(CC(=O)OC(C)(C)C)OCC=C(C)C=CC=CC=C1C(=O)N2
Cc2cc(C)cc(OCc1ccccc1C(=O)O)c2
CC(C)c3ccc(C(=O)N2CCN(C(=O)c1ccc(Br)cc1)CC2)cc3
O=S(=O)(c1ccc(Cl)cc1)NC2=NCCS2
Cc4cc(C)nc(N3CCN(CC(c1cccs1)N2CCN(C)CC2)CC3)n4
Nc1ccccc1S(=O)(=O)N5CCn4c(nc3c(Nc2cccnc2)nc(Cl)nc34)C5CCO
CC2C(=NO)CCc1ccccc12
CN(C(=O)c1ccccc1)N2C(=O)CSC2c3cccc([N+](=O)[O-])c3
CSc4nc(=Cc1cccnc1)c3cnn(C2CCOCC2)c3n4
CCNc4nc(NC(C)c1ccc(F)cc1)nc(Oc3ccc2ncccc2c3)n4
CCN(CC(=O)NC(CC(=O)O)C(=O)CNC(=O)c1nccs1)C(=O)c3cc2cc(Cl)ccc2s3
C=C(C)CC(CN2CCC3(C)c1ccccc1CC2C3(C)C)c4ccccc4
O=C3c1cc([N+](=O)[O-])ccc1NC(c2ccc(Cl)cc2Cl)N3c4ccc(O)cc4O
Clc3ccc(CSc2nnc(Nc1ccc(Br)cc1)s2)cc3
COc2cc(C(=O)N(C)CC(=O)Nc1ccc(N)cc1OC)cc(OC)c2OC
CCOC(=O)c2cncn(-c1ccccc1F)c2=O
O=C(CN4C(=O)C(CSCC(=O)Nc1nccs1)N=C(c2ccccc2)c3ccccc34)Nc5ccc(C(F)(F)F)cc5
CCN6CCC4(CNCCCc13ccc(O)c(O)c1-c2cc5(c(cc2O)CC3)C4C(C)(O)C(=O)N5)OC6=O
COC(=O)c2cc(-c1ccc(C)c(C)c1)nn2CC(=O)N(C)C
CS(=O)(=O)Nc1ccc6c(c1)S(=O)(=O)NC(=C5C(=O)C3C2CCC(C2)C3N(Cc4ccc([N+](=O)[O-])cc4)C5=O)N6
Cnc4C(Oc1ccccc1NC(=O)Nc2nccs2)nc3cccnc34
CCCN(CCC)CC#CC(O)(c1ccccc1)c2ccccc2
CCCCCC#CC[N+](C)(C)Cc1ccccc1
COc4ccc(-n3cc2cccc(C(=O)N1CCC(C)CC1)c2n3)cc4
N#CC(=Cc1ccc(O)cc1)C(=O)c2ccccc2
CNC4CCN(c3c(F)cc2c(=O)c(C(=O)O)cn(C1CC1)c2c3F)C4
O=C(Nc3cccc(-c2cn1ccccc1n2)c3)c4ccccc4F
CCSC(=O)CC3CNC(=O)(Cnn2cnc1ccccc12)CC3
O=C(CCc1ccccc1)NN=C4C(=O)N(Cc2ccco2)c3ccc(F)cc34
CC(C)CC(N)C(=O)NOC(=O)NCc1ccccc1
CN(C)C(=O)c5cc4cnc(Nc3ccc(C(=O)N2CCN(C1CCCC1)CC2)cn3)nc4n5C6CCCC6
CCCCCC(c1ncc(C(=O)O)n1Cc2ccc(C(=O)O)cc2=O)C(=O)O
CNC2CCC(c1ccc(Br)cc1)C(CSCC(O)CO)C2
COc3ccc(Oc2ncc(C(=O)N(C)C1CCN(C)CC1)s2)cc3
Cc1ccnc(C)c1OC(=O)CN2CCCC2C(=O)N3CCNCC3
Cc1cc(Cl)cc(C)c1-c3noc(-c2cccnc2)n3
CC(=O)c2cccc(NC(=O)Nc1cccc(C(=O)O)c1)c2
O=C(c1cc(Cl)c2c(c1)OCCCO2)N4CCN(C(=O)c3ccco3)CC4
O=[N+]([O-])c4ccc(CSc3nnc(-c1ccc2c(c1)OCCO2)o3)cc4
CN1CCCC2(C1)CN(C(=O)C(Cl)(Cl)Cl)C(=O)CO2
O=c1nc[nH]c2ccccc12
O=C(C=Cc1cccc(Cl)c1)NC(Cc2ccccc2O)C(=O)O
c4cnc(N3CCCC2(CCN(Cc1ccncc1)C2)C3)nc4
O=C(NCCC3CCC(Nc2ccc(-c1ccc(F)cc1)cn2)C(CO)O3)c5ccc(-c4ccccc4)cc5
O=C(O)c4cn(Cc2cnc(-c1cn[nH]c1)nc2)c3ccc(O)cc3c4=O
CC(C)(C)CNC(=O)c2nc1cc(Cl)ccc1n2Cc3ccc(Cl)cc3
O=CC(C4CCNS(=O)(=O)(Cc3nc(-c2noc(C1CC1)n2)oc3C(F)(F)F)C4)N7CCC(N6CCc5ccccc5C6)CC7
CN(C)CC(=O)NC4COc1ccccc1CC(O)CSCC(C(=O)O)NC(=O)C2CCCCN2C(=O)C(c3ccccc3)N(C)C4=O
Cc5ccc(C(=O)n4cc(CN2CCN(C(=O)c1ccc(Br)cc1)CC2)c(-c3ccc(Cl)cc3)n4)cc5
Cc4ccc(-c3ccc(CN2CC(N1CCCC1)CS2(=O)=O)cc3)cc4
Cn4c(=NNC(=O)c2ccc(NC(=O)c1ccccc1)cc2)sc3ccccc34
CCSc2nnc(-c1ccc(O)c(O)c1)o2
O=C(NC1CCCCC1NC(=O)c2ccco2)c3cc(C(F)(F)F)ccc3Cl
O=C(O)c4cn(-c1ccc(F)cc1F)c3nc(N2CCNCC2)c(F)cc3c4=O
CC3(C)CC(=O)C=C(Nc1cccc2[nH]ncc12)C3
Cc3cccc(-n2nnc(C(=O)N1CCN(C)CC1)c2N)c3C
O=C(CCC1CCCCC1)Oc3ccc(O)c(C(=O)c2cccc(C(=O)O)c2)c3
NC(=O)c2cc(-c1cc(C(F)(F)F)ncc1C(F)(F)F)ccc25N4C(CCc3ccc(C(F)(F)F)nc3C4)CC5
CCOC(=O)C2c1cccc(O)c1CCC2CC
COc3ccc(-c2cc1cc(C(=O)O)ccc1o2)cc3OC
CCCCCc3ccc(CNc1ncnc2ccsc12)cc3
Cc4ccc(NC(=O)Nc3nc2ccc(S(=O)(=O)N(C)c1cccc(C#N)c1)cc2s3)cc4
COc3cccc(-c1noc(C)c1C(=O)NCc2ccccc2OC)c3
CSc2nc(C)nc(Nc1cccc(Cl)c1)n2
COc4cccc(-c3csc(-c1c(OC)cc2c(c1OC)OCO2)n3)c4OC
CN(C)CCNc3ccc(-c2nc1cnccc1[nH]2)cc3
COc1ccc(C)cc1NC(=O)Nc2ccccc2C
COcc3cc-c2(ncn(-c1ccc(F)cc1)c2CC(=O)O)cc3
COc1cc(C(O)C(=O)O)ccc1O
O=C(Nc3ccc(S(=O)(=O)N2CC(c1ccco1)NC2=O)cc3)C4CCCCC4
Cc1cccc(C)c1-n2nc4c(c2NC(=O)c3cc(C(F)(F)F)ccc3Cl)CSC4
COc4cccc(-c3cn2cc(CCc1ccccc1)ccc2n3)c4OC
C=Cc1oc2c(c1C)C(=O)C(C)=C(OC)C2=O
Cc3cc(NC(=O)CN(C)Cc1ccc2c(c1)OCO2)nn3-c4ccccc4
O=c3oc2cc1oc(C(F)(F)F)cc(=O)c1cc2cc3-c4ccc(Cl)cc4
CCOc1ccc(Cl)cc1-c3cc(C(=O)NCCn2ccnc2)[nH]n3
NS(=O)(=O)c4ccc(N3CCN(CC(O)COc1ccccc1C(=O)CCc2ccc(F)cc2)CC3)cc4
CCCn2c(C)nc1c(SCC)nc(C)nc12
CC(C=NCc1ccc2c(c1)OCO2)=Cc3ccco3
CC(NC(=O)C(N)CCC(=O)O)c1ccccc1
CCCCCCC=CCCCCCCCCCC(=O)OCCO(COC2C(CO)OC(Oc1ccc(C)cc1)C(O)C2O)OC(=O)CCCCCCCCCCCCCCCC
CCCCCCCCCCCC(O)CCCC
COc3cc2nc(NC(=S)NN=Cc1ccccc1C(=O)O)nc(N(C)C)c2cc3OC
CCCCNC(=O)NC(c1ccco1)CP(=O)(OCC(C)C)OCC(C)C
C3cccc(C)(c2NC(=O)NC(=O)(C=CCc1cccnc1)C2=O)c3
CC(C)Oc2ccc(NCC=Cc1ccc(O)c(O)c1)cc2
O=C(CCNS(=O)(=O)c2ccc(Oc1ccccc1)cc2)OCc5cc(=O)n4nc(C3CC3)sc4n5
CC(C)(CCCOc3ccc(C(=O)Nc2cnn(Cc1ccccc1C#N)c2)cn3)C(=O)O
C=CCOc1ccccc1CN3CCN(C(=O)CN2CCOCC2)CC3
Cc3cccc(NC(=O)C(C)OC(=O)C=Cc1ccc2c(c1)OCO2)c3
CCCCCNC(=O)Nc1c(O)cccc1-c3n[nH]c(SCc2cccc(OC)c2)n3
Clc3ccc(CN2CCN(CCCc1ccccc1)CC2)cc3Cl
CCCCCCCCC=CCCCCCCCC(=O)OCC(O)COP(=O)([O-])OCC[N+](C)(C)C
COc2cc(C=C(Br)C(=O)N1CCOCC1)c([N+](=O)[O-])cc2OCc3ccc(Cl)cc3
O=C(CCc1ccc(O)c(CO)c1)OCn3nnc2ccccc2c3=O
NS(=O)(=O)c5ccc(N3N=C2c1ccccc1CC2C3c4ccc(F)cc4)cc5
CCCCCCCCCC[N+](C)(C)Cc1ccccc1
Cc4ncc(-c3ccc2nc(NC(=O)OC1CCCCC1)nn2c3)s4
O=C(NCc1ccc(F)cc1)c4oc3ccc(S(=O)(=O)N2CCCC2)cc3c4C5CCCCC5
CC2(NC(=O)CCS(=O)(=O)c1ccc(Cl)cc1)CCS(=O)(=O)C2
Cc5nc(NCc1ccc(C(F)(F)F)nc1OCC2CC2)cc(N3C4CCC3CC(O)C4)n5
CC(=O)OC1C=C(C(=O)NC(C)C(=O)O)N(C(=O)C(N)CC(C)C)C1
COc2ccc(CCC(=O)Nc1cc(OC)c(OC)c(OC)c1)cc2
COc3ccc(NC(=O)Nc1ccccc1N2CCNCC2)cc3
CCn4c(C)[n+](Cc2ccc(C(=O)NS(=O)(=O)c1ccc(C)c(C)c1)cc2OC)c3ccccc34
COc3ccc(-c2cc(C(=O)N1CCN(C)CC1)[nH]n2)cc3
O=c2[nH]c(=O)n(C1CC(O)C(CO)S1)cc2-c3ccccc3
O=C(O)c4ccc(-c3ccc(C=C2SC(=S)N(c1cccc([N+](=O)[O-])c1)C2=O)o3)cc4
Cn1nc(C(C)(C)C)cc1NC(=O)Nc2ccc(OC(F)(F)F)cc2
CC(C)(C)O3C(=O)NC(C(F)(F)F)(N2CCN(c1ccccc1F)CC2)O3
NC(=O)CCc2cccc(C(=O)Nc1nn[nH]n1)c2
CC(=O)N4CCC(N(c1cc2c(cc1F)c(=O)c(C(=O)O)cn2C3CC3)C(F)F)C4
CCOC(=O)C(=CNc1ccccc1F)c2ccccc2
COC(=O)c2cc(C#N)c(NCCN1CCOCC1)nc2C
O=C2Nc1ccccc1C24Nc3cc5c(cc3C4=O)OCO5
CCC(C)C(OC(=O)CCC(=O)O)CCC4(C)CCC3C2=CC(=O)C1CC(O)CCC1(C)C2CCC34C
CCNC(=O)Oc4ccc(-c3ccc2c(=O)cc(N1CCOCC1)oc2c3)cc4
CCc3cc(C(=O)C2CCCN(C(=O)c1ccc(Cl)c(F)c1)C2)n(C)n3
COc1ccccc1CNC(=O)CNC(=O)C2(O)CCCCC2
Cc2cc(O)cc(-n1ccnc1)c2
N=C(N)NCCCC(NC(=O)C(Cc1cnc[nH]1)NC(=O)C(Cc2ccc(C(=O)O)cc2)NC(=O)(CCCCCNC(=N)N)NC(=O)CC(C(=O)O)NC(=O)C(N)CO)C(N)=O
CC(C)C(N=C4C(=O)N(CC(=O)N1C(C(=O)O)=CCC(C(N)=O)C1N2CCNCC2)c3ccccc34)N(C)C
Cc2cccc(C(=O)OCC(=O)c1ccc(N(C)C)cc1)c2
Cc3ccc(S(=O)(=O)NC(CC(=O)OCc1ccc(Cl)cc1)c2cccc(N)c2)cc3
N#Cc1cccnc1N5CCN3(C(=O)Nc2ccccc2C3c4ccccc4)CC5
COc3ccc(S(=O)(=O)N1CCCC1C(=O)NC2CCC2)cc3
CC(=O)C(=CN2C=CC(=O)C(n1cncn1)C2)c4ccc3ccccc3c4
CCCC6[n+]ccc5cc(NC(=O)c4ccc(NC(=O)c3ccc(C(=O)Nc2ccc(C(=O)Nc1ccccc1N)c(N)c2)cc3)cc4)ccc56
CNc5ccc4ncc(F)c(C(O)CCC3CCN(Cc1ncc2c(n1)CCCO2)CC3C(=O)O)c4n5
CCOc2ccc(NC(=O)c1ccoc1C)cc2
Cc3cc(C)cc(Oc2cc(C(=NC1CCCCC1N)NO)ccn2)c3
CC(=O)Nc3ccc(N2CCN(c1ccccc1F)CC2)cc3
COCCCNC(=O)c4cc(Cl)cc(Oc2nc1ccccc1nc2-c3ccccc3)c4
O=S(c1ccccc1)c3ccc2ccccc2c3
O=C(OCC2OC(Oc1cc(O)c(O)c(O)c1)C(O)C(O)C2O)c3ccccc3
CCn2c(-c1ccoc1)nc(C(C)C)c2C(=O)NCc4ccc(-n3cccn3)nc4
O=C(C=C(O)c1cccc(F)c1)Cc2cccnc2
CC1CCCCN1C(=O)C3CCC(=O)N(C2CCCC2)C3
Cc3cc2c(C)nc(NS(=O)(=O)c1ccc(C)cc1)nc2s3
Cc1cccc(C)c1Sc3cc(C(=O)N2CCCCC2)c(N)nc3N
CCOC(=O)cnnnCCCn1c(O)c[nH]c1=O
COCC(O)CN(CCOc3ccc(Nc2nc(-c1ccccc1)cs2)cc3)C(=O)OC
CSc2nsc(SCC(=O)c1ccc(F)cc1)n2
N#Cc4ccc(-c1ccnc3c1CC(C(=O)Nc2ccc(Cl)c(C(F)(F)F)c2)O3)cc4
O=c3[nH]c1ccccc1c(Cc2ccccc2)c3Cc5ccc4ccccc4c5
CC(=O)NCC3CN(c2cc(F)c(N(CCF)c1cncnc1)c(F)c2)C(=O)O3
Cn2cc(C(=O)CF)c1ccccc12
Cc2ccc(CNCC(NC(=O)CNC(=O)c1cccc(C(F)(F)F)c1)C(=O)O)cn2
CCOC(=O)c1c(Cl)cccc1S(=O)(=O)N(C(=O)Nc2c(C(C)C)cccc2C(C)C)C(C)(C)C
O=C(CSc2nc(-c1ccccc1)no2)c3ccccc3
OCCCCC2CNC(C1CNOCCC1=O)CC2
COc2cc(C=CC(=O)N1CCN(C)CC1)ccc2OCC(=O)Nc3ccc(Cl)c(Cl)c3
Cn4ccc(NC(=O)C3(NC(=O)c2cccc(Cc1ccccc1)c2)CCCC3)n4
CC(=O)N1CCCC1c4nc(-c2csc3ccccc23)no4
NN=C2C(=O)NC(=O)N(Cc1ccccc1)C2=O
O=C(NCCc3cccc(C(=O)Nc2nc1ccccc1[nH]2)c3)c5ccc4ccccc4c5
O=C(CCCCC(=O)Nc2cn(C1CC(O)C(CO)O1)c(=O)[nH]c2=O)NO
NCCnc4c-c1(cccc3c1-c2ccccc2C3(O)C(F)(F)F)cn4
CC(OC(=O)CCc1ccccc1)C(=O)NC2CCCCC2
CN(C)CCN3c1ccccc1Sc2ccccc23
CC(=O)OC7C1CCCC(C)(C)C1CC5(C(C)CC6C3=CCC2C(C)(C)C(O)CC(O)C24CC34CCC56C)C7(C)C
O=NN(CCCl)C(=O)NCCCC(=O)NCCCOc1ccc3c(c1)CN(CC(=O)NCc2ccc(O)cc2)(C(=O)N(CCCl)CCCl)C3=O
Ccn4cC(NC3CN(c1ccc(OCCC(F)(F)F)cc1)C2COCC23)cs4
NC(=O)c4ccc(-c3cc(-c1ccc(C=O)cc1)cc(-c2ccc(C(F)(F)F)cc2)n3)[nH]4
O=C2C(=Cc1ccc([N+](=O)[O-])cc1)SC(=S)N2c3cccc4ccccc34
C=c2[nH]c(=Cc1ccc(OCCCC)cc1)c(=O)n2-c4ccc(OC3CCCCO3)cc4
Cc1c(C=NNC(=S)OC(C)(C)C)c(C(=O)O)nn1C
CCOc3ccc(C=C2C(=O)NC(=O)N(C1CCCCC1)C2=O)cc3
CCCCS(=O)(=O)CC1CC(F)CC1CN2C(=O)CNCC2Cc4ccc(OCc3ccccc3)cc4
c4ccc(Oc3ccc2[nH]cc(CCCN1CCCCC1)c2c3)cc4
Oc3ccc(CC(O)(c2nc1ccccc1o2)C(F)(F)F)cc3O
CNC(CCNc1ncnc2c(C(N)=O)cccc12)c4cccc(NC(=S)Nc3ccc(Cl)c(C(F)(F)F)c3)c4
Cc5cccc(N3C(=O)N(Cc1ccc(C)o1)C(CC2CCCCC2)C(O)C(O)C3Cc4ccccc4)c5
Cc2nn(-c1ccccc1)c(=O)n2S(=O)(=O)c4cccc(NC(=O)COc3ccccc3)c4
COcc4cc(O)cC(=O)(c1cnc2c3(c1)CCCN2CCC(CO)C(O)C3)c4
COcc3cc2O(COCC1OC(CO)C(OS(=O)(=O)O)C(OS(=O)(=O)O)C1O)cc57c(c2cc3OC)OC(Cc4cc6c(cc4-5)OCO6)C7=O
CS(=O)(=O)NC(=O)c4cc(-c1cc(C(F)(F)F)nn1-c3ccc2onc(N)c2c3)cnc4N
CC(=O)Nc3ccc(NC(=O)c2c(-c1ccccc1Cl)noc2C)cc3
COc5ccc(CNC(=O)CCC(=O)N(c1ccccc1)C(C(=O)NC2CCCC2)c3ccc4c(c3)OCO4)cc5
CC(C)(C)c2ccc(S(=O)(=O)Nc1ccc(C(N)=O)cc1)cc2
CCOC(=O)CCc2c(C)nc1cc(=O)[nH]n1c2C
CC2(C)CCC(C)(C)c1cc5c(O)(cc12)C(=O)CC(c4ccc3cnccc3c4)O5
O=C(CCNC(=O)c1ccccc1Br)NCc2ccco2
Cc3sc2nc(C(C)C)n(NS(=O)(=O)c1ccc(Cl)c(Cl)c1)c(=O)c2c3S(=O)(=O)c4ccccc4
CN(C)c2ccc(C=C1SC(=S)NC1=O)cc2
Cc3c(-c2nnc(-c1ccc(Cl)cc1)o2)ccc4c3CC(C)(C)O4
COc2cccc(CCNC(=O)Cc1ccc(Cl)c(Cl)c1)c2
O=C1NCCN1C5CCN(c3ncnc4c(C(=O)Nc2cn[nH]c2)c[nH]c34)CC5
Cc2nc(CNC(=O)C(NC(=O)c1cccc(C(F)(F)F)c1)C(C)(C)C)cs2
NS(=O)(=O)Oc2ccc(NC(=S)Nc1ccc(Br)cn1)cc2
COc4ccc3nccc(C(O)CN2CCC(NC(=O)C=Cc1cc(F)cc(F)c1)CC2)c3c4
CC(N)C(=O)Nc3ccc(C(=O)Nc1ccnc2ccccc12)cc3
O=c[nH]4cccc5cO(CCCCN3CCC(N2CCN(CC(O)COc1ccc(O)cc1)CC2)CC3)ccc45
COc3ccc(CCNC(=O)c2ccc(C)c(S(=O)(=O)NCC1CCCO1)c2)c(OC)c3OC
CCCC(C)(C)NC(=O)c3nn(-c1ccc(Cl)cc1Cl)c(-c2ccc(Br)cc2)c3C
CCOc3ccc(CCNCc2c(C)nn(-c1ccccc1)c2N(C)C)cc3OCC
COc1ccccc1C(c2ccccc2)N5CCN(C4CCC(c3ccccc3)C4)CC5
CCn3cc(C2NCC(N(C(C)=O)C(C)c1nccn1C)CC2)cn3
CCCNc5ncc(-c4cc(-c2cc1cc(C(F)(F)F)ccc1[nH]2)nc(-c3cccnc3)n4)cn5
CCC34CCC2C(CC=C1CC(N)CCC12C)C3CCC4=O
O=C(O)c3cn(CCO)c2nc(NC1CC1)c([N+](=O)[O-])cc2c3=O
O=C(O)CC2CC(=O)c1c(O)cc(O)cc1O2
COc3cccc(CCN2CCC(C(O)c1cccc(F)c1)CC2)c3
Cc2nc1ccccc1n2C3CC4CCC(C3)N4CCC7(c5ccc(F)cc5)CCN(C(=O)c6ccc(Cl)c(S(N)(=O)=O)c6)CC7
CCOc1ccccc1CN(C)Cc2cccc(Cl)c2
CCOc1ccccc1S(N)(=O)=O
CCCOc4ccc3nc(C=CC(=O)O)n(Cc1ccc2c(c1)OCO2)c(=O)c3c4
CC4(C)C(=O)N2CC1CCC3C1CC(=O)C2(C#N)C34C(=O)Nc5ccccc5F
CC(C)N3CCC(CNC(=O)c2ccc(-c1cc(C(F)(F)F)cc(C(F)(F)F)c1)cc2)CC3
COc3cccc(CN(C)Cc2cn(CCCNC(=O)NC1CCCCC1)nn2)c3OC
CC(C)(C)N4CCN(c3nc(NCC(=O)Nc1ccc(Br)cc1)c2ncn(C(C)(C)C)c2n3)CC4
COc3cc2cc(=O)c(-c1ccccc1O)oc2cc3OC
Nc3nc2ncn(CCC1CC1)c2nc3C(=O)O
CC(C)NC(=O)c2onc(CSc1ccc(Br)cn1)c2C(=O)N4CCN(c3ccc(F)cc3)CC4
Cc1cc(OC(F)(F)F)ccc1CN4CCN(CCO(CC(=O)N2CCSCC2)c3ccccc3)CC4
COC(=O)c3ccc2oc(Cc1ccccc1)nc2c3
COc4ccc2(C=C(C(N)=O)C(c1sccc1C)=N3NC(N)=NN23)cc4OC
Cc4cccc(Cn3nnc2ncc(C(=O)N1CCCCC1)nc23)c4
Cn3nc(-c1ccc([N+](=O)[O-])o1)c2c(N)ncnc23
Cn1cccc1-c4ccc(C3(CC(=O)NCc2ccc(OC(F)(F)F)cc2)CCOC3)cc4
COc3cccc(-c2nc(CN(C)c1ccccc1)co2)c3
O=C(CCCc2cc1ccccc1s2)n3ccnc3
N#Cc2c[nH]c(C(=O)c1ccccc1)n2
COCCN(C)Cc3c(O)ccc4c(=O)c(-c2nnn(-c1ccccc1)n2)cn(CCN(C)C)c34
COc4cc(OC)cc(-c2nc(NC1CCNCC1)sc2-c3ccncc3)c4
COc2ccc(NN=Cc1ccccc1Cl)cc2OC
CN(CCBr)C6CN(c5ccc(Nc4ncc3c1ccncc1n(C2CCCC2)c3n4)nc5)C6
Cc2cccc(C(CNCC(C)O)NC(=O)c1ccc(Cl)cc1)c2
COc2cc1cccc(C(N)=O)c1cc2Oc4cc3c(=O)[nH][nH]c3cc4C(C)O
NCCSC(c1ccc(Cl)cc1)c2cccnc2
CC(C)CC(NC(=O)NCCc1ccccc1)C(=O)OC(C)(C)C
O=[N+]([O-])c1cnc5(n1)OCCO(CC#Ccc4ccC(NCC3CCN(CCCSc2ccccn2)CC3)cc4)C5
COc4ccc(-c3cc2cc(-c1cccs1)cc(O)c2oc3=O)cc4O
CCc1cccc(C)c1NC(=O)CSc2nc(=O)[nH]c3c2CCCC3
COc1ccccc1C=NNc2nc(C)cc(C)n2
CC(C)(C)NNC(=O)COc1ccccc1F
CC(C)CC(NC(=O)OCc1ccccc1)C(=O)NC(CC(=O)O)C(=O)CSCc3cccc(COCCc2ccccn2)c3
c4ccc(CNc3ccc(OCc2ccc1ccccc1c2)cc3)cc4
Cc2nc(C1CC1)ncc2-c5ccn4c(C3CCOCC3)cnc4c5
O=C2NCC3C(=O)N(CCCc1ccccc1)C(=O)C23
COc3ccc(C(CNC(=O)C(=O)Nc1c(C)cccc1C)N2CCCC2)cc3
O=C(NC(Cc1ccccc1)C(=O)N2CCCC2C(=O)NC(c3ccccc3)c4ccccc4)c5ccc(O)cc5
NC(=O)NN=Cc2cccc(Sc1ccccc1)c2
CCOC(CNC(=O)c1ccc(C)cc1)=NNC(=O)c2cccc([N+](=O)[O-])c2
CCCCOc2ccc(C(=O)C=Cc1ccc(C(F)(F)F)cc1)cc2
O=C1CCCC(=O)C1=C(O)C(=O)Nc2ccc([N+](=O)[O-])cc2
Ccc5c(C)cn4cC(Cc2nc(-c1ccccc1)cn2CC(O)CN3CCCCC3)cc(=O)n4c5
Cn4c(=O)n(-c1ccc(C(F)(F)F)cn1)c3cn(-c2ccc(F)cc2)nc3c4=O
Nc4cc(Oc3ccc(Nc2nc1ccccc1s2)cc3)ccc4Oc5ccc(F)cc5
CN(C)CCNC(=O)c2cccc(S(=O)(=O)NCc1ccc(F)cc1)c2
O=C(O)C3COC(c2ccc(-c1ccc(OC(F)F)cc1)cc2)=N3
CC(=O)Nc3c(S(=O)(=O)c2ccc1ccccc1c2)c(C)nn3C(C)C(=O)Nc6ccc(-c5cccc(Oc4cc(=O)[nH]n4C)c5)cc6
Cc2cnn(CCC(=O)Nc1cc(Cl)cnn1)c2
C=C1C(=O)C2CC1=C3(C)CCCC25C3CC(OC4OC(CO)C(O)C(O)C4O)C(C)(C)C5CO
O=C(O)CCCCN4C(=O)C(=Cc3cc2c([nH]c1ccccc12)c(CCCC(=O)O)n3)SC4=S
O=C(O)CCCCCc3c(-c1ccccc1)oc2ccc(Br)cc2c3=O
COCCCn5c(CN2C(=O)C=N(OCCC(C)OC(C)=O)c1[nH]c(C(=O)NC(C(=O)O)C(C)CC)c(C)c12)c(-c3ccccc3)c4cc(OC)c(OC)cc4c5=O
CCCCC#CCON=C(Cl)c1ncccn1
OCc1ccccc1-c3nnc(SCc2ccccc2)o3
COc3ccc(Oc2ccc(N=Cc1cc(O)ccc1O)cc2)cc3
COCc2nnn(-c1ccc(Cl)cc1)c2CS(=O)(=O)c3ccc(C(C)(C)C)cc3
COc1ccccc1NC(=O)N3CCCC(c2nccn2C)C3
O=C(CN2CCCC(O)(c1ccccc1)CC2)NCc3ccc(Cl)cc3
COCc3cc(=O)nc(N=c2[nH]c1ccccc1s2)[nH]3
CCc2nc1ccccc1n2-c5ccc(N4CCN(C(=O)C3CCCO3)CC4)cc5
O=C(O)C1CCCN(CCF)C1
COC(=O)C(Cc1ccccc1)(NC(=O)OCc2ccccc2)C(C)OC(=O)C(Cc3ccc(O)cc3)NC(=O)OCc4ccccc4
O=C(ON=Cc2ccc(OCc1ccccc1)cc2)c3ccc(Br)cc3
CCOC(=NCCCN1CC(C)CC(C)C1)OCC
CCCc2cc(C(=O)c1ccc(Cl)cc1)ccc2OCCCOc4ccc3ccc(=O)oc3c4
Cc1cccnc1SCC(=O)N3CCc2ccccc23
CCc1cc(C(C)=O)c(O)cc1OCCCCOc3cccc(C2=NCCN2C)c3
Clc1ccccc1-c5cn(-c3nc2ccccc2nc3Nc4ccccc4)nn5
Cc1nc3c(o1)C(=O)c2ccccc2C3=O
CCOC(=O)C3CCN(C(=O)CSc1nc2c(cc1C#N)CCCC2)CC3
COc1ccccc1C4c2ccccc2CN(c3ccccc3)N4C(=O)OCCCl
Cc5ccc(-n4ncc3c(NN=Cc2ccc(NC(=O)c1ccncc1)cc2)ncnc34)cc5
Cc2ccc(Cl)c(C(=O)Nc1ccc(C)c(S(=O)(=O)N(C)C)c1)c2
CCCCCCCSc1nc(N)nc2c1ncn2C3OC(CO)C(O)C3O
N#Cc2cc(S(=O)(=O)Nc1nccs1)ccc2Oc3ccccc3-c4ccccc4
COc3ccc(N(C(=O)c1cc(OC)c(OC)c(OC)c1)C2C=CS(=O)(=O)C2)cc3
CCOc1ccccc1-c3nn2c(=O)cc(COC(=O)CNC(=O)OC(C)(C)C)nc2s3
OC5CCC(CNc3ncnc4ccc(-c1ccc2c(c1)OCO2)cc34)C5
O=C(O)c3sc2ncnc(-c1ccccc1F)c2c3-c4ccc(F)cc4
CC(=O)c3cccc(NC(=O)C2CCCN(C(=O)c1ccc(F)cc1Cl)C2)c3
Cc2onc(-c1ccccc1)c2COc4ccc(C(=O)NC3CCCCC3)cn4
CC1(C)CC(=O)C4=C(C1)N(Cc2ccc(Cl)cc2)c3nccc(N)c3C4c5ccc(Cl)cc5
CCn2c(SCC(=O)c1ccc(OC)c(OC)c1)nnc2-c3ccoc3C
CC(NC(=O)c1ccccc1O)C(=O)NC3C(=O)N(C)N=Cc2ccccc23
COc1cccc(C(=O)O)c1NC(=O)C=Cc2ccc(OC)c(OC)c2
COC(=O)CNC(=O)C=Cc1cccc(OC)c1
CC2(O)C(O)C(COc1cc(F)ccc1F)OC2n5cnc4c(NCc3cccnc3)ncnc45
C=CC4C(C2=C(C)C(=O)c1ccccc1C2=O)=CC(CCn3ncnn3)OO4
CN(C)c4cccc5c(S(=O)(=O)NC3CCN(S(=O)(=O)c2ccc(-n1cncn1)cc2Cl)C3)cccc45
O=CN(c1ccccc1Nc2ccnc3ccc([N+](=O)[O-])cc23)C4CCCO4
C3cnn(CC(=O)NCc1ccc(F)cc1)(c(=O)CNC(=O)c2cccs2)c3[N+](=O)[O-]
COc3cc(C(=O)c2coc(-c1ccncc1)c2)cc(OC)c3OC
COc3ccc(-c2nc1c(c(=O)n(C)c(=O)n1C)n2C)cc3
CC(C)(CO)C(O)C(=O)NC23CC1CC(CC(C1)C2)C3
Cc2ccc(NC(=O)NC1OC(CO)C(O)C(O)C1O)cc2
CC(C)n1nnnc1SCC(=O)c3c(O)nc(=O)n(C2CC2)c3N
COc2cc(N1C(N)=NC(N)=NC1(C)C)cc(OC)c2O
N#Cc2cnn3c(-c1ccc(C(F)(F)F)cc1)ccnc23
Cc4ccc3c(=O)cc(COc2ccc(-c1nnn(C(=O)N(C)C)n1)cc2)[nH]c3c4
COC(=O)c2nc(-c1ccoc1)oc2C(=O)OC
O=C(NCCF)c2cc(C1CC1)[nH]n2
COc3ccc(-c2cc(OCCC(C)(C)C(=O)O)c1ccccc1n2)cc3O
CC6CCC(Cn5c(CNC(=O)c1ccccc1C(=O)O)nc4cc(-c2noc(C)n2)nc(-c3cncc(Cl)c3)c45)CC6
O=S(=O)(Nc1c(Cl)c(Cl)c(C(F)(F)F)c(Cl)c1Cl)c3ccc2ccccc2c3
COc4ccc(Nc2sc(C(=O)c1ccc(Cl)cc1)c(N)c2S(=O)(=O)c3ccccc3)cc4
OC1CCCC1n5cnc4c(C3CN(c2cnccn2)C3)ncnc45
N#Cc2cnc1c(Cl)ccnc1n2
CCS(=O)(=O)N3CCC(C(=O)Nc2cccc(-c1cccnc1)c2)CC3
CCCN(CCC)C2Cc1cc(F)c(Cl)cc1C2c3ccc(S(C)(=O)=O)cc3
NNC(=O)c2c(CSc1ccc(F)cc1)nc3sccn23
CC(=O)Nc1ccccc1C(=O)Oc2ccccc2F
CCOc3cccc(-c2cc1ccncc1c(=O)n2C)c3
Cc4c(C(=O)NC(=O)Nc1nc2c(s1)CCCC2)sc5cc(-c3ccc(O)cc3)nn45
CSC(=NC(=O)c1ccccc1)NC(=O)c2cccs2
Cc5cnc(CNc3nc(Cc1cc2c(cc1Cl)OCO2)nc4c(C)c(C)nn34)cn5
O=C(C=Cc1ccccc1)c2ccccc2
C=CCn2c(=O)cc(OCC=C)n(Cc1ccc(Cl)cc1)c2=S
Cc1ccc7c(c1NC(=O)C6CCCC2(C(O)COC(=O)C5CCC4(CCCC(CCC3(=O)NCCC2C3)O4)O5)O6)C(=CNCCCCCCCCCCCO)C(=O)C(O)=C7C(C)C
CCOC(=O)C4(CCCCc1ccc2c(c1)OCCO2)CCN(c3ccncc3)CC4
O=C2NCN6(c1ccccc1)C2CC(N5CC3CC3(c4ccccc4)C5)CC6
COc2cc1ccncc1cc2Oc4nc3c5cc(cc3s4)O6CCC5N(C(=O)OC(C)(C)C)C6
COc4ccc(C2NC(=S)NC(c1ccc(C)cc1)=C2c3ccsc3)cc4OC
CS(=O)(=O)N4CCC(CNC(=O)Nc2c[nH]c3ncc(-c1ccccc1)cc23)CC4
CC(=O)Nc2ccc(NC(=O)OCc1ccccc1)cc2
O=C2C(=Cc1ccc(F)cc1)SC(=S)N2NS(=O)(=O)c3ccccc3
O=C(C=CNc1ccc2c(c1)COC2)c3ccc(Cl)cc3
O=C(NC1CCCCCC1)c3cc(-c2cccs2)on3
CON=C4CCN(c1nc2c(cc1F)c(=O)c(C(=O)O)cn2C3CC3F)CC4N
Cn1ccnc1SCC(=O)NNC(=O)c2ccccc2O
Cc4cc(C)c(NC(=O)C(=O)c1ccc3c(c1)C2CCCC2C3)c(C)c4
O=C(NC(Cc1ccccc1)c3nnc(-c2ccccc2C(F)(F)F)o3)c4ccccc4-c5ccccc5C(=O)O
CN(C(=O)c3cn2c(N1CCCC1)ncnc2n3)C4CC4
O=C3OC(Cn1ccnn1)c2ccccc23
CCNC(=O)c3ccc(C2CCN(C(=O)c1snnc1C)CC2)cc3
COcc4ccC3(ncn2ccc1nc(N)nc(N)c1c23)cc4
O=C2CNC(=O)C(Cc1ccccc1)NC(=O)CCCN2
COC(=O)c1ccccc1NC(=O)C2CCCCN2S(=O)(=O)c3cccc(C(F)(F)F)c3
CC(C)(C)c5ccc(C(=O)Nc1ccccc1N(C2=NCCCCC2)c4nc3ccccc3s4)cc5
CCN(C)Cc3ccc(C(=O)NC2CCN(C(=O)c1ccc(C)cc1)CC2)cc3
O=C(Nc3ccc(-c2nc1ccccc1s2)cc3)c5cc(=O)c4ccccc4o5
CS(=O)(=O)N(CC(=O)N2CCN(S(=O)(=O)c1ccccc1)C23CCCCC3)c4ccccc4
O=C(CF)NCC4CN(c3ccc(N2CCN(C(=O)C=Cc1cccs1)CC2)c(F)c3)C(=O)O4
O=C3c1ccccc1N(C(=O)c2ccccc2)C3(Cc4cccc(Br)c4)Cc5cccc(Br)c5
c1ccc3c(c1)cc(-c2n[nH]c(=S)[nH]2)n3C4CC5CCC(C4)N5CCCCSc7nc6ccccc6[nH]7
NS(=O)(=O)c3ccc(NC(=S)N2CCN(c1ccccc1)CC2)cc3
CN1C(=O)NC(=O)C15Cc4ccc(NC(=O)N3CC2CC2C3=O)cc4C5
COc2cc1c(OCCCN(C)CC1CCO)c(OC)c2
Cc3nc(CN2CC(C(=O)NCc1ccncc1)CC2=O)cs3
Cc4c(C(=O)N2CCc1ccccc12)[n+]([O-])c3ccccc3[n+]4[O-]
CCN(CC)c4ccc(C3Nc1ccccc1-n2cccc23)cc4
Cc2nnc(SCC(=O)Nc1cc(Cl)ccc1Cl)n2-c3ccc4c(c3)OCCO4
COc3ccc(N(CC(=O)NCc1ccc(S(N)(=O)=O)cc1)S(=O)(=O)c2ccc(C)cc2)cc3
O=C(O)c3cccc(NC(=O)c1ccccc1C(=O)c2ccccc2)c3
O=C(c1cc(F)ccc1F)C3CCCN(S(=O)(=O)c2c[nH]cn2)C3
CC3cncn(c2-ccc(cC1(=O)NCCNC1)c(Cl)c2)c3C#Cc4ccc(N)nc4C
Cc4cc3cc2nc(NN=Cc1ccncc1)nc-2nc(S)n3n4
CN(C)S(=O)(=O)c4ccc3c(-c2ccc(COc1ccc(C=CC(=O)O)cc1)cc2)noc3c4
O=C(Nc1ccc(O)c(Cl)c1)N4CCC(c3nc(-c2ccco2)no3)CC4
CC(NC(=O)c3ccc(C#Cc2ccc1ccccc1c2)cn3)C4CC4
COc2ccc(C=NOCCN1CCCC(C(=O)O)C1)cc2OC
CC(=O)c3ccc(NC(=O)C1CN(S(C)(=O)=O)CCN1S(=O)(=O)c2ccc(C)c(C)c2)cc3
Cc1cc(O)c3c(c1)C(=O)c2c5cc(c(O)c2C3=O)C(=O)C=C(O)C4(O)C(=O)C(C(N)=O)=C(O)C(N(C)C)C4CC5
CN(C)c3ccc(C=Cc2cc(-c1ccccc1)cn(C)c2=O)cc3
N#Cc1ccccc1C=CccccOCC3CC(OCc2ccccc2)CCCNCCOCCOCCOCCOCCOCCOCCOCCOCCOCCOCCn5cc3c4cc(F)ccc45
CC(=O)N(C)CCn1ccnc1-c2ccc(Cl)nc2
Cc3cc(NC(=O)c1cc(C)on1)n(-c2ccccc2)n3
CCOCCcc5cc-c3(c(OCC1CCCCN1C)nc2ccc(I)cc2c3C4SCC(=O)N4C)cc5
CC(C)C(=O)N(Cc2cccc(-c1ccsc1)c2)C3CCNC3
N#C=C(c1ccccc1)N(CC(F)(F)F)CC(F)(F)F
C=CCn2ncn(CC(=O)c1ccc(OCC)cc1)c2=S
CC1(C)CC(CN)C1CO
CCc2cc1ccnc(C)c1cc2-c4ccc(-c3cccc(CO)c3)[nH]4
N#CCn2nc(-c1ccccc1)oc2=O
COc4ccc3nc1c(c(C)nn1CCN2CCCCC2)c(Cl)c3c4
O=CC5CCC2C3Cc1cc(O)c(O)c6(Br)c1C2(CCN3CC4CC4)C5O6
CC(C)(C)n1nnnc1CN(Cc2ccco2)Cc3ccco3
CCC3(c1ccc(C)cc1)c2ccc(O)cc2CCC3N(C)Cc4ccccc4
CN(CCOP(=O)(O)O)C(Cc1ccc(N)cc1)C(=O)N2CCCC2C(=O)O
CC(=O)NCC2OC(Sc1nnnn1C)C(O)C(O)C2O
COC(=O)C15CCC(C)C(C)(O)C1C4=CCC3C2(C)CCC(OC(=O)CBr)C(C)(C)C2CCC3(C)C4(C)CC5
COc1ccccc1N(CC(=O)N2CCC3(CC2)OCCO3)S(C)(=O)=O
O=C(Nc1ccc(F)cc1F)Nc2ccccc2Br
CC(=O)NNC(=O)CSc2nc1ccccc1s2
CC(=Cc1ccc(C#N)cc1)C(=O)NCC2OC(C(N)=O)C(O)C(O)C2O
COc3ccc(-c1nnc2sc(C)nn12)cc3OC
Cc2ccc(CNC(=O)CN(C)S(=O)(=O)c1ccc(C)cc1)cc2
NS(=O)(=O)c3ccc(CSc2nc1cc(Cl)c(Cl)cc1n2CCF)cc3
CCCCCC(=O)OCCN(C)CCCCC=CCCC1C(O)CC(O)C1C=CC(O)CCc2ccccc2
CN(C)S(=O)(=O)n3cnc(C(=O)NCC2(N1CCOCC1)CCCCC2)c3
CN(C)Cc3cc(CNC(=O)N2CCC1(CCOCC1)C2)ccc3O
N#CCCN(N)c1n[nH]c(=S)n1N
CCC(C)OC(=O)C(CCCN=C(N)N)NS(=O)(=O)c1cccc2c(N(C)C)cccc12
c5ccc(N2=cc13ccccc1ccc4cccc2c34)cc5
COCc3nc(C1CCCCN1C(=O)COc2ccccc2C)no3
O=C(Nc3nnc(CCSCCc2nnc(NC(=O)C1CCCO1)s2)s3)c4ccccc4O
CC2CCC4C(C)C(S(=O)(=O)c1ccc(Cl)cc1)OC3OC5(C)CCC2C34OO5
CC(C)Oc5ccc(S(=O)(=O)NC(=O)Nc4nccc(OC3CN(c2ncc(C1CC1)cn2)C3)n4)cc5
COc1cc3c(cc1OC)C(=O)C(=Cc2ccc(NS(C)(=O)=O)cc2)C3
CC(=O)C(O)(Cc1ccc(O)cc1)C(O)Cc2cccc(O)c2
CCC(CCCC(C)(C)c1ccccc1)C(C)C(C)Cc2ccc(O)c(O)c2
CCC1(O)C(=O)OCc2c1cc3n(c2=O)Cc5c-3nc4ccc(OC)cc4c5C=Cc6ccc(Cl)cc6
CCCSC3=CC(=O)CC2(=O)C1OC1(C)CCC2(O)C(C)O3
COc2cccc3oc1cc(O)ccc1c(=O)c23
CN(C)C4CCN(CCc2c(COc1ccc(F)c(F)c1)sc3ccccc23)CC4
CSC(C)C1CN(C(=O)OC(C)(C)C)CC1NS(=O)(=O)c2ccc(Cl)cc2Cl
O=C(NCc1cccc(OC(F)(F)F)c1)NC(Cc2c[nH]c3ccccc23)C(=O)NCCc4ccccn4
CCC(=O)N2N=C(c1cc(C)c(N)c(C)c1)CC2c3ccc(OC)cc3
CC(C)(C)C=C(C#N)C(=O)Nc1ccc(Cl)c(Cl)c1
CCOC(=O)c4cnn(C3CCCN(C(=O)c2ccc(C1CC1)cc2)C3)c4C
COc4ccc(Cn3c(C(=O)O)c(CNCc1cccc(OC)c1OC)c2ccccc23)cc4
COc3cc2nc(=O)n(Cc1cccc(Cl)c1)c(O)c2cc3OC
Nc1ncnc3c1c(-c2ccc(O)cc2)nn3CC(CO)Oc5ccc(-c4ccccc4)cc5
CC(C)C(=O)NC5CCC2(O)C3Cc1ccc(O)c6c1C2(CCN3CC4CC4)C5O6
CCOC(=O)C3=C(C)NC2=C(C(=O)CC(c1ccc(N(C)C)cc1)C2)C3c4cc(C)ccc4OC
O=C(Cc2ccc1ccccc1c2)NC3OC(CO)C(O)C(O)C3O
CNC(=O)c3ccc(C=C2Cc1ccccc1C2=O)cn3
Nc2[nH]nc3cc(CNC(=O)N1CCC(O)C1)cnc23
Nc1c3c(nc2ccccc12)CCCC3
Cn4c(=O)c3cc(OCC(=O)N2CCN(c1ccccc1F)CC2)ccc3n(C)c4=O
O=C3C2C1C=CC(CC1)C2C(=O)N3N=Cc4ccc(Br)cc4
COc3ccc(CC(=O)Nc1c(C(=O)O)oc2ccccc12)cc3OC
COc2ccc(SC(=S)N1CCN(C)CC1)cc2
CC(C)N5CCN(c3nc(-c1ccccc1)nc4ccc(NC(=O)c2ccccc2)cc34)CC5
C=CCC(O)C1CC(C(=C)C)CC(OC(C)=O)C1CC(=C)C
COc2ccc(C(=O)CSc1nc[nH]n1)cc2
Cc3cc(NC1CCCCC1N)nc(N2CCN(C)CC2)n3
COc1ccc(Cl)cc1S(=O)(=O)CC(C)C(=O)Nc3ccc(C(=O)Nc2cccc(C(F)(F)F)c2)cc3
O=C(Nc1c(Cl)cccc1Cl)Nc4ccc(-n3nnc2cccnc23)cc4
CC(C)C(C(=O)NC(C)(C)C)N4CCN(c3ccc2onc(-c1cccnc1)c2c3)CC4
CCCC(OC(=O)c1ccccc1)OC(=O)c2ccccc2
OCC(O)CCNc2oc(-c1cccc(F)c1F)nc2S(=O)(=O)c3ccccc3
CCOc1c2ccc(c1)oc2=O
COc4ccc(-c3nc2c(ccc1ccccc12)s3)cc4
O=S(=O)(NCc3ccc(S(=O)(=O)N1CCC2(CC1)OCCO2)cc3)c4ccc(F)cc4
CC(C)OCCCNC(=O)c3ccc2c(=O)n(CCc1ccccc1Cl)c(O)nc2c3
O=C(Oc1ccc([N+](=O)[O-])cc1)c4csc(-c2c[nH]c3ccccc23)n4
O=C(NN=Cc1cc([N+](=O)[O-])ccc1O)c2cccc([N+](=O)[O-])c2
CC(C)(C)Cc3c(C#N)c(N2CCN(C(=O)COc1ccccc1)CC2)nc(N)c3C#N
CC(O)C3CCCC(CC(CCCc1ccc(Cl)c(Cl)c1)OC(=O)c2ccc(Cl)cc2)O3
N#Cc5ccc(-c2nc(Cc1ccccc1)[nH]c2-c4ccc3ncnn3c4)cn5
Cc1cccc2ncn(CCN(C)C)c(=O)c12
CC(C)(C)c2nn1ccncc1c2-c3ccccc3
CCCCCCCCC=Cc2cc(=O)c1ccccc1n2CCC
COc2ccc(C(C)NS(=O)(=O)c1ccc(C)c(C)c1)cc2
CC(C)(C)OC(=O)N6CCN(C(=S)Nc1ccc(Cl)cc1Cl)C(C(=O)N5CCN(c2cc3c(cc2F)c(=O)c(C(=O)O)cn3C4CC4)CC5)C6
CCN4CCN(CCCN3c1ccccc1Sc2ccc(Cl)cc23)CC4
FC(F)(F)c3cc(-c1ccc(Cl)cc1)c(-c2ccc(Cl)cc2)cn3
O=C(Nc1cccnn1)c5ccc(COc4ccc3[nH]cc(C(=O)c2ccccc2)c3c4)cc5
CNC4CNC(COcc3ccC(CN2C(=O)c1ccccc1C2=O)cc3)CC4
COc6ccc(C5=NN(c2nc(-c1ccc(OC)cc1)cs2)C(c4cc3ccccc3nc4Cl)C5)cc6
COC(=O)C1CC3CCC(C1c2cccs2)N3C
CCN4CCN(Cc2c(-c1ccccc1)ncn2-c3ccc(S(N)(=O)=O)cc3)CC4
Cc4nc(NCC2CCN(Cc1cccnc1)CC2)c3ccccc3n4
O=Cc3ccc(Cc1ccccc1)c4sc(COc2ccccc2F)nc34
Cc3cc(C#Cc2nc(C)cc(Nc1ccnc(F)c1)n2)ccn3
COc4cc(OC)c3(C2CCc1ccccc1C2=NN3C(C)=O)cc4OC
C=C(C)CC(=O)c1cccc(C(C)=O)c1O
O=C(O)CCc4ccc(OCCCNc3ccc(CN(Cc1cccc(Cl)c1)c2cccc(Cl)c2)cc3)cc4
O=c3c(O)c(-c1ccc(O)cc1)oc4ccc(OCc2ccc(Cl)cc2)cc34
CN(CCCl)c3ccc(C=CC(=NNS(=O)(=O)c1ccccc1)c2ccccc2)cc3
COc2ccc(Cc1cc(C(C)(C)C)on1)cc2O
COCC4CNC(CCNc1ncc3c(n1)Nc2ccc(C(F)(F)F)cc2N(C(C)C)S3(=O)=O)CC4
O=C(C=Cc1ccc(O)cc1)OC(CC3OCO(CCCCCC(O)CCc2ccc(O)cc2)C(O)C3O)C(=O)O
COc1cc4c(cc1CN(C)C(=O)c3ccc(OCCN2CCCC2)cc3)CC(C)(C)N4C
CCOc3ccc(C=CC(=O)c2ccc(-n1cnnc1)cc2)c(OCC)c3
CCN4CCN(C(=O)c2cc(-c1cc(OC)c(OC)cc1OC)nc3ccccc23)CC4
COc4ccc(S(=O)(=O)n1nc(C(C)(C)C)nc1C3CCN(Cc2ccccc2)CC3)cc4
CSCCC(NC(=O)Cn1c2c(cc(Br)c1=O)CCC(C)(C)O2)C(=O)O
COc5ccc(-c4nc(CSCC(=O)NC23CC1CC(CC(C1)C2)C3)c(C)o4)cc5OC
CCc2ccc(NC(=O)CCC(=O)Nc1nnc(C(C)C)s1)cc2
COC(=O)c2ccc1oc(=O)cc(C)c1c2OCC(O)CN4CCN(c3ccccc3Cl)CC4
CN(C(=O)CNC(=O)C(Cc1ccccc1)NC(=O)C(N)Cc2ccc(O)cc2)c3ccc(NC(=N)N)cc3
Nc3ccc2ncnc(Nc1ccc(F)c(Cl)c1)c2c3
CN(O)C(=O)c1ccc2c(c1)CCN2C(C)=O
CCN(CC)CC(=O)Nc6ccc(-c5nc(N1CC2CCC(C1)O2)nc(N3CC4CCC(C3)O4)n5)cc6
CN2CC(=O)Nc1ccc(Cl)cc1C2=O
CCCn1nnnc1Cc4ccc3nc(C)n(Cc2cccc(Cl)c2)c(=O)c3c4
CCc2nnc(-c1ccc(NCCN(C)C)nn1)o2
CC(NC(=O)CSc1nnnn1C)c2ccccc2
CC(C)C2CN(CCc1ccc(F)cc1F)CC2NS(C)(=O)=O
CCOc2cc(CNC(=S)N1CCOCC1)ccc2OCc3ccccc3
O=C3(CCCCCCc1ccccc1)c2nc(O)c(=O)[nH]c2CCN3O
CC3Nc2cc(S(=O)(=O)N1CCCCC1)ccc2C(=O)N3c4ccccn4
Nc5cnc(C(=O)Nc4cccc(Cc1n[nH]c(=O)c3c1N(S(=O)(=O)c2ccccc2)CCC3)c4)cn5
CCc4ccc(C(CNC(=O)C=Cc2ccc(OC)c(S(=O)(=O)N1CCOCC1)c2)N3CCOCC3)cc4
Cc2ccc(NC(=O)C1([N-][N+]#N)CCOCC1)cc2C
Cc3ccc(S(=O)(=O)c2coc(NC(=O)CCNC(=O)c1ccccc1)n2)cc3
Oc3ccc(-c2nnn(Cc1ccc(O)c(O)c1)n2)cc3O
COc2ccc(OC)c3sc(C(=O)OCC(=O)NC1CCS(=O)(=O)C1)cc23
CC6(C)Cc5nc(N4CCOc3ccc(-c2ccc1nc(N)n(S(=O)(=O)C(C)C)c1c2)cc3C4)sc5C(C)(C)C6O
Cc2cccc(OCCCOc1cccc(C(=O)O)c1C)c2
COc2cccc(-c1nnn(C)n1)c2OC
CC(C)(C)C(NC(=O)c1ccc(F)cc1)c2cc(Cl)ccc2N4CCN(C(=O)CCc3ccc(Cl)s3)CC4
COC(=O)Cc2sc(NCc1ccccc1)n[n+]2C
NC(=O)C(Cc1c[nH]c2ccccc12)NC(=O)C(CCCN=C(N)N)NC(=O)C(Cc4ccc3ccccc3c4)NC(=O)C5CCCN5C(=O)C(N)Cc6ccc(O)cc6
NC(=O)c2sc(-c1ccc(Cl)cc1)cc2NC(=O)c3ccco3
CCCCOC(=O)NS(=O)(=O)c1sc(CC(C)C)cc1-c3ccc(CN(C)c2cc(OC)cc(OC)c2)cc3
O=C(CN2CCN(c1ccc(F)cc1)CC2)Nc4ncc(Cc3ccc(Cl)cc3)s4
CN(C)c3ccc(C=C2SC(=O)N(CC(=O)NCCCN1CCOCC1)C2=O)c(O)c3
COCCOCCNC(=O)Cc1ccc(OC)c(OCC(=O)NO)c1
O=C(NN=Cc1cccc([N+](=O)[O-])c1)c3cc(COc2ccc(Cl)cc2)nc4ccccc34
OC4(c1ccc(Cl)cc1)CCN(CCOc2ccc3c(c2)OCO3)CC4
CC(CNC(=O)OCC1CCCCC1)NC(=O)C(N)CC(=O)O
COCCN4C(=O)C2(CCN(CC1CC1)CC2)c3ccccc34
O=C(COc1ccc2c(c1)NC(=O)CC2)Nc3cccc(C(F)(F)F)c3
CCCCCCCCC=CCCCCCc2nc1ccccc1[nH]2
O=C3NC(=O)C(=Cc2ccc(OCCCCCN(CCCBr)CC1CCCCC1)cc2)C(=O)N3
CC3(C)CCc1c(cccc1S(=O)(=O)N(C)c2cccnc2)C3(O)CC(=O)N(Cc4ccccc4)Cc5ccc(Cl)cc5
Cc3ccc(O)c(C(=O)C=Cc2ccc(-c1cccc(C(=O)O)c1C(=O)O)o2)c3
CC(C(=O)NCc1cccnc1)NC4CCCOC3(CCN(C(=O)c2ccc(F)cc2)CC3)C4=O
CN(Cn1ncnn1)=CC(=O)c2ccc(Cl)cc2
COc3cccc(CC(=O)NCc2ccc(Oc1ccccc1)cc2)c3
CC(C)(C)NC(=O)C(c1ccc(F)cc1)(NC(=O)C(CCO)NC(=O)C(CC(N)=O)NC(=O)c3cc2cc(Cl)ccc2[nH]3)C(C)C
OC3(c1ccccc1)CCNC(c2ccccc2)C5CNCC3C(c4ccccc4)C5
CCCC3CC1C(C)(O)C(O)CC1C4CCC2=CC(=O)CCC2=C34
O=C(C=Cc1ccccc1NC(Cc2ccccc2)C(=O)O)Oc3cccc(C(F)(F)F)c3
O=C(Cc1ccccc1)N4CCN(c3nc(-c2ccccn2)ns3)CC4
Cc1cc(O)cc(C)c1CC(N)C(=O)N3Cc2ccccc2CC3C(=O)NC(CO)C(=O)O
O=C5C4C(c1ccc(Cl)cc1)C(=C3CCC(c2ccccc2)CC3)C4(Cl)C5=Cc6ccccn6
NC(=O)C(N)N1CCCC1C(=O)Nc4nc(Cl)c(-n3nnc2ccccc23)nc4Cl
Fc2ccc(C1CCCCC1)cc2
CS(=O)(=O)c3ccc2nc(NC(=O)CSc1ccccn1)sc2c3
COc1cc(O)c3c(c1)C(O)C(c2ccc(O)c(O)c2O)O3
CN(CC(=O)NCCSc2nc1ccccc1s2)Cc3ccccc3
O=c2cc(O)n(C1CC(F)CCO1)c(=O)n2CCc3cccc(Cl)c3
COc3ccc(CCC(O)C=CC1CCC(=O)N1CCc2ccc(C(=O)O)cc2)cc3
CSc3ccc(C(=O)C2CCCN(C(=O)c1ccoc1)C2)cc3
O=C(O)CNC4(=O)C(=O)C(CC2CCN(C(=O)C1CC(=O)NC(=O)N1)CC2)c3ccccc34
COC(C)C(N)C(=O)NO
COc3cc(=O)nc(N2CCN(c1ccc(Cl)cc1)CC2)[nH]3
C=C(C)C4CCC5(C)CCC3(C)C(CCC2C1(C)CCC(OS(=O)(=O)O)C(C)(C)C1CCC23C)C45
O=c1[nH]ccn1-c2ccccc2F
CC=C3C(C)(C)N(c1ccccc1)Oc2cc(F)ccc23
CN(C)c3ccc(C=CC=C2SC(=S)N(Cc1cccnc1)C2=O)cc3
Cc1ccc3c(c1)C2CN(C)CCC2N3S(=O)(=O)c4c(O)ccc5ccccc45
COc3ccc(-c1c(C)c(C(=O)O)nn1-c2ccc(F)c(F)c2)cc3OC
C=C(C)C1CC=C(C)CC1
CC(C)C4CCC5(COC(=O)CCC(=O)O)CCC3(C)C(CCC2C1(C)CCC(=O)C(C)(C)C1CCC23C)C45
COc3cccc(C(=O)N(CCN(C)C)c2ccc(Oc1ccccc1)cc2)c3
CC(=O)c2c(C)[nH]c(C(=O)OCC(=O)NC(=O)NC1CCCC1)c2C
Cc4nc(N)nc(CC1CNCC1OC(c2ccccc2)c3ccccc3)c4-c5ccc(F)nc5
O=C(Nc1ccc([N+](=O)[O-])cc1)Nc3cccc(C2CNCCO2)c3
c4ccc(CN2CCc1ccccc1C2Cc3ccccc3)cc4
CC(CNC(=O)c2ccc(-n1cccc1)cc2)NC(=O)c3ccc(C(F)(F)F)cc3
Cc1c4c(nc2c(O)cccc12)-c3ccccc3SC4
COc5cc4nc(N3CCN(C(=O)c1cccc(C)c1)C(C2CCCC2)C3)ncc4cc5OC
COc5cc(C2c1cc4c(cc1C(O)C3COC(=O)C23)OCO4)cc(OC)c5O
CCOc4nc(-c3ccc(CC(C#N)NC(=O)C1NC2CCC1C2)c(F)c3)cnc4N
CCNC(=O)C4OC(n3cnc2c(N)nc(C#CC1CCCCC1)nc23)C(O)C4O
Cc1nccnc1C2CCCN2Cc4nc(=O)c3cn[nH]c3[nH]4
O=C(Nc1c(Cl)cccc1Cl)N(Cc2ccc3c(c2)OCO3)c4ccccn4
CN1C3CCC1CC(OC(=O)c2ccc(Cl)cc2)C3
CC4(C)Cc3c(sc(NC(=O)c2cc(-n1cncn1)ccc2Cl)c3C#N)CO4
CN5CCC=C(c1nsnc1SCCCCCCCCCC34CCN(C(=O)C2CCOCC2)(CC3)CC4)C5
CCN(CC)CCCn2c(NCCN)nc1ccccc12
NC1=N3CCCCN1c2ncccc23
CCCCN(CC)c2cc(C)nc3c(-c1ccc(Cl)cc1Cl)c(C)nn23
CC(=O)N(C)C3CC(n2c(-c1ccccn1)noc2=S)CC3O
CCCc3nc2c(N)nc1ccccc1c2n3C(c4ccccc4)C(O)CC(Cc5ccccc5)NC(=O)CCN6CCN(C)CC6
CC(C)OC(=O)C1CN(C(=O)OC(C)(C)C)C1
CN(C)CCCNC(=N)Nc1cccc(C(F)(F)F)c1
CC=CC3=CC2=CC(=O)C(C)(OC(=O)c1ccco1)C(=O)C2=CN3CCc4cccs4
COc3ccc(Cc2n[nH]c(NC(=O)c1ccc(Cl)cc1)nc2=O)cc3
O=C(NCC1CCCO1)c3cc2cc(Cl)ccc2[nH]3
CN(Cc3c(C(=O)NC2CCCCN(Cc1ccc(F)cc1)C2)nnn3-c4nonc4N)C5CCCCC5
Clc3ccc(-c1ncoc1-c2ccc(Cl)cc2)nc3
O=S(=O)(NCCOc1ccc4c(c1)C(C3(c2ccc(Cl)cc2)CCC3)NCC4)c5cccc(C(F)(F)F)c5
O=C(CCC(=O)Nc1ccccn1)NN=Cc2c[nH]c3ccccc23
Cc2nn(Cc1ccc(F)cc1)c(C)c2NC(=O)CCCn3nc([N+](=O)[O-])c([N+](=O)[O-])c3C
CN(C(=O)CNC(=O)c1cccn1Cc2ccc(OC)c(OC)c2)c3ccccc3
FC(F)(Sc1ccccc1)c5nc(NCC2CCCO2)nc(N4CCN(c3ccccn3)CC4)n5
O=C(c2ccc(C(=O)N1CCNCC1)cc2)c5cc(-c3ccc4c(c3)CNC4=O)on5
COc1ccc(Cl)cc1NC(=O)COc3ccc(S(=O)(=O)NCCCN2CCOCC2)cc3
COc3ccc(OC)c(-c2coc1cc(OC)cc(O)c1c2=O)c3
CC(C)NC(=O)C3SC(=Nc1cccc(F)c1)N(Cc2ccco2)C3=O
Cc3ccc(N2C(=O)NC(=O)C(=CC=Cc1ccc([N+](=O)[O-])cc1)C2=O)cc3
N=C(N)CN=C(N)Nc1cccc(C(F)(F)F)c1
COc4ccc3[nH]cc(C2CN(C(=O)c1ccc(S(=O)(=O)N(C)C)cc1)CC2CC(=O)N(C)C)c3c4
CC2(C)C(=O)N(CCC(O)CO)c1ccccc12
O=C(Nc1ccc(Cl)cc1)C(Cc2c[nH]c3ccccc23)NC(=O)NC4CCCC4
O=C(NC2CCN(Cc1ccccc1)CC2)c4cc3ccccc3oc4=O
COC(=O)c1ccc(Cl)cc1NC(=O)COC(=O)c3ccc2ncsc2c3
CC3(C)SC2C(NC(=O)C=Cc1ccccc1)C(=O)N2C3C(=O)O
CN4C(=O)C(=Cc2nc1ccc(C)cc1[nH]2)c3ccccc34
CC(=O)Oc1ccc2c(c1)C3CCC2O3
COc3cc(C)c(S(=O)(=O)Nc1ccccc1Cc2ccccc2)cc3C
CC(=O)Nc5ncc(Oc2cc(-c1ccc(C(F)(F)F)cc1)nnc2-c4ccc(C(=O)Nc3nnn[nH]3)cc4)cn5
c4cncc(CN3CCCN(Cc2cccc(N1CCOCC1)c2)CC3)c4
CC4CCN(C(c1ccc(N)cc1)C3Sc2ccccc2NC3=O)CC4
O=C(c2ccc(OCc1ccccc1)cc2)N3CCCCC3
CC(C(=O)Nc1cccc(OC(F)F)c1)N2CC3C(C2)C35C(=O)Nc4ccccc45
CNC(=O)c1ccccc1Nc4nc(Nc3ccc(N2CCC(N(C)C)CC2)cc3)ncc4Cl
CCSC(=O)c2cn(-c1ccc(C)c(C)c1)nc2-c3sc(NC(C)=O)nc3C
CNC(=O)NC5CCN(CCCC4NCC(CNCCC3c1ccccc1CCc2ccccc23)CC4)CC5
N=C(N)c6ccc5[nH]cc(C4(Cc1ccc(Cl)cc1)C(=O)Nc3ccc(-n2cnnn2)cc34)c5c6
Cc6cc(C)cc(-c3[nH]c2ccc(C(=O)NC1CCCCC1)cc2c3CCN5CCC(Cc4cccnc4)CC5)c6
Cc1ccc(S(=O)(=O)N(C)C)cc1N(CC(=O)O)Cc2ccc3c(c2)OCC3
CCCc2csc(NC(=O)c1ccc(OC)cc1OC)n2
OC(COc1ccccc1)CN5CCN(c2nc4c(s2)CCCc3ccccc3-4)CC5
CS(=O)(=O)c3ccc(CNC(=O)c2ccc(S(=O)(=O)N1CCCC1)cc2)cc3
COc3cc(C)c2c(=O)cc(C(=O)NCCc1ccccc1)oc2c3C
CN(CCCNC(=O)C(Cl)C(C)C(=O)Nc1ccc(Cl)c(Cl)c1)CCN3C(=O)c2ccccc2C3=O
CC3CN(Cc1cccc(F)c1)C(=S)N(c2ccccc2Cl)C3
O=C(C(=O)N2CCN(C(=O)c1ccccc1)CC2)c4c[nH]c5c(-c3cccnc3)ncc(F)c45
Cc3ccc(-c2ccc1[nH]ccc1c2)c(C(C)(C)C#N)c3
O=C(OCc2nnc(-c1ccccc1)o2)c3ccccc3O
CCCCCCCCCC(=O)NCCC(N)C(=O)N1CCCC1C#N
COc3cccc(CN2CCN(c1ccc(C(=O)O)nn1)CC2CCO)c3
COc1ccc(C)cc1N(CC(=O)NCCc2ccc(Cl)cc2)S(=O)(=O)c3c(C)nn(C)c3C
Cc4ccc(Nc2nn(-c1ccccc1)c(=O)c3ccccc23)cc4
CSc3nc(-c1ccccc1)c(-c2ccccc2)n3N=Cc4ccc5c(c4)OCO5
CSC3N=C(N2CCN(c1ccc(F)cc1)CC2)SCC3
COc5ccc(C4=NN(C(=O)CSc1cccc(C)c1)C(c2cc3c(cc2Br)OCO3)C4)cc5OC
COc1ccc3(cc1OC)CN2CCCC2CN3C(=O)OCc4ccccc4
CC(C)O3CCC(Cc1ccccc1)(OCc2ccc(C(O)C(C)(C)C)cc2)CO3
Cc3ccc(N(CC(=O)NCc1ccc(C)cc1)S(=O)(=O)c2ccccc2)cc3
Fc5ccc(-c3nc(COc1cc2c(cc1F)CCC2)[nH]c3-c4ccncc4)cc5
Cc3noc(NS(=O)(=O)c2ccc(NC(=O)N(CCC(C)(C)C)C1CCC(C)CC1)cc2)c3C
CC(C)(O)c2nc1ccccc1n2CCCCOc3ccccc3
N#Cc3ccc(-c2cnc(NCc1ccccc1)nc2)cc3
COc2cc1[nH]c(=O)[nH]c1cc2S(=O)(=O)Nc3ccccc3
O=C(Nc3cccc(-c2nnn(-c1ccccc1)n2)c3)C4CC4
CCCCCc2cc(=O)nc(SCC(=O)N1CCCCC1)[nH]2
Cc1ccc(C)n1C4CCCN(C(=O)c3cc(COc2ccccc2)[nH]n3)C4
O=c2cc(NCCCN1CCOCC1)[nH]c3ccccc23
O=C(OCC(=O)C23CC1CC(CC(C1)C2)C3)c4ccncc4
COc5cccc(C=NN4CCN(Cc2nnc(-c1ccccc1)n2-c3ccccc3)CC4)n5
Cc2ccc(C(=NC(C)(C)C)NO)c(Oc1cccc(C(C)(C)C)c1)n2
N#Cc3ccc(-c2ccc(O)c(C1CCC1)c2)cc3
CCN1CCC(CC1)Oc23c(cccc2C)C(C)(C)C3=O
CCCCCCCCCCCCOc3ccc2c(=O)cc(-c1ccccc1)oc2c3
CCCCCC(n4c6n(c3cc(-c1ccc2c(c1)OCO2)ccc34)Cc5ccccc5-6)C(=O)O
CCOC(=O)c3c(NC(=O)CSc1nc2c(cc1C#N)C(=O)CCC2)sc4c3CCCC4
COC(=O)CNP(=O)(OCC2C=CC(n1cc(C)c(=O)[nH]c1=O)O2)Oc3cccc4ccccc34
CCCCn2c(O)c1ccc(N)cc1nc2=S
CCC(=O)N(c1ccccc1)C4(COC)CCN(CCc2ccc3c(c2)OCO3)CC4
O=C1CC3C(=O)N1c2ccc(O)cc23
Cc3nn(C2CCN(C(=O)CCc1ccsc1)CC2)c(C)c3CC(=O)O
COc2ccc(OC)c(C=NNC(=O)c1cc(Cl)c(C)s1)c2
CCCN(C(=O)C1CCS(=O)CC1)C3CCN(C(=O)c2ccco2)C3
CCC(=O)C(CCCCCN1C(=O)CCNC1=O)NC(=O)C3CC(Oc2ccccc2)CN3C(=O)C(NC(=O)C(NC(=O)CCCc4ccccc4)C(C)C)C(C)C
Cnc7cN(C(=O)c6cc(NC(=O)c5cc(NC(=O)c4cc(NC(=O)c3sc(NC(=O)c2cc(NC(=O)c1ccc(NCCCl)cc1)cn2C)cn3C)cn4C)cn5C)cn6C)cc7C(=O)N8CCC(N)C8
Cc4cccc(-n1ncc2c1CC(C)(C)CC2NC(=O)COc3ccccc3)c4
Cc3cc(Oc2cc(N1CC(C)NC(C)C1)cnc2Cl)ccc3C(=O)Nc4ccc(C#N)cc4F
COc2c5c(Cl)(cc(C(=O)Nc1ccc(Cl)cn1)c2NC(=O)c4scc(CN3CCN(C(C)=O)CC3)c4Cl)OCC5
CCOC(=O)CCCn3c(C)c(C(C)=O)c2c(N)(nc1ccc(C)cc12)c3=O
C=C(C)C(CC(O)C(C)C4CCC5(C)C2CC(OC(C)=O)C1C(C)(C)C(=O)CCC13CC23CCC45C)COO
CC(C)c2ccc(C(=O)N1CCC(CN(C)C)C1)c(O)c2
O=c2ccn(COCC(O)C(F)#CCc1ccccc1)c(=O)[nH]2
O=CC(CCCCCCC(=O)Nc2ccc(-n1cncn1)cn2)NO
FC(F)(F)c6ccc5[nH]c(-c4ccc(-c3cccc(CN2CCN(c1ccccn1)CC2)c3)cc4)nc5c6
Cc4cc(C)c(C(=O)c2sc1nc3n(c(=O)c1c2C)CCC3)c(C)c4
CCCCCC2(O)(C=CC1CCC(=O)C1CCCCCCC(=O)O)CCC2
CC2C(=O)N4CCCc3cc(S(=O)(=O)Nc1ccc(C)c(C)c1)cc2c34
O=C(NCc1ccco1)c3cc(-c2ccco2)nc4ccccc34
O=C(NN=Cc1cc2c(cc1Br)OCO2)c3ccc(OC(F)F)cc3
COc1ccc2c(c1OC)C(=O)OC2Nc4nc(-c3ccccc3)no4
COCCCNC(=O)CSc2nc1ccccc1c(=O)n2CCCc3ccccc3
O=C3NCCc2[nH]c(-c1ccncc1)cc23
CCCC(=O)Nc1ccc2c(c1)C(=O)C(=O)N(C)C2=O
CC(C)S(=O)(=O)NCCC4CCC(N3CC(O)C(C2Sc1ccccc1O2)CC3)CC4
O=C(c1ccc(F)c(F)c1)N3CCC(O)(c2ccccc2)CC3
O=C(CS(=O)CC(=O)Nc1ccc(Cl)cc1)NCC(=O)Nc2ccc(F)cc2F
COC(c3ccc2[nH]cc(C=Nn1cnnc1)c2c3)C(F)(F)F
COC(=O)CCCCCCNCCc1c46ccc(c1)C3Oc2c(O)ccc7c2C34CCN(CC5CC5)C6C7
Cc5cccc6c(C(=O)NCC(O)C(Cc1ccccc1)NC(=O)C3CN(c2cccc(C(C)C(F)(F)F)c2)C(=O)O3)c(C)n(C4CCCC4)c56
CC(C)(C)NC(=O)CCCNc1c3c(nc2ccccc12)CCCC3
CN(C)C(=O)C5CC3C(N(Cc1ccc2c(c1)OCCO2)CC3c4ccn(C)c(=O)c4)NC5
Clc4ccc(CSc2nc(-c1cccs1)nc3ccccc23)c(Cl)c4
COc3oc(=O)c2cc(NC(=O)C(CCC(=O)O)NC(=O)CCc1ccccc1)ccc2c3Cl
O=C(C(=Cc1cc(F)cc(F)c1)S(=O)(=O)c2ccc(Br)cc2)c3ccc(Br)cc3
Ccn4cc1ccccc1n5c(SCc2cc(=O)oc3ccccc23)nnc45
c5ccc(CNCCOc4ccc(COc2nc1ccccc1n3c2CCC3)cc4)cc5
CCOC(=O)c2c(NC(=O)c1sc(C(C)C)nc1C)sc(C)c2C
COc5cc(-c4cc3ncc(C#N)c(Nc2ccc(OCc1ccccc1)cc2)c3s4)ccc5O
OCC1OC(O)C(O)C(O)C1O
O=C(NC(CS)C(=O)O)OCC1CCCN(CCCCCNC(=O)C(CC(=O)NO)CC(=O)O)C1
CC34CCC2c1ccc(O)cc1CCC2C3CCC4(O)CN5CCC(O)CC5
CC(c1ccccc1)nn4c(O)c3nc2ccccc2c(=O)n3c4=O
NS(=O)(=O)c1cccc(NC(=O)CCl)c1
COc3ccc(CN(C1CCCCNC1=O)S(=O)(=O)c2cc(OC)c(OC)c(OC)c2)c(OC)c3
COc1ccccc1N(C)S(=O)(=O)c3ccc(C(=O)NCC2CCCO2)cc3
O=C(NC1CCCCC1)C3C(=O)N(c2ccccc2)C(=O)C3=CNCC4CCCO4
CSCCC(NC(=O)C(N)Cc1c[nH]c2ccccc12)C(=O)NCC(=O)O
CCOc1cc([N+](=O)[O-])ccc1NC(=O)c2ccc(OC)cc2OC
CCC(=O)N1CC3C(CC1)N(C(C(C)C)c2nc(=O)c(C)n[nH]2)CCN3C(=O)OC(C)(C)C
Cn1nc(C(C)(C)C)cc1NC(=O)Nc3ccc(-n2cnnn2)cc3
Cc3cc(CC(C)CCF)n(-c2nc1c(c(=O)n(C)c(=O)n1C)n2C)n3
CC5(=O)N4ccc(cS3(=O)(=O)NCC=C(n2cnc(CN1CCCC1)c2)C3)cc4CC5C
CCN(Cc1cccnc1)C(=O)c3ccc(OC(F)F)c(OC2CCOC2)c3
Cc2ccc(NC(=O)CCC(=O)NN=Cc1ccco1)cc2Cl
N#Cc4cccc(N3CCC(NC(=O)c2cc1ccccc1o2)C3)c4
O=c2ccc1c(CCS)ccc(O)c1o2
CCCCCN(CCCCC)C(=O)N(C(=O)N(C)CCCC)Nc1ccccc1
CCC(Oc1ccc3c(c1)C(Cc2ccccc2)C(O)C3)c4ccccc4
CSc4nnc(-c3cccc(-c1ccc2c(c1)OCCCO2)c3)n4C
CC(C)(C)OC(=O)NCc1ccc(Cl)cc1
C#CCNC(=O)C=Cc1ccco1
CC2(C)OC(=O)C(=CN1CCCC1)C(=O)O2
CC(C)CC(NC(=O)C(CCC(N)=O)NC(=O)C(CCCN=C(N)N)NC(=O)C=CC(=O)NCCO)C(O)CC(=O)NC(C(=O)N(C)C)C(C)C
CC(=O)Nc3ccc(N=C2C(=O)Nc1ccccc12)cc3
Cc3cc(C)c(S(=O)(=O)N2CCN(C(=O)c1ccco1)CC2)c(C)c3
O=C(c2sc1ccccc1c2Cl)c3noc4ccccc34
CS(=O)(=O)c1cc2c(cc1F)C(=O)CC2Nc3ccc(Cl)cn3
CCC(O)(Cn1cncn1)c3cccc(OCc2ncc(C(C)(C)C)o2)c3
O=C(Nc1ccc2c(c1)OCCO2)c3ccc4c(c3)OCCO4
Fc6ccc(-c5ccc(COCCCn4cc(C3OCC(O)(c1ccccc1)(C2CCCCC2)O3)nn4)cc5)cc6
COC1CCC4(CC1)Cc3ccc(-c2ccc(F)cc2)cc3C45N=C(N)N(C)C5=O
Clc1ccccc1C2CCNC2
CNC(=O)C(Cc1ccccc1)NC3(=O)C(CCC(=O)OCc2ccccc2)C4C=CC3O4
CC(=O)OC14COC1CC(O)C5(C)C(=O)C(O)C6=C(C)C(OC(=O)C(O)C(NC(=O)OC(C)(C)C)c2ccccc2)CC(O)(C(OC(=O)c3ccccc3)C45)C6(C)C
CC(C)(C)N3CCN(c2nc1cccnc1o2)CC3
O=C(Nc1ccccc1)c3ccc(OCCCCCN2CCCC2)cc3
CC2CC(C)CN(C(=O)Nc1ccc(Br)cc1F)C2
CCOc1ccccc1-c2nnc(SCC(=O)O)n2C
NC(=NNC(=O)c2nnn(-c1nonc1N)c2-c3ccccc3)c4ccc(F)cc4
O=C(NCCCC(O)N3CCC(c1c[nH]c2ccccc12)CC3)C4CCC(=O)N4
Fc2cc(CCNC(=S)NCCN1CCOCC1)ccc2F
CN(CCCNC(=O)c1ccccc1Cl)Cc3ccc2ccccc2c3
COc3ccc(NC(=O)Cc2nnc(SCC(=O)Nc1ccc(C(C)=O)cc1)n2C)cc3
C=CCNC(=O)c3cc2c(=O)n(C)c1cc4c(cc1c2s3)OCCO4
NC(=O)CC(CCc1ccccc1)NCC(N)Cc2ccccc2
COc3ccc(OC)c(C2=C(c1cc(OC)c(OC)c(OC)c1)C(=O)OC2)c3
COc3ccc(-c2ccc(C(=O)NCC(C)(O)c1ccccc1)cc2C#N)c(C)c3
CC(C)OC(=N)cc2cc-c(c1nc(OCCN(C)C)cnc1)cc2
C=C(C)C(O)Cc2cc1ccc(=O)oc1cc2O
Cc3[nH]c2ccc(OCc1ccccc1)cc2c3C=CC(=O)NO
COCCNC(C)C(O)COc3ccc2cc1ccc(OCC(C)Br)cc1nc2c3
CS(=O)CC(O)CC(C1CCCCC1)C2CCCCC2
Cc1cc4c(s1)c3cnn(Cc2ccccc2Br)c(=O)c3n4C
COC(=O)C7CCC6(C(=O)OC)C4CC2CC(=CCCO3C(=O)C1CCCCN1C(=O)C23)C4C(c5ccccc5)C(C(=O)OC)C6C7=O
CN(C)c1ccc(C=C[N+](=O)[O-])cc1C(N)=O
COc3ccc(-n1cnnc1CCC(=O)Nc2ccccc2C(F)(F)F)cc3OC
N#CC3(Nc2ccc(Cl)c(S(=O)(=O)Nc1ccccc1)c2)CC34CC4
O=C(c1ccc(O)cc1)n3ccc2cc(O)ccc23
CN(C)c2cc(NS(=O)(=O)c1ccccc1)c4(O)cc2CC5CC3C(N(C)C)C(O)=C(CN)C(=O)C3(O)C(O)C45
O=C(CCCCCCOc1ccc(Br)cc1)c3ncc(-c2ccccn2)o3
CCCCCCCCCCCCCCCCOC(=O)c1ccc(OC)cc1
OCC1C(O)C(O)C(O)CN1CCCCCOCc3ccc(-c2ccccc2)cc3
C=C(c1ccccn1)=C(C#N)C#N
CC(Nc3ncc(CCc2cc(-c1nccs1)nn2C)cn3)c4ccccc4
CCCCCCCCCCCCCCCCOcc2cccC(C(=O)NC(CO)C(=O)NC(C(=O)OC)CSCc1ccccc1)c2
NC1=NC(=O)C(CC(=O)O)CN1
CCn1ncc(Br)c1C(=O)NCc2ccc(OC(C)C)cc2
CC(C)(C)OC(=O)NC(Cc1ccccc1)C(=O)NC(C=O)Cc2c[nH]cn2
COc4ccc(CCn3c(=N)c(C(=O)NC(C)C)cc2c(=O)n1ccccc1nc23)cc4
COC(=N)NS(=O)(=O)c1ccccc1
FC1CCNCC1CCCOc4ccc(-c3nc2ccccc2[nH]3)cc4
Cc1ccccc1CC(=O)NCC(c2cccs2)N4CCN(c3ccccc3F)CC4
OCCN4(CCNC(=S)N2CCN(c1ccc(OC(F)F)cc1)CC2)COc3ccccc3OC4
COc3nc(C(=O)NCCCN2CCC(Oc1ccc(C#N)cc1)CC2)cc4c3CCC(=O)N4
COc4cccc(CN(C(=O)c2nc1nc(C)cc(C)n1n2)c3ccccc3C)c4
O=C(C=Cc1cccc(O)c1)c5ccc(NC(=O)c3c(O)oc(=O)c(C2CC(O)C(O)CC2)c3C(=O)C4CCCCC4)cc5
Cc3ccc(C(=O)N=C2NN=C(c1ccc(Br)cc1)CS2)cc3
C3nc(-c1ccccc1)c2c(N)ncnc23
O=C(O)C4CCCN(CCOC(c1ccccc1)(c2ccccc2)c3ccccc3)C4
CC(C)CCNC4(=O)CCC(N3C(=O)c1c(sc2c1CCN(C(C)C)C2)NC3=O)CC4
COc5ccc(NC(=O)C4OC(n3cnc2c(=O)nc(NCCOc1ccccc1)[nH]c23)C(O)C4O)cc5
CCc2nc1ccccc1c(=O)n2-c4ccc(OCC(O)CN3CCOCC3)c(Cl)c4
O=C(c1ccccc1)N3CCC(O)(c2cccnc2)CC3
NCC(CCCN2C(=O)CC1(CCCC1)CC2=O)C(=O)O
CC(C)(C)c1ccc6c(c1)C(=O)C24CC(C)C(=O)N5N=C2C(=O)C(CC(=O)Nc3ccc(C(N)=O)cc3)C45O6
N=C(N)NCCOC(c1ccccc1)c2cc(F)cc(F)c2
CC(C)c1cnc(C(C)C)[nH]1
C=C3N=C(Nc2nc(C)c1ccccc1n2)SC3=Nc4ccccc4
O=C(NCC1CCCO1)c3csc(-c2cccc(C(F)(F)F)c2)n3
CCOC(=O)Cc1csc(NC(=O)CC)n1
COcc5cc-c3(cc2cnc(N(CCN(C)C)C(=O)C1CCNCC1)nc2nc3OC4CCCC4)cc5
CCN(CC(=O)NCCCN(C)C)Cc2nc(=O)c1cnn(C)c1[nH]2
CN(C)C(=N)NCCNS(=O)(=O)c1ccc(N)cc1
Cc3noc(N2CCCC1(CCNCC1)C2)n3
CCCOC(=O)C(C)C(OC1CC(C)(OC)CC(C)O1)C(C)C(OC3OC(C)CC(N(C)CCCCCCc2cccnc2)C3O)C(C)C4OCC(=NOC)C(O)(C[N+](C)(C)C)(C(C)COS(=O)(=O)O)C4(C)O
CCC(CC)N=C(NO)c2ccc(Oc1cc(Cl)ccc1Cl)nc2
O=C(O)c4cn(C1CSC(CO)O1)c3c(F)c(N2CCOCC2)c(F)cc3c4=O
CCC(C)C4CN(C(C(=O)NCCCS(=O)(=O)NO)Cc1ccc2c(c1O)CC3CCC2O3)CC4O
CC3(c1ccccc1)NC(=O)N(Cc2ccccc2)C3=O
CCOC(=O)NCc1ccccc1-n3nnc(-c2cccs2)n3
N=C(N)c4cccc(-c3ccc(C(=O)NC2CCN(C(=O)NCC1CCCCC1)CC2)s3)c4
CCC2(c1ccc(O)cc1)CCC(=O)NC2=O
CCCCCCCCCCCCCCCCOC2C(N)CC(N)C(OC1OC(CN)C(O)C(O)C1N)C2OCCNC(=O)C(N)CCCCCCCCCCCC
Cc2cc(Oc1cc(C)ccc1C)n(CCCCCCCC(C)(C)C(=O)O)n2
CCC4=Nc2cc(C(=O)NCCc1ccccc1)ccc2Sc3ccc(C)cc34
CCN(CC)c2ccc1ccc(=O)[nH]c1c2O
OC(c1ccc(Cl)cc1)c3nc2cc4c(cc2cc3Cl)OCCO4
CCCc4ccc(-c3c(C)nc2nc(SCC(=O)Nc1cccc(C(=O)O)c1)nn2c3C)cc4
C#CCN(C)CC(=C)c1ccccc1
CC(=O)NCCn3c(SCC(=O)Nc1cccc(C(C)=O)c1)nc2ccccc2c3=O
C=C(C)n2c(=O)n(C(=O)NCCN1CCN(CCO)CC1)c(=O)n2-c3ccccc3
CN(C(=O)CSCc2csc(COc1ccccc1)n2)c3ccccc3
CCOC(=O)C15CCC(C)(C)CC1C4=CCC3C2(C)CC(O)C(=O)C(C)(C)C2CCC3(C)C4(C)CC5
O=C(C=Cc1ccc(F)cc1)NS(=O)(=O)c2ccc(Br)cc2
COC4COC3(CCC2(CCN(CC1CCC1)CC2)O3)C4
O=C(Nc3cccc(NC(=O)c1ccccc1-c2cccc(F)c2)c3)c4ccc(F)cc4
COcc5cN(CC23(CCCN(CCc1nnn[nH]1)C2=O)CC3)c4ncccc4c5
CCCCn5cc3c(nc(NC(=N)Nc1cccc(O)c1)n4nc(-c2ccco2)nc34)n5
CCCCCCCC(=O)Oc1cccc6(c1)CCCC5(C=CCC(CC4(O)CCC(C3CCC(C2=CC(C)OC2=O)C(O)O3)N4C)O5)O6
O=C(NC1CCCCC1)cc5ncc4(-c2ccc(C(F)(F)F)cc2)n(CC(=O)NCCCN3CCCC3=O)cnc4c5
Cn1nccc1C(=O)NN=Cc2ccccc2OCc3ccc(Cl)cc3
Cc2ccc(S(=O)(=O)N1CCCCC1)cc2NC(=O)c3ccc4c(c3)OCO4
O=CC(CCCCCCCCCCCCCCCc2ncc(-c1ccc(C(=O)O)cc1)o2)NO
NC(=O)CS(=O)(=O)c1n[nH]c(N)c1-c2ccccc2
CCCCCN(C(=O)c2c(C)nc1ccc(C)cn1c2=O)c3cccc(Cl)c3
CCC(=O)NC3c1ccc(C(F)(F)F)nc1C=C(CC)c2ccc(NS(C)(=O)=O)cc23
Nc3nc2nc1ccocc-1cc2nc3=O
O=C4(NC2CCN(C(=O)OCc1ccccc1)CC2)NC(CC3=CCCCC3)C(=O)C4
CC(=O)NC(C)Cc3ccc(C#Cc1ccc2c(c1)OCCO2)cc3
CCOc3ccc(NC(=O)c2c(C)nn(-c1ccccc1)c2Cl)cc3S(=O)(=O)N4CCCCCC4
COc3nc(Cl)nc(N2CCN(c1ccc(C(C)=O)cc1[N+](=O)[O-])CC2)n3
CC(C)(C)OC(=O)NC(Cc1ccccc1)C(O)C(CNCc3ccc2ccncc2c3)NC(=O)C(NC(=O)OCc4ccccc4)C(C)(C)C
CC(C)CC(OC1C=C(C=O)CC(OCCCC(O)CNC(CO)CO)O1)c2ccccc2
CCCCSCC(O)CON
CCOC(=O)c2nn(-c1ccccc1)nc2NN=Cc3cccs3
CC(CS)C(=O)NC(CSCc1cccc(Cl)c1)C(=O)O
O=C4(NCc1ccco1)(c2csnn2)C3CCC(CC3)C4C(=O)NC5CCCCC5
Cc1ccc(C)c(C)c1O
O=C(NO)c1ccccc1OCc2ccccc2
COC3(COC(=O)CCNC(=O)c1cc(=O)oc2cc(OC(C)=O)ccc12)C(OC(C)=O)C(OC(C)=O)C(OC(C)=O)C(OC(C)=O)C3OC(C)=O
Cc5cc(NC(=O)c1ccc(C(F)(F)F)cc1)n(-c4nc(N)nc(N3CCN(c2ccncc2)CC3)n4)n5
Cc1ccccc1NC(=O)CN4C(=O)COc3ccc(S(=O)(=O)N2CCCC2)cc34
COc1ccccc1C(C)=NNC(=S)NCc2ccccc2
CCn3c(=NNC(=O)Cn1nc(C)c([N+](=O)[O-])c1C)sc2ccccc23
CN(c2cc(C1CC1)no2)S(=O)(=O)c3cccc4cccnc34
COC(=O)c1ccccc1NC(=O)Cn4c(=O)c(CCc2ccccc2)nc3ccccc34
O=C(Nc1cccc(O)c1)c3cccc(NC(=O)c2cccc([N+](=O)[O-])c2)c3
Cc2cccc(C(=O)N(NC(=O)c1ccc(F)cc1F)C(C)(C)C)c2
CC5CCN(CC(=O)NC(C(=O)NC3CCN(CC2COc1ccccc1O2)CC3)Cc4ccccc4)CC5
O=C(CC(c2noc(C1CC1)n2)N5CCC(Cn4ccc3ccccc34)CC5)N8CCN(Cc6ccc7c(c6)OCO7)CC8
COC(=O)c1ccccc1C(=O)NC4CCN(c3nc(C)c2ccccc2n3)CC4
CCC(C)C(NC(=O)C1CCCCN1C)C(=O)N2CCCC2C(=O)NC(CCCNC(=N)N)C(=O)O
COc4ccc(C(=O)NCc2nc1ccccc1c(=O)n2-c3ccc(F)cc3)c(OC)c4
OCC4OC(c3ccc(N1CCCC1Cn2ccnc2)nc3)C(O)C4O
CC(C)CN(CC(C)(C)N1CCOCC1)C(=O)NC2COCC2=O
Cc2c(C(=O)NCCCN(C)C)oc3cc(-c1ccccc1)cc(O)c23
C5ccc(c4NC(C(=O)Nc1cn[nH]c1)N=C(c2ccccc2)c3ccccc34)cc5
OCC(CO)Nc2nccc(Oc1cccc(F)c1)n2
CC(C)c1nc(N(C)C)nc2c(N(C)C)nc(NCCCCO)nc12
CC6(c1ccc(F)cc1)CCC(NC(=O)C(Cc2ccccc2)NC(=O)C=C5ccc(c4-ccc(cC(C#N)=C(CC)c3ccc(CN)cc3)cc4)cc5)CC6
C=C(C)COc5cccc(-c1[nH]nc4c1C(N(C)Cc2ccc3c(c2)OCCN3C)CC4)c5
CCOC(=O)C2=C(C)NC(c1cccc(OC)c1O)=C(C(=O)OCC)C2C=Cc3cccc(O)c3
COC1OC(CO)C(O)C(O)C1O
CCCn4cc(CCNC(=O)c3ccc(COc1cccc2ncccc12)cc3)cn4
O=CC(CC(=O)O)NC(=O)C(CS)Cc2cc1ccccc1nc2Cl
NCCCNC4CCCc1ccccc1Oc2ccc(cc2)CCC(O)Cc3ccccc3C4O
O=C(NCC1CCCO1)c2ccc[n+]([O-])c2
COc3cccc(-c2csc(C(O)c1ccc(Cl)cc1)n2)c3
CCN=C6CC(=N(CC(=O)Nc1ccc4c(c1)-c2c(c(C(N)=O)nn2-c3ccc(F)c(F)c3)CC4)c5csc(N)n5)CN6C
Cn3cc(CN2CCCN(Cc1c(Cl)cccc1Cl)CC2)cn3
CCCC2(C)C(C(=O)Nc1cccc(N(C)C)c1)CCC3C2(C)CCC(C)C3(C)CC(=O)C5C(C)CCC4C(C)(C(=O)O)CCCC45C
CCOc3ccc(NC(=O)Cn2nnc(C(=O)Nc1ccc(C)c(C)c1)c2N)cc3
CNC(c1cc(C(=O)O)ccc1N2CCCC2)C(=O)c3ccc(Cl)c(Cl)c3
CSc3nc(-c1ccc(S(N)(=O)=O)cc1)c(-c2cccc(OC(F)(F)F)c2)s3
COc2cc1nccc(c1cc2OCc4cn3ccccc3n4)n-c5cc6c(C(C)C)(cc5C(N)=O)OCO6
Cc4noc(C(=CCCN2CCC(c1ccccc1)CC2)c3ccccc3)n4
COc4ccc(C(=O)NC(c1ccccn1)c3cc(F)c2cccnc2c3O)cn4
CC(=O)NN=Cc1ccc(O)cc1
CC(C)(O)CC5CC(C)C1(CCC4(C)C1C(O)CC3C2(C)CCC(O)C(C)(C)C2CCC34C)O5
CC(C)N(Cc1ccccc1Br)C(=O)CN3CCN(S(=O)(=O)CCCc2ccccc2)CC3
COC(=O)C(C)NCCOC(=O)c1cccc(OC(C)C)c1
COCO5C(C(=O)OC)C(c1ccc2c(c1)OCO2)C3CCC4(CC3)OC46C5C=CC6=O
cc4ccC(CCc3nnc(Nc2nc(Cl)c1ccccc1n2)s3)cc4
CCOc3ccnc(Nc2ncc(N1CCOCC1)cc2)n3
O=C(c1ccc(F)cc1)c3ccc(O)c(-c2cccc(O)c2)c3
ClCCCOc2cnn(-c1cccc(Cl)c1)c2
CCC(C)C(NC(=O)c1ccccc1C)C(=O)NC(C)C(=O)NC(Cc2ccccc2)C(=O)COC(=O)c3c(C)ccc(C)c3C
CC(C)C2C=C(O)C(=O)C(=Cc1ccc(O)c(O)c1)C2
N=C4(N)cccc(cC3nc(C(=O)Nc1ccccc1)c2cc(O)c(C(=O)O)cc23)c4
CCCCC(N)C(O)C(=O)NNC(=O)CNS(=O)(=O)c1cccs1
CN3CCN(C(=O)c2ccn(COc1ccccc1)n2)CC3
N#Cc3cnn(C(=O)NCC2CCCC(N1CCCCC1)C2)c3
CN(C)C(=O)Oc1ccccc1N2CCOCC2
CCN(C(=O)Nc1cccnc1Oc2ccccc2F)c3cn(C)nc3C
COC(=O)c1cccc(NC(=O)CC(CC(=O)O)SCCC(=O)N(C)C)c1
O=C(NN=CC=Cc1ccccc1[N+](=O)[O-])c2ccccc2
CN4CCN(CCCn3c(C(=O)Nc1cccc(CO)c1)nc2ccccc23)CC4
O=S(=O)(Nc1cccc(Cl)c1)c3ccc(-c2ccccc2Cl)o3
NC(=O)CCN3C(=O)C(NC(=O)Cc1ccc(C(=O)NCC(=O)O)s1)CSc2ccccc23
O=C(Cc1ccncc1)c3ccc(Oc2ccccc2)cc3OCC(O)CN4CCOCC4
NS(=O)(=O)c2ccc(NS(=O)(=O)Cc1ccccc1)cc2
O=C(NCCCNCCCCc1ccccc1)c3coc(-c2ccccc2)n3
COc1cccnc1-n2nc(C)nc2-c3cc(F)c(OCC(C)(O)C(=O)O)cc3F
CCCNC(=O)C(Cc1ccccc1)NC(=O)C(Cc2c[nH]cn2)NC(=O)c3c[nH]c4ccc(F)cc34
CCc1ccccc1N(C)C(=S)NNC(=S)NCCc2ccccc2
CC45CCC3c2ccc(Oc1ccccc1)cc2CCC3C4CCC5(O)CC(=O)O
NC5CC(n4nc(-c2cccc(Oc1ccccc1)c2)c3c(N)ncnc34)C5
CCCN1CCN=C1c2cccc(C(F)(F)F)c2
CC(C)c1ccc(S(=O)(=O)O)c4c1C(NC(=O)c3cc2ccccc2[nH]3)cn4C(=O)c5ccccc5
CC(=O)NC(Cc1ccccc1)C(O)C(Cc2ccccc2)NC(=O)C(CC(C)C)NC(C)=O
COC(=O)N3C(=O)C1C(C12CC2)N(O)C(=O)N3CCCCON
C=CCn2c(-c1cccnc1)n[nH]c2=S
CC(C)C2(C(=O)NCc1ccc(N(C)C)cc1)CCC3(CC2)OOC4CC3COO4
CCN4CCC(c1cccc(OC)c1)=C(c2cn(C)c3ccccc23)C4
Cc6ccc(Nc4cc3nc1ccccc1n(-c2ccc(C)c(C)c2)c-3cc4=NC5CCCCC5)c(C)c6
CC(C)OC(=O)CC(C)N2C(=O)c1cc(I)ccc1NC(=O)C2c3ccccc3
CC13CCC(=O)N1C(C(=O)NN=Cc2cc(Br)cc(Br)c2O)CS3
COc3nc(N2CCN(S(=O)(=O)c1cccc(Cl)c1)C(C)C2)nc(OC)n3
CNc1(nc(C(F)(F)F)nc2c1ncn2CCS3(=O)(=O)CCC(O)(CO)O3)C4CC4
CCC(C)C(NC(=O)C(N)CO(C1OC(CO)C(O)C(O)C1OC2OC(CO)C(O)C(O)C2O)C(C)C)C(=O)O
CCCCCCCCC=CCCCCCCCCN1C(=O)C=CC1=O
O=C3OC(OP(=O)(O)OCOC(=O)OCc1ccccc1)c2ccccc23
CCOC(=O)c3cnc1c(cnn1CC(Cl)c2ccccc2)c3Nc4ccc(OC)cc4
CCCN3CC=C(c1c[nH]c2cccc(F)c12)CC3
O=C(c1ccco1)N4CCCCC(OCc3csc(-c2ccc(F)cc2)n3)C4
CN(C)CCSc1ncc3c(n1)-c2[nH]ccc2CC3
COC(=N)C=C(nc1cccc3c1[nH]c2ccccc23)OC4OC(CO)C(O)C(O)C4O
CCOC(=O)C=CC(CCC(N)=O)NC(=O)C(Cc1ccccc1)NC(=O)C(CC(C)C)NC(=O)NCc2ccc(S(N)(=O)=O)cc2
COcc3ccN(=CC2C(=O)N(C)c1cccnc12)cc3
COC(=O)c2cccc(OC(=O)CNC(=O)c1cccs1)c2
Cc3ccc(C(=O)Nc2ccc(S(=O)(=O)N1CCOCC1)cc2)s3
Cc2cc(C)cc(OCCC(=O)OCC(=O)NC1CCCC1)c2
CCC(C)CN(C(=O)C(C(C)C)OC(=O)C(Cc1ccc(O)cc1)NC(=O)C(CCC(=O)O)NC(=O)C2CCCN2C(=O)C(CC(C)C)OC)C(=O)NC(C)C(=O)NC(CC(=O)O)C(N)=O
O=S(=O)(c1ccc2c(c1)OCCO2)N4CCN(CCc3ccccn3)CC4
COc5ccc(-c2nc4c(c(NC1CCCCC1)n2)CCN(c3ncccn3)CC4)cn5
Cc2noc(-c1ccccc1OC(F)(F)F)c2NC(=O)N(C)C
CNC(=O)c4ccc(-c3ccc(CC(NC(=O)C(CS(=O)(=O)c2ccc1cc(Cl)ccc1c2)N(C)C)C(=O)O)cc3)cc4
N#Cc3ccc(Nc2nccc(Nc1ccccc1)n2)cn3
Cc1ccc2c(c1C)NC(=O)C2=NO
Cc1cc(Cl)ccc1C(=O)Nc2cc[nH]c(=O)c2
Cc1noc(C)c1S(=O)(=O)N(Cc3ccc(-c2cccnn2)cc3)CC(O)C(Cc4ccccc4)NC(=O)OCc5ccccc5
O=P(O)(OCC(NP(=O)(O)OCC3OC(n2ccc(Nc1ccc(Br)cc1)nc2=O)C(O)C3O)OP(=O)(O)O)OP(=O)(O)O
CCOC(=O)C2(NC(=O)Nc1ccc(Br)cc1)(C(C)=O)SC=CS2=O
CCCCCn5cc(C(=O)NC23CC1CC(CC(C1)C2)C3)c(=O)c4ccccc45
COc4ccc(OC)c(NC(=O)CCc3c(C)nn(-c2ccc(N1CCCCC1)nn2)c3C)c4
CCC1(O)C(=O)OCc2c1cc5n(c2=O)Cc4cc3cc(OCCN)ccc3nc4-5
O=C(CCc3cc(-c1ccc(F)cc1)n(-c2ccc(F)cc2)n3)Nc4ccc(F)cc4
CCCn3c(=O)c1sccc1n4c(CCCC(=O)Nc2ccccc2OC)nnc34
CCCCCCNC(=N)Nc3nc(-c2ccc(COc1ccc(C(=N)N)cc1)o2)cs3
CCOc1c4c(cc2c1N(C(C)=O)C(=O)CC2c3ccccc3)C7C6C(C4)CCC(C)(C(=O)Nc5ccccc5)C6(C)CCN7CC8CC8
COc5ccc4c(CNCc1cccs1)c(C(=O)O)n(Cc3ccc(-c2ccccc2)o3)c4c5
COc3ccc(CN1C(=O)CSCC1(C)C(=O)Nc2ccc(OC)cc2)cc3
O=C(O)c3c(-c1ccccc1)c(-c2ccccc2)n4ccc(C(F)(F)F)cc34
Cc2nc(N1CCC(C(N)=O)CC1)ccc2C(=O)NC3CC3
COc5ccc(-n2c(Cc1cc(=O)[nH]c(O)n1)nnc2SCC(=O)c3c[nH]c4ccccc34)cc5OC
O=C(CN3C(=O)C2C1C=CC(C1)C2C3=O)Nc4ccc(Br)cc4
C#CCSc2nc(-c1ccc(F)cc1)nc3ccccc23
NC(=O)c3nn(CC(=O)NCc2nc1ccccc1s2)c4ccccc34
COc3cccc(-c2ccnc(NCc1cccc(OC)c1)n2)c3
CN(C)CC=CCC2C=C(C(F)(F)F)Nc1cc(F)c(F)cc12
FC(F)(F)c5ccc(C4(CCCN13CCCC1(c2cccc(OC(F)(F)F)c2)C3)CC4)cc5
CCCCCCCCCCCC(=O)ON=C(N)c1ccccn1
COc1ccc(C)cc1NC(=O)NC4NN=C(C2CCCCC2)C3CCCCC34
CCCNC(=O)COc2ccc(S(=O)(=O)N1CCOCC1)cc2
CCCO2C(=O)C1(COCC)=CC4CCC(C1OC2c3ccc(F)cc3)N4C
c1
COc3cc(OC)cc(-c1cncc2cc(Cl)ccc12)c3
COc2cc(OC)cc(C(=O)NC(=S)NCCc1ccc(O)cc1)c2
Cc3ccc(CO2cc1ccc(=O)c(O)c-1oc2C)cc3
O=C(O)CNCCNc3ccc(NCCCN2CCN(C(=O)C1CCCCC1)CC2)c5c3C(=O)c4ccccc4C5=O
COc2ccc(C(=O)Nc1c(Cl)c[n+]([O-])cc1Cl)cc2
O=Cc7cc1cc(OCC5CCO(NC(=O)C(CCN1Cc2ccccc2)C3CCCCC3)(c4cccnc4)C5OCC6CCCCC6)c7
Cc8ccc7[nH]c(COc6ccc(-n5cc(COc1cc(O)c4c2c1CCCC2C3CC(=NO)C(=O)C(Cl)C34)nn5)cc6)nc7c8C
O=c4cc(N1CCOCC1)oc5c(-c3ccc(Oc2ccccc2)cc3)csc45
CS(=O)(=O)NNC(=O)C(Cc1ccccc1)NC(=O)C(=O)c2c[nH]c3ccccc23
O=C(O)c4ccc3c(C(=O)O)c(Oc1ccccc1NS(=O)(=O)c2ccc(Cl)c(Cl)c2)c(=O)oc3c4
CCOc4ccc(C3=C(C)C(=O)N(C2C(O)C(O)C1OCOC1C2O)O3)cc4
O=c1[nH]c(S)nc2sc3c(c12)CCCC3
COc2cc(C(=O)c1ccc(Br)cc1)cc(OC)c2OC
OC3CCN(Cc1ccccc1-c2ccccc2)CC3NCc4cccnc4
CC(O)CCCC(C)CC3CCC4C2CC(O)C1CC(O)CCC1(C)C2CCC34C
CC(C)CC(=O)Nc3ccc(-c1cn2c(n1)SC(C)C2)cc3
CC(=O)C(=C1CCC(CC=C1C(=O)O)C(C)(C)OC(C)=O)C(C)C(=O)C=C(C)CCCCC(C)C
Cc5nc(-c1cn4c(cc1C2CC2)CN(C(=O)Nc3ccc(F)cn3)CC4)no5
COc1cc3c(cc1OC)C(=O)C(=Cc2cc(C)c(O)c(CC=C(C)C)c2)C3
Cc4cccc(CC(=O)N3CCN(Cc1ccccc1OCc2ccc(Cl)cc2)CC3)n4
CC(=O)Nc2nc(CCc1ccccc1)c(C)s2
O=C2N(Cc1ccccc1)CCCC2CCNc3ncnc4c3ncn4C5OC(CO)C(O)C5O
Cc1cc(F)ccc1C(=O)NC2CCCCNC2=O
CCCCC3(CC)CS(=O)(=O)c1cc(CC(N)C(=O)O)c(OC)cc1C(c2ccccc2)N3
CNC3CNC(c2cc(=O)c1ccccc1[nH]2)CC3
CC(NC(=O)C(NC(=O)C(CCC(=O)O)NC(=O)c3cc(O)cc(NC(=O)N2CC1CC1C2=O)c3)C(C)C)c4ccccc4
CCn2c(O)nc1c(C(N)=O)cccc1c2=O
O=C(Cn2csc1ccccc1c2=O)N4CCN(c3ccc(F)cc3)CC4
COc1cc3c(cc1OC)C(=O)CC(c2ccsc2)=N3
CC(C#N)[N+](C)(C)C
COc3cc(C=CC(=O)c2sc(-c1ccccc1)nc2C)cc(OC)c3OC
Nc3nc(=O)c2cnn(CCc1ccc(C(=O)NC(CCC(=O)O)C(=O)O)cc1)c2[nH]3
CP(=O)(O)OC3C(COP(=O)(O)O)OC(n2cnc1c(N)ncnc12)C3O
O=C(CSc3nc2c(oc1ccccc12)c(=O)n3-c4ccccc4F)Nc5cccc(Cl)c5
CCCCCCCCC(=O)NCC2C1CCN(C1)C2Cc3cccnc3
O=C(O)C3CCN(Cc2cc1[nH]c(=O)c(=O)nc1s2)CC3
N#Cc1ccccc1NC(=O)C2=COCCO2
CC(=O)NC(Cc1ccc(OP(=O)(O)O)cc1)C(=O)N(C)CC(=O)N2CC(CC2)C(=O)N(C)C(C(=O)O)C(C)C
C#Cc1ccccc1NC(=O)C2=C(C)NC(=O)NC2c3ccccc3Br
CCc1c(C)[nH]c(=O)c(N(C)C)c1C(=O)c2cccc(C(F)(F)F)c2
O=C(O)c2cc(C(O)Cn1ccnc1)ccc2Cl
O=S(=O)(O)c1ccccc1
O=C(c1ccccc1)c2ccc(Cl)cc2
O=C2NC(=O)C(=Cc1cccc(COCCCO)c1)S2
COc3ccc(-c2cc1ncn(C)c(=O)c1c(N(C)C(=O)OCCN(C(C)C)C(C)C)n2)cc3
CS(=O)(=O)NC3CCN(CCCOc2cccc(-c1cn[nH]c1)c2)C3
Cc2nc(SCC(=O)NC1CCCC1)n[nH]2
O=C(CN5C(=O)C(Cn2nnc1ccccc12)N=C(c3ccccc3)c4ccccc45)Nc6ccc(F)cc6
COc5cc4c(-c1ccc(F)cc1C3(CCN(C(=O)c2nccn2C)CC3)O4)cc5
N#Cc1c(Br)cccc1NC2CC3CCC(C2)N3CCC4CCC(=O)N4
N=C(N)c2cccc(CC(NS(=O)(=O)c1ccc(NC(=O)CCN)cc1Cl)C(=O)O)c2
CCc3nn2c(=O)cc(COC(=O)c1cccs1)nc2s3
c4ccc(-c3ccc2nnc(SC1CCCCC1)n2n3)cc4
O=[N+]([O-])c4cc(C=Nn3c(-c2nc1ccccc1[nH]2)n[nH]c3=S)c(C(=S)O)cc4Cl
O=C(Cn3ncc1c(cnn1-c2ccccc2)c3=O)N5CCN(S(=O)(=O)c4ccc(Cl)cc4)CC5
Oc1ccc2c4c1OC5C(O)C=CC6C(C2)N(CC3CC3)CCC456
O=C(O)CC(OC(=O)c3ccc2[nH]c(C1CCNCC1)cc2c3)c4ccc5c(c4)OCO5
O=C(Nc2cccc(C1CC1)c2)c3cccnc3Cl
Nc1nc4c(s1)Cc3cc(-c2ccc(C(F)(F)F)cc2)ccc3-4
COc3ccc(-c1cc(C(F)(F)F)nn1-c2ccc(S(N)(=O)=O)cc2)cc3
CC(C)CNS(=O)(=O)c3ccc(C2CC(=O)N(c1ccc(C(F)(F)F)cc1)C2)cc3
O=C(NC2=CC(=O)c1ccccc1C2=O)c3ccc(Br)cc3
COc2cc1cc(O)c(OC)cc1c3c2C(=O)C=CC3=O
Cc1cccc2c1CCCC2C(=O)NCCN3CCOCC3
CCCc4cccc(-c2cc(NC(=O)C1CNC(=O)C1)nn2-c3ccccc3)c4
C#CCN(Cc2ccc1[nH]c(CO)nc(=O)c1c2)c3ccc(S(N)(=O)=O)cc3
CCCCNC(=O)Nc1ncnc2c1ncn2C3OC(COP(=O)(O)OP(=O)(O)O)C(OCC=C)C3OC(=O)CCC(C)C
CC(C)CCNC(=O)Nc2nc(-c1ccncc1)cs2
O=C(Nc1cccc(Cl)c1)c2cccnc2
Ccc2c(C)cC(NCC1NC(=S)NC1=O)c(C)c2
CC(C)CCC(=O)NC(Cc2ccc(OC(=O)OC(C)c1ccccc1)cc2)C(=O)NC(C)C#CC#Cc3ccccc3
Nc1ncc(Cl)nc1CNS(=O)(=O)C=Cc2cccc(=O)[nH]2
C=CCN(C(=O)c1ccccc1F)c3nc(-c2ccccc2)cs3
CCOC2(=O)NCC(OC(=O)CSc1ccc(Br)cc1)CCS(=O)(=O)C2
COc2ccc(CCNCC(O)c1cccc(NS(C)(=O)=O)c1)cc2
O=C(CNC(=O)c1ccccc1)OCc3ccc(-c2ccccc2)cc3
CN5CCN(C(=O)c4ccc3nc(-c1ccccc1)c(-c2ccccc2)nc3c4)CC5
CCOc3ccc(C=C2SC(=O)N(Nc1ccc(C)cc1)C2=O)cc3
O=C(NC(C(=O)NN=Cc2ccc(-c1ccc(Cl)c(Cl)c1)o2)Cc3ccco3)c4c(F)cccc4F
CCcc5cN(C(C)CCC(NC(=O)OC(C)(C)C)Nc1ncnc2c1ncn2C3CCC(CO)O3)c4ccccc4n5
CCOCC(NC(C)=O)C(=O)NCc1ccccc1Cl
N=c2sc1ccccc1n2CC(=O)c4ccc(-c3ccc(Cl)cc3)cc4
CSCCCN(C(=O)C(CO)NC(=O)C(N)CSSCC(C(=O)O)NC(=O)C(CC(=O)O)NC1(=O)C(N)C1C(=O)O)C(O)CC(=O)O
CCOC4(=O)cc3ccc(OCC(=O)N2CCN(c1cccc(OC)c1)CC2)cc3oc4=O
c2nc1cc3c(cc1[nH]2)CCCC3
COc2cccc(CCCOc1c(F)cc(CC(=O)O)cc1F)n2
Fc1cccc(C(F)(F)F)c1-c2ncc[nH]2
COc1ccc4(cc1O)CC3c2cc(OC)c(OC)cc2CCN3CC4
CCOC(=O)c5c(Sc1ccc(NC(C)=O)cc1)n(Cc2ccccc2)c4ccc(OCc3ccccc3)cc4c5=O
CC(C)(C)c1[nH]nc5c1C(c2cccnc2CNC(=O)C(F)(F)F)N(c4ncc(-c3ccc([N+](=O)[O-])cc3)s4)C5=O
Oc1ccc7c(c1)C8(c5ccc(OCCN4CCC(C=C(c2ccc(F)cc2)c3ccc(F)cc3)CC4)cc5)CCN(CC6CC6)C(C7)C8O
Cc1cnc4c(c1OC(=O)N2CCCC2)c(C#N)c(-c3ccccc3Cl)n4-c5ccccc5
COCc1ccc(OCCC(C)C)c(C(=O)O)c1
O=C(O)c1n[nH]c(=S)s1
CN(C)c3ccc(C=CC(=O)c1occ2c1C(C)(C)C(=O)C(C)(C)C2)cc3
COc3ccc(CNc2ccc(C(=O)N1CCOCC1)cc2)cc3
CC(C)NC(=O)c1cccnc1N4CCN(c3nc2ccccc2s3)CC4
CCNC(=O)C5OC(n4cnc3c(NC(=O)Nc2ccc(N1CCCC1)cc2)ncnc34)C(O)C5O
COC(=O)C3CC(S(=O)(=O)NCCCCCC(NC(=O)C=Cc1ccc(OC)c(OC)c1)C(=O)NC(Cc2ccccc2)C(N)=O)CN3C(C)=O
CC(C)CCCC(C)C3CCC4C2CCC1CC(OCCOCCCCCCCC#N)CCC1(C)C2CCC34C
N#CCC(=O)NCCCCCCOc1ccccc1
CS(=O)(=O)c3ccc(-c2cc1cc(N)cc(Cl)c1cc2C#N)cc3
CC(Nc2cc([N+](=O)[O-])cc3nc(-c1ccco1)cc(=O)n23)c4ccccc4
COc3ccc2nc(NCCN(C)C(=O)c1cccc(Cl)c1)nc(C)c2c3
Nc2nc(=S)[nH]c(-c1ccccc1)n2
Cc3cccc(N(CC(=O)NC1CCCC1)C(=O)c2ccc(C)c(S(=O)(=O)N(C)C)c2)c3
CCC(=O)C(C)=CCOCC(=O)N2CCN(c1ccc(C)cc1)CC2
Fc2ccc(NCN=C1C=C(F)CO1)cc2
CCCCN(CCCC)C(=O)c4ccc(C(=O)C2=C(O)C(=O)N(CCN1CCOCC1)C2c3cccs3)cc4
Cc2cc(-n1cccc1)cc3[nH]nc(N)c2-3
O=C(NN=CC(=O)c1cc(O)c(O)c([N+](=O)[O-])c1)c3ccc(NC(=O)c2cccc(O)c2O)cc3
Clc2cncc(OCC1CCN1)c2
CCC(=O)(NCCN3c1cccc2cccc(c12)S3(=O)=O)c4cccc5ccccc45
CC(C)(C)OC(=O)NC3CCN(C(=S)NC(=O)CCc2nc1ccccc1[nH]2)CC3
COc1ccc(C(C)C)cc1-c5ccc(C4CCCN(S(=O)(=O)c3ccc2[nH]ccc2c3)C4)cc5
COc5ccc(Cn1cnnc1CN(CCOc3cccc(-c2ccno2)c3)c4ccc(F)cc4)cc5
Cc4ccc3nc(SCC(=O)N2CCCc1ccccc12)nc(=O)n3c4
CC5(c1ccccc1)CCc4nc(NC(=O)c3cc2ccccc2oc3=O)sc4C5
COc3ccc(-n2nc1c(Cl)c(Cl)ccc1c2C(C)C)cc3OC
O=C(OC(=O)CNC(=O)c1ccc(I)cc1)c2c(F)c(F)c(F)c(F)c2F
CNC(=O)c2c(CNC(=O)c1ccccc1OC)csc2N(C)C3CCCCC3
COc2ccc(NC(=S)Nc1ccccc1)cc2
CCcc4nc-n1(nc3c(c1NC(=O)Nc2ccc(Cl)c(C(F)(F)F)c2)CS(=O)(=O)C3)s4
Cc1cc(=O)nc(O)n1CCC(=O)Nc2ccc(F)cc2
CCCcc3O(CCCOc2ccc1c(CCCC(=O)O)c(C(=O)O)c(=O)oc1c2CCC)ccc4ccc(=O)oc34
O=c2c1sccc1ncn2C3CC(CO)C(CO)S3
O=C(Nc1cc(C(F)(F)F)c[nH]c1=O)c2ccccc2
O=C(O)C4CCN(CCC3=Cc1ccccc1Cc2ccccc23)CC4
OC(COc1cccc2[nH]ccc12)CN4CCN(c3ccc(F)cc3)CC4
CC(C)(C)OC(=O)N5CCC(c3c(C(=O)NCc1ccc2c(c1)OCO2)cnn3-c4ccc(C#N)cc4F)CC5
O=C(OCCO)C2CC(c1cccc([N+](=O)[O-])c1)=NO2
CC(C)(C)NC(=O)C3CN(Cc2cnc(N1CCOCC1)c(F)c2)CCN3CC(O)C(Cc4ccccc4)NC(=O)OC5CCOC5
O=C7C(O)=C(N1CC1)C(=O)C5(O)(CN=C46c2ccccc2CC(c3ccccc34)C56)C7=O
O=C(Nc1cccc2cc[nH]c12)C(=O)NCC3OCCN3C(=O)c4cnccn4
N=Nc2c(-c1ccccc1)nc3n2CC(=C(=O)O)CC3
Cc2[nH]c1ccccc1c2CCNCCCCN(CCCCCCNCCCCCCNC(C)c3cccc(O)c3)CCCN(C(C)C)C(C)C
CC(=O)Oc2cccc(C(=O)Nc1ccc(Cl)c(Cl)c1)c2
COC(=O)C(=Cc1ccc(OP(=O)(O)O)cc1)(CCSC2CCCC2)c3ccccc3OC
OCC5C(O)OC(OC4C(Oc3c(-c1ccc(O)cc1)oc2cc(O)cc(O)c2c3=O)OC(CO)C(O)C4O)C(O)C5O
COC(OC)S(=O)c3nc(-c1ccccc1)c(-c2ccccc2)o3
CC(=O)OC2Cc1c(O)cc(O)cc1OC2c3cc(O)c(O)c(O)c3
Cc2c(S(=O)c1ccc(CC(N)=O)cc1)sc(N)c2C(=O)NC(C)(C)C
CCC(C)(C)C1C3C1C(NC2CCCCCC2)=NC3=O
CCOC(=O)Nc4cc(Sc3nc(Nc1ccc(F)cc1)c2[nH]cnc2n3)c(O)c(OC)c4
CC(C)N3C(=O)C(NC(=O)OCc1ccccc1)CCc2ccccc23
C6CCC5(C(=O)Oc1ccc([N+](=O)[O-])cc1)CCC4(C)C(=CCC3C2(C)CCC(O)C(C)(CO)C2CCC34C)C5C6C
Cc5cccc(C(=O)NC4CC(=O)N(c3ccc(-c2nc1ccccc1[nH]2)c(Cl)c3)C4)n5
COc3ccc(-c2nc1c(NC(C)C)cc(Br)cn1c2CO)cn3
O=C(OCCBr)C2CC(=O)N3(CCc1ccccc1)CC(=O)N23
Cc4ccc(C(=O)C2=C(O)C(=O)N(C1CC1)C2c3ccc(Br)cc3)cc4
CCc1cc5c(c2c1CCN2c4cccc(-c3cc[nH]c(=O)c3)c4)OCO5
CCCCCN(CCCCC)C(=O)C2CCCN(S(=O)(=O)c1c(C)[nH]c(C)cc1=O)C2
COc1noc3c1ccc2ccccc23
Cc2cc(C(=O)N1CCCC1)cc(C)c2NC(=O)NC(=O)N5Cc3cccnc3-n4nc(C)cc45
CCNC6(=O)c1ccccc1CNC(cc5ccO(CCNC(=O)C3C(c2ccc(Cl)cc2)CC4CCC3N4C)cc5)C6=O
O=C(C=CSc2ccc1ccccc1c2)c4ccc3ccccc3c4
CC(=O)NC(Cc1ccccc1)C(=O)N2CCCC2C(=O)NC(C)C(N)=O
Cnc5(=O)n(Cc1cc2c(=O)(nc1)CCCNC2=O)cc4nc(C#Cc3ccc(F)cc3)ncc45
Cc3ccc(NC(=S)N2CCN(S(=O)(=O)c1cccs1)CC2)c(C)c3
O=C(O)c3ccc(-c2cc1ccc(O)cc1o2)s3
CC2CCC4C(CCc1ccc(OC)c(OCOC)c1)C(=O)OC3OC5(C)CCC2C34OO5
CCOc4ccc(NC(=O)C2Cc1c3c(cn1C(C)(C)C2=O)CCC3)cc4
Ccc3cccN(C(=O)CCCCCCCCCNC2CCCCN(C(=O)CCc1ccccc1)C2=O)c3
O=C(O)C(COc1cccnc1Oc2ccccc2F)c4ccc(NS(=O)(=O)c3ccc(Cl)cn3)cc4
Nc1ncn5c(n1)C3CC(CC4CC(O)C(CCc2ccccc2)N34)C5
Oc4ccc(-c2cccc3c(=S)n(O)c(C1CC1)nc23)cc4
CCc1nn(CCO)c(CC)c1Oc2ccccc2
CNC(=O)COc3nc2nccc(-c1ccccc1F)c2cc3C(=O)N(C)C
COc3ccc(C2CC(c1ccccc1)=NN2S(C)(=O)=O)cc3OCc4ccccc4
COC1C8CCC5(C1C3COC(c2nc(C(N)=O)cs2)CO3)C6Cc4ccc(O)c9c4C5(CCN6CC7CC7)C8O9
N#Cc4cc(F)c3[nH]c(C(=O)NC(Cc1c[nH]cn1)C(=O)NCc2ccccc2)cc3c4
CC(C)N3CCN(c2nccc(NCc1ccccc1[N+](=O)[O-])n2)CC3
O=C(Cc1ccc(Cl)cc1)Nc6ccc(-c5nc(Nc3ccc2[nH]ncc2c3)c4ccccc4n5)cc6
Cc1cc(O)c2c(c1)CCN2CC(=O)N4CCCC(Cc3ccccc3F)C4
COc2cccc(-c1cncc(C(C)=O)n1)c2
CCCN(CC)C(=O)c1cc(C)oc1C
COC(=O)C3C(=O)C=C(Nc1ccc2c(c1)CN(CC(=O)OC)C2=O)CC3c4ccccc4C
CNCCCOc1c(Br)cccc1C=CC(=O)NCCc2ccc(O)cc2
CCC=C1CC(C(=O)O)C(CC(=O)O)N1C(=O)C(C)C
CCS(=O)(=O)N2CCC(CCCNCc1cc(C)ccc1O)CC2
CNC4CNC(CNC(=O)c1ccccc1COc2ccc(Cl)cc2N(C)S(=O)(=O)c3ccc(Cl)cc3)CC4
OCCn2nc(-c1ccccc1)cc2NCc3ccc(Cl)cc3
CCC(C)C(N)C(=O)NC(CC(=O)N1CCCC1C(N)=O)C(=O)NC(CC(C)C)C(=O)O
COc2cccc(C=CC(=O)c1cc(OC)c(OC)c(OC)c1)c2
CC(C)(C)c3cccc(C=Cc1nc2c(s1)CCCC2)c3
CCN(C(=O)COc1cc(C)ccc1C)C(=O)OCC(=O)N3c2ccccc2NC(=O)C3C
Oc1ccc2c(c1)CCCC2CCC(C)C=CccccOCCCCCCCCCCCCOC(=O)ccc[n+]CCCCCCCCCCCCCCCCCCCCCCCCCCCCCCCCCCCCC3CCCCCCCCCCCCCCCCCCCCCCCCCCCCCCCCC3
Cc1ccccc1CC(=O)NC2CC3CCC(C2)N3C
CON=C2OC(=O)c1cc(C)ccc12
CCOC(=O)C3(Cc1ccccc1)C=Nc2ccc(Cl)cc2SC3c4ccc(Cl)cc4
CNC2CCN(CC(=O)Nc1ccc(Cl)c(C(F)(F)F)c1)C2=O
O2=c[nH]c(=O)(n1CC(O)C(CO)O1)cc2C#CCCCO
CC1(C)CCCC(C)C1C3CC(C)C(CC2CC(C)C(CC(=O)O)OO2)O3
COc3nc1nn(C)cc1c4nc(-c2ccco2)nn34
CCCNC(=O)c3ccc2cc(-c1ccc(N)cc1)oc2c3
CCCCCCCCCCCCc3cn(C(Cc1ccccc1)C(=O)NC2CCCCNC2=O)nn3
CCn2c(SCC(=O)Nc1cccc(C)c1C)nnc2-c3ccccc3
CCCCc1nc(S(C)=O)nc2c1CCNCC2
CC(C)=CCCOc3ccc(C=C2CC(C)(C=Cc1cc(O)cc(O)c1)OC2=O)cc3
CCCc1cc(=O)oc24c(c(C)c3c(c12)OC(C)(C)C=C3)OC(C)CC4=O
Cn3ncc(NC(=O)c2nc(-c1cccn1C)sc2N)c3N4CCC(N)C(F)CC4
CC(C)(C)c3ccc(-c2ccc(C(=O)NCCNc1ccnc(OCC(C)(C)C)n1)cc2C(=O)O)cc3
Cc3cc(C)cc(Sc1c(C(N)=O)cnn1-c2ccccc2)c3
CC(NC(=O)C(NC(=O)C(CC(O)C(Cc1ccccc1)NC(=O)C(CC(N)=O)NC(=O)c3ccc(Oc2ccccc2)cc3)C(C)C)C(C)C)c4ccccc4
OCc1(cccnc1C(F)(F)F)C(O)(Cn3ccc2ccccc23)c4cccs4
O=C(Nc1cc[nH]c(=O)c1)c4cccc(-c2cnc3ccccn23)n4
CCCCCCc3ccc(-c2coc(-c1ccc(OC)cc1)n2)cc3
COc1ccc(Cl)cc1N(C)C(=O)COC(=O)C2=COCCO2
CC(NCc1cc(OC)c(OC)c(OC)c1)c3cc2ccccc2c4cnccc34
CN(CCOc1ccc2c(c1)OCO2)C(=O)CNS(=O)(=O)c3ccc(F)cc3
O=C6OC2(CCN(CCc1cccc(F)c1)CC2)(c3csc4ccccc34)c5ccccc56
Cc1ccc(O)cc1SCC(N)C(=O)O
CON=Cc1ccccc1COc2cccc(C)c2C
COc3ccc(C(CNC(=O)c1ccc(C)nc1N)N2CCCCC2)cc3
CSCCC(NC(=O)C(CC(C)C)NC=C(CNC(C)=O)Cc1ccccc1)C(=O)O
O=C(O)CCC(NS(=O)(=O)c3ccc(NC(=O)c1ccc2c(c1)OCO2)cc3)C(=O)O
COc1ccccc1-c4nnc5ccc(OCc3ccc2ncccc2c3)nn45
O=C(NC1CCCCC1)c3ccc(NS(=O)(=O)c2cc(Cl)ccc2C(F)(F)F)cc3
O=c3ccc(-c1ccc2c(c1)CNCC2)n[nH]3
CN(C(=O)c1cnc(NC)s1)c2cccc3ccccc23
Cncc5-c3c(cnc4sc2c(=O)n(-c1ccc(F)cc1)cnc2c34)cn5
CSc1ccccc1OC(=O)CNC2CC3CCC2C3
CCOC(=O)C3CCN(C(=O)CC1CC(=O)OC12CCCCC2)CC3
CSc3ncc(C#Cc1c(C)ncnc1NCC2CCOCC2)cc3NS(=O)(=O)c4ccc(F)cc4Cl
COc3cc(OC)cc(-c2nnc(SCC(=O)NC1CC1)o2)c3
[truncated: 8,000 more rows]
