# Supplementary material for: t-SMILES: a fragment-based molecular representation framework for de novo ligand design
Source: Nat Commun. 2024 Jun 11;15:4993. doi: 10.1038/s41467-024-49388-6 (PMC11167009; doi:10.1038/s41467-024-49388-6)
Supplement: Supplementary file 4 — Source Data [file 41467_2024_49388_MOESM4_ESM.zip › Soure data/Source data and code for all other graphs/Metrics/Models/Chembl/ChEMBL_H_JBMSV[dbl][rnd20][bs128]/gen.smi]

NC1=NC(NC2=CC=CC=C2)=NC(CSC2=CC=C(Cl)C=C2)=N1&&&
CCC&CC&C1=CC=C(C2=CSC(N3CCC(C4=NC=C[NH]4)CC3)=N2)C=C1&&&
O=C(CS(=O)CC1=CC=CC=C1)NC1=C(C(=O)C2=CC=CC=C2)C2=C(CCCCC2)S1&&&
CC&O=C(CC1=CC=CC(N2C=NN=N2)=C1)NN=CC1=CC=CC=C1&CO&&&
COC1=CC=C(C(=O)OC2C(C3CCOC3=O)OC3OC(C)(C)OC3C2OC(C)=O)C=C1&&&
CC&C&CC&&CC&CC^C1=CON=C1&CN&CN&C&C=O&&CN^CN&CC&C1=CC=CC=C1&CC&C1COCCN1&&&
CC&C&CC&&CC^O=C1NCC2C3C(=O)NC(=O)C3CCN12&CN&CC^CC^C1=CC=CC=C1&C1=CC=CC=C1^CN&&CCl&CC&&&C1=CC=CC=C1&&&
CC&CO&CO&C&C=O&&CC^C1=CSCN1&CN&&C=N^NN^CN^CN&CC&C&C1=CC=CC=C1&C=O&&&&CC^C1=CN=CC=N1&&&
CCC&CN&O=C1C=C[NH]C2=CC(N3CCN(C4=CC=CC=C4)CC3)=CC=C12&CN&&CF&CC^O=CO^CF&&&CF&&
CC&CN&C1=C[NH]N=C1&CC&CC^CC^CC&CC&C1=CC=CC=C1&CC&&&O=CO&&&
COC1=CC=CC(C(=O)NC2=CC(C(F)(F)F)=CC=C2CNC2=NC(C(C)(C)C)=CS2)=C1&&&
COC1=CC(N)=C(OC)C=C1N&CN&O=CC1=C(O)C=CS1^CN&&O=CC1=CC=CC=C1&&&
CC&C&CC&&CC^C1=C[NH]N=C1&CN&NC1=NC=CC(C2=NOC=C2)=N1^CN^CC&C1=CC=CC=C1&C1=CC=CC=C1&&&CC&CN&C1CCNCC1&&&
C#N&CC&C1=CC=C(NC2=CC=CC=C2)C=C1&CO&OC(F)(F)F^C[NH3+]&&O=[NH+][O-]^C[NH3+]&&O=[NH+][O-]^C[NH3+]&&O=[NH+][O-]&&&
CCCCCC(C)C&CC&CC12CCCC1C1CC(Cl)C3CC(O)CCC3(C)C1CC2&&&
COC1=CC=C(Br)C=C1C=O&CN&NC1=C2CCCCC2=NN1C1=CC=C(F)C=C1&&&
CC&C1=CC=CC=C1&CC&C1=COC=N1&CC&CS^CC^S&&&O=S&&CS^CC&O=CN1CCCCCC1&&&
CO&CO&C1=CC=CC=C1&CC&C1=CCNC1&CC&C^CO^CC&&C=O&CC&CN&&C1=CC=CC=C1&CC&C&CF&&CF&CF&&
C=C&CC&C&O=C1CCC23CCCCCC(CCC2)C13&CO^CC^O=CO^CC&&CC&&CC^CS&&CC^SC1=NC=C[NH]1&&CO^CC&&&C1=CC=CC=C1&CC&C&C=O&&CC&&
C=O&C&CC&C1=CC=CC=C1^CC^CF&C1=CCCC1&&CCl^CC&&&C1=CC=CC=C1^C1=CC=CC=C1^CF&&&&CCl&&
CC&C&CN&CN^CC^C&C&CN&CC&&C=O^C1=CC=CC=C1^CN&&&&C1CSCCN1&C1=CC=CC=C1&&C1=CC=CC=C1&&
CN&C1=CC=CC=C1&C1=CCCN=C1&CN&&C1=CCCC=C1^CO&CO&CC&C1=CC=CC=C1&CF&&CF&&
CC(=O)C1=CC2=C3C(=CC=CC3=C1)C1=CC(C)=CC=C12&C=C&CC1=CC=C(N(C)C)C=C1&&&
CC&CC&CC&CC&CC&CC&CC&CC&CC&CC&CC&CC&CC&CC&CC&CC&CC&CO&CO&C1CCOCC1&CO&CO^CC&&CS^CO^CS&&CO^CC&&&C[NH3+]&[NH4+]&C[NH3+]&&C[NH3+]&C[NH3+]&&
CC&CO&CO&C&C=O&&CC^C1=C[NH]C=C1&CS&S^CC^O=S&&CN&O=S&CC&NS&&C1CCNCC1&CC&C&C=O&&CN^CN&C1=CC=CC=C1&C1COCCO1&&&
CC&C1=CC=CC=C1&CC&CS&SC1=NC=CC=C1&CC&C1=CCOC1^CC^CO&O=CO&&CC&&CO&&&
CC(C)C&CO&CO&C&C=O&&CN^CN&O=CCCC1=C[NH]C=N1&CN&O=C1CNCCCN1&CN&O=CCCC1=CC=C(O)C=C1&CN&CN&O=CCI&&&
CC&CN&N&CCN&&CN^CC&CN&O=C1[NH]C2=CC=CC=C2C2=C1C(=O)C1=CC=CC=C1[NH]2&CN&C1CCNCC1&CN&C1CCCC1&&&
CO&CO&C1=CC=CC=C1&CC&CC^CN^O=C1C=CC2=CC=CC=C2O1&&&CC&C1=CC=CC=C1^CO^CO&&&CO^CO&&CO&&&
CC1=C(C(NCCO)C2=CC=C(C(F)(F)F)C=C2)C=NN1C1=CC=CC=C1&&&
C=N&C&CN&&CN^C1CCNCC1&CC&CC&C&CN&CN^CC^C&C&C=O&C=O&&CC&CC^CN&C1=NCCS1&NS&C1=CC=CC=C1&S&&&O=S&&O=S&CS^CC&C1=CC=CC=C1&CCl&&&
CC&O=C1N(C2=CC=CC=C2)C(C2=CC=CC=C2)N(CC2=CC=CC=C2)C(=O)N1CCC1=CC=CS1&CC&FC(F)F^CC&&FC(F)F&&&
CC&C1=CC=C(C2=CC(C3=NC(NC4=CC=C(N5C=NC=N5)C=C4)=CC=C3)=CC=C2)C=C1&CS&C[SH](=O)=O^CF&&&CF&CN^CNS(C)(=O)=O^CCl&&&&
CC1(C)CCC2(C(=O)NC3=CC=C(N)C(C(F)(F)F)=C3)CCC3(C)C(=CCC4C5(C)CCC(O)C(C)(C)C5CCC43C)C2C1&&&
CCl&C1=CC2=NC=C3[NH]C4=CC=CC=C4C3=C2C=C1&&&
CC&C1=CC=CC=C1&CO&&CC^C1=CC=CC=C1^C1=CCNC=C1&&CC&&CC^CC^C=O^CC&&&C&C=O&&CN^CN&C&CC&&CC&CC^CO&&&
CC&C&C=O&&CN^CN&C1=CC=CC=C1&CN&CN&C&C=O&&CC^C1=CC=CC=C1&CC&C&C=O&&CN^CN&C1=CC=CC=C1&CC&C&CF&&CF&CF&&
CC&C1=CC=CC=C1&CN&C1=NNCCC1^CC^CC&&&C^C=O^C=O&&C1=CC=CC=C1&CN&&CN&C1=CC=CC=C1&CC&C&C=O&&CO&&
O=C(O)CCCNC(=O)C1=NC=C2C(=C1O)C=C(C1=CC=CC=C1)C(=O)N2CC1=CC=CC=C1&&&
CC1=CCNCC1&NS&O=[SH](=O)C1=CC=C([N+](=O)[O-])C=C1^CC&&O=CO&&&
NCC=O&CN&CN&CC&NC1CCC(O)CO1&CO&CO&NC1CC(N)CC(O)C1&CO&CO&NC1CC(N)C(O)C(O)C1&CO&CO&NC1COCCC1O&CC&CO&&&
CC&O=C(COC1=CC=CC=C1)NC1=CC=CC=C1C(=O)NN1CCCCC1&CC&&&
O=[N+]([O-])C1=CC=C(C2NC3=CC=CC=C3S2)O1&&&
OC1=CC=C2C(=C1)CCC1=C2N=C2C=CC=C(Cl)C2=C1O&&&
CC&CO&CO&C&C=O&&CC^C1=CNC=CC1&CC&&CC&CC^CC^CC^C&C^CC^C=O&C=O&C1=CC=CC=C1&&CN&CO^CCl&CN&CO&&CCl^CC&CC&&&C1=CC=CC=C1&&&CCl&&&
CO&CO&C1=CC=CC=C1&CN&CN&C&C=O&&CN^C1CCNC1&CC&CN&CN&C&C=O&&CC^C1=CC=CC=C1&CO&CO^CO&&CO^CO&&CO&&&
CN1C=C(C2=CN=C3N=NN(CC4=CC=C5OCOC5=C4)C3=N2)C=N1&&&
CCN(CC1CC1)C1=NC(NCC2=CC=C(CCO)C=C2)=NC2=C1N=CN2C(C)C&&&
CC(C)(C)OC=O&CN&N=C(CCC1=CC=CC=C1)NC1=CC=C(C2CCCCC2)C=C1&CCl&&&
CO&CO&C1=CC=CC=C1&CC&CN&CN&C&C=O&&CC^CO&CO&C&C=O&&CC^C1=CCNN=C1&CN&&C=O&CCl&CCl&&
CCOC(=O)C(=CNC1=CC=C(OC2=CC=CC=C2)C=C1)C(=O)OCC&&&
CC&CC1CNC(=O)C2=CN=CN21&CC&NC=O&CN&CC&CC&C1=CC=CC=C1&&&
CC&CO&OP&P&O=P&&OP^CO^CP^CC&C&&&CN&CN^CC^C&C&CN&CC&CN^CC&CO^C&C1=CC=CC=C1&&&C=O&&&&CC^CC&C=C&CC&C1=CC=CC=C1&&&
CCNC(=O)N1C2=CC=C(N)C=C2C(=O)C2=CC=CC=C21&&&
CC&CC&C1=CC=CC=C1&CC&CC^CN^CO&CN&CO&C&C1=CC=CC=C1&C=O&CO&&CN^CO^CO^NS&&&CO^CO^S&&&CO&O=S&&&&O=S&CS^C1=CC=CC=C1&C[NH3+]&[NH4+]&[NH2+]=O&&[NH3+][O-]&&
O=C1NC2=CC=CC=C2C(C#CC2=CC=CC=C2NS(=O)(=O)C2CC2)(C(F)(F)Cl)O1&&&
CC1=CC(C(=O)C2=CC(Cl)=CC=C2OCC(=O)NCC2=CC=CC=N2)=C(C)N1CCN1CCCC1=O&&&
O=C(O)C1=N[NH]C2=CC(NC3=CC=C(Cl)C=C3Cl)=CC=C12&&&
CCC(S)C(=O)NS(=O)(=O)C1=CC=C(C#N)C=C1C1=CC=C(CN2C=NC3=C(C(C)=N[NH]3)C2=O)C=C1&&&
CO&CO&C1=CC=CC=C1&CC&O=C1C=CCCC1^CO^CC&CO&C1=CC=CC=C1&&&CN&N&CN&&CN&&
CN1CCC(CC(=O)NC2=NC(C3=CC(C(F)(F)F)=CC(C(F)(F)F)=C3)=CS2)CC1&&&
CN&N&CN&&CN^CC&CN&O=C1NCNC12CCNCC2&CN&C1=CC=CC=C1^CN&&C&CC&CN^CC^N[SH](=O)=O&C1=CC=CC=C1&CS&CF&C1=CC=C2C=CC=CC2=C1&&&&&
CN1CCN(C2=CC(C(O)C3=CC4=NON=C4C(N4CCCC4)=C3)=CC(C(F)(F)F)=C2)CC1&&&
CC&CO&CO&O=CC1=CN(C2=CC=CC=C2)C(=O)C2=CC=CC=C12&&&
CC&CN&N&CCN&&CN^CC&CN&NC1=NC=NC2=CC=CC=C12&CC&C1=CC=CC=C1^CC^CC&&&&&
CO&CO&C1=CC=CC=C1&CC&CC^CC^CN&C&CN&FCF&CC&&CF^C&&&CO&&CC^CO&CO&C1=CC=C2[NH]C=CC2=C1&&&
O=C1OC(C2=CC=CC=C2)=NC2=C1SC=C2&&&
CC(=O)O&CC&O=C1CCC2=CC([N+](=O)[O-])=CC=C2N1&&&
C#CC1=CC=CC(OCC2=CN(CC(=O)NC3=CC=C4OCOC4=C3)N=N2)=C1&&&
CO&CO&C1=CC=CC=C1&CC&C=C^CO^CC&CO&CC1CC(=O)C2CCN=C2C1&&&CC&&&
CC&CC&CC&CC&CC&CC&CC&C=C&CC&CC&CC&CC&CC&CC&CC&CC&CC&CC&CC&CC&CC&C&C=O&&CC^C&C=O&&CN^CN&CC&CO&&&
FC1=CC=C2C(NCCCCNC3=NC=NC4=CC=CC=C34)=CC=NC2=C1&&&
C1=CN=C(N2CCNCC2)N=C1&CN&CC&C1=COC=N1&CC&C1=CC=C2CCCC2=C1&&&
CC&C1=CC=C(N2C=CC=N2)C=C1&CCl&&CC^O=CO^CCl&&&&
CC&CC&O=C(CN1C=CC(=O)[NH]C1=O)NCCSC1=CC=CC=N1&&&
CC1=CC=C2C(=C1)[N+]([O-])=C(C=CC1=CC=CC=C1Br)N=[N+]2[O-]&&&
O=C1C=C(C(Cl)(Cl)Cl)[NH]C(SCC(Cl)C2=CC=CC=C2)=N1&&&
CC&CO&CO&C&C=O&&CC^C1=CC=NC=C1&CC&C#N&&&
NC=O&CN&CC^CC^C1=CC=CC=C1&C1=COC=C1&CO&CC&CO&CO&C1=CC=CC=C1&CO&CC&C1=CC=CC=C1&C&CC&FCF&C&&CF^FCF&&&&CF&&
CCCCCCC(C)C&C=C&CC1CCC(=O)O1&CC&CS&CS&CCCO&&&
O=CO&CC&O=C1C=CC=C2C3=NC4=CC=CC=C4C=C3CN21&CO&&&
COC1=CC=CC(C2(C)CC(C3=CC(OC)=C(OC)C(OC)=C3)=NN2)=C1O&CO&CCC&&&
CF&C1=CC=CC=C1&CO&CO&CC&C1=NN=C[NH]1&CS&CS^CN^CC&CC&CC&C1=CC=CC=C1&CC&C1COCO1&CO&&&CO&C1=CC=CC=C1&CCl&&&
CCOC=O&CC&C1=CC=C(C2=NOC(C3=CN=CC=N3)=N2)C=C1&CCl&&&
COC(C)=O&CC&C1=C(C2=CC=CC=C2)CC2CCC1N2&CC&&CO^CO^CN&&&&
CN&O=C(NC(CC1=CC=CC=C1)C1=NC2=C(C=CC=C2)[NH]1)C1=CC=CC=C1&CCl&&&
CC&CC&CS&S&O=S&&O=S&NS^CN&C1=CC=CC=C1&CC&C1=CN=CC=N1^CF^CN&&&CN&C1=CC=NC=C1&CN&&&
CN(CC1CCNC2C(O)C(O)COC12)C(=O)C1=CC=C2[NH]N=C(C3=CC=CN=C3)C2=C1&&&
C#N&CC&C1=CC=NC=C1&CC&C1=CC=CC=C1^C1=CCCC=C1^CF&C1=C[NH]N=C1&&&C1CCNCC1&CN&CC&C1=CC=CC=C1&&&
CO&CO&C1=CC=C(C2=CC(C3=CC=CC=C3)=NC=C2)C=C1&CO&&CCl&CC^C#N^CO&&CO&&&
CC&CC&CC&CC&C1=C[NH]C=N1&CCl&&CC^CC^CN^CN&CC&&&CC&C1=CC=CC=C1&CBr&&&
CC&C1CNCN1&CN&C1=CSC=C1^C=O&&&CN^C1=CC=CC=C1^C=O^CCl&&&&&
NS&S&O=S&&O=S&CS^C1=CC=CC=C1&CC&C1=CC=CC=C1&CC&CN&C1=NNCCC1&CC&C^C=O^C=O&&C1=CC=CC=C1&CO&&&&
CO&CO&C1=CC=C(C2COC3=C2C=CC2=CC=CC=C32)C=C1&CC&CO^CF&&&CO&CO&&
CC&CC&CC&CC&CC&CC&C1=CCNCCNCCCC1&C=O&&CC&CN^C^C=O^C=S&&CC&CN^CC^C=O^CN&C1=CC=CC=C1&&&C1=CC=CC=C1&CO&CCl&&CO&&&&
CCCCCCCCCCCCN1C=C(CC2=CN=C(N)N=C2N)C=N1&&&
O=C1N(CCCCBr)N=NN1C1=CC=CC(O)=C1&&&
CC&NC=O&CN&C1=CC=CC=C1&CS&O=[SH](=O)N1CCCCC1&CC&NC=O&CN&CC&C1=CC=CC=C1&CC&CN&&&
CS&CS&O=C1C=CC=C[NH]1&CC&&&
O=C1NCC2=CC=CC=C12&CN&C1CN2CCC1CC2^CF^CC&&&CC&CC&C1=CC=C2OCCC2=C1&&&
O=CC1=CC(C2=CC=CC=C2Cl)=NC2=CC=CC=C12&CN&C1CCNCC1&CN&C1CCNCC1&&&
O=CC1=CC=CC(C2=CC=CC=C2)=C1&CN&CN&O=C(O)CCC1=CC=C(Cl)C=C1&&&
C#N&CC&O=C1C=CC2=C([NH]1)SC1=C2CCCC1&CN&CN&C1CCCCC1&&&
CC#CC1=CC=C(Cl)C(Cl)=C1&C[NH3+]&C[N+]1=CC=C2C=C3OC4=CC=CC=C4C(NCCCN4CCSCC4)=C3C=C21&&&
CO&CO&C1=CC=CC=C1&CO&CO^CO&&CO^C1=CCCCCC1&&CN&CN^C1=CC=CCC=C1^C&CS&C=O&CS^C=O&CC&&&&CC&C1=CC=CC=C1&&&
CC&CC&CN&O=C1[NH]C(=O)C2=C(C=C(C(F)(F)F)[NH]2)[NH]1&CN&C1=CC=CC=C1^CO^CCl&CO^CN&&&&CC&&&
C=CCCC1=NC(C2=CC=CC=C2)=C(C2=CC=CC=C2)N1CC&C=C&CC&CO&O=C(O)CCC1=CC=C(O)C=C1&&&
CC1=CC(C(=O)C=CC2=CC=C(C(F)(F)F)C=C2)=CC(Cl)=C1OCC(=O)NCC1=NC2=CC=CC=C2[NH]1&&&
CC&CO&O=CO&CC&C1=C[NH]C=C1&CS&O=[SH](=O)N1CCCCC1^CC&&&CN^CC^CC^CC&&&NC=O&CN&CC&C&CC&C1=CC=CC=C1^CN^CO&C1COCCN1&CO&&&&&
COC1=CC=C(CCNCC(O)C2=CC=C(O)C(NS(C)(=O)=O)=C2)C=C1&&&
CN1CCN(C2=CC(C3=CN=CC(C4=CC=C5OCOC5=C4)=C3)=NC(N)=N2)CC1&&&
CO&CO&O=C1CC2CCOC2O1&CO&&&
CC(1=CC=NC2=CC=CC=C12)N1CCN(CC(O)COC2=CC=C3[NH]C(=O)[NH]C3=C2)CC1&&&
CC1=CC=C2N=C(C3=CC=CC=C3)N(N=CC3=CC=C(O)C(O)=C3)C2=C1&&&
N=CN&CC&O=C(CC1CCN(C(=O)OCC2=CC=CC=C2)CC1)N1CCCCC1&CN&&CC^N=CN&&&
CC&CN&N&CN&CC^CN&&CC&CN&N&CN&&CN^CCC1=CN(C)C2=CC=C(OC)C=C12&&&
CC&C1=CCCC=C1&CC&C=C^C1=CC=CC=C1^C&&&CC&C#N^CC&&C1=CC=CC=C1&CBr&&&
O=C(C1=CC=CO1)C1=C2N=[N+]([O-])C3=CC=C(C(F)(F)F)C=C3N2N=C1&&&
COC1=CC=C(C(=O)OCC(=O)N(C)CC2=CC=CC(F)=C2)C=C1&&&
CO&CO&CC&CN&O=C1[NH]C(=O)C2=C(C=CC3=C2C=C[NH]3)[NH]1&CN&&CO^CO^CO&&CO&&&
CN&C1=CC=C2SC(NC3=NC4=CC=CC=C4S3)=NC2=C1&&&
COC1=C(C2=C(C)C3=CC(C)=C(O)C(C)=C3O2)C=C2C=CC=CC2=C1O&&&
COC1=CC=C2C(=C1)C1=CC=CC3=C1C2=C(C=C3)NS(=O)(=O)C1=CC=C(C)C=C1&&&
CC(C)P(=O)(NCCC(=O)O)NCC(=O)O&CO&C1=CC2=C3C(=C1)CCN3CCC2&&&
CC=O&CC&O=C(C=CC1=CC=CC=C1)N1CCN(C2=CC=NC=C2)CC1&CCl&&&
CC1=CN(CC2=CC=C3C(=O)CCCC3=C2)N=N1&C=C&CC1=CC=CC=C1&&&
O=CC1=CC(C2=CC=C(F)C=C2)CCO1&CN&CN^CO^CC1=CC=C2OCOC2=C1&CO&&&CC1=CC=C(F)C=C1&&&
O=C(CC1=CC=C(OC2=CC(C3=CN=C4C(NCCCN5CCOCC5)=NC=CN34)=CC=N2)C=C1)NC1=CC=CC=C1&CC&FC(F)F&&&
CC&CO&CO&C&C=O&&CC^C1=CNCNC1&CC&&CC^C1=CC=CC=C1^C1=NCCN1^CC&C1=CC=CC=C1&C&&&C=O&&CO^CO&CC&&&
N=C(N)N=C1OC2=C(C=CC3=CC=CC=C32)C=C1C(=O)NC1=CC=CC=C1&&&
CCOC(=O)CCCC1CC(C)(C)NC2=CC=C(C)C=C21&&&
CC1=C(C=O)SC(CC2=C(F)C=CC=C2Cl)=N1&CN&CN&CC1=CC=C(Cl)C=C1&&&
CC&CC&CC&CC&CC&CO&O=CO&CC&C&C=C&CC^CC^C1=CC=CC=C1&C&CO&CC&&CO&CC^CO^CO&&C1CCOCC1&CO&CC&&&CO^CO^O=CO&&CO^CC&&CO^C=C&&&CC&C1=CC=CC=C1&CO&&&
CC1=NN=C(SCC(=O)N2CCC3=CC=CC=C32)S1&&&
CC&C&CC&&CC^CN&N&NC=O&CC^CN^CC&CC&CC&C&CN&CC&&&&CC&&
CC&CC&C&O=C1CN(C2=CC=CC=C2)C(=O)CN1C1=CC=CC=C1&CCl^CC&&FC(F)F&&&
CC1CCC2C(C)C(C=O)OC3OC4(C)CCC1C32OO4&CO&CO&CCN1C=C(C2=CC(F)=CC=C2F)N=N1&&&
CCCCNC(=O)CO&CO&O=C(CN1N=NC2=CC=CC=C21)NCC1=CC=CC=C1&&&
CC&CC&C1=C[NH]N=C1&CN&&CC^C^CCl^C=O&&&&CN^CN&CC&C1=CC=CC=C1&CO&CO&C1=CC=CC=C1&CF&&&
O=C1C=CN(C2CC(O)C(COP(=O)(O)O)O2)C(=O)[NH]1&&&
CC12NC(CC3=CC=CC=C31)C1=CC=CC=C12&&&
CO&CO&C1=CC2=CC=CN=C2C=C1&CO&CO^CO^C1=CC=CC=C1&CO&CN&&&C=N^CF^CC&&CC^C1=CC=CC=C1&&&CC&CN&CN&CC&C=C&CC&C1=CC=CC=C1&&&
CC&CO&CO&C1=CC=CC=C1&CN&C1=C[NH]N=N1&CC&C1=CC=CC=C1^CN^CN&&&C1=C[NH]N=N1&CC&C&C=O&&CN^CN&C1=CC=CC=C1&&&
CC&O=CO&CO&CN&O=C1[NH]N=NC2=CC=CC=C12&CS&SC1=NN=C[NH]1&CC&&CN&&
O=CO&CC&S=C(NCC1=CC=CC=C1)C1=CC=CC(C2=CC=CC=C2)=C1&&&
CC&C1=CC=CC=C1&CC&&CC^O=CNC1=NC=CS1&CC&C1=CC=CC=C1&CC&&&
CCC1=CC=C(OC)C(OC)=C1&CN&NC(=S)N(C1=CC=CC=C1)C1=CC=CC=C1&&&
CO&CO&C1=CC=C(C2=NC(NCCN3CCCC3)=NC=C2)C=C1&CO&CO&&&
C=CCN1CC(=O)N2CC(=O)NCC2N1C=O&CN&CN^CN^CC1=CC=CC=C1&CC1=CC=CC=C1^CC&&&&CC1=CC=C(O)C=C1&CO&CC=O&CN&C1COCCN1&&&
CC&C&CN&CN^CC^C&C1=CC=CC=C1&C=O&CO&&CN^CO&CN&C&CC&CF&C&&CF^CC&&CF^C1=CC=CC=C1^C1CCCC1&&CF&&&&&
CO&CO&C1=CC=CC=C1&CN&NC=O&CC&C1=CC=CC=C1&CF&&CF&CC^C1=CC=CC=C1&CF&&CF&&
NC(=O)C1=CC=CC2=C1N=C(CN1CCC(N3C(=O)[NH]C4=CC=CC=C43)CC1)[NH]2&&&
CC&C1=CC=NC=C1&CC&CN^CC^C1CCNC1&C^C1=CCCCC1&&C=O&C1=CC=CC=C1&&CO&&&&
CC&C1=CCCC=C1&CC&CC^C1=CC=CC=C1^C1=C[NH]C=N1&&&&&
CC&CN&O=C(NCC(=O)N1CCSC1)C1=CC=CC=C1&C[NH3+]&O=[NH+][O-]&&&
CC1=NN(C(C)C)C(C)=C1NS(=O)(=O)C1=CC=CC=C1&&&
CC&C1=C[NH]N=C1&CC&&CN^C1=CN=CN=C1&CS&CS&CC&C&C=O&&CN^C1CNCN1&C=O&&CC&CC&&
C=C&CC&C&CC1CCCC2C1CCC1OCCC(=O)C12&CO^CC&CC&&&CO^O=CO^CO^CC&&CC^CN&&CO^C1CNCCN1&&CC^CN&&&C1=CC=CC=C1&CF&&&
CO&CO&C1=CC=CC=C1&CC&&CN^N=CN&CC&O=C1C=CS[NH]1&CN&&&
O=CO&CO&CC^CC^O=C1C=CC2=CC=CC=C2[NH]1&C1=CN=CC=N1&CO&&&CO&C1=CC=CC=C1&CCl&&&
CCCO&CO&O=C1CN(C2=NC=NC=C2)CCN1C1=CC=CC=C1&CCl&&CCl&&
CC&CO&O=CO&CC&C1=CC=CC=C1&CN&NC=O^CC^CC&O=CO&CO&CO&O=CO&CC&CC&&&CO&CO&C1=CC=CC=C1&CO&CO&&&
CC&CO&O=CO&CC&O=C1C=C[NH]C2=CC=NN12&CC&C1=CC=CC=C1^CC^CO&C1=CC=CC=C1&CO^CO&&&&CO^CO&&CO&&&
CO&CO&CC1=CC(=O)OC2CCC(C)=CC12&&&
CO&CO&C1=CC=CC=C1&CS&O=[SH](=O)N1CCOCC1^CN&&NC(=O)C1=N[NH]N=C1&CN&C1=CC=CC=C1&CC&CO^CCl&&&&
CC&O=C(NC(CCNS(=O)(=O)C1=CC=CO1)CC1=CC=CC=C1)C1=CC(N2CCCCC2)=CC(N2CCCCS2(=O)=O)=C1&CO&&CO&&
CN&C1=CC=C2C(=C1)CC1NCCC3=C1C2=CC=C3&CO&&CS^CS^CO^CC&&&C1=CC=CC=C1&&&
CC&C&CC&&CC^C&CN&NC=O^CC^CC&C&&&C=O&&CC^C&FCF&&CF&&
COC1=CC(NC(=O)C(CC2=CC=CC=C2)NC(=O)C(=O)O)=CC=C1O&&&
CC&C1CCCCC1&C=N&NN&CN&C&C=O&&CC^C1=CCCN=C1&CC&C1CCCCC1^C1=CC=CC=C1&&&&
CC1CCCCC12CCC(C(C#N)C(C)C)O2&&&
CC12CC(C3=CC(Cl)=CC(Cl)=C3)ON1OC(=O)N2C1=CC=CC(Cl)=C1&&&
CC&C&CC&CC^CN^C1=CC=CC=C1&NC=O^CC&&CC&O=CN1CCCC1&CC&CC&O=CN1CCC2=CC=CC=C2C1&NC=O&CO&CN&O=P(O)(O)O&C&&&CC&CC^CC^O=CO&NC=O&&&CN&C&CC&CC^CC^CC&NC=O&O=CO&CN&&&C&CC&CC^CC^CC&O=CO&O=CO&&&&&
CC(N)(CC1=CC=C(OP(=O)(O)O)C=C1)C(=O)O&CO&CC(O)CCl&&&
CC&C1=CC=CC=C1&CS&N[SH](=O)=O^CC^CN&&CO^CC&CO&C1=CC=NC=C1&CC&&&O=CO&&&
CC&C1=CC=CC=C1&CN&O=CN1CCN([SH](=O)=O)CC1^CC^CC&&&CN&O=C1COC2=C(C=CC=C2)N1&CS&O=[SH](=O)N1CCCCC1&&&
CNC&CN&CCC&CO&CC1(C)CC2=C(SC(NC3=CC=C(I)C=C3F)=C2C(=O)O)C(C)(C)N1&&&
CC&CC&CC&CN&O=C1[NH]C(=O)C2=C([NH]C=N2)[NH]1&CC&C1=CC2=C(C=C1)[NH]C=N2^CN&&CC&C1=CC=CC=C1&CC&C&FCF&&CF&&
O=C(NC1=C(C2=NC3=CC=CC=C3S2)C=CS1)C1CCCO1&&&
O=C1C2=C(N=C(S)N1CCC1=CC=CC=C1)N(C1=CC=CC=C1)N=C2&&&
NC1=NCC(CCC2=CC=C3C=CC=CC3=C2)N1&&&
CC&N=C1C=CN(CC2=CC=NC=C2)C(=O)[NH]1&CN&CCC&&&
C=O&C&CO&&CC^CC&C1=CC=CC=C1&C1CCOCC1&C=O&&C1=CC=CC=C1&&
CC&O=C1C=C(C2=CC=C(C(=O)N3CCCCC3)C=C2)N=C[NH]1&CN&&CN&CC&&
C=C&C&CC&&CC^C1CCCC1&C1CCCCC1&CC&C^C1CCCCC1^C=O&CC&&CO&C1CCCCC1&&CC&&CC&C1CCCCC1^CO&&C^CC&&CC^CO&&&
CC&C1=CC=C2C=NC=CC2=C1&CF&&CS^O=[SH](=O)N1CCCCC1&CC&NC=O&CN&C&CC&C1=CC=CC=C1^CC&&C&C1CC1&&CC^O=CO&&&
CC=O&CN&C1CCNCC1^CC&&O=S1(=O)CCCN1&CN&CC1=CC=C(Cl)C=C1&&&
O=C(O)C1=CC2CNC3=CC=CC=C3C2C1=O&CN&CC1=CC=C(C(F)(F)F)C=C1&&&
CC&C&CC&&CC^CC^CC^C&C1CCNC1&CO&CN&&CC^C^CC^CC^CC^C=O&C1=CC=CC=C1&C&C1=CC=CC=C1&&CN^CF&CC&&&CN&&&&CC^C1=CC=CC=C1&&CC^CC&&&C#N^CC&&C&CF&&CF&CF&&
CCSC&CC&O=C(CNC(=O)C1=CC=CC=C1)NC1=CC=C2C(=CC3=CC=CC=C3)C(=O)NC2=C1&&&
CN&C1=CC=C(C2CCC(CNCCCOC3=CC=C4CNCC4=C3)CC2)C=C1&CO&&&
CC&CO&O=C(O)C1=NOC=C1&CC&CO&CO&C1=CC=CC=C1&CC&CC^CO&&CO&&&
C=O&C&CC&CN^CN^C1CNCN1&CN&C=O&C&&C=O^C=S&&C1COCCN1&CN^C1=CC=CC=C1&CN&&&C1=CC=CC=C1&&&
CC&CO&CO&C&C=O&&CC^C&CC&&CN^NP&P&O=P&&OP^CO^OP^CC&CO&C1CCOC1&C1=CC=CC=C1&CN&&&C1=NCCN1^CO^C1=CN=CN=C1&&C&&CC&&CF&&
O=C(NCC1=CC=C(F)C=C1)C1=CC=CC(OC2CCCC2)=C1&&&
CC&C1=CC=CC=C1&CC&CN&NC=O&CC&CC&CC&CN&O=C1NC(=O)N2CC3=CC=CC=C3CC12&&&
CCCCCCCCCC(=O)NC&CN&C1=CC=CC=C1&CO&CO&&&
CC&C&CC&&CO^CO&C&C=O&&CC^C1=COCCC1&CC&C^CO^C=O&CO&&CO^CC&CO&C1=CC=CC=C1&CC&CC&C1=CC=CC=C1&CO&CC&CO&CO&C&&&C=O&&CC^C1=CC=CC=C1&&&
O=C1NCCCC2=C1SC(NC1=CC=CC=C1Cl)=N2&CN&C1CCOCC1&&&
O=C(NC1=NC2=C(C(C3=CC=CO3)=CS2)C(=O)S1)C1=CC=CC(Cl)=C1&&&
O=C(NC(CC1=CC=C(OCC2=CC=CC=C2)C=C1)C(=O)N1CCN(C2=CC=CC(COC3=CC=CC=C3)=C2)CC1)OCC1=CC=CC=C1&&&
CC&CO&CO&C&C=O&&CC^C1=C[NH]N=C1&C1CNCNC1&CN&CN^C1=CC=CC=C1^C&&&C=O&&CC^CN&C1COCCN1&&&
CO&CO&C1=CC=C(NC2=C3C(C4=CC=CN=C4)=CC=CC3=N[NH]2)C=C1&CO&CO&&&
O=C(NC(=O)C1=CC=CC=C1)OC1=CC=C2C(=O)N(C3=CC=C(CN4C=CN=C4)C=C3)C(=O)C2=C1&&&
CC&C1=C[NH]C=N1&CC&&CN^CC&CC&CC&CC&CC&CC&CC&CO&CO&C1=CC=CC=C1&CF&&&
CC&CO&CO&C&C=O&&CC^C1=CSC=N1&CN&CN^CC^C1=CC=CC=C1&C1=CC=CC=C1&C[NH3+]&&&[NH4+]&[NH2+]=O&&[NH3+][O-]&&
CC&C&CF&&CC^CN^CC^C1CCNCC1&C&CC&C=O&CO&&CC^OS&C1=CC=CC=C1&S&CN&O=S&N&&O=S^CN&&CS^CC^CN^C1=C[NH]C=N1&CC&CC&CN&C1=C[NH]C=N1&C1=CC=CC=C1&&&CN&CCl&&&&&
COC1=CC=C(CCOC(=O)NN2C(=O)C3=CC=CC=C3C2=O)C=C1&&&
CC1=CC(C2=CC(C3=CC(Cl)=CC=C3Cl)=N[NH]2)=CC=N1&&&
CF&C1=CC=CC=C1&CN&CN^CF^C1=CN=CC=N1&&&CN&CN&CC&CO&CO&C1=CC=CC=C1&&&
C1=CC=C(CN2CCOC3(CCCC3)C2)N=C1&&&
CO&CO&C1=CC=CC=C1&CC&C1=N[NH]N=N1&CN&CC&NC=O&CN&C1CCCCCCC1&&&
CO&CO&C1=CC=CC=C1&CC&NC=O&CN&C1=CC=C2C=CC=CC2=C1&CO&CO&CC&CN&C1CCNCC1&CO&&&
CC&C&CC&&CN^C1=NN=C[NH]1&CS&CS^CC^CC&C1=CC=NC=C1&C&&&C=O&&CN^CN&C1=C[NH]N=C1&CC&C&C=O&&CN^CN&CC&CN&C1COCCN1&&&
CO&CO&O=C1C(=CC2=CC=CC=C2)OC2=CC=CC=C12&CO&CO^CO&&CO&&&
O=[N+]([O-])C1=CC(C2=NN=C3SCCN32)=CC([N+](=O)[O-])=C1&&&
CS&CS&C1=CC=CC=C1&CS&S^CN^O=S&CN&&O=S^C&&NS^C=O&C1CCNC1&&CC&&C1=CC=CC=C1&CC&&CO&&
CC&C1=CC=CC=C1&CO&CO&C&CC&&CC^NC=O&N&CN&&CN^CC&NC=O&CN&CC&C1=CC=NC=C1&&&
CC=O&CN&CN&CCN1C=C(I)C([N+](=O)[O-])=N1&&&
CC&CC&CC&CN&NC=O&CC&C1=CC=NC=C1&CF&&CO^CO^CC^CC&C1=CC=NC=C1&C&CO&CC&CO&&CC^CC&&CO^C&&&FCF&&CF&&
CN1C=C(C2=C(C3=C[NH]C4=CC=CC=C34)C(=O)NC2=O)C2=CC=CC=C21&&&
CO&CO&C1=CC=C(N2CCN(CC3=COC(C4=CC=CC=C4)=N3)CC2)C=C1&CBr&&CO^CO^CC&&&&
CC&O=C(CSC1=NN=CN1C1=CC=CC2=CC=CC=C12)NC1=CC=CC=C1&CS&N[SH](=O)=O^CC&&O=CO^CC&&&&
NC1=CC=CC=C1N&CN&CC1=C2C(=O)C3=CC=CC=C3C3=C2N(C=N3)N=N1&&&
CC&C&C=O&&CO^CO&C1=C2CCCCCC(CC1)C2&C=O&&CC&CO^CO^CO^C&&CO^C=O&CO^CC&CC^C&&C1CCCCC1^C1=CC=CC=C1&C=O&CO^C&&&CC&CO^CC&C&CO^C1CCOC1&CC^CC&C&&&&&&CC^C=O&&&&CC^C1=CC=CC=C1&&&
CC&C&CC&&CC^CO&CO&C&C=O&&CC^C&CC&&CN^CN&C&C=O&&CC^C&CC&CC^CN^C&CN&CC&C&&CC^C=O&&&&CC^C&CC&&CC^CN&CN&C&C=O&&CC^C1=CC=CC=C1&C1CCCNCC1&CN&&C=O&C1CCCCC1&&
CCS(N)(=O)=O&CN&O=C(CCOC1=CC=CC=C1)N1CCCCC1&CF&&CF&&
COC1=CC(OC)=C(C(=O)NC(CCCCNS(=O)(=O)C2=CC=C(OC)C=C2)C(=O)NCC2=CC=CC(C)=N2)C(OC)=C1&&&
O=C(NC1=CC=CC(NC(=O)C2CCCCC2)=C1)C1CCCCC1&&&
CC&CN&NC(=O)N1CCN2C(=O)NC(=O)C2C1&CN&C1=CC=CC=C1^CC^CCl&CC^CC&CCl^C1=CC=CC=C1&CC&&&&&C1=CC=CC=C1&&&
CO&CO&C1=CC=CC=C1&CC&&CN^CN&C&C=S&&CN^C1CNCCN1&CN&C&C=O&&CC^C1=CSC=C1&&&
CO&CO&C1=CC=CC=C1&CC&CC^CO^CN&CO&O=C1NCNC12CCNCC2&&&CN&C1=CC=CC=C1&&&
CN&C1=CC2=CC=C3C4=CC=CC=C4[NH]C3=C2C=C1&CO&&CC^O=CO&&&
CC&CO&CO&C1=CC=CC=C1&CC&C&C=O&&CO^CO&CC&C&C=O&&CN^C1CCNC1&C#N&&C1=CC=CC=C1&&
O=C1[NH]C(O)=C(C2=CN(C3=CC=C(Cl)C(Cl)=C3)N=C2C2=CC=NC=C2)S1&&&
CCC&CN&C1=CC=C2C(=C1)C(=C1NC3=CC=CC=C3N1)C1=CC=CC=C12&CCl&&&
COC1=CC(O)=C2OC(C3=CC=CC=C3)=C(O)C(=O)C2=C1&CO&CC(=O)O&&&
C=O&C&CC&C1=CC=CC=C1^CC^CCl&SC1=NC=C[NH]1&&&CS&CC^CC^C1=CC=NC=C1&C1=CC=CC=C1&CCl&CC&&&C&FCF&&CF&&
CC(C)(C)C(=O)C=CC1=CC=C(C2=CC=C(S(=O)(=O)NC(C(=O)O)C(C)(C)C)C=C2)C=C1&&&
CO&CO&C&C=O&&CC^C1=CNC=CC1&CC&C1=CC=CC=C1^CC^CS&C^CC^CS&C=O&&&&&&CN^CN&C1=CC=CC=C1&&&
N=CN&CC&C1=CC=C2C(=C1)C=CC1=CC=CN=C12&CO&&CBr&&
CS&S&O=S&&O=S&NS^CN&C1CCNC1&CN&CC&CC&CO&CO&C1=CC=CC=C1&CC&C&C=O&&CC^CN&C1CCNC1&&&
O=CO&CC&C1=CC=CC=C1&CC&C1CCNCC1&CC&O=CO&&&
COC1=NC=C(C2=CN=C3C(NS(=O)(=O)C4=CC=C(Cl)S4)=CC=NN23)C=C1NS(=O)(=O)C1=C(F)C=CC=C1F&&&
CCCCCCCC1=CN(C2CC(O)CO2)C(=O)[NH]C1=O&CC&CO&O=P(O)(O)O&&&
CCCCCCCCCCCCCCCCOP(=O)([O-])OC(CCC(O)C[N+](C)(C)C)C[N+](C)(C)C&&&
CCS(=O)(=O)NC1=CC=C(N2CCN(C(=O)C3=CC=C(F)C=C3)CC2)C=C1&&&
O=C(CC1=CC=CC=C1)NC1=NC=C2C(=O)CCCC2=N1&&&
CC1=CC=CC(NC(=S)N2CCC(NC(=O)C3=CC=C(C)O3)CC2)=C1&&&
CO&CO&C1=CC=CC=C1&CC&C#C&CC&C1=CC=CC=C1&CC&CC1C(=O)NC2=NC(=S)[NH]C=C21&CC&&CN&CN^CC&CN&N&CN&&CN&&
CO&CO&C&C=O&&CN^CC(=O)C1=CC=C2[NH]C(C3=CC=C(N)C=C3)=NC2=C1&C=C&CC1=CC=C(O)C=C1&CO&CC1=CC=C(CC(=O)O)C=C1&&&
CC&CC&C&CC&O=CO^CC^CO&C1=CC=CC=C1&C1=CC=CC=C1&&&C[NH3+]&O=[NH+][O-]^CN&&N&CN&&CN^CC&CO&&&
CN(C)S(=O)(=O)C1=CC=C2C(=C1)N(C)C(=O)C1=CC=CN1S2(=O)=O&&&
CC1OC(=O)C2CC3CC(F)CCC3C(C)=CC12&C=C&CC1=CC=C(N2C=CC=N2)N=C1&&&
CN1CCNCC1&CN&CCCCC&CO&NC1=CC(=O)C(N)=CC1=O&CN&CCCCCC&CN&CN&CCC&CC&C1CC1&&&
CC&C&CN&&CC^C&C=O&&CN^CN&C1CCNCC1&CN&CC&C1=CC=CC=C1&CO&CO^C1=CCCC=C1^CC&&&C1=CC=CC=C1&&&
CC&CN&N&CN&CC^CN^C1=CC=CC=C1&C&&&C=O&&CN^CN&C1=CC=CC=C1&CC&CN^CN^CN&CN&C1=NC=NCC1&C&C1=CC=CC=C1&CC&CCl&&C=O&&&&
O=C(CNC(=O)OCC1=CC=CC=C1)NCCC1=CC=CC=C1&CO&&CC^CCCNC=O&&&
C=CC1=CC=CC(C2CCN(CC(O)CN3C(=O)NC(C)(C)C3=O)CC2)=C1&&&
C=O&C&CN&CN^CC^CC&C1CCCCC1&CC&CC&C1=CC=NC=C1&CN&&&NS&S&O=S&&O=S&CS^C1=CSC=C1&CCl&&&
CC&O=C(NC1CCC(N2CCOCC2)CC1)N1CCC2=NC=C(CN3CCOCC3)N2CC1&&&
CSC1=C(C2=CC=CC=C2)C(C2=CC=NC=C2)=C(C2=CC=C(F)C=C2)[NH]1&&&
CN&O=S(=O)(NC1=NN=CS1)C1=CC=C2C(C3=CC=C[NH]3)=CC=CC2=C1&CCl&&CC^C#N^CN&&&&
O=C1CC(C2=CC=C(N3CCCC4=CC=CC=C4C3)C=C2)=NC2=CC=C(I)C=C2N1&&&
CC=O&CN&NC1=CC(C(F)(F)F)=CC=C1Cl^CN&&O=C1CCN1&CN&NS&O=[SH](=O)C=CC1=CC=CC=C1&&&
CC&C&C=C&C^CN^CC&&&C#N^CC&&C&C=O&&CC^CS&CS&C1=NN=CO1&CC&C1=CSC=C1&&&
NC1=CN=C(C2=CC=C(C3CCC3)C(OCC(=O)N3CCCC3CO)=C2F)C=N1&&&
CO&CO&O=C1C(=NCC2=CC=CC=C2)C2=CC=CC=C2N1CC1=CC=CC=C1&NN&&&
CN&O=C1CN(CC(=O)NC2=CC=CC=C2)C2=CC=CC=C2N1&CCl&&CCl&CCl&C^CC&&CC&&
CO&CO&C1=CC=CC=C1&CC&C^CC^CC&NC=O&&CC^CN&&&C1=CSC=C1&CC&C#N^CC&&C1=CC=CC=C1&CCl&&&
CC(=O)OCC(=O)C1(O)CCC2C3CCC4CC(O)C(F)(F)C(C)C4(C)C3CCC21C&&&
CC&C&CC&&C1CCCC1^C1=CC=CC=C1&CS^C^S&CC&O=S&&CC&O=S&&&CS^C1=C[NH]N=C1&CN&C1=CC=CC=C1^CC^CF&C1CC1&&&&&
CCCC1=NN2C(=O)C=C(COC3=CC=C(C(=O)NCC4(C(=O)OCC)CC4)C=C3)N=C2S1&&&
CO&C1CCCCC1&C1CCNC1&&C1CCNCC1&&
C1=CC=CC=C1&CC&C1=COC=C1&CC&C1=C[NH]C=N1&CC&C1=CC=C2C=CC=CC2=C1^CC&&C1=CC=CC=C1&&&
C=O&C1CSCN1&CC&C1=CC=CC=C1^CN^CCl&CC&&&CC&CN&C1=C[NH]N=C1&&&
O=C1C(=O)N(CN2CCOCC2)C2=CC=C(Br)C=C12&&&
CCCCCCCC(=O)NC&CC&O=C(NC1=CC=CC=C1)NC1=CC=CC2=CC=CC=C12&CC&CCC^CC&&CCC&&&
CCCCN(C)CCO&CC&C1=CC=C(C2=CC=CC(C3=CC=CC=C3)=C2)C=C1&CF&&CC^CCC^CF&&&CN^CC(C)(C)CC(N)=O&&&
O=S(=O)(C1=CC=C(F)C=C1)C1=C2N=C(N3CCN(C4=CC=CC=C4)CC3)C3=C(C=CS3)N2N=N1&&&
CCCC1=CC=CC(C)=C1N&CN&O=CCCC1=CC=CC(Cl)=C1^CN&&CN&O=CC1=CC=CC=C1&&&
NC=O&CN&CC^CC^C1CCNCC1&C1=CC=CC=C1&CN&CS&CC&NC(=O)C1=NN([SH](=O)=O)C=C1&C1CC1&CN&&&C1=CC=CC=C1&CF&&CF&&
CN&N&CN&&CN^C1=CC=CC=C1&CC&C=C&CC&C1=CC=C2[NH]C=CC2=C1&&&
CN&C&C=O&&CC^C1CCCC1&CN&C1=NCCN1&C1=CN=CN=C1&CN&CN&CC&CC&C1=CC=CC=C1&CN&CN&C&C=O&&CN^CN&C1=CC=CC=C1&CCl&&&
CC(C)(C)CC(O)(C(N)=O)C(F)(F)F&CN&O=C1CC(C2=CC=CC=C2)C2=CC=CC=C2N1&CCl&&CF&&
CN&C1=NN=CS1&CC&CC&C&C=O&&CN^CN&C1=CC=CC=C1&&&
CC1=CC=CC(C(=O)NC2=NN(C)C(C(=O)NC(C)(C)C)=C2)=C1&&&
CC&O=C1CC2=CC(NS(=O)(=O)C3=CC=CC=C3)=CC=C2OC(CNCC2=CC=CC=C2)CCN1&CN&CCCO^CF&&&CN&&
CO&CC&CN&N&CN&CC^CN^CO&C1=NC=NC=N1&&&CN&CN^CN^CC&CN&CO&C1CCCC1&&&C1=CC=CC=C1&&&
CO&CO&C1=CC=C(CCNC2=NC=NC3=CC=CC=C23)C=C1&CN&CNC^CN&&CNC&&&
C=C&CC&C1=CC=CC=C1&CC&C^CN^C=O&C1CNCCN1&&CN^CN&NS&C^CC^S&CC&&&O=S&&C=O&O=S&&&CS^C1=CC=CC=C1&CC&C1=CC=NC=C1&&&
CO&CO&N=C1CCC2=C(C=CC=C2)O1&CO&CO^CC&&C1=CC=CC=C1^CC^CBr&C#N&&&&&
CC&C1=CC=NC=C1&CC&C1=C[NH]C=N1&CC&C^CC^CF&C1=CC=C2OCCOC2=C1&&CF&&&CF&&
CO&CO&C1=CC=CC=C1&CC&CC&CC&C&CO&&CC^C1=CC=CC=C1^CC^CC&C1COCCN1&C&&&CF&&CF&CF&&
CO&CO&C1=CC=CC=C1&CC&C=C^CO^C1CCNCC1&CO^CO^C=O&&&CO&&CN&&&C=O&C1=CC=NC=C1^CN&CN&CC&C&CO&&CC^C1=CC=CC=C1&&&
NC=O&CC&CO^CN^O=CO&CC&CC&C1=CC=CC=C1&C=C&CF&CC&&&C1=CC=C2OCOC2=C1&&&
CC&CC&CC&CC&O=[SH](=O)N1CCCCC1&CS&C1=CC=CC=C1^CO^CBr&&CO&&&CC^C1=CC=CC=C1&CO&CO&&&
CC&CO&O=CO&CC&CC&C1=CC2=CC=CN=C2C=C1&CC&&CO^CO&&&
CC&CO&CO&NC1=C(C=O)C2=C(O1)C1=CC=CC=C1OC2&CN&CC&CN&CN&CC=O&&&
CN&N&CN&&CN^C1CCNC1&CN&C1=CC=CC=C1&CN&SC1=NN=C[NH]1&CS&CC^CC^C1=CC=CC=C1&C1=CC=CC=C1&CF&CC&&CF^C&&&FCF&&CF&&
CO&CO&C1=CC=CC=C1&CN&C1CNCCN1&NS&S^CC^O=S&C&&O=S^C=O&&CS&CN^C1=CC=CC=C1&NO&CO&&&&&
NC(=O)C1=C(N)C2=C(Cl)C=CC=C2S1&&&
O=C(C1=CC=CC=C1)N1N=C(C2=CC=C3OCCOC3=C2)CC1C1=CC=CC([N+](=O)[O-])=C1&&&
C=O&C1=NCCCO1&CC&CC^C1=CC=CC=C1^C1=CC=CC=C1&CCl&&&&&
NC(N)=S&CN&CCCC^CN^CN&CC1=CC=CC=C1&C1CCNC1&&&&&
C=CCCN(CCOC(C)C)C1CCN(C2=CC(C)=CC(C)=C2)C1=O&&&
CC(C)N(CC1=CC=C(C2=CC=C(OC(F)(F)F)C=C2)C=C1)CC1CCN(CC(=O)N(C)C)CC1&&&
CC1=C(CC2=CC=CC=C2)[NH]C(SCC(=O)C2=C(C)N(C)C(C)=C2)=NC1=O&&&
CC&C1=CC=NC=C1&CC&C1=N[NH]C=N1&CS&CS&CC&C&C=O&&CN^CN&CC&C1=CC=NC=C1&C1=CCCC=C1&&&
C=CC(=O)NCCCCCCCCCCCCCNC(=O)C1=CC=CC=C1&&&
CC1=CC(N2CCN(C(CNS(=O)(=O)C3CC3)C3=CC=CS3)S2(=O)=O)=CC=C1F&&&
CO&CO&C1=CC=CC=C1&CC&C=C^CO^CC&CO&C1=CC=CC=C1&&&C1COCO1&&&
CO&O=CO&CC&C1=CC=CC=C1&CC&C1=CC=CC=C1&CC&C&CC&&CC^O=CNO&&&
CC&C&CC&&CN^CN&CC&CC&C&CO&CO^C1CCOC1^C1=CC=CC=C1&&&CC&C1=CC=CC=C1&&&
COC1=CC=C(OC)C2=C1SC(=NC(=S)NC1=CC=CC(Cl)=C1)N2CC=O&CN&CN&CCC1=CC=CC=C1&&&
CN&CN&C&CC&&CC^NC=O&CN&O=C1CCCCCCCCNC(=O)C2CCCN2C(=O)CNC(=O)C2CCCN2C(=O)C2(CCC2)SSCCN1&CC&NC=O^CC&&CC&O=CO&&&
CC&CO&O=CO&CC&CN&CC1=CC2=CC=CC=C2[NH]C1=NNC(=N)N&CC&&&
CC&CO&CO&C1=CC=CC=C1&CCl&&CC^CN&CN&CC&CN&NC=O&CC&C1=C[NH]N=C1&&&
CC&C1=CC=CC=C1&CS&O=[SH](=O)N1CCC2=CN=CN=C2C1^CC&&C&FCF&&CF&&
COC1=CC=CN=C1N1CCC(OC2=CC=C(C(=O)NC3CC3)C=C2)CC1&&&
CC&CO&CO&C&C=O&&CC^C1=CNCC1&CC&CN^CN^C1CCNCC1&&C1=CC=CC=C1^CC&CCl&CC&&CN&&&&
CC&C1=CSC=N1&CN&&CC^CC&CC&C&CN&&CC^C&C=O&&CO&&
CC&CN&N=C1NC(=O)CS1&CN&CC&&&
CC(C)CC(S)C=O&CN&CN&C&C1CCCC1&&CC^C&C=O&&CN^CN&NC(=O)CCC1=CC=C(C2=CC=C(C3=CC=CC=C3)C=C2)C=C1&&&
CN1C=CC2=C(C3=C(C4=CC5=C(C=C4C=C3)N(C)C(=O)N5C)C(=O)O2)C1=O&&&
C#N&CC&NC1=NC=CC=C1&CN&&CS^CS^CC^CC&C#N^CC^C1=CC=CC=C1&&&C1=CC=CC=C1^CC^CCl&CF&C#N&&&&&&&
CC&C1=CC=CC=C1&CC&&CC^C1=CC=C2[NH]N=CC2=C1&CC&NC1=NC=CC=N1^CN&&CC&CN&CN&CC&C1=CC=NC=C1&&&
CN&CC&CN&CN&C&C=O&&CO^CO&CC&C1=CC=CC=C1&&&
CC&S=C(NN=CC1=CC=CC=C1)NC1=CC=CC=C1&CF&&&
CC&C&CC&CC^CN^C1=CC=CC=C1&CN&CO&CC&CO&C&CC&CO&CC&&CC^CC&CN^CC^C1=CC=CC=C1&C1=N[NH]C=N1&C1=CC=CC=C1&CCl&&&CF&&CCl&CF&&&&
CC&C1=CC=NC=C1&C1=CNCC1&CC&C1CCNCC1&CN&CC&C1=CC=CC=C1&CC&C&C=O&&CO&&
CC1=CC=C(C(C)(C)C)C=C1&CN&NC(S)=NC(=O)C1=CC=C(Cl)C=C1&&&
FC(F)=C(F)C1=CC=C(C2=C[NH]C=N2)C=C1&&&
CC&C&CC&&CC^CC&CC&CC&CC&CC&C&CC&&CC&CN^C1=NC=C2C=N[NH]C2=N1&CN&&&
CCC(C)(C)O&CO&CO&CC(C=O)C1=C2C(=O)N=C(C3=CC=CC=C3)[NH]C2=CS1&&&
CNC=O&CC&C1=CC=C(NC2=NC=NC3=CC(OC4CCOC4)=CC=C23)C=C1&CCl&&CC^FC(F)F&&&
C=CCC(C(=O)NO)C(CC(C)C)C(=O)NC(CCC(=O)OC(C)(C)C)C(=O)NC&CC&C1=CC=CC=C1&&&
CC(C)C(=O)N[SH](=O)=O&CS&C1=CC=C(C2=CSC(CNC3CCC4=CC=CC=C43)=C2)C=C1&CC&CC(C)C&&&
C=O&C&CO&&CC^C1=NCCS1&C1=CC=CC=C1&CO&CO&CC&C1=CC=CC=C1&CF&&&
CC1=CN(C2CC(O)CO2)C(=O)[NH]C1=O&CC&CO&CO&CC1=CC(C=O)=C(I)C=C1C&CC&O=C1CCC(=O)N1&&&
CC(C)=O&CS&O=C1C2=C(CC3=CC=CC=C3N1C1=CC=CC=C1Cl)C(=O)N=C(S)[NH]2&&&
CC&C1=CCNN=C1&CC&CS^CN&&&C=O&CO^OS&S&NS&&O=S&O=S&&
COCCO&CO&O=C(COC1=CC=C(C=NC2=CC=CC=C2)C=C1)NCC1=CC=CC=C1&CF&&CF&&
CC&C1=CC=CC=C1&CC&&CC^C1=CC=CC=C1^CC^CC&&&C^CC^C=O&CC&&CO^C1=CC=NC=C1&&&&&
CC&C1=C2C=C3CCOC3=CC2=C2CCOC2=C1&CC&&CC^CC(C)OC=O&&&
O=C1C=CC(CC=CC2=CC=CC=C2)O1&CO&&CO&&
C=C&CC&CN&C1=NCCCN1&CS&CS^C=O^CC&&C1=CC=CC=C1^C&&&C=O&&CN^C1CNCCN1&CN&C1=CC=CC=C1&CO&CO&&&
CC&CC&CN&N&CN&&CN^C&C=O&&CC^CN&C1CCNC1&CC&C1=CC=CC=C1^CC&&C^C1CCCCC1^C=O&&&&CO^CO&CC&C1=CC=CC=C1&&&
C1=CC=C(C2=CC=CN3N=C(C4=CC=C5C=CN=CC5=C4)N=C23)C(C2CCNCC2)=C1&&&
CC1=CC=CC=C1C1=C(C(=O)N2CC(C)NC(C)C2)C=NN1C&&&
COC1=CC=CC=C1C1=CC(C=O)=NO1&CN&CN&OC(CCC1=CC=CC=C1)CCC1=CC=CC=C1&CN&CN&C&C=O&&CO^CO&C1CC2CCOC2O1&&&
CC&CN&O=C(NCCC1=CC=CC=C1)NC1=NS(=O)(=O)C2=CC=CC=C12&CF&&&
CC[SH](=O)=O&NS&NC1=CC=C2CCCCC2=C1&CN&C1CNCCN1&CN&CC1=CC=CC=C1&&&
CC1=CC=C(C2=CC=C3OC(CN(C)CC4=CC=CS4)C(C)CN(C(C)CO)C(=O)CC3=C2)C=C1&&&
CCCC&CN&C1=CC=C(NNC2=C3N=C[NH]C3=NC=N2)C=C1&CC&CC^CCl&&&CN&&
CO&CO&C1=CC=CC=C1&CC&O=C1C=CC=N[NH]1&CN&&CN^C1=CC=C2C=CC=CC2=C1&CF&&CF&&
C=C&C&CC&C^CN^C=O&C1=C[NH]C=N1&&CC&&C1=CC=CC=C1&&&
CCC1(C)CC2=C(N3CCN(C)CC3)N=C3C4=C(C=CN3C=C2CO1)C1=CC=CC=C1[NH]4&&&
CC&C1=CC=CC=C1&CC&&CN^O=C(O)C1=N[NH]C=N1&CC&C1=CC=CC=C1&C[NH3+]&O=[NH+][O-]&&&
N=C(NCCCC(N)C(=O)O)N[N+](=O)[O-]&&&
CCCCNCC&CN&O=C1C=CC(=O)C=C1&CC&&CC&C^CC&&CC&&
CC&O=C(C1=NC=CC=C1)N1CC2CN(C3=NC=CC(C4=CC=CC=C4)=N3)CC2C1&&&
CO&CO&C1=CC=CC=C1&CC&C1=CC=CC=C1&CC&CN&CN&C1=CC=NC=C1&CO&CO^CC&&C&C=O&&CN^CN&CC&C1=CC=CC=C1&CO&CO&&&
CC&CC&C&CC&&CN^CN&C&C=O&&CC^CN&C1=NNCNO1&C=O&&CN^CC&C1=CC=CC=C1&CF&&&
CCC&CO&O=CC1=CC=C(O)N=C1&CN&C1CCNC1&CC&C&C=O&&CN^CN&CC1=CC(Cl)=CC=C1C1=CC=C(C#N)C=C1&&&
CO&CO&C1=CC=CC=C1&CC&C1=CC=CC=C1&C[NH3+]&O=[NH+][O-]^CN&&N[SH](=O)=O&CS&&&
COC(=O)C1=CC(NC(=O)NC2=CSC(C3=CC=CC([N+](=O)[O-])=C3)=C2)=CC=C1OC(F)(F)F&&&
CO&CO&CC&CN&N=C1NCC(=O)N1&CN&C=C&CC&C1=CC=CC=C1&CN&N&CC(C)N&&CN^C&CC&&CC^C&CC&&CC&&
COC1=CC=C2CN(C(=O)NC3=CC=CS3)CCCC2=C1&&&
CO&CO&O=C1[NH]C2=CC=CC=C2C=C1C1=NS(=O)(=O)C2=CC=CC=C2N1&CN&CCCN(C)C&&&
O=C(NC1=CN=CC=N1)N1CCC2(CCN(C(=O)C3CCCC3)CC2)CC1&&&
O=S&S&O=S&&C1CNSC1^CF&&C1CNC1^CN&CC&C1=CCCC=C1&C1=CC=CC=C1&&&
CO&CO&C1=CC=NC=C1&CC&C1=NC2=C(C=N1)SC=C2&CC&C1=CC=CC=C1^CC^CC&&&O=CN1CCCCC1&&&
CCCCNC(=O)C=CC=CCCCCCCCCCCCCCCCCC(OC(C)=O)C(OC(C)=O)C(C(C)OC(C)=O)OC(=O)C=CC=CC1=CC=C(OC(=O)C2=CC=CC=C2)C(OC(=O)C=CC=CC=CC2=CC=C(OC(C)=O)C(OC(C)=O)=C2)=C1&&&
CC&C&C=C&CC^CC^C1=CC=CC=C1&CC&CC&C&CC1C2CC3=CC4=C(C=C3CC1C2)N(CC1CC1)C(=O)[NH]4&CC&CC&&CC&&&&
C=O&C&CC&C1=CC=CC=C1^CC^C1COCO1&C1=NCCN1&&&C1=CC=CC=C1&&&
CC&C&CC&C^CN^C=O&C1=CNCNC1&&CN^C=O&C1NCNCN1&&C=O^C=O&&&&CN^C1CCOC1^C=O^CO&&C1CCNC1&CO&&&&
CC1=CC(C(=O)NC2=CC=CC(N3CCCCC3)=C2)=CC=C1NC(=O)NC1=CC=CC2=CC=CC=C12&&&
CCN(CC1=CC=CC=C1)C(=O)COC(=O)C1=CC=C2OCOC2=C1&&&
CC&C&CC&&C1COCOC1^CC&CC^C1CCCCC1^CC&&&C&CO&&CC^C1=CC=CC=C1&C[NH3+]&[NH4+]^CC^[NH2+]=O&C&&[NH3+][O-]^CF&&&&CF&CF&&
CC1=CC=C2ON=C(NC(=O)C3=CC=C(C)C(S(=O)(=O)N4CCN(C5=CC=CC=C5)CC4)=C3)C2=C1&&&
CCC1=CC2=C(NCCC3=CC=C(C)C=C3)N=CN=C2S1&&&
CS&S&O=S&&O=S&CS^C1=CC=CC=C1&CC&C=C^CCl^CC&&&C1=CON=C1&CC&C^CC^C=O&C=C&&CO^CC&&&C1=CON=C1&CC&C=C&CC&C1=CC=CC=C1&CO&&CO&&
C#N&CC&C&C1CC1&&CC^C1=CC=NC=C1&CO&CO&CC&C1=CC=CC=C1&CF&&CCl&&
CO&CO&C1=CC=CC=C1&CC&C1=NOC=N1&CC&C&CC&&CN^CN&CC&C1=CC=CC=C1&&&
C=O&C&CN&NO^CC^CO&C1=CN=CCC1&CC&CO&C1=CC=CC=C1&&C1=CC=CC=C1&&&&
CC1=CC=C(C2=CC(N)=C3C=CC=CC3=N2)C=C1&CN&CC&CN&C1COCCN1&&&
COC1=CC=CC=C1N1N=NN=C1SCC(=O)NC1=CC=C(C)C(Cl)=C1&&&
COC1=CC=C(N2N=C(CN3CCN(C4=CC=CC5=C4OCCO5)CC3)C=C2NC(=O)NC2=CC=CC3=CC=CC=C23)C=C1&&&
C[N+]1=CC=CC=C1CCCCCCCCCCCCI&&&
CC1CCC2C(C)C(OCC3=CN(C4=CC(Cl)=CC(Cl)=C4)N=N3)OC3OC4(C)CCC1C32OO4&&&
CC&CC&CC&CO&O=PO&P&CP&C1=CC=CC=C1^CP^CN&C&NC=O&CO&CC&&CC^C&C1=CC=CC=C1&CC&CO&CC^CN^CO^CO^CC&NC(=O)O&&&CO&&&CO&&&CC&&&
CN&C1=CC=C2C(NCCOCC3=CC=C(C4=CN=CN=C4)C=C3)=N[NH]C2=C1&CCl&&CN&&
CN&O=C1NCCN(C2=CC=CC=C2)C2=CC=CC=C12&CS&N[SH](=O)=O^CCl&&&&
NC=O&CC&CN^CN^N&CC&N[SH](=O)=O&C1=COC=C1&CS^CN&&C1=CC=CC=C1&C1=CC=CC=C1&CF&&&&&
CCCCCCC&CC&O=S(=O)(C1=CC=CC=C1)N1CCN(C2=CC=CC=C2)CC1&CF&&CN&&
CC&O=C1OC2=CC=CC=C2C=C1C1=CC=CC=C1&CCl&&CCl&CCl&&
CC(=O)O&CO&O=C1CCC2C3CC4=CC=CC5=C4C2(CCN3CC2CC2)C1O5&CO&&CC&&
CC&CO&CO&C1=CC=CC=C1&CN&O=C1NC(=O)C2C3C=CC(C3)C12&&&
C#C&CC&CN&N&CN&&CN^C&C=O&&CC^C1=CSC=C1&CC&&C1=CN=CNC1^CN&C1CCNCC1^CN^CN&&C=O^CC&&&C1=CC=CC=C1&CCl&&&
CO&CC&CN&N&CN&CC^CN^CO&CC&&&C&CO&&CC^CN&C1CCNC1&CO&CO&C&CC1=CC=CC=C1&&CC^C1=CC=CC=C1&&&
COC1=CC=CC=C1N1C(=O)C(=CC2=CC=CC=C2)N(CC2=CC=C([N+](=O)[O-])C=C2)C1=S&&&
O=CO&CC&O=S(=O)(NCCC1=CC=C(C2=CC=CC=C2)C=C1)C1=CC=CC=C1&CC&FC(F)F&&&
CO&CO&O=C1NCCC(CNS(=O)(=O)C2=CC=CC=C2)OC2=NC=C(C#CC3=CC=CN=C3)C=C12&CN&CCCO^CN&&&&
O=CC1=CN(C2CCCCC2)C(=O)C2=NC=CC=C12&CN&CN^CO^CC1=CC=C(F)C(Cl)=C1&CO&&&OC1CCOCC1&&&
CCCCCOC1=CC=C(C2=CC(=O)C=C(N3CCN(C4=CC=CC(Cl)=C4)CC3)O2)C=C1&&&
N[SH](=O)=O&CS&C1=CC=CC=C1&CC&NC(=S)NC=O&CN&C1=CC=CC=C1&CO&CO&C&FCF&&CF&&
CCCCC(=N)N&CN&C1=CC=C(C2=NN=CS2)C=C1&CC&N=CN&&&
O=CNO&CO&CC^CC^CN&C1=CC=NC=C1&C1CCNC1&&&CO&&&
C#CC1(OC(=O)C=CC2=CC=CS2)C(C)CC2C3CCC4=CC(=O)C=CC4(C)C3(Cl)C(O)CC21C&&&
CO&CO&O=C1CN=C(C2=CC=CC=C2)C2=C(C=C3OCOC3=C2)N1&CC&&CO^CO&&&
CN&CN&C1=CC=CC=C1&CC&C1=CC=CC=C1&CN&&CC^C&C=O&&CO^CO&&&
CC(=O)O&CN&CN&CC=O&C=C&CC1=CC=C(F)C=C1F&&&
CN&C&CC&CS^CC^CS&C&CC&C=O&C&&CO^CN&&&CN^CC^C&C&C=O&C=O&&CO&CN^CO&C1=CNCC1&CC&CC&CC&C^C1=CC=CC=C1^C1=CC=CC=C1&C=O&C[NH3+]&C[NH3+]&&CO^[NH4+]&[NH4+]&&&[NH2+]=O&[NH2+]=O&&[NH3+][O-]&[NH3+][O-]&&&&
CO&CO&O=C(NC1=NC=NC2=C1N=C(C1=CC=C3OCOC3=C1)[NH]2)C1=CC=CC=C1&CCl&&&
CCBr&CS&SSS&CS&CC&C1=CC=C(C2COCOC2)C=C1&&&
CN&N&CN&&CN^CC&CO&CO&C1=CC=CC=C1&CC&C1=NCCN1&CN&CC^C1=CC=CC=C1^C1=CC=CC=C1&CC&&&C=C&CC&C&C=O&&CN^NO&&&
CC(C)=CCCC(C)=CCC1=CC(O)=CC=C1O&&&
CC&O=C(CCN1C(=O)C2=CC=CC=C2S1(=O)=O)NC1=CC=CC=C1&CO&OC(F)(F)F^CC&&&&
CO&CO&CC=O&CC&CC1=C2CC3(CCC2(C)C(C)C(O)C1=O)C(=O)C(C)(C)C(=O)C3=O&&&
CCCCCCCCCCCCCCCCCCOP(=O)([O-])O&&&
C#CC&CO&O=C1C(CC2=CSC=C2)=CN(CO)C(=O)N1CC1=CC=C(F)C=C1&&&
CC&C&CC&&CC^CN^CN^CN&N[SH](=O)=O&CC&CS&O=C1C=CS[NH]1&&&&&
NN&C1=NN=C[NH]1&CS&CS^CC^CC&C1=COCC1&C&C1=CC=CC=C1&C=O&&&&CN^NN&C=N&CC&C1=CC=CC=C1&CCl&&CCl&&
CC&CN&NC1=CC(C=O)=C(O)C(N2CCCS2(=O)=O)=C1&CN&CN^CO^CCC1=CC=CC(Cl)=C1&CC&&&&&
CC&CC&CC&CC&C1=C[NH]C=N1&CCl&&CC^CO^CN&&CC&C1=CC=CC=C1&CC&C=C&C1=CCNC1&C=O&&CN^CC&CC&C#N&&&
CCOC&CN&O=C(NCC1=CC=CC=C1)C1=C[NH]C2=CC(N3CCCC3)=CC=C2C1=O&CF&&&
CC&C&C=NOC=O&CC^CC^C1=CC=NC=C1&CC&&&C#N&&&
CC&CC&C1=CON=C1&CC&&CC^O=CNC1=NN=C(S)S1&CS&CC&O=CN1CCOCC1&&&
CC&O=CN=C1[NH]C2=CC=CC=C2S1&CN&CC&C&C=O&&CC^C1=CC=CC=C1&&&
CO&CO&C1=CC=NC=C1&CC&CN^CF^CN&&&C1=CN=C(N2C=CC=N2)C=C1&CC&C#N^CC&&O=C1C=CC=C[NH]1&CC&&&
CO&CO&C1=CC=CC=C1&CO&CO^CC&&C=C&C1CCSC1&C=O&&C1=CC=CC=C1^C1=CCCC=C1&&&
CN&C&CC&CC^CC^CC&C&C&C=O&C=O&&CO&CO&&&&
CN&C1=CN=C2SC=CC2=C1&CC&NC=O^CC^CN&O=CO&C1CCCC1&&&&&
COC1=CC=C(C2CC(C3=CC=C4OCOC4=C3)=NN2C(C)=O)C=C1&&&
CN&O=C(NC1=CC=CC=C1)C1CCOCC1&CO&&&
CC&C1=CC=CC=C1&CC&O=CNC1=NC=CS1&CC&CC&CN&C1=CC=C2C(=C1)CC1NCCC23CCCCC13&CO&&&
CCC&CC&O=C(NC1=CC=C(C(=O)NC2CC2)C=C1)C1=CC=CC=C1&&&
C=O&C&CN&CN^CN^C1=CC=CC=C1&CN&CO&C1CC1&CO&CC&C1=CC=CC=C1&C1=CC=CC=C1&CC&&&C&C=O&&CO&&
CC1=CC=C(C2CC3CN(C)CCC3N2S(=O)(=O)C2=CC(C)=CC=C2C)C=C1&&&
CN&C1CNCN1&C=O&&CN&C=O&C1CCNCC1^CN&CC&CC&C1=CSC=C1&&&
OC1=CC=C2C(C3=CC=C(O)C(O)=C3)=NOC2=C1&&&
CC1=[N+]([O-])C2=CC=CC=C2C(=O)N1C1=CC=CC=C1&C=C&CC1=CC=C([N+](=O)[O-])O1&&&
O=CO&CC&C1=CC=CC=C1&CC&C1=CC=CC=C1^CN&&N[SH](=O)=O&CS&C1=CC=CC=C1&CC&C&FCF&&CF&&
N=CN&CC&O=C(NCC1=CC=CC=C1)C(CC1=C(SSC2=CC=CC=C2)C2=CC=CC=C2[NH]1)C1=C[NH]C2=CC=CC=C12&CBr&&CO&CBr&&
COC1=CC=C(C2=NNC(=O)C3CC=CCC23)C=C1OC1CCCC1&&&
CO&CO&C1=CC=C(CSC2=NC(N3CCOCC3)=C3CN(CC4=CC=CC=C4)CCC3=C2)C=C1&CC&&CC&CF&&
C#CCOCCOCCN&CN&O=C(CN1C=CN=N1)N1CCN(C2=NC=NC(N3N=CN=N3)=N2)CC1&CC&CC(C)OC=O^CC&&&CC^CCCCN&&&
CC&CC&CC&CC&C1CCC1&CC&&C^CC&&CN^CN&C&C=O&&CC^C&CN&&CC^CC&C1=CNCC1&C1=CC=CC=C1&CCl&&&
O=C(O)CC1CCN(C(=O)N2CC(COC3=CC=C(F)C=C3)C(C3=CC=CC=C3)C2)CC1&&&
O=[N+]([O-])C1=CC=C(S(=O)(=O)N2CCCCC2CN2C=C(COC3=CC=CC=C3)N=N2)C=C1&&&
CC&CC&C[NH3+]&[NH4+]&C1CC[NH2+]CC1&&C[NH3+]^CC&O=C[O-]&&&
NC1=NC=NC2=C1CCCCC2&CN&C1=CC=CC=C1&CC&O=CO&&&
CC&CS&N[SH](=O)=O&CN&C1=CC=CC=C1&CC&C#C&CC&OC1=NC=CC=N1&CO&C1CCC1&&&
CN&C1=CC=C(C2=C(NC3=CC=C(C4CCNCC4)C=C3)N3C=CC=CC3=N2)C=C1&CO&O=C(O)CO^CS&&C[SH](=O)=O&&&
CN&CN&CC(C)CC(=O)C=O&CN&CN&CS(=O)(=O)CCCC=O&CN&CN&CC(C)CCC=O&CN&CN&CCC=O&CN&CN^CC^O=CC1=CC=C2C=CC=CC2=C1&C1CCCCC1&&&&&
CF&C1=CC=CC=C1&CC&CS&SC1=NC=NC2=C1N=C[NH]2&CN&C1CCOCC1&CO&CO^CO^CC&CO^CO^C1=CC=CC=C1&CC&CO^CO&&C1=CC=CC=C1&CC&CO&&&C1=CC=CC=C1&CC&&&C1=CC=CC=C1&&&
CO&CO&O=S(=O)(NC1=CC=CC=C1)C1=CC=CC=C1&CC&C=O^CCl&&&&
CCNC1=CC=C(C=CC(=O)NCCC2=CC=C(F)C=C2)C=C1&&&
CC&CO&O=C(O)N1CCN([SH](=O)=O)CC1&CS&C1=CC=CC=C1&CN&O=C1CCCN1&&&
CCC(C)C(N)C(=O)NC(CC1=CC=CC=C1)C(=O)NC(CC(C)C)C(=O)NC(C(N)=O)C(O)C(SC)CC1=CC=C(O)C=C1&&&
CO&CO&C1=CCCN=C1&CN&CN^C1=CC=CC=C1^C1=CC=CC=C1&CN&CCl&NS&&CCl^S&&&O=S&&O=S&CS^CC&CC&CO&CO&CC&CO&CO&C&C=O&&CN^CN&CC&CC&CC&CC&CN&CN&C&C=O&&CC^C1=CC=NC=C1&CO&CO^C1=CCCN=C1^C&CO&CC&CO^CO&C=O&&CO&&&&&
CC1=NC(C(=O)NCC2=CC=C(F)C=C2Cl)=CC2=C1[NH]C=C2&&&
CC1=CC=C(N)C=C1&CN&C&C=O&&CC^O=C1CCCN1C1=CC=C(F)C=C1&&&
CC1=CC=C(C2CNC(=O)C2)C=C1&CN&CC(C)C&&&
CC&S=C(NN=CC1=CC=C[NH]1)N(CC1=CC=CC=C1)CC1=CC=CS1&CC&&&
CCOC(=O)N1CCN(C(=O)C2=CC=C3C=CC=CC3=C2)CC1&&&
CC&O=C(C1=CC=CS1)N1CCC2=CC=CC=C21&CBr&&&
CC1=CC=C(CN2C(C(C)C)=NC3=CC(Cl)=C(Cl)C=C32)C=C1&&&
NC(=S)N1CCC=N1&CN&CC1=CC=CC=C1^CC&&CO&CO&CC1=CC=CS1&&&
O=C(O)C1=CC(O)=C(O)C(C(C2=CC=C(O)C(C(=O)O)=C2)C2=CC(O)=C(C(=O)O)C(O)=C2C(=O)O)=C1&&&
CC&CN&C1CNCCN1&CN&C&CC&CO^CC^CO&CC&CC&C1=CC=C2C=CC=CC2=C1&C1=CC=CC=C1&&&&&
CC&C1CCNCC1&CN&N^CN^CN&C&CC^CN^C=O&CC&C1=CC=CC=C1&&CN^C1CC1&CCl&CN&&&&CCl^C1=CC=CC=C1&&&CO&CO&C1=CC=CC=C1&CCl&&CCl&&
CCOCCCNS(=O)(=O)CC&CC&O=C(COC1=CC=CC=C1)N1CCC2(CCCO2)C1&&&
CCOC(=O)C1=CC=CN1CC&&&
CO&CO&C&C=O&&CC^C1=CC=CC=C1&C1CCOCC1&C=O&&C1=CC=CC=C1^CC&&&
CO&CO&C1=CCCC=C1&CO&CO^C1=CN=CN=C1^CC&CN&C&CN&CO&C&&CC^C=O&CN&&CC^C1CCNCC1&C=C&CN&CC&C1CNCN1&C1=CC=CC=C1&C=O&CCl&&C1=CC=CC=C1&&&&
CC1=NOC(C2=CC=C3C(=C2)C(NC(=O)C(C)C)=C(C)N3C)=C1&&&
CC1CN(C(C)CO)C(=O)C2=CC=CC(NC(=O)C3CCCCC3)=C2OC1CN(C)C(=O)NC1=CC=C(C(F)(F)F)C=C1&&&
CC&C&C(C=C1CCCC2CCCC12)=C1CCOCC1&CC^CO^CO^C&&&&CC&&CC^CO&&&
FC1=CC=CC(F)=C1C1CCCCN1CC1=C(Cl)C=CC=C1Cl&&&
CN&CC&CC&CC&CC&C&CN&&CC^C&C=O&&CN^C1COCCN1&CC&CO^CC^CO&CF&CC&&&C1=CC=CC=C1&CO&CO&C1=CC=CC=C1&CCl&&CCl&&
C#N&CC&C1=C[NH]N=C1&CC&O=C1C=CC(=O)N1&CC&C1=CC=CC=C1&CBr&&&
CO&CC&C1=CC=CC=C1&CC&C1=NOC=N1&CC&C1CCNC1&CN&CC&C1=NN=C[NH]1&C1CNCCN1&&&
NC1=NC(Cl)=C2N=CN(C3CC(O)C(CNC(=O)C4=CSC=C4CN)O3)C2=N1&&&
CC&CC&C&CC&&CN^NC1=NC=C2C=C[NH]C2=N1&CN&C1=CC=NC=C1&&&
CN&C1=CC=C(CNC2=CC=C3CCCCC3=C2)C=C1&CO&&&
CN&O=C(C1=CC=C2C(=C1)[NH]C1=CC=CC=C12)N1CCNCC1&&&
C=O&C&CO&&CC^C1=CC=[NH+]C=C1&C[NH3+]&CC&C1=CC=CC=C1&C1=CNCC1&CC&C1CCCCC1^CC&&C1=CC=CC=C1^CN^CCl&CC&&&C1=CC=CC=C1&CCl&&&
CCCNC(=O)N(C)C&CN&O=C1O[NH]C=C1CC1=CC=CC=C1&CC&O=CO&&&
CC=O&CO&CO&CC1C(O)CCC2(C)C3CCC4(C)CC3(C)CCC12&CO&CO^CC^OC1COCC(O)C1O&CC(C)O&CC&&&CO&&&
CC&C1=CC=CC=C1&CC&C^CO^C=O&&&&CC^C=C&CC&C1=CC=NC=C1&&&
CO&CO&O=C1NC(=O)C2C1CC=C1C(C3=CC=C4OCOC4=C3)NC3=CC=CC=C3C12&CN&CC(C)C^CC&&&&
CC&C1=CC=CC=C1&CC&O=CO^CS&&N[SH](=O)=O^CN^CN&&&CC&C1=CC=CC=C1&&&
CC&CC&CC&C&C=O&&CN^NN&CN&C&C=O&&CC^C1=CC=CC=C1&C[NH3+]&[NH4+]&[NH2+]=O&&[NH3+][O-]&&
CN&N&CN&&CN^CC&CC&CN&N&CN&&CN^C1=C[NH]N=C1&CS&S&O=S&&O=S&CS^C1=CC=CC=C1&&&
O=C(CSC1=NN=NN1C1=CC=CC=C1)NCC1=CC=CC=C1&&&
CC&CO&O=CO&CC&C1=CC=C2OC=CC2=C1&CC&C=C&CC&NC=O&CN&CC&CS&S&O=S=O&&CS^C1=CC=CC=C1&CC&&CC&&
NN1C(=O)C2=C(C1=O)C1=C[NH]C3=CC=CC=C3C1=CC2&CC&C1=CC=CC=C1&&&
CN&O=C(NC1=C[NH]C(C(=O)NC2=C[NH]C=C2)=C1)C1=CC(NC(=O)C2=CC=C[NH]2)=C[NH]1&CN&N=C(N)NCCCC(NC(=O)CCCCCNC(=O)C=CCO)C(=O)O^CN&&&CN&CCl&CC^N=C(N)CCNC=O&&&
CCCCCCCCCCCC=O&CN&CN&CC(=NNC(=O)C1=CC=NC=C1)C1=CC=CN=C1&&&
COC=O&CC&O=C1C(=CC2=CC=C(OCC3=CC=CC=C3)C=C2)CC2=CC=CC=C12&CC&&CC&&
CC&C1=CSC=N1&CC&CS&S&O=S&&O=S&CS^C1=CN=CN=C1&CN&&CC^C1=CC=CC=C1&CCl&&CC^C1=C[NH]N=C1&CC&&&
CC&O=C(C1=CN=C2SC=NN2C1=O)N1CCN(C2=CC=CC=C2)CC1&C[NH3+]&O=[NH+][O-]&&&
C#C&CC&CO&CO&CC&CO&CO&CC&CN&NC1=NC(N2CCN(C=O)CC2)=1&CC&CN^CC^C1=C[NH]N=N1&NC=O&CC&CN&C1=CC=CC=C1&CC&CC&CC&CCNC=O&C&CN&CC&C&&CO^CC&&&&CC&&
CCC(C)N&CN&C1=CC=C(NC2=C3C=CSC3=NC=N2)C=C1&CCl&&&
CC1=CC=C(C2=CSC(N)=N2)C=C1&CN&CC=O&CO&CO&C&C=O&&CC^O=C1CCCN1&CN&CC1=CC=CC=C1&&&
C=O&C&CO&&CC^CN&CN&C&C=O&&CC^C&CC&CS^CN&&CN&C&C=O&&CC^CC&C1=CSC=C1&&&
COC1=CC=C([SH](=O)=O)C=C1&NS&CC1CNC(=O)CC2=CC(N)=CC=C2OC1&CC&CN^CN^N&CCCO&CN&&&&CN^CC1=CC=C(Cl)C(Cl)=C1&&&
C1=CC=C2C(C3=NC(CN4CCNCC4)=CO3)=CC=CC2=C1&&&
CCC1=CC=C(N)C=C1&&&
CC&C1CCCCC1&C1=CCCCC1&C1CCCCC1^C1CCCC1^CC&CC&&CC^C1=C[NH]N=C1&&C1CCNCC1&&CN&C1=CC=CC=C1&CCl&&CCl&&
CO&CO&C1=CC=CC=C1&CC&CC^CO^CN&CO&CN&&&C&C=O&&CC^C1=CC=CC=C1&C1=CCCN=C1&CN&CN^C1=CN=CCC1^CC&&&CN&CN&C&C=O&&CC^C1=CC=CC=C1&CO&CO^CO&&CO&&&
CN(C)C&CC&O=C1C2=CC=CC=C2NCCC1CSC1=CC=CC=C1&CC&FC(F)F^C&&CC&&CC&&
CC&C1=CC=CC=C1&CC&C^CS^CC&S&&CC^O=S&&&&O=S&NS^C1CCNCC1&CC&C&C=O&&CN^CN&C1=CC=CC=C1&CN&C1=C[NH]N=N1&&&
CC&C1=CC=CC=C1&CC&&CC^C^CC^C=O&&&&CC^CO&O=CO&CC&C1=CC=CC=C1&CO&&CO&&
CO&CO&C1=CC=CC=C1&CC&CO^CO^CO&CO&C1=CC=CC=C1&CC&CO&CC&CO^CC^CC&CC&CO^CO^CO&CC&CO&CO&OP&&&CC&CC&P&C1=CC=CC=C1&C#N&O=P&&&&&&OP&OP&&
CC&O=C(NCC1=CC=CC=C1)C1CC2=C(N=CC=C2)O1&CC&&&
O=C1CCCC(=O)N1&CN&CN1CCN(C2=CC=CC(Cl)=C2)CC1&&&
CC&CO&O=CO&CC&NC1=NC2=CC=CC=C2[NH]1&CN&CC^CN&&CC&C1=CC=CC=C1&&&
CC&C1=CN=CN=C1&CN&CN^CN^C1=CC=CC=C1&NS&CF&S&&&CS&&O=S&O=S&&
CO&CO&C1=CC=C2C=CC=CC2=C1&CC&CN&CN&CC&CC&C1=CC=C2[NH]C=CC2=C1&CC&O=CO&&&
C=C&C&CBr&&CC^C1=CC=CC=C1&CO&CO&NC1=NC=CC=N1&CC&O=CO&&&
C=O&C&CC&C1=COC=C1^CN^CC&C1CNCCN1&CS&CN&CS&CC&C1=CN=CN=C1&C1=CC=CC=C1&&&&&
CCC1=CC=CC2=C1CCCC2&CN&CN&C&C=O&&CC^C1CCC1&&&
CC&C1=CC=CC=C1&CC&&CN^CC1(C)CC(=O)C2=C(C1)NC(=O)CC2^CC^CC&&&&&
CC1=C[NH]C2=C(Cl)C=CC=C12&CN&CN&CCC&CN&NC1=CC=NC2=CC(Cl)=CC=C12&&&
CC&C1=CC=CC=C1&CC&CC^CC^C&C&C=O&C=O&&CC&CC^C1=CC=CC=C1&CC&CO&C&&CC^CC&&&&CC&CC&&
COC1=CC=C2N=C(SC3=CC=CC=C3OC)C(C)=CC2=N1&&&
C=O&C1=NNCCC1&CC&CC^C1=CC=CC=C1^CC&&&CC&C1=CC=CC=C1&&&
CN&O=C(CNCC(=O)N1CCCC1)NC1=CC=CC=C1&CF&&&
CC&C1=CC=CC=C1&C1=CNCCC1&CC&C^CN^C=O&&C1CCNC1&CN^CO&C1CCNC1&&&&&
CN&C1=CC=CC=C1&CS&S&O=S&&O=S&CS^C1=CC=CC=C1&CCl&&&
COC1=CC(C2=CC=C3N=CC(C(C)=O)=C(NC4=CC=C(N5CCNCC5)C=C4)C3=N2)=CC(Cl)=C1O&&&
CC1(C)CCC2=CN=C3C(=O)CNC(=O)C3=C2C1&C=C&CC1=CC(Br)=CC=C1F&&&
CCCCNC1=CC=NC(N2CC3CNCC3C2)=N1&&&
CO&CO&C1=CC=CC=C1&CC&&CN^C1CNCCN1&CN&CC&CC&C1=CC=CC=C1&CN&CN&C&C=O&&CC^C1=CC=CC=C1&&&
COP(=O)(O)CCC(C)C&CN&CN^CN^CC(O)CC=O&C1COCCN1&CN&&&CN&O=CCCC1=CC=C(OP(=O)(O)O)C=C1&CN&CN&C&C=O&&CO^CO&CC(C)C&&&
CCC&CC&C1=CC=C(C2=NC(CSC3=NC=CC=N3)=CC=C2)N=C1&&&
CC&O=C(C1=CC=CC=C1NS(=O)(=O)C1=C[NH]C(=O)N=C1)N1CCN(C2=CC=CC=C2)CC1&CC&&CC&CN&CC&&
CC&C1=CC=CC=C1&CC&O=CON1C(=O)CC2CCCC3CCC4OOC32C1O4^C[NH3+]^CC&O=[NH+][O-]&&CC&&&&
CC&CO&CO&C1=CC=CC=C1&CC&C1=CON=C1&CC&CN&C1=CNCNC1&C=O&&CN^CC^C=O^C1CC1&&C1=CSC=C1&&&&
CC&C&CCC&&CC^CC&NC(=O)NC1=NC=C2C=C[NH]C2=N1&CN&C1=CN=CN=C1^CN&&CC&C1=CC=CC=C1&CC&NC=O&CN&CC&C1=CC=CC=C1&CC&O=CNO&&&
CCO&CO&O=C(NCCSC1=CC=CC=C1)NC1=CC=CC=C1&CO&CCO&&&
O=C1NC(=O)C(=CC2=CC=CC=C2)S1&CN&CC#CI^CCl&&&&
CC&C&CC&&CN^CN&C1=CN=NC=C1&CC&C1=CC=CC=C1&CC&C1=CN=CN=C1^CF^CN&&&&&
CC&C1=CNCC1&CN&CC^C1=CC=CC=C1^C1CCNCC1&&&CN&C&C=O&&CN^CN&C&CC&&CC^C1=CC=CC=C1&&&
NC(=O)C=O&CN&O=C(CC1=CC=CC=C1)NC1=CC=CC=C1&C[NH3+]&O=[NH+][O-]&&&
CF&C1=CC=CC=C1&CC&C1=C[NH]C=C1&CC&CN^C1=CCNC=C1^CN&&&CC&C1CCOC1&&&
CCOC=O&CC&O=C(NC1=CC=CC=C1)C1=COC(C2=CC=CC=C2)=N1&&&
C=O&C&CO&&CC^C&CO&&C=C^CC&C&C=O&&CC^C1=CC=CC=C1&C1=CNCC1&C1=CCCC=C1&CO&&C1=CC=CC=C1&&
CC&C&CC&&CO^CO&C&C=O&&CC^CC&C1=CNC=NC1&CS&CS^CO^CC&&C=O^C&&&C=O&&CN^CN&C1=CC=CC=C1&CF&&&
CC&C1=CC=CC=C1&CC&&CC^C1=C[NH]N=C1^CC^CC&&&NC=O^CN^CN&&&C1CCCCC1&CC&CC&CN&C1CCNCC1&CC&C1=CSC=C1&&&
CO&OC1=NC=NC2=C1[NH]C=C2&CN&C1CCOC1&CO&CO^CC^C&CO&CP(=O)(O)O&&&&CP^O=[PH](O)O&&&
COC1=CC=C(C2=NC3=C(N4CCN(C)CC4)C=CC=C3[NH]2)C=C1&&&
CO&CO&C1=CNCC1&CC&CC^C1=CC=CC=C1^C1CNCN1&CCl&C=O&&&&C=O&&
CC&CC&O=C1CNC(=O)C(CC2=CC=CC=C2)NC(=O)C(CC2=C[NH]C3=CC=CC=C23)NC(=O)CCCCCN1&CC&CCCN=C(N)N^CN&&CC(N)=O&&&
CC&CS&S&O=S&&O=S&NS^N&CN&&CN^C1=CC=CC=C1&CC&C&C=O&&CN^C1CNCCN1&CN&CC&C1=CC=CC=C1&&&
CCCCC&CN&O=C(NC1CC2CCC(C1)N2)C(CC1=CC=CC=C1)NC(=O)C1CCN(C(=O)CCCC2CCCCC2)CC1&CO&&CO&&
CC&C&CN&CN^CC^N=C1C=CC1=O&C1=CC=CC=C1&CN&CC&C1=CC=CC=C1&C&CC&CCC&C^CO&CC^CCC&&CC&&&CC^C&&&CCC&&CC&&
CCC(C)C(NC(=O)C(CC1=C[NH]C2=CC=CC=C12)NC(=O)CCCC(=O)NC(CCC(=O)O)C(=O)O)C(=O)N(CCCCN)C(C(=O)O)C(C)CC&&&
CO&CO&O=C1NC(=O)C2C(C[N+]34CC[NH+](CC3)CC4)C3(C(=O)NC4=CC=CC=C43)C12&CF&&[NH3+][O-]&CCl&&
CN1C=C(C2=C3C=CC(NC4=CC=CC(C(F)(F)F)=C4)=NN3N=C2)C=N1&&&
CC&C1=CC2=NN=CN2C=C1&CN&C1CCNCC1^CC^CC&CC&C1=CC=NC=C1&CC&&&CC&S=C1N=C[NH]C2=C1C=N[NH]2&CN&&&
CC&C&C=O&&CO^CO&C1CCCCC1&CC&&CO^CO^C1CCCCC1^C&CO^C1CCCC1^CC&&C=C^CC&&C=O^C&&CC&CO^CC&&C1CCOC1&&&CC^CC&&&C1=COC=C1&&&
CC1=CC=C(C(N)=O)C=C1&CN&O=[N+]([O-])C1=CC(N2CCNCC2)=CC=C1&&&
O=S&S&O=S&&CS^C1=CC=CC=C1^NS^CC&C1CNCCN1&C1=CC=NC=C1&CN&&&C1=CN=CN=C1&&&
COC1=CC=CC(N2CCN(C(=O)C3=NC(C4=CC=CC=C4)=NC4=CC=CC=C34)CC2)=C1&&&
CC=O&CO&CO&CO&O=C1CC2CCCC3CCC4OOC32C(O1)O4&CC&CC(C)O^CC&&&CC&&
CCCC&CC&O=S(=O)(NCCC1=CN(C(C2=CC=CC=C2)C2=CC=CC=C2)C=N1)C1=CC=CC=C1C1=CC=CC=C1&CC&FC(F)F^CC&&&CO^O=C(O)CO^CN&&CNC&&&
CC&C1=CC=CC=C1&CC&C1=NN=CO1&CN&CN&CC&CO&&&
CO&CO&C1=CC=CC=C1&CN&CN&CC&CN&CN&C&C=O&&CC^CC&C&CC&CO^CN&&CN&C&C=O&&CC^C1=CC=CC=C1&CN&CN&CC&C=C&CC&C1=CC=CC=C1&CO&&&
CC=O&CN&NC1=NN=C(S)S1&CS&CC=O&CN&CC(=O)C1=C(C)C(N)=CC=C1&&&
CC&CC&CN&NC=O&CC&C1=CC=CC=C1&CN&NC(N)=O&CN&C1=CC=CC=C1&CC&&&
CC&CC&O=C(CCS(=O)(=O)C1=CC=CC2=NON=C12)NC1=CC=CC=C1&CCl&&&
C1=N[NH]C=N1&CC&C1=CC=C2[NH]C=CC2=C1&&&
COC1=CC(C)=CC(OC)=C1&C=C&CC1=CC=NC2=CC=CC=C12&&&
CC&CO&O=CO&CC&C1=CC2=CC=CN=C2C=C1&CC&&CCl&CN^CN&CC&C1=CC=CC=C1&&&
CO&CO&C1=CC=C2C(=C1)CC1NCCC23CCCCC13&CO&CO^CN&&&&
CN&O=C(CSC1=CC=CC=C1)NN=CC1=C(C2=CC=CC=C2)N(C2=NON=C2)N=N1&&&
CCCCC1=CC=C(C2=CSC(N)=N2)C=C1&CN&CC1=CC([P+](CC=O)(C2=CC=CC=C2)C2=CC=CC=C2)=CC=C1&&&
O=CO&CC&C1CCNC1&CN&C1=CC=C2CCCCC2=C1&CN&O=[SH](=O)N1CCNCC1&CS&CC&C1=CC=C2OCOC2=C1&&&
CC&CC&CC&CC&CC&CC&CC&C&CBr&&CC^C&CBr&&CC^C&CBr&&CC^C&C=O&&CN^CN&CC&CC&CI&&&
CO&CO&C1=CC=CC=C1&CC&C1=NN=C[NH]1&C1=NNCCC1&C1=CC=CC=C1&&&
CO&CO&C1=CC=CC=C1&CN&CN^CC^C&C1CCOCC1^CO^C=O&C=O&&&&CC&C1=CC=CC=C1^C1=CC=CC=C1&&&&&
CCOC(=O)CO&CO&N=C(CC(C1=CC=CC=C1)C1=CC=CC=C1)C(=O)NCC1=CC=CN=C1&NO&CCO^CCl&&&&
C=O&C&CC&CN^CN^CN&NN&C&CN&C=O&C&&CC^C=O&C1CCNC1&&CN^C=O&CN&&CN^C1=CC=CC=C1&C1=CC=CC=C1^C=O&&&&&&
CN&O=C(NCC(=O)N1CCCCC1)C1CC2=C(CN1)SC1=C2CCC=C1&&&
CC&C&CC&&CC^CC&O=CN1CCN(C2=NC=CC=N2)CC1&CC&C1=CSC=C1^CC&&C^CC^CCC&C1=CSC=C1&&CC&&&&
CO&CO&C1=CC=CC=C1&CO&CO^CC&&NC1=NC=NC=N1^CCl^CN&&&C1C2CC3CC1CC(C2)C3&&&
C=O&C&CC&CC^CN^C1=CC=CC=C1&CN&C1=CCCCC1&CC&C=O&CN&&C=O^CN&&C1=CC=CC=C1^C&&&C=O&&CC^CC&C1=CCCCC1&C=O&&C=O&C1=CC=CC=C1&&
O=CN1CCCCC1&CC&C1=CC=CC=C1^CC^CF&C1=C[NH]N=C1&&CF^CC&&&C1=CC=CC=C1^CN^CF&CC&&CO^C1=CC=CC=C1&&&CF&&&
CCCC1(NC(=O)CC2=CC=CC(F)=C2)CCSC(=S)N1&&&
CNC&CN&C1=CC=C(NC2=NN=C(C3=CC=CC=C3)C3=CC=CC=C23)N=C1&&&
N#CC1CC1&CN&CN&CC=O&CN&CN&FC(F)(F)C1=CC=CC(Cl)=C1&&&
CC&CO&CO&C1=CC=CC=C1&CC&CN^CO^C1CCNCC1&CO&CC&CC&C&O=CO&C=O&&&&CC^C1=CC2=C(C=C1)OCCO2&CCl&&&
CC&CN&N&CN&CC^CN&&CCN1C(C)=CC2=C1C=CC=C2C&CN&CN&COC1=CC=C(C=O)C=C1OC&&&
CCN1C(C2=CC=C(F)C=C2)=N[NH]C1=S&&&
CC1=CC=CC(NC(=O)CCCCN2N=C(C)C3=C(C)N(C4=CC=C(Cl)C=C4)N=C3C2=O)=C1&&&
CC(=O)NCCNS(C)(=O)=O&CN&O=C1CC2C3CC4=C5C(=CC=C4)OC1C52CCN3C(=O)C1CC1&&&
FC1=CC=C(C=CC2=NC=NC3=C2N=CN3C2OC(COP(=S)(N3CCCCC3)N3CCCCC3)C(O)C2O)C(Cl)=C1&&&
CC&CO&O=C(O)N1CCNCC1&CN&CC&C1=CC2=CC=CN2C=C1&CC&C#N&&&
CC&C1=CC=CC=C1&CS&S&O=S&&O=S&NS^C1CNCNC1&CN&CS^C=O^CS&&&C1=CC=CC=C1&CCl&&&
CC&CC&O=C(C1=CC=CC=C1)N1CCC(N2N=CC=C2N2C=CC=C2)CC1&CC&&&
O=C(NC(=S)NC1=CC=C(OC2=CC=CC3=C2C=C[NH]3)C=C1)C1=CC=CC=C1&&&
CO&CO&O=C(C1=CC=CC=C1)N(C(=S)OCC1=CC=CS1)C1=CC=CC=C1&CO&CO^CC&&&&
CCN(C)C(=O)C(CC1=CC=CC=C1)CN1C=C(I)C([N+](=O)[O-])=N1&&&
CC&CC&CC&O=[SH](=O)N1CCSCC1&CS&&&
CO&CO&C1=CC=CC=C1&CC&NC1=NC=NC2=C1CN(C=O)CC2&CN&C1=CC=NC=C1&CN&C1COCCN1&&&
CO&CO&C1=CN=C(NC2=CC=C(C3CNCCO3)C=C2)N=C1&&&
C=O&C&CN&CN^CN^C1=CC=NC=C1&CN&&&C1=CC=CC=C1&CCl&&&
CC&CC&CC&CC&C1=CC=CC=C1&CC&C1=N[NH]N=N1&CN&CC&C&C=O&&CN^N&CN&&CN^CC&C&C=O&&CN^CN&C1=CC=CC=C1&CF&&&
CC&C&CC&&CN^CN&C&C=O&&CC^C1CCNCC1&CN&CC&C1=COC=N1&CC&C1=CC=CC=C1&CCl&&&
CCC&C=C&CC&CN&CN&O=CC1=CC=C2C(NC3=CC=CC(Br)=C3)=NC=NC2=N1&&&
CC&C&CC&&CC&CO^CO&C&C=O&&CN^C1=CNCC1&C1=CC=CC=C1&&C1=CSCC1^C1=CC=CC=C1&&&
C=CC1CN2CCC1CC2&CC&COC1=CC2=NC1=CC1=CC=C(C=C3C=CC(=N3)C=C3C=CC(=C2)[NH]3)[NH]1&&&
O=C1CSC(=O)N1&C=C&CC1=CC(C2=CC=CS2)=CS1&&&
CCN1CCN(C2=NC=CN=C2OC2=CC=C(NC3=CC=CC=N3)C=C2)CC1&&&
CC(=NNC(=S)NCC1=CC=CN=C1)C1=CC=NC=C1&&&
O=C(NCCN1CCCCC1)C1=CC=C(C2=CC=C3C(NCC4=CC=CC=C4)=NC=CC3=C2)C=C1&CCl&&&
CN&N&CN&&CN^CC&CN&N&CN&&CN^NC1=NC2=CC=CC=C2C2=C1C=CS2&CC&CC&CC&C1=CC=CC=C1&&&
N=O&NN&N&CN&CC^CN^CCl&C&&&C=O&&CN^CN&C1CCCCC1&&&
N=C(N)NC=O&CC&CC&CC&O=C1CNC(=O)CNC(=O)C2CCCN2C(=O)CNC(=O)CN1&CC&CC^CC^C1=CC=CC=C1&CC^CC^CO&C1=CC=C2[NH]C=CC2=C1&CC&&&&&C1=CC=C2[NH]C=CC2=C1&&&
CO&CO&C1=CC(C2=CC=NC(NC3=CC=C4[NH]C=CC4=C3)=N2)=CC=N1&&&
C=CC1=C2C=C3C4=C(C=C5C(=CC=C(O)C5=O)[NH]4)CCN3C2=CC2=C1C1=CC=CC=C1[NH]2&CO&CC=O&CO&CO&CC&CS&O=[N+]([O-])C1=CC=C(N2CCN(C(=S)S)CC2)C=C1&&&
CCC(C)CN1C(C)=CN=C1SCC(=O)C(CC(C)C)NC(=O)C(CCC(=O)O)NC(=O)C(CC1=CC=CC=C1)NC(=O)OC(C)(C)C&&&
CC&CC&C1=CC2=C(CCCC2)O1&CC&C=C1OC(=O)CC1=O&CC&CC&&&
CC&CO&CO&C1=CC=CC=C1&CN&&CCl&CC^O=CO&CO&CC&CN&C1CCNCC1&CC&CO&O=CO&CC&&&
CS(=O)(=O)OC1=CC=C(OC2=NC=C(C(F)(F)F)C=C2Cl)C=C1&&&
CC&C1=CNCC1&CC&C1=CCNC1^CN^CC&CC^C1=CC=CC=C1^C1=CC=CC=C1^C=O^CO&&&CO&&C=O&&&&&&
CN&O=C1[NH]C(=O)C2=C(N=CN2CC2=CC=CC=C2)[NH]1&C[NH3+]&O=[NH+][O-]^CN&&CC(=O)O&&&
C=O&C&CC&C1=CSC=C1^CC&&C1=CN2N=CC=C2N=C1&CN&CN&C1=CC=C2OC=CC2=C1&&&
CC&C1=CSC=C1&CC&O=CNC1=NN=CS1&CC&C1CCOC1&&&
CO&CO&C1=CC=CC=C1&CC&CN^CO^N=CN&CO&CC&CC&CC&NC1=NC=CC=C1&C&CCl&CC&&CN&CC^C1=CC=C2C=CC=CC2=C1&&&&&
CCN(C)CC&CC&O=C(NC1=CC=C(OCC2=CC=CC=C2)C=C1)C1CC1C1=CC=CC=C1&CC&FC(F)F&&&
ClC1=CC=C(N2CCNCC2)C=C1&CN&C1CN2CCCC2=N1&&&
CN1C=C(NC(=O)C2=CC(NC(=O)C3=CC=C(N4C=CC=N4)C=C3)=CN2C)C=C1C(=O)NCCCCN&&&
CCCCC(=O)O&CC&CC12CCCC1C1C(O)CC3CC(O)CCC3(C)C1CC2&&&
CC&C1=CC=C(C23CC4CC(CC(C4)C2)C3)C=C1&CC&CN(C)CCNC=O&&&
CC&CO&O=C(O)N1CCC2=CN=C(O)C=C21&CC&CC^CO&&C1CCNCC1&CN&C1=CC=CC=C1&CO&CO&C&CC&&CC&&
C=O&C&CC&C1=CC=CC=C1^CN&&C1CCNCC1&CC&C^C1=CC=CC=C1^C=O&&&&CN^C1CCNC1&&&
CC(C)C1=CC=C(C2=NC(CN(C)C(C)C3=CC=C(F)C=C3)=CO2)C=C1&&&
CC(C)CC(N)CO&&&
C=N&C&CN&CN^CN^CC&NS&CC&S&CC&O=S&CN&&O=S^CN&&CS^C&C1=CC=CC=C1&C=O&C1=CCCC=C1&&CC&&C=C&CC&C1=CC=CC=C1&&&
COC1=CC2=C(NC3=CC=CC(Br)=C3)N=CN=C2C=C1O&CO&CCCC=O&CN&NC1=CC=CN=C1^CN&&C1CNCCN1&CN&CC=O&&&
CO&CO&C1=CC=CC=C1&CC&C1=COC=N1&CC&CN&N&N[SH](=O)=O&CS^CN^C1=CC=CC=C1&CC&CC&C1=CC=NC=C1&O=CNO&&&&&
CC12CCC3C4=CC(O)=C(O)C=C4CCC3C1CCC2CO&CO&OC1CCOCC1O^CC^CO&CO&CO^CC&&OC1COCC(O)C1O&CO&CC&&&CO&&&
CC&CO&CO&O=CCN1C=CC(=O)N=C1S&CS&CC1=CC=CC(Cl)=C1&&&
CO&CO&CC&CC&CN&CN&CC&C1=CN=CN=C1&CN&CN^CCl^C1=CC=CC=C1&&&C1CCNC1&CN&C&C=O&&CN^CN&CC&C1=CC=NC=C1&&&
CCOC=O&CC&O=C(NC1=CC=CC=C1)C1CCCN1C(=O)C1CCCN1S(=O)(=O)C1=CC=C2[NH]C(=O)OC2=C1&CCl&&CCl&&
CC&C1=CC2=CN=C(C3=NC=CS3)N=C2C=C1&CN&CN&C1=CC=C2[NH]C=CC2=C1&&&
CC&C&O=C1CCC2C(CCC3C2CCC2C4CCCC4CCC23)C1&CC^CC^O=CO^CC&&&&&CC&CBr&CC&C^CC&&CC&&
C[N+]1(CC(=O)NC2=CC=CC3=C(N)C=CC=C23)CCOCC1&&&
O=C1ON=C2C=CC=CN12&CCl&&C[NH3+]^O=[NH+][O-]&&&
NC=O&CC&CC^CN^CC&C1CCCCCC1&C1=NOC2=C1CCCC2&&&&&
NC(=O)C1=NOC=C1&CN&CC^CC^CC&C1=CC=CC=C1^CC^CS&CCl&C1=CC=CC=C1&O=[SH](=O)O&&&&&&&
CC&C1=CON=C1&CC&&CC^CN&C1CCNCC1&CC&CC&CN&CN&C&C=O&&CC^C1=CC=CC=C1&CBr&&&
COC1=CC(C(=O)CSC2=NC3=C(C(C)=C(C)S3)C(=O)N2C2=CC=C(F)C=C2)=CC(OC)=C1OC&&&
O=C(O)C1=C(N2C=C(CC3=CC=CC=C3Cl)N=N2)C(C(=O)O)=C2C(=C1)C=CN2CC1=CC=C(F)C=C1&&&
CC&C&CC&&CC^CC&C&CN&&CC^O=CO&&&
CC1=CC=C(OC2=CC=C(N3C=C(C(=O)O)C(=O)C4=CC=C(S(C)(=O)=O)C=C43)C=C2)C=C1&&&
CC&CC1C=C2C(NC(=O)C23CC2C4=CC=CC=C4NC2N3C=O)C(C)C1&CN&&CC^CC^CC^O=CO&&CC&&C1=CC=CC=C1&&&
NC(C(=O)O)C1C(CC2=CC=CC=C2)C1C(=O)O&&&
CC(C(=O)NCC1=CC(C(F)(F)F)=CC(C(F)(F)F)=C1)C1CCC(CC(C)O)OC1CO&&&
CC1=CC(O)=CC=C1Cl&CN&CN&C1CCNCC1&CN&CCC1=CC=CC=C1&&&
C=O&C&CN&CN^CC^C&C1=CC=CC=C1&CC&CC&CC^CC^C1=CSC=N1&C1=CC=CC=C1&C&&&&&C=O&&CN^CN&C&CC&CC^CC^C1=CC=CC=C1&CC&&&C&CO&&CC^C&CC&CC^CN^C1=CC=CC=C1&CN&&&C&C=O&&CO^CO&CC&C1=CSC=N1&&&
CS(=O)(=O)N(C(=O)C1=CC=CC=C1F)S(=O)(=O)C1=CC=CC=C1&&&
CC12CC(C3=CC=C(O)C=C3)C3C4=CC=CC=C4CCC3C1CCC2O&CO&CC&CN&C1CCCNCC1&&&
CO&CO&C&CC&CN^CC^CN&C1=C[NH]C=N1&CC&&&C1=CSC=C1&CCl&&&
O=CN1CCOC2=CC=CC=C21&CC&C1=CC=CC=C1&C[NH3+]&O=[NH+][O-]&&&
CO&CO&O=C(NC1=CC=C(F)C(S(=O)(=O)N2CCOCC2)=C1)C1=CC=CC=C1&&&
CC1=CC=C(S(=O)(=O)C2=C(SC3=CC=CC=C3)C(C3=CC=C(O)C=C3)=NC3=CC(O)=CC=C23)C=C1&&&
CCC(=O)N1CCC2=C([NH]C3=CC=CC=C23)C12C(=O)NC1=CC=C(C)C=C12&&&
O=C(NC1=CC=CC=C1)NC1CCN(CC2=CC=CC=C2)CC1&&&
C=O&C&CN&NS^CC^S&C1=CC=CC=C1&O=S&CCl&&O=S&CCl&CS&&C1=CC=CC=C1&CO&CO&C1=CC=NC=C1&CCl&&CCl&CCl&&
CO&CO&C1=CC=C2C=[N+]3CCC4=CC5=C(C=C4C3=CC2=C1)OCO5&CO&CO&&&
CO&CO&O=S(=O)(NCCC1=CC=C(OCC2=NC=CC=N2)C=C1)C1=CC=CC=C1&CC&O=CO^CC&&O=CO&&&
C=CCN1C(=O)SC2=CC=C(Cl)C=C21&&&
COC1=CC=C(NC(=S)N2CCN(S(=O)(=O)CC3=CC=CC=C3)CC2)C=C1&&&
NC=O&CN&C1=CC=CC=C1^CC^CF&C1=CC=CC=C1&&CS^CC&O=[SH](=O)N1CCOCC1&C&&&FCF&&CF&&
NC1=CC=CC=C1S(N)(=O)=O&CN&C&C=O&&CN^NC1=CC=C2CCCC2=C1&&&
CO&CO&CC&CO&CO&CC=O&C=C&CCCC1=CC=C2OCOC2=C1&CC&COC1=CC(C2CCOCC2)=CC=C1&CC&COC1=CC=C2OCOC2=C1&&&
CC1=C(C=O)SC(=O)N1C&CN&NC1=CC=C(Br)C=C1N1CCCC1&&&
O=C(NC(CC1=CC=CC=C1)C(O)CN1CCN(CC2CCOCC2)CC1)OC1CCOC2CCCCC12&&&
CC&C&O=C1NCC2=CC(S(=O)(=O)C3=CC=CC=C3)=CC=C12&&CC&&
N#CC1=C(C2=CC=CC=C2)C=C(C2=CC=CS2)N=C1N&&&
CC1(C)CC(=O)C2=C(C1)N1N=CC=C1N=C2C1=CC=C(Cl)C=C1&&&
C1=CC=C2C=NC=CC2=C1&CC&C1=CC=CC=C1&CN&C1CNCCN1&&&
CC&C&CS&O=C1C=C[NH]C(S)=N1^CC&&NC=O&CN&C1CCCCC1&&&
CO&CO&CC=O&CN&CN&C&C=O&&CC^O=C1NC2=CC(Cl)=C(O)C=C2C(=O)N2CCCC12&CO&CC=O^CN^CN&CC1=CC=CC(F)=C1&NC1=CC=CC=C11&&&&&
O=C(NCC1=CC=CC=C1)OCC1C=CC(N2C=CC(=O)[NH]C2=O)O1&CCl&&CF&&
C=NNC=O&CC&C1=CC=CC=C1^C^CC&CC&C1=CC=NC=C1&C1=CC=CC=C1^CC&&&&C1=CC=NC=C1&&&
CC=O&CC&CC12CCCC(=O)N1CCN2&CN&CC1=CC=CC(F)=C1&&&
CN&N&CN&&CN^CC&CS&CS&C&CC&C1=CC=CC=C1^CC&&C1=CC=CC=C1&&&
NN1C(SCC(=O)N2CC3CCC(C2)O3)=NN=C1C1=CC=CC=Br&&&
CC&C1=CC=C(C2=NN3C(=NN=C3C3=CC=CS3)SC2)C=C1&&&
CCC&CN&O=C1NC(=O)C(=CC2=CC=C(C3=NN(C(=O)C4=CC=CC=C4)CS3)C=C2)C(=O)N1&CCl&&&
NC1=NC=NC2=C1C(C1=CC=CC(C(=O)NC3=CC=C(Cl)C=C3)=C1)=CN2C1CCC(O)CC1&&&
CC&O=C(CSC1=NN=CS1)NC1=CC=CC=C1&CF&&CC&&
CO&CO&C1=CC=CC=C1&CN&NC=O&CC&CC&CN&C1CNCCN1&CN&C1=CC=CC=C1&CF&&&
COC1=CC=CC=C1CN1CC(=O)N2C(CC3=C([NH]C4=CC=CC=C34)C2C2=CC=C3C=C(OP(=O)(O)O)C=CC3=C2)C1=O&&&
CCOC1=CC=C(N(C)C(=O)CN2C=C(S(=O)(=O)CC3=CC=C(Cl)C=C3)C3=CC=CC=C32)C=C1&&&
CC&CC&C&C=O&&CO^NO&C=N&C1CCNC1&C=C&C1CCNC1^C1=CC=CC=C1^C=O&&&&C1=CC=CC=C1^CF&&&
O=C(CC1=CC=CS1)NS(=O)(=O)CCC1=CC=C(OCCCN2CCOCC2)C=C1&CO&&&
C=C1C(=O)C23CCC1CC2C12C=CC(=O)C(C)(C=O)C1CC3(O)C2&CO&CO^CC&&O=CO&&&
CN&C&CC&CO^C1CCOCC1^CO&&&C1=CC=NC=C1&CC&C1=CC=NC=C1&CN&C1=CCNC=C1&C=O&&&
O=C(NNC(=O)C1=CC(NC(=O)C2=CC=CC=C2)=CC=C1)C1=CC=CC=C1&&&
N[SH](=O)=O&CS&C1=CC=C(C2=NC3=NC4=CC=CC=C4N3C3=C2C=N[NH]3)C=C1&&&
CC&O=C(CSC1=NN=C(C2=NC=CN=C2)O1)NC1=CC=C2OC=CC2=C1&CC&&CC&&
COC1=CC=C2C(=O)N(C3=CC=C(CN4C=C(C(=O)O)C=N4)C=C3)COC2=C1&&&
O=C1[NH]C2=CC=CC=C2N=C1S(=O)(=O)C(F)(F)F&&&
CC&C&CC&&CN^C1=CC=C2C(=C1)[NH]C1=CN=CC=C12&CC&O=CN1CCCCC1^CC^CC&C&NC1=NC=CN=C1&CC&&&&CC&&
COC=O&CC&N=C1CN(C2=CC=CC=C2)C=C(C2=CC=CC=C2)N1&CCl&&CCl&&
CN&N&CN&&CN^C1CC2CC2C1&C&CN&NC=O^CC^CC&C1=CC=CC=C1&C1=CC=CC=C1&CCl&CCl&&&&CCl&&
CO&C1=CC=C2C(CCNCCCOC3=CC=CC4=CC=CC=C34)=C[NH]C2=C1&CF&&&
CN(CC1=CC=CC=C1)S(=O)(=O)C1=CC(Cl)=CC=C1Cl&&&
N#CC1=CC=C2C(=C1)N=C(N)N2C1=CC=CC(C(F)(F)F)=C1F&CN&C1CCNC1&&&
CC&CC&COC1=CC=C(C2CNC(=O)N2)C=C1&CN&CCCC1=CC=CC=C1^CN&&CC1=CC=C2OCOC2=C1&&&
CC&C&CC&&CO^CO&C&C=O&&CC^C1=CC=CC=C1&CN&CN&C&C=O&&CN^CN&C1C2CC3CC1CC(C2)C3&CBr&&&
C=O&C1CCNCNC1&CN&CC^CC^C1=CC=CC=C1&CC^CO^CO&C1=CC=CC=C1&&CO&&&&&CC^CC^CN^C1=CC=CC=C1&CC&&&C1=CC=CC=C1&CO&&&
CC1CNCC(C)C1&CN&CC1=CC=CC(N2N=CC3=C2CCCC3)=C1&&&
CC1=NC=CC(C2=NC(C(F)(F)F)=NC(N3CCCCC3)=N2)=C1C&CC&CCO&&&
CCOC=O&CC&O=C(CC1=CC=CC=C1)NCC(=O)NC(CC1=CC=CC=C1)C(=O)N1CCCC1&&&
O=C1CSC(=S)N1C1=CC=CC(C(F)(F)F)=C1&&&
O=C1OCC2=NC3=CC4=C(C=C3C(C3=CC=CC(C5=CC=CC6=CC=CC=C56)=C3)C12)OCO4&C[NH3+]&O=[NH+][O-]&&&
CO&CO&C1=CC=CC=C1&CN&NS&S&O=S&&O=S&NS^CN&C1=CC=CC=C1&CF&&CF&&
CC&CN&C1=CC=C(C2=C3C(=N[NH]2)CCC2=CN=C(NC4=CC=N[NH]4)N=C23)C=C1&CO&CO^CO&&CO^CN&&&&
CC(=O)C1=CC=C(F)C=C1&CC&O=C1[NH]C(S)=NC2=NC(C3=CC=C(F)C=C3)=CN12&&&
CC&O=CN1CCCC2=CC=CC=C21&C&CC&NC=O^CN^CN&C1=CSC(N2CCNCC2)=N1&C1CC1&&&&&
CC&C&CC&&CC^CC&C1=C[NH]N=C1&CO&OS^CC^S&C^CN^CS&CC&&&&O=S&CC&O=S&CC&&&&
CC&CO&N#CC1=CN=C(NC2=CC=C(C(F)(F)F)C=C2O)N=C1NC1=CC(C=O)=CC=C1O&CN&CN&C1CCOCC1&&&
C=C&C&CC&&CC^C1CCOCNOCCC2CCCC(O2)OCCCC1&C=O&&CC&C=O&CC&CC^C1=CC=NC=C1^C=O&&&C^CC&&CC&&
CSC1=CC=CC(NC(C(=O)NC2CCN(S(=O)(=O)C3=CC=C4ON=C(C)C4=C3)CC2)C(C)C)=C1&&&
C=O&C&CN&NC1=CC=CC=C1^CC&&C1CCNCC1&CN&CC1=COC(C2=CC=CS2)=N1&&&
CC&C&CC&&CN^C1CCNC1&CC&C^C=O^C=O&&&&CN^CN&CC&C1=CC=CC=C1&CF&&CCl&&
C=CCN1C(S(=O)(=O)C2=CC=C(N3CCOCC3)N=C2)=NC2=CC=CC=C21&&&
CC&CN&N&CN&CC^CN&&CCC&CO&NC1=NC2=CC=C(O)C=C2C=C1&N&CN&O=CC1=CC=CC=C1^CN&&CC&&&
CN&CN&C&C=O&&CC^C=C&CC&C1=CC=CC=C1&&&
CC&CS&S&O=S&&O=S&NS^CN&C&C=O&&CC^C1=CN=CNC1&CN&&CN^C1=CC=CC=C1^C=O^CC&&&C#N^CI&&&&
N=CN&CN&CC^CC^C1=CC=CC=C1&C1=CC=NC=C1&CCl&&&&&
CC&CN&N&CN&CC^CN&&CC&CN&C1CCNC1&C=O&&CC^C1=CSC=C1^C1=CC=CC=C1^C1=COCCC1&&&C=O&&C^CC&&CC&&
CC&C&C=O&&CC^CC&C&CC&&CC^C&CO&CO^C1CCOC1^C1CCOCC1&CC&CC&&C1CCCC1&CO^C1CCCCCC1&&CO^CC&CO^CO&C1CCCCC1^C1CCOCC1&&&CO&&&&CC&&
CC&CN&N&CN&C^CN^C=O&CC&&CC&&O=C1NC2=CC=C(Cl)C=C2C12CNCC2C1=CC=C(Cl)C=C1Cl&CC&CC(C)(C)C=O&&&
CO&CO&C1=CC=CC=C1&CC&CN&NC=O&CC&CN&O=C1[NH]C(=O)C2=CC=CC=C2[NH]1&CN&CC&CN&C1COCCN1&&&
CC&NC=O&CN&C&CC&&CC^C1=CC=CC=C1&CO&CO&C1CCNC1&CN&C1=CC=NC=C1&CO&CO&CC&C1CC1&&&
O=C(CI)NC1=CC=C(CC2=C(C3=CC=C(O)C=C3)SC3=CC(O)=CC=C23)C=C1&&&
O=C(COC1CCCCC1)NC1CCCC1&CC&FCF&&&
CC&C1=CC=CC=C1&CC&C&C=O&&CN^CN&C1=CC=CC=C1&CBr&&CO&&
CN&N&CN&&CN^C1=CC=[NH+]C=C1&C[NH3+]&C1=C[NH]C=C1^C1=CCCC=C1^CN&&&C1=CC=CC=C1&CCl&&&
CCCCNC1=NC(N=C(N)NCC(C)C)=NC(NCCC)=N1&&&
CC1=CC=CC=C1NC1=NC2=CC=C(C(N)=O)C=C2[NH]1&&&
COCC(NC1=CC(C2=CC=CC=C2C)=C(OC)C=C1C#N)C(C)(C)C&&&
CCCCC&CO&CO&O=CCCCCCC=O&CO&CO&CC&&&
CC=O&CO&O=CC1=CC=CC=C1O&CN&CN&CC(=O)O&&&
CC&C&CC&&CC^CC&C&CN&CN^CC^C&C&C=O&CN&&CC&C=O^C&&&CC&CC^CN^C&CN&CC&C&&CC^C=O&&&&CC^C&CN&CN^CC^C&C&C=O&CC&&CC&CC^C&&&CN&CN^CC^C&C1=CC=CC=C1&C=O&&&&CC^C&CC&&CN^CN&C&C=O&&CC^C&CC&C^CN^CC&N&&CC^CN&&CC&&&&
C#N&CC&C1=CC=CC=C1&CC&CN&C1=C[NH]C=N1&CC&O=C1CCCN1&CN&CC&CN&C1CNCCN1&CN&C1=CC=CC=C1&CC&C#N&&&
CC&C1=CC=CC=C1&CC&O=C1C2=CC=CC=C2N=C2SC=CN12&CC&CO&&&
CC&CO&CO&C&C=O&&CC^C&CC&&CN^NP&P&O=P&&OP^CO^OP^CC&CO&C1CCOC1&C1=CC=CC=C1&CN&&&C1=CNCC1^CO^C1=CN=CN=C1&&C^CN&CC&CN^CN&CF^C#C&&&&&CC&CC&C1=CC=CC=C1&CC&CC&CN&NS&S&O=S&&O=S&CS^CC&C&CF&&CF&CF&&
CCCNC(C)(C)C&CN&C1=CC=C(C2=NN3C=NC4=C([NH]N=C4)C3=N2)C=C1&CC&CC(C)(C)C^CC&&FC(F)F&&&
CC1=CC=C(S(=O)(=O)NC(C)C(=O)NC2=CC=CC(S(=O)(=O)N(C)C)=C2)C=C1&&&
CCC(C)C(N)C(=O)NC(CCC(N)=O)C(=O)O&CN&O=C(CCC1=C[NH]C2=CC=CC=C12)NCC(=O)NC(CC1=C[NH]C2=CC=CC=C12)C(=O)NCCC1=CC=CC=C1&CC&CC(C)C^CC&&NC=O&&&
O=C(NC1=CC=CC(Cl)=C1)C1=CC(C2=CC=CS2)=NC2=CC=CC=C12&&&
CC&CO&CO&C&C=O&&CN^C1CNCCN1&CN&CC=O&CN&CN&O=CCN1C=CC2=CC=CC=C2C1=O&&&
NC1=NC2(CO1)C1=CC(C3=CC=CN=C3F)=CC=C1OC21CCC1&&&
CC&CC&C1=C[NH]C=C1&CN&CC^C1=CCCCC1^CC&CC&CN&C^C(=NNC1=NC=CS1)N1CCCC(C(=O)O)C1&&C=O&&&&CO^CO&&&
CC&CC&C1=CCCCCC1&C=O&&C1=CNC=NC1^CN&N^CN^CN&CC^C=O&CN^C1=CC=CC=C1&&&C1=CC=CC=C1&CC&&&C1=CC=CC=C1&CC&C1=N[NH]N=N1&&&
CC&C1=C2CCCCC2C2CCC3CC(N4CCCC4)CC3C2C1&CO&&CC&CO&&
CC=O&CN&O=S(=O)(NC1=CC=CC2=CC=CN=C12)C1=CC=CC=C1&C[NH3+]&O=[NH+][O-]^CC&&&&
CC(=O)NC(C)C&CN&O=C(CN1C(=O)CC(N2C=CN=C2)C1=O)NC1=CC=CC=C1&CF&&CC&&
CC&CC&CC&CN&NC=O&CC&C&CC&&CC^CC&C&CO&&CC^NC=O&CN&C&CC&&CC^O=CO&CO&CC&C&CC&&CC&&
CO&CO&C1=CC=CC=C1&CN&NC=O&CC&C1=COC=C1&C[NH3+]&O=[NH+][O-]&&&
CCCN(CCO)C(C)C&CC&C1=CC=C(C2=C3C=CSC3=NC=C2)C=C1&CC&FC(F)F^CO&&&CCl&&
CO&CO&C1=CC=CC=C1&CC&CN&N&CN&&CN^C&C=O&&CC^C1=CSC=N1&&&
C=O&C&CC&CO^CN^CO&C1CNCCN1&C1=CC=CC=C1&CN&&&C1=CC=CC=C1&C[NH3+]&[NH4+]&[NH2+]=O&&[NH3+][O-]&&
O=C1CC(NS(=O)(=O)C2=CC=CC=C2)CN1C1=CC=C2CCNCCC2=C1&&&
O=CN1CCNCC1&CC&C1CC1^CN^CC&CC&C&CC&CC1=CC=CC=C1&C1=CC=CC=C1&&CC^CCl&C1=CC=CC=C1&&&&&
C[SH](=O)=O&CS&C1=CN=CC(C2=CN=CC(C3=CC=CC=C3)=C2)=C1&CC&FC(F)F^CC&&CCl&&&
COC=O&CC&O=S(=O)(NCCC1=CCCCC1)C1=CC=CC=C1&&&
COC1=CC=C2C(=C1)C1=CC=[N+]2CC2=CC(=CC=C2)C(O)C([N+]2=CC=C(NCC3=CC=CC=C3)C=C2)NS(=O)(=O)C2=CC=CC=C21&&&
NC=O&CC&C[NH3+]^CN^C1=CC=[NH+]C=C1&C1=CC=CC=C1&&&CC&NC=O&CN&C1=CC=CC=C1&CC&NC=O&CN&C1=CC=[NH+]C=C1&C[NH3+]&CC&C1=CC=CC=C1&CO&&&
COC1=CC2=C(OC3=CC=C(NC(=O)C4=C(C(F)(F)F)N(C5=CC=C(F)C=C5)N=N4)C=C3Cl)C=CN=C2C=C1OCCCN1CCCCC1&&&
CN&O=C1[NH]C(=O)C2=C(N=C(N3CCNCC3)N2CCCN2C=CN=C2)[NH]1&CN&CC(C)C&&&
CCCCCCCCOC&CN&O=C1CCC2C(CCC3C4CCCC4CCC23)N1&CC&&CC&&
C=O&CC&C1=CNC=CC1&CN&CC^C1=CCCC=C1^C1=CC=CC=C1&&C1=CC=CC=C1&&CCl&&&
CO&CO&C1=CC=CC=C1&CC&CN&C1=C[NH]N=C1&CC&C1=CC=CC=C1^CC^CCl&C1=CC=CC=C1&&&&&
CC&CN&C1CNCCN1&CN&CC&C1=CC=NC=C1&CC&C1=CC=CC=C1&CC&C1=CN=CC=N1&C1=NNCC1&&&
NC(=O)N1CC(=O)NC1=O&CN&C1=CC=CC=C1^CN^CF&CC&&&C1=CC=CC=C1&&&
CO&CO&C1=CC=CC=C1&C1=CCCC=C1&CC&CC&CN&C1CNCCN1&CN&CC&C1=CC=CC=C1&CO&CO&&&
CO&CO&O=C(NC1=CC(=O)[NH]C=C1)C1=CC=CC=C1&CCl&&CC&CN&&
CO&CO&CC&CN&CC1=C(C)C2=C(SC3=NN=C(N)S3)N=CN=C2S1&&&
CC&CN&C1CNCCN1&CN&C1=CC=CC=C1&CC&&CN^CN&C1=CN=CN=C1&CC&C1=C[NH]N=C1&CN&&CC^C1=CC=CC=C1&CO&CO^CC&&&&
CCOC=O&CN&O=C(CSC1=NN=C(COC2=CC=CC=C2)[NH]1)C1=CC=C[NH]1&CC&&CC&CN&&
CC&C1=CC=CC=C1&CO&&CO&CC^C^CO^C=O&&CC&CC^CC&C=C&CC&CC&CC&C1=CC=CC=C1&C1=CC=CC=C1&CO&CO&&CO&&&&
[NH3+][O-]&C1=CC=C(C2C[NH+]3CCC4=C(C=CC=C4)C3CN2)C=C1&[O-][N+]1=CC=CC2=C3C=CC=CC3=CC=C21&CCl&&&
CC&C&C=O&&CC^C1=C2CCCCC2C2CCC3CCCC3C2C1&CO&&CC&CC&&
CN&NC=O&CC&C&CN&NC=O^CC^CC&C&O=CN1CC2CC2C1&CCC&CC&&CC^C&&&CN&NC=O^CC^CC&C&C1=CN(C2=NC=CS2)C=C1&CCC&CCl&&CC&&&&
CC&C1=COC=C1&CC&C&C=O&&CN^CN&CC&C1=CC=NC=C1&CC&CO&&&
CC&CC&CC&CC&CC&C&CO&&CC^C=C&CC&O=C1NCC(=O)N2CCCC12&CN&CC&C1=CC=CC=C1&C[NH3+]&O=[NH+][O-]&&&
FC1=CC=CC(C#CCN2CCC(CC3=C[NH]C4=CC=C(N5C=NN=C5)C=C34)CC2)=C1&&&
CN&NC1=NC2(N=C1)C1=CC(OC3=CC=CC(OCC4CC4)=C3)=CC=C1CC21CCCCC1&CC&C1=CC=NC=C1&&&
CC(C)(N)C(=O)O&CN&NC1=CC=C(O)C=C1&CO&CCCC1=CC=CC=C1&&&
CC&O=C(CCC1=CC=CC=C1)NCC(=O)NC1=CC=CC=C1&CF&&CCl&CN^CC(=O)NC(C(=O)NO)C(C)C&&&
NS(=O)(=O)C1=CC=CC=C1S(=O)(=O)CC1=NN=C(NC(=O)CCC2=CC=CC=C2)S1&&&
CC&C&C=O&&CN^CN&C1=CSC=C1&CC&C^C1=CCNCC1^C=O&CN&&CN^CC&C1CNC1&CN&CF&C1CCNC1&&&C=O&&&
CC&CO&CO&C&C=O&&CN^C1CNCCN1&CN&C&C=O&&CC^C1=CC=CC=C1&CF&&CS^S^CF^O=S&&&&O=S&NS^C1CCNCC1&CC&CC&&&
CC&C&CC&&CO^CO&C&C=O&&CC^C=C&CC&C&C=O&&CO^CO&CC&CO&CO&C1=NO[NH+]=C1&[NH3+][O-]&&CS^S&O=S&&O=S&CS^C1=CC=CC=C1&&&
C=O&C&CN&CN^CC^C&C1=CSC=C1&CC&&&CC^CC^C1=CC=CC=C1&C1=COC=N1&&&CC&C&C=O&&CN^CN&CC&C1=CC=CC=C1&CCl&&&
CC&C&CC&&C1CCNC1^C1=CC=CC=C1&CCl^C1CNCN1&&C=O&&C=O&&
CC&C&CC&&CC^C&CN&CN^CC^C&C&C=O&C=O&&CC&CC^CN&C&C1CCCNCC1&CF&C=O&&CF&C1=CC=CC=C1&CF&C1=CC=CC=C1&&&&
C=O&C1CCNC1&C=O&&CN^CC^C1=CC=CC=C1^CN&C[NH3+]&C1=C[NH]N=N1&[NH4+]&C1=CCCCC1&[NH2+]=O&&&&[NH3+][O-]&&
CC&C&O=C(NC1=CC=C(C2CCSC(=O)N2)C=C1)C1=NC=CN=C1&CN^CC&&&&
C=NN=C1C=C[N+]([O-])=C[NH]1&CC&C1=CC=CC=C1&CC&C&FCF&&CF&&
CCOC(=O)C1=C(C)N=C(NC(=O)C(C)C)S1&&&
CO&CO&O=C(NC1=CC=C(C2=CC=CC=N2)N=C1)C1=CC(CN2CCCNCC2)=CC=C1&&&
CN&C1=NN=C[NH]1&CC&C^CS^CC&CS&&CC^CC&&CC^C&&&C=O&&CC^C1=CC=CC=C1&CCl&&&
COC1=CC=C(N(C)C2=CC=C3[NH]C=NC3=C2)C=C1&&&
O=C(CS(=O)(=O)CC1=CC=CC=C1)NCC1=CC=C(F)C(Cl)=C1&&&
CC&C1=CC=CC=C1&CO&CO&CC&C&CO&&CC^CN&C1=CC=C2[NH]C=CC2=C1&CCl&&&
CN(C)CCN=C(NO)C1=CC=NC(OC2=CC=CC(C(C)(C)C)=C2)=C1&&&
CCCCCCCC=O&CO&ON=C1C2CN3CC1CN(C2)C3C1=CC=CC=C1&&&
CO&CO&O=S(=O)(NC1=NC(C2=CC=CC=C2)=CC2=NN(C3=CC=CC=C3)C=C12)C1=CC=CC=C1&CC&&CC&&
CC&C1=CC=CC=C1&CC&C1=CC=C(C2=NN=CC=C2)C=C1&CC&C1=CC=CC=C1^CC&&C1=CC=CC=C1&&&
CCO&CO&C1=CC=CC=C1&CO&CCO^CN&&NC(=O)N(CCCl)N=O&&&
O=C(NC(CO)CC1=CC=CC=C1)C(O)N1C=C(C2CCCC2)N=N1&&&
CC&CC1NC(=O)NC1=O&CN&CC&CO&CO&CC&CN&CCNCC(=O)NC1=CC=CC=C1&&&
O=C1C2=CN=CC=C2N=C2CCCCCN21&&&
CC1=CC=CC(N)=N1&CN&CCC=O&CC&O=C1CNCCN1&&&
CO&CO&C1=CC=CC=C1&CC&CC^CO^CN&CO&O=C1CNC(=O)N1&&&CC&CC&NC=O&CN&CC&CC&C1=CC=CC=C1&CO&CO^CO&&CO&&&
CC&O=C(C1=CC=CC(N2N=CC=N2)=C1)N1CCCC1C1=C[NH]N=C1&CN&&&
O=S(=O)(C1=CC=C(S(=O)(=O)C2=CC=CC=C2)C=C1)N1CCCCC1&CCl&&CCl&&
C=C&CC&C&C=O&&CN^CN&C1=CC=CC=C1&CS&S&O=S&&O=S&NS^C1CNCCN1&CN&CC&C1=CC=CC=C1&C1COCO1&&&
C#N&CC&O=S(C1=CC=CC=C1)C1=C(C2=CC=CC=C2)C2=CC=CN=C2S1&CCl&&&
CO&CO&C1=CC2=C(C=C1)C1=CC=C(OC3CN4CCC3CC4)C=C1CCC2&&&
CC#CCCCC(=O)NO&CC&O=C1C=CC2C(C3=CC=CC=C3)=CCCC2C1&CCl&&CC&&
CO&CO&C1=CC=C(C2=NN=C(CN3CCN(C4=CC=CC=C4)CC3)O2)C=C1&CF&&&
CCCCC=O&CN&CN^CC^CCCCC(C)C&CC12CCCC1C1CC=C3CC(O)CCC3(C)C1CC2&&&&&
CC1=CC(C(=N)N)=CC=C1&CN&CN&O=CCN1C=CC2=CC(C3=CN=C4C=CC=CC4=N3)=CC=C21&&&
CN&CC&CC&CC&CC&C&CN&&CC^C&C=O&&CN^CN&C&CC&CC^CC^CC&C&CC&C=O&C&&CO^C=O&&&&CO&&
CO&CO&O=C(N1CC2CNCC2C1)C12CC1C1=CC=CC=C1C1=C(C3CCCCC3)C3=CC=CC=C3N1C2&CN&CC(C)(C)S(=O)(=O)NC=O^CC&&CN(C)C=O&&&
CC&CC&C1=CC=CC=C1&CO&CO^CO^C1=CC=CC=C1&&&CI&&CC^CC^CI^C&&&CN&&CC^O=CO&&&
CO&CO&C1=CC=CC=C1&CC&NC=O^CC^CN&C1=CC=C2C=NC=CC2=C1&C1CCNC1&&&CN&&&
CC&C1=CC=C(N2CCN(C3=C4C(OCC5CCNCC5)=CC=CC4=N[NH]3)CC2)C=C1&&&
CO&CO&C1=CC=C2SC=NC2=C1&CC&C1=CC=C2OCCOC2=C1&CCl&&&
CC&C1=CC=CC=C1&CC&O=S(=O)(NN=C1C=C[NH]C2=CC=CC=C12)C1=CC=CC=C1&CC&COCCOC=O&&&
CC1CCC(N2C=C(NC3=NC=C4C(=O)N(C5CCCC5)C5=NC=CN=C5C4=N3)C(C(C)C)=N2)CC1&CO&CO&CC=O&CN&CNC&&&
CC&CO&CO&C&C=O&&CN^N&CN&CC^CN^C1=CC=NC=C1&CC&&&C1=CC=CC=C1&CC&C1=CC=CC=C1&CN&NS&S&O=S&&O=S&CS^C1=CC=CC=C1&CC&&&
CNC=O&CC&O=C(NCCC1=C[NH]C2=CC=CC=C12)C1=CC=CN=C1&CO&&&
CC&C&CC&CC^CC^CO&CC&&&C1=CCC23OC(CC2C1)C1=CCCCC13&CC&O=CO^CC&&&CO&CC&&
O=C(C1=CC=CC=C1)C1=CC=C(C2=CC=CC=C2)S1&&&
CO&CO&C1=CC=CC=C1&CS&S&O=S&&O=S&NS^C1CCNCC1&CC&C&C=O&&CN^CN&C1=CC=CC=C1&CC&&CC&&
COCCN1N=C(C2CCCN(CC3=CC=C4OCOC4=C3)C2)C2=CC=CN=C21&&&
C=C&CC&CN&CN&CC&C&CO&&CC^CO&CO&CC&CO&CO&CC&C1CCOC1&CN&C1=NCCN1^CO^C1=CN=CN=C1&&CO^CN&&&&&
CN&C1CNCCN1&CN&CC&C&C=O&&CN^CN&C1CCNC1&CC&C#N^CN&&CC&C1CCCCC1&&&
CC&C1=C[NH]N=C1&CC&C^CN^C=O&C1=CNNC1&&CN^C=O&CN&&CN^C1=CC=CC=C1&CC&CCl&CC&&CCl^CN&&&C1=C[NH]C=N1&&&
CCSC&CC&O=C(CC1NC(=O)C2CCCN2C(=O)CNC(=O)C(CC2=C[NH]C3=CC=CC=C23)NC(=O)CNC1=O)NCCC1=CC=CC=C1&CC&CC(=O)O^CC&&CCC(=O)O&&&
CC&O=C1C=C2C=CC3C(CCC4C5CC5CCC43)C2CC1&CO&&CC&CO&CF&CC&CO&CC^NC=O&&&
C#N&CC&C1=CC=CC=C1&C[NH3+]&[NH4+]^CN^[NH2+]=O&CN^C[NH3+]&[NH3+][O-]^C1=CC=CC=C1&[NH4+]^CN&&CCl&[NH2+]=O&C1C(=NCCCCI)N=C[NH]C1&&&&[NH3+][O-]&&&&
CC&CC&C1=CCOCCC1&CO&CO^C=O^CC&&C1=CC=CC=C1^C1=C[NH]C=N1&CCl&CN&&CF^CC&&&C1=CC=CC=C1&CO&&&
CC1=CC=C(N)C=C1N&NS&NC1=CC=C([SH](=O)=O)C=C1^NS^CN&C[SH](=O)=O&C&&&C=O&&CN^NC1=CC=CC=C1&&&
CF&C1=CC=C2[NH]C=NC2=C1&CC&C1=CSC=C1&CC&C1=CC=CC=C1&&&
CN&C1=CN=CNC1&CC&C1=C[NH]N=C1^CN^CN&CC^C=O^C1=CC=CC=C1^CC^C1=CC=CC=C1&&&CF&C1=CC=CC=C1^C=O^C[NH3+]&&&CCl&&&[NH4+]&&&[NH2+]=O&&[NH3+][O-]&&
CN(C)CCCN&CN&O=C1C2=CC=CC=C2C(=O)C2=C1C=CC=C2&CN&CN(C)CCCN^CN&&CN(C)CCCN&&&
CC1(C)CC(=O)C(=C=S)C(=O)C1&&&
S=C=NC1=CC=C(C2=CC=C(C3=CC4=CC=CC=C4O3)S2)C=C1&&&
CO&CO&C1=CC=CC=C1&CC&C=NNC=O^CO^CC&O=CO&C1=CC=CC=C1&CC&CS&C1=CC=CC=C1&O=[SH](=O)N1CCC=N1&CCl&CC&&&C1=CC=CC=C1&CO&CO^CO&&CO^CO&&CO&&&
CO&CO&C1=CC=C(C2=C(C3=CC=CC=C3)C3=C(N=CN4C=NN=C34)S2)C=C1&CCl&&&
O=S(=O)(C1=CC=CC=C1)N1CCCN(CC2=CC=CO2)CC1&CF&&&
COC1=CC=C(C(=O)NC2CCN(CC(O)(CN3C=NC=N3)C3=CC=C(F)C=C3F)C2)C=C1&&&
CC&CC&C&CC&CC^CC&&C1CCNCC1&CN&C&C=O&&CC^CC&C1=CNCC1&CC&&CN^CC^C1=CC=CC=C1^C1=CC=CC=C1&&&CC&C&C=O&&CN^N&CN&&CN&&
CC&CO&O=CO&CC&CN&NC(=O)N1CCN(C2=NC=CC=C2)CC1&CCl&&&
CC=O&CN&C1CNCCNC1^CN^CN&O=C1CSC(=O)N1&CC1=CC=CC=C1&&&&&
O=C(C1=CC=CC(F)=C1)N1C=CN=C1&&&
CC&O=C(NCC1=CC=CC=C1)C1=CC(C2=CC=CC=C2)=CC=N1&CC&&CO^OC(F)(F)C(F)F&&&
O=[N+]([O-])C1=CN2CC(OCC3=CC=C(C4=CC=CC=C4)N=C3)COC2=N1&&&
CC&C&C=N&NN^CC^CN&C1=CC=CC=C1&C&CF&C=O&&&&CC^CS&CS&CC&C&C=O&&CN^CN&C1=CC=CC=C1&CF&&CF&&
C=C1CCC2CCCCC2C1&CO&&CO&CC&CC^CC^C^CC&CC&C&&CC^C=C&O=CO&CC^CC^CO&O=CO&&&&&&&
O=C1[NH]C=CC2=CC=CC=C12&CC&C1=CC=CC=C1^CN&&C1=CC=CC=C1&CCl&&&
CCCN=C1N=C(C2=CC=CC(Br)=C2)CC(C2=CC=C(N(C)C)C=C2)N1&&&
CO&CO&C1=CC=CC=C1&CN&CN&C1=CN=CN=C1&CN&CN^CC^C1=CC=CC=C1&C=N&CC&NN&C#N&C1=NCCN1&&&C=O&&C=O&C=C^CC&C1=CC=CC=C1&&&
C=C1SC(=S)NC1=O&CC&C1=CC=CC=C1&CN&NC=O&CC&C1=CC=CC=C1&&&
CC1=C(NC2=CC=C(C#N)C(C(F)(F)F)=C2)C(=O)N(C2=CC=CC=C2)N1C&&&
CC&O=CO&CO&O=C1C=CC2=CC=CC=C2O1&CC&&CC^C1=CC2=CC=CN=C2C=C1&CO&&&
O=C1C=CN=C2SC=NN12&CC&CN&C1CNCCN1&CN&CC&CO&&&
CCCN(CCC)NC(=O)C1=CC=C(Cl)C(Cl)=C1&&&
C=O&C&CO&&CC^C1=CCNC=C1&CN&C^C=O^CC&&&C1=CC=CC=C1^CC^CF&C1=CC=NC=C1&&&&&
C#N&CC&O=C1C=CC=C[NH]1&CC&C1CCNC1^CC&&C1=CC=CC=C1^CN^CF&C1CCCCC1&&CF&&&&
CC1=NN(C)C(C)=C1C&CN&CN&CN1C(=O)C(C=O)=C(O)C2=NC=C(CC3=CC=C(F)C=C3)C=C21&&&
COC=O&CC&O=C(CN1C=NC2=C(C(S(=O)(=O)N3CCCC3)=CS2)C1=O)NCCC1=CC=CC=C1&CC&&&
C=O&C&CO&&CC^C1=NNCC1&CC&C1=CC=CC=C1^CN^CCl&C1=CC=CC=C1&&&CCl&&&
CO&CO&C1=CC=CC=C1&CC&C&CO&&C1=CCOC1^C=O&&C1CCOC1^C=O&&CC^C1=CC=CC=C1&CO&CO^CO&&CO^CO&&CO&&&
CCNC=O&CC&O=C(NC(CCNS(=O)(=O)CC1=CC=CC=C1)CC1=CC=CC=C1)C1=CC(N2CCCCS2(=O)=O)=C2C=CC=CC2=C1&CN&&&
CC&C&CN&NC1=CC=C(Br)C=C1^CC&&C1CCNC1&CN&C&C=O&&CN^NC1=CC=CC=C1&&&
CC(C)C12C(O)C(C)(C)CCC1C1CC3OC(=O)C=CC3(C)C1(O)CC2O&&&
CO&CO&C1=CC=CC=C1&CN&CN&C&C=O&&CC^C1=CSC=C1&CN&&C1=CCCCC1^CC&&&
CN&N&CN&CC^CN^CC&C&CN&C=O&CN&&CN^C1=CCCN=C1&CN&C1=CC=CC=C1&C1=CC=CC=C1&&C1CCCCC1^CF&&&&&
CC&C1=CC=C(C2=N[NH]C(C3=CC=CC=C3)=C2)C=C1&CO&&CBr&&
CO&CO&C1=CC=CC=C1&CO&CO^C&&C1=CCC=CC1&C1=CN=CN=C1^C1CCNCC1^CN&C1=CC=CC=C1&N&C1=COCO1&CN&&&C^CN^C=O&C&&CC^CC&CC&&CC^CN&&CC^N&&&CN&&CN&&
FC(F)F&CC&C1=CC=C(C2CCNCC2C2=CC=CC=C2)C=C1&&&
CO&CO&C1=CCCC=CCOCCCCCC2=CCC=C(C2)NCC=CC1&CC&&C=O&C=O&CC&CO^CO^CO&&NN^CC^C=O^CN&&CC^C1CCOCC1&&CC^CO&CO&&C=O&C1CCNCC1&C=O&&&CC&CC^CO^C1=CC=CC=C1&&CC^CCl&&&&&
COC1=CC=C2N=C(C)C=C(NC3CCCN(S(=O)(=O)C4=CC5=CC=CC=C5S4)C3)C2=C1&&&
O=C(C1=CC=CO1)N1CCC2=CC(S(=O)(=O)NC3=CC=CC=C3)=CC=C21&&&
COC1=CC(C2C3=CC4=C(C=C3CC3COC(=O)C32)OCO4)=CC(OC)=C1O&CO&C&C=O&&CC^C1C2CC3CC1CC(C2)C3&&&
O=C1NC(=O)C(=CC2=CC=C(C3=CC=C4C(=O)C=C(N5CCOCC5)C(=O)C4=C3)C=C2)S1&C[NH3+]&O=[NH+][O-]^CN&&CCO&&&
CC&O=C(OCC1=CC=C(C#CCN2CCCCC2)C=C1)C1=CC=CC=C1&CC&&&
C=C&CC&O=S(=O)(C1=CC=CC=C1)N1C=CC=C1&CC&CC^CC&&CC^CO&&&CC^CC=O^CC&&&&
CCCOC1=CC=C(C=NNC(=S)NC2=CC=C(S(N)(=O)=O)C=C2)C=C1&&&
CC&CC&CC&CC&CC&CC&CC&C1=C[NH]N=N1&CN&C1CCCCC1&CO&&CO&CO&&
CC&CN&N&CCN&&CN^O=C1C=CC=N[NH]1&CCl&&CN^C1=CC=CC=C1&CCl&&&
CO&CO&C1=CC=CC=C1&CN&CN^CC^C&C&C=O&CF&&CC&CF^C1=CC=CC=C1&&CF^CC&&&&CN^CN&C1=NC=NCC1&C1=CN=CN=C1&CO&CO&CC&C&CF&&CF&CF&&
CO&CO&C1=CC=CC=C1&CC&CN&C1CCNCC1&CC&C1=CSC=C1&CC&C1=NN=CO1&CC&C&CC&&CC&&
CN&N&CN&&CN^C1=CC=CC=C1&CC&C=C&CC&C1=CC=NC=C1&CN&&&
CC&CC&CN&C1=CNCNC1&C=O&&CN^CC^C=O^CC&&C1=C[NH]C=N1&&CN&CC&CO&CO&C1=CC=CC=C1&CO&CO&CC&CO&CO&CC&C&C=O&&CN^CN&C1=CNCN=C1&CN&C1CCSCC1^C=O&&&&
CO&CO&C1=CC=CC=C1&C1CSCN1&C=N&NN^CN^CN&&&C&C=O&&CN^CN&C1=CC=CC=C1&&&
O=S(=O)(C1=CC=CC=C1)N1CCC2=CC=CC=C2C1&&&
ClC1=CC=C(C2=NC(CN3CCN(C4=CC=CC=C4)CC3)=CO2)C=C1&&&
COC1=CC=C(C2CC(C)C(=O)N2)C=C1&C=C&CC1=CC=CC=C1F&&&
CC&CC&CC&CC&CC&CC&CC&CC&CC&C=C&CC&CC&CC&CC&CC&CC&CC&C&C=O&&CO^CO&CC&C&CC&CO^CS^CO&P&C&O=P&CC&&[O-]P&C=O&OP&&CO&CC&C[NH3+]&[NH4+]&C[NH3+]&&C[NH3+]&C[NH3+]&&
CCCCCC(C)C&CC&C=C1CCCC2CCCC12&CO&&CC^C=CC=CCCCC(=O)NC&&&
CCC1=C(N(C)C(=O)COC2=CC(C)=CC(C)=C2)N2C=CC=C(OCC(F)(F)F)C2=N1&&&
CC&CO&CO&CC=O&CN&C1=COC(CN2C=CN=C2C2(C3=CC=C4OCOC4=C3)CCNCC2)=C1&&&
NS(N)(=O)=O&CN&C1CC1^CN&&C1CCCCC1&CC&CC&CN&C1=CC2=C(COCC2)C(N2CCNCC2)=N1&&&
CC(C)C&C[SH2+]&C1=CC=C(C(C2=CC=CC=C2)[SH+]CCCCC2CCCCC2)C=C1&CO&&[O-][NH3+]^CC(C)[SH](=O)=O^CF&&&&
N#CC(C#N)C1=CC=C(C2=CC=CC=C2)C=C1&&&
CCCC&CN&N&CN&CC^CN&&CCC&CN&C1CCNC1&CC&CN&CN&O=CC1=C(C2=CC=CC=C2)C=CS1&&&
COC1=CC(=O)OC2=C(C=C(Cl)C(O)=C1)C(C)=C(O)C=C2C&&&
CC&CO&NC1=CC=CC=C1O&CN&O=CCC1=CC=CC=C1&CO&CO&O=CC(CS(=O)(=O)C1=CC=CC=C1)CS(=O)(=O)C1=CC=CC=C1&&&
CCCCC(=O)OC1CC(C)(C2CCC3(C)C(C4(CCC(C)CO)OOC4)=CCC3(O)C2)OC2(O)CC(O)C(C)CC12&&&
O=C(C1=N[NH]C=C1)N1CCCC1CN1C=CC=N1&&&
CO&CO&C1=CC=CC=C1&CC&C=N^CO^NN&&&CN&C1=NC=NCN1&CN&CN^CN^C1=CC=CC=C1&CN^CN^CCl&C1=CC=CC=C1&C1CCNCC1&&&CCl&CN&&&&&
CO&CO&C1=CC=C(NC2=NC=NC3=CC=C(C4=CC=CC=C4)C=C23)C=C1&CC&&CF&CC^CN(C)CCNC=O&&&
CC&CN&N&CN&CC^CN&&CC&CN&CN&CC(C=O)C1=CC(C2=CC=C(Cl)C=C2)=N[NH]1&CN&CC1=CC=C(C)C(N2CCNCC2)=C1&&&
O=CNO&CC&O=S(=O)(C1=CC=C2OC3=CC=CC=C3OC2=C1)C1CCN(C2=CC=CC=N2)CC1&CCl&&&
C#N&CC&C1=CC=NC=C1&CC&C1=CC=NC=C1^CO^CC&CO^CN^C1CC1&CC&&&&&C1CCOC1&&&
CC&CN&CN&C&C=O&&CN^CC1NC2=CC=CC=C2N2C(=O)C3=CC=CC=C3C12&&&
CC&CO&O=CO&CC&C1=CNC2=NC=NN2C1&CC&&CC^C1=CC=CC=C1&CBr&&&
CC&C1=CC=CC=C1&CC&O=CO&CO&C1=CC=CC=C1&CC&C=NNC=O&CC&C1=C[NH]N=C1&CC&C1=CC=CC=C1^CN&&C1=CC=CC=C1&&&
CC&C&O=C(CCC1=CC2=CC=CC=C2[NH]1)N1CC2CC(C1)C1=CC=CC(=O)N1C2&CCl^CC&CCl&&&&
CO&CO&C1=CC=CC=C1&CO&CO&CC&CN&O=C1NC(=O)C2CNCC12&CC&C1=CC=CC=C1^C^CC&CC&C1=CC=CC=C1&CC^CC^CO&C1=CC=CC=C1&O=CO&CO&&&&&&&
CC&O=C(C=C1CC=CN1)CC1=CC=CC=C1&CC&C#N^C&&CC&&CC^C#N&&&
CC1CCCC2(C)C3=CC=C(C(C)C(=O)O)C=C3C(O)CC12&CC&C1CO1&&&
CCCCOC(C)=O&CN&O=C1[NH]C=C(S(=O)(=O)C2=CC=CC=C2)S1&CC&&CBr&CC^CCOC=O^CCl&&&&
CC&C1=CC=CC=C1&CC&&CC^C&C=O&&CO^CO&CC&CN&C1CNCCN1&CN&CC&CC&CC&CN&N&CN&C^CN^C=O&C1=CC=CC=C1&&CC^CCl&C&&&CC&CC^CN^C1=CC=CC=C1&CN&&&C&C=O&&CC^C1=CC=CC=C1&CC&&&
O=C1[NH]C(=O)N(C2OC(COP(=O)(O)OP(=O)(O)OCC3OC(N4C=C(F)C(=O)[NH]C4=O)C4OC(C5=CC=CC=C5)OC43)C(O)C2O)C=C1F&&&
CNC(=O)C(C)C&CC&O=C1CN(C(=O)C(C2=CC=CC=C2)(C2=CC=CC=C2)C2=CC=CC=C2)C2=CC=CC=C2N1&&&
CO&CO&C&C=O&&CC^C1=CNCCC1&CN&C1CC1^C=C&&CC^C=O^C1=COC=C1&&C1=CC=CC=C1^CC&C[NH3+]&C1=CC=CC=C1&[NH4+]&CC&[NH2+]=O&C&&[NH3+][O-]^C=O&&&&CO&&
CC&C&CC&&CC^C1=NC=C2C=COC2=N1&CN&CN&CC&C1CCNCC1&CN&&&
O=C1C=C(C2=CC=CC=C2)OC2=CC=C(OC3CCCCO3)C=C12&CC&CO^CO&&&CO&CO&CO&CO&&
CCl&C1=CC=C(C2ON=C(C3=CC=CC=C3)O2)C=C1&&&
O=C(CN1N=CC2=CC(S(=O)(=O)N3CCOCC3)=CC=C21)NC1=CC=CC=C1&CCl&&CF&&
C#N&CC&C&C=C&CC^CC^C1=CC=CC=C1&NC=O&CO&CN&CO&C1=CC=CC=C1&CC&CC&C1=CC=CC=C1&O=CO&CCl&&&&&
CCCNC(=O)CNC=O&CC&C1=CC=C(N2CCN(CCC3CCCCC3)CC2)N=C1&&&
CN&NS&S&O=S&&O=S&CS^C1=CC=CC=C1&CN&C1=C[NH]N=C1&CC&C^CC^CF&CN&&CF^CN&&CF^CC&&&CN&C1=CNCC1&C1=CC=CC=C1&CCl&&&
CC(C)C&CO&CO&C&C=O&&CN^NC1=CC=CC(CCC=O)=C1&CN&CN^CN^O=CCC(O)CCC1=CC=CC=C1&C1COCCN1&CN&&&CN^CN^CC=O&CN&CN&CCCN1C=NC2=CC=CC=C21&CN&&&C&C=O&&CO^CO&CC(C)C&&&
CCOC&CN&C1=CC=C(NCC2=C(C3=CC=CS3)[NH]N=C2)C=C1&&&
COC(=O)C(CC(C)C)NC=O&CC&O=C(NCCC1=CC=CC=C1)C1=CC(OCCC2=CC=CC=C2)=CC=C1&CO&&CO&CO&CO&&
O=C(NC1=N[NH]N=N1)C1=CC=C(OC(F)F)C=C1&&&
CC&C&CC&&CC&CC^CC&C1=NC=NCN1&CN&&CN&CN^C1=CC=CC=C1&CCl&&CCl&&
CC=O&CN&CN&O=C(O)CCC1=CC=CC=C1&&&
CN&C1=CC=C2C(=C1)CC1=CC=CC=C12&&&
CO&CO&C1=CC=CC=C1&CC&C=C&CC&C&C=O&&CC^C1=CC=CC=C1&CO&CO^CC&&&CO&CC^CC&C=C&C&CC&&CC&&
CC&C&C=O&&CC^C1=CC=CC=C1&CO&CO&C&CC&&CC^C&C=O&&CN^CN&CC&C1=CC=CC=C1&CCl&&&
NC1=CC(Cl)=CC=C1&CN&CC1=NCCN1&&&
COC1=CC=C(C2=NN3N=C4C=CC(OC)=CC4=NC3=C2)C=C1OC&&&
C1=CC=C(C2=CSC3=C2ON=C3OC2CNC2)C=C1&&&
CC&O=C(NC1=CC=CC=C1)C1=CC=C2[NH]C3=CC=CC=C3C2=C1&&&
CC&C1=C[NH]N=C1&CC&&CN^C1=CC=CC=C1&CS&N[SH](=O)=O&CN&C1=CSC=N1&&&
COC1=CC=CC=C1CNC(=O)C1=C(C(N)=O)C=C(C(C)(C)C)O1&&&
COC1=CC=C(C2=NN=C(C3=CC=CN=C3NC3=CC4=CC=CC=C4C=N3)O2)C=C1&&&
CC1=C(C2=CC=C(Cl)C=C2)N(C2=CC=C(Cl)C=C2Cl)N=C1C(=O)NCC(=O)N(C)C&&&
C=O&C1=CNCCC1&CN&CN^CC^C1=CC=CC=C1&C1=CC=CC=C1^C1=CC=CC=C1^CF&&&&&&&
COC(=O)CC1=C[NH]C2=CC=CC=C12&&&
CO&CO&CC&C&C=O&&CC^C1=CC=CC=C1&&&
COC1=CC(C2CC(=O)C(C3=CC=C4OCOC4=C3)=C(O)C2)=CC(OC)=C1OC&&&
CN&C1=CN=CN=C1&C1=C[NH]C=N1&CN&CC&C&C=O&&CN^CN&CC&C1=CSC=C1&CC&C1=CSC=C1&&&
CN&CN&C&C=O&&CC^C&CN&CN^CC^C&C&C=O&CC&&CC&CC^C&&CC^CC&&&CC^CC^C&CC&CC&C&&CC^CO&&&&CC^C&CC&CC^CN^C1=CC=CC=C1&CN&&&C&C=O&&CC^C&CC&C^CN^CN&C1NN=NO1&&C=O^S&&&O=S&&O=S&&
CC&C&CC&&CC^CO^CC^O=[SH](=O)O&CC&CS&C&C1=CC=CC=C1&CO&&&&CC^C&CC&CO^CN^O=S(=O)(O)O&NC=O&&&CC&C1=CC=CC=C1&&&
CC&CN&C1=C[NH]N=C1&CC&C&CC&CN^CN^NC=O&C1CCNC1&CC&&&C1=CC=CC=C1&CO&CO^CO&&CO&&&
CC&C&CC&C1=CC=CC=C1^CN^CC&ClN1C2=C(C=N[NH]2)C2CCCCC21&C1=CC=CC=C1&CCl&&&&CC^CO&&&
CCCCCCCCC=CCCCCCCCCC(=O)O&CO&O=C1CC(C2=CC=CC=C2)N1CCNC1CCCCC1&CO&CC(=O)O^CO&&CC(=O)O^CO&&CC(=O)O^CO&&CC(=O)O&&&
CCCC(CCC)CNC(=S)NN=C1CC(C)(C)OC2=CC=CC=C12&&&
CN&C&CC&CP^CC^P&NC=O&O=PO&CN&&CP^C1=CCCC1&CC&&&CC&O=CO&&&
CCCCCCC1CCC(NS(=O)(=O)C=CC2=CC=CC=C2)CC1&&&
CC&C1CCCCC1&C1CCCCC1&C1=CC=CC=C1^C1CCCC1^CO&CN&&&&&
NC(=O)CCCC=O&CO&CO^CN^CC1=CC=CC=C1&CN&&&O=CCCI&CN&CN&O=CCS&&&
CCOP(=O)(OC)C(C)(CCSC(C)=O)C([N+](=O)[O-])P(=O)(OC)OC&&&
CO&CO&C&C=O&&CC^C&CC&&CN^NP&P&O=P&&OP^CO^OP^CC&CO&C1CCOC1&C1=CC=CC=C1&CN&CCl&C1=NCCN1^CO&&C1=NCCCN1&&C^C=O&CC&&CN&CF^C1C1C1&&&&&
O=C1C=CC(=O)C2=CC=CC=C12&CN&CN^CF^C1=CC=CC=C1&&&CC&C1=CC=C2C(=C1)C=CN1C=CN=C21&&&
CC&C1=COC=C1&CC&NC=O^CC^CN&&&CC&C1=NOCC1&CC&C1=CC=CC=C1&CF&&&
CC&C1=CC=CC=C1&CC&NC=O^CN^CN&NC1=NC=NC2=CN=C(N3CCCCC3)N=C12&C1=CC=CC=C1&CF&CO&&&CO&C&CC&&CC&&
CC&C&C=N&NN^CC^CN&C1=CC=CC=C1&C&C1=CCCC=C1&C=O&&&&CC^C1=CC=CC=C1&CC&C1=CC=CC=C1&&&
CO&CO&C1=CC=CC=C1&CN&N=N^C1=CCCC=C1^CN&&&C1=CC=CC=C1&CC&CS&CS&C1=CC=CC=C1&CN&N=N^CN^CN&CN^C1CCCCC1^C1=CCCC=C1&C1=CC=CC=C1&C=O&CS&CS&&C=O^S^CS^CS^CS&&C1=CC=CC=C1&CC&&&CC^C=O&&&CO^CC&&&CO&CO&&&&&
C=O&C&CC&C1CC1^CN&&C1CNCCN1&CN&CC^C1CCSC1^C1CC1&S&&&O=S&&O=S&&
CO&CO&C1=CC=CC=C1&CN&NC=O&CC&O=C1C=CN=C2SC3=C(CCCCC3)N12&&&
CCC&CN&CN&CNC1=NC(C)=NC(N(C)C2=C(C)C=C(C)C=C2C)=N1&&&
S=C1N=C2C3=C(CCCC3)[NH]C2=C[NH]1&CN&CC&CN&C1COCCN1&&&
CC1=C=CC2=CC=CC=C12&CN&NC1=NC=C(C2=CC=NC=C2)C(C2=CC=CC=N2)=N1&&&
CCOC(=O)C1=CC(NC(=O)C(C#N)=C(C)C)=CC(C2=NC3=CC(C(F)(F)F)=CC=C3O2)=C1&&&
CC&C1=COC=C1&CC&C=C&CC&C&C=O&&CC^C1=CC=CC=C1&CCl&&CCl&&
NC1=C(C(=O)C2=CC=CC=C2Cl)C(CC(=O)O)=C(C2=CC=C(F)C=C2)[NH]1&&&
C=O&C&CC&CN^CN^CN&NO&C&&&C=O&&CC^C1=CC=CC=C1&C1CNCCSC1&CN&CC^C=O^C1=CC=CC=C1&&CN^CF&C1CCNCC1^C1=CC=CC=C1&&&&&&
CC(=O)O&CC&C1=CC=C(C2=CC=C(COC3=CC(OC4CCC5CNCCC5C4)=CC(CC4=CC=CC=C4)=C3)C=C2)C=C1&CF&&&
C=C(C1=CC=C([N+](=O)[O-])C=C1)C1=CC=C2N=C(N)N=C(N)C2=C1&&&
C=O&C1=NNCN1&CC&C1=NCCS1&C1=CC=CC=C1&CN&C1CCNC1&&&
COC(=O)C1(C)CCCC2(C)C1CC(O)C13CC(C)(CCC21)C1C3CC(O)C13C&&&
CCCCl&C=C&CC&CN&COC1=CC=C(C2CCNC2=O)C=C1&CC&CC&CO&O=P(O)(O)O&&&
CC&CO&NC1=CC=C(O)C=C1&CN&O=CC=O&CN&CN&CCC1=CCCCC1&&&
C=CC&CN&O=C1[NH]C=NC2=CC=CC=C12&CS&CCN(CC)CCS&&&
CC1=NC(C(=O)NC2=CC=C(C(=O)N3CC4CNCC4C3)C=C2)=C(O)C(=O)N1CC1=CC=CC=C1&&&
CC&C&C1=CC=C(C2CC2C(NCC2=CN=C3C=CC=CC3=C2)C2=CC=C(C3CCC3)C=C2)C=C1&CO^CC&&&&
CNC&CN&CC1(C)CN2C(=O)CC2S1&CC&O=CO^CS&&SC1=CC=C2C=CC=CC2=C1&&&
CC&C&CC&&CC&CO^CO&C&C=O&&CN^C1=CCNC1&CC&C1=CC=CC=C1&CBr&&&
CC&CO&CO&C&C=O&&CN^C1CNCCN1&NS&CC1=CC=C(C2=CC=C3C(NC4=CC=C([SH](=O)=O)C=C4)=NC=CC3=C2)C=C1&&&
NC=O&CN&CC^CC^C&C1=CC=C2OC=CC2=C1&C1CCCC1&CCl&&CO&&&&
CBr&C1=CC=CC=C1&CC&C1=N[NH]C=N1&CC&C1=CC=CC=C1&&&
CO&CO&C1=CC=CC=C1&CC&C=N&CN&CC&O=CNO&&&
CC&C1=CC=C(C2=CC=C3[NH]C=CC3=C2)C=C1&CC&&CN^CC(=O)NC(=N)N^CF&&&CC^CC(C)C&&&
CC&C1=NCCN1&CN&C1CC2CCC(C1)N2^C1=CC=CC=C1^CN&CF&CC&&&CC&C&CN&CN^C1CCNCC1^C&CN&C=O&C&&CC^C=O&C1=CC=CC=C1&&CC^CS&C1=CC=CC=C1&S&CS&O=S&S^CCl&O=S^O=S&&&&NS&O=S^C1CNCCN1&&CS^CN&C1CC1&&&&&
OCC1C2COC(C3=CC=CC(OCC4=CC=C5C=CC=CC5=N4)=C3)OC2C(OCC2=CC=C3C=CC=CC3=C2)OC1C1=CC=CC(OCC2=CC=C3C=CC=CC3=N2)=C1&&&
O=[N+]([O-])C1=CC=C(CSC2=NC=NC3=C2C=N[NH]3)C=C1&&&
C=O&C&CN&CN^CN^C1CCCCC1&CN&&&C1CCCCC1&CC&CC&CN&C1CNCCN1&CN&C1=CC=NC=C1&C1=COCC1&&&
CC&C&C=O&&CN^CN&C1=CC=CC=C1&CN&CN&C1=CC=NC=C1&C1=CSC=C1&CC&C&C=O&&CN^CN&CC&C1=CC=CC=C1&&&
CC1=NC2=CC=CC=C2C(=O)N1C1=CC=CC=C1C(F)(F)F&C=C&CC1=CC=CS1&&&
CN&C1=NCCNCC1&C=O&&CN^CN^CC^C&C1=CC=CC=C1^C1=CC=CC=C1^C=S&&&&&&CN^CN&C&CC&CC^CC^C1=CNCC1&C&C1=CC=CC=C1&C=O&&&&CO&&
CN&CN&C&C=S&&CN^NN&C=N&CC&C1=CC=CC=C1&C[NH3+]&[NH4+]^C1=C[NH]N=N1^[NH2+]=O&&&&[NH3+][O-]&&
CCCCCCCC(=O)NC(CCCN=C(N)N)C(=O)NC(C(=O)NC(CCCCN)C(=O)NC(C)C(=O)NC(C)C(=O)NC(C(N)=O)C(C)C)C(C)O&CC&C1CO1&&&
CC&O=S1(=O)N=C2CCCC2=C2N(CC3=CC=CC=C3)C(N3CCCCC3)=NN21&CC&&CC^FC(F)F&&&
CC&C1=CC=CC=C1&CC&&CN^N[SH](=O)=O^CC^CS&&&C1=CC=CC=C1&CC&C1=CON=C1^CCl^CC&&CCl&&&&
CO&CO&C1=CC=CC=C1&CS&S&O=S&&O=S&NS^N&CN&&CN^C&CC&&CC^CO^CC&&CN&CN&C&C=O&&CC^CC&C1=CC=CC=C1&CF&&CF&&
O=C(NCC1=CC=CN=C1N1CC=C(C2=CC=CC=C2)CC1)C1=CC=CC=C1&CCl&&CC^FC(F)F^CCl&&&&
CC&O=C1NC2=CC(C3=NNC(=O)CC3)=CC=C2C1=CNC1=CC=CC=C1&&&
CC1CN2C3=C(C=C4C(=O)N(C)C(=O)C(C)(C5CCC(=O)O5)C4=C3F)CC3(C(=O)NC(=O)NC3=O)C2C(C)O1&&&
CC&CO&CO&CCC12CCNC1=NC=NC2C=O&CN&CCC1=CC=CC=C1&&&
CC&CC&CN&N&NC=O&CC^CN^O=C1CSC2=CC=CC=C2N1&CC&&&C1=CC=CC=C1&CO&CO^CO^CC&CO&C1=CC=NC=C1&&&&&
C=C1C(=O)OC2CCC3CCCC3CC12&CO&O=CO^CO^CC&O=CO^CC&&CC&&CO^CC&O=CO^CO^CC&CC&O=CO^CC^CC&&&CC&&CO^CC&&&&&CC&CC&CC&&&
CCCCCCN1C(C)=C(CC(=O)NCC2CC(C)(C)NC(C)(C)C2)C2=CC(C(=O)OC)=CC=C21&&&
C=O&C1=CNCNC1&CN&C1CC2CCC1CC2^C=O^CC&&&C&C=O&&CN^CN&C&CC&C1=CC=CC=C1^CC&&C1=CC=CC=C1&&&
C=O&C&CO&&CC^C1=CNCCC1&CN&CC^C=O^C1=CC=CC=C1&&C1=CC=NC=C1^CF&CC&&CF^C^CC&&CF&CN&&CF^C1COCCN1&&CF&&&&
CC&C&CO&&CC^C1CCCC1&C1CCCCC1&CC&&C1CCCCC1^CC&&C1=CCNCC1^CC&&CC&C1CCCCC1^CC&&&
CC&C&CC&&CC^CN&CN&C&CC&CC^CC^C&C&CC&C=O&&CC&CN&&CN&C&CC&CC^CC^C&C&CF&C=O&&CF&CO&&&&
CC&C1=CC2=C3C(=CN=C2[NH]1)N=C(NCC1=CSC=N1)N2CCCC31CCC1&&&
CC&O=C(CNC(=O)OCC1=CC=CC=C1)NC1COC(=O)C1&CBr&&&
CN&O=C(C1=C[NH]C2=C1C=CC1=CC=CC=C12)C1CSC(C2=CC=CN=C2)N1&&&
CO&CO&O=C1OC(=CC2=CC=CC=C2)C=C1C1=CC=CC=C1&CO&CO^CO&&CO^CO&&CO^CF&&&&
CO&C^CC^C1=CC2=CC=CN=C2C=C1&CN&CO&C1=C[NH]C=N1&CO&&&C1=CC=NC=C1&&&
CC1=CSC(NS(=O)(=O)C2=CC=C(NC(=O)CSC(C)C3=NC(=O)C4=C([NH]3)N(C)N=C4C)C=C2)=N1&&&
CC&CC&CC&CC&CO&CO&C&C=O&&CN^C1CNCCN1&CN&C&C=O&&CC^C&CC&CC^CN^CC&CN&C&C&C=O&C=O&&CO&CC&&C1=CC=NC=C1&CN&C1CNCCN1^CC^CN&C1=CC=CC=C1&C&&&C=O&&CC^C1=CC=CC=C1&CC&C1=CC=CC=C1&&&
O=[N+]([O-])C1=CC=C2C(=C1)C1=CC=CC=C1N2CCCN1CCOCC1&&&
O=C(O)C1=CC=C2N=C(CCCCC3CCSS3)N=CC2=C1&&&
CO&CO&C1=CC=C(C2CCCC(C3=CC=C4OCOC4=C3)O2)C=C1&CC&CO^CO&&&CO&CO&&
CC#N&C[NH3+]&O=C1[NH]C2=C(CC3=CC=CC=C32)C2=CC=CC=C12&&&
CO&CO&C1=CC=CC=C1&CC&CN^CF^N&&&CN&C1=CC=NC=C1^NS^CC&S&&&O=S&&O=S&CS^C1=CC=CC=C1&CC&C^CC^CC&C&&CC^CC&&&&CC&&
NC=O&CC&CS^CN^O=C1[NH]C(S)=NC2=CC=CC=C12&CC&CN&C1CCOC1&CC&&&CC&CC&CC&O=CN1CCOCC1&&&
CC&CC&C1=NC=NC(N2CCC(CNCC3=N[NH]C=C3)C2)=C1&CC&&CN&&
CC(C)N&CN&C1=NC2=C(C=N1)N=CN2C1CCCO1&CC&CO^CO&&&CO&&
NC1=NC=NC2=C1N=CN2C1OCC(O)C1F&CC&CO&&&
NC=O&CC&C1=CC2=CC=CC3=C2C(=C1)NC3&CC&C1=CC=CC=C1&CCl&&&
COC1=CC=C(OC)C(C2=CC=C3C(=O)CC(N4CCNC(=O)C4)C3=C2)=C1&&&
COC1=CC=C(C2(O)CCNCC2)C=C1&CN&CCCC&CN&CN&O=CC1=CC=C(C2=CC=CS2)S1&&&
CN1C(=N)N=C(NCCCCCCCCCCNC(=N)N)N=C1NC1=CC=CC=C1&&&
N#CC1=CC=CC=C1OCC(O)CN1C2=CC=C(Br)C=C2C2=CC(Br)=CC=C21&&&
O=CC1=CC=CC2=C1N=C(N1CCOCC1)S2&CN&CN&C1CC1&&&
COC1=CC2=C(C=C1OC)C1=NN(C(=O)CCC(=O)O)C(C3=CC=CC=N3)=C1C2&&&
CO&CO&C1=CC=CC=C1&CS&S&O=S&&O=S&NS^CN&C1CC2CCCC(C1)N2&NS&S&O=S&&O=S&CS^C1=CC=CC=C1&CC&C#N&&&
C=O&C&CN&CN^CO^C&CO&CC&CC&CC^CC^C1=CC=CC=C1&C1=CC=CC=C1&C&&&&&CO&&CC^CC&C&CC&CC^CN^C1=CC=CC=C1&CN&&&C&C=O&&CC^C&CO&&CC^C&CO&&CC^C&CO&&CC^C&CC&CC^CN^C1=CSC=N1&CN&&&CC&CC&C1=CC=NC=C1&&&
CC1=CC(=O)OC2=C(C)C(OCC(=O)NC3=CN(C)N=C3)=CC=C12&&&
COC(C)=O&CC&C1=CC2(CCCCC2)OC2=CC=CC=C12&&&
CO&CO&C&C=O&&CC^C&CC&&CN^NP&P&O=P&&OP^CO^OP^C1=CC=CC=C1&CO&C1=CCOC1&C1=CC=CC=C1&C=C&&&CC^C=O^CN&&&C1=NCCN1&C1=CN=CN=C1&CCl&&&
CC&C1=CC=C(C(CNCCC2CCCCN2)C2=CC=CC=C2)C=C1&CCl&&CCl&&
CC&CC&C1=CC=C(N2N=NC3=C(N4CCOCC4)N=C(C4=CC=C5N=CC=CC5=C4)N=C32)C=C1&CCl&&&
N=C(N)NN=CC1=CC([N+](=O)[O-])=CC=C1O&&&
CCN1C=C(C(=O)NN(C)S(=O)(=O)C2=CC=CC=C2)C(=O)C2=CC(F)=C(N3CCCC3)C=C21&&&
O=C(C1=CC=C(Cl)C=C1)C1=C(C2=CC=CC(Cl)=C2)[NH]C(C2=CC=CC=C2)=C1C1=CC=CC=C1&&&
CO&CO&C1=CC=CC=C1&CO&CO&C1=CC=NC=C1&CN&N[SH](=O)=O&CS&C1=CSC=C1&CCl&&&
CC&O=C(NCC1CCNS(=O)(=O)C2=CC=C(C#CC3CCCC3)C=C2O1)C1=CC=CC=C1&CN&CCCO^CF&&&CN&&
CO&C1=CC=CC=C1&CC&C1=COCCC1^CO^CC&&&C1=CC=CC=C1^C1=CC=CC=C1^CO&CO&CO^CC&&CC&C&CC&CO&CC&&CC^CN&C1=CC=CC=C1^CC^C1CCNCC1&CO&C1=CC=CC=C1&&&&CO^CO&&&&CO&CO&&
CC&C&CC&&CC^CC&C&CN&CN^CC^C&C&C=O&CN&&CC&C=O^C&&&CC&CC^CN^C1=CNCC1&CN&C1=CC=CC=C1&C&&&C=O&&CC^C&CC&CC^CN^CC&CN&C&C&C=O&C=O&&CN&CO^CN&CO&C&C&CC&CC&&CC&CC&CC&CC^&CC^C1=CC=CC=C1&&&&&
CO&CO&C1=CC=CC=C1&CO&CO^C1=CCNCC1&&CC&CO^CN^CO&&&C&CC&&C=O&&
CC&CN&CN&C&C=O&&CC^C1CCOC1&CN&C1=NC=C2N=C[NH]C2=N1^CO^CN&&CO^CN&&&CCCC=O&CN&CN&CCCC=O&CN&CN^CN^CCC(N)C=O&N=C(N)N&CN&&&N&CN&&CN^CCC=O&CN&CN&&&
CC=O&CN&C1=CC=C(C2CC(C3=CC=CN=C3)=NN2)C=C1&CC&CC=O&&&
CC(C)C(N[SH](=O)=O)C(F)(F)F&CS&C1=CC=C(C2=CC=CC=C2)C=C1&CC&FC(F)F&&&
CC&C1=C[NH]C=N1&CN&C1=CC=CC=C1&CN&NC=O&CC&CO&CO&C1=CC=CC=C1&CC&CC^CC^NC1=NC(N)=NC=C1&C#N&&&&&
CO&CO&C&C=O&&CC^C&CN&CN^CC^C&C&C=O&CC&&CC&CC^C&&&CS&&CC^CC&C1=CC=CC=C1&&&
CC&CN&O=C1NC(=O)C2C1CN1C(=O)N(C3=CC=CC=C3)C(=O)C21C1=CC=CC=C1&CCl&&CC^FC(F)F&&&
CC1=NC2=CC=CC=C2S1&CO&CO&CC&CO&OC1=CC=C(Cl)C=C1&&&
CN&CC&O=C(CC(C1=CC=CC=C1)C1=CC=CC=C1)N1CCC2=CC=CC=C2C1&CC&C#CC(=O)NCCO&&&
CO&CO&C1=CC=CC=C1&CCl&&CC^C1=NCCN1&C1=CC=CC=C1&CCl&&&
CCC1=CC=CC=C1O&CO&CC1=NC2=C(C(=O)N(C)C(=O)N2C)N1CC1=CC=C([N+](=O)[O-])C=C1^CC&&O=C1CSC(=O)N1&&&
C=NNC=O&CC&CN^CC^C1=CC2=C[NH]N=C2C=C1&C1=CC=CC=C1&CC&CCl&CO&&CCl&&&&
CC&CC&C1=CC=CC=C1&CS&S&O=S&&O=S&NS^CN&CC&CN&NS&S&O=S&&O=S&CS^C1=CC=CC=C1&CC&&CC^C^CC^C=O&&&&CC^CC&&&
CC&C1=CC=CC=C1&CS&S&O=S&&O=S&NS^C1CCNCC1&CN&CN&C&C=O&&CC^C1=CC=CC=C1&CC&C1=CC=CC=C1&CC&C1=NCCN1&C1=CC=CC=C1&CC&C&CF&&CF&CF&&
CC&C1=C[NH]N=C1&CC&NC=O^CN^CN&C1=CC2=CC=CN=C2C=C1&CC&&&C1C2CC3CC1CC(C2)C3&&&
CC&CN&C1=CNCNC1&CN&&CC^C^C=O^C=O&&CN&CC&C=O^CS&&&CS&C1=NN=CO1&CC&C1=CC=CC=C1&CCl&&&
O=C(CN1C(=O)C2=CC=CC=C2C1=O)OCC(=O)C1=CC=CC=C1O&&&
O=C(CN1N=NC(C2=CC=CC=C2)=N1)NCC1=CC=CC=C1&&&
CC&C1=CCOC2=CC=CC(=C2)CCC=CCCC=CCCCC=C1&CO&&CO&CO&CO&&
CC&CC&C&CC&&CC^C&CN&&CC^NC=O&CN&C&CC&CC^CC^CC&NC=O&CO&CN&&&C&CC&CC^CC^C1=CC=CC=C1&NC=O&CI&CN&&&C&CC&NC=O^CC^CN&C&CC&CC&NC=O&&CC^CN&&&C&CC&&CC^NC=O&CN&CC&CC&CC&CC&CC&CC&CC&CC&CC&CC&CC&CCNC=O&CN&C&CC&CC^CC^C1=CC=CC=C1&O=CO&&&&&
CC&CC&CC&CC&CC&CC&CC&CC&CC&CC&CC&CC&CC&CC&C#C&CC&O=CO&CO&C&CC&CO^CC^CO&CO&C1CCOCC1&CO&CC&C1CCOCC1&CO^CO^CC&&&&CO^CO^CO&CO&&&CO&&&CO&&
O=CC1=C(F)C=CC=C1F&CN&NC1=NC=C(Cl)S1&&&
CO&CO&SC1=NC2=CC=CC=C2N=C1&CS&CC^CC^O=CN1CCC2=CC=CC=C21&&CC&&&&
CC&C&CN&CN^CC^CC&C1=CC=CC=C1&C&&&C=O&&CN^CN&C1=CC=CC=C1&CS&S^CN^O=S&C1CCNC1&&O=S&&&NS^C1CCCNCCC1&&&
CSC1=NC=C(Cl)C(C(=O)NC2=CC=C3OCCOC3=C2)=N1&&&
CN&C1=CN=CN=C1&CN&&C1=NCCN=C1^CN&CN^CN^C1=CC=CC=C1&C1COCCN1&CC&&&CN&C1COCCN1&&&
CCCCCCCCCCCCCC(=O)OCC&CC&C&C1COCO1&CC^CC^CCOC=O&CO&&&&&
CC1=CC=C(C)S1&CN&CN&C&C=O&&CN^CN&CC(N)C=O&CN&NC1=CC(Cl)=CC(Cl)=C1&&&
CNC1=CC=CC=C1&NS&O=CC1=CC([SH](=O)=O)=CC=C1&CN&CC1=CC=C(N)C(F)=C1&C=C&O=C1CSC(=S)N1&&&
CC&C&CN&&CC^NC=O&CN&C&CC&CC^CC^C1=CC=C2C=CC=CC2=C1&O=CN1CCC2(CCC3=CC=CC=C32)CC1&&&&&
CC&C1=CC=CC=C1&CC&C&CC&NC=O^CN^CN&N&C1CCCC1&NC=O&&&CC^CN^NC(=O)C1=NSC=C1&CC&CN&C1=CC=CC=C1&&&&&
CO&CO&C1=CC=CC=C1&C1=NC=NCC1&CN&C1CNCCN1&C1CCNCC1&C1=CC=CC=C1&C1=CCCC=C1&&&
C[&C&CC&&CC^C1=C[NH]C=N1&CC&CO^CN&&CC&C1=CC=CC=C1&CC&C#N&&&
CN&C(=CC1=NC=NC=C1C1=CC=CC=C1)C1=CC=C2C=CC=CC2=C1&&&
CO&CO&O=C(NC(CCNS(=O)(=O)C1=CC=CC=C1)CC1=CC=CC=C1)OCC1=CC=CC=C1&CN&CC(C)C^CO&&&CO^CN(C)CCO&&&
CCC&CN&N&CN&O=CC1=CC=C(C2=CN=C3C=CC=NN23)S1^CN&&CCC&&&
O=C(C1=N[NH]C(=O)C2=C1N=C1C=CC=CC1=C2)N1CCN(C2=CC=CC=C2)CC1&CO&&&
C=CCN1C(C2=CC(C(=O)C3=CC=C[NH]3)=CN=C2N)=N[NH]C1=S&&&
O=C1CCC2(CCN(C(=O)C3=CC=CC=N3)CC2)N1&CC&FC(F)F^CN&&CCO&&&
CC&CO&NC1=CC(C2=CC=CC(C=O)=C2)=CC=C1O&CN&CN^CN^CC1=CC=CN=C1&O=CC1=CC=C2C=CC=CC2=C1&&&&&
CC&CO&O=CO&CC&C1=CC=CC=C1&CN&NC=O&CC&CN&C1CNCCN1&CN&CC&C&CO&&CC^CO&CO&C1=CC=CC=C1&CC&C^CCl^C=O&&&&CC&&
C[SH](=O)=O&NS&C1=CN=C(N2CC3CC2CN3)N=C1&&&
CCCCCCCCCCCCCl&&&
CC&C&CCO&&CC^CO^CN&&CN&CC&C1=CC=C2C(=C1)CCC1=CC=CC=C12&CO&CO^CO^C&CO^CO^CCO&CC&CO^CO&CC^CO&CC&CO&C1=CC=CC=C1&&&CO&CC&CC&CO&CO&CO^CO^C1CO1&CC&&&CO^CO&&CO&CC&CO&CO&CC&CC&CC&C1COCOC1&CO&CO&&&&&&&
CC&C&CC&&CC^CC&C&CN&NC=O^CC^CC&NC=O&C&CN&CC&C&CO^CN^CC&&&NC=O&CC^CC^CC&CC&NC=O&C&O=CO&CN&CC&&&CC&CC^CN^O=CO&CC&NC=O&&&NC=O&CC&&&C&CC&CO^CN&&NC=O&CC&CN&NC(=O)O&CO&CC&C1=CC=CC=C1&&&
CC&C&CC&&CC^C1=CC=CC=C1&CC&C&CC&&CC&CN^CN&CC&C&CO&&CC^C&CC&CC^CN^C1=CC=CC=C1&NC=O&CF&CC&&&C&CC&&CN^O=C1NC(=O)C2=CC=CC=C12&&&
CC&CC&O=C1CC2CCC(CCC1NCC1=CC=CN=C1)OC(=O)NC(=O)CCCCO2&CC&&CC&CO&CN^CNC^CC&&&CN^CNC&&&
C=O&C&CC&C1=CC=CC=C1^CC^CS&C1=NC=C2C=C[NH]C2=N1&CS&CN&C&CN&FCF&C1=CC=CC=C1&&CF^CF&&&&CCl&&
C=O&C&CC&C1=CC=[NH+]C=C1^CN^[NH3+][O-]&C1CNCCN1&&&CN&C&C=O&&CC^C1=CC=CC=C1&CCl&&&
CCCCCS(=O)(=O)C1=NC=NC2=C1N=C[NH]2&&&
CN&C1=CCNCC1&C1=CSC=C1&CN&CN^CC^C&C&C=O&CN&&CC&C=O^CO&&&CO&C1=CC=CC=C1&CCl&&&
CO&CO&C1=CC=C(C2NCCC3=C2C=CC=C3)C=C1&CO&&CC&CBr&&
N#CC1=CC=CC(C2=CC=C3N=CN=C(N4CCOCC4)C3=C2)=C1&&&
CC&CO&CO&C1=CC=CC=C1&CN&C1CNCCN1&CN&CC&C1=COC=N1&CC&C1=CC=CC=C1&CF&&&
CCN1N=C(C2=CC=CC=C2)C(C)=C(C)C1=O&C=C&CC1=CC=C(F)C=C1&&&
CO&CO&C&C=O&&CC^C1=CC=CC=C1&CN&CN^CF^C1=CCNN=C1&&&C1=C[NH]C=N1&CC&C1=CC=CC=C1&CO&CO&&&
CO&CO&O=C1[NH]C2=C(C=CN=C2)[NH]1&CN&CN^CN^C&&CN^CC&C1=CC=CC=C1&&CC^CF&CO&&&&&
CC&CO&CO&C&C=O&&CC^CN&N&CN&&CN&&
CC1=C(C2=CC=CS2)N=C2C=CC(F)=CC2=C1C=O&CN&FC1=NC(N2CCNCC2)=CC=C1&&&
C=O&C&CC&C=C^CC^CC&C&C1=CC=CC=C1&CF&CCl&&C=C&CCl^C1CSCN1&&&C=S&&CN^C1=CC=CC=C1^C=O^CO&&&&&
CC&C1CCOCCCNCCCOCC1&CC&CN^CC^N&&CN^CN&C^C=O&CN^CC&&C1=CC=CC=C1^CC&&CC^CN&C1=CC=CC=C1&CO&CN&CC&&&C&C&C=O&CF&&CC&CF^C1=CC=CC=C1&&CF&&&&
CO&CO&CC&C1CCNC1&CN&CC^C1CCNCC1^C&NS&CC&S&&CC^CS&&&&O=S&O=S&&
COC1=CC2=NC3=C4C(=C2C=C1)CCCC4OC3&CN&CN&CCCN1C=CN=C1&&&
COC(=O)C(C)NC(C)=O&CN&O=C(OCC1=CC=CC=C1)C1=C(C2=CC=CC=C2)CCNC1&&&
COC1=CC=C(N)C=C1&N&CN&CC=O^NS^CN&CC1=NN(C)C(C)=C1[SH](=O)=O&CN1CCNCC1&&&&&
CC&C1=CC=CC=C1&CC&C1=COC=N1&CC&CN&CN&CC&C1=CC=CC=C1&CCl&&&
CCN(CC)[SH](=O)=O&CS&O=C(COC(=O)CNC(=O)C1=CC=CC=C1)NC1=CC=CC=C1&CN&&CC^CC(C)C&&&
N#CC1=CC=CC(CCC2=CC=C(C3=CC=C4[NH]N=CC4=C3)C=C2)=C1&&&
CC1=CCC(=O)CCCC(C)=CCCC2(C)OC2CC1&&&
CCCC&CC&O=C(CNC(=O)C1CCCN1)NCC(=O)NCC(=O)NC(CC1=CC=CC=C1)C1=NC=CS1&CC&CC(C)C^CC&&&CO&CC^CC(C)C^CC&&O=CNC(CCC(=O)O)C(=O)NCCO&&&
CO&CO&C1=CC=CC=C1&CC&C=C^CO^CC&CO&O=C1C=COC2=CC=CC=C12&&&&&
O=C(O)C1=CC=CC(O)=C1&CO&OC1=CC=C2CC3NCCC4(CCCCC34)C2=C1&CN&CC&C1CCC1&&&
CO&CO&C1=CC=C2C=CC=CC2=C1&CC&CC&NC=O&CN&C1=CC=CC=C1&CF&&CO^CO&&&
CCC1=CC2=CC(=O)C=CC=C2N=C1SCC(=O)N(C)C1CCS(=O)(=O)C1&&&
CCOC1=CC=C(CN2C(=O)C3=CC(=O)[NH]C=C3C2=O)C=C1&&&
CC&CC&C&CC&CO^C1CCNCC1&&CC&C1=CC=CC=C1^C1=CC=CC=C1^CC&C1=COCO1&&&&&
CO&CO&C1=CC=CC=C1&CC&C1=C[NH]N=C1&CC&C=N^CN^NN&C1CCCCC1&CN&&&C1=N[NH]C=N1&&&
O=CC1=CC=CC=C1&CN&NC1=CC=C2N=NN(O)C2=C1&&&
CC&O=C1N=C[NH]C2=C1C(C1=CSC=C1)C=CO2&CC&&CC^FC(F)F&&&
CO&CO&C1=CC=C(OCC2=CC=CC3=CN=CN=C23)C=C1&CN&&CN&&
CN(C1=CC=C(F)C=C1)S(=O)(=O)CC1=CSC(N(C)C)=N1&&&
CC&CO&CO&C1=CC=CC=C1&CC&C^CO^CC&CO&CO^CN^CC&CO&NC=O&&&&&CC&C1=CC=C2C=C3OCOC3=CC2=C1&&&
CCC1=CC=C2C=CC=C(OCCCCN(C)CC(O)COC3=CC=C(C(=O)NC4=CC=CC=N4)C=C3)C2=N1&&&
CN(C)C(=O)CCN1CCN(C(=O)C2=CC(Cl)=CC(C3=CC=C(C#N)C=C3)=C2)CC1&&&
CC&O=C1C=C(C2=CC=CC=C2)OC2=CC=CC=C12&CO&&&
CC&CC&CC&CC&CC&CC&CC&CN&C1CNCCNC1&C=O&&CC^CC^CN^C1=CC=CC=C1&CN^CN^CO&C&C^C=O&&C=O&C=O&&&&CC&CC^C1=CC=CC=C1&CC&CC&&&CO&&&
CO&CO&C1=CC2=CC=CN=C2C=C1&CN&CN^CO^C1=CC=CC=C1&CO&CC&&&CC&CC&C1=CC=CC=C1&CF&&&
CN&CC&O=C1CCN1C1=CC=CCC1&&&
CC1=CC=C(NC2=C(C#N)N(CC3=CC=CC(Cl)=C3)C(C)=C2C#N)C=C1C&&&
CC&CO&CO&C&C=O&&CC^CS&CS&C1=NN2C=NN=C2S1&CC&&&
CC&C1=CNCC1&CC&CC^CN^CC&C^C1=CC=CC=C1^C&CN&CC&C=O&&C=O^C&&CC&&CF&C1=CC=CC=C1&&CF^CCl&&CF&&&&
CC&CO&CO&C&C=O&&CC^O=C1NC2=CC=CC=C2C12CN1N=CC(F)=C1C2=O&&&
CC&O=C1[NH]C=CC(NCCC2=CC=CC=C2)=C1C1=NC2=C(C=C(N3CCOCC3)C=C2)[NH]1&CCl&&&
O=CO&CC&C1CCCCC1&CC&C&C=O&&CN^NC1=CC=CC(Br)=C1&&&
O=C(C1=CC=C(OC2=CC=CC=C2)C=C1)C1=CN(CC2=CC=CC=C2)C2=CC3=C(OCO3)C3=CC=CC1=C23&CF&&CF&&
CC&O=C(NC1=CC=CC=C1)NC1=CC=C2OCCCCCOC(CNC(=O)NC3CCCCC3)CCNC(=O)C2=C1&CC&&CN^CCCO^CF&&&&
CC&CN&N&CCN&&CN^CC&CC&CN&C1=CC=C2C(=C1)[NH]C1=CC=CC=C12&CN&NC=O&CC&C1=CC=CC=C1&CCl&&&
COC1=CC=C(S(=O)(=O)OC2=C(C)C=C3C(=C2C)OC2(C4=CC=C(OC)C=C4)CCCCC32)C=C1&CN&CNC&&&
COC1=CC=C(C=C(C(=O)C2=CC=C(Br)C=C2)S(=O)(=O)CC2=CC(F)=CC(F)=C2)C=C1&&&
CC&C1CCC2C(C1)CCC1C3CCCC3CCC21&CO&&CC&CO&CO&&
CC1=NN(C)C2=C1SC(N1CCOCC1)=C2C1=CC=CC=C1&&&
CC1=CC=CC(C)=C1&CN&CN&CC1=CC=C(C2=CC=C(CC(C#N)NC(=O)C3NC4CCC3C4)C=C2)C=N1&CC&C&C=O&&CN^C1CCNC1&&&
C1=CC=C(CN2C=NC3=CN=C(N4CCCC4)N=C32)C=C1&&&
COC1=CC=C(C2C=CCN3C(=O)COC23)C=C1&CC&C^CC^C=O&CC=O&&CN^CN&CN&CN&CC1=CC=CC(Cl)=C1&CC1=CC=CC=C1&&&&&
CC(C)(C)C1C2=C(CCN1C(=O)C1=C3CCCCC3=N[NH]1)C1=CC=CC=C1[NH]2&&&
C#C&CC&C&C1=CC23CCC1CC2C12CCCC4OC1C4(CCC1OC3)C2&CC^CO&&&&
CO&C1=CC=CC=C1&C1=CCOCC1&CC&C1=CC=CC=C1^C1=NCCN1^CF&&&&&
CCCCC1=NOC(CCCC)=N1&CO&CC1CCC(=O)C(C)C(O)C(C)(O)COC(=O)C(C)C1O&CO&CO^CC^CCC1=CC=CC=C1&CC&&&&&
CC&CO&CO&CC&C1CCNC1&C=O&&CN^C1=CC=CC=C1^C1=CN=CCC1^CO&CC&CO^CO^C^CO^C&CO&C=O&&C1COCO1^CC&&&&CO^C=O&&CC^CO&&&&&CC&C&CC&&CC&CC&&
CCN1C(CC(C)C(=O)O)=N[NH]C1=S&CC&C1=CC2CCC1O2&&&
NC(=O)NC1=CC=CC=C1&CN&C1=CC=CC=C1&CN&NC(N)=O&CN&C1=CC=CC=C1&&&
NCC(CS)C(=O)O&&&
CO&C1=CC2=CC=CN=C2C=C1&CC&CC&C1=N[NH]C=N1&CC&C=NN&CN&C1=CC=C2N=CC=CC2=C1&CCl&&&
CC&O=CO&CO&CC&C&C=C1CC2C3CCC(C=NO)C3CCC2C2CCC(=NO)C=C12&CC^CC&CC&&&CC^C1=CC=NC=C1&&&
CC&C1CCOC1&C=O&&C=C^C^C=O^CN&&&&CC^CC&C1CCOC1&CO&&&
CS&CS&C1=CC=CC=C1&CC&O=C1OCC2CC3=CC4=C(C=C3CC12)OCO4^CO^CN&CO^CO^NC(=O)N1CCNCC1&C1CC1&&&CN&&&C1=CC=CC=C1&CO&CO&C1=CC=CC=C1&&&
CC&C1=CON=C1&CC&&CC^CO&CO&C1=CC=CC=C1&CC&O=CNC1=N[NH]C2=CC=CC=C12&CN&&&
CCN(CC)CCOC=O&CC&C1=CC2=CC=CN2C=C1&CO&&CCl&CC^C#N^CN&&&CC&&
CO&CO&C1=CC=CC=C1&CN&SC1=NC2=CC=NN2C=C1&CS&C^CC^CCC&C#N&&CC&&&&
CC&C&CC&&CC^CC^CN^C1=CC=C2[NH]C=CC2=C1&CN&&&CC&C&CO&&CC^C1=CC=CC=C1&CC&C#N&&&
CCC&CN&O=C(NNC(=S)NCCC1=CC=CC=C1)C1=CC(C2=CC=CC=C2)=N[NH]1&&&
O=C1NC2=CC=CC=C2CO1&&&
CO&CO&C1=CC=CC=C1&CN&N[SH](=O)=O^CN^CS&CN&&&C1=CC=C2N=C3C=CC=CC3=CC2=C1&&&
CN1C(=O)OC2=C(C3=C(CCNC3)C3=CC=CC=C23)C1C1=CC=C(C(C)(C)C)C=C1&&&
CC1=C(C(=O)NN=CC2=CC=CC=C2Cl)C=NN1C1=CC=CC(Cl)=C1&&&
C=O&C&CC&CN^CN^CN&CN&CC&C1=CC=CC=C1&CO&CS&&&S&O=S&&O=S&NS^CN&C1C2CC3CC1CC(C2)C3&&&
CO&CO&O=C(NC1CCN(CCCCCNC(=O)C2CC3=CC=CC=C3CN2)CC1)C1=CC2=C3OCOC3=CC=C2C=C1&&&
O=C(COC(=O)CCSC1=CC=CC=C1)NC1=CC=C(C(F)(F)F)C=C1&&&
CC&CC&CC&CC&CC&CC&C&CC&CO^CN&&C1=C[NH]N=N1&CC&CN&CN&C1=CC=CC=C1&CC&C^CO^C=O&CO^CO&CO&&CO&CO&&&&&
CO&CO&C1=CC=CC=C1&CN&CN&C&C=N&&CN^CN&C&C=N&CN^CN^C1=CC=CC=C1&CN&&&C1=CC=CC=C1&&&
CC&C&CC&&CC^CC&C&CN&CN^CC^C&C&C=O&C=O&&CO&CN^CO&CN&CC&C&C1=CC=CC=C1&CC&&&C=O^CC&&CC&C1=CC=CC=C1&&&
C1=CC=C(CNC2=CC3=C(C=N[NH]3)C=N2)C=C1&&&
O=C(NC1C2CC3CC(C2)CC1C3)C1=CC=CN=C1&CF&&&
CS(=O)(=O)C1=CC=C(C(=CC2=CC=C(C3=CC=C(F)C=C3)O2)C(=O)O)C=C1&&&
CC1=NC(CN2CCCCC2C2=NC(C(C)C)=NO2)=NO1&&&
O=C(NC1=CC=CC(C2=CC=NC3=C(NC4=CC=CC=C4)C=NN23)=C1)NC1CCCCNC1&CF&&CC^FC(F)F&&&
O=S(=O)(NCC1CCC2=CC=CC=C21)C1=CC=CC=C1&CC&FC(F)F&&&
CC&CO&CO&C1=CC=CC=C1&CN&C1=NN=C[NH]1&CS&CS^CC^CC&C1=CC=NC=C1&C&&&C=O&&CN^CN&CC&C&C=O&&CN^CN&CC&C1=CC=CC=C1&&&
O=C(CC1=CC=CC=C1F)NC1=CN=C(N2CCSCC2)N=C1&&&
CC&C1=CC=CC=C1&CN&C1CCNC1&C=O&&CS^CS^C=O^C1=NCCO1&&&C1=CC=CC=C1&&&
N=C(N)N&CN&CCC[SH](=O)=O&NS&NC1=CC=CC2=CC=CC=C12&&&
C#N&CC&O==NC1=NC=CC=C1&CC&C1=CC=C2SC=CC2=C1&&&
CO&CO&C1=CC=CC=C1&CN&NC=O^CO^CC&CO&CC&&&CS&SC1=NC=CC=N1&CC&C1=CC=CC=C1^CC^CF&C&&&FCF&&CF&&
C#CC&CN&C1=C2NC3=CC=CC=C3C23CCNC(CC2=CC=CC=C21)C3&CN&CCCCCCCCN^CO&&CO&&&
NC(C(=O)NCC(=O)O)C1CCCOC1&&&
CC1=N[NH]C(N)=C1&N&CN&O=CC1=CC=C(Br)C=C1^CN&&CC1=CC=CO1&&&
CCCOC=O&CC&C1=CC=C(CC2=CC=C3[NH]C=CC3=C2)C=C1&CC&&CO^CO&&&
CC&NC(=O)C1=NC=CC=C1&CN&CC^CO^C1=CC=NC=C1&CO&&&CC&CS&N[SH](=O)=O&&&
CC&C1=CC=CC=C1&CBr&&CC^CN&C1=C[NH]N=N1&CC&CS&SC1=NC=C2[NH]C=NC2=N1&CN&&&
COC1=CC=C(F)C=C1C1=CC=C(C(F)(F)F)C=C1C1CCC2(CCN(CC(=O)NCC(=O)O)CC2)CC1&&&
CC&C1=C[NH]N=C1&CN&NC=O^CN^CC&&&C1=CC=CC=C1&CN&O=C1NC(=O)C2C1C1C(=O)CCCCN1C2C1=CC=CC=C1^C[NH3+]^CC&O=[NH+][O-]&C1=CC=CC=C1&&&&&
CO&CC&C1=CC=C(NC2=NC=C(CCC3=CC=CN=C3)C=N2)C=C1&CF&&&
C=O&C&CN&CN^CC^C&C1=COC=C1&C=S&&&&CN^NN&CN&C&C=O&&CC^CN&C1CNCCN1&C=O&&C1=CC=CC=C1&C^CC&C1=CC=CC=C1^CC&&C1=CC=CC=C1&&&
C=NNC(=O)C1=N[NH]C=C1&CC&C1=CC=CC=C1^CC^CO&C1=CC=CC=C1&O=CO&CCl&CC&&&C1=CC=CC=C1&CS&O=[SH](=O)N1CCOCC1&&&
CC&CO&CO&C1=CC=CC=C1&CC&C&CN&NC=O^CP^CC&O=[PH](O)O&&&&&
CN&CN&C&C=O&&CO^O=CCO&CN&CN&CC&CO&CO&CC&CO&CO&CO&CC1=CC=C(C(=O)O)C=C1&&&
O=CO&CC&C1=CC=CC=C1&CO&CO&CC&C1CCNCC1&CN&CC&CS&S&O=S=O&&CS^CC&C1=CC=C2OCOC2=C1&&&
CC&C1=C[NH]N=C1&CC&&CN^O=C1C=C[NH]N=C1&CN&C1=C[NH]C=C1^CCl^CC&&&O=CO&&&
CCCCCCCCCCCCCCCC&CC&O=C(NCC[N+]1=CN2CC=CC2=C1)C1=CC=C[NH]1&CC&CC(C)C^CN&&CN(C)C=O&&&
CC1=CC=CC(N2CCNCC2)=C1&CN&CC=O&CS&SC1=NC2=CC=CC=C2N1C1CCCCC1&&&
C=C&CC&NC=O&CN&C1=CC2=C(NCCC2)C(N2CCN(C3=NC=CS3)CC2)=C1&CC&NC=O&&&
CC(C)CC1(C(=O)NO)CCN(S(=O)(=O)C2=CC=C(OCCC3=CC=CC=N3)C=C2)CC1&&&
CO&CO&C1=CC=CC=C1&CF&&CC^C1=CC=NC=C1&CC&C1=CC=CC=C1^CC^CC&C#N^CN^C1=C[NH]N=C1&&&&&CC&&CN&CC&&
O=C1C2=C(C(=O)N1NC1=CC=CC=C1)C1=C(C3=C2C2=CC=C(O)C=C2[NH]3)N(O)C2=CC(O)=CC=C12&&&
CC&O=C(CCCC1=CC=C2CCCNC2=N1)N1CCN(C2=CC=CC=C2)CC1&CCl&&CCl&&
CN&C&C=O&&CC^CC&CC&C1=CC=CC=C1&CN&CN^C[NH3+]^C1=CCCN=C1&[NH4+]&C1=CC=CC=C1&[NH2+]=O&CC^C1=CCCC=C1&[NH3+][O-]^C1=CC=NC=C1&CC&&&&&CC&C1=CC=CC=C1&&&
CO&CO&C1=CC=C(N2C=NC3=C2N=CN=C3)C=C1&CN&CNC^CC&&&&
CN&CN&CC&C&CC&CC^CN^C1=CC=C2C=CC=CC2=C1&N&CO&CN&CO^CO&CN&&CO&&&&&
CC1CC(=O)C2=C3C(=CC(F)=C2)C(=O)C(C(=O)NC2CCC(NS(=O)(=O)CC4=CC=CC=C4)CNC2=O)=CN31&&&
CN&CN&C1=CC=NC=C1&CBr&&&
C1=CC=C(C2=CSC(NN=C3CCCC4=CC=CC=C34)=N2)C=C1&&&
CC&CC&C&CC&CC^CS^CC&CS&C1=CC=C2C=CC=CC2=C1&C1=CC=CC=C1&&&CC&O=CN1CCCCC1^CO^CC&CO&O=CO&&&&&
CCCC1=N[NH]C(C=O)=C1&CO&CO^CN^CC1=CC=C(F)C=C1&CN&&&CC=O&CN&C1CNCCN1&CN&O=CC1=CC=CO1&&&
CC(C)(C)C(=O)O&CO&O=C1C=[N+]([O-])C2=CC=CC=C12&CC&C#N&&&
CN&C1CNCCN1&CN&C1=CN=CN=C1&&&
CN&C1=CC=C(CC2=CC=C(OC3CCNCC3)C(C34CCC(OC5CCCCC5)CC3)=C2)C=C1&CF&&C^CC&&CO&&
C=CCC=CC(=O)CC(O)CC(=O)O&CO&C1=CC23CCCN2CCC2=CC4=C(C=C2C3CC1)OCO4&CO&CO&&&
COC1=CC=C(C)C=C1OC&C=C&CC=O&CN&NC1=C[NH]N=C1C=O&CN&CC1=CC(N)=CC=C1F&&&
CC&CO&CO&C&C=O&&CC^C1=CC=CC=C1&CO&CO&CC&C1=CNC=NC1&C=O&&C1=CSC=C1^CC&&CC&&
O=C(C1=CC=CC=C1)N1N=C(NC2=CC=CC=C2)C2=CC=CC=C21&CO&&&
CC&C1=CC=CC=C1&CN&C1=CNCCNC1&C=O&&CN^CC^C1=CN=CNC1^C1=CC=CC=C1&CC&CC&CO^C1=N[NH]C=N1&CC&&CC&&&C1=COC=C1&&&
COC1=CC=C(C(=O)N2N=C(C)C=C2C2=CC=C([N+](=O)[O-])C=C2)C=C1&&&
CC1(C)CC2=CC=CC=C2C(N2CCN(CCNC3=CC=C(F)C=C3)CC2)C1O&&&
CCC1=NC2=CC=C(S(N)(=O)=O)C=C2S1&&&
CCCCCC&CN&C1=CC=C2C(=C1)COC1=CN=C(N3CCNCC3)N=C12&CCl&&&
COC1=CC(C2=CC(=O)C3=CC(O)=C(OC)C=C3O2)=CC=C1O&CO&CC^CO^CO&CC^CO^CO&CO&CC&CC&CO&CO&CO&CO&CO&CO&CC1=CC=CC=C1&CO&CO&&&CC&&&CO&CO&NC1=CC=CC=C1C=O&CN&CC&CO&CO&CC&CO&CO&CCN1C=C(C(=O)C2=CC=C(O)C=C2)C2=CC=CC=C21&&&
O=CN1CCN([SH](=O)=O)CC1&CC&C1CCOC1^CS&&C1=CC=C2C=CC=CC2=C1&&&
CC1=CC(C)CC(C)(C)C1&C=C&CC1=CC=C(C2=CC=CC=C2)C=C1&&&
CC&CC&CC&CO&CO&C1=CC=CC=C1&CC&CC^CO^CN&CO&NC=O&&&CC&C1=CC=CC=C1&CCl&&CC^O=CO&&&
CCC1=CC=C(OC)C(OC)=C1&CN&CN&C&C=O&&CC^CC1=C(C)C2=C(N=CN=C2N2CCCCC2)S1&&&
CCO&CO&O=C(NN=CC1=CC=CC=C1)C1=CC=CC=C1&CF&&CO^CO^CO&&&&
CO&CO&C1=CC=C2C(C3=CC=C(CCN4CCCCC4)C=C3)=NC=CC2=C1&&&
CC&C1=C[NH]N=C1&CN&CC&O=CN1CCCCC1&CC&O=C1C=CC=C[NH]1&&&
CC&C&CC&&CC&CC^C&C=O&&CO^CO&CC&CC&C1CC2CNC(C1)C2&C=O&&CN^CO^C=O&&&&
N#CC1=CC=C(F)C=C1C(=O)NCCS(N)(=O)=O&&&
C=O&C&CO&&CC^CC&C&CN&CN^CC^C&C&C=O&C=O&&CC&CN^C1CCNCC1&CN&CN&C&C^C1CCCCC1^CC&C=O&&&CC^CC&CC^C1CCC1&C&C&&&C=O&CC&&CN^C1=CC=CC=C1^C1CCCCC1^CN&&&&&C1=CC=CC=C1&&&
CC=O&CC&O=C(CC1=CC=CC=C1)NC1=NC=CS1&CC&&&
CO&CO&CC&CN&N=CN&CC&[O-][N+]1=C2C=CC=CC2=[N+]([O-])C=C1&CC&C#N&&&
CC&S=C(NC1=CC=CC=C1)N1C=CC=N1&CC&&&
C=C&CC&O=C1C=C2CCC3C(=C2CC1)C(C1=CC=C(C2=CC=CC=C2)C=C1)CC1C(CC2CCOC2=O)CCC31&CF&&CF&CN^CN^CC&&&&
CN&N&CN&CCCS(=O)C1=CC=CC(C#N)=C1^CN&&CC1=CC=CC=C1&&&
CO&CO&C1=CC=CC=C1&CN&C1=NN=C[NH]1&CC&CC^CC^CC&C1=CC=NC=C1&C1=CNCC1&&&C1=CC=CC=C1&&&
CCOC(=O)C1=C(NC(=O)CN2C3=CC=CC=C3SC3=CC=CC=C32)SC2=C1CCC(C)C2&&&
CC1=CC(C)=CC(N2CCNCC2)=C1&CN&CC(C)C=O&CO&CC1=CC(=O)OC2=C(C)C(O)=CC=C12&&&
OCC1OC(OC2=C(C3=CC=C(O)C=C3)OC3=CC(O)=CC(O)=C3C2=O)C(O)C(O)C1O&&&
O=C(O)C1=C(OS(=O)(=O)C2=CC=C(O)C=C2)C=CC=C1OS(=O)(=O)C1=CC=CC=C1N1CCNCC1&&&
CO&CO&O=C1NCCC2=C1N=CS2&C[NH3+]&O=[NH+][O-]^CC&&&&
CO&CO&CC&C=C&CC&C1CCCCC1&CC&&C1CCCC1^CC^C1=CCCCC1^CC&C=O&C1=CC=CC=C1&&CC&&&&
CN&C1=C[NH]N=C1&CC&C1=CC=CC=C1&CN&N&N[SH](=O)=O&CS^CN^CC&C1=CC=C2CCCCC2=C1&C1=CC=CC=C1&CC&CF&CC&&&O=CO&&&
CCl&C1=CC=CC=C1&CS&CS&C1=CC=CC=C1&CCl&&CC^C1=CC2=C(N=C1)OCC2&&&
CC&CC&C&CC&CC^C1CNC1^CC&C=O&C1=CC=CC=C1&&CO&&CO^CN^C&C&CC&C=O&&CC&CN&CC^NN&&&C=N&CC&C1=CC=CC=C1&CN&N&CN&&CN&&
CC&C1=CC=C(CCNC2=C(C3=NC=CS3)N=C3C=CC=CN23)C=C1&CN&&CC^C#N&&&
C=O&C1=CNC=NC1&C1=C[NH]C=N1&CS&CS&CC&C1=CC=CC=C1&CCl&&&
CCCOC(=O)NC(C=O)C(C)C&CN&C1COCCN1&&&
COC1=CC=CC(C2=CC=C(^CS^CC(N)C(=O)O)C=C2)=C1&CS&&&&&
CC&C1=CN=CNC1&CC&C^CC^C=O&C1=CC=CC=C1^C1CSCN1&CN^CF&C=C&C1CCNC1&&CF^CC^C=O^CC&&&C1=CC=CC=C1&&&C1=CC=CC=C1&CF&&&&&
O=C(CN1C=CC=N1)NCCC1=CC=CC=C1&&&
COC1=CC=C(C(=O)O)C=C1OC&&&
CO&O=CO&CC&CN&C1=C[NH]C=C1&CC&O=CNC1=NC=CS1&CC&&&
COC1=CC=C(C2=NN=C(SCC(=O)NCC3=CC=C4OCOC4=C3)O2)C=C1&&&
CO&CO&C1=CC=CC=C1&CC&C1=CC=NC=C1&CC&C#N^CS&&CS^CN^CC&&&C&C=O&&CN^CN&C1=CC=CC=C1&C1COCO1&&&
CN&N&CN&&CN^CC&CC&CN&CN&O=C1[N+]2=CC=CC=C2C2=C1C1=CC=CC=C1C(=O)C2=O&&&
CC&C1=CC=CC=C1&CC&CO&CO&O=S1(=O)CCN2C=NN(C(=S)[S-])C2=N1&CS&C1=CC=CC=C1&CC&&CC&&
CN1C=C(Cl)C=C(O)C1=O&&&
C=C1SC(=S)NC1=O&CC&C1=CSC=C1^CN&&CC&C1CCOC1&&&
CO&CO&C1=CC=CC=C1&CO&CO^CC&&C^CP^CC&C[PH+](C)C&&CC^CN&&CC&&CC&CC&C#N&&&
NC(=O)N1C=C(N)C2=CC=CC=C21&CN&C&C=O&&CN^O=C1CC2N1C1CCC2NC21&CC&C&C=O&&CN^NC1=CC=CC=C1&&&
CN&N&CN&CC^CN^CC&C1=NCCO1&CC&C1=CC=CC=C1&CC&CCl&C&&CCl^C=O&&&&CO&&
CCC1=CC=C(Cl)C(Cl)=C1&CO&CO&C1=CC2=CC(=C1)COCCNCCC1=CC=CC(=C1)S2&CC&O=CO&&&
O=C(O)C1=CC2=C(O1)C(CC1=CC=CC3=NON=C13)=CC1=C2[NH]C2=CC=CC=C21&&&
NC1=NC2=CC(N=CC3=CC=CC=C3)=C(N)C=C2[NH]C1=O&CN&C1CCNCC1^CN&&C1CCNCC1&&&
CO&CO&C1=CC=CC=C1&CN&NC=O&CC&O=[SH](=O)N1CCC2=CC=CC=C21&CS&C1=CC=CC=C1&CBr&&&
CC&CO&OC1=CC=C2N=C(C3=CC=CC=C3)C3=C(OC2=C1)C(C1=CC=C(Cl)C=C1)=CN3C1=CC=CC=C1&&&
CF&C1=CN=C(C2=CC=C(C3(C4=NOC(C5=CC=CN=C5)=N4)CCC3)C=C2)C(CN2CCNCC2)=C1&&&
CC&CC&CC&CN&N&NC1=NC(=O)CCN1&CC^CN^C1=CC=CC=C1&&&CC&O=CO&CO&CC&&&
CO&CO&C1=CC=CC=C1&CC&C&C=C&CC^CN^C&C1=NCNCC1&C=O&CC&&CC&C1=NNCN1^C1=CC=CC=C1&C=S&&&&&
O=CN1CCCCC1&CC&CC^CN^CC&CN&C1CCCCC1&CC&&&C1=CC2=CC=CN=C2C=C1&&&
CO&CO&C1=CC=CC=C1&CN&NC=O^CC^CC&CC&C1=CC=NC=C1&NC=O&CO&CN&CO&C&&&CC&CC^CC^CS&O=CO&S&&&O=S=O&&CS&&
CC&C&C=O&&CO^OS&S&O=S&&O=S&CS^C1=CC=CC=C1&CN&C1CSCN1&C=O&&C1=CN=CN=C1^CN&CN&C1=CC=CC=C1&CC&&CC&&
COC1=CC=C(C2=CN(CCCCCOC3=CC4=C(C=C3OC)C(=O)N3CCCC3C=N4)N=N2)C=C1&&&
O=C(NC(C(=O)NC1CCCC1C(=O)NC(CCC1=CC=CC=C1)C(=O)C1=NC=CO1)C1=CC=CC=C1)OCC1=CC=CC=C1&&&
CO&CO&C1=CC=CC=C1&CC&C1=NOC=N1&CC&C1CCNCC1&CN&C&C=O&&CC^C1=CC=CC=C1&CO&CO^CF&&&&
CC&O=CS&CS&CC&CS&SC1=NC=C2C=CSC2=N1&CN&&CN&&
CN&C&CC&CC^CC^O=CN1CCC2CC21&O=CN1CC2=CC=CC=C2C1&CC&CF&CO&&&CO&CC1=CC=CC=C1&&&
O=C1[NH]C=NC2=CC=CC=C12&CC&C=C^CN^CC&CC&C1=CC=CC=C1&C1=CC=CC=C1&CCl&&&&&
CN&N&CN&&CN^C=N&CN&C1=NSCC1&C1=CC=CC=C1&&S^O=S&&O=S&&
C=CCO&CO&C1=NC2=C(C=N1)N=CN2C1CCCO1&CC&&CO&CO&&
CC(C)C&CN&CN&CC=O&C=C&CC1=CC=C(C2=NC3=CC=CC=C3O2)C=C1&&&
CCOC(=O)C1=C(N)N=CN=C1C1=CC=CC(O)=C1&&&
C=C&CC&O=C1CCC2C3=C(CCN12)C1=CC=CC=C1[NH]3&CC&C1=CC=C2[NH]C=CC2=C1&&&
FC(F)(F)C1=CC=C(N2CCC3(CC2)OCCN(C2CCOCC2)C3=O)N=C1&&&
O=CO&CC&C1=C[NH]N=C1&CC&C^CCl^C=O&&&&CC^C1=CC=CC=C1&CCl&&&
CO&O=CO&CC&CC&O=C1NC2CCCOC2COC2=CC=CC=C12&CN&NC(N)=O^CN^CN&&&C1=CC=CC=C1&&&
CCOC(=O)COC1=CC=CC=C1C=C1SC(=S)NC1=O&&&
C=O&C1CCNC1&C=C&CC^C1=CC=CC=C1^C1=CC=CC=C1&CO&CO&&&CO&CC&CN&CN&CC&C1=CC=CC=C1&&&
C=O&C&CN&CN^CC^C1=CC=CC=C1&C1=CON=C1&CO&C1=CCNCC1&CO&&&C1=CC=CC=C1&&&
CC&O=C1NC2(CC3=C(C=C4ON=C(C5=CN=CO5)C4=C3)[NH]2)CO1&CN&&&
CO&CO&C1=CC=CC=C1&CC&C=N^CO^CN&CO&C1=CC=CC=C1&&&CC&C1=NN=CO1&CC&C1=CC=CC=C1&CO&CO&CC&C1=CC=CC=C1&&&
CN1N=C(C(F)(F)F)C2=C1C(N1CCC3=C(C1)C(C(=O)N1CCCCC1)=NO3)CC2&&&
CCC(=NOC)C1=CC=CC=C1&CN&C1CCNC1&&&
CC&C1=CC=C(N2N=C3C=CC=CC3=N2)C=C1&CN&&&
O=C(CN1CC(CNC(=O)C2=CC=CC=C2)CCC1=O)NCC1=CC(C(F)(F)F)=CC(C(F)(F)F)=C1&&&
CCC&CN&O=CN1C(=O)[NH]C2=NC=CC=C21&&&
C=O&C&CC&C1=CSC=C1^CN&&C1CSCCN1&C1=CC=CC=C1&&C1=CC=CC=C1&&
CO&CO&N#CC1=C(C2=CC=C3CC3=C2)C(C(=O)CC=O)=C(N)S1&&&
CO&CO&C1=CC=C2C(=C1)[NH]C1=CN=CC=C12&CC&CN(C)CCNC=O&&&
CC1=CC(=O)C(O)C2(C)C1CC1OC(=O)CC3C(C)C(O)C2C13C&CC&C&C=O&&CO^CO&CN1CCCCC1&&&
CC1=CC2=C(C3=C(NC4=CC=CC=C4)N=CN=C3NCCCNC3=CC=CC=C3C(=O)C3=CC=CC=C3)C=CC=C2S1&&&
CC&C&CC&&CC^CC&CN&NC=O&CC&C&C=O&&CC^C&CC&CC^CN^C1CCCCC1&NC=O&&&CC&C&CN&NC=O^CC^CC&C&CC&CC&C&&CC^CN&&&NC=O^CC^CC&C&C1=CC=NC=C1&CC&&&&CC&&
CC&CN&C1=CCNCC1&C=O&&C1=CCCCC1^C1=CCNCC1^C1=CC=CC=C1^CN&CCl&C^C1=CC=CC=C1&&C=O&CO&&CO&&CO&CC&C1=CC=CC=C1&&&
O=C(NC1=CC=CC=C1)C1=CC2=CC=CC=C2N=C1&CCl&&CO&&
COC=O&CC&O=C1C(C2=CC=CC=C2)=CN(CCN2CCOCC2)C(=O)N1CCC1=CC=CC=C1&&&
O=CCCC1=CC=C(C2=NC3=CC=CN=C3[NH]2)C=C1&CN&C1=CC=C2C(=C1)OCCC21CCNCC1^CN&&CN&CC1=CC=CC=C1&&&
CC1=CC=C(N)C=C1&CN&C&C=O&&CN^CC1=NN=C(N)S1&&&
CCC1=CC=CC=C1NC(=O)CSC1=NN=C(NC2=CC=CC(Cl)=C2)S1&&&
CC&C(=NNC1=NC(C2=CC=CC=C2)=CS1)C1=CC=CC=C1C1=CC=CC=C1&CBr&&C[NH3+]^O=[NH+][O-]^CI&&&CC^CP(=O)(O)O^CBr&&&&
CC&C&CC&C1=CC=CC=C1^CC&&O=CO&&&
CC&C1=CN=C2SC=CC2=C1&CC&O=CN1CCNC2=NC=CC=C2C1^CC^CC&C1=CC=NC=C1&&CC&&&CO&&
CC&CC&C1=CN=CN=C1&CC&C1=CC=CC=C1^CC^CC&C#C&O=CN1CCNCC1^CCl^CC&CN&&&C1=CC=NC=C1&C1=CC=CC=C1&CN&CF&&&&CC&&
CC&CO&CO&CC&CN&C1CNCCN1&CN&C1=CCCN=C1&CC&C#N^C1=CC=CC=C1&&CC&C=C&C1CNCCN1&C=O&&C=O&CN^CC&CO&CO&&&
C=CC(C)=CC&CC&C1=CC=C(C2=NOC3=CC=CC=C23)C=C1&CO&CO^CC&&FC(F)F&&&
O=C1NCCC2=CC=CC=C12&CC&O=CNN=C=S&&&
NC=O&CN&C1=CC=CC=C1^CC^CI&C1=CSC=C1&&&CBr&&&
O=C1NC2CCCC2C2=CC3=C(C=C12)OCO3&CO&&CO&CO&&
CC&C1=CON=C1&CN&CN&C&C=O&&CC^CO&CO&C1=CC=CC=C1&CN&C1=C[NH]C=C1&&&
O=CO&CC&C1CCC2CNCCC2C1&CC&CP(=O)(O)O&&&
O=C(O)C=CN1C=C(C=CC(=O)C2=CC=CC=C2)C2=CC=CC=C21&&&
O=C1N=C[NH]C2=C1N=C[NH]2&CN&C1CCOC1&CC&CO^CO^O=[PH](O)O&&CO^CP&&&C&CF&&CF&CP^O=[PH](O)O&&&
CC=O&CN&CN&NCCCCCC(=O)N(O)C1=CC=C(O)C=C1&CO&CC1=CC=C(C2=CC=C3C=CC=CC3=C2)C=C1&&&
CO&CO&C1=CC=CC=C1&CC&C=C^CO^CC&CO&C&C&C=O&CC&&CC&C=O^C=C&&&CC&C1=CC=CC=C1&CO&CO^CO&&CO&&&
CCC&CN&CN&C&C=O&&CN^CN&CC1=CC=C(C2=CC=C(CCC(=O)O)C=C2)O1&&&
NC(=O)NC=O&CC&CO^CN^O=CO&C1CCCCC1&CC&&&CC&CS&CS&C1=CC=CC=C1&&&
NC1=C2NC(=O)C3=CC=CN=C3NC2=NC=N1&CN&CC1=CC=CN=C1^CN&&CC1=CC=CC=C1&&&
CCCNCCNCCNC(C)=O&CN&O=C1C2=CC3C(=O)C=CCC3CC2CC2=CC3=CC=CC=C3C=C12&CO&&CO&CN^CNC^CC&&NC=O^CO&&&CO&CN&&
CC1=CC=C(Cl)C=C1S(=O)(=O)N1CCCC1C1=NC2=CC=CC=C2S1&&&
CC&C1=CC=CC=C1&CN&NC1=NC(N)=NC=C1^CC^CCl&C&&CN^FCF&C1=CC=C2[NH]N=CC2=C1&&CF^CN&&&CC&O=CO&&&
CC&C1=CC=CC=C1&CC&C&C=O&&CN^CN&C&C=S&&CN^CN&CC&CC&CN&C1COCCN1&&&
COC1=CC=C(N2CCNCC2)C=C1&CN&CCC&CO&OC1=CC=C(N2C=CC=N2)C=C1&&&
CO&CO&C1=CC=CC=C1&CC&C&C=O&&CC^CN&C1=CNCCC1&C=O&&CN^CN^C1=CC=CC=C1^C&&&C=O&&CC^C1=CSC=C1&CCl&&&
COC1=CC(N)=CC=C1NC1=C2SC=CC2=NC=N1&CN&CC=O^CN&&CN1CCN(C2=CC=C(C=O)C=C2)CC1&&&
COC1=CC=C(C(=O)C2=C(C(=O)O)[NH]C3=CC=CC=C23)C=C1&&&
NC1=NC=CN2C(C3CC(S)C(CO)O3)=NC(C3=CC=C(OC4=CC=CC=C4)C=C3)=C12&&&
COCCN1N=C(C)N=C1C(C)NC(=O)NC1=CC=C(OCC2=CC=C(F)C=C2)N=C1&&&
CC1=CC=C(C2=CC(C(F)(F)F)=NC(S)=N2)C=C1&CS&CC=O&CN&N&CN&CCC^CN&&O=S1(=O)CCCC1&&&
CO&CO&O=C(NCCCCNC(=O)C1=CC=CC=C1)C1=CC=CC=C1&CO&CO^CO&&CO^CO&&CO^CC&&CN(C)C&&&
CC1=NOC(C)=C1[SH](=O)=O&NS&CC(=O)C1=CC=C(N)C=C1&C=C&O=C1CSC(=O)N1&CN&CC&C1CCOC1&&&
CC&C1=CC=CC=C1&CC&&CC^C1=CC=C2OC=CC2=C1&CC&C=C1C(=O)NC2=CC=CC=C12&C[NH3+]&O=[NH+][O-]&&&
CO&CO&C1=CC=CC=C1&CC&CN^CO^C1CNNC1&CO^CO^C=O&&&CO&&C1=CC=NC=C1&&&&
O=CC1=CC=C(Cl)S1&CN&NC1=CC=C(CN2N=C(Cl)C(N3CCNCC3)=CC2=O)C=C1&CN&C1CCNCC1&&&
CC&C1=C[NH+]=C[NH]1&C[NH3+]&CO^CC^CO&C=N&CC&NN&CO&CN&CO&C&CC&C=O&CO&&CC&&C1=CC=CC=C1&CBr&&&
CC&CC&C&CN&CN^CC^C&C&C=O&C=O&&CC&CN^C&CN&CN&C&CN^CC^CC&C&C&CC^CC^CC&CC&C&C&&C=O&CC^CC&C=O&&&&&&CC&CN&&CN&C&CC&CC^CC^C&C&C=O&C=O&&CO&CN&&CN&C&CC&CC^CC^C&C&C=O&C=O&&CO&CN&&CN&C&CC&C^C1CCCCC1^C=O&&&&CN^N&CN&&CN^C&CC&&CC^C&C=O&&CN^CN&C&CC&CC^CC^CC&C&C&C=O&CN^COO&&&
C=O&C&CN&CN^CC^CC&C&CC&C=C&CN&CC^CN^C1CNCCN1&C1=CSC=C1&CN&CN&&&C&C1=CC=CC=C1&C=O&&&&CC^C1=COC=C1&&&
CC&CC&CC&CO&CO&C1=CC=CC=C1&CO&&CBr&C1=C[NH]C=C1^CC&C1=CC=CC=C1^CN^C[NH3+]&CC&[NH4+]&CC&[NH2+]=O&&&&[NH3+][O-]&&
CCOC(=O)C1=CC=CC(N2C=C(C(=O)NC3=CC=CC(OC)=C3)C(=O)C3=CC=CC(OC)=C32)=C1&&&
CC&O=C1C=C2CCCCC2CO1&C&CC&&CC^CC&CC&CN&C1=C[NH]N=N1&CC&C1=CC=CC=C1&&&
C=C1CC23C(CC(OC(=O)C4=CC=CC=C4)C4C(C)(C)CCCC43C)C2C2(C)OC(=O)C(CNC(=O)C3=CC=CC=C3)=C12&&&
C#N&CC&C1=CC=C2[NH]C=NC2=C1&CC&NC=O&CN&CC&C1=CC=CC=C1&&&
CN&CN&CON=C(C=O)C1=CC=CC=C1C&CO&O=[N+]([O-])C1=CC=C(O)C=C1Cl&&&
CC&CO&CC1=NN(S(=O)(=O)C2=CC=C(C(C)C)C=C2)C(C2=CC=C(O)C=C2)=C1&&&
NC=O&CC&CN^CN^C1CNCCOC1&C1=CC=CC=C1&&&CC&C#C^CN^CC&C1CNCCN1^CCl^C1=CC2=C(C=C1)[NH]C=C2&CN&&&CCl&C1CCC1&&&&&
CO&CO&C1=CC=CC=C1&CC&C=C^CO^CC&&&C&C=O&&CC^C=C&CC&C1=CC=CC=C1&CO&CO&CC&C=C&C&CC&&CC&&
NC(C=O)CC1=CC=CC=C1&CN&ClC1=CC(N2CCNCC2)=CC=C1&&&
CN&O=C1C=CC2=C(CCNCC2)N1CC1=CC=CC=C1&CC&CC(C)C=O&&&
NC(CC1=C(F)C(F)=CC(F)=C1F)(C(=O)N1CC2=CC=CC=C2CC1C(=O)NCCNS(=O)(=O)C1=CC(C(F)(F)F)=CC(C(F)(F)F)=C1)C1=CC=CC=C1&&&
CC&O=C1CCC2C(C=CC3CCCC32)CC2=NC(=CO2)C2=NC(=CO2)C2=NC(=CO2)C(=O)NC2=NC(=CO2)C2=NC1=CO2&CC&&&
O=C1NC(=O)C2(CCCCC2)N1&CN&CN&C1CNC1&&&
COC(=O)C1=CC=C2C(C3CCN(CC4CN(C(=O)C5=CC=C(NC(=O)C6=CC=C(Cl)C=C6)C=C5)CC4C4=CC=C(Cl)C=C4)CC3)=C[NH]C2=C1&&&
CC&CC&CC&C&CN&CCCCNC=O^CC^CC&C1=NN=N[NH]1&CC&CN&&&C1=CC=C2OCCOC2=C1&&&
CC&C&C=O&&CN^C1=CNCCC1&CC&C&C=O&&CN^CN&C1=NCCCN1&CC&C1=CC=CC=C1&&&
CN&O=C1NC(CCC2=CC=CC=C2)=NC12C1=CC(C3=CC=CN=C3)=CC=C1C21CCCCC1&CN&&CF&&
CC&C1=CC=CC=C1&CN&C1=N[NH]N=C1^CC&&O=CN1CCC2(CCOC2=O)CC1&&&
CNC1CCC2=C(C=CC(Cl)=C2OC)C1&CN&O=CCC1=CC=C([N+](=O)[O-])C=C1&&&
CO&CO&C1=CC=CC=C1&CC&C=C&CC&NC=O&CN&C&CO&&CC^CN&C1CNCCN1&CN&CC&CC&C1=CC=CC=C1&&&
CC(C)CC1(C(CC2=CC=CC=C2)N2CCN(CCC3=CC=CC=C3)C(=O)C2=O)CCCCO1&&&
NC=O&CN&C1=CC=NC=C1^CC&&C1=CC=CC=C1&CC&C1=CC=CC=C1&&&
CO&CO&O=C(OC1=CC=CC=C1)C1=C2CCCC2=CN=C1&CC&&CC&&
NC=O&CC&CS^CN^SC1=NN=C[NH]1&C1=CC=CC=C1&CC&C[NH3+]&C1=CC=CC=C1^CN^O=[NH+][O-]&&&CC&&&C1=COC=C1&&&
CC&C1=CC=NC=C1&CN&CN&CC&CC&C1=NN=C[NH]1&CC&C^CN^CC&C1=CC=CC=C1&&CC^CF&&CC&&&&
CO&CO&C1=CC=C(C2=CSC(C3=C[NH]C4=CC=CC=C34)=N2)C=C1&CN&&CCl&&
CC&CC&CC1CC(C)C(=O)C(C)C2NC(=O)OC2(C)COC(=O)C(C)C1&CO&CO^CO^C&CO^CN^C=O&CC1CCC(O)CO1&CCCCCN=CN1CCOCC1&&CN^CN&&&C1=NC2=CC=CN=C2N=C1C1=CC=CC=C1&CNC&&&&&
CC&CO&CO&CC&CO&CO&C1=CC=CC=C1&CC&O=CO^CO^CO&CO^CO^C1=CC=CC=C1&CC&CO&CC&&&CC&N=CN&&&&&
CO&CO&C1=CC2=C(C=C1)C1=CC=CC3=C1C(C2)NCC3&CO&CO^CN&&&CO^CO&&&
N=C(N)NCCCCN1C(CNC(=O)C2=CC=CC=C2)=CC2=CC=CC=C21&&&
O=C(NC1=NC2=C(CCCC2)S1)C1=COCCS1&&&
CC&C1=NCC(CCOC2=CC=CC=C2)O1&CCl&&CN&C^CC&&CC&&
CCOC&CN&O=C(NCCNCC1=CC=C2OCOC2=C1)C1=CC2=CC=CC=C2[NH]1&CCl&&CO&&
COC1=CC=C(CCNC(=O)C2CCC(=O)N(CC3=CC=CC(F)=C3)C2)C=C1&&&
COC(=O)C1=CC=C(OCC2=C(C)ON=C2C)C=C1OC1CCCC1&&&
O=CC1OC2(CNCC3CCCC=C32)C2=CC=CC=C21&CN&C1CNCCN1^CN^CN&O=CC1=CC=C(F)C=C1&CC1=CC=CC=C1&&&&&
CC&O=CN1CCC2=CC=CC=C21&CS&S&O=S=O&&CS^CC&CC&O=CN1CCC2=CC=CC=C21&&&
O=C(NC1=CC=C(C2=NC3=CC(C(=S)NC4CC4)=CC=C3O2)C=C1)C1=CC=CS1&CCl&&&
CC&C1=CNCC1&CC&C1=CC=CC=C1^CN^CN&CC^C1=CC=CC=C1^CN&C1=CC=CC=C1&CO&C1=CC=CC=C1&CC&&&C[NH3+]&C&[NH4+]^CO^C=O&[NH2+]=O&&&&CO&[NH3+][O-]&&&&
C=O&C&CN&CN^CC^C1CC1&ClC1=CC=C2OCCSC2=C1&&&&&
CCCN(CCC)C(C)C&CN&C1=CC=C(C(C2=CC=CC=C2)N2C3CCC2C2CNCC32)C=C1&CCl&&CCl&CCl&&
CC(C)C&CO&CO&C&C=O&&CN^CN&CCCCC=O&CN&NC1CCCC2=CC=CC=C21^CN&&C1CSCCN1&&&
CC(C)C&CN&O=C1CC(C2=CC=CC=C2)C2(C(=O)NC3=CC=CC=C32)C(C2=CC=CC=C2)C1&CCl&&&
CC&CC&CC&CC&CC&CC&CC&CC&CC&CC&CC&CC&CC&CC&CC&NC=O&CN&C&CC&CO^CC^O=P([O-])(O)O&C[NH3+]&CO&[NH4+]&CC&C[NH2+]C&&&&C[NH3+]&&
CC&C&CC&&CC^CC&C&CN&&CC^C&C=O&&CN^CN&C1=CCCCC1&C=O&&C^C1=CC=CC=C1&&C1=CC=CC=C1&&
COC(=O)C1=CC=C2OC(CCC3=C(C)C(=O)C4=CC=CC=C4C3=O)=NC2=C1&&&
CO&CO&C1=CC=CC=C1&CC&CN&NC1=NC(N)=NC(N2CC3=CC=CC=C3C2)=N1&CN&C1=CC=C2C=CC=CC2=C1&&&
CC1=CC=C(N)C=C1&CN&CC=O&CS&O=C1N=C(S)[NH]C2=CC=CC=C12&&&
CCCC&CC&C1=CC=C(OCCCCN2C=CN=C2)C=C1&&&
C=O&C&CN&CN^CN^C1=CC=CC=C1&CN&CF&C1=CC=NC=C1&&&CC&CC&C1=CC=CC=C1&CC&C&CF&&CF&CF&&
CN(C(=O)COC(=O)C1=CC=C(C2=CC=CC=C2)C=C1)C1CCS(=O)(=O)C1&&&
CN&O=C1[NH]N=C2CCNCCN21&&&
NC(=O)O&CN&C^CO^CC&CC&CC^CC^C1=CC=CC=C1&C1=CC=CC=C1&NC=O&&&&&CN&C&CC&CC^CC^C1=CC=CC=C1&C&&&C=O&&CC^CC&C&C=O&&CC^C&CF&&CF&CC^NC=O&CN&C1=CC=CC=C1&&&
CO&CO&C1=CC=CC=C1&CO&CO^C1=CCNCC1&&CC&CC^CN^CN&C&CN&C=O&C&&CC^C=O&C1=CSC=N1&&CC^CBr&CC&&&CC&C1=CC=CC=C1&&&
CCN(CC)CC1=CC2=C(O)C3=C(C(=O)C4=C(O)C=CC(O)=C4C3=O)C(O)=C2C=C1&&&
CCCC&CS&CS&CC&CN&NC1=CC(=O)C2=CC=CC=C2[NH]1&&&
CC&C1=CC=CC=C1&CC&O=C1NCNC2=CC=CC=C12&CN&CC&CC&CC&CC&CN&N&NC=O&CC^CN^C1=CC=CC=C1&&&CO&&&
CC&C1=CC=C(NC2=CC=NC3=CC=CC=C23)C=C1&C[NH3+]&O=[NH+][O-]^CC&&&CCl&&
CO&CO&C&C=O&&CC^C&CC&C1=CC=CC=C1^CN^CCl&C1CCNCC1&&&CN&&&
CC1=CC=CC2=C1C1=CC=CC=C1N2CCCCNCCCN&&&
CC&CC1C(=O)C2=CN=C(N)N=C2C(C)(C)C1=O&CC&&CC&CN^C1=CC=CC=C1&CF&&CO^CO&C&CF&&CF&&
C1=CC=C(CCC2=CN=CN=C2)C=C1&&&
C1=CC=C(N2CCN(C3=NC(C4CCCCC4)=NC4=CC=CC=C34)CC2)C=C1&&&
COC1=CC(O)=C(CC=C(C)CCC=C(C)CCC=C(C)C)C(OC)=C1C(=O)C1=CC=CC=C1&&&
CC(=O)N1CCC(OC2=CC=C(CC3CCC(=O)N3C)C=C2)CC1&&&
CC&C1CNCCN1&CN&C1=CN=CN=C1^CN&&C1=CN=CN=C1^C1CCNCC1^CC&&&C&CF&&CF&CF&&
CO&CO&C1=CC=CC=C1&CC&C1=CC=CC=C1&CC&C&C=O&&CN^CN&C&CC&CC^CC^C&C1=CC=CC=C1&CO&CN&&CP^C1CCNCC1&P^CP^CC&O=P&P&&&&OP^O=P&&OP&OP&&&OP&&
CO&C1=CC=C(C(CN2CCN(C3=CC=CC=N3)CC2)CN2C=NC=N2)C=C1&CF&&CF&&
CC&CC&CC&CO&CO&CC&CC&CN&NC(=O)C(N)=O&CN&CC&C1=CC=NC=C1&&&
CO&CO&O=C(CN1C(=O)C(CC(=O)NC2=CC=CC=C2)SC1C1=CC=CC=C1)NC1=CC=CC=C1&CC&&CCl&CO^CO&&&
CC&NC=O&CN&C1=CC=CC=C1&CC&C1=CC=C2OC=NC2=C1&CC&NC=O&CN&C1=CC=CC=C1&CCl&&CN^C1CNCCN1&&&
CN&N&NC=O&CC^CN^C1=CC=CC=C1&CC&CN&NC=O&NC=O&CN&CC&C1=CC=CC=C1&C1=CSC=C1&CCl&&&&CC^C&FCF&&CF&&
CC1=NN(C(=O)C2=CC=C(Cl)C=C2)C(O)(C2=CC=C(Cl)C=C2)C1&CO&CC=O&CN&CN&CC1=CC=C2OCOC2=C1&&&
CO&CO&C&CC&&CC&CC^C&CC&C1=CC=C2C=CC=CC2=C1^CN&&C1CNCCN1&CN&NC1=NC2=CC=CC=C2N=C1&CN&CC&C1=CC=CC=C1&CF&&&
CC1=CC=C(C(=NC23CC4CC(CC(C4)C2)C3)NO)C(OC2=CC=CC=C2)=N1&&&
COC1=CC(OC)=CC(SC2=NC3=CC=C(C(=O)NC4=C(C#N)C=CS4)C=C3[NH]2)=C1&&&
CC&CC&CC&CC&CC&CC&CC&CC&CC&CC&CC&C#C&CC&C1=C[NH]N=C1&CC&C^CN^C=O&C1=CC=CC=C1&&CO^C[NH3+]&CO&[NH4+]&CC&[NH2+]=O&&&&[NH3+][O-]&&
CC&CC&S=C1[NH]N=C(C2=CC=CC=C2)[NH]1&CN&CCC&&&
CC&CO&CO&C&C=O&&CC^N=C1CC(C2=CC=C(Cl)C=C2)C2=C(CCCC2=O)N1NC1=CC=CC=C1&&&
CO&CO&C1=CC=CC=C1&CC&C^CO^CC&CO&&C=O^CC&&&C1COCCN1&CN&CC&CC&C1=CC=CC=C1&CF&&CF&&
CCC1=NC2=C(C3=CC=CC=C3)C=NN2C(N)=C1&NS&O=[SH](=O)C1=CC=CC(NC(=S)NC2=CC=CC(Cl)=C2)=C1&&&
NC=O&CC&CO^CN^O=CO&CC&CC&C1=CC=CC=C1&C1=CC=CC=C1&CCl&CS&&&O=[SH](=O)N1CCCCC1&&&
CC&C&CO&&CC^CN^CC^O=C1[NH]C=NC2=C1C=CS2&NC=O&&&CN&C1=CC=CC=C1&C[NH3+]&O=[NH+][O-]^CC&&C&FCF&&CF&&
CC(C)CC(=O)NC(CC1CCCCC1)C(O)CC(C(=O)NCCC1=CC=CC=C1)C(C)O&&&
N[SH](=O)=O&CS&C1=CC=CC=C1&CC&C1=CC=C2SC=NC2=C1&CCl&&&
CC&CO&CO&O=C1C=CC2=CC=CC=C2O1&CO&&CC^CC1COC2=CC=CC=C2O1&CC&&&
CC&C1=CC=C(C2=NC=NC=C2C2=CC=CC=C2)C=C1&CN&&CO&&
COC1=CC=C(C)C=C1&CC&C&C1CCNCC1&&CC^CN&CN&CC(C)CCC=O&CN&CN&O=CC1=CC=C(Cl)C=C1&&&
O=C1CCC2=CC(C=CCOC3=CC=CN=C3)=CC=C2N1&&&
CC&C1=CC=CC=C1&CN&NS^CO^S&CO&CS&CC&&O=S^C1=CC=CC=C1&&O=S^CC&&&C&CC&C^C1CCSCC1^C=O&&&&CO&&
O=C1NC(=O)C(CC2=CC=CC(C(=O)O)=C2)(C2=CC=CC=C2)N1C1=CC=CC=C1&&&
C=O&C&CN&CN^CN^C1=CC=CC=C1&CN&CF&C1=CON=C1&&&&&
CNC1=C(N(CCO)CCO)C(=O)C1=NC1=CC=C(C2=NC(C)=C(C)O2)C=C1&&&
O=CO&CC&C1=CC2CCC1CC2&CC&C&C=O&&CN^CN&C1CC1&&&
CC&CC&CC&CC&CC&CC&CC&CC&CC&CC&CC&CO&CO&CC&CO&O=P([O-])(O)O&CO&CC&CC&CC&CC&CC&CC&CC&&&
CC1=CC=C(S(=O)(=O)N2CCC(=O)N(C)CC(F)C2)C=C1&&&
CO&CO&C1=CC=C(C23CCCC(CNC2)C3)C=C1&CC&O=CO^CO&&CO&&&
CN(C(=O)NC1=CC=CC(Cl)=C1)C1CCC2=CC3=C(C=C21)[NH]C(=O)O3&&&
CO&CO&C1=CC=CC=C1&CC&C&CO&&CC^C1=CC=NC=C1^CC&&C&CC&CN^CC^C1=C[NH]C=N1&C1=CC=CC=C1&&&CCl&&CCl&&
CO&CO&O=C(CNC(=O)C1=CC=CC=C1)NN=CC1=CC=CC=C1&CC&O=CO^CO&&&CC&&
CCC(CC)CC1=CN=C(CCC(N)C(O)CC(=O)O)[NH]1&&&
CCCC&CC&O=C(CN1C(=O)NC(C2CC2)C1=O)NCC1=CC=CS1&&&
C#N&CC&O=C1C(=CC2=CC=CN=C2)N=C(C2=CC=CC=C2)N1C1=NN=C(C2=CC=CC=C2)S1&CO&&&
CC&O=C(NC1=C[NH]N(C2=CC=CC=C2)C1=O)C1=CC=CC=C1&CC&&CN&&
CO&CO&O=C(NC1=CC=CC=N1)C1CCN(S(=O)(=O)C2=CC=CC=C2)CC1&CC&&&
CC&CC&CN&C1CSCN1&C=O&&CC^C1=CC=CC=C1&CCl&&&
CCC&CN&CN&CC1=C(C2=CC=C(Cl)C=C2)N(C2=CC=C(Cl)C=C2Cl)N=C1C1=NN(C2=CC=CC=C2)C(C2=CC=C(Cl)C=C2)=C1C=O&&&
O=C(CC1C(=O)NCCN1CC1=CC=CC=C1)NCC1=CC=C2OCOC2=C1&CC&FC(F)F&&&
CNC&CN&CCN1C=C(N2C=NC3=CC(N)=CC=C32)C=N1&CN&CC1=CC=CC=C1&&&
CN1CCN(C2=NC3=CC=CC=C3NC3=CC=C(Br)C=C23)CC1&&&
CO&CO&C1=CC=C(OC2CCN(C3=CC=CC4=NC=CN=C34)CC2)C=C1&CO&CO&&&
CO&C1=CC=C(CCCN2CCN(CCCC3=CC=C4OCOC4=C3)CC2)C=C1&&&
CN(C)C1=CC=C(C(=O)NN2C(C3=CC=C(Br)C=C3)=NC3=CC=CC=C3C2=O)C=C1&&&
CS(=O)(=O)C1CCN(C2=NC=NC3=C2CCN(C2=CN=CC=N2)CC3)CC1&&&
CC#CCN1C(N2CCCC3=CC=CC=C32)=NC2=C1C(=O)N(CC1=NC3=CC=CC=C3N1CC1=CC=C(OC)C=C1)C(=O)N2C&&&
COC1=CC(NC(=O)C2=NOC(C3=CC=C(OC)C(OC)=C3)=C2)=CC(OC)=C1OC&&&
CO&CO&O=C(CSC1=NN=C(C2=CC=CC=C2)C(C2=CC=CC=C2)=N1)NC1=CC=CC=C1&CN&&CO^CO^CO&&CO^CO&&CO&&&
CC&CC&C&C=C&CC^CC^C1=CC=CC=C1&C1=CC=CC=C1&CO&CO&&&&CO^CO&&&
CC&CC&CC&CC&C1=CC=CC=C1&CO&CO^C1=CCOCC1&&CC&C^C=O^CF&&&&CF&CF&&
CC&CN&CC1=CN=C2C(=C1)C=NN2C1=CC=CC=C1N&&&
CCCCN1C(SCC(=O)C2=CC=C3OCCOC3=C2)=NC2=CC=CC=C2C1=O&&&
O=C(N1CCCCC1)N1CCN(C(=S)SCC2=CN3C=CSC3=N2)CC1&&&
CC&C&C=O&&CC^C&CC&&CN^C1=CCNC1&C=O&&CC^C^CO^CC&&C=O&CC&&&&
COC1=CC=C(N2N=NN=C2S)C=C1&CS&CC=O&CN&NC1=CC=CC=C1Cl&&&
COC1=C(C2CCCCC2)C(CCCCC2=CC=C(C#CCN3CCC3)C=C2)=N[NH]1&&&
CN&CC&CC&NC=O&CN&C1=CC=CC=C1&CC&CN&NC=O&CC&C1=CC=CC=C1&CC&C1=CSC=C1&CC&O=CO&&&
CC(=O)S&CS&O=C(O)CCCCCC=C(C1=CC(=O)C2=C(C=CC=C2)C1=O)C1=C(O)C(=O)C2=C(C=CC=C2)C1=O&&&
O=C(NC(=S)NCCC1=CCCCC1)C1=CC=C(O)C=C1&&&
CC&C1=COCC1&CC&C^C1=CC=CC=C1^C=O&CO&&CO^CO&&&CC&CC&CN&C1CCNCC1&CC&C1=COCC1&C1=CC=CC=C1&CCl&&&
C=C1CCCC1=O&CC&C1=CC=CC=C1^CO^CCl&CO^CC&CCl^CC&C1=CC=CC=C1&&&CN&CCl&N[SH](=O)=O&&&CS&C1=CC=CC=C1&&&
CC&C&CCC&&CO^O=CO&CC&C1=CC=CC=C1&CN&NC=O&CC&CN&C1=CC=C2[NH]C=CC2=C1&CS&CN[SH](=O)=O&CN&&&
CO&CO&O=C(C1=CC=CC=C1)C1=CSC(C2=CC=CC=C2)=C1C1=CC=CC=C1&CO&CO^CO&&CO^CCl&&&CO^CO^CO&&CO^CO&&CO&&&
CC&CC&CN&CN&C&C=O&&CN^CN&C&CC&C^CC^C=O&C&&CN^CC&CN&&CC^C1=CC=CC=C1&&&CI&&&
CC(=CCC1=C(O)C(C=O)=C(O)C2=C1OC(C1=CC=C(O)C=C1)CC2=O)CCC=C(C)CCC=C(C)CCCC(C)C&&&
CC&C1=CC=CC=C1&CN&NC=O&CC&C1=CC=C2OC=CC2=C1&CC&CNS(=O)(=O)N1CCCCC1&CN&&&
CCCC1=C(OCCCOC2=CC=C3C(C(=O)O)=C(OC)C=CC3=C2)C=CC(C(C)=O)=C1O&&&
CC&C&CN&&CP^P&O=P&&OP&OP&&
COC(=O)C1CCN(C(=O)CN(C)S(=O)(=O)CC2=CC=CC=C2)CC1&&&
CC1CC2=CC(S(C)(=O)=O)=CC=C2C2=CC(=O)C(Cl)=CC2=N1&C=C&CC1=CC=CC=C1&&&
O=S1(=O)NCC2=CC=CC=C21&C[NH-]&N#[N+][NH-]^CN&&NC1=NC=CC=N1&CN&C&CC&CN^CC^NC1=NC=CC=N1&C1=CC=CC=C1&&&&&
CCCC&CO&CO&C&C=O&&CN^NS&CCC1=CC(C#CC2=CC([SH](=O)=O)=CC=C2)=CC=C1&CN&N&CN&CC=O^CN&&CC=O&&&
CC1=CC=C(S(=O)(=O)NC2=CN(CC(=O)NCCC3=CC=CC=C3)N=C2)C(C)=C1&&&
COC1=CC(Br)=CC2=C1CC(CN(C)C)O2&&&
C=O&C&CC&CC^CN^CC&NO&CC&&&CC&CC&CC&CN&CN&C&C=O&&CC^C1=C[NH]N=C1&CC&C1=CC=CC=C1^CN&&C1=CC=CC=C1&CCl&&&
CC&C1=CC=C(C2=CC(C3=CC=C4OCOC4=C3)=CN=C2)C=C1&CS&C[SH](=O)=O^CN&&&&
CC&N=C1C=CN=C2C=CC=CC2=N1&&&
O=C1C=CC=N[NH]1&CN&CC^CC^CN&C1=CC=CC=C1&C1CNCCN1&&&CN&C1=CC=CC=C1&CCl&&&
CC&CC&CC&CN&O=C1NC=CCN1&CC&&CC^C^CC^C=O&C1=CC=CC=C1&&CC^C[NH3+]&&&O=[NH+][O-]&&&
CCCC1=CC=CC=C1&CN&CN&CCC1=CC=C(Cl)C(Cl)=C1&&&
O=C1C2=C(N=CN1C1=CC=CC=C1)SC1=C2CCNC1&&&
CCCN(C)CC1=NN=C(C2CC2)N1C&&&
CN(CC1=NC(=O)C2=C([NH]1)N(C1=CC=C(C(F)(F)F)C=C1)N=C2)S(=O)(=O)C1=CC=CC=C1&&&
CC&O=CO&CO&C1COC2CC3C(CCC4C5CCCC5CCC34)C2C1&CO&O=CO^CC^CC&&CC&&C^CC^CC&&C&CC^CC&&&&CC^C=C&CC&O=C1C=CCO1&&&
CC&CC&CC&CC&CC&CC&C&CC&CC^CC&&NC=O&CN&CC&CC&NC=O&&&
COCCCCCC(C)(O)C1CCC2(C)C3CCC4C(C)(C)C(=O)CCC45CC35CCC12C&&&
CN&O=C(CN1C=CC=CC1=O)N1CCN(C(=O)C2=CC=CO2)CC1&CF&&&
CCCCCCC(O)CCC(=O)O&CO&C1CCC2C(C1)CCC1C3CCCC3CCC21&CC&&CC&CC^C=C(C)CCC(O)(C(F)(F)F)C(F)(F)F^CO&&&C^CC&&CC^O=CO&&&
CC&C1CCNC1&CN&CN^CN^C&C1=CCC1&C=O&CN&&CC^CN^C=O^C1=CC=CC=C1&CC&&C=O^CCl&C1=CCCC=C1&&&&&C1=CC=CC=C1&&&
CC&C&C=O&&CC^C1=CC=CC=C1&CO&CO&CC&C1=CSC=C1&CC&CC&NC=O&&&
CC&CO&CO&C&C=O&&CC^CC&CC&CC&CN&C1=C[NH]C=N1&CC&C=C^CC^C1CSCN1&&&C=S&&CN^CC^C=O^C&&&CO&&CC^CN&CN&C&CC&&C=O&&
S=C1NCCCCN1&CC&CC^CO^C1=CC=CC=C1&&CO&&&CC^CC^CN^C1=CC=CC=C1&CC&&&C1=C[NH]C=N1&CN&CC&C1=CC=CC=C1&CC&C1=CCCC=C1&C1=CC=NC=C1&&&
CC&C1=CC=CC=C1&CC&O=C1C=CSC2=C1CCCC2^CC^CC&&&C1=CC=CC=C1&CC&C&FCF&&CF&&
CC&CC&C=C&CC&CC&C&C=O&&CC^CC&CC&CC&CC&CC&CC&CC&CC&CC&C&CN&&C=O&&
CCOC1C(=O)OC2CCC3CON(C)C3CCC3CCC(CCC12)O3&&&
CN1C=CC=C1C1=NC(C2=CC=NC=C2)=C2C(=C1)C=CN2C&&&
CC&O=C1C=CC2C(=C1)CCC1C3CCCC3CCC21&CC&&CF&CO&CC&C^CO&&CC^CS&CS&CC&C&CN&&CC^CC&C1=CC=CC=C1&&&
COC1=CC=C2CC3NCCC45C2=C1OC4C(=O)C(=C35)CCC4O&CN&CC^CC^C1CC1&CCCCC1=CC=CC=C1C(C)O&&&&&
O=C1N=C[NH]C2=C1N1C=CC3=CC=CC=C3C1=N2&&&
CC&C&CC&&C1COCO1^C1CCCC1&CC&&C1CCCCC1^CO&&CC&CC&C1CCCCC1^C1=CCC=CC1&C=O&&CC&&
O=C(NC1=CC=CC=C1N1CCOCC1)C1CCN(S(=O)(=O)C2=CC=CS2)CC1&CCl&&&
CCCCCNC(C)=O&CC&O=C(CNC(=O)C1=CC=CO1)NC(C(=O)NC1CCC2=CC=CC3=C2N(CC3)C1=O)C1CCCCC1&CC&CCCN=C(N)N^CC&&NC=O&&&
COC(N)=O&CN&C1=CC=C(C(=C2CC3CCC(C2)N3)C2=CC=CN=C2)C=C1&CC&COC=O&&&
O=C(CSC1=NC2=CC=CC=C2[NH]1)NC1=CC=C(S(=O)(=O)N2CCCCC2)C=C1&C[NH3+]&O=[NH+][O-]&&&
O=P(O)(O)CC1=CC(O)=CC(O)=C1&&&
C=O&C1=NNCC1&CC&C1=CC=NC=C1^C=C&&CC&C1=CSC=C1&&&
CO&CO&C1=CC=CC=C1&CC&C1=COCCC1^CO^C=O&&&&C1=CC=CC=C1^CO&&CO^CO&&&
CO&CO&C1=CC=CC=C1&CO&CO^CC&&C&CO&&CC^C1=CSC=N1&CC&C1=CC=NC=C1&&&
CCC1=C(O)C(CC)(OC)C(=O)C(=O)C2=C1CCCC2=O&&&
O=C(CN1C(=O)NC2(CCCC2)C1=O)N1CCN(C2=CC=CC=N2)CC1&&&
CCCCCCCC&CN&C1=CSC(C2=CC=C(C3=N[NH]N=N3)C=C2)=C1&CC&O=CO&&&
CN&C1=CC=NC=C1&CS&O=[SH](=O)O&&&
CC&C&C=O&&CN^CN&C1=CC=CC=C1&CS&S&O=S&&O=S&NS^NN&C=N&C&CC&&CC^C1CCCCC1&&&
CC1=CC=CC=C1N(CC(=O)N1CCCC1)S(=O)(=O)C1=CC=C(F)C=C1&&&
O=C(CCC1=CC=C(OC2=NC(C3=CC=CC=C3)=CC3=NC=CC=C23)C=C1)NCC1=CC=CN=C1&CCl&&CCl&&
CC1=CC=C2C(=C1)CCN(C)C2C1=NN=C(C2=CC=CS2)O1&&&
COC1=CC=CC=C1N&CN&C&C=O&&CN^N&CN&&CN^CC&CC1CNS(=O)(=O)C2=CC=C(C=O)C=C2OC1&CN&CCCO&&&
C1CC2CCC1C2&CC&C1=NCCO1^C1CCC1^C1=CC=CC=C1&&&&&
CC&C&CO&CO^CC^C1=CC=CC=C1&NC=O&CF&CN&&&C1=CC=CC=C1&CS&O=[SH](=O)N1CCOCC1&&&
COCCOCC(NC(C)=O)C1=CC=C(Cl)C=C1&&&
CN&CNC(=S)S&CS&C1=CC=C2C=CC=CC2=C1&&&
CC&O=S(=O)(C1=CC(C2=CC=NO2)=CC=C1)N1CCCC2=CC=CC=C21&CC&&&
CO&CO&C1=CC=CC=C1&CC&C^CO^C=O&CO^CO&CN&&CO&CN&&&CC&CC&CN&CN&C&C=O&&CC^C1=CCCC=C1&CC&C1=CC=CC=C1^C1=CC=NC=C1^CC&CN&&&&&
CC&CO&CO&C&C=O&&CN^C1CNCCN1&CN&C&C=O&&CC^CO&CO&C1=CC=CC=C1&C1=COCC1&CC&C&C=O&&CN^C1CCNC1&C1=CC=CC=C1&&&
CC&C&CC&&CC^CC&O=C1CNC(=O)CNC(=O)CNC(=O)CNC(=O)CN1&CC&CC^CC^C1=CC=CC=C1&CC^CC^CO&C&C^CC&&CC&CC&CO&&CC&CC&&&&&&
CC&O=C(NC1=NC(C2=CC=CC=C2)=NS1)C1=NN(CCCN2C=CN=C2)C=C1&&&
O=CO&CC&C1=CC=C2[NH]C=CC2=C1&CC&C&FCF&&CF&&
CCC1NC(=O)C(CC2=C[NH]C3=CC=CC=C23)NC(=O)C(CC2=CC=CC=C2)NC(=O)C(CCCNC(=N)N)NC(=O)C(CC2=CC=C(O)C=C2)NC1=O&&&
CCOC(=O)C(C#N)=C1SCC(=O)N2C3=C(CCN21)C(N1CCOCC1)=C(C#N)S3&&&
CN&O=C1NCCC12CCCNC2&CN&C1=CC=CC=C1&CC&C1=CC=CC=C1&&&
CCCC&CN&CN&CCCC&CO&CO&CCCCCC=O&&&
CO&CO&C1=CC=CC=C1&CF&&CO^CO^CC&&C1=CN=NC=C1&CC&CC&C&C=O&&CN^CN&CC&C1=CC=CC=C1&CF&&CF&&
CN&N&CN&&CN^CC&CN&N&CN&&CN^CC&O=C1[NH]C2=C(CC3=CC=CC=C32)N2C=CN=C12&&&
CO&CO&C1=CC=CC=C1&CN&CN^CC^C&C1=NCCO1&C=O&C1=CC=NC=C1&&CC^CC&CN&&&C1CNCCN1&&&
CC1=CC2=NC(C)=C(C=O)N2C=C1&CN&CC1CCN1^CS&&SC1=CC=CC=C1&&&
CN&CN&CC&CC&CC1=CC=C2CCCC2=C1&CC&&&
CC1=CC=C2CN(C(=O)C3=C(C)C4=C(CCN(CC5=CC=CC=C5Cl)C4)S3)CCC2=C1&&&
C=O&C&CC&C#C^CC^CC&C1=CC=CC=C1&C1=CC=CC=C1&CBr&CO&&&&&
CN&O=CNC1=N[NH]C=C1&CC&CO&O=CO&CC&C&CC&C1=CC=CC=C1^CN^CF&C1CCNCC1&&&&&
CC&CO&CO&C&C=O&&CC^C1=CSC=C1&CN&CN^CC^C&&CC^C=O&&&&CC^CS&CS&C1=CN=CN=C1&CC&C1=CC=CC=C1^C1=COCC1^CO&C1=CC=CC=C1&CO^CO&&&&CO^CO&&CO&CC&&&
CC&C1=CC=CC=C1&CC&O=C1CCN1N=C1SC=CN1C1=NOC=C1&CC&&CC&CC^C1=CC=CC=C1&CBr&&&
CCC&C=C&CCCCC&C=C&CCCCC&C=C&CC&CN&N&CN&CC^CN&&CCCCCCCC=O&CO&CO&CC&CO&CO&CC&CO&CO&CC&CO&CO&CC&CO&CO&CC&CO&CO&CC&CO&CO&CC&CO&CO&CC&CO&CO&CC&CO&CO&CC&CO&CO&CC&CO&CO&CC&CO&CO&CC&CO&CO&CC&CO&CO&CC&CO&CO&CC&CO&CO&CCN&&&
CC&O=C1C2ON=C(COC3=CC=CC=C3)C2C(=O)N1C1=CC=CN=C1&CF&&CCl&&
CC&CC&S=C(NC1=CC=CC=C1)NC1=CC=CC=C1&CC&CC^CO&&CO^CO&&CO^CO&&CO&&&
COC1=CC=C(OC2=NC(C=O)=NC3=C2C=NN3C2=CC=C(S(C)(=O)=O)C=C2)C=C1&&&
CC&CC&C1=CC=C2C(=C1)CCC1C2CCC2CCCC21&CC&&CO&CO&&
CSC1=C(C#N)C(=O)[NH]C(O)=C1C#N&&&
CC&CC&CC&CC&C1CCCC1&CC&C1=CC=CC=C1^CC^CO&&CC^CO&CC^C1=CC=CC=C1^CC&C&CO&CN&C=O&&&C1COCCN1&&CO&&&&
CC&CC&C1=CC=CC=C1&C1=CCCCC1&CO^C1=COCO1&&&&
CC&C&CN&NC=O^CC^CC&C1=CC=CC=C1&CN&&&C1=CC=C2[NH]C=CC2=C1&CS&S&O=S=O&&CS^CC&C1=CC=CC=C1&&&
C=O&C&CC&C^CC^C=C&C1=CC=CC=C1&CC^CS^CCl&C1=CC=CC=C1&S&&&CO&O=S=O&CO&&CS^CC&CC&C1=CC=CC=C1&C1=CC=CC=C1&&&CF&&&
O=[N+]([O-])C1=CC(C2=NN=C(C3=CC=CN=C3)O2)=C(O)C=C1Cl&CO&CC1=CC=CC(Cl)=C1&&&
CCCCCCC&CN&N=C1C=CN(CC2=CC=C(C3=CC=CC=C3)C=C2)C=C1&CCl&&&
COCCCNCCCl&CN&O=C1C2=CC=CC=C2C(=O)C2=C1C=CC=C2&&&
CC&C1=CC=CC=C1&CC&C1CCNCC1&CO&&C1=CC=CC=C1&C1COCN1&&
C=O&C1=CCCCC1&C=O&&C1=CNC=NC1&C1=CC=CC=C1^C[NH3+]&[NH4+]&[NH2+]=O&&[NH3+][O-]&&
CC&C1=CC=C(CN2CCN(C3=CC=C(C4=NC=NC=C4)C=C3)CC2)C=C1&CN&CC(C)N^CCl&&&&
CC=O&CC&C1=CC=C2OCOC2=C1&&&
CC&CN&NC1=NC(NC2=CC=CC(Cl)=C2C(=O)O)=C2N=C[NH]C2=N1&&&
CC1=CC(C)=C2C=C(C3=CC=C4C(=O)C5=CC=CC=C5NC4=C3)C=NC2=C1&CN&CC&CN&C1COCCN1&&&
CO&CO&C1=CC2C3CC4=CC=CC5=C4C2(CCN3CC2CC2)C(O5)C1&CO&&CS^CS&&&
CC=O&CN&NC1=CC=C2C(=C1)C=CC1=CC=CC=C12^CO&&OC1=CC=CC(NC2=NCCCS2)=C1&&&
CC1=CC=C(C2=NC(CS(=O)(=O)CC=O)=C(C)O2)C=C1&CN&CC1=CC=C(N2CCNCC2)C=C1&&&
CCC(=O)C(=CC1=CC(OC)=C(O)C(OC)=C1)C1=CC(OC)=C(OC)C=C1&&&
CC1=CC(C2COC(C3=CC(F)=C([N+](=O)[O-])C(C)=C3)=N2)=CC(C)=C1O&&&
CC=O&CO&CO&CC1=C2CC(=O)C3(C)C(O)CC4OCC4C3CC(O)(CC1)C2(C)C&CO&CO^CO^CC=O&CO^CO&&O=CC1=CC=CC=C1&CO&&&O=CC(O)CC1=CC=CC=C1&CN&CN&O=CC1=CC=CC=C1&&&
CN(C)C1=CC=C(C(=O)NCCCN2CCN(C3=CC=C(Cl)C=C3)CC2)C=C1&&&
CC1=NN(CC(=O)N2CCC3=CC=CC=C32)C(C)=C1S(=O)(=O)N1CCCC(C)C1&&&
COC1=CC=C(N2C=CN(CC(=O)NC3CCCCC3)C(=O)C2=O)C=C1Cl&&&
CCC1=CC(C(=O)C2=CC=CC=C2)=CN1CCCN1C(=O)C2=CC=CC3=CC=CC(=C23)C1=O&&&
CC(C)C(NC=O)C(=O)O&CC&C1=CC=C2[NH]C=NC2=C1&&&
CC&CN&N&CCN&&CN^CC&CC&CC&CC&CC&CC&CC&CC&CC&C=C1N=COC1=O&CC&&&
CCC&CN&O=C1[NH]C2=NN=CN2C2=C1SC=C2&CC&&&
CC&C1=CNCC1&CN&CC^C1=CC=CC=C1^C1=CNC=NC1&&&C=O&&C1=C[NH]C=N1^C1=CNCN1&CC&&&
CN&C1=CCCCC1&CC&O=CO&CO&C1CCC2C(C1)CCC1C3CCCC3CCC21&CO&&CO&CC&CC&&
CC(=O)C1=C(C)N=C(C)N=C1N&&&
OC(CC1=CC=CC=C1)CN1C2=CC=CC=C2C2=CC=CC=C21&&&
C=CC=O&CO&CO&CC&CC1CCCC2(C)C1CCC1(C)OC3=C(C(=O)OC(C4=CC=CN=C4)=C3)C(O)C12&CO&CO^CO^CC(C)CC=O&CO&&&CC=O&&&
CCC1=CC=C(C)C=C1&CN&O=C1CNC(=O)N1&CN&CC=O^C^CN&CC&NC1=CC=C(Cl)C=C1&FC(F)F^CC&&&&FC(F)F&&&
COC1=CC=CC=C1C1CCC2=CC3=C(C=C21)OCO3&&&
O=C1CC2=C([NH]C3=CC=CC=C23)C2=CC=CN=C2N1&CCl&&&
CCNC(C)=O&CN&O=C1C(NC2=CC=CC=C2)=C(N2CC2)C(=O)C2=C1C=C[NH]2&CF&&&
CC1=CC(C2=N[NH]C3=CC(NC(=O)NCC4=CC=CC=C4Cl)=NC=C23)=CC=N1&&&
NC(=O)CCCCCCCC(=O)NN=C1C2=C(Cl)C(Cl)=C(Cl)C(Cl)=C2C2=C1C(C1=CC=C(Cl)C=C1)=C(C1=C(Cl)C(C3=CC=C(Cl)C=C3)=C(Cl)C(Cl)=C1)[NH]2&&&
CO&CO&N=C1CC(C2=CC=CC=C2)C2=CC3=C(C=C2N1)OCO3&CO&CO^CN&&CC(C)(C)OC=O^CC&&C#N^CO&&CO&&&
CC&CC&CC&CC&CC&CN&NC=O&CC&C&CC&CC^CN^O=CO&NC=O&&&CC&CC&CC&CC&C1CSSC1&&&
CC1=CC=NC2=CC=C(Cl)C=C12&CN&OC1(C2=CC=CC=C2)CCNCC1&&&
CC&CN&N&CN&CC^CN&&CCC&CO&CC1=C(O)C2=CC=CC=C2C(C2=C[NH]C3=CC=CC=C23)=N1&&&
CNC(=O)C1=C(O)C=CC2=C(Cl)C=CC=C12&&&
CCOC=O&CC&O=C1CC2CCC1C2&CC&C#N&&&
CC=O&CO&CO&CC&CC1(C)C=CC2=C(C=CC3=C2OC(=O)C=C3)O1&&&
CC1=CC=C2OC(C3=NCCN3)COC2=C1&&&
CC&C&CC&&C1CC2COC(C1)C2^CC&&CO&&
CC&CO&CO&C1=CC=CC=C1&CN&NC=O&CC&CS&O=C1N=C(S)[NH]C2=CC=CC=C12&CC&C&CC&&CC&&
CC&CN&N&CN&CC^NS^C&S&C=O&O=S&&CN&O=S^CN&&CS^C1CCCC1&C1=CON=C1&&&CC&&CC&&
O=C1NCCO1&CC&CN^CC^C1CSCCN1&CN&&&C1CSCCN1&&&
CCC(C)(C)C=O&CC&C1=CC=CC=C1&CC&CSC(=S)N(CCO)CCO&&&
O=C1NC(=S)SC1=CC1=CC(Br)=C(O)C(Br)=C1&&&
CC(C)(C)[N+]([O-])=CC1=C(C2=CC=CS2)N=C2SC(CC3=CC=CC(C(F)(F)F)=C3)=NN12&&&
CC&C&CC&&CN^N&C=O&&CN^C1CCNCC1&CN&C1=NCCN1&CC&C1CCOC1^C1=CC=NC=C1&&CN&C1CCNC1^CC&&C1=CC=NC=C1&CC&C^CCl^C=O&&&&CN^CN&C&CC&&CC&&
CC1=CC=CC(C2=CC=C(C(=O)NC3=CC=C(C)C=N3)S2)=C1&&&
O=C(ON=CC1=CC=CC=C1)C1=CC=CC=C1&CCl&&C[NH3+]^O=[NH+][O-]^CCl&&&&
CO&CO&O=C(NC1=CC=CC=C1)N1CCCC2=C1C=CC=C2&CF&&CC^CCNC(C)=O&&&
CC&CC&CO&CO&C1=CC=CC=C1&CC&O=C1CCCC2=C1CC=CN2&CC&&CC^O=CO^CC^CO&C1=CC=CC=C1&CC&C[NH3+]&&&O=[NH+][O-]&&&
CC(C=O)C(S)C(N)=O&CN&C1=CC=C(CCCC2=CN=C(C3CCCN3)[NH]2)C=C1&CC&O=CO&&&
CCC&CO&CO&CC1=C2CC3(O)C4CC5=CC=C(O)C6=C5C3(CCN4)C2(C)C2CC(C3=CC=C(F)C=C3)OC2C1=O&CN&CC&C1CC1&&&
CN(CCCN(CC(=O)NC1=CC=C(Cl)C(C(F)(F)F)=C1)S(C)(=O)=O)CC(=O)NC1=CC=C(Cl)C(Cl)=C1&&&
COC(=O)C1=NN(C(=O)NC2C3CC4CC5C(C4)C(C3)CC2C5)C(SC)=C1S(=O)(=O)C1=CC=CC=C1&&&
CC1=CC=C2N=C(C)N(C3=CC(C(=O)N4CCN(C5=CC=CC(Cl)=C5C)CC4)=CC=C3CN(C)C)C2=C1&&&
CNC1=CC=C(C2=CC=C3N=CN=C(N)C3=C2)C=C1C&CN&CC1=CC=CC=N1&&&
CC&C&CC&&CC&CN^CN#CN=C(N)N&CN&C1=CC=CC=C1&CS&S&O=S&&CS&&
CCCCCCCCC1=CC=C(C2CCCO2)C=C1&CC&CO&OP(O)(=S)N1CCCCC1&&&
O=[SH](=O)C1=CC=C(Cl)S1&NS&NC1=CC(C2=CSC3=CN=C(N4CCN(C(=S)NC5=CC=CC=N5)CC4)N=C23)=CC=C1Cl&&&
CC&O=C(NC1CCN(CC(=O)N2CCCC2)C1)C1=CC2=CC=CC=C2N1CC1=CC=CC=C1&CF&&&
CC1=CC=C(C2=CC(C=O)=C3C=CC=CC3=N2)C=C1&CN&CN&CC1=CC=C2OCOC2=C1&&&
CN&CN&C&CC&CC^CC^O=CN1CCCC1&C1=CC=CC=C1&CC&&&NC=O&CN&C&CC&&CC^NC=O&N&CN&&CN^C&CC&NC=O^CC^N&C&CN&CC&&CN&CC^C&&&CC&CC^CC^O=CO&NC=O&&&N&CN&&CN^C&CC&CC^CC^C1=CC=CC=C1&NC=O&&&&&
C1=CC=C2[NH]C=C(C3=NC=CN=C3C3CN(C4=CN=C5C=CC=CC5=N4)C3)C2=C1&&&
CC&C1=CSC=N1&CC&C&C=O&&CN^C1CCNCC1&CC&C&C=O&&CC^C1=CC=CC=C1&CN&CN&C1=CC=CC=C1&&&
CN1C2=CC=CC=C2C2=NN=C(COC3=CC=CC4=CC=CC=C34)N=C21&&&
NC1=CC=C(CC(O)(P(=O)(O)O)P(=O)(O)O)C=C1&CN&CCC1=CC=C(C2=CC=CC=C2)C=C1&&&
CN&N&NC=O&CC^CN^C1=CSC=C1&CC&&&NC=O&CN&CC&C1=CC=CC=C1&CF&&&
CC&O=C(CCC1=CC=CC=C1)NCC(=O)NC(CC1=CC=CC=C1)C1=NC=C(C(=O)NC2CCC2)S1&CF&&CF&CO&CC^CCC(N)=O^CC&&&&
CN1CCN(NC2=NC=C3CCC4=C(C(N)=O)C=CC=C4C3=N2)CC1&&&
O=C(CN1CCN(CC2=CC=CC=C2F)CC1)NC1=CC=C2CCCC2=C1&&&
CC12CN3CC(C)(CN(C1)C3C1=CC=C(Cl)C(Cl)=C1)C2=O&&&
C=O&C&CC&CN^CN^C1CNCN1&CN&C=O&CC&&CN^CO&CC^C=O^CO&C1=COC=C1&&C1CCSC1^C1=CC=CC=C1&&&O=S&&&&&
CO&CO&O=C(NN=CCC1=CC=CC=C1)C1=CC=CC=C1&CO&CO&&&
O=CNO&CC&C1=CC=CC=C1&CC&CP&P&O=PNO&&CP^C1=CC=CC=C1&CC&C&FCF&&CF&&
CO&CO&C1=CC=CC=C1&CN&N&CN&&CN^C&C=O&&CN^CN&C1CC1&CC&C1=CC=CC=C1&&&
COCC(C)O&CN&O=C(CCNC1CCOC1)NCC1=CC=CC=C1&CC&C#N^CCl&&&&
CN1C(=O)C2=C(N=CN2O)N(C)C1=O&CO&CO&CC(=O)O&&&
CCOC(=O)C1=C(C)N(CC)C(C)=C(C(=O)OCC)C1C1=CC=CC=C1F&&&
CO&CO&C1=CC=C2N=CC=CC2=C1&CC&&CC^CC&CN&C1CCNCC1&CN&CN&CC&O=C1NC2=CC=CC=C2CO1&&&
COC1=CC=CC(C2CN=C(NC(N)=S)N2)=C1&&&
N#CC1C(CO)N1C(=O)NC1=CC=CC=C1&&&
CC1=CC(C2=CC=CC3=NC(N)=NN23)=CN=C1N&CN&C1CCCC1^NS&&C[SH](=O)=O&&&
CC&C1=CC=CC=C1&CS&CC(CO)OC(=O)NC(N[SH](=O)=O)C(=O)O&&&
C=C&C1CCCCC1&C=C&CC^CO^C=C&&CO^C1CCCCC1&&&C1CCCC1&CC&&CC^C&CC&&CC^CC&C1=CC=CC=C1&CC&C&CC&&CC^C=O)O&&&
CC&C&CC&&CC^C1=CC=CC=C1&CF&&CC^O=CN1CCC2(CCC(=O)N(O)C2)CC1^CF^CI&&&&&
CCCCC1=NC(Cl)=C(CCC=O)N1CC1=CC=C(Cl)C=C1&CN&ClC1=CC=C(C2=NN=C3SCNCN32)C=C1Cl^CN&&NC1=CC=CC=C1&&&
CS(=O)(=O)C1=CC=C(CNC(=O)C2=CC3=C(C=C2C2=CC=CC=C2C(=O)O)OCO3)C=C1&&&
CN&CC&CC&C1=C[NH]C=C1&CC&C1=CC=CC=C1^CC&&C1=CC=CC=C1^CC&&C1=COC=C1&&&
COC1=CC=C(NC2=NC=NC3=CC=CC=C23)C=C1OC&&&
CC&CC1CC=CC(=O)C1&CC&CO&C=NO&C&CC&CO^CC^CO&C&C1=CC=CC=C1&CC&CF&CC^CC&CF^CN&C1=CC=CC=C1&&&C1=C[NH]C=N1&CF&&&&CCl&&
N#CC1=C(C2=CC=CC=C2)SC(C2=CC=CN=C2)N1&&&
CC&CO&NO&C=N&CC&C1=CC=[NH+]C=C1&C[NH3+]&&&
CC&C&CCC&&CC^C1=CC=CC=C1&CC&C1=CSC=C1&CC&CC&NC=O&CN&C1=CC=CC=C1&C[NH3+]&O=[NH+][O-]&&&
CC1=CC=C(C2=NN=C3C=CC(N4CCCCC4)=NN23)C=C1&CC&CC(F)(F)F&&&
CC1=CC=C(NC(=O)C2=CC(N3SC4=CC=CC=C4C3=O)=CC=C2O)C=C1&&&
CC1(C)CCC2(C(=O)O)CCC3(C)C(=CCC4C5(C)CC(O)C(O)C(C)(C)C5CCC43C)C2C1&&&
CC&CN&O=C1C=C[NH]C2=CC(N3CCNCC3)=CC=C12&CC&O=CO^CF&&&&
O=CC1=CC=C(F)C=C1&CN&CN&CCN1C=CC2=CC=CC=C21&&&
CC&C1=CC=CC=C1&CC&C&CC&CC^CN^C&C1CCNC1&C=O&C=O&&CO&C1=CC=CC=C1&&&&
CC&C&CN&CN^CC^C&C&C=O&C=O&&CC&CO^C&&&CS&&CC^CC&C1=CC=CC=C1&&&
O=C1C2=CC=CC=C2C(=O)N1C1=CC=CC=C1&CO&&&
COC1=CC=C(C)C=C1O&C=C&O=C1CSC(=O)N1&CN&CC&C=C&CC1=CC=CC=C1&&&
NC1=NC=NC2=C1C=C[NH]2&CC&C1=CSC=C1^CN&&C1CCCC1&CC&CO^CO&&&CO&&
CC1=CSC(N)=N1&CN&CC=O&CC&O=C1CNCCN1&CN&CC1=CC=C(Cl)C=C1&&&
CC&C&CC&&CN^C1=NCCN1&CC&C1CCNC1^C1=CN=CN=C1^CN&CN&C&&&C=O&&CC^C&CC&&C1CC1&&
O=[N+]([O-])C1=CC=C(C2=N[N]C(C=CC3=CC=CC=C3)=C2)C=C1&&&
CCC&CN&O=C1[NH]C2=CC=CC=C2C=C1C1=NS(=O)(=O)C2=CC=CC=C2N1&CO&CO^CC&&&&
CC&C&O=C(NC1=CC=CC=C1)C1=CC(=O)C2=CC=C(OCC3COC4=CC=CC=C4O3)C=C2O1&&CC&&
CO&CO&C1=CC=CC=C1&CN&NC=O&CC&C1=CC=C2OC=CC2=C1&CCl&&&
CC(C)CC(CN)NC(C)C(=O)NC(CCCCN)C(=O)NC(CC(C)C)C(=O)NC(CCCCN)C(=O)O&&&
O=CC1=CN(CC2=CC=CC(F)=C2)C2=CC=CC(C3=CC=CS3)=C12&CN&C1CNCCN1&&&
O=C(NC1=CC(C(F)(F)F)=CC=C1N1CCCCC1)C1=CC=C2OCOC2=C1&&&
CCCCC1=NC2=C(C3=C1CCS(=O)(=O)C3)C1=C(S2)C(=O)N(C2=CC=CC=C2)C(SCC(=O)NC2=CC=CC(C)=C2C)=N1&&&
CO&CO&NC(=O)N1CCN(C2=NN=C(CC=O)C3=CC=CC=C23)CC1&CN&C1CCCC1&&&
C1=CC=NC=C1&CC&CC&CN&CN&C1=NC=NCC1&CC&C1=CC=NC=C1^C1=CC=CC=C1&&&&
O=C(NC1=CC=CC=C1)C1=CSC(C2CCCN2C(=O)C2=CC=CC=C2)=N1&CF&&CF&&
CC=O&CN&CN^CN^CC&CN&CC&O=CC1=CC=CO1&O=C1CCCN1&&&&&
CC&CO&CO&C&C=O&&CC^C1=C[NH]C=C1&CC&&CC^C^CC^C=O&&&&CC^CO&CO&C&C=O&&CC^C1CCNCC1&NS&S&O=S&&O=S&CS^C1=CC=CC=C1&CC&&&
CC1=CC(C)=CC(NC(=O)NNC2=CC=CC=C2[N+](=O)[O-])=C1&&&
C=C&CC&C1=CCNC1&NS&S^CC^O=S&C&&O=S^CC&&CS&CF^C1=CNCC1&&CF^CC&&&&C1=CC=CC=C1^CO&CO&C&CF&&CF&CF&&
CO&CO&C1=CC2=CN=NN=C2C=C1&CN&O=CNC1=N[NH]C=C1&CC&C1=CC=CC=C1^CC^CF&&&&&
CC&CO&O=CO&CC&O=C1CCCC2=C1CC=CN2&CC&CC^CC&&C1=CC=CC=C1&&&
CN&NS&CC1=CC=C([SH](=O)=O)C=C1&CN&C1CNCCN1&CN&C&C=O&&CN^NC1=CC=CC=C1&&&
C=CCC1=CC=CC=C1OCC1=CC=C(Cl)N=C1&&&
CC&O=C1C(C2=CC=CC=C2)=NC2=CN=C(N3CCNCC3)N=C2N1CCC1=CC=CC=C1&&&
CC1=CC=C(N2CC3(CCNCC3)C2)N=N1&CN&C&C=O&&CN^CNC&&&
O=C1NC(=S)SC1=CC1=CC=C(O)C=C1&&&
CC&CC&CC&CC&CC&CN&N&CN&CC^CN^CC&CC&CC&C&CC&CO&CC&&CC^CC&C1=CCCCC1&&&C1=CC=CC=C1&C1=CC=CC=C1^C1=CC=CC=C1^CC&CO&C&CO&CF&&&&CF&CF&&
CC(C)CC(NC(=O)C1CCCN1C(=O)C(CC1=C[NH]C2=CC=CC=C12)NC(=O)C(N)CCCNC(=N)N)C(=O)NC(CC1=CC=C(O)C=C1)C(=O)NC(CC1=CC=CC=C1)C(=O)O&&&
O=C1C=CC2=C3C=C4OCOC4=CC3=NC=C2O1&C[NH3+]&O=[NH+][O-]^CC&&CC&CCl&&&
C=CCNC=S&CN&O=C(NC1=CC=C(N2CCNCC2)C=C1)C1=CC=CO1&&&
CC1=CC=CC(Cl)=C1NC(=O)NC1=NC(=O)C(=CC2=C[NH]C3=CC=CC=C23)S1&&&
CO&CO&[O-][N+]1=C2C=CC=CC2=[N+]([O-])C2=CC=CC=C21&CC&C1=CC=CC=C1^CCl^CO&&CCl^CO^CO&&&&CO^CO&&CO&&&
CC&C1=CC=CC=C1&CS&S^CC^NS&&CCl&O=S&&&O=S&&
CC&O=C1C=C(C(=O)NC2=CC=CC=C2)C2(CCCCC2)O1&CO&&&
CC&C&CC&&CC^C1=CC=CC=C1&CO&CO&C1=CC=CC=C1&CS&N[SH](=O)=O^CC^CN&C#N&C1=CC=NC=C1&&&CF&&&
C=CC(=O)OCC(COP(C)(=O)NC(C)C(=O)OC)OC(=O)CC&&&
COC1=CC=C(NC(=O)C=CC(=O)N2CCN(C(=O)OC(C)(C)C)CC2)C=C1&&&
CC&NC=O&CN&C1=CC=CC=C1&CS&O=[SH](=O)N1CCCC2=CC=CC=C21&CCl&&CC&&
CCCC1=C(C(=O)NC2=CC=CC3=C2CCNC3)OC(C)=N1&&&
O=C(O)C1=CC=CC(N=CC2=COC3=CC=CC=C3C2=O)=C1&&&
CC1=CSC(N)=N1&CN&C&C=O&&CN^CN&CC&CO&OC1=CC=CC(F)=C1&&&
CC(C)(C)OC(=O)CN1C(C2=CN=CC=N2)=NC2=C3C=CC=CC3=NC2=C1O&&&
CC1=NOC(NC(=O)N(C)C)=C1C&&&
NC(=O)C(CC1=CC=CC(OC2=CC=C([N+](=O)[O-])C=C2)=C1)C[N+](=O)[O-]&&&
CO&CO&C&C=O&&CC^C1=CC=CC=C1&CN&CN&C&C=O&&CC^CN&CN&C&C=O&&CC^C1=CC=CC=C1&CC&&&
C=C&CC&CC&CC&CC&C&CC&&CC^C&C=C&CC^CC^CC&&&C&CS&CS^CC^CC&C&CC&CO&CC&&CP^CC&P^CP^CC&O=P&P&CC&&OP^O=P&CS&&OP&OP^CS&&&&OP^C&&&C=O&&CC^C1=CC=CC=C1&&&
CC&CC&CN&CN&CC&C1=CC=NC=C1&CC&C1=CC=CC=C1&CC&C1=CC=NC=C1^CF^CC&&&O=CN1CCC2=CC=CC=C21&CC&CO&CO&&&
ClC1=CC=C(C2=CSC(C3=C(Cl)C=CS3)=N2)C=C1&&&
CC&CC&CC&CC&CN&N&CN&&CN^C1=CCCN=C1&C1=CC=CC=C1&CN^C1=CCNC1^CN&C=O&C&&CN^C=O&C1=CC=CC=C1^C=O&CO^C[NH3+]&&&CO&[NH4+]&CC&[NH2+]=O&&&&[NH3+][O-]&&
CC&C1=CC=CC=C1&CO&CO&CC&O=C1C=CC2=CC=CC=C2[NH]1&&&
O=CO&CC&O=CN1CCCC1&CC&C1=CC=CC=C1&CC&CN&O=[N+]([O-])C1=N[NH]C=C1&CBr&&&
CO&CO&O=C(C1=NC=CN=C1)N1C=CN=C1&&&
CC&CC&C&CC&CO^CS^O=CO&SSC1=NC=CS1&CC&CC&&&&&
CC&CC&CN&NC=O&CC&NC1=NC(N)=NC=C1&CN&CC^CN^CC&C1CCNCC1&&&CN&CC&&&
CC&CN&O=C(NCCCNCC1=CC=CC=C1)C1=CC(S(=O)(=O)NC2=CC=CC=C2)=CC=C1&CF&&CF&&
CC&CN&N&CN&C^CN^C=O&CC=O&&CC^CN&CC12CCCC(=O)N1CCC1=C2C2=CC(Cl)=CC=C2[NH]1&NC1=CC=CC(C(F)(F)F)=C1&CC&&&C^CO^C=O&CO&&CN^CC(F)F&C1CCNCC1&&&&&
CO&CO&C1=CC=C(C2=NNC(C3=CC=CC=C3)C2)C=C1&CN&CC=O^CO&&CO&&&
NC1=NC2=[N+](C=C[NH]2)C(NO)=N1&&&
CC(O)C(O)CCCC(C)(O)C1CCC2(C)C3CCC4C(C)(C)C(O)CCC45CC35CCC12C&&&
O=[N+]([O-])C1=CC=C(C2=CC(C3=CC=C4OCOC4=C3)=NC(C3=CC=CC=N3)=N2)C=C1&&&
CC1=C(C=O)SC2=NC=NC(N3CCOCC3)=C12&CN&CN&C1CCCCC1&&&
CC&C1=CC=NC=C1&CN&CN&C&C=S&&CN^CN&C&C=O&&CC^C1=CC=CC=C1&CO&CO&C&CC&&CC&&
O=C(O)C1=CC(=O)C2=CC=C(CSC3=NN=C(C4=CC=CC([N+](=O)[O-])=C4)S3)C=C2[NH]1&&&
CO&CO&C1=CC=C(C2=NC3=CC(C4=NC5=CC=CC=C5[NH]4)=CC=C3[NH]2)C=C1&&&
CN&O=C1C=C[NH]C(=O)[NH]1&CC&C1=CSC=C1^CN&&&CC^C&C=O&&CC^CO&O=CO&CC&C1=CC=CC=C1&CS&O=[SH](=O)N1CCOCC1^CN&&C1COCCN1&&&
CCCN1N=CC(C2=CC(C3=CC=C(C(F)(F)F)C(SC)=C3)=CN=C2C2=CC=C3N=CC(N4CCC4)=CC3=C2)=N1&&&
C=C&C&CC&&CC^C1=CCCCCCCCC=CCC1&CC&&CO&C^CC^C&CO^CC&&&&CC^CC&C&C=O&&CC^C1=COC=C1&&&
CC=O&CO&CO&C1=CN=CC(C2CCCCC2)=C1&&&
CO&CO&C1=CC=CC=C1&CC&NC=O^CO^CN&CO&CC&C1CCCC1&C&&&CN&C1COCCN1^CC&&C&CO&&CC^CN&N&N[SH](=O)=O&CS^CN^C1=CC=CC=C1&C&CF&CC&&&&CC^CC&CC&C1=CC=CC=C1&&&
COC1=CC=C(CN2C(N)=C(C(=O)C3CC3)C3=NC(N)=NC=C32)C=C1&&&
CC&O=C(C1=CC=C(NS(=O)(=O)C2=CC=CC=C2)C=C1)N1CCOCC1&CF&&CCl&CCl&&
CC(N)2=CC=C3C(=C2)C2=CC=CC(O)=C2N3CC(C)O)C1CCC(=O)O&&&
CC1=NN=C2N=CC(C3=CC=CC=C3)=NN12&&&
CC&O=C1C=CC2=CC=CC=C2[NH]1&CO&CO^C[NH3+]^CC&O=[NH+][O-]&NC=O&&&CN&C1=CC=CC=C1&CC&C&FCF&&CF&&
C=O&C1=CNCNC1&C=S&&CN^C1CCOC1&CC&CO^CO^OP&&CO^P&&&O=P&&OP&OP^OP&P&O=P&&OP&OP^OP&P&O=P&&OP&OP&&
CC&O=C(NC1=NC(C2=CC=CC=C2)=CS1)C1=NOC=C1&CC&&CCl&&
CN&C1=CC(C2=NC=CS2)=CC(C2=C3N=CC=C(NC4CCOCC4)N3N=C2)=C1&CF&&&
CC&C1=CC=C(NC2=NC=NC3=C2SC2=NC=CC=C23)C=C1&&&
OCC12C3C4C5C1C1C6C4C3(C61)C1(O)C3CC2C(O)C3(C4=CC=C(O)C(OC5C6C(C6C(C6)C57C(=O)N(CC4=CC=CC=C4)CC7O)C6C6(O)C(=C2)N1CC1=CC=CC=C1)N3CC1=CC=CC=C1&&&
CO&CO&C1=CC=CC=C1&CC&NC1=NC=CC=N1^CO^CN&CO&CC^CC^C1CCCC1&O=S1(=O)CCCC1&C1=CC=CC=C1&&&&&CC&CN&NC=O&CC&&&
CN&N&CN&&CN^CC&CN&C1CNCCN1&CN&O=C1C2=CC=CC=C2SC2=C1C=CC=C2&&&
CN&O=C(NCC(=O)N(CC1=CC=CC=C1)C1=CC=CC=C1)C1=CC=CS1&CF&&CF&CF&&
C=CC(C=C)(C1=CC=C(N2C=CC=CC2=O)C=C1)C1=CC=C(O)C(C)=C1&CO&CC(=O)O&&&
O=C1N=C[NH]C2=C1N=C[NH]2&CN&CC&C1=CC=CC=C1&CCl&&CCl&&
CN&C&CC&C^C1CCNCC1^C=O&CN&&CN^CC&C1CCNC1&C1=CC=NC=C1&&&&&
NC=O&CC&O=C1C=COC2=CC=CC=C12&CC&C1=CC=CC=C1&&&
O=CNO&CC&CN&C1=CN=C(N2CCNCC2&CN&CC&C=C&CC&C1=CC=CC=C1&&&
CN&O=C1C2=CC=CC=C2N(CC2=CC=CC=C2)C2=CC3=C(CCO3)C(=O)N12&CO&&CCl&&
CO&CO&C1=CC=CC=C1&CO&CO^CN&&N&CN&CC^NS^CC&S&C#N&O=S&&&&O=S&CS^C1=CC=CC=C1&CC&CC^CO^C&CO&C=O&&&&CN^CN&CC&C1=CC=NC=C1&&&
CN&N&CN&&CN^CC&C&CC&C1=CC=CC=C1^CN^CCl&C1CNCN1&&&CN&&C1=NCCN1^C1=CC=NC=C1&&&
NC1=NC(=O)N(C2CC([N-][N+]#N)C(COP(=O)(O)OP(=O)(O)O)O2)C=C1&&&
CC&CO&CO&C1=CC=CC=C1&CS&O=[SH](=O)N1CCCCC1^CC&&NC=O&CN&C&CC&&CC^C1=CC=CC=C1&&&
C#N&CC&C1=CC=CC=C1&C[NH3+]&[NH4+]^C1=C[NH]N=C1^[NH2+]=O&CN&&[NH3+][O-]^C1CCOC1&&&CC&CO^CO&&&CO&&
CC&C1=CC(N2CCNCC2)=NC=N1&CN&CC^CC^CC&&&C1CCC2C(C1)CCC1C3CCCC3CCC21&CC&C1=N[NH]N=C1^CC&&&CC&&
NC(C=O)CC1=CC(Cl)=C(O)C=C1OC1=C(O)C=C(C=O)C(O)=C1Br&CN&CN^CN^CCC1=C(C2=CC=CC=C2O)C=C(O)C(O)=C1O^CN^CC(=O)O^CO&&CC(=O)O^CN&&CN&&&C1CCNCC1^CO^CC(=O)O&&&CC(=O)O&&&&&
CC&CO&CO&C1=CC=CC=C1&CS&S&O=S&&O=S&NS^N&CN&CC^CN^C&CC&C=O&C1CCOC1&&CN&&CN&C1=CC=CC=C1&CBr&&&
CC&CN&CCNC=O&CC&O=C1[NH]C2=CC=CC=C2[NH]C1=O&CN&CC^CN^C&&&C=O&&CC^C1=CC=CC=C1&CC&&&
CCN1C(=O)C2=C(C=CS2)N2C(CCCC=O)=NN=C12&CN&COC1=CC=C(N)C=C1Cl&&&
CN1C=CC2=C3C(C4=CC=C5[NH]N=CC5=C4)=N[NH]C3=CC=C21&&&
COC=O&CC&O=C(NCC1=CC=CC=C1)NC1=NC2=CC(NC3=NC=NC4=CC=CC=C34)=CC=C2S1&CC&FC(F)F^CO&&CO&&&
NC=O&CN&CC^CC^C&C1=C[NH]C=N1&CC&CN&CC^CC^C1=CC=CC=C1^CC^C1=CC=CC=C1&C1=CSC=N1&&&C1=CC=CC=C1^CC&&&&CCl&C1=CC=CC=C1&&&CCl&&&
CC&C1=CC=CC=C1&CC&C1=CSC=N1&CC&CN&C1CCNC1&CN&C=N&C1=CSCN1&CC&C1=CC=CC=C1^CN^CF&CC&&&CO&&&
C#C&CC&CO&CO&C&CC&C1=CC=CC=C1^C1CCOC1&&CC&CO^C=O^CO&&&C1=CC=CC=C1&CO&CO^CF^C1=CC=CC=C1&&&CC&C^CC^CF&C&&CF^CF&&CF&CF&&&CF&&
CCOC=O&CC&O=C(CSC1=NC2=CN=CC=C2N1C1=CC=CC=C1)C1=CC=CC=C1&CO&CO^CC&&C#N&&&
CC&C1=CC=CC=C1&CO&&CCl&CO&CC^O=CO&CO&CC&CO&&&
CC&CC&CC&CC&CC&CC&CC&CN&CN&C1=NC=NCC1&C1=CC=CC=C1&CC&C1=CC=CC=C1&CF&&CF&&
CC&C1=CON=C1&CC&C&C=O&&CN^CN&CC&C&CO&&CC^C1=CC=CC=C1&&&
CC&CO&CO&C1=CC=CC=C1&CN&CN&C&C=N&&CN^CN&C1=CC=CC=C1&CC&&CS^S&O=S&&O=S&NS^CN&C1=NC=NCC1&C1=CC=CC=C1&&&
CC&CO&CCCCN1C(CC2=CC=C3C=C(O)C=C(O)C3=N2)=NC2=CC(C=O)=CC=C21&CN&CN^CN^NCCCCCC=O&CN^CO^CN&CCCCC=O&CC&CN&CO&&&NCCCCCC=O&CO^CO^CN&&&CC&CN&&&CC=O&&&
CC=O&CN&NC1=CC=CC(NC2=NC=NC3=CC4=C(C=C23)N(CCCN2CCOCC2)C=CC4=O)=C1&&&
CC(N)=O&CN&O=C(NC1(C(=O)NCCC2=CC=CC=C2)CCCC1)C1=CC=CC(C2=CC=CC=C2)=C1&CC&NC=O&&&
O=CC1=C(F)C=CC=C1F&CN&NC1=CC=C(C=O)C=C1&CN&NC1=CC=CC=C1&&&
N[SH](=O)=O&CS&C1=CC=CC=C1&CC&C=C^CF^CC&&&C&C=O&&CC^C1=CC=CC=C1&CBr&&CO&&
CC1=C(C)C(=O)OCC1&CC&C&CC&&CC^CC12CCCC1C1CC=C3CC(O)CCC3(C)C1CC2&CO&CO&CC1OCC(O)C(O)C1O&&&
CC&C&CO&&CC^CC&CC&CC&CC&CC&CC&CC&CC&CC&CC&CC&CC&CC&CC&CC&CC&CC&CC&C&CO&&CC^C&C=O&&CN^CN&C&CC&CO^CC^CO&C&C1CCOCC1&CO&CC&&CC^CO^CO^CC&&&&CO^CC&&CO^CC&&&CC&CC&CC&CC&CC&CC&CC&CC&CC&CC&CC&CC&CC&CC&CC&&&
CO&CO&O=C(NN=CC1=CC(C(=O)N2CCCCC2)=CC=C1)C1=CC=CC=C1&CO&CO^CCl&&&&
CC&C1=CC2=CC3=C([NH]C(C4=CC=CC=C4)=N3)N=C2C=C1&CN&&CBr&&
CN&C1=CC2=NC3=C[NH]C=CC3=C2(CNC2CC2)S1&&&
COC1=CC=C([SH](=O)=O)C=C1&NS&N&CN&CC^CN^CN&CCCN1N=CN=N1&N&&&CN&CC^CN^CN&N#CC1=CC=CN=C1&N&&&CN&&CN^CC&CN&N&CN&CC^CN^CN&O=C1N=C[NH]C2=CC=C(Cl)C=C12&N&&&CN&CCCN^CN&&CCCN1C=NC2=CC=CC=C12&&&
CC&C&CC&&CC&CC^C1=CC=CC=C1&CC&CN&N&CN&CC^CN^C1=CC=CC=C1&CC&&&C1=C[NH]C=N1&&&
COC1=C2OC3C(C)(COC4=CC=CC=C4C#N)OC3C3(COC(C)=CC2=CC=C3O)C(=O)C1O&&&
C=O&C&CN&NC1=CC=CC=C1Cl^CN&&NC1=CC(Cl)=C(OC2=CC=NC3=C2[NH]C(=O)C=N3)C(Cl)=C1&&&
C=O&C&CO&&CC^CN&CN&C&C=O&&CC^C1=CCCN=C1&CO&&CC^CC^C1=CC=CC=C1^C1=CNCC1&&&C1=CC=CC=C1&&&
CO&CO&CC&O=CN1CCC2NCCC2C1&CN&C1=CC=NC=C1&CF&&&
CC&C&CC&&CC^CC&C&CN&CN^CC^C&C&C=O&C=O&&CN&CN^C1CNCCN1&CN&NS&C&S^C=O^CC&CS&&C&CC&O=S^CC&&&&O=S^CC^CC&&C&C1=CC=CC=C1&C=O&CCl&&CO&&&&
CC&C&CC&&CC&CC^C1=CC=CC=C1&CC&C&C=O&&CN^CN&CC&CC&CC&C&C=O&&CN^CN&CC&C1=CC=CC=C1&CC&C&C=O&&CO&&
CCOC1=CC=CC(C2=NC(CN(CCCN)C3CCCCC3)=CO2)=C1&&&
C1=CN2CCN=C2S1&CC&C1=NCCN1&&&
NC=O&CC&CN^CN^C1=N[NH]N=N1&C1=CC=CC=C1&CC&CF&C1=CC=C2[NH]C=CC2=C1&&&&&
CC(C)(N)C(=O)NC(CCC(=O)NC1=CC=C2CCCNC(=O)C2=C1)C1=NC(CCC#N)=NO1&&&
CN&C1CNCN1&C=S&&C1=CC=CC=C1^C[NH3+]&[NH4+]&[NH2+]=O&&[NH3+][O-]&&
CC&CC&C&C=C&C^CC^CC&C1=CC=CC=C1&C1=CC=CC=C1^CC&&&&C1=CC=C2OCCCC2=C1&CO&&&
CO&CO&C1=CC=CC=C1&CN&CN&CC&CC&O=C1CSC2=CC=CC=C2N1&&&
O=C(NC1=CC=CC=C1)C1=CC=CC=C1&C[NH3+]&O=[NH+][O-]^CO&&O=[N+]([O-])O&&&
CO&CO&C1=CC=CC=C1&CC&NC=O^CC^CN&CN&C1=CC=CC=C1&C1CCNC1&CS&CC&O=[SH](=O)N1C=CC2=CC=CN=C21&O=CO&&&&&
CN&CC&CC&CC&NC=O&CN&C1=CC=CC=C1&CN&N^CN^NCCCl&N=C=S&&CN&&CC&CCl&&&
NC1C(OC2CC(N)C(O)C(CO)O2)OCC(O)C1O&&&
COC1=CC=C(C2=CC=C(C(=O)NCCNC3=NC4=CC(Cl)=CC=C4O3)C=C2NC(=O)C2=CC=CC=C2)C=C1&&&
CC1=CC(F)=CC=C1N1CCNCC1&CN&CCC&CN&CN&O=CC1=CC=NC=C1&&&
CN&NC=O&CC&C1=COCCC1&CC&O=CO^CN^CO&&CN&&NC=O&CC&&&
CO&CO&CC&CC&CO&CO&C1=CC=CC=C1&CC&CC^CO^NC=O&CO&CN&&&C&CC&CC^CC^C1=CC=CC=C1&C&CO&CO&CO&&CC&&CS&S&O=S=O&&CS&&
COC1=NC=C(C2=CN=C3N=C(C(C)=O)C=C(N)C3=C2)C=C1N&CN&CC1=CC=CC(Cl)=C1^NS&&C[SH](=O)=O&CC&C1CCCC1&&&
CC&C1=CC=[NH+]C=C1&CC&&[NH3+][O-]&CC&C1CCOC1^C=O&&C^CO&&CC^CN&C1COCCN1&&&
CC&C&S=C(NN=CC1=CC=CC=C1)NC1CCOC2=CC=CC=C21&CO^CC&CO&&&&
C=C1CC2(CCC(=O)OCCC3=CC=CC=C3)CCC3C(=C)C(=O)OC3C2CC1=O&CC&&CO&CC&CO&&
CN&O=C1CCNCC1&C=C&CC^C=C^C=C&CC1=CC=CN=C1&CC1=CC=CN=C1&&&&&
COC1=CC=C(C(=O)OC2C3CCN(CC3)C2C(C)C2=CC=CS2)C=C1&&&
CC1=CC=NC=C1C(=O)NC1=NN(CC2=CC=NC=N2)C2=C1CN(C(=O)NC(C)C)C2&&&
CC&C&O=C1CCCC2=C1C(C1=CC=CC=C1)N1C(=N2)SC(=CC2=CC=CC=C2)C1=O&C[NH3+]^CC^O=[NH+][O-]^C[NH3+]&&&&O=[NH+][O-]&&&
CCOC(=O)C(CC)(CCCCO)C1=CC=C(Cl)C=C1&&&
COC(=O)C1=C(NC(C)=O)N(CC2CCCO2)C2=NC3=CC=CC=C3N=C12&&&
CC1=CC=CC2=C1C(=O)NC1(C&CN&CN^CC^O=CC1=CC=CN=C1)CC2&C1CC1&&&&&
CC&S=C(NC1=CC=CC=C1)NC1CCC(C2=CC=CC=C2)CC1&&&
CC&C&CC&&CN^C1CCNCC1&CN&C1=NCCN1&CN&C1CCNC1^C1=CC=NC=C1^CN&&&N&CN&&CN^CC&C1CC1&&&
O=C(C1=CC=CC=C1NS(=O)(=O)C1=CC=CC=C1)N1CCOCC1&C[NH3+]&O=[NH+][O-]&&&
O=C(NCCC1=CC=CC=C1)C(OC1=CC=CC=C1)C1=CC=CC=C1&C[NH3+]&O=[NH+][O-]^CF&&&&
COC1=CC=C(C2CC(C3=CC=CC(OC)=C3OC)N3N=C(O)C=C3N2)C=C1&CO&CC(N)=O&&&
COC1=CC=CC2=C(NC3=CC=C(N)C=C3)C3=CC=C(NCCNS(C)(=O)=O)C=C3N=C12&&&
CC&C1=CC=CC=C1&CN&NC=O&CC&O=S1(=O)NC=CC2=CC=CC=C21&CO&&CN^CC&C1=CC=CC=C1&&&
CC1=CC=C(C2=NC3=CC=CC=C3[NH]2)C=C1&&&
CS&S&O=S&&O=S&CS^C1=CC=CC=C1&CC&C1=CN=NC=C1&CN&C1CNCCN1&CN&CC&C1=CC=CC=C1&&&
CN&CN&C1CCCC1&CN&CN&C&C=O&&CC^C1=CC=CC=C1&CC&&CCl&CN^CN&C1=CN=CN=C1&CC&C^CO^CF&CO&&CF^C1=CC=CC=C1&&CF^C1=CCNC=C1&&&C=O&&&
C=C1C(=CC=C2CCCC3(C)C2CC=C3C(CCCCCC(C)CC(=O)O)CCCC(C)C)CC(O)CC1O&&&
CO&CO&C1=CC=CC=C1&CC&CC&C1=CC=C2CCCCC2=C1&CO&CO^CN^CC&&&C1=CC=NC=C1&&&
CC&CC&C&CC&&CN^N&CN&&CN^C&C=O&&CC^C1=CC=CC=C1&CN&CN&C&C=O&&CC^CC&CC&C1=CC=CC=C1&CO&CO^CO&&CO&&&
CC=O&CN&NC1=CC=C(N2CCCC2)C=C1&CN&CN&CC1=CC=C(C=O)C=C1&&&
C#N&CC&O=C(NC1CCCCC1)C1=CC(N2CCNCC2)=CC(N2C=CC=N2)=C1&CC&NC=O&&&
CC&CO&CO&C&C=O&&CC^C1=COCCC1&C=N&&CC^C1=CC=CC=C1^C1=C[NH]N=C1^CC&CC&CC&C1=CC=CC=C1&C&CCl&C=O&&&&CO^CO&CC&&&
CO&CO&C1=CC=CC=C1&CC&CN&N&NC=O&CC^CN^CC&C&CC&CC&CC&NC=O^CC^O=CNC1=NC=CS1&CN&C1=CC=NC=C1&&&CC&&&C1CCOC1&&&
N#CNC(=N)N&CN&CC^CN^CC&C1=CC=NC=C1&CC&&&CC&CC&C1CCCCC1&&&
O=CO&CC&C&CC&CC^CN^C1=CC=CC=C1&NC=O&&&CC&C1=CC=CC=C1&CC&C^CO^C=O&CO&&CC^CC&C1=CC=CC=C1&CC&&&CC&C1=CC=C2[NH]C=CC2=C1&&&
OC1=CC=C(C2=CC3=CC(O)=CC=C3O2)C=C1&&&
CCOC&CN&O=C(CSC1=NN=N[NH]1)NC1=CC=CC=C1&CC&CC=O&&&
CC&C&C=O&&CN^CN&C1=CN=CN=C1&CC&C1=C[NH]C=N1&CC&C^CN^CC&C&&CC^CC&&&CO^CC&&CC&C1=CC=CC=C1&&&
CO&CO&C&C=O&&CC^CC&C1=NOCC1&C1=CC=CC=C1&CC&&&
C1=CC=C2C(=C1)CC21NCC2=C1[NH]C1=CC=CC=C21&&&
CC&CN&C1CNC1&CC&C^C=O^C=O&&&&CN^CN&C1=CC=CC=C1&CC&C1=CNCN=C1&CC&&CC&C1=C[NH]N=C1^CC&C1=CC=CC=C1&CCl&&&
CCCC1=NC(C)=CC(N2CCC3(CC2)OCCN(C2=CC=CN=N2)C3(C)C(N)=O)=N1&&&
CCC(O)C(C)CC&CC&CC12CCCC1C1CC(O)C3CC(O)CCC3(C)C1CC2&&&
C=O&C&CN&CN^CN^CCC1=CC=CC=C1&CN&&&C1CCNCC1&CN&CC1=CC=CC=C1&&&
CO&CO&C1=CC=CC=C1&CC&O=C1OCC2CC3=CC4=C(C=C3CC12)OCO4^CO^CN&CO^CO^NC=O&&&&&CC&C&CC&CC^CN^C1=CC=C2[NH]C=CC2=C1&NC=O&&&CC&CC&O=C1CC2=CC=CC=C2N1&&&
O=P(O)(O)C1(CC2=CC=CC(C3=CC=CC=C3)=C2)OC2=CC=CC=C2C2=C(N3CCCCCC3)C=C3C=CC=CC3=C21&&&
CC(=NNC(=O)COC1=CC=CC=C1)C1=CC=C(C2=CC=CC=C2)S1&&&
CN&C&CC&CO^CC^CO&CC&C1=CCNC=C1&C1=CC=CC=C1&C=O&CF&&&&&
CC&CC&C&CC&&CC^O=C1C2=CC=CC=C2[NH]C2=C1C1CCCC(C2)C1&CN&&&
C=O&C&CN&CN^CC^C1CC1&C1CCNCC1&&&CN&COC1=C2N=CN=C(NC3=CC=C(Br)C=C3)C2=CC=C1&&&
CO&CO&OC1COCC(O)C1&CO&CO&CC1OCC(O)C(O)C1O&&&
CC&O=C1NCCCOCCCCCOC2=CC=CC=C12&CC&CN^CC^N&&CN^N[SH](=O)=O&C^CN^CS^CN^CC&N[SH](=O)=O&C1=CC=CC=C1&&&&CC^CS&&&CO&C1=CC=CC=C1&&&CF&&&
CC(C)C=O&CN&C1=CC=C(N=NN2CCNCC2)C=C1&CC&O=CO&&&
O=C(CCCSCCC1=CC=CC=C1)NC(CO)CC1=CC=CC=C1&&&
CO&CO&C1=CC=CC=C1&CCl&&CN^CN&C&C=O&&CC^C1=COCC1&CC&&C1=CN=CN=C1^CC&&CN^C1=N[NH]C=N1&&&
O=CO&CC&C1=CC=CC=C1&CN&O=C1C=CC(=O)N1&&&
CC&C1=CC=CC=C1&CC&CN&C1=CNSNC1&CC&C1CCOC1^CN^CC&&S^CO^CO^O=S&&&&CO&O=S&&&&
C=C&C1CCCCCCCCC1&CC&C^C1CC1^CC&C^C=O&CC^CC&&&&&&CC^CC&C&C=O&&CC^C&CO&&CC^CO&&&
COCCNC(=O)C1=CC=CC2=C1[NH]C(=O)O2&&&
COC1=CC=CC=C1C1CC(C2=CC=CC=C2N(C)S(=O)(=O)C2=CC=CC=C2C)=NC2=NC=NN21&&&
CN&O=C1[NH]C=NC2=C1C(NC1CCCC1)=NC(C1=CC=C(N3CCNCC3)C=C1)=C2&CN&&&
CO&CO&O=S(=O)(NC1=CC=C(OC2=CC=NC3=CC(OCCCN4CCNCC4)=CC=C23)C=C1)C1=CC=CC=C1&CF&&CCl&CN&&
CC&C1=C[NH]C=C1&CC&&CN^C1=CC=CC=C1&CC&C1=CC=NC=C1&&&
CCC(C)C(N)C=O&CN&ClC1=CC=C(C#CC2CCCN2)C=C1&&&
CCCC&CN&N&NC1=C(N)N(CC2=CC=CC=C2)C(=O)[NH]C1=O&&CN^COC1=CC=C(CC=O)C=C1OC&&&
CO&CO&O=C(NCCCN1CCN(C2=CC=CC=C2)CC1)C1C2=CC=CC=C2OC2=CC=CC=C21&C[NH3+]&O=[NH+][O-]^CO&&CO&&&
CC&C&CC&&CC^C1=CC=CC=C1&CC&C^CN^CC&CN&&CC^C1=NC=NCC1&&CC^C1=CC=NC=C1&&&CN&C1CNC1&CO&&&
CN&C&C=O&&CC^CC&C&CN&CN^CC^C&C&C=O&CN&&CC&C=O^C&&&CC&C1=CC=CC=C1^C1CCCCC1^CO&&&CO^CC^C1=CC=CC=C1&C&&&C=O&&CO&&
CN&NC=O&CC&C&O=C1CC2=C3C(=CC(C4=CC=CN=C4)=C2)CCCN13&CC^CC^CO^CF&&&&&&
C=C(C)C1=CC=C(O)C=C1&CO&CCCCN1C=NC2=C(N)N=CN=C21&CN&CC1=CC=CC=C1&&&
CCN(CC)C(=O)CSC1=NC2=C(C=C1C1=CC=C(C)C(C)=C1)SC(N1CCOCC1)=C2&&&
O=CC1=CC=CO1&CO&CO&CC(=O)C1=CC=C[NH]1&&&
CN&O=S1(=O)CC2(CNC(C3=CC=CC=C3)CC2C2=CC=CC=C2)CN1&CC&C#CC(C)(C)O^CF&&&CF&CF&&
CC&O=C(CSC1=NN=NN1C1=CC=CC=N1)NC1=CC=CC=C1&CF&&&
COC1=CC=CC=C1C1=CC=C(C)N1CCC1=CC=CC=C1&CN&CN&C&C=O&&CN^CC1=CC(N)=NO1&&&
CC&C1=CC=CC=C1&CO&CO&CC&O=CN1CCCC1&CC&C1=CN2N=CC=C2N=C1&CC&&&
CO&CO&O=C(NC1=CC=CC=C1)C1=COCCO1&&&
COC(C)=O&CC&C1=CC=C(CN2CC(N3C=CN=C3)C3OCCCC32)C=C1&&&
CC&O=C(OCC1=CC=CC=C1)N1CCC(NC2=CC(C3=CC=CC=C3)=NC3=CC(C4=CC=C2)=NN3C2=CC=CC=C2)CC1&&&
CC1=CC=C(C)C(N)=C1&CN&N#CC1=CC=C(S(=O)(=O)C2=CC=CC=C2)C(C=O)=N1&&&
O=C1OC2=CC(OCCCCCOC3=CC=CC=C3)=CC=C2C2=CC=CC=C12&&&
CCC(C1=CC=C(O)C=C1)C(CC)C1=CC=C(O)C=C1&CO&CC1=C(Cl)C=CC=C1Cl^CN&&C1CCNC1&&&
O=CO&CC&O=C(NC1=CC=C2N=CC=CC2=C1)C1=CC=CC=C1&CCl&&CCl&&
O=C1NC(=O)C2=C3CCCN3C3=C2C1=CC=C3&CN&CN&C&CCO&&CC^CO&&&
CO&C1=CC=C(OCC2=NCCN2)C=C1&&&
CSC1=NC=CN=C1C1=C[NH]C2=C1C(C)=CC=C2&&&
CO&CO&C1=CC=C2C=CC=CC2=C1&C[NH3+]&[NH4+]^CC^C1CC[NH2+]C1&O=C1N=C2C=CC=CC2=C[NH]1&&C[NH3+]^CN&CC&CC&NC=O&CC&CN&CN&C&C1COCCN1&CC&&&CC^CC^C1=CC=CC=C1&O=CO&&&&&
O=C(NC1=CC=C(F)C=C1F)NC1=CC=C(Cl)C([N+](=O)[O-])=C1&&&
C1=NC=C(C2=NC3=NC=NC(N4CCN5CCCCC5C4)=C3[NH]2)C=N1&&&
CC&O=S(=O)(C1=CC=CC=C1)N1C=C(C2CCNC2)C2=CC=CC=C21&&&
CC(C)(C)C1=CC=C(N)C=C1&CN&C&C=O&&CN^NC1=NC(CC=O)=CS1&CN&NC1=CC=C(Cl)C=C1&&&
CC(C)(C)OC(=O)N1C2=C(CCCC2C(=O)NCC(F)(F)F)C2=CC=CC=C21&&&
CO&CO&C1=CC=CC=C1&CC&C&C=O&&CC^CN&CN&C1=CC=CC=C1&CBr&&CC^C&FCF&&CF&&
CC&C1=CC2=CN=C(N3CCCCC3)N=C2C=C1&CN&C1CCNCC1^CN^CN&CN(C)C=NC(=O)CCN1CCCNCCC1&&&&&
CC=O&CO&O=CCCC1=CC=C(O)C=C1&CN&CN&NC(=O)CCCC=O&CN&CN&NC(=O)CCC1=CC=C(O)C=C1&CO&O=CO(=O)C1=CC=CC=C1&&&
O=C1NC(=O)C2=C(O)C=CC=C12&CN&CC&CN&C1=CC=C2[NH]C=NC2=C1&&&
CC&O=C(CN1C=CC2=C(NCC3=CC=C4OCOC4=C3)C=CC=C21)NCC1=CC=CC2=CC=CC=C12&&&
C=CC&CC&C1=CC=C(COC2=CC=CC=C2)C=C1&CC&O=CO^CBr&&&&
C=CC1=CC=CC(NC(=O)CC2=CC(=CC3=CC=C4C=CC=C(OCC=C)C4=N3)C3=CC(OC)=C(OC)C=C23)=C1&&&
CO&CO&C1=CC=CC=C1&CS&O=[SH](=O)N1CCCC2CNCC21^CC&&C#N&&&
CC(C)(C)C=O&CN&C1=NC2=C(C=CS2)C(N2CCNCC2)=N1&&&
CCCN&CN&O=C(NC(C(=O)NCC1=CC=CC=C1)C(C1=CC=CC=C1)C1=CC=CC=C1)C1=CSN=N1&CS&CS^CC&&&&
CC&C&CC&&CC^CC&C1CCOCC1&C1COCO1&C^C1CCOC1^CC&C1=CC=CC=C1&&CC^CO&&&&&
CO&CO&C1=CC=CC=C1&CN&N=C1SC(=S)SC1=N&CN&C1=CC=CC=C1&CC&O=CO&&&
CC&C1=C[NH]N=C1&CN&CN^CC^CC&&CCl^C1=NN=CO1&&&CS&CS&CC&C1=CC=CC=C1&CC&C&CF&&CF&CF&&
C=O&C1=CNC=CC1&CC&CS^CO^CS&&&C1=CC=CC=C1&C1=CCCC=C1&&&
CO&CO&C1=CC=C(C2=CC=C3C(NCC4=CN=CS4)=NC=NC3=C2)C=C1&CCl&&CC&&
CN1C=NC2=C1CCNC2&CN&CC1=CC=C(N2C=CC=N2)C=C1^CC&&CC1=CC=CN=C1&&&
C=O&C&CC&C1=CC=CC=C1^CC^CF&C1=CC=CC=C1&&&CF&&CO^CO&CC&CN&C1CCNCC1&CC&CC&C1=CC=CC=C1&CF&&&
CC&NC=O&CN&C&CC&CC^CC^C1=C[NH]C=N1&NC=O&&&CN&C&CC&CC^CC^C1=CC=CC=C1&NC=O&&&N&CN&&CN^C&CC&CC^CC^C1=CC=CC=C1&NC=O&&&CN&C&CC&CC^CC^C1=CC=CC=C1&NC=O&&&CN&C&CC&&CC^NC=O&&&
CC1=CC(C)=NC(NCCSCCC(F)(F)F)=N1&&&
C=O&C&CO&&CC^C1=CC=CC=C1&C1=NCCC1&CN&NN^C1=CC=CC=C1^C=N&&&CC&C1=CC=NC=C1&&&
CN&CC&CC&CC&CC&C&CN&NC=O^CC^CC&O=CC1=NC=CS1&C&&&CC&CC^CN^C1CCCCC1&N[SH](=O)=O&&&CS&C1=CC=C2C(=C1)CC1=CC=CC=C12&&&
O=C(C=CC1=CC=C(Cl)C=C1)N1CCN(C(C2=CN=CC=N2)C2=CC=C(Cl)C=C2Cl)CC1&&&
COC1=CC=C(C2=CC3=CC=C(OC)C=C3C=C2C2=C(OC)C=C(OC)C=C2OC)C=C1&&&
CN&N&CN&CCCCN1C(C=O)=CC2=C1C1=CC=CC=C1O2^CN^CO&C1CCCCC1&ON1COC2=CC=C(Cl)C=C2C1&&&&&
CC(C)C1=CSC(C(C)(C)NC(=O)N2CCN(C(=O)C3=CC=CN=C3)CC2)=N1&&&
CC(=O)C1=CC=C(OC2=CN=C3[NH]C(=O)[NH]C3=C2)C=C1&&&
CO&CO&C1=CC=CC=C1&CC&C1=COC=N1&CC&CN&CN&CC&C1=CC=CC=C1&C1COCO1&&&
CCOC1=CC=C(C(=O)OCC(=O)N2CCC3=CC=CC=C32)C=C1OCC&&&
CC&C&O=C1C=C(C2=CC=CC=C2)C2=C(O1)C1=C(C=C2)OC=C(C2=CC=CC=C2)C1=O&C[NH3+]^CO^O=[NH+][O-]^C&&&&CC&&CC&&
CC&C=C&C&CC&&CC^C&C=O&&CO^CO&C1CCOCC1&CO&&CO^CO^CC^C1=CCCCCCCCCCCC1&&&CO&CO^CO&&&CC&CC^CC^CO&&&CC^CC^CO&&&CO^CO^CO^C&CO^C1CO1^CC&&&&C&C=O^CC&&&&CO&&
CN&CN&CC=O&CN&N&NC1=NC=C(C2=CC=C3OCCOC3=C2)C=N1&&CN^CC&C1CCOC1&&&
CC&CC&C&CC&&CC^O=C1C=CC(=O)C2=CC=CC=C12&CO&CO&&&
CC1=CC=CC(N2C(S)=NC3=C([NH]C4=CC=CC=C43)C2=O)=C1&CS&CC1=NC(=O)C2=CC=CC=C2[NH]1&&&
COC1=CC=C(C(=O)N(CC(=O)NC(C)(C)C)CC2=CC=CO2)C=C1[N+](=O)[O-]&&&
C#N&CC&CC&C1=CSC=C1&CN&&CC^C^CC^C=O&C1=CC=CC=C1&&CC^CO&C1=CC=CC=C1&CO&CN&C1=CC=CC=C1&C1=C[NH]C=C1&&&&&
CO&CO&C&C=O&&CN^CN1C=C(NC2=NC=C(C(C)(C)C)C(N)=N2)C=N1&CN&CC(C)CC(=O)O&&&
CNC&CN&CC(C)O&CS&SC1=CC=C(I)C=C1&&&
O=CO&CC&C1CCNCC1&CN&CC&CN&N&NC=O&CC^CN^C1=CC=C2[NH]C=CC2=C1&CC&CCl&C1=CC=C2C=CC=CC2=C1&&&&&
COC1=CC=C(N)C(OC)=C1&CN&CCC=O&CO&CO&NC1=CC=C(C=O)C=C1&CN&N#CCC=O&&&
CO&CO&O=C1CCC2=C1C=CC=C2&CO&O=C(O)N[SH](=O)=O^CC^CS&C1=CC=CC=C1&C1=CC=CC=C1&CCl&CC&&&CN&CN&C&CC&&CC&&
O=C(NN=CC1=CC=CC=N1)C1=CC=NC=C1&C[NH3+]&O=[NH+][O-]&&&
CO&CO&O=C1C2=C(C=CC=C2)N=CN1C1=CC2=C(C=C1)OCO2&CS&CC(C)(C)S&&&
CC&C&CC&&CC^N=C(N)NC1=NC=CS1&CN&CC&C1=CC=CC=C1&&&
O=C(CSC1=NC2=CC=CC=C2[NH]1)NCC1=CC=CO1&&&
CC&C1=CC=CC=C1&CC&C&NC1=NCC(F)CO1&CF^CC&&C1=CC=CC=C1&CN&NC=O&CC&C&CC&&CC&&
CN&CC&C1=COC=C1&CC&O=CN1CCC2=C(C=NO2)C1&CC&C1=CC=NC=C1&&&
C=O&C&CC&C=C^CC^CC&C1=NCCSC1&CC&C1=CC=CC=C1&CC&&&CC&CC&CC&CC&CC&CC&CC&CC&CC&CC&C1=CC=CC=C1&&&
CN&O=C1C=C(N2CCOCC2)C=NN1CCCCN1CCN(C2=CC=CC=C2)CC1&CCl&&CC^FC(F)F^C[NH3+]&&O=[NH+][O-]&&&
CC&C1=CC=CC=C1&CN&NN^CC^CN&&&C&C=O&&CC^C1CCNC1&CN&CC&CO&&&
CO&O=CO&CC&O=CN1CC2CC23C1=CC(=O)C1=C3C=C[NH]1&CC&C1=CC=CC=C1^CC&&CCl&&&
CC&O=C1C2=C(C=CC=C2)SC2=C1C=CS2&CC&&CC&CO^CO^CC^CC&NC=O&C1=CSC=N1&&&CC&C1=CSC=C1&&&
CCC&CN&N&CN&CC=O^CN^CN&CC1=CC=C(Cl)C=C1&COC1=CC=CC=C1N&&&&&
CCCC(=O)NCCC&CN&O=S(=O)(NCC1=CC=CC=C1)C1=CC=CC2=NSN=C12&&&
O=C(NN=CC1=CC=C(Cl)C=C1)C1=COC2=CC=CC=C12&&&
CC&CN&N&CCN&&CN^CC&CC&CN&N=C1C=C[NH]C2=CC=CC=C12&CN&C1=CC=CC=C1^CCl^CCl&&&&&
CC&C&CC&&CN^NC=O&CC&C=C&CC&C1=CC=CC=C1&CCl&&&
CC(C)CC=O&CN&NC1=CC=C2C(Cl)=CN(Cl)C2=C1&&&
CO&NO&ClC1=NC(N2CCNCC2)=NC=C1&CC&C&C=O&&CC^C1=CC=NC=C1&&&
CC1=CC=CC(OCC(=O)NC(C2=CC=CC=C2)C2=CC=C3C=CC=NC3=C2O)=C1C&&&
CC&C&CC&&CC^CO&CO&C&C=O&&CN^CN&C&CC&CC^CC^C1=C[NH]C=N1&C&&&C=O&&CN^CN&C&CC&&CC^C&C=O&&CN^CN&CC&C1=CC=CC=C1&&&
CC(C)=CCO&CO&C1=CCCCC1&CC&O=CO^CN&&&CN^CC(N)=O&&&
CCN&CC&O=C1C=C(C2=CC=CC=C2)N=C[NH]1&CBr&&CO&&
NC=O&CN&C1=CC=CC=C1^CC^CC&C1=CC2=CC=CN=C2C=C1&C1=CN2C=CSC2=N1&&&&&
COC(=O)C1=CC=CC=C1NC(=S)NC(=O)C1=CC=C(Cl)C=C1&&&
C=O&C&CC&C1=CC=CC=C1^CN^CF&C1=CNCC1&&&CC&C1=CCNC1^C1=CC=CC=C1^CC&&&C1=CC=NC=C1^C=O&&&C=O&&
CO&CO&O=C(OC1=CC=CC2=C1C=CC=C2)C1CCCCN1CC1=CC=CC=C1&CC&&CO^CO^CO&&CO&&&
CN(C)CCNC(=O)C1=CC=C2C(C3CCCC3)=C(C3=CSC=C3)N(CCN3CCC(O)CC3)C2=C1&&&
O=CO&CC&CC&CC&C&C=C&CC^CC^C1=CC=CC=C1&C1=CC=CC=C1&CF&CS&&&S&O=S=O&&CS^C1=CC=CC=C1&&&
COC1=CC(CC2=CC(C)=C3OC(C)(C)C=CC3=C2OC(C)=O)=CC(OC)=C1OC&&&
CC&CC&O=C(N1C=CC=N1)N1CCC2=CC=CC=C21&CC&&CN^CC(C)N&&&
CC&C1=NOC=N1&CC&C1=CNCNC1&CN&CC^C=O^C&&CN^C=O&&C=O&CN&&CN&C1CCCCC1&&&
NCCO&CC&C1CC1&C&CC&O=CO^CC&&C&CC(=O)O&&CC^CC(N)=O&&&
COC1=CC=C(C2=C(C#N)C(=O)OC2C(C)C2OC(=O)C3=CC=CC=C3C3=CC=CC=C3N2C)C=C1&&&
CC1=C(C=O)N=C2C=CC=CN12&CN&CN&CC&CN&C1CCNC1&&&
CO&CO&C&CC&CN^CO^C1CC2CCNC(C1)C2&CO&CN&&&NC=O^CC^CC&&CC^C1=CC=CC=C1&&&CF&&CF&&
C=O&C&CC&C1=CNCC1^CC^C1=CC=CC=C1&C1CCNCC1&CC&CN&C1=C[NH]C=N1&CC&&&C1=CC=NC=C1&&&
CC&CO&CO&C&C=O&&CC^CC&CC&CC&C&CC&&C1CCCCC1^C=O&&CC&CC^C^C1=CC=CC=C1^CO&CO&&CC&&C=C^CC^CC&CC&C1CCCCC1&&&C=O&&&
CC1CCC(CN2CCN(C(=O)C3=CC=CO3)CC2)CN1C&&&
CN&C1CNCCNC1&CN&C1=CC=NC=C1&CC&C&C=O&&CN^N&CN&&CN^CC&C1=CC=CC=C1&CO&CO&C1=CC=CC=C1&&&
COC1=CC([N+](=O)[O-])=CC=C1OCCOC1=CC=CC=C1C(=O)C=CC1=CC=C(OC)C=C1&&&
COC=O&CC&O=C(NC1CCN(S(=O)(=O)C2=CC=CC=C2)CC1)C(CCCNC(=O)OC1CCCCC1)NC(=O)C1=CC2=CC=CC=C2[NH]1&CCl&&&
CC&CO&CO&C&C=O&&CC^C&CC&C1=CC=CC=C1^CN^CCl&C1CNCCN1&&&CN&CC&C1=C[NH]C=C1&CC&CN^CN^CN&&&C&CC&&C=O&&
CCCC1=CC(=O)OC2=C3C(=C4C=CC(C)(C)OC4=C12)OC(C)(C)C(OC(=O)C12CCC(C)(C(=O)O1)C2(C)C)C3OC(=O)C12CCC(C)(C(=O)O1)C2(C)C&&&
CO&CO&C1=CC=CC=C1&CC&C^CO^C=O&CO&&CC&&C1=CC=CC=C1&CO&CO^CN&&NC=O&CC&C1=CC=CC=C1&CCl&&C[NH3+]^O=[NH+][O-]&&&
O=C(NCC1=CC=CC=N1)C1=CC=CC2=C(NC3=CC=C(N4C=CN=C4)C=C3N3CCOCC3)C3=CC=CN=C3N=C12&&&
O=C(CS(=O)(=O)C1=CC=CC=C1)NC1=CC=C2C(=C1)OC(=O)N2CC1=CC=CC=C1&CBr&&&
C=C&CC&CN&O=C1CCC2(CCNCC2)N1&CN&C1=CC=CC=C1&CO&CO&C1=CC=CC=C1&&&
CC&C1=CC=C(NC2=NC=NC3=C2C=NN3C2=CC=CC=C2)C=C1&CF&&CCl&CCl&&
CO&CO&C1=CC=CC=C1&CC&CC&CN&NC=O&CC&C&CC&CC^CN^C1=CC=CC=C1&N[SH](=O)=O&&&CS&O=C1OC2=CC=CC=C2C2=C1C=CS2&&&
O=C1N=CC=CN1C1CCCO1&CC&CO^CO&&&CF&&
NC1=NC=C[NH]1&CC&C1=CC=CC=C1^CN^CCl&CC&&&C&CF&&CC^C1=CC=CC=C1&&&
CO&CO&C1=CC=CC=C1&CN&CN^CO^C1CCNCC1&CO&CN&&&CC^C=O^C&&C1=CC=CC=C1^C=O&CO&&CN^CO^CO^NO&&&CO&&&&&
CS(=O)(=O)C1=CC=C(C2=C(C3=CC4=CC=CC=C4[NH]3)C(C(=O)C3=C[NH]C4=CC=CC=C34)=C[NH]2)C=C1&&&
CC(=O)NO&CC&O=C(NC1CCCCC1)N1CCN(S(=O)(=O)C2=CC=CC=C2)CC1&&&
CC&CN&CC1=CC=C(C)C(N2CC(=O)N3CCC4=C([NH]C5=CC=CC=C45)C3C2)=C1&CC&CC=O&CN&CN&CC1=CC=CC=C1&&&
CC&C1=CON=C1&CN&CN&C&C=O&&CC^CO&CO&C&C=O&&CC^C1=CC=CC=C1&CN&CN&C=O&&&
CNC&CN&O=C1N=CN=C2[NH]C(C3=CC=CC=C3)=CC=C21&CC&O=CO&&&
O=C(OCCN1CCC2(CCNC2)CC1)C1=CC2=CC(Cl)=CC=C2O1&&&
C=O&C&CC&CN^CN^C1=CCNC=C1&CN&C=O&C1=CN=CC=N1&&&CC&C1=CSC=C1&&&
CC&CN&C1=C[NH]N=C1&CC&C1CCNCC1&CN&C&C=O&&CC^C1=C[NH]N=C1&CC&&CN^C1CC1^CCl&&&&
CC&CC&C&CC&&CC^NC1=NC=CC=C1&CCl&&CO&CN&&
C=N&C&CN&&CN^CN&CC&CC&CC&C1CCNC1&C=O&&C=C^CC^C=O^C1=CC=CC=C1&&&CCl&&&
CC1=CC=CC(C)=C1NC(=O)C1=CC=C2C(C)=COC2=C1&&&
CO&CO&C1=CCNC=C1&CBr&&CBr&C1=N[NH]C=N1^CS&S&O=S&&O=S&NS^CN&C1=CC=CC=C1&CO&CO&&&
CC&C&C=O&&CC^C1=C[NH]C=C1&CC&&CC^O=CNC1=N[NH]C=C1^CC^CC&&&&CN^C1=CC=CC=C1&&&
CN&C1=CSC(C2=NC=NC=N2)=C1&CC&CC(=O)O&&&
CC&CN&C1=CC=C(C(C2=CC=C(CN3CCNCC3)C=C2)N2CCNCC2)C=C1&CC&&CC&CF&&
CC&CC&CC&CN&O=C1[NH]C(=O)C2=C(N=C(S)[NH]2)[NH]1&CS&CC^CN^O=CN1CCCCC1&&&CC&&&
CC&CN&O=C1[NH]C(S)=NC2=C1C=N[NH]2&CS&CC^CN^O=CNC1=NC2=CC=CC=C2S1&CC&CF&&&&&
CO&C1=CC=C(CN2CCN(C3=NC4=CC=CC=C4C4=C3[NH]C3=CC=CC=C34)CC2)C=C1&CCl&&&
CC&CO&CO&O=CC(C=O)=CNC1=CC=C(F)C=C1&CO&CO&&&
CCOC(=O)C1=CC=C2[NH]C(C3=CC=CC=C3)=C(C3=CC=CC=C3)C2=C1&&&
CS&CS&C1=CC=CC=C1&C1CCOCC1&C=O&&C1CCCCC1^CC&C&C=O&&CO&&
CN&C1=CC=CC=C1&CC&CC&C1=CC=CC=C1&CCl&&&
CC&C1=CCCN=C1&CN&C1CCNCC1^C1=CC=CC=C1^C&CN&CO&CN&&CC^C&C1=CC=CC=C1&C=O&CCl&&CC&&CN&CN&C&C=O&&CC^C1=CC=NC=C1&CN&C1CC2CCC1N2&&&
O=CO&CC&O=C(NC=CC1=CC=CO1)C1=CC=CC=C1&CO&&CO&&
CC1=NC2=CC(OC3=CC=C(C(F)(F)F)C=C3NC(=O)NC3=CC=C(Cl)C=C3)=CC=C2[NH]1&&&
O=C(NC1=CC=CC=C1C(=O)NC1=CC=C(C2=CC=C(Cl)C=C2)C=C1)C1CCCC2CCN12&&&
CC&CC&CS&CS&C1=CCCCC1&C=N&&CC^C^C1=CCNC=C1^CN&&&&C=O&&
CO&CO&O=C(N=C1NC2CS(=O)(=O)CC2N1)C1CC1&&&
O=C(O)C1=CC=CC(N2C(CCC3=C[NH]C4=CC=CC=C34)=NC3=CC=CC=C32)=C1&&&
FC(F)(F)C1=CC=CC(C2=CC=CC3=CC(C4=CC=NC(N5CCCC5)=N4)=NN23)=C1&&&
O=C1C=C(COC(C2=CC=CC=C2)C2=CN=CN=C2)C2=CC=CC=C2O1&CO&OC(F)(F)F^CCl&&&CCl&&
CC&C1=CC=CC=C1&CC&&CO^CO&CC&NC=O&CN&CC&CC&C=NNC=O&CC&C1=CC=CC=C1&CCl&&&
CO&CO&CC1C=CC2=C3C(=CC=C2)C2=CC4=C(C=O)C(=O)C(C)C4(C)CC2=N3C1=O&&&
C=O&C&CC&C#C^CN^CC&CN&C1=CC=CC=C1&C1=NCCN1&CCl&C1=CC=CC=C1&&&CBr&&CO^CO&C1=CC=CC=C1&CC&C&C=O&&CN^CN&C1=NCCN1&C1=CC=CC=C1&CBr&&CBr&&
CN(C)C=O&CC&C1=C(N2CC2)C=C2CCCN21&CC&NC(=O)C=NOC(C)(C)C=O&&&
CN1CCC2=C(CC(=O)O)C3=CC=CC=C3[NH]C2C1&&&
CC&CN&CN&C&C=O&&CC^C1CCOC1&CN&C1=NCCN1^CO^C1=CN=CN=C1&&CO^CN&&&&CC^C#C&CC&C1CCCCC1&&&
CO&CO&C1=CC=CC=C1&C1=CCCN=C1&CO&CO^CC^C1CCNC1&C1=CC=CC=C1&C1=CCCNCCNCCCCCCC1&CCl&C=O&&&&CN^CN^C=O^C&&C1CC1^C=O&CC&&CO^C&CO&C=O&C&&CN^CC&CN&&CC^CC&&CC^C&&&C=O&&CO^CO&C1COC1&&&
CC&CN&C1CNCCN1&CN&C&C=O&&CN^CN&C&CC&C^CC^C=O&C&&CN^CC&CN&&CC&&&CC^CO&CO&C1=CC=CC=C1&CC&C#C&CC&C1=CC=CC=C1&CC&CO^CO^CO&CO&&&&&
CC&O=C(CCC(=O)NC1=CC=CC=C1)NN1CCCCC1&CCl&&CCl&&
CC1(C)C2C(CC=C3CC4CCC5C6(C)CCC(O)C(C)(C)C6CCC5(C)C4(C=O)CC32C)CC(O)C1CO&&&
O=C(O)CCC1=C[NH]C2=CC=CC(I)=C12&CN&NC1=CC=CC=C1&&&
CN&N&CN&&CN^CC&CS&CS&C1=CC=CC=C1&CI&&&
CC1=NN(C2=CC=C([SH](=O)=O)C=C2)C(C)=C1&NS&C1CNCCN1&CN&CC1=CC=C(F)C=C1&&&
N#CC1=CC=CC=C1CN1C=NC=C1CN1CC(C2=CC=C(Cl)C=C2)CC1=O&&&
O=CO&CC&O=C1CC(SC2CN(C(=O)CCC3=C[NH]C4=CC=CC=C34)C2)C(=O)N1CCC1=CC=CC=C1&&&
O=CN1CCNCC1&CC&C&CC&CC^CN^C1=CC=CC=C1&NC=O&CCl&CC&&&O=[SH](=O)N1CCCCC1&CS&C1=CC=CC=C1&CF&&&
CC&C&CC&&CC^CC&C&CN&CN^CC^C&C&CC&C=O&&C=O&CN&&CN&CC&C1=CC=CC=C1&CCl&&&
CCCN1C=NC2=C1C(=O)N(CC(=O)NC1=CC=C(C)C(F)=C1)C(=O)N2CC(C)C&&&
NC1=NC(NC2=CC=CC=C2)=C2C=CC=CC2=N1&CN&CC1=CC=C2OCOC2=C1&&&
C1=CC=CC=C1&CN&CN&C1=NN=CO1&CC&C1=CC=CC=C1&C1COCCO1&&&
CCC&CC&C1=CCC2C3=CC=CC=C3OCC2C1&CC&&CO&CN&C^CC&&CC&&
O=C1NC(=O)C(=CC2=CC=CC(OC3=CC=CC=C3)=C2)C(=O)N1&&&
CC1=CC(C)=CC(NC(=O)CSC2=NN=C(CC3=C(F)C=CC=C3Cl)N2N)=C1&&&
CO&CC&C1=CC=NC=C1&CN&CN&C1=CC=NC=C1&CC&C1=C[NH]C=N1&&&
C=O&C1CCNC1&CN&C1CC1^C1CCNCC1&&CN&CC&C1=CSC=N1&&&
CO&CO&C1=CC=CC=C1&CC&C=C^CO^CC&CO&C&C&C=O&CC&&CC&C=O^C=C&&&CC&C1=CC=CC=C1&CO&CO^CO&&CO^CO&&CO&&&
CO&CO&C1=CC=CC=C1&CC&C=C^CO^CC&&&C&C=O&&CC^C=C1SCC2CCCC=C12&CC&&&
CO&CO&O=C(C=CC1=CC=CO1)NC1=CC(C2CC(=O)N3CCC4=C([NH]C5=CC=CC=C45)C3C2)=CC=C1&CO&CO^C&&CC&&CC&&
CC&O=C1NCCCOC2=NC=CC=C12&CN&C^CC^CC&C1=CSC=C1^CC&CC&&CN&CO&N&&&NC=O&CC^CN^CC&&&CC&C1=CC=CC=C1&&&
CC=O&CO&CO&CC&CC1=CC2OC(=O)CC2(O)C2C(O)C3(C)OC3CC12&CO&CO^CO^CC=O&CO^CO&&O=CC1=CC=CC=C1&CO&&&O=CC1=CC=CS1&&&
CO&CO&C1=CC=CC=C1&CO&CO^CC&&C1=CC=CC=C1&CC&CC&C&CN&CN^CC^C&C&C=O&C=O&&CC&CO^C&&&CS&S^C1CC1^O=S&&&&O=S&CS^C1=CC=CC=C1&&&
O=C1NC(=O)N2CCCC12&CN&CC&CN&CN&CC1=CSC(C2=CC=CC=C2F)=N1&&&
CC&O=C1NCCC(CNS(=O)(=O)C2=CC=CC=C2)OC2=CC(NS(=O)(=O)C3=CC=CC=C3)=CC=C12&CN&CCCO^CCl&&&CCl&CCl&&
CN&C1=CC=C(C(C2=CC=CC=C2)C2=CC=C3C4=NCCCN4SC3=C2)C=C1&CO&&&
O=C1NC(=O)C(=CC2=CN(CCNCCCCCN3C(=O)C(=CC4=CC=CC=C4)SC3=S)C3=CC=CC=C23)S1&C[NH3+]&O=[NH+][O-]&&&
CC1=CC=C(N)C=C1C&NS&NC1=CC=C([SH](=O)=O)C=C1&&&
O=C(O)CO&C=C&CC(=O)C1=CN(CC2=CC=C(F)C=C2)C2=CC(CC3=CC=CC=C3)=C(F)C=C2C1=O&&&
CN&N&CN&&CN^CC&CC&C1=CC=C2[NH]C=CC2=C1&CC&NC1=NC=CC=N1&CN&C1CCCCC1&&&
CC=O&CO&CO&CC=O&CC&O=C1CCC2C1CCC1C3=CC=CC=C3CCC12&&&
CC&C1CCNC1&CN&CC^C1=CC=CC=C1^CO&&C1=CC=CC=C1&&CC&C1=CC=CC=C1&&&
O=C(CCNC(=O)C1=CC=CC=C1)NCCN1CCOCC1&CCl&&CCl&&
COC=O&CC&O=C(NC1=CC=CC=C1)C1CCN(S(=O)(=O)C2=C[NH]C=C2)CC1&CCl&&CC&CC&CC&&
CCCCCC1=CC(O)=C2C(=C1)OC(C)(C)C1CC=C(C)CC21&&&
CO&CO&C1=CC=CC=C1&CC&NC=O^CO^CN&CO&CC&&&CC&CC&CC1CC(=O)CC(=O)C1&CC&&&
CC1CCCCOC(CN(C)C(=O)NC2=CC=CC3=CC=CC=C23)C(C)CN(C(C)CO)C(=O)C2=CC(NC(=O)NC3CCCCC3)=CC=C2O1&&&
CC1=CC(C#N)=NC(NC2=CC3=C(C=C2Cl)N=C(NC2=C(Cl)C=CC=C2Cl)[NH]3)=N1&&&
CCO&CO&O=C1CC(C2=CC=CC=C2)N1C1=CC=CC2=CC=CC=C12&CC&CCC^CC&&&&
CO&CO&C&CC&C1=CC=CC=C1^C1CCNC1^CF&CN&&CF^C^CC&&C=O&C1=CC=CC=C1&&CC^CF&C1CCNC1&&&CN&C^CC^CC&C1=CC=CC=C1&&CC^CF&&&&CF&CF&&
O=C1N2CCCC3=CC(OCCCN4CCCCC4)=CC1=C32&&&
O=C1OC2(CCCCC2)C2=CC=CC=C12&CO&OC1=CC=NC=C1&&&
CC&C1=CC=CC=C1&CC&&CS^O=[SH](=O)N1CCCCC1^CC^CC&&&NC=O&CN&C1=CC=CC=C1&CO&CO&C&CF&&CF&&
C#CCOCCOCCOCCN&CN&O=C(CN1C=CN=N1)N1CCN(C2=NC=NC(N3CCN(C(=O)CN4C=CN=N4)CC3)=N2)CC1&CC&CCCN=C(N)N^CC&&CCC(=O)O^CN&&&CC^CCCCN&&&
O=[N+]([O-])C1=CC(C2=CC=CC=C2)=C2N=C(NC3=CC=CC=C3)C3=CC=CC=C3NC2=N1&&&
C=O&C&CO&&CC^CC&CC&CC&CC&CC&CN&CN&C&C=O&&CC^CC&CN&C1=CCNC1&C=O&&CC^C1=CC=CC=C1^CC^CBr&C1=CC=CC=C1&&&CBr&&&
O=C(NCC1=CC=CC=C1)C1CCC(=O)N1CC1=CC=CS1&CF&&&
N=C(N)N&CN&CC&CC&CC&C&CN&NC=O^CC^CC&O=CC1=NC=CS1&C1=CC=NC=C1&&&&&
CNC&CN&C1=CC=C(C2=CC3=CC=CC=C3O2)C=C1&C[NH3+]&O=[NH+][O-]^CCl&&&CCl&CC^FC(F)F&&&
CC&C&CC&&CC^CC&C&CN&&CC^C&C=O&&CN^CN&C&CC&CC^CC^CC&C&C1CCCCC1&C=O&&&&CN^C1CCNC1&CC&C&C=O&&CN^CN&C&CC&CC^CC^C1=CC=CC=C1&C&&&C=O&&CO&&
O=C1CCC2(CCOCC2)N1&CN&CC&C1=CC=CC=C1&&&
C=O&C&CN&NN^CN^C=N&CN&CC&C1=CC=CC=C1&C1=COC=C1&C1COCO1&CBr&&&&&
CO&CO&C1=CC=C(NC2=NN=C(C3=CC=CC=C3)C3=CC=CC=C23)C=C1&CN&&&
CC&C1=CC=[NH+]C=C1&C[NH3+]&CC&C=C&CC&C1=CC=CC=C1&CC&C1=CC=CC=C1&CC&C[NH3+]&C1=CC=[NH+]C=C1&CC&&&
CO&CO&O=C(NC1=CC=CC=C1)C1=CC=C2C(=O)N(CC3CCCO3)C(SCC3=CC=CC=C3)=NC2=C1&CC&FCF&&&
CCNC(=O)NC1=CC=C2N=CC(OC3=CC=C(C)C=C3)=NC2=C1&&&
CC&C1=CN=CC=N1&CC&&CC^CO^CC^CO&CO&C1=CC=CC=C1&CO&CC&C1=CC=CC=C1&C=C&CC&C1CSCN1&C=C&C=O&CC&&C=O^C&&&C=O&&CC^C1=CC=CC=C1&CC&C&CF&&CF&CF&&
CC&O=C1NCCCOCCCCCOC2=CC=CC=C12&CC&CN^CC^N&&CN^CN&C^CN&CN^CC&N[SH](=O)=O&CC&&CC^CS&C1=CC=CC=C1&CO&C1=CC=CC=C1&&&&&&&
O=C1[NH]C2=CC=CC=C2N=C1C1=CC=C(Br)C=C1&&&
CO&CO&C1=CC=CC=C1&CN&CN&C&C=O&&CC^C1=CC=CC=C1&CN&N&CN&&CN^C1=CN=CN=C1&CN&CN&C1=CC=CC=C1&CN&&&
CC(NS(=O)(=O)C1=CC=CC=C1)C1=CC=C(OC2CCN(C3=CC=C(OCC4CC4)C=N3)CC2)C=C1&&&
CC(C)N1N=CC=C1C(=O)N1CCC(NS(C)(=O)=O)(C2=CC=C(C3=CC=C4N=CN=C(N5CCCC5)C4=C3)C=C2)C1&&&
CC&C1=CC=CC=C1&CC&CC&C&CO&&CC^CN&CN&C1=CC=CC=C1&C1COCCO1&&&
CC&C1=CC=CC=C1&CS&O=[SH](=O)O&CO&C1=CC=CC=C1&CC&C=C&CC&O=CO&CO&CC&C&C=C1CCOC1=O&CC^CC^C1=CC=NC=C1&CO&&&&&
O=C(COC1=CC=C(Cl)C=C1Cl)N1CCN(S(=O)(=O)C2=CC=C3OCCOC3=C2)CC1&&&
CC&CC&C1CCCCCCOCCCCCC1&C=O&&CC&CO^CO^CC^C1CCOCC1&&CO^CO&CO^CC&CC^C1CCOCC1&&CO&C^CC&&CC^CC^C&CN&C&CO^CC&CO^CO^CC&CO&&CO&&&CO^CO&&C=O&&&CN^C&&&N&CC&CN&&C=O^CC^CN&&CC&C&C1=CC=NC=C1&CC&&&&CC&&
CC&C1=CC=CC=C1&CC&C&C=O&&CC^C1=CC=C2OC=CC2=C1&CC&&CO&&
O=C(CC1=CC=C(NC2=NC(NC3=CC=C(N4CCOCC4)N=C3)=C3N=C[NH]C3=N2)C=C1)NC1=CC=CC=C1&CC&FC(F)F&&&
CC1=CSC2=NC=NC(NC3=CC=C(C)C(NS(=O)(=O)CCN(C)C)=C3)=C12&&&
CN&O=C(NCCCCCCNC(=O)C1=NC2=C(CN(C(=O)COCC3=CC=CC=C3)CC2)S1)C1=NC2=C([NH]1)C1=CC=CC=C1C1=CC=CC=C12&&&
CC=O&CN&NC1=CC=CC2=C(F)C=CN=C12^C=C&&C1CCC2=NC=CC=C2C1&&&
CC&C&CC&&CC^C1=CC=CC=C1&CC&O=C1C2=C(CCCC2)C(=O)C2=C1SC=C2&&&
CO&CO&O=C1CC(OC(=O)C2=CC=CC=C2)C2(C3=CC=CC=C3)COC3COC1C32&CCl&&CO^CO^CO&&CO^C&&CC&&CC&&
CC&CO&CO&C&C=O&&CC^C&CN&NP^CC^P&C&O=P&CC&&OP&CC^CO^OP&&CC&CO&&&CC&C1CCOC1&CN&C1=NCCN1^CO^C1=CN=CN=C1&&C&CN^CC&&&&CO&&
O=C(NCCCCNC(=O)OCC1=CC=CC=C1)OCC1=CC=CC=C1&&&
COC1=CC(C)=CC=C1O&C=C&CC=O&CN&CN1C=NN=C1C1=CC=CC=C1N&&&
CC1CCCCC1&CN&CN&O=CCCN1C(=O)C2=CC=CN2C2=CC=C(F)C=C21&&&
CO&CO&C&C=O&&CC^C&CC&CC^CN^C1=CC=CC=C1&CN&&&C&C=O&&CC^C1=CNCC1&C1=CC=CC=C1&CCl&&&
CC1=CC(C)=CC(S(=O)(=O)N2CCN(C(=O)CNC(=O)CN(C)CC(=O)N3CC4=CC=CC=C4CC3C(=O)NCC3=CC=CC4=CC=CC=C34)CC2)=C1&&&
CC&C1=CC=CC=C1&CC&C1=CC=C2[NH]C=NC2=C1^CF^CC&&&NC=O&CN&C1=CC=CC=C1&CC&C&CO&&CC^CN&C1CNCCN1&CN&&&
CCCCCCO&CO&C(=C(C1=CC=CC=C1)C1=CC2=[NH+]C=CC=C2C=C1)C1=CC=CC=C1&CC&&CC&C[NH3+]&&
CC&CC&CC&C1=CC=CC=C1&CO&CO^CC^CC&C^CO^C1CO1&C=O&&&&&&CC&&
CCN(C1=CC=CC(C(=O)NCC2(C)CCNCC2)=C1)S(C)(=O)=O&&&
CO&CO&C1=CC=CC=C1&C1=CN=CCC1&CC&CC^CN^CN&CN&C1CNCNC1&C&C=O&C=O&&CN&CC^CC^C=O^CN&C=C&&C1=CC=CC=C1^C1=C[NH]N=N1&CC&&&CC&C1=CC=CC=C1&CN&&&C1=CNCNC1&C=O&&C=O&&
NC1=CC=CC=C1C1CCN(CC=CCNC(=O)C2=CC=CC(Br)=C2)CC1&&&
NC(=NO)C1=NON=C1N&CO&CC&CS&CS&C1=CC=CC=C1&CCl&&&
O=CC1=CC([N+](=O)[O-])=CC=C1Cl&CN&NC1=CC=CC=C1C(=O)O&&&
CC&C&CCC&&CC^C1=CC=CC=C1&CO&CO&CC&CC&NC=O&CN&C1=CC=NC=C1&&&
CC=O&CN&CC1CC2=CC([SH](=O)=O)=CC=C2N1&NS&C1CCCNCC1&&&
C=O&C1CCOC1&CC&CN^C^C1=CCNCC1&CC&CC&C1=CC=CC=C1^CC^C1=CC=CC=C1&&&C1=CC=CC=C1&&&&&
CO&CO&O=C(C1=CC=C(C2=CC=CC=C2)C=C1)N1CCCC2(CCNC2)C1&&&
CO&CC&CN&C1CNCCN1&CN&C1=CC=CC=C1&CN&CN^CBr^C1=CN=CN=C1&&&C1=CNCC1&CC&C1=C[NH]C=N1&&&
COC1=CC(NC=C2SC(=S)NC2=O)=CC(OC)=C1&&&
O=CNO&CC&O=S(=O)(NC1CCCCC1)C1=CC=C(OC2=CC=CC=C2)C=C1&CCl&&CF&CF&&
CC=N&CN&C1=CC=C(C2=C(C3=CC=CC=C3)C3=CC=CC=C3C=C2)C=C1&CBr&&CBr&&
CCC(NC(=O)C1C=CCN1C(=O)C(NC(=O)C(NC(=O)C(N)CCCCN)C(C)C)C(C)C)C(C)CC&&&
O=CO&CC&C1=CC=CC=C1&CF&&&
CC&O=S(=O)(NC1=NC=CC=N1)C1=CC=CC=C1&CN&NCC(=O)O^CC&&&&
CN&C1=CC=C(CNC2=CC(NC3=CC=CC=C3)=NC(NC3=CC=CC=C3)=C2)C=C1&CS&C[SH](=O)=O^CC&&NC=O^CF&&&&
CN&O=C(NC1=CC=CC=C1)C1=CC2=C(CCCN2)S1&CCl&&CC^NC=O&&&
COC(=O)C(C)NC=O&CC&O=S(=O)(NCC1CC1)C1=CC=CC=C1&CO&CO&&&
CC&C1=CC=CC=C1&CC&CN^C1=CNCCC1^C1CCNC1&CN&CN&C^C=O&&C=O&&&&CC^C1CC1&CC&C1=CC=CC=C1&&&
CS&CS&O=C(NC1=CC(C2=CC=CC=C2)=CC=C1)NC1=C2C=CN(C(C3=CC=CC=C3)C3=CC=CC=C3)C2=NC=N1&CC&&CC^CC(C)C&&&
CCCCO&CO&O=C(NCCC1=CC=C2OCOC2=C1)C1=CC=CC=C1&CF&&&
CN&N&CN&&CN^CC&CN&CN&C1=CC=C2N=CC=CC2=C1&CC&C#N^CC&&C1=CC=CC=C1&CC&C&CCC&&CC&&
CO&CO&C&C=O&&CC^C1=CC=C2OC=CC2=C1&CO&&&
CC1=CN(CCSC2=CC=C3C=CC=CC3=C2)C(=O)[NH]C1=O&&&
CC&NC(=O)N1CC2C=CCC(C1)N2&CC&C1=CC=CC=C1^CN^CF&CC&&&CC&CN&C1=C[NH]C=N1&CC&&&
CC&C&C=C1CNCC2=C1NC(=S)NC2C1=CC=CC=C1&CCl^CC&CCl&&&CBr&CC^FC(F)F&&&
O=C(O)CCN1C=C(C2=CC=C3C=C(F)C=CC3=N2)N=N1&&&
CN&N&CN&&CN^CC&C&CC&&CC&CC^C1=CC=CC=C1&CC&O=CN1CCCC1&CC&C#N^CC&&C1=CC=NC=C1&&&
CC&C1=CCCN=C1&C1=CC=CC=C1&&C1CCOC1^C=O&&C1COCO1^C&CC&&CC&&
O=C(O)C1=CC(C2=CC=C(Cl)C=C2)=NC2=CC=C(Cl)C=C12&&&
CC1=NC2=CC=CC=C2C=C1C&CN&C1CCNCC1&CN&FC1=CC=C(N2CCNCC2)C=C1&&&
CCCC&CN&N&CN&CCCC^CN&&CC&CN&NC1=CC=NC2=C3C=CC=CC3=CC=C12&&&
C=O&C&CC&C1CNCCN1^CN^CN&N&C^CN^CN&C=O&C&CC^CN&CC^C=O&C1=CC=CC=C1&C1CC1&CC&&CN^CCl&&&C1=CC=CC=C1&CN&&CCl^CCl&C1CCCC1&&&&CCl^C1=CC=CC=C1&&&&&
CC&O=C(CN1C=CC=N1)NC1CC1&CC&&C[NH3+]^O=[NH+][O-]&&&
CC1=C(COC2=CC=C(C(=O)N3CCCC4=CC=CC=C43)C=N2)C(C2=CC=CC=C2C#N)=NO1&&&
CCOC1=CC=C(C=NNC(=O)C2=CC=NC=C2)C=C1&&&
CF&C&FCF&&CC^C1=CC=C2C(=C1)CCN2C1=NC=NC2=CC=CC=C12&CC&CO&CO&CC&CC&CN&C1=C[NH]C=N1&&&
CS&S&O=S&&CS^C1=CC=CC=C1&CC&C1=CC2=CC=CN=C2C=C1&CS&O=[SH](=O)N1CCCC1&CF&&&
CO&CO&C1=CC=CC=C1&CC&CC^CO^CN&CO&CN&&&C&C=O&&CC^C1=CSC=C1&CN&CN^C1=CCNCCC1^C&&&C=O&&CC^C1=CC=CC=C1&CO&CO^CO&&CO&&&
C#N&CC&C1=CC=CC=C1&CCl&&CN^C1=C[NH]C=N1&CC&C^CC^C=O&C1=CC=CC=C1&&CO^CF&&&&CCl&&
CC&CO&CO&CC&C1=NCCCN1&C=O&&CN^C1=CC=CC=C1^C1=CC=CC=C1^CCl&CC&&&C#C&CC&C1=CC=NC=C1&&&
O=C1OCC2=CC3=CC4=C(C=C3C(C3=CC=C5OCOC5=C3)=C12)OCO4&CO&&&
CCC&CN&N&CN&O=CC1=CC=CC([N+](=O)[O-])=C1^CN&&CC&CN1CCCCC1&&&
NC=O&CN&CC^CC^C1CC1&C&&&C=C1CCCC2=CC=CC=C12&&CC^C1=CC=CC=C1&CF&&&
[NH2+]=O&[NH4+]&[NH3+][O-]&&C[NH3+]^C1=CC=CC=C1&CC&CN&C1=NCCN1&CN&CN^C1=CC=CC=C1^C1CCNCC1&&&&&
CC&CO&CO&C1=CC=CC=C1&CN&C1CCNC1&CC&C1=NN=N[NH]1^C=O^CN&&CN^C1=CC=CC=C1&&&CO&CO^CO&&CO&&&
CO&CO&C1=CC=CC=C1&CC&CN&CN&C&C=O&&CC^CS&CS&C1CCNC1&CN&CC&C1=CC=CC=C1&CCl&&CCl&&
O=C(COC(=O)C1=CC=C2OCCOC2=C1)NC1=CC(S(=O)(=O)N2CCOCC2)=CC=C1&&&
COC1=CC=C(C2=C(C)C3=CC(C4=CC=CN=C4)=CC=C3N2C)C(OC)=C1OC&CN&N&CN&&CN^CC(N)=O&&&
CC&O=C(COC(=O)C1CC=CC1)NC1=NC=CC=C1&CCl&&CCl&CCl&&
CC(=O)OCC1CN(C(C)=O)S(=O)(=O)C2=CC(Br)=CC=C2O1&&&
CN&O=C(NCC1CC1)C(=O)NC1=CC=CC=C1&C[NH3+]&O=[NH+][O-]&&&
CC&CO&CO&CCC=O&CN&CC1=CC(C2=NC3=CC=CC=C3C(N)=N2)=CC(C)=C1O&CO&CC1=CC=CO1&&&
CO&CO&C1=CC=CC=C1&CC&C&C=O&&CN^CN&C&CC&C^C1CCNC1^CC&C=O&&CC&CN&&&CO&&
COC1=CC=C(C)C=C1[N+](=O)[O-]&CN&CN&C1CCCC1&&&
CC1=CCCN=C1&CC&C1CO1^C1=CC=CC=C1&&CN&CN&CC&C1COCSC1&&&
CC&CN&O=C1NC(=O)C2(CCNCC2)N1C1=CC=C(OC2(C(=O)NC3=CC=CC=C3)CCCCC2)C=C1&CC&FC(F)F&&&
CO&C1=CC2=CC=CN=C2C=C1&CBr&&CC^C&C1CCNCC1&&CO&&
CC&C&CC&C1=C[NH]C=N1^CC^CN&C&CC&CC&C1=CC=CC=C1&CC^CC&&CC&C&C1=CC=CC=C1&C=O&&&&CN^CN&C&CC&CC^CC^C1=CC=CC=C1&C&CF&C=O&&&&CN^CN&CC&CC&C&CC&&CC&CC&&
CC&C1=COC=C1&CC&O=CO&CO&CC&NC=O&CN&CC&C1=CSC=C1&&&
O=C(C1=CC=CC=C1)C1=CC2=C(Br)C=CC=C2[NH]1&&&
CC(=O)NCC(=O)OCCOC1=CC=CC=C1C(=O)C(=CNCC(=O)OCCOC1=CC=CC=C1)C(=O)OCCOC1=CC=CC=C1OC(C)=O&&&
O=C(C1CC1)N1N=C(C2=CC=CC=C2)N=C1NCCC1=C[NH]C2=CC=CC=C12&&&
CCOC1=CC(C(C(C)=O)C2NCCN=C2CC)=CC(O)=C1OCC&&&
CC1CNCC(C)(C)O1&CN&C&C=O&&CC^C1CCCCC1&CC&C&C=O&&CN^C1=CC=C2NCCC2=C1&&&
COC1=CC=C(O)C=C1&CO&CC1=CC(=O)C2=C(O)C=CC=C2O1&&&
CC&C1=CC=CC=C1&CC&C1=NOC=N1&CC&CN&C1=C[NH]N=C1&CC&CO^CC^CO&&&C&CC&&CC&&
CO&CO&C=C(C1=CC=CC=C1)C1=CSC=C1&&&
O=C(NC1=CC=C(Br)C(Cl)=C1)C1CCC(CNS(=O)(=O)C2=CC=CS2)CC1&&&
C=O&C&CN&CN^CC^CC&C&C1=CC=CC=C1&CC&CF&CC^CN&CF^C1=CNCC1&CN&&&C1=CC=CC=C1&C&&&C=O&&CC^C1=COC=C1&&&
CC&C&CN&NC=O^CC^CC&C1=CC=CC=C1&C&&&CC&&CC^CS^CN&&NC(=O)N1CCCCCCC1&&&
O=CCC1=CC=C(C2=CC=CC=C2)C=C1&CN&CN&CCC&CN&O=S1(=O)CCCN1&&&
CC&C&C=O&&CN^CN&C1=CC=CC=C1&C1=NCCO1&CN&C1=C[NH]N=C1&CC&&&
CC(C)(C)OC(=O)NC(CC1=CC=C(Cl)C=C1)C(=O)NCCCCCC(=O)NCCCCCCCCCCCC(=O)O&&&
CC&CO&CO&C&C=O&&CC^C1=COCC1&CN&CN^C1=CC=CC=C1^C&&&C=S&&CN^CN&C&C=O&&CC^C1=COC=C1&&&
CC&C&C1=CC=C(C(CN2CCCCC2)CN2C3=CC=CC=C3CC2C2=CC=CC=N2)C=C1&CO^CC&CF&&&CCl&CCl&&
CC&C1CCNCC1&CN&CC&CC&CN&N&NC=O&CC^CN^O=C1CCCN1&C1=CC=CC=C1&&&CCl&&CC^C&CO&&CC^CC&CC&C1=CC=CC=C1&&&
FC(F)F&CC&C1=CC=C(CN2N=NC(C3=CC=CC=C3)=N2)C=C1&CCl&&&
CC&C&CC&&CC^C&CN&NC=O^CC^CC&NC=O&C&CN&CC&C&CC^CN^CC&CC&NC=O&CC^CC^CN&CC&C1=C[NH]C=N1&NC=O&N=C(N)N&C&&&&&&&CN&&CN&&
CC&CO&CO&C&C=O&&CC^C1=CC=NC=C1&C1=CCCC=C1&C1=COC=CC1&C=O&&CC^C&C=O&&CN^CN&C1=CC=NC=C1&&&
CO&CO&O=C(CN1C(=O)C(NC(=O)NC2=CC(C(=O)NC3CCCC3)=CC=C2)N=C(C2=CC=CC=C2)C2=CC=CC=C21)NC1=CC=CC=C1&CBr&&CC^FC(F)F&&&
CC&C1=CC=CC=C1&CC&C1=NCNS1&C=O&&NN^C=N&CC&C1=CC=CC=C1&CCl&&CN^C1COCCN1&&&
CO&CO&C1=CC=CC=C1&CN&SC1=NN=C[NH]1&CC&CN^CS^C1=CC=C2[NH]N=NC2=C1&CC&&&NC=O&CN&C1=CC=CC=C1&CC&&CC&&
CCC&CN&C1=CC=C(C2NCC3=C2N=C[NH]3)C=C1&CN&NC=O^CCl&&&&
C=O&C&CO&CO^CN^CC1=CC=CC=C1&CN&&&CCC=O&CN&NC1=NC(=O)C2=C(C=CC3=CC=CC=C32)[NH]1&&&
CC&CC&CN&CN&C1CCCCC1&CN&N^CC^CN&CS&&CN^S&C&O=S&C=O&&O=S&CC&CS^C&C1=CC=CC=C1&CN&&&CN^CC^C&C1=CC=CC=C1&C=O&&&&CO^CO&CC&&&
COC1=CC(O)=C2C(=O)C(OC)=C(C3=CC=C(O)C=C3)OC2=C1&CO&CC=O&CN&CN&CCCCCC=O&CN&CN&C&C=O&&CO^CO&CC(C)C&&&
O=C(O)C1=CC=CC=C1NC1=NS(=O)(=O)C2=CC=CC=C12&&&
CF&C1=CC=CC=C1&CC&CS&CS&C1=CN=CN=C1&CN&CN^C1=CCCCC1^C1CC1&&&&&
CBr&C1=CC=C(CSC2=CN=CN=C2C2=CC=CC=C2)C=C1&&&
CCC&CN&C1CCNC1&CC&CN&NS&O=[SH](=O)C1=CC=C(Br)C=C1&&&
CO&CO&O=CCCC1=CN=C(C2=CC=CC=C2)S1&CN&NC1=CC=CC(C2=CC=CC=C2C(=O)O)=C1&&&
CCCCC1=CC=C(C(=O)NNC2=CC=CC=C2)C=C1&&&
CC(C)CC1=CC=C(C(C)C2=NC3=CC(C(F)(F)F)=CC=C3N2C(C)C)C=C1&&&
CC&CO&O=CO&CC&C1=C[NH]C=C1&CC&C1=CC=CC=C1^CC^CO&C1=CC=CC=C1^CN^CO^CO^CO&CC^CC^CO&&&O=CO&CC&C1=CC=CC=C1&CC&&&CC&CBr&&&CN&&&NC=O&CC&C1=CC=CC=C1&CBr&&&
CC&C1=CC=CC=C1&CC&CC1CCOC1=O&CC&&&
CO&CO&C1=CC=CC=C1&CC&C1=CSC=C1&CC&C^CN^C=O&CN&&CN^C&CN&C=O&CC&&CN^CC&CN&CN&C1=CC=CC=C1&C1CCNC1&CF&&&&&
CCCNC(N)=O&CN&C1=CC=C(C2=NC3=CC=CC=C3O2)C=C1&CF&&&
CC&CN&NC(=O)N1CCNCC1&CN&CC&C&O=CN1CCC1&CC^CC^C1=CC=CC=C1&&&CO&CO^CC^C1=CC=CC=C1&&&CCl&&CCl&&
CN&N&NC=O&CC^CN^CN&C1=CC=CC=C1&O=C1[NH]C(=O)C2=C(C=CS2)[NH]1&&&CN&CC&C1=COC=C1&&&
CC&CN&C1=CC=C(C2=C(C3=CC=CC=C3)OC=N2)C=C1&CS&C[SH](=O)=O^CF&&&CF&&
NO&C=N&CC&C1=CC=[NH+]C=C1&C[NH3+]&C1=CC=NC=C1&&&
O=C(O)CSCC(=O)NC1=NN=C(C2=CC=CC=C2)O1&&&
CC&C1=CC=CC=C1&CS&O=CN1CCN([SH](=O)=O)CC1^CC^CC&O=CN1CCCCC1&C1=CC=CC=C1&CC&CF&&&&CF&&
O=S(=O)(C1=CC=CC=C1)C1=C2N=C(NC3=CC=C4OCOC4=C3)C3=C(C=CS3)N2N=N1&&&
O=C(NC1=NC=CS1)C1CCC2(CCNC2)CO1&&&
CC&C1=CC=CC=C1&CC&C1=CSC=C1&CC&O=CO^CC&&CN&C2=CC=C3CNCCC3=C2C=C1&&&
O=C(C1=CC=C2C(=O)NC(=O)C2=C1)N1CCCC1&CCl&&CO&&
CO&CO&C1=CC=CC=C1&CC&O=C1C=COC2=CC3=C(C=C12)OCO3^CO&&CO&&&
CCCC1=CN(S(=O)(=O)C2=CC(OC)=C(OC)C(OC)=C2)C2=C1C(=O)N(C)C(=O)N2C&&&
C=C(Br)C(=O)NC1=CC2=C(Cl)N=C(NC3=CC=CC(CO[N+](=O)[O-])=C3)N=C2C=C1OCCCN1CCOCC1&&&
CC&CN&CN&CC1=NC(C=O)=CN1C1=CC=C2C(=O)NS(=O)(=O)C2=C1&CN&CN&&&
CC&CC&C&CC&CC^CC^C1=CC=CC=C1&CO&CO&OP&&&P&O=P&&OP&OP&&
CC(=N)NC(=N)NC1=CC=C(C2=CC(C3=C(Cl)C=CC(Cl)=C3Cl)=NC3=C(C(F)(F)F)C=CC=C23)C=C1&&&
CC=O&CN&CN&OC1CCCCC1&CN&CN&CC1=CC=C(CC2=CC(Cl)=C3C=CC=NC3=C2O)C=C1&&&
O=C1NC(=S)SC1=CC1=CC=C(C2=CC=CC(C(=O)O)=C2)O1&&&
C=O&CC&C1=CC=C(CCC2=CC=CC=C2)C=C1&CBr&&OP&CO&CBr&&
CN&O=S(=O)(NCC1=NC=N[NH]1)C1=CC=CC=C1&CCl&&CN&&
C1=CC=C(CN2CCN(CC3=CC=CC4=C3[NH]C=C4)CC2)C=C1&&&
CSCCC(NC=O)C(=O)NC(CCSC)C(=O)O&CC&C1=CC=CC=C1&CO&&CBr&&
CC(C)C&CC&O=C(NCC(=O)C1=NOC(CC2=C[NH]C3=CC=CC=C23)=C1)OCC1=CC=CC=C1&&&
CO&CO&C1=CC=CC=C1&CC&CC^CC^C1=CNCN=C1&C&C=O&CF&&CC&CF^CC^CO&CF^CP&&&&&P&O=P&&OP&OP&&
CO&CO&O=C(CNC(=O)CNC(=O)CNS(=O)(=O)C1=CC=CC=C1)NCC1CCCCC1&CC&FC(F)F^CN&&&CC^CCCN=C(N)N^CC&&&&
CC#CCCCCCCCCCCCC&CN&O=C1NC(CC2=CC=CC=C2)C(=O)NC2=CC=CC=C12&CO&CO^CBr&&&&
CC(C)C1=CC(C(C)C)=C(S(=O)(=O)NCCCCCNC2=C3C=CC=CC3=NC3=CC([N+](=O)[O-])=CC=C23)C(C(C)C)=C1&&&
CC(C)C1=CC=C(OCC(=O)NCC2=CC=CO2)C=C1&&&
CO&CO&C1=CC=CC=C1&CC&O=C1C=C[NH]C2=C1C=CC1=C2C2=CC=CC=C2C1=O&CC&&CO^CO&&&
CC&O=S(=O)(C1=CC=CC=C1)N1CCCC2=CC=CC=C21&CC&&CO&&
NC1=NC=NC2=CC=CC=C12&CN&CN&CC&C1=CC=C2OCCOC2=C1&&&
C=O&C1=CNCN=C1&CN&C1CCOC1^CF^CC&&&CO^CO^OP&&CO^P&&&O=P&&OP&OP^OP&P&O=P&&OP&OP^OP&P&O=P&&OP&OP^OP&P&O=P&&OP&OP^CO&CC&C1CCOC1&CN&C1=CNCN=C1^CO^CN&&CO&C=O&&&&
NC1=NC(N2CCOCC2)=C2C(=N1)C=CC1=CC=CC=C12&&&
CC&CN&C1CNCCN1&CN&CC&C1=CC=CC=C1&CC&C^CO^C=O&CO^CO&CC&&&&C1CCCCC1&&&
CC=O&CN&CN&CCCCCCCCC1=CC=CC=C1O&CO&CCCC&CO&O=C1[NH]C(O)=NC2=CC=CC=C12&&&
CC(C)(C)S&CS&O=C(CC1=CC=CC=C1)C1=CC=CN=C1&CN&&CC^C#N&&&
CC&CO&CO&C1=CC=CC=C1&CC&CC&CN&CN&C&C=O&&CC^C1=CC=CC=C1&C1CNCCSC1&CN&CC^C=O^C1=CC=CC=C1&&O=S^CC&&C1=CC=CC=C1&&&&
CC&CS&S&O=S&&O=S&NS^CN&C&C=O&&CC^C1=CC=CC=C1&CC&C1CC1^CO&&CO^CF^CC&&&C1C2CC3CC1CC(C2)C3&CC&&&
CC&O=C(NCC1=CC=CC=C1)NC1=CC=CC=C1&CCl&&CCl&C^CC&C#N^CC&&FC(F)F&&&
CC&CC&CC&CC&CC&CC&CC&CC&CC&CC&CC&CC&CN&N&CN&CC^CN^C1=CC=CC=C1&C1=CC=CC=C1&CN&CC&CN&&&C&C=O&&CC^CC&CC&CC&CC&CC&CC&CC&CC&CC&CC&CC&CC&&&
CC&CC&C1CN2CCC1CC2&CC&C&CO&&CC^C1=CC=C2N=CC=CC2=C1&CC&CC^CN^C1=CC=C2OCOC2=C1&&&&&
CC(C)C1=CC=CC(C(C)C)=C1NC(=NC#N)NC1=CC=C(Cl)C=C1Cl&&&
CC&CO&CO&C&C=O&&CC^C1=CN=CCC1&CN&CN^C1=CC=CC=C1^C1=CC=CC=C1&CC&CF&C1=CC=CC=C1&&CCl^CO&&&CO^CO&&CO^CO&&CO&&&
CC1=CN2C(CS(=O)(=O)C3=CC=CC(Br)=C3)=C(C)N=C2C=C1&&&
CC&C1=NOC=N1&CC&O=CN1CCCCC1&CC&C1=CN2N=CC=C2N=C1&CC&&CC&&
CN1CCCC1C#CC1=CC=C2N=CC=C(C(O)C3=NN=N[NH]3)C2=C1&&&
O=NN1CCC2=CC=CC=C21&&&
O=C(NCCCN1CCCC1)C1=CC=C(CS(=O)(=O)C2=CC=CC=C2)O1&CCl&&&
COC1=CC=CC=C1C(=O)NCCC(CC1=CC=CC=C1)N1CCCC1&&&
CN&CNC=O&CC&CO&O=CO&CC&CS&CS&CC&C1=CC=CC=C1&CF&&&
CC=O&CN&NC1=CC=CC(NC2=NC=NC3=CC=CC(O)=C23)=C1&CO&CC&CN&CNC&&&
CO&CO&O=C1C=CCN1CCCOC1=CC=CC=C1&CO&CO^CO&&&&
CO&CO&CC&CN&N&NC1=C(N)N(CC2=CC=CC=C2)C(=O)[NH]C1=O&&CN^CC=O&CO&CO&CC=O&C=C&CC1=CC=C(C)C=C1&&&
CC&C1=CC=CC=C1&CC&C&C=O&&CN^CN&C1=CN=CN=C1&CN&CN^C1=CCCC=C1^CC&&&CC&CC&CN&&&
CCC&C=C&CC&CO&CC1=CC(C2OC(=O)C(C)C(=O)O2)=CC=C1O&C=C&CC(=O)C1=CC=C(O)C=C1&&&
CC&C1=CNCC1&CC&&CN^CC^C1=CC=CC=C1^C1=CC=CC=C1&CC&CC&C&C1=CC=CC=C1^CF^C=O&&&&&&CN^CN&C&CC&&CC^C1=CN=CN=C1&&&
CC&CO&CO&C&C=O&&CC^C&CS&CS^CC^C1=CN=CN=C1&C1=CC=CC=C1&CC&CCl&&C1=NCCNC1&&CN&CC^C=O^C1=CC=CC=C1&&&&&
CO&O=CO&CC&C1=C[NH]N=C1&CC&C^CN^C=O&C1=CC=CC=C1^CO&CC&&CO&C1=CC=CC=C1&CC&CC&CO&C^CCl^CO&CC&&&C1=CC=CC=C1&&CC^CC&&&C=C^CCl^CC&&&O=CO&&&
COC(=O)C(=CC(=O)N1CCN(C2=CC=NC3=CC(Cl)=CC=C23)CC1)C(=O)OC&&&
CC&C&CC&&C=C^CC&C&C=O&&CO^CO&C1CCCC1&CC&&C1=CCCCCCCCOCC=CCCCCCCCCCCCCCCC=C1^CO&&CC&CO&CO&CO&C=O&CC^C#N^CC&&&CC&CO&CC&CO&C=O&&
CC&C&CC&&CC^O=C1CNC(=O)COC2=CC=C(C=C2)CCNC(=O)CN1&CC&CC&C1=CC=CC=C1&&&
CCC1=C(C)N2N=CN=C2N=C1CC1=CC=CC=C1&&&
CC1=CC=C(N)C=C1[SH](=O)=O&CN&C^NS^C=O&CN1CCNCC1&&CC&&C1C2CC3CC1CC(C2)C3&&&
O=[N+]([O-])C1=CC=C(S(=O)(=O)NCC2=CC=CC=C2)C2=CC=CC=C12&&&
CC&CO&CO&C&C=O&&CC^CC1CNC(=O)CC2(C)C3=CC=C(Br)C=C3CC12&CN&CCC1=CC=CC=C1&&&
CCC(N)=O&CN&C1=CC(C2=NOC3(CCNC(C4=CC=CC=C4)C3)C2)=CS1&CO&CO^CO&&CO&&&
CCNC(C)=O&CC&C1=CC=C(OC2CCN(C3=CC=NC(NC4CC5CCC4C5)=C3)C2)C=C1&&&
CO&CO&C1=CC=CC=C1&CN&CN&C1=NOC=N1&CC&C1=CC=CC=C1&C[NH3+]&[NH4+]^C[NH3+]^[NH2+]=O&[NH4+]&&[NH3+][O-]^[NH2+]=O&&&&[NH3+][O-]&&
C=C(C)C12OC3(C4=CC=CC=C4)OC1C1C4OC4(CO)C(O)C4(O)C(=O)C=CC4(C)C1(O3)C(C)C4(OC(C)=O)C2OC(C)=O&&&
C=O&C&CN&CN^CC^C1=CC=NC=C1&C1=CC=CC=C1&&&CC&C1=C[NH]C=N1&C1=CCNC=C1&&&
C=O&C&CO&&CC^C1=CC=CC=C1&CC&C=N^CO^NN&&&CN&C1=NCCN1&C1=CC=CC=C1&CC&C^CC^CF&C&&CF^CF&&CF&CF&&&CF&&
CO&CO&O=C1C=CC2=C(C=C3N=CC=CC3=C2)[NH]1&CC&&CC&CN^N=C(NCCCN)NCCCN&&&
CC1CC2CC3CC4=C(CCC3C2C(C)(C)C1=O)C1=CC=CC=C1[NH]4&&&
CC&C1=CSC=C1&CC&C=C&CC&C1=CSC=C1&CC&&&
CC&C&CN&NC1=NC=NC2=C1C=C[NH]2^CC&&C1=CC=CC=C1&CC&CC&C1=CC=NC=C1&&&
C=NN[SH](=O)=O&CC&C1=CC=CC=C1^CS^CCl&C1=CC=CC=C1&&&&&
CC&CO&CO&C&C=O&&CC^C1CCNCC1&CN&C&C=O&&CC^CC&CC&CN&C1CNCN1&CN&CC^C=O^C1=CC=CC=C1&&&&&
CC&C1=CC=CC=C1&CC&&CC^CN&O=CN1CC2(CNC2)C1&CC&C1=CON=C1&CC&&&
C[NH3+]&C1=CC=[NH+]C=C1&CC&C#C&CC&C1=CC=CC=C1&CC&C#C&CC&CO&NO&C1CCNC1&C=O&&C=O&C1=CC=CC=C1&&
NC1=NC=NC2=C1C(C1=CC=CC=C1)=C(C1=CC=CC=C1)N2C1CCCCO1&&&
CC&CS&CS&CC&C&CC&C^CN^CO&C1CNCCNC1&&CC^C=O&C1=NCCN1&&CN^CN&CC^C=O&C1=CC=CC=C1^C1=CC=CC=C1&&&&&CF&&&
CO&CO&CCC=O&CN&CN&NC1=CC=C(O)C=C1C=O&CN&CC=O&C=C&CC1=CC=C(Cl)C=C1&&&
CC&CC&CC&CC&CC&CC&CC&C=C&CC&CC&CC&CC&CC&CC&C&CO&&CC^C&CO&&CC^CC&CC&CC&C&CO&&CC^CC&C1=CSC=N1&CC&CC&CC&C&CO&&CC^CC&O=CO&CO&CC&&&
CO&CO&C&C=O&&CC^C&CC&CC^CN^C1=CC=NC=C1&CN&&&C&C=O&&CC^C1=CC=CC=C1&CC&C^CC^CC&C&&CC^C=O&&CC&CN&&CN&C&CC&CC^CC^C1=CC=CC=C1&C&&&CO&&CC^C1=CC=CC=C1&CC&C&CF&&CF&CF&&
CCCC&CN&CN&C&C=O&&CN^NC1=NN2C=C(C=O)C=NC2=N1&CO&CO^CN^CC&CN&&&CC&CN&C1COCCN1&&&
CCCCCC=CCC=CCC=CCCOCC(COP(=O)(O)OP(=O)(O)CCP(=O)(O)OCC(N)C(=O)O)OC(C)=O&&&
CC&CC&C&CC&&CC^C1=CC=CC=C1&CO&CO^CO&&&C1=COC=CC1^C=O&&CO^CO^CC^C1=CC=CC=C1&&&CC&&&
NC(=O)C1=CC=C(C2=CC=C(C3=C(C4=CN=C5C=CC=CC5=C4)N=C4C=CC=CN34)C=C2)C=C1&&&
CC&C&CN&NC=O^CC^CC&C1=CC=NC=C1&C1=CC=C2[NH]C=CC2=C1&&&CN&&C[NH3+]^O=[NH+][O-]&&&
CC1CCCCN1C(=O)C1=CC(Cl)=CC(Cl)=C1N&&&
CN(C)[SH](=O)=O&CS&O=C(CN(C1=CC=CC=C1)S(=O)(=O)C1=CC=CC=C1)NC1=CC=CC=C1&CCl&&&
CO&CO&C1=CC=CC=C1&CC&C1=CC=CC=C1&C1=NC=NCC1&CN&C1=C[NH]C=N1&&&
CC&CN&SC1=NN=C[NH]1&CS&CC^CC^C&C1=CC=CC=C1&C=O&CF&&CC&&CS&O=C1N=C(S)[NH]C2=CC=CC=C12&&&
CCCC(=O)O&CN&O=C(CN1N=C(C2=CC=CC=C2)C=CC1=O)NC1CCCCC1&CC&&CF&&
NC=O&CN&CC^CC^CC&C1=CC=CC=C1&C1=CSC=C1&CN&&&NC=O&CC&C1=CSC=C1&&&
CO&CO&OC1=CC=CC=C1&CC&CC&CC&NC=O&CN&CC&CS&O=[SH](=O)C1=CC=CC=C1&CC&C1=CC=CC=C1&CO&CO&&&
CO&CO&O=C(C=CC1=CC=C2OCOC2=C1)CCC1=CC=CC=C1&CO&&CO&&
CC&CC&CC&CC&C1=NCCN1&C=O&&CN^CC^C1=CSCC1^C1=CC=CC=C1&C1=CC=CC=C1&CC&CC&C1=CC=CC=C1&C1=NN=N[NH]1&CC&&&C1=N[NH]N=N1&&&
CN1CCN(C2=CC=CC(N3N=NN=C3C3=CC=C(S(C)(=O)=O)C=C3)=C2)CC1&&&
CC&CO&CO&C&C=O&&CC^C1=C[NH]C=C1&CS&S^C1=CCNC=C1^O=S&&&&O=S&NS^C1COCCN1&&&
CC1=NN=C2C(N)CCN21&CC&CC1=CC=CO1&&&
CCCCCCCCCCCCCCCCCC(OC1OC(CO)C(O)C(O)C1OC1OC(CO)C(O)C(O)C1O)OC(CO)C(O)C(O)C1OC1OC(CO)C(O)C(O)C1O&&&
O=C(NCC1=CC=C(C2=NN=N[NH]2)C=C1)NC1=CC=CC=C1&CC&FC(F)F^CC&&FC(F)F&&&
CN&C&C=N&CN^CN^C&CN&C=O&C1=CC=CC=C1&&CC^CF&C1=CSN=C1&&&CCl&&&
CO&CO&CC&CN&C1=CSNC1&C=O&&CN^C1=CC=CC=C1&CCl&&CCl&&
CCOC(=O)C1=CC=CC(NC(=O)NC2=CC=C3[NH]N=CC3=C2)=C1&&&
NC=O&CC&CC^CN^C1=CC=C2[NH]C=CC2=C1&CC&CC&CN&C1=CC=CC=C1&C1CCNCC1&CF&&&&&
CCC(=O)O&CO&C&O=C1C=C2C(=CCC3C2CCC2CCCC23)C(=O)N1&CC^CC&CC&&&&
CC&C1=CN=C(N2CCCCC2)C=C1&CF&&C[NH3+]^O=[NH+][O-]^CC&&C1=CC=NC=C1&CC&FC(F)F&&&
O=C(NCCN1C=C2CCN(C3=CC=CN=C3)CC2=N1)C1=CC=CS1&&&
CO&CO&O=C(NC1=CC=CC=C1)C1=CC=CC=C1&CC&O=CO^CF&&&CO^CO^CO&&CO&&&
O=C1NC(=O)C2C3C=CC(C4CC34)C12&CN&CC&CN&C1CNCCN1&CN&C1=CC=NC=C1&&&
O=C1N=C2SC(N3CCOCC3)=NC2=C2CCCN21&&&
CC&CC&C1COCCN1&&&
CO&CO&C1=CC=C2C=CC=CC2=C1&CO&CC(N)=CCO^CO&&&&
CC&CO&CO&NC1=NC(CC=O)=NN1C1=CC=CC=C1&&&
CC=O&CC&O=C(CSC1=CC=C(C2=CC=CS2)N=N1)NC1=CC=CC=C1&CC&&&
CCC1=CC=CC=C1&CN&CN&C&C=O&&CC^O=C1CCCCN1&CN&CCN1C=CC=C1&&&
CC&O=C(COC1=CC=CC=C1)NN=CC1=CC=CS1&C[NH3+]&O=[NH+][O-]&&&
CO&CO&CC&CN&CN&CC1=CC(C(F)(F)F)=CC2=C2C(C#N)=C(N)N=C12&CN&CC1=CC=CS1&&&
OC1=CC=C(C2=CC(C3=CC=CC=C3O)=NC(C(=S)NC3=CC=C(F)C=C3)=C2)C=C1O&&&
CC&C&CC&&CC^CC&C&CN&CN^CC^C&C&C=O&C=O&&CC&CN^C1=CC=CC=C1&CN&CC&C&CC&CC&C1=NCCN1&CC^CC^CN&CC&C&CC^C1=CC=CC=C1^CN&C=O&C1=CC=CC=C1&CCl&CN&&CO^CC&&&C&&&CN&C=N&&&&CN&&
CC&O=C1C2=CC=CC=C2S(=O)(=O)C2=CC(C3=N[NH]N=N3)=CC=C12&CN&&&
O=C(C1CCN(C2CCC3=CC(NC4=CC=CN=C4)=CC=C32)CC1)N1CCC(N2C(=O)[NH]C3=CC=CC=C32)CC1&&&
CC&C1=CC=CC=C1&CC&C1=NNCC1&C1=CC=CC=C1&&&
CC1=CC(C2CCC(C)CN2)=CC=C1Br&CN&CC&CO&O=C(O)C1=CC=C(O)C=C1&&&
CC(C)C&CO&CO&C&C=O&&CN^CN&CCCC(=O)O&C=C&CC1=CC=C(O)C=C1&CO&CC1=CC=C(C2=CC=CC=C2)C=C1&&&
O=C(CN(CC1=CC=CC=C1)S(=O)(=O)C1=CC=CC=C1)NO&&&
O=C(CC1=CC=CC=C1)NC1=CC=CC(NC(=O)C2=CC=CO2)=C1&CCl&&CCl&&
O=C(C1=CC=CO1)C1C2C(=O)N(C3=CC=CC(Cl)=C3)C(=O)C2C2C=CC1N2S(=O)(=O)C1=CC=CC=C1&&&
C#N&CC&N=C(CC1=NC2=CC=CC=C2[NH]C1=O)C1=CC=CC=C1&NO&&C[NH3+]^O=[NH+][O-]&&&
CC&C1=CC=CC=C1&CN&NP(=O)(N1CC[N+]2(CC3=CC=CC=C3)CCCCC2)(N2CC[N+]3(CCNCC3)CC2)N1&CN&C1=CC=CC=C1&CC&&CC&&
CCC&CN&C1=CC=C(C2CNCCO2)C=C1&CCl&&&
CC&CN&N&CCN&&CN^CC&CC&CN&NC=O&CC&CN&O=C1NC2=NC=CC=C2NC2=NC=CC=C12&CCl&&&
CO&CO&CC&CO&CO&C1CCNC1&CN&N#CC1=CC=C(C2=CC=C3C(=C2)OCC2CCCCN32)C(F)=C1^CO&&CO&&&
COC(=O)C(CO)NC(=O)C(CC(N)=O)NC(=O)C(CC(C)C)NC(C)=O&CC&C1=CC=CC=C1&&&
O=C1C=C(N2CCN(CCC3=CC=CC=C3)CC2)C(=O)C2=CC=CC=C12&CC&FC(F)F^CO&&&&
CN(C)C1=CC=C(C=CC(=O)C2=CC=C(F)C=C2)C=C1&&&
C=C&C&CC&CC^CC^CN&CN&N&N&CN&CN&&CN^C1=CC=CC=C1^CN&&&&C1=CC=CC=C1&&&
CC&CO&CO&C&C=O&&CC^C&CC&&CO^CO&C1=CC=CC=C1&CC&C1=CSC=N1&CN&CN&C1=CC=CC=C1&CC&C^CO^CC&&&&CC&CC&&
CC&CO&CO&COC1=CC(N2C3=C(C=C(C=O)C2=O)C(=O)CC(C)(C)C3)=CC=C1&&&
CC(C)C&CO&CO&C&C=O&&CN^CN&CC1=CC=C2C=CC=CC2=C1&&&
C=O&C&CC&C1=COCC1^CN^CC&C1CCNCC1&C1=CC=CC=C1^C1=CC=CC=C1&&CO&&&&&
CC&O=C1C(C2=NS(=O)(=O)C3=CC=CC=C3N2)=CC2=CC=CC=C2N1C1CCCCC1&CO&&&
CO&C&CC&CO^CC^CO&CN&C1=CC=CC=C1&C1=CC=C2SC3=CC=CC=C3NC2=C1&CC&&&C1=NC=C2N=C[NH]C2=C1&&&
CO&CO&C1=CC=CC=C1&CC&CN&NC(=O)C=O&CC&C&CC&NC=O^CC^CN&C&CC&CO&CC&&CC^C1=CC=CC=C1&O=C1CCCN1OS(=O)(=O)O&&&&&
CO&CO&C&CC&&CC^CN&C1=CNCC1&C1=NC=NCC1&C1=CC=CC=C1&&&
CC&CO&CO&C&C=O&&CC^C1=C[NH]C=C1&CC&C^CC^C=O&C1=CC=CC=C1^CN&CO^C[NH3+]&&CC^CO&[NH4+]&&&CC&[NH2+]=O&&&&[NH3+][O-]&&
COC(N)=O&CN&C&O=C1C=C2CCC3NCCC(OC4=CC(C=C5C(=O)CCC6C5OC(=O)C65)=CC=C4)C=CCCCCCC4CC4C=CCC2(CCC=C4)CC1&CC^CO&CC&&&CC&CC&CC^CO^CO&&&&
CCl&C1=CC=CC=C1&CC&C1=CON=C1^CCl^CC&&&C1CCNC1&CC&C1=CSC=C1&&&
COC1=CC=C(C2C3=C(CC(C)(C)CC3=O)N(C3=CC=CC=C3)C3=C2C(=O)C(O)=C(C=CC2=CC=CC=C2)C3=O)C=C1&&&
CO&CO&C1=CC2=C([NH]C=C2)C(C2OCC3CCCCN32)=C1&CC&CCNC(C)=O^CC&&CO&&&
CN(C)CCCN(C)C1CCC2=C(O)C=C(O)C=C2C1&&&
O=C(NC1CCCC1)C1=NN(C2=CC=C(CN3CCCC3)C=C2)C(=O)C2=CC=CC=C12&CCl&&&
CSCCC(NC(=O)COC1=CC=C2C=CC=CC2=N1)C(=O)NC(CCCCN)C(=O)NC(C=O)CC1=CC=CC=C1&&&
COC(CC1=CC=C(Cl)C=C1)C(=O)OCN1C(=O)C2=C(C=CS2)N(C)C1=O&&&
CN1C(=O)C(N)N=C(C2=CC=CC=C2)C2=CC=CC=C21&CC&CC1=CC=C2[NH]C3=CC=CC=C3C2=C1&&&
CC1=CC=C2[NH]N=C(C(F)F)C2=C1&&&
O=C(NN1C(=O)C2=CC=CC=C2NC1C1=CC=CC=N1)C1=CC=CC=C1&CCl&&C[NH3+]^O=[NH+][O-]&&&
C=CC1=CC=CC(C(=O)NC(C)C2=CC=CC=C2)=C1&&&
C=O&C&CO&&CC^C1=CC=CC=C1&CC&C1=CC=CC=C1^CC^CC&C&C1=CSC=N1&C=O&CC&&CO^C1=CC=CC=C1&&&C1=NCCS1&&&
CCCC&CN&O=S(=O)(C1=CC=CC=C1)C1=C(SCC2=NC3=CC=CC=C3[NH]2)[NH]C2=CC=CC=C12&CO&OC(F)(F)F^CN&&NC(=O)C(=O)O&&&
CC&C&CC&&CC^CC&O=C1NCCN1&CN&CC^CN^C1CCNC1&CC&CO&C1CCCCC1&&&&&
O=C1CC2(CCCC2)CC(=O)N1CCCCN1CCN(C2=CC=CC(Cl)=C2)CC1&&&
CC&C&CC&&CO&CC^C1=CC=CC=C1&CN&C1=CCNCC1&C1=CSC=N1&CC&C&C=O&&CN^CN&CC&C1=CC=CC=C1&CCl&&&
CC&CC&CC&CC&CC&CC&CC&CC&C1=C[NH]N=N1&CN&CC&CC&C=C&CC&CC&CC&CC&O=C1NC2CSCC2N1&&&
CCCC&CC&C&O=C1CC2=C(CO1)C(=O)N1CC3=CC4=CC=CC=C4N=C3C1=C2&&CO^CC(C)O&&&
CCNC(=O)N(C)C&CC&O=C1NCCCOCCCCCOC2=CC=C(NS(=O)(=O)C3=CC=CC=C3)C=C12&CC&&CC&CN^CCCO^CCl&&&&
C=C1C(=O)OC2C1CCC(C)C1CC=C(C)C12&&&
O=C1CCCCN1&CC&O=CO^C&&CO&&CC^O=CO&&&
COC1=CC=C(C=O)O1&CO&O=C1C(=CC2=CC=C(F)C=C2F)OC2=CC(O)=CC=C12&&&
CC&CN&NC(=O)C1=CC(C2=CC=C3C=CS(=O)(=O)C3=C2)=CN=C1&&&
O=C(COC(=O)C1=CC=CC=C1O)NCC1CCCO1&&&
C=O&C1=NCCS1&CN&CN&CC&C1=CC=CC=C1&CC&CN&C1CNCCN1&CN&C1=CC=CC=C1&&&
O=C(NC1CCCCC1)C1C2=CC=CC=C2OC2=CC=CC=C21&CO&&&
CC&C&CC&&CC^O=C1[NH]C=NC2=CC=CC=C12&CC&NC1=NC=CS1^CN&&CC&C1=CC=CC=C1&CCl&&&
CC1=CC=C(C)C(N2N=C(C)C(N)=C2C2=CC=CC(C)=C2)=C1&CN&C&C=O&&CO^CO&CC(C)C&&&
CC(C)(C)C1=CC=C(S(=O)(=O)NC(=O)C2=CC=C(Cl)C=C2)C=C1&&&
CC&C&CC&C#N^CN&&NC=O&CC&O=C1CCCCN1&CN&CC&CC&C1=CSC=C1&&&
OC12CCN(CC3=CC=NC=C3)CC1OC(C1=CC=CC=C1)C2&&&
CC&C1=CC=CC=C1&CN&C=C1SC(=NNC2=NC3=CC=CC=C3[NH]2)NC1=O&CC&C1=CC=CC=C1^CC^CF&C1=CSC=C1&&&&&
CC&C&C=NNC(N)=S&CN^CC^CC&C1=CC=NC=C1&C1=CC=CC=C1&&&&&
CC&CN&C1=CNCNC1&C=O&&C1=COCC1^C1=CC=CC=C1^C1=CC=CC=C1^C1=NNCCC1&CBr&C=O&&&&CC&&
CC=O&CN&NC1=CC=CC=C1^CN&&O=C1[NH]C=CC2=C(Cl)C(Cl)=CC=C12&&&
CS&S&O=S&&O=S&CS^C1=CC=NC=C1&CN&C1=C[NH]N=C1&CC&C^CC^CF&C1=CC=CC=C1&&CF^CCl&&&&&
COC1=CC=CC(OC)=C1C(=O)NC1=CC(C2=CSC(NC3=CC(OC)=CC=C3OC)=N2)=CC=N1&&&
CSC1=CC=C(OCC2(C3=CC=CC=C3)CCN(C(=O)C3=CSC(C)=N3)CC2)C=C1F&&&
O=CO&CC&C1=CC2CCC(C1)N2&CC&C1=CC=CC=C1^CN&&CC&CC&CN&C1CCNCC1&CC&C1=CC=CC=C1&CCl&&&
CCC(C(N)=O)N1C(C)=CC(C2=CC(OC)=CC=C2OC)=N1&&&
C=O&C&CN&CN^CN^C1=CC=CC=C1&C1CCNCC1&&&CC&C1=NOC=N1&CC&C1=CC=CC=C1&CF&&&
O=C(NC1=CC=C2C=CC=CC2=C1)C1=CC=CC(NC2=NC3CS(=O)(=O)CC3S2)=C1&&&
CO&CO&C&C=O&&CC^C1=CC=CC=C1&CN&CN&C&C=O&&CC^C1CCNC1&C=O&&CN^C1=CC=CC=C1&CC&C&CC&&CC&CC&&
CN1C(=O)C2C(=NC3=CN=CC=C3NC3=CC=CC=C3)NC(=O)C2C1=O&&&
CS&SC1=NC=C[NH]1&CC&CN^CN^C1CSCCN1&&&&&
CC&O=CO&CO&CC1CCCC2C3=C(CCC12)C1CCCC1CC3&CC&&CC&CC&CC^O=CO^CC&&&CC&&
COC(=O)C(CC1=C[NH]C2=CC=CC=C12)NC(=O)N(CCCl)N=O&&&
O=C1NCN(C2=CC=CC=C2)C12CCN(CCCCC1=CC=CS1)CC2&&&
O=C1ON(C2CCCCC2)C(=O)C1=CC1=CC=C(Cl)C(Cl)=C1&&&
CO&CO&C1=CC=CC=C1&CN&C1NCC2CC1N2&CC&C1=CC=CC=C1&CC&C^CC^CF&C&&CF^CF&&CF&CF&&&CF&&
O=C(NC1=CC=CC(N2CCN(C(=O)C3=COC=C3)CC2)=C1)C1=CC=CC=C1&CCl&&CCl&&
C=CCOC(=O)NC(=O)C1(C)CCCC2(C)C3=CC=C(C(C)=O)C=C3C(=O)CC12&&&
CC&CC&C1=CC=CC=C1&CC&C&CO&&CC^C1=C[NH]C=N1&CC&C1=CC=CC=C1&CC&C1=CC=CC=C1&&&
O=CC(=O)N1C2=CC=CC=C2SCC1CO&&&
C=O&C&CN&NC1=CC=CC([SH](=O)=O)=C1^CN^NS&N&NC1=CC=CC=C1&NC1=CC=CC=C1&&&&CN^CC1=CC=CC=N1&&&
CO&CO&C1=CC=CC=C1&CN&NC=O^CS^CC&O=[SH](=O)N1CCOCC1&CN&&&N&N[SH](=O)=O&CS^CN^C1=C[NH]N=C1&&&CN&&&
COC1=CC(C)=CC(OC)=C1&C=C&CC(=O)C1=CC=CC(C2=CC=CC=C2)=C1&&&
C=CCOC=O&CN&C1=CC=C(C2=NC3=NC=NC(NC4=CC=C5[NH]C=CC5=C4)=C3N=C2C2=CC=CC=C2)C=C1&CC&C#CC^CN&&C=CCOC=O&&&
CCCCCCCCCCCCCCC1=CN=C2N=C(N)N=C(N)C2=N1&&&
COC(=O)CCC(C)C1CCC2C3CCC4CC(OC(C)=O)CCC4(C)C3CCC12C&&&
CC1CNCCC1NC(=O)C1=C[NH]C2=CC=C(N=CN(C)C)C=C12&&&
CS&CS&O=C1N=C[NH]C2=C1C=NN2C1=CC=CC=C1&CN&&&
CO&CO&CC(C)CC=O&CN&CN&O=CCCC1=CC=C(Cl)C=C1&CN&O=C1CC2NCCS(=O)(=O)N2C(=O)N1&&&
CC&C&CCC&&CN^NC=O&CC&C1CCC2CNCCC2C1&CN&CC&O=CN1CCCC1&&&
CO&O=CO&CC&N=C1C=CC=N[NH]1&CC&&CN^C1=CC=CC=C1&CC&C&FCF&&CF&&
CC&CN&C1=CC=C(C2CCCNC2)C=C1&CC&CCN(C=O)CC&&&
COC1=CC2=NC=CC(OC3=CC=C(N)C=C3F)=C2C=C1OC&CN&C^CN^C=O&C&&CO^C=O&CO&&CN^CC1=CC=CC=C1&O=C1NCN(C2=CC=CC=C2)C12C=CCCC2&&&&&
CC&CC&C1=CN=CN=C1&CN&CN^CCl^C1=CC=CC=C1&&&CC&C&CC&C^CN^C=O&C1CNCCOC1&&CN^C=O&CN&&C1=CC=NC=C1^C&&&CC&&CC^CO&&&
O=CC1=CC2=CC(NC3=CC=C(F)C=N3)=CC=C2[NH]1&CN&CN&C1CC1&&&
COC1=CC=CC=C1C1=N[NH]C=C1C1=CC=NC=C1&&&
CCCO&CO&C(=NCC1=CC=CC=C1)C1=CC=CN=C1OC1=CC=CC=C1&CN&NO^CC&&&CCl&CF&&
CC1=CC=C(C)C(N2N=CC3=C2N=C(C2=CC=C(Cl)C=C2)C=C3C(F)(F)F)=C1&&&
CO&CO&C1=CC=CC=C1&CO&CO&CC&C&CO&&CC^CN&C1CCNC1&CN&NC=O&CC&C&CC&CC^CC^CN&C1=CC=CC=C1&C1CCNCC1&CCl&CC&&CCl^C1=CC=CC=C1&&&CO&CO^CO&&CO&&&
CC&C1=CC=CC=C1&CC&C&C=O&&CN^C1=CNCCC1&CN&CN^C1=CC=CC=C1^C&&C1CCCC1^C=O&&&&CC^C1=CC=CC=C1&CC&&CC&&
CN&C1=CNCCC1&CP&P^C=O^O=P&&C1=CC=CC=C1&OP^CF&&OP&CN&&C1CN1^CCl&&&&
COC1=CC=CC2=C1C(NCCCCCCNC(=O)C(CC1=CN(C)C3=CC=CC=C13)NC(C)=O)=CC1=C2C=C[NH]1&&&
CC&CC&C1=CC=CC=C1&CC&CN&N&NC=O&CC^CN^C1=CSN=N1&C&&&CC&NC=O^CC^CN&C1=CC=CC=C1&CC&CO&C1CCOC1&CO&&&&&
CN&N&CN&&CN^NC1=NC2=CC=CC=C2C=C1&CN&CC&CC&C1CCCCC1&CN&N[SH](=O)=O&CS&C1=CC=CC=C1&CS&S&O=S=O&&CS&&
CC&O=C(NC1CCC(CCN2CCN(C3=CC=CC4=C3OCO4)CC2)CC1)C1CCCCC1&&&
O=C1C=CC2=C(OC(C3=CC=CC(O)=C3)CC2)N1CC1=CC=CC(F)=C1&&&
CCOC(=O)CCC(C(=O)NCC(=O)OCC)N1C(=O)C2=CC=CC=C2C1=O&&&
CC1=C(Br)C2=CC(CC3=C(C)C4=CC=CC=C4[NH]3)=CC=C2[NH]1&CN&CN&CC&C1CCCCC1&&&
NC=O&CN&CC^CC^CC&O=C1N2CCCC(C2)N1OS(=O)(=O)O&C1=CC=CC=C1&&&&&
COC1=CC=CC=C1N1CC(=O)NC(CCSC)C1=O&&&
CC&CC&CC&CN&NC=O&CC&C1=CC=NC=C1&CC&C#N^CC&&C1=CC=CC=C1&CCl&&&
CC&CN&N&NC1=CC=CC=C1&&NS^O=CC1=C[NH]C2=CC(Br)=C([SH](=O)=O)C=C2C1=O&CN&CN&CCCCO&&&
C=C(C)C1CCC2CCC3(C)C(CCC4C5(C)CCC(O)C(C)(C)C5CCC43C)C21&CC&C&C=O&&CO^CO&&&
CN&O=C(C=CC1=CC=C(CN2CCNCC2)C=C1)C1=CC=CC=C1&&&
CC&CN&N&CCN&&CN^CC&CC&NC=O&CN&CC&CC1CCCC2(C1)NCCCC2=O&CC&&CC&&
CC1=C(C(=O)NCCN2CCOCC2)SC2=NC=NC(NC3=CC=C(CN4CCCC4)C=C3)=C12&&&
CC&C&CC&&CC^CC&O=C1CN2C(=NN1)COC21CCN(C2=NC=CC=N2)CC1&CN&NC1=NOC2=CC=CC=C12&&&
CC(=O)OCC12CCC3C(CCC4CC(O)CCC43C)C1CC(=O)N2&&&
COC1=CC=C(C2=CC=C(NS(=O)(=O)C3=CC=CN=C3)C=C2C=O)C(NC(C)=O)=C1&&&
CC(=O)NC(C=O)CC(C)C&CN&O=C(CNC(=O)C1NCCC1C(=O)NCCC1=CC=CC=C1)NCC(=O)N1CC(C(=O)NCCC2=CC=CC=C2)CC1C(=O)NCC1=CC=CC=C1&CC&&CC^CCC^CO&&&CC^CCC^CC&&NC=O&&&
CN&N&CN&&CN^C1=CC=CC=C1&CC&C&C=C&CC^CC^C1=CC=CC=C1&C1=CC=CC=C1&CS&CF&S&&&CS&&O=S&O=S&&
CC&C&C=O&&CO^CO&C1CCCCC1&C1=CCCCC1&CC&&CC&C1CCCCC1^C1CCCC1&CO&&CC&C1=CCCCC1^CO&&C=O&&
OCC1=CC=C(O)C(O)=C1&&&
CC&C1=CN=C(N2C=CC=N2)C=C1&CC&C1=CSC=C1^CC&&C1=C[NH]N=C1^CCl^CN&&&&&
O=C(O)C1=CC=C2C(=C1)N=C(C1=CC3=CC=CC=C3OC1=O)N2C1CCCCC1&&&
CO&CO&NC1=NC(O)=NC2=C1N=CN2C1OCC(O)C1O&CO&CC1=CC=C(Cl)C=C1^CC&&CO&&&
O=CC1=CC=C(Br)O1&CN&C1CNCCN1&CN&CC1=CC=CC(C2=CC=CC(C3=NC4=CC(F)=CC=C4[NH]3)=C2)=C1&&&
C[NH3+]&O=C(CC[NH+]1CCCCC1)NC1=CC=C2C(=C1)C(=O)C1=C(C=CC=C1)N2S(=O)(=O)C1=CC=CC=C1&&&
CO&O=CO&CC&C1=CC=C2[NH]C=CC2=C1&CC&&CC^C^CCl^C=C&&CO^CC^CO^CO&C&&&&&C=O&&CC^C1=CC=C2[NH]C=CC2=C1&&&
CC(NC(=O)C(N)CC1=CC=CC=C1)C(=O)NC(CCC(=O)O)C(=O)NC(CC1=CC=C(CP(=O)(O)O)C=C1)C(=O)NC1=CC=CC=C1&&&
C=O&CC&NC1=NC=CC2=C1C(=O)C=C[NH]2&CN&C1CC1^CN&&C1=CC=CC=C1&CN&C1CCNC1^CF^CO&&&&&
CC&C1=CSC(C2=NC3=CC=CC=C3S2)=N1&CC&NC=O&CN&C1=CC=CC=C1&&&
CC&C&CC&&C1CSCN1^CC&C^C1CNC1^CN&CN&CN^CC^CC^C=O^C&C&CC&&&C=O&C=O&C1=CC=CC=C1&&CN&CN&&CN&CN&C&C1=CC=CC=C1&CC&CO&C1=CC=CC=C1^CC&&&&C1=CC=CC=C1&&&
CC&CC&C1=CC=C(C2=C(C3=CC=CC=C3)N=C(N3C=CN=C3)S2)C=C1&CCl&&CS^N[SH](=O)=O^CO&&O=C(O)CO&&&
C=C&CC&CC&C1CCCCC1&CC&&C1CCCCC1^C^C1CCCCC1^CO&CC&&CC&C1CCCCC1^CC&CC&C1=CCCC=C1&&C=O^C&&C^CC&CC&&CC&CC^CO&C&&&C=O&&CO^CO&CC&C&CF&&CF&CF&&
O=CC1=CC=C([N+](=O)[O-])O1&CN&NC1=CC=CC=C1C(=O)O&&&
CC&CN&N&CN&CC^CN&&C1CCNCC1&CN&C&C=O&&CC^CO&CO&C1=CC=CC=C1&CF&&&
CC&C&CC&C1=CC=CC=C1^C1CNCN1^CN&C=O&C1CCNCC1&&CN&&CC^C=O^C&&CN^C=O&CC&&CN^C&CN&C=O&C1=CSC=N1&&CN&&CN&C1=CC=CC=C1&CF&&&
CF&C1=CC=C(C2=NC=NC(OC3=CC=C(C4=NC5=CC=CC=C5[NH]4)C=C3)=C2)C=C1&&&
CC&O=CO&CO&C1=CC2OC3CCC(C2CC1)C31CO1&CC&CO^CC&&&CO&C^CC&&CC^CO&&&
CN&O=C(NC1CCC(N2N=CC3=CC(NC4=CC=CC=C4)=CC=C32)CC1)C1=CON=C1C1=CC=CC=C1&CF&&CCl&CC^FC(F)F^CC&&FC(F)F^C&&CF&&CF&&
CC&CC&CC&CC&CC&CC&CC&CC&CC&CC&CC&CC&NN1C=NC2=CC=CC=C2C1=O&&&
CC&CN&C1CSCN1&C=O&&C=C^CC^C=N^C1=CC=CC=C1&CN&C[NH3+]&C1=CC=CC=C1&[NH4+]&CC&[NH2+]=O&&&&[NH3+][O-]&&
CC&C&C=O&&CN^C1COCCN1&C=O&&C1=CCCC=C1^C1=CC=NC=C1&CC&C1=CC=CC=C1^CC^CCl&C&&&C=O&&CC^C&CC&&CC&&
CC1=C(C=O)SC=N1&CN&CN&CCC1=CC=C(Cl)S1&CN&C1COCCN1&&&
CC&C1CCOCCCNCCCOCC1&CC&CN^CC^N&&CN^CN&C^C=O&CN^CC&&C1=CC=CC=C1^C&&CC^CN&C=O&CO&CN&&CC&&C&C1=CC=CC=C1&C=O&&&&CN^CN&C1=CC=CC=C1&C1COCO1&&&
CC1CCC2(OC1)OC1CC3C4CCC5CC(=O)CCC5(C)C4CC(=O)C3(C)C1C2C&&&
CN&N&CN&&CN^CC&C1=NN=C[NH]1&CC&C1=CC=NC=C1^CN&&C1C2CC3CC1CC(C2)C3&&&
CC&C1=CNCCC1&CC&C^CC^C=O&CC^C=O&CN^CC&&CN^N&C&CC&CN&C=O&CC&&CN&CN^C1=CC=CC=C1&CC&CN&CCl&CC&CC&&&C1=CCCCC1&CN&&&C1=C[NH]C=N1&&&
CO&CO&C1=CC=CC=C1&CC&CN^CO^CN&CO&CC&&&CC&CN&CN&CC&CS&SS&CS&CC&CN&CN&CC&CC&CN&CN&CC&C1=CC=CC=C1&CO&O=CO&CC&C1=CC=CC=C1&CO&CO^CO&&CO^CO&&CO&&&
CC&CC&CC&C1=C[NH]C=N1&CC&C1CNC1^CC^CN&O=CO^CN^C&CO&CC&CC&&&C1CCCCC1&&CC&&&&
CCCCCCCCC(N)P(=O)(O)O&CO&C1=CC=CC=C1&C[NH3+]&O=[NH+][O-]&&&
COC1=CC=C(C)C=C1OC&C=C&CC=O&CN&BrC1=CC=C(NC2=CC=CC=C2)C=C1&&&
CO&CO&C1=CC=CC=C1&CC&CN^CO^NS&CO&S&&&O=S&&O=S&CS^C1=CC=CC=C1&CN&CN&C&C=O&&CN^CN&CC&CC&CCl&&&
CCCCCCCNC1=NC(C)=NC2=C1N=CN2CC=CC1=CC=CC=C1&&&
NC1=NC2=C(CCN(C3=NC=C(Cl)C=N3)CC2)C(N2CCCC(C(F)(F)F)C2)=N1&&&
N[SH](=O)=O&CS&C1=CC=CC=C1&CN&NC(=S)N1CCNCC1&CN&C1=CC=CC=C1&CC&C&FCF&&CF&&
CSC1=NC2=C(SC(C3=C(C)C=CS3)=C2)C(=O)N1C1=CC=C(C)C(Cl)=C1&&&
NC=O&CC&C1=NC=C2C=C[NH]C2=N1&CN&C1CCOC1^CN^CC&&&CO^CO&&&CO&&
CCC(C(=O)O)C1CCC2=CC(O)=CC=C21&CO&CCC1=C(C)ON=C1C1=CC=CC=C1&&&
C=C1C(O)CC(=CC2=CC=CC=C2)C1=O&CC&C1=CC=CC=C1&&&
CCC&CC&O=C(C1=CC=NC=C1)N1CCC2=CC=CC=C2C1&CO&&&
CC1(CS(=O)(=O)C2=CC=C(OC3=CC=CC=C3)C=C2)C(=O)NC2=CC=CC=C2N1C(=O)C1=CC=CC=C1&&&
CC&C&C=O&&CN^CN&CC&CC&C&C=O&&CN^CN&C&C=S&&CN^CN&C1=CC=CC=C1&CC&&CC&&
CO&CO&CC&CC12CCCC1C1CC=C3CC(O)CCC3(C)C1CC2&&&
CCN(CC)CCCN1C(C2=CC=CC=C2)=C(CCNCCCC(=O)NC(C2=CC=C(OC)C(OC)=C2)C2=CC=C(OC)C(OC)=C2)C2=CC(OC)=C(OC)C=C21&&&
CC(CO)NC1=NC=NC2=C(C(C3=CC=C(Br)C=C3)=C(NC3=CC=CC=N3)S2)C1=O&&&
CC&CC&CC&CC&CC&CC&C1=CC=CC=C1&CC&C#C&CC&C&CO&&CC^C1=CC=CC=C1&CC&C&C=O&&CO^CO&CC&C1CSCO1&&&
CC&CO&CO&C1=CC=CC=C1&CC&CN^CC^C1CCNCC1&CO&C&&&CN&NC=O^CC^CC&NC=O&C1=CC=C2SC=CC2=C1&CN&CCl&C&&&CC&CC^CC^C1COC1&NC(=O)C=O&&&&&
NP(=O)(O)NCCCl&CO&C1=CC=CC=C1^CN&&CC&CCl&&&
C=O&C&CC&CN^CN^C1=CCNCC1&CN&C1=CSC=C1&C&C1=CCNC=C1&CC&C=O&CO^CC&&&&CC&C1=CNCC1&C1=CC=CC=C1&&&
NC=O&CC&C&CC&CS^CN&&NC=O&CC&CCl&&&
CO&CO&O=C(NC1=CC2=CC=C(C3=CC=CC=C3)C=C2C=N1)C1CC1&&&
CCCN&CO&CO&O=CC1=CC=CC=C1&&&
CC(C)CCC=O&CN&CN^CN^O=CCCC1=CC=CC=C1&CN&CN&CC=O&CN&CN&O=CCCC1=CC=CC=C1&CN&CN&CCC(C)C&CN&&&CCC(=O)O&&&
O=C(NC1=NC(C2=CC=CC=N2)=CC2=NC=CC=C12)C1CCCN1&&&
C=C&CC&CN&S=C1N=CC=C[NH]1&CC&C1=CC=CC=C1^CC^CCl&C#N^CO&&&&&&
CC&C1=CNCNC1&CO&CO^CN^CC&CO^C=O^C1=CC=CC=C1&CO&&C=O&&CC&&&CO&&&
CC(C)C1=CC=C(N)C=C1&CN&CC=O&C=C&CCCCCCCCC&C=C&CC1=CC=C(C(C)(C)C2=CC=C(N)C=C2)C=C1&N&CN&CCC#N^CN&&CCC#N&&&
CC1=CC=CC(CN2CCC3(CCC(=O)C4=CC=CC=C4)C4=CC=CC=C4OC4=CC=CC=C43)CC2)=C1&&&
CNC1=CC=CC2=CC=CC(CNC(C)C)=C12&&&
CO&CO&C1=CC2=C3CN4CCCC4CC3=C3C=CC=CC3=C2C=C1&CO&CO^CO&&CO^CO&&CO^CO&&CO&&&
O=C(CN1C=CC2=C(C=CS2)C1=O)NCC1=CC=C2OCOC2=C1&&&
CCCC(=O)NC1C=CC1=CC=C(OCC1=CC=CC=C1)C(OCC1=CC=CC=C1)=CC(=O)OCC(F)(F)F&&&
[NH2+]=O&[NH4+]&[NH3+][O-]&&C[NH3+]^C1=CC=CC=C1&CS&S&O=S&&O=S&NS^C=N&C1=CON=C1&CCl&&&
CO&CO&C1=CC=CC=C1&CC&C=C&C&CN&CN^CC^C&C&C=O&C=O&&CC&CN^C1=CC=CC=C1&CN&&&CC&C1=COC=C1&&&
CS&CS&CC&CN&O=C1[NH]C(S)=NC2=CC=CC=C12&CS&CC&NC=O&&&
CC&CO&CCO[PH](=O)O&CP&C&CN&NC(=O)O^CC^CO&C&CC&CC&C1=CC=CC=C1&&CC&&&&
CC&C1=C2OCC(OC3CCCCO3)CC2=C2CCC3C4CCCC4CCC3C2=C1&CO&&CC&CO&CO&CO&CO&CC&CC&&
CC&C1=CC=CC=C1&CC&C=NNCCN(C)C&&&
O=C(O)CCCC=CC1C(O)CC(O)C1C=CC(O)C1=CC=C(C2=CC=CC=C2)C=N1&&&
O=C(C=CC1=CC=CC=C1)C1=CC=CC=C1O&&&
CCCCCCCCCCCCCCCCCCOC=O&CC&O=C1C=CN(C2CCCO2)C(=O)[NH]1&C[NH-]&N#[N+][NH-]^CC&&C#N&&&
CC(C)C1=CC(C=CC2=CC=CC(F)=C2)=C2C(=CC(C(=O)NS(=O)(=O)C3=C(F)C=CC=C3F)=C2NC(=O)C(F)(F)F)[NH]1&&&
CN&N&CN&&CN^C1=CC=CC=C1&CC&O=C1C2=CC=CC=C2[NH]C2=CC=CN=C12&CN&CC&CC&CC&CC&CCO&&&
COC1=CC=CC=C1CNC(=O)CSC1=C(C#N)C2=C(C)C(OC)=C(OC)C=C2C(=O)N1C1=CC=CC=C1&&&
CCC1=CN=C(O)N2C(=O)C=C(C)N=C12&CO&OC1=CC=CC=C1&&&
O=C(O)C=CC(=O)N1C2=CC=CC=C2SC2=CC=CC=C21&&&
CC&CO&CO&CN1CCN=C1C=C1C(=O)NC2=CC=C(S(=O)(=O)N=C(N)N)C=C12&CN&CCC1=CC=CC=C1&&&
C1=CC=C(C2=CSC(NC3=CC=C(C4=CC=C(C5=CC=CC=C5)N=N4)C=C3)=N2)C=C1&&&
CC1=CC=C([SH](=O)=O)C=C1&NS&N&CN&&CN^CC&CC1CN(C2=CC=C(C(=O)C3=CC=CC=C3)C=C2)CCN1&&&
O=C1NCC2CN(CC3=CC=CO3)CC12&&&
C=O&C&CO&&CC^C1=CC=CC=C1&C[NH3+]&[NH4+]^CS^[NH2+]=O&S&&[NH3+][O-]^O=S&&&&O=S&NS^CN&C1=CC=CC=C1&CC&C^CF^CF&&&&CF&CF&&
CCC1=CC=CC=C1&CN&C1CNCC2(C1)CCNCC2&&&
CC1=CC=C(S(=O)(=O)CC=O)C=C1&CO&CO&CC=O&CN&CC1CNCC(C)C1&&&
CC&CC&CC&CC&CC&CC&CC&CC&CC&CC&CC&CC&CC&CC&CC&CO&O=P(O)([O-])O&CO&CC&C[NH3+]&[NH4+]&C1CC[NH2+]CC1&&C[NH3+]&&
O=C(CCNC(=O)C1=CC=CC=C1)ONCCOCCOC1=CC=CC=C1&CO&&CCl&&
CC&CO&CO&O=CCC1=CC=C(NC2=NC(C3=CC=CC=C3)=CS2)C=C1&&&
CC&O=C1C=C[NH]C(S)=N1&CC&C^CS^CC&C1=CC=CC=C1&C#N^CC^CCl&&&C&&CCl^CC&&&&CO&&
N#CC1=CN(C2=CC=C(C(=O)O)C(O)=C2)C2=CC(O)=CC=C12&CO&OC1CCCCC1&&&
COC1=CC2=C(C=C1F)C(C(=O)C(N)C1=CC=CC=C1F)=CN2S(=O)(=O)C1=CC=CC=C1&&&
CO&CO&O=C(NC(=S)NC1=CC=CC=C1)C1=CC=CC=C1&CO&CO^CO&&CO^CC&&&&
COC1=CC=C(N)C([N+](=O)[O-])=C1&N&CN&O=CC1=CC=CO1^CN&&CC1=CC=C2[NH]C(=O)C(C)=CC2=C1&&&
O=[N+]([O-])C1=CC=C(NN=CC2=CC=CC3=CC=CC=C23)C=C1N1CCOCC1&&&
CC&C&CC&&CC^CCl&&&
CC1=NC(NC2=CC=C(CCC(F)(F)F)C=C2)=NC=C1C(=O)NCCN1CCOCC1&&&
CC(=O)NC(CO)C(=O)NC(CCC(N)=O)C(=O)O&&&
O=C(O)CCCCCNC(=O)CS&&&
CC&CO&CC(=NO)C1=C(Cl)C=C(Cl)C(F)=C1&&&
N=C(C1=CC=C(C(=O)NC2=CC=C(C3=NC4=CC=CC=C4[NH]3)C=C2)C=C1)N1CCCCC1&CCl&&&
CCC(=O)O&CN&C1=CC=C2[NH]C=CC2=C1&CC&CCCCO^CO&&&&
CC&CN&C1CCNCC1&CN&N&CN&CC^CN^C1=CC=CC=C1&C&&&C=O&&CC^C1=CC=CC=C1&C1=NCCN1&&&
CC&C&CC&&CC^CC&C&CN&CN^CC^C&C&C=O&C=O&&CO&CN^CO&CN&CC&C&C1=CC=CC=C1&CC&&&CC^CC^C1=CC=CC=C1&C&&&C=O&&CN^CN&C&CC&CC^CC^C1=CC=CC=C1&C&&&C=O&&CC^C&CF&&CF&&
O=CCCC1=CC=CC=C1&CN&CC1=NOC(N)=C1&CO&OC1=CC=CN=C1&&&
CC1=CC(C)=NC(N2CC3COCC3C2)=N1&CC&C&C=O&&CN^CN&CCN1C=C(CO)C=N1&&&
CCCCCCC1=CC(C)=NC2=C(C3=CC=C(CC)C=C3)C(C)=NN12&&&
O=C(NN1CCCCCC1)C1=CC=C(OC2=CC=CC=C2)C=C1&&&
N=C(N)NC1=CC=CC(CNC(=O)CNC(=O)CCC(=O)NC2=CC=CC=C2)=C1&&&
CNC&CN&C1=CC=C(C(NC2=CC=NC3=CC=CC=C23)NC2=NC=NC=N2)C=C1&CCl&&&
CC&O=C1C=CN(C2CCCO2)C=C1&CF&&CO&C[NH-]^N#[N+][NH-]&&&
CN&CC&C&C=O&&CN^CN&C1=CC=CC=C1&CC&C&C=O&&CN^CN&CC&CN&CN&C1=CCCN=C1&C1=CC=CC=C1&&C1CCCCC1&&
O=S&S&O=S&&CS^C1=CC=CC=C1^NS^CCl&C1=CNCC1&&&CC&C1=CCNC=C1^C1=CC=CC=C1^C1=C[NH]C=N1&CC&&&C1=CN=CN=C1&&&
O=CO&CC&O=C1C2=CC=CC=C2C(=O)N1C1=CC=CC=C1&&&
CC&O=C(CNS(=O)(=O)C1=CC=CS1)NCC1=CC=CC=C1&CN&&CC&CF&&
C=C&C1CCOC1&C=O&&C1=CC=CC=C1^C1CCCCC1&&&
CN&O=C1NC=NC12C1=CC(C3=CC=CN=C3)=CC=C1OC1CCOCC12&CN&&CF&CS^FC(F)C(F)(F)S&&&
CO&CO&C&C=O&&CC^C&CC&&C1CCCCC1^CC&&C1CCCCC1^CC&&C1=CC2CCC1CC2^CC&&CC^C&C=O&&CN^CN&C&CC&CC^CC^CC&C&CN&CO&C=N&&CC^C&C&CN&CN&&CN&C=O&&&&
CC1=CC=CC2=NC=C(C=NNC(=O)C3=CC=CC=C3[N+](=O)[O-])C(=O)N12&&&
CN&C1=C[NH]N=C1&CO&CO^CC^C1=CN=CC=N1&C1=CC=NC=C1&C1=CNCNC1&&&C=O&&CN&C=O&CN&&
COC1=CC=CC(C2OC(C3=CC=C4OCOC4=C3)C(C)C2C)=C1O&&&
CCC&CN&CN&CC(C)O&CO&OCCC1=CC=C(O)C=C1&&&
COC1=NOC2C=C3C(=O)C=C4C5CC5(C)C(O)C(=O)C4(C)C3CC12&&&
C[SH](=O)=O&NS&O=C(NCCC1=CC=CC=C1)C1=C(C2=CN(CC3=CC=CC=C3)N=N2)N(C2=CC=CC=C2)N=N1&CCl&&&
CO&CO&O=C(NC1=CC=CC=C1)C1=CC=C(OC2=CC=CC=C2)C=C1&CC&CC(=O)O&&&
CC(=N)N1CCN(C2=NC=CN=C2C2CN(C3=CC=C4OCCOC4=C3)C2)CC1&&&
CO&CO&C1=CC=CC=C1&CC&C^CCl^C=O&&&&CN^NN&CN&C&C=O&&CC^C1=CSC=C1&CC&&&
CC&CN&N&CCN&&CN^CC&CN&NC=O&CC&CN&O=C1C=CC2=CC=CC=C2[NH]1&CC&C#N&&&
C=O&C&CC&CC^CN^CC&NO&CC&&&CC&CC&CC&CC&CC&C&C=O&&CN^CN&C1=COCCNC1&CN&C1=CC=CC=C1^C=O^CF&&C=O&&&&
CCCCCCCCCCCCCCCCCC&CO&CO&CCC&CO&O=P([O-])(O)OC1=CC=CC=C1C[N+]1=CSC=C1^CO&&CO&&&
CC&C1=CC=CC=C1&CC&C&CO&&CC^CN&C1CNCCN1&CN&CC&NC=O&CN&C1=CC=CC=C1&CC&C1=CC=CC=C1&&&
CC&CC1=CC(=O)C=CC1=O&CO&&CC^C=C&CC&C1=CC=C2C=CC=CC2=C1&CO&&&
CC&C&CC&&CN^N&CN&CC^CN^CC&C&C1=CC=CC=C1&CC&CS&&CC^N[SH](=O)=O&&&&&
CC1=CC=CC(N2C(=O)C3=C(C(C4=CC=CC=C4)=N[NH]3)C2C2=CC=CN2C)=C1&&&
O=C(NCCCN1CCN(C2=NC=CC=N2)CC1)C1=CC(C2CC2)=NN1C1=CC=CC=C1&&&
CN1C(=O)C2=C(N=CN2CC(O)CN2CCN(C3=CC=CC4=C3C=CN4CC(=O)C3=CC=C(Cl)C=C3)CC2)N(C)C1=O&&&
CO&CO&C1=CC=CC=C1&CN&C1CNCCNC1&CN&CC&CC&O=C1CC2=CC=CC=C2N1&&&
CC&C1=CC=C2OC=CC2=C1&CC&CC1CC(=O)C2=C(C1)NC=CC2^CC^CC&&&&CC^C#N^CN&&&&
CC&O=C(NCCCOC1=NN2C=NN=C2C=C1)C1CCC1&&&
CCCCCCCCCC(=O)N1C=C(C2=C(OC)C=C3C(=C2OC)C(CO)C(C)(C)CC3(C)O)C2=CC=CC=C21&&&
CC&CO&O=CO&CC&C1=CC=CC=C1&CN&NC=O&CC&C1=CC=CC=C1&CCl&&&
CCC1=CC=CC(C)=C1NC(=O)CN1N=CC2=C(SC=C2)C1=O&&&
CN&C1CNCCN1&CN&C1=CC=CC=C1&CC&C1=CC=C2C=CC=CC2=C1^CC^CO&C&&&FCF&&CF&&
CCC1=NOC(C2CN3CCC2C3)=N1&&&
CN(CCCCCO)N=N&CN&O=S(=O)(NC1=CC=C2C=CC=CC2=C1)C1=CC=CC=C1&CN&CS(N)(=O)=O&&&
CC=CCP(=O)(O)CC1=CC=C(C(=O)O)C=C1&&&
CC&CO&CO&C&C=O&&CC^C=C&CC&C&CC&CC^CN^CC&CN&C&C&CN&C=O&&C=O&CC&&C&CN&CN^CC^CC&C&C1=CC=CC=C1&CC&CO&&CC^CO&&&&&
CN1CCC(S(=O)(=O)C2=CSC(C(=O)O)=C2)CC1&&&
CO&CO&C1=CC=CC=C1&CC&C=NN1C=CC=N1^CO^CC&CO&&CC^C1CCCC1&&&&&
CN&O=C1NC(=O)C(C2=C[NH]C3=CC=CC=C23)=C1C1=C[NH]C2=CC=CC=C12&CBr&&&
CC&C&CC&&CC^CC&C&CN&NC=O^CC^CC&O=CN1CCCC1&C=C&CC&CC&O=CO&C1=CC=CC=C1&&&&&
C=C1C(=CC=C2CCCC3(C)C2CCC3C(C)CC#CC2(O)CC(O)CC(=O)O2)CC(O)CC1O&&&
CC&O=C(CSC1=NN=C(NC2=CC=CC=C2)S1)NC1=NON=C1&CCl&&&
CC&O=CO&CO&CC&O=CN1C=CC=N1&CC&&CC&&
CC&O=C(NCC1=CC=CC=C1)C(CC1=CC(C2=C(C3=CN4C=CSC4=N3)[NH]N=C2)=CC=C1)NC1=NC2=CC=CC=C2[NH]1&CC&&&
C=CCC1(C(=O)OC)C2=C(C)C(NC(=O)C(OC)C3=CC=CC=C3)=CC=C2OC(C)(C)C1OC(=O)NO&&&
N#CCCCCCCCN1C=C(C(=O)O)C(=O)OC1=O&&&
CN&C1=CN=CC(C2=CC=C(C3=CC=C4C(=C3)CNC4CN3CCCC3)C=C2)=C1&&&
NC=O&CC&C1=CC=CC=C1&CC&NC(=O)C1=N[NH]C2=C1C=CC=C2&CN&C1=C[NH]N=C1^CN&&C1=CC=CC=C1&&&
CC&CC&CC&O=CN1CCC=N1&CC&C1=CC=CC=C1^CC^CO&C1=CC=CC=C1&&&CBr&&CO&&
CC&CC&CC&C1=CCCCC1&C1=CCCCC1&CO^C1CCCCCC1&CC^CC&&C^C^CO^C1CCOC1&C=O&&&CO^C1CCCC1&CO&C&&C1CCOCC1^C1CO1^CC&CO&&&&CC&C&&CC&CC^CC&&&CC&&
C=C1[NH]C2=CC=CC=C2C1=CC(N)=O&&&
CC(=O)O&CO&C1=C2C(CCC1)CCCC2CCCCCC1=COC=C1&CC&&CC&CC&C^CC^C&CC^CC&&&&CC&&
CC&CC&C1CCCCNCCCCOCCCC1&C=O&&CC&CO^CO^CC^C1CCOCC1&&CO^CO&CO^CC&CC^C1CCOCC1&&CN&C^CC&CC^CC^CC&&CN^CC&&CO&CO^N^CO^CN&&C^CO&CN&&&CN&CC^C&&&CN^CC&&CO^CC^C&&&CN^C&&CO^CC&&&C=N&&&&CO&CN&&&&
C=C&CC&CO&CO&C1=CCNN=C1&CCl&&CN^C1=CC=CC=C1^C=O^CC&&&C&CC&&CC^CC&C&C=O&&CO&&
CN1CCN(C2=NC=C3CN(C4=CC(Cl)=CC=C4C(=O)O)C(=O)C(C)(C)C3=N2)CC1&&&
CCCC&CO&O=[SH](=O)C1=CC=C(O)C=C1&NS&NC1=CC=CC=C1&&&
CN&C&C=O&&CC^C1=CSC=C1&CN&CN&C&C=O&&CC^C1=CSC=C1&CBr&&&
C=C1N=CNO1&CC&C1=CC=CC=C1^CC&&C1=CC=CC=C1^CC^CCl&C1=CC=CC=C1&&&CCl&&CCl&&
CO&CO&C1=CC=CC=C1&CC&C&C=O&&CC^CC&C1=NCCN=C1&CN&C1COCCN1^C1=CC=CC=C1&&&&
O=CC1=CC=CC=C1&CN&NC1=NC=C2CS(=O)(=O)CC2=N1&&&
O=S&S&O=S&&NS^CN^CS^C1=CN=CN=C1&C1=CC=CC=C1&&&C1=CCCC=C1&CN&C1COCCN1&&&
CO&CO&O=S(=O)(NC1=CC=C(C2=CC=C(S(=O)(=O)NC3=NC=NS3)C=C2)C=C1)C1=CC=CC=C1&CO&CO^CO&&CO&&&
CC&CO&CO&CC&O=CNC1=NN=CS1&CC&CO&CO&C1=CC=CC=C1&CO&CO&&&
CCN(CC)CC1=CC(NC2=CC=NC3=CC(Cl)=CC=C23)=CC(C2=CC=C(C(C)C)C=C2)=C1O&&&
CN1CCC2=C(C1)SC(C=O)=N2&CN&CN&O=C1CCCSCCCCCC(=O)NCCN1&CC&O=CO&&&
CC&C1=CC=CC=C1&CS&CS&CC&CC&CN&C1CNCCN1&CN&&&
CO&CO&C1=CC=CC=C1&CN&CN&C&C=O&&CC^CO&CO&C1=CC=CC=C1&CF&&CC^C1=CON=C1^CCl^CC&&&&&
CC&CO&O=CO&CC&C1=CC2=NC=NN=C2C=C1&CO&CO^CO&&CO&&&
CC&O=C1C2=CC=CC=C2C(=O)C2=CC(N3CC(COS(=O)(=O)C4=CC=CC=C4)NC3=O)=CC=C12&CC&&&
C=O&C1=CCNC1&C=O&&NN^CN^C1=CC=CC=C1^CC&CC&C1=CC=CC=C1&C1=CC=CC=C1^C1=CNCC1^CF&CO&C1=CC=CC=C1&&&&&CO&&&
CC&CC&CN&N&NC1=NC(=O)C2=C(N=C[NH]2)[NH]1&&CN&&
CF&C1=CC=CC=C1&CC&C1=CC=NC=C1^CF^C1=CCCN=C1&&&CC&C1=CSC=C1&&&
NC1=NN=C(S(N)(=O)=O)S1&CN&O=CCC1=CC=C(Cl)C=C1&&&
C=C1C(=O)OC2C1CC(OC(=O)C(=C)C)C(C)C1C3C=C(CO)C(=O)C3(C)CCC21&&&
COC1=CC=C(CCC(=O)CC2(O)C(=O)NC3=CC=C(F)C=C32)C=C1&&&
O=CN1CCNCC1&CC&CN^CN^COC1=CC=CC=C1&CC&&&C1=CC=C2OCOC2=C1&&&
CC1=CC(C2=CC=NN=C2)=CC(C)=C1OC1=CC(Cl)=CC(C(=O)NC2=CC=C(NC(=O)C(N)CC3=CC=CC=C3)C=C2Cl)=C1&&&
CN1C2CCCC1CC(C(=O)OC(C)(C)C)C2&&&
CO&CO&O=C(CN1N=CN=C1C1=CC=CC=C1)NCC(=O)NC1=CC=CC=C1&CC&FC(F)F&&&
CBr&C1=CC=C(N=C2SCCN2CC2=CC=CC=N2)C=C1&&&
CN&C1=NN=N[NH]1&CS&S&O=S&&O=S&CS^C1CCNCC1&CN&C&C=O&&CC^CN&C1CCNC1&C1=CC=CC=C1&CF^C1=CC=CC=C1&&C1=COCC1&&&
CC&CO&CO&C1=CC=CC=C1&CS&N[SH](=O)=O&CN&C1=CC=CC=C1&CO&CO&CC&CN&&&
CN&CN&C1=NC=NC=N1&CN&CN^CO^C1=CC=CC=C1&CO&CC&&&C#N&&&
CC&C1=CC=CC=C1&CN&NC(=O)C1=N[NH]C(=O)C2=C1C1=CC=CC=C1[NH]2&CN&&CN^CC&C1=CC=CC=C1&&&
CO&CC&C1=C(C2=CC=CC=C2)CCN(CCC2=C[NH]C3=CC=CC=C23)C1&&&
CN&CC&CC&CC&CC&CN&CN&CC&CC&CC&CC&CN&NC=O&CC&O=C1C2=CC=CC=C2C(=O)C2=C1C=CC=C2&CO&&CO&CS^N[SH](=O)=O&&&
CO&CO&C1=CC=CC=C1&CC&C=C^CO^C1CCCCC1&CO&C=O&&&&C1=CC=CC=C1&&
CC1=CC=C([SH](=O)=O)C=C1&NS&N&CN&CC^CN^CN&CCC1=CC=C2OCOC2=C1&CNC&&&&&
O=CCC1=CC=CC=C1&CN&O=C1CNCC2(CCCCC2)N1C1=CC=CC=C1Cl&&&
NC=O&CN&CC^CC^CC&C1=CC=CC=C1&C1=CC=CC=C1&CC&&&CC&C&CN&CN^CC^C1=CC=CC=C1&O=CO&C[NH3+]&&&O=[NH+][O-]&&&
CC&C&C=C&CC^CN^C&CN&C=O&C1=CC=NC=C1&&CC&&C1=CC=CC=C1&&&
CCCCCCCCCCCCCCCCF&CC&C1=C[NH]N=N1&CN&CCC(=O)OC(CO)COC(=O)CCCCCCCCCCCCCCCCCC&&&
O=CC1=CC=CC=N1&CN&CN&O=C(O)CCC1=CC=CC=C1&&&
CCOP(=O)(CC(C)C)OCC&CN&O=C(NC1=NC2=CC=CC=C2S1)C1=CC=CC=C1&CCl&&CO^CO&&&
O=C(NC1=CC=C(C2=NC3=CC=CC=C3O2)C=C1)C1=CC=CC=C1&C[NH3+]&O=[NH+][O-]&&&
CCCCCCC(C)O&C=C&CC1CC2=CC=CC=C2C1&CO&CO^CO^CCCC=O&CO&CO&CCCC=O&CO&CO&&&CO&&&
CO&CO&CC=O&C=C&CC1=CC=CC(C=O)=C1&CO&CO&&&
CC&CC&CC&CC&C&CC&&CC^C=C1CCCOC1=O&C&CC^C&CC^CO&C1CCNC1&&CC^CC&C&CO^CN^CO&&&&&&CC^C&CC&&CC&&
CCOC(=O)N1CCN(CC2COC3(CCCCC3)OC2)CC1&&&
CO&CO&C1=CC=CC=C1&CC&CN^CO^CN&CO&C1=CN=CN=C1&&&CN&CN&C1=CC=CC=C1&CS&S&CS&&O=S&O=S&&
CCC(N)CC&CN&C1=CC=NC=C1&CC&O=CO^CCl&&&&
COC1=CC=C(CC2=C(C3=CC=C(Cl)C=C3)N=C3C=C(C)C=CN23)C=C1&CO&OC1=CC=CC=C1&&&
CN(C(=O)NC1=CC=C(Cl)C=C1)C1=CC=CC=C1&&&
NC1=NC(=O)[NH]C=C1&CN&C1CCOC1^CF^CC&&&CBr^CO&&&CO&&
CC&CC&CS&S&O=S&&O=S&CS^C1=CC=CC=C1&CC&C&C=O&&CN^CN&C1=CC=CC=C1&CCl&&CC^C1=CSC=C1^CCl^CC&&&C&C=O&&CO&&
O=C(O)C1=C(CC2=CC=C(Cl)C=C2)C=C2C=CC=CN2C1=O&&&
CC1=CC(N)=CC=C1&N&CN&C^CN^C=O&CC1=CC=CC=C1&&CN&&NC1=CC=CC2=C1C(=O)C1=CC=CC=C1[NH]2&&&
NC1=CC=C(S(N)(=O)=O)C=C1&CN&CC=O&CN&CN&CCC=O&CN&CN&O=CC1=CC=C(Cl)C=C1Cl&&&
C=O&C1=CCNC=C1&CN&CC^CCl^C1=CC=CC=C1&&CC^CBr&C1=NSCCN1&&&C1=CC=CC=C1&CN^S^NS&O=S&S&&O=S^O=S&&&&O=S&CS^C1=CC=CC=C1&&&
CC&CO&CO&NC1=CC=C(C=O)C=C1&CN&C&C=O&&CC^C1NCC2COCC12&NS&O=[SH](=O)C1=CC=C(F)C=C1&&&
CN&O=C1N=C[NH]C2=C1N(CC=CC1=CC=CC=C1)C=C2COC1CCOCC1&&&
CCN1C(C2=CC=C(C(C)(C)C)C=C2)=N[NH]C1=S&&&
O=CN1CCC=N1&CC&CN^CC^NC=O&C1=COC=C1^CC^CC&&&ClC1=NC2=CC=CC=&C1=COC=C2C=C1&&&&&
CC&C1=C[NH]N=C1&CC&&CN^CC&O=CN1CCCC1&&&
CCOC=O&CC&C&O=C1C=C2CCC3C4CCCC4CCC3C2CC1&CC^CO&CO&&CC(=O)O&&&
O=C(NC1=NC=CS1)C(=O)N1CCN(C2=CC=CC=C2)CC1&CC&FC(F)F^CO&&OC(F)F&&&
CC(C)C(NS(=O)(=O)C1=CC=C(C2=CC=C(Cl)C=C2)C=C1)C(=O)O&&&
C=O&C&CN&CN^CN^CCC&C1CNCCN1&CN&CN&FC1=CC=CC=C1N1CCNCC1&C&&&C=O&&CN^NC1=CC=C(Cl)C(C(F)(F)F)=C1&&&
CC[SH](=O)=O&NS&CN&CCC1=CC=C(C(F)(F)F)C=C1&CN&C1=CC2=C(OCCN2)C(C2=NOC(C3CCCN3)=N2)=C1&&&
O=C(CN1C(=O)C2=C3C1=CC=CC3=CC=C2)NC1CCCCCC1&&&
NC(N)=NC(=O)C1=NC=C(Br)C=C1O&&&
CC&C&CN&CN^CC^C&C1=CC=CC=C1&C=O&CC&&CC^C1CNC1&C1=CSC=N1&CN&&&CC&C1=CC=CC=C1&CCl&&&
CC&CC&CC&CN&N&CN&C^CN^C=O&C1=CNCNC1&&CC^CN&C1=CCCC=C1&&CN^C[NH3+]&CC^C=O^[NH4+]^C1=NCCN=C1^C1=CC=CC=C1&&C=O^[NH2+]=O&C1=CC=CC=C1&&&&&&[NH3+][O-]&&&&
CC&CN&N&CN&CC^CN&&C&C=O&&CC^C1=CC=CC=C1&CN&CN&C&C=O&&CC^CS&CS&C1=NN=C[NH]1&CC&C1=CSC=C1^NN^CC&&&&&
CC1=CC=C(OCC(=O)NC2=NC(C3=CC=CC=N3)=CS2)C=C1&&&
COC(=O)C(C)NC(=O)C(NC(=O)CCC(C)C)C(C)C&CN&O=C(NC1=CC=CC=C1)OCC1=CC=CC=C1&CCl&&CBr&&
CC&S=C(NN=C1N=C(N2CCCCC2)C2=C(CCCC2)[NH]1)NC1=CC=CC=C1&CC&CO&&&
CO&CO&C1=CC=CC=C1&CC&CN&CN&CC&C1CCOCC1&C1=CC=CC=C1&&&
CC=O&CN&NC1=NC(C=O)=C(O)S1&CN&NC1=CC=CC=C1^CO&&CCC&&&
O=[SH](=O)C1=CC=CS1&NS&CN&CCCC&CN&FC1=CC=C(N2CCNCC2)C=C1&&&
CC&CC&CC&CC&CC&CC&C1=CNC=CC1&CO&&CC&C=O&C1=NCCN1^C1=COCCC1&CC&C#N^CC&&C1=CC=CC=C1&CCl&&&
C=C&CC&C1CC1&C&CN&CN^CC^C&C&C=O&C=O&&CC&CN^C1=CC2=CC=C3C=CN=C(N=CN1)C3=C2&NS&CC&S&C1CCCCC1^CO^O=S&&&&CC&O=S^CC&&NS&&C1CCNCC1&C1COCCN1&CN&C1=CC=NC=C1&CC&C&C=O&&CO^CO&C1CC1&&&
CC&CO&CC1=CC(=O)C(C(=O)O)=CN1C1=CC=C(O)C=C1&&&
CCC1=CC=C2NC(=O)C3(CCCCC3)NC(=O)C2=C1&CN&CC1=CC=CC=C1F&&&
CCN(CC)S(=O)(=O)C1=CC(C(=O)NCC2=CC=CC(C(F)(F)F)=C2)=CC=C1C&&&
CC&CO&CO&C1=CC=CC=C1&CC&C&C=O&&CN^CN&C1=CSC=C1&CC&C1=CC=NC=C1^CC&&C&CN&&C=O&&
C=O&C1=CCOCC1&CC&CN^C1=CC=CC=C1^C1CNCCN1&CO&CN&&CO^CC&&CBr^CN&&CBr^C1COCCN1&&&&&
CN&O=C1NC(=O)C(CC2=CC=CC=C2)(C2=CC=CC=C2)N1&&&
CC&C&CC&&CC^CN&CN&C&C=O&&CC^CC&CS&CS&C&CC&&CC&CC&&
CC&CC&C&CC&&CC^C&CN&NC=O^CC^CC&O=CN1CCCC1&C&CC&CC&NC=O&CC^CN^CN&C1=CC=CC=C1&NC=O&C&&&CC&CC&C&CC^CC^CN&CC&NC=O&&CC^CC&&&CC&CN&CC&NC=O&CN&CC&N=C(N)N&CC&&&CC&CC&C&CN&&CC^O=CO&&&
CC&CN&N&CN&CC^NS&&NC1=CC=C([SH](=O)=O)C=C1&CN&CC=O&CO&CC1=CC=C(C)C(O)=C1&&&
CO&CO&C1=CC=CC=C1&CN&CN&C1=CC2NC3=CC=CC=C3C2CC1&CC&&CC&CC&CC&&
CN&NC(=S)N1CCN(C2=NC3=CC=CC=C3[NH]2)CC1&CCl&&&
CC&CO&CO&CC1=CC=C2N=C3C(C=O)=C(N)N=C4C=CC=CC4=C3N=C2C=C1&&&
COC1=CC=CC=C1CC1=CC=C(OC)C=C1&C=C&CC1=CC=CC=C1&&&
C=O&C&CN&CN^CC^C&C&C=S&CO&&CN&CC^CN&C1=CC=CC=C1&C1=CC=CC=C1&&&&&
O=[NH+][O-]&C[NH3+]&C1=CC=C2[NH]C=NC2=C1&CC&CN^CN^CN&CC&C&C1=CC=CC=C1&CC&CC&CC^CC^C&CC&O=CO&FCF&C1=CC=CC=C1&&&&CF&&&&
CC&CN&C1CN=NNC1&C=O&&C1=CC=NC=C1^CC&C1=CC=CC=C1^CC^CO&&CC^CO^CO&&&&CO&&&
CC&O=C(C1=C[NH]N=C1)N1N=CCC1C1=CC=CC=C1&CC&FCF^CC&&CC(C)C^CN&&CC(C)OC=O^CCl&&&&
CC1=CC=C(C(=O)O)C=C1&C=C&CC1=CC=C(Br)C=C1&&&
CC1=CC=C(C(O)CN2C=CN=C2C)C=C1&&&
CC(N)=O&CN&O=C(CSC1=NC=CS1)N1C2=CC=CC=C2SC2=CC=CC=C21&&&
CC&CC&CC&CC&C1=C[NH]C=N1&CC&CC^CC&&C^CN^C=O&CC&&CO^C1=CC=CC=C1&CO&CN&CC&CN^CS&&C&S&C=O&NS&&CC&O=S^C1=CC=CC=C1&&O=S^CC&&&C1=NOCN1&C=O&&&
CO&CO&C1=CC=CC=C1&CC&C1CCNCC1^CO^CF&CO^CO&&&&CO&&&
CC&C&C=C&CC^CC^C=C&C=C&CC&CC&C&CC1C=CCCC1&C=C&CC&CC^CC&CC^C=C1C(=O)OCC1=O&&&&&CO&&&
C=O&C&CC&CO^CN^CO&CN&C1=CC=CC=C1&C1=CC=CC=C1&CC&CN&C&C1COCCN1&CF&&&&CF&&
CCC(C)C1=CC=C(NS(=O)(=O)C2=CC=CC(N3C(=O)CCC3=O)=C2)C=C1&&&
O=S1(=O)CCC2=C1C(C1=CC=C(Cl)C(C(F)(F)F)=C1)C(C#N)C(=N)O2&&&
CC&C&C=O&&CO^CO&CC&C&CO&CO^CC^C&C&CC&C=O&&C=O&CN&&CN&C1CCNCC1&CN&C^CO^C=N&CO&&CN^C&&&CC&&C=O&&
COC1=CC=C(C2CC(=O)OC3=C4C(=CC=C3)CC3NCCC42C3O)C=C1&CN&CC&C1CC1&&&
CC&C1=CC=CC=C1&CN&CN^CC^C&&&C=O&&CC^C1=CSN=N1&&&
CC&CC&CN&N&N[SH](=O)=O&CS^CN^C1=CC=CC=C1&C1=CC=CC=C1&CBr&&&&&
O=C(C1=CC=CC=C1)N1CCC2=CC=CC=C21&CS&FC(F)S&&&
O=CN1CCCCC1&CC&CC^CC^C1=CC=CC=C1&O=C1[NH]C=NC2=CC=CC=C12&&&CN&C1CCCC1&&&
CCCN1C(NCCCNC(=O)C2=C(NC)C3=CC=CC=C3O2)=NC2=CC=CC=C21&&&
C=O&C&CN&CN^CC^C1=CC=CC=C1&C1=CC=CC=C1&CO&CC&&CC^C1=NN=CO1&C&CC&C=O&C1=CC=CC=C1&&CO^CF&&&&&
CC(C)NC(=O)OCC1=NN(C2CCC(O)CC2)C2=C1CC1(CC1)C21CC1&&&
CC&CC&CN&N&NC=O&CC^CN^O=[SH](=O)N1CCCCC1&&&CS&C1=CC2=NON=C2C=C8C=CC=CC3=C1&&&
NC(=O)NC=O&CC&CO^CN^O=CO&C1C2CC3CC1CC(C2)C3&CC&&&C1=CC2=CC=CN=C2C=C1&&&
CC=O&CN&CN&CC1=CC=C(C)C=C1&CN&N&NC1=CC(Cl)=CC=C1CO&&CN^CC=O&CN&CN&CC&CN&N&CN&&CN^CCCCCCCC=O&CN&N&CN&&CN^CC&C1=CC=C2OCCOC2=C1&&&
CC&CC&CC&CC&C1=CCNN=C1&CN&C1CCNCC1^CC&&CC^C=O^C1=CC=CC=C1&&CN^CC&CC&C1=CC=CC=C1&CC&CC&C1=CC=CC=C1&C1=N[NH]N=N1&&&&&
CCCCCC=O&CO&CO&CC1=C2C(O)C(=O)C3(C)C(O)CC4OCC4C3CC(O)(CC1)C2(C)C&CO&CO^CO^CC=O&CO&CN&CC=O&C1CCNCC1&&&&&
NC1=N[NH]C2=C3C=CCOC3=CC=C12&CC&C^C^FCF&CO&&CF&CC&&C1=CC=C2OCOC2=C1&&&
CC1=CC=C(N2C(CN3N=NC4=C(SC5=CC=CC=C54)C3=O)=N[NH]C2=S)C(C)=C1&&&
CCOC(=CC1=CC=C(N2C(C)=NC(C)=C2Cl)C=C1)C(=O)C1=CC=CC=C1&&&
CO&O=CO&CC&C1CC2CCC(C1)N2&CC&C1=CC=CC=C1^CN^CI&&&&&
CC&CC&C1=CC2=C(C=C1)C1=C([NH]2)C2CC3CCC2N(CC1)C3&CC&C^CO^CO&CC(=O)O&&CO&&O=CO&&&
COC1=CC=C(CC(CC(=O)NO)C(=O)NC(CC2=C[NH]C3=CC=CC=C23)C(=O)NCC2=CC=CC=C2)C=C1&&&
C=O&C1=CNC=NC1&C1=C[NH]C=N1&CN&CC&C1CCOC1&CC&CO&&&
CC&CC&O=C(NCC1=CON=C1)NC1=CC=C2OCCCCCOC(CNS(=O)(=O)C3=CC=CC=C3)CCNC(=O)C2=C1&CC&&CN^CCCO^CC&&&CC^C#N^CF&&&CN&CF&CC&&
CO&CO&O=CCC(F)(F)F&C&CN&CN^CO^CC1=CN=C(C2=CC=CC=C2Cl)N=C1C1=CC=C(C(F)F)C=C1&CO&&&O=CC=O&CO&CO&&&
OC1=C2C=CC=CC2=NC2=CC=CC=C12&&&
CC=O&CN&NC1=CC=C(Cl)C(C2=C(C3=CC=NC(N)=N3)N3C=CSC3=N2)=C1&CN&CC1=COC=C1&&&
CCCC(NC(=O)C1CC2CN1C(=O)C(C(C)(C)C)NC(=O)OCC1=CC=CC=C1Cl)C(=O)N2S(=O)(=O)N(C)C&&&
CC&O=C(NN=CC1=CC=CC=C1)C1=CON=C1&CN&CNC^C[NH3+]&&O=[NH+][O-]&&&
CC&CC&CS&N[SH](=O)=O&N&CN&&CN^C1=CC=C2OCCCC2=C1&CC&NC=O&CN&CC&CC&CO&CO&&&
CC&O=C1C=CN(CC2=CC=CC=C2)C2=C1C=CC(N1CCCC1)=C2&CC&O=CO^CF&&&CCl&CF&CC&&
CC(=O)NC1=CC=CC(NC(=O)C2=CC3=CC=C(C)C=C3OC2=O)=C1&&&
C#N&CC&C1CCNC1&CN&C^C1CC1^C=O&&&&CC^C1=C[NH]N=C1&CC&C^CN^CN&C1=CC=CC=C1&&C=O^CCl&&&&&
CC1=CC=CC(NC2=NC(C3=CC=CN=C3)=CS2)=C1&&&
CC(C)(O)C(O)CC=C(C1=CC=CC=C1)C1=CC=CC=C1C1CC1&&&
O=C(CCC1=CC=CC=C1)N1CCOCC1&CC&O=CC(F)(F)F&&&
CCOC(=O)CN1C=C(C2=CC=C(C3=CC=C(F)S3)S2)C2=CC(CN(CC(=O)OCC)C3=CC=C(OCC)C(OCC)=C3)=CC=C21&&&
O=CO&CC&C1=CC=C(C2=NC3=CN=CN=C3N=C2C2=CC=CC=C2)C=C1&CN&NCCCO&&&
CCCC1=CC(=O)OC2=C(C)C(O)=CC=C12&CO&CC=O&CN&CN&CCC1=CC=CC=C1&&&
CC&CC&CO&CO&C1=CC=CC=C1&CN&C1CNCCNC1&CN&CC&C1=CC=CC=C1&CF&&C1CCOC1&&
CO&CO&C1=CC=CC=C1&CN&NC1=NC=CS1&CC&C1=CC=NC=C1&&&
CC(C)O&CC&O=C(CNC(=O)C1CC=CCO1)NC1=NC(C2=CC=CC=C2)=CS1&CCl&&&
CC&C1=CC=C(C2CCN(CC3=NC=NO3)CC2)C=C1&&&
CCCN(CC)CCC&CC&C1=CC=C(OC)C=C1&CO&CO&&&
CC(C)OC(=O)NC1=NCCC(C2=CC=C([N+](=O)[O-])C=C2)N1&&&
O=[N+]([O-])C1=CC(Cl)=C(Cl)N=C1Cl&&&
O=CC1=CC=C(Br)C=C1&CN&NC1=CC=CC=N1&&&
CC&C1=CN2N=CC=C2N=C1&CN&C1COCCN1^CC&&C1=CC=CC=C1&&&
COC1=CC=C(N2CCN(C3=NC(=O)C(C#N)=C(C4=CC=C[NH]4)[NH]3)CC2)C=C1&&&
CCl&C1=CC=C2C(N3CCNCC3)=NC=NC2=C1&CC&C1=CC=NC=C1&&&
C=O&C&CC&CC^CN^CC&NO&C1CCNCC1&&&CN&C&C=O&&CC^C1=CC=CC=C1&CC&C1=CC=CC=C1&CF&&&
CC1=CC=C(NC(=O)C2=C(NS(=O)(=O)C3CC3)SC3=C2CCCC3)C=C1Cl&&&
COC1=CC=C2C=C1OC1=CC=C(C=C1)CC1CSC(=N1)C(C)NC(=O)CNC(=O)C(C(C)C)SC1=CC=C(C=C1)O2&CC&CO&&&
CO&CO&O=C(ON=C(CN1C=CN=C1)C1=CC=C2C=CC=CC2=C1)C1=CC=CC=C1&CCl&&CC&&
CC&C1CCCCC1&C1CCCCC1&CC^C1CCCCC1&C1=CCCCC1^C1=CCCCC1&C=O&CC&&&&CC&C1CCCCC1^CO&&C^CC&&CC^CO&&&
NC=O&CC&CC^CN^C1=CSC=C1&CC&&&C1=CC=C2OCOC2=C1&&&
CN&C1=CC=CC=C1&C1COCO1&&&
CC&CC&CC&CN&C1=CNCNC1&CN&&CN^N^C=O^CN&&C=O^CC^CN&&C&C&CC&C=O&&CC&CC&&C1=CC=CC=C1&C1=NCCN1&CN&C1CCCCC1&&&
CC&C1=CN=C2C(=C1)NCC1COCCN21&CN&CC&C1=CSC=N1&&&
CC&NC=O&CN&CC&C1=CC=CC=C1&CC&C1=COC=N1&CC&CN&CN&CC&CC&C1=CC=CC=C1&CF&&&
CC1=CC(C)=C(S(=O)(=O)C2=CC(C3=CC=CC=C3)=CN=C2SCC2=CC=CC(F)=C2)C(C)=C1&&&
CC&SC1=NC=CC=N1&CC&&CC^NC=O&CN&C1=CC=C2OCOC2=C1&&&
CC(=O)N1CCCN1C(C)=S&&&
CC&O=C(C=CC1=CC=CC=C1)C1=CC=CC(N2C=NN(CC(CN3C=NC=N3)C3=CC=CC=C3)C2=O)=C1&CF&&CO&CF&CF&&
CN&N&NC=O&CC^CN^CS&O=S1(=O)CCCC1&O=C1[NH]C(S)=NC2=CC=CC=C12&&&CN&CC&C1=COC=C1&&&
CC&O=C1C=CN(C2CC2C=CC2=CSC=C2)C(=O)[NH]1&&&
CC&CC&CC&CC&CC&CC&CO&CO&C&C=O&&CC^C&CC&&C1CCCCC1^C1CCCCC1&CC&&C1=CCCCC1^CC&&C=O&C1CCCCC1^CC&&CC&C1CCCCC1^C&CC&&CC^C&C=O&&CO&&
CC1CCS(=O)(=O)C2=CC=C(N)C=C21&CN&O=CC1=CC=CC=C1Br&&&
COC1=CC=C(C2=CC=C3C=CC=CC3=C2)C2=C1C1=CC=CC=C1C(C)(C)O2&&&
CCN(CC)CCNC(C)=O&CN&O=C1[NH]N=CC2=C1[NH]C1=CC=CC=C12&CC&&&
CCl&C1=CC=CC=C1&CC&CN^CCl^C1=C[NH]N=N1&&&CC&C1=CC=CC=C1&CCl&&CCl&&
CO&CO&C(=NNC1=CC=NC2=CC=CC=C12)C1=CC=CC=C1&#C&&CC&C[NH3+]^O=[NH+][O-]&&&
CO&CO&O=S(=O)(C1=CC=CC=C1)N1C=CC2=CC=CC=C21&CF&&CF&CC^CC&C&C=O&&CC^CO&&&
CC&CO&CO&CC&CC&CN&N#CC1=CC=C2N=C(N)SC2=C1&&&
CO&CO&C1=CC=CC=C1&CC&CC^CO^CN&CO&NC=O&&&CC&CC&O=C1NC(=O)C2=C(C=CC=C2)S1&CN&&&
CC&CC&CC&C&CCl&&C1CCOC1^CC&CO^CN^OP&C1=NCCN1^CO^P&C1=CN=CN=C1&&&O=P&CN&&OP&&&OP^OP&P&O=P&&OP&OP&&
N#CC1=C2C=CC([N+](=O)[O-])=CC2=[N+]([O-])C2=C1C(=O)C1=CC=CC=C1[NH]2&&&
CC&C&CC&&CC^CC&CC&CC&C&CC&&CC^C1=C2CCCCC2C2CCC3CCCC3C2C1&CO&&CC&CC&&
C1=CC=C(CNC2=NC(C3=C[NH]C4=CC=CC=C34)=CC=N2)C=C1&&&
CC&C1=CC=CC=C1&CC&CC&C1=CC=C2CNCCC2=C1&CO&&CN&&
CC1=C(C(=O)O)OC2=C(Cl)C=C(Cl)C=C12&CN&CN&CC&CS&SS&CS&CC&CN&CN&CC1=C(C(=O)O)OC2=CC(Cl)=CC=C12&&&
O=C1CC(C2=CC=CC=C2)N1&CC&O=CO^CN&&CC1=CC=CC=C1&&&
CC&CC&CC&CS&S&O=S&&O=S&NS^CN&C&C=O&&CC^C1CCNC1&CN&C^C1=CC=CC=C1^C=O&&&&CC^C&CN&&CC^CC&C1=CC=CC=C1&&&
CN&C1=CC=C(CN2C=NC3=C2N=CN=C3)C=C1&CC&CO&&&
CO&O=CO&CC&C(C1=NC=CC=N1)=NNC1=NC=CC=N1&CCl&&CCl&&
CN(CC(CCN1CCC(N2C(=O)[NH]C3=CC=CC=C32)CC1)C1=CC=C(F)C(F)=C1)C(=O)C1=CC=C(OCC2=CC=C3C=CC=CC3=N2)C=C1&&&
C=O&C&CO&&CC^C1=CON=C1&CC&C1=CC=CC=C1&CCl&&CCl&&
COC1=CC=C(OC)C(C2=NC3=C(C(N)=O)C=C(OC)C=C3[NH]2)=C1&&&
CC1=CC=CC(C23CCN(C)C(CC2)C3)=C1&&&
CC1=NC(C2=CC3=CC=CC=C3O2)=C2C(C3=CC=CC=C3)=C(C3=CC=CC=C3)OC2=N1&&&
O=C(NCC1=CC=CC=C1)C1=CC=CN=C1SC1=CC=CC=C1C(=O)C1=CC=CC=C1&CCl&&CCl&CCl&&
CCCCCCCCCCCC&CN&CN&CC=O&CN&CN&CC&CN&CN&CC=O&CN&CN&CC=O&CO&CO&CC1(C)CCCO1&&&
CS(N)(=O)=O&CN&C1=CC=C(CNC2=CC3=NC=NC(NC4=CC=CC=C4)=C3C=C2)C=C1&CC&FC(F)F^CC&&FC(F)F&&&
CC&C1=CSC=N1&CC&C1=CC=NC=C1^CC&&CS&CS&C&C=S&&CN^C1CCNCC1&CC&&&
CC&CC&C1=NC2=CC=CC=C2CN1&CC&C1=CC=CC=C1^CN^CC&CC&CN&C1=CC=CC=C1&&&CF&&&
COC=O&CC&O=C(C1=CC=CS1)N1CCN(C2=C3C(=O)C=CN(C4CCCO4)C3=NC=N2)CC1&CC&O=CO^CO&&&CO&&
O=C1OC(CCCC2=CC=CC=C2)C(C2=CC=C(CC3=CC=CC=N3)C=C2)N1C1=CC=C(N2C=CN=C2)N=C1&CC&CO^CF&&&CO&CF&&
CCOC=O&CC&C1=CN(CCCN2C3=C(CN(C4CCCCC4)CC3)C3=CC=CC=C32)N=C1&&&
CCN(CC)[SH](=O)=O&CS&O=C(COC(=O)C1=CON=C1)NC1=CC=CC=C1&CC&FC(F)F^CC&&&CCl&&
CC&CN&C1CNCCN1&CN&COC1=CC(C(C)=O)=CC=C1O&CO&O=CC1=CC=CC=C1&&&
CO&CO&C1=CC=CC=C1&CC&C1=C[NH]N=C1&CC&C&C=O&&CC^C1=CC=CC=C1&CO&CO^CO&&CO&&&
CC&CC&CC&CC&C&CN&NC=O^CC^CC&NC=O&&&CN&C&CC&O=CN1CCCC1^CC^CC&C&O=CN1CCC2=CC=CC=C2C1&CCC&&&&CC&&
CC1=CC(C)=NC(SCC(=O)NCCC2=CCCCC2)=N1&&&
CC&CO&CO&C1=CC=CC=C1&CC&CO^CO^O=CO&&&CC&C1=CC2=CC=CN=C2C=C1&&&
CCC&CC&O=C(CNC(=O)C1CC2CN1C(=O)N2C(=O)C(NC(=O)OCC1=CC=CC=C1)C1CCCC1)NC(C(=O)C1(S(=O)(=O)C2=CC=CC=C2)CC1)C1CCCCC1&CN&&CC^CCN(C)C=O&&&
N[SH](=O)=O&CS&CC&CN&NC=O&CC&C&CC&C1=NCCS1^CS^CC&S&C1=CC=CC=C1&O=S=O&CF&&CS&&C1=CC=CC=C1&CF&&CO^CO&C&FCF&&CF&&
CC&CN&C1=CC(NC2=CC=C(C3COCCN3)C=C2)=NC=N1&&&
CC&O=C(CN1C(=O)SC(=CC2=CC=CC=C2)C1=O)NC1=CC=NN1C1=CC=CC=C1&CCl&&&
CC&C&CC&C1=CCCCC1^CN^C1CCNC1&N&C=O&CN&&CN^CC^CN^C1=CC=CC=C1^C=O^C1=CC=CC=C1&C&&&&&&&C=O&&CC^C1=CC=CC=C1&CBr&&&
CO&CO&CCC&CN&NC1=C(C2=CC=CC=C2)N=C2C=CC=CN12&&&
CO&CO&C1=CC=C(C2CCCC3=CC4=C(N=C32)NCC4)C=C1&CCl&&CO&CC&CC&&
C=CCC(CC1OC2OC3(C)CCC4C(C)CCC(C1C)C24OO3)OC1OC(C)C(OC)C(OC2OC(C)CC(OC3OC(C)CC(N(C)C)C3O)C2O)C1OC&&&
CC&C&C=O&&CC^C1=CCCC=C1&CO&&CC&C=O&C1CO1&&
CC&CC&O=C(NCC1=CC=CC=C1)C1=CC(OCC2CCCN2)=CC(OCC2=CC=CC=C2)=C1&CN&CC=O^CC&&FC(F)F&&&
COC1=CC=C(C)C=C1OC&CN&CN&C&C=O&&CC^CC1=C(C2=CC=CC=C2)N(C2=CC=CC=C2)C2=C1C(C#N)=C(N1CCCCC1)S2&&&
NC(N)=S&CN&FC(F)(F)C1=CC=C2[NH]N=CC2=C1^CN&&C1CCCCC1&&&
CO&CO&O=C(C1=CC=C(COC2=CC=CC=C2)O1)N1CCN(C2=CC=CC=C2)CC1&CC&&CC&&
N=C(N)NS(=O)(=O)C1=CC=CC=C1NC(=O)CC1CCCCCC1&&&
NC1=NC=NC2=C1N=CN2C1C(O)C(O)C2CC21&CS&S=C(S)N1CCN(C2=CC=CC=C2)CC1&&&
O=C1C2C3CCC(O3)C2C(=O)N1C1=CC=CC=C1&&&
CC1NS(=O)(=O)C2=CC(C3=CC=CC=C3F)=CC=C2OC1CN(C)C(=O)C1=CC=CO1&&&
CC&C1=CC=CC=C1&CCl&&C1=CNCCC1^C=O&&C^C1CNOC1&CN^C1=CN=CCC1^C&C1CCNC1&CC&C=O&&CC&C=C&&CN&CN&C1=CC=CC=C1&CO&CO^CC^CC&CO&C1=CC=CC=C1&&&&&
N#CC1=COC(C2=CC3=C(CCCC3)S2)=N1&&&
CC&CN&C1=CC(C2=CC=C(C3=CSC(NC4=CC=CC=C4)=N3)C=C2)=CC(C2=NC=N[NH]2)=C1&&&
CC&CC1CC2=C(C3=CC=CC=C3)C=CN2C(N)=N1&CC&CO&&&
[NH2+]=O&[NH4+]&[NH3+][O-]&&C[NH3+]^C1=CC=CC=C1&CN&NN^C[NH3+]^C=N&[NH4+]^CN^CC&[NH2+]=O&CN&C1=CCCN=C1&&[NH3+][O-]^C&C1=CC=CC=C1&&&C=S&&&&CN^CN&CC&CC&CC&CC&CC&CN&CN&C1=CCCN=C1&C1=CC=CC=C1&&C1=CCCN=C1&&
CC&C1=C[NH]N=C1&CC&C^CN^C=O&C1=CC=CC=C1^CN&CN^CCl&C1=C[NH]C=C1&NN&&CCl^CCl&C1CCNCC1&&&&&&&
CO&CO&C1=CC=CC=C1&C1=COCC1&CC&C^CC^C=O&&&&CN^CN&CC&CC&C1=CSC=N1&CC&C1=CC=CC=C1^CC^CC&&&&&
COC1=CC=C(C)C=C1&C[NH3+]&[NH4+]&C[NH3+]&&C[NH3+]^CCC^C[NH3+]^CN&CCC&O=C1NC(=O)C2=C3C1=CC=CC3=CC1=CC=CC=C21&CN&&&CN1CCNCC1&&&
NCCCNCCCCNC(=O)NC(CCCCN)C(=O)O&CN&O=C1C2=CC=CC=C2C(=O)C2=CC3=C(C=CS3)C=C12&CN&NCCCN&&&
O=C(NCC1=CC=CC=C1)C1=NOC(C2=CC=CO2)=C1&CBr&&&
CO&CO&C1=CC=CC=C1&CC&CN&CN&CC&C&CO&&CC^C&CC&CC^CN^C1=CC=CC=C1&CNS(=O)(=O)N1CCCCC1&CF&CN&&&CC&CO&CO&C&CC&&CC&&
CC1=CC=C(N2CCN(C(=O)C3=NC(OC4=CC=CC=C4)=NC(OC4=CC=CC=C4)=C3Cl)CC2C)C=C1C&&&
N#CC1=C(N2CC2)N=C(S)N2C1=NC1=CC=CC=C12&CS&CC&CO&CO&CCO&&&
CC&O=C1[NH]C=NC2=C1C=CS2&CN&CC&CC&CC&CN&C1CNCCN1&CN&C1=CC=CC=C1&CCl&&&
O=C(C=C(O)C(=O)N1CCCC2=CC=CC=C21)C1=CC=CC=C1&&&
CC&CC&C1=CC=CC=C1&CC&CN&NC1=NC=CC=N1&CC&C1=CC=CC=C1&CF&&&
CCCC(=O)C(=N)C(C#N)C(C#N)CC1=CC=CC=C1&&&
C=C1CCC2CCCCC2C1CC1=CC=CC=C1&CO&&CO^CO^CC&&&CO&C^CC&&CC^CO&&&
CCOC(=O)C(CC1=CC=C(OCCCOC2=CC=C(Cl)C=C2)C=C1)=NO&&&
CC&CC&S=C(NC1=CC=CC=C1)N1N=CCC1C1=CC=CC=C1&CO&&CO^CO&&&
CC&CC&O=C1NCC&CN&CC1=CC=C(Cl)C=C1&&&
O=CC1=CC=CC=C1Cl&CN&CN&CC1=NN=C(S)O1&CS&CC(=O)C1=CC=C(Br)C=C1&&&
CCC&CC&O=C(COC1=CC=CC=C1)NC1=NN=CS1&CO&CCO&&&
CC&C1=CC=CC=C1&CC&&CS^S&O=S&&O=S&CS^C1=CCNCC1&CO&&CN^C1=CC=CC=C1^C=O^CC&&C1=CC=NC=C1^C&CN&CF&C1COCCN1&&CF&&&CF&&
CO&C1=CC=C(CN2CCCC23OCCC2=CC=CC=C2O3)C=C1&CCl&&&
O=C(O)CC(CC1=C[NH]C2=CC=CC=C12)NC1=NC2=C(C=CC3=CC=CC=C32)S1&&&
CC&C1=CSC=N1&CC&CO&CO&C1=CC=CC=C1&C1=NCCCN1&C1CCNC1&&&
CCOC(=O)C(CCC1=CC=CC=C1)NC(=O)C(CCSC)NC(=S)NC1=CC=C(Cl)C=C1&&&
CO&CO&C1=CC=CC=C1&CC&C1=NOC=N1^CO^CC&CO&CC&&&CC&NC=O&CN&CC&C1=CC=CC=C1&CC&&&
CC(C)N1C(O)=NC2=CC(C(=O)NCC3=CC=C(N4CCOCC4)C=C3)=CC=C21&&&
CC&C1=CC=CC=C1&CC&&CN^NC(=O)NC1=NN=CS1&CC&C1=CC=CC=C1&CF&&&
CN&C1=COC(C2=NC=NC3=C2N=CN3C2CNCO2)=C1&CC&CNC(=O)O^C&&CC&&CO&&
CC&O=CO&CO&C1=CC2=C(C=C1)C1CCCCC1CC2&CC&&CC&CC&CC^O=CO^C&&CC&&CC^O=CO&&&
CCCN1CCN(CC2=CC=C(S(C)(=O)=O)C=C2)C2CS(=O)(=O)CC21&&&
CSCCC(NC(=O)OC(C)(C)C)C(=O)N1CCN(C(=O)N2CC(=O)NC3=CC(Cl)=CC=C32)CC1C&&&
CC&C(=NC1=CC=CC=C1)C1=N[NH]C=C1&CN&&CF&CN^CC(C)C^CF&&&&
CC(C)OC1=CC=C(NC(=S)N(CC2=CC=CC=C2)CC2=CC=CS2)C=C1&&&
CC&C&CN&NC=O^CC^CC&NC=O&C&CN&CC&C&&CN^CC&&&&CC^NC=O&CN&CC&NC=O&&&
CCCCCCCCCC&CN&CN&CN1C(N)=C2C=CC=CC2=[N+]1CC=O&CC&C1CCOC1&&&
COC1=CC=C(OC)C(N2C(S)=NC3=C([NH]C4=CC=CC=C43)C2=O)=C1&CS&CC(=O)NO&&&
C1=CC=C(COC2=CC=C(CCSCC3=CC=NC=C3)C=C2)C=C1&&&
C=O&C&CN&CN^CC^CC&C1CCNCC1&C1=CC=CC=C1&C=O&CF&&CN&&CC&CC&C1=CC=CC=C1&CC&C&CF&&CF&CF&&
C=O&C1=COCCC1&CC&C1=CC=CC=C1^C1=CC=CC=C1^CO&&&&&
C=C(C)C1CCC2(C(=O)OC3COC(O)C(O)C3O)CCC3(C)C(CCC4C5(C)CCC(OC(C)=O)C(C)(C)C5CCC43C)C12&&&
NC=O&CC&CS^CN^SC1=N[NH]C=N1&C1=CC=CC=C1&CC&C[NH3+]&CN&O=[NH+][O-]&NC=O&&&CC&C1=CC=CC=C1&&&
O=C(NCCN1CCCC(OC2=CC=CC=C2)C1)C1=CC(Cl)=CC(Cl)=C1&&&
O=C1CSC(=O)N1&C=C&CC1=CC=C2N=CC=NC2=C1&&&
NC(=S)N1N=C(C2=CC=C(Cl)C(O)=C2)CC1C1=CC=CC([N+](=O)[O-])=C1&&&
CC(=O)O&CO&C1=C2C3CCCCC3CCC2C2CCC3CC4=C(CC3C2C1)C1=CC=CC=C1[NH]4&CC&&CC&CC&CN^CNCC=CI^CC&&&C^CC&&CC&&
O=C(NCC1CCN(C2=CC=CC=C2)CC1)NC1=CC=CC=C1&CCl&&&
CC&CC&C1=CC=NC=C1&CC&C&C=O&&CN^CN&C1=CC=CC=C1&CC&C&C=O&&CN^CN&C&CC&CC^CC&&C1=CC=CC=C1&&&
O=C(O)CNC(=O)C(=CC1=CC=C(Br)C=C1)NC(=O)C1=CC=CC=C1&&&
C=O&C&CN&CN^CC^C&C1=C[NH]C=C1&C=S&CN&&CN^CC&CN&CO&C1=CC=CC=C1&CO&&&C&C=O&&CC^C1=COC=C1&&&
C=O&C&CC&CS^CN^SS&CN&CS&C1=CC=CC=C1&C1=CCCN=C1&&&C1=CC=CC=C1&&C1=CCCC=C1^CCl&&&
CO&CO&C1=CC=CC=C1&CF&&CC^C1=C[NH]N=C1&CC&C1=CC=CC=C1^CN^CC&C&&&CC&&C=O&&
CC1=CC2=C(C=C1C1=CC=NC=C1)C(C1CCN(CCNC(=O)C3=CC=CC=C3NC3=CC=CC=C3)CC1)=C(C(C)C)[NH]2&&&
O=C(O)C(CC1=CC=C(O)C=C1)N1C(=O)C2=CC=CC3=C([N+](=O)[O-])C=CC(=C23)C1=O&&&
O=C(CCN1CCCC1)NC1=CC=C(Cl)C=C1C1=CC=CC=C1&&&
CC&C&CCC&&CO^N=C(O)N[SH](=O)=O&CS&C1=CC=CC=C1&CCl&&&
CC&C1CCCCC1&C1CCCCC1&C1=CC=CC=C1^C1CCCC1^CO&C=O&&&&&
CO&CO&C1=CC2=NC=CN2C=C1&CO&CO^CC^CC&CC&C1=CC=NC=C1&CC&&&C1=CC=NC=C1&&&
O=C(CCC1=CC=CC=C1)NC1CCC(C2=CC=CC=C2)CC1&&&
NC1=NC(N)=C2C(OCCCCO)=CC=CC2=N1&&&
C=O&C&CO&&CC^CC&CN&CN&C&C=O&&CC^C1=CN=CCC1&C1=CC=CC=C1&&&
COC(=O)CSC1=NC=NC2=C1N=CN2C1OCC(OS(=O)(=O)C2=CC=CC=C2)C1OC(=O)CSC1=NC(N)=C2N=CN(C3OC(COP(=O)(O)OP(=O)(O)OP(=O)(O)OP(=O)(O)OP(=O)(O)S)C(O)C(O)C3O)C2=N1&&&
CC&CO&CO&C1=CC=CC=C1&CC&C^C[NH3+]^C=O&[NH4+]&&CN^[NH2+]=O&CN&&[NH3+][O-]^C&&&CC&C^CC^C=O&C1=CC=CC=C1&&CO&&&&
COC1=CC=C(C2N(C)C3=CC=CC=C3C(=O)N2CCCOC(C)C)C=C1&&&
CC(=O)O&CN&O=C1C2=C(N=C3SCCN31)C1=CC=CC=C1&CCl&&CCl&&
CC&CC&NC(=O)ON=C1CCNC2=C1C=CC=C2&CC&C&CF&&CF&CP^P&O=PO&&CP^C1=CC=CC=C1&&&
C=C1C(=O)C2C3C=C(Br)C(=O)C2C1CC3=O&&&
CCC1=CC=CC(NC(=O)NC2=CC=C(NC(C)=O)C=C2Cl)=C1&&&
CO&CO&C1=CC=CC=C1&CC&CC1OCCO1^CO^CC&CO&&CC&&C1=CC=C2OCOC2=C1&CO&&&
CO&CO&C1=CC=C(NC2=NC3=NON=C3N=C2N2CCNCC2)C=C1&CN&&CN&&
O=C(C1=CC=CC(C2=CC=C(C(F)(F)F)C=C2)=C1)N1CCN(C2CC2)C2=CC=CC=C21&&&
CO&CO&C1=CC=NC=C1&C1=CCCC1&C1=NNCCC1&C=O&&C1=CC=CC=C1&&
CC1=C(O)C2=NC(C3=CC=C[N+]([O-])=C3)=NC2=CC=C1&&&
CC&CC&CC&CC&CC&CC&CC&CC&CC&CC&CC&CC&CC&O=C1C=CC2(C=C1)CCC1(CCC=NO1)O2&CC&&CC^CC^CC^CC&&&CC&C[NH3+]&[NH4+]&C[NH2+]C&&C[NH3+]&&
CC&CO&O=CO&CC&C1=C[NH]N=N1&CN&C1=CC=CC=C1^CC^CCl&C1=CC=CC=C1&&C[NH3+]^CBr&O=[NH+][O-]&&&&&
CN&O=S(=O)(OC1=CC=C2[NH]C=CC2=C1)C1=CC=CC=C1&CCl&&CCl&&
[NH2+]=O&[NH4+]&[NH3+][O-]&&C[NH3+]^C1=CC=CC=C1&CC&C1=NOC=N1&CC&CN&C1CNCCN1&CN&C1=CC=CC=C1&C[NH3+]&[NH4+]&[NH2+]=O&&[NH3+][O-]&&
CO&CO&C1=CC=CC=C1&CC&C=C^CO^CC&CO^CO^O=C1C2=CC3C(=O)C=CCC3CC2CC2=CC=CC=C12&&&CO&CN&&&NC=O^CO^CC&&CC^C1=CON=C1&CN^CO^CC&C1CCNC1&&C&CC&&CC&CN&&CO&&&&
CC1=CC=C2N=C(NC3=NC(NCCNCC4=CC=CC=C4)=NC(N4CC(C)NC(C)C4)=N3)SC2=C1&&&
CN&C1=C[NH]N=C1&CC&NC=O^CC^CN&C1=CC=C2SC=NC2=C1&C1C2CC3CC1CC(C2)C3&CCl&&&&&
CC&O=C1NCCC(CNCC2=CC=C(C3=CC=C4[NH]N=CC4=C3)C=C2)OC2=CC=C(NS(=O)(=O)C3=CC=CC=C3)C=C12&CN&CCCO^CN&&&CF&&
COCCNC(=S)NNS(=O)(=O)C1=CC=C(OCC(=O)O)C=C1&&&
O=C(C1=CC=CC=C1F)N1CCN(C2=CC=C(Cl)C=C2)CC1&&&
CC&CC&CO&CO&C&C=O&&CN^C1CCNCC1&CC&&C1=CC=CC=C1^CO&CO&CC&C&C=O&&CN^C1CNCCN1&CN&C1=CC=CC=C1&CF&&&
CCOC(=O)C1=CN=C2C(C)=C(C)C=CN2C1=O&&&
CN&C1=CC=C(OCC2=CC=C3CCC(N4CCNCC4)C(CC4=CC=CC=C4)C3=C2)C=C1&&&
CN(C)CCCN=CC1=C[NH]C2=CC=CC=C12&&&
CC&C1=CC=NC=C1&CC&CN&C1CC2OCCC2CN1&CC&CO&&&
CC&C&CC&&C1CCNC1^CN&C&C=S&&CN^CN&C1=CC=CC=C1&CS&S^C[NH3+]^NS&[NH4+]&&O=S^[NH2+]=O&&O=S&[NH3+][O-]&&&&
CC1=CSC(C2CCNCC2)=N1&CN&CC1=CC=C(N)C=C1&CN&O=CC1=CC(F)=CC=C1Cl&&&
CC&CN&O=C1C=C[NH]C2=CC(N3CCN(C4=CC=C(N5CCOCC5)C=C4)CC3)=CC=C12&CC&O=CO^CO&&CO^CF&&&&
O=C1CC=CN1O&CC&C1=CC=CC=C1^CC&&C1=CC=CC=C1^CC&&C=C[N+]1=C2SC=CN2C=C1C1=CC=CC=C1&&&
CN&O=C(NC1=CC(CNC2=NC(NC3CCCCCC3)=NC=C2)=CC=C1)C1=CC=CO1&CC&NC=O^CF&&&&
CO&CO&C1=CC=CC=C1&CN&CN&C1CCNCC1&CN&CC&CC&CC&C1=CC=CC=C1&CF&&&
CC&CO&CO&C&C=O&&CC^C1=CC=CC=C1&CN&CN&C&C=O&&CN^CN&C1=CC=CC=C1&CC&C1=CNCN=C1&CC&&C1=C[NH]N=C1^CC&C1=CC=CC=C1&CO&CO&C&CF&&CF&&
CCN1C=C2N=C(C)C=C2C(C(=O)NC2=CC=CC=C2)=N1&&&
O=C1CN=C(C2=CC=CC=C2)C2=CC(Cl)=CC=C2N1&CC&CCC&CN&O=C1NC(=O)C2=CC=CC=C12&&&
COC1=CC=C(S(=O)(=O)N(C)CC2OC3=CC(C#CCO)=CN=C3C(=O)N(C(C)CO)CC2C)C=C1&&&
CC(O)O&CO&O=C1C(=CC2=CC=CC=C2)CC2=CC(NC3=NC=CS3)=CC=C12&CF&&CCl&&
CC&CN&N&CN&CC^CN&&C&C=O&&CC^CN&C1=C[NH]N=C1&CC&C1=CC=NC=C1&CO&CO^C1=CCCC=C1&&C[NH3+]&[NH4+]&[NH2+]=O&&[NH3+][O-]&&
C[NH+]1CCC2=CC(C(=NO)C3=CC=CS3)=CC=C2C1&C[NH3+]&CC&CC&C1=CC2=C(C=C1)C1=C(CCCC1)O2&&&
CC1=CC=C(O)C=C1&CO&CC1=N[NH]C2=C1C(C1=CC=CC=C1)C(C#N)C(=N)O2&&&
O=C1CCC(OC2=CC3=C(C=C2)C=NN3C2=CC=CC=C2)CN1&&&
N#CC1=C(N)[N+]([O-])=C2C=CC(F)=CC2=[N+]1[O-]&CN&CCC1=CC=CC=C1&&&
CC&O=C(NCCCCCCN1CCC(N2C(=O)[NH]C3=CC=CC=C32)CC1)C1=CC=CC=C1&CN&&&
CC1=CC(N2CCC3(CC2)C(=O)NCN3C2=CC=CC=C2)=NC(C2=CC=C(Cl)C=C2)=N1&&&
CC&C1=C[NH]N=C1&CN&CC^CC^C&&C[NH3+]^CO&O=[NH+][O-]&&CC&&CN&CN&C1CCCCC1&&&
C=O&C&CO&&CC^CN&CN&CC&C1=CC=CC=C1&CC&C^C1=COCCO1^C=O&&&&CN^CN&C&CC&CO^CC&&C1=CC=CC=C1&CC&C1=CCOCC1&C1=CC=CC=C1&&C1=CC=CC=C1&&
CN(C)CCOC1=CC=C(C2=C(C3=CC=C(C(N)=O)C=C3)C(=O)N(C)C2)C=C1&&&
O=C(CCCOP(=O)(O)O)NO&CC&C1=CC=C(C2=NC=C[NH]2)C=C1&CF&&&
C#CCN1CCN(C2=NC(C3=CC=C(Cl)C=C3)=CS2)CC1&&&
CC1CNCCN1&CN&CC=O^CC^CN&CC1=CC=CC=C1&C1=CC=C(C2CCNCC2)C=C1&&&&&
CCC(=O)NN&CN&O=S(=O)(C1=CC=CC=C1)N1CCNCC1&CN&CC(C)(C)OC=O&&&
O=C(NN1C(=O)CSC1CC(=O)N1CCCCC1)C1=CC=C(F)C=C1&&&
COC1=CC=C(NC(=O)C2=CC(S(=O)(=O)N3CCOCC3)=CN2C)C=C1&&&
C1=CC=C(C2CC(C3=CC=C4OCOC4=C3)N3N=CN=C3N2)C=C1&&&
CO&CO&C1=CN=CN=C1&CO&CO^CN&&CN&C&C=O&&CN^NS&S&O=S&&O=S&CS^C1=CC=CC=C1&CN&C1=C[NH]N=C1&CC&C&CF&&CF&CF&&
CC1(C)CNC(=O)C1&CC&CC(=O)NN1C=NC2=CC=CC=C2C1=O&&&
CC1=NC2=CC(Cl)=CC=C2S1&C=C&CC1=CC=C([N+](=O)[O-])O1&&&
CO&CO&C1=CC=CC=C1&CC&CC&CN&CN&C1=N[NH]C=N1&C1=CNCNC1&CC&&CC&C=O&&
CC&C&C=O&&CN^C1CCNCC1&CC&C1=N[NH]C=N1&CC&CN&C1=C[NH]N=C1&CN&C1=CC=CC=C1&&&
COC1=CCC2(CC1)CC(C1=CC=C(C=O)C=C1)=NO2&CN&NC1=CC=CC=C1F&&&
CN&C1=C[NH]N=N1&CC&C&C=O&&CN^CN&C1=CC=CC=C1&C[NH3+]&[NH4+]&[NH2+]=O&&[NH3+][O-]&&
CC&O=S(=O)(OC1=CC=CC2=NSN=C12)C1=CC=CC=C1&CCl&&&
CN&C1=NCCN1&CC&C^C1=CC=CC=C1^C=O&CC&&CN^C1=CC=CC=C1&C1CNCCNC1&CC&NS&C#N^CCl^S&&&&&CS&&O=S&O=S&&
CCN1C=CN=C1C&CN&O=C1NCCCN1&CN&CCC1=CC=CC=C1&&&
NCCCCCCCCCCCCCCCC(C(=O)NC(C(=O)O)C(O)C1=CC=CC=C1)C1=CC=CC=C1&&&
O=C1C(=O)N(CC2=CC=CC=C2)C2=CC=C(S(=O)(=O)N3CCCCC3COC3=CC=CC=C3)C=C12&CCl&&CC^FC(F)F&&&
CC&C1=CC=CC=C1&CN&N[SH](=O)=O^CN^CS&NC=O&&&CC&CN&CC1CC(=O)C2=C(C1)NC(=O)C2&CC&&CC&&
CC&C&O=C1CCC(=O)N1COCCN1CCC(CC2=CC=CC=C2)CC1&CO^CC&C[NH3+]&&O=[NH+][O-]&&&
COC1=CC=C(N2C=C(C3=CC=CC(C4=NN=C(C5=CC=CC=C5O)O4)=C3)C=N2)C=C1&&&
C=O&C&CC&CC^CC^C&C1=CC=CC=C1&CC&CCl&O=CO^CC&&&&C1=CC=CC=C1&CCl&&&
CN(CCl)Cl&&&
CC1CN(C(C)CO)C(=O)CCCN2N=NC=C2COC1CN(C)S(=O)(=O)N(C)C&&&
COC1=CC=C(OCC2=CC(C(=O)NC3CCCC3)=NO2)C=C1&&&
CCC(CC)OCCCNC(=O)CCC(C)OS(C)(=O)=O&&&
O=C(NCC(=O)N1CCC(O)C1)NC1=CC=C(OC2=CC=NC3=C2SC(C2=CC=CC=C2)=C3)C=C1&&&
CSC1=CC=CC(N)=C1&CN&CC1=C(CCC=O)C2=C(N=CN=C2N2CCOCC2)S1&&&
CC&C1=CC=CC=C1&CN&O=C1CCC(=O)N1&CN&NC=O&CC&CC&CC&C1=CC=CC=C1&&&
CC1CC=CC2C(O)(CC(=O)OC(C)CC3C=CCC4C(C)C2C34)C(=O)OCC(O)C1(C)C&&&
CC&C&CCC&&CC^C1=C[NH]N=C1&CC&CN&O=CN1CCC2(CC1)CNC2&CC&C1=CC=CC=C1&CF&&&
CC&C&C=O&&CN^CN&CC&C1=CCCC1&C1=CNCN=C1&CN&&C1=N[NH]C=N1^CC&C1=COC=C1&&&
O=C(NCCCN1CCOCC1)C(=CC1=CC=C([N+](=O)[O-])C=C1)NC(=O)C1=CC=CN=C1&&&
CCCC(C)C&CC&O=C1C2=C(C(=O)C3=CC=CC=C13)C(C(=O)C1=CC=CC=C1)CO2&CO&&&
O=S&S&O=S&&NS^CN^CS^C1=CC=CC=C1&C1=CC=CC=C1&CC&CF&CC&&&CN&CN&CC&C&CO&&CC^CO&CO&C1=CC=CC=C1&&&
CCl&C1=CC=C2C(NCCCNC3=NCCN3)=CC=NC2=C1&&&
CC1(C)C=CC2=C(C=C(O)C3=C2OC(C2=CC(O)=C(O)C(O)=C2)C(O)C3)O1&CO&CC1=CC=C(F)C=C1&&&
CCN1C(SCC(=O)NC2=CC=CC=C2OC)=NN=C1C1=CC=CO1&&&
CC&C&CC&&CC^C&CN&CN^CC^C&C&C=O&CN&&CC&C=O^C&&&CC&CC^CN^CC&CN&CN&C&C=N&C=O&C&&CC^CN&C&&CN^CC&&&CC^CN^C1=CNCC1&CN&C1=CC=CC=C1&C&&&C=O&&CC^C&CC&CO^CN&&CN&C&C=O&&CC^C=C&CC&C&C=O&&CN^CN&C&CC&CC^CC^C1=CC=CC=C1&C&&&CN&&C=O&&
S=C(NC1=CC=CC(Cl)=C1)OC1=CC=C(Cl)C=C1&&&
CC&C1=C[NH]N=C1&CC&CN^CN^C1CCNCC1&&&CN&C1=C[NH]N=C1&&&
CC&CO&CO&C1=CC2=C(C=C1)C1CCC3CCCC3C1CC2&CO&&CC&CO&&
C[N+]1=CC(C=NOC(N)=S)=CC=C1&N&CN&CCC#N^CN&&CCC#N&&&
N#CC(C(=O)C1=CC=CC=C1F)=C(O)C1=C(O)C=CC2=CC=CC=C12&&&
CC&C1=CC=CC=C1&CC&&CN^NC(N)=O&CN&C1=CC=C2N=CC=NC2=C1&CC&C1=CC=NC=C1^CC&&C1=CC=NC=C1&&&
C=C(C)C(CCC(C)C1CCC23COC4(C)CCC5C(C)(C)C(C(=O)O)C(OC6OC(C)C(O)C(OC7OCC(O)C(O)C7O)C6OC)CC56CC14C)C2CC(O)C(C)(C)O&&&
CS&CS&C1=CC=C2CN(C3=NC=CS3)C3=NC=CC=C3C(N3CCNCC3)=NC2=C1&&&
C=CCC1=C(O)C(OC)=C2OC(C3=CC=CC=C3)=CC(=O)C2=C1O&&&
CC&CC&CC&CC&C1=C[NH]C=N1&CCl&&CC^C=C^CN^CC&&&C&C=O&&CC^O=C1C=CC=N[NH]1&CO&&CN^C1=CC=CC=C1^CCl^CC&&&&&
CCl&C1=CC=C2C(=C1)OC1=C2C=CC=C1&&&
CCCCC=O&CN&CN&CC(O)C=O&CN&CN&CCC=O&CN&CN&O=CCCC1=CC=C(OP(=O)(O)O)C=C1&CN&CN&O=C(O)CCC=CS(=O)(=O)CC1=CC=CC=C1&&&
CC&CO&O=CO&CC&C1=CC=CC=C1&CN&&&
CN(C)S(=O)(=O)NNC=O&CC&C1=CC=C(SSC2=CC=CC=C2)C=C1&CS&N[SH](=O)=O^CC&&NC=O^CO&&&&
CC&C1=CC=CC=C1&CN&CN^CC^C&&&C=O&&CC^CS&CS&C1=CNCN=C1&CC&&C=O&CN^C1=CC=CC=C1&CF&&&
CCCNC(=S)NNC(=O)CO&CO&C1=CC=C(SC2=NC=CC=C2)C=C1&&&
COC1=CC=C(CC(=NC(C)C)C(C#N)C#N)C=C1&&&
C=CCN1C(CC2=NC3=CC=CC=C3N=C2SC)=NN=C1SCC(=O)O&&&
C=C1CCCCC1=C&CC&C=C1CCCC2CCCC12^CO^CC&&CO&CC&&C1CCCC1&CC&C&CC&&CC&CO&&
CC&CC&C1=CN=CN=C1&CC&C1=CC=CC=C1^CC^CF&C#C&&CC^CC&O=CN1CCNCC1^CCl^C1=CC=NC=C1&CN&&&CN&C1CCCCC1&&&&&
CC1CC2=CC(C(=O)O)=CC=C2C2=CC(=O)CC(C)C2C1&&&
CC&C1=CC=C2C=C3C(=CC2=C1)CCN3CC1=NC=C[NH]1&CO&&CC^C#N&&&
CC1=C2C3OC(=O)C(C)C3CCC(C)(O)C2CC1OC(=O)NC1=CC=C2CCCC2=C1&&&
CC&C1=C[NH]C=N1&C[NH3+]&[NH4+]^CN^[NH2+]=O&CC&&[NH3+][O-]^CO&&&CO&C1=CC=CC=C1&CO&CO&CC&C1=CC=CC=C1&CCl&&&
O=CC1=CC=C(C2=CC=CC=C2)C=C1&CN&CN&CCCN1C=CN=C1&&&
O=C1N=CC=C[NH]1&CC&C1=C[NH]N=N1&CN&C1=CC2CCC1O2&CO&&&
O=S=O&S&CS&C1=CC=CC=C1^CS^CO&C1=CN2N=CC=C2N=C1&CO&CC&C1=CC=CC=C1&C1=CC=CC=C1^CN&&&&C1CNCCN1&&&
CC&CC1C=NNC1=O&CC&C1=CC=CC=C1^CN^CN&C1=CC=CC=C1&C1COCCN1&CS&&&O=CN[SH](=O)=O&CC&C1=CC=CC=C1&CN&C1CNCCN1^CO^CN&CO&CC&CC&C1CCOCC1&C1=CCCCCC1&&&CC&C1=CC=CC=C1^CC^CCl&C1=CC=CC=C1^C&&CCl&CC&&&&CC^C1=CC=CC=C1&CCl&&CCl&&
CC1=CC(C2=CC=C(Cl)C=C2)=CC=C1&&&
CC&C&CC&&CN^O=C1C=CC=C[NH]1&CO&&CC^C1=CC=CC=C1^CC^CBr&C1=CC=CC=C1&&&CBr&&&
COC1=CC=C(S(=O)(=O)N(C)CC(=O)NC2=CC=CC=C2SC)C=C1OC&&&
CS(=O)(=O)C1=NC=CC=C1C1=CC=C(C2=CN=C(N)N=C2)C(F)=C1&&&
O=CN1CCC2=C(C1)N=C(C1=NN=C[NH]1)[NH]2&CC&C1=CC=CC=C1^CC^CCl&C1=CC=CC=C1^CN&CCl^CC&C1=CC=CC=C1&&&CN&CCl&C1=N[NH]C=N1&&&&&
CCCCOC1=CC=C(C=CNC(=O)C2=CC=C([N+](=O)[O-])C=C2)C=C1&&&
CN1N=C(C2=CC=CO2)C=C1C(F)(F)F&&&
CN&O=C1NC(CSC2CCCCC2)NC2=C[NH]N=C12&&&
CO&CO&C1=CC=CC=C1&CC&C=C^CO^C1CCNC1&&&C=O&&C1=CC=CC=C1^CCl&&&
NC1=CC=C2C(=O)C3=CC(CC(N)C(=O)O)=CC(N)=C3C(=O)C2=C1&&&
CN1C=NC2=C(C(N)=O)N=C(C3CCOC3)C=C21&CC&CO&&&
CS&CS&C1=CC=CC=C1&CO&CO^CC^C1CCNCC1&&CBr^CN&&&CC&CC&C&C=O&&CN^CN&C1CC1&CC&C1=CC=CC=C1&&&
COC1=CC=C(CC(=O)NC2=CC=CC=C2N2CCCCC2)C(OC)=C1&&&
CC&CC&O=C(CN1C=C(S(=O)(=O)N2CCOCC2)C=N1)NCC1=CC=CC=C1&CC&&&
CN(C)CCC1=C(C(=O)NC2=CC=CC=C2)N2C=CSC2=N1&&&
CC&C1=CC=C(CCN2C3=C(CCCC3)C3=CC=CC=C32)C=C1&CC&&CO&CC&C^CC&&CC&&
C=O&C&CC&CC^CN^C&C1CCNCC1&C=O&CN&&CN^C1CNCNC1&N&C=O&CN&&CN^CC^CN^C1=CC=CC=C1&C1=CC=CC=C1&C1=CC=CC=C1&&&CF&CF&&&&&
CCC1=CC=CC(CC)=C1NC(=O)COC(=O)C1=C[NH]C2=CC=CC=C2C1=O&&&
O=C(NC(=S)NC1=CC=CC=C1C1=CC=CC=C1)C1=CC=CC=C1&&&
CCCCC(CC)NC(=NC(=O)C1=CC=C(CC)C=C1OCC)NC1=CC=NC(C#N)=C1&&&
O=C(CCN1C(=O)C2CC=CCC2C1=O)N1CCOCC1&&&
CN(C)C1=CC=C(C=NNC(=O)CC2SC(N3CCOCC3)=NC2=O)C=C1&&&
CC1=NC2=CC3=C(C=C2S1)[NH]C(C1=CC=CC=C1)=NC3=O&CN&CN&CC(=O)O&&&
CC1=NN(C2=CC=CC=C2)C2=C1C(C)CC(=O)N2CCC1=CC=CC=N1&&&
CO&CO&O=S(=O)(NC1=NC2=NC=CC=C2S1)C1=CC=CC=C1&CCl&&CO^CO&&&
CC&O=C(CCC1=CC=C(C2=CSC=C2)C=C1)C1=CC=CC(OCCCN2CCNCC2)=C1&CN&&CO&&
CC&CN&N&NC=O&CC^CN^C1=CC=CC=C1&C1=CC=CC=C1&CC&&&C1=CC=C2OC=NC2=C1^CN^CC&N[SH](=O)=O&N=C1NCCN1&CS&&&C1=CC=CC=C1&&&
CO&CO&C1=CC=C(N2CCN(C3=NN4C=NN=C4C4=CC=CC=C34)CC2)C=C1&CC&FC(F)F&&&
COC1=CC=C(OC)C(C2COC3=CC4=C(C=C3N2)OCO4)=C1&&&
CC&CC&CS&O=[SH](=O)N1CCCCC1&CC&CN&NC1=NC=NC2=C1C=C[NH]2&&&
CCC(=O)OC&CC&O=C1OC(C2=COC=C2)CC2C1CCC1CCCC(=O)C12&CO&&CC&CC&&
CO&CO&O=C1C=C(C2=CC=CC=C2)C2=C(O1)C(C1CCC3CN(CC4=CC=CC=C4)CCC31)=CC=C2&CO&&CF&CCl&&
CO&CO&O=C1C2=CC=CC=C2C(=O)C2=C1N=C[NH]2&CC&&CN^C1=CC=CC=C1&CO&CO^CO&&CO&&&
O=C1NCC2=CC=CC=C12&CC&C1=CC=C2OCOC2=C1^CN&&CC&C1=CC=CC=C1&&&
CO&CO&C1=CC=CC=C1&CS&N[SH](=O)=O&CN&C1=CC=CC=C1&CN&NC=O^CO^CC&CO&CC&&&CC&CC&CC&O=C1N=C[NH]C2=CC=CC=C12&&&
CCCCCCCCCCCCCCCCOCC(COP(=O)([O-])OCC[N+](C)(C)C)OC&&&
CCC&CO&N#CC1=C2CCCC2=C(N)N=C1N1CCNCC1&&&
CO&CO&C1=CC=CC=C1&CC&O=S1(=O)N=C(N2CCC=N2)C2=CC=CC=C21&CC&C1=CC=CC=C1&CC&&&
CC1=CSC(N2CCCN(C3=NC=CC=N3)CC2)=N1&CN&CN&CC1=CC=CN=C1&&&
CC&C&CS&CS^CC^C1=NN=CO1&C&CC&C=O&C1=CC2CCC1C2&&CN&&CN&C1CC1&&&
CO&CO&O=CC1=C(C2=CC=C(O)C=C2)CC2CCC1N2&CN&C^CO^C=O&CC1=CC=CC=C1&&CN&&CN&CC1CCCCC1&&&
CSC1=C(C2=CC(C#N)=CC=C2F)N2C=C(Cl)C=C(C(F)(F)F)C2=N1&&&
CC(N)CC1=CC=C(O)C=C1&CO&CC=C(I)I&&&
CC&CN&NC1=NC2=CC=CC=C2N2C(=O)[NH]N=C12&CN&C1=CC=CC=C1&CF&&CF&&
CCCCC1=CC=CC2=C1C=CC(=O)N2CCC#N&&&
CCOCCOC1CCN(C(=O)N(CC)CC)C1&&&
CN&CN&CCC1=CC=CC=C1OC1=CC=C(Cl)C=C1&&&
CNC&CN&C1=CC=C(NC2=C3C=CC=CC3=NC3=CC=CC=C23)C=C1&CO&&&
O=S(=O)(C1=CC=C(Cl)C(Cl)=C1)N1CCC(N2C=NC3=CC=CC=C32)CC1&&&
C=O&C1=CNCCC1&C1=CC=CC=C1&CC^C1=CCCC1^C1=CC=CC=C1&&&&&
CC&CC&CO&C=NO&C&CC&CO^CC^CO&C&CC&CC&&&CC^CC^CN&C1=CC=CC=C1&C1CCNCC1&CCl&C&&CCl^CC&&&NC=O^CC&&C1=CC=CC=C1&&&
O=C(C=CC1=CC=CC=C1)NCC(O)C1=CC=C([N+](=O)[O-])C=C1&&&
O=C(CSC1=NC(=O)C=C(C2=CC=CC=C2)[NH]1)NC1=CC=CC=N1&CF&&&
CC&CN&N&CN&CC^CN^C&C&C=O&C=O&&CN&CC^CN&C1=CC=CC=C1&C1=CC=CC=C1&C1COCCO1&CS&&&S&O=S&&O=S&NS^C1COCCN1&&&
CN&C1=C[NH]C=C1&CC&NC=O&CN&C&CC&CC^CC^C1=CC=CC=C1&NC=O&&&CN&CC&NC=O&CN&C&CC&CC^CC^C1=C[NH]C=N1&NC=O&&&CN&C&CC&CO^CC&&O=CN1CCCC1&CC&O=CO&&&
CO&CO&C1=CC=CC=C1&CC&CC^CO^CN&CO&N&&&CN&&CN^C1CCCCC1&CC&C1=CC=CC=C1&&&
CC&O=C(NCCC1=CC=CC=C1)C1=C(C2=CC=C3SC=CC3=C2)N(C2=CC=CC=C2)N=C1&CC&O=CO^CCl&&&&
C=C(C)C(CC1=CC=CC=C1)C1=CC=C(OC)C(C23SOC(C=C2CC2=CC=CC=C2)O3)=C1&&&
CC1=CC=C(NS(=O)(=O)C2=CC=C(CCNC(=O)C3=CC=CC=N3)C=C2)C(C)=C1&&&
CC&CC&CC&CC&CC&CC&O=C1OC=CC2=CC=CC=C12&CO&CO^CO&&CO^CC&&C1=CC=CC=C1&CO&CO&CC&O=CO&&&
COC1=CC=CC=C1NC(=O)NC1=CC=C(C)C(S(=O)(=O)N2CCCC2)=C1&&&
CC&C1=COC=C1&CC&CN&CN&C1=NSCC1&C1=CC=CC=C1&CC^S&&O=S&&O=S&&
C=C&CC&CN&N&NC(N)=O&CN^CN^CC&C1CCNCC1&C1=CC=CC=C1&CN&CC&CC&CN&C=C&N&&&NC=O&CC^CN^C1=CC=CC=C1&&&CN&NC=O^CO^CC&O=CO&ClC1=NC=CC=C1&CC&&&&&
CCCCCC=O&CN&NC1=CC(Cl)=CC=C1OC1=CC=C(Cl)C=C1Cl&&&
CC&CC&CC&CO&O=CN1C2=CC=CC=C2C(=O)C2=C1[NH]C(C(=O)O)=N2&CC&CN&O=C1CCCN1&&&
C=O&C&CO&NO^CC^C=N&C1=CC=CC=C1&C1CSCN1&C[NH3+]&C=N&[NH4+]&CN^C1=CC=CC=C1^[NH2+]=O&C1=CC=CC=C1&CC&&[NH3+][O-]^C[NH3+]&C&&&[NH4+]&CF&[NH2+]=O&&CF&[NH3+][O-]&CF&&&&
CC(C)=CCC=C(C)CCCC(C)=CCSCCC(=O)O&&&
COC1=CC=C(C(=O)C2=CC3=C(C(=O)CC(C)(C)C3)N2C)C=C1&&&
CN&C1CCNCC1&CO&CO&C1=CC=CC=C1&CC&O=CN1CCC=N1&CC&C1=CC=CC=C1^CC&&C1=CC=CC=C1&CO&&&
CN&C1=CC=C2C(=C1)CC1=C2[NH]C2=CC=CC=C12&CCl&&&
CC&CC&CC&CC&CO&CO&C&C=O&&CC^C1=CCCCC1&CO&&CO&C1=CNCCC1^CO&&CN&C=O&&
CC1=C(C=O)OC2=C1C1CC(=O)CC(C)(C)C1CC2&CO&O=[SH](=O)CC1=CC=CC=C1&NS&CN&O=CC1=CC=C(N2CCCCC2)C=C1&&&
O=S(=O)(O)C1=CC=C(N=CC2=C(O)C=CC3=CC=CC=C23)C=C1&&&
CC(N)=O&CN&C1=NC=C(C2=CC3=C(N4CCN(C5=CC=CN=C5)CC4)N=CN=C3S2)C=N1&&&
CN&C1CNCCN1&CN&C&C=O&&CC^C=C&CC&C&C=O&&CN^CN&C1=CC=CC=C1&CC&C=C&CC&C1=CNCC1&CN&&C1=CN=CN=C1^CN&CN&C1=CC=NC=C1&CN&C1CCNCC1&&&
CN&C1=NN=C[NH]1&CC&C1=CC=CC=C1^NN^CC&&&C^CC^CF&C1=CC=CC=C1&&CF^C1CCOC1&&CF&&&&
CC&CC&CN&N&CN&CC^CN^CO&CC&&&CC&C1=CCNCC1&C=O&&C1=CC=CC=C1^CO&CO^CO&&CO&&&
CC(C)(C)CC1=CSC(CCC2=CC3=CC=CC=C3OCC2)=N1&&&
CC&CO&CO&CC(C=O)(C1=CC=C([N+](=O)[O-])C=C1)C1=CC=C([N+](=O)[O-])C=C1&&&
CC&CO&CO&C1=CC=CC=C1&CC&CC&CN&CN&C&C=O&&CC^C1=CSC=C1&&&
N=C(N)NC=O&CC&C1=CC=C(C(C2=CC=CC=C2)C2=CC=NC=C2)C=C1&CCl&&&
CN&CN&C1=CC(C2=CSC=C2)NC=N1&CC&&CC^CN(C)C=O^CC&&&&
C=O&C&CN&CN^CC^C1=CC=CC=C1&C1=CC=CC=C1&CS&CN&CS&CN&C1=CC=CC=C1&C1=NC=NC=N1&&&CN&CN^CN^C1=CC=CC=C1&C1CCNCC1&CN&&&CN&C1=NC=NC=N1&CO&CO&C1=CC=CC=C1&&&
COC1=CC=C(CC=O)C=C1&CN&CN&C1CCOC1&CC&CCF&&&
CC&C1=CC=NC=C1&CC&O=CNC1=NC=C2N=C[NH]C2=C1&CN&CN^CN^C1=CC=CC=C1&C&CC&CCC&C#N^CF&CC&&&&&&
NC1=NC(=O)C2=C([NH]1)N(CC1=CC=CC=C1)N=N2&CN&CCC1=CC=CC=C1&&&
CC1=CC(C)=C(C)C(NC(=S)N2CCN(C3=CC=CC(C(F)(F)F)=C3)CC2)=C1&&&
CN&N&CN&&CN^CC&C1=CC=CC=C1&C1=C[NH]C=C1&CC&C1=CC=CC=C1&C1=NC=NCC1&CN&C1COCCN1&&&
CC&CC&C1=CC=CC=C1&CCl&&CN^NC=O&CC&CC&CC&CC&C1=CC(N2CCCCC2)=NC=N1&&&
COC1=CC=CC=C1OC1=C(S(=O)C2=CC=CC=C2)C(C#N)=[N+](C)C=C1&&&
CC&CC&S=C(NC1=CC=CC=C1)N1CCN(C2=CC=CC=N2)CC1&&&
CO&CO&C1=CC=CC=C1&CN&NC1=NC=NC2=C1N=C[NH]2&CN&C&CC&C=C^CC^CC&CC&C1=CC=CC=C1&CC&&&C1=CC=CC=C1&&&
CO&CO&O=C(C=CC1=CC=CC=C1)OCC1C(=O)N(C2=CC=CC=C2)C2=CC=CC=C21&CCl&&&
CC&O=C1C=C[NH]C(O)=N1&CN&CC&CC&CC&CC&CO&O=CO&CC&C1=CC=CC=C1&&&
CCOC(=O)N1CCN(C2=CC=C(NC(=O)C3=CC=CC=C3SC)C=C2)CC1&&&
CCOC[N+]1=CC=C(C=C2SC3=CC=C(Br)C=C3N2C)C=C1&&&
CC1=C(C)N(C2=CC=C(Cl)C=C2)C(C)=C1&C=C&N=C1SCC(=O)N1C1=CC=CC=C1&&&
CN&C1=NC=NC2C=CN=C12&CN&&&
CCCCN(C(=O)C=O)C1=C(C)N(C(C)C)N=C1C&&&
COC(C)=O&CC&O=C(NC1=CC=CC=C1)NC1CCC(N2C=CC(=O)[NH]C2=O)O1&CI&&CC^COC(=O)C(C)(C)C^CO&&CC(=O)O^CO&&CC(=O)O&&&
CC1=C(C=O)SC=C1&CN&O=C1C2=CC=CC=C2NCCCN1C1CCNCC1&&&
CC&CC&CC&CC&CC&CC&CC&CC&CC&CC&CC&CC&CC&CC&CC&CC&CC&CC&CC&CC&CC&CC&CC&NC=O&CN&CC&CN&N&CCNCCCCCCCCCCCCCCNC(=O)C(CC(=O)OC)(CC(=O)OC)NC&&CN^CC&CN&N&CCNCCN&&CN^CC&&&
CC&CN&N&CN&CC^CN^C1=CC=CC=C1&C1=CNCN=C1&CF&CC&&&&C1=C[NH]N=C1^CC&C1=CC=CC=C1^CC^CCl&C1=CC=CC=C1&&&CC&&CC&&
CC&CC&CC&CC&CC&CC&CO&CO&C1=CC=CC=C1&CC&CC&C1=CC2=NC=CN2C=C1&CC&&CCl&&
CC&CN&O=C(CN1C(=O)[NH]C(=O)C2=C1[NH]C=N2)NC1=CC=CC=C1&CC&&CN^CC^CO&&CO&&&
CC&C&CCC&&CC^C1=CC=CC=C1&CN&NC=O&CC&CC&CC&O=CNC=O&CC&C1=CC=CC=C1&CCl&&CCl&&
CC&CO&CO&C&C=O&&CC^C1=CSCC1&CC&&C1=CC=NC=C1^CC&C^CC^CF&C&&CF^C=O&&CF&CO&&CO&CC&&&
CC&C&C=O&&CN^CN&C1=CSC=N1&CC&&CBr&&
O=C(O)COCCOC1=CC=C2C(=O)C3=CC=CC=C3S(=O)(=O)C2=C1&&&
NC1=CC=C(C2=CSC(NC(N)=S)=N2)C=C1&&&
CO&CO&C1=CC=CC=C1&CS&S&O=S&&O=S&OS^CO&C1=CC=CC=C1&CC&C1=CCOCC1&C1=CC=CC=C1&CO^C1=CC=CC=C1^CO&CO&&&CO&&&
CNC&CN&O=S(=O)(NC1=CC=C(NC2=C3C=CC=CC3=NC3=CC=CC=C23)C=C1)C1=CC=CS1&CN&CNC&&&
CC=NNC(N)=S&CC&C1=CSC=C1&&&
CC&C1=CC=CC=C1&CC&C1=C[NH]N=C1&CC&C1=CC=CC=C1&CN&CN&C&C=O&&CC^C1=CN=CN=C1&CN&&&
CC&O=C(CNC(=O)C1=C[NH]C2=CC=CC=C2C1=O)NCCC1=CC=CC=C1&&&
CO&CO&O=S(=O)(NC1=NC=CS1)C1=CC=C(OC2=CC=CC=C2C2=CC=N[NH]2)C=C1&CC&C#N^CN&&&CC^NC=O^CC&&CC(C)C&&&
O=C(CN1[NH]C(=O)C2=CC=CC=C2C1=O)OCC(=O)C1=CC=C2[NH]C=CC2=C1&&&
O=C(NC1=CC=CC(C(F)(F)F)=C1)C1CCCN1C(=O)NC1=CC=CC2=CC=CC=C12&&&
O=C(NS(=O)(=O)C1=CC=CC=C1)C(C1=CC2=CC=CC=C2S1)N1C(O)=C2[NH]C=NC2=NC1=O&&&
CO&O=CO&CC&C1=CC=C2OC=CC2=C1&CC&&CC&CC^CO&CO&CC&CN&C1CNCCN1&CN&CC&CO&O=CO&CC&&&
CN&N&CN&CC=O^CN^CS&CC(=O)O&CC(=O)S&&&CN&CN&O=CC1=CC=C(N2CCCCC2)C(C(F)(F)F)=C1&&&
CO&CO&C1=CCCC=C1&CO&CO^C1=CN=CN=C1&&CN&&CC^C1=CC=CC=C1&CN&CN&C&C=O&&CN^CN&C1=CC=CC=C1&&&
NC1=NC=NC2=C1C(C1=CC=CC=C1)CNCC2&&&
CC(C)C1=CC=C(C(O)C2=NC(C3=CC=C(F)C=C3)=C[NH]2)C=C1&&&
CC(C)(C)OC=O&CC&O=C(NC1=CC=CC=C1)C1=CC=C(NC2=NC=C3C4=CC=NC=C4N(C4CCCC4)C3=N2)N=C1&&&
CC(C)(C)C1=CC=C(C=O)C=C1&CN&NC1=C(C(=O)O)CCCC1&&&
O=C(CN1C=CN=C1)C1=CC=CC=C1&CO&OC(F)(F)F&&&
CC&C1=CC=C2C(=C1)C1=NC=NN1CC1=CN=CN21&&&
CC1=CC=C2C(=C1)C=C1NC(=S)SC1=[N+]2[O-]&&&
CC&CO&CO&C1=CC=CC=C1&C1=COC=C1&CC&&CC^C&C=O&&CN^CN&C1=CC=CC=C1&CC&C1=CC=CC=C1&CN&CN&C&CC&&C=O&&
CC(C)NC(N)=O&CN&O=C(C1=CC=C2[NH]C=CC2=C1)N1CCC2=CC=CC=C2C1&&&
CCCNC(C)=O&CC&C1=CC=C(C2=C[N+]3=CC=CC=C3N2C2=CC=CC=C2)C=C1&CO&CO^CO&&CO&&&
CO&CO&C1=CC=CC=C1&CN&O=C1CCC(=O)N1&CN&C1CNCCN1&CN&C1=CC=CC=C1&CCl&&&
CN&N&CN&CC^CN^C1=COC=C1&C1=NC=NCC1&&&C1=CC=CC=C1&&&
CC&O=C(NC1=CC=C(OC2=CC=NC=C2)C=C1)C1CCCN(CC2=CC=CC=C2)C1&&&
O=[NH+][O-]&C[NH3+]&C1=CC=C(NC2=CC=NC3=CC=CC=C23)C=C1&CBr&&&
O=C1CC2=CC3=C(C=C2C2=CC=C(Br)C=C2N1)OCO3&&&
CC&C1=CC=CC=C1&CC&C1=CN=CN=C1&CC&C^C1=CSC=C1^C=O&&&&CN^CN&C1=CSC=C1&CC&C&CN&&C=O&&
CO&CO&C1=CC=CC=C1&CC&CC^CO^CN&CO&CN&&&C&C=O&&CC^C1=COCC1&C1=CC=CC=C1&&&
CC1=CC(C(=O)OCC(=O)NCC2=CC=CC=C2)=NO1&&&
CCC(S)C(=O)O&CS&O=C(CNC(=O)C1=CC=C(C2=CC=CC=C2)S1)NC1=CC=CC=C1&C[NH3+]&O=[NH+][O-]&&&
CC&C1=CC=C(OCCC2=CC=CC3=CC=CC=C23)C=C1&CC&CC(C)CC(=O)O^CC&&FC(F)F^CCl&&&&
CC&NC=O&CN&C1=CC=CC=C1&CS&O=[SH](=O)N1CCCCC1&&&
CCOC=O&CN&O=C(NC1=CC(C(=O)N2CCNCC2)=CC=C1)C1=CC(C2=CC=CO2)=NC2=CC=CC=C12&CC&&CF&&
CC1=CC=C(C2=CN3C(=N2)SC2=CC(C(=O)NC4CCCC(C)C4)=CC=C23)C=C1&&&
CC1=CC(F)=CC=C1NS(=O)(=O)C1=CC=C(N2CCN(CC(=O)N3CCOCC3)CC2)C=C1&&&
CC&C&C=NNC=O&CC^CC^C1=CC=CC=C1&C1=C[NH]N=C1&&&CC&C1=CC=CC=C1&CCl&&&
CCCOC1=NC2=C(Cl)C=CC=C2C2=CC=CC=C12&&&
CCCC(=O)CSC1=NN=C(C2=CC=C(C)C=C2)N1C(C)C&&&
FC1=CC=CC(C2=NC=CC(NC3CCCCC3)=N2)=C1&&&
CC&C&CC&&CC^CC&C&CN&&CC^C&C=O&&CO^CO&C&CC&C#C^CC^CC&C1CCOC1&C1=CC=CC=C1&CC&&&CO^CO&&&CO&&
O=C1C=C(N2CCOCC2)OC2=C(C3=CC=C4OCOC4=C3)C=CC=C12&CO&&&
NC=O&CC&CC&C&CN&NC=O^CC^CC&C1=CC=C2[NH]C=NC2=C1&C1=CC=CC=C1&&&&&
O=C1C=CC(=O)C2=CC=CC=C12&CCl&&CCl&&
CC&CN&CN&C&C=O&&CC^C1NC2=C3C1=CC=CC3=CC=C2&CN&CCC&CN&N&CN&&CN^CCC&CN&CN1C=CN=C1C(N)=O&&&
CC&C1=CC=CC=C1&CC&&CC^C1=NOC=N1&CC&CC&CC&NC=O&&&
C=C1CCC2C(C)C2CC=CCC1=O&CC&&CO^O=CO^CC^CC&&CC&&CC1C=CC(=O)C2OC2CCCC1&CO&&CC&CC&CO&CC&&
CC&NC=O&CN&C&CC&CC^CC^C1=CC=CC=C1&NC=O&CO&CN&&&CC&NC=O&CN&C&CC&CC^CC^CC&O=CN1CCCC1&CC&CC&CN&NC=O&&&CN&C&CC&NC=O^CC^CN&C&C&CC&CC&&CC^CC^CC&&CC&NC=O&CC&CN&CN&C&&&CC&&CC^NC=O&&&
COC1=CC=C(CC2CC(=O)C3=CC=CC=C3O2)C(N)=C1&&&
CC(NC(=O)C1=CC=C(C(F)(F)F)C=C1)C(=O)N1C2=CC=CC=C2SC2=CC(F)=C(NC(=O)C(N)CCN)C=C21&&&
NC(=O)NC(=O)CC(C(=O)O)C1=C[NH]C2=CC=CC=C12&&&
CC&SC1=NN2C=CC=NC2=N1&CC&&CS^CC^CC^O=CO&&&CO&C&CC&&CC&&
O=C1C=CC(=O)C2=CN=C3C=CC=CC3=C12&&&
CC&O=C(NC1CCN(CC2=CSC=N2)C1)C1=CC=CC=C1&CC&&CC&&
CO&CC&C1CCOC1&CN&C1=NC=C2C=N[NH]C2=N1^CO^CN&&CO^CN&&&CC&C1=CSC=C1&&&
CC=O&CO&CO&CCC=O&CO&CO&CC1(C)CCCC2(C)C1CCC1(C)C3CCC4CC3(C)CCC4CCC21&CC&CO&&&
CC&C1=CC=CC=C1&CC&&CN^CN&C&C=O&&CN^C1=CCNCC1&CC&C1=C[NH]C=N1&&&
O=C(NC1=NC(C2=CC=CC=C2)=CS1)NN1CCCC1&&&
COC1=CC=CC=C1CN(CCC1=CC=C(S(N)(=O)=O)C=C1)C(=O)CC1=CC=C2OCCC2=C1&&&
CO&CO&C1=CC=CC=C1&CC&N=C(N)NC1=NC=NC=C1&CC&&&
C=O&C1CNCCNCCCNC1&C=O&&CC^CC^C=O^C1=CC=CC=C1&&CC&&CC^C=O^C1=CC=CC=C1&&CC^CO&CC^C=O&&CC&&&C&C=O&&CO&&
CN&N=C1CCCCCCCCCCCCCC1&CO&&&
CC1=NC2=C(C(C3=CC=CC=C3)=CC([N+](=O)[O-])=C2O)C2=C1CCC(C)O2&&&
CO&CO&O=C(CC1CCC(C(=O)N2CCC3=CC=CC=C3C2)CC1)NCC1=CC=CC=C1&CC&&&
CO&CO&C1=CC=C(C2=CSC=C2)C=C1&CN&&CC^O=CO^CC&&&&
CC&C1=CC=CC=C1&CN&NC(N)=O&CN&O=[SH]C1=NC2=CC=CC=C2S1&CS&CC&O=CN1CCOCC1&&&
CC&CC&C&O=C1CC=CC2=CC=CC=C2N1&&CC^C1=CC=CC=C1&CO&CO&CC&C1=CC=CC=C1&CC&CN&C1=C[NH]N=N1&&&
CN&C1CCNC1&C=C&CC^C1=CC=CC=C1^C&&C1CCNC1^C=O&C=O&&CC&CN^C1=CSC=C1&&C=O&&&&
CC1(C(=O)NC2=NC3=CC=CC=C3S2)CCCN1C(=O)C1=CC=CC=C1OC(F)(F)F&&&
CO&O=CO&CC&CC&CC&CC&N=C1CCC2=C([NH]N=C2)O1&CC&&CN^C1=CC=CC=C1^CC^CC&C#N&&&&&
CC1=C[NH]C2=NC=NN=C12&CN&C1=CC=C(N2CCN(C3=CC=CC=C3)CC2)C=C1&&&
CN&C1=CC=C(C2=NC3=CC=CC=C3C=NN2)C=C1&CO&&CC^FC(F)F&&&
CC&C1=CC=CC=C1&CC&C1=C[NH]N=C1&CC&CC^CN^O=C1C=CN=C(O)[NH]1&CC&&&NC=O&CN&C1=CC=CC=C1&CCl&&&
O=C(C1=CC=CS1)N1CCN(CC2=CC=CN=C2)CC1&&&
CCl&C1=CC=CC=C1&CC&C1=CSC=C1&CS&OC1=CC=CC=C1&CO&CO&C1=CC=CC=C1&&&
CC&O=C(OCC1=CC=C(CSC2=NN=CO2)C=C1)C1=CC=CC=C1&C[NH3+]&O=[NH+][O-]&&&
CN&O=C1[NH][NH]C(=O)C=C1CC1=CC=CC=C1&CO&&CN&&
CO&CO&C1=CC=CC=C1&CC&C=C^CC^CC&CC^CO^O=CO&C=CC&CO&&&CC&&&&&
CC(C)CCC=O&CN&CN^CN^CC(C)CC=O&CN&CN&O=CCCC(=O)O&CN&CN&CCC(S)C=O&NS&CN&O=[SH](=O)C1=CC=C2C=CC=CC2=C1&CN^CC&&CCC(C)CC=O&C1CCNCC1&CN&&&CN&CCC(C)C&&&
CC&CC&O=C1NC=CCN1&CC&C^CC^C=O&C1=CC=CC=C1&&CC^C[NH3+]&CN&O=[NH+][O-]&N&&&CN&&CN^C1=CC=CC=C1&CO&CO&&&
CC&CO&NC1=CC(O)=CC=C1O&CN&C^CO^C=O&CC^CN&CC&&N&C1CCCCC1&CN&&&CC^NS&&O=C1[NH]C2=CC=C([SH](=O)=O)C=C2O1&&&
CC=O&CN&CN^CN^O=C(CCC1=CC=CC=C1)CCC1=CC=CC=C1&C1NCC2CC12&&&CC&C&C=O&&CN^CN&CCC1=CC=CC=C1&&&
O=C(OCC1=CC=CC=C1)C1=CC=CN=C1&&&
O=C1CCC2=CC(O)=CC=C12&CC&CCC&CN&C1=CC=C2C(N3CCNCC3)=NSC2=C1&&&
CCCC(CCC)C(=O)O&CC&C1=CC=C(C2=NC3=CC=CC=C3O2)C=C1&CC&FC(F)F&&&
CO&CO&C1=CC=CC=C1&CC&CC&C1=CSCC1&CC&C1=CC=CC=C1^C1=CC=CC=C1^CCl&CO&&&CO&CC&CN&C1CNC1&CC&CO&&&
CO&CO&O=C1OC2=CC=CC=C2C2=C1C=CS2&CC&NC=O&CN&CC&CN&C1COCCN1&&&
C=CCOC1=CC=C2C(=O)C=COC2=C1&&&
CC=O&CN&CN&O=CCCS&CN&CN&O=CCCC1=C[NH]C2=CC=CC=C12&CN&CN&CC(C)CCC(O)CO&&&
CC&C&CO&&CC^CN&N&NC=O&CC^CN^CO&CC&CO&C1=CSC=C1&C1=CC=CC=C1&CBr&CCl&&&&&
CCOC(=O)C=C(O)CSC1=CC=C(NC(=O)C2=CC=CC=C2Cl)C=C1&&&
CC&CO&CO&C1=CC=CC=C1&CC&C^CO^C=O&CO&&CO^CC&CO&&&&&
CO&CO&CC1=C(C=O)C(C2=CC=CS2)NC(=S)N1&&&
CNC&CN&O=C1N=C[NH]C2=C1[NH]C=C2C1CCCCO1&CF&&CN&CC^COP(=O)(O)OP(=O)(O)OP(=O)(O)O&&&
CO&CO&O=C1C2=CC=CC=C2C2=NC3=C(C=CC=C3)C(C3=CC=CC=C3)=C12&&&
CC&C1=CC=CC=C1&CN&CN^CCl^C&&&C=O&&CC^CS&CS&C1=NCCCN1&CN&&C=O&C1=CC=CC=C1&&
CO&CO&O=C(CCC1=NN=C2C=CC(N3CCOCC3)=NN12)NCCC1=CC=CC=C1&CF&&&
CC1=CC=CC(C2=NC3=CC(Cl)=CC=C3N=C(N(C3=CC=CC=C3)C(C)C)N2C(C)C)=C1&&&
C=O&C1=CCC=CC1&CN&C1CN1^CCl^CC&&C=O&&&C1=CNCCC1^CO&&CO&C1COCN1&&
CO&CO&O=C1C(=CC2=CC=CC=C2)CC2CN3CCC4=C([NH]C5=CC=CC=C45)C3CC2C1=CC1=CC=CC=C1&CCl&&CO^CO^CO&&CO^CF&&&&
N#CC1=C(Cl)C=CC(N)=C1Cl&CN&C&C=O&&CN^NC1=CC=C(S(=O)(=O)O)C=C1&&&
CC&C&C=N&NN^CC^CN&C1=CC=CC=C1&C&&&C=O&&CC^C1=C[NH]N=C1&CN&&&
C=C1CC2(CCC(C)(C)C3CCC4(C)C5(C(=O)O)CC(O)C(O)C(C)(C)C5CCC4(C)C31)OCC(O)C(O)C2O&&&
CC&C1CC2CCC(C1)C2&CC&&C=O&C^CC&&CC^CC&C1=CC=CC=C1&CO&&CO&&
CN&C&CC&CC^CC^C&C&C=O&C=O&&CN&CN^CN&C1CCNC1&C&CC&CC&C&CC^CC^C=O&C1=CC=CC=C1&C&&CN^CO&C=O&CN&&&&CN^C&CN&CC&C&CC^CC^CC&C1=CC=CC=C1&C&CC^CC&&C=O&C1=CCCC=C1&C&&CO^C1=CC=CC=C1&C=O&&&&&&CN^CN&C&CC&CC^CC^C1=CC=CC=C1&C&&&C=O&&CO&&
CO&CO&C1=CC=CC=C1&CN&C1CNCCN1&CN&C&C=O&&CC^CN&C1CCNCC1&C=O&&CN^CN^C=O^C&&&C=O&&CC^C1=CC=CC=C1&CF&&&
CC1=CC=C(S(=O)(=O)OC2=CC=C(C3=NN=C4C=CC=CN34)C=C2)C=C1&&&
O=C(CSC1=NC(=O)C=C(CC2=CC=CC=C2)[NH]1)NC1=CC=CC=C1&&&
O=CO&CC&O=C1OC2=CC=CC=C2C2=C1C(C1=CC=CC=C1)C=CN2&CC&FC(F)F^CO&&&CF&&
CCCCC(C)(O)C1=CC=C2C3=C(C[N+]4(CCCC4)CC3)C(=O)OC2=C1OC&&&
C1=CC=CC=C1&CO&CO&C&CC&CN^CC^CN&C1=CC=CC=C1&CC&&&C1=C[NH]N=N1&&&
CC&C1=CN=CN=C1&CC&&CO^CO&C1=CN=CN=C1&CN&CN^CCl^C1=CC=CC=C1&&&CN&C1COCCN1&&&
CN&CN&C&C=O&&CC^C1=CSC=C1&CS&S^CC^O=S&C1=CC=CC=C1&&O=S^CO&&NS^CO&C1CCNC1&C1CCOC1&&&&&
CO&C1=CC=CC=C1&CC&C1=COC=C1^CF^CC&&&CN&C1CCNC1&&&
NC=O&CC&O=C(CCCC1=NC(=O)C2=C([NH]1)SC1=C2CCCC1)NCCCN1CCOCC1&&&
O=C1[NH]C2=CC=NC=C2[NH]1&CN&CC&C1=CC=C2C=CC=CC2=C1&&&
CC&C1=CC=CC=C1&CC&&CC^CN^CC^CN&&&C&C=O&&CC^C1CCNC1&NS&S&O=S&&O=S&CS^C1=CC=CC=C1&CBr&&C1=CCCC=C1&&
CCN1C(=O)N(CC)S(=O)(=O)C2=CC=C(C)C=C21&&&
COC1=CC=C(NC(=O)NC2=NN(C(C)C)C=C2)C=C1&&&
CO&CO&C1=CC=CC=C1&CN&C1CNCNC1&C=O&&C1=CC=CC=C1&C1=NN=C[NH]1&&
C=O&C&CN&CN^CC^CC&C1=CC=CC=C1&CC&CO&C1=CC=CC=C1&OP&&&P&O=P&&OP&OP&&
CC(C)C(C1=NN=NN1CC1=CC=CC=C1)N1CCN(C(=O)C2=CC=CO2)CC1&&&
CN&CN&C&C=O&&CC^CC1CCCNC1&CC&C&C=O&&CN^COC1=CN=C(C2=CC=C(C(F)(F)F)C=C2)C=N1&&&
CC&C1=CC=CC=C1&CC&O=C1N=C[NH]C2=C1C(S)=N[NH]2&CS&CC&NC=O&CN&C1=CC=CC=C1&C[NH3+]&O=[NH+][O-]&&&
CC&CC&CN&NC(=O)C1=N[NH]C=C1&CN&C1=CN=CN=C1^CC^CC&&CC^C#N&CN&&&N&CN&&CN^CC&C1=CC=CC=C1&&&
O=C1CSC(N2N=C(C3=CC=CC=C3)CC2C2=CC=CS2)=N1&C[NH3+]&O=[NH+][O-]&&&
N=C(N)C1=CC(C(=O)NCCC(=O)NC(CC(=O)O)C2=CC=CC=C2)=CC=C1O&&&
CO&CO&C1=CC=CC=C1&CN&NS&S&O=S&&O=S&CS^C1=C[NH]C=N1&CN&&&
CCC(C)C(=O)CC&CC&O=C1NCC2=CC=CC=C12&CO&&CO&&
CC&NC=O&CN&CC&CC&C&CN&NC(N)=O^CC^CN&O=CO&C1=CC=CC=C1&CO&CCl&C1=CC=CC=C1&&&&&
CC&C1=CC=C(N2C=CN=C2CNC2CCNCC2)C=C1&CC&&CN^CCOCCO^CF&&&&
CC&C&CC&&CC^C&CN&NP(=O)(O)O^CC^CO&O=CO&CC^CO^CO&C1CCOC1&C1=CC=CC=C1&CC&CN&&&C1=CC=CC=C1&O=C1C=C[NH]C(=O)[NH]1^CO&&CF&&&&&
C1=NN(C23CC4CC(CC(C4)C2)C3)C=N1&&&
CC&C1COCCN1&CN&CC^CC^C1=CCNC=C1&&&CO&&CN&C=O&&
CO&CO&C1=CC=CC=C1&C1=NCCS1&CN&CN&C&C=O&&CC^CN&C1CNCCN1&NS&S&O=S&&O=S&CS^C1=CC=CC=C1&&&
CCOC(=O)C(C#N)=CC1=CC=C(OC(=O)C=CC2=CC=CC=C2)C(OC)=C1&&&
CC&C1=CC2=CC=C(CN3CCCCC3)C=C2N=C1&CC&NC=O&&&
O=C(O)C1=NOC=C1&CC&C&CO&&CC^C1=CC=CC=C1&&&
CN&O=S(=O)(NC1=CC=CC(N2CCNCC2)=C1)C1=CC=C(C2=CC=CC(OC3CCOCC3)=C2)C=C1&&&
O=C1CCCC2=C1C(C1=CC=C(Cl)C3=CC=CC=C13)C1=C(O2)C2=CC=CC(C(=O)CCC3=CC=CC=C3)=C2OC1=O&&&
CO&CO&O=C(NC1=CC=CC=C1)NC1=CC=C(N2C=C(C3=CC4=CC=CC=C4O3)C(C3=CC=CC=C3)=N2)C=C1&CC&N=CN^CS&&N[SH](=O)=O&&&
CC&C&CC&&CC^O=CO&CO&C1CCOCC1&CC&CO^CO^O=CO&O=CO^CO^CC&CC&O=CO^CO^C1=CC=CC=C1&C1=CC=CC=C1&CC&O=CO&CO&CO&CO&C1=CC=CC=C1&&CC^CO&NC(=O)O&CO&C1=CC=CC=C1&CC&CO&C&CO&C1=CC=CC=C1&CC&CC&&&CO&C1=CC=CC=C1&C1=CC=CC=C1&&CO^CO&&&&&&&
NC(=O)C1=C(N)N(C2OCC(O)C2O)C2=NC=NC(N)=C12&CC&CO&&&
CO&CO&N=C1CC(C2=CC=CC=C2)C2=C([NH]N=C2)O1&CC&C#N^C[NH3+]&&O=[NH+][O-]^CO&&&&
CC(C)C&CC&O=C(CC1=CSC=N1)N1CCCC(CNC2=NC=CC=N2)C1&&&
CC&CC&CC&CN&N&NC(N)=O&CN^CN^C&CC&CC&O=C1C=C[NH]C2=C3C=CC=CC3=CC=C12&CC^CC&&C1=CC=CC=C1&O=CO&&&&&
CC1=CC(C2=NN(C3CC(O)C(CO)O3)C3=C2C=NC=N3)=CC(Cl)=C1Cl&&&
CO&CO&C1=CC=CC=C1&CC&C1CCCCC1^CO^CN&CO^CO^CN^C1=CC=CC=C1&&&&C&C1=COCO1^C1CCOC1^C=O&&&C=O&&CC&&C1=CC=NC=C1&&&
CC&C&C=O&&CN^CN&C1=CC=CC=C1&CC&CN&CN&C1=NNCCC1&C=O&&C1=CC=CC=C1^CC&C^CC^CN&&&&C=O&&
CS&CS&C1=COC=N1&CC&O=CN1CCCCO1&CC&CC&CC&C1=CC=CC=C1&&&
O=C(COC1=CC=C(C=NNC(=O)C2=CC=CC=C2NC2=CC=CC=C2)C=C1)NC1=CC=CC=C1&CC&O=CO&&&
O=C1CC(C2=CC=CC=C2)C(=O)O1&CF&&&
CC&CO&CO&C&C=O&&CC^C1CCNCC1&CN&CC&C1=CNCNC1&CO&&C=O&CN^CC^C=O^C1=CC=CC=C1&&&CCl&&&
O=CO&CC&O=C1C=C[NH]C2=CC=CC=C12&CN&C1CC1^CN&&O=[SH](=O)N1CCNCC1^CCl^CS&&&C1=CC=CC=C1&CCl&&CCl&&
CC&CC&CO&CO&C1CCNCC1&CN&C&C=O&&CC^C1=CON=C1&CC&CO&CO&C1=CC=CC=C1&C1=NOCC1&CC&&&
CO&CO&O=C(C=C(C1=CC=CC=C1)C1=CC=CC=C1)C1=CN=C2C=CC=CC2=C1&CO&&CCl&&
CC&CC&CC&C1=C[NH]C=N1&CC&CC^CC&&C^CN^C=O&CC&&CO^C1=CC=CC=C1&CO&CN&&&CN&C&C=O&&CC^C1=CC=CC=C1&CC&C1=NOCN1&C=O&&&
CO&CO&C&C=O&&CC^CC&CC&CC&C&CC&CC^C1CCSC1^CC&CC&C1=CC=CC=C1&C1=CC=CC=C1^S&&CO&O=S&CO&&O=S&&&&
CN&O=C1N=CC=CN1C1CCCO1&CF&&CC^COP(=O)(O)OP(=O)(O)OP(=O)(O)OP(=O)(O)OP(=O)(O)O&&&
C=O&C&CC&C1CCNCC1^CN^CN&C1CNCCN1&C1=CN=CN=C1&CN&&&C1=CC=CC=C1&CF&&&
CC&CC&CC&CN&C1=CC=C2C(=C1)CC1NCCC3=C1C2=CC=C3&CO&CO^CO&&CO&&&
C=O&C&CN&NN^CC^C=N&C1=CC=CC=C1&CC&CS&C1=CC=CC=C1&S&CCl&O=S&&&&O=S&NS^C1CCNC1&&&
CC&O=CN1CCC2=CC=CC=C21&CO&CO&CC&CC&CC&CN&C1CCNCC1&&&
CO&CO&C1=CC=CC=C1&CC&CN^CO^N&CO&NC(N)=O&&&CN^CN^C1=CC=CC=C1&O=C1CCC(=O)N1&CCl&CN&&CC^C1=CC=CC=C1&&&CO&CO^CO&&CO&&&
CO&CO&O=C(NC1=CN=CC(C(=O)C2=C3C=C(N4CCNCC4)C=CN3N=C2)=C1)C1=N[NH]C=C1&CN&&CO^CO&&&
CO&CO&O=C(NCC1=CC=NC=C1)C1=CC=C2C(=O)N(CC3=CC=CC=C3)C=NC2=C1&CCl&&CCl&&
CC#CCO&CO&O=S(=O)(C1=CC=CC=C1)N1CC2=CN=C(C3=CC=CC=C3)N2CC2=CC=CC=C21&CC&O=CNO&&&
CO&CO&C1=CC=CC=C1&CC&C1=CC=CC=C1&CC&C^CC^C=O&CC&&CN^C1=NN=CO1&CN&CC&CC&C&C1=CCNC=C1&CF&CN&&CF&C=O&CF&&&&
CC(C)C1OOCC2OC12&&&
O=S&S&O=S&&C1=CNSNC1^CN&CC^C1=CC=CC=C1^C1=CC=CC=C1&&S&&O=S&&O=S&&
O=CO&CC&C1=CC(C2CCNC2)=CS1&CN&CC&C1CCOCC1&&&
CO&CO&C1=CC=CC=C1&CC&C1=C[NH+]=CCC1&C[NH3+]&CC&C1=CC=CC=C1&&&
CC&C&CC&&CC^C1=CC=CC=C1&CN&N#CNC(=N)N&CN&C1=CC=CC=C1&&&
CCCC&CN&COC1=CC=C2C(=C1)CC1CC2CCN1&&&
CC1=CC=C2C3=C(CCNC3)C(=O)[NH]C2=C1&CN&NC(=S)NC1=CC=C(F)C=C1&&&
CC&C&CC&C1=CC=CC=C1^CN^CC&O=C1C=CC=C[NH]1&N#CNC1=NC=CN=C1N1CCOCC1&CCl&&&&&
CC&CC&C1=CC=CC=C1&CN&NC=O&CC&O=[SH](=O)N1CCC2CCCCC21&CS&&&
CN&CN&NC1=CC2=C(C=C1O)C1(CCCCC1)CCC2&CO&CC1=CC=CC=C1^CC&&C&C=O&&CN^NS&C[SH](=O)=O&&&
CC1=CC(C)=CC(CCC(C)NC2=CC=C3C(C)=CC(=O)OC3=C2)=C1&&&
NC(=O)NC=O&CC&CO^CN^CO&C1=CC=CC=C1&C1=CC=CC=C1&CCl&CC&&CCl^C&&&FCF&&CF&&
O=S&S&O=S&&NS^CN^CS^C1=CC=NC=C1&C1=CC=CC=C1&CC&C1COCCOC1&CC&&&CO&&&
CC&CC1N=C(N)N=C(N)N1&CN&C1=CC=CC=C1&CCl&&CCl&&
CCS(=O)(=O)C1=CC=C2[NH]C(C=O)=CC2=C1&CN&CN&CCC1=CC=C(Cl)C=C1&&&
O=S(=O)(C1CC1)C1=CC=C2[NH]C(CCN3CCOCC3)=NC2=C1&&&
CC(=O)N(C)C1=C(O)OC2=C(C(=O)C3=CC=CC=C3)C(O)=CC=C2C1=O&&&
CC&C&CC&&C1CCNCC1^C=O&&C=C^CN^C=O^CN&&C1=CC=CC=C1^C1=CC=CC=C1&CF&CCl&&&&&
CC1=NC=C(C(=O)NCC2=CC=C3OCCC3=C2)C=C1C1=CC2=CC=C(OCC3=CC=CC=C3)C=C2O1&&&
CC&O=S(=O)(NC(=NC1=NN=CS1)NC1=CC=CC=C1)C1=CC=CC=C1&CC&&&
CC&CN&C1=CC=C2C(=C1)[NH]C1=CN=CC=C12&CC&C#N^CC&&NC=O^CO&&&&
C#N&CC&O=S(=O)(NC1=CC=CC=N1)C1=CC=C(OC2=CN=CC=C2)C=C1&CC&FC(F)F^CCl&&&&
CC&CC1CCC23CCC4C5CCC6CCCCC6C5CCC4(OC2)C3C1&CC&O=CO^CC^CO&&CO^CC&&CO^CO&&CC^O=[N+]([O-])O&&CC&&&CO&&
CC&C=C&CC=O&CN&CN&O=C1CCC(O)O1&&&
CC&CC&CO&CO&C1=CC=CC=C1&CC&CC^CO^C&CO&C=O&&&&CC^CC&CC&C&C=O&&CO^CO&CC&C1CCOC1&CO&CO^CO^CC&CO^C^C&C&CO&C=O&C=O&&CC&CC&CC^CC&CC&CC&CC&CC&CC&CC&CC&CC&CC&CC&CC&CC&CC&CC&CC&CC&CC&CC&CC&C&CC&C=C&CC&CC&&CC^CC&CC&&&CC&CC&CC&CC&C&CC&C=O&CC&&CC^CC&CC&CC&CC&CC&CC&CCC&&CC&C=C&CCC&
C=C&CC&CO&CO&C&C=O&&CN^CN&CC&C1=CC=CC=C1&CS&S&O=S&&O=S&NS^CN&C&C=O&&CC^C&CC&CC^C=C&&CC&C1=CC=CC=C1&CC&C=C^CO^CC&CO&C&&&CC&&CC^C1=CC=CC=C1&CO&CO^CO^CC&CO&C1CC1&CC&&&&&
CC(C)(C)C1=CC(C(=O)C2=CC=C(F)C=C2Cl)=C(N)S1&&&
O=C1NC(=O)C2(CCCC2)N1&CN&CC&CC&CC&C1CCNCC1&CN&CC&CC&C1=COC=N1&CC&C1=CC=CC=C1&&&
CC(N)=O&CN&C1=CC=C(C(CN2CCC(C3=NC(C4=CC=CC=N4)=NO3)CC2)CN2C=NC=N2)C=C1&CO&&CF&&
CO&CO&O=C1C=C(C2=CC=CC=C2)OC2=C1C=CC=C2&CO&CO^CO&&&CO^CO^CO&&&&
CO&CO&C(=CC1=CC=CC=C1)CC1=CC=CC=C1OC1CCCCO1&CO&&CO&CO&CO^CO^CC&&OCC(O)CO^CO&&CO^CC&&&CO&&
CO&CO&C(C1=CC=CC=C1)=C(C1=CC=CC=C1)C1=CC=CC(C23CC4CC(CC(C4)C2)C3)=C1&CO&&CC^O=CO^CO&&&&
CO&CO&C1=CC=CC=C1&CC&C1=CC2=C(CCCC2)S1&CN&NC=O^CC^CC&NC=O&C1CC1&&&&&
NC=O&CC&CC^CN^C1C2CC3CC1CC(C2)C3&C&&&CC&CC^CC^C1=CC=C2[NH]C=CC2=C1&NC=O&&&CN&O=C1C=C[NH][NH]1&CC&C1=CC=CC=C1^CN&&&CN^C1=CC=CC=C1&&&
CC&C&C=NN&CN^CC^C1=CC=CC=C1&C1=CC=CC=C1&CC&CO&&&&CO&&
C1=CC=CC=C1&CN&C1=NC=C2C=N[NH]C2=N1&CN&C1CCNCC1&&&
N[SH](=O)=O&CS&C1=CC=CC=C1&CS&N[SH](=O)=O^CN&&C1CCNC1^CS&&CS&C1=CC=CC=C1&&&
CO&CO&O=C1NC2=CC=CC=C2C1=CC1=CN=CC=C1&CBr&&&
CO&CO&C1=CC=CC=C1&CC&C^CO^CC&CO^CO^CC^CN^CC&CO&C1=CC=CC=C1&NC=O&C1COCCN1&&&C1=CC=CC=C1&&&&&&&
COC1=CC=C(C2=CC(C)=C(C#N)C(S)=N2)C=C1&CS&CC1=CC=C([N+](=O)[O-])C=C1&&&
O=C1[NH]C(=O)N(C2OCC(O)C2O)C=C1C=CI&CC&CO&&&
COC1=CC=C(CNC(=O)C2=CC=C(NC3=CC=NC(N)=N3)C=C2)C=C1Cl&&&
CC&CC1C=CC2=C(C=C3OC=CC(=O)C3=C2)O1&CC&C1=CC=CC=C1&CBr&&&
CC&O=C(NC1=CC=CC=C1)NC1=NOC=C1&CC&CC(C)C&&&
CC1CC(C)CN(CCCC2CCCCC2)C1&&&
CN(CC(=O)NCC1=CC=CC=C1)C(=O)C1=CC=C(Cl)S1&&&
COC1=CC=C(N)C=C1&N&CN&CC=O^NS^CN&CC1=NOC(C)=C1[SH](=O)=O&CN&&&CCC1=CC=CC=C1&&&
N#CC1=CC=CC(C2=CC=C3N=C(C(C(=O)NCCS(N)(=O)=O)S(=O)(=O)CCC4=CC=CC=C4)SC3=C2)=C1&&&
CC&C1CNCCNCCNCCN1&C=O&&CC^C^C=O^CN&&CS&C=O&CC&&CC^C=O^C1=CC=CC=C1&&CC&&CC^C=O^C1=CC=CC=C1&&&CO&&&
CC&O=S(=O)(C1=CC=C(OC2CCCCC2)C=C1)N1C(C2=CC=C[NH]2)=NC2=CC=CC=C21&CCl&&CC&&
O=C1C=C(C2=CC=CC=C2)OC2=CC=CC(O)=C12&CO&CC&CN&C1COCCN1&&&
CC&C&CC&&C1=CCOCC1^CC&C^C1=CC=CC=C1^CC&&&C#N^CC&&C#N^C=N&&&&
C=CC=O&CN&CC=C1NC2=CC=CC=C2S1&CC&COC(=O)CCC=O&&&
CCOC(=O)C1=CC=C(N2CCN(C(=O)C3=CC=CC=C3OCC)CC2)C(NC(=O)C2=CC=C(OCC)C=C2)=C1&&&
CO&CO&C1=CC=CC=C1&CC&C^CO^C=O&CO^CO&CC&&CO&C1=CC=C2[NH]C=CC2=C1&&&CN&&&
O=C1NC2=CC(Cl)=CC=C2C1=NNC(=S)NC1=CC=C(C(F)(F)F)C=C1&&&
CC&C1=CC=CC=C1&C1=CNCC1&C1=CCNCC1&CC&CO^CN&&CC^C1CNC1^C1=CC=CC=C1&CN&&&CC&C1=CC=NC=C1&&&
COC(C)(C)C(=O)OCCO&CC&C1=CC=C2C(=C1)CC1NCCC23CC2CCC13OC2&CO&&CC&CN^O=CCCC(=O)O&&&
CCCCC1=NC2=CC=CC(C3(C(=O)O)CCC3)=C2N1CC1=CC=C(C2=CC=CC=C2C2=N[NH]N=N2)C=C1&&&
COC1=CC=C(C)C=C1N&CN&C&C=O&&CO^CO&CCCCC1=CN(CCCCO)N=N1&CN&O=C1NC(=O)C2=C3C1=CC=CC3=CC=C2&&&
CC&O=C1CCCC2=C1C=C1CCCCC1=C2&CO&&CO&C^CC^C&CC^CC&&&&CC&&
CN&C1=CC=C2C(=C1)CC1NCCC23CCCCC13&CO&&&
CN&C1=CC=CC=C1&CC&C^CN^C=O&CN&&CO^C&&&C=O&&CC^CN&N&CN&C1=CC=CC=C1^NS^C[NH3+]&S&[NH4+]&O=S&[NH2+]=O&&O=S&[NH3+][O-]&CS&&C1=CC=CC=C1&C[NH3+]&[NH4+]&[NH2+]=O&&[NH3+][O-]&&
CC&C&CC&C1=CC=CC=C1^CC^CF&C1=CC=CC=C1^CC&&CF&C1=CC=CC=C1&&&C1CNNCN1&CN&&C=O&CN&C=O&&
CC&C1=CNCNC1&CN&CN^C=O^C&&C=O^C=O&&CN&CC&&C&CN&&CC^CS&S&O=S&&O=S&CS^C&CC&CC^CC^CC&C&C1=CC=CC=C1&C=O&&&&CN^N&CN&&CN^CC&C1=CC=CC=C1&&&
C=O&C&CN&CN^CN^C1=CC=CC=C1&C1CCNCC1&CF&CC&&&C1=NCCO1&C1=CC=CC=C1&&&
CO&CO&C1=CC=CC=C1&CO&CO^C1=CCCCC1&&C=O&&C=O&C1=CC=NC=C1^CC&C1=CC=CC=C1^C1=CSCC1^C[NH3+]&&&[NH4+]&[NH2+]=O&&[NH3+][O-]&&
CN(C)CCN&CN&O=C(NCC1=CC=CC=C1)NC1=CC=C(OC2=CC=CC=C2)N=C1&CF&&&
N[SH](=O)=O&CS&C1=CC=CC=C1&CC&C1=CC=NC=C1&CC&C1=CC=NC=C1&&&
O=CCN1C=CC2=CC=CC=C21&CN&CN&CC1=CC=C2OCOC2=C1&&&
CCCCN1C=C(N2CC3(C)CCN(CC4=CC=CC=C4C(=O)O)CC3C2)C=N1&&&
CC&C&C=O&&CN^CN&C&CC&CC^CC^C1=CC=CC=C1&C&CF&CO&&&&CC^CN&CN&C1=CN=CN=C1&CN&C1CNCCN1^CF^NS&&&S&CS&&O=S&O=S&&
O=C(C=CC1=CC=CC=C1)NC1C=CS(=O)(=O)C1&CBr&&CCl&&
CCCO&CO&C1=CC=C(C2=NC=CO2)C=C1&CC&O=CO&&&
CC1CS(=O)(=O)CCN1&CN&CC1=CC=C(C2=CC=C(C(=O)O)C=C2)C=C1&&&
COC1=CC=C(C2=NOC(NC(=O)C3CCCC3)=C2C2=CC=C(OC)C(OC)=C2)C=C1OC&&&
C=O&C&CN&CN^CC^CC1=CC=C(C(F)(F)F)N=C1OC1=CC=CC(S(=O)(=O)C(F)(F)F)=C1&C1CC1&&&&&
CC&O=C1C2=CC=CC=C2C(=O)C2=C3C=CC=CC3=CC=C12&CO&&CO&&
CNC&CN&CC#CC1=CC=C(C2=NN(C)C3=C2C=NC(N)=N3)C=C1&&&
CC&O=C(C(=CCC1=CC=CC=C1)SCC1=CC=CC=C1)C1=CC=CC=C1&CCl&&C[NH3+]^O=[NH+][O-]^CCl&&&&
CC1=C(N)C(=O)N(C2=CC=CC=C2)N1C&CN&CC=O&CS&CN1C(S)=NN=C1C1CC1&&&
CO&CO&C1CCNCC1&CN&CC=O&CN&N#CC1=C(N)SC=C1&&&
NC=O&CC&CN^CN^CN&C1CCNCC1&C1CCCCC1&CN&&&CC&C1=CC=CC=C1&CC&C1=CC=CC=C1&CC&C1=NC2=C(C=CS2)[NH]1&CC&NC=O&CN&C1CC1&&&
NC=O&CN&C1=CC=CC=C1^CC^CF&NC1=NC=CS1&&CF^CN&&&C1=CC=NC=C1^CC&&C&FCF&&CF&&
CC&CC&CC&CC&CC&CC&CC&C&CO&&CC^C1=CCOCC1&CC&C^CO^CC&&C=O&CC&&&CC&&
CC&CC&C1CCNCC1&CN&CC(=O)C=O&C=C&CC1=CC=CC=C1&&&
NS(=O)(=O)C1=CC=C(N2N=C(C3=CN=C=N3)CC2(O)C(F)(F)F)C=C1&&&
CCCCCC&C=C&CCC&C=C&CCC(O)CCCC1=CC=C(C(=O)O)C(O)=C1&&&
CCC&CN&ClC1=CC(C2(C3=CC=C(Cl)C=C3)OCC(C3CCCN3)O2)=CC=C1&&&
CC#CCNC(=O)C(N)CC&CC&C1=CC=CC=C1&CN&CC(N)=O&&&
CC&CC&CC&CC&CC&CC&CC&CN&C1=C[NH]C=N1&CC&C1CCCCC1^C1=CNCNC1&&C=O&&CN&C=O&CN&&
CC&CC&CN&N&CN&CC^CN^C&C&CF&C=O&&CF&CC&CF^C1=CC=CC=C1&&&C1=CSCC1&CC&C^CC^C=O&&&&CO^CO&CC&CO&CO&&&
C=C&CC&C1=C2COC(C3=CC=CC=C3)OC2CC2=C1N(C1=CC=CC=C1)N=C2&CC&O=CO^CCl&&&CC&&
CC&CC&NN1C(=O)OC2COC(=O)C=CCCCCCC(=O)CC21&CC&&CC&CO^CO^CC^C1CCOCC1&&CC^CC&&CN&CN^CC^CC^N^CO^C&&C^CN&&&C=C&CC&&CN^CC^CC&CO&&CC&C1=CC=CC=C1&CO&C1=CC2=CC=CN=C2C=C1&&&&&&&
CO&CO&C1=CC=CC=C1&CC&C1=CC=CC=C1&CC&CC^CF^O=C1NCC(=O)N2CC(=CC3=CC=CC=C3)CC12&&&CCl&&&
CC1=C(C2=CC=CC(O)=C2)C(=O)OC2=CC(O)=CC=C12&CO&CC=O&CN&NC1=CC=CN=C1&&&
N#CC1CCCN1C(=O)CNC(=O)C1=CC=C2C=CC=CC2=C1&&&
CC&CN&N&CN&CC^CN&&CC1=CC=C(C2=NOC3=C2CCCC3)C(C)=C1&&&
CO&CO&C&C=O&&CC^C1=CC=CC=C1&CO&&CC^C=C&CC&C1=CC=CC=C1&CO&&CO^CO&&&
COC(=O)C(O)=CC=O&CC&C1=CC=CC=C1&CBr&&CBr&&
CC&CC&CC&CN&N&CN&CC^CN^CC&CC&CC&C1CCCCC1&&&CC&CC&CC&C1=CC=CC=C1&&&
CO&CO&C1=CCCCCCCCCC=COC2CC3=C4C=CC(=CC4=CC=C3O2)NCC=C1&CC&&CC&CO&CO&CO^CO^CC&&&CC&CN^N^C=O^CN&&C=O&CN&CC&&&CC&CO^CO^CC^C&&C=O^CC&&CC&C=O&&&&
CC&CC&CC&NC=O&CN&CC&O=C1C=CC=C[NH]1&CC&&CC^C^CN^CC&O=CN1CCOCC1&&CC&&&&
CC&C&CN&CN^CC^C&C&C=O&C=O&&CO&CN^CO&CN&C&C&CC&CC&&CC^CC^CC&CC^C1=CC=CC=C1&C&&&&&CO&&CC^C&C=O&&CO^CO&C1CCOCC1&CC&&C1COPOC1^P&O=P&&OP^CO&CC&C1CCOC1&CN&C1=C[NH]C=N1^CO^C1=CNC=NC1&&CO^C1=NCC=NC1&&&CN&&C=O&&
COC1=CC=CC=C1NC1=NC2=CC=CC=C2C(=O)O1&&&
CC&CC&C1=CC=C(CN2CCC3=C2N=CS3)C=C1&CC&NC=O&&&
CC(N)=O&CN&C1=CC=C(N2N=CC(C3=CC=NC(NCC4=CC=CN=C4)=C3)=C2C2=CC=NC=C2)C=C1&CC&&&
C=N&C1=NNOC1&CC&CC&CN&C1CNCCN1&&&
CO&CO&C1=CC=CC=C1&CO&CO^CC&&C&C=O&&CC^C1=CNC=CC1&CC&&CC&CC^C^CC^C=O&C1=CC=CC=C1&&CO^CC&&&C=C&CC&C&C=O&&CC^C1=CC=CC=C1&CF&&&
O=C1Cl)N2CCCCC12&CC&CO&CO&C1=CC=CC=C1&CF&&&
CC(=O)C1=C(O)C(C=O)=C(O)OC1=O&CN&CN&CCC&CN&CN&O=CCCC1=C[NH]C2=CC=CC=C12&CN&CN&O=CCCC1=C[NH]C2=CC=CC=C12&CN&CN&O=C(O)CCC1=CN=C2C=CC=CC2=C1&&&
O=C(C1=CC=C(Br)O1)N1CCN(S(=O)(=O)C2=CC=CC3=CC=CN=C23)CC1&&&
CC&CC&CC&C&CC&&CN^O=C1NC(=O)C2(CCCC3=CC=CC=C32)N1&&&
CCC1=CC=C2C(=C1)C(C)=C(C(=O)NC(C=O)CC)N2C(=O)C1=CC=C(Cl)C=C1&&&
CC1CCCCC1N=C(NC#N)NC1=CC=CC2=CN=CC=C12&&&
CO&CO&O=C1N=C2C(=CC3=C(N=C4C=CC=CN43)N2CC2=CC=CC=C2)C(=O)[NH]1&CN&&CCl&&
CO&CO&NS(=O)(=O)C1=NN=C(NC=O)S1&&&
CC1=NC(C2CC2)=C(C)C(N2CC3CN(CC4=CC=CC(F)=C4F)CC3C2)=N1&&&
CC&CC&C&C=O&&CC^C&CCC(=O)C(C)C&&CC^CC^CC^C1=CC=CC=C1&O=C1C=CC2=CC=CC=C2O1&CC&CO&C^CO&&C=O&&&&CC^C&CCC&&CC&&
C#N&CC&C1=CC=CC=C1&CBr&&CC^C#N&&&
CC&O=C1C(NC2=CC=CC=C2)=C(NC2=CC=CN=C2)C1=O&CO&&CBr&&
C=C&CC&CN&CN&CC&CN&N&CN&CC^CN^C1=CC=CC=C1&C1=CC=CC=C1&&&&&
CN&N#CNC(=N)N&CN&CC&CC&C1=CC=CC=C1&&&
CN&C1CCNC1&CN&C1=CC=NC=C1&CF&&C1=CNC=CC1^C=O&&CC^C^CN^C=O&C1=CC=CC=C1&&CO^CF&&&&CF&&
CC&O=C(NC1=CC=C(NC(=O)C2=CC=CC=C2)C=C1)C1=CC=CN=C1&&&
COC1=CC(C2=CC(=O)N(CCO)C=C2)=CC=C1NC1=NC(N2CCOCC2C)=NC(OC)=N1&&&
CC&CO&CO&CN1C(C2=CSC=C2)=NN=C1C1=CN=CC(C=O)=N1&&&
CN&C1=C[NH]N=C1&CC&CN&C1CCNCC1&C1CNCCOC1&CN&CC&CO&CO&C1=CC=NC=C1&&&
C1=CN=CC(OC2=CC=CC(C3=CN=CN=C3)=C2)=C1&&&
CO&CO&C&C=O&&CC^C(=CC1=CC=CC=C1)CSC1=NN=C(C2=CC=CN=C2)O1&&&
CC&C&CC&CO^C1CCOC1&&C=O&&C1=CC=CC=C1^CC&C1=CC=CC=C1&CF&&CO&&
CC(C)CCCN1C(N)=NC2=C1C(=O)N(C)C(=O)N2C&&&
CC&C1=CCCC=C1&C1=CCCN=C1&CN&CN^C1=CC=CC=C1^CC&&&C1=CC=CC=C1&CF&&&
CO&O=CO&CC&O=C1[NH]C=CC2=C1C1OC3=C4C(=CC=C3)CCC41O2&CN&CC^CO^C1=CC=CC=C1&CO^CC^CCl&&&C&&&CC&&CC&&
CN1CCN(C(=O)C2=CC(CN3CCCN(CC4=CC=CC=C4)CC3)=CC(C(F)(F)F)=C2)CC1&&&
CC&CC&CC&CC&CN&C1=C[NH]N=N1&CC&C&C=O&&CN^CN&CC&C&CC&&CC^CC&&&
COC1=NC(C2=CC=CC=C2)=C(Cl)C=C1C&CN&CC1CCCN1&&&
CC1=CC=C(C)C=C1&CN&CN&CC1=CC=C(C=O)C=C1NC1=NC=NC2=CN=C(N3CCCC3)N=C12&CN&OC1CCNCC1&&&
CC&O=C1[NH]C=NC2=C1C=CC=C2&CN&CC^CC^O=CO&CC&&&C1=CC=CC=C1&CC&C#N&&&
CO&O=CO&CC&CS&CS&C1=CC=C2N=CC=CC2=C1&CC&&CN&&
CO&CO&C1=CC=CC=C1&CO&CO^CO&&CO&CC&CN&CN&CC&C1=CC=CC=C1&CBr&&&
CC&CC&CC&CC&CC&CC&CC&CC&CC&CC&CC&CC&CC&CC&C1=CC=CC=C1&CO&&CO&CO^CO&C1CCOCC1&CC&CO^CO&&&CO&CO&&
NC=O&CN&O=C1C=COC2=CC=CC=C12^CC^CN&C1=CC=CC=C1&O=C1NC(=O)C2C3CCC(C3)C12^CC&&&&C1=CC=CC=C1&&&
CC&CC&CC&CC&C1=CC=CC=C1&CN&CN&C&C=O&&CC^C1=CCOCC1&C=O&&C1=CC=CC=C1^CCl&&&
CO&CO&C1=CC=CC=C1&CN&CN^CBr^O=C1[NH]C=CC2=CC=CC=C12&&&CN&C1=CC=CC=C1&CO&CO^CO^CC&CO&CN&&&C1COCCN1&&&
CO&CC&CN&C1CNCN1&C=C&CC^C=S^C1=COCC1&&&C1=CC=CC=C1&&&
CC&C&C=O&&CC^C1=CC=CC=C1&CN&C1CNCCN1&CN&C&C=O&&CC^C1CCCCC1&CC&C&C=O&&CN^C1CCNCC1&C1COCO1&&&
CC(N)=O&CN&O=C(COC(=O)C1=CC=CC=C1)NN=CC1=CC=CN=C1&CC&&&
CCCCN1C(=O)N2CCC34C5=CC=CC=C5NC3CC(C(=O)OC)(N1C(C)=O)C24&&&
CC&CC&CC1CNC(=O)CNC(=O)C=CCCOC(=O)COC1=O&CC&CC^CC^C&C(C1=CC=CC=C1)=NO&CO&&&&CC^CN&CN&CC&C1CCCCC1&&&
CC&C&CC&&CO&CC^CN&CN&C1=CN=CC=N1&CC&C1=C[NH]C=N1&CC&C1=CC=CC=C1^CC^CF&C1=CC=CC=C1&&&CF&&&
C=C1CC2OC(=O)C(=C)C2CCC2(CO2)C(OC(=O)C2=CC=CC=C2)C1&CC&&CO^CC(=O)O^C&&CC&&CC&&
CC&C1=CC=C(C2=NN(C3=CC=CC=C3)C3(CCOC4=CC=CC=C43)C2)C=C1&CCl&&&
CN&C1=CC=C(CNC2=CC=C3C(C4=CN=C[NH]4)=CN=CC3=C2)C=C1&CCl&&&
CCCCN1C=C(C(=O)CC2=CC=C(O)C=C2)C2=CC=CC=C21&CO&CC^C=C^CO&CC(=O)O&CO&&&&&
CNC&CN&CCC&CN&N&CN&CC=O^CN^CN&CC1=CC=C(F)C=C1&O=C1NC(=O)C2=C(Cl)C(Cl)=CC=C12&&&&&
COCC1=CC(C)=CC(C(CC(=O)O)C(=O)O)=C1&&&
CN&C1=NCCN1&CC&C1CCNCC1&CN&C&C=O&&CN^CN&C1=CSC=C1&&&
CC&CC&CC&CC&CC&CC&CC&CC&CC&CC&CC&CC&C1=CC=NC=C1&CC&CC&C&CN&&CC^CO^CC&&CO&OP&P&O=P&&OP&OP^OP&P&O=P&&OP&OP^OP&P&O=P&&[O-]P&OP^CO&CC&C[NH3+]&[NH4+]&C[NH3+]&&C[NH3+]&C[NH3+]&&
O=CNC1=NC2=N[NH]C=C2C2=NC=NN12&CC&CC^CN^C1=CC=CC=C1&CC^CC^CCl&C1=CC=CC=C1&C1=COC=C1&&&CBr&&&&&
O=CO&CC&CC&C1CSSC1&&&
CO&CO&C1=CC=CC=C1&CC&C&CO&&CC^C&CC&C#N^C[NH3+]&&[NH4+]&O=[NH+][O-]&&C[NH3+]&&
CO&CO&O=C(NC1=NN=C(C2=CC=CO2)S1)C1=CC=C(C2=CC=CC=C2)C=C1&&&
NC(CSCCC(=O)O)C(=O)O&&&
CC&CC&O=C1[NH]C2=C(C=CC=C2C2CCN(CCCSC3=NN=C(C4=CC=CC=C4)N3C3=CC=CC=C3)CC2)[NH]1&CC&&&
C=C&C&CC&&CC^C1CCCC1&C1CCCCC1&CC&&C1CCCCC1^CC&&C1CCCCC1^CC&&CC&C1CCCCC1^C=O&&C^CC&&CC^CO&&&
C=O&C&CC&C=C^CC^CC&C1=CC=CC=C1&C1=CSC=C1&C[NH3+]&CBr&O=[NH+][O-]&&&&&
CN&O=C(NS(=O)(=O)C1=CC=C(NC2CCNCC2)C=C1)C1=CC=C(N2CCN(CC3=C(C4=CC=CC=C4)CCCC3)CC2)C=C1OC1=CC=CC=C1&CCl&&CF&C[NH3+]^O=[NH+][O-]^C&&CC^C&CC^CC&&&&CC&&
CC&CN&O=C(NC1CCCC1)C1=CC=C2C(=C1)SCC(=O)N2CC1=CC=CC=C1&CF&&&
CC&NC1=NC=CC=C1&CC&CC(C)NC=O&CN&C&CC&CC^CC^CC&C&O=CO&CC&&&&CC&&
NC1=NC(C2=CC=CN=C2)=C2N=NN(CC3=CC=C([N+](=O)[O-])C=C3)C2=N1&&&
CC(=O)O&CO&O=C(NC1=CN=CC=N1)NS(=O)(=O)C1=CC(CCNCCC2=C(C3=CC=CN=C3)SC=C2)=CC=C1&CN&&&
CN(C)C(=S)NC(C)(C)C&&&
CC1=C(COC2=CC=C(C(C)NC(=O)N(C)C)C=C2)C(C2=CC=CC=C2)=NO1&&&
CC1=CC=C(C)C(N)=C1&N&CN&CC=O^CN^CN&O=CCC1=CC=C(F)C=C1&CN&CN&C1CCCC1&CN&&&C1CCCC1&&&
CO&CO&C1=CC=CC=C1&C1=CCCN=C1&&&
CC&C1=CC=CC=C1&CS&S&O=S&&O=S&NS^N&CN&CC^CN^C&C1=CNCNC1&CC&CN&&CC&CN&&CC^C=O^C1=CC=CC=C1&&C=O^CF&&&&&
O=S(=O)(NC1=CC=CC=C1)C1=CC=CO1&C[NH3+]&O=[NH+][O-]&&&
CC&O=CO&CO&CC&C1CCOCC1&CN&C1=NNC2(S1)C1=CC=CC=C1C1=CC=CC=C12^CO&&O=CO^CO^CC&O=CO^CO&&CC&O=CO&&&CC&&&
COC1=CC=C(CCNC(=O)C=CC2=CC=C3OCOC3=C2)C=C1&&&
CO&CO&O=C(NCC1=NC2=CC=CN=C2N1CC1=CC=C2OCOC2=C1)C1=CC=CC=C1&&&
CC(CC(C)C)NC(=O)CS&CS&O=C1C2=CC=CC=C2N=CN1CC1=CC=CC=C1&&&
O=C1C2=CC=CC=C2C2=NN=C(C3=CC=CC=C3Cl)C(C3=CC=CC=C3)=C12&&&
CC(N)=O&CC&NC1=C2N=CN(C3OCC(O)C3O)C2=NC=N1&CN&CC1=CC=CC=C1&&&
C=C&C&CC&&CC^CN&C1=CCNCC1&C=O&&CC^C^CO^C=O&&C1=CC=CC=C1&CN^CC&CN&&&CC&CC&C1=CCCCC1&&&
C#N&CC&C1=CC=C(NC2=CC(OC3=CC=CC=C3)=NC=N2)C=C1&CC&FC(F)F^CCl&&&CC^FC(F)F&&&
CC&CN&C1=NNCCC1&CC&C^C=O^C=O&&C1=CC=CC=C1&CN&&CN&C1=NCCS1&C1=CC=CC=C1&CC&&CC&&
CC&CN&C1=CC=C(C23CCNCC2CC2=CC=CC=C23)C=C1&CO&CO^CCl&&&CCl&&
CC1=N[NH]C(C2=CC=C(C3=CC=C4C(=O)NCC4=C3)C=C2)=N1&&&
COC1=CC=C(N)C=C1&CN&C&C=O&&CN^N&CN&&CN^CC&CC1CNS(=O)(=O)C2=C(C=CC=C2Cl)OC1&CN&CCCO&&&
NC(=O)C1=C(N)SC=C1&CN&C&C=O&&CN^NC1=CC=C(OC2=CC=C(O)C=C2)C=C1&CO&CN1CCCCC1&&&
CO&CO&C1=CC=CC=C1&CC&CC&CN&S=C1[NH]C2=CC=CC=C2[NH]1&CF&&&
CC1=CC=C(I)C=C1&CO&CO&CC1=CC=CC=C1&&&
CC&CN&CN&CC(=O)CCC=O&CN&CN&NCCCCC(C=O)CC1=C[NH]C2=CC=CC=C12&CN&CN&O=CCCC(=O)O&CN&CN&CC(C)CCC=O&CN&CN&NC(C=O)CC1=CC=CC=C1&&&
CC&C1=CC=CC=C1&CN&CN^CCl^C1=CN=CN=C1&&&CN&CN&C&CC&C1=CC=CC=C1^CC&&C1=CC=CC=C1&&&
CCOC1=CC=C2N=C(C)[NH]C2=C1&&&
COC1=CC(C2CNC(=O)C3=CC=CC(N)=C3O2)=CC(OC)=C1OC&&&
O=C1NC(=O)C2=C1C1=C([NH]C3=CC=CC=C31)C1=C2C2=CC=CC3=C2N1CCC3&CO&&CC^CO&&&
C=O&C&CC&C1=CC=CC=C1^CC&&C1=CC=CC=C1&CO&&&
CC&C1=CC=C(C2=N[NH]C=N2)C=C1&&&
CC&CO&CO&C1=CC=CC=C1&CC&C=C^CO^C1CSCN1&CO&C=S&CC&&CN^C&CC^C=O^C=O&C&&&&CN^C=O&N&&CN^CN&CN&CC^CN^CC&&&CC&C1CCOC1&&&&&
C=O&C&CC&C1=NCCN1^CN^C1=CC=CC=C1&C1CSCCN1&&&S&O=S&&O=S&&
CCNC=O&CC&C&N=C1C=C2C(=NC3=CC=CC=C3N2C2=CC=CC=C2)C=C1&CBr^CC&&&&
[NH2+]=O&[NH4+]&[NH3+][O-]&&C[NH3+]^C1=CC=CC=C1&CN&C1CNCCN1&CN&C1CCNCC1&CN&CC&C1=CC=CC=C1&CF&&&
CC&C&CC&&CO^CO^CC^C1=CC=CC=C1&C&CO&C=O&CO&&CO^C1=CC=CC=C1&&&C1=CCCC=C1&&&
NC=O&CC&O=C1C2=C(C=C3CCCCC3=C2)C(=O)C2=C1C=CC=C2&CO&&CO&CO^CO^CO^C1CCOCC1&&&CN&&CO&CC^C&CO&&CC^CO&&&
O=C(C(=CC1=CC=CC(C(F)(F)F)=C1)SCC1=CC=C(Cl)C=C1)C1=CC=C(Br)C=C1&&&
CC1=CC=CC(N2C(S)=NC3=C(SCC3)C2=O)=C1&CS&CC1=NC2=CC=CC=C2C(=O)N1N&&&
CO&CO&O=C(NC1=CC=C(S(=O)(=O)NC2=CC=C3OCCOC3=C2)C=C1)C1CC(=O)N(C2=CC=CC=C2)C1&&&
NC=O&CC&C1=CSN=N1&&&
CO&CO&C1=CC=CC=C1&CC&CN&S=C1[NH]C2=CC=CC=C2[NH]1&&&
CO&CO&C1=CC=CC=C1&CC&CN&O=C(C1=N[NH]C2=C1CS(=O)(=O)C1=CC=CC=C12)N1CCOCC1&&&
CCC(O)CC&CO&O=S(=O)(NC1=CC=C(C2CCCCO2)C=C1)C1=CC=CC=C1&CC&CO^CO&&&CO&&
CO&CO&C1=CC=CC=C1&CC&CN^CO^C1=C[NH]N=N1&&&CC&CO&CO&C1=CC=CC=C1&CC&CN&C1CNCN1&CN&C1=CC=CC=C1^C=O^CO&&&CO^CO&&CO^CO&&CO&&&
CC&CN&N&NC=O&CC^CN^C1=CC=C2OC=CC2=C1&C&CC&CC&&&&CC^C1=CN=CN=C1&&&
CO&CO&C1=CC=C(N2CCN(C3=CC=NC4=NC=NN34)CC2)C=C1&CC&&CC&CC&&
CC1=NOC(C)=C1C1=CC=C(C=NO)C=C1&&&
CO&CO&O=C(CC1=CC=CC=C1)NCC1=CC=CN=C1N1CCN(C2=CC=CC=C2)CC1&CC&FC(F)F^CN&&CC(C)(N)C(N)=O^CCl&&&CN&&
CN&C1CCNC1&CC&O=C1N=CC=C[NH]1&CC&C^CN^CC&CC&&CC^NC=O&&CC^CN&C1=CC=CC=C1&C1=CC=CC=C1&CF&CC&&&C#N&&&
CC(C)(C)C(=O)OC(CC1=C[NH]C2=CC=CC=C12)C(O)CN1CCN(C2=CC=CC=C2)CC1&&&
OC1=CC=CC=C1&CO&CCCCCN1C=CN=C1&&&
CC&CO&CO&C&C=O&&CC^C1CO1&CC&C&C=O&&CO^CO&CC&&&
NC=O&CC&O=C(C1=NOC=C1)N1CCCCC1&CC&CO&CO&C1=CC=CC=C1&CF&&CF&&
COC1=CC(OC)=C2C(C3=CC(OC)=C(OC)C(OC)=C3)=CC(C3=CC4=C(C=C3)C(=O)C3=CC=CC=C3N4C)=CC2=C1&CO&CO&CC=O&&&
CN&C1=NCCN1&CC&CC^C1=CC=CC=C1^CC&CN&CC&CN&CO&C&CO&C=O&C1=CC=CC=C1&&CN&&CN&C1=CC=CC=C1&C[NH3+]&[NH4+]&[NH2+]=O&&[NH3+][O-]&&
CC1=C[NH]C2=C1C(=O)N=C(N)[NH]2&CN&NC1=CC=C(C=O)C=N1^CN^CN&CCC1=CC=CC=C1&C&&&CC(Cl)Cl&&CC^C1=CC=C2OC(N3CCCC3)=NC2=C1&&&
COC1=CC(C)=CC(OC)=C1OC&C=C&CC1=NC2=CC(F)=CC=C2O1&&&
C=O&C&CN&CN^CN^CC&CN&CN&CC1=CC=CC=C1&C1CCNCC1&&&CC&CC1=CC=CC=C1&&&
CC&C&CC&C1=CC=CC=C1^CN^CC&C1CCNC1&C1=CC=CC=C1&C=O&CC&&C=O^O=CO&&C1=CC=CC=C1&&CCl&&&
CN&OC1=NC2=CN=CN=C2[NH]1&CN&C1=CCOC1^CC^CC&NC=O&CO&&&O=CO&CC&C1=CC=CC=C1&&&
CN&CC&CC&CC&C1=CC=C2[NH]C=CC2=C1&CC&C1=CC=CC=C1^CC&&C1=NC2=NC=CN2C=C1&CC&C1=CC=CC=C1&CC&CN&C1CCNC1&&&
CC&CC&O=C(NCCC1=CSC(C2=CC=CC=C2)=N1)N1CCCNC(=O)C1&CCl&&CF&&
CCOC(=O)C(=O)C(CCC1=CC=CC=C1)NC(=O)C1=CC=C(C2=CC=CC=C2C(=O)O)C=C1&&&
CCl&C1=CC=C(CC2CCN(CC3=CC=CC=C3)CC2)C=C1&&&
NC(=O)C1=NC=CN=C1N&CN&C1=CC=CC=C1^CC^CC&NC=O&C&CN&FCF&CC&&CF^C1=CC=CC=C1&&&&&
CC1=CC=C2N=C3NC(=O)CNC3=NC2=C1&CN&CC1=CC=NC=C1&&&
CO&CO&C1=CC=CC=C1&CO&CO^C1=CCNCC1&&CC&&CC&CN^C&C=O&&CN^CN&C1=CC=CC=C1&CBr&&&
CCOC=CC(=O)OCC&CC&O=C(C=CC1=CC=CC=C1)C1=CC=CC=C1&CO&CO&&&
CO&CO&C1=CC=CC=C1&CC&O=C1C=CN(O)C(=O)[NH]1^CO^CO&&&&&
CC&CC&CC&CC&CS&CS&C1=CN=CN=C1&CCl&&CC^C&C=O&&CN^CN&C1=CC=CC=C1&CCl&&&
CN&O=C1C=C2CCC3C4CCCC4CC(=O)C3C2CC1&CO&&CC&CC^FC(F)F&&&
CC&O=C1C=CC2(CCCC2)C2C3CC(CC4CCCC42)C13&CC&CO^CO&&&&
O=C(NN=CC1=CC2=C(C=C1Br)OCO2)C1=CC=NC=C1&&&
CC&CC&C1=CC=CC=C1&CC&CO^C1=CCOC=C1^CO&C=O&C&&C1=CCCCC1^C=O&&&&CC^C&CN&CN^CC^C&C1=CC=CC=C1&C=O&&&&CC^C1=CC=NC=C1&&&
CC&O=C1CCN(C(=O)C2=CC3=CC=CC=C3[NH]2)C2=CC=CC=C12&CCl&&CCl&&
CC&C1=CC=NC=C1&CN&C1CNCCN1^C1=CCCC=C1^CN&CCl&CC&&&C1=CC=CC=C1&CF&&C1COCO1&&
CC1=CC=C([SH](=O)=O)S1&NS&N&CN&&CN^CC=O&CO&CO&CC=O&CN&NC1=CC=C2[NH]C(=O)[NH]C2=C1&&&
C=O&C&CO&&CC^CC&CC&CC&CC&CC&CC&CC&CC&CC&CO&CO&C1=CC=CC=C1&CC&C=C&CC&C1=NCCO1&C1=CC=CC=C1&&&
CO&CO&O=C(CSC1=NN=C(NC2=CC=C(OC3=CC=NC4=CC=CC=C34)C=C2)S1)NC1CCCC1&CC&&CO^CO&&&
CO&CO&C1=CC=CC=C1&CC&O=C1OCC2CC3=CC4=C(C=C3CC12)OCO4^CO^CO&CO^CO^NC(=O)O&&&&&CN&CC&CC&CC&CC&NC=O&CN&CC&CO&&&
CCC&CS&CS&CC&CN&CN&C&C=O&&CO^CN1N=C(O)C2=CC=C(C3=CC=CC=C3)N=C21&&&
CCN(CC)C(=O)COC=O&CC&O=C1C=C(C2=CC=CC=C2)N=C2SC=CN12&CF&&CCl&CC&&
O=C(CSC1=NN=C(C2=CC=CC=C2)O1)NC1=CC=C2CCCC2=C1&&&
CO&CO&S=C(NCCC1=CC=CC=C1)NCC1=CC=CC=C1&CC&CC(C)C^CO&&CO&&&
CC(N)=O&CN&C1=CC=C(COC2=CC=C(CN3CCC(C4=NC5=CC=CC=C5[NH]4)CC3)C=C2)C=C1&&&
CC1CC(N)CN1C1=NC2=C(C=C1F)C(=O)C(C(=O)O)=CN2C1CC1&&&
CO&CO&O=C(NC1=CC=CC=C1C1=C[NH]N=C1)C1=NC=CN=C1&CCl&&&
CC&O=C(NC1=CC=NN1C1CCN(CC2=CC=C3OCOC3=C2)CC1)C1=CON=C1&CC&&&
CC&O=C1CCCC2=C1C=CC=C2&CC&C#N^CC&&&C^CC&&CC&&
CO&C1=CC2=CC(=C1)CCC1=CC=C(C=C1)OC1=CC=CC(=C1)CCC1=CC=C(C=C1)S2&CO&&CO&CO&&
CN&CC&CC&CC&C&CN&NC=O^CC^CC&C&O=CN1CCSC1&C=O&CC&&CC^C&C1=CC=CC=C1&CN&&&&CC^CC&C1=CC=CC=C1&&&
N=C(N)N&CN&O=S(=O)(C1=CC=CC=N1)N1CCC2=CC=CC=C2C1&CCl&&&
CC&C&CC&&CN^CN&CC&C&CO&&CC^CO&CO&C1=CC2C3CC4CC2C(C1)C4C3&CC&&CC^CO^CC&&C^C1CC1^CN&&&&C=O&&
CN1C(=O)C2=CC(N)=CC(NC(=O)COC3=CC=C(Cl)C=C3)=C2N1CC1=CC=C(Cl)C=C1Cl&&&
CC(=O)NC(C)(C)C&CC&C(CCN1CCCCC1)=C(C1=CC=CC=C1)C1=CC=CC=C1&CO&&CCl&CCl&&
O=[N+]([O-])C1=CC=C(CSC2=C(C3=CC=CS3)[NH]C3=CC=CC=C23)C=C1&&&
CO&CO&C1=CC=CC=C1&CC&C1=CC=C2C(=C1)SC1=CN=CN12&CC&C1=CSC=C1&&&
CC&C=C&CC&C1CCCCC1&CO&&CC&C1CCCCC1^CC&&C1CCCCC1^C1CCCC1&CC&&CC^C^CC^C=O&&&&CO&&
CC&CC&CC&CC&CC&CC&CC&CC&CC&CC&CC&CC&CC&O=CO&CO&C1CCC2OCCC2C1&&&
CC&C&CCC&&CC^CC1CNC(=O)CNC(=O)CC(=O)CNC(=O)CNC(=O)CN1&CC&CC^CC^C1=CC=CC=C1&CC^CC&&C1=CC=CC=C1&CC^CC&&C1=CC=CC=C1&CC^CN&&C1=CC=C2[NH]C=CC2=C1&&&&&
CN(C)[SH](=O)=O&CS&O=C1CSC(C2=CC=CC=C2)N1C1=CC=CC=C1&CCl&&&
CCCN1C=C(C2=C(C3=N[NH]N=N3)C(=O)N(C3=CC=CC=C3)C2)C2=CC=CC=C21&&&
CC&CC&C1=CC=CC=C1&CN&CN&C&C=O&&CC^C1=CCNC=C1&C=O&&C1=CCCCC1^CC&&&
CC&CN&N&CN&CC^CN&&CCC&CN&N&CN&O=CC1=CC=C2SN=NC2=C1^CN&&O=CCC1=CC=CC(F)=C1&CN&CN&C1CCCCC1&&&
CCC(=O)N1N=C(C2=CC=CS2)OC1=O&&&
CC&O=C(NCCC1=CC=CC=C1)C(=O)NCC1OCCN1S(=O)(=O)C1=CC=CS1&&&
CC&CC&C1=CC=CC=C1&CN&CN&C&C=O&&CN^CN&CC&C&CN&CN^CC^C&C1=CC=CC=C1&C=O&&&&CC^C&CC&&CC^CC&&&
CC(=O)OC1=CC=C2C(=C1)C(C(=O)NCC1CN(C)CCC1C1=CC=CC=C1)=C(C)N2C&&&
COC1=CC2=C(C=C1OC)C(C(O)C1=CC=C(F)C=C1)NCC2&CN&O=CC1=CC=NC=C1&&&
CC12CCC3C4=CC=C(O)C=C4CCC3C1CCC2O&&&
C=O&C1=CCNC1&CCl&&CCl&C=O&CN^C1=CC=CC=C1&CC&C1=CC=CC=C1&&&
CCC&CO&O=CC1=CC=C(O)C=C1&CN&NC1=CN=CC(OC2=CN=CC(F)=C2)=N1&&&
CC&C1=CC=CC=C1&CS&N[SH](=O)=O&CN&C1=CC=C2C(=C1)CCN1CCCCC21&&&
C=CCNC(=O)C=CC1=CC=C(SC)C=C1&&&
CC&CC&CC&CC&CC&CC&CC&CC&C&C=N&&CC^O=C1C=C[NH]C2=CC=CC=C12&CO&&&
O=[NH+][O-]&C[NH3+]&O=S(=O)(NC1=CC=C(S(=O)C2=CC=CC=C2)C=C1)C1=CC=CC=C1&&&
CN&O=C1[NH]C(O)=NC2=CC=CC=C12&CC&CN&NC=O&CC&C1=CC=CC=C1&CBr&&&
CN1C=CC2=C(N)C=CC(C(=O)NC3CC(C)(F)C3)=C21&&&
CCCCCCC=CCCCCCCCCC1=CN(C2COC(COP(=O)([O-])OCC[N+](C)(C)C)(C3=CC=CC=C3)O2)C(=O)[NH]C1=O&&&
CC(C)CC=O&CN&CN^CN^O=CC(CC1=CC=C(Cl)C=C1)C(O)C(=O)NO&CN&&&CC&CN&NC1=CC=CC=C1&&&
CO&CO&CC&NC=O&N&CN&&CN^CC&O=C1NCCCOC2=CC=CC=C12&CN&NC(N)=O^CN^CN&C^CC^C1=CC=CC=C1&CC&&&CO&&CC^CO&CO&&&&&
NC1=CC=C2[NH]C(C=O)=CC2=C1&CN&C1=CC2=CC3=C(OCO3)C3=C2C(=C1)NCC3&&&
CC1=CC=C(N)C=C1Cl&CN&N#CC1=CC(F)=CC=C1CC(C=O)(C(N)=O)C1=CC=CC=C1&&&
C#CC&CC&O=C1OCC2COCCC12&CN&CNC^CC&&&&
CCCCCCCCOC1=C(NC(=O)C2=CC=CC=C2)C=CC=C1OC&&&
CO&CO&C1=CC=CC=C1&CC&O=C1COC2=CC=CC=C12^CO^CO&CO&&CO&&&&
CC&C&CC&CC^CC^C&C1=CC=CC=C1&CO&&&&CC^CC&C&CN&&CC^CC&C1=CC=CC=C1&CF&&C1CCOC1&&
CBr&C&CC&CO^CC^CO&CC&C1=CN=CN=C1&C1=CC=NC=C1&CC&&&C1=CON=C1&&&
CN&C1=NC2=C(C=N1)N=CN2C1CCCO1&CBr&&CC^COP(=O)(O)OP(=O)(O)OP(=O)(O)OP(=O)(O)OP(=O)(O)OP(=O)(O)O&&&
CCC1=NC2=C(C3=CC=CC=C3)C=C(C3=CC=CC=C3)N=C2N1CC&&&
CC&CC&O=C1CC2SC=CN12&CC&O=CO^CN^CO&NC(=O)O&CO&CO&NO&C1CCNC1&&&CC&&&
CN&N&CN&CC=O^CN^CN&CCC=O&CN&CN&CC1=CC=CC=C1&NC1=CC=CC=C1Cl&&&&&
CN(CC(=O)NC1=CC=C(F)C(C(F)(F)F)=C1)C(=O)C1=CC=C2SCC(=O)N(CC3=CC=CC(F)=C3)C2=C1&&&
CC(=O)C1=CN=C2C=CC(C3=CC(F)=C(O)C(Cl)=C3)=CC2=C1NC1CCC(CN(C)C)CC1&&&
C=O&C&CO&CO^CC^CC1=CC([N+](=O)[O-])=CC2=C1N=C(O)C(=O)[NH]2&C1CCCC1&&&&&
CC&C1CCNCC1&NS&S&O=S&&O=S&CS^CC&C1=CC=CC=C1&CN&CN&C&C=O&&CC^C1=CCCC=C1&CO&&C1=CC=CC=C1&&
CCC1=CC(OCC(=O)NC2=NC(C3=CC=CC=C3)=CS2)=CC(OC(C)=O)=C1&&&
CC&CN&N&CN&CC^CN^C1=CC=CC=C1&C1=NC=NC=N1&CC&CN&C^CC^CN^CN^CF&C&CC&N&&CF^CF&CN&CN&&CF&CF&CN&&&CF&&&&&&
CC&O=C(COC1=CC=CC=C1)NN=CC1=CC=CN=C1&CCl&&&
CC(C)C&CO&CO&O=CC1=C(C2=CC=CC=C2)N=C2[NH]C3=CC=CC=C3N12&&&
O=C(C1=NC2=C(C=CC(F)=C2C2=CC=CC=C2)[NH]1)N1CC(C2=CC=C(C=CC3=CC=CC=C3)C=C2)C1&&&
CC&C&O=C1COCN1CCN1C=C(SC2=CC=CC=C2)C2=CC=CC=C21&CS^CC^N[SH](=O)=O&&&&&
O=C1C=CC(=O)C(C2=CC=CC=C2)=C1&CC&C1=CC=CC=C1^CC&&C1=CC=CC=C1^CN&&C1=CC=CC=C1&&&
O=C(O)N1CCC2(CC1)C1=CC=CC=C1C1=NN=CN12&CO&CC^CC^C1=CC=C2OCOC2=C1&CC&&&C1=CC=NC=C1&&&
CCCN1C=C(C2(C(=O)O)CCCN2C(=O)CCCC2=CC=CC=C2)C=N1&&&
CC&CC&CC&CC&CC&CC&CC&CC&CC&CO&CO&CC&C1COC1&CC&CO&OP&P&O=P&&[O-]P&OP^CO&CC&C[NH3+]&[NH4+]&C[NH3+]&&C[NH3+]&C[NH3+]^CC&&&
CC&O=C(OC1=CC=CC=C1)C1=CC=CC2=C1SC1=C(N3C=CN=C3)N=CN=C1N2&CC&&CCl&&
CC&C&C=N&NN^CC^CN&C1=COC=C1&C1=CC=CC=C1&&&C[NH3+]&[NH4+]^CCl^[NH2+]=O&&C[NH3+]&[NH3+][O-]^[NH4+]&&&[NH2+]=O&&[NH3+][O-]&&
CN&CC&C1=CC=CC=C1&CC&C1=CC=CC=C1&CC&C&C=O&&CN^CN&CC&CO&CO&CC&CO&CO&CC&CO&CO&CC&CO&CO&CC&CO&CO&C1=CC=CC=C1&CC&C1=CC=CC=C1&&&
COC1=CC=CC2=C1C1=CC=C(N)C=C1C(C)(C)O2&CN&CC&C1CCCCC1&CN&CN&CC=O&&&
C=O&C&CC&C1=CC=CC=C1^CN^CCl&C1COCCN1&&CS&&S&O=S&&O=S&NS^CN&CC&CC&C1=CCNCC1&CN&C1=CC=NC=C1&&&
CO&CO&C1=CCCC=C1&CO&CO^C1=CC=NC=C1^C1CCNCC1&CN&CN&CN^CC&&C1=CC=CC=C1&C1=CSC=C1&CCl&&&&CCl&&
O=C(CSC1=NC2=CC=CC=C2S1)N1CCCCC1&&&
CCOC(=O)C1=CN=C2C=CC=CC2=C1NC1=CC=CC=C1C&&&
CC&C&CC&&CO&CC^C1CCOCC1&CO&&C1CCCC1^CO&&C1CO1&C1CCCCC1^CC&&CO&C1CCCCC1^CC&&CO&CC&C1CCCCC1^C&CC&&CC^CO&&&
CC1=CC=C(C2=CN(CCNS(C)(=O)=O)N=N2)C=C1&&&
CO&CO&N=C1C2=C(N=CN1C1=CC=CC=C1)N(C1=CC=CC=C1)C(C1=CC=CC=C1)(C1=CC=CC=C1)C(C(=O)NCC1=CC=CC=C1)C2&CS&N[SH](=O)=O^CS&&N[SH](=O)=O&&&
NNC=O&CC&CO&CO&C1=CC=C2C=CC=CC2=C1&&&
COC1=CC=C2C(=O)CC(C3=CC=C(OCCCCN4C=CN=C4)C=C3)OC2=C1&&&
CCC(C)=NO&&&
CC&CO&O=CC1=CC=C(O)C(O)=C1&CO&CO^CO^CC1=CC(=O)N2N=C(C3CCCCC3)SC2=N1&CC^CO&&&&CC&&&
CO&CO&O=CC1=C(CC2=CC=CC=C2)C(=O)C2=C(O)C=CC=C2O1&&&
O=C(CC1=CC=CC=C1)NC1=CC=CC2=NON=C12&CO&OC(F)(F)F&&&
CN&C&CC&CC^CC^C&CC&C=O&C1=CC=CC=C1&&CN^CF&C1CNCCN1&&CF^C1=NN=C[NH]1&&CF^CC&&&CC&C1=CN=CN=C1&&&
O=CC1=CC=C(N2C=NN=N2)C=C1&&&
CC&CO&CO&C1=CC=CC=C1&CC&C#C&CC&C1=CC=CC=C1&CC&CC&C&CO&&CC^C^CC^C=O&C&&CO^CF&&&&CF&CF&&
CC&CC&CC&C&CO&&CC^C&CN&CN^CC^C&C&C=O&C=O&&CC&CN^C&CN&CC&C&CC^CN^CC&CC&NS&CC^CC^CN&S&CC&C&CN&O=S&CN&C=O&C&&O=S^C=N&&CN^CN&&CS^CN&CN&C&CN&&&C&CN&C&C=N&C&CN&&CN^CC&&CN&&CC^CC&&&&C&C=O&&CN^CN&C&CC&CO^CC&&C&C=O&&CN^CN&C&CC&CC^CC^C1=CC=CC=C1&C&&&CN&&C=O&&
CC&C1=CC=CC=C1&CC&C1=NON=C1&CN&&&
CC(C)C&CO&CO&C&C=O&&CN^CN&CC&CN&NCCCC1=CN=C(NC2=CC=CC(Cl)=C2)C2=CC3=CC=CC=C3N=C12&&&
COC1=C(C)C(=O)C2=C(CN3C(=O)C4CC5=C(C(=O)C(OC)=CC=C5)C(C3C2)N4C)C1=O&CC&CO&CO&CC=O&&&
CC&CC&C1=CSC=C1&C1=CNC=NC1&C=O&&CN^C1CNCCNC1&CN&C&C=O&&CC^CC&&&
C=CCC12CN3CC(CN(C1)C3C1=CC=CC(C)=C1C)C2=O&&&
CCC1=CC=C(OC)C(OC)=C1&CN&CN&CC1=C(C=O)C(C2=CC=CC(O)=C2)N2C(=N1)C(=O)[NH]C2=O&&&
CO&CO&C&C=O&&CC^C1=CC=CC=C1&CC&C&C=N&NO^CC&&C1=CC=NC=C1&&&
CCCCN&CN&C1CCNCC1&CC&&CC&&
CN(C)CC1(C2=CC=CC=C2)CCC(O)(C(=O)NCC2=CC=C(Cl)C(Cl)=C2)CC1&&&
C=O&C&CO&&CC^CC&CC&CC&CN&N&CN&CC^CN^CC&C1=CC=CC=C1&C&&&C=O&&CO&&
CN&CC&CC&CC&CC&C&CN&NC(=O)O^CC^CO&NC=O&CC&CN&C1=CC=CC=C1&C&&&CC&CC^CC^C1=CC=C2[NH]C=CC2=C1&NC=O&&&CN&C&CC&CC^CC^C1=CC=C2[NH]C=CC2=C1&O=CO&&&CO&CC&C1=CC=CC=C1&&&
NC1=NC(=O)N(C2OC(C(O)C(O)C(O)CO)C(O)C2O)C=C1&&&
CC&O=C1C=COC2=C1C=CC=C2&CO&&CC^O=CO^CO&&CO&CC&C1=CC=CC=C1&CC&CO&CO&C1=CC=CC=C1&CC&CC^C[NH3+]^O=CO&O=[NH+][O-]&&&&&
CO&CO&C1=CC=CC=C1&CC&CN&C1=C[NH]N=N1&CC&C&C=O&&CC^C1=CC=C2OC=CC2=C1&CO&CO&&&
CC&CC&CC&CN&N&CN&CC^CN&&C1=CC=CC=C1&CO&CO&C1=CC=CC=C1&CC&C=C&CC&O=CO&&&
CC&CO&O=CO&CC&C1=CN=C(N2C=CC=C2)N=C1&CC&&CC&CC&CC&CF&&
CC1=NC2=C1C1=CC=CC=C1C=C2C&&&
CO&CO&C1=CC=CC=C1&CC&CC&CN&CN&C&C=O&&CC^CS&CS&C1=NN=CO1&CC&C1=CC=CC=C1&CN&CN&C&CC&&C=O&&
CN(C)C1=CC=C(C=NNC(=O)C2=C[NH]C3=CC(Cl)=CC=C3C2=O)C=C1&&&
C=O&C&CN&CN^CC^C1=CC=CC=C1&C1=CC=CC=C1&CCl&CN&&CC^C1CCNCC1&C&CC&CF&CO&&CF&&&CF&&
O=S&S&O=S&&CS^C1=CC=NC=C1^CS^CC&C1=CSC=C1&C1=CC=CC=C1&CF&CF&&&&&
CO&CO&C1=CC=NC=C1&CCl&&&
C=C(C)C(N)=O&CN&O=C(CN1CCC2=CC=CC=C2C1)NC1=CC=CC=N1&CO&CO^CO&&CO&&&
CC&CC&CN&C1=CNCNC1&C=O&&CN^CC^C=O^CC&&C1=C[NH]C=C1&&CC&C1=CC=CC=C1&CF&&&
CN&CN&C&C=S&&CN^C1=NNCC1&CC&C1=CC=CC=C1^CC&&C1=CC=CC=C1&CF&&&
COC1=CC=CC=C1C12CCN(C)CC1CC1=C(C=C(O)C(OC)=C1)C2&&&
CC1=CC=C(C2=CC=C3C(N(C)CCN(C)C)=CC(F)=NC3=N2)C=C1&&&
CC(=O)O&CC&O=C(NCC1=NC2=CC=CC=C2[NH]1)NC1=CC=CC(C2=CC=CC=C2)=C1&&&
CC&O=C(CN1C(=O)C2=CC=CC=C2S1(=O)=O)NC1=CC=C2N=C(N3CCNCC3)N(CC3=CC=CC=C3)C(=O)C2=C1&CN&&CF&&
CC(C)(C)OC(=O)NC(C=O)CN(CCNC(=O)CC(N)CCCCN)C(=O)C(N)CCCCN&&&
CC(=O)N1CC(C(=O)O)C(C(=O)NCC2=CC=CC=C2F)C1&&&
CO&CO&C1=CC=CC=C1&CC&C=C1OC2=CC=CC=C2C2=CC=C3NC(C)C=CC3=C12&CC&&CC&CC&&
COC1=CC2=C(C=C1OC)C1=NOC(CN3CCCCC3)C1CN2C(=O)OC&&&
CC&O=CNC1=NC2=CC=CC=C2S1&CC&CC&CC&C1=CSC=C1&&&
CCOC1=CC=C(C2=NC(CN3CCN=C3SCC3=CC=CC(F)=C3)=C(C)O2)C=C1&&&
CCCN(C(=O)NC1=CC=CC=C1)N(CCCl)C1=NC(Cl)=CC(C)=N1&&&
CC&C1=CC=CC=C1&CC&&CC^C&C=O&&CC^C1=CC=CC=C1&CC&C1=CC=CC=C1^C[NH3+]^CF&[NH4+]&&CC^[NH2+]=O&C&&[NH3+][O-]^C=O&&&&CN^C1CNCCN1&CN&&&
CN&CN&CC&C&CO&&CC^C&CC&C1=CC=CC=C1^CN^CCl&C1=CC=C2[NH+]=CN=CC2=C1&&CCl^[NH3+][O-]&&&&&
CC=O&CN&CC12CCCN1C(=O)C([N-][N+]#N)N=C2C1=CC=C(N)C=C1&&&
CN&C&CC&CC^CC^CC&O=CO&NC=O&&&CN&C&CC&CS^CC^CS&NC=O&CC&CN&C1=CC=CC=C1&CC&CC&CC&C&C1=CC=CC=C1&FCF&&&&CF&&
CC&O=C1C=C(OC2=CC=CC=C2)C=C(C2=CC=CC=C2)O1&CF&&C[NH3+]^O=[NH+][O-]&&&
CS&O=[SH](=O)N1C=CC2=CC=CC=C21&CC&NC1=NC=NC=C1&CN&C1=CC=NC=C1&&&
CCC1=CC=C2OC(C(=O)NC(C)C3=CC=CC=C3)=CC(=O)C2=C1&&&
CCC(C)C1=CC2=CC=CC(C(C)(C)C)=C2NC1=O&&&
CC&C1=COC=C1&CC&C=C^CC^C&&&CS&CS^CC^CC&C&C1=CC=CC=C1&C=O&CCl&&CC&&C1=CC=CC=C1&CCl&&&
CCl&C1=CC=C(C2=NC(NCC3=CC=CN=C3)=CC(N3CCNCC3)=N2)C=C1&CC&C^CCl^FCF&&&&CF&&
CC&CN&CN&C&C=O&&CC^O=C1C(Cl)=CN=C2SCCN21&&&
CO&CO&C1=CC=CC=C1&CO&CO&CC&CO&CO&C&C=O&&CC^C1=CC=CC=C1&CC&C^CN^C=O&N&&CO^CN&&&&CN&&
CO&S=C1[NH]N=C(C2=CC=NC=C2)N1C1=CC=CC=C1&&&
CC&C1=CN=CN=C1&CC&&CN^CN&C&C=O&&CN^CN&C1=CC=CC=C1&C1=CNCC1&CC&C^CN^C=O&CC&&CN^C&N&CO&CN&&CC&CN^C1=CC=CC=C1&&&&&
CCC1=CSC=C1&CN&CN&NC1=CC=CC=C1N&&&
CC&C&CO&&CC^C&CN&&CC^C&C=O&&CN^CN&CC&C&C=O&&CN^CN&C1=CC=CC=C1&&&
CN&C&C=S&&CN^NN&C=N&C1CCNC1&C=O&&NN^C=N^C1=CC=CC=C1^CC&&&C1=CC=CC=C1&CCl&&&
CC(C)(C)C1=CC=C(C2=NN=C(NC3=CC=CC(Cl)=C3)O2)C=C1&&&
CN&O=C(C1=CC=N[NH]1)N1CCC2(CC1)CCN(C1=CSC=N1)C(=O)O2&&&
CN&CN&C&CC&&CC^C&C=O&&CN^CN&C&CC&C^CC^C=O&C1CCCCC1&&CN&&C1CCNC1&CC&C1=C[NH]C=N1&CC&C1=CC=CC=C1&&&
COC1=CC=C(C)C=C1&C=C&CC1=NN=C(C)O1&CN&NC1=CC=C([N+](=O)[O-])C=C1&&&
NC=O&CN&CC^CC^C1=CC=CC=C1&C&CCl&O=S1(=O)CCCC1&&&&CO^CO&C1=CC=CC=C1&CF&&&
CC&CC&C1=CC=CC=C1&CC&C1=NN=CS1^CO^CN&&CO^CN&CO&C&CC&C=O&C1=CC=CC=C1&&CC&&CO&CO&C1=CC=CC=C1&CCl&&&
COC1=CC(CCC(=O)OC2=CC=CC(F)=C2OC(=O)C2=CC=CC=C2)=CC(OC)=C1&&&
C=C&C&CC&&CC^C1CCCC1&C1CCCCC1&CC&C^CC^C=O&&C1CCCCC1&CN^C1CCCCC1&CN&CC&CC&&CC^CC&&C1CCCCC1^CO&CO&&&CO^C^C&CC&C=O&&CC&CC&&CC&CC&CO&CO&C1=CC=CC=C1&CC&C=C^CO^CC&CO&C&&&C=O&&CO^CO&&&
CS&O=C1C=C[NH]C(S)=N1&CC&C^CC^CC&C#N&&CC&&C1=CC=CC=C1&CCl&&CCl&&
O=C(NC1=CC=C2N=C(NC(=O)C3=CC=CC=C3)SC2=C1)C1=CC=CC=C1&CCl&&&
CCC(C)(C)C&CC&O=C1CNC(=S)N2CC(C#CC3CC3)N=C12&&&
CC1=CC=C2C(=C1)CCN1N=C(C)C(C)=C21&&&
CC&CO&CO&CCC1=CC(C=O)=C(O)C=C1O&CO&CC^CO&&CC1=CC(C(=O)O)=CC=C1&&&
C=C&C1CCOC1&C=O&&CC^CC^CC^CC&C1=CC=CC=C1&C&&&C=O&&CO^CO&&&
CO&CO&NS(=O)(=O)C1=NN2CC(O)COC2=C1C=O&CC&CO&&&
CO&CO&O=C1[NH]C(=O)C2=C(N=C3[NH]C=CN32)[NH]1&CC&CN^CN^CN&&CN^CC&&&CO&&&
CC&C1=CNCN=C1&CC&&C1=N[NH]C=N1^CS&CS&CC&C1=C[NH]C=N1&CC&C1=CC=CC=C1^CN&&&&
NC=O&CN&CC^CC^O=C1C=C[NH]C2=CC=CC=C12&C1=CC=CC=C1&CN&CCl&C1=CC=CC=C1^CC&CC&&O=CO&CN&&&O=C1NC(=O)C2=CC=CC=C12&&&
O=CO&CC&C1=CSC(C2=NCCS2)=C1&&&
CC&CN&C1=CNCCC1&CC&C^C=O^C=O&&C1=CC=CC=C1&CO^CF&&&&C1=NCCN=C1^C1=CC=CC=C1&&&
C=O&C1CCOCC1&C1=CC=CC=C1&CC^C1=CC=CC=C1^CN&C1=CCNCC1&C1COCCN1&C1CCNCC1&&&&&
CC&C1=CC=NC=C1&CN&O=CN1CCNCC1&CC&CC&CN&N[SH](=O)=O&CS&C1=CC=C2SC=CC2=C1&&&
CNC(C)=O&CC&O=C(C1=CC=NO1)N1CCC2=NC=CN2CC1&CC&&CO^CO&&&
CC&O=C(NC1=CC=CC=C1)C1=CC=NN1C1=NC=CC=C1&CCl&&&
CN&C1=CCNN=C1&CC&C^CC^C=O&C1=CC=CC=C1^C=O&CN^CF&&&CN&&&C1=CC=CC=C1&CC&CN&C1=C[NH]C=N1&&&
O=C(NC1CCN2C(=O)CCC2C1)C1CCCCN1&&&
CC1=CN(C2=C(F)C(N)=C3C(=O)C(C(=O)O)=CN(C4CC4)C3=C2F)C(C)=N1&&&
COC1=CC=CC(C2=NC(C)=NO2)=C1&CO&O=[N+]([O-])C1=CC=C(O)C=C1&&&
COC1=CC=C(C2=CC(C3=CC(Cl)=CC=C3Cl)=NC(N)=N2)C=C1&&&
CC&C&CO&&CC^C1CNC1&C=O&&C1=CNCC1^CC&C^CS^C=O&CS^CC&CO^C1=CSC=N1&&&CO&CC&C&CS&C=O&CS&&CC^C[NH+]&C&C1=CC=CC=C1&CC&&&&CO&CC^C1=CC=CC=C1&&&
O=C(CSC1=NN=C(CC2=CC=CC=C2)N1C1=CC=CC=C1)NN=CC1=CC=C([N+](=O)[O-])O1&&&
COC1=CC(C(=O)C2=CC=C3C=CC=CC3=C2)=CC(OC)=C1OC&&&
NC1=NC(C2=CC=CC=C2)=C(C(=O)C2=CC=CC3=CC=CC=C23)C(N)=N1&&&
CN&C1=CNCC1&CC&CC^C1=CC=CC=C1^CN&&&CN&C1=CC=CC=C1&CF&&&
O=C1C=C(C2=CC=CO2)OC2=CC=CC=C12&CO&&CO&&
NC=O&CC&O=C1CCCCN1C(CC1=CC=CC=C1)CS&&&
O=C(C=CC1=CC=C(OCC2=CC=CC=C2)C=C1)NO&&&
CC=O&CN&C1=CSC(C2=NNC(C3=CC4=CC=CC=C4N4N=NN=C34)C2)=C1&&&
O=C(CCC(C(=O)NCC(F)(F)C(F)(F)C(F)(F)C(F)(F)C(F)(F)C(F)(F)F)C(O)C(=O)NO)NO&&&
CNC(C)=O&CC&O=C1OCCN1C1=CC=C(N2CCN(C3=CC=NC(NC4CC4)=N3)CC2)C=C1&CF&&&
CN&O=[SH](=O)N1CCCC1&CS&C1=CC=CC=C1^CC^CF&CC&&&C1=CC=CC=C1&&&
CC&CC&C1=CC=C(C2=NOC3=C2C=NC=N3)C=C1&CN&&CC^CSCCS(=O)(=O)F&&&
O=CCC1=CC=C2OCCOC2=C1&CN&CN&CC1=CSC=N1&&&
CO&CO&O=C1C=CN(C2CCCO2)C(=O)[NH]1&CO&&CC^CO&&&
CC&O=C(NCC1=CC=NC(N2CCCCC2)=C1)NC1=CC=CC=N1&&&
CCO&CO&ClC1=CC=CC=C1C1=NN=C2SC(N3CCCCC3)=NN12&&&
CC&CC&CC&CN&N&NC=O&CC^CN^CO&CC&O=CO&O=CO&CC&CO&C1=CC=CC=C1&C&C[NH3+]&CC&O=[NH+][O-]&&CC&&&&
CC&C1=COC=N1&CC&C1=CC=CC=C1^CC&&CC&CO&CO&C1=CC=CC=C1&CC&C&CO&&CC^O=C1CCCC(=O)N1^CC&&C1CCOCC1&&&
CC&O=C(COC(=O)C1=C2C=CC=CC2=N[NH]1)NC1=CC=CC=C1&CN&&&
CO&CO&CC&CN&N&CN&&CN^CC1=CC=C(C2=CC=C(C=O)C=C2)C(NC2=NC=NN3C=C(C=O)C(C)=C23)=C1&CN&CN&C1CC1&&&
CCC&CN&CN&C&C=O&&CC^C1CSCN1&NS&C[SH](=O)=O&&&
CC&C1=CC=CC=C1&CN&NS^CCl^S&&&O=S&&O=S&CS^C1=CC=CC=C1&C1COCN1&C=O&&CN&&
CF&C1=CC=CC=C1&CN&C1=C[NH]C=N1&CC&C1=CC=NC=C1^CC&&C1=CC=CC=C1^CC&&C&CC&C1=CC=CC=C1^CN&&C1=N[NH]C=N1&&&
CO&CO&C&C=O&&CC^C#C&CC&C1=CC=CC=C1&CC&&CN^CN&C&C=O&&CN^CN&C1CCOCC1&CO&CO^CC&&CO^CO&&&CO&&
CC1=CC(=O)OC2=CC(OCCCC(=O)N(C)CC3=CC(C4=CC=CC=C4)=NO3)=CC=C12&&&
CC&CC&O=CN1CCC2=CC=CC=C2C1&CO&CO^CO&&CO^CC&&C1=CC=CC=C1&CC&&&
CO&CO&C1=CC=CC=C1&CN&CN&CC&C1=CSC=C1&CC&NC=O&CN&C1=CC=CC=C1&CBr&&CC&&
OC1=CC=C(C2=CC(C3=CC=C4C=CC=CC4=C3)=C3C=CC=CC3=N2)C=C1&&&
CO&CO&C1=CC=C(C2=CC(CN3CCCC3CN3C=NC=N3)=CC=C2)C=C1&CO&CO&&&
CC&CN&N&CN&CC^CN&&CC&CC&O=C1NC2=CC=CC=C2C12OCCO2&&&
CO&CO&CC&CN&N&CN&CC^NS^C1=CC=CC=C1&S&&&O=S&&O=S&CS^C1=CC=CC=C1&C1CNCCSC1&CN&CC^C=O^C#N&&C1=CC=CC=C1&&&&
CN&N&CN&CC^CN^CC&C&C1=CC=CC=C1&C=O&C1=CCCC=C1&&CN&&N&CN&&CN^CC&CC&C1=CC=NC=C1&&&
CC&CO&CO&CC&CN&CN&O=CCN1C=NC2=CC=C([SH](=O)=O)C=C2C1=O&NS&C1COCCN1&&&
CC(C)(C)OC(=O)NC(C1=NC=C[NH]1)C(O)CN1CC2=CC=CC(C3CCCC3)=C2OCC1C(C)(C)C&&&
CC&C&CN&NC(=O)O^CC^CO&NC=O&CC&CN&C1=CC=CC=C1&C&&&CC&CC^CC^C1=C[NH]C=N1&C&&&C=O&&CC^CF&&&
CCCN1C(=O)C2=C(N=C(C=CC3=CC=C(C)C=C3)N2C)N(CCC)C1=O&&&
NC=O&CN&O=C1C=CC2=CC=CC=C2[NH]1^CC^CN&C1=CC=CC=C1&CC&C[NH3+]&CC&O=[NH+][O-]&CC&&&CC&CO&&&
CC1=C(C=O)OC2=CC=C(Cl)C=C12&CN&CN&C1C2CC3CC1CC(C2)C3&&&
COC1=CC=CC(C2=C(C#N)C(N=CN(C)C)=NC(SC)=C2C#N)=C1&&&
COC1=CC=CC(C#CC2=CC=C(C(C)(C)O)C=C2)=C1&&&
CCCCN(C)C1=NC(C)=NC2=C(C3=CC=CC=C3)N(C3=CC=CC=C3)N=C12&&&
CC(N)=O&CN&O=C(NC1=CC=C(C2=NC3=CC=CC=C3S2)C=C1)C1CC1&CBr&&&
CO&CO&C1=CC=CC=C1&CC&CC^CC^CN&C1CCCCC1^CO^CN&&&CO&C&&&C=O&&CC^C1=CC=NC=C1&CC&C1=CC=NC=C1^C1=CCCC=C1&&CCl&&&
CC&C1=CC=CC=C1&CC&C^CC^C=O&&&&CN^CN&C1=CSC=C1&CC&C#N^C1=CCCCCC1&&&&
NS(=O)(=O)C1=CC=C(N2N=C(C3=CC=C4OCCOC4=C3)CC2C2=CC=CC=C2O)C=C1&&&
CC&CN&CN&COC1=C(C)C(C=O)=C(N)S1&CN&CC=O&CN&C1CCCNCC1&&&
CN1CCC2CN3C(=NC4=CC=CC=C43)C2C1&&&
CCOC=O&CC&C1=CC=C2C(=C1)CC1CNCC2C2=CC=CC=C21&CC&CCOC=O^CC&&CCOC=O^CBr&&&&
C=C(C#N)C(N)=O&CC&C1=CC=C2N=C(N3CCOCC3)C=CC2=C1&&&
CC&C1=CC=CC=C1&CBr&&CC^C^CN^CC&CN&&CC^C&&CC^C=O&&&&CN^CN&CC&CC&CC&C&CN&CN^CC^C&C&C=O&C=O&&CC&CO^C1CCNC1&&&CN&C&C=O&&CO^CO&C&CC&&CC&CC&&
CC1=CC=C(C2=CN(C)C3=CC(C4=CC=C5OCCOC5=C4)=NC=C23)C=C1&&&
CC&CO&CO&C1=CC=C2[NH]C=CC2=C1&CC&CC^CC^CC&&CN^NC=O&CC&CN&C1=CC=CC=C1&C1=CC=CC=C1&CC&CO&C1=CC=CC=C1&CO^CO&&CC&CO&&&CC&&&
C[NH3+]&[NH4+]&C[NH2+]C&&C[NH3+]^CC&C1=CC=CC=C1&CO&C[N+](C)(C)CC1=CC(O)=CC=C1&&&
COC1=CC(OC)=CC(OC2=CC=C(Cl)C=C2NC(=O)N(C)C)=C1&&&
CO&CO&O=C(NCCC1CCCCN1S(=O)(=O)C1=CC=CC=C1)C(=O)NC1=CC=CC=C1&CC&&CC&&
CS&CS&C1=CC=CC=C1&CC&C1=NC2=CN=CN2CC1&CC&C1=CC=CC=C1&CF&&&
COC1(C2=CC(=O)C(NC3=CN(CC4CC4)N=N3)=CC2=O)COC2OCCN2C1&&&
CC&C1=CC=CC=C1&CN&CN&C&C=O&&CN^C1CSCCN1&C1=CC=CC=C1&&C1=CC=NC=C1&&
CN&C1CCNCC1&CN&CC&C1=CC=CC=C1&CC&C1=CC=C2C(=C1)NC1=NC=CC=C1N1C(C3=NOC=C3)=CN=C21&&&
CCl&C1=CC=CC=C1&CC&C1=CSC=N1^CCl^CC&&&C1=CSC=C1^CC&&C1=CC=CC=C1&CO&CO&CC&CN&C1CCNC1&&&
CC1NC(=O)C(CC(N)=O)NC(=O)CCCCCNC1=O&&&
CO&CO&O=C(NC1=CC=CC(C2N=COC3CC32)=C1)C1=CN=CC=N1&CN&&CF&&
CO&CO&C1=CC=CC=C1&CC&C&C=O&&CC^C1=CC=C2OCCCC2=C1&CO&CO^CO&&CO^CO&&&CC&&
CCC&CC&O=S(=O)(NCC1=CC=CC=C1)C1=CC=C2[NH]C3=C(CCCCC3)C2=C1&&&
CN&C&CC&C^C1CCNCC1^C=O&CN&&CO^C&&&C=O&&CC^C1=CSC=C1&C1=CSC=C1&&&
CCl&C1=CC=CC=C1&CC&CO&CO&C1=CC2=CC=CN=C2C=C1&CN&CN&CC&C1=CC=CC=C1&CBr&&CBr&&
COC1=CC=C(C2=NC(CN(C)CC3=CC=CC=C3)=CO2)C([N+](=O)[O-])=C1&&&
C=CC12C[N+]3(CC4=CC5=C(C=C4)OCO5)4CC5C(C)CCC52OC1C5(O)C3&&&
CCl&C1=CC=CC=C1&CN&C1CNCCN1&CN&CC&C1=COC=N1&CC&C1=CC=C2C=CC=CC2=C1&&&
CC&CC&CC&C1=NNCS1&C1=CN=CNC1&CC&CS^C=O^CS&&&C1=C[NH]N=C1&CC&&CN^CC^CC&&&&
CC&C&CC&CC^CN^C&CN&C=O&C&&CO^C=O&&&&CC^C1=CCCCC1&CN&CN&C=O&&&
CCCCCCC&CS&CS&CCC=O&CN&CN^CN^CC1=CC=CC=C1&CN&&&CC(C)(N)CC=O&&&
COC(C)=O&CC&C1=CC=C(NC2=NC3=NC4=CC=CC=C4N3C3=CC=CC=C23)C=C1&&&
CC1=CC(C)=C(OC2=CC(N)=C(Cl)C=C2C(N)=O)C(C)=C1&CN&CC&CN&C1CCNCC1&&&
&CCCC[N+]1=CC=C(C2=CN(CCCCC[N+]3=CC=C(C(N)=O)C=C3)C3=CC=CC=C23)C=C1&&&
CS&CS&CC&CC&C&CN&)C^CC^C&C&C=O&CN&&CN&C=O^CN&&&C&CC&&CC^C&C=O&&CN^CN&C&CC&CC^CC^C1=CC=CC=C1&C&&&C=O&&CO&&
CC&CC&O=C1C=COC2=C1C=CC=C2&CC&CN&N&CN&&CN&&
CC&CO&CO&CC&CO&CC1=CC(Cl)=CC=C1O&CN&C1=CN=C(N2CCNCC2)N=C1&&&
CC(CCC(=O)OC1CC2CCC(C1)N2S(=O)(=O)C1=CC=CC=C1)C(C(=O)O)C1=CC=CC=C1&&&
CC&C1CC2CNCCN2C1&CN&CC&C1=CC=CC=C1&CC&C1=CC=C2[NH]C=NC2=C1&CC&NC=O&&&
CC&CC&CC&CN&C1=CNCNC1&CN&&CN^N^C=O^CN&&C=O^CC^CN&&CO&C&CO&C=O&&&&CC^CO&CO&C1=CC=CC=C1&CC&C&CC&&C=O&&
COC1=CC=C(C2=NC3=CC=CC=C3S2)C=C1NC(=O)C1=CC=CC(Cl)=C1&&&
CC1=CC=C(C=O)C=C1NC1=NC=NC2=CN=C(N3CCCCC3)N=C12&CN&CN&CC1=CC=CC(C(F)(F)F)=C1&&&
CN&O=CN1CCNCC1&CC&C&CC&CC^CN^C1=CC=CC=C1&N[SH](=O)=O&CC&CS&N=CN&C1=CC=CC=C1&&&CS&CS&C1=CC=CC=C1&C[NH3+]&O=[NH+][O-]&&&
CCCCN(CC1=CC=C(Cl)C=C1Cl)CC1=NC(=O)C2=C([NH]1)N(C1=CC=C(C#N)C=C1)N=C2&&&
CCOC=O&CC&C1=CC=C(CCNC2=CC=CC=C2)C=C1&&&
CC&CN&NC(=O)NC1=NC2=CC=CC=C2S1&CC&C1=CC=NC=C1^CC&&C1=CN=CN=C1&&&
CSC&CC&C1=CC=C(C2=NC3=CC=NN3C(NCC3=NC=C[NH]3)=C2)C=C1&CN&&CCl&&
CN&O=C(NN1CCCC1)C1=CC=C(CN2CCNCC2)C=C1&C[NH3+]&O=[NH+][O-]&&&
O=C1C=C(C2=CC=CC=C2)OC2=C(N3CCSCC3)C=CC=C12&&&
CN&N&CN&&CN^CC&C&CC&&CC&CC^C1=C[NH]N=C1&CN&CN^CN^C&C1=CC=CC=C1&C=O&&&&CN^C1COCCN1&&&
O=C(CC1C(=O)NC(C2=CC=CS2)S1(=O)=O)C1=CC=CC=C1&&&
C=CC=O&CO&CO&CCCCC(C)C&C=C&&&
CC&C1=CON=C1&CN&CN&C&C=O&&CN^NS&S&O=S&&O=S&CS^C1=CC=CC=C1&CC&C1=CC=CC=C1&CC&C&CN&&C=O&&
CN&C1CNCCN1&NN&C=N&CC&C1=CC=CC=C1&CCl&&CCl&&
O=C1CC(C(=O)NC2=NN(C3=CC=CC(OCC4CC4)=C3)C(C3=CC=CC=C3)=C2)CN1&&&
CC&C1=CC=C(OCC2=NN=C3SC(C4=NC=CC=N4)=NN23)C=C1&CC&&&
CC&C&CC&&CC^CC&C&CN&NC=O^CC^CC&NC=O&C&CN&CC&C&CC^CN^CC&CC&NC=O&O=CN1CCCC1^CC^O=CO&CC&CC&C&&&CN&C1CCCCC1&CC&NC=O&&&&CC^CC&&&C&CN&&CC^CC&C1=CC=CC=C1&CO&&&
CS(=O)(=O)NCCS(C)(=O)=O&CC&C1=CC=C(N2C=CC(C3=CC=NC=C3)=N2)C=C1&CCl&&&
O=C1C(=CC2=CC=CC=N2)SC(=S)N1N=C1C2=CC=CC=C2[NH]C2=CC=CC=C12&&&
CN&O=S(=O)(NN=CC1=C2N=C(NCC3CCNCC3)C=CN2N=C1)C1=CC=CC=C1&CF&&&
CCNC=O&CC&O=C(NC1=CC(N2C=CC=N2)=CC=C1)C1=CC=CC=C1&CC&FC(F)F^CC&&&&
C=O&C&CN&CN^CC^C&C1=CC=CC=C1&CC&CF&CO^CC&CCl&&C&&&C=O&&CN^CN&C&CC&CC^CC^C&C&C=O&C=O&&CO&CN&&C1CNCCN1&CN&C&C=O&&CC^C1=CC=CC=C1&CF&&&
CC(=O)C1=CC(C(C)=O)=C(O)C2=C1OC(C)(C)C(=O)C2&&&
CC&CC&CN&C1=CNCNC1&C=O&&CN^CC^C=O^CC&&C1=C[NH]C=N1&&CC&C1=CC=CC=C1&CO&CO&CC&C&C=O&&CN^CN&C1=CC=CC=C1&CCl&&CCl&&
CN(C)C1=CC=C(N)C=C1&CN&O=CCCC=O&CN&C1CCNC1&&&
CC(C)N1C(=O)[NH]C2=CC(CO)=CN=C21&&&
CCO&CO&O=C1NC(C(=O)NCC2=CC=CC=C2)C2=C1C=CC=C2&CCl&&CN^CC&&&
C1=CC2=C(CNCC2)S1&&&
CC1=C(CC(C(=O)O)C2=CC=CC=C2)N=C(C2=CC=CC=C2C2=CC=CC=C2)O1&&&
CC&CN&N&CN&CC^CN^C1=CC=CC=C1&C1=CC=NC=C1&&&CS&O=[SH](=O)N1CCOCC1&&&
CN&C1CCNC1&CC&CN&CN&CC&C1=CC2=CC=C3C=CC=C4C=CC(=C1)C2=C34&&&
CO&CO&O=C(NC1=CC=CC=C1)C1=CC2=CC=CC=C2OC1=O&&&
C=O&C&CC&C1CCC1^CN^CN&C1CNC1&C1=CNCN=C1&C&CN&CF&CN^C1=C[NH]N=C1&CF^C1CC1&CC&&&&&C1=CC=CC=C1&CC&C1=CSC=N1&&&
CCOC&CC&O=C(CC1CNCCN1CC1=CC=CC=C1)NCC1=CC=NO1&CC&&CF&CC&CN&&
CCC1=CC(C2CN=C(N)N2)=CC=C1F&&&
C=C&C1CCCCC1&C=C&CC^CO^C=C&&CC^C1CCCCC1&CC^CO^CC&CC&&&&CO^CC&CO^CO^CC&C&&&C&CC&CO&&C=O&CC&&C&CC&&CC&CO&&
CC&C&CCC&&CN^CN&CC&C&CO&&CC^CO&ON=CC1=NC2=CC=CC=C2[NH]1&CN&CC&C1=CC=CC=C1&CO&CO&C&CC&&CC&&
CO&CO&C1=CC=CC=C1&CC&O=C1NC=CCN1&CC&&CC^NC=O&CN&CC&CC&C1=CC=CC=C1&&&
CC&C&CC&&CC^CC&C1CCOCC1&CC&&C^CO&&CC^C&C=O&&CN^NS&S&O=S&&O=S&NS^CN&C1=CC=CC=C1&CF&&CF&&
CC=O&CN&NC1=CC=C([SH](=O)=O)C=C1&NS&ClC1=CC(N2CCNCC2)=CC=C1&&&
CCOC(=O)C=CSCC(NC(=O)CC(NC(=O)C1=CC=CO1)C(=O)OCC)C(=O)OCC&&&
CC1=CC(C)=C(S(=O)(=O)NCCC2=C(C)[NH]C3=CC=C(C)C=C23)C(C)=C1&&&
NC(C=O)CCCCN=C(N)N&CN&CN&O=CCCC1=CC=CC=C1&CN&CN&O=C1CCC(=O)NCC(=O)NCC(=O)NCCSSCCN1&CC&CC1=CC=CC=C1^CC&&O=CO^CC&&CC1=CC=CC=C1^CC&&CC1=CC=C(C(=O)O)C=C1&&&
CC&C#C&CC&CO&CO&C1=CC=CC=C1&CS&S&O=S&&O=S&NS^C1CNCCN1&CC&C^C1CCNCC1^C=O&&&&CN^NO&&&
COC1=CC=CC=C1N1CCN(CC2CCC3=CC=C(O)C(OC)=C3C2=O)CC1&&&
CC&C&CC&&CN^C1CNCCN1&CN&C&C=O&&CC^CO&CO&C1=NN=N[NH]1&CN&C1=CC=CC=C1&&&
CC&CC&CC&CN&N&CCCCN&&CN^CC&C&CO&&CC^C1=CC=C2N=CC=CC2=C1&CC&C1=CC=CC=C1^CC^CO&C&CO&FCF&CC&&CF^C1=CC=CC=C1&&&CF&&&
CCCCCCCCC1=CN(C2CC(O)C(COP(=O)(O)OP(=O)(O)OP(=O)(O)OP(=O)(O)OCC3OC(N4C=C(C(N)=O)C=C4Cl)C(O)C3O)O2)C(=O)[NH]C1=O&&&
CC&C&C=O&&CN^CN&C1=CC=CC=C1&CC&C=C&C&CC&C#N^CC&&C=N&CN&C1=CC=CC=C1&CF&&&
CO&CO&C1=CC=CC=C1&CC&C1=CCNC=C1&CC&C^CC^CC&C#N^C=O&CC&&&CN&CC&&&&
CC1=CC(N2CCCCC2)=CC2=C1N=C(C1=C(NCCC3(O)CCCC4=CC(=O)[NH]C=C43)C(F)=C1)[NH]2&&&
CCOC=O&CC&O=C1C=C(NC2=CC=CC=C2)CC(C2=CC=CC=C2)C1&CC&&CC&CCl&&
CN&N&CN&&CN^C1=CC=CC=C1&CC&C=C&CC&C1=C[NH+]=C[NH]1&C[NH3+]&&C1CCNC1^C1=CC=CC=C1&&&
CC&C1=CSC=C1&CC&C^C1=CN=CNC1^C=O&CN&&CN^CC^C=O^CN&C1=CC=CC=C1&&&CC&CCl&CC&&&CN&C1=C[NH]C=N1&&&
O=C(NC1CCC(CCN2CCN(C3=CC=CC4=CC=CC=C34)CC2)CC1)C1CCOC1&&&
C=O&C&CN&CN^CN^C1=CN=CNC1&CN&C=O&C1CCCC1&&C1=CCNC=C1^CO&&&&&
N=C(N)C1=CC=C(C=O)S1&CN&C1CNCCN1&CN&CC=O&CN&CN&NCCCCCC=O&CN&CN&CC1=CC=CC=C1&&&
CO&CO&O=C(NC1=CC=CC=C1)C1=CC=CC(C#CC2=NC=CC(NC3=CC=CC=C3)=N2)=C1&CBr&&CF&CBr&&
CC&C&C=O&&CC^C1=CC=CC=C1&CN&CN&C&C=O&&CC^CO&CO&C1=CCCC=C1&CC&CN^CO^C1CCNCC1&&C1=CC=NC=C1^CC&&&C&CN&&C=O&&
CCC1=CC=CC(CC)=C1NC(=S)NC(=O)C=CC1=CC=CC(Cl)=C1&&&
CO&CC&C[NH3+]&C1=CSC=[NH+]1&&&
O=C1CC(C2=CC=CC(OC3=CC=C(Br)C=C3)=C2)C(=O)N1&&&
O=C1C2CCCCC2C(=O)N1COC1=CC=CC(C(F)(F)F)=C1&&&
O=S(=O)(C1=CC=C(Cl)C=C1)N1C=C(C2CCNCC2)C2=CC=CC=C21&&&
C#N&CC&C1=C[NH]C=C1&CC&C1=CC=CC=C1^CC&&C1=CC=CC=C1^C1CNCNC1^CCl&CN&&CCl^CC^C=O&&C1=CC=CC=C1&&C1=CC=CC=C1^CF&&&&CCl&&
FC(F)SC1=CC=C(OC2=NC=CC=C2C2CCNCC2)C=C1&&&
CO&CO&C1=CC=C(C2=CN=C(NC3=CC=CC=N3)N=C2C2=CC=CN=C2)C=C1&C[NH3+]&O=[NH+][O-]&&&
CN1C(=O)CN(C(CS(=O)(=O)C2=CC=C(OC3=CC=CC=C3F)C=C2)C(=O)NO)CC12CCN(CC1=CC=CC(OC3=CC=CC=C3)=C1)C2=O&&&
CSC1=NC(C2=CC(F)=CC(Cl)=C2)=C(C2=CC=NC(NC(C)C(C)O)=C2)[NH]1&&&
C=C&CC&CN&O=C1C=C[NH]C2=CC=CC=C12&CC&C1=CSC=C1&&&
CC&CO&CO&C1=CC=CC=C1&CN&CN&C1=CSC=N1&C1=CCCCC1&CN&CN&C&C=O&&CC^C1=CC=CC=C1&C[NH3+]&[NH4+]&[NH2+]=O&&[NH3+][O-]&&
C#CCN(C(=O)NC1=CC=C(SC(F)(F)F)C=C1)C1=CC=C(C(=O)NC(CCN(C)C)C2=CC=CC=N2)C=C1&&&
NC(=O)N1CCC2(CCC3=CC=CC=C3O2)C1&CN&C1=CC=CC=C1^CCl^CC&&&CO&CO&CC&C&CO&&CC^CN&CN&CC&CC&C1=CC=CC=C1&&&
CN&CN&C1CNC1&CN&C1=CC=CC=C1&CF&&CF&C1=CNC=CC1^C=O&&CC^C^CN^C=O&C1CC1&&CO&&&&
CC&CC&CC&CC&C1=CC=CC=C1&CN&C1=NCCCN1&CC&CN^C=O^N&&C1=CC=CC=C1^CN&CCl&CC^CN&&&&CC&&&
CCCCC1=CC=C(C2=NC3=CC=CC=C3N(CC3=CC=C(C(=O)C4=CC=CC=C4)C=C3)C3=NN=CN23)C=C1&&&
CO&CO&O=C1CCCC(CCC2=CC=CC=C2)OC(=O)C2=CC=CC=C2CCSCC(C(=O)NCC(=O)N2CCCC2)NC(=O)C(CC2=CC=CC=C2)N1&CC&&CO&CC&&
CO&CO&C1=CC2=C3C(=C1)CC1NCCC34C(O2)C2=C(CC14)C1=CC=CC=C1[NH]2&CO&CO^CO&&O=CO^CN^CC&CC&C1=CC=C2C=CC=CC2=C1&C1CC1&&&&&
CC(C)(C)C1=CC=C2[NH]C3=C(C6=C(C(=O)NCCCCCCNC(=O)NO)C=CC(CNC(=O)OCC4C4CCCCC4)=C3)C2=C1&&&
CO&CO&O=C1C2=CC=CC=C2SC2C3=C(CCN12)C1=CC=CC=C1[NH]3&&&
C=O&C&CO&&CC^CC&CC&C=C&CC&CC&C1CCCC1&CO&&CC^CN^CN^NS&C1CCCNCC1&S&&&O=S&&O=S&CS^C1=CC=CC=C1&CCl&&&
CC1=CC(C#N)=CC(C)=C1OC1=CC(NC2=CC=C(C#N)C=C2)=NC(NCC2=CC=CC=C2)=N1&&&
CC&O=C1NC=CC(C2=CC=CC=C2)N1C(=O)NCCCN1CCOCC1&CC&CCC^CC&&O=CCCl&&&
CNC&CN&CC1=CC=C(C=O)C=C1&CN&CN&CC1=CC=C(Cl)C=C1&&&
COC1=CC=C(C=CC(=O)NC(CC2=CC=CC=C2)C(=O)NC(CC2=CC=C([N+](=O)[O-])C=C2)C(=O)NCCCN2CCOCC2)C=C1&&&
CC&C1CCNCC1&CN&C&C=O&&CC^CS&CS&C1=N[NH]C=N1&&&
CC&CO&CO&C&C=O&&CC^C1=CCCN=C1&CS&S^CN^O=S&C1CNCCN1^C1=CC=CC=C1&O=S^CN&&&&CS^CC&C1=CC=CC=C1&C1=CC=CC=C1&CC&&&&&
COC1=CC=C(C2CC3CC(C2CCNC(=O)C2=CC=CC(C)=[N+]2[O-])=NN3C)C=C1OC&&&
CC&C&C=O&&CN^CN&C1=CSCC1&CC&&C1=CC=NC=C1^CC&C1=CC=CC=C1^CC^CF&C&&&C=O&&CN^CN&C1CCCCC1&CC&&&
CC&C1CCNCC1&CC&&CN^CC&CN&C1=CC=C2[NH]C=NC2=C1&CC&CN&O=C1CCCN1&&&
CCC=C(C)C&CC&C&O=C(C=CC1=CC=CC=C1)C1=CC=CC=C1&CO^CO&CC&&CC=C(C)C^CO&&&CCl&&
CC1=CC(CC(=O)N(CC2CCCC(C(=O)O)C2)C2=NN(CC3=CC=CC=C3)N=N2)=CC=C1C1=CC=C(CCC(C)(C)O)C=C1&&&
CC(N)=O&C=C&CC1=CC=CC(O)=C1^C=C^CO&CC1=CC2=C3C(=C1)C=CN3CCC2&CCC&&&CN&C1COCCN1&&&
CCCC&CO&CN1C(=O)C2=CC(C3=NCCN3)=CC=C2C2=CC(C3=NCCN3)=CC=C21&&&
O=S(=O)(C1=CC=CC=C1)N1CCN(CC2CC2)C2=NC=CC=C2C1&&&
CO&CO&C1=CC=CC=C1&CN&NC=O&CC&CS&O=C1C=C[NH]C(S)=N1&CC&C1=CC=CC=C1^CC&&C#N&&&
O=C(NC1=CC=C(C=CC(=O)C2=CC=CS2)C=C1)C1=CC=CO1&&&
CC=O&CN&C1=CC2=CC=C(C3=NNC(C4=CC=C5OCOC5=C4)C3)C=C2C=C1&CI&&&
NC(=NCCCC(N)C(=O)O)N[N+](=O)[O-]&&&
CC1=C(F)C=C(C(=O)NCC2=C(N3CCOCC3)ON=C2C(C)C)C=C1Cl&&&
CC&O=C(NCCOC1=CC=CC=C1)N1C=CC=N1&CC&&CC^CC(C)C&&&
O=C1[NH]C(S)=NC=C1C1=CC=C(F)C=C1&&&
CC&C1=CC=CC=C1&CN&C1=C[NH]N=C1&CS&S^CN^O=S&CN&&O=S^C&&CS^C=O&C&&CC^CC&C=C&&CC^CC&&&C1=CC=CC=C1&C[NH3+]&[NH4+]&[NH2+]=O&&[NH3+][O-]&&
CO&CO&O=S(=O)(NC1=CC=CC=C1)C1=CC=CC=C1&CC&&CN^CC(N)=O&&&
C=C1CC23COC2C2(OC(C)(C)C(=O)C1C(OC(=O)C1=CC=CC=C1)C1=CC=CC=C1)C3OC(=O)C1=CC=CC=C1&&&
CCN(CC)CCS&CS&C1=CC=C(C2(C3=CC=CC(OCC4CC4)=C3)CCCCC2)C=C1&CO&CO^CC&&&CO^CO&&&
O=C(NNS(=O)(=O)C1=CC=C(Br)C=C1)C1=CC=C2N=CC=CC2=C1&&&
NC(=O)C1=CC=C(NC2=NC(NC3=CC=CC=C3)=C3[NH]C=NC3=N2)C=C1&&&
O=C1[NH]C2=CC=CC=C2N1C1CCN(CC2=CC=C(OC3=CC=CC=C3)C=C2)CC1&&&
CCC(C=O)C1=CC=CC=C1&CN&NC1=NC2=CC=CC=C2[NH]1^CN&&CN&CC1=CSC(C)=N1&&&
C1=CC=C(CCCN2CCN(CCC3=CC=NC=C3)CC2)C=C1&&&
CC1CC(O)C2(C)C3CCC4C(C)(C)C(OC(=O)CC5=CC=CC=C5)CCC45CC35CCC12C&&&
CCOC(=O)C1=COC2=CC=C3C(C)=CC(=O)OC3=C12&&&
CC&O=C(NC1=CC=CC=C1)NC1=CC=C2OCCCNC(=O)C2=C1&CN&CCCO^CC&&FC(F)F^CC&&CN(C)C(=O)NCCCO&&&
CC&C&CC&&CC&CC^CO&CO&C1=CCCCC1&C=O&&C=O&C1=CC=CC=C1&&
O=C(O)C1=CC=CC(C[P+](C(CC2=CC=CC=C2)(C2=CC=CC=C2)C2=CC=CC=C2)(C2=CC=CC=C2)C2=CC=CC=C2)=C1&&&
CN&CNC=O&CC&C&CC&&CC^C1=CC=C2C(=C1)C=CC1=NN=CN12&CC&NC1=NC=CC=N1&&&
CC&CO&O=CO&CC&C1CCNCC1&CN&O=CN1CCCCC1&CC&C1=C[NH]N=C1&CO&CO&C1=CC=CC=C1&CC&&&
CC&C&CC&C1=CN=CN=C1^CN&&N&CN&&CN^CC&C1=CN2N=CC=C2N=C1&CC&C1=CC=CC=C1&CF&&CF&CF&&
CC&O=S(=O)(NC1=CC=CC(S(=O)(=O)N2CCOCC2)=C1)C1=CC=CC=C1&CC&&CC&&
CO&CO&C1=CC=NC=C1&CC&C1=C[NH]C=N1&CC&O=CN1CCCCC1^CC^CC&C1=CC2=NC=NN2C=C1&C&&&CF&&CF&&
C#N&CC&C&C=C&CC^CC^C1=CC=CC=C1&C1=CC=C2SC=NC2=C1&CO&&&&CO&CO&CO&&
CC&CN&N&CN&&CN^C1=CC=NC=C1&CC&&C1=CCCC=C1^CN&CN&C&C=O&&CC^CO&CO&C1=CC=CC=C1&CC&&&
CC&CO&CO&C&C=O&&CC^C1CCNCC1&CN&C&C=O&&CN^CN&C1=CC=CC=C1&CC&&&
CC&C1=NC=C2C=N[NH]C2=N1&CN&CN^CN^C1CCCCC1&CC&&&C1CCOC1&&&
CC1=CC=CC=C1C(=O)NNC(=O)CN1CCN(C(=O)C2=CC=CO2)CC1&&&
CC&C1=CC=CC=C1&CC&CN&CN&C&C=O&&CC^C&CC&C1=CC=CC=C1^CN^CC&N&&&CN&CC^CN^C1=CC=NC=C1&C&&&C=O&&CC^CN&&&
CC1(C)CCC(N)C2=CC=CC=C21&C&CN&NC(=O)C1=C(Cl)C=C(N)C=C1Cl^CC&&FC(F)F&&&
CO&CO&C1=CC=CC=C1&CC&C=N^CO^NN&CO&CN&C&C1=NC=NC=N1&C=O&CCl&&CC&CN^C1=N[NH]C=N1&&&CN&C1=CC=CC=C1^CN&&C1=C[NH]C=C1&&&
CC&C&CCC&&CN^NC=O&CC&C1=CC=CC=C1&C[NH3+]&O=[NH+][O-]^CN&&C1COCCN1&&&
CC(C)(C)OC=O&CN&O=C(NCC(=O)N1CCNCC1)C1=CSC(C2=CC=CC=C2)=N1&CC&CCC(=O)O^CC&&CCC(=O)O&&&
CN1CCC(N2C3=CC=C(C=O)C=C3C(Cl)(Cl)C3=CC=CN=C32)CC1&CN&CN&CCC(=O)O&&&
CC&CO&CO&C&C=O&&CN^C1CNNC1&C=O&&CO&C^CC^C^C#N^CC^CC&&&C&C#N^CC^CF&&&C#N&&CF&&&CF&&
O=S(=O)(O)CC(O)CCCCCC1=CC=CC=C1&&&
CCOC(=O)COC1=CC2=C(C=C1NC(=O)CN1C=C(Br)C=N1)OCO2&&&
CC&C1=CC=CC=C1&CO&CO^CC^CC&&CCl^CN&&&CN&C1=NC(N2CCOCC2)=NC(N2CCOCC2)=N1&&&
NC(N)=O&CN&C1=CC=CC=C1^CN^CF&C1=CC=CC=C1&&&CC&C^CF^CO&&&&CC^CC&CC&CN&C1COCCN1&&&
COCCCOC1=CC(N2CCC(OC3=CC=C(C(C)NC(=O)C4=CN=CN=C4)C=C3)C2)=CC=N1&&&
CC&CC&C1=CC=C2[NH]C=NC2=C1&CO&CO^CN&&CC&CC&CN&NC=O&CC&C1=CSC=C1&&&
C=O&C1CNSC1&C&C1=CC=CC=C1^S&C1=C[NH]C=C1^O=S&CN&&O=S^C1CCNCC1&&&&&
CC&C1=CNCNC1&CN&C1CCOC1^C=O^CO&&C=O&CC&&CN&CN&C&C=O&&CN^CN&CC&C1=CC=CC=C1&CO&CO&CC&C1=CC=CC=C1&&&
CC&C&CC&&CC^C&CN&CN^CC^C&C&C=O&CC&&CN^C1=CC=CC=C1^CN^CN&&&C1CNCCN1&CC&CN&C1=COC=C1&CC&&&C1=CSC=C1&&&
CC1=CC(OC2=NC(C)=CC(O)=C2)=CC(C(C)C)=N1&CO&C1CCNC1&CN&C&C=O&&CN^C1CCNCC1&CN&NC1=CC=CC=C1&&&
CNC&NS&O=CC1=CC([SH](=O)=O)=CC=C1&CO&CO&CC=O&CN&CN&CC1=CC=CC=C1&&&
NC=O&CC&NC(=O)N1CCCCC1&CN&C1=CC=C2SC=CC2=C1&CF&&CBr&&
N=C(CN)NCCC(C1=CC=CC=C1)(C1=CC=CC=C1)C1=CC=C(Cl)C=C1&&&
O=C(CSC1=NC=NC2=C1SC=C2)NC1=CC=CC=C1&CBr&&C[NH3+]^O=[NH+][O-]&&&
CCN1CCN(C2=C(NS(=O)(=O)C3=CC=C(C(=O)OC)C=C3)C(=O)C3=CC=CC=C3C2=O)CC1&&&
CC&O=CN1CCCC1&CC&NC1=NC=CN=C1^CC^CN&C1=CC=CC=C1&C1CCCCC1&CF&&&&CF&&
CC&O=C1[NH]C(NO)=NC2=CC=CC=C12&CN&CC&C1=C[NH]N=N1&CN&C1=CC=CC=C1&CC&C&FCF&&CF&&
C1=C2CCCCC2=CC2=C1CCO2&CN&C1COCCN1&&&
[C-]#[N+]C1=CC=CC2=C1CCCC2NCC1=NN=C2CCCCCN21&&&
CC(=O)NC1=CC=C2OCC(O)C(N3CC4=CC=CC=C4C3=O)C2=C1&&&
CO&CO&C1=CC=CC=C1&C1CCOCC1&C=C&CC^C1=NSCN1^C1=CC=CC=C1&C1=N[NH]C=N1&CF&CC&&&C1=CC=CC=C1&&&
CC&C&CC&&CC^CO^CC&&C1=CNCC1&CC&CC^CN^CC&CC^C1=CC=CC=C1^CC&CC&CF&CC&C=O&&&CC&&&CO&CO&CC&C&C=O&&CO&&
CN(C)CCCNCC1=CC=C(C2=CC3=NC=NC(NC4=CC=C(OCC5=CC=CC=C5[N+](=O)[O-])C(Cl)=C4)=C3S2)S1&&&
CC&C&CC&&CC^C1=NNCN1&CN&CC^CN^CN&&C=O^C1CNCCN1&&&CN&C1=CC=CC=C1&CCl&&&
CC&CC&CC&CC&CC&CC&CC&C&C=O&&CC^CC&CC&CC&CC&CC&CC&CC&CC&CC&C&C=O&&CN^CN&C1=CC=CC=C1&CC&&C1COCCN1^C=O&&&
FC1=CC=CC(CN2CCN(C3=CC=CC(Cl)=C3)CC2)=C1&&&
CO&CO&C1=CC=CC=C1&CC&C1CCC2OC21^CS^CO&CS^CO&CC^CC&CO&CO&C1=CC=CC=C1&CC&&&CO&C1=CC=CC=C1&&&&&
O=CO&CC&CC&CN&N&CN&CC^CN^C1=CC=CC=C1&C1=CC=CC=C1&CBr&CC&&&C=C&CC&C1=CSC=N1&CC&CC&CC&CC&C1CCNCC1&&&
CN&CN&CC&CN&NC1=NC2=CC3=C(C=CC(=O)[NH]3)C=C2C(N)=N1&CN&C&CC&C1=CSC=C1^CC&&C1CC1&&&
NC=O&CC&CN^CN^C1=CC=C2[NH]C=CC2=C1&C1=CC=NC=C1&CS&&&S&O=S=O&&CS^CC&C1=CC=CC=C1&CCl&&&
C=O&C1=CCOCC1&C1=CC=CC=C1&CN&CN^CO^C1=CCCCC1&&&CO&&C=O&C=O&C1=CC=CC=C1&&
CCl&C1=CC=CC=C1&CN&C1CCNCC1&CC&CC&CC&CC&CC&CN&C1=C[NH]N=N1&&&
CO&CO&C1=CC=CC=C1&CC&NC=O^CO^CN&CO&CC&C1CCCC1&C1=CN=NC=C1&&&CN&C1COCCN1&&&
CC&O=C(NC1=CC=C(S(=O)(=O)N2CCCCC2)C=C1)C1=CC=CC=N1&CC&NC=O&&&
CO&CO&C&C=O&&CC^C&CC&CC^CN^C&CN&CC&C&&CC^C=O&&&&CC^C&CC&CC^CN^C&CN&C=O&C&&CO^CC&&&&C=O&&
CCC=O&CC&N=C1CC2(C3=CC=CC=N3)NCCC2(C2=CC=CC=C2)C(C2=CC=CC=C2)C1&CC&C#N^CCl&&&CCl&CBr&&
CC&C&CC&&C1=CCCCC1^C=O&&C1=CNCN=C1^CN&CC^C=O^CC&&&C1=CC=CC=C1&CCl&&&
CC&CO&CO&C1=CC=CC=C1&CC&C^CO^C=O&CO&&CC^CC&C1=CC=CC=C1&NC=O&&&CN&C1=CC=CC=C1&CN&C1COCCN1&&&
O=C1C2=CC=CC=C2C2=NN=C(C3=CC=C(F)C=C3)C=C12&&&
CC&C&CC&&CC&CO^CO&C&C=O&&CN^CN&C&CC&CC^CC^CC&C&CC&C=O&C1=CC=CC=C1&&CN&&CN&C&CC&CC^CC^C1=CC=CC=C1&C&&&CO&&CC^CC&C&CC&CC^CN^C1=CC=CC=C1&CN&&&C&C=O&&CO^CO&C&CC&&CC&CC&&
CO&CO&C1=CC=CC=C1&CC&C=C^CO^CC&CO^CO^O=CO&&&CO&CO&&&CC&NC=O&CN&C1CCCCC1&CC&&&
O=C1C=COC2=CC=CC=C12&CO&&CC^C1=CC=CC=C1^CO^CF&&CO&&&&
CC&C&CF&&CF&CC^C1=CC=CC=C1&CC&C1=CN2C=CSC2=N1&CC&NC=O&&&
CO&CO&C1=CC=CC=C1&CC&C1=CSC=N1^CBr^CN&&&N&CN&C1=CC=CC=C1^CN^CO&C&CO&CC&&&&C=O&&
COC1=CC=CC(CCC=O)=C1&CO&CO&CC=O&CN&CN&CC&CN&C1CNCCN1&&&
CC1=CC=C(N2C=CC=C2C(=O)OCC(=O)NCC2=CC=CO2)C=C1&&&
CN1CCN(C(CN(C)C)C2=CC=C(Cl)C=C2)CC1&&&
O=CC1=CC=NC=C1&CN&CN&CC1=CC=CN=C1S&CS&CC1=CC=C(Cl)C=C1&&&
O=C1NC(=O)C2=CC=CC=C12&CN&CC&CC&C1=CC=CC=C1&CBr&&&
CN&C1=CC=C2C(=C1)[NH]C1=C3C=CC=[N+]3=CC=C21&CBr&&&
CO&CO&C1=CC=CC=C1&C1=CCCCC1&C1=CN=CNC1&CS&CS^CN&&CC^C=O^C&&&C=O&&CN^CN&C1=CC=CC=C1&CF&&&
CCCC1=NC2=CC=CC=C2N=C1C1=CC=CC=C1&CN&C1CCCNCC1^CN&&C1CCCNCC1&&&
CO&CO&C1=CC=CC=C1&CC&CC&C1=CC=NC=C1&CC&C1CCOCC1^CC^CC&&CC^CO^CO^CO^CO&&&CO&&&CO&CO&&CC&CC&C1=CC=CC=C1&&&
CO&CO&C&C=O&&CC^C&CN&&CC^CC&C1=CC=CC=C1&CO&&&
CC1=NC(C)=C(C)S1&CS&CS&CC1CCN(S(C)(=O)=O)CC1&&&
CC&CC&C=C&CC&C1=CC=C2C(=C1)CC1NCCC23CCCCC13&CN&&CO&&
NC1=NC(=O)C2=C([NH]1)N(C1OC(COP(=O)(O)S)C(O)C1O)C=N2&&&
CO&CC&C1CCNCC1&CN&C1=NC=NCC1&CC&C1=CC=CC=C1^C1=CC=CC=C1&&&&
COC1=CC=CC=C1C=CC1(C)C(=O)C2=CC=CC=C2C1=O&&&
S=C(NCC1=CC=CC=C1)NC1=CC=CC=C1&CBr&&CCl&&
NC=O&CN&C1=CC=CC=C1^CC^C1=CCCC=C1&C1=CC=CC=C1&CN&CC&NC=O&C1=CC=CC=C1&CC&&&C1=CC=CC=C1&CCl&&&
CC(N)=O&CN&O=S(=O)(C1=CC=CC=C1)N(CC1=CC=CC=C1)CC1=CC=CC=C1&CCl&&CN^CC(N)=O&&&
CC1OCC(=C(Cl)Cl)CCCC(CCN2CCCC2)C2=C(C(O)=CC(=O)[NH]2)C(O)C1O&&&
CC&O=C(CSCC(=O)NC1=NN=CS1)NC1=NC=CS1&CC&&&
COC1=CC(C2=NC3=CC=C(C(=O)O)C=C3C=C2OC)=CC(OC)=C1OC&&&
CCN1C=C(S(=O)(=O)C2=CC=CC=C2)C(=O)C2=CC(COC3=CC=C(F)C=C3)=CC=C21&&&
CC&CO&O=CO&CC&C1=CC=CC=C1&CC&C1=COC=N1&CC&CN^CC^C1CNCCN1&&&CN&C1=CC=CC=C1&CC&C&CC&&CC&&
O=C1C=CCCO1&CC&C=C^CC^CI&C1=CC=CC=C1&&&CO&&CO&&
CC&C1=CC=CC=C1&CC&&CN^CN^CC^CC&&&C1=CC=NC=C1&&&
O=C(NN=CC1=CC=C(OCC2=CC=CC=C2)C=C1)C1=CC=CC=C1&C[NH3+]&O=[NH+][O-]^CF&&&&
COC1=CC=C(NC(=O)C2=CC=C([N+](=O)[O-])C=C2)C=C1S(=O)(=O)N1CCOCC1&&&
CC&C1=CC=CC=C1&CC&C=C1SCC2=NC=CC=C12&&&
CN&C1=NNCC1&C&C1=CC=CC=C1&CN^C1=CCCCC1^CN&C=O&C&&C1=CC=CC=C1^CN&CO&&C=O&CO&&&&
CO&C1=CC=C(CCCCC2=CC=C(OC3CCCCO3)C=C2)C=C1&CCl&&CO&CO&CO&CO&&
CC(C)(C)OC(=O)NC(CC1=CC=CC=C1)C(=O)NC(CC1=C[NH]C2=CC=CC=C12)C(=O)C1OC1C(=O)NC(CC1=CC=CC=C1)C(=O)O&&&
CC&CN&N&CN&CC^CN&&CCCC&CN&COC1=CC=CC=C1N=C(N)C1=CC=C(C2=CC=C(C)O2)C=C1&CN&N&NC1=CC=CC=C1&&CN^CC&&&
O=CC1=CC=CN=C1SC1=CC=CC(Cl)=C1&CN&CN&C1CCCCC1&&&
CC&CC&C1=CNCN=C1&CN&C1CCOC1^C=O^CO&&CN&CC&&CN&N&CN&&CN^CC&C&CO&&CC^C1=CC=CC=C1&CCl&&CC^C&CF&&CF&CF&&
CCCCN(C(=O)C1=CC=C(Cl)C=C1)C1=C(N)N(CCCC)C(=O)[NH]C1=O&&&
COC(=O)C1=CC(S(=O)(=O)O)=C2N=C(C(=O)OC)C3=C(NC2=C1)SC(C(=O)OC)=C3&&&
CC&CC&CC&CC&C&CC&CC^CC&&C&C=O&&CN^CN&C1=CC=NC=C1&CC&C1=NCCS1&C1=CC=CC=C1&CO&&&
CCCCC(=O)NC(C)C(=O)NC(C(=O)O)C(C)C&&&
C#CC&CN&C1=CC=C(C[N+]2=C3C[NH+]=CCN3C3=CC=CC=C32)C=C1&CCl&&CC&CC&&
CC1=NC(C2=CC=CC=C2N)=N[NH]1&CN&NCC=O&CC&O=C1CCCO1&&&
COC1=CC=C(S)C=C1&CS&CC1=C(C)N(CC2=CC=C(C3=CC=CC=C3C(=O)O)C=C2)C2=CC=C(C=O)C=C12&CN&CN&CCC(F)(F)F&&&
CC&O=C(NC1=CC=CC=C1)C1=CC=C(C2=CC=C3C(NC4=CC=CC=C4)=CC=NC3=C2)C=C1&CC&&CF&C[NH3+]^O=[NH+][O-]&&&
CC&C&CC&O=C1[NH]C=NC2=CC=CC=C12^CN^CN&N&C1=CC=CC=C1^CF^NC=O&CF&&&CC^CN&&C1CC1&C1=CC=CC=C1&&&&&
COC1=CC=CC(OC)=C1C1=CC=CC=C1CN1CCC(=O)N(CC[N-][N+]#N)CCC2=CC=CC=C21&&&
C#N&CC&C&CC&C1=CC=CC=C1^CC^CF&O=CN1CCNCC1&&&CN&CC&C1=CC=CC=C1&&&
CC(C)CC=O&CO&CO&CC12CCCC1C1CCC3CCCCC3(C)C1CC2&CO&CO^CO^CC=O&CO^CO^C=C&CC=O&CO^CO^CC1=CC=CC=C1&C=C&CC=O&CO&&&CC1=CC=CC=C1&C=C&CCC=O&&&CC1=CC=CC=C1&C=C&&&CC1=CC=CC=C1&&&
C=O&C&CN&CN^CC^CC&C1=CC=NC=C1&C1=CSC=C1&&&&&
CO&CO&C1=CC=CC=C1&CC&C1=CSC=C1^CC^CC&&&&CC^O=C1C=CC2=CC=CC=C2O1&CC&&CC&&
CC1=CC=C(C)C=C1&CCl&&C1=NC2=C(C=C[NH]2)C(N2CCCCC2)=N1^CC&C&C=O&&CN^N&CN&&CN^CCC1=CC=CC=N1&&&
CC&CO&CO&C1=CC=CC=C1&CC&C1=CC2=C(N=CC=C2)NC1^CO^CC&CO&NC=O^CC&&CN&&&CC&C1=CC=CC=C1&&&
CC&C1=CC=NC=C1&CC&&CN^NC=O&CC&C1=CON=C1&CC&C1=CC=CC=C1^CC^CCl&&&&CCl&&
CSC1=CC=CC=C1C=O&CN&CN&CC=O&CO&CO&CC=O&CN&CC1=CN(C2=CC=CC=C2)N=C1C1=CC=C(N)C=C1&&&
C=O&C&CN&NC1=CC=CC=C1C(F)(F)F^CN&&ClC1=CC=C(N2C3CNCC2CNC3)C=C1&&&
CCOC(=O)C1=C(C)N(C)C2=CC=C(OC(=O)CCC(=O)O)C=C12&&&
OC1=CC2=C3C(=C1)C1=CC4=C(C=C1CC3N(CCCO)CC2)OCO4&&&
NC1=C(C(=O)NO)N=CN1C1=CC=CC2=CC=CC=C12&&&
CC&CC&CC&C&CN&NC=O^CC^CC&O=CC1=NC(=O)C2=C([NH]1)N(C1=NC=CS1)N=C2&O=CN1CCCC1&CC&CC&O=CO&C&CO&CN&CC&NC=O^CC^C1=CC=CC=C1&CC&C&&&&&CC&&CC&&
CC&C&C=O&&CO^CO&CC&C1=CNCSC1&CC&C^C1CNC1^C=O&C=O&&CO&CN&&CN&C&C=O&&CC^C&C=N&NO^CC^CO&C1=CSC=N1&C&CN&CC&&&&CC&CC^C1=CC=[NH+]C=C1&C[NH3+]&CC&C&C=O&&CC^C[NH3+]&C1=CSC=[NH+]1&&&
CO&CC&C1=CC=C(OCCSC2=NC3=CC=CC=C3S2)C=C1&CF&&&
CN(C)C1=CC=C(C=NNC2=NC(=O)CS2)C=C1&CC&CC1=C[NH]C2=CC=CC=C12&&&
CC&O=CN1CCNN1&CN&O=S1(=O)CC=CC1^CC&&CC&CC&CN&N=C(N)NC1=NC(=O)[NH]C=C1&&&
CC&CC&CC&C1=CC2=C(C=C1)OCO2&CO&CO^CC^CC&C&CC&C=O&CC&&CC^CN&&&C1=C[NH]N=N1&CC&CC&CC&CC&CC&CC&C&C=O&&CC^C1=CC=CC=C1&CO&CO&&&
CN&N&CN&&CN^C1=CC=CC=C1&CS&O=[SH](=O)NC1=NC(Cl)=NC=C1&CO&CO&CC&C1CC1&C&CF&&CC^C1=CC=CC=C1&&&
CN&CN&CC=O&CO&CC1=CC(C)=C(O)C(C)=C1&&&
CCCC&CO&CO&C&C=O&&CN^NS&CC1=CC=C([SH](=O)=O)C=C1&CO&CO&CC1=C(CCC(C)(C)O)N=C(C=O)C(C)=C1&&&
COC1=CC=C2C(C3=CC=C(O)C([N+](=O)[O-])=C3)=C(C3=CC(O)=C(OC)C(OC)=C3)COC2=C1&&&
CC&CN&O=C(COCC(=O)NC1=CC=C2[NH]C(=O)[NH]C2=C1)NC1=CC=CC=C1&CN&CC&&&
CN&CN&CC&O=CN1CC2CCCCC2C1&CC&&&
CN&CC&CC&CC&CC&CO&CO&C1=CC=CC=C1&CC&CC&C&CN&CN^CC^C&C&C=O&C=O&&CC&CO^C&&&CC&CC^CN^C1=CNCC1&CN&C1=CC=CC=C1&C&&&C=O&&CC^C1CCCCC1&CN&&&
NCCCC(=O)NC(CC1=CC=C(Cl)C=C1Cl)C(=O)N1CCN(C2(CNC(=O)C3C4CCC(C4)C3C(=O)NCCC3=CC=NC=C3)CCCCC2)CC1&&&
CC&C1=CC=CC=C1&CF&&CCl&CC^C1=CC=CC=C1&C1=C[NH]C=C1&CC&C1CCCCC1^CC^CC&CC^CN&&CC&CC&C&C1=CC=CC=C1&C=O&CC&&CN^C&CN&C=O&C&&CN^CC&CN&&CC^C&&CC^CC&C&C^CC^C=O&C=O&C&&CO&CO^C=O&&&&&&CO&&
C=O&C&CN&CN^CC^C1=CN=CN=C1&C1=CC=CC=C1&&&CN&C1CCNCC1&&&
CCC(COC)NC=O&CC&C1=COC=C1&CC&&&
NN1C=N[NH]C1=S&CC&C1=CC=CC=C1&CO&&CO&&
COC1=CC(Cl)=C(C)C(NC2=NC3=CC(C=O)=CC=C3N2C)=C1Cl&CN&CN&CCC(C)C&&&
S=C1[NH]C2=CC(Cl)=CC=C2N1CNC1=CC=C(Cl)C=C1&&&
CC1=C(C2=NN=C(SCC(=O)NC3=CC=CN=C3)N2C)C=CO1&&&
CC&C&C=O&&CN^CN&C1=CC=CC=C1&CS&S&O=S&&O=S&NS^C1CCNCC1&CC&C&C=O&&CN^CN&C1=CC=CC=C1&CF&&CF&&
CC(C)(C1=NC(C2=CC=C(F)C=C2)=C(C(C)(C)C2=CC=C(CC(O)CC(O)CC(=O)O)C=C2)[NH]1)C1=CC=C(F)C=C1&&&
CC&CO&CO&NC1=NN=C(CC=O)S1&CN&O=CC1=CC=CC=C1&&&
CN&N&CN&&CN^CC&CN&N&CN&CC^CN^C1=CC=CC=C1&C&&&C=O&&CC^C1=CNCCC1&CN&&C=O&C1=CC=CC=C1^CS&S&O=S&&O=S&NS^C1COCCN1&&&
C1=CC=NC=C1&CN&C1CNCCN1&CN&CC&CN&CN&C1=CN=CN=C1&&&
CO&O=CO&CC&C&CC&O=CO^CN^CO&O=C1[NH]C=CN2N=CC=C12&&&CC&C1=CC=CC=C1&&&
CC1=C(Cl)C=CC=C1NC(=O)C1CCC(N2C(=O)COC3=CC=CC=C32)CC1&&&
COC1=CC(C2=CC=C3C(=C2)C=CN3C)=CC(OC)=C1OC&&&
CO&CO&C&C=O&&CC^C1=CC=CC=C1&CS&S&O=S&&O=S&NS^N&CN&CC^CN^C&CC&C=O&C1=CC=CC=C1&&CO^CCl&CO&&&C1CCOCC1&CO&&C^CO&CO^CC&&C&C=O&&CO^CO&C1COC1&&&
CC&O=C1C=C(N2CCOCC2)OC2=C(C3=CC=CC=C3)C=CC=C12&CS&C[SH](=O)=O^CC&&CNCC(C)(C)O^CF&&&&
CC1=CCC(C(C)(C)OC2OC(COC(=O)C3=CC=CC=C3)C(OS(=O)(=O)C3=CC=CC=C3)C(OS(=O)(=O)C3=CC=CC=C3)C2OS(=O)(=O)C2=CC=CC=C2)C1&&&
O=CO&CC&C1=CC=CC=C1&CS&N[SH](=O)=O&CN&C1=CC=CC=C1&C[NH3+]&O=[NH+][O-]^CCl&&&&
CN&C1CNCCN1&CN&CC&C1=CN=C(N2CCCCC2)C=C1&C[NH3+]&O=[NH+][O-]&&&
CF&C1=CC=C(C2=C(C3=CC=NC=N3)N3C=CC=CC3=N2)C=C1&CF&&CBr&&
CC1=CC=CC(C)=C1NC(=S)NCCNC(=O)C12CC3CC(CC(C3)C1)C2&&&
NC=O&CN&CC^CC^CC&C&C1=CC=CC=C1&CC&CCl&CO^CN&&&&N[SH](=O)=O&CS&C1=CC=CC=C1&CCl&&&
COC1=CC=C(NS(=O)(=O)C2=CC=C(NC(=O)C3CCCCC3)N=C2)C=C1OC&&&
NC1=NC(OC2=CC=C3CCC(N)C4=CC=CC2=C43)=NC2=C1N=CN2C1OC2COP(=O)(O)OC2C1O&&&
CS(=O)(=O)C1=CC=CC(C2=CC=CN=C2OC2=CC=C(NC3=CC=CC=N3)C=C2)=C1&&&
O=C1NCCN1&CN&C1=CC=NC=C1^CN^CC&C1=CC=NC=C1&C1CC1&CN&&&C1CCNCC1&CO&&&
CC1(C)CCCC2(C)C3=C(C=CC12)C1(C)C(O)CCC1(C)CC3&CO&CO^CC^CC(C)O&CO&&&&&
O=C(C1=CC=C(Br)C(Cl)=C1)N1CCC(NC(=O)C2=CC=C(Br)C=C2)CC1&&&
C=O&C1=CN=CNC1&CO&&C1=NNCC1^C1CNCN1&C1=CC=NC=C1&&&
CNC&CN&O=C1C2=CC=CC=C2C(=O)N1CC1=CC=C2[NH]C(=O)C=CC2=C1&CF&&&
CS&CS&C1=CC=CC=C1&CC&NC(N)=NC=O&&&
CN&C1=CC=CC=C1&CN&CN&C&C=O&&CC^C=C&CC&C1=CC=CC=C1&CC&C^CO^C=O&CO&&CN^CC&NO&C1=CC=CC=C1&&&CF&&CF&&
CO&CO&C1=CC=CC=C1&CC&CC&CN&NC=O&CC&C1=CC=CC=C1&CC&CN&N[SH](=O)=O&CS&C1=CC=CC=C1&CO&CO&&&
CC&C&CCC&&CN^C1=NN=C[NH]1&CC&C1=CC=CC=C1&CC&C1=CC=CC=C1&CC&CN&NC=O&CC&C1CCNC1&CO&&&
CN&N&CN&&CN^CC&CC&CN&N=N&CN&C1=CC=CC=C1&CC&C=N^CO^CN&&CO^C1=CCCN=C1&&&C1=CC=CC=C1&&C1=CCCC=C1&&
CC&C&CC&&CC^C1=CC2C3CC4CCCC4C2CC13&CC&C=O^CC&&&CC^CN^CC^N[SH](=O)=O&O=CO^CC^CS&&&O=CO^CC^C1=CC=CC=C1&&&O=CO^CC^CCl&&&CP&&&P&O=PO&&CP^C1=CC=CC=C1&&&
CCCCCCCCCC&CS&CS&CCC(O)CC(=O)O&&&
CN&CN&C&CC&&CC^NC=O&CN&O=C1CCCCC2CC3CCNCC3N12&CN&&&
CC(C)CCC=O&CN&CN^CN^C&CN&C=O&O=C(O)CCC1=CC=CC=C1&&CO&&CO&CC1C2CCC1CC2&CC&C[SH](=O)=O&NS&NC1=CC=C([SH](=O)=O)C=C1&NS&C1CCNCC1&&&
O=C1C=CC2SCCSC2C1&&&
O=C1CC2(CC(=O)N(CC3=CC(C(F)(F)F)=CC(C(F)(F)F)=C3)C2)OC2=CC=CC=C12&&&
O=C1C=C(C(F)(F)F)C2=CC3=C(C=C2[NH]1)CCC3&&&
CO&CO&O=C(NC(CCNS(=O)(=O)C1=CC=CC=C1)CC1=CC=CC=C1)OC1COC2OCCC12&CN&CC(C)C^CC&&&CO&CN^CC(C)CCOC(N)=O&&&
C=O&C&CN&CN^CC^CC&C1=CCNCC1&C1=CC=CC=C1&CO&CF&&CN&&CC^C=O^C1=CC=CC=C1&&C1=CC=NC=C1^CO&&&&&
CCOC(=O)C1=CC=CN=C1SC1=CC=C([N+](=O)[O-])C=C1[N+](=O)[O-]&&&
CC1(C)CC(C2=NC3=CC(OC4OC(CO)C(O)C(O)C4O)=CC=C3N2C2CCCCC2)CCO1&&&
CC1=NN(C2CNC2)C(C)=C1&CN&CCC1=NOC(C)=N1&&&
O=C(NCC(C1=CC=CS1)N1CCOCC1)C(=O)NCCC1=CC=CC=C1&&&
CC1=NC2=CC=C(F)C=C2C(=O)N1C1=CC=C(F)C=C1&&&
CC&O=C1C(C2=CC=CC=C2)=C(N=NC2=CSC(C3=NOC(C4=CC=CC=C4)=N3)=C2)C2=CC=CC=C2O1&CC&&&
CO&NO&N=C(COCC1=CC=CC=C1)C(CCN1CCC(C2=CC=CC=C2)CC1)C1=CC=CC=C1)C1=CCCCC1&CC&FC(F)F^CC&&FC(F)F^CC&&FC(F)F^CO&&&&
COC1=CN=C2C=CC(=O)N(CC(O)CN3CCC(NCC4=CC=C5OC(F)C6=CC=CC7=CSC(=N6)N=C6)C(C#N)=CC=CC4=C5)CC3)C2=C1&&&
O=C(CN1C=C2CCCCC2=N1)NN=CC1=CC=CC=C1&&&
CO&CO&CC=O&CN&O=C1NCN(C2=CC=CC=C2)C12CCNCC2&CN&CCC(C)C1=CC=C(Cl)C(Cl)=C1&&&
CCOC1=CC=C(OCC)C(C2=NC(C)=CS2)=C1&&&
C=O&C&CN&CN^CN^C1=CC=CC=C1&CN&&&C1CCOCC1&CO&CO^CC^C1CCOCC1&CO^CO^CC&&&&CO^CO^CO&&&&&CO&CO&&
CN&C1=CC=C(C2=NOC(C3=CC=CC4=C3CCNC4)=N2)C=C1&&&
CC1=CCC2(C)C(CCC3(C)C4=CC=C5C(C)(C)CCCC5(C)C4CCC32C)C1&CO&CO^CC^CC[N+]1(C)CCOCC1&O=CO&&&&&
O=C1NCCCC12CCN(C1=NC=CC=N1)C2&CN&CC&C1=CC=CC=C1&&&
CCCCCCCCCCCCCC=O&CO&CO&CCC&CO&CO^CO^CCCCCCCCCCCCCC=O&CO&&&CC&OC1COCC(O)C1O&CO&O=P(O)(O)O&&&
CC&C1=CC=C(CN2CCC3=CC=CC=C3C2C2=CC=CC=C2)C=C1&&&
CN&O=C1C2CC(SC3=CC=CC=C3)CC1C(C1=CC=CC=C1)NC2C1=CC=CC=C1&CC&O=CO^CCl&&&&
CC&O=C1N=C2SC=CN2C2=C1C=CS2&&&
CC&C&C=O&&CC^CC&CC&C1CCOC1&CC&&C1CCCC1^CO^C1CCCCC1&CC^CC&&C1CCCCC1&C1=CCCCC1^CO&C=O&&C1CCOC1&C&&CC&&CC&&
O=C(NN=CC1=CC=CC([N+](=O)[O-])=C1)NC1=CC=C(Cl)C(Cl)=C1&&&
CO&NO&C=N&C&CC&C^CC^C=O&C&&CO^CC&CO&CC^CC&&C1=CC=CC=C1&C1=CC=CC=C1&&&CO&CO&C&CF&&CF&CF&&
CCCN1N=C(C2CCN(C(=O)C3=CC=C(OC(F)(F)F)C(Cl)=C3)CC2)C=C1C&&&
C1=CC=C(C2(C3=CC=CC=C3)CCN(C3=NC(N4CCOCC4)=NC(N4C=NC=N4)=N3)CC2)C=C1&&&
CBr&C1=CC=CC=C1&CC&CS&SS&CS&NN=C(C1=NC=C[NH]1)SC1=NC=CC=C1&CC&C1=CC=CC=C1^CBr&&&&
O=S(=O)(NCCC1=NN=C2C=CC(SCC3=CC=CC=C3)=NN12)C1=CC=CC=C1&CO&OC(F)(F)F&&&
CC1=CC=CC(NC2=CC=C3SC=C4CCNCC4CS2)=N1&&&
CC(C)(C)OC(N)=O&CN&O=C(CC1=CC=CC=C1)N1CC(=O)N(CCN2C=CN=C2)CC1CC1=CC=CC=C1&&&
CC1=C(C(=O)N(C)C)SC2=C1C(=O)N(CCC1=CC=CC=C1)C=N2&&&
CC&C1=CC=CC=C1&CC&C1=CC=C2OC=NC2=C1&CN&NC=O&CC&C1=CC=CC=C1&&&
NC=O&CC&CN^CN^C1=CC2(CCNCC2)C2=CC=CC=C12&C1=CC=CC=C1&&&CCl&&&
CCCN1C(SCC(N)=O)=NN=C1C1=CC=C(OC)C=C1&&&
CCO&CO&C1=CC=C2C=[N+](CCCC[N+]3=CC=CC4=CC=CC=C43)C=CC2=C1&CS&C[SH](=O)=O&&&
CN1CCCC2C3=CC=CC4=C3C(=C[NH]4)CC21&CC&CC1=CC=NC=C1&&&
CC1=CC=C(C(C(=O)NCC2=CC=CC=N2)N(C)C2CC2)C=C1&&&
CC&CC&CC&CC&CC&CC&CC&CC&CC&CC&CC&CC&CC&C[NH3+]&[NH4+]&C[NH2+]C&&C[NH3+]^C1=CC=CC=C1&CCl&&&
[NH2+]=O&[NH4+]&[NH3+][O-]&&C[NH3+]^C1=CC=CC=C1&CC&C1=CC=NC=C1&CC&C1CSCS1&&&
CC1=CC2=CC=CC=C2C=N1&&&
CO&CO&C1=CC=CC=C1&CC&C^CO^CC1=C(C)C2=C(SCC(=O)O)C=C(C3=CC=C([N+](=O)[O-])C=C3)N=C2[NH]1&CO&&CC&&C1=CC=CC=C1&C[NH3+]&O=[NH+][O-]&&&
CC&CC&CC&CC&CC&CC&CC&CC&CC&CC&CS&CS&CC&C&CN&&CC^O=CO&&&
CC1=CC=CC(N2CCN(C(=O)C3=CC4=CC=CC=C4N3C)CC2)=C1C&&&
C[SH](=O)=O&NS&CN&CCC1=CC=CC=C1&CO&CO&CCC1=CC=C(C(=O)O)C=C1&&&
N=C1C2=C3N(CCN3C(=N)S2)C=NN1C1=CC=CC=C1&&&
O=C1C=C(NCC2=CC=CN=C2N2CCN(C3=CC=CC=C3)CC2)[NH]C=N1&CC&FC(F)F^CC&&FC(F)F&&&
COC1=CC=CC=C1C&CN&NC1=[N+]([O-])C2=CC=C(C3=CC=CC=C3)C=C2[N+]([O-])=N1&&&
C=O&C&CN&CN^CC^C1=CC=CC=C1&C1=CC=CC=C1&CCl&CF&&CC&CS^C&S^CCl^C=O&O=S&&&&CO&O=S&&&NS^C1CCNC1&&&
CO&CO&C1=CC=CC=C1&CC&C1=NN=CO1^CO^CS&CO&CS&&&CC&C&C=O&&CN^CN&C1CCCC1&&&
CCC&CC&C1=NOC=N1&CC&CN(C)CC(C)S(=O)(=O)NCCS&&&
CN(C)C1=NC2=C(SC=C2)C(=O)S1&&&
CC1=CC(C)=C([SH](=O)=O)C(C)=C1&NS&CN&ClC1=CC=C(C2=NCCO2)C=C1Cl&&&
CO&CO&CC&C1CCNC1&CN&C&C=O&&CC^C1=CC=CC=C1&CC&C1=CC=CC=C1^C1=CNCC1&&CN&&C1=CC=CC=C1^C1=CCCC1&C1=C[NH]N=C1&&&
CO&CO&CS&S&O=S&&O=S&CS^C1=CC=CC=C1&CN&CN&C1=CN=CN=C1&CBr&&C1=C[NH]C=N1^CN&C1CCCC1&CC&CO&&&
CC(=O)NC(CC1=CC=CC=C1)C(=O)NC(CC1=CC=CC=C1)C(=O)NC(C)C(=O)NC(CCC[N+](C)(C)C)C(=O)NC(CC(C)C)C(=O)NC(CN)C(N)=O&&&
CCCCCCCCCCCCC1=NC2=C([NH]N=C2)C(=O)N1C1=CC=CC([N+](=O)[O-])=C1&&&
CC&C)C1=CC=CC(NC(=S)NCC2=CC=CC=N2)=C1&&&
CC&CC&CC&CC&CC&CC&C1=CC=CC=C1&CO&CO^CC^CC&C&CC&C=O&CS&&CN^CS&NS&C1=CC=CC=C1&S&&&O=S&&O=S&CS^C1=CC=CC=C1&&&
CBr&C1=CC=CC=C1&C1=CNCC1&C1=CC=CC=C1^C1=NCCNCC1&&CC&CC^C1=CC=CC=C1^C1=CC=CC=C1&CC&&&CC&C1=CC=CC=C1&&&
CC&C&CCC&&CN^NC(N)=O&CN&CC&C1=CSC=C1&CC&C1=CC=C2C(=C1)NC1=N[NH]C=C1C1=NC=NN12&CN&CC&C1CCOC1&&&
CC&CC&C1=CC=C(CCC2CCN(C3=NC=NC(C4=NN=CO4)=C3)CC2)C=C1&CS&C[SH](=O)=O^CF&&&&
CC&CO&CO&C&C=O&&CC^C1=CNCNC1&CC&C^CC^C=O&C1=CC=CC=C1^N&CO^CO&CN&CO&CO^CO&CN^CC&&&CO^CO&&&&&&CO&&&
CN&C&CC&CC^CC^C1=CC=CC=C1&C&CCl&C=O&&CO&CO^CO^CCl&&CC&&CCl^C1=CC=CC=C1&&&CC&C&C=O&&CO&&
CC&C1=CC=CC=C1&CN&CN&C&C=O&&CC^CN&CN&C&C=O&&CC^C1CCNCC1&CN&C&C=O&&CC^C1CCCCC1&&&
C=O&C&CN&CN^CC^CC&C&C1=CC=CC=C1&C=C&&&CC^CN^C1=CC=CC=C1&CN&&&C&C=O&&CC^C1=CSC=C1&&&
CC&CC&CC&CS&O=CNC1=NN=C(S)S1&CC&C1=CC=CC=C1&CS&O=[SH](=O)N1CCOCC1&&&
C=C(C#N)P(=O)(OC)OC&CC&C1=CC=C2[NH]C=CC2=C1&CN&CCC&&&
O=CC1=CC2=CC=CC=C2O1&CN&CN&CCC&CN&O=C1NCCO1&&&
COC(=O)C(C1=CC=CC=C1)C1CCCCN1C&&&
CC&C1=CC=CC=C1&CC&NC1=NC2=C(C=N[NH]2)S1&CN&CC&C1=CC=CC=C1&CC&&&
CC&CC&C[NH3+]&[NH4+]&C[NH3+]&&C[NH3+]&C[NH3+]^CC&C1=CC=CC=C1&CC&C&C=O&&CC^C1=CC=CC=C1&&&
CC&C&CC&&C=C^CC&CC&CC&C&CC&&C=C^CC&C1=CC=CC=C1&CN&N^CO^CN&&CC&CN^C&C&CC&C=O&&CC&CN&CO^CN&&&C&CC&&CC&CC&&
CC&CO&CO&C&C=O&&CC^C1=CNC=CC1&CC&&CC^C1=CC=CC=C1^C1=CCCC1^CO&C=O&CO&&C1=CC=CC=C1^C1=CC=NC=C1&&&CC&C1=CC=CC=C1&&&
CN&C1CNCCNC1&CN&C1=CC=CC=C1&CN&CN&CC&C1=CC=CC=C1&CCl&&&
O=C1C=CC2=CC=CC=C2O1&CO&&CC^C=C&CC&C1=CC=C2OCOC2=C1&&&
CCC(C)C&CN&NC(=S)NC1=CC=C2N=CC=CC2=C1&&&
CCOP(=O)(OCC)C(NC1=C2C=NN(C)C2=NC(C)=N1)C1=CC=C(CC)C=C1&&&
O=S&S&O=S&&NS^CN^CS^C1=CSC=N1&C1=CC=CC=C1&&&CO&CO^CF^C1=CC=CC=C1&&&CC&CN^CCl^C1=C[NH]N=C1&&&&&
C=C&CC&C&CC&&C1CCOCC1^C=O&&C1CCCCC1^CO&&CC&CO^CO^C1CCCCC1^C&CO&C=O&&CC&CC^CO^CO^CC&&&&C^CC&CC&CC&&CC^CC&&&C&C=O&&CN^CN&C&CC&&CC^CC&CC&C&C=O&&CO&&
CC1CCC2(C)CCC3(C)C(=CC(=O)C4C5(C)CCC(OC(=O)CCCC(=O)O)C(C)(C)C5CCC43C)C2C1&&&
O=C1CCCN1&CN&CN^CN^C1CNCCN1&CC&CN&C1C2CC3CC1CC(C2)C3&C1=CC=C2C=CC=CC2=C1&CN&CF&C1=CC=CC=C1&&&CCl&&CCl&&
NS(N)(=O)=O&CN&C1=N[NH]C2=C1CCCC2&&&
C=C1C(CC)=C(C#N)C(=O)N1C1=CC=C(C)C=C1&&&
CC&CN&N&CN&CC^CN&&CC&CN&CN&C1=NCCN1&CN&CC^C1=CC=NC=C1^CC&CCl&CCl&&&&&
CCN1C2=CN=CC=C2C2=CN=C(NC3=CC=C(N4CCN(C(C)C)CC4)N=N3)N=C21&&&
CO&CO&O=C1CCC23CCN(CC4CCC4)CC2(CC2=CC=CC=C23)C1&&&
CCN1C=NC2=C1N=CN=C2N&CO&CO&CCO&&&
CC&C1COCCN1&CN&C^CC^C=O&&&&CC^CO&CO&C1=CC=CC=C1&CF&&&
O=CCN1N=CC2=C([N+](=O)[O-])C=CC=C2C1=O&CN&C1=CC=C(N2CCNCC2)C=C1&&&
CN&N&CN&&CN^CC&CO&CO&C1=CC=CC=C1&CC&C&C=O&&CN^CN&C1=CSC=N1&CC&C1=COC=C1&&&
CC=O&CN&CN^CS^CC1=CC=CO1&SC1=NC(C2=CC=CC=C2)=NC2=C1C=NN2C1=CC=CC=C1&&&&&
CCCCC1=CC=C(N(CCCC)CC(O)COC2=C(C)C=C(C#N)C=C2C)C=C1&&&
CC&C1=C[NH]N=C1&CN&&CC&CC^CC&CC&NC=O&CN&CC&C1=CC=CC=C1&CO&CO&C1=CC=CC=C1&&&
COC1=CC=C(OC2=NC3=C(N=CN3C3=CC=CC=C3Cl)C(N)=N2)C=C1&CN&CCO&&&
N[SH](=O)=O&CS&C1=CC=C2C=CC=CC2=C1&CN&NC(N)=O^CC^CN&CS&C1=CC=CC=C1&SC1=NC=CC=N1&CC&&&C#N&&&
CC(C)CN(NC(=O)C1=CC2=CC(NC(=O)C3=CC=CC4=CC=CC=C34)=CC=C2[NH]1)C1=NC(C#N)=NC=C1Br&&&
CC&CC&O=C(NC1=CC=CC=C1)C1=CC(=O)C2=CC=CC=C2O1&CO&&CC&CC&CC&&
CO&CO&C1=CC=CC=C1&CO&CO&CC&NC=O&CN&O=C1[NH]C=NC2=C1C=CC=C2&CN&C1=CC=CC=C1&CC&&&
CN&CC&CC&CC&C&CN&NC=O^CC^CC&NC=O&CC&CN&CC&CC&C&CC&CN&CC&&CC^CC&O=CO&CC&&&CC&CC&NC=O&CN&C1C2CC3CC1CC(C2)C3&&&
CC&C1=CC=CC=C1&CF&&CO^CO&CC&C1=CC=CC=C1&CN&&&
CC&C&C=O&&CC^C1=CC=CC=C1&CS&S&O=S=O&&CS^C&CC&&CC^NC=O&CN&C1=CC2=CC=CN=C2C=C1&&&
CC&O=CN1CCCC1&CC&NC=O&CN&C&CC&&CC^NC=O&CN&C&CC&CC^CC^CC&O=CO&CN&&&N=C(N)N&&&
COC1=CC=C(C=CC2=CC=NC3=CC=CC=C23)C=C1OC&&&
CC(=O)NC(CC(=O)NC(CCC(N)=O)C(=O)NC(CCCCN)C(N)=O)C(=O)NC(CC(=O)O)C(=O)NC(C)C(=O)NC(CC1=CC=CC=C1)C(=O)O&&&
CN&O=S(=O)(OC1=CC=C(C2=CC=CC=C2)C=C1)C1=CC=CC=C1&C[NH3+]&O=[NH+][O-]^CCl&&&CC^O=CO&&&
CC&C1=CSC=C1&CC&C1=CC=CC=C1^CN&&&CC^NC=O&CN&C1=CC=CC=C1&CC&C&FCF&&CF&&
CC1=C(C=O)SCCO1&CN&C1COCCN1&&&
CC(=O)C1=C(C)N(C2=CC=CC=C2)C(C)=C1&CN&CN&CC1=CC=CC(Br)=C1&&&
CC&O=C1C=CN(C2CCCCO2)C(=O)[NH]1&CO&&CO&CC^COP(=O)(O)OP(=O)(O)O^C&&CO&&CC^O=CO&&&
O=C(O)CCC1=CC2=CC=CC=C2OC1=O&&&
CO&CO&O=S(=O)(NC1=NC=NS1)C1=CC=C(OC2=CC=CC=C2C2=CC=NN=C2)C=C1&CC&FC(F)F^CC&&&CF&CC&&
CN&N&CN&CC^CN^CO&C1=CC=CC=C1&&&C1=NC)CCN1&CN&&&
CN&C1=CC=C(C2=CC=CN3N=C(NC4=CC=C(N5CCNCC5)C=C4)N=C23)C=C1&CS&C[SH](=O)=O&&&
NC1=CC=C(C(=O)N2CC3(CCN(C(=O)C4=CC=C5[NH]N=CC5=C4)C3)C2)C(F)=N1&&&
CC&O=CO&CO&CC1CCCC2C1CCC1C3CCC4CCCCC4C3=CC(=O)C12&CC&&CC&CC&CC&CC&CC&CC&&
CC&C&CC&&C1CCCCC1^CO&&CO&C1CCCCC1^CC&&C1=CCCCC1^C=O&&C1CCCCC1^CC&&CC&C1CCCCC1^CO&CO^C^C1CCOCC1&CC&CC&&CC^CO^CO&&&&&CO&CO^CO&C1CCOCC1&CC&CO^CO^CO&&CO^C1CCOCC1&&CO^CC&&&CO^CO&&&CO&CO&&
CCC1=CC=C2C(=O)C(C3=CC=CC(I)=C3)=C[NH]C2=N1&&&
COC1=CC=C(CC=O)C=C1&CN&NS^CN^O=[SH](=O)C1=CC=C(Br)C=C1&N=C(N)N&&&&&
CC&O=C1C=CC=C(C2=CC=CC=C2)[NH]1&CC&C#N^CN&&CC#N^CN&&CCCl&&&
CC&C&CC&&CC&CC^C1=CC=CC=C1&CC&C1=CC=CC=C1^CC^CO&C^CO&&CC&&&&CC&CC^CC&C&CO&&CC^CC&C&C=O&&CO&&
CN&CN&O=C1CCC2(N1)OC1=CC=CC=C1C2C1=CC=CC=C1&CN&CC(C)C&&&
O=C(NC1=CC=CC=C1)NC1CSSCCNC(=O)C2CCCN2C(=O)C(CC2=C[NH]C3=CC=CC=C23)NC1=O&CCl&&CCl&CC^O=CO^CC&&CCCCN^CCl&&&&
O=C(OCC1=CC2=CC=CC=C2OC1)C1=CC(S(=O)(=O)NC2=CC=CC=C2)=CC=C1&CF&&CC^O=CO&&&
CC&CC&CCC1CCCCCCN(C(=N)N)C1=O&CN&C^CN^CC&N[SH](=O)=O&&CC^CS&C1=CC=C2C=CC=CC2=C1&&&&&
CCOC(=O)CC1=C(C)OC(C2=CC=C(OC)C=C2)=N1&&&
COC1=CC=C(N(CC(=O)NCC2=CC=CO2)S(=O)(=O)C2=C(C)N(C)N=C2C)C=C1&&&
CCC&CC&O=C(NC1CC1)C1CCCN1C(=O)COC1=CC=CC=C1&CF&&&
CC&C1=CNNC1&CN&CN^C=O^C&&CN^C=O&C1=CC=CC=C1^CN&CC&&&&CS&CS&C1=NCCCN1&C=O&&CN&C1=CC=CC=C1&&
COC1=CC(OC)=C2C(=C1)CCC1=C(O)C(OC)=C3OCOC3=C12&CO&CC=O&&&
CO&CO&NC1=C(Cl)C=C(C=O)C(O)=C1&CO&CCC#N&&&
CCOC(=O)CNC(N)=O&CN&O=C1NC(=O)C2=CC=CC=C12&CN&CC(=O)OCCCl&&&
CC&CC&O=C1[NH]C2=C3C(=CC=C2)CNCCN13&CN&CC&CN&N&CCN&&CN^CC&&&
COC1=CC=C(CC2=CC3=C(C=C2Br)CCC3)C=C1&&&
CCCC(=O)NC1=CC=CC(CC2=C(O)[NH]C(SCC)=NC2=O)=C1&&&
CN&CN&CC&C1=CC=CC=C1&CC&&CC^CN&NS&S&O=S&&O=S&CS^C1=CC=CC=C1&C1CCNC1&C=O&&&
CCCC(=O)O&CC&O=C(CNC(=O)C1CCC2=CC=CC=C2C1)OC1COC2=CC=CC=C2C2=CC=CC=C2C1&&&
CC&CN&C1=CNCCC1&CC&C^C=O^C=O&&C1=CC=CC=C1&CO^CF&&&&CN^C1CNCCN1^CF^CN&&&C1=CC=CC=C1&CF&&&
COC1=CC=C(C2NC(C3=CC=C(OC)C=C3)C(C)C(=O)C2C)C=C1&CN&CC1=CC=CO1&&&
COC1=CC=C(CCNC(=O)C2=CC(OC)=C(OC)C(Br)=C2)C=C1OC&&&
CC&C&CC&&CC^CC&C1=CC=CC=C1&CC&C&CC&&CC^C1=CC=CC=C1&CC&O=C1NCC2=C1N=C[NH]2&CN&C^CN^CC&C1CCC1&&CC&&&&
CC&CN&C1=CC=C(C2=C(C3=CC=NC(NC4CCCC4)=N3)N3C=CC=CC3=N2)C=C1&CBr&&&
COC1=CC=C(C2=CC=C(C(=O)NC(C(=O)O)C(C)C)S2)C=C1F&&&
CC(=O)C1=CC=C(N)C(Cl)=C1&CN&CC=O&CO&CO&O=CC1=CC([SH](=O)=O)=CC=C1O&NS&C1COCCN1&&&
O=S(=O)(C1=CC=CC=C1)N1CC2=CC=CC=C2CC1CN1CCC(C2=C[NH]C3=CC=CC=C23)CC1&&&
CC&C1=CC=C(CC2=CC=CN=C2)C=C1&C&CO&&CC^FC(F)F&&&
COC1=CC=CC=C1N1CCN(CC2=COC(C3=CC=C(OCC4=CC=CC=C4)C=C3)=N2)CC1&&&
CN&O=C(NCC1=CN(C2=CC=CC=C2)C2=CC=CC=C2C1=O)C1=CN=C(N2CCCCC2)C=N1&CC&FC(F)F&&&
CCOC(=O)C1=CN=C2C(=C1NC1=CC=C(OCC)C=C1)C=C(C(=O)O)N2CC&&&
CN&N&CN&&CN^O=C1C=CC(=O)N1&CCl&&&
CO&CO&C1=CC=CC=C1&CO&CO^C1=CCCC1&&C1=CN=CN=C1&CN&C1CCNCC1&C1=CC=CC=C1&&&
NC1=NC(NC2=CC(F)=C(C3=C(F)C=C(F)C=C3F)C(F)=C2)=NC=C1C(F)(F)F&&&
CO&CO&C1=CC=CC=C1&CC&C1=CNCCC1^CO^CN&CO&C^C=N&&CC&&CC^C#N^CC^C#N^C1=CCCCC1&&C#N^C=N&&&&&&&CN^CN&C1=CC=CC=C1&CF&&&
CC&CN&CN&C&C=O&&CC^C1=CC=NC=C1&CO&CO&C1=CC=CC=C1&CN&CN&C&C=O&&CC^C1=CC=CC=C1&CO&CO&&&
CC&C#C&CC&CO&CO&C&C=O&&CN^C1CNCCN1&CN&C&C=O&&CC^C&CC&CC^CN^CC&CN&C1=NOC=N1&C&CC&C=O&C1=CC=CC=C1&&CC^CC&C1=CC=CC=C1&C&&&CF&&CF&CF&&
CC&C1=CCCCC1&CO&&C1CCCCC1^CC&CO^C1CCCCC1&&CC&&C1CCCC1^CO&&&
CC&CO&CO&C&C=O&&CC^C&C1CCNCC1&CN^CC^C&CCCC1=CC=C(Cl)C=C1&C=O&&&&CC^C1CCOCC1&&&
CC&CC&CN&N&NC(=O)O&CO^CN^C1=CC=CC=C1&CC&CO&O=C1C=CC2=CC=CC=C2O1&CO&CC&&&&CC^NC=O&&&
CC&CO&CO&COC1=CC=C(C2C(C=O)=CNC(=O)N2C)C=C1OC&&&
NC=O&CC&CN^CN^O=C1[NH]C2=CC=CN=C2[NH]1&C&CN&CC&CC&CO^CC^CO&&&CC&CO&C1=CC=CC=C1&C1=CC=CC=C1&&&&&
CO&CO&O=S1(=O)CC(N2CCN(C3=NC=CO3)CC2)CN1CC1=CC=CC=C1&CC&&&
CO&CO&C1=CC=CC=C1&CN&NC=O^CO^CC&CO^CO^CN&&&CO&NC=O&&&CC&CN&NC=O&CC&C1=CC=CC=C1&CCl&&&
CCN1C2=CC=CC=C2C2=CC(C=CC3=[N+](CC4=CC=C(F)C=C4)C4=CC(C)=CC=C4S3)=CC=C21&&&
CC1=NC2=CC=C(C3=C(C(F)(F)F)ON=C3C3=CC=CC=C3)C=C2S1&&&
CN&N=C1NC(=O)CS1&CC&CC&NC=O&CN&C1=CC=CC=C1&CS&O=[SH](=O)N1CCOCC1&&&
CCOC(=O)C(C)(C)O&&&
O=C(O)CC(NC(=O)C1=CC=C(Cl)C(Cl)=C1)C1=CC=C(N2CCN(C(=O)CCC3=CC=C(F)C=C3)CC2)C=C1&&&
CC&CC&CC&CC&C1=C[NH]C=N1&CC&CC^CC&&C^CN^C=O&CC&&CO^C1=CC=CC=C1&CO&CC&CC&C1=CC=CC=C1&CC&CS&CC&S&&&O=S&&O=S&NS^CN&C&C=O&&CC^C1CCCCC1&CC&CO^C1CCOC1^CO&CO&C1=CC=CC=C1&&&CCl&&CCl&&
CC&NC=O&CN&C&CC&CC^CC^C1=CC=CC=C1&O=CO&&&CO&CC&C1=CC=CC=C1&&&
CN&C&CC&CO^CC^CO&O=CN1CCCCC1&C1=CC=NC=C1&C&&&CC&O=CN1CCNCC1^CC^CN&C1=CC=CC=C1&C&CCl&CC1=CC=CC=C1&&CF&CC&&C1=CC=CC=C1&&&
CC&C1=CC=CC=C1&CO&CO&CC&C&C=O&&CN^CN&C1=CC=CC=C1&CS&S^CN^NS&C1COCCN1&&O=S&&&O=S&&
CC&C1=CC=NC=C1&CN&O=CNC1=N[NH]C2=C1CN([SH](=O)=O)C2&CS&&CC^C1=CC=CC=C1&CF&&&
CC&C&CC&&CC^CC&C&CN&CN^CC^C&C&C=O&CN&&CC&C=O^C&&&CN&&CC^CC&C1=CC=CC=C1&CO&&&
C1=CC2=C(C=N1)N(C1CCCC1F)C1=C(NC3=CC=C(OCCCNC(C4CC4)C4CC4)C=C3)N=CN=C21&&&
CN&C1=C[NH]N=C1&CC&C=NNC=O&CC&CN&O=CN1CCNCC1&CC&C1=COC=C1&&&
CC&CC&C=C&CC&CO&O=CO&CC&O=C1CCC2C(CCC3C4CCCC4CCC23)N1&CN&&CC&CC&&
CC1=CN=C2C=CN(S(C)(=O)=O)C2=C1&&&
CN&C1=NN=N[NH]1&CS&CS&CC&C&C=O&&CN^CN&C1=CSC=C1&CS&S^C1=CCCCC1^NS&&&&O=S&O=S&&
O=C(O)C1=CC=C(NC(=O)C2=CC3=CC=CC=C3OC2=S)C=C1&&&
CCOC(=O)C1=CC(COC2=CC=NC(NC(=O)C3=CC=C(Cl)C=C3)=C2)=C2C=CC=CC2=N1&&&
CC(C)(C)C1=CC=C(C2=CN(CCC(P(=O)(O)O)P(=O)(O)O)N=N2)C=C1&&&
CO&O=CO&CC&C1CC2CCC(C1)N2&CC&C1=CC=CC=C1^CN^CC&&&&&
C=CCCOC(=O)C1=CC=CC(NC(=S)NC2=CC(S(N)(=O)=O)=CC=C2OC)=C1&&&
CC&C&CC&&CC^CO&CO&NC1=NC2(N=C1)C1=CC=CC=C1CC21CCCCC1&CO&CO^CO^CC&&&C&C1CC1&&CF&&
COC1=CC=C(C(=O)OCC2=CC=CC=C2)C=C1C1=NC(=O)C2=NN(CC3=CC=CC=C3)C=C2[NH]1&&&
CC&CC&C=C&CC&CC&C1=CC=CC=C1&CC&C1=CC=C2SC=CC2=C1&CC&O=C1NCC2C=CCCC12^CC^CN&CC&CC&&&C1=CC=CC=C1&&&
CC&C1=CC=CC=C1&CC&C&CC&&CN^CN&C1=NC=NCC1&C1=CC=CC=C1&CC&CC&CC&CO&&&
CC&C&CC&&CC^CN&C1=NN=C[NH]1&CC&CC^CS^C1=CC=CC=C1&CS&&&CC&C&C=O&&CN^CN&CC&C1CCOC1&&&
CCC(C)NC(=N)NC1=CC=C(F)C(Cl)=C1&&&
CS&CS&C1=CC=CC=C1&CO&CO&C1=CC=CC=C1&C1=C[NH]C=C1&CC&CC&CN&&&
CCOC(=O)C=C(C)C=CC=C(C)C=CC1=C(C)CCCC1(C)C&&&
CO&CO&C1=CC2=CN=CN=C2C=C1&CN&CN^CO^C1=CC=CC=C1&CO&CN&&&NC=O&CC&C1=CC=CC=C1&CF&&&
CC&NC=O&CN&C&CC&CC^CC^C1=CC=C2C=CC=CC2=C1&NC=O&&&CN&C&CC&NC=O^CC^CN&C&C&CC&CC&&CC^CC^CC&&C&NC=O&CC&CN&&CC^CC&&&NC=O&CN&C&CC&CC^CC^O=CO&NC=O&&&N&CN&&CN^C&CC&CC^CC^C1=CC=CC=C1&C&&&CO&&CC^CC&O=CO&&&
CO&CO&O=CCCC(=O)O&CN&O=C1NC(=S)SC1=C1NC2=CC=CC=C2S(=O)(=O)N1&&&
CC1=CC=C2OC(=O)C=C(C(=O)NCC3=CC=CC=C3)C2=C1&&&
CC1=C(C2=CC=C(Br)C=C2)C(=O)N2C=CSC2=N1&&&
CC&CC&CC&CO&O=CO&CC&C1=CC=NC=C1&CN&CN^CC^C1=CC=CC=C1&C1=CC=CC=C1^CC^CC&&&C1=CC=CC=C1&C#N^CC&&&&C^CO^FCF&&&&CF&&
CC&CN&CCN[SH](=O)=O&CS&C1=CC=C2C(=C1)NCCN2C1=NC=C2C=CC=CC2=N1&CN&CN&C1=CC=CC=C1&CC&CN^CC^CN&&&CC&CN&C1CCNCC1&&&
CO&CO&C1=CC=CC=C1&CO&CO&O=CN1CCCCC1&CC&CN&N[SH](=O)=O&CS&C1=CC2=NSN=C2C=C1&&&
NC(N)=O&CN&CC^CN^C1=CC=C2OCOC2=C1&C1C2CC3CC1CC(C2)C3&&&&&
CC1=CC(O)=C(C(C)C)C=C1S(=O)(=O)C1=CC=CC=C1&&&
CCCC&CC&O=C1C=CC(=O)N1N1C=N[NH]C1=O&&&
CC&O=C(NC1=NC2=CC=CC=C2S1)C1=CC=C2N=C3C(=O)CCCC3=NC2=C1&&&
CO&CO&C1=CC=CC=C1&CC&CN&CN&CC&CC&C&CC&C1=CC=CC=C1^CC&&O=C1C=CC=C[NH]1&&&
CO&CO&O=C(C=CC=CC1=CC=CC=C1)C=CC1=CC=CC=C1&CC&&CO^CO^CO&&CO^CO&&CO^CO&&CO&&&
CO&CO&C1=CC=CC=C1&CO&CO&C1CCOCC1&CC&CO^CO^CO&&CO^C&&CO^C=O&&&&CC^C=C&CC&C1=CC=CC=C1&CO&CO&&&
C=C1C(O)CC(C)(C2CCC3(C)C2CCC2C4CC(C)(C)CC(O)C4(C)C(=O)CC23C)CC1O&&&
NC(O)=S&CN&CC^CO^CN&CC&CN&CC&C1=CC=C2N=CC=CC2=C1&C1=CC=CC=C1&CCl&&&&&
CC&CN&CN&C&C=O&&CC^C1CCOC1&CN&1=NCCN1^CO^C1=CN=CN=C1&&CO^CN&&&CN^CCl^C&&&CC&CC^CC^C1=CNCC1&C&C1=CC=CC=C1&C=O&&&&CO&&
CC1=NOC(C)=C1&CN&CC1=CC(C2CCCN2)=N[NH]1&&&
CC&C1=CC=CC=C1&CC&&CN^NC=O&CC&C1=CSC=C1&CN&NC=O^CC^CC&O=CO^CC^CC&&&&&C&CC&&CC&&
CC1CNC(=O)C2=CC=CC(N)=C2OC1&CN&O=CCC1=CC=C(C2=CC=CC=C2)C=C1^CC&&CN^CN^N&CCCO&CN&&&&CN^C&C=O&&CC^C1CCCC1&&&
CO&O=CO&CC&O=C1C=CCN1&CO&&CN&CN^CC&CC&C1=CC=CC=C1&CO&CO^CO&&CO&&&
CC&O=C(CN1C=C2CCCCC2=N1)NCC1=CC=CC=C1&CC&C#N&&&
CS&N[SH](=O)=O&N&CN&CC^CN^NC=O&C1=CC=CC=C1&CN&&&C1=CC=CC=C1&CN&C1CCNCC1&&&
CCCCCCCC=CC(=O)CCCCCCCCC(=O)NC1OC(CO)C(O)C(O)C1O&&&
CCCC(C)O&CC&O=C1CNCCN1C1=CC=NC(NCC2CC2)=N1&CC&&CN^CC(C)C&&&
O=C1CCCCCCCCC1&CO&&CN^C1CNCCN1&CN&C1=CC=CC=C1&CF&&&
COC1=CC=C2C3=C(CCCC3)C(C)(C)OC2=C1&CC&CN&CN&C&C=O&&CO^CO&CC(C)C&&&
CC(O)C(=O)O&CO&O=C(CC1=CC=CC=C1)OC1C=C2CC(=O)C3CCC4OCC4C3C(OC(=O)C3=CC=CC=C3)C(C2)C1&CC&&CO&CO^CC(C)C(O)C(NC(=O)OC(C)(C)C)C(N)C(N)=O^CC&&&C^CC&&CC&&
CN&O=[SH](=O)N1CCNCC1&CS&C1=CC=CC=C1&CF&&CF&&
C=O&C&CN&NC1=CC(Cl)=CC=C1Cl^CN&&C1CNCC2(C1)CCNC2&CN&CC1=CSC=C1&&&
CNC&CN&CCC&CO&CO&O=CC(O)(C1=CC=CC=C1)C1=CC=CC=C1&&&
CC1=C(C(=O)C2=CC=C(Cl)C=C2)C(C2=CC=CC=C2Cl)=NN1CC(=O)N(C)CC(F)(F)F&&&
CC&CC&CC&CC&CC&CC&C1=COC=N1&CBr&&CC^C&C=O&&CN^N&CN&CC^CN&&CC&&&
CC&C&CS&SC1=NN=C[NH]1^CC^CC&O=CNC1=NC=CC=C1&C1=CC=CC=C1^CN&&&&C1=CC=CC=C1&CF&&&
CO&CO&O=C(NC1=CC(S(=O)(=O)N2CCCCC2)=CC=C1)C1=CC2=CC=CC=C2O1&CO&CO&&&
CC&CN&N&CN&CC^CN&&CC&C1=COC=N1&CC&C1=CC=CC=C1&CC&&&
CC1=CC=CC(C)=C1NC(=O)CSC1=NN=C(C)N1C1=CC=CC(C)=C1&&&
CN(C)C1=CC=C2C3=C(C4=CC=CC=C4C3=O)C(=O)OC2=C1&&&
NC(CNC(=O)C1=CC=C(I)C=C1)C(=O)O&&&
C=O&C&CN&NC1=CC=CC(F)=C1^CN&&NC1=NC=NC2=C1N=C(N)S2&CN&C1CCCCC1&&&
COC1=CC2=NC=NC(C3=CC=CC(N)=C3)=C2C=C1OC&CN&CC1=CC(C=O)=CC=C1&&&
COC1=CC=C(C2=CC=CC3=C2OC(N2CCOCC2)=CC3=O)C=C1&&&
CC=O&CN&CN^CS^C1CC1&SC1=CC=CC=C1&&&&&
CC=O&CO&CO&CC&CN&O=C1NC2=C(Cl)C=CC=C2C(=O)C1C1=NS(=O)(=O)C2=CC=CC=C2N1&&&
C1=CC=CC=C1&CC&C1=NNCS1&C1=N[NH]C=N1&CC&CO&CO&C1=CC=CC=C1&CC&C1=NN=N[NH]1&&&
CC&C1=CNSCC1&CN&C1CCOC1^C1=CC=CC=C1^CC&&S^CO^CO^O=S&&&&CF&O=S&&&&
CO&CO&C1=CC=CC=C1&CC&C=N^CO^CN&CO&C1=CC=CC=C1&CC&C[NH3+]&C1=CC=CC=C1&[NH4+]&CF&[NH2+]=O&&CF&[NH3+][O-]&&&&
CC&O=C(O)N1CCC=N1&CC&C1=CC=NC=C1^CO&&CC&C1=CC=CC=C1&&&
COC1=CC=C(Cl)C=C1S(=O)(=O)N1CCCCC1&&&
CC&CO&O=C1CCCN(C(=O)O)N1&CN&NC=O&CC&CC&CN&C1CCCNCCC1&&&
O=S&S&CS&CC^CS^C&C1=CC=CC=C1&C=N&&&NN^CC^CN&C1=NN=CO1&C1=CSC=N1&CC&CC&C1=CC=CC=C1&C1=COC=C1&CBr&&&&&
COC=O&CC&O=C(NC1=CC2=C(NC3=CC=CC=C3)N=CN=C2S1)C1=CC=CC=C1&CF&&&
CC1=CC=CC(NC2=NC=C(C(=O)NC3=CC=C(Cl)C(Cl)=C3)C(C3=CC=CC=C3)=N2)=C1&&&
CC&CC&C1=N[NH]C=N1&CC&C1COCCN1&CN&CC&C1=NOC=N1&CC&C&CC&&CC&&
CO&CO&CC&CO&CO&C1=CC=NC=C1&CC&C1=CC=CC=C1&CO&CO^CC^C&C#N&CC&&&CO^CC^CO&C1=CN=CN=C1&&&&&
CO&CO&C1=CC=CC=C1&CN&CN&C&C=O&&CN^CN&CC&CC&CC&CC&C&CC&CN^CN^C1=C[NH]C=N1&CN&&&C1=CCCN=C1&C1=CC=CC=C1&CCl&&&
CC(C)N1C(CC2=CC=C(C3=CC=NC=C3)C=C2)=NN=C1C12CC3CC(CC(C3)C1)C2&CN&CN&C&C=O&&CC^C1CCNCC1&&&
CC&C&CC&&CC^C1=CC=CC=C1&CC&C1=CC=C2SC(N3CCCCC3)=NC2=C1^CO&&&CO&&
C=O&C1=NCCNC1&CC&C^C1=CC=CC=C1^C=O&C[NH3+]&&CN^[NH4+]&CN&[NH2+]=O&C1=CC=CC=C1&&[NH3+][O-]&&&&
CC&C&CO&&CC^CC^CC^C&C&CO&C=O&&CC&CN^C&CN&CC&C1CCCCC1&CC^CN&&C1CCCCC1&CN&&&C&C=O&&CC^C&CC&CC^CN^C1=CC=CC=C1&CN&&&C&C=O&&CC^CO&CO&C1=CC=CC=C1&&&
CC&O=C(CN1C=CN=CC1=O)NCC1=C[NH]N=C1&C[NH3+]&O=[NH+][O-]^CCl&&&&
CO&CO&C1=CC=CC=C1&CC&&CC^NC1=NC=C2CCC3=N[NH]C=C3C2=N1&CN&&CC^C1=CC=CC=C1^CN^CC&&&CO&&&
CO&CO&O=CC1=CC=C(C2=CC(O)C3CCCC(C2)N3)C=C1&CN&C^CO^C=O&CC1=CC=C(C(F)(F)F)C=C1^CO&CO&&CO&CO&&&&&
CN&O=C(NC1=CC=C(C(=O)N2CCCC3=C2C=CS3)C=C1)C1=CC=CO1&CN&NCCCCO&&&
CC1=NC=CC(C2CCCN2CC2=CC=CC3=C2CCCO3)=N1&&&
CO&CO&C1=CC=CC=C1&CC&C=C^CO^CC&CO&O=CO&&&CO&CC&NC=O&CN&C1=CC=CC=C1&CC&&C[NH3+]^O=[NH+][O-]^CF&&&&
CC&CO&CO&C&C=O&&CC^C1=CC=CC=C1&CN&CN&C&C=O&&CC^CS&S&O=S&&CS^CC&C1=CON=C1&CC&&CC&&
CC&C1=CC=CC=C1&CS&O=C1CCN[SH](=O)=O&CN&CC&O=CO&CO&CC&NC=O&CN&C1=CC=CC=C1&CS&N[SH](=O)=O&&&
CN&C1COCN1&C=O&&C1=CC=CC=C1^CC&C1=CC=CC=C1&CCl&&CF&&
CCC&C=C&CC1=CCC(O)CC1&CC&C^C=C^C=O&CCC^CC&CO&&CCC&CO&C=C&CC&CCC&&&C=C&CCC&&&
CC&CS&CS&C1=NN=C[NH]1&C1=NNCSC1&CC&C1=CC=CC=C1&CO&CO^CO&&CO^CO&&CO^CO&&CO&&&
CC=O&CN&C1=CC=C(COCCC2CCC(N3C=NC4=CN=CN=C5C=C[NH]C5=C43)O2)C=C1&CN&&CO&CO&&
CS&CS&C1=CC=CC=C1&CC&C&C=O&&CN^CN&C&CC&C^CC^CN&C&&C=O^CC&&&&CC&&
CC&O=CN1CCCCC1&CC&CO&O=CO&CC&C1=CON=C1&CC&C1=CC=CC=C1^CC&&&&
CC&CC1CC2=CC=NN2C1&CC&CN^CCl^N[SH](=O)=O&&&CS&C1=CC=CC=C1&CCl&&CCl&&
CC&CC&CO&CO&C1=CC=CC=C1&CN&NC=O&CC&CS&SC1=NN=CO1&CC&C1=CSC=C1&&&
CC(C(=O)O)C1=CC=CC2=C1SC1=CC=CC=C12&&&
CC&C1=CC=NC=C1&CC&C1=CN=C2[NH]C=NC2=C1&CS&S&O=S=O&&CS^CC&C1=CC=CC=C1&CF&&&
CC1=CC=C(C(F)(F)F)C=C1C1=CC=C2C=C(NC(=O)C3CC3(C)C)N=CC2=C1&&&
CC&CC&CO&CO&CC&CC&C&CN&CN^CC^C&C&C=O&C=O&&CC&CN^C&CN&CO&C&&CC^CC&C&CC^CC^CO&C&C&&CC^CF&C=O&CN&&CF&CO^CN&&CC&&C&CN&CC&CN&&C=O^C&&&CC&CC^CC^C&C&CC&C=O&&CC&CN^CC&CN&&&C&CC&&CC^C&C=O&&CO&&
CO&CO&C&C=O&&CC^C1=CNCNC1&CC&&CN^C1=CC=CC=C1^CN^CC&CN^CC&&C&C1=CC=CC=C1&C=O&C[NH3+]&&CC^[NH4+]&CN&[NH2+]=O&CN&&[NH3+][O-]^C&&&C=O&&CC^CC&C1=CC=CC=C1&&&
CC(=O)OC1CC=CCCCN2CN3CCCC4CC(CCC1)C2C43&&&
CC&C1=CC=CC=C1&CO&&CC&CC^CC&C&CN&&CC^C&C=O&&CN^CN&C&CC&CO^CC^CO&C&CC&C=O&C1=CC=CC=C1&&CN&&C1CCNCC1&CC&&CC&&
CO&CO&C1=CC=CC=C1&CC&CS&S&O=S&&CS^C1=CC=CC=C1&CC&C&C=O&&CN^N&CN&&CN^CC&C1=COC=C1&&&
CC&O=C1N(C2=CC=CC=C2)C=NC12CCC1CNCC12&CCl&&CCl&&
CC&CC&C&CC&&CC^C&CN&&CC^C&C=O&&CN^CN&C&CC&CC^CC^C1=CC=CC=C1&C&&&C=O&&CO&&
C=C&CC&C1=CCNCC1&CN&C^C1=CNCC1^C=O&C1=CC=CC=C1&&CC&&CC&CC&CC&C&C=O&&CO&&
CC&CC1C2CCCCC1C2&CC&&CO&CN^NC=O&CC&C1=CC=CC=C1&&&
CN1C=C(CCN2CCC3(CC2)C(=O)NCN3C2=CC=CC=C2)C=N1&&&
^O&CO&O=C(NCCC1=CC=CC=C1)C1=CC(C2CCCCN2)=NC2=C1C=NN2C1=CC=CC=C1&CN&&&
CC1=CC=C(N)C=C1&CN&C&C=O&&CN^O=C1CNCC2C3=CC=CC(O)=C3CCN12&&&
O=C(NC1=CC=CC(OC2=CC=CC=C2)=C1)NC1=CC=NC2=CC=CC=C12&CCl&&&
CO&CO&C1=CC=C2C=CC=CC2=C1&CC&CC(C)NC=O^CC&&&&
O=C(C1=C[NH]C=N1)C1=CSC(C2=CC=CC=C2)=N1&CCl&&&
CC&O=C(NC1=CC=CC(S(=O)(=O)N2CCCCC2)=C1)C1=CC=NC=C1&CCl&&&
CCC(C)N1C=C([N+](=O)[O-])C=N1&&&
CO&CO&C1=CC=C(CN2C=CC3=NC(C4=CC=CC=C4)=NC3=C2)C=C1&CO&CO&&&
C=CCO&CO&O=S(=O)(NC1=CC=CC2=CC=CN=C12)C1=CC=CC=C1&CC&N=CNO&&&
CNC(CC1=CC=CC(C(=N)N)=C1)C(=O)NC(CO)C(=O)NC1(C(=O)NC(CC2=CC=CC=C2)C(=O)NCC2=CC=CS2)CCSC1&&&
O=CO&CC&CC&CC&CO&CO&C1=CC=CC=C1&CN&O=C1NCC2CC=CCC12&&&
CC&C1=CC=CC=C1&CN&NC=O&CC&CC&C1=CC=C2[NH]C=CC2=C1&CN&CC&C1=CC=CC=C1&CCl&&&
CC(=O)C1=C(C)N2CCSC3=C2C(=CC=C3C)C1&&&
CC&C1=CC=CC=C1&CC&CN^CN^C1=CN=CNC1&CN&CN&C&&C=O^C=O&&C1=C[NH]N=C1&CC^CN&C1=CC=CC=C1&C1=CC=CC=C1&CC&&&C1=CC=CC=C1&&&
CNC&CN&O=C(NC1=CC=C(N2C(C3=CC=CC=C3)=CC3=C2CCCC3)C=C1)C1=CC=N[NH]1&CCl&&CCl&&
CO&CO&O=C(NC1=CC=C(NC(=O)C2CC2)C=C1)C1=CC=CO1&CCl&&&
CCCCN1C(C)=NN=C1S&CS&CC=O&CN&NC1=CC=CC=C1C(F)(F)F&&&
CCN(CC)C(=O)COC=O&CC&O=C1C=CN(CC2=CC=CC=C2)C2=CC(N3CCN4C=CN=C4C3)=CC=C12&CC&O=CO^CF&&&CC&&
C=O&C&CN&CN^CC^CC&C1=CON=C1&CC&C1=CCCC1&CN&C1=CC=CC=C1&C1COCCN1&&&&&
CN&CN&O=C1CCCC2=NC=CC=C12&CCl&&&
O=C(NC1=CC=CC=C1)NC1=CC=CC(C2=CC=CC(C3=NC4=CC=CC=C4[NH]3)=C2)=C1&CCl&&&
O=C1C(=CC2=CC=C(O)C=C2)OC2=CC(O)=CC(O)=C12&&&
CC&NC=O&CN&C&CC&&CC^C1=CC=CC=C1&CO&CO&C1CCNC1&CN&C1=CC=NC=C1&CO&CO&CC&C&FCF&&CF&&
CCOC=O&CC&C1=CC=C(C2=NC=C(CCC3=CC=CC=N3)S2)C=C1&CO&&&
COC1=CC(CN(CC2=CC=CC=N2)CC2=NC(C3=CC=CN=C3)=NO2)=CC=C1OCC1=CC=CC=C1&&&
CCC1=CC=CC=C1&CN&CN&C&C=O&&CN^C1CNCCN1&CN&O=CC1=NC=CC=C1O&&&
CO&CO&C&C=O&&CC^C1=CCNCC1&CN&&C1CCNCC1^CN^C1=CNCC1^C&C1=CC=CC=C1&C=O&&&&CC^C1=CNCC1&C1=CC=CC=C1&&&
CC&CN&ClC1=CC=CC=C1C1(C2=NN(CC3=CC(C4=CC=CO4)=N[NH]3)C3=NC=CC=C23)CCNCC1&&&
CCCCCCCC&CN&CC1NC(=O)CN(C)C(=O)C1F&CC&CO^CC^CO&CC(=O)O&C&&&C=O&&CN^CN&CCC1=CC=CC=C1&&&
O=C(O)N1CCCCC1&CO&CC^CC^C1=CC=CC=C1&C1=CC=CC=C1^CC&&&&O=CNO&&&
NC=O&CN&CC^CC^C1=CC=NC=C1&NC1=NC=CC=C1&&&CN&C1=CC=CC=C1^CCl^CC&&&C&FCF&&CF&&
CO&CO&O=C(C1=CC=CC(C2=CC=CC=C2)=C1)N1CCCC(C2=CC=CC=C2)C1&CC&NC=O^CO&&CO&&&
CO&CO&C&C=O&&CC^COC1=C2OC3C4CC(C6=COC=C6)(C5CC23O)C2C4CCC12C&CO&CO&O=CC1=CC=C(O)C=C1&&&
NC=O&CC&C1CCNCCC2OCOC2C1&CN&CC1=CC=CN=C1&&&
CO&CO&C1=CC=CC=C1&CC&C&C=O&&CO^CO&CC&CC&C1=CC=CC=C1&CO&CO^CO&&CO^CO&&CO&&&
CC(=O)NO&CN&NS&O=[SH](=O)C1=CC=C(C2=CC=CN=C2)C=C1&&&
CCl&C1=CC=C2C(=C1)C=CN2N1C=CN=C1&&&
CO&CO&O=C(NC1=CC=CC=C1)NC1CCN(CC2=CC=CC=C2)CC1&CN&&C[NH3+]^O=[NH+][O-]^CF&&&&
C=CC(N)=O&CN&C1=CC=C(NC2=NC=NN3C=CC(C4=CC=CC=C4)=C23)C=C1&CC&&CC^NC=O^CC&&&&
CC&CO&CO&C1=CC=CC=C1&CC&CC^CO^CN&CO&CN&CC&C&&&C=O&&CC^CO&CO&C&C=O&&CC^CC&CN&CN&C&C=O&&CC^C1=CC=CC=C1&CCl&&&
COP(=O)(OC)OC1=CC(OC)=C(C(=O)C2=CC(OC)=C(OC)C(OC)=C2)C=C1OC&&&
CC1=NN=C(SCC(=O)N2CCOCC2)S1&&&
O=[N+]([O-])C1=CC=CC(C2OC3=CC=CC=C3C3=CC=C4N=CC=NC4=C32)=C1&&&
CC&C&O=C(NCCNCCNCCCNC(=O)C1=CC=CC=C1)C1=CC=CC=C1&C^CC^CC&&&&CC&&
NC(CCSCCC(NC(=O)CS)C(N)=O)C(=O)O&&&
CC&C1=CC=CC=C1&CS&O=[SH](=O)N1CCC=N1&CC&C1=CC=CC=C1^CC&&C1=CC=CC=C1&CC&C1=CC=CC=C1&&&
CC(C)(C)C1=CC=C(CC(=O)O)C=C1&C=C&CC1CCC2=CC(O)=CC=C2O1&&&
CC(C=O)C1=CC=C2OC(C3=CC=C(C(F)(F)F)C=C3)C(C=O)=CC2=C1O&CN&NS^CN^N#CCC1=CC=CC=N1&CN&&&CCC&CO&OC1=CC=CC=C1&&&
CCOC(=O)C=C(C)C=C1CC2CC(C)(CN2S(=O)(=O)C2=CC=C(Cl)C=C2)C1=O&&&
CC&C&C=O&&CC^C1=CC=CC=C1&CO&CO&CC&CC&CN&CN&C&CC&&CC&&
CC&CC&CC&CN&NC=O&CC&C1=CON=C1&CC&CS^CC^CS&O=CO&C1=CC=CC=C1&&&&&
CC&C&C=1=CC=CC=C1&&CC^CO&CO&C1=CC=CC=C1&CO&CO&C1=CC=CC=C1&C[NH3+]&O=[NH+][O-]^CCl&&&CN&CC^C#N&&&
CN&C1=CC=CC=C1&CC&C1=CC=CC=C1^CN&&CN&C&C=O&&CC^C1CCNCC1&&&
CC&C1=CC(C2=CC=C3N=CSC3=C2)=CC(CN2CCC(OC3=CC=C4[NH]N=CC4=C3)C2)=C1&&&
CC&C&C=O&&CO^CO&CC&C1=CNCSC1&CC&C^C1CNC1^C=O&C=O&&CO&CN&&CN&C&C=O&&CC^C&CN&&CC^C1=CC=CC=C1&CC&C&CC&&CO^CO^CC^CC&C1=CC=CC=C1&C&&&CN&&C=O&&
CC1=NC(C(=O)NNC(=O)C2=CC=C3OCOC3=C2)=C(C)O1&&&
CCCCCC&CO&OC1=CC=C2C(=C1)C=CN2CC1=CC=CC=C1&&&
CO&C1=CC=CC=C1&CC&C1=N[NH]C=N1&CS&CS^CN^CC&C1=CC=CC=C1&C1=C[NH]N=N1&CCl&CN&&&C1=CC=CC=C1&CC&C&CF&&CF&CF&&
CCC1=CC=C(OC)C=C1&CN&CN^CN^O=CCCC(=O)O&COC1=C(OC)C=C2C(=C1)CCCC2N&&&&&
O=C(O)CCCCCCCCOC1=CC=C(CCCCCC2=CC=CC=C2)C=C1&&&
CCOC=O&CC&C(#CC1=CC=CC=C1)C1=CC=CC=C1&CCl&&CC^CC(C)(C)C^CC&&CC(C)C&&&
OC1=CC=C(Cl)C=C1&CO&CCC&CN&CN^CS^CCCC1=C[NH]C=N1&SSCCC1=C[NH]C2=CC=C(Cl)C=C12&&&&&
CC1=CC=CC2=C1N=C(N1CCOCC1)C1=NN=C(C3=CC=CC=C3)N12&&&
C=O&C&CN&CN^CC^C1CCCCC1&C&&&CC&C1=CC=NC=C1^CN&&N&CN&C^CN^C=O&C1CC1&&CC&&C1=CC=NC=C1&&&
COC1=CC=C(C2=CC=C3N=CC(C#N)=C(NC4=CC4)C3=C2)C=C1CNC1CCNC1&&&
CC&N=C1C=C[NH]C(=S)[NH]1&CC&NC=O^CN^CN&C1=CC=CC=C1^CN^CC&CC&C1=CC=CC=C1&CC&C&&&CC&FCF&O=CO&&CF&&&&
CC(N)=O&CC&O=C(NC1=CC=C(C2=CN3C=CSC3=N2)C=C1)NC1=CC=NN1CC1=CC=CC=C1&CC&FC(F)F^CF&&&&
CC&C1=CC=NC=C1&CC&O=C(C1=NOC=C1)N1CCCNCC1&CN&CC&C1CCC1&&&
CC&CO&CO&C1=COCCC1&CC&NC=O^CC&&C1=CC=CC=C1^CC^CC&CC&C&CC&FCF&CO&&CF&&&&
C=O&C&CO&&CC^CC&C&CO&&CC^C1CCOC1&CC&CC^CO^C1CCOC1&&CO^CC&&&C1CCOC1&CC&CC&CC&CC&CC&CC&CC&CC&CC&C1=NCCS1&C1=CC=CC=C1&&&
O=C1C=COC2=CC=CC=C12&CN&C1COCCN1^CC&&CN&C1CCNCC1&&&
CC1=C(C(=O)NC(CC2=CC=CC=C2)C(=O)NCC2=CC=C(N(C)C)C=C2)C(C2=CC=CN=C2)N=C(C2=CC=CC([N+](=O)[O-])=C2)N1&&&
CC&CC&C1=CC=CC=C1&CO&CO&O=C1[NH]C2=CC3=CC=CC=C3N=C2[NH]1&&&
CC1CN(C2=CC(C(C)(C)C)=CC=C2NC(=O)NC2=CC=CC(C(=O)C(F)(F)F)=C2)CCN1&&&
CC1=CC=C(C=O)O1&CN&C1CC(N2CC3CCNCC32)CO1&&&
CC1=CC(NC2=CC=C(C#N)C=C2)=NC(N2CCCC2)=N1&CC&C&C=O&&CN^C1CCNC1&&&
CCC(CC)C1=CC(C)(C)C2=C(C=NN2C2=CC=C(F)C=C2)C1=O&&&
CC1=NN(C(C)C2=CC=CC=C2)C2=C1CCN1C(=O)N(CCCC3=CC=CC=C3)C(=O)C21C&&&
CC(C)C&CN&C1=NN=C(N2CCCC3(CNCCO3)C2)S1&&&
NC=O&CN&C1=CC=CC=C1^CC^CC&C1=CC=CC=C1&C1=CN2C=CSC2=N1&CCl&CC&&CCl^CN&&&CN&CC&CC&C1=CC=CC=C1&&&
CC&O=C(CCC1=CC=CC=C1)NC1CCCC2=CC=CC=C21&CC&&CF&&
CC&C&CN&CN^CC^CC&C1=CC=CC=C1&NC=O&CO&CN&&&C&O=S&&CC^C&CF&&CF&CC^C&C=O&&CC^CC&CC&CN&NC=O&CC&C1=CC=CC=C1&CO&&CC^C&FCF&&CF&&
O=C1C=CS2OC3C=CC12CC3&CC&CN&C1=C[NH]C=N1&&&
CC(C)CC(NCCC1=CC=CC=C1)C(=O)N(C)C(C=CS(C)(=O)=O)CCCCN&&&
CO&CO&C1=CC=CC=C1&CN&NS&S&O=S&&O=S&CS^C1=CC=CC=C1&CC&C=C&CC&C&C=O&&CN^CN&CC&CC&CN&C1COCCN1&&&
CCN1C(C2=CC=CC(Br)=C2)=N[NH]C1=S&C=C&CC&CN&C1CNCCN1&CN&C1=CC=C(CC2=CC=CC=C2)C=C1&&&
CC&C&CN&CN^CC^C&C1=CC=CC=C1&C=O&&&&CC^C1=C[NH]C=N1&CN&C1=CC=CC=C1^CC^CN&C1CC1&&&&&
CC&C1=CC=CC=C1&CC&&CN^NC=O&CC&C1=CC=CC=C1&C[NH3+]&O=[NH+][O-]^CN&&C1CNCCN1&CN&&&
N=CN&CC&C1=CC=CC=C1&CC&C=C&CC&C&C=O&&CC^C1=CC=CC=C1&CO&&CO&&
CCCCCCN1N=NC2=C1N=CN(CNCC1=CC=C(OC)C(OC)=C1)C2=O&&&
C=O&CN&N&CN&CC^CN^CC&CC&CN&C1=CC=CC=C1&CN&CC&CC&C&C1=CNCC1&C=O&C1=CC=CC=C1&&CN^CBr&CN&&&C1=NCCS1&C1=CC=CC=C1&CBr&&&
CC&O=C1NCCCOCCC2OC3=CC=CC=C3CC12&CN&C^CN^CC&NC=O^CC&CC^CC&CN&CO&C1=CC=CC=C1&N&&&&&NC(N)=O&CN^CN^C1=CC=C2C=CC=CC2=C1&&&&&
CCl&C1=CC=CC=C1&CN&NC1=NC=CC=N1&CC&C1=COC=C1&&&
COC1=CC(C=CC2=NN(C3=CC=CC=C3)C(C)=C2C=O)=C([N+](=O)[O-])C=C1OC&&&
CO&CO&O=C(NC1=CC=CC=C1)C1CCN(S(=O)(=O)C2=CSC=C2)CC1&CC&&&
COC(=O)C(NC(C)=O)C(O)C(O)C(O)C(O)CO&CO&C1=CC=C2C=CC=CC2=C1&&&
C=O&C1CCNC1&C=O&&CN^CC^C1CC2CCC1O2^C1=CC=CC=C1&&&CCl&&&
CC&C1=CON=C1&CC&C1=CC=CC=C1^CC&&CO&CO&C1=CC=NC=C1&CC&NC(=O)NC=O&CN&C1CC1&&&
CO&CO&NC1=CC(C=O)=CC=C1&CN&C&C=O&&CN^NC1=CC=CC=C1N1CCC2=C(Cl)C(OC3=CC=CC=C3)=CC=C21&&&
CC1=CC(C)=C2[NH]C(C)=C(C3CCNCC3)C2=C1&CN&CCN1C(C2=CC=CC=C2)=NC2=CC=C(O)C=C2C1=O&&&
CC&C1=CC=CC=C1&CN&NC=O^CC^CC&&&CC&C&C=O&&CC^C1=CSC=C1&CCl&&&
C=NNC=O&CC&C1=CC=CC=C1^CC^CF&C1=CC=NC=C1&&&CO&CO&CC&C1=CC=CC=C1&CF&&&
CC1=CC=CC(C2CC3=CC=CC=C3NC(=S)N2)=C1&CN&O=CCCC1=C[NH]C2=CC=CC=C12&&&
CC&CN&CN&C&C=O&&CN^CC1(C)CC2=C(C3=CC=CC=C3)C=C(C3=CC=CC=C3)N=C2C(N)C1&&&
CN&O=C1CCCC2=CC3=CC=CC=C3N=C2C1&CN&&&
CCCC1=CC=C(N)C=C1&CN&CC1=CC=C(C2=CN3C(C4=CC=C(F)C=C4)=CN=C3C(NC=O)=C2)C=C1&&&
CC&O=C(CCC1=CC2=CC(C3=CC=CC=C3)=CC=C2N=C1)NC1=CN(CC2=CC=CC=C2)C(=O)[NH]C1=O&CCl&&CN&&
C=O&C&CO&&CC^C&CC&CC^CN^C1=CC=CC=C1&CN&CO&C&&&C=O&&CC^C1CCNC1&CN&C&C=O&&CC^CN&CN&C&C=O&&CC^C1CCNCC1&&&
CC&O=C1CC(CCC2=CC=CC=C2C2=CC=CN=C2)OC=C1SC1=CC=CC=C1&&&
NC1=C(C(=O)C2=CC=C3C=CC=CC3=C2)C(C2=CC=CC=C2Br)=CS1&&&
C=O&C&CO&&CC^CC&C&CC&CC^CC^CC&C&CC&C=O&CC&&CO^C1=CC=CC=C1&&&&&
COC1=CC=C(Br)C=C1NC(=S)NN=C1CC2=CC(OC)=C(OC)C=C2N1&&&
CNC&CN&C1=CC=C(C2=COC(C3=CC=C4CNCCC4=C3)=N2)C=C1&CC&O=CO&&&
CC=O&CN&O=C(NC1CCNCC1)C1=CC=CC(NC2=NC=NC3=CN=C(N4CCNCC4)N=C23)=C1&CN&&CC^FC(F)F&&&
CCC(C=CC1CC1C(N)CSC)C(=O)O&&&
COC1=CC=C(C=NN2C(C3CCN(C(=O)C4=CC=CC(Br)=C4)CC3)=N[NH]C2=S)C=C1&&&
CO&CO&CC&CC&CS&CS&CC&CN&CN&C&C=O&&CC^C&CC&C1=CC=CC=C1^CN^CC&C1=NCCNC1&&&C=O&&CC^C1=CC=CC=C1^C1=CC=CC=C1^CO&&&CO&&&
CC&CC&C&CC&&CO&CC^CC&CN&O=C1C=CC2=C(C=CC=C2)[NH]1&CC&O=S1(=O)CCNCC1^CC&&&&
O=C(NC1CCCN(C2=CN(C3=CC=CC=C3)N=C2)C1)C1=CC=CS1&CF&&&
CO&CO&C1=CC=CC=C1&CN&C1=NN=N[NH]1&CS&CS&CC&C&C=O&&CN^NN&CN&C&C=O&&CC^C1=CC=CC=C1&CN&C1=CCNC=C1&C=O&&&
CC1=CC(=O)N2C=N[NH]C2=N1&CS&SC1=NC=CC=N1&&&
CC&CC1CC2C(=O)OC3OOC1C23&CC&&CC^C1=CC=CC=C1&&&
CC&C&CC&&CC^CC&C&CN&&CC^O=CNN1CCN(C=O)CC1&CC&C=C&CC&C1=CC=CC=C1&CF&&&
CS(=O)(=O)N(CCC1=CC=CC=C1)CC1=CC=C(C#CC2=CC=C(F)C(C(O)CO)=C2)C=C1&&&
COC1=CC=CC(C2=CC(C(F)(F)F)=NN2C2=CC(Cl)=C(O)C(C(F)(F)F)=C2)=C1&CO&CC(=O)O&&&
CC&C1=COC=N1&CC&C1=CC=CC=C1^CC^CC&CN&C&C1CNCCN1&FCF&CN&&CF^C1=CC=CC=C1&&&CC&C&CC&&CC&&
CC&CN&CC1=NC(N)=CC(N)=C1&CN&C1CCNCC1^C=C&&CC1=CC=C(N2CCCC2)N=C1&&&
CC&CC&C1=[NH+]C=N[NH+]=C1&[NH3+][O-]&&[NH3+][O-]&C1=CCCC=C1^CN&NN^CCl^C=N&&&CC&C1=CC=CC=C1&&&
C=O&CC&C1=CC=C2C=CC=CC2=C1&CC&C1=CC=CC=C1^CO&&&&
CC&CO&CO&C&C=O&&CN^C1CNCCN1&CN&C&C=O&&CC^C1CCNCC1&CN&CC&C1=CC=NC=C1&CC&&CO^CO^CC&&&&
CCN1C=C(C=O)C(=O)C2=CC=C(C)N=C21&CN&CN^CN^CC1=CC=CC=C1&C1CCNCC1&&&&&
C#N&CC&O=[SH](=O)N1CCCC1&CS&C1=CC=CC=C1&CO&CO&CC&O=CN1CCNCC1&CN&C1=CC=CC=C1&CF&&&
C=O&C&CO&&CC^C1=C[NH]N=C1&CS&CS^CN^CC&CC&C1=CC=CC=C1&CC&&&C1=CC=CC=C1&&&
CC1=CC=CC(N)=C1&CN&C&C=O&&CN^CN&CCC1=C(N2C=CC=C2)SC2=C1CCCC2&&&
CC&C1=CC=CC=C1&CC&&CC^CN&C1=C[NH]N=C1&CC&C&C=O&&CN^CN&CC&CC&CN&C1CCNCC1&&&
CC&C1=CC=C(CNC2=CC=C(CNC3=NC=NC4=C3N=CN4C3CCCO3)C=C2)C=C1&CO&&CC^CO&&&
CCOC=O&CC&O=C(NC1=CC=CC=C1)NC1=CC2=C(CCCC2)S1&CC&CCC^CC&&C#N&&&
CC&C1=NOC=N1&CC&CC&C1CCNC1&CN&CC&C1=CSC=N1&CC&C1CCC1&&&
CO&CO&COC1=CC=C2C(=C1)C(=O)C(O)=CN2CC=O&CO&CO&&&
CO&CO&C1=CC=CC=C1&CC&C1=CC=NC=C1&CC&C^C1=CCCC=C1^C=O&&&&CN^CN&C&CC&&CC&CC^CC&CN&C1CNCCN1&CN&C1=CN=CC=N1&&&
CC&CN&C1=NC(N2CCNCC2)=C2C=N[NH]C2=N1&CN&&&
CCCCC(C(C)(C)CC)C(C(N)=O)N(O)C=O&&&
C=C&C1CCOC1&C=O&&C1=CCCCCCCCCC1^CC&&CO&C1=CCCC1^CO&OS^C=O^S&&CC^O=S&&&&O=S&OS^CO&C1CCOCC1&CO&&CO^CO^CC^C&&&C=O&&CC^C1=CC=CC=C1&CO&&CO^CO&&&
CCCCCCCCC[SH](=O)=O&NS&CN&C&C=O&&CO^CN(C)C1=CC=C(N)C=C1O&&&
O=C1NC(=O)C2C1CCC1CNCC12&CC&C1=CC=CC=C1^CN^CCl&CC^CN&&CC&CC&C1=CC=CC=C1&C1=CC=CC=C1&&&&&
CN&C1CNCCN1&CN&C&C=O&&CN^CN&C1=CC=CC=C1&CCl&&CC^C#N&&&
CC(=O)CC(C)C&CO&O=[SH](=O)C1=CC=C(O)C=C1&NS&CN&CC&C1CCOC1&&&
C=C(C(=O)C(CC1CCCC1)NC(=O)C(=CCCCCNC(=O)C(CC1=CC=CC=C1)NC(=O)OCC1=CC=CC=C1)CC(C)C)C1CCC2=CC=CC=C2C1&&&
COC(=O)CN1C2=CC=CC3=CC=CC(=C32)S1(=O)=O&&&
CN&C1CNCCN1&CN&CC^CC^C1=C[NH]C=N1&CC&&&C1=CC=CC=C1&&&
CC&CC&CS&S&O=S&&O=S&NS^CN&CC&C1CCNCC1&CN&C1=CN=CC=N1&CC&&CC&&
CC&O=C(NC1=CC=C(OC2=CC=C3C=CC=CC3=C2)C=C1)C1=CC=N[NH]1&CN&&&
CC&C[NH3+]&C1=CC=C2C(=C1)CC1OC12&CC&NC=O&CN&CC&C1=CC=CC=C1&&&
C=O&C&CO&&CC^C&CO&&C=C^C1CCCC1&C=O&&C1=CC=CC=C1&C1=CC=CC=C1&&
CC(C)C&CC&O=C(CNC(=O)C1=CC=CC=C1)NCC1=NC(=O)C2=C([NH]1)N(C1=CC=CC=C1)N=C2&CF&&&
CCCCN&CC&O=C(CN1CC2=CC=CC=C2C1=O)NC1CCC2=CC=CC=C21&&&
O=C(NCC1=NN=C2CCCCNN21)N1CCN(C2=CC=CC=C2OCC(F)(F)F)C(=O)C1&&&
CCCCCC(C)O&C=C&CC1CC(O)CC1O&CC&CC&C=C&CCCCC(=O)O&&&
CCOC(=O)C1=CC(=O)C2=C(OC)C=C(OC)C(CCN3C=NC4=C3[NH]C=NC4=O)=C2O1&&&
CC&CO&OC1=CC=CC=C1O&CO&CC&CN&O=C1COC2=CC=CC=C2N1&&&
CCCCCCCC&CC&O=C1C=CC2OC3=CC=CC=C3SC2C1&CCl&&CC&&
CO&CO&O=C1CSC2(C(=O)N(CC3=CC=CC=C3)C3=CC=CC=C32)N1C1=CC=CC=C1&CO&CO&&&
C=CCO&CO&C1=CC=CC=C1&CO&CO^CC&&O=CCC(O)CO^CO&&COCC(C)C(=O)O^CO&&CCCCCCCCO&&&
CO&CO&C1=CC=CC=C1&CC&O=CNC1=NN=CO1^CO^CC&CO&C1=CSC=C1&&&&&
CC(N)=O&CN&C1=NC2=C(C=CS2)C(N2CCCCCC2)=N1&CC&CO&&&
C=O&C1CCNC1&C=C&CC^C1=CC=CC=C1^C1=CC=CC=C1&CCl&C[NH3+]&&&[NH4+]&[NH2+]=O&&[NH3+][O-]&&
CS&N[SH](=O)=O&CN&C1=CC=CC=C1&CN&CN&C1=CC=C2N=C3C=CC=CC3=CC2=C1&CN&&&
CO&C1=CC=C2C=CC=CC2=C1&CC&CC^CO^CC&&&C1=CC=CC=C1&&&
CO&O=CO&CC&C1=CCOCC1&CC&C^CO^FCF&CO&&CF^CC&&&C1=CC=CC=C1&CC&CO&CO&CC&C1=CC=CC=C1&&&
CCO&CO&C1=CC=C2C(=C1)[NH]C1=NC=NN=C12&CO&CO&&&
CCC1=CC=C(C)C(C)=C1&CN&NC(N)=S&CN&CC1=CC=CO1&&&
CN&C1=CC=CC=C1&CN&CN&C&C=O&&CC^C1=CCCCC1&C1CCCCCC1&&&
O=[N+]([O-])C1=CC=CC=C1S(=O)(=O)NN=C(C1=CC=CC=C1)C1=CC=CN=C1&&&
CO&CO&C1=CC=CC=C1&CC&CO&CO&C1=CN2C=CSC2=N1&CC&CC^CCl^C1CCC1&&&&&
CC&C&CO&&CC^CN&CN&CC&C1=CC=CC=C1&CC&C1=CC=CC=C1&CC&C1=CC=C2[NH]C=NC2=C1&&&
NC(=O)C1=CC=CC=C1N&CN&O=CC1=CC=C(O)C=C1&CO&CC=O&CN&C1COCCN1&&&
C=CCCC(CC1CC1)NC(=O)CN(C)S(=O)(=O)C1=CC=CC=C1&&&
CCl&C1=CC=CC=C1&C1=C[NH]C=C1&CC&C1=C[NH]C=N1&&&
CCCCC(=O)NC1=CC=C(Cl)C(F)=C1Cl&&&
CCC1=CN=CC(F)=C1&CN&N&CN&O=CCCCC1=C[NH]C=N1^CN&&CC1=CC=C2OCCC2=C1&CC&C^C=C^C=O&CC(=O)NO&&CO&&CO&CC1=CC=CC=C1&&&
CC&CC1CCCC2C1CCC1C3CCC4CCCCC4C3=CCC12&CC&O=CO^CC^CO&&CC^CC&&CO^C1CCOC1&&CO^CC&&CO^CO^CO&CC&&&CO^CO&&CO&&&&
CC&C1=CC=CC=C1&CN&O=C1[NH]C=NC2=CC=CC=C12&CCl&&CC^CN&C1CCNCC1&&&
CC&CO&CO&C&C=O&&CC^C1=CN=CN=C1&CS&S^CN^O=S&&&&O=S&CS^C1=CC=CC=C1&CO&CO&CC&C&C=O&&CO^CO&&&
CO&C&CC&CN^CC^N&C&CN&CF&CC^CN&CF^C1=CC=CC=C1&C1=CC=CC=C1&&CF&&CC&&&C1=CSC=C1&&&
CC&C&CC&NC=O^CN^CN&C1=C[NH]N=C1&O=C1CCCC2=CC=CC=C2N1&&&CN&CC&O=CO&&&
CN&C(#CC1=CC2=C(OC3=CC=C(C4=CN(C5CCNCC5)N=C4)C=C3)C=NC=C2S1)C1=CC=CN=C1&&&
CC(C)(C)NC(N)=O&CN&O=C(CN(C1=CC=CC=C1)S(=O)(=O)C1=CC=CC=C1)N1CCCCC1&&&
CO&CO&O=C1C=CC2=CC3=C(C=C2O1)OC1=CC=CC=C13&CC&&&
CO&CO&C1=CN=C(NC2CCNCC2)C=C1&CBr&&CN&&
CC&C&CC&&CC&CC^C1=CC=CC=C1&CC&C1CCNC1&CC&C^C=O^C=O&&C=O&CC&CN^C&C1=CC=CC=C1&CC&CC&&CC^C1=CSC=C1&&CC&&&&
O=C1C2=NC=CC=C2C2=NC(C3=CC=CC=C3)=NC=C12&&&
CN(C)C&CC&C1=CN=CC(C2=CC=C(C3CCNCC3)C=C2)=C1&&&
CC&C&CC&C^CC^C=O&C1=CC=CC=C1&&CO^CC&&&CC&C1=CC=CC=C1&&&
CN1C(=O)C2=C(N=C(C=CC3=CC=CC=C3)N2CC2=CC=C(C(=O)NC3=NC4=CC=CC=C4S3)C=C2Cl)N(C)C1=O&&&
C#N&CC&C1=CN=CC=N1&CC&C#N^C1=CCCC=C1&&CCl&&CCl&&
CO&CO&O=S(=O)(NCC1CN(C2=CC=C(N3CCOCC3)C=C2)CCO1)C1=CC=C(C2=CON=C2)C=C1&CC&&&
CC&CC&CC&CS&S&O=S&&O=S&NS^C1=CCNCC1&C1=CSC=C1&C1=CNCNC1&C=O&&CN^CC^C=O^C1=CC=CC=C1&&CN&&CC&C&C=O&&CN^CN&C1=CC=CC=C1&CCl&&&
CN&C1=CNC=CC1&CBr&&CBr&C=O&CC^C^CC^C=O&C1=CSC=C1&&CN&&CN&C1CCSC1&S&O=S&&O=S&&
CNC1=NC2=CC=CC=C2N1CC=O&CN&NC1=CC=CC=C1Cl&&&
CO&CC&OC1=NC=CC2=CC=CC=C12&CC&C^CO^FCF&CC&&CF^C1=CC=CC=C1&&&CN&N=C=S&&&
CCC=O&CN&NC1=CC=CC(O)=C1O^CS&&SC1=CC=C2C=CC=CC2=N1&&&
CS(=O)(=O)NC1=CC=C(C=NNC(=O)CN2C=NC3=CC=CC=C3C2=O)C=C1&&&
CC(C)(N)C=O&CN&CN&O=CCCC1=CN(CC2=CC=CC=C2)C2=CC=CC=C12&CN&CN&O=C(O)CCCCCC(=O)O&&&
CC1=CC2=C(C(NC3=C(Cl)C=CC(CNC(=O)C)=C3Cl)=N1)C(C(C)(C)C)N(C(C)C)C2=O&&&
CO&CO&C1=CC=C(C2=C(CC3=CC=NC=N3)N3C=CC=CC3=N2)C=C1&CN&&CF&&
CON=CN&CC&C1=CC=NN=C1&CO&CO^CCl&&&&
CC(C)C&CN&CN&CC(=O)NN=CC1=CC=C(C2=CC=C(S(C)(=O)=O)C=C2)O1&&&
CC&CO&CO&C&C=O&&CC^C1CCNC1&CC&CC^C1CCOCC1&&C1=CCCC=C1^C1CNCNC1^CCl&C=O&&CCl&CN&&&C=O&CN&C=O&&
CC1(C)CC2=C(CO1)SC1=C2C(=O)[NH]C(=O)N1CCSC1=NC=CS1&&&
CCCCCCCCCCCCSC(=S)NCCC1=CC=CC=C1&&&
CO&CO&CCC(C)CCCC=O&CC&CC12CCCC1C1CC=C3CC(Cl)CCC3(C)C1CC2&CO&CO&CCCC=O&CO&CO^CS^CC(C)CCCC=O&CS&CN&&&CN&C&C=O&&CN^CN&O=[N+]([O-])C1=CC=C(Cl)C=C1C(=O)O&&&
CN&CN&C1=CN=CN=C1&CN&&CC&CC^C1=CC=CC=C1&CN&CN^CCl^CC&&CF^C1=CC=NC=C1&&&&&
CN1N=CC2=C1N=C(Cl)C(CCCCC(=O)NO)=C2&&&
CC(N)=O&CN&O=C1C=CC2CCCC2C1&CC&&CO&&
CC&C&CC&&CC^CC&C=C&C&CC&C1=CC=CC=C1^CC^CCl&C1=C[NH]C=N1&&&CS&CS^CC^C&C1=CC=CC=C1&CC&CCl&&CC&&&CC^C&C=O&&CO&&
CC&C1=CSC=C1&CC&&C1=CN=NCC1^CC&C1=CC=CC=C1^CC^CCl&C^C=N&&C=O&&&&CO&&
CN&C1=CNCC1&CC&C^C1=CC=CC=C1^C=O&&&&CC^C&C=O&&CN^CN&CC&CN&C1COCCN1&&&
CCC&CC&O=C(NC1=NC=CS1)C1OC2=CC=CC=C2O1&CBr&&&
CC1=CC=CC(N2CCNCC2)=C1C&CN&CCCC&CN&NC1=CC=NC2=CC(Cl)=CC=C12&&&
O=S&S&O=S&&CS^C1=CC=CC=C1^NS^C1=CCCC=C1&C1CCNCC1&&&CC&CN&C1CCNC1&CO&&&
CO&CO&C1=CC2=C(C=C1)OCC2&CC&CO^CC&&OC1=NC=CC=C1&CO&C1=CC=CC=C1&CS&S^CCl^O=S=O&&&&CS&&
CC&C&CCC&&CO^NC(=O)O&CN&O=C1NC2CC2C=CCCCCCC(=O)N2CCCC12&CC&O=CN[SH](=O)=O^CO^CS&O=C(O)N1CC2=CC=CC=C2C1&C1CC1&CC&&&C1CC1&&&
CC&C1=CC=CC=C1&CN&O=C1NC(=O)C2CCCCC12&CN&NC=O&CC&CC&C1=CSC=C1&&&
CC1=CC=C(N2N=CC(C=O)=C2C2CCNCC2)C=C1&CN&C^CN^C=O&NS&&CO^O=[SH](=O)C1=CC=C(Cl)S1&CO&&&CC(C)C&&&
CO&CO&O=C(C=CC1=CC=CC=C1)NCCCCCN1CCN(C(=O)NC2=CC=CC=C2)CC1&CCl&&CCl&CCl&&
CC&O=C1CSC(C2=CC=CC=C2)N1C1=CC=CC=C1&CBr&&CN&&
C1=CC=CC=C1&CC&C1=NC=C2N=N[NH]C2=N1&CN&C1COCCN1^CN&&CC&C1=CC=NC=C1&&&
CC1=CC=C(C(C)C)C(O)=C1C=NNC1=NC(=O)CS1&CC&CC=O&CN&C1=CC=C2NCCC2=C1&&&
O=S=O&S&CS&C1=CC=CC=C1^CS^CF&C1=CN=C2SC3=C(CCCC3)C2=C1&&&CC&C1=CSC=C1&&&
COC=O&CC&C(=C1OC2=CC=CC=C2C1=CC1=CC=CN=C1)C1=CC=CC=C1&CCl&&&
COC1=CC(C2=CC=C(C=O)C(OC)=C2)=CC(OC)=C1OC&CN&NC1=CC=C([SH](=O)=O)C=C1&NS&NC1=NOC2=CC=CC=C12&&&
CC&C1=CC=CC=C1&CC&CS&CS&C1=CN=CN=C1&CO&CO&C1=CN=CN=C1&CN&&CC^C=N&NO&CO&C1CCCC1&&&
CC&O=C(CCC1=NC(C2=CC=CC=C2)=NO1)NCC1=CC=CN=C1&CF&&&
NC(=S)NC=O&CN&C1=CC=CC=C1^CC^CCl&C1=CC=CC=C1&&&CC&C1=CC=CC=C1&&&
CC=O&CN&CN&C1CCNCC1&CN&C&C=O&&CN^C1CCNCC1&CC&O=CC1=CC=C2CCCC2=C1&&&
CCl&C1=CC=C(C2=CC(C3=CC=CO3)=NC(NC3=CC=C4OCOC4=C3)=C2)C=C1&CCl&&&
CN1CCC2=C(C1)SC(NC(=O)C1=CC=CS1)=C2C(N)=O&&&
CO&CO&C1=CC=CC=C1&CC&&CO&CC&CC^CC^CC^NC=O&&&CN&CC&CC&CN&CN&CC&CC&CC&CCCNCCCNCCCNC(=O)C1=CC=C(O)C(C(=O)O)=C1&&&
O=[NH+][O-]&C[NH3+]&C1=CC=C(CN2C=NC=C2COC2=CC=C(CN3CCCC3)C=C2)C=C1&CCl&&&
CN&N&CN&CC1=C(C2=CC=CC(O)=C2)N=C2C=CC(Br)=CN12^CN&&C1CCCCC1&&&
CC=O&CN&NC1=CC=C([N+](=O)[O-])C=C1^CN&&CN&CC1=CC=C(Cl)C=C1Cl&&&
CC&C1=CC=C(CC2=NC(C3=CC4=CC=NC=C4S3)=CS2)C=C1&CC&O=CO^CF&&&&
C=O&C&CN&NC1=CC=C(OC(F)(F)F)C=C1^CN&&CN&C1CCOCC1&CO&OC1=CC=C2C=CC=CC2=C1&&&
CNC&CN&CC&CN&CN&CS(=O)(=O)C1=CC=C2CCNCC2=C1&&&
C=O&C1=NCCCN1&C1=CC=CC=C1&CCl^C1CNCN1&&C1CCCCC1&&&
CCN1C(S)=NC2=C3C=CC=CC3=NC2=C1O&CS&CC(N)=O&&&
CC&CO&OC1=CC=C(C2CC2)C=C1&CC&C&C=O&&CN^CS(=O)(=O)C1=CC=C(C2=CSC(N)=N2)C=C1&&&
CCN(CC)CC(C)CN(C(=O)CC1=C(C2=CC=CC=C2)N=C2C=CC=CN12)C1=CC=C(OC)C=C1&&&
CC1=C(C)C2=C(S1)N1C=CC=C1C(N=CN(C)C)=N2&&&
CO&CO&O=C(CN1C(=O)N(CC2=CC=CC=C2)C(=O)C2=C1SC=C2)NC1=CC=CC=C1&CO&CO&&&
CCN(CC)CCNC(=O)CCCC1=C(C(=O)NCC#N)N=C2C(NC3=CC=C(F)C=C3)=NC=CN12&&&
CC&CC&CC&C1=CC2=C(C=C1)C1=C(CCCC1)O2&CCl&&CC^CN&C1CCNC1&&&
CN&O=C1C=CC(=O)C2=NC=CN=C12&&&
CO&CO&C1=CC=CC=C1&CC&CN&O=C1OC2=CC=CC=C2C2=C1N=C[NH]2&CC&&&
CO&CO&C1=CC=CC=C1&CC&CC&C1=CN2C=CN=C2N=C1&CC&&CC^O=CN1CCCC1&&&
C=C1C(=O)NC2=CC=CC=C12&CC&CN^CCl^C1=C[NH]C=N1&&CCl&&&&
CC&O=CN1CC2=CC=CC=C2C1&CC&NC(=O)C1=N[NH]C(=O)C=C1&CN&CC^CN^CC&CC&CN&C1CC1&C1CCNCC1&&&CO&&&
CC1=CC2=C(OCC(=O)NC(CC(C)C3CCCC4(C)C5=CCC6C(C)(C)C(O)C(O)CC6(C)C5CCC34C)C(=O)O)C=C(F)C=C2OC1=O&&&
CN&CN&C1=CC=C2C(=C1)[NH]C1=CC=CC=C12&CN&&&
C=O&C&CO&CO^CN^CC1C2=CC=CC=C2C2=CC=CC=C21&NC1=CC=CC2=CC=CC=C12&&&&&
CC(C)OC(=O)C(C)NC(N)=S&CN&C1=CC=CC=C1&CBr&&&
C=O&C&CO&&CC^C1CCNC1&CN&C^C1=CC=CC=C1^C=O&&&&CC^C&CS&&CC^C1=CC=CC=C1&&&
CC(=O)NC1=CC(C2=CC3=C(NC(C)=O)C=C(C4=CC=CC=C4)N=C3S2)=CN=C1Cl&&&
CO&CO&S=C1NC2=CC=CC=C2C(C2=CC=CC=C2)N1&CN&&CN&&
CC(C)(C)C1=CC=C(CN2C=C[N+](C(C3=CC=CC4=CC=CC=C34)C3=CC=C4C=CC=CC4=C3)=C2)C=C1&&&
CC(C)=O&C=C&CC1=CC=C(C(F)(F)F)C=C1^C=C&&CC1=CC=C(O)C=C1&CO&CC(=O)O&&&
CO&CO&C1=CC=CC=C1&CN&O=C1C=CC(=O)N1&CCl&&CN^C1COCCN1^CN&&C1=CC=CC=C1&CC&&C[NH3+]^O=[NH+][O-]^CC&&&&
CC&O=C1C2=CC=CC=C2CC2=CC=CC=C12&CO&&CO&C^CC&&CC&&
CC&C&C=O&&CO^CO&C1CCCC1&CC&&C1=CCCCC=CCC1^CC&&C1CC1^C&CC&&CC&&
COC1=CC=CC2=C1N=C(S(=O)(=O)NCCN1CCN(C3=CC=CC(Cl)=C3Cl)CC1)N2C(C)C&&&
CC&CN&N&CN&C1=CC=CC=C1^CN&&C1=NC=NC=N1&CN&N^CN^CN&N&C1=CC=CC=C1^CN^CN&CO&C1=CC=CC=C1&&CN^CO&&&&&C1=CC=CC=C1&&&
CC&C&C=O&&CN^CN&C1=CC=CC=C1&CC&C^C1=CCCN=C1^C=O&CC&&CO^C&&&CF&&CF&CF&&
CO&CO&C1=CC=CC=C1&C1=CCOCCC1&C=O&&C1=CC=CC=C1^CO&&CC^C&C=O&&CC^CC&C&CO&&CC^C&C=O&&CO&&
CC1=CC(C)=CC(C2=CC=C([SH](=O)=O)C=C2)=C1&NS&C1=CC=C(N2CCNCC2)C=C1&&&
CN&C&CC&CO^CC^CO&CC&C1=CC=NC=C1&C1=CNCC1&CC&C1=CC=CC=C1&C1=CC=CC=C1&&&CN&C1COCCN1^CF&&&&
CCC(SC1=NC=NC2=CC=CC=C12)C(=O)OCC1=CC(=O)N2C=CSC2=N1&&&
CC&C(=NC1=C2C=NN(CCC3=CC=NC=C3)C2=NC=N1)C1=CC=CC=C1&CBr&&CN&&
CC&C1=CC=NC=C1&CC&C&C=O&&CN^CN&C1=CC=CC=C1&CC&&&
CCC&CC&O=C1NC(=O)C2C1C(C1=CC=CC=C1)N(NC1=CC=CC=C1)C21CCCCC1=O&&&
COC1=CC=C(S(=O)(=O)N(C)CC2OC3=CC(NC(=O)CCC(=O)N4CCN(C5=CC=CC=C5OC)CC4)=CC=C3C(=O)N(C(C)CO)CC2C)C=C1&&&
NC(=O)C1=CC=CC2=C1N=C(C1=CSC=C1)[NH]2&&&
CC&NC1=NC=CC(O)=N1&CN&CC^CO^CO&CC&&&C&CC&CO^CO&&CO&CP&O=[PH](O)O&&&
CC(C)C1=NN(C)C(C=O)=C1Cl&CN&C1CCNCC1&CC&CN1C=CC=C1C=O&&&
CC&CC&CC&CC&CN&C1CNCNC1&C=O&&C=O&C=C^C^C=O^CC&&&&CN^CN&CC&CO&CO&C1=CC=CC=C1&CC&C#N&&&
CC(C#N)C(O)(C1=CC=C(Cl)C=C1)C1=CC=CN=C1&&&
CN&CN&CC(C)(C)CC=O&CN&CN&CC(C)CC(C=O)CC(=O)NO&CN&CN&C&C=O&&CC^C1CCNC1&CN&CC(C)(C)CC=O^CO^CN&CO&CN&CC1=CC=CC=C1&CC=O&&&&&
CC&C&CC&&CN^NC(N)=O&CN&C1=CC=C2SN=NC2=C1&&&
CC&CC&C1=CC=C2C(=C1)CCC1C2CCC2CCCC21&CC&&CO&CO&&
CO&CO&C1=CC=CC=C1&CC&CC&C&CC&&CN^C1CNCCN1&CN&C1CCCC1&CC&C1=CC=CC=C1^C1=CC=CC=C1&&CC&&&
CF&C1=CC=C(C(C2=CC=CN=C2)N2CCOCC2)C=C1&CF&&&
O=S&S&O=S&&NS^CN^CS^CC&C1=CC=CC=C1&C1=CC=CC=C1&CCl&&&&CC^C#C&CC&C1=CC=NC=C1&&&
NC(=O)C1=CC=CS1&CN&O=C1CC2=CC=CC=C2N1&CN&O=C1CC2=CC=CC=C2N1&&&
C=N&C&CN&&CC^C1=CC=CC=C1&CC&CN&CN&C&C=O&&CC^C&CC&CC^CN^CC&CN&CN&C&&&C=O&&CC^C1CCNC1&CO&&CN^C&C=O&&CC^C&CN&&CC^CC&C1=C[NH]C=N1&&&
C=C1C=CC(=O)N1C1=CC=CC=C1&CC&&CC^C#N^CCl&&&CO&&
CS&CS&C1=CC=C(CNC2=NC=NC3=C2C=C[NH]3)C=C1&CCl&&CCl&&
CC&C&CC&&CC^C1=CC=CC=C1&CC&CN&C1=CC=C2CNCCC2=C1&CO&&&
CO&CO&C1=CC=CC=C1&CBr&&CN^CN&C1=NC=NC=N1&CN&&CN^CN&C&CC&CO^CC^CO&C&CC&CO&C1CCCCC1&&CC&&CC&C1=CC=CC=C1&&&
C#N&CC&C1=CC=CC=C1&CC&O=C1NCC2=C1C=C[NH]2^CF^CN&&&C1CCNCC1&CN&CC&C1=CSC=N1&&&
CC&C1=CCCCC1&CC&&C=O&C1CCCCC1^C1CCCC1&CC&&C1CCOCCC1^C=O&&&
CC&C1=CC=CC=C1&CS&N[SH](=O)=O&N&CN&&CN^CC&O=C1NCCCOCC2=CC=CC=C2C2=CC=CC=C12&CN&NC=O^CN^CC&C^CC^C1CCCCC1&CC&&&&&&CC^CO&&&
COC(=O)N(C)C&CC&O=C1OCC2C=C3CCCCC3CC12&CO&CC(C)=CC(=O)O^CC&&&CC^C=CC(=O)O&&&
CN&C1=CC=C2C(=C1)CCNC2C1=CSC=C1&&&
CCCCC(=O)O&CN&CN&CC1=CC(C2=CC=C(C3CCNCC3)C=C2)=CC=C1&CN&C&C=O&&CO^CO&CC(C)C&&&
CN&O=C1N(C2=CC=C(N3CC4CCC(C3)O4)C=C2)CCN1C1=CC=C(C2=NC=N[NH]2)C=C1&CC&C#N&&&
CC&C&CC&&CC^CC&C&CN&NC=O^CC^CC&NC=O&C1=CC=CC=C1&CN&CN&C&&&CC&&CC^NC=O&&&
CNC(C)=O&CC&O=C1OCCN1C1=CC=C(N2CCN(C3=NC=CS3)CC2)C=C1&CF&&&
CC&CC&CN&N&CCCN&&CN^C1CCCCC1&C&CC&C#N^CC&&C1=CC=CC=C1&&&
CC&CC&C1=CC=C2[NH]C=NC2=C1&CS&CS^CN^CC&CC&C1=CC=NC=C1&C1=CC=CC=C1&&&CC&C#N&&&
CC&O=C1CNC(=O)C2(CCC=CCCOC(=O)CN1)NCCNC2=O&CC&&CC&CC^CC^CC^C1=CC=CC=C1&&&&&
CC&CC&CC&CN&C1=CC2=C3C(=C1)CCNC3CC1=CC3=C(C=C12)OCO3&CO&CO^CO&&&CO^CO&&&
CO&CO&O=S1(=O)C2=CC(OCC3=CC=CC=C3)=CC=C2NCC2=C(C3=NC=CO3)C=CN21&CC&&CC&CC&CN^CCO&&&
O=S(=O)(C1=CN=C2SC=CN12)N1CC2=C(C1)C(NC1=CC=C(Br)N=C1)=NC=N2&&&
NC1=NN=NN1N=CC1=CN(CC2=CC=C(Cl)C=C2Cl)C2=CC=CC=C12&CN&CC1=CC=CC=C1F&&&
COC(=O)CCCCCCCCOC1=CC=C(C=O)C(O)=C1&&&
CC(=NNC1=CC=C(N=NC2=CC=C(N=NC3=CC=CC=C3)C=C2)C=C1)C1=CC=C(N=NC2=CC=CC=C2)C=C1&&&
O=C(NC1=NC2=C(CCC2)S1)C1=CC2=C(S1)C1=CC=CC=C1OC2=NC1=CC=CC=C1&&&
CC(=O)NC(C)(C)C&CN&O=C(NC1=CC=C(C(=O)N2CCCCC3=CC=CC=C32)C=C1)C1=CC=CC=C1&&&
CC1=CC=C(N2N=C(C(=O)O)C3=C2C(=O)N(C2=CC=C(C4=CC=CN=C4)C=C2)CC3)C=C1&&&
CCC1=CC=C(OC)C(OC)=C1&CN&CN&C&C=O&&CC^O=C1CCCN1&CN&CC1=CC=CC=C1C&&&
CC1=CN=C(C(=O)N2CCCC3=CC=CC=C32)C=N1&&&
CC&C1=CC=CC=C1&CC&C&CCl&&CCl&CC^CC&CC&CC&C&CO&&CC^C1=CC=CC=C1&&&
CC&C&CC&&CC^CN&O=C1C=CC(=O)C=C1&CCl&&CN^C1CN1&CC&&&
CC&O=C(NC1=CC=C(C(=O)N2CCCCC3=C2C=CS3)C=N1)C1=CC=CC=C1&CC&&&
CN&C1=CC=CC=C1&C1=CNCC1&CC&CN&C1CCNCC1&CN&NS&S&O=S&&O=S&CS^CC&CO&CO&CC&CO&CO&CC&CO&&&
C=CCN1C(=O)C(=C2SC(=C)C(=O)N2NC(=O)C2=CC=CC(F)=C2)C2=CC=CC=C21&&&
O=C(NC1=NC(C2=CC=C(CN3CCNCC3)C=C2)=CS1)C1CCCCC1&&&
CC&C1=COC=C1&CC&C=NN1C=N[NH]C1=S&CC&C1=CC=CC=C1&CCl&&&
CC=O&CN&NC1=NC2=CC=C(C3=CC=CC(F)=C3F)C=C2S1^CN&&N&CN&CC1=CC=CC=C1^CN&&CC1=CC=CC=C1&&&
COC1=CC=CC=C1N1C(SCC(=O)NC2=CC(S(N)(=O)=O)=CC=C2C)=NC2=CN=CC=C21&&&
CC&C1=CCNCC1&CN&CC^C^CC&CC&CO&&CC^NC(=O)O&&&CN&CC&CC&CN&C1CNCCN1&CN&C1=CC=C2C=CC=CC2=C1&&&
CO&CO&C1=CC=C(C2=CC=C(C3=CC=C4C(=C3)CCCN4CC3=CC=C4C=CC=CC4=C3)C=C2)C=C1&CCl&&CCl&&
CSC1=C(SC2=CC=CC(Cl)=C2Cl)C2=C(C)C=C(Br)C=C2[NH]1&&&
O=C(NC1=CC=C(C=CC2=CC=C(NC(=O)C3CCCN3C(=O)C3=NC=CC4=CC=CC=C34)C=C2)C=C1)C1CCCN1C(=O)C1=NC=CC2=CC=CC=C12&&&
N=C(N)C1=CC=C(C2=CC=C(C3=CC4=CC(C(=N)N)=CC=C4[NH]3)[NH]2)C=C1&&&
O=C(OC(=O)C1=CSC(N2CCOCC2)=N1)C1=CC=CS1&&&
COC1=CC=C(C=C(C#N)C(C2=CC3=CC=CC=C3[NH]C2=O)C2=C[NH]C3=CC=CC=C23)C=C1OC&&&
CN&N&CN&&CN^C1=CC=CC=C1&CC&C=N&NN&CN&C1=NC=NC=N1&CN&C1COCCN1^CN&&C1COCCN1&&&
O=S(=O)(C1=CC=C2C(=C1)CCCN2CCCOC1=CC=CC=C1)N1CCCCC1&&&
O=CO&CC&O=C1C2=CC=CC=C2C(=O)N1S(=O)(=O)C1=CC=CC=C1&C[NH3+]&O=[NH+][O-]&&&
CC(Cl)Cl&CN&N&NC1=CC=CC=C1&&CN^CC(Cl)(Cl)Cl&&&
CC&C1=NON=C1&CC&&CC^CN&C1CCNCC1&CC&C1=NCCN1&C1=CC=CC=C1&CC&C^CCl^CF&&&&CF&CF&&
CC&CC&CN&N#CC1=CC=CC=C1C12CNCC(C1=NC=C[NH]1)C2=N&&&
CC&CO&CO&C1=CC=CC=C1&CN&CN&C1=COC=N1&CC&C1=CC=CC=C1&CN&CN&C&CCC&&CC&&
CCOP(=S)(N1CC1C)N1CC1C(F)(F)F&&&
CC&O=S1(=O)N=CC2=C(N=CN2CCOC2=CC=CC=C2)N1&&&
O=S=O&S&CS&C1=CC=NC=C1^CS&&C1=CC=CC=C1&CC&C1=CC2=CC=NN2C=C1&CC&C1=CC=CC=C1&&&
CC&C&C=O&&CC^O=C1C=COC2=CC=CC=C12&CC&&&
CCCN1C(N2CCCCC2)=NC2=C1C(=O)[NH]C(=O)N2C&CO&OC1=CC=CC=C1&&&
CN&N&CN&&CN^C&CC&CN^CC^NC=O&C1=CC=CC=C1&CC&&&O=C1[NH]C2=CC=CC=C2C2=C1C=CS2&CN&&&
CC1=CC2=C(C(=O)O1)C(C=CC1=CC=C3OCOC3=C1)C(C#N)C(=N)O2&&&
CO&CO&C1=CC=CC=C1&CC&CC&CN&CN&C&C=O&&CC^C&CN&CN^CC^C&C&C=O&CC&&CC&CO^C1=CCCN=C1&&&CC&C1=CC=CC=C1^C1=CC=CC=C1&&&&
CC&CC&C1=CC=CC=C1&CC&O=C1C=CC=C[NH]1&CC&C#N^CN&&&CC^C#N^CC&&C1=CN=CN=C1&CC&&&
CN&O=CN1C2CCCC1CCC2&CC&C1=CN=CC=N1^CO&&CO&C1=CC=CC=C1&CC&C^CCl^FCF&&&&CF&&
CC1=CC(C)=CC(C(NC(=O)C2=CC(=O)[NH]C3=CC=CC=C23)C(=O)NCCCN2CCOCC2)=C1&&&
CC&C&CC&C1=CC=CC=C1^CN&&O=C1COC(=O)N1&C&CC&&CC^C1=CC=CC=C1&CC&C1=CC=CC=C1&CO&O=C(O)N1CCOCC1&&&
CC&CC&CC&C1COCCN1&CN&CC^C1CCCCC1^C1=CC=CC=C1&&&CF&&&
CNC1=NC=CC(OC2=CC(Cl)=C(Cl)C(NC(=O)C3=NN(C(C)C)N=C3)=C2)=N1&&&
NC(=O)C1=CC=C2[NH]C(CC3=CC=C([N+](=O)[O-])C=C3)=NC2=C1&CN&CC&CC&CN&C1CNCCN1&CN&CCCC&CN&NC=O&CC&C1=CC=C2C(=C1)[NH]C1=C2C=C2C=CN=CC2=C1&&&
CCCC(=O)O&CO&NC(=O)C1=CC(O)=CC=C1&&&
CO&CO&CC&C&CC&&CN^C1CNSCCN1&CN&CC^S^C1CCC1&O=S&&&&O=S&&
N#CC1=C(C=O)C=N[NH]1&CN&CN&CC1=CC=CC=C1C1=CC=C(C2=CN=C(N)C=N2)C(Cl)=C1&&&
CC&C&CC&&CC^C&CC&CO^CN&&CN&CC&C1=NC=C2C=C[NH]C2=N1&CC&C1CC1^CN&&C&CC&&CC&&
OCC1OC(N2C(NC3=CC=C(Cl)C=C3)=NC3=C2C(C2=CC=CC=C2)=CC(C(F)(F)F)=C3)C(O)C(O)C1O&&&
O=C(CN1N=NC(C2=CC=C(F)C=C2)=N1)NCCC1=CC=C(S(=O)(=O)N2CCCC2)C=C1&&&
CC&CN&C=N&C&CS&CO^CN&&N&CN&CC^NN&&N=N&CN&C1=CC=CC=C1&CC&C&C=O&&CO^CO&&&
CC&C1=CN2N=CN=C2N=C1&CN&CN^CC^C1=CC=CC=C1&&&&&
CC&CC&O=C(CSC1=NC2=CC=CC=C2S1)NCCC1=CC=CC=C1&CO&CO&&&
O=C(NC1CCC(CN2CCC(C3=CC=CC4=NON=C34)CC2)CC1)C1=CN=C2C=CC=CC2=C1&CO&&&
CCN(CC)S(=O)(=O)C1=CC=C(OCC(=O)NC2=CC=C3N=C(SCC(=O)OC(C)C)SC3=C2)C=C1&&&
CC&CO&CO&C&C=O&&CC^C&CC&&CO^CO&C1=CC=CC=C1&CC&&CC^C&CC&&CC&&
O=C1CCN(C(=O)C2=CC=C(F)C(S(=O)(=O)N3CCOCC3)=C2)CC1&&&
NS&S&O=S&&O=S&CS^C1=CC=CC=C1&C1=NCCN=C1&CN&CN^CC^C1=CC=CC=C1&C1=CC=CC=C1&CBr&&&&&
CN1C(=O)CCC2=CC=CN=C21&CN&CN&O=CCCCN1N=C(C2=CC=C(Cl)S2)C2=CC=CC=C2C1=O&&&
CC&C1=CCOCC1&CO&CO^CO^C1CCOCC1&OP^C=O^CO&P&&&&CO^O=P&&CO&OP&&&OP^OP&P&O=P&&OP&OP^OP&P&O=P&&OP&OP^OP&P&O=P&&OP&OP^CO&CC&C1CCOC1&CO&&CO&CO&&
C(=CC1=CC=C(CN2CCCC2)C=C1)C1=CC=C(N2CCCC2)C=C1&&&
CO&O=CO&CC&C1=CNC=CC1&CC&&CC&CC^O=CO^CC^CO&C1=CC=CC=C1&CC&CCl&CC&&&CC&CC&CO&CO&C1=CC=CC=C1&C[NH3+]&O=[NH+][O-]&&&
CCN&CC&C&C1=CC=C(CC2=CC=CC=C2)C=C1&&CC^O=CO&&&
CCC&CC&O=C(NCC1(C2=CC=CC=C2)CCS(=O)(=O)CC1)C1=CC=CC=C1&CO&OC(F)(F)F^C&&CC&&CC&&
CC&CC&CC&CC&CC&CC&CC&CC&O=C1C=CC(=CBr)O1&CBr&&CBr&&
O=C(CN1CCN(CC(=O)NC2=CC=CC=C2)CC1)NN=CC1=CC=CS1&CF&&&
C#N&CC&O=C(NC1=CC2CCC(C1)N2CC1=COC=C1)C1CCCC1&&&
CC1=CC=C(C=NN2C(C)=NN=C2C)C=C1&&&
O=C1C=C(N2CCNCC2)C(=O)C2=CC=CC=C12&&&
CC&CN&N&CN&CC^CN&&CC&CN&CC1=C(S(=O)(=O)C=C2NC3=CC=C(Br)C=C3S(=O)(=O)N2)C(N)=NC=N1&&&
CNC(C)=O&CC&O=C(C=CC1=CN=C2C=CC=CC2=N1)NC1CCC(CC(=O)N2CCCCC2)CC1&CO&&CC^CNC(C)=O&&&
CCOC&CN&O=C(NCC1=CC=CC=C1N1CCNCC1)C1CCC(=O)N(C2CCC2)C1&&&
CCCCCC1=CC=C(CCCC2=CC=C(OCC(=O)OCCOCCOC(=O)C3=CC=C(C#N)C=C3)C(OC)=C2OC)C=C1&&&
CC&O=C(CSC1=NN=C(C2=CC=CC=C2)O1)NC1=CC=CC(S(=O)(=O)NC2=CC=CC=C2)=C1&CCl&&&
NCC1C2=CC=CC=C2C2=CC=CC=C21&&&
O=CCC1=CC=C(Cl)C=C1&CN&NC1=CC=CC(C2=NC3=CC=CC=C3S2)=C1&&&
CC(C)(C)OC=O&CN&O=C(C1=CC=CC=C1)N1CC2=CC=CC=C2C1&CCl&&CCl&CCl&&
CN&N&CN&&CN^CC&CC&C1=CC=CC=C1&CN&NC1=NC=CS1&CC&C1=CC=CC=C1&CN&N&CN&&CN&&
COCC(=O)N1CCC(N2C(C3CC3)=NC3=CC(Cl)=CC=C32)CC1&&&
CCC1=CN2C(C3=C[NH]N=C3)=C(NC(=O)C3=NC(C(C)C)=CC=C3N)N=C2S1&&&
O=C(NC1=CC=C(Cl)C=C1)C1CC2=CC=CC=C2O1&&&
CC(=O)O&CO&O=C(C1=CC=CC=C1)C1=COC2=CC=CC=C12&CO&CC(=O)O^CO&&CC(=O)O^CO&&CC(=O)O&&&
C#N&CC&O=C1C=COC2=CC=CC=C12&CC&C1=CC=CC=C1&CO&O=CO&CC&CN&O=C1[NH]C=NC2=CC=CC=C12&&&
C=O&C&CN&C1COCCN1^CN&&C1CNCCN1&CO&CO&ClC1=CC=C(CC2=CC=CN=C2)C=C1&&&
CC1=CC=C(OCC2COC3=C2C(=O)C2=CC=CC=C2O3)C=C1[N+](=O)[O-]&&&
CN(C)C(=O)C1=CC=C(N)C(NC2=NC=NC3=CN=C(N4CCN(C)CC4)N=C23)=C1&&&
CO&CO&C1=CC=CC=C1&CN&C1CNCCN1&CN&CC&C&CO&&CC^CN&CN&C&C=O&&CC^C1=CC=CC=C1&C1COCO1&&&
O=[SH](=O)N1CCCCC1&CS&C1=CC=C2OC=CC2=C1^CC&&CC&CC&C1=CC=CC=C1&&&
CC&O=C1C2=CN(C3CC3)C3=C(C=C(C4=CC=C(CN5CCOCC5)C=C4)C=C3)C2=NN1CC(=O)N1CCNCC1&NS&C[SH](=O)=O^CF&&&&
CC1=CC=CC=C1C#N&C=C&CC1=CC=CN=C1O&CO&CC&CN&C1COCCN1&&&
CC&CC1C=CCN1&CC&NC=O^CC^CN&&&C&CC&CC^CC^C1=CC=CC=C1&C&CF&CO&&CF&CC&&C1CNCN1&CN&CC^CN^C1=CC=CC=C1&CC&&&C&C1COC1&&CC&&
NC(=S)N1CCN2C=NC=C2C1&CC&NC1=NC=CC=C1^CCl^CN&&&C1=CC=CC=C1&CCl&&&
CC&C1CCCCC1&C1=CCCCC1&CC^C1CCCC1&C1CCCCC1^C=O&CC&&&CC&CC&C1=CC=CC=C1&CO&&CO&&
CO&CO&C1=CC=CC=C1&CC&NC=O&N&CN&CC^CN^CC&CC&C#N&C1=CC=NC=C1&&&&&
CO&CO&CC1=CC=C(C=O)C(C)=C1C=O&CN&C1CCCNCC1&&&
CC&CN&N&CN&C^CN^C=O&CC&&CO&&CO&CCCCC&CC&C1CC1&CC&CN&CC(=O)C1=CC=C(F)C=C1N&&&
CN1C=C(C2CCCN2)C=N1&CN&CC&CN&CN1C=C(C#N)N=C1N&&&
O=S(=O)(NC1=CC=CC=C1)C1=CC=CC=C1&CC&FC(F)F^CCl&&&CO&&
NCC1=CC=C(S(N)(=O)=O)C=C1&&&
O=[NH+][O-]&C[NH3+]&C1=CC=C(OC2=CSC=C2)C=C1&&&
CC&CC&C1=CC=C2C(=C1)CCC1C2CCC2CCCC21&CO&&CO&CO&&
CCCCCCC&CN&N&CN&O=CCCC1=C[NH]C2=CC=CC=C12^CN&&CC1=CC=C(N)C=C1&CN&CC1=CC=C(C=O)C=C1&C=C&O=C1CNC2=CC=CC=C2N1&&&
CN&C1=CC2=CC=CN2C=C1&CC&C&C=O&&CC^C1CCNCC1&CN&CC&C1CCNC1&CN&C&C=O&&CC^C1=CC=NC=C1&&&
NC1=NC=NC(NC2=CC=C3[NH]C=C(CCNC4=NC=CC=N4)C3=C2)=N1&&&
CO&CO&C1=CC=C(N2N=CC(C3CCCCC3)=N2)C=C1&CN&&CCl&CCl&&
CO&CO&C1=CC=C(NC2=NN=C(C3=CC=CC=C3)C(C3=CC=CC=C3)=N2)C=C1&CC&FC(F)F^CF&&&CO^NCC(O)CO&&&
COC1=CC([N+](=O)[O-])=CC=C1[SH](=O)=O&NS&C1COCCN1&&&
CC&O=C(NC1=CC(OC2=CC=NC3=CC=CC=C23)=CC=C1)C1=C[NH]N(C2=CC=CC=C2)C1=O&CN&&CCl&&
CC1=CC=CC=C1N1C(=O)CC(=O)NC1=O&&&
CC&C&CS&CS^CC^C1=C[NH]C=N1&C1=CC=CC=C1&CC&&&C1=CC=CC=C1^CC^CF&C1=CC=NC=C1&&&&&
CC&C1=CCCC=C1&C1=CC=NC=C1&CN&C1CNCCN1^CC^CN&&&C&C=S&&CN^CN&C1=CC=CC=C1&CCl&&&
NCCC=O&CN&NC1=CC=CC=C1C1=NC2=CC=CC=C2OC2=CC=CC=C12&&&
O=[N+]([O-])C1=N[NH]C=N1&CN&C1=NCCC1&&&
CO&C1=CC=CC=C1&CC&CC&CC&C1CCCCC1&CO&&CO&&
CO&CO&C1=CC=CC=C1&CO&CO^CC&&CN&CN&C&C=O&&CC^CC&CC&CN&C1CCNC1&C=O&&C=O&C1=CCCCC1&&
COC1=CC2=C(C=C1NC1=NC(NC3=CC=CC=C3NS(C)(=O)=O)=C(Cl)C(N)=N1)CCNCC2&&&
CC&CC&C&CC&&CC^C&CN&CN^CC^C&C&C=O&C=O&&CO&CN^CO&CN&CC&C&C1=CC=CC=C1&CC&&&CC^CC^CC&C&CC&CN&CN&&C=O^CN&&&C&C=O&&CC^C&CN&CN^CC^C&C&C=O&CC&&CC&CC^C&CC&CC&&&CN^CN^CN&C1CCNC1&C&C=O&C=O&&C=O&CC&C1=CC=CC=C1^C=C&&&CC&C1=CC=CC=C1&&&
CN&CC&C1=CC=C(C2=CC=C(CN3C=CN=C3)C=C2)C=C1&&&
COC1=CC(C=CC(=O)OCC2OC(OC3=CC=C(CC=CC4=CC=CC=C4)C=C3O)C(O)C2O)=CC=C1O&&&
CC&O=C(CCNS(=O)(=O)C1=CC=CC=C1)C1=CC=CC=C1&C[NH3+]&O=[NH+][O-]&&&
CC&CN&N[SH](=O)=O&CS&CC&CO&CO&C&C1=CCCC1&&CC^CN&NC(=O)C(=O)O&&&
CC&C1=CC=CC=C1&CC&&CN^N=C1C=CC2=NC3=CC=CC=C3[NH]C2=C1^CC^CN&&&CC&CN&C1COCCN1&&&
CC&CC&C1CCNCC1&CN&C^CC^C=O&&C&CC^C1=C[NH]C=C1&C1=CC=CC=C1&&C1CCNCC1^CO&C=O&CO^CCl&C^C&&&CC&C=O&&CC&CN&&C1CCNC1&CN&&&
CC1=CC(C)=C(S(=O)(=O)NC2=CC=C(C3=NN=C4C3=CC(Cl)=CC(Cl)=C4NC4=CC=C(Cl)C=C4)C=C3)C=C2)C(C)=C1&&&
CCCC&CN&N=C1NCC(C2=CC=CC=C2)N1&&&
CCC(C)C(NC(=O)C1CCCN1C(=O)C1CCCN1)C(=O)NC(CC(=O)O)C(=O)NC(C(=O)NC(CC1=CC=CC=C1)C(=O)O)C(C)O&&&
CC&C1=NOC=N1&&&
CC(C)N1C(=O)C2=CC=CN=C2NC2=CC(Cl)=CC=C21&&&
CCO&CO&O=C(CN1CCNCC1)NC(CCNS(=O)(=O)C1=CC=CC=C1)CC1=CC=CC=C1&CO&&CCl&CC^CC&&&
CN&N#CN=C(N)N&CN&C1=CC=CC=C1&CN&C1=CN=CNC1&C=O&&&
CC&O=C1C=C[NH]C(=O)[NH]1&CN&C1CCOC1&CC&CO^CO^O=P(O)(O)OP(=O)(O)O&&CO&&&&
CO&C1=CC=CC=C1&CC&C1=NCCN=C1&CC&C1=CC=CC=C1^C1=CC=NC=C1&&CC&C1=CC=CC=C1&&&
CCN1C=NC2=C1N=C(N)N=C2NC&CN&COC1=CC=C(C)C=C1Cl&&&
CC&O=C(NN(SOCN1C=CC(=O)[NH]C1=O)C(=O)OC1=CC=CC=C1)OCC1=CC=CC=C1&&&
CC&CO&CO&C&C=O&&CC^C1=CC=CC=C1&CN&CN&C&C=O&&CC^CS&CS&C1=NCCN1&CC&C1=CC=NC=C1^CN&&CC&C1=CC=CC=C1&CF&&&
C=O&C&CC&CS^CN^CS&NO&C1=NN=C[NH]1&&&C1=CCNN=C1&CC&C1=CC=NC=C1&&&
CC&C1=CC=CC=C1&CC&C&C=O&&CN^NN&CN&C1=CC=CC=C1&CCl&&&
CCCN1C(N)=C(N(CCOC)C(=O)C2CC2(Cl)Cl)C(=O)[NH]C1=O&&&
O=CO&CC&O=C1CCC(C2CC2)N1C1=NC2=CC(C3=NOC(=O)[NH]3)=NC(C3=CN=CC=C3)=C2[NH]1&CF&&CN^CCC&CO&O=C1CCCN1&&&
CC&NC=O&CN&O=CN1CCC1=O&CC&CC&C1=CC=CC=C1&&&
CCOC(=O)C=CC(CC(C)C)NC(=O)C(CC1=C(C)[NH]C(C2=CC=CC=C2)=N1)NC(=O)CCC(C)C&&&
CC&C1=NC=C2N=C(SC3=NC4=CC(C5=C(C6=C[NH]N=C6)SC=N5)=CC=C4S3)SC2=C1&CN&&&
CO&CO&C1=CC=C(CNC2=NC=NC3=C2CCN(C2=CC=CC=C2)C3)C=C1&CC&&CC&&
CCCCCCCCCCCCCCCCCCCC[N+](C)(C)CC[N+](C)(C)CCOC(=O)CCCCCCCCCCCCCCCC&&&
CC1=CC=CC(C=O)=C1&CN&CN&CC&CC=NNC(=O)C1=CC(C2=CC=CC=C2)=N[NH]1&&&
CCCC&CC&O=C(NCCC1=CC=CC=C1)C1=CC=C2C(=C1)N=C1CSC(=O)N12&&&
O=C(CN1C(=O)C2CC=CCC2C1=O)NC1=CC=CC=C1&CC&O=CO^CC&&O=CO&&&
CS&N[SH](=O)=O&CN&C1=CC=CC=C1&CC&C&C1=CC=C2CC3(CCCC3)NCC2=C1&CN^CO^CC&&&C1CCCCC1&&&
CC&C1=CC=CC=C1&CC&&CC^O=CNN1CC2CCCC2C1^CC^CC&&&CN&NC=O&CC&C1=CC=CC=C1&CC&C^CN^FCF&O=[SH](=O)N1CCNCC1&&CF^CS&&&&&
NC=O&CC&CN^CN^N[SH](=O)=O&C1=CC=CC=C1&CS&CC&C1=CC=CC=C1&C&CCl&FCF&&&&CF&&
COC1=CC=C(NC(=O)C2=CC=C(CSC3=NC=CC=N3)C=C2)C=C1OC&&&
O=C1C2=C(CCN1CC1=CC=CC=C1)C(=O)C1=CC=CC=C1O2&CF&&&
CC&C&CC&&C=C^CC&CC&C1=CC=CC=C1&CC&C1=C2OCCCC2=C2C=CCOC2=C1^CO^CO&&&&CC^C=O^CO&&&CC&&
CC1=CC=C(OC2=CC=C(F)C=C2N)C=C1&CN&CC=O&CN&CN&CC(C)CC=O&CN&CN&O=CC1=CC=CS1&&&
CO&CO&C1=CC=CC=C1&CC&&CN^CN&C&C=O&&CC^CS&CS&C1=CN=CN=C1&CN&CN^CC^C1=CC=CC=C1&C&C1COCO1&CF&&&&CF&CF&&
CC(C)C&CO&CO&C&C=O&&CN^CN&CC(O)C1=CC(Cl)=C2C=CC=CC2=C1O&CO&C&C=O&&CN^CN&NC(=O)CCC(N)=O&&&
CC&C&C=O&&CN^CN&C1=CCCN=C1&C1=CC=CC=C1&&C1CCCC1^C1=CC=CC=C1&&&
O=C1C2=C(CCCC2)[NH]C2=C1C1=C(CCCCC1)S2&&&
NCCCN(CC(=O)NCCCN(CC(=O)NC(CC1=CC=CC2=CC=CC=C12)C(=O)O)C1=CC(C2=CC=CC=C2)=CC=C1C1=CC=CC2=CC=CC=C12)C(=O)CCC1=CC=CC2=CC=CC=C12&&&
CC&CC&O=S1(=O)CCCC1&&&
C=C&CC&O=C(NN=CC1NCC2C(C(=O)NS(=O)(=O)C3CC3)C21)C1=CC=CS1&CN&CC(C)(C)OC=O&&&
CCC(CC)C1=NN=C2SC(C(=O)NC3CCCCC3C)CN21&&&
CC&C&CC&&CC^CC&C&CN&&CC^C&C=O&&CN^CN&C&CC&C^CC^C=O&C&&CN^CC&CN&&CO^CC&&&CN&CN&C&C=O&&CC^C&CN&&CC^C&CO&&CC^C&CO&&CC^C&CO&&CC^C&C=O&&CN^CN&CC&C1=CC=CC=C1&&&
CCCC(=O)O&CC&O=C(CNC(=O)C1=CC=C(C(=O)C2=CC=CC=C2)C=C1)NCC1=CC=CC=C1&CC&FC(F)F&&&
CCOC=O&CC&O=S(=O)(NCCC1=CC=C[NH]1)C1=CC=CC=C1&CC&&CC&CC^CCOC=O^CC&&&&
CC&C1=CC=CC=C1&CN&NC=O&CC&C1=CC=CC=C1&CN&N[SH](=O)=O&CS&C1=CC=CC=C1&CF&&&
CO&CO&C&C=O&&CC^CC&C1CC2CCC1C2&CC&C^C1CC2CCC1C2^C=O&&&&CN^N&CN&&CN^CC&C1=CC=CC=C1&CCl&&&
CC1=CC=CC2=C1C1=CC=CC=C1C2=CC(=O)N1CC2CNC2C1&&&
CC&CC&O=C(NC1=CC=CC=C1)C1=CN(C2=CC=CC=C2)N=C1&CC&CN(C)C=O^CF&&&CC&&
CCC(O)(CN1C=NC=N1)C1=CC=C(F)C=C1F&CN&CN&O=CC1=CC=C(Cl)C=C1Cl&&&
CC&C1CN2C3CC4OC2C1C3C4O&CC&&C=O&CO&CC^CO^C1CCOC1&&C=O&&CO&&
CO&CO&NC1=CC=CC(C=O)=C1&CN&C&C=O&&CN^N&CN&&CN^CC&CC1CNS(=O)(=O)C2=CC(F)=CC=C2OC1&CN&CCCO&&&
CC=C(C)C&CC&O=C(C=CC1=CC=CC=C1)NC1CC2C3=C4C(=C[NH]C4=CC=C3)CC2N(C(=O)C2CC2)C1&CC&C#N^CF&&&&
CC1=C(C2=CN=CC(C#N)=C2NC2=CC3=C(C=C2Cl)OCCO3)SC=C1&&&
CC(=O)C1COC2=CC=CC=C2O1&&&
CC1=C(C)C(C2=CC=CO2)=NO1&CC&FC(F)F&&&
CO&CO&O=C(NCC1=CC=CC=C1)C1=NOC(C2=CC=CC=C2)=C1&CO&CO^CO&&CO&&&
CC&O=C1OC2=CC=CC=C2S1&CO&CO&CC&NC=O&CN&CC&CC&C1=CC=NC=C1&&&
CN&O=S(=O)(C1=CC=CC=C1)N1C(C2=CC=CC=C2)=CC2=CC=CC=C21&&&
CO&CO&C1=CC=CC=C1&CO&OS&S&O=S&&O=S&CS^C1=CC=CC=C1&CN&CN&C&C=O&&CC^C1=CC=CC=C1&CC&C#N&&&
NC=O&CC&C1=CC=NC=C1&CC&C1=CC=CC=C1^CN&&C1CCCCNCC1&&&
CC(=O)O&CO&O=C(C1=CC=CC=C1)C1=CC2=C(C=C1)C1=CC=CC=C1C2&CC&&CC&CCl&C[NH3+]^O=[NH+][O-]&&&
CCC&CN&O=C1[NH]C2=CC=CC=C2C2=C1N=C[NH]2&CC&O=CC(F)(F)F^CN&&&&
CN&C1=C[NH]N=C1&CC&C1=CC=CC=C1^CN&&O=C1NC2=CC=CC=C2CC1(O)C(F)(F)F&CO&&&
O=C(NN=CC1=CC=C(C(F)(F)F)C=C1)C1=CC=C([N+](=O)[O-])C=C1&&&
CC1=NC2=C(C(C)=NN2C2=CC=C(C)C=C2)C2=NC(C3=CC=C(Cl)C=C3)=NN12&&&
O=C(NC1=CC=CC=C1C(F)(F)F)C1=CC(Cl)=NC2=CC=CC=C12&&&
CN&CC&C1=CCC(OC2CCCCO2)CC1&CN&&CC^O=CO^CO&&&CN^NC(=O)NCC(F)(F)F^CN&&&CO^CC(O)C(O)CO^C&&CF&&CC^OCC(O)CO&&&
O=C(C1=CN2C=C(C3=CC=C4C=CC=CC4=C3)N=C2S1)N1CCC(O)(C2=CC=CC=C2)CC1&&&
C[NH2+]C1=CC=C(C(=O)NN=C2C(=O)NC3=CC=CC=C23)C=C1&&&
O=CO&CC&CO&CO&C1=CC=CC=C1&CC&CS&CS&C1=CN2C=CSC2=N1&CC&C1=CC=CC=C1&&&
O=C(NCC1=CC=C2OCOC2=C1)C1=CC2=CC=CC=C2O1&&&
CO&CO&C1=CC=CC=C1&CC&C^CO^C=O&CO&&CC&&C1=CC=CC=C1&CC&&CN^C1CNCCN1&CN&&&
CC1=CC=CC(C2=CSC(C(O)CN3CCC(C4=CC=CC=C4)CC3)=N2)=C1&&&
C=N&C&CN&&CS^CS&CC&CC&CC&C&CN&&CC^C&C=O&&CN^CN&C1CCOC1&CC&CO^CO^OP&&CO^P&&&O=P&&OP&OP^OP&P&O=P&&OP&OP^OP&P&O=P&&OP&OP^OP&P&O=P&&OP&CP^C&CN&&CC^C&CF&&CF&CP^P&O=P&&OP&OP&&
CO&CO&O=C1CC2=C(CO1)C(=O)N1CC3=CC4=CC=CC=C4N=C3C1=C2&&&
CC&C1=CC=CC=C1&CC&&CN^NC(=O)NC1=NC=CS1&CC&C1C2CC3CC1CC(C2)C3&&&
COC(=O)C1=CC2C(CC3(C)C(=O)C(C)C(CCC(=O)C(C)C)CC23)C2(C)CCC(CI)C12&&&
COC1=CC=C2N=CC(Br)=C(C(O)CN3CCC4(CC3)C(=O)NCCN4C3=CC=CC(Cl)=C3)C2=N1&&&
CC1=NOC(C)=C1C&CS&CS&CC(=O)C1=CC(C=O)=C2C=CC=CC2=N1&CN&NC1=CC=C2OCCOC2=C1&&&
O=C1C=CC(=NN2CCCC2)C2=CC=CC=C12&CCl&&CCl&&
CC&C1CCNCC1&CN&CC&CC&C1=CC=CC=C1&CO&&CO&&
C[N+]1=CC=CC=C1C=CC(=O)C1=C(C2=CC=CC=C2)[NH]C2=CC=CC=C12&&&
CC&C1=CC=CC=C1&CC&C1=CSC=N1&CS&S&O=S=O&&CS^CC&O=CN1CCCCCCC1&&&
CC&C1=CC=CC=C1&CN&O=CN1CCNCC1&CC&CO&O=C(O)C1=N[NH]C(=O)C2=CC=CC=C12&CN&C1=CC=CC=C1&&&
CN&N&NC=O&CC^CN^O=C1C2=CC=CC=C2C2CCCOC12&CC&CC&C1=CC=CC=C1&C1=CC=CC=C1&&&&&
N=CN&CC&C1=C[NH]C=C1&CN&C1=CC=CC=C1&CC&O=CN1CCCCC1&CC&CN^CC^C1=C[NH]N=N1&O=CO&&&&&
CO&CO&O=C(CCCN1C(=S)OC2=CC=CC=C21)NCCCN1CCCC1&&&
CO&CO&C1=CC=CC=C1&CN&N&CN&CC^NS^C&S&C=O&CS&&CN&O=S^CN&&O=S^CC&&&C1=CC=NC=C1&&&
CC1CCC2(O)C3(C)CC4(O)OC2(C1OC=O)C1(O)C3(O)C(O)C2(O)C4(O)C(=O)C3=C(C2=COC=C2)C1(C)C&&&
CC&C1=CC=C2[NH]C=CC2=C1&CC&C&C1CCNCC1&CN^CO^CC&&&C1=CC=C2C=CC=CC2=C1&&&
O=C(CN1C=C(C(=O)C2=CC=CC=C2)C(=O)C2=CC(C3=CC=CC=C3)=CC=C21)NC1=CC=CC=C1&CF&&CCl&&
NC=O&CC&C1=CC(C2=CN=CN=C2)=CC=N1&&&
NC(CCS=CCCCC(=O)NNC(N)=O)C(=O)O&&&
CC&CC&CC&CC&CC&C&C=O&&CO^CO&C1CCOCC1&CO&CO^CC^C1CCOCC1&&C1COCO1^CC&CC&&CO^C&&C1CCOC1^CO&CC&&CC^C^CO^C&CC&&&CC&&CC&CC^CC&&&CC&C1=CC=CC=C1&&&
CO&CO&S=C(NC1=CC=CC=C1N1C=NC=N1)NC1=CC=CC=C1&CO&CO^CO&&CO&&&
CCCCCOC(C)=O&CC&C1=CC=C(C2=NN(C3CCCCO3)C=C2)C=C1&CBr&&CC^C#N^CC&&COC=O^CO&&CC(=O)O^CO&&CC(=O)O&&&
C[S+](C)CC(=O)NCC1CN(C2=CC=C(N3CCOCC3)C(F)=C2)C(=O)O1&&&
CCNC(=O)CO&CO&C1=CC=C(C2=NN=CS2)C=C1&CO&CO&&&
CC1=C[NH]C2=CC=CC(N3CC(C4=NC=CN=C4N4CCCC(C)C4)C3)=C12&&&
CN&C1=CC=C2C(=C1)N=CC1=NN=CN12&CN&NCCN&&&
CC&C&C=O&&CN^CN&C1=CCCC=C1&CC&C^C1=CC=CC=C1^C=O&&&&CN^C1CCNCC1&CN&C1CNCNC1&C=O&&C1=CC=CC=C1&&
CNC=O&CC&C1=CC=C(C2=CC(C3=CC=C4OCOC4=C3)=NO2)C=C1&&&
CC&C&CN&CN^CC^C&C&C=O&C=O&&CC&CO^C&&&CC&CC^CN^C1CCCCC1&CN&&&C&C=O&&CC^C&CC&CC^CN^CC&CN&C&C&C=O&C=O&&CO&CC&&C&CN&&CC^CC&CC&CN&C=N&C&CN&&CN&&
COC1=CC(CN(CC2=CC=C3OCCCOC3=C2)C(=O)C(C)(C)NCC2=CC=CC(NC(C)=O)=C2)=CC(OC)=C1&&&
CN&N&CN&CC^CN^C1CNC1&C&CN&C=O&C&&CC^C=O&CO&&CC&&C1=CN=CC=N1&&&
CC&CC&CC&CS&O=CN[SH](=O)=O&CC&C1=C2C3=C(C=CC=C3)CC2CCN1&CCl&&CN^CC^CC^C1=CC=CC=C1&&&CC&&&
CC&C1=CC=CC=C1&CC&O=CN1CCCCC1&CC&CO^CC&&CN&C1CCNCC1&&&
CC&CC&C1=COC=C1&CC&N#CCCC1=CC=CC=C1&&&
C=CC&CN&C1CC2CNC3C4CC2C3(C1)C1CC2CCC4C1C2&CO&&CO^CO^CO&&CC(=O)O^CO&&CO^CO&&&CO^CC(=O)O^CO&&CO^CO&&CO&&&
CCOC(=O)CNC(C)=O&CC&O=C1[NH]N=C(C2=CC=CC=C2)C2=CC=CC=C12&&&
N#[N+][NH-]&C[NH-]&CC&CO&CO&C1=CC=CC=C1&CC&O=CO&&&
CS(=O)(=O)C1=CC=C(C2=CC=C(Cl)C3=C2CN(C2=NC=NC4=C2C=C[NH]4)CC3)C=C1&&&
CC&C&CC&&CC^CN&O=C1[NH]N=CC2=CC=CC=C12&CC&CN^CCl^C1=N[NH]C=N1&&&&&
CO&CO&C1=CC2=C(C=C1)C1=N[NH]C=C1C2&CO&CO^CC&&C1=CC=CC=C1&CO&CO^CO&&CO^CO&&CO&&&
COC1=CC=C(C2C3=CC=CC=C3C(=NO)C3=CC=CC=C32)C=C1&&&
O=C(NN=CC1=CC=C(Cl)C=C1)C1=CC=NC=C1&&&
CC&C1=CON=C1&CN&NS^CC^S&&&O=S&&O=S&CS^C1=CC=CC=C1&CC&C1=CC=CC=C1&CC&C^CC^CF&C1CCNCC1&&CF^C=O&&CF&C1CCNCC1&&&&
COC1=CC=C2N=C3NC(=O)CN3CC2=C1&&&
C=C&C&CC&&CC^CC1CCCC2C1CCC1C2CCC2C3CCCC3CCC21&CC&O=CO^CC^CO&&CC^CC&&CO^CO&O=CO^CC^CO&CC&&CC^CC&CC&&&CO&CC&O=CO&CC&CC&CC&CO&CC&O=CO&&&CC&&&
N[SH](=O)=O&CN&C1=CC=NC=C1^CS&&C1=CC=CC=C1&CC&O=CO&&&
CC&C1=CC=CC=C1&CC&C=C^CC^C1CSCN1&&CC^C=O&&&&CN^CC^C=O^CC&&&C&C=O&&CN^CN&CC&CC&CN&C1CCNCC1&&&
C1=CC=CC=C1&CN&CN&CC&C1=CC=CC=C1&&&
CF&C1=CC=CC=C1&CC&C[NH3+]^CF^C1=CC=C2C(=C1)[NH]C1=CN=CC=C12&&&&&
CC1=CC=C(C(=O)NCC2CCC(CN3C=NC4=C(NC5CCCC5)N=C5C=CC=CC5=C4)=N3)CC2)O1&&&
NC1=CC=CC=C1S(=O)(=O)C1C=CC(C2=CC=C(C(=O)C(F)(F)F)C=C2O)CC1&&&
CO&CO&O=C(NC1=CC(C(=O)N2CC3=C(C=CC=C3)C3=NC=CC=C32)=CC=C1)C1=CC=CC=C1&CC&FC(F)F&&&
C1=CN=C(N2CCC(C3=C[NH]C4=NC=CC=C34)CC2)C=C1&&&
CCC1=C(C)N=C(N2N=C(C)C(CC(=O)NCC3=CC=C(F)C=C3)=C2C)S1&&&
CCCCOC(=O)N[SH](=O)=O&CS&C1=CC=C(C2=CSC=[NH+]2)C=C1&[NH3+][O-]&&&
C=C1C2OC(=O)C3(C)CC4(O)C5(C)C(=O)OC(C6=COC=C6)C(C)(O)C5C4CCC3C2OC2OC(C)C(O)C(O)C2OC(=O)C=CC3=CC=CC=C3)C21O&&&
CO&CO&C&C=O&&CC^C&CC&&CN^CN&C&C=O&&CC^C&CC&C1=CC=CC=C1^CC&&C1=CC=CC=C1^CC&&C1=CC=CC=C1&&&
O=C1NC(=O)C(C2=CC=C(OCC3=COC=C3)C=C2)(N2CCN(CC3=COC=C3)CC2)C(=O)N1&&&
CN&N&CN&O=CC1=CC=C(Cl)C=C1^CN&&O=C1CN=C(C2=CC=CC=C2)C2=CC=CC=C2N1&&&
CN&C&C=O&&CC^C1=CC=CC=C1&CO&CO&C1=CC=CC=C1&CF&&CF&CC^C1=CC=CC=C1&&&
C#C&CC&CO&CO&C1=CC=CC=C1&CN&CN&C&C=O&&CC^C&C=O&&CN^NN&C=N&CC&C=C&CC&C1=CC=CC=C1&&&
CCCNC(=O)C1=CC=CC(NC(=O)C2=CC=CC(C)=N2)=C1&&&
C#C&CC&CO&CO&C1=CC=CC=C1&CC&CN&C1CNCNC1&C=O&&CN&C=O&C1=CC=CC=C1^CC&C&C=O&&CO^CO&CC&&&
CN&C1=CC2=CN(CC3=CC=CC=C3)N=C2C=C1&C[NH3+]&O=[NH+][O-]&&&
O=CO&CC&O=C(CC1CCOCC1)N1CCC2=CC=CC=C2C1&&&
CN&CN&O=C1[NH]C2=CC=CC=C2C(=O)N2CCCC12&CN&&&
C=O&C&CC&C1=CC=NC=C1^CN^CN&C1CCNCC1&CN&CC&C1=CC=CC=C1&C1=NCCS1&CF&C1=CC=CC=C1&&&&&
CC&C1=C[NH]N=C1&CCl&&CC^O=C1[NH]C=NC2=CC=CC=C12^CN^CN&C1=CC=CC=C1&CC&&&NC=O&CN&C1=CC=CC=C1&&&
NC(=O)C1=C(N)C2=C(C3=CC=CC([N+](=O)[O-])=C3)N=C(N)N=C2S1&CN&CC1=CC=CO1&&&
CO&CO&C1=CC=CC=C1&CS&S^C1=CCOC=C1^O=S&C&&O=S^CC&&NS&CC^C1CSCCN1&&&&&
CO&CO&C&O=C1CCN1&CN^CC^C^CC^C1=CC=CC=C1&C=O&C&&&&CC^CO&CO&&CC^O=P(O)(O)O&CO&CO&O=P(O)(O)O&CC&&&NC1=NC(=O)C2=C(N=CN2C2OCC(O)C2F)C(=O)[NH]1&&&
O=[NH+][O-]&C[NH3+]&C1=CC=CC=C1&CC&C1=NN=C(CN2CCCC2)O1&CC&CN&C1=N[NH]C=N1&&&
CCC&CN&C1=C(C[N+]23CC[N+](CC4=CC5=C6C(=C2)C(C)=C(CC6CCCNC6)S5)C5=CC=CC=C5[NH]4)(CC1)C1=CC=CC=C13&&&
ClC1=CC=CC(CSC2=NN=C(C3=CC=CC=N3)N2CC2=CC=CO2)=C1&&&
C=C1CCCCC1=CC=C1CCCC2(C)C1CCC2C(C)CCCC(C)C&&&
NC=O&CC&CC^CN^C1=CC=CC=C1&C&CCl&CC&&&CC^CC^C1=CC=C2C=CC=CC2=C1&O=CN1CCCC1&&&CC&NC=O&CN&C&C1CC1&&CC^C#N&&&
CO&CO&O=C1C2CCC=CN2C(C2=CC=CC=C2)N1C1=CC=CC=N1&CCl&&CCl&CC&C^CC&&CC^CC(C)OC=O&&&
CC(=NNC(=N)N)C1=C(SC2=C(C3=CC=C(C)C(C)=C3)N(C)C3=CC=CC=C23)N(C)C2=CC=CC=C12&&&
C=O&C&CC&CC^CO^C1=CNCC1&CO&C1=CC=CC=C1&CC&&&CO&&&
C=CC1(C)CCC2(C)C(C)CCC3(CCC(=O)C23)C(C)C1O&CO&CO&CC=O&CN&O=C1[NH]C2=CC=CC([N+](=O)[O-])=C2C(N2CCNCC2)=C1C#N&&&
CC1=NC2=C(C3=CC=CC(F)=C3)C(C)=NN2C(N2CCN(C3=CC=CC=C3)CC2)=C1&&&
CCl&CC&CN&C1CNCCN1&CN&CC&CC&C1=CC=NC=C1&CCl&&&
CC&O=C(NN=C1C=CC=C[NH]1)C1=CC=CC=C1NS(=O)(=O)C1=CC=CC=C1&CF&&CC^FC(F)F&&&
CC(C)CC(NC(C1=CC=C(C2=CC=C(S(C)(=O)=O)C=C2)C=C1)C(F)(F)F)C1=NC(C(C)(C)C)=C[NH]1&&&
CC&O=C(CN1C(=O)CN=C(C2=CC=CC=C2)C2=CC=CC=C21)NCC1=CC=CN=C1&CF&&&
O=C1CC(C2=CC=CC=C2)CC(=O)N1CCCCN1CCN(C2=CC=CC(Cl)=C2Cl)CC1&&&
NS(=O)(=O)C1=CC=C(NC2=NC=NC3=CC=CC=C23)C=C1&&&
CC1=CC=C(NC2=NC=CC=C2NC(=S)NC(=O)C2=CC=C(Cl)C(Cl)=C2)C=C1&&&
CN1C(=O)NC(C2=CC=C3C=CC=CC3=C2)C(C(=O)NC2=CC=CC(CO)=C2)=C1C(C)(C)CC(=O)O&&&
CC&C1=CC=CC=C1&CN&CN^CC^C&&&C=O&&CN^N&CN&CC^CN^CN&CC&N&C1=C[NH]C=N1&CN&CN&CC^CN&&C1=COC=C1&C&CC&CC&&&&CC&&
CN&C1=C[NH]C=N1&CC&C&CO&&CC^C1=CC=C2OC3=CC=CC=C3CC2=C1^CC&&C1=CC=C2NCCCC2=C1&CN&C&CCC&&CC&&
CC&C&C=O&&CO^CO&CC&CO&&&
NC1=N[NH]C(N2C=CN=C2)=N1&&&
CO&CO&O=C(CCl)NC1=NC2=CC3=C(C=C2S1)SC(C(=O)NC1=NC2=CC=CC=C2S1)=N3&CCl&&&
CC&C1=CCCC=C1&C1=CC=NC=C1&CN&CN^CC^CC&C#N&CC&&&CC&CN&C1CNCCN1&CN&C1=CC=CC=C1&CCl&&&
CO&CO&C(=NNC1=NC(C2=CC=CC=C2)=CS1)C1=CC=CS1&CC&&&
CCOC(=O)C1=C(C)N(C2=CC=CC(C(C)=O)=C2)C(C)=C1&&&
CC&O=CNC1=NC=CC=N1&CC&CC&C1CCCC1&&&
CC&O=C(SCC1=CC=CC=C1)C1=[N+](C2=CC=CC=C2)[N-]OC1=O&&&
CO&CO&C(#CC1=CC=CC=C1C1=CC=CC=C1)CON1C=NC2=CN=CN=C21&CC&&CO^CO^CO&&CO^CO&&CO&&&
NC1=NC=NC2=C1N=C(C1=CC=CC=C1)N2CC(O)CO&&&
CS&CC&C&C1=CC=C(CCCCC2=CC=CC=C2)C=C1&CCl^CO&CCl&&&&
CC1(C)C2CC(CC3=N[NH]C(=S)O3)(CCO2)C1(C)C&&&
NC=O&CN&CC^CC^C1=CC=NC=C1&C1=CC2=C[NH]N=C2C=C1&&&CCl&&CF&&
CC1=CC=CC=C1C=O&CN&CCCN1C(C(F)(F)F)=NC2=C(N)N=C(N)N=C21&&&
CO&CO&O=C(NC1=CC=CC=C1)C1=CC=CC=C1&CN&CC(N)=O^C[NH3+]&&O=[NH+][O-]^CO&&CO&&&
C#N&CC&C1=CC=NC=C1&CN&CN&C1=CSC=N1&&&
CCC(C)C&CN&O=C1CCNC(=S)N1&CC&CC=O&CN&NC1=CC=CC(C(F)(F)F)=C1&&&
CC(C)(C)C1=CC(C=O)=NO1&CN&NC1=CC=C2OCCOC2=C1&&&
CC1=C(CCN)C2=CC=CC=C2[NH]1&&&
CC(C)(C)OC(=O)N1CCC(OC2=CC=C(C#CC3=CC=C(N)C=C3C(=O)NC3=CC=C(F)C(C(F)(F)F)=C3)C=C2)CC1&&&
CC(C)O&CC&O=C1C=CN(C2=CC=C(N3C4CCC3CC4)C=C2)C2=C1C=CC(N1CCC1)=N2&CF&&CC^O=CO&&&
CN&CN&O=C(COC1=CC=CC=C1)NN=CC1=CC=CO1&CCl&&&
CC&CO&CO&CC1(C)CC(=O)C2=C(C1)N(C1=CC=CC(C=O)=C1)C(=N)C(C#N)C2C1=CC=C(F)C=C1&&&
CO&CO&C1=CC=CC=C1&C1=CNCC1&CC&CC^CN^CO&&&CO&C&C=O&&CC^C1=C[NH]N=C1&CBr&&CCl&CN&&
NC(=O)C1=NSC(C=O)=C1N&CN&NC1=CC=CC=C1I&&&
CN&O=C1[NH]C(=O)C2=CC=CC=C2[NH]1&CC&CN^CN^N[SH](=O)=O&&&CS&C1=CC=CC=C1&CF&&&
CC&O=[SH](=O)N1CCC2=CC=CC=C21&CS&C1=CC=CC=C1&CCl&&&
CC(C)C&CC&C1=CC=C(CCC2=CC=CC=C2)C=C1&CC&CC(C)C^CO&&&CO&CO&CI&&
CO&CO&C1=CC=C(CNC2=NC(C3=CC=CC=C3)=NC3=C2SC=C3)C=C1&CC&&&
CC&C1=CC=C2C(=C1)N=CN2CC1CCNCC1&CCl&&&
CN&O=C1[NH]C(=O)C2=C(C=C(OC3=CC=CC=C3)[NH]2)[NH]1&CN&&CN^CC(=O)O&&&
CC&C&CC&&CC^CC&C&CN&CN^CC^C&C&C=O&C=O&&CC&CN^C&CN&CN&C&NS^CC^CC&S&C&C^CC^O=S&CC&C=O&C&&O=S&CC&CN^CC&&NS&&&&&CO^C1CCNCC1&&&&&
CC&CN&N&CN&CC^CN&&CC&C1=CNCCC1&C=O&&C1=CC=CC=C1^CO&CO^CO&&CO&&&
CC&C&C=O&&CN^N&CN&C1=NNCS1^CN^CN&C1=CC=CC=C1&C^CC^CCl&CC&C1=CC=CC=C1&&&&C=O^CCl&&&&&
C=O&C&CN&CN^CC^C1=CC=CC=C1&C1CCNCC1&C[NH3+]&CN&[NH4+]&C1=CC=NC=C1&[NH2+]=O&&&&[NH3+][O-]&&
N[SH](=O)=O&CS&C1=CC=CC=C1&CC&NC=O&CN&C&CC&CC^CC^C1=CC=CC=C1&C&&&CO&&CC^CC&NC=O&CN&C&CC&CS^CC^N[SH](=O)=O&NC=O&&&CN&C1=CC=CC=C1&CN&C1=N[NH]C=N1^CF&&&&
CC(C)(C)OC(=O)C1C2C(F)CC(O2)C1C(=O)O&&&
CC&CC&CC&CC&CC&CC&CC&CC&CC&NC=O&CN&C1=CC=CC=C1&CC&C=C&CC&NC=O&N&CN&&CN^CC&C&CO&&CC^CO&O=P(O)(O)O&&&
O=C(NC1=CC=C(C(F)(F)F)C=C1)N1CC2CCCN2C2=CC=CC=C21&&&
CO&CO&C1=CC=CC=C1&CN&NC=O&CC&C1=CC=C2OC=CC2=C1&CN&NC=O&CC&CC&CC&C1=CC=CC=C1&&&
O=C1NC2=CC=CC=C2C1=NNC(=O)C1=CC=CC(F)=C1&&&
CO&CC&C1=CC=CC=C1&CC&CN&C1CCNC1&CC&CN&C1=N[NH]C=N1&&&
CC(C)C&CN&CN&C&C=O&&CC^C1CCC2(CC1)OOC1(CCC3C(CCC4C5CC(O)CC5CCC34)C1)OO2&CO&CO^CC^C&CC(F)F^CC^C=O&&&CCO&&CN&&C1=CN=C(N2CCNCC2)N=C1&&&
CCN1C(=CC2=[N+](CC)C3=CC=C(Cl)C=C3S2)SC(=C2SC3=CC=CC=C3N2C)C1=O&&&
COC(=O)NC(C(=O)NC(CC#CC1=CC=C2[NH]C(C3CCCN3C(=O)C(NC(=O)OC)C(C)C)=NC2=C1)CC1=CC=CC=C1)C(C)C&&&
CCCOC(=O)C(C)NC(=O)CCNC(=O)C(O)C(C)(C)CO&CO&O=C1C=CC(C2=CC=C3C=CC=CC3=C2)O1&CO&CO&&&
O=S(=O)(NCC1=CC=C(C2=CC=CC=C2C2=NC3=C(NCCCN4C=CN=C4)N=CN=C3[NH]2)C=C1)C1=CC=CC=C1&&&
C=O&C&CC&C=C^CN^CC&CN&C1=CC=CC=C1&C1=CC=CC=C1&&&CC&C1=NN=CO1&CC&C1=CC=CC=C1&CO&&&
CO&CO&CCCC=O&C=C&CC&CC&CC1=C(C=O)CN2C(=O)CC12&CO&CO^CC&&CCCC1=CC=CC=C1&&&
CO&CO&CC&CN&CN&C&C=O&&CC^C1=CSCC1&C1=CN=CN=C1&CN&CN&C1=CC=CC=C1&CCl&&&
CC&C&CO&CO^CC^C1=CC=CC=C1&C&&&C=O&&CN^CN&C&C=O&&CN^CN&C1=CC=CC=C1&CN&C1CCNCC1&&&
CC&CO&CO&O=C1CSC(C2=CC=CC=C2)N1C1=CC=C(C=O)C=C1&&&
CO&CO&C1=CC=C(C2CCOC2C2=CC=CC=C2C2=CC=CC=C2)C=C1&CS&C[SH](=O)=O^CC&&&&
CC1=CC=C(CNC(=O)C2=C[NH]C=C2S(=O)(=O)N2CCOCC2)C=C1&&&
O=C1[NH]C(=S)N(C2=CC=CC=C2)C(O)=C1C=NCCN1CCOCC1&&&
O=C(O)CCCCC1=CC=CC=C1&CN&NS&O=[SH](=O)C1=CC=CC(F)=C1&&&
CN&C1=NC=C2N=C[NH]C2=N1&CC&C1=CC=CC=C1^CN^CN&CN&NC=O&C1CC2CCC1C2&CC&&&C1=CC=CC=C1&CN&C1=N[NH]N=C1&&&
O=C(C1=CC=CC=N1)N1CCC(NC2=NC(C3=CC=C(Cl)C=C3)=CS2)CC1&&&
CC&C&C=O&&CN^CN&C1=CC=CC=C1&CN&CN&C&C=O&&CC^C1=COC=C1&CC&C1=NCCCN1&C=O&&C1=CC=CC=C1&&
CO&CO&CC&CN&CN&C1=CNCN=C1&CN&CN^C1=C[NH]N=C1^CC&C[NH3+]&CO&[NH4+]&&&[NH2+]=O&&[NH3+][O-]&&
ClC1=CC=C(OC2=CC=C(NC3=NC=CC(C4=CC=NC=C4)=N3)C=C2)C=C1&&&
CC&C&C=O&&CN^CN&C1=CC=CC=C1&C1=CCNC1&CC&&CN^CC&CN&&&
CN&CN&C1=CCCCCCCCCC=COC2CCN3CC=C(COCO3)C(O2)C2CC(CCO2)OCCCC1&CC&&CO&CC&C=O&C=O&CC&CC&CO^CO^CC^CC&&CO^CC&&CC^CC&&CO^C1=CC=CC=C1&CO^CC^CO&&&&C=O^CO&&CC^C1=CC=CC=C1&&CC&&&CO&CC&CO&CC&CC&CO&CC&CO^CO^CC^C&&&&&CC&&C=O&&
CC(C)CC(CC(=O)NO)C(=O)NC(CC1=CC=CC=C1)C(=O)NO&&&
CCCC&CO&O=C1C2=CC=CC=C2N=NN1CO&&&
CO&CO&C1=CC=CC=C1&CO&CO^CC&&O=C1NCC2=C[NH]N=C12^CO^CC&CO&C^CN&&CC&C1=CC=CC=C1&&CC^CC&&CC^C1=CSC=C1&CO&&&&&
C1=CC=C2SC3=CC=CC=C3NC2=C1&&&
CCOC1=CC=C(NC(=O)C2CC(NC(=O)C3=CC=C(Cl)C=C3)CN2S(=O)(=O)C2=CC=C(F)C=C2)C=C1&&&
C#N&CC&C=C&C&CN&CN^CC^C1=CC=CC=C1&C&CCl&C=N&&&&CN&&
CC(N)=O&CN&C1=CC=C(C2CCCOC2)C=C1&&&
CC&CS&SC1=NC=NC2=C1C=NN2C1=NC=CC=C1&CCl&&CC&&
O=C1[NH]C2=CC=CC=C2N1C1CCN(CC2=CC=C(OCC3=CC=CC=C3)S2)CC1&&&
O=C(OCN1CCN(C2=CC=CC=C2)CC1)C(C1=CC=CC=C1)C1=CC=CC=C1&&&
CO&CO&CC&CN&CN&C&C=O&&CC^C1=C[NH]C=C1&CN&CN^CN^C&&&C=O&&CC^C1=C[NH]C=N1&CN&CN^CN^C&&&C=O&&CC^C1=C[NH]C=C1&CN&CN^CN^C&&&C=O&&CC^C1=C[NH]C=C1&CN&CN^CN^C&&&C=O&&CC^CC&CN&CN&C&C=O&&CC^C1=CN=CCC1&C1=C[NH]N=C1&CN&&&
CN1C=C(O)C(C2=CC=CC(F)=C2)=N1&CO&C1CCNCC1&CN&CC(C)(C)CC=O&&&
CC&CC&C1=CC=CC=C1&CN&NS&S&O=S&&O=S&CS^C1=CC=CC=C1&CC&C&C=O&&CN^CN&CC&CC&C1=CC=CC=C1&CO&CO^CO&&CO&&&
CCO&CO&O=S(=O)(NC1=CC=CC=C1)C1=CC=CC=C1C1=CC=C(C2=C[NH]C=N2)C=C1&CCl&&&
CC&C=CC&CC&CC&CC&C&O=C1COC2=CC=CC=C2C1=CN1CCOCC1&CO^CC&&&&
CCC&C=C&CCC1=CC2=C(C=C1O)OC(=O)C=C2C1=CC=CC=C1&&&
BrC1=CC=C(C=NN(C2=NCCN2)C2=NCCN2)C=C1&&&
CS&CS&C1=CC=CC=C1&CN&CN&C&C=O&&CC^CN&C1CCNCC1&CO&CO&C1=CC=CC=C1&CC&C&C=O&&CN^N&CN&&CN&&
CC&CC&C1=C[NH]C=N1&CN&N^C1=CCNC=C1^CN&CO&&CN^CO&C&CC&C=O&C&&CC^C=O&C=C&&CO^CC&CO&C1=CC=CC=C1&&&CF&&&
CC(C)=CCCC(C)=CCCC(C)=CCCC(C)(O)CCCC(C)=CCCC(C)=CCCC(C)=CCCC(C)=CCCC(C)=CCCC(C)=CCCC(C)=CC1=CC=CC(O)=C1C(=O)O&&&
CO&CO&C1=CC=CC=C1&CO&CO&CC&C&C=O&&CN^CN&C1=C[NH]N=C1&CN&&CC^C&C=O&&CC^C1=CC=CC=C1&&&
CC&C1=CC=CC=C1&CN&NC=O&CC&CC&CN&O=C1C=CC=N[NH]1&CN&NC(N)=O&CN&CC&CC&CN&C1CCNCC1&&&
CC1=CC2=C(OC(C(=O)O)=C2)S1&&&
C[NH3+]&[NH4+]&C[NH2+]C&&C[NH3+]^CO&CO&C1=CC=CC=C1&CC&CC&O=C1NC(=O)C2=C3C1=CC=CC3=CC=C2&CN&CC&CC&CC&CC&CC&CC&CC&CC&CN&N&C[NH3+]&&CN^CC&CC&CN&O=C1C2=CC=CC=C2C2=C1C1=CC=CC=C1C1=CC=CC=C21&&&
CC&C1=CC=CC=C1&CO&&CC&CC^CC&C&CN&&CC^NC=O&CN&C&CC&CC^CC^C1=CC=CC=C1&O=CN1CCCC1&&&CC&NC=O&CN&C&CC&CC^CC^C1=CC=CC=C1&O=CN1CCCC1&&&CC&NC=O&CN&C&CC&CC^CC^C1=CC=C2[NH]C=CC2=C1&NC=O&&&CN&C1=CC=CC=C1&CC&NC=O&&&
CO&CO&C(=CC1=CC=CC=C1)C1=CC=CC=C1&CF&&CO^CO^CF&&&&
CC&CC&C&CC&&CC^C&CN&CN^CC^C&C&C=O&C=O&&CC&CN^CC&CN&C&CC&CO&C1=CC=CC=C1&&CC&&C&CC&CC^CN^C&CN&CC&C&&CC^C=O&&&&CC^C&CC&CC^CN^C1=C[NH]C=N1&CN&&&C&C=O&&CC^C&CC&CC^CN^C1=CC=CC=C1&CN&&&C&C=O&&CO^CO&CC&C1=CC=CC=C1&&&
N#CC1=CC=CC(C2=CC=C(CC(NC(=O)C(CC3=CC=CC=C3)NC(=O)C3=CC=CC=C3)C(=O)NC3=NC4=CC=CC=C4N3CC3=CC=CC=C3)C=C2)=C1&&&
CO&CO&C1=CC=C2C(=C1)SC1=C2N(C2CCCCC2)N=C1&CF&&CC^CO&&&
CC&C1=CC=CC=C1&CC&CN&CN&C&C=O&&CC^C1=CC=CC=C1&CC&C^CN^C=O&NS&&CN^S&CN&CS&C&&O=S^CC&&O=S^CC^CC&&C&C&CC&CO&&CC&CC&&CC&C&C=O&&CN^CN&C&CC&&CC&&
CC&CC&CO&CO&C1=CC=CC=C1&CC&C1=NCCN1&C1=CC=CC=C1&CC&C&C=N&&CN^NO&&&
O=CNC(=S)N1CCC2=CC=CC=C21&CC&C1=CC=C2OCOC2=C1^CC&&C1=COC=C1&&&
CC&CC&CC&CC&CC&CC&CC&CC&C1=CC=CC=C1&CN&CN&C&C=O&&CN^N&CN&&CN&&
O=C1C=C(C2=CC=CC=C2)OC2=CC(OCCCN3CCSCC3)=CC=C12&CO&&CO&&
CC1=C(NC(=O)C2CC2)SC2=C1CCCC2&&&
CO&CO&O=C(C1=CC=CC(C2=NC3=C(SC(C4=CC=CC=C4)=C3)C(NC3=NC=CC=N3)=N2)=C1)N1CCOCC1&CC&CCC&&&
CC&O=CO&CO&C1CCCCC1&CN&N=C=S&&&
CC&CC&CC&CC&CC&CC&CC&CC&CC&C&C=O&&CN^CN&C1CCOC1&CO&CO^CC&&C^CN^CO&C1=NCCN1&CO^CC^C1=CN=CN=C1&C1=COCCC1&C&CN&CC&CN&&&C^CO&C=O^CN&&CO&&&C=O&&&&
NS(=O)(=O)C1=CC=C(C(=O)NCC(=O)OCC(=O)NC2=CC=C(C#N)C=C2Cl)C=C1&&&
CO&CO&C1=CC=CC=C1&CO&CO^CC&&C1CC1&CN&&&
CC&CO&O=CO&CC&C1=CC=CC=C1&CN&NC(=O)C1=NOC2=C1CSC1=CC=CC=C12&&&
CO&CO&O=C1CC(N(CC2=CC=CS2)CC2=CC=CC=C2)C(=O)N1C(C1=CC=CC=C1)C1=CC=CC=C1&&&
C=O&C&CN&CN^CC^C1=CC=CC=C1&C1=NOCC1&C1CCCNCC1&C1=CC=CC=C1&&&&&
N=C(N)NCC1=CC=C(C(=O)NC(CC2=C[NH]C3=CC=CC=C23)C(=O)NC2CCCCNC2=O)C=C1&&&
O=C(NC1=CC=CN=C1)C1=CC=C2OCOC2=C1&&&
COC1=CC=C2C(N)=C(C(N)=O)N(C)C2=C1&&&
ClC1=CC=C(C2=NC(C3=CC=CC=C3)=C(C3=CC=NC=N3)[NH]2)C=C1Cl&&&
CCC1=CC=C(OC)C=C1&CN&CN^CN^O=CC1=CC=CC=C1Cl&C1COCCN1&&&&&
CO&CO&C1=CC=C(CN2C=C(NC3=CC=C4C=CN=C(N5CCNCC5)C4=C3)C=N2)C=C1&CCl&&CC^FC(F)F^CN&&&CC^NC=O&&&
O=S&S&O=S&&C1=NSCC1^CC&C1=CC=CC=C1^C1=CC=CC=C1^CCl&&&&&
CNCCO&CO&C1=CC=C(C2=CC=C3C=CC=CC3=C2)C=C1&CC&O=CO&&&
CN&C1=CNCC1&CC&C^C1=CC=CC=C1^C=O&CC&&CN^C^CC^CN&C=O&CC&C1=CC=CC=C1&&CN^C&&&CN&C=O&CC&&CN^CC&CN&CC&CC&CC&CC&CC&C1=CC=CC=C1&C1=CC=CC=C1&&&&&
CC&C1=CSC=C1&CC&&C1=CNC=NC1^C=O&&CO^CO&CC&C&C=O&&CN^CN&C1=CC=CC=C1&CN&CN&C&C=O&&CC^C1=CC=CC=C1&&&
CC&CN&N&CN&CC^NS&&S&O=S&&O=S&CS^C1=CC=CC=C1&CO&CO^CC&&C&C=O&&CN^CN&C1=CC=CC=C1&CC&C1=NCCO1&C1=CC=CC=C1&&&
CC=O&CN&CN&O=CCCC1=C[NH]C2=CC=CC=C12&CN&CN&CCC=O&CN&CN^CO^CC(C)CCC=O&CO&CN&CC1=CC=CC=C1&CN&&&O=C(O)CCC1=C[NH]C2=CC=CC=C12&&&
CC&C1=CC=CC=C1&CO&CO^CCl^CC&&&NC=O&CN&C1=CC=CC=C1&CC&&CS^O=[SH](=O)N1CCOCC1&&&
O=C1C=C(C2=CC=NC=C2)[NH]C(N2CCSCC2)=N1&&&
CN&C1=CNCNC1&C=O&&C=O&C1=C[NH]C=N1^CBr&&CN^CC&C&C=O&&CN^N&CN&CC^CN^CO&CC&&&CO&CO&CC&CN&N&CN&CC^CN^CCl&CC&&&CCl&&&
CC&C1=CC=CC=C1&CC&C1=COC=N1&CS&S^CN^O=S&&&&O=S&CS^CC&C1=CCCC=C1&C1=CC=CC=C1&&&
COC(=O)C=CC(=O)NC1CCC(CCN2CCC(C3=CC=C4C=CC=CC4=C3)CC2)CC1&&&
CC&CC&CC&CC&CC&CC&CC&CC&CC&CC&CC&CO&CO&C1CCOCC1&CO&&CC^CO^CO&&&CO&&
CC&C1=CC=CC=C1&CC&C&C=O&&CN^CN&C&C=C&CC^CC^C1=CC=CC=C1&C&C[NH3+]&C=O&[NH4+]&&CN^[NH2+]=O&CN&&[NH3+][O-]^CC&&&CN&C1COCCN1&&&
CO&CO&C1=CC=CC=C1&CC&C=NN1C=N[NH]C1=S^CO^CN&&&C1=CC=CC=C1&&&
C=O&C&CN&NC1=CC=CC=C1^CC&&C1=CC=C2C(=C1)C=C1CCCN12&&&
CN1C(S)=NN=C1CC1=CC=CC=C1&CS&CC=O&CN&CN&CC1=CC=CC=C1Cl&&&
CO&CO&C1=CC=CC=C1&CC&CN&N&CN&&CN^CC&C1CCNCCOCCCNC1&C=O&&CN^C^CC^CC&&C1=C[NH]N=N1&CC&&CO&&&
CC1=CC=CC=C1&CC&C1=CC=C2OCCCC2=C1&CN&CN&CC1=CC=CC=C1&&&
CC&CC&CN&C1COCCSN1&CC&&CC^C1=CC=CC=C1^C1=CC=CC=C1&&CN^S^C1CNCCN1&O=S&CN&&O=S&&&&
CF&C&CF&&CF&CC^C1=CC=CC=C1&CN&CN&C1=CN=CN=C1&CO&CO^CC^C1=CC=CC=C1&C1=CC=NC=C1&CC&&&CC&C&CC&C1=CC=CC=C1^C1CC1&&&&
CO&CO&C1=CC=CC=C1&CO&CO^C1CCNC1&&CN&CC^C=O^CC&&&CC&CBr&&&
CO&CO&C1=CC=C(C2=CC(N3CCOCC3)=NC(N3CCOCC3C3=CC=CN=C3)=N2)C=C1&CF&&&
ClCCCC1=NC(C2CCCCC2)=NO1&CN&C1=CC=C(N2CCNCC2)N=C1&&&
CC(C)(C)C1=CC(C=CC(=O)C=CC2=CC(F)=CC(F)=C2)=CC(C(C)(C)C)=C1O&&&
CC1=CC=C(N)C=C1&NS&CC1=CC(C2=CC=C([SH](=O)=O)C=C2)=CC=C1&CN&NC1=NC=NC2=C1[NH]C=C2&&&
CC(=O)S&CS&CCCCCCCC&C=C&CCCCC&CC&CC1(C)CO1&&&
CN&N&CN&&CN^C&C=O&&CN^CN&C1=NCCN1&C1=CC=CC=C1&CC&C1=C[NH]C=N1&CC&CC^CN^C1=CC=CC=C1&CC&CC&CC&C&CN&CF&CN&&CF^C&&CF^C=O&&&&CC^CC&CC&CC&CC&C&C=O&&CN^CN&CC&CC&CC&C1=CC=CC=C1&&&
O=C(NC1=CN=CC=N1)C1=CC=CC=C1&CCl&&CCl&&
CC&CC1CCCC2C1CCC1C3CCC4CCCCC4C3=CC(=O)C12&CN&&CC&CO&CC&CC&CC&CC&&
CC&C1=CC=C2OC=CC2=C1&CC&C&C=O&&CC^CC&CC&NC=O&CN&CC&CC&C1=CSC=N1&CC&C1=CC=CC=C1&CCl&&&
CC&CC&O=C1C2=CC=CC=C2N=CN1N=CC1=CC2=NSN=C2C=C1&&&
O=C(CC1=CC=CC=N1)N1CCC2(CCCN2CC2=CC=CC=N2)C1&&&
C=O&C&CN&CN^CC^C1=CC=CC=C1&C1=CC=NC=C1&C1CCCOCC1&&&C1=CC=CC=C1&&&
CC1=CC=C(CN2C(=O)C(C3COC4=CC=CC=C4O3)C2C2=CC=C3OCOC3=C2)C=C1&&&
NS(=O)(=O)OCCNC(=O)C1=CC=CC=C1&&&
COC1=CC(CCCCCCC(=O)C=CC2=CC(OC)=C(OC)C(O)=C2)=CC(OC)=C1OC&&&
CC&C&CC&CC^CC^CC&O=CO^CC^C#N&&&C1=CC=CC=C1&&&CO&CO&CC&C1=CC2=CC=CN=C2C=C1&&&
CC&CN&O=C1C=C[NH]C2=CC(N3CCN(C4=CC=C(N5CCOCC5)C=C4)CC3)=CC=C12&CC&O=CO^CF&&&CN&C[NH3+]^O=[NH+][O-]&&&
CC&CC&C1=CC=CC=C1&CN&CN&NC1=NC(N2CCCC2)=NC=C1&CN&C1=CC=CC=C1&CO&CO^CO&&CO&&&
CC&C1=CC=CC=C1&CC&CN&CN&C&C=O&&CC^C1COCCN1&CN&C&C=O&&CC^C&CF&&CF&CF&&
CC&O=C(CNC1=CC=CC=C1)NC1=CC=CC=C1&CF&&CC^CCC^C[NH3+]&&O=[NH+][O-]&&&
CN&N&NC=O&CC^CN^CC&CC&C1=CC=C2[NH]C=CC2=C1&NC=O&CN&CN&&&C1=CC=CC=C1&CN&NC=O&CC&C1=CC=CC=C1&CF&&&
CCCCC1=NC(Cl)=C(CO)N1CC1=CC=C(Cl)C(Cl)=C1&&&
O=C(NCC1=CC=CC=C1)C1=NOC2(CCNCC2)C1&CF&&CF&CN^CC(F)(F)F&&&
COC1=CC=C(CNC2=CC=C([N+](=O)[O-])C=C2C)C=C1O&&&
CC&CC&CC&CN&N&CN&CC^CN^CC&C1=NCCO1&CC&&&&&
CN&N&CN&&CN^C&CC&CN^CC^NC=O&C1=CC=NC=C1&CC&&&C1=CC=CC=C1&CBr&&CBr&CO^CO&C1=CC=CC=C1&CCl&&&
CC&CN&S=C(NCC1CCCN1)C1=CC=CC=C1&CN&CCNC(N)=O&&&
CC&CN&N&CN&CC^CN^CO&NC1=CC=C2CCC(=O)C2=C1&&&&&
CCC(C)C1NC1C(=O)NC(C)C(=O)O&&&
CO&CO&C1=CC=CC=C1&CC&C1=CC=NC=C1&CC&C^C1=CCCC=C1^C=O&CC&&CN^C1=CC=CC=C1&CN&CO&C&&CO^CC&&&CC^CC^C1=CC=CC=C1&C&CO&C=O&&&&CO&&
C=C&CC&C1CC1&C&CN&CN^CC^C1=CC=C2N=C3CCCC3=CC2=C1&O=CN[SH](=O)=O&CC&CS&C1CCCCC1^CO^C1CC1&&&CO&&&C1=CC2=CC=CN=C2C=C1&&&
CC&C1=CC=CC=C1&CN&C1=NC=C2C=C[NH]C2=N1&CC&&CN^CN&CC&C1=CSC=C1&&&
C=O&C&CC&C1=CC=CC=C1^CN^CN&C1CCNCC1&C1=C[NH]N=C1^CCl^CC&CC&&&CN&C1=CC=CC=C1&CN&CC&C1CCNC1&C&CC&CF&CO&&CF&&&CF&&
CC&C&CN&CN^CC^C&C&C=O&C=O&&CC&CN^C=C&CN&CC&C&C1=CC=CC=C1&CC&&&CC^CC^C1=CC=CC=C1&C&CO&C=O&&&&CC^C&C=O&&CO&&
COC1=CC=C(C2=C3OC(=O)C(C4=CC=C(OC)C(Br)=C4)=CC3=CC=C2OC)C=C1OC&&&
CC&CO&O=CO&CC&C1=C[NH]C=C1&CS&O=[SH](=O)N1CCNCC1^CC^CN&&CN^C1=CC=CC=C1&&CC^CF&&&&&
CSC1=NC=C(C(=O)N2CCCC(N(C)C3=NC=CC=N3)CC2)C=N1&&&
CC=O&CO&O=CC(=CN1C(=O)C(=O)C2=CC(Br)=CC=C21)C(=O)O&CN&NNC1=CC=CC=C1&&&
O=CO&CO&C1=CC2=CC=CC3=C2C(=C1)CC3^CC&&C1=CC=C2SC=CC2=C1&&&
COC(=O)C1=C(C2=CC=CC(NS(C)(=O)=O)=C2)CC2CCC1N2C(=O)NCC1=CC=CC=C1&&&
CC1=C(CNC2=CC=C(C(=O)NC(CCC(=O)NO)C(=O)C3=NC=CS3)C=C2)N=C(C2=CC=CC=C2)O1&&&
CC(=O)NC1=CC=C(NCC(C2=CC=CS2)N2CCCCCC2)C=C1&&&
CO&CO&C1=CC=C(CC2=C(C3=CC=CC=C3)N=C3SC=CN23)C=C1&CC&&CC&CC&CC&CC&&
COC1=CC=CC2=C1C(CCCCN)=C[NH]2&&&
CC&CO&O=C(O)N1CCC2=C(C1)C1=C([NH]2)C2=NC=NC=C2CC1&CC&C1=CC=CC=C1&&&
CO&OP&P&O=P&&C1COPOC1^CC&CO^CO^NP&CO^CO^P&&&CO&O=P&&&&OP^CO^OP&&CO&CC&C1=CCOC1&CN&C1=CNCNC1&CC&&C=O&C=O&&
CN(C)C1=CC=C(C2=CC=C(C(F)(F)F)C=C2)C=C1[SH](=O)=O&NS&CN&CC(C)(N)C=O&&&
O=C1C=CC(=O)C2=CC=CC=C12&CN&C1=C[NH]N=N1&CC&C1=CC=NC=C1&&&
CC&C1=CC=C(OCCN2CCCO2)C=C1&CC&&&
NNC=O&CC&CO&CO&CC&C1=CC=CC=C1&&&
O=C1NCC2=C1C=CC1=C2CCO1&CC&C1=CC=CC=C1^CN^CF&C1=CC=CC=C1&&&&&
CC&C=C&CC^C1=CC=C2ON=CC2=C1^C1CCOC1&&&CC&CO^CO^CO&CO^CO^CC&CC&CO&C1=CC=CC=C1&C1=CC=CC=C1&CC&&&&&C1=CC=CC=C1&&&
CC(C)(C)C(N)CN=C(N)NCC1=CC=C(CN(C=O)NC(=O)CNC(=O)C(C)(C)C)C=C1&&&
CC&C=C&C&CC&&CC^C&C=O&&CO^CO&C1CCCCCC1&CC&&CC&C1CCOC1^C=O^C1=CCCC1&&C=O&&&
CC&C1CCCCC1&CO&&C1CCNC1^CC&&C1CCCNCC1^C1=CC=CC=C1&&&
CC&CO&CO&C1=CC=CC=C1&CC&C=C^CO^CC&&&C&C=O&&CC^C1=CC=CC=C1&CO&&CO&&
CN&CC&C1=CC=CC=C1&CC&NC=O^CN^CN&NC=O&C1=CC=NC=C1&CC&CCl&C1=CC=NC=C1&&&CN&CN&C1=CC=NC=C1&CCl&&&
C=C&CC&CC&CC&C&C=O&&CC^C1=NC=C2C=C[NH]C2=N1&CN&&CC^C1=CC=CC=C1^CN^CCl&&&&CCl&&
CCOC(=O)C(O)=CC(=O)C1=CC=NC=C1NC1=CC=C(F)C(Cl)=C1&&&
CO&CO&C=C1C=COC2=NC3=CC=CC=C3C=C12&CC&&CC^C1=CC=CC=C1^CC^CC&&&CN&C1CNCCN1&CN&&&
N=C(N)N&CN&CC&C1=CC=NC=C1&CN&C1CNCCN1&CN&C1=CC=NC=C1&CC&NC=O^CCl^CN&&&C&CC&CC^CC^C&C1=CC=CC=C1&C=O&CF&&CC&&C1=CC=CC=C1&&&
COC1=CC(NC(=O)NC2=CC=C(Cl)C(C3=CC=NC4=C3C(C(=O)N3CCCN(C)CC3)=C[NH]4)=C2)=C(C(F)(F)F)C=C1F&&&
CC&CO&S=C(NC1=CC=C(O)C=C1)NC1=CC(Cl)=CC=C1CO&&&
CC1=CN(C2CC(O)CO2)C(=O)[NH]C1=O&CC&CN&CN&CC&CO&O=P(O)(O)CN1N=NN=C1N&CO&CC&C1CCCCC1&&&
COCO&CO&O=C1C=CN(C2CC2)C(=O)[NH]1&CC&CO&&&
CC&C1=CC=CC=C1&CO&OC1=NC=CC=C1&CC&&CC^N=CNO&CN&CC&CC&C1=CC=CC=C1&CF&&&
CC&C1=CC2=NC=CN2C=C1&C[NH3+]&O=[NH+][O-]^CS&&CS&C1=CC=CC=C1&CF&&&
CC&C&CC&&CC^O=C1CN([SH](=O)=O)C2=CC=CC=C2N1&CS&C1=CC=CC=C1&CCl&&CC^O=CO&&&
N[SH](=O)=O&CS&C1CCOCC1&CO&&CC^CO^CO&&&CO&&
CC1CCC2(C(=O)OCC3=CC=CC=C3Cl)CCC3(C)C(=CCC4C5(C)CCC(OC(=O)CN6CCN(C(=O)C7=CC6=CC=CC=C7O)C(C)(C)C)C(C)(C)C5CCC43C)C2C1C&&&
COC1=CC=C(C=O)C=C1&CN&NC1=NC=C(CC2=CC=CC(Cl)=C2Cl)S1&&&
CC(C=CC1=CC=CC=C1)=NNC(=O)NN=CC1=CC=CC=C1OC(=O)C(C)=NNC(=O)C(OC(=O)C(C)(C)C)CC1=CC=CC=C1&&&
CC=O&CN&C1=CC=C(C2NN(C3=CC=CC=C3)C(C3=CC=CC=C3)C23CNCCC32)C=C1&CF&&&
O=CN1CCCCC1&CC&CO&O=CO&CC&C=C&CC&C1=CC=CC=C1&CS&O=[SH](=O)N1CCOCC1^CCl&&&&
CC&C1=CCNC=C1&C=O&&CC^C&C=O&&CN^CN&CC&CC&C1=CSC=C1&&&
CC&C&CC&&CC^CC&C&CN&CN^CC^C&C&C=O&C=O&&CC&CN^C&CN&CC&C&CS^CN^CC&&&CN&CC^CC^C&C1=CC=CC=C1&C&C=O&&&C=O&&CC&CN^C&CN&CN&C&CN^CC^CC&C&C&C^CC^C=O&CC&C=O&C&&CC&CC&CO^CC&C1=CC=CC=C1&&&&&&CC^C1=CNCC1&&&CN&&C1=CC=CC=C1&&
COC1=C(N2CCC(CN)C2)C(F)=CC2=C1N(C1CC1)C=C(C(=O)O)C2=O&&&
CC&CC&CC&CN&CN&C&C=O&&CC^C1CCNCC1&NS&S^C1=CC=CC=C1^O=S&&&&O=S&CS^C1=CC=CC=C1&&&
CN&O=C1[NH]C(=O)C2=C(N=C(NCC3=CC=CO3)N2CC2=CC=CC=C2)[NH]1&CF&&CN&&
FC(F)(F)C1=CC=C(N2CCNCC2)N=C1&CN&C1CCNC1&CN&CC&C1CCCCC1&&&
CC&O=C1C=CC=CO1&CC&&CC^NC=O&CN&O=C1C=CC2=CC=CC=C2O1&CO&&&
CO&CO&C&C=O&&CC^O=C1C=CN(C2SCC(O)C2O)C(=O)[NH]1&&&
CN&C1=CC=C(C2=CC=C(OCC3CNC4=CC=CC=C4O3)C=C2)C=C1&&&
C=C&C&CC&&CC^C1CCCC1&C1CCCCC1&CC&CO^C1CCCCC1^CO&CC&C&&C1CCCCC1^C=O&CC&&CC&CC^CC&&C1CCCCC1^CC&CO&CC&CO^C^C&C&CC&C=O&C=O&&CC&CN&CO&&CN&&&CC&CC&CC&C&C=O&&CO&&
CO&CO&C1=CC=CC=C1&CN&N[SH](=O)=O^CC^CS&NC=O&CC1CNC2=C(C=CC=C2)C1&CN&CC&CC&&CN^CC&&CC^CO&&&O=[N+]([O-])O&&&
CCCC1=NOC(C2=C3CCCC3=NN2C)=N1&&&
CN&N&CN&&CN^CC&CC&CN&NC1=NC=CS1&CC&NC(=O)C1=NC=CC=C1&CF&&CN^C1=CC2=NSN=C2C=C1&&&
CC&C1=CC2=NC=CN2C=C1&CC&CC&CN&NC=O&CC&CO&CO&C1=CC=CC=C1&CCl&&&
CC&C1=CC=CC=C1&CN&NC=O&CC&O=[SH](=O)N1CCCCC1&CS&C1=CC=CC=C1&CN&C1=NN=N[NH]1&&&
CC&CC&CC&CC&C&C=O&&CN^C1CCNCC1&C1=CC=CC=C1&CN&&C1CCCC1^CC&C&C=O&&CO&&
O=C(CN1CCCCC1)NC1=CC2=NN(C3=CC=CC=C3)N=C2C=C1&CC&FC(F)F^CC&&CO&&&
CC&CO&OP&P&O=P&&NP^NN^OP^C=N&CO&C&CC&CC&&&&CC^CO&CO&C1=CC=CC=C1&CC&&CCl&&
COC1=CC=C(C2=NC(CNCC3=CCCCC3)=CO2)C=C1&&&
CCC&CC&C&C1=CC=C(C2OCCCO2)C=C1&&CC^C1CCNCC1&&&
CC&C1=CON=C1&CC&C1=CC=CC=C1^CC^CF&NC=O&&CCl^CN&&&CC&C&CC&&CC&CC^CN&&&
CC1=C(CN2C=CN=C2)N=C2C(=C1C)C(C)=NN2C&&&
O=C(C1=CC=C2C=CC=CC2=N1)N1N=C(C2=CC3=CC=CC=C3O2)CC1C1=CC=CC=C1&CBr&&CO&&
CC&CO&CO&C&C=O&&CN^C1CNCCN1&CN&CC=O&CN&NC1=CC(=O)C2=CC=CC=C2[NH]1&&&
CC&C&CC&C1=COC=C1^CN^CC&O=C1NCCC2(CCCC2)O1&C1=CC=CC=C1&CO&CCl&&&&&
C1=CC=C2C3=C(C=NC2=C1)C1=CC=CC=C1[NH]3&&&
CO&CO&C1=CC=CC=C1&CO&CO^CC&&NC=O&N&CN&CC^CN^C1=COC=C1&C&&&CC&NC=O^CC^CN&C1=CSC=C1&C&&&CCC&&CC&&
CCC(O)(CN1C=NC=N1)C1=CC=C(F)C=C1F&CN&CN(C1=CC(N)=CC(C(F)(F)F)=C1)S(N)(=O)=O&&&
CCC(C)C(NC(=O)C(CC1=CC=C(O)C=C1)NC(=O)C(C)NC(=O)C(C)NC(=O)C(S)C(C)NC(C)=O)C(=O)NC(C(=O)NC(C(=O)O)C(C)C)C(C)CC&&&
CC&C&CC&&CC^CC&O=C1NCCC2(CCNCC2)O1&CN&CC&C1=CC=NC=C1&&&
CC(F)(F)F&CN&C1=C(C2=CC=C(C3=N[NH]N=N3)C=C2)C2CCC(C1)N2&CC&FC(F)F^CCl&&&&
CCCCCCCNC(=O)OCCCN1CCCCC1CN1C=NC2=C(N)N=CN=C21&&&
CC&CO&O=CO&CC&C&C1CCNCC1&CN^CC^CC&C1=CC=CC=C1&C1=CC=CC=C1&&&CCl&&&
CC1=CC=C2N=CC=C(C(O)C(CC3=CC=CC=C3)NC(=O)C(NC(=O)OCCC(C)C)C(C)C)C2=C1&&&
COC1=NN(C)C(N(C)C)=C1[SH](=O)=O&NS&C1CNCCN1&CN&CCO&&&
CC&CO&CO&C=C&C&CC&O=CO^CC^CO&[O-][N+]1=C2C=CC=CC2=[N+]([O-])C=C1&&&CC&C1=CC=CC=C1&CN&O=CN1CCNCC1&CC&C1=CON=C1&CC&C1=CC=CC=C1^CC^CC&&&&CC&&
C=O&C&CO&&CC^C1=CC=CC=C1&C1=CNCC1&CC&C1=CC=CC=C1^CC^C1CCOCC1&CC&C=O&C&&&C=O&&CN^C1CCNCC1&&&
COC1=CC(N)=NC(OC)=N1&NS&NC1=CC=C([SH](=O)=O)C=C1&&&
CCC&CO&CC1=CC=C(O)C=C1&CN&NC1=NC=NC2=C1N=C(C1=CC=CC=C1)O2&&&
CN(C(=O)C1=NN(C2=CC=CC=C2)C(=O)CC1)C1CCCCC1&&&
CC&C&O=C(CCNCC1=CC=CC=N1)N1CCCCC1&CC^CC^O=CO^CC&&&&O=CO&&&
CO&CO&C1=CC=C2N=C3C=CC=CC3=CC2=C1&CC&NC=O&CN&CC&CC&C1=CCCCC1&&&
CN1N=C(C(=O)NCCC2=CC=CC=C2)C2=NC=CC=C2C1=O&&&
CN&CN&CC(C)(C)C=O&CN&CN1C(=O)C2=C(N)N=C(C3=CC=C(C=O)C=C3)C=C2N(C)C1=O&CC&C1CCOC1&&&
CCC&CC&O=C(NCC1=CC=CC=C1)C1=CN=C2[NH]C=CC2=C1&CC&FC(F)F^CN&&&&
CC1(C)CC1&CC&CC=O&CN&NCC(=O)O&C=C&CC1=CC=C(Cl)C=C1Cl&&&
CC&C&CC&&CC^C&CN&CN^CC^C&C&C=O&C=O&&CC&CN^CC&C1CCNC1&CN&CC&C1CCNC1&C&C=O&C=O&&C=O&CC&C1=CC=CC=C1^C1=CC=CC=C1&&&CBr&&&
O=CC(=O)C1=C[NH]C2=CC=CC=C12&CN&NC1=CC=CN=C1&&&
CC&CN&C1=NN=C[NH]1&CS&CS^CC^CC&C1=CSC=C1&C&&&C=O&&CN^CN&C1CCCC1&&&
CC&C1=CSC=N1&CN&CN^CC^C&C&C=O&CN&&CC&C=O^C1=CC=NC=C1&&&CO&CO&CC&CC&CN&N&CN&&CN&&
CO&CO&C1=CC=C(COC2=CC=CC=C2)C=C1&CC&C=NNC(N)=S^CO&&CO&&&
CC&C&CC&CN^CN^CC1CCC(=O)N1&N&CC&NCC1CC1&CF^CC&CN&&CF&CC&&&C1CC1&&&
CCC1(OC(=O)CCC2=CC=CC=C2)C(=O)OCC2=C1C=C1C3=NC4=CC=CC=C4C=C3CN1C2=O&&&
CCOC(N)=O&CN&O=C(CCC1=CC=CC=C1)CC(NC(=O)CC1=CC=CC=C1)C1=CC=CC=C1&CN&&CO&CC^CCC&&&
NS&S&O=S&&O=S&CS^C1=CC=NC=C1&CN&CN&CC&C1=CC=CC=C1&CN&N&CN&CC^CN^CCl&CC&&&CCl&&&
CC&C1=CC=CC=C1&CS&S&O=S&&O=S&OS^CO&C1=CCCC=C1&C1=CCCN=C1&CN&C1CCNC1^C1=CC=CC=C1&&CC&C&C=O&&CN^C1COCCN1&&&
CC1=CC=C2OCCOC2=C1&CC&CN&NC1=NC=NC2=C1C=C(C1=CC=CC=C1)[NH]2&&&
CC1=C(C)SC(C2=CC=C(C(C)C)C=C2)=N1&CO&NC(=O)C1=CC=C(O)N=C1&&&
CO&C&CC&C1=CC=CC=C1^C1CCNCC1^CCl&CN&&&C1=CC=CC=C1&CO&CO&C1=CC=CC=C1&CC&C&CF&&CF&CF&&
CC&C1=CC=CC=C1&CF&&CO^CO&CC&CN&N&CN&&CN^C&C=O&&CC^C1CCNCC1&CC&&CN^C&C=O&&CN^C1CCNCC1&C1=C[NH]N=C1&&&
CO&CO&CC&CC1CCCC2(C)C3=CC=C(C(C)C)C=C3C(=O)CC12&CO&CNC1=C(O)C=C(F)C(C(N)=O)=C1&&&
NC(=O)N1C=CC2=CC=CC=C21&CC&NC=O^CO^CN&CO&CC&CC&C1=CC=CC=C1&C1=CC=CC=C1&CCl&&&&CF&&
CCCCCCC1=CC=C(C2CCCNC2)C=C1&&&
CC1=CC2=NC(C1)C1=NN=C(C)N1C1=CC=CC=C12&&&
CC&CO&CO&C1=CC=CC=C1&CO&CO^CC^CC&CN&&&CN&C1=CC=CC=C1&CO&CO&&&
CC=O&CN&CN^CO^CC=O&O=[N+]([O-])C1=CC=C(O)C=C1&CO&&&CO&CC=O&CN&CN&O=CC1=CC=CC=C1F&&&
O=[SH](=O)C1=CC=CC2=CC=CC=C12&NS&NC1=NC2=CC=CC=C2N=C1N1C=CN=C1&&&
CC&CC&CC&CN&NC=O&CC&C1=CC=CC=C1&CN&N[SH](=O)=O^CC^CS&O=CO&C1=CSC=C1&&&&&
CC&C&CC&&CO&CC^C1CCNC1&CN&C1=CC=CC=C1&CF&&C1=CNC=CC1^C=O&&CC^C^CN^C=O&C1CC1&&CO&&&&
CC&C&CC&&CN^CN&CC&C&CO&&CC^C1=CC=CC=C1&CO&&CO&CF&&
CC1CCCCC1&CN&CN&CC=O&CO&CO&O=CC1=CC=CN=C1OC1=CC=CC=C1&&&
CC&CO&CO&C&C=O&&CO^CN1C=C(C2=CCNC2)C2=CC=CC=C21&CN&C&C=O&&CO^CO&CC&&&
CO&CO&C1=CC=CC=C1&CC&&C1CCNC1^C=O&&CN^CC&C&CC&C#C^C1CNCN1^CC&C=O&C1=CC=CC=C1&&CN^CO&&C=O^CO^CC&&CC&C#C&CN&CC&N&C1CC1&CN&&&&CN&&
N#CC1=CC=CC(C2=NOC(C3=CC=CN=C3)=N2)=C1&&&
CC1=C(N2C(SCC3=CC=C(F)C=C3)=NC3=C(SC=C3)C2=O)C(=O)N(C2=CC=CC=C2)N1C&&&
C=O&C&CC&C1=C[NH]N=C1^CN^CN&C1CC2CNCC1CN2&C1=CC=CC=C1^C1=CCSCC1&&CC&C1=CC=CC=C1&C&&C1=CC=CC=C1^CF&&&&CF&CF&&
CO&CO&C1=CC=CC=C1&CN&NC(=O)N1CCC1=O&CC&CCl^CC&&&&
CO&CO&C1=CC=CC=C1&CC&O=C1NN=CC2CCCCC12&CN&CC&CC&CN&C1CNCCN1&CN&C1=CC=CC=C1&CCl&&&
CC&CC&C1=CC=CC=C1&C1=C[NH]C=N1&CN&CN^CN^C1C2CC3CC1CC(C2)C3&CC&&&C&CO&&CC^CC&CN&NS&S&O=S&&O=S&CS^C1=CC=CC=C1&CC&C&CF&&CF&CF&&
CC(=NNC(=S)NN=CC1=CC=C(N2CCOCC2)C=C1)C1=CC=C([N+](=O)[O-])O1&&&
CC&C1=CNCC1&CN&CC^C1=CC=CC=C1^CC&&&CC&CN&CN&C&C=O&&CC^C&CC&CO^CN&&CN&C&C=O&&CC^C&CC&CO^CN&&CN&C&C=O&&CC^CC&C1=CNCC1&C1=CC=CC=C1&&&
C#N&CC&O=CN1CCCC1&CC&CN&NC=O&CC&C1CCNCC1&CN&C1CCC1&&&
COC=O&CC&C1=CC(C2=CC=CC=C2)=CCC1&CCl&&CCl&CCl&CC^C#N^CCl&&&&
CC&C1=COC=N1&CC&CN&O=CN1CCCCC1&CC&C1=CN=CN=C1&CC&C1=CC=NC=C1&&&
C1=CC=C(CSC2=NC=NC3=C2N=C[NH]3)C=C1&&&
CC=O&CO&CO^CN^CCCO&NC1=CC=C(Br)C=C1&&&&&
C=NNC=O&CC&CN^CC^C1=NC=C2N=C[NH]C2=N1&C1=CC=CC=C1&CC&C[NH3+]&CN&O=[NH+][O-]&N[SH](=O)=O&&&CS&C1=CC=CC=C1&CBr&&&
CN&C1CC2CNCC(C1)N2&CC&C1=CC=CC=C1^C=O^CCl&&NS&&S^CC^O=S&C&&O=S^C=O&&CS&CN^C1=CC=CC=C1&CN&CF&C1CCCC1&&CCl&&&&
CCC1=CC=C(C)C=C1&CN&O=C1NCC2CN(C3=CC=CN=C3)CCN12&&&
CC&C&CN&&CC^CC&C&CC&C1=CC=CC=C1^CC^CCl&C1=CC=CC=C1&&CCl^CCl&&&&CCl&CO&&
CC1=CC=C(C)C(N(CC(=O)NCCS(=O)(=O)N2CCN(C3=CC=CC(Cl)=C3)CC2)C(=O)NC2=CC=CC=C2)=C1&&&
CC&C1=NC=C2[NH]N=CC2=C1&CN&C1=CSC=C1&CC&O=CN1CCOCC1&&&
CO&CO&C1=CC=CC=C1&CC&CN^CO^O=C1C=CC=C[NH]1&CO&CC&&&CC&C#N&&&
O=C(CN1C(SCC(=O)NC2=CC=CC=C2Cl)=NN=C1C1=CC=NC=C1)NC1=CC=CC=C1&&&
CC&N=C1C=C(C2=CC=CC=C2)C2=C(O1)C(=CC1=CC=CC=C1)CCC2&CCl&&CC^C#N&&&
NC=O&CN&C^CC^CC&C1=CC=CC=C1&CC^CN^C[NH3+]&C1=CC=C2[NH]C=CC2=C1&NC=O&O=[NH+][O-]^CO&&CC&&&&&C&C1CCCCC1&&CN^NC=O&CC&C1CCNCC1&CN&CC&C1=CC=CC=C1&&&
CC(C)O&CC&C1CNC1&CN&O=CCC1=CC=CC=C1&&&
CC=O&CN&CN&CCCCC&CN&NC1=C2C=CC=CC2=NC2=CC(Cl)=CC=C12&&&
CCOC1=CC=C(N2C(COC3=CC=C(NC(=O)C4=CC=CO4)C=C3)=NN=C2SCC(=O)N2CCCC2)C=C1&&&
COC(CO)CO&CO&C1=CC=C(C2=NN(C3=CC=CC=C3)C=C2)C=C1&CC&CC=O^CS&&N[SH](=O)=O&&&
O=C1CSC(=S)N1&C=C&CC1=CC=CN=C1&&&
CC=O&CN&CC1=CC=C(N)C=C1&CN&C1CNCCN1&CN&O=CC1=CC=CS1&&&
CCCC&CN&N&CN&CCCC^CN&&CC&CN&COC1=CC=C(NC2=NC3=CC=CC(C(N)=O)=C3N=C2N)C=C1&&&
CNC&CN&CC&CS&CS&CCC&CO&CO&ClC1=CC=C(CC2=CC=CC=C2)C=C1Cl&&&
CN&N&CN&&CN^C1=CC=NC=C1&CC&C&CC&CC^CN^O=CO&NC=O&&&CC&O=[SH](=O)N1CCCC1&CS&CC&C1=CC=CC=C1&&&
O=C1NC(=O)C(C2=CC=C(OC3=CC=CC=C3)C=C2)(N2CCN(C(=O)C3=CC=CO3)CC2)C(=O)N1&&&
CC&C&CC&&CC^C1=CC=CC=C1&CS&S&O=S&&O=S&NS^CN&C1CCNCC1&&&
CN&C1=CC=C(C2=CC=CC=C2CNCCN2CCNCC2)C=C1&CC&FC(F)F^CC&&C#N&&&
CO&CO&C1=CC=CC=C1&CC&CC^CO^CN&CO&NC=O&&&CC&CC&O=C1CSCN1&CC&&CN&&
CSC1=NC(=O)C(C#N)=C(C2=CC=C(C)C=C2)[NH]1&CN&C1=C(N2CCNCC2)C=C2COCC2=C1&&&
O=C1C2=C(N=C3[NH]C4=CC=CC=C4N13)[NH]N=C2&CN&CC&C1=CC=NC=C1&&&
N#CC1=CC=C2C(=C1)CCCN2C1=NC(N2CCOCC2)=NC2=C1N=C[NH]2&&&
CC&CO&CO&C&C=O&&CC^O=S(=O)(C1=CC=C(N2CCCCC2)C([N+](=O)[O-])=C1)C1CC1&&&
N#[N+][N-]C1=CC2=NC=CC(OC3=CC=C(NC(=O)C4=CC=CC=C4)C=C3)=C2C=C1[N+](=O)[O-]&&&
CC&O=C1[NH]C2=CC=CC=C2N2N=NN=C12&CN&C1=CC=CC=C1&CF&&&
CC&C1=C[NH]N=C1&CC&O=C1C2=CC=CC=C2C(N2CCCCC2)=NN1O&CC&&&
NC(N)=O&CN&O=C1CCC2C(=CCC3CCCC32)N1^CN^CN&C1=CC=CC=C1&CC&CF&CC&&CF^CO&&&&&
CO&CO&C1=CC=CC=C1&CC&CO^CC^OP&C&P&C=O&O=P&&CO&CP&&CO^OP^CO&CO&CC&CC&C1=CC=CC=C1&CN&&&N&CN&&CN&&
O=C1C=NC2=CC=CC=C2[NH]1&CC&CCl^CI&&&CCl&&
CN&N&CN&CC^CN^C1=CSC=N1&CC&&&NC1=NC2=C(C=N[NH]2)S1&&&
CC&C1=CC=CC=C1&CS&N[SH](=O)=O&CN&C1=CC2=CC=CN=C2C=C1&CBr&&&
CC1=NOC(C)=C1[SH](=O)=O&NS&NC1=CC=C([SH](=O)=O)C=C1&NS&NC1=CC=C(F)C=C1&&&
C=CCSC1=NN=C(CNC2=CC=CC(C)=C2)N1C1CCCCC1&&&
CCCCC(=O)C1=CC=C(O)C=C1&CO&CC&CO&CO&CC&CN&CN&CCC=O&CN&CN&O=CCC1=CC=CC=C1&&&
CC&C1=CC=CC=C1&CN&N[SH](=O)=O^CC^CS&&&O=C1C=CN=C2SC=CN12&&&
COC1=C(N2CCN(C3=CC=CC(Cl)=C3Cl)C(C)C2)C(F)=CC2=C1N(C1CC1)C=C(C(=O)O)C2=O&&&
CCC(=O)O&C=C&CC1=CC=C2C(=C1)C=CN2C&CO&NC1=CC=C(O)C=C1&CN&C&C=O&&CN^NC1=CC=CC(F)=C1&&&
CC(C)C1=CC(C2=CC(Cl)=C(Cl)C=C2O)=NN1CC(=O)N1CCC2=CC=CC=C21&&&
CC&CC&CN&C1=C[NH]N=C1&CC&&CC^CC^CC^CC&&&O=CN1CCC=N1&CC&&C^CO&&CC^C1=CC=CC=C1&CC&&&
CCC(C(C)C)N1C(C2=CC=CC=C2CC)=NC2=CC=C(OCC3=CC=C(OC)C(C(=O)O)=C3)C=C2C1=O&&&
O=C1CCC2=CC=CC=C2N1&CC&C1=CC=CC=C1^CCl^CO&&&O=[SH](=O)O&CS&C&FCF&&CF&&
C#N&CC&C1=CC=CC=C1&CC&C#N^CC&&C1=CC=C2C(=C1)C(N1CCNCC1)=NN1C=NN=C21&&&
O=C(NC1=CC=CC=C1)C1=CN=C2C=CC=CC2=N1&CCl&&&
CC&CC&C&CC&CC^CC&&CN^CC^CN&C1=CC=CC=C1&C&CCl&C=O&&&&CC^C1=C[NH]C=N1&C1CNCCN1&C=O&&CN^C1=CC=CC=C1&CC&C#N^CF&&&&
O=C(O)C1=CC(C2=CC=C(I)C=C2)=CC=C1O&CO&O=C(O)CS(=O)(=O)O&&&
CN1CCN=C1C1=CC=C(C(=O)N2CCN3C=C(C4=CC=CC=C4)N=C3C2)C=C1&&&
O=C(O)C1=CC(S(=O)(=O)O)=C(O)C(C(=O)N2N=C(O)C=C2C2=CC=CC(C(F)(F)F)=C2)=C1&&&
CC&O=CO&CO&CC&CC1CCCC2C1CCC1OCCC(=O)C12&CC&&CO^O=CO^CC^CC&&CO&&&CC&CC&&
CO&CO&O=S(=O)(C1=CC=CC=C1)C1=C2N=C(NCC3=CC=CO3)C3=C(C=CS3)N2N=N1&CC&CC=O&&&
CO&CO&C1=CC=CC=C1&CC&CC&C&C=O&&CN^CN&C1=CSC=C1&CC&C1=CC=CC=C1^CC&&C1=NCCO1&C1=CC=CC=C1&&&
CC1=CC=CC(S(=O)(=O)NN2C=NN=C2)=C1&&&
CC&CO&CO&C1=CC=CC=C1&CC&&C1=COC=CC1^CC&C1=CC=CC=C1^C=O^CCl&&&&&
O=C(O)CN1N=C(C2=CC=CC=C2)C2=CC=CC=C2C1=O&&&
O=C1C2=C(C(=O)C3=CC=CC=C3O2)C(C2=CC=CC([N+](=O)[O-])=C2)N1C1=NC=CS1&&&
CC&C&C=O&&CO^CO&C&CC&&C1CCCCC1^C1CCCCC1&CC&&CO&C1CCCCC1^CC&&C^CC&&CC^C&C=O&&CN^CN&C&CC&&CC&CC^C&C=O&&CO&&
CC(C)CC(NC(=O)C(NC(=O)C(NC(=O)C(C=CC(=O)NC(CCCCN)NC(=O)C(NC(=O)C(CC1=C[NH]C2=CC=CC=C1)NC(=O)C(N)CCCN)C(C)O)OCC1OC(N)C(CO)O1)C1CCCCC1)C(C)C&&&
CC1=CC=C([N+](=O)[O-])C=C1NC(=O)CCC1=NC(=O)C2=CC=CC=C2[NH]1&&&
CC&CC&CC&CC&CC&CC&C&C=O&&CC^C&CC&C^C1CCCCC1^C=O&&&&CC^CC&CC&CC&CC&C&C=O&&CO&&
CC&CO&CO&C1=CC=CC=C1&CC&C^CC^CF&C1=CN=CCC1&&CF^C1=CC=CC=C1&&CF^CS&&&S&O=S&&O=S&NS^CN&C1=CC=NC=C1&&&
C[NH3+]&[NH4+]&C[NH3+]&&C[NH3+]&C[NH3+]^CC&C1=CC=CC=C1&CC&C&C=O&&CN^C1CNCCN1&CN&C1=CC=CC=C1&CC&C1=C[NH]C=N1&C1=CCNC=C1&CC&C#C&CC&C1CCCCC1&&&
CC&CO&OC1=NC=CS1&CC&NC=O&CN&C&CCC&&CC&&
CC(C)(C)C1=CC=C(N)C=C1&CN&O=CCC1=CC=C(Cl)C=C1&&&
CC&CN&N&CN&CC^CN&&CC&CC&CN&CN&C1=CC=CC=C1&C1=CCNCC1&C1=CNCNC1^C1=NN=N[NH]1^CN&&&CN^C=O^CC&&C=O^CC&&&CN&N&CN&&CN&&
CC&CC&CC&CC&CC&CC&CC&CC&CC&CC&CC&CC&CC&CC&CC&CO&CO&C1=CC=CC=C1&CC&NC=O&CN&CC&CO&&&
O=C(NC1=CC=C(S(=O)(=O)NC2=NC=CS2)C=C1)C1CC1&&&
COC(=O)C1=CC=C(C2=CC(C3=CC=C(OC)C(OC)=C3)=NC(C#N)=C2N)C=C1&&&
CC&CC&O=C(OCC1=CC=CC=C1)N1CCC1=O&CC&O=CO&&&
CN&N&N[SH](=O)=O&CS^CN^C1=CC=CC=C1&C&CCl&CC&&&CC^CP^C1=CC=CC=C1&O=[PH](O)O&CCl&&&&CCl&&
CC&CC&O=CN1CCN(C2=NC3=CC=CC=C3[NH]2)CC1&CF&&CN^CC&C1=CSC=N1&CC&&&
CN&O=C1C(=CC2=CC=CC=C2)OC2=CC=CC(OCC(OCC3=CC=CC=C3)C(OCC3=CC=CC=C3)C(NCC3=CC=CC=C3)C3=NN=N[NH]3)=C12&CO&&&
N=C1NC(=S)SN1&CN&C1=CC=CC=C1^CN^CCl&C1CCOCC1&&CCl&&&&
CO&CO&C1=CC=CC=C1&CC&C^CO^C=O&CO^CO&CN&&CO&CN&&&CC&CC&C&C=O&&CN^CN&CC&C1=CC=NC=C1&&&
NC1=C(C(=O)O)SC(C2=CC=C(C3=CC=C(Cl)C=C3)C=C2)=C1&&&
O=C(CSC1=NC2=C(C3=C(CCCC3)S2)C(=O)N1C1=CC=CC=C1)NC1=CC=C([N+](=O)[O-])C=C1&&&
CN&C1CC2CCC(C1)N2&CN&NC=O&CC&C1=CC2=C(CCCC2)S1&CN&NC=O&CC&CN&NC=O&CC&C1=CC=CC=C1&CCl&&&
CN&C1=CC(C2=C(C3=CC=NC(NC4CCCC4)=N3)N=C3SC=CN23)=CN=C1&CO&&&
CC&CN&C=N&C1=CCC=CC1&CN&&CN^CN^C=O^C1=CC=CC=C1&&CN^CN&CN&&&C&CC&&C=O&&
CO&CO&C1=CC=CC=C1&CC&NC=O^CO&&OC1=NC=CC=C1&CCl&&CN^CN&C1=CC=C2CCCC2=C1&CC&CN&C1COCCN1&&&
CC&O=C(NC1=CN=CC=C1C1CCCCC1)C1=CC=CC(C2=NC=CC=C2)=C1&CF&&CF&CF&CN&&
COC(=O)CNC(=O)CC(=O)NC1=CC=C(OC)C=C1&&&
CC&CC&CC&C1=CC=CC=C1&CO&CO^CC^CC&C^CO^C1=CC=CC=C1&CC&&&CC&&C=O^C=C&&&CC&C&C=O&&CN^CN&C&CC&CC^CC^C1=CC=CC=C1&C&&&C=O&&CO&&
COC1=CC([N+](=O)[O-])=C(N(C)C)C=C1C1=NC2=CC=CC=C2O1&&&
CCO&CO&O=C(NCCC1=CC=CC=C1)C1=CN(C2=CC=C3N=CC=CC3=C2)N=C1&CC&CCC&&&
C=O&C&CO&&CC^C1=CC=NC=C1&CC&C1=CC=CC=C1&CC&C1=CC=CC=C1^CCl^CC&&&CC&C1CCC1&&&
CC&CC&CN&CN&C&C=O&&CC^CC&CS&CS&CC&C1=CC=NC=C1&&&
C=C&CC&CO&NC1=NC2=C(SC=C2)C(=O)N1O&CS&S&O=S=O&&CS^C1=CC=CC=C1&&&
CC&C1=CCOCC1&CC&C1=CC=CC=C1^C=O&&&C1=CC=CC=C1^CCl&&CO&CCl&CCl&&
CC(C)(C)OC(=O)NC(CCCCNC(=O)C(CCC(=O)O)NC(=O)OCC1=CC=CC=C1)C(=O)NC(CCCNC(=N)N)C(=O)NC(CC1=CC=CC=C1)C(N)=O&&&
CO&CO&C&C=O&&CC^C&C=C&CC^CN^C1=COC=C1&CN&C[NH3+]&C&[NH4+]&CC&[NH2+]=O&&C=O&[NH3+][O-]&&&&
CCCCCC(C)SCC[N+](C)(C)CCO[PH](=O)OCC(C)(C)C&&&
NC(=O)C1=CC=C(NS(=O)(=O)C2=CC=C(C(=O)NCC3=CC=CO3)C=C2)C=C1&&&
CN&O=C(C=CC1=CC=CC=C1)NCCCCCN1C=CN=C1&CCl&&CCl&&
N[SH](=O)=O&CS&C1=CC=CC=C1&CS&S^CN^O=S=O&CN^CCl&CS^CC&&&C1=CC=CC=C1&C1=COC=C1&&&&&
CNC&CN&CC=O&CN&O=C1CCC2(CCNCC2)CN1&CN&CC1=CC=CC(F)=C1&&&
O=CNC1=NSC2=NC=CC=C12&CC&C1=CC=CC=C1&CCl&&&
C=NNC=O&CC&CC^CC^C1=CSC=C1&C1=CSC=C1&&&CC&C1=CC=CC=C1&&&
O=C(OCC1CC(Cl)CC(Cl)(Cl)O1)C1=CC=CC=C1NC1=CC=CC=C1&&&
CC&CN&O=C1CN2C(=O)[NH]C3=CC(C4=CC(C5=C[NH]N=C5)=CN=C4)=CC(=C32)C=CCCC2CC2(C(=O)NS(=O)(=O)C2CC2)N1&CN&&&
C1=CC=CC=C1&CC&CO&CO&CC&C1CCNCC1&CN&CC&C1=CC=NC=C1&&&
CN&NS&O=CCCN1C=CC2=C(OCC(=O)NC3=CC=C([SH](=O)=O)C=C3)C=CC=C2C1=O&CO&CO&&&
CC1=CC(C)=C2C=NN(C3=CC=CC(C(F)(F)F)=C3)C(=O)C2=N1&&&
O=[NH+][O-]&C[NH3+]&C1=CC=C(CC2=CC=CC=C2)C=C1&CC&FC(F)F^CO&&&CC^FC(F)F&&&
CC1=CC(N2CCNCC2)=C2C=C(N)C=CC2=N1&CN&O=CC1=CC=C2OCOC2=C1^NS&&C[SH](=O)=O&&&
CC&C1=CC=C2[NH]C(CN3CCCC3)=NC2=C1&CO&&CN^CC(C)C&&&
CO&CO&O=C(NCCN1CCCCC1)C1=CC=C(NC2=NC=C3CN(C4=CC=CC=C4)CCC3=N2)C=C1&CO&CO&&&
CC(C)CC(NC(=O)C1=CN=CC=N1)C(=O)OCC(=O)C1=CC=C(S(N)(=O)=O)C=C1&&&
CN&O=C(CN1CCNCC1)NC1=CC=CC=C1C(=O)C1=CC=CC=C1&CCl&&&
CC&C&O=C1C=NN(CC2=CC=CC=C2)C(=O)[NH]1&CN^CC^CC(F)(F)F&C#N&&&&&
CO&CO&O=C1OC2C3(CCN4CCNCC4)OC1C2C31CO1&CN&&CO^CO^CO&&&&
CC=O&CN&NC1=CC(F)=CC(C(=O)O)=C1^CS&&O=C1C2=CC=CC=C2N=C(S)N1CC1=CC=CO1&&&
CC(=O)OC1=CC=C(C(=O)C2=CN=C(C3=CC=CC=C3C)O2)C=C1&&&
CCN1C(S)=NN=C1C1=CC=CN=C1&CS&CC=O&CN&CC1=NC2=CC=C(N)C=C2S1&&&
CNC(=O)OCC1=C2C(Cl)=CC=CN2C2=C1C(=O)C(N1CCN(C)CC1)=C(N1CC1)C2=O&&&
CC&C&CC&&CC^CC&CC&C&CC&O=CO^CN&&O=C1NC(=O)C2=CC=CC=C12&CN&NC=O&CC&C1C2CC3CC1CC(C2)C3&&&
CCC&C=C&CC=O&CN&CN&CC=O&CN&CN&O=CCCC1=CC=CC=C1&CN&CN&O=CCCCC(=O)O&CN&CN&O=CCCC1=CC=C(O)C=C1&CN&CN&CC=O&CN&CN&C&CC(=O)O&&CC^C1CCNCC1&&&
NC(=O)C1=CN(C2OC(CO)C(O)C2O)C2=CC=C(N)C=CC2=N1&&&
CC(=O)O&CN&O=C1NC(=O)N(C2=C3[NH]C(C4=CC=CC=C4)=NC3=CC=C2)C(=O)C1CC(=O)N(CC1=CC=CC=C1)CC1=CC=CC=C1&&&
CC&O=C1CSC(C2=CC=CC=C2)N1C1=CC=CC=C1&&&
CC1=CC=CC(C2=NC(C)=CS2)=C1&CS&SC1=CC=C2OCCOC2=C1&&&
CC&CO&CO&CCC=O&CC&CC12OOC(CC1=O)CO2&CO&CO^CO^CC=O&CO&C=C&CC=O&CC&C=C&&&CC1=CC=CC=C1&&&
CC&O=C(COC1=CC=CC=C1)N(CC1=CC=CC=C1)CC1=CC=C(C2=CC=CC=C2)C=C1&CC&C#N&&&
CC1=CC=C(C=NNC(=O)C2=COC3=CC=CC=C23)C=C1&&&
CC&CO&CO&C&C=O&&CC^CC&C1=NNCSC1&C1CNCN1&C=O&&CN^CC^C=O^C&&&C=O&&CN^CN&C1=CC=CC=C1&CC&&&
CC&CC&O=[PH](OC1CCOCC1)OC1CCCCO1&NP&CC(C)(C)C(=O)OC1C(N)C(O)CNC1=O^CC&&CO^CO&&&CO&CO&&
CC=O&CC&O=C(NC1=CC=CC=C1)C1=CC(C2=CC=CS2)=NC2=CC=CC=C12&CCl&&&
CC&O=C1N=C[NH]C2=C1C=C[NH]2&&&
C1=CC=C2C(CNC3CCC(C4=NC5=CN=CC=C5[NH]4)CC3)=NOC2=C1&&&
O=C(NC1CNCCC1NC(=O)C1=CN=CC=N1)C1=CC=C(C2=NC=CC=C2)C=C1&&&
CC&CN&N&CN&CC^CN^C1=CC=CC=C1&C&CO&C=O&CO^CO&CC&&CO&CS&&&CS&C1=CC=[NH+]C=C1&[NH3+][O-]&&&
CO&CO&C1=CC=CC=C1&CC&C=C&CC&C&C=O&&CN^NN&C=N&CN&CN&C1=CC=CC=C1&CC&C&C=O&&CO&&
CO&C1=CC=CC=C1&CCl&&CC^CN&CN&C1=CN=CN=C1&CN&CN&C1=CC=CC=C1&CC&C&CF&&CF&CF&&
CO&CO&O=CCCC=O&CO&CO^CN&&CN&CC(C)CC1=CC=CC=C1&&&
CC&CC&CC&C1=CC=CC=C1&CCl&&CC^C=N^CO^CN&&&C&C=O&&CC^C1=CSCC1&C1=CC=CC=C1&&&
CC&C1=CN=CN=C1&CC&&CN^NS&S&O=S&&O=S&CS^C1=CC=CC=C1&CN&CN&C&C=S&&CN^CN&C&C=O&&CC^C1=CC=CC=C1&CF&&&
CBr&CC&BrC1=N[NH]C(C2=NC3=CC=CC=C3[NH]2)=N1&&&
COC1=CC(N)=CC(OC)=C1OC&CN&CC(=O)C1=C(C)[NH]C(C=O)=C1C&&&
CO&NO&N=C1CN(C2=NC3=C(C=C2)C(=O)C=CN3C2CC2)CC1=NOCCC1=CC=CC=C1&CF&&CC^O=CO^CF&&&CF&CN&&
CC&NC=O&CN&C&CC&CC^CC^C1=CC=CC=C1&NC=O&CC&CN&&CC^O=C1CCCC2=CC=CC=C2N1&&&CN&CC&O=CO&&&
O=[N+]([O-])C1=CC=C(C2C3=C4C=CC=CC4=CC=C3OC3=C2SC(=NC2=CC=CC=C2)[NH]3)C=C1&&&
CCCCCC(C)O&CC&C1=C2CCCCC2C2CCC3CCCC3C2C1&CO&&CC&CC&&
CC&C1=CC=CC=C1&CC&&CN^CN^CC^C1=NCCNC1&&&C1=CC=CC=C1&CCl^C1=C[NH]C=N1&&&&
O=[N+]([O-])C1=CC=CC2=CC=CC=C12&&&
CN&NC=O&CC&C1=CSC=C1&CC&C1=NOC=N1&CC&C&C1COC1&&CC^C1=CC=NC=C1&CC&NC1=NC=CC=N1&&&
CC&O=C(COC(=O)C1=C[NH]C2=CC=CC=C12)NC1=CC=CC=C1&CC&&CC&C[NH3+]^O=[NH+][O-]&&&
CO&CO&C1=CC=CC=C1&CC&CN&CN&O=C1CSC2=CC=CC=C2N1&CC&&&
C=O&C1CCCCC1&C=C&CC^C1=CC=CC=C1^C1=CC=CC=C1&&C1=CC=CC=C1^CN&&&CN&C&C=S&&CN^CN&C1CCCCC1&&&
CC&CC&O=C(CN1C(=O)CSC2=CC=C(S(=O)(=O)N3CCCCC3)C=C21)NCC1=CC=CO1&&&
CC1(C)CCCC2(C)C3=CC=C(C#N)C=C3CCC12&&&
C=C&CC&CC&C1=CC=CC=C1&CO&CO^CO^CC&&&CC&CC&CN&C1COCCN1&&&
CN&N&CN&&CN^CC&CC&CN&CN&C1=CN=CN=C1&CC&C1=CC=CC=C1^CN^CF&CN&&&C1C2CC3CC1CC(C2)C3&CO&&&
CO&CO&C&C=O&&CC^C1=CC=CC=C1&CCl&&CN^CN&C&C=O&&CN^CN&CC&CC&CC&C1=CC=NC=C1&&&
CC=O&CN&CC1=CC=C(N)C=C1&CN&NC1=CC(NC2=CC(F)=CC(F)=C2)=NC=N1&&&
CO&CC&CO&CO&C1=CC=CC=C1&C1=CCCC=C1&CC&C1=CC=CC=C1^CC^CO&C1=CC=CC=C1&&&CO&&&
CC(C)C1=CC=CC(C(C)C)=C1N&CN&C&C=O&&CN^NC1=CC=C(N2CCNCC2)C=C1&NS&O=[SH](=O)C1=CC=CC=C1&&&
NC=O&CC&CC^CN^O=CN1CCNCC1&C1=CC=NC=C1&CN&&&C1=CC=CC=C1&CF&&&
CC&C&CC&&CC^CC^CO^C1=CC=CC=C1&CO&CC&C1=CC=CC=C1&C&CC&FCF&C[NH-]^CC^C=NO&N#[N+][NH-]&C&&&&&C=C&CC^CO^C&&&C=O&&CC^C1=CC=CC=C1&CCl&&&
CCOC&CN&O=C(NC1=CC=C(C(=O)N2CCCCC2)C=C1)C1=CC=CC=C1&CO&OC(F)(F)F&&&
CN&CN&C&C=O&&CO^CO&C1=CC=CC=C1&C[NH3+]&[NH4+]&[NH2+]=O&&[NH3+][O-]&&
CC&CO&CO&CC1=C(C=O)C(=O)C2=CC(NC(=O)N=C(N)N)=CC=C2[NH]1&&&
CCC(O)C1=CC(OC)=CC(OC)=C1&CN&CN&CC=O&&&
CC&CC&CN&N&CN&CC^CN^CC&CC&&&C1=NN=C[NH]1&C1CCNCC1&&&
CC1=CC(C2=C(F)C(OC3=CC=CC4=C3OCC4)=NC(N)=N2)=CC=N1&CN&CC1=CC=CO1&&&
CC&CC&C1=N[NH]C=N1&C1CNCCN1&CN&C&C=O&&CC^C1=CC=NC=C1&CC&C1=CSC=N1&&&
CC&C1=CNCC1&CC&C1=CC=CC=C1^C1=CC=CC=C1^CO&CF&CO&&&CC&CC&CC&CC&CC&CC&CN&CN&C1CCCC1&&&
CC&CC&C&CC&&CS^O=C1[NH]C(=O)C2=C(N=C(S)[NH]2)[NH]1&CN&&CN&CN^CC&CC&CN&C1=C[NH]C=N1&&&
CC&C1=CN=CN=C1&CC&&CN^C1CCNCC1&CC&C1=C[NH]C=N1&CC&C1=NCCN1^CN^C1=CC=CC=C1&&&&&
COC1=CC=CC=C1N&N&CN&CCC=O^NS^CN&C[SH](=O)=O&C1COCCN1&&&&&
CC&C1=CC=NC=C1&CN&&CC^CC&O=CN1CCCOCC1&CC&CN&C1CCNC1&&&
CO&CO&C1=CC=CC=C1&C1=NNCC1&CN&&C1CCCCC1^C&CC&C#C^CC^CC&C1=CC=CC=C1&C1=CC=CC=C1&&&CC&&&
CC&C&CC&&CC^C&CN&NC=O^CC^CC&CO&C1=C[NH]C=N1&&&CC&NC=O&CN&C&CC&CC^CC^C1=CC=CC=C1&NC(=O)C=O&C[NH3+]&CN&O=[NH+][O-]&C&&&CC&CC^CC^CC&O=CO&NC=O&&&&&
COC1=CC=CC(C=O)=C1&CN&CN&C&C=O&&CN^CC1=CC(N)=CC=C1&&&
O=C(NC1=CC=C2CCNC(C3(C4=CC=CN=C4)CC3)C2=C1)C1CCCCC1&CCl&&&
CC1=CC=C(S(=O)(=O)NC2=CC(C3=CC=CC=C3C(=O)NCCCN(C)C)=CC=C2N2CCCC4=CC=CC=C42)C=C1&&&
CCC1=NN=C(C(=O)CCC(=O)NC2=CC=CC(C)=C2C)O1&&&
O=C(NCCCCN1C=CN=C1)NC1=CC=C(F)C=C1F&&&
CCCCC(C)OC&CC&C1=CC=C2SC=CC2=C1&CO&CO^CC&&CCCCOC(C)=O&&&
CO&C1=CC=CC=C1&CC&C=C1C(=N)N2C=CSC2=NC1=O^CO^CC&&&C1=COC=C1&&&
CC1=C(C2=CC=CC=C2F)C=C(C2=CC=CC=C2)N(C2CC(O)C(CO)O2)C1=O&&&
CO&CO&C1=CC=CC=C1&CC&CC&C1CCNC1&C=O&&CN^CC^C1=CC=CC=C1^CC&&&CC&CN&N&CN&&CN&&
O=CN1CCOCC1&CC&CS&SC1=NN=CO1&CC&C1=COC=C1&&&
O=C1NCCN1=CC1=CC=CC=C1&&&
CC1=CC=CC=C1C1=NN=C(NC(=O)C2=CC=CO2)O1&&&
CC(C)(C)OC=O&CN&O=C(NC1CCNC1)C1=CC=C(C=C2SC(=O)N(CC3=CC=CC=C3)C2=O)C=C1&CCl&&CCl&&
CCN(CC)CCNC=O&CC&O=C1C(=CC2=CC=CC=C2)SC(=NC2=CC=CC=C2)N1C1=CC=CC=C1&CC&&&
CC(=O)O&CC&C1=CC=C(C2(C3=CC=CC=C3)OOCCCOO2)C=C1&CCl&&&
NC=O&CN&C^CC^C1CCCC1&C1=CC=CC=C1&&CC^CO&NC=O&&CO^CN&&&C&CC&CC^CC^C1=CC=CC=C1&C&&&C=O&&CC^CO&&&
CC&CC&O=C(NCC1=CC=CC=N1)C1=CC=C2C(=O)N3CCCCCC3=NC2=C1&&&
CC(C)(C)CC1NC(C(NC(=O)OCC2=CC=CC=C2)C(=O)N2CCC(O)CC2C(=O)NC(C#N)C2=CC=CC=C2)C(C2=CC=CC(Cl)=C2F)C12C(=O)NC1=CC(Cl)=CC=C12&&&
COC1=CC=C(N)C=C1&N&CN&CC=O^NS^CN&C[SH](=O)=O&CN&&&CCC1=CC=C(C)C=C1&&&
C=O&C&CC&CN^CN^C1COCCN1&CN&&&C1=CC=CC=C1&CS&S^CBr^O=S&&&&O=S&NS^C1COCCN1&&&
NC=O&CN&C^CC^CC&C1CC1&C1=CC=CC=C1^CC^CC&CCl&C&C1=CC=CC=C1&&&CO&CF&&CC&&CC^CC^C1=CC=CC=C1&NC=O&&&CN&CC&C1=CC=CC=C1&CO&CO&C&FCF&&CF&&
CC&CN&N&CN&CC^CN^C=C&CC1=CC2=CC(Br)=CC=C2[NH]C1=O&CC1=CC=CC=C1&&&&&
CC(C)(C)C1=CC=C(N2C(O)=CC(=O)N=C2S)C=C1&CS&CC1=CC=C(C=O)C=C1&CN&C1=CC=C2NCCC2=C1&&&
CO&CO&C1=CC=CC=C1&CC&CC^CO^CN&CO&NC1=NC(O)=NC2=C1N=C[NH]2&&&CO&CC^CN^CN&C&C1CNCCN1&CC&CN&&CC^CC&&&C1=CC=CC=C1&CO&&&
CO&CO&C1=CC=CC=C1&CC&CN&CN&C&C=O&&CN^CN&C1CCCCC1&CC&&&
CC&CC&C1=CN=CN=C1&CC&C1=CC=CC=C1^CC^CC&C#C&O=CN1CCC2(CC1)CC(=O)C1=C(C=CC=C1)O2^CF^CC&CC&&&C1=CC=NC=C1&&&CF&&&
CN&N&CN&CC^CN^CC&CC&CN&C1=NOC=N1&O=C1N=C[NH]C2=C1[NH]C=C2&CC&&&C1=CC=CC=C1&CF&&&
O=C(NC1=NC(C2=CC=CC=C2)=N[NH]1)C1=NOC(C2=CC=CC=C2)=C1&CO&OC(F)(F)F&&&
O=C(NC1=CC(N2N=C(C3CC3)C=C2C2CC2)=CN=C1)C1=CSC=C1&CF&&CC^FC(F)F&&&
CC&CC&O=C(C1=CC=CC=N1)N1CC2CNCC(C2)C1&&&
CF&C1=CC=C2SCCC2=C1&CC&CN&C1=NC(N2CCNCC2)=NO1&&&
C=O&C&CN&CN^CC^C1=CC=CC=C1&C1CCNC1&CO&C=O&CO&&C1=CC=CC=C1^CC&&&C1=CC=CC=C1&CF&&&
CC&CC&C&C1=NOCC1&CC^CC^C1=CC=CC=C1&NC=O&CC&CN&N=CN&CC&&&O=CO&&&
O=C1[NH]N=C(CCC2=CC=CC=C2O)C2=CC=CC=C12&CO&CC1=CC=CC=C1&&&
CC(O)C(NC(=O)C1NCC2(C(=O)NC3=CC(Cl)=CC(Cl)=C3)CC21)C(=O)C1=NN(C)C2=CC=CC=C12&&&
CC(=O)NC(C)C&CN&O=C(NCCC1=CC=CC=C1)C1=CN=C(NC2=CC=CC=C2)C=C1C1CCC1&CC&FC(F)F&&&
CON=C(C)C(=O)OC&CC&O=S(=O)(C1=CC=CC=C1)N1CCOCC1&CF&&&
CO&CO&C1=CC=C2C=CC=CC2=C1&CN&NC=O&CC&C[NH3+]&C1=CC2=CC=[NH+]C=C2C=C1&CC&&&
CC&C1=CC=C(C2=C(C3=CC=CC=C3)SC(CNCC3=CC=CN=C3)=N2)C=C1&CCl&&&
CC&C1=CC=C(OCCCN2C=CN=C2)C=C1&CCl&&&
CO&CO&CC&CN&O=CN1CCC2(CCCNC2)CC1&CC&C1=C[NH]N=C1&&&
CN&N&CN&&CN^NN=C(N)NC1=NC=CS1&&&
CCCC(CCC)C(N)=O&CN&C1=CN(CN2C=CC=C2)C=N1&C[NH3+]&O=[NH+][O-]&&&
CN(C)CCCN&CN&C1=CC(C2=C[NH]C3=NC=NC=C23)=NC=N1&CN&&CCl&CCl&&
COC1=CC=C(N)C=C1&CN&CC=O&C=C&COC1=CC=C([SH](=O)=O)C=C1&NS&C1=CC=C2NCCNC2=C1&CN&CC1=C[NH]C2=NC=NC(N)=C12&&&
CCCO&CO&O=C1C2=CC=CC=C2NC(C2=CC=C(COC3=CC=CC=C3)C=C2)N1CCCN1CCOCC1&&&
NC=O&CN&C1CCCCC1^CC^CC&C&CC&CF&CC&&CF^CN&&CC^C1CCNCC1&C1=CC=CC=C1&CC&CCl&C1=CC=C2[NH]C=CC2=C1&&CCl&&&&
CC1(C2=CC(N)=CC=C2F)N=C(N)OC2CC21&CN&O=CC1=CC=C(Br)N=C1&&&
C=O&C&CC&CN^CN^CN&CN&C1=CC=CC=C1&CC&CO&C&CO&C=O&CC&&CN^C1=CC=CC=C1&C1CCNCC1&CCl&&&&CCl&&
C#N&CC&CN&CN&C&C=O&&CC^CN&C1=NC=NNC1&CC&CC^C=O^C1=CC=CC=C1&&C1=CC=CC=C1&&CC&C&CN&&C=O&&
CC&C&CC&&CC^C1=CON=C1&CC&C1=CC=CC=C1^CC^CCl&CO&&CCl^CO&&&C1=CC=CC=C1&CC&CC&C&CN&CN^CC^C&C&C=O&C=O&&CC&CO^C1=CC=CC=C1&&&CO&&&
O=C(NC1=NC=CS1)C(CC1CCCC1)N1C=NC2=CC=CC=C21&&&
CC&CO&O=CO&CC&C&C=C&CC^CO^C&&&C=O&&CC^C1=CC=CC=C1&CN&NC=O&CC&CC&C1=CC=CC=C1&CO&CO&&&
O=C1CCCC(=O)N1N=CC1=CC=CC=C1&&&
CC&C1=CC=CC=C1&CC&CN^CC^CN&&&CC&C1=CC2=CC=CN=C2C=C1&CCl&&&
CO&CO&C1=CC=CC=C1&CS&N[SH](=O)=O&CN&O=C1OC=CC2=CC=CC=C12&CN&C1CCNCC1^CF^CC&&&NC=O&&&
C#CC&CO&CO&CC&CO&CO&CC&CN&NC1=NC(N2CCNCC2)=NC(N2CCNCC2)=N1&CN&CCC(C)C(C)N1C=C(C(C)O)N=N1^CN^CN&CCC(C)C(C=O)N1C=C(C(C)O)N=N1&CC(CCC(=O)O&CN&&&C1COCCN1&&&
NC1=CC=C(C2=CC=CC=C2)[N+](CC(=O)C2=CC=C(F)C=C2)=C1&&&
CO&CO&C1=CC=CC=C1&CO&CO^CC^C&C^CO^CF&C=O&CO&&CF&CN&&&CF^CN&&&C1=C[NH]N=C1&CC&C&C=O&&CN^CN&C1CC1&&&
C=CCN1CC(=O)N2C(CC3=CC=C(O)C=C3)C(=O)N(CC3=CC=CC4=C3N(C)C=C4C(=O)NC3=CC(CN4CCCC4)=CC=C3OC)CC2N1C(=O)NCC1=CC=CC=C1&&&
CC&CO&NC1=CC=CC=C1O&CN&CC1=CC(C=O)=C(C)N1C&&&
C=O&C1CCNC1&C=O&&NS^S^C1=CC=CC=C1^O=S&CN&&O=S^NS&&CS^S&C1=CC=CC=C1&O=S&&&&O=S&CS^C1=CC=CC=C1&&&
CC1=CC=C(C2=NN(S(=O)(=O)C3=CC=CC=C3)C=C2C=C2SC(=O)N(C)C2=O)C=C1&&&
CC(C)C(CNC(=O)C(CC(=O)O)NC(=O)OCC1=CC=CC=C1)NC(=O)C(NC(=O)C1CCCN1C(=O)C(N)CCC1=CC=CC=C1)C(C)C&&&
COC1=CC=C(C2C(C)C3CC4=C(CCN3C2C)C2=CC=CC=C2[NH]4)C=C1&CC&C&C=O&&CN^CN&CCC&&&
N#CCC(=O)N(CC1=CC=CC2=CC=CC=C12)C1=CC=C(F)C(Cl)=C1&&&
O=C1C2=CC=CC=C2C(=O)C2CCCCCC12&CO&O=[SH](=O)O&CS&C1=CC=CC=C1&C[NH3+]&O=[NH+][O-]&&&
COC1=CC=C(C2=CC(C=O)=C3C=CC=CC3=N2)C=C1&CN&NC1=CC=CC(C(=O)O)=C1&&&
COC1=CC=C(CN2CCC3(CC2)OC(=O)C2=CC=CC=C23)C(OC)=C1&&&
CC&C1=CC=C(OCC2=NCCO2)C=C1&CC&O=CO&&&
O=C(CCCOC1=CC=CN=C1)NC1=CC=CC=C1&CF&&C[NH3+]^O=[NH+][O-]^CC&&FC(F)F&&&
CC1=CC=C(S(=O)(=O)CC2=CC=C(C=O)O2)C=C1&CN&CN&CCC1=CC=CC=C1&&&
CO&CO&C&C=O&&CC^C1=CC=CC=C1&C1=NCCN1&CN&CN&C&C=O&&CN^CN&C1=CC=CC=C1&CN&CN&C&C=O&&CC^CO&CO&C1=CC=CC=C1&&&
CO&CO&C1=CC=CC=C1&C1=CNCC1&CC&CC&CN&CN&C&C=O&&CC^C&CC&CC^CN^C&CN&CC&C&&CC^C=O&&&&CO^CO&CC&C1=CC=NC=C1&&&
CC(=O)OCC12C(OC(C)=O)CC3C(COC(=O)C4=CC=CC(C(F)(F)F)=C4)C1CCC1C4([N+](=O)[O-])COC4CC(OC(C)=O)C3(C)C12C&&&
C=C1C(=O)C23CC1CCC2C12CCCC(C)(COC(=O)CC1OC3=O)C2&&&
ONC(=NC1CC1)C1=CC=C(OC2=CC=CC3=C2OCC3)N=C1&&&
CC&C1=CON=C1&CN&NS&S&O=S&&O=S&CS^C1=CSC=C1&CC&C&C=O&&CN^CN&CC&CC&C1=CC=CC=C1&&&
CC&C&CC&&CO^CO&C1=CC=CC=C1&C1CNCN1&C=O&&CN^CC&CC&CN&C1CNCCN1&CN&C1=CC=CC=C1&CCl&&CCl&&
C=O&C1COCN1&CC&CO^CN^CO&C&C1=CC=CC=C1&C=O&&&&CC^C1=CNNC1&CN&CN^C=O^C1CCC1&&CN&&C1=CC=CC=C1^CN&&C1=CC=CC=C1&&&
O=C(NN=CC1=CC=C2OCCOC2=C1)C1=CC(C2=CC=CN=C2)=NC2=CC=CC=C12&&&
CO&CO&C1=CC=CC=C1&CN&NC(=O)N1CCCN1C=O&CC&&&
CC(C)OC1=CC=C(C2=CC=C(C3=C[NH]C=N3)N=C2)C=C1&&&
CC1=CC=C2C(=O)C(CC=O)=C(C)[NH]C2=N1&CN&NC1=CC=C(Cl)C=C1&&&
CC&C&C=N&NN^CC^CN&C1=COC=C1&C&CC&C=O&&&&CC^C1=CC=CC=C1&CN&CN&C&C=O&&CC^C1=CC=NC=C1&CC&&&
CC&C1=CC=NC=C1&CCl&&CO^CO&C1=CC=CC=C1&CC&O=CO&&&
CC&O=C(CSC1=CC=C(C(=O)N2CCOCC2)C=N1)NCCC1=CC=CC=C1&CF&&&
CC&CC&CC&CC&CC&CC&CC&CC&CC&CC&CC&CC&CC&CC&C&CC&&CC^CS^CC^CS&C&CC&C=O&C&&CN^CC&CN&CC^CO^C&CC&CO&CC&C&CC&CC^CC^C=O&C&C1=CC=CC=C1&C&&CO^C=O&&&C=O&CO&&CO&CO^CC&CO&&&CO&CC&&&CO&NO&N&CN&CC^CN^C1=CC=CC=C1&CC&&&C1=CC=CC=C1&&&
CN&C1CC2CCC(C1)N2&CC&C1=CC=CC=C1&CCl&&&
CC&C&C=O&&CN^CN&C1=CC=CC=C1&CO&CO&CC&CC&CN&C1=C[NH]C=N1&&&
CC&NC1=NC2=CC=CC=C2O1&CN&C1=CC=CC=C1&CC&C1C2C=NC1CC2&&&
C1=CC=C(OC2=NC=NC3=CC=CC=C23)C=C1&&&
CC&O=C(NC1=CC=CC=C1)C1=C[NH]C=C1S(=O)(=O)C1=CC=CC=C1&CC&&CC^C=CC(=O)O^CN&&&&
CCN(CC)CCN(CC1=CC=C(C2=CC=C(C(F)(F)F)C=C2)C=C1)S(=O)(=O)C1=CC=C2OCCOC2=C1&&&
CCC1=CC(C2=CN(C3=CC=CC(N)=C3)N=N2)=CC=C1O&&&
CO&CO&C1=CC=CC=C1&CC&O=CO&CO&CO&O=CO&CC&C1=CC=CC=C1&&&
CC&CO&CO&C&C=O&&CC^C1=CSCC1&CN&CN^C1=CC=CC=C1^C1=CC=CC=C1&&&CC&&CCl&CN&&
CC1=CC(SCC(=O)NCC(=O)O)=C(C)C=C1Cl&&&
CC1=CC=C(SC2=CC=CC3=NC(N)=NC(N)=C23)C=C1&&&
O=C(CC1C=CCCC(CC(=O)NC(CO)C2CCCCC2)C(=O)N2CCCC2COC1=O)NCC1CCCCC1&&&
CO&O=CO&CC&C1=CC=C2C(=C1)CCC1C2CCC2CCCC21&CO&&CC&C^CO&&CC^C&CC&&CC^CC&CC&CC&C=CC&CC&&&
NC=O&CN&C1=CC=CC=C1^CC^CC&NC(=O)N1CCCCC1&C1=CC=NC=C1&CN&&&C1CCCCC1&&&
O=C1C=CC2=CC=CC=C2O1&CC&C1=CSC=C1^CBr&&&&
CC&O=C1C2=C(N=CN1CC1=CC=CC=C1)C(CC1=CC=CC=C1)=CS2&CO&&CC^C#N&&&
CC&CC&CC&CC&CC&CC&CC&CC&CC&CC&CC&CC&CC&C=C&CS&S&O=S&&O=S&NS^CN&CC&CO&CO&C&C=O&&CC^C1=CC=[NH+]C=C1&CC&C^C[NH3+]^C=O&CC&&CO&&&&
CC1=CC=CC(N)=C1&CN&O=CC1=NC(=O)C2=C([NH]1)SC=C2C1=CC=CC=C1&&&
CC(=O)OC1CC(C)(C)CCC2=C(C)C=C(C)C(O)=C21&&&
CC&CS&CS&CC&CO&O=CO&CC&C1=COCCSC1&CC&&C^CC&&CO&&
CC&C1=CC=CC=C1&CC&C1=NCSCC1&C1=CC=CC=C1&&C1=CC=CC=C1&&
NC=O&CN&C1=CC=CC=C1^CC^CC&C1=CN=C(N2CCCCC2)C=C1&C&CC&FCF&C&&CF^FCF&&&&CF&&
CC1=CC=CC(N)=C1&CN&O=CCC=O&CN&CN&CCCN1C=CN=C1&&&
CN&C1=CC=CC=C1&C1=CCOC=C1&CO&&CC^C=C^C=O^C1CSCN1&&&C=O&&CN^C1=CC=CC=C1^C=O&&&&
O=C1NCCO1&CC&CO^CN^CO&C1=CC=CC=C1&CC&CN&C&C1NCC2CNCC12^CF^C=O&&&&&&CC^C1=CC=CC=C1&CN&C1COCCN1&&&
CC&CC&CC&CS&SC1=NC=C2C=N[NH]C2=N1&CN&CN^CN^CC&C1CCOC1&C1=CC=CC=C1&CC&&&CO^CO&&&CO&&
O=C1[NH]C2=CC3=CC(OCC(O)CN4CCN(C5=NSC6=CC=CC=C56)CC4)=CC=C3N=C2[NH]1&&&
NC(N)=O&CN&CC^CN^O=C1NCCO1&C1=CC=CC=C1&CN&CO&C1=CC=CC=C1&OC1=NC=CC=C1&CC&CC&C&C1=CC=CC=C1&FCF&&&&CF&&
CC&C&CC&&CC^CC&CO&CO&C&C=O&&CN^CN&C&CC&CC^CC^CC&C&CC&C=O&CC&&CN^CC&CN&CC&C1CCNCC1&CN&C=O&NS&&CN^S&CC^C=O^O=S&CC&&&&O=S^C1=CC=CC=C1&&CS&&C1=CC=CC=C1&CCl&&&
CNC(=O)C1CC(=O)NC2=CC=CC=C21&&&
CC1=NN(C2=CC=CC=C2C=O)C(C)=C1&CO&CO&CCC=O&CN&CN&CC&C1CCOC1&&&
CN(CC1=CC=NC=C1)C(=O)CC1=CC=CC=C1&&&
CC(NC(=O)COC1=CC=C2C3=C(CCCC3)C(=O)OC2=C1)C(=O)NCCCC(=O)O&&&
CC&O=C(CNC(=O)OCC1=CC=CC=C1)NC(C=CS(=O)(=O)C1=CC=CC=C1)CC1=C[NH]C2=CC=CC=C12&CC&CCC&&&
CC(=O)C1=CC=C(N2C(=O)CC(O)(C3=CC=C(F)C=C3)C2=O)C=C1&&&
CN&CN&CCC&C=C&C1=CC2=CC=CC=C2COC2=CC=CC=C12&&&
CC12CCC3C4=CC=C(O)C=C4CCC4CCCC4C3C1CC1=C2N(C2=CC=CC=C2)N=C1&&&
CC1=CC=CC(C2=CC=CC=C2C)=C1&CN&COC1=CC(C(N)=NOC)=CC=C1N&&&
CC&O=C1NCCN1C1=CC=CC=C1&CS&C[SH](=O)=O^CN&&&&
O=C1CCC(C2=CC=C(Cl)C=C2)(C2CCN(CCCN3C(=O)CCC3=O)CC2)C(=O)N1&&&
CC&C&CC&&CC^O=CN1CC2=CC=CC=C2C1&C[NH3+]&O=[NH+][O-]&&&
CO&CO&C&C=O&&CC^C1=CC=CC=C1&C1=NCCN=C1&CC&&CN^C1CCNCC1&CC&C&C=O&&CN^CN&CC&C1=COC=C1&&&
CC&C&CC&&CN^C1CCNC1&CC&C1=NCCN1&C1=CC=CC=C1&CC&C&CF&&CF&CF&&
CN&N&CN&CC^CN^C1=CC=CC=C1&C&CF&C=O&&&&CC^C1=CC=CC=C1&CC&C#N&&&
CN1C=CC=C1C1=NC2=CN=C(OCC(N)CC3=CC=CC=C3)N=C2[NH]1&&&
CO&CO&C1=CC=CC=C1&CN&N&N[SH](=O)=O&CS^CN^C1=CC=CC=C1&CC&CN&NC=O&&&CN&CC&CC&C1=CC=CC=C1&&&
CC1=CC(C)=C2CCC(CNC(=O)NC3=CC(OCC4=CC=CC=C4)=CC(C)=N3)C2=C1&&&
CO&O=CO&CC&C1=CC=CC=C1&CC&O=CN1CCC2=CC=CC=C2C1&CO&O=CO^CO^CC&CO^CO^C1=CC=CC=C1&&&O=CO^CC^CC&CC&&&&&&&
CCOC&CN&O=C(CN1N=CC2=C([NH]C3=CC=CC=C32)C1=O)NC1=CC=CC=C1&CC&&CO^CO&&&
CO&CO&CCCCCC=O&C=C&CCC^CC&&CC12CCCC1C1CC(=O)C3(O)CC(O)CCC3(C)C1CC2&&&
CO&CO&C1=CC=CC=C1&CC&C1=CNCCC1^CO^C=O&CO&&CN&&C1=CC=CC=C1^CC^CO&C^CC^CO&C=O&&&C1=CC=CC=C1&&CO&&&&
CO&CO&C1=CC=CC=C1&CC&CC^CO^C&CO&CO&&&&C1CCNCC1^CN&C1=CC=CC=C1&CC&&CC&&
N=C(N)C1=CC=C2OC(CCCCCOC3=CC=C(C=NNC(=N)NO)C=C3)=C(CNC(=N)NO)C2=C1&&&
CC1=NC(C2=CC(C3=CC=C(S(C)(=O)=O)C=C3)=CC=C2)=NO1&CO&OC1=C(Cl)C=C2CCNCCC2=C1Cl^CC&&C1CC1&&&
CC&CN&CC1CC(=O)C2=C(C1)NC=CC2&CC&CC^CC^C1=CC=CC=C1&&CC&&NC=O^CC^CN&&&&&
O=C(NCCC1=CC=CC=C1)NCC1CNC(=O)C2=CC(NC(=O)NC3=CC=CC=C3)=CC=C2OC(CN(CC2=CC=C(Cl)C(Cl)=C2)C(=O)NC2=CC=CC=C2)CCCCO1&&&
NC=O&CN&CC^CC^CC&C1=CC(N2CCCC2)=NC=N1&C1CCNC1&CC&&&C1=CC=CC=C1&CO&CO&CC&C1=CC=CC=C1&&&
O=C(CN1C=C(C2=CC=C(C(O)(C(F)(F)F)C(F)(F)F)C=C2)N=N1)C1=CC=CS1&&&
CCC=O&CN&NS^CS^O=[SH](=O)C1=CC=CC(F)=C1&SC1=CC=CC=C1&&&&&
NC=O&CC&C1=CC=C2C=CC=CC2=C1^N&&CN&CC^CN^CC&CC&CN&C1=CC=CC=C1&C1COCCN1&&&&&
CO&CO&C1=CC=CC=C1&C1=CNCC1&C1=CNCNC1&CC&C^C=O^C=O&&CN&CN&C=O^CN&&&C1=CC=CC=C1&&&
O=C(NC1CCCCC1)C1=CC=CC=C1&C[NH3+]&O=[NH+][O-]^CO&&OCCO&&&
O=C1C=C(C2=CSC(CS(=O)(=O)CC3=CC=CC=C3)=N2)C2=CC=CC=C2O1&&&
CF&C1=CC=C(C2=CC=C(C3C4CNCC3NO4)C=C2)C=C1&&&
C=C&C&CC&&CO^CO&C1=NC=NC=N1&CN&&CC^C&CF&&CF&CF&&
O=C(O)CCC1=CC=C2C=CC=CC2=C1&CN&O=C1CSC(=S)N1&C=C&CC1=CC=C(C2=CC=C(Cl)C=C2)O1&&&
[truncated: 1,012,210 more chars]
