# Supplementary material for: t-SMILES: a fragment-based molecular representation framework for de novo ligand design
Source: Nat Commun. 2024 Jun 11;15:4993. doi: 10.1038/s41467-024-49388-6 (PMC11167009; doi:10.1038/s41467-024-49388-6)
Supplement: Supplementary file 4 — Source Data [file 41467_2024_49388_MOESM4_ESM.zip › Soure data/Source data and code for all other graphs/Metrics/Models/Chembl/ChEMBL_H_JBMSV[dbl][rnd20][bs128]/gen.smi.re_smils.smi]

Nc1nc(CSc2ccc(Cl)cc2)nc(Nc2ccccc2)n1
CC(C)c1c[nH]c(C2CCN(c3nc(-c4ccccc4)cs3)CC2)n1
O=C(CS(=O)Cc1ccccc1)Nc1sc2c(c1C(=O)c1ccccc1)CCCCC2
Cc1nnnn1-c1cccc(CC(=O)NN=C(O)c2ccccc2)c1
COc1ccc(C(=O)OC2C(C3CCOC3=O)OC3OC(C)(C)OC3C2OC(C)=O)cc1
CC(C)(C)c1cc(NC(=O)NCc2ccc(C3CNCCO3)cc2)on1
CC(C)C12C(=O)NC(=O)C1C1N(C(=O)NC1(N)c1ccccc1)C(N)(c1ccccc1)C2c1ccc(Cl)cc1
CCOC(=O)c1sc(=NNC(=O)c2cnccn2)n(C)c1N
CC(C)n1cc(N)c(=O)c2c(F)cc(N3CC(F)N(c4ccccc4)C(C(=O)O)C3)c(F)c21
CCn1ncc(CCC(=O)O)c1CCc1ccccc1
COc1cccc(C(=O)Nc2cc(C(F)(F)F)ccc2CNc2nc(C(C)(C)C)cs2)c1
CNc1cc(OC)c(N)c(N)c1OC
CC(C)c1cc(Nc2nccc(-c3nocc3-c3ccc(CN4CCCCC4)cc3)n2)n(-c2ccccc2)n1
N#Cc1ccc([N+](=O)[O-])c([N+](=O)[O-])c1Nc1ccc([N+](=O)[O-])c(OC(F)(F)F)c1
CCC(CCC(C)C)C1CCC2C3CC(Cl)C4CC(O)CCC4(C)C3CCC12C
COc1ccc(Br)cc1C(=O)Nc1c2c(nn1-c1ccc(F)cc1)CCCC2
Cc1ccc(-c2nc(C)c(CS(=O)CC3CCCCCN3C=O)o2)cc1
COc1ccc(C2C(C(C)C)=C(O)C(=O)N2c2ccc(C(F)(F)F)cc2)cc1
C=CC1(C)C(C)CC23C(O)CCCCC1C2(C)C(=O)C(OC(=O)CSc1ncc(-c2ccc(C(C)=O)cc2)[nH]1)C3C
O=C(c1cccc(Cl)c1F)C1(c2cc(F)ccc2Cl)CC=C2C=CC=CC21
CC(NC(N)=O)C(c1ccccc1)N1c2ccccc2Sc2ccccc21
Nc1ccc2c(c1)C1C(OCc3ccc(F)cc3F)CC=CC1(N)N=C2
CC(=O)c1cc2c3c(cccc3c1)-c1cc(C=CN(C)c3ccc(C)cc3)ccc1-2
CCCCCCCCCCCCCCCCCCOC1OCC(OC)C(O)(CSCC[N+](C)(C)C)C1O
CCOC(=O)c1c(C)c(S(=O)(=O)N2CCCCC2C(=O)Nc2ccc3c(c2)OCCO3)c(C)n1C
Cc1ccc(CSc2nccc(C3OC(O)C=C3CO)c2C(=O)O)cc1
CC(C)(C)OC(=O)Nc1nc(CCC=O)cn1C1CCN(c2cc(CC(C=O)NC(I)C=O)ccc2O)CC(=O)N1
CCN(CC)CCn1c2ccccc2c(=O)c2c(=O)n(C3CCCCN3C3CCCC3)c3ccccc3c21
COc1ccc(-c2ccc3c(O)c(Cc4ccc(N)cc4OC)c(=O)oc3c2)c(OC)c1
Cc1c(C(NCCO)c2ccc(C(F)(F)F)cc2)cnn1-c1ccccc1
N=C(N)N1CCCCC1CC(NC(=O)CNS(=O)(=O)Cc1ccc(Cl)cc1)C(=O)C12C=CC=CC1N=CS2
Cc1cc(C2N(Cc3ccccc3)C(=O)N(CCc3cccs3)C(=O)N2c2ccccc2)c(C(F)(F)F)c(C(F)(F)F)c1
Cc1ccc(-c2ccc(S(C)(=O)=O)c(F)c2)cc1-c1cc(F)cc(Nc2ccc(-n3cnc(N(C)S(C)(=O)=O)n3)cc2Cl)n1
CC1(C)CCC2(C(=O)Nc3ccc(N)c(C(F)(F)F)c3)CCC3(C)C(=CCC4C5(C)CCC(O)C(C)(C)C5CCC43C)C2C1
Clc1ccc2[nH]c3cnc4ccccc4c3c2c1
Cc1cc(O)c(-c2ccccc2)c2c(=O)[nH]c(CCC(=O)NC(C)(C)CO)c(C)c12
CC(=O)Nc1ccc(NC(=O)c2ccc(C(=O)Nc3ccc(C(F)(F)F)cc3)cc2)cc1
Cc1ccc(N2N=C3C=CC=CC3C(=O)C2C(=O)Nc2ccc(C(=O)O)cc2)c(C)c1
O=C(O)CCCNC(=O)c1ncc2c(cc(-c3ccccc3)c(=O)n2Cc2ccccc2)c1O
CC1=CCN(S(=O)(=O)c2ccc([N+](=O)[O-])cc2)CC1C(=O)O
NCC(=O)NCC1(O)CCC(N)OC1OC1(OCOC2CC(N)CC(N)C2(O)OC2(O)C(N)COCC2CO)CC(N)CC(N)C1
Cc1ccc(NC(=O)C(C)Oc2ccccc2)c(C(=O)NN2CCCCC2)c1
O=[N+]([O-])c1ccc(C2Nc3ccccc3S2)o1
Oc1ccc2c(c1)CCc1c-2nc2cccc(Cl)c2c1O
CCOC(=O)C1(C(=O)OCC)C(C)=C(C)NC(c2cccc(Cl)c2Cl)=C1CC(=O)NCc1ccc(Cl)cc1
COc1ccc(NC(=O)N2CCCC2CNC(=O)c2cc(OC)c(OC)cc2OC)cc1
Cn1cc(-c2cnc3nnn(Cc4ccc5c(c4)OCO5)c3n2)cn1
CCN(CC1CC1)c1nc(NCc2ccc(CCO)cc2)nc2c1ncn2C(C)C
CC(C)(C)OC(=O)N(C(=N)CCc1ccccc1)c1ccc(C2CCCCC2Cl)cc1
COc1ccc(CNC(=O)COC(=O)c2nn(C)c(=O)c(Cl)c2Cl)cc1
CCOC(=O)C(=CNc1ccc(Oc2ccccc2)cc1)C(=O)OCC
Cc1nc(C(=O)NCCc2ccccc2)c2n1C(C)CNC2=O
CCOP(=O)(OCC)C(NC(NC(=O)CC=Cc1ccccc1)c1ccccc1)C(C)O
CCNC(=O)n1c2ccccc2c(=O)c2cc(N)ccc21
CCc1cc(CCOc2cc(OC)cc(OC)c2OC)ccc1NC(=O)NS(=O)(=O)c1ccc([N+](=O)[O-])cc1
O=C1Nc2ccccc2C(C#Cc2ccccc2NS(=O)(=O)C2CC2)(C(F)(F)Cl)O1
Cc1cc(C(=O)c2cc(Cl)ccc2OCC(=O)NCc2ccccn2)c(C)n1CCN1CCCC1=O
O=C(O)c1n[nH]c2cc(Nc3ccc(Cl)cc3Cl)ccc12
CCC(S)C(=O)NS(=O)(=O)c1ccc(C#N)cc1-c1ccc(Cn2cnc3[nH]nc(C)c3c2=O)cc1
COc1cccc(C2(c3ccc(N(C)C)cc3)CCC=CC2=O)c1OC
CN1CCC(CC(=O)Nc2nc(-c3cc(C(F)(F)F)cc(C(F)(F)F)c3)cs2)CC1
CN(C)CC1(N)NC(N)CC2(NCNC2=O)C1N
CN1CCN(c2cc(C(O)c3cc(N4CCCC4)c4nonc4c3)cc(C(F)(F)F)c2)CC1
CCOc1cccc(-n2cc(C=O)c3ccccc3c2=O)c1
CCN(CC)CCNc1ncnc2cc(-c3ccc(C)cc3)cc(C)c12
COc1cc(CCNCC(O)COc2cccc3cc[nH]c23)cc(C(F)(F)F)c1
O=c1oc(-c2ccccc2)nc2ccsc12
CC1(C(=O)O)Cc2cc([N+](=O)[O-])ccc2NC1=O
C#Cc1cccc(OCc2cn(CC(=O)Nc3ccc4c(c3)OCO4)nn2)c1
COc1ccc(C=CC2(C)CC(=O)C3(C)CCN=C3C2)cc1OC
CCCCCCCC=CCCCCCCCCCCCCC(=O)C(=O)NCCO
Fc1ccc2c(NCCCCNc3ncnc4ccccc34)ccnc2c1
c1cnc(N2CCN(Cc3ncc(C4Cc5ccccc5C4)o3)CC2)nc1
Cc1cnn(-c2cc(C(=O)O)cc(Cl)c2Cl)c1
CCC(C(=O)NCCSc1ccccn1)n1ccc(=O)[nH]c1=O
Cc1ccc2c(c1)[n+]([O-])c(C=Cc1ccccc1Br)n[n+]2[O-]
O=c1cc(C(Cl)(Cl)Cl)[nH]c(SCC(Cl)c2ccccc2)n1
CCOC(=O)c1ccc(C#N)cn1
O=C(NCc1ccc(Oc2ccc(C(F)(F)F)cc2)cc1)c1cc(COc2ccc(C(F)(F)F)cc2)co1
CCC(O)SCC1C(=C(C)CCCCC(C)C)C(=O)OC1C
O=C(O)c1c2c(nc3ccccc13)-c1ccc(O)c(=O)n1C2
COc1cccc(C2(C)CC(c3cc(OC)c(OC(C)(C)O)c(OC)c3)=NN2)c1O
Fc1ccc(OCc2nnc(SCCCCOc3ccc(Cl)cc3)n2Cc2ccc3c(c2)OCO3)cc1
CCOC(=O)c1ccc(Cl)c(-c2noc(-c3cnccn3)n2)c1
COC(=O)CC1CC2CC(c3cccc(OC)c3C)=CC1(N)N2
Nc1ccccc1CC(NC(=O)c1ccccc1)c1nc2c(Cl)cccc2[nH]1
CCCS(=O)(=O)Nc1cc(-c2cncc(Nc3ccc(N)cn3)n2)ccc1F
CN(CC1CCNC2C(O)C(O)COC12)C(=O)c1ccc2[nH]nc(-c3cccnc3)c2c1
N#Cc1nc2ccc3c4n(nc3c2cc1-c1ccc(F)cc1)CC(N)(c1ccccc1)CC4
COc1cc(O)ccc1-c1cc(-c2c(Cl)cccc2OC)ncc1C#N
CCCCc1nc(CCN)c(Cl)n1CCc1ccc(Br)cc1
CC1N(c2ccc(Cl)cc2)C(=O)C(=O)N1c1cccs1
NS(=O)(=O)c1ccc(-c2ccc(CN3N=C(C(=O)O)C(=O)C4C=CC=CC43)cc2)cc1
COc1ccc2c3c(ccc2c1)C(F)(c1ccc(CO)c(O)c1O)CO3
CCCCCC1(C)CC(=O)N(C(=S)Nc2ccc(Cl)cc2)CCNC(=O)C(Cc2ccc(O)cc2O)=C(C)C1=O
CCCCCCCCCCCCn1cc(Cc2cnc(N)nc2N)cn1
O=c1n(CCCCBr)nnn1-c1cccc(O)c1
CC(=O)Nc1ccc(S(=O)(=O)N2CCC(C(=O)NCc3ccc(CN)cc3)CC2)cc1
CSc1[nH]c(=O)ccc1C
O=C1c2ccccc2C(F)N1C12CCN(CC1)C(CCc1cccc3c1OCC3)C2
O=Cc1cc(-c2c(Cl)cccc2N2CCCCC2N2CCCCC2)nc2ccccc12
O=Cc1cc(-c2ccccc2)ccc1Nc1cc(CCC(=O)O)ccc1Cl
N#CC1CCc2sc3[nH]c(=O)cc(NC4CCCCC4)c3c2C1
CC#Cc1cc(Cl)c(Cl)cc1[NH3+]
COc1cc(OC)c(OC)c2c1CCCC1C(=O)C=CC=C(SC)C21NC(=O)Cc1ccccc1
CCCn1c(=O)n(CC)c(=O)c2c1c(OC)c(C(F)(F)F)n2-c1ccc(Cl)cc1
C=CCCc1nc(-c2ccccc2)c(-c2ccccc2)n1CC=CCOc1ccc(CCC(=O)O)cc1
Cc1cc(C(=O)C=Cc2ccc(C(F)(F)F)cc2)cc(Cl)c1OCC(=O)NCc1nc2ccccc2[nH]1
CCOC(=O)c1c(C)c(S(=O)(=O)N2CCCCC2)c(C)n1CCC(=O)NCC(c1ccc(OC)cc1)N1CCOCC1
COc1ccc(CCNCC(O)c2ccc(O)c(NS(C)(=O)=O)c2)cc1
CN1CCN(c2cc(-c3cncc(-c4ccc5c(c4)OCO5)c3)nc(N)n2)CC1
COC12OC(=O)CC1CC(O)O2
O=C(NC(=S)Nc1ccc(N2CCN(C(=O)c3ccccc3)CC2)cc1)c1ccco1
Cc1ccc2nc(-c3ccccc3)n(N=Cc3ccc(O)c(O)c3)c2c1
N=C(N)c1cccc(C(=N)N)c1COC(=O)N1CCC(CC(=O)N2CCCC(N)C2)CC1
CCc1c(N(C)CCN(CC)CC)n(C)c2ccc(OC)cc12
CC1CC=c2ccccc2=C1C=C(C#N)c1ccc(Br)cc1
O=C(c1ccco1)c1cnn2c1n[n+]([O-])c1ccc(C(F)(F)F)cc12
COc1ccc(C(=O)OCC(=O)N(C)Cc2cccc(F)c2)cc1
COCCn1c(=O)[nH]c(=O)c2c3c(OC)c[nH]c3c(N)c(OC)c21
CN(c1nc2ccccc2s1)c1nc2ccccc2s1
COc1c(-c2oc3c(C)c(O)c(C)cc3c2C)cc2ccccc2c1O
COc1ccc2c(c1)-c1cccc3ccc(NS(=O)(=O)c4ccc(C)cc4)c-2c13
CC(C1(O)CCN2CCc3cccc1c32)P(=O)(NCCC(=O)O)NCC(=O)O
CC(=O)c1cnccc1N1CCN(C(=O)C=Cc2ccccc2)CC1Cl
Cc1cn(Cc2ccc3c(c2)C(=Cc2ccccc2)CCC3=O)nn1
Cc1ccc(F)c(Oc2cc(F)ccc2C2C=C(C=O)OCC2Nc2c(C)ccc3c2OCO3)c1
O=C(Cc1ccc(Oc2cc(-c3cnc4c(NCCCN5CCOCC5)nccn34)ccn2)cc1)Nc1ccccc1C(F)(F)F
O=C(c1ccc(C2=CNC(C(=O)C(O)O)N3C=NCC23c2ccccc2)cc1)C(O)O
N=C(N)N=c1oc2c(ccc3ccccc32)cc1C(=O)Nc1ccccc1
CCOC(=O)CCCC1CC(C)(C)Nc2ccc(C)cc21
Cc1ccc(Cl)c(NC(c2nc(C)c(C=O)s2)c2c(F)cccc2Cl)c1
CCCCCCOC(=O)C(=Cc1ccc(OC)c(O)c1OC1(O)OC(O)C(O)CC1COC(=O)C=Cc1ccc(O)cc1)C(C)C
Cc1nnc(SCC(=O)N2CCc3ccccc32)s1
CC(C)CN(CC(C)C)C(=O)CCCN
CCC1(C(F)(F)F)C(=O)N(c2ccccc2)C(Cl)C(=O)N1c1ccccc1
CC1CCC2C(C)C(C=O)OC3OC4(C)CC(OCCn5cc(-c6cc(F)ccc6F)nn5)C1C32OO4
O=C(CO)NCCCC(O)(NC(=O)Cn1nnc2ccccc21)c1ccccc1
CCc1nn(C)c(C(=O)NCc2ccc(Oc3ccc(F)cc3)cc2)c1Cl
O=c1ccn(C2CC(O)C(COP(=O)(O)O)O2)c(=O)[nH]1
CC12NC(Cc3ccccc31)c1ccccc12
COc1ccnc2c(Oc3cc(C)cc(N=Cc4ccc(CNCC=Cc5ccccc5)cc4)c3F)ccc(OC)c12
CCOc1ccc(-n2nnc(N)c2-c2ccc(-n3nncc3C(=O)Nc3ccccc3)cc2)cc1
CC(=O)OCn1nnc2cccc(Sc3nnc(C)n3C)c2c1=O
O=C(O)c1ccc(-c2cccc(C(=S)NCc3ccccc3)c2)cc1
Cc1ccc(-c2nc(NC=O)sc2-c2cc(C)cc(C)c2)cc1
CCc1cc(NC(=S)N(c2ccccc2)c2ccccc2)c(OC)c(OC)c1
COc1cccc(-c2ccnc(NCC(OC)N3CCCC3)n2)c1
C=CC(N)(c1ccccc1)N1CC(=O)N2CC(=O)N(C(N)c3ccccc3)CC2(c2cc(C)ccc2OC(=O)CN2CCOCC2)N1C=O
CC(NC(=O)NCC1(c2ccc(F)cc2)CCCC1)c1ccc(OC(F)(F)F)cc1
COc1ccc(NC(=O)c2c(F)cc(F)cc2-c2ccc(F)c(F)c2)cc1
NC(=O)c1cccc2[nH]c(CN3CCC(n4c(=O)[nH]c5ccccc54)CC3)nc12
Cc1nc(C(=O)O)c(CN2CCCC2)c2c1C=C1C=CC=CC1C2
CC12C=CC=CC1=CC=CC2Cc1ncc[nH]1
CCN(CC(=O)N1CCSC1[N+](=O)[O-])C(=O)c1ccccc1
Cc1nn(C(C)C)c(C)c1NS(=O)(=O)c1ccccc1
Cc1cc(C)n(-c2nccc(SCC(=O)N3C(=O)NC(C)C3C)n2)n1
C=CC1(C)C(C(C)(O)OC(=O)CN2CCN(c3ccc(F)cc3)CC2)C2CC(C)C3OCCC(=O)C3(O)C2CC1(C)O
COc1cc(NC(=N)c2cc(=O)n(C)s2)ccc1C
O=C(OCc1ccc2ccc(=O)[nH]c2c1Oc1ccc(Cl)cc1)c1cnccn1
CCCOc1nccc(N2CC(=O)N(c3ccc(Cl)cc3)CC2Cl)n1
CCOC(=O)c1cccc(NC(=O)COC(=O)COc2ccc(OC)cc2)c1C(=O)OCC
CCOC(=O)c1nn2c(=O)cc(-c3c(OC)ccc(OC)c3OC)[nH]c2c1-c1ccccc1
COC1=C(C)C2C=C(C)CCC2OC1=O
COc1cc(S(=O)(=O)N2CCOCC2)ccc1-n1nc(N)c(C(N)=O)n1
CC(CCNS(=O)(=O)c1ccco1)(Cc1ccccc1)NC(=O)c1cc(N2CCCCC2O)cc(N2C(O)CCCS2(=O)=O)c1
Nc1cc(O)cc2c1-c1c(O)cc(SCc3ccccc3)c3c1C(C2)NCC3
CC(=O)NC(C(=O)C(F)(F)F)C(C)C
COc1cc(NC(=O)C(Cc2ccccc2)NC(=O)C(=O)O)ccc1O
CC1CCC(=NNC(=O)C2=NC3C=CC=CC3C(C3CCCCC3)=C2)CC1
CC(C)C(C#N)C1CCC2(CCCCC2C)O1
CC12CC(c3cc(Cl)cc(Cl)c3)ON1OC(=O)N2c1cccc(Cl)c1
CC(Cc1ccccc1)(NC(=O)Cc1ccc2c(c1)CC(OP(=O)(O)O)N(C=O)C2)C1CC(C(=O)NC(CC(=O)O)C(=O)NC(CCC(=O)O)C(=O)NC(CCC(=O)O)C(=O)O)N(C=O)C1
CC(CCl)OC(c1ccc(OP(=O)(O)O)cc1)C(C)(N)C(=O)O
Cc1cc(C)c(OCC(=O)O)c(S(=O)(=O)NCc2ccccn2)c1
Cc1cccc(N)c1C
CN(C)C(C)(C)OC(=O)c1c(Nc2ccc(I)cc2F)sc2c1CC(C)(C)NC2(C)C
CCCCn1c(=O)[nH]c(=O)c2nc(-c3nc4ccccc4[nH]3)n(Cc3ccc(C(F)(F)F)cc3)c21
O=C(Nc1sccc1-c1nc2ccccc2s1)C1CCCO1
O=c1c2cnn(-c3ccccc3)c2nc(S)n1CCc1ccccc1
NC1=NCC(CCc2ccc3ccccc3c2)N1
Cc1cc(Cn2ccc(=NC(C)C)[nH]c2=O)ccn1
O=C(O)Cc1cccc2c1c(=O)oc1ccccc12
Cc1c(C(=O)N2CCC(N)CC2)ccc(-c2nc[nH]c(=O)c2C)c1N
C=C(C)C1CC2CC(C(=O)O)C3(CC2C1)C(C)CCC1(C)CC2(CCC13C)C(O)CCCC2(C)CO
Cc1cncc2c(S(=O)(=O)N3CCC(C(=O)NC(c4ccccc4)C4(C(=O)O)CC4)CC3)c(F)ccc12
Cc1ccc(Cl)c(N2CCC(C)(C(=O)N3CCCCC3)S2(=O)=O)c1
Cc1ccc(C(F)(F)F)c(N2CC3C=C(C(=O)O)C(=O)C3c3ccccc32)c1
CC(C)(C)CC(O)(CC(C)(C)C1C(c2ccc(F)cc2)CCN1C(=O)Nc1ccc(C(F)(F)F)c(C#N)c1)c1ccccc1
CCSCc1ccccc1C(=O)NCC(=O)Nc1ccc2c(c1)NC(=O)C2=Cc1ccccc1
CN(CCCOc1ccc2c(c1)CNC2)CC1CCC(c2cccc(O)c2)CC1
CCOC(=O)c1nocc1COc1ccc(OC)c(CC)c1
O=C(CN1C(=O)NC(=O)C12CNc1ccccc1O2)NC(=S)Nc1ccccc1
CCOC(=O)C(C)NP(=O)(OCC1(O)OCC(C)(F)C1n1cnc2cncnc21)Oc1ccccc1
O=C(NCc1ccc(F)cc1)c1cccc(OC2CCCC2)c1
Cc1ccc(CNC(=O)CCCN2C(=O)C3Cc4ccccc4CN3C2=O)cc1
CCCCCCCCCC(=O)N(C)c1ccc(OC)cc1
CC(C)OC(=O)C1CCOC(OCc2ccc(COC(=O)c3ccccc3)cc2)=C1C(=O)OCc1ccc(CO)cc1
O=C1c2sc(Nc3ccccc3Cl)nc2CCCN1C1CCCCO1
O=C(Nc1nc2scc(-c3ccco3)c2c(=O)s1)c1cccc(Cl)c1
O=C(NC(Cc1ccc(OCc2ccccc2)cc1)C(=O)N1CCN(c2cccc(COc3ccccc3)c2)CC1)OCc1ccccc1
CCOC(=O)c1cc2n(n1)C(NC(=O)CN1CCOCC1)C1C=CC=CC1N2
COc1ccncc1-c1c(OC)ccc2n[nH]c(Nc3ccccc3)c12
O=C(NC(=O)c1ccccc1)Oc1ccc2c(c1)C(=O)N(c1ccc(Cn3ccnc3)cc1)C2=O
Cc1cnc(C)n1CCCCCCCCOc1ccc(F)cc1
CCOC(=O)c1nc(-c2ccccc2)c(Nc2ccc([N+](=O)[O-])cc2)s1
Cn1ccnc1CCN(Cc1ccc(Cl)cc1)c1ccc(C(=O)C(C)(F)CN2CCCCC2COS(=O)(=O)c2nccn2C)cc1
COc1ccc(CCOC(=O)NN2C(=O)c3ccccc3C2=O)cc1
Cc1cc(-c2cc(-c3cc(Cl)ccc3Cl)n[nH]2)ccn1
Fc1cc(F)cc(Nc2cncc(NCCOc3ccccc3)n2)c1
c1ccc(CN2CCOC3(CCCC3)C2)nc1
COc1ccc(-c2nnn(CC(=O)NC3CCCCCCC3)n2)cc1
COc1ccc(C(=O)Nc2cccc3c(OCCN4CCCCC4O)cccc23)cc1
CC(C)n1c(SCC(=O)Nc2cc(C(=O)NCCN3CCOCC3)[nH]n2)nnc1-c1ccccn1
COc1cccc(C=C2Oc3cccc(OC)c3C2=O)c1OC
O=[N+]([O-])c1cc(-c2nnc3n2CCS3)cc([N+](=O)[O-])c1
CSc1ccc(NC(=O)c2cccc(O)c2C)c(S(=O)(=O)N2CCCC2)c1
Cc1ccc(OC(C)C(=O)N(C)CC(=O)NCc2ccccn2)cc1
CCn1nc([N+](=O)[O-])c(I)c1NC(C)=O
CCCCNC(=O)c1cc(-c2ccc(OCC(F)(F)F)cn2)c(F)c(OCC(C)(C)O)n1
Cn1cc(C2=C(c3c[nH]c4ccccc34)C(=O)NC2=O)c2ccccc21
COc1ccccc1N1C(OC)CN(Cc2coc(-c3ccccc3)n2)C(Br)C1C
Cc1ccc2c(S(N)(=O)=O)c(C(=O)O)ccc2c1-n1c(C)nnc1SCC(=O)Nc1ccccc1
Nc1cccc(N)c1N
CC(=O)OC12CC(O)(OC(=O)C(C)C)C=C(C1C)C1(CC(O)C(OC(=O)c3ccccc3)C3(CCCO3)C1)C(=O)C(C)CC2OC(=O)c1ccccc1
CC(C)COC(=O)C(C)NC(=O)C(CC(C)C)NC(=O)C(C)CNC(=O)c1cccc2c1CC(N)C1(CCCCC1)NC2=O
CCS(=O)(=O)NC(C(=O)N1CCCCC1F)C(F)Oc1ccccc1
COc1ccc(S(=O)(=O)NCCCCC(NC(=O)c2c(OC)cc(OC)cc2OC)C(=O)NCc2cccc(C)n2)cc1
O=C(Nc1cccc(NC(=O)C2CCCCC2)c1)C1CCCCC1
CCN1C(=O)C2C(Cc3ccccc3)N(C(=O)Nc3c(Cl)cccc3Cl)CC(Cc3ccccc3)N2C1=O
COc1cc(C)cc(NC(=S)N2CCN(C(=O)c3cccs3)CC2)c1
COc1ccc(OC)c(CC2(N)CNCCC23NCN(c2ccccc2)C3=O)c1
Nc1c(O)c2ccc(C(=O)O)cc2c2[nH]c3ccccc3c12
CCOc1ccc(C(=O)OCC(=O)N2CCCC2)cc1
O=c1[nH]c(O)c(-c2cn(-c3ccc(Cl)c(Cl)c3)nc2-c2ccncc2)s1
CC(C)N1C(=C2c3ccccc3-c3cc(Cl)ccc32)Nc2ccccc21
CC(=O)OCOc1cc(O)c2oc(-c3ccccc3)c(O)c(=O)c2c1
O=C(c1ccc(Cl)cc1)c1[nH]c(SCc2ccc(Cl)cn2)nc1-c1ccc(C(F)(F)F)cc1
CC(C)(C)C(=O)C=Cc1ccc(-c2ccc(S(=O)(=O)NC(C(=O)O)C(C)(C)C)cc2)cc1
COC(=O)C1(C(=O)Nc2ccccc2)C=CNC(C)=C1c1ccc(SC)cc1
N=C(N)c1ccnc2c1ccc1c(Br)cc(O)cc12
CS(=O)(=O)NC1CCC(N)(CCOc2ccc(C(=O)CN3CCCC3)cc2)N1
O=C(O)c1ccc(C2CCC(C(=O)O)CN2)cc1
COc1ncc(-c2cnc3c(NS(=O)(=O)c4ccc(Cl)s4)ccnn23)cc1NS(=O)(=O)c1c(F)cccc1F
CCCCCCCc1cn(C2OCC(O)C2COP(=O)(O)O)c(=O)[nH]c1=O
CCCCCCCCCCCCCCCCOP(=O)([O-])OC(CCC(O)C[N+](C)(C)C)C[N+](C)(C)C
CCS(=O)(=O)Nc1ccc(N2CCN(C(=O)c3ccc(F)cc3)CC2)cc1
O=C(Cc1ccccc1)Nc1ncc2c(n1)CCCC2=O
Cc1cccc(NC(=S)N2CCC(NC(=O)c3ccc(C)o3)CC2)c1
COc1ccc(C#Cc2ccc(-c3[nH]c(=S)nc4c3C(C(C)N)C(=O)N4CCN(C)C)cc2)cc1
COC(=O)Nc1ccc(-c2nc3cc(C(=O)C=Cc4ccc(OC(C(=O)O)c5ccc(C)cc5)cc4)ccc3[nH]2)cc1
CCC(C(=O)Oc1c(N(C)CCO)cccc1[N+](=O)[O-])c1ccccc1
CN1C(=O)c2cccn2S(=O)(=O)c2ccc(S(=O)(=O)N(C)C)cc21
CC1=CC2C(C)OC(=O)C2CC2CC(F)C(=Cc3ccc(-n4cccn4)nc3)CC12
CCC(C(C)O)N1CCN(C)CC1
CC(N)C(=O)NC1CC(N)(c2ccc3c(c2OCc2ccccc2)C=CCC3)CCN1
CCN(Cc1ccccc1)C(=O)Nc1ccc(NC(C)=O)c(CNC23CN=CN=C2C=CC=C3Cl)c1
CCCNC(=O)C(Cc1cccc(O)c1)NC(=O)CNC(=O)OCc1ccccc1
C=Cc1cccc(C2CCN(CC(O)CN3C(=O)NC(C)(C)C3=O)CC2)c1
O=C(NCCc1ccccn1)C1CCC(CNS(=O)(=O)c2cc(Cl)cs2)CC1
CC1CN(C(=O)NC2CCC(N3CCOCC3)CC2)CCc2ncc(CN3CCOCC3)n21
CSc1[nH]c(-c2ccc(F)cc2)c(-c2ccncc2)c1-c1ccccc1
N#Cc1c[nH]c(-c2c(N)c(Cl)cc3cc(S(=O)(=O)Nc4nncs4)ccc23)c1N
O=C1CC(c2ccc(N3CCCc4ccccc4C3)cc2)=Nc2ccc(I)cc2N1
O=C(CN1C(=O)CC1NS(=O)(=O)C=Cc1ccccc1)Nc1cc(C(F)(F)F)ccc1Cl
CC(N)=C(C#N)C(=O)CSc1nnc(-c2cccs2)o1
Nc1cnc(-c2ccc(C3CCC3)c(OCC(=O)N3CCCC3CO)c2F)cn1
COc1ccccc1CN1C(=O)C(=NCc2ccccc2)c2ccccc21
Nc1cccc(NC(=O)CN2c3ccc(Cl)cc3NC(=O)C2(Cl)Cl)c1
COc1cccc(C(C)C)c1C(=O)Nc1sc(C#N)cc1-c1ccc(Cl)cc1
CC(=O)OCC(=O)C1(O)CCC2C3CCC4CC(O)C(F)(F)C(C)C4(C)C3CCC21C
CC1CCCC1(c1ccccc1S(C)(=O)=O)c1nn(-c2ccccc2F)cc1C1CC1
CCCc1nn2c(=O)cc(COc3ccc(C(=O)NCC4(C(=O)OCC)CC4)cc3)nc2s1
OC12CNCC1CCCC21CCNCC1
c1ccc(-c2cc(-c3nc(-c4ccccc4)c(-c4cccc5ccccc45)[nH]3)co2)cc1
NC1(CCn2cccn2)SC(=O)NC1c1ccc(Cl)cc1
O=C1C(=O)N(CN2CCOCC2)c2ccc(Br)cc21
CCC(CCCCC(=O)NC)c1cccc(NC(=O)Nc2cccc3c(C(C)C)ccc(C(C)C)c23)c1
CC(C)c1ccc(-c2cc(F)c(NC(=O)CC(C)(C)C)c(-c3ccccc3)c2)c(F)c1C(C)CCN(C)CCO
O=S(=O)(c1ccc(F)cc1)c1nnn2c1nc(N1CCN(c3ccccc3)CC1)c1sccc12
CCCc1ccc(Nc2ccc(C=O)cc2)c(C(N)(CC=O)c2cccc(Cl)c2)c1N
CC1(NC(=O)c2ccc(S(=O)(=O)n3nc(C(N)=O)cc3N)cc2)CCN(CC2CC2)CC1
CN(C)c1ccc(C=Cc2ccc3cc[nH]c3c2)cc1
NC(=O)C1CCC(n2cnc3cnc(NCCc4ccc(NC(=O)Nc5ccc(Cl)cc5)cc4)nc32)C1
CC(C)(C)CC(O)(C(=O)Nc1ccc(C2c3cc(Cl)ccc3NC(=O)C2F)cc1)C(F)(F)F
Nc1nnc(CC(=O)Nc2ccccc2)s1
Cc1cccc(C(=O)Nc2cc(C(=O)NC(C)(C)C)n(C)n2)c1
Cc1cc(F)c(CNCC2CCNC(=O)C(N)(CCO)c3cc(NS(=O)(=O)c4ccccc4)ccc3O2)cc1N
OCCNc1nc(NC2Cc3ccccc3C2)nc(N(CCO)CCO)n1
COC(Nc1ncnc2cc(N(C)C)ccc12)C(c1ccccc1)N(C)C
C=Cc1ccc(C(=O)NS(=O)(=O)c2ccc(-c3ccccn3)cc2)cc1N1CC(N)NCC1C
COc1cc2c(cc1OC)C(c1ccc(Br)cc1)C(C#N)C(=N)O2
Cc1ccc(-c2nc(C3COc4ccccc4O3)c(C(F)(F)F)[nH]2)cn1
COc1ccc(CCC(O)(c2ccc(C(F)(F)F)cc2)C2CNCCO2)cc1
COc1cc(C=C2NC(=O)C3(N)C(NCC(O)c4ccccc4)=CN=CC3C2=O)cc(OC)c1OC
O=C(COC(=O)C=CC1Oc2ccccc2O1)NCc1ccc(F)cc1
CCCCC1(S)C(C)C(O)(O)CCN1[SH](=O)=O
CCOC(=O)Cc1cc2c(OC)cccc2nc1C
CCOc1cccc2c1-c1oc(NCCNC(C)=O)c(C=O)c1CO2
CN(C)C1CCCN1c1ccc(-n2c(SCc3cccc(F)c3F)nnc2-c2ccc(C(F)(F)F)cc2)cc1
COc1ccc(N2CCN(S(=O)(=O)c3ccc(O)cc3)CC2C(=O)NO)cc1
NC(=O)c1sc2cccc(Cl)c2c1N
O=C(c1ccccc1)N1N=C(c2ccc3c(c2)OCCO3)CC1c1cccc([N+](=O)[O-])c1
O=c1oc(Cc2ccccc2)nc2cc(Cl)ccc12
Cc1ccc(NC(=S)NC(C)CCN2CCCC2)cc1
C=CCCN(CCOC(C)C)C1CCN(c2cc(C)cc(C)c2)C1=O
CC(C)N(Cc1ccc(-c2ccc(OC(F)(F)F)cc2)cc1)CC1CCN(CC(=O)N(C)C)CC1
Cc1c(Cc2ccccc2)[nH]c(SCC(=O)c2cc(C)n(C)c2C)nc1=O
Cc1ccc(-c2nc(SCC(=O)NCc3ccc4c(n3)CCC=C4)n[nH]2)cn1
C=CC(=O)NCCCCCCCCCCCCCNC(=O)c1ccccc1
Cc1cc(N2CCN(C(CNS(=O)(=O)C3CC3)c3cccs3)S2(=O)=O)ccc1F
COc1cccc(OC)c1C=Cc1ccc2c(c1)OCO2
COC(=O)c1ccc(-c2ccc(C(C)C(=O)NO)cc2)cc1
CC(C)NCCC1(Oc2ccc(-c3ccccc3)cc2)CCCO1
CCc1ccc(Nc2cc(OC)c3c(sc(=NC(=S)Nc4cccc(Cl)c4)n3CC=O)c2OC)cc1
CNC(C)C(=O)NC1CCC2C(=O)NCCC(CC(=O)O)CCCC(C(N)=O)CC(=O)NCCSSC3(CCC3)C(=O)N3CCCC3C(=O)NCC(=O)N12
CCOC(=O)CNC(=N)NN=c1[nH]c2ccc(C)cc2cc1C
CCOc1cccc(CNCCNC(=O)c2cc[nH]n2)c1Cl
Cc1ccc(S(=O)(=O)N2CCc3cncnc3C2)cc1C(F)(F)F
COc1cccnc1N1CCC(Oc2ccc(C(=O)NC3CC3)cc2)CC1
CCOC(=O)C12C=CC(Cl)=C(N)C1=CN(C)C2CN1CCCCC1CC
Cc1nc(CCC(N)C(=O)O)c(N)s1
CCN1C(=N)SC(C)(N)C1=O
CC(C)CC(S)C(=O)NC1(C(=O)Nc2cc(-c3ccc(CCC(N)=O)cc3)ccc2-c2ccccc2)CCCC1
Cn1ccc2oc(=O)c3c4cc5c(cc4ccc3c2c1=O)n(C)c(=O)n5C
N#Cc1ccc(N)nc1
Cc1ccc(-c2c(N)c(-c3cnc(N)nc3)cc3[nH]ncc23)cc1C
NCCNC(=O)OCc1ccccc1
CC(=NNC(=S)Nc1cccc(F)c1)c1ccccc1
CC(Cc1ccc(OCCCc2ccc(Cl)c(Cl)c2)cc1)NCC(O)(Cn1cncn1)c1cccc(F)c1F
Cc1cc2c(cn1)C(C1CCCC(N)(c3ccc(C(=O)O)cc3)N1)CN2
Cc1ccc(C(C)(C)CNC(S)=NC(=O)c2ccc(Cl)cc2)cc1
FC(F)=C(F)c1ccc(-c2c[nH]cn2)cc1
CC(C)CCCCCC(C)(C)n1nc(N)c2cncnc21
CCC(C)(C)OC(O)C(C=O)c1scc2[nH]c(-c3ccccc3)nc(=O)c12
CNC(=O)c1c(OC2COC(Cl)C2)ccc2c(Nc3cccc(C(F)(F)F)c3)ncnc12
C=CC(c1ccccc1)C(C(=O)NO)C(CC(C)C)C(=O)NC(CCC(=O)OC(C)(C)C)C(=O)NC
CC(C)C(=O)NS(=O)(=O)c1ccc(-c2csc(CNC3CC(C(C)(C)C)c4ccccc43)c2)cc1
O=C(O)C12C=CC=CC1(OCc1ccc(F)cc1)N=CS2
Cc1cc(C=O)c(I)cc1C(OCCc1cn(C2CC(O)CO2)c(=O)[nH]c1=O)C1CC(=O)NC1=O
CC(=O)CSc1nc(=O)c2c([nH]1)C(=O)N(c1ccccc1Cl)c1ccccc1C2
Cc1nn(C)c(=O)c(CS)c1OS(N)(=O)=O
COCCOc1cc(OC(F)C(=O)NCc2ccccc2)cc(F)c1C=Nc1ccccc1
Cc1ccc(C)c(-c2cccc(Cc3ccccn3)c2C(=O)O)c1C
Cc1cc2c(c3c(C)c4c(c(C(=O)OC(C)C)c13)CCO4)CCO2
O=C1C=CC(CC(O)=Cc2ccc(O)cc2)O1
C=CCN1C=NC(=O)C2(SCC(=O)N3CCN(c4ccc(OC)cc4)CC3)C=CC=CC12
CCCN(C)C(=O)CN1CC2CCCCC2(C(=O)OCc2ccccc2)C1c1ccccc1
c1ccc(C2CCNCC2)c(-c2cccn3nc(-c4ccc5ccncc5c4)nc23)c1
Cc1ccccc1-c1c(C(=O)N2CC(C)NC(C)C2)cnn1C
COc1c(Nc2cc(NC(=O)OC34OCCC3CCO4)ccc2CCC(O)CCc2ccccc2)cccc1-c1cc(C=O)no1
CCN(C(=O)NCC(F)c1ccccc1)C1=NS(=O)(=O)c2ccccc21
CCS(=O)(=O)Nc1ccc2c(c1)CCCC2N1CCN(c2ccc(C)cc2)CC1
Cc1ccc(-c2ccc3c(c2)CC(=O)N(C(C)CO)CC(C)C(CN(C)Cc2cccs2)O3)cc1
CCc1ccc(N(C)Nc2nc(Cl)nc3c2ncn3C(C)CC)cc1
COc1ccc(-c2nn(-c3cccc4c(F)cc(F)cc34)c(=O)cc2N)cc1
C=C(C(=O)c1ccccc1)n1ccnc1
CCC1(C)CC2=C(N3CCN(C)CC3)N=C3c4[nH]c5ccccc5c4C=CN3C=C2CO1
Cc1ccc(-n2nc(C(=O)O)nc2-c2ccc([N+](=O)[O-])cc2)c(C)c1
N=C(NCCCC(N)C(=O)O)N[N+](=O)[O-]
CCCCN(CC)C1=C(C)C(=O)C=C(C)C1=O
CC1C2CN(c3nccc(-c4ccccc4)n3)CC2CN1C(=O)c1ccccn1
COc1ccc(CNC(=O)c2c(OC)ccnc2NCc2ccc(-c3ccc(OC)cc3)cc2)cc1
CCC(C)NC(=O)CN1OC=NN(Cc2ccc(F)cc2)C1=O
CC(C)Oc1ccc(C=O)c(N2CCCC2C(=O)NCc2cc(Cl)ccc2-c2ccc(C#N)cc2)n1
COc1ccc(-c2cccc([N+](=O)[O-])c2NS(C)(=O)=O)cc1
COC(=O)c1cc(NC(=O)Nc2csc(-c3cccc([N+](=O)[O-])c3)c2)ccc1OC(F)(F)F
COCCN1C(=N)N(C=Cc2ccc(N(C(C)C)C(C)C(C)C)cc2)CC1=O
COc1ccc2c(c1)CCCN(C(=O)Nc1cccs1)C2
CCCN(C)Cn1c(=O)c(C2=NS(=O)(=O)c3ccccc3N2)cc2cc(OC)ccc21
O=C(Nc1cnccn1)N1CCC2(CC1)CCN(C(=O)C1CCCC1)CC2
NC1(C2CC=Cc3ccccc32)NC2(F)CNS(=O)(=O)C21
COc1ccc(-c2c(C)sc3c(-c4ccc(C5CCN(C=O)CC5)cc4)ncnc23)cn1
CCCCNC(=O)C=CC=CCCCCCCCCCCCCCCCCC(OC(C)=O)C(OC(C)=O)C(OC(=O)C=CC=Cc1ccc(OC(=O)c2ccccc2)c(OC(=O)C=CC=CC=Cc2ccc(OC(C)=O)c(OC(C)=O)c2)c1)C(C)OC(C)=O
CC(=Cc1ccc(C(C2CC2)n2c(=O)[nH]c3cc4c(cc32)CC2CC(C4C)C2C)cc1)CC(C)C
O=C(c1ccc2c(c1)OCO2)C12C=CC=CC1N=CN2
CC(C(=O)N1C(=O)N(C2(O)OCCC2O)C(=O)NC12CCNC2)n1c(=O)cc[nH]c1=O
Cc1cc(C(=O)Nc2cccc(N3CCCCC3)c2)ccc1NC(=O)Nc1cccc2ccccc12
CCN(Cc1ccccc1)C(=O)COC(=O)c1ccc2c(c1)OCO2
CC1(C)OCC(CCC(O)c2cccc([N+](=O)[O-])c2C(F)(F)F)C2(CCCCC2)O1
Cc1ccc2onc(NC(=O)c3ccc(C)c(S(=O)(=O)N4CCN(c5ccccc5)CC4)c3)c2c1
CCc1cc2c(NCCc3ccc(C)cc3)ncnc2s1
CS(=O)(=O)c1ccc(Cl)cc1C=Cc1noc(C(=O)O)c1C=Cc1cc(C=Cc2cc(O)ccc2O)on1
N#CC1(c2ccc(OCc3cc(Cl)ccc3F)cn2)CC1
COc1ccc(-c2nc(C(C)NCc3ccccc3)no2)cc1
O=C(NOCc1ccccc1)C1C=CN=C2C=CC=CC21O
Cc1ccc(-c2nc3ccccc3c(N)c2N)cc1
COc1ccccc1-n1nnnc1SCC(=O)Nc1ccc(C)c(Cl)c1
COc1ccc(-n2nc(CN3CCN(c4cccc5c4OCCO5)CC3)cc2NC(=O)Nc2cccc3ccccc23)cc1
C[n+]1ccccc1CCCCCCCCCCCCI
CC1CCC2C(C)C(OCc3cn(-c4cc(Cl)cc(Cl)c4)nn3)OC3OC4(C)CCC1C32OO4
CCCCOP(=O)(c1ccc(NC(=O)C(CCC)NC(=O)OCC)cc1)C(O)c1ccc(OC)c(OC)c1
Nc1ccc(Cl)c2c(NC(N)COCc3ccc(-c4cncnc4)cc3)n[nH]c12
Nc1ccc2c(c1)N(c1cccc(S(N)(=O)=O)c1)C(Cl)CNC2=O
O=C(CN(c1ccccc1)S(=O)(=O)c1ccc(F)cc1)NCc1ccco1
CCCC(CCC)c1cc(N)c(S(=O)(=O)N2CCN(c3ccccc3)CC2)c(F)c1
Cc1cccc(-c2c(Cl)c3c(Cl)ccc(Cl)c3oc2=O)c1
CC(=O)OC1C(O)C(=O)C2Oc3cccc4c3C23CCN(CC2(C)CC2)C(C4)C13
CCOc1ccc(N2C(=O)C3C4C=CC(C4)C3C2=O)cc1
C#CCN(C)C(=O)c1sc(C)c2nc(N)n(C3NCCCC3(N)c3ccc(Cl)cc3)c(=O)c12
OCCN(CCO)CC(O)CN1CCCC1OC(c1ccccc1)c1ccccc1
COc1ccccc1N1C(=O)C(=Cc2ccccc2)N(Cc2ccc([N+](=O)[O-])cc2)C1=S
O=C(O)C(CNS(=O)(=O)c1ccccc1)c1ccc(-c2ccccc2)c(C(F)(F)F)c1
COC(NS(=O)(=O)c1ccccc1N)C1Oc2ncc(C#Cc3cccnc3)cc2C(=O)NCC1(N)CCO
Cc1ccc(F)c(Cl)c1Nc1c(C=O)c2cccnc2c(=O)n1C1(OC2CC(O)CCO2)CCCCC1
CCCCCOc1ccc(-c2cc(=O)cc(N3CCN(c4cccc(Cl)c4)CC3)o2)cc1
NC(=S)N(C(=O)c1ccc(S(N)(=O)=O)cc1)c1ccc(OC(F)(F)F)cc1
CCCCC(N)=Nc1nnc(-c2ccccc2C(=N)N)s1
O=C(NOCCN1CCCC1O)c1ccccn1
C#CC1(OC(=O)C=Cc2cccs2)C(C)CC2C3CCC4=CC(=O)C=CC4(C)C3(Cl)C(O)CC21C
COc1cccc(C)c1C1=NCC(=O)Nc2cc3c(cc21)OC(OC)O3
CNc1ccc(-c2ccc(C(=O)OC)c(N)c2)cc1
O=C(O)CNC(=O)C=Cc1ccc(F)cc1F
NC(CSCC(NC(=O)OCCc1ccc([N+](=O)[O-])cc1)C(=O)N1CC(C(=O)O)c2c1cccc2[N+](=O)[O-])C(=O)O
COc1nc(NC(=O)c2ccccc2)c2nc(-c3ccc4c(c3Cl)OCO4)[nH]c2n1
CC(Br)S(S)(S)C1(C)OCC(c2ccccc2)CO1
CN(C)CCOc1ccc(C23C=CC=CC2(C=CC(=O)NO)N=CN3Cc2ccccc2)cc1
CC(C)=CCCC(C)=CCc1cc(O)ccc1O
Cc1cc(OC(F)(F)F)ccc1NC(=O)CC(C)N1C(=O)c2ccccc2S1(=O)=O
COC(=O)CC1(C)C(O)C(=O)C(C)=C2CC3(CCC21C)C(=O)C(=O)C(C)(C)C3=O
CCCCCCCCCCCCCCCCCCOP(=O)([O-])O
C#CCOCn1cc(Cc2ccsc2)c(=O)n(Cc2ccc(F)cc2)c1=O
CC(C)(CNCc1cc(=O)[nH]s1)NS(C)(=O)=O
Nn1c(SCC(=O)NN=Cc2ccc(Cl)cc2Cl)nnc1C12C=CC=CC1=COC2
CCNC(c1cccc(Cl)c1)C1C(CN)CS(=O)(=O)N1c1cc(N)cc(C(=O)O)c1O
CCCCc1nc(CO)c(Cl)n1Cc1ccc(C=C2C=CC(=O)N2CCC#N)cc1
CCOCn1cc(C(=O)NCc2ccccc2F)c(=O)c2ccc(N3CCCC3)cc21
CC(CC#N)=NOC(=O)c1ccccn1
CCc1noc(C)c1C(=O)NC1=NN=C(S)[SH]1CC1CN(C=O)CCO1
Cc1cccc2c1sc(=NC=O)n2CC(=O)c1ccccc1
COc1nc(F)ccc1CNc1ccn(-c2cc(C#N)cc(-c3[nH]c(=O)ccc3C)n2)n1
COc1cccc(C=C2Sc3cc4ccccc4cc3C2=O)c1OC
NC(CCC(=O)O)C(=O)O
Nc1cc(C(=O)NC2CCCC2)nc2scc(C(=O)O)c12
COc1ccc(C2CC(c3ccc4c(c3)OCO4)=NN2C(C)=O)cc1
Nc1cc(O)ccc1NC(=O)C1CCOCC1
Cc1ccc(-c2sc(NC=O)nc2CC2(N)CCCC34CCNC(Cc5cccc(O)c53)C24)cc1
CC(C)c1ccccc1C(=O)Nc1ccc(C(=O)NC2CC2)cc1
O=C(Nc1ccc(Oc2ccc(C(=O)O)cc2)cc1)NC1CC1c1ccccc1
Cc1ccc(C2CC3CN(C)CCC3N2S(=O)(=O)c2cc(C)ccc2C)cc1
CN1C(=O)C(=O)N(C)C12CCN(CCc1cccs1)CC2
Oc1ccc2c(-c3ccc(O)c(O)c3)noc2c1
O=c1c2ccccc2[n+]([O-])c(C=Cc2ccc([N+](=O)[O-])o2)n1-c1ccccc1
O=C(O)c1ccc(-c2ccccc2)c(NS(=O)(=O)c2ccc(C(F)(F)F)cc2)c1
N=C(N)c1cccc2[nH]c(C(Br)C(C(=O)NC(Br)c3ccccc3)c3c[nH]c4ccccc34)c(SSc3ccc(O)cc3)c12
COc1ccc(C2=NNC(=O)C3CC=CCC23)cc1OC1CCCC1
COc1ccc(C(C)Sc2cc3c(c(N4CCOC(C)C4)n2)CN(Cc2cccc(F)c2)CC3)cc1
C#CCOCCOC(N)CN
CCCCC1C(C)CC1(C)NC(=O)C(N)CC1NC=C2C=CC=C(Cl)C21
O=C(O)CC1CCN(C(=O)N2CC(COc3ccc(F)cc3)C(c3ccccc3)C2)CC1
O=[N+]([O-])c1ccc(S(=O)(=O)N2CCCCC2Cn2cc(COc3ccccc3)nn2)cc1
CCC[N+]1(CC(=O)[O-])CCCCC1
Nc1ncnc2c1CC(N)CCC2
CCS(=O)(=O)Nc1ccc(C#Cc2cnc(O)nc2O)cc1
CS(=O)(=O)c1ccc2nc(-c3ccccc3)c(Nc3ccc(C4CC(OCC(=O)O)NCC4N)cc3)n2c1
CNC(=O)C(=O)C(NC(=O)C(CCS(C)(=O)=O)NC(=O)C(CC(C)C)NC(=O)C(C)(Nc1cccc2cc(C=O)ccc12)C1CCCCC1)C(C)C
Fc1ccc(CSc2ncnc3c2ncn3C2(OCc3ccccc3)CC(OCc3ccccc3)(OCc3ccccc3)C(OCc3ccccc3)CO2)cc1
COc1cc(NS(=O)(=O)c2ccccc2C=O)ccc1Cl
CCNc1ccc(C=CC(=O)NCCc2ccc(F)cc2)cc1
CCOC(=O)N1CCN(S(=O)(=O)c2ccc(N3CCCC3=O)cc2)CC1
CCC(C)C(N)C(=O)NC(Cc1ccccc1)C(=O)NC(CC(C)C)C(=O)NC(C(N)=O)C(O)C(Cc1ccc(O)cc1)SC
COC1=NCC2C=CC=C(NS(=O)(=O)CCCOCCOC(=O)NCCCCCNC(=O)c3nc(OC(C)=O)cc4c3C=NCC4(OC)OC)C2=C1Nc1cccc(Cl)c1Cl
Cc1nc(C(=O)NCc2ccc(F)cc2Cl)cc2cc[nH]c12
Cc1ccc(NC(=O)c2cc(N3CCCC3=O)ccc2F)cc1
Cc1ccc(C2CC(=O)NC2(N)C(C)C)cc1
Cc1cccc(CN(Cc2sccc2C)C(=S)NN=Cc2ccc[nH]2)c1
CCOC(=O)N1CCN(C(=O)c2ccc3ccccc3c2)CC1
CC1CN(C(=O)c2cccs2)c2cccc(Br)c21
Cc1ccc(Cn2c(C(C)C)nc3cc(Cl)c(Cl)cc32)cc1
Cc1ccc(OCC2C=NN(C(N)=S)C2(N)c2ccccc2)s1
O=C(O)c1cc(O)c(O)c(C(c2ccc(O)c(C(=O)O)c2)c2cc(O)c(C(=O)O)c(O)c2C(=O)O)c1
CCN1CCN(C(COCc2ccccc2)Cc2cccc3ccccc23)CC1
CC1CC(N(CCC2CC2)c2cccc(Cl)c2Cl)CCN1C(=O)Nc1ccc(Oc2cc(Cl)ccc2Cl)cc1
CCOCCC(NS(=O)(=O)CC)c1cccc(OCC(=O)N2CCC3(CCCO3)C2)c1
CCOC(=O)c1cccn1CC
COC(=O)c1cccc2c1oc(=O)c1cc(C)ccc12
COC1(OCC(O)CN2CCCCC2n2c(=O)[nH]c3ccccc32)C=Cc2ncnc(NC(=O)C=Cc3ccc(Cl)cc3)c2C1
Cc1cc(-c2ccc3c(c2)c(NC(=O)C(C)C)c(C)n3C)on1
CC1CN(C(C)CO)C(=O)c2cccc(NC(=O)C3CCCCC3)c2OC1CN(C)C(=O)Nc1ccc(C(F)(F)F)cc1
CC1(O)CCC(=CC=C2CCOCC2)C2CC(CO)CC21
Fc1cccc(F)c1C1CCCCN1Cc1c(Cl)cccc1Cl
NCCCCC(N)C(=O)N1CCOC(COCc2ccc(Oc3ccc(Cl)c(Cl)c3)cc2)C1CF
N#Cc1cc(C2=C(c3ccc(Br)cc3)C(=O)NC2=O)[nH]n1
NC1(c2nnc3n2CCNC3)CCC(c2noc(-c3ccc(CO)cc3)n2)N1
NCc1cscc1C(=O)NCC1OC(n2cnc3c(Cl)nc(N)nc32)CC1O
CCC(C)n1ccc2c(N)nc(N)nc21
Nc1cccc(CNc2cc3c(cc2O)CCCC3)c1
Nc1cccc2[nH]c3cc(C(=O)N4CCNCC4)ccc3c12
Cc1ccccc1Cl
CCCNC(=O)N(C)Cn1cc(Cc2ccc(C(=O)O)cc2)c(=O)o1
CC(=O)Oc1cc(C2=NC(=O)C(=Cc3cccc(OC4(O)C(O)COC(CO)C4O)c3)S2)c(C(C)(C)O)cn1
Cc1ccc(C(=O)C=Cc2ccccn2)c(O)c1
COc1ccc2c(c1)C1C(=C(C)C(N)(C(C)C)C3C(=O)NC(=O)C13)C(c1ccc3c(c1)OCO3)N2
Cc1c(C(=O)O)ccc(S(=O)(=O)NCc2ccccc2)c1N
CCCC(=O)NNC(=O)c1ccc([N+](=O)[O-])cc1
CN(C)CCCN(C)c1cc(S(=O)(=O)c2ccccc2)[nH]n1
O=C(CSc1nnnn1-c1ccccc1)NCc1ccccc1
CCOC(=O)c1cc(C=CC(=O)NCCS(=O)(=O)c2ccc(C)c(C)c2)c2ccoc2c1
NN1C(=O)C2=C(C1=O)C1=C(c3ccccc3)Nc3ccccc3C1=CC2
N=C(N)CCNC(=O)c1c(C(=O)Nc2c[nH]c(Cl)c2)[nH]c(N)c1N(C(=O)c1cc(NC(=O)c2cc(N)c[nH]2)c(N)[nH]1)C(CCCCC(=O)NC(CCCNC(=N)N)C(=O)O)NC(=O)C=CCO
CCCCCCCC(CCCC=O)Nc1cnccc1C(=O)NN=C(C)c1cccnc1
COC(=O)c1ccc2c(c1)C(C)C(=Cc1ccc(OCc3cccc(C)c3)cc1)C2=O
Cc1cc(-c2cccc(-c3cc(N)nc(S(=O)(=O)Cc4cnc(C)s4)n3)c2Cl)n[nH]1
Cc1nn2c(=O)c(C(=O)N3CCN(c4cccc([N+](=O)[O-])c4)CC3)cnc2s1
C#CCOCCOCC1(N)CCCCC1NC(=O)NC(=O)C(Cn1nncc1-c1ccc(C(=O)N(CC)C(C)C)cc1)Oc1cccc(C(=O)NCCC(C)O)c1
CCC(C)Nc1cc2c(Nc3ccccc3)nc(Cl)nc2s1
Cc1ccc(-c2csc(NC(=O)COC(=O)C3CCC(=O)N3c3ccc(C)cc3)n2)cc1
O=C(O)CNC(=O)C(CS)NC(=O)Cc1cccs1
CCC(O)N(c1ccc2c(c1)CC(=O)NCC(CCN(C)c1c(C)ccc(Cl)c1Cl)CO2)S(=O)(=O)c1ccc(OC)cc1
c1ccc2c(-c3nc(CN4CCNCC4)co3)cccc2c1
CCc1ccc(N)cc1
CC1CC2NCCC(N)C2(C)C2=C1CCCC21CCC(C)C2CC(c3cc[nH]n3)CC21
COc1cc(OC)cc(C(=O)NCCNC23CCC=NC2c2c(cccc2C(=O)NCCc2ccc(OC)c(OC)c2)C=N3)c1
CN(C)Cc1cc(SCC2CCNc3ccccc3C2=O)ccc1C(F)(F)F
Cc1cc(C(C)C)cc(S(=O)(=O)N2CCCCC2C(=O)Nc2ccc(-n3ccnn3)cc2)c1
Cc1ccc(C)c(C(=O)COC(=O)c2c(O)cccc2O)c1C
CCCOc1ccc(OCc2cccc(OCCCCOP(=O)(O)O)c2OC)c(OCC#N)c1COCc1ccccc1
CC(NC(=O)C1Oc2ncccc2C1C)c1ccccc1
CN1CCN(c2cccc(Cl)c2)C(N2C(=O)CCCC2=O)C1
CCOC(=O)c1cccc2nc(N(CC)Cc3ccccc3)[nH]c12
Cc1nc(Nc2ccc(F)cc2)cc(NS(C)(=O)=O)n1
COc1cc(CNCCc2c[nH]c3cccc(C(=O)O)c23)cc2ccccc12
C=C(Br)c1ccc(Oc2cnc(N)nc2C(=O)O)cc1
O=C(c1cc(CSc2ncccn2)co1)N1CCN(Cc2ccccc2)CC1
CCc1ccc(NC(=O)C2CCC2)c2c1CCCC2
Cc1cc(N2C(=O)CC(C)C3=C2CC(C)(C)CC3=O)cc(C)c1C
Cc1c[nH]c2c(Cl)cc(NC(C)(C)Nc3ccnc4cc(Cl)ccc34)cc12
Cc1ccc(CC(=O)c2ccc(O)cc2C)c(C(=O)CC(C)(C)C)c1
COc1ccc2nc(Sc3ccccc3OC)c(C)cc2n1
O=c1c(CCCc2ccccc2)n[nH]c2ccccc12
Nc1ccc(NC(=O)CNCC(=O)N2CCCC2)c(F)c1
Cc1ccc2c(c1)C1CC(O)NC1(C(=O)N1CCCC1)C(N)N2
Nc1ccc(S(=O)(=O)c2ccc(Cl)cc2)cc1
COc1cc(-c2ccc3ncc(C(C)=O)c(Nc4ccc(N5CCNCC5)cc4)c3n2)cc(Cl)c1O
CC1(C)CCc2cnc3c(c2C1=Cc1cc(Br)ccc1F)C(=O)NCC3=O
CCCCNc1ccnc(N2CC3CNCC3C2)n1
COc1c(C)cccc1N1CCN(CCc2ccc(NC(=O)c3ccccc3)cc2)CC1
COP(=O)(O)CC(NC(=O)C(Nc1cc(CC(C=O)NC(=O)OC(C)(C)C)ccc1OP(=O)(O)O)C(C)O)C(C)(C)N1CCOCC1
CC(C)C(Sc1ncccn1)c1cccc(-c2ccccn2)n1
Cc1cc(NS(=O)(=O)c2cnc(=O)[nH]c2C)c(C(=O)N2CCN(c3cccc(N)c3)CC2C)cc1C
Cc1ccc([N+](=O)[O-])c(C2CC3CC(C)C4OOC35C(CC(=O)N(OC=O)C5O4)C2C)c1
CCOc1ccc(-c2cc(Cn3c(=O)c4sccc4n(CC4CC4)c3=O)on2)cc1
CC(C)(C)Cc1cc2cnc(N(C(N)=O)c3ncccn3)nc2n1Cc1ccc(C(=O)NCc2ccc(C(=O)NO)cc2)cc1
CCOc1ccccc1SCC(NC(=O)Nc1ccccc1)OCC
O=C1SC(=C(Cl)c2ccccc2)C(=O)N1CC#CI
CC(C)Nc1cc(-c2cccc(-c3nccc(N)n3)c2F)cnn1
NC1CNCC(C(N)C23C(=CNC2N)C=CC=C3c2ccccc2)C1
NC(=O)C(=O)N(C(=O)C(c1ccccc1)[N+](=O)[O-])c1ccccc1
Fc1ccc(-c2cc(CNCC3CCCO3)c3ccccn23)cc1
CCOC(=O)c1oc(-c2ccccc2)nc1C(=O)Nc1ccccc1
O=C(O)C(O)=CC(=O)c1ccc2c(c1)[nH]c1c3ccccc3cc(O)c21
CC(C)OC(=O)Cc1nc(=O)c(O)c(SCC(=O)Nc2ccc(F)cc2)[nH]1
Cc1cc(C)c(-c2cc(C(=O)NC3CCC(CCN4CCCCC4c4cccs4)CC3)n(C)n2)cc1C
COc1ncnc2ccn(C3CC(CO)(OC(P(=O)(O)O)P(=O)(O)O)CO3)c12
COc1ccc(-c2nc3c(N4CCN(C)CC4)cccc3[nH]2)cc1
COC12CNC(CC3NC(=O)C(=O)N3)=C1C=CC=C2Cl
CCC(N=C(N)N)C1CCNC(=O)CNC(=O)C(CC)(Cc2ccccc2)NC(=O)C(Cc2c[nH]c3ccccc23)NC(=O)CC1NC(C)=O
CCS(=O)(=O)N(C)c1ccc(C(=O)N2CCN(Cc3ccccc3)CC2)cc1
CCC(CC)N(C(=O)C1CCN(C(=O)CCCC2CCCCC2O)CC1)C(Cc1ccccc1)C(=O)NC1CC2CC(O)C(C1)N2
CC(Nc1c(N)c(=N)c1=O)c1ccc(C(C)(C)C)cc1
CCC(C)C(NC(=O)C(Cc1c[nH]c2ccccc12)NC(=O)CCCC(=O)NC(CCC(=O)O)C(=O)O)C(=O)N(CCCCN)C(C(=O)O)C(C)CC
COc1cc(Cl)c2c(c1)NC(=O)C21C(C[N+]23CC[N+]([O-])(CC2)CC3)C2(F)C(=O)NC(=O)C21
Cn1cc(-c2cnn3nc(Nc4cccc(C(F)(F)F)c4)ccc23)cn1
Cc1cc(CCCc2nn(C)c3[nH]cnc(=S)c23)c2nnc(N3CCCCC3c3ccccn3)n2c1
COC12C(O)C(=C(C)C)CCC1C(OC(C)=O)C(C)CC21CC(C)(C)C2C(c3ccco3)OCC21
Cc1ccc(C(=O)NC2CNCCN2c2cccc([N+](=O)[O-])c2)cc1
O=S(=O)(c1ccc(-c2ccccn2)cc1)N1CCN(c2ncccn2)CC1
COc1cccc(N2CCN(C(=O)c3nc(-c4ccccc4)nc4ccccc34)CC2)c1
CC(=O)OC1(O)CC(C)C2CC(C)C3(C(C)(C)O)OOC24C(OC(=O)CC14)O3
CCC(C)c1nc(CC(NS(=O)(=O)c2ccc(N(C)C)cc2-c2ccccc2)C(F)(F)F)cn1C(c1cccc(C)c1)c1cccc(OCC(=O)O)c1
Cc1ccc(-c2nnc(NCCO)o2)cc1
COc1ccc(NCCNC(=O)CC(CO)NC(=O)c2ccc(NCC=Cc3ccc(O)cc3)cc2)cc1
CC(=O)NC1=NN=C(S)[SH]1C(=O)CNc1cccc(C(C)=O)c1C
CCCNC(=O)c1ccc(NC(=O)Nc2ccc(C)cc2)cc1
CC(C)(CC(=O)Nc1cccc(Cl)c1)S(=O)(=O)c1cccc2nonc12
c1ccc2[nH]c(-c3ncn[nH]3)cc2c1
COc1cc(C=Cc2ccnc3ccccc23)cc(OC)c1
CCOC(=O)c1cnc2c(Cl)cc(C)cc2c1NCc1ccccc1
COC1CCC(N)(OC)C2C3Cc4ccccc4C12CCN3
Nc1ccc(-c2c(C=NNC(=O)CSc3ccccc3)nnn2-c2cnon2)cc1
Cc1cccc([P+](c2ccccc2)(c2ccccc2)C(N)(C=O)CCCc2ccc(-c3csc(N)n3)cc2)c1
O=C(O)C1CCCN1C1CCc2ccc(N3CCN([SH](=O)=O)CC3(S)C3Oc4ccccc4O3)cc2C1
CCCCCCCC(Br)C(Br)C(Br)C(=O)NCCCI
COc1ccc(-c2nnc3n2N=C2C=CC=CC2C3)cc1
COc1ccc(O)c(NC(=O)c2ccccc2)c1C1OCC2C=CC=CC2C1=O
CCON=C(CC(c1ccccc1)c1ccccc1)C(=O)NC(OCC(=O)OCC)c1ccc(Cl)nc1
NC1C(=O)NC(C(=O)NCC(=O)NNC(=O)Nc2ccccc2)C1=O
NC1C=Cc2sc3c(c2C1)CC(C(=O)NCC(=O)N1CCCCC1)NC3
CC(C)CC1CN(c2ncc(C(C)(C)C)cn2)CC(c2cccs2)N1C(=O)c1cccs1
COc1ccc(OC)c(-c2nc(N)nc(N)n2)c1Cl
O=C(Cc1ccc2c(c1)-c1ccccc1C(=O)C2=O)NCCNC(=O)CC12C=CC=CC1C=CC(=O)C2=O
O=CN1CCCC(c2cc(-c3cc(O)ccc3F)n(Cc3ccc(F)cc3)n2)(c2ccc(F)cc2F)C1
CCCC1(NC(=O)Cc2cccc(F)c2)CCSC(=S)N1
CN(C)c1cccc2c(-c3ccccc3)nnc(Nc3ccccn3)c12
N#CC1CC1NC(=O)CNc1c(Cl)cccc1C(F)(F)F
CCOc1ccc(OCC(=O)O)cc1CN1CCCCC1C(=O)C1COc2c(Cl)cccc2O1
CCN(CC)c1cc2c(cc(C)n2CC)c(C)c1Nc1cc(OC)c(OC)cc1C=O
CCn1c(-c2ccc(F)cc2)n[nH]c1=S
Cc1cccc(NC(=O)CCCCn2nc(C)c3c(C)n(-c4ccc(Cl)cc4)nc3c2=O)c1
CC(=O)N(CCNS(C)(=O)=O)C12CC(=O)C3Oc4cccc5c4C31CCN(C(=O)C1CC1)C2C5
OC1C(COP(=S)(N2CCCCC2)N2CCCCC2)OC(n2cnc3c(C=Cc4ccc(F)cc4Cl)ncnc32)C1O
CCOC(=O)N1CCN(Cc2ccn3cccc(C#N)c23)CC1
Cc1ccc(S(=O)(=O)N2CNCC(N)(Sc3ccc(Cl)cc3)C2=O)cc1
Cc1cccn1-c1ccnn1C1CCN(C(=O)c2ccccc2)CC1(C)C
O=C(NC(=S)Nc1ccc(Oc2cccc3[nH]ccc23)cc1)c1ccccc1
COc1ccccc1N(C(=O)c1ccccc1C)C(=S)OC(OC)c1cccs1
CCN(C)C(=O)C(Cc1ccccc1)Cn1cc(I)c([N+](=O)[O-])n1
CCCC1CN([SH](=O)=O)CC(S)S1
COc1ccc(C2CN(C=O)Cc3c(Nc4ccc(N5CCOCC5)cn4)ncnc32)cc1
COC1(c2ccc(Nc3ncccn3)cc2)CNCCO1
O=C(Nc1ccc(Cl)cc1)Nc1ccccn1
CCCCc1ccc(-c2nnn(CC(=O)N(C)CC(=O)Nc3ccc(F)cc3)n2)cc1
CC(C)NC(=O)C1CC(N)(c2ncc(-c3ccc(Cl)cc3)o2)CCN1
CC(C)=CCNc1ccc(Nc2ncnc3nc(C=O)ccc23)cc1Br
CC(C)(C)OC(=O)N1c2ccccc2CC12CSc1ccccc12
C=CC1CN2CCC1CC2c1c2nc(cc3ccc(cc4nc(cc5ccc1[nH]5)C(OC)=C4)[nH]3)C=C2
O=C1NC(=O)C(=Cc2cc(-c3cccs3)cs2)S1
CCN1CCN(c2nccnc2Oc2ccc(Nc3ccccn3)cc2)CC1
CC(=NNC(=S)NCc1cccnc1)c1ccncc1
O=C(NCCN1CCCCC1)c1ccc(-c2cc3ccnc(NCc4ccccc4)c3cc2Cl)cc1
CN(C)CCN(C)c1cccc2nc(N)c3cc(CCc4ccccc4)sc3c12
O=NN(CCCl)C(=O)NC1CCCCC1
N=C(N)NC(=O)CCC1NC(=O)C2CCC(Cc3ccc(O)cc3)N2C(=O)CNC(=O)C(Cc2c[nH]c3ccccc23)(Cc2cccc3cc[nH]c23)NC(=O)CNC1=O
COc1cc2[nH]ccc2cc1Nc1nccc(-c2ccncc2)n1
C=Cc1c2cc3n(c2cc2[nH]c4ccccc4c12)CC(O)(C(=O)OCCSC(=S)N1CCN(c2ccc([N+](=O)[O-])cc2)CC1)c1cc2c(=O)c(O)ccc-2[nH]c1-3
CCC(C)Cn1c(C)cnc1SCC(=O)C(CC(C)C)NC(=O)C(CCC(=O)O)NC(=O)C(Cc1ccccc1)NC(=O)OC(C)(C)C
C=C1OC(=O)C(CC)(C2CCCc3oc(CC)cc32)C1=O
CCOc1c(C(=O)OCCN2CCCCC2COC(C)=O)ccc(Cl)c1N
CS(=O)(=O)Oc1ccc(Oc2ncc(C(F)(F)F)cc2Cl)cc1
CC12C=CC=CC1=C(C1C=CCN1)NC2(N)CO
Nc1cccc(Cn2c([N+](=O)[O-])nc3c2c(=O)[nH]c(=O)n3CC(=O)O)c1
O=C(c1ccn2ncc(Nc3cc4ccccc4o3)c2n1)c1cccs1
Cc1cc(-c2nnc(NC(=O)C3CCCO3)s2)cs1
COc1cccc(CNC(=N)CC(C)C)c1OCc1cc(Cl)cnc1Nc1cccc2ccccc12
CCN(CC)Cc1ccccc1COc1ccc(NC(=O)C2CC2c2ccccc2)cc1C(F)(F)F
Clc1ccc(N2CCN(C3CCN4CCN=C34)CC2)cc1
Cn1cc(NC(=O)c2cc(NC(=O)c3ccc(-n4cccn4)cc3)cn2C)cc1C(=O)NCCCCN
CCCC(C(=O)O)C1C(O)C2C3CCCC3(C)CCC2C2(C)CCC(O)CC12
Cc1ccc(C23CC4CC(C2)C(C(=O)NCCN(C)C)C(C4)C3)cc1
CCOc1ncc2c(c1O)N(C(=O)O)C(CC)C2
O=C(C1Cc2ccccc2CN1C(=O)c1ccccc1)N1CCCC1
CC(C)c1ccc(-c2nc(CN(C)C(C)c3ccc(F)cc3)co2)cc1
CC(C)CC(N)CO
N=C(NCCCCNC(=O)C=Cc1ccccc1)NS(=O)(=O)c1ccc2c(c1)C=CCC2
COc1cc2c(Nc3ccc(O)c(Br)c3)ncnc2cc1O
COc1ccc(-c2ncc(CN(Cc3ccccn3)S(=O)(=O)c3ccc(C(=O)NO)cc3)o2)cc1
CC12CCC3c4cc(O)c(O)cc4CCC3C1(CO)C(OC1COCC(CO)C1OCOC1(CO)C(O)COCC1O)CC2CO
CCOc1cn(CC=O)c(Sc2c(C)cccc2Cl)nc1=O
COCCCNCc1nc(Cl)cc(Nc2cccc3c2CCN3C(=O)NCc2ccccn2)n1
CCOC(=O)C1CC(C(=O)N2C(Cl)CCC2C(=O)Nc2ccccc2)N(S(=O)(=O)c2ccc3[nH]c(=O)oc3c2Cl)C1
Cc1cnc(-c2nc(Nc3cccc4cc[nH]c34)c3ccccc3n2)s1
CC1CC2C(CCC3C4CC(C)(C)CC4CC(C)C32Br)C2CC(C)(C(=O)O)C(=O)CC12
C[N+]1(CC(=O)Nc2cccc3c(N)cccc23)CCOCC1
O=c1onc2c([N+](=O)[O-])c(Cl)ccn12
CC1(CC(=O)NC2CCCCCC2)CCCc2cnoc21
O=C(NCCCS(=O)(=O)O)c1noc(-c2ccccc2)c1-c1ccc(Cl)cc1
Cc1noc(C)c1CN1CCCCC1CCNC(=O)c1ccc(Br)cc1
COc1cc(C(=O)CSc2nc3sc(C)c(C)c3c(=O)n2-c2ccc(F)cc2)cc(OC)c1OC
O=C(O)c1cc2ccn(Cc3ccc(F)cc3)c2c(C(=O)O)c1-n1cc(Cc2ccccc2Cl)nn1
CC(C)CC(N)C(=O)O
Cc1ccc(Oc2ccc(-n3cc(C(=O)O)c(=O)c4ccc(S(C)(=O)=O)cc43)cc2)cc1
CC(N)C1C=C2C(NC(=O)C23CC2c4cccc(CC(=O)O)c4NC2(C)N3C=O)C(Cc2ccccc2)C1
NC(C(=O)O)C1C(Cc2ccccc2)C1C(=O)O
CC(O)CC1CCC(C(C)C(=O)NCc2cc(C(F)(F)F)cc(C(F)(F)F)c2)C(CO)O1
Cc1cc(O)cc(NC2CCCC(N)(Cc3ccccc3)N2)c1Cl
O=C(NC(Cc1ccccc1)C(O)CC(Cc1ccccc1)NC(=O)C(Cc1ccccc1)NC(=O)c1ccc(-c2nccs2)cc1)OCc1nccs1
CS(=O)(=O)N(C(=O)c1ccccc1F)S(=O)(=O)c1ccccc1
CC12CC(c3ccc(O)cc3)C3c4ccccc4CC(O)(CN4CCCCCC4)C3C1CCC2O
COC(CNCc1cc(Cl)cs1)c1ncc[nH]1
O=C(c1ccc([N+](=O)[O-])cc1)N1CCOc2ccccc21
COC1CN(S(=O)(=O)c2cc(NC(=O)c3ccccc3)ccc2F)CCO1
Cc1ccc(S(=O)(=O)c2c(Sc3ccccc3)c(-c3ccc(O)cc3)nc3cc(O)ccc23)cc1
CCC(=O)N1CCc2c([nH]c3ccccc23)C12C(=O)Nc1ccc(C)cc12
O=C(Nc1ccccc1)NC1CCN(Cc2ccccc2)CC1
O=C(NS(=O)(=O)c1ccc(Oc2nc(Cl)c(Cl)cc2Cl)cc1)c1cc(Cl)ccc1Cl
COc1c2[n+](c(OC)c3ccccc13)CCc1cc3c(cc1-2)OCO3
COc1cc(CCNS(=O)(=O)c2ccccc2)c(C(=O)O)c(C(=O)O)c1OCc1ncccn1
C=CCn1c(=O)sc2ccc(Cl)cc21
COc1ccc(NC(=S)N2CCN(S(=O)(=O)Cc3ccccc3)CC2)cc1
O=C(Nc1cc(F)cc(S(=O)(=O)N2CCOCC2)c1)c1ccc(C(F)(F)F)cc1
NS(=O)(=O)c1ccccc1NC(=O)Nc1ccc2c(c1)CCC2
CCCc1cc2c(cc1-c1cc(OC)cc(C3CCOCC3C3Oc4ccc(OC)cc4O3)c1)OC(=CC(=O)OCCOC)O2
Cc1c(C=O)sc(=O)n1CNc1ccc(Br)cc1N1CCCC1
O=C(NC(Cc1ccccc1)C(O)CN1CCN(CC2CCOCC2)CC1)OC1CCOC2CCCCC21
CC1(C)NC(=O)c2ccc(S(=O)(=O)c3ccccc3)cc21
N#Cc1c(-c2ccccc2)cc(-c2cccs2)nc1N
CC1(C)CC(=O)c2c(-c3ccc(Cl)cc3)nc3ccnn3c2C1
c1cc2cc(-c3ccc(N4CCNCC4)cc3)ccc2cn1
CC(Sc1nc(=O)cc[nH]1)C(=O)NC1CCCCC1
COC(=O)CNC(=O)C1CC2C(=O)N(c3c(C)cccc3F)c3cc(Cl)c(OC(=O)CN(C(=O)c4cccc(-c5ccccc5)n4)c4cnccc4N4CCC(n5cncn5)CC4)cc3C(=O)N2C1
O=C(NCc1ccccc1)OCC1OC(n2cc(F)c(=O)[nH]c2=O)C=C1Cl
O=C(NN=C(c1ccccc1)c1ccccn1)c1ccc(-c2ccccn2)cc1
CC(=O)CC12CCCC(=O)N1CC(N)(c1cccc(F)c1)N2
CN(C)CCSC(c1ccccc1)c1ccccc1
O=C(c1ccc(OCCN2CCCC2)cc1)c1nc2ccccc2cc1-c1ccc(OCCN2CCCC2)cc1
Cc1ccc(-c2nnc3n2N=C(c2ccccc2)CS3)s1
CC(C)N1C(=O)NC(=O)C(=Cc2ccc(C3=NN(C(=O)c4ccccc4Cl)CS3)cc2)C1=O
Nc1ncnc2c1c(-c1cccc(C(=O)Nc3ccc(Cl)cc3)c1)cn2C1CCC(O)CC1
Cc1ccc(NC(=O)C(C)Sc2nncs2)c(F)c1
COc1ccc(NC(=O)CCN2CCN(c3ccc(F)cc3)CC2)cc1
COc1ccccc1CN1CC(=O)N2C(Cc3c([nH]c4ccccc34)C2c2ccc3cc(OP(=O)(O)O)ccc3c2)C1=O
CCOc1ccc(N(C)C(=O)Cn2cc(S(=O)(=O)Cc3ccc(Cl)cc3)c3ccccc32)cc1
CCC(=O)ON=C1Nc2ccccc2C1=C1Nc2cc(F)ccc2C1=O
O=C(Cc1cccs1)NS(=O)(=O)CCc1ccc(OCCCN2CCOCC2)c(O)c1
C=C1C(=O)C23CCC1CC2C12C=CC(=O)C(C=O)(CC(=O)O)C1C(OC)C3(O)C2
NC1(COc2ccc(-c3ccc(-n4ccccc4=O)cn3)cn2)CCCCO1
O=C(NNC(=O)c1cccc(NC(=O)c2ccccc2)c1)c1ccccc1
NS(=O)(=O)c1cccc2nc3nc(-c4ccccc4)c4cn[nH]c4n3c12
Cc1cc2cc(NC(=O)C(C)Sc3nnc(-c4cnccn4)o3)cc(C)c2o1
COc1ccc2c(c1)OCN(c1ccc(Cn3cc(C(=O)O)cn3)cc1)C2=O
O=c1[nH]c2ccccc2nc1S(=O)(=O)C(F)(F)F
CC(C)c1cc(C2(c3nccnc3N)CCN(C=O)CC2)cc2c1c1ccncc1n2C(C)C
COC(=O)c1cccc(C2=C(Cl)N(c3cccc(Cl)c3)CC(=N)N2)c1
CN(C)C1C2CC(NC(=O)c3ccc(Cl)c(Cl)c3)(c3ccc(Cl)cc3)CC21
OC(CNCCCOc1cccc2cccc(F)c12)c1c[nH]c2ccccc12
CN(Cc1ccccc1)S(=O)(=O)c1cc(Cl)ccc1Cl
N#Cc1ccc2c(nc(N)n2-c2cccc(C(F)(F)F)c2F)c1N1CCCC1
COc1ccc(C2CN(C(C)Cc3ccccc3)C(=O)N2Cc2ccc3c(c2)OCO3)cc1C
CC(C)OC(=O)c1ccc(NC(=O)NC23CC4CC(C2)C(Br)C(C4)C3)cc1
Cc1cccc(O)c1
CC1CNCC(C)C1(N)c1cccc(-n2ncc3c2CCCC3)c1
Cc1ncc(C(C)O)c(-c2nc(N3CCCCC3)nc(C(F)(F)F)n2)c1C
CCOC(=O)C(C(=O)NCC(=O)NC(Cc1ccccc1)C(=O)N1CCCC1)c1ccccc1
O=C1CSC(=S)N1c1cccc(C(F)(F)F)c1
O=C1OCC2=Nc3c(cc4c(c3[N+](=O)[O-])OCO4)C(c3cccc(-c4cccc5ccccc45)c3)C12
COc1ccc(NS(=O)(=O)Nc2ccc(F)c(F)c2)cc1
CCn1nc(OC)c(OC)c1Nc1nc(N)c2c(n1)-c1c(n[nH]c1-c1ccccc1)CC2
CC(=O)c1ccc(F)c(-c2c(-c3ccc(F)cc3)nc3nc(S)[nH]c(=O)n23)c1
Cc1ccc2c(c1)CCCN2C=O
CC(C)Cc1nn(C)c(OS(C)(=O)=O)c1C(C)(C)C
CCOc1ccc(C=O)cc1Nc1nc(Nc2ccc(C(F)(F)F)cc2O)nc(NC2CCCCO2)c1C#N
C=C(C)C1NOCC(=O)C2CC(=O)CC(O2)OC(C)(c2ccccn2)CCCC(C)(C)C(=O)C(C)O1
CSc1cccc(NC(C(=O)NC2CCN(S(=O)(=O)c3ccc4onc(C)c4c3)CC2)C(C)C)c1
NC1(c2coc(-c3cccs3)n2)CCNC(C(=O)Nc2ccccc2)C1
CC(C)N1CC(C(=O)NCc2cc(Cl)ccc2F)CC1=O
C=CCn1c(S(=O)(=O)c2ccc(N3CCOCC3)nc2)nc2ccccc21
CCN(c1ccc(C=O)cc1)c1ccc2cc(OC(C)(C)N(CC)CC)ccc2n1
CNC(=O)C=Cc1ccccc1
CCS(=O)(=O)NC(=O)c1nc(N)cc(=O)n1-c1cc(I)cc(C#N)c1
N=C(NCc1ccc(Cl)cc1)c1ccccn1
CCN(CC)CCN1C(=O)CC2C=CC=CC21c1cc2c(s1)C(=O)CC(C)(C)O2
CC(=O)CC(C)C1(OC2(O)OCC(O)CC2(C)OC2CCCCO2)CC(C)C2(CC3CCC(C)C4(CCCC(C)(O)C4)CC3C2)O1
CCN(CC)C(=O)C1(C(=O)C(C)(C)C)NCC2(C(=O)Nc3ccc(Cl)cc32)C1c1ccc(Cl)cc1Cl
COc1ccc(CNC(=O)Cn2c(=O)[nH]c(=O)c3c(N)cccc32)cc1
CC(=O)NC(C)c1ccc(OC2CCCN2c2ccc(OCC3CC3)cn2)cc1
O=C(CI)Nc1ccc(Cc2c(-c3ccc(O)cc3)sc3cc(O)ccc23)cc1
O=C(COC1CCCCC1)NC1CCCC1C(F)F
Cc1ccc(C(=O)Nc2cc(O)ccc2Br)cc1
CN(C)c1cc2c(c[n+]1-c1cccn1-c1ccc(Cl)cc1)CCC=C2
CCCCNc1nc(N=C(N)NCC(C)C)nc(NCCC)n1
Cc1ccccc1Nc1nc2ccc(C(N)=O)cc2[nH]1
COCC(Nc1cc(-c2ccccc2C)c(OC)cc1C#N)C(C)(C)C
CCOC(CCC=O)(CCC=O)OC(CC)CC
CC(=O)Oc1c(C=O)cccc1NCC(=O)O
CNC(C(=O)NC(C)C(=O)NC(C(=O)NC(C(=O)NC(CC(C)C)C(=O)NC(CC(C)C)C(N)=O)C(C)C)c1ccccc1)C(C)(C)C
N#Cc1ccc(Cn2ccnc2C2CCC(=O)N2CCN2CCN(c3ccc(C#N)cc3)CC2)cc1
Cc1ccc(-c2ccc3nc4scc(CO)n4c(=O)c3c2)cc1
CCOC(=O)C(C)NP(=O)(OCC1OC(O)C(C)(F)C1n1ccc2nc(NC#CCc3ccc(CCNS(=O)(=O)CC(F)(F)F)cc3)nc(N)c21)Oc1ccccc1
CCCNC(C)(C)Cn1ncc2nc(C(F)(F)F)n3nc(-c4ccccc4CC(C)(C)C)nc3c21
Cc1ccc(S(=O)(=O)NC(C)C(=O)Nc2cccc(S(=O)(=O)N(C)C)c2)cc1
CCC(C)C(N)(C(=O)NC(CCC(N)=O)C(=O)O)N(C(=O)C(Cc1c[nH]c2ccccc12)NC(=O)C(NC(=O)CCc1c[nH]c2ccccc12)C(N)=O)C(Cc1ccccc1)C(C)(C)C
O=C(Nc1cccc(Cl)c1)c1cc(-c2cccs2)nc2ccccc12
CCOC(=O)N1CCN(C(=O)CNc2ccc3c(=O)n(CC=O)ccc3c2)CC1
NC1=NC2(CO1)c1cc(-c3cccnc3F)ccc1OC21CCC1
CCc1c2c(cn1CCCN)C1CC(C(=O)O)CN(C=NNc3nccs3)C1C(C(=O)OC)=C2
CCC1=C2N(C)C=NC(=O)C2(N)CCCC1=O
CC1CCCN1C1CC2CCC3C4C(=CCC3(C)C2(O)C1)CCCC4O
CC(=O)N(c1c(C)ccc2cccnc12)S(=O)(=O)c1ccc([N+](=O)[O-])cc1
CC(=O)NC(C)CN(C(=O)CN1C(=O)C(F)C(C)(n2ccnc2)C1=O)c1ccccc1
CCCCNC(=O)C(C)CC(O)C(=O)NC(C)C(=O)OCC(C)C
COc1ccc(NC(=O)c2cc([N+](=O)[O-])co2)cc1
CC(CN(CCO)C(C)C)c1cc(C(F)(F)F)cc(Cl)c1-c1ccnc2sc(O)cc12
COc1ccc(CN(C)C(=O)c2nccs2)cc1
O=C(COc1ccccc1)N1CCN(c2ccc([N+](=O)[O-])cc2)CC1
O=C1CC(NS(=O)(=O)c2ccccc2)CN1c1ccc2c(c1)CCNCC2
NC1(Cc2ccc(Cl)cc2)CNCC(C2CC2C(c2ccccc2)c2ccccc2)N1C=O
CS(=O)(=O)c1c(-c2ccccc2CCl)cnc(C(F)(F)F)c1-c1cccnc1
COC(=O)C1=C(CCNS(=O)(=O)c2ccccc2)CCCC1
COc1ccc2c(c1)c1cc[n+]2Cc2cccc(c2)C(O)C([n+]2ccc(NCc3ccccc3)cc2)NS(=O)(=O)c2ccccc2-1
O=C(C[n+]1ccccc1)Nc1ccc(C(=O)Nc2ccc(C(=O)Nc3cccc[n+]3Cc3ccc(O)cc3)cc2)cc1
COc1cc2c(Oc3ccc(NC(=O)c4nnn(-c5ccc(F)cc5)c4C(F)(F)F)cc3Cl)ccnc2cc1OCCCN1CCCCC1
CC(C)c1cn(CC(N)Cn2c(N3CCNCC3)nc3[nH]c(=O)[nH]c(=O)c32)c(N)n1
CCC(CCCCCOC)N1C(=O)CCC2C3CCC4(C)CC(C)CC4C3CCC21
O=C(Cl)C1c2ccccc2N(Cc2ccccc2)c2ccccc21
COc1ccc(Cn2nc(-c3ccccc3)cc2-c2ccc(Cl)cc2)cc1
CCN1CCN(Cc2ccc(-c3ccc(-c4cnc5cn[nH]c5n4)cc3)cn2)CC1
O=C1CN(C(=O)N(Cc2ccccc2)c2ccc(F)cc2)C(=O)N1
COc1ccc(CN2CCN(CCC3=CCCc4ccc(OC)cc43)CC2)cc1
COc1c(C(=O)Nc2cc(C)[nH]c(=O)c2)ccc(N)c1Cl
COCCNc1nnc(Sc2ncnc3sc(C)c(C)c23)s1
CCN1CCN(c2cccc(C)c2Nc2nccc(-c3cc(-c4cc(C)ccc4OC)n(C)n3)n2)CC1
CCOC(=O)n1cc(C)c(C)c1C(=O)CSc1nnc(C(N)Oc2ccccc2)[nH]1
Cc1c(O)c(CCCc2ccc(O)cc2)c(O)c(C(=O)C=Cc2ccc(O)cc2O)c1O
[O-][n+]1cc2cc(C3C[N+]4([O-])CCc5ccccc5C4CN3)ccc2c2c3ccccc3c(Cl)cc21
CC(=O)C12CCC(C)C1(O)CC(C)C1C3CCCCC3=CCC12
CNC(=O)C(NC(=O)C1(C(NC(=O)c2sc(-n3cccc3)nc2Cl)C(C)(C)C)C2CN(C=O)CC21)C(C)(C)C
Cc1cc(C(=O)NCc2ccc(CO)cn2)co1
CCCCCC(O)C=CC12C(=O)NCC(=O)N1CCC2(N)c1ccc([N+](=O)[O-])cc1
Fc1cccc(C#CCN2CCC(Cc3c[nH]c4ccc(-n5cnnc5)cc34)CC2)c1
NC1=NC2(N=C1)c1c(ccc(Oc3cc(N)cc(OCC4CC4)c3)c1-c1ccccn1)CC21CCCCC1
CC(Cc1ccccc1)Oc1ccc(N(C)C(C)(C)C(=O)O)cc1
CC(=O)NC(C(=O)N(O)c1ccc(Cl)cc1NC(=O)C(F)NC(=O)CC(C)c1ccccc1)C(C)C
NS(=O)(=O)c1ccccc1S(=O)(=O)Cc1nnc(NC(=O)CCc2ccccc2)s1
CC(=O)Nc1sc(C(=O)N2CCC2F)c2c1CNCC2(N)CN1CCCC1=O
CCOC(=O)N1CCN(C(=O)c2ccc(S(=O)(=O)N3CCCCC3CC)c(F)c2F)CC1
CC(C)OC(=O)C=CC(=O)OCCOc1c(S(=O)(=O)c2ccccc2)no[n+]1[O-]
O=C(NCc1ccc(Cl)cc1)c1cnc(C(Cc2ccccc2)NC(=O)c2cccs2)o1
CCC12Cc3ccc(Cl)cc3N1C(=O)NC2=O
CC(C)C(NC(=O)CN1C(=O)CCCC23C=CC=CC12C=CC=C3)C(=O)C(F)(F)F
O=C1c2ccc([N+](=O)[O-])cc2C(=O)N1CCn1nnc2c1CC=CC2
CC1(C)CC(c2ccc(NC(=O)c3cnccn3)c(N)c2)NC(=O)S1
C=NN=c1cc[n+]([O-])c(-c2ccc(C(F)(F)F)cc2)[nH]1
CCOC(=O)c1sc(NC(=O)C(C)C)nc1C
COC1CCN(Cc2cccc(C(=O)Nc3ccc(-c4ccccn4)nc3)c2)CCN1
Cn1c(SCC(=O)c2ccc(Cl)cc2)nnc1C(C)(C)C
COc1ccc(N(C)c2ccc3[nH]cnc3c2)cc1
O=C(CS(=O)(=O)Cc1ccccc1)NCc1ccc(F)c(Cl)c1
Cc1ccc(OCC(O)Cn2cc(Cl)c3ccccc32)cc1
CN(C)CCN=C(NO)c1ccnc(Oc2cccc(C(C)(C)C)c2)c1
CCCCC(CCC=O)ON=C1C2CN3CC1CN(C2)C3c1ccccc1
COc1cccc(-c2cc3nn(-c4ccccc4C)cc3c(NS(=O)(=O)c3ccc(C)cc3)n2)c1
Cc1ccc(-c2cc(-c3ccccc3)cc(-c3ccc(-c4ccccc4)nn3)c2)cc1
CCOc1cccc(OCC)c1NC(=O)N(CCCl)N=O
O=C(NC(CO)Cc1ccccc1)C(O)n1cc(C2CCCC2)nn1
CCNCC(=O)N(CCOCCN1C(=O)NC(C)(C)C1=O)c1ccccc1
O=c1c2cnccc2nc2n1CCCCC2
Cc1cccc(NC(=O)C(C)C2CNCC(=O)N2)n1
COc1ccc(CCNC(=O)CC2NC(=O)N(CCc3ccc(OC)c(OC)c3)C2=O)c(OC)c1
Cc1c(C(=O)N2CC(N)CC2c2cn[nH]c2)cccc1-n1nccn1
O=S(=O)(c1ccccc1)c1ccc(S(=O)(=O)N2CCC(Cl)C(Cl)C2)cc1
C=CC(=O)Nc1ccc(S(=O)(=O)N2CCN(Cc3ccc4c(c3)OCO4)CC2)cc1
N#Cc1c(Cl)cnc2sc(S(=O)c3ccccc3)c(-c3ccccc3)c12
COC1(Oc2ccc3c(c2)CCCc2ccccc2-3)CN2CCC1CC2
CC#CCCC(C(=O)NO)C1=CC2(Cl)C(c3cccc(C)c3)=CCCC2CC1=O
COC(c1nnc(-c2ccccc2)o1)N1CCN(c2ccccc2)C(F)C1
CCC(CC(=O)NCCCCC(C)C)C1C=C2CC(O)CCC2(C)C2CCC3(C)CCCC3C12
N=C(N)c1cccc(CNC(C=O)n2ccc3cc(-c4cnc5ccccc5n4)ccc32)c1
NCCCCC(N)C(=O)NC(CCCC(=O)O)C(=O)O
COC1(N(C=O)S(=O)(=O)C(C)(C)C)C2CNCC2CN1C(=O)C12CC1c1ccccc1-c1c(C3(C(=O)N(C)C)CCCCC3)c3ccccc3n1C2
CCc1cc(O)ccc1Oc1c(I)ccc(I)c1CC(N)C(=O)O
COc1ccc(-c2cncc3ccccc23)cc1C(=O)NC1CCC(N)N1
CC1CC(COc2cccc3n[nH]c(N4CCN(c5ccccc5)CC4)c23)CCN1
COc1cccc2sc(C3COc4ccc(Cl)cc4O3)nc12
COCCOC(=O)c1cccc(S(=O)(=O)NN=c2c(-c3ccc(C)cc3)c[nH]c3ccccc23)c1
CC1CCC(n2cc(Nc3ncc4c(=O)n(C5CCCC5)c5nccnc5c4n3)c(C(C)(C)OC(=O)CN(C)C)n2)CC1
CCOC(=O)N(Cc1ccc(-c2ccc(NS(=O)(=O)c3ccc(C)cc3)cc2)cc1)Cc1ccccn1
CNC(=O)c1ccc(O)c2[nH]cc(CCNC(=O)c3cccnc3)c12
CC(CCO)CC1(C)CC2C(=CC1O)C1CC3CC(C(=O)O)=CC(C)C32O1
O=C(c1ccccc1)c1ccc(-c2ccccc2)s1
COc1ccc(S(=O)(=O)N2CCCCC2C(=O)Nc2cccc(C)c2C)cc1
COCCn1nc(C2CCCN(Cc3ccc4c(c3)OCO4)C2)c2cccnc21
C=CCNCC(O)COCCOCC1(n2cnc3cnc(N)nc32)CCC(O)(O)O1
CN1CCN(CC(=O)NC2NC(C#N)CC2(N)C2CCCCC2)CC1
Cc1cc(C(=O)Nc2ccc(Cl)c(Cl)c2)n(-c2cc(=O)n(CCCn3ccnc3)[nH]2)n1
CCSC(C)(c1c[nH]c2ccccc12)C1(C(C)C(=O)O)NC(=O)CNC(=O)C(CC(=O)NCCc2ccccc2)NC(=O)C2CCCN2C(=O)C(CC(=O)O)NC1=O
CC1=C(O)C2(F)C(CCC3(C(N)=O)C4CC4C(C)C(C)C23)C2CC(O)C(=O)C(O)=C12
N#Cc1cc(Nc2ccc(Cl)cc2)c([N+](=O)[O-])c([N+](=O)[O-])c1N1C=NC(=NCCCCI)CC1
CCC1(OCc2nccn2Cc2ccc(O)cc2)C=C2C(Cl)=CC=CC2(F)C(=O)CO1
Cc1ccc(N)cc1N(S(C)(=O)=O)S(=O)(=O)c1ccc(N)c(N)c1
Fc1cccc2[nH]c(-c3cc(-c4ccccc4)cs3)nc12
Cn1cnc(-c2ccn[nH]2)c(N)c1=O
CN(C)CCCNc1ccc2c(c1)C(=O)c1ccc(NCCCN(C)C)c(NCCCN(C)C)c1C2=O
CC1(C)CC(=O)C(=C=S)C(=O)C1
S=C=Nc1ccc(-c2ccc(-c3cc4ccccc4o3)s2)cc1
COc1cc(OC)c(C2=NN(S(=O)(=O)c3ccc(C=NNC(=O)c4ccc(OC(=O)c5ccc(Cl)cc5)c(OC)c4)cc3)CC2)cc1OC
COc1c(Cl)cccc1-c1sc2ncn3cnnc3c2c1-c1ccccc1
O=S(=O)(c1ccccc1)N1CCCN(Cc2ccco2)C(F)C1
COc1ccc(C(=O)NC2CCN(CC(O)(Cn3cncn3)c3ccc(F)cc3F)C2)cc1
Cc1cccc(C(=O)N(C)C)c1
CCOC(=O)CNC(=O)N1CCN(c2ccccn2)C(Cl)C1
NC1(c2ccccc2)CNCCN(C(=O)CN2C(=O)CSC2=O)C1
O=C(c1cccc(F)c1)n1ccnc1
Cc1cccc(CNC(=O)c2cc(-c3cccc(C)c3OC(F)(F)C(F)F)ccn2)c1
O=[N+]([O-])c1cn2c(n1)OCC(OCc1ccc(-c3ccccc3)nc1)C2
CC(=NNC(=O)CSCC(=O)Nc1ccc(F)c(F)c1)c1ccc(F)cc1
COC(=O)C(C)=C1CC2CC(O)CCC2C(C)(O)C1CCC(C)=CC(=O)O
O=c1c2cc(-c3ccccc3)ccc2ccn1-c1ccc(Cl)cc1
CCCN=C1N=C(c2cccc(Br)c2)CC(c2ccc(N(C)C)cc2)N1
COc1ccc(Nc2nc(C=NN3C=NCC3)cc(Nc3ccc(C#N)cc3)n2)cc1
O=C1NC(=S)SC1=Cc1ccc(NC(=O)c2ccccc2)cc1
Cc1c(Nc2ccc(C#N)c(C(F)(F)F)c2)c(=O)n(-c2ccccc2)n1C
CC(=O)Oc1ccc(C)c2oc(=O)cc(-c3cccc4cc(O)cnc34)c12
O=c1ccnc2sc(CN3CCN(CCO)CC3)nn12
CCCN(CCC)NC(=O)c1ccc(Cl)c(Cl)c1
O=C(O)c1ccc(=O)n(C(c2ccc(F)cc2)c2ccccn2)c1
N#Cc1[nH]c(=O)c(C2CCCN2)c(N)c1-c1cccc(F)c1F
Cc1nn(C)c(C)c1CNc1cc(F)ccc1Cc1cnc2c(O)c(C=O)c(=O)n(C)c2c1
COC(=O)C(CNC(=O)Cn1cnc2scc(S(=O)(=O)N3CCCC3)c2c1=O)c1ccccc1C
O=C(O)C1CN(c2ccc(Cl)cc2)N=C1c1ccc(Cl)cc1
COc1ccc(C2(O)OC(=O)C3=C2OC(=O)C3c2cc(OC)cc(OC)c2OC)cc1
CCNC(=O)C(CCNS(=O)(=O)Cc1ccccc1)(Cc1cccc(N)c1)NC(=O)c1cc(N2CCCCS2(=O)=O)c2ccccc2c1
CC(Nc1ccc(Br)cc1)C1CCCN1C(=O)Nc1ccccc1
CC(C)C12C(O)CC3(O)C(CC4OC(=O)C=CC43C)C1CCC(C)(C)C2O
COc1ccc(NC(=O)c2sc3c(c2N)C=CC(C)C3)cc1
CN(CCCNC1=NC23C=CC=CC2(C=C1)CCCC3)C(=O)Nc1ccc(F)cc1
Cc1ccc(O)c(-c2cc(-c3ccc(Br)cc3)[nH]n2)c1
COc1ccc(OC)cc1
FC(F)(F)c1ccc(C2CCNCC2c2ccccc2)cc1
COC1(OC)C(=O)C=CC(=O)OCCC(O)C(C)CC2=CCC=C(C2)NCC=CCC(C)=C1C
COc1ccc2nc(C)cc(NC3CCCN(S(=O)(=O)c4cc5ccccc5s4)C3)c2c1
O=C(c1ccco1)N1CCc2cc(S(=O)(=O)Nc3ccccc3)ccc21
COc1cc(C2c3cc4c(cc3CC3COC(=O)C32)OCO4)cc(OCO)c1O
Nc1cc(-c2ccc(C=C3SC(=O)NC3=O)cc2)cc2c1C(=O)C=C(N1CCOCC1[N+](=O)[O-])C2=O
Cc1cccc(C(=O)OCc2ccc(C#CCN3CCCCC3C)cc2)c1
C=Cc1c(CC)cn(S(=O)(=O)c2cc(CC)c(O)c(C(C)=O)c2)c1C
CCCOc1ccc(C=NNC(=S)Nc2ccc(S(N)(=O)=O)cc2)cc1
CCCCCCCc1cnnn1C1(O)C(O)CCCC1O
CCN(CC)c1nn(-c2ccc(Cl)cc2)c(=O)cc1Cl
COc1ccc(C(F)(F)F)cc1NC(=O)c1ccc(C)cc1NC12CN=CN=C1C(OCC(F)(F)F)=NC=N2
COc1ccc(CN2CCCCC2c2cc(-c3nnc(C(C)C)o3)cs2)cc1
CN(C)c1ccc(C=Cc2ccc(N)cn2)cc1
CCCn1c(=O)c2[nH]c(N)nc2n(CCC)c1=O
COc1ccc2c(c1)sc(=NNC(=O)Nc1ccccc1)n2C
O=S(=O)(c1ccccc1)N1CCc2ccccc2C1
Clc1ccc(-c2nc(CN3CCN(c4ccccc4)CC3)co2)cc1
COc1ccc(C2CC(C=Cc3ccccc3F)C(=O)N2)cc1
CCCCCCCCCC=CCCCCCCC(=O)OCC(S)COC(C)=O
C=CC=CCCC(C(=O)NC)C12C(O)CCC1C(=C)CCC2CCCCCC(C)C
CCc1nc2c(OCC(F)(F)F)cccn2c1N(C)C(=O)COc1cc(C)cc(C)c1
CCOC(=O)CN1CCC(c2ccc3c(c2)OCO3)(c2nccn2Cc2ccco2)CC1
NC1(CC2CCC(NS(=O)(=O)NC3CC3)CC2)Cc2ccnc(N3CCNCC3)c2CO1
CC(C)(C)[S+](CCCCC1CCCCC1)C(c1ccccc1)c1ccccc1
N#CC(C#N)c1ccc(-c2ccccc2)cc1
CCC(C)N(CC)C(C)(C)N1CCCC1CNC(=O)c1sccc1-c1ccccc1
COc1cc(O)c(Cl)cc2c(C)c(O)cc(C)c2oc(=O)c1
CCOc1cccc(N)c1N
CCCCC(=O)OC1CC(C)(C2CCC3(C)C(C4(CCC(C)CO)COO4)=CCC3(O)C2)OC2(O)CC(O)C(C)CC12
O=C(c1cc[nH]n1)N1CCCC1Cn1cccn1
COc1ccc(O)c(C=NNC2N=C(Nc3ccc(Cl)cc3)N=C(Nc3ccc(Cl)cc3)N2C2NCCCC2N)c1
COc1nc(Nc2ccc(F)c(C(=O)NCCN(C)C)c2)c2cc(-c3ccc(C)cc3)ccc2n1
CCN(CC)CCNC(=O)C(C)c1cc(-c2ccc(Cl)c(N3CCN(c4cc(C)ccc4C)CC3)c2)n[nH]1
O=C(NO)c1cc(S(=O)(=O)C2CCN(c3ccccn3)CC2)cc2c1Oc1c(Cl)cccc1O2
N#Cc1nc(-c2ccc(C3CC3)cn2)c(N)cc1OCC1CCCO1
CCNC(=O)N1c2ccccc2N2C(=O)c3ccccc3C2C1C
CCOC(=O)C1(c2ccc(Br)cc2)C=C(C)Nc2ncnn21
Cc1ccc(C(=O)Oc2ccc(C(=O)NN=Cc3cc(-c4ccccc4)n(-c4ccccc4)n3)cc2)cc1
CC1(C)C2CC(Cl)(CN1C(=O)CCc1cc3cc(Cl)ccc3[nH]1)Cn1c2cccc1=O
COc1ccc(OCCN2CC3C(=O)NC(=O)C3C2c2ccc(-c3ccc(OC)cc3)cc2)cc1
CC1C=C(C#N)NC1=CC(=O)Cc1ccccc1
CC(C(=O)O)c1ccc2c(c1)C(O)C(C1CO1)C1C(C)CCCC21C
CCCCOC(=O)Cn1c(Cl)c(S(=O)(=O)c2cc(C)cc(C(=O)OCC)c2Br)sc1=O
Cc1ccc(C(=O)NC(Cc2ccccc2)C(=O)N(CCCCN2CCN(CCOC(=O)c3c(C)cccc3C)CC2)c2ccc(Cl)cc2)cc1
O=c1[nH]c(=O)n(C2OC(COP(=O)(O)OP(=O)(O)OCC3OC(n4cc(F)c(=O)[nH]c4=O)C4OC(c5ccccc5)OC34)C(O)C2O)cc1F
CNC(=O)C(C)Cc1cccc(C(C(=O)N2CC(=O)Nc3ccccc32)(c2ccccc2)c2ccccc2)c1
COC(=O)C1C(=Cc2cc(-c3ccc(C(=O)O)cc3)co2)C(=O)N(C2CC2)c2cccc([N+](=O)[O-])c21
CC(C)c1oc2ncncc2c1NCC1CCN(C)CC1
O=c1c(CO)c(-c2cccc(O)c2O)oc2c(O)c(O)c(OC3CC(O)CCO3)cc12
Clc1cccc(C2=NOC(c3ccccc3)O2)c1
O=C(Cn1ncc2c(F)c(S(=O)(=O)N3CCOCC3)ccc21)Nc1ccccc1Cl
N#CC(=Cc1ccc(OCc2ccc(Cl)cc2)cc1)C(=O)Nc1ccc(C(=O)O)cc1
CCCNC(=O)CNC(=O)C1CN(c2ccccn2)CCN1CCC1CCCCC1
CNS(=O)(=O)c1ccc(-n2nc(CNCCN3C=C4C=CC=C(Cl)C4C3)cc2C(F)(F)F)cc1
CCCn1cnc2ccc(Nc3ccc(CCC(O)C(NC(=O)CNC(=O)OC(C)(C)C)C(=O)Nc4c(CCC=O)ccc(N5CCOCC5)c4NC(=O)OC(C)(C)C)cc3)cc21
CCOCn1ncc(CNc2ccccc2)c1-c1cccs1
COC(=O)C(CC(C)C)(NC=O)c1c(O)cc(C(=O)NC(O)Cc2cccc(O)c2)cc1OCCc1ccc(O)cc1
O=C(Nc1nn[nH]n1)c1ccc(OC(F)F)cc1
CC(C)(C)CC1(N)N=CN=C(N)N1c1cc(Cl)ccc1Cl
CC(=O)Nc1ccc(CCC(=O)O)cc1
NC1c2ccccc2-c2ccccc21
COc1ccc(C=CC(=O)c2c(C)c(O)cc(OC)c2CC=C(C)C)cc1
CC(=O)c1ccc(OC(C)C(=O)NCc2ccc(Cl)cc2)cc1
CC1=NCCN1c1ccc(Cl)cc1N
COc1ccc2nn3nc(-c4ccc(OC)c(OC)c4)cc3nc2c1
c1ccc(-c2csc3c(OC4CNC4)noc23)cc1
Cc1ccccc1NC(=O)c1ccc2[nH]c3ccccc3c2c1
Cc1cc(C)n(-c2ccc(S(=O)(=O)Nc3nccs3)cc2)n1
COc1ccccc1CNC(=O)c1oc(C(C)(C)C)cc1C(N)=O
COc1ccc(-c2nnc(-c3cccnc3Nc3cc4ccccc4cn3)o2)cc1
Cc1c(C(=O)NCC(=O)N(C)C)nn(-c2ccc(Cl)cc2Cl)c1-c1ccc(Cl)cc1
NCN1C(c2ccccc2)=CC(=O)C2C=CC=CC21
COC(=O)Cc1c[nH]c2ccccc12
COCC(=O)c1ccccc1
COc1cc(C2CC(=O)C(c3ccc4c(c3)OCO4)=C(O)C2)cc(OC)c1OC
Nc1ncc2[nH]c(N)nc2n1
CNC(=O)C(NC(=O)C(CC(C)C)CC(O)C(Cc1ccccc1)NC(=O)C(C(N)=O)N1CON=N1)C(C)(C)C
CC(C)(COS(=O)(=O)c1ccccc1)CC(O)C(COS(=O)(=O)O)NC(=O)c1ccccc1
CCn1ccc(C(CNC(=O)c2cc(OC)ccc2OC)N2CCCC2)n1
CC(c1ccc(-c2ccccc2)cc1)n1nc(CO)c2c1N(Cl)C1CCCC(Cl)C21
CC(=O)Oc1ccc(C2C(OC(C)=O)C(=O)N2CCNC2(OC(C)=O)CCCCC2(O)CCCCCCCC=CCCCCCCCCC(=O)O)cc1OC(C)=O
CCCC(CCC)CNC(=S)NN=C1CC(C)(C)Oc2ccccc21
NC(CP(=O)(O)CCC(=O)O)C(=O)NC1CC=CC1
CCCCCCC1CCC(NS(=O)(=O)C=Cc2ccccc2)CC1
CC1CC2(CCC(N)C2)CC2CC3C=CC(O)=CC3CC12
Cc1ccc(OC(=O)CCC(NC(I)(CC=O)NC(S)C=O)C(N)=O)cc1
CCOP(=O)(OC)C(C)(CCSC(C)=O)C([N+](=O)[O-])P(=O)(OC)OC
COC(=O)C(C)NP(=O)(OCC1(N2C=NC3(C2)NC=NC(n2cc(S(=O)(=O)N4CCCC4)cc2C(=O)Nc2ccccc2)C3=O)OCC(C)(F)C1O)Oc1ccc(Cl)cc1
O=C1C(F)=CC(=O)c2c(Nc3ccc(-c4cnc5c6ccccc6ccn45)cc3)cccc21
Cc1occ(C(=O)NCC2(c3ccc(F)cc3)C=NOC2)c1C
Cc1cccc(Nc2ncnc3cnc(N4CCC(F)CC4)nc23)c1C(=O)Nc1ccc(OC(C)C)cc1
CC(=NNC(=O)c1ccc(-c2ccccc2)cc1)c1cccc2c1C=CCC2
COc1c(N=Nc2ccc(CSc3cc(Nc4ccccc4)c4c(c3N=NC3C=C(S)C(S)=CC3)CC(=O)C(=O)C4)cc2)ccc2c1C=CCC2
NC1(C2CC2)CNC2(CCS(=O)(=O)C2)CN1C(=O)C1CC1
COc1ccc(NC(=O)C2CCCc3sc4nccc(=O)n4c3C2)cc1
CNc1nc(CNC(C)C)nc(N(C)c2c(C)cc(C)cc2C)n1
NC1(CN2CCOCC2)CCCc2[nH]c3c[nH]c(=S)nc3c21
C1=Cc2ccccc2C=1CNc1ncc(-c2ccncc2)c(-c2ccccn2)n1
CCOC(=O)c1cc(NC(=O)C(C#N)=C(C)C)cc(-c2nc3cc(C(F)(F)F)ccc3o2)c1
Cc1cc(C=CC(=O)c2c(Cl)cccc2Cl)co1
Nc1[nH]c(-c2ccc(F)cc2)c(CC(=O)O)c1C(=O)c1ccccc1Cl
Nc1cccc(N(O)C(=O)C2(N)NCC(=O)SC34C=CC=CC23C(CN2CCCCC2)=CC=C4F)c1
O=C(O)Cc1ccc(-c2ccc(COc3cc(Cc4ccccc4)cc(OC4CCC5CNCCC5C4)c3)c(F)c2)cc1
C=C(c1ccc([N+](=O)[O-])cc1)c1ccc2nc(N)nc(N)c2c1
O=c1[nH]nc(C23C=CC(N4CCCC4)=CC2N=CS3)[nH]1
S=C(NCCc1ccccc1)c1ccccc1
CCC(Cl)=CCN1CCC(c2ccc(OC)c(CCOP(=O)(O)O)c2)C1=O
CCOc1ccc(N)c(N)c1
C=CCn1cnc2cccc(SCCN(CC)CC)c2c1=O
Cc1nc(C(=O)Nc2ccc(C(=O)N3CC4CNCC4C3)cc2)c(O)c(=O)n1Cc1ccccc1
CC1(C)CC(c2ccc(C(NCc3cnc4ccccc4c3)C3CC3c3ccc(O)cc3)cc2)C1
CN(C)C12CC(=O)N1C(Sc1ccc3ccccc3c1)(C(=O)O)C(C)(C)S2
CC(C)(C)OC(=O)N1CC=CC1c1ccc(Br)cc1
CCOC(=O)N1CCN(S(=O)(=O)c2ccc(Nc3nccc4cc(-c5ccc(C)cc5)ccc34)cc2)CC1
O=C(NCC1(O)CCCC1)c1cc2c(Cl)cccc2o1
Brc1ccc(-c2nc(-c3ccccc3)n[nH]2)cc1
COc1ccc(C=NCC(=O)NO)cc1
CC(=O)NC(=N)Nc1cc2cc(-c3ccc(F)cc3C)c(C)c(C(C)(C)C)c2[nH]1
CN1CCN(S(=O)(=O)c2ccc(C(=O)NC3(CC4(N)C5CCCC(N5)C4N4C=NC5(F)C=CC=CC45C)CCCCN3C(=O)c3ccc(S(=O)(=O)C4CC4)cc3Cl)cc2)CC1
OCC1C(c2cccc(OCc3ccc4ccccc4n3)c2)OC(OCc2ccc3ccccc3c2)C2OC(c3cccc(OCc4ccc5ccccc5n4)c3)OCC12
O=[N+]([O-])c1ccc(CSc2ncnc3[nH]ncc23)cc1
O=C(NC1CCCCC1)NC1CCC(CCN2CCN(c3nccc4ccoc34)CC2)CC1
CC(=O)Nc1ccc(Nc2ccc3scc(C(=O)NCc4ccccc4)c3n2)cc1
O=c1c2ccccc2nc(C=Cc2cccs2)n1-c1ccccc1C(F)(F)F
NCN1C(=O)C(N)C=NC2C=CC=CC21c1ccccc1
CNC(=S)NN=Cc1ccc([N+](=O)[O-])c2nn[nH]c12
CCCC(CCCC(=O)NC(CCCN=C(N)N)C(=O)NC(C(=O)NC(CCCCN)C(=O)NC(C)C(=O)NC(C)C(=O)NC(C(N)=O)C(C)C)C(C)O)C1CO1
Cc1cccc(C)c1CN1C(N2CCC(C(F)(F)F)CC2)=NN2C1=C1CCCC1=NS2(=O)=O
Cc1cc(-c2cc(Cl)cc(S(=O)(=O)Nc3ccc(C)c(C)c3C)c2Cl)no1
COc1ccc(S(=O)(=O)N(C)C(C)(CO)CNC(=O)Cc2cc(F)ccc2F)cc1
O=C(NCc1cccnc1N1CCC(c2cccc(C(F)(F)F)c2)=C(Cl)C1Cl)c1ccccc1
Cc1cccc(NC=C2C(=O)Nc3cc(C4=NNC(=O)CC4)ccc32)c1
CC1CN2c3c(cc4c(c3F)C(C)(C3CCC(=O)O3)C(=O)N(C)C4=O)CC3(C(=O)NC(=O)NC3=O)C2C(C)O1
CCOC1(C=O)N=CN=C2NCCC21CC(C)(N)c1ccccc1
CCCN(Cc1cc(OCc2ccccn2)ccc1OC)C(=O)c1cccc2c1NC(=O)CS2
CCCCCCCCC(=O)OC(OC(C)=O)=C1C(=O)OC2(C)C1CC1C(CC(O)C1OC(C)=O)C(C)C2OC(C)=O
CCCCCCn1c(C)c(CC(=O)NCC2CC(C)(C)NC(C)(C)C2)c2cc(C(=O)OC)ccc21
O=C(NC(c1ccccc1)c1ccccc1)C12CCC(n3c(=O)cc[nH]c3=O)(CC1)CC2
Nc1cc(F)cc(C2Cc3nc(C(=O)N4CCOCC4)cc(C(F)(F)F)c3NC2C(=O)O)c1F
CC(O)C1CC2CCC3(CC2(C)C1)C(C)CCC12C(=CC(C)(C)NC31)CCCC2C
CC(C)CNC(CC(C)C)C(=O)NC(CC(F)F)C(=O)O
CC12CCCN(C(=O)c3ccc4nc[nH]c4c3)C1CCc1cc(Oc3ccccc3)ccc12
Cc1ccccc1COC(=O)NCC(=O)NC1(Br)COC(=O)C1
Nc1cncc(C2NC(C(=O)c3c[nH]c4c3ccc3ccccc34)CS2)c1
COC(=C1C=C(c2c(OC)ccc(OC)c2F)C(=O)O1)c1ccc(OC)cc1
Oc1c(Oc2cccnc2)cnc2ccccc12
Cc1csc(NS(=O)(=O)c2ccc(NC(=O)CSC(C)c3nc(=O)c4c(C)nn(C)c4[nH]3)cc2)n1
CCCCCOC(=O)N1CCN(C(=O)C(CCC(=O)O)NC(=O)c2nccc(N3CCN(C(=O)c4ccc(-c5ccccc5)cc4)CC3)c2-c2ccccc2)CC1
O=[N+]([O-])c1ccc2c(c1)c1ccccc1n2CCCN1CCOCC1
O=C(O)c1ccc2nc(CCCCC3CCSS3)ncc2c1
COc1c(O)cc(C2OC(c3ccc4c(c3)OCO4)CCC2O)c(CO)c1O
N#CC1([NH3+])c2ccccc2-c2[nH]c(=O)c3ccccc3c21
COc1cc(F)ccc1CN(c1ccc(C)cn1)S(=O)(=O)c1cc(C(C)C)ccc1C(C)C
Nc1cccc2c(=O)[nH]c(SCC(=O)NCC3CCCO3)nc12
CC1CC(CNCc2cc[nH]n2)C(C)(C)N1c1ccnc(N)n1
CC(C)Nc1ncnc2c1nc(CO)n2C1(O)OCCC1O
Nc1ncnc2c1nc(CO)n2C1OCC(O)C1F
NC(=O)c1c(-c2ccc(Cl)cc2)cc2cccc3c2c1NC3
COc1ccc(OC)c(-c2ccc3c(c2)C(N2CCNC(=O)C2)CC3=O)c1
COc1ccc(C2(O)CCNCC2(N)CCCNc2cc(-c3cccs3)sc2C=O)cc1
Cn1c(Nc2ccccc2)nc(NCCCCCCCCCCNC(=N)N)nc1=N
N#Cc1ccccc1OCC(O)Cn1c2ccc(Br)cc2c2cc(Br)ccc21
O=Cc1c(NC2CC2)ccc2sc(N3CCOCC3)nc12
COc1cc2c(cc1OC)-c1nn(C(=O)CCC(=O)O)c(-c3ccccn3)c1C2
COc1ccc(S(=O)(=O)NC23CCCC(CCC2)N3S(=O)(=O)c2ccc(C#N)cc2)cc1
O=C(NC(Cc1ccccc1)C(O)CC(Cc1ccccc1)NC(=O)C(O)C(O)C(O)C(Cc1nccs1)NCCc1ccccn1)OCc1ccccc1
Cc1cc(=O)oc2c(C)c(OCC(=O)Nc3cnn(C)c3)ccc12
COC(=O)C1(C)CCC2(C=Cc3ccccc3O2)CC1
COC(=O)C(C)NP(=O)(Oc1ccccc1)Oc1ccc2c(c1)C(=O)OC2=CCn1cnc2cnc(Cl)nc21
CC1CCC(Cl)NC1(Cl)CCNCC(c1ccccc1)c1ccccc1
CCc1cnc2c(Cl)cc(-c3nc(N4CCOCC4)c4nnn(-c5ccccc5)c4n3)cc2c1
N=C(N)NN=Cc1cc([N+](=O)[O-])ccc1O
CCn1cc(C(=O)NN(C)S(=O)(=O)c2ccccc2)c(=O)c2cc(F)c(N3CCCC3)cc21
O=C(c1ccc(Cl)cc1)c1c(-c2cccc(Cl)c2)[nH]c(-c2ccccc2)c1-c1ccccc1
COc1ccc(Oc2ccc(NS(=O)(=O)c3cc(Cl)cs3)cn2)cc1
CC(NC(=O)c1ccc(CCO)cc1)C1Oc2cc(C#CC3CCC(F)C3)c(N)cc2S(=O)(=O)NCC1N
OC1=CC=CC2=C(c3cc(C(O)(c4cccc(O)c4O)c4cc(O)cc(O)c4O)ccc3OCCCCN3CCCCC3)OCCC12c1cccc(O)c1O
CNC(CN)(Cc1ccccc1C(N)(C(N)=O)C(C)(C)O)C(C(N)=O)(C1=CC2C(=CNC2C)C=C1)N(C)C
COc1cc2c(c(OC)c1)C=C(COC(C)=O)C(N)N2
CCNC(=O)C1(O)CC(n2c(NC(=O)C(CC)NC(=O)C(NC(=N)N)C(C)N(C)C(CC)C(=O)N(C)C(=O)C(C)NC)nc3cncnc32)C(O)O1
CC(=O)c1cccc(C2CC(c3cccnc3)=NN2C(C)=O)c1
CC(C)C(NS(=O)(=O)c1cc(C(F)(F)F)ccc1-c1ccccc1)C(F)(F)F
Cc1nccn1-c1ccc(NC(=O)COc2ccc(C#N)c(Cc3cnc(N)nc3N)c2)cc1
COC(=O)C(NC(=O)C(S)Cc1ccccc1)C(C)C
CCN1C(=O)C2CN3C(=O)N(c4ccc(C(F)(F)F)cc4)C(=O)C3(c3ccccc3)C2(Cl)C1=O
Cc1nc2cccc(OCCOc3ccc(Cl)cc3)c2s1
C#CC(=O)NCC(O)c1ccc2c(c1)CC(C)(N)N(C(=O)CC(c1ccccc1)c1ccccc1)C2
COc1cc(Cl)cc(C23NC=NC2C=CC=C3Cl)c1
CCc1c(O)ccc(C)c1O
O=C(Cn1cc2ccc(CO)cc2n1)NN=Cc1cc(Cl)ccc1Cl
CCC(=O)c1c(S(=O)(=O)NCCNS(=O)(=O)c2ccc(CC)cc2)ccc(C)c1C
Cc1ccc(S(=O)(=O)N2CCCCC2NC(=O)c2ccc(-c3ccc(C45NC=NC4C=CC=C5C(F)(F)F)cc3)cc2)cc1
Cc1cc(C(=O)NCC23CC4CC(CC(C4)C2)C3)n(-c2ccc3ncccc3c2)n1
CCn1c(=O)c(C(=O)CSc2nnc(-c3ccc(Cl)cc3)o2)c(N)n(C)c1=O
O=C(CN1C(=O)c2ccccc2C1=O)OCC(=O)c1ccccc1O
O=C(Cn1nnc(-c2ccccc2)n1)NCc1ccccc1
CC1CC=CC(O)=C(O)COc2cccc(c2)C(O)CC=CCC(O)C=CC1
CCC(C)C(N)C(=O)NC(CCCO)C(=O)NC(Cc1ccc(I)cc1)C(=O)NC(C(=O)NCC(=O)NC(C)C(=O)NCCCCCCCCCCCC(=O)N(CC)C(Cc1ccccc1)C(=O)O)C(C)C
CCCCCCCCCCCCCCC#CC(=O)OC(COC1CC(O)C(O)(CO)C(O)O1)COC1(O)CC(O)(CO)C(O)CO1
O=Cc1c(F)cc(Nc2ncc(Cl)s2)cc1F
COc1nc2c(C)c(C)ccc2nc1SCC1CN(C=O)c2ccccc21
CC(NCC(=O)Nc1c(N2CCCC2)cccc1S(=O)(=O)N1CCCCCCC1)c1ccccc1
CSc1ncc(Cl)c(C(=O)Nc2ccc3c(c2)OCCO3)n1
Nc1nc(N)c2nc(N3CCOCC3)c(Nc3ccc(CN4CCOCC4)cc3)nc2n1
CCOC(=O)CCCCCCCCCCCC(C)C1(CO)OCC(C(=O)OCC)O1
Cc1cc(NC(=O)N(C)C(C)C(=O)Nc2cc(Cl)cc(Cl)c2)c(C)s1
CN(c1ccccc1)S(=O)(=O)c1ccc(Nc2ccc(C=C3SC(=S)NC3=O)cc2F)c(C=O)c1
CC(N)C(=O)NC(Cc1cccc2ccccc12)c1ccc2c(c1)C1(CC2)CCN(C=O)CC1
Cc1ccc(C(C(=O)NC2CCCC2)N(Cc2ccccc2)C(=O)c2c(C(N)=O)nsc2N)cc1
COc1ccc2nc(N3CCNC4CNCC5C=C6CCC=CC6=CC543)ncc2c1
N=c1c(-c2nc3ccccc3[nH]2)cc(C(=O)c2ccco2)nn1-c1ccccc1
Nc1ncc(-c2ccccc2)c(C=Cc2ccc3ccccc3c2)n1
COc1ccc(CC(CC(OCCN(C)C)N(C(C)(C)C)S(=O)(=O)c2ccccc2)NC(=O)OCc2ccccc2O)cc1
CC(C)N(c1cc(C=O)sc1-c1cnc2cccnn12)C(C)C
O=C(c1n[nH]c(=O)c2cc3cc(O)ccc3nc12)N1CCN(c2ccccc2)CC1
C=CCn1c(-c2cc(C(=O)c3ccc[nH]3)cnc2N)n[nH]c1=S
NC1(CO)C(C(F)(F)F)C2(CCC(=O)N2)CCN1C(=O)c1ccccn1
CCOc1ccc(-c2cc(C=O)ccc2Nc2ncccc2C)cc1Nc1cccc2cc(C=O)ccc12
CCOC(=O)c1ccc(NC(=O)CN2CCN(CC(O)COc3cc(C(C)=O)ccc3Cl)CC2)cc1
CS(=O)(=O)N1CC2CC1CN2c1ncccn1
CCCCCCCCCCCCCl
CC(CO)(CO)NCc1cc(OCC(O)COCCO)c2c(c1OC(C)(O)c1cc(OCCO)cc(OCCC3CCOCO3)c1CO)C(OCCOC1CO1)Cc1c(OCCO)cccc1-2
CC(C)CC(NC(=O)C(CO)NC(=O)C(CCC(N)=O)NC(=O)C(CO)NC(=O)CNC(=O)OCc1ccccc1)C(=O)NC(CCC(=O)O)C(=O)NCC(=O)O
CC(C)c1ccc(C(C)(C)NCC(O)C(Cc2ccc(F)cc2)NC(=O)C(C)N2C(=O)c3ccccc3C2=O)cc1
CC(NC1C(=O)C(C)(C)C2(O)CC(N(C)C)C(CC1(C)C)OC(=O)NC(=O)CCCCO2)c1cccnc1N(C)C
NCn1c(C(=O)c2ccc(SC(F)(F)F)cc2)cc2cncnc21
O=C(c1ccc(Cl)cc1)N1CCN(C(=O)c2cccc[n+]2[O-])CC1
CCCCCS(=O)(=O)c1ncnc2[nH]cnc12
NC(=O)c1sc(NC(=O)COc2ccc(Cl)cc2)c2c1C(N)=CCN2
COc1cc(C2NCCc3ccccc32)c(O)c(Br)c1C
N#Cc1cccc(-c2ccc3ncnc(N4CCOCC4)c3c2)c1
CCOc1ccc(N2CCN(Cc3ncc(-c4ccc(F)cc4)o3)CC2)cc1
CCn1nc(-c2ccccc2)c(C)c(C=Cc2ccc(F)cc2)c1=O
COC(=O)c1cc(F)cc(Nc2ccc3cnc(-c4ccc(OC)cc4)n3n2)c1
COc1nc(N)c(NC(C)CO)c2[nH]c(=O)n(-c3ccc(F)cc3)c12
CCOC(=O)CN(C)C
O=Cc1c(CN2CCN(c3cccc(F)n3)CC2)c(-c2cccs2)nc2ccc(F)cc12
O=C(C=Cc1cccc(Cl)c1Cl)C(F)=C1SC(=S)C(=O)N1c1ccc(O)cc1
CC(CO)N1CC(=O)COCCC2C=CC=C(NC(=O)c3ccccc3)C2(C)C(CN(C)Cc2ccc(C(F)(F)F)cc2)OCCC1C
CC(C)C1(N)CNCC1COC1CCCN(S(C)(=O)=O)C1
CCCn1cnc(NC2CCc3c4c(nc5cc(OC)ccc35)COC42)c1
COC(=O)C(C)NC(=O)CN1CCC(c2ccccc2)=C(C(=O)OCc2ccccc2)C1
COc1ccc(N(C(=O)CN2CCN(C)CC2)S(=O)(=O)c2c(C)nn(C)c2C)cc1
Cc1ccc(-c2ncc(CNCc3ccc(Cl)cc3)o2)cc1
CCN(CC)S(=O)(=O)c1c(NC(=O)COC(=O)CNC(=O)c2ccccc2)ccc(C(C)(C)C)c1N
N#Cc1cccc(CCc2ccc(-c3ccc4[nH]ncc4c3)cc2)c1
CC1=CCCC2(C)OC2CCC(C)=CCC(=O)CCC1
CCC(C)C1(C(CCC(=O)O)(NC=O)C(=O)NCCO)NC(C(=O)NC(C)(C(=O)NCC(=O)NCC(=O)NC(Cc2ccccc2)c2nccs2)C(C)(C)C)(C(C)(C)C)CC1O
COc1cccc(OC)c1C=Cc1ccc2c(=O)ccoc2c1
NC1(C2CCC2)CCC23CCNC(Cc4ccc(Oc5ccc(C(=O)O)cc5O)cc42)C3C1
COc1cccc(NC(=O)Cc2ccc3ccccc3c2OC)c1F
CCc1cc2cc(=O)cccc2nc1SCC(=O)N(C)C1CCS(=O)(=O)C1
CCOc1ccc(CN2C(=O)c3c[nH]c(=O)cc3C2=O)cc1
CCC1(CO)NC(c2ccc(C)cc2)Cc2c1ccc1c2OCO1
COc1ccc(-c2cc(C=NNc3ncn[nH]3)n(C3CCCCC3)n2)cc1
O=Cc1ccc(Nc2ccc3nnn(O)c3c2)cc1
Cc1nc(=O)c2c([nH]1)OC=CC2c1c(C(F)(F)F)csc1C
COc1cc(COc2cccc(N)c2)c2ncncc2c1N
CN(C)c1nc(CS(=O)(=O)N(C)c2ccc(F)cc2)cs1
CCOc1cccc(C(COC)NC(=O)C2Oc3cc4ccccc4cc3O2)c1OCC
CCc1ccc2cccc(OCCCCN(C)CC(O)COc3ccc(C(=O)Nc4ccccn4)cc3)c2n1
CN(C)C(=O)CCN1CCN(C(=O)c2cc(Cl)cc(-c3ccc(C#N)cc3)c2)CC1
Cc1ccc2c(=O)cc(-c3ccccc3)oc2c1O
CCCCCCCCN1C(=O)CC(NC(=O)c2ccc(CO)cc2)N(C(=O)CC)C(=O)C1Cc1ccc(O)cc1
COc1cnc2c(Nc3ccc(CCc4ccc(F)cc4)cc3)ccc(OC)c2c1
NCC1=C(N2CCC2=O)CCC=C1
Cc1ccc(Nc2c(C#N)c(C)n(Cc3cccc(Cl)c3)c2C#N)cc1C
CCOC(=O)CS1(C)C=Nn2c(C)nnc21
CC12CN(C(N)=O)C(CCC(=O)c3ccc(Cl)cc3)=C1C=CC=C2C(F)(F)F
CCOC(=O)C1n2ncc(F)c2C(=O)C12C(=O)Nc1ccccc12
Cc1c[nH]c(=O)c(-c2nc3ccc(N4CCOCC4)cc3[nH]2)c1NCCc1cccc(Cl)c1
O=C(O)C1CCC(C(=O)Nc2cccc(Br)c2)CC1
O=C(C1=C(F)N(Cc2ccccc2)c2cc3c(c4c(F)ccc1c24)OCO3)c1ccc(Oc2ccccc2)cc1
Cc1cc(CCCO)ccc1NC(=O)Nc1ccc2c(c1)C(=O)NCCC(CNC(=O)NC1CCCCC1)OCCCC(N)(F)CO2
CCN(CC)CCCn1c2ccccc2c2cccc(NC(=O)c3ccc(Cl)cc3)c21
COc1ccc(C23CCCC(N(C)C)C2c2cc(C)c(OS(=O)(=O)c4ccc(OC)cc4)c(C)c2O3)cc1
COc1ccc(C=C(C(=O)c2ccc(Br)cc2)S(=O)(=O)Cc2cc(F)cc(F)c2)cc1
CC1CC2C(CCC3C4CCC(O)C4CC(O)C23)CC1(C)O
Cc1nn(C)c2c(-c3ccccc3)c(N3CCOCC3)sc12
Cc1cccc(C)c1NC1(C(=O)NC(C#N)Cc2ccc(-c3ccc(CC(=O)N4CCCC4)nc3)cc2)NC2CCC1C2
c1ccc(Cn2cnc3cnc(N4CCCC4)nc32)cc1
COc1ccc(C2(C(=O)Nc3c(C)cccc3Cl)C(C(=O)CNc3ccc(C)cc3)=CCN3C(=O)COC32)cc1
CC(C)(C)C1c2[nH]c3ccccc3c2CCN1C(=O)c1[nH]nc2c1CCCC2
C#CC(O)(Sc1ncc2cc(C)sc2n1)c1ncno1
Oc1cccc2c1C1(CNC=N1)C(c1ccc(F)cc1)OC2
CCCCc1nc(CC(O)(CC)C2C(=O)CCC(C)(CC)C(O)(Oc3ccc(CC)cc3)C(C)C(=O)OCC(C)(O)C2O)no1
CCOCC1C(=O)CC2(C(C(=O)OCC(C)(C)C)=C(O)N=CC23COC(=O)O3)N1c1cccc(OC(C)C)c1OC
CCn1c(CC(CC2CC3C=CC2O3)C(=O)O)n[nH]c1=S
NC(=O)N(c1ccccc1)c1ccc(NC(=O)Nc2ccccc2)cc1
NCC(CS)C(=O)O
Oc1c(Cc2nc(C=NNc3cc4ncccc4cc3Cl)n[nH]2)ccc2ncccc12
C=C1CC2C3CCC(C=NO)C3C(C)(COC(C)=O)C(C)C2C2C1=C(c1ccccn1)C(=NO)CC2C
CC1OC(=O)C(=C(N)CC2CCC(O)O2)C1=O
CSc1cc(OC2CC2)cc(O)c1-c1c2c(cc3c1OCO3)CC1C(=O)OCC1(N1CCN(C(N)=O)C(N)C1)C2
Cc1noc(C)c1COc1ccc(-c2cc(N)cc3[nH]nc(NC=O)c23)cc1
CCN(CC)CCOC(=O)c1c(C#N)cc2c(N)c(O)c(C)c(Cl)n12
COc1cccc(N)c1
CC(C)(Cc1c[nH]c2ccccc12)NCC(O)c1ccc(C#N)cc1
CC(C)n1nc(-c2ccccc2)cc1C(=O)NNC(=S)NCCc1ccccc1
O=C1Nc2ccccc2CO1
COc1c(Nc2c3ccccc3nc3ccccc23)cccc1NS(C)(=O)=O
CN1C(=O)Oc2c(c3c(c4ccccc24)CCNC3)C1c1ccc(C(C)(C)C)cc1
Cc1c(C(=O)NN=Cc2ccccc2Cl)cnn1-c1cccc(Cl)c1
O=C(CNCCO)Nc1ccc(S(=O)(=O)NC23CC4CC(CC(C4)C2)C3)cc1
COc1cc2ccc(C(=O)NC3CCN(CCCCCNC(=O)C4Cc5ccccc5CN4)CC3)cc2c2c1OCO2
O=C(COC(=O)CCSc1ccccc1)Nc1ccc(C(F)(F)F)cc1
CCCCCCC(CO)n1nncc1CNc1c(OC)ccc(OC)c1C(=O)OC
COc1ccc(NC(=N)NC(=Nc2ccccc2)Nc2ccccc2)cc1
CC(C)CC(NC(=O)OCc1ccccc1)C(=O)NC(C=O)Cc1ccccc1
c1ccc(CNc2cc3[nH]ncc3cn2)cc1
O=C(NC1C2CC3CC(C2)CC1(F)C3)c1cccnc1
CS(=O)(=O)c1ccc(C(=Cc2ccc(-c3ccc(F)cc3)o2)C(=O)O)cc1
Cc1nc(CN2CCCCC2c2nc(C(C)C)no2)no1
O=C(Nc1cc(-c2ccnc3c(Nc4ccccc4)cnn23)ccc1F)NC1(C(F)(F)F)CCCCNC1
O=S(=O)(NCC1CCc2c1cccc2C(F)(F)F)c1ccccc1
CCOc1ccc(-n2c(SCC(=O)NCC(=O)NCc3ccccc3)nnc2-c2ccccn2)cc1
O=C(Cc1ccccc1F)Nc1cnc(N2CCSCC2)nc1
Cc1ccc(N2CC(SC34C=CC=CC3N=CO4)C(=O)C2=O)cc1
CCC(NC(=N)N)S(=O)(=O)Nc1cccc2ccccc12
N#Cc1nnnn1-c1ccc(OC(=O)c2ccc(-c3ccc4ccsc4c3)cc2)cc1
COc1cccc(OC)c1NC(=O)CCSc1ncc(-c2ccc(F)cc2)c(C(F)(F)F)n1
C#CC1(N)C2Cc3ccc(NCCCCCCCC)cc3C=C3Nc4cccc(OC)c4C31CCN2
NC(C(=O)NCC(=O)O)C1CCCOC1
Cc1cc(N)[nH]n1
CCCOC(=O)c1cc2cc(Cc3cccc(OC)c3C)ccc2[nH]1
Cc1ccc(OCCS(N)(=O)=O)nc1C(=O)NCc1ccccn1
Cc1c(Br)cccc1Cn1nncc1CSc1ncc2[nH]c(N)nc2n1
COc1ccc(F)cc1-c1ccc(C(F)(F)F)cc1C1CCC2(CC1)CCN(CC(=O)NCC(=O)O)CC2
Cc1n[nH]c(N)c1NC(=O)c1cccc([N+](=O)[O-])c1N1C(=O)C2C(C1=O)C(c1ccccc1)N1CCC(c3ccccc3)CC(=O)C21
OCc1cncc(CCc2cnc(Nc3ccccc3F)nc2)c1
CN(C1NC(c2ccccc2)CNC1=O)N(c1ccccc1)c1cc(C(=O)c2ccccc2)co1
O=C(Oc1ccc(C=NNC(=O)c2cc(-c3ccc(Cl)cc3)[nH]n2)cc1)c1ccc(S(=O)(=O)N2CCOCC2)cc1
CCOc1ccc(C(NC(C)=O)P(=O)(O)O)cc1
CNC(=O)OC(C=O)NCCOCCOCOC(=O)c1ccc(C)cc1
CC1(Oc2ccc(C(=O)O)cc2)CC(N)(CS(=O)(=O)CC2Oc3ccccc3O2)CCN1
Cc1cc(C)n(-c2nn(-c3cc(C(=O)O)c[nH]3)c(Cl)cc2=O)n1
CCCCCCCCCCCCCC(CC)c1c2n(c[n+]1CCNC(=O)c1c(C(C)(C)C)ccn1C(=O)N(C)C)CC=C2
NC(C(=O)Sc1nc2ccccc2n1C1CCCCC1)c1cccc(N2CCNCC2)c1
C=CC(=O)Nc1cc2c(c(N3CCN(c4nccs4)CC3C(N)=O)c1)NCCC2
CC(C)CC1(C(=O)NO)CCN(S(=O)(=O)c2ccc(OCCc3ccccn3)cc2)CC1
COc1cc(F)ccc1-c1nc(-c2ccc(-c3nn(C)c(C)c3C)cc2)c(C#N)cc1N
O=C1c2c(c3c4ccc(O)cc4n(O)c3c3[nH]c4cc(O)ccc4c23)C(=O)N1Nc1ccccc1
CC1CCNc2nc(CCC(Cl)C(=O)N3CCN(c4ccccc4Cl)CC3)ccc21
NC(=O)CCc1ccc([N+](=O)[O-])cc1Nc1nc2ccc(-c3ccccn3)cc2c2c1CCC=C2Cc1ccccc1
COc1ccc(-n2cnc3cncnc32)c(N(C)C)c1C
CNCC(Cc1cccc2ccc(OC)c(OC)c12)N(C)C
CC1CC(=O)c2cc(F)cc3c(=O)c(C(=O)NC4CCC(NS(=O)(=O)Cc5ccccc5)CNC4=O)cn1c23
CNc1ccc(Br)cn1
c1ccc(-c2csc(NN=C3CCCc4ccccc43)n2)cc1
CCC(CCc1cccc2ccccc12)Sc1c(OC)cccc1C1(C(=O)O)CCN(C=O)CC1
Cc1ccc(F)c(OC(CCc2cc(C=O)[nH]n2)NC(=O)CN2CCN(c3ccc(C=O)o3)CC2)c1
CC(C)(C)C(=O)Oc1c(C#N)ccc2c1C(=O)C=[N+]2[O-]
CN1CCN(c2ncccn2)CC1
Nc1cccc2c1cc(F)n2-c1nc(NCc2ccccc2)c2c(n1)C(=O)NCC2
C=C(O)CC=CC(=O)CC(O)CC(=O)O
COc1ccc(C)cc1OC=CC(=O)n1cc(N)c(C(=O)Nc2ccc(F)c(C)c2)n1
CCOC(=O)c1ccc(OCc2nc(=O)c3sc(C)c(C)c3[nH]2)cc1
O=C(c1ccccc1)n1nc(Nc2ccccc2)c2ccc(O)cc21
Cc1ccc(N2C(=O)CN(Cc3cc(C)ccc3C)C=CC23C=C(CO)N=C2NN=C(c4ccco4)N23)cc1
COc1ccc(C(=O)n2nc(C)cc2-c2ccc([N+](=O)[O-])cc2)cc1
CC1(C)Cc2ccccc2C(N2CCN(CCNc3ccc(F)cc3)CC2)C1O
CCc1nc2ccc(S(N)(=O)=O)cc2s1
CCCC(CC)N1CCN(c2nc(Cl)c3c(n2)-c2ccccc2CO3)CC1
COc1cc2oc(-c3ccc(OCCOCCOCO)c(OC(O)COC(O)c4ccccc4)c3O)cc(=O)c2cc1O
O=C(C1CCCO1)N1CCN(S(=O)(=O)c2cccc3ccccc23)CC1
CC1=CC(C)CC(C)(C)C1=Cc1ccc(-c2ccccc2)cc1
CCCCOc1ccc(OC)c(CCNC(=O)c2ccc(C(=O)O)cc2Cl)c1
CCc1cc(OC)c(OC)cc1NC(=O)C1CCCCN1c1ncnc2sc(C)c(C)c12
CCOc1cccc(C(=O)NN=Cc2cc(O)c(OC)c(F)c2)c1
COC(Cc1ccc(-c2nccc3ccccc23)cc1)N1CCCCC1
Cc1ccn(C2(C)CCC(c3cccc(=O)[nH]3)CN2C=O)n1
CC(C)(CO)C(=O)OCC1(C)CC(N)C2C(=O)NC1C2=O
N#Cc1ccc(F)cc1C(=O)NCCS(N)(=O)=O
O=C(O)CC(NC(=O)C12CCCCC1CCCN2C(=O)C1(c2ccccc2)CCCCC1)C(=O)NC(CC1CCC1)C(=O)Nc1ccccc1
CC(=O)c1ccc(CC(=O)Nc2ncc(C)s2)cc1
COCCNC(=N)c1c(C#N)[n+]([O-])c2ccccc2[n+]1[O-]
Cc1ccccc1NC(=S)n1nccc1C
C=CC1CC2=C(F)C(=O)CC(F)C2=C2C(c3ccc(-c4ccccc4)cc3NC)CC3C(CCC3(C)CC3CCOC3=O)C21
Cc1ccc(N(C)C(C)CS(=O)c2cccc(C#N)c2)cc1
COc1ccc(-n2c(CCC3=C4C=CC=CC4CN3)nnc2-c2ccccn2)cc1
CCOC(=O)c1c(NC(=O)CN2c3ccccc3Sc3ccccc32)sc2c1CCC(C)C2
Cc1cc(C(N)C(C)C(=O)Oc2ccc3c(C)cc(=O)oc3c2C)cc(N2CCNCC2)c1
O=c1c(OC2OC(CO)C(O)C(O)C2O)c(-c2ccc(O)cc2)oc2cc(O)cc(O)c12
O=C(O)c1c(OS(=O)(=O)c2ccc(O)cc2)cccc1OS(=O)(=O)c1ccccc1N1CCNCC1
COc1nc2c(s1)C(C)([N+](=O)[O-])CNC2=O
COCC=CC12CC(C)C3CC(Cc4ccccc4)CC3C1C(C)C=CC2=O
Cn1ccc(-c2ccc(N(C3(CC(=O)O)CCc4ccccc4C3)S(=O)(=O)Cc3ccc(F)cc3)cc2)n1
Clc1ccc(Sc2cc(Cl)cc(C3COc4ncccc43)c2)cc1
CCC1(CCc2ccccc2)C(OC(C)(C)C)C(=O)N1C(=O)NN=Cc1ccc(N(C)C)cc1
Cc1csc(-c2nc3ccccn3c2N(C)CCc2ccc(C#N)cc2)n1
O=c1ccn2cc(SCc3ccc(Cl)cc3)[nH]c2n1
CC(C)C(C=O)NC(=O)OCC(C)N1CCOCC1
O=C(NN=Cc1ccccn1)C(CNc1cc(S)cc(S)c1)(c1ccc(-c2ccccc2)cc1)n1cnnn1
CC1(c2cc(F)ccc2F)C(C(=O)N2CCCC2c2ccccc2)=CN=c2sc(=Cc3ccc(F)cc3)c(=O)n21
O=C(Cn1cccn1)NCCc1ccccc1
COc1ccc(C(=O)O)cc1OC
COC(=O)Cn1cccc1-c1sc(NC=O)nc1C
COc1ccc(-c2nnc(SCC(=O)NCc3ccc4c(c3)OCO4)o2)cc1
COc1ccc(-c2nc(N)c(C#N)cc2SCC(=O)Nc2ccc3c(c2)OCO3)cc1
CN(C)CCCNc1cccc2c(=O)c(=O)c3c4cccc[n+]4c(=O)c=3c12
Cc1ccc(COC2=NN(C([S-])=[SH]c3c(C)cccc3C)C3=NS(=O)(=O)CCN23)cc1
Cn1cc(Cl)cc(O)c1=O
O=C1C(=Cc2cccs2)SC(=S)N1CC1CCCO1
COc1cc(OC)c(P)c(C(C)(C)CCC#N)c1
C[S+](C)CCCN(C(=O)NC(=O)n1cc(N)c2ccccc21)C(=O)C(=O)Nc1ccccc1
CN(CCCCC(=O)O)C12C=CC=C(Cl)C1(Cl)N=CO2
CCc1ccc(Cl)c(Cl)c1OC1c2cccc(c2)Sc2cccc(c2)COCCNC1C(=O)O
O=C(O)c1cc2c(o1)c(Cc1cccc3nonc13)cc1c3ccccc3[nH]c21
Nc1c(N=Cc2ccccc2N2CCCCC2)cc2nc(N)c(=O)[nH]c2c1N1CCCCC1
COc1ccc(NC(=O)c2cccc3c2C(S)CN3[SH](=O)=O)cc1
CCOc1ccc2c(c1)Oc1c(-c3ccc(Cl)cc3)cn(-c3ccccc3)c1C(c1ccccc1)=N2
Fc1cc(C2(c3noc(-c4cccnc4)n3)CCC2)ccc1-c1ncccc1CN1CCNCC1
CCCCN(C)C1=NC(=O)CC(c2ccc(C(=O)OCC)cc2)N1
COc1ccc(C(=CC(=O)c2ccccc2)N2CC3(C=NC2C)NC=NN3)cc1
O=CN1CC(CCC2CCCCC2)CC(NCc2cnc3ccccc3c2)C1
COc1ccc(C(=O)Nc2cc(CC(=O)NC(CCS(C)(=O)=O)C(=O)O)ccc2OC)nc1
CC(=O)OS(=O)(=O)c1ccc(-n2c(=O)sc3nc(Nc4c(C)cccc4C)ncc32)cc1
COc1ccc(-c2cn(CCCCCOc3cc4c(cc3OC)C(=O)N3CCCC3C=N4)nn2)cc1
O=C(NC(C(=O)NC1CCCC1C(=O)NC(CCc1ccccc1)C(=O)c1ncco1)c1ccccc1)OCc1ccccc1
COc1ccc(-c2nc(C3CCCCN3C(=O)c3ccc(F)c(OC)c3)no2)cc1
CC(=O)SCC[SH]1C(N)=C(N)c2cnc(S)nc21
Cc1ccc(OCC2C3CC(C)(C(N)c4cc(F)c5c(c4)CN(C=O)C5)N(C=O)C23)cc1
Nc1ccc(C=Cc2ccc(Cl)cc2)c2nc[nH]c(=O)c12
CN(C)C=NC12C=CC=CC1=NS(=O)(=O)C2
C=CCOc1ncnc2c1nc(C)n2C1(O)CCC(O)O1
CC(C)(C)NC(=O)C=Cc1ccc(-c2nc3ccccc3o2)cc1
CCOC(=O)c1c(N)ncnc1-c1cccc(O)c1
C=CC12CCC(=O)N1CCc1c2[nH]c2cccc(-c3ccc4cc[nH]c4c3)c12
O=C1N(C2CCOCC2)CCOC12CCN(c1ccc(C(F)(F)F)cn1)CC2
O=C(O)c1n[nH]c(C(=O)c2ccc(Cl)cc2)c1Cl
COC(=O)CC1CC(NC(=O)Nc2ccccc2)OC2COc3cccc(N)c3C(=O)NC12
CCOC(=O)COc1ccccc1C=C1SC(=S)NC1=O
O=C1Nc2cc(O)ccc2C1=Cc1ccc(OCCNCc2ccccc2)cc1
O=C(Nc1ccc(Oc2ccccc2)cc1)c1noc2c1C=CCN2
CC1c2c(cc3onc(-c4cnco4)c3c2N)NC12COC(=O)N2
COc1cc(C=Nc2ccc(-c3nnc(-c4ccc(OCc5ccccc5)cc4)o3)cc2)cc(OC)c1
Cn1nc(C(F)(F)F)c2c1C(N1CCc3onc(C(=O)N4CCCCC4)c3C1)CC2
CON=C(c1ccccc1)C(C)N1CCCC1
Cc1ccc2nn(-c3ccccc3)nc2c1N
O=C(CN1CC(CNC(=O)c2ccccc2)CCC1=O)NCc1cc(C(F)(F)F)cc(C(F)(F)F)c1
CC(C)n1c(=O)n(C=O)c2cccnc21
O=C(c1cccs1)N1c2ccccc2Sc2ccccc21
COC1c2ccc(-c3c(C#N)sc(N)c3C(=O)CC=O)cc21
COc1c(C(=O)NCCN(C)C)ccc2c1[nH]c1cnccc12
CC1=CC(=O)C(O)C2(C)C1CC1OC(=O)C(C(=O)OC3CCN(C)CC3)C3C(C)C(O)C2C13C
Cc1cc2c(-c3c(NCCCNc4ccccc4C(=O)c4ccccc4)ncnc3Nc3ccccc3)cccc2s1
CC(C)CCNC(=O)C(=O)C(CC1CCCCC1)NC(=O)C(NC(=O)CC(NC(=O)c1ccccn1)C(C)C)C(C)C
CCN1C(=O)C=C2C=CC=C(Cl)C2C12CC=CC1CN(C(=O)OCc3ccccc3)C3C=CC(O)=CC3C12
O=C(Nc1ccccc1)c1cnc2cc(Cl)ccc2c1O
COC(=O)c1ccccc1-c1cn(CCN2CCOCC2)c(=O)n(CCc2ccccc2)c1=O
Cc1ccc(Nc2c(CCC=O)ccc(-c3nc4cccnc4[nH]3)c2N2CCC3(CCOc4ccccc43)CC2)cc1
Cc1ccc(NC(=O)Nc2nnc(C)s2)cc1
CCc1ccccc1NC(=O)CSc1nnc(Nc2cccc(Cl)c2)s1
Cc1cc(CP(=O)(O)O)c(C(Br)=NNc2nc(-c3ccccc3[N+](=O)[O-])cs2)c(-c2ccc(I)cc2Br)c1
CC(C(=O)O)c1ccccc1
CC(=O)N1Cc2c(ncc(-c3cnc4scc(-c5ccccn5)c4c3C)c2C)NC(O)C1
CCc1nc(C#Cc2ccc(N)cn2)cc(-c2c(Cl)cccc2C2CN(C=O)CCN2c2cc(F)ccc2C)n1
CCOCCN1CCN(C2=NC3(C=C4C(=O)NCC(=O)N4CCOC)C=CC=CC3C=C2C#N)CC1
C=CC(C)=CCc1cc(-c2noc3ccccc23)c(OC)c(C(F)(F)F)c1
O=C1NC(C(=O)NN=C=S)Cc2ccccc21
O=C(Nc1ccc(I)cc1)c1cc(Br)cs1
O=C1NC2(O)CCC(O)(O)C2c2cc3c(cc21)OCO3
Cc1cc(NC(=O)COc2ccc(-n3cccc3)cc2)on1
O=C(O)C1CCCC2CCNC(CP(=O)(O)O)C21
O=C(O)C=Cn1cc(C=CC(=O)c2ccccc2)c2ccccc21
O=c1nc[nH]c2c1ncn2C1(O)OCC(O)C1COP(=O)(O)C(F)(F)P(=O)(O)O
CC(=O)NC(CC(=O)N(O)c1ccc(O)cc1)C(O)(CCN)c1ccc(-c2ccc3ccccc3c2)cc1
COc1ccc(C=CC(=O)C=Cc2cccc(OC)c2OC(C)=O)c(OC)c1
Cc1ccc(-c2ccc(CCC(=O)O)cc2NC(=O)NC(C)C)o1
NC(=O)N(C(=O)COC(=O)CCSc1ccccc1)C1CCCCC1
Nc1ccc2c(n1)Nc1nc(N)nc(N)c1NC2=O
CCCNCCN(CCNC(C)=O)C1=C2C(=O)c3cc4cc(N)ccc4cc3CC2CC2(C(N)=O)C(O)(O)C(N(C)C)=C(O)C(=O)C12O
Cc1ccc(Cl)cc1S(=O)(=O)N1CCCC1c1nc2ccccc2s1
Cc1c(N(c2nc(N)cc(Cl)n2)c2cccc3c2cnn3CC(=O)O)cccc1C(F)(F)F
Cc1ccc(C(=O)NC(=S)NCCCN2CCOCC2)cc1
COc1ccc(N2CCNC(N)(CCOc3ccc(-n4cccn4)cc3)C2)cc1
COc1ccc(C(=O)CN2c3ccccc3C(=O)CC2NC(=O)c2cc(Cl)cs2)cc1
COc1cc(N)cc(N)c1Nc1nc(N)nc2ccsc12
COc1ccc(C(=O)c2c(C(=O)O)[nH]c3ccccc23)cc1
Nc1nccn2c(C3CC(S)C(CO)O3)nc(-c3ccc(Oc4ccccc4)cc3)c12
COCCn1nc(C)nc1C(C)NC(=O)Nc1ccc(OCc2ccc(F)cc2)nc1
Cc1ccc(-c2cc(C(F)(F)F)nc(SC(=O)CN(C(C)C)C3CCS(=O)(=O)C3)n2)cc1
COc1ccc(C(=O)NCCC(OC)C(NC(=O)c2ccccc2)OC)c(CN(C)C)c1OC
Cc1noc(C)c1S(=O)(=O)Nc1ccc(C(=O)C=C2SC(=O)N(CC3CCCO3)C2=O)cc1
C=C1C(=O)Nc2ccc([N+](=O)[O-])c(-c3ccc(-c4c(C)cccc4C)c4occc34)c21
COc1ccc(OC)c(OC)c1Cn1[nH]c2cccnc2c1=O
Nc1ccc(Cn2nc(Cl)c(N3CCN(c4cc(C=O)sc4Cl)C(N4CCCCC4)C3)cc2=O)cc1
Cc1[nH]cc(C=NNC(=O)c2ccc(Br)cc2)[n+]1COCCOCCO
CCC(NC(=O)C(NC(C)=O)C(C)C)C(=O)NC(CC(C)C)C(=O)NC(CC(=O)O)C(=O)NC(CC(=O)O)C(=O)NC1(C(=O)N(C)C(C)C(=O)NC(C=O)CC(CN)OO)CCCCC1
O=C(NCCCN1CCN(c2ccccc2)CC1)C(=Cc1cccs1)NC(=O)c1ccco1
CCCCOc1cc(O)c2c(-c3ccc([N+](=O)[O-])cc3)cn(CCC)c2c1Br
CCOC(=O)c1cccc(-n2cc(C(=O)Nc3cccc(OC)c3)c(=O)c3cccc(OC)c32)c1
CC1CCC2=CC(=O)OCC2C1
C=C1CC23C(CC(OC(=O)c4ccccc4)C4C(C)(C)CCCC42C)C3C2(C)OC(=O)C(CNC(=O)c3ccccc3)=C12
N#Cc1cccc2[nH]c(C(=O)NCc3ccccc3)nc12
CNc1cccc(C)c1C(=NOC)C(=O)Oc1ccc([N+](=O)[O-])c(Cl)c1
CCOc1ccc(-c2cc(C)nn2S(=O)(=O)c2ccc(C(C)C)cc2)cc1
NC1(C(=O)Nc2cc(Cl)cc(N3CCN(C4CCC4)CC3)c2C#Cc2cccc3c(Cl)c[nH]c23)CNCCOC1
COc1ccc(C=CC(=O)C=Cc2ccc(OCC=C(C)C)cc2)cc1O
NC(C=O)(Cc1ccccc1)N1CCN(c2cccc(Cl)c2)CC1
CC(C)C(=O)c1cc2c(n(C(N)c3ccccc3)c1=O)CCNCC2
NC(Cc1c(F)c(F)cc(F)c1F)(C(=O)N1Cc2ccccc2CC1C(=O)NCCNS(=O)(=O)c1cc(C(F)(F)F)cc(C(F)(F)F)c1)c1ccccc1
CC1=CC2Cc3nc(co3)-c3nc(c(C)o3)-c3nc(co3)C(=O)Nc3nc(co3)-c3nc(co3)C(=O)CCC2C2CCCC12
O=C1NC(=O)C2(CCCCC2)N1CN1CCC1
COC(=O)c1ccc2c(C3CCN(CC4CN(C(=O)c5ccc(NC(=O)c6ccc(Cl)cc6)cc5)CC4c4ccc(Cl)cc4)CC3)c[nH]c2c1
CCCCN(C(=O)CC)C(CCC)c1nnnn1C1COc2ccccc2O1
CC(=O)N1C=CC(C(=O)NC2(c3ccccc3)CCN=CN2)CC1
Nc1ccc(-c2ccc3c(c2)C2(N=C(CCc4ccc(F)cc4)NC2=O)C32CCCC(N)C2)cn1
Cc1cccc(-n2nccn2)c1C1CC2(CCN(C=O)CC2)C(=O)O1
CNC1CCc2c(ccc(Cl)c2OC(N)(C=O)c2ccc([N+](=O)[O-])cc2)C1
COc1ccc(C=CC(=O)NC(O)CN2CCN(CCc3ccccc3)CC2)cc1
CC(C)CC1(C(Cc2ccccc2)N2CCN(CCc3ccccc3)C(=O)C2=O)CCCCO1
O=C(Nc1ccccn1)c1ccc(-c2ccccc2)cc1
COc1cccc(OC(=O)c2cnc(C)c3c2CCC3)c1C
O=C(CSc1nnc(-c2ccccc2)n1Cc1ccco1)Nc1ccc([N+](=O)[O-])cc1
Cc1ccc(NCCc2nnc(C(C)(C)C)n2-c2ccc(F)cc2)cn1
COc1ccc2[nH]c(Cl)c(-c3nc(-c4ccccc4N)cs3)c2c1
CCC(N)(CCCCN=CN1CCOCC1)C12OC(=O)NC1C(C)C(=O)C(C)(OC1CC(O)COC1(C)N(C)C)CC(C)CC(C)C(=O)OC2OC(N)=O
CCOCCOc1cc(C(=O)Oc2ccc(C(=N)N)cc2)cc(OCC)c1OCC
COc1cccc2c1CC1(N)NCC(OC)c3ccc(OC)c-2c31
N=C(N)NCCCCn1c(CNC(=O)c2ccccc2)cc2ccccc21
O=C(Nc1nc2c(s1)CCCC2)C1=COCCS1
Cc1cc(OCCC2(Cl)CN=CO2)ccc1N
CCOCN(CCNC(=O)c1cc2ccccc2[nH]1)Cc1cc2c(c(Cl)c1O)OCO2
COc1ccc(CCNC(=O)C2CCC(=O)N(Cc3cccc(F)c3)C2)cc1
COC(=O)c1ccc(OCc2c(C)noc2C)cc1OC1CCCC1
Cc1ccc(N2CCN(c3cc4c(cc3N)C(C=O)OC43CNCC4CCCC=C43)CC2)cc1
Cc1cccc2c1CCN2C(=O)S(=O)(=O)CC1(C)Cc2ccccc2N1C=O
O=C(Nc1ccc(-c2nc3cc(C(=S)NC4(Cl)CC4)ccc3o2)cc1)c1cccs1
CC12C=C(O)C=CC1N(Cc1ccc(C(=O)O)cc1)C(c1ccc(Nc3cccc([N+](=O)[O-])c3O)cc1)=C2
O=C(NC1CC1)c1c(Cl)ccc2c1SCCO2
CCCN(CCC)C(C)CN1CC2C3CCC(Cl)(C2C1)N3C(c1ccc(Cl)cc1)c1cccc(Cl)c1
CC(C)(C)OC(=O)NC(=O)C(CCCNC1CCCc2ccccc21)N1CCSCC1
CC(C)(C)N1C(=O)C2(c3ccccc31)C(c1ccccc1)CC(=O)CC2c1cccc(Cl)c1
CCCCCCCCCCCCCCCC(=O)NC(COP(=O)([O-])OCC)C[N+](C)(C)C
CC(C)CC(N)C(=O)NC1CC=CCC1=O
COC(=O)c1ccc2oc(CCC3=C(C)C(=O)c4ccccc4C3=O)nc2c1
COc1ccc(CNc2nc(Nc3cccc4ccccc34)nc(N3Cc4ccccc4C3)n2)cc1
Cc1ccc(NC(=O)CSc2nc(=O)c3ccccc3[nH]2)cc1
CCC(C)C(CCOc1ccccc1)Cn1ccnc1
O=C(Nc1ccc(F)cc1)Nc1ccc(Cc2ccc(C(F)(F)F)cc2)cn1
CN(C(=O)COC(=O)c1ccc(-c2ccccc2)cc1)C1CCS(=O)(=O)C1
NC1CNCCc2n[nH]c(=O)n21
O=C(NC(Cc1ccccc1)C(=O)NC(Cc1ccccc1)C(=O)CC(=O)C(F)(F)C(=O)Nc1ccccc1)OCc1ccccc1
COc1ccc2c(c1OC)C(CCNC(=O)CCc1ccccc1)=CCN2C(=O)c1ncc(Br)s1
CCN(CC)Cc1ccc2c(O)c3c(c(O)c2c1)C(=O)c1c(O)ccc(O)c1C3=O
CCC(C)SCCn1c(N)cc(=O)c2ccccc21
Cc1ccc(-c2cccc3c2C(=O)NC(N)(CCCCN(C)C(=O)c2ccc(O)cc2)N3)cc1
Cc1cc(Nc2ccnc3c([N+](=O)[O-])ccc(C)c23)ccc1Cl
COC(=O)C(c1ccc(Cl)cc1)N1CCCCC1N
Cc1cccc2c1c1ccccc1n2CCCCNCCCN
CC1C(=O)c2cnc(Nc3cccc(F)c3OC(F)F)nc2C(C)(C(C)(C)C)C1=O
c1ccc(CCc2cncnc2)cc1
c1ccc(N2CCN(c3nc(C4CCCCC4)nc4ccccc34)CC2)cc1
COc1cc(O)c(CC=C(C)CCC=C(C)CCC=C(C)C)c(OC)c1C(=O)c1ccccc1
CC(=O)N1CCC(Oc2ccc(CC3CCC(=O)N3C)cc2)CC1
CC1CNC2(N)CNCCC2N1c1ncccn1
COc1ccc(-c2ccc(C(=O)NC(CC(O)(P(=O)(O)O)P(=O)(O)O)c3ccc(N4CCCCC4C)cc3)cc2)cc1
OC(C(Cn1cncn1)c1ccccc1F)N1CCN(c2cccc(F)n2)CC1
CCCCOCCCNC(=O)C(=O)NCc1ccccn1
COc1ccccc1NC(=O)C(OC)C1(C)SC(c2ccccc2)N(C(Cl)C(=O)Nc2ccccc2)C1=O
CC(=O)Nc1ccc(-c2cccc3oc(C(=O)Nc4ccc(Cl)cc4N4CCNCC4)nc23)cc1
CN(CC(=O)Nc1cc(Cl)cc(C(F)(F)F)c1)C(=O)c1ccc(NC(=O)c2cccs2)cc1
Cc1ccc2c(c1NC(=O)C(O)C1=NN(C(=O)c3ccc(Cl)cc3)C(O)(c3ccc(Cl)cc3)C1)OCO2
COC(C)(C)C(c1cccc2ccccc12)N1CCN(c2nc3cccc(N)c3nc2N)CC1
Cc1ccc(C(=NC23CC4CC(CC(C4)C2)C3)NO)c(Oc2ccccc2)n1
COc1cc(OC)cc(Sc2nc3ccc(C(=O)Nc4sccc4C#N)cc3[nH]2)c1
CCCCCCCCCCCC#Cc1cc(C(=O)OCC)n(-c2ccc([N+](=O)[O-])cc2)n1
CCc1ccc(-c2n[nH]c(=S)n2C(C)C)cc1
CCOC(=O)C1CC(=O)C2=C(C1)N(Nc1ccccc1)C(=N)CC2c1ccc(Cl)cc1
COc1c(OCC2CN(CCc3cc(F)ccc3F)CCO2)cccc1C(C)=O
CCc1cc(N[SH]=C(Nc2cccc(Cl)c2)Nc2cccc([SH](=O)=O)c2)n2ncc(-c3ccccc3)c2n1
O=C(COC(=O)c1ccc(S(=O)(=O)N2CCCCC2)cc1)NCc1ccc(Cl)cc1
CC(O)(Cn1cnc2sccc2c1=O)C(=O)Nc1c([N+](=O)[O-])cccc1C(F)(F)F
CC(C)CC(=O)NC(CC1CCCCC1)C(O)CC(C(=O)NCCc1ccccc1)C(C)O
NS(=O)(=O)c1ccc(-c2cccc3sc(Cl)nc23)cc1
CCOc1ccc2c(C3(C)COc4ccc(C)cc4O3)c(O)c(=O)oc2c1
Cc1ccc(-c2ncncc2-c2ccc(O)c(N)c2)cc1
COc1ccc(CC2(CNC(=O)C(CC(C)C)Nc3cc(C=O)ccc3Cl)CCCCN2)cc1
O=C1CCc2cc(C=CCOc3cccnc3)ccc2N1
Cc1c(NS(C)(=O)=O)cccc1OCc1ccc(C2(C(=O)O)CCCCS2)cc1
O=C(O)c1cccc(CC2(c3ccccc3)C(=O)NC(=O)N2c2ccccc2)c1
O=C(Nc1ccc(F)cc1)Nc1ccon1
CNc1c(N(CCO)CCO)c(=O)c1=Nc1ccc(-c2nc(C)c(C)o2)cc1
O=C(NC1CC1)C1=CC2CCC1CC2C(=O)O
CCCCCCCCCCCCOCCOP(=O)([O-])OCCCCCCCC
Cc1ccc(S(=O)(=O)N2CCC(=O)N(C)CC(F)C2)cc1
COC1CC(OC)(C(=O)O)C2CNCC1(c1ccccc1)C2
CN(C(=O)Nc1cccc(Cl)c1)C1CCc2cc3oc(=O)[nH]c3cc21
COc1ccc(C(O)(c2ccccn2)C(Cn2ccnc2)c2cc(Cl)ccc2Cl)cc1
COC(NC(=O)c1ccc(C(=O)O)cc1)C(=O)NN=Cc1cc(O)ccc1C
CCC(CC)Cc1cnc(CCC(N)C(O)CC(=O)O)[nH]1
CCC(C)C1(C2CC2)NC(=O)N(CC(=O)NCc2cccs2)C1=O
N#Cc1ncccc1C=C1N=C(c2ccccc2O)N(c2nnc(-c3ccccc3)s2)C1=O
Cc1ccc(-n2[nH]cc(NC(=O)c3ccccc3N)c2=O)c(C)c1
COc1cc(C)cnc1NC(=O)C1CCN(S(=O)(=O)c2ccccc2)CC1
CCCN1CC(=O)SC1c1ccc(Cl)cc1
Cc1c(-c2nn(-c3ccccc3)c(-c3ccc(Cl)cc3NC(C)C)c2C=O)nn(-c2ccc(Cl)cc2Cl)c1-c1ccc(Cl)cc1
O=C(CC1C(=O)NCC(C(F)(F)F)N1Cc1ccccc1)NCc1ccc2c(c1)OCO2
CCn1cc(-n2cnc3cc(Nc4ccc(C)cc4)cc(N(C)C)c32)cn1
CN1CCN(C2=Nc3ccccc3Nc3ccc(Br)cc32)CC1
COc1cccc(OC2CCN(c3ccc(OC)c4nccnc34)CC2)c1
OC(CCc1ccc2c(c1)OCO2)N1CCN(CCCc2ccccc2)CC1
CN(C)c1ccc(C(=O)Nn2c(-c3ccc(Br)cc3)nc3ccccc3c2=O)cc1
CS(=O)(=O)C1CCN(c2ncnc3c2CCN(c2cnccn2)CC3)CC1
CC#CCn1c(N2CCCc3ccccc32)nc2c1c(=O)n(Cc1nc3ccccc3n1Cc1ccc(OC)cc1)c(=O)n2C
COc1ccc(-c2cc(C(=O)Nc3cc(OC)c(OC)c(OC)c3)no2)cc1OC
COc1ccc(-c2nnc(SC(N)C(=O)Nc3ccccc3)nc2-c2cccc(OC)c2OC)c(OC)c1
CCC(=Cc1ccc(O)cc1)c1c(O)cccc1OC
CCCCc1c(OC)ccc2c1C(=O)OC(C(F)(F)F)C2
CCNc1ccccc1-n1ncc2cc(C)cnc21
CCCCn1c(SCC(=O)c2ccc3c(c2)OCCO3)nc2ccccc2c1=O
O=C(N1CCCCC1)N1CCN(C(=S)SCc2cn3ccsc3n2)CC1
CC(=O)C(C)N1C(=O)C(O)=C(C(C)C)C1=O
COc1ccc(-n2nnnc2SC(=O)CNc2ccccc2Cl)cc1
COc1[nH]nc(CCCCc2ccc(C#CCN3CCC3)cc2)c1C1CCCCC1
NCCC(=O)Nc1ccc(CNC(=O)c2ccc(-c3cc(C(=O)O)cs3)cc2)cc1
CC(=O)SC(CC=C(C1=CC(=O)c2ccccc2C1=O)C1=C(O)C(=O)c2ccccc2C1=O)CCCC(=O)O
O=C(NC(=S)NCCC1=CCCCC1)c1ccc(O)cc1
CC12C=C(OCCCN3CCCCC3C34COC=C3C=CC=C4Cl)C=CC1OC=C2C(=O)O
O=C1CCC(OCCNS(=O)(=O)c2ccccc2)C1=C(c1ccc(Cl)cc1)c1ccc(Cl)cc1Cl
CN(C)S(=O)(=O)c1ccc2ccn(CC(=O)Nc3ccc(C(=O)OC(C)(C)C)cc3)c2c1
COc1ccc(-c2c(C(=O)c3c(OC)c(Cl)c(OC)c(OC)c3OC)csc2-c2ccccc2)c(OC)c1
CCCNC(=O)NC(C(=O)Nc1ccc(I)cc1)C(C)C
CC(=CCCC(C)=CCc1c(O)c(C=O)c(O)c2c1OC(c1ccc(O)cc1)CC2=O)CCC=C(C)CCCC(C)C
CNS(=O)(=O)N1CCC(N)(c2cc(C(=O)Nc3ccc(C)cc3)cc3occc23)CC1
CCCc1c(OCCCOc2ccc3c(C(=O)O)c(OC)ccc3c2)ccc(C(C)=O)c1O
CC(N)P(=O)(O)O
COC(=O)C1CCN(C(=O)CN(C)S(=O)(=O)Cc2ccccc2)CC1
CC1Cc2cc(S(=O)(=O)C=Cc3ccccc3)ccc2C2=CC(=O)C(Cl)=CC2=N1
N#[N+][N-]c1ccc2c(c1)CN(c1cnc(N)nc1N)S2(=O)=O
CCC(C)OC(=O)NS(=O)(=O)c1cccc(C#Cc2cccc(C(C)N(C(C)=O)C(C)=O)c2)c1
Cc1ccc(S(=O)(=O)Nc2cnn(CC(=O)NCCc3ccccc3)c2)c(C)c1
COc1cc(Br)cc2c1CC(CN(C)C)O2
O=C(CCCCCCCNC(=O)c1cc(-c2ccccc2)n(-c2ccc(Cl)cc2)n1)NO
Cc1c(-c2ccccc2)cnc(N)c1-c1ccc2c(c1S(C)(=O)=O)OCO2
Cc1cc(=N)nc2ccccc2n1
Cc1c(N)cn[nH]c1=O
CCCCN1C(=O)NC(C)=C(C(C)=O)C1c1ccc([N+](=O)[O-])cc1
CCc1ccc(Cl)c(Cl)c1NCCCc1ccccc1
O=c1c2c3c(sc2ncn1-c1ccccc1)CNCC3
CCCN(C)Cc1nnc(C2CC2)n1C
CN(Cc1nc(=O)c2cnn(-c3ccc(C(F)(F)F)cc3)c2[nH]1)S(=O)(=O)c1ccccc1
CC(=O)OC1CC2(C)C3CCC4(C)C5CC(C)(C=CC6C=CC(=O)O6)C(OC(C)=O)OC5CC4C3CCC2C1C(C)C
CCCCCCC(CC)C(=O)NCCC(N)=O
COCCCCCC(C)(O)C1CCC2(C)C3CCC4C(C)(C)C(=O)CCC45CC35CCC12C
Nc1ccc(=O)n(CC(=O)N2CCN(C(=O)c3ccco3)C(F)C2)c1
C=C(C)CC(C1(O)CC2C3CCCC3C(O)(CCCCCC(O)CCC(=O)O)CC2C2(C)CC(C)C(C)(C(=O)O)CC21)C(O)(C(F)(F)F)C(F)(F)F
CC1CC(NC(=O)c2ccc(Cl)cc2)CN1C1C=CC1
CC(=O)c1ccc(OCc2cc(CC(N)=O)cs2)cc1
CCOC(=O)CCCCn1cc(C)nc1C=C1SC(=O)C(=S)N1CC(O)CNC(C)=O
NC1(c2nccn2Cc2ccc(C3CC=Cc4cccnc43)cc2)NC(=S)NC(O)(Cc2ccccc2)CC1(O)Cc1ccccc1
Cc1cccc(C2CCc3scc(-c4ccc(C(F)(F)F)cc4)c(=O)c3C2)c1C
CCC=CCC(=O)CCCCCCCCCC(N)=O
CCOC1C(=O)OC2CCC3CON(C)C3CCC3CCC(CCC21)O3
Cn1cccc1-c1cc2ccn(C)c2c(-c2ccncc2)n1
CC1=C(O)C2C(=CC1=O)CCC1(C)C3CCC(C)C3CCC21F
CC(O)c1ccccc1CCC(C)c1cccc(NC(=O)C(N)(C2CC2)n2c(=S)[nH]c3ccccc32)c1
O=c1nc[nH]c2nc3c4ccccc4ccn3c12
CC1=CC(=O)C=CC12CCCC13CCC4(C)OC(C)(C)OC41C(C)(C)C(O)CC23
O=C(Nc1c(Cl)cccc1N1CCOCC1)C1CCN(S(=O)(=O)c2cccs2)CC1
CCC(N=C(N)N)C1CCCC(C(NC(=O)CNC(=O)c2ccco2)C(=O)NC2CC(C)(CCCCNC(C)=O)c3cccc4c3N(CC4C(N)=O)C2=O)C1
COC(=O)Nc1ccccc1C(=C1CC2CCC(N2)C1C(=O)OC)c1cccnc1
O=C(CSc1nc2cccc([N+](=O)[O-])c2[nH]1)Nc1ccc(S(=O)(=O)N2CCCCC2)cc1
O=P(O)(O)Cc1cc(O)cc(O)c1
O=C1C(=Cc2cccs2)NN=C1c1ccccn1
COC1=CC2(c3cccc(OC)c3O)C(=O)COC=C2C=C1O
COc1cccc(OC)c1C(O)c1ncc(-c2ccccn2)s1
CCC1=C(O)C(CC)(OC)C(=O)C(=O)C2=C1CCCC2=O
O=C(CN1C(=O)NC2(CCCC2)C1=O)N1CCN(c2ccccn2)CC1
CCCCC(CCC)n1nnc(-c2ccc(-c3sccc3C(=O)O)cc2)n1
Nc1ccc(S(=O)(=O)O)cn1
CC(=O)Nc1ccc(S(=O)(=O)NN=C(C)C2CCCCC2)cc1
Cc1ccccc1N(CC(=O)N1CCCC1)S(=O)(=O)c1ccc(F)cc1
O=C(CCc1ccc(Oc2nc(-c3ccccc3)cc3nccc(Cl)c23)cc1)NC(Cl)c1cccnc1
Cc1ccc2c(c1)CCN(C)C2c1nnc(-c2cccs2)o1
NCOc1ccccc1N
C1=CC2N=COC2(C23CCC2C2CCC3C2)C=C1
CC(Oc1ccc(F)cc1)C(=O)Nc1ccc(S(=O)(=O)N2CCOCC2)cc1
COCCOCC(NC(C)=O)c1ccc(Cl)cc1
CN(C)C(=S)Sc1cccc2ccccc12
Cc1cc(-c2cccc(S(=O)(=O)N3CCCc4ccccc43)c2C)on1
COc1cc(C(=O)NCCCNC(=O)C23C=NC=C(N)C2=CC=CC3c2ccc(C)cc2)cc(OC)c1OC
CCOC(=O)N1CCN(C(=O)COc2cccc3c2OCC3C(=O)N2CCc3ccccc32)CC1
CC(C)CC1NC(=O)CNC(=O)C(Cc2ccc(O)cc2)(CC(C)C)NC(=O)C(CO)(C(C)C)NC(=O)CNC1=O
CC(Cn1ccnc1)Cn1ccc(C(=O)Nc2nc(-c3ccccc3)ns2)n1
O=C(O)c1c[nH]c2cccc(C(F)(F)F)c12
CCC1NC(=O)C(Cc2c[nH]c3ccccc23)NC(=O)C(Cc2ccccc2)NC(=O)C(CCCNC(=N)N)NC(=O)C(Cc2ccc(O)cc2)NC1=O
CCOC(=O)C(C#N)=C1SCC(=O)N2c3sc(C#N)c(N4CCOCC4)c3CCN12
NC1N(c2ccc(-c3ccccc3)cc2)CCCC12CCNC2=O
CCC(C)NC(C)CCOC(C)CCCC=O
COc1c(F)ccc(-c2cc(CC(=O)NCc3ccc(F)c(F)c3)cnn2)c1OC
CN(C)CCN(C)Cc1cnc2c(=O)[nH]c3c(n12)Cc1ccccc1-3
COc1cccc(C23N=CC=CC2(C)N=CO3)c1NC(=O)CN1CCNCC1
Cc1cc(Sc2ccccc2)n2c(C=O)c(C)nc2c1N1CCC1C
CCc1ccc2c(c1)CC(C)(CNC)C2
Cc1ccc2c(c1)CCN(C(=O)c1sc3c(c1C)CN(Cc1ccccc1Cl)CC3)C2
O=C(C#Cc1ccc(O)cc1)c1ccc(Br)cc1
Cn1cc(COC(=O)C(c2ccc(F)cc2)N2CCCCC2)c(NC=O)n1
CCOC(=O)c1sc(C)c(NC(=O)CSc2nc(-c3cc(OC)c(OC)cc3OCC)c3c(n2)oc2ccccc23)c1C
Cc1ccc(C2CN(N=c3scc(C)n3-c3noc(-c4ccc(Br)cc4)c3C)C2=O)cc1
CCC(=C(C)C)C(C)=C(CC)C(C)=CCN(CC)C(C)(CCCCCC=O)OCCOCCOCCOCCOCCOCCOCCOCCOCCOCCOCCOCCOCCOCCOCCOCCOC(C)N
CC12ON=C(C(F)Oc3ccc(Cl)cc3)C1C(=O)N(c1cccnc1)C2=O
CCc1cc(NC(=S)Nc2ccccc2OC)c(OC)c(OC)c1CC
COc1ccc(Oc2nc(C=O)nc3c2cnn3-c2ccc(S(C)(=O)=O)cc2)cc1
CCC12CC(O)c3ccccc3C1(C)CC(O)C1CCCC12
CSc1c(C#N)c(O)[nH]c(=O)c1C#N
CCCCC1C2C=CC(O)=CC2C(c2ccc(OCCN3CCOCC3)cc2)C1(C)CC(=O)O
CCc1cc2c(c3c1OCO3)C=CC(O)C2
CC(NC(=O)Cn1c(S(=O)(=O)Cc2ccccc2)cc2ccccc21)c1ccccc1
O=C(C(=Cc1ccc(OCc2ccccc2)cc1)S(=O)(=O)Cc1ccc(F)cc1)c1ccc(Cl)cc1
O=[N+]([O-])c1cc(-c2nnc(-c3ccc(O)nc3)o2)c(O)cc1Cl
CCCC(CCC)N=c1ccn(Cc2ccc(-c3ccccc3)cc2)cc1Cl
COCCCN(CCCl)c1ccc2c(c1)C(=O)c1ccccc1C2=O
Cc1ccc(C2NCC3(O)C=CC=CC3C23COCN3)cc1
O=C1C=CC23C=CC([N+](=O)[O-])=CC2(NC=NC3)C1=O
CC(C)Nc1cc(-c2ccncn2)ccc1N1CCN(Cc2ccccc2)CC1(C)Cl
CC(=O)C1Oc2ccccc2O1
CCn1cnc2c(Nc3cccc(Cl)c3C(=O)O)nc(N)nc21
Cc1cc(C)c2cc(-c3ccc4c(=O)c5ccccc5n(CCN5CCOCC5)c4c3)cnc2c1
COc1ccc2c3c1OC1CC=CC4(O)C(C2)N(CC2CC2SC)CCC314
O=C(COc1cccc(NC2=NCCCS2)c1)Nc1ccc2c(ccc3ccccc32)c1
Cc1ccc(-c2nc(C(N3CCN(c4ccc(C)cc4)CC3)S(=O)(=O)CC=O)c(C)o2)cc1
CCC(=O)C(=Cc1cc(OC)c(O)c(OC)c1)c1ccc(OC)c(OC)c1
Cc1cc(C2COC(c3cc(C)c([N+](=O)[O-])c(F)c3)=N2)cc(C)c1O
CC(=O)OC1CC2(O)C(OC(O)(C=O)Cc3ccc(Nc4ccc(C=O)cc4)cc3)C3(OC(C)=O)C4COC4CC(O)C3(COc3ccc(C=O)cc3)C(=O)CC(=C1C)C2(C)C
CN(C)c1ccc(C(=O)NCCCN2CCN(c3ccc(Cl)cc3)CC2)cc1
Cc1nn(CC(=O)N2CCc3ccccc32)c(C)c1S(=O)(=O)N1CCCC(C)C1
COc1ccc(-n2ccn(CC(=O)NC3CCCCC3)c(=O)c2=O)cc1Cl
CCc1cc(C(=O)c2ccccc2)cn1CCCN1C(=O)c2cccc3cccc(c23)C1=O
CC(C)C(NC(=O)c1cccc2[nH]cnc12)C(=O)O
CC=C1N=C(CCCCCCCCCN(CC)CC)OC1=O
Cc1csc2c(=O)n(C(C)C)c3nncn3c12
Cc1[nH]c(-c2cc3ccccc3n2C)nc(=O)c1-c1c[nH]c2cncn12
CC1C2C(OC(=O)C3=CCC(N)CC3)CC3C4CCCC4CCC3C2CC(O)C1(C)O
CC(=O)c1c(C)nc(C)nc1N
OC(Cc1ccccc1)Cn1c2ccccc2c2ccccc21
C=CC(=O)OCC1CC2(C)Oc3cc(-c4cnc(OC(=O)CC(C)C)c(OC(C)=O)c4)oc(=O)c3C(O)C2C2(C)CCCC(C)C12
CCc1ccc(CN2C(=O)CN(C(=O)CNc3ccc(Cl)cc3)C2=O)cc1
COc1ccccc1C1CCc2cc3c(cc21)OCO3
O=C1Nc2ncccc2-c2[nH]c3ccccc3c2C1Cl
CCNC(=O)Cn1ccc2c1C(=O)C(N1CC1)=C(Nc1ccc(F)cc1)C2=O
Cc1cc(-c2n[nH]c3cc(NC(=O)NCc4ccccc4Cl)ncc23)ccn1
NC(=O)CCCCCCCC(=O)NN=C1c2c([nH]c(-c3cc(Cl)c(Cl)c(-c4ccc(Cl)cc4)c3Cl)c2-c2ccc(Cl)cc2)-c2c(Cl)c(Cl)c(Cl)c(Cl)c21
COc1ccc(C#N)cc1C1(OC)CC(=N)N(C(=O)OC(C)(C)C)c2cc3c(cc21)OC(OC)O3
CCCCCCNC(=O)C(CC(=O)O)NC(=O)CCCC1CCSS1
OC1(c2ccccc2)CCN(Cc2ccnc3ccc(Cl)cc23)CC1
CCN(CC)C(C)(C)Oc1c(C)nc(-c2c[nH]c3ccccc23)c2ccccc12
CNC(=O)c1c(O)ccc2c(Cl)cccc12
CCOC(=O)C1(C#N)CC2CC(=O)C1C2
CC(=O)OCc1cc2ccc3c(c2oc1=O)C=CC(C)(C)O3
Cc1ccc2c(c1)OCC(C1=NCCN1)O2
CC1OC2CCC(O)C1C2(C)C
CCOc1ccc(NC(=O)CSc2nc(=O)c3c(C(C)C)cccc3[nH]2)cc1
CCN(CC(=O)NC1CCCC1)S(=O)(=O)c1noc(C)c1C
O=C1NCC(CN2CCSCC2)(CN2CCSCC2)O1
CCC(C)(C)C(=O)c1ccc(C(O)CN(CCO)C(=S)SC)cc1
O=C1NC(=S)SC1=Cc1cc(Br)c(O)c(Br)c1
CC(C)(C)[N+]([O-])=Cc1c(-c2cccs2)nc2sc(Cc3cccc(C(F)(F)F)c3)nn12
CC(C)N
Cc1ccc(NC(=O)c2ccc(-c3cccc(C)c3)s2)nc1
O=C(ON=C(Cl)c1cccc(Cl)c1[N+](=O)[O-])c1ccccc1
CCNC(=O)CC1(OC)CCN(C(=O)Nc2ccc(F)cc2)c2ccccc21
CCCOc1ccc(C2(C(=O)OCC)C(=O)C3=C(CC2C)NC=CC3c2ccc([N+](=O)[O-])cc2)cc1
CC(C=O)C(S)C(=O)Nc1cccc(CCC(C(=O)O)c2cnc(C3CCCN3)[nH]2)c1
CC(C)Oc1ccccc1Cc1nn(CC2CC2)nc1-c1ccccc1
CN(CCCN(CC(=O)Nc1ccc(Cl)c(C(F)(F)F)c1)S(C)(=O)=O)CC(=O)Nc1ccc(Cl)c(Cl)c1
COC(=O)c1nn(C(=O)NC2C3CC4CC5CC2CC(C3)C5C4)c(SC)c1S(=O)(=O)c1ccccc1
Cc1ccc2nc(C)n(-c3cc(C(=O)N4CCN(c5cccc(Cl)c5C)CC4)ccc3CN(C)C)c2c1
Cc1cccc(N(C)c2ccc(-c3ccc4ncnc(N)c4c3)cc2C)n1
CC(C)(C)N1CCC2CC21C(=O)N1CCC2CC1(N)Cc1ccccc12
CCCCCCCCc1ccc(C2OCCC2COP(O)(=S)N2CCCCC2)cc1
Nc1cc(-c2csc3cnc(N4CCN(C(Nc5ccccn5)=[SH]5(N)C(Cl)=CC=C5[SH](=O)=O)CC4)nc23)ccc1Cl
CC1CCCN1C(=O)CN1CCC(NC(=O)c2cc3ccccc3n2Cc2ccccc2)C1F
Cc1ccc(-c2nc3ccccc3c(C=O)c2Nc2c(C)ccc3c2OCO3)cc1
CNC(CC1CC(C(=O)NC(C)C(=O)N(C)C(C(=O)N(C)C(CC(=O)O)C(=O)N(C)C(Cc2ccccc2)C(N)=O)C(C)C)N(C=O)C1)c1ccccc1
c1ccc2nc(N3CC(c4nccnc4-c4c[nH]c5ccccc45)C3)cnc2c1
Cc1ncc(C(=O)N2CCCCC2C(=O)c2ccc(Nc3ccccc3)cc2)s1
Cn1c2ccccc2c2nnc(COc3cccc4ccccc34)nc21
Nc1ccc(C(N)(Cc2ccc(-c3ccccc3)cc2)C(O)(P(=O)(O)O)P(=O)(O)O)cc1
CN(CC(=O)NCc1ccc(F)cc1)C(=O)c1cccs1
CC(C(N)=O)C(c1ccccc1)C(C)(NC(=O)CNC(=O)C(C)(F)C(F)c1ccc(O)cc1)c1ncc(C(=O)NC2CCC2)s1
CN1CCN(Nc2ncc3c(n2)-c2cccc(C(N)=O)c2CC3)CC1
O=C(CN1CCN(Cc2ccccc2F)CC1)Nc1ccc2c(c1)CCC2
CC12CN3CC(C)(CN(C1)C3c1ccc(Cl)c(Cl)c1)C2=O
O=C(CN1C(=O)C(=O)N(Cc2ccco2)C12CCS(=O)C2)NCCOc1ccccc1
COc1ccc(CC=NNC(=O)c2ccccc2)cc1OC
O=C(NO)c1ccc(CP(=O)(NO)c2ccc(C(F)(F)F)cc2)cc1
COc1ccc(N(C)C(=O)NC2CC2c2ccccc2)cc1
COCC(O)CN(CC(C#N)C(=O)NCc1ccccc1)C1COCC1Cl
Cn1c(=O)c2c(ncn2O)n(COCC(=O)O)c1=O
CCOC(=O)C1=C(C)N(CC)C(C)=C(C(=O)OCC)C1c1ccccc1F
COc1cc(CCN2CCCCC2NCc2cccc3c2NC(=O)OC3)c2nc(C)ccc2c1
COc1cccc(C2CN=C(NC(N)=S)N2)c1
N#CC1C(CO)N1C(=O)Nc1ccccc1
Cc1cc(-c2ccc(N)c3nc(N)nn23)cnc1NS
Cc1ccc(S(=O)(=O)NC(NC(=O)OC(C)CO)C(=O)O)cc1
C=C1CCC(=CC=C2CCC3C(C)CC(C(C)Cc4ccc(C(C)C5CCc6cc(OCc7cc(C(=O)NCc8cn[nH]c8)no7)ccc6C5)cc4)C3C2)CC1(O)O
CC(C)c1ccc(F)c(F)c1C1CC2(CCN1C=O)CN(O)C(=O)CC2I
O=CCCc1c(Cl)nc(C(CCCNc2ccccc2)N2CSc3nnc(-c4ccc(Cl)c(Cl)c4)n3C2)n1Cc1ccc(Cl)cc1
CS(=O)(=O)c1ccc(CNC(=O)c2cc3c(cc2-c2ccccc2C(=O)O)OCO3)cc1
NCCc1[nH]c(-c2ccccc2)c(-c2ccccc2)c1-c1ccco1
COc1ccc(Nc2ncnc3ccccc23)cc1OC
CC1=CCC(C)C(CON=C(COc2ccc(F)cc2F)C(CCn2ccnc2)c2c(F)cccc2Cl)C1=O
N#CC1=C(c2ccccc2)SC(c2cccnc2)N1
CCON=Cc1ccc([NH3+])c[nH+]1
CC(C)(C)c1ccc(-c2cc(CC(=O)Nc3ccc([N+](=O)[O-])cc3)cs2)cc1
Cc1ccc(-c2nnc3ccc(N4CCCCC4)nn23)cc1CC(F)(F)F
Cc1ccc(NC(=O)c2cc(-n3sc4ccccc4c3=O)ccc2O)cc1
CC1(C)CCC2(C(=O)O)CCC3(C)C(=CCC4C5(C)CC(O)C(O)C(C)(C)C5CCC43C)C2C1
CCN1CCN(c2ccc3c(=O)cc[nH]c3c2C(=O)O)CC1F
CCn1ccc2cc(Nc3cc(C=O)ccc3F)ccc21
Cc1ccc(C(CC(=O)O)N2CC(=O)C3C=CC=CC32)cc1
CC(NC(=O)C(S)Cc1ccccc1)C(=O)O
O=C1c2ccccc2C(=O)N1c1ccc(O)cc1
COc1ccc(C=C2SC(=O)N(CC=Cc3ccccc3)C2=O)cc1O
Nc1nc(-c2cccs2)nc2c1ccn2C1CC(CO)C(O)C1O
Cc1ccc(Cl)c(N2CC(C)(C(=O)Nc3nc(C)cs3)NCC2=O)c1
CC(C)N1C(C2CCCN2C(=O)C2(C)CC2)=NC2C(N)=NC=NC21
O=[N+]([O-])c1ccc(-c2cc(C=Cc3ccccc3)[nH]n2)cc1
COc1cccc2c1S(=O)(=O)N=C(c1cc3cccc(C)c3[nH]c1=O)N2C(C)C
CC1(C)Oc2ccccc2OC1COc1ccc2c(=O)cc(C(=O)Nc3ccccc3)oc2c1
COc1ccc(NC(=O)c2ccc3occc3c2Cl)cc1
CC(C)CC(CN)NC(C)C(=O)NC(CCCCN)C(=O)NC(CC(C)C)C(=O)NC(CCCCN)C(=O)O
O=Cc1cn(Cc2cccc(F)c2)c2ccc(N3CCNCC3)c(-c3cccs3)c12
O=C(Nc1cc(C(F)(F)F)ccc1N1CCCCC1)c1ccc2c(c1)OCO2
CCCCc1nc2sc3c(=O)n(-c4ccccc4)c(SCC(=O)Nc4cccc(C)c4C)nc3c2c2c1CCS(=O)(=O)C2
COc1cccc2c(N3CCN(C(N)=O)CC3N)nnc(CC=O)c12
C1=CC2=NC=NC(c3ccccn3)C2(NCCc2ccccn2)C=C1
O=C(Nc1cccc(F)c1F)c1csc(C2CCCN2C(=O)c2ccccc2)n1
O=Cc1ccc(NCC(=O)NCCC2CNC(=O)C2)o1
CCOC(=O)c1[nH]c(C)c(C)c1C(=O)COC(=O)C1CCCCN1S(=O)(=O)c1ccc(C)cc1
Cc1cc(C)cc(NC(=O)NNc2ccccc2[N+](=O)[O-])c1
C=CC1C=CC(C(C)(F)F)N1S(=O)(=O)C1c2c(cccc2OC(F)(F)F)NC1C
COc1ccc2cnnnc2c1-n1nc(NC=O)c(C)c1-c1ccc(F)cc1
CCOC(=O)C1C=CNC2=C1C(=O)CC(CC)C2c1ccccc1
CNS(=O)(=O)c1ccc(C)cc1N1CCN(C(=O)Nc2ccccc2)CC1
C=CCc1ccccc1OCc1ccc(Cl)nc1
CC(Cc1ccccc1)n1c(=O)c(-c2ccccc2)nc2cnc(N3CCNCC3)nc21
Cc1cc(N)c(N2CC3(CCNCC3)C2)nn1
O=C1NC(=S)SC1=Cc1ccc(O)cc1
CCCCCCCN(CCCCCC)CC(O)C1Cc2cc(OC)ccc2-c2ccc3ccc(C(F)(F)F)cc3c21
CC(C)CC(NC(=O)C1CCCN1C(=O)C(Cc1c[nH]c2ccccc12)NC(=O)C(N)CCCNC(=N)N)C(=O)NC(Cc1ccc(O)cc1)C(=O)NC(Cc1ccccc1)C(=O)O
O=c1oc2cnc3cc4c(cc3c2cc1[N+](=O)[O-])OC(CCCl)O4
C=CCNC(=S)N1CCN(c2ccc(NC(=O)c3ccco3)cc2)CC1
Cc1cccc(Cl)c1NC(=O)NC1=NC(=O)C(=Cc2c[nH]c3ccccc23)S1
COc1cc(OC)c(OC)c(-c2c(OC)cc(Cl)c3c2[n+]([O-])c2c(Cl)cccc2[n+]3[O-])c1
Cc1ccc(Cl)c(S(N)(=O)=O)c1C
CC1(O)CCCC2(C1)OC(=O)C=C2C(=O)Nc1ccccc1
CC(C)c1ccc(Oc2c(C#N)cccc2S(=O)(=O)Nc2ccc(F)cn2)cc1
C=CC(=O)OCC(COP(C)(=O)NC(C)C(=O)OC)OC(=O)CC
COc1ccc(NC(=O)C=CC(=O)N2CCN(C(=O)OC(C)(C)C)CC2)cc1
CC(=O)Nc1ccc(S(=O)(=O)N2CCCc3cc(C)c(Cl)cc32)cc1
CCCc1nc(C)oc1C(=O)Nc1cccc2c1CCNC2
O=C(O)c1cccc(N=Cc2coc3ccccc3c2=O)c1
Cc1csc(NC(=O)NCCOc2cccc(F)c2)n1
CC(C)(C)OC(=O)Cn1c(-c2cnccn2)nc2c3ccccc3nc-2c1O
Cc1noc(NC(=O)N(C)C)c1C
NC(=O)C(Cc1cccc(Oc2ccc([N+](=O)[O-])cc2)c1)C[N+](=O)[O-]
COC(=O)c1ccc(NC(=O)CNC(=O)c2ccc(C)cc2)cc1
C=CCCCC(C)C(C)=CCC(SCCCCCCCSC(=O)c1ccccc1)C(O)(P(=O)(O)O)P(=O)(O)O
CCCNCc1ccc(-c2ccc(F)c(-c3ccc(-c4cccc5c4CC(COC)N5C=O)cn3)c2)cn1
Clc1ccc(-c2csc(-c3sccc3Cl)n2)cc1
CCCCCN(C)C1=NC23C=CC(NC(=O)OCC)=CC2(C=C1)C(=O)N(c1ccc([N+](=O)[O-])cc1)C3=O
Cc1ccc(OCc2cc3ccccc3[nH]c2=O)cc1
O=CN1CC(C(=O)O)CC1c1ccc(Cn2cc(Br)c([N+](=O)[O-])n2)cc1
COc1cnc(C(=O)n2ccnc2)cn1
CCC(COC(C)=O)[SH]1C(C)=CN=C1SS
CCCNC(=O)c1cnc(N)nc1N(CCC)C1CC(C)(N)CCN1
CC(N)(NCc1ccccc1)C(F)CNC(=O)c1cccc(S(=O)(=O)Nc2ccc(F)cc2)c1
CCN(C(=O)CNc1cccc(C(F)(F)F)c1)C(=O)CC12CCCC(=O)N1CC(C(=O)N1CCCCC1)c1[nH]c3c(OC(C)(F)F)cc(Cl)cc3c12
COc1ccc(C2=NN(C(C)=O)C(c3ccccc3)C2)cc1OC
Nc1nc(NO)[n+]2cc[nH]c2n1
CC(O)C(O)CCCC(C)(O)C1CCC2(C)C3CCC4C(C)(C)C(O)CCC45CC35CCC12C
O=[N+]([O-])c1ccc(-c2cc(-c3ccc4c(c3)OCO4)nc(-c3ccccn3)n2)cc1
Cc1c(C=O)sc2ncnc(N3CCOC(NC4CCCCC4)C3)c12
Cc1ccc(NC(=S)NC(=O)c2ccc(OC(C)C)cc2)cn1
O=C(O)c1cc(=O)c2ccc(CSc3nnc(-c4cccc([N+](=O)[O-])c4)s3)cc2[nH]1
COc1c(-c2nc3ccccc3[nH]2)ccc2[nH]c(-c3ccccc3)nc12
Cn1c(-c2cccs2)c(C(=O)COC(=O)c2cccc(S(=O)(=O)N3CCOCC3)c2N2CCOCC2)c(=O)n(C)c1=O
CCCn1ncc(-c2cc(-c3ccc(C(F)(F)F)c(SC)c3)cnc2-c2ccc3ncc(N4CCC4)cc3c2)n1
C=C(C)C1=CCCCCCC(O)CC=CC(C)C1
CC(=O)OC1(c2cccnc2)CCCCC1
COc1ccc(OC2CCCC2)cc1C(=O)NCC(C(O)CN(C(C)CCc1ccccc1)S(=O)(=O)c1ccc(F)cc1)N1CCOCC1
COc1ccc(Cn2c(N)c(C(=O)C3CC3)c3nc(N)ncc32)cc1
CC1(Cl)COCCN1C(=O)c1ccc(NS(=O)(=O)c2ccc(Cl)cc2F)cc1
c1ccc(CC(Nc2ncc3ncn(C4CCCO4)c3n2)c2ccccc2)cc1
Cc1nnc2ncc(-c3ccccc3)nn12
Cc1c(OCC(=O)Nc2ccc(C(F)(F)F)cc2)cc2[nH]c(=O)ccc2c1[N+](=O)[O-]
O=c1cc[nH]c(=S)n1C1(O)OCCC1(O)COP(=O)(O)OP(=O)(O)OP(=O)(O)O
Cc1cc(C(=O)Nc2nc(-c3ccc(Cl)cc3C)cs2)no1
NC1COCCC1Nc1ccnc2c(-c3cccc(-c4nccs4)c3F)cnn12
Cc1ccc2c(n1)sc1c(Nc3ccccc3)ncnc12
NCCSSCCNC(=O)CCC(NC=O)C(=O)NCCSSCCN
COc1cccc(OC2CCCC2)c1-c1c(C)nc(N)nc1N
CN(C)CCN1CCN(c2cccc3c(=O)c4ccccc4sc23)CC1
Nc1ccc(CN(C(=O)C(F)NC(=O)c2sccc2F)c2cccc(F)c2)cc1
C=CC(C=C)(c1ccc(O)c(C)c1)c1ccc(-n2ccccc2=O)cc1OC(C)=O
O=c1nc[nH]c2c1ncn2Cc1c(Cl)cccc1Cl
NC1(C(=O)N2CCCC2)CCCC(N)(c2ccccn2)N1
NC(=O)c1cc(=O)c2c(-c3ccccc3)cccc2o1
NC(C=Cc1ccccc1)=C1CCC2C=CC(N)(C(=O)NO)C3=CC(=O)OC3C12
Nc1ccc(Cn2c3ccccc3c(=O)n3c(=O)c4c(cc23)OCC4)c(O)c1Cl
COc1ccc(CC(=O)NCc2ccccn2)cc1S(=O)(=O)N(CCC#N)c1c(OC)cccc1OC
CN(C)CC(c1ccc(Cl)cc1)N1CN(C)C23C=NC=CC12N=CN3
N#[N+][N-]C1CC(n2ccc(N)nc2=O)OC1COP(=O)(O)OP(=O)(O)O
CCOc1ccc(S(=O)(=O)N2CCCCC2)cc1C(=O)NC(C)c1ccccc1
N#Cc1cc([N+](=O)[O-])cc2c(N)n[nH]c12
Cc1nccc(N2CCNC(C)C2(N)C2(C)C(C)CCC3C(c4cn[nH]n4)CC4C5CCCC5CC(C)C4C32)n1
CNC(C=O)C(N)c1cc(Cl)c(O)cc1Oc1c(OC)cc(C=O)c(O)c1Br
CCOc1ccc(S(=O)(=O)N(CC(=O)Nc2ccc(Br)cc2)CC2CCCO2)cc1
CCN(CC)C(=O)c1ccc2c(c1)n(CC(=O)c1ccc(C)cc1)c(=O)c(=O)n2C
CCn1c(=O)c2sc(Nc3ccc(OC)c(Cl)c3)cc2n2c(CCCC=O)nnc12
Cn1ccc2c3c(-c4ccc5[nH]ncc5c4)n[nH]c3ccc21
COC(=O)c1cccc(CNC(=O)Nc2nc3c(OC)c(Nc4ncnc5ccc(C(F)(F)F)cc45)ccc3s2)c1
O=C(NCC(Cc1ccccc1)c1nccs1)c1nc(-c2ccc(Cl)cc2)c(-c2ccc(Cl)cc2)n1-c1ccccc1
Cc1ccc(-c2ncc(CN3CCCC3N=c3sc(-c4ccc(F)cc4)cn3CCO)s2)cc1
C#CCOC1(c2ccccc2)OC(COc2cc(F)cc(Oc3cccc(C(F)(F)F)c3C(F)(F)F)c2)CC1=O
CCOC(=O)c1cc(OC)cc(-n2c(SCC(=O)c3ccc(C#N)cc3)nc3cnccc32)c1
Cc1cc(C(=O)OCCO)c(O)c(O)c1Cl
CCCCCCCCNC12CN=CN=C1C=CC=C2c1ccc(F)c(F)c1
Cc1cc(C(=O)NCC(O)c2ccccc2)on1
CCOc1ccc(NC(=N)Nc2cc(C)ccc2S(=O)(=O)NC23C=CC=CC2=NC=NC3)cc1
CCOc1cc(OCC)c2nc(Cc3nc4cc(C=O)ccc4n3CC(CC)NC(=O)CCC(OC)C(C)O)c(NC(N)CC(CCC=O)NC(CC=O)(CCCN)NC(C)=O)cc2c1
CC(=O)N(c1cccc(N)c1)c1ncnc2cc3c(=O)ccn(CCCN4CCOCC4)c3cc12
CC(=O)Nc1ccc(-c2cccc(C(=O)NC3(C(=O)NCC(C(N)=O)c4ccccc4)CCCC3)c2)cc1
O=Cc1c(F)cc(Nc2ccc(C(=O)Nc3ccccc3)cc2)cc1F
NS(=O)(=O)c1c(F)cccc1C=CC(=O)c1ccc(Br)cc1O
CC1=C(C)C(C(C)C2CC3C(C)(CCC4C5(C)CCC(O)CC5=CCC34OC3(C)OCC(O)C(O)C3O)C2)COC1=O
CCCCCCCCCCCCCCCCCCCC(O)C(COC1(O)OCC(O)CC1(O)CO)NC(=O)C(O)CCCCCCCCCCCCCCCCCCC(C)O
COc1ccc(C(=O)N2CC(Cl)CC(OC)C2)cc1C=NNC(=O)c1ccccc1
Cc1cc(Br)c2nc3[nH]c(-c4ccccc4)nc3c(N)c2c1
NC1CC=CCCC(=O)CCCCC1
CCCn1nnc(N(CCN(CCN(C)CCN(CCN(c2ccc3ncn(CCC)c3c2)C(N)CC)c2c(Cl)ccc3[nH]cnc(=O)c23)c2ncccc2C#N)S(=O)(=O)c2ccc(OC)cc2)n1
CC(C)(C)c1ccc(CN(Cc2ccccc2)Cc2ncc[nH]2)cc1
COC1=C2OC3C(OC3(C)COc3ccccc3C#N)C3(COC(C)=CC2=CC=C3O)C(=O)C1O
Nc1cc(Cl)c(Oc2ccnc3ncc(=O)n(C(=O)Nc4ccccc4Cl)c23)c(Cl)c1
O=C(O)CNC(=O)c1nc2ccccc2c(CC2=C3C=CC=CC3CN2)c1O
COC1(C)CN(C=O)CC2CC(N)NC21
CC(C)CC(NC(=O)N1CC(=O)N(S(C)(=O)=O)C(CC(=O)O)(c2ccc(Cl)cc2)C1)C(=O)NC(C)C
CC(C)(C)c1ccc(C(=O)NCCCC(=O)NCc2ccc(C(=O)O)cc2)cc1
CCOc1cccc(-c2nc(CN(CCCN)C3CCCCC3)co2)c1
C1=CN2CC(C3CN=CN3)N=C2S1
O=C(Cn1nnc(-c2cccc3cc[nH]c23)n1)Nc1ccc(F)cc1
CC(C)(N)C(=O)NC(CCC(=O)Nc1ccc2c(c1)C(=O)NCCC2)c1nc(CCC#N)no1
Cn1c(=S)[nH]c2ccc([N+](=O)[O-])cc21
CCC(=C(c1ccccc1)c1cccc2c1OCCC2O)c1ccccc1
COc1ccc(NCCC2Sc3ccccc3NC2=O)cc1
O=C(Nc1ccc([N+](=O)[O-])cc1)c1cccc(O[N+](=O)[O-])c1
COc1ccc(CN2CCCC2C(=O)O)c(C(=O)Nc2ccc(S(=O)(=O)n3ccc4cccnc43)cc2)c1
NCCCC(=O)Nc1ccc(N(CCCl)CCCl)c(N=C=S)c1
NC1CC(OC2OCC(O)C(O)C2N)OC(CO)C1O
COc1ccc(-c2ccc(C(=O)NCCNc3nc4cc(Cl)ccc4o3)cc2NC(=O)c2ccccc2)cc1
Cc1cc(F)ccc1N1CCNC(N)(CC(=O)c2ccncc2)C1(N)N
CNC(=O)C1(N)C=COC(C(=O)OC)C1NC(C)=O
COCCCOc1ccc(OC)cc1CC(=O)NC(Cc1ccc(OC)cc1)C(O)CS(C)(=O)=O
CC(=O)c1cc(N)c2cc(-c3cnc(OC(N)c4cccc(Cl)c4)c(NS(=O)(=O)CC4CCCC4)c3)cnc2n1
Cc1c(C)c(C)[n+]([O-])c2c1OC(=O)C2(O)CN1CCOCC1
CC1(C)CC(NC(=S)NN=C(O)c2ccccc2)c2cc(O)ccc2O1
C=C1C(=O)OC2C3CC(=O)C(=CC)CC3(CC(O)C(=O)OCC(C)c3ccccc3)CCC12O
CN1CC(=CC=Cc2cccnc2)C(=O)C(=Cc2cccnc2)C1
COc1ccc(C(=O)OC2C3CCN(CC3)C2C(C)c2cccs2)cc1
Cc1ccncc1C(=O)Nc1nn(Cc2ccncn2)c2c1CN(C(=O)NC(C)C)C2
CC1(C)CC([N+](=O)[O-])C(=O)C2=C1N=c1sc(=Cc3ccccc3)c(=O)n1C2c1ccc([N+](=O)[O-])cc1
CCOC(=O)C(CC)(CCCCO)c1ccc(Cl)cc1
COC(=O)c1c(NC(C)=O)n(CC2CCCO2)c2nc3ccccc3nc12
CC(=O)NC(CO)C(=O)NC(CCC(N)=O)C(=O)NC(CC(N)=O)C(=O)N(CN(C(=O)C1CCC(=O)N1)c1cccc(C2=NOC3(CNCC3C3CC3)C2)c1)C(C)C(O)CC(=O)NC(C(=O)NC(C(N)=O)C(C)C)C(C)C
Cc1ccccc1NC(=S)NC1CCC(c2ccccc2)CC1
CC(C)N1CCCCC1N1C=NC2N=CC=CC21N1CCCC1N(C)CC1CC1
O=C(c1ccc([N+](=O)[O-])cc1NS(=O)(=O)c1ccccc1)N1CCOCC1
O=C(NCCc1ccc(F)cc1[N+](=O)[O-])C(Oc1ccccc1)c1ccccc1
COc1ccc(C2CC(c3cccc(OC(O)C(N)=O)c3OC)n3nc(O)cc3N2)cc1
COc1cccc2c(Nc3ccc(N)cc3)c3ccc(NCCNS(C)(=O)=O)cc3nc12
Cc1ccc(NC(=O)C2=CN(Cc3ccccc3)S(=O)(=O)c3cccc(O)c32)cc1
Cc1ccc(-c2nc3ccccc3[nH]2)cc1
CS(=O)(=O)c1ccc(-c2cc(N3CCN(Cc4ccccc4)CC3)cnn2)cc1
CNC1CCC(NC(=O)c2cc(C)c(Nc3nc(Oc4cccc5ccc(=O)[nH]c45)cc(C(F)(F)F)n3)c(Cl)c2)C1
C=C1C(=CC=C2CCCC3(C)C(C(CCCCCC(C)CC(=O)O)CCCC(C)C)=CCC23)CC(O)CC1O
COc1ccc(C2(C)CCC(OCc3ccccn3)c3cc(N)ccc32)cc1
CCC(C)N(C)C(=O)c1ccc(NC(=O)CCc2cccc(OC)c2OC)cc1
CC(=O)Nc1ccc(N2CCC(NC(=O)c3ccc(C)cc3)C2)cc1
N#Cc1ccn(-c2cc(C(=O)NC3(C(N)=O)CCCCC3)cc(N3CCNCC3)c2)n1
CCOC(=O)Cc1ccc(C2C(=N)Oc3c(-c4ccc(Cl)cc4)n[nH]c3C2C(=O)OCC)cc1
COc1ccc(CN(C(=O)CCCc2cnc(NC=O)s2)C(C(=O)NCC2CCCO2)c2ccccn2)cc1
N#CN(CCCCCC1CCCCC1)C(N)=Nc1ccccn1
O=C(NC(Cc1ccccc1)C(=O)O)c1cccc(C(=O)c2ccccc2)c1OCCCc1ccc2[nH]ccc2c1
Oc1ccc(-c2cc3cc(O)ccc3o2)cc1
CCOCN(C(=O)CSc1nnn[nH]1)c1ccc(C(C)=O)cc1
CC(=O)Nc1nccc(-c2ncc(C(C)C)n2C(CO)Cc2ccccc2)n1
COC(=O)CC12CON=C1C=CC=C2C
c1ccc2c(c1)CC21NCc2c1[nH]c1ccccc21
CCN1C(=O)CC1C(=O)Nc1ccc(C2=NC3(c4ccc(Cl)cc4)C=CNN3C(C)=C2C)cc1
CCCc1nc(C)cc(N2CCC3(CC2)OCCN(c2cccnn2)C3(C)C(N)=O)n1
CCC(C)C(O)CC1(C)CCC2(C)CCC3C(CC(O)C4CC(O)CCC43C)C21
CCc1ccc(NC(=O)NC2CCCC(N)(c3ccccc3)N2)cc1
COc1cc(C2OC(=O)C3Cc4cc5c(cc4C(NC(=O)C(Cc4c[nH]c6ccccc46)NC(=O)C4(C)C(=O)Nc6ccccc64)C32)OCO5)cc(OC)c1O
O=P(O)(O)C1(Cc2cccc(-c3ccccc3)c2)Oc2ccccc2-c2c(N3CCCCCC3)cc3ccccc3c21
CC(=NNC(=O)COc1ccccc1)c1ccc(-c2ccccc2)s1
NC(COc1ccc(=O)[nH]c1)Cc1ccc(F)cc1
CCC(C)c1c(N)ccc2c(=O)c3c([nH]c12)CC1CCCC3C1
COc1cccc2c(N(c3ccc(Br)cc3)C3(C(=O)NC4CC4)CCCCN3)ncnc12
COC1(OC2(O)COC(C)C(O)C2O)C(O)COCC1O
CC1CCC(N)C(C)(N)OCCC(CN(C)S(=O)(=O)c2ccccc2)NC(=O)c2ccccc2O1
CC(C)C(=O)N1CCN(N=Nc2ccccc2)CC1C(=O)O
O=C(CCCSCCc1ccccc1)NC(CO)Cc1ccccc1
Cc1ncnc(C2=CCCO2)c1-n1cncn1
O=C(O)c1ccc(N2C(=O)C=CC2=O)cc1
Cc1ccc(CN2CC=C(C3(CO)CC(O)C(O)O3)N(C)S2(=O)=O)cc1
C=C1CCCC(C(C)C)CCC2(CC1=O)CC2(C)CC(=O)C(O)CO
COCCNC(=O)c1cccc2oc(=O)[nH]c12
COc1ccccc1C1CC(c2ccccc2N(C)S(=O)(=O)c2ccccc2C)=Nc2ncnn21
Cn1cnc2cc(-c3ccc(N4CCNCC4N)cc3)nc(NC3CCCC3)c2c1=O
COC1CNCCN1CC(N)COc1ccc2c(Oc3ccc(NS(=O)(=O)c4cccc(Cl)c4)cc3)cc(F)nc2c1
Cc1ccn(-c2ccc(-c3ccccn3)cc2)c1C
CC(CCN1CCCC1C#Cc1ccc(Cl)cc1)C(N)C=O
CCC(C)N(COc1ccc(CC=O)cc1OC)c1c(N)c(=O)[nH]c(=O)n1Cc1ccccc1
COc1ccccc1N1CCN(CCCNC(=O)C2c3ccccc3Oc3cccc(OC)c32)C([N+](=O)[O-])C1
CC(C)c1ccc(C(C)(C)C)cc1NC12C=NC=C(N3CCC3O)C1=NC=NC2
NC(=O)CC(NC(=O)C1(c2ccc(Oc3ccccc3)cc2C(=O)O)CCCCC1)C(N)=O
CNC(=O)C1(C)CCc2c(CO)c(-c3cccnc3)cc3c2N1C(=O)C3F
C=C(C)c1ccc(OC(n2cnc3c(N)ncnc32)C(N)(CC)c2ccccc2)cc1
CCN(CC)C(=O)CSc1nc2cc(N3CCOCC3)sc2cc1-c1ccc(C)c(C)c1
CC(=O)c1ccc(Oc2ccc(C=O)o2)[nH]1
C#CC(C)(O)CC1C2(CNC(c3ccc(F)cc3N)CC2c2ccc(F)cc2F)CNS1(=O)=O
Cc1ccccc1NC(=O)C(F)Sc1nnnn1-c1ccccn1
COc1ccc(NC(=O)Nc2cc(C)on2)cc1-c1ccc(C)n1CCc1ccccc1
Cc1ccc(OCC2CC(c3ccn4ncc(C)c4n3)N(C=O)C2)cc1
COC1COC(C(=O)Nc2ccccc2)=CO1
COC(=O)CC1CCC2C(O1)C(n1ccnc1)CN2Cc1ccccc1
Cc1cccc(NC(=O)Cn2ccnc(NC3CCCCC3)c2=O)c1
Cc1ccc(C)c(Nc2ccccc2S(=O)(=O)c2ccc(C#N)nc2C=O)c1
O=c1oc2cc(OCCCCCOc3ccccc3)ccc2c2ccccc12
CCC(c1ccc(O)cc1)C(c1ccc(O)cc1)C(O)(CN1CCCC1)c1c(Cl)cccc1Cl
O=C(Nc1cc(C(=O)O)c2nc(Cl)ccc2c1)c1ccccc1Cl
CC(O)(CO)NC1Cc2c3c4c(cccc4n2C1)C(=O)NC3=O
Oc1cccc(OCC2=NCCN2)c1
CSc1nccnc1-c1c[nH]c2cccc(C)c12
COc1c([N+]2(CC(=O)NC(Cc3ccccc3)C(=O)O)CCCC2)ccc2c(-c3c4ccccc4nc(=O)n3CCCN3CCOCC3)cccc12
O=C(Nc1ccc(Cl)c([N+](=O)[O-])c1)Nc1ccc(F)cc1F
c1ncc(-c2nc3ncnc(N4CCN5CCCCC5C4)c3[nH]2)cn1
Cc1cccc2c1c(C1CCNC1)cn2S(=O)(=O)c1ccccc1
CC(C)(C)c1ccc(NC(=O)Nc2nc(CC=O)c(Nc3ccc(Cl)cc3)s2)cc1
CC(C)(C)OC(=O)n1c2c(c3ccccc31)CCCC2C(=O)NCC(F)(F)F
COc1ccc(C(=O)CNc2cccc(C(F)(F)F)c2Br)cc1
Cc1cccc2cnc(N3CC(N4CCCCC4N)CCC3N3CCCN(CCC(=O)N=CN(C)C)CCC3)nc12
CC(=O)Oc1ccc(CCC=O)cc1N(C)C(=O)CCCC(=O)N(C)C(=O)CCc1ccc(OC2(NCc3c[nH]nn3)CC3C(c4ccccc4)C(OCc4ccccc4)CN3C2=O)cc1
Nc1ccc2c(c1O)C(=O)NC2=O
Cc1ccc(NCc2ccc3c(c2)OCO3)c2ccn(CC(=O)NCc3cccc4ccccc34)c12
C=CCc1cccc(OCc2ccc(C(=O)O)c(Br)c2)c1
C=CCOc1cccc2ccc(C=C3C=C(CC(=O)Nc4cccc(C=C)c4)c4cc(OC)c(OC)cc43)nc12
COc1ccc(S(=O)(=O)N2CCCC3CNCC32)cc1C#N
CC(C)(C)C(=O)N1CCN(c2ncnc3sccc23)CC1
CCCNc1ccc(CNC(=O)C(C)(NC(=O)c2csnn2)C(SC)(c2ccccc2)c2ccccc2)cc1
CC(C)C1(C)CCC2(COc3ccc(O)cc32)C2(OCOC2(C)C)O1
COc1ccc(N=C2SC(=S)SC2=Nc2ccc(C(=O)O)cc2)cc1
Cc1nn(C(N)c2nnc(SCc3ccc(C(F)(F)F)cc3)o2)c(C)c1Cl
O=c1cc(O)[nH]c(CSc2cccc3c2C=CCC3)c1
COc1ncc(CNc2ncnc3c(Cl)c(-c4ccccc4)c(C)cc23)s1
Cc1ccc(-n2cccn2)cc1N1CCc2c(ncn2CCc2cccnc2)C1
O=C(c1ccc(F)cc1)c1cccc(F)c1OCCN1CCCCC1Cc1ccc(F)cc1
CC(=O)NC(Cc1ncc[nH]1)C(=O)NC(Cc1ccccc1)C(=O)N(C)C(Cc1ccccc1)C(=O)NC(Cc1ccccc1)C(=O)NC(C)C(N)=O
Cc1cc(C)nc(NCCSCCC(F)(F)F)n1
O=C(O)c1ccc2c(c1)C1(NN=Cc3ccccn3)C=CC=CC1=N2
NCCCCC(NC(=O)C(CC1CCCCC1)NS(=O)(=O)C1c2ccccc2-c2ccccc21)c1cnc(C=O)s1
O=C(C=Cc1ccc(Cl)cc1)N1CCN(C(c2cnccn2)c2ccc(Cl)cc2Cl)CC1
COc1ccc(-c2cc3ccc(OC)cc3cc2-c2c(OC)cc(OC)cc2OC)cc1
CN(CCCCn1c(C=O)cc2oc3ccc(ON4COc5ccc(Cl)cc5C4)cc3c21)C1CCCCC1
CC(C)c1csc(C(C)(C)NC(=O)N2CCN(C(=O)c3cccnc3)CC2)n1
CC(=O)c1ccc(Oc2cnc3[nH]c(=O)[nH]c3c2)cc1
COc1ccc(-c2ncc(CNCc3ccc4c(c3)OCO4)o2)cc1
CCOc1ccc(C(=O)OCC(=O)N2CCc3ccccc32)cc1OCC
CC
CC=C(C)C(=O)OC1OCC(O)CC1(C)OC1=CC2(CO2)C(O)(OC)C(C)(CC)C(O)(CC)CCC(O)CCC(OC)C1OC(C)=O
CNC(=O)CN(CC1CCCO1)c1ncc(-c2ccc3c(c2)OCCO3)cn1
CCC(C)c1cc(OC)c2c(c1)C(=O)C=CC2=O
Cc1cccc(-n2c(S)nc3c([nH]c4cc(S)ccc43)c2=O)c1
COc1ccc(C(=O)N(CC(=O)NC(C)(C)C)Cc2ccco2)cc1[N+](=O)[O-]
N#CCc1sc(-c2ccc(Oc3ccccc3)cc2)c(N)c1C(=O)c1ccc(-n2cccc2)cc1
COC(=O)Nc1nc(Nc2cnn(C(N)(C(=O)O)C(C)C)c2)ncc1C(C)(C)C
CN(C)C(C)(O)CSc1ccc(I)cc1
O=C(O)C1CCCCN1CCN(Cc1cccc2ccccc12)C(=O)c1cc2c(Cl)cccc2[nH]1
COc1cc(OC(C)(N)C(=O)OC(=O)c2ccc(N)c(N)c2)ccc1N
COc1cc(-c2ccc(Cl)cc2)c2c(c1OC(=O)NS(=O)(=O)c1ccc(CNC(C)C)cc1)C(=O)CC2
O=C(NN=Cc1cc([N+](=O)[O-])ccn1)c1ccncc1
COc1cc(SC(C)(C)C)cc2c(=O)n(-c3ccc4c(c3)OCO4)cnc12
CC(C)c1cnc(N(Cc2ccccc2)C(=N)N)s1
O=C(CSc1nc2ccccc2[nH]1)NCc1ccco1
Cc1ccc(C2(c3ccc(NC(=O)C(C)C)cc3)OC(N)=NCC2(F)F)cc1
NCc1cc(C2(c3ccccn3)c3cnoc3CCN2C=O)co1
O=C(C=CCCCCCCCCCCCCc1ccccc1)C12C=CC=CC1=NCCS2
Nc1ccc([N+](=O)[O-])cc1N1CCN(C(CCCn2ncc(N3CCOCC3)c(Cl)c2=O)C(F)(F)F)CC1
Cc1cc(C)cc(NNC(=O)C2CCC(N)(CO)N2)c1
COC(=O)c1c(CCl)[nH]c2c1C13CC1C(c1ccccc1)N(C=O)C3=CC2=O
Cc1cc2sc3sc(C)c(C)c3c(=O)c2c(OCc2ncc(-c3cccs3)s2)c1C(N)=O
COc1ccccc1NCC(=O)N(c1cc(C)ccc1Cl)C(C)C
CCCNC(=O)CCCN(Cc1ccccc1)S(=O)(=O)c1cccc2nsnc12
O=C(NN=Cc1ccc(Cl)cc1)c1coc2ccccc12
CCN(CC)CCCn1c(Cl)cc(=Nc2ccc(Cl)cc2)c2ccccc21
CC(C)NC(=O)C=Cc1ccc(Cl)cc1
CC(C)CC(=O)Nc1ccc2c(Cl)cn(Cl)c2c1
CON1CCN(c2ncc(C(=O)c3ccccn3)c(Cl)n2)CC1
Cc1cccc(OCC(=O)NC(c2ccccc2)c2ccc3cccnc3c2O)c1C
CC(C)COC(=O)NC(Cc1ncc[nH]1)C(=O)NC(C)C(=O)NCc1ccccc1
CC(=O)NC1=CCC(OCC=C(C)C)(C(=O)O)C(N)C1
CC(N)c1nc(-c2cc(O)ccc2Br)cc(=O)[nH]1
O=C(Nc1ccc(-c2cn3ccnc3s2)cc1)c1cccc2ncccc12
COC(=O)c1ccccc1NC(=S)NC(=O)c1ccc(Cl)cc1
O=C(c1ccc(F)cc1)N1C=C(C2C=CCN2)C2C=CC=CC21
COc1cc2cc(OC)c(C)c(OC(=O)C3CCCCN3Cc3ccccc3)c2cc1OC
CN(C)CCNC(=O)c1ccc2c(C3CCCC3)c(-c3ccsc3)n(CCN3CCC(O)CC3)c2c1
O=C(O)CCC(=Cc1ccc(F)cc1)c1ccc(S(=O)(=O)c2ccccc2)cc1
COc1cc(Cc2cc(C)c3c(c2OC(C)=O)C=CC(C)(C)O3)cc(OC)c1OC
CCC1C(C)c2ccccc2N1C(=O)n1ccc(NC(C)C)n1
Cc1nc(-c2cc(=O)n(C)c(=O)n2CC(=O)NC2CCCCC2)no1
NCC(O)C1CC1(C(=O)O)C(CC(N)=O)C(=O)O
COc1ccc(C2=C(C#N)C(=O)OC2C(C)C2OC(=O)c3ccccc3-c3ccccc3N2C)cc1
Cc1c(C=O)nc2ccc(NCCN3CCCC3)cn12
COC(OC)C1(N)C2CC(C)NC1C(C)C(NC(=O)c1c(F)cccc1F)C2
NC1(c2ccccn2)CCCC(C(=O)C23CNC=C2C=CC=C3c2ncc[nH]2)N1
CC=C1CCC(=O)C(C(C)(O)C(C)(CCC)OC2(C(=O)c3ccccc3O)CCCC(CC)C2=O)C1
CC1CCC(CN2CCN(C(=O)c3ccco3)CC2)CN1C
CN1CCCN(c2ccc(C(=O)N(C)Cc3ccc(Oc4ccccc4)cc3)cn2)CC1
COc1ccc(C=CC(=O)c2ccccc2OCCOc2ccc([N+](=O)[O-])cc2OC)cc1
COC(=O)C1(OC(=O)NCCCC(Cl)(NC(=O)c2cc3ccccc3[nH]2)C(=O)NC2CCN(S(=O)(=O)c3ccccc3)CC2)CCCCC1
CCOC(=O)C(c1ccc(Cl)cc1)N1CCN(Cc2[nH]c(N)cc2CNC(C)=O)CC1
CCCc1cc(=O)oc2c3c(c4c(c12)OC(C)(C)C=C4)OC(C)(C)C(OC(=O)C12CCC(C)(C(=O)O1)C2(C)C)C3OC(=O)C12CCC(C)(C(=O)O1)C2(C)C
COc1ccc(NC(=O)c2ccc(Cl)cc2[N+](=O)[O-])c(C(=O)c2c(OC)cccc2OC)c1
O=C(NCc1ccccn1)c1cccc2c(Nc3ccc(-n4ccnc4)cc3N3CCOCC3)c3cccnc3nc12
O=C(CS(=O)(=O)c1ccccc1)Nc1cc2oc(=O)n(Cc3ccccc3)c2cc1Br
C=CC1(N)CC(=O)NC12CCN(c1ccc(Oc3ccccc3)cc1)CC2
Cc1ccc(Cl)c(Nc2ncnc3c2cnn3-c2cc(Cl)ccc2F)c1
COc1ccc(CCNC(=O)C(Cc2ccccc2)NS(=O)(=O)c2cccc3c2oc(=O)c2ccsc23)cc1
O=c1nc(O)c(F)cn1C1CC(CO)CO1
FC(CNc1ncc(-c2ccc(Cl)cc2)[nH]1)c1ccccc1
COc1ccc2c3c(c(NC(O)O)c(OC)c2c1)C(=O)NCC3(N)C(=O)NO
CS(=O)(=O)c1ccc(-c2[nH]cc(C(=O)c3c[nH]c4ccccc34)c2-c2cc3ccccc3[nH]2)cc1
CC1(C(=O)NO)CN(C(=O)NC2CCCCC2)CCN1S(=O)(=O)c1ccccc1
Cc1ccc(NCC(=O)c2ccc3c4c([nH]c3c2)C2N(CC4)C(=O)CN(c3cc(C)ccc3C)C2(C)N)cc1
Cc1cc(NC(=O)COC(=O)c2ccc(NC=O)cc2)on1
CN(C)c1nc2[nH]c(-c3ccccc3)cc(C(=O)O)c-2c(=O)n1
O=C(OCCN1CCC2(CCNC2)CC1)c1cc2cc(Cl)ccc2o1
O=C(Cn1ccccc1=O)Nc1cncc(-c2cccs2)n1
CCn1ccc(C2CCCCN2C(=O)c2nn(C3CC3)c(C)c2Cl)n1
CCC(C)c1c(N)nc(Cl)c(N)c1O
N=C(N)NCCCC1NC(=O)C(=Cc2ccc(Cl)cc2)C1=O
Cc1cccc(C)c1NC(=O)c1ccc2c(C)coc2c1
COc1ccccc1NS(C)(=O)=O
CC(=O)c1[nH]c(C)c(C)c1-c1c[nH]nc1N(C(C)=O)c1ccccc1
Nc1ccsc1-c1ncnc(CC(=O)O)n1
Cc1ccccc1C(c1ccc(CN2CCNC(C)(N)C2)c(F)c1)N1CCNC(C)C1
CCCCn1c(=O)[nH]c(=O)c2c1nc(SC1(C)CCCCN1C(C)=O)n2C
CCn1nc(N)c2c(=O)[nH]c(SCc3c(F)ccc4nc(NC=O)sc34)nc21
Oc1ccc2c(c1)nc(N1CCN(Cc3ccccc3)CC1)c1[nH]c3cc(Cl)ccc3c12
CCOc1cc(NC=C(C=O)C=O)c(OC)cc1F
CCOC(=O)c1ccc2[nH]c(-c3ccccc3)c(-c3ccccc3)c2c1
CSc1cccc2c1OC1(C(=O)O)CCCCC1C2=O
Nc1ccc(Cc2ccc(Cl)cc2)cc1
CC1=NC2(NC(=O)CNC(=O)c3ccc(N4C5CCC4CC5)cn3)C=CC=CC2C(N2CCC(O)(c3ccc(Cl)cc3)CC2)=C1
O=C(NC=Cc1oc(O)cc1C(=O)O)c1ccccc1O
Cc1nc2cc(Oc3ccc(C(F)(F)F)cc3NC(=O)Nc3ccc(Cl)cc3)ccc2[nH]1
O=C(Nc1ccc(-c2ccc(Cl)cc2)cc1)c1ccccc1NC(=O)C1CCCC2CCN21
CCCSC1C(=N)C2=C(C=CNC2)CC1C(N)=O
COC1CC1C(=O)N=C1NC2CS(=O)(=O)CC2N1
O=C(O)c1cccc(-n2c(CCc3c[nH]c4ccccc34)nc3ccccc32)c1
FC(F)(F)c1cccc(-c2cccc3cc(-c4ccnc(N5CCCC5)n4)nn23)c1
O=c1cc(C(Cl)OC(c2cncnc2)c2cccc(OC(F)(F)F)c2)c2cc(Cl)ccc2o1
Cc1ccc(OCC(=O)NCCC(=O)NN=Cc2ccc(Cl)cc2)cc1C
COc1ccc(S(=O)(=O)NC(=O)C2CCN2C(=O)c2ccc(C3CCCCC3)cc2)s1
O=C(C#Cc1ccc(Cl)cc1)NC12NC=NC1(Oc1ccc(C(=O)NC34NC=NC3(Br)C=CC=C4Br)cc1)C=CC=C2Br
CN(C)C(=O)c1c(N2CC2)cc2n1C(C(=O)C(C)(C)ON=CC(N)=O)CC2
CN1CCC2=C(CC(=O)O)c3ccccc3NC2C1
CCNC(=O)C1(O)CC(n2cnc3c(C#CC4CCCCC4)nc(N)nc32)C(O)O1
COc1ccc2c(c1)C(c1ccc(Cl)cc1)=NCC2OC1NCCC12CNCCC(=O)C(=O)C(NC(=O)OC(C)(C)C)CCC=CCC1(CC1C(=O)NCC(=O)OC1CCO1)N2
CCN1CCN(C(=O)NC(C(=O)NC)C(C)(C)COc2ccc(C#Cc3cc(COC)ccc3OC)cc2)CC1
CC(CC(=O)Nc1cc(Cl)cc(Cl)c1)C(=O)NN1CCCCC1
CC12CC3(C=O)C(CCC4C5(C)CCC(O)C(C)(C)C5CCC43C)CC1=CCC1CC(O)C(CO)C(C)(C)C12
O=C(O)C(Cc1c[nH]c2cccc(I)c12)Nc1ccccc1
CN(C)CCSc1ccc(I)cc1
Cc1ccc(F)c(N2CCN(S(=O)(=O)c3ccc(-n4nc(C)cc4C)cc3)CC2)c1
N#Cc1ccccc1Cn1cncc1CN1CC(c2ccc(Cl)cc2)CC1=O
O=C(O)c1[nH]c2ccccc2c1CCC(=O)N1CC(SC2CC(=O)N(CCc3ccccc3)C2=O)C1
O=CN1CCNC(C(Cc2ccc(Cl)cc2)NC(=O)C2CCN([SH](=O)=O)C(S)C2)C1
CC(=O)NC(CC(C)C)C(=O)NCc1ccc(Cl)cc1
CCCn1cnc2c1c(=O)n(CC(=O)Nc1ccc(C)c(F)c1)c(=O)n2CC(C)C
Cc1ccc2c(c1Nc1nc(Nc3ccccc3)c3ccccc3n1)OCO2
c1ccc(Nc2nnc(-c3ccc4c(c3)OCCO4)o2)cc1
CC(C)c1cc(N)cc2c1C1(O)C(C)C=CCC1CO2
O=C1NC(=O)C(=Cc2cccc(Oc3ccccc3)c2)C(=O)N1
Cc1cc(C)cc(NC(=O)CSc2nnc(Cc3c(F)cccc3Cl)n2N)c1
OCc1ccc(Nc2ccc(-c3ncc[nH]3)cn2)cn1
NC1NC(=O)CC12CCNCC2
COc1cccc(C=CC(=O)C=Cc2ccc(OC)c(OC)c2OC)c1OC(C)=O
C=C1SCC2(C(=O)C=Cc3cccc(O)c3OC)C1=CCCC2C
COC(=Cc1ccco1)C(=O)Nc1cccc(C2CC(=O)N3CCc4c([nH]c5cccc(OC)c45)C3C2)c1
CC(CO)N1C(=O)c2ccc(-c3cccs3)nc2OC(CN(C)C(=O)CCc2ccccc2)CC1C
CC(=O)OCC1C(=O)OC2C=C(C)C3C(C(O)C4(C)OC4(Oc4ccc(C=O)cc4)C3Oc3ccc(C=O)s3)C21OC(O)C=O
COc1ccc(-c2ccc(CC(NC(=O)C3(S(=O)(=O)c4ccccc4)CC3)C(=O)O)cc2)cc1OC
Cc1csc(-c2cc(NCC3(N)CCN4C(=O)NC(=O)C43)ccc2F)n1
CCC(O)N1CC(Cl)C(CNS(=O)(=O)c2ccccc2)Oc2c(ccc(NS(=O)(=O)c3cccc(Cl)c3Cl)c2C)C1=O
Nc1ccc(C(O)(c2ccccc2)c2ccc3c(c2)SN2CCCN=C32)cc1
O=C1NC(=O)C(=Cc2cn(CCNCCCC(CN3C(=O)C(=Cc4ccccc4)SC3=S)[N+](=O)[O-])c3ccccc23)S1
Cc1ccc(NS(=O)(=O)c2ccc(N)cc2)cc1C
CC(=O)c1cn(Cc2ccc(F)cc2)c2cc(C(=C(O)C(=O)O)c3ccccc3)c(F)cc2c1=O
CN(C)CCc1ccc2[nH]ccc2c1-c1cnc(N)nc1N
CC(=O)OC(=O)Cc1ccc2c(c1)C1CCC3C(=O)CCC3C1CC2
CC12C=CC=CC13C(c1ccccc1)=CC=CC3(C(N)O)CN2
O=C(CCNC(=O)c1cccc(Cl)c1)NC(Cl)CN1CCOCC1
COC(=O)C1CN(S(=O)(=O)c2c[nH]c(C)c2)C(C)CC1C(=O)Nc1cc(C)cc(Cl)c1
CCCCCc1cc(O)c2c(c1)OC(C)(C)C1CC=C(C)CC21
COc1ccc(C(=O)NCCCCC2CC(=O)C(C)C(=O)C2)c(OC)c1
CC1CCCCOC(CN(C)C(=O)Nc2cccc3ccccc23)C(C)CN(C(C)CO)C(=O)c2cc(NC(=O)NC3CCCCC3)ccc2O1
Cc1cc(C#N)nc(Nc2cc3[nH]c(Nc4c(Cl)cccc4Cl)nc3cc2Cl)n1
CCOc1ccc2c(N3C(=O)CC3c3ccccc3)cc(C)cc2c1C(C)C
COC1(c2cccc(F)c2F)CC(c2ccc(F)cc2)CN1C(=O)C1CC(c2c(F)cc(F)cc2F)CN1C(C)C
O=C1c2cc(OCCCN3CCCCC3)cc3c2N1CCC3
O=C1OC2(CCCC(Oc3ccncc3)C2)c2ccccc21
Cc1cc(C)c(S(=O)(=O)N2CCC(C(=O)Nc3ccc(OC(F)F)cc3)CC2)cc1C
C#CCOCCOCC(N)OCCN
O=[N+]([O-])c1cc(-c2ccccc2)c2c(n1)Nc1ccccc1C(Nc1ccccc1)=N2
O=C(O)CCCCCCNC(=O)CCN1CC(c2ccc(Br)cc2)=C(c2ccc(Br)cc2)C1=O
O=C(NCc1cccc(F)c1)C1CCC(=O)N1Cc1cccs1
N=C(N)NCCCC(NC(=O)c1ccccn1)c1cnc(C=O)s1
CN(C)c1c(-c2cc([N+](=O)[O-])cc(C(F)(F)F)c2Cl)oc2cccc(Cl)c12
CC(C)CC(N)C(=O)NC(CCC1CCCCC1)C(=O)N1CCCC1C(=O)NC(Cc1ccccc1)C(=O)O
O=C1CCC2(CCOCC2)N1Cc1ccccc1
O=C(NN=Cc1cc(Br)co1)Nc1ccc2c(c1)OCO2
COc1ccc2c(-c3ccccc3)nnc(Nc3ccccc3N)c2c1
Cc1cccc[n+]1CC=Cc1ccc(-c2ccc(C[n+]3ccccc3C)cc2)cc1
COC1COC(Cn2c(SCc3ccc(C(F)F)cc3)nc3cc(C(=O)Nc4ccccc4)ccc3c2=O)C1
CCNC(=O)Nc1ccc2ncc(Oc3ccc(C)cc3)nc2c1
Cc1nc(C)c(COc2ccc(C=C3NC(=O)C(=O)S3)cc2)nc1COc1ccc(C=CC(=O)c2ccc(C(F)(F)F)cc2)cc1
CN(Cc1ccccc1)CC1CC(C)(C)OCCCC(N)COc2c(N)cccc2C(=O)N1
O=c1[nH]c2ccccc2nc1-c1ccc(Br)cc1
COc1ccc(NC(=O)c2ccc(N(C)c3nccc(Nc4ccc(N)cc4)n3)cc2)cc1
CC(NS(=O)(=O)c1ccccc1)c1ccc(OC2CCN(c3ccc(OCC4CC4)cn3)CC2)cc1
CC(C)n1nccc1C(=O)N1CCC(NS(C)(=O)=O)(c2ccc(-c3ccc4ncnc(N5CCCC5)c4c3)cc2)C1
Cc1ccc(CC(O)CNc2ccc3c(c2)OCCO3)cc1
C=C1C(=O)OC(CO)(COC(=O)C=Cc2ccc(OS(=O)(=O)c3ccc(C)cc3)cc2)C1c1ccccn1
O=C(COc1ccc(Cl)cc1Cl)N1CCN(S(=O)(=O)c2ccc3c(c2)OCCO3)CC1
CCc1ccncc1
Cc1ccc(C(=O)c2ccc3cc(C)oc3c2O)cc1
O=C(Cc1ccc(Nc2nc(Nc3ccc(N4CCOCC4)nc3)c3nc[nH]c3n2)cc1)Nc1cccc(C(F)(F)F)c1
Cc1ccc(Nc2ncnc3scc(C)c23)cc1NS(=O)(=O)CCN(C)C
Nc1cccc2c3[nH]c(C(=O)NCCCCCCNC(=O)c4nc5c(s4)CN(C(=O)COCc4ccccc4)CC5)nc3c3ccccc3c12
O=C(C=C1CCCc2ncccc21)Nc1cccc2c(F)ccnc12
CC(C)c1ccc(C2CCC3=C(C2)C(=O)c2ccsc2C3=O)cc1
COc1ccccc1C12COC3COC(C(=O)CC1(Cl)OC(=O)c1cccc(OC)c1OC)C32
CCOC(=O)C(NP(=O)(OCC)OCC1(N2C=NC3N=CN=CC32N)OCC(C)(O)C1O)C(C)C
O=C(NCCCCNC(=O)OCc1ccccc1)OCc1ccccc1
COc1cc(C=CC(=O)Nc2ccccc2-c2nncn2C)ccc1O
CC1CCC(Nc2ccc3c(=O)n(CCC=O)c4cc(F)ccc4n23)CC1
COC(=O)C(Cc1ccccc1)NC(=O)C12CNC=C1C=CC=C2Cl
Cc1cc(C)cc(S(=O)(=O)N2CCN(C(=O)CNC(=O)CN(C)CC(=O)N3Cc4ccccc4CC3C(=O)NCc3cccc4ccccc34)CC2)c1
Cc1ccc(F)cc1-c1cccc2[nH]c(C(=O)Nc3ccc(C(O)CN4CCN(C)CC4)cc3)nc12
CCCCC(O)CO
CCCc1c(C(C)=O)ccc(OCC2CO2)c1O
CCN(c1cccc(C(=O)NCC2(C)CCNCC2)c1)S(C)(=O)=O
Cn1c(=O)c(-c2c[nH]nn2)cn(CC(N)=O)c1=O
Nc1ccccc1C1CCN(CC=CCNC(=O)c2cccc(Br)c2)CC1
NC(=NOCCSc1ccc(Cl)cc1)c1nonc1N
O=Cc1cc([N+](=O)[O-])cc(Nc2ccccc2C(=O)O)c1Cl
CC(C)(C)c1ccc(OCCC(=O)Nc2ccccn2)cc1
CC(=O)N1c2ccc(S(=O)(=O)N3CCCCCC3)cc2CC1C
O=C1CC(c2ccccc2)(c2ccccc2)C(CN2CC=CC(c3ccccc3)C2)O1
COC1CCC2(CCNC2)CN1C(=O)c1ccc(-c2ccccc2)cc1
OCCN1CCN(c2cc(Nc3ncc4cc(-c5ncc[nH]5)[nH]c4n3)ccc2Br)CC1
COc1cc(NC=C2SC(=S)NC2=O)cc(OC)c1
O=C(NO)C1(Cl)CCC(NS(=O)(=O)c2ccc(Oc3ccccc3)cc2F)C(F)C1
CC=Nc1ccc2c(Br)cc(-c3cccc(Br)c3)c(-c3ccccc3)c2c1
CCC(C)C(CC)NC(=O)C1C=CCN1C(=O)C(NC(=O)C(NC(=O)C(N)CCCCN)C(C)C)C(C)C
O=C(O)c1ccc(F)cc1
Cc1ccnc(NS(=O)(=O)c2ccc(C)c(NCC(=O)O)c2)n1
CS(=O)(=O)c1cc(F)cc(Nc2nc(Nc3ccccc3)cc(NCc3ccc(C(N)=O)cc3)c2N)c1
NC(=O)c1c(NC(=O)c2cc3c(s2)CCCN3)ccc(N)c1Cl
COC(=O)C(C)NC(=O)c1cc(OC)cc(S(=O)(=O)NCC2CC2)c1
Cc1ccc(CN2CCCC2N)c2ccn(C(=O)C3CC3c3ccccc3)c(=O)c12
CSc1cccc(C(c2ccccc2)(n2ccc3c(NC(=O)Nc4cc(-c5ccccc5)ccc4C)ncnc32)C(C)(C)C)c1
CCCCOc1cc(CCNC(=O)c2ccccc2)cc2c1OC(F)O2
CN(C)CCNc1nc2ccccc2c(-c2ccc(C(C)(C)C)cc2)c1C#N
COC(=O)c1ccc(O)c2ccoc12
Cc1cn(CCSc2ccc3ccccc3c2)c(=O)[nH]c1=O
Cc1nccn1CCCNC(=O)N1CC2NC(C=CC2c2ccc(F)cc2)C1C
CC1(C)NCC(=CCl)C2=C1C(Cl)(c1ccc(Br)c(C(F)(F)F)c1)NC(=S)N2
O=C(O)CCn1cc(-c2ccc3cc(F)ccc3n2)nn1
CN(C)CC(C)(C)c1ccc(C2(C#N)CCN(C=O)C2c2ccccn2)cc1
CC1=NC23C=CC=CC2(C=C1)C(=O)OC31OCOC1(C)C
O=C(O)c1cc(-c2ccc(Cl)cc2)nc2ccc(Cl)cc12
Cc1cc2ccccc2nc1CN1CCCCC1N1CCN(c2ccc(F)cc2)CC1
CCC(C)N(CCNc1ccnc2c1ccc1ccccc12)C(C)CC
O=C(NC1Cc2ccccc2C1)N1CCN(C(=O)Cc2ccc(Cl)cc2Cl)C(C(=O)N(Cc2cccc(Cl)c2Cl)C2CC2)C1
Cc1cnn(C(C(=O)NC2CC2)[N+](=O)[O-])c1C
Cc1onc(-c2ccccc2C#N)c1COc1ccc(C(=O)N2CCCc3ccccc32)cn1
CCOc1ccc(C=NNC(=O)c2ccncc2)cc1
FC(F)(F)C1Cc2ccccc2N1c1ncnc2c(COCCCn3ccnc3)cccc12
CS(=O)c1ccc(-c2ccc3nc(S(=O)(=O)N4CCC(F)C4)ccc3c2)cc1
COc1cccc(CCNC(=O)c2sc3c(c2NC(=O)c2c(OC)cccc2OC)NCC=CC3)c1OC
N#Cc1ccc(-n2cc(-c3cccc(Cl)c3F)nc2C(=O)O)c(Cl)c1
CCOCC12C(=O)N(c3ccc(Cl)cc3)C=NC1C=CC=C2C#Cc1ccccn1
O=C1OC(O)c2cc3cc4c(cc3c(-c3ccc5c(c3)OCO5)c21)OCO4
CC(C)N(CC1CCCCN1C)c1c(C=O)cccc1[N+](=O)[O-]
C=C1CCC(C(=O)NCC2CC2)(c2ccc(F)cc2)c2ccccc21
O=[N+]([O-])c1ccc(Cn2c(NC3CCCCN3)nc3ccccc32)cc1
CCOc1ccc(N2C(=O)CC(c3nnnn3-c3ccc(OC)c(OC)c3)C2N)cc1
COc1ccc(CNC(=O)CSC2CCC(N)(c3c(Cl)cccc3Cl)N2)cc1
O=C(COC(=O)c1ccc2c(c1)OCCO2)Nc1cccc(S(=O)(=O)N2CCOCC2)c1
COc1cc(N(C)CC(N)=O)c(-c2c(C)c3cc(-c4cccnc4)ccc3n2C)c(OC)c1OC
CC1(Cl)C=CCC1C(=O)OCC(=O)Nc1nccc(Cl)c1Cl
CC(=O)OCC1CN(C(C)=O)S(=O)(=O)c2cc(Br)ccc2O1
NC(NC(=O)C(=O)Nc1ccccc1[N+](=O)[O-])C1CC1
CCOC(=O)C(C)Nc1nc(-c2cc(C)c(O)c(C(O)c3ccco3)c2)nc2ccccc12
COc1ccc(C(=O)NC2(C(C)C)NC(O)C(=O)C2N)cc1
COc1ccc(C)c(NC2CCCC2)c1[N+](=O)[O-]
CC1=C2C(NCC3COCSC3)=CC=CC2(C2CO2)CN=C1
CC1(N)CC(C(F)(F)F)CC(Oc2ccc(N3C(=O)NC(=O)C34CCNCC4)cc2)(C(=O)Nc2ccccc2)C1
Oc1cc(Br)cc2ncc(C3(O)CCCCN3)cc12
CC(c1nccn1Cc1ccccc1)C(CCc1ccccc1)C(=O)NC(Cc1ccc(F)cc1)C(=O)NCCC(C)(C)C
Cc1cc(C(=O)OCC(=O)NCc2cccs2)co1
O=C(c1ccccc1)c1cc2c(Br)cccc2[nH]1
CC(=O)NCC(=O)OCCOc1ccccc1C(=O)C(=CNCC(=O)OCCOc1ccccc1)C(=O)OCCOc1ccccc1OC(C)=O
O=C(C1CC1)n1nc(-c2ccccc2)nc1NCCc1c[nH]c2ccccc12
CCOc1cc(C(C(C)=O)C2NCCN=C2CC)cc(O)c1OCC
CC1(C)CNCC(CN)O1
COc1ccc(Oc2ccc(O)c3c(=O)cc(C)oc23)cc1
Cc1ccc(-c2nc(Cn3cc(COC(C)C)c(C)n3)no2)cc1
C=C(c1ccccc1)c1ccsc1OC
O=C(Nc1ccc(Br)c(Cl)c1)C1CCC(CNS(=O)(=O)c2cccs2)CC1
CC1(C(NC(=O)c2ccco2)C(=O)NCc2c(F)cccc2F)NC=C2C=CC=CC21
CC(NC(=O)C(C)(CS)NC(=O)N1CCCCCCC1)c1ccccc1
CC(C)(Nc1cc(-c2ccccc2)ccc1CC=O)N1CCCS1(=O)=O
CC(=O)Nc1ccc2nc(-n3ccc(C)n3)oc2c1
CC(C)(C)OC(=O)NC(Cc1ccc(Cl)cc1)C(=O)NCCCCCC(=O)NCCCCCCCCCCCC(=O)O
CCOC(=O)C12C=CC=CC1OC(NC(=S)NC(=O)c1ccco1)=C2
CC1(C)CCCCN1CC(CN1c2ccccc2CC1c1cccc(Cl)n1)c1c(F)cc(O)cc1Cl
CC1NCCCC1(N)CCN(C(=O)C1CCC(=O)N1)c1ccc(C(O)CCc2ccccc2)cc1Cl
FC(F)(F)c1cc(Cl)cc(-c2nnn(Cc3ccccc3)n2)c1
CC(C)C(NC(=O)C(CCCNC(=N)N)NC(=O)C(N)N)C(=O)NC(Cc1ncc[nH]1)C(N)=O
CCOC(=O)c1nccc2c1CC1OC=C(C(=O)Nc3ccccn3)C(=O)C1=C2
COc1ccc(C(=O)NC2CCCC2)cc1NC(=O)NC1(Br)N=C(c2ccccc2)c2ccccc2N(CC(=O)Nc2ccccc2C(F)(F)F)C1=O
Cc1ccc(C2N=CSN2)cc1
COc1ccc(-n2c(Cn3nnc4ccccc43)nnc2SCC(=O)Nc2cc(C)ccc2C)cc1
CC(C)n1cnc2c1CNC2c1ccc(NC=O)cc1Cl
Cc1ccc(OC(=O)NC(=O)C(C)n2c(N)nc(=O)c3c4ccccc4ccc32)cc1
CCCNC1(N(C)C(=O)C(NC(=O)OCC)c2ccccc2)CCCC(CS(=O)(=O)c2ccccc2)C1
CCC(CC(C=O)NCC(=O)Oc1cc(OC)cc2oc(-c3ccc(O)cc3)c(OC)c(=O)c12)NC(=O)OC(C)(C)C
O=C(O)c1ccccc1NC1=NS(=O)(=O)c2ccccc21
Fc1ccc(CSc2nc3c(c(NC4CC4)n2)CC=CC3)cc1
Brc1ncnc(-c2ccccc2)c1SCc1ccccc1
CC(C)N1CCCC1CNS(=O)(=O)c1ccc(Br)cc1
COC(=O)CC(Nc1cccc(-c2ccccc2C(=O)O)c1)c1cnc(-c2ccccc2)s1
CCCCc1ccc(C(=O)NNc2ccccc2)cc1
CC(C)Cc1ccc(C(C)c2nc3cc(C(F)(F)F)ccc3n2C(C)C)cc1
CCOC(=O)c1c(-c2ccc(Br)cc2)c(-c2cc(OC(C)O)ccc2O)c(-c2ccc(OC=O)cc2)n1CCCCNC(=O)c1ccc(Br)cc1
Cc1ccc(C2(C)CC(C)C(=O)O2)cc1
COc1ccc(-c2cc(C(=O)NCCCN3CCCC3)c(NC(=O)Nc3ccc(F)cc3)s2)cc1
CCCNC(=O)Nc1cccc2oc(-c3ccc(F)cc3)nc12
CCN1CCN(C(N)=O)CC1(N)C1(C)CN(C=O)C1c1ccc(C)c(Oc2ccc(Cl)cc2Cl)c1
CN(C(=O)Cn1c(=O)[nH]c(=O)c2scc(N)c21)c1ccccc1
CCN
ON=Cc1cccc[n+]1-c1ccccn1
O=C(O)CSCC(=O)Nc1nnc(-c2ccccc2)o1
Cc1ccc(C2(C)CCN(C=O)CC2)cc1S(=O)(=O)N1CCN(C=O)CC1c1cccc(F)c1F
O=S(=O)(c1ccccc1)c1nnn2c1nc(Nc1ccc3c(c1)OCO3)c1sccc12
O=C(Nc1nccs1)C1CCC2(CCNC2)CO1
Cc1ccc(-c2cc(C(=O)O)c(C3(N)CCCC(CC(C(=O)N4CCC5(C=Cc6ccccc65)CC4)N4C(=O)CNC4=O)C3)s2)cc1
O=C1NC(=O)c2c(Cl)cc(C(=O)N3CCC(O)C3)cc21
COc1ccc(C2Oc3cc4occc(=O)c4cc3O2)cc1OC
CCCc1cn(S(=O)(=O)c2cc(OC)c(OC)c(OC)c2)c2c1c(=O)n(C)c(=O)n2C
C=C(Br)C(=O)Nc1cc2c(Cl)nc(Nc3cccc(CO[N+](=O)[O-])c3)nc2cc1OCCCN1CCOCC1
CCNc1cc(-n2cc(C=O)nc2CNC)cc2c1C(=O)NS2(=O)=O
CCC(COP(=O)(O)O)Cc1ccc(O)cc1
CC(=N)NC(=N)Nc1ccc(-c2cc(-c3c(Cl)ccc(Cl)c3Cl)nc3c(C(F)(F)F)cccc23)cc1
CC(=O)NC1(Nc2ccnc3c(O)c(Cc4ccc(C)cc4)cc(Cl)c23)CCC(O)CC1
O=C1NC(=S)SC1=Cc1ccc(-c2cccc(C(=O)O)c2)o1
O=Cc1cccc(CCc2ccccc2)c1
Cn1ncnc1C(N)NS(=O)(=O)c1cccc(Cl)c1
c1ccc(CN2CCN(Cc3cccc4cc[nH]c34)CC2)cc1
CSCCC(NC(=O)C(CCSC)NC(=O)c1cccc(Br)c1O)C(=O)O
CC(C)(C)c1ccc2[nH]cc(Cc3cc(C(=O)CNC(=O)OCc4ccccc4)no3)c2c1
COc1ccc(C(F)(F)F)cc1Cc1nc(=O)[nH]c(CCP(=O)(O)O)c1O
CCC(N=C(N)N)C(NC(=O)C(NC(=O)CN(C)C(=O)CNS(=O)(=O)c1cc(C)cc(OC)c1)C(F)(F)F)C1CCCCC1
CC#CCC(CCCCCCCCCC)N1C(=O)C(Cc2ccc(Br)cc2)(OC)NC(=O)c2ccccc21
CC(C)c1cc(C(C)C)c(S(=O)(=O)NCCCCCNc2c3ccccc3nc3cc([N+](=O)[O-])ccc23)c(C(C)C)c1
CC(C)c1ccc(OCC(=O)NCc2ccco2)cc1
COc1ccc(-c2ccc(C)c3c2-c2c(c(OC)cc4c(=O)cc[nH]c24)C3=O)cc1
Cc1ccc(S(=O)(=O)N2c3ccc(O)cc3CCC2C)cc1
Nc1ncnc2c(NCC3COc4ccccc4O3)cccc12
Nc1ccn(C2COC(COP(=O)(O)OP(=O)(O)OP(=O)(O)OP(=O)(O)OCC3(O)C(O)COC3n3c(F)ccnc3=O)C2(O)O)c(=O)n1
Nc1nc(N2CCOCC2)c2c(ccc3ccccc32)n1
CCN1CCN(Cc2c(O)ccc(OC)c2C(=O)C2CCCCC2)CC1
CCCCCC(O)(CCCOc1nc2ccccc2c(=O)[nH]1)CCc1cc(NC(C)=O)ccc1O
CC(C)(C)Sc1cc(C#N)cc(CC(=O)c2cccnc2)c1N
Cc1ccccc1C
CCS(=O)(=O)NC(=O)c1c(OCC23CC4CC(C2)C(C)C(C4)C3)ccc(F)c1C1CC1
Cc1cc(Cl)c(Cl)cc1NC(=O)NCc1ccccc1
CCCCCCCCCCCCCC(=O)Nc1ccc(CN(CCCCCCCCCCCCC)c2ccc(C)cc2)cc1
CCC12CCN(CC1)C(C(O)c1ccc3nc(N)ccc3c1CC1Oc3ccccc3O1)C2
CC(C)c1cccc(C(C)C)c1NC(=NC#N)Nc1ccc(Cl)cc1Cl
CCOC(=O)C12CC(Nc3cc(Cl)ccc3F)=NC=C1C=CC=C2c1c(OC)cc(OC)cc1OC
Cc1ccc2nc(C)c(CS(=O)(=O)c3cccc(Br)c3)n2c1
Cc1nc(C2(c3nc4c(C)cnn4cc3C)CCN(C=O)CC2)no1
CN1CCCC1C#Cc1ccc2nccc(C(O)c3nnn[nH]3)c2c1
O=NN1CCc2ccccc21
O=C(NCCCN1CCCC1)c1cc(Cl)c(CS(=O)(=O)c2ccccc2)o1
COc1ccccc1C(=O)NCCC(Cc1ccccc1)N1CCCC1
CN(C)C(=O)COC(=O)CSCc1ccc(F)cc1
CC(=O)N(c1cccc(N)c1)c1ncnc2cccc(OCCN(C)C)c12
COc1ccccc1OC(O)CCN1C(=O)C=CC1OC
COCCN(C(=O)COC(=O)C=Cc1ccc(C)cc1)c1c(N)c(=O)[nH]c(=O)n1Cc1ccccc1
Cc1ccc(C(=O)Nc2nc(NCCCCN)c3ccccc3n2)cc1
CC(C)=CCOc1ccc(C2OC(=O)C(C=CC(=O)c3ccc(O)cc3)C(=O)O2)cc1C
CC1=C2C=CC=C(C(=O)NC(C)c3ncccn3)C2(C)CN1Cc1ccc(-c2ccccc2)c(F)c1
CCOC(=O)C(Sc1nc(C)c2c(ncc(=O)n2Cc2ccccc2)n1)c1ccc(Cl)cc1
COC(=O)c1nn(-c2ccccc2)c(C(=O)c2ccc(Cl)c(C(C)C)c2)c1OCCOc1ccc(Cl)cc1C=CC(=O)O
COC(=O)C(=CC(=O)N1CCN(c2ccnc3cc(Cl)ccc23)CC1)C(=O)OC
CC(C)=CC(=O)OC1CCC(C)C12CC=CCOC(C)CC(O)C(C)(C)C(=O)C(O)(C#N)C(O)(O)C(C)=C(O)C=CCCCCCCC(=O)CCCC(O)C2
CC(C)c1cc2c(Cc3ccccc3)cc1OCC(=O)NCC(=O)NCC(=O)NCC2
CCc1c(Cc2ccccc2)nc2ncnn2c1C
Cc1ccc(N(S)C(=O)C23CC4CC(CC(C4)C2)C3)cc1[SH](=O)=O
O=[N+]([O-])c1ccc(S(=O)(=O)NCc2ccccc2)c2ccccc12
CCOC(=O)c1cc(Br)cc2c1C1(C)C(C2)C(C)CNC(=O)C1(N)Cc1ccccc1
CCC(=O)Nc1cccc(C2CC3(CC(c4ccsc4)=NO3)CC(OC)N2)c1OC
CCNC(=O)C1(C)C(Oc2ccccc2)CCN1c1ccnc(NC2CC3CCC2C3)c1
COc1ccc(Nc2nc(-c3cc([N+](=O)[O-])ccc3[N+](=O)[O-])no2)cc1
O=C(NCCc1ccccc1)Nc1ccc(Oc2ccnc3ccccc23)cn1
O=C(Nc1ccccn1)c1ccc(-c2ncc3ccccn23)cc1
O=C(O)c1ccc(O)cc1C=NNC12C=CC(C(F)(F)F)=CC1(C(F)(F)F)N=CN2
COc1c(C)cnc2cc3[nH]c(=O)c(C)c(NCCCNC(=N)NCCCN)c3cc12
CC1CC2CC3Cc4[nH]c5ccccc5c4CCC3C2C(C)(C)C1=O
Cc1csc(C=Cc2csc(C)c2)c1
CC(c1ccc(Cc2ccccn2)cc1)n1ccc2c(N)ncnc21
O=S(=O)(NN=Cc1ccc(Cl)cc1)c1ccccc1
CCOC(=O)C1CCCCN1C(=O)CCCN1CC(N)(c2ccccc2)NC1=O
Cc1cc(C2N(Cc3cccc(C)c3C)CC23CN(C=O)C3)no1
C[n+]1ccccc1C#Cc1ccc(C#CCON2C(=O)C(=O)c3ccccc32)cc1
Nc1ncnc2c1c(-c1ccccc1)c(-c1ccccc1)n2C1CCCCO1
CCSCC(C(O)C12C=CC=CC1N=CN2C)N1CC(=O)C(=O)NCC1(N)c1ccc(F)cc1
COC(=O)C(C)N(C)c1c(N)cc(O)cc1C=O
CCCCCCCC=CCCCCCC(O)C(O)CCCC(O)Cc1ncc(CCC(O)CC(=O)OCC)s1
COC(=O)C(Cc1ccccn1)NC(=O)c1cc(C(C)(C)C)ccc1C(=O)NC(Cc1ccccc1)C(O)c1ccc(C(F)(F)F)cc1
CCOC(=O)c1cnc2nc(NC(=O)NC(C)CC)nn2c1NCCN1CCOCC1
CCCCCC=CCC=CCC=CCCOCC(COP(=O)(O)OP(=O)(O)CCP(=O)(O)OCC(N)C(=O)O)OC(C)=O
CCC(C)c1cc2c(=O)c(Oc3ccc(C)cc3)c(C)oc2c(O)c1OC
NC(=O)c1ccc(-c2ccc(-c3c(-c4cnc5ccccc5c4)nc4ccccn34)cc2)cc1
CC(NC(=O)c1cn(C)c2cc([N+](=O)[O-])ccc12)c1ccccn1
CC1CCCCN1C(=O)c1cc(Cl)cc(Cl)c1N
CN(C)S(=O)(=O)c1ccc(Cl)cc1N(CC(=O)Nc1ccccc1)S(=O)(=O)c1ccccc1
COc1ccc(-c2ccc3nc(-n4ccnc4)ncc3c2)cc1
CCn1c(SCC(=O)CSc2nc(=O)c3ccccc3[nH]2)nnc1-c1ccc(F)cc1
CCC(C(=O)O)N(C(=O)Cn1nc(-c2ccccc2)cc(F)c1=O)C1CCC(C)CC1
O=C(NCCc1cccs1)c1ccc(NC(=O)c2cccs2)cc1
COc1ccc(-c2ccc(S(=O)(=O)CCNC(=O)CCc3cc(O)ccc3OC)cc2)cc1
COC(CC(=O)C=Cc1ccc2c(c1)OC(O)(O)O2)c1ccccc1
CCCCC1=NC(=O)C2(CSc3cccc(-c4nnn[nH]4)c32)N1Cc1ccc(-c2ccc(-c3nn[nH]n3)cc2)cc1
CN1CCN(c2cccc(-n3nnnc3-c3ccc(S(C)(=O)=O)cc3)c2)CC1
CCOC(=O)c1[nH]c2c(c1S(=O)(=O)N1CCOCC1)C=CNC2
Cc1ccc(C2CC(N)c3nnc(C)n32)o1
c1ccc(CCCCc2ncncc2-c2ccccc2)cc1
O=C(NCc1ccc(-c2nnn[nH]2)c(C(F)(F)F)c1)Nc1ccccc1C(F)(F)F
NC(=NC(=O)c1cc(Cl)sn1)Nc1ccc(F)cc1
COCCn1sc(N)cc1=O
CCOC(=O)c1cccc(NC(=O)Nc2ccc3[nH]ncc3c2)c1
O=C(Cc1cc2c(-c3ccc(F)cc3)cccc2[nH]1)NCCN1CCCCC1
CCC(=O)OC1(C)CC2C(C)CCC2C2(C)CC=C3C(=O)NC(=O)C=C3C12
CC1CC([N+](=O)[O-])C(c2ccc(C(F)(F)F)cn2)N(c2ncccc2F)C1
O=C(NCCn1cc2c(n1)CN(c1cccnc1)CC2)c1cccs1
COc1cc(C(=O)Nc2cccc(OC)c2C(=O)O)c(OC)cc1F
O=C1C2C3C=CC(C4CC34)C2C(=O)N1CCN1CCN(c2ccccn2)CC1
O=c1nc2sc(N3CCOCC3)nc2c2n1CCC2
CCC1CNCCO1
COc1ccc(O)c2cc(OCC=C(C)N)ccc12
CCOc1ccc(-n2nc(CC=O)nc2N)cc1
CC(=O)c1csc(-c2cc(C)c(SCC(=O)Nc3ccccc3)nn2)c1
CCc1ccc(NC(=O)C2CCCC(=O)N2c2ccn(CC)c2)cc1
CC(=NNC(=O)COc1cccc([N+](=O)[O-])c1)c1cccs1
NC1c2ccccc2N(c2cnc(-c3cccs3)cn2)C1(N)C(O)O
Oc1ccc(-c2cc(C(=S)Nc3ccc(F)cc3)nc(-c3ccccc3O)c2)cc1O
CC(C)CC(NC(=O)c1ccc(CC23C=CC(Cl)=CC2N=CN3Cc2ccc(CN)cc2)cc1)C(=O)NC(CCCNC(=N)N)C(=O)O
Cc1c(-c2nn[nH]n2)ccc2c1S(=O)(=O)c1cc(N)ccc1C2=O
O=C(C1CCN(C2CCc3cc(Nc4cccnc4)ccc32)CC1)N1CCC(n2c(=O)[nH]c3ccccc32)CC1
Cc1ccc(C23C=CC=CC2=NNC3)cc1
Cc1cc(C2CC(N)(COc3ccc(C(=O)O)cc3)C(C)CN2)ccc1Br
CC(=Cc1ccc(Oc2ccccc2-c2ccc(C)cc2)cc1)C(NC(=O)OC(C)(C)C)C(=O)O
O=C(CN(Cc1ccccc1)S(=O)(=O)c1ccccc1)NO
O=C(Cc1ccccc1)Nc1ccc(Cl)c(NC(=O)c2cc(Cl)co2)c1
O=C(c1ccco1)C1C2C(=O)N(c3cccc(Cl)c3)C(=O)C2C2C=CC1N2S(=O)(=O)c1ccccc1
N#Cc1ccccc1C(Cc1nc2cc([N+](=O)[O-])ccc2[nH]c1=O)=NO
Cc1ccc(N2N(CC[N+]3(Cc4ccc(N)cc4)CCCCC3)[PH]2(N)(=O)N2CC[N+]3(CCNCC3)CC2)cc1
CC(C)N1CCOC(c2ccccc2)C1Cl
CCN(CC)CCCNC(=O)CN1c2ccc(Cl)nc2NC(=O)c2cccnc21
COCCOC1C(OC)CCN1c1cc2c(cc1-c1ccc(C#N)cc1F)OCC1CCCCN21
COC(=O)C(CO)NC(=O)C(CC(N)=O)NC(=O)C(CC(C)Cc1ccccc1)NC(C)=O
O=C1C=C(N2CCN(C(Cc3ccccc3O)C(F)(F)F)CC2)C(=O)c2ccccc21
CN(C)c1ccc(C=CC(=O)c2ccc(F)cc2)cc1
C=C(CCN(C)C)CN(c1ccccc1)c1ccccc1
CCOC(=O)C(C)Oc1ccc(-c2ncc(Nc3cccc(O)c3C(C)(C)C)s2)cc1
CCOCC1(C)CC(=O)c2cc(C=O)c(=O)n(-c3cccc(OC)c3)c2C1
Cc1ccc2c(NC(=O)OC(C)(C)C)cccc2c1
O=C(N1CCCCC1)C12C=CC=CC1OC(c1ccc(O)cc1)=C2
CC1(n2c(=O)c(C3=NS(=O)(=O)c4ccccc4N3)cc3cc(O)ccc32)CCCCC1
OC(COc1ccc(-c2cncc3nc[nH]c23)cc1)CN1c2ccccc2Sc2ccccc21
COc1ccc(CNC(=O)C(=O)C(C(=O)NCCc2ccccc2)C(O)C2CCC(=O)N2OS(=O)(=O)O)cc1
COC(C)CN1C=CC2N=CN=C3C=CC=CC321
CCOC(=O)c1c(C)c(C(=O)OCC)n(C)c1-c1ccc([N+](=O)[O-])cc1
COC(=O)NC1(O)C(C)CC(C)(c2[nH]ncc2NC(=O)c2nc(-c3ccccc3)sc2CO)C(C)(C)C1O
Clc1cc(Cl)cc(-c2cc(C3CCC(c4cccs4)N3)on2)c1
COc1ccc(C2C3=C(CC(C)(C)CC3=O)N(c3ccccc3)C3=C2C(=O)C(O)=C(C=Cc2ccccc2)C3=O)cc1
CCNC(=O)CC1C(OC)CCC2(CO)COC(c3cccc4cc[nH]c34)N12
CN(C)CCCN(C)C1CCc2c(O)cc(O)cc2C1
O=C(NC1CCCC1)c1nn(-c2ccc(CN3CCCC3)cc2)c(=O)c2cc(Cl)ccc12
CSCCC(NC(=O)COc1ccc2ccccc2n1)C(=O)NC(CCCCN)C(=O)NC(C=O)Cc1ccccc1
COC(Cc1ccc(Cl)cc1)C(=O)OCn1c(=O)c2sccc2n(C)c1=O
CN1C(=O)C(N)N=C(c2cccc(Cc3ccc4[nH]c5ccccc5c4c3)c2)c2ccccc21
Cc1ccc2[nH]nc(C(F)F)c2c1
O=C(NN1C(=O)c2ccccc2NC1c1ccc([N+](=O)[O-])cn1)c1ccc(Cl)cc1
C=Cc1cccc(C(=O)NC(C)c2ccccc2)c1
O=C(O)c1ccc(C(=O)O)c(-c2ccc(-c3ncc(-c4ccc5ncsc5c4)s3)cc2)c1
CCC(C)n1c(SCc2nc3c(OC(F)(F)F)cccc3[nH]2)c(S(=O)(=O)c2ccccc2)c2cc(NC(=O)C(=O)O)ccc21
CC(C)CC1CN(CC2CCC(O)N2)C(=O)N1CC1CCCCC1
O=C1CC2(CCCC2)CC(=O)N1CCCCN1CCN(c2cccc(Cl)c2)CC1
CC(C)(O)c1ccc(N2CCC=C3N=C(C(=O)NCc4ccc(Cl)cc4)SC32)cc1
CCCCCCCCc1cnnn1CCC=CCCCC1SCC2NC(=O)NC21
CCC(C)C1(OC(C)C)c2cc3ccccc3nc2-c2cc3c(c(=O)n21)COC(=O)C3
CCN(C)C(=O)NCC1(C)CCOCCCC(C)(Cl)COc2cc(N)c(NS(=O)(=O)c3ccc(CCO)cc3)cc2C(=O)N1
C=C1C(=O)OC2C1CCC(C)C1CC=C(C)C12
O=C1CC(C(=O)O)CCN1
COc1ccc(C(=O)Oc2ccc3c(c2)OC(=Cc2ccc(F)cc2F)C3=O)o1
CCNC(=O)c1cncc(-c2ccc3c(c2)S(=O)(=O)C=C3)c1
O=C(COC(=O)c1ccccc1O)NCC1CCCO1
O=C1SC=NC1NCc1ccc(CN2CCN(c3ccccc3)CC2)cc1
O=C(NC1CCCCC1O)C1c2ccccc2Oc2ccccc21
CC(C)c1cccc2nc(-c3cnc(N)s3)n(Cc3ccc(Cl)cc3)c(=O)c12
Cc1cccc(-c2c(NC(=O)OC(C)(C)C)c(C)nn2-c2cc(C)ccc2C)c1
CC(C)(C)c1ccc(S(=O)(=O)NC(=O)c2ccc(Cl)cc2)cc1
CC(C#N)NC(=O)C1CCCC(=O)N1CCc1cccs1
OC12CCN(Cc3ccncc3)CC1OC(c1ccccc1)C2
Cc1ccc(N2C(=O)C(=Cc3cccs3)SC2=NNc2nc3c(-c4ccc(F)cc4)cccc3[nH]2)cc1
CC(=NNC(=S)NCc1ccccc1)c1ccccn1
CCN1C(=O)Nc2cccc(Br)c2C12COc1c2ccc2c(=O)c(C)n[nH]c12
O=C(Cn1ccc2c(Cl)c(Cl)ccc2c1=O)Nc1ccccc1
CS(=O)(=O)c1ccc(-n2ncc(C(F)F)c2-c2ccc(Cl)cc2)cn1
COc1ccc(OC)c(Nc2nc(-c3ccnc(NC(=O)c4c(OC)cccc4OC)c3)cs2)c1
CSc1ccc(OCC2(c3ccccc3)CCN(C(=O)c3csc(C)n3)CC2)cc1F
NC1(CCN2CCCCC2c2ccc(Cl)cc2)CC2(c3ccccc3)C=C(C(=O)O)CC1N2
CCC(C(N)=O)n1nc(-c2cc(OC)ccc2OC)cc1C
O=C(Nc1ccccc1)N1CCCCC1c1nc(-c2ccc(F)cc2)no1
O=C(Nc1ccc2ccccc2c1)c1cccc(NC2=NC3CS(=O)(=O)CC3S2)c1
COC(=O)c1ccc(NC(=O)C2C(=O)CCN2c2ccc(C(C)(C)C)cc2)cc1
CN1C(=O)C2C(=O)NC(=Nc3cnccc3Nc3ccccc3)C2C1=O
CSc1ncc(CN2CCSCC2)n1C
CC(=O)OC1CC2C3=C(CCC2C(C(C)(C)C)C1C(=O)O)C1CC(C)CC1(C)CC3
COC(=O)C(Cc1c[nH]c2ccccc12)NC(=O)N(CCCl)N=O
O=C1NCN(c2ccccc2)C12CCN(CCCCc1cccs1)CC2
O=C1ON(C2CCCCC2)C(=O)C1=Cc1ccc(Cl)c(Cl)c1
COc1ccc(N2C3CNCC2C3c2ccc(C(F)(F)F)cc2C(F)(F)F)cc1
O=C(Nc1cc(N2CCN(C(=O)c3coc(Cl)c3)CC2)ccc1Cl)c1ccccc1
C=CCOC(=O)NC(=O)C1(C)CCCC2(C)c3ccc(C(C)=O)cc3C(=O)CC12
CCc1ccc(C(O)c2ncc(-c3ccc(-c4ccccc4)cc3)[nH]2)cc1
O=CC(=O)N1c2ccccc2SCC1CO
Cc1cccc(N(C(=O)Nc2cccc(S(=O)(=O)Nc3ccccc3)c2)c2ccccc2)n1
COc1ccc(S(=O)(=O)N2CCOCC2)cc1NC(=O)CN(C)S(=O)(=O)c1ccn(C)n1
COc1cc(C=CC(=O)c2cccc(-c3ccccc3)c2)cc(OC)c1
C#CCc1c(Nc2ncnc3nc(-c4ccccc4)c(-c4ccccc4N)nc23)ccc2c1ccn2C(=O)OCC=C
CCCCCCCCCCCCCCc1cnc2nc(N)nc(N)c2n1
COC(=O)CCC(C)C1CCC2C3CCC4CC(OC(C)=O)CCC4(C)C3CCC12C
CC1CNCCC1NC(=O)c1c[nH]c2ccc(N=CN(C)C)cc12
CSc1ccc(-n2ncc3c(=O)nc[nH]c32)cc1N
COC(=O)C(Nc1cc(CC(C=O)N2C(=O)CC3NCCS(=O)(=O)N3C2=O)ccc1Cl)C(C)C
CC(C)(C)NC(=O)C12CCCCC1CNCC2(N)C1CCN(C=O)C1
COC(=O)c1cc(C)c(=Nc2ccc(C(F)(F)F)cc2)[nH]n1
CCN(CC)C(=O)C1CCC(c2ccccc2)CN1CC
COc1cc2nccc(Oc3cc(N)c(N)cc3F)c2cc1OCN
CCc1nc(Cl)cc(Nc2ccc(C(C(=O)NC(C)CO)N3C(=O)COCC4N=CC=CC43)cc2)n1
O=Cc1cc2cc(Nc3ccc(F)c(NC4CC4)n3)ccc2[nH]1
COc1ccccc1-c1n[nH]cc1-c1ccncc1
CCCOc1ccc(C)cc1CN=C(NO)c1cc(F)c(Cl)nc1Oc1ccccc1
Cc1ccc(C)c(-n2ncc3c(C(F)(F)F)cc(-c4ccc(Cl)cc4)nc32)c1
COc1ccc(OCC(O)CN2CCCC2NC(=O)C(CCN2CCCCC2c2cc(OC)ccc2OC)c2cc(Cl)ccc2Cl)cc1
Cc1ccc(C(=O)N2C=C3C=CC=CC34CCCC4C2NC(=O)c2cc(C)cc(C)c2)cc1
NC1=CNC2(Cl)C(N3CC3)=C(F)C=CC2(P(=O)(O)O)C1=O
COc1cccc2c1c(NCCCCCCNC(=O)C(Cc1cn(C)c3ccccc13)NC(C)=O)cc1[nH]ccc12
CCc1ccc(CN(C(=O)c2cnns2)C(C(=O)NCC2CCCO2)c2ccc(OC)cc2)cc1
CN(C)c1ccc2nc(NCCC3CCC(NS(=O)(=O)c4ccc(S(C)(=O)=O)cc4)CC3)ccc2c1
CC1(CCN2CCN(c3cccc4c3OCO4)CC2)CCC(NC(=O)C2CCCCC2)CC1
O=c1ccc2c(n1Cc1cccc(F)c1)OC(c1cccc(O)c1)CC2
CCOC(=O)CCC(C(=O)NCC(=O)OCC)N1C(=O)c2ccccc2C1=O
Cc1[nH]c2ccc(Cc3[nH]c4ccccc4c3C)c(NCC3CCCCC3)c2c1Br
O=C(NCCc1ccccc1)C1C2CCCN1C(=O)N2OS(=O)(=O)O
COc1ccccc1N1CC(=O)NC(CCSC)C1=O
CCCCNC(=O)c1ncc(C#N)cc1-c1ccc(Cl)cc1
CCCC(O)Nc1c(S(=O)(=O)N(CC)c2ccccc2)c(Br)cc2[nH]cc(C=O)c(=O)c12
C=C(C)C1CCC2(C(=O)OC)CCC3(C)C(CCC4C5(C)CCC(O)C(C)(C)C5CCC43C)C12
NC(=Cc1ccc(CN2CCNCC2)cc1)C(=O)c1ccccc1
CCN(CC)CCC(=O)NC1(C)CC(C)C(C)C(C)C12NCCCC2=O
Cc1c(C(=O)NCCN2CCOCC2)sc2ncnc(Nc3ccc(CN4CCCC4)cc3)c12
CC(C)C1(C)CN(c2ncc(Nc3noc4ccccc34)cn2)CCC12OCC1=NNC(=O)CN12
CC(=O)OCC12CCC3C(CCC4CC(O)CCC43C)C1CC(=O)N2
COc1ccc(-c2ccc(NS(=O)(=O)c3cccnc3)cc2C=O)c(NC(C)=O)c1
CC(=O)NC(C=O)(CC(C)C)N(C(=O)C1(O)NCCC1C(=O)NC(Cc1ccccc1)C(N)=O)C(C)(C(=O)NC(C(=O)N1CC(C(=O)NCCc2ccccc2)CC1C(=O)NCc1ccccc1)C(C)C)C(C)C
CN(C)c1ccc(C(=Cc2ccc(S(C)(=O)=O)cc2)c2ccc(F)cc2)cc1
CC(=O)OC1CCCC2CC(C)=C(C)C3(CCC45CC(C)(O)CC4(C3)C(O)C=CC5=O)C21
OCc1ccc(O)c(O)c1
Cc1c(-c2ccn(C)n2)cc(-c2cccs2)nc1-n1nccc1Cl
O=C(O)c1ccc2c(c1)nc(-c1cc3ccccc3oc1=O)n2C1CCCCC1
COC1(Oc2cc(C)ccc2Cl)C(O)C(CO)OC1n1cnc2c(N)nc(O)nc21
Cc1cc(-c2cccc(-c3nc4cc(F)ccc4[nH]3)c2)ccc1N1CCN(c2cc(C=O)oc2Br)CC1
[NH3+]c1ccc2c(c1)c(=O)c1cc(NC(=O)CC[NH+]3CCCCC3)ccc1n2S(=O)(=O)c1ccccc1
COC(=O)c1cc2c(Cl)c(OC)[nH]c2c(C(O)=CC(=O)c2cc3ccccc3[nH]2)c1C
CC(NC(=O)C(N)Cc1ccccc1)C(=O)NC(CCC(=O)O)C(=O)NC(Cc1ccc(CP(=O)(O)O)cc1)C(=O)Nc1ccccc1
CNc1ncc(N)c2[nH]c(C=O)cc(=O)c12
Cc1ccc2nc(-c3nccs3)sc2c1C(=O)Nc1ccccc1
CC1(C)NC2N(CCc3ccccc3)C(=O)C2(C(NC(=O)NC(c2ccccc2)c2ccccc2)C(=O)Nc2ccc(O)cc2)S1
CCc1cc(-c2nc(-n3cncc3Cl)sc2-c2cccc(S(N)(=O)=O)c2)ccc1OCC(=O)O
C=CCC1(C)CCCC23CC4(C(=O)CCC(C)C4(C)C(=O)OCC(F)(F)F)C(C)CC12CCCC3(O)CC1C=CC=CC1
O=Cc1cc(Nc2ccccc2C(=O)O)c([N+](=O)[O-])o1
CCN(CC)C1CCCCN1C(=O)COc1ccc(F)cc1
CC1(c2ccc(N3CCCCC3)cc2)N(CC(=O)Nc2ccc(F)cc2)C(=O)C(=O)N1CC(=O)Nc1nccs1
Fc1cccc(-c2cc(Oc3ccc(-c4nc5ccccc5[nH]4)cc3)ncn2)c1
CC(=O)OC1C(C)C2OC3(CO)C=CC(O)CC3C1C21CO1
Nc1cc(Nc2cccc(C(F)(F)F)c2)cc2cnn(C3(Cl)CCC(F)(NC(=O)c4conc4-c4ccc(C(F)(F)F)cc4)CC3)c12
CCCCCCCCCCCCc1cccc2ncn(N)c(=O)c12
CCN1C(=Cc2ccc([N+](=O)[O-])cc2)C(=O)SC1=Nc1ccc(C)cc1
CC(=O)N1C(=O)COC2=c3c(C(=O)C(C)C)cc(-c4ccc(Cl)cc4)nc3=CCC21
CCc1sc(Cl)c(Nc2nc(C)c(C=O)s2)c1N1CCOCC1
CC1COC(CN(C)C(=O)c2ccccc2)C2C=CC=CC2CCOC(=O)CCNC1(C)N
CC1CCC2(OC1)OC1CC3C4CCC5CC(=O)CCC5(C)C4CC(=O)C3(C)C1C2C
CN(C)Cc1nnc(-c2ccccn2)n1C12CC3CC(CC(C3)C1)C2
CCC1=CCCCC1
COc1cccc(CNCCCNCCSSCCNCCCNCc2ccc(OC(=O)c3c(OC)ccc(OC)c3OC)cc2)c1OC
CCCc1nc(C(=O)OC)c(C2CCN2C(C)C)n1CC1CCCCC1
CCCCC(O)CCCC(N)P(=O)(O)O
COc1ccc(C)cc1OC=CC(=O)N(c1ccccc1)c1ccc(Br)cc1
COc1ccc(CNS(=O)(=O)c2ccc(NC(=O)NCCCCl)cc2)c(OC)c1
CCCCCCCNc1nc(C)nc2c1ncn2CC=Cc1ccccc1
Nc1nc2c(c(N3CCCC(C(F)(F)F)C3)n1)CCN(c1ncc(Cl)cn1)CC2
NC(=S)N1CCN(c2ccc(S(N)(=O)=O)cc2)CC1N
CSc1nc2cc(-c3sccc3C)sc2c(=O)n1-c1ccc(C)c(Cl)c1
Cn1c(C(N)=O)c(N)c2cncnc21
CCc1c(-c2ccccc2)noc1COC(=O)C(CC)C1CCc2cc(O)ccc21
O=C1C(=Cc2ccccc2)CC(O)C1=Cc1ccccc1
CC(C)c1cnccc1C(=O)N1Cc2ccccc2CC1O
CC1(CS(=O)(=O)c2ccc(Oc3ccccc3)cc2)C(=O)Nc2ccccc2N1C(=O)c1ccccc1
CC(=O)NCCC(=O)NC(=S)Nc1cccc(C)c1C
COC1(C)CC(O)CC2=CCC3C4CCCC4(C)CCC3C21C
CCN(CC)CCCn1c(-c2ccccc2)c(CCNCCCC(=O)NC(c2ccc(OC)c(OC)c2)c2ccc(OC)c(OC)c2)c2cc(OC)c(OC)cc21
CC(CO)Nc1ncnc2sc(Nc3ccccn3)c(-c3ccc(Br)cc3)c2c1=O
CCCCCCc1ccc(C#CC(O)c2ccc(C(=O)OC3(C)CSCO3)cc2)cc1
CCOc1ccc(CN2CCC(NC(=O)c3cc(Cl)c4ccsc4c3)(C(=O)NC(CC3CCO3)C(=O)C(N)=O)CC2)cc1CO
O=P(NCCCl)(NCCCl)Oc1ccccc1
CC1(C(CO)NC(=O)CN2CC=CC34C=CSC23C=CC(=O)N4)NC=C2C=CC=CC21
NC(=O)C(CS)NC(=O)CCl
COC1(C(=O)Nc2cc3ccc(-c4ccccc4)cc3cn2)CC1
CCC(N)Oc1ccc(C=O)cc1
CCC(C)CNCC(=O)NC(NC(CC=O)(NC(CC=O)c1ccccc1NC(C)C(=O)O)c1ccccc1)C(C)CCC=O
O=C(Nc1nc(-c2ccccn2)cc2ncccc12)C1CCCN1
C=CCn1c(-c2ccc(Cl)cc2)c(O)c(C#N)nc1=S
Cc1[nH]c(=O)n(COCCO)c(=O)c1OCc1ccccc1
C=C(CCCCC(=CC(C)(c1ccc(C)cc1)c1ccc(N(C(C)C#N)C(C)C#N)cc1)CCC)C(=O)Nc1ccc(C(C)C)cc1
C(=CCN1CCc2[nH]c3ccccc3c2C1)CCc1ccccc1
CNc1cccc2cccc(CNC(C)C)c12
COc1ccc2c(c1)c1c(c3ccccc32)C(OC)C2(OC)CC(OC)C(OC)N2C1
O=C(Cn1ccc2sccc2c1=O)NCc1ccc2c(c1)OCO2
CCCC(=O)NC1C=CC1=CC=C(OCc1ccccc1)C(=CC(=O)OCC(F)(F)F)OCc1ccccc1
C=NS(=O)(=O)c1ccc([N+](=O)[O-])cc1
COc1ccc(C=C(NC(=O)c2ccccc2)C(=O)NCc2ccco2)cc1
CSCCn1c(S)nc2c(S)cccc2c1=O
CCOP(=O)(OCC)C(NC(=O)OCc1ccccc1)C(C)C
CC1CCC2CCC3c4cc(O)c5c(c4C(C)C(O)C3C12)CC(O)(OC1(C)OCCCC1O)C(C)(O)O5
C=NNCCN(C)Cc1ccc(C)cc1
O=C(O)CCCC=CC1C(O)CC(O)C1C=CC(O)c1ccc(-c2ccccc2)cn1
O=C(C=Cc1ccccc1)c1ccccc1O
CCCCCC(CCCCCCCCCCCCOC=O)C1([N-][N+]#N)COC(n2cc(C#N)c(=O)[nH]c2=O)C1
CC(C)c1cc(C=Cc2cccc(F)c2)c2c(NC(=O)C(F)(F)F)c(C(=O)NS(=O)(=O)c3c(F)cccc3F)cc-2[nH]1
CC(O)CCCCn1c2cc(-c3ccc(N(C)C)cc3)ccc2c(=O)c2ncccc21
COc1ccccc1CNC(=O)CSc1c(C#N)c2c(C)c(OC)c(OC)cc2c(=O)n1-c1ccccc1
CCc1cnc(Oc2ccc(O)cc2)n2c(=O)cc(C)nc12
O=C(O)C=CC(=O)N1c2ccccc2Sc2ccccc21
CCOC1N(C)C(C=C2C(=O)Nc3ccc(S(=O)(=O)N=C(N)N)cc32)=NC1(N)Cc1ccccc1
c1ccc(-c2ccc(-c3ccc(Nc4nc(-c5ccccc5)cs4)cc3)nn2)cc1
Cc1ccc(S(=O)(=O)N(C)CC2(C)CN(c3ccc(C(=O)c4ccccc4)cc3)CCN2)cc1
O=C1NCC2CN(Cc3ccco3)CC12
O=C(O)c1cc([N+](=O)[O-])cc(S(=O)(=O)Nc2ccc(C(F)(F)F)cc2F)c1
CCc1ccc(N2CCC3(CCCNC3)CC2)cc1
Cc1ccc(S(=O)(=O)CC(=O)OC(=O)CN2CC(C)CC(C)C2)cc1
CCCCCCCCCCCCCCCCOP(=O)([O-])OCC[N+]1(C)CCCCC1
O=C(CCNC(=O)c1ccccc1)ONCC(Cl)OC(O)COc1ccccc1
CCOc1cc(Nc2nc(-c3ccccc3)cs2)ccc1CC=O
Cc1[nH]c(Sc2cc(Cl)ccc2Cl)nc(=O)c1C(C#N)C(C)O
N#Cc1cn(-c2ccc(C(=O)O)c(OC3CCC(O)CC3)c2)c2cc(O)ccc12
COc1cc2c(cc1F)c(C(=O)C(N)c1ccccc1F)cn2S(=O)(=O)c1ccccc1
COc1cc(C)ccc1NC(=S)NC(=O)c1cccc(OC)c1OC
COc1ccc(N(c2ccc(C=O)o2)c2c(C)c(=O)[nH]c3ccc(C)cc23)c([N+](=O)[O-])c1
O=[N+]([O-])c1ccc(NN=Cc2cccc3ccccc23)cc1N1CCOCC1
CC(C)CCl
Cc1nc(Nc2ccc(CCC(F)(F)F)cc2)ncc1C(=O)NCCN1CCOCC1
CC(=O)NC(CO)C(=O)NC(CCC(N)=O)C(=O)O
O=C(O)CCCCCNC(=O)CS
CCON=C(C)c1cc(F)c(Cl)cc1Cl
N=C(c1ccc(C(=O)Nc2ccc(-c3nc4c(Cl)cccc4[nH]3)cc2)cc1)N1CCCCC1
CCCC(O)c1cc(O)c2ccn(C(C)C(=O)O)c2c1
CCN1CCCCC1N(Cc1ccccc1)C(=O)c1ccc2nc[nH]c2c1
CC(C)CC(NC(=O)OCc1ccccc1)C(=O)NC(Cc1ccccc1)C(=O)NC(Cc1ccccc1)C(=O)C(F)F
Cc1noc(NC(=O)CCc2ccccc2)c1Oc1cccnc1
CCn1cc(CO)c(NC(=O)C2OCC3CN(c4nc(C)cc(C)n4)CC32)n1
CCCCCCc1cc(C)nc2c(-c3ccc(CC)cc3)c(C)nn12
O=C(NN1CCCCCC1)c1ccc(Oc2ccccc2)cc1
N=C(N)Nc1cccc(CNC(=O)CNC(=O)CCC(=O)Nc2ccccc2)c1
CN(C)c1ccccc1C(Nc1ncncn1)Nc1ccnc2cccc(Cl)c12
CC1(n2ccc(=O)c(O)c2)CC([N-][N+]#N)C(F)O1
NCC(=O)Nc1ccc(C(=O)NCCNC2=NCC3(CCCCC3)c3ccccc32)cc1
O=S(=O)(c1ccc(Cl)cc1)n1c(-c2ccc3cncn3c2)cc2ccc(-c3ncccn3)cc21
O=C(O)c1ccc(N2C(=O)c3ccccc3C2=O)cc1
Cc1cccc(C(F)NC(=O)CN(C)S(=O)(=O)c2ccc(C)s2)c1
C=C1Oc2c(ccc3c2CCCC3)C1=O
Nc1ccc(-c2cc(F)c3c(c2SC(F)(F)C(F)F)C2(N=CNC2=O)C2C(N)OCCC2O3)cn1
COC(=O)C1(C)CCCC(C)C12CCC(C)C1C2C2(C(=O)NC(CCCN=C(N)N)C(O)C(N)=O)CCC1(C)CC2
Cc1cccc2ncc(C=NNC(=O)c3ccccc3[N+](=O)[O-])c(=O)n12
Cn1nc(-c2ccccn2)cc1Oc1cnc2c(n1)c(=O)n(C)c(=O)n2C
COc1cccc(C2OC(c3ccc4c(c3)OCO4)C(C)C2C)c1O
CC(C)NC(C)(C)Oc1cc(CCO)ccc1O
COC1=NOC2C=C3C(=O)C=C4C5CC5(C)C(O)C(=O)C4(C)C3CC12
CS(=O)(=O)N(CCc1ccccc1)C(=O)c1nnn(-c2ccccc2)c1-c1cn(Cc2ccccc2Cl)nn1
COc1c(C(=O)Nc2ccccc2)ccc(Oc2ccccc2)c1CC(=O)O
CC(=N)N1CCN(c2nccnc2C2CN(c3ccc4c(c3)OCCO4)C2)CC1
COc1ccc(Cl)c(C(=O)NNC(=O)c2cc(C)cs2)c1
CCN(CC)CCNC(=O)Cn1c(=O)ccc2ccc(C#N)cc21
O=C(CCCCCCCCC(=O)NC1C=COC(=O)C(=O)N1c1ccc(F)cc1)NO
CCCCCCCCCCCCCCCCCCOC(C)(COC)OP(=O)([O-])Oc1ccccc1C[n+]1ccsc1
Cc1ccc(C(O)CN2CCN(CC(=O)Nc3ccc(-c4ccccc4)cc3)CC2)cc1
CC1=C(O)C(=O)C(C=Cc2cccc3c(O)cccc23)=C(C)C1=O
CC(C)N(CCc1ccc(S(N)(=O)=O)cc1)C(C)C
Cc1cccc(N2C(=O)c3[nH]nc(-c4ccccc4)c3C2c2cccn2C)c1
O=C(NCCCN1CCN(c2ncccn2)CC1)c1cc(C2CC2)nn1-c1ccccc1
Cn1c(=O)c2c(ncn2CC(O)CN2CCN(c3cccc4c3ccn4CC(=O)c3ccc(Cl)cc3)CC2)n(C)c1=O
COc1ccc(N2CCCNCC2(N)CC2C(=O)Nc3ccccc32)cc1
Cc1cc2cc(C3=C(N)NC4=C(C3)C(=O)C(C)C(C)C4C#N)cc(C)c2o1
CC(CNC(=O)C1CCC1)COc1ccc2nncn2n1
CCCCCCCCCC(=O)n1cc(-c2c(OC)cc3c(c2OC)C(CO)C(C)(C)CC3(C)O)c2ccccc21
CCOC(=O)c1ccc(NC(=O)c2ccc(Cl)cc2)cc1
CCc1cccc(C)c1NC(=O)Cn1ncc2ccsc2c1=O
CN1CCN(c2ccc(C(F)(F)F)cc2-c2cc(O)cc3ccccc23)CC1
CCc1noc(C2CN3CCC2C3)n1
CS(=O)(=O)Nc1ccccc1S(=O)(=O)N(CN(CCCCCO)N=N)c1ccc2ccccc2c1
CC=CCP(=O)(O)Cc1ccc(C(=O)O)cc1
CCOC(=O)C=CC(CCC(N)=O)NC(=O)C(NCc1ccc(OC)cc1)C(C)C
CN1CCC(S(=O)(=O)c2csc(C(=O)O)c2)CC1
C=Nn1nc(-c2ccc(OC3CCCC3)c(OC)c2)c(C)c1C
Nc1[nH]c2ccc(Br)cc2c1C1=C(c2c[nH]c3ccccc23)C(=O)NC1=O
CC(C)CC(NC(=O)C=Cc1ccccc1)C1CC(C(=O)O)N(C=O)C1
C=C1C(=CC=C2CCCC3(C)C2CCC3C(C)CC#CC2(O)CC(O)CC(=O)O2)CC(O)CC1O
Cc1nonc1NC(=O)CSc1nnc(Nc2ccc(Cl)cc2)s1
CC(=O)OCc1nn(C=O)c(C)c1C
Cc1cc(CC(Nc2nc3ccccc3[nH]2)C(=O)NCc2ccccc2)cc(-c2c(C)n[nH]c2-c2cn3ccsc3n2)c1
C=CCC1(C(=O)OC)c2c(ccc(NC(=O)C(OC)c3ccccc3)c2C)OC(C)(C)C1OC(=O)NO
N#CCCCCCCCn1cc(C(=O)O)c(=O)oc1=O
Nc1ccncc1-c1ccc(-c2ccc3c(c2)CNC3CN2CCCC2)cc1
NC(=O)c1ccc(-c2c(-n3cccn3)ccc3c(C(N)=O)nn(-c4ccccc4)c23)cc1
CCC1(C)C=NN(C(=O)c2ccc(O)cc2)C1c1ccc(Br)cc1O
CCCC1CC2(C=CC13CC=CC(C)C3O)CCCCC(C)(O)C2
C=c1[nH]c2ccccc2c1=CC(N)=O
CC(=O)OC1(C(C)CCCCc2ccoc2C)CC(C)CC2CCCC=C21
CCC1C(C)(C)COC(N)(CCN(C)CC)CCC(O)C(C)(O)C(C)(O)C(C)(O)C(=O)C(C)(OC2(O)CC(C)(OC)CC(C)O2)NC1(C)OC1OC(O)(N(C)C)CCC1C
C=CCOc1cc(Cl)c(=O)n(-c2ccc(C(C)CC(=O)O)cc2)n1
CN1CCN(c2ncc3c(n2)C(C)(C)C(=O)N(c2cc(Cl)ccc2C(=O)O)C3)CC1
CCC(C)Oc1ccc(S(=O)(=O)Nc2ccccc2)cc1
NC(=O)c1cc(NC(=O)c2cc(Br)cs2)cs1
Clc1ccc(C(=C2N=C(c3ccccc3)NO2)c2ccc(Cl)c(Cl)c2)cc1
COc1ccc(C(=O)CC2N=c3ccccc3=NC2N2CCOCC2)cc1
O=Cc1ccc(Nc2ncc3c(n2)CS(=O)(=O)C3)cc1
O=S(=O)(Nc1ncccn1)c1cccc2c1CCC=C2N1CCOCC1
COc1cccc(S(=O)(=O)Nc2ccc(-c3ccc(S(=O)(=O)Nc4nc(OC)ns4)cc3OC)cc2)c1
CCOCc1nnc(NC(=O)COc2ccc(OC)cc2)s1
CCN(CC)Cc1cc(Nc2ccnc3cc(Cl)ccc23)cc(-c2ccc(C(C)C)cc2)c1O
CN1CCc2nc(C(=O)NC3CC(=O)NCCNC(=O)CCCCCSC3C(=O)O)sc2C1
Cc1ccc(SCCCN2CCN(C)CC2)cc1
COc1ccc(NC(=O)COc2ccc(-c3cc(C)on3)c(Cl)c2F)cc1
CCOC(=O)c1ccc2nc(OC)nnc2c1OC
Cc1cc2c(cc1N1CC(COS(=O)(=O)c3ccccc3C)NC1=O)C(=O)c1ccccc1C2=O
O=C1c2c(-c3ccc(O)cc3)cc3[nH]c4cccc(O)c4c3c2C(=O)N1NCc1ccc(F)cc1
CCCN(C)c1nc(=O)c2[nH]cnc2[nH]1
Fc1ccc(-c2nccc3nc(-c4cccs4)ccc23)c(F)c1
Nc1nnc(S(=O)(=O)Nc2cc(CC=O)ccc2Cl)s1
C=C(C)C(=O)OC1CC2C(=C)C(=O)OC2C2CCC3(C)C(=O)C(CO)=CC3C2C1C
COc1ccc(CCC(=O)CC2(O)C(=O)Nc3ccc(F)cc32)cc1
NC(Oc1ccccc1)C(=O)N1CCNCC1(N)C1Oc2ccccc2O1
Cc1cc(-c2ccnnc2)cc(C)c1Oc1cc(Cl)cc(C(=O)Nc2ccc(NC(=O)C(N)Cc3ccccc3)cc2Cl)c1
CN1C2CCCC1CC(C(=O)OC(C)(C)C)C2
COc1cccc(-c2nc(C(F)(F)F)nn2CC(=O)NCC(=O)Nc2ccccc2)c1
BrC1CSC(=Nc2ccccc2)N1Cc1ccccn1
Cn1nnnc1S(=O)(=O)C1CCCCN1C(=O)CN1c2ccc3ccoc3c2C2C=C(F)C=CC21
CCOc1ccc(S(=O)(=O)Nc2ccc(OCCN)cc2)cc1
CNc1nc(Nc2ccc(C#N)cc2)nc(OC)n1
Cc1ccc(-n2c3cc(N)ccc3c3c(C(N)=O)nn(Cc4ccccc4)c(=O)c32)cc1
OCc1cccc(C2=CCN(CCc3c[nH]c4ccccc34)CC2)c1
NCCCCCNCCCCCNC(=O)c1c(O)c2c(c(O)c1S(N)(=O)=O)C(=O)c1ccccc1C2=O
COc1cc(C=C2CC(=O)C3C=CC=CC3C2)cc(OC)c1
Cc1ccc(S(=O)(=O)N(CCc2ccc3c(c2)OCO3)CCN(C)C)cc1
O=CCc1ccc(N2CC(=O)N(c3ccccc3Cl)C3(CCCCC3)C2)cc1
O=C(NCCc1ccccc1)c1ccc(CC(Nc2ccc([N+](=O)[O-])cc2)C(=O)O)cc1
CC(=CC(=O)c1ccccc1)Nc1ccccn1
CCCCCCCCC(CCCCCCCCCC(=O)OCC(CO)OC(=O)CC)n1nncc1C(CCCCC)CCCCCCCCCCF
O=Cc1cccc(Nc2ccc(CCC(=O)O)cc2)n1
CCOP(=O)(CC(C)CN(C(=O)c1ccc(Cl)cc1)c1nc2c(OC)cccc2s1)OCC
O=C(Nc1ccc(-c2nc3cc([N+](=O)[O-])ccc3o2)cc1)c1ccccc1
CCCC(CCC(C)O)=C1c2cccc(OC(=O)C(CC)OC)c2CC1COC(=O)C(CC)OC
COC(=O)C=Cc1ccc(OC)c(C=O)c1
CCCCC(C)C1CCC(=C(C)C2(CO)CC(N)CN2)C(=O)O1
CCOC(=O)N1CCN(CC2COC3(CCCCC3)OC2)CC1
COc1ccc(CNc2nccc(Nc3ccc(S(C)(=O)=O)cc3)n2)cc1OC
CCC(CC)Nc1cc(Cl)c(C(=O)O)cn1
COc1ccc(Cc2c(-c3ccc(Cl)cc3)nc3c(Oc4ccccc4)c(C)ccn23)cc1
CN(C(=O)Nc1ccc(Cl)cc1)c1ccccc1
Nc1cc(F)n(C2OC(O)(CBr)CC2O)c(=O)n1
CCCS(=O)(=O)c1ccc(C(=O)Nc2c(-c3cc(C(=O)O)cs3)ccc(Cl)c2Cl)cc1
O=C(O)c1c(Cc2ccc(Cl)cc2)cc2ccccn2c1=O
Cc1ccc(N(C(=O)n2c3ccccc3c(=O)c3c(N)cccc32)c2cccc(C)c2)cc1
CC(Nc1c(Cl)ccc(C=O)c1Cl)C(=O)NCC(=O)NS(=O)(=O)c1ccc(N)cc1
O=c1c(C23C=CC=CC2(NS(=O)(=O)c2ccccc2)S(=O)(=O)N=CN3)ccc(Cl)n1Cc1ccc(Br)cc1
CCOC(=O)c1ccc(N)c(N)c1
Nc1ccccc1C=CCn1cc(COC2CCOCC2)c2[nH]cnc(=O)c21
CCn1c(-c2ccc(C(C)(C)C)cc2)n[nH]c1=S
O=CN1N=C(CNC(=O)C(c2ccccc2)c2cccc(CCNS(=O)(=O)c3ccccc3)c2)C(c2ccco2)C1C(CCCN1CCN(Cc2ccccc2)CC1)N1C(=O)C2CCC(C2)C1=O
Cc1cc(C)n(CC2CCN(C=O)C2)n1
CCOC(=O)C1(O)CC2C3CCC(=O)C=C3CCC2(OC(C)=O)C2C(C)CCC21
O=C(Nc1nc(OC(F)F)cs1)C(=O)N1CCN(c2ccccc2C(F)(F)F)CC1
CC(C)C(NS(=O)(=O)c1ccc(-c2ccc(Cl)cc2)cc1)C(=O)O
CC(C)(NC(=O)N1CCN(C(=O)Nc2ccc(Cl)c(C(F)(F)F)c2)CC1)N1CCN(c2ccccc2F)CC1
CCc1cc(NS(=O)(=O)CC)c(C(F)(F)F)cc1N1CCCC1c1nc(-c2cccc3c2OCCN3)no1
O=C(CN1C(=O)c2cccc3cccc1c23)NC1CCCCCC1
NC(N)=NC(=O)c1ncc(Br)cc1O
CC(NC(=O)c1nccs1)c1ccc(C2CC(N)(c3ccc(Cl)cc3)N2)cc1
CCCCN(C(=O)C1C=Cc2nc3ccccc3nc2C1[N+](=O)[O-])c1cc(=O)n(Cc2ccccc2)c(=O)n1C
CCN(CC)C(=O)c1ccc(NC(=O)CSc2nnc(-c3cc(C)cs3)n2N)cc1
Cc1ccc(OCC(=O)Nc2nc(-c3ccccn3)cs2)cc1
COC(=O)C(C)NC(=O)C(NC(=O)C(CC(C)C)N(C(=O)OCc1c(Cl)cccc1Br)c1ccccc1)C(C)C
CC1(CO)CCCN(c2nc(=NNC(=S)Nc3ccccc3)[nH]c3c2CCCC3)C1
COc1ccc(CNCC2CCOc3ccccc32)cc1
CC(=O)Nc1nc(C(=O)Nc2ccccc2)c(OC(C)C)s1
CC(CCN1CCN(c2ccc(F)cc2)CC1)N[SH]1C=CC=C1[SH](=O)=O
CCCCCCc1c(C)c(=O)c(O)c2n1C=NC21CCOC(c2ccc(Cl)cc2)=C1C#N
C=CC1CC1(NC(=O)c1c(O)[nH]cnc2nccc3cc(CC)c1c(C1CCCCC1)c32)C(=O)NS(=O)(=O)N1CCCCC12CN(c1ccc(C(=O)OC3CC3)cn1)CCO2
CCOc1ccc(-n2cc(C(=O)O)c(=O)cc2C)cc1
CC(N)(c1ccc2c(c1)C(=O)NC1(CCCCC1)C(=O)N2)c1ccccc1F
CCN(CC)S(=O)(=O)c1cc(C(=O)NCc2cccc(C(F)(F)F)c2)ccc1C
CCOc1ccc(C(=O)Nc2scc(C(N)=O)c2-c2ccccn2)cc1
O=C1C=C2C(O)=C(Br)C=C(Br)C2(O)OC1CN1CCN(CCN2CCOCC2)CC1
Nc1cccc(CC2(c3ccccc3)NC(=O)NC2=O)c1
CC(C)CNC(=O)CCSC(C)(C)C
CCC(C)C(NC(=O)C(Cc1ccccc1)NC(=O)C(N)CCCNC(=N)N)C1CC(C(=O)NC(CCCCNC(=O)CCCC(N)C(=O)O)C(N)=O)N(C=O)C1
CCN(CC)S(=O)(=O)c1ccc(N)c(N)c1
COc1ccc(NC2C(C)C=C(C)C3(C)Nc4ccccc4C23C)cc1
NC(=S)N1CCN(c2nc3ccc(N)c(Cl)c3[nH]2)CC1
CCOc1cccc2c1=NC(N)=C(C=O)c1nc3c(nc1=2)C=CC(C)=CC=3
COc1ccccc1Cc1ccc(OC=Cc2ccccc2)cc1
O=C(NC(=S)Nc1ccccc1)C(O)c1ccccc1
Nc1cc(CNC(CCc2ccccc2)C(=O)O)c([N+](=O)[O-])c2nc[nH]c12
CCN1N=NC(=O)C2C=C(C)N=C(c3cc(OC)ccc3OC)C21C
Cc1cc(C2N(C(=O)c3c[nH]nc3Cl)N=C(C(F)F)C2(N)C(C)OC=O)ccc1C(C)(C)C
O=C(O)c1ccc(C=Cc2ccc(Br)cc2)cc1
Cc1ccc(C(O)Cn2ccnc2C)cc1
CC(=O)Nc1ccc2c(c1)N(C(=O)CSc1nccs1)c1ccccc1S2
CCCCc1nc(C(=O)OCC)c(CC)n1Cc1ccc(NC(=O)c2ccc(C3NC=NO3)cc2)cc1S(N)(=O)=O
COc1ccc(C2CCC(F)CN2)c(OC)c1OC
C=C1C(=O)OC(O)(C=C(C)C=CC=C(C)C=CC2(C)C=CCC(C)(C)C2)C1=O
O=C(COc1ccc(C(F)F)cc1)Nc1ccc(N2CCOCC2)cc1
CCC(C)c1ccc(NS(=O)(=O)c2cccc(N3C(=O)CCC3=O)c2)cc1
N#CC1C(=N)OC2=C(C1c1ccc(Cl)c(C(F)(F)F)c1)S(=O)(=O)CC2
CC(=O)OCC(OC(C)=O)C(=O)NC1NCCC(N)C1O
COc1ccc(C2CC(=O)Oc3cccc4c3C23CCN(CC2CC2)C(C4)C3O)cc1
Cc1ccc(C)c(NC(=O)c2cnns2)c1
CCCN(c1ccccc1)S(=O)(=O)c1ccc(Br)cc1
O=C(c1ccc(SC(F)F)cc1)N1CCc2ccccc21
Nc1nc2cccc(C3(Cc4ccccc4)CCCCN3C=O)c2c(=O)[nH]1
CCCn1c(NCCCNC(=O)c2oc3ccccc3c2NC)nc2ccccc21
O=C(Nc1ccc(C(=O)O)c(O)c1)c1ccc(-c2nnc(-c3ccc(F)cc3)o2)cc1
CC(C)NC(=O)OCc1nn(C2CCC(O)CC2)c2c1CC1(CC1)C21CC1
CCCN(C)C(=O)C1CCN([SH](=O)=O)C(S)C1
NC(=O)N(C(=O)COC(=O)c1ccnc2ccccc12)C12CC3CC(CC(C3)C1)C2
CCC(CCC(CC=O)N(C)CCNCC(=O)N(c1cc(Cl)ccc1CO)c1cc(C)cc(NC(C)=O)c1C)N(C)CC1COc2ccccc2O1
CCCCc1nn(CCc2ccccc2)c(=O)c(N2CCCCC2)c1Cc1ccc(-c2ccc(-c3nn[nH]n3)cc2)cc1
CC(=O)OC1OC2CC(O)C3(C)C(=O)C(O)C4=C(COC(C)CCCC=O)CC(OC(=O)CN5CCCCC5)C(O)(CC3C21)C4(C)C
Nc1n[nH]c2c3c(ccc12)OCC(C(F)(F)F)=C3
Cc1ccc(-n2c(Cn3nnc4c(sc5ccccc54)c3=O)n[nH]c2=S)c(C)c1
CCOC(=Cc1ccc(-n2c(C)nc(C)c2Cl)cc1)C(=O)c1ccccc1
COC(=O)C1CC2CC(N)CC1(c1ccc(I)cc1)N2
CCC12CC3(OC(C)=O)CCC1N(CC(C(O)OC=O)c1c2[nH]c2ccccc12)C3
COc1ccc(CC(CC(=O)NO)C(=O)NC(Cc2c[nH]c3ccccc23)C(=O)NCc2ccccc2)cc1
O=c1ccn2ccn(CC3CCC(CO)O3)c2n1
CCC1CCCCOc2cc(N)c(NC(=O)N(C(O)CC)C(C)(C)c3c(F)noc3C#N)cc2C(=O)NCCC(C)(CNS(=O)(=O)c2cccc(F)c2)O1
COC(C=O)C(F)(F)F
Oc1c2ccccc2nc2ccccc12
CC(=O)N(c1nccc(-c2c(-c3cc(N)ccc3Cl)nc3sccn23)n1)c1cocc1C
CCCC1NC(=O)C2CC(CN2C(=O)C(NC(=O)OCc2ccccc2Cl)C(C)(C)C)N(S(=O)(=O)N(C)C)C1=O
Cc1ccc([N+](=O)[O-])c(C=NNC(=O)c2cnoc2N(C)C)c1
CCCS(=O)(=O)N(C)C1CCc2cc(C(=O)NCCCOC)ccc2O1
Cc1c(C(=O)O)c(=O)c2ccc(N3CCCC3)cc2n1C(C)c1ccc(F)c(Cl)c1F
CC(=O)Nc1cccc(NC(=O)c2cc3ccc(C)cc3oc2=O)c1
N#CC1CC2(CC2)CN1C(=O)c1cc(C(N)=O)n(-c2ccc(Cl)cc2)n1
Cc1cccc(Nc2nc(-c3cccnc3)cs2)c1
CC(C)(O)C(O)CC=C(c1ccccc1)c1ccccc1C1CC1
O=C(CCc1cccc(C(=O)C(F)(F)F)c1)N1CCOCC1
CCOC(=O)CN(Cc1ccc2c(c1)c(-c1ccc(-c3ccc(F)s3)s1)cn2CC(=O)OCC)c1ccc(OCC)c(OCC)c1
O=C(O)c1cccc(-c2nc3ncncc3nc2-c2cccc(NCCCO)c2)c1
CCCc1cc(=O)oc2c(C(O)C(=O)Nc3ccc(CC)cc3)c(O)ccc12
CCCOc1ccc(N2CCNCCC2(N)c2ccc(F)c3c2COC3)cc1
COc1ccc(Nc2ncc(-c3ccccn3)s2)cc1
CC(C)(O)C1C=CC(Cl)OC1C(=O)NCC(=O)Nc1nc(-c2ccccc2)cs1
CC(c1ncno1)N1CCC(c2ccccc2)CC1
CCCN(CCC)CCC(OC)Oc1ccccc1
CC(C)OC(=O)NC1=NCCC(c2ccc([N+](=O)[O-])cc2)N1
O=[N+]([O-])c1cc(Cl)c(Cl)nc1Cl
O=Cc1ccc(Br)c(Nc2ccccn2)c1
Cc1cc(N2CCOCC2)n2ncc(-c3ccccc3)c2n1
COc1ccc(N2CCN(c3nc(=O)c(C#N)c(-c4ccc[nH]4)[nH]3)CC2)cc1
Clc1cc(-c2ccccn2)c2c(N3CCNCC3)ncnc2c1
CC1(CC(=O)NO)CCN(C(=O)c2ccc(-c3ccc(F)cc3)cc2)CC1
Cc1ccc(NC(=O)c2c(NS(=O)(=O)C3CC3)sc3c2CCCC3)cc1Cl
COc1ccc2c(CO)c1Oc1ccc(cc1)CC1CSC(=N1)C(C)NC(=O)CNC(=O)C(C(C)C)Sc1ccc(cc1)O2
COc1cc(C)cc(C(=O)ON=C(Cn2ccnc2)c2cc3ccccc3cc2Cl)c1
CC1CC23CCCCC2(CC12CCC1CC(=O)C=CC1(C)C2)CC(C)(C)C1(C3)C(O)CCCC1(C)CO
O=C(Cc1cccs1)NCC1Oc2ccccc2O1
Nc1ccc2c(c1)OCO2
CCCCn1c(=O)c(N(CC(C)C)C(=O)c2ccc3ncn(C4CCCCC4)c3c2)cn(C)c1=O
Cc1ccnc2c1N(Cc1nccs1)CC1COCCN21
CC(=O)NCc1ccc(-c2ncc(CNCCc3ccc(F)cc3)o2)cc1
Cc1cc(C)c(S(=O)(=O)c2cc(-c3ccccc3)cnc2SCc2cccc(F)c2)c(C)c1
Cc1nc(S)nc(C(=O)NC2Oc3ccccc3O2)c1C
CC(=O)N1CCCN1C(C)=S
Cc1cc(O)cc(C=C(F)C(=O)c2cccc(-n3cnn(C(F)C(Cn4cnc(F)n4)c4ccccc4)c3=O)c2)c1
CN(C(=O)CSc1nc2c(N)cccc2c(=O)[nH]1)C1CCS(=O)(=O)C1
CC(=CC1CC1n1ccc(=O)[nH]c1=O)c1ccsc1
CCC(C)C(=O)C(C)(OC1CC=CCC1)C1CCC2(C(C)C1)C(C)C(=O)CC1(C)CC(C)(C(=O)O)CCC12
CC1CCS(=O)(=O)c2ccc(Nc3cccc(C=O)c3Br)cc21
COc1ccc(-c2ccc3ccccc3c2)c2c1-c1ccccc1C(C)(C)O2
CCN(CC)C(CNC(C)=O)n1c2cccc(C)c2c2cn[nH]c(=O)c21
Clc1ccc(Cl)c(-c2cnnn2Cc2c(Cl)cccc2Cl)c1
COc1ccc([N+](=O)[O-])c2nc3c(=O)[nH]nc(-c4nc5cc6c(cc5[nH]4)NC(=O)C6)c3c(NN=Cc3ccccc3C)c12
COc1ccc(F)c(S(=O)(=O)n2c(F)cc3c(CC(=O)CO)cccc32)c1
CCOCCCNc1nc2ccc(C#N)cc2s1
COc1cccc(CCNC(=O)Cc2c(N)ccc3sc(=O)[nH]c(=O)c23)c1OC
CCCC1(Cl)OC(n2cnc3cnc(N)nc32)C(COP(=O)(O)OP(=O)(O)O)C1O
N#Cc1c2ccc([N+](=O)[O-])cc2[n+]([O-])c2[nH]c3ccccc3c(=O)c12
CC(C)CCCC(C)C12CCCC1CC(C)C1(O)C2CC=C2CCCCC21C
c1ccc(CNc2nccc(-c3c[nH]c4ccccc34)n2)cc1
Cc1ccc(C2(C)Cc3cccc(N)c3C(O)N2)cc1
Cc1c(C(=O)O)oc2cc(Cl)cc(NCCSSCCNc3c(Cl)cc(Cl)c4oc(C(=O)O)c(C)c34)c12
NC1(c2ccccc2)C(=O)NC1(C(=O)O)c1ccccc1
CCCCS(=O)(=O)NC(=O)C12C=CC=CC1CCN2C(=O)C(N)Cc1ccccc1
Nc1ccc(Cn2cnc3cncnc32)cc1CO
COC(=O)c1cnc(NN=Cc2ncc(Cl)cn2)nc1Cl
CN(CC(CCN1CCC(n2c(=O)[nH]c3ccccc32)CC1)c1ccc(F)c(F)c1)C(=O)c1ccc(OCc2ccc3ccccc3n2)cc1
O=C(O)c1cc(-c2ccc(Cl)cc2Cl)on1
COc1ccc(OC)c(-c2nc3c(C(N)=O)cc(OC)cc3[nH]2)c1
Cc1cccc(C23CCC(C2)N(C)CC3)c1
Cc1nc(-c2cc3ccccc3o2)c2c(-c3ccccc3)c(-c3ccccc3)oc2n1
O=C(NCc1ccccc1Cl)c1cccnc1Sc1cccc(Cl)c1C(=O)c1ccc(Cl)cc1
CCCCCCCCCC(CC)NC(=O)CNCCNC(=O)CNC(=O)COC1CCC(C)(C)O1
CS(=O)(=O)Nc1nc(Nc2ccccc2)c2c(C(F)(F)F)cc(NCc3cccc(C(F)(F)F)c3)cc2n1
Cc1nc(CSC(=S)N2CCCCC2C)c(-c2ccccn2)s1
CCc1ccc2c(c1)N=C(c1ccc(CN)cc1)N(Cc1ccc(F)cc1)C2
COC(=O)c1ccsc1C(=O)N1CC(C(=O)O)N(c2ncnc3c2c(=O)ccn3C2OCCC2O)CC1O
O=C1OC(CO)(C(F)C(O)Cc2ccccc2)C(c2ccc(Cc3ccccn3)cc2F)N1c1ccc(-n2ccnc2)nc1
CCOC(=O)c1cccc2c1c1c(n2CCCn2cccn2)CCN(C2CCCCC2)C1
CCN(CC)S(=O)(=O)c1onc(C(F)(F)F)c1C(=O)OCC(=O)Nc1ccc(Cl)cc1C
CCN1CCN(c2cc(C(C)=O)cc(OC)c2Oc2ccc(C=O)cc2)CC1
COc1ccc(-c2cc(C(=O)c3ccc(OC)cc3OC)[nH]n2)cc1
CCCCC(NC(C)=O)C(=O)NC(C1CC(c2cccc3c2CCN(C=O)C3)N(C=O)C1)C(C)(C)C
Cc1cc(C)nc(SCC(=O)NCCC2=CCCCC2)n1
CCOc1ccc(O)c(COC(=O)c2cccc3cccnc23)c1
CC(C1CC1(C(=O)C(NC(=O)CNC(=O)C1CC2CN1C(=O)N2C(=O)C(NC(=O)OCc1ccccc1)(C(C)C)C1CCCC1)C1CCCCC1)S(=O)(=O)c1ccc(N)cc1)N(C)C=O
NS(=O)(=O)CCNC(=O)C(C1(c2ccc(F)cc2)CN=CS1)S(=O)(=O)c1ccc(OC(F)(F)F)c(F)c1
CCN1CCOCC1c1ccc(Nc2ccncn2)cc1
Cc1ccc(C=C2SC(=O)N(C(Cl)C(=O)Nc3ccnn3-c3ccccc3)C2=O)cc1
CC(C1CCC=C2C1C(=O)C(=O)N2c1ccccc1)N(Cc1ccccc1)C(=O)c1ccc(Br)cc1
COC(C)(C)Nc1c(-c2ccccc2)nc2ccccn12
COC1CC(C)C(c2cccc(Cl)c2)c2nc3c(c(O)c21)C(C)CN3
C=CCC(CC1OC2OC3(C)CCC4C(C)CCC(C1C)C24OO3)OC1OC(C)C(OC)C(OC2OC(C)CC(OC3OC(C)CC(N(C)C)C3O)C2O)C1OC
CC(=O)C12OC1=C(C)C=C(O)C2=O
CCc1ccccc1CNC(=O)c1cc(OCc2ccc(C(F)(F)F)cc2)cc(OC(N)(C=O)C2CCCN2)c1
COc1cc(C)ccc1OCNC(=O)c1cccc(-n2c(-c3ccccc3)c(C)c3c(C#N)c(N4CCCCC4)sc32)c1
FC(F)(F)c1ccc2[nH]ncc2c1NC(=S)NC1CCCCC1
COc1cc(C)c(OCc2ccc(C(=O)N3CCN(c4ccccc4)CC3)o2)cc1C
N=C(N)NS(=O)(=O)c1ccccc1NC(=O)CC1CCCCCC1
Nc1ncnc2c1nc(SC(=S)N1CCN(c3ccccc3)CC1)n2C1C(O)C(O)C2CC21
O=C1C2C3CCC(O3)C2C(=O)N1c1ccccc1
CC1NS(=O)(=O)c2cc(-c3ccccc3F)ccc2OC1CN(C)C(=O)c1ccco1
Cc1ccc(Cl)c2c1C(=O)CCN2
N#Cc1coc(-c2cc3c(s2)CCCC3)n1
CCn1ncnc1-c1cccc(-c2ccc(-c3csc(Nc4ccccc4)n3)cc2)c1
CCC1Cc2c(-c3ccc(CO)cc3)ccn2C(N)=N1
O=[N+]([O-])c1cc(NC(=S)NCCCCCCNC2=NC3(C=CC=NC3)C3C=CC=CC3=C2)c(NN=Cc2ccc3ccccc3n2)c([N+](=O)[O-])c1
Cc1nn(-c2c(Cl)cccc2Cl)c(C(=O)NN2CCCCC2)c1-n1cccc1Cl
COc1ccc2c(C)c(C(=O)NCCc3nc(C)c(-c4ccc(C)cc4)s3)oc2c1
COc1ccc(C[N+](C)(C(C)(C)N2CCN(C)CC2)C(C)(C)N2C(=O)c3cccc4cc5ccccc5c(c34)C2=O)cc1
NCCCCC(NC(=O)N(CCCCNCCCN)c1ccc2c(c1)C(=O)c1c(cc3ccsc3c1NCCCN)C2=O)C(=O)O
O=C(NCc1ccccc1)c1cc(-c2cc(Br)co2)on1
COc1ccc(CNCC(O)C(Cc2ccc(F)cc2)N(C)S(=O)(=O)N2CCC(N)(COC(C)C)CC2)cc1
Cc1ccc(N2CCN(C(=O)c3nc(Oc4ccccc4)nc(Oc4ccccc4)c3Cl)CC2C)cc1C
CC(O)OCC1(S)CN1c1nc(S)n2c(nc3ccccc32)c1C#N
Cc1cc2c(=O)[nH]c(N)nc2s1
O=C(C=C(O)C(=O)N1CCCc2ccccc21)c1ccccc1
CCc1ccc(CNc2ncc(-c3ccc(F)cc3)cn2)cc1
CCCC(=O)C(=N)C(C#N)C(C#N)Cc1ccccc1
COC1C(O)CCC2CC(O)C(=C(C)CO)C(Cc3cccc(C)c3)C21
CCOC(=O)C(Cc1ccc(OCCCOc2ccc(Cl)cc2)cc1)=NO
COc1cccc(NC(=S)N2N=CC(C)(C)C2c2ccccc2O)c1
Cc1ccc(Cl)c(N(C(=O)Cc2ccncc2)C2C(=O)N3C=C(Cc4cccnc4)C(C)(C)SC23)c1
CC(=O)c1ccc(Br)c(Sc2nnc(CNc3cccc(C=O)c3Cl)o2)c1
CCOc1ccc(OCC(=O)Nc2nnc(C(C)C)s2)cc1
Cc1ccc(S(=O)(=O)C2c3nc(N4CCOCC4)ccc3C(=O)N(c3ccc(C(F)(F)F)cc3)C2O)c(C)c1
OC1COC2(CCC(Cl)N2Cc2ccccc2)Oc2ccccc21
O=C(O)CC(Cc1c[nH]c2ccccc12)Nc1nc2c(ccc3ccccc32)s1
Cc1ncc(COc2cccc3c2CN2CCCC2=N3)s1
CCOC(=O)C(CCc1ccccc1)NC(=O)C(CCSC)NC(=S)Nc1ccc(Cl)cc1
COc1ccc(-c2nc(CCC(=O)NCc3ccc(C)cc3)no2)cc1OC
CC(C)n1c(O)nc2cc(C(=O)NCc3ccc(N4CCOCC4)cc3)ccc21
Cc1cc(C)cc(N(C(N)=O)c2nnc(-c3ccc(F)cc3)s2)c1
NC1(n2cnc3c(-c4ccco4)nc(CNC(=O)O)nc32)CNCO1
CC(=O)OC1CC2c3c(C)ccc(C(=O)O)c3CCC2(C)CC1C
CCCN1CCN(Cc2ccc(S(C)(=O)=O)cc2)C2CS(=O)(=O)CC21
CSCCC(NC(=O)OC(C)(C)C)C(=O)N1CCN(C(=O)N2CC(=O)Nc3cc(Cl)ccc32)CC1C
Cc1c(N=Cc2cc(N)[nH]n2)cc(F)c(N)c1F
CC(C)Oc1ccc(NC(=S)N(Cc2ccccc2)Cc2cccs2)cc1
CC(N)C(=O)NC(C)C(=O)NC(C)C(=O)NCC(N)=O
CCCCCC(CCCC)NC(=O)C[n+]1c2cccc(C3CCCO3)c2c(N)n1C
COc1ccc(OC)c(-n2c(SCC(=O)NO)nc3c([nH]c4ccccc43)c2=O)c1
c1ccc(COc2ccc(CCSCc3ccncc3)cc2)cc1
Cc1cccc(NC2=CC=CC3(C(=O)C(C)C)C(=O)NC(N)CC23F)c1
O=C1C(c2ccc(O)cc2)=COC2C=CC=CC12
C=C(C)C1CCC2(C(=O)OC3COC(O)C(O)C3O)CCC3(C)C(CCC4C5(C)CCC(OC(C)=O)C(C)(C)C5CCC43C)C12
O=C(CSc1n[nH]c(CNC(=O)c2ccccc2)n1)Nc1ccc([N+](=O)[O-])cc1
O=C(NCCN1CCCC(Oc2ccccc2)C1)c1cc(Cl)cc(Cl)c1
O=C1NC(=O)C(=Cc2ccc3nccnc3c2)S1
NC(=S)N1N=C(c2ccc(Cl)c(O)c2)CC1c1cccc([N+](=O)[O-])c1
CC(=O)OC1C(C)C2Cc3[nH]c4ccccc4c3CC2C2CC=C3C(CC(N(C)CC=CI)C4C(C)CCC(C)C34C)C21
O=C(NCC1CCN(c2ccccc2)CC1)Nc1ccccc1Cl
CCc1ccc(C(=O)Nc2ccc(C(=O)NC(CC)c3ccccc3)cc2)cn1
O=C(O)CNC(=O)C(=Cc1ccc(Br)cc1)NC(=O)c1ccccc1
O=C(OCCn1cccc1C(=O)NC(=S)Nc1ccccc1)c1ccco1
O=C(CSSC1=NC2C=CC=CC23C=C(Cl)C=CC3=C1)Nc1ccccc1
COc1cccc(-c2cc(-c3ccc(C)cc3)n(C(C)=O)n2)c1F
Cc1cc2[nH]c(C(C)C)c(C3CCN(CCNC(=O)c4ccccc4Nc4ccccc4)CC3)c2cc1-c1ccncc1
O=C(O)C(Cc1ccc(O)cc1)N1C(=O)c2cccc3c([N+](=O)[O-])ccc(c23)C1=O
O=C(CCN1CCCC1)Nc1ccc(Cl)cc1-c1ccccc1
CC(C)(C)OC(=N)NS(=O)(=O)c1ccc(Cl)cc1
CC1CCC2CC(=O)CC23CC2C=CC(O)=CC2CC13
COc1cnc2c(CCc3ccccn3)c(OCc3ccccn3)ccn12
O=C(CCc1ccccc1)NC1CCC(c2ccccc2)CC1
Nc1nc(N)c2c(OCCCCO)cccc2n1
O=C(O)CCNC(=O)C12C=CC=CC1=CN=CC2
COC(=O)CSc1ncnc2c1ncn2C1OCC(OS(=O)(=O)c2ccccc2)C1OC(=O)CSc1nc(N)c2ncn(C3OC(COP(=O)(O)OP(=O)(O)OP(=O)(O)OP(=O)(O)OP(=O)(O)S)C(O)C(O)C3O)c2n1
CCOc1ccc([N+](=O)[O-])c(C(=O)NC(C(=O)O)c2ccccc2)c1
COc1ccc(C2N(CCCOC(C)C)C(=O)c3ccccc3N2C)cc1
NC(NCCCc1ccccc1)(C(=O)O)C(=O)N1CCC(NCCC2Nc3cc(Cl)cc(Cl)c3S(=O)(=O)N2)C1
CCc1ccc(C(F)(F)P(=O)(O)c2ccccc2)c2c1C(=NOC(N)=O)CCN2
C=C1C(=O)C2C3C=C(Br)C(=O)C2C1CC3=O
CCc1cccc(NC(=O)Nc2ccc(NC(C)=O)cc2Cl)c1
COc1ccc(C2(C3(O)Oc4ccccc4O3)COC(C)(C)O2)c(OC)c1
COC1C(N)N(c2nc3nonc3nc2Nc2ccccc2)CCN1C
O=C(c1cccc(-c2ccc(C(F)(F)F)cc2)c1)N1CCN(C2CC2)c2ccccc21
COc1nccc2c1C=C1C(=O)NN=C3C=CC=CC132
Cc1cccc2nc(-c3ccc[n+]([O-])c3)nc-2c1O
CCCCCCCCCCCCCC1CC2(CC(C)(C)C3(C=CC(=O)C=C3)O2)ON=C1CCCC[N+](C)(C)C
CCOC(=O)c1c(-c2ccc(Br)cc2)nnn1-c1cccc([N+](=O)[O-])c1Cl
Nc1c(Cl)[nH]c2ccc(OS(=O)(=O)c3ccccc3)c(Cl)c12
O=[N+]([O-])c1ccc(-c2nc(CN3CCN(c4ccc([N+](=O)[O-])cc4)CC3)no2)cc1
COc1cc(C=CC2c3ccc(O)cc3C(=O)C3=C(NC(=O)c4noc(C)c4CN)C4C(=O)C(O)=CCC4C(CN4CCCC4)C32)cc(OC)c1OC
Cc1ccc2nc(Nc3nc(NCCNCc4ccccc4)nc(N4CC(C)NC(C)C4)n3)sc2c1
Cn1cc(-c2cccc3sc(Cl)nc23)c(C(=O)NC23CC4CC(CC(C4)C2)C3)n1
Cc1cc(-c2ccc(CNCC3Oc4ccc(NS(=O)(=O)c5ccc(N)cc5)cc4C(=O)NC(F)C3(N)CCO)cc2)cc2cn[nH]c12
COCCNC(=S)NNS(=O)(=O)c1ccc(OCC(=O)O)cc1
O=C(c1ccccc1F)N1CCN(c2ccc(Cl)cc2)CC1
CCCOC(=O)N1CC(C)CC2(OCC(=O)N3CCN(c4ccc(F)cc4)CC3)C=CC=CC12
CCOC(=O)c1cnc2c(C)c(C)ccn2c1=O
NC1CC(N2CCNCC2)C(Cc2ccccc2)c2cc(COc3ccccc3)ccc21
CN(C)CCCN=Cc1c[nH]c2ccccc12
Cc1ccc(C2(N)COC3CCNCC32CO)cn1
CC1(C)CCCN1C(=S)Nc1cccc([N+](=O)[O-])c1S(N)(=O)=O
Cc1ccc(N(c2cc(F)cc(C=O)c2Cl)c2sc(C3CCNCC3)nc2C)cc1
CCn1c(F)cc(=O)c2ccc(N3CCN(c4ccc(N5CCOCC5)c(C(=O)O)c4)CC3OC)cc21
O=C1C(c2ccccc2)C(C=C[n+]2c(-c3ccccc3)cn3ccsc32)=C(c2ccccc2)N1O
NC(=O)c1coc(C(=O)Nc2cc(F)c(N)c(CNc3ccnc(NC4CCCCCC4)n3)c2)c1
COc1ccc(NC2CC(N)(CCc3ccc(F)cc3)CCN2)cc1
CCOC(=O)c1ccc(NC(=O)Nc2ccc(C3=NC4(c5ccc(OC(F)F)cc5)C=CNN4C=C3C)cc2)cc1
CCn1cc2nc(C)cc-2c(C(=O)Nc2ccccc2)n1
CC(C)(c1c(Cl)ccc2c1C(c1ccccc1)=NCC(=O)N2)N1C(=O)c2ccccc2C1=O
COc1ccc(S(=O)(=O)N(C)CC2Oc3cc(C#CCO)cnc3C(=O)N(C(C)CO)CC2C)cc1
CC(O)OC(=C1Cc2cc(Nc3nccs3)cc(F)c2C1=O)c1cccc(Cl)c1
CCN(CC)C(=O)Cn1ccc(-c2nc3c(cc2OC)CCC=C3[N+](=O)[O-])n1
C[NH+]1Cc2ccc(C(=NO)c3cccs3)cc2CC1([NH3+])Cc1ccc2c3c(oc2c1)CCCC3
Cc1ccc(OCc2n[nH]c3c2C(c2ccccc2)C(C#N)C(=N)O3)cc1
O=C1CCC(Oc2ccc3cnn(-c4ccccc4)c3c2)CN1
N#Cc1c(N)[n+]([O-])c2c(N)cc(F)cc2[n+]1[O-]
Cc1ccc2c(c1)[nH]c(=O)n2C1CCN(C(N)CCCCCNC(=O)c2ccccc2)CC1
Cc1cc(N2CCC3(CC2)C(=O)NCN3c2ccccc2)nc(-c2ccc(Cl)cc2)n1
Cc1nn(CC(O)CNC2CCCCC2)c(C)c1[N+](=O)[O-]
O=C(O)CNCc1cc2c(c(C(=O)NC(CO)c3ccc(C45C=CC=CC4=C4C=CC=CC4OC5)cc3)c1)OC=CO2
CN(C)CCOc1ccc(C2=C(c3ccc(C(N)=O)cc3)C(=O)N(C)C2)cc1
O=C(CCC(OP(=O)(O)O)c1[nH]c(-c2ccccc2)nc1F)NO
C#CCN1CCN(c2nc(-c3ccc(Cl)cc3)cs2)CC1
Cc1ccc(CC2CNCCN2C(=O)CN2CCC(c3ccccc3)CC2)cc1
CCC(=O)NNC1CN(S(=O)(=O)c2ccccc2)CCN1C(=O)OC(C)(C)C
O=C(NN1C(=O)CSC1CC(=O)N1CCCCC1)c1ccc(F)cc1
COc1ccc(NC(=O)c2cc(S(=O)(=O)N3CCOCC3)cn2C)cc1
c1ccc(C2CC(c3ccc4c(c3)OCO4)n3ncnc3N2)cc1
COc1cc(NC(=O)NS(=O)(=O)c2ccc(-n3ccc(C(F)(F)F)n3)cc2)nc(OC)n1
CC(=O)Nn1c(C2C(=O)NCC2(C)C)nc2ccccc2c1=O
O=[N+]([O-])c1ccc(C=Cc2nc3cc(Cl)ccc3s2)o1
COc1ccc(CCNc2ncn[nH]2)cc1
CC(=O)N1CCCCC1c1nc(Cn2nccc2N)n[nH]1
COC1=C(Nc2ccccc2F)CC2(CC1)CC(c1ccc(C=O)cc1)=NO2
Cn1nncc1C(=O)Nc1ccc([N+](=O)[O-])cc1
Cc1ccc(Cl)cc1S(=O)(=O)Oc1cccc2nsnc12
Cn1c(C(=O)N2CCCN(S(C)(=O)=O)CC2)nc2cc(-c3ccc(Cl)c(C#N)c3)ccc21
CCc1ccc(N2CCCN(Cc3nccn3CC)C2=O)cc1
NCCCCCCCCCCCCCCCC(C(=O)NC(C(=O)O)C(O)c1ccccc1)c1ccccc1
O=C1C(=O)N(Cc2ccccc2)c2ccc(S(=O)(=O)N3C(COc4ccccc4)CCC(C(F)(F)F)C3Cl)cc21
Cc1ccc(NC(=O)CN2C(=O)CC3=C2C(C)C(C)C(C)C3=O)c(NS(C)(=O)=O)c1
CC(C)(OCC(O)N1CCC(Cc2cccc([N+](=O)[O-])c2)CC1)N1C(=O)CCC1=O
COc1ccc(-n2cc(-c3cccc(-c4nnc(-c5ccccc5O)o4)c3)cn2)cc1
O=C(CC(C(=O)O)c1ccc(Cl)cc1)c1ccc(Cl)cc1
CN(Cl)CCl
CC1CN(C(C)CO)C(=O)CCCn2nncc2COC1CN(C)S(=O)(=O)N(C)C
COc1ccc(OCc2cc(C(=O)NC3CCCC3)no2)cc1
CCC(CC)OCCCNC(=O)CCC(C)OS(C)(=O)=O
O=C(NCC(=O)N1CCC(O)C1)Nc1ccc(Oc2ccnc3cc(-c4ccccc4)sc23)cc1
Cc1sc2ncnc(N3CCOC(N)(Sc4cccc(N)c4)C3)c2c1CCC=O
Cc1ccc(N2C(=O)CC(NC(=O)CCc3ccccc3)C2=O)cc1
CC1CC2C=CCC3C(C)C(C23)C2C=CCC(C)C(C)(C)C(O)COC(=O)C2(O)CC(=O)O1
CC(C)(C)c1cc(CN2CC3(CCN(C=O)CC3)C2c2ccc(F)cc2)[nH]n1
CC(=O)NCC1CC=C2N3C=NNC3(c3ccco3)N=CC21N
O=C(NCCCN1CCOCC1)C(=Cc1ccc([N+](=O)[O-])cc1)NC(=O)c1cccnc1
CCCC(C)Cc1ccccc1C(=O)C1COC2=C1C(=O)c1c(O)cccc1C2=O
O=S(=O)(Nc1ccc(CCNCC(O)COc2ccccc2)cc1)c1ccc(F)cc1
ClC1CNC(NCCCNc2ccnc3ccccc23)=N1
Cc1ccc(F)c(Oc2cc(C3Oc4c5c(cc(O)c4CC3O)OC(C)(C)C=C5)cc(O)c2O)c1
CCn1c(SCC(=O)Nc2ccccc2OC)nnc1-c1ccco1
CC(C)C(NC(=O)C(CCCN=C(N)N)NC(=O)C(CC1NC=C2C=CC=CC21)NC(=O)C(CO)NC(=O)C=CC(=O)NC(Cc1ccccc1)C(N)=O)C(N)=O
S=C(Nc1cccc(Cl)c1)Oc1ccc(Cl)cc1
Cc1cc(CN2CCCCC2n2cccn2)n(C)n1
CCOC1CC2c3c(ccc(C)c3O)CCC2C2CC(O)CC12
C[n+]1cccc(C=NOC(N)=S)c1
N#CC(C(=O)c1ccccc1F)=C(O)c1c(O)ccc2ccccc12
Cc1cccc(C)c1NC(=O)Nc1nc2cccc(-c3ccccn3)c2nc1-c1ccccn1
O=C(C1=CC(=O)N(CCN2CCOCC2)C1c1cccnc1)c1cc2ccccc2o1
CSc1cccc2c1CN(c1nccs1)c1ncccc1C(N1CCNCC1)=N2
C=CCc1c(O)c(OC)c2oc(-c3ccccc3)cc(=O)c2c1O
CCCCc1nc(C=CC(=O)c2nn(-c3ccc(C)cc3)c(=O)c(Cl)c2O)c(Cl)n1C
Clc1cccc2c1oc1ccccc12
CCCCC(=O)NC(=O)C(C)(O)NC(=O)C(C)Nc1cc(CCC(=O)Nc2ccccc2CS(=O)(=O)C=CCCC(=O)O)ccc1OP(=O)(O)O
CCOC(=O)c1ccc(N)cc1
CN(C)S(=O)(=O)NNC(=O)c1c(O)ccc(C(N)=O)c1SSc1ccccc1S(N)(=O)=O
Cc1ccc(NC(=O)CSc2cc(C)n(-c3ccc(F)cc3)c(=O)n2)c(C)c1
CCCNC(=S)NNC(=O)COc1cccc(Sc2ccccc2)n1
COc1ccc(CC(=NC(C)C)C(C#N)C#N)cc1
C=CCn1c(Cc2nc3ccccc3nc2SC)nnc1SCC(=O)O
C=C1CC(O)CCC1=C(O)C1CC2CC(C)CC2C(=C)C1C1CCC(C(C)(C)O)C1
CCc1nc(C#Cc2ccc(N)cn2)cc(-c2cc(F)c(Cl)cc2C2CN(C=O)CCN2C2CCCCC2)n1
CC1Cc2cc(C(=O)O)ccc2C2=CC(=O)CC(C)C2C1
CC1Cc2cc3ccccc3cc2N1C(C#N)c1ncc(O)[nH]1
CC1=C2C3OC(=O)C(C)C3CCC(C)(O)C2CC1OC(=O)Nc1ccc2c(c1)CCC2
Cc1ncc([N+](=O)[O-])n1CCOc1ccc(OCc2ccc(Cl)cc2)cc1
O=C(NCCCn1ccnc1)c1ccc(-c2ccccc2)cc1
O=c1nccc(-c2cnnn2C2C3C=CC(O3)C2O)[nH]1
O=S(=O)(c1ccc(Oc2ccccc2)cc1)c1nc2cc(-c3ccccc3)nn2cc1N1CCNCC1
CC1=NN(c2ccc(S(=O)(=O)NC(=O)c3cccc(N4CCN(CC5CCOCC5)CC4)c3OCC3=CCCCC(c4ccc(Cl)cc4)(c4ccc(Cl)cc4)C3)cc2)C(=O)C1(C)c1ccc(N2CCOCC2)cc1
Cc1cccc(-c2ccc(Cl)cc2)c1
CC(C)n1c(O)cc(-c2ccc(Br)cc2)c(-c2ccc(Br)cc2)c1=O
COc1ccc(S(=O)(=O)N(C)CC(=O)Nc2ccccc2SC)cc1OC
CS(=O)(=O)c1ncccc1-c1ccc(-c2cnc(N)nc2)c(F)c1
NC1CN(C(=O)c2c(Cl)cccc2Cl)C(c2ccc(Cn3cncn3)cc2)c2nc(-c3nnc[nH]3)[nH]c21
CCCCOc1ccc(C=CNC(=O)c2ccc([N+](=O)[O-])cc2)cc1
Cn1nc(-c2ccco2)cc1C(F)(F)F
NC1CCC(SCC2NC(=O)c3n[nH]cc3N2)CC1
COc1ccc(C=C2Nc3cc(Cl)ccc3C2=O)cc1O
Nc1ccc2c(c1)C(=O)c1c(N)cc(CC(N)C(=O)O)cc1C2=O
NC(=O)c1nc(C2CCOC2)cc2c1ncn2CCO
CSc1cc(OC2NCCCC2(N)CC(=O)NC2CC2c2ccccc2)c(C)cc1Br
COc1ccc(CC(=O)Nc2ccccc2N2CCCCC2)c(OC)c1
Cc1nn(CC(=O)NC(C)(C)c2ccccc2)cc1S(=O)(=O)N1CCOCC1
CN(C)CCc1nc2sccn2c1C(=O)Nc1ccccc1
Cc1cccc(CC(O)n2c3c(c4cc(C)cc(C)c42)CCCC3)c1
O=C(CC(=O)N1CCCCC1N1CCCN(c2ccccc2)C1=O)N(Cc1ccc(F)cc1)c1ccc(F)cc1
CCc1cccc(CC)c1NC(=O)COC(=O)c1c[nH]c2ccccc2c1=O
O=C(NC(=S)Nc1ccccc1-c1ccccc1)c1ccccc1
CCCCC(CC)NC(=NC(=O)c1ccc(CC)cc1OCC)Nc1ccnc(C#N)c1
O=C(CCN1C(=O)C2CC=CCC2C1=O)N1CCOCC1
CN(C)c1ccc(C=NNC(=O)CC2SC(N3CCOCC3)=NC2=O)cc1
Cc1nc2c(NCC(=O)O)c3c(=O)nc(-c4ccccc4)[nH]c3cc2s1
Cc1nn(-c2ccccc2)c2c1C(C)CC(=O)N2CCc1ccccn1
COc1ccc(S(=O)(=O)Nc2nc3nccc(Cl)c3s2)c(OC)c1
CC(CCOc1cc(O)cc(C(=O)CC(N)c2ccc(-c3ccsc3)cc2)c1)N1CCNCC1
CCN(C(=O)c1cc(NS(=O)(=O)c2ccccc2)cc(-c2cccc3oc(C4CNC(=N)N4)nc23)c1)c1ccccc1
COc1ccccc1N1CCN(c2nn3cnnc3c3ccccc23)C(C(F)(F)F)C1
COc1ccc(OC)c(C2COc3cc4c(cc3N2)OCO4)c1
CCCS(=O)(=O)N1CCC(Cn2ccc3c(N)ncnc32)CC1
CCC(=O)OCc1occc1C1CC2(O)C(C(=O)O1)C(C)CC1(C)CCCC(=O)C12
COC1CC2CN(Cc3cccc(F)c3)CCC2C1c1cc(Cl)cc2c(-c3cccc(O)c3)cc(=O)oc12
COc1ccc(-n2c(OC)nc3c2C(=O)c2ccc(C)cc2C3=O)c(OC)c1
NC1(c2ccccc2)NC(=O)c2cccc(C3Oc4ccccc4O3)c21
COc1ccc(S(=O)(=O)Nc2cccc(NC(=O)CCCCc3cccc4[nH]cnc(=O)c34)c2OC)cc1
CCCCCCCCCCCCCCCCOCC(COP(=O)([O-])OCC[N+](C)(C)C)OC
CC(C)O
COc1ccc(-c2cc3c(cc2-c2ccc(C)cc2)C(N2CCC=N2)=NS3(=O)=O)cc1
Cc1csc(N2CCCN(c3ncc(Nc4ncccc4C)cn3)CC2)n1
CC(Sc1nnc(C2C3C=CC2CC3)o1)C(=O)NC1CC1
COC1CC2NC1(O)CC(c1ccc(O)c(N)c1)=C2C=O
CSc1nc2c(C(F)(F)F)cc(Cl)cn2c1-c1cc(C#N)ccc1F
CC(N)C(O)(C=C(I)I)c1ccc(O)cc1
CCn1nc2c(N)nc3c(N)cccc3n2c1=O
CCCCc1cccc2c1ccc(=O)n2CCC#N
CCOCCOC1CCN(C(=O)N(CC)CC)C1
CNCCc1ccccc1Oc1ccc(Cl)cc1
CN(C)c1cccc2nc3c(O)cccc3c(Nc3ccccc3)c12
O=S(=O)(c1ccc(Cl)c(Cl)c1)N1CCC(n2cnc3ccccc32)CC1
O=C1c2c(cccc2-c2ccccc2)NCC12C=CCC2
CCCON=C(COCC)C(CCN1CCC(C(N)=O)(c2ccccc2)CC1)c1c(Cl)cccc1Cl
O=C(C=Cc1ccccc1)NCC(O)c1ccc([N+](=O)[O-])cc1
O=C(CSc1nc(=O)cc(-c2cccc(F)c2)[nH]1)Nc1ccccn1
CCN(CC(=O)Nc1ccc(S(=O)(=O)N2CCOCC2)cc1)C(=O)c1ccc2c(c1)OCCO2
Cn1cccc1C(=O)NC(Cc1ccccc1)C(=O)NCC(=O)NC(Cc1ncc[nH]1)C(=O)NC(CO)C1CC(C(=O)O)N(C=O)C1
COc1cc(CCN(C)C2CCC(c3ccccc3)CC2)cc(OC)c1
Cc1c(-c2c(C(=O)NCCc3ccccc3)cnn2-c2ccccc2)cc2cc(Cl)sc2c1C(=O)O
C=C(C)C(Cc1ccccc1)c1ccc(OC)c(C23OC(C=C2Cc2ccccc2)OS3)c1
Cc1ccc(NS(=O)(=O)c2ccc(CCNC(=O)c3ccccn3)cc2)c(C)c1
CCCCCCc1cc2cc(OC)oc(=O)c2c(-c2ccc(OCC(=O)O)cc2)c1OC
COc1ccccc1NC(=O)Nc1ccc(C)c(S(=O)(=O)N2CCCC2)c1
CC1=CC=CC2=NS(=O)(=O)CC12NCc1coc(C)c1
C=CCN(C(=O)NCc1ccc(CN(C)C(=O)c2cc(OC(C)=O)ccc2NC(=O)c2cccnc2Cl)cc1)C1NCCCC1(N)C=C
CCCC(CC=O)Nc1cc(Cl)ccc1Oc1ccc(Cl)cc1Cl
CCCCOC(=O)c1nc2c(=O)c3c(CN4CCCC4=O)cccc3n(C=O)c2[nH]1
O=C(ON=C1CNCS1)c1ccc([N+](=O)[O-])cc1
CC(C)=CCC=C(C)CCCC(C)=CCSCCC(=O)O
COc1ccc(C(=O)c2cc3c(n2C)C(=O)CC(C)(C)C3)cc1
CN1CCCCC1Oc1ccc(C2=NN(C(=O)c3ccccc3)C(c3ccc(O)cc3)C2)cc1
Nc1cccc2c1Cc1c-2[nH]c2cc(Cl)ccc12
CCCCCOC(=O)C1(O)CCC=C2C(=O)N(C)C=C(O)C21O
Cc1c(C=O)oc2c1C1CC(=O)CC(C)(C)C1(O)CC2
O=S(=O)(O)c1ccc(N=Cc2c(O)ccc3ccccc23)cc1
CC(=O)NC1CN(c2cccnc2)CCN1c1ncnc2sc(-c3cncnc3)cc12
CN1CCN(C(=O)C=CC(=O)Nc2ccc(C=CC3CN(C)c4ncnc(Nc5ccc(N6CCCCC6)cn5)c43)cc2)CC1
Cn1cnnc1
CCCN(CCO)CCc1cc(=O)[nH]c2c(OC)cc(OC)cc12
CC(C)(C)Cc1csc(CCC2=Cc3ccccc3OCC2)n1
CCOc1cc(C(C)(C=O)c2ccc([N+](=O)[O-])cc2)ccc1[N+](=O)[O-]
CCOc1ccc(CCNC(=O)c2cccs2)cc1
N=C(N)NC(=O)c1cnccc1C(c1ccccc1)c1cccc(Cl)c1
CNc1sc(C(=O)N(C)C)cc1C1(C)C=CN=C(C)N1
O=C(Nc1ccc(Sc2ccccc2)cc1)c1ccc(Nc2nc(Nc3ccc(Nc4ncnc(Oc5ccccc5)n4)cc3)nc(N3CCCCC3)n2)cc1
COc1ccc(CC(=O)NC2CCC(C(C)F)O2)cc1
Cc1ccc(-c2c(N(C(=O)Nc3ccc(C#N)cc3F)C(C)(C)C)ncc3nc[nH]c23)cn1
CCc1ccc(-n2c(N)nc(=O)c3nnn(Cc4ccccc4)c32)cc1
Cc1cc(C)c(C)c(NC(=S)N2CCN(c3cccc(C(F)(F)F)c3)CC2)c1
CN(C)Cc1ccc2c(-c3ccc4nc(N5CCOCC5)ncc4c3)c[nH]c2c1
CCc1ccc(NC(=O)CCC2(C)CCCN(c3ccncn3)C2)cc1Cl
COc1ccccc1Oc1cc[n+](C)c(C#N)c1S(=O)c1ccccc1
CC1(C)CN(c2ccccn2)CCN1C(=S)Nc1ccccc1
COc1ccc(-n2cnc3c(N)nc(N)nc32)cc1
COC(OC(=O)C=Cc1ccccc1)C1C(=O)N(c2ccccc2)c2cc(Cl)ccc21
Cc1cc(=O)nc(O)n1CCCCCOC(=O)c1ccccc1
CCOC(=O)N1CCN(c2ccc(NC(=O)c3ccccc3SC)cc2)CC1
CCOC[n+]1ccc(C=C2Sc3ccc(Br)cc3N2C)cc1
Cc1cc(C=C2SC(=N)N(c3ccccc3)C2=O)n(-c2ccc(Cl)cc2)c1C
NC1=C(N)C2N=CN=CC2=N1
CCCCN(C(=O)C=O)c1c(C)nn(C(C)C)c1C
COC(=O)Cc1c(OC(C)=O)c(=O)[nH]c(=O)n1C1CC(CC(C)(C)C(=O)OC)C(NC(=O)Nc2cc(I)ccc2OC(C)=O)O1
Cc1c(N2CCC(N3CCCNc4ccccc4C3=O)CC2)csc1C=O
CCCCCCCCCCCCCCCCCCCCCCCC(=O)NCCN
CCN(Cc1ccc(F)cc1)C1=NC2C(c3cccc(C)c3C)=C(c3ccc(Cl)cc3)NN2C(C)=C1
CCCCCCCOc1ccc(Cc2cc(C)n3cc(Cl)nc3c2)cc1
COc1ccc(NC(=O)C(C)(N)n2c(=O)[nH]c(=O)c3nc(C(C)N)[nH]c32)cc1
CC(C)(C)c1ccc(NC(=O)CCC(=O)NC(=O)c2ccc(Cl)cc2Cl)cc1
CCOC(=O)C1=C(C(F)(F)F)C=NC2(C(=O)OCC)CSC(C)=C12
CC(=O)Nc1nc(Br)c(C)s1
O=C(O)COCCOc1ccc2c(c1)S(=O)(=O)c1ccccc1C2=O
NC(=S)Nc1nc(-c2ccc(N)cc2)cs1
COC1=CC2OCc3cccc(OC)c3C2(c2ccc(OS(=O)(=O)c3ccc(OC)cc3)cc2)C=C1
CNCN(c1ccc(NS(=O)(=O)c2cccs2)cc1N(C)C)c1c2ccccc2nc2ccccc12
CC(=NNC(N)=S)c1cccs1
Cc1ccc(-c2cc(-c3ccc(NC(=O)c4nccc(N)n4)cc3)[nH]n2)cc1
Cc1[nH]c2ccccc2c(=O)c1C(=O)NCC(=O)NCCc1ccccc1
COc1cc(C(N)=O)c(C(C)(C)C)c(-c2ccn[nH]2)c1Oc1ccc(S(=O)(=O)Nc2ncc(C#N)s2)c(N)c1
O=C(Cn1[nH]c(=O)c2ccccc2c1=O)OCC(=O)c1ccc2[nH]ccc2c1
O=C(Nc1cccc(C(F)(F)F)c1)C1CCCN1C(=O)Nc1cccc2ccccc12
O=C(NS(=O)(=O)c1ccccc1)C(c1cc2ccccc2s1)n1c(O)c2[nH]cnc2nc1=O
COC(=O)c1oc2cc(C)c(C)cc2c1COCCN1CCN(CCOC(C)=O)CC1
CN(CC(=O)O)C(=O)CSC(=O)CNC(=O)c1ccc(N2CCCCC2)c(C(F)(F)F)c1
COC1C=Cc2c(N)nc(-c3ccc(NC(=O)Nc4ccccc4)cc3)nc2C1OC
Nc1ncnc2c1C(c1ccccc1)CNCC2
CC(C)c1ccc(C(O)c2nc(-c3ccc(F)cc3)c[nH]2)cc1
CC(C)(C)OC(=O)c1nc(Nc2ccc(C(=O)Nc3ccccc3)cn2)nc2c1c1ccncc1n2C1CCCC1
CC(C)(C)c1ccc(C(=O)NC2=C(C(=O)O)CCCC2)cc1
O=C(Cn1cncc1OC(F)(F)F)c1ccccc1
Cc1cccc2c1-c1ncnn1Cc1cncn1-2
Cc1ccc2c(c1)cc1[nH]c(=S)sc1[n+]2[O-]
CCOc1ccc2c(C)c(C(=O)Nc3ccc(-c4ccc(NC(C)=O)cc4)cc3)oc2c1
CC(C)NC(=O)Nc1cccc2c1CCN(C(=O)c1ccc3[nH]ccc3c1)C2
CCCNC(=O)Cc1ccc2n(-c3ccccc3OC)c(-c3cccc(OC)c3)c[n+]2c1
COc1ccc(N2C(=O)CC(N3CCN(c4ccc(Cl)cc4)CC3)C2=O)cc1
CN(Cc1ccco1)C12C=CC=CC1=NC=NC2
Cc1ccc(CN2CCCC(C(=O)Nc3ccc(Oc4ccncc4)cc3)C2)cc1
O=[N+]([O-])c1cnc2ccccc2c1Nc1cccc(Br)c1
O=C1Cc2cc3c(cc2-c2ccc(Br)cc2N1)OCO3
Cc1ccc(-c2nc(C(=O)Nc3cc(C(N)=O)cs3)c3sccc3n2)cc1
COc1ccc(OC)c(CCNC(=O)C23C=CC=CC2=COC3)c1
Cc1cc(C(=O)OCC(=O)NCc2ccccc2)no1
CCC(Sc1c(NC(=O)CNC(=O)c2ccc(-c3ccccc3)s2)cccc1[N+](=O)[O-])C(=O)O
Cc1ccc(OCCc2cc(Cl)cc3c(C(C(=O)O)C(C)C)ccc(C(F)(F)F)c23)cc1
CC(=O)Nc1ccc(S(=O)(=O)N2CCCCC2)cc1
CCOC(=O)N1CCN(C(=O)c2cccc(NC(=O)c3cc(-c4ccco4)nc4c(C)cccc34)c2)CC1F
Cc1ccc(-c2cn3c(n2)sc2cc(C(=O)NC4CCCC(C)C4)ccc23)cc1
Cc1cc(F)ccc1NS(=O)(=O)c1ccc(N2CCN(CC(=O)N3CCOCC3)CC2)cc1
CC(=NNC(=O)c1ccccc1)c1cc(-c2ccc(Cl)cc2)[nH]n1
CCCOc1nc2c(Cl)cccc2c2ccccc12
CCCC(=O)CSc1nnc(-c2ccc(C)cc2)n1C(C)C
Fc1cccc(-c2nccc(NC3CCCCC3)n2)c1
CC(C)CC(N)C(=O)OC(C#Cc1ccccc1)C1CC(O)(O)C(CO)O1
O=c1cc(N2CCOCC2)oc2c(-c3ccc4c(c3)OCO4)c(O)ccc12
NC(=O)CC(NC(=O)c1ccccc1)c1cccc2[nH]cnc12
O=C1C(Cl)=CC(=O)c2c(Cl)cccc21
CCNC(=O)c1ccc2c3c(cccc13)N(C(C)(C)N(C)C(C)(C)NC(=O)c1nccn1C)C2
Cc1cccc(C)c1-c1nc(CCC(N)=O)no1
CC=C1C(=O)CC=CCC2(C3(CO)C=C(C)C(=O)C4OC4CC(C)C(O)C3C)C(CC)C2CC1OC(C)=O
CC(=O)NC(Cc1ccc(O)cc1)C(=O)NCC(=O)NC(CCCCN)C1CC(C(=O)NC(C(=O)NC(CCCCN)C(=O)NC(C)C(N)=O)C(C)C)N(C=O)C1
COc1ccc(CC2CC(=O)c3ccccc3O2)c(N)c1
CC(NC(=O)c1ccc(C(F)(F)F)cc1)C(=O)N1c2ccccc2Sc2cc(F)c(NC(=O)C(N)CCN)cc21
NC(=O)NC(=O)CC(C(=O)O)c1c[nH]c2ccccc12
Cc1nc2nc(SCC(=O)OC(C)C)nn2c(C)c1C
O=C1C=CC(=O)c2c1cnc1ccccc21
Cc1nc(CN2CCC(NC(=O)c3cccc(C)c3C)C2)cs1
OCC1(O)CC(O)C(n2nc(NCc3cccs3)c3cncnc32)O1
CC(=O)OC(=O)C(C)OC1(CO)CC(C)(C)C2CCC3(C)C4CCC5CC4(C)CCC5CCC3C2(C)C1
Cc1ccc(NC(=O)N2CC=CC(c3ncc[nH]3)C2)cc1C
O=C(Nc1nc(-c2ccccc2)cs1)NN1CCCC1
COc1ccccc1CN(CCc1ccc(S(N)(=O)=O)cc1)C(=O)Cc1ccc2c(c1)CCO2
COc1ccc(-c2c(C)ncnc2NC(=N)N)cc1
O=C(O)CCC1(Cc2ccccc2)NCC(=O)NC(=O)C(=O)C(Cc2ccc(O)cc2)NC(=O)C1=O
N=C1CCCCCCCCCCCC(N)CC1O
Cc1nc2c(O)c([N+](=O)[O-])cc(-c3ccccc3)c2c2c1CCC(C)O2
COC1(C)CN(C(=O)C2CCC(CC(=O)NCc3ccccc3)CC2)Cc2ccccc21
COc1sc(C(=O)O)cc1-c1ccc(N)c(C)c1
Cc1ccc(NC(=O)Nc2cccc3c2[SH](CC2CN(C=O)CCO2)C([SH]=O)=N3)cc1
CCC1(c2ccc(OCc3ccc(Cn4ccnn4)cc3)cc2)C=Cc2ccccc2NC1=O
CN1C(=O)C(=O)C23C=CC=CC2C(=CC(=O)c2cccs2)N(C)C13
CC1(C(=O)Nc2nc3ccccc3s2)CCCN1C(=O)c1ccccc1OC(F)(F)F
COC(=O)CCCc1nn(-c2ccc(C)cc2)c2c1C(C)C(C#N)C(=N)O2
Cc1cn(C2CN(c3ccccc3)CCN2c2ccccc2)c2ncnnc12
Nc1ccc(C(F)(F)F)c(C2=Nc3c(O)cccc3C=NN2)c1
Cc1ccc(-c2cc(Cc3cc(=O)[nH]c(O)n3)n(CC(=O)Nc3ccc(Cl)cc3)n2)cc1
O=C(c1cccs1)N1CCN(Cc2cccnc2)CC1
Oc1ccc([SH]2C=CC=C2c2ccc(Cl)cc2)c(Oc2ccccc2)c1
Cc1cccc(C(=O)OCc2ccc(C(Sc3nnco3)[N+](=O)[O-])cc2)c1
Nc1cccc(Cc2c(N)c(=O)[nH][nH]c2=O)c1O
C=CC(C)Cc1cc(C=CC(=O)O)c(OC)c(OC)c1
CCC(C)CNC(C=O)C(C)CCNC(CC(S)C(=O)NC(C(=O)NCC(C)C(CC=O)NC(CC=O)(NS(=O)(=O)c1ccc2ccccc2c1)C(=O)O)C(C)C)C1CCNCC1
CCC1(c2ccc([N+](=O)[O-])cc2)C=C(C(=O)CN(C)c2ccc(OC)cc2)NC(=O)N1
CCOc1c(O)cc(O)c(N)c1NC(=O)C1CCCCC1
CCc1ccc(NC(=O)C2C3CN(CC(=O)Nc4ccc(CCC(=O)CCc5ccccc5)cc4)CC32)cc1
O=C(OCc1ccccc1)c1cccnc1
CC(C)(c1cc(O)cc2c1C(=O)CC2)N1CCN(c2nsc3ccccc23)CC1
CCCC(CCC)(C(=O)O)c1ccc2oc(-c3ccccc3)nc2c1C(F)(F)F
COc1ccc(Cc2c(-c3ccc(Cl)cc3)sc3cc(OCCN4CCC4CO)ccc23)cc1
COc1c(C(=O)NCCN2CCOCC2)sc2c1c(=O)oc1ccccc12
C=CCOc1ccc2c(=O)ccoc2c1
CC(=O)NC(S)(CC=O)Nc1[nH]c2ccc(NC(O)(CO)CCC(C)C)cc2c1CCC=O
CC(O)CN(Cc1cc(Br)cs1)C(=O)COc1ccc(Cl)cc1
CCOC(=O)C=C(O)CSc1ccc(NC(=O)c2ccccc2Cl)cc1
CCOc1ccc(C(=O)OC)cc1OCC
COc1csc(C2NC(=S)NC(C)=C2C=O)c1
CN(C)C1CC(N)(c2c(F)[nH]c3c(=O)nc[nH]c23)OCC1COP(=O)(O)OP(=O)(O)OP(=O)(O)O
COc1cccc(-c2c3c(nc4ccccc24)-c2ccccc2C3=O)c1
Cc1cc(Cl)cc(NC(=O)CSC23C=CC=CC2C(=O)N=CN3C)c1
COC(CC(=O)NCCc1cccc(F)c1)c1nnc2ccc(N3CCOCC3)nn12
Cc1cccc(C2=Nc3cc(Cl)ccc3N=C(N(c3ccccc3)C(C)C)N2C(C)C)c1
CC1CN1C1=C(Cl)C(=O)C2=C(CC(O)C3(O)OCCN23)C1=O
COc1cccc(C(Cl)=C2C(=O)C(=Cc3ccccc3)C3CC4c5[nH]c6ccccc6c5CC(F)N4C(OC)C3C2OC)c1
N#Cc1c(Cl)ccc(NC(=O)Nc2ccc(S(=O)(=O)O)cc2)c1Cl
CC(=NNC(=O)c1ccn(C)n1)c1ccccc1
C=C1CC2(CCC(C)(C)C3CCC4(C)C(C)(CCC5C(C)(C)C(O)C(O)CC54C(=O)O)C13)OCC(O)C(O)C2O
CC1C2CCC1C(C)C(C)(Cc1ccc(O)cc1O)C2=O
NC(CC(=O)NC(Cc1ccc(O)cc1)C(=O)NC(CC12C=CC=CC1C=CC=C2)C(=O)NC(Cc1ccccc1)C(=O)O)C(=O)N1CCCC1C(=O)NC(Cc1ccccc1)C(=O)O
COc1ccc(N2CCN(C(=O)CN3CC(=O)C(=O)CC3NC(=O)c3ccc(F)cc3)CC2)cc1
Cc1ccc(S(=O)(=O)Oc2ccc(-c3nnc4ccccn34)cc2)cc1
O=C(CSc1nc(=O)cc(Cc2ccccc2)[nH]1)Nc1ccccc1
O=C(O)c1cccc2c3c(c(=O)oc12)C(c1cccc(O)c1)C(C(F)(F)F)=C(F)N3
CCCCC(C)(O)c1ccc2c3c(c(=O)oc2c1OC)C[N+]1(CCCC1)CC3
c1ccc(OC(CNCc2cnn[nH]2)c2ccccc2)cc1
Cc1cc(Oc2nc(Cl)cc(Nc3ccc(N4CCOCC4)cc3)n2)nc(C)n1
CNC(=O)c1scc(-c2ccc(OC3CCCO3)cc2)c1S(=O)(=O)N1CCCC1
Oc1cccc(F)c1-c1cc(CN2CCCC2)co1
NC(=O)C(CCN1CCOCC1)NC(=O)CCCc1nc(=O)c2c3c(sc2[nH]1)CCCC3
O=c1[nH]c2ccncc2n1Cc1cccc2ccccc12
Cc1cc(C)c(C)c(CNC(=O)C2CCCN2S(=O)(=O)c2c(Br)ccc3c2CCC=C3)c1
CCN1C(=O)N(CC)S(=O)(=O)c2ccc(C)cc21
COc1ccc(NC(=O)Nc2ccn(C(C)C)n2)cc1
COc1ccc(N2C(=O)N3N=CNC3c3ccccc32)cc1
O=C(NCCc1ccccc1)c1ccc(OP(=O)(O)O)cc1
CC(C)C(c1nnnn1Cc1ccccc1)N1CCN(C(=O)c2ccco2)CC1
CNC(=O)C(C(N)=O)C1CCCNC1
Cc1ccc(-c2nc(=O)c3c(SCC(=O)Nc4ccc([N+](=O)[O-])cc4)n[nH]c3[nH]2)cc1
CCCn1nc(C(=O)Nc2nccc(C#N)n2)c(C)c1CN(C)Cc1ccccc1
O=C1CSC(N2N=C(c3cccc([N+](=O)[O-])c3)CC2c2cccs2)=N1
N=C(N)c1cc(C(=O)NCCC(=O)NC(CC(=O)O)c2ccccc2)ccc1O
COc1ccc(NS(=O)(=O)c2nccn2C)cc1
CCC(=O)C(C)CC1(C)NC(=O)c2ccc(O)c(O)c21
CC(=O)NCCC(NC(=O)Nc1ccc(Cl)cc1)C(=O)Oc1ccccc1
CCOCC(O)N1CCC(NCc2ncc(C)n2-c2ccccc2F)CC1C
CC(C)C(NP(=O)(OCC1(n2c(=O)cc(F)[nH]c2=O)OCCC1O)Oc1ccccc1)C(=O)OCc1ccccc1
c1ncn(C23CC4CC(CC(C4)C2)C3)n1
Cc1c(O)ccc(=O)n1C
COc1ccc2nc(NC(=O)CN3CCN(S(=O)(=O)c4ccccc4)CC3)sc2c1
CCOC(=O)C(C#N)=Cc1ccc(OC(=O)C=Cc2ccccc2)c(OC)c1
CC1CCCCN1C(C(N)=O)c1ccc2cccnc2c1
O=C(O)c1nocc1C(O)c1ccccc1
NC1(Oc2cccc(-c3ccc(S(=O)(=O)Nc4cccc(N5CCNCC5)c4)cc3)c2)CCOCC1
O=C1CCCC2=C1C(c1ccc(Cl)c3ccccc13)c1c(c3cccc(C(=O)CCc4ccccc4)c3oc1=O)O2
COc1cccc(-c2nn(-c3ccc(NC(=O)Nc4ccccc4)cc3)cc2-c2oc3ccccc3c2S(N)(=O)=O)c1C(=N)N
CC(C)C(=O)OC1OC(OC(=O)COC(N)=O)C(COC(=O)c2cccc(O)c2-c2ccc(O)cc2)C(OC=O)C1OC(=O)c1ccc(OCc2cc(O)ccc2O)cc1
NC(=O)c1c(N)n(C2OCC(O)C2O)c2nc(CO)nc(N)c12
COc1ccc(C2(C#N)CC(=N)Oc3[nH]ncc32)c([N+](=O)[O-])c1O
CC(C)(C)c1nc(CC(=O)N2CCCC(CNc3ncccn3)C2)cs1
CCCCN(Cc1c[nH]c2c(ccc3ccccc32)c1=O)C(=O)NC(Cc1ccccc1)C(=O)O
Cc1cc(-c2nn(C3CC(O)C(CO)O3)c3ncncc23)cc(Cl)c1Cl
COc1cc(OC)c(O)c(C23CC(NC(=O)c4ccccn4)c4cc5c(cc4C2CC(=O)O3)OCO5)c1
CC(=O)Nc1ccc(CNC23C(=O)CNN=C2C(C(N)=O)=CC=C3C)cc1
CSc1ncc(C2(CCc3ccccc3)CCCN(C=O)O2)o1
O=C(COc1ccc(C=NNC(=O)c2ccccc2Nc2ccccc2C(=O)O)cc1)Nc1ccccc1
O=C1CC(c2ccc(F)cc2)C(=O)O1
Cc1ccc(Cl)cc1
Cn1c(C(=O)O)c(Cl)c(=O)c2cc(N)ccc21
CCCOC1CCCCN1C(=O)c1cc(COc2ccc3onc(C)c3c2)on1
COc1cc(O)cc2nc(Cl)c(C(=O)C=C(c3ccccc3)c3ccccc3)cc12
CCCc1nc(C(=O)OC)c(CC)n1Cc1ccc(NC(=O)c2ccc(C3NC=NO3)cc2)cc1
COC(=O)CCCC1(CCc2ccccc2)CCC(c2ccc(OC)cc2)S1(=O)=O
Nc1cnc(=O)n(C2OC(F)CC2COP(=O)(O)OP(=O)(O)OP(=O)(O)OP(=O)(O)OP(=O)(O)O)c1
O=C(C1CCCCN1c1ncccn1)N1CCN(c2ccc(F)cc2)CC1
CCCCN1CCc2cc(OC)cc3c2C1Cc1cccc(OC)c1-3
O=C(NN=Cc1ccc(Cl)cc1)c1ccc(S(=O)(=O)N2CCCC2)cc1
Cc1ccc2c(c1OCCCCN1CCCCC1)CCN2C=O
COc1ccc(OC)c(N2C(=O)CC(N(Cc3cccc(OC)c3OC)C(=O)Nc3cccc(C)c3Cl)C2=O)c1
COc1c[nH]nc1C(=O)N(C)c1cncc(C(=O)c2cnn3ccc(N4CCNCC4)c(OC)c23)c1
COc1cc(C(=O)NC(Cl)c2ccnc(Cl)c2)cc2ncn(Cc3ccccc3)c(=O)c12
CC#CCOc1ccc2c(c1)N(S(=O)(=O)c1ccccc1C(=O)NO)Cc1cnc(-c3ccccc3)n1C2
COc1ccc(-c2cc(Cc3nnc(C(F)(F)F)o3)cc(C(=O)NCc3[nH]c(=O)ccc3N)c2)cc1
CC(C)C1OOCC2OC21
O=S1(=O)NC=CCN1
NC1(C2CCCOC2)CNCC1c1cscc1C(=O)O
COc1ccc(C2C=C[N+](Cc3ccccc3)=CC2)cc1
CC(C)c1ccc(N(C(=N)NC#N)c2ccccc2)cc1
CCC(C)N1CCC2CC1Cc1cc(OC)ccc12
NC(=S)N(Cc1ccc2c3c(c(=O)[nH]c2c1)CCNC3)c1ccc(F)cc1
CC(c1ccc(C2CN(c3nccnc3NC#N)CCO2)cc1)n1c(Cl)cccc1=O
CCc1ccc(NC(=O)C23CCCCC2N([SH](=O)=O)CC3S)cc1
CNC1CCC2(CC1(O)c1ccccc1)c1cc(O)c(N)cc1CCC2C(=O)NS(C)(=O)=O
Cc1cc(C)cc(CCC(C)Nc2ccc3c(C)cc(=O)oc3c2)c1
NC(=O)N(C(=O)COc1ccc(C(F)(F)F)cc1)c1cccc(Cl)c1Cl
O=S(=O)(Nc1ccc(CCO)cn1)c1ccc2c(c1)COCCO2
CC1(C)N=C(N)N=C(N)N1c1ccc(Cl)cc1Cl
CCc1ccc(Cl)c(Nc2c(C=O)[nH]c3ccc(S(=O)(=O)CC)cc23)c1
O=S(=O)(c1ccc2[nH]c(CCN3CCOCC3)nc2c1)C1CC1
CC(=O)N(C)c1c(O)oc2c(C(=O)c3ccccc3)c(O)ccc2c1=O
C=CNC1=C(Cl)C=CC23NC(=O)C(=O)C(C)(C)C12C=CC=C3F
Cc1ncc(C(=O)NCc2ccc3c(c2)CCO3)cc1-c1cc2ccc(OCc3ccccc3)cc2o1
Cc1cccc(NC(=Nc2nncs2)NS(=O)(=O)c2ccccc2C)c1
CCn1c2c(O)cccc2c2cc(C(N)=O)nc(C#N)c21
N#Cc1cc(S(=O)(=O)Nc2ccccn2)ccc1Oc1cnc(C(F)(F)F)cc1Cl
CC1C(O)C2C3CCC4CCCCC4C3CCC23OCC12CC(C)(C)C(O)(C(C)(O)C(=O)OCCO[N+](=O)[O-])CC23
CC=CC(=O)NC1(O)CCC(=O)O1
C=C(C)CCCCCCCC(=O)COC1OC(COC(=O)CCC(=O)Cc2cc(OC)cc(OCCC)c2)(OC(=O)CCCCCCCCCCC(=O)CC(C)(C)C(C)C)CC1(O)CCCCCCCCCCCCCCCCCC(=C)CC
C=CCOC(=O)NCc1ccc(S(=O)(=O)NC(=O)C(=Cc2ccc(OC)cc2C=CC(C)c2ccc(OCC)cc2OCC2CC2)CC)cc1
CC(C)(C)c1cc(C(=O)c2ccc(F)cc2Cl)c(N)s1
NC1(Cc2ncc(-c3ccccc3)o2)NCCCC1CCCN1C(=O)NC(=O)C12CCCC2
CC(=O)NC(C(Cn1cncn1)c1ccccc1F)N1CCC(c2nc(-c3ccccn3)no2)CC1O
COc1ccc(OC)c(-c2oc3cccc(O)c3c(=O)c2O)c1OC
COc1c(C(O)(CO)CO)cc(C(O)=C(O)Cc2ccccc2OC2OC(OC)CC(O)C2C)c(O)c1OC
COc1ccccc1C(O)=C(c1ccccc1)c1ccc(C(=O)O)c(C23CC4CC(CC(C4)C2O)C3)c1
COc1ccc(C2Cc3ccsc3C(C(N)=O)C2NC(=O)C2CC2)cc1
Cn1c(=O)c(-c2ccccc2)c(NC(=O)C(Cc2cccc3cc[nH]c23)NC(=O)CC23CC4CC(CC(C4)C2)C3)n1-c1ccccc1
CC(=NNc1ccc(C)cc1)c1c(O)cccc1O
c1ccc(-n2nc(N3CCCCC3)c3cncnc32)cc1
NS(=O)(=O)c1cc(Sc2ccccc2)c(S(N)(=O)=O)c(N2CCCC2)c1
COc1cc(Br)cc2c1NC(=O)C2=Cc1cccnc1
COc1ccc(C(Cc2ccc3ccccc3c2)NC=O)c(OC)c1OCC1CNCCO1
Cc1cc(-c2ccc(OC(S)c3ccc([N+](=O)[O-])cc3)cc2)nc(S)c1C#N
O=c1[nH]c(=O)n(C2OCC(O)C2O)c(CO)c1C=CI
COc1ccc(CNC(=O)c2ccc(Nc3ccnc(N)n3)cc2)cc1Cl
Cc1cc(=O)c2cc3c(cc2o1)OC(C)C(c1ccc(Br)cc1)=C3
Cc1c(NC(=O)Nc2ccccc2)noc1C(C)(C)C
CC1CC(C)CN(CCCC2CCCCC2)C1
CN(CC(=O)NCc1ccccc1)C(=O)c1ccc(Cl)s1
CCc1ccc(NCC(=O)N(c2ccc(OC)cc2)S(=O)(=O)c2c(C)noc2C)cc1
N#Cc1cccc(-c2ccc3nc(C(C(=O)NCCS(N)(=O)=O)S(=O)(=O)CCc4ccccc4)sc3c2)c1
CC1(C(N)=O)NC(=O)C(=O)NC(S)(Cc2ccccc2)CNC(Cc2ccc(O)cc2)C(=O)NC1=O
Cc1cccc2c1nc(-c1[nH]ccc1Cl)n2S(=O)(=O)c1ccc(OC2CCC(C)CC2)cc1
O=c1cc(-c2ccccc2)oc2ccc(O)c(O)c12
CC(=N)C1OCC(C#N)=C2C=C(C#N)C=CC21C
C=CC(=O)N1C(=CC)Sc2ccc(C(=O)CCC(=O)OC)cc21
CCOC(=O)c1ccc(N2CCN(C(=O)c3ccccc3OCC)CC2)c(NC(=O)c2ccc(OCC)cc2)c1
COc1ccc(OC)c(C(=O)c2[nH]c3ccccc3c2N)c1OC
O=C1Nc2cc(Cl)ccc2C1=NNC(=S)Nc1ccc(C(F)(F)F)cc1
Cc1cccc2c3c([nH]c12)C(CO)N1C(CC1(N)c1ccccn1)C3(N)c1ccccc1
COC(C)(C)C(=O)OCC(O)C12COC3(CC1O)C1Cc4ccccc4C3(CCN1C(CC=O)C(=O)O)C2C
CCCCc1nc2cccc(C3(C(=O)O)CCC3)c2n1Cc1ccc(-c2ccccc2-c2nn[nH]n2)cc1
COc1ccc(CN)cc1N
CC1CCC(=O)c2c1cc1c(c2O)C(O)CCC1
Nc1ccc2c(c1)CC1NCCC23CC(O)CCC13
Nc1cc(NC(=O)CN(c2ccc([N+](=O)[O-])cc2)S(=O)(=O)c2ccc([N+](=O)[O-])cc2)cc(C(=O)O)c1
CC(c1ccc(F)cc1)(c1ccc(F)cc1)c1cccc2c1NNCN2
Cc1c(N)c(=O)[nH]c(=O)n1CN
O=C(Nc1ccc(F)cc1)N1CCCCC1C12C=CC=CC1N=CO2
COc1cc2c(cc1OC)-c1c(c(-c3ccc([N+](=O)[O-])cc3)nc3sccc13)C(=O)C2=O
CN(C)CCNc1cc(NC(=O)NCc2ccccc2)cnc1Oc1ccccc1F
NS(=O)(=O)c1ccc(-c2ccc(-c3ccccn3)cn2)cc1
Cc1ccc2c(c1Nc1ccc3ccn(CC=O)c3c1)OCO2
CCCCn1cc(N2CC3CN(Cc4ccccc4C(=O)O)CCC3(C)C2)cn1
CC(=O)NC(Cc1ccc(F)cc1)C(O)CNc1nc(F)cc(N2CCN(S(C)(=O)=O)CC2)n1
O=C(NC1C=C(Br)S(=O)(=O)C1)C(Cl)=Cc1ccccc1
CCCOc1oc(-c2ccccc2)nc1C(=O)O
CC1NCCS(=O)(=O)C1(N)c1ccc(-c2ccc(C(=O)O)cc2)cc1
COc1ccc(-c2noc(NC(=O)C3CCCC3)c2-c2ccc(OC)c(OC)c2)cc1OC
Cc1ccc(C(F)(F)F)nc1Oc1ccc(NC(=O)C2CC2)c(S(=O)(=O)C(F)(F)F)c1
Cc1cccc2c1C(=O)c1c(cc(O)c3cc(O)ccc13)C2=O
CC#Cc1ccc(-c2nn(C)c3nc(N)nc(N(C)C)c23)cc1
CC(=C(SC(Cl)c1ccc(Cl)cc1)C(=O)c1ccccc1)C(c1ccccc1)[N+](=O)[O-]
Cc1c(NC(=O)CSc2nnc(C3CC3)n2C)c(=O)n(-c2ccccc2)n1C
COC1CC(N)(C(=O)Nc2sccc2C#N)CCN1
Cc1ccc2c(c1)C(C(N)=O)c1cc(-c3nc4sc(C)cc4[nH]3)ccc1C2(NC(N)=O)N(C1CCNCC1)C1CC1
O=C(Nc1cc(F)ccc1F)c1sc(Nc2ccccn2)nc1C(F)(F)F
CCCCCCCC(O)C1(C(C)(C)C)COC(=O)C=C1O
CCC1CCCN(C(=O)C(=O)C=Cc2ccccc2)C1
NS(=O)(=O)c1ccc(N2N=C(C3=CN=C=N3)CC2(O)C(F)(F)F)cc1
C=C(CC(O)CCCc1ccc(C(=O)O)c(O)c1)C(C)=C(CC)CCC
CC(C)N1CCCC1C1COC(c2ccc(Cl)cc2)(c2cccc(Cl)c2)O1
CC#CCNC(=O)C(N)CCc1ccc(NC(C)=O)cc1
CCCCCCCCn1c(C2CCCCC2)nc2c1c(=O)n(C)c(=O)n2C
CCCN(CC(F)(F)F)C(=O)c1cccc2c(C)c(C(=O)OCCOC)sc12
C=Cc1ccc(C2OCC3=Cc4c(c(C)nn4-c4ccccc4)CC3O2)c(C(=O)O)c1Cl
CCC12OC(=O)N(N)C1(N)CC(=O)C(C)C(C)CCC(C)C=C(OC1CC(C)C(O)C(N(C)C)O1)C(=O)OC2(C)C
COc1ccc(-c2cc(F)cc(CC3NC(=O)C4CC(=Cc5ccc(Cl)cc5)CN4C3=O)c2)cc1
Cc1c(-c2cccc(OC(=O)CNc3cccnc3)c2)c(=O)oc2cc(O)ccc12
N#CC1CCCN1C(=O)CNC(=O)c1ccc2ccccc2c1
CCN(CC)C1CCc2c(-c3ccc(C)cc3C)noc2C1
COC(=O)c1cccc(O)c1C=Cc1ccc(OC)cc1O
COC(=O)C(O)=CC(=O)c1cc(Br)ccc1Br
CCCCN(CCCC)CC1CCC(CCc2ccccc2)CC1
COC1=C(C)C(C)(O)C(O)(OC)C(C)(C)C(C)(N(C)C)C(=O)C(=O)C(C)C(OC(C)=O)C=COC2Cc3c(ccc4cc(cc(C)c34)NC(=O)C(C)=C1)O2
CCCC(=O)NCc1cc(C(C)C)c(C)c(=O)n1C1CN(C=O)CCO1
CC1CC(OC(=O)C(O)C(Cc2ccccc2)NC(=O)C(C)NC(=O)OC(C)(C)C)OC2(COP(=O)(OCC3(n4cnc5c4CN=C4C(N)N=CC(=O)N45)OCC(O)C3O)OC2)C1
COc1ccccc1Nc1nc2ccccc2c(=O)o1
CCC1CN(C(C(N)=O)c2ccccc2)c2ncsc21
CC(=O)Nc1ccccc1-n1ncc(-c2ccnc(NCc3cccnc3)c2)c1-c1ccnc(C)c1
N=c1o[nH]nc1CCN1CCNCC1
COc1cccc(OC)c1C(=O)C1C(C(=O)O)=C(C)NC(C)=C1c1ccc(C=CC(=O)c2ccc(F)cc2)cc1
O=C(CSc1ccc(NC(=O)c2cc(COc3ccc(F)cc3)co2)nn1)Nc1ccccc1
CC(=O)c1c(O)c(C(=O)NC(C)(C)Nc2[nH]c3c(NC(=O)CC(Nc4nc5ccccc5cc4CCC(=O)O)c4c[nH]c5ccccc45)cccc3c2CCC=O)c(O)oc1=O
O=C(c1ccc(Br)o1)N1CCN(S(=O)(=O)c2cccc3cccnc23)CC1
CCCC(C)N1C(=O)NC(=O)C12CCCc1ccccc12
CCc1ccc2c(c1)c(C)c(C(=O)NC(C=O)CC)n2C(=O)c1ccc(Cl)cc1
CC1CCCCC1N=C(NC#N)Nc1cccc2cnccc12
COc1c(Cl)ccn2c1nc1c2cc2c(=O)[nH]c(=O)nc-2n1Cc1ccccc1N
COC(=O)Nc1nnc(S(N)(=O)=O)s1
Cc1nc(C2CC2)c(C)c(N2CC3CN(Cc4cccc(F)c4F)CC3C2)n1
CCC(=O)C(C)C(Cc1cc(C(=O)C(C)(C)C)ccc1O)(C(=O)CC)c1ccc2ccc(=O)oc2c1O
N#Cc1ccc(Br)c(C#N)c1
Cc1ncc(Nc2c(Nc3ccc(O)cc3)c(=O)c2=O)cc1Br
C=CCNCCN(Cc1ccccc1)c1ccccc1
CN(CCc1ccccc1)C(=N)NC#N
CN1CCCC1N
Cc1cc(NC(=O)c2cccnc2)ccc1NC(=O)c1ccccc1
COc1nc(Nc2ccc(-c3ccn(CCO)c(=O)c3)cc2OC)nc(N2CCOCC2C)n1
CCOCn1c(-c2ccsc2)nnc1-c1cncc(C=O)n1
Cn1ccc(CN2CCC3(CC2)CNCCOC3(N)COc2ccccn2)n1
c1cncc(Oc2cccc(-c3cncnc3)c2)c1
COC(=O)c1cccc(C=CCSc2nnc(-c3cccnc3)o2)c1
CC1(CO)OC(=O)c2ccc(-c3ccc(O)cc3F)cc21
CC(C)CCCn1c(N)nc2c1c(=O)n(C)c(=O)n2C
CC1C=CC=C2C=c3ccccc3=NC21NCc1ccc(F)cc1
COC(=O)c1c[nH]c(=O)c2c1OC13c4c(c(OC)cc(C(C)C)c4OC21)CC3(N)c1ccc(Cl)cc1
CN1CCN(C(=O)c2cc(CN3CCCN(Cc4ccccc4)CC3)cc(C(F)(F)F)c2)CC1
CCCCCn1nncc1C(=O)NCC(C)CC
COc1nc(-c2ccccc2N2CCCC2C)c(Cl)cc1C
Cc1ccc(C)c(Nc2cc(C)c(Nc3ncnc4cnc(N5CCCC5)nc34)c(N3CCC(O)CC3)c2C=O)c1
Cc1cccc2c(=O)n(CC(=O)O)c(Cc3ccc(C#N)cc3)nc12
COC(=O)CSc1cnc2c(C)cc(N)cc2c1
COc1ccc(OCCNCc2ccc(Br)cc2)cc1OC
CCCCCCCCCCCCCCc1cc(OC2OC(O)CC(O)(CO)C2O)cc(O)c1O
O=C(Nc1oc2ccc(N3C(=O)C4C5CCC(C5)C4C3=O)cc2c(=O)c1-c1ccccc1)c1ccccc1
CCCCc1ccc(NC(=O)C2C=C3C(Cl)=CC=CC3OC2=O)cc1
COc1ccc(Nc2ccc3ccn(-c4c(OC)cccc4OCCN4CCOCC4)c(=O)c3c2)cc1Br
OCCN1CC(=CC23C=CC=CC2=COC3)NC1=S
CC(=O)c1ccc(N2CCN(C(=O)C3CCC(C(=O)N4CCCC5(C4)OCCO5)CC3)CC2)cc1
CC(=O)Nc1ccc(C(=O)OCC(=O)NN=Cc2ccc(C)nc2)cc1
CCCCN1C(=O)N2CCC34c5ccccc5NC3CC(C(=O)OC)(C24)N1C(C)=O
CCC1C=C(CC(O)CNCC2CCCCC2)C(=O)NCC(=O)NCC(C)C(=O)OCC(=O)OC1c1ccc(C=NO)cc1
CC(C)(O)CNc1cncc(-c2nc(-c3ccc(F)cc3)c(-c3ccc(F)cc3)[nH]2)n1
C=C1C(=O)OC2CC(=C(C)C)CC(OC(=O)c3ccccc3)C3(CCC12)OC3(C)OC(C)=O
CC1CC2(CC(c3ccccc3)=NN2c2ccccc2)c2cccc(Cl)c2O1
Nc1ncc(-c2cnc(Cl)[nH]2)c2ccc(NCc3ccccc3)cc12
CCCC(O)(COC)n1cc(C(=O)C(=CC(=O)O)c2ccc(O)cc2)c2ccccc21
Cc1ccc(F)c(N(C(=O)CN2C(=O)c3ccc(Cl)c(Cl)c3C2=O)C(C)(C)N(C)C)c1
COCc1cc(C)cc(C(CC(=O)O)C(=O)O)c1
CN1C=NCC1C1CCCCN1C(=O)Nc1cccs1
CCCCCCCCCCCCc1ccc(CC(N)(CO)COP(=O)(O)OP(=O)(O)OP(=O)([O-])OCC[N+](C)(C)C)cn1
O=CNc1nc2nn(Cc3ccc(Br)cc3)c(Cc3ccc(Cl)cc3)c2c2nc(-c3ccco3)nn12
O=C(O)CC1CCSS1
COc1ccc(C(O)C([NH3+])C#N)cc1
COc1cccc(-c2ccc(C(=O)Nc3nnc(-c4ccco4)s3)cc2)c1
NC(CSCCC(=O)O)C(=O)O
CCc1ccccc1-n1c(SCCCN2CCC(c3c(C)ccc4[nH]c(=O)[nH]c34)CC2)nnc1-c1ccccc1
C=C(C)C1CC2C(C)(CCCC23C(C)CCC2C3CCC3(C(=O)CCCC3(C)CO)C2(C)C)C1
O=C(C=Cc1cc(Br)cs1)c1ccc([N+](=O)[O-])cc1
NC1CNCC(F)C1(Cl)Nc1ccc(S(=O)(=O)NC(=O)c2ccc(N3CCN(CC4=C(c5ccccc5[N+](=O)[O-])CCCC4)CC3)cc2Oc2ccccc2)cc1
CCN(C(=O)c1ccc2c(c1)SCC(=O)N2C(F)c1ccccc1)C1CCCC1
Cc1c(C(=O)N(C(C)C)C(CCC(=O)O)C(C)C)ccnc1N
Nc1nc(-c2cccnc2)c2nnn(Cc3ccc([N+](=O)[O-])cc3)c2n1
CC(=O)Oc1cncc(NC(=O)NS(=O)(=O)c2cccc(C(N)CNCCc3ccsc3-c3cccnc3)c2)n1
CN(C)C(=S)NC(C)(C)C
Cc1onc(-c2ccccc2)c1COc1ccc(C(C)NC(=O)N(C)C)cc1
Cc1ccc(C)c(N(C(=O)CNC2CCCC2)c2cc(CC=O)c(NC3CCCC3)cc2F)c1
COc1ccc2c(c1)CCN=C2
Cc1ccc(S(=O)(=O)N(CC(C)C)c2[nH]c(=O)n(Cc3ccc(F)cc3)c(=O)c2N)cc1
O=[N+]([O-])c1ccoc1S(=O)(=O)Nc1ccccc1
CC(=O)OC1OC(OC(C)=O)C(N2N=CSC23c2ccccc2-c2ccccc23)C(C)(OC(C)=O)C1OC(C)=O
COc1ccc(CCNC(=O)C=Cc2ccc3c(c2)OCO3)cc1
COc1ccccc1C(=O)NCc1nc2cccnc2n1Cc1ccc2c(c1)OCO2
CC(C)CC(NC(=O)CS)C(S)(c1ccccc1)n1cnc2ccccc2c1=O
O=C1c2ccccc2-c2nnc(-c3ccccc3Cl)c(-c3ccccc3)c21
Cc1ccc(Nc2ncnc3c2ncn3C2OCC(O)C2(O)CC(N)=O)cc1
C=C(C)CN1C(=O)C(C(=O)NCCC2CC=CCC2)=C2C=CC=C(C)C2C1O
N#Cc1c(Nc2cccc(C(F)(F)F)c2Cl)ncnc1Oc1ccc(C(F)(F)F)cc1
CCN1N=CC2C=CC=CC2(C(=O)NC23C=C(C)C(C)=CC2N=CS3)C1=O
CCN1CC2Cc3ccccc3C2(c2cccc(Cl)c2)C(Cl)C1OC
Cc1n[nH]c(-c2ccc(-c3ccc4c(c3)CNC4=O)cc2)n1
COc1ccc(NC(=O)N(C)CCC2COc3cccc(Cl)c3S(=O)(=O)NC2(N)CCO)cc1
CN1CCC(Oc2ccc(Oc3ccc(NC(=O)Nc4sccc4C(N)=O)cc3)cc2)CC1
COc1ccc(CCn2c(=S)[nH]c3c(F)cccc32)cc1
Cc1ccc(Oc2cc(C)ccc2I)cc1
CCNC(=O)C(CC(C)=O)Nc1ccc2c(CC(C=O)CCC(CN)NC(CC=O)(NC(=O)C(CC(C)C)NC(=O)C(N)Cc3ccccc3)C(=O)O)c[nH]c2c1
Cc1cc(Cl)ccc1Nc1nccc(NC(c2ccccc2)c2ccccc2)n1
CCOc1ccc2nc(C)[nH]c2c1
COc1cc(C2CNC(=O)c3cccc(N)c3O2)cc(OC)c1OC
O=C1NC(=O)c2c1c1c3ccc(O)cc3[nH]c1c1c2c2cc(CO)cc3c2n1CCC3
O=C(c1ccccc1)c1ccc(O)cc1
Cc1nc(-c2ccccc2)n[nH]1
C=S1C(=O)C(N)(C(=O)NCC2CCCO2)NC1=Cc1ccc(OCC)c(OCC(=O)N(CC)CC)c1
O=C(N1CCS(=O)(=O)CC1)C12C=CC=CC1N=CN2
CCNC(C)=O
NC1(c2ccc(F)cc2)CCNC(N2CCN(c3ccc([N+](=O)[O-])cc3)CC2)C1
CC(C)(Oc1ccc(Oc2ccc3c(c2)C=CCC3)cc1)C(=O)O
NC(=O)c1cc(O)c2c(c1)C(=O)c1cc3c(cc1C2=O)C(OC1(C(O)CO)CC(N)C(O)CO1)C(O)CC3O
O=C(C(=Cc1cccc(C(F)(F)F)c1)SCc1ccc(Cl)cc1)c1ccc(Br)cc1
Cc1cccc(-n2c(Sc3cccc4nc(C)n(N)c(=O)c34)nc3c(c2=O)SCC3)c1
COC1(C(=O)Nc2ccc(S(=O)(=O)Nc3ccc4c(c3)OCCO4)cc2)CC(=O)N(c2ccccc2)C1
NC(=O)c1cnns1
COc1ccc(Cn2c(=S)[nH]c3ccccc32)cc1
COc1ccc(Cn2nc(C(=O)N3CCOCC3)c3c2-c2ccccc2S(=O)(=O)C3)cc1
CCC(CC)Oc1cc(NS(=O)(=O)c2ccccc2)c(O)c(O)c1C1CCC(CO)CO1
COc1ccc(O)cc1Cn1nncc1COc1ccc(CN2CC(=O)N(c3c(OC)ccc(OC)c3OC)C2)cc1
CCN(C(=O)c1cc(C)c2ccoc2c1)C(C)c1ncccn1
COc1cnc2ncnn2c1N1CCN(c2cc(C)c(C)cc2C)CC1
Cc1noc(C)c1-c1ccc(C=NO)cc1
COC1CN(c2ccc(Cl)cc2)CCN1c1ncccc1CNC(=O)C(c1cc(NC(=O)C(C)(C)N)ccc1N)C(F)(F)F
CN1CCCC1c1c(C(C)(C)c2ccc(F)cc2)cnc(=O)n1CC(=O)Nc1ccc(C#N)cc1
CC(C)(C)C(=O)OC(Cc1c[nH]c2ccccc12)C(O)CN1CCN(c2ccccc2)CC1
Oc1ccccc1O
CCOC(=O)C1OC1C(=O)OCC
NC(=O)C1(COc2c(F)cccc2F)CCN(C(=O)c2ccon2)CC1
COc1cc(OCOC(C)=O)c2c(-c3cc(OC)c(OC)c(OC)c3)cc(-c3ccc4c(=O)c5ccccc5n(C)c4c3)cc2c1
Cn1c(CCCCOc2ccccc2)nc2cc(NC(=O)Nc3ccc([N+](=O)[O-])cc3)ccc21
CCc1ccc(-n2c(N)nc(=O)c3c(CNc4ncc(C=O)cc4N)c[nH]c32)cc1
COc1cc(C)cc(OC)c1OC=Cc1nc2cc(F)ccc2o1
Cc1ccc(NC(=O)NCCN2CCCCC2c2ccc(C)cc2)cc1
CC(c1ccc(-c2ccc(C(=O)O)cc2)cc1)N1C(=O)C(=O)c2cc(Cl)ccc21
Cc1nc(N)nc2c1nc(O)n2C
NCCCc1cc(-c2ccccc2)c2[nH]cc(-c3cnc4nccn4c3-c3ccc(CN4CCCC4)cc3)c2c1
CCC1CNC(=O)CN(C(=O)NCCc2csc(-c3ccc(F)cc3Cl)n2)C1
CCOC(=O)C(=O)C(CCc1ccccc1)NC(=O)c1ccc(-c2ccccc2C(=O)O)cc1
ClC(c1ccccc1)C1CCN(Cc2ccccc2)CC1
Nc1nc(C(=O)NCc2ccccc2)cnc1C(=O)Nc1ccc(C(F)(F)F)cc1
Cc1ccnc(N2CC(=O)Nc3nc4ccc(C)cc4nc32)c1
COc1ccc(OC)c2c1C=C(C)C(C)N2C(=O)Nc1ccc(Br)cc1
CCOC(=O)C=COC(C)c1cc(C=CC(=O)c2ccccc2)ccc1OC
COc1ccc(O)c(-c2cc(=O)[nH]c(=O)n2OC)c1
CCCCCSc1nc(Cl)cc(C(=O)Nc2ccc(Cl)cc2)n1
CC1CCC2CC(=O)C3C4C(=C(N)C(=O)CC4O)CCC3(C(F)(F)F)C12
CC1C2C(CO)C3CC(O)CC3C3C1C2C(=O)C=CC31CCCC1
O=C(NN=Cc1cc2c(cc1Br)OCO2)c1ccncc1
CCc1ccc(COC(=O)C(NC(=O)c2ccccn2)c2ccccc2)c2c3c(c(=O)oc12)CC=CC3
Cc1cc2cc(C(=O)N3c4ccccc4C(=O)CC3Cl)[nH]c2cc1Cl
Cc1nc(N2CCN(Cc3cc(F)cc4c3OCO4)CC2)cc2c1CCC=C2Cl
CC1=CC=C([SH](=O)=O)[SH]1N(C)C(=O)COC(=O)Cn1c(=O)[nH]c2ccc(N)cc21
O=C(O)CCCCCCCCCCOc1ccc(C=CC23C=CC=CC2N=CO3)cc1
COc1cc(Oc2ccc(Nc3nnc(SCC(=O)NC4(C)CCC(OC)C4)s3)cc2)c2ccccc2n1
COc1ccc(C2OC(=O)C3C(OC(=O)NCCCCC(=O)NCCO)c4cc5c(cc4CC23)OCO5)c(O)c1OC
CC(C)SCCNC(=O)Oc1nn(C)c2nc(-c3ccccc3)ccc12
CCN(CC)C(=O)COC(=O)c1c(-c2cccc(Cl)c2C)nc2sc(F)cn2c1=O
O=C(CSc1nnc(-c2ccccc2)o1)Nc1ccc2c(c1)CCC2
COC(Cc1ccccc1)NC(=S)NC(OC)c1ccc(C(C)(C)C)cc1
CC(=O)NC(c1ccc(OCc2ccccc2)cc1)N1CCC(c2nc3ccccc3[nH]2)CC1
CC1CC(N)CN1c1nc2c(cc1F)c(=O)c(C(=O)O)cn2C1CC1
COc1n[nH]cc1-c1ccccc1NC(=O)c1cncc(Cl)n1
Cc1cnn(C2CCN(Cc3ccc4c(c3)OC(C)O4)CC2)c1NC(=O)c1cnoc1
Cc1cc(C#N)cc2c1C(=O)C(C)CC2
Oc1ccc2cc1CC(O)c1ccc(cc1)Oc1cccc(c1)CC(O)c1ccc(cc1O)S2
NCCCC(NC(=O)C1(C(N)Cc2ccccc2)SCCN1C=O)C(=O)c1ccccc1
N=C(N)Nc1ccc(Cl)c(S(=O)(=O)N2CCc3ccccc3C2)n1
CC(C)NCC(O)COC1=CC2(CO)C3C(C)C4C(CC2(C(N)=O)C4C1)C31CC1
Cn1c(=O)c2cc(N)cc(NC(=O)COc3ccc(Cl)cc3)c2n1Cc1ccc(Cl)cc1Cl
CC(=O)NC(C)(C)C(C)(N1CCCCC1)C(Cl)(Cl)C=C(c1ccccc1)c1cccc(O)c1
O=[N+]([O-])c1ccc(CSc2c(-c3cccs3)[nH]c3ccccc23)cc1
COc1ccc(-c2cccc3sc4cnc(-c5cccs5)n4c23)cc1
CC=CC1C(C)CC(O)CC12C(C)CCC1C2CCCC12CC(C)(C(=O)O)CC2C
CCCCCCCCCCCCCC(=O)OC1CCC2OCCC2C1
CN1C(=O)CC(=O)C(C(C)(C)C)NC(=O)CNC(=O)CNC(CCc2ccccc2)C(Cc2ccccc2)(Cc2ccc3[nH]ccc3c2)NC(=O)C1Cc1ccccc1
CN(C)S(=O)(=O)c1ccc(Cl)c(C2SCC(=O)N2c2ccccc2)c1
CCCn1cc(C2=C(c3nn[nH]n3)C(=O)N(c3ccccc3)C2)c2ccccc21
CCc1ccc(NC(=O)c2c[nH]c(=O)c3c2CC=CC3C)cc1
CCN(CC)C(C)(C)N(c1ccc(F)c(NC2CCCCC2)c1CC=O)c1c(C=O)ccc2snnc12
CCC(=O)n1nc(-c2cccs2)oc1=O
Cc1ccccc1CCNC(=O)C(=O)NCC1OCCN1S(=O)(=O)c1cccs1
CCc1ccc(NC(=O)NCC(NC(=O)C(C)CC)c2ccccc2)cc1
CC(=O)Oc1ccc2c(c1)c(C(=O)NCC1CN(C)CCC1c1ccccc1)c(C)n2C
COc1cc2c(cc1OC)C(C(O)c1ccc(F)cc1)N(c1cc(C=O)ccn1)CC2
CC12CCC3c4ccc(O)cc4CCC3C1CCC2O
O=C1C(Cl)=C(Cl)C(=O)N1c1ccc(-c2ccccc2)cc1
CC(C)Oc1ccc(C=O)cc1Nc1cncc(Oc2cncc(F)c2)n1
Cc1ccc(S(=O)(=O)NC2CN3CCCCC3c3ccccc32)cc1
C=CCNC(=O)C=Cc1ccc(SC)cc1
CCCCCCCCC(=N)c1cc(=O)c2c(O)cccc2[nH]1
O=[N+]([O-])c1cc(NS(=O)(=O)c2ccccc2)ccc1S(=O)c1ccccc1
Cn1c(O)nc2cccc(CNC(=O)c3ccc(Br)cc3)c2c1=O
Cn1ccc2c(N)ccc(C(=O)NC3CC(C)(F)C3)c21
CCCCCCC=CCCCCCCCCc1cn(C2COC(COP(=O)([O-])OCC[N+](C)(C)C)(c3ccccc3)O2)c(=O)[nH]c1=O
CC(CNC(C=O)(Cc1ccc(Cl)cc1)C(O)C(=O)NO)CC(=O)NCCNc1ccccc1
COCC(=O)N(C)CC1COc2c(C)cccc2C(=O)NC1(N)NC(=O)Nc1ccc(OC)cc1
Nc1cc(N2CCc3c4c(cc5cccc2c35)OCO4)c2[nH]c(C=O)cc2c1
Cc1ccc(N)c(NC(=O)C(C=O)(Cc2ccc(F)cc2C#N)c2ccccc2)c1Cl
C#CC1(C)OC(=O)C2(C)CCOCC12N(C)C
CCCCCCCCOc1c(NC(=O)c2ccccc2)cccc1OC
COc1cccc(-c2ccc(O)c3c2C(=O)C(O)O3)c1OC
CC(CC(O)CC(N)Cc1ccc(F)c2c1OCC2)c1ccccc1
BrC(COc1nccc(-c2ccon2)n1)Cc1ccccn1
NC1CCOC1n1c(Br)nc2cnc(COP(=O)(O)OP(=O)(O)OP(=O)(O)OP(=O)(O)OP(=O)(O)OP(=O)(O)O)nc21
CCc1nc2c(-c3ccccc3)cc(-c3ccccc3)nc2n1CC
CCC1=C(NC(=O)OC2CCC(C)N2)SC2C(C(=O)OCON)C(=O)N12
Cc1ccc(NCC(=O)N(C)C(=O)C(C)Nc2ccccc2Cl)cc1
CN(CC(=O)Nc1ccc(F)c(C(F)(F)F)c1)C(=O)c1ccc2c(c1)N(Cc1cccc(F)c1)C(=O)CS2
CC(=O)c1cnc2ccc(-c3cc(F)c(O)c(Cl)c3)cc2c1NC1CCC(CN(C)C)CC1
Cc1cc([N+](=O)[O-])c(OC(=O)C2CCCC2)c2[nH]c(=O)c(O)nc12
CC1CCCCN1S(=O)(=O)Cc1ccc(NC(=O)C23C=CC=CC2C(O)=CC=C3)cc1
CCc1cc(OCC(=O)Nc2nc(-c3ccccc3)cs2)cc(OC(C)=O)c1
CCN(Cc1cccc(C)c1C(F)F)c1nc(NC)nc(NC(N)CN)n1
Cc1ccncc1C=NNC(=O)COc1cccc(Cl)c1
CC(C)(C)Oc1cccc(-c2nc3[nH]c4ccccc4n3c2C=O)c1
O=C(c1nc2c(-c3ccccc3)c(F)ccc2[nH]1)N1CC(c2ccc(C=Cc3ccccc3)cc2)C1
CC(C)(CN1COCC1=O)n1c(S(N)(=O)=O)c(Sc2ccccc2)c2ccccc21
NC1=CC(=O)C(c2ccccc2)=C(c2ccccc2-c2ccccc2)C1=O
O=C(O)N1CCC2(CC1(O)C1Oc3ccccc3O1)c1cc(Cc3ccccn3)ccc1-c1nncn12
CCCn1cc(C2(C(=O)O)CCCN2C(=O)CCCc2ccccc2)cn1
CCCCCCCCCCOCC1CC(COP(=O)([O-])OCC[N+](C)(C)CC)O1
Cc1nc(Cl)c(C)n1-c1ncnc2c1Sc1c(cccc1C(=O)Oc1ccccc1)N2
CC(=NNc1c([N+](=O)[O-])ccc([N+](=O)[O-])c1Cl)c1ccco1
NCc1ccc(-c2ccc(C(=O)NCCOCCOCCOCCOCCOc3ccc(-c4ccccc4)cc3)cc2)cc1
CC(=O)NC1CCC(C(N)Oc2cccc3c2-c2ccc(N)cc2C(C)(C)O3)CC1
O=C(c1cccc(Cl)c1S(=O)(=O)NCCC1=CCCN(c2ccccn2)C1)N1CCOCC1
COC1C=CC=C2C(c3cccs3)=CC(Nc3cccc(Cl)c3Cl)=NC21OC1CC(N)CCN1
O=C(CSc1nc2ccccc2s1)N1CCCCC1
CCOC(=O)c1cnc2ccccc2c1Nc1ccccc1C
CC1CC2C3OC34C(CCOC4(O)C(C)(C)O)C2(O)C2C(C)(O)C(C)C3(CCCCC3(C)CO)CC12O
Cc1ccc(-c2cn(CCNS(C)(=O)=O)nn2)cc1
COc1c(S(N)(=O)=O)cc(-n2cnc3c(c2=N)CC(C(=O)NCc2ccccc2)C(c2ccccc2)(c2ccccc2)N3c2ccccc2)cc1S(N)(=O)=O
NNC(=O)COc1cccc2ccccc12
COc1ccc2c(c1)OC(c1ccc(OCCCCn3ccnc3)cc1)CC2=O
CCC(C)=NO
CCOc1c(O)cc(OC2(c3nn4c(=O)cc(C)nc4s3)CCCCC2)c(C(=O)O)c1O
COC(=O)c1oc2cccc(O)c2c(=O)c1Cc1ccccc1
O=C(Cc1ccccc1)Nc1cc(OC(F)(F)F)cc2nonc12
NC(CC(=O)N1CCn2c(Cc3ncccn3)nnc2C1)Cc1cc(F)cc(F)c1F
O=Cc1ccc(-n2cnnn2)cc1
CCOc1ccc(C#Cc2ccc(CC(O)(C(=O)O)C(F)(F)F)cc2)cc1
CCCC(O)C(NC(=O)C(CCCNCN)NS(=O)(=O)CN)C(=O)NC(CCCN=CN)C(=O)NC(=N)N
Cc1ccc(-c2nonc2N)cc1
CC(C)(C)OC(=O)NCCN(c1cccc(Cl)c1)c1ncc(CCCN)c2nc3ccccc3cc12
COC1=C(C)C(=O)C2=C(CN3C(=O)C4Cc5ccc(COC(C)=O)c(OC)c(=O)c5C(C3C2)N4C)C1=O
CCC(=O)N1CCCN(c2nc(=O)c3c(CC)scc3[nH]2)CC1
C=CCC12CN3CC(CN(C1)C3c1cccc(C)c1C)C2=O
CCc1cc(NCC2=C(C=O)C(c3cccc(O)c3)N3C(=O)NC(=O)C3=N2)c(OC)c(OC)c1
COC(=O)c1ccc(C(=NO)c2ccccn2)cc1
CCCCNC1(C)NCCCC1C
CN(C)CC1(c2ccccc2)CCC(O)(C(=O)NCc2ccc(Cl)c(Cl)c2)CC1
O=C(O)CCCCN(CCC(=O)O)c1ccccc1
NCCCCC(NC(=O)OCc1ccccc1)C(=O)NC(Cc1ccc2[nH]ccc2c1)C(=O)NC(Cc1c[nH]c2ccccc12)C(=O)OCc1ccccc1
Nc1ccn(C2OC(C(O)C(O)C(O)CO)C(O)C2O)c(=O)n1
Cc1c(C(=O)O)cc(OCc2ccc(COc3ccc(CC(=O)O)cc3[N+](=O)[O-])cc2)c2oc(O)cc(=O)c12
COc1ccc(Cn2nncc2C(=O)c2cc3c(OC)cccc3o2)cc1
CCCCN(CC)c1ccc(Oc2ccc(C=CC(=O)O)cc2)cc1
CCOC(=O)c1cc(C)n(-c2nc(C)c(F)c(C)n2)c1C
CC1=Nc2c(C)cc3ccccc3c21
COc1ccc(CCNC(=O)CSc2nnc(-c3ccc(NC(C)=O)cc3)o2)cc1
CN(C)c1ccc(C=NNC(=O)c2c[nH]c3cc(Cl)ccc3c2=O)cc1
O=C(Nc1ccc(Cl)cc1C(F)(F)F)c1ccc(N2CCCCC2CO)cc1
O=S(=O)(c1ccc(-c2ccc(F)cc2)cn1)c1cc(F)cs1
COc1ccc(Cl)cn1
C=C(C)C(=O)Nc1cc2c(cc1OC)CCN(CC(=O)Nc1cccc(OC)n1)C2
CCCn1c(=O)c2[nH]cc(-c3ccc(F)cc3)c2n(CCC)c1=O
CNC(=S)N1N=C(c2ccccc2)CC1c1ccc(F)cc1
COc1cc2c(cc1O)CC1(c3ccccc3OC)CCN(C)CC1C2
Cc1ccc(-c2ccc3c(N(C)CCN(C)C)cc(F)nc3n2)cc1
O=C(O)Cc1cc(NC(=O)NCc2nc3ccccc3[nH]2)cc(-c2ccccc2)c1
Cc1ccc(Cn2c(N3CCNCC3N)nc3ccc(NC(=O)CN4C(=O)c5ccc(F)cc5S4(=O)=O)cc3c2=O)cc1
CC(C)(C)OC(=O)NC(C=O)CN(CCNC(=O)CC(N)CCCCN)C(=O)C(N)CCCCN
CC(=O)N1CC(C(=O)O)C(C(=O)NCc2ccccc2F)C1
COc1ccc(C=C2Oc3c(C)ccc(C)c3-c3ccc4c(c32)C=CC(C)(C)N4)cc1
COC(=O)N1CC2C(=NOC2CN2CCCCC2)c2cc(OC)c(OC)cc21
Cc1c(CCc2cccs2)ccc2nc(NC=O)sc12
CCOc1ccc(-c2nc(CN3CCN=C3SCc3cccc(F)c3)c(C)o2)cc1
CCCN(C(=O)Nc1ccccc1)N(CCCl)c1nc(C)cc(Cl)n1
Cc1ccc(C(=O)c2cccc([N+](=O)[O-])c2-c2c(F)cccc2C(=O)N2CCN(C)CC2)cc1C
CNCC(O)C(N)c1ccc(Cl)cc1Cl
CC(=O)Nc1ccc(C2=NC([N-][N+]#N)C(=O)N3CCCC23C)cc1
NC(CCC(=O)NC(CSCc1ccc(C(F)(F)F)cc1)C(=O)NCCc1ccccc1)C(=O)O
Cc1cccc(Oc2cc(-c3cccc([N+](=O)[O-])c3)oc(=O)c2)c1F
Nc1ncc(-c2ccc(S)c3ccn([SH](=O)=O)c23)c(N)n1
CCc1ccc2oc(C(=O)NC(C)c3ccccc3)cc(=O)c2c1
CCC(C)c1cc2cccc(C(C)(C)C)c2[nH]c1=O
Cc1occ(C=C(SCc2ccc(Cl)cc2)C(=O)c2ccc(Cl)cc2)c1C
FC(F)(F)C1CN(c2cc(NCc3ccc(Cl)nc3)nc(-c3cccc(Cl)c3)n2)CCN1
CCNC(=O)C1CSc2ncc(Cl)c(=O)n21
COc1ccc(OCCOC(=O)c2cccc(C(=O)O)c2N(C)C)cc1
Oc1ccc(-n2c(-c3ccncc3)n[nH]c2=S)cc1
Cc1cc(NC(=O)Nc2ccc3c(c2)N(CC(O)c2ccccc2)C(C(=O)N(C)C)C3)nc(C)n1
CCc1cscc1N(C)c1ccccc1N
CC(O)C(N)C(=O)NCC(=O)Nc1ccccc1
NC(=S)NN=C1C(=O)c2ccccc2N1N=Cc1ccc(Cl)cc1
CC(C)(C)c1ccc(-c2nnc(Nc3cccc(Cl)c3)o2)cc1
Nc1scnc1N1CCC2(CCN(C(=O)c3ccn[nH]3)CC2)OC1=O
CNC(C)C(=O)NC(C(=O)N1CCCC1c1ncc(-c2ccccc2)[nH]1)C1CCCCC1
COc1ccc(C=Cc2nnc(CNc3ccc([N+](=O)[O-])cc3)o2)cc1
O=C(NCc1ccc(Cl)cc1)C1(Oc2ccc(F)cc2)CCS(=O)(=O)C1
CCc1cc(-c2nnc(NC(=O)COc3ccc(Cl)cc3)s2)c(O)cc1OCc1ccccc1
COc1cc(CCC(=O)Oc2cccc(F)c2OC(=O)c2ccccc2)cc(OC)c1
C=C(C)C1CC2(C(=C(C)C)C3CCC4C(C)(C)C(O)(O)C(OC)C(O)(O)C34O)CCCCC2(C(=O)CC)C(NC(O)(CC(C)=O)C(=O)O)C12CCC1C=CC=CC1C2
CSc1nc(=O)c(C#N)c(C(C)c2ccc(Cl)cc2Cl)[nH]1
O=C(Nc1cc(Cl)c2nc(NC(=O)c3ccccc3)sc2c1)c1ccccc1
CCC(C)(C)C1(C)CC1C#CC1CN2C(=S)NCC(=O)C2=N1
Cc1ccc2c(c1)CCn1nc(C)c(C)c1-2
CCOc1c(O)c(C(=O)OC(=O)c2cccc(C)c2)cc(C(C)(C)O)c1O
C=C1CC(CCC(=O)OC)(c2ccccc2)C(=O)O1
COC(=O)c1c(S(N)(=O)=O)nn2c1OC(CO)C(O)C2
COc1c(CNCCO)n(C)c2nc3c(c(=O)[nH]c(=O)n3C)n12
CC1=CC(C)=NC2N=C(SCc3ncc(-c4ccccc4)n3C)NN12
Cc1cc(N)cc2c(=O)cc(CNC(=O)c3ccc(CN4C(=O)c5ccccc5C4=O)cc3Cl)[nH]c12
O=C(O)c1ccsc1C1=NCCS1
CCN1C=CC2(C(=O)O)c3nc4ccccc4nc3C=C(F)C2C1=O
O=C1OCC2C=CC(CN3CCOCC3)=CC23C=CC=C2NC4CCCNC4=CC123
Cc1ccc(N2CCN(C=O)CC2CCNS(=O)(=O)c2cc3ccccc3s2)cn1
CNC(=O)C1(C)CN(C(=O)c2oncc2C)C(OC)Cc2nccn21
Cc1ccnc(-n2nccc2C(=O)Nc2ccc(Cl)cc2)c1
Cn1ncc(-c2ccc(F)cc2)c(C(=O)Nc2ccc(Cn3ccnc3)cc2)c1=O
O=C(NC1CCN2C(=O)CCC2C1)C1CCCCN1
Cc1cn(-c2c(F)c(N)c3c(=O)c(C(=O)O)cn(C4CC4)c3c2F)c(C)n1
COc1cc(-c2nc(C)no2)ccc1Oc1ccc([N+](=O)[O-])cc1
COc1ccc(-c2cc(-c3cc(Cl)ccc3Cl)nc(N)n2)cc1
CC(O)C1NC2(C1=O)C(C(=O)OC(=O)C(C)(O)c1ccccc1)=C(S1(C)C=CN=C1CSC[NH3+])NC2C
O=C(CSc1nnc(Cc2ccccc2)n1-c1ccccc1)NN=Cc1ccc([N+](=O)[O-])o1
COc1cc(C(=O)c2ccc3ccccc3c2)cc(OC)c1OC
Nc1nc(N)c(C(=O)c2cccc3ccccc23)c(-c2ccccc2)n1
CN1c2ccccc2CC1CCNc1ccc(F)cc1
O=c1c(O)c(-c2ccco2)oc2ccc(O)cc12
NC(=O)c1ccc(CC(CS)N2CCCCC2=O)cc1
O=C(C=Cc1ccc(OCc2ccccc2)cc1)NO
CC(=O)N1N=C(c2cccs2)CC1c1cc2ccccc2n2nnnc12
O=C(CCC(C(=O)NCC(F)(F)C(F)(F)C(F)(F)C(F)(F)C(F)(F)C(F)(F)F)C(O)C(=O)NO)NO
CNC(=O)CC1CN(c2ccc(N3CCN(c4ccnc(NC5CC5)n4)CC3)cc2F)C(=O)O1
NC1CN(S(=O)(=O)c2ccc(F)cc2)CC1Cc1ccccc1
CCc1ncc2c(-c3ccc(N)cc3C(CSC)S(=O)(=O)F)noc2n1
Cc1csc(NC2COc3ccc(CC=O)cc3O2)n1
COC1(CO)COC(n2cc(O)c(=O)[nH]c2=O)C1
CC1CCN(c2cc(CNC(=O)Nc3ccccn3)ccn2)CC1
CCOC1CCCN(c2nn3c(-c4ccccc4Cl)nnc3s2)C1
CCCCN(CC(=O)OC(C)C)C(=O)COC(=O)c1ccc([N+](=O)[O-])cc1
Cc1nc(CCOc2ccc(C(O)(C3CC(=O)NC(=O)C3)C3CCCCO3)cc2)c(-c2ccccc2)o1
Cc1cccc(NC(=O)COC(=O)c2c3ccccc3nn2C)c1
COCCN(C)c1cc(C=O)ccc1-c1ccc(CNC2CC2)cc1Nc1ncnn2cc(C=O)c(C)c12
CC(C)NC(=O)C1SCCN1S(C)(=O)=O
Cc1cc(Cl)cc(NS(=O)(=O)c2ccc3c(c2)oc(=O)n3C)c1
Fc1ccc(-n2c(-c3ccccc3)nc(C(c3ccccc3)n3cncn3)c2-c2ccccn2)cc1
COC(=O)C#Cc1cc(C)ccc1NC(=O)NC1OC(O)(OC)C(CO)CC1O
Cc1cc(=O)oc2cc(OCCCC(=O)N(C)Cc3cc(-c4ccccc4)no3)ccc12
CCC1Cc2cc(-c3ccc(C)cc3)c(OC)cc2C(OC)N1C=O
COc1ccc(NCc2cc(C(=O)Nc3cccc(C)c3Br)cs2)cc1
Oc1ccc(-c2cc(-c3ccc4ccccc4c3)c3ccccc3n2)cc1
COC1CCN(Cc2cccc(-c3ccccc3)c2)C1C(OC)n1cncn1
CCN(CC)CCc1ccc2c(c1)NC(=O)C21OCCO1
COCCN(Cc1ccccc1)S(=O)(=O)c1cccc2c1Sc1ccccc1N(CC#N)C2=O
CN(CCc1ccc2c(c1)CCC=C2)C(=O)N(C)CCc1ccccn1
CCOCCNc1cc2ncn(CC=O)c(=O)c2cc1S(=O)(=O)N1CCOCC1
CC(C)(C)OC(=O)NC(c1ncc[nH]1)C(O)CN1Cc2cccc(C3CCCC3)c2OCC1C(C)(C)C
CC(NC(=O)OCc1ccccc1)C(=O)NC(Cc1ncc[nH]1)C(=O)CF
CCCn1c(=O)c2c(nc(C=Cc3ccc(C)cc3)n2C)n(CCC)c1=O
Nc1ccc2[nH]c(=O)ccc2c1NC(=O)c1ccc([N+](=O)[O-])cc1
Cc1c(C=O)oc2ccc(Cl)c(NC34CC5CC(CC(C5)C3)C4)c12
COc1cccc(-c2c(C#N)c(N=CN(C)C)nc(SC)c2C#N)c1
COc1cccc(C#Cc2ccc(C(C)(C)O)cc2)c1
CCCCN(C)c1nc(C)nc2c(-c3ccccc3)n(-c3ccccc3)nc12
CC(=O)Nc1cc(NC(=O)C2(Br)CC2)ccc1-c1nc2ccccc2s1
COc1cc(CCNC(=O)c2nc(-c3ccccn3)cc3ccc(Cl)cc23)c(OC)c(C2CCCCC2)c1
Cc1cccc(C(=O)Nc2sc(C#N)c3c2CCC=CC3)c1C
NS(=O)(=O)c1ccc(N2N=C(c3ccc4c(c3)OCCO4)CC2c2ccccc2O)cc1
CCN(C)c1sc(OC)c(C(N)C(=O)N2CCCCCC2)c1C=O
CN1CCC2Cn3c(nc4ccccc43)C2C1
CCOC(=O)c1ccc2c(c1)C(C(=O)OCC)C1(C(=O)OCC)c3ccccc3C2CNC1Br
N#CC(=Cc1cc2ccccc2nc1N1CCOCC1)C(N)=O
Cc1ccc(C(C)(C)C)c(NC(=O)NCCCC(NC(=O)C2CCCN2C(=O)OC(C)(C)C)C(=O)O)c1Br
Cc1ccc(-c2cn(C)c3cc(-c4ccc5c(c4)OCCO5)ncc23)cc1
CCOc1cc(NC(=O)CCc2cc3c(C)cn(Cc4ccc(-c5ccccc5)cc4)c3cc2OCC)cc(OCC)c1
C[N+](C)(C)Cc1ccc(Oc2cccc(C[N+](C)(C)C)c2)cc1
COc1cc(OC)cc(Oc2ccc(Cl)cc2NC(=O)N(C)C)c1
COC1(CCNC(=O)C(=O)Nc2ccccc2)CCC(C)(C)CN1S(=O)(=O)c1ccccc1
CSc1ccc(C2(c3ccc(F)cc3)C=Nc3cncn3C2)cc1
COC1(C2=CC(=O)C(Nc3cn(CC4CC4)nn3)=CC2=O)COC2OCCN2C1
Cc1ccc(NC(=O)N2C3C=CC=CC3SC3N=CC=CC32)cc1
CN1CCCCC1(N)c1ccc(-c2ccc3c(c2)Nc2ncccc2-n2c(-c4ccon4)cnc2-3)cc1
Clc1ccc(Cl)c(-c2nc(-c3ccc(OCCN4CCCC4)cc3)c(-c3cccs3)s2)c1
CC1NC(=O)C(CC(N)=O)NC(=O)CCCCCNC1=O
COc1nccnc1C(=O)Nc1cc(N)cc(C2N=C(F)OC3CC32)c1
COc1ccc(C(=O)C2(OC)CC(C)Oc3cc(O)c(OC)cc32)cc1
CC(C)c1cccc(CNS(=O)(=O)c2ccc3[nH]c4c(c3c2)CCCCC4)c1
NC1(C(=O)O)CCCCN1C(=O)c1scc2sccc12
Clc1ccc(COc2c(NCc3ccc(Br)cc3Br)ccc3ncccc23)cc1
COc1ccc(-c2nc(CN(C)Cc3ccccc3)co2)c([N+](=O)[O-])c1
O=C(NCCc1ccccc1)c1nnc(Cc2ccccc2)o1
Clc1ccc(N2CCN(Cc3ncc(-c4cccc5ccccc45)o3)CC2)cc1
CCCC12C=CN=CN1N=CS2
CC(CC(=O)O)NC(=O)C1(NC=O)CC=CCC1
CCCC(CCC)SC(=O)C(C)(Nc1ccc(C)cc1)N(C)C(C)(C)CC=O
COC(=O)Cc1ccc(Nc2nc3nc4ccccc4n3c3ccccc23)cc1
Cc1cc(C)c(Oc2cc(NCCN3CCCCC3)c(Cl)cc2C(N)=O)c(C)c1
CSCCC(C)N
CCc1cc(=O)c2cccc(CN(C)C)c2o1
CCOCCOc1c(C)cc(Cl)cc1N1CCN(c2ncccn2)CC1
CC(CCC(=O)OC1CC2CCC(C1)N2S(=O)(=O)c1ccccc1)C(C(=O)O)c1ccccc1
CC1CNCC2CC(N)(c3ccc(-c4cccc5[nH]c(C(N)=O)nc45)cc3)CN12
CCCCn1c(=O)c(N(CCOC)C(=O)COc2ccc(C(C)=O)cc2)cn(C)c1=O
COc1ccc(-c2nc3ccccc3s2)cc1NC(=O)c1cccc(Cl)c1
Cc1cccc(C(F)(F)F)c1NCc1ccc(C=O)cc1Nc1ncnc2cnc(N3CCCCC3)nc12
CN1CCN(C=O)CC1C(Cc1ccc(C(=N)N)cc1)NS(=O)(=O)c1ccc(Sc2ccc([N+](=O)[O-])cc2)cc1
CCCCN(Cc1nc(=O)c2cnn(-c3ccc(C#N)cc3)c2[nH]1)Cc1ccc(Cl)cc1Cl
CCOC(=O)c1cccc(NCCc2ccccc2)c1
CCN(C(N)=O)c1nc2c(-c3ccccn3)cc(-c3ncccn3)cc2s1
CSCc1ccc(-c2cc(N(C)Cc3ncc[nH]3)n3nccc3n2)cc1Cl
NC1CN(C(c2ccc(C(=O)NN3CCCC3)cc2)[N+](=O)[O-])CCN1
O=c1cc(-c2ccccc2)oc2c(N3CCSCC3)cccc12
CN(C)CC(C)(C)c1nn(-c2ccccc2)cc1NC(=O)N1CCOCC1
O=C(CC1C(=O)NC(c2cccs2)S1(=O)=O)c1ccccc1
C=CC(=O)OC(CCC)C(C)C=C
Cc1cc(NC(=O)NS(=O)(=O)c2ccc(-c3ccc(C(N)=O)cc3)cc2)on1
CN1CCN(N=Cc2ccc(Cl)cc2Cl)CC1
O=C1CC(C(=O)Nc2cc(-c3ccccc3)n(-c3cccc(OCC4CC4)c3)n2)CN1
Cc1cnc(-c2nn3c(COc4ccccc4)nnc3s2)nc1C
CC(C)CC(NC(=O)C(CCC(=O)O)NC(=O)CNC(=O)C(N)Cc1ccc(O)cc1)C(=O)NC(C(C)C)C1CC(C2CCCCC2)N(C=O)C1
CS(=O)(=O)NCCS(=O)(=O)Cc1cccc(-n2ccc(-c3ccncc3)n2)c1Cl
O=C1C(=Cc2ccccn2)SC(=S)N1N=c1c2ccccc2[nH]c2ccccc12
Nc1nn2ccc(NC(F)C3CCNCC3)nc2c1C=NNS(=O)(=O)c1ccccc1
CCNC(=O)c1ccn(-c2ccc(C)c(NC(=O)c3ccccc3C(F)(F)F)c2)n1
O=C(O)CC(NC(=O)C(CO)NC(=O)c1cc(F)ccc1Cl)C(=O)N1CCN(C(=O)c2ccc(F)cc2)CC1
CC(=O)c1cc(C(C)=O)c2c(c1O)CC(=O)C(C)(C)O2
CCCn1c(=O)c2[nH]c(-c3ccc(OCC(=O)Nc4c(Cl)cccc4Cl)cc3)nc2n(CCC)c1=O
CN(C)c1ccc(NC(C=O)CC(=O)N2CCCC2)cc1
CC(C)n1c(=O)[nH]c2cc(CO)cnc21
CCOC1(C(=O)NC(C)(N)c2ccccc2)NC(=O)c2ccc(Cl)cc21
c1cc2c(s1)CNCC2
Cc1oc(-c2ccccc2-c2ccccc2)nc1CC(C(=O)O)c1ccccc1
CCN(Cc1ccccc1)c1ccc(S(=O)(=O)N2CCOCC2)cn1
CN1CCCC1CNCc1cc2cccc3ccc4cccc1c4c32
COc1ccccc1NC(=O)c1cc2ccccc2oc1=O
O=C(C1CC(N2c3[nH]nc(-c4ccc(-c5nccs5)cc4)c3C=NC2NC2CC2)C1)N1CC(F)(F)C1
CCOC(C)(c1cc(F)ccc1C)N1CCNCC1C(C)(N)C(=O)NCc1ccno1
CCc1cc(C2CN=C(N)N2)ccc1F
C=C1CCC(O)C(=CC=C2CC(O)C(OC(C)=O)CC2C)C1(O)CCCCC(O)C(C)(C)O
CC(C)(C)NCC(O)CON=Cc1nc2cccc(N)c2[nH]1
COc1ccc(C2(C)C=C(C(=O)NCCc3ccccc3)NC(=O)N2)cc1
CC(C)CC1COCC(C)C1(O)C(=O)NS(=O)(=O)Nc1ccc(F)cc1F
CC(=O)Nc1ccc(S(=O)(=O)N2CCN(c3cccc(Cl)c3)CC2)cc1
CCOC(=O)C=CSCC(NC(=O)CC(NC(=O)c1ccco1)C(=O)OCC)C(=O)OCC
Cc1cc(C)c(S(=O)(=O)NCCc2c(C)[nH]c3ccc(C)cc23)c(C)c1
Cc1ccc(C2CC(=O)NC(c3ccc(C)cc3)C(C(=O)O)SSC(Nc3ccccc3CC(C=O)NC(=O)C(N)CCCCN=C(N)N)CNC(=O)CNC(=O)C(c3cc(C)ccc3C(=O)O)NC2=O)cc1
CC#CCOc1ccc(S(=O)(=O)N2CCNC3(C(=O)NO)CCNCC23)cc1
COc1ccccc1N1CCN(CC2CCc3ccc(O)c(OC)c3C2=O)CC1
CC(C)N1CCN(C(=O)COc2nnnn2-c2ccccc2)CC1
CCCCN(CCCC)CC(O)c1cccc2c(-c3ccc(OCc4ccc(F)cc4)cc3)c(C(F)(F)F)cnc12
CCCCCCCCc1cn(C2CC(O)C(COP(=O)(O)OP(=O)(O)OP(=O)(O)OP(=O)(O)OCC3OC(n4cc(C(N)=O)cc4Cl)C(O)C3O)O2)c(=O)[nH]c1=O
CC(=O)Nc1ccc(C=C(C#N)C=Nc2ccc(F)cc2)cc1
COc1ccc(-c2c(C(C)(C)C)[nH]c(=O)c(C#N)c2N)cc1
Cc1cc(N2CCCCC2)cc2[nH]c(C3=C(NCCC4(O)CCCc5cc(=O)[nH]cc54)C(F)=C3)nc12
CCOC(=O)c1cc(C)ccc1NC1=C(C)C(=O)CC(Cl)(c2ccccc2)C1
CN(C)c1ccc(C=Cc2n3c(c[n+]2C)Cc2ccccc2-3)cc1
Cc1sc(C(=O)NCCCn2ccnc2)c2ncn(Cc3ccc(Cl)cc3)c(=O)c12
O=C(NC1CCC(CCN2CCN(c3cccc4ccccc34)CC2)CC1)C1CCOC1
O=C(Nc1nc2c(c(=O)[nH]1)C=CCN2)NC1CCC(O)C1
Cc1ccc(NC(N)CCCCC(=O)NCC(=O)N2CCN(C(=O)c3ccc(C(=N)N)s3)CC2)cc1
COc1cc(NC(=O)c2cccc(C#Cc3nccc(Nc4cccc(Br)c4)n3)c2)cc(F)c1Br
CC(=O)c1ccc(NC(=O)COC2(O)CC(CN3CCCCC3C(N)=O)=Cc3cnccc32)cc1
CCc1cccc(CC)c1NC(=S)NC(=O)C=Cc1cccc(Cl)c1
OCC[n+]1ccsc1
O=C1CC(c2cccc(Oc3ccc(Br)cc3)c2)C(=O)N1
O=C1C2CCCCC2C(=O)N1COc1cccc(C(F)(F)F)c1
O=S(=O)(c1ccc(Cl)cc1)n1cc(C2CCNCC2)c2ccccc21
Cc1ccc(F)cc1Cl
FC(F)Sc1ccc(Oc2ncccc2C2CCNCC2)cc1
COc1ccc(-c2c(-c3cccnc3)nc(Nc3ccccn3)nc2[N+](=O)[O-])cc1
CN1C(=O)CN(C(CS(=O)(=O)c2ccc(Oc3ccccc3F)cc2)C(=O)NO)CC12CCN(Cc1cccc(Oc3ccccc3)c1)C2=O
CSc1nc(-c2cc(F)cc(Cl)c2)c(-c2ccnc(NC(C)C(C)O)c2)[nH]1
C=CCn1ccc(=O)c2ccc(-c3cccs3)cc21
CCOc1ccc(Nc2nc3c(s2)C(NC(=O)c2ccc([N+](=O)[O-])cc2)C=CC3)cc1
C#CCN(C(=O)Nc1ccc(SC(F)(F)F)cc1)c1ccc(C(=O)NC(CCN(C)C)c2ccccn2)cc1
NC(=O)N1CC2(CCc3cc(N)ccc3O2)CC1Cl
CNC1CCN1c1cc(F)c(F)c2c(=O)c(C(=O)O)cn(C3CC3)c12
CCCCc1ccc(N2C=NC3(CN(CC)CC)C=CC=C(Cl)C3C2=O)cc1
CCCCc1ccc(C2=Nc3ccccc3N(Cc3ccc(C(=O)c4ccccc4)cc3)c3nncn32)cc1
COc1ccc(CC(C)C2OC(=O)c3ccccc3CCSC(O)C(C(=O)NCC(=O)N3CCCC3)NC(=O)C(Cc3ccccc3)NC(=O)CCC2C)cc1
COc1ccc2c3c1OC1(OC(=O)c4cccc5ccccc45)c4[nH]c5ccccc5c4C(N)(C4CC4)C4(OC)C(C2)NCCC314
CCOC(=O)CC=O
COC1Cc2c([nH]c3ccccc23)C2Sc3ccccc3C(=O)N12
O=C(O)CCC=CCC1(N2CCCCCC2)CCC(CNS(=O)(=O)c2ccc(Cl)cc2)C1O
Cc1cc(C#N)cc(C)c1Oc1cc(Nc2ccc(C#N)cc2)nc(NCc2ccccc2)n1
CC(C)c1cccc(C2C=CNC(=O)N2C(=O)NCC(C)C(C(Cl)C=O)N2CCOCC2)c1
Cc1ccc(Cl)c(Nc2cc(C)ccc2C(=O)N(C)C)c1
COc1ccc(C=CC(=O)NC(Cc2ccccc2)C(=O)NC(Cc2ccc([N+](=O)[O-])cc2)C(=O)NCCCN2CCOCC2)cc1
CC1(N)CCCCN1
CCOC(=O)C1=NC2(N3CCN(Cc4ccccc4)CC3)C=CC=CC2C=C1S(=O)(=O)c1ccc(C)cc1
COc1ccc(C2CC3CC(=NN3C)C2CCNC(=O)c2cccc(C)[n+]2[O-])cc1OC
CC(=O)NC1c2ncc(C(=O)NC3CCC(C)CC3)c(-c3ccc(F)cc3)c2SC1C
CC1CC(C)NC(N)(Cn2cnc3c(CN4CCCC4=O)cccc32)C1
CCC=C(C)CC
Cc1cc(CC(=O)N(CC2CCCC(C(=O)O)C2)c2nnn(Cc3ccccc3)n2)ccc1-c1ccc(CCC(C)(C)O)cc1
CCC1(O)Cc2cc(C(=C=Cc3ccc(N4CCOCC4)c(O)c3)C(N)=O)cc3ccn(c23)C1
CCC(C)(O)n1c(=O)c2cc(C3=NCCN3)ccc2c2cc(C3=NCCN3)ccc21
O=S(=O)(c1ccccc1)N1CCN(CC2CC2)c2ncccc2C1
COc1ccc(NC(=O)CSc2nc(=O)c(C#N)c(-c3ccccc3)[nH]2)cc1
O=C(Nc1ccc(C=CC(=O)c2cccs2)cc1)c1ccco1
CC(=O)N1N=C(c2ccc3ccccc3c2)CC1c1cc(I)c2c(c1)OCO2
NC(=NCCCC(N)C(=O)O)N[N+](=O)[O-]
Cc1c(F)cc(C(=O)NCc2c(C(C)C)noc2N2CCOCC2)cc1Cl
Cc1ccc(OC(CNC(=O)n2cc(C)cn2)C(C)(C)C)cc1
O=c1[nH]c(S)ncc1-c1ccc(F)cc1
Cc1ccc(-n2ncc(NC(=O)C=Cc3ccc([N+](=O)[O-])cc3)c2S(=O)(=O)C(C)C)cc1
COc1cccc(NS(=O)(=O)c2cccc(C)c2NC(C)=O)c1
c1ccc(C2=NC(c3ccccc3)c3c(ccc4ccccc34)O2)cc1
CCN(CC)CCSC1(OC)CCCCC1(c1ccccc1)c1cc(OC)c(C)c(OCC2CC2)c1
O=C(NNS(=O)(=O)c1ccc(Br)cc1)c1ccc2ncccc2c1
NC(=O)c1ccc(Nc2nc(Nc3ccccc3)c3[nH]cnc3n2)cc1
O=c1[nH]c2ccccc2n1C1CCN(Cc2ccc(Oc3ccccc3)cc2)CC1
Cc1csc(CNC(C=O)(CCn2c(N)nc3ccccc32)c2ccccc2)n1
c1ccc(CCCN2CCN(CCc3ccncc3)CC2)cc1
CC1CC(O)C2(C)C3CCC4C(C)(C)C(OC(=O)Cc5ccccc5)CCC45CC35CCC12C
CCOC(=O)c1coc2ccc3c(C)cc(=O)oc3c12
Cc1cccc(N)c1NC(=O)Nc1ccc2c(c1C)C(=O)NCCC(C)O2
CC(C)(C)COC1C(=O)C(=O)C=C2C=CC=CC21
O=C(O)c1cccc(C[P+](c2ccccc2)(c2ccccc2)C(Cc2ccccc2)(c2ccccc2)c2ccccc2)c1
CC(C(=O)N(C)C)c1cc2ccc(-c3cnc(N)nc3)cc2n2cnnc12
CCOC(=O)C1CCCCN1C1(c2cc(Oc3ccc(C)cc3)[nH]n2)CCN(C=O)CC1
CC(c1ncccn1)N(C)Cc1ccn2ncc(-c3c(F)cc(F)cc3F)c2n1
Cc1cccc(S(=O)(=O)Nc2cc(S(=O)(=O)N3CCOCC3C)ccc2C)c1
COc1ccc(-c2nc(-c3ccc4ncnn4c3)c(C3(C(F)F)CCN(C=O)CC3)[nH]2)cn1
N#CC(=Cc1c(O)c(O)cc(O)c1O)c1cccc2scnc12
CCN(C)c1cc2c(c(C)n1)C(NC(=O)COc1ccc(C)cc1)=CCC2
CCOC(=O)C1CCCCN1C(=O)Nc1ccc(C)cc1
Cc1nn(CC2CCCO2)c2ncnc(NC3CCCCC3)c12
Cc1ccccc1C(=O)NNC(=O)CN1CCN(C(=O)c2ccco2)CC1
Cc1ccc(CNC(=O)C(c2ccc(C)cc2)N(Cc2ccccn2)C(=O)CN)cc1
CC1(C(Nc2cc(Cl)c(C(N)=O)c(Cl)c2)C(F)(F)F)CCC(N)c2ccccc21
COc1ccc(OC(=O)c2nc(-n3cccc3)nn2-c2ccccc2)cc1C=NNc1nc(N)nc(Cl)n1
CC(C)(C)NC(=O)c1ccc(N2CCOCC2)cc1[N+](=O)[O-]
CC(C(=O)O)c1ccc(-c2nc(C(=O)NCC(=O)N3CCN(C(=O)OC(C)(C)C)CC3)cs2)c(C(C)C(=O)O)c1
CC(Nc1cc2c(cc1C=O)C(Cl)(Cl)c1cccnc1N2C1CCN(C)CC1)C(=O)O
CCOC(=O)N1CCCN1
O=S(=O)(O)CC(O)CCCCCc1ccccc1
CCOC(=O)COc1cc2c(cc1NC(=O)Cn1cc(Br)cn1)OCO2
Cc1cc(OCCNC2CN(c3ncnc(N4CCOCC4)n3)CCO2)c(C)cc1Cl
O=C(Nc1ccc(F)cc1)Nc1cccc(F)c1C(O)CCCN1CCOCC1
COCCCOc1cc(N2CCC(Oc3ccc(C(C)NC(=O)c4cncnc4)cc3)C2)ccn1
CCc1cc(OC)cc2c1ncn2CCCNC(=O)c1cccs1
O=C1CCNS1
Cc1cc(=O)n(C2(CNC(=O)NCc3ccc(OCc4ccccc4)cc3)CC(O)CO2)c(=O)[nH]1
CC(C)C(NC(=O)NCc1ccco1)C(c1ccccc1)N1CCN(Cc2cccs2)CC1
Cc1cc(O)cc(Oc2cc(C(C)C)nc(C3(O)CCCN3C(=O)N3CCCCC3Nc3ccccc3)c2)n1
Cc1ccc(NCC(=O)Oc2ccc(S(=O)(=O)N(C)C)cc2C=O)cc1
NC(=O)C1CCN(C(N)=O)C(N)C1
N=C(CN)NCCC(c1ccccc1)(c1ccccc1)c1ccc(Cl)cc1
O=C(CSc1nc(Br)nc2ccsc12)Nc1cccc([N+](=O)[O-])c1
CCN1CCN(C2=C(NS(=O)(=O)c3ccc(C(=O)OC)cc3)C(=O)c3ccccc3C2=O)CC1
CC1(c2cccc(F)c2F)CCN(C=O)C1c1ncc(N)nc1N
Cc1cccc2nc(N(O)Cc3cnnn3-c3ccc(C(F)(F)F)cc3)[nH]c(=O)c12
c1c2c(cc3c1CCO3)CC(N1CCOCC1)CC2
[C-]#[N+]c1cccc2c1CCCC2NCc1nnc2n1CCCCC2
CC(=O)Nc1ccc2c(c1)C(N1Cc3ccccc3C1=O)C(O)CO2
COc1cccc2c1OCC1(SN=C3NN=C(c4ccccc4)N31)C2=Cc1ccc(F)cc1
CCC(CC(C)C(N)(CC=O)C(C)(O)CC1Cc2cc(F)ccc2N1)(OC)C(=O)O
CN(C)CCCNCc1ccc(-c2cc3ncnc(Nc4ccc(OCc5ccccc5[N+](=O)[O-])c(Cl)c4)c3s2)s1
CC(C)C1NC=NN1
CCCCCCCC(=O)CCCCCCCCCC(=O)Nc1ccc2c(c1C)OCC(=O)N2
Fc1cccc(CN2CCN(c3cccc(Cl)c3)CC2)c1
COc1c(OCc2ccccc2)cc(SCc2ccc(O)cc2)cc1C12OC1CCC2(O)CO
CC1(CCc2cnc(C=Cc3ccc(N(CCC(=O)O)Cc4ccc(Br)cc4)cc3)s2)CCNCC1
CNCCNc1nc(NC(c2cccs2)C2CC2)nc2cc3[nH]c(=O)ccc3cc12
O=C(Cn1ccc2ccc(S(=O)(=O)Cc3ccc(Cl)cc3)cc21)Nc1ccccn1
O=C1C=C2C=CC(NC34C=CC=CC3(O)C(=O)C=CC4=O)=C(O)C2OC1
Clc1ccc(N2CCCCC2CCCCCn2ccnn2)cc1
COc1cc(C(=O)NCc2cc(N3CCOCC3)cnn2)ccc1OC1CCCC1
Cc1ccnc(C(=O)Nc2ccc(S(=O)(=O)N3CCC(C(N)=O)CC3)cc2)c1
COC(=O)C(CC(C)C)NC(=O)C(CC(=O)O)NC(C)=O
CCC(=O)c1ccccc1C12C(Cl)CNC1(c1ccc(Cl)cn1)C(C#N)C(=N)C(Br)C2c1ccccc1
CC1(C)CC(=O)C=C2C1C=NC(=O)N2CCc1ccc(Cl)cc1
CCOc1cccc(C(=O)c2ccccc2)c1OCC(=O)Nc1ccc(N2CCOCC2)cc1
O=C1c2ccccc2-c2nnc(-c3ccc(F)cc3)cc21
CC(C)(C)OC(=O)NC(Cc1ccccc1)CC(O)C(Cc1ccccc1)NC(=O)C(CCCc1ccccc1)NC(=O)OC(C)(C)C
COc1cc(C=CC(=O)OCC(=O)NC2CCC(C)CC2)c(OC)c(OC)c1
O=c1c(O)c(-c2ccc(F)cc2)oc2cc(O)c(O)cc12
CC(F)(F)c1ccc(-c2sc3nccn3c2C(N)=O)cc1
COc1ccc(N(C(C)=O)c2cnc(-c3cccc(Br)c3OC)s2)cc1
COc1cccc(CCC(=O)OC(=O)CNCCN2CCNCC2)c1
Cc1ccc(-n2cccc2C(=O)OCC(=O)NCc2ccco2)cc1
CN(C)CC(c1ccc(Cl)cc1)N1CCN(C)CC1
Cc1ccc(Cl)c(Sc2nc(Nc3cc(C=O)ccn3)ccc2C)c1
Nc1cccc2c1C(=O)NC2=O
NC1CN(C(Br)CCn2c(=O)oc3ncccc32)CCN1Cc1ccccc1
COc1ccc2c(c1)CCC1(SC)N=CN(CC(=O)Nc3ccc(F)cc3)C(=O)C21
CC(Cc1nc2c(N3CCCCCC3)cccc2nc1-c1ccccc1)N1CCCCCC1
COc1ccc(Cc2cccnc2)cc1
COC(=O)C(N)Cc1ccc(O)cc1
CC1=NC(C)=C(C)S1(C)CS(=O)(=O)N1CCC(C)CC1
CCC=CC12Cc3ccccc3C3(CCN1C)CC(O)CCC32
Nc1nc(=O)c2ncn(C3OC(COP(=O)(O)S)C(O)C3O)c2[nH]1
CC1(O)CCCCN1C12C=CC=CC1=NC=NC2c1ccccc1
COc1ccccc1C=CC1(C)C(=O)c2ccccc2C1=O
S=C(Nc1ccccc1)NC(Cl)c1cccc(Br)c1
O=C(Nc1cccc2cccc(NC(=O)c3ccc(-c4ccccc4)cc3)c12)c1ccc(Cl)cc1
CC(=O)Nc1cc(Cl)c(S(=O)(=O)N(Cc2ccccc2)Cc2ccccc2)cc1NC(C)=O
CC1OCC(=C(Cl)Cl)CCCC(CCN2CCCC2)c2[nH]c(=O)cc(O)c2C(O)C1O
Cc1nc(NC(=O)CSCC(=O)Nc2nncs2)sc1C
COc1cc2cc(C(=O)O)ccc2nc1-c1cc(OC)c(OC)c(OC)c1
CCn1cc(S(=O)(=O)c2ccccc2)c(=O)c2cc(COc3ccc(F)cc3)ccc21
CCOC(=O)c1ccc(-c2nc(C)c(CN3CCN(c4ccc(C(C)C)cc4)CC3)o2)cc1
O=C1C=C(C=CI)CC(c2cccc(O)c2O)O1
Cc1ccc(C)c(NCc2ccccn2)c1C
O=C(NN=Cc1ccc(OC(c2ccccc2)[N+](=O)[O-])c(F)c1)c1ccccc1
COc1ccc(NC(=O)c2ccc([N+](=O)[O-])cc2)cc1S(=O)(=O)N1CCOCC1
C=C1SCc2nccc(-c3ccc(C)cc3)c21
CN1CCC=N1
Oc1cc(OC2CCCCO2)c(O)cc1CCC(O)Cc1ccc(O)c(Cl)c1O
CC(C)(C)OC(=O)NC(Cc1ccccc1)C(=O)NC(Cc1c[nH]c2ccccc12)C(=O)C1OC1C(=O)NC(Cc1ccccc1)C(=O)O
CCN(c1ccccc1)c1cccc(N=C(NCCC(C)N(CC)CC)c2ccc(-c3ccc(C)o3)cc2)c1OC
O=Cc1cccnc1Sc1cc(Cl)cc(NC2CCCCC2)c1
CCc1nc(=O)n(C2OCC(CN(C)CC(O)c3ccc(C(F)(F)F)c(Cl)c3)C2O)cc1N
CCCCN(C(=O)c1ccc(Cl)cc1)c1c(N)n(CCCC)c(=O)[nH]c1=O
COC(=O)C1=Nc2c(cc(C(=O)OC)cc2S(=O)(=O)O)Nc2sc(C(=O)OC)cc21
CCCCC(CC)C(=O)Nc1ccc(C23SC=NC2C=CC=C3O)cn1
CCCCC(=O)NC(C)C(=O)NC(C(=O)O)C(C)C
C#CC1(N)C=[NH+]C(C)c2n1c1ccccc1[n+]2Cc1cc(Cl)ccc1C
Cc1nc(-c2cc(NCC(=O)C3CCC(=O)O3)ccc2N)n[nH]1
COc1ccc(SCc2c(C)c3cc(C=O)ccc3n2Cc2ccc(-c3ccc(NC(C)C(F)(F)F)cc3C(=O)O)cc2)cc1
Cc1cccc([N+](=O)[O-])c1NC(=O)c1ccc(-c2cc(C)c3c(Nc4cccc(F)c4)ccnc3c2)cc1
CC(c1c(F)cc(N)c2nc[nH]c(=O)c12)N(C(=O)C1CC1)c1ccccc1
COc1cccc(OC)c1-c1ccccc1CN1CCC(=O)N(CC[N-][N+]#N)CCc2ccccc21
N#CC(c1ccc(F)cc1)C1NCCN(C=O)C1(N)c1ccccc1
CC(=Cc1ccccc1)C(=O)OC1CCCC2(C)C3CCC4(COC(=O)C=Cc5ccccc5)CC(OC(=O)C=Cc5ccccc5)(OC(=O)C=Cc5ccccc5)CC4C3CCC12OC(=O)CC(C)C
O=C(NCc1cccs1)c1ccccn1
COc1cc(-c2cc(C)c(-c3c(C)c(=O)oc4c(C)cccc34)s2)ccc1C
CN(CCc1ccccn1)C(=O)C1CCN(c2ncnc3[nH]c(-c4ccc(CCl)cc4)cc23)CC1
CCOc1cccc(OC)c1-c1ccc2c(n1)NC(C)C(C(=O)NCc1ccccc1)=C2
Cc1cc(NC(=O)c2noc(-c3cccc(Cl)c3Cl)c2C)cc(C)n1
Cc1cn(-c2ccccc2)nc1-c1ccc(NCC(=O)OCC(=O)NCSc2ccccc2C=O)cc1
O=C(Nc1ccccc1C(F)(F)F)N1CC2CNCC(C1)N2c1ccc(Cl)cc1
CCOC(=O)c1c(C)n(C)c2ccc(OC(=O)CCC(=O)O)cc12
OCCCN1CCc2cc(O)cc3c2C1Cc1cc2c(cc1-3)OCO2
Nc1c(C(=O)NO)ncn1-c1cccc2ccccc12
CCCC(NC(=O)C1CC(C(NC(C)=O)C(C)C)N(C=O)C1)c1nn(-c2ncc(C(=O)OCc3ccccc3)s2)c2[nH]c(C=O)nc(=O)c12
CC(=O)OCC1=C(C(=O)O)CSC2(NC(=O)C(=NOC(C)(C)c3cccc[n+]3CC(=O)C[n+]3ccsc3)c3ncc(N)s3)CC(=O)N12
OCc1ccc(OCCSc2nc3cc(F)ccc3s2)cc1
Cc1c[nH]c2ccc(C3SC(NN=Cc4ccc(N(C)C)cc4)=NC3=O)cc12
CC1NN(C2=CCS(=O)(=O)C2)N(C=O)C1CCCn1ccc(NC(=N)N)nc1=O
CCCC1(C(C)=O)Oc2ccc(OCCCCn3nncc3CCCCCC(=O)c3ccc(OC)cc3)cc2O1
CN(C)c1ccc(S(=O)(=O)Nc2nc(Cl)ncc2OCC2CC2(F)c2ccccc2)cc1
CNC(=O)COc1c(C)cc(C)cc1C
CCC(C)OC(=O)NS(=O)(=O)c1ccc(C)cc1OCc1cc(C)c(CCC(C)(C)O)nc1C=O
COc1ccc2c(c1)OCC(c1cc(O)c(OC)c(OC)c1)=C2c1ccc(O)c([N+](=O)[O-])c1
CCn1c(=O)[nH]c2cc(NC(=O)C(C)(N)OCC(=O)Nc3ccccc3)ccc21
CNC1(C)CCCC2CN(C=O)CC21C
NCCCCCOc1ccc(CC(NC(=O)C(Cc2c[nH]c3ccccc23)NC(=O)C2CCC(N)CC2)C(=O)O)cc1
NCCCC(=O)NC(Cc1ccc(Cl)cc1Cl)C(=O)N1CCN(C2(CNC(=O)C3C4CCC(C4)C3C(=O)NCCc3ccncc3)CCCCC2)CC1
Cc1cc(F)cc(Cl)c1-c1ccc2c(C3CCC(C)CC3)c(CCC(=O)NC(C)(C)C(=O)O)n(Cc3ccc(C(=O)NC(C(=O)O)C(=O)O)cc3)c2c1
O=C(Nc1ncccn1)c1ccc(N2CCCCC2)cc1
CCC(COC)(NC=O)c1cc(C)co1
Nn1c(-c2c(O)cccc2O)n[nH]c1=S
CCC(C)CNc1c(C=O)ccc2c1nc(Nc1c(C)c(Cl)cc(OC)c1Cl)n2C
S=c1[nH]c2cc(Cl)ccc2n1CNc1ccc(Cl)cc1
Cc1occc1-c1nnc(SCC(=O)Nc2cccnc2)n1C
CC(=O)Nc1ccc(S(=O)(=O)N2CCCCC2C(=O)Nc2c(F)cccc2F)cc1
CC(C)(c1ccc(F)cc1)c1nc(-c2ccc(F)cc2)c(C(C)(C)c2ccc(CC(O)CC(O)CC(=O)O)cc2)[nH]1
CCOC(=O)C(N)c1nnc(N)s1
CN(C)CCN(Cc1ccccc1)C(=O)C1(N)CC(=O)Nc2cccc(S(=O)(=O)N3CCOCC3)c21
c1ccc(N2CCN(CCNc3ncccn3)CC2)nc1
COC(=O)C(C(=O)OC)n1ccn2ncc(-c3ccccc3)c2c1=O
Cc1c(Cl)cccc1NC(=O)C1CCC(N2C(=O)COc3ccccc32)CC1
COc1cc(-c2ccc3c(ccn3C)c2)cc(OC)c1OC
COC(=O)c1ccc(S(=O)(=O)N(CC(=O)OC2CC(OC)(C(=O)OC3CCO3)C(O)CO2)Cc2ccc(Cl)cc2)cc1
CNCC(C)(O)Cc1cccc(-c2c(C)c(F)cc3c(=O)c(S(C)(=O)=O)c(N4CCOCC4)oc23)c1
CC1=CCC(C(C)(C)OC2OC(COC(=O)c3ccccc3)C(OS(=O)(=O)c3ccccc3)C(OS(=O)(=O)c3ccccc3)C2OS(=O)(=O)c2ccccc2)C1
O=C(O)c1ccc(S(=O)(=O)Nc2cc(Cl)cc([N+](=O)[O-])c2)cc1
CN1CCN(CC2([N+](=O)[O-])CCCN(c3ccccn3)C2)CC1
Fc1cccc(-c2nc3ccccn3c2-c2nc(Br)ncc2F)c1
Cc1cccc(C)c1NC(=S)NCCNC(=O)C12CC3CC(CC(C3)C1)C2
O=C(NCCc1ccc(Cl)cc1)C(CO)NS(=O)(=O)c1ccc(Cl)cc1
COc1ccc(NS(=O)(=O)c2ccc(NC(=O)C3CCCCC3)nc2)cc1OC
Nc1nc(Oc2ccc3c4c(cccc24)C(N)CC3)nc2c1ncn2C1OC2COP(=O)(O)OC2C1O
CS(=O)(=O)c1cccc(-c2cccnc2Oc2ccc(Nc3ccccn3)cc2)c1
O=C1N(c2ccc(C3CC3)cn2)CCN1c1ccc(N2CCCCC2O)cn1
CC(C)(O)OC12C=CC3=C(CCC4(C)CCC(O)C34C)C1(CCO)CCCC2(C)C
O=C(NC1CCN(C(=O)c2ccc(Br)c(Cl)c2)CC1)c1ccc(Br)cc1
O=c1c(O)cnc2n1N1c3cccnc3NC1C2
CN(C)c1cc(CN2C(=O)c3ccccc3C2=O)cc2c(F)cc(=O)[nH]c12
CSc1ccc(C(=O)N=C(N)N)cc1
Nc1ccc(NC(=O)C=Cc2cccc(OCc3cccc(F)c3F)c2C(=O)NO)cc1
COc1ccc(CCNC(=O)c2ccc(CNS(=O)(=O)c3ccc(OC)cc3)cc2)cc1
CC(C)(C)n1cnnc1-c1ccc(-c2ccc(CNC(=O)C3CCC(O)N3)cc2)cc1
CN(C)CCCN=Nc1cc(O)c(O)c(C=NC2=NC3C=CC=CC34CCC=CC4=C2)c1
CC1=C(C=O)C2C3C(C(=O)O)C4CC(C(=O)O)C(CP(=O)(O)c5ccccc5)C4C(C(=O)O)(C2C(C)C)C13CNS(=O)(=O)c1ccc(Cl)cc1
CCCCCC(CCCC)SC(C(=O)O)C(O)CC
CNC(C)C(=O)NC12CCCCC(=O)N1C1CNCCC1C2N
CC(CCC(=O)Nc1ccc(CCC(=O)O)cc1)CNC(=O)OC1(CS(=O)(=O)Nc2ccc(S(=O)(=O)N3CCCCC3)cc2)CC2CCC1C2C
O=C1C=CC2SCCSC2C1
O=C1CC2(CC(=O)N(Cc3cc(C(F)(F)F)cc(C(F)(F)F)c3)C2)Oc2ccccc21
O=c1cc(C(F)(F)F)c2cc3c(cc2[nH]1)CCC3
COC1(OC(=O)N(C(Cc2ccccc2)CC(C)NS(=O)(=O)c2cccc(NC(=O)OCCC(C)C)c2)C(C)(C)C)COC2(O)OCCC21
O=C(NCc1ccc(F)cc1)C1C=C2N=CC=CC2(O)N(Cc2ccc(O)cc2)C1=O
CCOC(=O)c1cccnc1Sc1ccc([N+](=O)[O-])cc1[N+](=O)[O-]
CC1(C)CC(c2nc3cc(OC4OC(CO)C(O)C(O)C4O)ccc3n2C2CCCCC2)CCO1
CCc1noc(CN2CC(n3nc(C)cc3C)C2)n1
O=C(NCCc1ccccc1)C(=O)NCC(c1cccs1)N1CCOCC1
Cc1nc2ccc(F)cc2c(=O)n1-c1ccc(F)cc1
Cc1ccc2c(N=Nc3csc(-c4noc(-c5ccccc5C)n4)c3)c(-c3ccccc3)c(=O)oc2c1
CON(C(=O)c1ccc2c(c1)ncn2CC=C1c2ccccc2OC(C(F)(F)F)c2ccccc21)C(c1ccc(C(F)(F)F)c(O)c1)C(F)(F)F
O=C1C=C2CC3C(=O)CCC3CC3OC3C2C1
O=C(Cn1cc2c(n1)CCCC2)NN=Cc1ccccc1
COC(=O)CN1CCC2(CC1)C(=O)N(C(C)C(C)c1ccc(Cl)c(Cl)c1)CN2c1ccccc1
CCOc1ccc(OCC)c(-c2nc(C)cs2)c1
O=C(Nc1ccccc1)NC1OC(CO)C(O)C(O)C1OC1(O)CC(O)C(CO)C(O)O1
Nc1cc2c(c(-c3nc(-c4ccccc4)no3)c1)CCNC2
CC[N+]1(C)CCOC(OC2C3CC(C)=CCC3(C)C3(C)CCC4C(=CC=C5C(C)(C)CCCC54C)C3(C)C2C(=O)O)C1
NC1(c2ccccc2)CCC2(CCN(c3ncccn3)C2)C(=O)N1
CCCCCCCCCCCC(CC=O)OC(C)(COCC1(O)C(O)COC(OP(=O)(O)O)C1O)OC(CCCCC=O)CCCCCCCC
Cc1cccc2c1C(c1ccccc1)N(Cc1ccccc1)CC2
NC12CC(Sc3ccccc3)C(Cl)C(C1=O)C(c1ccccc1)NC2c1ccccc1C(=O)O
Cc1cc2c(=O)nc3sccn3c2s1
CC(=O)CCC1OC2C(C)CC3CC(=O)CC=C3C2(C)C12C(O)C(C)CC21CCC2OCCC2(O)C1
O=C(NN=Cc1cccc([N+](=O)[O-])c1)Nc1ccc(Cl)c(Cl)c1
CON=C(C(=O)OC)C(Cc1ccccc1)c1ccc(OC(F)(F)F)cc1
CCCn1nc(C2CCN(C(=O)c3ccc(OC(F)(F)F)c(Cl)c3)CC2)cc1C
c1ccc(C2(c3ccccc3)CCN(c3nc(N4CCOCC4)nc(-n4cncn4)n3)CC2)cc1
NN=C(Sc1nc(SSCc2ccc(Br)cc2)ccc1-c1ccccc1)c1ncc(Br)[nH]1
O=S(=O)(NCCc1nnc2ccc(SCc3ccccc3)nn12)c1ccccc1OC(F)(F)F
O=c1n(CCCCc2nnn[nH]2)c2ccccc2n1Cc1nc2ccccc2[nH]1
CC(C)(C)OC(=O)NC1C(=O)N(CCn2ccnc2)CC(Cc2ccccc2)N1C(=O)Cc1ccccc1
Cc1c(C(=O)N(C)C)sc2ncn(CCc3ccccc3)c(=O)c12
Cc1ccc(-c2cccc3oc(NC(=O)c4ccccc4)nc23)cc1
O=C(CN1CCC2(C=Cc3ccccc32)CC1)Nc1ccc(Cl)cc1
CCCn1c(SCC(N)=O)nnc1-c1ccc(OC)cc1
CCOc1c2ccccc2cc[n+]1CCCC[n+]1cccc2cc(S(C)(=O)=O)ccc21
Cc1ccnc(C2CCN(C)C3Cc4c[nH]c5cccc(c45)C23)c1
Cc1ccc(C(C(=O)NCc2ccccn2)N(C)C2CC2)cc1
CCCCCCCCCCCCCC[N+](C)(C)c1ccc(Cl)cc1
O=[N+]([O-])c1ccc(-c2ccc(C3SCCS3)cn2)cc1
Cc1cc2ccccc2cn1
COc1ccc(C(Sc2cc(-c3ccc([N+](=O)[O-])cc3)nc3[nH]c(C)c(C)c23)(C(=O)O)c2ccc([N+](=O)[O-])cc2)cc1OC
CCCCCCCCCCCSCC(N)C(=O)O
Cc1cccc(N2CCN(C(=O)c3cc4ccccc4n3C)CC2)c1C
CCc1ccc(NS(C)(=O)=O)c(Oc2cc(CC)ccc2C(=O)O)c1
N=C1c2sc(=N)n3c2N(C=NN1c1ccccc1)CC3
O=c1cc(NCc2ccc(C(F)(F)F)nc2N2CCN(c3ccccc3)CC2)[nH]c(C(F)(F)F)n1
COc1cccc(Nc2n[n+]([O-])c3cc(-c4ccccc4)ccc3[n+]2[O-])c1C
O=C(O)c1ccc(NC(=O)c2c(F)cc(S(=O)(=O)N3CCCC3)cc2Cl)c(Cl)c1
COc1ccc(OC)c(-c2nnc(SCC(=O)NC3CCCC3)o2)c1
CC(C)c1nc(CN(C)CC(C)S(=O)(=O)NCCS)no1
CN(C)c1nc2ccsc2c(=O)s1
Cc1cc(C)c(S(=O)(=O)Nc2c(C3=NCCO3)ccc(Cl)c2Cl)c(C)c1
COCC1CCCN1C(=O)c1cc(-c2ccccc2)c2c3cc4c(cc3n(C)c2c1)-c1c[nH]nc1C4
COCS(=O)(=O)c1ccc(Nc2nc(Br)c3[nH]c(N)nc3n2)cc1
CC(=O)NC(Cc1ccccc1)C(=O)NC(Cc1ccccc1)C(=O)NC(C)C(=O)NC(CCC[N+](C)(C)C)C(=O)NC(CC(C)C)C(=O)NC(CN)C(N)=O
CCCCCCCCCCCCc1nc2cn[nH]c2c(=O)n1-c1cccc([N+](=O)[O-])c1
CC(C)NC(N)=NC(=N)N
CCCCCCc1cc(C(=O)NS(=O)(=O)c2ccccc2)ccc1OCCCSc1ccccc1
Brc1cc2c([nH]c3ccccc32)c2c1C(Cc1ccccc1)=Nc1cc(Cc3ccccc3)ccc1N2
CC(C)(C)NC(=O)NCc1cc(-c2c3c(nn2CC2CCCO2)Nc2ccccc2-n2ncnc2-3)cs1
CC1(C)CC(CC(c2ccccc2)S(C)(=O)=O)CCN1c1cc(-c2nnc(F)o2)ncn1
CCOC(=O)C1NC=CC(C(=O)OCC)(c2cc(OC)c(OC)c(OC)c2)N1
NC(Cc1cc(Cl)c(OCc2ccc(C(=O)O)cc2)c(Cl)c1Cl)C(=O)O
Cc1ccc(NC(=O)CNC(=O)C2CCCCN2C(=O)C2CCCCC2)cc1
O=C(NCc1ccccc1)C(=Cc1ccccc1)NC(=O)c1cccs1
CCCC[SH]1C(S)=NN=C1NC(=O)c1ccc(S(=O)(=O)N2CCOCC2)cc1
C=C(C#N)P(=O)(OC)OCc1cn(C(C)C)c2ccccc12
CC(C)(Nc1ccc2oc(C=O)cc2c1)N1CCOC1=O
COC(=O)C(c1ccccc1)C1CCCCN1C
Cc1ccc(Cn2nc(-c3ccc(C)cc3)c3sc(N)nc32)cc1
CCC[N+](C)(C)Cc1ccc(C(=O)c2ccccc2)cc1
CC(C)=CCCC(C)=Cc1cc(N(C)C(=O)NC(C)(C)C)c(C(C)(C)O)cc1O
CCOC(=O)C12C(=O)c3ccccc3C1=C(C)NC=C2c1ccc(Oc2ccc(-c3ccccc3)cn2)cc1
CN1CCCN(c2ccc(NCc3ccc(Cl)cc3)cc2)CC1
O=c1ccc2c(O)ccc(C=CC3Oc4ccccc4O3)c2o1
CCC(C)CN(C(N)=S)c1ccc2ncccc2c1
CCOP(=O)(OCC)C(Nc1nc(C)nc2c1cnn2C)c1ccc(CC)cc1
O=S(=O)(Nc1nccs1)c1ccc(Oc2ccc(Cl)c(Cn3cccn3)c2)cc1F
C=CC1(C)CC(=O)CC2(CC3(CCC(O)C(O)(CO)C3(C)C)C(C)C(O)C2OC(=O)CCCCC(=O)NC(C)CCC(=O)O)O1
CC1CCC2(C)CCC3(C)C(=CC(=O)C4C5(C)CCC(OC(=O)CCCC(=O)O)C(C)(C)C5CCC43C)C2C1
CC1(N)CN(C2(N3CCCC3=O)C3CC4CC2CC(C3)C4N)C2C(N)=CC=C3C=C(F)c4cc(Cl)c(Cl)cc4C32N1
NS(=O)(=O)NC1CCCc2cn[nH]c21
C=C1C(CC)=C(C#N)C(=O)N1c1ccc(C)cc1
CCN(CC)CCNC12C(Cl)=CN=CC1N=CN2CCCCl
CCn1c2cnccc2c2cnc(Nc3ccc(N4CCN(C(C)C)CC4)nn3)nc21
COC(C1CCC1)N1CCC23CCC(=O)CC2(Cc2ccccc23)C1
CCn1cnc2c(N)nc(OC(C)O)nc21
CC1(C)CN(C(=O)COc2ccc(F)cc2)CCO1
O=CCn1ncc2c([N+](=O)[O-])cc(N3CCN(c4ccccc4)CC3)cc2c1=O
CN(C)CCOc1ccc(C(=O)Nc2ncc(-c3ccco3)s2)cc1
Cc1ccc(NC(=O)CSc2nc(-c3ccccc3)nc3c2cnn3-c2ccccc2)o1
CCCCc1ccc(N(CCCC)CC(O)COc2c(C)cc(C#N)cc2C)cc1
Cc1nn(C)c(C)c1CCC(=O)NCc1ccc(Oc2ccccc2)cc1
COc1ccc(Oc2nc(N)c3ncn(-c4ccccc4Cl)c3n2)c(N)c1
N#Cc1ccc(NC(=O)Nc2cc(CSc3ncccn3)c3c(S(N)(=O)=O)cccc3c2)cc1
CC(C)CN(NC(=O)c1cc2cc(NC(=O)c3cccc4ccccc34)ccc2[nH]1)c1nc(C#N)ncc1Br
CCc1cc(C)c2c(=O)cc(C(=O)Nc3cccc(C)c3O)oc2c1C
COc1ccc(OCC(=O)Nc2cccc3c(=O)[nH]c(N)nc23)cc1
NCCCC(NC(=O)CCC(N)C(=O)O)C(=O)NCCCCCCCC(=O)NC12CC3CC(CC(C3)C1)C2
Cc1cc(F)ccc1OCc1ccc(N)cc1
CC(=O)c1ccc(S(=O)(=O)C(C)C(=O)Nc2cccc3cccnc23)cc1
CC1CC(C(=O)NC(C)C(=O)NC(CCCNC(=N)N)C(=O)O)N(C=O)C1
COc1ccc(C=Cc2ccnc3ccccc23)cc1OC
CC(=O)NC(CC(=O)NC(CCC(N)=O)C(=O)NC(CCCCN)C(N)=O)C(=O)NC(CC(=O)O)C(=O)NC(C)C(=O)NC(Cc1ccccc1)C(=O)O
Nc1c(-c2ccccc2)cc(Cl)c(OS(=O)(=O)c2cccc(C(=O)O)c2)c1[N+](=O)[O-]
Cc1sc(N)c(-c2ccccc2)c1C(=O)Nc1ccc(C(F)(F)F)cc1
CC1=C(C=O)SCC(N2CCOCC2)O1
CC(=O)c1cc(C)n(-c2ccc(Nc3c(C)cccc3Br)cc2)c1C
CC1(O)C(O)C(COP(=O)(O)OP(=O)(O)O)COC1n1ccc(=O)[nH]c1=O
O=C(O)CCc1cc2ccccc2oc1=O
COc1nsc(NS(=O)(=O)c2ccc(Oc3c(C)ccc(F)c3-c3cnnc(C)c3)cc2C(F)(F)F)n1
CN(CC(=O)Nc1ccccc1)C(=O)C(Sc1ccccc1)c1ccc2cccc(N(C)CCO)c2c1
CS(=O)(=O)c1c(N)cccc1-c1cccn2nc(Nc3ccc(N4CCNCC4)cc3)nc12
Nc1ccc(C(=O)N2CC3(CCN(C(=O)c4ccc5[nH]ncc5c4)C3)C2)c(F)n1
CC(=O)OC12CCC3CCC(C)CC3C1=CC(=O)C1C3CC(C)C(C)C(C)(C(C)(C)C)C3CCC12
CC1CC2C(C)(C)CCC(OC3OC(O)(O)CC(OC4(O)CCC(O)(O)C(COC5OC(O)(O)C(O)CC5CO)O4)C3CO)C2(C)C2(CC=CC3(CCC4(CC(O)CC(O)C4(C)C)C(C)C3)C2=O)C1
CCc1ccc2c(=O)c(-c3cccc(I)c3)c[nH]c2n1
COc1ccc(CC(=O)NS(=O)(=O)c2ccc(Br)cc2)c(NC(=N)N)c1
Cc1cc(N)cc(-c2ccc(N)c(=O)[nH]2)c1C#N
CC(C)(C)c1c(-c2ccc(O)cc2)cc(O)cc1C(C)(C)CC(O)CC(=O)O
CNC1C(=O)NC2(Oc3ccccc3C2c2ccccc2)C1(N)C(C)C
CCCC(N)C1CSSC(Cl)C(NC(=O)Nc2ccc(C(=O)O)c(Cl)c2Cl)C(=O)NC(Cc2c[nH]c3ccccc23)C(=O)N2CCCC2C(=O)N1
O=C(OCC1=Cc2cccc(C(=O)O)c2OC1)c1cccc(S(=O)(=O)Nc2ccccc2F)c1
CCC1CCCC(N)(CC)C(=O)N(C(=N)N)CC1N
CCOC(=O)Cc1nc(-c2ccc(OC)cc2)oc1C
COc1ccc(N(CC(=O)NCc2ccco2)S(=O)(=O)c2c(C)nn(C)c2C)cc1
CC(C)C1(F)CC1NC(=O)C1CCCN1C(=O)COc1ccccc1
Cc1c(N)c(=O)n(-c2ccccc2)n1CN
COc1cc2c(c(OC)c1)-c1c(c(OC(C)=O)c(OC)c3c1OCO3)CC2
COc1c(N)c(Cl)cc(C=O)c1OC(C)C#N
CCOC(=O)CNC(=O)Nc1ccc2c(c1N)C(=O)NC2=O
CCc1cc2c3c(c1)[nH]c(=O)n3CC(N)(CN(CC)CC)NC2
COc1ccc(Cc2cc3c(cc2Br)CCC3)cc1
CCCC(=O)Nc1cccc(Cc2c(O)[nH]c(SCC)nc2=O)c1
CNCc1cc(C)ccc1CNS(=O)(=O)c1ccc2c(c1)CC(=O)N2
CCC(C(=O)O)C1CC(C(=O)NCC(=O)OC2COc3ccccc3-c3ccccc3C2)Cc2ccccc21
CCN1C(=O)C2(N3CCN(c4ccc(F)cc4)CC3)C=CC(F)=CC2(F)C=C1C(=O)O
COc1ccc(C2NC(c3ccc(OC(N)c4ccco4)cc3)C(C)C(=O)C2C)cc1
COc1ccc(CCNC(=O)c2cc(Br)c(OC)c(OC)c2)cc1OC
CC(C)Cc1ccc(C(C)c2ccc(-c3nc4c(n3C3CCC3)CN(C(C)C)C4=O)cc2)cc1
CCN(c1nccc(-c2c(-c3ccccc3)nc3ccc(Br)cn23)n1)C1CCCC1
COc1ccc(-c2ccc(C(=O)NC(C(=O)O)C(C)C)s2)cc1F
CC(=O)c1ccc(NC(=O)COc2cc(S(=O)(=O)N3CCOCC3)cc(C=O)c2O)c(Cl)c1
O=S(=O)(c1ccccc1)N1Cc2ccccc2CC1CN1CCC(c2c[nH]c3ccccc23)CC1
Cc1ccc(Cc2cccnc2)cc1
COc1ccccc1N1CCN(Cc2coc(-c3ccc(OCc4ccccc4)cc3)n2)CC1
NC1CCC(C(F)(F)F)N(c2cnc(C(=O)NCc3cn(-c4ccccc4)c4ccccc4c3=O)cn2)C1
CCOC(=O)c1cnc2c(cc(C(=O)O)n2CC)c1Nc1ccc(OCC)cc1
CN(C)C1=C(Cl)C(=O)NC1=O
COc1cc2c(cc1OC)C1N=CN=C(N3CCCc4ccccc43)C1=C2
Nc1nc(Nc2cc(F)c(-c3c(F)cc(F)cc3F)c(F)c2)ncc1C(F)(F)F
COc1cccc(OC)c1C1(C#N)C(=N)CN(C)C2=C1CCCC2
CCNC(=O)c1ccc(Oc2ccc(NC(=O)c3ccc(OC)cc3)cc2)cn1
CC#CCOC(=O)N1CCN(C(=O)C(CCc2nc(-c3ccc(C(F)(F)F)cc3)no2)NC(=O)c2ccccc2)CC1
CC1CC2CC(O)CC23CCC(CO)C2(CC(C)CC=C2O)C3C1
CCCc1ccc(Cl)c(C2(C(=O)OCC)CCCCN2C(=O)C2CCCCO2)c1
CCCN(Cc1cc2oc(=O)c(C)cc2cc1C(N)=O)C(=O)Oc1ccc(OC)cc1
CCOc1cc(C2C(C=O)=CNC(=O)N2C)cc(OC)c1OC
Nc1ccnc2c1[nH]c(=O)n2CC(=O)NC(CO)Cc1ccccc1
COC1C(N2CCN(c3ncco3)CC2)C(C)S(=O)(=O)N1Cc1ccccc1
COc1ccc(NC(=O)CNC(=O)CNC(=O)c2ccc(Cl)cc2)c(OC)c1OC
CCn1c2ccccc2c2cc(C=Cc3sc4ccc(C)cc4[n+]3Cc3ccc(F)cc3)ccc21
Cc1nc2ccc(-c3c(-c4ccccc4)noc3C(F)(F)F)cc2s1
CN1C(=N)SC(CC(=O)Nc2ccc(S(=O)(=O)N3CCOCC3)cc2)C1=O
CCOC(=O)C(C)(C)O
O=C(O)CC(NC(=O)c1ccc(Cl)c(Cl)c1)c1ccc(N2CCN(C(=O)CCc3ccc(F)cc3)CC2)cc1
CCCCOC(=O)c1nc(CCCC)n(Cc2ccc(-c3ccc(S(=O)(=O)NC(=O)C4CCC(COc5cccc(Cl)c5Cl)CC45CCC(O)O5)cc3)cc2)c1CC
CC(=O)NC(Cc1ccccc1)C(=O)OCc1ccccc1
NC(COc1ccccn1)C1CCN(C=O)CC1
Cc1ccc(OCC(=O)Nc2cccc(N3CCOCC3)c2S(N)(=O)=O)cc1
Cc1ccc(-n2nc(NC(=O)S)c3c2CN([SH](=O)=O)C3c2ccc(F)cc2)cn1
CC(C)CC(NC(=O)C(N)Cc1ccc(O)cc1)C(N)=O
FC1CCCC1n1c2cnccc2c2ncnc(Nc3ccc(OCCCNC(C4CC4)C4CC4)cc3)c21
Cn1ccc(C(=O)NN=CCN2CCN(C=O)CC2c2ccco2)n1
CCC=CCOC(=O)C1(N)C(C)C(=O)NC2CCC3C4CCCC4CC(C)C3C21
Cc1cnc2ccn(S(C)(=O)=O)c2c1
Cn1nnnc1SCC(=O)Nc1sc2c(c1S(N)(=O)=O)C=CCC2
O=C(O)c1ccc(NC(=O)c2cc3ccccc3oc2=S)cc1
CCOC(=O)c1cc(COc2ccnc(NC(=O)c3ccc(Cl)cc3)c2)c2ccccc2n1
CC(C)(C)c1ccc(-c2cn(CCC(P(=O)(O)O)P(=O)(O)O)nn2)cc1
COC(=O)C1CC2(c3ccc(C)cc3)CCC(N)C1N2
C=CCCOC(=O)c1cccc(NC(=S)Nc2cc(S(N)(=O)=O)ccc2OC)c1
CC(C)COc1c(O)ccc2c1C(OCC1(F)CC1)C1(CCCCC1)C21N=CC(N)=N1
COc1ccc(C(=O)OCc2ccccc2)cc1-c1nc(=O)c2nn(Cc3ccccc3)cc2[nH]1
CCC=CCc1ccc(-c2cc(C3=CC(N)(c4ccccc4)CC4C(=O)NCC34)c3sc(CC)cc3c2)cc1
Cc1ccc(C(C)NC23CN=CN=C2C=CC=C3CCCO)cc1
CC(C)Cn1c(Cc2ccccc2)nnc1SCC(=O)NCC1CCCO1
CCC(C)NC(=N)Nc1ccc(F)c(Cl)c1
CSc1ccc(Oc2ccc3c(CCN)c[nH]c3c2)cc1
CCOC(=O)C=C(C)C=CC=C(C)C=CC1=C(C)CCCC1(C)C
COc1ccc2ncnc(OC)c2c1Nc1ccc(NC(=O)c2ccc(F)cc2)cc1
CC(=O)NC(Cc1cccc2ccccc12)C(=O)NC(C(=O)NC(CC(C)C)C(=O)NCC(=O)NC(CC(=O)O)C(=O)N(C)C(Cc1ccccc1)C(O)CC(=O)O)C(C)C
COC(CC=O)(C(=O)O)N1C(=C2SC(=S)NC2=O)Nc2ccccc2S1(=O)=O
Cc1ccc2oc(=O)cc(C(=O)NCc3ccccc3)c2c1
Cc1nc2sccn2c(=O)c1-c1ccc(Br)cc1
CCCCOC(=O)c1nc(Nc2c(C(F)(F)F)ccc(O)c2C#N)c(-c2ccccc2)cc1-c1ccccc1
CCN(CC)S(=O)(=O)c1ccc2c(c1)NCCN2c1ncc2ccc(Nc3cccc(CNCCN4CCCCC4)c3C)cc2n1
COc1ccc(OC2(CNS(=O)(=O)c3cccc4nsnc34)CCN(C=O)CC2)cc1
O=C(NCC1Oc2ccccc2O1)NC12CC3CC(CC(C3)C1)C2
Cc1cc(O)c(C(C)C)cc1S(=O)(=O)c1ccccc1
CCC(C)c1n[nH]c(=O)n1N1C(=O)C=CC1=O
Cc1cc2nc3c(nc2cc1C(=O)Nc1nc2ccccc2s1)CCCC3=O
COc1ccc(CNCCC(c2ccccc2)c2cccc(=O)[nH]2)cc1
COC(=Cc1cc(OC)ccc1OC)C(C)=C(OC)C(=O)C=Cc1ccccc1OC
COc1ccc(C=CC(=O)OCC2C(O)CC(O)(Oc3ccc(OC)cc3)OC2O)cc1
C=C1C(O)CC(C)(C2CCC3(C)C2CCC2C4CC(C)(C)CC(O)C4(C)C(=O)CC23C)CC1O
S=C(NCCNc1cnc2c(Cl)cccc2c1)OCCc1ccccc1
CCNC(=O)C1CC(O)(N(C(=N)c2cnccn2)C2CCC(CC3CCC(NC(=N)c4cnccn4)CC3)C3N=C(NC(Cc4c[nH]c5ccccc45)C(=O)O)N=C(Cl)C32)C(O)O1
Cc1noc(C)c1-n1nc(C2CCCN2)cc1C
Cc1ccc(NC(=O)c2sc(C)c(NC(=O)CC(C)C)c2C(=O)O)c(C)c1
CCC1COc2c(N)cc(N)cc2C(=O)NC1N
COC(=O)C1(N)C(O)=CC(=O)N1CCc1ccc(OC)c(OC)c1
Cc1cc(CNC(=O)Cn2cc3c(n2)CCCC3)ccc1C#N
CS(=O)(=O)N(CC(=O)Nc1ccc(N2CCCCC2)cc1)c1ccccc1
CCCCCCCC=CC(=O)CCCCCCCCC(=O)NC1OC(CO)C(O)C(O)C1O
CCCC(O)CC(Nc1ncc(C)c(N2CC(N)(C(C)C)NCC2=O)n1)C1CC1
O=C1CCCCC(O)CC(N2CCN(c3ccc(F)cc3)CC2)CC1
CC(C)(C)OC(=O)NCCOc1ccc2c(c1)OC(C)(C)C1=C2CCCC1
CC(O)C(=O)OC12COC1C(OC(C(C)C)C(NC(=O)OC(C)(C)C)C(N)C(N)=O)CC1C(=O)CC3=CC(OC(=O)C(C)c4ccc(O)cc4)CC(C3)C(OC(=O)c3ccccc3)C12C
CN1CCN([SH](=O)=O)C(S)C1
NC1(c2ccsc2)CC2(CCCNC2)CN1C(=O)Nc1cc(Cl)ccc1Cl
CN(C)C(C)(C)Oc1ccc(C(O)(C=O)c2ccccc2)cc1
Cc1c(C(=O)c2ccc(Cl)cc2)c(-c2ccccc2Cl)nn1CC(=O)N(C)CC(F)(F)F
CCCCCCc1nc(C(=O)N(CC)CC)c(Br)o1
CC(Sc1nnc(-c2ccccc2)n1-c1ccc(F)cc1)c1cccnc1NC=O
COc1c(NC(=O)c2cc3ccccc3o2)cccc1S(=O)(=O)N1CCCC(OC)C1
CCN(CC)Cc1ncc(-c2ccc(C)cc2)o1
Cc1cccc(-n2c(C)nnc2SCC(=O)Nc2c(C)cccc2C)c1
CN(C)c1ccc2c3c(c(=O)oc2c1)-c1ccccc1C3=O
NC(CNC(=O)c1ccc(I)cc1)C(=O)O
Nc1ncnc2sc(N(C(=O)Nc3cccc(F)c3)C3CCCCC3)nc12
COc1cc2c(-c3cccc(N)c3)ncnc2cc1OC(N)c1cccc(C=O)c1
COc1ccc(-c2cccc3c(=O)cc(N4CCOCC4)oc23)cc1
O=C(CSc1ccccc1)NC1CC1
CC(=O)OCCN1C(C2C(=O)Nc3c(Cl)cccc3C2=O)=NS(=O)(=O)c2ccccc21
COCc1nc2n(n1)NC(c1cccc3ccc(-c4nnn[nH]4)cc13)S2
CC12C=CC=CC1S(=O)(=O)N(C1(CO)OC(O)CC1F)C=C2
COc1cccc(OCc2cc(F)ccc2F)c1C=Nc1ccc([N+](=O)[O-])cc1
CC1=NN(C(=O)OCc2ccccc2)C(c2ccccn2)C1
COc1ccc(Cl)cc1S(=O)(=O)N1CCCCC1
CCOC(=O)N1CCCC(=O)N1C(N)=O
O=S(CC(=NNc1ncc(-c2ccco2)s1)c1nnc(-c2ccc(Br)cc2)o1)c1ccccc1
COC(=O)c1cccc(C(=O)Nc2cc3c(Nc4ccccc4)ncnc3s2)c1F
Cc1cccc(Nc2ncc(C(=O)Nc3ccc(Cl)c(Cl)c3)c(-c3ccccc3)n2)c1
CCc1nc(C2CN(Cc3nc(C(C)C)no3)CCO2)n[nH]1
COCCOc1ccc(-c2cccc(C#N)c2OC(COC)c2ncccn2)cn1
COc1ccc(NC(=O)NCCCCC(Cn2ccnc2)Nc2ccc3cc(Cl)ccc3n2)cc1
CC(C)n1c(Cc2ccc(-c3ccncc3)c(NC(=O)C3CCCCN3)c2)nnc1C12CC3CC(CC(C3)C1)C2
CC(C)c1c(O)cc(O)cc1C1CCN(c2nc3ccccc3s2)CC1
O=C(Nc1ccccc1)c1nc2cc([N+](=O)[O-])ccc2[nH]c1=O
CC(O)(CC(O)C(CC1CCCCC1)NC(=O)C(Cc1ccccc1)NC(=O)COc1ccccc1)C(=O)NC1CCCCC1
Cc1[nH]nc([N+](=O)[O-])c1CNC(=O)Cn1ccnc(Cl)c1=O
COc1cc(-c2c3c(nn2C)CC(N)(c2ccc(CO)cc2)c2cnc(N)nc2-3)ccc1C
COC1CC(N)C2CC(c3ccc(C=O)cc3O)=CC(O)(O)C1N2
Nc1ccoc1C(=O)Nc1ccc(C(=O)N2CCCc3scc(NCCCCO)c32)cc1
Cc1nccc(C2CCCN2Cc2cccc3c2CCCO3)n1
COc1ccc(OC)c(C=CC(=O)OCC(=O)Nc2c(C)cc(F)cc2[N+](=O)[O-])c1
CCOC(=O)c1ccc(NC(=O)CS(=O)Cc2noc(C)c2C)cc1
Cc1cccc(S)c1
Cn1c(=O)oc2ccc(-c3cccc(F)c3Cl)cc21
CCOC(=O)CC1=CC(=C(C)C)C(O)(C(C)C=C(C)C=C(C)C)CC1=C(C)C
CCSc1nnc2n1N=CC(c1c(OC)cc(OC)c(OC)c1OC)S2
CC(=O)n1ccc2c1=c1c(ncn1C1CCC(CCOC(O)c3cccc(N)c3)O1)=CN=C(O)N=2
CSc1ccc(C(=O)NC(C(N)=O)C(C)C)cc1
Cc1c(C(=O)OCC2(C)CCN(C=O)CC2)noc1-c1ccccc1
Cc1cc2n(n1)CC(C(Cl)CNS(=O)(=O)c1ccc(Cl)cc1Cl)C2
CCCOc1ccc(NC(=O)CSc2nnc(-c3cccs3)o2)cc1
CC(C(=O)O)c1cccc2c1sc1ccccc12
Cc1ccc(-c2ccnc3[nH]c(S(=O)(=O)Cc4ccc(F)cc4)nc23)cn1
Cc1ccc(C(F)(F)F)cc1-c1ccc2cc(NC(=O)C3CC3(C)C)ncc2c1
CCCOCCC(NC(=O)C(O)C(O)CNC(C)=O)C(=O)NC(CC(F)(F)CNC(CC(C)CC)C(=O)NC(C)C(=O)O)C(=O)O
COC(=O)C1(C)C=C(C)N(C)C(N)N1
CC(=O)OC1CC=CCCCN2CN3CCCC4CC(CCC1)C2C43
Cc1cc(C)c(O)c(CC(N)C(=O)NC(COCc2ccccc2)C(=O)N2CC(C)CCC2C)c1
COc1ccc(CS(=O)c2ccc(C(=O)N(C)Cc3ccco3)cc2)cc1
CC1CC2CNC(Cl)C2C12N=C(Cl)N(c1ccccc1)C2=O
CCC(C)C(N)C(=O)NC(Cc1ccccc1)C(=O)O
C=CC12C=C(N)CNC1C=CN2
CC1(O)CCCC2CC1(C)C2CNC(=O)c1ccccc1
Cn1cc(CCN2CCC3(CC2)C(=O)NCN3c2ccccc2)cn1
NC(Cc1ccccc1)NC(=O)c1cc(C2NCCCC2O)nc2c1cnn2-c1ccccc1
Cc1ccc(NC(=O)N2CC(=O)N3CCc4c(O)cccc4C3C2)cc1
O=C(Nc1cccc(Oc2ccccc2)c1)Nc1c(Cl)cnc2ccccc12
COc1c(C)ccc2cc(C(=O)NC(C)C)ccc12
O=C(c1c[nH]cn1)c1csc(-c2cccc(Cl)c2)n1
Cc1ccc(NC(=O)c2ccncc2)cc1S(=O)(=O)N1CCCC(Cl)C1
CCC(C)n1cc([N+](=O)[O-])cn1
COc1ccccc1Cn1cc2nc(-c3ccccc3)nc-2c(OC)c1
C=CCOc1cc(NS(=O)(=O)c2ccccc2)c2ncccc2c1C(=N)NO
CNC(Cc1cccc(C(=N)N)c1)C(=O)NC(CO)C(=O)NC1(C(=O)NC(Cc2ccccc2)C(=O)NCc2cccs2)CCSC1
O=C(O)CCCOc1ccc(N2CC3CC=CCC3C2=O)cc1
Cc1ccc(NC(=O)Cc2cccc3ccn(Cc4ccc(Cl)cc4)c23)cc1
CC(=O)C1=C(C)N2CCSc3c(C)ccc(c32)C1
Cc1ccc(Cn2c(N)nc3c(N)n[nH]c3c2=O)cc1NC(=O)c1ccc(-c2ccccc2)cc1
CN(C)c1ccc(-c2cc3c(n2-c2ccc(NC(=O)c4ccn[nH]4)c(Cl)c2)CC(Cl)CC3)cc1
COC1(C(=O)Nc2ccc(NC(=O)c3ccco3)c(Cl)c2)CC1
CCCC(S)(C(=O)Nc1ccccc1C(F)(F)F)n1c(C)nnc1S
CCN(CC)C(=O)COC(=O)c1c(N2CCn3ccnc3C2)ccc2c(=O)c(C(=O)O)cn(Cc3cc(F)ccc3C)c12
O=C(NCCCN1CCOCC1)c1noc2c1C1C=CC=CC1=C2
CNc1cc(Cl)c2c(n1)CCCC2=O
O=C(Nc1ccccc1)Nc1cccc(-c2cccc(-c3nc4ccc(Cl)cc4[nH]3)c2)c1
O=C1C(=Cc2ccc(O)cc2)Oc2cc(O)cc(O)c21
CC(=O)NC(C)c1ccc(OC2CCCN2c2ccc(OCC(F)(F)F)cn2)cc1
CCOC(=O)c1ccccc1-c1ncc(CCc2ncccc2O)s1
COc1cc(CN(Cc2ccccn2)Cc2nc(-c3cccnc3)no2)ccc1OCc1ccccc1
CCc1ccc(NC(=O)N2CCN(c3ccnc(C=O)c3O)CC2)cc1
COC(=O)C1C=CC2(NC=C3C=CC=CC32)N2CCCC(N)C12N
CCN1CCC(c2ccccc2Cl)(c2nn(Cc3cc(-c4ccco4)n[nH]3)c3ncccc23)CC1
CCCCC(CCC)N1C(=O)C(CC(=O)O)N(C)C(=O)C(F)C1CCOC(=O)Nc1ccc(CC)cc1
O=C(NO)C1CN(C(=O)O)CC(c2ccccc2)C1(O)c1ccccc1
Nc1cc(C(=O)NCc2ccccn2)c(N)nc1Cl
COc1ccc(-c2cccc(C(=O)N3CCCC(c4ccc(OC)cc4C(N)=O)C3)c2)cc1
COC(=O)c1nccnc1C(=O)OCC(=O)NC1(Oc2cc(C=O)ccc2O)CCS(=O)(=O)C1
NC(=O)C1CNCCC(N)(c2cccnc2)CC2OCOC21
COc1ccc(C(=O)OCCc2cc(OC)c(OC)c(OC)c2)cc1
CC(=O)N(C)O
Clc1cccc2c1ccn2-n1ccnc1
COc1ccccc1NC(=O)NC1(F)C(N)CN(Cc2ccccc2)CC1[N+](=O)[O-]
C=CC(=O)Nc1c(C)ccc(Nc2ncnn3cc(C(N)=O)c(-c4ccccc4)c23)c1C
CCOc1cc(CCNC(=O)COC(=O)CCNC(=O)c2ccc(Cl)cc2)cc(OCC)c1
COc1cc(C(=O)c2cc(OC)c(OC)c(OC)c2)c(OC)cc1OP(=O)(OC)OC
Cc1nnc(SCC(=O)N2CCOCC2)s1
O=[N+]([O-])c1cccc(C2Oc3ccccc3-c3ccc4nccnc4c32)c1
CC(C)(CNCCNC(=O)c1ccccc1)NCCCNC(=O)c1ccccc1
NC(=O)C(CCSCCC(N)C(=O)O)NC(=O)CS
Cc1ccc(S(=O)(=O)N2N=CC(c3ccc(-c4ccccc4)cc3)C2c2ccccc2)cc1
CC1CC(=C(C(=O)O)c2ccc(C(C)(C)C)cc2)c2cc(O)ccc2O1
CC(C)(NCC(C=O)c1cc(NS)c2c(c1O)C=C(C=O)C(c1ccc(C(F)(F)F)cc1)O2)Oc1ccccc1
CCOC(=O)C=C(C)C=C1CC2CC(C)(CN2S(=O)(=O)c2ccc(Cl)cc2)C1=O
CC(=O)c1ccc(OCCCNC(C)C)cc1
CCCCNC(=O)c1noc(CSc2ccccc2)c1C(=O)O
CC
Nc1cc(-c2ccccc2)ccc1NC(=O)C1CCCCN1
Cc1cc2[nH]ncc2cc1OC1CCN(Cc2cccc(-c3ccc4ncsc4c3)c2)C1
CC(=O)OC1(C)SC2(NC(=O)C(N)c3ccc(C(C)(OCC(N)=O)c4ccccc4)cc3)CC(=O)N2C=C1C(=O)O
Cc1nc(C(=O)NNC(=O)c2ccc3c(c2)OCO3)c(C)o1
CCCC(CC)Oc1ccc2c(ccn2Cc2ccccc2)c1
Oc1ccc(-c2nc(SCc3cnnn3-c3ccc(C(F)(F)F)cc3)nn2-c2ccc(Cl)cc2)cc1
COc1cc2c(cc1OC)C(N)C(N)(Cc1ccc(OCNC(CC=O)C(=O)O)cc1)CC2
O=C(O)CCCCCCCCOc1ccc(CCCCCc2ccccc2)cc1
CCOC(=O)c1ccc(C#Cc2cc(CC(C)(C)C)ccc2C(C)(C)C)cc1Cl
Oc1ccc(Cl)cc1O
Cc1cccc2c1nc(N1CCOCC1)c1nnc(-c3ccccc3)n12
O=C(NC1CCCCC1)C(c1ccccn1)N(C(=O)c1ccccn1)C1CC1
COc1ccc(-c2ccc3ncc(C#N)c(NC4=CC4)c3c2)cc1CNC1CCNC1
Cc1[nH]c(=S)n(-c2ccc(C(F)(F)F)cc2)c(=Nc2ccccc2)c1C(=O)NCCCC(=O)O
NC(=O)Cc1c(-c2cn3ccsc3n2)ccc(NC(=O)Nc2ccnn2C(c2ccccc2)C(F)(F)F)c1F
Cc1ccc(-c2conc2C(=O)N2CCNCCC2(N)C2CCC2)cn1
CCOC1C=C(c2ccc(C(F)(F)F)cc2)OC(CCCO)C1C(N)=O
O=C(O)CC(O)C1(O)OCC(O)C1CC1CCC(C2CCC(CCCCCCCCC34C=CC=CC3N=CS4)O2)O1
O=c1c(N2CCOCC2)coc2cccc(CN3CCCCC3)c12
CC1=C(C(=O)NC(Cc2ccccc2)C(=O)NCc2ccc(N(C)C)cc2)C(c2cccnc2)N=C(c2cccc([N+](=O)[O-])c2)N1
CCc1ccc(Oc2cccc3cc4[nH]c(=O)[nH]c4nc23)cc1
CC1CN(c2cc(C(C)(C)C)ccc2NC(=O)Nc2cccc(C(=O)C(F)(F)F)c2)CCN1
Cc1ccc(C(=O)N2CCC3CN(C4CCOC4)C3C2)o1
N#Cc1ccc(Nc2cc(CC(=O)N3CCCC3)nc(N3CCCC3)n2)cc1
CCC(CC)C1=CC(C)(C)c2c(cnn2-c2ccc(F)cc2)C1=O
Cc1nn(C(C)c2ccccc2)c2c1CCN1C(=O)N(CCCc3ccccc3)C(=O)C21C
CC(C)(C)N1CCOC2(CCCN(c3nncs3)C2)C1
O=C(Nc1ccc(-c2sc3nccn3c2CNCCc2ccccc2)cc1)c1c(Cl)cccc1Cl
CC1CCC(NC(=O)C(F)C(C)c2ccccc2)c2ccccc21
CNC(=O)CNC(C)c1ccc(O)cc1
O=C1C(Cn2ccnc2)=C[SH]2OC3C=CC12CC3
CC(C)CC(NCCc1ccccc1)C(=O)N(C)C(C=CS(C)(=O)=O)CCCCN
COc1ccc(NS(=O)(=O)c2ccc(C=CC(=O)NCCCN3CCOCC3)cc2)cc1
CC(=CCN1CCN(C(c2ccccc2)c2ccccc2)CC1)n1c(-c2cccc(Br)c2)n[nH]c1=S
CC(NC(=O)c1ncc(C2CC2)n1-c1ccc(N)cc1)c1ccccc1
Cc1cccc(NC(=O)c2c(N3CCN(C)CC3)cccc2[N+](=O)[O-])c1C
N=C(N)c1ccc(C=CC(=O)c2ccc(O)cc2O)cc1
CCCCCCn1nnc2c(=O)n(CNCc3ccc(OC)c(OC)c3)cnc21
CC1(NCCCN(C=O)Cc2ccc(C(=O)NC34C=CC(Br)=CC3N=CS4)cc2)NC=C2C=CC=C(Br)C21
Cc1ccc2c(c1CN(C)C(=O)Nc1cccc3ccccc13)CC1C(=O)N(C(C)CO)CCCOCCC1(NC(=O)c1ccccc1)O2
Clc1ccc(Nc2ncc(-c3ccco3)cn2)cc1
COc1cc(C=Cc2nn(-c3ccccc3)c(C)c2C=O)c([N+](=O)[O-])cc1OC
COc1sccc1S(=O)(=O)N1CCC(C(=O)Nc2ccccc2)CC1C
COC(=O)C(NC(C)=O)C(O)C(Oc1cccc2ccccc12)C(O)C(O)CO
O=C1C(=O)C2(CC3CCC2O3)CN1Cc1ccc(Cl)cc1
Cc1noc(-c2ccccc2)c1COc1ccc(C(=O)N(C(N)=O)C2CC2)cn1
COc1ccc(C=O)c(N)c1N
Cc1cc(C(C)(N)n2c(-c3ccccc3)nc3ccc(O)cc3c2=O)c2[nH]c(C)c(C3CCNCC3)c2c1
Cc1ccc(C)c(NC(=O)CC(=O)c2cc(Cl)cs2)c1
O=C(NN=Cc1ccc(OCc2ccc(F)cc2)cn1)c1ccc(F)cc1
Cc1cccc(C2NC(=S)Nc3ccccc3C2n2cc(CCC=O)c3ccccc32)c1
CCNC(=O)NC1CC(C)(C)Cc2c(-c3ccccc3)cc(-c3ccccc3)nc21
Nc1ccc2nc3c(cc2c1)CCC(N)C(=O)C3
Cc1ccc(-c2cc(N(C=O)CCCc3ccc(N)cc3)c3ncc(-c4ccc(F)cc4)n3c2)cc1
Cc1c(N)c(-c2ccccc2)cc2cc(CC(Cl)C(=O)Nc3cn(Cc4ccccc4)c(=O)[nH]c3=O)cnc12
O=C(O)C(Cc1ccc(O)cc1)NC(=O)C1CCCN1C(=O)CNC(=O)C1CCCCN1
CC1C(=O)C(Sc2ccccc2)=COC1CCc1ccccc1-c1cccnc1
Nc1scc(-c2ccccc2Br)c1C(=O)c1ccc2ccccc2c1
O=C(O)CC(CCCCc1ccccc1)C(=O)O
COc1ccc(Br)cc1NC(=S)NN=C1Cc2cc(OC)c(OC)cc2N1
CN(C)c1cc(-c2coc(-c3ccc4c(c3)CCNC4)n2)ccc1C(=O)O
CC(=O)N1CCN(c2ncc3ncnc(Nc4cc(C(F)(F)F)cc(C(=O)NC5CCNCC5)c4N)c3n2)CC1
CCC(C=CC1CC1C(N)CSC)C(=O)O
COc1ccc(C=Nn2c(C3CCN(C(=O)c4cccc(Br)c4)CC3)n[nH]c2=S)cc1
COCCCSCCNC(=O)C(c1ccc(C)cc1)N1C(=O)C=NC2C=CC=CC21c1ccc(OC)cc1
CCC(C)(O)CCn1c(=O)c(C2CS(=O)(=O)CCN2)cc2cccc(C)c21
O=C(NC1CCC(F)N(c2cnn(-c3ccccc3)c2)C1)c1cccs1
COc1ccc(-n2nnnc2SCC(=O)NNC(=O)c2ccc(-n3ccccc3=O)cc2)cc1
Cc1cc(=O)n2c(Sc3ncccn3)n[nH]c2n1
CCC1C2OOC3OC(=O)C(C32)C1(C)c1ccccc1
CC(C)CC(N)C(=O)N1CCN(NC=O)CC1C=Cc1ccc(F)cc1
CS(=O)(=O)N(CCc1ccccc1)Cc1ccc(C#Cc2ccc(F)c(C(O)CO)c2)cc1
COc1cc(-c2cc(C(F)(F)F)nn2-c2cc(Cl)c(O)c(C(F)(F)F)c2)ccc1OC(C)=O
Cc1nc(CN2CCN(c3ccc(C(C)C)cc3)CC2)c(-c2ccc(C(F)(F)F)cc2)o1
CCNc1cc(N)nc(C=C2CCN(c3ccc(C)cn3)C2)c1N1CCCCC1
CCc1n[n+]([O-])c2c(Cl)ccc(NN=Cc3ccccc3)c2[n+]1[O-]
O=Cc1cc(-c2ccccc2)cc2cc(O)ccc12
CCOC(=O)N1CCN(C(=O)C2CC(N)(c3nc(C)cc(OC)c3C)CCN2)CC1
CCn1cc(C(=O)Nc2ccc(C)cc2)c(=O)c2ccc(CN3CCCCC3)nc21
N#CC1CCN([SH](=O)=O)C1S
O=C(O)c1cc(SCc2ccccc2)n(CCc2ccccc2)n1
CCc1c(-n2ccc(NC(=O)Nc3cccc(C)c3)c2)sc2c1CCCC2
Cc1cccc(Cn2ccc(C(=O)NCCCN3CCCCC3)n2)c1C
Cc1cccc(O)c1CNc1ccc(CNc2ncnc3c2ncn3C2CCCO2)c(CO)c1
CCOC(=O)c1ccc(C#N)cc1NC(=O)Nc1cc2c(s1)CC(C(C)C)CC2
Cc1nc(CC2CCC(N)(c3ncc(C4CCC4)s3)N2)no1
COCOc1ccc2c(c1)c(=O)c(O)cn2C(C=O)OC
COc1ccc(-c2nc3c(cc2C(=O)NC(C)(C)CCN2CCN(c4cnccn4)CC2)CCC=C3)cc1
CCn1nc(N)c2c(N3CCNCC3)ncnc21
CCCCC(C(C(N)=O)N(O)C=O)C(C)(C)CC
C=C1OC(=O)C2CC3(CCCCCC(O)=CC12C)CC(=O)C(C)=C3OS(=O)(=O)OC1(OC(=O)c2ccc(OC)c(O)c2)CCC(C)C(O)O1
CCCCCCCCCS(=O)(=O)NC(=O)Oc1cc(N)ccc1N(C)C
NC1(Cc2ccccc2)CC2CN(Cc3ccccc3)C(c3ccc(Cl)cc3)C2C2C(=O)NC(=O)C21
CN1CCN(C(=O)Nc2cc(C#N)ccc2Cl)CC1
CC(=O)CC(C)COc1ccc(S(=O)(=O)NCC2CCCO2)cc1
C=C(C(=O)C(CC1CCCC1)NC(=O)C(=CCCCCNC(=O)C(Cc1ccccc1)NC(=O)OCc1ccccc1)CC(C)C)C1CCc2ccccc2C1
COC(=O)CN1c2cccc3cccc(c23)S1(=O)=O
CN1CCNC(Cc2ccccc2)C1(N)c1ncc[nH]1
CCCS(=O)(=O)NC1(C)CCCN(c2cnc(C)c(C)n2)C1
Cc1cccc2ccc(Oc3ccc(NC(=O)c4cc(N)n[nH]4)cc3)cc12
CC1([NH3+])c2ccccc2C2OC21C(=O)NCc1ccccc1
O=C(O)C(O)=C1CC23C=CC=CC2(C=CC=C3)C1=O
CC(C)(C)c1ccc(F)cc1-n1ncc2c(=O)nc(CNC(=O)CNC(=O)c3ccccc3)[nH]c21
CCCC(N)c1ccc2c(c1)CCC2NC(=O)CN1Cc2ccccc2C1=O
O=C(NCc1nnc2n1NCCCC2)N1CCN(c2ccccc2OCC(F)(F)F)C(=O)C1
CCCCC(=C1C(O)CC(C)C1(O)CC=C(CCC)C(=O)O)C(C)O
CCOC(=O)c1cc(=O)c2c(OC)cc(OC)c(CCn3cnc4c(=O)nc[nH]c43)c2o1
CCOc1ccccc1OCCN1C(=O)COc2ccccc21
CCCCC(CCC)C1=CC2Oc3cc(Cl)c(C)cc3SC2CC1=O
COc1ccccc1CN1C(=O)C2(SCC(=O)N2c2ccccc2)c2cccc(OC)c21
C=CCOc1c(OC(=O)C(C)COC)c(OCCCCCCCC)cc(OC)c1C(O)C(O)CC=O
COc1ccc(-c2nnc(NC(=O)c3cccs3)o2)c(OC)c1
CC(=O)NC1CCCCN(c2ncnc3sccc23)C1CO
O=C1Nc2cc(Cl)ccc2C1=Cc1ccc([N+](=O)[O-])cc1
CS(=O)(=O)Nc1ccc(Nc2c3ccccc3nc3cccc(N)c23)cc1
Oc1cccc2c(O)c(CCc3ccccc3)ccc12
COC(=O)C1C(C(F)(F)F)=CCOC1OCc1ccc(COCc2ccccc2)cc1
CCOc1nnc2c(n1)[nH]c1c(OC)cccc12
Cc1ccc(NC(=S)NC(C)c2ccc(C)c(C)c2)o1
Nc1ccc(NC(=O)C23CC=CCC2CCCCC3)cc1
O=[N+]([O-])c1ccccc1S(=O)(=O)NN=C(c1ccccc1)c1cccnc1
COc1ccc(COc2sc3nc(CC4CCC4)cn3c2Cl)cc1
CC(O)CNCc1ccc(-c2ccc(-c3cccc4[nH]cnc34)cc2)cc1
Nc1ccccc1C(=O)Nc1cc(C=O)ccc1OC(=O)CN1CCOCC1
C=CCCC(CC1CC1)NC(=O)CN(C)S(=O)(=O)c1ccccc1
Clc1ccc2c(-c3ncc[nH]3)c[nH]c2c1
CCCCC(=O)Nc1ccc(Cl)c(F)c1Cl
CCc1cncc(F)c1N(Cc1cc2c(c(C(=O)Oc3ccc(C)cc3)c1)OC(=CC(=O)NO)C2)c1[nH]cnc1CCCC=O
CC1CC2C(CC(O)CC2(O)C(C)(C)C(=O)OCC2(O)OC(O)CC2(O)CO)C2CC=C3C(C(CO)CC4(O)CCCCC34)C12
Cc1ccc(-n2cnc3cc(CN4CCCCC4)c(Cl)cc3c2=O)cc1
CCOC(=O)c1nc(N)cc(S(=O)(=O)c2ccc(OCC(=O)OC)cc2)n1
OC(CN(Cc1ccccc1)c1ccc(-c2cccs2)cc1)C(F)(F)F
CC(C(=O)NC1CC(=O)Nc2ccccc2C1(N)C(=O)O)n1cccn1
Nc1c(C#Cc2cccnc2)sc2cncc(Oc3ccc(-c4cnn(C5CCNCC5)c4)cc3)c12
CC(C)(C)NC(=O)Nc1ccccc1S(=O)(=O)N(CC(=O)N1CCCCC1)c1ccccc1
COc1c(C)c2cc3c(cc2oc1=O)oc1ccccc13
COc1ccc(NC2CCNC(N)(Br)C2)nc1
CC(C)(C)C(=O)C1(c2ccc(C(C)(C)C)cc2)C(=O)C(=O)CN1c1ccc(-c2cccs2)cc1
O=C1c2cnc(-c3ccccc3)nc2-c2cccnc21
CN(C)CC1CNCCC1c1ccc(-c2cccnc2)cc1
CC(C(=O)O)c1ccc(Cc2ccccc2)cc1
Cn1c(=O)c2c(nc(C=Cc3ccccc3)n2Cc2ccc(C(=O)Nc3nc4ccccc4s3)cc2Cl)n(C)c1=O
N#Cc1nc2c(Cl)ccc(Cl)c2nc1C#N
COc1cc(N2CCOC(CNS(=O)(=O)c3ccc(-c4cnoc4)cc3)C2)ccc1N1CCOCC1C
CCCCS(=O)(=O)N1CC=CC2Sc3c(n(CC(=O)Nc4ccc(Cl)cc4)c(=O)n(Cc4ccccc4)c3=O)C21
Cn1c(Br)c(Br)c(=O)c(C(=O)NC2CCCS2(=O)=O)c1-c1cccs1
O=CCn1c(NCNc2ccccc2Cl)nc2ccccc21
OCc1ccc2cc(C(F)(F)F)nc(OCc3ccc(N=C=S)cc3)c2c1
O=CCC(Nc1cccc(O)c1O)Sc1ccc2ccccc2n1
CS(=O)(=O)Nc1ccc(C=NNC(=O)Cn2cnc3ccccc3c2=O)cc1
CC(C)(N)C(=O)NC(CC(=O)NC(CCC(=O)O)CCC(=O)O)c1cn(Cc2ccccc2)c2ccccc12
CC(=O)NCc1ccc(Cl)c(Nc2nc(C)cc3c2C(C(C)(C)C)N(C(C)C)C3=O)c1Cl
COc1c(N)ccc2nc(-c3ccccc3)c(C(F)c3ccncn3)n12
CON=C(N)c1cc(OC)c(Cl)nn1
CC(=O)NN=Cc1ccc(-c2ccc(S(C)(=O)=O)c(NC(C)(C)C)c2)o1
ClC1=CC(Cl)=C2CCOCC2C1
CC1(C)Cc2c(sc3c2c(=O)[nH]c(=O)n3CCSc2nccs2)CO1
CCCCCCCCCCCCSC(=S)NCCc1ccccc1
COCCC(C)CC(CC=O)C1(Cl)CCC2(C)C(=CCC3C2CCC2(C)C(OC(=O)CC(COC(C)(C)CCCC(=O)NC(=O)Nc4c(Cl)ccc([N+](=O)[O-])c4C(=O)O)SC)CCC32)C1
CNc1nc(C)c(-c2c(Cl)ccc(NCc3ccccn3)c2F)c(N)n1
Cn1ncc2cc(CCCCC(=O)NO)c(Cl)nc21
CC(=O)NC1=CC(=O)CC2C(O)CC(C)C12
CC(C)CC=C(c1ccc(Cl)cc1)c1nc(-c2ccc(Cl)cc2)c(SC(C)(C)C(=O)O)[nH]1
Cc1sc2c(c1C)N=NC(=N)C2(C(=O)O)c1ccc(Cl)cc1
CN1C=CC2(C(=O)C(=O)NCCN3CCOCC3)C=CC=CC12
CC(C)c1ccc2c(c1)OC(Br)(C(=O)Nc1nccs1)O2
Cc1cccc(N2CCNC(N)(CCCNc3ccnc4cc(Cl)ccc34)C2)c1C
O=S(=O)(c1cccc2ccccc12)N1CCCCC1CN1CCCC1O
COc1cccc2c1OC(c1ccc(O)nc1O)C2CO
CC(C)(C)OC(=O)NC1CC(C(=O)NS(=O)(=O)C2CC2)C2C(=O)NC3(OC(=O)N4Cc5ccc(C6CC6)cc5C4)CC3C=CCCCCCC(=O)N12
Cc1ccc(N2C(=O)C3CCC(NC(=O)Cc4cccs4)CC3C2=O)cc1
Cc1ccc(-n2ncc(C=O)c2C2CCN(C(=O)OC(C)(C)C)CC2N[SH]2C(Cl)=CC=C2[SH](=O)=O)cc1
COC1CN(CCC(Cl)CC(Cl)NC(=O)C(Cl)=Cc2ccccc2)CCN1C(=O)Nc1ccccc1
Cc1cccc(N)c1N1C(=O)CSC1c1cccc(Br)c1
Nc1nc(-c2ccccc2)c2nnn(C3CNCCO3)c2n1
Cc1ccc(C(C)CC(=O)CN2CCc3ccccc32)c(O)c1C=NNC1=NC(=O)CS1
O=S(=O)(c1ccc(F)cc1)c1cc2c3c(sc2nc1-c1cccs1)CCCC3
COC(=O)c1ccccc1C(Cl)=c1oc2ccccc2c1=Cc1cccnc1
COc1cc(-c2cc(OC)c(OC)c(OC)c2)c(Nc2ccc(S(=O)(=O)Nc3noc4ccccc34)cc2)cc1C=O
Cc1ccc(CSc2nccc(Oc3nc(N)cc(C=NOC4CCCC4)n3)n2)cc1
Cc1cccc(-c2noc(CCC(=O)NCc3ccc(F)nc3)n2)c1
NC(=S)N(C(=O)c1ccc(-c2ccccc2)cc1)c1ccc(Cl)cc1
CC(=O)NC1CCCCN1C(=O)N1CCCCC1c1cc2c(cc1C=O)CCC2
Clc1cccc(-c2cc(Nc3ccc4c(c3)OCO4)nc(-c3cc(Cl)co3)c2)c1
CN1CCc2c(sc(NC(=O)c3cccs3)c2C(N)=O)C1
CCCNCCCNCCC(CCCNCCCNC(=O)Cc1c(C)c(C)c(O)c(C)c1OC)NC(=O)c1ccc(O)c(C(=O)O)c1
O=[N+]([O-])c1ncc(COc2ccc(CN3CCCC3Cl)cc2)n1Cc1ccccc1
Cc1c(-c2cccc(O)c2)nc2cc(N(C)C3CCCCC3)c(Br)cn12
Cc1ccc(Cl)c(NCC(=O)Nc2ccc([N+](=O)[O-])cc2)c1Cl
Cc1nc(F)c2sc(-c3csc(Cc4ccccc4)n3)cc2c1C(=O)O
O=C(Nc1ccc(OC(F)(F)F)cc1)NC1CCC(Oc2ccc3ccccc3c2)CO1
CN(C)CCNc1cc(S(C)(=O)=O)cc2c1CCNC2
O=c1c2ccc(Cl)cc2nc2n1C1CCCCC1N2
CC(S)(C(N)=O)n1c(S)nc2c3ccccc3nc-2c1O
CCOc1ccc(C2CC2C(=O)Nc2nc(-c3ccc(S(C)(=O)=O)cc3)cs2)cc1
CCN(CC)CC(C)CN(C(=O)Cc1c(-c2ccccc2)nc2ccccn12)c1ccc(OC)cc1
Cc1sc2c(nc(N=CN(C)C)c3cccn32)c1C
COc1ccc(OC)c(Cn2c(=O)c3ccsc3n(CC(=O)Nc3ccccc3)c2=O)c1
CCN(CC)CCNC(=O)CCCc1c(C(=O)NCC#N)nc2c(Nc3ccc(F)cc3)nccn12
CCCc1cc(Cl)cc2c3c(oc12)CC(CN1CCCC1)CC3
Nc1cnc2c(n1)C(=O)C=CC2=O
COc1ccc(Cn2c(C)nc3c(=O)oc4ccccc4c32)cc1
COc1ccc(Cc2nc3ncc(C4CCN(C=O)C4)n3cc2C)cc1
O=C1Nc2cc(Cl)ccc2C1=C(Cl)Cn1ccnc1
Cc1ccc2c(c1-c1cc(=O)n(CCCN3CCCCC3O)nc1C(=O)NCC1CC1)CN(C=O)C2
Cc1cc2c(OCC(=O)NC(CC(C)C3CCCC4(C)C5=CCC6C(C)(C)C(O)C(O)CC6(C)C5CCC34C)C(=O)O)cc(F)cc2oc1=O
CNc1cccc2c3ccccc3n(C)c12
CC1c2ccccc2-c2ccc(OC(=O)Nc3cccc4ccccc34)cc21
CC(CN)OC(=O)C(C)NC(N)=S
NC12C=CC=CC1CNC2C(=O)O
CC(=O)Nc1cc(-c2cc3c(NC(C)=O)cc(-c4ccccc4)nc3s2)cnc1Cl
COc1ccc2c(c1)N(C)C(=S)NC2c1cccc(N)c1
CC(C)(C)c1ccc(Cn2cc[n+](C(c3ccc4ccccc4c3)c3cccc4ccccc34)c2)cc1
O=C(C=Cc1ccc(OCC(=O)O)cc1)C=Cc1ccc(C(F)(F)F)cc1
COc1ccc(N2C(=O)C=CC2=O)cc1
CC1c2ccccc2C(=O)c2ccc(O)c(O)c21
CC(=O)OC1(C)CCC2CCC=CC3(CC(C)C21)CC3(C)C
COc1cccc2c1nc(S(=O)(=O)NCCN1CCN(c3cccc(Cl)c3Cl)CC1)n2C(C)C
CCN(c1ccccc1)c1nc(N(C)C)nc(N(c2ccccc2)c2ccc(Oc3ccccc3)cc2)n1
CC(=O)Nc1ccc(C(=O)O)c2ccc(C(F)(F)F)nc12
COc1ccc2c(c1)C1(C(=O)CC(O)C(=O)O)C(O)=CC=CC1=CC(=O)O2
Cc1cc(C)cc(-c2ccc(S(=O)(=O)N3CCN(c4ccccc4)CC3)cc2)c1
CCC1NC=C2c3cc(F)c(N)cc3C(C(N)COc3cc4c(cn3)OCCN4)=CC21
CCC(Sc1ncnc2ccccc12)C(=O)OCc1cc(=O)n2ccsc2n1
Cc1cc(Br)cc(C=Nc2ncnc3c2cnn3C(N)Cc2ccncc2)c1
Cc1ccc(NC(=O)c2ccc(C)nc2)cc1
CC(C)c1ccc(NN2C(c3ccccc3)C3C(=O)NC(=O)C3C23CCCCC3=O)cc1
COc1ccc(S(=O)(=O)N(C)CC2Oc3cc(NC(=O)CCC(=O)N4CCN(c5ccccc5OC)CC4)ccc3C(=O)N(C(C)CO)CC2C)cc1
NC(=O)c1cccc2[nH]c(-c3ccsc3)nc12
Cc1cnc(NCCO)nc1OCC(CO)OCP(=O)(O)O
CC(C)c1nn(C)c(C(=O)N2CCCCC2Cn2cccc2C=O)c1Cl
CCCCCN1C(=O)NC(=O)C(=C(C)NCCOc2ccc(C#N)cc2)C1=O
CC(C#N)C(O)(c1ccc(Cl)cc1)c1cccnc1
CNC(=O)C(NC(=O)C(CC(=O)NO)C(NC(=O)C1CCC(Oc2ccc(C)cc2)N1C(=O)C(NC(C)=O)C(C)(C)C)C(C)C)C(C)(C)C
CC(C)NC(=O)Nc1cccc2snnc12
CCC1C2CCCC2C2(O)CCc3ccccc3C2(C)C1O
COc1ccc(CC(C)N2CCN(C3CCC4(c5ccccc5)C=C(C)C=CC34)CC2)cc1
Fc1cccc(F)c1C(c1cccnc1)N1CCOCC1
O=S(=O)(NCc1ccccc1)c1ccc(Cl)cc1C#Cc1ccccn1
NC(=O)c1ccc(N2C(=O)Cc3cccc(N4C(=O)Cc5ccccc54)c32)s1
N=C(N)c1ccc(CNC(=O)C(CCCN)NC(=O)C2CCC(O)N2C(=O)C(N)Cc2ncc[nH]2)cc1
CC1=CC(=O)N(c2ccc(Cl)c(O)c2)C1=CC#N
CSc1cc(Cl)c(Cl)cc1CNc1ncnc2[nH]ccc12
CC(C)c1ccc(CN2CCc3cc(O)ccc3C2)cc1
COc1cc(Nc2nc(N)nc(NC(COCC3CCCCC3)C(O)Cc3ccccc3)n2)ccc1Br
N#Cc1c(F)cccc1-c1cc2c(n1C1CC(N)(c3nccs3)CCN1)CNC2=O
CC1=CC(=O)CC2(C)CCC3C(C)C4C(=O)CCOCC4C3C12
Cc1ccc(S(=O)(=O)N(C)C2(C)COCc3cc(NC(=O)C4CCCCC4)ccc3-c3ccc(C)cc3C(=O)NC2N)cc1
C=C(C(=O)O)C1(OC(=O)C=C(C)C)C2CCCCC2=CC2(C)C(CN(C)C(=O)OC)OC(=O)C21
Nc1cscc1C1NCCc2ccccc21
CCCC(Nc1cc(-c2cccc(C)c2)ccc1C1CCNCC1N)C(=O)O
N#Cc1cc(N2CC3CCC(O3)C2N)ccc1N1CCN(c2ccc(-c3ncn[nH]3)cc2)C1=O
CC(C)CC(NC(=O)c1ccc(N)cc1)C(=O)NC(C)C(N)=O
CNC(=O)CC1CN(c2ccc(N3CCN(c4nccs4)C(F)C3)cc2)C(=O)O1
CCCN(CCC)C1CCCCC1(C#N)c1ccccc1
CCc1c(SCc2ccccn2)c(N)cc2[nH]cnc12
CC1NC(=O)CNC(=O)C2(NC(Cc3ccccc3)CNC2=O)C(C)(C)C(C)C=CCCOC1=O
CCCCN1C(OC)Cc2c(O)c(OC)cc3c2C1Cc1cc2c(cc1-3)OCO2
COc1cc(C)cc(C(C)(C)Oc2ccc3c(c2)S(=O)(=O)n2ccc(-c4ncco4)c2C(N)(CO)N3)c1
O=S(=O)(c1cnc2sccn12)N1Cc2ncnc(Nc3ccc(Br)nc3)c2C1
Nc1nnnn1N=Cc1cn(C(N)(c2ccccc2F)c2ccc(Cl)cc2Cl)c2ccccc12
COC(=O)CCCCCCCCOc1ccc(C=O)c(O)c1
CC(=NNc1ccc(N=Nc2ccc(N=Nc3ccccc3)cc2)cc1)c1ccc(N=Nc2ccccc2)cc1
O=C(Nc1nc2c(s1)CCC2)c1cc2c(=Nc3ccccc3)oc3ccccc3c2s1
CC(=O)NC(C)(C)CN(C(=O)c1ccccc1)c1ccc(C(=O)N2CCCCc3ccccc32)cc1
Cc1ccc(-n2nc(C(=O)O)c3c2C(=O)N(c2ccc(-c4cccnc4)cc2)CC3)cc1
CCc1cc(OC)c(OC)cc1NC(=O)C1CCC(=O)N1c1ccc(C)c(C)c1
Cc1cnc(C(=O)N2CCCc3ccccc32)cn1
Cc1ccc(C(Cl)(Cl)CCCC(O)c2ccccc2)cc1
CC(C)CN
Cc1cc2c(s1)CCCCN2C(=O)c1ccc(NC(=O)c2ccccc2C)nc1
Nc1ccc2c(c1)NCC2CN1CCCCC1NS(=O)(=O)CCOCCOCCO
C=CCN1C(=O)C(=c2sc(=C)c(=O)n2NC(=O)c2cccc(F)c2)c2ccccc21
O=C(Nc1nc(-c2ccc(CN3CCNCC3)cc2)cs1)C1CCCCC1
Cc1cc(-c2n[nH]c(=S)n2N=Cc2ccc(Cl)cc2)co1
Cc1ccc(N(CC(=O)Nc2nc3ccc(-c4cccc(F)c4F)cc3s2)c2ccc(C)cc2)cc1
COc1ccccc1-n1c(SCC(=O)Nc2cc(S(N)(=O)=O)ccc2C)nc2cnccc21
CC1C=CC(N)(CCOC(=O)NCCCN2CCN(c3cccc4ccccc34)CC2)NC1
COc1ccc(-c2ccc(-c3ccc4c(c3)CC(Cl)CN4Cc3cc(Cl)c4ccccc4c3)cc2)cc1
CSc1[nH]c2cc(Br)cc(C)c2c1Sc1cccc(Cl)c1Cl
O=C(Nc1ccc(C=Cc2ccc(NC(=O)C3CCCN3C(=O)c3nccc4ccccc34)cc2)cc1)C1CCCN1C(=O)c1nccc2ccccc12
N=C(N)c1ccc(-c2ccc(-c3cc4cc(C(=N)N)ccc4[nH]3)[nH]2)cc1
O=C(OC(=O)c1cccs1)c1csc(N2CCOCC2)n1
COc1ccc(C=C(C#N)C(c2cc3ccccc3[nH]c2=O)c2c[nH]c3ccccc23)cc1OC
CN(C)c1ccc(C=NNc2nc(N3CCOCC3)nc(N3CCOCC3)n2)cc1
O=S(=O)(c1ccc2c(c1)CCCN2CCCOc1ccccc1)N1CCCCC1
O=C(O)c1ccc(S(=O)(=O)N2C(=O)c3ccccc3C2=O)cc1[N+](=O)[O-]
CC(Cl)(Cl)N(CC(Cl)(Cl)Cl)c1ccccc1
Cc1cnon1
CCC(N)(CN1CCNCC1)NS(=O)(=O)c1ccc(OCc2ccnc3ccccc23)cc1
CCOc1ccc(Nc2ncc(-c3ccc(NC(C)(C)C)cc3)o2)cc1
CCOP(=S)(N1CC1C)N1CC1C(F)(F)F
Cc1cccc(OCCn2cnc3c2C=NS(=O)(=O)N3)c1
O=S(=O)(c1ccc(-c2c(-c3ccccc3)ccc3ccnn23)cc1)c1ccccn1
CC(=O)c1coc2cccc(C)c2c1=O
CCCn1c(N2CCC(Oc3ccccc3)CC2)nc2c1c(=O)[nH]c(=O)n2C
CN(C)C(CNC(=O)c1cccc2c1[nH]c(=O)c1c(N)csc12)c1ccccc1
Cc1cc2c(c(=O)o1)C(C=Cc1ccc3c(c1)OCO3)C(C#N)C(=N)O2
COc1ccc(CCNC(=O)C(NC(=O)C2=NC(c3ccccc3)C3C=CC=CC3=C2)C(C)O)cc1
CCc1ccc(-c2c(C#N)c(-c3nccc(C)n3)c(C#N)c(=O)n2C)cc1
NC1CC2C(Oc3ccc(C(F)(F)F)cc3Cl)CCC(C1c1cnccn1)N2C=O
Cc1cc(C)cc(C(NC(=O)c2cc(=O)[nH]c3ccccc23)C(=O)NCCCN2CCOCC2)c1
CC(c1ccccc1)N1C(=O)COC1=O
CN1CC(c2ccc(F)cc2)OC2(CCCCC2)C1(C)C
CNc1nccc(Oc2cc(Cl)c(Cl)c(NC(=O)c3cnn(C(C)C)n3)c2)n1
NC(=O)c1ccc2[nH]c(Cc3ccc([N+](=O)[O-])c(N)c3)nc2c1
CCCC(=O)Oc1ccc(O)cc1C(N)=O
COCC(C)N1CCNS(=O)(=O)CC1(N)C1CCC1
Cc1ccccc1-c1ccc(-c2cnc(NCn3ncc(C=O)c3C#N)cn2)c(Cl)c1
CC(C)C(CO)NCc1cc2cnc(C3CC3)nc2n1C(C)C
OCC1OC(n2c(Nc3ccc(Cl)cc3)nc3cc(C(F)(F)F)cc(-c4ccccc4)c32)C(O)C(O)C1O
O=C(Cn1nnc(-c2ccc(F)cc2)n1)NCCc1ccc(S(=O)(=O)N2CCCC2)cc1
CCN=C(N)S
Cc1nc2ncnn2c(C)c1Nc1ccccc1
CCc1cccc2sc(SCC(=O)NC(Cc3ccccc3)OC)nc12
O=C(NC1CCC(CN2CCC(c3cc(O)cc4nonc34)CC2)CC1)c1cnc2ccccc2c1
CCN(CC)S(=O)(=O)c1ccc(OCC(=O)Nc2ccc3nc(SCC(=O)OC(C)C)sc3c2)cc1
CCOC(=O)C(C)Oc1cc(C)cc(C(C)C)c1
O=C1CCN(C(=O)c2ccc(F)c(S(=O)(=O)N3CCOCC3)c2)CC1
NS(=O)(=O)c1ccc2nc(-c3ccccc3)c(Nc3ccc(Br)cc3)nc2c1
CN1C(=O)CCc2c(Nc3ccc4c(=O)n(CCCC=O)nc(-c5ccc(Cl)s5)c4c3)ccnc21
CC1(OC2(O)CCC(O)(O)CO2)C=C(OP(=O)(O)OP(=O)(O)OP(=O)(O)OP(=O)(O)OCC2CC(O)(O)C(O)O2)COC1=O
C(=Cc1ccc(N2CCCC2)cc1)c1ccc(CN2CCCC2)cc1
COC(=O)C1(c2ccc(Cl)cc2)C(C(=O)OCCCCCOc2ccc([N+](=O)[O-])cc2)=CNC(C)=C1C
CC(N)C(C(=O)O)(c1ccccc1)c1ccccc1
CC(C)c1cc(C2(CNC(=O)c3ccccc3)CCS(=O)(=O)CC2)ccc1OC(F)(F)F
CCCCCCCCC(Br)=C1OC(=O)C(Br)=C1Br
O=C(CN1CCN(CC(=O)Nc2ccccc2)CC1)NN=Cc1cc(F)cs1
N#CC1(C(=O)NC2=CC3CCC(C2)N3Cc2ccoc2)CCCC1
Cc1ccc(C=Nn2c(C)nnc2C)cc1
O=C1C=C(N2CCNCC2)C(=O)c2ccccc21
CCN(CC)CCNc1ncnc(C)c1S(=O)(=O)C=C1Nc2ccc(Br)cc2S(=O)(=O)N1
CNC(=O)CC(=Cc1nc2c(O)cccc2nc1CC(=O)NC)C(=O)NC1CCC(CC(=O)N2CCCCC2)CC1
CCOC1(N)CC(C(=O)NCc2ccccc2N2CCNCC2)CN(C2CCC2)C1=O
CCCCCc1ccc(CCCc2ccc(OCC(=O)OCCOCCOC(=O)c3ccc(C#N)cc3)c(OC)c2OC)cc1
Cc1ccc(-c2nnc(SCC(=O)Nc3cccc(S(=O)(=O)Nc4ccc(Cl)cc4)c3)o2)cc1
NCC1c2ccccc2-c2ccccc21
O=CCc1ccc(Cl)c(Nc2cccc(-c3nc4ccccc4s3)c2)c1
CC(C)(C)OC(N)=O
CN(C)CCc1ccc(Nc2ncc(-c3ccc(N(C)C)cc3)s2)cc1
COCC(=O)N1CCC(n2c(C3CC3)nc3cc(Cl)ccc32)CC1
CCc1cn2c(-c3cn[nH]c3)c(NC(=O)c3nc(C(C)C)ccc3N)nc2s1
O=C(Nc1ccc(Cl)cc1)C1Cc2ccccc2O1
CC(=O)Oc1cc(OC(C)=O)c2c(C(=O)c3cccc(OC(C)=O)c3OC(C)=O)coc2c1
N#Cc1cc(=O)c2c(-c3ccc(OC(=O)Cn4cnc5ccccc5c4=O)cc3)cccc2o1
O=C(N1CCOCC1)N1CCNCC1OC(c1ccc(Cl)cc1)c1cccnc1
Cc1ccc(OCC2COc3oc4ccccc4c(=O)c32)cc1[N+](=O)[O-]
CN1CCN(c2ncc3ncnc(Nc4cc(C(=O)N(C)C)ccc4N)c3n2)CC1
COc1ccc(N2CCN(CC(O)CNC(=O)c3ccc4c(c3)OCO4)CC2)cc1
O=S(=O)(c1cccc2ccoc12)N1CCCCC1CCc1ccccc1
Cc1c(-c2ccc(CN3CCOCC3)cc2)c(F)cc2c1c1nn(CC(=O)N3CCN(S(C)(=O)=O)CC3)c(=O)c-1cn2C1CC1
N#Cc1ccccc1C=Cc1cccnc1OCCN1CCOCC1
CC1(C)COC1
NC(=S)N1Cc2cncn2C(Cl)(c2ccc(N)nc2N)C1
CC1C=C2CCCC3(C)CC(=O)CC23CC12CCC(CCc1ccc(O)cc1O)CC2
COc1ccc(C(=O)N(CCC#N)Cc2ccccn2)cc1
COC(=O)c1ccc(C)c(C(=O)N2CCCCCC2)c1C
CCN(CC)C(=O)OC(CC)(CC)C1CC1CNc1cc(F)ccc1C(C)=O
Cn1cc(C2CCCN2CCNc2nc(C#N)cn2C)cn1
O=S(=O)(Nc1cccc(O)c1)c1cc(Cl)ccc1C(F)(F)F
NCc1ccc(S(N)(=O)=O)cc1
O=[N+]([O-])c1ccc(Oc2ccsc2)cc1
CCC1CC2C3CCCC3(O)CCC2(O)c2ccc(O)cc21
CCCC(CCC)N(c1cc(C)ccc1NC(=O)c1ccc(C=C2Nc3ccccc3NC2=O)cc1)C(C=O)Cc1c[nH]c2ccccc12
Nc1cc2cc(C(=O)C3NCCCC3(N)C3CCCN3C(=O)c3ccccn3)ccn2c1
Nc1ncnc(Nc2ccc3[nH]cc(CCNc4ncccn4)c3c2)n1
COC1C(N)CCCC1c1cnn(-c2ccc(Cl)c(Cl)c2)n1
COc1ccccc1-c1nnc(Nc2cc(F)ccc2OCC(O)CN)nc1-c1ccc(C(F)(F)F)cc1
COc1cc([N+](=O)[O-])ccc1S(=O)(=O)N1CCOCC1
Cc1c(Oc2ccnc3c(Cl)cccc23)cccc1N(C)C(=O)c1c[nH]n(-c2ccccc2)c1=O
Cc1ccccc1N1C(=O)CC(=O)NC1=O
CC(Sc1nc(-c2ccccn2)c(-c2ccc(F)cc2)[nH]1)c1ccccc1
CC1=CC=NC2=CC=CC(C)C12N1CCN(C(=S)Nc2ccc(Cl)cc2)CC1
NCCC(=O)Nc1ccccc1C1=Nc2ccccc2Oc2ccccc21
Nc1nc([N+](=O)[O-])n[nH]1
Oc1ccc(CCC2CCC(O)CC2O)cc1
COc1ccc(CNC(=O)CCCN2C(=O)C(=O)CC23C=CCCC3)c(OC)c1
COc1cc2c(cc1Nc1nc(N)c(Cl)c(Nc3ccccc3NS(C)(=O)=O)n1)CCNCC2
CCC(C)C(NC(=O)OCc1ccccc1)C(=O)NC(CCCCNC(=O)C(NC(=O)C(CNC(=O)C=Cc1ccccc1)N1C(=O)C(=O)c2ccccc21)C(C)CC)C(N)=O
NCc1cn(Cc2ccc(-c3ccccc3)cc2)cn1
COc1cc(C=CC(=O)OCC2OC(Oc3ccc(CC=Cc4ccccc4)cc3O)C(O)C2O)ccc1O
Cc1ccccc1C(=O)CCNS(=O)(=O)c1ccccc1[N+](=O)[O-]
CCNS(=O)(=O)CCOC1(CNC(=O)C(=O)O)CC=CC1
Cc1cc(C)c(-n2c3cc(=N)cc(N)c-3nc3ccccc32)cc1C
O=CO
O=C(CNCCOCCOCCNCC(=O)NNc1ccccc1)NNc1ccccc1
CCC(C)N1C(=N)NCC1c1ccccc1
CCC(C)C(NC(=O)C1CCCN1C(=O)C1CCCN1)C(=O)NC(CC(=O)O)C(=O)NC(C(=O)NC(Cc1ccccc1)C(=O)O)C(C)O
Cc1ncno1
CC(C)N1C(=O)c2cccnc2Nc2cc(Cl)ccc21
CCOC(Cc1ccc(CC)cc1)(CC(Cl)NS(=O)(=O)c1ccccc1)NC(=O)CN1CCNC(O)C1
CNC(=NC#N)Nc1ccc(-n2cnccc2=O)cc1
Cc1cc(=O)n(C2OCC(O)C2(O)COP(=O)(O)OP(=O)(O)O)c(=O)[nH]1
Oc1ccc(C2(c3ccccc3)CN=c3ccc(-c4ccccc4)nc3=N2)cc1
CNc1nc(N)nc2c1ncn2C(C)(N)c1ccc(OC)c(Cl)c1
Cc1cccc(COC(=O)NN(SOCn2ccc(=O)[nH]c2=O)C(=O)Oc2ccccc2)c1
CCOC(=O)c1ccc(NC(=O)CSC2C(c3ccccn3)N=CN2Cc2ccc(F)cc2)cc1
O=C(CSc1nnc2n1NC(c1ccccn1)C=C2)NO
Cc1ccc(C(=O)NNc2ccc(Cl)cc2)cc1
CCCn1c(N)c(N(CCOC)C(=O)C2CC2(Cl)Cl)c(=O)[nH]c1=O
CCC1(O)CCNC1=O
CC(=O)NC1(Cc2ccccc2)CN(C=O)C1=O
CCOC(=O)C=CC(CC(C)C)NC(=O)C(Cc1nc(-c2ccccc2)[nH]c1C)NC(=O)CCC(C)C
Cc1nccc2sc(Sc3nc4cc(-c5ncsc5-c5c[nH]nc5N)ccc4s3)nc12
COC(Nc1ncnc2c1CCN(c1ccccc1)C2)c1cc(C)cc(C)c1
CCCCCCCCCCCCCCCCCCCC[N+](C)(C)CC[N+](C)(C)CCOC(=O)CCCCCCCCCCCCCCCC
CC(CNc1ccc(C=O)cc1C)=NNC(=O)c1cc(-c2ccccc2)n[nH]1
CCC(C)c1ccccc1CCNC(=O)c1ccc2c(c1)nc1n2C(=O)SC1
O=C(CN1C(=O)C2C(C(=O)O)C=CCC2(C(=O)O)C1=O)Nc1ccccc1
CS(=O)(=O)Nc1ccc(C2(O)NC3(CCCC3)C(N)(C3CCCCC3)c3ccccc32)cc1
Cc1ccc(C)c(C2(CNC(=O)c3c(N4CCN([SH](=O)=O)CC4S)cccc3C(F)(F)F)CC3CN(NC=O)CC3C2)c1C
O=C(CNS(=O)(=O)c1ccc(Cl)cc1)Nc1ccc(C(F)(F)F)cc1
COc1ccc(NC(=O)c2ccc(CSc3ncccn3)cc2)cc1OC
O=C1c2oc3cccc(F)c3c(=O)c2CCN1Cc1ccccc1
CC(C)=CCc1ccc(O)cc1C1=C(C)COc2ccc3c(c21)C(O)(C=O)C(O)CO3
CC(C)C(Nc1ccc(C=O)s1)C(=O)NC(=O)C(N)c1ccc(Oc2ccc(F)cc2N)cc1
COc1ccc(NC(=O)CSc2nc(Nc3ccc4c(c3)OCO4)cc(C(F)(F)F)n2)cc1C
CC(OC(=O)N(C)C(=O)CCC(N)=O)c1c(NC(=O)OC(C)(C)C)c(Cl)c2ccccc2c1O
CC(=O)NC1=NC23C=CC=CC2CCC3c2ccccc21
O=c1c2c([nH]c3sc4c(c13)CCCCC4)CCCC2
NCCCN(CC(=O)NCCCN(CC(=O)NC(Cc1cccc2ccccc12)C(=O)O)c1cc(-c2ccccc2)ccc1-c1cccc2ccccc12)C(=O)CCc1cccc2ccccc12
CCC1CCS(=O)(=O)C1
C=CC(=NNC(=O)c1cccs1)C1NC(N)(C(C)(C)OC=O)C2C(C(=O)NS(=O)(=O)C3CC3)C12
CCC(CC)c1nnc2n1CC(C(=O)NC1CCCCC1C)S2
CC(C)CC(N)C(=O)NC(C(=O)NCCNC(=O)C(N)C(O)C(O)C(O)C(=O)NCc1ccccc1)C(C)O
CCC(C(=O)O)C(NC(=O)CNC(=O)c1ccc(C(=O)c2ccc(C(F)(F)F)cc2)cc1)c1ccccc1
CCOC(=O)c1cc(S(=O)(=O)NC(C(=O)OCC)C(C)c2[nH]ccc2C)ccc1C
Cc1ccc(NC(=O)c2ccc(NS(=O)(=O)c3ccc(F)cc3)cc2)cc1
COC(=O)CC1C2CC(C(=O)N(C)Cc3ccc(Cl)cc3)C13C1CCC(C1)C3C2
Cc1cccc2c1-c1ccccc1C2=CC(=O)N1CC2CNC2C1
CCc1ccccc1-n1ncc(C(=O)Nc2cc(C)ccc2C(=O)N(C)C)c1F
CC(Nc1c(Cl)ccc(C=O)c1Cl)C(O)(Cn1cncn1)c1ccc(F)cc1F
CC12OC3(O)C(=O)C4(CO)N1CC1(OCC(O)C1=O)C2C4(C)C3O
COc1c(C=O)ccc(N)c1N
CC=C(C)Cc1ccc2[nH]cc3c2c1C1CC(NC(=O)C(F)=C(C#N)c2ccccc2)CN(C(=O)C2CC2)C1C3
Cc1ccsc1-c1cncc(C#N)c1Nc1cc2c(cc1Cl)OCCO2
CC(=O)C1COc2ccccc2O1
Cc1onc(-c2ccc(C(F)(F)F)o2)c1C
COc1ccccc1C(NC(=O)c1noc(-c2ccccc2)c1OC)OC
Cc1c(OCC(=O)NCCc2ccccn2)ccc2oc(=O)sc12
Nc1cccc(S(=O)(=O)n2c(-c3ccccc3)cc3ccccc32)c1
COc1ccc(OS(=O)(=O)c2ccc(NC(=O)c3ccc(C#N)cc3)cc2)cc1
NC(=O)c1nc(N2CCCCCCC2)ccc1-c1ccccc1
CC(=O)Oc1cc(C)c(C(=O)c2ccc3c(c2)Cc2cc(C)cc(Cl)c2-3)cc1[N+](=O)[O-]
CC(C)n1c(N)nc2c(=O)[nH]c3c(C(=O)C(F)(F)F)cccc3c21
Cn1ncc(N2C(=O)C(O)(C(F)(F)F)Cc3cccc(O)c32)c1-c1ccccc1
O=C(NN=Cc1ccc(C(F)(F)F)cc1)c1ccc([N+](=O)[O-])cc1
Cc1ccc(-n2nc(C)c3c2nc(C)n2nc(-c4ccc(Cl)cc4)nc32)cc1
O=C(Nc1ccccc1C(F)(F)F)c1cc(Cl)nc2ccccc12
CC(O)C(O)COC1CC(N(CC(F)(F)F)C(N)=O)C(O)C(OC2C(N)CC=C(CN)C2(N)C(=O)O)O1
O=C(c1cn2cc(-c3ccc4ccccc4c3)nc2s1)N1CCC(O)(c2ccccc2)CC1
C[NH2+]c1ccc(C(=O)NN=C2C(=O)Nc3ccccc32)cc1
CS1(Cc2ccc(OCC(=O)O)cc2)C(c2ccccc2)=Cn2ccnc21
O=C(NCc1ccc2c(c1)OCO2)c1cc2ccccc2o1
COc1ccc(OC)c(C(=O)c2cc(C)cc(N3CCN(C)CC3)c2)c1
Cc1cccc(-c2csc(C(O)CN3CCC(c4ccccc4)CC3)n2)c1
N=C(N)SCCCC(N)C(=O)NC1(O)CC(O)(COP(=O)(O)OP(=O)(O)OP(=O)(O)OP(=O)(O)C(N)C(F)(F)P(=O)(O)O)CO1
COc1cccc2cc3c(nc12)-c1cc2c(c(=O)n1C3)COC(=O)C2
Cc1cc(C)cc(N(C(N)=O)c2ncc(C34CC5CC(CC(C5)C3)C4)s2)c1
COC(=O)C1=CC2C3CC(CCC(=O)C(C)C)C(C)C(=O)C3(C)CC2C2(C)CCC(CI)C12
COc1ccc2ncc(Br)c(C(O)CN3CCC4(CC3)C(=O)NCCN4c3cccc(Cl)c3)c2n1
CC(=O)c1nc2ccccc2c(C(=O)SCc2c(C)noc2C)c1Nc1ccc2c(c1)OCCO2
O=C1C(Cl)=CC(=NN2CCCC2)c2ccc(Cl)cc21
CN1CC(C)(C)CCC1c1ccc(O)c(O)c1
C[n+]1ccccc1C=CC(=O)c1c(-c2ccccc2)[nH]c2ccccc12
Cc1ccc(-c2ncc(S(=O)(=O)CC3CCCCN(C=O)CC3)s2)cc1
Cc1ccc(N2CCN(C=O)CC2COC(=O)c2n[nH]c(=O)c3c(N)cccc23)cc1
CN(Cc1ccccc1)C(=O)C1COC2C(=O)c3ccccc3C2(c2ccccc2)C1
N=C(N)c1cccn1-c1ccc(C2(Cn3ccnn3)CCN(C(=O)C(=O)O)CC2)cc1
COc1ccc2c(c1)oc(=S)n2CCCC(=O)NCCCN1CCCC1
COc1ccc(N(CC(=O)NCc2ccccn2)S(C)(=O)=O)cc1
O=C(Nc1ccccc1)C1CC12CCC2
Cc1cc(C2(O)CCCC(N)(c3cccc4ccccc34)N2)c2cc[nH]c2c1
O=C(Cn1cc(C(=O)c2ccccc2)c(=O)c2cc(-c3ccc(Cl)c(F)c3)ccc21)Nc1ccccc1
NC(=O)c1ncc(-c2ccncc2)cn1
NC(=O)NNC(=O)CCCC=[SH]CCC(N)C(=O)O
CCCCCC(=O)OC1OCCC(C)(OC2(C)CC3(CC(O)O2)OCCC3(O)C(C)CCc2ccccc2)C12OCC(C(O)C(C)C)O2
COc1ccc(NC(=S)Nc2c(OC)cccc2-n2cncn2)c(OC)c1
COC(=O)c1cc(-c2ccn(C3OCC(OC(C)=O)CC3C#N)n2)c(CCCCCOC(C)=O)c(OC(C)=O)c1Br
C[S+](C)CC(=O)NCC1CN(c2ccc(N3CCOCC3)c(F)c2)C(=O)O1
CCNC(=O)COc1nnc(-c2ccccc2OC)s1
Cc1c[nH]c2cccc(N3CC(c4nccnc4N4CCCC(C)C4)C3)c12
NCCNc1nnc2cnc3ccc(N)cc3n12
CC(=O)NC1C=CC=C2C=CC=CC21C(=O)N1CCCCC1N1CNC(=O)C2C=CC=CC21
CNC(=O)c1cccc(-c2cc(-c3ccc4c(c3)OCO4)no2)c1
CC(NC(=O)C(CC1CCCCC1)NC(=O)C(CCC(=O)O)NC(=O)C(N)CCCN=C(N)N)C(=O)O
COc1cc(CN(Cc2ccc3c(c2)OCCCO3)C(=O)C(C)(C)NCc2cccc(NC(C)=O)c2)cc(OC)c1
CN(CC1CCN1C(=O)c1cnccn1)C(=O)CO
CCCCS(=O)(=O)NC(=O)C1CNC=C2c3c(Cl)ccc(C)c3C(N)(c3ccc(C)cc3)C21
Cc1ccc(C2(CN3CCCCC3)CCN(C(=O)CO)CC2)cc1
CCc1cc(-c2ccc(CCC#N)cc2)co1
C=CC1(N)CC2(OC)C3CC1C(OC(C)=O)C3C13CC(O)(OC)C(OC)(OC(C)=O)C4(O)CNC1(OC)C2CC43
CCOC(=O)CNC(=O)Cc1ccc(-c2n[nH]c(=O)c3ccccc23)cc1
N#[N+][N-]CCOc1ccc(C(=O)O)cc1
CS(=O)(=O)c1ccc(-c2ccc(Cl)c3c2CN(c2ncnc4[nH]ccc24)CC3)cc1
CC(C)Cn1ncc2c(Cl)cc(Cn3cncn3)cc2c1=O
COc1cc(OC)c(OC)c(-c2cc(OC)cc3c2-c2n[nH]c(OC)c2C3)c1
COc1ccc(C2c3ccccc3C(=NO)c3ccccc32)cc1
O=C(NN=Cc1ccc(Cl)cc1)c1ccncc1
Cc1noc(NS(=O)(=O)c2ccc(-c3cc(C(F)(F)F)ccc3C3NCCC4(CCCCN4)C3=O)cc2)c1C
COc1ccc2c(c1)CN1CC(=O)NC1=N2
C=C(C)C1CC2(C)C3CCC4C5CCCC5CCC4C3C(C)CC2C(C(C)(C)C(=O)OCCOCCOC(=O)COC(C)=O)C1OC(=O)CCCCCC
O=C(O)c1ccc(S(=O)(=O)Nc2ccccn2)cc1
Cc1cc(C)c(C=C2SC(=O)C(=O)N2CCC(=O)NCCCN2CCCCC2)cc1C
c1ccc(CNc2ccccc2)cc1
[NH3+]Cc1cc(F)cc(F)c1
O=S(Cc1ccccc1)c1nc2ccccc2[nH]1
Nc1ccccc1S(=O)(=O)C1C=CC(c2ccc(C(=O)C(F)(F)F)cc2O)CC1
COc1cc(C(F)(F)F)c2c(n1)-c1ccccc1CN2C(=O)c1cccc(NC(=O)c2ccccc2)c1
c1ccc(N2CCC(c3c[nH]c4ncccc34)CC2)nc1
CCc1sc(-n2nc(C)c(CC(=O)NCc3ccc(F)cc3)c2C)nc1C
CCCCOC(=O)NS(=O)(=O)c1scc(-c2ccccc2)[n+]1[O-]
O=C(CCCc1cn[nH]c1)N1CCCN(c2ccncc2)CC1
COC(=O)C(C)NC(=O)C(c1ccccc1)(c1ccccc1)c1ccccc1
O=C1NC(=O)C(c2ccc(OCc3ccoc3)cc2)(N2CCN(Cc3ccoc3)CC2)C(=O)N1
CN(c1ccc2c(c1)C(c1ccccc1)=NCC(=O)N2)c1cc(C=O)ccc1Cl
NC(=O)c1ccc(Oc2ccc(-c3ccccc3)c(F)c2F)cc1
C#CCOc1ccc(NC(=O)C(=O)NN=CC=Cc2ccccc2)cc1
CCCNC(=O)c1cccc(NC(=O)c2cccc(C)n2)c1
C#CCOc1ccc(CN2C(=O)NC(=O)C3C=CC=C(C(=O)OCC)C32N)cc1
Nc1cccc(C(n2cc3ccccc3n2)[N+](=O)[O-])c1
O=C(O)C1COCCC1CC(=O)N1CCc2ccccc2C1
CNC1CCC2C(=O)Nc3cc(N)ccc3C(=O)N12
O=C(c1ccc(Nc2ccc(F)cc2)cn1)N1CCCCC1C12C=CC=CC1N=CS2
Cc1nn(-c2ccccc2)c(Cl)c1-c1cccc2nc(N)[nH]c(=O)c12
Cc1ccc(NC(=O)c2sc3nc(N)nc(-c4cccc([N+](=O)[O-])c4)c3c2N)o1
COc1cc(S(=O)(=O)N2CCSCC2)cc2c1C=CCO2
COC1(c2ccccc2)C(C(O)COP(=O)(O)O)C(=O)N1C(=O)COP(=O)(O)OC1(C)OC(n2cnc3c(=O)[nH]c(N)nc(=O)c32)C(F)C1O
O=[N+]([O-])c1ccc(C2(Cn3cncn3)CCN(Cc3nnco3)C2)cc1
CC(C)N(C(=O)CCCCCN1C(=O)c2ccc(CN3CCOCC3)cc2C1=O)c1ccccc1
Clc1cccc(CSc2nnc(-c3ccccn3)n2Cc2ccco2)c1
C=C1CCCCC1=CC=C1CCCC2(C)C1CCC2C(C)CCCC(C)C
N#CC1(NC(=O)C2CC(C(Cc3cccc4ccccc34)NC(=O)Cc3ccc(Cl)cc3)CN2C=O)CC1
COc1ccc(Cl)cc1C1N(c2ccccn2)C(=O)C2C(Cl)C(C)C=CN21
CC(=NNC(=N)N)c1c(Sc2c(-c3ccc(C)c(C)c3)n(C)c3ccccc23)n(C)c2ccccc12
O=C(CC1=C2C=CC=CC2CN1)OCCO
C=CC1(C)CCC2(C)C(C)CCC3(CCC(=O)C23)C(COC(=O)CN2CCN(c3c(C#N)c(=O)[nH]c4cccc([N+](=O)[O-])c34)CC2)C1O
Cc1cc(N2CCN(c3ccccc3)CC2)n2nc(C)c(-c3cccc(F)c3)c2n1
ClCCN1CCN(CCc2ccc(Cl)cn2)CC1
Cc1ccc[nH]c1=NNC(=O)c1cc(C(F)(F)F)c(F)cc1NS(=O)(=O)c1ccccc1
CC(C)CC(NC(c1ccc(-c2ccc(S(C)(=O)=O)cc2)cc1)C(F)(F)F)c1nc(C(C)(C)C)c[nH]1
CC(F)(NC(=O)CN1C(=O)CN=C(c2ccccc2)c2ccccc21)c1cccnc1
O=C1CC(c2ccccc2)CC(=O)N1CCCCN1CCN(c2cccc(Cl)c2Cl)CC1
NS(=O)(=O)c1ccc(Nc2ncnc3ccccc23)cc1
Cc1ccc(Nc2ncccc2NC(=S)NC(=O)c2ccc(Cl)c(Cl)c2)cc1
CN1C(=O)NC(c2ccc3ccccc3c2)C(C(=O)Nc2cccc(CO)c2)=C1C(C)(C)CC(=O)O
Cc1coc(CN(CCN(Cc2nccn2C)C(=O)Nc2cccc(C)c2C)C(C)C)c1
Cn1ccnc1C(O)(C1c2ccccc2Oc2ccccc21)C1CCc2ccccc2N1C(C)(C)C
CC(=O)OCCO
Nc1n[nH]c(-n2ccnc2)n1
COc1c2nc(NC(=O)C(Cl)Cl)sc2cc2sc(C(=O)Nc3nc4ccccc4s3)nc12
CC1C=Cc2c(cnc(NCCCCN3CCN(c4ccc(Cl)cc4)CC3)c2C#N)C1
COc1cccc(-c2csc(NN=Cc3cccs3)n2)c1C
CCOC(=O)c1cc(C)n(-c2cccc(C(C)=O)c2)c1C
Cc1cnc(NC=O)nc1CC1CCCC1
Cc1cccc(CSC(=O)c2c(=O)o[n-][n+]2-c2ccccc2)c1
COc1cccc(-c2cccc(C)c2C#CC(OC)(OC)On2c(OC)nc3cncnc32)c1
Nc1ncnc2c1nc(-c1ccccc1)n2CC(O)CO
OC(CS)(CCc1ccccc1)C(Cl)c1ccc(Cl)cc1
CC1(C)C2CC(Cc3n[nH]c(=S)o3)(CCO2)C1(C)C
O=C(NCc1ccccn1)c1c(F)cc2c[nH]nc2c1Cl
CCCn1c(C(F)(F)F)nc2c(N)nc(Nc3cccc(C)c3C=O)nc21
COc1ccccc1C(=O)Nc1ccc([N+](=O)[O-])c(OC)c1NC(C)=O
N#Cc1ccc(Nc2nccs2)cn1
CCC(C)CN1C(=O)CC(C(=O)CNc2cccc(C(F)(F)F)c2)NC1=S
CC(C)(C)c1cc(C(=O)Nc2ccc3c(c2)OCCO3)no1
Cc1[nH]c2ccccc2c1CCN
CC(C)(C)OC(=O)N1CCC(Oc2ccc(C#Cc3ccc(N)cc3C(=O)Nc3ccc(F)c(C(F)(F)F)c3)cc2)CC1
CC(C)(O)C1(F)CC2(C(=O)O)CCC1N2c1ccc(-n2ccc(=O)c3ccc(N4CCC4)nc32)cc1
CNC(=NNC(=O)COc1ccccc1)c1cc(Cl)co1
CCOC1(C#N)C(=N)N(c2cccc(C=O)c2)C2=C(C(=O)CC(C)(C)C2)C1c1ccc(F)cc1
COc1ccc2cc(CCOC(=O)c3nn(C)c(Br)c3Cl)n(C)c2c1
CN(c1ccccc1I)c1c(C(N)=O)nsc1C=O
Nc1cc2[nH]c(=O)[nH]c(=O)c2c(CNS(=O)(=O)c2ccc(F)cc2)c1N
Cc1ccc2c(c1)CCN2S(=O)(=O)c1ccc(Cl)cc1
CC(C)(C)c1ccc(C(Cc2ccc(I)cc2O)C(C)(C)C)c(O)c1O
COc1ccc(-c2nc(NCc3ccccc3)c3sc(C)cc3n2)cc1
Cc1cc(Cl)c2c(c1)ncn2CC1CCNCC1
Cn1c(Oc2cccc(N)c2N)cc2[nH]c(=O)[nH]c(=O)c21
CC(C)CC(NC(=O)C(NS(=O)(=O)N1CCCCC1)C(C)C)C(=O)NC(C(N)=O)C(C)O
CCN(CC)C1(C)C(=O)CNc2c(OC)cc(OC)cc21
CC(=O)N1N=CSC1(c1ccc(Cl)cc1)N(C(C)=O)c1ccc(Cl)cc1
O=C(Nc1ccc([N+](=O)[O-])cc1)C1CCCCN1c1ccccn1
NS(=O)(=O)CC(NC(=O)CC(O)C(Cc1ccccc1)NC(=O)c1ccc(S(N)(=O)=O)cc1)C(=O)Nc1cccc(-n2cncn2)c1F
CC(C)(C)OC(=O)C1C2OC(CC2F)C1C(=O)O
CCCCCCCCCC(=O)Nc1ccc(C=CC(=O)N(C)CC(O)COP(=O)(O)O)cc1
O=C(Nc1ccc(C(F)(F)F)cc1)N1CC2CCCN2c2ccccc21
COc1ccc(NC(=O)c2ccc3occc3c2NC(=O)CCc2ccccc2)cc1
O=C1Nc2ccccc2C1=NNC(=O)c1cccc(F)c1
OCc1ccc(CN2CCCC2Cn2cncn2)cc1
CC(O)C1CCCCC12OOC1(CC3CC(C(=O)NC(C)(C)C)C4C(CCC5(C(C)(F)F)CC(O)CC45)C3C(OC(=O)N3CCN(c4ncccn4)CC3)C1)OO2
CCn1c(=Cc2sc3cc(Cl)ccc3[n+]2CC)sc(=C2Sc3ccccc3N2C)c1=O
COC(=O)NC(C(=O)NC(CC#Cc1ccc2[nH]c(C3CCCN3C(=O)C(NC(=O)OC)C(C)C)nc2c1)Cc1ccccc1)C(C)C
CCCOC(=O)C(C)NC(=O)CCNC(=O)C(O)C(C)(CO)CO
O=S(=O)(NCc1ccc(-c2ccccc2-c2nc3c(NCCCn4ccnc4)ncnc3[nH]2)cc1)c1ccccc1
O=C(C=Cc1ccccc1)Nc1ccc(-c2nnc(-c3ccc(O)cc3)o2)cc1
CCCc1ccccc1C(=O)C1=C(CCC=C(CC)C(=O)OC)C2CC(=O)N2C1OC
COCCNC(=O)C1CSc2c(Nc3ccc(Cl)cc3)ncnc21
CC(Oc1ccccc1)C(=O)NC(=O)Nc1ccc(N2CCCCC2)cc1
CCOc1cc(N2C(=O)CSC2c2ccccc2)ccc1C=O
COc1cccc(C2OCCC2c2ccccc2)c1-c1cc(C)ccc1S(C)(=O)=O
Cc1ccc(CNC(=O)c2c[nH]cc2S(=O)(=O)N2CCOCC2)cc1
O=c1[nH]c(=S)n(-c2ccccc2)c(O)c1C=NCCN1CCOCC1
O=C(O)CCCC(NS(=O)(=O)c1cccc(F)c1)c1ccccc1
Cn1c(-c2ccc(NC(=O)c3ccc(-n4nccn4)cc3)cc2)nc2cnc(NC3C4CCC3CC4)nc21
O=C(c1ccccn1)N1CCC(Nc2nc(-c3ccc(Cl)cc3)cs2)CC1
CC(=O)Nc1ccc(NC(=O)c2cc(C34C=CC=CC3C(=O)N=CN4)co2)cc1
COCCNc1cc(NCCO)n2nc([N+](=O)[O-])cc2n1
Clc1ccc(Oc2ccc(Nc3nccc(-c4ccncc4)n3)cc2)cc1
CC(=O)Nc1ccc2c(c1)C(N)(CN)NC2C
CNC1OC(OC)ON2CC=C1C1OC(C)(OC(O)=C(C)C(=O)C(C)(C)C(C)(OC)C(C)(O)C(C)(OCCCc3ccc(Oc4ccccc4)cc3)C(=O)C(=O)C(C)(C)C(O)=C(C)CCCCOC3CCOC1(C)C3C)C(C)(O)C2(C)O
CC(C)CC(CC(=O)NO)C(=O)NC(Cc1ccccc1)C(=O)NO
CCC(C)OCn1nnc2ccccc2c1=O
COc1cc(OC)c(OC)c(-c2c3c(nn2-c2ccc(-c4cccs4)cc2)C(=O)NC3C(C)(C)CO)c1
c1ccc2c(c1)Nc1ccccc1S2
CCOc1ccc(NC(=O)C2CC(NC(=O)c3ccc(Cl)cc3)CN2S(=O)(=O)c2ccc(F)cc2)cc1
N#CC=C(Nc1ccc(Cl)cc1)C(=N)N
CC(=O)NC1(c2ccccc2)CCCOC1
CCSc1ncnc2c1c(Cl)nn2-c1cccc(C)n1
O=c1[nH]c2ccccc2n1C1CCN(Cc2ccc(OCc3ccccc3)s2)CC1
O=C(OCN1CCN(c2ccccc2)CC1)C(c1ccccc1)c1ccccc1
COCCNC(=O)c1[nH]c(N)cc1NC(=O)c1nc(NC(=O)c2cc(N)cn2CN)c(N)[nH]1
CC(C)(CC=O)C1(N)CCNC(O)(n2cc(O)c(-c3cccc(F)c3)n2)C1
CCc1ccc(NS(=O)(=O)c2ccc(C(=O)NCCc3cccc(OC)c3OC)cc2)cc1
CCOc1c(Cl)cccc1NS(=O)(=O)c1ccccc1-c1ccc(-c2c[nH]cn2)cc1
C=CC(C)CCC1(C)CN(C=C2C(=O)COc3c(O)cccc32)CCO1
CC(C)=C(C)c1cc2c(-c3ccccc3)cc(=O)oc2cc1O
Brc1ccc(C=NN(C2=NCCN2)C2=NCCN2)cc1
CSc1ccc(NC(=O)CN2CCCCC2Oc2ccc(C(=O)N(C)C)cc2)cc1
CCc1nc(N(C)C(=O)C=Cc2ccc(F)cc2)c2ccc(OCC(=O)OC)cn12
CC(C)=CCCC(C)=CCCC(C)=CCCC(C)(O)CCCC(C)=CCCC(C)=CCCC(C)=CCCC(C)=CCCC(C)=CCCC(C)=CCCC(C)=Cc1cccc(O)c1C(=O)O
COc1ccc(OCC(=O)Nc2cc(C(=O)c3ccccc3)n(C)n2)cc1
Cc1ccc(NC(=O)CCn2nc(NC(=O)NCCCN3CCCCC3)ccc2=O)cc1
Cc1cc2cc(C(=O)O)oc2s1
C[N+](C)(C)COc1ccc(Cc2ccc3c4c(cccc24)C(=O)N(CCCCCCCCCN)C3=O)cc1
Cc1cc(CC(N)C(=O)NC(Cc2ccccc2)C2CC(C(=O)NC(Cc3ccccc3)C3CC(C(=O)NC(Cc4cc5ccccc5[nH]4)C(=O)Nc4ccc(C(N)=O)cc4)N(C=O)C3)N(C=O)C2)cc(C)c1O
COC(=C(F)c1ccc(OC)c(F)c1)c1ccccc1
CCC(C)C(NC(=O)CC(O)C(CC(C)C)NC(=O)C(Cc1ncc[nH]1)NC(=O)C(Cc1ccccc1)NC(=O)OCc1ccccc1)C(=O)NCc1ccccc1
N#Cc1cccc(-c2ccc(CC(NC(=O)C(Cc3ccccc3)NC(=O)c3ccccc3)C(=O)Nc3nc4ccccc4n3Cc3ccccc3)cc2)c1
COc1c(F)cc(CO)c2sc3cnn(C4CCCCC4)c3c12
Cc1ccc(CNC(=O)c2cccc(NS(C)(=O)=O)c2C(=O)NC(CC(C)C)C(O)CC(=O)NC(C)C)cc1
CCCOc1ccc(C23C=CC(C(=N)NO)=CC2N=CN3)cc1
O=CNC(=S)N1CCc2cc(C3Oc4ccccc4O3)cc(-c3ccco3)c21
CCCCCCCCc1ccc(NC(=O)N(C)C)cc1
O=c1cc(-c2cccc(O)c2)oc2cc(OCC(O)CN3CCSCC3)ccc12
Cc1c(NC(=O)C2CC2)sc2c1CCCC2
COc1ccc(-c2cc3nc(-c4cc(C(=O)N5CCOCC5)cc(C(C)C)c4)nc(Nc4ncccn4)c3s2)cc1
CC(=O)OC1CCC(N=C=S)CC1
CCCCCCCCCC(=O)NC1OCC(OC)C1(C(OC1(O)C=COC(C(N)=O)C1O)C(N)=O)n1cnc2cnc(N)nc21
N#Cc1ccc(NC(=O)COC(=O)CNC(=O)c2ccc(S(N)(=O)=O)cc2)c(Cl)c1
COc1ccc(C2CC2N)c(OC)c1
CCOC(=O)c1ccc(NC(=O)c2noc3c2CSc2ccccc2-3)cc1
COC1C(=O)N(C(c2ccccc2)c2ccccc2)C(=O)C1N(Cc1ccccc1)Cc1cccs1
O=C(Nc1cccc2c1CCCCN2)C12C=CC=CC1=NOC2
N=C(N)NCc1ccc(C(=O)NC(Cc2c[nH]c3ccccc23)C(=O)NC2CCCCNC2=O)cc1
O=C(Nc1cccnc1)c1ccc2c(c1)OCO2
COc1ccc2c(N)c(C(N)=O)n(C)c2c1
Clc1ccc(-c2nc(-c3ccccc3)c(-c3ccncn3)[nH]2)cc1Cl
COc1ccc(CCNc2cccc(C=O)c2Cl)c(N2CCOCC2)c1
COc1cc(Cl)ccc1Cn1ncc(Nc2cc(C(F)(F)F)c3ccnc(N4CCNCC4)c3c2C(N)=O)c1N
O=S1(=O)N=C2C=CC=CC2C1c1ccc(Cl)cc1
CNCCOc1cc2ccc(C(=O)O)cc2cc1-c1ccccc1
Cn1c(C(=O)Nc2ccccc2)cc2c(C(=O)NCCCCCc3ccccc3)ccc(CC(=O)NCCc3ccccc3)c21
Cc1sc(C)c2c(=O)nc(OCC(=O)Nc3ccc(NC(=O)c4ccccc4)cc3)[nH]c12
CCN(CC)S(=O)(=O)c1cc(OC)cc(C(=O)Nc2ccc(C34C=CC=CC3N=CO4)cc2)c1
CC(=O)NC(C=O)Cc1c(NC(=O)C(C)(NC(=O)C(CC(C)C)Nc2[nH]c3ccccc3c2CCC(=O)O)Oc2ccc(C)cc2)[nH]c2ccccc12
Cc1ccc(NC(=O)COc2cccc(Cl)c2C)c(S(=O)(=O)N2CCOCC2)c1
O=c1cc(-c2ccncc2)[nH]c(N2CCSCC2)n1
Nc1c(=O)[nH]c(=O)n2cc(Br)n(CC(=O)N(CCO)CCOCCN(CCCl)CCCl)c12
Cc1ccc(-c2nc(N)c(S(=O)(=O)CC34C=CC=CC3C=CC=C4)o2)cc1
COC(=O)C=CC(=O)NC1CCC(CCN2CCC(c3ccc4ccccc4c3)CC2)CC1
CCCCCCCCCCCCOC1(O)OCC(CO)C(O)C1O
Cc1ccc(C(=O)NC(=Cc2ccc([N+](=O)[O-])cc2)C(=O)NCCN2CCOCC2)cc1
C=Nn1c(-c2cccc(OC)c2O)nn(-c2ccccc2)c1=S
O=C(Nc1ccccc1)c1cccc2c1cc1n2CCC1
Cc1cccc(NC(=O)C(S)(c2ccccc2)c2nnc(S)n2C)c1Cl
CC(O)C(Oc1ccccc1)N(C)C12CNCCC(N)(C(C)C)OCCNC(=O)C1N=NN2
Cc1ccc(NC2COc3c(cccc3-c3ccc(C)cc3)C2)cc1
CCCN1CC(C)OC2(c3ccccc3)C=C(N3CCN(C)CC3)C=CC2S1(=O)=O
FC(F)(F)c1ccc(Nc2nc(Oc3ccc(CC4(c5ccccc5)CC4)cc3)cc(-c3ccccn3)n2)cc1
COc1cc2c(cc1OC)C(=O)C(N)(CCCBr)N2
COC1(c2cccnc2)COCC(F)N1c1nc(-c2ccccc2)cc(N2CCOCC2)n1
ClC(CCc1nc(C2CCCCC2)no1)N1CCN(c2ccccn2)CC1
CC(C)(C)c1cc(C=CC(=O)C=Cc2cc(F)cc(F)c2)cc(C(C)(C)C)c1O
Cc1ccc(NS(=O)(=O)c2ccc(-c3cc(C)cc(-n4ccc5ncnc(N)c54)c3)cc2)cc1
CCCC(CCC(C)=C(CC)C(C)C1OC1(C)C)SC(C)=O
CN(C)C(=O)NC12C=C(c3ncc(Cc4ccc(C(F)(F)F)cc4)n3CCCNC(=O)CCCCC(=O)NCCCc3ccccc3)C=CC1N=CN2
O=C(Nc1nccnc1Cl)c1cccc(Cl)c1
CC1CCC2C3=CC(=O)C4C5CCC(C)C(C)(C(C)(N)O)C5CC(C)C4C3(C)CCC2C1
Cc1coc2cccc(C(=O)CCC(=O)NCCc3ncc(-c4ccc(Cl)cc4)s3)c12
CCc1nc2ccccc2c(=O)n1N=Cc1ccc2nsnc2c1
O=C(Cc1ccccn1)N1CCC2(CCCN2Cc2ccccn2)C1
O=C(Nc1cccc2c1CCC1C=CC=CC1O2)c1ccccn1
Cc1ccc(CN2C(=O)C(C3COc4ccccc4O3)C2c2ccc3c(c2)OCO3)cc1
NS(=O)(=O)OCCNC(=O)c1ccccc1
COc1cc(C=CC(=O)CCCCCCc2cc(OC)c(OC)c(OC)c2)cc(O)c1OC
CC(CCC#N)(C(=O)O)c1ccc(OCc2cnc3ccccc3c2)cc1
CCn1cc(C(=O)O)c(=O)c2ccc(N3CCN(c4ccc(N5CCOCC5)cc4F)CC3(N)[N+](=O)[O-])cc21
CCc1ccc(N(C)c2ccnc(N3CCCC3N)n2)cc1
Cc1ccc(CNC(=O)C2CN(C(=O)C(F)(F)F)CCO2)cc1
CC(C)C(C)(Nc1cccc(F)c1)C(=O)Nc1ccccc1[N+](=O)[O-]
CN(CC(=O)Nc1ccc(NC(=O)c2ccc(F)cc2)cc1)C(=O)Cc1ccc2c(ccn2C)c1
CCCCc1nc(Cl)c(CO)n1Cc1ccc(Cl)c(Cl)c1
NC1(C(F)(F)F)CC2(CC(C(=O)NCc3ccc(F)cc3)=NO2)C(F)CN1
COc1ccc(CNc2ccc([N+](=O)[O-])cc2C)cc1O
CCCCN(CCCC)C1CN=CO1
CN(C)C(CNC(=O)c1ccc(Br)c(Oc2ccc(Cl)cc2)c1Br)c1ccccn1
CC(NC(N)=O)N1CCCC1C(C)(N)NC(=S)c1ccccc1
CCN(CCO)c1c(N)ccc2c1C(=O)CC2
CCC(C)C1NC1C(=O)NC(C)C(=O)O
COc1ccc(-c2ncc(C(=O)NC(Cc3ccc(O)cc3)C(=O)O)c3ccc(-c4ccc(O)cc4O)cc23)cc1
C=CC1CC1(NC1(C2CCCCC2)CCc2cc3c(Oc4cnc5ccccc5c4)cccc3nc21)C(=O)NS(=O)(=O)C1CC1
Cc1ccc(-n2c(NCc3cccs3)cc3c(C)ncnc32)cc1
O=C(c1ccc(-n2ccc(-c3ccc(C(F)(F)F)cc3)n2)cc1Cl)N1CCCCC1CNC1CCC(CO)N1
CC(NC(=O)C=Cc1ccccc1)C(=O)NC(Cc1ccc(O)cc1)C(=O)C(=O)O
COc1ccc(-c2cc3ccc(OC)c(-c4ccc(OC)c(OC)c4)c3oc2=O)cc1Br
CCOC(=O)c1c(C)c(S(=O)(=O)N2CCN(c3ccc(F)cc3)CC2)c(C)n1C
CSc1ncc(C(=O)N2CCCC(N(C)c3ncccn3)CC2)cn1
CC(=O)OC(=O)C(C=O)=CN1C(=O)C(=O)c2cc(Br)cc(N(N)c3ccccc3)c21
O=C(OC1Cc2cccc3cccc1c23)c1ccc2ccsc2c1
COC(=O)C1=C(c2cccc(NS(C)(=O)=O)c2)CC2CCC1N2C(=O)NCc1ccccc1
Cc1oc(-c2ccccc2)nc1CNc1ccc(C(=O)NC(CCC(=O)NO)C(=O)c2nccs2)cc1
CC(=O)Nc1ccc(NCC(c2cccs2)N2CCCCCC2)cc1
COc1ccc(C(C)c2c(-c3ccc(C)cc3)nc3scc(C)n23)c(C)c1C
COc1cccc2[nH]cc(CCCCN)c12
CC1(O)CN(C(=O)O)Cc2c1[nH]c1c2CCc2c(-c3ccccc3)ncnc2-1
COC1COP(=O)(OC)OC1(CO)OC
CN(C)c1ccc(-c2ccc(C(F)(F)F)cc2)cc1S(=O)(=O)N(C)C(C)(C)C=O
O=C1C=CC(=O)c2cc(-n3nncc3-c3ccccn3)ccc21
Cc1ccc(OC(C)CN2CCCO2)cc1
NNC(=O)COCc1ccccc1
NC1Cc2c(ccc3c2C(c2ccc(F)cc2)NC3=O)O1
C(=CC1OCC(OCc2ccccc2)C1(COCc1ccccc1)OCc1ccccc1)c1cccc2oncc12
CC(C)(C)C(=O)NCC(=O)NN(C=O)Cc1ccc(CNC(N)=NCC(N)C(C)(C)C)cc1
CC=C(C)C(=O)OC1CCC(C)C2(CC=CC2=O)C2(CCOC2=O)C1C
CC1CC2(CCC1O)CNC1(C)CC3C=CC=CC3NCC21
CCOc1cccc(C=CC(=O)c2ccc(O)cc2O)c1O
NCc1ccc(C(=O)Nc2ccc(Cl)cn2)cc1NC(=O)c1ccc(Nc2ccc(Cl)cn2)cn1
C=CCCC(=O)c1c(-c2ccc(Cl)c(Cl)c2)c2c(N)ncnc2n1C
CCOC(=O)C(O)=CC(=O)c1ccncc1Nc1ccc(F)c(Cl)c1
CC=C1C=C(c2ccc(CN3CCN(C)CC3)cc2)Oc2nc3ccc(OC)c(C)c3cc21
N=C(N)NCc1ccc(N2CCN(c3ncc(C(=O)NC(CC(=O)c4ccccc4)c4ccc(F)cc4)cc3Cl)CC2)cn1
COc1cc(NC(=O)Nc2ccc(Cl)c(-c3ccnc4[nH]cc(C(=O)N5CCCN(C)CC5)c34)c2)c(C(F)(F)F)cc1F
CCOCc1ccc(Cl)cc1NC(=S)Nc1ccc(O)cc1
Cc1cn(C2OCC(O)C2CNCCOP(=O)(O)C(O)(C2CCCCC2)n2nnnc2N)c(=O)[nH]c1=O
COCOC1C(CO)C1n1ccc(=O)[nH]c1=O
Cc1ccc(Oc2nc(C)ccc2C(=N)N(O)CCc2ccc(F)cc2)cc1
Cc1cc([N+](=O)[O-])n2c(Sc3ccc(F)cc3)cnc2c1
CC(C)c1cccc2c1NC(=O)CN2S(=O)(=O)c1ccc(Cl)cc1C(=O)O
NS(=O)(=O)C1(CO)CC(O)C(O)C(O)O1
CC1CCC2(C(=O)OCc3ccccc3Cl)CCC3(C)C(=CCC4C5(C)CCC(OC(=O)CN6CCN(C(C)(C)C)C(=O)C7=CC6=CC=CC=C7O)C(C)(C)C5CCC43C)C2C1C
COc1ccc(C(=O)Nc2ncc(Cc3cccc(Cl)c3Cl)s2)cc1
CC(C=Cc1ccccc1)=NNC(=O)NN=Cc1ccccc1OC(=O)C(C)=NNC(=O)C(Cc1ccccc1)OC(=O)C(C)(C)C
CC(=O)N1C(=O)NC(=O)C(=Cc2ccn(-c3ccncc3)c2F)C1=O
O=CN1CCC(COC(=O)C=Cc2ccc(Cl)c(S(=O)(=O)N3CCOCC3)c2)CC1
Cc1ccc(=O)[nH]c1C(=O)NCCc1cccs1
CC(C)CC(NC(=O)C(CS)NC(=O)C(NC(=O)c1cccc2c1c1ccccc1n2C)C(C)C)C(=O)NC(Cc1ccccc1)C(=O)NC(C(=O)O)C(C)C
COc1c(N2CCC(CN)C2)c(F)cc2c(=O)c(C(=O)O)cn(C3CC3)c12
CCCCNC(=O)C1C2C=CC=CC2CCN1S(=O)(=O)c1ccccc1
CN(Cc1ccco1)c1nc2[nH]c(=O)[nH]c(=O)c2n1C(N)c1cccc(F)c1
NC1(C2CCCCC2)CCCN1C1CN(c2ccc(C(F)(F)F)cn2)CCN1
Cc1cc(C(=O)Nc2ccc(O)c3oc(=O)ccc23)c(=O)oc1C
COC(=O)C1(O)CSC(n2ccc(=O)[nH]c2=O)C1O
Nc1cccc2c1OC(COc1ccc(-c3ccccc3)cc1)CN2
C=C(C)C1CC2CCC3(CCCC4(C)C3C(C)CC(C)C43C(OC(=O)O)CCCC3(C)C)CC2(COC(=O)CCCC(=O)NCCCC(=O)O)C1
COc1cc(NS(=O)(=O)CC2(C)Cc3ccc(C)cc3N(C)C2)ccc1C(=O)NCCCO[N+](=O)[O-]
CCCc1noc(-c2c3c(nn2C)CCC3)n1
CN(C)CCCNc1ncc(-c2c(F)ccnc2C(=O)Nc2cccc3nsnc23)s1
Cc1cc(CCNC(=O)COc2ccc(Cl)cc2)cn2ccnc12
Cc1ccc(NC(=O)C2CCN([SH](=O)=O)C(S)C2)cc1
CCCCC(=O)N1CCCc2cc(N)c3c(c21)CC(C(=O)O)C3
O=C(CN1CCCCC1)Nc1cc2nn(-c3ccccc3CO)nc2cc1C(F)(F)F
CCOP(=O)(NN=C(C)COc1ccc(Cl)cc1C)OCC
COc1ccc(-c2nc(CNCC3=CCCCC3)co2)cc1
CC(C)C1(C2CCCCN2)COC(c2ccccc2)OC1
Cc1noc(-c2cc(Cl)ccc2F)c1C(=O)NCC(C)(C)CN
Cc1c(Cn2ccnc2)nc2c(c(C)nn2C)c1C
O=C(c1ccc2ccccc2n1)N1N=C(c2cc3cc(Br)ccc3o2)C(O)C1c1ccccc1
CCOC(=O)N1CCN(C(=O)Cn2c(N)cc(=O)c3ccccc32)CC1
CC(c1cc(-c2ccc(Cl)cc2)co1)N1CCC2(CCC(O)C2)OC1=O
c1ccc2c(c1)ncc1c3ccccc3[nH]c21
COc1ccc(C(=O)N(Cc2ccco2)C(C(=O)NC(C)(C)C)c2cccs2)cc1OC
CCC(O)(Cn1cncn1)c1cc(NS(=O)(=O)N(C)c2cc(N)cc(C(F)(F)F)c2)c(F)cc1F
CCC(C)C(NC(=O)C(Cc1ccc(O)cc1)NC(=O)C(C)NC(=O)C(C)NC(=O)C(S)C(C)NC(C)=O)C(=O)NC(C(=O)NC(C(=O)O)C(C)C)C(C)CC
CC(C)C1(C)C2(CCNC(=O)O2)CCNC1(N)c1ccccn1
FC(F)(F)CN1C2CC=C(c3ccc(-c4nn[nH]n4)c(C(F)(F)F)c3)C1(Cl)CC2
CCCCCCCNC(=O)OCCCN1CCCCC1Cn1cnc2c(N)ncnc21
CCOC(=O)C1(c2ccccc2)CCCC(N)(c2ccc(Cl)cc2)N1
Cc1ccc2nccc(C(O)C(Cc3ccccc3)NC(=O)C(NC(=O)OCCC(C)C)C(C)C)c2c1
COc1nn(C)c(N(C)C)c1S(=O)(=O)N1CCN(C(C)O)CC1
CCOC=C(C(=O)OC)c1c(-c2ccc(N3CCN(C=O)CC3c3noc(-c4ccc(C)cc4C)c3C)cc2)[n+]([O-])c2ccccc2[n+]1[O-]
O=C1COCc2c1cccc2C1(CC(=O)N2CCCCC2)CNc2cccc(C(=O)O)c21
COc1cc(NS(=O)(=O)c2ccc(N)cc2)nc(OC)n1
Cc1ccc(OC(C)C)c(Nc2ncnc3oc(-c4ccccc4)nc23)c1
CN(C(=O)C1=NN(c2ccccc2)C(=O)CC1)C1CCCCC1
CC(C)(CC(=O)N1CCC(C(=O)O)CC1)NC(C(=O)O)c1ccccn1
COc1c2ccccc2nc2cccc(C(=O)NCCC3CC=CCC3)c12
Cn1nc(C(=O)NCCc2ccccc2)c2ncccc2c1=O
CNC(=O)C(C)(C)CNc1nc(-c2ccc(C=O)cc2C2CCCO2)cc2c1c(=O)n(C)c(=O)n2C
CC(C)c1cc2cc(C(=O)NC(c3ccccc3N)C(F)(F)F)cnc2[nH]1
CC1(C)CC1C(=O)CNC(=Cc1ccc(Cl)cc1Cl)C(=O)O
CC(C)C(NC(=O)CCN1C(=O)C(=O)c2ccccc21)C(=O)N1CCCC1C(=O)c1ccc(Br)cc1
O=CC(=O)c1c[nH]c2c(Nc3cccnc3)cccc12
CCn1c(SCC(=O)NC2CCCC2)nnc1-c1cccs1
Cc1nc(C(N)=O)c(NC(=O)c2ccc(OCCCN(C)C)cn2)s1
COc1cccc(OC(C=NNC(N)=S)c2cccc(OC)c2)c1
CC(CN1C(=O)C(CF)CC1(C)CF)N(CC1CC1)CC1CC1
CCC1(OC(=O)CCc2ccccc2)C(=O)OCc2c1cc1n(c2=O)Cc2cc3ccccc3nc2-1
CCOC(=O)NC(C(=O)NC(c1ccccc1)C(O)C(=O)CC(N)c1ccccc1)c1ccc(C(C)C)cc1
NS(=O)(=O)c1ccc(NCc2ccc(N(CCCl)CCCl)cc2)cn1
Cc1ccc(S(=O)(=O)OC2CC=Cc3c2nc2c(C(=O)N4CCOCC4)cccc2c3N2CCCC2)cc1
Cc1ccc2c(c1)OC(Cn1c(-c3ccccc3)cc3c(N)ncnc31)CO2
Cc1sc(-c2ccc(C(C)C)cc2)nc1COc1ccc(C(N)=O)cn1
OC1(c2ccc(Cl)cc2)CCCCN1c1ccc(Oc2ccc(C(F)(F)F)cc2)cc1
Cc1ccc(OCCN(C)C(=O)C2(C)CCCCN2C(=O)N2CCc3c[nH]nc3C2)cc1F
CNc1cc(C(N)=O)c(F)cc1OC1CCC(C)C2CC(=O)c3c(ccc(C(C)C)c3COC)C12C
NC(=O)n1cc(OCc2ccccc2)c2cc(C(=O)NCc3cccc(Cl)c3F)ccc21
CCCCCCc1ccc(C2CCCNC2)cc1
CC1=CC2=NC(C1)c1nnc(C)n1-c1ccccc12
CCOc1cccc(CNc2ccc(OC)cc2)c1OCC
O=Cc1cccc(NCC(=O)OCC(=O)NC(=O)COc2ccc([N+](=O)[O-])cc2)c1F
O=S(=O)(Nc1nc2ccccc2nc1-n1ccnc1)c1cccc2ccccc12
CCCCNC(=O)c1c(NS(=O)(=O)c2cccs2)cccc1C(=O)O
CC(C)(O)C1CCCN1c1ccc2c(c1F)c(=O)c(C(=O)O)cn2C1CC1
CC(C)NCC(O)c1ccc(O)c(F)c1O
CC1CCC(NC(=O)COc2cccc(Oc3ncccc3C=O)c2)CC1
CCOC(=O)O
COc1cc2c(cc1C)C(=O)NC2(N)C1(C#Cc2cccc(OCCN(C)C)c2C#CC2CC2)NC(=O)C(=O)N1C
N#Cc1cccc(-c2noc(-c3cccnc3)n2)c1
Cc1c(-n2c(SCc3ccc(F)cc3)nc3ccsc3c2=O)c(=O)n(-c2ccccc2)n1C
O=C(c1nn(-c2ccc(C(F)(F)F)cc2)c2c1CSC13C=CC=CC21C=CC=C3)N1CC2CCC1CNC2
COc1ccc(NC(=O)N2CC(C)(CCl)C2=O)cc1
COc1ccc(C2C3C(=O)NN=CC3CCC2(N)CCN2CCN(c3ccc(Cl)cc3)CC2)cc1
CCc1ccc2nc(NC34CC5CC(CC(C5)C3)C4)n(CC(O)CCNS(=O)(=O)c3ccc(C(F)(F)F)cc3)c2c1
CC(=NNC(=S)NN=Cc1ccc(N2CCOCC2)cc1)c1ccc([N+](=O)[O-])o1
CC12C=CC=CC1=CN(CCCCNC(=O)C(CO)NC(=O)C(CO)NC(=O)C1(C)NC=C3C=CC=CC31)C2
N#CC1CC(CNC(=O)C2CCCCN2C2CCC2)N(C=O)C1
COC(=O)C1=C(Cl)C(c2ccc(Cl)cc2)=C(C#N)C(Cl)(Cl)C1
Cc1ncc(C2(N)CCN(C=O)CC2c2nccc(-c3ccccn3)n2)o1
c1ccc(CSc2ncnc3[nH]cnc23)cc1
CCC(O)OC(=O)CNc1ccc(Br)cc1
O=C(Cn1c(CNS(=O)(=O)c2ccc(Br)cc2)nc2cncnc21)NN=Cc1ccc([N+](=O)[O-])cc1
CN1CC2C(C(=O)NC3CCCC3)C(=O)CC(C1c1ccc(Cl)cc1)N2S(=O)(=O)c1cccc(Cl)c1F
CCc1ccc(CN2CC3CN(c4cccnc4)CCN3C2=O)cc1
CC(N)CC(c1cc(Cl)cc(Cl)c1O)c1cccc(Cl)c1Cl
Cc1ccc(C)c(N(CC(=O)NCCS(=O)(=O)N2CCN(c3cccc(Cl)c3)CC2)C(=O)Nc2ccccc2)c1
Cc1cncc2c1cnn2-c1cc(C2CN(C=O)CCO2)cs1
COc1ccc(OC)c(Cn2c(CC#N)cccc2=O)c1
O=C(Cn1c(SCC(=O)Nc2ccccc2Cl)nnc1-c1ccncc1)Nc1ccccc1
Cc1ccc(C(Cl)=C2CCCc3c(-c4ccccc4)cc(=N)oc32)cc1C#N
NC1(c2ccccc2)CCCNC1C(=O)NC1(C(=O)NC(Cc2cccc3cc[nH]c23)NC(=O)c2cccc([N+](=O)[O-])c2O)CCCCC1
CC(C)(O)C1CCN1c1ccc(CC=O)cc1
CCC(CC)(NC(C)=O)Nc1c2ccccc2nc2cc(Cl)ccc12
CCOc1ccc(-n2c(COc3ccc(NC(=O)c4ccco4)cc3)nnc2SCC(=O)N2CCCC2)cc1
COC(CO)COc1cc(-c2cc(C(C)=O)n(-c3ccccc3)n2)cc(S(N)(=O)=O)c1
O=C1NC(=S)SC1=Cc1cccnc1
CC(=O)N(c1ccc(C)cc1)C1CN(c2ccc(C=O)s2)CCN1
CCC(C)N(CCNc1nc2c(C(N)=O)cccc2nc1Nc1ccc(OC)cc1)C(C)CC
CN(C)CCSC(C)(C)Oc1cc(Cl)c(Cl)cc1Cc1ccccc1
CN(C)c1ccc(C(CC(=O)O)NC(=O)C2CN([SH](=O)=O)C(S)(c3ccccc3)C2)cn1
O=C1NC(=O)C(c2ccc(Oc3ccccc3)cc2)(N2CCN(C(=O)c3ccco3)CC2)C(=O)N1
CC(C)c1ccc(S(=O)(=O)NC2CCCCN2)cc1
N#Cc1ccc(-c2ccccc2CNCC(N2CCNC(N)C2)C(F)(F)F)cc1
COc1ccc(OC)c(CCNC(=O)CC2(C)SCC(=O)N2C)c1
CSc1nc(=O)c(C#N)c(-c2ccc(C)cc2)n1C1OCc2ccc(N3CCNCC3)cc21
O=c1c2cn[nH]c2nc2n(Cc3ccccn3)c3ccccc3n12
N#Cc1ccc2c(c1)CCCN2c1nc(N2CCOCC2)nc2[nH]cnc12
CCOC(=O)C1CCN(c2ccc(S(=O)(=O)C3CC3)cc2[N+](=O)[O-])CC1
N#[N+][N-]c1cc2nccc(Oc3ccc(NC(=O)c4ccccc4)cc3)c2cc1[N+](=O)[O-]
Cc1ccc(N)c2[nH]c(=O)c3nnnn3c12
Cc1cc(-c2c(C)ccc3c(N4CCCCC4)nn(O)c(=O)c23)[nH]n1
CCC12CCCC1CC(O)=C1NC(=O)C3C(F)=CC(F)=C(NC(=O)NC)C3(N)C12
COc1cccc(C(=O)O)c1COP(=O)(COCc1ccccc1)OCCN(C)C
O=c1[nH]c2ccc(Cl)c(CCl)c2nc1I
CN(Cc1nccs1)Cc1n[nH]c2nc(N)sc12
Cc1ccc(S(=O)(=O)Nc2cccc3c(Br)ccnc23)cc1
Cc1noc(C)c1S(=O)(=O)Nc1ccc(S(=O)(=O)Nc2ccc(F)cc2)cc1
C=CCSc1nnc(CNc2cccc(C)c2)n1C1CCCCC1
CC(Nc1ccc(CC=O)cc1)C(=O)NCCOCC(O)CCCC(=O)c1ccc(O)cc1
Cc1ccc(NS(=O)(=O)c2csc3nccc(=O)n23)c(C)c1
COc1c(N2CCN(c3cccc(Cl)c3Cl)C(C)C2)c(F)cc2c(=O)c(C(=O)O)cn(C3CC3)c12
CC(=Cn1c(Oc2ccc(N)c(N)c2)cc2cc(C)ccc21)C(=O)O
CC(C)c1cc(-c2cc(Cl)c(Cl)cc2O)nn1CC(=O)N1CCc2ccccc21
CCCn1nc(C)c(CCC2C(C)C=NN2C=O)c1C
CCc1ccccc1-c1nc2ccc(OCc3ccc(OC)c(C(=O)O)c3)cc2c(=O)n1C(CC)C(C)C
O=C1Nc2ccccc2CC1(Cl)c1ccc(OS(=O)(=O)C(F)(F)F)cc1
N#Cc1ccc(C#N)c(-c2cccc3c(N4CCNCC4)nn4cnnc4c23)c1
O=C(Nc1ccccc1)c1cnc2ccc(Cl)cc2n1
CCC(CC)(CNC(=O)c1ncc2n1CCN(c1cccc(F)c1C#N)C2=O)c1ccc(Cl)cc1
O=C(O)CS(=O)(=O)Oc1cc(I)ccc1-c1ccc(O)c(C(=O)O)c1
CN1CCN=C1c1ccc(C(=O)N2CCn3cc(-c4ccccc4)nc3C2)cc1
O=C(O)c1cc(C(=O)n2nc(O)cc2-c2cccc(C(F)(F)F)c2)c(O)c(S(=O)(=O)O)c1
CC(=O)OCC(C)(OC(C)=O)C1C(C)C(O)CC2C3C(=O)CC(C)OC3CC(C)C21
COc1oc(CNc2nc3c(S(=O)(=O)c4ccccc4)nnn3c3ccsc23)cc1C(C)=O
COc1ccc(CC(=O)Nc2sc(-c3ccccc3)cc2C23C=CC=CC2N=CO3)cc1
Cc1cccc(S(=O)(=O)Nn2cnnc2)c1
CCOc1cc(C)c2c(=O)c(-c3ccc(Cl)cc3)coc2c1
O=C(O)Cn1nc(-c2ccccc2)c2ccccc2c1=O
O=C1c2oc3ccccc3c(=O)c2C(c2cccc([N+](=O)[O-])c2)N1c1nccs1
CC(C)(N)C(=O)O
O=C(CNC(=O)C1CCCN1)Nc1ccccc1
Cc1ccc([N+](=O)[O-])cc1NC(=O)CCc1nc(=O)c2ccccc2[nH]1
CCCCCCC(=O)C1(C(=O)CCCCC(=O)O)CCCCC1
CCOc1cccc(C(F)(F)F)c1C12CC=NC=C1C=CC=C2S(=O)(=O)Nc1ccccn1
C[N+](C)(C)Cc1ccc(C(=O)N2CCN(c3ccc(-c4ncc5ccc(C#CC6CCCCC6)cn45)cc3)CC2)cc1
CCOc1ncc(C(=O)NC(C)(C)C)s1
CC(C)(C)c1ccc(Nc2cc(CC=O)ccc2Cl)cc1
CCN(CC)CCCNc1ccccc1
CCCCCCCCCCCCCCCCOc1ccc(C(=O)NCCO)cc1
O=C(Nc1ccc(S(=O)(=O)Nc2nccs2)cc1)C1CC1
COC(=O)c1ccc(-c2cc(-c3ccc(OC)c(OC)c3)nc(C#N)c2N)cc1
CC(C)(OC(=O)N1C(=O)CC1C(=O)O)c1ccccc1
CN(C(Cc1cccc(Cl)c1Cl)P(=O)(O)O)S(=O)(=O)c1ccc(Cl)cc1
CCc1cc2[nH]c(N3CCN(C=O)C(N)(c4ncc(C)s4)C3)nc2cc1F
Nc1ccccc1C=C1Oc2ccc(O)c(OCC(OCc3ccccc3)C(OCc3ccccc3)C(NCc3ccccc3)c3nnn[nH]3)c2C1=O
S=c1[nH]c(=Nc2cc(Cl)ccc2Cl)n(C2CCCCO2)s1
COc1cc(OC)c(C(=O)NCCC(=O)NCc2ccccn2)c(OC)c1
Nc1cc(-c2ccc(-c3ccc(Cl)cc3)cc2)sc1C(=O)O
O=C(CSc1nc2sc3c(c2c(=O)n1-c1ccccc1)CCCC3)Nc1ccc([N+](=O)[O-])cc1
CN1C2CCCC1C(NC(=O)C1(NC(=O)CNC(=O)c3ccc(Cl)cc3)CCc3sccc3C1)C2
Nc1ncccc1-c1c(-c2cc(O)nc(NC3CCCC3)n2)nc2sccn12
CCN=C1C=C(NC(C)=O)C(=O)C(Nc2ccc(N)cc2)=C1N
COc1cccc(Oc2nccc(Cl)c2NC2(CN3CCOCC3)Cc3ccccc3C2)c1C(N)=O
CC1CCC(c2cc(N)nc(F)c2NC(=O)c2cc(F)cc(-c3cc(F)ccn3)c2)CC1
COC(=O)CNC(=O)CC(=O)Nc1ccc(OC)cc1
CCCc1cc(O)cc(OCc2ccc(C=CC(=O)NC(Cc3ccccc3)C(=O)O)cc2)c1C(C)=O
COc1cc([N+](=O)[O-])c(N(C)C)cc1-c1nc2ccccc2o1
CCOc1ccc(C(CNC(=O)c2cnn(-c3ccc4ncccc4c3)c2)C(C)C)cc1
O=C(O)c1ccc(-c2ccc(-c3ccc(CC4CCC4)cc3)c(Cl)c2)cn1
CCCNC(=O)CCSCc1ccccn1
C=CCOn1c(N)nc2c(S(=O)(=O)c3ccccc3)csc2c1=O
CC1C(=O)OC(c2ccccc2)c2c(O)c(Cl)c(Cl)c(Cl)c21
CC(C)(C)OC(=O)NC(CCCCNC(=O)C(CCC(=O)O)NC(=O)OCc1ccccc1)C(=O)NC(CCCNC(=N)N)C(=O)NC(Cc1ccccc1)C(N)=O
COC(=O)C(=Cc1cc([N+](=O)[O-])co1)NC(C)=O
CCCCCC(C)SCC[N+](C)(C)CCO[PH](=O)OCC(C)(C)C
NC(=O)c1ccc(NS(=O)(=O)c2ccc(C(=O)NCc3ccco3)cc2)cc1
Nc1cn(CC(Cl)CCCNC(=O)C=Cc2ccc(Cl)cc2)cn1
NS(=O)(=O)c1cc(NCc2ccco2)c(Cl)cc1S(=O)(=O)c1ccccc1
CN(C)C(=O)C1(N)CC2(CCNCC2)C(N)(c2cccc(F)c2)NC1=O
O=CNc1nsc2nccc(-c3ccc(Cl)cc3)c12
O=C(Cc1cccs1)NN=Cc1cc(-c2ccccc2)cs1
O=C(OCC1CC(Cl)CC(Cl)(Cl)O1)c1ccccc1Nc1ccccc1
CCN(C(=O)C12CC1CCC=C(N)c1cc(-c3cncc(-c4cn[nH]c4)c3)cc3[nH]c(=O)n(c13)CC(=O)N2)S(=O)(=O)C1CC1
NC1(c2ccccn2)CCNCC1COCc1ccccc1
CNS(=O)(=O)c1ccc(NC(=O)C(OC)Oc2cccc3c(=O)n(CCC=O)ccc23)cc1
Cc1cc(C)c2cnn(-c3cccc(C(F)(F)F)c3)c(=O)c2n1
O=[N+]([O-])C(c1ccc(O)cc1)c1cc(C(F)(F)F)ccc1C(F)(F)F
Cc1cc(N2CCNCC2)c2cc(N(c3c(C=O)ccc4c3OCO4)S(C)(=O)=O)ccc2n1
CC(c1nc2cccc(O)c2[nH]1)N1CCCC1(N)C(C)C
COc1cccc(N2CCc3nc(Nc4ccc(C(=O)NC(CN5CCCCC5)OC)cc4)ncc3C2)c1
CC(C)CC(NC(=O)c1cnccn1)C(=O)OCC(=O)c1ccc(S(N)(=O)=O)cc1
Nc1ccc(C(=O)c2ccccc2)c(NC(=O)CN2CCNCC2Cl)c1
CC(C#N)(c1ccccc1)n1ncc(=O)n(CC(F)(F)F)c1=O
COC1NCCN(CCC23OC4C(=O)OC2C4(OC)C32CO2)C1(N)O
O=C(CSc1nc2ccccc2c(=O)n1Cc1ccco1)Nc1cc(F)cc(C(=O)O)c1
CC(=O)Oc1ccc(C(=O)c2cnc(-c3ccccc3C)o2)cc1
CCn1c(SC(=O)CNc2ccc3nc(C)sc3c2)nnc1-c1cccnc1
CNC(=O)OCc1c2c(n3cccc(Cl)c13)C(=O)C(N1CC1)=C(N1CCN(C)CC1)C2=O
CC(C)CCC(C(=O)O)N1C(=O)c2ccc(NC(=O)C34CC5CC(CC(C5)C3)C4)cc2C1=O
CC(C)=CC(=O)NC(=O)CNc1cc(CCC=O)ccc1NC(CCC=O)(Nc1cc(CCC(=O)NC(=O)CNC(C(=O)O)C2CCCCN2)ccc1O)C(=O)O
NC(=O)C1=CN(C2OC(CO)C(O)C2O)C2=CC=C(N)C=CC2=N1
O=C(O)Cn1c(-c2ccccc2)nc2cccc(N3C(=O)NC(=O)C(CC(=O)N(Cc4ccccc4)Cc4ccccc4)C3=O)c21
Cc1cccc(N2C(=O)CSC2c2ccccc2)c1
CC1=C[SH](c2cc(S)cc3c2OCCO3)C(c2cccc(C)c2)=N1
CC=CC(=O)OCC12OOC(OC(=O)C=Cc3ccccc3)(CC1=O)C(C(C)C(=O)OCC)O2
CC(c1cccc(C#N)c1)N(Cc1ccc(-c2ccccc2)cc1)C(=O)COc1ccccc1
Cc1ccc(C=NNC(=O)c2coc3ccccc23)cc1
CCOC(=O)CC1C=NN2C(=O)C(=O)N(CC(=O)Nc3ccc(C)cc3)C2S1
CCC1OC(O)(O)CC(OP(=O)(OC2CCC(O)CO2)N2CC(O)C(N)C(OC(=O)C(C)(C)C)C2=O)C1CO
CC(=O)c1c(Cl)ccc2c(C(=O)Nc3ccccc3)cc(-c3cccs3)nc12
Cc1cc2c(=O)nc[nH]c2[nH]1
c1ccc2c(CNC3CCC(c4nc5cnccc5[nH]4)CC3)noc2c1
O=C(NC1CNCCC1NC(=O)c1cnccn1)c1ccc(-c2ccccn2)cc1
CCN(Cc1cc(OC)ccc1OC)C(=O)CSc1cccc[n+]1[O-]
COc1ccc(C=CC(=O)NN=CNc2ccc(C(=O)O)cc2)cc1
Oc1cccc(CNc2nccc(Nc3ccc(C(F)(F)F)cc3)n2)c1Cl
COC(=O)C(OC)C(C=O)Nc1ccccc1CC(C)C
CCCc1cc(C=NC(=O)C23C=CC=CC2=CSC3)cc(O)c1Cl
Cc1cc(NS(=O)(=O)c2ccc(NC(=S)NC(=O)c3ccc(F)cc3)cc2)nc(C)n1
BrCc1cccc2nc(-c3nc(Br)n[nH]3)[nH]c12
COc1cc(N)cc(OC)c1OCn1c(C)c(C(C)=O)c(C)c1C=O
CON=C1C(=NOCCc2cc(F)ccc2N)CN(c2ccc3c(=O)ccn(C4CC4F)c3n2)C1(F)C(=O)O
CC(=O)NC(Cc1cccc(C)c1C)C(=O)NC1Cc2ccccc2NC(=O)C1(N)C(=O)O
O=[N+]([O-])c1ccc(C2c3sc(=Nc4ccccc4)[nH]c3Oc3ccc4ccccc4c32)cc1
CCCCCC(C)(O)C12CCC3(C)CCCC3(C)C1CC(O)=C1CCCCC12
Cc1cc(C)c(C)c(NC23NC=NC2=Nc2cc(Cl)ccc2N3)c1
O=[N+]([O-])c1cccc2ccccc12
CNC(=O)c1cc(-c2nc(C3(c4ccc(-c5cnc(N)nc5)cn4)CCO3)no2)cs1
Cc1cccc(NC(=O)C(C)(C)OC(=O)c2c[nH]c3cc([N+](=O)[O-])ccc23)c1
COc1ccc(CNc2c(C)ccc3c2NC(=O)CS3)cc1
O=C1c2ccccc2C(=Cc2ccc(NC(=S)NC3CCCCC3)cc2)C2C=CC=CC12
CCC1CCCCN1S(=O)(=O)c1ccc2c(c1)N(CC(=O)NCc1ccco1)C(=O)CS2
CC1(C)CCCC2(C)c3ccc(C#N)cc3CCC12
C=CCc1cc(O)ccc1OCCCCN1CCOCC1
CN(C)CCCNc1nc(NC23CC4CC(C2)C(O)C(C4)C3)cc(-c2ccc(F)cc2)n1
COC(=O)c1cc(Cl)cc(NC(=O)NCCCc2ccccn2)c1
CC(=O)N(c1ccc(C)cc1)c1nc(N)cc(Nc2cc(F)cc(F)c2)n1
OCCOc1cccc2c1C=C(c1ccc(O)cc1)CC2c1ccc(O)cc1
CC(C)c1cccc(C(C)C)c1NC(=O)N1CCN(c2ccc(NS(=O)(=O)c3ccccc3)cc2)CC1
O=CN1CCN(c2ccc(F)cc2)C(CC(=O)Nc2ccccn2)C1
CC(C)(Cc1ccc(C(F)F)cc1)Oc1cccc(C(O)=CC(=O)c2ccc(Cl)cc2)c1C[N-][N+]#N
CCOCN(C(=O)c1ccccc1)c1ccc(C(=O)N2CCC(OC(F)(F)F)CC2)cc1
CNC(=O)Oc1ccc([N+](=O)[O-])cc1
CCOc1cc(NC(=O)N=C(N)N)cc2c(=O)c(C=O)c(C)[nH]c12
CCC(O)c1cc(OC)cc(OC)c1NC(C)=O
CCCN(CCC)Cc1nnc2n1CCCC2
Nc1nc(Oc2cccc3c2OCC3)c(F)c(-c2ccnc(C(N)c3ccco3)c2)n1
CCc1ncn[nH]1
CC1c2c(F)cccc2NC1c1ccc(OCCCCCCCNC2CCCC2)cc1
CCC(C)Sc1nc2c(c(=O)n(CCCn3ccnc3)c(=O)n2C)n1C
Cc1cc(N2CCCCC2c2ncc(C34C=CC=CC3N=CN4)n2C)nc(C)n1
COc1ccccc1N(C(=O)C(C)N1CCOCC1)S(C)(=O)=O
Cc1nccc(CC(=O)N2CCCOCC2CN2CCCC2)c1N
COc1cccc2[nH]ncc12
CC(C)C(CO)NC(=O)c1ncc(C(=O)NC(Cc2ccc([N+](=O)[O-])cc2)C(=O)C(=O)NC(CCC(N)=O)C(=O)O)[nH]1
COc1ccc(NC(=O)Nc2cccc(C)c2)c(C=O)c1
O=C(Nc1ccc2c(c1)C(C1(c3cncc(Cl)c3)CC1)NCC2)C1CCCCC1
Cc1ccc(S(=O)(=O)Nc2cc(-c3ccccc3C(=O)NCCCN(C)C)ccc2N2CCCc3ccccc32)cc1
CCc1nnc(C(=O)CCC(=O)Nc2cccc(C)c2C)o1
O=C(NCCCCn1ccnc1)Nc1ccc(F)cc1F
CCCCOC(=O)Cc1ccc2sc(OC)c(CCCCC(C)OC)c2c1
C=C1C(=N)N2C(=NC1=O)SC(c1cccc(O)c1O)=C2c1ccco1
Cc1c(-c2ccccc2F)cc(-c2ccccc2)n(C2CC(O)C(CO)O2)c1=O
CCCOC1=CC23C=C(C(C)(C)N)C=CC2(C=C1)C(=O)C(N(C)C)N3
O=CN1CCOC(CSc2nnc(-c3ccco3)o2)C1
O=C1Nc2ccc(S(=O)(=O)Nc3ccc(Oc4ccccc4)cc3)c3cccc1c23
Cc1ccccc1-c1nnc(NC(=O)c2ccco2)o1
CC(C)(C)OC(=O)N1C(Cl)CC(NC(=O)c2ccc(C=C3SC(=O)N(Cc4ccccc4)C3=O)cc2)C1Cl
CCN(CC)CCNC(=O)c1ccccc1N1C(=O)C(=C(C)c2ccccc2)SC1=Nc1ccccc1
CC1(C(=O)O)COOC(c2ccccc2)(c2ccccc2)OOC1Cl
O=C(NC1(C(=O)NC(Cc2ccccc2)C(=O)CO)CCCC1)c1ccc(O)cc1O
CCC1CCc2nc3cc(C(=O)NCc4ccccn4)ccc3c(=O)n2CC1
CC(C)(C)CC1NC(C(NC(=O)OCc2ccccc2)C(=O)N2CCC(O)CC2C(=O)NC(C#N)c2ccccc2)C(c2cccc(Cl)c2F)C12C(=O)Nc1cc(Cl)ccc12
CCc1ccc(CNCC(=O)N(c2ccc(OC)cc2)S(C)(=O)=O)cc1
O=C(CN1CCOCC1)Nc1cccc(Br)c1S(=O)(=O)N1CCOCC1
O=C(NC(c1ccc(Cl)cc1)C(O)(Cc1ccccc1)C(=O)NCc1ccc(OC(F)(F)F)cc1)C1CC1c1ccc(F)cc1
CCN(CC=Cc1ccccc1)c1cc(Br)cc2cc(C)c(=O)[nH]c12
Cc1ccc(C(=O)Sc2nc(=O)cc(O)n2-c2ccc(C(C)(C)C)cc2)c(N2CCc3ccccc32)c1
COc1ccc(CCn2c(N)nc3c(N)nc(OCCN4CCN(Cc5ccc(O)cc5)CC4)nc32)c(OC)c1
COc1ccc(CNC(=O)NC2CCC(C)CC2)cc1
CCc1nc(C#Cc2ccc(F)cn2)cc(-c2cccc(-c3cc(C)cc4c3OC3(CCN(C=O)CC3)CC4=O)c2F)n1
CN(CCCn1ccc2[nH]cnc(=O)c21)Cc1nc(-c2ccc(F)cc2)no1
O=C(Nc1nc(-c2ccccc2)n[nH]1)c1cc(-c2ccccc2OC(F)(F)F)on1
O=C(Nc1cncc(-n2nc(C3(F)CC3)cc2C2CC2C(F)(F)F)c1)c1ccsc1
CC1(C)NCC2CC1CN(C(=O)c1ccccn1)C2
FC1CSc2cc(CN3CCN(c4ncon4)CC3)ccc21
O=C1CNC2(C(=O)Nc3ccc(OCc4ccc(F)cc4)cc3)C=CC=CC12
CCC1(C(=O)NCC(=O)O)C=NOC1c1ccc(C(=N)N)cc1
O=c1[nH]nc(CCc2ccccc2O)c2ccc(O)cc12
CC(O)C(NC(=O)C1NCC2(C(=O)Nc3cc(Cl)cc(Cl)c3)CC12)C(=O)c1nn(C)c2ccccc12
CC(=O)NC(C)C1(N)CC(c2cc(Nc3ccc(C(F)(F)F)cc3)ncc2C(=O)NCCc2ccccc2)C1
CON=C(C)C(=O)OCc1ccc(S(=O)(=O)N2CCOC(F)C2)cc1
COc1cccc2c(NC(=O)C[n+]3ccc4ccccc4c3C)cccc12
Cc1ccc(-c2sc(CNCc3cccnc3)nc2-c2ccc(Cl)cc2)cc1
Cc1cccc(Cl)c1OCCCn1ccnc1
COCC1(N)NC(c2cc[nH]n2)CCC12CCN(C=O)CC2
CN(C)c1cnc(NC(N)=NN)s1
CCCC(CCC)C(=O)Nc1cccn1C(n1ccnc1)[N+](=O)[O-]
CN(C)CCCNc1ncnc2[nH]c(Cl)c(-c3cc(N)nc(Cl)n3)c12
COc1ccc(NC(=O)C=COc2ccc(S(=O)(=O)N3CCNc4cccc(Nc5ncnc6[nH]cc(C)c56)c43)cc2)cc1
CCCOC(CN1CCOCC1)CN1C(=O)c2ccccc2NC1c1ccc(COc2ccccc2)cc1
O=C(NC1CCC(CCCN2CCCCC2c2cc3ccccc3[nH]2)CC1)C(F)(F)c1cccc(Cl)c1Cl
CC1(c2cc(N)ccc2F)N=C(Nc2nc(Br)ccc2C=O)OC2CC21
O=C(CNc1ccc(OCc2ccc(Cl)cc2Cl)cc1)NCC(=O)N1CCCCC1
N#CCNC(=O)CN1CC=NC=N1
CC(C)c1noc(-c2cc(Cl)ccc2Cl)c1COc1ccc(CC(NC(=O)c2ccc(O)cc2)C(=O)O)cc1
O=C(Nc1nccs1)C(CC1CCCC1)n1cnc2ccccc21
CCOC(=O)C(O)=CC(=O)c1ccc(NC(=O)Cc2ccc(OC)cc2)cc1
O=C1CCCC(=O)N1N=Cc1ccccc1
Cc1cc(C)cc(CNCc2ccc3nccc(Cl)c3c2)c1
COc1ccc(S(=O)(=O)Nc2cc(F)c3c(N4CCCCC4C(N)=O)coc(=O)c3c2)cc1
C#CCOCCOCCN1CCN(c2nc(N)nc(N3CCN(CCC(C)(C(C=O)n4cc(C(C)O)nn4)N4CCOCC4)C(N)(C(O)c4cn(C(C)C(CC)C5(N)CC5c5ccn(-c6ccccc6)n5)nn4)C3)n2)CC1
Nc1ccc(-c2ccccc2)[n+](CC(=O)c2ccc(F)cc2)c1
COc1ccc(OC(F)(F)F)c(OC)c1C(=O)Nc1cc(C(=O)NC2CC2)[nH]n1
C=CCN1CC(=O)N2C(Cc3ccc(O)cc3)C(=O)N(Cc3cccc4c(C(=O)Nc5cc(CN6CCCC6)ccc5OC)cn(C)c34)CC2N1C(=O)NCc1ccccc1
CCOc1cccc(N)c1N
O=C1C(=O)N(S(=O)(=O)c2ccccc2)c2cc(NS(=O)(=O)c3ccccc3)ccc21
Cc1ccc(-c2nn(S(=O)(=O)c3ccccc3)cc2C=C2SC(=O)N(C)C2=O)cc1
CC(C)C(CNC(=O)C(CC(=O)O)NC(=O)OCc1ccccc1)NC(=O)C(NC(=O)C1CCCN1C(=O)C(N)CCc1ccccc1)C(C)C
COc1ccc(C2C(C)C3C(C(=O)NC(C)C)c4[nH]c5ccccc5c4CCN3C2C)cc1
N#CCC(=O)N(Cc1cccc2ccccc12)c1ccc(F)c(Cl)c1
O=C1c2ccccc2C(=O)C2(OS(=O)(=O)c3ccc([N+](=O)[O-])cc3)CCCCCC12
COc1ccc(-c2cc(C=O)c3c(Nc4cccc(C(=O)O)c4)cccc3n2)cc1
COc1ccc(CN2CCC3(CC2)OC(=O)c2ccccc23)c(OC)c1
CC1COC(COc2ccccc2C(=O)O)=N1
O=C(CC(COc1cncc(C(F)(F)F)c1)[N+](=O)[O-])Nc1ccccc1F
CCc1ccc(NC(c2ccc(C=O)o2)S(=O)(=O)c2ccc(C)cc2)cc1
COC(=O)c1ccc2ncn(CN)c2c1
COc1cccc2cc(CCNC(=O)C(CC(C)C)NC(=O)OCc3ccccn3)[nH]c12
CC(=O)OCC12C(OC(C)=O)CC3C(COC(=O)c4cccc(C(F)(F)F)c4)C1CCC1C4([N+](=O)[O-])COC4CC(OC(C)=O)C3(C)C12C
C=C1C(=O)C23CC1CCC2C12CCCC(C)(COC(=O)CC1OC3=O)C2
ONC(=NC1CC1)c1ccc(Oc2cccc3c2OCC3)nc1
Cc1cc(NS(=O)(=O)c2cc(C(=O)NCCc3ccccc3)cs2)on1
CC(C)Oc1ccc2c(c1)[nH]c(=O)n2CCCN1CCN(c2cc(Cl)ccc2Cl)CC1
NC1(COc2ccccc2)COC(=O)N1
O=C(NN=Cc1ccc2c(c1)OCCO2)c1cc(-c2cccnc2)nc2ccccc12
COc1ccc(NC(=O)N2CCCN2C(C)=O)cc1
CC(C)Oc1ccc(-c2ccc(-c3c[nH]cn3)nc2)cc1
Cc1ccc2c(=O)c(C(C=O)Nc3ccc(Cl)cc3)c(C)[nH]c2n1
CC(=NNC(=O)c1ccc(NC(=O)c2ccc(C)cn2)cc1)c1cc(C)co1
Cc1nc(Cl)ccc1Oc1ccc(C(=O)O)cc1
CC1COC(F)CN1C(=O)c1ccc(SCC(=O)NCCc2ccccc2)nc1
CCCCCCCCCCCCCCC(C)(CSCC(CCC(=O)OCCO)OCC(=O)OCCON(Cc1ccccc1)Cc1ccccc1)C(=O)NC(Cc1ccccc1)C(=O)O
CN1C2CCCC1C(c1ccc(Cl)cc1)C2
CC(=O)Nc1ccc(OCCCn2ccnc2)cc1
Cc1ccc(N)c2nc(N)oc12
c1ccc(Oc2ncnc3ccccc23)cc1
C=C(C(=O)O)c1cc(NC(=O)c2c[nH]cc2S(=O)(=O)c2ccccc2)c(N)c(C)c1C
CCN(CC)CCN(Cc1ccc(-c2ccc(C(F)(F)F)cc2)cc1)S(=O)(=O)c1ccc2c(c1)OCCO2
CCc1cc(-c2cn(-c3cccc(N)c3)nn2)ccc1O
COc1ccc(C(=O)OCOC(=O)c2ccccc2)cc1
CCOC(=O)C1(Nc2cc(N)cc(Cl)c2C)CSc2ccccc21
Cc1cc(SCC(=O)NCC(=O)O)c(C)cc1Cl
Cc1ccc(Sc2cccc3nc(N)nc(N)c23)cc1
O=C(CC1C=CCCC(CC(=O)NC(CO)C2CCCCC2)C(=O)N2CCCC2COC1=O)NCC1CCCCC1
COC(=O)C1CC2CCCC2C2(O)CCc3ccc(C)cc3C12
NC(=O)N1CCC(C(=O)Nc2ccc(-c3ccccn3)cc2)CC1N
O=c1ccc2cc(-c3cccs3)cc(Br)c2o1
Cc1ccc(Cc2csc3c(=O)n(Cc4cccc(C#N)c4)c(O)nc23)cc1
CCCCCCCCCCCCCC=CS(=O)(=O)NCCOC(=O)c1cccc(C(=O)O)[n+]1CC
Nc1cccc(Cn2c(C=O)nc(=O)c3c(-c4ccccc4)csc32)c1
CC(=O)OC1CC(C)(C)CCc2c(C)cc(C)c(O)c21
CCSCCOC(=O)C1C=COC(C)CS1
Cc1ccc(C23C=CC=CC24C=CC=CC4=NCS3)cc1
O=C(Nc1ccc(C(F)(F)F)cc1)C1CCCN(c2ncccc2C(F)(F)F)C1
CCC(NC(C=O)(C=O)Nc1cccc(C)c1)n1ccnc1
Nc1cccc2c(O)c(C=C3SC(=O)C(=O)N3c3ccccc3)oc(=O)c12
O=C(COCC1COC(=O)N1c1c(F)cccc1N1CC2CNCC2C1)c1ccc(N2CCOCC2)cc1
CCCCSc1nc(NCc2ccccc2)c2cnn(C3OCC(CO)C3(O)O)c2n1
O=c1[nH]c2cc3cc(OCC(O)CN4CCN(c5nsc6ccccc56)CC4)ccc3nc2[nH]1
NC1NC(=O)OC1CNC(=O)Nc1ccc(Oc2ncccc2-c2ccccc2)cc1
CCc1ccccc1
CNC(=O)C1CC(=O)Nc2ccccc21
Cc1cc(COC(=O)C(C)NCC2CCCO2)n(-c2ccccc2C=O)n1
CN(Cc1ccncc1)C(=O)Cc1ccccc1
CC(NC(=O)COc1ccc2c3c(c(=O)oc2c1)CCCC3)C(=O)NCCCC(=O)O
CC(=CC(Cc1c[nH]c2c(C(C)C)cccc12)NC(=O)CNC(=O)OCc1ccccc1)S(=O)(=O)c1ccccc1
CC(=O)c1ccc(N2C(=O)CC(O)(c3ccc(F)cc3)C2=O)cc1
CNC(C)C=C1Oc2ccccc2C=Cc2ccccc21
CC12CCC3c4ccc(O)cc4CCC4CCCC4C3C1Cc1cnn(-c3ccccc3)c12
CON=C(N)c1ccc(NCc2cccc(-c3ccccc3C)c2)c(OC)c1
Cc1ccc(N2C(=O)NCC2S(C)(=O)=O)cc1N
O=C1CCC(c2ccc(Cl)cc2)(C2CCN(CCCN3C(=O)CCC3=O)CC2)C(=O)N1
CC(C)c1ccc2c(c1)CN(C(=O)[N+](=O)[O-])C2
COC(=O)c1ccc2nc(N3CCCCC3C(=O)NCc3ccco3)c(C)nc2c1
CC(C)N1CCCC1C12C=C(C(F)(F)F)C=CC1N=CN2
CN(Cc1ccc(F)cc1)C(=O)c1ccc(C#N)cc1
Cn1cccc1-c1nc2cnc(OCC(N)Cc3ccccc3)nc2[nH]1
COc1ccc(N(CC(=O)NCCc2ccccc2)S(=O)(=O)c2ccc(N)cc2)cc1
Cc1cc(C)c2c(c1)C(CNC(=O)Nc1cc(OCc3ccccc3)cc(C)n1)CC2
COC(=O)c1ccc(C2c3c(C)cc(OC(=O)c4ccc(C)cc4)c(OC(C)=O)c3CN(C=O)C2OC)cc1
CCOCN(C(=O)Cn1nc(OC)c2c([nH]c3ccccc32)c1=O)c1ccccc1C
COC(C)CC(=C(C)C)C(C=O)C1CCC2C3CC(=O)C4(O)CC(O)CCC4(C)C3CCC12C
COc1cccc(C2(C)C=C(N)NC(C)C2=O)c1OC
COc1cccc(CC2(O)CCCCN2c2cccc(C)c2C)c1OC
N=C(NO)NCc1c(CCCCCOc2ccc(C=NNC(=N)NO)cc2)oc2ccc(C(=N)N)cc12
Cc1nc(-c2cccc(-c3ccc(S(C)(=O)=O)cc3C3CC3)c2Oc2c(Cl)cc3c(c2Cl)CCNCC3)no1
CCC1CC2=C(C(=O)C1C)C(C(=O)NC)C(Cc1ccccc1)=CN2CC
O=C(NCCc1ccccc1)NCC1CNC(=O)c2cc(NC(=O)Nc3ccccc3)ccc2OC(CN(Cc2ccc(Cl)c(Cl)c2)C(=O)Nc2ccccc2)CCCCO1
O=C(NCCC1CCCN1)c1nccc(N2CCC(c3ccc(OCc4ccccc4)cc3)C2)n1
O=C(Cn1cc(-c2ccc(C(O)(C(F)(F)F)C(F)(F)F)cc2)nn1)c1cccs1
CC(C=O)(NS(=O)(=O)c1cccc(F)c1)Sc1ccccc1
O=C(c1cccc2ccccc12)N(CCCN1CCOCC1)Cc1ccccc1
COc1cccc2c1C1(C(=O)Nc3ccccc3)NC(=O)NC(=O)C1(N)N2
O=C(NC1CC([N+](=O)[O-])CCC1OCCO)c1ccccc1
O=c1cc(-c2csc(CS(=O)(=O)Cc3ccccc3)n2)c2ccccc2o1
Fc1cc(-c2ccccc2)ccc1C1C2CNCC1ON2
C=C(C)Oc1nc(N)nc(C(F)(F)F)n1
O=C(O)CCc1cc(N2C(=O)C(=Cc3ccc(-c4ccc(Cl)cc4)o3)SC2=S)c2ccccc2c1
O=C1CCC(c2c(Cl)[nH]c3ccccc23)=NN1c1ccccc1
COc1ccc(N2CCCN(CC(=O)NC3CCc4ccccc4C3)S2(=O)=O)cc1Cl
CC12CC(=O)NC1Cc1c2[nH]c2ccc(Cl)cc12
CCOP(=S)(OCC)Oc1ccc(CCNC(C)=O)cc1
CC(=O)C12C(=CN(Cc3ccc(C(C)(C)C)cc3)C1C)C=CC=C2OCC(=O)O
CCCc1cc(C(=O)Nc2ccc(-c3nccn3C)cc2)on1
O=c1[nH]nc2c(c1CCCC(F)(F)F)NC1(O)CCCCC1C2
CCC(Cc1cc2ccccc2[nH]1)C(NC(=O)C(CCSC)NC(C)=O)C(=O)NC(CCC(=O)O)C(=O)O
O=C(COC(=O)c1cc(Cl)ccc1OC(F)F)c1ccc2c(c1)OCCO2
CCC(C)c1cn(C(c2ccc(O)cc2)c2cccs2)cn1
O=C(N=C1NCCN1Cc1ccc(Cl)cc1)Nc1ccc(Br)cc1
CCc1noc(C)c1NC(=O)N(Cc1cccs1)C(C(=O)NC1CCCCC1)c1ccccn1
N=C(N)NCCCCC(=O)NC(CCc1ccccc1)c1nn[nH]n1
CCCn1c2ccccc2c2cc(N)ccc21
NC12CC1(CO)CCC2n1cnc2c(NCc3ccccc3)ncnc21
Cc1cccc(NC(=O)Nc2ccnc3ccccc23)c1
CC(c1ccccc1)c1c(O)c2ccc(Cl)cc2oc1=O
CC1=C2CC3(CCC2CC(=O)C1)CCC1(OC2(O)CC(O)CC(O)(C(=O)O)O2)CCCCC31CO
O=C(Nc1ccc(Oc2ccc3nnc(C(=O)NC(CO)CO)n3n2)cc1)Nc1ccc(C(O)C(F)(F)F)cc1
O=S(=O)(O)CCS(=O)(=O)O
Cc1ccc(C)c(NC(=S)Nc2ccc(-c3cccc4oc(-c5ccc(NC(=O)NCCCl)cc5)nc34)cc2)c1
Cc1cc(O)c(O)c(C(=O)Cc2ccc(-c3ccccc3)cc2)c1O
CCCCc1n[nH]c(=S)o1
CC1=NC(C)OC(c2cccc(O)c2CNC23CC4CC(C2)C(C#N)C(C4)C3)C=C1
CC(=NN1CCCCC1)c1nc2ccccc2o1
CCCC(CC(C=O)CC(C=O)Cc1ccc(NC(CCCN=C(N)N)C(N)=O)cc1)(NC(=O)C(NC1CCCCO1)C(C)C)C(=O)O
COc1cccc2c(Nc3ccc(C(C)C)cc3)c(C(N)=O)cnc12
COc1ccc(NC(=O)c2nc(C)c(-c3ccc([N+](=O)[O-])cc3)s2)cc1
CC(C)CNC(=O)c1ccc(S(=O)C=Cc2ccc(Cl)cc2Cl)cn1
O=c1c(O)c(O)cc(O)c(Cl)c1Oc1ccc(Cl)cc1CCc1ccccc1
CCOC(=O)c1c(S(=O)(=O)N(C)CC(=O)Nc2ccc(C)cc2)c(C)n(C)c1C
N=C(N)C1CCN(S(=O)(=O)c2ccccc2)C1C(=O)NCCc1c[nH]c2ccccc12
Nc1ncc2c(n1)c(Nc1cccc(Cl)c1)nc1cc(Br)ccc12
CC(C)C(Nc1ccc2c(c1)CCc1ccccc1C2=O)C(=O)NC(C)C12CC3CC(CC(C3)C1)C2
Fc1ncccc1C12CCC(CC1)N2
CCCNC(=N)c1ccc(-c2cc(-c3ccc(C(=N)NCCc4ccc(O)cc4OC)cc3)co2)cc1
CCCn1c(=O)c(N(CCOC)C(=O)c2ccc([N+](=O)[O-])cc2)cn(C)c1=O
O=C(CSCc1ncc(-c2cccs2)s1)Nc1ccc(F)cc1
CC(CC(N)C(=O)NC(N)=S)C1(N)OC(O)(CO)CC(O)C1O
CCC(=O)N(c1ccc(N(CC)CC)cc1)C1CCN(CCc2ccc(Cl)cc2)CC1
CC1(C(=O)O)Oc2c(F)ccc(F)c2-c2nc3cccc(F)c3nc21
CCOCC1(Cc2ccccn2)COC2CN(C=O)CC21
O=C(C1CC12CCNCC2)N1CCCC1
O=C(NCc1ccc(F)cc1)C(c1ccccn1)N(Cc1ccc(-c2ccc(Cl)cc2)cc1)C(=O)Cn1cnc(=O)c2c(C3Oc4ccccc4O3)cccc21
CCc1cnn2cccc2c1
COc1ccc(C(=O)C=Cc2cc(-c3ccccc3)n(-c3ccccc3)c2-c2cccnc2)cc1
CCOC(=O)N1CCN(C=O)CC1C=Cc1ccc2ccccc2n1
N=C(N)NCCCCNC(=O)C1CN(C(=O)Cc2ccccc2)CCN1CC(=O)N1CCCC1
COc1nc(C)n2c1C1=NN(C(=O)C3CCCC3)C(c3ccc(Cl)cc3)N1C2C
CC(C)(C)c1ccc(S(N)(=O)=O)cc1
Cc1cnnc(NC(C)c2ccc(F)cc2)c1C
COc1ccc2[nH]c(S(=O)Cc3ccccc3)nc2c1C
CCC(CO)NC(=O)c1ccc(-c2cc(C(N)=O)cn3nccc23)cc1
N#Cc1cc(-n2c(=O)c(=O)[nH]c3ccccc32)cc([N+](=O)[O-])c1
CCCN(CCC)c1nc(N2CCNCC2)nc2c(NCc3ccc(OC)cc3)nc(N3CCOCC3)nc12
COc1ccc(CNC(=O)c2ccc(S(=O)(=O)N3CCCCCC3)cc2)cc1
CC1(C(=O)N2CC(c3ccccc3C(F)(F)F)C2)CCCN1C(=O)Cc1csc2ccccc12
Cc1ccc(S(=O)(=O)Nc2ccc(C(C)CN(C)Cc3ccccc3)cc2)cc1
C#CCOCCOCCOCCNc1nc(N2CCN(C(=O)Cn3nncc3CCCn3nncc3C(CCCCN)n3nncc3C)CC2)nc(N2CCN(C(=O)C(CCC(N)=O)n3nncc3C(N)CCCN)CC2)n1
Cc1cc(Cn2ccccc2=O)nc(-c2cc3cc(C(=O)N4CCC(N5C(=O)OCc6ccccc65)CC4)ccc3o2)c1
C#CCCCc1c(C)c2c(C)ccc(C)c2oc1=O
CC(C)CC(NC(=O)CN)C(=O)NC(CCCCN)C(N)=O
Cc1ccccc1S(=O)(=O)n1c(O)cc2cc(O)c(C(=O)O)cc21
C=CCOC(=O)C1=C(C(=O)OCC)C(c2ccc(Cl)cc2)C2=C(CC(C)(C)CC2=O)N1
O=C(CN1C(=O)SC(=Cc2ccc3c(c2)OCO3)C1=O)Nc1ccccc1C(=O)O
COC1COC(C(=O)NCc2cc(C)ccc2C)C1
O=c1c2sc(-c3ccccc3)cc2ncn1-c1ccc2c(cnn2CCN2CC(Cl)CC2Cl)c1F
CC(=O)NC(C)CN1CCN(C=O)CC1C(Cc1ccc(Cl)cc1)NC(=O)c1ccnc2ccccc12
CC(O)C(NC(=O)Nc1ccc(I)cc1)C(=O)O
CNC(=O)C12CN(C(C)c3ccccc3)C(=O)C(C)(CNC1=O)C2C(C)COC(=O)c1ccc(Cl)cc1
Cc1ccc(-n2cc(C(=O)O)cc2-c2ccc(F)c(F)c2)cc1
Cc1cc2c(=O)n(CCC(C)C)c(C(=O)NN=Cc3ccc(Cl)cc3)cc2cc1Cl
CN(C)CCCN(C=O)C1COC2C1C(CC(=O)N(C(=O)NCCN(C)C)c1ccccc1)NC1(Cl)c3ccccc3CC21
COc1cccc(OC)c1NC(=O)COc1cc2cccc(CN3CCN(C)CC3)c2oc1=O
O=C(Nc1ccc(Cl)cc1)NC1(O)CC2C=CC=CC2C1
FC(F)Oc1ccc(-c2ccc(Sc3nnco3)nn2)cc1
Cc1cc2ccc(-c3ccc(C=O)c(NC(C)(C)C)c3)n2c(N)n1
CCCC1CC(C2CC(c3cc(OC)cc(OC)c3)N(C=O)C2)N(C=O)C1
Cc1ncc(CCC(=O)Nc2ncc(CCc3ccccc3)s2)s1
CC(C)N1CCC(C(=O)N2CCCCC2NCCN(C)C)C1=O
Cc1ccc(S(=O)(=O)c2n[nH]c(=O)cc2N)c(Cl)c1Cl
CN(CCOc1ccc(Cl)cn1)c1ncc(-c2cccc3c2CCN(C=O)C3)s1
CCCCCC(NC(=O)OC)c1cn(C(C)c2ccc(F)cc2)nc1NC=O
COc1ccc2cc(CCNC(=O)c3ccco3)n(S(=O)(=O)c3ccccc3)c2c1
CC(C)(C)C1(NS(C)(=O)=O)CCN(C(=O)C=O)CC1
COc1cc(NC(=O)CCN(C)Cc2ccccc2)cc([N+](=O)[O-])c1
O=C(O)c1ccc(C(=O)Nc2cc(F)c(F)c(Cl)c2)cc1
CC1(C)OC(=O)CC2(O)C=CC=CC21Cl
CCOC(=O)Cn1ncc2c1ncn1nc(-c3ccco3)nc21
CC(=O)NC1C(N=Cc2cccnc2Cl)OC(CO)C(O)C1O
Cc1cccc(-c2cc(C=CC(=O)NC3CCN(Cc4ccccc4)CC3)no2)c1
O=C(Cn1nnc(-c2ccc(C(=O)O)o2)n1)Nc1ccccc1
CCCn1c(SCc2cccc(Cl)c2)nc2c([nH]c3ccccc32)c1=O
CCCn1nc(C(=O)N2CC(O)c3ccccc32)c(C)c1C
O=C(Nc1cc(N2CCNCC2)ccc1Cl)c1ccc(-c2ccc(Cl)cc2Cl)o1
CC(C)Oc1cc(C=CC(=O)Nc2ccc3nc(N4CCNCC4)cc(N)c3n2)ccc1F
CC1=CC(N2C(=O)CCCC2C(=O)NCc2ccccn2)=NCC1
COc1ccc2[nH]c3c(c2c1)CC(=O)Nc1ccc(F)cc1-3
CCOC(=O)C[SH](CC(=O)NCc1ccco1)c1nc(S)nc2ccsc12
CC(F)c1cc(F)cc(-c2[nH]cnc2-c2ccccc2)c1
COc1cc2c(cc1OC)C(=O)C(c1ccccc1)C2
CCCOc1cc2ncnc(Oc3ccc4nc(NC(=O)c5cccc(OOC)c5)sc4c3)c2cc1OCCC
COc1ccc(C=CC(=NNC(=S)N2CCCC2)c2ccc(C(C)C)cc2)cc1
O=C(COC(=O)CCCSc1ccc(F)cc1)Nc1cccc(F)c1
COc1ccc(N2CC(C(=O)Nc3nnc(-c4ccccc4)o3)CC2=O)cc1OC
COc1ccc2c(c1)CCCC2(O)N1CCN(c2ccc(Cl)cc2)CC1
CC1(C)C=COCC1
CCC(O)N1CC(C)COc2cc(-c3ccc(OCCN(C)C(=O)Nc4ccc(F)cc4)cc3)ccc2S1(=O)=O
CCOc1cccc(C(=O)OC)c1C=NNC(=O)c1ccccn1
Cc1coc(-c2ccc(Br)c(N(C(C)C)C(C)C)c2)n1
Cc1ccc(C)c(N2CCN(C(=O)C3(C(=O)O)OCCCC3CC(=O)O)CC2)c1
O=C1CCC2SC(c3cccc(-c4ccccc4)c3)=NC2C1
COc1ccc(-c2cc3c(C(=O)Oc4ccccc4)c(O)c4c(=O)oc5c(C)c(O)cc(c3c2)c54)cc1
O=C(CCC1CCCN(CCCc2ccccc2)C1)NCCCn1cccn1
C1=CC2=NC3(Cc4ccccc4)C=CC=CC3NCC2(c2ccccc2)C=C1
Cc1cccc(C(=NO)C(O)c2ccc([N+](=O)[O-])cc2C)c1
O=Cc1ccc2c(c1)Oc1ccccc1O2
COc1ccc(CCNC(=O)C2(C)CCCC(N)(CCOc3ccc(F)cc3)N2)cc1OC
Cc1nc(SCC(=O)Nc2nc3ccccc3s2)n[nH]1
CC12CCC3C(CC(=NO)C4CC(O)CCC43C)C1CCC2O
COc1ccc2cc(OC)c(NCCCCCCCCn3cc(-c4ccc(Cn5ccnc5)cc4)nc3-c3ccccn3)cc2n1
O=C(Nc1cc(-c2ccccc2Cl)cs1)c1ccco1
CCOC(=O)c1cc2ccccc2nc1OCC(=O)NC(c1ccccc1)c1ccccc1
O=Cc1ccc([N+](=O)[O-])c(Nc2ccc(F)c(C=C3NC(=O)NC3=O)c2)c1
OC(CNC(COCc1ccccc1)c1ccccc1)COc1ccccc1
O=C(NCCCc1ccccc1)C1COCCN1
CC(O)Cn1nc(Nc2nc(C#N)cc(N(C)C)n2)ccc1=O
COc1nccc(NC(=O)CC(C)C)c1C=CC12C=CC=CC1N=CS2
S=c1[nH]c(S)nc2nn(-c3ccccc3)cc12
COc1ccc(NC(=O)CNC(=O)CN2C(=O)NC(C)(c3ccccc3)C2=O)cc1
CC(=O)OC1C(c2nc3ccccc3[nH]2)OC(OS(=O)(=O)O)C1OP(=O)(O)OP(=O)(O)OP(=O)(O)O
N#Cc1c(F)c(=O)oc2cc(C=Cc3ccccc3)c(F)cc12
CCc1cc(N2C(=O)COC2=O)c2ccccc2c1
COC(=O)c1ccc(C(=O)N2CC3CC(C(F)(F)F)CN3c3cc(C(F)(F)F)ccc32)cc1OC1CC1
Cc1nnn(C2(N(C(N)=S)c3ccc([N+](=O)[O-])cc3)C(Nc3cc(C(C)O)c4ccccc4c3)CCC(O)C2O)c1Oc1cccc2cc(C=O)ccc12
CCCCCC1C(=O)OC2OC3(C)CCC4C(C)(C)CCC1C24OO3
Cc1ccc(-n2c(SCC(=O)NCCc3ccc(S(N)(=O)=O)cc3)nnc2-c2ccccc2)cc1
Cn1c(CCc2ccc(C(=O)O)cc2)cc2ccc(F)cc21
CNCN(C(=O)N1CCN(C(CCC(N)=O)NC)C(=O)C1)C1CCN(c2ncccn2)CC1C
Cc1ccc(C(=N)NOc2cccc(Nc3ccnc(C(F)(F)F)c3)c2C=O)cc1
N#[N+][N-]C1CCOC1(CO)n1c(=O)c(=O)[nH]c2c(N)cc(O)c(O)c21
O=C(COc1ccc(Oc2ccccc2)cc1)Nc1ccc(Cl)cc1
CN(C)c1ccc(C2=Nc3ccccc3NC(=O)C2)cc1
COCCNC(=O)C(c1ccc(C)c(Br)c1)N(Cc1ccco1)C(=O)c1ccns1
CCC1CCN(S(=O)(=O)c2ccc(C)cc2)C2C1CCCC21OCC=CC1=O
N#CCCC(Cc1ccc2c(c1)OCO2)=NNC(=O)Cc1c(C(F)(F)F)nn(-c2ccccc2)c1C(F)(F)F
CCC12C=CC=CC1C(=O)N(NC(=O)COc1cc(C)ccc1C)C=N2
Cc1cc(C(=O)COC(=O)CCNS(=O)(=O)c2ccc(Cl)cc2)c(C)n1-c1ccc(F)cc1
Nc1ccc(NC(=O)Nc2cccc(Oc3cc(N4CCNCC4)nc(C(F)(F)F)n3)c2)cc1
CCN(Cc1nc(C)no1)C(=O)Cc1nn(-c2ccc(C)cc2)c(C)c1C
CC(=O)Oc1ccc(C(O)CNc2nc(NCCO)nc(Oc3nccc(NC(C)C)n3)n2)cc1
CC12CCC3C(CCC4CC(O)CCC43C)C1CC=C2N(Cc1ccccc1)c1ccccc1
COc1ccc(Nc2nc(N3CCN(C(C)=O)CC3)nc3[nH]cnc23)c(OC)c1
O=c1cc(-c2ccco2)c2ccccc2o1
Cc1ccc(N(c2ncc3c(-c4ccc(Cl)cc4)c(C)c(=O)[nH]c3n2)S(N)=NC=O)cc1
Cc1ccc2nc(NC(=O)c3ccc(O)cc3)cc(C)c2c1
CC(C)N
COc1cccc(NC(=O)c2cc(C3CCCCN3C(=O)c3ccc(F)cc3)on2)c1OC
CN(C)c1ccc(-c2ncc(CN(C)C(COc3ccccn3)Cc3ccccc3)o2)cc1
COc1ccc(O)cc1CCC(=O)c1c(O)cccc1O
COc1cc(-c2c(C=C3Oc4ccc(C)cc4O3)cc3c(c2C)OCC(=O)O3)cc(C(C)C)c1OC
Nc1c(S(N)(=O)=O)cc(Cl)c(N(c2cccc3c2C(C=O)c2cc(Cl)ccc2O3)c2c(Cl)ccc(C=O)c2Cl)c1N
Cc1ccc(C(=O)Nc2ccc(O)cc2)cc1
CC1CNCC(C)C1(N)CCC(=O)NC(=O)c1ccc(C#N)cc1
Cc1ccc(S(=O)(=O)N2N=CCC2(c2ccccc2)c2ccc(Cl)cc2)cc1
Cc1ccc(C(=NO)N2CCCCC2)c(Oc2ccc3nc(N)sc3c2)n1
CC(=O)OC1CCN(C(N)=S)C(N)C1
O=C(C1CN(S(=O)(=O)c2cccc3cccnc23)C1)N1CCN(c2ccccc2)CC1
Cc1ccc(OCC(O)CNC(C)(C)C)cc1
COc1ccc(CNC(=O)c2ccc(Cn3c(=O)n(CCC(=O)NCCc4ccc(OC)cc4OC)c(=O)c4ccc(F)cc43)cc2)cc1
NC1CCc2cnc(SC3=NCCCN3)nc2C1
NC1CCCNC12CC=C(c1ccccc1F)C1Cc3ccccc3N12
Cc1occ(C(=O)N(C)Cc2ncc(-c3ccccc3)s2)c1C
COc1ccc(Nc2ncc3c(n2)CCCC3=O)cc1
Cc1ccc(-n2c(CCN3C(=O)c4ccccc4C3=O)n[nH]c2=O)cc1
Cc1ccc(NC(=O)OC(C)(C)C2CCCCC23OOC2(OO3)C3CC4CC(C3)CC2C4)cc1
CC(C)CC(NC(=O)OC(C)(C)C)C(=O)N1CCN(CC#Cc2ccc(S(N)(=O)=O)cc2)CC1
Cc1cccc(-c2nnc3cc(N4CCN(c5ncccn5)CC4)ccn23)c1
COc1ccc(OC)c2c1C=CC(=O)C2=Cc1ccccc1
Cc1ccc(OCC(=O)NCC(=O)NCC2CCCN2c2ccccc2)cc1
Cc1oc2ncnc(N3CCSCC3)c2c1C(=O)N1CCCN(S(=O)(=O)c2cccs2)CC1
O=C(Cc1nc(=O)ccn1C1CNCCO1)NCc1ccc(F)cc1
O=C1C(=O)N(CCn2cc(C(O)=CCc3ccc(O)cc3)nn2)c2c(Cl)cc(Cl)cc21
Cc1ccc2[nH]c(SC(=O)CNc3ncccc3C)nc2c1
CCOc1c(-c2cnc3c(-c4ccccc4)cccc3n2)ccc2[nH]c(=NNC=O)sc12
CCCn1nc(-c2ccccn2)[nH]c1=O
Cc1ccc(CNc2ncnc3ccc(C(F)(F)F)cc23)c(N(C)C)c1[N+](=O)[O-]
CCN(CCOCCNC(=O)c1ccc(N)cn1)c1ncc(C)cn1
CNC(=O)COC1(N(c2ccccc2)c2ccc(Cl)c(Cl)c2)CNC(N)(C=O)C1Cl
CCOc1ccc(CCC(=O)CC(=N)O)cc1
O=P(O)(O)OCCn1cc(-c2ccc3c(c2)ncn3-c2ccccc2)nn1
COc1ccc(C2SC(OC)C(=O)N2CCNC(=O)c2ccc(O)cc2C)cc1
CC(=O)NNC(=O)c1ccc(COc2cccc([N+](=O)[O-])c2)cc1
Cc1cccc(S(=O)(=O)NCc2cc(F)cc(F)c2)c1S(C)(=O)=O
O=C(O)COc1ccc2c(c1-c1cccnc1)C(=O)OC2=O
COc1ccc2cc(C=NNC(=O)CN3C(=O)c4ccccc4C3=O)ccc2c1
CCCCCCCCCC(CCCCCC=O)Nc1ccc(NC2CCC(N)(CCCCCCCCCCCCCCCCC=O)N2)c(C=O)c1
COCCN(C)c1ncnc2c1c(C(=O)NCCN(C)C)nn2C
COc1ncccc1-c1c(Nc2nc3c(C)cccc3s2)ccc2cncn12
COC1(OC)CCC(C)(CO)C2(OC)CCC34C5OCC(C)C(C(C(CO)C6(C)CCCC(C)(O)O6)CC3C12C)C54
Cc1ccc(C(CO)NCc2cc(-c3ccc(C(F)(F)F)cc3)co2)cc1
CCC(=O)N(Cc1ccccc1)NC(=O)C(CCCCN)NC(=O)C(C(=O)O)N1Cc2ccccc2C1=O
Nc1ccc(-c2cc(O)c3oc(=O)ccc3c2)c2c1C(O)CNC2
COc1c(O)cc2c(c1OC)C(=O)c1c(ccc(O)c1OC)C2=O
COc1ccc(-c2ccc(C3=CC4(NCC(=S)CN4)NN=C3)c(-c3nnnn3-c3ccccc3)c2)cc1
CN(C)C1CC2C=C(O)C(=O)C2C2CCC3C(CCC3(C)C)C21
O=C(O)C=Cc1ccc([N+](=O)[O-])cc1
Cc1cc2n(n1)C1C=CC=CC1(N1CCCCC1NS(C)(=O)=O)C=N2
O=C(CSc1nnc(Cl)n1-c1ccccn1)Nc1cccc(Cl)c1
COc1c(S(=O)(=O)c2ccccc2)c(N2CC(Cl)N(C(C)=O)CC2C)nc2ccccc12
COc1ccc2c(c1)c(CN(C)C)c(C)n2C(=O)c1ccc(Cl)cc1
CC(NC(=O)c1ccccc1)NC(=S)Nc1ccccc1
CC(C)CC(NC(=O)C1OCC(C(=O)O)C1NC(=O)C(N)Cc1ccccc1)C(=O)O
Cc1cccc2cc3c(N)nn(CCN)c3nc12
CCN(CC)C(=O)CCC(O)C(Cc1ccccc1)NC(=O)C(CC(N)=O)NC(=O)c1ccc(C)cc1CNC(=O)CC(O)C=Cc1ccc(Br)cc1
COC(=O)CN(N=O)C(=O)C(C)NC(=O)OC
CCCCCC(CCCCCO)N1C(=O)NC(c2cccc(C)c2)C=C1C(=O)OC
NC(=O)Cc1ccc(O)c(Nc2cc(-c3nnc4cncc(C=O)n34)ccc2Br)c1
CC(C)c1ccccc1C(OC(=O)NCC(=O)NCC(=O)COc1ccc2ccccc2c1)C(C)C
COc1cc(C=CC(=O)c2cc3cc(S(=O)(=O)NCC(=O)O)ccc3o2)cc(OC)c1OC
COCCOC1C=C(OCCN2CCCC2)C=C2N=CN=C(Nc3c(F)ccc4c3CCN=C4CCN(C)C)C21
CCS(=O)(=O)NC1(Nc2cc(-c3ccccc3)ncn2)CCCC1
CCCCCNc1ccc(-c2snnc2C(=O)NCCCn2ccnc2)cc1
C=CCC1(SC(CC)CC)CC(F)C(n2ccc(=O)[nH]c2=O)O1
NC1(N2CCC(=O)C2C(=O)NCc2ccc(Cl)cc2)CNCCN1
COc1cccc(OC)c1C(=O)NCC(=O)OCC(=O)c1ccc(C)cc1
COc1ccc(C(=O)C2=C(O)C(=O)N(c3c(-c4ccc(F)cc4)oc4ccccc34)C2c2ccc(Cl)cc2)cc1
CC(C)(C)c1c(OC(=O)NCC(=O)NC2CCc3ccccc3C2)c(F)cc2c1c1ccc(Cl)cc1n2CCCN(Cc1ccccc1)c1ccccc1
O=C(C[n+]1ccn(-c2cccc(C(F)(F)F)c2)c1)c1ccc(Cl)cc1
CC(C)c1cccc2c1CC(N(C(=O)CNS(=O)(=O)c1cccc(C(=O)O)c1)C(OCC(=O)O)(C(=N)N)C(=O)NCCc1ccc(C(=O)O)cc1)C2
COC(=O)C1CC(=O)C(N(C)C(=O)c2cc(C(=O)O)ccc2OC)=CC1c1ccc(Br)c2c1OCO2
Cn1cc(-c2ccc(Cl)cn2)c(-c2cc(Cl)c3ccccc3c2OC(N)=O)n1
CCC(c1ccc(C(=O)NCC(=O)O)cc1)n1ccnc1
COc1ccccc1CN(C(=O)c1cccs1)C1CCS(=O)(=O)C1
Cc1cc(NC(=O)c2ccco2)nn1Cc1ccc(NC(=O)NC2CCNCC2)c(N)c1
COc1cc(-c2cc(C)on2)ccc1N(c1nc2ccccc2nc1N)S(C)(=O)=O
O=C(O)CN1C(=O)CSC1=S
CCc1ccc(NCC(=O)Oc2cc(C(=O)C=O)ccc2O)cc1
Cc1ccc(Cn2c(CCc3ccccc3)nnc2C(N)C2(C)NC=C3C=CC=CC32)cc1
Cc1cccc(Br)c1OCCN1CCN(C(C)c2ccccc2Cl)CC1
Cc1ccc(C)c(Nc2c3ccccc3nc3ccccc23)c1
O=C1OC2CCCCC2N1CCCN1CCN(c2ccccc2)CC1
CC(Sc1nc(Nc2ccccc2)cc(N2C=C3C=CC=CC3C2)n1)C(=O)O
COc1ccc(C#Cc2cc(CN3CCCCC3N)co2)cc1
CCNC1Cc2ccccc2C1
Cc1cc(C)cc(NC(=O)c2c([N+](=O)[O-])cccc2[N+](=O)[O-])c1
C=CC(CBr)C1CC2(CCCCC2(C)c2cc(O)cc(C(=O)CCCCBr)c2O)CCC1C
Cc1cc(N)c(SCCCCCOC(=O)C2CCN2C(=O)OCc2ccccc2)cn1
OCc1cc(CNC23CN=CN=C2C=CC=C3c2ccco2)co1
CN(C(=O)C1CC=Cc2ccccc21)C1CCCC(N)(CCC2=C3C=CC=CC3CN2)N1
c1ccc2c(c1)OCCN2CCCNc1cncc(-c2ccncc2)n1
Clc1ccc(C(C2CCCCC2)C2CCCNC2)nc1
CCN(CC)CCNc1ncnc2c(-c3ccc(C(F)(F)F)cc3)csc12
CC1OC(=O)C2CC3CN(Cc4cc5c(cc4-c4ccccc4)OCO5)CCC3C(C=Cc3ccc(-c4ccncc4)cn3)C12
Cn1cncc1C(O)(c1cccc(-c2ccnc3[nH]ccc23)c1)c1ccc2c(c1)c(-c1ccccc1)cc1cn[nH]c12
CCN(C(=O)Nc1c(C)cccc1C)c1cnc2ccccc2n1
CCCCCCC(CCC(=O)NC)C1(O)COC(n2cnc3c(Nc4ccc(O)cc4)nc(N)nc32)C1
Cc1nc2cc(Sc3nnc(-c4ccncc4)n3-c3cccc4ccccc34)ccc2c(=O)n1-c1ccc(Cl)cc1
CCCC(C)CC(C)C=Cc1cc(OC)cc(C(C)=CCC(O)CC(=O)O)c1
COc1ccc(OC(=O)CCCc2ccccc2)c(OC)c1Cc1nc(N)cc(N)n1
CC(C)C(=O)Nc1nccc(N2CCOCC2)n1
Cc1nn(C)c(C)c1C1SCC(=O)N1c1ccccc1
COc1cc(-c2cc3cc(O)cc(OC)c3o2)cc(OC)c1O
Nc1cccc(NC(=S)NCc2ccncc2Cl)c1
CCc1cc(CCNC(=S)Nc2cnc3cc(OC)ccc3c2)sc1C=O
COc1ccc(NC(=O)CN2C(=O)COc3ccc(S(=O)(=O)N4CCCC4)cc32)cc1
Nc1ccnn1C(C(=O)N1CCc2[nH]nnc2C1)[N+](=O)[O-]
CNC1OC(OC2OC(NC3=NC(=O)C4(CCOCC4)c4cccc(C)c43)C(C)C(O)C2OC2(N)OC(N)(CO)C(OC)CC2O)CC(C)(O)C1O
O=C(OC12CC[N+](C(c3ccc(Cl)cc3)c3ccc(Cl)cc3)(CC1)CC2)N(O)c1ccccc1
COc1ccc(-c2ccc(COC3(CC(=O)O)Cc4ccccc4C3)cc2)cc1
N#Cc1cccc(-n2nc3cc[nH]c(=S)n3c2=O)c1
Cc1nc(Nc2ccc(Br)cc2)c2[nH]cnc(=O)c2n1
COc1ccc(NC(=O)CSc2nc3nn(C(C)(C)C)cc3c3c4c(nn23)COC4)cc1Cl
CN(C)C1CCN(C(=O)c2cccc3cccnc23)CC1
CCCOc1ccc(-c2nn(-c3ccc(-c4ccccc4)cc3)cc2NC(=O)C2CCC(=O)N2)cc1
CC(c1ccccc1N=c1c(S)c(O)c1=O)C(S)c1coc(-c2ccc(Cl)cc2)n1
CCOP(=O)(OCC)C(Cc1ccccc1)NC(=O)C(Cc1ccccc1)NC(=O)C1CC(C(N)C(C)(C)C)N(C=O)C1
COC(=O)c1nsc2c1c(=O)c1c(F)cccc1n2Cc1ccc(C)cc1
Cc1cccc(CNS(=O)(=O)c2nnc(NC(=O)c3ccccc3C)s2)c1
COC(=O)C12NOC=C1C(=O)N2C
CCC(NC(=O)C(CCCCN)NC(=O)c1ccc2ncccc2c1)C(=O)O
NC(=S)NN=Cc1cc([N+](=O)[O-])cs1
O=C1NC2(NC3CCCCN3)C=CC=C(Cl)C2C1=NNc1ccc(Cl)cc1
CCN(CC)CC1CCN(C(=O)c2cc3c(=O)[nH]c4ccccc4c3s2)CC1
O=C(Nc1ccc(OC2CCN(CCC3OCCO3)CC2)cc1)c1cccc2ccccc12
O=C(COc1ccccc1)NN=Cc1ccc(-c2c[n+](Cc3ccccc3)c3n2CCC3)cc1
CCOCCC(=O)N(C(=O)Cn1c(=O)n(C2(C(F)(F)F)CCNCC2)c2ccccc21)c1ccccc1
CC(C)OC(=O)Cn1c(=O)c2cccnc2n(C2CCCCC2)c1=O
COc1ccc(C=CC(=O)OC2CC3(CCCCC3(C)CCCC(C)C)C(C)=C3CCCCC(C)(C)C32)c(OC)c1
CC(Cl)COc1cc(F)c(-c2nccnc2N)c(C2CCC2)c1F
O=c1c(C=Nc2ccco2)c(O)n(C2CCCC2)c(=O)n1C1CCCC1
COc1ccc(O)cc1-c1nc(-c2ccc3c(c2)OCO3)cc(-c2ccc3c(c2)OCO3)n1
CC(=O)c1cc(F)cc(Cc2cc(=O)nc(SCC(=O)Nc3ccccc3)[nH]2)c1
COc1ccc(OC)c([N+](=O)[O-])c1C(=O)OCC(=O)Nc1cccc(C)c1
CCNC(=O)c1c(NC(=O)c2nsc(Cl)c2Cl)sc2c1CCCCC2
CC(C)CC(NC(=O)OC(C)(C)C)C(=O)NC(Cc1ccccc1)C(=O)NC1CCCc2ncccc21
C=CC(=O)C(CCCCC)OC1OCC2(C)C(=O)CCC3C(C)C(=O)OC3C12
COc1ccc(C(=O)Nc2ccc(-c3nn(C)cc3C3=NS(=O)(=O)c4cc(F)ccc4N3)cc2)cc1C(=O)O
C=C1C(=O)N(CC)C(=O)N(CCc2cc(-c3ccc(C#N)cc3)co2)C1=O
O=C(O)c1ccccc1Nc1nc(-c2cccnc2)cs1
O=C1Nc2cc(Cl)c(Cl)cc2OC1O
O=C(Nc1sc(C(=O)NCC(=O)N2CCSC2)cc1C(=O)O)c1ccccn1
Cc1ccc(N2C(=O)CC(N3CCN(Cc4ccccc4)CC3)C2=O)c(C)c1
CCCc1ccc(-c2c(C)[nH]c(=O)c(C)c2CC)cc1
N#CC1=CCNC=[NH+]1
Clc1sc(NC2=NCCCCC2)nc1-c1ccccc1
N#CC12C=C3CCC=CC3=CC1=COCC2=N
CC1CCc2cc(Cl)c(O)c3c2C1N(C)C(=O)C3C(C)c1ccc(OCCCN(C(C)C)C(C)C)cc1
COC(=O)c1c(-c2ccc(Cl)cc2)c(C(=O)c2cc(OC)c(O)c(OC)c2)n2ccccc12
CCCOC(=O)c1c(S(=O)(=O)N2CCCC2)ccc2c1NC(=O)CS2
CCOCCC(=O)N(Cc1ccc(OC)cc1OC)c1ccc2c(c1)CCCO2
CC1CCCCN1CCOc1ccc(C(=O)C2CC2)cc1
CN(C)CCCN(CCCN)C(=O)c1ccc2c(NCCCn3ccnc3)nc3cccc(C(=O)N4CCCN(C)CC4)c3c2c1
O=C(NCCc1ccc2[nH]ccc2c1)C(=O)NCC1COc2ccccc2O1
CNC(=O)c1cnc(Nc2ccc(N3CCOCC3)nc2)nc1-c1ccsc1
O=C(NCc1ccccc1)C1CCCCN1S(=O)(=O)Cc1ccccc1
C=CCNc1nc(S(N)(=O)=O)c(S(=O)(=O)c2ccccc2)s1
CC1(C)CC(=O)C(C(=S)Nc2cccc(S(N)(=O)=O)c2)C(=O)C1
CC(C)C(C(=O)O)N1C(=O)C(=Cc2cc(=O)c3cc(Cl)ccc3[nH]2)SC1=S
N#Cc1ccc2c(c1)C1C(CO)N(Cc3ccccc3)C1C1(CCCCC1)O2
Cc1cccc(NC(=O)N2CCc3c(N)cccc3C2)n1
CCn1c(C(=O)O)cc2cc(F)cc(N3CCNCC3)c2c1=O
Cc1cccc(N2CCN(CCN)C2=O)c1C
N#Cc1sc(Nc2cccc3nc(C=O)[nH]c23)cc1-c1ccc(Cl)cc1
N=C1NN=C(c2ccccc2)CS1
C=CCNc1ncc(-c2cc(OC)cc(OC)c2)s1
CCOC(=O)N1CCN(C(=O)C=C2Oc3ccc(C)cc3O2)CC1
Nc1nn(-c2cccc(OC3CCCC3F)c2)cc1C(=O)Nc1ccc(C2CNCCO2)cc1
CCOC(=O)C1C(=O)CC2CCC3C4CC=CCC4(C)CCC3(C)C2C1C
Cc1cn(CC(CNc2ncnc(NC(c3ccccc3)[N+](=O)[O-])n2)[N+](=O)[O-])cn1
Nc1nc(N)c2c(Oc3ccc(NC(=O)Nc4ccc(Cl)cc4F)cc3)cccc2n1
CC(C)N1CC2(COCCN(C=O)C2)CC1C(O)c1cccs1
OC(CCN1CCN(Cc2ccccc2)CC1)COc1ccc(F)cc1
CCCCC(CCCC)C1CCCCCCCNC(=O)CNC(=O)CNC(=O)C(Cc2c[nH]c3c(OP(=O)(O)O)cccc23)NC(=O)C(Cc2ccccc2)NC1=O
CC1(C#N)CCc2c([nH]c3ccccc23)C1
CCC(C)C(NC(=O)Nc1ccc(C2CCN(C=O)C2)cc1)C1CC(C(=O)NO)N(C=O)C1
Cc1ccccc1-n1cnc2c(Cl)ccc(C(=O)Nc3ccc(Cl)cc3Cl)c21
CN(C)CCOc1ccccc1Oc1ccc(Br)cc1
C=CCOc1cc(O)c2c(c1)C(=O)C(O)=C(C(=O)CC)C2=O
O=C(Nc1ccc(Br)cc1)c1ccc2c(c1)C(=O)C(=O)N2C1CC1
COc1ccc(NC(=O)c2ccc(S(=O)(=O)NC3CC(N)CCN3)cc2)cc1
Cc1coc2cc(OCc3ccccc3)ccc2c1=O
CC(c1cccc2ccccc12)N1OC(=O)C(C)(C)C1N
CC(C)(C)C1(NC(=O)c2cnn(-c3ccccc3)c2-c2ccc(Cl)cc2)CC1
O=C(Nc1cccc(-c2cccc(-c3nc4ccccc4[nH]3)c2)c1)C1CCN(Cc2ccccc2)CC1
COc1cccc(CCNC(=O)Cc2c(-c3ccccc3)[nH]c3ccc(I)cc23)c1
Cc1c([N+](=O)[O-])c(=O)oc2cc(O)cc(N3CCN(C)CC3)c12
CCCCCCNCCCCCCNC(C)(NCCCCCCCCCO)c1ccnc2ccccc12
CC(C)C1CCCC(Cl)(S(N)(=O)=O)N1C1=NCc2cncn2-c2ccccc21
COc1cccc(N2CCN(CCCN3C(=O)c4ccccc4C3=O)CC2)c1
CN(C)CCC(=O)Nc1ccc(C=C2NC(=O)N(CCS(=O)(=O)Nc3ccc(F)cc3)C2=O)cc1
O=C1c2ccsc2-c2ncnc(Nc3ccc(Br)cc3)c21
CC(=O)NC1C(O)C(O)CC(O)C1N=O
CCCCc1nc(C(=O)NCCc2ccc(C(=O)OC)cc2)c(Cl)n1Cc1ccc(COC)cc1
CCOc1cccc(C(=O)O)c1N1CC2(C=C3C=CC(O)=C4CCOC34COC2)C2C=CC(OC3CCCC3)=CC21
COc1cc(OC)c2c(OC)c(C3CC(c4ccccc4)=NN3)ccc2c1N
O=C(Cc1ccccc1)Nc1cc(C2CC2)[nH]n1
O=C(CCCC(=O)N1CCCc2ccccc21)Nc1ccc(C(=O)O)cc1
Cc1ccc(CCc2ccc(S(N)(=O)=O)cc2)cn1
CC12C=CC=CC1(CNCc1ccc(S(N)(=O)=O)c(CN)c1)NC=C2
O=C(Cc1ccon1)N1CCOC2(CCC(c3ccc(F)nn3)CC2)C1
CC(=O)OCC1CC2(OC(C)=O)CC1CC1(OC3CC1C(OC(C)=O)(OC(=O)c1ccccc1)C(C)(C)C3)C2OC(=O)c1ccccc1
CCNC(=O)N(C)c1ccc(-c2cnc(C(CC)CCCCc3ccc(N)cc3)o2)cc1
C#CCNC(=O)NCC1OC(n2cnc3c(NC)ncnc32)C(O)C1O
Cc1nc(-c2cn(CC(=O)NC(CCCNC(=N)N)C(N)=O)nn2)cs1
O=C(NCc1ccc(Cl)cc1)Sc1ccccn1
COc1ccc(C(=O)c2c(O)cc(C(=O)C=Cc3cccc(Br)c3)cc2O)cc1
Cc1ccc2cc(NC(=O)c3noc(COc4ccc(Cl)cc4)n3)ccc2c1
COc1cccc(C(=O)NC(CC(C)C)CN2CC(C)CC(C)C2)c1
Cc1cccc(C)c1Nc1cc(CC=O)cc(OC(C)C)c1N1Cc2ccccc2S1(=O)=O
CCC(O)c1nc(C2CCCCC2)c(NC(=O)C(CC(N)=O)Nc2cccc(CCC=O)c2NC(=O)Oc2ccc(C)cc2)s1
N#Cc1cc(=NCCc2ccc(Cl)cc2)[nH]c2nc3ccccn3c(=O)c12
Cc1ccc(C23CCC(CN2NC(N)=O)C3)cn1
CC(CC(S)C(=O)Nc1ccc(S(=O)(=O)NC2CC2)cc1)n1c(S)nc2ccccc2c1=O
CCc1nnc(CN(C)Cc2c(C)cccc2C)o1
O=C(O)c1c(Br)c2ccc(Br)c(O)c2oc1=O
O=C(CN1C(=O)CSc2ccccc21)Nc1ccc(F)cc1
CCn1cc(Nc2ncnc3ccc([N+](=O)[O-])cc23)cn1
COc1cc(Cl)c(OC)c(Cc2cc(Cl)c3[nH]c(C(=O)O)c(Cl)c3c2)c1
CC(OC(=O)CCC(N)C(=O)O)n1c(=O)cc(CO)n(C2OCC(O)C2O)c1=O
NCCCN(Cc1ccc(F)c2ccccc12)S(=O)(=O)c1ccc(-c2ccccc2)cc1
CCc1ccc(C(C(=O)NC2CCCCC2)N(C(=O)c2c(C(N)=O)nsc2N)c2ccc(C(C)C)cc2)cc1
CC1Cc2sc(NC(=O)c3ccc(NC(=O)C(C)C)cc3)nc2CN1
COc1ccc(S(=O)(=O)N2CCCC(C(=O)Nc3ccc(OC)c(OC)c3)C2)cc1C
CC(C)c1ccc(S(=O)(=O)N2CCN(C(=O)COC(=O)c3cc(=O)c4ccccc4o3)CC2)cc1
Cc1nc(C2(C)CC2)ncc1Nc1nc2c(s1)CN(C(=O)c1csc(Nc3cnn(C4CNC4)c3)n1)CC2N
CCc1nn(C)c(CN2CCOC3(c4ccccc4)C=NOC23)c1Cl
COc1ccc2c(c1)C(C)(Cc1ccc(O)cc1)OCC2=O
CSc1ccc2[nH]c(C(=O)c3ccc(Oc4ncc(F)cc4NS(=O)(=O)c4ccccc4C#N)cc3)nc2c1
ClC(Cl)(Cl)c1ccc2c(Cc3nc(CC4CCCC4)c[nH]3)cccc2c1
CCOC(=O)c1c(OC)cccc1N1C(=O)CCC(C(=O)OCC)C1Cl
COc1ccc(P(=O)(c2ccccc2)c2ccccc2)cc1
COC(=O)Cc1cc(C)cc(-c2cc(=O)n3ncc(-c4ccccn4)c3[nH]2)c1
c1ccc(NCCCCCCCCNCCCCCCNc2c3c(nc4ccccc24)CCCC3)cc1
O=C(Nc1ccccc1)c1cc2c(=O)n3ccccc3nc2n(CC2CCCO2)c1=NC1CCCCC1F
CC(CCCCOc1ccccc1)c1cn[nH]c1
Cn1c(=O)n(CCC#N)c2cccc(S(=O)(=O)C(C)(C)O)c21
Cc1ncc(-c2ccc(S(=O)(=O)N3CCc4ccccc4C3)cn2)s1
CC(C)CC(NC(=O)N1CCC(C(=O)NO)C1)C(=O)O
CC(=O)Oc1cnc(F)cc1CCC(=O)NCc1ccccc1
Nc1nc2c(Cl)nc(Cl)nc2n1C1OC(COP(=O)(O)NP(=O)(O)OP(=O)(O)C(Cl)(Cl)P(=O)(O)O)C(O)C1O
CC(C)c1cc(C(C)C)c(C(C)C)c(S(=O)(=O)NC(=O)c2cc3n(n2)C(c2ccc(C(N)=O)cc2)NC(C(F)(F)F)=C3)c1
O=C(Nc1cccnc1)Nc1nc(-c2ccc(F)cc2)cs1
Clc1ccc(C(OCCCN2CCN(Cc3ccccc3)CC2)c2ccc(Cl)cc2)cc1
CC(=NNc1cc(Cl)c(=O)n(-c2ccccc2)n1)c1ccc([N+](=O)[O-])cc1
O=C(NC(COCCNCc1ccc(Br)cc1)[N+](=O)[O-])c1ccccc1
Cc1ccc(OCC(=O)OCC[N+]2(C)CCCCC2)c(C)c1
Cc1ccc2c(c1)[nH]c(=O)c1[nH]c(N3C(N)CCCC3N)nc12
CCN(CC)CC1(c2ccc(F)cc2)CCCCC1O
Cc1ccc(N2CCN(C)CC2)s1
CCCCCCCCCCCCCCCCCCOc1c(O)cc(C(=O)O)c(O)c1OC1OC(CO)C(O)C(O)C1OC(C)=O
CCCn1ncc2c3ncc(C)c(N)c3nc(N)c21
O=C(Nc1cc(Cl)ccc1Cl)c1cc(Br)co1
COC(Cc1ccc(-c2ccccc2)cc1)Nc1cc2cc(-c3ccccn3)[nH]c2cn1
Cc1ccc(N)cc1NC(=O)c1nn(-c2ccccc2)c2c1CNC2=O
Cc1nn(C)c(C)c1Nc1cccc(F)c1-c1cc(C=O)no1
c1nc2c(c(N3CC4CC3CN4)n1)OCC2
Cc1c(NC=O)noc1CNC(=S)NCC1CCCO1
CC(C)c1nc2sc(NC=O)nn2c1Cc1ccccc1
Cc1ccc(N2C(=O)C(=N)c3cccc(N)c32)cn1
O=C(CCCc1ccc2ccccc2n1)N1CCN(C(=O)NC(c2ccccc2)c2ccccc2)CC1
COc1ccc2sc3c(c2c1)N(Cc1ccccc1F)S(=O)(=O)NCC(N)(F)CCN(C)C3=O
O=C(O)CCCc1coc2c(-c3ccccc3)cccc2c1=O
CC(=CC(CO)C1CCC(=C(O)Cl)C2C(C)CCC12)CCC(C)(C)O
Cc1ccc(C)c(OCC(=O)NNC(=S)Nc2ccc(F)cc2)c1
CCCC(CCC)C1(c2cc(-c3ccc(C)cc3)ccc2C(=O)O)C(=O)NC(=O)NC1=O
COc1ccc(NC(=O)C(NC(Cl)Cc2cccc(Cl)c2)OC)cc1
COc1ccc(NS(=O)(=O)c2cc(Cl)cc(OC3NCCCC3N)c2)cc1
CCC(C)C(O)N(C(=O)N1CCN(C(C(C)CC)[N+](C)([O-])N(C)C=O)CC1)C(O)C(C)(C)CC
O=c1[nH]nc2n1-c1ccc(-c3ccccc3)cc1CC2
COc1c(O)c(O)cc(C(F)(F)F)c1CC(NCCc1cccc(O)c1)OC
Cc1ccc(C2(C)NC(=O)N(CC(=O)NCCc3nc4ccccc4o3)C2=O)cc1
CCCC(C(=O)N(C)C(CC)CCCCC=O)N(C)C(=O)CNC(C)CCC1CNC(=O)C(CO)NC(=O)CNC(=O)C2C(CO)CC(C(C)C)N2C1=O
NC1(O)OC(CO)CC(O)C1O
CN1CCN(CC(=O)N2N=C(c3ccc4ccccc4c3)CC2c2ccco2)CC1
N#Cn1ccc(-c2ccc(OC34CC5CC(CC(C5)C3)C4)cc2)n1
CSc1ccc(Nc2c(C)cccc2C)c(-c2cc(C=O)cc(-c3cncnc3)c2)n1
COc1ccc(NC(=O)C2(C)Cc3ccccc3CO2)cc1
N=C(N)c1ccc2[nH]c(C3CNCCC3O)cc2c1
CCC(C(N)=O)c1cc(CC(=O)NCC(=O)N2CCCC2C(=O)c2nc3ccccc3s2)cc(C(C)(C)C)c1
CC(C=O)O[N+](=O)[O-]
Cc1cccc(C(Sc2nc3ncccn3n2)C(C)C)c1
Cn1ccc(C(=O)Nc2nc3c(s2)Cc2cncc(C#CC(C)(C)O)c2C3)n1
NC(=S)N(C(=O)C=Cc1ccc(F)cc1)c1cccc(Cl)c1S(N)(=O)=O
COc1cc(OCC(=O)OCC2CCCO2)cc(C2NC(=O)NC(C)=C2C(C)=O)c1
COc1ccc(CN2C(=O)c3cc(OC)ccc3C2=S)cc1
COc1cccc(Cc2nc3c(C#N)c(OC)c(OC)cc3[nH]2)c1
COC(=O)C1CN(C(=O)c2ccc(OCC3CCNCC3)cc2)CCC1(O)c1ccccc1
CCC(C(=O)NCC(N)=O)N1C(=O)CCC1=O
CC(C)CN(CC(C)C)CC(Cl)C(Cc1ccccc1)NC(=O)C(C)NC(=O)C(Cc1nnn[nH]1)NC(=O)C(CCCN=C(N)N)NC(=O)C(C)C
CCC(C#N)(c1ccccc1)c1ccc(Nc2ccccc2C2CCc3cc(Oc4ncc(C=O)s4)ccc3O2)cc1
O=C(Cn1cncn1)NC1CCc2[nH]nc(-c3ccc(F)c(C(F)(F)F)c3)c2C1
CC=O
CNc1ccn2cc(-c3ccc(C)cc3)nc2c1C
Cc1c(NC(=O)N2CCC(c3cncnc3C(N)=O)C2)cnc(C(=O)Cl)c1C
O=C(Nc1cccnc1)c1ccc(-c2c[nH]c3cc(Oc4ccccc4Br)ccc23)cc1
Cc1ccc(S(=O)(=O)N2CC(C)(C)c3ccccc32)cc1
Cc1ccnc2c1n1cccc1c(=O)n2C(C)C(=O)Nc1ccccc1
COC1NCC(C(=O)NCc2ccccc2)=C1O
Cn1cc2c(N)n[nH]c(=O)c2c1
CC1(c2n[nH]c(Sc3cncs3)n2)CCCN(c2cnccn2)C1
O=C1OCCC1=NNc1ccc(Cl)cc1
COc1cc(NC(=S)Nc2ccc3nccc(NCCN4CCOCC4)c3c2)cc(N2CCOCC2)c1
COc1cccc(-c2nnc(NCc3ccc4c(c3)OCO4)c3ccc(OC)cc23)c1
O=[N+]([O-])c1ccc(-c2cncnc2Cl)cc1
O=C(Nc1ccc(N2CCOCC2)c(Cl)c1)c1ccc(F)c(Cl)c1
O=[N+]([O-])c1nc2c([nH]1)NCOC2Oc1ccc(-c2ccc(F)cc2)cn1
COc1cc2c(c(O)c1CC=C(C)C)CC(O)C(C)(C)O2
Cc1ccc(Cn2c(=Cc3coc4ccccc4c3=O)c(=O)n3c4ccccc4nc23)cc1
O=C(Nc1ccccc1F)N1CCSC1c1ccccc1
CCCC(N)C(CCCCCCCCCCCCCCCC(=O)N1CCCC1)CCCCON=C(C(=O)N1CCCC1)N1CCCC1
FC(F)(F)c1ccc(COCC(c2ccc(Cl)cc2)N2CCNCC2)c(C(F)(F)F)c1
CCCN(CCC)c1nc(C2CC3(CCCCN3C(=O)C(C)C)CO2)no1
Cc1ccc(Cl)c(S(=O)(=O)N2CCC(NS(=O)(=O)c3ccccc3)C2)c1
Cc1ccc(S(=O)(=O)Oc2ccc3cc(-c4ccc(F)cc4)c(=O)oc3c2)cc1
COCCN(C)C(=O)CSc1cc(Cl)cc(Cl)c1
Cc1ccc(N2C(=O)c3ccc(C(=O)CSCC#N)cc3C2=O)cc1
CC(=O)Nc1nc(-c2ccccc2)nc2ccccc12
Cc1cc(=O)oc2cc(Cl)cc(SC(=S)N(C(C)C)C(C)C)c12
CN(C)S(=O)(=O)c1cccc2nonc12
Cc1ccc(-n2c(CNC(=O)NC3Oc4ccccc4O3)cc(C)c2C)cn1
CCc1c(F)ccc2oc(-n3c(=O)[nH]c4ncccc43)nc12
CC1CCC2(Cl)C(=C(O)C(C)C3C4CCCC4CCC32)C1
O=C1CCCC2=C1C(c1ccccc1)c1c(cc(N3CCOCC3)oc1=O)O2
Cc1ccc(C=NN(CC(=O)N2CCN(C)CC2)S(=O)(=O)c2ccccc2)o1
Cc1cccc2c1c(=O)[nH]c1occ(-c3ccccn3)c(=O)c12
COc1cccc(CCN(C)C(=O)CN2N=C3C(C(C)=NN3c3ccccc3)C(C)C2=O)c1OC
Cc1cc(N(C)C2(C)CC(CO)Oc3c(C)cccc32)ccc1NS(C)(=O)=O
COc1nc(-c2ncsc2C(=O)Nc2ccc(C(F)(F)F)cc2)ccc1C
O=C1NC2(CCCCC2)Cc2ncccc21
CC1=C2NN=C(CCC(=O)N3CCN(c4cnccn4)CC3)N2CC=C1
CC(NC(=O)c1ccc(S(=O)(=O)N(C)C)cc1)c1ccc2c(c1)OCC(=O)N2
O=C(O)c1ccc(NS(=O)(=O)c2ccc([N+](=O)[O-])cc2)cc1
Cn1nccc1CNC(=O)c1ccc2nc(NC3CCCCC3O)sc2c1
CN(C)S(=O)(=O)c1ccc(C(=O)Nc2ccc(S(C)(=O)=O)cc2)cc1
O=Cc1ccc(F)c(OCCNC2CCCCN2c2cc(C=O)ccc2F)c1
CCCCCCCCCCCCCCCCNC(=O)c1ccc(NC(=O)CCCCCCC)cc1
CC(=NNC(=O)c1ccccn1)c1ccco1
C=CCOc1cccc(N)c1N
CN(C)C12N=C(C(=O)NCCO)C=NC1=NC=NC2Cl
Cc1ccc(OS(N)(=O)=S)cc1
CC(C)CC(NC(=O)C(Cc1cnc[nH]1)OCc1ccccc1)C(=O)O
Cc1cc(OCC(=O)OCC(=O)c2cccs2)cc([N+](=O)[O-])n1
[C-]#[N+]c1ccc(-c2nnc3n2-c2cc(Cl)ccc2N2c4sc(C#N)cc4C(=O)NC2C3)cc1
Cc1cc(C)c2sc3nc(SCC(=O)N4CCCCCC4)n(CC(=O)O)c(=O)c3c2n1
COc1ccc2c(c1)C([SH]=S)=C(c1ccccc1)C(c1ccc3c(c1)OCCO3)O2
CC(=O)OCCCC(=O)NCC(=O)NC(CC(=O)O)OC(C)=O
NC(=O)c1[nH]c(N2CCOCC2)c2c1ccn1c(CN3CCN(C(=O)C(F)(F)F)CC3)ncc21
Cc1nc(CCOc2ccc(CCC3(Cc4conc4C(=O)O)CCCC(=O)N3)cc2)c(-c2ccccc2)o1
CC1(C)CCC(O)CC1C1CCC2(C)c3cc(CCCCCC=C(CO)CO)ccc3CCC12
CC(C(=O)Nc1c(CC(=O)NCc2nnc3n2CCC3)ccc2c1CCC2)c1ccc(N(C(C)Cl)C(C)Cl)c(F)c1
Cc1ccc(S(=O)(=O)N(CCOC(C)C(=O)O)Cc2ccc3c(c2)OCO3)cc1
CS(=O)(=O)c1cccc(-c2cnc3c(-c4nccc(NC5(C(F)(F)F)CCCC(F)C5)n4)cnn3c2)c1
Cc1nn(-c2ccccc2)c(C)c1COc1ccc(C=NNc2nc3ccccc3[nH]2)cc1
Cc1ccc(S(=O)(=O)NC(=O)Nc2ccc(N=Cc3cc([N+](=O)[O-])ccc3O)cc2)cc1
Cc1nc(=S)[nH]c(F)c1O
CCCCCCCCCCCCn1ncccc1=O
COc1ccc(NC(=O)C23C(=CSC2N)C(N2CCOCC2)=NC2=C3CCCC2)cc1
COc1ccc(-n2sc3ccccc3c2=O)cc1
CNc1c(C)c(C=O)cc(C=O)c1C=Cc1cc(C)cc2ccc(=O)oc12
Cc1nc(CS(=O)(=O)CC(=O)NCCCN2CCC(O)(c3ccc(Oc4ccccc4)cc3)CC2)c(-c2ccc(C(F)(F)F)cc2)o1
CC(=O)Nc1ccc(OCC(O)CN2CCN(C(=O)CCc3ccc(Cl)cc3)CC2)cc1
COC(=O)c1nc(O)cnc1O
NCCCNCCCCCCCCCNCCCN
COc1ccc(C2CCN(C)C(=O)N2C2=CC(C)=C3OCCc4cc(OC)c(OC)c(c43)S2)cc1
CCN(C(=O)CNc1cccc(-c2n[nH]cc2C)c1)C(C)c1cc2cc(C=O)ccc2o1
NC1COC(O)(n2c(COP(=O)(O)OP(=O)(O)OP(=O)(O)OP(=O)(O)O)nc3c(=O)nc[nH]c32)C1
O=C1CC2(n3ccc4c5c(ccc43)N(C(=O)c3ccccc3)CC5)CCC(CN1)N2
NC1SC(COP(=O)(O)OP(=O)(O)OP(=O)(O)O)OC1n1cnc2c(=O)nc[nH]c21
O=C(NCc1ccc2c(c1)OCO2)c1cccc(-c2c(F)ccc(F)c2F)c1
CC(=O)N1CCCC1C(=O)NC(c1ccccc1)C(O)C(=O)N1CCCCN1C(=O)CC(C)C
COc1ccc(C(CNS(=O)(=O)c2ccc(Br)cc2)N2CCCCC2)cc1
COc1ccc(-c2c(Cl)ccc3c2N(C(=O)NC(=N)N)CC(=O)N3)c(OC)c1
O=C1NC(Cl)C(C2CCN(C(=S)Nc3ccccc3)CC2)O1
CCOCCCNc1ccc2c(c1)CC1C(C2)C(C)CC1(O)CC
COc1cc(NC(=O)CSc2nnnn2-c2ccc3c(c2)OCCO3)cc(OC)c1OC
Cn1c(O)nc(-c2ccnc(Nc3ccc4[nH]c(C(=O)N5CCC(F)(F)CC5)cc4c3)n2)cc1=O
CCOC(=O)NC1c2c(Cl)cccc2NC(=O)C1N
CC(=O)NC1Oc2cc3cc4c(cc3cc2O1)C(=O)C=CC4=O
O=C(CC1CC(C(=O)N2CCOCC2)C2(CCc3ccccc3)c3[nH]c4ccccc4c3C(F)CN2C1=O)NCc1ccccc1
CC(=O)c1cc(C)c(C)n1NC(=O)CCS(=O)(=O)c1cccc2ccccc12
NC(CC=O)(c1nnc(N2CC3CCCNCC32)s1)n1cccc1
Cc1cnoc1-c1c(F)ccc(S(=O)(=O)NC2(C)CCCC2)c1C
CCn1cc(C(=O)O)c(=O)c2ccc(N3CCn4cncc4C3F)nc21
CCCCCN(CCCCC)C(=O)Nc1ccc(OC)cc1
CCOC(=O)c1cccc2c1S(=O)c1cccc(OC)c1O2
CC(C)(C)n1c(=NC(N)=S)sc2cc(Br)ccc21
COc1cc(OCCSc2c(C(=O)O)cccc2[N+](=O)[O-])ccc1CC(C#N)(c1cccc(OC)c1OC)C(C)C
COC(=O)C1(C(F)(c2ccccc2)c2ccccc2)CCN(CCCOc2cccc(O)c2)CC1
COc1cccc(OC(CC(C)C(=O)Nc2ccccc2)NC(C)=O)c1
c1ccc(-c2ccc(OCCCN3CCCCC3)cc2)cc1
COC1(CO)OCCC(O)(OC2OC(O)(CO)CCC2(O)NC(COCc2ccccc2)c2ncc(-c3ncc(C)s3)s2)C1NC(C)=O
NCC(C=O)(CNC(=O)C(N)Cc1ccc(O)cc1)NC(Cc1ccc(O)cc1)C(=O)c1ccc(Cl)cc1
NC1(c2cccc(F)c2)CNCCN1c1nc(O)c2ccccc2n1
COc1ccc(-c2nc3ccnc(N(C)C4CCCO4)c3c(=O)[nH]2)cc1
CC1(O)OC(CNC(=O)c2ccc3[nH]cnc3c2)CC1(N)CCn1ccnc1
Cc1ccc(S(=O)(=O)Oc2cccc3c2C(N2CC(Cn4nncc4COc4ccc(C5NCC(=O)S5)cc4)OC2=O)=CCC3)cc1
Cc1cc2c(OCC(C)NCCc3cc(F)c(F)cc3F)cccc2[nH]1
CCOC(=O)C=C(O)CSc1nnnn1-c1ccc(S(N)(=O)=O)cc1
Cc1cc(F)ccc1NC(=O)C(Sc1nc2ccccc2s1)c1ccccc1
COc1ccc(N2CCN(c3c([N+](=O)[O-])c(=O)oc4ccc(C)cc34)CC2)cc1
C=S(=O)(NC(=O)N(c1ncc(Cl)c(OC)n1)c1cc(N)c(Cl)cc1OC)c1ccc(F)cc1
Cc1ccc(-c2nc3c(s2)C(=O)c2ccccc2C3=O)cc1
Cc1c(O)cccc1N(c1ccccc1)c1ccccc1
COc1cc(NS(=O)(=O)c2ccc(C=O)cc2NC(C)(C)NC(=O)Oc2ccc(C)cc2)nc(OC)n1
COc1ccc(-c2c(OC)ccc3oc(=O)c(C)c(N)c23)cc1
N=C(N)c1ccc(C=Cc2cc(C(=N)N)c3c(-c4ccc(C(=N)N)cc4)csc3c2)cc1
N#Cc1ccc(CCP(=O)(c2ccccc2)c2ccccc2)cc1
Cc1ccsc1-c1noc(-c2ccc(-c3c(C)cc(-n4ncc(=O)[nH]c4=O)cc3C)cc2)n1
CN=C1CC(C)(OC2(O)OCC(N(C)C)CC2C)CC(C)CCCC(=O)NC(C)C(C)(C)C(O)C(N)(CCCc2ccccn2)N1
Cc1nc(N)cc2c1c(=O)[nH]c1cc(C(=O)NCc3ccc(Cl)cc3)c(=O)n(C)c12
COc1ccc(S(=O)(=O)N(Cc2ccco2)C(Cc2ccccc2)C(=O)NO)cc1
C#CCOc1ccc(CCNCC(O)COc2cccc3c2[nH]c(=O)n3C)cc1OCC
CCC1(c2nc(-c3cnc(C)[nH]3)no2)CCN(C2CCOCC2)CC1
[NH3+]C1(c2c3c(nc4c(Cl)cc(O)cc24)CCCC3)CCC=C(c2ccc(O)cc2)C1
CCOC(n1c(N)nc2c(=O)nc[nH]c21)P(=O)(OC)OCC
CC1CC2=C(OC(=O)CCc3ccccc3)C(=O)OC2=CC1=O
CCn1nc(C)c2nc(C#N)c(N3CCC(CO)C3)nc21
Cc1ccc(S(=O)(=O)NCCNC(=O)C=CC(=O)NC2(C)OCC(O)C(O)C2O)cc1O
CCCN(CC(=O)Nc1c(C)nn(-c2ccccc2)c1C)C(=O)C1CC1C(C)C
COc1ccc(Cc2c(Cc3c(C)cc(OC)cc3C)nn(C)c2C(C)C(C)c2c(OC)cc(OC)cc2OC)cc1
COc1ccc(-n2c(OC)nc3cnccc32)cc1OC
CCOc1cc(Br)c(CC(=O)Nc2cccc3ccccc23)c(OCC)c1
CC(C)(N1CCCC1=O)N1C(=O)c2[nH]nc(C3CCCC3)c2C1c1cccc(F)c1
Nc1ccc(NC(=O)c2ccccc2)cc1
Cc1c(Cc2cccc(F)c2)[nH]c(SCc2ccc(F)cc2)nc1=O
CCCN(C)c1ccc(NC(=O)N(C)C2CCc3cccc(N)c3C2)cn1
Cc1cc(-c2cnc(N)[nH]2)ccc1-c1cccc(Cl)c1S(=O)(=O)Nc1ccno1
O=Cc1ccc(N2CCN(c3cccc(Cl)c3)CC2)s1
CC(=O)OC1(C(C)=O)CCC2C3CCC4=CC(=O)CCC4(C)C3C(O)CC21C
O=c1[nH]c2ccccc2c2c1C(F)n1cccc1N2
COc1cccc(Cn2c(F)c3c(c(O)c2=O)C(=O)c2cccc(F)c2C3=O)c1OC
ON=C(c1ccc(Cl)cc1)c1ccccn1
Cc1ccc(C(=O)NC(Cc2ccc(C34C=NC=C(C(=O)NC(C)(C)C)C3=CNC4)cc2)C(O)C2CCC(O)N2)c(C)c1
Cc1ccc(S(=O)(=O)N2CCN(C(=O)c3nn(-c4ccc(Cl)cc4)cc3-n3cccc3)CC2)cc1
CC1CNCCC12CCN(c1ncccn1)CC2(N)c1ccccc1
COc1ccc(CNC(=O)C(C#N)=Cc2ccc(C)cc2)cc1
O=c1c2ccccc2cc(-c2cc(Cl)ccc2Cl)n1OCCO
O=C(CSc1nncs1)NN=c1scc(-c2ccccc2)n1-c1ccccc1
COc1ccc(C(=O)C2C(C)=C(C)NC(=O)N2CCCCO)cc1
CSc1nnnn1-c1cc(C)c(CN2CCCC2Cn2cccn2)cn1
CCCCc1nc2ccccc2n1Cc1ccc(-c2ccccc2C(=O)NCC(C)C)cc1
COC1C(=O)OCC(C)CCC=C(Cc2c(Cl)cccc2Cl)CCC(=O)NCC(=O)NC1C
CCOC(=O)c1c(NC(=O)c2occc2Br)sc2c1CCC2
Nc1ccc(Nc2ccc3c(c2)C(=O)c2cc(S(=O)(=O)O)ccc2C3=O)cc1
CCN(C(=O)CNC(=O)c1ccc(C)c(S(=O)(=O)N2CCc3ccccc32)c1OC)c1ccc(OC)cc1
O=c1cc(O)ccn1Cc1cccc2cccnc12
Cc1ccc2cc3ccccc3c(NC3CCC(CNC(=O)CN)N3)c2c1
COc1cc(COC(=O)c2ccc(O)c([N+](=O)[O-])c2)oc(=O)c1
CCC(C)C1(C(=O)Cc2c(OC3C(C)OCC(O)C3O)oc3cc(C)c(O)cc23)CC2CCN1C(CNC(=O)c1ccccc1)C2
O=C(NN=c1cc[nH]c(=O)n1CCc1ccccc1)c1ccccc1
O=C(NCCCN1CCOCC1)c1ccc(NS(=O)(=O)c2cccc3nsnc23)c(Br)c1
CCC(C=O)(N(C(=O)CNc1c(F)cccc1F)c1ccccc1)n1cccc1
NC(N)=NCCCC(N)C(=O)NC(CO)C(=O)NCc1ccccc1
CCOc1ccc(C#CC2(OCC)C(C=O)=C(C)NC(C)=C2C=O)cc1
CC1=NN(c2c(C)ccc(C(C)C)c2C)C(=CC(=O)Nc2ccccc2)S1
Cc1nc(CN(C)C(=O)c2ccccc2)no1
COc1ccc2c(c1)OC(C1CCCCN1C)CC2=O
CCN(CC)CCNC(=O)c1c(Cl)cc2c(OC)[nH]nc2c1N
COc1cc2[nH]c3cc(C=O)sc3c2c(Br)c1OCC(=O)O
CC1CC(=O)NC12CCN(C(=O)NC1(F)N=C(c3ccccc3)c3ccccc3NC1=O)CC2
CC1(C2CC2)NC(=O)N(CC(=O)Nc2ccc3c(c2)OCCO3)C1=O
Cn1c(=Cc2ccccc2)c(C=Cc2ccccc2)c(C(=O)c2ccc([N+](=O)[O-])cc2)c1=Cc1nc2ccccc2[nH]1
C=CCNc1cc(NC(=O)Nc2c(C)ccc(Cl)c2Cl)ncn1
N=C1CC(c2ccc(Cl)cc2)c2oc(CO)cc(=O)c2O1
CCOc1ccc(S(=O)(=O)N(C)C2(C)C(C)C(C3CCCN(C=O)CC3)Oc3ncccc3C(=O)N2C(C)CO)cc1
CCN1CC(c2c(O)cccc2-c2ccc3c(c2)ncn3-c2nc(N3CCCC3)c(S(C)(=O)=O)c(N3CCCC3F)n2)C1
CC1(O)CCC(c2nc(-c3ccc(OCc4ccnc5ccccc45)cc3)c3c(N)ccnc3n2)CC1
CN(C)c1ccc(C(=O)C(CC(=O)O)NC(=O)C(Cc2ccccc2)NC(=O)C(Cc2ccccc2)NC(=O)CCCCCCCCCCCC(=O)O)cc1N
CCCC(=CC(C)=CC(C)=CC(C)=C(C)C)C(=O)N1CCCC1=O
Cc1nn2c(=S)nc3ccc(OCc4cccc(Br)c4)cc3c2[nH]1
CC(C)CNC(=O)C(=O)Nc1oc2ccccc2c(=O)c1-c1ccc(F)cc1
COC1C=c2nc(N)nc(N3CCN(C(=O)Nc4ccc(Cl)cc4)CC3)c2=CC1OC
Cc1ccc2c(c1)C1(CC2)CCN([SH](=O)=O)C(S)C1
O=C(NN=Cc1cccc2ccccc12)c1ccccn1
O=C1NC(=O)C2(CCOc3ccccc32)N1
NC1(CNCCOc2ccccc2)CNC(=O)N1
NC1(c2ccc(F)cc2)CC2CNCC1CN2C(=O)Nc1c(Cl)cccc1Cl
Cc1ccc(-n2ncc3c2COc2cc(OCc4cccnc4)ccc2-3)cc1
CN1CCN(C2=Nc3cc(F)c(Cl)cc3N(NC(=O)C(O)C(O)CO)c3ccc(Cl)cc32)CC1
N=C(N)c1ccc(Cc2noc(=O)[nH]2)cc1
COc1ccccc1N1CCN(C(=S)Nc2ccc(Cl)cc2)CC1
COc1ccc(NC(=O)Nc2c(I)ccnc2NC=O)cc1
CC(=O)Nc1cc([N+](=O)[O-])c([N+](=O)[O-])cc1Oc1ccccc1
CCOC(=O)C1=C(C)NC(c2ccccc2)=C(C(=O)OCC)C1C#Cc1ccccc1
O=Cc1ccc(C(F)(F)F)c(NCCNc2c(C=O)cccc2C(F)(F)F)c1
Clc1ccccc1-c1nc2ccc3c(ccc4cn[nH]c43)c2[nH]1
Cc1cccc(C)c1CC12NC=NC(=S)N1N=CS2
Cn1c(C=Cc2ccc(N)cc2)nc2ccccc21
CC(NC(=O)C(CS(C)(=O)=O)NC(=O)C(CSc1ccc([N+](=O)[O-])cc1)NC(=O)C1CC1C(C)C)C(=O)O
CCN(C1=Nc2cc(F)ccc2Nc2c1cnn(C(C)C)c2=O)c1ccc(Br)cc1
CC(C)c1nc(CN(CC#N)c2ncccn2)no1
CCC(=O)N(CCN1CCN(S(=O)(=O)N(C)C(c2ccccc2)c2ccccc2)CC1)CC(N)=O
NC1(c2ccccc2)C=C(COc2ccc(C(=O)C=Cc3ccc([N+](=O)[O-])cc3)cc2)CNC1
NNC(=S)NCC1C2CC3CC(C2)C(C(F)(F)F)C1C3
O=C(c1cc(S(=O)(=O)N2CCCCC2)cc2c1OC=CN2)N1CCCC1
Cc1cn(C2OC(CO)C(O)C2OS(=O)(=O)NCc2ccccc2)c(=O)[nH]c1=O
NC1CNCCN1c1nc(Nc2ccccc2)c2ccccc2n1
O=c1ccc2cc(OC3CC(O)C(COC4CC(O)(CO)C(O)O4)C(O)(O)O3)ccc2o1
Cc1c(OC(C)(C)C(=O)O)ccc(Cl)c1OCc1ncc(-c2cc3c(cn2)CCNC3)s1
Cn1cnc2c(N)nc(N=NNC3(N)OC(O)(COP(=O)(OP(=O)(O)O)OP(=O)(O)OP(=O)(O)O)CC3O)nc21
NC(=O)c1ccc(Br)c2c1S(=O)(=O)c1ccccc1O2
Nc1ccc(Cc2ccncc2N)cc1
COc1ccc(Oc2nccc(Oc3ccc4c(c3)C(=O)COC4)n2)cc1
CCCOC(=O)NC12C=CC(N3CCN(C(=O)C(Cc4ccc(Cl)cc4Cl)n4nncc4CCCN=C(N)N)CC3)=NC1=CC=CC2
N#Cc1ccc(Oc2c(Cl)cccc2NS(=O)(=O)c2ccccc2)cc1Cn1cncn1
Cc1cccc2[nH]cc(C3=C(c4c[nH]c5ccccc45)C(=O)NC3=O)c12
COC(=O)c1ccc(Cl)cc1NC(=O)Nc1ccc(N2CCN(C)CC2)cc1
CCOC(=O)c1c(CC)c(-c2ccc(OC(F)F)cc2)c(=O)n2c1CCCC2
Cc1cc(C(=O)Nc2ccc(Cl)cn2)co1
CC1C(c2ncc(-c3ccccc3)n2Cc2ccccc2)CC2C3CCC4(CC3CCC12)NC(=O)CC(=O)N4C
COc1cccc(CC2(N)CC3(CCN2)CNCc2cc(N)ccc23)c1-c1ccc(C(F)(F)F)cc1
CCCC(=O)NS(=O)(=O)c1cc(N)cc2cc(C3=NS(=O)(=O)c4ccccc4N3)c(=O)[nH]c12
O=C1C=C2NCC3(Br)CC23c2ccccc21
CCN(CC)CC#Cc1ccc(C(=O)NC2CCC(N)(c3c(OC)cccc3OC)N2)cc1
CC(C)N1C(=O)C(Cl)=C(Nc2ccc(O)cc2)C1=O
CCC(C)NC(=O)Nc1cc(C)ccc1Oc1c(C)nc(N2CCCCC2)nc1OC
COC(=O)c1cc(-c2ccc(OC)cc2)n[nH]1
CN(C)C(=O)c1c(Oc2ccnc(NC(=O)c3ccc(Cl)c(N)c3)c2)ccc2[nH]c(=O)n(C)c12
CCC(NC(=O)C(CCCCN)NC(=O)C(C[N-][N+]#N)NC(=O)C(NC(=O)C(NC(=O)C(C)Oc1ccccc1)C(C)O)C(C)CC)C(=O)O
CC12CCC(=O)C=C1NC(C)(C#N)C1(C#N)C3CCCC3CCC21
CC(=O)Nc1scc(-c2ccc(Br)cc2)c1C(=O)Nc1ccc(F)c(Cl)c1
O=C(C(=Cc1ccc(Br)cc1)c1ccc(Br)cc1)c1ccccc1Cl
CC1(C)C2CCC1C(O)C2
CC(C)CC(NC(=O)C(O)=CC(=O)c1ccc(O)cc1O)C(=O)O
COc1ccc(C)cc1OC=CC(=S)Nc1cc(C)cc(OC)c1O
CC(C)C(c1ccc(OCC(O)C(C)(C)NCC(O)CO)cc1)c1cc(C(C)(C)C)cc(Cl)c1Cl
COc1ccc([N+](=O)[O-])cc1C(F)(F)F
COc1ccc(N2CCN(CCCc3nnc(NC(=O)c4cc(OC)ccc4OC)s3)CC2)cc1
CC1(C)CCOc2ccc(C(=CC(=O)NS(C)(=O)=O)C(=O)N3CCSCC3)nc21
COc1cc2c(cc1OC)C(C(C#N)=COc1ccc(C#N)cc1)NCC2
c1ccc(CSc2nnc(-c3ccccc3)o2)cc1
O=C(NCC1CCN(Cc2ccccc2)CC1)C(c1ccccc1)c1ccccc1
CCCCCC=CCC1CC1CCCCCCCCC(=O)OCC(O)COP(=O)(O)OC(CO)CN1C(C)=NC(=O)C2C=CC=CC21
CN(C(=O)C(Cc1ccc(OCCO)cc1)NC(C)(C)C)C(Cc1ccccc1)C(N)=O
O=C(CCNC(=O)C1CC1)Nc1ccc2c(c1)C(=O)C1C=CC=CC1=C2
Cc1nc(CC(Cc2ccccc2)C(=O)N2CCCC(=O)C2CC(F)(F)F)c2ccccn12
CNCCCCN1C(=O)c2cccc3c(NC)ccc(c23)C1=O
CCCC1OC(=O)C=C2C=CC=C(OCc3ccccc3)C21
O=P(O)(O)C(Cn1cccn1)P(=O)(O)O
Cc1cc(C2(NCCSCCSCCNCCSCCOCCSCCOCCOC(C)(C)OC3CCC(OC4(N)COC(CO)C(O)C4O)CC3)CC(O)(OCCSC3COC3CO)C(O)CO2)ccc1F
CC(C)C1=CC=c2ccn(C(C#N)c3ccccc3)c2=Cc2c1ccc(=O)n2C1CC2CCC(C1)N2
Nc1ccc2ncn(Cc3cccc(Nc4ccccc4)c3)c2n1
CCOC(=O)SCc1cnns1
CC1CN2c3cc4onc(N5C(=O)OCC5C)c4c(F)c3CC3(C(=O)NC(=O)NC3=O)C2CO1
Cc1ccc(NC(=S)c2ccc(N(C)C)cc2)s1
CCc1ccc(NC(=O)c2cc(C=O)cc3c2CNCC3NC(=O)C(F)(F)C(=O)C(CC(C)C)NC2CC2)cc1
CC(C)(C)C1C(=O)OC(Cc2ccccc2)CN1C(=O)CCC(C(N)=O)c1c[nH]c2ccccc12
CCOc1cc(C)ccc1C(=O)Cn1cccn1
O=C(CCCOC(=O)c1ccc(Cl)cc1)NCCNS(=O)(=O)c1ccc(Br)cc1
CCn1c(SCC(=O)O)nnc1-c1cc(-c2ccc(Cl)cc2)n(-c2ccccc2)n1
CC(=O)Nc1cc(C2NC(=O)NC2=O)ccc1Oc1ccccc1
O=C(NN=Cc1cc2c(ccc3cc(Cl)ccc32)oc1=O)c1ccccc1
N#Cc1cc(C(=O)NN=Cc2ccc(C(=O)O)cc2)n(-c2ccccc2)n1
COc1sc(-c2ccc(S(=O)(=O)Nc3cc(CCNC(O)Cc4cccnc4)cc(C)c3OC)cc2)nc1COc1ccccc1
CC(C)C1=CC2CC3(C=O)C4CCC(C)C4CC2(CCOC(=O)c2nc(Cl)c(Br)nc2Cl)C13C(=O)O
Cc1cc(C)n(CCC(=O)OCC(=O)Nc2cc(Cl)cc(S(=O)(=O)N3CCOCC3)c2)n1
O=C(O)Cc1ccc(NCCCP(=O)(O)O)cc1
O=C1C(=Cc2ccc(F)cc2)CCCC1(c1ccc(F)cc1)c1ccccn1
O=C(Nc1ccccn1)c1cncc(Br)c1
COc1cc(C(=O)c2cc(-c3ccc([N+](=O)[O-])cc3)on2)cc(OC)c1OC
CCc1cc(N2CCN(C(=O)CN(c3ccccc3)S(=O)(=O)c3conc3C(F)(F)F)CC2)cc(Cl)c1C
Cc1c(CNC(=O)c2cnoc2)ccc2c1OC(C)O2
N#Cc1cnc2[nH]c3c(c2c1Nc1ccc(OC(F)(F)F)cc1)CCCC3
CNC1(C(c2ccncc2)c2ccc(F)cc2)CC(N(C)C)CCC1=O
NC(S)CCCCN[SH](=O)=O
O=C(NN=Cc1cc(Br)c(O)c(Br)c1O)c1ccc(Br)cc1
Cn1c(C=Nc2ccc(C(=O)O)cc2)c(N)c(=O)n(C)c1=O
CCC(C)NC(=O)CCc1nnc(C2(N)CCCCN2)o1
O=C1C(Cl)=C(N2CC2)C(=O)C(Cl)=C1N1CC1
CCc1nc2ccc(C(=O)N(C)CC3CC3)cn2c1NS(C)(=O)=O
CCc1ccc(-n2c(=S)n(-c3cccc(OC)c3)c(=O)c3nnc(C)cc32)cc1
CCOC(=O)c1ccc(C=C(C=O)OC(O)C(=O)NCC2CCCO2)cc1
COc1ccc(Oc2ccc(C(=NCC3CCCO3)NO)cn2)cc1
O=C(NCC1CC1)C1CCN([SH](=O)=O)C(S)C1
O=C(Nc1ccc(CN2CCN(c3ccccc3)CC2)cn1)c1ccc(Br)cc1
Nc1cc2c(cc1N)-c1ccccc1C2=O
Cc1ccc(CCC2(Cc3cccc4ccccc34)C(Cc3ccccc3)CN3C(=O)CNC(=O)CNC(=O)CNC(=O)C(Cc4cccc5ccccc45)NC(=O)C32)cc1C
CCOc1ccc(CN=C(NO)c2cccnc2Oc2ccc(F)cc2)cc1
CCOC(=O)N1CCN(c2cc(C=O)cc3c2n(C(C)C)c(=O)n3-c2cccc(C)c2)CC1
O=C1CCC(=O)N1c1cc(Cl)cc(NS(=O)(=O)c2ccccc2)c1Cl
O=C1CCCN1CCn1cc(CN2CCN(c3ccccc3)CC2Br)nn1
CCCCON=C(C)c1c(C)c(C)nc2c1c(C)nn2-c1ccccc1
CC1=NCN(CN)c2[nH]nc(C)c21
CC(=O)NC1=NN=CS1(C)CC12C=CC=CC1C=CC=C2
O=C(CNC(=O)c1ccco1)NC1COc2ccccc2O1
O=C(Nc1ccccc1)N1CCc2cc(Nc3nccc(-c4ccncc4)n3)ccc21
COc1ccc(S(=O)(=O)n2cc(NC(=O)C3CCCCC3S(C)=O)c3ccccc32)cc1OC
CCc1ccc(NC(=O)c2ccc(CC)cn2)cc1
Cc1cc(Nc2cccc(C=O)c2Br)no1
Nc1nc2cccc(C(NC(=O)c3ccc(F)cc3)c3ccccc3)c2c(=O)[nH]1
CC(=O)OCCn1nnc(-c2cnc3c(C(=O)O)cccc3c2)n1
COc1ccc(OC)c(-c2ccc3c(c2OC)-n2cnc(OC)c2CS3)c1
N=C(NCc1ccco1)c1ccc(-c2ccc(-c3ccccc3C(=N)NCc3ccco3)o2)cc1
CC(C)(C)c1ccc(C2=Nn3c(nnc3-c3ccco3)SC2)cc1
CC1C2CCCC2(O)C2CCc3ccccc3C2(O)C1(C)C
CCN1CCN(C(C(=O)Nc2nc3ccccc3n2CCCN(C)C)c2ccccc2)CC1
CON=C(C#N)C(=O)Nc1ccc(C)c(Cl)c1
CC(C)N1CCCc2ccc(NC(=O)c3ccccc3)cc21
Cc1cccc(C(C(O)O)C2CC(c3ccc4c(c3)OCO4)N3CC4(N)C(=O)NC(=O)C4C3(O)C2)c1
Cc1[nH]c(C(=O)Nc2ccc(S(=O)(=O)Nc3nccs3)cc2)c(C(=O)CCl)c1C
O=C(OCCCc1ccccc1)c1cccc2cnc(O)nc12
COc1cc(Nc2cncc(C#N)n2)ccc1C(=O)Nc1ccc(CCN(C)C)cc1
Cc1cc(-c2ccccc2)c(CN(C)CCCCCCCN(C)Cc2ccccc2)c2ccn(Cc3ccccc3)c12
Nc1cccc2c1NC1C2CCN1C1C2CNCC21
Oc1ccc(CN2CCN(c3ccc(Cl)cn3)CC2)cc1
CCOc1ccc(NC(=O)c2cc(-c3ccccc3Cl)on2)c(OCC)c1
COc1cccc(C(CC(=O)Oc2cc(C)cc(C)c2C)C2CN(C=O)CCN2S(=O)(=O)c2ccccc2)c1OC
O=CN1CCN(c2ccccc2)C(C2(c3ccc(Br)cc3)NC(=S)NC=C2c2ccccc2)C1
CCC(CC)N(C(=O)NCc1ccccc1NS(C)(=O)=O)C(c1ccccc1NC(C)(C)C)c1ccccc1OC
CC(C)c1cccc(C(C)C)c1NC(=O)c1c(O)cccc1Oc1ccc(OC(C)(C)C(=O)O)cc1
Cc1cc(C)c(C2CCC(=O)C2)cc1OCC(O)CNc1ccc(C(C)(C)C)cc1
Cc1scnc1Cn1c2ccccc2c2cnn(Cc3cc(Cl)ccc3O)c(=O)c21
CCNc1cncc(C(=O)OC)n1
Cc1ccc(N)cc1N(C(=O)C(CC(C)C)NC(=O)CC1CCCC1)c1ncccc1-c1ncnc2[nH]cnc12
Cn1c(N2CCOCC2)nc2ccccc21
COc1ccc(CC(=O)Nc2ccc(N3CCN(C(C)=O)CC3)c(C)c2)cc1
CC(=O)Nc1ccc(NC(=O)C23C=C(NC(=O)CN4CCOCC4)C=C(NC4=NC5C=CC=CC56C=CCCC6=C4)C2=CNC3)cc1
COc1cc(OC)c(OC)cc1CC1NCCc2c1ccc(OC)c2OC
CNC1(Cl)CN(C=Nc2oncc2S(=O)(=O)c2ccccc2)C(Cl)CN1
CC1=CC2C(CCC(C)C2(C)C(C)(O)O)C2=C1CC1C(=O)C(C(=O)C(C)C)CCC1(C(C)C)O2
CCn1cc(C)c2ccc(NC(=O)Cc3cccc(C4CC4)c3)cc21
CC1(c2ccc(C=Cc3cccc4[nH]cnc34)cc2)CCC(=O)N1
CC(=O)NC(C)c1ccc(Oc2cccc(N3CCC3Nc3cnc(C(F)(F)F)nn3)c2C)cc1
COc1ccc(N2CCN(c3ccc(C)cc3)CC2)cc1C=CC(=O)NN=Cc1ccccc1
O=c1[nH]c(-c2ccccc2)c(Oc2nccc(Nc3cnccn3)n2)c2ccsc12
CC(=O)OC12CCC=C(CC(C)C3(C)CCC(OC(=O)C=Cc4ccccc4)C(=C(C)OC(=O)CN4C(=O)C(C)(C)C4(O)OC(C)=O)C3C1)C2C
CCOC(CCC(=O)O)CCC(N)c1nc(N)c2ncn(CO)c2n1
Cc1ccc2c(c1)[nH]c(=O)c1c3ccccc3[nH]c21
Cc1ccc(C(=O)Nc2cccc3c2[SH](Cc2ccccn2)C(S)=N3)cc1
CCOC(=O)OC1(C)CNCC(C)(C)c2cc(O)c(O)cc21
Cc1ccc(S(=O)(=O)NC(CNC(=O)c2cccc(C#N)n2)C(=O)O)cc1
CC(C)(NC(=O)c1nn(-c2ccc(C#N)cc2)c2cncnc12)C(=O)NC1CC=Cc2ccccc21
Fc1cccc(COc2ccc3c(-c4cn[nH]c4F)n[nH]c3n2)c1
CN(C(=O)CN(CCNC12C=CC=CC1=NS(=O)(=O)C2)C1C(O)=CC=C2C=CC=CC21)C1CC=Cc2ccccc21
CCN(CC)CCNC(=O)c1ccc(NC23C=NC=C(c4ccc(Cl)cc4)C2=NC=NC3)cc1
Cc1cc(C(=O)NCCN(C)C)cc(-c2cccc3cccc(N)c23)c1
N#Cc1ccc(-c2ccccc2)n(Cc2ccccc2)c1=O
COC1=CC=CC2N=CN=C(SCC(=O)N3CCOCC3)C12OC
O=C(COC(=O)c1ccc2c(c1)OCCO2)NCc1cccs1
O=C(NC1CCCCO1)c1ccc2nc[nH]c2c1
CCCc1nc(-c2ccc(Cl)cc2)c(-c2ccc(S(N)(=O)=O)cn2)n1Cc1ccc(Cl)cc1
COc1cc(CN(Cc2ccc(CNC(C)=O)cc2)Cc2ccco2)cc(OC)c1OC
c1ccc(CNc2nc(Sc3ccccc3)nc(N3CCCCCC3)n2)cc1
C=CC(=O)NC1(Oc2ccc3c(Nc4cccc(Cl)c4)nc(OC)nc3c2N)CCNC(F)C1
O=C1NCC2CC1N2C(=O)c1ccccc1
CCNC(=O)Nc1cccc(N)c1-c1cnn2cc(C(F)(F)F)c(-c3cn[nH]c3)nc12
CCN(C(C)C1CCCc2nncn21)C1(C)Cc2nncn2C1
CC(F)(c1ccccn1)N(CC1CCC(=O)N1)S(=O)(=O)c1ccc(Oc2ccccc2)cc1
CCCCOC(=O)N1CCN(C(=O)C(CCC(=O)O)NC(=O)c2cc(O)cc(-c3ccc(C)cc3)n2)CC1
Cc1ccc(C)c(-c2ccc(C(CN)N3CCCC3)cc2)c1
CC(C)(C)c1cc(NS(=O)(=O)c2cc3c(cc2C(C)(C)C)OCC3)c(C(C)(C)C)cc1O
CCCCC(C(C)C)C1(C)C(O)CC2(O)C(C)C(=O)C3CCCCC3C21
CN1c2ccc(C(=O)NN=Cc3ccc(Cl)c(Cl)c3)cc2-c2c3c(c4c5c2N1CCC5OC4=O)C(=O)NC3
CC(=O)Nc1ccc(C=CC(=O)c2cccc3c2C=CCC3)cc1
COc1ccccc1C(Cl)=NNc1nc(C)[nH]c2nncc1-2
Cc1ccc(N(C(=O)CN2C(=O)C(=Cc3ccccc3)NC2=S)S(=O)(=O)c2ccc(C)cc2)cc1
O=C(NC(=Cc1ccccc1C(=O)O)C(=O)N1CCOCC1)c1ccccc1
Fc1cccc(-c2ccc(C(F)(F)F)cc2S)c1F
O=c1c2ncn(C3(O)CCC(O)(CO)O3)c2[nH]c2nccn12
COCC(C)N(Cc1cc(-c2ccc(C)cc2C#N)co1)C(C)=O
O=C(O)c1csc(-n2nc(C3CC3)nc2-c2ccc(N3CCCC3)c(S(=O)(=O)O)c2)n1
CN(C)CCN(Cc1ccccc1)c1ncnc2cccc(-c3ccccc3)c12
C=CCN1c2cc(C(=O)OC)ccc2C2C1C(C(F)(F)F)C(S(C)(=O)=O)N2C(N)=O
CC(=CCC(O)C(C)C1CC(C)C2CCC3C(CCC4CC(C)(OC(=O)CC(C)(C)OC(=O)C=CC(=O)O)C(O)C(C)C43O)C21)CO
CC(=O)Nc1ccc(NC(=O)CN(CC2CCCO2)c2ccccc2-c2oc3c(C)cccc3c(=O)c2C#N)cc1
CC(CC(=O)Nc1cccc([N+](=O)[O-])c1)=NNC(=O)C1COc2ccccc2O1
COC1(C(=O)NCCC(C)C)Oc2ccccc2O1
COc1nn(C2(c3ccccc3)C(=O)CN(C=N)C2=O)c(C(N)=O)c1N
CN1CCCC1Cn1nnc2c(=O)nc(-c3ccc(OCc4ccc(Cl)cc4)cc3)[nH]c21
CC(C)N(C(=O)CN(C(=O)CC(N)Cc1ccc(O)cc1)C1CC1)C(C)C
N=C(N)NCCCC(NC(=O)C(Cc1ccccc1)NC(=O)C1CCCN1C(=O)CNC(=O)C(N)Cc1ccccc1)C(=O)O
Cc1ccc(CNC(=O)C2(C(F)(F)F)CCN(S(=O)(=O)c3cccc4cccnc34)CC2)cc1
Cc1cccc(-c2ccc3cnc(Nc4ccc(N5CCN(CCCN6CCCCC6=O)CC5)nc4)nn23)c1
CCNC(=O)C1(O)CC(n2cnc3cnc(NCCOCCOc4ccc(Br)cc4)nc32)C(O)O1
O=C(CCC[n+]1ccccc1)Nc1ccc(CC(=O)NC2CCC[NH2+]2)cc1
Nc1ccc(N=CNc2ncn(C(=O)NC(Cl)c3ccccc3)n2)cc1
O=C(O)c1cc(S(=O)(=O)CCc2ccc(F)cc2)cs1
Cc1ccccc1C(=O)OCc1cc(=O)oc2ccc(F)cc12
CCCCc1nc2ccccc2c(C(=O)OCc2ccccc2)c1C
CCn1nc2c(c1C)N(C(=O)C1CCCCO1)CC2CO
CC(N)=C(C#N)C(=O)COc1ccc(NC(=O)CN2C=[SH]SC2=S)cc1
CCOC1(N)CNCCN1S
CCOP(=O)(OCC)C(NC(=O)CC(C)C)c1ccc([N+](=O)[O-])cc1
COC(=C1CC2(CC(c3ccccc3)=NC2=O)C(c2nc3ccccc3n(OC)c2=O)C1=N)c1ccccc1OC
O=C1Cn2nc(COc3ccccc3C(F)(F)F)cc2N1
O=Cc1cc(OC(=O)CNc2nc3ccccc3s2)c2c(=O)n3c(nc2c1)CCC3
COC=C(CCC1(C)CCCC(=O)OC(C)CC=CC=C(O)C(=O)C(C)(CCN2C(=O)CC(O)(C3OC3CN3CCCCC3)C2=O)C(=O)C1(CC(N)=O)OC)C(=O)OC
O=C(CNC(=O)C1CSC2CC(CO)C(Cc3ccccc3)C(=O)N21)c1nc2ccccc2s1
Cc1c(C)c(Cl)c(OCC(=O)O)c(C)c1Cl
Cc1nnc2n1-c1c(Cl)ccc(Cl)c1N=C(c1ccc(F)cc1)C2
CC(=O)Nc1ccc(Nc2cc3cc(C)c(=N)oc3cc2C=O)cc1
Cc1cc(C=Cn2nnc(Br)n2)co1
CC1(N)CCNc2cc(N3CCN(C(=O)c4ccco4)CC3)ccc2O1
Cc1ccc(C(F)(F)F)nc1NC(=O)Nc1c(F)cccc1F
Cc1nc(COc2ccc(N(C)Cc3nc(CC(C)C)no3)cc2)no1
CSc1ccc[n+](CCC[n+]2ccc(C(c3ccccc3)(c3ccccc3)c3ccccc3)cc2)c1SC
COC(=O)C1(CCc2ccc(F)cc2)NCC2(CN(Cc3ccccc3)C(=O)C2=O)C1c1ccccc1
C=CCN(C)CC12C=CC=CC1=c1c(OC)ccc(CCN(C)C)c1=NC2
CS(=O)(=O)c1ccc(-c2cccn3nc(Nc4cccc(N5CCNCC5)c4)nc23)c2cccnc12
CC(C)C(N)C(=O)N1CCCc2ccccc21
COC1NC(=O)c2c1c1c3ccccc3n3c1c1c2c2ccccc2n1C1CCC(N)(CN(C)CCN(C)CCn2c(=O)n(-c4ccccc4)c4cc5[nH]c(=O)nc(O)c5cc42)C3(C)O1
CC(C)c1nccc(C(C)N(Cc2ccccc2)Cc2ccon2)n1
CCCCCCCCCCCCCCCCCNCc1ccc(O)c(O)c1O
Cc1nc2cc(NS(=O)(=O)c3ccc(NC(=O)COc4cccn5nc(-c6ccccc6)nc45)cc3)ccc2s1
Cc1ccc(NC(=O)NC2CCN(c3nc4ccc(C(C=O)N(C)c5ccccc5)cc4s3)C2)cc1
CCCC(S)CCOC(=O)N[SH](=O)=O
CCNc1cccc(Br)c1C(=O)c1cnn2cccnc12
CCCCC(=O)NCc1nccn1-c1nc(-c2cccc(C)c2)oc1C
CC(C)c1nn(-c2ccccc2)c(C(=O)C=Cc2ccccc2)c1Oc1ccccc1
Nc1cccc(-c2n[nH]c(=O)c3c(N)cccc23)c1
Cc1ccc(CN(CC2CCCN2)CP(=O)(O)O)cc1
Cc1cccc(C2=NN(c3ccccc3C(F)(F)F)C(c3cccc(NS(C)(=O)=O)c3)C2)n1
CCOC(=O)CSc1nnc(Cn2ccnc(N3CCCCC3C(=O)O)c2=O)n1-c1ccc(C)cc1
NC(=O)N1CCC(c2ccccc2)C12CCN(S(N)(=O)=O)C2
COc1ccc(-n2c(SCc3ccc(O)cc3)nc3cc(C(=O)N4CCOCC4)ccc32)cc1
CC(C)C1CCCCCCCCCO1
Cn1c([N+](=O)[O-])cnc1SC1(C)Cc2cc3c(cc2C1)CCCC3
O=C(O)CCc1ccc(N(CCCl)CCCl)cc1
O=C(Nc1ccc(Br)cc1)C1CN(C2=NS(=O)(=O)c3ccccc32)c2ccccc2O1
CCC(CC(OC)C(Cl)NC(=O)c1ccc(NS(=O)(=O)c2ccccc2)cc1)(Oc1c(OC)c(-c2ccccc2)nn1-c1ccccc1)C(C)C
OCC1CCCCC1c1c(O)cccc1O
O=S(=O)(c1cccc2cccnc12)n1ccc2ccccc21
COC1c2ccccc2C(=O)N1CC1(C#Cc2cccc(O)c2)NC(=O)NC1=O
Cc1cc(Cc2c(Cl)cccc2Cl)c2c(n1)NC(C)CC2
O=C1CCN(Cc2ccccn2)C1C(=O)NCc1ccc(Cl)cc1
Cc1ccc(C(F)(F)F)c(NC(C)(C)N2CCN(c3nc4ccsc4n4cccc34)CC2)c1C(F)(F)F
COc1ccc(Nc2ccc(N3CCCCC3O)cn2)cc1-c1cnnn1Cc1ccccc1
CCn1c(C(=O)O)cc(=O)c2c(F)c(N3CCC3C34NC=NC3C=CC=C4F)ccc21
O=C(NCc1ccccn1)c1ccc(O)nc1O
CCCCCCCCCCCCCCCCCCOC(=O)NC(CCC(=O)O)(CCC(=O)O)CC(=O)OC(C)(C)C
CCc1ccc2oc(=O)n(C(C)C(=O)Nc3ccccc3)c2c1
CCOC(=O)c1ccc(N)c(N)c1
CCNc1nc(C)nc(NCCc2cccc(Cl)c2)n1
COc1cc(-c2nnc(S)n2-c2ccc(OC(S)C(=O)Nc3cc(C)on3)cc2)cc(OC)c1OC
Cc1ccc(NC(=O)COc2ccc(S(=O)(=O)NC3CCCCC3)cc2)cc1Cl
CCc1ccc(NC(=O)c2ccccn2)cc1
COC(=O)C1(N)CC12C1C=CC2C2C(=O)NC(=O)C21
Cc1ccc(C(=O)NN=CC2CC=CC(C)C2C)c(OCc2conc2C)c1
O=C(c1ccccc1)c1cn(CCCN2CCOCC2)c2cc(O)ccc12
Cc1cc(OC(=O)c2nc(=O)c3cccc([N+](=O)[O-])c3[nH]2)ccc1Cl
O=c1[nH]c2cc(Br)c(Br)cc2c2ccccc12
CCC(C)CC(NC(=O)C(NC(=O)C(N)C(=O)NC(Cc1ccccc1)C(N)=O)C(C)CC)C(C)C
O=C(NN1C(=O)C2C3C=CC(C3)C2C1=O)c1cccc2ccccc12
COc1cnccc1-c1nnc(SCC(=O)Nc2nc3ccccc3s2)o1
CCN(C(=O)OCCN(C)C)c1ccc2c(=O)[nH]c3c(c2c1)C(=O)c1ccccc1-3
O=C(COC(=O)CCc1ccc(C#Cc2ccccc2)cc1)NCc1ccc2c(c1)OCO2
COc1ccc(OC)c(-c2nnn(CC(=O)Nc3ccc(N4CCOCC4)cc3)n2)c1OC
N=C(NO)NN=Cc1ccccc1
Cc1ccc(C(=O)N(C)C)c(OC(=O)CNc2ccc(C=O)cc2)c1
N=c1oc2c(CN3CCOCC3)c(O)ccc2cc1C(=O)Nc1cccc(F)c1
Cc1ccc(NS(=O)(=O)c2c(C)ccc(C=O)c2Nc2ccc(C)c(C)c2)o1
Cc1nccn1-c1cncc(C2CC(N)(C#N)CN2)n1
N=C(c1ccc2c(c1)OCCO2)C1CCN(C2c3ccccc3-c3ccccc32)CC1
Cn1ccc(-c2c(F)cccc2-c2nc(C(CC(=O)O)c3ccccc3)c(C(F)(F)F)s2)n1
O=C(O)c1ccc(CN2C(=O)SC(=Cc3ccc([N+](=O)[O-])cc3)C2=O)cc1
NC(=O)c1n[nH]c(N)c1N
Cc1nc2sccc2c(=O)n1CC(=O)NCC(=O)N(C)c1ccccc1
CCCCC(CCC(C)(C)C)Oc1cc(C2C(C=O)=C(C)NC(C)=C2C=O)cc(OC)n1
CC(C)C12C=C3C(=NC1N=CN2c1ccccc1)CC=C1NN=CC13
CCc1c[nH+]cc[nH+]1
c1ccc2c(c1)cnn2CCCOCn1nnc2ncccc21
COC(=O)NC(C(=O)N1CCCC1c1cnc(-c2ccc(-c3ccc(-c4cnc(C5CCCN5C(=O)C(NC(=O)OC)C(C)(O)Cc5ccccc5)[nH]4)cc3)nc2)[nH]1)C(C)C
O=C(NCCCN1CCCC1)c1ncn[nH]1
NC(Cc1ccccc1)C(=O)O
Cc1ccc(-c2ccccc2)c2c(C(=O)O)oc(=O)c(O)c12
Nc1ccc(C2N=COC3CC32)nc1NC(=O)c1nc(F)ccc1C(F)F
CCc1nc2c(OCCN(C)Cc3ccc(OC)c(OC)c3OC)cccn2c1N(C)CCN(C)C
OC(c1ncc(-c2cccc(F)c2-c2ccc(F)cc2)[nH]1)c1cccc2cc[nH]c12
CC1C=C2C(F)=CC=CC2OC1n1nncc1-c1ccccc1
COc1ccc(-c2ccc(S(=O)(=O)CCCCC(=O)NO)nc2)cc1
CC1(CNS(C)(=O)=O)c2c(Cl)cccc2NC1C12COC=C1C=CC=C2Br
COc1cccc(CC(Cl)NS(=O)(=O)c2ccc3c(c2)C(=CNc2ccccc2)C(=O)N3)c1
CC(=O)OCC(=O)C1(O)CC2CC(C)C3C4CCC(O)(OC(=O)C5(C)CCCN5)CC4=C(C)CC3C2C1
CC([N-][N+]#N)c1ccccc1
CCC(N)c1cc(-c2c(N3CCN(C(=O)C(CCc4ccc(Cl)cc4)NC(=O)C45C=CC=CC4C(=O)C4C=CC=CC4S5)CC3)ccc(Br)c2O)co1
Cc1nnc2nnc(-c3ccc(Cl)c(S(=O)(=O)NC(=O)C(CC(C)(C)C)N4CCC(C)(C)CC4)c3)nn12
CN(C)c1ccc(CSC23C=CC=CC2C(=O)N=CN3NC(=O)c2ccc(CCCCC(=O)NO)cc2)cc1
COc1cc2nnc(Nc3cccc(F)c3)c(C=O)c2c(Nc2ccc(Cl)c(Cl)c2)c1OC
CCC(=NNc1nc2cc(OC)cc(OC)c2cc1CC)c1ccc(C)cc1
CC(=O)OCCCCCC(C)=CCCC(C)=CCCC(C)=CCCCC(C)=CCCC(C)=CCCC(C)=CCCC(C)=CCCC(C)=CC(=O)Oc1ccc2c(c1)CCO2
Cc1ncc(CCNC(=O)C2(CO)CCN(C=O)CC2)s1
COc1c(C)cc(C(Cl)(Cl)C2NCCc3ccc(N)cc32)c(OC)c1OC
OCCNCc1ccc(Oc2ccccc2Cl)cc1OCc1ccccc1Cl
NC(=O)c1ccc(NCC(=O)Oc2ccc(Nc3nc(C=O)cs3)cc2)cc1
COc1cccc(Oc2ccc(C3Oc4cc(OC)cc(O)c4C(=O)C3O)cc2)c1
Nc1cccc2c1ccn2C(=O)NS(=O)(=O)C1CCCC1
CC1(C)Oc2cc3oc4ccc(O)c(O)c4c(=O)c3c(O)c2C1O
CCNC(=O)c1ccc(S(=O)(=O)N2CCC(C)CC2)cc1
CCSC1=NS(=O)(=O)c2ccccc21
CN(CC(=O)Nc1ccc(S(=O)(=O)Nc2ncccn2)cc1)C(=O)c1ccco1
Cc1ccc(C(C)C)cc1Oc1ccc2ccc(=O)oc2c1CCC(=O)O
COc1coc(C(=O)Nc2ccc(S(=O)(=O)Nc3ncns3)cc2)c1
CN(CCNC(=O)Cc1cccc2ccccc12)Cc1ccccc1
CCCCCCCCNCC(O)c1ccc2cc(-c3ccccc3)c(C)nc2c1
CC1=CC2(c3ccccc3)C(=O)CC(=O)C12
Cc1ccc(OC(C)C)c(SCC(=O)O)c1
CCc1ccc(N(C(N)=O)c2nocc2C(C)(C)C)cc1
CCCCCCCC(O)NC(=O)O
C=C(C)C1CC2CCC34CC(C)C5C(C(O)CCC5(C)C)C3(C)C(C)CCC4(C(=O)O)C2C1
COc1c(Nc2ncc3c(n2)-c2c(nn(C)c2Cc2ccccc2)CC3)ccc(C=O)c1NC(C)C
COC(=O)n1c(C)cc2c(C)c(Nc3c(-c4cc(N)nc(C)n4)nc4ccc(C)cn34)c(C)cc21
CC1(N2C(=O)CCCC2C(=O)NCCc2ccc(Cl)cc2)CCOCC1
C=CC12CCN(CC1)C(C(=O)OCCCCCC1CC3CCC1[NH+]3C([NH3+])CCC1(O)CC(OC(=O)C(O)c3ccc(O)cc3)C3CCc4ccccc4C3(OC(C)=O)C1)C2
Cc1cnc2c(N3CCN([SH](=O)=O)C(S)C3)cc(C(=O)NC34CC5CC(CC(C5)C3)C4)cc2c1
Cc1nccc(C#Cc2ccc(Cl)cn2)n1
O=C(Nc1ccc(-n2nc(C(F)(F)F)cc2C2CC2)cc1)c1ccccc1Cl
Nc1c(CN2CCOCC2)cccc1-c1cccc(-c2nnc3c4c(c(OCCC(F)N5CCCC5)nn23)C2CCC4CC2)c1
COc1ccc(NCCC[N+](C)(C)C)cc1
Cc1ccc(C2(c3ncc[nH]3)CCCC2)cc1
CNC(=O)c1nc(-c2cccc(F)c2)c2ccc(OCCOc3cccc(Cl)c3)nc2n1
CC(CN1CCOCC1)NC(=O)COc1ccc2ccc(=O)oc2c1
COc1ccc(NC(=O)CN2C(=O)c3ccccc3C2=O)cc1
Cc1ccccc1-c1cnc(CNCc2cn(C)nc2N(C)S(C)(=O)=O)o1
CCOC(=O)c1cc(C(C)C)c(NC(=O)CSC23C=CC=CC2N=CO3)s1
CCOc1ccc(C(=O)NCCc2ccccc2)nc1
CC#CC(C1C(n2cc(C)c(=O)[nH]c2=O)CC(F)(CO)C1O)S(=O)(=O)CC(C)(C)O
O=C1CCCN1CCC(=O)N1CCc2ccccc21
O=C(Nc1ccc(S(=O)(=O)N2CCc3ccccc32)cc1)c1ccc(Cl)cc1
C=C1CC2CCC(OC(C)=O)CC2(O)CC1(C)CCC1C=CC(=O)O1
Nc1nnc(CCCC(N)c2nnc(Nc3nccn3CC=O)s2)s1
COc1cc2c(=O)n(Cc3ccccc3Cl)c(=O)n(Cc3ccccc3Cl)c2s1
CC1(C)CCNc2ccc(CC3=CC4(C)C=CC=CC4(C(=N)N)OC3=O)cc21
OC(CNCCc1ccc(C(F)(F)F)cc1)COc1ccccn1
O=Cc1cnc(Nc2cc3cccnc3cc2OCc2cccc(Cl)c2)o1
Cc1ccc(NC(=O)Nc2nc3ccccc3s2)cc1
O=C(O)c1cc2c(Oc3cncc(Br)c3)cccc2s1
CSc1nnc2n1N=CC(c1ccc(Br)c(Br)c1)S2
C=CCOc1nnc(-c2ccccc2)o1
Cc1ccn(CCOc2ccc3c(c2)N(C)CCC3=CBr)c1
CC1C(c2ncn[nH]2)OCCN1C(N)C1OCCO1
CCCn1c(=O)[nH]c(=O)c2nc(-c3ccccc3)n(CC3Oc4ccccc4O3)c21
Cc1nc2ccc3nc(C(F)(F)F)cc(Nc4ccc(F)c(Cl)c4)c3c2s1
C=CC(O)CCCCCCC1CCCC1
O=C(O)COc1ccc(-c2ccc(C(=O)c3ccccc3)c3ccccc23)cc1
Cn1ccc(N(C(N)=O)c2ncc(Cl)nc2-c2ccc3ncnn3c2)n1
Cc1cc(C(CC(=O)O)NC(=O)CCCc2ccccc2)co1
CC1CC(=O)NC(C(=O)N2CCCCC2)CSSCC(C(=O)NC(Cc2ccccc2)C(=O)NC(C(N)=O)C(C)C)NC1=O
CCCn1cnc(=O)c2c3cc(-c4ccc(F)cc4)ccc3cc(-c3ccc(Cl)cc3)c21
CCc1cc(C(=O)Nc2ccccc2)ccc1C(NC(=O)NC(C)C)Sc1ccn2nccc2n1
CC(O)C1C(=O)C2(C(=O)O)OC=C(CSc3cc(COC(=O)C(C)(C)c4ccccc4)cnn3)N12
O=C(c1ccccc1)c1ccc2n1CC(c1ccccc1)S2
CN1C(=O)c2cc(NC(=O)c3cc4ccccc4s3)ccc2OCC(Cc2ccccc2)C1CC(=O)NCC1CCCO1
CCC(=O)NCN1CCc2ccccc2C1c1ccsc1
NC1Nc2ccccc2C(C(=O)O)C1=O
COc1cc(NC(=O)CN(C)C)ccc1Nc1c2c(nc3sc4c(c13)CCCC4)CCCC2
Clc1cn(C(c2ccccc2)c2c[nH]c3ccccc23)cn1
COc1cc2c3c(c(OC)c(OC)c4c(c(C(=O)Nc5cc(Cl)c(Cl)c(Cl)c5)cn4C)c1-3)CCN2C(=O)c1ccccc1
CCOC(=O)c1ccc(NC(=O)NC(C)C(=O)Nc2ccccn2)cc1
N#Cc1cnc2cnoc2c1Nc1ccc(Oc2ccccc2)cc1
Cc1c(CO)cc(O)c2c1C(=O)c1c(cc3c(c1OS(=O)(=O)O)CC(O)(CN)C(C)(C)C3=O)C2=O
CN(C)CCCc1cn(C)c2cccc(F)c12
COc1ccccc1C1CC(c2ccccc2O)Nc2nnnn21
N#Cc1sc2nc3c(c(-c4ccc(-c5ccccc5)cc4)c2c1N)CCCCCC3
CC(C)(C)c1ccc(C=NNC(=O)c2ccccc2Cl)cc1
CCCCC(C(=O)O)c1ccc(-c2cccc(C3CCCCC3)c2)cc1
Cc1ccc(Cl)cc1-c1nnc(C(Cl)OC(=O)COc2ccccc2Cl)o1
CN(C(=O)C1CCCc2nc3cc(CO)ccc3cc21)c1ccccc1
CN(CCOc1cccc2[nH]ccc12)C(=O)N1CCc2ccccc21
CC(C(=O)c1cc(C(=O)O)c[nH]1)c1cc(Br)cc(NS(C)(=O)=O)c1
COc1c([N+](=O)[O-])ccc(SC)c1Cn1c(Cc2cccs2)nnc1SC
NC(=O)c1cc2c(CCC(=O)NC(CCn3ccnc3)[N+](=O)[O-])c[nH]c2cc1CC(=O)O
CN(CCc1ccccc1)C(=O)c1c(C(F)(F)F)nn(-c2ccccc2)c1N
Cn1cnc2c1c(NCc1cc(C(=O)O)co1)nn1cccc21
CC(C)C1CCCC(OC(=O)NC(=O)CC(CCN2CCCC2)NC(=O)OC(C)(C)C)C1C
CCCN(CCC)CCCOc1c(F)cc2[nH]c(=O)[nH]c2c1Cl
NC(=O)c1nc(-c2ccccc2)[nH]c1N1C(=O)c2ccccc2C1=O
COC(C(=O)NC1(C)CCC(CCN2CCc3ccccc3CC2S(N)(=O)=O)(OC)OC1)=C(C)c1ccccc1C
CCCC(NC(=O)N1CCC(OCC(=O)N(C)C)CC1)c1ccc(C(=O)N(C)Cc2cccnc2)cc1
CC1CCC(=CC=C(c2ccc(Br)cc2)c2ccccn2)CC1
CCNc1sc(Nc2nccc(CCC(C)C)n2)nc1CC
CCN(C(=O)CCN1C(=O)c2ccc(F)cc2S1(=O)=O)c1ccccc1
O=C(O)C=Cc1ccc(-c2ccsn2)cc1
CNC(=O)C1(c2ccsc2)CCN(C)CC1
Cc1sc2[nH]cnc(=O)c2c1-c1cc(S(=O)(=O)N(C)C2CCCCN2C2CCC2)cs1
CCOC(=O)c1cc(N2C(=O)CN(CC)C2=O)ccc1Br
COC=C(C(=O)OC)c1ccc(COc2ccc(C3CCCCC3)cc2)cc1
N#CCCS(=O)(=O)c1ccc(Br)cc1
CN(c1ccc(C(=O)c2c(C#N)[nH]c3ccccc23)cc1)S(C)(=O)=O
CCc1ccc(NC(=O)CSc2nc(C)cc(C)n2)cc1
Nc1ccc(N2CCN(c3ccc(F)cc3)CC2)c2c1CCC2=O
COc1ccc(C=NNC(=O)c2ccc(Br)cc2)cc1Cl
CN(C)c1nnc(-c2cn(Cc3ccccc3)c3ccccc23)c2ccccc12
CCc1ccc(NC(=O)N2CCOCC2)cc1
CC(C)(C)C(=O)Cn1cc(-c2csc3ccccc23)nn1
Clc1ccc(N2N=NCC2c2cn(-c3ccccc3)nn2)cc1
COc1cc(C(=O)O)cc(CSC23C=CC(N)=CN2C=NC3)c1OC
CCc1cnc2c(N)c(C(=O)NC)c(CN3CCC(N(C(N)=O)C(Cc4ccc5ccccc5c4)C(=O)O)CC3)c(Cl)c2c1
COC(=O)c1nc2ccccc2n1-c1ccc(C(=O)N2CCN(c3ccccc3)CC2)s1
Cc1ccc(N(C)C=C2CN(Cc3nc(-c4ccc5c(Nc6ccccc6)ccnc5c4)cs3)CCO2)cc1
Cc1nc(-c2ccccc2)sc1C1CC(c2ccc(Cl)cc2)=NN1c1cc(C(=O)O)ccc1Cl
CCCc1nc(CCc2ccc3c(c2)OCO3)no1
CCc1cccc2c1C(=O)c1c(OC)cc(OC)c(NC(=O)CF)c1C2=O
Cc1ccc(O)cc1C12N=CC=CC1N=CS2
Cc1ccc(-c2nn(-c3ccccc3)c(-c3cccc4ccc(O)cc34)c2C)cc1
CC1(C)C=CC2N=C(Nc3ccc(CN4CCCCC4)cc3)C=CN2C1=O
Cc1nc2c(c(C)nn2-c2ccccc2)c(C)c1C
CC1(C)Oc2cc3c(C=O)c(N)ccc3cc2C(N)C1O
Cc1cccc(OS(=O)(=O)c2cccc(NC(=O)c3ccc(O)c(-c4ccccc4)c3)c2)c1C
CCCCCCCCCC(=O)OC(COC1OC(CO)C(O)C(O)C1O)C(OC1OC(CO)C(OC2OC(C)C(O)C(O)C2O)C(OC2OC(C)C(O)C(O)C2O)C1O)C(C)C
COC(=O)C=Cc1c(N)c(CCc2ccccc2)cc2cc[nH]c12
C=CCn1c(=O)n2nc(-c3cccc(C(F)(F)F)c3)nc2c2cc(C)ccc21
O=C(C=Cc1cccs1)Nc1nccs1
COc1ccc(OCC(=O)Nc2ccc(S(=O)(=O)Nc3noc(C)c3Br)cc2)cc1
O=C(C(=O)N1CCC1C(=O)Nc1ncc(Cc2ccccc2)s1)c1ccc(-c2ccccc2)cc1
CCCCOc1c(O)ccc(C(O)=Cc2ccc(S(=O)(=O)Nc3ccc4[nH]c(=O)[nH]c4c3)cc2)c1OCC
CCCCCC(=O)NS(=O)(=O)CC1(c2ccc(C(F)(F)F)cc2)C=NOC1
CC(C)c1ccccc1C1C(=O)N2CCOCCN2C1=O
COc1ccc(NC(=O)c2cc3c(c(-c4ccc(C)cc4)n2)C(c2ccccc2)=CCC3)cc1
CN1CCCC1(N)c1ccc(OCc2ccccc2)cc1
C=CCn1c(S(=O)(=O)Nc2cccc(C(F)(F)F)c2)nc2ccccc21
COc1ccc2[nH]c(=O)c(C3NP(=O)(NC(C)=O)Oc4cc(OCC=C(C)C)cc(C(=O)O)c43)cc2c1
COc1cccc(C=COc2ccc(C(=O)C3=C(O)C(=O)N(C)C3c3cccc(OC)c3)cc2)c1
CC1(O)C(=O)N(Cc2ccccc2)C(=O)N1Cc1ccccc1
CCCCc1ccc(OCc2nc3c(cc(CCCC)c4cc(C(C)(C)C(=O)O)oc43)o2)cc1
CCC(C)C(NC(=O)C(CC(C)C)NC(=O)C(Cc1ccccc1)OC(=O)C(CCC(O)CN)Nc1ccccc1)C(=O)N1CCCC1C(=O)NC(CO)C(=O)NC(CC1C=CNC1)C(N)=O
CC(SC1COC(O)=CC1=O)c1ccnc2scc(Cl)c12
COC(=O)c1ccc(OC)c(NC(=O)CCCC(=O)Nc2cc(F)ccc2OC)c1
CC1=CC2C3CCC(C)C(O)C3CCC2C2(CCC(C(=O)N3CCOCC3)C2)C1
O=C(CN1C(=O)C(=O)c2c(F)cccc21)c1cc(F)cs1
O=C(COC(=O)c1cc(-c2ccc(F)cc2)n(-c2ccccc2)n1)NC1CCCCCC1
COc1ccc(CC2COCC(c3ccc(OC)cc3)C2=O)cc1
CN(Cc1ccccc1)C12C=NC=NC1(N1CCOCC1)C(NCCS(C)(=O)=O)=NC=N2
CCCC(CCC(C)NC1CCCCC1)Nc1nccc(-c2[nH]c(C3CC(O)C(N)CO3)nc2-c2ccc(F)cc2)n1
COC(=O)c1ccc(NC(=O)c2ccc(OC)c(OC)c2OC)cc1
CC(=O)C1(C)C=C(c2cc(-c3ccc(Br)cc3)n(-c3ccccc3)n2)N(c2ccc(O)cc2)C(=O)N1
CCc1ccc(Sc2ccc(C(=O)NC3CC3)cn2)cc1
CCc1ccc(C(=O)c2cc(CC)c3c(c2)OC(C)(C)O3)cc1
CCOc1ccccc1C(=O)N(N)C(=O)CSc1nnc(CCc2ccccc2)[nH]1
CCCCCCn1c(N)cc(N)nc1=O
CCCc1cc(C(N)=O)nc(-c2ccc(C(=O)NCCCCCCCCCN)c(OC(C)C)c2)c1
Fc1ccc(Nc2nc3cc(Cl)ccc3n3cnnc23)cc1
Cc1ccc(Cl)cc1Nc1ccc(-c2ccnc3c2ccc2ncccc23)cc1C=O
CCCCCCC(C(=O)NC(C(=O)NC)C(C)CC)N(C)C(=O)C(Cc1ccc(OP(=O)(O)O)cc1)NC(C)=O
O=S(=O)(Nc1ncns1)c1cc(F)c(Oc2c(F)cccc2-c2cc(Cl)n[nH]2)cc1Cl
COc1cc2c(cc1OC)C(c1ccc(-c3ccc(OC(N)c4ccccc4)cc3)o1)NCC2
CC(C)C1CN(C2CCN(Cc3ccco3)CC2)CCC1C(=O)Nc1nccs1
CCCC(C)CNC(=O)OCc1c(-c2ccc(Cl)cc2)c(COC(=O)NC(CC(=O)O)C(=O)CNC(=O)OC(C)(C)C)c2ccc(SCc3ccccc3)cn12
Cc1ccc2c(C(C)CNC3C=CC3)cn(CC(=O)NCCC(C)(C)C)c2c1
COc1ccc(N(CC(=O)Nc2ccc(F)c(F)c2)S(C)(=O)=O)cc1
CC(C)C(C)NC(=O)CN1CCN(Cc2ccc(OCCOc3c(Cl)cc(Cl)cc3Cl)cc2)CC1
CCOC(=O)CN(C)S(=O)(=O)c1ccc2cc(C(=O)NCc3ccc(OC)cc3)n(C)c(=O)c2c1
CCOC(=O)CCc1nc(=O)cc(C)[nH]1
CCOc1ccc(NC(=O)c2ccc(Cn3cnc4c(C56CC7CC(CC(C7)C5)C6)cccc43)cc2)cc1
CC(=CCc1ccc2c(c1)CC(NCCS(=O)(=O)NCCS(N)(=O)=O)CC2)CCc1cccc2ccccc12
Cc1ccc(C(=O)NP(=O)(N2CC2)N2CC2)c(C)c1
Cc1ccc(S(=O)(=O)N(C)CC2(C)COCc3ccc(NS(=O)(=O)c4cccs4)cc3N(C(C)CO)C2=O)cc1
O=C(NN=Cc1cccs1)c1ccc([N+](=O)[O-])cc1
COc1cccc(OC)c1Nc1nc(C=O)c(-n2cccc2)[nH]1
CC(C)CC(CO)Nc1nc(N)c([N-][N+]#N)c([N+]#N)n1
Cc1cccc(NC(=O)c2ccc(N3CCCN=C3N)cc2)c1NC(=O)Cc1ccc(Br)cc1
Cc1ncnc2cc(-c3nc(-c4ccc([N+](=O)[O-])cc4)cs3)c(=O)oc12
CC(CCNC(=O)C(Cl)(Cl)Cl)NC(=O)C(Cl)(Cl)Cl
COC(=O)C(NC(=O)C(CC(c1cc(F)ccc1COc1cccc(Cl)c1)S(C)(=O)=O)NC(=O)OC(C)(C)C)C(C)C
O=C(Nc1ccc(NC(=O)c2ccccc2)cc1)Nc1ccccc1OCCC(F)N1CCOCC1Cl
Cc1cc(SC(=O)CNc2ccc3c(c2)OCO3)nn1-c1ccc(C#N)c(Cl)c1
Cc1csc(Sc2cc(N)cc(C(C)C)c2NS(=O)(=O)c2cccc(C#N)c2)n1
CCCCCCCCCCC#CC#CCO
CC=C(CC(O)CCOC)c1c2c(c(C)c(F)c1C1COOCC1OC(=O)CC)O2
CCCCCCCCCCC(SCC(N)C(=O)O)C(=O)O
CC[SH]1C(S)=NN=C1Nc1c(F)c(C=O)cc(S(=O)(=O)N(C)C)c1F
Cc1ccc(NC(=O)CCCC(=O)c2ccc(-c3ccccc3)cc2)cc1
N=C(N)c1ccc(CNC(=O)Cn2c(-c3cccnc3)c(I)c3cc(CC(=O)O)cc(-c4ccon4)c32)cn1
CCC(C)c1cccc(C(C)C)c1NC(=O)C(C)c1ccc(NS(C)(=O)=O)c(C)c1
COc1ccc(OC)c(C=CC(=O)C=Cc2cc(Br)ccc2F)c1
N#Cc1ccc(CN=c2c(N3CCCCC3)c(O)c2=O)cc1
COc1ccc(S(=O)(=O)NCC2CNC(=O)O2)cc1
CN(C)CCc1c(NC(=O)COC(=O)COc2cccc([N+](=O)[O-])c2Cl)cccc1S(=O)(=O)N1CCOCC1
CC(C=O)C(S)NCC(=O)O
COc1ccc(-c2cc[nH]n2)c(CC(O)Cn2cc(O)ccc2=O)n1
COc1ccnc2c1[nH]c1cnc(NC(=O)Nc3ccc(F)cc3)cc12
CC1(Cl)NC(=O)Nc2cc(N)cc(C(=N)N)c21
CNC(CCCCC(=O)OC)CCc1c[nH]c(C)n1
CCc1ccc(C=C(NC(=O)c2ccccc2)C(=O)NCCCN2CCOCC2)cc1
CC1CC2CCC(C)(C)C3CCC4(ON=O)OOC23C(O1)O4
CN1CCCN(C(=O)N(C)Cc2cccc(Oc3ccccc3)c2)CC1
CCn1c(-c2c(-c3ccc(Cl)cc3Cl)noc2C)n[nH]c1=S
C=CC[n+]1c2ccccc2cc2c(OCCOCC(S)(Cc3c(CC)c(-c4ccc5ccccc5[n+]4C)n4ccccc34)C(N)=O)cccc21
N#Cc1cccc(Nc2nc(OCC3Cc4ccccc4CO3)nc3ccsc23)c1
COc1ccccc1C(=O)Nc1ccccc1C(=O)N1C(N)(C=O)CNCC1(OC)OC(F)(F)F
CC(=O)NC(CCCNC(N)=N[N+](=O)[O-])C(=O)NC(CC(C)C)C(N)=O
CCC(O)(N=C(NO)c1cnc(Oc2ccc3oc4ccccc4c3c2)s1)c1ccccc1
COc1ccc(-c2nc3cc(O)cc(-c4cccc(C(F)(F)F)c4)c3o2)c(N2CCCC2)c1
c1ccc(C2CCN3CCOCC2C3)cc1
COc1cccc(CNC(=O)NC(C)c2nnc(-c3ccccc3)o2)c1OC
Cc1ccc(S(=O)(=O)Cc2cccc3[nH]cnc23)cc1
CC(C)Cc1cc(C(C)C)c(C=O)c(CC(C)C)c1O
C[SH](CCC(NC(=O)CCNC(=O)CS)C(N)=O)c1ccccc1-c1ccc(-c2ccccc2F)n1-c1ccccc1
Cc1ccc(F)cc1NC(C)C(=O)OC(=O)C(N)C(=O)c1ccc(N2CCNCC2)cc1
CC1CC2C3CC=C4CCCCC4C3CCC2C1C(=O)C(O)(O)C1(C)CC2(C)C(COC3CC4C(CC(C)C5CCC6CC(=O)OC6CC54O)C32)CO1
CCCC(C(=O)O)=C1CCC(N)(c2cccc(C3CC3)c2CNS(=O)(=O)c2ccccc2C(F)(F)F)CN1
CCOC(=O)c1cc(N)c2nc3sccc3c(N)c2c1
CC(C=O)C(Nc1cc(C=O)cc(N2CCCc3ccccc32)c1)Oc1ccccc1
NC(=O)C1=C(c2ccccc2)C2C=CNC2NC1c1ccccc1Cl
CCN=C(NC#N)Nc1ccc2nc(OC(C)C)nc(Nc3ccc(Br)cc3)c2c1
COc1ccc(CNC(=O)c2ccc(CNC(=O)c3ccc4c(c3)N(Cc3ccc(F)cc3)CCS4)cc2)cc1
C=C(C)COc1cc(CNC(=O)c2ccc(OC)nc2)cc2c1OCO2
CC(O)(CS(=O)(=O)c1ccccc1)c1nc(-c2cccc(C#N)c2)c(-c2cccc(C#N)c2)[nH]1
CCOc1nn2ncnc2cc1Cc1c(OC)cccc1OC
CNC(=O)c1ccoc1C
O=C(COC1Oc2ccccc2O1)Nc1ccc([N+](=O)[O-])cc1
FC(F)(F)c1ccc(Oc2cccc(OCCN3CCCC3)c2OC23C=CC=CC2C(NC2CCC2)=NC=N3)cc1
CCOc1ccc(CC2c3cc(OC)c(O)cc3CCN2Cc2cc(OC)c(OC)c(OC)c2)cc1
NC(=O)C1CN2C=CC=NC2=C1N
N#CC1(Cc2ccccc2)CCCN1c1ccc2ccccc2c1
CCCC(=O)NC(C)c1ccccc1
COc1ccc(OC2c3ccc(O)cc3CCC2OC)cc1
Nc1ccc(C(=O)N2CCCC3(CCN(C(c4ccc(Cl)cc4)C4CC4)C3)C2)cn1
C=C1NC(=Cc2cc(-c3cc(C(=O)O)ccc3Cl)co2)C(N)(C(=O)OC(C)C)S1=C
Cc1cccc(Cl)c1-c1ccc(Cn2nncc2Cn2cnc3cc(CC(O)C(=O)O)ccc32)cc1
CC(C)C(NC(=O)c1ncc(C2(CO)C=COC(NC(=N)N)(NC(=O)COc3ccccc3)C2)o1)C(=O)O
Fc1c(Br)ccc(CCN2CCC(c3ccccc3)(c3ccccc3)CC2)c1F
CCN(CC)CCNC(=O)c1ccc(-n2ccc3ccccc32)c(NC(=O)c2cnc3ccccc3n2)c1
COc1ccc(NC(=O)CN2CCN(C=O)C(c3cc(C)cs3)C2=O)cc1
CC1CN(CC(O)n2nc(O)cc2C=Cc2cccc(O)c2)CC(C)O1
CCCCCCCC(CCCC#CCN(C)CC)c1ccccc1
Cc1nc(C2COCCN2CC(=O)NC(C)(C)C)cs1
COCCN(C)c1cc(C)ncn1
CCC1(N)CC(C)C(C)CNCC(OCCc2ccc(Cl)cc2)C(C)(O)C(C)(O)C(=O)C(C)(OC2OCC(O)C(C)(O)C2C)C(C)(OC2(O)OCC(N)CC2C)O1
COc1cc(C(=N)N)ccc1-c1ccc(-c2ccc(C(=N)NCc3cc(C(=N)N)co3)s2)cc1
CCOCCOc1cccc(Oc2coc3ccc(C4CCOCC4)c(OC)c3c2=O)c1C
CN(CCOC1Cc2c(CC(=O)O)cccc2C(NC(=O)Cc2cccc(Cl)c2Cl)C1)c1cccc2ncccc12
O=[N+]([O-])c1ccccc1C(O)CCc1ccccc1
CC(=O)Nc1ccc(CNC(=O)C2=CN=C3SCCC(=O)N3C=C2)cc1
CCc1nn(Cc2ccc([NH-])cc2I)c(OC)c1Cc1ccc(-c2ccc(C(=O)O)cc2)cc1
COc1ccc(CNC(=O)NNC(=O)c2cc(Br)cs2)cc1
Cc1ccc(OC(=O)c2nn(-c3ccc(Cl)cc3)cc2C#N)cc1
CCC(=O)OC1(OC)CC=C(C(C)O)CC(O)C(O)C2(C)CC(C)(CO2)C1(OC(=O)C(C)CC)C(=O)OC
CCOC(=O)N1CCN(C(=O)C2CCCCN2S(=O)(=O)c2noc(C)c2C=CN2CCOCC2)CC1
CC(=O)Nc1cccc(-c2c(O)cc(-c3ccc(C(=O)O)cc3)cc2O)c1
CCCCC(NC(=O)c1ccc(C(=N)NO)cc1)c1ccc(C2CC(c3ccccc3)N(C=O)C2)cc1
CCN(C(=O)COC(=O)c1ccc(S(=O)(=O)Nc2ccc(C(F)(F)F)cc2)cc1)C1CCS(=O)(=O)C1
O=C(NCc1ccco1)C1CC2CN(C3CCC3)CC1O2
CCC(C)c1cc2c(cc1OC(=S)N(C)C)C1(C)CCCC(C)(C(=O)C2)C1C(=O)O
CCCC1C=Cc2c(N)nc(N)nc2C1
CN1CCN(CC#N)CC1
CCC(C)N1CCC2(CC1)OCc1ccncc12
COc1ccc(C=C2CCc3nc4ccc(OC)cc4c(N)c32)cc1
Cc1ccc2c(Cc3ccccc3O)c(C)n(COCCO)c2n1
N#Cc1ccc(Nc2ncc3ccccc3n2)cc1
CCn1c(CNC(=O)CCn2cncn2)nnc1SCC(=O)Nc1ccc(OC)cc1
COc1ccc(NC(=O)Nc2ccc3c(c2)CCC3)cc1S(=O)(=O)N(C)C
CCOC(=O)CCC(=O)Nc1ccc(-c2nc(-c3ccc(OC)cc3)cc(N(CC)CC)n2)cc1
COc1ccc(OC)c(CC2(OCC3CC3)CCCN(CCCCN3CCCC3=O)C2)c1
O=C(NN=Cc1ccc(-c2ccccc2)cc1)c1ccc(CNC23C=CC=CC2N=CO3)cc1
CCOC(=O)Oc1ccccc1-c1nc(N=C(N)N)n[nH]1
COCCOc1ccc2sc3c(Nc4nccn5ccnc45)cccc3c2n1
N=C(N)SCC1COc2ccccc2O1
COc1cc(C(=O)NNS(=O)(=O)c2cc(C(F)(F)F)ccc2F)cc(OC)c1OC
CCCCCCC(CC(=O)CCCCc1ccccc1)C(=O)O
Cc1cccc2ncc(OCc3cc(F)c(Cl)c([N+](=O)[O-])c3)cc12
COc1cc(N2CCCCC2C2CN(C=O)CCN2c2ccc(F)cc2)c2nc(OC)ncc2c1
CN1CCCCC1C(=O)Nc1ccc(Cc2ccccc2)cc1
O=C(NCCNC(=O)c1cc(O)c(-c2cc(=O)c(O)c(O)o2)c2c(=O)cc(OC3OCC(O)(CO)C(O)C3O)oc12)c1ccc(C(F)(F)F)cc1
CC1CN(c2nccc3cccc(-c4ccc(-c5ccccc5)cc4)c23)CCN1
CC(C)(Nc1cc(=O)oc2ccccc12)c1ccc2ccc(Cl)c(O)c2n1
NC1(c2ccccc2-c2ccccc2)Cn2c(nnc2C2CCNCC2)CN1c1cccc(Oc2ccnc(C=O)c2)c1
CC1(C(=O)NCc2cccnc2)CCN1C(=O)CCc1cccc2ccccc12
CCC(CCCNC=O)N1C2CCC1C(I)C(C#N)(c1ccccc1)C2
COc1cc(O)c2c(c1O)C(=O)C(C)C2
CC(=O)NC(CC(=O)Nc1cc(C)ccc1O)C(C=O)NC(=O)CCc1ccc(-c2cccc(N3CCN(C)CC3)c2)cc1
CCCc1ccc(NC(=O)c2ccc(COC3CCCCO3)cc2)cc1
N#CC(=Cc1cn(Cc2ccccc2)c2ccccc12)C(=O)O
O=CC(Cc1ccccc1)NS(=O)(=O)c1ccc(-n2cnnn2)cc1
Cc1ccc(S(N)(=O)=O)c(NS(=O)(=O)c2cccs2)c1
CN1CCN(C23C=CC=CC2C(=O)CN(c2nnc(C=Cc4ccc(F)cc4)o2)N=C3)CC1
COC(=O)c1ccc(CS(=O)Cc2ccccc2)o1
Nc1ccccc1NC(=O)c1ccc(CNCc2cccc3ccccc23)cc1
CCOCn1c(=O)c(N(C(=O)CSc2ncc[nH]2)C(C)(C)C)c(N)n(Cc2ccccc2)c1=O
CCCC(=O)c1cc2ccccc2n1C1(C)N(C(N)=O)C2=NC=CC3Nc4cccc(C(=O)OC)c4C23C1(C(=O)OC)C(=O)OC
O=C(O)c1ccc(S(=O)(=O)N2CCc3ccccc3C2)cc1
CCc1nc2c(O)c(O)ccn2c1NCN
Cc1cccc(C)c1NC(CCC=O)(C(C)NC(=O)OC1CCCCC1)N1CCCCC1
O=c1[nH]c2cccc(CCNC(=S)Nc3ccc(-c4ccncc4)cc3OC(F)(F)F)c2o1
O=c1nc(-c2ccccc2)[nH]c2c1cnn2-c1cc(Cl)cc([N+](=O)[O-])c1
O=C(NC1CCCN=CN1)c1cnnn1-c1ccc(Cl)cc1
CCc1cc(C(=O)NC(=O)COC(=O)CC(C)(CC=O)CC(=O)OC)c2[nH]c(-c3cccc(N)c3)nc2n1
COc1ccc(C(CC(=O)N(C)C)(c2ccc(NC(C)=O)cc2)c2ccc(NC(Cc3ccccc3)C(=O)O)cc2)cc1
CN(C(=O)c1ccc(NC(=O)CCc2ccccc2)cc1)c1ccc(Cl)cc1
CC(=O)NC(CC(F)F)C(=O)NC1(C(=O)NC(CC(=O)O)C(=O)NC(Cc2ccccc2)C(=O)NC(C)C(=O)NC(Cc2ccccc2)C(=O)O)CCCCC1
CC(=O)c1c(O)cc(O)cc1OCC(O)CNc1ccc(S(=O)(=O)Nc2ccccn2)cc1
Cc1ccc(Cl)c(-c2ccc(N3CCN(C4CC4)CC3)cn2)c1
Cc1ccc(C2(c3cc(C)co3)SCN(NC=O)C2=O)cc1
COc1ccc(N2C(=O)COc3cccc(N4CCN([SH](=O)=O)C(S)C4)c32)cc1
COC(=O)C(C)(C)Cc1nc2n(n1)C(c1cccc(OC)c1)CC(c1cc(Cl)ccc1F)=N2
CCC(Nc1ccc(S(=O)(=O)N(CC)CC)nc1)C(=O)O
COc1ccc(-c2cccc3c2NC(=O)CN(C(N)=O)C3c2ccc(C)cc2)cc1
CCOc1occc1-c1ccc(N2C(=O)C(=O)C(C(=O)OC)C2c2ccccc2C)cc1
CC(C)CC(CC(=O)NO)C(=O)NC(c1ccccc1)c1ccccn1
CCOC1(n2cnc3c(C#Cc4ccc(C(C)=O)cc4)nc(N)nc32)OC(O)CC1CO
NC(=O)c1cc(C23C=CC=CC2=NCC(=O)N3)c2oc3c(c2c1)CC1(CCCCC1)CC3
Cc1ccc(-c2c(O)cc(=O)n(-c3ccc(Cl)c(Cl)c3)c2-c2cnc3ccccc3n2)cc1
CN(C)C1CCc2c(O)cccc2C1
CCCCCCCCCCCCc1[nH]cc2c1C1C=C(OC)NC(=O)C1(C)CC2
CC(C(=O)n1cc[nH]c1=S)(c1ccccc1)c1ccccc1
CCOCc1ccc(Nc2nc(N(C)CC)c3c(Br)c(C)n(C)c3n2)cc1
CC(=O)N1C(=O)CNCC1N
COc1ccc(NC(=O)CSc2ccc3c(c2)CNCCO3)cc1
CC(C)(C)OC(=O)NC(CC(N)=O)C(=O)NC(Cc1c[nH]c2ccccc12)C(=O)NC(Cc1c[nH]c2ccccc12)C(=O)N1CCN(C(C)(C)C)CC1
Cc1c(Cl)nc(Cl)nc1NCCn1c(-c2ccccc2)cnc1N
O=C(CCCS(=O)(=O)c1ccccc1-c1ccccc1OCCCl)NO
COc1cc(Cl)ccc1-n1c(=O)c(CC(=O)OCC(=O)c2ccccc2)nn(C)c1=O
Cc1ccc(COc2ccc(C)cc2CNC(=O)c2nn(-c3ccc(-c4ccccc4)cc3)c(C)c2C)cc1
COC1(c2cc(OC(C)=O)c(OC(C)=O)c(Oc3c(CO)cc4c(c3OC(C)=O)CCC3CC5(CC3C4)OCCCC5OC(C)=O)c2)CCCCO1
COc1ccc(C(=O)NC(C(=O)O)c2ccc(F)cc2)cc1
C=C(C)C1CC2C(CCC3C2C(OC(=O)c2ccc(C)cc2)CCC3(C)C(C)(C)C(=O)NCc2cnc(N)nc2)C2CCC3(C)CCCC3C12
CCCC(Nc1cc(OC)cc(OC)c1)C(N)(C=O)Oc1cccc(N)c1
Clc1ccc(Cc2nnn(CC3(c4ccccc4)OCC(Cl)(Cc4ccccc4)O3)c2Cl)cc1
O=C(O)c1cccc(NC(=O)c2ccc(C#Cc3ccccc3)cc2OCCCO)c1
CCCCC(O)CCCCCCCCCCC(=O)NCCO
CNc1cc(CN)ccc1OC
O=C(c1cc(-c2ccccc2)n[nH]1)N1CCCCC1
CCCCCCCCCCCCCCCCCC(O)C(O)C(O)CC(O)CCCCCC(O)Cc1ncc(CC)[nH]1
COc1ccc(C=CC(=O)c2csc3ccccc23)cc1
COc1ccc(N2CCN(Cc3c(C)ccc4oc5c(=O)nc[nH]c5c34)CC2)cc1
COCCCNC(=O)NC1(N)c2c(OC)ccc3c2C24C(C)CNC1C2CCC(=O)C4O3
CC1CCCCN1c1nc(=O)c2ccccc2o1
N=C(CS)Nc1ccc(Cl)cc1
CCNc1nn2c(=O)cc(C(=O)NCCCN3CCN(c4ccc([N+](=O)[O-])cc4)CC3)nc2s1
CC(C)c1nc(SCC(O)CN2CCCC2=O)c2ccccc2n1
O=C(O)C(OC1CC2CCC(C1)N2)(c1ccccc1)c1ccccc1
COC(=O)c1ccccc1S(=O)(=O)COC1CN2CCC1CC2
C=CC1(C)OC2C(O)CC(N)C(O)C2O1
NC(=O)c1ncc(C2(c3ccc(Cl)cc3)CCCCC2)nc1N
CC(C=O)NP(=O)(O)Oc1cc(O)cc(OC(C)(C)C)c1
O=C(Nc1ccc(F)cc1)Nc1ccc(Cl)cc1Cl
CCCCCCCCCCNC(=O)OCC12C=COCC1CCC2(C)OC1OC(O)(O)CCC1(O)CO
CN1CCN(c2nc(N)c3cccc(OC(F)(F)F)c3n2)CC1
Cc1ccccc1-n1ncc(N2C(=O)CC(c3ccccc3)C2=O)c1C(N)=O
CC1CCC2=CCC3CC4(CCC3C2C1)CC(=O)C(C)(C)C4
O=C(NCCN1CCC2(CC1)OCc1ccccc12)c1cnc(NC2CC2)nc1
N#Cc1ccc(OCc2c[nH]c3c(-c4nc5ccccc5s4)cnn3c2=O)cc1
Cn1ncc(Cl)c1C(=O)N1CCCC(Cn2cc(Cl)cn2)C1
NCCCCCCCCCCCC(=O)NCCCCCCNCCCCC(N)CN
CCOc1ccc(S(=O)(=O)Nc2nc3ccc(Cl)c(Cl)c3s2)cc1
Brc1ccccc1CN1CCc2cccnc2CC1
CCOC(=O)C1=CC(C)(C(=O)OCC)C(c2ccc(Cl)cc2)=C(COC(=O)CNC(=O)c2ccc(Cl)cc2)N1
CC1CNCC(C(N)CCOc2c(-c3cc(N)cc4[nH]ccc34)ccc3c(=O)c4cncnc4[nH]c23)N1
CCCCCCCCCCCCCCCC(=O)NC(C)c1ccc2c(c1)OCO2
CCOC(=O)CC1OCc2cc3[nH]c(C)c(C#N)c3cc21
CC(C)NC(=O)N1CCN(C(=O)N2CCC(c3nc(-c4ccc(O)cc4)no3)CC2)CC1
Cc1cc(-c2cnoc2)cc(S(=O)(=O)N2C(C(=O)Nc3cccc(C)c3C)CC(Cl)C2C)c1
O=C(O)c1nn(-c2ccccc2)cc(C2CCC2)c1=O
Cc1cc2[nH]ccc2c2nc3c(N)cccc3c(Cl)c12
Cc1ccc(S(=O)(=O)NC(=O)C(C)Nc2ccc(N3CCCC3C(=O)O)cc2CCC=O)cc1
CCCCCC(CCCC)Oc1c(O)ccc(C=NNC(=O)CCc2ccc(C)cc2O)c1O
NC(CN1CCC2CN(Cc3cccc(C(F)(F)F)c3F)C2C1)c1cccc(F)c1Cl
CC1(C)CCc2c(c(-c3c(Cl)cccc3Cl)c(C(=O)O)n2-c2ccc(Cl)cc2)C1(C)N
CC1(C(N)C2(C(=O)NC(Cc3ccccc3)C(=O)NC(C(=O)O)C3OC(O)CC3(O)n3c(=O)cc[nH]c3=O)CN(C=O)Cc3ccccc32)CCCO1
Cc1cc(C)c(Sc2nnnn2C)c(C)c1
Cc1cc(C(=O)O)ccc1-c1ccc(C(=O)O)cc1-c1ccccc1C(F)(F)F
CCC1(N)CC2(CCN1)COC1(CCN(C(C)=O)CC1)C2
CCc1ccc(Nc2nc(NCCN3CCOCC3)nc(Nc3ccc(C)cc3)n2)cc1
CC(=O)c1ccc(NC(=O)CCc2nn(-c3cc(N4CCOCC4)cnn3)c(C)c2C)cc1
Cc1nc(=O)cc2sc(Nc3ccc(S(N)(=O)=O)cc3)cn12
COc1cccc(C(=O)NC2(C)CCCCN2c2ccc(C)c(C)c2)c1OC
CCN(c1ncnc2[nH]c(C(N)=O)cc12)C1(O)OCCC1(O)CO
CC1CCC(NC(CC=O)c2ccccc2N[SH]2C=CC=C2[SH](=O)=O)CC1
c1ccc2c(c1)NC(c1cncc(-c3ccsc3)c1)CO2
Cc1cc(-c2ccccc2)cc(C#Cc2ncc(C)s2)n1
CCc1ccc(N2CCN(c3ncc4nc(N)nc(N)c4n3)CC2)cc1C(N)=O
CC1Cc2sc(NC(=O)Nc3ccc(Cl)c(Cl)c3)nc2CN1CCc1ccccc1
CC(O)(c1ccc(N2CCN(C(=O)Cc3ccc4ccccc4n3)CC2)cc1)C(F)(F)F
CCOC(=O)Nc1ccc(Cl)c(-c2csc(-c3ccc(O)cc3C)n2)c1
O=S(=O)(c1ccccc1)N1CCN(CCCc2c[nH]c3ccccc23)CC1
COc1ccc(OC)c(C2C=NN(C(=O)c3cnccn3)C2c2ccc(O)cc2)c1
O=C(NC1CCC(CN2CCCCC2c2ccc3c(c2)OC=CO3)CC1)c1ccc(Cl)cc1
CC(=O)c1ccc(Cl)c(SC2=NCCN2c2c(C)cccc2Cl)c1Cl
O=c1nc[nH]c2c(C3CC(O)C(O)C3O)c[nH]c12
O=C(COc1ccc(-c2ccc(C(=O)Nc3nccs3)cc2)cc1)Nc1ccc(S(=O)(=O)Nc2nccs2)cc1
CN(C)c1ccc(-c2cc(N(C)C)nnc2-c2ccc([N+](=O)[O-])cc2)cc1
COC(=O)C1=CC2=C(CC3(C)C(=O)C=C4C5C(C)(C)CCCC5(C)CCC43C)C2CC1=O
NC1C(c2ccc(Cl)c(NC(=S)Nc3ncc[nH]3)c2)N=C2SC(C(F)(F)F)CN21
O=C(C1=NC2C=C3OCOC3=CC2C(C2CC2)=C1)N1CCCC1N1CCCC1
C=CCC(CCCCCC)OC(C)=O
Cc1ccc(-c2ccc(-n3cccc3)cc2)cc1CCC(=O)NC(N)C1CCCCC1
CC(C)n1cc(-c2ccc(C(F)(F)F)c(NC(=O)c3ccccc3)c2)c2cncnc21
CC1(C)CC(=Cc2ccc(N(Cc3ccc(CC(=O)O)cc3)Cc3ccc(C(F)(F)F)cc3)cc2)CC(=O)C1=O
O=c1c2c(-c3ccc[nH]3)n(Cc3ccnc4ccccc34)nc2n(CC2CC2)c(=O)n1CC#CCN1CCOCC1
CCOc1ccc(C(=O)Nc2nnc(C(C)Oc3ccc(OC)cc3)s2)cc1
CCOC(=O)C1(C2(C)CCOCC2)c2ccccc2C(=O)N1O
Cc1cc(C2C(=O)C(NC=O)NC2C(=O)O)c(F)c2cc(C(Cl)C3CN(C(=O)c4cncs4)C(C)(C(C)(C)C4CCCN4)C4(C3)NC3C=CC=CC3C4=O)nnc12
COc1ccc(F)cc1C(=O)NCCCN1CCN(c2cccc(Cl)c2)CC1
COc1ccc(OC)c(CCNS(=O)(=O)c2cc([N+](=O)[O-])cc3nonc23)c1
COc1ccccc1N1CCN(c2ccc([N+](=O)[O-])cc2)CC1
CC(O)C(c1ccccc1)S(=O)(=O)NCC(=O)N1CCCC1
NC(=O)c1sc(NC(=O)c2cccs2)c2c1CCN(C(=O)CN1CCCC1)C2
CC1(C)COc2nc3cc4c(O)cc(C(N)=O)cc4cc3nc21
Cc1cc(-c2cnccn2)n(CC(O)Cn2c3ccccc3c3ccccc32)n1
Cc1cc(Nc2ncc3c(n2)-c2c(nn(C)c2Cc2ccccc2)CC3)ccc1[N+](=O)[O-]
Cn1ccnc1-c1nc(CNC2=CNC(N3CCCCC3)C=C2C=O)c2ccccn12
Cc1n[nH]c(-c2ccc(C3(c4ccc(C#N)cc4)CCN(C=O)CC3)c(C)c2C)n1
Cc1cccc(N2CCN(c3cc(C)c4nnc(C(F)(F)F)n4n3)CC2)c1
O=C1CC(c2ccc3occc3c2)Oc2cc(OCCCNCc3ccccc3)ccc21
Cc1ccc(Cl)c(Oc2cc(C=O)ccc2CNc2ccc([N+](=O)[O-])cc2)c1
CC
O=C1Nc2ccccc2C1=Cc1ccc(O)c([N+](=O)[O-])c1
Nc1nccc(C2CC=Cc3ccc(C(=O)NCc4ccc(-c5ccccc5)cc4)nc32)n1
O=C1NC2CN(CCN3CCCC3)CC2Oc2ccccc21
O=C(O)C1=Cc2cc(OC(F)F)ccc2OC12CCN(C(=O)c1ccc(C(F)(F)F)cc1)CC2
CCCCCCCCC(CCC)Sc1ccc(NC(=S)N(CC)CC)cc1
Cc1ccc(-n2c(-c3ccccc3)nc3cc(C)ccc3c2=O)cc1
NCC(Cc1ccc(OC(F)F)cc1)c1ccccc1
CCC1Cn2c(ccc(C)c2=O)-c2cc(C(CN(C)C)N3CCCCC3OC)sc21
Clc1c(CNCCN2CCCC2)c(-c2ccc3c(c2)OCO3)nn1-c1ccccc1
Cc1cccc(C(=O)Oc2ccc(-c3nnc(-c4ccccc4)o3)cc2F)c1
Nc1ccc(Nc2ccnc3cc(CO)cc(Br)c23)c(Cl)c1
O=S(=O)(Nc1ccc(Sc2ccccc2O)cc1)c1ccccc1
CC(C)(NC(=N)N)C1C(O)CCN2C(=O)CNC(=O)C(Cc3ccccc3)NC(=O)C(Cc3ccccc3O)NC(=O)CNC(=O)C12
O=C(CN1c2ccccc2S(=O)(=O)c2ccc(C(=O)NCc3ccc(F)cc3)cc21)NCc1cccs1
CC1=NN(C(=O)c2ccc(Br)cc2)CC1c1cccc2ccccc12
Cc1ccc(COc2ccc(OC3CNCC=C3N)cc2)cc1
CC(C)C(=O)Oc1cc(CO)cc2cc(CC(O)CC(O)CC(O)(OC(=O)C(C)C)C(O)(O)C(O)(CO)C(=O)OC3CCCCO3)ccc12
CCN(C(=O)CNC(=O)c1ccc(-c2cnoc2OC)cc1)c1ccc(OC)c(OC)c1
O=C(Nc1ccc2nc[nH]c2c1)c1ccc(Oc2ccccc2)cc1
O=C(NCc1ccc(C(F)(F)F)cc1)c1ccc(CNS(=O)(=O)c2ccccc2)cn1
CC(CC(=O)NCC(=O)NCC(=O)NNC(=O)C1OC1C(=O)NCC(=O)NCc1ccccc1O)c1ccccc1O
CSc1ccccc1N(C)C(=O)C1CCCCN1S(=O)(=O)c1ccc2c(c1)NC(=O)CO2
CCCCCCSc1nc(=O)cc(Cl)[nH]1
CC(=C(F)C(=O)OC12CCN(CC1)CC2)c1ccc(Cl)cc1
COC1=CC(=O)C2OC2C1(CNC(C)=O)OC
COc1ccc(C(=O)c2ccc3occ(CN4CCCCC4NC(=O)c4ccc(N)cc4)c3c2)cc1
CN1CCC(Nc2ccc(S(=O)(=O)NC(=O)c3ccc(N4CCN(CC5=C(c6ccc(Cl)cc6)CCCCC5)CC4)cc3Oc3cccc(Cl)c3)cc2[N+](=O)[O-])CC1
Clc1ccc2nc(Nc3nc(Cl)c4ncn(C5CCCCC5)c4n3)sc2c1
O=c1[nH]c2ccc(F)c(Cl)c2nc1O
CC(C)N1N=C(c2cc(OC(F)(F)F)ccc2Cl)C2N=CN=C(N)C21
CC1CCCC2=C1C(=O)OC2=C(CC(=O)O)c1ccc(O)cc1
O=c1ccc(-c2cc(OCC3CC3)cc(N3CCCC3)c2)cn1-c1ccc(CO)c(F)c1
COC(=O)C(Cc1ccccc1)NC(=O)c1cc(NC(=O)c2ccc(-c3ccccc3)cc2)cs1
CNC(=O)c1c(C#N)c(C(N)=O)c2sc(Cc3cccs3)cn12
COc1ncc(-c2cnc3[nH]c(-c4cncc(S(=O)(=O)N5CC(C)OC(C)C5)c4)cc3c2)cc1N
NN=c1[nH]c2cccc(OC(F)(F)F)c2c(=O)n1-c1ccc(Cl)cc1
CC(CNc1cc(O)ccc1CC(N)C=O)C(C=O)N1CCCC1C(=O)O
CN(CCc1nc2ccccc2[nH]1)C(=O)c1cc2ccccn2n1
CCCC(=O)C1=C(O)CN(C)C1=O
CC1(N)CNC(=O)N(c2ccc([NH3+])cc2)C1
CON=C(C)C=CCC(C)CC(=O)Nc1ccc([N+](=O)[O-])cc1
O=C(NCC1(N2CCOCC2)CCCCC1)c1ccc2c(Sc3ccc(F)cc3)c(COc3ccc(F)cc3)[nH]c2c1
O=c1ccc2cc(-c3ccc(F)cc3)c3c(c2o1)CCCO3
Oc1ccc(C2CC=NN2c2nc(Cl)nc3c(-c4ccccc4)cccc23)cc1
CN(C)CCCCO
COc1cc(-c2nnc3sc(-c4ccnnc4)nn23)cc(OC)c1OC
O=C(Cn1c(NC(=O)c2ccccc2)nc2ccccc21)NCc1ccccc1
Cc1cc(O)c(O)c(C(=O)NN=Cc2ccccc2Br)n1
CC(C)(C)c1ccc(CC2CNC(=O)C(=O)N2CC2CCCN2CC(Cc2ccc(O)cc2O)N2CCN(CCc3ccccc3)C(=O)C2=O)cc1
CCC(=O)Nc1sc(-c2ccc(Cl)cc2)c2[n+]1CC(CC)NC2
Cc1n[nH]c(F)c1C(=O)N1CC(C)CC(n2cccn2)C1NC(C)C
CCCCCCCCCCCCOc1ccc(O)cc1C(=O)CCc1ccc(O)c(O)c1
Cc1ccc(NCc2ccc(-c3cc(C)cc(C(=O)N(C)CCOCCN)c3)nc2)nc1
CCC(CCCCCCCCCN)SC(C)(C)NC(=O)C(O)c1c(O)c(C)c(C)c2c1CC(C)(C)O2
N#Cc1ccc(C2=NN3C(=O)CC(=O)N=C3S2)cc1
COc1ccc(CO)c(-c2ccc(COc3c(CCc4ccccc4)cccc3C(=O)O)cc2)c1
O=CNN=C(c1ccccc1F)C12CC3CC(CC(C3)C1)C2
CC(C)(C)c1cc(NC(=O)NCc2cc(-c3ccc(F)cc3)n(-c3ccccc3)n2)on1
Cc1cc(N[N+](=O)[O-])n(C2(O)OCC(O)C2CO)c(=O)n1
CC(C)OC(=O)Cn1c(-c2ccc(O)cc2)nc2c(N)nc(N)nc21
CC(Nc1ncc(Cl)n(CC(=O)OC2CC3CCC32)c1=O)c1ccccc1
C=C(C(=O)O)c1ccccc1C1=CCC2(O)CC(Cl)CC12
COc1ccc(C(Cc2ccccc2)NS(=O)(=O)c2nccn2C)cc1OC
CCC(C)CC(C(=O)N(C)C(C=O)C(C)CC)C(O)C1(C)CC(C)(C(=O)NC)C(=O)O1
CCCCSc1ccc(C(=O)O)cn1
CCC(=O)O
O=C(Nc1ccc(OC(F)(F)F)cc1)C1CCCN1C(=O)C(c1ccccc1)c1ccccc1
COc1cccc(CNC(=O)CCC(=NNc2ccccc2)c2ccc(C)cc2)c1
CCS(=O)(=O)N1CCC(c2ccc3cccnc3c2OC2CCCC2)CC1
COc1ccc(CNc2nc3ccccc3c3cn(-c4ccccc4)nc23)cc1
COc1ccc(NCC2COc3ccccc3C2=O)c(OC)c1
C1=C(c2cccnc2)CCCn2cccc21
CSc1cc(C(=NOCC(=O)Nc2ccc(Cl)cc2)c2ccccn2)co1
N#CCCCSc1nc(-c2c(F)cccc2F)c(-c2ccnc(Nc3cc(C(N)=O)cc(Cl)n3)c2)[nH]1
COc1cc(C2CC(=O)C=C(C)C2)ccc1SC
CC(=O)NC(CC(C)C)(C(=O)NC(CC(=O)O)C(=O)NC(CO)C(=O)NC(C)C(=O)O)c1ccccc1
Cc1cc(=O)n(C2CCC(COC(=O)c3ccc(S(=O)(=O)Nc4noc(C)c4C)cc3)O2)c(=O)[nH]1
CN(C)CCCNc1ccn2c3c(cc2c1)C(=O)c1c(C(=O)NC2CCCCCC2)cccc1C3=O
CCCCNc1ccc(N=C(Nc2ccccc2)N(c2ccccc2)C(C)CCNC(N)=S)cc1
CC(C1CC1)n1c(NCC2COc3ccccc3O2)nc2cncnc21
CCOC(=O)C(=C1CN2CCC1CC2)c1cccc(F)c1
CCNC(=O)N(CC)C1CCCC(N)(CCC(=O)NC(=O)C(NC(=O)C(CC(C)C)N2CCCC2C(=O)N(C)C(=O)CCO)C(C)C)N1
CN1C=NC2(N)C=NC=NC2(N)C1=O
CC1C2C1C(C(NC(=O)NC1(CS(=O)(=O)c3ccccc3)CCCCC1)C(C)(C)C)N(C(=O)C(=O)NC(C)(C)CO)C2C
CC=C1C(=O)N(c2ccccc2)N=C1c1ccc(OC)cc1
N#CC1CCNC1
O=C(O)c1cn(Cc2ccnc(N3CCNCC3)n2)c2c(F)cccc2c1=O
COC(=O)C1(NC(=O)Nc2ccc(C(=O)NC(Cc3ccccc3)C(=O)O)cc2)CN(C)c2ccccc21
Cc1cccc(C)c1N(C(=O)c1ccc(O)cc1)C(N)=NN
O=[N+]([O-])c1cnc(NCc2csc(-c3ccc(C(F)(F)F)cn3)n2)nc1NCC1CCCO1
CCOc1c(S(=O)(=O)N2CCc3ccccc32)cn(Cc2ccccc2)c1C=O
CCC1=C2OC23C(=O)C2(C)OC(O)CC12C3=O
O=C(O)c1ccc(NC(=O)c2ccc(Cl)cc2)cc1
CC(OC(=O)CN1C(=O)C2CCCCC2C1=O)C(=O)c1ccccc1
O=Cc1c(NCc2ccc(CO)cc2)cc(-c2ccc(Br)cc2)c2ncccc12
CN(C)S(=O)(=O)c1ccc(-n2c(Cn3cncn3)nc3ccccc32)cc1
CN(C)CCOC(=O)c1ccc(Cn2ccc3ncn4ncnc4c32)cc1
O=S(=O)(Nc1cc(OCC(O)CN2CCCC2)ccc1Cl)c1ccc(OC(F)F)cc1
CC(=O)c1ncc(C2(Oc3ccccc3)CCN(C=O)CC2)s1
CCN(C)C(N)C1C=C(C)C(Cl)=C(C(=O)c2cc(N)cc(-c3ccc(C)cc3C3(N)C(=O)C4(CCOCC4)NC3(C(N)=O)C(N)C(=O)O)c2C)N1
COC1CCC(NC(=S)NC2CCCCC2)CC1
CC(C)c1nnc(CN(C(=O)NCCc2ccccn2)C2CC2)o1
O=[N+]([O-])c1cc(-c2cc(Oc3ccccc3)c3ccccc3n2)cc2c1OCO2
CSc1nnc(Cn2c(=O)sc3c(Cl)cccc32)n1-c1ccc(F)cc1
CCCCN1C(=O)C(=CNC2CCN(C)CC2)SC1=S
CCn1c(=NC(=O)c2cccs2)sc2ccccc21
CC1=C(C)c2cc(-c3cc[n+](C=Cc4c(-c5cc[n+](CC#Cc6ccc(C#Cc7ccc(C)cc7)cn6)cc5)[nH]c5cc(C)ccc45)cc3)cc[n+]2C1
O=C(NCCNO)N1CCN(c2nsc3ccccc23)CC1
CC(C)n1c(-c2cncnc2)nc2c3cc(C(F)(F)F)cnc3n(-c3ccccc3)c(=O)c21
COC(C)Cn1c(N2CCNCC2(C)N)nc2nc(-n3cc(C(C)(C)C)c(C)n3)ncc21
Cc1nc2sc3c(c2c(=O)[nH]1)CC(C)(C(N)CCCCN1CCCCC1)OC3
CCC1(N)C=C(c2ccccc2SC)CC(C)(C)N1
Cc1ccc(NC(=O)CSCc2ccccc2)cc1S(=O)(=O)NC(=O)N(C)C
CC(=O)Nc1cc(C)cc(Cl)c1C(N)=O
Cc1cccc(F)c1C1(CCNS(C)(=O)=O)CCN(C=O)CC1
Cc1ccc(-c2ccc(C34CCC(CCNc5ccccn5)(N(C)C)CC3c3cccc(F)c34)cc2)cc1
CCCCCCCCCCCCOCC1CCC(COP(=O)(O)O)O1
COCCCNC(=O)Cc1ccc(NC(=O)C2CCCN(S(=O)(=O)c3ccc(Cl)cc3)C2)cc1
COc1ccc(C2=NN(c3ccc([N+](=O)[O-])cc3)C(c3ccccc3)C2)cc1OC
C#CCN(Cc1cc2c(cc1[N+](=O)[O-])OCO2)c1ccc(C(=O)NC(C)c2ccccc2)cc1
O=C(O)c1ccc(O)cc1
COc1ccc(S(=O)(=O)N(C)C(CCC=O)C(CCNC(=O)CCC#N)NCCNC(=O)C(CCCNC(=N)N)NC(C)=O)cc1
CC(=O)NC(C)c1ccc(OC2CCCN2c2nc(Cl)cc(OC(C)C)n2)cc1
CNS(=O)(=O)c1cc(C=O)c(Nc2nccs2)c(S(=O)(=O)N2CCCCC2)c1
CCCNC(=O)C1CC(N)(c2cccc3c(=O)c(C)c(C)oc23)CCN1
COc1cccc(NC(=O)CN(C)C(C(=O)NC(C)(C)C)c2ccccc2)c1
CCn1c(=O)ccc2c(C)nc(NC3C(C(N)=O)CCCC34CCCO4)nc21
NCCCCCNc1nc(N)c2c(ncn2C2(O)OCC(COP(=O)(O)NCCO)C2O)n1
O=C(NC12CC3CC(C1)C(S(=O)(=O)c1ccc(Cl)cc1)C(C3)C2)c1cncc(Nc2ccc(F)cn2)n1
O=C(CC(c1ccccc1)N1CC=CCC1)c1ccc2c(c1)OCCO2
CCCCCCCCCCCCCCCC(=O)ON=C1C(=O)Nc2ccccc21
CC(C)CC(Nc1ccccc1CC(C=O)Nc1cccnc1)C(=O)NC(=O)OC(C)(C)C
NC(CCc1ccn(-c2ccccc2)n1)(c1ccc(Cl)nc1)N1C(=O)NCc2ccc(Cl)cc21
O=C1COC2(CN3CCOCC3)C=CC=CC2=C1O
Cc1cccc(CCNC(=O)c2cc(=O)nc[nH]2)c1F
Cc1n(Cc2ccccc2)c2ccccc2[n+]1Cc1ccc(Cl)cc1
N#Cc1cccc(C2(Oc3ccccc3)NC(O)CC2c2ccccc2)c1
CC1CN(C(=O)C(Sc2cccc(O)c2)S(C)(=O)=O)CCN1C(c1ccccc1)c1ccccc1
COc1ccc(N2CCCCC2c2n[nH]c3ncc(Cc4ccccc4)c(C(N)=O)c23)cn1
CC(C)CC(NC(=O)C1CCCN1)C(=O)N(C)C(=O)N1CCCC1N
O=C(OC1c2ccc3c(c2OC2COc4ccccc4C21)CCO3)C1CCNC1
c1ccc(COc2ccc(C3c4ccccc4C4=NCCN43)cc2)cc1
O=C(Nc1ccc(NC(=O)c2ccc(F)cc2)cc1)c1ccc(F)cc1
Cc1ccc(N2CC(=O)NCC2N)cc1
CCCn1c(=O)c2c(nc(NCc3cccnc3)n2Cc2ccccc2)n(CCC)c1=O
Cc1ccc(Nc2c(C(=O)Sc3nc4ccccc4o3)csc2C)o1
CCOc1ccc(C(C#N)(CCCCN)c2ccc(C#N)cc2)cc1
CC(=O)Nc1ccc(CC=O)c(N(c2ccc(C(C)=O)cc2)C(O)C=O)c1NC1CCCC1
O=C(C=Cc1ccc(F)cc1)Nc1ccc(S(=O)(=O)N2CCCC2)cc1
CC(N)C(=O)NC(CP(C)(=O)O)C(=O)c1noc(Cc2ccc(OCc3ccccc3)cc2)n1
CC1(c2ccccc2)CCCCN1C(=O)N1CCOC(Cc2ccccc2)C1
Cc1cccc(Cn2[nH]c(=O)c3c2CCSC3)c1C
CCOC(=O)CN1C(=O)C(NC(=O)C(Cc2c[nH]c3ccccc23)NC(=O)OCc2ccccc2)N=C(c2ccccc2)c2ccccc21
Cc1c2cnoc2nc(=O)n1CC(O)CN
N#Cc1ncccc1C(=O)Nc1ccc2c(c1)C(N)(C1CCCCC1)NC(=O)CC2
CCS(=O)(=O)c1ccc(-c2ccccc2CC(=O)N2CCCC(n3cccn3)C2)cc1
CCC1SC2c3ccccc3C(=O)N2C1NS(=O)(=O)c1cc(OC)ccc1Cl
CS(=O)(=O)NC(=O)c1ccc(-c2ccc(N)nc2N)c(OCC2C3CCC2CC3)c1F
c1ccc(-c2cccc(COC3COc4nccn4C3)c2)cc1
O=CCc1csc(NC2CCCCC2)c1N(c1ccc(F)cc1)c1csc(C(C=O)N2CCOCC2)c1
Cc1ccc(NCC(=O)Nc2cccnc2)cc1
O=C(NC1CCCC1)c1ccc(N2CCCCS2(=O)=O)cc1
Cc1ccc(-c2nnc3sc(C)nn23)cc1
CCCC(=O)OCC(NC=O)C(C)C
CCCCNc1ncnc2[nH]cc(Br)c12
Cc1ccc2cc(CCC(=O)N3CCc4ccccc43)c(=O)oc2c1
O=C(CCCc1ccccc1)c1ncco1
Cc1cccc2ncn(O)c12
CCC(CC(=O)O)c1cc(Cc2ccc(-c3ncc(C4(O)CCCCO4)[nH]3)cc2)cs1
COc1ccc2c(c1)NC1NC=NC1=N2
O=C(Nc1ccc(CN2CCCC2=O)cc1)c1ccco1
O=C1N=C2C(=C(CCl)NC1O)CC=CC21CNN=C2C=CC=CC21
O=C(CN1CCN(Cc2ccccc2)CC1)Nc1ccc(F)cc1
CC(=O)OC1OC(OC(C)=O)C(Oc2ccc([N+](=O)[O-])cc2)C(C)(OC(C)=O)C1OC(C)=O
CC1=c2[nH]ccc2=CC12CC(=O)NC2=O
CS(=O)(=O)c1ccc(-c2ccc(CC(CS)C3CC(F)N(C=O)C3)cc2)cc1
CC(C)CN(C(=O)C1(N)CN=CNC1)c1cc(=O)n(Cc2ccccc2)c(=O)n1C
O=CN1CCC(Nc2ccc(F)cc2)CC1c1ccc2ccc(-c3ccccc3)c(C(F)(F)F)c2n1
CS(=O)c1ccc(N(Cc2ccccc2)C(=O)CN2C(=O)C3(CCCC3)CSc3ccccc32)cc1
COc1ccc(C=CC(=O)c2cc(Cl)cc(Cl)c2O)cc1
Cc1cc(Cl)cn2c(Cc3nc4c(Cl)cccc4o3)cnc12
CCCCCNC(=O)C1(C)CCCN1C(=O)c1cccs1
O=C(Oc1ccc(C(=O)c2oc(C(=O)Oc3cccnc3)cc2Cl)cc1)c1cc2ccccc2[nH]1
Cc1ccc(S(=O)(=O)Cn2c3ccccc3c3ccccc32)cc1
COC(=O)C1CC=CC(NC(C)=O)C1O
O=C1NC=NC2(N3CCCC3CO)C=CC=CC12
COc1ccc(CN2C=NC(=O)C3(c4ccc(Cl)cc4)C=CC=CC23)cc1
O=C(CCCCCCn1cc(-c2ccc(F)cc2)nn1)NO
CSc1cn2c(-c3ccccc3)c(C(=O)c3ccc(N(C)C)cc3)nc2s1
NS(=O)(=O)c1ccc(-n2nc(C(F)(F)F)cc2-c2cc3ccc(Cl)cc3oc2=O)cc1
O=C(Oc1cccnc1)c1cccnc1
CC1(C)CC(=O)c2sc(=Nc3cccc(O)c3)[nH]c2C1
Cc1nccc2c1[nH]c1cc(OCCN)ccc12
CC1CNC(=O)C(N)(CCO)CCn2nnc(CN(C)S(=O)(=O)c3ccc(-n4cccn4)cc3)c2COC1
O=S(=O)(C=Cc1ccccc1)N1CCN(c2cccc(Cl)c2)CC1
COc1ccc2[nH]nc(NN=C3CCc4ccccc43)c2c1
CN(C)CCC(F)N(C)CC(N)=O
CC1(C)CN=C(Nc2ccc(CC(N)C(=O)O)cc2)S1
CCOC(=O)C1(C)CCCC2(C)C(c3ccoc3)=CC(=O)CC12
O=Cc1ccc(F)c(Cl)c1Nc1ccc2nnn(-c3cnccn3)c2c1
CCC(C)C(=O)OC1=CCCCC(=O)CC(C)=CC2(Cl)OC(=O)C(C(C)(C)C)C12C
CN(CCc1ccc(O)c(O)c1)CCc1cccc(O)c1O
Cn1cnc(Sc2nnc(CCc3ccccc3)o2)c1[N+](=O)[O-]
O=C(NN=C1CSC(=NNc2ccc([N+](=O)[O-])cc2)N1)c1ccc(C(F)(F)F)cc1
CNC(=O)CC1CCC(c2ccc(CN3CCN(C)CC3)cc2Cl)CC1
CCCC(CC)n1nc([N+](=O)[O-])cc1NC(=O)c1cc(Cl)ccc1Cl
NC1Cc2cc3c(N4CCOCC4)ccc(-c4cccs4)c3nc2N(c2ccc(OC(F)(F)F)cc2)C1
CCCCCCCCCCCCCCCCOc1ccc2c(c1)N(Cc1c(OCCO)ccc(OC)c1OC)CC=C2
CC1CCCCN1C(=O)c1c(-c2cc(C(F)(F)F)on2)ccc2nc[nH]c12
CCC(C)(C)C(=O)C(=O)N(CCC1(O)CCCCC1)C(=O)CCC(=O)c1ccccc1
CCC1C(Cc2cc(N)n[nH]2)COC(C)CN1Cc1nccs1
COC(=O)c1ccc(NC(=O)C2CC(N)CCN2)cc1
CCCn1c(NCc2nc(CC)co2)nc2cc(C(=O)N(C)C)ccc21
O=C(C=Cc1cccc(Cl)c1Cl)NO
O=C(CSc1ccc2nnc(-c3ccncc3)n2n1)N1CCN(c2ccccc2)CC1
COc1c(NC2(N)CCNCC2)cc2c(Nc3ccc(Cl)cc3C(N)=O)ccnc2c1C
CC(C)C(Sc1cc(Cl)c(C(F)(F)F)cn1)C(=O)O
Cc1cccc(C2CCCN(C=O)CC2)c1S(N)(=O)=O
O=S(=O)(Nc1nnc(OC(F)(F)F)s1)c1cc(Cl)cc(F)c1F
COc1ccc(-c2ccc3c(c2)C2(SCC(=O)N2C)C(=O)N3)cc1
CC(c1c(F)cccc1Cl)n1nnc(C2CC2)c1C(=O)NCc1ccc(F)cc1
CCSCc1cc(C(F)(F)F)ccc1NC(=O)CNC(=O)CNC(=O)C1(C)CCN(C(=O)c2ccccc2)CC1
COc1c2c(nn1-c1cc(Cl)ccc1Cl)C(=O)NC2(CNC(=O)c1cccs1)C(C)C
COc1cncc(NC(c2c(C)ccc(Cl)c2Cl)N(C)C)c1
O=C(Cc1cccs1)NCc1ccc(-c2nnc3n2CC24C=CC=CC2(C=CN=C4)NC3)cc1
CC(C)CC(N)C1CCCN(c2ncc(-c3ccccc3)s2)C1C(=O)NCCN(C)C
NCC(O)c1c[nH]c2ccc(O)cc12
O=c1c(-n2nncc2Cn2ccnn2)c[nH]c2c(F)cccc12
Cn1c(=O)c(-c2c(Cl)ccc(N)c2Cl)cc2cnc(N)nc21
O=C(CCc1nnc2ccc(N3CCC4(CC3)OCCO4)nn12)N1CCCCC1
Cc1ccc(-c2c(C(=O)NC(c3ccccc3)C(F)(F)F)sc3nccc(F)c23)cc1
C=C1CC2CCC34CC5OC6C(OC7CCC(CC(=S)NC1C2O)OC(CCS(=O)(=O)CC(=O)NC(C(=O)OC)C(C)CC)OC7C6O3)C5O4
CC(=O)NC1c2ccccc2C2C=CC(Cc3ccccn3)=CC21
O=S(=O)(Nc1ccc2c(c1)C1CN2CC1Cl)c1ccc(O)cc1
COc1ccc2nc(NC(=O)C3NCC(N)C4C=CC=CC34)sc2c1
O=C(C=Cc1cccc2c1C(Nc1c(F)cccc1F)=NCC2)Nc1ccc(-c2cc(F)c(Cl)cc2O)cc1
CCOc1ccc(N)c2sc(N)nc12
CC(C)NCC(CO)Oc1ccc(CNC(=O)C(Cl)(c2ccccc2)C2CCCC2)cc1
CC1CCN(C(=O)COC(=O)c2ccccc2NC(=O)c2ccccc2OC(C)C)CC1
C[N+](C)(C)c1cccc2c1OCCC2
CC(C)(C)c1ccc(C2NC(c3ccccc3)NN2Cc2ccccc2)cc1
Cc1cccc2cc(CN(C(=O)c3ccncc3)C3CCCC3)c(=O)[nH]c12
CCN(CC)c1ccc(C=CC2CCC=CC2C)cc1
COc1c(-c2ccccc2Cl)nn(-c2ccccc2)c1NC(=O)c1ccccc1
COc1cc(-c2ncnc3[nH]c(Cc4c(Cl)cccc4Cl)cc23)cc(OC)c1OC
COc1ccc(CN2CCC3C(CCC(N4CCOCC4)C3C#N)C2)c(OC)c1OC
O=[N+]([O-])c1ccc(S(=O)(=O)Nc2ccccc2Oc2ccccc2)cc1
Cc1ccc(C(CS(=O)(=O)c2ccc(Cl)cc2)N2CCC(c3ccc(Cl)cc3)C(=O)C2)cn1
C#CCSC1C(=O)OCc2c(Br)cc(Br)cc21
C=C(CO)C(OC)(c1ccc(S(N)(=O)=O)cc1C)c1ccc(OC)cc1OC
CC(=O)CC(NC(=O)c1ccc(S(=O)(=O)c2ccc(C(C)C)cc2)nc1N)C(=O)O
CN(Cc1ccccc1)C(=O)CC(C(=O)O)c1ccccc1
Cc1ccc(C(=NO)C2C(O)=CCOC2O)cc1
COc1cc(-c2cc(=S)oc3cc(O)ccc23)cc(OC)c1OC
O=C(Nc1cc(Cl)ccc1C(=O)O)c1cccs1
Cc1cc(OC2(C)CCCCO2)ncc1N1CCOC2CCCC21
CC(c1ccc2c(c1)C(=O)N(Cc1ccccc1)CCO2)c1n[nH]c(=O)c2c(N)ncn12
CS(=O)(=O)c1ccc(-c2ncc3sccn23)cc1
O=C(Nc1ccc(Cl)cc1)N1CCN(C(=O)c2ccc(Cl)cc2)CC1
CCn1cc(-c2n[nH]c(=S)n2N=Cc2cc(OC)c(OC)c(OC)c2)c(=O)c2cc(F)ccc21
CC(=O)Cc1cc2cc(Cl)ccc2n1CN
COC(=O)c1sc(-c2ccccc2)cc1N
CC(NS(=O)(=O)c1ccc(F)cc1)C(=O)NCc1ccccn1
CC(N)C1(n2cnc3c(N)ncnc32)OCC(O)C1O
CCn1c2ccccc2c2nnc(SCC(=O)Nc3cc(C)on3)nc21
CC(=O)Oc1cc(CO)c2c3c(ccc2c1)C(C(C)Cc1ccccc1)CO3
O=C(NCCN1CCCCCCCC1)NC(CCN1CCN(c2ccc(Cl)cc2Cl)CC1)c1ccc(Cl)cc1
O=C(NCCNc1ccnc2cc(Cl)ccc12)c1cc2ccccc2[nH]1
Cc1cccc(S(=O)(=O)NCCCN2CCOCC2)c1NC(=O)Cc1cccs1
O=[N+]([O-])c1ccccc1N1CCCC1
Cc1cc(CC(=O)NCCN2CCOCC2)ccc1-c1nc(N2CCC(Oc3ccccc3)CC2)no1
Nc1ccc2nc3[nH]c(=NC(=O)c4ccc(Cl)cc4)cc(C(F)(F)F)c3c(=O)n2c1
O=C1CNC(Br)C(OC(=O)c2ccccc2[N+](=O)[O-])CO1
CC(O)(c1cc(C(=O)NCCS(=O)(=O)c2ccccc2)cc(C(NCc2ccccn2)C2(C(F)(F)F)CCOCC2)c1)C(F)(F)F
C=CCN(c1ccc(C(=O)OC(C)C)cc1)C1CCCCN1
C=CC(O)C1(C)CC2C(Oc3ccc(C=O)cc3)C3C(=C(O)C2(O)O1)C(=O)c1c(O)cccc1C3C
Nc1ccccc1C(=O)NN1CCCCC1
CCOC(=O)CN1c2cccc(N)c2NC(=O)c2cccnc21
Nc1cn2nc(-c3cccs3)nc2cn1
CS(=O)(=O)NCCCN(C(=S)Nc1cccc(Cl)c1)C1(COc2ccc(C#N)cc2)CC1
CC1=C2C=CC=CC2(C)CN1CC12C(C(=O)NC(CCC(=O)O)C(=O)O)=CC=CC1N=CN2C
CC(NCCC1=CCCCC1)C(=O)N1C(=O)c2cccc3cccc(c23)C1=O
c1nc(C2CCCN(C3CCCCC3)C2)cs1
O=C1CSC(c2cccc([N+](=O)[O-])c2)N1N1CCOCC1
Fc1ccc(-c2nc(C3=CNCc4[nH]cnc43)c(CNC3CCCCC3)[nH]2)cn1
N=C(N)NN=Cc1c(Cl)cccc1Br
Cc1cc(C=Cc2ccc(C(C(=O)O)=C3SC(=O)NC3=O)cc2)cc2c1OCO2
COc1cccc2cc(C3OC(=O)C3C)c(=O)oc12
Cc1ccc(NC(=O)C2CCN(C(=O)O)C(O)C2)c(C)c1NC(=O)CN(C)C
COc1cccc2c1C13CCCN(C2=O)C(=O)C1(OC)C3
CC(C)c1cc(C(=O)O)nc2c(NC(=O)c3ccccc3)cccc12
Nc1[nH]c(-c2ccc(C(F)(F)F)cc2)nc1C(=O)Nc1ccc(Cl)cc1F
CC(C)C1(C(C)C)C2(CC2)NC(=O)C(=O)N(CN)C(Cc2ccccc2)C(CCCCN)NC(=O)C(=O)NCC(=O)NCCC1(C)C(=O)NO
O=[N+]([O-])c1ccc(OC2OCC(OC3OC(COC4OCCCC4O)C(O)C(O)C3O)C(O)C2O)cc1
O=C1SC(c2ccc(F)cc2)CN1n1c(-c2ccc(Cc3ccccc3)cc2)n[nH]c1=S
CCCN(CCCn1cc2c(n1)CC(C(C)C)OC2)CCC(C)O
COC(=O)c1[nH]c(=S)n(CCC(=O)Nc2ccc(OC)cc2)c(=O)c1Nc1cccc(F)c1F
CC12CCCN1C(=O)C(Cc1cccc3c1-c1ccccc1C3)N(c1c(F)cccc1Cl)C2=O
COc1ccc2c(=O)[nH]c3c(=O)c4c(OC)cc(OC)c(CN(C)c5cc(C)ccn5)c4oc3c2c1
COC(=O)c1ccc(CNC(=O)c2c(C)ccc3c2cnn3C2CCCCC2)cc1
NCC(=O)Nc1cccc2sc(N)nc12
Cc1ccc(Cn2c(=O)sc3ccccc32)cc1
Cc1ccc(CNc2ccc3ccc(=O)[nH]c3c2)cn1
C=CCOc1ccc(-c2nc3ccccn3c2CC(=O)O)cc1
Cc1ccc(N2CCN(C(=O)c3nc(CSc4cccc(Cl)c4)no3)CC2)cc1C
O=C(NO)C1(S(=O)(=O)c2ccccc2)CCCCC1
O=C(O)c1c[nH]c(C(=O)c2ccccc2)c1
Cn1c(=O)c2c(ncn2C)n(C)c1=O
COc1ccc(CC(=O)Nc2ccc(-c3ccccc3)cc2)cc1
CONC(=O)C=NOCc1c(Cl)cncc1COc1ccccc1
COc1ccc(CN2CC(CCO)NCC2(N)c2cnc3ccccc3c2)cc1
COCc1cc(C(=O)N(N=Nc2ccc(Cl)cc2)c2ccc(Cl)cc2)co1
CN1CCC2(CNC(=O)c3c(F)cccc3Cl)CCCCC2C1
CC(C)S(=O)(=O)Nc1ccc(NS(=O)(=O)c2ccc(OCC(F)(F)F)nc2)cc1
Cc1ccc2c(N3CCN(CCc4cccc5ccoc45)CC3)cccc2n1
CC1C(O)COC(Oc2cccc3c2C2(NC(=O)c4cc(O)c(O)cc42)C(=O)CO3)C1(O)OC1CC(O)(CO)C(O)C(O)O1
CCOc1ccc(N)c(N)c1
CC(=O)OCC1(OC2CCCC(C)C3(O)C(C)=CCCC23)CC(O)(O)COC1O
CN(c1cccc(C(=O)c2cnccn2)c1)S(C)(=O)=O
COc1sc2ncnc(SC(C)C(=O)Nc3ccccc3)c2c1C
C#CCOC(=O)C1CCCCC1N(C(=O)c1cc(C)c[nH]1)C(OC(C)=O)C(CC)OC(C)=O
O=C(Cc1cccc2c1C=CCC2)NO
O=C1NN=C(c2ccc(Br)cc2)CC1Cc1ccccc1
CN1CCN(Cc2ccnc3cccnc23)CC1
Cn1c(=O)c2[nH]c(CSc3ccc(Cl)cc3)c(N)c2n(C)c1=O
CCOC1(CO)C(O)OC(=O)CCC(OC2OCC(C(C)O)C(C)(C)C2O)C(OC2CCC(CC)CO2)CCCCNCC1(C)CN(C)C(C)O
NC1CNC(=O)C1
Cc1nc2nc(C(=O)Nc3cc[nH]n3)nn2c(C)c1C1CC1
O=C(Nc1ccccc1)C(Cl)(Cl)Cl
O=C(N1CCN(c2ccc(Cl)cc2)CC1)C12C=CC=CC1=CNC2
COc1cc(F)c(C(=N)N)cc1Sc1ccccc1
CCCCOC(=O)NC(N)=O
COC(=O)c1cc(C)c(-c2nocc2C(=O)N2CCCc3ccccc32)cc1C
CCOC(=O)C1(C(=O)OCC)NC(CNC(C)=O)C2C(=O)N(CCc3ccccc3)C(=O)C21
CC(=O)C(C)(C)CN1C(=O)c2ccccc2S1(=O)=O
COC1(COS(N)(=O)=O)CC(O)(n2cnc3c(N)ncnc32)OC1O
COc1ccc(OCCNC(C)=O)cc1
OCC1OC(Oc2cc(C3CC3)ccc2O)C(O)C(O)C1O
CC(NC1CCOC(O)C1)S(=O)(=O)c1ccccc1
Cn1cc(-c2ccc(N)cc2)c2ncc(-c3cccs3)cc21
COc1ccc(CCN2CC(C)N(c3nc(N)nc(-n4nccc4Cc4ccc(OC(C)=O)cc4)n3)C(N)C2)cc1
CC(=O)NC=CC1(C)CN(c2ccccc2)N=C1C(C)=O
O=CNc1nc2cc(-c3ccccc3)c([N+](=O)[O-])cc2s1
COc1ccc(NC(=O)NCC2(N3CCN(C=O)CC3C(N)Cc3c(Cl)cccc3Cl)CCCCC2)cc1
O=C(Nc1nsnc1N1CCOCC1)c1ccco1
CC(C)(C)CC(=O)NC(=S)NCc1cccnc1
COc1ccc(C2=C(C(=O)c3cc(OC)c(OC)c(OC)c3)C(c3cc(OC)c(OC)c(OC)c3)N3CCCC3C2)cc1
Cc1ccn(Cc2cccc(Cl)c2N2CCN(c3ccccc3)CC2)c(=O)c1C#N
CN1CCCC1=NC(=O)N1CCCC1
COc1ccc(-c2c(CN)c(Br)cn3ccnc23)c(OC)c1
COC(=O)C1C(C)=C(c2ccc(C(F)(F)F)cc2)NC(C)=C1C(=O)OCCOc1ccc(Cl)cc1
O=C(CCCCc1ccc(C(=O)O)cc1)NO
COP(=O)(OC)C(SCC#Cc1ccccc1)c1ccc([N+](=O)[O-])cc1
CCCn1c(C#N)c(-c2cccs2)c(SC)nc1=S
Cc1cccnc1NS(=O)(=O)c1ccc2ncc(C#CC3=CC=C3)cc2c1
O=C(c1ccc2nc(NCCc3ccccn3)sc2c1)N1CCN(S(=O)(=O)c2ccc(Cl)cc2)CC1
O=C(O)COc1cc(NC(=O)c2cccc(C(F)(F)F)c2)cc(C(=O)NC(c2ccccc2)c2ccccc2)c1
CON(C)C(=O)c1cc2oc(C)cc2cc1NS(=O)(=O)c1ccccc1
CC(C)Oc1ccc(C2=CCC(C(=O)Nc3ccccc3)CC2C)cc1
Cc1ccccc1-c1sc(-c2ccccc2)nc1C
CCOP(=O)(OCC)C(N)C(C)C
CCCC1(O)c2cc3ccccc3nc2-c2c(Cl)c3c(c(=O)n21)C(C)OC(=O)C3
Cc1ccc(-c2nc3cc(Cl)ccc3o2)c(C)c1Cl
O=Cc1ccc(-n2c(CN3CCCC3)nc3cnccc32)s1
COc1ccc(C2C(c3ccc(O)c(C(F)(F)F)c3)C(c3ccc(OC)c(-c4c(Cl)cccc4Cl)c3)ON2C(C)=O)cc1CO
Cc1cccc(O)c1N1C(=O)C(=O)N(C(C)C=CC=Cc2cccc(O)c2)C1=O
Cc1c(-c2ccc3ccccc3c2)nc2ccccc2c1C(=O)c1ccc(-c2cccc3ccccc23)cc1
CC(C)CNC(=O)C(=O)N1CC2C(C1)C2C(C)C(O)C(Cc1ccccc1)NC(=O)OC(C)(C)C
CCOC(=O)c1cc(C(C#Cc2cc(OC)cc(C(=O)OC)c2)OCC)n(-c2ccccc2)n1
CCOC(=O)c1ccc(NC(=O)c2ccc(-c3ccc(CN4CCCCC4)cc3)cc2)cc1
Cn1ccnc1S(=O)(=O)N(CCCNC(=O)C(C)(C)C)C1CCCC(=O)N1c1ccc(N(c2ccccc2)c2ccc(Cl)cc2)cc1
CCOC(=O)c1[nH]cc2c1C(=O)C=CC2=O
COc1cc2c(cc1O)c(OC)cc1cc(O)ccc12
C=C(C(=O)CC(C)C1C(O)CC2(C)C3=CCC4C(C)(CCC(O)C4(C)C)C3=CCC12C)C(C)C(=O)OCC1OC(O)C(OC(=O)C=Cc2ccccc2)C(O)C1OC(=O)C=C(C)C
CSCCC(NC(=O)c1ccc2[nH]cc(CC(CC(=O)NCCC3CCCCC3)NC(=O)OC3CCCC3O)c2c1C(C)C(=O)O)C(=O)O
CC(C)(C)NC(=O)NC1CCc2ccc(O)cc2C1
CCc1cc(Nc2ccccc2)c(NC(=O)CCn2ccnc2)s1
CCC(COC=O)C1(C)C(O)(Oc2ccc3ccccc3c2)COC(SC2=C(CO)C(=O)c3cc4ccccn4c3C2=O)C1(O)O
COc1cccc(NCc2c(C=O)[nH]c(C)c2C(C)=O)c1
O=Cc1ccc(OC(=O)c2ccc(-c3ccccc3)s2)c(I)c1
CCOc1ccc(CC(=O)Nc2ccc(N3CCOCC3)cc2OCC)cc1
COc1ccc(OC)c(C=CC(=NNC2CN=CN2)C(=N)NNC23C=CC=CC2=NCC(=O)N3)c1
Cc1onc(Oc2cc(F)cc(F)c2)c1C(=O)NC1CCCS1
Cc1nn(C2CC=CC2)c2cnn(-c3ccc(Cl)cc3)c(=O)c12
CC(=NNC(N)=S)C12C=CC=CC1=C(C)OC2
CC(C)CCn1c(=O)c(O)c([N+](=O)[O-])c2ccccc21
O=C(O)c1ccc(OCC(=O)c2cc([N+](=O)[O-])cc(O)c2O)cc1
COc1ccc(OC)c(C(=O)N=C(Nc2ccc(C#N)cc2)NC(C)CNCCCc2ccccc2)c1
CC#CCc1cccc2c1C1CN(c3ccc(Cc4ccccc4)c(C=O)c3)CCC1N2
CC1c2cncc(NCCCO)c2SC1c1ccccc1
C=C1C(=O)OCC1(Br)C(C)S(=O)(=O)O
N=C(NO)c1cccc(-c2ccc(-c3ccc(-c4nc5cc(C(=N)NO)ccc5s4)cc3)o2)c1
CC1(C)CC(C)(C)c2cc(C(N)c3ccccc3)ccc21
CCC(N)CCC(N)C(=O)O
CCOC(=O)c1ccc(-c2c3c(c(=O)n(C)c2S)CC=CC3)c(C#N)[n+]1C1CCCCC1
COc1ccc(C2(C(C)=O)CCC2C)cc1OC
O=C(O)c1cc(Cl)cc(C(=O)N2CCCCC2)c1
Cc1cc(C)c2c(c1)S(=O)(=O)N(CC(=O)Nc1ccc(C)c(C)c1)C2=O
CCOC(=O)c1cc(CC)ccc1NC(=O)c1ccc2oc(NC=O)nc2c1
CCOC(=O)c1cc(N)cc(-c2ccc(-c3cc4c(=O)cn[nH]c4s3)cc2)c1
CC(C)(C)NCC(O)COC(=O)c1ccc(CNS(=O)(=O)c2ccc(C(F)(F)F)cc2)cc1
COc1ccc(S(=O)(=O)NCCN(C)C)c(OC)c1Nc1c2ccccc2nc2cccc(Br)c12
CC(C#N)N1CCC(Oc2ccc(CCC(O)c3ccccc3)cc2)C1
CCCCC(C)C(C)C1CC(C)C(O)C2C(C)Oc3cc(C)ccc3C12
CCOP(=O)(OCC)C(Nc1ccccc1C(F)(F)F)c1ccc(C)cc1
Cc1ccc(S(=O)(=O)Nc2cccc(C)n2)cc1
CN(C)C(=O)CN1CCN(C(=O)c2ccncc2)CC2(CCCO2)C1
CC(C)c1cc(C(=O)O)c2cccc(O)c2n1
Cc1ccc(NC(=O)c2ccco2)cc1Nc1ncnc2cnc(N3CCN(C)CC3)nc12
CCCCOC1CCCCCCCC2=CC(CC2=O)C(=O)C(C)=C(O)C(O)(O)C(O)(OC(C)=O)C(O)CCCC(C)C(C)CCCCCCC1C
CCC=C(CC)c1occ2c(N)n[nH]c(=O)c12
CS1(C)N=CC(NC(=O)c2cccc(F)c2F)=C1C(F)(F)F
COC1(F)CC(CC(C)N2C(=O)N(CCc3ccccc3)C(C)(C)C2=O)N(C=O)C1
Cc1onc(-c2c(F)cccc2F)c1C(=O)Nc1ccccc1C(C)(C)C
CN1CCCCC1N(C)C(=O)c1cc(Cl)n2c(=O)ccnc2c1
c1cc(-c2cccc3cc[nH]c23)c2ncc[n+]-2c(-c2ccc3ccncc3c2)c1
CCOC(=O)c1sc2nc(S)n(-c3ccc(OC)cc3)c(=O)c2c1C
CCOC(=O)C1(c2ccc(OC)cc2)NC(c2ccncc2)C2C(=O)N(CCc3ccccc3)C(=O)C21
O=c1c(-c2ccccc2)c[nH]c2ccc(-c3cc(-c4ccccc4)on3)cc12
CC1=C([N+](=O)[O-])C(=O)C(N2CC2)=C(Br)C1=O
CC(c1ccccc1)N1CCC(c2nc(N(C)C)c[nH]2)CC1
CCOc1ccc(N=c2sc(N)c(C=O)n2C)cc1
CCc1ccc2c(=O)c(-c3nnc(Nc4ccc(OC)cc4)s3)c[nH]c2c1
COc1cccc(NC(=O)CSc2nnc(N3CCCC3)s2)c1
CC(C)N(C(=O)CN1C(=O)C(Cc2n[nH]c(=O)c3ccccc23)C(=O)N(c2ccccc2)c2ccccc21)c1ccccc1
Cc1ccc2c(c1)nc(NN=Cc1ccc([N+](=O)[O-])cc1)c[n+]2[O-]
CC(=O)C1C(O)=CC(=O)OC1=C(Br)Br
Cc1ccc(-c2cc(C(O)C3CCCO3)nc3nc(F)ccc23)cn1
CC(S)C(C)C(CO)N[SH](=O)=O
CCCc1cc(C(F)(F)F)c(OCCC2(C(C)c3ccccc3)CC(=O)N2C(=O)Nc2ccccc2)c(C(F)(F)F)c1
CC(O)C1(CN(C(=O)CNC(=O)c2ccccc2)C(C)(C)C)CCN(Cc2ccccc2)CC1
COc1ccccc1-c1cc(NCc2ccccc2)cc(C2(N)C(=O)NCC2(C)C)c1
CCOC(=O)c1sc(N=C=S)c(-c2ccccc2)c1C(=O)O
CCOC(NC(=O)Cc1ccc(C)cc1)c1cc(=O)n2c3c(cccc13)OCC2(C)C
CCC(N)(c1ccccc1Cl)n1cnc2c1nc(N)n1nc(-c3ccco3)nc21
COCC(C)CCn1c(=O)n2c3c(cccc31)CC(O)C2
CCc1cc(C(C#CC(C)(C)O)NC)c(=O)[nH]c1C
CCOC1CCC=CC1C=NNC(=O)C1=NCC2(Cl)C=CC=CC2=C1
CC(C)N1CCN(c2ccc(C(=O)NCCc3ccccc3)cc2NC(=O)c2cccs2)CC1
COc1ncccc1C1N=C(C)NCN1C(C)C
COc1ccc(-c2nc(CN3CCC(C(=O)Nc4cc(Cl)ccc4C)CC3)c(C)o2)cc1OC
O=C(C=Cc1ccc(Cl)c(Cl)c1)NCc1ccc(CN2C(=O)c3ccccc3C2=O)cc1
CCCOc1ccc(C(=O)Nc2nnc(SCC(=O)NNC(=O)c3ccccc3)s2)cc1
CCOC(=O)CC1C=C(OC)C=C(O)C1=O
Cc1ccc(NS(=O)(=O)c2ccc(C(=N)NO)cc2Cl)cc1
CNC(=O)Nc1cccc(OCCNCCCOc2ccccc2)c1
O=C(O)CCCc1ccc(CC(=O)NC2CCc3ncnn3C2)cc1
COP(=O)(O)C1CCCC2(C=Cc3cc(CSc4cccc(Cl)c4)ccc3O2)C1
COc1ccc(C=O)cc1Nc1ncnc2c(NC(C)c3cccc(F)c3)nc(N3CCN(C4CCCC4)CC3)nc12
O=C(CSc1nc2ccccc2c(=O)n1-c1ccccc1)NCc1ccc2c(c1)OCO2
CCOC(=O)c1n[nH]c(N)c1NC(=O)Cc1cc(OC)c(OC)cc1OC
CCOC(=O)C(NC(=O)c1cccc(F)c1)C(=O)OCC(=O)N1CCC(F)C(C)C1
Brc1ccccc1C1(Cn2nnnc2CN2CCCCC2)CCCC1
CC(=O)N1CCc2cc(S(=O)(=O)NCCC(=O)Nc3ccc(Cl)cc3)ccc21
O=[N+]([O-])c1cc2c3ccccc3[nH]c2c2nccn12
CC(N=c1ccoc(-n2nnc3ccccc32)c1)c1ccc(Cl)cc1
COC1=CC(OC)C2C(=O)N(CC(=O)Nc3ccccc3)C(=O)C2C1
O=C(NCC(=O)N1CCC(c2ccccc2)CC1)Nc1ccc(CN2C(=O)c3ccccc3Sc3ncccc32)cc1
CC(C)N1C(=O)C2(C(=O)N(c3cccc(-c4ccc(NC=O)cc4-c4ccccc4)c3)C3C(=O)NC(=O)C32)c2ccccc21
Cc1ccc(N2CCN(C(=O)Oc3cccc(-n4c(=O)oc5ccccc54)c3)CC2)cc1
Cc1ccc(-c2ncc(C(O)c3ccc(CN4CCOCC4)cc3)[nH]2)cc1
O=C1CCCCCN1CCCCN1CCCC1
COc1ccc(-c2cnc(C(=O)CCCCCCCCc3ccccc3)o2)nc1
CC1(C)N=c2nc(N)nc(N)c2=N1
Cc1ccc2c(c1)C=CC21CCN(Cc2ccccc2Cl)CC1
COc1ccccc1-n1ncc2c(SC(OC)C(=O)N3Cc4ccccc4CC3OC)ncnc21
COC(=O)C1CCCC2(C=NOC2c2ccc(Cl)cc2)C1O
Cc1cccc(CCNc2nccn(C(C)C(=O)NCc3ccccc3)c2=O)c1C(F)(F)F
O=C(O)CCC(=O)C(=O)O
CCC(C)C(CNC(=O)C(Cc1ccc(N)cc1)NC(=O)Cc1ccccc1)NC(=O)CC1ON=CC1CN
CC(=O)c1nccc(NC(=O)N(C)CC(C)(C)C)c1C1CCCCC1CO
O=[N+]([O-])c1ccc(C=NC(N=Cc2ccc([N+](=O)[O-])cc2)=Nn2ncn(Cc3ccc([N+](=O)[O-])cc3)c2=S)cc1
NC1(c2ccccc2)CCCCN1CN1CC(=O)C(c2c(Cl)cccc2Cl)C1=O
COc1cccc(C(=O)Cn2nnc3c4c(sc3c2=O)CCCC4)c1
O=C(C=Cc1ccc(Cl)cc1)c1ccc(F)cc1
O=[N+]([O-])c1ccc(Br)cc1NCc1nnc(SCc2ccccc2)o1
O=C(NCCN1CCCCC1c1nn2ccccc2c1-c1ccc(C(F)(F)F)cc1)N1CCOCC1
CC1(O)OC(=O)C(c2nn(CCCN)c3ccccc23)=C1c1ccccc1
CCOC(CC=O)n1cc(-c2ccc(F)cc2)nn1
CNC(=O)C(c1ccc(C)cc1)N1CCSC1c1ccc(Cl)c(Cl)c1
CCC(C(=O)O)c1c2c(cc(Cl)c1NS(=O)(=O)c1ccccc1)CC(Cl)CC2
Cc1ccc(Nc2ccc(N3CCN(C(=O)c4cccc(C(F)(F)F)c4N(C)S(C)(=O)=O)CC3)cc2F)cc1
C#CC(=O)Cn1c(=O)cc[nH]c1=O
CC(NC(=O)C1C(c2ccc(C#Cc3ccccc3)c(CN)c2)CN1C(=O)c1ccccc1)C(=O)O
O=S(=O)(Nc1ccc(-c2cnc3ccccc3n2)cc1F)c1ccc(C(F)(F)F)cc1F
O=C1CC(n2cnc3ccccc32)C(=O)N1
O=C(c1ccccc1)N(C(=O)c1cccc(O)c1)c1cc(O)ccn1
CS(=O)c1ccc(-n2nc(C(N)=O)c3cccc(N)c32)cc1
NC(=O)c1ncc(C2CC(O)C(O)(CO)O2)s1
Fc1ccc(C2CCCN(Cc3c(F)ccc4c3CCCO4)C2)cc1
O=C(NCc1ccccc1)c1cc(Cl)cnc1NCCN(C(CO)COCc1ccccc1)S(=O)(=O)c1ccc(Cl)cc1
O=C(NC1CCC(NC(=O)C(OC(F)(F)F)(c2ccccc2)c2ccccc2SC(F)F)CC1)c1ccccc1
COc1ccc2cc(OCC(C)C)cc(OC)c2c1
Nc1cccc(Cl)c1N(N=C(C=O)c1ccccc1)c1ccccc1
COc1ccc(C(=O)N(c2cccnc2)c2cn(C)c(=O)n(C)c2=O)cc1
Cc1ccc2nc(NC(=O)COc3cccc(Cl)c3)sc2c1
Nc1nc2cc3c(cc2s1)C(N)(Cn1cccn1)CC3
O=c1c2ccccc2nc(-c2ccccc2F)n1-c1ccc(F)cc1
CCOC(=O)C1CCN(C(=O)Cc2ccc3c(c2)C2(F)C4CCN(CC5CCC5)C(C3)C42)CC1
Cc1cc(C)c(C)c(S(=O)(=O)Nc2ccc(CN3CCc4cc(OCCCc5cccnc5)ccc4C3)cc2)c1C
COc1ccc(C(=O)c2ccc(N)cc2)cc1
CCN(CC)CCNC(=O)c1cc2c(s1)CCCC2NC(C)=O
O=C(Nc1ccc(I)cc1)Nc1ccc(C(=O)NC2CC2)cn1
COc1ccc(C(C)=NOC(=O)Nc2ncc([N+](=O)[O-])s2)cc1
CC(Cc1ccc2c(c1)OCCO2)(C(=O)Nc1ccc(Br)cc1)n1cncn1
CCc1ccc(O)c(O)c1N(C)C1CCc2nnc(C)n21
CCCC(=O)N1CCCC1C(=O)[O-]
CC1CCCC2(COC(C)C3(CC4C(C)CCC5(F)CC(C)(O)CCC45C3)C2)O1
COC12COCCC1CCC(N)(c1ccco1)N2
COc1cc(Nc2ncnc3sc(C)c(C)c23)cc(N2CCOCC2)c1
Cc1ccc2c(c1)c1c(n2-c2ccc(N3CCNCC3)c(C(C)C)c2)-c2ccccc2C(O)C1
CCn1ccc2cc(Nc3ncc(-c4ccncc4)c(-c4ccco4)n3)ccc21
O=C(CCNC(=O)c1ccc(Br)cc1)NCc1cccs1
Cc1cc(-c2ccco2)sc1S(=O)(=O)NCC1CCN(C(C)(C)C)CC1
O=C(CCc1nc(-c2ccc(F)cc2)no1)NC(F)c1ccccc1
O=[N+]([O-])c1ccc(NC(=S)Nc2ccc(Cl)cc2)cc1
CC(=O)N1CCC2(CCN(C(=O)c3ccon3)C2)C1c1cccs1
CN(C)CCOc1ccc(-c2cc(O)c3oc(=O)ccc3c2)cc1
O=C(CN1CCN(c2ccc(F)cc2)CC1)NCC1Oc2ccccc2O1
O=C(c1ccc(Cc2ccc(Cl)cc2)cc1)c1ccc(OCCN2CCCC2)cc1
CCOP(=O)(COCCn1c(NC2C3CCC2CC3)nc2cncnc21)OCC
Nc1ncc2[nH]c(N)nc2n1
COc1ccc(OC)c(Cn2c(=O)n(CCc3ccccc3)c(=O)c3c(C)c(C)sc32)c1
CCc1nncn1-c1ccc(Nc2ccc(CCNCC(C)C)cc2)cn1
CCN(CC)CCOC(=O)C1CCc2cc3c(c(O)c2C1)C(=O)c1cc(OC2(N4CCCC4)CC(O)C(C)CO2)cc(O)c1C3=O
CCCCCCCCC=CCCCCCCCCCC(=O)OC(COC1(COP(=O)([O-])Oc2ccc(O)cc2)OCCC(O)C1(O)O)CN1CCCCC1
NC(=O)CCC(=O)Nn1c(Cc2csc3c2CCCC3)n[nH]c1=S
Cc1cccc(C)c1NC(=O)CN1C(C(=O)Nc2nccs2)=C(O)C(=O)S1(=O)=O
O=C(c1ccco1)N1CCN(c2ccc(N3CC(COc4cccnc4)OC3=O)cc2)CC1
COc1ccc(CNC(=O)c2ccc(NC(=O)CCCCn3cnc4sc(C)cc4c3=O)cc2)c(OC)c1
CSC(=O)CC(CNc1ccc(C=O)cc1)Nc1ccc(C)cc1
CC(C)(C)COc1cc(NC(=O)C(C)(C)CO)c2ccccc2n1
CCS(=O)(=O)Nc1ccc(OCC(C)NCC(O)COc2cccc(C(N)=O)c2O)cc1
CN(C)c1ccc(-c2ccc(C(=O)NCCCNc3c(OCCF)cnc4ccc(=O)oc34)cc2)cc1
O=C(CSc1ncccn1)c1ccc(Cl)cc1
CC(C)(C)c1ccc(C2(N)CN=CN2)cc1
CCCN(CCC)CC(O)COc1ccc(NC(=O)C(C)=Cc2ccc(O)cc2)cc1
Fc1cc(-c2csc(NN=Cc3ccccc3)n2)ccc1-n1cncn1
CC(C)(O)n1ccc2c(O)cc(F)cc2c1=O
CC(C)CC(=O)N1CCc2cc(S(=O)(=O)N3CCCCC3C(=O)Nc3cc(Br)ccc3F)ccc21
N=C(N)Nn1c(-c2ccccc2)csc1=N
CC(C)CNC(=O)Nc1ccccc1
Cn1nnc(-c2ccc(CN3CCN(CC(=O)Nc4ccccc4)CC3)cc2)n1
CCOC(=O)C1NC=C(C(=O)N(C)C)C(c2ccc(OC)cc2)N1S(=O)(=O)c1ccc(C)cc1
CN(C)C(COc1ccc(NC(CCCN2C(=O)C3c4ccccc4CC3(C)C2=O)C(=O)NCc2cccnc2)cc1)Cc1ccccc1
COC1OC(C)(C)CC(OC2(O)CC3C4CCC5(C(=O)O)CCCCC5(C)C4(C(C)O)C(OCC4OCC(O)C(O)C4O)CC3(C)C2O)C1O
CC(NS(=O)(=O)c1ccc(-c2cccc(Cl)c2Cl)cc1)C(=O)O
O=CCN1CCC(c2cc3c(cc2N2CCc4ccc(-c5ccco5)cc4CC2)OCCO3)C(c2ccco2)C1
CC(N)(c1ccccc1N1CCNCC1)C(O)Cc1cccc(NC(=O)C2CCCCS2)c1
COc1ccc(C=NNC(=O)C=Cc2ccc([N+](=O)[O-])cc2)cc1
CC1(C)Oc2ccc(C#N)cc2C(N2CCCCC2)C1O
CC(=O)c1ccccc1-c1nc2c(Cl)ccc(Cl)c2[nH]1
O=c1nc2nc(Cl)n(C3(O)CC(O)C(COP(=O)(OP(=O)(O)O)OP(=O)(O)O)O3)c2c[nH]1
CC(C)(C)NCCOc1cc(-c2ccc3c(OCC4CCCO4)c(C=O)cnc3c2)nc2ccc(N3CCOCC3)cc12
Nc1cc(-c2cc(O)cc(F)c2Cl)c2ccc(=O)n(C3CCCC3)c2n1
CCOC(=O)NC(Cc1ccc(-c2ccc(CN)cc2)cc1)C(=O)N1CCCC1C(=O)O
CCCCCc1c(OC)c(C(=O)Nc2ccc(N3CCOCC3)cc2)c(CCc2ccccc2)oc1=O
CCCCc1nc(NCC(O)c2ccccc2)c(Cl)n(C(C(N)=O)c2ccccc2)c1=O
Cc1ccc(-c2csc(NS(=O)(=O)c3cccc(F)c3)n2)cc1
COc1ccccc1NC(=O)CN1C(=O)NC2(CCCCC2)C1=O
CC1NC(=S)NC(c2ccc(O)cc2)=C1C(=O)Nc1ccccc1
CC(C)[NH3+]
COC(=O)C(Cc1ccc(OC)cc1)NC(=O)C(CCCCN)NCCC(c1ccccc1)c1ccccc1
O=C(c1ccccc1)c1ccc(O)cc1OCCN1CCCC1
Cc1c(O)c(O)c2c(c1C(O)C#N)CC(O)C(C)(C)O2
Cn1ccc2nc(S(=O)(=O)Nc3ccc(OC4CCN(C(=O)OC(C)(C)C)CC4)cc3N3CCN(c4ccccc4)CC3)ccc21
O=C(c1ccc(C(Cl)S(=O)Cc2ccccc2)o1)N1CCCCC1
CC1=C2N=C(C(=O)C3C(=O)CC4CSCN43)NN2C(C)S1
OC1(C=Cc2ccco2)CC=Cc2cccnc21
CON=C(C(=O)NC1CC(=O)N(c2ccccc2)c2ccccc2N(C)C1=O)c1csc(N)n1
CCc1ccc(Cl)c(Cl)c1Nc1nc(N)ncc1C(=O)O
O=C(CN1CCCC1NS(=O)(=O)c1ccc(C(F)(F)F)cc1)Nc1ccc(-c2ccc(C(F)(F)F)cc2)cc1
CS(=O)(=O)N1CC(=O)N2C(CO)C(c3ccc(-c4cccc(F)c4)cc3)C2C1
CCc1cc2cccc3c2n1C(O)C(C)(C)O3
COc1cc(C=O)ccc1Cn1c2c(c3cc(NC(=O)OC(C)(C)C)cc([NH3+])c31)C[NH+](C)CC2
Cc1cccc2oc(CCNC(=O)C=Cc3ccc(F)cc3)nc12
O=C1NC(=NNc2ccccc2)SC1=Cc1ccc(F)cc1
NC(CC(c1ccc(Br)cc1)c1ccc(Br)cc1)C(=O)O
COc1ccc(C(=O)N2N=C(c3ccc(C)cc3)CC2c2c(C)nn(Cc3ccccc3)c2Cl)cc1
COc1ccc(CN(C(=O)CCC(=O)Nc2ccccn2)c2c(N)n(Cc3ccccc3)c(=O)[nH]c2=O)cc1O
CNCc1nc2c(=S)nc[nH]c2n1C1CC(COP(=O)([O-])O)C(O)(O)O1
CCN(C(=O)CNC1=CC(=O)c2ccc(C)cc2C1=O)C1CCCC1
CNC(=O)C12C=CC=CC1Oc1c(N)nc(NC)nc1C2
C=CCN1C(=O)C(=NNC(N)=S)c2c1cccc2S(=O)(=O)Nc1ccc(F)cc1
CCC(=O)Nc1c(C)cccc1C
Cc1cc(-c2nc3c(NC=O)nc(O)nc3[nH]2)co1
O=C(Nc1ccc(C(F)(F)F)cn1)c1ccc(F)cc1
CC(C)OC(=O)Nc1oc(-c2ccccc2)nc1C#N
C=CCNC(=S)Nc1cccc2nc(Cc3ccccc3)c(=S)[nH]c12
CC(C)n1c(C(=O)c2ccc(NC(=O)Cc3ccccn3)cn2)cc2cncnc21
COc1ccc(CC(C)NCCOc2ccc(C(C)(C)C)cc2F)cc1OC
CC(C)(NC1C2CC3CC1CC(O)(C3)C2)Oc1cc(C=O)c(Nc2nnc(-c3ccccc3)s2)cc1O
COC(=O)C1=C(O)C2(C)C(CCC3(C)C2CC(O)C2CC4CC23CCC4c2ccoc2)C(C)(C)C1=O
O=C(Nc1ccc(F)cc1)c1c(Cl)ccnc1Cl
CCCS(=O)(=O)NC(=O)c1cc(C2CC2)c(OCC2CCCCC2)cc1F
CC1NC(=O)c2nc(c(C(CC3C=Cc4cc5ccccc5n4C3)c3ccc(Br)cc3)s2)C(=O)NC(C(=O)O)c2ccnc(n2)NC(=O)C2C=CC=CC12
O=C1c2ccccc2C(=O)c2c1sc1nc3ccccc3n21
COc1ccc(-c2c(Cl)c(Cl)cc3cc(-c4cnc(N5CCN(C=O)CC5)nc4)cnc23)cc1
C=CCN1CCN(c2ccc(C(=O)C=Cc3ccc(O)c(C)c3C)cc2)CC1
Cc1ccc(S(=O)(=O)NC(=O)N2CCCCCC2=O)cc1
COc1ccc(N(C)C(=O)CSc2nccn2-c2ccccc2)cc1
O=CNNC(=S)Nc1cccc(C2C=NOC2)c1Cl
COc1cc2c(cc1O)C1CC3NCC2OC(CC2CCN1CC2)OC3=O
CCCC(Oc1ccc(C)cc1[N+](=O)[O-])C(=O)OCC(C)CC
Cc1ccc(Cl)c(Nc2ncccn2)c1
COCCNC(=O)c1ccc(CCNC(=O)C(Cc2ccccc2)NC(=O)C(CC(C)C)NC(=O)OCc2ccccc2)cc1
COc1cc(OC)c2c(c1)C(c1c(OC)c(Cl)cc3c1OCO3)CCO2
NC(Oc1ccc2ccc(=O)oc2c1)(c1cc(Cl)c(O)c(Cl)c1)C1(Sc2nnc(CNC(=O)c3ccco3)o2)N=NN(c2ccc3ccc(=O)oc3c2)C1=Cc1ccccc1
O=C(Oc1ccc(-c2conc2C(=O)O)cc1)c1ccc([N+](=O)[O-])cc1
COc1ccc(NN2c3cc(OC)c(-c4nnc(NC=O)s4)cc3CC2OC)cc1
CN1CCCC1NC(=O)c1cnc(Nc2nc(Cl)c3ccc(=O)n(C)c3n2)s1
Cc1cc(-c2cc3n(n2)CCCC3)nc(Nc2ccc(F)cc2NC(=S)N2CCOCC2)n1
O=C(CCCc1ccccc1)c1cc(O)c2c(c1)C(CNCc1cc(Cl)cs1)CCO2
Cn1cc(-c2ccc[nH]2)cc(NC(=O)N2CC3(CC2COc2ccccn2)c2ccccc2Oc2ccccc23)c1=O
CC(=Cc1ccc(C#N)cc1)c1ccccc1NCC=O
CCC(NC(=N)N)C1(CNC(=O)CCC23CC4CC(CC(C4)C2)C3)CCCCC1N
CCc1ccc(S(=O)(=O)N(C)c2ccc(C(N)=O)cc2)s1
CNC(C)C(=O)NC(C(=O)NC(C=O)(C(C)C)N1CSCC1(C(=O)CN)C(=O)NC1CCCN1)C(C)(C)C
CC1C(=O)N(C=CC(N)=O)N=C1c1ccc(Cl)cc1
O=C(O)c1ccc(NC(=O)c2ccc(Nc3nc4cccnc4s3)cc2)cc1
CNc1ccc(Nc2ccccc2C(=O)Cc2cccnc2)c(C(=O)C=O)c1
CCCOC(=O)C1(c2cc3ccccc3nc2N2CCOCC2)CC(c2ccncc2CC)CC(=N)O1
Nc1nc(C(=O)c2ccccc2)c(Nc2ccc(Br)cc2)s1
COc1cc(C(=O)NC2CCCN2c2ccc(Cl)c(Cl)c2)cc(OC)c1OC
O=C(c1nc2cccc3c2n1CC(N1CCCC1)=C3)N1CCCC1
Cc1cc(C)n2nc(N(C)S(=O)(=O)c3ccc(F)cc3)nc2n1
Cc1cccc2c1COC2C(=O)N1CCC2(CC1)OCCO2
CCOc1cccc(N2CCOCC2)c1C=Cc1cc(-c2ccccc2)n(CC(N)=O)n1
CC(C)NC(=O)N1C(=O)c2cc(N)ccc2OCCCCCOC(C(CN(C)S(=O)(=O)c2ccc(Cl)cc2)NC(=O)Nc2ccc(C(F)(F)F)cc2)C(C)C1C(F)(F)F
CCCc1c(OCCCOc2cc(C(=O)NC(c3ccccc3)c3ccccc3)cc(-c3ccccc3)c2)ccc2oc(O)c(C(=O)CC(C)C)c12
O=C(O)CCc1ccc2nc(-c3ccc(Br)cc3)oc2c1
CC(=O)Oc1ccc(OP(=O)(O)CN2C(=O)C(C)(C)C3(COCO3)N(C3(O)CC(O)C(CO)O3)C2OC(C)=O)cc1
COc1ccc(C2CN(C(=O)C3CC3)C(CCCC3CCCC3)(C(=O)NCc3cnc(C)cn3)C2)cc1OC
CCC#CC(O)CC1CCC2=C(O)CC3C4CCC(C)(C)C4CCC3(O)C2C1
COc1ccc(C23C(N4CCN(C)CC4)=CC=CC2=NNC3N)cc1
N#Cc1nccc(N2CCCCC2c2cncc(C(O)C(F)(F)F)n2)n1
CCC(Cl)(Sc1ccc(I)cc1)n1cnc([N+](=O)[O-])c1
O=C(Oc1ccc(Oc2cc(O)c3oc(O)c(-c4ccc(O)cc4)c(=O)c3c2)cc1)c1ccc(O)cc1
COc1ccc(C=NCCCCCCCCCCCn2ccnc2C=NCc2ccc(OC)cc2)cc1
CC(=O)NCCNC12CC=CC=C1C(N)=NC(C(N)=O)=C2c1cc(F)cc(Cl)c1
O=C(COC(=O)CCSCCc1ccccc1)NC1Cc2ccccc2C1
CCN(CC(O)CO)CC(O)(Cc1ccccc1)CC(Cc1ccc(Oc2ccccc2)cc1)C(=O)NC1(O)c2c(F)cccc2CC1O
CCOc1cccc(NC(=O)c2ccc(S(=O)(=O)Nc3cc(C)cc(OCC)c3)c(C)c2)c1
Cc1ccc(NC(=O)CCCn2c(O)c3ccsc3nc2=S)cc1
Cc1cnc(C=O)c(N2CC3CN(c4ncccn4)CC3C2)n1
CCOC(=O)C1=C(C)NC=C(c2cc(=O)n(CCCCCCCCCCC(=O)OCCCN3CCN(c4ccccc4)CC3)c(=O)[nH]2)C1(C)C(=O)OCC
O=P(O)(O)Cc1cc(Sc2ccccc2)c(Cl)cc1-c1csc(-n2nccc2F)n1
ON=CC1=C(c2ccc(O)c(F)c2)CC2C3CC=C4CCCCC4(CC3)C12
O=C(c1cc(Br)c2ccoc2c1)N1CC=CC(c2ccc(F)cc2)C1
COc1c(Cl)cc(-c2nc(-c3cccnc3)no2)cc1Cl
Cc1ccc(C(=O)Oc2cnc3c(ccc4c(=O)cc(C)c(=O)oc43)c2)cc1
CC(NCc1ccc(OC(F)(F)F)cc1)c1onc(NC=O)c1C(C)NC(=O)OCc1ccccc1
Cc1nonc1C(=O)Nc1ccc(C(C)C(=O)Nc2cc(Cl)ccc2C(=O)O)cc1Cl
CS(=O)(=O)c1ccc(-c2ccc(-c3cnccn3)cc2)cn1
Cc1cc(=O)n(C2C=CC(COCC(N)C(=O)O)O2)c(=O)[nH]1
Cc1cc(N(C)C)cc(N2CCN(C3=NC(=O)C(=Cc4c[nH]nc4-c4ccccc4)S3)CC2)c1
CCC(C)N(C(=O)Cn1nnc(-c2ccc(F)cc2)n1)C(C(=O)NC1CCCCC1)c1ccc(F)cc1
Cc1cccc(NC(=O)c2c(F)n(CCN3CCOC(C)C3)c3nc(N4CCCC4)ccc3c2=O)c1
CC1(NC(=O)c2ccc(-c3ccc(OCCO)cc3)cn2)OCC(=O)N1c1ccc(N2CCOCC2)cn1
CCCC(CCC)(N(C(=O)c1ccc(C(C)(C)C)cc1)c1nc2cc3nc(N)[nH]c3cc2s1)[N+](C)(C)C
NC(CCP(=O)(O)O)C(=O)O
COc1ccc(C23C=CC(NC(=O)Nc4ccccc4)=CC2N=CN3)cc1
c1ccc(CNCCCCN2CCC(C3CCN(CCCNc4ccnc5ccccc45)CC3)CC2)nc1
Clc1ccccc1CN(CCCCN1CCCCC1)Cc1cccc(Oc2ccccc2)c1
CCCCCCCCC(CCCCC)OCCC1(COC(=O)CCCC)CC(=O)O1
CCC(C)Nc1nc(N)nc(C=Cc2ccccc2)n1
CNC(=O)C(NC(=O)C(CCN(C)C(=O)C(Cc1cnccn1)NC(=O)OC(C)(C)C)CP(=O)(O)Cc1ccc(C(C)(C)C)cc1)C(C)(C)C
CCOP(=O)(NC(c1ccccc1)c1ccccc1)Oc1ccccc1
CCCN(CC1CCCO1)C(=O)c1sc2nc(Cc3c(F)cccc3F)nc(N)c2c1C
Cc1ccc(NC(=O)Nc2ccc(NC(=O)c3ccc(C#N)cc3)cc2)cn1
CC1NCCn2c1nc1c(cnn1-c1ccc(Cl)cc1)c2=O
CCOC(=O)c1sc(N)c(C(=O)c2ccc(OC)c(OC)c2OC)c1C
Cc1nn(C2OCC(CO)C2(O)O)c2[nH]cnc(=O)c12
CCC(O)C1(C(=O)N2CCOCC2)CC(=O)NC2c3cc(C#CC(C)(C)O)ccc3N(C)CC21
O=C(Nc1c(C(=O)O)cccc1C(=O)O)Oc1ccc(F)cc1
CCCC1=CCCc2c1c(=O)oc1ccc3ccoc3c21
CCOC(=O)c1c2c(c3[nH]ccc(=O)c3c1C)OCC2(N)CO
COC(C(=O)O)C(O)C(O)C(O)CO[N+](=O)[O-]
COc1cc(OC)c([N+](=O)[O-])c(C(=O)NC(C)c2ccc(Br)cc2)c1
O=C(Nc1ccc2nc3n(c2c1)CC1C=CC=CC1([N+](=O)[O-])C3)c1ccc([N+](=O)[O-])cc1
COC(=O)C1(C)CCC2COC=CC21
CSc1ccc(S(=O)(=O)NC(CNC(=O)C(=O)Nc2ccc(Cl)cc2C(=O)c2ccccc2)C(=O)O)cc1
CC(C)NC(=O)N1CC2(CCC(=O)N2)C(C)(N)CC1(N)OC=O
CCc1ccc(CN)c(O)c1
Cc1ccc2c(c1)C1CC(NC(C)(O)C1Cl)C2N
Cc1ccc(-n2cc(C)c(C(=O)CN3CCN(C=O)CC3c3ccco3)c2C)cc1
CN(C)CCc1ccc(Nc2ccc([N+](=O)[O-])c3c2C(=O)c2ccccc2S3=O)cc1
Nc1ccc(-c2nc3c(-c4nccc5ccccc45)cccn3c2OCc2ccccc2)cc1
Cc1ccc(CNC(=O)Nc2cncnc2)cc1
CCCCN(CCCC)S(=O)(=O)c1cc(Br)cc2c1c(S(=O)(=O)Cc1ccccc1)cn2CC(=O)Nc1ccccc1
CC(C)(C)C1CN2C(=O)CNC(=O)C2(C)S1(=O)=O
Cc1cccc(-n2c(=O)cnn3c(CCCc4c[nH]c5ccccc45)nnc23)c1
CCCCCCCCCCC(=O)CC1(O)CC(CC(=O)O)C(=O)O1
O=C(Nc1ccc(OC(=O)c2ccccc2)cc1)NC12CC3CC(CC(C3)C1)C2
O=C(CN1C(=O)C2CCC(C2)C1=O)Nc1nc(-c2ccc(F)cc2)cs1
CC(C)NC(=O)Cn1c(C(=O)NCC(O)CO)cc2ccccc21
O=C(COCCOC1C=Cc2cncc(-c3cc(F)cc(Cl)c3)c2C1)NCCC1CCCCC1
Cc1cccc(CNc2ccc3ncc(-c4ccncc4)c(N4CCN(C(C)C)CC4)c3c2)c1
CC(C)N(CCN1CCCCC1)C1CCCc2ccc(NS(=O)(=O)c3ccc(Cl)cc3)cc21
Cn1nncc1-c1sc2ncncc2c1Nc1c(F)ccc(Cl)c1F
CCn1c(N2CCN(C)CC2)nc2cc([N+](=O)[O-])ccc21
Cc1ccc(C)c(-c2ncc(CC(=O)NNC(=O)c3ccc(-c4ccccc4)cc3)s2)c1
CCc1ccc2c(C)cc(=O)n3c4cc(C)ccc4c1c23
CC(C)(C)Cc1c(N)sc(C(=O)C(C)(C)CN)c1CCCCCC(=O)Br
CNCCC(=O)Nc1ccc(NS(=O)(=O)c2ccc(C)cc2)cc1
CC(=O)OC1C(Oc2cc(O)cc3oc(-c4ccc(O)cc4)cc(=O)c23)OC(OC(C)=O)C(OC(C)=O)(OC(C)=O)C1(C)OC(C)=O
Cc1nn(CC(Cl)CNC(=O)c2ccc(S(=O)(=O)c3ccccc3)cc2)c2ncnc(S(=O)(=O)Cc3ccccc3)c12
CCC1(C(=O)OC23CCC4C5(C)CCCC(C)C5CCC4(C)C2(C)C(C(C)(C)O)CC3)CCC2CCC1N2C
Nc1nc(NCCCNC(=O)OCCNC2CCCC(N)(N)C2)nc2[nH]cnc12
O=C(Nc1ccc2c(c1)-c1ccc(Cl)cc1C2=O)c1ccccc1Cl
CNC(=O)C1CCN(C(=O)Cn2nc(C(F)(F)F)c(C)c2C)CC1
CC(O)N1CCC(Cc2nnc(COc3ccc(-c4ccccc4)cc3)o2)CC1
CCC(C)C(O)C(=O)Nc1ccc(NC(=O)C(F)(F)CCl)cc1N(CCCl)CCCl
O=C(Nc1ccc2ncnc(Nc3ccccc3F)c2c1)C(F)=C(c1ccc(Cl)cc1)c1cccc(F)c1
COC(=O)C(CCC(N)=O)NC(=O)C1(N)CCCCN1
CCCCNc1ccccc1CCNC(=O)CNC(=O)CNC(=O)C(NC(=O)c1cnc(C(=O)O)nc1)C(c1ccccc1)C(C)C(=O)O
CCn1nc(C(=O)NC(Cl)c2cccc(C)c2)c2c1-c1ccccc1S(=O)(=O)C2
CC(=O)Nc1ccc(C2CCCCN2)cc1
CCn1cccc1C(Cn1ccnc1)c1ccc(OC)cc1
O=C(O)CCCCCCN1C(=O)C(c2ccccc2)Oc2ccccc21
CC(C)(C)c1c(CNC(=O)c2ccsc2)nc2sccn12
CC(C)(C)N[SH]1C(Cl)=CC=C1[SH](=O)=O
CN(C)S(=O)(=O)c1cccc(NC(=O)COC(=O)c2[nH]nc3ccccc23)c1
O=c1c2c(-c3ccccc3)cc(-c3ccncc3)nc2n2n1CCC2
COc1cccc2cc(C(=O)NCc3ccccc3)oc(=O)c12
Nc1cccc2snnc12
O=[N+]([O-])c1cccc(N2CC3(c4c(N5CCOCC5)ccc([N+](=O)[O-])c4[N+](=O)[O-])C=CC=CC3=N2)c1Br
CN(C)CC(c1cn(C)c2ccc(F)cc12)N1CCC(Oc2ccc(Cl)cc2)CC1
Cc1nc2c(Sc3ccc(C)c(C)c3)c(C)cc(F)c2[nH]1
CC(N)CC12NCC(N)NC1=Cc1c(C34C=Cc5ccccc5C3C(c3ccccc3)=NC3NN=CC34)cccc1C21CC2(CC=CNC2)N=C2C=CC=CC21
CCN(CC)c1cccc2c1CC=C2
CCCCCCN(CC)CC(c1c(O)ccc2ccccc12)N(CC)CC
O=C(O)c1ccc(C(=O)C=Cc2c(O)cccc2O)cc1
CCCCOc1cnc(N)nc1N
CN1C2CCCC1C(CN1CN(c3ccc(Cl)cc3)C3(CCN(C(=O)c4ccccc4)CC3)C1=O)C2
CCNC(=O)CCO
CC(=O)OC1OC(C)OC1COP(=O)(OCC1=C(C(=O)OC(C)C)N2C(=O)CC2SC1)OC(C)=O
CC1=NC(S)(CCCOC(=O)CS)C(=O)Nc2c1cnn2C
NC1(c2ccc([N+](=O)[O-])cc2)CNCCN1C(=O)C(O)(O)c1ccccc1
CCc1ccc(Cl)c(NC(=O)C23CCC(C(=O)O)(CC2)O3)c1
Cc1cccnc1Nc1oc2ccccc2c(=O)c1C(=O)c1ccccc1
Cc1c(CC2CCC=CCC(O)CCOC(=O)CCC2)[nH]c2ccccc12
CC(=O)NC1(C)CN(N=Cc2ccc(N3CCOC3=O)cc2)CCN1c1cc(C=O)ccc1Cl
COC1C(=O)N=C(NC2CCCCC2)SC1C(=O)N(c1ccccc1)C(C)(C)C
CCCC(N=C(N)N)c1cc2c(CCC(=O)NCC(=O)NCC(NC(C)=O)c3c[nH]c4ccccc34)c[nH]c2c(C(N)=O)c1O
Nc1nc(Cc2c[nH]c3ccncc23)cc2c1CCC2
Nc1ccc(Cc2ccccc2)cc1N
CC(=O)OC(C)Cc1nc(=O)c2cc(N)cc(N)c2[nH]1
Cc1ccc(NC2CN=C3SC(C=O)=C(C4Oc5ccccc5O4)N32)cc1
COc1ccc(NC(=O)N(Cc2ccc(F)cc2)C(C)C(=O)NO)cc1OC
CCN(CCO)c1nc2c(C)c(-c3cc(Br)cc(Br)c3)sc2c(=O)[nH]1
Cc1cc(Cl)ccc1Cl
COc1cc(-c2ccccc2C)ccc1-c1nccc2cc(S(=O)(=O)Nc3ncns3)ccc12
CC(C)c1cccc(C(C)C)c1OS(=O)(=O)NCS(=O)(=O)c1ccccc1
CCC(Nc1ccnc(N2CCCC2)n1)c1ccccn1
CCOC(=O)C1=C(CC(C)C)NC(=O)NC1c1ccc(Cl)c(Cl)c1
COc1ccc(C(C)=NNC(=O)c2ccc(NC(=O)c3ccc(-c4ncccn4)cc3)cc2)cc1
CN1CCN(Cc2cc(NS(=O)(=O)c3ccc4cc(Cl)ccc4c3)ccc2O)CC1
CC1=CS(=O)(=O)CC1(C)Nc1ccccc1O
CCCC(=O)Oc1ccc(S(=O)(=O)n2cnc3cccc([N+](=O)[O-])c32)cc1
COC(=O)CCCNC(=O)C1(c2ccccc2)CC=C(c2ccccc2)C1=O
COc1ccccc1CCn1cc[n+](C)c1CC(O)(CNS(=O)(=O)c1ccccc1)c1ccccc1
CCOC(=O)c1ccc(O)c(CCNCC(O)COc2ccc(CNc3ccc4cc(Cl)ccc4n3)cc2)c1
COc1ccc(NC(=O)OC2(OC(=O)c3ccccn3)CCC34CCNC3(CCCN4)C2)cc1
COc1cc(Cc2nc(C=O)cs2)ccc1F
O=C(CCNC(=O)c1ccc(F)cc1)NCc1ccc(Br)cc1
Cn1ncc(C(=O)Nc2ccc(Br)cc2)c1I
O=C(c1ccccc1)c1ccc(CC(CCOc2ccc3[nH]cc(C4CC4)c3c2)C(=O)O)cc1
CCOC(=O)c1ccc(CC(NC(=O)c2ccccc2)C(=O)OCc2ccccc2)cc1
O=C1CCNc2cc(-c3ccnn3-c3ccccc3)ccc2N1Cc1cccc(OCc2ccccc2)c1
NC1(NC(=O)c2cc(NC(=O)C3CCCN3C(=O)Nc3ccccc3)cn2Cc2ccccc2)CCCCC1
Cn1cccc1C1(O)C(=O)Nc2ccccc21
CC(=O)SC1(C)CCC2CCC3C4(O)C(=CC(=O)C(F)=C4C)CCC3(C(CCC(C)O)C(C)C)C21C
O=C1C(Br)=C(N2CCN(C3CN(c4ccc(C(F)(F)F)cc4)CCN3)CC2)C(=O)c2ccccc21
CNc1ccc(CCC(=O)NC(c2ccccc2)C(C=O)NCC(=O)NC(C)C(C)C(C=O)Nc2ccc(NCC(C)CCC(O)(C=O)NC(CC(N)=O)c3ccccc3)cc2CCC=O)cc1
O=[N+]([O-])c1cccc(CCN2CCN(S(=O)(=O)c3ccccc3)CC2[N+](=O)[O-])c1
Cc1cccnc1N(C)c1nnc(C(N)C=O)o1
CC(=O)NCC(F)N1CCNCC1
CCC(C)C1=CC(=O)C2C1(C)CCC1C(C)(C)C(OC(C)=O)CCC21C
CCCCCCC1(Cc2ccc(-c3ccc(C(=O)O)cc3)cc2)CCCn2c(ncc(O)c2=O)C1
COc1cc2c(cc1O)C(OC)CN=C2c1ccccc1
COc1ccc(S(=O)(=O)Nc2cccc(NC(=S)NC(=O)c3ccccc3)c2)cc1
Cc1ccn2nc(Nc3ccc(Br)cc3)nc2n1
Cc1ccc(NC(=O)COC(=O)C2(C)CC2)cc1
COc1ccc(CNc2ccc(OC)c(OC)c2C(C=O)=CN)cc1
CC(C)C(CC=C(F)F)C(=O)O
O=S(=O)(Cc1ccccc1)NCC(c1ccc2c(c1)OCO2)N1CCN(c2ccccn2)CC1
CCC1(C)CC(COCCOc2nccc3ccccc23)CC(C)C(=O)OCC(C)(O)C(O)C(C)(OC2(O)CCC(C)OC2N(C)C)C(=O)C(COC)C1
CC(=O)Nc1ccc(OC(=O)CN2C(=O)CNC2=O)cc1
CC(=O)c1ccc(C#N)c(Oc2cc(C=O)ccc2-c2ccccc2)c1
O=C(Nc1cccnc1)C1CCCCN1S(=O)(=O)c1ccccc1
C=CCOC(=O)NCC1(C2CCCCC2)C=NOC1
C1CCC(OC2CC3OC2CNC2CCCOC2OC2CCCCC2O3)OC1
Clc1cccc(Cl)c1-n1ccnc1CCNc1ccc2ccccc2n1
Cc1[nH]c2cc(C3=NCCN3)ccc2c1-c1ccc(N)cc1
CCC(C)Cn1ccc(C(c2ccccc2)n2ccnc2)c1
COc1ccc(C=NNc2cc(OC)nc3cccc(OC)c23)cc1
CC(C)(C)C1CN(CC(=O)NCc2ccccc2)C(O)(Cl)CN1Cc1ccccc1
CC(C(S)c1cc(=O)n2cc(I)ccc2n1)n1c(S)nc2ccccc2c1=O
CCC(O)CC(O)C(C)(N)COC12C=CC=CC1C=CC=C2
NC(=O)C(NCCCCCCCCNC(=S)NN(Cc1ccccc1)Cc1ccccc1)N(Cc1ccccc1)Cc1ccccc1
Cc1cccc2c(CC(NC(=O)C(Cc3ccccc3)NC(=O)C3CCC(=O)N3)C(=O)OCc3ccccc3)c[nH]c12
Nc1nn(-c2ccc(O)cc2)c(=O)c2ccccc12
COc1ccc(S(=O)(=O)n2c(N)nc3cc(OC)c(OC)cc32)cc1
CC1CCC2=C(CC(C)(O)C3(CCOC3=O)CC2)C1=O
CN(C1([N+](=O)[O-])CCCCC1)S(=O)(=O)c1ccc(N2CCCCC2)c(NC(=S)NCc2ccco2)c1
O=S1(=O)NC2=NCCN2c2ccccc21
CC(C)CC(NC(=O)C(Nc1ccc(CCC(=O)O)cc1)C(C)C)C(=O)NCC(CC=O)CCNC(C)(C)CCC(O)C(C=O)Nc1ccc(CCC(=O)O)cc1
COC(=O)CNc1ccc(Cl)cc1
O=C(CSc1nnc(-c2ccco2)n1-c1ccccc1)NCC1Oc2ccccc2O1
CN(C)C(CNC(=O)c1cc(-c2cccs2)nn1C)c1ccccc1
CCOC(=O)CC1=CC(c2ccccc2)n2nc(-c3ccccc3)cc2N1c1ccccc1
Cc1cc2cnc(-c3cccc(C(=O)NCC(C)(C)C)c3C)nc2cc1NC(=O)c1cnoc1
COc1ccc(-c2ccc(Cl)cc2)c(OC)c1
Cc1ccc(NC(=O)CC2SC(N3CCCC3)=NC2=O)cc1[N+](=O)[O-]
N#Cc1ccc(OCC2CNC(F)(C(=O)NC3CC3)C2)cc1
CC(C)(C)CC(=O)Oc1ccc(C(N)=O)cc1NS(C)(=O)=O
Cc1cccc(N2C(=O)C(=Cc3cccs3)SC2=S)c1F
CNc1nc(Nc2ccc(C(=O)N(C)C)c3ccccc23)ncc1Cl
OC1(c2ccc(F)cc2)CCCCN1C(c1ccccc1)c1ccc(C(F)(F)F)cc1
O=C1C=C2C(Cl)=CC=CC2OC1[N+](=O)[O-]
CCCCCOC(=O)N1CCN(C(=O)C(CCC(=O)O)NC(=O)c2cc(N3CCC(NC(=O)c4ccccc4)CC3)cc(-c3ccccc3)n2)CC1
CC1(c2ccco2)OCc2cc3ccccc3cc21
O=C(Nc1ccccc1)Nc1nc2ccc(S(=O)(=O)N3CCCCC3C(=O)O)cc2s1
Cc1ccc(C(=O)NNC(=O)c2cccnc2)cc1
Cc1nn(CCO)c2c(=O)nc(-c3cccnc3O)[nH]c12
O=C(C=Cc1ccc(Br)cc1)NC(CC1CCCCC1)C(=O)NCCCn1ccnc1
CCCC(OC(=O)C(C)(O)c1c(O)cc(C=C(C)C)c2ccc(=O)oc12)C(C)C
NC1(c2ccccn2)CC2NC(=O)CC(c3ccccc3)OC2CN1C=O
COCCN=C(NO)c1ccc(OCc2ccc(F)cc2)cn1
CCC1(C)C(=O)CC(OC2CCCC(C)O2)CCCC(=O)CC2N(C(O)(CC)N3CCN(c4cc(C)ccc4C)C(O)(N(C)C)C3(C)C)C(=O)OC2(C)C(C)(C)OC1=O
Cc1ccc2c(c1)N(C)C(=O)C2=NNC(=S)Nc1ccc(Br)cc1
CC(CO)=C1CC2CCC3C4(C)CCC5CCCCC5(C)C4CC(O)C23CC1C
CCCC(N)C(=O)NC(C(=O)NC(C(=O)c1ccccc1)C(C)(C)C)C(C)C
Cc1ccc(Cn2cc(-c3ccc(C)c(C)c3)nn2)cc1
O=C(NNC(=O)c1ccc(O)cc1)c1ccccc1
CCCC(CC(C)O)C12C(C)C(=O)C3CC(O)CCC3C1CCC1(C)CC(O)(C=CC=CC(=O)O)CC12
Cc1nn(C)c(C)c1-c1ncc(N)cc1C=CCN1CCN(C(=O)c2ccc(F)c(F)c2)CC1
CC1(C)c2[nH]c3ccccc3c2CC2C(=O)N(Cc3ccccc3)CC(=O)N21
COc1ccc(OCC(N)=O)c(C23C(=O)C4C=CC=CC4=C2CNc2c3[nH]n(C)c2=O)c1
Fc1ccc(-n2nc(-c3cccc(F)c3F)nc2CCCCN2CCN(c3ccc4ccoc4c3)CC2)cc1
COC1CC(I)(n2cc(COc3cc(O)c4cc(CO)ccc4c3Br)nn2)OC1O
O=C(O)CNC(=O)C[SH]1C(S)=Nc2ccccc21
CC(C)CC(NC(=O)OC1CC2C(C(=O)O)CCCC2(C)C1)C(=O)NC(CCc1ccccc1)C(=O)O
COc1ccc(N2CCN(C(=O)c3cc(C(C)=O)c[nH]3)CC2)cc1
CCNC(C(=O)NC(C(=O)N(C)C(C=C(C)C(=O)O)C(C)C)C(C)C)C(C)(C)c1ccccc1
O=C(NN=Cc1ccc([N+](=O)[O-])cc1)C(O)c1ccc(O)cc1
COC(=O)C(C(=O)N(C)C(C(N)=O)C(C)C1(N)OC(O)C(O)CC1(O)CO)C(C)C
Cc1cc(NC(=O)c2ncccc2N)cc(C2N=C(C#N)OC3CC32)c1
COc1ccc(-c2c(OC)ccc3c2c(OC)cn3S(=O)(=O)c2cccc(OC)c2C(N)=O)cc1
CCCCC(CN)c1c2c(cc3sccc13)C(=O)c1ccc(Cl)cc1C2=O
COC1c2cccc3c2OC(O)(C(C)C(C=O)C3)C1OC
CC1=C(O)N2C(=O)NC(N)N=C2N1C(C)C1CC1
COc1ccc(C2(C(=O)C(C)(C)C)C(=O)C(=O)CN2c2ccc(-c3cc(C)cs3)cc2)c(OC)c1
CS(=O)(=O)n1ccc2ncnc(-n3c(=O)cc[nH]c3=O)c21
CC(C)S(=O)(=O)c1ccc(-c2ccc(F)cc2-c2nccc(N)n2)cc1
Cc1ccccc1CNC(=O)N1CCC(F)C1Cc1ccccc1
Cc1ccc([N+](=O)[O-])c(S(=O)(=O)n2cnc3ccccc32)c1
O=C(CSc1nnc(-c2ccc(F)cc2)o1)Nc1cc(-c2ccc(F)cc2)on1
ClC1(COc2nn3c(-c4ccccc4)nnc3c3ccccc23)CC1
NC1CCC(NC(=O)Cn2nnc(-c3ccccc3Cl)n2)CC1
Cc1ccc(C=O)c(OCCN2CCOCC2)c1Cc1c[nH]c(=O)nc1SC(C)(C)C
CN(C)c1ccc(CN(C(=O)c2cccs2)C2CCCC2)cc1
N#CCOc1ccc(OCC(=O)N2CCN(c3ccccc3)CC2)cc1
CCn1cccn1
CC1(N)C(N2CCC3(CC2)OCCO3)=C(C=O)c2cn[nH]c2C1Cl
Cc1ccc(S(=O)(=O)Nc2ccc(F)cc2C(=O)N(C)C)cc1
Cc1ccc(N2C(=O)C(=Cc3ccc(S(N)(=O)=O)cc3)SC2=S)s1
Cc1ccc(OCCN2CCCCC2)c(Nc2ccc(C(C)O)cc2Cl)c1
CC1(C)CCC2(O)CCC3c4c(ccc(O)c4O)CCC3C12
CCC(=O)N(c1nn(C)c2ccccc12)C1CN(c2ccc(OC)cc2)C1
CCCC(C(=O)NC1CCCC1)N(C(=O)CCC(=O)Nc1ccccn1)C12CCCCC1OCO2
Cc1ccc2c(c1)OC1(CCN(Cc3ccccn3)CC1)CC2=O
CNC(=O)C(CC(C)C)CC(O)(Cn1nnc(-c2ccc(-c3ccco3)cc2)n1)c1ccc(F)c(F)c1
CC(C)N1CC(=O)N=C1NC(=NC(=N)Nc1ccccc1)Nc1ccccc1
Oc1ccc2c(N3CC4CNCC4C3)ncnc2c1
COc1ccc(Cn2cccc2C(=O)NN=Cc2ccc(CNC(=O)Cc3cccs3)cc2)cc1
CC1(C)C=C(n2ccccc2=O)c2ccc(F)cc2O1
Nc1cn2cc(-c3ccc(NC(=O)Nc4ccc(F)c(F)c4)cc3)nc2c(N)n1
CS(=O)CCNC1CCCCN1c1nc2cc(S(C)(=O)=O)nn2cc1-c1ccc(Cl)cn1
Cc1c(O)cc(NS(=O)(=O)Cc2ccc([N+](=O)[O-])cc2)cc1C(=O)O
O=C1N(CCc2ccccc2)CC2C=CC(Cl)=CC12NCCN1CCCCC1
Cc1cc(C)c2c(c1)CC1(C2)NCOC2OC(C)C(N)(C=Cc3ccccc3)C21
O=C(NCCCO)c1ccc2c(Cl)cccc2c1
CC(=O)N(CCCCCNC(=O)Cc1cccc(NC(=O)Nc2ccccc2)c1)Cc1ccccc1
CCCCCCC(=C(C)C=C(CCC)C(=O)NC(C)O)C(C)C
COc1ccc(S(=O)(=O)Nc2ccc(C(=O)OCC(=O)Nc3ccc(S(=O)(=O)N4CCOCC4)cc3)cc2)cc1
COC(C=Cc1oc2ccccc2[n+]1[O-])=Cc1ccccc1C
CC(C)(C)OC(N)=O
COc1ccccc1Sc1c(O)ccc2ccccc12
COc1cccc(OC)c1CCNCc1ccc2c(c1)[nH]c(=O)n2CCC(O)CC(=O)O
COc1ccc(S(=O)(=O)N(Cc2cn[nH]c2)c2cccc(N)c2Cl)c(C)c1C
CC(C(=O)OC(C)(C)C)n1cc(CCO[N+](=O)[O-])sc1=O
CCC(=O)Nc1ncc(-c2ccc(S(=O)(=O)NC)cc2)s1
Cc1cccc2sc(NC(=O)CSC(=O)CN3CCN(c4ccccc4F)CC3)nc12
CCCCCC(C)NC(=O)NC1(C(=O)O)SCC(=O)OCCCSCC(N)(C(=O)O)NC1=O
CCCCCCn1c(CCNC(=O)C(O)(c2ccccc2)C(C)C)nc2ccccc21
CN1C(=O)OC(C(O)c2c[nH]c3ccccc23)C1c1ccc(O)cc1
Cc1cccc(OCCOCCNc2cccc(C)n2)c1
O=C(C(Cc1ccccc1)Nc1c([N+](=O)[O-])cccc1[N+](=O)[O-])N1CCSCC1
Nc1ncc2c(n1)c1cc(NC(=O)c3ccc(F)cc3)ccc1n2C1CCOCC1
CCC(C)C(N)C(=O)OC(Cn1ccnc1)c1cccc(Cl)c1OC
CN(C)CCNC(=O)c1ccc(NC(=O)c2cccc3c(=O)c4cc5c(cc4[nH]c23)OCO5)cc1
O=C(NCCN1CCN(c2ccc(C(F)(F)F)cc2)CC1)c1ccc2c(c1)OCO2
CNc1ccc2nc(C)ccc2c1-c1c(N)nc(N)c(=O)n1CC(=O)C1CC1
CS(=O)(=O)c1ccc(-c2ncc(-c3ccccn3)n2-c2ccc(S(C)(=O)=O)cc2)cc1
CC1C(=NNC(=S)NCCN(C)C)c2ccccc2CC1C[N+](=O)[O-]
O=C(O)CC1OCC2(c3cnnn3CCc3ccccc3)C=CC(O)=CC12
CC1CCC(C)C(N)(CCC(O)(c2ccccc2)c2ccccc2)N1
O=C(NCCNc1ccnc2cc(Cl)ccc12)C1CCCCC1
C=C1C(=O)Nc2ccc(OCCCCCCCCCCCCCCCO)c(-c3c(C)cn(C)c3C)c21
N=C(NO)N1CCC(CC(c2ccc(F)cc2)c2cc[n+]([O-])cc2)CC1
CCCNC1(C)N(S(=O)(=O)N2CCOCC2(F)C(=O)O)CCN(c2ccc3c(=O)cc[nH]c3n2)C1(C)N
COC(CNCc1nn(Cc2c(Cl)cccc2Cl)c(C)c1C)OC
Cc1ccc(-c2cc(F)c3c(c2)S(=O)(=O)c2cc(F)ccc2C3=O)cc1
c1ccc(Sc2cc(-c3ccncc3)cc(-c3cccnc3)n2)nc1
CCCCc1ncc(C(=O)C=Cc2ccc(C(=O)O)cc2)n1Cc1ccccc1
CCOC(=O)c1ccc(NC(=O)c2ccc(S(=O)(=O)N3CCCCC3C)cn2)cc1
COc1ccccc1C=C1Oc2cc(O)c3ccoc3c2C1=O
Cc1ccc(Cl)cc1
CCCCCCCCCC(=O)NC(CCCC(NC(C)=O)N(C(=O)CCc1ccc(C(=O)O)cc1O)c1nccs1)C(=O)O
NS(=O)(=O)c1ccc(N=Cc2cn(-c3ccccc3)nc2-c2ccccc2)cc1
N#Cc1ccc(C23C=CC(C#Cc4c(Cl)cccc4Cl)=CC2N=CO3)cc1
Cc1cc(NC(=O)CN2C(=O)CCC2=O)ccc1C(=O)N(C)C
COc1cc(OC)c2c(c1)C(=Cc1ccccc1C#N)C(=O)N2
CC=CC=C(C)C(=O)OC(=O)CC1(c2ccccc2)OC(=O)CC1O
CCC1(N)CC1C(C(=O)NCc1ccccc1)n1ncc2c(=O)oc3ccc(OC)cc3c21
CC1(N)C2OC(Cl)=NC(c3cc(O)cc(NC(=O)c4ccccn4)c3)C21
CCC(C)Oc1csc(-c2nc(Nc3ccc(C=O)cc3)ncc2C)c1
C=CC1(N)Cc2ccccc2S1(=O)=O
CNC(=O)c1cc(Oc2ncc(Cl)cc2OC)ccn1
CCOc1c(O)ccc(N)c1NC(=O)C1CC1
CON=C(c1ccc(Cl)cc1)c1cnc(C)cc1Oc1cc(CC(C)C)ccc1C(F)(F)F
OCCCCOc1ccc(Nc2c(CN3CCCCC3)cnc3ccccc23)cc1Cl
Cc1cccc2nc(N3CCCCC3(N)COc3ccccc3)n(Cc3ccccc3)c(=O)c12
CC(=O)NC1(O)OCC(O)C(O)C1CO
COC1Cc2cc3c(cc2-c2cc4ccccc4c[n+]21)OCO3
C=CC(O)CCCCCCCCCCCC(=O)C(F)(F)C(F)(F)F
CC(=O)Oc1cccc2c1C(C)COC2=O
CCC(O)CCCCCCO
O=C(Nc1ccc(-c2nc3ccccc3o2)c(C(F)(F)F)c1)c1cnc(Cl)cn1
CC(C)(NC(=O)N1CCC1Oc1c(Cl)cccc1Cl)N1CCN(C(=O)C2CC2)CC1
O=C1C=C2C(OCCN3CCOCC3)=CC=CC2OC1=Cc1ccc(Br)c(Br)c1
COc1ccc(O)c(C2(C)C=NN(C(=O)c3c(Cl)cccc3OC)C2CCc2c(OC)ccc(OC)c2OC)c1
Cc1ccc(CNC(=O)C2CC(N)(c3cc(-c4ccc(Cl)cc4)n(-c4ccccc4)n3)CCN2)cc1
CC(NC(=O)Cc1ccc2nc(-c3ccc(Cl)cc3)n(C3CCCC4(CCN4S(=O)(=O)C4CC4)C3)c2c1)C(=O)O
CN(C)c1ccc(C=C(C(=O)C(F)(F)F)c2ccc(N(C)C)cc2)cc1
ClC1=NC(n2cccn2)Nc2[nH]c(COc3ccccc3)nc21
Cc1nn(C=Cc2cccc(C#N)c2)cc1C#N
COC1CCC(N2CC3(CN(C(=O)CNc4cccc5c4COCC5=O)C3)C2)CC1
O=C(COC(=O)c1cccc(S(=O)(=O)N2CCOCC2)c1Cl)NC12CC3CC(CC(C3)C1)C2
CCN(CC)CCn1nc(CN(C(C)C)S(=O)(=O)c2ccccc2)c2cc3c(cc2c1=O)OCO3
CC(=O)Nc1ccc(SSc2ccccc2)cc1
O=C(c1nccn2cccc12)N1CC2(CCN(C3CCc4ccccc43)CC2)c2ccccc21
NC(C1CCCCC1)C1CC(CSc2nc(C(F)(F)F)n[nH]2)N(C=O)C1
CCCC(=O)OC12CCCCC1C1=CCCC(C)(C)C1C(C)(C(CC(C)O)CC(C)(C)O)C2
Clc1ccc(-c2cnnn2-c2ccc(Cl)cc2)cc1
CC1NC(=O)c2ccccc2OC(N)C1(C)N
CNc1c(NC(=O)C(=NOC)c2cnc(N)s2)ccnc1Br
CCOC(=O)C1CCCCN1C(=O)C1=NCC2(c3ccccc3)C=CC=CC2=C1
CC1CCCCN1C(=O)COc1ccccc1C#N
O=C(OCC(=O)N1CCCCCC1)C1CCN(S(=O)(=O)c2ccccc2)CC1
C=C1CCC=C(C)CCC2C(C)(CC)CCCC12C
CCc1c(C(N)=O)noc1N
N#Cc1ccc(N2CC(Nc3cc(C#N)ccc3Cl)C(=O)C2=O)cc1
Nc1ccc(CNCC(=O)N2CCC(F)(n3c(=O)[nH]c4cccc(F)c43)CC2)cc1F
CC1=C(C(=O)N2CCC(NS(=O)(=O)c3ccc(F)c(F)c3)CC2)C(c2cccs2)n2nccc2N1
COc1cccc(CN(Cc2cccs2)C(=S)Nc2cccc(OC)c2)c1
Cn1cnnc1C1(C)CCCCN1C(=O)c1ccc(-n2nccn2)cc1
CN(C)CCCN1CCN(C2=Nc3ccccc3Sc3ccccc32)CC1
CCc1ccc(-n2c(C(F)(F)F)nc3ccc(C(=O)NCCCC4CN(C=O)CCN4c4ccc(F)cc4)nc32)cc1
CC(=O)C1=C(F)C(c2ccc3c(c2)OCCO3)=CC2CC(N)CNC12
C=C1C(=CC=C2CCCC3(C#N)CCCC23)CC(O)CC1O
NC(=O)C1CCC2(CC1)OOC1(O2)C2CC3CC(C2)CC1C3
Nc1cccc(C(=O)N(c2ncn(CC=O)n2)c2ccc(CC=O)c(NC3CCCCC3)c2F)c1
CCOc1cc(C(=O)O)cc(C(C#N)=C(C=O)C(C)=O)c1
CCOC(=O)C1CCCC(N)(c2c(C=O)nn(-c3ccccc3Cl)c2Cl)N1
NS(=O)(=O)c1ccc(-n2ccc(C(F)(F)F)n2)cc1
CS(=O)(=O)c1ccc(-c2cnnc(SCc3ccc([N+](=O)[O-])cc3)c2)cc1
COc1ccccc1
CS(=O)(=O)Nc1ccc(-c2ccc(O)c3c2C=CCC3)cc1
Cc1ccc2c(c1NC(C)(C)C)C1CCC2C1
CC(C(=O)NCc1ccccc1)C1CCC2(C)C3=C(CCC12C)C1(C)CCC(OC(=O)NCC[n+]2ccccc2)C(C)(C)C1CC3
COc1ccc(OC(C)C)c(OC(C)C)c1C(=O)CCC=O
Cc1ccc(O)c(-c2n[nH]c(=S)n2N=Cc2ccc(-n3nc[nH]c3=O)cc2)c1
COc1ccc(-n2nc(C=O)cc2NC2CC(N)(c3ccccc3)CCN2)cc1
N#Cc1ccc(C2(c3ccc(C4CC4)cn3)CN(c3ncnn4cncc34)C2)cc1
CCOC(=O)c1ncc2sc3c(F)c(OCc4ccccc4)cc(OCCCN(C)C)c3c2n1
CCN1CCN(Cc2ccc(-c3ccc(-c4c(OC)c(N)cc5[nH]c(OC)nc45)cc3)cc2)CC1
CSCCC(N)C(=O)N1C(C(=O)O)SCC1(CC(C)C)C(=O)NC(CO)C(=O)NCC(=O)NC(C(=O)NCC(N)=O)C(C)C
COc1ccc2c(c1)C(=O)c1c-2cnn1CC(=O)N(C)Cc1ccco1
O=C(Nc1ccc2c(c1)OCCO2)C(O)c1ccccc1O
COc1c(O)cc2nccc(Oc3ccccc3-n3cc4c(n3)C(c3ncc(F)cn3)CC4)c2c1O
O=C(CCCCCCC(=O)Nc1ccccc1)Nc1ccccc1
CCOC(=O)CCc1nc(=O)c2c(-c3ccccc3Cl)csc2[nH]1
CCC(C)n1c(=O)[nH]c2c(N)cc(NC(=O)CSc3nc4ccccc4c(=O)[nH]3)cc21
Cc1cc(-c2ccccc2-c2ncc(C(=O)NC(C)(C)C)o2)ccc1Br
Cc1ccc(Cl)c(N(Cc2coc(C)c2)C(=O)COc2ccc(F)cc2)c1
COC(=O)C1(C)CCCC2(C)c3ccc(C(C)C)cc3C(=O)CC12
CCS(=O)(=O)CC(CNC(Cc1ccccc1)NS(C)(=O)=O)C(O)(Cc1ccc(O)c(O)c1)NC(=O)CNC(=O)OC(C)(C)C
Cc1ccnc(Cl)c1Nc1cc(O)c2[nH]c(C=O)cc(=O)c2c1OCCN1CCCC1
CCc1ncnc(-c2ccc(C=O)c(F)c2)c1C#Cc1cnc(N)c(N(C)C2CCCCC2)c1
CCC(C)N1CCCCC1=c1c2ccc(Cl)cc2n2ccnc12
Cc1cccc(S(=O)(=O)N(C)N=Cc2c(C#N)n[nH]c2[N+](=O)[O-])c1
O=C(NCCCN1CCC2(CCc3cccc(-c4ccccn4)c32)CC1)c1cccs1
COc1ccc(-c2noc(-c3ccc(Cn4ccccc4=O)cc3)n2)cc1
CN(C)CCOc1ccc(C2=C(c3cccc(OC(C)(C)N)c3)C(=O)NC2=O)cc1
CC(C)CC(NC(=O)C(Cc1ccccc1)NC(=O)OC(C)(C)C)C(=O)NC(CCC(N)=O)C(=O)c1ccc(C(=O)NN2CCCCC2)cc1
C=C(CCC(C)CC1CC(OC(=O)CCl)CC23OC2C(C)(C)CC13)C(C)(C)O
CCc1nccn1C(N)Cn1c(N)nc2cnc(Oc3cccc(F)c3)nc21
CC(C)(C)Cn1c(C(=O)c2cccc(F)c2)c(-c2ccc(Cl)cc2)c2cc(C(=O)O)ccc21
CC(C)C(=O)c1cccc(CSCC(=O)O)c1
O=C(NCc1ccc(Br)cc1)c1c(N2CCOCC2)sc2nccc(=O)n12
Nc1noc(N)c1CS(=O)(=O)O
O=C(NC1CCCCC1)N1CCC(=C(CNc2ccc(-c3ccc(F)cc3)cc2)c2ccccc2)CC1
O=C1OC2(CCC(C(=O)NCc3ccccc3C(F)(F)F)CC2)c2cnccc21
CC(=O)Oc1cc(C)c2c(c1)CC(=O)N(C)CC(N)CO2
Nc1ncc(-c2cccs2)c(Oc2ccc(Cl)cc2)n1
N#Cc1ccc(C=O)cc1
CC(NC(=O)NC1=Nc2[nH]c(-c3ccn(CC(F)F)n3)nc2NC1Cl)c1ccccc1
Cc1noc(NS(=O)(=O)c2ccc(Cl)cc2)c1Br
CC(C)(CO)NC(=O)c1c(F)cccc1F
CCCc1ccc(NC(=O)Nc2ccc(SC)cc2)cc1
CCN1C=CC2(OC3(C(=O)OC4CCC(C)CC4)OCC(O)C(OC)C3O)C=C(OC)C=CC2(C(=O)O)C1=O
COc1cc2c(cc1OC)CN(C(=O)CSc1cn3ccsc3nc1=O)CC2
COc1cc(OC)c(CNC(=O)CNC(=O)N2CCN(C(=O)c3ccco3)CC2)c(OC)c1
CCN(CCN(C(=S)Nc1ccc(SC)cc1)C1NCCCC1(N)C(=O)c1ccc(-c2ccccc2)cc1)Cc1ccccc1
COc1cccc(CCNC(N)=O)c1OC
O=C(OC(F)(F)F)c1nc2cc(-c3ccc(OCC(F)(F)F)cc3)ccc2[nH]1
COCC(=O)N1CCCC1c1cnc(-c2ccc(F)cc2)c(C)c1
N=c1oc2cc(Cl)ccc2cc1C(=O)Nc1ccccn1
CC(=CC(=O)c1cc(Cl)cs1)Nc1ccc(Cl)c(Cl)c1
COC(=O)CNC(=O)C12C=CC=CC1C(=O)NC(N)=C2
O=C(Nc1cccc(F)c1)c1ccc2c(c1)N(Cc1ccccc1)C(=O)c1ccccc1S2
COc1c2c(c(C)c3oc(CO)cc(=O)c13)OC(C)(C)C2
CCC(C)(C)c1ccc(OCC(N)=S)cc1
N#CCNC(=O)C1(NC(=O)c2ccc(N3CCCCC3)nc2N2CCC2)CCCCC1
Cc1cnn(-c2c(Cl)cc(Cl)cc2NC(=O)c2ccc(C(C)(C)C)cc2)c1-c1ccc(O)cc1
CN(C)CC1CC(c2cnc(N)nc2N)N(C=O)C1
COc1ccc(C(=O)C=Cn2cc(C=C3Oc4cc(O)ccc4C3=O)c(-c3ccc(Cl)cc3)n2)cc1
O=C(O)Cc1ccc2c(c1)CC(=O)C1(C34C=CC=CC3N=CS4)C=CC(O)=CC21
COC(=O)c1oc2c(c1C)C(=O)C(=Cc1cc(OC)cc(C(C)C)c1)CC2=O
CC(C)(C=O)C1(N)CCCCN1COc1ccc(Oc2ccc(F)cc2N)cc1
Cc1cc(S(C)(=O)=O)ccc1N1CCN(CCOc2c(C)cccc2C(=O)NC2CC2)CC1
OC(COc1ccccc1)CN(Cc1ccccc1)Cc1ccccc1
COC(=O)N1c2ccccc2N=C2CCC(C)(c3cccc(OC)c3OC)N21
COc1ccc(Nc2nc3sc(N)cc3c3[nH]nc(C)c23)cn1
CN1C2CCC1C(C(=O)OC(C)(C)C)C(OC(=O)NC(=O)c1ccc[nH]1)C2
COc1cccc2c1C(=O)C(=O)c1c(C)ccc(OC)c1C2=O
Cn1ccnc1CN1CCN(c2nc(N)c3cc(-c4cccc(Cl)c4)[nH]c3n2)CC1
CC(=O)c1cc(O)cc(-n2ncc(-c3ccc(N(C)C)cc3)c2CNCCc2ccccc2)c1
COC1C(OC)N(C(Cl)Cc2cccc(Cl)c2)C(=S)N1c1ccccc1
COC(CNC(=O)c1ccc2ncsc2c1)Cc1ccccc1
Cc1cccc(-c2cccnc2Oc2ccc(Nc3ccccn3)cc2)c1
CCCCCCCCC(CCCCC)OCC[N+]1(C)CCCC1
CCOc1ccc(N=Cc2c(O)[nH]c(=S)[nH]c2=O)cc1
CCn1c2cc(C3(c4ccccc4)N=C(F)N(Cc4cccc(N(C)C)c4)C3=O)ccc2c2nccnc21
CCC(C)Cn1cnc2c(N)nc(Nc3c(Cl)ccnc3Cl)nc21
CC(O)CN1Cc2ccccc2C1=O
Cc1cc(-c2ccc(N(C)C)cc2)nc(N2CCc3ccc(O)cc3C2)n1
O=C(c1c[nH]cn1)N1CCC(c2nnc(-c3ccncc3)n2-c2ccccc2)CC1
Fc1ccc(Cn2cc(C(F)(F)F)nn2)cc1
CCC(C)C(NC(=O)OCC1C=Cc2ccncc2C1)C(=O)NC(C=O)CC(=O)OC(C)C
COCCCn1c(CNc2ccc(C)cc2)nnc1SCc1cccc2[nH]cnc(=O)c12
COC1CC2CCCC(CC(=O)C=CC(=O)C(O)C(C)=C(C)C=CCC(=O)C=CCC(=O)C(C)OCCN1)O2
Cc1ccc2c(c1)C1CCCN3CCCC2(C3)C1O
CC12C=CC(CC1)CC2c1ccc2c(c1)c(-c1ccoc1)c(C(=O)N=c1c(C#N)cccn3c(C#N)cnc13)n2C1CCC1
CCCNc1cccc2c1CC(=O)N2
NC1=NC(c2ccc(F)cc2)N(c2ccc(OC(F)(F)F)cc2)C(N)=N1
CC(Nc1nccc(N2C(=O)OCC2C(C)C)n1)c1cc(=O)c(C(F)(F)F)cn1C
CC1=C(C(=O)O)C(c2ccc(C)cc2)SCN1C(=S)Nc1cccc(C)c1
Cn1cc(-c2ccc(C(=O)O)cc2)c(-c2ccc3ncccc3c2)n1
CCN1CCN(c2ccc(NC(=O)C3=CC=CC(C)=CS3)cc2)CC1
N#Cc1ccc(C(c2c[nH]c3cc(F)ccc23)N2CCC(O)C2)cc1
CN1CCC(C)(C#Cc2cccc(Cl)c2)C1
CC(C)(C)NC(=O)c1ccc(NC(=O)c2cc(F)c(F)cc2C(F)(F)F)cc1
COc1cc(-c2cccnc2)ccc1NCc1cccnc1
COc1ccc2c(C(=O)N3CCN(c4ccc(O)cc4)CC3)coc2c1
Clc1ccc(CSc2ncc[nH]2)c2[nH]cc(-c3ccccc3)c12
CCn1ccc(C2(O)CCN(C=O)CC2c2ccc(C#N)cn2)n1
CCCOCN1C(=O)CNC(=O)c2scnc21
CCC(C(N)=O)n1cccn1
O=C(NC(c1ccccc1)c1ccccc1)c1cnn2c1NC(c1ccccc1)CC2
O=C(O)CCc1nc(C=CC(=O)NCc2ccc(NC(=O)Cc3ccccc3)cc2)c2ccccn12
O=C(O)C=Cc1cccc(OCC=Cc2ccc(O)c(O)c2)c1
O=c1oc2ccc(C(F)(F)F)cc2cc1C(c1cccc(C(F)(F)F)c1)c1coc2ccccc2c1=O
Fc1ccc(-c2nc(-c3ccco3)cc(-c3cccs3)n2)cc1
CC(N)C(N)C(N)=O
CC(C)CS(=O)(=O)c1c(-c2ccc(F)c(C(=O)N3CCCCC3O)c2)cccc1-c1cccc(Cl)c1F
O=C(Nc1ccccc1)c1cc(O)ccc1O
COc1ncnc2sc3c(c12)CCC(C)(N)C3=O
N=C(NCCC(C(N)=O)C(CS(=O)C(F)(F)F)C(N)=O)Nc1ccc(C(=O)O)cc1
CCCC(CCNc1c2c(nc3ccccc13)CCCC2)N1CCc2ccccc2CC1
COCCN(C(=O)COC(=O)c1ccn(C)n1)c1[nH]c(=O)n(Cc2ccccc2)c(=O)c1N
Cc1ccc2c3c([nH]c2c1)CCN(C=O)C3CN1CCCCCC1
CCc1ccc(C(=O)NCCc2ccccc2)c(OCC(=O)O)c1
CCc1nc(C#Cc2ccc(N)cn2)cc(-c2cccc(Cl)c2C(=O)N2CCN(CC(O)(Cn3cncn3)c3ccc(F)c(F)c3)CC2)n1
COc1ccc(-c2cc(C(=O)NC(Cc3cc(C)cs3)C(=O)NO)c3c(n2)C=CCC3)cc1
CC(=O)N1CCN(Cc2ccc(NC(=O)c3ccc(O)cn3)cc2)CC1
O=C(Nc1ccc(Cl)cc1)ON=C1CCOc2ccc(C(=O)Nc3ccc(F)c(F)c3)cc21
CC(=O)NC(C(=O)O)C1OC(O)C(O)C(O)C1O
CC(C)C(NC(=O)C(N)Cc1ccc(O)cc1)C(=O)NC(CC(N)=O)C(=O)N(C)O
COC(=O)C1CCCCN1c1ncc2sc3c(c2n1)N(c1cc(Cl)ccc1F)CC=C3
O=C(Cn1nc(-c2ccc(C(F)(F)F)cc2)ccc1=O)NC1CCCc2ccccc21
Cc1ccc(OC(=O)C2N3C(=O)C(NC=O)C3SC2(C)C)cc1
O=C(c1ccc(CS(=O)(=O)c2ccc(F)cc2)o1)N1CCN(c2ccccc2)CC1
CCOC(=O)C1(C)NC(=O)NC=C1COC(=O)CCOc1ccc([N+](=O)[O-])cc1
O=C1CSC2=NCC(=Cc3ccc4ccccc4c3)N12
NC(=O)C(N)Cl
CS(=O)c1ccc(CC(O)(F)CC(C(C)(C)c2ccc(F)cc2)C(O)(CC2CCCCC2)C(F)(F)F)cc1
CCc1ccc(S(=O)(=O)NCCCn2ccnc2)cc1
Cc1nc(C)c(C(C)Nc2c(N(C(=O)c3ccccc3)c3cccc(N)c3)c(=O)c2=O)[nH]1
COc1cc(C(=O)Nc2nnc(C)s2)cc(OC)c1OC
Cc1ccc(C=Cc2ccc(-c3c(C(=O)O)ccc4ccccc34)cc2)cn1
CC(C(N)=O)(c1ccc(Br)cc1)c1ccc(Br)cc1
Nc1nc2c(s1)Cc1cc(Br)c(O)c(Br)c1-2
Nc1ncnc2c1ncn2CCNCC1CC(O)CC2CCCCC21
Cc1cc2c(O)c(-c3ccccc3)c(=O)oc2c(O)c1Br
CCN(C)CCNS(=O)(=O)c1ccc2nc(N)nc(N)c2c1
O=P(O)(O)OCC1CC(O)(n2c(NCCO)nc3cncnc32)C(O)O1
O=S(=O)(c1ccc2c(c1)OC(CN1CCCC1)CS2)N1CCCCCC1
COc1ccc(-n2cnc3c(O)cc(-c4ccccc4)c(C(C)C)c32)cc1
Fc1ccc(Nc2ncnc3c2sc2ccccc23)cc1
COc1cccc(COC(=O)c2ccc3c(c2)NC(=O)C(C)(C)O3)c1
O=C(Nc1cc(-c2ccc(O)cc2)[nH]n1)c1ccco1
CC(C)(C)c1cc(C(C)(O)c2ccccc2)cc(Br)[n+]1CC(=O)c1ccccc1
Cc1ccc(S(=O)(=O)Nc2cccc3c2NC(=S)CS3)cc1
COc1cccc(OC(C)CCc2ccccn2)c1CCC(=O)O
CCCSc1cccc(C=C(NC(=O)c2ccccc2)C(=O)O)c1
O=C1C(=Cc2ccc([N+](=O)[O-])cc2)SC(=Nc2cccc3ccccc23)N1CCc1ccccc1
CC(C)C(NC(=O)C1(C)CO1)C(=O)C12CC3CC(C1)C(O)(CO)C(C3)C2
O=C(Cc1ccc(F)cc1)N1CCCC1C12NC=NC1C=CC=C2C(F)(F)F
CC(C)[P+](C)(C)CCCO[N+](C)(C)CCCOC(=O)C(C)(C)C
COC(NCCN1CCCC1)Oc1cc(C=O)ccc1Nc1ccnc(Nc2ccc(C=O)cc2)n1
CCOC(=O)c1cccc(C(=O)Nc2ccc(C(=O)N3CCCCCC3)cc2)c1
CN(C)c1nc2c(c(NCCc3ccccn3)n1)NCC(N)(C1CC1)C=C2
COC(=CC(=O)c1ccc(OC)c(OC)c1)c1ccccc1
Cc1cn(C2CC(F)C(COP(=O)(O)OP(=O)(O)OP(=O)(O)O)O2)c(=O)[nH]c1=O
CC(C)OC(=O)c1nn(-c2cccc(N)c2)c2cnccc12
Cc1nc2c(N3C(P(=O)(O)CO)CCC3(N)CO)ncnc2[nH]1
COc1ccc(N)nc1C(N)=O
CCOC(=O)Cn1cc2cc3c(cc2nc1=S)CC(Nc1ccc(C)cc1)CC3O
COc1ccc2c(Sc3ccc(Cl)cc3)c(C(=O)O)[nH]c2c1
O=CC(C(NC(=O)Nc1ccc(F)c(Cl)c1)c1ccccc1)N1CC2CCC1CC2
CCCCC(CC(=O)Nc1cc(C(F)(F)F)ccc1C)C(=O)NC(CC(=O)OCCC(=O)O)C(=O)NC(CC(=O)O)C(=O)O
Cn1ccc(-c2cccnc2N2CCCNCC2)n1
NS(=O)(=O)c1ccc(CNC(=O)c2cc(-c3ccc(Cl)c(Cl)c3)co2)cc1
O=C(O)C1=Cc2c(Cl)cccc2N2CC3C(=O)N(c4ccccc4)C(=O)C3C12
CCOC1C(OC)CCN1CC(=O)c1ccccc1
C=CC(S)(C(=O)Nc1cc(Br)ccc1OC)n1c(S)nc2c(oc3ccccc32)c1=O
Cc1cccc2c1S(=O)(=O)N=C2c1cn(CS(N)(=O)=O)n(-c2ccccc2NS(C)(=O)=O)c1=O
COc1ccc(-n2c(C)nc3c(sc4ncccc43)c2=O)c(OC)c1
CC(NC(=O)CNC(=O)N1CC2CC(C1)c1cccc(=O)n1C2)c1ccccc1
O=C(Nc1cccnc1N1CCNCC1)c1ccc(Cl)cc1
CC(=O)C12CCC3C4CCC(O)CC4C(O)CC3C1C(C)(C)CC2
COc1cc(Br)c2onc(S(=O)(=O)c3ccccc3C(=O)O)c2c1C
Nc1ccc(-c2ccc(CNc3ccccc3)o2)c(-c2ccccn2)c1
NC1(COc2ccc(S(=O)(=O)N3CCCC3)cc2)CCCN2C(C(F)(F)F)CCCC21
NC1CCC(C(=O)Nc2cccnc2)CN1S(=O)(=O)c1ccc2c(c1)CCN2C(=O)C1CC1
NCC1C(O)OC(N)(O)CC1OC1CCC(CO)C(N)CN1
CC(C)c1nn(C)c([N+](=O)[O-])c1C(=O)NN=CC=Cc1ccco1
CCC(C)OC(=O)C(CC)Oc1ccc(-n2ccnc2)cc1
CNC(=O)c1cc(-c2cccc(C(C)=O)c2O)c2c(n1)CN(C(C)(C)C13CON=C1C=CC(C)=N3)C2CCN
CC(C)OC(=O)CCn1ccnc1CNc1sc2c(c1C(=O)NCc1ccccc1)CCCC2
Cc1nc(-c2c(C)cccc2C(=O)O)n[nH]1
Nc1ccc(N2CCCCC2NC(=O)C=Cc2ccc(O)cc2)cc1
COc1cccc(Nc2ncc(C(=O)Nc3ccccc3-c3cc(=O)c4c(OC)c(OC)c(OC)cc4o3)s2)c1
Cc1ccc(-c2nc(CSc3nc4ccccc4c(=O)n3-c3ccc4c(c3)OCCO4)c(C)o2)cn1
CCOC(=O)c1[nH]c2c(c1C(C)C)C(c1ccc(Cl)cc1)=NNC2
CC#CCn1c(N2CCCC(N)C2)nc2ncn(C3CCCCC3)c(=O)c21
Cc1ccccc1C1c2c(oc3ccc(Cl)cc3c2=O)C(=O)N1CCC(c1ccccc1)c1ccccc1
COc1c2ccccc2cc2[n+]1CC(O)c1cc3c(cc1-2)OCO3
CN(CCC#N)C(=O)COC(=O)c1nc2ccccc2cc1-c1ccccc1
Cc1c(N)cc(N)c(N)c1-c1ccc(C=O)cc1
CNC(=O)c1ccccc1NS(=O)(=O)c1cccc(C(=O)Nc2ccc(C(C)(C)C)cc2)c1
C=CC1(C)C(C)C2C3CCCC3CCC2C2CCC3(OC(=O)C(C)C)CC(C)(C)C(C)(C[SH](=O)=O)CC3(C)C21
O=C(O)C1CCCCC1C(=O)Nc1ccccc1COc1ccccc1
CN(C)C(=O)c1ccc(S(=O)(=O)c2ccc(Cl)c3oc4c(N)n[nH]c4c23)cc1
NC1CC(N)CN(c2nc(NC3CCCCC3)nc(N3C4CCC3c3ccccc3OC4)n2)C1
O=C1SC(=C(c2cccc(=O)o2)[N+](=O)[O-])C(=O)N1Cc1ccccc1
CCN(CC)C(=O)CSc1nc2ccc3ccccc3c2[nH]1
COc1cc(OC2CCCC2)ccc1CCC(=O)O
Cc1cc(C)cc(-n2nnnc2SCc2cc([N+](=O)[O-])cc([N+](=O)[O-])c2)c1
CN1C(=O)c2ccc(N)cc2C1=O
CC(C)CN(C(=O)Cn1nnc2ccccc2c1=O)c1c(N)n(Cc2ccccc2)c(=O)[nH]c1=O
Cc1ccc(C(F)(F)F)c(OC2(C)CC(F)CN2)c1
Nc1ncnc2c1c(-c1ccccc1)cn2C1OC(CO)C(O)C1O
CCCCCCCCCCCCCC[n+]1cc(-c2cc[n+](CCCCCCCCCCCC)cc2)n2c1CCC2
FC(F)(F)c1ccc(Nc2cc(-c3ccncc3)nc(N3CCCCCC3)n2)nc1
COC(=O)C1C2CCC(O2)C1C(=O)NCCCN1CCN(c2cc(NC(C)=O)cc(C(F)(F)F)c2)CC1
COC1(c2cc3ccccc3nc2Nc2ccccc2Cl)CC(=N)N(c2ccccc2)C2=C1C(=O)CCC2
CCOc1ccc(CCCCCCCOc2ccc(C(=O)NC(CCCN=C(N)N)C(=O)NC(CCCN=C(N)N)C(N)=O)cc2)cc1
CCNCc1ccnc(-c2ccc(CNC(=O)c3ccc4ccccc4c3)s2)c1
Nc1cnc(OCC(O)CN2CCCCC2N2CCCCC2)c(N)n1
CN(c1ccc(-c2ccc(NC(=O)C3CCCC3)cc2)nc1)c1ccnc(N)n1
Cc1cccc(C2CN=CN2CC(O)(Cn2cncn2)c2ccc(F)c(F)c2)c1[N+](=O)[O-]
O=C(O)c1ccc(C(F)(F)F)c(Nc2nc3c(cnn3-c3ccccc3)c(=O)s2)c1
CSc1ccc(C(=O)NN(C(=O)c2ccccc2)C(C)(C)C)cc1
COC(=O)c1cccc(CNC(=O)C2CC2C)c1
CC(CO)CC(COP(=O)(O)O)c1ccccc1
Oc1ccc(N(CCCCN2CCN(CCCNc3nc4ccccc4cc3Cl)CC2)Cc2ccccc2)cc1F
CC1(C(=O)N(Cc2ccccn2)S(=O)(=O)c2ccc(Br)cc2)CCCO1
CC(=O)NC(C)Cc1cc(Br)ccc1OS(=O)(=O)c1ccc(Cl)cc1
CCCCC(N)P(=O)(O)CC(C(N)=O)C(C)C
Cc1c(CN2C(=O)C(=Cc3ccccc3)Sc3ccccc32)cc([N+](=O)[O-])cc1C(=O)O
N#Cc1cc(CNc2ccc(-c3ccsc3)cc2)c(O)cc1-c1ccccc1
CNC(=O)N1CCC(C(=O)NCc2ccc(C)nc2)C1N
CCC(C)=Nn1nnnc1Nc1ccc(Cl)cc1
COc1ccc(-c2nc(=O)c(OC)c(C(C)C)[nH]2)cc1OC
Oc1ccc(C=NNC(=S)N2CCC(O)CC2)cc1F
COCCNC(=O)C(C)Sc1nnc(C)n1Cc1ccco1
S=C(NCCCNc1nc2c(c3ccccc13)=CCCC=2)Nc1ccc2c(c1)CCC2
Cc1cccc(-c2[nH]c(CN(C)c3nc4ccccc4[nH]3)nc2-c2ccc3ncnn3c2)n1
O=C1CCc2ccc(F)c(NC3C=CC3)c2N1
COc1cccc(OC(=O)C2(OC)CCCCN2C(=O)CNC(=O)Nc2ccccc2)c1
CCC[PH3+]
CC(=O)OC1CCCCN1C(C)C(c1ccccc1)c1cccc(Cl)c1CN
CCOc1ccc(NC(=O)Nc2ccc(C(CC34C=CC=CC3N=CN4C)c3ccc(SC)cc3)cc2)cc1
CCCn1c(=O)cc(C2CC(=O)N2CC(=O)c2c(C(C)C)ccc(C(C)C)c2O)n(C)c1=O
Cc1cccnc1N1CCN(C(c2cncn2-c2ccc(C=O)cc2)n2nnc(N)n2)CC1
CCNc1c(N)cc(-c2cn3c(C)nc4[nH]c(=O)n(C(C)C)c(=O)c4c3n2)cc1SC
CCN(CC)CCCCCCCCCn1c(N)ccnc1=O
CCOCC1CN(C(=O)Cc2ccc(Cl)cc2)CCO1
CC1=NC(c2cccnc2)C2=C(CC(C)(C)OC2)c2c(-c3ccc(C)cc3)nn(Cc3ccccc3)c21
[NH3+]c1cccc2[nH+]cccc12
CCn1c(C)nc2cc(C(=O)NN=Cc3cc(C)cs3)ccc21
C#CCNC(=O)NCCC(CC=CCC=CCC=CCC=CCCCCCCCCCC)c1ccccc1
O=C1c2ccccc2C(=O)N1Cc1ccc(-c2ccccc2)cc1
O=C(CS)NC1=NCCS1
Cc1ccc(C)c(-c2n[nH]c3nc(N)nc(N)c23)c1
c1ccc(C2(c3ccccc3)Nc3cccc4cccc2c34)cc1
CCNC(=N)NCc1cc(Cl)c(C(=NC(=O)c2ccccc2Cl)NC(=O)C2CC2)cc1C(F)(F)F
C=CC(C)=CCC1(C)C(C)CCC2CC(OC(C)=O)C=C3C(OC(C)=O)OC(O)C321
O=P(O)(O)OC(O)(C1CCCO1)C1CC(O)C(O)C=C1c1nnn[nH]1
Cc1cccc(C)c1N1C(=O)C(=Cc2occc2O)C(=O)N(CCCS(=O)(=O)CCCSCCCCC(=O)N(c2ccccc2)C(C)C)C1=S
COc1c(C)cc(C=Cc2ccc(Br)cc2)c(Br)c1O
O=c1nc2ccc(Cl)cc2c(O)[nH]1
Nc1cc(S(=O)(=O)NCc2ccccc2)cc2c1NCC2
CC(C)(C)CNC(Cl)(Nc1cccc(Cl)c1N)c1cccc(N)c1
CN(C)CC(=O)N1CC2C=CC=CC23C=CCC2(CNc4cc(O)c(CO)c(O)c42)C13
O=C(Cc1cccs1)Nc1cccc(N2CCCCC2)c1N1CCN(Cc2ccc(I)cc2)CC1
CC(=Cc1ccc(N2CCNC(=O)C2)cc1)C(=O)NC1(C#N)CC1
COc1c(C)cccc1N(C)C(=O)c1ccc(CS(=O)Cc2ccccc2Cl)o1
CC(C)(C)CC(=O)NC(=S)NC1COc2ccccc2O1
O=C(c1ccc(CN2CCN(c3ccc(F)cc3)CC2)cc1)N1CCOCC1
CCC(=O)Nc1cccc([N+](=O)[O-])c1
O=C(O)c1ccc(-c2ccc(-c3cc(=O)cc(N4CCOCC4)o3)cc2)cc1
O=C1C(=NNc2ccc(S(=O)(=O)Nc3ccccn3)cc2)C(S(=O)(=O)NC2=NCCS2)=Cc2cc([N+](=O)[O-])ccc21
CC(=O)C(c1ccc(C(=O)O)cc1)c1ccc(O)cc1C
CCC(C)N(C1=NC(=O)CN1C)c1ccc(Cl)cc1
COc1ccc(C2CC3(C(=O)O)CC2c2ccccc23)cc1
CCCN(CCC)C(=O)C(NC(C)=O)c1ccc(OC)cc1
CS(=O)(=O)NC(c1cccc(OC2CCCC2)c1)c1ccc2c(ccn2-c2ccc(Cl)cc2)c1
Cc1ccc(NC(O)C=O)nc1
CCN(CC)CCc1c(O)n(Cc2ccccc2)c2nc3c(c(=O)n(C)c(=O)n3C)n2c1=O
CN1CCCCC1c1ccnc2[nH]c(Nc3nc(-c4ccc5ncnn5c4)cnc3C(N)=O)c(Cl)c12
CCCCCn1cc(C(=O)Nc2ccc3c(c2)OCCO3)c(=O)c2cc(S(=O)(=O)N3CCCC3)ccc21
CC(C)(C)c1cc(C(=O)O)c(O)c(C(C)(C)C)c1
C=C(C)C1(O)CCC(C)(C)C2C=CC(=O)C=C21
COc1cc2c3c(c1O)-c1cc4c(cc1CC3N(C)CC2)OCO4
CCC(=O)c1ccc(OCC(O)CN(C)C)cc1
Cc1nc(C)c(C#Cc2cn(C3(C(F)(F)F)CCOCC3)nn2)nc1C
CCOC(=O)C1(C)CCC(C)CC12CC(C)C(=O)CN2
CC(C)C(CO)NS(=O)(=O)Nc1ccc(F)cc1
NC(=O)NCc1csc(-c2c(Cl)cccc2Cl)n1
Nc1ccc2c(c1)C(=NNc1ccc(C(=O)O)cc1)C(=Cc1ccc(C=Cc3ccc([N+](=O)[O-])cc3)cc1)O2
[truncated: 569,237 more chars]
