# Supplementary material for: t-SMILES: a fragment-based molecular representation framework for de novo ligand design
Source: Nat Commun. 2024 Jun 11;15:4993. doi: 10.1038/s41467-024-49388-6 (PMC11167009; doi:10.1038/s41467-024-49388-6)
Supplement: Supplementary file 4 — Source Data [file 41467_2024_49388_MOESM4_ESM.zip › Soure data/Source data and code for all other graphs/Metrics/Models/Chembl/ChEMBL_H_JBMSV[dbl][rnd20][bs128]/gen.smi.re_smils.smi.rnd10000.csv]

C=CCN1CC(=O)N2C(C(=O)NCc3ccccc3)CC(C)(C)C2C1(C)C
CC1=Nc2c(cc(C)c(F)c2Cl)Nc2ccc(Cl)cc21
CN(C(=O)C1CCCc2nc3cc(CO)ccc3cc21)c1ccccc1
CCOC(=O)C1C(c2ccc(OC)cc2)=C(C)NC(=O)N1CCCC(=O)NCc1ccc(C(C)(C)C)cc1
O=c1ccc2cc(-c3cccs3)cc(Br)c2o1
CC(C)CC(CO)N1CN(c2ccccc2)C(=O)N=C1Nc1ccccc1
O=C(O)C(O)=CC(=O)c1ccc2c(c1)[nH]c1c3ccccc3cc(O)c21
COC(=O)Nc1nnc(S(N)(=O)=O)s1
CC1(N)CCNc2cc(N3CCN(C(=O)c4ccco4)CC3)ccc2O1
CCN1CC2Cc3ccccc3C2(c2cccc(Cl)c2)C(Cl)C1OC
O=C(NC1CC1)C1CCN(c2cccc3c2C(=O)N(C2CCCCCCC2)C3=O)CC1
CCn1nc(C)c2nc(C#N)c(N3CCC(CO)C3)nc21
CC(C)(C)CC(=O)Oc1ccc(C(N)=O)cc1NS(C)(=O)=O
Cc1cc(N(C(C)C)C(C)C)n2ncc(-c3ccccc3)c2n1
CCC(CC)N(C(=O)NCc1ccccc1NS(C)(=O)=O)C(c1ccccc1NC(C)(C)C)c1ccccc1OC
Cn1ccc(C2C(N)N(C=O)CCC23CCCNC3=O)n1
CC(C)(C)C(=O)C1=C(O)C(C(=O)CC23C(O)CC4CC(O)CCC4(C)C2CCC2(C)CCCC23)OC1=O
Cn1ccc(C(=O)NN=Cc2ccccn2)n1
COC(=O)C(CCCCNC(=O)OC(C)=O)NC(=O)C(Cc1ccc(OCCc2ccccc2)cc1)NC(C)=O
CCCCCCCCCCCCCC(=O)OC1CCC2OCCC2C1
CN(C)CCCOC(=O)c1ccc(Nc2nc(Nc3ccc(C#N)cc3)nc(-c3cccc4c3CNC(=O)C4=O)n2)cc1
CCCC(=O)OC1(C(=O)O)OCCC(N)C1(O)NC(C)=O
COc1ccc(N2CCN(C(=O)CN3CC(=O)C(=O)CC3NC(=O)c3ccc(F)cc3)CC2)cc1
COC(=O)C1=CC(N)(Cc2ccc(OCC(F)F)cc2)C2CC(c3ccc(F)cc3Cl)C1N2C(N)=O
Cc1ccc(-n2c(CNC(=O)NC3Oc4ccccc4O3)cc(C)c2C)cn1
Cc1cc(COc2cccc(Cl)c2C(=O)OC(C)C)on1
O=C(CN1CCOCC1)Nc1cccc(Br)c1S(=O)(=O)N1CCOCC1
O=c1c(-n2nncc2Cn2ccnn2)c[nH]c2c(F)cccc12
CCN(CC)CC1(c2ccc(F)cc2)CCCCC1O
CC(=O)OCC1=C(C(=O)O)CSC2(NC(=O)C(=NOC(C)(C)c3cccc[n+]3CC(=O)C[n+]3ccsc3)c3ncc(N)s3)CC(=O)N12
CC(C)CCn1c(=O)[nH]c(=O)c2nn3c(c21)NC(=O)C(N)(N)C3
O=C(NCCN1CCCC1=O)C1CCN([SH](=O)=O)C(S)C1
COc1cc2c(cc1O)C1CC3NCC2OC(CC2CCN1CC2)OC3=O
O=C(c1ccccc1)c1cc2c(Br)cccc2[nH]1
COc1csc(C=O)c1N
C=CNC1=C(Cl)C=CC23NC(=O)C(=O)C(C)(C)C12C=CC=C3F
O=C(NCCc1ccc(F)cc1)c1cc(Br)co1
O=C(COc1ccc(C(F)F)cc1)Nc1ccc(N2CCOCC2)cc1
Cc1n[nH]c2nc(-c3ccc(NC(=O)C(C)(C)C)cc3)nc(N)c12
Cc1noc(-c2ccccc2)c1COc1ccc(C(=O)N(C(N)=O)C2CC2)cn1
CC(C)(CCC1CCC2(C)C(=CC=C3C4CCC(O)(CCl)C4(C)CC(O)C32F)C1)Oc1cccnc1
CCCn1c2ccccc2c2cc(N)ccc21
CC(C)CC1(C(Cc2ccccc2)N2CCN(CCc3ccccc3)C(=O)C2=O)CCCCO1
COC1(C)C=C(C2CCCC3(O)CC4CCC3C42)COO1
CNC1CCC(n2cc(N)c(OCc3ccc(F)c(F)c3)cc2=O)CC1
Nc1ccccc1C1COc2ccccc2C1
O=C(NCCN1CCOCC1)C1CC(=O)N(C2CCCCC2)C1
Cc1cc(CCNC(=O)COc2ccc(Cl)cc2)cn2ccnc12
COc1ccc(N2CCN(Cc3cc(Oc4ccccc4)ccc3Cl)CC2)cc1
NCn1ccc(=S)nc1NC(=O)Nc1ccc(O)cc1
O=C(NCc1ccc(F)cc1)c1cc(Br)[nH]n1
CCOc1cc(C2C3=C(CCCC3=O)N(c3ccc(Br)cc3)C(=N)C2C#N)ccc1N
CCN1C=C(CNCc2ccc(S(=O)(=O)N(C)C)cc2)C2C=CC=CC21
O=Cc1cc(O)c(O)c(Nc2ccc([N+](=O)[O-])cc2)c1
CC(C)c1ccc(C=C(NC(=O)c2ccccc2Cl)C(=O)Nc2cccc(Cl)c2)cc1
CC(C)(CC(N)C(=O)O)C(=O)O
COC1(C(=O)NCCC(C)C)Oc2ccccc2O1
CC(C)N1C(C2CCCN2C(=O)C2(C)CC2)=NC2C(N)=NC=NC21
O=C(O)c1ccc2nc(CCCCC3CCSS3)ncc2c1
CCCCCCCCCCCCCCCCOC(COCC(N)=O)C(O)C(O)CCCCCCCCCCCCCCC
c1ccc2[nH]c(C3CCC4(CC3)OOC3(OO4)C4CC5CC(C4)CC3C5)nc2c1
COc1ccc(NC(=O)CN2C(=O)SC(=O)C2=Cc2ccc(C)cc2C)c(S(=O)(=O)N2CCOCC2)c1OC
CCCC(=O)CSc1nnc(-c2ccc(C)cc2)n1C(C)C
COc1ccc(C2CN(C(=O)C3CC3)C(CCCC3CCCC3)(C(=O)NCc3cnc(C)cn3)C2)cc1OC
Nc1cc2c(c(-c3nc(-c4ccccc4)no3)c1)CCNC2
O=C(OCC1C(O)(O)CCOC1(O)Oc1cccc2c1oc1ccccc12)c1cccc2oc(=O)ccc12
COc1ccc(NS(=O)(=O)c2cc(Cl)cc(OC3NCCCC3N)c2)cc1
CCS(=O)(=O)NC(=O)c1nc(-c2ccccc2)c2cc(Cl)ccc2n1
CCC(OC(=O)C1C(O)CCN1C(C)=O)C(=O)Nc1ccccc1
CCOC(C)(NC(=O)c1ccccc1)c1nc2sccn2c(=O)c1C
CC(C)c1cccc2c1NC(=O)CN2S(=O)(=O)c1ccc(Cl)cc1C(=O)O
Cc1ccc(SCCCN2CCN(C)CC2)cc1
O=C(c1nocc1C1CCc2ccccc2C1)N1CCN(c2nsc3ccccc23)CC1
CCC(C)NC(C)CCOC(C)CCCC=O
CCCNC(=O)CCCN(Cc1ccccc1)S(=O)(=O)c1cccc2nsnc12
O=[N+]([O-])c1ccc(C=Cc2nc3cc(Cl)ccc3s2)o1
C1=NCC(NCCc2c(-c3ccccn3)ncc3ccsc23)N1
COc1cc(OC)cc(-c2c(N)nc(Nc3ccccn3)nc2Br)c1
O=C(Nc1ccc(Oc2ccccc2)c(C(=O)O)c1)c1ccccc1
COc1cc(OC)c(-c2ccc3occ(Cl)c(=O)c3c2)cc1C=O
Cn1cc(C2=C(c3cn(C)c4ccccc34)C(=O)NC2=O)c2ccccc21
COc1ccc(-n2c(SCC(=O)NCc3ccccc3)nc3cccnc32)cc1
O=C(NC(Cc1ccccc1)C(O)CC(Cc1ccccc1)NC(=O)C(Cc1ccccc1)NC(=O)c1ccc(-c2nccs2)cc1)OCc1nccs1
O=c1c(OCCCN2CCCCC2)coc2cc(-c3ccc(F)cc3)ccc12
NC(=O)NCc1csc(-c2c(Cl)cccc2Cl)n1
CN1CCCC1=NC(=O)N1CCCC1
CCOC(=O)C[SH]1C(S)=NN=C1NC(=O)CCS(=O)(=O)c1ccc(OC)cc1
N#Cc1ccc2c(c1)nnn2CC(=O)Nc1ccc(F)cc1F
N#Cc1ccc(Oc2ccc(N3CCOCC3)nc2)c(O)c1Cl
COCC(=O)c1ccccc1
COc1ccc(NC(=O)Nc2ccn(C(C)C)n2)cc1
CC(=O)NC1C(=O)OC(C)(C)SC1CC(=O)O
CC(C)S(=O)(=O)Oc1ccc(-n2c(=O)ccc3nccc(-c4ccnc5ccccc45)c32)cc1
CN1CCN(S(=O)(=O)c2ccc(C(=O)Nc3ccc(F)cc3)cc2)CC1
O=S(=O)(c1ccc(F)cc1)N1CCN(c2nc(-c3cccc(Cl)c3)nc3ccccc23)CC1
O=[N+]([O-])c1ncc(COc2ccc(CN3CCCC3Cl)cc2)n1Cc1ccccc1
CCN(CCOC)CC(=O)Nc1cccc(C=C2SC(=O)NC2=O)c1
O=Cc1cc(-c2c(Cl)cccc2N2CCCCC2N2CCCCC2)nc2ccccc12
Cc1ccc(Cl)c(Sc2nc(Nc3cc(C=O)ccn3)ccc2C)c1
CC(C(=O)N1CCCCC1)c1c(N(C)C)cc2nc(N)nc(N3CCCCC3)c2c1NC1CCC(O)C1
CC(=O)Nc1ccc(O)cc1
CCC(=O)OC1(OC)CC=C(C(C)O)CC(O)C(O)C2(C)CC(C)(CO2)C1(OC(=O)C(C)CC)C(=O)OC
Clc1ccc(N2CCN(Cc3ncc(-c4cccc5ccccc45)o3)CC2)cc1
CSCCC(NC(=O)COc1ccc2ccccc2n1)C(=O)NC(CCCCN)C(=O)NC(C=O)Cc1ccccc1
CNC(=O)CN1C(=O)C(C(=O)OC)CC1c1ccccc1
CC(C)OC(=O)Nc1oc(-c2ccccc2)nc1C#N
Cc1cc(CCC(C)Oc2cc(C)c(C)c(C=CC(=O)c3ccc(OC(C)(C)CCCc4ccccc4)cc3)c2)no1
Fc1ccc(-n2c(-c3ccccc3)nc(C(c3ccccc3)n3cncn3)c2-c2ccccn2)cc1
O=C1C=C(c2ccc(-c3nc(-c4ccccc4)no3)cc2)C(=O)C(c2ccccc2)=C1c1ccccc1
CCc1ccc(Oc2cccc3cc4[nH]c(=O)[nH]c4nc23)cc1
COC(=O)C1CC(=O)N(C2CCCCCC2)C2=CC(CC(=O)NCc3cccs3)CCC21
O=C1CNCC2(S1)C1=C(CCCCC1)NC2c1ccccn1
Cc1cccc(N2CCN(c3cc(C)c4nnc(C(F)(F)F)n4n3)CC2)c1
COc1ccc(S(=O)(=O)N(C)CC2Oc3cc(C#CCO)cnc3C(=O)N(C(C)CO)CC2C)cc1
C=C1C(=O)N(CC)C(=O)N(CCc2cc(-c3ccc(C#N)cc3)co2)C1=O
Cc1ccccc1-n1ncc(N2C(=O)CC(c3ccccc3)C2=O)c1C(N)=O
COc1cc(C)cc(C(=O)ON=C(Cn2ccnc2)c2cc3ccccc3cc2Cl)c1
CCOc1cccc(C(COC)NC(=O)C2Oc3cc4ccccc4cc3O2)c1OCC
Cc1ccc(OCc2cc3ccccc3[nH]c2=O)cc1
O=C(O)C1C(Cc2ccccc2)CCN1C(=O)CC(c1ccccc1)c1ccc(C(F)(F)F)cc1
O=C(ON=Cc1cccnc1)c1ccccc1
Cc1nc2c([nH]1)c(=O)n(C)c(=O)n2COc1cccc(C=O)c1F
O=C(Nc1cc(-c2cccc([N+](=O)[O-])c2)n[nH]1)c1ccc(Cl)cc1
COc1cccc(C(=O)Nc2nccc(N3CCCC3)n2)c1OC
O=C(Nc1nc2c(c(=O)[nH]1)C=CCN2)NC1CCC(O)C1
COc1cc(OC2(c3ccc(Cl)cc3)CCCCN2C(=O)C23C=CC=CC2=CNC3)ccc1F
O=C(O)C(Cc1ccc(O)cc1)NC(=O)C1CCCN1C(=O)CNC(=O)C1CCCCN1
CN(C)c1nc2ccsc2c(=O)s1
COc1ccc(CNC(=O)C(=O)C(C(=O)NCCc2ccccc2)C(O)C2CCC(=O)N2OS(=O)(=O)O)cc1
COc1cc(-c2ccccc2C)ccc1-c1nccc2cc(S(=O)(=O)Nc3ncns3)ccc12
CC(C)(C)c1ccc(NC(=O)CCC(=O)NC(=O)c2ccc(Cl)cc2Cl)cc1
Cc1cccc(C)c1NC(=O)c1ccc2c(C)coc2c1
Fc1cccc2[nH]c(-c3cc(-c4ccccc4)cs3)nc12
O=C(Nc1ccc(OC2CCN(CCC3OCCO3)CC2)cc1)c1cccc2ccccc12
CC1C=CC(N)NC1
O=CN1CCOC(CSc2nnc(-c3ccco3)o2)C1
Cc1ccc(-c2nnc(NCCO)o2)cc1
CCC(C(C)=Cc1cc(Cl)c(C)cc1O)=C(C)C
COc1cc(S(N)(=O)=O)ccc1C1=NN(c2ccccc2C(=O)O)C(c2ccccc2)C1
CC(=O)N1CCC(O)(CC(=O)N2CCCN(C)CC2)CC1
CC(=O)CCCCCC=CCCCCCCC(=O)Nc1cc(O)c2c(c1)CCC=C2
CC(C)N(Cc1ccc(Cl)cc1Cl)C(=S)Nc1ccccc1[N+](=O)[O-]
CN(CC1=C(c2ccc(Cl)cc2)CCNC1)C(C)(C)CO
CC12C=CC=CC1(CNCc1ccc(S(N)(=O)=O)c(CN)c1)NC=C2
CCC(C(=O)NCC(N)=O)N1C(=O)CCC1=O
Cc1ccc2c(c1)N(C)C(=O)C2=NNC(=S)Nc1ccc(Br)cc1
O=C(Cc1cccs1)NCc1ccc(-c2nnc3n2CC24C=CC=CC2(C=CN=C4)NC3)cc1
O=C(NCc1ccnn1C1=NS(=O)(=O)c2ccccc21)c1ccccc1
CC(=O)NC1(Cc2ccccc2)CN(C=O)C1=O
CC(=O)Nc1ccc(C#Cc2ccc(O)cc2)cc1
CC(=O)OC1C(Oc2ccc(C)cc2)OC(C)(OC(C)=O)C(OC(C)=O)C1Oc1ccc(C)cc1
Cc1[nH]c(C(=O)Nc2ccc(S(=O)(=O)Nc3nccs3)cc2)c(C(=O)CCl)c1C
CCC(=O)NNS(=O)(=O)COc1ccc2nc3ccccc3cc2c1
CCN(CC)S(=O)(=O)c1cc(C(=O)NCc2cccc(C(F)(F)F)c2)ccc1C
Cc1ccc(C2(CN3CCCCC3)CCN(C(=O)CO)CC2)cc1
NS(=O)(=O)CCNC(=O)c1cc(Br)c2oc3ccccc3c2c1
Cn1c(=O)c2[nH]c(CSc3ccc(Cl)cc3)c(N)c2n(C)c1=O
CN1CC=C(c2c[nH]c3ccc(NC(=O)Nc4cccc(Cl)c4Cl)nc23)CC1
COc1ccc2c(c1)C(=O)c1ccccc1C2C(OC)C(=O)OC(C)C[N+]1([O-])CCOCC1
CC(=O)c1ccc(NC(=O)C2CC(N)(C34CC=CC=C3C=CC=N4)CCN2)cc1
CCCNC(=O)c1cc(-c2ccc(OC)cc2)c(-c2ccc(OC)cc2)cn1
Cc1ccc(NC(=O)CCCCn2c(=O)c3sccc3n(CC(=O)NCC3CCCO3)c2=O)cc1C
CCOC(=O)C1CCCCN1S(=O)(=O)c1cc(C(C)=O)cn1CC(=O)NC1CCCCC1
Oc1cc(C2=CC3(Cl)CCC(C2)N3)ccc1Cl
O=P(O)(O)C(NO)P(=O)(O)O
CN(C)c1ccc(S(=O)(=O)Nc2nc(Cl)ncc2OCC2CC2(F)c2ccccc2)cc1
COCCCNc1nc(C#N)c(-c2ccc(Cl)cc2)o1
COC(=O)c1ccc(NC(=O)C2C(=O)CCN2c2ccc(C(C)(C)C)cc2)cc1
Cc1ccc(S(=O)(=O)Nc2cccc3c(Br)ccnc23)cc1
Nc1cccc(NC(=O)CN2c3ccc(Cl)cc3NC(=O)C2(Cl)Cl)c1
Cc1ccc(S(=O)(=O)CC(=O)OC(=O)CN2CC(C)CC(C)C2)cc1
O=S(=O)(c1ccc(-c2ccc(F)cc2)cn1)c1cc(F)cs1
N#Cc1ccc(-n2nc(C(N)=O)c3c2-c2cnc(Nc4ccc(N5CCOCC5)cc4)nc2CC3)cc1
CC(=O)Nc1ccc(S(=O)(=O)Nc2nccc(Oc3ccc4c(c3)CCC3N=C(C)NC43C)n2)cc1
C#CCN1CCN(c2nc(-c3ccc(Cl)cc3)cs2)CC1
O=C(NCc1nc2ccccc2s1)C1CC=CC1
CCC(C)C1(Cc2ccccc2)NC(=O)C(=O)NC(N)(C(C)C)C(=O)C(=O)OC(N)C(C(C)C23C=CC=CC2=CNC3)NC1=O
Cc1ccc(S(=O)(=O)NC(CNC(=O)c2cccc(C#N)n2)C(=O)O)cc1
O=C1c2c(CN3CCN(c4ccccc4)CC3)csc2NC2C=CC=CC12
COc1cc2c(cc1OC)-n1cnnc1C(C(=O)NCCN(C)C)N=C2c1ccccc1
O=C1c2ccccc2C(=O)c2c1oc(-c1ccccc1)cc2=O
COc1ccc(OC)c(-c2cc(N3CCCCC3)cnn2)c1
CN(C)S(=O)(=O)N1CCc2nc(COc3ccccc3)n(C(C)(C)C)c2C1
O=C1Nc2cc(Cl)ccc2C1=C(Cl)Cn1ccnc1
C=CCN1C(=O)C(=c2sc(=C)c(=O)n2NC(=O)c2cccc(F)c2)c2ccccc21
C=Cc1cccc(C(=O)NC(C)c2ccccc2)c1
O=C(CN1CCN(c2ccc(F)cc2)CC1)NCC1Oc2ccccc2O1
OCc1cncc(CCc2cnc(Nc3ccccc3F)nc2)c1
CNC(=O)c1ccccc1NS(=O)(=O)c1cccc(C(=O)Nc2ccc(C(C)(C)C)cc2)c1
O=NN1CCc2ccccc21
Nc1n[nH]c2c1C(=O)c1ccccc1C2=O
Cc1cc(Sc2ccccc2)n2c(C=O)c(C)nc2c1N1CCC1C
COc1ccc2ncnc(NCCCN3CCCC3=O)c2c1
CCS(=O)(=O)NC(=O)c1c(OCC23CC4CC(C2)C(C)C(C4)C3)ccc(F)c1C1CC1
COCCNc1c(Cl)cccc1-n1nc(C)c2c1CCCC2
CCN(CC)CCNC(=O)c1ccccc1N1C(=O)C(=C(C)c2ccccc2)SC1=Nc1ccccc1
CC(C)CC(NC(=O)c1cc2c(N)c(C#N)c(C(N)C(=O)O)cc2s1)C(=O)O
Cc1cnn(C(C(=O)NC2CC2)[N+](=O)[O-])c1C
CC(C)(C)c1ccc(CCC2(c3ccccc3)CC[N+](C)(CCCS(=O)(=O)CCN)CC2)cc1
CC1C(=O)CSC1=O
COc1cc(C)cc(OC)c1Nc1ccc(-c2nnc3sc(-c4cnn(C)c4)nn23)cc1
CC1CC(NC(=NS(=O)(=O)c2ccccc2)c2ccccc2)C(=O)C2C=C(C(F)(F)F)C=CC12
Nc1ncnc2c(NCC3COc4ccccc4O3)cccc12
Cc1ccc(OCC(=O)NN=C2Nc3cc(Br)ccc3C2=O)cc1
COCCNC(=O)COc1cc(C)n(-c2ccc(OC)cc2)c1C
CC(O)N1CCC(Cc2nnc(COc3ccc(-c4ccccc4)cc3)o2)CC1
CC1C(CNS(=O)(=O)c2cccs2)CN(C(=O)c2ccon2)C1C
C=C(Cl)C1(O)COC(n2c(CO)cc(=O)[nH]c2=O)C1C
O=S(=O)(NCC1CCCC1CCCc1ccccc1)c1ccccc1
Cc1ccsc1-c1noc(-c2ccc(-c3c(C)cc(-n4ncc(=O)[nH]c4=O)cc3C)cc2)n1
Cc1ccc(Nc2c(O)c(=O)c2=Nc2cccnc2)cc1
CC(C)n1c(=O)n(C=O)c2cccnc21
C=C1NC(C)(COC(C)=O)SC1(N)c1ccccc1
C(=Cc1ccccc1)c1ccccc1
CCC(C)(O)CCn1c(=O)c(C2CS(=O)(=O)CCN2)cc2cccc(C)c21
CC1CCC2(Cl)C(=C(O)C(C)C3C4CCCC4CCC32)C1
COC1=CC2CCN(CCCNC(=O)c3cc(OC)cc(NC(=O)Nc4ccc5c(N)n[nH]c5c4)c3C(C)(C)C)CCC2C(OC)=C1
O=C(CSc1nc(=O)cc(-c2cccc(F)c2)[nH]1)Nc1ccccn1
CCOc1cccc(OCC)c1-c1ccc(C2NCCC(=O)N2)cc1
O=C1C(=O)C(OCc2ccc([N+](=O)[O-])cc2)C(c2ccccc2)c2ccccc21
CC(C)CCP(=O)(Oc1ccc([N+](=O)[O-])cc1)N1CCCCCC1
Cc1ccc(SC(C)(Nc2c(C)ccc3c2OCO3)C(=O)N(C)C(=O)CCc2ccccc2)cc1
O=CN1CCN(c2cnccn2)C(CC2CCCC2)C1
Cc1ccc(OCC(=O)NCC(=O)NCC2CCCN2c2ccccc2)cc1
COc1ccc2nc(C(C)(C)C)cc(C(C)C)c2c1
CC(=O)c1ccc(NC2CC(N)(c3ccc4c(c3)OCO4)CCN2)cc1
CC(C=O)C(S)N(C)C(C)C(=O)O
COc1cc2[nH]c3cc(C=O)sc3c2c(Br)c1OCC(=O)O
N=C(NCCCC(N)C(=O)O)N[N+](=O)[O-]
O=C(NC(CO)c1ccccc1)c1nc(CN2CCc3ccccc32)cc(-c2ccc(Cl)cc2)n1
CC(=CC=CC1(C)CC=C(C)C(C)C1C)CCN(C)CC(=O)Nc1ccc(C)cc1
Cc1ccc(-n2c(S(=O)(=O)Cc3ccccc3)nc3cccnc32)cc1
NC1(c2ccc(Cl)cc2)NC(=O)CNC1CC(=O)NCCc1ccccn1
CCC(CCC(CC=O)N(C)CCNCC(=O)N(c1cc(Cl)ccc1CO)c1cc(C)cc(NC(C)=O)c1C)N(C)CC1COc2ccccc2O1
O=C1CC2(n3ccc4c5c(ccc43)N(C(=O)c3ccccc3)CC5)CCC(CN1)N2
NC12CCN(C(N)(C=O)c3cccc(Cl)c3)CC1Nc1ccccc12
Nc1ncc(-c2ccc(C3(c4noc(-c5cncnc5N)n4)CCC3)cn2)cn1
NC1N(c2ccc(-c3ccccc3)cc2)CCCC12CCNC2=O
Cc1ccc(NC(=O)N2CCOc3ccc(SC4CCCCC4)cc32)cc1
N#Cc1ccc(C=O)cc1
CCC(N=C(N)N)C1CCNC(=O)CNC(=O)C(CC)(Cc2ccccc2)NC(=O)C(Cc2c[nH]c3ccccc23)NC(=O)CC1NC(C)=O
Cc1cncc2c(S(=O)(=O)N3CCC(C(=O)NC(c4ccccc4)C4(C(=O)O)CC4)CC3)c(F)ccc12
CC(C)C1NC=NN1
O=C(CCC(=O)N1CCN(Cc2ccccc2)CC1O)c1ccc(F)cc1
Oc1ccc(CCNC(=S)Nc2nc3ccccc3s2)cc1
Clc1cccc(-n2cnc(C(Cl)CCn3c4ccccc4c4ccccc43)n2)c1
Cc1ccc(-c2nnc(SCC(=O)Nc3cccc(S(=O)(=O)Nc4ccc(Cl)cc4)c3)o2)cc1
CC1(C)Cc2ccccc2C(N2CCN(CCNc3ccc(F)cc3)CC2)C1O
CS(=O)(=O)c1ccc(C=C(Cl)c2cc(Cl)ccc2Cl)cc1
Cc1cc(CC(=O)N2CCCC2c2nc(-c3cccs3)no2)co1
O=C(NCc1cc(F)ccc1Cl)c1ccc(Nc2ncc3c(n2)N(C(=O)C2CC2)CC=C3)cc1
Cc1ccc2nc(CN(C)C(=O)c3ccc(NS(=O)(=O)c4ccc5[nH]c(=O)n(C)c5c4)cc3)sc2c1
COCCn1cnc(S(=O)(=O)N2CCN(Cc3ccc4c(c3)OCO4)CC2)c1-c1ccc(F)cc1
Cc1cc(Cn2ccccc2=O)nc(-c2cc3cc(C(=O)N4CCC(N5C(=O)OCc6ccccc65)CC4)ccc3o2)c1
O=C(C=Cc1ccc(CSc2nc(=O)cc(Cc3ccc(O)cc3)[nH]2)cc1)c1ccccc1
CCOC(=O)c1c(NC(=O)c2occc2Br)sc2c1CCC2
COc1ccc(-c2nc(C)c(C#N)c(NCCc3ccccn3)n2)cn1
O=CNN=C(c1ccccc1F)C12CC3CC(CC(C3)C1)C2
NCCCC(NC(=O)C(N)Cc1cc(Cl)ccc1Cl)C(N)=O
Cc1nc(CN2CC(n3cccn3)C(C)(O)C2)no1
O=C1NCN(c2ccccc2)C12CCN(CCCCc1cccs1)CC2
N#CC(CO)NC(=O)C(O)c1ccc(CO)cc1
NC(=S)N1CCN(c2ccc(S(N)(=O)=O)cc2)CC1N
COc1ccc(OC)c(CC2(OCC3CC3)CCCN(CCCCN3CCCC3=O)C2)c1
COCCN1N=C(Cc2cc(OC)c(OC)c(OC)c2)C2C=CC=CC2C1=O
CCn1c(SCC(=O)Nc2ccc(S(=O)(=O)Nc3ncccn3)cc2)nnc1-c1nc(O)cc(=O)[nH]1
O=C(Cn1[nH]c(=O)c2ccccc2c1=O)OCC(=O)c1ccc2[nH]ccc2c1
O=C(Nc1ccccc1)c1nc2cc([N+](=O)[O-])ccc2[nH]c1=O
Cc1cc(SC(=O)CNc2ccc3c(c2)OCO3)nn1-c1ccc(C#N)c(Cl)c1
Cc1cc(C=O)nc(C2CCC(NCC3CC3)N(C(=O)C(C)C)C2)n1
COC1=CC(OC)Cc2nc(N)nc(N3CCN(C(=O)Nc4ccc(Cl)c(Cl)c4)CC3)c21
COCCNC(=O)C(c1ccc(C)c(Br)c1)N(Cc1ccco1)C(=O)c1ccns1
CCCCCCCCCCCCOc1ccc(O)cc1C(=O)CCc1ccc(O)c(O)c1
CC(=O)N(c1c(C)ccc2cccnc12)S(=O)(=O)c1ccc([N+](=O)[O-])cc1
CC(C)C1CCC(N2CCC(NC(=O)c3cccc(C(F)(F)F)c3)CC2)Cc2cccnc21
CC(C)CCCCCCC1(C)CCOC2(CC(O)CCO2)C1C
CC(NC(=O)C=Cc1ccccc1)C(=O)NC(Cc1ccc(O)cc1)C(=O)C(=O)O
O=C(Nc1ccnc(-n2cccn2)c1)c1ccccc1
O=C(c1ccc(Cc2ccc(Cl)cc2)cc1)c1ccc(OCCN2CCCC2)cc1
Cc1cc(C(=O)OCC(=O)NCc2cccs2)co1
COc1ccc(-c2nc(N)sc2-c2ccc(OC)cc2)cc1
C=CCCC=CC=CC=CCCCCCCCCC=CC(O)C(CO)n1cnc2c(N)ncnc21
O=C(NCCN1CCCCC(Cl)C1)c1cnccc1C(F)(F)F
Nc1ccc(NC(=O)C=Cc2cccc(OCc3cccc(F)c3F)c2C(=O)NO)cc1
CC(=O)N1CCc2cc(-c3nc(C)cs3)c3c(c21)N(C(=O)C(O)O)CCN3C
COc1ccc(C2(N)CC3(CN2)CNC(N)(c2cc(C)on2)COC3)cc1
CC(C)(C)NC(=O)NCc1cc(-c2c3c(nn2CC2CCCO2)Nc2ccccc2-n2ncnc2-3)cs1
CCOC(=O)c1c(-c2ccc(Br)cc2)nnn1-c1cccc([N+](=O)[O-])c1Cl
c1ccc(C2=NC(c3ccccc3)c3c(ccc4ccccc34)O2)cc1
O=C(Nc1cccc(Cl)c1OCc1ccccc1)NC(Cc1ccccc1)Cc1ncc(C(=O)O)s1
CCCCNc1nc(NCCc2ccccn2)cc(-c2ccccc2)n1
COc1cc(O)ccc1-c1cc(-c2c(Cl)cccc2OC)ncc1C#N
CC(C)C(NC(=O)CN1C(=O)CCCC23C=CC=CC12C=CC=C3)C(=O)C(F)(F)F
COc1ccc(-c2c(-c3cccnc3)nc(Nc3ccccn3)nc2[N+](=O)[O-])cc1
CCOc1ccc(-c2c(C)ccc3ncoc(=O)c23)cc1
CCCCC(=O)NCc1nccn1-c1nc(-c2cccc(C)c2)oc1C
COC(=O)CC1(C)C(O)C(=O)C(C)=C2CC3(CCC21C)C(=O)C(=O)C(C)(C)C3=O
CC1=C2C3OC(=O)C(C)C3CCC(C)(O)C2CC1OC(=O)Nc1ccc2c(c1)CCC2
O=C(Nc1ccccc1)Nc1cccc(-c2cccc(-c3nc4ccc(Cl)cc4[nH]3)c2)c1
O=c1cnc2cc([N+](=O)[O-])c(O)cc2[nH]1
CCC(C)CNCC1=C(C=O)C2(CCN(S)CC2)Oc2cc(O)c([SH](=O)=O)cc21
OC(CNCc1ccc(-c2cccc(-c3nc4cc(F)ccc4[nH]3)c2)cc1)c1ccco1
Cc1ccc(COC(=O)c2c(-c3cccc(Cl)c3)noc2F)c(C)c1
CC(C)(C)C(=O)C1=C(NC(=O)Nc2cc3c(cc2N)C(Cl)CNCC3)c2c(Cl)cccc2NC1
Cc1cccc(N2C(=O)CSC2c2ccccc2)c1
O=C(CN1CCN(c2ccc(F)cc2)CC1)Nc1ccc([N+](=O)[O-])cc1
O=CN1N=C(CNC(=O)C(c2ccccc2)c2cccc(CCNS(=O)(=O)c3ccccc3)c2)C(c2ccco2)C1C(CCCN1CCN(Cc2ccccc2)CC1)N1C(=O)C2CCC(C2)C1=O
CCCC(O)(Cc1ccc(OCCN2CCN(c3ccc(-c4ccccc4)cc3)C2=O)cc1)C(=O)O
O=CN1CC(C2CCCO2)N(C=O)CC1c1ccccn1
Cc1oc2cccc(OCC(O)CNCc3cccc(Cl)c3)c2c1C
C=CS(=O)(=O)NCCC(C)NCC(O)COc1cc(O)cc(O)c1
CC(=O)CSc1nc(=O)c(-n2c(=O)c(C#N)c(C)c3c(=O)n4ccccc4nc32)c(C)[nH]1
Cc1ccccc1OCC(=O)NCC(=O)N(C)Cc1ccco1
COc1cc(CCN(C)C2CCC(c3ccccc3)CC2)cc(OC)c1
Cc1ccc2[nH]nc(C(F)F)c2c1
CCn1c(=O)[nH]c2c(Cl)nc(C(OC)Oc3ccc(C)cc3)nc21
O=C(CCc1ccccc1)NC1CCCOC(c2ccccc2)OC1
Cc1cc(-n2ncc3c2ncn2nc(C4CCCCC4)nc32)ccc1N
CCC(C)N(C1=NC(=O)CN1C)c1ccc(Cl)cc1
COc1ccc(C(=O)Nc2ccc(Cl)c(S(=O)(=O)N3CCCCCC3)c2)cc1OC
Cc1cc(-c2ccccc2C(F)(F)F)nc2c(-c3ccc(C(F)(F)F)cc3)cnn12
COCC(=O)N(C)CC1COc2c(C)cccc2C(=O)NC1(N)NC(=O)Nc1ccc(OC)cc1
COC(=O)c1ccc(C23OC=NC2C=CC=C3OC)cc1
CSc1cc(Cl)c(Cl)cc1CNc1ncnc2[nH]ccc12
CC(C)(CCCCCCCCCCCC(=O)N(Cc1nc2ccccc2c(=O)n1-c1ccccc1)CC1CC1)CC(=O)OCCCCCCCCCCCC(=O)C(=O)Nc1ccccc1
O=S1(=O)C2CC(C1c1ccc(Cl)cc1)N(Cc1ccccc1)C2
CCCn1c(=O)c2[nH]cc(-c3ccc(F)cc3)c2n(CCC)c1=O
NC(=O)CC(NC(=O)C1(c2ccc(Oc3ccccc3)cc2C(=O)O)CCCCC1)C(N)=O
O=C(OCc1ccccc1)c1cccnc1
CCC(O)N(c1ccc2c(c1)CC(=O)NCC(CCN(C)c1c(C)ccc(Cl)c1Cl)CO2)S(=O)(=O)c1ccc(OC)cc1
CCCC(=O)Oc1ccc(S(=O)(=O)n2cnc3cccc([N+](=O)[O-])c32)cc1
O=C1OC(c2ccccn2)=NC1=CC=Cc1ccccc1
CCCNC(=O)C(CC(C)C)NC(=O)CS
O=c1c2ccccc2nc(COc2ccc(C(F)(F)F)c(F)c2F)n1O
CC(C)CN(C(=O)C1(N)CN=CNC1)c1cc(=O)n(Cc2ccccc2)c(=O)n1C
Cn1c(=O)oc2ccc(-c3cccc(F)c3Cl)cc21
Cc1c(N2CCC(N3CCCNc4ccccc4C3=O)CC2)csc1C=O
CC1(C)CC(N)(N)C(c2cccc(F)c2)C(C)(C)N1
COCCNC(=O)c1ccc(CCNC(=O)C(Cc2ccccc2)NC(=O)C(CC(C)C)NC(=O)OCc2ccccc2)cc1
NC(=O)c1cc(=O)c2c(-c3ccccc3)cccc2o1
O=C(O)C1CCCCN1CCN(Cc1cccc2ccccc12)C(=O)c1cc2c(Cl)cccc2[nH]1
O=C(Nc1ccc(Sc2ccccc2)cc1)c1ccc(Nc2nc(Nc3ccc(Nc4ncnc(Oc5ccccc5)n4)cc3)nc(N3CCCCC3)n2)cc1
COc1cccc(Oc2ccc(C3Oc4cc(OC)cc(O)c4C(=O)C3O)cc2)c1
CCC(CC)Nc1nc(C)nc2c1CC(=O)N2
CCOC1CC2c3c(ccc(C)c3O)CCC2C2CC(O)CC12
O=P(O)(O)c1cc(O)c(NCCCCCCCCCNc2ccc(C(F)(F)F)cc2C(F)(F)F)c(S(=O)(=O)O)c1
NS(=O)(=O)c1ccc(NC(=O)C(O)=CC(=O)C(=O)C(O)=Cc2ccccc2)cc1
Fc1ccc(-n2nncc2-c2ccc3c(c2)OCO3)cc1
O=C1NC(=S)SC1=Cc1ccc(-c2cccc(C(=O)O)c2)o1
Cc1cc(O)cc2c1COC(O)=C2c1ccc(O)c(O)c1
CN(C)c1ccc(-c2nnc(CCCCC3CCSS3)o2)cc1
CC1=C(c2nc3c(C)nc4cc(C)c(O)c(C)c4c3[nH]2)C(O)=COC1C
COc1ccc2c(c1)-c1cccc3ccc(NS(=O)(=O)c4ccc(C)cc4)c-2c13
COc1ccc(C(=O)NC2(C(C)C)NC(O)C(=O)C2N)cc1
C=CC1CC1(NC1(C2CCCCC2)CCc2cc3c(Oc4cnc5ccccc5c4)cccc3nc21)C(=O)NS(=O)(=O)C1CC1
COC(=O)CCCCCC(NC(=O)C(Nc1cc(OC2(O)CCC(O)CO2)ccc1C(O)C(C(N)=O)c1cc(C(N)=O)cs1)C(C)C)C(N)=O
COCCn1c(SCC(=O)Nc2sc3c(c2C#N)CC(C(C)(C)C)OC3)nnc1-c1cccc(OC)c1
N#Cc1cc([N+](=O)[O-])cc2c(N)n[nH]c12
Cc1ccc(CNc2ccc(C)cc2)cc1
COC(=O)C(N)C(C)C
Cc1cccc(C)c1N(C(=O)c1ccc(O)cc1)C(N)=NN
COc1ccc(CC(=O)NCc2ccccn2)cc1S(=O)(=O)N(CCC#N)c1c(OC)cccc1OC
CN1CC(C)(C)CCC1c1ccc(O)c(O)c1
C=CCc1nc(N2CCOCC2)c2c3c(sc2n1)CCCC3
COC1CC(NC(=O)c2cc(-c3ccccc3)n[nH]2)CCN1Cc1ccsc1
O=C(CSc1nc(=O)c(O)n[nH]1)Nc1ccccc1
CCCCNC(=O)C12C=NC=C(c3ccc(C)cc3)C1=C(N)SC2
[NH3+]c1ccc2c(=O)n(Cc3nnc(Sc4ccc5c(=O)[nH]n(-c6ccc(Br)cc6)c(=O)c5c4)o3)cnc2c1
O=C(c1ccc(O)c(I)c1)n1cccn1
Cc1ccc(-c2cc(F)c3c(c2)S(=O)(=O)c2cc(F)ccc2C3=O)cc1
COc1cccc(CCN(C)C(=O)CN2N=C3C(C(C)=NN3c3ccccc3)C(C)C2=O)c1OC
N#CC(C(=O)CCC(N)=O)=C1NS(=O)(=O)c2ccccc2N1c1ccc(C=O)cc1
O=C(NC1COc2ccccc2O1)c1cc(-c2ccco2)[nH]n1
COc1cccc(C(=O)Cn2nnc3c4c(sc3c2=O)CCCC4)c1
Cc1ccc2c(CSc3nc(=O)cc(N4CCOCC4)[nH]3)cc(=O)oc2c1
O=C(NCCNc1ccc(C23CC4CC(CC(C4)C2)C3)cn1)c1cccs1
O=C(Nc1ccc(C(F)(F)F)cc1)C1CCN([SH](=O)=O)C(S)C1
COC(=O)c1[nH]c(C)c(C)c1C(=O)OCC(=O)NCCc1ccc(OC)cc1OC
CCc1c[nH]c(Nc2cc3c(cc2OC)c(C)c(C)n3C)n1
COc1cccc(C(Cl)=C2C(=O)C(=Cc3ccccc3)C3CC4c5[nH]c6ccccc6c5CC(F)N4C(OC)C3C2OC)c1
CC1(C)OC(=O)c2c1[nH]c(=O)c1c2ccn1-c1ccc(Cl)cc1
CN1C(C2CCCN2)=NC(=O)C2(c3ccc(=O)[nH]c3)C=CC=CC12
CCOCN(C(=O)c1ccccc1)c1ccc(C(=O)N2CCC(OC(F)(F)F)CC2)cc1
CC(=O)N(O)CCCC(C(=O)NO)S(=O)(=O)c1ccc(Oc2ccc(Oc3ccccc3)cc2)cc1
CC(C)n1cnc(S(=O)(=O)N2C(F)CC(C(c3ccccc3)c3ccccc3)CC2F)c1
Nc1ccc(C2([N+](=O)[O-])C(=O)c3ccccc3C2=O)cc1
COc1ccc2c(C(=O)O)c(-c3ccc(=O)[nH]c3N)n(Cc3ccc(F)cc3)c2c1
CC(CCO)CC1(C)CC2C(=CC1O)C1CC3CC(C(=O)O)=CC(C)C32O1
Oc1cccc(O)c1-c1cccs1
CSC(=NNC(=O)c1ccco1)C1=NC(c2ccccc2)C2C=CC=CC2=C1
CCN(C)c1cc2c(c(C)n1)C(NC(=O)COc1ccc(C)cc1)=CCC2
c1cncc(-c2nc(N3CCOCC3)nc3c2sc2ccccc23)c1
N=C(N)NCCCC(NC(=O)C1CCCN1)C(=O)O
N=c1o[nH]nc1CCN1CCNCC1
COc1ccc(OC)c(-c2ccc3c(c2OC)-n2cnc(OC)c2CS3)c1
CC1CC=CCC1=CC1(C)CCC=C2CC3(CCC21C)C(C)CCCC3(C)C
CC1CCC(Cl)NC1(Cl)CCNCC(c1ccccc1)c1ccccc1
Cc1cccc(C)c1NC1(C(=O)NC(C#N)Cc2ccc(-c3ccc(CC(=O)N4CCCC4)nc3)cc2)NC2CCC1C2
CC(C)(c1c(Cl)ccc2c1C(c1ccccc1)=NCC(=O)N2)N1C(=O)c2ccccc2C1=O
Cc1cccc2nc(-c3ccc4nc(C(=C(C(=N)N)c5ccccc5)C(C)C)ccc4c3)[nH]c12
NC1(CO)CCCC(C(=O)N2CCN(c3ccccc3)CC2)N1
CC(CCCC(C)(C)O)C1CC2CCCC3(C)C4(CCCC(O)(O)C4C)CCC(C)C23C1
O=Cc1ccc(-n2c(CN3CCCC3)nc3cnccc32)s1
CC(Oc1ccc(F)cc1)C(=O)Nc1ccc(C(=O)Nc2ccc(NC(=O)C3(C)CCCCO3)cc2)cc1
COC(=O)c1ccc(CS(=O)Cc2ccccc2)o1
O=Cc1ccc([N+](=O)[O-])cc1C1CCN(Cc2ccccc2C(F)(F)F)CC1
CCOC(=O)C1CCCc2nc(N3CCCCC3)ccc21
CC1CCN(CCNC(=S)NC23CC4CC(CC(C4)C2)C3)CC1
O=C(C=Cc1ccc(Cl)cc1)OC(=O)CNc1ccc(Br)cc1
CC1=NC2(SCC(=O)Nc3ccc(Cl)cc3)NN=CN2C=C1
Cc1ccc(C(=O)NNc2ccc(Cl)cc2)cc1
NC1CCOC1n1c(Br)nc2cnc(COP(=O)(O)OP(=O)(O)OP(=O)(O)OP(=O)(O)OP(=O)(O)OP(=O)(O)O)nc21
C=CCn1cnc([SH](=O)=O)c1Cc1ccc(-c2ccccc2-c2nnn([SH]3C(C)=NC(C(C)C)=C3N)n2)cc1
CC(=O)c1c(OS(C)(=O)=O)ccc(Sc2ccc(S(N)(=O)=O)cc2)c1C12COC(=O)C1Cc1cc3c(cc1C2)OCO3
CN1CCN(CC(=O)NC2NC(C#N)CC2(N)C2CCCCC2)CC1
Cc1c(C(N)C(=O)O)nnn1-c1ccc(S(N)(=O)=O)cc1C(=O)O
O=C(C=C(O)Nc1ccccc1)NC1CCC(O)CC1
O=C1c2c(cccc2-c2ccccc2)NCC12C=CCC2
COc1cn2c(=O)c(S(=O)(=O)Nc3ccccn3)cnc2s1
COC1(N)CC2NC1CC(c1ccc(F)cc1)=C2C=O
Cn1nnc2cc(C(O)(Cn3cncn3)c3ccc(F)cc3F)ccc21
CCc1ccc(NC23C(F)=CC=CC2=NCc2nncn23)cc1
Cc1cccc(CNc2ccc3ncc(-c4ccncc4)c(N4CCN(C(C)C)CC4)c3c2)c1
O=C(c1cccc(Cl)c1C(F)(F)F)N1CCN(c2ccccc2)CC1
O=C(CSc1nnc(-c2ccccc2)n1Cc1ccco1)Nc1ccc([N+](=O)[O-])cc1
Cc1nc(=O)cc(NC(CO)C(=O)NC2CCC(C(=O)O)CS2(=O)=O)n1C
Cc1ccc(S(=O)(=O)N2CCN(C3CCCC3)C(CCO)C2)cc1
O=c1[nH]c(=O)n(C2OC(COP(=O)(O)OP(=O)(O)OCC3OC(n4cc(F)c(=O)[nH]c4=O)C4OC(c5ccccc5)OC34)C(O)C2O)cc1F
COc1ccc(-c2c(O)cc3c(OC(=O)OCCN(C)C)cc(=O)oc3c2OC(C)=O)c(OC)c1OC
CCCC1=CCCc2c1c(=O)oc1ccc3ccoc3c21
O=C(Nc1cccc(-c2nc3ccccc3[nH]2)c1)c1ccc(F)cc1
COC(=O)C1=CC(=O)NC1=O
COc1ccc(-c2nc(NCc3ccccc3)c3sc(C)cc3n2)cc1
CC1C(=O)NCCN(S(=O)(=O)c2ccccc2)C1(N)CO
CC(C)CCC1(O)CCC2C3CCN(CC4CC4)C4C=CCCC4(C)C3CCC21C
O=C1CCCN1CCn1cc(CN2CCN(c3ccccc3)CC2Br)nn1
Cc1ccc2c(c1NC(C)(C)N1CCOCC1)N(CC=O)C(=O)C(CCN(C)C)O2
COc1ccc(C=O)c(N)c1N
Cc1ccnc(-n2nccc2C(=O)Nc2ccc(Cl)cc2)c1
Cc1ccc2c(c1)C(=Cc1cccc(Oc3ccc(C=CC(=O)NO)cc3)c1)OC2=O
Cc1ccncc1OCc1cnc2c(n1)C(=O)Nc1cc(Cl)cnc1N2
COc1ccc(NC(=O)C(NC(Cl)Cc2cccc(Cl)c2)OC)cc1
O=C(Nn1c(-c2ccc(Cl)c([N+](=O)[O-])c2)nc2ccccc2c1=O)c1ccccc1
CC1(C(=O)NCc2ccccc2)CCCCN1
CC(=O)c1ccc(N=c2ssnc2C(C)C(N)(C=O)CN2CCOCC2)cc1
CC1C(O)OC(Oc2ccccc2)C2(CC(O)(O)OC(O)C2(O)CO)C1(O)O
COc1cc2ncnc(Nc3cccc(Br)c3)c2cc1OC
COC(=NNc1nc(N)nc2sc(OC)cc12)c1ccccc1
N#CC1(c2ccccc2)CCN(C(=O)C(N)Cc2ccccc2)CC1
Cc1nc(=O)c2sc(NC(=O)CC(C)C)cc2[nH]1
COc1ccc(C#N)c(NC(=O)C2CCN([SH](=O)=O)C(S)C2)c1
CCc1ccc2c(=O)c(-c3cccc(I)c3)c[nH]c2n1
Cc1ccc(-c2sc(NC=O)nc2CC2(N)CCCC34CCNC(Cc5cccc(O)c53)C24)cc1
CCc1ccc(Oc2ccc(C(N=O)n3ccnc3)cn2)cc1
N=C(NO)N1CCC(CC(c2ccc(F)cc2)c2cc[n+]([O-])cc2)CC1
O=C(NCCc1ccccc1)Nc1ccc2snnc2c1
CS(=O)c1ccc(-n2c(=S)[nH]c3c(N)nccc32)cc1
CCCCN(C(=O)C1C=Cc2nc3ccccc3nc2C1[N+](=O)[O-])c1cc(=O)n(Cc2ccccc2)c(=O)n1C
CCC1(O)CC(OC(=O)C(C)=C(O)c2c(O)c(C)c(O)c(O)c2O)CC2=CC(O)C3C(CCC4(C)C(C(=O)OC5CCC(C)CO5)CCC34)C21
Fc1ccc2[nH]c3c(F)c(F)c(OCCCCN4CCCC4)cc3c2c1
COc1ncc(-c2cnc3c(NS(=O)(=O)c4ccc(Cl)s4)ccnn23)cc1NS(=O)(=O)c1c(F)cccc1F
CCC(=O)N(c1ccc(N(CC)CC)cc1)C1CCN(CCc2ccc(Cl)cc2)CC1
NC(C(=O)Sc1nc2ccccc2n1C1CCCCC1)c1cccc(N2CCNCC2)c1
CCc1ccc(N2OC3(CCC(C4CNCCC4c4cn(C)c5ccccc45)CC3)CC2=O)cc1
COc1ccc(OCCN2CCOCC2)c2ncnc(NC(=O)NC3CCCc4c3[nH][nH]c4=O)c12
FC(F)(F)CN1C2CC=C(c3ccc(-c4nn[nH]n4)c(C(F)(F)F)c3)C1(Cl)CC2
Cc1nn(C2OCC(CO)C2(O)O)c2[nH]cnc(=O)c12
CCOc1cccc(S(=O)(=O)N2CCC(C(=O)NC3CCCCC3)CC2)c1
CCOc1ccc(S(=O)(=O)N(CC(=O)Nc2ccc(Br)cc2)CC2CCCO2)cc1
COCCC(C)CC(CC=O)C1(Cl)CCC2(C)C(=CCC3C2CCC2(C)C(OC(=O)CC(COC(C)(C)CCCC(=O)NC(=O)Nc4c(Cl)ccc([N+](=O)[O-])c4C(=O)O)SC)CCC32)C1
O=C(NCc1ccccc1)C(=Cc1cccs1)NC(=O)c1ccccc1
Cc1cc(=O)oc2cc(Cl)cc(SC(=S)N(C(C)C)C(C)C)c12
O=C(O)CNC(=O)C=Cc1ccc(F)cc1F
O=C(c1ccccc1)c1ccc(-c2ccccc2)s1
O=C(O)c1cccc(C[P+](c2ccccc2)(c2ccccc2)C(Cc2ccccc2)(c2ccccc2)c2ccccc2)c1
O=c1nc2c(c3[nH]c(-c4ccc(F)cc4)cn13)CNCC2
CC(=O)NC1CN(c2cccnc2)CCN1c1ncnc2sc(-c3cncnc3)cc12
Nc1ncnc2c1C(c1ccccc1)CNCC2
CCN(C(=O)c1ccc(-c2ccccc2)c2ccoc12)c1ccccn1
N#Cc1ccc(-c2ccccc2)n(Cc2ccccc2)c1=O
O=Cc1ccc(O)c(Nc2ccc3c(c2)CCOc2cccnc2C3)c1
CC1(C(NC(=O)C(=CS(=O)(=O)Cc2ccc(F)cc2)N2CCCC2)C(=O)O)CC=CN1S(=O)(=O)c1ccc(-c2ccccc2)cc1
Cc1cc(F)ccc1OCc1ccc(N)cc1
NCC1(c2ccc(Cl)cc2)CCCCC1
CC(C)(C)CNc1nc(N)nc2c1COC2c1c(Cl)cccc1Cl
N#CC1c2c(-c3cc[nH]n3)c(C(F)(F)F)[nH]c(=O)c2C(=O)N1C1CCCN1
COc1cnccc1-c1nnc(SCC(=O)Nc2nc3ccccc3s2)o1
CCOC(=O)c1ccc(-c2c3c(c(=O)n(C)c2S)CC=CC3)c(C#N)[n+]1C1CCCCC1
O=C(Cc1ccccc1)NN=Cc1ccc([N+](=O)[O-])cc1
Cc1cccc(NC(=O)CC2N=C3c4cccc(C)c4N=C(SCC(=O)Nc4ccccc4)N3C2=O)c1N
CCCn1cnc(NC2CCc3c4c(nc5cc(OC)ccc35)COC42)c1
O=C1CCC=CC1(SSCc1ccccc1)c1ccccc1
O=C(c1ccccc1F)N1CCN(c2ccc(Cl)cc2)CC1
CC(N)(O)CCc1cc(=O)nc(N)[nH]1
CCCCc1ncc(C(=O)C=Cc2ccc(C(=O)O)cc2)n1Cc1ccccc1
CC(C)(OCC(O)N1CCC(Cc2cccc([N+](=O)[O-])c2)CC1)N1C(=O)CCC1=O
C=CCOc1cc(O)c2c(c1)C(=O)C(O)=C(C(=O)CC)C2=O
COC(CC(=O)C=Cc1ccc2c(c1)OC(O)(O)O2)c1ccccc1
CC(CC12C=CC=CC1=CC=CC2)NCC(O)COc1ccc2c(c1)NC(C(=O)c1ccc(C#N)cc1)C=C2
O=C1NCCc2c1c1c3c(c2-c2ccccc2C=C1)NCC31CCCCC1
COc1c2ccccc2nc2cccc(C(=O)NCCC3CC=CCC3)c12
O=C1C=CC(=C(Br)c2ccccc2)O1
O=C(CC1C(=O)NC(c2cccs2)S1(=O)=O)c1ccccc1
COC(=O)c1coc2ccc(S(=O)(=O)N3CCN(c4ccc5c(c4)OCO5)CC3)cc12
CCC1(O)C(=O)OCc2c1cc1n(c2=O)Cc2cc3c4c(ccc3nc2-1)OCO4
Cc1ccc(-c2cc(Cc3cc(=O)[nH]c(O)n3)n(CC(=O)Nc3ccc(Cl)cc3)n2)cc1
CCOc1ccc(-c2ccc(F)c(C3CCC3)c2-c2cn(-c3cnc4cccc(C)c4n3)cn2)cc1
NC1(CNC(=O)Cc2nc(=O)cc(N3CCOCC3)[nH]2)COCC(=O)N1c1ccccc1
CCN(CC)CCCNC(=O)CN1c2ccc(Cl)nc2NC(=O)c2cccnc21
CCC(CC)C(CCN(Cc1ccccc1)S(=O)(=O)c1ccccc1)N(C1=NS(=O)(=O)c2c(OC)cccc21)c1ccccc1
N=c1oc2c(CN3CCOCC3)c(O)ccc2cc1C(=O)Nc1cccc(F)c1
Cc1c(C(=O)OCC2(C)CCN(C=O)CC2)noc1-c1ccccc1
CC(=O)C1=C(C)N2CCSc3c(C)ccc(c32)C1
Cc1ccccc1COC(=O)NCC(=O)NC1(Br)COC(=O)C1
O=C1N(c2ccccc2)CCCCC1(O)O
O=C(NCc1ccc(O)cc1)n1cc(-c2cnc(C(F)(F)F)nc2)cn1
CCc1c[nH]c2ccc(Nc3cc(C=CC=O)ccc3[N+](=O)[O-])cc12
Cc1cccc(-c2noc(CCC(=O)NCc3ccc(F)nc3)n2)c1
CNc1cc(CN)ccc1OC
CCC(C)CN(Cc1cccs1)c1c(C)cnc2c(S(=O)(=O)c3ccccc3C)cnn12
Cc1ccc(C(F)(F)F)c(OC2(C)CC(F)CN2)c1
Cn1ncc(N2C(=O)C(O)(C(F)(F)F)Cc3cccc(O)c32)c1-c1ccccc1
Cc1cccc(C(F)(F)F)c1NCc1ccc(C=O)cc1Nc1ncnc2cnc(N3CCCCC3)nc12
Cc1ccc(NC(=O)CSc2ccc(-c3nc4ccccc4c(=O)n3CCCn3ccnc3)nn2)cc1
CCC1(c2ccc(OC3CCCCO3)cc2)C(=O)SC(Cc2ccccn2)C1=O
Cc1cc(Nc2nccc(-c3nccn3C)n2)cc2c(C(=O)NCC(O)c3ccccc3)c[nH]c12
COc1cc(OC)cc(C(=O)N(C(N)=S)c2ccccn2)c1
CC(C)CC(NC(=O)OCc1ccccc1)C(=O)NCC(=O)OC(C)(C)C
O=C(O)c1ccc2c(c1)-c1ccccc1S2(=O)=O
COc1cc(F)ccc1CN(c1ccc(C)cn1)S(=O)(=O)c1cc(C(C)C)ccc1C(C)C
COC(=O)c1ccccc1NC(=S)NC(=O)c1ccc(Cl)cc1
C=C(C)Oc1nc(N)nc(C(F)(F)F)n1
CC(C)(N)C(=O)NC(CCC(=O)Nc1ccc2c(c1)C(=O)NCCC2)c1nc(CCC#N)no1
O=c1[nH]c2ccncc2n1Cc1cccc2ccccc12
COc1ccc(NC(=O)C23N=CC4=C(C2=COC3N)C2CNCCC2NC4)cc1OC
CCC(C)C(O)C(=O)Nc1ccc(NC(=O)C(F)(F)CCl)cc1N(CCCl)CCCl
CC(=O)N1CCCCC1c1nc(Cn2nccc2N)n[nH]1
Cc1cc(C)c(C=C2SC(=O)C(=O)N2CCC(=O)NCCCN2CCCCC2)cc1C
CCc1cc(C(C#CC(C)(C)O)NC)c(=O)[nH]c1C
O=C(CCC1CC(=O)N(c2ccc(F)cc2)C1)NCC1Oc2ccccc2O1
CN(N=O)C(=O)OC1OC(n2cnc3cnc(N)nc32)CC1(O)CO
NC1CC(C(=O)Nc2ccc(Cl)c3c4c(oc23)C2CCN(C(=O)CC(F)(F)F)CC4N2)(C(F)(F)F)CCO1
Cc1ccc2nc(-c3ccccc3)n(N=Cc3ccc(O)c(O)c3)c2c1
O=c1nc[nH]c2c1ncn2C1COC(CO)C1
Cc1cccc(NC(=O)c2ccc(C(=O)OC(C)C)cc2)c1C
COC(=O)CCCCCCCCCCCN1C=NC(=O)C2C=CC=CC21C
CC(C)n1cc(-c2ccc(C(F)(F)F)c(NC(=O)c3ccccc3)c2)c2cncnc21
CCC1C(C)c2ccccc2N1C(=O)n1ccc(NC(C)C)n1
CC1(C)CC(c2nc3cc(OC4OC(CO)C(O)C(O)C4O)ccc3n2C2CCCCC2)CCO1
CC(C)c1ccc(C(C)(C)NCC(O)C(Cc2ccc(F)cc2)NC(=O)C(C)N2C(=O)c3ccccc3C2=O)cc1
CCCC1(C)CCCC2c3cc(C)ccc3OC(O)(CNC(=O)Nc3cccc(Cl)c3Cl)C21
COc1ccc(-c2c(C)ncnc2NC(=N)N)cc1
O=S(=O)(NCCNc1cc2nc3c(ccc4ccccc43)cc2cc1O)c1ccc(F)cc1
O=C(NCc1cccc(F)c1)C1CCC(=O)N1Cc1cccs1
COc1ccc(N2CCCNCC2(N)CC2C(=O)Nc3ccccc32)cc1
Cc1ccc(-c2ccc3c(N(C)CCN(C)C)cc(F)nc3n2)cc1
O=[N+]([O-])c1ccc(-c2cc(C=Cc3ccccc3)[nH]n2)cc1
N#Cc1cc(Nc2ccc(Cl)cc2)c([N+](=O)[O-])c([N+](=O)[O-])c1N1C=NC(=NCCCCI)CC1
NS(=O)(=O)c1ccc(OCCOCCCN2CCCCC2)cc1
CC(C(=O)n1cc[nH]c1=S)(c1ccccc1)c1ccccc1
CN(CCN)c1ncnc2c(-c3ccccc3)nn(Cc3ccccc3)c12
CS(=O)(=O)Nc1cccc(N2CCN(c3ccc(Nc4nccc(Nc5ccc(Cl)cc5)n4)cc3)CC2)c1
N#Cc1cc([N+](=O)[O-])ccc1Oc1ccc(Cl)cc1
CCN(CC)S(=O)(=O)c1ccc(N2CC3(c4ccc(Cl)cc4)CN(C)N=C4C=CC=CC43C2=O)cc1
CC(=O)C12CCC3C4CCC(O)CC4C(O)CC3C1C(C)(C)CC2
COc1ccc(C(=O)NC(C(=O)O)c2ccc(F)cc2)cc1
CC(C)C(c1nnnn1Cc1ccccc1)N1CCN(C(=O)c2ccco2)CC1
CC(=O)C(Cl)c1cc(-c2ccccc2)no1
Nc1n[nH]c2c3c(ccc12)OCC(C(F)(F)F)=C3
CNCCNC1=CC2C(=O)c3cc(Cl)nc(NCCNC)c3C(=O)C2C=C1
Cc1ccc(C(C)C)cc1Oc1ccc2ccc(=O)oc2c1CCC(=O)O
Cc1oc(N(C(N)=S)c2cccc(C(F)(F)F)c2)cc1C=O
Cc1cc(N(C(=O)c2csnn2)C(C(=O)NC(C)(C)C)c2ccco2)no1
C=CCNCCN(Cc1ccccc1)c1ccccc1
CCOC(=O)C(C#N)=C1SCC(=O)N2c3sc(C#N)c(N4CCOCC4)c3CCN12
COc1cccc(CNCCCNCCSSCCNCCCNCc2ccc(OC(=O)c3c(OC)ccc(OC)c3OC)cc2)c1OC
COc1ccc(C=NNC(=O)c2nn(C3=NCC(C)c4cccc(F)c43)c(C)c2C)cc1
OC1(c2ccccc2)CCN(Cc2ccnc3ccc(Cl)cc23)CC1
COC(C=C1c2c([nH]c(=O)n(Cc3ccc4ccccc4n3)c2=O)C(=O)NC1(N)c1ccc(F)cc1)OC
NC(=O)N1CCC(c2ccccc2)C12CCN(S(N)(=O)=O)C2
CN1CCN(c2ccc(C(=NOC(=O)N3CCOCC3)c3ccccn3)cc2)CC1
CCCC(=N)Sc1ccc(C)c(N(C(=O)C2CCCCC2)c2ccc(C)cc2)c1
O=C(Nc1cc(N2CCNCC2)ccc1Cl)c1ccc(-c2ccc(Cl)cc2Cl)o1
CCCCCCC(=O)N(O)CCCCN
O=C1C=CC(=O)c2c1cnc1ccccc21
Cc1cc(OC(C)C)c(C)c([SH]2C(N)=NN=C2S)c1C=O
NS(=O)(=O)C1=NN=C(N[SH](=O)=O)[SH]1c1ccccc1
C=CC(N)(CCn1c(=O)[nH]c(=O)c2cccnc21)C(=O)NCCOc1ccccc1
CN(C)C1C(=O)C(C(N)=O)C(=O)C2(O)C(O)=C3C(=O)c4c(O)cc(O)c(F)c4CC3CC12
CC(C)(C)CC(=O)NC(=S)NCc1cccnc1
Cn1ccc(NC(=O)c2cc(NC(=N)N)c[nH]2)c1C(=O)Nc1[nH]c(C(=O)Nc2cc(N)[nH]c2C(=O)Nc2ccn(C)c2C(=O)NCCC(=N)NO)cc1N
CCN(CC)CCN(N=Cc1ccc(Br)o1)S(=O)(=O)c1ccc2c(c1)N=C(N)CO2
COc1ccc(N2CCN(C(N)=O)C(N)C2)cc1
O=C(c1cc2ccccc2o1)N1CCc2ccccc21
CC(C)(C)n1cc(C(=O)NC(CC(=O)O)C(=O)CSCCC(F)(F)c2ccccc2)c(NC(=O)c2cnccn2)n1
O=C1CCCC2=C1C(c1ccccc1)c1c(cc(N3CCOCC3)oc1=O)O2
Cc1onc(-c2ccc(C(F)(F)F)o2)c1C
O=C(CN1CCN(c2ccccc2)CC1)Nc1cccnc1
O=C(CNCCO)Nc1ccc(S(=O)(=O)NC23CC4CC(CC(C4)C2)C3)cc1
CC1(N(c2ccc(Br)cc2)S(C)(=O)=O)CCCCCN1C=O
Cc1cc(C)cc(CN2CCOC(C(=O)NCc3ccco3)C2)c1
COC(=Cc1ccco1)C(=O)Nc1cccc(C2CC(=O)N3CCc4c([nH]c5cccc(OC)c45)C3C2)c1
O=C(CSc1nc2ccccc2c(=O)n1-c1ccccc1)NCc1ccc2c(c1)OCO2
COc1ccc(OC(=O)c2nc(-n3cccc3)nn2-c2ccccc2)cc1C=NNc1nc(N)nc(Cl)n1
Cc1cc(N2CCN(C(CNS(=O)(=O)C3CC3)c3cccs3)S2(=O)=O)ccc1F
O=C1NC(=O)C(=Cc2cccc(Oc3ccccc3)c2)C(=O)N1
CON=Cc1cccc(O)c1O
Cc1nn(C)c(C)c1CCCCCCOc1cccc(C#N)c1S(=O)(=O)NC1C(=O)OCc2cccc(OC(C)(C)C)c21
COc1ccc(C=NNC(=O)CCCC(=O)O)cc1OC
CC(=O)C(C)(C)CN1C(=O)c2ccccc2S1(=O)=O
CCCCCCCCCCCCCCCCCCCCCCCC(=O)OCC(COC1OC(O)C(C)(O)CC1O)NC(=O)C(O)CCCC(C)(CC)CCCCCCCCCC
CN(C)CCSC(c1ccccc1)c1ccccc1
c1ccc2c(CCn3cccc3)c[nH]c2c1
Nc1cc(-c2ccccc2)ccc1NC(=O)C1CCCCN1
Nc1ncnc(Nc2ccc3[nH]cc(CCNc4ncccn4)c3c2)n1
O=C(Nc1ccccc1)N1CCCCC1c1nc(-c2ccc(F)cc2)no1
OCC1(O)CCC(O)N1
Cn1ncc(-c2ccc(F)cc2)c(C(=O)Nc2ccc(Cn3ccnc3)cc2)c1=O
C=CCOC1OCC(O)CC1(O)O
CC(C)c1ccc(NC(=O)Nc2ccc(F)c(F)c2F)cc1
NC1(O)OC(O)(OC(=O)c2ccc(F)cc2)CCC1CO
C[S+](C)CCCN(C(=O)NC(=O)n1cc(N)c2ccccc21)C(=O)C(=O)Nc1ccccc1
CCN1CCN(Cc2c(O)ccc(OC)c2C(=O)C2CCCCC2)CC1
O=C(NCCCS(=O)(=O)O)c1noc(-c2ccccc2)c1-c1ccc(Cl)cc1
CCNC(c1cccc(Cl)c1)C1C(CN)CS(=O)(=O)N1c1cc(N)cc(C(=O)O)c1O
N=C1CCN(CCc2ccccc2)CC1
CN(C)CC(c1ccc(Cl)cc1)N1CCN(C)CC1
O=C(Cn1ncc2c(F)c(S(=O)(=O)N3CCOCC3)ccc21)Nc1ccccc1Cl
O=C(Nc1ccc(Cl)cc1)Nc1ccccn1
C1=CC2N=CNC2(c2ccc(C3CN=CN3)cc2)C=C1
CC1c2c(F)cccc2NC1c1ccc(OCCCCCCCNC2CCCC2)cc1
CN1CCN(CC(=O)N2c3ccccc3C(=O)Nc3cccnc32)CC1
CN(C)CC(=O)N1CCCCC1CN1c2ccccc2Sc2cc(F)ccc21
COc1cccc(N2CCNCCC2(N)CCOCc2ccc(N=C=S)cc2)c1OC
Cc1ccc(C(=O)Nc2ccc(CC(NC(=O)C3CCCO3)C(=O)O)cc2)cc1
O=C(NCc1ccc(F)cc1)C1CCCCN1S(=O)(=O)N1CCOCC1
NN=C(N)NS(=O)(=O)CCOCCOCCOCCNCCOCCN1CCN(N=O)CC1
Cc1c(NS(C)(=O)=O)cccc1OCc1ccc(C2(C(=O)O)CCCCS2)cc1
Nc1ccccc1-n1nnc(CC=O)c1N
CC1(C)NC2N(CCc3ccccc3)C(=O)C2(C(NC(=O)NC(c2ccccc2)c2ccccc2)C(=O)Nc2ccc(O)cc2)S1
CCN(CC(=O)Nc1c(F)cccc1F)C(=O)Cc1ccc(OC)c(OC)c1
[C-]#[N+]c1cccc2c1CCCC2NCc1nnc2n1CCCCC2
CCOc1ccc(CN2CCC(NC(=O)c3cc(Cl)c4ccsc4c3)(C(=O)NC(CC3CCO3)C(=O)C(N)=O)CC2)cc1CO
Brc1ccc(C=NN(C2=NCCN2)C2=NCCN2)cc1
O=C(NS(=O)(=O)c1ccc(NCC2CCN(Cc3ccccc3)CC2[N+](=O)[O-])cc1)c1ccc(N2CCN(CC3=C(c4ccccc4)CCCC3)CC2Cl)cc1Oc1ccccc1
Cc1nc(OCC2(C)CCN(C=O)CC2)cc(-c2nc3cccnc3[nH]2)n1
C=CC(=O)N1C(=CC)Sc2ccc(C(=O)CCC(=O)OC)cc21
O=Cc1ccc(N2CCCC2)cc1
O=C1CCCC2C3CC(c4ccccc43)N12
Cc1nc2ccccc2n1-c1nc(N2CCOCC2)nc(N2CCOCC2)n1
O=C1CCc2cc(C=CCOc3cccnc3)ccc2N1
COc1cc(F)ccc1S(=O)(=O)c1nc(-c2ccccc2)oc1N=Cc1cn(C(C)C)nc1C
CN1CCCCC1COc1ccc(C(=O)O)c(-c2ccc(C(=O)O)cn2)c1
CC(C)CC(NC(=O)C(NC(=O)c1ncc(NC(=N)N)s1)C(C)C)C(=O)NC(CC(NC(C)C1CN=C2N=C(F)C=C(F)N21)[PH](=O)O)C(=O)NCCc1ccccc1
COC(=O)C=Cc1ccc(OC)c(C=O)c1
COc1ccc(CN2CCC(CNC(=O)c3ccc(-c4ccc(C(=N)N)cc4)cc3)C2)cc1OC
N=C(N)NC(=O)c1cnccc1C(c1ccccc1)c1cccc(Cl)c1
CCCc1cc(C=NNc2ccc(Cl)cc2)on1
Cc1cnc(NC(=O)c2nc(Cl)ccc2C)c(Cl)c1
CN(C)c1nc(F)cc(CC=C2c3ccccc3COc3ccccc32)n1
CC1(C)COC=C2Oc3ccc(=O)[nH]c3C=C21
Cc1oc(=O)c(-c2ccc(S(N)(=O)=O)cc2)c(-c2ccccc2)c1O
CC1(CC(=O)O)CCC(=O)C1C(C)(C)c1ccc(-c2cccc(Cl)c2)cn1
CC(C)COC(=O)NC(C(=O)NC(CC1CCCCC1)C(=O)NNC(=N)CCCc1ccccc1)C(C)C
CC(Sc1nc(-c2ccccn2)c(-c2ccc(F)cc2)[nH]1)c1ccccc1
CCOC(=O)C1CC(C)C=C(NCCN2CCN(c3ccc(Cl)cc3)CC2)C1=O
CC(C)CC(CSc1ccccc1)NC(=O)C(N)CCC(=O)O
CN(C)c1ccc(C(F)(F)F)cc1-c1nc(C=O)cc(-c2ccc(S(N)(=O)=O)s2)n1
NCc1ccc(CC(NS(=O)(=O)c2cccc3c2C=CCC3)C(=O)N2CCCCC2C2CCCCN2)cc1
O=C(N1CCOCC1)N1CCNCC1OC(c1ccc(Cl)cc1)c1cccnc1
O=[N+]([O-])c1cccc(-c2nc3cnccc3[nH]2)c1
O=C(O)CCCCCCCCCCOc1ccc(C=CC23C=CC=CC2N=CO3)cc1
Cc1ccc(OC(=O)c2nn(-c3ccc(Cl)cc3)cc2C#N)cc1
CCN(CC)Cc1oc(C(=O)NC)c2c1cnc1ccc(N)cc12
Cc1ccccc1C(=O)CCNS(=O)(=O)c1ccccc1[N+](=O)[O-]
COc1ccc(Oc2ccc(C(=NCC3CCCO3)NO)cn2)cc1
CON=C(C#N)C(=O)Nc1ccc(C)c(Cl)c1
CCOP(=O)(CC(C)CN(C(=O)c1ccc(Cl)cc1)c1nc2c(OC)cccc2s1)OCC
Nc1ccnn(C2(N)NCCC3CCC2N3)c1=O
CCCN(CC(=O)Nc1c(C)nn(-c2ccccc2)c1C)C(=O)C1CC1C(C)C
COc1cc(C(C)=C2SC(=S)NC2=O)c(C)n1-c1ccc(C)cc1
Cc1cc(=O)n(C2OCC(O)C2(O)COP(=O)(O)OP(=O)(O)O)c(=O)[nH]1
O=C(NC1C=C(Br)S(=O)(=O)C1)C(Cl)=Cc1ccccc1
CCC(NC(=N)N)C1(CNC(=O)CCC23CC4CC(CC(C4)C2)C3)CCCCC1N
COCCn1c(SCC(=O)Nc2ccc(S(N)(=O)=O)cc2)nnc1-c1ccccc1F
N=C(N)c1ccc(C2(N3CCC(NS(=O)(=O)c4cccc5ccc(Cl)cc45)CCCCCC3=O)CN(C(N)=O)C2)cc1
CC1=C[SH](c2cc(S)cc3c2OCCO3)C(c2cccc(C)c2)=N1
O=C(NCCCCN1CCN(c2ccc(Cl)c(Cl)c2)CC1)c1ccc2nc(-c3cccs3)c(-c3cccs3)nc2c1
CC(Cl)N(C(=O)OC12CCN(CC1)CC2)C(C)Cl
COc1ccc(P(=O)(c2ccccc2)c2ccccc2)cc1
CNc1nccc(N2Cc3ccccc3C2=O)n1
CC(C)OC(=O)c1cc(-c2ccc(NC(=N)N)cc2)n(Cc2ccccc2)n1
O=C1OC(SN2CCCC2)c2cc(CO)ccc21
CCn1cc(C(OC)N(C)c2ncccc2S(=O)(=O)NC(=N)OC)c(=O)[nH]c1=O
CCc1ccc(Nc2cc(OC)c3c(sc(=NC(=S)Nc4cccc(Cl)c4)n3CC=O)c2OC)cc1
CS(=O)(=O)c1cc(C(=O)Nc2ccc(Oc3nc(Nc4ccccn4)cc(C(F)(F)F)n3)cc2)ccc1OC(F)F
Cc1ncc(CN2CCCC3(CCCN(C(=O)c4ccccn4)C3)C2)s1
CCCn1c(=O)c2[nH]cc(-c3ccc(OCC(=O)Nc4ccc(-c5nnn[nH]5)cc4)cc3)c2n(CCC)c1=O
Cc1ccc(C=Cn2nc(C(F)(F)F)c(N)c2-c2ccc(N)c(C)c2)cc1
Cc1cccc(Cl)c1S(=O)(=O)N1C(=O)CCC1c1ccc(Cl)cc1
O=C(c1ccccc1)c1ccc(CC(CCOc2ccc3[nH]cc(C4CC4)c3c2)C(=O)O)cc1
COC1(COC23C=C(C)C=CC2(C)N=CS3)OC(O)(NC(=O)OC(C)(C)C)CCC1O
CCCCCCCCCCCCCCCCCC[N+](C)(C)CCN(CC[N+](C)(C)CCC[N+](C)(C)CCC)C(=O)NCCCCCCCCCCCCCCCC
N#Cc1ccccc1Cn1cncc1CN1CC(c2ccc(Cl)cc2)CC1=O
CCOCC1C(=O)CC2(C(C(=O)OCC(C)(C)C)=C(O)N=CC23COC(=O)O3)N1c1cccc(OC(C)C)c1OC
CC#Cc1c(C)cc(C2CN3CCCCNCC23)cc1N
CC(C)S(=O)(=O)c1ccc(-c2ccc(F)cc2-c2nccc(N)n2)cc1
COc1cccc(C2CN=C(NC(N)=S)N2)c1
Cc1cc(C)n(C2CC(N)(c3cncc(C(C)C)n3)N2)n1
CC(=O)OC(=O)C(C=O)=CN1C(=O)C(=O)c2cc(Br)cc(N(N)c3ccccc3)c21
Cn1cnnc1Sc1ncc(C(N)=O)cc1Cl
COC(=O)c1ccc(-c2cc3cn[nH]c3cc2C)c(NC(=O)Cc2ccccc2)c1
Nc1nc(=O)c2ncn(C3(COCCOCP(=O)(O)O)CCOC3)c2[nH]1
CC(CN1CCN(CC=Cc2ccccc2)CC1)C(O)(c1ccccc1)c1ccc(Cl)cc1
CC(C)Cc1ccc(C(C)c2ccc3c(c2)N=C(N2CCCCC2)NC=N3)cc1
O=C(Nc1cccc(Oc2ccccc2)c1)Nc1c(Cl)cnc2ccccc12
CC(C)=C(C)c1cc2c(-c3ccccc3)cc(=O)oc2cc1O
Cc1ccc(Nc2cc[n+](Cc3cccc4ccccc34)cc2)c2ccc(Cn3ccnc3Cl)[n+]([O-])c12
C=CC(=O)N1Cc2c(c(N)c3ccccc3c2S(=O)(=O)Nc2ccc([N+](=O)[O-])cc2)C1=O
COc1cccc(C23C=CC=CC2(C(=O)O)N=CN3)c1OC
CCc1cc2c(=O)[nH]c(=O)n(CC(=O)Nc3ccc(F)cc3)c2s1
C=CCN(C)C(=O)N1CCN(C(=O)Oc2ccc(C(c3cccc(OC)c3)N3CC(CCO)N(CC=C)CC3C)cc2)CC1
CSC1CNC=N1
O=C1CN(C(=O)N(Cc2ccccc2)c2ccc(F)cc2)C(=O)N1
COC(=O)C(=CN1CCNCC1)C(=O)Nc1ccc(C)cc1
COc1ncc(C(F)(F)F)cc1CNc1ccnc(NCc2ccccc2)n1
CCNC(=O)N(CC)C1CCCC(N)(CCC(=O)NC(=O)C(NC(=O)C(CC(C)C)N2CCCC2C(=O)N(C)C(=O)CCO)C(C)C)N1
CC1(NC(c2ccccc2)C2(S(C)(=O)=O)CCCCC2)CCCCC1
Cc1cc(N(C)C2(C)CC(CO)Oc3c(C)cccc32)ccc1NS(C)(=O)=O
Nc1nc(=O)c2ncn(C3OC(COP(=O)(O)S)C(O)C3O)c2[nH]1
COc1ccc(-c2nnn(CC(=O)NC3CCCCCCC3)n2)cc1
CC1(NC(=O)c2ccc(S(=O)(=O)n3nc(C(N)=O)cc3N)cc2)CCN(CC2CC2)CC1
CCCn1c(=O)[nH]c(=O)c2nc(-c3ccccc3)n(CC3Oc4ccccc4O3)c21
CC1CCCC(C(=O)NCC2(N(C)C)CCCCC2)CC1
CCCN(Cc1nc2nc(N)ncc2n1C)c1ccc(C(=O)NC(CCC(=O)O)C(=O)O)cc1
O=C(O)c1ccc(-c2cc(F)ccc2Oc2ccccc2)cc1
CCCCCCCCCCCCCCCCCCCCCCCC(=O)NCCN
O=C(NC1CCCCC1O)C1c2ccccc2Oc2ccccc21
O=C(OC1Cc2cccc3cccc1c23)c1ccc2ccsc2c1
CCOc1ccc(C(C#N)(CCCCN)c2ccc(C#N)cc2)cc1
NC(=S)N(CCC(F)(F)F)c1ccc(C(F)(F)F)cc1S(=O)(=O)Nc1cccc(Cl)c1
CC(=O)NC1Oc2cc3cc4c(cc3cc2O1)C(=O)C=CC4=O
Cc1ccc(-n2cc[n+](C(=CC(=O)Nc3cc(F)cc(C[n+]4ccc(N)c5cc(F)ccc54)c3)c3ccccc3)c2)cc1
O=C(Nc1cccc([N+](=O)[O-])c1)c1cccnc1
Cc1cc(C)c2cnn(-c3cccc(C(F)(F)F)c3)c(=O)c2n1
CC(=O)c1ccc(COC(=O)COc2ccc(F)cc2F)o1
COc1ccc(S(=O)(=O)N(Cc2ccco2)C(Cc2ccccc2)C(=O)NO)cc1
Cc1ccc(NC(=O)CC2SC(N3CCCC3)=NC2=O)cc1[N+](=O)[O-]
CCOc1cc(C(=O)O)cc(N)c1N
O=C(O)c1ccc(NC(=O)c2ccc[nH]2)cc1
COCCN(C)C(=O)C(C)Oc1ccc(-c2ccc(C=O)o2)cc1Cl
CCN(CC)CCN(Cc1cc2c(cc1OC)OCO2)Cc1cc2cc3c(cc2[nH]c1=O)OCCO3
CCOc1ccc(C(=O)OCC(=O)N2CCc3ccccc32)cc1OCC
CCOc1ccccc1S(=O)(=O)N(Cc1ccc(N)cc1)Cc1cc2ccccc2[nH]c1=O
O=C(O)CCc1nnc2ccc(NS(=O)(=O)c3c(F)cccc3F)nn12
CC(CN1CCC(C(=O)NC2CCc3ccccc32)C(C)C1)c1ccccc1
COc1cccc(Cn2c(=O)c(Sc3ccc(Cl)cc3)nc3cccnc32)c1
Cc1cc(=O)n(C2(COP(=O)(O)OP(=O)(O)OP(=O)(O)OP(=O)(O)OCC3(O)OC(O)CC3n3c(C(N)=O)nc4[nH]c(=O)nc(N)c43)OCC=C2O)c(=O)[nH]1
CCCN(CCCCNC(=O)c1ccc(C(=CCC(C(=O)OC)c2ccccc2)C(=O)OCC)cc1)C(=O)c1ccc(C(=O)OCC)cc1
Clc1ccc(-c2ncc(-c3c[nH]c4ccccc34)s2)cc1
CCOC(=O)C1CCN(C(=O)c2cc(=O)n(C)c3ccccc23)CC1
CC(=O)NC(C(=O)C(Br)CBr)C(C)(C)C
CC(C)NC(=O)n1cc(-n2ccc3cc(N)ccc32)cn1
Cc1cccc(NC(=O)COC(=O)c2c3ccccc3nn2C)c1
Cc1nc(SC(C)C)c(C(N)=O)c(=O)[nH]1
Nc1c(C(=O)NO)ncn1-c1cccc2ccccc12
Cc1ccc2cc[nH]c2c1-c1ccc(C(N)=O)c(NC2CCC(O)CC2)n1
Cn1cnc2cc(-c3ccc(N4CCNCC4N)cc3)nc(NC3CCCC3)c2c1=O
CCOC(=O)C1CCCCN1Cc1cnnn1-c1ccc(NC(C)=O)cc1
CC(C)CC12CCC(CCCCCCN)CN1C(=O)CN(C)C(=O)C(Cc1c[nH]c3ccccc13)NC(=O)CNC2=O
COc1ccc(CNCc2ncc(-c3ccc(OC)cc3F)o2)cc1
Cc1ccc(-c2nc(-c3ccc(Cl)c(Cl)c3)no2)cc1
COc1ccc(-c2nc(CNCC3=CCCCC3)co2)cc1
O=C(COC(=O)C=Cc1ccc(Cl)cc1)Nc1ccc([N+](=O)[O-])cc1
C=CCS(=O)(=O)NC1CCC(N2CCCCCC2=NCc2ccc3c(c2)Cc2ccccc2-3)N1
Cc1ccc(S(=O)(=O)N2CCN(C(=O)Cn3ncc(C(F)(F)F)c3C(F)(F)F)CC2)cc1
COc1ccc(OC2c3ccc(O)cc3CCC2OC)cc1
Cc1ccc(N(S)C(=O)C23CC4CC(CC(C4)C2)C3)cc1[SH](=O)=O
COc1ccc(N2CCN(C3CCCC(N)(C=C(C)CN(C)S(C)(=O)=O)N3)CC2)cc1
COc1c([N+](=O)[O-])ccc(SC)c1Cn1c(Cc2cccs2)nnc1SC
CC(C)COC(=O)c1sc(=O)n(-c2ccc(C(C)C)cc2)c1-c1cccc(F)c1O
CCCS(=O)(=O)c1ccc(C(=O)Nc2c(-c3cc(C(=O)O)cs3)ccc(Cl)c2Cl)cc1
C=Cc1cc(C(C)C)cc(OC(C)=O)c1OCc1ccccc1
C=CCCOC(=O)c1cccc(NC(=S)Nc2cc(S(N)(=O)=O)ccc2OC)c1
CCCCN1CC(C(=O)Nc2ccccc2)C(c2ccc(C=CC(=O)NO)c(F)c2)C1
CCN(c1ccc(Br)cc1)c1sc2nc(C)cc(=O)n2c1C
c1ccc(OC(CNCc2cnn[nH]2)c2ccccc2)cc1
O=C(O)c1cc(F)cnc1Oc1ccc(-c2ccccc2)cc1
O=C1C=C2C=CC=CC2(O)NC1C12C=CC=CC1S(=O)(=O)N=CN2
CCn1cnc2cccc(S(=O)(=O)CC(=O)NCc3ccc(OC)cc3)c2c1=O
Cc1cc(NC(=O)c2noc(-c3cccc(Cl)c3Cl)c2C)cc(C)n1
CCCCNC(=O)c1ncc(C#N)cc1-c1ccc(Cl)cc1
CC12C=CC=CC1C(=O)C(N)(C(=O)Nc1ccc(-n3cccc3)cc1)NN=C2
CC(NC(=O)c1cccc(NC(=O)C2CC2)c1)C1CCCO1
CCOC(=O)c1nn(C)c(C(CC(N)C(=O)O)C(=O)O)c1NC(=O)COc1ccc(OC)cc1
COc1cccc2cc(CCNC(=O)C(CC(C)C)NC(=O)OCc3ccccn3)[nH]c12
CCCN1CCC=C2c3cc(OC)ccc3CCC21
O=S(=O)(Nc1cc(-c2cc(NC3CCOCC3)ncn2)ccc1F)c1ccc(-c2cc(=S)[nH]n2C2CCCc3ccccc32)cc1
Cc1ccc(NC(=S)N2CCN(C)CC2)cc1
NO
COc1ccccc1N1C(OC)CN(Cc2coc(-c3ccccc3)n2)C(Br)C1C
O=C(O)CCCCn1cc(C#Cc2ccccc2)c(=O)c2ccccc21
CC(C(CN1CCN(c2ncccn2)CC1Cl)n1cccn1)C(F)(F)F
Cc1ccc(CN2CCN(c3nc4ccccc4n4nnnc34)CC2)cc1Cl
CCCC(CCCCCC1(O)CCNC(c2c(C)[nH]c3cc(O)ccc23)=N1)Oc1ccc(N)cc1-n1c(C2=NCCCN2)c(C)c2cc(O)ccc21
Cc1ccc(-c2noc(-c3c(CSCC4CCCO4)noc3C)n2)cc1
N#Cc1ccc(CCOCC(O)CN2CCCCC2CO)cc1
CC(=O)c1nccc(NC(=O)N(C)CC(C)(C)C)c1C1CCCCC1CO
COc1cc(OC)c(OC)c(C2=NN=CS2(C)CC(=O)NC23C=CC(C)=CC2N=CS3)c1
C=C(Br)C(Cl)(CBr)CCC(Br)C(C)(C)Cl
CC1=C(C(=O)Nc2nccs2)C(c2ccc([N+](=O)[O-])cc2)NC(=O)N1
Cc1cc(C)cc(C(O)(N=CNO)c2ccccn2)c1
O=S(=O)(c1ccc(F)cc1)c1nnn2c1nc(N1CCN(c3ccccc3)CC1)c1sccc12
Cc1ccc(NCC(=O)Nc2cccnc2)cc1
CCCN(C)C(=O)C1CCC(N(C(C(=O)O)C(O)(CCC=O)C2CCOC2n2cnc3c(=O)nc(N)[nH]c32)P(=O)(O)O)N1
CN(C)C(=O)c1ccccc1-c1cnc2[nH]c(-c3cccc(C(F)(F)F)c3)cc2c1
COc1ncc(-c2noc(-c3cccc(CN4CCNCC4)c3)n2)cc1N
Cc1ccc2c(c1)CCN(C)C2c1nnc(-c2cccs2)o1
COC(=O)c1ccccc1N1CCN(C(=O)CCOc2ccc(F)cc2)CC1
CC(=O)Nc1ccc(Cn2ccc3ccccc32)cc1
COc1ccc(N(C(C)=O)c2cnc(-c3cccc(Br)c3OC)s2)cc1
CC(=O)c1ccc(Cl)cc1
COc1ccc(S(=O)(=O)N2CCOCC2)cc1NC(=O)CN(C)S(=O)(=O)c1ccn(C)n1
CCCCCCCCCCOC(=O)Nc1ccc(CC(C)C)c(O)c1
CS1(C)N=CC(NC(=O)c2cccc(F)c2F)=C1C(F)(F)F
Cc1c(-c2cccc3c2S(=O)(=O)N=CN3)ccc2[nH]n(C(=O)Br)c(=O)c12
CCOC1CCc2ccc(NCCCCCC3(N)CCc4ccccc4C3)c(OC)c2C1
NCn1c(C(=O)c2ccc(SC(F)(F)F)cc2)cc2cncnc21
O=C(NN=Cc1c[nH]c2cc([N+](=O)[O-])ccc12)c1ccccc1Cl
COCC1CN(C(=O)c2ccno2)Cc2nnn(CC3CCOCC3)c21
COc1cc2cc(CNc3ncnc4ccc(-c5ccc(Cl)cc5)cc34)cnc2cc1O
N#Cc1ccc(OCC(=O)Nc2cc(-c3ccccc3)c3ccoc3c2)cc1
NC1(COc2ccc(-c3ccc(-n4ccccc4=O)cn3)cn2)CCCCO1
CCOC(=O)c1cc(COC(=O)c2cc(C(=O)OCC)c(-c3ccc(C)cc3)[nH]2)co1
CCOc1ccc(C(=O)NCCc2ccccc2)nc1
CCCC(=O)Nc1cc([N+](=O)[O-])cc(C)c1C
NC1(C2CCC2(O)c2ccccc2)CC23c4c5cccc4OC2C(OCc2ccccc2)CC(O)C3C(O)(C5)N1
Clc1ccc(Cl)c(-c2nc(-c3ccc(OCCN4CCCC4)cc3)c(-c3cccs3)s2)c1
CCc1ccc(N2CCCN(Cc3nccn3CC)C2=O)cc1
CC(=O)CCCCCCCCc1nc(O)c(C)c(=O)n1Cc1cccc(C(F)(F)F)c1C(F)(F)F
CNC(=O)CC1=CCCN1
O=C(C=C1C(=O)N(Cc2ccc(Br)cc2)c2ccccc21)c1cccc(Br)c1
COC1(OC)C=Cc2c(nc(N3CCCCC3)nc2N2CCCCC2C(=O)O)C1
COc1cccc2c1C1(CCO2)OCC(OC(=O)C(C)=O)(OC(=O)C(N)Cc2ccccc2)C1=O
CC(=O)NC(C=O)(CC(C)C)N(C(=O)C1(O)NCCC1C(=O)NC(Cc1ccccc1)C(N)=O)C(C)(C(=O)NC(C(=O)N1CC(C(=O)NCCc2ccccc2)CC1C(=O)NCc1ccccc1)C(C)C)C(C)C
O=C(CCC(=O)NC(c1ccccc1)c1ccccc1)Nc1ccc([N+](=O)[O-])cc1
CC(O)C(Oc1ccccc1)N(C)C12CNCCC(N)(C(C)C)OCCNC(=O)C1N=NN2
Cc1ccc(-c2c(Cl)c(Cc3ccccc3C)nn2-c2ccccc2)cc1
O=C(NC1CCCCC1)C1=NNC2NC(c3ccc(F)cc3)=NC2=C1
CCC1CCCCN1S(=O)(=O)c1ccc2c(c1)N(CC(=O)NCc1ccco1)C(=O)CS2
CC1([NH3+])c2ccccc2C2OC21C(=O)NCc1ccccc1
O=C(O)CSCC(=O)Nc1nnc(-c2ccccc2)o1
COc1cc(Nc2ccc(N3CCN(C(=O)c4ccc(CNc5ccccc5)cc4)CC3)cn2)ccc1Cl
OC1CCN(c2ccc(Cl)nc2)CC1
COC(=O)c1ccc2nc(N3CCCCC3C(=O)NCc3ccco3)c(C)nc2c1
Nc1nc(Nc2ccccc2)c2c(N(CCc3ccccc3)CC(O)C(F)(F)F)cccc2n1
Cc1ccc(-c2nc(C(=O)Nc3cc(C(N)=O)cs3)c3sccc3n2)cc1
CCCCCCCCCCCCCCCCCCCC[N+](C)(C)CC[N+](C)(C)CCOC(=O)CCCCCCCCCCCCCCCC
CC(Cl)N(C(C)Cl)C(CC(=O)O)C(=O)O
COc1cccc(N)c1
Cc1c(NC(=O)N2CCC(c3cncnc3C(N)=O)C2)cnc(C(=O)Cl)c1C
Cc1[nH]c(-c2cc3ccccc3n2C)nc(=O)c1-c1c[nH]c2cncn12
CCOC(=O)C1(C(C)(C)C)CN(c2ccc(C)c(C(F)(F)F)c2)CCN1Cc1ccc(Cn2cc(C(F)(F)F)cc2Br)cc1
O=S(=O)(c1ccc2c(c1)OC(CN1CCCC1)CS2)N1CCCCCC1
Cc1cc(F)c(CNCC2CCNC(=O)C(N)(CCO)c3cc(NS(=O)(=O)c4ccccc4)ccc3O2)cc1N
Oc1ccccc1N=Nc1cccc(I)c1
COCCN(Cc1ccc(OC)cc1)c1ncc[nH]1
CC=C(C)Cc1ccc2[nH]cc3c2c1C1CC(NC(=O)C(F)=C(C#N)c2ccccc2)CN(C(=O)C2CC2)C1C3
Oc1ccc2c(N3CC4CNCC4C3)ncnc2c1
NS(=O)(=O)c1ccc(C(=O)Nc2ccc(S(=O)(=O)NC3=NCCCCC3)cc2)cc1
CCOC(=O)C(=O)Nc1c2c(nc3ccccc13)CCCC2
CCC(C)(C)Oc1ccc2n1-c1cc(C(=O)OC3CCCCC3)ccc1SC=C2
Cc1c(F)cccc1NC(=O)CS(=O)Cc1coc(-c2cccs2)n1
COc1ccc(CCn2c(N)nc3c(N)nc(OCCN4CCN(Cc5ccc(O)cc5)CC4)nc32)c(OC)c1
CS(=O)(=O)N1CC(OCc2ccncc2)CC1Cl
COc1ccc(CNCc2ccc(CNCc3ccc([N+](=O)[O-])cc3)cc2)cc1
CCCc1snnc1C(=O)NCc1scc2c1CC=CCCCCCCCC2
COCCCOc1cc(CC(CC(N)C(O)CC(C(=O)NCC(C)(C)N)c2cccc(NC(C)=O)c2)C(C)C)ccc1OC
CCOC(=O)C(C)Oc1ccc(-c2ncc(Nc3cccc(O)c3C(C)(C)C)s2)cc1
CC(C)(C)NCCOc1cc(-c2ccc3c(OCC4CCCO4)c(C=O)cnc3c2)nc2ccc(N3CCOCC3)cc12
CC1(C)CC(Br)C(=O)C2=C1NC1=C(C(=O)CCC1)C2c1ccc(F)cc1
O=C(Nc1ccccc1)C(Cl)(Cl)Cl
Cc1nc2ccccc2nc1C
CCc1ccccc1CNC(=O)c1cc(OCc2ccc(C(F)(F)F)cc2)cc(OC(N)(C=O)C2CCCN2)c1
CCCc1cc(=O)oc2c1c(OCCN)cc1ccccc12
Cn1c(CN(c2ccc(Cl)cc2)S(=O)(=O)c2ccc3ncsc3c2)nccc1=O
C=C(C(=O)CC(C)C1C(O)CC2(C)C3=CCC4C(C)(CCC(O)C4(C)C)C3=CCC12C)C(C)C(=O)OCC1OC(O)C(OC(=O)C=Cc2ccccc2)C(O)C1OC(=O)C=C(C)C
O=CN1CCC(c2cc(=O)c3cc(F)ccc3n2Cc2ccc(F)cc2)C1
COc1cn(-c2ccc(C(=O)O)cc2OC)nn1
CCN(CC)S(=O)(=O)c1ccc(OCC(=O)Nc2ccc3nc(SCC(=O)OC(C)C)sc3c2)cc1
CNc1nccc(Oc2cc(Cl)c(Cl)c(NC(=O)c3cnn(C(C)C)n3)c2)n1
CCNc1nc(N)c(N=O)c(I)n1
COc1ccc(C(=O)n2c(C34CNC=C3C=CC=C4F)nc3ccccc32)cc1
CCCCNc1nc(N=C(N)NCC(C)C)nc(NCCC)n1
O=C(NC(Cl)C1CCNC1)c1cc(Cl)cc(-c2cc(Oc3ccccc3Cl)ccc2Cl)c1
Cn1ccc(CN2CCCCC2Cc2cc(C(N)=O)c3cc[nH]c3c2)n1
CC1(C)CC(C)(C)c2cc(C(N)c3ccccc3)ccc21
Cc1ccc(-n2c(C)nnc2SCC(=O)Nc2cccc(S(=O)(=O)NC3=NCCCCC3)c2)cc1
O=C1Nc2ccccc2CC1(Cl)c1ccc(OS(=O)(=O)C(F)(F)F)cc1
COc1ccc(-c2cc(C=NNc3ncn[nH]3)n(C3CCCCC3)n2)cc1
Cc1cc(CP(=O)(O)O)c(C(Br)=NNc2nc(-c3ccccc3[N+](=O)[O-])cs2)c(-c2ccc(I)cc2Br)c1
O=C(CN1C(=O)C(=O)N(Cc2ccco2)C12CCS(=O)C2)NCCOc1ccccc1
CCC(C)C(C(=O)O)N(c1cc(C=O)cc(N2CCCC2C(=O)OC)c1C=O)C(C)(CCNc1cccc(O)c1)CC(C)C
O=[N+]([O-])c1ccc(-c2cnc3ccnn3c2-c2ccccc2)cn1
Cc1cnc(C)n1CCCCCCCCOc1ccc(F)cc1
COc1cc(C2CNC(=O)c3cccc(N)c3O2)cc(OC)c1OC
CN(C)CC12CC(c3ccccc31)N(C=O)CC2c1ccc(Cl)cc1
Cc1ccc(S(=O)(=O)c2snnc2NCCN2CCOCC2)cc1
COc1ccc(C=CC(=O)N(Cc2cccs2)c2ccc(OC)cc2)cc1
O=C(CC12CC3CC(CC(C3)C1)C2)NCCN1CCCC1
CC=CC1C(C)CC(O)CC12C(C)CCC1C2CCCC12CC(C)(C(=O)O)CC2C
CCCC(NC(=O)OC(c1ccccc1)C(C)C)C(=O)C(=O)NC1CC1
CC(C)(C)c1ccc(C(=O)NC(Cl)CC(=O)NCC2Nc3cc(Cl)cc(Cl)c3NC2=O)cc1Cl
COc1ccc(OC)c(CCNC(=O)CC2(C)SCC(=O)N2C)c1
Cc1c(Oc2ccccc2)cc(Cl)c(CN(C)S(=O)(=O)c2cnc(Cl)nc2)c1C(C)C
CCOC(=O)N1CCN(c2cc(C=O)cc3c2n(C(C)C)c(=O)n3-c2cccc(C)c2)CC1
O=CCc1csc(NC2CCCCC2)c1N(c1ccc(F)cc1)c1csc(C(C=O)N2CCOCC2)c1
CCNC(=O)Oc1cc(N2C(=O)c3ccccc3C2=O)cc2c(=O)oc(Cl)c(Cl)c12
CCCC(=CCc1ccc(SSC(CCC)P(=O)(O)CCC)cc1)SSc1ccc(C(=O)O)cc1
COc1ccc(-c2ncc(CN3CCN(C)CC3)o2)cc1
CCC(=NNc1nc2cc(OC)cc(OC)c2cc1CC)c1ccc(C)cc1
CCCCCCC(CCC(=O)NC)C1(O)COC(n2cnc3c(Nc4ccc(O)cc4)nc(N)nc32)C1
Cc1cc(-c2nnc(NC(=O)C3CCCO3)s2)cs1
O=C(Cn1sc2ccccc2c1=O)Nc1ccccc1
CNc1ccc2[nH]c(=O)c(C(F)NCc3ccccc3)cc2c1N
COc1cc(C(=O)NCCCNC(=O)C23C=NC=C(N)C2=CC=CC3c2ccc(C)cc2)cc(OC)c1OC
O=c1cc(-c2ccccc2)oc2ccc(O)c(O)c12
CCC(CCCNC=O)N1C2CCC1C(I)C(C#N)(c1ccccc1)C2
COc1ccc2c(OC3CC4C(=O)NC5(C(=O)NS(=O)(=O)C6CC6)CC5C=CCCCN(C)C(=O)C4C3)cc(-c3nc(C(C)C)cs3)nc2c1C(C)C
Nc1nccc(C(=NOCCS(=O)(=O)O)C(=O)NC2C(=O)N3C(C(=O)[O-])=C(C[n+]4ccc5ccccc5c4)CSC23)n1
Cn1cccc1-c1cccc2nc3[nH]c(N)nc3nc12
Cc1cccc(CNC(=O)C(C)Sc2nncs2)c1
COC(=O)c1cnc(NC(=O)Nc2ccc(C)cc2Cl)s1
CCCC(Nc1cc(OC)cc(OC)c1)C(N)(C=O)Oc1cccc(N)c1
CC1=CC(C)CC(C)(C)C1=Cc1ccc(-c2ccccc2)cc1
CNc1cc(Cl)c2c(n1)CCCC2=O
O=[SH](=O)NC1=N[SH](c2ccc(F)cc2F)C(C(F)(F)F)=C1
C=C(CC(O)CCCc1ccc(C(=O)O)c(O)c1)C(C)=C(CC)CCC
c1ccc(CN2CCN(Cc3cccc4cc[nH]c34)CC2)cc1
CCC(C)NC(=O)Nc1cc(C)ccc1Oc1c(C)nc(N2CCCCC2)nc1OC
COC1C=c2nc(N)nc(N3CCN(C(=O)Nc4ccc(Cl)cc4)CC3)c2=CC1OC
COc1c(C)cccc1NC(=O)Cc1cc(O)c(O)cc1C=NNC1=NC(=O)CS1
COc1ccc(CN2CCC(=O)c3nc(N)cc(N4CCNCC4)c32)cc1
COC(=O)C1CN(S(=O)(=O)c2c[nH]c(C)c2)C(C)CC1C(=O)Nc1cc(C)cc(Cl)c1
COc1cccc(-c2c(C#N)c(N=CN(C)C)nc(SC)c2C#N)c1
O=c1c2ccccc2nc(CC23CC4CC(CC(C4)C2)C3)n1N=Cc1ccc(C#CCOc2ccccc2)cc1
Cc1cc(C)c(O)c(CC(N)C(=O)NC(COCc2ccccc2)C(=O)N2CC(C)CCC2C)c1
CC(=O)NCn1nc(-c2ccccc2)oc1=O
CC(C)N1C(=O)CNC1=O
Cc1snnc1-c1nnc(SCC(=O)NNC(=O)c2cc(Br)co2)o1
Nc1cc(F)c(-c2ccccc2)c(Oc2ccc(S(=O)(=O)Nc3ncns3)cc2Cl)c1
CC(C)CCCC(C)C12CCC3C4CCCC(C)C4=C(O)CC3C1C(C)CC2N1CCCCC1
CC(=O)N(c1ccc(C)cc1)c1nc(N)cc(Nc2cc(F)cc(F)c2)n1
CC(=O)Oc1c(O)cccc1Nc1cccc(Oc2ccccc2)c1C=O
COc1cc(C=CC(=O)OCC(=O)NC2CCC(C)CC2)c(OC)c(OC)c1
CCC(=O)c1csc(Sc2ccc(Cl)cc2S)c1
O=C(CN1CCCCC1)NC(c1ccccc1)(c1ccccc1)c1ccccn1
CC(NC(=O)C(N)Cc1ccccc1)C(=O)NC(CCC(=O)O)C(=O)NC(Cc1ccc(CP(=O)(O)O)cc1)C(=O)Nc1ccccc1
O=C(CN1C(=O)CC1NS(=O)(=O)C=Cc1ccccc1)Nc1cc(C(F)(F)F)ccc1Cl
C=C(c1cc(C)cc(C(CC(=O)O)C(=O)O)c1)c1ccc2sc(C3CCCC3)cc2c1
Cc1c[nH]c2ccccc12
CC(C)(C)c1ccc(C(C2C(=O)OCc3ccccc32)C(C)(C)c2ccc(NC=O)cc2)cc1
COC1CN(S(=O)(=O)c2cc(NC(=O)c3ccccc3)ccc2F)CCO1
Cc1cccc(NC(=O)N2CCc3c(N)cccc3C2)n1
COc1ccc(C(O)OC2C(Cc3ccccc3)N(C(OC)c3ccccc3)C(=O)N2Cc2cccc(OC)c2)cc1
Cc1cc2cc(C3=C(N)NC4=C(C3)C(=O)C(C)C(C)C4C#N)cc(C)c2o1
CC(C)O
Cc1cccc(NC(=Nc2nncs2)NS(=O)(=O)c2ccccc2C)c1
CCOC(C)n1c(=O)c(C=O)c(OC)c2cccc(C)c21
CC1CCC2(C)C(O)C(=O)C=CC2C12CCC(C)(F)C2(O)CCC(=O)O
CC(C)(C)c1c(NC(=O)c2cc(-c3ccc(Cl)cc3)n(-c3cc(Cl)ccc3Cl)n2)ccc(Cl)c1Cl
CC(C)c1ccc(C(O)c2nc(-c3ccc(F)cc3)c[nH]2)cc1
CCc1ccccc1-c1nc2ccc(OCc3ccc(OC)c(C(=O)O)c3)cc2c(=O)n1C(CC)C(C)C
Cc1ccc(C(=O)C=Cc2ccccn2)c(O)c1
O=S(=O)(c1ccccc1)N1Cc2ccccc2CC1CN1CCC(c2c[nH]c3ccccc23)CC1
Cc1ccc(-c2cc(N)c(-c3ccc(Cl)cc3)nn2)c(OC(C)C)c1
Cc1ccc(OC(CC(O)C(O)c2ccccc2C)c2ccccc2)cc1
CCC(C(C)=CC1(C)C=Cc2c(O)c(CC)c(O)c(-c3cc(=O)c4c(O)c(O)c(O)c(CC=C(C)C)c4o3)c2O1)=C(C)C
CCN(CC)Cc1ccccc1COc1ccc(NC(=O)C2CC2c2ccccc2)cc1C(F)(F)F
CCCCCn1cc(C(=O)Nc2ccc3c(c2)OCCO3)c(=O)c2cc(S(=O)(=O)N3CCCC3)ccc21
CC1CC(=O)C=C2CCC3C(=CCC4C(=O)C(C)(C)CC43)C21
CCOC(=O)CC1=CC(=C(C)C)C(O)(C(C)C=C(C)C=C(C)C)CC1=C(C)C
CN1CCN(C(=O)c2cc(CN3CCCN(Cc4ccccc4)CC3)cc(C(F)(F)F)c2)CC1
O=C(Nc1ccc(-c2cccc3oc([N+](=O)[O-])nc23)cc1)c1ccccc1
COc1ccc(-c2ccc(C)cc2OC=C2OC(=O)C(O)=C2C(C)=O)cc1
C=NN(Cc1cccc(OC(C)C)c1O)N=C=S
O=C(O)CCC(=Cc1ccc(F)cc1)c1ccc(S(=O)(=O)c2ccccc2)cc1
CCc1cccc(C(C)C)c1NC(=O)Nc1ccc(F)cc1
C=C1C=C(Br)C(=O)N(Nc2ccc(F)cc2)C1C(C1=CCNCN1)c1ccccc1
Cc1nn(C)c(C)c1CNc1cc(F)ccc1Cc1cnc2c(O)c(C=O)c(=O)n(C)c2c1
Cn1c(-c2ccccc2)nnc1-c1ccccc1C(F)(F)F
CC(NC(=O)NCc1cc2c(cn1)C(N)C(C(=O)O)N2)c1ccccc1
O=C(CCCc1cn[nH]c1)N1CCCN(c2ccncc2)CC1
COc1ccc(NC(=O)C2CCC(CNS(=O)(=O)c3c(C)cc(C)cc3C)CC2)cc1
CCc1cc(CCNC(=S)Nc2cnc3cc(OC)ccc3c2)sc1C=O
Cc1ccc(C(=O)NNC(=O)c2cccnc2)cc1
NC(=O)C1CCC(n2cnc3cnc(NCCc4ccc(NC(=O)Nc5ccc(Cl)cc5)cc4)nc32)C1
CCC(C)N(C)C(=O)c1ccc(NC(=O)CCc2cccc(OC)c2OC)cc1
CC(C)C(=O)OCC(=O)Nc1ccc(C(=O)Nc2ccccc2)cc1
CCN(CC)CCCn1c2ccccc2c2cccc(NC(=O)c3ccc(Cl)cc3)c21
Cc1ccc(S(=O)(=O)NN2C(=O)C3C4C=CC(C4)C3C2=O)cc1
Cc1cc(C)n(CC(Cc2ccc(C(=O)NCCc3ccccc3)cc2)C(C)(C)C)n1
COc1cccc(OC)c1N=CC1C(=O)Sc2c(O)ccc(OC)c21
CC(C)n1c(Cc2ccc([N+](=O)[O-])cc2I)nc2ccccc21
CNC(=O)C(C)NC(=O)C(CC(C)C)NC(=O)C(N)C(C)CCc1ccccc1
Cn1ccc2c3c(-c4ccc5[nH]ncc5c4)n[nH]c3ccc21
Nc1cc(F)cc(C2Cc3nc(C(=O)N4CCOCC4)cc(C(F)(F)F)c3NC2C(=O)O)c1F
COC1CCC2(CCNC2)CN1C(=O)c1ccc(-c2ccccc2)cc1
CC(Sc1nc(=O)cc[nH]1)C(=O)NC1CCCCC1
COc1ccc(OC)c(-c2[nH]c(=O)c(Nc3ccc(F)cc3)c(N)c2C#N)c1
COc1ccc(C2=C(C(=O)c3cc(OC)c(OC)c(OC)c3)C(c3cc(OC)c(OC)c(OC)c3)N3CCCC3C2)cc1
Cc1ccc(-c2nc(NC=O)sc2-c2cc(C)cc(C)c2)cc1
C(=Cc1ccccc1)CCN1CCCCC1CN1CCCC1CN1CCCC1Cc1ccccc1
Nc1cccc2c1cc(F)n2-c1nc(NCc2ccccc2)c2c(n1)C(=O)NCC2
CCOC(=O)Cc1nc(=O)c(C)c(C(=O)OCC)[nH]1
c1cc2c(c(C3CN3)c1)OCC2
Cc1cccc(NC(=O)c2cccc3c(NCCCN(C)C)c4ccccc4nc23)n1
O=CN1CCc2c(C(Cc3ccccc3)NS(=O)(=O)c3ccc(C=CC(=O)NO)cc3)cccc21
CCCc1ccc(-c2c(C)[nH]c(=O)c(C)c2CC)cc1
CCOc1ccc(Nc2nccc(-c3cc(C=O)cc(Nc4cc(C(C)(C)C)on4)c3)n2)cc1
CCCCC(O)CCCCCCCCCCC(=O)NCCO
CC1(CC(N)C(=O)O)CN(C=O)Cc2ccc(C(=O)O)cc21
CS(=O)(=O)c1cccc(-c2cnc3c(-c4nccc(NC5(C(F)(F)F)CCCC(F)C5)n4)cnn3c2)c1
CN1C(=O)NC2(C1=O)C(=O)N(C)C(=O)C2(N)C(C[N+](C)(C)C)OCc1ccccc1
N#Cc1[nH]c(=O)c(C2CCCN2)c(N)c1-c1cccc(F)c1F
COC(=O)C(CC(C)C)(NC=O)c1c(O)cc(C(=O)NC(O)Cc2cccc(O)c2)cc1OCCc1ccc(O)cc1
Cc1ccc(N(c2cccc(C=O)c2SC(=O)C(Cc2c(C)noc2C)N2CCOCC2)C(C)C)cc1
C=CC(=O)NCCCCCCCCCCCCCNC(=O)c1ccccc1
CCCCCCCCCCCCCC(=O)NC(COCCF)C(O)c1coc(C(=O)Nc2onc3c2CSC3)c1
COc1ccc(CCN2c3c(N)ncnc3N=CN2C2COC(CO)O2)cc1
CCOP(=O)(OCC)C(C)NC(=O)C(NC(=O)Cc1cccc(O)c1)C(C)C
Cc1cc2cc(C(N)=O)sc2c2c1CC(C)(C)OC2=Cc1ccc(Br)cc1
CCCn1c(=O)n(C(CC)N2CCN(c3cc(C)ccc3[N+](=O)[O-])CC2)c(=O)c2nc(-c3cccc(O)c3)[nH]c21
CNC1CCN1c1cc(F)c(F)c2c(=O)c(C(=O)O)cn(C3CC3)c12
C=C(CCCCCCCC(=O)O)CCCCCCc1ccc2ccccc2c1
CC(C)(C)OC(=O)N1CCN(S(=O)(=O)c2ccc(NC(=O)c3ccc(OC(F)(F)F)cc3)cc2)CC1
COC1(C)CC(O)OC(OC2(C)CC(=O)CC(C)(OC3(C)OC(O)CCC3N(C)C)CC(O)OC(=O)CC(C)(C)C2(C)C)C1C
O=C(Nc1cccnc1)c1ccc(-c2c[nH]c3cc(Oc4ccccc4Br)ccc23)cc1
CC(O)C(NC(=O)C(O)Cc1ncc[nH]1)C(=O)NC(Cc1ccccc1)C(=O)O
O=C(Nc1c(F)cccc1Cl)c1cc(=O)c(CN2CCCCC2)co1
Nc1nc(=O)c2c(-c3cc(F)c(F)cc3Cl)cn(C3OC(COP(=O)(O)OP(=O)(O)OC4C=CC(N)C4)C(O)C3O)c2[nH]1
CCCc1ccc(Oc2cc(NC(=N)N)cc([N+](=O)[O-])c2)cc1
O=C(O)C12CCC(C(=O)O)(CC1)CC2
COc1cccc(C2C=CC3(CC=CN3)NC2N)c1OC
CN1CCN(c2ncccn2)CC1
Cc1nc(C2CCN(c3ccc4oc(C=O)cc4c3)CC2)no1
CCCCN(C)C1=NC(=O)CC(c2ccc(C(=O)OCC)cc2)N1
CCOC(=O)C1CN(c2ccccc2Cl)CCN1C1CC1c1ccccc1
COc1c(C(CCCNC(=O)C(C)C)CCNC=O)ccc2c1ccn2C(OC)c1ccc2cc(C)ccc2c1
O=c1cc[nH]c(=O)n1C1OCC(COP(=O)(O)OP(=O)(O)C(O)CO)C1O
O=C(CCC(C(=O)NCC(F)(F)C(F)(F)C(F)(F)C(F)(F)C(F)(F)C(F)(F)F)C(O)C(=O)NO)NO
O=C(NCc1ccccn1)c1ccc2nc(-c3cccs3)n(CCc3ccc(F)cc3)c2c1
Cc1cccc(CNC(=O)C(=O)NC2CCCCC2)c1
O=C(CC(c1ccccc1)N1CC=CCC1)c1ccc2c(c1)OCCO2
COc1ccc(Nc2nc(N)c3[nH]c(N)nc3n2)cc1
CCCNC(=O)CNC(=O)C1CN(c2ccccn2)CCN1CCC1CCCCC1
COc1ccc(N2CC(C(=O)Nc3nnc(-c4ccccc4)o3)CC2=O)cc1OC
Cc1ccc2ccn(CCC(=O)NC(CCc3ccccc3)C(=O)Nc3cnc4ccccc4c3)c2c1C
COC(=O)Nc1ccc(Cl)c(-c2ccc3c(N4CCOCC4)ncnc3n2)c1
CN(C(=O)OC1=C2OCC=CC2=CC2=COC3=C(C(=O)OC3)C21C)C1CCCCC1
NC(=O)CCC(N)CCCCCN=C(N)N
NC(=O)C1Cc2ccsc2CC1NC(=O)COC(=O)c1ccc(Br)cc1
N#Cc1ccccc1NC(=O)CN1CCN(Cc2ccc3c(c2)OC(Cl)O3)CC1
COc1ccc(C(O)C([NH3+])C#N)cc1
CCCCC(=O)NC(C)c1ccc(OC2CNCc3cc(N4CCCC4(C)N)ncc3O2)cc1
FC(F)(F)c1cc(Cl)cc(CCNCCCCNC(=S)CCl)c1
Cc1cc(C2N(C(=O)c3c[nH]nc3Cl)N=C(C(F)F)C2(N)C(C)OC=O)ccc1C(C)(C)C
Cc1ccc(NC(=O)c2c(NS(=O)(=O)C3CC3)sc3c2CCCC3)cc1Cl
COc1ccc(-c2cccc(C3CC3)c2-c2ccnc3ocnc23)c(C(=O)NS(C)(=O)=O)c1
CCn1nc(-c2ccccc2)c(C)c(C=Cc2ccc(F)cc2)c1=O
c1ccc(Cn2cnc3cnc(N4CCCC4)nc32)cc1
CSc1nnc(Cn2c(=O)sc3c(Cl)cccc32)n1-c1ccc(F)cc1
Cc1cc(CC(N)C(=O)NC(Cc2ccccc2)C2CC(C(=O)NC(Cc3ccccc3)C3CC(C(=O)NC(Cc4cc5ccccc5[nH]4)C(=O)Nc4ccc(C(N)=O)cc4)N(C=O)C3)N(C=O)C2)cc(C)c1O
CC(C=O)O[N+](=O)[O-]
Cc1ccccc1-c1sc(-c2ccccc2)nc1C
N#[N+][N-]C1CCOC1(CO)n1c(=O)c(=O)[nH]c2c(N)cc(O)c(O)c21
Cc1ccc(N2CCN(c3ccc(C(=O)Nc4ccc(O)cc4)c(C=O)c3)CC2)c(Cl)c1
Nc1ccc(Cl)cc1S(=O)(=O)OCC1CC2CC(F)C1N2C(=O)c1ccccc1
COc1cc2c(c(O)c1CC=C(C)C)CC(O)C(C)(C)O2
Cc1cc(-c2nn(-c3ccc([N+](=O)[O-])cc3)cc2-c2nc(-c3ccc([N+](=O)[O-])cc3)no2)c(C)o1
O=c1[nH]c2ccc(Cl)c(CCl)c2nc1I
C=CCn1c(=O)sc2ccc(Cl)cc21
O=C(O)C=NOC(c1ccc(OCCOc2cc(C(F)(F)F)cc(C(F)(F)F)c2)cc1)C1CCCCC1
NC(NC(=O)c1c[nH]nc1F)C(=O)Nc1cc(Cl)ccc1Br
COC(=O)C1(N)CC(NC(=O)c2ccc3c(n2)NC(=O)CO3)(c2ccccc2)CCN1CCOc1ccc2cc[nH]c2c1
CC(C)c1cc(O)c(-c2nc3ccccc3n2C)c(O)n1
COc1ccc(-n2cc(-c3cccc(-c4nnc(-c5ccccc5O)o4)c3)cn2)cc1
CCC(CNC(C)=O)N(C(=O)c1cc(-c2ccccc2)nc2ccc(C)cc12)c1ccc2ncsc2c1
COCCN(C(=O)c1cnns1)C(C(=O)NC1CCCCC1)c1ccc(Cl)cc1
O=C(Nc1cc(C(F)(F)F)ccc1C(F)(F)F)NC1(C(F)(F)F)CCN(c2ccc(Cl)cn2)CC1
O=C(NC(Cl)CCCNc1ncccn1)c1ccccc1C(F)(F)F
Cc1csc2c(=O)n(C(C)C)c3nncn3c12
N=C(Nc1ccccc1)C(C(=O)Nc1ccccc1)N1CCCCCC1
CCOC(=O)CC1C=C(OC)C=C(O)C1=O
CC(C)(C)c1cc(CN2CC3(CCN(C=O)CC3)C2c2ccc(F)cc2)[nH]n1
O=C(C=Cc1ccccc1)NC(COCC(Cc1ccccc1)NC(=O)C(Cc1c[nH]cn1)NC(=O)OCc1ccccc1)Cc1ccccc1
CCOC(=O)CN1C(=O)C(NC(=O)C(Cc2c[nH]c3ccccc23)NC(=O)OCc2ccccc2)N=C(c2ccccc2)c2ccccc21
Cc1ccc(NC(=O)c2ccco2)cc1Nc1ncnc2cnc(N3CCN(C)CC3)nc12
COc1ccc(-c2nnc(SCC(=O)NCc3ccc4c(c3)OCO4)o2)cc1
COC1CCCC2(Cc3cc4c(F)cccc4cc3C23C(=O)N=CN(C)C3=O)C1
CCCCON=C1C2CN3CCN(C2)CC1C3
CCOC(=O)C1CCCCN1S(=O)(=O)c1ccc(F)nc1C
CC(C)OC(=O)c1ccc(NC(=O)NC23CC4CC(C2)C(Br)C(C4)C3)cc1
O=C(O)CCC1(Cc2ccccc2)NCC(=O)NC(=O)C(=O)C(Cc2ccc(O)cc2)NC(=O)C1=O
CC1CCCCN1C(=O)c1cc(Cl)cc(Cl)c1N
CCOC(=O)c1c(C)c(S(=O)(=O)N2CCCCC2C(=O)Nc2ccc3c(c2)OCCO3)c(C)n1C
CCN(CC)c1ccc(C(=O)C(CO)n2cc[n+](C)c2)cc1
N#CC1OCCN(C(=O)c2ccccc2)C1C1CCNCC1F
CC(=O)Nc1cc([N+](=O)[O-])c([N+](=O)[O-])cc1Oc1ccccc1
Cc1ccc(F)c(Cl)c1Nc1c(C=O)c2cccnc2c(=O)n1C1(OC2CC(O)CCO2)CCCCC1
NC1(c2ccc(F)cc2)CCC(NC(=O)CNC(c2ccc(C(F)(F)F)cc2)c2ccc3c(c2)OCO3)N1
C=CC(C)CC12C=C3C(=O)c4cc(O)c(C(C)C=C)cc4OC34C(COC4C1=O)C2
CCOC(=O)NC(NC(=S)Nc1ccc(C)c(Cl)c1)(C(F)(F)F)C(F)(F)F
CCCS(=O)(=O)Nc1ccc(C)cc1OC(C)=O
CCOP(=O)(OCC)C(NC(NC(=O)CC=Cc1ccccc1)c1ccccc1)C(C)O
CC(C)CC(=O)c1c(O)c(C(=O)NCCN2CCOCC2)c(O)c2c(=O)c3ccccc3sc12
CC(C)C(C(=O)NC1CCCC(=O)CN1)N1CNCNC1
O=C(Nc1cccc(Oc2nc(C(F)(F)F)nc3[nH]ccc23)c1)NC1CCN(S(=O)(=O)c2ccc(C(F)(F)F)cc2)CC1
Nc1ccc(C=Cc2ccc(Cl)cc2)c2nc[nH]c(=O)c12
COc1ccc(CC(C)SC(=O)C(O)C(C)N)cc1
CC12CCC3OOC14C(CCOC4(C)O3)CC(OO)C2
Nc1cc(CCNCCc2ccc(S(=O)(=O)Nc3cccc(O)c3)cc2)cc(O)c1O
O=c1c(OC2OC(CO)C(O)C(O)C2O)c(-c2ccc(O)cc2)oc2cc(O)cc(O)c12
Cc1cc2cccccc-2c1Cn1c(N2CCC3(CC2)OCCO3)nc2cncnc21
O=C1CCSC(c2cccnc2)N1c1cccc(C(F)(F)F)c1
O=C(NN=Cc1ccc(OC(c2ccccc2)[N+](=O)[O-])c(F)c1)c1ccccc1
CCN(CC)C(C)CCN1c2ccccc2S(=O)(=O)c2ccccc21
CCc1ccc(OCC(O)CNC(=O)CCC(=O)NCCN2CCOCC2)cc1
CCOc1ccc(Nc2ncc(-c3ccc(NC(C)(C)C)cc3)o2)cc1
COc1ccc(C=NNC(=O)C=Cc2ccc([N+](=O)[O-])cc2)cc1
CCc1ccc(S(=O)(=O)N(C)c2cc(Cn3c(C=O)nc4oncc4c3=O)ccc2F)cc1
CC1(C)CCCN1C(=S)Nc1cccc([N+](=O)[O-])c1S(N)(=O)=O
NCc1ccc(C(=O)Nc2ccc(Cl)cn2)cc1NC(=O)c1ccc(Nc2ccc(Cl)cn2)cn1
CCCN(C)CN1CCc2cc(C(=O)O)ccc2C1
CCNC(=O)C1CC(O)C(O)(n2c(=S)cc(C)[nH]c2=S)O1
COc1ccc(C(C)Sc2cc3c(c(N4CCOC(C)C4)n2)CN(Cc2cccc(F)c2)CC3)cc1
Cc1ccc(S(=O)(=O)Nc2ccc(C(=O)OCC(=O)N(C)Cc3ccco3)cc2)cc1
CCOC(=O)c1c(NC(=O)CN2C(=O)NC3(CCCc4ccccc43)C2=O)sc(C(=O)N(C)C)c1C
COc1ccc(F)c(S(=O)(=O)n2c(F)cc3c(CC(=O)CO)cccc32)c1
CCCN(NC(=O)c1cc(C)cn2ccnc12)C(=O)c1ccc(OCc2ccccc2)cc1
Oc1ccc(-c2cc(C(=S)Nc3ccc(F)cc3)nc(-c3ccccc3O)c2)cc1O
COc1cc(F)c(Cl)c(OC(C)C(F)(F)F)c1C1C(C=O)=C(C)NC(C)=C1C=O
O=C(Nc1ccc(C2=NC(N3CCCC3)N3C=NNC3=C2)cc1)C1CC1
O=CCc1ccc(Nc2ccc(S(=O)(=O)O)cc2)s1
NC(=O)c1cccc(Oc2nccnc2N2CCCC2)n1
COc1cccc(F)c1CCc1cccc(NC(=O)NCCC2=CCCCC2=O)c1
CCC(CC(=O)O)c1cc(Cc2ccc(-c3ncc(C4(O)CCCCO4)[nH]3)cc2)cs1
CCCOc1cc(-c2nn(C)c(=O)cc2CC)ccc1[N+](=O)[O-]
O=C(Nc1ccc(C(=O)ON=C2Cc3ccccc3C2)cc1)c1ccc(Cl)cc1
O=C(CC1(O)C(=O)N(CC2CCCCO2)c2ccc(Br)cc21)c1ccccc1
CC1(NC(=O)C2CN(S(C)(=O)=O)C2)C2CNCC1c1cccc(=O)n1C2
COC(=O)C1CN(Cc2ccccc2)CCN1C(=C1CCCCC1)c1ccccc1
Cc1ccc(Cc2cccnc2)cc1
Cc1ccccc1OCC(=O)C(NC(=O)c1cc2nc(-c3ccccc3)c(-c3ccccc3)nc2cc1Cl)C(F)(F)F
COC1Cc2cc3c(cc2-c2cc4ccccc4c[n+]21)OCO3
CC(=O)Nc1cccc(S(=O)(=O)NCCNc2ncccn2)c1
CC(C)(C)OC(=O)C1(NC(N)=O)CC(N2CCc3ccccc32)CCC1NS(=O)(=O)c1ccc(N2CCCCCS2(=O)=O)cc1
CCCOc1ccc(C=NNC(=S)Nc2ccc(S(N)(=O)=O)cc2)cc1
Cc1nn(C)c(C)c1NS(=O)(=O)c1cccc2cccnc12
COc1cc(NC(=O)C(Cc2ccccc2)NC(=O)C(=O)O)ccc1O
CC(=O)NCC(F)N1CCNCC1
c1ccc2c(c1)C1=NCCCN12
CC12CNCC(N)(c3ccccn3)C1N(C=O)CCO2
CC(=O)OC1=C(C)C2CC(C)CC2(C(C)C)C2(CCC(O)CC2)O1
CC(C)c1ccc(C(=O)NNS(=O)(=O)c2ccc3cc(NC(=O)CN4CCC4)ccc3c2)cc1
Cc1ccc(-c2c(C)n3c4c(c(C)cc(Cl)c4c2=O)OCC3)cc1
COc1ccccc1N1C(=S)N(c2ccccc2)C=C(C(=O)Nc2ccccc2)C1c1cccs1
COc1ccc(N)nc1C(N)=O
CC(C)CNC(=O)CCSC(C)(C)C
Fc1ccc2c(NCCCCNc3ncnc4ccccc34)ccnc2c1
CC(C(=O)O)c1ccc2c(c1)C(O)C(C1CO1)C1C(C)CCCC21C
CC(C)(C)OC(=O)NC(CCCCNC(=O)C(CCC(=O)O)NC(=O)OCc1ccccc1)C(=O)NC(CCCNC(=N)N)C(=O)NC(Cc1ccccc1)C(N)=O
O=C(NCCc1ccccc1)c1ccc(CC(Nc2ccc([N+](=O)[O-])cc2)C(=O)O)cc1
COc1ccc(NC(=O)Nc2c(Cl)ccc(-c3ccn[nH]3)c2OC)c(Cl)c1
CC(C)CC(NC(=O)c1ccc(O)nc1O)C1CC(C(=O)NC(CC(=O)O)C(=O)CO)N(C=O)C1
CN(C)C(=O)c1c(Oc2ccnc(NC(=O)c3ccc(Cl)c(N)c3)c2)ccc2[nH]c(=O)n(C)c12
CC(C)C(C)NC(=O)CN1CCN(Cc2ccc(OCCOc3c(Cl)cc(Cl)cc3Cl)cc2)CC1
Cc1ccc2c(c1O)CC(=O)C(C)(C)C2(O)Cc1ccc(O)cc1
CC(C)(N)C(=O)NC(CC(=O)NC(CCC(=O)O)CCC(=O)O)c1cn(Cc2ccccc2)c2ccccc12
CC(C)(C)OC(=O)c1nc(Nc2ccc(C(=O)Nc3ccccc3)cn2)nc2c1c1ccncc1n2C1CCCC1
CCc1ccc(-n2c(N)nc(=O)c3nnn(Cc4ccccc4)c32)cc1
CCOC(=O)C1=C(CSc2cc(C)cc(C)c2)NC(Nc2ccccc2Cl)=C(C#N)C1c1ccccn1
Cc1cccc(NC(=O)c2cnc3nn4c(C)n[nH]c4c3c2C)c1
CCN(CC)CCN(Cc1ccc(-c2ccc(C(F)(F)F)cc2)cc1)S(=O)(=O)c1ccc2c(c1)OCCO2
COc1cc(O)c2c(c1)OC(c1cccc(O)c1)CC2=O
Cc1cccc(Cl)c1Nc1c(C=O)ccc(C(O)Cc2nnc3n2N=C(c2ccc(O)cc2)CS3)c1[SH](=O)=O
CCOc1cc(CNC2CCN(CCOC)CC2)cc(Cl)c1OCc1ccc(Cl)cc1
O=C(Cn1c(-c2ccccc2)cc(-c2ccco2)c1-c1cccs1)N1CCN(c2ccccc2)CC1
O=c1ccc(-c2cc(OCC3CC3)cc(N3CCCC3)c2)cn1-c1ccc(CO)c(F)c1
COc1ccc(OCCN2CC3C(=O)NC(=O)C3C2c2ccc(-c3ccc(OC)cc3)cc2)cc1
c1ccc(C2(c3ccccc3)CCN(c3nc(N4CCOCC4)nc(-n4cncn4)n3)CC2)cc1
COc1ccc(OC)c(-c2c[nH]nc2-c2cc(OC)c(OC)c(OC)c2)c1
CCc1nc2ccccc2c(=O)n1N=Cc1ccc2nsnc2c1
OC(CNCCCOc1cccc2cccc(F)c12)c1c[nH]c2ccccc12
CC(NC(=O)Cc1ccc(F)cc1)c1ccccc1
Cc1ccc(C2N=CSN2)cc1
CCCCS(=O)(=O)NC(=O)C1CNC=C2c3c(Cl)ccc(C)c3C(N)(c3ccc(C)cc3)C21
Cc1ccc(NC(=O)c2sc3c(cnc4cccc(C)c43)c2N)c(C)c1
O=CC(CS(=O)(=O)c1cccc2nonc12)NCCOc1ccccc1
CCOC(=O)C(Cc1ccc(O)c(O)c1)(Cc1cc2cccc(C)c2[nH]c1=O)C(=O)OCC
COc1cccc(C2=NC=C(C(C)C)N3NC=CC23c2ccc(Cl)cc2)c1OC
CNC(=O)N(c1cc(C)ccc1F)C1COc2cc3cc(C)c(=O)[nH]c3cc2O1
Nc1ccc(-c2nc3ccccc3o2)cc1
Cn1ccnc1CN1CCN(c2nc(N)c3cc(-c4cccc(Cl)c4)[nH]c3n2)CC1
COCCNS(=O)(=O)C1C(N)=CC=C2C=NN=C(c3ccc(F)cc3)C21
Cc1cccc(CC(N)C=O)c1OC1CCCC1
COc1c(-c2csc(C(C)(C)C)n2)cc(NC(=O)Nc2cc(C(F)(F)F)ccc2Cl)c2cccnc12
COC(=O)C1CCCN1C(=O)C1(NC(=O)C(Cc2ccccc2)CP(=O)(O)O)CCCCO1
CN1CCN(c2ccc(C(=O)NCCCNC3=NC4C=CC=CC4C4=C3CCCC4)cc2)CC1
C=C(OC(=O)C(CCC=O)N1CC[N+](CCN2CCOCC2)(C(C)C=C(C)C(=O)O)CC1)C1(C)CCC2(C)C(C)CCC3(CCC(=O)C23)C(C)C1O
CCN(CC)CC#Cc1ccc(C(=O)NC2CCC(N)(c3c(OC)cccc3OC)N2)cc1
O=S(=O)(Nc1ccc(CCNCC(O)COc2ccccc2)cc1)c1ccc(F)cc1
CC(C)OC(=O)c1ccc(OC(=O)c2ccccc2)cc1C(=O)OC(=O)c1ccccc1
N=C(N)c1cccc2ccccc12
COc1ccc(C2NC(=O)c3c2c2c4ccccc4[nH]c2c2c3c3ccccc3n2O)cc1
Cc1ncnc(C2CC3CN(C(=O)c4ccccn4)CC3O2)c1F
CCCCCCCCCCCCCCCCCCOC(=O)NC(CCC(=O)O)(CCC(=O)O)CC(=O)OC(C)(C)C
O=S(=O)(NC(COc1ccccc1)Cc1ccccc1)c1ccc(F)cc1
CN(C)S(=O)(=O)c1ccccc1C(=O)NN=Cc1ccc(OCC(=O)NCCCN2CCOCC2)cc1
Cc1ccc(CCc2ccc(S(N)(=O)=O)cc2)cn1
CC(C)(Nc1cc(-c2ccccc2)ccc1CC=O)N1CCCS1(=O)=O
CN(C)c1ccc(C(=O)NN=CCNC(=O)c2cc(C(F)(F)F)n(C)n2)cc1
O=C(N1CCN(c2ccccc2)CC1)C12CC3CC(CC(O)(C3)C1)C2
O=C(Nc1ccc(Cl)cc1)c1ccc(Cl)nc1
N=C(N)NC(=O)c1cc(=NC(=O)c2cccs2)n(CCOc2ccccc2)s1
COc1cc(OC)nc(NC(C)CCCn2c([N+](=O)[O-])cnc2C)n1
O=C(NCc1ccccc1)C(=O)Nc1ccc(-c2cccc(F)c2)cc1
CNS(=O)(=O)Nc1nc(OC)c2ccc(OC)cc2n1
c1cc2c(s1)CNCC2
COc1ccc2[nH]c(=O)c(C3NP(=O)(NC(C)=O)Oc4cc(OCC=C(C)C)cc(C(=O)O)c43)cc2c1
CC(=O)NC(C(=O)NC(CC(C)C)C(=O)NC(CC(C)C)C(O)CC(=O)NCC(O)CC(=O)NC(Cc1ccccc1)c1nccs1)C(C)C
COc1ccc(C2CC3CC(=NN3C)C2CCNC(=O)c2cccc(C)[n+]2[O-])cc1OC
CCCCCCCCCCCCCCCCCCOCC(COP(=O)([O-])OCC[N+](C)(C)C)OC
Cc1cc2c(NCCCN(C)C)ncnc2s1
COc1c(C(=O)NCC2CCCO2)ccc2oc(-c3ccc(F)cc3)cc(=O)c12
O=C(O)C1CCCCC1C(=O)Nc1ccccc1COc1ccccc1
CCC(C)OCn1nnc2ccccc2c1=O
Cc1n[nH]c(-c2ccc(-c3ccc4c(c3)CNC4=O)cc2)n1
CC(C)c1ccc(NC(=O)COC(=O)c2ccc(Br)cn2)cc1
Cc1nc(-c2ccc(NC(=O)Nc3nc(C)c4c(n3)-c3sccc3SC4)cc2)cs1
CN1CCN(CCCCOc2ccc(-c3noc(-c4ccccn4)n3)cc2)CC1
Cc1ccccc1OCNc1csc(C=O)c1C(C)C
COc1c(Cl)c(Cl)cc2ccc(C(O)Cn3ccnc3)nc12
O=C(OCC(=O)N1CCCCCC1)C1CCN(S(=O)(=O)c2ccccc2)CC1
CCCCC(=O)N1CCCc2cc(N)c3c(c21)CC(C(=O)O)C3
Cc1ccc(CC(NC(=O)C(C)(Cc2ccccc2)NC(=O)C2CCC(=O)N2)C(=O)NC(Cc2ccccc2)C(N)=O)c(C)c1
CN1C2CCCC1C(c1ccc(Cl)cc1)C2
Cn1c(=O)c2c(nc(C=Cc3ccccc3)n2Cc2ccc(C(=O)Nc3nc4ccccc4s3)cc2Cl)n(C)c1=O
CCCCCCC(C(=O)NC(C(=O)NC)C(C)CC)N(C)C(=O)C(Cc1ccc(OP(=O)(O)O)cc1)NC(C)=O
Cc1ccc(N(c2nc(N)nc(N3CCCC3)n2)c2nccs2)cc1
NS(=O)(=O)c1ccc(N2N=C(c3ccc(NC(=O)c4ccco4)cc3)CC2c2cccnc2)cc1
O=C1C(Cl)=C(N2CC2)C(=O)C(Cl)=C1N1CC1
O=C(c1n[nH]c(=O)c2cc3cc(O)ccc3nc12)N1CCN(c2ccccc2)CC1
CCCS(=O)(=O)NC(=O)c1cc(C2CC2)c(OCC2CCCCC2)cc1F
CCCCc1c(OC)ccc2c1C(OC)C1CC2CC(C(=O)NC(C)CCCNc2cccc([N+](=O)[O-])c2[N+](=O)[O-])N1C(C)=O
OCC1C(c2cccc(OCc3ccc4ccccc4n3)c2)OC(OCc2ccc3ccccc3c2)C2OC(c3cccc(OCc4ccc5ccccc5n4)c3)OCC12
CCCCCCCCCCCCCCCCOP(=O)([O-])OCC[N+]1(C)CCCCC1
COc1cc(C(F)(F)F)c2c(n1)-c1ccccc1CN2C(=O)c1cccc(NC(=O)c2ccccc2)c1
Nc1cnc(=O)n(C2OC(F)CC2COP(=O)(O)OP(=O)(O)OP(=O)(O)OP(=O)(O)OP(=O)(O)O)c1
COC(=O)C1=Nc2c(cc(C(=O)OC)cc2S(=O)(=O)O)Nc2sc(C(=O)OC)cc21
Nc1ccc2c(c1)-c1c(ccc(Nc3ccccc3)c1O)C2=O
Cc1c(Nc2ccc(C#N)c(C(F)(F)F)c2)c(=O)n(-c2ccccc2)n1C
COc1cc(OC(S)C(=O)N2CCCCC2)ccc1-n1c2ccccc2c2c(=O)nc(S)[nH]c21
CC(C)(C)CC1(N)N=CN=C(N)N1c1cc(Cl)ccc1Cl
Fc1cccc(COc2ccc3c(-c4cn[nH]c4F)n[nH]c3n2)c1
Cc1cccc(S(=O)(=O)NCCOc2ccc3c(c2)C(Cc2ccc(Cl)cc2)C(N)CC3)c1
CCCOc1ccc(C(=O)NCc2c(NC(=O)O)noc2O)cc1
[NH3+]C1(c2c3c(nc4c(Cl)cc(O)cc24)CCCC3)CCC=C(c2ccc(O)cc2)C1
COc1ccc(NC(=N)NC(=Nc2ccccc2)Nc2ccccc2)cc1
O=c1cc(CSc2nc3ccc(Cl)cc3s2)c2ccccc2o1
CCOC(=O)c1nccc(Cl)c1N1CCN(C(=O)c2noc(CC)c2C)CC1
CCOP(=O)(CC(C)c1ccccc1)OCC
C=C1C(=O)OC2C1CCC(C)C1CC=C(C)C12
NC(=S)N(C(=O)C=Cc1ccc(F)cc1)c1cccc(Cl)c1S(N)(=O)=O
O=S(Cc1ccccc1)c1nc2ccccc2[nH]1
CC(=O)C1(O)CC(=O)OC2(CC(C)(N)C(c3cncc4ncn(C(C)N)c34)N2)C12NC(c1cccc(OC(C)O)c1)=Cc1cc(O)ccc12
O=C(O)c1ccc(C=Cc2ccccn2)cc1
NCCCCCC(=O)Nc1ccc2c(c1)C(=O)c1cc(NC(=O)CCN)ccc1-2
O=C1NC(=NNc2ccccc2)SC1=Cc1ccc(F)cc1
COCCCNCc1nc(Cl)cc(Nc2cccc3c2CCN3C(=O)NCc2ccccn2)n1
Cc1ccc(S(=O)(=O)NCC(=O)NCc2ccncc2)c(C(=O)N(C)C)c1Cl
O=C(c1cccc(-c2ccc(C(F)(F)F)cc2)c1)N1CCN(C2CC2)c2ccccc21
NS(=O)(=O)c1ccc(C(=O)Nc2cccc(C(=O)C=Cc3c(Cl)cccc3Cl)c2)cc1
CCN(CC)C(=O)C1(c2ccc(Cl)cc2)C=C(c2ccccc2)Nc2ncnn21
CCCCC(CCCC)Nc1cc(C(F)(F)F)cc2nnc(-c3ccc(C(F)(F)F)cc3)n12
CCOCN(C(=S)N=c1[nH]c2ccccc2[nH]1)c1ccc(Cl)cc1
Cc1ccc(CNCc2coc(-c3c(C)ccc4ccccc34)n2)cc1
O=C(CNCCOCCOCCNCC(=O)NNc1ccccc1)NNc1ccccc1
CCOC(=O)N1CCN(C(=O)c2ccc3ccccc3c2)CC1
O=C(Nc1ccc(S(=O)(=O)N2CCc3ccccc32)cc1)c1ccc(Cl)cc1
CCOc1cccc(NC2=NC3C=CC=CC3C3=C2C(NC(=O)CC)=CCC3)c1NS(=O)(=O)NC(C)=O
CC1C(=O)N(C=CC(N)=O)N=C1c1ccc(Cl)cc1
CCOC(=O)COc1ccc(OCC)c(CCNC(=O)C(CC(C)C)NC(=O)C(Cc2ccccc2)NC(=O)C(CC(C)C)NC(=O)COc2ccc(C(=O)C3C4=C(C=C4)C(OC)=C(Br)C34N(c3ccccn3)CCC43CCN(Cc4ccccn4)CC3)cc2)c1OCC
COc1ccc(-c2c3c(nn2-c2ccc(-c4cccs4)cc2)C(=O)NC3C(C)(C)C)cc1
CC1CN(C)CC1N
CC(=O)c1ccc(Cl)c(SC2=NCCN2c2c(C)cccc2Cl)c1Cl
CCc1ccc([N+](=O)[O-])c(Oc2ccc3c(c2)CCC2C3CCC3(C)C2CCC3(O)C=CI)c1
CCCC(=O)OC(OC(C)=O)C1=C2CC(=O)C3(COC(=O)C=Cc4ccc(-c5ccccc5)cc4)C(O)CC4OC(Oc5ccc(C=O)cc5)C4C3CC(O)(CC1)C2(C)C
Cc1cc(Cn2ccc(=NC(C)C)[nH]c2=O)ccn1
O=C(O)CC(c1cc(-c2ccc(-c3ccc(F)cc3)cc2)n(-c2ccc(C(F)(F)F)cc2)n1)C(F)(F)F
Cc1cc(S(=O)(=O)N2Cc3[nH]ncc3CC2N)c(Br)cc1-n1ccnc1
CCOC(=O)c1sc(=NNC(=O)c2cnccn2)n(C)c1N
CCCOC(=O)NC12C=CC(N3CCN(C(=O)C(Cc4ccc(Cl)cc4Cl)n4nncc4CCCN=C(N)N)CC3)=NC1=CC=CC2
COc1c(C(=O)NNC(=O)c2ccccc2)sc2c1CC(S(=O)(=O)N(C)C)CC2
N#Cc1cccc(-c2ccc(CC(NC(=O)C(Cc3ccccc3)NC(=O)c3ccccc3)C(=O)Nc3nc4ccccc4n3Cc3ccccc3)cc2)c1
COc1ccc(C(=O)C=Cc2cccc3cc[n+](C)cc23)cc1OC
COc1cc(OC)c(C(=O)c2nccn2-c2ccc(Br)cc2)cc1OC
COc1cc(=O)c2c(O)ccc(C=Cc3c(OC)cccc3OC(C)(C)O)c2o1
CC(C(=O)c1cc(C(=O)O)c[nH]1)c1cc(Br)cc(NS(C)(=O)=O)c1
COc1ccc(Oc2ccc(NS(=O)(=O)c3cc(Cl)cs3)cn2)cc1
N#[N+][N-]CC(c1ccccc1)C1CNS(=O)(=O)c2ccc(N3CCCC3CO)cc2O1
CCOc1ccc2c(C)c(C(=O)Nc3ccc(-c4ccc(NC(C)=O)cc4)cc3)oc2c1
CS(=O)c1ccc(-c2ccc3nc(S(=O)(=O)N4CCC(F)C4)ccc3c2)cc1
CC1(C)CC(c2ccc(C(NCc3cnc4ccccc4c3)C3CC3c3ccc(O)cc3)cc2)C1
CC(=O)Oc1cccc2c1C(=O)c1c(ccc(OC(C)=O)c1C(=O)N1CC(C)(C)C1)C2=O
O=c1c2cnccc2nc2n1CCCCC2
CN1C=NCC1C1CCCCN1C(=O)Nc1cccs1
O=C1NC(c2ccccc2)Oc2cc(Oc3ccccc3)ccc21
O=C(NN=Cc1ccccn1)C(CNc1cc(S)cc(S)c1)(c1ccc(-c2ccccc2)cc1)n1cnnn1
Cc1cc2ccc(C(N)=O)cc2[nH]c1=O
Clc1ccc(N2N=NCC2c2cn(-c3ccccc3)nn2)cc1
CCN(CC)CCc1ccc2c(c1)NC(=O)C21OCCO1
NC1(c2ccc(F)cc2)CCNC(N2CCN(c3ccc([N+](=O)[O-])cc3)CC2)C1
CC(C)NC(=O)Nc1cccc(C(=O)N2CCc3n[nH]c(Cl)c3C2)c1F
O=C(Nc1ccc(NC(=O)C2(Cl)CCCCC2)cc1)c1ccccc1
COc1ccc(C(=O)C2(OC)CC(C)Oc3cc(O)c(OC)cc32)cc1
O=S1(=O)CC(Nc2nc(-c3cccnc3)cs2)CN1CC1CC1
CN(C)C(C)(C)Oc1ccc(C(O)(C=O)c2ccccc2)cc1
COCCN(C)c1nc(SCC(=O)N2CCOCC2)nc(N2CCOCC2)n1
CCOC(c1ccccc1)(c1ccccc1)c1cccnc1
CC(C)C(Sc1nc(=O)cc[nH]1)c1nc2ccccc2[nH]1
CNC(=O)CN(c1cc(Br)ccc1S)[SH](=O)=O
S=c1oc(-c2ccc3c(c2)OCCO3)nn1Cc1cc(Cl)ccc1Cl
CC(C)c1nc(CCNC2CCC(C(=O)N3CCCC3)CC2)no1
CCS(=O)(=O)N1CCC2C(CCN2c2ccc(-c3cc(F)cc(Cl)c3)cc2)C1
COc1ccc(-c2ccc(CC(NC(=O)C3(S(=O)(=O)c4ccccc4)CC3)C(=O)O)cc2)cc1OC
CCOC1(N)CNCCN1S
CCCCCCNc1n[nH]c(=S)o1
CCOC(=O)C1(O)CC2C3CCC(=O)C=C3CCC2(OC(C)=O)C2C(C)CCC21
NC1(Cc2cccc3cc[nH]c23)SCc2c(CNC(=O)c3ccc(S(=O)(=O)N4CCOCC4)cc3)cccc2NC1=O
O=C(N=C1NCCN1Cc1ccc(Cl)cc1)Nc1ccc(Br)cc1
COc1ccncc1CC1(OC)C(NC(=O)Nc2ccccc2)C2CCN1CC2
COc1ccc2c(c1)CN1CC(=O)NC1=N2
COc1ccc(NC(=O)NCCCCC(Cn2ccnc2)Nc2ccc3cc(Cl)ccc3n2)cc1
CCOC(=O)c1nc(N)cc(S(=O)(=O)c2ccc(OCC(=O)OC)cc2)n1
O=C(O)CC(O)(Cc1ccc(O)c2ccccc12)c1ccccc1
COCCn1c(=O)cnc2ccc(C(F)(F)F)c(Br)c21
CC1COCC(C)N1C(=O)COc1ccc(Cl)cc1Cl
CCCC(NC(=O)C1CC(C(NC(C)=O)C(C)C)N(C=O)C1)c1nn(-c2ncc(C(=O)OCc3ccccc3)s2)c2[nH]c(C=O)nc(=O)c12
COc1cc(=O)oc2c1CCCCC2
O=C(NCCNc1ccnc2cc(Cl)ccc12)c1cc2ccccc2[nH]1
Cc1cc2c(c(C)c1CC(=O)Nc1nc3ccc(Cl)cc3s1)C(c1cccc(F)c1)C(C#N)C(=N)O2
O=c1[nH]nc(C23C=CC(N4CCCC4)=CC2N=CS3)[nH]1
Cc1ccc(CCNC(=O)c2c[nH]c3cccc(Cl)c23)cc1
COc1cccc(C(=O)NC2(C)COc3cc4c(cc3O2)CCN4C=O)c1OC
COC(=O)c1c[nH]c2ccccc2c1=O
Cc1ccc(Nc2c(C(=O)Sc3nc4ccccc4o3)csc2C)o1
COCCN1C(=O)C(N2CCNCC2)CCC1(N)n1ccnc1C
CCC(=O)C(C)C1CCCCC(O)CCCOC(=O)C1
CNC(=O)c1cccc2c1-c1ccccc1C2=O
COc1cc(OCCCF)c2c(c1)OC(C)(C)C1CC=C(C)CC21
C=CC1(c2ccc(OCCOc3ccc(OC)c(C=C(C)C(=O)O)c3)cc2)OCCCO1
CC(C)c1cccc(C(C)C)c1NC(=O)N1CCCC1C(=O)NC(C(C)NC(=O)OC(C)(C)C)C(C)NC(=O)N(C)C1CCCCC1
CCCCC1(S)C(C)C(O)(O)CCN1[SH](=O)=O
Cc1ccc(C(=O)NC(C)c2ccc(F)c(C(=O)N(C)C)c2)c(N2CCCCC2C(F)(F)F)n1
O=C(c1ccccc1)c1ccc2n1CC(c1ccccc1)S2
CCc1cc2c(NCCc3ccc(C)cc3)ncnc2s1
O=C(CN1C(=O)CC(c2ccccc2)=C2N=CN=C(Oc3ccc(Cl)cc3)C21)NCC1CCCO1
CN(C)CCCN(C=O)C1COC2C1C(CC(=O)N(C(=O)NCCN(C)C)c1ccccc1)NC1(Cl)c3ccccc3CC21
NC(N)CCCC(N)C(=O)O
CC(C)(Cc1ccc(C(F)F)cc1)Oc1cccc(C(O)=CC(=O)c2ccc(Cl)cc2)c1C[N-][N+]#N
Cc1[nH]c2ccc(Cc3[nH]c4ccccc4c3C)c(NCC3CCCCC3)c2c1Br
CCCCOC(=O)C1CCCCN1C(=O)CC(O)C(CC(C)C)NC(=O)C(NC(=O)CCC)C(C)C
Cc1c(-c2ccccc2)cnc(N)c1-c1ccc2c(c1S(C)(=O)=O)OCO2
Cc1ccc(C(=NO)N2CCOCC2)c(Oc2ccc3c(c2)CCCC3)n1
CS(=O)(=O)Nc1c2c(cc(C=O)c1Nc1ccc3ncccc3c1)CCCC2
CN(C)c1ccc(-c2c3c(nn2-c2ccccc2)-c2[nH]nc(C(N)=O)c2C3)cc1
O=C(O)C(=O)Nc1ccc(-c2ccc(Cn3nc(-c4cc(O)c5ccccc5c4)cc3-c3ccc4ccccc4n3)cc2)cc1
COc1ccc(OCCN2CCCC2)c(CNCc2ccc(Br)cc2)c1
CN(C(=O)C(Cc1ccc(OCCO)cc1)NC(C)(C)C)C(Cc1ccccc1)C(N)=O
NC(=O)c1ccc(N2C(=O)Cc3cccc(N4C(=O)Cc5ccccc54)c32)s1
CCC(CC1CCC1)NC(=O)C1CCN(C(=O)NC(CC(C)(C)F)C(=O)NC(C#N)C2CC2)C2C=CC=CC12
COc1ccc(C(CC(=O)N(C)C)(c2ccc(NC(C)=O)cc2)c2ccc(NC(Cc3ccccc3)C(=O)O)cc2)cc1
CCOc1ccc(OCCCCN2CCN(C=O)CC2CC)cc1
CC(F)(Nc1cc(F)[nH]c(=O)c1-c1nc2ccc(-c3nnn[nH]3)cc2[nH]1)c1ccccc1F
CCc1ccc(NC(=O)NC2(C)CN(c3ncccn3)CCCN2)cc1
Cc1cccc(NC(=O)C(C)C2CNCC(=O)N2)n1
Cc1ccc(C(F)(F)F)nc1Oc1ccc(NC(=O)C2CC2)c(S(=O)(=O)C(F)(F)F)c1
CCC1(C(C=C(C)CNc2c(OC)cc(C=O)cc2OC)=CC2(C)CCCC(C)O2)OC(=O)C=C1C
CCOC(=O)CN1CCC(c2ccc3c(c2)OCO3)(c2nccn2Cc2ccco2)CC1
Cc1ccc(OCC(O)CNC(C)(C)C)cc1
O=CCc1ccc(Nc2c(Cl)cccc2Cl)cc1
CCOC(=O)CC1=CC(c2ccccc2)n2nc(-c3ccccc3)cc2N1c1ccccc1
Cc1cc(NC(=O)Cn2nc3ccccc3n2)c(C)cc1Cl
Nc1cc2snnc2c(Cl)c1C(=O)Nc1ccccc1
O=S(=O)(NN=Cc1ccc(Cl)cc1)c1ccccc1
Cc1ccccc1NC(=O)Nc1cccc(NS(=O)(=O)c2ccccc2)c1C
Cn1c(C(=O)O)cc2cc(NC(=O)CCC(=O)N3CCOCC3)ccc21
CS(=O)(=O)NC(=O)C1(c2ccccc2)CC1
COc1c(N)cc([SH](=O)=O)cc1NS
COc1cc(C(=O)NC2CCCN2c2ccc(Cl)c(Cl)c2)cc(OC)c1OC
COc1cccc(N2CCc3nc(Nc4ccc(C(=O)NC(CN5CCCCC5)OC)cc4)ncc3C2)c1
Cc1nccc(N2CCNC(C)C2(N)C2(C)C(C)CCC3C(c4cn[nH]n4)CC4C5CCCC5CC(C)C4C32)n1
Cn1cc(-c2cnc3nnn(Cc4ccc5c(c4)OCO5)c3n2)cn1
COc1c(O)c(N)cc2c(=O)[nH]cnc12
C=C(C)C1CCC2CCC3(C)C(CCC4C3(C)CCC3(C(=O)Nc5ccc(C)cc5)C(C)(C)C(O)CCC43C)C21
CC(=O)Nc1c(C)nnn1C1=CCC(C)(C)c2cc(-c3ccc4ccccc4n3)ccc21
COc1cc(O)c2c(c1)C(=O)N(C)CCOc1cc(Cl)c(C#N)c(Nc3c(C)ccc(O)c3C)c1C(=O)NC(C=O)CSC2
COCCCOc1cc(N2CCC(Oc3ccc(C(C)NC(=O)c4cncnc4)cc3)C2)ccn1
C=CC(C)=CCC1(C)C(C)CCC2CC(OC(C)=O)C=C3C(OC(C)=O)OC(O)C321
COC(=O)C1C(=O)C2OC=CC1O2
COc1cc(C)cc(OC)c1OC=C(CC(C)=O)C(=O)Nc1ccc(C(c2ccccc2)c2ccccc2)cc1
COc1nc(-c2ncsc2C(=O)Nc2ccc(C(F)(F)F)cc2)ccc1C
c1ccc(CSc2nnc(-c3ccccc3)o2)cc1
CCOc1ccc(N)c2sc(N)nc12
CCCCCCCCc1ccc(C2OCCC2COP(O)(=S)N2CCCCC2)cc1
COc1ccc2c(CCO)c(C)[nH]c2n1
CC1CC2C3C(O)CC(C4=CC(=O)OC4)C3CCC2(C)C2(C)CC3(CCCCO3)OC12
CC1CCC(CN2CCN(C(=O)c3ccco3)CC2)CN1C
CCCCCC(CCCCCCCCCCCCCCCC(=O)NC(COP(=O)([O-])OCC[N+](C)(C)C)C[N+](C)(C)C)c1ccccc1-c1ccccc1
CC1=NN(C(N)=S)C(C)C1N
CCCCc1ccc(NC(=O)C2C=C3C(Cl)=CC=CC3OC2=O)cc1
COc1cc(C2(CNC(=O)COc3cccc(C)c3C)C=NOC2)c(OC)cc1[N+](=O)[O-]
O=C1NC(=O)c2c1c1c3ccc(O)cc3[nH]c1c1c2c2cc(CO)cc3c2n1CCC3
NC(=O)N1CC2CN(C(=O)c3ccc4ncsc4c3)CCOC2C1
CCCCN(CCCC)CC(O)c1c(Cl)c2ccccc2c2cc(Cl)c(C(F)(F)F)cc12
NC(=O)c1csc(COC(=O)CNC(=O)N2CCOCC2)n1
COc1ccc(-n2nc3c4cc(F)ccc4[nH]cc-3c2=O)cc1OC
Cc1cccc2c3c(c(-c4cccc(C(F)(F)F)c4)nc12)CCC(=N)O3
CCC1OCc2c(c3c(c4[nH]c5ccccc5c24)C(=O)c2ccccc2C3=O)C1O
CCCc1c(C(C)=O)ccc(OCC2CO2)c1O
O=C1OCC(O)(C(C2=CCOC(O)C2=O)c2ccc(NS(=O)(=O)c3ccc(F)cc3)cc2)c2ccccc21
Cc1nc2c(N(C)C(=O)C3CC3)cccn2c1-c1ccc2c(c1)CCC2n1ccnc1
CCN(CC)C(C)(C)NCCCc1ccc2c(c1)c(C=O)c(C)n2Cc1ccc(Cl)cc1
CC(C1CCCCC1)N(C(=O)C(C)(O)C(F)(F)F)C1CCC2(C=Cc3ccccc32)CC1
O=C(Nc1ccc2c(c1)C(C1(c3cncc(Cl)c3)CC1)NCC2)C1CCCCC1
CC(NC(=O)c1ccc(Oc2ccccc2)cc1)c1ccccc1
CCC(C)=Nn1nnnc1Nc1ccc(Cl)cc1
Cc1cc(C(=O)Nc2nc(-c3ccc(Cl)cc3C)cs2)no1
NC12CCCCC1CC(Nc1ccnc3cc(C(F)(F)F)ccc13)CC2
COC(=O)c1cnc(NN=Cc2ncc(Cl)cn2)nc1Cl
CON(C(=O)c1ccc2c(c1)ncn2CC=C1c2ccccc2OC(C(F)(F)F)c2ccccc21)C(c1ccc(C(F)(F)F)c(O)c1)C(F)(F)F
CC(C)N1CCN(C(=O)COC(=O)C2CC(=O)N(c3ccccc3)C2)CC1
CCC(O)N1CC(Cl)C(CNS(=O)(=O)c2ccccc2)Oc2c(ccc(NS(=O)(=O)c3cccc(Cl)c3Cl)c2C)C1=O
CCOc1ccc(C#Cc2cn(C)c(=O)s2)cc1OCC
O=S(=O)(c1ccc(Oc2ccccc2)cc1)c1nc2cc(-c3ccccc3)nn2cc1N1CCNCC1
CC(C)c1nn(C)c([N+](=O)[O-])c1C(=O)NN=CC=Cc1ccco1
CC(CCNC(=O)C(Cl)(Cl)Cl)NC(=O)C(Cl)(Cl)Cl
CC(=O)c1ccc(Oc2ccc(C=O)o2)[nH]1
CC(C)(C)C(C(=O)O)c1cncn1Cc1ccccc1
CN(C)CC(C)(C)c1ccc(-c2ccc3nc(Nc4cc(F)ccc4Cl)ncc3c2)cc1
O=C1NC(=O)C2(CCCCC2)N1CN1CCC1
Cc1nnc2c(c1-c1ccccc1)C(=O)C(=Cc1cccc([N+](=O)[O-])c1)CC2
CC1(Oc2ccc(F)c(C(=O)NS(C)(=O)=O)c2Cl)CC2(CCC3CC32)CCC1(F)F
O=C(COc1ccc(N2C(=O)CCC2=O)cc1)Nc1cccc(F)c1F
CNC(=N)NN=Cc1c(OC)ccc(OC)c1OC
CCCC(CC(C)O)C12C(C)C(=O)C3CC(O)CCC3C1CCC1(C)CC(O)(C=CC=CC(=O)O)CC12
Cc1c(N)cccc1S(=O)(=O)n1c2ccccc2c2ccccc21
C#CCN(Cc1cc2c(cc1[N+](=O)[O-])OCO2)c1ccc(C(=O)NC(C)c2ccccc2)cc1
CC(C)(C)OC(=O)NC1C(=O)N(CCn2ccnc2)CC(Cc2ccccc2)N1C(=O)Cc1ccccc1
CCN1C(=O)CC(c2ccc(Cl)cc2)NC1=S
CC(C)(C)C(=O)Nc1ccc(C(=O)NCc2ccco2)cc1
ClC1=NC(n2cccn2)Nc2[nH]c(COc3ccccc3)nc21
NC1(C2CCCOC2)CNCC1c1cscc1C(=O)O
CC1(N)C(c2cccs2)C2CN(C=O)CCOC2c2nccn21
C#CCOCCOCCN1CCN(c2nc(N)nc(N3CCN(CCC(C)(C(C=O)n4cc(C(C)O)nn4)N4CCOCC4)C(N)(C(O)c4cn(C(C)C(CC)C5(N)CC5c5ccn(-c6ccccc6)n5)nn4)C3)n2)CC1
Cc1ccnc2c(OC(C)(C(N)=O)c3nccnc3F)cc(F)cc12
COc1cc(Br)cc2c1NC(=O)C2=Cc1cccnc1
COC(=O)COC(=O)C=Cc1ccc2ccccc2n1
NC1(CCNC(=O)c2ccc(-c3ccc(C45C=CC=CC4N=CN5)cc3)cc2)CCC(=O)N1
CN(CCCN(CC(=O)Nc1ccc(Cl)c(C(F)(F)F)c1)S(C)(=O)=O)CC(=O)Nc1ccc(Cl)c(Cl)c1
CCOC(=O)N1CCN(Cc2ccc(F)cc2)CC1
Cc1cc(C(=O)Nc2ccc(C(F)(F)F)cc2)cc(N(CCC#N)S(C)(=O)=O)c1
C=C
COc1ccc2c(c1)oc(=S)n2CCCC(=O)NCCCN1CCCC1
COc1ccc(Oc2ccc(O)c3c(=O)cc(C)oc23)cc1
CC(C)(C)Sc1cc(C#N)cc(CC(=O)c2cccnc2)c1N
O=C(NCCN1CCCC1=O)C1c2ccccc2C=Cc2ccccc21
COc1ccc(-n2nc(NC(=O)c3ccc(C)cc3)cc2C(=O)NS(=O)(=O)c2ccccc2)cc1
CCNC(=O)C1NCC(N)(CNC)C1NC(=O)CN1C=CC2(NC(=O)c3ccc(C)cc3)C=CC=CC12
NC1(c2ccc(F)cc2)NC(=O)C(c2cccc([N+](=O)[O-])c2)S1
CN(c1ccc(-c2ccc(NC(=O)C3CCCC3)cc2)nc1)c1ccnc(N)n1
CCC(NC(=O)C(CCCCN)NC(=O)c1ccc2ncccc2c1)C(=O)O
Cc1ccc(C(CS(=O)(=O)c2ccc(Cl)cc2)N2CCC(c3ccc(Cl)cc3)C(=O)C2)cn1
Cc1nc(O)nc(NC(=O)CN2C(=O)c3ccccc3C2=O)n1
O=C(O)c1cc(C=Cc2ccccc2)cc2[nH]ccc12
NC1=CC(=O)C(c2ccccc2)=C(c2ccccc2-c2ccccc2)C1=O
O=C(CCCN1CCN(c2ccc(F)cc2)CC1)c1cc(-c2ccccc2)cs1
COc1ccccc1-c1cc(N2CCC(c3cnccc3C)C(C)C2)nc(-n2cccn2)n1
Cc1nnc(S)n1C(C)(S)n1cc(Cl)cn1
CN(C)c1nnc(-c2cn(Cc3ccccc3)c3ccccc23)c2ccccc12
N=C(N)c1ccc(N(C(=N)Nc2ccccc2)c2ccccc2)cc1
CNc1cccc2c1NC(N)CN2C(=O)C1C(=O)C=C(C2(N)CCOC23C=CC=CC3)N2C=CC=CC12
O=C(Cc1cccs1)N(c1ccc(Cl)cc1)c1cc[nH]n1
CN(C)c1ccc(C2CC3CNc4cccc(-c5ccc(Cl)cc5)c4C3OC2F)cc1
CC(N)CC12NCC(N)NC1=Cc1c(C34C=Cc5ccccc5C3C(c3ccccc3)=NC3NN=CC34)cccc1C21CC2(CC=CNC2)N=C2C=CC=CC21
CC(=O)OC1(C)CCC(O)C2(CC3C(O)C(OC3(C)O)C23CC(C)CC2(CC(=O)OC(C)C2)C3)C1(C)C
COc1ccc2c(=O)c(C)coc2c1Cc1ccc(O)cc1
CN(Cc1cccnc1)c1ccc([N+](=O)[O-])cn1
NC(=O)C1CCCCN1C(=O)C(Cc1ccc(Cl)cc1)NCP(=O)(O)O
O=C(CC(CC(c1ccccc1)c1cccc2ccccc12)C(=O)NC1CCCCC(=O)N1)NO
COc1cc(NC(=O)Nc2ccccc2)c(C)c(C2CCCCN2C(=O)Nc2cccc(C(F)(F)F)c2)c1
COc1ccc(Cc2nn(-c3ccc(CC(=O)O)cc3)c(O)c2C(=O)c2ccc(Cl)cc2)cc1
COc1ccc2c3c4ccccc4ncc3n(C(=O)c3cc4ccccc4o3)c2c1
Cn1cnc(Sc2nnc(CCc3ccccc3)o2)c1[N+](=O)[O-]
COc1cc(CNC2CCCCCC2)c(OC)c(OC)c1
Cc1c(CO)cc(O)c2c1C(=O)c1c(cc3c(c1OS(=O)(=O)O)CC(O)(CN)C(C)(C)C3=O)C2=O
CC1(O)COC2(C=C3C=CC=CC3O2)C2(CCCOc3ccccc3C2)C1
CCc1ccc(Cl)c(NC(=O)C23CCC(C(=O)O)(CC2)O3)c1
Cc1ccc(C2OC(=O)N3C2CCC2COc4ccccc4C23)cc1
CC(N)(CCSc1nnc(-c2ccc(Cl)cc2)o1)Oc1ccccc1N1CCNCC1
O=C1C=CC(Cc2ccccc2)=C2C(=CC(Cl)=C3C=CC=CC32)N1CCCn1ccnc1
O=C(NCCOc1ccccc1F)c1cc(-c2ccccc2F)[nH]n1
CSc1ccc(C2(c3ccc(F)cc3)C=Nc3cncn3C2)cc1
Cc1nc(CC2CCC(N)(c3ncc(C4CCC4)s3)N2)no1
CCc1ncnc2c1CCN(S(=O)(=O)c1ccc(C)c(C)c1)CC2
O=Cc1ccc(F)c(OCC=C(c2ccc(Cl)cc2)c2ccc(Cl)cc2)c1
CC(C)CC(N)C(=O)NC(CCC1CCCCC1)C(=O)N1CCCC1C(=O)NC(Cc1ccccc1)C(=O)O
Cc1ccc([N+](=O)[O-])c(C=NNC(=O)c2cnoc2N(C)C)c1
Cc1ccc(COc2ccc(OC3CNCC=C3N)cc2)cc1
CN1CCCN(c2ccc(C(=O)N(C)Cc3ccc(Oc4ccccc4)cc3)cn2)CC1
Cn1cncc1C(O)(c1cccc(-c2ccnc3[nH]ccc23)c1)c1ccc2c(c1)c(-c1ccccc1)cc1cn[nH]c12
COCc1cc(C)cc(C(CC(=O)O)C(=O)O)c1
COc1ccc(-c2cc(NC(=O)C(F)C(O)C(CC3CCCCC3)NC(C)(C)C)c(=O)n(C(C)C=O)n2)cc1
CC(C)c1ccc(OCC(=O)NCc2ccco2)cc1
Cc1ccc2c(c1C)C(=O)N(c1ccc(Br)c(NC(=O)c3conc3O)c1)C2=O
O=C(Nc1ccc(NC(=O)c2ccccc2)cc1)Nc1ccccc1OCCC(F)N1CCOCC1Cl
Cc1ccc(CSc2nc3cncnc3n2C2CNCCO2)cc1
NCC1CCC(COc2cccnc2-c2c[nH]c3ncccc23)CC1
O=CCc1ccc(N(c2nn[nH]n2)c2cc(O)ccc2C(O)C2CCCC2)cc1
CCC(C)CC(C)C=CC(=O)OC(CC12CCC(CCO1)O2)C(=C(O)CO)C(C(=O)O)(C(=O)O)C(O)(O)C(C)c1ccccc1
O=C(CCCS(=O)(=O)c1ccccc1-c1ccccc1OCCCl)NO
CC(=O)Oc1cccc(COc2ccc(NC(=O)c3cccc(C(C)=O)c3)cc2)c1
CNC(=O)C1(O)OCCC1(O)n1c(NC(=O)Nc2ccc(Oc3ccccc3)cc2)nc2cncnc21
CCc1ccc2nc(NC34CC5CC(CC(C5)C3)C4)n(CC(O)CCNS(=O)(=O)c3ccc(C(F)(F)F)cc3)c2c1
Cc1cc(NC(=O)CN2C(=O)CCC2=O)ccc1C(=O)N(C)C
CSc1ccc(C(=O)NCCN(C)C2CCCCC2)cn1
COc1ccc(C(=O)C2C(C)=C(C)NC(=O)N2CCCCO)cc1
Cc1ccc(CN(C)C(C(=O)NC(CCC(=O)O)C(=O)NC(Cc2ccc(N(C)C(=O)C(=O)O)cc2)C(=O)O)C(C)C)c(C)c1
Cc1[nH]c2ccccc2c(=O)c1C(=O)NCC(=O)NCCc1ccccc1
CC(C)C1(C)C2(CCNC(=O)O2)CCNC1(N)c1ccccn1
CN1C=NC2C=CC=C(F)C21N(C)C(=O)C(=O)NCc1ccccc1
O=C(C=Cc1ccccc1)C=C(Cl)c1ccccc1I
CC(NC(N)=O)N1CCCC1C(C)(N)NC(=S)c1ccccc1
CCCCCC(Nc1cc(O)c(C(N)=O)cc1C(C)O)Oc1cc(C=O)ccn1
NC(=O)c1[nH]c(N2CCOCC2)c2c1ccn1c(CN3CCN(C(=O)C(F)(F)F)CC3)ncc21
Cc1cccc(C(C)C)c1CN(C(=O)C(=O)O)C1CCCCO1
Fc1ccc(CNc2ncnc3cccc(-c4ccc(C#CC5CCCC5)cc4)c23)cc1
CC(CC(C(=O)O)N1C(=O)c2ccccc2C1=O)C1CCC2C3C(=O)C=C4CC(=O)CCC4(C)C3CCC12C
NNC(=O)CSc1nc(N2CCOCC2)nc(N2CCOCC2)n1
Cc1cccc(NC(=O)C(C)Sc2nc[nH]n2)c1
CCN(CC)c1ccc(C=NNC(=O)NC23C=CC=CC2=CC=CC3)cc1
CCOC(=O)C1=C(COC(=O)c2cccc(NC(=O)c3ccco3)c2)NC(=O)NC1C
CC1CC(CN2CCN(Cc3ccc(C(C)(C)C)cc3)CC2)C=C(c2ccc(Cl)cc2)C1(C)c1ccc(Cl)cc1
CS(=O)(=O)N1CC2CC1CN2c1ncccn1
FCc1ccc(-n2cc(Cn3nc(C(F)(F)F)cc3-c3cccc(Cl)c3)nn2)cc1
COc1ccc(C(=O)N(CCN(C)C)c2ccc3nc(N)sc3c2)cc1
Oc1ccc([SH]2C=CC=C2c2ccc(Cl)cc2)c(Oc2ccccc2)c1
COc1cc(C)ccc1OCNC(=O)c1cccc(-n2c(-c3ccccc3)c(C)c3c(C#N)c(N4CCCCC4)sc32)c1
Cc1ccc(Cl)c(N2CCC(C)(C(=O)N3CCCCC3)S2(=O)=O)c1
CCOc1ccc(C(=O)NC(=S)NNC(=O)c2ccc(S(=O)(=O)N3CCOCC3)cc2)cc1
CC(C)Oc1ccccc1N1CCN(CCCCC2CN(C(=O)CCCC3CCCC3)CC2C(=O)O)CC1
N=C(N)NCCCC(NC(=O)C(N)CCN)C(=O)NC(CCCNC(=N)N)C(=O)NC(CCCNC(=N)N)C(=O)NC(CC(=O)O)C(N)=O
O=c1c2cccnc2sn1-c1ccc(Br)cc1
CC(N)CN1C(=O)C(=O)c2cc([N+](=O)[O-])ccc21
CNCN(C(=O)N1CCN(C(CCC(N)=O)NC)C(=O)C1)C1CCN(c2ncccn2)CC1C
Cc1c2ccccc2c(Sc2cccc3ccccc23)c2c[n+](C)ccc12
NCN1CC(=O)c2ccc(N)cc2C1=O
COc1ccc(C(=O)N(c2cccnc2)c2cn(C)c(=O)n(C)c2=O)cc1
COc1ccc(OC)c(-c2nnc(Sc3c[nH]c4cc(OC)ccc4c3=O)o2)c1
CSCC(NC(=O)C(Cc1ccccc1)NC(=O)C(CC1NC=C2C=CC=CC21)NC(=O)C(C)N)C(=O)NC(CC(C)C)C(O)Cc1ncc[nH]1
Nc1ccc(C(F)(F)F)c(C2=Nc3c(O)cccc3C=NN2)c1
CCCCCCCCNC(=O)c1ccc(Nc2cc(O)ccc2[N+](=O)[O-])cc1
NC(=S)c1[nH]c2ccccc2c1CCc1cccc(C(Cc2c[nH]nn2)(C(N)=S)[N+](=O)[O-])c1
Cc1c(-c2nn(-c3ccccc3)cc2-c2ccccc2)ccnc1F
COc1ccc(-c2cnc(C(=O)CCCCCCCCc3ccccc3)o2)nc1
COc1ccc(Nc2nc(C=NN3C=NCC3)cc(Nc3ccc(C#N)cc3)n2)cc1
COc1ccc(-c2ccc(Cl)cc2)c(OC)c1
CC1CCCC(N(Cc2ccccc2)S(=O)(=O)c2cccnc2)C1N(C(=O)c1ccco1)c1ccccn1
CC(=O)Nc1ccccc1CNC(=O)n1cnc(S(=O)(=O)Nc2ccccc2)n1
Cc1ccc(S(=O)(=O)NC2=NCCC2)c(C)c1
CC12C=C(OCCCN3CCCCC3C34COC=C3C=CC=C4Cl)C=CC1OC=C2C(=O)O
COc1cccc2c(Nc3ccc(N)cc3)c3ccc(NCCNS(C)(=O)=O)cc3nc12
Cc1ccc(-c2nn(S(=O)(=O)c3ccccc3)cc2C=C2SC(=O)N(C)C2=O)cc1
O=C1NC(=O)c2c1c(-c1ccccc1)c(Br)c1[nH]c3cccc(O)c3c21
CC(C)(C)OC(=O)N1CCC(Oc2ccc(C#Cc3ccc(N)cc3C(=O)Nc3ccc(F)c(C(F)(F)F)c3)cc2)CC1
O=C(C=C1NC(Cl)C2(CCCCC2)C(Cl)S1)Nc1ccccc1
CCS(=O)(=O)NC1CCCCC1Nc1nc(-c2ccc(S(C)(=O)=O)c(N)c2)cc2nc[nH]c(=O)c12
O=C(Nc1nnc(CCSCCc2nnc(NC(=O)C3CCCCC3)s2)s1)C1CCCCC1
Cc1c(C)c2ccc(NC(=O)COC(=O)CC3CCCC3)cc2oc1=O
O=C(Nc1ccc([SH]2C(N[SH](=O)=O)=Nc3ccccc32)cc1)C1(N2CCCCC2)CCCCC1
C=C1C2C(CC(O)C13CCCN(CC(=O)Nc1ccc(-c4cccc5c(=O)cc(N6CCOCC6)oc45)c4sc5ccccc5c14)C3)C(C)CC1C2(O)CC2(C)C(=O)COC12C
COc1cccc2c1NC(=O)C2=Cc1cc(-c2ccc(C(=O)O)c(C)c2)co1
O=C1NC(=S)NC1=Cc1ccc(O)cc1
CCOc1cc(Nc2ccc(C(Cl)C=O)cc2)cc2sc(CCC=O)nc12
O=C(Nc1ccc(-c2cn3ccnc3s2)cc1)c1cccc2ncccc12
O=[N+]([O-])C(c1nc2ccccc2[nH]1)c1nnnn1Cc1ccccc1
CCCCCCCCCCC=CCCCCCCCCCN(CCN)C(=O)NCC(=O)NCC(=O)N(CCCCCCCCCCCCCCCC)CCCCCCCCCCCCCCCCCCCCCC
Cc1cccc2nc3c(c(NCCCN(C(C)C)C(C)C)c12)C(NC(=O)Nc1ccccc1)=CCC3
Cn1cccc1-c1nc2cnn(Cc3ccncc3)cc-2n1
C#CCOc1ccc(NC(=O)C(=O)NN=CC=Cc2ccccc2)cc1
Cc1cc(Nc2c(C#N)cnc3cc(-c4cncnc4)c(O)cc23)ccc1OCCCN1CCCCC1
Nc1cc(C(CO)NC(=O)CCCc2ccc3sccc3c2)c2c(c1O)NCCC2
CCOC1C(OC)CCN1CC(=O)c1ccccc1
CC(O)C(NC(=O)C1NCC2(C(=O)Nc3cc(Cl)cc(Cl)c3)CC12)C(=O)c1nn(C)c2ccccc12
Fc1cc(-c2ccccc2)ccc1C1C2CNCC1ON2
CCOC(=O)C1CC(C(=O)N2C(Cl)CCC2C(=O)Nc2ccccc2)N(S(=O)(=O)c2ccc3[nH]c(=O)oc3c2Cl)C1
CN(Cc1ccccc1)S(C)(=O)=O
Cc1cccc2cc(C(Cl)(Sc3ccccc3)[N+](=O)[O-])c(=O)oc12
Nc1cncc(C2NC(C(=O)c3c[nH]c4c3ccc3ccccc34)CS2)c1
Cc1cc(-c2cccc(-c3nc4cc(F)ccc4[nH]3)c2)ccc1N1CCN(c2cc(C=O)oc2Br)CC1
O=C(O)CCCC(=O)Nc1cc(C(F)(F)F)ccc1Cl
COc1ccc(N=Cc2cc([N+](=O)[O-])cs2)cc1Cl
CC1(C)OC2C(COP(=O)(O)OP(=O)(O)OCC3OCC(n4cnc5c(=O)nc(N)[nH]c54)O3)OC(c3ccccc3)C2O1
Cc1cccc(C)c1-c1c(C(C)C)c2c(N)ccc(C)c2n1CC(C)O
CC(C)Cn1c2c(c3cc(C(=O)N4CCC(C5CC5)CC4)ccc31)CC(C)(CS(=O)(=O)N1CCSC1)CC2
O=C(NC1CCC(F)N(c2cnn(-c3ccccc3)c2)C1)c1cccs1
Cc1ccccc1CNC(=O)c1nc(=O)c2cnn(C3CCCC3C#N)c2[nH]1
CCOc1ccccc1SCC(NC(=O)Nc1ccccc1)OCC
Nc1cccc(CSc2nc3cc(C(=O)N4CCN(C(=O)c5ccco5)CC4)ccc3c(=O)n2CC(F)C2=CCCCC2)c1
CCOC(=O)C12CC(Nc3cc(Cl)ccc3F)=NC=C1C=CC=C2c1c(OC)cc(OC)cc1OC
Oc1ccc2c(c1)CCc1c-2nc2cccc(Cl)c2c1O
COc1ccc(SCc2c(C)c3cc(C=O)ccc3n2Cc2ccc(-c3ccc(NC(C)C(F)(F)F)cc3C(=O)O)cc2)cc1
CC(C)C
COc1ccccc1C(Cl)=NNc1nc(C)[nH]c2nncc1-2
S=C=Nc1ccc(-c2ccc(-c3cc4ccccc4o3)s2)cc1
NC(=O)c1cc(C23C=CC=CC2=NCC(=O)N3)c2oc3c(c2c1)CC1(CCCCC1)CC3
CCOc1cccc(OCC)c1NC(=O)c1cc(S(=O)(=O)Nc2ccc(Br)cn2)cs1
CN(CCc1ccc2c(c1)CCC=C2)C(=O)N(C)CCc1ccccn1
c1ccc2c(c1)OCCN2CCCNc1cncc(-c2ccncc2)n1
Cc1ccc(Cl)c(N(C(=O)Cc2ccncc2)C2C(=O)N3C=C(Cc4cccnc4)C(C)(C)SC23)c1
C=C(Br)C(=O)Nc1cc2c(Cl)nc(Nc3cccc(CO[N+](=O)[O-])c3)nc2cc1OCCCN1CCOCC1
O=C(NC(Cc1ccccc1)C(=O)O)c1cccc(C(=O)c2ccccc2)c1OCCCc1ccc2[nH]ccc2c1
NC(=O)COc1cccc2c1nc(Cc1ccccc1)n2-c1ccc(Cl)cc1
CCOc1ccc(-c2nc(CN3CCN=C3SCc3cccc(F)c3)c(C)o2)cc1
CSc1ccc(N2C(=O)CC2(CC(C)C)c2ccc(F)cc2)cc1
CC(C)CCN(CCN(CCNC=O)CC(Oc1ccccc1)c1ccon1)CC(C)C
C=C1C2CCC1C13CNC(Cl)C(CCC1C2=O)C31CCCCC1
O=C1CC(C(=O)O)CCN1
O=C(Nc1ccccc1F)N1CCSC1c1ccccc1
COC1(Oc2cc(C)ccc2Cl)C(O)C(CO)OC1n1cnc2c(N)nc(O)nc21
COc1c(F)cccc1-c1csc(Nc2cc(NC(=O)c3ccccc3)ccn2)n1
CCC(C)c1n[nH]c(=O)n1N1C(=O)C=CC1=O
c1ccc2c(c1)CCCN2Cc1ccc2ccccc2c1
CCC1(c2ccc(OC(=O)c3nocc3-c3ccccc3)cc2)NC(=O)NC1=O
CCC(C)C(C=O)(Nc1cccc(C=O)n1)NC1CN2C(=O)CCCC(=O)N2CC1C(=O)N(c1ccc(C)cc1)C(C)O
Cc1ccc(N2C(=O)c3ccc(C(=O)CSCC#N)cc3C2=O)cc1
Cc1c(Nc2ncnc3cnc(N4CCCCC4)cc23)ccc(C=O)c1NC(c1ccccc1)c1ccccc1
CCCCN(CCCC)CC1CCC(CCc2ccccc2)CC1
CCCCN(Cc1ccc(Br)cc1)C(=O)CCc1c(Cl)ccc(Cl)c1Cl
O=C(O)C1CCCN1C1CCc2ccc(N3CCN([SH](=O)=O)CC3(S)C3Oc4ccccc4O3)cc2C1
O=C(CSc1nc(=O)cc(Cc2ccccc2)[nH]1)Nc1ccccc1
CCSCc1cc(C(F)(F)F)ccc1NC(=O)CNC(=O)CNC(=O)C1(C)CCN(C(=O)c2ccccc2)CC1
Cc1nc(NCCCO)c(C23C=CC=CC2N=CO3)c(NCC(c2ccccc2)c2nccs2)n1
Cc1ccc(N(C)C(=O)Nc2cc(F)cc(NC(=O)c3cc(-c4cccs4)nn3C)c2)cc1
CC(=CC(CO)C1CCC(=C(O)Cl)C2C(C)CCC12)CCC(C)(C)O
C=CC(=O)Nc1cccc(Cn2nnc3c(Nc4cccc(C(=O)O)c4)nc(Cl)nc32)c1
CCCCC(C)(O)c1ccc2c3c(c(=O)oc2c1OC)C[N+]1(CCCC1)CC3
Cc1ccc(NC2CC(Nc3nc4ccccc4o3)C2)cc1
Cc1cc(C2C(=O)C(NC=O)NC2C(=O)O)c(F)c2cc(C(Cl)C3CN(C(=O)c4cncs4)C(C)(C(C)(C)C4CCCN4)C4(C3)NC3C=CC=CC3C4=O)nnc12
CCNS(=O)(=O)CCOC1(CNC(=O)C(=O)O)CC=CC1
CCN(C(=O)COC(=O)c1ccc(S(=O)(=O)Nc2ccc(C(F)(F)F)cc2)cc1)C1CCS(=O)(=O)C1
C=C1Oc2c(cc(O)cc2-c2cccc(O)c2O)C1=O
CCCCCC=CCC1C(C)N1C=O
O=Cc1ccccc1OCN1CCCCC1NCCOc1ccccc1
CCOc1ccc2c3c(c(=O)oc2c1OC(=O)CNc1ccc(CC)cc1-n1cc(C2CCNCC2)c2ccccc21)CCC3
C=CCOc1cc(C(=O)O)c(C2CC(c3ccc(F)c(Cl)c3)=NN2)cc1C(F)(F)F
O=c1cc(-c2ccccc2)oc2c(N3CCSCC3)cccc12
Cc1noc(C)c1CN(C)C(=O)c1cccc(-c2cccs2)n1
Cc1nc(N)ccc1CNC(=O)c1cc(=O)cc(-c2ccccc2)n1CCC1CCCCC1
CC(C)n1nc(-c2ccccc2)nc1-c1ccc(O)cc1
Cc1cc2c(cn1)C(C1CCCC(N)(c3ccc(C(=O)O)cc3)N1)CN2
NC1(C2CC=Cc3ccccc32)NC2(F)CNS(=O)(=O)C21
CN(C)Cc1ccc(-c2sc(N)c(C(=O)c3ccc(Cl)cc3Cl)c2C(=O)c2ccccc2)cc1
C=C1CC2CCC(OC(C)=O)CC2(O)CC1(C)CCC1C=CC(=O)O1
Cc1cccc(C)c1-c1cc(C)c2nc(NCCc3cccc(Cl)c3)nnc2c1
COc1ccc(NC(=O)OCc2nc(-c3ccc(C(F)(F)F)cc3)c3n2C(NC(=O)C(C)(C)C)C(=O)CSC3)cc1
Cc1ccc(NC(=O)c2noc(-c3ccccc3)c2C)c(C)c1
CCOC(=O)c1ccc(S(=O)(=O)c2oc(C(=O)NCc3ccc(C)cc3)c(C)c2S(=O)(=O)c2ccc(C)cc2)cc1
O=C1CC(c2cccc(Oc3ccc(Br)cc3)c2)C(=O)N1
CCCC(=O)N(c1ccc(S(N)(=O)=O)cc1)C1CC2NC1CCC2(N)C1CC1
CC(NC(=O)OCc1ccccc1)C(=O)NC(Cc1ncc[nH]1)C(=O)CF
CC1NC(=O)CCC(CS)(C(N)Cc2ccc(O)cc2)NC(=O)CNC1=O
CC(c1ccccc1N=c1c(S)c(O)c1=O)C(S)c1coc(-c2ccc(Cl)cc2)n1
COCCn1c(SCC(=O)N(C)Cc2ccccc2)nc2ccccc2c1=O
COC(=O)C1(C#N)CCCc2[nH]c3ccc(C#N)cc3c21
CC1(C)C(=O)CC=C2C(c3ccc(O)cc3)C(c3ccc4c(c3)OCO4)=COC21
CCOC1CC(=Cc2ccc(C)cc2)C=C(C=O)C1S(=O)(=O)N1C(S)=NCC1(S)c1ccc(C)cc1
CC(=O)N(CCCCCNC(=O)Cc1cccc(NC(=O)Nc2ccccc2)c1)Cc1ccccc1
Cc1cccc(-n2c(SCC(=O)Nc3ccc(F)cc3)nnc2-c2c[nH]nc2C)c1N
COc1cccc(OCCOC(=O)c2cc3c(=O)n(Cc4ccccc4)c(F)nc3n2Cc2ccco2)c1
CCOP(=O)(CCCCCOc1ccccc1)OCC
CCCCCCCCC(CCCCCCCCCC(=O)OCC(CO)OC(=O)CC)n1nncc1C(CCCCC)CCCCCCCCCCF
COC(=O)C(CO)NC(=O)C(CC(N)=O)NC(=O)C(CC(C)Cc1ccccc1)NC(C)=O
CC=C(C)C(=O)OC(=C(C)C(C)(O)NC(=O)c1c(C)cc(-c2c[nH]cn2)cc1C)c1ccccc1
Cc1ccc(C(OC2(C)CC3CCC(C2)N3)c2ccccc2)c(N(C=O)C(C)(C)C)c1
CC(NC(=O)NC1=Nc2[nH]c(-c3ccn(CC(F)F)n3)nc2NC1Cl)c1ccccc1
CC(=NN(C)C(=S)NN=CC=CCC1CCC2C(C)CC3C(CCC4CCCCC43C)C2C1)c1cc(C(O)N2CCNC(C)C2)c(O)c(C)c1O
CCc1nn(C)c(CN2CCOC3(c4ccccc4)C=NOC23)c1Cl
COC(=O)C1(C(=O)Nc2ccccc2)C=CNC(C)=C1c1ccc(SC)cc1
COc1cccc2nnn(CC(=O)N(c3ccccc3)C(C(=O)NC3CCCO3)c3ccccc3C)c12
COC1OC(C)(C)CC(OC2(O)CC3C4CCC5(C(=O)O)CCCCC5(C)C4(C(C)O)C(OCC4OCC(O)C(O)C4O)CC3(C)C2O)C1O
C=CCOc1nnc(-c2ccccc2)o1
CN(CC(=O)Nc1cc(Cl)cc(C(F)(F)F)c1)C(=O)c1ccc(NC(=O)c2cccs2)cc1
COCCCNc1c(C)cc(-c2c(C(F)F)nn3cnc(Cl)nc23)cc1Cl
CC(=O)NCCc1nn(CC(O)Cn2ccc(-c3ncnn3Cc3ccc(F)cc3)n2)c(=O)n1Cc1ccc(C#N)cc1
Cc1c(C=O)oc2ccc(Cl)c(NC34CC5CC(CC(C5)C3)C4)c12
COc1ccc(C(=O)Nc2nc(C(=O)NCc3ccc(F)cc3)c(C)s2)cc1
COc1ccc(CNC(=O)c2ccc(Nc3ccnc(N)n3)cc2)cc1Cl
CC=C1C(=O)CC=CCC2(C3(CO)C=C(C)C(=O)C4OC4CC(C)C(O)C3C)C(CC)C2CC1OC(C)=O
O=C(O)Cc1cc(C(F)(F)F)c(N=C=S)cc1S(=O)(=O)NCC(=O)NC1COC(=O)C1
CCN1CCOCC2(C1)CN(Cc1cccnc1)CCO2
CCCCC1C(C)CC1(C)NC(=O)C(N)CC1NC=C2C=CC=C(Cl)C21
O=C(O)c1ccc(O)cc1OCc1ccccc1
Cc1cc(O)cc(C=C(F)C(=O)c2cccc(-n3cnn(C(F)C(Cn4cnc(F)n4)c4ccccc4)c3=O)c2)c1
CCCCCCCCC=CCCCCCCCCCC(=O)OC(COC1(COP(=O)([O-])Oc2ccc(O)cc2)OCCC(O)C1(O)O)CN1CCCCC1
Cc1ccc(S(=O)(=O)Nc2ccc(-c3ccc(Cl)cc3)cc2)cc1
O=C(NCC1CCCO1)c1ccc(C(=O)N2CCSCC2)cc1
CCc1ccc2c(=O)c(-c3nnc(Nc4ccc(OC)cc4)s3)c[nH]c2c1
CCNc1c(O)cc(Cl)cc1C(C)O
CCCOc1nccc(N2CC(=O)N(c3ccc(Cl)cc3)CC2Cl)n1
c1ccc(-c2cc(-c3cccs3)c[n+](CCCCCCC3CCCCC3)c2)cc1
CC(Cc1ccccc1)(NC(=O)Cc1ccc2c(c1)CC(OP(=O)(O)O)N(C=O)C2)C1CC(C(=O)NC(CC(=O)O)C(=O)NC(CCC(=O)O)C(=O)NC(CCC(=O)O)C(=O)O)N(C=O)C1
O=C(COC(=O)c1cc(-c2ccc(F)cc2)n(-c2ccccc2)n1)NC1CCCCCC1
O=C(c1ccc(CS(=O)(=O)c2ccc(Cl)cc2)o1)N1CCN(c2ccccc2)CC1
O=C(NCCc1ccccn1)c1ccc(-n2cnnn2)cc1
Cc1ccc(C(=O)Nc2ccc(F)cc2F)cc1
CCCN1CC(C)OC2(c3ccccc3)C=C(N3CCN(C)CC3)C=CC2S1(=O)=O
CC(=O)Nc1nc(S(C)(=O)=O)c(-c2ccc(S(=O)(=O)Nc3onc(C)c3C)cc2)s1
CCCCc1cc(NC(=O)Nc2cc(C(C)(C)C)n[nH]2)n(-c2cc(C(F)(F)F)c(Cl)cc2NC(=O)OC(C)(C)C)n1
COc1cc2cc(C(=O)O)ccc2nc1-c1cc(OC)c(OC)c(OC)c1
CC(C)(C)Cc1cc2cnc(N(C(N)=O)c3ncccn3)nc2n1Cc1ccc(C(=O)NCc2ccc(C(=O)NO)cc2)cc1
N#Cc1sc2ccccc2c1[N+](=O)[O-]
CC(C)(C)c1ccc(-c2cn(CCC(P(=O)(O)O)P(=O)(O)O)nn2)cc1
COc1ccc(-c2n[nH]c(SCC(C)S(=O)(=O)c3ccc(OC)cc3)n2)cc1
Cc1cc(C)n(CC2CCN(C=O)C2)n1
O=c1nc(N2CCCC(Cl)CCC2)cc[nH]1
O=C1C(=O)N(CCn2cc(C(O)=CCc3ccc(O)cc3)nn2)c2c(Cl)cc(Cl)cc21
CC(=O)c1cc(C)c(C)n1NC(=O)CCS(=O)(=O)c1cccc2ccccc12
CC(=O)c1ccc(S(=O)(=O)C(C)C(=O)Nc2cccc3cccnc23)cc1
CCCC(O)(COC)n1cc(C(=O)C(=CC(=O)O)c2ccc(O)cc2)c2ccccc21
CCn1ccc(CNc2cccc3c2c2ccccc2n3CCNC2CCC(N)N2)n1
NS(=O)(=O)c1ccc(N2N=C(c3ccc4c(c3)OCCO4)CC2c2ccccc2O)cc1
O=C(Nc1cccc(O)c1O)c1ccccc1
CC(C)=CCCC(C)=CCc1cc(O)ccc1O
CC(C)n1c(N)nc2c(N)nc(Cl)nc21
CCCCCCCCCC(=O)Nc1ccc(C=CC(=O)N(C)CC(O)COP(=O)(O)O)cc1
COc1cc(N2CCC3(CCN(C(=O)N4CCNCC4C)CC3C)C2)cc(O)n1
COC1CCCCN1C(=O)C=Cc1nc(C(C)=O)ccc1-c1ccc2ccccc2c1
O=C(NCc1ccc(-c2nnn[nH]2)c(C(F)(F)F)c1)Nc1ccccc1C(F)(F)F
CCc1nc2ccc(OC)cc2c(=O)n1Cc1ccc(-c2c(C)noc2C)cc1
O=C(OCc1ccccc1)C(O)=CC(=O)c1cc(O)cc(Oc2c(I)cc(Cc3ccc(Oc4ccc(C(F)(F)F)cc4)cc3)cc2I)c1O
NC(CC(=O)NC(CSC(=O)c1ccccc1)C(=O)Nc1ccccc1)C(=O)O
CS(=O)(=O)Nc1ccc(Nc2c3ccccc3nc3cccc(N)c23)cc1
COc1cc2cc(OC)c(C)c(OC(=O)C3CCCCN3Cc3ccccc3)c2cc1OC
CCCCCCCCCCCCCCCCCNCc1ccc(O)c(O)c1O
CC(C)NC(=O)Cc1c(C(F)(F)F)[nH]c2ccc(Br)cc12
c1cnc2c(c1)C1(CC2)OCC(c2ccc3ccccc3c2)O1
O=C(O)c1csc(-n2nc(C3CC3)nc2-c2ccc(N3CCCC3)c(S(=O)(=O)O)c2)n1
CCc1cc(=O)n2c(C=Cc3ccc(Br)cc3)cccc2n1
CCCCNC(=O)c1c(NS(=O)(=O)c2cccs2)cccc1C(=O)O
COc1cc(SC)cc(C(=O)O)c1NC(=O)C1(C)CC1
CCc1ccc(OC=C(C(=O)OC(C)CC)c2ccc(OC)cc2)c(OC)c1
CCCCCCCCCCCCCl
CCc1cc(-c2cc(C(O)(C=C3CNC45C=CC=CC4(C=CC(OC)=C5)S3)C(F)(F)F)cs2)cs1
O=C(NC1=NN=C(S)[SH]1CC(=O)N1CCN(c2ccccc2)CC1)c1ccccc1
CSc1ccc(OCC2(c3ccccc3)CCN(C(=O)c3csc(C)n3)CC2)cc1F
CCn1c(N)c(N)c(=O)[nH]c1=O
COC(=O)C(Cc1ccccc1)NC(=O)OC1=COC2C(C)CC(=O)N(S)C12
COc1ccc(Nc2nc3cc(OC)cc(N(C=O)C(C)C)c3n3cnc(C)c23)cc1
N#Cc1sc(Nc2cccc3nc(C=O)[nH]c23)cc1-c1ccc(Cl)cc1
Nc1[nH]c2ccc(Br)cc2c1C1=C(c2c[nH]c3ccccc23)C(=O)NC1=O
COc1ccc(C2CC(c3cccc(F)c3)=NN2)c(OC)c1
Nc1ccc(CN(C(=O)C(F)NC(=O)c2sccc2F)c2cccc(F)c2)cc1
COc1ccc(-c2ccc(Cn3ccc4ccc(CCCC(=O)O)cc43)cc2)cn1
COc1ccc(C(C)c2c(-c3ccc(C)cc3)nc3scc(C)n23)c(C)c1C
CC1CCCC(n2cc(C(N)=O)c(Nc3ccc(S(=O)(=O)C(C)C)cc3)n2)C1C#N
O=C(CCSc1ncc(-c2ccccc2)cn1)NO
c1ccc(C(c2ccn[nH]2)n2ccnc2)nc1
Cc1ccccc1C(=O)NNC(=O)CN1CCN(C(=O)c2ccco2)CC1
CCN(CC)CC1CCN(c2ccc(F)cc2)C1=O
C=C(C)C(O)C1CC(C)(C)C2CCC3(C)C(CCC4C5(C)CCC(OC6OCC(O)C(O)C6O)C(C)(C)C5CCC43C)C12
COc1cccc(CCNC(=O)Cc2c(N)ccc3sc(=O)[nH]c(=O)c23)c1OC
O=CCc1ccc(N(c2cccc(N3CCC3)c2)c2ncc(C3CC3)s2)cc1
CC(C)CCn1c(SSc2ccc(C(C)C)cc2C(C)C)c(C(C)C)c2ccc(C(C)C)cc21
CC(NC(=O)CN(C(=O)C(C)NC(=O)CCc1cc(F)cc2c1ccn2C=O)C1Cc2ccccc2C1)C(=O)NC(CN1C(=O)c2ccccc2C1=O)C(N)=O
CCCC(O)Nc1ccc(O)cc1Cn1cc(Cc2cc(Cl)cc(OCC)c2O)cc(C(=O)C=O)c1=O
O=C(Nc1cc(C(F)(F)F)cc(C(F)(F)F)c1)Nc1ccnc2ccccc12
CC(C)(CC(=O)NC1C2C(=O)CC1(C#N)C(=O)N(CC#N)C2=O)NCC(O)c1ccccc1
CC1=CS(=O)(=O)CC1(C)Nc1ccccc1O
CCCCC(=O)N(CCCC)c1cc(C(=O)NCc2ccccc2)c[nH]1
COC(=O)C1CC2(c3ccc(C)cc3)CCC(N)C1N2
CS(=O)(=O)Oc1ccc(Oc2ncc(C(F)(F)F)cc2Cl)cc1
COc1cc2c3c(c1O)-c1cc4c(cc1CC3N(C)CC2)OCO4
CCOc1ccccc1C(=O)N(N)C(=O)CSc1nnc(CCc2ccccc2)[nH]1
COC1=CCC2(OC)OC1C1Cc3ccc(OC)cc3N1C2=O
COC1CCC(C)(O)C(OC(C)C)(OC2C(C)C=C3C4(O)CC(=O)CC3(OC(=O)C4OC(C)=O)C2(C)OC(C)=O)O1
S=c1[nH]nc(SCc2ccc(-[n+]3ccccc3)cc2)n1C1CCCCC1
NC1=NCC(Cl)c2cccc(O)c21
CCc1ccc(Cl)c(Cl)c1NCCCc1ccccc1
C=CCSc1nnc(Cc2ccccc2)o1
CC(C)(C)c1ccc2[nH]cc(Cc3cc(C(=O)CNC(=O)OCc4ccccc4)no3)c2c1
COCCOc1ccc(NC(=O)Nc2ccc(OC)cn2)cc1
COc1cccc2c1c(NCCCCCCNC(=O)C(Cc1cn(C)c3ccccc13)NC(C)=O)cc1[nH]ccc12
CC(=O)NC(CC(=O)Nc1cc(C)ccc1O)C(C=O)NC(=O)CCc1ccc(-c2cccc(N3CCN(C)CC3)c2)cc1
CC(c1nccn1Cc1ccccc1)C(CCc1ccccc1)C(=O)NC(Cc1ccc(F)cc1)C(=O)NCCC(C)(C)C
CC1C(O)C(C)(C)C2OC(=O)C3C(=O)OC(c4ccoc4Oc4ncccc4C=O)CC32C1O
O=CN1CCc2cc(COc3ccc4occc(=O)c4c3-c3ccccc3)ccc2C1
NCCC(OCc1ccccc1)c1ccc(F)cc1
COc1ccc(-c2onc(-c3ccccc3Oc3ccc(C=O)s3)c2C)cc1OC
O=C(Nc1cc(Cl)c2nc(NC(=O)c3ccccc3)sc2c1)c1ccccc1
COc1cc2c(cc1OC)C1c3ccccc3CC(c3ccccc3)N1C(=O)C2
CC1NC(=O)C(CC(N)=O)NC(=O)CCCCCNC1=O
O=Cc1cc(Cl)c(NCCNCC=Cc2ccccc2)s1
O=Cc1sc2nc3c(cc2c1NN=Cc1ccc(OCN2CCN(c4ccc(O)cc4)CC2)cc1)CCCC3
CN1CCCCC1N(C)C(=O)c1cc(Cl)n2c(=O)ccnc2c1
CC1(O)CCC2C(C)(CCc3ccoc3)C(O)CCC2(C)C1CC=C1CCOC1=O
NS(=O)(=O)c1ccc(NC(=S)NC(=O)c2conc2-c2ccccc2)cc1
CC(=Cc1cnc(C=C(C(=O)C=Cc2nc3ccccc3c(=O)o2)[N+](=O)[O-])o1)c1ccccc1
COC(=O)C(c1ccc(Cl)cc1)N1CCCCC1N
Cc1ccc(S(=O)(=O)Oc2ccc3cc(-c4ccc(F)cc4)c(=O)oc3c2)cc1
Cc1ccc(N2CC3CN(C(=O)c4ncc(C5CC5)o4)CC3C2)cn1
O=C(O)CC(CC(=O)NCCc1ccccc1)CC(=O)NCCC12C=CC=CC1N=CN2
CC(C)C(=O)Nc1nccc(N2CCOCC2)n1
CCCCCCCCCCCCCCCC(=O)NC(COP(=O)([O-])OCC)C[N+](C)(C)C
NCOc1ccccc1N
CCC(C)(C)C(=O)C(=O)N(CCC1(O)CCCCC1)C(=O)CCC(=O)c1ccccc1
CS1(CC(=O)c2ccc(Cl)cc2)C=NN=C1NC(=O)c1ccco1
O=C(O)Cn1nc(-c2ccccc2)c2ccccc2c1=O
NCCNC(=O)OCc1ccccc1
O=c1cc(-c2ccccc2)oc2c(CN3CCCC3)c(OCc3cccc4ccccc34)ccc12
O=C(NCCCN1CCCC1)c1ncn[nH]1
Cc1ccc(NC(=O)CCCc2nc(-c3ccccc3)no2)cc1
Nc1ncc(-c2ccccn2)s1
Cc1cc(COC(=O)c2ccc(S(=O)(=O)N3CCCCC3)cc2)c2c(c1)NC(=O)CN2C=O
CS(=O)(=O)c1cc(C(Cc2ccc(O)c(Cl)c2)C(=O)O)ccc1Cl
COc1ccc(-c2cc3c(C(=O)Oc4ccccc4)c(O)c4c(=O)oc5c(C)c(O)cc(c3c2)c54)cc1
N#CC(C(=O)c1ccccc1F)=C(O)c1c(O)ccc2ccccc12
CNC(C)(C)Oc1cc(C2NCCc3c2[nH]c2cc(O)ccc32)cc(Cl)c1OC
CN(CC(=O)Nc1ccc(Br)cc1)Cc1ncc[nH]1
Cc1ccc2ccc(-c3ccccc3)[n+](CCCCCCCCCC(C)(N)CC[n+]3ccccc3)c2c1
COc1ccc(-c2cc(C(=O)c3ccc(OC)cc3OC)[nH]n2)cc1
COc1ccccc1-n1ncc(C2(c3ccc4c(c3)OCO4)NC(=O)N(CC(=O)Nc3ccccc3C)C2=O)c1C
CCCCCCCCCCCCCC(=O)Nc1ccc(CN(CCCCCCCCCCCCC)c2ccc(C)cc2)cc1
NC1(C2CC(c3c(C4CC(F)N(C=O)C4)c(F)cc4[nH]cnc34)N(C=O)C2)CC1
O=C(Cn1nc(-c2ccc(C(F)(F)F)cc2)ccc1=O)NC1CCCc2ccccc21
CC1(C)OC2=C(O1)C(COC(=O)NCc1ccccc1)CC1(C2)SCc2nnc(C(F)(F)F)n21
Cc1ccc(NC(=O)C(C)Oc2ccccc2)c(C(=O)NN2CCCCC2)c1
COc1ccc(CN2CCC3C(CCC(N4CCOCC4)C3C#N)C2)c(OC)c1OC
CN1C2CCC(OC(=O)C(Cc3ccccc3)NC(=O)c3cc(Br)c[nH]3)C1CC2
CC(Cl)CNC(=O)Nc1ccc(Cl)cc1C(F)(F)F
Cc1nc2c(NCC(=O)O)c3c(=O)nc(-c4ccccc4)[nH]c3cc2s1
CC=C1N=C(CCCCCCCCCN(CC)CC)OC1=O
O=C(NCc1ccccc1)Nc1ccc(-c2ccccc2)c(OC(F)(F)F)c1OC(F)(F)F
COC(C(=O)Nc1c(Cl)cccc1C(=O)c1ccc(C)cc1C)c1ccccc1
c1ccc(-c2ccc(CNCCNc3ccnc4ccccc34)s2)cc1
Cc1cccc(Cl)c1OCCCn1ccnc1
Cc1cc(C)c(C)c(S(=O)(=O)Nc2ccc(CN3CCc4cc(OCCCc5cccnc5)ccc4C3)cc2)c1C
Cc1ccc(-c2nc(=O)c3c(SCC(=O)Nc4ccc([N+](=O)[O-])cc4)n[nH]c3[nH]2)cc1
CCOC(=O)c1cccc2nc3c(c(N)c12)CCC=C3c1ccccc1
C=CCS(=O)(=O)c1ccc(-n2c(-c3ccccc3)cc3c(=O)nc(S)n(S)c32)cc1
COC(=O)C1(N)CC12C1C=CC2C2C(=O)NC(=O)C21
CCCCCCCCNCC(O)c1ccc2cc(-c3ccccc3)c(C)nc2c1
O=C(NCC1CCCO1)c1csc(C2=CCCNC2)n1
C#CCOC(=O)C1CCCCC1N(C(=O)c1cc(C)c[nH]1)C(OC(C)=O)C(CC)OC(C)=O
CCCCCCCCCCCCCCCCCCOP(=O)([O-])O
Cc1ccc2c(c1)[nH]c1c(C)cc(C(=O)C[n+]3ccc(Sc4ccccc4)cc3)cc12
C[S+](C)CC(=O)NCC1CN(c2ccc(N3CCOCC3)c(F)c2)C(=O)O1
Clc1cn(C(c2ccccc2)c2c[nH]c3ccccc23)cn1
c1ccc(C2CC(c3ccc4c(c3)OCO4)n3ncnc3N2)cc1
N#CC12C(=CN(c3ccccc3)C1=Cc1cc(-c3ccccc3)co1)C=CC=C2OCCO
COc1ccc(-c2nc(C3Oc4ccccc4O3)c(CNC3Oc4ccccc4O3)[nH]2)cc1
O=C(Nc1ccc([N+](=O)[O-])cc1)c1cccc(O[N+](=O)[O-])c1
CCc1ccc(NC(=O)N2CCN(c3ccnc(C=O)c3O)CC2)cc1
COc1ccc(CC2(CNC(=O)C(CC(C)C)Nc3cc(C=O)ccc3Cl)CCCCN2)cc1
CCOC(=O)c1ccc(NC(=O)c2ccc(Cl)cc2)cc1
CC(C)(C)c1cc2c(s1)N(C1(N)CNCCN1)C1C=CC=CC1(Cl)N=C2
Cc1ccc(C(=O)Nc2cccc(C(F)(F)F)c2Cl)c(O)c1CO
CC(NC(=O)OC1CCC(C(C)(C)C)CC1)C(=O)O
Cc1cccc(S(=O)(=O)NCc2cc(F)cc(F)c2)c1S(C)(=O)=O
COc1ccc(-c2nc(CC(=O)N3CC(C)OC(C)C3)cs2)cc1
Cc1c(O)ccc2c(=O)n(C3CC(O)C(COP(=O)(O)OP(=O)(O)OP(=O)(O)OCC4OC(n5cnc6c(=O)nc(N)[nH]c65)C(O)C4O)O3)ccc12
Cc1cc(Oc2nc(Cl)cc(Nc3ccc(N4CCOCC4)cc3)n2)nc(C)n1
CC1(C)NCC(=CCl)C2=C1C(Cl)(c1ccc(Br)c(C(F)(F)F)c1)NC(=S)N2
CCCNC(C)(C)Cn1ncc2nc(C(F)(F)F)n3nc(-c4ccccc4CC(C)(C)C)nc3c21
CC1CC1C(=O)NCCNC(=O)Cc1noc2ccccc12
CC(=O)Nc1cccc(N(Cc2ccccn2)C(C)C)c1
CC1=NC(c2ccccc2)Cc2c1[nH]c1ccccc21
CC(C)c1ccc(NC(=O)CSc2nc3nc(C4CCCO4)ccn3n2)cc1
N#Cc1ccc2c(c1)SCC(=O)N2c1ccccc1
CCOc1ccc(C(=O)OCC(=O)Nc2c(Cl)cccc2OCC)cn1
COc1ccc(S(=O)(=O)NCC(C)c2ccc(N3CCOCC3)cc2)cc1
CC(N)=C(Cc1ccccc1)C(Nc1cc[n+](CC=O)cc1)c1ccccc1
CC(CCC(=O)OC1CC2CCC(C1)N2S(=O)(=O)c1ccccc1)C(C(=O)O)c1ccccc1
NC1CN(S(=O)(=O)c2ccc(F)cc2)CC1Cc1ccccc1
CCc1ccc(CN2CC3CN(c4cccnc4)CCN3C2=O)cc1
CCC(C)NC(=O)c1oc2cccc(OC(C)(C)N(C)CC)c2c1C
Clc1ccc(COc2c(NCc3ccc(Br)cc3Br)ccc3ncccc23)cc1
CC(NCC(=O)Nc1c(N2CCCC2)cccc1S(=O)(=O)N1CCCCCCC1)c1ccccc1
Cn1nc(-c2ccccc2)c2c(-c3ccc(Cl)cc3)nn(-c3cc(Cl)ccc3Cl)c(=O)c21
C=CC1COC(=O)C=CCC(=O)OC2CCC(C)(OC(O)=C(Cl)c3cccc(C)c3C)C(C)(N(C)C)C(O)(OC)C(C)(C)C(=O)CCCCNC1(O)C2OC1CCCCO1
CC1C2=C(CC(C)(C)CC2=O)NC2=C1C(=O)CC(C)(N)C2
Cc1ccc(NC(=O)c2nc(SCc3ccccc3)ncc2Cl)cc1F
Cc1ccc(C(=O)Sc2nc(=O)cc(O)n2-c2ccc(C(C)(C)C)cc2)c(N2CCc3ccccc32)c1
CCOC(=O)C(O)=CC(=O)c1ccc(NC(=O)Cc2ccc(OC)cc2)cc1
CCC1CNC(=O)CN(C(=O)NCCc2csc(-c3ccc(F)cc3Cl)n2)C1
COc1ccc(OS(=O)(=O)c2ccc(C#N)cc2)c2c1OC(COC(C)=O)C1CCC(C)CC21
COC(=O)C(NC(=O)c1cccc2c1CCC=C2)c1ccccc1
CCOC(Cc1ccc(CC)cc1)(CC(Cl)NS(=O)(=O)c1ccccc1)NC(=O)CN1CCNC(O)C1
COC1CC(I)(n2cc(COc3cc(O)c4cc(CO)ccc4c3Br)nn2)OC1O
Cn1ccc(N(C(N)=O)c2ncc(Cl)nc2-c2ccc3ncnn3c2)n1
Cc1nc(CCOc2ccc(C(O)(C3CC(=O)NC(=O)C3)C3CCCCO3)cc2)c(-c2ccccc2)o1
COCC(NC(N)=O)(C(N)=O)N(CCN1C(O)CC2CC3CCC2C1C3)C(=O)C(Cc1cccc(O)c1)NC(=O)C(O)(Cc1ccccc1)OC
CCCOc1ccc(COc2ccc(OC)c(C(=O)Nc3ccccn3)c2)cc1
Cc1cccc(CNS(=O)(=O)c2nnc(NC(=O)c3ccccc3C)s2)c1
CC(=O)NC12CC=CC(CO)C1(O)OC(c1ccc(C)cc1)C2O
CCc1nn(CN)c(=O)n1CCc1ccccc1
COc1ccc(CNC(=O)CCCN2C(=O)C(=O)CC23C=CCCC3)c(OC)c1
O=CCCC(C(=O)O)N1N=C(c2cccc3ccccc23)CC1c1ccc2c(c1)OCCO2
CCOC(=O)CN1CC(=O)C(=Cc2ccc(O)cc2)C1=S
CC1C=C(CC(=O)NCCCN(C)C)N(CCN2CCOCC2)C(C(=O)NC(C)c2ccccc2)C1=O
O=C(NC12CC(Oc3ccccc3)CC1NCC(c1ccc3c(c1)OCO3)C21CCCO1)c1cnoc1
Cc1ccc(C2CN(N=c3scc(C)n3-c3noc(-c4ccc(Br)cc4)c3C)C2=O)cc1
CC(C)(C)c1ccc(-c2nnc(C3C=NN(c4ccc([N+](=O)[O-])cc4)CC3=O)o2)cc1
Cc1cc(Nc2ncc3c(n2)-c2c(nn(C)c2Cc2ccccc2)CC3)ccc1[N+](=O)[O-]
CC(=O)Oc1c(CN2CCN(c3cccc(Cl)c3)CC2)ccc2c1c(=O)cc(C(F)(F)F)n2O
N#CC(=Cc1ccc([N+](=O)[O-])cc1Cl)C(=O)NCc1ccccc1
C(=CC1OCC(OCc2ccccc2)C1(COCc1ccccc1)OCc1ccccc1)c1cccc2oncc12
COc1ccc(CN2CCCCC2C(=O)Nc2cc(NC(=O)c3ccc(SC)cc3)cc3c2OCCO3)cc1
CCCCCC1OC=C2C=CC=C3OC(=O)c4c(O)ccc(CCCl)c4C231
O=C(NCCc1cccs1)c1cc(-c2ccc(CN3CCNCC3)cc2)c[nH]1
CC(C)C(Nc1ccc(C=O)s1)C(=O)NC(=O)C(N)c1ccc(Oc2ccc(F)cc2N)cc1
CCc1ccc(CNC(=O)CCc2c(C)n[nH]c2C)cc1
C[N+]1(C)CCC23c4c5ccc(O)c4OC2CCCC3(O)C1C5
O=C(c1ccccc1)N(Cc1ccccc1)c1ccnc2ccccc12
CC(=O)Nc1ccc(Nc2cc3cc(C)c(=N)oc3cc2C=O)cc1
COc1ccc(S(=O)(=O)NCCN(C)C)c(OC)c1Nc1c2ccccc2nc2cccc(Br)c12
CCCCc1nc2ccccc2c(C(=O)OCc2ccccc2)c1C
CCCCCCCCC(N)CC=CC(N)=O
CC(=O)c1cc(O)cc(OCc2ccc(C=O)cc2)c1OC(C)C(=O)O
Cc1cc(C(O)c2cc(Cl)cc(Cl)c2O)cc(C)c1OC(=O)CCCC(=O)O
COc1ccc2cc(C)c(NN=Cc3ccccn3)cc2n1
COc1cc(C(C)=O)ccc1OCCCN1CCCCC1
Cc1cc2c(C)ccnc2nc1N1CCN(c2ncnc3sncc23)CC(C)C1
CCC1(C)NC(CC(C)(C)C)Cc2c1sc(NC=O)c2C#N
COc1ccc(C(CNC(=O)c2ccc(C#N)cc2)N2CCN(C3CC3)CC2)cc1
Cc1cc(C)cc(-n2[nH]cc(-c3ccncc3)c2=O)c1
CC(Oc1ccc(C(F)(F)F)cc1C(F)(F)F)C(=O)C(=O)Nc1ccc(F)cc1
Cc1cccc(Oc2nc(N)nc3c2NC=CN3)c1C
CC(=O)c1c(Cl)ccc2c(C(=O)Nc3ccccc3)cc(-c3cccs3)nc12
COCCC(=O)NC(C)C(=O)N1CCCCC1CNC(C)=O
CCc1ccc(-n2c(C(F)(F)F)cc3cc(Nc4oc(C)nc4C#N)ccc32)cc1
O=c1nc(C(F)(F)F)[nH]c2c(C(F)(F)F)cccc12
O=c1cc(N2CCOCC2)oc2c(-c3ccc4c(c3)OCO4)c(O)ccc12
Cc1cc(Cl)ccc1Oc1c(C)nc(N(C)C)nc1O
COc1cc(C2c3cc4c(cc3CC3COC(=O)C32)OCO4)cc(OCO)c1O
CN1c2cc(-c3ccc(Br)cc3)ccc2C(C)(C)c2cc(C(F)(F)F)ccc21
CN(Cc1nccs1)Cc1n[nH]c2nc(N)sc12
Cc1nn(Cc2c(Cl)cccc2Nc2sc3c(c2C#N)CCCC3)c(Cl)c1C=O
CC(=O)c1cc(C)n(-c2ccc(Nc3c(C)cccc3Br)cc2)c1C
CCCCCCCCCCCCCC[n+]1cc(-c2cc[n+](CCCCCCCCCCCC)cc2)n2c1CCC2
Cc1cccc(OCCOCCNc2cccc(C)n2)c1
CC(C)(O)C#Cc1c(CNS(=O)(=O)c2ccccc2)ccc2c1OCCNCCC(N)(C1CC1)COC2O
CC(c1ccc(-c2c(C3CCc4ccccc4N(C)C3)[nH]c3c(=O)nc[nH]c23)cc1)N1CCN(CC(=O)NCCc2ccccc2)C(=O)C1=O
CN(C)c1ccc(C=NC(=N)SCc2cc(C(=O)Nc3nccc(Cl)c3Cl)co2)cc1
Cc1ccccc1NC(=S)n1nccc1C
CC(C)N1Cc2ccc(S(=O)(=O)N3CCCc4ccccc43)cc2C1=O
CC(=O)Nc1ccc(NC(=O)C23C=C(NC(=O)CN4CCOCC4)C=C(NC4=NC5C=CC=CC56C=CCCC6=C4)C2=CNC3)cc1
CN(C)C(NC(=O)C(=NNc1ccccc1)c1ncc[nH]c1=O)c1ccc(N)cc1
COC(=O)CN(c1ccccc1)S(=O)(=O)c1ccc(S(C)(=O)=O)cc1
CCc1cccc2c1C(=O)CNC2C(=O)OC
CC1(C)CC1C(=O)NC(=S)Nc1ccc2c(c1)OCO2
COc1ccc(C=C(C#N)C(c2cc3ccccc3[nH]c2=O)c2c[nH]c3ccccc23)cc1OC
O=C1NC(=S)NC12CCCC2
CCN(CC)CCC(=O)NC1CCC(F)CN1C1CCN(c2nc3ccc(-c4ccccc4)nc3s2)CC1
COc1cc(C=O)ccc1Nc1ncc2c(n1)N(c1nccnc1C)C2Nc1ccccc1
CC(C)C(=O)Nc1sc(C(=O)O)c(C#N)c1C(F)(F)F
NC(=S)N(Cc1ccc2c3c(c(=O)[nH]c2c1)CCNC3)c1ccc(F)cc1
CCN(C=O)C(C)C1(C)CCCN(S(=O)(=O)c2ccc(-c3ccon3)cc2)C1
N=C(N)OCc1cc2cc(-c3ccccc3)ccc2s1
Cc1nnc2nnc(-c3ccc(Cl)c(S(=O)(=O)NC(=O)C(CC(C)(C)C)N4CCC(C)(C)CC4)c3)nn12
COc1ccc(-c2ccnc(Nc3cccc(-c4ccccc4)c3C=O)n2)cc1N
Nc1c(F)n(C2(NC(=O)NCc3ccccn3)CCCCN2)c2ccc(C(=O)O)cc2c1=O
O=C(CCN1CCCC1)Nc1ccc(Cl)cc1-c1ccccc1
Cc1ccc2c(c1)NC(=Cc1cc(-c3ccc(-c4ccc(CC(C)C)cc4)cc3)n(CC(=O)O)c1)C2=O
COc1ccc(S(=O)(=O)N2CCCC3CNCC32)cc1C#N
NP(=O)(NC(Cc1ccccc1)C(=O)O)OCC1OC(N2C=NC3N=CN=CC32)C(F)(F)C1O
O=c1c2ccccc2cc(-c2cc(Cl)ccc2Cl)n1OCCO
CCCCCCCCCC(=O)Nc1ccc(S(=O)(=O)O)cc1Cl
O=c1ccn(C2OC(COP(=O)(O)OCC3CCCN3)C(O)C2O)c(=O)[nH]1
Cc1cncc(OCCNCCC2CCN(Cc3ccccc3)C2F)c1N
COc1ccccc1C(=O)O
CC(=O)Nc1ccc(NC(=O)C2CCCC2)cc1
N=C(N)NCCCC(NC(=O)c1ccccc1)C(=O)C12C=CC=CC1N=CS2
CS1(C)C=CN=C1c1c(Br)n[nH]c1N
CCCn1cnc2c1c(=O)[nH]c(=S)n2C1CCN([SH](=O)=O)C(S)C1
CCCCNc1ccnc(N2CC3CNCC3C2)n1
CN(C)CCNC(=O)c1ccc(NC(=O)c2cccc3c(=O)c4cc5c(cc4[nH]c23)OCO5)cc1
COc1ccc(NC(=O)c2cc(S(=O)(=O)N3CCOCC3)cn2C)cc1
O=C(CCC(=O)N1Cc2ccccc2OC(c2ccccc2-c2ccccc2)C1)NO
[truncated: 8,000 more rows]
