# Supplementary material for: t-SMILES: a fragment-based molecular representation framework for de novo ligand design
Source: Nat Commun. 2024 Jun 11;15:4993. doi: 10.1038/s41467-024-49388-6 (PMC11167009; doi:10.1038/s41467-024-49388-6)
Supplement: Supplementary file 4 — Source Data [file 41467_2024_49388_MOESM4_ESM.zip › Soure data/Source data and code for all other graphs/Metrics/Models/Chembl/ChEMBL_JTVAE[dbl][rnd10][bs128][SH]/gen.smi]

CC&CN&N&CN&CC^CN&&C&C=O&&CC^C1CCNCC1&CN&C1=CN=CN=C1&C1=COCC1&&&
CC&C1=C[NH]N=C1&CC&C&C=O&&CN^N&CN&&CN^C1CCNCC1&CN&C1=CN=CN=C1&C1=CSC=C1&CC&&&
CC&C1=CC=CC=C1&CN&NS^CC^S&C&CS&C=O&&O=S&CN&O=S^C1CNCCN1&&&CN&C1=CC=CC=C1&CF&&&
CC&C&CC&&CC&CC^C#C&CC&C[NH3+]&C1=[NH+]CCN1&C1CCNCC1&&C^CC&&CC&&
CO&CO&C1=CC=CC=C1&C1=CNCC1&CC&CC^CC^C&&CN^C=O&CC&&CN^C1=CC=CC=C1&NN&CCl&C1CCNCC1&&CCl&&&&
C=O&C1CNCNC1&C1=CC=CC=C1&&C1=CCNC1^CO&&CC^C1=CC=CC=C1&&&
CN&CN&C&C=O&&CN^CN&CC&C1=CC=CC=C1&&&
C=C&CC&CC&C1=NCCCN1&CN&CN^C1=CC=CC=C1^CC&&C1=NN=C[NH]1^CC&CC&&&&&
C=N&C&CN&&CN^NN&C=N&CC&C1=CC=CC=C1&CC&C=N&NN&CN&C&C=N&&CN&&
CC&C&CC&&CC^C1=CN=CN=C1&CN&CN^CC^C&C1=CC=CC=C1&C=O&CN&&CC^NS&CN&S&C1CNCCN1&CS&CN&&O=S^C^CC&O=S^CC&&&&&&CC&&
CO&CO&C&C=O&&CC^CN&CN&C&C=O&&CC^C=C&CC&C1=NCCNC1&C=O&&C1=CC=CC=C1^C[NH3+]&[NH4+]&[NH2+]=O&&[NH3+][O-]&&
CC&C&CC&&CC^C1=CSC=N1&CC&CO&CO&C1=CN=CN=C1&CN&C1CNCCN1&CN&C1=CC=NC=C1&CC&C#N&&&
CC&C&C=O&&CO^CO&C1=C2CCCCCC(CC1)C2&C=O&&CC&CO^CO^CO^C&&CO^C=O&CO^CC&CC^C&&C1CCCCC1^C1=CC=CC=C1&C=O&CO^C^CCl&&CC&CO^CC&&&C&CO^C1COC1&CC^CO&C&&&&&&CC^CC&C&&C=O^CN&&&CN^CC^C&C1=CC=CC=C1&C=O&CF&&CC&&C1CCC1&&&
C=O&C&CC&CC^CN^CC&C1CCNC1&C1=NOC=N1&C1=CC=CC=C1&CC&&&CC&C1=CC=CC=C1&CF&&&
C=O&C&CO&&CC^C1=CC=CC=C1&CC&C1=COC=N1&CC&C=N&NN&CN&C1=CC=NC=C1&&&
CF&C1=CC=CC=C1&CN&C1CNCCNC1&CN&CC&C&CC&C1=CC=CC=C1^C1CNCNC1&&C=S&&C=S&C=S&&
C=O&C&CO&&CC^C1=CNCCC1&CN&C1CC1^C=O&&&C1=CC=CC=C1^CN&C1=C[NH]N=C1^CF&&&&
CC&C1=COCC1&CS&CS^C1=CC=CC=C1^CC&CBr&C1=NN=N[NH]1&&CBr&&&&
CN&C&CC&CC^CC^C&CC&C=O&C1=CC=CC=C1&&CN^CF&C1CNCCN1&&CF^C1CSCCN1&&CF^O=S&&&&&
CC&CO&CO&C&C=O&&CC^C1=C[NH]N=C1&CO&CO^CN&&C1=CC=CC=C1^CO&&CO&C&C=O&&CC^C=C&CC&C1=CC=NC=C1&&&
CO&CO&C1=CC=CC=C1&C1=CCOCC1&C=O&&CC^C&C=O&&CN^CN&C1=CC=NC=C1&&&
CN&C1=CCNC1&C=O&&C=O&C1=CN=CNC1^C=O&&CN^CC^CC^CC&CC&CC&C1=CC=CC=C1&C&&&C=O&&CO&&
CO&CO&C1=CC=CC=C1&CC&C1CCOC1^CO^CC&&&CO^C1=CC=CC=C1&&CO&&CO&&
CBr&C1=CC=CC=C1&CN&CN&C1=CN=CN=C1&C1=C[NH]C=N1&CN&CC&CN&C1COCCN1&&&
CN&N&CN&&CN^C&C=O&&CC^CC&C1CNCCNC1&CN&C^C1=CC=NC=C1^C=O&CC^C&CC^C&CC&C1=CC=CC=C1&CN&&CC^CC&&C=O&&C^CC&&CF&C&&CF^CF&&CF&CF&&&CF&&
CC&C&CC&&CN^CN&C&C=O&&CC^C1CNCCN1&CN&C&C=O&&CN^CN&C1=CC=NC=C1&&&
C=O&C&CO&&CC^C1=CC=CC=C1&CC&C=N&NN&CN&C&C=O&&CC^CO&CO&C1=CC=CC=C1&&&
CS&CS&C1=CC=CC=C1&CO&OP&P&O=P&&OP^CO^CP^C1=CC=CC=C1&C1CCNCC1&CC&CN&C#N&C&&&C=O&&CC^C1CCCCC1&CO&&CN^CN&C&C=O&&CC^C1=CC=CC=C1&CO&&CN^CN&C&C=O&&CC^C1=CC=CC=C1&CF&&CF&&
CC&CC&C1=COC=C1&CC&C1=CC=CC=C1&C1=CNCC1&CC&C&C=O&&CC^C1=CNCC1&CN&&C1=CC=CC=C1&&
C=O&C&CN&C1CCNCC1^CC^CO&C&&&CO&&CC^CC&CC&C1=CC=CC=C1&CCl&&&
CO&CO&C1=CC=CC=C1&CC&C^CO^CO&&&&CC^C&CC&CO^CO&&CO&C1=CC=CC=C1&CC&C=O^CO&&CO&&&
CO&CO&C1=CC=CC=C1&CC&C1=CC=CC=C1^CO^CC&&&C1=CC=CC=C1^CO^CF&CO^CO&CF&&CO&&CF&&&&
CO&C=C&C1CCOC1&CC&C1=CC=CC=C1^C=C^CO&CC&&CO^C1=CC=CC=C1&&&CO&&CO&&
CC&C&C=O&&CC^C1CCCC1&C1CCCCC1&CC&&C1CCCCC1^C1CCCCC1&CO&CO^CC^C&&&C=O&&CC^CC&C&CN&&CC^CC&CC&CC&CN&&&
CC&CN&N&CN&CC^CN&&C&C=O&&CC^C1CCNCC1&CN&C^C1=CC=CC=C1^CC&CO&C1=CC=CC=C1^CC^CO&&&C1=CC=CC=C1&&&&&
CN&C&CC&CI^CC&&C&C=O&&CN^CN&C1C2CC3CC1CC(C2)C3&CC&C&C=O&&CO&&
CN&C1=CNCNC1&C=O&&CN^C1CCOC1^CC^CC&C^CCl^CO^CO^C=O&&&&&&CF&CN&&CN&C1=CC=NC=C1&CF&&&
C=O&C1=CCOC1&C1=CC=CC=C1&C1=COCC1&C1=CC=CC=C1&CO&CO&CC&C1=CC=CC=C1&&&
CO&CO&C1=CC=CC=C1&CN&NS&S&O=S&&O=S&CS^C1=CSC=C1&CC&&C1=CN=CNC1^CN&CC^C=O^C&&&C=O&&CN^CN&C1=CC=CC=C1&CC&&CC&&
CC&CN&N&CN&CC^CN^C1=CC=NC=C1&C1=CC=CC=C1&&&C1=COCCC1&C=N&NO^CC^CO&C1=COC=C1&&&&&
CC&C1CCCCC1&C1CCCCC1&CC^C1CCNCC1&C1CCCCC1^C=O&CO&&&&&
C=O&C&CC&CC^CN^CN&CN&C1CCNC1&CC&C=O&C1=CC=CC=C1&&C=O^CC&&C1=CC2CCC1C2^C1=CC=CC=C1&&&&&
CC&C1=CC=NC=C1&CN&CN^C1=CCCC=C1^CC&CCl&CN&&&CN&C&C=O&&CC^C1=CC=CC=C1&CN&CN&CC&CC&CC&CC&CC&CC&CN&CN&CC&C1=CC=CC=C1&CCl&&CN&CO^CO&CC&CN&CN&C&C=O&&CC^C1=CC=CC=C1&C1=CCCC=C1&CS&S&O=S&&O=S&OS&&
CO&CO&C1=CC=CC=C1&CC&C&C=O&&CN^CN&C1=CSC=N1&CC&CC&C1=CC=NC=C1&&&
CO&CO&C1=CC=CC=C1&CO&CO&CC&C&C=O&&CN^CN&C&CC&CC^CC^C&C&CC&C=O&&CC&CN&&CN&C1=NN=CS1&CC&CC&CC&CC&CC&C1=NN=CS1&CN&CN&C&C=O&&CC^CC&C1=CC=CC=C1&&&
CN&CC&C1CCNC1&CN&C^CC^C=O&C1=CC=CC=C1&&CC&&C1=CC=CC=C1&CCl&&C1=CCCC=C1&&
CC&C1=NNCN1&C=N&CN^CN^C&CC&C=O&CC&&CC^C&C1=CC=NC=C1&CN&CCl&C=N^CC&&C&C&CS&CC&CS^CS&CC^C1=CC=CC=C1&CS&&&&&CC&C1=CC=NC=C1&&&
C=O&C&CN&NN^CC^C=N&C1=CC=NC=C1&CC&&&C1=CC=CC=C1&CCl&&&
CC&C1=COC=N1&CC&C1=CSC=C1^CC&&CC&CO&CO&C1=CC=CC=C1&CC&CN&N&CN&CC^CN^C&CC&CN&C&&C=O^C=O&&&&CN^CN&C&CC&CC^CC^C1=CNCC1&C&C1=CC=CC=C1&C=O&&&&CO&&
CO&CO&C&C=O&&CC^C1CSCN1&C1CNC1&C=O^C&CC^CC&C&&CC^C=O&&&&CC^CO&CO&C1=CC=CC=C1&&&
C=C&C&CC&&CC^C&CC&CC^CC^C=C&CC&C&C1=CC=CC=C1&CC&CO&&CC&CN&&C1CCNC1^CCl^CC&&&CO^C=O&&&&
C=O&C1CCOC1&CN&CN^CO^C&&&C=O&&CC^C&CO&&CC^C1=CC=CC=C1&CF&&CF&CF&CF&&
CC&C1=CC=CC=C1&CC&C=C^CN^CC&NN&C&CN&C=O&C&&CN^C=O&N&&CC^NN&C1=CCCC=C1&&CN^C1=CC=CC=C1&C1=CC=CC=C1&&&CBr&&&
CN&N&CN&&NS^S&O=S&&O=S&NS^CN&C1CCCCC1&CC&CC&CN&C1CNCCN1&CN&C1=CC=CC=C1&CCl&&CCl&&
CO&CO&C1=CC=CC=C1&CC&C=C&C1CCCC1&CC&C1=CC=CC=C1^CC&&C1=CC=CC=C1^C1CCCC1&&CC&C&CC&&CC&CC^C=O&&&
CC&C1=CC=NC=C1&CC&C1=CC=CC=C1^CC^CF&CN^C1=CCNC1&CF&&CN&&&CC^C=O^C&&&CO&&CC^CO&&&
CO&CO&C1=CC=CC=C1&CC&CN&CN&C&C=O&&CC^C&C=O&&CN^CN&CC&C&CC&C1=COC=C1^CS&&S&O=S&&O=S&CS^C1=CC=CC=C1&CC&&&
CN&C1CNCCNC1&CN&CC&C1=CC=CC=C1&CC&C1=CC=CC=C1&CC&CN^CF^CN&&&C&C=O&&CC^C1=CC=CC=C1&CC&C^CCl^CF&&&&CF&CF&&
CC&C1=COC=N1&CC&C1=CSC=C1^CC&&CC&CO&CO&C1=CC=CC=C1&CC&CC&C&CC&CN^CC&&C&CO&&CC^C1=CC=CC=C1&CCl&&&
CC&CN&N&CN&CC^CN&&C&C=O&&CC^C1=CC=CC=C1&CC&C&C=C&C1CCNCC1^CC^CN&C1=CC=CC=C1&CC&&&C1=CC=CC=C1&&&
CN&N&CN&C1=CC=CC=C1^NS^CCl&S&&&O=S&&O=S&CS^C1=CC=CC=C1&CC&C&C=O&&CN^CN&C1=CC=CC=C1&CN&&&
CC&C1=NN=C[NH]1&C1=NNCS1&CC&C1=CC=CC=C1&CC&C&CF&&CF&CF&&
CO&CO&C1=CC=CC=C1&CCl&&C1=CCNCC1^CN&C&C=O&&CN^CN&C1=CC=CC=C1&CC&&CC&&
C=O&C1=CCOCC1&C[NH3+]&[NH4+]^C1=CC=CC=C1^[NH2+]=O&CCl&&[NH3+][O-]&&&&
CC&C1=CC=NC=C1&CN&CN^CC^C&&C[NH3+]^C=O&[NH4+]&&CC^[NH2+]=O&CS&&[NH3+][O-]^S&&&O=S&&O=S&CS^C1=CC=CC=C1&CCl&&&
C#N&CC&C1=CNCCC1&CN&CC^C=O^C1CCNCC1&&C1=CC=CC=C1&&CF&&CCl&&
CC&C1=CC=CC=C1&CC&&C1=CCNC=C1^CC&CN^C=O^N&&&CN&CC^CN^C1=COC=C1&C&&&C=S&&CN^CN&CC&CC&C1=CC=CC=C1&&&
CC&CN&C1=NCCCN1&CS&CS^C=O^CC&&C1=CC=CC=C1^C&CC&C=O&C&&CN^C=O&CN&&CN^C1=CC=CC=C1&C1CCNCC1&CO&&&CO&&&
CC&CC&CC&CS&CS&C1=CC=NC=C1&CC&C&C=O&&CN^CN&C1=CC=CC=C1&C1CCNC1&C1CNCCN1&CC&&&
CO&CO&C1=CC=CC=C1&CO&CO&CC&CS&CS&C1=NCCS1&C1=CC=CC=C1&&&
CN&N&CN&CC^NS^C&S&C=O&O=S&&CN&O=S^N&&CS^CN&C1=CC=CC=C1&CC^CN^CF&C1=CC=CC=C1&C1CCSC1&&CF^CCl&S&&CF&CCl^O=S&&&&&&O=S&&
CC&CN&C1=CNCCC1&CC&C^C=O^C=O&&C1=CC=CC=C1&CO^CF&&&&CN^C1CNCCN1&CN&C&CC&&C=O&&
C=O&C&CN&CN^CC^C1=CC=CC=C1&C1=CC=CC=C1&C1CNSC1&CBr&C=O&&&&S^O=S&&O=S&&
CC&C&CC&CN^CN^C1CSCCN1&C1COCCN1&C=O&&&&C1=CC=NC=C1^C1=CCCC=C1&&&
CO&CO&C1=CC=CC=C1&CO&CO^CC&&C=N&NN&CN&C1=CN=CN=C1&CN&C1COCCN1^C1=CSCC1&&&&
CC&C&CC&&C1=CC2=CC(=C1)CCCOC1=CC=C(C=C1)CCCCCC2^CO&&CO&CO^OS^CO^S&&CO^O=S&&CO&O=S&&&OS&&
CO&CO&C1=CC=CC=C1&CC&CN^CO^C1CNCCN1&CO^CO^CN&&&CO&CC&&&C1=CC=CC=C1&CO&CO^CO&&&&
C#C&CC&C&CO&&C1CCCC1^C1CCCCC1&CC&&C1CCCCC1^C1=CC=CC=C1&CO&&&
CC&C1=CC=CC=C1&CN&CN&C&C=O&&CC^CC&CN&C1COCN1&C=O&&C1=CC=CC=C1^CS&S&O=S&&O=S&NS^C1CCNCC1&&&
CC&C&C=O&&CN^CN&CC&C&C=O&&CN^C1CCNC1&C1=CC=CC=C1&&&
C=O&C1=CCNC1&C=O&&C1=CC=CC=C1^C&C1=CCCN=C1^C&C1=CNCC1^C1=CNCC1&C1=CC=CC=C1&C1=CC=CC=C1&&&&&
C=O&C&CC&CS^CN^CS&CN&C1=NN=N[NH]1&C1=CC=CC=C1&CN&&&C1CCCCC1&&&
CC&C&C=O&&CO^CO&CC&C1CCOCC1&CN&C1=CNCN=C1^CO^CC&CO^CO&C[O-]^C&CO^CO&C1=C[NH]N=C1^CC&C&CO&CC&&C=O^CC&C&C#N&&&&C=O^CC&&&&&&C=O&&
CC&C&CC&&C1=CCCCC1^C=O&&C1=CNC=CC1^C1=NNCC1&CN&C1=CC=CC=C1^CC&&C1=CC=CC=C1&&&
C=N&C&CN&NO^CC&&C1=CC=NC=C1&CO&CO&C1=CC=CC=C1&C1CCNC1&C=O&&CN^C1CCCCC1^C=O&&&&
CS&CS&CC&CC&C&CN&CN^CC^C&C&C=O&C=O&&CC&CO^C1=CC=CC=C1&&&CC&CO^CC^CO&C1=CC=CC=C1&CC&CC&C1CC1&&&&&
CS&S&O=S&&O=S&NS^C1=CCNCC1&C1=C[NH]C=N1&CC&C1=CC=CC=C1&CC&C#N^CC&&C&CF&&CF&CF&&
CO&CO&C1=CC=CC=C1&CN&C1CNCCN1&CN&C1=CC=CC=C1&CC&CC&C&CN&CN^CC^C&C&C=O&C=O&&CC&CN^CC&CN&CC&C&C1CCCC1&CC&&&CC^CC^CN&C&C1CCNC1&C=O&C=O&&CO&C=O&&&C1=CC=CC=C1&&
CO&CO&CC&CC&CN&C1=CNCN=C1&CO&&C=S&C1=CCCC=C1&&
CC&CO&CO&C&C=O&&CN^CN&C1=CC=CC=C1&CO&CO&C1CCOCC1&CC&&C^C1CC2COC(C1)OO2&CC^C1CCCCC1&&CC&&&
CS&CS&CC&CC&C&CN&CN^CC^C&C&C=O&C=O&&CC&CN^C&N&CC&CN&CC^CC&CN^C&C&C&CC&CC&CC&&CC&CC&CC&&&&C=O&&&
C#C&CC&CC&CC&CO&NO&C1=NCNCN1&C=N&&CN&C^CC&&CC&&
CO&CO&C&C=O&&CC^C1=COC=N1&CC&C1=CC=CC=C1^CN&&C1COCCN1&&&
CN&C1=C[NH]C=N1&C[NH3+]&[NH4+]^CC^[NH2+]=O&C=C&&[NH3+][O-]^CC&&&C=C&CC&C1=CC=CC=C1&CO&&CO&&
CC&C1=CC=CC=C1&CC&CC^C1=C[NH]N=C1^C&&&CC&CC^CC^C1=CC=CC=C1&C&CF&C=O&&CC&CO^C1CCC1&&&&&
CC&C1=NN=C[NH]1&C1=CCNN=C1&C1CNCNC1&C=O&&C1CCNC1&&
CC&CC&CC&CC&CC&CC&CC&CC&CC&CN&N&CN&CC^NS^CC&S&CC&O=S&C&&O=S^C=O&&CS&CO^C1=CC=CC=C1&&&CN&&&
CO&CO&C&C=O&&CC^C1=C[NH]C=C1&CC&C1=CC=NC=C1&C1=CCCC=C1&CO&CO&&&
CO&CO&C&C=O&&CC^C1=CC=CC=C1&CC&C#C&CC&C1=C[NH]C=N1&CC&&NS^S&O=S&&O=S&CS^CC&CC&C&C=O&&CO^CO&&&
C=O&C1=CNNC1&CC&C1=CC=CC=C1^CC^CF&C1=CN=CN=C1^C1CNNC1&&CN&C=O&CN&&C1CCNCC1^C1CCCC1&C&&&CF&&CF&&
CC&CC&C1=C[NH]C=C1&CC&&C1CNCCNC1^CC&C1=CC=CC=C1^C1=CC=CC=C1&&&&
CC&CO&CO&C&C=O&&CN^C1CNCCN1&CN&CC&C1=CC=CC=C1&CC&CO^CF^CO&&&C1=CC=CC=C1&CC&C&C=O&&CC^C1=CN=CC=N1&&&
CC&C&C=O&&CC^C1=CC=CC=C1&CN&CN&C&C=O&&CN^CN&CC&C1=CC=CC=C1&CC&&CO^CO&CC&C&C=O&&CN^CN&CC&CC&C1CCNCC1&CN&CC&C1CCCCC1&&&
C=C&CC&C=C&CC&C&CC&&CC^C&CO&CO^CC^C&C1CCCCC1&CN&&&&C=O&&
CC&CC&CC&C1=C[NH]N=N1&CC&C&C=O&&CN^CN&C1=CC=CC=C1&CC&C&C=O&&CN^CN&CC&C1=CSC=C1&&&
CC&CC&CC&CC&CO&CO&C1=CC=CC=C1&CS&S&O=S&&O=S&NS^N&CN&CC^CN^CC&CC&C1=C[NH]N=N1&C&CN&C=O&CC&&CO^C1=CC=CC=C1&&&CN&N&CN&CC^CN^CCl&CC&&&CCl&&&
C=O&C1CCOC1&C1CCOC1&CO&&&
CN&N&CN&&CN^C1CC2CCC1CC2&CO&&C1=CC=CC=C1&C1=CC=CC=C1&&
C=C&C1CCCCC1&CO&CO^C1=C2CCCCCC(CC1)C2^C&CC&CC&&CO&C=O^CO^CO&&C&CO^CC^CC&C&&C=O&C=O^CC&&CO&&&C=O^CO^C&&C&CC&CC&&CC&C=O&&&&
CO&CO&C1=CC=CC=C1&CC&C^CO^C=O&CO&&CN^C1CCNCC1&CN&CN&CC&C&C1=CC=CC=C1&CC&CC&&C=O&CCl&&&CCl&&
CC&CO&CO&C&C=O&&CC^C1=CN=CNC1&CC&&CS^S^CC^O=S&C&&O=S^C=O&&NS&CO^CN&CO&CC&CC&CC&&&CC&C1=CNCC1&C1=CC=CC=C1&&&
CC&CC&CC&CC&CC&C=C&CC&CC&C=C&CC&C=C&CC&C=C&CC&C&CO&&CC^C&CC&CO^CN&&CN&C&C=O&&CO^CO&C&CC&&CC&CC&&
CC&C1CNCCN1&CN&CC&C&C=O&&CN^C1CNCCN1&CN&C1=CC=CC=C1&CF&&&
C1=CC=CC=C1&C1=CCCN=C1&CN&C1CNC1&C1CCNC1&&&
CC&C1=CC=CC=C1&CN&N&CN&&CN^C&C=C&C[NH3+]^CC^[NH4+]&C&[NH2+]=O&C=O&&[NH3+][O-]&CC&&C1=CC=CC=C1&CBr&&&
CN&N&CN&&CN^CC&C&CO&&CC^CO&NO&C=N&C1CCCCC1&CO&&C1CCCCC1^CC&&C1CCCCC1^C1CCCC1&CC&&CO^CO&C1CCOCC1&CC&CO^CO&&&CO&CO&&
CC&CC&CC&CC&CC&CC&CC&CC&CC&CC&CC&CC&C1CCOC1&CC&CC&CC&CC&CC&C&CO&&CC^CC&C&C=O&&CO^CO&CC&C&CO&&CC^CO&OP&P&O=P&&OP&OP^CO&CC&C&CO&&CC^CO&&&
CO&CO&C1=CC=CC=C1&CC&C&CN&CN^CC^CC&C1CCNC1&C1=C[NH]C=C1&C=O&CN&&CN&&C1=CC=CC=C1&CO&CO&CC&CC&CC&C&C=O&&CO&&
CC&C&CC&CO^CN&&CN&C1CCCC1&CO&&C1=CC=CC=C1&C1CCCCC1&&
CO&CO&C=C&C&CC&CC^CC^C=C&C1=CC=CC=C1&CC&CO&C&CO^CO^C=O&&&CO&&CN&&CN&C1=CC=CC=C1&CO&CO&&&
CC&C1=CSC=N1&CC&C1=CC=CC=C1^CC^CF&CC&&&C&C=O&&CN^NN&CN&C&C=S&&CN^CN&CC&C1=CC=CC=C1&&&
CC&C&CO&&CC^CN&C1=C[NH]N=N1&CC&C1=CCCC=C1&C1=CN=CN=C1&CN&CN&C1=CC=CC=C1&CBr&&&
CO&CO&C1=CC=CC=C1&CC&C1=C[NH]N=C1&CN&C1=CC=CC=C1^CC^CF&CN&&&CN&CC&CN&C1CNCCN1&CN&&&
C=O&C&CN&CN^CC^C1=CC=CC=C1&C1=CSC=N1&CF&CC&&CCl^C1=CSC=C1&&&&&
CO&CO&C1=CC=CC=C1&CCl&&CN^CN&C&C=O&&CC^CS&CS&C1=C[NH]C=N1&CN&CC&C1=CC=CC=C1&CF&&&
CC&C&CC&&CC^CC&C&CN&CN^CC^C&C&C=O&C=O&&CN&CN^CN&C1CCNC1&C&CC&CC&C^C1CC1^CC^C1CCCCC1^C=O&C&C1=CC=CC=C1&&&&CN^CC&CO&CN&&CC^OP&C&&&P&CC&O=P&CC^CC&OP^C&C&&OP^C=O&C=O&&&&CO&CO&&&&
CC&CC&CC&CC&CC&CC&CC&CO&CO&C1=CC=CC=C1&CC&C&C=O&&CN^CN&CC&C&CC&&CO&&
CC&CO&CO&C&C=O&&CC^C1CCNCC1&CN&C&C=O&&CC^CC&CC&C&C=O&&CN^C1=NNCC1&CC&C1=CC=CC=C1^CC&&CC&C1=CCCC=C1&C1=CC=CC=C1&&&
CC&C&CC&&CC^CC&CC&CC&C&CC&&CC^CC&CN&N&CN&CC^NS^C1CCCCC1&S&&&O=S&&O=S&CS^C1=CC=CC=C1&&&
CC&C1=N[NH]C=N1&CC&C1=CC=CC=C1&CCl&&CC^C1=CC=CC=C1&CCl&&CC^C#N&&&
CC&C1CC2CCNC(C1)C2&CC&&CN^CC^C1=CC=CC=C1^C1=CON=C1&CC&CC&C&C1CC1&C=O&&&&CO&&
CO&CO&C1=CC=CC=C1&CC&CC&C&C=O&&CO^CO&CC&C&C=O&&CN^CN&C1=CSC=C1&CC&C&CN&&C=O&&
CN&C1=CSC=N1&CC&CC&CC&CC&CN&C1=CNCC1&CC&CC^C1=CC=CC=C1^C&&&C=O&&CO&&
CC&CC&CC&CN&C1=NN=C[NH]1&CS&CS^CC^CC&C1=CC=NC=C1&C&&&C=O&&CC^C1=CC=CC=C1&CO&&&
CC&C&CC&C^CC^C=O&C1=CC=CC=C1&&CN^CN&CN&NS^CF^CC&S&&&C1=CC=NC=C1&CS&CC&&O=S^C^CO&O=S^CF&CO&&&&CF^C1CCCC1&&CF&&&&
CC&CC&CC&C&C=O&&CN^CN&CC&CS&CS&C1=CC=CC=C1&CN&CN&C&C=S&&CN^CN&C&C=O&&CC^C1=COC=C1&CBr&&&
CC&C&CC&&C1COCOC1^C=O&&C=C^CN^C=O^CN&&&C&C=O&&CN^NN&CN&C&C=O&&CC^C1=CC=CC=C1&CO&&CO&&
CO&CO&C1=CC=CC=C1&CF&&CC^C1=CC=NC=C1&C1=C[NH]C=C1&CC&C1COCCN1&CN&CC&C1=CC=CC=C1&CCl&&&
CC&C1=CC=CC=C1&CN&NS&S&O=S&&O=S&CS^C1=CC=CC=C1&CCl&&CC^C&C=O&&CN^C1CNCCN1&CN&CC&C1=CC=CC=C1&&&
CS&CS&C1=CC=NC=C1&CC&C&C=O&&CS^CS&C&CC&&CC&CC&&
CN&C1CNCNC1&C=O&&CN^CC^C=O^C1=COC=C1&&C1=CC=CC=C1&&&&
CO&C&CC&CN^CC^C1CNCCN1&CN&CN&C1=NCCN1&C1=CC=CC=C1&CC&&&CC^C1=CC=NC=C1^C1=CC=CC=C1&&&&&
CO&CO&C&C=O&&CC^C1CCNCC1&CN&C^C1=CC=CC=C1^C=O&CO&&CC^CO^CO^C1=CC=CC=C1&&&CO^CO^CS&&&CO&S^CO&&NS&CO&&O=S&&&O=S&&
CC&C1=C[NH]N=C1&CN&C=N^CN^CC&&&C1=COC=C1&&&
CC&CC&C1=CCCN=C1&CC&C1=CC=CC=C1^C1=CC=CC=C1^CC&CC&&&C&C=O&&CO^CO&&&
CN&CN&C&C=O&&CC^C1=CCCN=C1&CC&C1=CC=CC=C1^C1=CC=CC=C1^CCl&CO&&CCl&&&&
CO&CO&C1=CC=CC=C1&C1CCCNCC1&C=O&&C1=CC=CC=C1^CN&CN&CC&CC&CN&C1CNCCN1&CN&CC&CC&CN&N&CN&CC^CN^CC&CC&CN&C1=CNCC1&&&C1=CC=CC=C1&CO&CO&&&
CO&CC&C1=CC=CC=C1&C1=CCCC=C1&C1=CSC=N1&&&
C=O&C&CN&CN^CN^CC&CN&CC&C1=CC=NC=C1&CN&&&CN&C1=CC=CC=C1&CF&&CCl&&
CC&C&CC&C1=CC=CC=C1^C1CCNCC1^CCl&C=O&&&&C1=CC=CC=C1^C1=COCO1&&&
CC&CC&C&CC&CC^C1CCNC1&&C=O&&NN^CN^C=O^C1=CC=CC=C1&&&C1=COCC1&C1=CC=CC=C1&&&
C=O&C1=CCC1&CN&NS^CN^S&CN^C=O^O=S&C1=NNCS1&&&&O=S^C=S&&CS&&C1=CC=CC=C1&&&
CN&N&CN&&CN^C&C=O&&CC^C1=CC=CC=C1&CN&CN&C&C=O&&CC^C&CC&CC^CN^C1CCCCC1&CN&&&C&C=O&&CC^C1=CSC=N1&CN&&&
CC&CC&CC&CC&CC&CC&C&C=O&&CO^CO&C1CCCCC1&CC&&CC&C1CCCCC1^CC&&C1CCCCC1^C1CCCC1^C1CC1^CC&&&&C1CC1^C&CC&&CC^CC&CC&C=C&C&CC&&CC&&
C=C&CC&CC&CC&C1=CC=CC=C1&CO&&CO&C1CCOCC1^C=O&&C1=CC=CC=C1^CO&&&
C=O&C1CCNC1&C=N&NN^C1=CC=CC=C1^CN&&&C&C=S&&CN^NO&&&
C=O&C1=CNCNC1&C=O&&CN^CO^CO^CO&&&CC&CO&CO&CC&CO&&&
CO&CO&C1=CC=NC=C1&CF&&CC^C1=CC=CC=C1&C1=CCCN=C1&CN&CN&C1=CC=CC=C1&CC&C1=C[NH]N=C1&CN&&CC^CN&CN&CC&CC&CN&&&
CC&C1CCOCCCNCCCOCC1&CC&CN^CC^N&&CN^CN&C^C=O&CN^CC&&C1=CC=CC=C1^CC&&CC^CN&C1=CC=CC=C1&CO&CN&CC&&&C&C&C=O&C=O&&CN&CN^CN&CN&C1=CC=CC=C1&C1=CC=CC=C1&&&CF&&&
CO&CO&C1=CC=CC=C1&CO&&C1CC2CCNC(C1)C2^CN&&C^C1=CCCCC1&C1=CNCC1^C1CCOC1^C1=CC=CC=C1&C&&&C1=CC=CC=C1&CO&&&
CN&N&CN&&CN^C&C=O&&CN^N&NO&&CN^CC&CC&CP&P&O=P&&OP&OP&&
CC&C&CC&&CC&CN^CN&CC&C&CO&&CC^CO&NO&C=N&C1CCCCC1&CO&&CO&C1CCCCC1^C1CCNC1&C=O&&CN^C1=CC=CC=C1^C=O^CF&&&&&
CN&C1=CC=CC=C1&CC&C^C1=COCO1^C=O&&&&CO&&
CC&C&CN&CN^CC^C&C&C=O&C=O&&CC&CN^CC&N&C1=CSC=N1&CN&&&CC^CN^C1=CC=CC=C1&CC&CCl&C&&&CC&C^C1COCO1^C=O&&&&CN^CN&C1CCCC1&&&
C1=CC=CC=C1&CC&C1=NCCN1&CN&C1=CC=CC=C1&C1=CCCC=C1&&&
CS&S&O=S&&O=S&NS^CN&CC&CC&C&CF&&C1COCCN1^CN&C&C=O&&CC^C1=CC=CC=C1&C1=CNCC1&&&
CC&C&CC&&CC^CO^CN&&CN&C&C=O&&CN^CN&C1=CC=CC=C1&CCl&&CC^C&CF&&CF&CF&&
CCl&C1=CCCC=C1&C1=CCCN=C1&CN&CN&CC&CC&CC&CC&CC&CN&CN&CC&CS&SS&CS&CC&CN&CN&CC&CC&C1=CCCC=C1&C1=CC=CC=C1&&&
C=O&C&CC&CC^CN^C1CCNC1&CN&CN&CC&CC&C&CC&CO&CC&&CC^C1=CC=CC=C1&CC&&&C1=CC=CC=C1&CC&C&CF&&CF&CF&&
CO&CO&C&C=O&&CC^C1=CC=CC=C1&CN&CN&C&C=O&&CC^C1=CC=CC=C1&CC&C#N&&&
CC&CN&C1=CNCCC1&CC&C^C=O^C=O&&C1=CC=CC=C1&CO^CF&&&&CN^C1CNCCN1&CN&&CC^CN&CN&C&C=S&&CN^NN&C=N&C1CCNC1&C=O&&C1=CC=CC=C1^C1=COC=C1&CC&C1=CC=CC=C1&C[NH3+]&[NH4+]&[NH2+]=O&&[NH3+][O-]&&
C=O&C&CC&CC^CN^CN&CN&C1CSCN1&C1=CC=CC=C1&C=O&CBr&&C=C&&CC^C=S^C1=CC=CC=C1&&&CO&&&
C=O&C1CSCN1&C=N&CN^C=C^C1=CC=CC=C1&CC&CCl&C1=COC=C1&&&CC&C1=CC=CC=C1&CF&&CF&&
CC&C&CO&CO^CC^C&C&C=O&C=O&&CC&CN^C1CCNCC1&CN&CN&C1=CC=CC=C1&C&CC&CN&C&&C=O^CF&&&&CF&CF&&
CO&CO&C1=CC=CC=C1&CC&C1=CC=CC=C1&CC&C^CO^C=O&CO&&CN&&CN&C1=CCOCC1&C=O&&C1=CC=CC=C1^CO&CO^CO&&CO^CO&&CO^CC^C1CCOCC1&&&CO&&CO&CC^CO&&&
CC&CC&CC&C&CC&&CC^C&CC&C^CN^CC&N&CC^C1CCNC1^CN&C&C=O&&CN^CC&&C=O&&&CC&&&&
CC&C1=CC=CC=C1&CN&NS&S&O=S&&O=S&CS^C1=CC=CC=C1&CN&CN&C&C=O&&CN^CN&C&CC&CC^CC^C1=CC=CC=C1&C1=COC=C1&C[NH3+]&&&[NH4+]&[NH2+]=O&&[NH3+][O-]&&
CO&CO&C&CC&&CC^C&CO&&CC^CN^CC^C1=N[NH]C=N1&C1=CC=CC=C1&&&&&
C=O&C&CO&&CC^C1CNC1&CN&CC&C1=CC=CC=C1&CC&C1=NCCS1&C1=CC=CC=C1&&&
CC&C&C=O&&CN^CN&C1=CC=CC=C1&CO&CO&CC&C&C=O&&CN^C1CNCCN1&CN&C&C=O&&CC^C1=CC=CC=C1&CCl&&&
CC&C1=CC=CC=C1&CC&C1=CSCC1&C1=CN=CN=C1&CN&C1CNCCN1&CN&C&C=O&&CC^C1CCCCC1&&&
CO&CO&C1=CC=CC=C1&CC&C&C=O&&CC^C1=CCCCC1&C=O&&C1=CNC=CC1^CC&&CC^C^CC^C=O&C1=CC=CC=C1&&CO^CCl&&&&&
CO&CO&C1=CC=CC=C1&CC&C=C&CC&C&C=O&&CC^C1=CC=CC=C1&CN&C1=C[NH]C=N1&&&
CO&CO&C1=CC=NC=C1&CC&C1=CC=CC=C1&CC&C&CC&C^C1=NCCCN1^CF&CN&&CF&CN&&&C=O&&
CC&C1=CC=CC=C1&CN&CN^CF^C&&&C=O&&CN^CN&C1=CC=CC=C1&CC&C1=CSCC1&C1=CC=NC=C1&CC&C1=C[NH]N=C1&CN&&&
C=O&C&CC&CO^CN^CO&C1CNCCN1&C1=CC=CC=C1&CN&CBr&C1=CC=CC=C1&&&CO&&&
CC&C&C=N&NN^CC^CN&C1=CC=NC=C1&C1=CSC=N1&&&CC&C1=CC=CC=C1&CCl&&&
CC&C1=CC=CC=C1&CN&CN&C&C=O&&CC^CO&CO&C&C=O&&CC^C1=C[NH]N=C1&CN&C1=CC=CC=C1^CN&&C1=C[NH]C=C1&&&
C=O&C&CC&C=C^CC^CN&C1=CC=CC=C1&CN&CCl&CC&&&CC&CC&CN&CN&C1=NC=NC=N1&CN&CN^CN^C1=CC=CC=C1&CN&CCl&C1=CC=CC=C1&&CCl^CC&&&CN^CO^CN&&&CC&CC&CN&CN&C1=CCCN=C1&C1=CC=CC=C1&CCl^C1CCCCC1&&&&
CO&CO&CC&CN&C1CNCCN1&CN&CC&C1=CC=CC=C1&CC&C^C1CCOC1^CC&C&&CC^CC&&CC&CO&&CO&C1=CC=CC=C1&CC&C1=CN=CC=N1^CF&&&&
CO&CO&C1=CC=CC=C1&CC&C1=CN=CN=C1&CN&CN^C1=CCCC=C1^CC&CF&CN&&&C1COCCN1&&&
CC&C1CNCCN1&CN&C1=CC=NC=C1&CCl&&CC^C#N&&&
CO&CO&C1=CC=CC=C1&CO&CO^CC&&C=C^CBr^C1CSCN1&&&C=S&&CN^C^C=O^CC&&&C^CC^C=O&C&&CO^CC&&&&CC&CC&&
CO&CO&C1=CC=CC=C1&CN&CN^CO^C&CO&C=O&&&&CC^CO&CO&C&C=O&&CC^C1=COCC1&C1=CC=CC=C1&CF&&&
CO&CO&C1=CN=CNC1&CN&&CC^C1=CNCC=N1^CN^CN&CC^C=O&C1=C[NH]C=N1^C1=CC=CC=C1&&&CC&CF&&&&CC^C1=CC=CC=C1&&&
CC&C&C=O&&CO^CO&C1=CC=CC=C1&CC&C1=COCCC1^CO^C=O&CO&&C1=CC=CC=C1^C&&&C=O&&CC^C1=CC=CC=C1&CO&&&
CO&CO&C1=CC=CC=C1&C1=CCCN=C1&CCl&&C1=CCCC=C1^CC&C&C=O&&CN^CN&C1=CC=NC=C1&CCl&&CO^CO^CO&&CO&&&
CO&CO&C1=CC=CC=C1&CC&C#C^CO^CC&CO^CO^C&&&CO&CO&&&&CC^C1=CC=CC=C1&CO&CO^CO&&CO^CO&&CO&&&
CC&CO&CO&C1=CC=CC=C1&CC&C&C=O&&CN^CN&CO&CO&CC&CC&CN&C1COCCN1&&&
CC&C=C&CC^C1=CC=CC=C1^C1=C[NH]N=C1&&&C1=CCCC=C1&&&
CC&C&C=O&&CN^CN&C1=CC=CC=C1&C1=CCCN=C1&CN&CN^C1=CCCC=C1^CC&&&CN&CN&C&C=O&&CC^CC&CN&CN&C&C=O&&CC^C&CC&CC^CN^C1=CC=CC=C1&CN&&&C&CC&&C=O&&
CC&CC&C1=CC=CC=C1&CN&N&CN&CC^NS^C&S&C=O&O=S&&CN&O=S^CN&&CS^C1=CC=CC=C1&C1=CC=CC=C1&CBr&&&&&
CC&C&C=C&CC^CC^C=C&C=C&CC&C1CCCC1&C&CC&CC&&C1CCCCC1&CC^CC&&&&C=O&C1CCCCC1^C1CCCCC1&CC&&CO^CO^C^C1CCOCC1&CC&CC&&CC^CO^CO&&CO&&CO^C1CCOCC1&&CO^CC&&&CO^CO&&&CO&CO&&
CC&CC&C1=CCCN=C1&CC&&C1=CC=CC=C1^CC&C&C=O&&CC^CC&CC&C1COCCN1&CN&CC&C1=CC=CC=C1&CN&N&CN&&CN&&
CC&CC&CC&CC&CC&CC&CC&CN&C1CCNC1&C=O&&CC^CC^C1=CC=CC=C1^C&&&C=O&&CO&&
CC&C&CC&&C1=CC2CC(C1)C2^CC&CN&C1CNCCN1&CN&CC^CC^CC&CC&C1=CC=CC=C1&CO&&&&&
CO&CO&CC&C&CC&&CN^N&CN&C1=CSC=N1^CN^CC&C1CCNCC1&&CC^CN&C1=NCCCN1&CC&C=O&C&&CN^CN&CC^C1=CC=CC=C1&C=O^CC&&&&&C&CC&&CC&&
C=C&C&CC&&CC^C&C=O&&CC^CC&CC&C&C=O&&CN^CN&C1=CON=C1&CC&&&
CC&C&C=O&&CN^CN&C&CC&CC^CC^CC&C&CC&C=O&CN&&CO^CN&&&C&C=O&&CC^C1=CCCC=C1&CC&C^C1=CC=CC=C1^C=O&&&&CN^CN&C&CC&CC^CC^CC&C&C&C=O&CN&&CO&C=O&&&&
CC&C1=C[NH]N=C1&CC&&CN^C&C=O&&CC^CN&C1=C[NH]C=N1&C1=CNCNC1&C=O&&CN&C=O&CN&&
CO&CO&C1=CC=CC=C1&CC&C=C^C1=COCCO1^C1CSCN1&&&C=O&&C=O&&
CC&C&CC&&CC^C&CN&NS^CC^S&C&O=S&C=O&&O=S&CO&CS^CO&C1=CC=CC=C1&CC&&&C&C=O&&CN^CN&C&C=O&&CN^CN&C1CCCCC1&&&
CN&C1CNCCN1&CN&C1=CC=CC=C1&CN&&CN^CN&C&C=O&&CC^C1=CC=CC=C1&&&
C=O&C&CN&CN^CC^C1CCCCC1&C&&&C=O&&CC^C&CC&CC^CN^C&CN&C=O&C&&CC^C=O&C1=CC=CC=C1&&CC^CCl&C1=CC=CC=C1&&&&&
CN&N&CN&CC^CN^C&C&C=O&C=O&&CN&CC^CN&C1CCNCC1&C1=CC=CC=C1&NS&CF&S&&CF^O=S&&&&O=S&CS^C1=CC=CC=C1&C1COCCO1&&&
CF&C1=CC=CC=C1&C1CCNC1&C1=CC=NC=C1&CN&CN&CC&C1=COCC1&C1=CC=CC=C1&&&
CN&N&CN&&CN^C1=CC=CC=C1&CC&C&C=O&&CN^C1CCNCC1&CC&C1=CNC=NC1&C=O&&C1=C[NH]N=N1^CN&CC&C1=CC=CC=C1&CO&CO&C&CF&&CF&CF&&
CC&CC&C&CC&CC^CC&&C&C=O&&CN^CN&C1=C[NH]N=C1&CN&C1CCNCC1&CN&CC&C&CN&&C=O&&
C=O&C1CCNC1&C=O&&CN^CC^C1=CC=CC=C1^C1=CC=CC=C1&CO&CI&&CO&&&CO&&
CO&CO&C1=CC=CC=C1&CC&C=C&CC&C&C=O&&CN^CN&CC&CC&CS&CS&C1=CC=CC=C1&&&
CC&C&C=O&&CN^CN&C&CC&C1=CC=CC=C1^C1CCNCC1&&CN&CC&C1CC1&C&CC&C^CC^C=O&C1=CC=CC=C1&&CN^CCl&N&&CCl^CN&&&&CN^CC&C1=CC=CC=C1&CCl&&CCl&&
C=O&C&CC&CO^CN^CO&CN&C1=CC=CC=C1&C1=CC=CC=C1&C1COCO1&C[NH3+]&&&[NH4+]^CN^[NH2+]=O&C1CCNC1&&[NH3+][O-]&&&&
CO&CO&CC&CN&C1=NN=C[NH]1&CC&CC^CS^C1=CSC=C1&CS&&&CC&C&C=O&&CN^CN&C1=CC=CC=C1&CC&&&
CO&CO&C1=CC=NC=C1&CF&&CC^C1=CC=CC=C1&CC&CN&CN&C&CC&&CC^CC&C&CN&&C=O&&
CC&C1CCCCC1&C1CCCCC1&C1=CC=CC=C1^C1CCCC1^CO&C&&&CO&&CC^CC&C1=CC=CC=C1&CN&NS&S&CS&&O=S&O=S&&
CN&N&CN&CC^CN^C1=CC=CC=C1&C&&&CC&C1=CC=CC=C1^CC&&C&CO&&CC^C1=CC=CC=C1&&&
CC&C1CNCCN1&CN&C1=CN=CN=C1^CC^CN&&&C1COCCN1^C1=NCCN1&&CC&C1=CC=NC=C1&CO&CO&CC&C#C&CC&CO&&&
CC&CC&CC&CN&CN&C&C=O&&CC^C&CC&&CC^CC&C&CO&&CC^C&CN&&CC^CN&N&CN&C^CN^C=O&C1=CC=CC=C1&&CC&&C1=CC=CC=C1&CC&CC&&&
CC&CS&S&O=S&&O=S&NS^CN&CC&CN&C1=CNCC1&CC&C^C1=CC=CC=C1^C=O&CO&&CC^CO&C1=CC=CC=C1&&&CO&CO^CO&&CO&&&
C=O&C&CN&CN^CC^CC&C1CCNCC1&C1=CSCC1&NS&C1=CC=CC=C1&S&&&O=S&&O=S&CS^C1=CSC=C1&&&
CC&CC&CC&CC&CC&CN&C1=CNCC1&CC&C^C1=CC=NC=C1^C=O&&&&CO&&
CO&CO&C1=CC=CC=C1&CC&CN^CC^C1CCNCC1&C&CC&C=O&C1=NOCC1&&CN^C1=CC=CC=C1&CN&&&C1=CC=CC=C1&CC&C&C=O&&CO&&
C=O&C&CO&&CC^C1=CCCC=C1&C1=C[NH]N=C1&CN&C1=CC=CC=C1&CF&&&
C=O&C1=CCNN=C1&CC&C1=CNCC1^CN^C1=CC=NC=C1&CC&&&CC&C1CCNCC1&CN&C1CCCCC1&&&
CC&C1=COC=C1&CC&C1=CC=CC=C1^CC^CO&C&&&C=O&&CC^C=C&CC&C1=CC=NC=C1&&&
C=N&C1=CCC=CC1&CO&&CC^C1=CNCC1^C=O^C1=CC=CC=C1&&CN&&C1CCOC1&CO&&CC^CO&&&
CN&N&CN&&CN^C&C=O&&CN^CN&C1=CC=NC=C1&CBr&&&
CC&CO&CO&C&C=O&&CC^C&CC&CC^CN^C&CN&CC&C&&CC^C=O&&&&CO^CO&C&CC&&CC&CC&&
CC&CO&CO&C1=CC=CC=C1&CN&CN&C1=CSC=N1&CC&C1=CSC=N1&CN&&CC&&
CC&C&C=O&&CC^C1CC2CC1CO2&CC&&C=O&CO&C1CCCCC1^C1=CCCCCC1&CC&&C1CCCC1^C&CC&&CC&&
CC&CO&CO&C&C=O&&CC^C1CCNCC1&NS&S&O=S&&O=S&CS^C1=CC=CC=C1&C1CNCCN1&CN&&C=O&C=O&CN&&
C=O&C&CO&&CC^CC&CC&C&C=O&&CN^CN&C1=CC=CC=C1&CC&C1=CC=CC=C1&&&
CN&C1CNCCN1&CN&C1=CN=CCC1&CC&C1=CC=CC=C1^C1=CC=NC=C1^CCl&&&&CN^NS&S&O=S&&O=S&CS^C1=CC=CC=C1&CF&&&
CC&C1=NCCCN1&C=O&&NN^C=N^C1=CC=CC=C1^CC&&&C1=CC=NC=C1&&&
CC&CO&CO&C1=CC=CC=C1&CC&C1=CN=CN=C1&CC&&CN^CN^CN&&CN&CC&C1CCNCC1&&&
CO&CO&C1=CC=CC=C1&CO&CO^CC&&C&C=O&&CN^CN&CC&C&CC&C1CCCCC1^CN&&C1=NCCN1&CC&&C1=CC=CC=C1&&
CO&CO&C1=CC=CC=C1&CN&N&CN&C^CN^C=O&C&&CC^CC&C1=CSN=C1&C^CC^CC&C=O&C1=CC=CC=C1&C^CN&CN^CO&CN&&&CN&CO^CO&C=O^CC&&&CO&&&CC&&&CN&C1COCCN1&&&
CC&CS&CS&C1=C[NH]C=N1&CC&C1=CC=CC=C1^CC^CF&C1=CC=NC=C1&&&CS&S&O=S&&O=S&NS^CN&CC&C1=CC=CC=C1&&&
CC&CO&CO&C&C=O&&CC^C&CO&&CC^C1=CC=CC=C1^CC^CN&C&CN&CF&CC&&CF^C1=CCCN=C1&&CF^C1=CC=CC=C1&&&&C1=CCCC=C1&&
CC&CC&C1=NNCC1&CN&C^C^C=O&CO&&CC&CC^C&C&CC&CF&&CC&CF^C1=CC=CC=C1&&CF^CC&&&C^CC^C=O&&&&CN^CN&C1=CC=NC=C1&C1=CNCC1&CC&C&C=O&&CN^C1CCNCC1&CC&CC&&&
CO&CO&C1=CC=CC=C1&CF&&CC^CO&CO&C1=CC=CC=C1&CC&C#N^CC&&C#N&&&
CN&N&CN&&CN^C1=CC=CC=C1&CC&C&C=O&&CN^NN&C=N&CC&C1=CC=CC=C1&CBr&&&
CC&CC&C&C=O&&CN^C1CCNCC1&C1CCNC1&CN&C&C=O&&CN^CN&C1=CC=CC=C1&CCl&&&
CO&CO&C1=CC=CC=C1&CN&CN^CO^C&CO&C=O&C1=CC=CC=C1&&CC^CC&C1=CC=CC=C1&C&CO&CC&CO^CO&CC^CC&CO^CO&&C&CC&CO&C=O&CC&CC&&CO^CC&C1CC1&&&C&&&C=O&&CO&&
CC&CC&CC&C1=CNCN=C1&C=O&&CC^C^CC^CC&C^CN&CC^C=O&C1CCNCC1&&&&CO^C1=CC=CC=C1&CO&&&&&
CN&CN&C&CC&&C1CNC1^CN&C1=CC=CC=C1&CF&&CF&C1=CNCCC1^C=O&&CC^C^CN^C=O&C1CC1&&CO&&&&
CC&CC&CC&CN&N&CN&CC^CN^CC&CC&CC&C&&&CO&&CC^C1=CC=NC=C1&C1=CCCC=C1&CCl&&CCl&&
CC&C1=CNCN=C1&CC&&C1=N[NH]C=N1^CS&CS&CC&C1=CC=CC=C1&CC&C&C=O&&CN^CN&C1=CC=CC=C1&&&
CC&C1=CC=CC=C1&CC&C=C&CC&C1=CC=NC=C1&C1CCNCC1&C1=NN=N[NH]1&&&
C=O&C&CC&CO^CN^CO&CN&C1=CC=CC=C1&C&CCl&C=O&&&&CN^CN&CC&C1=CNC=CC1&CN&CC^C=O^C1=CC=CC=C1&&C1=CCNC=C1^CF&C=O&&CF&&&&
C=S&C1COCCOCCNCCOCN1&CN&C1CCCCC1^C1=CC=CC=C1&&&C1=CC=CC=C1&&
CC&CC&CC&C#C&CC&C1=CNCN=C1&CN&C1COCCN1^C1=C[NH]N=C1&&CC&C1CCNCC1&&&
CC&C1=CNCN=C1&CC&CN^C1=C[NH]N=C1^CN&CC&CC&C1=CC=CC=C1&CN&CO&C1CNCCN1&&&CN&&&
C=O&C&CO&&CC^C1=CC=CC=C1&CC&CN&CN&C1=NCCO1&C1=CC=CC=C1&CCl&&&
CC&C1=CC=CC=C1&CS&S&O=S&&O=S&NS^N&CN&CC^CN^C&C1CCCC1&CN&&&&C=O&&
C=O&C1CCNC1&C1CC2CCC1CC2&C1CO1&&&
CC&C&CC&&CC^CC&C&CC&C^CC^C=O&C&&CN^C=O&NO&&CN&&CN&C1=CC=CC=C1&CCl&&&
CO&CO&C1=CC=CC=C1&CC&C&C=O&&CN^CN&C1=NNCCC1&CN&C1CCNCC1^C=O&&&C1=CC=CC=C1&&
CN&C1=CCNC1&C=O&&CO&CC^C^CC^C=O&C1=CC=CC=C1&&CC^CCl&C1=CC=CC=C1&&&CCl&&&
C=O&C&CC&CC^CN^CC&C1CCNC1&C1=NOCC1&CC&CBr&C1=NOC=N1&&&CC&C1CC1&&&
C=O&C1CNCSC1&C1=CC=CC=C1&CC^C1=NCCCN1^C1=CC=CC=C1&&&&&
CN&CN&C&C=O&&CC^C&CN&CN^CC^C&C&C=O&CC&&CC&CC^C&&&CO&CO^CC^C&C&CC&CC&&C=O&CO&&&CC^C&CC&CC^CN^C1=CC=CC=C1&CN&&&C&C=O&&CC^C&CC&&CN^CN&C&C=O&&CO^CO&C&CC&&CC&CC&&
CC&C1=CC=CC=C1&CC&C&C=O&&CN^N&CN&CC^CN^C1=COC=C1&CC&&&C1=CCNCC1&C=O&&C1=CC=CC=C1^CC&&CC&&
CN&C&C=O&&CN^CN&C1=CSC=C1&CC&C^C1=CCCCCC1^CN&&&&C=O&&
CC&C&CC&&CC^CC&C&CN&CN^CC^C&C&C=O&CO&&CC&CC^C&CS&CC&CS&CC^CN^CC&C1=CC=CC=C1&CN&C1=CC=CC=C1&&&C&&&C=O&&CC^C&CC&CC^CN^C&CN&CC&C&&CC^C=O&&&&CO^CO&CC&C1=CC=CC=C1&&&
CC&C1=CN=CN=C1&CN&CN^CN^C&CN&CC&CC&CC^CC^CN&C1=CC=CC=C1&C&C1CSCCN1&&&C=O&S&&CN^O=S&CN&&O=S^C&&&CC&CC^CC^C1=CC=CC=C1&C&&&CO&&CC^CC&C&CC&CC^CN^C1=CC=CC=C1&CN&&&C&C=O&&CO^CO&C1CCOC1&C1CCOC1&&&
CC&C&C=O&&CO^CO&C1=CC=CC=C1&CC&C^CO^C=O&CO&&CO^C&&&CC&&C=O&&
CN&CN&C&C=O&&CC^C&CC&&CN^C1CNCCN1&CN&CC^CC^C1=CNCC1&CC&C1=CC=CC=C1&CO&&&&&
CC&CC&CC&CC&CC&C=C&CC&CC&CC&CC&CC&CC&CC&CC&CC&CC&CC&C&C=O&&CO^CO&CC&C&CC&CO^CO^CO&CO&C1CCOCC1&C&CC&C=O&CO^CO&CC&&&CO^CC&&CO^CC&&&CC&CC&CC&CC&CC&CC&CC&CC&CC&CC&C&C=O&&CO&&
C=O&C1=CCNN=C1&CN&CN&C1CNC1&C=O&&CN^C1=CC=NC=C1&CC&C1CC1&&&
CC&C&C=O&&CN^CN&C1=CC=CC=C1&CS&S&O=S&&O=S&NS^CN&CC&CC&C1=CC=CC=C1&CS&S&O=S&&O=S&NS^CN&C1=CN=CN=C1&&&
CS&S&O=S&&O=S&NS^N&CN&CC^CN^C&C1=CC=CC=C1&C=O&CF&&CN&CCl^CN&&&C1=CC=CC=C1&CF&&&
CC&CC&CC&C1=CC=CC=C1&CC&C^CO^CO&&&&CC^CC&CC&CC&CO&&&
CC&C&CC&&CC&CC^C1=CC=CC=C1&CC&C1NCC2CNCC1C2&C1=CCNC=C1&C=O&&&
CC&C1=CC=CC=C1&CC&&C1=C[NH]C=N1^CC&C1=CCNC=C1&CS&S^C=O^O=S&&&&O=S&CS^C1=CC=CC=C1&&&
CN&C1=CNCNC1&C=O&&CN&C=O&C1=CN=CCC1^CN&&C1=CC=CC=C1^CC&C&C=O&&CC^C1=CC=CC=C1&&&
CC&C1COCCN1&CN&C1=CNCN=C1^CC^CC&&&C^C1=C[NH]N=C1^CF&CC&&CF^C1=CC=CC=C1^CC&CF^C1COCO1&C&&&&&CF&&CF&CF&&
CC&CN&N&CN&CC^CN&&C1=CC=CC=C1&CN&CN&C&C=O&&CC^C1=CON=C1&CC&C1=CC=CC=C1^CN^CC&&&&&
CC&C&CC&&CC^C1=C2CNCC3=NC(=CS3)CNCC3=NC(=CS3)CNCC(=N2)O1&C=O&&CC^CC^C=O^CC&&CC^CC&CC^C=O^CS&C1=CNCC1&&&S&C1=CC=CC=C1&NS&&&&O=S&O=S&&
CO&CO&C&C=O&&CC^C1=CC=CC=C1&CO&CO^CO&&CO^CN&&CN&C&C=O&&CC^CC&CS&S&O=S&&O=S&CS^C1=CCCC=C1&C1=NSN=C1&&&
CC&CO&CO&C&C=O&&CC^C1=CNCCC1&C=N&&NN^CN^CC^C1=CC=CC=C1&C1=CCCN=C1^C1=CCCCC1^CBr&CCl&C=O&&&&C1=CC=CC=C1&C^CBr&CC&&&&CC&&
C=O&C1=CCCCC1&CN&CN^C=O^C1=CN=CN=C1&&C1=CC=NC=C1^CCl&&&&&
CC&CC&C1=NN=CS1&CN&CN&C&C=O&&CC^C1CCNCC1&CN&C1=CN=CN=C1&C1=CON=C1&CC&&&
C=O&C1CNCNC1&C=O&&C=C^CC^C=O^C1=CC=CC=C1&&&CO&CO&CC&C1CCCCC1&&&
CO&CO&C1=CC=CC=C1&CC&C1CCNC1&C=O&&CN^C1=CC=CC=C1^C1=C[NH]N=C1^CC&CC&C1=CSC=C1&C&&&CC&&CC&CC^CO&&&
C#N&CC&C&C=C&CC^CC^C1=CSC=C1&C1=CC=CC=C1&&&&&
CC&C1=CCCCCC1&C1CCCC1&CC^C1CCOC1&C1CO1^C=O&&&&CN^CN&C&C=O&&CO^CO&C1=CC=CC=C1&CBr&&&
C1=CC=NC=C1&CC&CN&C1CCNCC1&C1CCNCC1&CN&CC^C1=CC=CC=C1^CC&&&CN&C1CCNC1&&&
CC&C&CC&&C=C^CC&CC&CC&C&CC&&C=C^CC&CN&CN&C&C=O&&CC^C1=CSC=C1&C[NH3+]&[NH4+]&[NH2+]=O&&[NH3+][O-]&&
CC&C&CC&&CC^C1=C[NH]N=C1&C1CCNC1&CC&C1=CC=CC=C1^CN^CO&C1=CN=CN=C1^C=O^CO&CN&&&CC&N&C1=COC=C1&CN&&&&CN&&
CC&C1=CC=CC=C1&CC&&C1=C[NH]C=N1^CC&C1=CC=CC=C1&CC&C1=CC=CC=C1&CC&C&C=O&&CN^CN&CC&CC&CN&C1=C[NH]C=N1&&&
CC&CC&C&CC&CC^CN&&CN&C1=CC=NC=C1&CC&&C1=CNCCN1^C=O&&CN^C1=CC=CC=C1&CO&CO^CO&&CO^CO&&CO&&&
C=O&C&CN&CN^CC^C1=CC=CC=C1&C1=CC=CC=C1&CC&CCl&CN&&&C1CCNCC1&&&
CO&CO&C1=CC=CC=C1&CC&CC^CO^CN&CO&CN&&&C&C=O&&CC^C1=CON=C1&CC&C1=CC=CC=C1^CC&&&&
CC&C&C=O&&CN^CN&C1=CC=CC=C1&CS&S&O=S&&O=S&NS^C1CNCCN1&CN&C1=CCCN=C1&CC&&C1=CC=CC=C1&&
CN&N&CN&&CN^CC&C&CO&&CC^C1=CC=CC=C1&&&
CC&C1=CC=CC=C1&CF&&CN^CN&C1=CN=CN=C1&CN&CN&CC&C&CO&&CC^C1=CC=CC=C1&&&
CC&CN&N&CN&CC^CN&&CC&CC&C&C=O&&CN^CN&C1=CC=CC=C1&CC&&CBr&&
CN&N&CN&&CN^CC&CC&CO&CO&C1CCCCC1&C1CCCC1&CO&CO&C&C=O&&CC^CC&CC&C1C2CC3CC1CC(C2)C3&&&
CC&C&CC&&C=C^CC&CN&C1CCNC1&C=O&&CN^NN^C=O^CN&&&C&C=S&&CN^CN&C1=CC=CC=C1&CF&&&
CO&CO&C1=CC=CC=C1&CC&CS&S&O=S&&O=S&NS^C1CNCCN1&C=O&&C1=CC=CC=C1&C^CC&&CC&&
C=C&CC&C&CC&&C1=CCC=CC1^CC&C^CC^C=C&&C=O^CC^CC&&CC&C1=CC=CC=C1&CC&C[NH3+]&CC&[NH4+]&CC&[NH2+]=O&CC&&[NH3+][O-]^CN&&&C1=CCNCC1&C1=CC=CC=C1&CO&CO^CO&&CO^CO&&CO&&&
C=O&C&CN&CN^CO^C1=CC=CC=C1&CO&CC&CC&C&C1=CC=NC=C1&CF&C1=CCCC=C1&&CF^CO&&CF^CO&&&C&CF&&CF&CF&&
CO&CO&C1=CC=CC=C1&CC&C^CF^C=O&&CN&CN^CN&CN&C1=CN=CN=C1&C1CCNCC1&CC&CN&C^CO&CF^CF&CO&&&&CF^C1=CC=CC=C1&&CF^C1=CCNC1&&&C=O&&CN&&
CO&CO&C&C=O&&CC^C1=CCNC=C1&CN&&C=O&C1=CC=CC=C1^C1=C[NH]C=N1&CN&CN^CN^C&CC&C=O&C1=CC=CC=C1&&CO^CO&CO&CO&CC&&&C1=CC=CC=C1&&&
CC&CC&CS&S&O=S&&O=S&NS^C1CCNCC1&C1=CCOC1&C=O&&CC&&
CC&C1=CC=CC=C1&CC&&CN^CN^CBr^C&&&C=O&&CC^CN&C1=C[NH]N=C1&CC&C&C=O&&CC^C1=CC=CC=C1&&&
CN&N&CN&CC^CN^C&C&C=O&C=O&&CN&CC^CN&CC&C1=CC=CC=C1&CC&CN&C&C1COCCN1&C=O&&&&CC^C1=CC=CC=C1&&&
CN&C1CNOC1&C1CCNCC1&CN&C^CC^C=O&C1=CC=CC=C1&&CC^CC&C1=CC=CC=C1&C1=CSC=N1&CC&&&C&CC&&CC&CC&&
CC&CC&C&CC&&CC^C&CN&CN^CC^C&C&CC&C=O&&C=O&CN&&CN&C&CC&CC^CC^C1=CC=CC=C1&C&CO&CCl&&&&CC^CN&N&CN&CC^NN^C1=CC=CC=C1&CN&&&C&C=O&&CC^C&CC&CC^CN^C1=CC=CC=C1&CN&&&C&C=O&&CO^CO&C&CC&&CC&CC&&
CC&CO&CO&C&C=O&&CC^C=C&CC&C1=CC=CC=C1&CC&C1=CC=CC=C1&C1=CCCC=C1&CC&C1=CC=CC=C1&&&
CC&C&CC&&C=C^CC&CO&CO&C1=CCCCC1&CC&&C=O&C^CO&&CC^CC&C&C=O&&CC^C=C&CC&C1=CC=CC=C1&CO&&CO&&
CC&C1=CC=NC=C1&CC&C#N^CN&&C=N^CC^CN&C^CC^C1COCCN1&C=O&C&&&&CO^C=O&&&&CN^CN&CC&CC&CO&&&
CC&C&C=O&&CN^CN&C1=CC=CC=C1&CC&C=C&C1CNCNC1&C=O&&C=S&C=O&&
CN&CN&C1CCNC1&CN&C1=NC=NNC1&C1=C[NH]C=N1&CC&&CC^C1=CC=CC=C1&CCl&&&
CC&C1=CC=NC=C1&C1=CNCCC1&C=O&&CC^C1=COCC1&CC&C1=CC=CC=C1^C1=CC=CC=C1&&&&
CC&C1=CNCCC1&C=O&&C1CCNCC1^C1=CC=CC=C1&CC&C&C=O&&CN^CN&CC&C1=CC=CC=C1&CC&C^CC^CF&C&&CF^CF&&CF&CF&&&CF&&
C=S&C&CN&CN^CN^C1=CC=CC=C1&CN&CCl&C1=CC=CC=C1&&&C[NH3+]&[NH4+]&[NH2+]=O&&[NH3+][O-]&&
CC&CC&C1=CC=CC=C1&CN&CN&C&C=O&&CN^N&CN&CC^CN^C1=CCCN=C1&C1CCCCC1&CN&&&C1CNCCN1^C1=CC=CC=C1^CN&CO&CC&CO&&&&&
CC&C1=C[NH]N=C1&C&C1=CCNC=C1&C=O^C1=CCNCC1&CN^C=O&&CC&C^C#N&CC&&&&CC&&
CN&N&CN&&CN^CC&CC&CN&CN&C&C=O&&CC^C1=CC=CC=C1&C1=C[NH]C=N1&CC&C1=CC=CC=C1^CN&&CC&CC&CN&CN&C&C=O&&CC^C=C&CC&C1=CC=CC=C1&CCl&&CCl&&
CC&C1=CN=CN=C1&CC&&CS^CS&CC&C&C=O&&CN^C1CNCCN1&CN&C1=CC=CC=C1&CC&&CC&&
CO&CO&C&C=O&&CC^C1=CC=CC=C1&CC&CN&C1CSCCN1&C=O&&C1=CC=CC=C1^CC^C^C&CC&C=O&&CC&CN&&CN&C1CCNCC1&CN&CC&C1=CC=CC=C1&&&
CO&CO&CC&C1=CN=NC=C1&CN&NS&S&O=S&&O=S&CS^C1=CC=CC=C1&CN&N=N&CN&C1=C[NH]N=C1&CC&&CN^C1=CC=CC=C1^CN&&&&
CF&C1=CC=CC=C1&CO&CO^CF^C1=CC=CC=C1&&CC^CO&C&CO&CF&C1=CN=CC=N1&&CF&&&CF&&
CC&C&CC&&CC^C1=CC=CC=C1&CN&CN&C&C=O&&CN^CN&C1CCNCC1&CN&CC&CC&CC&CN&CN&C&C=O&&CC^C=C&CC&C1=CC=CC=C1&CCl&&CCl&&
CN&N&CN&CC^CN^CC&CC&CN&C1=CC=CC=C1&N&&&CN&&CN^CC&CC&CC&C1=CC=CC=C1&C[NH3+]&[NH4+]&[NH2+]=O&&[NH3+][O-]&&
CC&CC&CC&C1=CNCNC1&C=O&&C1=C[NH]N=C1^CN&&CC^C&C=O&&CN^CN&C1=CC=CC=C1&CC&&&
CC&CC&C1=C[NH]C=C1&CC&C^C1=NC=NNC1^C=O&CN&&CN^CN&CN&C1=CC=CC=C1&CC&CC&CC&&CC^CN&&CC^N&&&CN&&CN&&
CO&C&CC&CO^CC^CO&CN&C1=NN=CCC1&C1CCNCC1&C1=CC=CC=C1&CC&&&CN&C1COCCN1&&&
CO&CO&C1=CNC=CC1&CN&CC^CC^C&&C=O^C=O&&&&CN^CN&C1=CON=C1&CC&&&
CO&CO&CC&CN&N&CN&C^CN^C=N&C&NO^CC^CC&&&C1=CC=NC=C1&&CC^CO&&&CO&CC&C1=CC=CC=C1&CC&&&
CO&CO&C1=CC=CC=C1&CN&CN&C1=CCCN=C1&CC&&C1=CC=CC=C1&&
CC&C&CC&&CC^C1CCNCCNCCNCCNCCNCCOCC1&C=O&&CC^CC^C=O^C1CCCCC1&&CC&&CO^C=O&&&C1=CC=CC=C1&&
C=O&C1CCOC1&CS&CS^C1=CC=CC=C1^C1=CC=CC=C1&CCl&CF&&&&&
CC&CN&CN&C1=CC=CC=C1&C1CCNC1&C=O&&C=C^C&CN&CN^CC^C1=CC=CC=C1&C1=CC=CC=C1&C1COCO1&&&&&
CC&CC&CC&CC&CC&CC&CC&C=C&CC&C&C=O&&CN^CN&C&CC&&CC^C1=CC=CC=C1&CO&CO&&&
CC&C&CC&&CC^CC&C1CNCCNCCNCCNCCN1&C=O&&CC^CC^C=O^C1=CC=CC=C1&&CC^CO&C^C=O&&CC&&C=O&CC&CC&&CC^C=O^C&&C1CCNC1^CC&&&&CC&&
CN&CN&CC&CC&C&CO&CO^CC^C1=CC=CC=C1&C1=CC=CC=C1&C1=CSC=C1&&&CC&C1=C[NH]N=C1&&&
CC&CO&CO&C&C=O&&CC^C1=CNCCC1&C=C&CO^CC^CO&&CC^CC&C^CC^CN&C=O&C1=CC=CC=C1&C1=NCCCN1&&CO^CCl&CC&CO&&&&C=O^CC&&C1=CC=CC=C1&&CF&&&
C#N&CC&C1=CC=NC=C1&CN&C1CNCCN1^C1=CSCC1&&C1=CN=CN=C1&CN&C1COCCN1&&&
CC&C&C=O&&CC^C1=CC=CC=C1&CN&CN&C&C=O&&CN^CN&C1=CC=NC=C1&CBr&&&
CC&CN&N&CN&CC^CN&&C1=CC=CC=C1&CN&CN^CC^C&&&C=O&&CN^CN&C1=C[NH]N=C1&CC&&CN^C1=CC=CC=C1&&&
C=O&C1CCNCC1&CN&NS&S&O=S&&O=S&CS^C1=CC=CC=C1&CC&C1=CC=CC=C1&CC&C1=CN=CN=C1^CF^CN&&&CN&CC&CN&C1COCCN1&&&
CN&C1CNCN1&C=O&&CN&C1=CC=CC=C1^CC&C1=CC=CC=C1&CCl&&CC^CN&C1CCCNCC1&C=O&&C1=C[NH]N=C1^CN&C1CC1&&&
CC&CC&CC&CC&CC&CN&N&CN&CC^CN^CC&C1=CC=CC=C1&CC&C[NH3+]&CC&[NH4+]^CS^CC&[NH2+]=O&S^C[NH3+]^CC&&[NH3+][O-]^O=S&[NH4+]&&&&&&O=S^[NH2+]=O&&CS&[NH3+][O-]^CC&&&&&
CC&C&C=O&&CC^C1=CC=CC=C1&CC&CC^C1=CCCCC1^C1=COC=C1&C&CC&CC^C^C=C&&CC^CC&CC&&&&CC^C&&&C=O&&CO&&
C=O&C&CC&C1=CC=CC=C1^CN^CCl&N&&CCl^CN&&&CC^CN^C1=CC=NC=C1&C&&&C=S&&CN^CN&CC&C1=CC=NC=C1&&&
C=O&C&CN&CN^CC^CC&C1=CC=CC=C1&C1CCCCC1&CN&CC&NS&C&S&C=O&O=S&&CO&O=S&&&CS^C1=CSC=C1&&&
CO&CO&C1=CC=CC=C1&CO&CO^CO^C1=CC=CC=C1&CO&CC&&&C1=CN=CN=C1^CN^CN&&&&CN&CC^C&CO&CO^CC&&C1=CC=CC=C1&CCl&&&
CO&CO&C&C=O&&CC^C1=CC=CC=C1&CN&CN&C&C=O&&CC^C1CCNCC1&NS&S&O=S&&O=S&CS^C1=CON=C1&CC&&CC^C=C&CC&C1=CC=CC=C1&CF&&&
CC&C&CC&&C=C^CC&CC&C1=CC=CC=C1&CO&&CC^C^CO^C=O&&&&CC^C=C&CC&C1=CC=CC=C1&&&
CC&CC&CC&C1CCNC1&CN&CC^CN^C1=C[NH]N=N1&NS&CN&S&CC&O=S&C&&O=S^CF&&CS&CF^C1=CC=CC=C1&&CF^CCl&&&&CCl&&
CC&CO&CO&C&C=O&&CC^C=C&C1CCNCC1&C1=CC=CC=C1&CC^C1=C[NH]C=C1&&&&
CC&C1=CC=CC=C1&CC&&CN^CN&C&C=O&&CC^C&CC&&C1CNC1^CN&CC&C1=CNCC1&C1=CC=CC=C1&&&
CC&C1=CC=CC=C1&CS&S^CS^O=S&CS^CCl&O=S^C1=CC=CC=C1&&&&NS^CF&CN&&CF^C1=NSC=N1&&CC^CC&C^CF^C1=CC=CC=C1&C=O&&&CBr&&CO&&&&
CC&CC&C1=CC=CC=C1&CN&CN&C&C=O&&CC^CC&CC&C1=CON=C1&CC&&CC&&
CC&C&C=O&&CN^CN&CC&C1COCN1&CN&C1=CC=CC=C1^C=O^CF&&&&CN^C1CNCN1^CF^C=O&&&&&
CN&C&C=O&&CC^CC&C1=CC=CC=C1&CCl&&CN^CN&C1=NC=NNC1&CN&CN^C1=C[NH]C=C1^C1=CC=CC=C1&&&CF&&CC^C#N&&&
CC&CO&CO&CC&C&C=O&&CN^CN&C&C=S&&CN^CN&C1=CC=CC=C1&CO&CO&&&
CN&C1=CNCC=N1&C1=C[NH]C=N1&CC&C1CCC1^CC&&C1=CCCC=C1&C1=CC=CC=C1&&&
CO&CO&CC&CN&C1=NN=C[NH]1&CS&CS&CC&C&C=O&&CN^CN&C1=CC=CC=C1&C1COCO1&&&
CO&CO&CC&CN&CN&CC&C1=CC=CC=C1&CS&CS&C1=CC=CC=C1&CF&&&
CC&CC&CC&C&C=O&&CN^CN&C&CN&CN^CC^C1=CC=CC=C1&C&CC&CCl&C1=CC=CC=C1&&CCl^CO&&CCl&&&&
CO&CO&C1=CC=CC=C1&CC&C1=COC=N1&CC&CN&CN&C&CC&C1=CC=CC=C1^CC^C1COCO1&C1=CC=CC=C1&&&CF&&&
C=O&C&CN&CN^CN^CC&CN&CC&C1=CC=CC=C1&CN&CCl&CN&&&C1=CN=CN=C1&CN&CN^CCl^C1=CC=CC=C1&&&CC&C&CF&&CF&CF&&
CC&C1=CC=CC=C1&CS&S&O=S&&O=S&NS^NN&CN&C&C=O&&CC^CC&CC&C1CCCC1&C1=CC=CC=C1&&&
CC&C&CC&&CC^CN&N&CN&C^CN^C=O&C1CCSC1&&CC^S&CO&O=S&CO&&O=S^C&&&C=O&&CC^C1=CC=CC=C1&CO&CO&C1=CC=CC=C1&&&
C=O&C&CN&CN^CC^CC&C&C1=NCCN1&C=O&C1=CC=CC=C1&&CN&&CN&C1CNC1&C=O&&C1CSCN1^CC&C^C^C=O&CC&&CO^C^CC&&C=O&C1=CSCN1&&CO^C1=NCCN1&&&C1=CC=CC=C1&&&
CC&C1=CNCNC1&CC&C^CC^C=O&C1=COC=C1^C=O&CN&&&&CN&C1=CC=CC=C1&CC&&&
CO&CO&C1=CC=CC=C1&CC&C1=CCNCC1&CN&CC&C1=N[NH]N=N1&CN&CC&C1=NCCC1&C1=CC=CC=C1&&&
CC&CC&C&CC&&CN^CN&C1=CN=CN=C1&CN&CN^C1=NCCN1^C1=CC=CC=C1&CN&CCl&C&&&CC&&CC&&
CO&CO&C1=CC=CC=C1&CC&C=C&CC&C1=CC=NC=C1&CO&CO^CC&&&CC^C#N^CN&&&&
CN&C&C=O&&CC^C&CC&CC^CN^CC&CN&CN&C&CN&C=O&C&&CC^C=N&C1=C[NH]C=N1&&CN^CC&&&C&C=O&&CN^CN&CC&CC&C1C2CC3CC1CC(C2)C3&&&
CC&CC&C&C=O&&CC^C&CC&CC^CC^C1=CC=CC=C1&C&CC&C=O&&&&CC^CC&C&CS&CS^CC^CC&C&CC&C=O&C&&CO^CN&&&&CC^C&C=O&&CO&&
C#N&CC&C1=C[NH]C=N1&CC&C1=CC=CC=C1^CN^CCl&C1=CSC=C1^CN&&CC&CN&C1=CC=CC=C1&C&&&C=O&&CC^C1=CC=CC=C1&&&
CC&C1=CNCN=C1&CN&C1CCNCC1^C1=C[NH]N=C1&&CC&C1=CC=CC=C1&CCl&&&
CC&C#C&CC&C&CO&&CC^C1=CC=NC=C1^CC&&C1=CC=NC=C1&CC&C1=CC=CC=C1&CC&&CN^CN&C&C=O&&CC^C1=C[NH]C=C1&C1=CCNC=C1&CC&&&
CN&N&CN&&CN^CC&CN&C1CNCNC1&C=O&&CC^C1=CC=CC=C1^C1=CC=CC=C1^CN&&&C1CNCCN1&CN&&&
CN&C1=C[NH]C=N1&CC&CN&C1CCNC1&CN&N&CN&CC^CN^C1=C[NH]C=N1&C1=CC=CC=C1&CN&CC&&&C#N^CCl&&&&
C#N&CC&C1=CCOC=C1&CN&CN^CC^C&C1=CC=CC=C1^C=O^C=O&C[NH3+]&&&&CC^[NH4+]&C1=CC=NC=C1&[NH2+]=O&&&&[NH3+][O-]&&
C=O&C1=CCNCC1&C=O&&CN^CC^C^CN&C1=CC=CC=C1&C1CNCCN1&&C1=CCCC=C1&&C[NH3+]&[NH4+]&[NH2+]=O&&[NH3+][O-]&&
CC&C&C=C&CC^CC^C&C1=CC=CC=C1&C=O&CO&&CN^CO&C1CNCCN1&CC&CN&C&C1=CC=CC=C1&CC&CC&&CO^C&&CC^CF&C&&CF^CF&&CF&CF&&&CF&&
CC&C&C=O&&CN^CN&C1=CC=CC=C1&CO&CO&C1=CN=CN=C1&CN&N^CN^CN&CN&&CN^C1=CC=CC=C1&&&CC&&CF&&
CF&C1=CC=CC=C1&CC&C1=CN=CC=N1^CCl^C1=CCCC=C1&&&&&
C=O&C&CN&CN^CN^CC&C1COCCN1&C1=CC=CC=C1&C1CCNC1&CF&CN&&&C1=CC=NC=C1&&&
CC&CC&CC&C1COCO1&C1CCCC1&CS&CS^CC^C1=CC=CC=C1&C^C^CF&C=O&CC&&&&CO&CC^CO&&&&&
C=O&C&CO&&CC^C&CO&&C=C^CC&C&C=O&&CC^C1=CC=CC=C1&CC&C1=CC=CC=C1&&&
CO&CO&C&C=O&&CC^C&CC&&C1CCNC1^CC&CN^C1CCNC1^N&C=O&CN&&CN&CN^CC^C=O^C&C1=CC=CC=C1&&&C=O&&&&CC^C1=CSC=C1&&&
CC&C&CC&&CN^CN^CC^C&C&C=O&C=O&&CC&CO^CC&&&CC&CN&C=N&CC&C1=CC=CC=C1&CBr&&CBr&&
CO&CO&C&C=O&&CC^C1=CSC=C1&CN&CN&C&C=O&&CC^C&CC&&CN^CN&C1=CNC=NC1&C=O&&C1=C[NH]N=C1^CN&C1=CC=CC=C1&&&
CC&CC&C1=CC=CC=C1&CC&C^CO^C=O&&&&CN^CN&C1CCNCC1&CN&C&CC&&C=O&&
CC&C1=CCCC=C1&C1=CCCN=C1&CN&N^C1=CC=CC=C1^CN&&&CC^CN^CC&C1=CC=CC=C1&CC&&&CN&N&CN&CC^CN^CC&C&CC&C=O&CN&&CN^CN&CN&C&C1=CCCC=C1&C=O&C1=CC=CC=C1&&CC&&CC&CC&CC&CC&CC&CC&CC&CC&CC&CC&CC&C&C=O&&CN^NO&&&
CC&C1=CC=CC=C1&CS&S&O=S&&O=S&NS^C1CCNC1&C1=CC=CC=C1&CC&CC&C&CC&C#N^CN&&CN&C&C=O&&CC^C1CC2CC1CN2&&&
C=O&C&CO&CO^CN^C1=CC=NC=C1&C1COCCN1&&&C1CCCC1&CO&CO&CC&CC&C1CC1&&&
C=O&C&CN&CN^CC^CC&C1=CC=NC=C1&CN&CBr&C1CCNCC1&&&C1=CCOCC1&C1=CSC=C1&&&
CC&C1=CC=CC=C1&C1=NCCS1&CN&N&CN&CC^CN^C1=CC=NC=C1&C&&&C=O&&CC^C1=CC=CC=C1&CBr&&&
CO&CO&C1=CC=CC=C1&C1CCNC1&C1=CC=NC=C1&&&
CC&C1=CC=CC=C1&CC&&CN^CN&C&C=O&&CC^C1=CC=CC=C1&C1CNCCSC1&CN&CC^C=O^C1=CC=CC=C1&&C1=CC=CC=C1^CF&&&&&
CO&CO&C1=CC=CC=C1&CO&CO^C1=CCCCC1&&C&C1=CC=CC=C1&CO^C1=CCNCC1&CO&&&&
C=O&C&CC&C1=CNCCC1^CN^C=O&C1CNCCN1&&C1=CC=CC=C1^CN&&&C1=CC=CC=C1&CF&&&
CC&C&CC&&CN^CN^CC^C&C&C=O&CF&&CC&CF^C1=CC=CC=C1&&CCl^CC&&&C^CN^CF&CN&&CF^C&&CF^C=O&&&&CN^CN&CC&C&CC&&CC&CC^CO&&&
CC&C&CC&&CC&CO^CO&C&C=O&&CN^C1CCNCC1&CC&CN&C1=CNCNC1&C=O&&C=O&&
CC&C1=CNC=NC1&C=O&&CS^CS&CC&CC&CN&C1CNCCN1&CN&C1=CC=CC=C1&&&
CC&C1=C[NH]N=C1&CN&&CC^CN&C1CCNCC1&CN&CN&C&C=O&&CC^C1CCNCC1&CN&&&
CC&CO&CO&C1=CC=CC=C1&CC&C&CN&CN^CC^C&C1=CC=NC=C1&C=O&&&&CC^C1=CC=CC=C1&CO&CO&CC&C&CC&&CC&&
CC&CN&C1=NN=C[NH]1&CS&CS^CC^CC&C1=CC=CC=C1&C&&&C=O&&CN^CN&C1=NCCS1&C1=CC=CC=C1&CF&&&
CC&C&CC&&CN^C1=C[NH]N=C1&CC&CN^C1=CCNCC1^C1=N[NH]C=N1&CN&&&CC&C1CC1&&&
CO&CO&C1=CC=CC=C1&CC&C1CCNC1&CN&C&C=O&&CC^C1=CC=CC=C1&CCl&&CCl&&
C=O&C1=NCCNC1&CO&&C1=CC=CC=C1^CN&C=N&CC&C1=CC=CC=C1&CCl&&&
CC&CN&C1CCNC1&C1=CC=CC=C1&CS^C1=CC=CC=C1^S&CC&O=S&C=C&&O=S^CC&&NS^C&CN&C=O&C&&CN^CC&CN&CC^CC^CC&CC&C&CC&CC&C=O&C1=CC=CC=C1&CN&&CO&&CN&CO&C1=NCCN1&C&C1=CC=CC=C1&CC&&&&CC&CC&&
CC&C1=CC=CC=C1&CN&NS^CC^S&&&O=S&&O=S&CS^C1=CNCN=C1&CC&&C=O&CO&&
CO&CO&C1=CC=CC=C1&CC&C1CCCCC1^CO^CO&CO^CO^CO^C1=CC=CC=C1&&&&C1CCOCC1&C1=COCO1^C1CCOC1^CO&&&C=O&CO^CO&&C&CO^CO^C=O&C1CCOCC1&CO&&CC^CC&C1CCOCC1&CC&CO^CO^CC&C&&&&CO&CO^C=O&&CO&CO&CO&&&&&CO&&
CN&C&C=O&&CC^C1=CC=NC=C1&CN&CN^C1=CNCC1^CC&C1=CC=CC=C1&CN&&&C1COCCN1&&&
CC&C&CC&&CC^C1=CC=CC=C1&CC&C^CN^CC&CN&&CC^C&&&C=O&&CN^CN&C&CC&C1=CC=CC=C1^C1CCCC1&&&&
CO&CO&C&C=O&&CC^C&CCl&&C=C^CC&C&C=O&&CN^CN&C1=C[NH]C=C1&CC&&CC&CC^C&C=O&&CC^C1=CC=CC=C1&CO&CO&&&
CO&CO&C1=CC=CC=C1&CC&C&C=O&&CC^C1=CCNC1&CO&&C=O&CN^C^CC^CC&C1=CC=CC=C1&&C=O^CO&&&CO&&&
CO&CO&C&CC&C^C1CCNC1^C=O&C=O&&CC&CO^C1=CC=CC=C1&&C1=COCC1&&CC&C=O^CC&&&&
CC&C1=CC=CC=C1&CC&C^CN^CN&C1=NNCC1&&C=O^CC&&&C^C1=CC=NC=C1^CF&CN&&CF^C1=C[NH]N=C1&&CF^CBr&&&&&
CO&CO&C1=CC=CC=C1&CC&C&C=O&&CC^C1CCNCC1&NS&S&O=S&&O=S&CS^C1=CC=CC=C1&C1COCCO1&&&
CC&C1=CN=CN=C1&CN&C1CCNC1^CN&&CN&CC&C1CC1&&&
CO&CO&C1=CC=CC=C1&CC&C1CCOC1^CO^CC&CO^CO^C1=CC=CC=C1^CC&&CO&CO&&C1=CC=CC=C1&&CO^CO^CO&&&CO&CO^CO&&&&CO&&&
CC&C&C=O&&CO^CO&C1=CC=CC=C1&CC&C1=CCNC1&CC&C^CO^C=O&&C=O&CC&CN^C1=CC=NC=C1&CC&&&CC&C1=CNCC1&C1=CC=CC=C1&&&
CC&C1=CON=C1&CC&CN&N&CN&&CN^CC&C1=CC=CC=C1&CO&CO&CC&C1=CC=CC=C1&&&
C=O&C1=NCC=NC1&CN&CN^C1CNN=N1^C1=CC=CC=C1&CN&CO&CC&&&CN&C1CCNCC1&&&
C#C&CC&CO&CO&CC&CO&CO&CC&CO&CO&CC&CN&CN&C1=NC=NC=N1&CN&C1CNCCN1^CN^CN&C1CNCCN1&C&CN&C=O&C&&CC^C=O&C&&CC^CC&C&CC^CN^CC&C1=CC=CC=C1&C1=C[NH]N=N1&CC^CN^CN&CC&CC&C1=C[NH]N=N1&CN&C&C&CC&CN&CN&CN&CN&&C=O&&&CC^CN&&&CO&C&&&C=O&&CC^C&CC&&CC^CC&&&
C=O&C&CC&CC^CN^C1=CC=CC=C1&CN&CCl&C1=CC=CC=C1&&CCl^CC&&&C^CN^C=O&CN&&CO^C&&&C=O&&CC^C1=CC=CC=C1&CCl&&CCl&&
C=O&C&CO&&CC^CC&CC&C&CN&CN^CC^C&C&C=O&C=O&&CC&CO^C1=N[NH]N=C1&&&CN&CC&CC&CC&CC&C1=CC=CC=C1&&&
CC&CC&CC&CC&CC&C&CC&CC^C1CCOC1^CC&C1=CC=CC=C1&&&CO&CO&CC&C1=CC=CC=C1&CC&C&C=O&&CO^CO&CC&&&
C=O&C1CNCCOC1&CN&CC^C1=CC=CC=C1^C1=C[NH]N=N1&&&CN&C1CCNCC1&NS&S&O=S&&O=S&CS^C1=CC=CC=C1&CF&&&
CC&CC&CC&CC&CC&CC&C1=NCCNC1&CC&C1=CC=CC=C1^C=S^CCl&&C1CCCC1&&&&
CO&CO&C1=CC=CC=C1&CC&CC^CO^CN&CO&N&&&CN&&CN^CC&C1=CCCC=C1&CO&&C1=CC=CC=C1&&
CO&CO&C1=CC=CC=C1&C1=CSCC1&C1=CC=CC=C1&CC&CN&CN&C1CCOCC1&CC&&C^C1CC2COC(C1)OO2&CC^C1CCCCC1&&CC&&&
C=O&C&CN&NN^CC^C=N&C&CC&CO&C1=CC=CC=C1&&CC^CCl&C1=CC=CC=C1^CC&&&&C1=CC=CC=C1&&&
CC&C1=CC=CC=C1&CC&&C1=CCCN=C1^CC&C#N^CS&&CS&CC&C&C=O&&CN^CN&C1=CC=CC=C1&CS&S&O=S&&O=S&NS^C1COCCN1&&&
CO&CO&CC&C#C&CC&C1=CC=CC=C1&C1CNSCCOC1&CC&CN^CC^N&&CN^CN&C^S&CN^CC&O=S&C&&CC&O=S^C=O&CO&&&&CC&&CC&C1=CNCC1&C1=CC=CC=C1&&&
CC&C&C=N&NO^CC^CO&CC&CC&C1=CC=CC=C1&C1=CC=CC=C1&C1=CCOCC1&CCl&CC&&&&CC&C=O&&
C#N&CC&C1=CC=CC=C1&CN&CN&C&C=O&&CC^CS&CS&C1=CC=CC=C1&CF&&&
C=O&C&CC&C^CC^C=C&C1=CC=CC=C1&CC^CS^CBr&C1=CC=CC=C1&CS&&&CO&C&CO&C=S&CC&&CN^CC&C1COCCN1&C1=CC=CC=C1&&&CCl&&&
C1=CC=CC=C1&CC&C1=CC=NN=C1&C1=CSCC1&C1=CNCC1&C1=CC=CC=C1&&&
CC&C&C=N&NN^CC^CN&C1=CC=CC=C1&C1=CC=CC=C1&CBr&CC&&&CC&C&C=O&&CN^NO&&&
CC&CO&CO&C&C=O&&CC^C1=C[NH]C=N1&C1=CNCCSC1&CC&&CC^C1=CC=CC=C1^CC&&C^CC^C=O&&&&CO^CO&CC&&&
CC&C&CC&&C1CC2CCC1C2^CC&&CN^CN&C&C=O&&CN^C1CNCCN1&CN&C1=CC=NC=C1&&&
CO&CO&C&C=O&&CC^C&CC&CC^C1CCNC1^C1=CC=CC=C1&CN&CF&C^C1=CCCC1&&C=O&C1=C[NH]C=C1&&CC^CC&C1=CC=CC=C1&C^CN&&C=O&CC&&CN^CN&N&C1COCCN1&CN&&&&CN&&
CO&CO&C1=CC=CC=C1&CO&CO^C1=CN=CNC1&&CC&C=C^CN^CC&&C=O^C#C&&&CC&CO&&&
CN&CN&C&C=O&&CC^C&CC&&CC&CC^CN&CN&C&C=O&&CN^CN&C1=CC=CC=C1&&&
CC&C1=CC=CC=C1&CN&CN&C&C=O&&CC^C&CC&CC^CN^C&NS&CC&S&&CC^O=S&&&&O=S&CS^C1=CC=CC=C1&CCl&&&
CC&CO&CO&C1CNCCN1&CN&C1=CC=NC=C1&C1=CCCC=C1&CN&CN&C&C=S&&CN^CN&C&C=O&&CC^C=C&CC&C1=CC=CC=C1&CS&CS&CC&CO&CO&&&
CO&CO&C1=CC=CC=C1&C&C1=COCC1&C&C1CCCCC1&C=O^C1CC2CCNC(C1)C2&CC^CN&CC^CO&&C&&&CC&&CC&CO&&
C=O&C&CN&CN^CC^CC&C1=CC=NC=C1&CC&CN&CN&CN&C1COCCN1&C1=CCCN=C1&&&C1=CC=CC=C1&CCl&&&
CO&CO&C1=CC=CC=C1&CN&CN&C&C=O&&CC^C1=CC=CC=C1&C1=NCCN1&CC&&CN^C1=CC=CC=C1&&&
CF&C1=CC=CC=C1&CF&&CF&CF&C1=CNCC1^C=N&NN^C1=CC=NC=C1^CN&C&C1=CC=NC=C1&CF&&&&CF&&
CC&C&CN&CN^CC^C&C&C=O&C=O&&CC&CN^C&NO&CN&&&CN^CC^C&C&C=O&CC&&CC&CC^C&&CC^CC&&&CC^CN^C1=CC=CC=C1&CN&&&C&C=O&&CC^C&CN&&CC^CC&CC&CC&CN&&&
CN&CN&C&C=O&&CC^C1=CNCC1&C1=CC=CC=C1&CC&C1=CN=CN=C1^CBr^CC&&&C&C=O&&CN^C1COCCN1&&&
CC&C&CC&&CC^C1=CC=CC=C1&CN&CN&C&C=O&&CC^CN&C1CNCCN1&NS&S&O=S&&O=S&CS^C1=CSC=C1&&&
C=O&C&CO&&CC^C1CCNCC1&CN&CC&C=C&CC&C=C&CC&C1=CC=CC=C1&C1=NCCS1&CC&C1=CC=CC=C1&CCl&&&
CC&C&C=O&&CN^C1CNCCN1&CN&C&C=O&&CC^CC&C1=COCC1&C1=CC=CC=C1&CC&&CC&&
C#N&CC&C1=CC=CC=C1&CC&CN&C1CCNC1&C1CCNCC1&CN&C1=CN=CC=N1&&&
C=O&C&CS&CS^CC^CC&C1=CC=CC=C1&C1=CC=CC=C1&CO&&&CO&CC&CC&C1=CC=CC=C1&&&
C=O&C&CC&CC^CN^C1=CC=CC=C1&CN&&&C1=CC=CC=C1&C1CCCC1&&&
CC&CN&N&CN&CC^CN&&C&C=O&&CC^C1=C[NH]N=C1&CC&C1=CC=CC=C1^CN^CN&C1=CC=CC=C1&&&CC&C&CC&&CC&&
C#N&CC&C1=C[NH]C=C1&CN&C1=CC=CC=C1^CC^CC&C&C^CO^CO&C=O&&&&CC&CC^C&C1=CC=CC=C1&CO&CN&&CC&&C&CF&&CF&CF&&
CC&C1=CCCN=C1&CC&CN^C1=CN=CN=C1^CN&CN&C1COC1&&&&&
C=O&C1CCNC1&C=O&&CN^CC^C1=CC=CC=C1^C&CS&CC&S&CC^CN^O=S&C1=CC=CC=C1&CN&&O=S^CO&C&&NS^CO&C=O&N&CC&&CN^CN&C1=CC=CC=C1&C1CCNCC1&CC^CN^CF&CC&C1=CC=CC=C1&C1CC1&&&C&&&&&CO&&CC^CC&C&CO&&CC^CC&C1=CC=CC=C1&&&
CO&CO&C1=CC=CC=C1&CN&CN&C1=CSC=N1&CC&C1=CC=CC=C1&CF&&&
CC&C&C=O&&CN^CN&CC&C1COCN1&CN&C1=CC=CC=C1^C=O^CC&&&C&C=O&&CC^C1=CC=CC=C1&CCl&&&
CC&CO&CO&C&C=O&&CC^C&CC&C1=CC=CC=C1^CC^CBr&C1=CNCC1&&&CC&&CN^C^C1=CC=CC=C1^C=O&CO&&CC^CO&C1=CC=CC=C1&&&CBr&&&
CC&C1CNC1&CN&CN^C=O^C&&CN^C=O&C&&CC^C=O&C&&CN^C=N&NS&NO^CC^S&CO&C1=CSC=N1&O=S&C&CN&&O=S^CC&&&&NS&CC^C1CNCCN1&&CC^CN&C&C&C=O&C=O&&CO&CN&&CN&C&CC&C^CC^C=O&C&&CN^CC&CN&&CC^CC&&&C1=CC=CC=C1&C1=CCCC=C1&&&
CO&CO&C&C=O&&CN^CN&C&CC&C^CC^C=O&C&&CN^CC&CN&&CO^C&&&CC&&CC^C&C=O&&CN^CN&C&CC&C^CC^C=O&C&&CC^CC&C&&CC^CN&&&&CC^C&CC&&CC^CC&C1=CC=CC=C1&&&
CO&CO&C1=CC=CC=C1&CS&S&O=S&&O=S&NS^C=N&C1=CCCCC1&CC&&C1=CC=CC=C1^CO&CO&&&
CC&C1=CC=CC=C1&CS&S&O=S&&O=S&OS^CO&C1=CCOC1&CC&C1=CC=CC=C1^C=O^C[NH3+]&&C^[NH4+]&CO&[NH2+]=O&&CC&[NH3+][O-]^C1=CC=CC=C1&&&C[NH3+]&[NH4+]&[NH2+]=O&&[NH3+][O-]&&
CO&CO&C1=CC=CC=C1&C1=CCC=CC1&C=O&&C^C1=CC=CC=C1&&C1=CCOCC1^CO&&&
CC&C&CC&&CC^CC&C&C=O&&CN^CN&C&CC&&CC^C&C=O&&CN^CN&C1=NN=CS1&CC&C&CC&&CC&CC&&
CC&CC&C1=CN=CN=C1&CS&CS^C1CNCNC1^CC&C=O&C&&CN^C=O&&C=O&CN&CN^C1COCCN1&&&&&
CS&CS&C1=CC=CC=C1&CO&CO^CN^C1=CC=CC=C1&CN&CO&C&CO^CCl^C=O&C&&&&CN^CF&CN&&CF^C&&CF^C=O&&&&CC^C1=COC=C1&&&
CC&CN&CN&C&C=O&&CN^N&NO&&CN^C1CCOC1&CC&CO^CO&&&CO&&
CO&CO&C1=CC=CC=C1&CC&CN&CN&CC&C&CC&&CC^CO&CO&C&C=O&&CC^C1=CC=CC=C1&CN&CN&C1=CC2=CC(=C1)CSCCC1=CC=C1)SCCN1C=CN1CSC2&C=O&&CC^CC^C=O^C1=CC=CC=C1&&&CO&CO&&&
C=C&CC&CC&C&CN&CN^CC^C1=CC=CC=C1&C1=CC=CC=C1&&&CO&CO&C1CCOCC1&CC&CO^CO&&&CO&CO&&
C=O&C&CN&NN^CN^C=N&CN&CC&C1C2CC3CC1CC(C2)C3&C1=CC=CC=C1&&&CF&&&
CC&C&CC&&CC&CC^C1=CC=CC=C1&CN&CN^CC^C&C1=CC=CC=C1&C=O&CC&&CC^C&C1CCNC1&C=O&CO&&CC&CN^C1=CC=CC=C1&C&&&C=N&&CN&&
CC&CO&CO&C&C=O&&CC^C1=CC=CC=C1&CN&CN&C&C=O&&CC^C&C=O&&CN^CN&CC&C1CCOC1&&&
CO&CO&CC&C&C=O&&CN^CN&CC&C1=CSC=N1&CN&C1CCNCC1&CC&C&C=O&&CN^N&CN&&CN&&
CO&CO&C1=CC=CC=C1&CC&CN&C1=CNCNC1&C=O&&CN^CC^C=O^C1=CC=CC=C1&&C1=C[NH]C=C1&&CC&C^CN^C=O&&&&CN^C1CCNCC1&&&
CC&C&CC&&CC^CN&N&CN&&CN^C&C=O&&CC^CN&C1=NNCCC1&CC&CC^C=O^CC&&C1=CC=CC=C1^C1=CC=CC=C1&&&&&
CN&C&C=O&&CC^C1=CC=CC=C1&C1=C[NH]C=N1&CC&C1=CC=CC=C1&CC&C1=CC=CC=C1&CN&CN&C&C=O&&CC^CN&C1CNCCN1&&&
CN&N&CN&&CN^C1=CCCC=C1&C&C1=CC=CC=C1&&C1=CCNCC1^C=O&&CN^CC^C=O^CN&&&CN&CC&CC&CC&CC&CN&CN&CC&CC&CC&CC&CN&C1=CCNCC1&CC&C1=CNCC1&C1=CC=CC=C1&CN&&&
CO&CO&C1=CC=CC=C1&CO&CO^C1=CCCCC1&&CC&C&C=O&&CN^NN&CN&C&C=O&&CC^C1=CC=CC=C1&&&
CO&CO&C1=CC=CC=C1&C1=CCOCC1&C=O&&C1=CCCC1^C=O&&C1=CC=CC=C1&&
CN&C&CN&&C=N^CN&C&CN&&C=N^CN&C&CN&&C=N^NO&CO&CC&CN&C1CNN=N1&C1=CC=CC=C1&&&
C1=CC=CC=C1&CC&C1CCNC1&C1=CC=CC=C1&&&
CO&C1=CC=CC=C1&C1=COCC1&CC&C1=CC=NC=C1&&&
CC&C&C=O&&CO^CO&C1=C2CCCCCC(CC1)C2&C=O&&CC&CO^CO^CO^C&&CO^C=O&CO^CC&CC^C&&C1CCCCC1^C=C&C=O&CO^C^CC&&CC&CO^CC&C1=CC=CC=C1&C1=CC=CC=C1&CO^C1COC1&CC&&&&C&&&&&CC&&C=O&&
CC&C&C=O&&CN^C1CCNC1&C=O&&C1=CC=CC=C1^CBr^C&CBr^CO&&&&CC^C&C=O&&CC^C1=CC=CC=C1&CC&&&
CO&CO&C&CC&&CC^CC^CC^C&C1=CC=CC=C1&C=O&CN&&CN^C1=C[NH]N=C1&NN&CC&&&C^CBr^CF&&&&CF&CF&&
CC&CO&CO&C&C=O&&CC^C1=C[NH]C=C1&CS&S^CC^O=S&&CN&O=S&CC&NS&&CN&CC&C&C=O&&CN^CN&C1=CC=CC=C1&CF&&&
C=O&C1=CNCC1&CN&CC^C^C1=CC=CC=C1&CC&CBr&C=C^CC&&CC&C&C1=CC=CC=C1&CF&&&&CF&CF&&
CN&N&CN&&CN^CC&C1=C[NH]N=N1&CN&CC&C1CCOC1&CN&C1=NCCN1^CO^C1=CN=CN=C1&&CO^CN&&&&&
CN&C1=CC=CC=C1&CN&CN&C&C=O&&CC^C1=CC=CC=C1&C1=CNCC1&CC&C1=CC=CC=C1&CBr&&CO&&
CC&CC&C&CO&&C1=CCOCC1^C=O&&C1=CCNC=C1^C=O&&C1=CCNC1^C1=CC=NC=C1&CC&C=N^C1=CCCC=C1^CN&&&C&CC&&CC^CC&C1=CC=CC=C1&CO&&&
CC&C&CC&&C1CCOCC1^CO&CO^CO^C&CO^C1=CC=CC=C1^C=O&C&C1=CCOCC1&&CC^C=O&CC&C1CC2CC1CO2&&CC^CO^C=O^CC&C1CC2CC1CO2&&&&&&C=O^CC&&C&C=O^CC&&C&CC^CC&&&&CC&&
CF&C1=CC=CC=C1&CC&C&CC&C1=NN=N[NH]1^CN^CN&C1CNCCN1&CN&CN&C1=CC=CC=C1&CC&&&C1=COCC1&C1=CC=CC=C1&&&
CC&CO&CO&C&C=O&&CC^C1CCNCC1&CN&C1=CSC=N1&CC&C1=CCOCC1&C=O&&C1=CC=CC=C1^CBr&&&
CC&C1=CC=CC=C1&CN&CN&C&C=S&&CN^CN&CC&CC&CN&C1CCNC1&C=O&&&
CC&CO&CO&C&C=O&&CC^CN&C1CCNC1&C=O&&C1=CC=CC=C1&C^CO&CO^CC^CC&C1=CC=CC=C1&C&CO&C=O&CO&&CO&&&&
C=N&C&CN&&CN^CN&C1=CSC=N1&CC&CC&C&CN&&CC^C&C=O&&CN^CN&C&CC&C1=CC=CC=C1^CC&&C1=CC=CC=C1&&&
CC&C1=CSC=N1&CC&CN&C1CCNC1&C1CCOCC1&CC&CO&CO&CC&C&CF&&CF&CF&&
C=C&CC&CC&C&CC&C^CC^C=O&C&&CN^CC&NO&CC^CC&&C&C&CC&C=O&&CC&CN&&CN&C&CC&CC^CC^C1=CC=CC=C1&C&CO&C=O&CO&&CC&&C1=COC=N1&CC&C&C=O&&CN^CN&CC&CC&CO&&&
CC&CO&CO&C&C=O&&CN^C1CNCCN1&CN&C1CCCSCC1&C1=CC=CC=C1&&C1=CC=CC=C1&&
C=O&C&CO&&CC^C1CC2CCC1C2&CC&C&C=O&&CN^CN&CC&C1CC1&&&
CN&C1=C[NH]C=N1&CC&C1=CC=CC=C1^CC^CC&CC&C&C1=CC=CC=C1&CF&C[NH3+]&&CF^[NH4+]&&CF^[NH2+]=O&&&&[NH3+][O-]&&
CO&CO&C1=CC=CC=C1&CC&CN&CN&C&C=O&&CC^CC&CC&CN&C1CNCCN1&C=O&&C1=C[NH]C=C1&C1=CC=CC=C1^CF&&&
CF&C&CF&&CF&CC^C1=CC=NC=C1&CN&CN&C1CCNCC1&CN&CC&C1=CSC=N1&&&
C=O&C1CNCCN1&C=O&&CN^C1CCCCCC1^C1COCN1&&CC&CO&&&
CC&C1=CC=CC=C1&CC&&CN^CN&C1=CNCN=C1&C1=C[NH]N=N1&CS^C1=CSC=C1^S&&&O=S&&O=S&CS^C1=CC=CC=C1&CC&&CC&&
CO&CO&C1=CC=CC=C1&C1=CSCC1&CC&C&C=O&&CN^N&CN&CC^CN^C&C1CCNCC1&CC&CN&&CC^C1CCCCC1&&&&&
CC&C&CC&&CC^CC&C1CNSCCN1&C=O&&CN^CC^CN^C1=C[NH]N=N1&CC^S^CN&C1=CC=CC=C1&O=S&CC&CC&&O=S^CC&C1=CC=NC=C1&&&C1=CC=CC=C1&CF&&&&&
C=O&C&CO&&CC^C1CNC1&CN&CC&C1=CC=CC=C1&CC&C1=CC=CC=C1&CC&C1=NCCN1&C1=CC=CC=C1&&&
CC&CO&CO&C&C=O&&CC^C1=COC=C1&CC&&C1=CCCC=C1^CF&&C1=CC=NC=C1^CN&C1CNCCN1^CC^CN&C1=CC=CC=C1&&&CF&&CF&&
CCl&C1=CC=CC=C1&CC&CO&CO&C1=CC=CC=C1&C1CNCCOC1&C1=NN=C[NH]1&&&
CC&C1=CC=CC=C1&CCl&&CN^CN&C&C=O&&CC^C1=CSC=C1&CN&CN^C1=CCCC1^C&&&C=O&&CC^C1=CSC=C1&&&
CC&CC&CC&CC&CO&CO&C1=CCOCC1&C=O&&C^CC&&CC^CCl&&&
C=O&C&CC&CO^CN^CO&CN&CC&CC&C1=CC=CC=C1&C1=CC=NC=C1&&&CN&C1=C[NH]C=N1&&&
C=O&C&CN&CN^CC^CC&C1CCNCC1&CC&&&C1=CC=CC=C1&CS&S&O=S&&O=S&CS^CC&C1=CC=CC=C1&&&
CO&CO&C1=CC=CC=C1&CC&C1=C[NH]C=C1&CN&C1=CC=CC=C1^CC^CF&CN&&C1=NC=NCC1^N&CN&CN&&&&CN^C1CCCCC1&&&
CO&CO&C1=CC=CC=C1&CC&CN^CO^C1CNCCNC1&CO&CN&C1CCCCC1&C1=CCCN=C1&CO&CC&&CO^C1=CC=CC=C1^C1=CC=CC=C1&C1=CC=CC=C1&&&&&&
CO&CO&C1=CC=CC=C1&CC&C1=CC=CC=C1&CC&C=C^CS^CC&S&C1CCOCC1&O=S&CC&&O=S^CO^CO&OS&&&CO&&&CO&&
CC&CC&C&C=O&&CC^C1CCCC1&CC&&C1CCCCC1^C1CCCCC1&CC&&C1CCNCC1^CN&&C=O&&
CO&CO&C1=CC=CC=C1&CC&C1=CC=NC=C1^CC^CC&C1=CN=CCC1&C&C1=CC=CC=C1&CF&CS&&CF^S&&CF^O=S&&&&O=S&NS^CN&C1=NSC=N1&&&
CN&N&CN&C^CN^C=N&C1=CC=CC=C1&&CN&&CN&C1=NN=C[NH]1&CC&CS^CN^S&&&O=S&&O=S&CS^C1=CC=CC=C1&C1=CCCC=C1&&&
CC&CC&CC&C1=CC=CC=C1&CC&CN&CN&C&C=O&&CC^C1CCNCC1&NS&S&O=S&&O=S&CS^C1=C[NH]C=N1&CN&&&
CC&CC&C&CC&C^CC^C=O&C&&CC^CC&C&C^CC^CF&C=O&C&&C=C&CO^C=O&CC&CO&&CO^C1=CC=CC=C1&&&CO&C[NH3+]&&&[NH4+]&[NH2+]=O&&[NH3+][O-]&&
CN&C1=CNCC1&CC&C1=NCCS1^C1=CC=CC=C1^C1=CC=CC=C1&&&CCl&&&
CCl&C1=CC=CC=C1&CC&CO^CCl^NO&&&C1CCNCC1&CC&CC&C1=CC=CC=C1&&&
CC&CC&CC&C1=C[NH]C=C1&CC&C1=CC=NC=C1^CC^CC&C^C1=CCNC=C1^C1=CC=NC=C1&C=O&CC&&&&CO&&CO&C&CC&&CC&&
C=C&CC&CO&CO&CC&C1=CC2=C3[NH]C=C2)CC[NH+]3=CC=C(C=C4C=CC(=CC5=CC=C1[NH]4)[NH]3)[NH]2&CC&CC^CC^CC&&CC&&CC^CC&&CC^CC&&&C=O&&
C=N&C1CNCN1&CN&CC^CN^CN&CC^C1=CC=CC=C1^C1CCNCC1&C&&&&&C=O&&CN^CN&C1=CC=CC=C1&&&
CN&CN&C1=CN=CC=N1&CC&C&C=O&&CN^CN&C1=CC=CC=C1&CC&&&
CO&CO&C1=CC=CC=C1&CC&CN&C1CCNC1&CN&CN^CC^C&CC&C=O&C1=CC=CC=C1&&CC&&C1=CC=CC=C1&CS&CS&&&
CO&CO&C1=CC=CC=C1&CN&CN&C&C=O&&CN^CN&C1=CSCC1&CC&C^C1=CC=CC=C1^C=O&CCl&&CN&&CN&CC&CO&&&
CC&C&CC&&CC^CC&C&CN&CN^CC^C&C&C=O&C=O&&CC&CN^C&CN&CC&C&CC^CN^CC&C1=CC=CC=C1&CN&CC^CC&&C&C&C&C=O&CC&C=O&&CC&CC&CO^CC&&&&&CC&C&C=O&&CO^CO&CC&C1=CC=CC=C1&&&
CC&C1=CNCN=C1&C1=C[NH]C=N1&CC&C1=CC=NC=C1&&&
CC&CN&N&CN&CC^NS&&S&O=S&&O=S&CS^C1=NN=CS1&CN&CN&C&C=O&&CC^C1=CC=NC=C1&CCl&&&
C=O&C&CO&&CC^C1=CC=CC=C1&CN&CN&C1=CCC1&CN&C1CCNCC1^C=O&&&C=O&&
CS&CS&C1=CC=NC=C1&CN&C1CCNCC1&CC&C1=C[NH]C=N1&CN&CC&C1CC1&&&
C=O&C1CCNC1&C=O&&CN^C1C2CC3CC1CC(C2)C3^C1=CC=CC=C1&&&&
CC&CO&CO&C1=CC=CC=C1&CN&N&CN&CC^NS^C&S&C=O&O=S&&CN&O=S^CN&&CS^C1=CC=CC=C1&C1=CC=CC=C1&CC&&&C1=NN=N[NH]1&&&
CC&CC&CC&CC&CN&C1=NCCN1&CN&&C1=CC=CC=C1^CN&CN&C&C=O&&CC^CO&CO&C1=CC=CC=C1&CC&C&C=O&&CO&&
C=O&C1=CCCCC1&C=O&&C1=CNC=CN=C1^CN^C1=CC=CC=C1^CN&&&C1=CC=CC=C1&C[NH3+]&[NH4+]&[NH2+]=O&&[NH3+][O-]&&
CO&CO&C1=CC=CC=C1&CN&C1=NN=C[NH]1&CC&&CC^CC&CC&C1=NN=CS1&CN&CN&C&C=O&&CC^C1=CC=CC=C1&CS&S&NS&&O=S&O=S&&
CO&CO&C&C=O&&CC^C1=CNCC1&CC&C^C1=CC=CC=C1^C=O&CO&&CC^CO&C1=CC=CC=C1&CC&CCl&C&&&C=O&&CO&&
CO&CO&C1=CC=CC=C1&CO&CO^C1=CCNCC1&&CN&CC&CC&CN&CN&C&C=O&&CN^CN&C1=CC=CC=C1&CCl&&&
CN&C1=CN=CN=C1&C1=C[NH]C=N1&CN&C1CCOC1&CC&CC&CS&&&
CO&CO&C1=CC=CC=C1&CC&C&C=O&&CN^CN&C1=CC=CC=C1&CN&C1CNCCN1^CF^CN&&&&&
C=S&C&CN&CN^CN^C1=CC=NC=C1&C1CNCCN1&&&CN&CC&CC&CC&CC&CC&CC&C1=CC=CC=C1&&&
CC&CC&CC&CC&CC&CC&CC&CC&CN&CN&C&C=O&&CC^C1=C[NH]C=C1&CC&C=O^C1=NCCCN1&&CC&CC^C=O^C1=CC=NC=C1&&&&&
C=C&CC&CC&CC&CC&C1CCOC1&C=O&&C1CCCCC1^CC&&C1CCCCC1^CO&&CC&&
CC&CC&C&CC&&CC^C&CN&&CC^C&C=O&&CN^C1CCNC1&CC&C&C=O&&CO&&
CC&CO&CO&C1=CC=CC=C1&CC&CC&C&C=O&&CN^C1CCNCC1&CC&C1=CC=CC=C1&CC&C#N&&&
CN&C&C=O&&CC^C&CO&CO^CC^C1=CC=CC=C1&C1=CC=CC=C1&C1=CSC=C1&&&CC&C&C=O&&CN^CN&CC&CC&C1=CC=CC=C1&&&
C=N&C&CN&&CN^CN&CC&C1CC1&&&
C=O&C1=COC=CC1&CC&C1=CC=CC=C1^CO^CF&&C1=CCCCCC1&&C1=CC=CC=C1&&C1CCCC1&&
CN&C1=NCCN1&CN&CN^C1=CC=CC=C1^C1=CC=CC=C1&CC&CCl&C^CO&CC^C=O&CO&CN^CCl&CN^CC&CN&&&CN&C&C&C1=CC=CC=C1&CF&C=O&CF&&CF&CN&CCl&CC^CN&&&C&C&CC&CF&&CC&CF^C&&&CF&&CF&CF&&
CO&CO&C1=CC=CC=C1&CN&CN^CCl^C&&&C=O&&CN^NN&C1=NCCN1&C1=CC=CC=C1&&&
CO&CO&C1=CC=CC=C1&CC&CN^CO^N&CO&CN&&&C^CN^C=O&C1CC1&&CC&&CC&CC&C&C=O&&CN^CN&C1=CC=CC=C1&CO&CO^CC^CC&C&C1=CC=NC=C1&CF&C1=CCCC=C1&&CF&&&CF&&
CC&CC&C&CC&&CC^C&CN&CN^CC^C&C&C=O&C=O&&CN&CO^CN&CO&C1C2CC3CC1CC(C2)C3&C&&&CC&&CC&&
CO&CO&C1=CC=CC=C1&CN&N&CN&&CN^C1=CN=CN=C1&CN&N&CN&&CN^C&C=O&&CC^C1=CC=CC=C1&C1COCCO1&&&
CN&N&CN&&CN^C1=CCCCC1&CN&CN&C&C=O&&CC^C1=CC=CC=C1&CC&C1=CN=CN=C1^CC^CN&C&&&CF&&CF&CF&&
CC&CC&CC&CC&CC&CC&CC&CC&CC&CC&CC&CC&CC&CC&CC&CC&CC&C[NH3+]&C1=CCC[NH+]=C1&C1=CC=CC=C1&&&
CC&CN&N&CN&CC^CN&&CC&CN&C1=CNCCC1&CC&C^C=O^CN&&C1=CC=CC=C1&C=O^CC&&&C1=CC=CC=C1&CC&C#C&CC&C&CC&&CC&CC^CN&N&CN&&CN&&
C=O&C&CN&CN^CC^C1=CC=CC=C1&C1=CON=C1&&&C1=CCCCC1&&&
CC&C&CC&&CC&CN^CN&CC&C1=CC=CC=C1&CO&CO^CO^CC&CO&C1=CC=CC=C1&CC&&&C1=CC=CC=C1&&&
CO&CO&C1=CC=CC=C1&CN&CN^CO^C&CO&C=O&&&&CC^C1CCNCC1&NS&S&O=S&&O=S&CS^C1=CCCC=C1&C1=NON=C1&&&
C=N&C&CN&&CN^NN&&&
CC&C&CC&&CC^CC&C&CC&CN^CN^CN&CN&CC&CC&C&C&CN&C=O&&CC&CC^CC&C1=CC=CC=C1&C1=CC=CC=C1&CO&CO&&&&&
CC&C1=CC=NC=C1&C1=NC=NCC1&CN&N^CN^CN&CN&&CN^CC&&&C1=CC=CC=C1&CCl&&CF&&
CC&CC&CC&CC&CC&CC&CC&C1=CC=CC=C1&CO&&CC^C1=CC=CC=C1^CO&&&&
CC&CO&CO&C1=CC=CC=C1&CC&C&C=O&&CO^NO&C=N&C&CN&&CC^CC&C1=CCCC=C1&C1=CC=CC=C1&&&
CN&CN&C&C=N&CN^CN^C#N&CN&&&CC&CC&CN&N&CN&&CN&&
CN&C1=CC=CC=C1&CN&C1CNCCN1^CF^CN&&C[NH3+]^CC&[NH4+]^C1=CNC=NC1^C1=CC=NC=C1&[NH2+]=O&C=O&&&&[NH3+][O-]&CBr&&&&
CC&CN&N&CN&CC^NS&&S&O=S&&O=S&CS^C1=CC=CC=C1&CN&C1CCNC1^CC&&C#N&&&
C=N&C&CN&&CC^C1=CC=CC=C1&CO&CO&C1=CC=CC=C1&CF&&CC^CC&C&C=O&&CN^CN&C1=CC=CC=C1&C1CCCCC1&C&CC^C&CC^CC&&&&CC&&
CO&C1=CC=CC=C1&CC&CN&C1CNCCN1&CN&C&C=S&&CN^CN&C1=CC=CC=C1&CCl&&&
CC&C1=CC=CC=C1&CC&CN&C1=NCCN1&CC&CN^C1=CC=NC=C1^NS&&&S&O=S&&O=S&CS^C1=CC=CC=C1&CC&&&
CC&CC&C&CC&&CC^C&CN&CN^CC^C&C&C=O&C=O&&CC&CN^C&CN&CC&C&CC^CN^CC&CC&CN&CC^CC^C&C&C1=CNCC1&C&C=O&C=O&C1=CC=CC=C1&C=O&&CO&CC&&&CN&&C&C1CCNC1&CN&CC&CN^CC^C&C&C&C=O&C=O&CC&&CN&CC&CC^CN&C&&&C&CC&CC&CC^CN^CC^CC^C&CN&C1=CC=CC=C1&CS&C=O&C&&&&CO^C=O&&&&CO&&
CC&C&CC&&CC^C1=CC2C3CCCC2C1C3&CC&C=O^CC&&CC^CC^CO&C^C1CCCC1^CO&C=O&CC&C&&CO&&C=O&&&&CC^C1=C[NH]N=N1&CN&CC&C1=CC=CC=C1&CO&&CO&&
CC&C&C=O&&CN^CN&C1=CSC=N1&CC&C&C=O&&CN^CN&C1=CC=CC=C1&C1CCNC1&NS&S&CS&&O=S&O=S&&
CC&C1=CC=CC=C1&CO&CO^C1=CCOC=C1^C&C=O&CC&&C1=CCCC1&CC&&C&C=O&&CN^CN&CC&CN&CN&C&C=O&&CC^CC&CC&CC&CC&CC&CN&CN&CC&CN&&&
C=O&C1CCNC1&C1=CC=CC=C1&&C^CC&C1=CNCC1^CC^CN&C1=CNCC1&CC^C1=CC=CC=C1^CN&CO&&&CC^C1=CC=CC=C1&&CO&&&&&
CO&CO&C1=CC=CC=C1&CC&C=N^CO^NN&CO^CO^CN&&&CO&C&&&C=O&&CC^C1CC1&&&
CC&CN&C1CCNC1&CC&CN&CN&C&C=O&&CC^C1=CC=CC=C1&C1=NCCOC1&CC&CC^C=O^C1=CC=CC=C1&&&CCl&&CCl&&
CC&CN&N&CN&CC^CN^CO&C&&&C=O&&CC^C1=CSC=C1&CC&&C1=CN=CNC1^C=O&&C1CCCNCC1&&
CC&C1=NON=C1&CC&C&C=N&CN^CN^C1=CC=CC=C1&NO&CF&&&&CC&&
CC&C1=CCCC=C1&CC&CO^C1=CC=CC=C1&&&&
CO&CO&C&C=O&&CC^C1=CC=CC=C1&CC&CS&S&O=S&&O=S&CS^CC&C1=CC=CC=C1&CF&&&
CC&C1CCCCC1&C&C1CCOCC1&CC^C1CC2COC(C1)OO2&CC^CC&CC&&&CO&CO&C&C=O&&CC^CC&CO&CO&C1=CC=CC=C1&CC&C&C=O&&CO&&
CC&CC&C1=CC=CC=C1&CC&C&C=N&NN^CC^CN&C1=NCCN1&C&C1=CC=CC=C1&C=N&&&&CN&&
CC&CO&CO&C1CCNC1&CN&C1=CC=NC=C1&CS&CS^CC^CC&C#N^C1=CCOC1^C&&&C=O&C=O&&&&CN^CN&C1=CC=CC=C1&CF&&&
CC&CC&C&C=O&&CC^CC&CC&C1=CCCCC1&CC&&&
CN&C1=CN=CN=C1&C1=C[NH]C=N1&CN&CC&C&CC&CO^CO&&CO&CP&P&O=P&&OP&OP&&
CN&C1=CN=CN=C1&CCl&&CN&CN^CN&CC&CO&&&
CO&CO&C&C=O&&CC^CC&C1=CCOC=C1&C=O&&C1=CC=CC=C1^CO&CO&C&C=O&&CC^C1=CC=CC=C1&C[NH3+]&[NH4+]^CO^[NH2+]=O&&CO&[NH3+][O-]^CO&&&&&
CC&C&C=O&&CN^C=N&C1CSCN1&C=C&CC^C=O^C1=C[NH]N=C1&&CN^CC&C1=CC=CC=C1&&CN^CCl&&&&&
CC&C1=CC=CC=C1&CO&CO&C1=CC=NC=C1&CC&C&C=N&CN^CN^CC&NO&C1=CSC=C1&&&&&
CN&C1CNCN1&C=O&&C=O&C^CC&C1=CC=CC=C1^CC&&C1=CC=CC=C1&&&
CC&CC&C1=CCNC=C1&CN&N^C=O^CN&&CC^CC^NS&&&&S&O=S&&O=S&CS^C1=C[NH]C=C1&CC&&CC&CC^C&C=O&&CN^C1CCCNCC1&&&
CN&N&CN&&CN^CC&CC&CN&CN&C&C=O&&CC^CO&CO&C&C=O&&CC^C1=CCCN=C1&C1=CC=CC=C1&&C1CCCCC1&&
CC&CO&CO&C&C=O&&CC^C1=CC=CC=C1&C1=NC=NCC1&CN&&CN^C1CCNC1&C1=CC=CC=C1&&&
CC&C1=CC=CC=C1&CN&CN^CN^C&CN&C=O&C&&CC^C=O&C1=COCCC1&&CC^C=O&C1=CC=CC=C1&&C1=CC=CC=C1^CO&&&&&
CC&CC&C&C=O&&CO^CO&C&CC&C^C1CCCC1^C=O&CC&&CC&C1CCCCC1^CO&CF&CO&&CO^C&&CC^C=O&&C1CCCCC1&CC^CF&CC&&C1=CCC=CC1&&C=O&&CC&&
CO&CO&C1=CC=CC=C1&CN&CN^CO^C&CO&C=O&&&&CC^CC&C1COCCN1&C=O&&C1=CC=CC=C1&&
CC&C1=CC=CC=C1&CN&CN^CC^C&&&C=O&&CN^CN&C1=CSC=N1&CC&&CC^C1=NCCO1&C1=CC=CC=C1&&&
CC&C1CCNCC1&CN&CC&C1=CC=CC=C1&CO&CO&C1=CC=CC=C1&CC&C&C=O&&CC^C1=NCCN1&C1=CC=CC=C1&&&
CC&CC&CC&CC&CC&CC&C&CC&&CO&CC^C1CCCCC1&C1=CCCCC1&CC&&C=O&CC&&
CC&CC&C1=CC=CC=C1&CC&C1=C[NH]C=C1&CN&C1=C[NH]C=C1^CC&&C=N&NO&CO&&&
CO&CO&C1=CC=CC=C1&CC&C=C^CO^CC&CO&C&CC&C=O&CC&&CN^CC&CN&CC&C1=CC=CC=C1&CC&CS&CN&S&N&NS&CN&&O=S&CN&O=S&&&&
C#C&CC&CN&C1=NCCN1&CC&C1=CSC=N1^C1=CC=CC=C1^CC&&&C&C=O&&CN^CN&C1CC1&&&
CC&C1=CC=CC=C1&CN&CN^CBr^C&&&C=N&CN^CN^C1=CCCN=C1&CN&C1=CC=CC=C1&C1=CCCC=C1&CCl&C1=CC=CC=C1&&&&&
CN&C&C=O&&CC^C1=CCCC=C1&C1=CON=C1&CC&C1=CC=CC=C1&CO&&CF&&
C=O&C1=COCCC1&C1=CCCC=C1&C1=CC=CC=C1&&&
CO&CO&C1=CC=CC=C1&CC&&CO&CC^CC^C1CCOC1^C=C&C=O&C&&&CC&&CC&&
CN&C&C=O&&CN^C1CCNC1&CC&C1=CSCC1&C1=CN=CN=C1&CN&CN&C1=CC=CC=C1&C1=NNCC1&CN&CC&C1=CC=CC=C1&CF&&CCl&&
CN&C1=CCNCC1&C=O&&CS^CS^CO^C1=CC=CC=C1&&C1=CC=NC=C1^CF&&&&&
CC&CC&C&CC&&CC^C&CN&&CC^C&C=O&&CN^CN&C&CC&CC^CC^C1=CNCC1&C&C1=CC=CC=C1&C=O&&&&CN^CN&C&CC&CC^CC^CC&C&CC&C=O&CN&&CN&&CN&C&CC&CC^CC^CC&C&CN&C=O&CN&&CN^C&CN&C=N&C&&CN^CC&&&CC^CC^CC&C&C[NH3+]&C=O&[NH4+]&&CN^C[NH3+]&CN&&C[NH3+]^C&&C[NH3+]^CC&&&CC^CC^CC&C&CN&C=O&&&CO&&
C=O&C&CC&C=C^CC^CC&C1=CC=CC=C1&C1=C[NH]C=N1&CF&C[NH3+]&&&[NH4+]^C[NH3+]^[NH2+]=O&[NH4+]^CN&[NH3+][O-]^[NH2+]=O&CC&&&&[NH3+][O-]^C1=CC=NC=C1&&&&&
CBr&C1=CC=CC=C1&CC&CN&CN&C1=CCCN=C1&C1=CC=CC=C1&&C1CCNC1^C1=CC=CC=C1&&&
CN&C1=C[NH]N=C1&CN&CN^CC^C&C&C=O&C=O&&CC&CN^C1=NOCC1&C1CNC1&C1=CC=NC=C1&CO&CC&&&C1=CC=NC=C1&CF&&&
CS&S&O=S&&O=S&CS^CC&C&C=O&&CN^C1CCNC1&C1CCNC1&CN&C1=CN=CN=C1&&&
CC&C1=COC=C1&CC&C1=NCCN1&CN&CC^C1=CC=NC=C1^C&CN&CC&C1CNCCN1^CC&CC^CN&C&&&CC&CF&CO&&CF&&&CF&&
C=C&CC&CC&C1=CC=CC=C1&CO&CO&CC&C&CO&&C1CCNCC1^CN&C1CCCC1&&&
CN&N&CN&&CN^C1=CN=CN=C1&C1=C[NH]N=C1&CN&CC&C1=NOC=N1&CC&C1CC1&&&
CC&C1=CC=CC=C1&CS&S&O=S&&O=S&OS^CO&C1=CC=CC=C1&CO&CO&CC&CC&CN&CN&CC&C&CO&&CC^CO&CO&C1=CC=CC=C1&C1=CNCC=N1&C=O&&CC^C1=CC=CC=C1&C[NH3+]&[NH4+]&[NH2+]=O&&[NH3+][O-]&&
CC&C1=CSC=N1&CC&CN&C1CCNC1&CC&C&C=O&&CN^CN&CC&C1=CC=CC=C1&CC&&CC&&
CO&CO&CC&C&CN&&CC^CN&CN&C1=CC=CC=C1&C&C1=CCCC=C1^C&C1=CCCCC1^C1=CCNCC1&C=O&C=O^C1=CNCC1&CN&CN^CN&CC^C=O^CC^C=O^CC&&&&&CC&&&CO&CO&&&&&
CC&C1=CC=CC=C1&CN&CN^CC^C&&&C=O&&CC^C1=COCCC1&C=O&&C1=CC=CC=C1&&
CC&C&C=O&&CC^C1CCOC1&CC&CO^CN&&C1=CNCNC1&C=O&&C=O&&
C=O&C&CN&CN^CN^C1CCCCC1&CN&&&C1C2CC3CC1CC(C2)C3&&&
CC&C&CO&&CC^C&CN&CN^CC^C&C&C=O&C=O&&CC&CO^C&&&CC&CO^CN&&CN&C&C=O&&CC^C&CC&CS^CN&&CN&C&C=O&&CC^C&CN&&CC^CC&C1=CC=CC=C1&&&
CN&C&C=O&&CC^C&CC&C1=CC=CC=C1^CC^CCl&C1=CC=CC=C1&&&CO&CO^CBr^C1CCOCC1&&&CC&CO^CO&&&CO&CO&&
CC&CN&C1=NN=C[NH]1&CS&CS^CC^CC&C1=CC=NC=C1&C&&&C=O&&CN^C1=CCNC1&CC&&CC&CC&&
CC&C1=C[NH]N=C1&CC&&CN^C&C=O&&CC^CN&C1=CCNCC1&C1=CNCC1&CN&CC^C1=CC=CC=C1^C1=CC=CC=C1&CF&CCl&&&&&
CC&C&CO&&CC^CN&C1CCNC1&C1=CC=NC=C1&&C1=CN=CN=C1^CN&CN&C1=CC=NC=C1&CN&C1CCNCC1&CN&C1CNCN1&C=O&&&
CC&C&C=O&&CN^CN&C1=CSC=N1&CC&C1=CC=CC=C1&CO&CO^CC^CC&CC&CC&C&C1=CNCC1&CC&C1=CC=CC=C1&C^C1CCNC1&&C=O&&&&CO&&
CC&C&CC&&C1=CCCCC1^C=O&&C1=COCCC1^C=N&&CC^C#N^CC&&C1=CC=CC=C1&CO&&&
CC&C1=NOC=N1&CC&CN&C1CNCCNC1&CN&C1=CC=CC=C1^CC^CC&CC&C#N&CO&&&CO&C&CC&&CC&&
CC&C1CCCCC1&CC&&C1CCCCC1^CC&C^C1=CCC=CC1^C=O&CC&&CN&C=O^CN&&C1=C[NH]C=C1^C1CC1&CC&&&C^CN^C=O&&&&CO&&
C=C&CC&C&CO&OO^CC&&C&CO&&CC^C1=CC=CC=C1&CO&CO^CO&&&CCl&&
CC&C1CCOC1&C=O&&C1CCCCC1^CC&C=C^C1CCCCC1^CC&&&C1=CC=NC=C1&CC&C1=CC=CC=C1^C1=CCCC=C1&&&&
CN&C&C=O&&CC^CS&CS&CC&C1=COC=C1&CC&C1=CC=CC=C1&CCl&&CCl&&
C=C&C1CC2CCC(C1)C2&C=O&&CO&CO&C1CCCCC1^C1CCCCC1&CC&&C^CC&&CC^CO&CO&C&CC&&C=O&&
CC&C&CC&&C=C^CC&CC&CC&C&CC&&CO&CC^C1CCCC1&C1CCCCC1&CC&&CO&C1CCCCC1^CC&&CC&C1CCCCC1^CO&&C^CC&&CC&&
C#N&CC&C1=CC=CC=C1&CC&C&C=O&&CC^CS&CS&C1=NCCS1&C1=CC=CC=C1&&&
C=C&C1=CC2CCC(C1)C2&C&CC&&CC&&
CC&CO&CO&C&C=O&&CC^C1=COCCC1&CC&&CC^C1=CC=NC=C1^C1=CC=NC=C1&&CN&&C1=CCCCCC1&&
CO&CO&C&C=O&&CC^C1=CC=CC=C1&CC&CC^C1=COCC1^C&C1=CC=CC=C1&CC&CC&&CN^C1=CC=CC=C1^CO^CN&&&&CO^CC&CO&CC&&&CC&CC&CC&CC&CN&CN&C1=CN=CN=C1&CC&&CN^N^CN^CN&CN&&CN^C1CCCCC1&C1CCCCCC1&&&&&
CC&CN&C1=C[NH]N=C1&CBr&&CC^C&C=O&&CN^NN&CN&C&C=S&&CN^CN&C1=CC=CC=C1&CN&&&
CC&CN&N&CN&CC^CN^C1=NOC=N1&C&CC&CC&C1=CC=CC=C1&&CC&&&&
C=O&C&CO&&CC^C=C&CC&C1=CCCC=C1&CC&C=C^C1=CC=CC=C1^CC&CF&C1=CC=CC=C1&&&CO&CO&CC&C&CO&&CC^CC&CC&C1=CC=CC=C1&&&
C=O&C&CC&C[NH3+]^CC^C1=CC=[NH+]C=C1&C1=CC=CC=C1&C1=CCCCC1&CCl&C=O&&&&C=O&C1=CC=CC=C1&&
CC&CC&CC&CN&C1CCNC1&CC&CO&CO&C1=CC=CC=C1&C1=CCCN=C1&CN&CN&C1=CC=CC=C1&CCl&&CCl&&
CO&CO&C1=CC=CC=C1&CN&C1CNCCN1&CN&C1CCNCC1&CN&C&C=O&&CC^C1=CN=CC=N1&&&
CC&C1=CC=CC=C1&CCl&&CN^CN&C&C=S&&CN^CN&C1CCCCC1&&&
CC&CC&CC&CC&CC&CC&CC&CN&C1=CCNC1&C=O&&C=O&C1=CC2=NC1=CC1=NC(=CC3=CC=C(C=C4C=CC(=C2)[NH]4)[NH]3)[NH]1^CC&&CC^CC^CC&&&CC^CC^CC&&CC^CC^CC&&CC^CC&C^CC^C&C=O&&CC^C=O&&CO&&&CO^CO&CO&&&&&
CC&CC&CO&CO&C1=CC=CC=C1&CC&C=C^CO^C1CNCNC1&CO&C=O&CC&&C=O&&&C=O&&
CC&CC&C1CCCCCCOCCCCCC1&C=O&&CC&C=O&CC&CO^CO^CC^C1CCOCC1&&C=O^CC&&CC&CN&C1COCN1^N^CO^CN^C^CN&&&CC^C=O^CC&&CN^CC&&CC&CO&&CS&&&CO&CS&&&C1=CN=CCC1&C1=CC=CC=C1&&&
CC&CO&CO&C1=CC=CC=C1&CC&C1=CN=CN=C1^CO^CS&CO&CS^C1=C[NH]C=C1^CC&CC&&&&&C&C=O&&CN^CN&CC&CC&C1=NCCN1&C1=CC=CC=C1&&&
CS&S&O=S&&O=S&NS^CN&C1CCCCC1&CN&CN&C1=CN=CN=C1&CN&CN^CS^C1=CC=CC=C1&S&CS&CS&CS&&O=S^C&&O=S^CF&&&&CF&&
CO&CO&CO&CO&C1=CC=CC=C1&CS&S&O=S&&O=S&NS^N&CN&&CN^C1=CC=CC=C1&CO&CO^C1=COCC1&&&C1=CCNCC1^CN&CC&C=C&C&CC&&CC&&
CC&C1=CC=NC=C1&CC&C1=CC=CC=C1^CC^C1CCCC1&CN^C1=CCCC=C1^C1=NNCC1&CN&&&CN&C1=CC=CC=C1&&&CF&&&
CO&CO&C1=CC=CC=C1&CC&C&C=O&&CC^C&CF&&CC^C1=CC=NC=C1&&&
CC&CC&CC&C&C=O&&CN^CN&C1=NCCNC1&C1=CC=CC=C1&&C1=NNCN1^C=O&&&
C=O&C&CO&CO^CC^C&C1=CC=NC=C1&CC&CCl&C^CC&&C=O&C1=CC=CC=C1&&CN&&C1CNCCN1&CN&C1=CC=CC=C1&CC&CN&CN&CC&C1=CC=CC=C1&&&
CC&C1=CC=CC=C1&CC&C1=NNCC1^CC^CC&C1=NCCN1&&CN^C1=CC=CC=C1&&&CC&C^CF^C=O&&&&CN^CN&C1=NN=CS1&&&
CS&S&O=S&&O=S&CS^C1=CC=CC=C1&CC&C1=C[NH]C=N1&CC&C1=CC=CC=C1^C1=CCNC=C1^CBr&CC&&&C&CF&&CF&CF&&
CC&CO&CO&C&C=O&&CC^C&CC&&C1CCCCC1^CC&&C1CCCCC1^C1=CC2CCCC1C2&CC&&C1=C[NH]N=C1^CN&C1=CC=CC=C1&C[NH3+]&[NH4+]&[NH2+]=O&&[NH3+][O-]&&
C=O&C&CN&CN^CC^C1=CC=NC=C1&C1=CC=CC=C1&CCl&CCl&&&&CCl&&
CC&CC&CC&CN&C1=CCNCC1&C=O&&CC^C^CO^C=O&&C1=CC=CC=C1&CN&&CN&CC&CC&C1=CC=CC=C1&CO&CO&&&
CC&CN&C1=CNC=CC1&C=N&NS&S&O=S&&O=S&CS^C1=CC=CC=C1&&&
C=O&C&CC&CS^CN^CS&NN&C1=N[NH]C=N1&CN&CC&C&C1=CC=CC=C1&C=O&CO&&CN&&CN&CC&C1=CC=CC=C1&&&
CC&C&C=N&NN^CC^CN&C1=C[NH]N=C1&C&CN&C=O&&&&CC^C1=CC=CC=C1&CF&&CCl&&
C=O&C&CN&CN^CC^C&C1=CC=CC=C1&CC&CN&CC^CC^CN^C[NH3+]^C1=CNCC1&C&C1=CC=CC=C1&[NH4+]&C1=CC=CC=C1&C=O&C1COCO1&[NH2+]=O&&&&CO&&&[NH3+][O-]&&&&
CO&CO&C1=CC=CC=C1&CC&C^CC^CN&C#N&C1=CNCN1^C1CC1&&C=O&&&&C1=CCNCC1^C1=CC=CC=C1&CF&&CC^C1=C[NH]N=C1&CN&&&
CC&C&CC&&CC^CC&C&CN&CN^CC^C&C&C=O&C=O&&CO&CN^CO&CN&C&C&CC&CC&&CC^CC^C1CCCCC1&CC^C1=CC=CC=C1&&&&&CO&CO&CC&C1=CC=CC=C1&&&
CC&CC&CC&CC&CN&C1CNCCN1&CN&C1=CCNN=C1&CN&CC^C=O^CC&&CCl^CC&&&CC&CC&&&
CN&N&CN&&CN^CC&CC&CN&CN&C&C=O&&CC^C1CCCCC1&CC&CN&C1=CNCN=C1&CO&&C=S&C1=CCCC=C1^CC&C&C=O&&CN^CN&CC&CN&C1COCCN1&&&
C=O&C&CC&CS^CN^S&C1CCNCC1&O=S&C1CCCC1&&O=S&&&CS^CC&C1=CC=CC=C1&CF&&&
CC&C1=C[NH]N=C1&CN&CC&C1CCNC1&CN&C&C=O&&CC^C1=CC=CC=C1&C1COCN1&C=O^C1=CCNC=C1&&&&
CN&CN&CC&CC&CC&C1CCNCC1&CN&CC^C=O^C1=CC=CC=C1&&C1=CC=CC=C1&&CC&C&CF&&CF&CF&&
CO&CO&C1=CC=CC=C1&CC&C1=COCCC1&C=O&&CO^CO^C1=CC=CC=C1^C&CO&C=O&CO&&CC&&C1=COCC1&C1=CC=CC=C1&&&
CO&CO&C1=CC=CC=C1&CN&N&CN&CC^NS^C1=CC=NC=C1&S&&&O=S&&O=S&CS^C1=CC=CC=C1&CC&C&C=O&&CN^CN&C1=CC=NC=C1&CC&&CC&CC&&
C1=CSC=C1&CC&C1=CN=CC=N1&CC&C1=C[NH]C=C1&C1=CCNC=C1&&&
C=O&C1=CCNC1&CC&C1=CCCC=C1^CN^CO&C1=CC=CC=C1^C1=COCCC1&C1=CC=NC=C1^CCl&CO&&&&&&C^C1=CCCC=C1&&C1=CC=CC=C1&&
CC&CC&CC&CC&CC&CC&CC&CC&CC&CC&CC&CC&CC&CC&CC&CC&CC&CC&CC&CC&CC&CC&CC&C&C=O&&CO&&
CC&CO&CO&C&C=O&&CC^C1=CC=CC=C1&CN&CN&C&C=O&&CC^C&CC&CC^CN^C1=CC=CC=C1&C1=CCNC=C1&&&CC&&CC&CN^NS^CC^S&C#N^C=O^O=S&&&&&&O=S&CS^C1=CC=CC=C1&&&
C=O&C&CO&&CC^C1=CNC=NC1&CC&CC^C=O^C1=CC=CC=C1&&CN^CF&CN&&CF^C1=CC=CC=C1&&&C1=CCCCC1&&&
CO&CO&C1=CC=CC=C1&C1=CCCN=C1&CO&CO^CC^C1CCNC1&C1=CC=CC=C1&CC&&&C^CN^C=O&C&&CN^C=O&CN&&CC^C1=CNCC1&C&CN&CN&C^C1=CC=CC=C1&CC^C=O&&&CN&&CN^N&N&CN&CN&&CN&CN&&&&
CBr&C1=CC=CC=C1&CC&C1=NOC=N1&CC&C1=CC=CC=C1&CN&C1CCNC1&&&
CC&CO&CO&C&C=O&&CN^C1CCNCC1&CN&C1CCNC1&C=O&&C=O&C1=CC2CCC1C2&&
CN&C&C=O&&CC^C1=CC=CC=C1&CC&C1=CC=NC=C1&CC&C1=CC=CC=C1^C1=NCCN1&&CN&C1CCNCC1&CN&CC&C1=CC=CC=C1&&&
C=O&C&CN&CN^CC^CC&C1=CCNCC1&C1=CC=CC=C1&CO&CF&&C=O&&&C1=CC=NC=C1&&
CC&C1CCCCC1&C1CCNC1&C=O&&CN^C1=CC=CC=C1^C=O^CC&&&C&C=O&&CO^CO&CC&C&C=O&&CN^CN&CC&C1CCSC1&S&O=S&&O=S&&
C1=CC=CC=C1&CC&CC&CC&CC&C1=NCCO1&C1=CCCN=C1&C1=CC=CC=C1&&&
C=O&C&CN&NN^CC^CN&C1=CCNC1&C1=CC=CC=C1&CO&CF&&&&CF&&
CC&C1=CC=NC=C1&CN&CN^C1=CCCC=C1^C&&&C=S&&CN^CN&CC&C1=CSC=C1&&&
CC&CO&CO&C&CC&CC^CC^C1=CC=CC=C1&C&CO&C=O&CO&&CO^CC&&&CC&CC&C1=CC=CC=C1&CCl&&&
CS&S&O=S&&O=S&CS^C1=CC=CC=C1&CC&C&C=O&&CN^CN&CC&C&C=O&&CO^CO&CC&C&C=O&&CC^CC&CC&C&C=O&&CC^C1=CC=CC=C1&CF&&&
CC&CC&CC&CO&CO&C1=CC=CC=C1&CC&C1=CC=NC=C1^CC^CN&CN&CN^C1=CN=CNC1&&CC&CN&C1CCOC1&&C=O&&&&
CC&CC&CC&CC&CC&C&C=O&&CC^C1=CC=NC=C1&CN&CN^CO^C1=CC=CC=C1&&C1=CCCC=C1^CO&CCl&&&&CCl&&
CO&CO&C&C=O&&CC^CN&C1CSCN1&C=C&CC^C1=CC=CC=C1^C&CC&C=O&&CC&CC&&C1=CC=CC=C1&&&
C=O&C1CNCCN1&CN&C^C1=CC=CC=C1^C=O&&&&CC^C1=CCSC=C1&C1=CCCCC1&&&
CO&CO&C1=CC=CC=C1&CC&CC&C&C=O&&CN^C1CC2CNCC1N2&NS&S&O=S&&O=S&CS^C1=CC=CC=C1&CO&CO^CO&&CO^CO&&CO&&&
CC&CO&CO&C1=CC=CC=C1&CN&CN&C&C=O&&CC^CS&CS&C1=CN=CNC1&C=O&&CN^C1=CC=CC=C1^C1=C[NH]N=C1&&CC&&&
CO&CO&C1=CC=CC=C1&CC&CN^CO^CN&CO&CC&&&CC&CC&CC&CC&C1=CC=CC=C1&CN&C=N&C1CNCN1&&&
CC&C&CC&&C1CCNCC1^C=O&&C1=CC=CC=C1^CCl^C1=NOCC1&&CC&C1=CNCC1&C1=CC=CC=C1&&&
CO&CO&C1=CC=CC=C1&CC&C^CO^C=O&CO&&CN&&C1CNCCN1&CN&CC&C1=CC=CC=C1&CO&&&
CC&CN&C1CCCNCC1&C=O&&C1=CC=CC=C1^CN&CN&C&C=O&&CN^CN&C1=CC=CC=C1&CO&CO&C&CF&&CF&CF&&
CS&S&O=S&&O=S&CS^CC&CC&CN&C1=NNCC1&CC&CC^C1=CN=CN=C1^C1=CC=CC=C1&CN&CO&&&CO&CC&CC&C&CF&&CF&CF&&
CC&CC&CC&CN&CN&C&C=O&&CC^C1=CC=CC=C1&CCl&&CN^CN&C&C=O&&CC^C1=CSC=C1&C1=C[NH]N=C1&CC&&CN&CN&&
C=C&C&CC&&CC^C1=CCCCC1&CC&C=C^CC^CC&&&C&CC&&C=C^CC&C&C=O&&CO^CO&C&CC&CC^CC^C&C&CC&C=O&&CC&CO&&CO&&&
C=O&C&CC&C1=CC=CC=C1^CN^CC&C1CNCCN1&C^CCl^C=O&CF&&CCl&C=S&CF&&&C1CCNCC1&CF^C1CCNCC1&&&&&
C#N&CC&C1=CC=CC=C1&CCl&&CO^CO&C1=CCNC=C1&C=O&&CC^C1=CC=NC=C1^C1CNNC1&&C=O&&CN^CC&C1=CC=CC=C1&&&
CO&CO&C1=CC=CC=C1&CC&&CN^CN&C&C=O&&CC^CC&CC&C1=CNCN=C1&CC&&CC&C1=C[NH]N=C1^CC&&CC^C1=CC=CC=C1&CO&CO^CC&&&&
C=O&C&CO&&CC^C1CCNCC1&CC&CC&C=C&C&CC&C1=CC=CC=C1^CC^CC&C1=CC=NC=C1&C&&&CF&&CF&CF&&
CN&N&CN&&CN^CN&C1=NN=C[NH]1&C1CNCCN1&CN&C&C=O&&CC^C1=CC=CC=C1&CC&C1=CC=CC=C1^CF^CF&&&&&
CC&CC&CC&C&C=O&&CN^C1CNCCN1&CN&C1=CN=CN=C1&CN&CN^C1=NCCN1&&CN&C1CCOC1&CC&CO^CO^OP&&CO^P&&&O=P&&OP&OP^OP&P&O=P&&OP&OP&&
CN&C1=NCCNCC1&C=O&&CN^CC^CC^C&C1=CC=CC=C1^C1=CC=CC=C1^C=O&CC&&&&CN^C&CN&C=O&C&&CO^CC&&&CC^CC^CC&C&CC&C=O&CN&&CO&&&&
CN&CN&C&C=O&&CC^C1=CSC=C1&CN&CN^C1=CCCC1^C&&&C=O&&CC^C1=CCOCC1&C=O&&C1=CC=CC=C1^CO&CO&&&
C=O&C&CN&CN^CC^C1CCCCC1&C1=CC=CC=C1&CN&CC&CN&C&C1=CN=CN=C1&CF&CC&&CF^C1=C[NH]C=N1&&CF^C1=CCNC=C1&&&&&
CO&CO&C1=CC=CC=C1&CO&&CC^C&C=O&&CC^C1=C[NH]C=C1&CN&&&
CO&CO&C1=CC=CC=C1&CC&CO&CO&CC&C&CC&CN^CF^C1CNCCN1&&&CN&C&C=O&&CC^C1=CC=CC=C1&CBr&&&
C=N&C1=CNC=NC1&CS&CS^C1=CSC=C1^CC&C1=CCOCC1&C1=COC=C1&C&&&CC&CF^CC&&CF&&&
CC&C1=NCN=C1&CN&&C1CCOCC1^CC&C1=CC=CC=C1^CC^CCl&C1=CC=CC=C1&&&CC&C&CN&&C=O&&
CN&N&CN&&CN^C1=CC=CC=C1&CN&CN^CC^C&C#N&C=O&&&&CN^CN&C1=CC=CC=C1&CN&C1CNCCN1&&&
CC&C&C=O&&CN^CN&C1=C[NH]N=C1&CN&C1=CC=CC=C1&CCl&&CC^C1=CC=CC=C1&CC&C&C=O&&CN^CN&CC&CN&N&CN&&CN&&
CC&C&CC&&CC&CC^C1=CC=CC=C1&CC&CC&CN&NS&S&O=S&&O=S&CS^C1=CC=NC=C1&CC&C&C=O&&CN^CN&CC&C1=CC=NC=C1&&&
CC&C&C=O&&CO^CO&C1=CC2CCC(C1)N2&CN&&CC^C1=CC=CC=C1&CCl&&&
C#N&CC&C1=CC=CC=C1&C1=NCCN1&CC&C1=CC=CC=C1^CN^CCl&C1CCCCC1&&CCl&&&&
C1=CC=CC=C1&CN&CN&C1=CC=NC=C1&CN&CN&C1CCCC1&&&
CC&CC&CC&CN&C1=NCCN1&CC&C=C^C1=CC=CC=C1^CC&&&C1=CC=NC=C1&&&
CC&CC&CC&CC&CC&CC&CC&CC&CC&CC&CC&C&CC&CC^C1COCO1^CC&C1=CC=CC=C1&CC&CC&CC&C&CC&C=O&CC&&CO^CC&CO&CC&&&CC&CO&CO&C1=CC=CC=C1&CC&C&C=O&&CO^CO&&&
C=O&C&CC&C1=CC=NC=C1^CC^CC&C1CCCC1&C1=CC=CC=C1&CC&&&CC^CC^CC&C1=CC=CC=C1^C1=CC=CC=C1^C1=CC=NC=C1&&&&&&&
CC&C1=CC=CC=C1&CC&CN^CN^N&CN&CN&C1=NCCN1&&CN^CN&&&C1=CC=NC=C1^C1=CC=CC=C1&&&&
CC&CC&CC&CC&CC&CC&CC&CC&CC&CC&CC&C1=CC=CC=C1&CO&CO^CO^CC&CO&CC&CC&CC&CC&CC&CC&CC&C&CC&C=O&CC&&CO^CC&&&CC&CC&CC&CC&CC&&&
CC&C&CC&&C1CCOCC1^C1=CC=CC=C1&CN^C1=NCCN1^CN&CN&C&CC^C=O^C=O&C1=CC=CC=C1&&&&CN&&CN&C1=CC=CC=C1&CC&C&CF&&CF&CF&&
C=C&C1CCCCC1&C=C&CC^CO^C=C&&CO^C1CCCCC1&&&C1CCCC1&CC&&CC^C^CC^CC&C&&CO^CC&&&&CC^CC&C1CCNC1&C=O&&CN^CC^C^C1=CC=CC=C1&CC&CF&&CC&CF&&&&
CC&CC&CC&CC&CC&CC&CC&CC&CC&CC&CC&CC&CC&CC&CC&C&C=O&&CN^CN&C&CC&CC^CC^CC&C&CN&C=O&C=N&&CN^C&CN&CN&C&&CN^CC&&&CC^CC^C1=C[NH]C=N1&C&&&C=O&&CN^CN&C&CC&CC^CC^C1=CNCC1&C&C1=CC=CC=C1&C=O&&&&CN^CN&CC&C&CN&&C=O&&
CC&C1=CC=NC=C1&CN&&CC^CC&C1CCNC1&CO&CO&CC&CN&CN&CC&C1=CC=CC=C1&CC&CC&C1=CC=NC=C1&&&
CC&C&C=O&&CN^CN&C1=CC=CC=C1&CC&C1=N[NH]C=N1&C1=NCCCN1&CN&C1CNCCN1^C1=CC=CC=C1^CN&CF&C1=CC=CC=C1&&&CC&&CC&&
C=O&C1=CCNCC1&C=C&CC^C1=CC=CC=C1^C1=CC=CC=C1&CC&&&C&CF&&CF&CF&&
CC&CO&CO&C&C=O&&CN^CN&C&C=S&&CN^CN&C1=CC=CC=C1&CC&C1=NCCN1&C1=CC=CC=C1&&&
CN&C1=CNC=NC1&C=O&&C1=C[NH]C=N1^CN&CC&CO&CO&CP&P&O=P&&OP&OP&&
CC&C&CC&&CC&CC^C1=CC=CC=C1&CN&CN&C&C=O&&CC^C1=C[NH]N=N1&CN&C1=NON=C1^CC^CN&CO&&&&&
CC&CN&CN&C&C=O&&CN^CN&C1=CN=CN=C1&C1=NCCN1&CN&CN^CN^C1=CC=CC=C1&C1CCOC1&CC&CC&&CC^CO^CO&&&&&CO&&
CN&CC&C&CC&C1CCNCC1^CN&&C1=NCCN1&CC&CC^C1=CC=NC=C1^C1=CC=CC=C1&CC&CO&C1=NNCCC1&&CO^C=O&&&&C1=CC=CC=C1&&
CC&CC&CC&CN&N&CN&CC^CN^CC&CC&CN&C1=CC=CC=C1&CN&&&C&C=O&&CC^C&CC&&CN^C1=NCCN1&CC&C1=CC=CC=C1^C1=CC=CC=C1^CCl&&&&CCl&&
C#N&CC&C1CCNC1&CN&C^C1CC1^C=O&&&&CC^C&CN&&CC^CC&C1=C[NH]C=N1&C1=CNCC=N1&&&
C=O&C&CC&CC^CN^CC&CN&CC&C1=CC=CC=C1&C1=CC=CC=C1&CO&CN&CO&CN&C1=CC=CC=C1&CC&&&C&CO&&CC^C1=CC=NC=C1&&&
C=O&C1CNCNC1&CN&C1CCNCC1^C1=CC=CC=C1&&&C1CCCCC1&&
CCl&C1=CC=CC=C1&C1=CCCN=C1&CC&C1=CC=NC=C1^CN&&CN&CC&CC&CN&C1=C[NH]C=N1&&&
CO&CO&C1=CC=CC=C1&CC&CC&CN&CN&C&C=O&&CC^CN&C1=C[NH]N=C1&CC&&&
CC&CC&C&CC&C1=CC=CC=C1^CC&&C1=COCCC1&CO&CO^C=O&&&C1=CC=CC=C1^CO&CO^CO&&&&
CO&CO&C1=CC=CC=C1&CC&C1=COCCC1&C1=CN=CNC1&CN^C1=CC=CC=C1^C1=CC=CC=C1^C=N^C1=CCCC=C1&&&&&&&
CC&C1=CC=CC=C1&CC&C^CP^C=O&P&&CO^O=P&&&&OP&OP&&
CN&C1=C[NH]C=N1&CC&C&CO&CO^CC^CC&C1=CC=CC=C1&C1=CCNC=C1&CC&CC&C#N&C1=CC=CC=C1^CC&&CC&C1=CC=CC=C1^C=O^C#N&CF&&CN&&&&&&
CC&C1=CC=NC=C1&CN&C1CCNC1^CN^CN&C1CCNC1&CN^C=O^CF&C&&&&&C=O&&CC^C1=CC=CC=C1&CC&C1=CC=CC=C1&CO&&CF&&
CC&C1=CC=CC=C1&CO&CO&C1=CCNN=C1&CN&C^C=O^CC&&CCl&CC&&&CC&&
CS&S&O=S&&O=S&NS^C1CNCCN1&CN&CC&C1=CC=CC=C1&CC&C&CN&&C=O&&
CC&CO&CO&C&C=O&&CC^C1=CSC=N1&CN&CN^CC^C&&&C=O&&CC^CO&CO&C1=CC=CC=C1&CS&S&O=S&&O=S&NS^C1CCNC1&&&
CC&C1=CC=CC=C1&CC&C&C=O&&CN^CN&C&C=C&CC^CC^C1=CC=CC=C1&C&C1COCO1&C=O&&&&CN^CN&CC&CC&CC&CC&CN&CN&C&C=O&&CC^CCl&&&
CC&C1=CC=CC=C1&CO&CO&CC&CN&CN&C&C=O&&CC^C1=COCC1&C1=CCCN=C1&CN&&C1=CC=CC=C1^CBr&&&
C=O&C&CN&CN^CC^C1=CSC=C1&C1=CC=CC=C1&CC&CC&C^C1=CCNCC1^C1=CC=CC=C1&C=O&&&&&&CN^CN&CC&C1=CC=CC=C1&&&
CO&CO&C1=CCCC=C1&CO&CO^C1=CC=NC=C1&&CC&C#N^CN&&CN&C1=CC=CC=C1&CN&CN&C1=CC=CC=C1&CF&&&
CN&C1=CNCC1&CC&C1=CSC=N1^CC&&C1CCCCC1^C1=CC=CC=C1&&CC&C&C=O&&CN^CN&C&CC&C^C1CCCC1^C=O&&&&CN^CN&C1=CC=CC=C1&CC&C=C&CC&C&C=O&&CO&&
CC&C&C=N&NN^CC^CN&C1=CSC=C1&C&&&C=O&&CC^CS&CS&C1=NN=CO1&CC&C1=CC=NC=C1&&&
CC&CO&CO&C&C=O&&CC^C1=CN=CN=C1&CS&CS^CN^CC&&&C&C=O&&CN^CN&C&C=O&&CN^CN&CC&C1CCOC1&&&
CN&C&C=O&&CN^CN&CC&C1=CC=CC=C1&C1=CCNCC1&C=O&&&
CC&C&C=O&&CC^C1=C[NH]C=C1&CO&CO^CN^C1=CC=CC=C1&&&CC&C1CCNC1&CC&C^C=O^C=O&&C=O&CC&&C&CC&&CC&&
C=C&CC&CC&C1=CCCCC1&CC&&C1CCCCC1^CO&&C^CC&&CC^CC&C=C&CC&C&CC&&CC^CC&CC&C=C&C&CC&&CC^CC&CC&C=C&&&
CO&CO&C1=CC=CC=C1&CC&C1=NNCC1^CO^C=O&CO^CO&CC&&CO&C1=CSC=C1&&&&&
CN&N&CN&CC^CN^CC&C&CN&C=O&CN&&CC^C1=CCCN=C1&CC&C1=CC=CC=C1&CC&CCl^C1=CCCC=C1^C&&&CCl&C=O&&&&CO&&
C=O&C&CC&CN^CN^CN&C1CCNCC1&C&CO&CC&CO&CO^CC^CC&&&CC&C1=CC=CC=C1&C1=CC=CC=C1&&&CCl&&CCl&&
CC&C&C=O&&CO^CO&C1=CC=CC=C1&CO&CO^C1=COCO1^C&&C1=COC=CC1^C=O&C=O&&CC&CC^CC&C1=CC=CC=C1&CC&&&CC&CC&C&C=O&&CO^CO&C1CCCCC1&CC&&C1CCCCC1^C^C1=CCCCC1^CC&C1CCCCC1&&CC^CC&&&&C1CCCCC1^CC&&CC&C^CC&&CC&&
CC&C&CC&CC^C=N^C&NN&C=O&CN&&CN^C&CN&C=O&C1=CC=CC=C1&&CC^CC&CN&&&CN&C&C=O&&CC^C1=COC=C1&&&
CC&C&CC&&CC^C1=CC=CC=C1&CS&CS&C1=CC=CC=C1&CC&C1=CC=CC=C1^CC^CC&C&C1=CC=NC=C1^CF^CF&CN&&&&CF&&&CF&&
C=O&C&CN&NO^CC&&C1=CSCC1&C1=CC=CC=C1&CC&CN&CN&CC&C1=CC=CC=C1&CC&C1=CC=CC=C1&&&
CO&CO&C1=CC=CC=C1&C1=NCCN1&CC&C1=CC=CC=C1&CN&CN&C&C=O&&CC^CO&CO&C1=CC=CC=C1&CCl&&CCl&&
CC&C1=COC=C1&CC&C&C=O&&CN^C1CCNCC1&CN&C1=C[NH]N=C1&CN&CN&C&C=O&&CC^C1=CC=CC=C1&C1COCO1&&&
CC&C1=C[NH]N=C1&CN&C^CC^C=O&&CCl&CC&&C&CC&&CO^CO&C1=CC=CC=C1&CCl&&&
CO&CO&C1=CC=CC=C1&CC&C1=CC=CC=C1^CC^CN&CN&CN&CN&C&C&C=O&C=O&&CO&CN^CO&C1CCNC1&C&CC&CC&C1=CC=CC=C1&&CC&&&CC&&
CC&C&CC&&C1CCCCC1^C1CC2COC(C1)C2&C=O&&CO&C1CO1&C1CCCCC1^CO&&C1CO1&C1CCCCC1^CC&&C1=CCOC1^C=O&&&
C=O&C&CO&CO^CC^C1CN2CCC1CC2&C&&&CO&&CC^C1=CC=CC=C1^CC&&C1=CC=CC=C1&&&
CN&CN&CC&CC&C1=C[NH]C=N1&&&
C=O&C1=CCCCC1&CO&&CC^C=N^C=O^CN&&C1=CC=CC=C1^C1=CC=CC=C1&&&CS&S&O=S&&O=S&OS^CO&C1=CC=CC=C1&&&
CC&C#C&CC&CO&CO&C1=CC=CC=C1&CS&S&O=S&&O=S&FS&&
C=O&C&CN&CN^CC^CC&C1=CC=CC=C1&CS&CN&S&CN&O=S&C&&O=S^C=O&&NS&CC^C1CCNC1&C1=CC=CC=C1&&&&&
CO&CO&C1=CC=CC=C1&CO&CO^CN&&CN^CCl^C&&&C=O&&CC^C1=CC=CC=C1&CS&S^CN^O=S&C1COCCN1&&O=S&&&NS^C1COCCN1&&&
CN&N&CN&&CN^CC&CC&CN&C1=C[NH]N=C1&CC&C1=CC=NC=C1&CN&CN^C1=CCNC1^CC&CC&CC&C1=CC=CC=C1^CN&&CCl&CC^C=O&CC^CN&&&C&C1COCCN1&CF&&&&CF&CF&&
CN&C1CNCCN1&CN&C&C=O&&CC^C1=CC=CC=C1&C1CNC1&CN&CC&C1=NCCN1&&&
CC&C1=CC=CC=C1&CC&CC&C&C=O&&CN^C1CCNCC1&CC&C&CN&&C=O&&
CC&CO&CO&C1=CC=CC=C1&CO&CO^CCl^CC&&CCl^C&&&C=O&&CN^NN&C=N&CC&C1=CC=CC=C1&CO&&&
CC&C1CCCC1&C1CCCCC1&CF^C&CO^CO&&CC^CO^CC&C1CCCCC1^C&C&C1=CCC=CC1&C=O&C=O&C=O&&CC&CC&CC^C1=COC=C1&CO&&&&&&&
CC&CC&CC&C&C=O&&CO^CO&CC&C&CC&&CC&CC^C#C&CC&C1=CC=CC=C1&C1=CCCOCC1&CN&CN^C1=CSC=N1^C&CC&C=O&&&&CC^CC&&&
CC&C1=CC=CC=C1&CC&&CS^S&O=S&&O=S&NS^CN&C&C=O&&CN^NN&C=N&CC&C1=C[NH]N=C1&CC&C1=COC=C1&&&
CC&CC&C&CC&CC^CC^C1=CC=CC=C1&C&CO&C=O&CO^CC&CO&&CN&&&CN&C&C=O&&CN^CN&C1=CC=CC=C1&CCl&&&
CC&CO&CO&C&C=O&&CC^C1=CC=NC=C1&CC&C&C=O&&CO^CO&CC&C&C=O&&CN^CN&C1=CC=CC=C1&CC&&CC&&
CC&CC&C1CCNCC1&CN&C&C=O&&CC^CS&CS&C1=CCNCC1&C=O&&CN&C1=CC=CC=C1^CCl&&&
CC&C&CC&&CN^CN&C&C=O&&CC^C1CNCCN1&CN&C^NS^C=O&S&&CC^O=S&C1=CC=CC=C1&&O=S&&&CS^C1=CC=CC=C1&CCl&&CCl&&
CC&CN&N&CN&CC^CN&&C&C=S&&CN^NN&C=N&CC&C1=CC=CC=C1&CO&CO^CO&&CO^CO&&CO^CO&&CO&&&
CN&C1=CC=CC=C1&CO&CO^CO^CC&CO&C1=CC=CC=C1&CC&&&CC&CN&C1CCNCC1&&&
CC&CC&CC&CS&S&O=S&&O=S&NS^C1CCNCC1&CC&C1=CON=C1&CC&C&C=O&&CN^N&CN&&CN^CC&C1=COC=C1&&&
CC&C1=CC=NC=C1&CC&C&C=O&&CC^CO&CO&C&C=O&&CC^C1=CC=CC=C1&C1=NCCCN1&C=O&&C1CCCNCC1&&
CO&CO&C&C=O&&CC^C1=C[NH]C=C1&CS&S^CN^O=S&&&&O=S&NS^CN&CC&C1CCCCC1&CC&&&
CC&CO&CO&C1=CC=CC=C1&CC&CC&C&C=O&&CO^CO&C1CCOC1&C=O&&&
CC&CC&CC&CN&N&CN&CC^CN^CC&CC&CC&C&&&CO&&CC^C1=CCCCC1&CC&C1=CC=CC=C1^C1=CC=CC=C1^CCl&CCl^C1=CC=CC=C1&CCl&&CCl&&&&CCl&&
CC&CC&CC&CC&CC&CC&CN&N&CN&CC^CN^CC&CC&CC&C&CC&CO&CC&&CC^CC&C1=CCCCC1&&&C1=CC=CC=C1&CCl^C1=CC=NC=C1&&&&
CS&S&O=S&&O=S&CS^C1=CC=CC=C1&CC&C1=COCCC1&C=O&&CC^C1=CC=NC=C1^C1=CC=CC=C1&&CN&C1COCCN1&&&
CC&CN&N&CN&CC^CN^C&C&CO&C=O&&CC&CC^CN^CC^C1=CC=CC=C1&C1=N[NH]C=N1&C1=CC=CC=C1&CF&&&CF&&CF&CF&&&&
CC&CO&CO&C&C=O&&CC^C1=C[NH]C=N1&C1CCNCC1&&C^CC&&CC^CN&CN&C&C=O&&CC^C1=CC=CC=C1&CBr&&&
CC&C1=CC=CC=C1&C1CCOC1&C=C&CC^C=O^C1=CC=CC=C1&&&CN&N&CN&&CN&&
CC&CC&CC&C&C=O&&CN^CN&C1=CC=CC=C1&CN&N=N&CN&C1=CC=CC=C1&CO&&CO&&
C=O&C&CN&CN^CC^C1CCCC1&C1=CCNC=C1&&&CC&C1=CN=CCC1^C1=C[NH]N=C1^C1=CC=CC=C1&&&&&
CO&CO&C1=CC=CC=C1&CC&C1=COCC1^CO^C1=CC=CC=C1&CO^CO^CO&&&CO&&&&&
CC&CC&C1=CC=CC=C1&CC&C&C=O&&CC^C1=CCNC1&CO&&C=O&CN^CC^CC^CC&C1=CC=CC=C1&C1=CNCC1&CO&C1=CC=CC=C1&CO&&&&&
CC&C1=CC=CC=C1&CC&&C[NH3+]^[NH4+]^CC^[NH2+]=O&C1=COCCC1&&[NH3+][O-]^C=O&&&&C1=CC=CC=C1^CO&CO&CC&CO&&&
CN&N&CN&&CN^C&C=O&&CC^CO&CO&C1=CON=C1&CC&C1CCNCC1&CN&CC&C1=C[NH]C=C1&CN&C1=CC=CC=C1&CC&C#N&&&
C#N&CC&C1=CNCCC1&C=O&&C1=CC=CC=C1^CCl^C1CSCN1&&CC&C&C=O&&CO&&
CO&CO&C1=CC=CC=C1&CO&CO^CC&&C&C=O&&CN^CN&C1=CCCCC1&C1=C[NH]N=C1&&&
CO&CO&C1=CC=CC=C1&CC&C1=CC=NC=C1^CO^CC&CO&C^C1=CCCC=C1&&C=O&&&&CN^CN&C&CC&&CC^C1=CC=CC=C1&&&
CC&CN&C1=C[NH]N=C1&C1=CCNCC1&CN&CC&C&C=O&&CN^CN&C1=NCCS1&C1=CC=CC=C1&&&
CN&N&CN&&NS^S&O=S&&O=S&NS^C1CCNC1&C1CCNCC1&C=O&&C1CCNCC1^C1=CC=CC=C1&&&
CN&C1CCNCC1&CN&C1=CCNC1&C=O&&CO^CO^C1=CC=NC=C1^CC&&&C1=CC=CC=C1&CF&&&
CC&C1=C[NH]C=N1&CC&C1=CC=CC=C1^CC^CF&C1=CC=NC=C1&&&&&
CC&C&CC&&CS^CS&C1=CC=CC=C1&CC&C&C=O&&CN^C1CCNCC1&C1=CC=CC=C1&CO&CO&C1=CC=NC=C1&C1=CCCC=C1&&&
CC&C1=CC=CC=C1&CS&S^CC^O=S&&CC&O=S&&&NS^CN&C1=CON=C1&CC&&CC&&
CO&CO&C&C=O&&CN^CN&CC&C&C=O&&CN^CN&C1=CC=CC=C1&CC&C1=NN=CO1&CC&&&
CC&CC&CC&CC&CO&CO&C&C=O&&CC^C&CC&&CC&CC^CC&C1=CC=CC=C1&C1CCCOCC1&C=O&&CN&C=O&&
C=O&C&CN&NO^CC&&C1CC1&CC&C1=NCCN1&CN&C^C1=CC=CC=C1^C=O&&&&CC^C1=CC=CC=C1&CC&C1C2CC3CC1CC(C2)C3^CF&&&&
CO&CO&C1=CC=CC=C1&CO&CO&C1CCOCC1&C=O&&C1=CC=CC=C1^CO&CO&CC&C&C=O&&CN^C1CCNCC1&CC&C&C=O&&CO&&
CC&C1=NCCN1&C1=CC=CC=C1&CN&C1=NNCC1&CC&C1=CSC=C1^C=O^CC&&C=C&CC^CC&&&C1=CC=CC=C1&CO&CO&C&CF&&CF&CF&&
CC&CC&CO&CO&CC&CN&CN&CC&C1=CSC=C1&CC&C1=CSC=C1&CC&C1=COC=C1&CC&C&CC&&C=O&&
CO&CO&C1=CCCC=C1&CO&CO^C1=CN=CN=C1&&CN&CN^CN^CC&&&CC&CC&CC&CN&CN&C&C=O&&CC^CN&CN&C&C=O&&CC^C1=CC=CC=C1&CO&CO&C1CCOCC1&CC&CO^CO&&&CO&CO&&
CO&CO&C1CCOCC1&CO&CO^CC^C1CCCCC1&&CO^C1CCCCC1&CO&CC&C1CCOCC1&&C1=CCCCC1^CC&C1CCCCC1&CO^CO^CO&&&&CO&CC&CO&C1CCCC1&&CC&&C1CCCC1^CC&C1=CCOC1^CO^C=O&&&&&
CO&CO&CC&C1CCOCC1&C=O&&C=C^CN^C1=CCC=CC1^N&CO&CN&&C=O&CN&CC^CC&&C1=CCCCCC1^CO&CO&&&&C1CC1^C&CO&&CC^C&C=O&&CC^CO&&&
CC&CN&N&CN&CC^CN&&C&C=O&&CC^CS&CS&C1=NN=C[NH]1&CC&CC^CN^C1=CC=CC=C1&C1=CC=CC=C1&&&&&
CC&C1=CNNC1&CN&CN^C=O^C&&CN^C=O&C1=CC=CC=C1^CN&CC&&&&C1=CSC=C1&C1=CCCCCC1&&&
CC&C1=CC=CC=C1&CO&CO&CC&CN&N&CN&&CN^C1COCOC1&C&CC&&CC&&
CO&CO&C1=CC=CC=C1&C1=CNCC1&CC&C1=NOC=N1&CC&CO&CO&C1=CC=CC=C1&C1CCOCC1&C=O&&&
CC&C&CC&C=C^C=C^CC&CC&C1=CCCCC1&C=C&CC&CC&&C^C&CC&CC&&CC&C=C&&CC&C&C=O&&CC^C1=CCNC1&CO&&CC^CO^C=O&&&&
CI&C1=CC=CC=C1&CC&C1=CN=CN=C1&CN&C1COCCN1^C1=C[NH]N=N1&&CN&CC&C1=CC=NC=C1&&&
CN&C1C2CC3CC1CC(C2)C3&CC&C&C=O&&CN^CN&C&C=S&&CN^CN&CC&C1=CC=CC=C1&&&
CN&C1=CN=CN=C1&C1=C[NH]C=N1&CN&C1CCOC1&CC&CO^CO&&&CO&&
CC&C1=CC=CC=C1&CN&C1=C[NH]C=C1&CC&&CC^C=C^CC^C1CCCCC1&&&C=O&&C^CC&&CC&&
CC&CC&CC&CC&CC&CC&CC&CC&CC&CC&CC&CO&CO&C&C=O&&CC^C[NH3+]&C1=CC=[NH+]C=C1&CC&C1=CC=CC=C1&CC&C1=C[NH]C=C1&CC&CO&CO&C1=CC=CC=C1&CC&C&C=O&&CN^N&CN&CC^CN^CC&C1=C[NH]C=C1&C&CC&C=O&C&&CO^C=O&&&&CO^CO&CC&C#C&CC&CC&CC&CC&CC&CC&CC&CC&CC&&&
C1=CC=CC=C1&CN&CN&C1=CC=NC=C1&CO&CO&CC&C1CNC1&&&
CC&CN&CN&C&C=O&&CN^CN&C1=CC=CC=C1&CO&CO^CC&&C1=NN=C[NH]1&CS&CS^CN^CC&&&CC&CN&C1COCCN1&&&
CC&C1CCCCC1&C1CCCCC1&C1=CC=CC=C1^C1CCCC1^CO&C=O&&&&&
C=C&C1CC2CCC(C1)C2&C=O&&CO&C1CCCCC1^C=O&&C1CC2CCC(C1)C2^C&CC&&CO&&
CN&C1=CC=CC=C1&CS&S&O=S&&O=S&NS^CN&C1=CC=CC=C1&CN&CN&C&C=O&&CC^C&C=O&&CO&&
CC&CC&C&CC&&CC^C&CN&CN^CC^C&C&C=O&C=O&&CC&CN^C&CN&CC&CC&CC^CC^C1=CC=NC=C1&C1CCCCC1&CC&C1=CCNCC1&&&C&&&CO&&CC^C&CO&&CC^C&CC&CC^CN^C1CCCCC1&CN&&&C&C=O&&CO^CO&C&CC&&CC&CC&&
CC&C&CC&&CC^C1CNCCNCCNCCNCCNCCNCCN1&C=O&&CC^CC^C=O^C1=CC=CC=C1&&C=O&&&CC^CC^C=O^C&&CC^CN&CC^CN&C=O^CC&&C=O&&CN&&CC^C=N&CO^C=O^C&&&&C1CCNC1^CN&&&&CN&&
CC&CC&C&CC&&CC^C&CN&CN^CC^C&C&C=O&C=O&&CC&CN^C&CN&CC&C&CC^CN^CC&C1=CC=CC=C1&CN&CC^CC^CO&C&C&C&&&C=O&CC&C=O&&CC&CC&CO^C1CCNC1&&&&&CN&C&C=O&&CC^C1CCNC1&CN&C&C=O&&CC^C&CN&CN^CC^C&C&C=O&CC&&CC&CC^C&&&CC&CC^CN^CC&CN&CN&C&C=N&C=O&C&&CO^CN&CO&&CN^C&&&CC&&CC&CC&&
C=C&C&CC&CO^CC&&C1=CCCCC1&CC&C=O&&&
CO&CO&C1=CC=CC=C1&CC&CC&CN&CN&C&C=S&&CN^CN&CC&CN&C1=C[NH]C=N1&CC&&&
CC&C1CNCCCOC1&CN&C^C=O^CC&&CC&CC^CN^C1=CC=CC=C1^CO&N&CN&&&CN&NS&&CN^S&C&O=S&C=O&&O=S&CN&CS^CN&C1=CC=CC=C1&C1=CC=CC=C1&CF&CC&&&C&CF&&CF&CF&&
CO&CO&C1=CC=CC=C1&CN&CN^CO^C&CO&C=O&CC&&CN^CC&N&CC&CN&C&C1=CC=CC=C1^CN^CC&CN&C1=CC=CC=C1&&CF^C1CCNCC1^CO&&&&CC&CO&CC&&&C&C=O&&CO&&
C=O&C1=COCCC1&CO&&CC^C1=CC=CC=C1^C1=CC=CC=C1^CO&CO&&CO^CO&&&CC&C1=CC=CC=C1&CO&&&
CC&C1=CC=CC=C1&C[NH3+]&[NH4+]^C1=CCNC=C1^[NH2+]=O&C=O&&[NH3+][O-]&C1=CCCC1&&&&
CN&C1=CC=CC=C1&CC&C^CO^C=O&&&&CC^C=C&CC&C1=CC=NC=C1&&&
CC&CC&CC&CC&CC&CC&CC&CC&CC&CC&CC&CC&CC&C&C=O&&CN^CN&C1=CC=CC=C1&CS&S&O=S&&O=S&NS^CN&C1=CC=CC=C1&CO&CO^CO&&CO&&&
C=C&CC&CN&CN&C&C=O&&CC^C1=COC=C1&CC&CS&CS&C1=CC=CC=C1&&&
CO&CO&C1=CCCC=C1&CC&C1=COC=N1^C1=CC=CC=C1^CC&&&C^CS^CN&S&&C=O^O=S&&&&O=S&CS^CC&C&CO&&CC^CO&&&
CO&CO&C1=CC=CC=C1&CC&C1=C[NH]C=C1^CO^C1=NNCNC1&CO&CN&&&C1=CC=CC=C1^C=O^CN&&&CN&C&C=O&&CC^C1=CC=CC=C1&CC&&&
CC&C1=CCCN=C1&CC&CC^CCl^CN&&C1=CC=CC=C1^NS&&&S&O=S&&O=S&NS^N&CN&&CN&&
CN&C&C=O&&CC^C&CC&C#N^C1=CCCCC1&&CC&C&C=O&&CO&&
CO&CO&C1=CC=CC=C1&CC&CN&N&CN&&CN^CC&C&C=O&&CN^CN&C1=CC=CC=C1&CC&C&CN&&C=O&&
CC&C&CC&C1=CC=CC=C1^C1=NCCCS1^CN&CN&CN&&&C&C=O&&CC^C1=CC=NC=C1&CN&CN^CCl^CC&&&CF&&&
CO&CC&C=C&CC&C1=CC=CC=C1&CO&&CO&&
C=O&C&CO&&CC^CC&CC&CC&CC&CC&CC&CC&CC&CC&C1=CCC=CC1&CC&CC^C=O^C1CO1&&CO^CC&&&CO&&&
CC&CC&CC&CN&N&CN&CC^CN^CN&C1=CN=CN=C1&CN&CC&C&CC&C=O&C1=CC=CC=C1&&CN&&CN&C1=CC=CC=C1&CS&S&O=S&&O=S&CS^CC&CC&CC&&&
CO&CO&C1=CC=CC=C1&CC&C^CO^C=O&CO&&CN&&CN&C1=CC=CC=C1&C1=COC=C1&CC&C1=C[NH]C=N1&C1=CNCN=C1&&&
CN&C&C=O&&CC^C1=CC=CC=C1&CN&C1CCNCC1&C=O&&CC^C1=CC=CC=C1^C=O&&&&
C=O&C1CC2CNCC(C1)N2&C=O&&CN^C1=CC=CC=C1^NO^CI&&C1=CC=CC=C1&&C[NH3+]&[NH4+]&[NH2+]=O&&[NH3+][O-]&&
CF&C&CF&&CF&CC^C1=NN=C[NH]1&C1=NCCNCC1&CC&C1=CC=CC=C1^C1=CC=CC=C1&&&&
CO&CO&C&C=O&&CC^C1=CSC=C1&CN&CN&C&C=O&&CC^C1=NN=N[NH]1&CN&C1CCCCC1&&&
CO&CO&C1=CCCC=C1&CCl&&C1=CC=NC=C1^CC&C^CC^C=O&C1=CSC=C1&&CN&&CN&C1=CC=CC=C1&&&
CN&C&C=O&&CC^C1=CC=CC=C1&C1=NCCN1&CN&C1CCCCC1&&&
C1=CC=CC=C1&CC&CC&C1=C[NH]C=N1&CC&CC^C1=CCNC=C1^C1=CC=CC=C1&CBr&C1COCO1&&&&&
CC&CN&N&CN&CC^CN^C&CC&C=O&C1=CNC=NC1&&CN^C=O&CN&&C1=C[NH]N=C1^C1=CC=CC=C1&CN&CCl&&&&CC&&
CC&C1=CNC=CC1&C=O&&CC^CC^CC^C1=CCCC=C1&&&C1=CC=CC=C1&&&
C=O&C&CC&C1=COC=C1^CN^CC&C1CNCCN1&CS&CN&S&C&O=S&C=O&&O=S&CC&NS^C1=COC=C1&C1CCNC1&&&&&
CO&CO&C1=CC=CC=C1&CC&C1=CC=CC=C1&CN&C1CNCSC1&C=O&&C1CCOC1^CO&&CC^CO&&&
C=C&C1CCCCC1&CC&CC^C1CCCCC1^CC&CO&C1=CCCCC1&&CC^C1=CCCCC1&&C^CC&CC&C^CC&CC^C=O&&&&&&CO&&
C=O&C&CC&C1=COCCC1^CN^CC&C1CCNC1&C1=COCCC1^CO^C1=CC=CC=C1&C=O&CO&&&&C1=CC=CC=C1^CC&&&CC&CC&CO&&&
CC&CN&CN&C1=CC=CC=C1&CC&C^C[NH3+]^C=O&[NH4+]&&CN^[NH2+]=O&CN&&[NH3+][O-]^C1=CC=CC=C1&&&C1=NCCN1&CN&C1=CC=CC=C1&&&
C=O&C1=CCCNCC1&C1=CSC=C1&&C1=CNCC1^C1=CC=CC=C1&&&
CO&CO&C&C=O&&CC^C&CC&&CS^CS&C1=CNC=NC1&C=O&&CC^C1=CC=CC=C1&C1COCO1&&&
CO&CO&C1=CC=CC=C1&CC&CN&CN&C&C=O&&CC^C&CC&CC^CN^CC&CN&C&C&C=O&C=O&&CO&CC&&C&CC&CC^CN^CC&CN&C&C&C=O&C=O&&CO&CC&&C&CC&CC^CN^C1=CC=CC=C1&CN&CO&C&OP&CC&P&&C=O^O=P&&&&OP&OP&&
C=O&C&CN&NS^CC^S&C1=CC=CC=C1&O=S&CC&&O=S^C1=CC=CC=C1&&CS^CC&C1=CC=CC=C1&CN&CF&C1CCNC1&&&CO&&&
C=O&C&CN&CN^CC^C1=NCCS1&C1=CC=CC=C1&&&CCl&&CO&CO&&
CC&CC&CC&C1=CC=CC=C1&CO&CO^C1=COCCC1^CC&C=O&CC&&&CC&CC&CC&CC&CC&CC&CC&CO&CO&C1=CC=CC=C1&CC&CC&CC&C&C=O&&CO&&
CN&N&CN&&CN^CC&CN&C1CNCCNC1&C=O&&CC^C^CN^C=O&C1=CC=NC=C1^C1=CC=CC=C1&CN^CF&CF&CN&&&&&CC&C1=CC=NC=C1&&&
CF&C1=CC=CC=C1&CN&CN^CCl^C&&&C=S&&CO^CO&CC&CN&C1COCCN1&&&
CN&C1=CCNCC1&C1=CSC=C1&CN&CN^CC^C&C&C=O&CN&&CC&C=O^C1=CC=CC=C1&&&CS&S&O=S&&O=S&CS^C1=CC=CC=C1&&&
CC&C&CC&&CC&CN^C1=NN=N[NH]1&CC&C&CC&C1=CSC=C1^CN&&C1CCNCC1&C1COCO1&&&
CC&C&CC&&CC^C&CC&CN^CN^C1=CCNN=C1&CN&CN&C&C1CNCCN1^CCl^C=O&CN&&C=O&CC^C1=CC=CC=C1&&&C&&&CC&&CC^C1=CC=CC=C1&&&
CC&C1CSCO1&CC&C[NH3+]^S^[NH4+]&O=S&C[NH3+]&&O=S&C[NH3+]&&&C[NH3+]&&
C=O&C&CN&CN^CC^C1CCCCC1&C1=CSC=C1&C&&&C1CC2CCNC(C1)C2&CO^C1=COCC1&CN&&CC^C^C1CC1&C1=CC=CC=C1&&&CO&&&
CN&C&C=O&&CC^CC&C1=CSC=N1&CC&C1=CC=CC=C1&CC&CC&CN&CN&C&C=O&&CC^C1CC1&&&
C#N&CC&C1=CC=CC=C1&CN&CN&C&C=O&&CC^CS&CS&C1=CN=CN=C1&CN&CN&C1=CC=CC=C1&CC&C#N&&&
CO&CO&C1=CC=CC=C1&CC&C1=CN=CN=C1&CC&C^CN^C=O&N&&CN^CN&CN&&CN^CC&&&C1=CSC=C1&&&
CO&CO&C1=CC=CC=C1&CO&CO^C1=CSCCC1&&CC&C^C=O^C=O&&&&CN^CN&C1=CC=CC=C1&CS&S&O=S&&O=S&NS^CN&C1=CN=CN=C1&&&
CC&CC&CC&C&C=O&&CO^CO&CC&C&CC&&C1CCCCC1^CO&CO^CC^C&&C1CCCCC1^C=O&CO&&CC^CO^C1CCCC1^C1=CC=NC=C1&C&CC&&&C=O&&CC&CC^C1=CC=CC=C1&C1=CC=CC=C1&&&&&
CO&CO&C1=CC=CC=C1&CO&CO^C1=CC2CNCC(C1)N2&&C=O&&CN&&
CC&CN&N&CN&CC^CN&&C1=CC=CC=C1&CC&CN&NS&S&O=S&&O=S&CS^C1=CC=CC=C1&CF&&&
C=O&C&CN&NN^CC^C=N&C&CC&C=C&C1=CC=CC=C1&CC^CN^CF&C1=COC=C1&CN&&&&&C&C=O&&CC^C1=CSC=C1&&&
CC&C1=CC=CC=C1&CS&S&O=S&&O=S&NS^C1COCCN1&&&
CO&CO&C1=CC=CC=C1&CC&&CC&CO^CO^CC^C1CCOC1&CC^C1=COCCC1^CC&C=C&CC&CO^CO^C&C1=CC=CC=C1^CO&CO&&CC&CO&&CO&&&CC&CO&&C=C^CO&&C&CO&CC&C&&CC^CC&CO&&C=O^CO&&&C&CC&&C=O&&
CC&C1=CON=C1&C1CCNCC1&C=O&&CN&C1=CC=CC=C1^CC&CN&C1CCNCC1&CC&&&
CC&CC&CC&CC&CC&C&CC&&CN^C1CSCN1&C=O&&CC^CC^CC^C&C1=CN=CN=C1&C=O&CC&&CN&&CN&C1=CC=CC=C1&CO&CO&&&
CC&CN&C1CNCCN1&CN&C&C=O&&CC^C1=CC=CC=C1&C1=NCCNC1&CC&C^C1=C[NH]C=C1^CF&&&&CF&CF&&
C=O&C&CN&CN^CC^C1=CCNC=C1&C1=CC=CC=C1&C=O&CC&&&C1=CC=CC=C1&&&
CC&C1=CC=CC=C1&CC&&CC^C^CC^C=O&CS&&CO^S&&&O=S&&O=S&CS^C1=CC=CC=C1&CC&C=C&CC&C&C=O&&CN^CN&C1=CC=CC=C1&CCl&&CCl&&
CC&CC&C&CC&C1=NN=N[NH]1^CN^CN&C1CNCCN1&C1CCCC1&CN&&&C1=CN=CNC1&C=O&&C1=CSC=C1^CC&&CC&&
C=O&C1=CCOCC1&C1=CC=CC=C1&C1=COCCC1^C1=COCC1&&C1=CC=CC=C1&&&
CC&C&CC&&C1=CCOC=C1^C1=CC=CC=C1&CC&C1CCOCC1^CO^C=O&&&&C1=CC=CC=C1^CO&&CO&&
C=C&C1CCCCC1&C&C1CCOC1&CC^C1CCC2CCC(C1)O2&C=O^CO&&&CO^C=O^C&&&C=O&&CC^C1=CC=CC=C1&C[NH3+]&[NH4+]&[NH2+]=O&&[NH3+][O-]&&
C=C&C1CCOC1&C=O&&C1CCCCCC1^CC&&CO&CC&&
CC&CO&CO&C&C=O&&CC^C1=CN=CNC1&CC&&CC&CC^CC^CC^CC&C1=CC=CC=C1&CN&CC&C1CNCCN1&&&CN&C1=CN=CN=C1&&&
CCl&C1=CC=CC=C1&CC&CN^CCl^C1=C[NH]N=N1&&&CC&CN&C1=CNCCC1&C1=CCCC=C1&C1=CC=CC=C1&&&
C=O&C&CO&&CC^CC&CC&CC&C=C&C&CC&C1=CC=CC=C1^CC&&C1=CC=NC=C1&&&
C1=CC=CC=C1&CC&CN&CN&C1=CN=CN=C1&C1=C[NH]C=N1&CN&C1CCOC1&CC&CO^CO&&CO^CO^CC&CO&C1=CC=CC=C1&CC&&&C1=CC=CC=C1&&&
CC&C1=CC=CC=C1&CF&&CN^CN&C1=NCNCC1&C1=C[NH]N=N1&CS^C1=CC=CC=C1^S&CF&O=S&&&&O=S&CS^C1=CC=CC=C1&C1CCCC1&&&
C=O&C&CO&&CC^C1=CNCCC1&CN&C1CC1^C=O&&&C1=CC=CC=C1^CN&C1CNCCN1^CF^CN&&&C&CC&C1=CC=CC=C1^CC^CCl&C1=CC=CC=C1&&&CCl&&&
CC&C&CC&&C1CCCCC1^C1CC2COC(C1)C2&C=O&&CN&C1CCCCC1^CC&&C1CCCCC1^CC&&CC&C1CCCCC1^C1=CN=CC=N1&&C^CC&&CC&&
CN&N&CN&CC^CN^C&CC&C=O&C&&CN^C=O&CN&&CN^C1=CC=CC=C1&CN&CCl&C1=CC=CC=C1&&CCl^CN&&&C1CCNCC1&&&
CC&CC&CC&C&CC&&CN^N&CN&C1=CC=CC=C1^NS&&S&O=S&&O=S&NS^N&CN&CC^CN&&CC&&&
CC&CC&CC&CN&N&CN&&CN^CC&C1=COC=N1&CC&C1=CC=CC=C1&CCl&&&
CC&C&C=O&&CN^CN&C1=CC=CC=C1&CS&S&O=S&&O=S&NS^NN&CN&C&C=O&&CC^C1=C[NH]N=N1&CN&C1=NON=C1^CC^CN&CC&&&C1=CC=CC=C1&CC&&&
CS&CS&C1=CN=CN=C1&C1=CCCN=C1&CC&C1=CC=CC=C1^CC^CO&C1=CC=CC=C1&&&&&
CO&CO&C1=NNCO1&CN&C^C=O^CC&&&&CC^C1CCCCC1&C&CC&&CC&&
CN&N&CN&C^CN^C=O&C1CCSC1&&CC^S&CN&O=S&C1=NCCN1&&O=S^CC&&&C^C1=CC=CC=C1^CF&&&&CF&CF&&
CC&C1=CCCCC1&C1=CNCC1&C1=CC=CC=C1^C1CCNCC1^CC&CN&C&&&CF&&CF&CF&&
CC&CC&CO&CO&C1=CN=CN=C1&CN&C1CCNC1&CN&N&CN&&CN^C&C=O&&CC^C1=CC=CC=C1&CC&C1=CC=CC=C1&CO&CO&&&
CN&C1=CN=CN=C1&CN&&C1=COCC1^CC&CC&CC&C1=CC=CC=C1&&&
CN&C1=CNC=NC1&C=O&&C1=C[NH]C=C1^CC&C1=CC=CC=C1^CN^CO&C1CCOC1&CO&CC&C&CO^CO^CF&&&&CO&CF&&&CF&&
CC&CC&C&CO&&C1=CCOCC1^C=O&&C1=CCNC=C1^C=O&&C1CCNC1^C1=CCCN=C1&C1=CC=CC=C1&CC&&&
C=O&C&CN&NN^CC^C=N&C1=CC=CC=C1&CC&&&C1=COCCC1&C=O&&C1=CC=CC=C1&&
CC&C&C=O&&CC^CN&C1CSCN1&C=O&&C=C^CC^C=O^C1=CSC=C1&&&CBr&&&
C=O&C&CN&CN^CC^C1=CSC=N1&C1=CSC=C1&CC&CBr&C1CCCCC1&&&&&
CC&C&CC&&CC^CC&CC&CC&C&CC&&CC^C1CCCC1&C1CCCCC1&CC&&C1=CCCCC1^C1CCCCC1&CO&CO^CC^C&&&C=O&&CC^CN&&&
CC&C&C=C&CC^CC^C1=NCCS1&C1=CC=CC=C1&C=O&CCl&&C&CCl^CC&&&&CC&&
C#N&CC&C&CC&C1=CC=NC=C1^C1CC1^CC&C1CCNC1&C1=CC=CC=C1&&&CN&C1COCN1^CF^CC&&&CN^C=O^C1=C[NH]N=N1&&&&&
CC&C1=CSC=C1&CN&CN^CC^C&&CC^C=O&&&&CC^CS&CS&C1=N[NH]C=N1&CN&&&
CC&C&CC&&CC^CC&CC&CC&C&CC&&CC^C1CCCC1&C1CCCCC1&CC&&C1CCCCC1^C1=CCCCC1&CO&CO^CC^CC&&&CC&CC&CC&CC&CC&CC&CC&C&C=O&&CN^NN&C=N&C1CCCCC1&C1CCCCC1&CC&&C1CCCCC1^CC&&C1CCCC1^CC&C&CC&&CC^C&C=O&&CO&&
CC&C&CC&&CC^CN&N&CN&CC^CN^C&C&CO&C=O&&CC&CC^C&C1=CC=CC=C1&CC&C1=NCCO1&CC^CN^CN&C1=CC=CC=C1&CN&CN&&&C&CC&C=O&CC&&CO^C&CO&C=O&C&&CO^CC&CO&&CC^C&&CC^CC&&&&CC&CC&&
CC&C1CCCCC1&CO&CO^C1CCCCC1^CC&C1CCCCC1&C1CCCC1&CC&&&&C1CCOC1^C1CCOC1&C=O&&&
CC&CC&C1=NN=CS1&CN&CN&C&C=O&&CC^CN&C1CCCNCC1&C=O&&CN^CN^C1=CC=CC=C1^C&&&C=O&&CC^C1CCCCC1&&&
CC&C&C=C&CC^CC^CN&CC&C1CCNC1&CC&CC&CC&CN&CC&C1=C[NH]C=N1&C1=CC=CC=C1&&&C1=CCCC=C1&CO&CO&CC&CN&N&CN&&CN&&
CO&CO&C1=CC=CC=C1&CC&CN&CN&CC&CC&CC&CC&CC&CC&CO&CO&C1=CC=NC=C1&CO&CO&&&
CO&CO&C1=CCC2=CC(=CC=C2)NCCCCCCC2CC(CC=C1)NCO2&CCl&&CN&C=O&CO^CO^CC^C&&CO^CC&CO^CO&C=O&&CO^C=O&&C&&CO^C=O&&C=O&CC&&C&CC&&CC^C&CO&&C1CCOC1^CO&&&
CO&CO&C1=CC=CC=C1&CN&&CC^C1=C[NH]C=N1&CC&C1=CC=CC=C1^CC^CC&C1=CC=NC=C1&C&&&CF&&CF&CF&&
CC&CC&CC&CC&CC&CC&CC&CN&CN&C&C=O&&CN^C1C[NH2+]CCN1&C1CC[NH2+]C1&&
C=O&CC&C1=CCCC=C1&CC&C^C1=CC=CC=C1^CC&&&C1=CC=CC=C1^CC&&C1=CC=CC=C1&C1=CCCC=C1&&&
CN&N&CN&&CN^CC&C1=C2COCCCNCCCCN1N=N2&C=O&&CN^C^CC^CC&&&&CC^CO&&&
C=N&C&CN&&CN^CN&CC&CC&CC&C&CN&CN^CC^C&C&C=O&CN&&CC&C=O^C&&&CC&CC^CN^CC&CN&CC&C&CN&C=O&&&&CC^CC&CC&CC&CC&CC&CN&CN&C&C=O&&CC^C&CC&CC^CN^CC&CN&CC&C&CN&C=O&&&&CC^C1=CC=CC=C1&C1=CCCC=C1&&&
CC&C1=CSCC1&CC&&C1=CN=CN=C1^CN&C1CCNCC1&CN&C1=C[NH]N=C1&CC&C&C=O&&CN^CN&C1CCCNCC1&CN&CC^C=O^C&&C1=CC=CC=C1^CF&&&&CF&CF&&
C=N&C1CNCNC1&CC&C1=CC=CC=C1^CN&&C^C1=CC=CC=C1^C=O&&&&CC^C1=CC=CC=C1&CF&&&
CO&CO&C1=CC=CC=C1&CC&CC^CO^CC&CO&C1=CC=CC=C1&&&CCl&&C1=COCC1^CC&C&C=O&&CN^C1COCCN1&&&
CO&CO&C1=CC=CC=C1&CC&C&CC&CO^C=N^CO&NO&C1=CC=CC=C1&&&CC&&&
C=O&C&CO&&CC^CC&C1=CC=CC=C1&CC&CP&P&O=P&&OP&OP&&
CBr&C1=CN=CN=C1&CBr&&CN^CN&CC&C1CCOC1&&&
C=C&C&CC&&CC^C&CC&CC^CC^C1=CC=CC=C1&C1=CC=CC=C1&CO&CO&&&&CO&&
CO&CO&C1=CC=CC=C1&CC&C^CN^C=O&CN&&CO^C&&&C=O&&CC^CC&CC&C&C=O&&CN^C1CCNCC1&CC&&CC&&
CS&S&O=S&&CS^C=C&CC&C1=CCCN=C1&C1=CC=CC=C1&&&
CO&CO&C1=CC=CC=C1&CC&C1=COCC1^CO^C1=CC=CC=C1&CO&&&C1=CC=CC=C1&CCl&&CO^CO&CC&C&C=O&&CO&&
CO&CO&C1=CC=CC=C1&CC&CN&C1=CNCNC1&C=O&&CN^CC^C=O^C&&C1=CSC=C1^C=O&C1=CCCCC1&&CN&&CN&C1=CC=CC=C1&CF&&&
CC&C1=CC=CC=C1&CC&C1=CC=NC=C1^CC^C1=NC=NCC1&&&CN&C1COCCN1^CN^CC&C1CCNC1&&&CC&&CC&&
CC&CO&CO&C&C=O&&CC^C1=C[NH]C=C1&CC&&CC^C^CC^C=O&&&&CO^CO&CC&C&C=O&&CN^N&CN&CC^CN&&CC&C1CCSC1&S&O=S&&O=S&&
CC&CO&CO&C&C=O&&CN^CN&C1=CC=NC=C1&CN&CN^C[NH3+]^C1=CC=CC=C1&[NH4+]&CC&[NH2+]=O&&CC&[NH3+][O-]&&&&
CN&CN&C&C=O&&CC^CO&CO&C&C=O&&CC^C1=CC=CC=C1&CS&S&O=S&&O=S&NS^C1CSCCN1&C1=CC=CC=C1&&C1=CC=CC=C1&&
CO&CO&C1=CC=CC=C1&CN&CN^CO^C&CO&C=O&&&&CC^C1=CC=CC=C1&C1=NCCO1&CC&CC&C1=CC=CC=C1&CCl&&&
CC&C1CCCCC1&C&C1CCOCC1&CC^C1CC2CCC(C1)OO2&CN^CC&C1=NN=N[NH]1&&&&&
CN&CN&CC&C&CS&CS^CC^C1=CC=CC=C1&C1=CC=CC=C1&&&CCl&&&
CO&CO&C1=CC=CC=C1&C1=COCCC1&C=O&&C1=CC=CC=C1^CC&&C1CCOCC1^C&CC&&CC&&
CC&C1=CC=CC=C1&CC&&CN^CN&C&C=O&&CC^CN&C1=C[NH]N=C1&CC&C^C1=CCCCC1^CF&&&&CF&CF&&
CC&CC&CC&CC&CC&C=C&CC&CC&C=C&CC&CC&CC&C&C=O&&CO^CO&C&CC&CO^CC^OP&CC&P&C1=CC=CC=C1&O=P&CO&&OP^CO&&OP^C1CCOCC1&CO&CC&C1=CC=CC=C1&CO^CO^CO&&&&CO&CO&CO&&&&
CC&C1=CCNCCCOCCC1&CN&C^C=O^CC&&CC&CC^CN^C1=CNCC1^CO&N&CN^C1=CC=CC=C1&&CN&&C1=CC=CC=C1&&&CN&&C&C=O&&CN^CN&C1=CC=CC=C1&CF&&&
C=O&C&CN&NN^CC^CN&C1=CC=CC=C1&C&CF&C=O&&&&CC^C1CCOC1&&&
CO&CO&C1=CC=CC=C1&CC&CN&CN&C&CC&CC^CC^C&C&C=O&C=O&&CN&CN^CN&CN&C1=CC=CC=C1&CC&CC&C1=CC=CC=C1&C&CC&C=N&C^CC&CN^CF&C&&&&CF^CF&&CF&CF&&&CF&&
CC&C1=C[NH]N=C1&CC&C1=CC=CC=C1^CN&&C&C=O&&CC^CO&CO&C1=CC=CC=C1&C1CCCC1&&&
CC&CN&CN&C&C=O&&CN^CN&C1=CC=NC=C1&C1=CNCC1&C1=CC=CC=C1&CS&S&O=S&&O=S&NS^CN&C&CC&CO^CC&&C&CC&&CO&&
CO&C&CC&CO^CC^CO&CN&C1=CC=CC=C1&C1CCNC1&CC&C1=CC=CC=C1&C&&C1=CC=CC=C1^CF&CC&&CF^C&&CF^CF&&&&CF&CF&&
C#C&CC&CN&C1CNNC1&C=O&&CN&C1=CC=CC=C1^CN&C1=C[NH]N=C1^CF^CC&&&C^CN^CF&&&&CF&CF&&
CC&CO&CO&C&C=O&&CC^C1=CC=CC=C1&CN&CN&C&C=O&&CC^C1=CC=CC=C1&C1=NCCN1&CC&C1=COC=C1^CN&&C1CCCCC1&&&
CC&C1COCCN1&CN&CC^CC^C1=NN=CS1&&&CC&C1=CC=NC=C1&&&
C=C&C&CC&&CC^C1CC2OC3OC1CC2O3&CC&C=C^CC^CC&&CO^CC&CO^C1CCCCCC1^CC&C&CC&CC&CC&&CO^CC&&C=O^CO^CO&&&&C1CCOCC1&&C1CO1^CO&&C1CO1&CO&&CO^CO^C&&&CC&&C=O&&
CC&C1=C[NH]N=C1&CN&CC^CC^C1=CC=CC=C1&&CC^CCl&C&&CCl^C=O&&&&CN^CN&CC&C1=COC=C1&&&
CC&C1=CSC=N1&CO&CO&C&CC&C1=CC=CC=C1^CC^CCl&C1CNCCNCCSC1&&&C=O&&CC^C1CCCCC1^CN^CN&&C1=CC=CC=C1&&CO&&&
CC&C1=CSC=C1&CN&C1CSCN1&C=N&&CN^NS^C=O^S&&&O=S&&O=S&CS^C1=CC=CC=C1&CCl&&&
C=O&C&CN&CN^CN^C1=CC=CC=C1&C1CCNCC1&C1=CCOCC1&CC&C=O&CF&&C1=CC=CC=C1&&&&
CC&C1=CC=CC=C1&CC&CC^CF^CC&&CO^CC&CO&CC&C1=CN=CN=C1&C&CN&CC&&CN^CC^CC&&C&C&C=O&C=O&&CO&CO&&&&
CC&C&CC&C1CCCC1^C1CCCC1^C1CCCCC1&CN&CC&CN^CC&C1=CCCCC1^CC&C&C=O&CC&C=O&&CC^C1=CC=CC=C1&&CO&&CCl&&&&&
CN&N&CN&&CN^C1=CNCNC1&CN&&CN^C^C=O^C=O&&C=O&CC&&C1=CC=CC=C1&CCl&&&
C=N&C&CN&&CN^NN&C=N&CC&C1=CC=CC=C1&CO&CO&CC&C1=CC=CC=C1&CF&&&
CC&CC&C&CC&&C1=NNCO1^CC&C1=CC=CC=C1^CN^C1=CCCC=C1&C&&&C=O&&CN^CN&CC&C1=CC=CC=C1&&&
C=O&C&CO&&CC^CC&CC&CC&CC&C1=CC=CC=C1&CO&CO&CC&C1=CC=NC=C1&C1=CCCC=C1&&&
C=O&C1CSCN1&CC&C1=CC=CC=C1^CN^CO&C1=CC=CC=C1&&&CC&C1=CC=CC=C1&CO&&&
CO&CO&C&C=O&&CC^CC&CC&C1=CC=CC=C1&CC&&CC&C1=CCOCC1^C=O&&CC^CC^CC^C&&&C=O&&CN^CN&C1=CC=CC=C1&CO&CO^CO&&CO&&&
CN&CN&CC&C1CCNC1&NS&S&O=S&&O=S&CS^C1=CC=CC=C1&CS&S^CF^CS&&&&O=S&O=S&&
CN&N&CN&&CN^CC&CO&CO&C1=CC=CC=C1&CN&CN&C1=CN=CN=C1&CC&C1=CC=CC=C1&CN&C1CCNC1&C=O&&C1CCNCC1^CN&CC&C1=COC=N1&&&
CC&C1=CCNC=C1&CN&C1CCNC1^CF^CN&&C1=CCNC=C1&CC^C=O&CN&&CC&&C^CC^C=O&C1CC1&&CO&&&&
CC&C1=CSC=N1&CC&C1=CC=CC=C1^CC&&CC&CN&CN&C&C=O&&CC^C1=CCNC=C1&C1=NN=C[NH]1&&&
CO&CO&C1=CC=CC=C1&CC&C^CO^CO&CO^C1=CCC=CC1&CC&&C=O&C=C&&C=O^CC&&&CC&CC&CC&CC&CC&CC&CC&C&C=O&&CN^CN&C1=CCCC=C1&C1=CC=CC=C1&CS&S&O=S&&O=S&OS&&
CO&CO&C1=CC=CC=C1&CC&C1=CNC=CC1^CO^CC&CO&C#N^CC&&&&&C1=CCCCC1^C=O&&C^CC&&CC&&
CCl&C1=CC=CC=C1&CC&C&CC&CN^C1COCCOC1^C1=N[NH]C=N1&C1=CC=CC=C1&&&&&
CCl&C1=CN=CN=C1&CC&C1=C[NH]C=N1^CC^CN&C1=CC=CC=C1&CC&CCl&CC&&&C1=C[NH]C=N1&&&
CN&C1CNCCN1&CN&C1=NCCN=C1&CC&C^C1=CC=CC=C1^CC&&&C#N^CC&&C#N&&&
CC&C1=CC=CC=C1&CO&&CC&CC^CC&C&CN&&CC^C&C=O&&CN^CN&C1CCCNCC1&CN&CC^C=O^C&&C1=CC=CC=C1^C=O&&&&CN^C1CCNC1&CN&CN&CC&C&CO&&CC^C&CC&CC^CN^C1=CC=CC=C1&CN&CF&C&&&C=O&&CO^CO&C&CC&&CC&CC&&
CC&C1=CNCC1&CN&CC^C1=CC=CC=C1^C&&&C=O&&CN^CN&C&C=N&&CN^CN&CC&C1=CC=CC=C1&&&
C=O&C&CO&&CC^CC&CN&CN&C&C=O&&CC^C1=CSCC1&CCl&&C1=CC=CC=C1^C[NH3+]&[NH4+]&[NH2+]=O&&[NH3+][O-]&&
CN&C1=CC=CC=C1&CCl&&CC^C&C=O&&CN^C1COCCN1&CC&CC&CC&C1=CC=CC=C1&&&
CN&C1=CNC=NC1&C=O&&CS^S&O=S&&O=S&NS^CN&C1=CC=CC=C1&CC&C&CC&C=O^CC&&C1=CC=CC=C1&&&
CC&CC&CC&CN&C1CCNC1&C=O&&CC^&C=O&C1=CC=CC=C1^CS&S&O=S&&O=S&NS^N&CN&&CN^C1=CC=CC=C1&CC&&CC&&
CC&CC&C&CC&CO^CN&&CN&C&C=O&&CC^C1=CN=CN=C1&CC&C1=CC=CC=C1^CC&&C1=CC=CC=C1&&&
CC&CN&CN&CC&C&C=O&&CN^CN&C1=CC=CC=C1&CC&CN^CN^CN&CN&C1=N[NH]N=C1&C1=CC=NC=C1&&&CC&C#N&&&
CC&C1=NCCS1&C1=CC=CC=C1&C1=CSC=N1&CN&C1CNCCN1&CN&CC^C=O^C1=CC=CC=C1&&&&&
CC&C1CCOCCCNC1&CN&C^C=O^CC&&CC&CC^CN^C1=CC=CC=C1^CO&N&CN&&&CN&CN&&CN^C&CC&C=O&C1=CC=CC=C1&&CN^CCl&CN&&CCl^C1=CC=CC=C1&&&CC&C&CF&&CF&CF&&
CC&CC&C&C=O&&CN^N&NO&&CN^CC&CC&CC&CC&CC&C&CBr&&CBr&&
C1=CC=CC=C1&CC&CN^C1=COCO1^C1CNCCN1&&&CN&C1=CN=CN=C1&C1=C[NH]N=C1&CC&C1=CC=CC=C1&&&
CC&CC&CN&C1=CNCC1&C&C1=CC=CC=C1&&C1=CCCCC1^C1=CCNCC1&CC&CC^CN^C&CC&C=O&CN&&CN^C1COCCN1&CN&&&CC&CN&CN&CC&CC&CN&CN&C&C=O&&CC^C1=CCCN=C1&CC&&C1=CC=CC=C1^CC&&&
CC&CN&N&CN&C^CN^C=N&C1=CC=CC=C1&NS^CC&&S&C1=CC=CC=C1&O=S&CC&&O=S&&&CS^C1=CC=CC=C1&C1CNCN1&C=O&&&
CO&CO&C1=CC=CC=C1&CCl&&CN^C1CNCCN1&CN&CC&C1=C[NH]N=C1&CC&&CC^CC^CN^C1=CC=CC=C1&C1=CC=CC=C1&CCl&&&&&
CC&CO&OP&P&O=P&&OP^CO^CP^CC&C&&&C=C&CC^CC^C&C1=CC=CC=C1&CO&CBr&&CC&&C1=CC=CC=C1&CBr&&&
CO&CO&C1=CC=CC=C1&C1=CC=NC=C1&CC&C^CC^C=O&&&&CN^CN&CC&C1=CC=CC=C1&&&
C=O&C&CN&CN^CC^C1=CC=CC=C1&C1=COCCC1&CCl&C=N&&&CN^CC^C1=CCCC=C1&C1=CC=NC=C1^C1=CCCCC1^C1=CC=CC=C1&&&C=O&&&&C^CC&CC^CC^C1=CC=CC=C1&CC&&&C1=CC=CC=C1&&&
C=O&C&CC&C=C^CN^CC&C1CNCCN1&C1=CC=CC=C1&NS&&&S&O=S&&O=S&CS^C1=CC=CC=C1&CCl&&&
CC&C&CC&&CC^C&CC&C^C1CCCC1^C=O&CN&&CN^CN&C1CNCCN1&C1CCCCC1&CN&C1=CC=CC=C1&C1=NCCN1&&&C1=CC=CC=C1&CC&C&CF&&CF&CF&&
CN&N&CN&C^CN^C=N&C1=CC=CC=C1&&CN^CC&CN&C#N&CC&&&C1CCNC1&CN&CC&CC&CC&C&C=O&&CO&&
C#N&CC&C1=CC=CC=C1&CC&C1=CC=NC=C1&C1CCOCC1&CC&C1=C[NH]C=N1&&&
CO&CO&C1=CC=CC=C1&CC&C1=CSCN1&CC&CN^C1=NN=C[NH]1^N&CC&CN&C1=COC=C1&&CN^CBr&C&&&C=O&&CC^C1=CC=CC=C1&&&
CO&CO&C1=CC=CC=C1&CC&C1=C[NH]N=C1^CF^CC&&&C1=NNCC1&C1=CC=NC=C1&&&
CC&C1=CC=CC=C1&CC&C[NH3+]&[NH4+]&C[NH3+]&&C[NH3+]&C[NH3+]^CC&C1=CNCC1&CN&C1CCOC1^C1=CN=CN=C1^CC&CN&CC^CO&&C=N&&CO^CN&&&CC&CC&CC&CN&CN&CC&C1=CC=CC=C1&&&
CO&CO&C1=CC=CC=C1&CO&CO^C1=CCNCC1&&C1CCNCC1&CC&C^C^C=O&CO&&CN&CC^CN&C1=CC=CC=C1&CC&CC&C1=CC=CC=C1&C&&&CF&&CF&CF&&
C=C&C1CCOC1&C=O&&C1CCCCC1^C1CC1&CC&&CC^CC&CC&C&CC&&CO^CO&C&C=O&&CC^CC&CC&CC&CC&&&
CC&C1=NCCCN1&C=O&&C1=CC=CC=C1^CC&CN&N&NO&&CN^C&C=O&&CC^CC&C1=CC=CC=C1&&&
CC&C1=CNCNC1&CN&CO^C=O^CO&&C=O^C&&&CC&CCl^CC&&CO&&&
CO&CO&C1=CC=CC=C1&CC&C#N^CC&&C&C=O&&CN^CN&CC&CN&C1CNCCN1&CN&C1=CN=CN=C1&&&
CC&C&CC&&CC&CC^C1=CC=CC=C1&CC&CC^CC^C&C&C=O&CC&&CN&CC^CN&&CC^C1=N[NH]N=C1&&&C1CCCCC1&&&
CN&CN&C&C=O&&CC^C&C=N&NO^CC^CO&C1=CC=CC=C1&&&CC&CO&CO&C1=CC=CC=C1&CC&&&
CC&CC&C&CC&&CC&CN^CN&C&C=O&&CC^CN&N&CN&C^NS^CC&S&&CC^O=S&&&&O=S&CS^C1=CC=CC=C1&CC&C&C=O&&CN^CN&CC&C1=CC=NC=C1&&&
CN&CC&CC&CN&CN&C&C=O&&CC^C1=CC=CC=C1&CC&C&C=O&&CN^CN&CC&CC&C&C=O&&CN^CN&C1=CC=CC=C1&C1=CNCC1&CC&C&C=O&&CN^C1=CNCC1&CC&CCl^C1=CCCC=C1&&CO&&C1=CC=CC=C1&&
CO&CO&C1=CC=CC=C1&CC&C1=CC=CC=C1&CC&C&C=O&&CN^CN&C1=CC=CC=C1&CO&&C1=COCC1^C1=CCCC1&C&CC&&CC&&
CC&CC&C1=CCCCC1&C1=CSCC1&C1=CN=CN=C1&CN&&&
CC&CC&C1=CSC=N1&CC&CN&N&CN&CC^CN^CC&C&C1=NCCCN1&C=O&C=O&&CC&C1=CC=CC=C1^C1=CSC=C1&&&&&
CC&C&C=O&&CN^CN&CC&CN&NN&C=N&CC&C1=CNCNC1&CO&&CN&C=O&CN&C=O&&
CC&C1=CC=CC=C1&CO&CO^CC^CC&&&CO&CO&C1=CC=NC=C1&C[NH3+]&[NH4+]&[NH2+]=O&&[NH3+][O-]&&
CC&CC&CC&CC&C&CN&CN^CC^C&C&C=O&C=O&&CC&CN^C&CN&CC&C&CC^CN^CC&CC&CN&CC^CC^C&C&C1=CC=CC=C1&C&CN&C=O&CN&C=O&&C=O&CC&&&CN&&C&CN&CC&C&CC^CN^CC&CC&CN&CC^CC^CC&C&C1=CNCC1&C&CN&C=O&C1=CC=CC=C1&C=O&&&&CC&&&CO^C&&&CN&&CC^CC&CC&CN&&&
CC&C1=C[NH]C=N1&CC&C&C=O&&CN^CN&C&CC&C^CC^C=O&C&&CN^CC&CN&&CC^C&&&CC&CC^CC^C1=CNCC1&C&C1=CC=CC=C1&C=O&&&&CO&&
CC&CC&CC&C1=CC=CC=C1&CC&C1=C[NH]N=C1&CN&CN^CN^C&C1=CC=CC=C1&C=O&&&&CC^C1CCNC1&C=O&&&
CC&C1=CC=CC=C1&CN&N&CN&C1=N[NH]C=N1^CN^CC&C1=CC=CC=C1&C1=CC=CC=C1&&&CCl&&&
CC&CO&CO&C1=COCCC1&CC&C^CC^C=O&C1CC1^CC&CN&&CC&CN&CC&C1CC1&CO&&&&&
CF&C1=CC=CC=C1&CC&C1=CSC=N1&CN&NN&C=N&CC&C1=CC=NC=C1&CC&C^CCl^CF&&&&CF&CF&&
CF&C&CF&&CF&CC^C1=CC=CC=C1&CN&C1CNCCN1&CN&C1=CN=CN=C1&C1=C[NH]C=N1&C1CCCNCC1&&&
CC&C1=CC=CC=C1&CO&CO&C1=CC=CC=C1&CC&CC&CC&C&C=O&&CO&&
CN&C&C=O&&CC^C1=CC=CC=C1&C1=NCCN1&CC&C1=CC=CC=C1&CO&CO&CC&CC&CC&CO&CO&C1=CC=NC=C1&&&
CC&C1=CC=CC=C1&CS&CS&CC&C&CN&CN^CC^C&C&C=O&C=O&&CC&CN^C&CN&CC&C&&CC^CC&&&CC^CC^C1=CC=CC=C1&C&&&CO&&CC^C&C=O&&CN^C1CSCN1&CC&C^C^C=O&CC&&CN&CC^CN&&&C&CC&&CC^C&CC&&CC&&
CC&C1=NNCCC1&C=O&&CC^C1=CC=CC=C1&C1COCCN1&C=O&&CN^C1CCCCC1&CC&&&
C=N&C&CN&&CN^CN&CC&CC&CC&C&CN&CN^CC^C&C&C=O&C=O&&CC&CN^CC&C1CCNC1&C1=CC=CC=C1&CC&&&C&CN&&C=O&&
CC&CC&C1=CC=CC=C1&CN&CN&C&C=O&&CN^C1CCNCC1&C&CC&C1=CC=CC=C1^CC&&C1=C[NH]C=N1&CN&CC&C1=CC=CC=C1&&&
C=O&C&CN&CN^CC^CC&C1=N[NH]N=N1&CN&&&C1CCNCC1&C1CCNCC1&CN&C1=CC=NC=C1&&&
CO&CO&CC&C&C=O&&CN^C1CNCCN1&CN&C1=CC=NC=C1&C1=CCNCC1&CC&C^NS^C=O&S&&CN^O=S&CN&&O=S^C1CC2CCC1C2&&CS&&C1=CC=CC=C1&CC&&&
CF&C1=CC=CC=C1&CC&C1CC2CCN(C1)O2&C1=CC=CC=C1&C1CCCCC1&C1=NCCN=C1&C1=CC=CC=C1&&&
CC&CC&CC&CC&CC&CC&CC&CC&C&CO&CO^CC^C&C&C=O&CC&&CC&CC^C1=CC=CC=C1&&CC^CC&C&C&C=O&C=O&&CN&CO^CN&&&C1=CC=CC=C1&CC&C1=CC=CC=C1^CF^CS&&&S&CS&&O=S&O=S&&
CO&CO&C1=CC=CC=C1&CO&CO^C1=CCCN=C1&&CC&C=C&CC&C1=CC=CC=C1&CO&CO^CO&&CO^CO&&CO&&&
CC&C1=COC=C1&CC&C^CC^C=O&&&&CN^C1CCNCC1&CC&C1=N[NH]C=N1&CN&&&
CN&C&C=O&&CC^C1=CC=[NH+]C=C1&C[NH3+]&CC&C&C=O&&CC^C1=CC=CC=C1&C1=CCCC=C1&&&
CO&CO&C1=CCCC=C1&CO&CO^C1=CC=NC=C1&&CN&CN^CC^C1=CC=CC=C1&&&CN&NS&S&CS&&O=S&O=S&&
CN&C1=CNCNC1&C=O&&C=O&C1=C[NH]C=N1^CN&CN^CN^CC&CC&CC&CC&C1=CC=CC=C1&CC&&&C1CCCCC1&&&
CC&C1=CC=CC=C1&CC&C1=COC=N1&CC&CS^CC^CS&&&CC&C&C=O&&CN^CN&C1=CC=CC=C1&CC&&&
CO&CO&C1=CC=CC=C1&CC&C=C^CO^C1CCNC1&CO^CO^C=O&&&CO&&C1=CC=CC=C1&&&&
CC&CC&CC&C&CC&&CN^CN&C&C=O&&CC^C&CC&CC^CN^CC&NS&&&S&O=S&&O=S&CS^C1=CCCC=C1&C1=NSN=C1&&&
CC&CO&CO&C&CO&CO^CC^CC&C1=C[NH]N=N1&&&CN&C&C=O&&CC^C1=CC=CC=C1&CC&&CS^S&O=S&&O=S&NS^CN&CC&C1CCOC1&&&
CS&S&O=S&&O=S&NS^CN&C1=CC=CC=C1&CS&CS&C1CCOCC1&CC&CO^CO^CO&&CO^C&&CO^C=O&&&&CC^C1=CC=CC=C1&C[NH3+]&[NH4+]&[NH2+]=O&&[NH3+][O-]&&
CC&CN&C1=CNCC1&CC&C=C^C1=CC=CC=C1^C1CCOC1&&&C=O&&C1=CC=CC=C1^CO&CO&&&
CN&C1=NN=N[NH]1&CC&C&CN&&CC^CC&CS&S&O=S&&O=S&NS^C1CCNC1&C1=CC=CC=C1&CCl&&&
CC&C=C&CC&CO&CO&C1=CC=CC=C1&CP&P&O=P&&CP^CC^CP^C&C1=CC=CC=C1&CO&CN&&CC^C1CCNCC1&C&&&CO&&CC^C1=CC=CC=C1&CC&C&C=O&&CO&&
CN&CN&C&C=O&&CC^C1CCNC1&CN&&CN^C&C=O&&CC^C&CC&CO^CN^CO&CN&&&C&C=O&&CC^C1CSCN1&C1CCNC1&CC&C^C^CN&CC&CN^CC&CC^C&C&&&C=O&C=O&&CC&CN^CC&CN&C1=CC=CC=C1&CC&&&C1=CC=CC=C1&&&
CC&CN&N&CN&CC^CN&&C&C=O&&CC^C1=COC=N1&CC&CN&C1CCNCC1&CC&C1=CC=CC=C1&&&
CO&CO&C1=CC=CC=C1&CC&C^CO^C=O&CO&&CC&&CS&CS&C1=NN=CO1&CC&C1=COC=C1&&&
CC&CC&C1=CN=CN=C1&CC&C1=N[NH]C=N1&CN&CC&C&C=O&&CN^CN&C&CC&&CC&&
CC&C&CS&CS^CC^C1=NN=CO1&C&CC&C=O&C1=CC=CC=C1&&CN^CS&CN&S&CC&CS&C1=CC=CC=C1&&O=S^CF&&O=S&&&&
CC&C&CC&&CC&CN^CN&CC&C1=CC=CC=C1&CC&C1=CC=CC=C1&CN&CN&C&C=O&&CC^C1=CC=CC=C1&C1=CCCN=C1&&&
CC&C1COCCN1&CC&&C1=CNCCC1^C1=CC=CC=C1&CF^C1CNCNC1&C1=NOCC1^C=O&CC&&C=O^C&&C=O^CC&&&&CC&CCl&&
C=O&C&CN&CN^CN^CC&CN&CCl&C1CCNCC1&&&NS&S&O=S&&O=S&CS^C1=CC=CC=C1&CF&&CF&&
CN&N&CN&&CN^C=C&C1=NCCO1&CC&C1=CC=CC=C1^C=O^CCl&&&&&
C=O&C&CO&&CC^CN&C1CCSNC1&CC&CO^CC^CO&CO^CO^CC&CO&CO^S^C1=CC=CC=C1&CC&CC&O=S&&&C1=CC=CC=C1&C1=CC=CC=C1&&O=S&&&&&&
CC&C1=COC=N1&CC&C1=CC=CC=C1^CC^CN&C1=CC=CC=C1&N&CO&CN&CO&&CN^CC&CC&C1=CC=NC=C1&C1=CC=CC=C1&&&&&
CN&C1CNCCN1&CN&CC&CC&CC&CC&CN&C1CSCCN1&C1=CC=CC=C1&&C1=CC=CC=C1^CO&&&
CO&NO&C=N&C&CC&CN^CC^N&C&CN&CC&&CN^CC^CC^C&CN&C1=CC=CC=C1&C=O&C1CCNCC1&CCl&&CC^C&&CCl^C1=CC=NC=C1&CO&&&CO&&CC^CO&C1=CC=CC=C1&CC&CCl&CN&&CCl^C1CCNCC1&&&C=O&&C=O&&
CC&C&C=O&&CC^C1=CC=CC=C1&CC&C1=COC=N1&CC&C^CC^CF&C&&CF^C=O&&CF&CC&&C1=CC=CC=C1&CBr&&&
CO&CO&C1=CC=CC=C1&CC&C1CCOC1^CO^CC&&&&C1=CC=CC=C1^CO&CO^CC&&C&C=O&&CC^C1=CC=CC=C1&CBr&&CO^CO^CO&&CO&&&
CN&C1=C[NH]N=C1&CN&CN^CN^C&C1CCCNCC1&C=O&CN&&CC&C^C1=CSC=N1&CF&CC&&CF^C1=CC=NC=C1^CN&&CF&&&&CF&&
CCl&C1=CC=CC=C1&CC&C=C&CC&C1=NN=CO1&CC&C1=CC=CC=C1&CCl&&CCl&&
CC&C&CC&&CC^CC&C&CC&C^CN^CN&N&&C=O^CN&&&CC^NS^C1=CC=CC=C1&S&CC&O=S&C&&O=S^C=O&&CS&CN^C1=CC=CC=C1&NO&C1=CCCC=C1&&&CC&C&CC&&CC&&
CC&C1=CC=CC=C1&CS&S&O=S&&O=S&NS^C1CCNCC1&CC&C1=CC=CC=C1^C1CNOC1^CC&CN&C1=CC=CC=C1&&&&&
C=O&C1=CCCCC1&CC&C1=COC=C1^C=O&&&C1=CC=CC=C1^CO&&&
C=O&C&CC&CC^CN^CC&CN&C1=CC=CC=C1&C1=CC=CC=C1&&&CC&C1=N[NH]N=N1&&&
CO&CO&C1=CC=CC=C1&CN&CN^CC^C1=COC=N1&C1=COC=N1&CC&&&C1=CC=CC=C1&CF&&&
CO&CO&C1=CC=NC=C1&CN&C1CCNCC1^CC^C1=CN=CN=C1&&&CO&CO&C1CCNC1&CN&C&C=O&&CC^CO&&&
CN&C1=CNCN1&CC&C=C^C=O^CC&&&CN&C1=CNCNC1&CF&&C=O&CN^CC^C=O^C1=CC=CC=C1&&&&&
CO&CO&C1=CC=CC=C1&CC&C1=COCCC1^CC^C=N&CN&&CC^C1COCCN1&C#N^C1=COC=C1&&&&CC&C1=CC=CC=C1&CC&&&
C=O&C&CO&&CC^CC&C&CO&&CC^CC^CC^C&C&CO&C=O&&CC&CO^CC&&&CC&CC&CC&CC&C1=CSC=C1&CC&C1=CC=CC=C1&&&
CC&CC&C&CC&&CC^C&CN&CN^CC^C&C&C=O&C=O&&CC&CN^C1=CC=CC=C1&CN&CN&CC&N&C#N&CN&&&&CN^CC&CO&&&
CC&CC&C1CCCCCCOCCCCCC1&C=O&&CC&C=O&CC&CO^CO^CC^C1CCOCC1&&C=O^CC&&CC&CN&CC^N^CO&C1CCOC1^CN&&&CN^C&CN^CN^C=O^CC&&&C1=CCCC=C1&&&&CO^C1=NON=C1&CO&&&&&
CC&CC&CN&CN&C&C=O&&CC^CS&CS&C1=NN=C[NH]1&CC&C1=CC=NC=C1^CN&&CC&C1CCOC1&&&
CC&CC&C&CC&&CC^C&CN&CN^CC^C&C&CC&C=O&&C=O&CN&&CN&C1=CC=CC=C1&CO&CO^C[NH3+]^CC&[NH4+]&C1=CC=CC=C1&[NH2+]=O&&&&[NH3+][O-]&&
CC&C1=CC=CC=C1&CS&S&O=S&&O=S&NS^CN&C1CCNCC1&CN&CC&CO&CO&C1=CC=CC=C1&CC&C1=CSC=N1&&&
CN&C1=CN=CN=C1&CC&C1=C[NH]C=C1^C1=NCCN1&&CN&CC&C1=CC=CC=C1&CCl&&&
CC&C&C=O&&CN^CN&C1=CC=CC=C1&CN&CN&C&C=O&&CC^CN&C1CSCCN1&C=O&&C1=CC=CC=C1^CS&S&O=S&&O=S&NS^C1COCCN1&&&
C=O&C&CC&C1=CCNC=C1^CN^C1=NN=N[NH]1&C1CNCCN1&&&CN&C1=CC=NC=C1&CC&C&CF&&CF&CF&&
CC&CN&N&CN&CC^CN&&CC&CC&CN&C1CSCN1&C=C&C1CCNC1^C=C^C=O&CC^C=O&C1=CC=CC=C1^C1=CC=CC=C1&&&CF&CO&&&CO^CF&&&&
CC&C&CC&&CC&CC^C&C=O&&CC^CS&CS&C1=NCCS1&C1=CC=CC=C1&CN&C1=NNCO1^CI^CC&&&C^C=O^CC&&&&CC&CC&&
CO&CO&C1CCOCC1&CO&CO^CC^C1CCCCC1&&CO^C1CCCCC1&&&CC&&C1CCCCC1^CC&&CC&C1CCCCC1^CO&CO^C^C1CCOCC1&CC&CC&&CC^C^CO^CO&C=O&&CO&&&CO&CO^CO&&&C1CCOCC1&CC&CO^CO&&&CO&CO&&
CC&CC&CO&CO&C&C=O&&CC^C1=COCCC1&C=N&&CC^C1=CC=CC=C1^C1=CCNCC1^CO&CN&CO&C1=CC=CC=C1^C=O&&&&&C1=CC=CC=C1&&
CC&CC&CN&C1=CNCNC1&C=O&&CN^CC^C=O^CC&&C1=C[NH]C=N1&&CC&C1CCCC1&CC&C&C=O&&CO&&
CC&CC&CC&CC&CC&CC&CC&CO&CO&C1=CC=CC=C1&CC&C1=C[NH]C=N1&CN&CN&C&C=O&&CO^CO&C&CC&&CC&CC&&
CC&C1=CC=CC=C1&CC&CN&C1CNCCN1&CN&C1=CC=NC=C1&CC&C^CCl^C=O&&&&CN^CN&C1=CC=CC=C1&C1=CCCCC1&C1=C[NH]N=C1&CC&C^NN^CN&&&&C=O&&
CC&CC&CC&C1=CC=CC=C1&CC&CC^CO^CC&CO^C1=CON=C1&&C&CC&CC&C&C^CC^C=O&C=O&C1=CC=CC=C1&&CO&CO^CO&&&CO&CO^CO&&C&CO^CO^CC&&&CO&&CC&&&&
C=O&C1CNCN1&CN&CC^C1=CC=CC=C1^C&&&CO&&CC^CO&CO&C1=CC=CC=C1&CCl&&CC^C&C=O&&CC^C1=CSC=C1&&&
CC&C1=CC=NC=C1&CC&C1=NNCC1&C1=CC=NC=C1&CN&CN&C&C=O&&CN^CN&C&CC&&CC^C1=CC=NC=C1&CO&CO&C&CC&&CC&&
CO&CO&CC&CN&C1CNCCNC1&C1=C[NH]N=C1&CN&CN&C1=CN=CN=C1&C1CCCCC1&C1=C[NH]N=C1&CN&&CC^CC&C1=CC=CC=C1&&&
CC&CC&CC&CN&CN&C1=CN=CN=C1&CCl&&C1=C[NH]N=N1^CN&CC&C1=CC=CC=C1&CF&&&
CC&C1=CC=CC=C1&CC&&CC^C&C=O&&CN^C1CCNCC1&CN&CN^CC^CC&CC&C1=CC=CC=C1&C1=CC=CC=C1&CF&&&&&
CN&C&C=O&&CC^C1=C[NH]N=C1&CC&C^CN^C=O&C1=CC=CC=C1^CC&CN^C[NH3+]&C1=CC=CC=C1&CN&[NH4+]&C[NH3+]&C1=CC=CC=C1&[NH2+]=O&[NH4+]&CF&&[NH3+][O-]^[NH2+]=O&&&&&&[NH3+][O-]&&
C=O&C&CC&C=C^CN^CC&C1CCNCC1&C1=CC=CC=C1&C1CCNC1&CF&CN&&&C1=CC=NC=C1&&&
CC&C1=CC=CC=C1&CN&CN^CC^C&&&C=S&&CN^C1CCNCC1&CC&C1=CC=CC=C1&&&
CC&C&C=O&&CN^CN&CC&CS&CS&C1=C[NH]C=C1&CC&C=O^CC&&C^CC^CC&&CN&C=O&&&&
CO&CO&C1=CC=CC=C1&CC&C1CNCSC1&C=O&&CN^CC&CC&C1=CC=CC=C1&C1COCCOC1&&&
C=O&C1=CC2=CC(=C1)OCCCCO1=CC(=CC=C1)OCCCOC1=CC=C(C=C1)CNCC2&CBr&&CBr&C=O&CO&CBr&CBr&CO&CBr&C=N^NO&&&
C#C&CC&CO&CO&C1=CC=CC=C1&CC&C&C=O&&CC^C1=CCNC1&CO&&C=O&CN^CC^CC^C=C&C1=CC=CC=C1&&&C[NH3+]&[NH4+]^CO^[NH2+]=O&CO&&[NH3+][O-]&&&&
CC&C&C=O&&CN^C1CNCCN1&CN&C&C=O&&CC^CS&CS&CC&C1=CC=CC=C1&CCl&&&
CC&C1=CC=CC=C1&CC&CN^CN^CN&CN&C&C&C=O&C=O&&CN&CC^C1CCCNCC1&C1=CC=CC=C1&&&CC&C1=CN=CN=C1&&&
CN&N&CN&&CN^CC&CC&C&C=O&&CC^C1=CNCC1&C1=CC=CC=C1&&C1CSCN1&&
CS&S&O=S&&O=S&CS^CC&C1=CC=CC=C1&CC&C1=CC=CC=C1^CC^CCl&C#N&&&&&
C=O&C&CN&CN^CN^C1=CC=CC=C1&C1NCC2CNCC1C2&CN&&&C1COCCN1&&&
CO&CO&C1=CC=CC=C1&CC&C1=COC=N1^CO^CC&CO&CN&&&C1CCNCC1&CC&C&CN&CN^CC^C&C&C=O&CC&&CC&CC^C1=CC=CC=C1&&&CC&&&
CC&C&C=O&&CO^CO&C&CC&C^C1CCCC1^CC&C1CCCCC1&&C=O^CC&&&&C1=CCCCC1^C1=CCCCC1&C=O&&CC&&
CO&CO&C1=CN=CN=C1&CN&CN^CO^CC&CO^CN^C1=CC=NC=C1&&&C1CNCCN1&CC&CN&C1=CC=CC=C1&&&&&
CN&NS&S&O=S&&O=S&CS^C1=CC=CC=C1&CC&C&CO&&CC^C1=CC=CC=C1^CC^CO&C&CO&CF&&&&CF&CF&&
CO&CO&C1=CC=CC=C1&CC&C^CO^CC&CO^C1=CCCN=C1&CC^CC&&&&&CC&CN&N&CN&&CN&&
CC&C&CC&&CC&CC^CC&CO&CO&C&C=O&&CN^C=N&C1CSCN1&C1=CC=CC=C1&CO&CO&C&CF&&CF&CF&&
CC&C&CC&&CC&CC^C1=C[NH]N=C1&CN&CN&C&C=O&&CN^CN&CC&CC&CN&CN&C1=CSC=N1&CC&C&C=O&&CO&&
CO&CO&C1=CC=CC=C1&CC&C=C^CO^C1CSCN1&OS&C=S&S&&C=O^O=S&&&&O=S&CS^C1=CC=CC=C1&&&
CO&CO&C1=CC=CC=C1&C1=CNCCC1&C=O&&CC^CN^CC^C1CNCCN1&&&CN&C1=CC=CC=C1&CO&CO&&&
C=O&C&CC&C1=CC=CC=C1^CC^CF&C&&CF^CO&&&&CC^CN^CC^C1=N[NH]C=N1&C1=CC=CC=C1&&&CCl&&CCl&&
CF&C1=CC=CC=C1&CC&C1=CNCN=C1&CC&C1=CC=CC=C1^C1=N[NH]C=N1^CF&CN&&&CN&C1CCCCC1&&&
CC&CC&CS&S&O=S&&O=S&NS^C1CCNC1&C1CCNC1&NS&S&O=S&&O=S&CS^C1=CC=CC=C1&CC&&&
CN&C1CNCNC1&C=O&&C1=CC=CC=C1^CN&CN&C&C=O&&CN^CN&C1CCOCC1&C1CC1&&C1=CC=CC=C1^CC&C1=CC=CC=C1&CC&C&CF&&CF&CF&&
CO&CO&C1=CC=CC=C1&CC&C^CO^CO&&&&CC^C&CC&&CO^CO&C1=CC=CC=C1&CO&&CC^C^CO^C=O&CO&&CC&&C=C&CC&C1=CC=CC=C1&CO&&&
CO&CO&CC&CC&C&CN&CN^CC^C&C&C=O&C=O&&CC&CN^C&CN&CN&C&&CC^CC&CC&CC^CC^C1=CC=CC=C1&C1=CC=CC=C1&C&CF&&&CO&&&&CC^C&CC&CC^CN^C1=CC=CC=C1&CN&&&C&C=O&&CO^CO&C&CC&&CC&CC&&
C1=CC=CC=C1&CC&CC&CN&CN&C1=CC=CCC=C1&C1=CCCC=C1&&C1=C[NH]N=C1&&
CC&CC&C&CC&C^C1CC1^C=O&CC&&CN&C^CN&CCl&CC&&CCl^C1=CC=CC=C1&&&CC&&CO^CO&&&
CC&CN&CN&C&C=O&&CC^C1=CNCC=N1&CN&C1COCCN1^C1=C[NH]C=N1&&CC&C1=CC=CC=C1&CC&C&CO&&C1CCNCC1^CN&C&C=O&&CC^C1=CC=CC=C1&&&
CN&N&CN&&CN^CC&C1=CC=CC=C1&CC&C1=NN=CO1&CC&CC&C1=CC=CC=C1&CN&&&
CC&C1=CC=NC=C1&CN&C1CCNC1&C1CCOC1&CC&CO&CO&CC&C1CCOCC1&&&
C#N&CC&C1=CC=CC=C1&C1=CCCCCC1&C=C&CC^C1=CC=CC=C1^C&&&C=O&&CN^C1=C[NH]C=N1&&&
CC&C1=CCCCC1&C1=CCCCC1&C=O^C1CCCCC1&C^C1=CC=CC=C1&CC&CO&&CO&CO^CO&&CC^C&CO^CO^C=O&&&&&&CC^C1=CC=CC=C1&CC&C&C=O&&CO&&
C=O&C&CO&&CC^CC&C&CN&CN^CC^C&C1=CC=NC=C1&C=O&C1=CCCC=C1&&CC&&C1CCNCC1&CN&C&C=O&&CC^CC&CC&C1CCNCC1&&&
CO&CO&C1=CC=CC=C1&CC&CN&C1CCNC1&C1CCNC1&NS&S&O=S&&O=S&CS^C1=CC=CC=C1&&&
CS&S&O=S&&O=S&NS^CN&CC&CN&N&CN&C1CCNCC1^NS^CN&S&CC^C1=CC=CC=C1^CS&C&CC&&O=S^C=O&C&&O=S&CN^CF&&&C1CCNC1&&CF^CF&&CF&&&&
CO&CO&C1=CC=CC=C1&CC&C=C^CO^C1CSCCN1&CO^CO^C=O&&&&&&C1=CC=CC=C1^CC&C&C=O&&CN^CN&CC&CC&CN&C1COCCN1&&&
CC&C1=CC=CC=C1&C1=NCCN1&CS&CS&CC&C&C=O&&CN^CN&C1=CC=CC=C1&CC&C&CN&&C=O&&
CC&C&C=O&&CO^CO&CC&C&CC&&CC&C[NH3+]^[NH4+]&C[NH3+]&&C[NH3+]&C[NH3+]&&
CO&CO&C1=CC=CC=C1&C1=CNCC1&C1=CCNCC1&CC&C&C=O&&CN^CN&CC&CN&N&CN&&CN^C1=CC=CC=C1&&&
CN&N&CN&&CN^C1=CC=CC=C1&CN&CN&C&CP&P^CP^O=P&P&&OP^O=P&&OP&OP&&&OP&&
CC&C&CC&&CN&CC^C&C=O&&CN^CN&C&CC&CO^CC^CO&C&CC&C=O&C1=CC=CC=C1&&CN&&C1CCNCC1&C1CCNC1&C=O&&CN^C1=CC=CC=C1^C=O^CC&&&C1=CC=CC=C1&&&
CC&CC&CC&CC&CC&CC&CC&CC&C=C&CC&CC&CC&CC&CC&CC&CC&CC&C&C=O&&CN^CN&C1CCCCC1&CC&CO^CO&&&CO&CO&&
C=C&CC&CC&C1=CC=CC=C1&CO&CO^CO^C1=CC=CC=C1&&&CO&&C1=CCOC=C1^C=O&&&
C=O&C&CC&CC^CN^CC&CN&CN&C&C1CCNC1&CC&&&CC^CC^CC&C&C1=CC=CC=C1&C=O&&&&CN^CN&C1CCCCC1&&&
C1=CC=CC=C1&CC&C1CCCC1&C1CCNCC1&&&
C=O&C1=CCCCC1&CO&&CC^C^C=O^CS&&C1=CC=CC=C1^CS^CC&&C1=CC=CC=C1&C1=CC=CC=C1&&&&&
C=O&C1=NCCS1&CN&CN^C=C^CC&CC&CC&C1=CC=CC=C1&CC&&&CC&CC&CC&CC&CC&CN&CN&C1=NCCS1&C=O&&C^CCl&&CCl&&
CN&C1=CC=CC=C1&CC&C1=NNCCC1&CN&C^C=O^CC&&C1=CC=CC=C1^CO^CC&&&&CC&CO&&&
CC&CC&C1=CC=CC=C1&CS&S&O=S&&O=S&NS^N&CN&&CN^CC&C&C=O&&CN^CN&CC&CC&C1=CCCCC1&&&
C#N&CC&C&C=C&CC^CC^C1=CC=CC=C1&C1=CC=CC=C1&CO&C[NH3+]&&&[NH4+]&[NH2+]=O&&[NH3+][O-]&&
CC&C1=CC=CC=C1&CN&CN^CC^C&&&C=O&&CC^C1=CC=CC=C1&CS&S^CF^O=S&&&&O=S&NS^C1COCCN1&&&
CC&C1=CC=CC=C1&CN&C1=NNCNC1^CC^C=O&C1=CC=CC=C1&&C1=CSC=C1^C[NH3+]&&&[NH4+]&[NH2+]=O&&[NH3+][O-]&&
CC&CC&CC&CC&CC&CC&CC&CC&C1=NNCN1&CN&CC^C=O^C1=CC=CC=C1&&CN^CC&CC&C1=CC=CC=C1^CF^C&CS&&&CN&S&&C=O^NS&&&&O=S&O=S&&
CC&C1=CC=CC=C1&CC&C1CCNCC1&CN&CC^C1CCCCC1^C1=CSC=N1&&&CC&&CC&&
C=O&C&CC&C=C^CN^CC&CN&C1=CC=CC=C1&C1=CC=CC=C1&CCl&CF&&&&&
CC&C1=CC=NC=C1&CC&C&C=O&&CN^CN&CC&C1=C[NH]N=C1&CC&&CN&CO^CO&C1=CC=CC=C1&CF&&&
CC&CC&C1=CC=CC=C1&CBr&&CN^CN&C&C=O&&CC^CN&C1CNCN1&C=O&&C=O&C1CCCCCC1&&
CC&C1=CC=CC=C1&CN&CN^CC^C&&&C=S&&CN^C1CNCCN1&NS&S&O=S&&O=S&CS^C1=CC=CC=C1&CBr&&&
CC&C1=CSC=C1&CC&CN&CN&C1=CCCC=C1&C1=CC=NC=C1&&&
CO&CO&C1=CC=CC=C1&CS&S^CO^O=S&CO&&O=S&&&NS^NN&C1CSCN1&C=O&&CC^C1=CC=CC=C1&CF&&&
C=O&C&CC&CC^CN^C&CN&C=O&C1=CC=CC=C1&&CN^CF&C1CCNCC1&&&C1=CC=CC=C1&&&
CC&C&CC&&CC^CC&CC&C1=CC=CC=C1&CO&&C1=CCOC=C1^CC&C1=CC=CC=C1^CC^CO&C#N^C=O&&&&&&
CO&CO&C1=CC=CC=C1&CO&&C1CCCCC1^C&C1=CC=CC=C1&CO^C1=CCNCC1^CO^CO&&C&CO&C=O&&&&CC^C1=CC=CC=C1&&&
CC&C1=CC=NC=C1&CC&C1CCOCC1^CC^CC&&CF^CO^CO&&&&&CO&CO&&
CO&CO&C1=CC=CC=C1&CC&CN&N&CN&CC^CN^C1=CC=NC=C1&C&&&C=O&&CC^C1=CC=CC=C1&CCl&&&
CN&C1=NN=C[NH]1&CC&CN^CS^CN&CS&C1=CN=CN=C1&CC&&&C&C=O&&CN^CN&C1=CSC=C1&CC&C#N^C1=CCCC1&&&&
CC&C&CC&&C=C^C1CCOCC1&CO&&CO&C1CCOCC1^C=O&&C1=CC=CC=C1^CC&&CO&CC^CC^CO^C=C&&&C&CC&&CC&&
CC&CC&CN&N&CN&CC^CN^CC&C1CCCC1&&&C1=CC=CC=C1&CO&CO&&&
CO&CO&CC&CN&N&CN&&CN^C&CC&CN^CC^C1CNCCN1&C1=COC=C1&CN&&&CC^CC^C1=CC=CC=C1&CC&C1COCO1&CO&&&&&
CC&C1=CC=CC=C1&CO&&CN^CN^CC^C&&&C=O&&CC^CN&C1COCN1&C=O&&C1=CC=CC=C1^CS&S&O=S&&O=S&NS^C1CCNC1&&&
CC&C1=CN=CN=C1&CC&&CN^NN&C=N&CC&C1=CC=CC=C1&CN&N&CN&&CN&&
CS&S&O=S&&O=S&CS^CC&C1=CC=CC=C1&C1=C[NH]C=C1&CS&S&O=S&&O=S&NS^C1CCNCC1&CC&C^CC^C=O&C1CC1&&CN&&NO&&&
CC&CC&CC&CN&C1=CNCNC1&C=O&&C=O&C1=C[NH]C=N1^CN&CC&C1=CC=CC=C1&CC&C1=CC=CC=C1&CC&C&C=O&&CO&&
CN&C&C=O&&CC^C&CC&CC^CN^C1=CC=CC=C1&CN&&&C&C=O&&CC^C&CC&CC^CC^C1=CC=CC=C1&C&CO&C=O&&&&CN^NO&&&
CC&CC&C1=CC=CC=C1&CC&CC^CC&&C1=CC=NC=C1&CO&CO^C1CCCCC1&&CN&N&CN&&CN^C1=CC=CC=C1&&&
CCl&C1=CC=CC=C1&CC&CN&C1CCNC1&C1=CC=CC=C1&&C1=CC=CC=C1&&
CO&CO&C1=CC=CC=C1&CO&CO&CC&C&CC&&CO^CO&C&C=O&&CC^C1=CC=CC=C1&CS&S^CO^O=S&CO&&O=S&&&NS^C1COCCN1&&&
CF&C1=CC=CC=C1&CN&CN&C1=NOCC1&C1=CC=NC=C1&&&
CO&CO&C1=CC=CC=C1&CC&CN&CN&C&C=O&&CC^C1=C[NH]N=N1&CC&C^CN^C=O&C1=NON=C1&&CN^CN&NN&&&C=N&CC&C1=CC=CC=C1&CO&CO^CO&&CO&&&
CO&CO&C1=CC=CC=C1&CC&C=C^C[NH3+]^CC&[NH4+]^CO^C&[NH2+]=O&CO&C=O&&[NH3+][O-]^CC&&CN&&C&CN&C=O&CC&&CN^C1=CC=CC=C1&CN&&&C1=CC=CC=C1&CC&&&
CC&C&CC&&C1COCO1^C1=CC=NC=C1&CC&C&CF&&CF&CF&&
CO&CO&C1=CC=CC=C1&CCl&&CN^CN&C1=NCCNC1&C1=CC=CC=C1&&C1=C[NH]C=N1^CC&C#N&&&
CC&C&CC&&CC&CC^C1=NCCN1&CN&CC^C1=CC=CC=C1^C1CCCC1&CS&&&S&O=S&&O=S&CS^C1=CC=NC=C1&&&
CC&CN&N&CN&CC^CN&&C&C=O&&CC^CS&CS&C1=CN=NC=C1&CC&C1=CSC=C1&&&
C=O&C&CC&C1=CC=NC=C1^CN^CO&N&CO&CN&C1=CCCC=C1&CC^CN&&CC&C1CCCCC1&C1=CC=CC=C1&CO&&&&&
C=C&CC&CN&CN&C&C=O&&CC^C1=CSN=C1&CC&&CN^CN&C&C=O&&CC^C1=CC=CC=C1&CCl&&&
C=O&C1=COCCC1&CC&C1=CC=CC=C1^C1=CC=CC=C1^CO&C1=COCCO1&&CO&&&&
CN&N&CN&C^CN^C=O&C1CCNC1&&CC^CN&C1=CC=CC=C1&C&CC&C=O&C#N&&CN&&CN&C1=CC=CC=C1&CCl&&&
CN&C1=NNCCC1&CC&C^C=O^C=O&&C1=CC=CC=C1&CN&&CN&C1=CC=CC=C1&CS&S&O=S&&O=S&NS^C1CCNC1&&&
CO&CO&C1=CC=CC=C1&CC&C1=C[NH]C=N1^CO^CN&CO&CN^C1=CCNC=C1^CC&C1CCCCC1&CBr&CN&&&&&C1CCNC1&&&
CO&CO&CC&CN&CN&C1=CN=CN=C1&CN&CN^C1=NCCN1^CC&CN&C1=CC=CC=C1&C1CCOC1&CF&CC&&CF^CO^CO&&&&&CO&&
CO&CO&C1=CC=CC=C1&C1=CN=CNC1&CN&CN&C&C=O&&CN^N&CN&CC^CN^C1=CC=CC=C1&C1CCCCC1&CC&&&C#N&&&
CO&CO&CC&CN&C1CSCN1&C=N&CN^C1=CC=CC=C1^C&&&C=O&&CC^CO&CO&C&C=O&&CC^C1=CCCN=C1&CC&C1=CC=CC=C1^C1=CC=CC=C1&&CBr&&&
CC&CO&NO&C1=CNCC1&C1=CC=NC=C1&CN&CN&C&C=O&&CC^C1=CC=CC=C1&CO&CO&C1=CC=CC=C1&&&
C=O&C&CC&C1=COCN1^CN^C=O&C1CNCCN1&&&&&
C=C&C&CBr&&CC^C&C=O&&CN^CN&C1=CC=CC=C1&CC&C1=C[NH]C=N1&C1=NNCS1&CC&C1=CC=CC=C1&C[NH3+]&[NH4+]&[NH2+]=O&&[NH3+][O-]&&
C=O&C&CO&&CC^C1=CC=CC=C1&CC&C^C[NH3+]^C=O&[NH4+]&&CO^[NH2+]=O&&&&[NH3+][O-]&&
CC&CC&C&C=O&&CO^CO&C1CCCCC1&C1CCCCC1&CC^C&CC^CC&C^C1=CCOC1&CC^C=O&C=O&&&&CO&&&&
CC&CC&CC&CN&CN&CC&C1=CCCC=C1&CO&CO^C1=CC=CC=C1^CC&&&CC&CC&CN&CN&CC&CC&C1=CC=CC=C1&CO&CO&&&
CO&CO&C1=CC=CC=C1&C1=CCOCC1&C=O&&CC^C1CCNCC1&CN&CC&C1=COC=N1&CC&CC&C1=CC=CC=C1&&&
CN&C1=C[NH]C=N1&C[NH3+]&[NH4+]^CS^[NH2+]=O&CS&&[NH3+][O-]^CC&&&C&CN&&C=O&&
C=O&C&CC&C=C^CN^CC&CN&C1=CSC=C1&CC&&&C1=CSC=C1&&&
CC&C1=CC=CC=C1&CC&C&C=O&&CC^CN&C1CCNCC1&C1=CN=CN=C1&CN&&&
CO&CO&C1=CC=CC=C1&CN&CN^CCl^C&&&C=O&&CC^C=C&CC&C1=CC=CC=C1&CF&&&
CC&CC&C1=NN=CO1&CN&CN&CC&C1=CC=CC=C1&CF&&CCl&&
CC&C&C[NH3+]&[NH4+]^C1COCC[NH2+]1^[NH3+][O-]&CC&&C=[NH2+]&&CC&C1=CC=CC=C1&&&
CC&CC&CC&CC&CC&CC&CC&CC&CC&CC&CC&CC&CC&CC&CC&CC&CC&CC&CC&CC&CC&CC&CC&CC&CC&CC&C&C=O&&CN^CN&C&CC&CC^CC^C1=CC=CC=C1&C&CO&CO&CO&&CC^CC&CP&C1=CC=NC=C1&P&&&O=P&&OP&OP&&
CC&CO&CO&C&C=O&&CC^C=C&C&CC&&CC^C=C&CC&C=C&C&CC&&CC^C=C&CC&C1=CCCCC1&CC&&C^CC&&CC&&
CN&NS&S&O=S&&O=S&CS^C1=CC=CC=C1&CBr&&CN^CN&C&C=S&&CN^CN&C&C=O&&CC^C1=CC=CC=C1&CCl&&&
CC&C&CC&&CC^CC&C&CC&CC^C1CNC1^C&C=O&C=O&&CN&CO^CC&&&CN&C1CNCCN1&CN&C1=CC=NC=C1&&&
CC&C1=CC=CC=C1&CC&C=C&CC&C&C=O&&CN^CN&C&C=S&&CN^NN&CN&C&C=O&&CC^C1=CC=NC=C1&&&
CC&C&CN&CN^CC^C&C1=CC=CC=C1&C=O&CN&&CC^C1CCNCC1&C1=CC=CC=C1&CN&&&CN&C&CC&&CC&&
CO&CO&C1=CC=CC=C1&CN&CN&C&C=O&&CC^CC&CC&C&C=O&&CN^C1=NNCC1&C1=CC=CC=C1&&&
C=O&CN&CN&C=C&CC&C=C&CC&C1=CC=CC=C1&C1COCO1&&&
C=O&C&CN&CN^CC^CC&C1=CON=C1&C1CCOC1&CC&&&CS^CC^CS&C&CC&C=O&C1=CC=CC=C1&&CN&&C1CNCCN1&CN&C1=CC=CC=C1&&&
CS&CS&CC&CC&C&CN&CN^CC^C&C&C=O&C=O&&CC&CO^CN&&&CN&C&C=O&&CC^CN&&&
CO&CO&C1=CC=CC=C1&CC&CC^CO^CC&CO&C&&&C=O&&CC^C1=CC=CC=C1&CO&CO^CO&&&CO^CO&&&
CC&CC&CC&CC&C&CC&C=C^C=N^CC&NN&C1=CC=CC=C1&CN&&&C&C=O&&CC^C1=CNCC1&CC&&C1=CC=CC=C1&&
CO&CO&C&C=O&&CC^CC&CC&C&C=O&&CN^CN&C&CC&&CC^C&C=O&&CN^C1CCNC1&CN&CN^CC^C&C&C=O&C=O&&CC&CO^C&&&CC&CC^CN^CC&CN&CN&C&CN&C=O&C&&CC^C=N&C&&CN^CC&&&CC^CN^CC&CN&CN&C&CN&C=O&C&&CO^C=N&CO&&CN^CC&&&C1=CC=CC=C1&&&
CN&N&CN&&CN^CC&CN&C1=CNCC1&C1=CC=CC=C1&CBr&&CBr&CO^CO&C1=CC=CC=C1&CO&&&
CO&CO&C1=CC=CC=C1&C1=CNCC1&CC&C1=CCC=CC1&CO&&C=O&CO&CC&C=O&&
CC&C1=CC=CC=C1&CC&&C1=CCOCC1^C=O&&C1=COCC1^CC&&C1=CC=CC=C1^CC&&&
CC&CO&CO&C&C=O&&CC^C1CCNCC1&NS&S&O=S&&O=S&CS^C1=CC=CC=C1&CF&&&
CO&CO&C1=CC=CC=C1&CC&C1=NN=CO1&CC&C1=CC=CC=C1&C1CCNC1&C=O&&C=C^CC&C1=C[NH]C=N1&CN&&&
CS&CS&CC&CC&C&CN&CN^CC^C&C&C=O&C=O&&CN&CO^N&&&CN&CC^CN^CC&C1CCCCC1&C1=CC=CC=C1&&&&&
CC&C1=CCNC1&C=O&&CC^C&CC&C1=CC=CC=C1^CC^CO&C1=CNCC1&&&CC&&C1=CC=CC=C1&&
CC&C1=CC=CC=C1&CC&CN^CO^C1CNCCN1&CO&CN&CC&C1CCCC1&C1OCOO1&&&C1C2CC3CC1CC(C2)C3&&&
CC&C1=CC=CC=C1&CS&CS^CC^CC&&&C&C=O&&CO^CO&CC&C&C=O&&CN^CN&CC&C1CCCCC1&&&
CC&C1CCNCC1&CN&CC&CC&CN&C1CNCCN1&CN&CC&CO&CO&C1=CCCC=C1&CC&C1=CC=CC=C1^C1=CC=CC=C1&&&&
CC&C1=CNCC1&CC&C1=CCNCC1^C1=CC=CC=C1^CN&&&&&
CO&CO&C1=CC=CC=C1&CN&C1CNCCN1&CN&CC&CN&C1=C[NH]C=N1&C1=CNC=NC1&C=O&&CN&&
CF&C1=CC=CC=C1&CCl&&CC^C&CC&CC^CO^C1CCNCC1&CO&&&C1=CC=NC=C1&CC&CO&CO&C1=CC=CC=C1&CCl&&&
CC&CC&CC&CC&CC&CC&CC&CC&CC&CC&CC&CC&CC&CC&CC&CC&CC&CC&CC&CC&CC&CC&CC&CC&CC&C&C=O&&CN^CN&CC&C1=CC=CC=C1&CO&&CO&&
CC&CC&CN&N&CN&CC^CN^C&C&C=O&C=O&&CN&CC^CN&CN&C1=CC=CC=C1&C1=NN=N[NH]1&CF&CC&&CF&&&&
CC&CC&CC&CC&CC&CC&CC&CC&C1=CC=CC=C1&CO&&C1CCOCC1^C1=CCCCC1&CC^C&&CC&&CC&&
CC&C&C=O&&CN^CN&C&CC&CC^CC^C1=CC=CC=C1&C&CO&C=O&OP&&CN^P&CN&O=P&C&&OP^CC&&OP^CC^CC&&C1=CNCC1&C&C1=CC=CC=C1&C=O&&&&CN^CN&CC&C1=CC=CC=C1&CC&C&C=N&&CN&&
CC&C1CCCCC1&CC&&C1CCCCC1^CC&C^C1=CCCCC1^C=O&CC&&CO&C1CCCCC1^CO&CC&CC&&CC^C1=CC=CC=C1&&C1CCCCC1&&CO&&CO&C^CC&&CC&&
CN&C1=C[NH]C=N1&CC&CC&C1CCNCC1&C=O&&CN^CC&CC&CO&CO&CC&C&CF&&CF&CF&&
CC&C&CC&&C=C^CC&CC&C1=CC=CC=C1&CO&&CO&C1=COCCC1^C=O&&CO&CC^C1=CCOC1&C=O&&C1=CC=CC=C1&&
CC&C1=NN=CS1&CN&CN&C&C=O&&CC^CS&CS&CC&C1=COC=N1&CC&C1=CC=CC=C1^CC^CCl&&&&&
CO&CO&C1=CC=CC=C1&CC&C=C&C1=NNCC1&C=O&&CN^C1=CC=CC=C1^CC^CO&&&CO&&&
CC&C1COCCN1&CN&C^C1=CC=CC=C1^C=O&&&&CC^C&CC&C^C=C^C=O&C&&CN^CC&CN&C#N^CC^CC&&&C1=CC=CC=C1&CN&&&C1COCCN1&&&
CC&C1COCCN1&CN&CC^C=O^C&&C1=CC=CC=C1^C=O&&&&CN^CN&C1=CC=CC=C1&CS&S&O=S&&O=S&NS^C1CCNCC1&&&
CO&CO&C&C=O&&CC^C1=CNC=CC1&CC&&CC&CC^C^CC^C=O&C1=CSC=N1&&CO^CC&CO&C1=CC=CC=C1&C&CBr&CC&&&&CC&&
CC&C&CC&&CC^C1=CC=NC=C1&CC&CO^C1=CCCC=C1^CO&&&C1=CC=CC=C1&CC&C&C=O&&CN^CN&C1CCOCC1&C&CC&&CC^C&C=O&&CN^NO&&&
C=O&C&CC&C=C^CN^CC&N&C1CCOC1&CN&&&CC^CN^C1=CC=CC=C1&C1CCCCC1&CCl&C1COCO1&&CCl^C&&&CF&&CF&&
CO&CO&C&C=O&&CC^C&CC&CC^CN^CS&CN&CS&C&&&C=O&&CC^C1=CC=CC=C1&CN&CN&C1=NC=NCN1&CN&&C1=N[NH]C=N1^CC&C1=COC=C1&&&
C=O&C&CC&CN^CN^C1=CNCC1&C1CCNCC1&CS&CO&S^C1=CC=CC=C1&&CS&&&&O=S&O=S&&
CO&CO&C1=CC=CC=C1&CN&C1CNCNC1&C=O&&CN^CC^C=O^C1=CC=CC=C1&&C1=CC=CC=C1^CC&&&C&C=O&&CN^CN&CC&C1=CC=CC=C1&&&
CC&CC&CC&C&CN&CN^CC^C&C&C=O&C=O&&CC&CC^C&C&CC&C=O&CC^CN&CN^C1CCCCC1&CN&CN&&&C&C&C=O&CC&&CC^CC^CC^C&CS&C&CC&CS&C=O&CC^CN&&&CN^C1=CC=CC=C1&CN&CN&&&C&C&C=O&CC&&CC^CC^CC^C&C1=CC=CC=C1&C&CN&&&C=O&&CC&CO^C&&&C=O&&CO&&
CC&C&C=N&NN^CC^CN&C1=CN=NC=C1&C&&&CN&&C=O&&
CC&CN&N&CN&CC^CN^CC&CC&C&C1=CSC=C1&CO&&&&C1CCCCC1^CN&CN&C1=CC=CC=C1&CC&&CC^C&CC&&CC&&
CC&C1=C[NH]C=N1&CN&C1=CC=CC=C1^C1=CNCNC1^CS&C=O&S&&CN^NS&&C=O&O=S&CN&O=S&&&&
C=C&CC&C1=CNC=CC1&CC&C^CC^C=O&C1=CC=CC=C1^CC&CO^CO&C&&&CO&C=O&&&&CO^CO&CC&&&
C=C&C1CCOC1&C=O&&C1=CCCCCC=CCCCC1^CC&C^C^CC&CC&&CO&CC&&&&
CC&C1CCNCC1&CC&&CN^CC&C&CO&&CC^CO&CO&C1=CC=CC=C1&C1CCCCC1&CC&&C=O&&
CC&C1=CSC=N1&CC&CC&CN&N&CN&CC^CN^C&CC&C=O&C1=CC=CC=C1&&CO^CC&&&&&
CC&C1=CSC=C1&CC&C=N&CN&CC&CC&C&C=O&&CN^CN&CC&C&C=O&&CO&&
CO&CO&CC&CN&C1CNCNC1&C=O&&C=C^CC^C=O^C1=CC=CC=C1&&CN^CO&CC^C=O^CO^CO^C&&&&&CO^CO^CC&&&CO&&CC&&&&
CC&C1=CC=CC=C1&CN&N^CC^NS&&&S^NP^O=S&P&&O=S^O=P&&CS&OP^C1=CC=CC=C1&&OP&&CO&CC&C1=CCOC1&CN&C1=CNCNC1&CC&&C=O&C=O&&
CC&C&CC&CN^C1CCOC1&&CN&C1=CNCNC1^CO^C=O&&CO&C=O&&&&
CC&CC&CC&CN&CN&C&CC&CC^CC^C1=C[NH]C=N1&C&CN&C=O&CC&&CN^C1=CC=CC=C1&CN&CF&C&&CF^CC&&&CC^CC^C1=CC=CC=C1&C&&&C=O&&CN^CN&C1=CC=CC=C1&CO&CO&&&
CN&CN&C&C=O&&CO^CO&C&CC&C^CC^C=O&C1=CC=CC=C1&&CN&&CN&C1=CC=CC=C1&C1CCNC1&NS&S&O=S&&O=S&CS^C1=CC=CC=C1&&&
CN&N&CN&&CN^C&C=O&&CC^C1=CC=NC=C1&C1=NCCS1&CN&C1CCNCC1&CC&C&C=O&&CN^CN&C1=CC=CC=C1&C1COCO1&&&
C=O&C&CN&C=N^CC^C1CSCN1&C1=CC=CC=C1&CN&CO&CC^C1=CC=CC=C1&&C1=CC=CC=C1&CCl&&&&&
CC&C1CCCCC1&C1CCCCC1&CC^C1CCCC1^C^C1=CCCCC1^C=O&C=O&C=O&&&&CO&&&&
C=O&C&CC&CN^CN^C1CNCN1&C1COCCN1&C=O&&&&C=O&C1CCCC1&&
CC&C1=CCCCC1&CC&C=C^C1CCNC1^CC&CN&C&C^C1=CC=CC=C1^C=O&C=O&CN&&CO&CC^CN&&&C1=CSC=C1&C&CC&C=O&&&&CC^C1=COC=C1&&&
CS&CS&C1=CC=CC=C1&CC&C&C=O&&CN^CN&C1=CC=CC=C1&CN&C1COCCN1&&&
CC&C1=NCCN1&CN&C1CCNCC1^C1=CC=NC=C1^CN&C1=CNCC1&CC&&&C1=CC=CC=C1&CBr&&&
CC&C&CC&&CC&CC^C1=CC=CC=C1&CC&C1=NN=CO1^CF^CC&&CO^C1=CSC=C1&CO&CC&C1CCOCC1&C&CC&CF&C&&CF^C=O&&CF&CO&&&&
C=O&C1CCNCC1&CN&C1CCNC1^C=O^C=O&&&&C1=CC=CC=C1&&
CC&CC&C&C=O&&CN^CN&C1CCNCC1&NS&S&O=S&&O=S&CS^C1=CSC=C1&CCl&&&
CN&C1=C[NH]C=C1&CC&C&C=O&&CN^CN&C1=C[NH]N=C1&CN&CC&C1=CC=NC=C1&&&
CO&CO&C1=CC=CC=C1&CN&NS^CN^S&C1=NN=N[NH]1&O=S&&&&O=S&CS^C1=CC=CC=C1&CC&&CC&&
C=O&C1CCNC1&C=C&CC^C1=CC=CC=C1^C1=CC=CC=C1&CBr&CO&&&&CO&&
CC&C1=CC=CC=C1&CC&C&CC&&CO&CC^CC&C1CCCCC1&C1CCCCC1&CC^C&C1CCCCC1^CC&CC&&CC&C1CCCCC1^CO&CC&&&&CC&C1CCCCC1^C&CC&&CC^C&C=O&&CO&&
CN&CN&CC&CC&CC&C&CC&C1=CC=CC=C1^C1CCCCC1^CCl&CO&&CCl&&&&
CC&C&CC&&CC^CN&N&CN&CC^CN^C1=CC=CC=C1&C&CCl&C=O&&C1COCCOC1&CC&&C&CC&&C1COCN1^C=O&&C1=CC=CC=C1&&
CN&C1=NCCCC1&CC&C1=CN=CCC1^CC^CC&C1=CC=CC=C1&C1=CC=CC=C1^C1=CC=CC=C1&&CO&&&&&
CC&C&C=O&&CN^CN&CC&CC&C1=CCCCC1&C1=CNCC1&CN&&C1=CC=CC=C1^CO&CO&C&C=O&&CC^C&CC&&CC&CC&&
CC&CC&C&CC&&C=N^NN&CN&C1=NSCC1&C1=CC=CC=C1&&S^O=S&&O=S&&
CC&C1CCCCC1&CN&CN&CC&C1=CC=CC=C1&C1CCNC1&NS&S&CS&&O=S&O=S&&
CN&C1CNCCN1&CN&C1=NCCNCC1&NN&CN^C1=CC=CC=C1^C&CCl^C1=CC=CC=C1^C=O&&&&&&CC^C1=COC=C1&&&
CC&CC&CC&C&C=O&&CN^CN&C1=CC=NC=C1&CC&C1=CSC=N1&CN&CN&C&C=O&&CC^C1=CC=CC=C1&CC&C&CF&&CF&CF&&
C=O&C&CN&CN^CO^C&CO&CC&CC&CC^CC^C1CCCC1&C1=CC=CC=C1&C&C1=CC=CC=C1&CC&C=O&&C1=CC=CC=C1^C1=CC=CC=C1&&CN&&&&CN&C&CC&C^CC^C=O&C1=CC=CC=C1&&CN&&CN&C1=CC=CC=C1&CC&C&CF&&CF&CF&&
CN&C1CNCCN1&CN&C&C=O&&CC^CO&CO&C1=CC=CC=C1&CC&C&C=O&&CC^C1=CC=CC=C1&CF&&&
CO&C1=CC=CC=C1&CC&CC&CC&C&CC&CN^C1CCNCC1^CN&CN&C1=NCCN=C1&CC&CBr&C1=CSC=C1&&C1=CC=CC=C1&&&&
CF&C1=CC=CC=C1&CN&CN&C1=NC=NC=N1&CN&CN^CN^CC&CN&CC&CC&CN&CC&CN&CN&C1=CCCN=C1&C1COCCN1&C1=CC=CC=C1&&&CCl&&CCl&&
C=O&C&CO&&CC^CC&CC&C&CO&&CC^CC&C&CO&&CC^C=C&CC&C1=C[NH]N=C1&CN&C1=CC=CC=C1^CC&&C1=CC=CC=C1&CCl&&&
CC&CO&CO&C&C=O&&CC^C1CCOCC1&C=N&&CC^C1=CSC=C1^C1=CC=CC=C1&&CO&CO&C&CC&&CC&&
CN&CN&C1=NCCN=C1&CN&&C1=CC=CC=C1^CCl&&CCl&&
CC&CC&C&CN&CN^C=C^CC&C1CCCC1&CC&C=O&C1=CC=CC=C1&&C=O&&&CC&C1=CC=CC=C1&&
CO&CO&C1=CC=NC=C1&CC&C1=CC=NC=C1&C1=CCCN=C1&C1=CNCN1&CN&C1CCNCC1^C=O^CN&&CN^C&&&C=O&&CC^C&CC&&CC&CC&&
CC&C&CC&&CC^C1=CC=CC=C1&CS&CS&CC&CC&CC&CN&C1CNCCN1&CN&C1CCCCCC1&&&
CC&C&CC&&CC^C1=CON=C1&CC&CO^CC^CO&CO&C1=CC=CC=C1&CO&CCl&C1=CC=CC=C1&&CCl^CC&&&C=C^CCl^CC&&&C1=CC=CC=C1&CC&C&C=O&&CO&&
CC&C1=CSC=N1&CC&CN&CN&C&C=O&&CC^C1CCNC1&C=O&&CN^CC&C1=CC=CC=C1&&&
CC&C&CN&CN^CC^CC&C1=C[NH]N=C1&CN&CC&C1CCCNCC1&C1=CC=CC=C1&&&CCl&&&
CO&CO&C1=CCCC=C1&CO&CO^C1=CC=NC=C1&&CN&CN^C1=NNCC1^C1CCOC1&CN&&&CC&CN&CN&C&C=O&&CC^C1=CC=CC=C1&CC&C&CF&&CF&CF&&
CC&C1COCCN1&C1=CC=CC=C1&CC&CN&C1CCNC1&CN&CN&C&C=O&&CC^C1=COC=C1&&&
C=O&C&CO&&CC^CC&C&CC&CC^CC^C&C1=CC=CC=C1&C=O&&&&CN^C1CCNC1&C1=CC=CC=C1&CS&S&O=S&&O=S&NS^CN&C1=CC=CC=C1&CCl&&CCl&&
CC&C1=CC=NC=C1&CN&CN&C&C=O&&CC^C1CCNCC1&CN&C&C=O&&CN^CN&CC&C1CCOC1&&&
CC&CC&CC&C&CN&CN^CC^C&C&C=O&C=O&&CN&CO^C1CNCCN1&&&CN&C1=CC=NC=C1&CC&C1=CN=CN=C1&CC&C&CF&&CF&CF&&
CC&C&CC&&C=C^CC&CC&C1=CC=CC=C1&CO&&CC^CC^CO^C=C&&C1=CCOCC1^C&C&CC&CC&&CC&CC&&&&
C=O&C&CN&NS^CC^S&C1=CC=CC=C1&O=S&CCl&&O=S&C[NH3+]&CS^[NH4+]^CCl^C1=NCCNC1&[NH2+]=O&&&C=O&&[NH3+][O-]&C1=CC=CC=C1&&&&
CC&C&C=O&&CN^C1CNCCN1&CN&C1=CSC=N1&C1=CCCOCC1&C1=CC=CC=C1&CCl&&&
CC&C1=CC=NC=C1&CC&C1=CC=NC=C1&CC&C^CO^CN&CO&&C=O^C1=CC=CC=C1&&&CN&C1CNCCN1&&&
CC&C&CC&&C1COCN1^C=O&&CN^CC^C=O^C&&&CO&&CC^C&CC&CO^CN&&CN&C&C=O&&CC^C1=CC=CC=C1&CN&CN^C[NH3+]^CC&[NH4+]&CN&[NH2+]=O&CN&&[NH3+][O-]^C1=CC=NC=C1&&&&&
CN&CN&C&C=O&&CC^C1=C[NH]N=C1&CC&C^CN^C=O&C1=CC=CC=C1^CO&CN^CCl&CO&CN&&&CC&C1=CC=CC=C1&C&CC&CC&C&&CC^C=O&&&&CN^C1CCNC1&&&
CC&CC&CN&C1=C[NH]C=N1&CC&C1=CC=CC=C1^C1=CCCCC1^CN&C=O&&&&C=O&C1=CC=CC=C1&&
CN&C1CNCCN1&CN&C&C=O&&CN^C1CSCCN1&C1=CC=CC=C1&&C1=CC=CC=C1&&
CC&CC&CC&CC&CC&CC&CC&CC&CC&CN&C1=C[NH]N=N1&CC&CO&CO&C&C=O&&CC^CC&CC&C1CCOCC1&CC&C^C^C=O&CC&&CO&CC^CO&&&&&
C=C&C&CC&C1=CC=CC=C1^CC^CO&C1CCCCC1&CO^CO^C1=CCCCC1&&&CO&CC&&&&C^CC&&CC^C&C=O&&CO&&
CC&C1CCNCC1&CN&CC^CC^C1=CC=CC=C1&&&CC&C1=CC=CC=C1&CC&C1=NN=C[NH]1&CC&C1=CC=NC=C1^CN&&&&
C=O&C1CSCN1&C=O&&CC^CC&C1=CC=CC=C1&CO&CO^CCl^C1CCNC1&&&&&
C=O&C&CO&&CC^CC&C&CN&CN^CC^C&C1=CC=CC=C1&C=O&CO&&CC&&C1=CC=CC=C1&C1=CNCC1&CC&CC&C1=CC=CC=C1&CF&&&
CC&C&C=O&&CC^C1=CC=CC=C1&CN&CN&C&C=O&&CC^CS&CS&C1=NN=CO1&CC&CS&CS&C1=NN=CO1&CC&C1=CC=CC=C1&CF&&&
CC&C&CO&&CC^C1CNC1&C=O&&C1=CNCC1^CC&C^CS^C=O&CS^CC&CO^C1CCNC1&&&&&CC&CN&CN&C1=CC=CC=C1&C1=COCCC1&CCl&&C=O&&
C=O&C&CC&CN^CN^C1=CNCCC1&CN&C=O&CC&&C1=CSC=C1^C1=CC=CC=C1&&C1=CCCCC1^CC&&&C&CF&&CF&CF&&
CC&CN&N&CN&C=N^CN^CN&CC&C1=CC=CC=C1&&&CS&CS&C1=NCCS1&&&
CC&C1CCNCC1&CN&CC&C1=CC=NC=C1&C1CNCN1&C=O&&&
CC&CN&CN&C&C=O&&CC^C1=CC=CC=C1&CC&C&C=C&C1CC2CCC(C1)N2^CC^CN&C1=CC=CC=C1&&&CO&CO&&&
CCl&C1=CC=CC=C1&CC&C1=NN=N[NH]1&CN&CC&C1=CC=CC=C1&CCl&&CCl&&
CO&CO&CC&C1=CC=CC=C1&CS&S&O=S&&O=S&NS^CN&C1=CC=CC=C1&CC&C&C=O&&CN^CN&CC&C1=COC=C1&&&
CC&C&CC&&CC^CC^CN^C&CN&C=O&CC&&CN^C&C1CCNC1&C=O&C1=CC=CC=C1&&CO^CCl&&&&CC^C#N&&&
CC&CC&C1=CNCNC1&CS&CS^CN^C1=CC=CC=C1&CO^C=O^CC&CO&&C=O&CC^CC&&&&&C1=CC=CC=C1&&&
CN&CN&C#C&CC&C1=CC=CC=C1&CF&&CF&&
C#N&CC&C1=CN=CN=C1&C1=CNCC1&CC&C1=N[NH]N=N1&&&
CC&C1=CC=CC=C1&CC&C&CC&&CN^CN&CC&C1=COC=N1&CC&C1=CC=CC=C1&CC&C1=CC=CC=C1&&&
CO&CO&C1=CC=CC=C1&C1=CCCC=C1&C1=NCCN=C1&C1=CC=CC=C1&&&
CC&C&CC&&CC&CN^CN&C&C=O&&CC^C1=COCC1&C1=CC=NC=C1&CC&C1=CC=CC=C1^CC^CCl&C1=CN=CN=C1&&&&&
CO&CO&C1=CC=CC=C1&CC&C&CC&C^CN^C=O&N&&CO^CN&CO&CC^CN^C&C1=COC=C1&C&CC&&&C=O&&CC&CC&CC^C1=CSN=C1&&&CC&C^CN^CN&&&&C=O&&
CC&C=C&CC&C1=CC=CC=C1&CO&CO^CO^CC&CO&CC&&&CC&CC&C1=C[NH]C=N1&&&
CC&CC&CN&C1=CNCNC1&C=O&&CN^CC^C=O^CC&&C1=C[NH]C=N1&&CC&C1=CC=CC=C1&CO&CO&CC&C&C=O&&CN^NN&C=N&C&CC&&CC^CC&CC&C1=CC=CC=C1&&&
CO&CO&C1=CC=CC=C1&CC&C&CC&C1CCNCC1^C1CCNCC1&&CN&CC&C1=CC=CC=C1&CO&CO&&&
CO&CO&C1=CC=CC=C1&CN&C=N&C1=NSSC1&CCl&&&
C=O&C1CNCCSC1&CC&C1=CC=CC=C1^CN^CF&CC^C1=CC=CC=C1&&CN&&S^C1=C[NH]C=N1&O=S&&&&O=S&&
C=O&C&CC&CC^CN^C1=CSC=N1&CN&CC&C1=CC=CC=C1&C1=CC=CC=C1&CBr&CS&&&S&O=S&&O=S&NS^C1COCCN1&&&
CC&C1=CCNC=C1&C=O&&CN^C1=CC=CC=C1^C1=CCCCC1^C[NH3+]&C=O&[NH4+]^CCl&C^[NH2+]=O&&&CC&&[NH3+][O-]&CC&&&&
C=O&C&CC&CN^CN^C1CCNC1&CN&C1=CC=CC=C1&C1=CC=CC=C1&CF^C1=NCCN=C1^CF&&&C1=CC=CC=C1&&&&&
CC&C1=CC=CC=C1&CC&C1=CCCC=C1&C1=CC=CC=C1&&&
CN&N&CN&CC^CN^C1=CSC=N1&C&&&C=O&&CC^CC&C1=CC=CC=C1&CO&&&
CO&CO&CC&C&CO&&CC^CO&CO&C1=CC=CC=C1&CC&&C1=CCOC=C1^C=O&&CC^C1=CC=CC=C1&&&
CO&CO&C1=CC=CC=C1&CC&C1=CNC=NC1&CC&C^CC^C=O&&C=O&CN&&CN&C1=NCCS1&C1=CC=CC=C1&&&
CC&C&CC&&CC&CN^CN&C&C=O&&CN^CN&CC&C1=C[NH]C=N1&C1CNCCN1&CN&C&C=O&&CC^C1=CN=CC=N1&&&
CC&CN&N&CN&CC^CN^C&C&C=O&C=O&&CN&CC^CN&CS&CC&S&CC&O=S&C1=CC=CC=C1&&O=S&&&CS^C1=CC=CC=C1&CS&S&O=S&&O=S&NS^C1CCNCC1&&&
CC&C&CC&&CN^CN&C&C=O&&CC^CC&C1=CSC=C1&CS&S&O=S&&O=S&NS^C1CNCCN1&CN&C1CCCC1&&&
CO&CO&C1=CC=CC=C1&CC&CC^CO^CC&&&C&CO&&CC^CC&C&CO&&CC^CC&C1=CC=CC=C1&CO&&CO^CO&&&
CC&CN&C1CNCN1&C=O&&CN&C1=CC=CC=C1^CN&NS^CO^S&CO&O=S&&&&O=S&CS^C1=CSC=C1&CCl&&&
CC&CC&C&CC&&CC^C1=CC=CC=C1&CN&CN&C1=CCCN=C1&C1=CC=CC=C1&&C1=CCCC=C1^CC&C&C=O&&CN^CN&C1CCOCC1&C1=CC=CC=C1&CO^C1CCOCC1^CO^CO^CO&&&CO&CO^CC&&&&CC&C&C=O&&CO&&
CC&CC&CC&C&C=O&&CO^CO&C1CCCCC1&CC&&CO&CO^CO^C1CC2COC(C1)C2^C&CO&C=O&CO^CO&CC^C&CO^CO^C1CC2CC1CO2&CC&C&CO^C&&&C=O^C=O&&CO^CC&&&&CC^CO^CO&CC&&C&&C1CCCCC1&&CC&C=O&&C=O&C&&CC&&CC&&
C=O&C1CCCC1&C1=CC=CC=C1&&C1=CC=NN=C1^CC&C1=CC=CC=C1&CF&&&
CC&C1=CCNC=C1&C1=CN=CNC1&C=O&&CC^C=N^CO^NN&&&CN&C&C=O&&CC^CN&C1CCNCC1&C1=CC=CC=C1&&&
CN&CN&C1CC1&CC&C1=CC=CC=C1&&&
CC&C1=CC=CC=C1&CS&S&O=S&&O=S&NS^N&CN&&CN^C1=CC=CC=C1&C1CCOCCCNCCCOCC1&C=O&&CN^C^CC^CC&&CC&CC^CN^CC^CO&N&&&&&CN&&CN^CC&C1=CC=CC=C1&CC&C&C=O&&CO&&
CC&CC&C1=CC=NC=C1&CO&CO^CC^CC&C^CC^C1=CC=CC=C1&C=O&&&CC&&CO^C1=CC=CC=C1&&&CC&C1=CC=CC=C1&CO&CO&CC&C1=N[NH]N=N1&&&
CO&CO&C1=CC=CC=C1&CC&C&CC&CC^CN^C&C1CNCCNC1&C=O&CN&&CO^CC^C=O&&CC&&C=O^C1=CC=NC=C1&&C1=CC=CC=C1&&CC&C&CC&&C=O&&
CC&CO&CO&C&C=O&&CC^C&CC&&C=C^C1CCCC1&CC&&CC^CC^C=O^CC&&&CC&CC&CC&C&CC&&C1COCOC1^C1=CC=CC=C1&CC&&CC^CC^CC^CC&&&CS&S&CS&&O=S&O=S&&
CC&C1=CC=CC=C1&CC&&CN^CN^CC^C&&&C=O&&CC^CO&CO&C&C=O&&CC^C1=CC=CC=C1&C1CCNC1&C=O&&CN^C1=CC=CC=C1^C=O^CC&&&&&
C=O&C&CN&CN^CC^CC&C1CCNC1&CC&CN&C1=CC=CC=C1&C&CCl&C=O&&&&CN^CN&CC&CC&CO&&&
CS&CS&CC&CC&C&CN&CN^CC^C&C&C=O&CN&&CC&C=O^C&&&CC&CC^CN^C1=CC=CC=C1&CN&&&C&C=O&&CC^C1=CNCC1&C1=CC=CC=C1&&&
CC&CC&C1=C[NH]C=C1&CC&CO^CCl&&&CC^CC^CN&&CC&C1=CC=CC=C1&CC&C1=CC=CC=C1&CC&C&C=O&&CO&&
CC&CN&C1=C[NH]N=C1&CC&&C1=CN=CNC1^CN&CC^C=O^C&&&CC&&CC&&
CN&C1=C[NH]C=C1&CN&CN^CC^C&C&C=O&C=O&&CC&CN^C1=C[NH]C=C1&CN&CN&CC&CN^CN^CC&C&&&C&C=O&C=N&&CC&CN^C1=C[NH]C=C1&&&CN&CN^CN^C&&&C=O&&CC^CN&CN&C&C=O&&CC^CC&CN&CN&C&C=O&&CC^C1=CC=CC=C1&CN&N&CN&CC^CN^CCl&CC&&&CCl&&&
CO&CO&CC&CC&CC&CC&CC&CC&C&C=O&&CN^CN&CC&CC&CC&CC&CC&CC&C&C=O&&CO&&
CC&CO&CO&C1=CC=CC=C1&CC&C1=C[NH]N=C1^CC^CC&C#N&C1=CC=CC=C1&&&C1=CNCC1&CC&CC&C&C=O&&CO&&
CN&C&C=O&&CC^C&CC&CC^CN^C1=CC=CC=C1&CN&&&C&C=O&&CC^CN&CN&C&C=O&&CC^C1=CC=CC=C1&C1=CCCC=C1&CO&CO&CC&C1=CC=CC=C1&CC&C&CF&&CF&CF&&
CC&CC&C&CC&&CC^C&CN&CN^CC^C&C&C=S&C=O&&CN&CO^CN&&&C1=CC=CC=C1&CS&S&NS&&O=S&O=S&&
CC&C1=CC=CC=C1&CC&C1=CC=CC=C1&CC&CC^CC^CC&C#N&C&&&C=O&&CN^CN&C1=CC=CC=C1&CO&&C1=CNCC1^CN&&&
CC&C&C=N&NN^CC^CN&C1=CC=CC=C1&C&CN&C=O&CN&&CC^C&C1=CC=CC=C1&C=O&CO&&CC&&CC&C1=CC=CC=C1&CF&&&
CC&CO&CO&C&C=O&&CC^C1=CN=CN=C1&CN&NS^CN^S&CN&O=S&CC&&O=S^CN&&CS^N&C1=CC=CC=C1&CN&CBr&&CN&&&&
CS&CS&C1=CON=C1&CC&&CC^C1=CN=CN=C1&CN&CN^CC^CC&C1=NCCS1&C1=CC=CC=C1&C1=CC=CC=C1&CF&CC&&&&&
CC&CC&CC&CC&CC&CC&CC&CC&CC&CC&C1=CC=CC=C1&C1CCCCCC1&CO&&CO&&
CC&C&C=N&NN^CC^CN&C1=CC=CC=C1&C1=CSC=N1&CF&CC&&&C1=CC=CC=C1&CC&C&CF&&CF&CF&&
CN&C&CC&CO^CC&&CC&C1=CC=CC=C1&CC&CC&CC&CC&CC&CC&CC&CC&CC&C1=CC=NC=C1&&&
C=O&C1CNOC1&CN&CC^C1=CC=CC=C1^C1=CC=CC=C1&C[NH3+]&&&[NH4+]&[NH2+]=O&&[NH3+][O-]&&
CC&C1=CCOC1&C=O&&C1CCCCC1^CC&&C1CCCCC1^C=O&&C1CCCC1^CC&C&CC&&CC&CO&&
CN&C1=C[NH]C=C1&CC&C&C=O&&CN^C1CCNCC1&C1CCOC1&CO&CO&CC&C1=CC=NC=C1&&&
C=O&C1CNCNC1&C=O&&C=O&C^CO&&CC^C1CCNC1&CC&C1CCCCC1^CN&&C1=NCCS1^C1=CC=CC=C1^C1=CC=CC=C1&CBr&CF&&&&&
CC&C#C&CC&C&CC&CC^CC^C&C1=CC=CC=C1&C=O&CO&&CO^CO&&&C1=CC=CC=C1&CC&C&CF&&CF&CF&&
CN&C1=NN=C[NH]1&CC&CO^CS^CO&CS&C1=CC=CC=C1&CC&&&C&C=O&&CN^CN&C1CCCCCC1&&&
C=O&C&CC&CC^CN^CC&NO&CC&&&CC&CC&C1=C[NH]N=N1&CN&CC&CC&C&CC&C1=CC=CC=C1^CN^CF&C1=N[NH]C=N1&&&&&
CC&CS&CS&C1=CN=CN=C1&CN&CN^C1=CCCC=C1^CC&&&CC&C#N&&&
CC&CC&C[NH3+]&C1=[NH+]CCS1&CC&C=C^C1=CC=CC=C1^CC&CN&C1=CC=CC=C1&&&CC&&&
CO&NO&N&CN&CC^CN^CC&C&CN&C=O&C1=C[NH]C=N1&&CC&&C1C2CC3CC1CC(C2)C3&&&
CC&C#C&CC&C1CCCC1&CN&&CC^C1=CC=CC=C1&CC&C1=CC=CC=C1&CC&C&C=O&&CO&&
CC&C=C&C&CC&&CC^C&C=O&&CO^CO&C1=CCCC1&CC&&CO^CO^C1CCCCCC1^C&CO&C=O&CO^CO&CC^C1CCOCC1&&C1CCOC1^CC&CC&C=O^C^C1=CC=CC=C1&&CO&CC^CC&&&&CO^C^C1CO1&CC^CO^CC&C&&&&&&CO^CC&&&&CO^CO&&&
CN&N&CN&&CN^CC&CC&CO&NO&C=N&C&CC&C1=CC=CC=C1^CC&&C1CCCCC1&&&
C=O&C&CN&NO^CC&&C1CSCN1&NS&S&O=S&&O=S&CS^C1=CC=CC=C1&CO&CO&C1=CC=CC=C1&CCl&&&
CN&C&C=O&&CC^C1CCCC1&CN&CN^C1=CN=CN=C1^C&CN&C=O&CN&&CC^C1=CC=NC=C1&C1CCCC1&C1=CCCC=C1&&&&&
C#N&CC&C1=C[NH]C=C1&CC&C=C^CN^C1CCNC1&&&C=O&&C1=CC=CC=C1&&
CC&C1=CC=CC=C1&CC&C&C=O&&CN^CN&C1CCCCC1&CN&C1=C[NH]N=C1&CC&C^C1CCSC1^CN&S&&C=O^O=S&&&&O=S&&
CC&C&CC&&CC^C1=CN=CN=C1&CC&C&C=O&&CN^C1CNCCN1&CN&CC&C1=CC=CC=C1&&&
C=O&C&CO&&CC^CC&C&CC&C^CN^C=O&C1CSCN1&&CO^C=O&&&&C=C^CC^C=S^C1=COC=C1&&&CC&C1=CC=CC=C1&CCl&&CCl&&
CC&CO&CO&C&C=O&&CN^C1CNCCN1&CN&C&C=O&&CC^CC&C1=CC=CC=C1&CF&&&
CN&C1=CNCN=C1&CN&C1CCOC1^C=O^CC&&&CO^CO^OP&&CO^P&&&O=P&&OP&CP^CC&C&C&CF&&CF&CP^P&O=P&&OP&OP^CO&C1CCOCC1&CC&CO^CO&&&CO&CO&&
CC&C1=CNC=CC1&CC&C^CC^C=O&C1=CC=CC=C1^CC&CN^CCl&C1=CC=CC=C1^CC^CN&&&CCl&C^CC^C1=CON=C1&&&C=O&&&CC&&CN&&CN&C1CCCCC1&&&
CC&CO&CO&C&C=O&&CC^C1=CC=CC=C1&CN&CN1&C=C&C1CCNC1&C=O&&C1=CC=CC=C1^CS&S&O=S&&O=S&NS^C1COCCN1&CC&&CC&&
CO&CO&C1=CC=CC=C1&CC&C1=NN=CC1&CN&CN^C1CCC1^C1CC1&&&&&
C=O&C1CCNCC1&C=O&&C1CCCCC1^C1CCCCC1&C1CO1&&C1CO1&&
CO&CO&C1=CC=CC=C1&CN&C1CNCCN1&CN&C&C=O&&CC^C1=CC=CC=C1&CC&CS&CS&C1=NCCN1&CN&&C1=CC=NC=C1&&
CN&C&C=O&&CC^C1=CSC=N1&CN&CN^CN^C1=CCCC=C1&CN&C1=CC=NC=C1&C&&&C=O&&CC^C1=CC=CC=C1&C[NH3+]&[NH4+]&[NH2+]=O&&[NH3+][O-]&&
CC&C1=CC=CC=C1&CS&S&O=S&&O=S&NS^C1CCNCC1&CO&CO&CC&C1=CC=CC=C1&&&
CC&C1=CC=CC=C1&CN&CN^CN^C&C1CCNCC1&C=O&C1=CN=CN=C1&&CC^CN&C1=CC=CC=C1&CN&CC&C1=CC=CC=C1&C&CC&CF&C&&CF^CN&&CF&C=O&&&&
CC&C&CN&CN^CC^C&C&C=O&C=O&&CC&CN^C1=CCNC=C1&C1CNCCNC1&CN&CN&&C=O^CC&&C1=CNCNC1^C&C=O&C=O&&C=O&CN&CN^CN&&&CC&C1=CC=CC=C1&CCl&&CCl&&
C=O&C&CN&CN^CC^C1=CC=CC=C1&C1CCNC1&C1CCCC1&CN&&&C&C=O&&CC^C1CCNC1&C=O&&CN^C1CCCCC1&&&
C=O&C1CCCC1&C=O&&CC^C1=CC=CC=C1^C1=CC=CC=C1&&CCl&&CCl&&
CC&CO&CO&C&C=O&&CC^C1=CNCC1&CN&CN^C1=CC=CC=C1^C&CO&C=S&CO^CO&CN&&CO&CN&&&C1CCNCC1&C&CC^C&CC^CC&&&&CC&&
CC&C1=CC=CC=C1&CC&C1=C[NH]C=N1&CS&CS^CC^CC&C1=CC=NC=C1&CC&&&C1CCNCC1&&&
CO&CO&CC&CC&CN&C1=NN=C[NH]1&CS&CS^CC^CC&C1=CC=NC=C1&C&&&C=O&&CN^CN&C1=NN=CS1&CC&&&
C#N&CC&C&CN&C1=CNCC1^C1CCCC1^C=O&&&&C1=CCNC=C1^CC&C=C&CC&C&C=O&&CO&&
C=C&C&CC&CC^CC^CC&C&C&CC&CC&&CC&CC&&C1CCCC1&C1CCCCC1&CC&&CC&C1CCCCC1^C1CCCCC1&CO^C1CC1^CO^C&&C&CC&C=O&&CC&CN&&C1CNCCN1&CN&&&
C=C&CC&C&CC&&C1CCOCC1^C=O&&C1CCCCC1^CO&&CC&CO^CO^CO^C&&C1CCCCC1^CC&CO&&C=O&CC&&&C^CC&&CC&&
CO&CO&C1=CCNC=C1&C1=C[NH]C=N1&CC&C1=CC=CC=C1&CN&CN&C&C=O&&CC^CC&C1=CC=CC=C1&CO&CO^CO&&CO^CO&&CO&&&
CO&CO&C&C=O&&CN^NN&C=N&C1CCNCC1&CC&C1=CC=CC=C1&&&
CO&CO&C1=CC=CC=C1&CO&CO^CC&&C^CO^CC&&&C1=CC=CC=C1^CC^CO&C1=CC=CC=C1&CO^CO^C1COCO1&&&CO^CO&&&&CO&&&
CC&C1=CCOCC1&C=O&&C1=CC=CC=C1^CO&CO&CC&C1=CC=CC=C1&CC&CC&C&C=O&&CN^CN&CC&CO&&&
CC&CC&CC&CC&C1=C[NH]C=N1&CN&CC^C1=CCNC=C1^C1=CC=CC=C1&CN&CO&C^C=O^CO^CO^CC&&&CC&CO&&CC&&CC&&&C&C=O&&CO&&
CC&C1CCCCC1&CC&C=O^C1CCCCC1&&CC&&C1CCCC1^C=O&&&
C=O&C1=CCC=CC1&CCl&&CN^CN^C=O^C1=CC=CC=C1&&C1=C[NH]C=N1^CBr&CC&&&CN&CN&CP&P&O=P&&OP&OP&&
CC&CC&CC&C&C=O&&CC^C1=C[NH]N=C1&CN&C1=CC=CC=C1^CC^CCl&&CO&CCl^CO&&&CC&C&C=O&&CN^CN&C1=CC=CC=C1&C1COCCO1&&&
CO&CO&C1=CC=CC=C1&CN&N&CN&C^NS^C=O&S&&CC^O=S&C1=CC=NC=C1&&O=S&&&CS^C1=CC=CC=C1&CBr&&&
C=S&C1CNCN1&C1=CC=CC=C1&C1=NNCC1&CC&C=N&NN&C=N&CC&C1=CNCC1&C1=CC=NC=C1&&&
CC&C&C=O&&CN^C1CCNCC1&C1=CC=CC=C1&CS&S&O=S&&O=S&CS^CC&CC&C&C=O&&CN^CN&C1=CC=CC=C1&CC&&CO^CO&C&CF&&CF&CF&&
C=O&C1CCNC1&C=O&&CN^C1=CC=NC=C1^C1=CC=CC=C1&&CCl&&CCl&CCl&CCl&&
CO&CO&C1=CC=CC=C1&CC&C=C^CO^C1CCOC1&CO&C=O&&&&C1=CC=CC=C1^CO&CO&C&CC&&C=O&&
CO&CO&C1=CC=CC=C1&CF&&CC^C1=CSC=N1&CS&CS&CC&C&C=O&&CN^CN&C1=CC=CC=C1&CC&C1=CC=CC=C1&&&
CO&CO&C1=CC=CC=C1&CC&CC^CO^CC&CO&C&&&C=O&&CC^C=C&CC&C1=C[NH]N=C1&CN&C1=CC=CC=C1^CC&&C1=CC=CC=C1&CO&CO&CC&CN&C1CCNCC1&&&
CC&CC&CC&CO&CO&C1=CC=CC=C1&CC&C&C=O&&CN^CN&C&C=C&CC^CC^C1CCCC1&C&&&C=O&&CN^CN&C1=CSC=N1&CC&CC&&&
CC&C&CC&&CC&CC^C1=C[NH]N=C1&CN&CN^CN^C&C1=CC=CC=C1&C=O&CC&&CN^CN&CN&CN&CC&C1=CCCN=C1&CO&C1=CC=CC=C1&&&CCl&&&
CO&CO&C1=CC=CC=C1&CO&CO^C1=CCNCC1&&CN&CC&CC&C&CC&C1=CC=CC=C1^CC^CF&C1=CC=CC=C1&&&CF&&&
CC&C&C=O&&CC^C1=CC=CC=C1&CO&&CC&CO&C1=COCC1^C1=CCCCC1&C=O&&C=C^C^C=O^CC&&CC&CN&&CN&CC&C1=CC=CC=C1&&&
CO&CO&C1=CC=CC=C1&CC&C1=CC=CC=C1^CC^CO&C1=NCCN1&CO^CF^C1=CC=CC=C1&&&&&CC&C&C=N&&CN&&
CO&CO&C1=CC=CC=C1&CC&C&C=O&&CN^CN&C&CC&C^CC^C=O&C&&CN^CC&NN&&CC^N&&&CN&CC^CN^C&C&C=O&C=O&&CO&CN&&CN&CC&C1=CC=CC=C1&&&
CC&C1=CC=CC=C1&CS&S&O=S&&O=S&NS^C1=NCCN1&CC&&C1=CN=CN=C1^CC&C1=COC=C1&&&
CC&CC&CC&CC&CC&CC&CC&CC&CC&CC&CC&CC&CC&CC&CC&C&C=O&&CN^CN&CC&C&CC&CO^CO^OP&CO&P&&&O=P&&[O-]P&OP^CO&CC&C[NH3+]&[NH4+]&C[NH3+]&&C[NH3+]&C[NH3+]&&
C=O&C&CN&NN^CC^C=N&C1=CC=CC=C1&CC&CN&C1=CC=CC=C1&C1CCNC1&CC&C=O&C=N&&C=O^CN&&C1=CC=CC=C1^C1=CC=CC=C1&C[NH3+]&CF&[NH4+]&&CF^[NH2+]=O&&&&[NH3+][O-]&&
CO&CO&C&C=O&&CC^C1CC2CCC(C1)N2&CC&C1=CC=CC=C1^CN^CC&&&C1=CC=CC=C1&CN&NS&S&O=S&&O=S&CS^C1=CC=CC=C1&CO&CO&&&
CC&C&C=O&&CN^N&CN&&CN^C1CCNCC1&C1=CCNCC1&C1=CCNCC1&C1=CNCC1&C1=CC=CC=C1&&&
CS&S&O=S&&O=S&NS^CN&C1=CC=CC=C1&CN&NS^CN^S&CN&CS&C1=CN=CN=C1&&O=S^CC&&O=S^C1=CC=CC=C1&&&&&
C=O&C1CCCOCC1&CC&CS^C1=CC=CC=C1^CS&CF&C1=CC=NC=C1&&&&&
CO&C1=CC=CC=C1&C1CCNCC1&CN&CC^CC^C1=CC=CC=C1&CC&CF&C1=CC=CC=C1&&&&&
C=O&C&CO&&CC^CO&CO&C1=CC=CC=C1&CC&CC^CC^C1=CC=CC=C1&CC&CCl&C1=CC=CC=C1&&&CC&C1=CC=CC=C1^C1=CCCC=C1&&&&
CO&CO&C1=CC=CC=C1&CN&CN&C1=NCNCC1&C1=C[NH]N=N1&CS^C1=CC=CC=C1^S&CCl&O=S&&&&O=S&CS^C1=CC=CC=C1&CC&&&
CC&C1=CC=CC=C1&CN&CN^CF^C&&&C=O&&CC^CC&C&CN&CN^CC^C&C&C=O&C=O&&CC&CN^C1=CC=CC=C1&CN&CF&CC&&&C#N&&&
CN&C1CSCCN1&C1=CC=CC=C1&&C1CCNC1^CN&C1CCNCC1&NS&S&O=S&&O=S&CS^C1=CC=CC=C1&CCl&&&
CC&CC&C&CC&&CC^C&CN&CN^CC^C&C&C=O&C=O&&CC&CO^C&CO&CN&&&CN^CC^C&C&C=O&CC&&CC&CC^C&&&CC&CC^CC^C1=CNCC1&CP&C1=CC=CC=C1&P&&&O=P&&OP&CP^C&CC&CC^CN^C1=CNCC1&CN&C1=CC=CC=C1&C&&&C=O&&CC^C1CCNC1&CN&C&C=O&&CO^CO&C&CC&&CC&CC&&
CC&C1=CC=CC=C1&CC&&CO^CO&C&C=O&&CC^C1=CC=NC=C1&&&
CO&CO&C1=CC=CC=C1&CN&CN^C[NH3+]^C&[NH4+]&C=O&[NH2+]=O&&CC&[NH3+][O-]^C1=CC=CC=C1&&&C1COCO1&&&
CO&CO&C1=CC=CC=C1&CC&C&CC&CC^CN^C&C1=C[NH]C=N1&C=O&C]&&CO&&&&
C=O&C&CC&CN^CN^C1=CNCC1&C1CCNC1&CC&CC&C^C1=CC=NC=C1^C1=NOC=N1&C=O&&&CC&&CC^C1=COC=C1&C1=CC=CC=C1&&&CF&&CF&&
CN&C1CNCN1&C=O&&CN&C1=CC=CC=C1^CN&CN&C&C=O&&CN^C1CNCCN1&CN&C1=CC=CC=C1&&&
CC&CC&C1=CC=CC=C1&CO&CO&CC&C1=COC=N1&CC&C#N^CN&&CN&CC&C1CCOC1&&&
C=N&C&CN&&CN^CN&CC&CC&CC&C&CN&CN^CC^C&C&C=O&C=O&&CC&CN^CN&CN&&&CC&C&C=O&&CN^CN&CC&CC&CN&CN&C&C=N&&CN&&
CC&CN&N&CN&C^CN^C=O&C1CCSC1&&CC^S&CO&O=S&CO&&O=S^C&&&C=O&&CC^CS&CS&C1=CC=CC=C1&C[NH3+]&[NH4+]&[NH2+]=O&&[NH3+][O-]&&
C=O&C1=COCCC1&CC&C1=CC=NC=C1^C1=CC=CC=C1^CC&CO&C^CCl&&CF&&&&CF&CF&&
C=O&C1=CNCN=C1&CN&CN^CO^CC&&CN^CO&C1=CC=CC=C1&CO&&&C1=CC=CC=C1&&&
CC&C&CS&CS^CC^C1=CN=CN=C1&C&&&C=O&&CN^CN&C1=CC=CC=C1&CF&&&
CC&C1=CC=CC=C1&CN&N&CN&CC^CN^C&C&C=O&C=O&&CN&CC^CN&CS&CC&CS&C1=COC=C1&C1=NN=C[NH]1&&&CC&C1CC1^CN&&C1=CC=CC=C1&&&
CC&C1=C[NH]N=C1&CN&CC^CC^CC&&CC^C&C&C=O&C=O&&CO&CN&&CN&CC&C1=CC=CC=C1&CF&&&
CN&N&CN&&CN^CC&C1=CCCC=C1&CO&&C1=CC=CC=C1&&
CC&CN&C1CNCCN1&CN&CC&CN&CN&C&C=O&&CC^C&CC&CC^CN^C1=COC=C1&NS&&&S&O=S&&O=S&CS^C1=CC=NC=C1&CBr&&&
C=O&C&CC&C=C^CN^CC&NO&C1=CC=CC=C1&&&CS&S&O=S&&O=S&CS^C1=CSC=C1&&&
CC&C1CCOCC1&CO&&CO&CO&CO&&
C=O&C&CN&CN^CC^C1=CC=NC=C1&C1=CC=CC=C1&&&CS&S&O=S&&O=S&CS^C1=CC=CC=C1&CF&&&
CC&CC&C&CC&C1=CC=CC=C1^C1COCO1^CF&CC&&&CN&&&
CC&CO&CO&C1=CC=CC=C1&CC&C&C=O&&CN^CN&C1=CC=CC=C1&CN&C1COCCN1&&&
CN&C1CCNC1&CN&C1=CC=CC=C1^C1=CC=CC=C1^CF&&&&&
CN&N&CN&&CN^CC&C1=CC=CC=C1&CC&C1=CN=CN=C1&CC&C1=CC=NC=C1^CN&&&&
CC&C1=CC=CC=C1&C1=NCCCN1&C=O&&C1=CCNN=C1^CS&CS&CC&C&C=O&&CN^CN&C1=CSC=N1&&&
CC&C&CC&&CC^CC&C&C=O&&CN^CN&C&CC&CS^CC&&C&C=O&&CN^CN&CC&CC&CN&CN&C1=CCCN=C1&C1=CC=CC=C1&C[NH3+]&[NH4+]&[NH2+]=O&&[NH3+][O-]&&
CO&CO&C&C=O&&CC^C1=CC=CC=C1&CC&C&CC&&C1CCNCC1^CN&CC^CC^C&&&CO&&CC^C1=CCCC=C1&C1=CC=CC=C1&&&
C=O&C&CC&CC^CC^C1=NCCS1&C1=CCCN=C1&CC&C1=CC=CC=C1&C1=CC=CC=C1^C1=CC=CC=C1&&&&CCl&&&
CC&C1=CSC=N1&CN&NS^CC^S&CC&O=S&C1=CC=CC=C1&&O=S^CC&&CS^C&C1=CC=CC=C1&CC&CC&&CC^C1=CC=CC=C1&&CC&&&&
CC&CC&CN&C1CNCCN1&CN&C1=CC=NC=C1&CN&CN&C1=CN=CN=C1&C1CCNC1&CN&C^C1=CC=NC=C1^CC&&&&CC^CO&CO&&&
CN&N&CN&&CN^CC&CN&CN&C&C=O&&CC^C1=CCCC=C1&C1=CCCN=C1&C1=CC=CC=C1&CC&CN&CN&C&C=O&&CC^CC&CN&N&CN&&CN&&
CO&CO&CC&CO&CO&C1CCNC1&CN&C^CC^C=O&C&&CC^CC&CC&&CC^C1=CC=CC=C1&&&&&
CC&C1=CC=CC=C1&CC&&CS^S&O=S&&O=S&CS^C1=CNCN=C1&CC&&C=O&CO&&
C=O&C&CN&CN^CC^C1=CC=NC=C1&C1=CC=CC=C1&CN&CS&CN&S&C&O=S&C=O&&O=S&CC&NS^C1=CC=CC=C1&C1CCNC1&CF&&&&&
C=O&C&CC&CC^CN^CC&CN&C1=CC=CC=C1&CC&CO&C&&&C=O&&CN^C1CCNCC1&CC&CN&CN&C&C=O&&CC^C1=CNCC1&C1=CC=CC=C1&CO&&CC^C&C=O&&CO&&
CC&CC&CN&CN&C&C=O&&CN^CN&C1=CC=CC=C1&C1CNCCCOC1&C=O&&CN^C^CC^CC&&CC&CC^CN&CO&N&&&CN&&CN^C&C=O&&CN^CN&C1=CC=CC=C1&CF&&&
CO&CO&C1=CC=CC=C1&CC&CC&C&CC&&CN^CN&C1=CCCC=C1&CC&C^C1=CC=CC=C1^C=O&&&&CO^CO&&&
CO&CO&C1=CC=CC=C1&C&C1=COCC1&C&C1CCCCC1&C=O^C1CC2CCNC(C1)C2&CC^CN&CC&&&CC&CC&CC&C#N&&&
CN&C1=C[NH]C=C1&CC&C^CC^C=O&C=C&&CC^C&C1=CC=CC=C1&CC&CF&C^CC&&C=O&C1=CC=CC=C1&&CN^CF&NO&&&&&
CN&CN&C1=NC=NC=N1&CN&CN^CN^C1=CC=CC=C1&CN&CC&C1=CC=CC=C1&C^CO^CN&C=O&CO&C1COCCN1&&CN&&&&CN&&&
CN&N&CN&CC^NS^C&S&CC&O=S&CC^CC&O=S^CN&C1=CC=CC=C1&&CS^C1CCNCC1&CCl&C1=CC=CC=C1&C1CNCN1&&CCl^CCl&C=O&&&&&&CN^C1=CC=CC=C1^C=O^CCl&&&&CCl&&
CC&C&CC&&CC&CN^NS&S&O=S&&O=S&CS^C1=CC=CC=C1&C1=NNCCC1&C=O&&&
CN&N&CN&CC^CN^C1=CC=CC=C1&C&&&C=O&&CC^C&C=O&&CN^CN&CC&CN&NS&S&O=S&&O=S&CS^C1=CSC=C1&&&
CN&C1=C[NH]N=C1&CN&CN&C&C=O&&CC^C1=CC=CC=C1&CF&&CF&&
CC&CC&CC&CC&CC&CC&CC&CC&CC&CC&CC&CC&CC&CC&CC&CC&CC&C&C=O&&CN^CN&C1=CC=CC=C1&CS&S&NS&&O=S&O=S&&
CC&C&CC&&CC^CC&C&C=O&&CC^C1CCNC1&C=O&&C=O&CN^C1=NN=CO1^CC^CC&C1=CC=CC=C1&C1=COC=C1&CC&&&C&CC&&CC&CC&&
CO&CO&C1=CC=CC=C1&CC&C=C^CO^CC&&&C&C=O&&CO^CO&C&CC&C^CC^C=O&C&&CO^CO&&&&CC^CC^CC^C1=CC=CC=C1&C&CO&C=O&&&&CO&&
CC&C1=CC=CC=C1&CN&CN^CC^C&&&C=O&&CC^CS&CS&C1=NNCN1&C=O&&CN^C1=CC=CC=C1&C1COCCO1&&&
C=O&C&CN&CN^CC^CC&C1CC1&CC&&&C&CC&C1=CNCC1^CC^C1=CC=CC=C1&C1=CNCC1&&&C1=CC=CC=C1&&&
C=O&C&CC&CN^CN^C1CNCN1&CN&C=O&C1=CC=CC=C1&&C=O^CN&&C1CCCCC1^C1COCCN1&C1=CC=CC=C1&&&&&
C=O&C1CCOC1&CC&C1=CC=CC=C1^C1CO1&&&&
CC&C1=CC=NC=C1&CC&CO^C1=CCCC=C1^CO&&&C1=CC=CC=C1&CN&CN&C&C=O&&CC^CC&C1CCCCC1&C1CNCN1&C=O&&C=O&&
CC&C1=CC=CC=C1&CN&CN^CC^C&C&C=O&C=O&&CC&CN^C1=COC=C1&C1CNCCN1&C[NH3+]&CN&[NH4+]&CC&[NH2+]=O&C1=CSC=C1&&[NH3+][O-]&&&&
CN&C1=CN=CN=C1&C1=C[NH]N=C1&CC&C1=CC=CC=C1^CN^C1CCCC1&C1=CC=CC=C1&C=O&CF&&&&&
CC&C1=COCC1&CC&C^C1=CC=CC=C1^C=O&CCl&&CN&&CN&C1=CC=CC=C1&CS&S&O=S&&O=S&NS^CN&C1=NCCCCC1&&&
C=O&C&CN&CN^CC^C1=CSC=N1&C1=COC=C1&&&CS&S&O=S&&O=S&NS^C1CCNC1&&&
CC&CN&CN&C&CC&CN^C=C^CN&C&C&CC&C=O&C#N^CC&CC&&C&C1C2CC3CC1CC(C2)C3&C=O&&&&CO&&
CC&C&CC&&C=C^CC&CC&C1=CC=CC=C1&CO&&CC^C^CO^C=O&&C1=COCCC1&CC^CC&C&C1=CC=CC=C1&CC&CO&&CO&CO&&&&
CC&C1=CC=CC=C1&CN&CN^CCl^C&&&C=O&&CC^C1CCNCC1&NS&S&O=S&&O=S&CS^C1=CC=CC=C1&C1=CCNCC1&C=O&&&
CC&C1=CC=CC=C1&CN&CN^CN^C&CN&C=O&C1=NC=NCC1&&CC^C1=CN=CN=C1&C1=CC=CC=C1&CN&CC&C1CNCCN1&C&CN&CC&CC&&CC^CC&&CC^CN&&&N&CN&&CN&&
CO&CO&C1=CC=CC=C1&CN&CN&C&C=O&&CC^C1=CN=CN=C1&CS&CS^CCl^CC&&&C1=CCCC=C1&C1=CC=CC=C1&&&
C=O&C&CC&C1=CCCCC1^CC&&C1=COCC1&CC&C1=COC=C1^C1=CC=CC=C1&&CO&&CO&&
C=O&C&CC&CS^CN^CS&C1CNCCN1&C1=CSC=N1&CN&CC&C1=CC=CC=C1&C1=CC=CC=C1&CF&CCl&&&&&
CC&CO&CO&C&C=O&&CC^C&CC&&CO^CO&C1=CC=CC=C1&CO&CO&C&CC&C1=CC=CC=C1^CC^CCl&C1=CC=CC=C1^CC&&CCl&C1=COC=C1&&&&&
CC&CC&CC&C&CN&CN^CC^C&C&CC&C=O&C1=CC=CC=C1^CC&CN^CC&C&CN&C1=CC=CC=C1&CF&C1CCNC1&CS&&CF^CN&S&&CF^C&CS&&&C=O&&O=S&CC&O=S^C1=CC=CC=C1&&&C1=NNCC1&CN&&&
CC&CC&CN&N&CN&C1=CC=CC=C1^NS^CCl&S&&&O=S&&O=S&CS^C1=CC=CC=C1&C1CNCN1&C=O&&&
C=O&C&CN&CN^CN^CC&CN&C&C1=CC=CC=C1&CF&CC&&CF^C1=C[NH]C=N1&&CF^C1=CCNC=C1&&&CC&C1=C[NH]N=C1&CC&C1=CN=CN=C1&&&
C=O&C&CN&NO^CC&&C1C2CC3CC1CC(C2)C3&CC&C1=CC=CC=C1&CC&C1=CC=CC=C1&CF&&&
C=O&CC&CN&C=N&CC&C=C&CC&CC&C1=CC=CC=C1&&&
CF&C1=CC=CC=C1&CC&CS&CS&C1=NC=NCC1&CC&C1=CC=CC=C1^C1=CC=CC=C1^CF&&&&&
CC&C&CC&&CO&CC^C1=CC=CC=C1&CC&C&C=O&&CN^CN&C1=CC=CC=C1&CC&C1=CC=NC=C1^CO^CF&CO&&&C1CCNCC1&CN&CC&C&CF&&CF&CF&&
CC&C&CC&&CC^C1=CC=CC=C1&CN&CN&C&C=O&&CN^C1CNCCOC1&C1=CC=CC=C1&CC&CO&CO&CC&CC&C1CCCC1&&&
C=O&C1=CCC1&CN&CN^CN^C1=CC=CC=C1&CN^C=O^CCl&C1=CC=CC=C1&&&&CCl^CCl&&&&CCl&&
CO&CO&C1=CC=CC=C1&CC&C=C^CO^CC&CO&C&C&CN&CC&&C=O&C=O&&&&
CC&CC&CN&CN&C&C=O&&CC^CC&C1CSCN1&CC&C1=COC=C1^CN^CC&C1=CC=CC=C1^C=O&&CC&&&&&
C=O&C&CN&CN^CC^CC&C1CCCCC1&CC&CC&C1=CC=CC=C1&CN&&&C1CNCCN1&CN&C1=CC=CC=C1&CCl&&CCl&&
CC&C&CC&&CC^C1CNCCN1&CN&C1=CC=NC=C1&C1=CCCC=C1&CC&C&C=O&&CN^C1CCNCC1&CN&N&CN&&CN&&
C=O&C&CN&CN^CC^C1CCCCC1&C1=C[NH]N=C1&CC&CC&CN&C1=CC=CC=C1&C1COCCN1&CF&&&&&
C#N&CN&CN&C&C=N&CN^CN^C1=CC=CC=C1&C1CCNC1&CCl&&&&CCl&&
C=O&C1CCOC1&CC&C1CCOC1^C=C&&CC&C1=CCCC=C1&C1=CC=CC=C1&&&
CO&CO&C1CNC1&C=O&&CC^C^CC^CC&C1=CC=CC=C1&&CO^CC&&&C&CN&&C=O&&
C=O&C&CO&&CC^CC&C&CO&&CC^CS^CC^CS&C&CC&C=O&CC&&CO^C1=CC=CC=C1&&&CS&S&O=S&&O=S&CS^C1=CC=CC=C1&&&
CC&C&CC&&CC&CN^C1=C[NH]N=C1&CN&CN^C1CCSC1^C&S&C=O&O=S&&CC&O=S^CC&&&CC&CC&C1=CC=CC=C1&&&
CC&CN&C1CNCCN1&C=O&&C=O&C1=CCNCC1^CC&C1=CC=CC=C1^C1=CNCC1^CC&C1=CC=CC=C1&C&&&C=O&&CN^C1CCNCC1&&&
CC&CC&C&CC&&CC^C&CN&CN^CC^C&C&C=O&C=O&&CC&CN^CN&CN&CN&C&C&CC&C=O&CC^CC&CC^C&C&C&CC&CO&CC&&CC&CC^CC^CN&&C&CC&CN&C=O&CN&C&&CO^CN&C=O&CO&C&&CO^C&C=N&CO&CC&&CN^C&&CC&&CC&&CC&CC&&CC&&&
CC&C&C=O&&CO^CO&C&CC&CC^CC^C1=CC=CC=C1&C&&&C=O&&CN^NN&C=N&C&CC&&CC^C1=CC=CC=C1&CF&&&
CC&CC&CC&C&CC&&CC^C&CC&C^CN^C=O&C1CSCN1&&CN^C=O&CN&&C=C^C1CC2CCC1C2&CC^C=S&&C1=CC=CC=C1&&&C[NH3+]&[NH4+]&[NH2+]=O&&[NH3+][O-]&&
CC&C&CC&&CC^CC&C&CN&CN^CC^C&C1=NCCN1&C=O&C1=CC=CC=C1&&CC^CBr&C1=CSC=C1&&&&&
C=O&C1=CN=CNC1&CC&C1=CN=CN=C1^CC^CN&C1=CC=CC=C1&CN&&&C1CCNC1&&&
CC&C&CC&&CO^CO&C&C=O&&CC^CS&CS&C1=N[NH]C=N1&CC&C1=CC=NC=C1&&&
CC&C&CC&&CC&CO^CO&C&C=O&&CN^CN&C&CC&CC^CC^C1=CC=CC=C1&C&CO&C=O&CO&&CN^CC&CN&C1=CC=CC=C1&C&CCl&CC&&CCl^CC^CC&&CC&C&CN&C=O&CN&&CN^C&CN&C=N&C1CCCCC1&&CN&&&&
CO&CO&C1=CCCC=C1&CO&CO^C1=CC=NC=C1&&CO&CO&C1=CC=CC=C1&C1=CCCC=C1&CBr&&&
CC&CC&C1=CC=CC=C1&CC&CC^CC&&C1=CC=NC=C1&CO&CO^C1CCCCC1&&CN&CN&C&C=O&&CC^CC&CC&C1=CC=CC=C1&CC&C&CF&&CF&CF&&
CO&CO&C1=CC=CC=C1&CO&CO^CN&&CN&C&C=O&&CC^C1=CNN=CC1&CN&C1=CC=CC=C1^C=O^CF&&C1=CNCC1&CF^CN&&&&C1=CC=CC=C1&&
CO&CO&C1=CC=CC=C1&CC&C&C=O&&CN^CN&CC&C&C=O&&CO^CO&CC&C&C=O&&CN^N&CN&&CN^C1=CNCNC1&NN&CN^C=O^C&&C=O^CC&&&&C=O&&
CC&C1=CC=NC=C1&CC&C^CC^CC&C=C&&CC^CC&&&C1=NCCCN1&C=O&&CN^C1=CC=CC=C1^C1=CC=CC=C1^CC&&&CC&C1=NN=N[NH]1&&&
CO&CO&C1=CC=CC=C1&CC&CC&CN&CN&C&C=O&&CC^CC&CS&CS&CC&C1=CC=CC=C1&CC&&&
CC&CN&N&CN&CC^CN&&C1=CN=CN=C1&CN&N^CN^CN&CN&CC^CN^C&&&C1=CC=NC=C1&CC&CC&&C=O&C[NH3+]&&[NH4+]&[NH2+]=O&&[NH3+][O-]&&
CO&CO&C1=CC=CC=C1&CO&CO^CN&&CN&CC&CC&CC&CC&CN&CN&C1=CCCN=C1&C1=CC=CC=C1&&C1CCCCC1&&
CC&C1=NOC=N1&CC&C&CC&&CN^C1CNCCNC1&CN&C&C=O&&CC^C1=CC=NC=C1&CN&C1=C[NH]N=C1&&&
CC&C1=C[NH]N=C1&CC&C^CN^C=O&&&&CN^CN&C1=CC=CC=C1&CC&C1=CC=CC=C1&CC&C1=NCCN1&C1=CC=CC=C1&&&
CC&CC&C1CCCC1&CS&CS^C1=CC=CC=C1^CC&&&CN&CN&C1=NC=NC=N1&CN&&CN^CN&C1=CC=CC=C1&&&
C=O&C1CNCN1&C=C&CC^C=S^C1=COC=C1&&CN^CC&C1=CC=CC=C1&C1=CC=CC=C1&&&CCl&&CCl&&
CN&C1CNCCN1&CN&CC&C1=CC=CC=C1&CN&CN&C1=N[NH]C=N1&C1=CCNC=C1&CC&C1=CC=CC=C1&CS&S&CS&&O=S&O=S&&
CO&CO&C&C=O&&CC^C&CC&CC^CC^CC&CC^CN^C&C&CN&C=O&C=O&C&&CO&CO^C=O&&&CO&&CC&&C1CCCCC1&CC&C&C=O&&CN^CN&C1=CC=CC=C1&CC&&CC&&
CN&N&CN&&CN^CC&C&C=N&NO^CC&&C1=CC=NC=C1&CO&CO&C1=CC=CC=C1&CN&CN&C1=CC=NC=C1&&&
CC&CO&CO&C&C=O&&CC^C1=CC=CC=C1&C1=[NH+]CCNC1&C=O&&NN^C1CNCCN1^CC^CN&C1=CC=CC=C1^[NH3+][O-]^C1=CC=CC=C1&&&&&CCl&&&
CS&S&O=S&&O=S&NS^C1CNCCN1&CN&C1=CCCCN=C1&C1=CC=CC=C1&&C1=CCCC=C1^CBr&&&
CC&CN&N&CN&CC^CN&&CC&CC&CC&C&CC&&CN^CN&C1=NC=NCC1&CC&C^C1=CC=CC=C1^CC&&&&CC&CC^C1=CC=CC=C1&CO&CO&&&
CC&C1CNCCN1&C1=C[NH]C=C1&CC&C1=CC=CC=C1&CN&CN^CF^C&&&C=O&&CN^CN&C1=CC=CC=C1&CN&N&CN&&CN&&
CN&CN&C&C=O&&CC^C1=CC=CC=C1&CC&CC&C1=CC=CC=C1&CCl&&C1=CCCCC1^C1=CN=CN=C1&CN&&CN&&
C=O&C&CC&CC^CN^C&C1CNCCN1&CC&CN&C1=CC=CC=C1^C1CC1^C1=CC=CC=C1&&&&&&&
C=O&C1=CNCNC1&CN&C1CCC1^C=O^CO&&CN&CC^CC&CO&C1=CC=CC=C1&&&CC&C1=CC=CC=C1^CC&&C&CF&&CF&CF&&
CC&CC&C1=CC=[NH+]C=C1&CC&C1=CSC=C1^CC&&CC^C[NH3+]&&CC&C&C=O&&CN^CN&C1=CSC=C1&CC&C1=NCCN1&C1=CC=CC=C1&&&
CO&CO&C1=CC=CC=C1&CC&C1=CC=CC=C1^CC^C1=NC=NCC1&CO&CN&&&C1COCCN1^CN^CC&C1=C[NH]C=N1&&&CC&&&
C=O&C&CC&CC^CN^CN&CN&C1=CCNCC1&C1=CC=CC=C1&C=O&CCl&&C=O&&&C^C1=CCCC=C1&&C1=CC=CC=C1&&
CC&C&CC&&CC&CC^CN&CN&C&C=O&&CC^C1=CC=CC=C1&CI&&&
C=N&C&CN&&CC^C1=CC=CC=C1&CC&C1=CSCC1&C1=CC=CC=C1&CC&C&C=N&&CN&&
C=O&C1CCNCC1&C=O&&CN^CC^C1CCCC1^C1=CC=CC=C1&&&&&
CC&C&C=O&&CN^CN&C&CC&CC^CC^CC&C&CN&C=O&C=N&&CN^C&CN&CN&C&&CN^CC&&&CC^CC^C1=CNCC1&C&C1=CC=CC=C1&C=O&&&&CN^CN&C&CC&CC^CC^CC&C&CC&C=O&CN&&CN&&CN&C&CC&CC^CC^CC&C&CN&C=O&CN&&CN^C&CN&C=N&C&&CN^CC&&&CC^CC^C&C&CC&C=O&&CC&CN&&CN&C&CC&CC^CC^CC&C&CN&CN&C=N&&C=O^C&&&CN&&CN&&&
CC&CC&CC&CN&C1=NCCN1&CC&C^C1=CC=CC=C1^CN&CCl&&C=O&CCl&&&CCl&CCl&&
CC&CC&C&C=O&&CN^C1CCNCC1&C1=CC=CC=C1&CS&S&O=S&&O=S&NS^CN&CC&C1=CC=CC=C1&CC&&&
C=O&C&CC&CC^CN^C1=CC=CC=C1&C1CCNCC1&&&CC&CC&C1=CN=CC=N1&&&
CC&C1=CC=CC=C1&CC&C1=NNCC1&CC&C1=CC=CC=C1^CN^CN&C1=CSC=N1&&&CC&C=N&NN&C1=CCNC1&C=O&&CC^C1=CC=CC=C1^CC^CO&C1=CC=CC=C1^C=O&&CO&&&&&
CCl&C1=CC=CC=C1&CC&C=N^CCl^NN&&&CN&C1=CC=NC=C1&CC&C&CF&&CF&CF&&
CO&CO&C1=CC=CC=C1&C1=CNCC1&C1=CCNCC1&C1CNCNC1&C=O&&C1=CC=CC=C1&&
CC&C1=CNNC1&CN&C1=CC=CC=C1^C=O&&&CC^C&CC&C^C1=NCCN1^CCl&CN&&CCl&C1CCCCC1&&&&
CCl&C1=CC=CC=C1&CC&C1=CNCNC1&C&C1=CCCC=C1&&C1=CC=CC=C1&&
CO&CO&C1=CC=CC=C1&CO&CO^C1=COCCC1&&C=O&&CC^C1=CC=CC=C1&CF&&&
C=O&C&CC&CO^CN&&CN&C1=CC=NC=C1&CC&C1=C[NH]C=N1&CC&C1=CC=CC=C1^CN^CF&C1=CC=NC=C1&&&&&
CC&CN&CN&C&C=O&&CC^CN&C1=C[NH]N=C1&CN&CN&C&C=O&&CC^C=C&CC&C&CC&&C=O&&
CO&C&CC&CN^CC^CN&C1=CC=CC=C1&CC&CBr&CC&&CF^C1=CC=NC=C1&&&&&
CC&CN&N&CN&CC^CN&&CC&CC&CC&C&CC&&CN^CN&C1=CN=CN=C1&CC&C^CN^C=O&CN&&CC^CC&C1=CC=CC=C1&CC&CF&C1=CNCC1&&&C1=CC=CC=C1&&&
CO&CO&C1=CC=CC=C1&CC&C=C^CO^CC&CO&C&C&C=O&C=O&&CN&CN^CN&CN&CC&C1=CSC=N1&C1=CSC=N1&CC&&&&CC&&
CC&CC&CO&CO&C1CCCCC1&CO&CO^CO^C1CCOCC1&CO^C1CCCCCNCCCC1&&C1CCOCC1&C=O&CC&&CC&CO^CC^C=O^CO^C=O^CC&&CN^C&&C1=CCNCC1&&N^CO^CC&CC&CN&CO^C&C=O&CN&&&&CC&&&&&&CO^CO&CC&C#N&&&
C=O&C1CCNC1&C=N&NN^CN^NS&C1=CC=CC=C1&S&CN&O=S&C1COCCN1&&O=S&&&CS^C1=CC=CC=C1&CF&&&
CC&C1CNCCN1&CN&CC&C&C=O&&CN^C1=CCNCC1&C1=COCCC1&C=O&&C1=CC=CC=C1^CC&C1=CC=CC=C1&&&
CN&C1=NCCCN1&C=O&&C1=CC=CC=C1^CC&CN&CN&C1=CC=CC=C1&CC&C&C=O&&CN^CN&C&CC&CC^CC^CC&C&C&C=O&C=O&&CO&CN&&CN&C1=CC=CC=C1&CC&C1=N[NH]N=N1&&&
CC&C&CC&&CC^CC&C&CN&CN^CC^C&C&C=O&C=O&&CC&CN^C1CNC1&CN&CN&C&C&CC&C=O&CC^CC&CC^CC&C&C&C1=CC=CC=C1&C=O&CC&&&&CO^CC^CN&&C1CCCCC1&CN&&&C&C=O&&CC^C1=CSC=N1&CC&C1=CC=CC=C1&&&
CC&C&CC&&CC^CO&CO&C&C=O&&CN^C1CNCCN1&CN&C1=CC=CC=C1&CN&CN&C&C=O&&CC^C1=CC=NC=C1&&&
CC&CC&C1=CC=CC=C1&CC&CN^CO^C1CNC1&CO&CO&CC&CO&C1CCNC1&CC&CN&C&C&CC&CC&C^C1CC1&CC^C=O&&&&CC&CO&&&&
C=O&C&CO&&CC^CC&CC&C&CC&CC^C1CNCOC1^C1=CC=CC=C1&C=O&CF&&C1=CC=CC=C1&&CCl&&&
CC&CC&C1=CC=CC=C1&CC&C1=C[NH]N=C1&CN&C1=CC=CC=C1^CC^C[NH3+]&CN&[NH4+]&N&[NH2+]=O&CN&&[NH3+][O-]^CC^CN&&C1=CC=CC=C1&CC&&&C1=CC=CC=C1&CO&CO&C&CF&&CF&CF&&
C=C&CC&CN&C1CSCN1&C=O&&C=C^C1NNCS1^C=S^CN&&&CC^C=S^C&&&CC&&CC&&
C#N&CC&C1=CC=CC=C1&CO&CO&CC&CC&CN&C1CNCCN1&CN&C&C=O&&CC^C1=COC=C1&C[NH3+]&[NH4+]&[NH2+]=O&&[NH3+][O-]&&
CN&N&CN&&CN^C&C=O&&CC^C&CC&CN^CC^CN&C&C&CN&C=O&&C=O&CC&&C1=CNCC1&C1=CC=CC=C1&CCl&&&
CO&CO&C&C=O&&CC^C&CC&CS^CN^SS&CN&CS&CC&CC&C&CC&CN&C&&CC^CN&C&&CC^C=O&C&&CO^C=O&&&&CO&&
CC&C1=CC=CC=C1&CC&C1=CC=NC=C1^CC^CC&&&C^CN^C=O&&CC&CN^C1=CC=CC=C1&CN&CC&C1=CC=CC=C1&C=O&CO&&&CO&CC&CO&&&
CN&N&CN&&CN^C1=NC=NCN1&CN&N^C=O^CN&&&&CN&&
C=O&C&CN&NO^CC&&C1=CC=CC=C1&CC&CN&CN&CC&CC&CC&CC&C1=CC=CC=C1&&&
CC&CN&N&CN&CC^CN&&CC&CN&CN&C&C=O&&CC^C1CCNC1&C=O&&CN^CC&C1=CC=CC=C1&&&
CN&C1=CNCC1&CC&C^CN^C=O&&C1=CC=CC=C1&CO&&CO&CC&C&C=O&&CN^C1CCNCC1&C1=CC=CC=C1&&&
CN&N&CN&&CN^C&C=O&&CC^C1=CNCC1&CN&C1=CC=CC=C1^C1=CC=CC=C1^CO&CO&&&&&
CC&C&CC&C^CC^C=O&C1=CC=CC=C1&&CN^CN&CN&C1=C[NH]N=C1&C1=C[NH]N=C1&&&CC&C1CC1&&&
C=O&C&CO&&CC^CC&CN&C1CCNC1&C=O&&C=O&C1CC2CCC1O2&&
CC&C&CC&&CC&CO^CO&C&C=O&&CN^CN&C&CC&CC^CC^C1=CC=CC=C1&C&&&CO&&CC^CC&C&CC&CC^CC^C1=CC=CC=C1&C&&&C=O&&CN^CN&C1CCCC1&CO&&C1=CC=CC=C1&&
CN&C1=CC=CC=C1&CS&S&O=S&&O=S&NS^NN&C=N&CC&C1=CC=CC=C1&CBr&&&
CC&CC&CC&CC&CC&CC&CC&CC&C&CO&&CC^C1=CC2C3CCC2C1C3&CC&C=O^CC&&C^CC^C=O&C^C1CCCC1&CO^C=O&CC&CO&&CO&&&&CO&&&
CC&C1=CC=CC=C1&CC&&C1=CCNCC1^C=O&&CC^CN&CN&C&C=S&&CN^CN&CC&CC&CN&C1COCCN1&&&
CC&C&C=O&&CC^C1=CC=CC=C1&CN&CN&C1=CN=CNC1&C=N&&CN&C1=CCNC=C1&&
C=C&CC&CN&C1=CC2CCNC(C1)C2&C&C1CCCCC1^C^CO&C1CCOC1^C&C1CCCCC1^C1CCOC1&C1=CC=CC=C1&C1=CC=CC=C1&CO&CO&CO&&&&&CO^CO&&&&
CO&OP&P&O=P&&C1COPC1^CC&CO&OP&P&O=P&&OP^CO^CP^CC&C&C&CC&CC&CC^CN&CC^C1CCCCC1&CN&&&&&C&C=O&&CC^CC&CC&CC&C1CCCCC1&&&
CC&CC&CC&CC&CC&CC&CC&CC&CC&CC&CC&CC&CC&CC&CC&CC&CC&CC&CC&C&C=O&&CN^C1CCNCC1&CC&CC^C=O^C&&C1=CC=CC=C1^CC&&&&CC&&
CC&CO&CO&C1=CC=CC=C1&C1=NCCS1&CN&CN&C&C=O&&CC^C1=CC=NC=C1&&&
CC&C1=CC=NC=C1&CC&C^C1=NOCC1^C=O&&&&CN^CN&CC&CC&C1=C[NH]C=N1&CN&&&
CN&N&CN&C^CN^C=O&C1CCNCC1&&CC^CN&CC&CC&C1=CC=CC=C1&CC&CS&C&S&C=N&CS&&CN&O=S&&&O=S&&
CN&C1=CNCNC1&C=O&&CN&C=O&C1=C[NH]C=N1^CC&C1CCOC1&CC&CO^CO^OP&&CO^P&CO&O=P&C&&OP^C=O&&OP&CC&&C&CO&&CC^C1CCNCC1&&&
CC&C1=CC=CC=C1&CC&C^CF^C=O&&&&CC^C1CCNCC1&CN&CC&C#N&&&
CC&C&CC&&CN^C1=CNCC1&CC&C#C^C1=CC=CC=C1^CC&CO&C1=CC=NC=C1&CO&&&CC&CN&C1COCCN1&&&
CC&CC&C&CC&&CC&CC^C&C=O&&CC^C&C=O&&CN^C1CCNCC1&CC&C&C=O&&CO^CO&CC&CC&CC&C1=CC=CC=C1&&&
CC&CO&CO&C&C=O&&CC^C1CCNCC1&CN&C&C=O&&CC^CN&C1=CNCC1&CC&C^C1=CC=CC=C1^C=O&&&&CC^C1CCCC1&&&
CO&CO&C1=CC=CC=C1&CN&N&CN&&NS^S&O=S&&O=S&CS^C1=CC=CC=C1&CC&C&C=O&&CN^CN&C1=NN=CS1&CC&C&CF&&CF&CF&&
CC&CC&CC&CN&N&CN&CC^CN^CC&C&CC&C=O&&&&CN^C1=C[NH]C=C1&CBr&&&
CC&CC&CN&C1=NCCN1&C1=CN=CN=C1&CN&N^CN^CN&CN&CC^CN^C&&&CC&CC&&&CC^CC^CO&C&&&C=O&&CO&&
CO&CO&C1=CC=CC=C1&CC&C1CCCCC1^CO^CO&CO^CO&C1=CC=CC=C1&&CO&C1=COCO1^C1CCOC1&&&&C=O&&&
CC&CO&CO&C&C=O&&CC^C1=C[NH]N=C1&CC&C^CN^C=O&C1=CC=CC=C1&&CN^CCl&CN&&CCl^CC&&&C1CCNC1&&&
CN&N&CN&CC^CN^C&C&C=O&C=O&&CN&CC^CN&CC&C1=CC=CC=C1&CO&CBr&CO&&&C1=CC=CC=C1&CC&C&C=O&&CC^C1=CC=CC=C1&&&
CC&CC&C&C=O&&CN^C1CCNC1&C1=CC=CC=C1&CBr&&CS^S&O=S&&O=S&CS^CC&CC&C&C=O&&CN^CN&C1=CC=CC=C1&CO&CO&&&
CN&C&C=S&&CN^CN&C1CCOCC1&C1=CC=CC=C1&CO^C&&CC&&CC&&
CC&C&C=C&CC^CC^CC&CC&CC&CC&C&C=C&CC&C&&C1=CCCCC1^CC&C&&CC^CC&CC&&CC^CO&CC&&&CC&C&CC&&CC^C&CO&&CC^C&C=O&&CO&&
CC&CO&CO&C&C=O&&CC^CS&CS&C1=NN=C[NH]1&CC&CN^CN^CN&C1=CC=CC=C1&C1=CN=CN=C1&CC&CC&&&C&CF&&CF&CF&&
C=S&C&CN&CN^CN^C1=CC=CC=C1&CN&CCl&C1=CC=CC=C1&&&C1=NC=NCC1&CN&CN&C1=CC=CC=C1&CBr&&&
CC&C1=CC=CC=C1&CO&CO^CO^CC&CO&C1=CSC=N1&CC&CC&C&C1=CC=CC=C1^CC^C=O&CC&&&&CO^C&&&CF&&CF&CF&&
CC&C&C=O&&CN^CN&CC&CN&CN&C&C=O&&CN^CN&CC&CO&&&
CC&CC&CC&CC&CC&CC&CC&CC&CC&CC&CC&CC&CC&CC&CC&CO&CO&C&C=O&&CN^CN&C&CC&C^CC^C=O&C1=CC=CC=C1&&CN&&C1CCNC1&CC&C&C=O&&CN^CN&C&CC&CC^CC^CC&C&CN&C=O&CN&&CC^C&C&C=N&CF&&CN&CF&&&CF&&
CC&C1=CC=CC=C1&CF&&CC^C1=CC=NC=C1&CN&C1COCN1^CF^CC&&&CN^C=O^C1=C[NH]N=N1&&&CC&C1=CC=CC=C1&CCl&&&
C=O&C&CN&CN^CC^CC&C1COCCN1&C1=COC=C1&C=O&&&&CN^CC&C1=CC=CC=C1&CCl&&&
CO&NO&N&CN&CC^CN^C&C1CCOCC1&C=O&CC&&CN^CO^CO^CN&&&&CO^C&&CO^CC&&&CC^CC^C&C&C=O&C=O&&CO&CO&&&&
CC&CC&CC&C1=C[NH]C=N1&CC&C1=CC=CC=C1&CCl&&CO^CO&CC&C1=CC=CC=C1&CC&C^CF^C=O&&&&CO&&
CN&CN&CC&C&CC&CN^C1CCCCC1^CN&&&C1=CN=CN=C1&CC&&CC^C1=CC=CC=C1&CO&CO&&&
CC&CN&N&CN&CC^CN&&C&C=O&&CC^C1=CC=CC=C1&CF&&CN^CN^CO^C&&&C=O&&CC^C1=C[NH]N=C1&CN&&&
CO&CO&C1=CN=CN=C1&CN&CN^C1=NNCC1^CC&CN&CC&CC&C1=CC=CC=C1&C1=CC=CC=C1&CF&&&&&
CN&C1=CNCC1&C1=CC=CC=C1&CN^C1=CCCNCC1^C1=CCNC=C1&&&CO&CO^C=O^CC&&&C1=CC=CC=C1&CF&&CF&&
C=O&C&CN&CN^CC^CC&C1=CC=CC=C1&CN&CCl&C1CCNCC1&&CS&&S&O=S&&O=S&NS^C1COCCN1&&&
CO&CO&C1=CC=CC=C1&CC&C=C&C1=NCCS1&CN&C1COCCN1^C=O&&&&
CO&CO&C1=CC=CC=C1&CC&C1=CCNCC1&CN&C1CCNCC1^C=O&&&C1=CN=CN=C1^CN&&&
CO&NO&CN&C&C=O&&CC^C1=CSC=N1&CN&CN&C1=CCCC=C1&C1=CC=CC=C1&&&
CC&CC&CC&CC&CC&CN&C1=CNCN1&C=O&&CN^C1COCO1^C1=CNC=NC1^CC&CN&CO&&C=O&&&&
CC&C1=CC=CC=C1&CC&&CN^CN&C&C=O&&CC^CN&C1CCNC1&CC&C&C=O&&CN^CN&C1=CC=CC=C1&CCl&&CCl&&
CN&N&CN&&CN^CC&CC&CN&CN&CC&C1=COC=N1&CC&C1=CC=CC=C1&CO&&&
CO&CC&C1=NCCN1&CN&CC^C1=CC=CC=C1^C1=CC=CC=C1&&&CF&&CCl&&
CC&C1CNCCN1&CN&C^CC^C=O&&CN&CN&&CN&C1=CN=CN=C1&CF&&&
C=O&C&CO&&CC^C1=CNC=CC1&CN&C1=CC=CC=C1^C=O^CCl&&C1=CSC=C1&&C1=CCNCC1&CN&CC&C=C&CC&C1=CC=CC=C1&&&
CO&CO&C1=CC=CC=C1&CC&&CS^S^CC^O=S&&CC&O=S&&&NS^CN&C1=CC=CC=C1&CC&C&C=O&&CN^CN&C1CCSC1&S&O=S&&O=S&&
CC&C&CN&CN^CC^C&C1=CC=CC=C1&C=O&C1COCCO1&&CN&&CN&C1=CC=CC=C1&CBr&&&
C=O&C&CN&NN^CC^CN&C1=CC=CC=C1&C&C1=CSCC1&C=O&&&&CC^C1=CC=NC=C1&&&
CO&CO&C1=CC=CC=C1&CC&CC^CO^CN&CO&C1CNCCN1&&&CN&C1CCCCC1^CC&&CC&CO&&&
CO&CO&C1=CC=CC=C1&CC&C=C&CC&C&C=O&&CO^CO&C&CC&CS^CC^CS&C1=COC=N1&C1=NN=C[NH]1&CC&CN&C1=CC=CC=C1^CC&&CO&&&CO&&&
CO&CO&C1=CC=CC=C1&CO&CO^CC&&C=C^CO^C1CSCCN1&CO&C=O&&&&CN^CC^C=O^C1=CC=CC=C1&&&CF&&&
CC&C1=CC=CC=C1&CC&C=C&CC&C&C=O&&CC^C1=CC=CC=C1&CC&&CO&CC^C=O&&&
CN&C1=CC=CC=C1&CN&CN&C&C=O&&CC^C1=CCCC=C1&C1=CC=CC=C1&&C1=NCCN=C1&&
CN&C1=NCCO1&C1CCOCC1&C1=CC=CC=C1&CC^C1CC1^C1=CC=NN=C1&&&CF&&&
CF&C&CF&&CF&CC^C1=CC=CC=C1&C1=NCCN1&&&
CC&CC&CC&CC&CC&CC&CC&CC&CC&CC&CC&CN&CN&C&C=O&&CC^C&CN&&CC^CC&&&
CC&CO&CO&C&C=O&&CC^C1=NCCN=C1&CN&CN^C1=CC=CC=C1^C&&&C=O&&CN^CN&C1=CC=CC=C1&CC&&&
CC&C1=CC=CC=C1&CC&C1=CC=CC=C1&C1CCNCC1&C=O&&NO&C=O&C1=CC=CC=C1^CCl&&&
CC&C&CC&&CC&CN^CN&C&C=O&&CC^C&C=O&&CN^CN&C1=CC=CC=C1&C1COCCO1&&&
CO&CO&C&C=O&&CC^C&CC&&CN^NP&P&O=P&&OP^CO^OP^CC&CO&C1CCOC1&C1=CC=CC=C1&CN&CCl&C1=CNCNC1^CO&&CI&&C&C=O^CC&&C=O&CO&&&&
CO&CO&C1=CC=NC=C1&CC&C#C&CC&C1=CC=CC=C1&CC&CC&C&CC&&CN^CN&C&CC&&C=O&&
CO&CO&C1=CC=CC=C1&CN&CN&C&C=S&&CN^N&CN&CC^CN^CN&CC&N&C1=CSC=C1&CN&&&&CN&&
CO&CO&C1=CC=CC=C1&CO&CO^C1=CCCCC1&&C1=C[NH]N=C1&CN&CN&C1=CC=CC=C1&&&
CC&CC&C1=CC=CC=C1&C1=CNCC1&CC&CC&CN&CN&C&C=O&&CC^CN&CN&C&C=O&&CC^C1=CC=CC=C1&CC&&&
CC&C1=CC=CC=C1&CC&CN^CC^CN&&&CC&C&CN&CN^CC^C&C&C=O&CC&&CC&CC^C1=CC=CC=C1&&&CCl&&CCl&&
CC&C&C=O&&CC^C1=CC=CC=C1&CO&CO&C1=NC=NCC1&CC&C1=CC=NC=C1^C1=CC=CC=C1&&&&
CC&C1CSCCN1&C=O&&C1=CC=CC=C1^CS&S&O=S&&O=S&NS^CN&CC&CC&CN&C1COCCN1&&&
CC&C1=CC=CC=C1&CO&&CC^C^CC^CC&&CN&CC^CN&&CC^C&&&C=O&&CN^CN&C&C=O&&CC^C1=CC=CC=C1&CC&C&CC&&CC&CC&&
C=O&C&CN&CN^CC^C1=C[NH]N=C1&C1=CC=CC=C1&C1=CNCN=C1&CF&CC&&&C^CC^CF&C&&CF^CF&&CF&CF&&&CF&&
CC&CN&N&CN&CC^CN&&CC&CN&CN&C1=CN=CNC1&CC&C1=CC=CC=C1^CC^CC&C1=CC=CC=C1^C1=CNCNC1&&CC&C=O&C#N&&CN&&&C=O&CN&C=O&&
C=O&C1=COC=CC1&CO&&CC^C^C1=CCCCCCC1^CC&&&C1=CC=CC=C1^CC^CC&C1CC1&C1=C[NH]N=N1&&&CN&C1CCCCC1&CO&&CO&CO&C1COCO1&&
CO&CO&C&C=O&&CC^C1CCNCC1&CC&&CC^C1=CC=CC=C1^CN^CC&C&&&C=O&&CC^C1=CC=CC=C1&CC&C&C=O&&CN^CN&C&CC&CC^CC^C1=CC=CC=C1&C&CF&CN&&CF&C=O&&&&
CO&CO&C1=CCCC=C1&CO&CO^C1=CN=CN=C1&&CC&C1=CC=CC=C1&&&
C1=CC=CC=C1&CC&CC&C1=CC=NC=C1&CO&CO&CC&C1CNC1&&&
CC&CN&C1CNCN1&C=S&&CN&C1=CC=CC=C1^CS&S&O=S&&O=S&NS^N&CN&&CN^CC&C1=CC=CC=C1&&&
CC&CC&CC&CC&CN&C1=NCCCN1&CO&&C=O&C1=CC=CC=C1^CC&C&C=O&&CN^C1CNCCN1&CN&CC&CC&C1=CC=CC=C1&&&
CC&C1=CC=NC=C1&CC&CO^C1=CCCC=C1^CO&&&C1=CC=CC=C1&CC&C&CC&C^C1CC1^CN&CC&&C=O^C&&&C=O&&CN^NO&&&
CO&CO&C1=CC=CC=C1&CN&CN&C&C=O&&CC^C1=CC=CC=C1&CC&C&C=O&&CN^CN&C1=CCCC=C1&C1=CC=CC=C1&&&
CCl&C1=CC=CC=C1&CCl&&CN^CN&C1=CN=CN=C1&C1=CSC=C1&C1=CCCCC1&&&
CC&CN&N&CN&CC^CN&&CC&CN&CN&C&C=O&&CC^C1=CCCCC1&C=O&&C^C1=COCCCO1&C1=CC=CC=C1^C1=CC=CC=C1^CC&CO&&CCl^CO^CO&&&&CO&&&
CC&C1=CN=CC=N1&CC&CN&CN&C1=CN=CN=C1&CC&&CC^C1=CC=NC=C1&&&
C=O&C&CN&CN^CN^CC&CN&C1=CC=CC=C1&C1=CC=CC=C1&CF&CC&&CF^C1=C[NH]C=N1&&&C1=CCNC=C1&CC&CN&C1CCCNCC1&&&
CC&C1=CC=CC=C1&CN&CN^CC^C&&&C=O&&CC^C1CC1&C1CCCCCC1&&&
CO&CO&CC&CN&CN&C&C=O&&CC^C1COCCO1&C1=CC=CC=C1&&&
CO&CO&C1=CC=CC=C1&CN&C1CCNCC1&CN&N&CN&C1=CC=CC=C1^CN^CO&C1=CC=NC=C1&CO&&&&&
CO&CO&C1=CC=CC=C1&C1=CCOCC1&CC&CN^C=O^C1CNCCN1&&&CN&C1=CN=CN=C1&&&
CC&C1=CC=CC=C1&CN&N&CN&&CN^C1=CC=NC=C1&C1=NC=NCC1&CN&&CN&&
CC&CC&CC&CC&CC&CC&CC&CN&N&CN&C^CN^C=O&C1=CC=CC=C1&&CC^CC&C1=CC=CC=C1&C&CC&C=O&C&&CO^CF&&&&CF&CF&&
CC&C1=NOC=N1&CC&CN&N&CN&&CN^C1CCCCC1&C1CCNC1&C=O&&CN^C1=CC=CC=C1^C=O^CCl&&&&&
CC&CO&CO&C1=CC=CC=C1&C1=NCCN1&CS&CS&CC&C1=CC=CC=C1&C[NH3+]&[NH4+]&[NH2+]=O&&[NH3+][O-]&&
CO&CO&C1=CC=CC=C1&CC&&CO&CC^C^C1=CCOC1^C=O&C=O&&CC&&C1=CC=CC=C1&CO&&&
CO&CO&CC&C1=CC=CC=C1&CO&CO^CN&&CN^CCl^C&&&C=O&&CN^CN&C&CC&C1CCCCC1^CC&&C&CC&&CO&&
CC&C1=CC=CC=C1&CC&&CC^C1=CCNCC1&CO&CO^C=O^CC&&C1=CC=CC=C1^CC&CC&C1CCNCC1&C1=C[NH]N=C1^CCl&&CN&&&&&
C=O&C&CC&C1=CCCN=C1^CN^CC&N&C^C1=CC=CC=C1^CN&CF&CC&CC^CN&CF^C1=CC=CC=C1&CC&C1=CC=CC=C1&&CF&&C1CCNCC1&&&&&CN&CC&C1=CC=NC=C1&&&
CC&C&C=O&&CN^C1=NNCC1&CC&C1=CC=CC=C1^CC^CCl&C1=CC=CC=C1&&&CF&&CF&&
CC&C1=CC=CC=C1&CC&&C1=CCCN=C1^CC&C1=CC=CC=C1^CC&&CCl&&&
C=O&C&CO&&CC^C1=CCC=CC1&CO&&C=S&CC^C^C=O^C=O&&C1=C[NHC2=CC3=C1C=CC(=N1)CCOCCOCCOC2^CC&C=O&C1=CC=CC=C1&&C=O^CBr&&&&CF&&
CC&CC&CC&CC&CC&CC&CC&CN&CN&C&C=O&&CN^C1CCNCC1&CC&CC&CC&CC&CC&C1CCCCC1&CN&N&CN&CC^CN^CC&CC&CC&CC&&&CC&&&
CC&CC&C1=CN=CN=C1&CC&C1=CC=CC=C1^CC^CC&C#C&C^CF^CC&C=O&&&C1=CC=NC=C1&&CN^CN&N&&&CN&&CN^C&CC&&CC^C1COC1&&&
C=O&C&CN&CN^CN^C1CC1&CN&&&C1CCOCC1&C1CCNCC1&CN&C&C=O&&CC^C1=CSC=C1&&&
CN&CN&C&C=O&&CC^C1CCCC1&CN&C1=NCCN1^CO^C1=CN=CN=C1&&CO^CN&&C1CC1&&&&
CC&CC&CN&N&CN&CC^CN^CC&C1=CCCC=C1&&&C[NH3+]&[NH4+]^C1=NON=C1^[NH2+]=O&&&&[NH3+][O-]&&
C=O&C&CC&C1=CC=CC=C1^CN^C1=CCCC=C1&C1CNCCN1&&&CN&C1=CC=CC=C1&&&
CO&CO&C1=CC=NC=C1&CC&C1=CC=CC=C1^CF^C1=CN=CCC1&&&CN&CN&C&C=O&&CC^C1CC1&&&
CC&C1=CCNC=C1&C1=C[NH]C=N1&CN&CN^CC^C&&&C=O&&CC^C1=COCC1&C1=CC=CC=C1&&&
C=C&C1CCCCCCCC1&CC&&C1CO1&C1CCC1^C^C1CC1^CC&C&&CC^CC&&&&CC&&
C#N&CC&C1=CC=CC=C1&CC&C&CC&CN^CN^CN&C1CNCCN1&C&CN&C=O&C1CCCCC1&&CC&&C1=CC=CC=C1&&&
CC&C#C&CC&CO&CO&C1=CC=CC=C1&CS&S&O=S&&O=S&CS^CC&C&CC&C^C1CCNCC1^C=O&CN&&CN^C&NO&C=O&&&&CC^C1CC1&&&
CC&CC&CC&CN&CN&C&C=O&&CN^C1=C[NH]N=C1&CO&CO^CN^C&CC&C=O&CO&&CC^CO&C1=CC=CC=C1&&&CO&CO^CO^CC&CO&&&CC&&&
CC&CC&CC&C1CCNC1&C=O&&CN^C^C=O^C=O&&&&CO^CO&&&
CC&C1=CC=CC=C1&CC&&C1=CCOC=C1^CC&CN^C=O^C1CCNCC1&&&C1=CC=CC=C1&&&
CC&C1=CC=CC=C1&CC&&CN^C1CNCCN1&CN&C&C=O&&CC^C1=CC=NC=C1&CC&&CC&C[NH3+]^[NH4+]&[NH2+]=O&&[NH3+][O-]&&
CO&CO&C1=CC=CC=C1&C1=NCCO1&CC&C1=CCCC=C1&C1=CC=CC=C1&&&
CC&C&CF&&C1CC1^CC&C&C=O&&CN^CN&CC&C1=CC=CC=C1&CCl&&CC^C1=CC=CC=C1&CN&C1=N[NH]C=N1&&&
C#N&CC&C1=CSC=C1&CN&CN^C1=CCCC1^C&&&C=O&&CC^CO&CO&C&C=O&&CC^CO&CO&C1=CC=CC=C1&&&
C=O&C1=NCCNCC1&CC&C1=CC=CC=C1^CO^CCl&&C1=CC=CC=C1&CCl^CCl&&&&&
CC&C1=COCC1&CC&&C1=CC=CC=C1^CC&&C1=CCOC=C1^C=O&&CC^CC^CC^C&&&C=O&&CN^CN&CC&C1=COC=C1&&&
CC&C1=CC=CC=C1&C[NH3+]&[NH4+]^CN^[NH2+]=O&NS&&[NH3+][O-]^S&&&O=S&&O=S&CS^C1=CC=CC=C1&CS&S&NS&&O=S&O=S&&
CO&CO&C1=CC=CC=C1&CN&CN&C&C=O&&CC^C1CC2CCC1CC2&CC&C^C1=CC=CC=C1^C=O&&C1=CC=CC=C1&CN&&N&CN&&CN&&
CC&C1=CCNC=C1&C1=C[NH]C=N1&CN&CN^CC^C1=CC=CC=C1&C1=CC=CC=C1&C1COCCO1&CF&&&&&
CC&C&C=O&&CC^C1=C[NH]C=C1&CC&&CC^C^CC^C=O&&&&CC^CS&CS&C1=NSC=N1&CC&C1=CC=CC=C1&CCl&&&
CN&C1=CSC=N1&CC&C^CC^CF&C1=CC=CC=C1&&CF^CF&&CF&CC&&C&CF&&CF&CF&&
CO&CO&C1=CC=CC=C1&CC&&CC&C1=CCCN=C1^CO&CO^CC^C1CCNC1&C1=CSC=N1&C1=CCCNCCNCCCCCCC1&CN&C=O&CN&&CC^C&C^C=O^CC&CC&&C1CC1&CC&CC^CC&CO&&&C&&&C=O&&CN^NS&S&O=S&&O=S&CS^C1CC1&&&
CO&CO&C1=CC=NC=C1&CC&C1=CC=CC=C1&CC&CO^CC^CO&C1CCNC1&C1=CC=CC=C1&CN&CC&C&C&C=O&C=O&&CO&CO&&&&
CC&C=C&C1CCCC1&C=O&&CC&C1CCCCC1^C1=CCCCC1&CC&&CO&C1=CCCCC1^CO&CO^C=O&&&CBr&&
CCl&C1=CC=CC=C1&CC&C1=NNCC1&CN&C1=CSC=N1^CC^CCl&C1=CC=CC=C1&&&CBr&&&
CC&CN&C1CNCCN1&CN&C&C=O&&CC^C&CC&C1=CC=CC=C1^C1CCOCC1&&&&
C=O&C&CN&CN^CC^CC&C1=CC=CC=C1&CC&C1=CCCC1&CN&C=O&C1CNCCN1&&C1=CC=CC=C1^CN&&&C&C=O&&CC^C1=COC=C1&&&
CO&CC&CC&C1=CNCC1&CC&C1=CC=CC=C1^C1=CC=CC=C1&&C1CCCCC1&&&
CC&CN&N&CN&C^CN^C=O&C1=CC=CC=C1&&CC^CC&CC&&&C1=NCCS1&C1=CC=CC=C1&CCl&&&
CC&C1CCOCCCNCCCOCC1&CC&CN^CC^N&&CN^CN&C^C=O&CN^CC&&C1=CC=CC=C1^CC&&CC^CN&C1=CC=CC=C1&CO&CN&CCl&&&C&&CCl^C=O&&&&CN^CN&C1=CC=CC=C1&CF&&&
CC&C&CC&&CC&CC^CN&N&CN&CC^CN^C1CCCCC1&C&CC&C=O&C1=CC=CC=C1&&CN^CF&CN&&&C1=CC=[NH+]C=C1&[NH3+][O-]&&&
CC&C1=CN=CC=N1&CC&&C1=CNSN=C1^CN&&CN^CC^S&&O=S&&O=S&&
C=O&C&CC&CC^CC^C&C1=CC=CC=C1&CS&CO&S^CP^CO&O=S&P&C1=CC=CC=C1&&O=S^O=P&&&&CS&OP^C1=CC=CC=C1&&OP^CF&&&&&
CO&CO&C1=CC=CC=C1&CO&&C1CCCCC1^C=O&&C=O&C1=CC=CC=C1^CO&&CO^CO^CO&&CO^CO&&CO&&&
C=O&C&CN&CN^CC^CC&C1=CC=CC=C1&CC&CN&C1=CC=NC=C1&C1=NNCC1&&&C1=CN=CN=C1&CN&CN&CC&CN&C1CNCCN1&&&
C=C&C&CC&&CC^C1CC2OC3OC1CC2O3&CC&&CC^CC^C1=CCCCCC1^C&CC&C=O&CO^C1CCCCC1&CN&&CO&CN&&CO^CC&&C1=CCCC1^C1=CC=CC=C1&C=O&CCl&&CC&&&&
CC&C1=CC=CC=C1&CC&C^CN^C=O&CN&&CO^C&&&C=O&&CC^C1=CC=CC=C1&CS&CS&C1=CC=CC=C1&C1COCCO1&&&
CC&C&C=O&&CC^C1=CC=CC=C1&CN&CN&C&C=O&&CC^C&CC&&CO^CO&C&C=O&&CC^CC&C1=NNCCC1&C=O&&C1=CC=CC=C1&&
CN&C&CC&CC^CC^CC&C&C&C=O&C=O&&CN&CN^CN&NO&C1CCCC1&&&&&
CC&CC&C1=CN=CN=C1&CN&CN&C1=CC=CC=C1&C1=NCCS1&CC&&&
C=O&C1CNCN1&C=O&&CN^C1CCNCC1^CC^CN&CC&C&C1=CC=CC=C1&C=O&&&&CC^C1=CC=CC=C1&&&
CC&CC&CC&CO&CO&C1=CC=CC=C1&CO&CO^C1=CN=CNC1^CC&CN&CC&&C=O^CC&&&&&
CO&CO&C1=CC=CC=C1&CC&CC&C&C=O&&CN^CN&C1=CSC=N1&CC&C1=CC=NC=C1&&&
CC&C1=NOCC1&C1=CN=CN=C1&CN&C1CCNCC1&CC&C&C=O&&CN^CN&C&CC&&CO&&
C=O&C1=COCCC1&CC&CC^C1=CC=CC=C1^CC&CO&C1=CC=CC=C1&&&CC&C1=CC=CC=C1&&&
CC&C&C=O&&CN^CN&C1=CC=CC=C1&C1=NSCCN1&CC&C1=CNNC1^S^CO&O=S&&CN&O=S^CC^C=O&&C1=CCCC=C1&&&C1=CC=CC=C1&&&
C=O&C&CC&C1=CC=CC=C1^CC^C1COCCO1&C1CCNCC1&&&CN&C1CCCCC1&CO&&C1=CC=CC=C1&&
CC&CC&CC&C1=CC=CC=C1&CC&CN^CO^N&CO&CN&CC&CC^CN&&CC&C&C1=CC=CC=C1&C=O&CO&&CN^CO^CO^N&C&CO&CN&CC&&&CC^CN&CC&&C&&&CC&&CC&&
C1=CC=CC=C1&CC&C1=NN=C[NH]1&C1=NNCSC1&CC&C1=CC=CC=C1&C1COCCO1&&&
CC&CC&CC&CC&C1=C[NH]C=C1&CC&&C1=CCCCC1^C=O&&CC^C&C=O&&CN^CN&CC&C1=CC=CC=C1&CCl&&&
CO&CO&C1=CC=CC=C1&CC&&C[NH3+]^[NH4+]^CN^[NH2+]=O&CN^CC&[NH3+][O-]^C&&&&&C=O&&CC^CS&CS&CC&C1=CC=CC=C1&CC&&&
CN&C1CNCN1&C=O&&CN^C1CCNCC1^C1=CC=CC=C1^CN&&&C1CCCCC1&&&
C#N&CC&C1=CC=CC=C1&CO&CO^CO^C1=CNCC=N1&CO&C1=NN=C[NH]1&C&CC&CF&C1=CC=CC=C1&&CF^C1=CCCC=C1&&CF&&&&
CC&C&CC&&CN^CN^CC^C1=CN=CN=C1&C1=CC=CC=C1&CC&&&C1=CC=NC=C1&CC&C1=CN=CC=N1&&&
CO&CC&CS&CS&C1=NN=CO1&CC&C1=CSC=C1&CCl&&CCl&&
C=O&C1=NCCS1&CN&CN^C=C^C1=CC=CC=C1&CC&CCl&C1=CC=CC=C1&&CCl^C[NH3+]&&&[NH4+]&[NH2+]=O&&[NH3+][O-]&&
CO&CO&C1CCOCC1&CC&CO^CO&&&C1CO1&C^CC&&CC&&
CC&C1=C[NH]N=C1&CN&C1=CC=CC=C1^C1=CSC=C1^CF&CC&&CF^C&&&C=O&&CN^CN&CC&C1=CC=CC=C1&CC&CN&N&CN&&CN&&
CN&CN&C&C=O&&CC^C1=CC=CC=C1&CO&&CN&&
CO&CO&C1=CC=CC=C1&CN&C1=C[NH]N=C1^CC^CC&&&C^C1CCNC1^CC&CC&&CC^C1=CC=CC=C1^CN&&CCl&C1=CCNC=C1^C=O&&CCl&&&&C=O&CN&&
CC&CC&CC&C1=CCNC=C1&C=O&&CC^CC^CCl^C1=CCCC=C1&&&C1=CC=CC=C1&&&
CO&CO&C1=CC=CC=C1&C1CCCC1&C1=CN=CN=C1&CN&CN&C1=CC=CC=C1&CO&CO^CO&&CO&&&
CC&C&CC&&CC&CO^CO&C&C=O&&CN^CN&CC&CC&C&CC&C^CN^C=O&C1CCCNCC1&&CN&&C1CCNCC1&CN&NS^C=O^S&&&O=S&&O=S&CS^C1=CC=CC=C1&C1=CCCC=C1&&&
CO&CO&CC&C&C=O&&CN^CN&C1=CCCC1&C&C1=CCCC=C1&&C1=CC=CC=C1&&
CC&CC&C1=CC=CC=C1&CC&C^CO^CC&&CO&C=O^CO&&&C&CC&&CC^C&C=O&&CN^CN&C1=CC=CC=C1&CC&&CC&&
CO&CO&C1=CC=CC=C1&C1=CNCC1&CC&CC&CN&CN&C&C=O&&CC^CC&C1=CSC=C1&&&
C=C&CC&CC&CC&CC&CN&C1=C[NH]C=N1&CN&CN^C1=CNCNC1^CC&C=O&C=C&&CN^CC&&C=O^C1=CC=NC=C1&&CN&&&&
CO&CO&C1=CC=CC=C1&CC&C&C=O&&CN^CN&CC&CN&N&CN&CC^NS^C1=CC=CC=C1&S&CC&CS&CN&&O=S^CN&&O=S^C&&&C=O&&CN^CN&C1=CC=CC=C1&CC&&&
CC&C1=CC=CC=C1&CC&C&C=O&&CC^C[NH3+]&C1=C[NH+]=C[NH]1&CC&C1=COCC1^NN^C1=CC=CC=C1&&&&&
CC&CC&CC&CC&C&CC&CC^CC^CN&C&C1CCNCC1&C=O&CC&&CN^C1=CC=CC=C1&CN&&&CC&C1=CC=CC=C1&&&
CO&CO&C1=CC=CC=C1&CN&CN^C1=COCC1^C&&C1=CCOC=C1^C=O&C=O&&CC&&C1=CC=CC=C1&C[NH3+]&[NH4+]&[NH2+]=O&&[NH3+][O-]&&
CC&C&CN&NS^CC^S&C&O=S&CC&&O=S^C1=CC=CC=C1^CN&CS&&C1CNCCN1&C1=CSC=C1&CN&CBr&&&&&
CC&CC&CN&C1=CCNC=C1&CN&CN^C=O^C&&&C=O&&CC^CC&CC&CC&CC&CC&C&C=O&&CO&&
C=O&C1CNNC1&C=O&&CN^C1=CC=CC=C1^CN&&C=C&CC&C1=CC=CC=C1&CCl&&&
C=C&C1CC2CCOC(C1)C2&CO&&C=O&C1CCCCC1^CC^C&C1=CCCCC1^CC&CC&&CC&&C&C=O&&CN^CN&C&CC&&C=O&&
CC&C1=CC=CC=C1&CN&CN^CC^C&&&C=S&&CN^C1CNCCNC1&CN&CC&C1=CC=CC=C1&C1COCO1&&&
C=O&C&CN&CN^CN^C1=CC=CC=C1&CN&CF&C1=CC=CC=C1&&&CC&C1COCCN1^CF&&&&
CC&CO&CO&C1=CC=CC=C1&CCl&&CN^CN^CO^C&CO&C=O&CC&&CC&&CN&C1CNCN1&C=O&&C=O&C^CC&CC^CC^C1=CC=CC=C1&C1=CC=CC=C1&&&&&
CO&CO&C1=CC=CC=C1&C1=C[NH]C=C1&CC&CC^CN^CN&CC&N&CN&CN&C1CNCN1&&CN^C=O&&&&C=O&C^CC&&CC&&
CO&CO&C1=CC=CC=C1&CC&C=C&CC&C&C=O&&CC^C1=COC=C1&&&
C=O&C&CC&CO^CN^CO&CN&C1=CC=CC=C1&C1=CC=CC=C1&CS&CF&S^CN&&O=S&C1COCCN1&&O=S&&&NS^C1COCCN1&&&
CO&CO&C1=CC=CC=C1&CO&CO^CO&&CO^C1=COC=CC1&&CC&C1=CC=CC=C1^C=O^CO&&&CO^CO&&&&
CC&C&CC&&CC&CN^CN&C&C=O&&CC^CN&C1CNCCN1&C=O&&C1=C[NH]C=C1&C1=CC=CC=C1&&
CN&C1=C[NH]C=N1&CC&C1=CC=NC=C1&CN&CN&C&C=O&&CC^C1=CC=CC=C1&C1=NOCC1&CC&C1=CC=CC=C1&&&
CO&CO&CC&CN&C=N&C1=CCC1&CN&CN^CO^C1CCCCC1&&C=O&&&&
C=O&C&CC&C1=CC=CC=C1^CN^CO&C1CCNCC1&&&CO&&C1CCNCC1^CN&CC&C1=CC=CC=C1&CCl&&&
C=O&C&CN&NS^CC^S&C1=CCNC=C1&O=S&CN&&O=S^C1CCOC1^C=O&NS&&&&C1CCNC1&&&
CN&N&CN&C1CCCCC1^NS^CC&S&CN&O=S&C1CCNC1&&O=S^C=O&&CS&&C1=CC=CC=C1&CCl&&&
CO&CO&C1=CC=CC=C1&CC&C&CC&C^CN^C=O&N&&CN^CN&CN&C^CN^C1CCCCC1&C=O&C1CCCCC1&&&&CC&&C1=CSN=N1&&&
CC&CC&CC&CC&CC&CC&CN&CN&C&C=O&&CN^CN&C1=CC=CC=C1&CC&&CN^CN&C&C=O&&CC^C&CC&&CC&CN^CN&C1=NC=NCC1&C1=CN=CN=C1&CN&C1CCNC1&&&
CN&N&CN&&CN^CC&C1=CC=CC=C1&CN&CN&C1=NC=NCC1&C1=CC=CC=C1&CC&C1=CC=CC=C1&C1COCO1&&&
C=N&C&CN&&CN^CN&CC&CC&CC&C&CN&CN^CC^CC&C&C&CN&CN&&C=O&C=O&&&&
CN&CN&C&C=S&&CN^C1=NNCC1&CC&C1=CC=CC=C1^CC^CCl&C1=CSC=C1&&&&&
C1=CC=CC=C1&CC&C1=COC=N1&CC&CN&C1CCNCC1&&&
CC&C1=C[NH]N=C1&CN&CC^CC^CC&&CCl^C&&&C=O&&CN^CN&C1CCCCC1&CN&C1CCNC1&C=O&&&
C=O&C&CC&CC^CN^C&CN&CC&CC&CN^CC^C1=CC=CC=C1&CN&C&CO&C1=CCCN=C1&C=O&CO&C1=CC=CC=C1&&CN^C1=CC=CC=C1&CCl&CN&CCl&&&C1CCCCC1&&&&&
C=O&C1CCNC1&C=C&CC^C1=CC=CC=C1^C1=C[NH]N=C1&&&CC&C1=CC=NC=C1&&&
CC&C1=CC=CC=C1&CO&CO&C1=CC=NC=C1&CC&C&C=N&CN^CN^C1=CC=CC=C1&NO&&&&&
CC&C1=CC=CC=C1&CC&CC&C1CCNC1&C=O&&CN^C1=CC=CC=C1^C=O^CC&&CC&&CC&C1=CC=CC=C1&&&
CC&C1=C[NH]N=C1&CCl&&C[NH3+]^[NH4+]^CN^[NH2+]=O&CC&&[NH3+][O-]^C&&&C=O&&CN^C1CCNCC1&&&
CC&CC&C&C=O&&CN^C1CCNCC1&CN&CN&C&C=O&&CN^CN&CC&C1=CSC=C1&CC&&CC&&
CN&N&CN&&CN^C1=CCCCC1&CO&&CC^C^C=O^C=O&&C1=CCCCC1&CN^CO&CN&&CO^CN&&C1CCCCC1^C1CNCCN1&C=O&CN&&C1=CC=CC=C1^CC&CO^C^CN&&&CC&CN&&CO^C&&&C=O&&CN^C1CCNCC1&C1=CC=CC=C1&&&
CO&CO&C1=CC=CC=C1&C1CCNC1&C=O&&CN^CC&C&CC&C#C^C1CNCN1^CC&C=O&C1=CC=NC=C1&&C=O^CN&&&C1CNCCN1&&&
CC&C1=CSCC1&C1=CC=CC=C1&CN&CN&C&C=O&&CC^C1CCNCC1&CN&C1=NCCO1&C1=CC=CC=C1&&&
CC&CC&CC&CC&CC&CC&C&CC&C^CN^CC&C1=C[NH]C=N1&&CO&&&&
C=O&C1CNCOC1&CC&C1=CC=CC=C1&CCl&&CC^C&CF&&CF&CF&&
CO&CO&C1=CC=CC=C1&CO&CO&CC&C1=NN=C[NH]1&CS&CS^CN^CC&&&C&C=O&&CN^CN&C1=CON=C1&CC&&&
CC&CC&C&C=O&&CN^CN&CC&C1COCN1&CN&C1=CC=CC=C1^C=O^CF&&&&CC^C^CF^C=O&&&&CN^CN&C1=CNNC1&CC&&CN&CN^C1=CC=CC=C1^C=O&&&&
CC&CS&S&O=S&&O=S&NS^C1CCNC1&C1CC2CCC1C2&&C1=CC=CC=C1&&
CO&C1=CC=CC=C1&C1=CCOCC1&CC&C1=CC=NC=C1^C1=CNC=NC1&&CO&&C=S&&
CO&CO&C1=CC=CC=C1&CC&C1=NNCC1&CC&C1=CC=CC=C1^CN&&C&C=O&&CN^CN&CC&C1=CC=CC=C1&&&
CC&C1=CC=CC=C1&CO&&CC^C1=CCCCC1&C=O&&C1=CN=CN=C1&&
CC&CC&C1CCNC1&CN&CC^C=O^C&&CC^C=O&CC&&CN^C&CN&C=O&CC&&CN^CN&CN&CN&CC&C&CF&C=O&&&&CN^CN&C1=CC=CC=C1&CC&&&
CC&C&CC&&CO&CC^C1=C[NH]N=N1&CN&CC&C1=CC=CC=C1&CO&CO&CC&C1=CC=CC=C1&&&
CF&C1=CC=CC=C1&CC&C1=NCCN1&C1CSCN1&C=C&CC^C=O^C1=CC=CC=C1&&&C1=CCCN=C1&&&
CO&CO&C1=CC=CC=C1&CC&C=C&C1=NCCS1&CC&C1=CC=CC=C1^C=O^CF&&&&&
CC&C1=CC=CC=C1&CC&C1=COC=N1&CC&CS^CC^S&&&O=S&&O=S&CS^CC&C&C=O&&CN^C1CNCCN1&CN&C1=CC=CC=C1&CF&&&
CC&CC&CC&CC&CC&C1=CNC=NC1&CC&C1=CC=CC=C1^CN&&&C=O&&
CN&N&CN&&CN^C1=CC=CC=C1&CC&C=C&CC&C&C=O&&CC^C1=CC=CC=C1&&&
C=O&C&CC&C=C^CN^CC&CN&C1=CC=CC=C1&CC&CCl&CC&&CCl^CC&&&CC&CN&C1CCNCC1&CN&CN&C&C=O&&CN^CN&C1=CCCC=C1&C1=CC=CC=C1&&&
C=O&C1CNCCN1&C1=CC=CC=C1&CC&C1COCCN1&CN&CC&C1=C[NH]N=C1&C1=CCNC=C1&&&
C=O&C&CN&CN^CC^CC&C1=CC=CC=C1&C&CN&CC&C1CNCCN1^CF^C^C1N=N1&&&&CF&&&&CF&CF&&
C=N&C&CN&&CN^NS&S&O=S&&O=S&CS^C1=CC=CC=C1&CN&&&
CO&CO&C&C=O&&CC^C&CC&CC^CN^C1=CC=CC=C1&N&&&CN&&CN^C&C=O&&CC^C&CC&CC^CN^CC&CN&C1=CC=CC=C1&C&&&CC&&C=O&&
C=O&C&CN&CN^CN^CC&CN&CC&C1=CC=CC=C1&CC&CBr&C1=CC=NC=C1&&&&&
CC&C1=CC=NC=C1&CN&C1=NCCCN1&CC&C=C^C=O^CC&&C1=CC=CC=C1^C1=CC=CC=C1&&&CO&CO&CC&CN&C1CCNC1&&&
CC&C&CN&CN^CC^C1=CN=CN=C1&C1=CC=CC=C1&CN&CC&C1COCN1&CN&C=O&C1CCNCC1&&CC^CN&C&C1CCNC1&CC&&&&CC&&
CO&CO&C1=CC=CC=C1&C1=C[NH]C=C1&CC&CC^CN^CN&CC&C1CCNC1&CO&C1CCNC1&CO&C=O&C&&CN^C=O&&C1=CC=CC=C1&CC^CO&C1=CC=CC=C1&CO&C1=CCCC=C1&&&&&
C#N&CC&C&C=C&CC^CC^C1=CC=CC=C1&C&CO&C=O&&CO&CN&&CN&C1=CSC=N1&&&
CN&CN&CC&C&CO&&CC^C&CC&C1=CC=CC=C1^CN&&C1CNCN1&C=O&&CN^C1=CC=CC=C1^C=O^CC&&CC^C#N&CN&&&C1CCNCC1&&&
C=O&C1CNCN1&C=C&CC^C=O^C1=CC=CC=C1&&CN^C[NH3+]&CC&[NH4+]&C1=CC=NC=C1&[NH2+]=O&&&&[NH3+][O-]&&
CC&C1=CC=NC=C1&CC&C1=CC=CC=C1^CN^CC&CN^C1=CCNC1^C1=CC=CC=C1&C1CCCCC1&C1=CNCCC1&CF&CN&&C1CCCCC1&&C1CCNC1&&&&&
CC&C1=CC=CC=C1&CS&S&O=S&&O=S&NS^CN&C1=CC=CC=C1&CC&C&CO&&CC^C1=C[NH]C=N1&CC&&&
CO&CO&C1=CC=CC=C1&CN&CN&C&C=O&&CN^CN&C1=CC=CC=C1&C1CNCCCOC1&C=O&&CN&CC^CC^CC^C1=C[NH]N=N1&&&CN&CC&C1=CC=CC=C1&CF&&&
CC&C1=CC=CC=C1&CC&CC&C1=CCNN=C1&C=O&&CC^C&C=O&&CN^C1CNCCN1&CN&C1=CC=CC=C1&CF&&&
CC&C1=CC=CC=C1&CN&CN^CCl^C1=CCCN=C1&&&CC&C#N^C1=CC=CC=C1&&CC&&&
CO&CO&C1=CC=CC=C1&CC&C1=CCOCC1^CO^C=O&CO&&C1=CC=CC=C1&&CO&CO&C&CF&&CF&CF&&
C=N&C&CN&&CN^CN&C1=NCCO1&C1=CC=CC=C1&CN&CN&C&C=O&&CN^CN&C1=CC=CC=C1&CC&C1=CC=CC=C1&&&
CC&C1=CC=CC=C1&CC&C#N^CN&&CN&C1=NC=NNC1&CN&C1CCNC1^C1=C[NH]C=C1&&CC&CN&C1CCNC1&CF&&&
CCl&C1=CC=CC=C1&CC&CN&C1CNCCN1&CN&C1=NN=CS1&CN&CN&C1=CC=CC=C1&&&
CC&C1=CON=C1&CC&&CN^CN&C&C=O&&CN^N&CN&&CN^CC&C1CCNCCOCCCNC1&C=O&&CN^C^CC^CC&&C1=C[NH]N=N1&CC&&CO&&&
CC&C&CC&&CC&CC^C1=CC=CC=C1&CC&C1=CC=CC=C1^CC&&C^CO^CC&&&&CC&CC^CN&&&
CN&C1=CNC=NC1&C=O&&C1=CNCN1^C=O&&CN^CC&CN&CN&C1=CC=CC=C1&CC&C&C=O&&CN^CN&C&CC&CC^CC^CC&C&C&C=O&C=O&&CO&CO&&&&
C=O&C&CN&CN^CN^C&CN&C=O&C1=CC=CC=C1&&CC^CC&C1=CC=CC=C1&C1=CC=CC=C1&CCl&CC&&CCl^C&&&CF&&CF&CF&&
C=O&C1=CCNC1&CC&C1=CC=CC=C1^CN^CBr&CC^C1=C[NH]N=C1&&CO&CN&&&CC&CC&CN&C1CCNCC1&&&
C=O&C&CC&C1=CSC=C1^CN^CF&C1=NCCN1&&&CS&CS&CC&C1=CC=CC=C1&CF&&&
CN&C1CNCCN1&CN&C&CC&CN^CC^CN&C1=CC=CC=C1&C&&&C=O&&CC^C1=COC=C1&CC&C1=CSC=C1&CCl&&&
CC&C1=CC=CC=C1&CS&S&O=S&&O=S&NS^C=N&C&CN&&CN^CN&CC&CC&CC&CC&C&CN&&CC^C&C=O&&CO&&
CO&CO&C1=CC=CC=C1&CC&C1=CCNC=C1^CO^CS&CO&CS^CC&&&&C#N^C=O&&&CN^C1=CC=CC=C1&CC&C1=N[NH]N=N1&&&
CN&N&CN&&CN^C&C=O&&CC^CC&C1=C[NH]N=C1&CN&C1=CC=CC=C1^C1=CCNCC1^CCl&CN&&CCl^C1=CC=CC=C1&&&CCl&&CC^C#N^CCl&&&&
C#N&CC&C1=CC=NC=C1&CN&C1CNCCN1&CN&C&C=O&&CC^CN&C1=C[NH]N=C1&&&
CC&C&CN&CN^CC^CC&C1=CCCC=C1&C&C1=CN=CC=N1&C=O&&&&CN^CN&C1=CC=CC=C1&CC&C&C=O&&CN^CN&C1=CC=CC=C1&CC&C^CO^C=O&&&&CN^CN&C1=CC=NC=C1&CF&&&
CC&C&C=O&&CC^C1=CC=CC=C1&CO&CO&CC&CC&CC&CN&C1CNCCN1&CN&CC&C1=CC=CC=C1&&&
CO&CO&C1=CC=CC=C1&CC&C1CCNCC1&CN&CC&CC&CC&CN&CN&C&C=O&&CC^C1=CC=CC=C1&CN&CN&C&C=O&&CC^C1=CC=CC=C1&CC&&&
CO&CO&C1=CC=CC=C1&CC&C=C^CO^CC&CO^CO^C&&&CO&C=O&&&&CN^C1CNCCN1&CN&CC&C&C=O&&CN^CN&C1=CC=CC=C1&CF&&&
C#N&CC&C1=COCCC1&C=N&&CC^C1=CC=NC=C1^C1=CCCCC1&&C=C&CC&C1=CC=NC=C1&&&
CC&CC&CC&CC&C&CN&CN^CC^C&C&C=O&C=O&&CO&CC^CO&C1=NN=CO1&CC&CC&C1=CC=CC=C1&C1=CC=CC=C1&CF&&&&&
CC&CC&C&CC&&CC^C&CN&CN^CC^C&C&C=O&C=O&&CC&CN^C&CN&CC&C&CC^CN^CC&C&CN&CC^CC^CC&C&C1=CC=CC=C1&C&&CC^C=O&&&CN&&&&CC&C=O^C&&&CC&CC^CN^C&CN&CC&CC&&CC^C&&&C=O&&CN^CN&C&CC&&CC^C&C=O&&CN^CN&C&CC&CC^CC^CC&C&C&C=O&CN&&CN&C=O^CN&&&C&CC&CC^CC^C1=CNCC1&C&C1=CC=CC=C1&CN&&&&C=O&&&
CC&CC&C&CS&CS^CC^C1=CSN=C1&C1=CC=CC=C1&CN&&&&CC^C^CN^CN&CN&&C=O^C1=CC=CC=C1&&&CI&&&
C=O&C&CC&C1CCNCC1^CN^CN&C1CCNC1&C1CCCCC1&C1=CC=CC=C1&&&&&
CC&C1=N[NH]C=N1&CC&&CN^CC&C1CCNCC1&CN&CC&C&C=O&&CN^CN&C1=CON=C1&CC&&CC&&
CC&C&CN&CN^CC^C1=CN=CN=C1&C1=CC=NC=C1&CN&&&CN&C&CC&CO^CC&&C1=CC=CC=C1&CCl&&&
CS&CS&C1=CC=CC=C1&CC&C&C=O&&CN^CN&CC&C&C=O&&CO^CO&CC&C&C=O&&CN^CN&C&C=O&&CC^C1=CC=CC=C1&C[NH3+]&[NH4+]&[NH2+]=O&&[NH3+][O-]&&
CC&CN&C1CNCCNC1&C=O&&CN&C1=CC=NC=C1&C1=CC=NC=C1^C[NH3+]&[NH4+]&[NH2+]=O&&[NH3+][O-]&&
CS&CS&C1=CC=CC=C1&CN&CN&C1=CN=CN=C1&C1=NCCNC1&C=O&&CN^CC&C1CCCCC1&&&
CN&C1=NN=C[NH]1&CS&CS&CC&C&C=O&&CN^C1CCNCC1&CN&C1CCNC1&&&
CC&CN&CN&C1=CC=NC=C1&CC&C&C=O&&CN^N&CN&&CN^CC&C1=CC=CC=C1&CF&&&
CC&C1=CCCCC1&CO&&C=O&C=O&C1=CC=CC=C1^CO&&CO&CO&&
CC&C&CC&&CC&CC^C1=CC=CC=C1&CC&CN&N&CN&CC^CN^C1=CCCC=C1&CC&C1=CC=NC=C1&C1=COC=C1&&&&&
CN&N&CN&CC^CN^C1=CC=CC=C1&C&CF&C=O&&&&CC^C1=CC2CCC1CC2&CC&C^CCl^C=O&&CCl&CO&C&&C1CCOC1&C^C1=CC2CCNC(C1)C2^C1=CC=CC=C1&CN&CO&&&&&
CC&C1=COC=N1&CC&C&C=O&&CN^CN&C1CCNCC1&CN&CC&CN&C1CCNC1&&&
CC&CN&C1CCSNC1&CC&C^C1=CC=CC=C1^C=O&C1=COCCO1^S&CN&&O=S&CN&&O=S^C&&&CC&CC^CC^C1=CC=CC=C1&C&&&CO&&CC^CN&CN&CC&C1=CC=CC=C1&CO&CO&&&
C=O&C1CCNC1&C1CNCCNC1&C1=NCCCN1&C=O&&C1=CC=CC=C1&&
CN&C&C=O&&CC^C1=CSCC1&CO&&C1=CC=CC=C1^CN&C1CNCCN1&CN&C&CC&C1=CC=CC=C1^CC^CF&C1=CC=CC=C1&&&CF&&&
CN&N&CN&&CN^C1=CC=CC=C1&CC&C1=C[NH]C=N1&C1=CCNCCC1&C=O&&C1=CC=CC=C1^CF&&&
C=O&C&CN&CN^CC^C1=CC=CC=C1&C1=CC=CC=C1&CO&CS&&&S&O=S&&O=S&NS^C1CCCNCC1&&&
C=O&C&CC&C1=CC=CC=C1^CN^CN&C1CCNCC1&C1=NN=C[NH]1&CN&&&C1CCNC1&&&
C=O&C&CC&C=C^CN^CC&CN&C1=CC=CC=C1&C1=NCCS1&CF&C1=CC=CC=C1&&&&&
CN&N&CN&&CN^CC&C1CCNCC1&CC&C1=CC=CC=C1^CC^CCl&C1=CC=CC=C1^CN&&CCl&C1=CC=CC=C1&&CCl^CCl&&&&&
CBr&C1=CC=CC=C1&CC&CN&C1=NCCN1&C1=CN=CN=C1&CN&CN&CC&C1=CC=CC=C1&CBr&&&
C1=CC=CC=C1&C1CCCC1&C1=CC=CC=C1&&C^CO&CO^CC^CC&C1=CC=CC=C1&CN&&&C1CCNC1&&&
C#N&CC&C1=CC=CC=C1&CC&CN&C1=NCCN1&CS&CS^C1=CC=NC=C1^CC&&&C&C=O&&CN^C1CCNCC1&&&
CO&CO&C&C=O&&CC^C1CC2CCC(C1)N2&CC&C1=CC=CC=C1^CN^C1=CCCC=C1&&&&&
CC&C=C&CC^C1=CC=CC=C1^C1=CC=CC=C1&&&C1COCOC1&&&
CC&CO&CO&C&C=O&&CC^CN&C1=CCNC1&C=O&&CC^C1=CC=CC=C1^C1=C[NH]N=C1^CO&CC&CO&C1=CC=CC=C1&CC&CO&C&CO&CO&&&&CC^CC&&&
CC&CN&C1CCNCC1&CC&CC&C1CCNC1&C=O&&C1=CC=CC=C1&&
CO&CO&C1=CCCC=C1&CO&CO^C1=CN=CN=C1&&CN&C1CNCCN1^CN^CN&&&C&C=O&&CC^CC&CC&C&CC&&C=O&&
CC&C1=C[NH]N=C1&CN&CC^CC^C1=COC=C1&&C[NH3+]^CC&[NH4+]&C&[NH2+]=O&C=O&&[NH3+][O-]&CN&&CN&CC&CC&C1=CC=CC=C1&&&
CF&C&CF&&CF&CC^C1=CC=CC=C1&CC&C1=NCON=C1&C1=CC=CC=C1&&&
C=O&C&CN&CN^CC^C1=C[NH]N=C1&C1=CC=CC=C1&CC&CBr&C^CN&&CC&C1=CC=CC=C1&C^C1CC1&&C=O&&&&CO&&
CN&C1=NCCO1&CC&C1=CC=CC=C1&CC&C1=CC=CC=C1&CN&CN&C&C=O&&CC^CO&CO&C1=CC=CC=C1&&&
C=O&C1CCOCC1&CO&&C1=CC=CC=C1^CO&CO&CC&C&CO&&CC^CO&CO&CC&CO&CO&C1=CC=CC=C1&C1CCCCC1&C=C&CC^C=O^C1=CC=CC=C1&&&CO&&&
CC&CC&CC&C&CC&CN^CC^CN&CN&C1=CCCN=C1&C1COCCN1&C1=CC=CC=C1&&&C[NH3+]^C1=CCCC=C1^[NH4+]&&&[NH2+]=O&&[NH3+][O-]&&
CC&C&CC&C^CN^C=O&N&&CN^CN&CN&&CN^C1=CC=CC=C1&C&C1=NC=NCC1&C=O&CN&&CC^CN&CC&C1=CN=CN=C1&CC&&&C1=CC=CC=C1&&&
CN&N&CN&&CN^CC&CO&CO&C1=CC=CC=C1&CN&CN&CC&C&C=O&&CN^C1CCCNCC1&&&
CC&C&CC&&CC&CO^CO&C&C=O&&CN^C1CNCCN1&CN&CC&C1=CCCCC1&C1=CNCC1&C1=CC=CC=C1&CO&&&
CC&C&CC&&CC^CN&C1CSCN1&C=O&&C=C^CC^C=N^C1=CC=CC=C1&CN&CO&C1=CC=CC=C1&&&CC&C&C=O&&CO&&
CC&CN&N&CN&CC^NS&&S&O=S&&O=S&CS^C1=CC=CC=C1&CC&CN&CN&CC&C&C=O&&CN^CN&C1=CC=CC=C1&CC&&CC&&
CN&C1=C[NH]C=C1&CN&CN^CC^C&C&C=O&C=O&&CC&CN^C1=C[NH]C=C1&CN&CN&CC&CN^CN^CN&C&&&C1COCCN1&C=O&&&&CC^C1=C[NH]C=C1&CC&C1=CC=NC=C1^CN&&&&
CC&C1=CC=CC=C1&CO&CO^CS^CC&S&C&O=S&C=O&&O=S&CO&NS&&C1CNCCN1&NS&S&O=S&&O=S&CS^C1=CC=CC=C1&C1COCCO1&&&
CO&CO&C&C=O&&CC^C&CC&CC^CC^C1=C[NH]C=C1&C1=CC=CC=C1&CC&CO&C^C1CCNC1^CO&C=O&&&&&&CO^CO&&&
CC&C&CC&&CC^C1CC2CCOCOC(C2)N1&CN&&C1=CC=CC=C1^CC^C1=CC=CC=C1^C#N&CCl&&&&&
CC&CC&C&CC&&CN^CN^CC^C&C&C=O&CC&&CC&CC^C&&&C=O&&CN^CN&C&CC&CC^CC^C1=CC=CC=C1&C&&&C=O&&CN^CN&C&CC&CC^CC^CC&C&C&C=O&CN&&CO&C=O&&&&
CC&CO&CO&C&C=O&&CC^C1CN1&CC&C&C=O&&CO&&
CC&CC&CC&CC&CC&CC&CC&C#C&CC&C1=CC=NC=C1&CC&C&CS&CS^CS^CC&CS&CC&CC&C&C&C=O&C=O&&CO&CO&&&&
C=O&C&CC&CC^CN^CN&CN&C1CNCCNC1&C1=CC=CC=C1&CN&CC&CC&C&C1=CC=CC=C1&CF&&&&CF&CF&&
CN&N&CN&&CN^C1=CC=CC=C1&CS&S&O=S&&O=S&NS^CN&C1=CCCC=C1&CS&CS^CO^C1=N[NH]C=N1&&C1=CC=CC=C1^CN&&&&&
CCl&C1=CC=CC=C1&CC&CN&CN&C1=CCCN=C1&C1=CC=CC=C1&CCl&&&
CC&C1=CC=CC=C1&CC&C1=CC=CC=C1&C1=CCNCC1&C=O&&C1=CNCCC1&&
C#N&CC&C1=CC=CC=C1&CC&CC&C&CN&CN^CC^C&C&C=O&C=O&&CC&CN^C1CCNCC1&CN&CN&CC&C^C1=CC=CC=C1^C1=CC=CC=C1&C=O&&&&&&CC^C1=CC=CC=C1&CN&&&
CC&C&C=O&&CN^CN&C&CC&&CC^C1=CC=CC=C1&CO&CO&C1CCNC1&CN&C1=CN=CN=C1&CN&C1CNCCN1&CN&C1CC1&&&
C=O&C1=CNCNC1&CN&C1CCOC1^C=O^CC&&&CI^CO&&&CO&&
CCl&C1=CC=CC=C1&CC&C1=C[NH]C=N1&CC&C1=CN=CN=C1^C1=CCNC=C1^CN&&&CN&CC&C1=CC=CC=C1&CC&CN&C1CCNC1&&&
CN&C1CNCNC1&C=O&&C=C^C^C=O^CO&&CN&CC&C=O^CC&&&CC&CC&C&CC&C1=CC=CC=C1^CC&&C1=CC=CC=C1&&&
C=O&C&CN&CN^CC^C1=CC=CC=C1&C1CCCCC1&CN&&&CN&C&C=O&&CC^C1=CSC=C1&&&
CC&C&C=O&&CN^N&CN&CC^CN^C1=CSC=C1&C&&&CC&CC^CC^C1=CSC=C1&C&&&C=O&&CO&&
CC&C&CN&CN^CC^C&C&C=O&C=O&&CC&CN^C1=CC=NC=C1&C1CNCCN1&&&CN&C1=CC=CC=C1&CO&&&
CC&C&C=O&&CN^CN&C1=CC=CC=C1&CS&CS&CC&C&C=O&&CN^CN&C1=CC=CC=C1&&&
CO&CO&C1=CC=CC=C1&CC&C1CCCCC1^CO^CO&CO^CO^CO^C1=CC=CC=C1&&CO&CC&C1=COCO1^C1CCOC1&&CN&&&C=O&C1COCCN1&&&&&
CC&C1=CCNC=C1&C1=C[NH]C=N1&CC&CS&CS&C1=NN=C[NH]1&CN&&&
CC&CO&CO&C1=CC=CC=C1&CS&S&O=S&&O=S&NS^N&CN&CC^CN^C&C1=CC=CC=C1&C=O&CO&&CN^CO&CN&C&C&CF&CC&&CF&CC&CF&CC&&C&C=O&&CO&&
CO&CO&C&C=O&&CC^C1=C[NH]C=C1&CC&C1=CC=NC=C1^CC^C1=CCCC=C1&C1=CC=CC=C1&&&&&
CC&C1=C[NH]C=C1&CC&C1=CSC=C1^CN^CS&C&S&CC&O=S&C1=CC=CC=C1^CC&O=S&&C1=CC=CC=C1&&CS^CF&C&&&CC&&CC&&
C=N&C&CN&&CC^C1=CC=CC=C1&CC&CN&CN&C&C=O&&CC^C1CCNC1&CN&C&C=O&&CC^C&CC&CO^CN&&NS&S&O=S&&O=S&CS^CC&C1=CC=CC=C1&CO&&&
CO&CO&C1=CC=CC=C1&CC&CN&CN&C&C=O&&CC^CN&C1=C[NH]N=C1&CC&C&CF&&CF&CF&&
C=C&C1CC2CCC(C1)C2&C=O&&C1CCCCC1^CO&&C1CCCCC1^CC&&C^CC&&CC^C&C=O&&CO^CO&CC&&&
CO&CO&C&CO&CO^C1=NCCC1&&CN&&&
C=O&C&CC&C[NH3+]^CC^C1=CC=[NH+]C=C1&C1=CC=CC=C1&CC&CCl&C1=CC=CC=C1&&CO&&&&
C=O&C1CNCN1&C=C&CC^C=O^C1=CCCC=C1&&CN^C1=CC=CC=C1&CC&&&C1=CC=CC=C1&CO&CO&C1=CC=CC=C1&&&
CC&CN&N&CN&CC^CN&&CC&CO&CO&C1=CC=CC=C1&C1CCNCNC1&C1=N[NH]C=N1&&C1CCCCC1&&
CC&C1=COC=C1&CC&C^C1=CN=CNC1^C=O&CN&&CO^CC^C=O^CO&C1=CC=CC=C1&&&CC&C1COCO1&C&&&C=O&&CO&&
CC&C&CC&&CN^C1CNCCN1&CN&CC&CN&CN&C1=CC=CC=C1&CN&C1CNCCN1&CN&C1=CC=NC=C1&&&
CO&CO&C1=CC=CC=C1&C1=CNCC1&CC&CC^CC^C&&CN^CN&C&&C=O^C=O&&&&CC^C1=CC=CC=C1&CC&C&CC&&CC&CC&&
CC&C1CC2CCC1C2&CC&C^C=O^C=O&&C&CN^CC&CN&&CC^C1=CC=CC=C1&&&CCl&&CCl&&
CC&CC&CC&CC&CC&C&CO&&CC^C=C&CC&C1CCCC1&C=O&&CC^CC&C=C&CC&CC&CC&CC&C&C=O&&CO&&
CC&C&CO&CO^CC^C1=CC=CC=C1&C&C1CCNCC1&C=O&C=O&&CN&C1=CC=CC=C1^CN&&&CC&C1CCNC1&CN&CC&C1=CC=CC=C1&CF&&&
C=O&C&CC&CC^CN^C1=CSC=C1&CN&&&C1=CC=CC=C1&&&
CC&C1=CC=CC=C1&CC&CN&C1CNCN1&C=S&&C1CCNC1&&
CC&CC&C1=CCCCC1&C=O&&C=O&C1=COC=CC1^CC^C^C1=CC=CC=C1^C=O^CC&CC&&&CC^CC&CC&&CC&&&&&
CO&CO&C1=CC=CC=C1&CC&C=C^CO^CC&CO&C&CC&C=O&C1=CC=CC=C1&&CN&&CN&C1=NCCS1&C1=CC=CC=C1&C[NH3+]&[NH4+]&[NH2+]=O&&[NH3+][O-]&&
CO&CO&C1=CC=CC=C1&CC&C^CC^C=O&C1=CN=CN=C1&&CN&&C1CC2CNCC1N2&CN&C&C=O&&CC^C1=CC=CC=C1&&&
CC&C1=CC=CC=C1&CN&N^CC^CN&&&C^CN^C=O&C&&CC^CC&C1=CSN=N1&C^CC^CC&C=O&C1=CC=NC=C1&&&&CN&&CN&C1CCCCC1&&&
C=O&C&CC&CN^CC^C1=CNCN=C1&C1=CC=CC=C1&CO&CF&&C=S&&&C1=CCCC=C1&&
CC&C1=C2COCCCNCCCCN1N=N2&CN&C^C=O^CC&&CC&CC^CN&CO&N&&&CN&&NS^S&O=S&&O=S&CS^C1=CC=CC=C1&CO&&&
C#N&CC&C1=CC=CC=C1&CC&CN^C1=CNCC1^CN&C1=CC=CC=C1&CC&CCl&CC&&CCl^CC&&&CN&C1CCNCC1&&&
CC&CC&CC&CC&CC&CC&CC&CC&CC&CC&CC&CC&CO&CO&C1=CC=CC=C1&CO&OS^CO^S&CO&O=S&&&&O=S&CS^C1=CC=CC=C1&CC&C^CC^CF&C&&CF^CF&&CF&CF&&&CF&&
CC&C&C=O&&CN^C1CNCN1&C=S&&CN^CC^C1=CC=CC=C1^CC&&&C1=CC=CC=C1&&&
CC&C1=CC=CC=C1&CC&&CC^CN&C1CNCCSC1&C=O&&O=S&C1=CC=CC=C1&C1=CC=CC=C1^CC^S^C&O=S&C=O&&O=S&CN&&C1CCNCC1&CC&&&
CC&CC&C&C=O&&CC^C1=CC=NC=C1&CN&C1CNCCN1&CN&&&
CC&C1=CC=CC=C1&CO&&CC^C^CO^CC&&&C1=CC=CC=C1^CC^CC&C1=CC=CC=C1&C=O^CO^CO&&&&CC&CC^CN&&CO^N&&&CN&&CN&&
CO&CO&CC&C1=NOC=N1&CC&CN&N&CN&^CN^C1=C[NH]N=C1&C&CC&CC&&CN&CC&CC&&&&
CC&C&CO&&CC^CN^CC^C1CCNCC1&C1=CC=CC=C1&C1CCNCC1&CCl&NS&&CF^S&&&O=S&&O=S&CS^C1=CC=CC=C1&&&
CC&CN&N&CN&CC^CN^CO&C&&&C=O&&CC^C1=CC=NC=C1&C1=C[NH]C=N1&CO&CO&C1=CC=CC=C1&C1=CCCC=C1&&&
CC&C1=NO[NH+]=C1&CC&C^[NH3+][O-]^C=O&&&&CN^N&CN&CC^CN^CC&CC&C1=CC=CC=C1&C1=CCNCC1&&&C=O&&C1=CC=CC=C1^C1=COCO1&&&
CC&C&CC&&CO^CO&CC&CN&CN&C&C=O&&CC^C1=CC=NC=C1&CC&C1=CN=CN=C1&CN&CN&C1=CC=CC=C1&CC&C&CF&&CF&CF&&
CO&CO&C1=CC=CC=C1&CO&CO^CN&&CN&C&C=O&&CC^C1=C[NH]N=C1&CC&C1=CC=CC=C1&CO&CO^CO&&CO^CO&&CO&&&
CC&CO&CO&C1=CCCC=C1&CO&CO^C1=CN=CN=C1^CC&CN&&&C1CNCCN1&CN&C&C=O&&CN^CN&C1=CC=CC=C1&CO&CO&C1=CC=CC=C1&&&
CC&C&CC&&CN&CC^C&C=O&&CN^CN&C&CC&CO^CC^CO&C1=NN=N[NH]1&CC&CN&C1=CC=CC=C1&CC&&&CC&C&C=O&&CC^C1=CC=CC=C1&&&
CC&C1=C[NH]N=C1&C1=CNCN=C1&CC&C1=CC=CC=C1^CN^CO&C1CCNC1&&CC^CC&C&CN&CC&N&&CC^CN&&&&CN&&
CO&CO&C1=CC=CC=C1&CN&C1=C[NH]N=N1&C1=CN=CNC1&C=O&&CN^CC&C1=CC=CC=C1&&&
CC&CC&CO&CO&C1=CC=CC=C1&CC&CC^CN^C&CN&CC&C&CC^CC^C=O&C&C&&CC^C=O&C=O&C1=CC=CC=C1&&CO&CO^C1=CCCC=C1&&&&&CO&CO&&&
CC&C&C=O&&CN^C1CCNCC1&C1CCCC1&CC&C^CC^C=O&C1=CC=CC=C1&&CN^CC&CN&&CC^CC&&&CC&C1=CC=CC=C1&CC&C^CC^CF&C&&CF^CF&&CF&CF&&&CF&&
CC&C&CC&&CC&CC^C1=CC=CC=C1&CN&NS&S&O=S&&O=S&CS^CC&C1=CN=CC=N1&C1=CCCC=C1&&&
C=O&C1=CCC=CC1&C&CO&&CC^C1=CCOCC1&C=O&&C1=CC=CC=C1&&
CO&CO&C1=CC=CC=C1&CCl&&CN^CN&C&C=O&&CN^CN&C1=CC=CC=C1&CC&C1=C[NH]C=N1^CCl^C1=CCNN=C1&&&CN&CN&C1CCCCC1&CC&&&
CC&CN&N&CN&CC^CN&&C&C=O&&CC^C&CN&CN^CC^CC&C&C1=CC=CC=C1&CF&CC&&CF^C^CO&CF^CF&CO&&&&CF^CC&&CF^CN&&&C1CCNC1&C=O&&&
CC&CC&CN&N&CN&&CN^CC&CC&CN&C1CNCCN1&C=O&&C1=C[NH]C=C1&C1=CC=CC=C1^CN&&CC^C1=CC=CC=C1&CO&CO&&&
CN&CN&C&C=O&&CC^CC&C1CCOCC1&C1CNCCCOC1&C=O&&CN&C1=CC=CC=C1^CN&CN&C&C=O&&CN^CN&C1=CC=CC=C1&CC&C&CF&&CF&CF&&
CCl&C1=CC=CC=C1&CC&C1CCNCC1&C1CCCC1&&C1=CC=CC=C1&&
CC&C&CN&CN^CC^C&C1=NN=C[NH]1&C=O&CS&&CC^CS^CN^C1=CSC=C1&CC&&&&&C&C=O&&CN^CN&C1=CC=CC=C1&CF&&&
CO&CO&C1=CC=CC=C1&CN&C1=CNC=CC1&CC&C1=CC=CC=C1^C1=CCCCC1^CO&C=O^C1=CNCC1^CO&&C^CN&&&CC&CC^C1=CC=CC=C1&CC^C1=CC=CC=C1&&&&&CF&&&
CN&CN&C1=CN=CN=C1&C1=C[NH]N=N1&CN&CC&CC&C&CC&CF^CO&&CO&CP&P&O=P&&OP&OP&&
CC&C1=CC=CC=C1&CC&CC&C&CC&&CC^C&C=O&&CN^CN&C1CC2CCC(C1)N2&CO&CO&C&C=O&&CC^C1=CC=CC=C1&CCl&&&
CC&C1=CCNC=C1&CC&C^C=O^C=O&&&&CN^CN&CC&CC&CN&C1CCNCC1&CC&CC&C1=CC=NC=C1&&&
CC&C&CC&&CC^CC&C&CN&CN^CC^C&C&C=O&C=O&&CC&CN^C&CN&CC&C&C^C1CC1^CC&C=O&&&CC^CC&CN^CC&C&CN&C&C=O&C1=CC=CC=C1&C=O&&CO^CC&&CO&&C1=CC=CC=C1&&&&&
C#C&CC&CN&N&CN&CC^CN^C1=CC=CC=C1&C1=CC=CC=C1&C1=NCCCN1&CN&C=O&N&&&CN&CC^CN&&C&CC&&C=O&&
CN&C&C=S&&CN^NN&C=N&CC&C1=CC=CC=C1&CF&&&
CC&CO&CO&C1=CC=CC=C1&CC&C1=CN=CNC1&C=O&&CC^CN^C1=CSCN1^C1CCNCC1&CC&CO&&&&&
CC&CC&CC&CC&CC&CC&CC&CC&CC&CC&CC&C&C=O&&CC^CO&CO&CC&CC&CC&C&CC&&C1=CCOCC1^C1=CNCC1&C1=CC=CC=C1&CO&CO&&&
CC&C&C=O&&CO^CO&C1=C2CCCCCC(CC1)C2&C=O&&CC&CO^CO^CO^C&&CO^C=O&CO^CC&CC^C&&C1CCCCC1^C1=CC=CC=C1&C=O&CO^C&&&CC^CO^C1COC1^CC&C&C&CO&&CC^CO&CC&CO&&&&CC&C=O^C&C&&&CC&CN&&C=O^CN^CC&&C&C&C=O&CC&&CC&CC^C1=CC=CC=C1&&CC^CF&&&&CF&&
CC&CC&C&CC&CC^CN&&CN&C&C=O&&CC^C1=CC=CC=C1&CC&&CN^CN&C&C=O&&CC^C1=COC=C1&CC&&C1=CN=CNC1^CN&CC^C=O^C&&&CC&&CC&&
CC&CO&CO&C&C=O&&CC^CC&CC&C1=CCOCC1&CC&&C=O&C1=CC=CC=C1^CO&CO^CC^CC&&&C&C=O&&CO&&
CN&N&CN&&CN^CC&CN&CN&C&C=O&&CC^C1CCNCC1&CN&C1=CN=CN=C1&CN&N&CN&&CN&&
CC&CN&C1CCNC1&CC&C^C=O^C=O&&&&CN^CN&CC&CN&C1=CNCC1&CC&&C1=CC=CC=C1^CCl&&&
CO&CO&C1=CC=CC=C1&C1=COCCC1&CC&C1=CC=CC=C1^C1=CC=CC=C1^CO&C1=CCNCC1&CO^CO&&&&CO^CO&&CO&&&
CO&CO&C&C=O&&CC^CN&CN&C&C=O&&CC^C&CF&&CF&CC^C&C=O&&CC^C&CN&CN^CC^C&C&C=O&CC&&CC&CC^C1CCNC1&&&CN&C&C=O&&CC^C&CN&CN^CC^C&C&C=O&CC&&CO&CC^CO&&&CC&C1=CC=CC=C1&&&
CC&CO&CO&C1=CC=CC=C1&C1=NCCC=NN1&CC&C1=CC=CC=C1^CC^CO&C1=CC=CC=C1&&&CO&CO&&&
CC&C1=CC=CC=C1&C1=NC=NCC1&CN&CN^CC^CC&C1=CC=CC=C1&CC&CO&C1=CC=CC=C1&&CO&&&&
C=O&C1=CCNCCC1&CN&CC^C1=CSC=C1^C1=CC=CC=C1&&C1=CC=CC=C1^C[NH3+]&&&[NH4+]&[NH2+]=O&&[NH3+][O-]&&
C=C&CC&C&C=O&&CN^C1CCNC1&CN&C1=CNCC1&CC&C1=CC=CC=C1^C1=CN=CN=C1^CO&CN&CO&&&C1=CC=CC=C1&&&
CC&CN&CN&C&C=S&&CN^NN&C=N&C1CCCC1&C1=CC=CC=C1&CO^C1=CC=CC=C1^CO&CC&&&CN&&&
CC&CC&CC&C&CN&CN^CC^C&C&C=O&C=O&&CC&CC^C1CCNC1&C&CN&C=O&C^C1CC1&CN^C=O&C&CN&&CC^CC&C1CC1&C&&CC&&CN&&&CN^CC^C&C&C=O&CC&&CN&CC^CN&&CC^C&&&CC&CC^CC^C1CCCCC1&C&&&C=O&&CC^C1=CN=CC=N1&&&
CC&CC&CC&CC&C1=C[NH]C=N1&CCl&&CC^C^CN^C=O&CC&&CO^C1=CC=CC=C1&CO&C1=C[NH]C=C1&CC&CN&&&C1=CC=CC=C1&CC&C1=N[NH]N=N1&&&
CC&C&CC&&CN^C1CCCNCC1&C=O&&CN&C1=CC=CC=C1&C1=CC=CC=C1&&
CN&C1CNCCN1&CN&CC&CN&CN&C1=NCCCN1&C=O&&C1=CC=NC=C1^C1=CCCCC1&&&
C=C&CC&CC&C1=CN=CN=C1&CN&&CN&CC^C1=CC=CC=C1&CO&&&
CC&CC&CC&CC&CC&CC&C=C&CC&C&CO&&CC^C^CC^CF&C&&CF^CF&&CF&CF&&&CF&&
CN&CC&CC&C&CO&&CC^C&C=O&&CN^CN&C1CCCCCC1&C1=CC=CC=C1&CO^C1=CC=CCC=C1&CO^CS&&&CS^C=O^CC&&&CN&&&
CC&C&CC&&C1=CCNC=C1^CC&C^CO^C=O&&C=O&CN&CN^CN&CC&C1=CC=CC=C1&C&CF&CC&&CF^C1=COC=C1^CN&&&&C1CNCCN1&CN&&&
CO&CO&C1=CC=CC=C1&C1CNN=N1&CN&C1=CC=CC=C1&CO&&&
CC&C1=CCCCC1&C1=CSC=C1&CC&C&C=O&&CN^NO&&&
CO&CO&C&C=O&&CC^C&CC&C#N^C=C&&CC&C1=CC=NC=C1&&&
CC&CO&CO&C&C=O&&CC^C1=CC=CC=C1&CN&CN&C&C=O&&CC^C1=CNCCC1&CN&CC^C=O&&&C1=CC=CC=C1^CO&CO^CO&&CO&&&
CC&CO&CO&C&C=O&&CC^C1=CNCNC1&CC&&C=S&CC^C1=CSC=C1&&&
CC&C1=CSC=C1&CC&C&C=O&&CN^C1CNCCN1&CN&CC&CO&&&
CO&CC&C1CCOC1&CN&C1=NCCN1^CO^C1=CN=CN=C1&&CO^CN&&&CN^CN^C1CCCC1&CN&&&C1CCCCCC1&&&
CC&C1=NN=CCC1&CN&C1CCNC1^C1=C[NH]N=C1&&CN&CC^CC^C1=CC=CC=C1&&&&&
CC&CC&C1=CCNCC1&C=O&&C1=CC=NC=C1^CN&CN&C1CCCC1&&&
CC&C&CC&&CC^CS&S&O=S&&NS^C1CCNCC1&CO&CO&C1=CC=NC=C1&CS&S&CS&&O=S&O=S&&
CC&C1CCNCC1&CN&C&C=O&&CN^CN&CC&CC&CN&C1CNCCN1&CN&C1=CC=CC=C1&&&
CC&CC&C1=CNC=NC1&CC&CC^CS^C1=CC=CC=C1&CS^C=O^CF&CC&&&&CF^C&&&C=O&&CC^C1=CC=CC=C1&CF&&CCl&&
CO&CO&C1=CC=CC=C1&CC&C1=CNCCN=C1&C=O&&C1=CC=CC=C1^CC&C1=C[NH]N=C1&&&
CC&C1=CC=CC=C1&CC&CN^CC^CN&&&CC&CC&CN&CN&CC&CC&CC&CC&CC&CC&CC&CC&CN&CN&CC&CC&CN&CN&CC&CC&CN&CN&C&C=O&&CC^C1=CC=CC=C1&CC&CC&CN&CN&CC&C1=CC=CC=C1&CC&&CC&&
CC&CN&C1=C[NH]C=N1&CC&&CC^C=C&CC&C&C=O&&CC^C1=CC=CC=C1&CCl&&&
C=O&C1CCNC1&C=C&CC^C1=CC=CC=C1^C1=CNCC1&C1COCO1&C1=CC=CC=C1&&&CBr&&&
CN&N&CN&C^CN^C=O&C1CCCC1&&CC^C1=CC=CC=C1&C1=CSN=N1&&&&&
CO&CO&C1=CC=CC=C1&CN&CN&C&C=O&&CN^CN&C1=CC=CC=C1&CC&C1=CN=CC=N1&C1=CCCC=C1&&&
C=O&C&CC&CO^CN^CO&CN&C1=CC=CC=C1&C1=CC=CC=C1&CC&CS&C&S&C=O&O=S&&CO&O=S&&&NS^C1COCCN1&&&
C=O&C&CN&CN^CC^C1=CCNC=C1&C1=COC=C1&CC&&&C1=CC=CC=C1^C=O^CCl&&&&CCl&&
CO&CO&C1=CC=CC=C1&CO&CO^CCl&&&CC^C=O^CCl&&&&
CC&CO&CO&C&C=O&&CN^C1CC2CC1NO2&CC&C^CC^C=O&CO&&CO&&CO&CC&&&
CO&CO&C1=CC=CC=C1&CC&C^CC^C=O&C1=CC=CC=C1&&CN^CC&CN&&&CC&C&CC&C1=COC=C1^CN&&C1CCNC1&&&
C=O&C&CN&CN^CC^C1=CC=CC=C1&C1CC1&CC&&&C1=NNCS1&C=N&CN&C1CC1&&&
CC&CC&C&CC&&CS^CS&CC&C&CC&&CN^N&CN&CC^CN^C1=CC=NC=C1&C&&&C=O&&CC^CN&C1CNCN1&C=O&&C=O&C^CC&&CC^CC&C1=CC=CC=C1&CO&CO&&&
CO&CO&C1=CC=CC=C1&CO&CO^CN&&CN&C&C=O&&CC^C1CCNCC1&NS&S&O=S&&O=S&CS^C1=CSC=C1&CBr&&CBr&&
CO&CO&C1=CC=CC=C1&CC&C^CO^C=O&CO&&CC&&C=C&CC&C1=CC=CC=C1&CO&CO^CO^CC&CO&C1=C[NH]N=N1&&&CN&CC&C1=CC=CC=C1&CBr&&&
CC&C1=CC=CC=C1&CC&C1=CSC=C1&CN&CN^CC^C&&CC^C=O&C1=CC=CC=C1&&CC^CC&C1=CC=CC=C1&C&CCl&C=O&&&&CO&&
CO&CO&C1=CC=CC=C1&CC&C1=NN=C[NH]1^CN^C1CNCNC1&C1CCNC1&CN&C1=CC=CC=C1&C&CF&CC&&CF&CC&&&CC^CO&&&
CO&CO&C1=CC=CC=C1&CN&CN&C&C=O&&CC^CN&N&CN&&CN^C&C=O&&CC^CC&CC&CN&CN&C&C=O&&CC^C1=CC=CC=C1&CO&CO&&&
C=O&C1=CCNCC1&CC&C1=CC=CC=C1^C1=C[NH]C=C1&&C1CNCCN1&CN&C&C=O&&CC^C1=CSC=C1&&&
CC&CC&C1=CC=CC=C1&CC&CN&C1CNCCNC1&CC&CN^C1=C[NH]C=N1^CN&&&C&C=O&&CC^C1=COC=C1&&&
CC&C1=C[NH]N=C1&CN&&CN^N^CC^CN&CN&&CN^CN&&&CC&C1=CC=CC=C1&CF&&CCl&&
CC&C&CC&&CC&CC^C&C=O&&CN^CN&CC&C&CC&C1=CNCC1^CS^C1=CC=CC=C1&S&CF&O=S&&&&O=S&CS^C1=CSC=C1&&&
C=O&C1CCCC1&CS&CS^C1=CC=CC=C1^C1=N[NH]C=N1&&&&&
C=N&C&CN&&CN^CN&CC&CC&CC&C&CN&CN^CC^C&C&C=O&C=O&&CC&CO^C1=CC=CC=C1&&&CC&CN&CN&C1=CC=CC=C1&C[NH3+]&[NH4+]&[NH2+]=O&&[NH3+][O-]&&
CC&CC&C1CCCCOCCCCCNCCC1&C=O&&CC&C=O&CC&CO^CO^CC^C1CCOCC1&&C=O^CC&&CC&CN&CO^N^CO&C^CN&&&CC^C&CN&CO^CC&&&CO&&CO^CC&&&C&CC&&CC&CN&&
CC&CC&CC&CC&CC&CC&CC&CC&CC&CC&CC&CC&CC&CC&CC&CN&CN&C&C=O&&CO^CO&C&CC&CN^CC^CN&CO&C&CO&C=O&C&&CC^C=O&CC&&CC^CC&CN&C1=CC=CC=C1&N&&&CN&CC^CN^CC&CC&CC&C1=CC=CC=C1&CC&&&CC&CC&CC&CC&&&
CC&C1=CON=C1&CN&CN&C&C=O&&CC^CN&N&CN&&CN^C&C=O&&CC^C1=COC=C1&CC&CO&CO&C1=CC=CC=C1&CC&&CC&&
CN&N&CN&&CN^C&C=S&&CN^CN&C1=CC=NC=C1&&&
CO&CO&C1=CC=CC=C1&CC&C&C=O&&CC^C=C&CC&C1=CC=NC=C1&CC&C^CCl^CF&&&&CF&CF&&
C=C&C=C&C&CC&CC^CC^C&C&CO&C=O&&CC&CN^C&CN&CC&C&CC^CN^CC&C1=CC=CC=C1&CN&&CC&&C&&CC^C=O&&&&CC^C&CC&CC^CN^C&CN&CN&C&&C=O^C=O&&&&CO^CO&C&CC&&CC&CC&&
CO&CO&C1=CC=CC=C1&CC&C&C=N&&CN^NO&CO&C&C=O&&CC^CO&CO&C1=CC=CC=C1&CC&&CC&&
CN&C1=CCCC=C1&CBr&&CC^C^C1=CC=CC=C1^C=O&&&&CC^C1=CC=CC=C1&CBr&&&
CC&C1=C[NH]N=C1&CN&&CC^C#C&CC&C1=CC=NC=C1&CC&&CN^CN&C1=CC=NC=C1&C1=C[NH]C=C1&CC&C&C=O&&CN^CN&C1CCCCC1&&&
CC&C&C=N&NN^CC^CN&C1=CC=NC=C1&C&&&C=S&&CN^CN&C1CCCCC1&CC&C1=CC=CC=C1^C1=CC=CC=C1^CO&C1=COCO1^C1CCOC1^CO&&&C=O&C&&&C=O&&CN^N&CN&&CN&&
CN&N&CN&&CN^C&C=O&&CN^N&CN&&CN^CC&C1=C[NH]C=N1&CC&C^C1=CCNC=C1^C=O&CC&&CN^C1=CC=CC=C1&C1CCNC1&CF&&&&&
C=O&C&CC&C1=CC=CC=C1^CC^CC&C1CCNCC1&C&CN&CF&C&&CF^C=O&&CF&CC&&C1=C[NH]N=C1&CC&C1=CC=CC=C1&CF&&&
CC&C&CC&&C1CCCCC1^C=O&&C1=NCCNCC1^CC&C1=CC=CC=C1^C1=CC=CC=C1^CF&CF&&CF&&&&
CO&CO&C1=CC=CC=C1&CC&CC&CN&CN&C1=CN=CN=C1&CC&C1=CC=NC=C1^CO&&CO&&&
CC&C&CC&&CN^CN&C1=CN=CN=C1&CN&C1CCNC1^C1=NCCN1^CC&CN&CO&&&CO&C&C=O&&CN^CN&C1=CC=CC=C1&CO&CO^CF^CC&&&C&C=O&&CO&&
CC&CO&CO&C1=CC=CC=C1&CC&CN^CO^C1CCNCC1&&&CN&C1=C[NH]N=C1&CN&CN&C&C=O&&CC^C&CO&&CC^C&CC&&CC&CF&&
CC&C1=CCCN=C1&CC&C1=CC=NC=C1^C1=CC=CC=C1&&C1CCNC1&C1=CC=CC=C1&&&
CN&CN&C&C=O&&CC^C1=CC=CC=C1&C1=CNCC1&CC&CC&CN&CN&C&C=O&&CC^C1=CC=CC=C1&CC&C1=CC=CC=C1&CC&C&C=O&&CO&&
C=O&C&CN&CN^CC^CC&C1=CC=CC=C1&CC&CS&CN&S&C1CCNC1&O=S&C=O&&O=S&&&NS^C1COCCN1&&&
CS&CS&CC&CC&C&CN&CN^CC^C&C&C=O&C=O&&CC&CO^C1=CC=CC=C1&&&CC&C1=COC=C1&CC&C1=CC=NC=C1&&&
C=O&C1=CCCCC1&CN&C1CCNC1^C=O&&&C1=CC=CC=C1^CO&&&
CN&C1=CCCC=C1&C1=C[NH]N=C1&&&
CC&CO&CO&C1=CC=CC=C1&CC&C1=COC=N1&CC&CN&N&CN&CC^CN^C1=CC=NC=C1&C&&&CC&&CC^CC&C1CCCCC1&&&
CC&C1=CC=CC=C1&CC&&CN^N&CN&CC^NS^C&S&C=O&O=S&&CN&O=S^CN&&CS^C1=CC=CC=C1&C1=CNCN=C1&CC&CC&C&&C=O^CF&&CO&CF&&&CF&&
CC&C1=C[NH]C=N1&CN&CC&CC&C&C=O&&CN^C1CCNCC1&C&CC&CO^CC&&CC&C1=CC=CC=C1&CC&C&CF&&CF&CF&&
CF&C&CF&&CF&CC^C1=CC=CC=C1&CF&&CC^C&C=C&CC^CC^C1=CC=CC=C1&C1=CCCN=C1&CCl&C1=CC=CC=C1&&CCl^CCl&&&&&
CN&C1=CNC=NC1&C=O&&C1=C[NH]C=C1^CC&CC&CC&C1=NCCS1&C1=CC=CC=C1&CC&C&C=O&&CN^CN&C&CC&CC^CC^CC&C&C&C=O&C=O&&CO&CO&&&&
CO&C&CC&CN^CC^C1CNCCN1&CN^CC^CN&C1=N[NH]C=N1&C1=CC=CC=C1&CC&&&CF&CC&&CF^C1=CC=CC=C1&&&&&
C=O&C1=CN=CNC1&CN&CN^CO^CC&&&C1=CC=CC=C1&CCl&&CCl&&
CC&C1=CC=CC=C1&CC&CN&C1=NCCN1&CC&CO^C1=CC=CC=C1^CO&&&C1=CC=NC=C1&CCl&&CCl&&
CC&CC&CC&CC&CC&CC&CC&CC&C1COCN1&C1CNCCN1&&&
CC&CC&C1=CSCC1&C1=CN=CN=C1&CS&CS&CC&C1=NN=CO1&CC&C1=CC=CC=C1&&&
CC&C&C=O&&CO^CO&C1=CCCCC1&CC&&CC^C^CO^CC&CO^C1CCCCC1&CO^C&CC&CO&CC&&C1CCCCC1^C&&C=O^CO&CC&&&CO^CC&C=O^C&&CO&&CC&CO&&C=O^C&&&C=O&&CC^C1=CC=CC=C1&CO&CO^CO^C&CO&CC&C&&C=O^CC&&&&C=O&&
CC&C&CC&&CC^CC&C&CN&CN^CC^C&C&C=O&C=O&&CC&CN^C&CN&CN&CC&&CC^C&CC&CC&C1=CC=CC=C1&CO^CN&&&&CN&C&C=O&&CC^C&CN&&CC^CC&C1=CC=CC=C1&CO&&&
CC&C&CC&&CC^CC^CC^CC&C&CC&CF&CO&&CF^CO&&CF^C1=CC=CC=C1&&&CC&C^CC^CF&C&&CF^CF&&CF&CF&&&CF&&
CN&CN&C1=CC=CC=C1&C1=NCCS1&CN&C1=NNCC1&CC&C1=CC=CC=C1^C1CCCCC1^C[NH3+]&C=C&[NH4+]&CC&[NH2+]=O&C1=CC=CC=C1&&[NH3+][O-]^CN&&&N&CN&&CN&&
CC&CC&C1CCNCC1&CC&C^NS^CO&S&CO^C1CC1^O=S&C&&&&O=S^C=O&&CS&CN^C1=CC=CC=C1&C1CNCCN1&CCl&CN&&CCl^C1=CC=NC=C1&&&&&
CO&CO&C1=CC=CC=C1&CC&C1=COC=N1&CS&S^CN^O=S&C1CCNCC1&&O=S^CC&&CS&&C1CCCCC1&&&
C=O&C1CCNC1&C&C1CCOC1&C^C1CCCCC1^CO&CS&&CC^S&CO&O=S&&&&O=S&NS^C1CCNCC1&C1=CCCC1&C1=CC=CC=C1&&&
CO&CO&CC&CN&C1=C[NH]N=C1&CC&&CN^CN^CC^C&C&C=O&C=O&&CC&CC^C1=CSC=C1&C1=CSN=N1&&&&&
C=O&C&CO&&CC^CN&C1=N[NH]N=N1&CC&C1=CC=CC=C1&CF&&&
C=O&C&CC&CN^CN^C1CNCCN1&CN&CN&C1=CC=CC=C1&C1=CCCN=C1&CF&C1=CC=CC=C1&&&CF&&&
C=O&C&CC&CN^CN^C1COCCN1&CN&C=O&C1=CC=CC=C1&&C1=CC=CC=C1^CC&CCl&C&&&CF&&CF&CF&&
CC&C1CNCCCOC1&CN&C^C=O^CC&&CC&CC^CN^C1=CC=NC=C1^CO&N&CBr&&&CN&&&&CN^C&C=O&&CC^C1=CC=NC=C1&&&
CC&CC&CC&CC&CN&C1CCNC1&C1=CC=CC=C1&&C1=CC=CC=C1^CN&CN&C1CCCCC1&&&
CO&CO&C1=CC=CC=C1&CC&C1=CC=CC=C1&CC&C1CNC1&CC&CO^C1CCNCCNC1&&NS&S&O=S&&O=S&CS^CC&C1=CC=CC=C1&CC&&&
CO&CO&C1=CC=CC=C1&CC&&C1=CCCC1^C1CCNCC1&CC&&CN&&
CC&CO&CO&C1=CC=CC=C1&CN&N&CN&CC^NS^C&S&C=O&O=S&&CN&O=S^C1CNCCN1&&CS^CN&C1=C[NH]N=C1&C1=CC=CC=C1&CC&&&&CC&CC&&
C=O&C&CN&CN^CC^C1=CC=CC=C1&C1CCNC1&C1=COCCO1&C=O&&&&NO&C=O&C^CC&C1=CC=CC=C1^CC&&C1=CC=CC=C1&&&
C=S&C&CN&CN^CN^CC&CN&CC&C1=CC=CC=C1&C1=CC=CC=C1&C[NH3+]&&&[NH4+]&[NH2+]=O&&[NH3+][O-]&&
CO&CO&C1=CC=CC=C1&CF&&CC^C1=CC=NC=C1&C1=C[NH]C=C1&CC&C1CNC1&CN&CC&CN&C1CCNC1&&&
C=O&C&CO&&CC^CN&CN&C&C=O&&CC^C1=CC=CC=C1&CC&C1=CC=CC=C1&CC&C^CC^C=O&CN&&CN^CN&N&C1CCCCC1&CN&&&CC^CN^CF&CC&&&C1=CC=CC=C1&CCl&&CN^C1=C[NH]N=C1&&&
CC&C&CN&C=N^CC^C&C&CN&CS&CN^CN&C=O^C&CN&&&C=O&C&&CO^C=O&CO&&CC^CC&C1=CC=CC=C1&C1=CC=CC=C1&C1=CCCC=C1&&&&&
CC&CO&CO&C&C=O&&CC^C&CO&&CC^C1CC2CCC(C1)O2&CC&CC&C1=CC=CC=C1&&&
C=O&C&CC&CC^CN^CC&NO&CC&&&CC&CN&CN&C&C=O&&CC^C1=C[NH]C=N1&C1=CCNC=C1&&&
CC&C1CCCCC1&CC&C1=CC=CC=C1^C1CCCC1&&C1CCCOC1^C1CCCCC1^C=O&C=N&&&NO&&&
CC&CC&CC&CC&CC&CC&CC&CC&CC&CC&CC&CC&CC&CC&CC&CC&CC&CC&CC&CC&CC&CC&CC&C&C=O&&CN^N&CN&&CN^CC&C[NH3+]&[NH4+]&C[NH3+]&&C[NH3+]&C[NH3+]&&
CC&C1=CC=CC=C1&CN&CN&C1=NC=NC=N1&CN&&CC^CS&CS&C1=NN=C[NH]1&CC&C1=CC=NC=C1^NN&&&&
CC&C1=CN=CNC1&CN&C1CCNC1^CC&&&C1=C[NH]C=N1^CC&CN&C1NCON1&C=O&&C=O&&
CO&CO&C1=CC=CC=C1&CC&C^CC^C=O&C1=COC=N1&&CN&&CN&C1=CC=CC=C1&CC&C1=CC=NC=C1&&&
CO&CO&C1=CC=CC=C1&C[NH3+]&[NH4+]^CN^[NH2+]=O&C1CCNC1&&[NH3+][O-]^C=O&&&&CS^CS^C=O^C1=NN=N[NH]1&&&CN&C1=CC=CC=C1&&&
CC&C1=CSC=N1&CC&CN&C1CCNC1&C&CO&&CC^CN&C1=C[NH]N=C1&&&
C=O&C&CN&CN^CC^C1CCNCC1&C1=CC=CC=C1&CN&CCl&CC&&&C1=CC=NC=C1&&&
C=C&CC&CN&C1=CNCCC1&CC&C^C=O^C=O&&C1=CC=CC=C1&CN^CS&CN&S&CC&O=S&C1=COC=C1&&O=S&&&NS^C1CCCNCC1&&&
CC&CC&C=C&CC&CC&C=C&CC&CC&C=C&CC&CC&C=C&CC&C&CO&&CC^C&CC&CO^CN&&CN&CC&CCl&&&
CO&CO&C1=CC=CC=C1&CC&CN&CN&C&CC&CC^CC^C1=CC=CC=C1&C&CC&C=O&C1=CC=CC=C1&&CN^CC&CN&&&CC&C1=CC=CC=C1&CC&&&
C=O&C&CC&CN^CN^CN&NN&C&C=N&C=O&CC&&CC^C1=CC=CC=C1&C1=COC=C1&C[NH3+]&&&[NH4+]^C[NH3+]^[NH2+]=O&[NH4+]&&[NH3+][O-]^[NH2+]=O&&&&[NH3+][O-]&&
CN&C1=C[NH]N=C1&CC&C1=CC=CC=C1&CS&S&O=S&&O=S&NS^C1CNCCNC1&&&
CC&CC&CC&CC&C1=CC=CC=C1&C1CCNCC1&CC&C1=CC=CC=C1^C1CCCCC1^CO&&&CO^CO&&&&
C=O&C1COCCN1&C1=CC=CC=C1&CC&C1=C[NH]C=N1&CC&C1=CC=CC=C1^CC&&C1=CC=CC=C1&&&
CC&C1=C[NH][NH+]=C1&CC&CO^C[NH3+]&&CC^CN^C1=CC=CC=C1&&&CCl&&&
CO&CO&C1=CC=CC=C1&CO&CO^CC&&C1CCNCC1&C=O&&C[NH3+]^[NH4+]&[NH2+]=O&&[NH3+][O-]&&
CO&CO&C&C=O&&CC^C1=CC=CC=C1&CC&CC^CO^C=C&&CO^C&CO&CC&&&&CC^CC&CC&C=C&C&CC&&CC&&
CO&CO&C1=CC=CC=C1&CN&C1CCNC1^CF^CC&&C1=CNC=CC1^C&C=O&CC&&CN&CC^C1=CC=CC=C1^C1=CCSC1^CC&CF&C=O&C&&&&&C=O&&CO&&
CC&C&CC&&CC^CC&C&CC&CC^C1=NCNCC1^C&CC&C=O&C1=CC=CC=C1^C=O&CO&&&C^CO&CC&CC&&CC^CC&&&CC&CO&CO&C1=CC=CC=C1&CC&C&CF&&CF&CF&&
C=N&C&CN&NO^CC^CO&C1=CC=NC=C1&C&&&C=O&&CC^CO&CO&C1=CC=CC=C1&CCl&&CCl&CCl&&
CC&C1=NN=C[NH]1&CC&&NN^C=N&CC&C1=CON=C1&CC&C1=CC=CC=C1&CCl&&CCl&&
C=O&C&CO&&CC^C&C=C&CC^CN^C1=CC=CC=C1&CN&CO&C&&CO^C=O&&&&CC^C1=CC=CC=C1&CC&C&C=O&&CO&&
CO&CO&C1=CC=CC=C1&CC&CC&CN&CN&C&C=O&&CC^CN&C1=C[NH]N=C1&C1=CCCCC1&&&
C=O&C&CO&&CC^C1=CC=NC=C1&CC&C=C&CC&C1=CC=NC=C1&CC&C=C&CC&C&C=O&&CC^C1=CC=CC=C1&CF&&CF&&
CC&CO&CO&C&C=O&&CC^C1=CC=NC=C1&CN&CN^C1=CCCC=C1^CC&CF&CN&&&C1COCCN1&&&
CC&C&CC&&C1=CCCCC1^C=O&&C1=CNCCC1^NN&CN^C=N^C1=CC=CC=C1&&CC&&C#N^CC&&C1=CCCC=C1&C1=CC=CC=C1&&&
CO&CO&C1=CC=NC=C1&CC&C1=CN=NC=C1&CN&CN&C1=NN=CCC1&C1=CC=CC=C1&CO&CO&CC&CN&C1COCCN1&&&
CN&C1=CN=CN=C1&CN&C1=C[NH]N=N1^C1=CSCC1^CC&&&C1=CC=CC=C1&CF&&CF&&
CC&C1=CSC=C1&CC&C=N&NN&CN&C&C=O&&CC^CN&CN&C&C=O&&CC^C1=COC=C1&&&
CO&CO&CC&C1=NOC=N1&CC&CN&N&CN&&CN^C1=CN=CN=C1&C1=CCCC=C1&CO&CO^CO&&CO^CO&&CO&&&
CC&C1=CC=CC=C1&C1=CN=CCC1&CO^C1=CNCC1^CO&C1=CC=CC=C1&C&&&C=O&&CN^C1CNCCN1&CN&C&C=O&&CC^C1=CC=CC=C1&&&
C#N&CC&CC&CN&N&CN&C^CN^C=O&C1=CC=CC=C1&&CC^CF&C1=CC=CC=C1&&&CS&S&O=S&&O=S&NS^C1CNCCN1&CN&C1=CC=CC=C1&&&
CO&CO&C1=CC=CC=C1&C1=CCCC=C1&CC&CC&C1=CN=CN=C1&CN&&CN&&
CC&C1CC2CCC(C1)C2&CC&C1=CC=CC=C1^CC^CO&C^C1=CC=CC=C1&&C=O&CO&&CO&&&&
C#N&CC&C1=CC=CC=C1&CS&S^CO^O=S&CO&&O=S^C1=CC=CC=C1&&NS^CCl&CN&&CC^C1=NSC=N1&C1=C[NH]N=C1&&&CN&C1CNC1&&&
CN&N&CN&C^CN^C=O&C1=NCCO1&&CC^C1=CC=CC=C1&C1=CN=CC=N1&&&CC&C&CF&&CF&CF&&
CC&C&C=O&&CO^CO&C1CCCCC1&C1CCCCC1&CC&&C1=CCCCC1^CC&&C1CCCCC1^CC&&CC&C1CCCCC1^CO&&CO^CO^C^C&CC&CC&&CC&C=O^C&&&C=O&&CN^CN&CC&CC&C&C=O&&CO&&
CC&CN&N&CN&CC^CN&&C1=NCCCO1&C=O&&C1=CC=CC=C1^CCl&&CCl&&
CF&C&CF&&CF&CC^C1=CC=CC=C1&CC&C1=CC=NC=C1&C1=CCCN=C1&CN&CN&CC&C1=CC=NC=C1&&&
CC&C&CC&C=N^C=C^NN&CC&CN&C1=CC=CC=C1&C&&&C=O&&CC^C1CC1&C&CC^C&CC^CC&&&&CC&&
CN&C1CNC1&C1=CCNCC1&C=O&&C1=C[NH]C=C1^C1=CCCCC1&C1=CC=CC=C1&CCl&&&
C1=CSC=C1&CC&CN&C1CCNCC1&C1CCOC1&CO&CO&CC&C1CC1&&&
C=C&CC&CN&C1CNNCN1&C=O&&CN^C^C1CNCCN1^C=O&CC&&CN^CC^C=O^CN&C1=CC=CC=C1&&CN^CC&CO&CC&C1=CC=CC=C1&&&C1=CC=CC=C1&&&C1=C[NH]C=C1&CC&C^CN^C=O&&&&CN^CN&C1=CC=NC=C1&CN&CN&CC&CN&N&CN&&CN&&
CC&C&CC&&CC&CN^CN&C&C=O&&CC^C&C=O&&CN^CN&CC&C&C=O&&CN^CN&C1=CC=CC=C1&CF&&&
C=C&C&CC&C^CC^CO&C&&CC^CO&CO&CO^CC&&&&C&CC&&CO&CC^C1CCCC1&CO&&C1=CCCCC1^CC&&C=O&CC&C1=CCCCC1^CC&&CO&C1CCCCC1^CO&&C=O&C^CC&&CC&&
CC&C1=N[NH]C=N1&CC&C1COCCN1&CN&C&C=O&&CC^C1=C[NH]N=C1&CN&&&
C#N&CC&C1=CC=CC=C1&CC&CN&C1CNCCNC1&C=O&&CN^C&CC&C#N^CC&&C1=CNCC1&C1=CC=CC=C1&&&
CO&CO&C&C=O&&CC^C1=CSC=C1&CC&C1=CC=CC=C1^CBr^CC&&&&&
CC&C1=CC=CC=C1&CC&&CC^CO&CO&C1=CC=CC=C1&CC&C=C&CC&C&C=O&&CO&&
C#N&CC&C1=CCCC=C1&C&C1=CCCC=C1&C^C1=CC=CC=C1^C1=CCCC=C1&&&&&
CN&CC&CC&CN&CN&CC&CC&CC&CN&CN&C1=CCCN=C1&C1=CC=CC=C1&&C1=CNCC1^C1=CC=CC=C1&&&
CN&C1=C[NH]N=C1&CN&CN^CN^C&C1CCCNCC1&C=O&CN&&CC&C^C1=CSC=N1&CF&CC&&CF^C1=CC=NC=C1^CN&&CF&&&&&
CC&CO&CO&C&C=O&&CC^C1=CSC=N1&CC&C1=CC=[NH+]C=C1&[NH3+][O-]&&CC^C&C=O&&CN^CN&C1=CON=C1&CC&&&
C=O&C1=C[NH]C=N1&CC&C1=CC=CC=C1^CC&&C1=CC=CC=C1^NO^CN&&&C1CNCCN1&CN&C&C=O&&CC^C1=CC=CC=C1&&&
CO&CO&C1=CC=CC=C1&CN&C1CNCCN1&CN&CC&CC&C&CO&CO^CC^C1=CC=CC=C1&C1=CC=CC=C1&&&&&
CC&CO&CO&C&C=O&&CC^CC&CC&C&C=O&&CN^C1=NNC=NN1&CC&C1=CC=CC=C1^CC^CO&C1=CC=CC=C1&CO&CO&&&&CO&&
CC&C1=CC=CC=C1&CC&CC^C1=CCCC1^CC&CO&C&CO&C=O&C&&CN^C=O&CN&&CN^C&N&CC&CN&CC^CC&CN^C&C1CCCCC1&CC&C=O&&&C1CCNC1&&CO^CN&CO&&&C&CC&&CC&CC&&
CO&CO&C1=CC=CC=C1&CO&CO^CS&&S&O=S&&O=S&NS^CN&C1=CSC=C1&CC&C1=NCCS1&C1=CC=CC=C1&CF&&&
CO&CO&CC&CN&C1CCNCC1&CO&CO&C1=CC=CC=C1&CC&C&C=O&&CN^C1CCNCC1&CN&C1CNCN1&C=O&&&
CN&CN&C&C=O&&CC^C&C=N&NO^CC^CO&C1=CC=CC=C1&&&CC&CO&CO&C1=CC=CC=C1&CC&C&C=O&&CC^C1=CC=CC=C1&&&
CN&N&CN&&NS^S&O=S&&O=S&NS^CN&C&CC&C^CC^C=O&C1CCCCC1&&CN&&C1CNCCN1&CN&C1=CC=CC=C1&CC&CN&CN&C&C=O&&CC^C1CCNCC1&CN&C1=CC=CC=C1&CO&CO&CC&C1CC1&&&
CCl&C1=CC=CC=C1&CC&C1=CC=CC=C1&CC&C1CNCCNCCNCCNC1&&&
CC&C1=CCCCC1&C=N&NN&CN&C&C=O&&CC^CN&CN&C&C=O&&CC^CO&CO&C1=CC=CC=C1&CC&&CC&&
CC&C1=CC=CC=C1&CS&S^CF^O=S&&&&O=S&NS^N&CN&&CN^CC&C&C=O&&CO&&
CO&CO&C1=CC=CC=C1&CN&CN^CC^C1=CN=CN=C1&C&CC&C=O&&CC&CN^C1=CC=CC=C1&CN&CO&CC&CO&C#N&C1=CN=CC=N1&&&CC&&&
CN&C1=NCCO1&C1CCOCC1&C1=CC=CC=C1&CC^C1=CC=NC=C1^C1=CC=NC=C1&CC&CF&C1=COC=C1&&&CF&&&
CO&CO&C1=CC=CC=C1&CC&C1=NN=C[NH]1^CO^CS&CO^CO^CS^NN&&CO&CC&CN&&&C&C&C=O&C=O&&CC&CC^C1=CC=CC=C1&C1=CC=CC=C1&&&CO&CO^CO&&CO^CO&&CO&&&
CC&C&CC&CC^CN^CC&CN&C1=CC=CC=C1&C&&&C=N&&CC^C1=CC=CC=C1&C1=NCCN1&CC&C1=CC=CC=C1&&&
CO&CO&C&C=O&&CC^C1=CC=CC=C1&CC&C1=CNCN1&C=O&&CN^C1=CC=CC=C1&C1COCO1&&&
C=C&CC&CN&CN&C&C=O&&CC^C1=CON=C1&CC&CS^CC^CS&C&C1=CC=CC=C1&C=O&CCl&&CN&&CN&CC&CCl&&&
CC&C1=CC=CC=C1&CN&CN&C&C=O&&CC^CN&C1=CCNN=C1&CN&C1CNCCN1^CBr^CN&&C=O^C1=CC=CC=C1&&&&&
CC&CC&C1=NN=C[NH]1&C1=NCCNCC1&CC&C1=CC=CC=C1^C1=CC=CC=C1^CCl&CCl&&&&&
CC&C&CC&CO^C1CCCCC1^CO&C1CCOC1&C&C=O&C=O&&CC&CN^C1=COC=C1&CN&&&CC&CO&&&
CN&N&CN&&CN^C&C=O&&CN^C1=CNCC1&CC&C^C1=CC=CC=C1^C=O&CC&&CC^C1=CC=CC=C1&C1CC1&CO&&&CO&CC&CC&CO&&&
CO&CO&C1=CC=CC=C1&CS&CS&C1=CC=CC=C1&CS&S&O=S&&O=S&NS^CN&C&CC&CC^CC^C#N&C&&&C=O&&CN^CN&C1=CC=NC=C1&&&
CS&CS&C1=CC=CC=C1&CN&CN&C&C=O&&CC^C&CC&&CO&CC^C&CF&&CF&CF&&
CN&C1=CCNN=C1&CC&C^C=O^C=O&&&&CN^CN&C1=CC=CC=C1&CC&C^CO^CC&CO&&CC^CC&&CC^CC&&&CN&C1COCCN1&&&
CC&C1=NCCNC1&C1=CC=NC=C1&&C1=NN=C[NH]1^CC&C1=CC=CC=C1&CO&CO^CCl^CC&&&C1CCCCC1&&&
CC&CC&CC&CC&CN&C1=N[NH]N=N1&CC&C1=CC=CC=C1&CN&CN&C&C=O&&CC^C1=CC=CC=C1&CN&C1COCCN1^C[NH3+]&&[NH4+]&[NH2+]=O&&[NH3+][O-]&&
CO&CO&C1=CC=CC=C1&CO&CO^C1CCOCC1&&C=O&&C1=CC=CC=C1^CO&OS^CO^S&OS^CC^O=S&S&C&&O=S^O=S&C=O&&CS&O=S&CO^C1=CC=CC=C1&&OS&&CC&&&&&
C=O&C&CC&C=C^CN^CC&CN&C1=CC=CC=C1&C&&&C=S&&CN^CN&C1=CC=CC=C1&CF&&&
CN&C1COCN1&C=O&&C1CCSCC1^CC&CO^CO&&&CO&&
CO&CO&C1=CC=CC=C1&CC&CC&CN&CN&C&C=O&&CC^CC&CC&C1=CON=C1&CC&&CC&&
CN&CN&CC&C&CN&CN^CC^C1=NC=NCC1&C1=CC=CC=C1&C1=CC=CC=C1&CO&CC&CO&C&&&CN&&C=O&&
CN&CN&C&C=O&&CC^C&C=O&&CN^CN&CC&CC&C&CO&&CC^C1=CC=CC=C1&CF&&CF&&
CN&C1CCNCC1&CC&C1=C[NH]N=C1&CC&C1=CC=CC=C1^CC^C1CCCC1&C1=CC=NC=C1&C=N&&&NO&CO&C&CC&&CC&CC^C&C=O&&CO&&
CO&CO&C1=CCOCC1&C=O&&CC&C1CCCC1&&
C=N&C&CN&&CN^CN&CC&CC&CC&C&CN&CN^CC^C&C&C=O&C=O&&CC&CC^C&C1=NCCS1&CC&C1=CC=CC=C1&CC^CN&&C1=CC=CC=C1&CN&&&C&C=O&&CC^C1CCNC1&CN&C&C=O&&CC^CC&C1=CC=CC=C1&&&
CS&S&O=S&&O=S&NS^C1CCNC1&C1CCNCC1&CN^C1=CC=CC=C1^C&&&C=O&&CC^C1=CSC=C1&&&
CC&CS&CS&CC&C&CN&CN^CC^C&C&C=O&C=O&&CC&CO^C&&&C=O&&CO&&
CC&C1=CNCN=C1&CC&&CC^CC^C1=C[NH]N=C1^CC&CC&C&C1=CC=CC=C1^CC^C=O&&&&&&CN^CN&C1CCCC1&&&
CO&CO&C1=CC=CC=C1&CC&CC^CO^CC&CO&C&&&CO&CO^CC^C&C1=CC=CC=C1&C=O&CO&&CC^CO&C1CCNCC1&CC&NS&C&S&C=O&O=S&&CO&O=S&&&CS^CC&C1=CC=CC=C1&&&
CO&CO&C1=CC=CC=C1&CN&C1=C[NH]C=N1^CO^CC&CO^CO^C1=CC=CC=C1&&&CO&CF&&&&&
CC&C#C&CC&C&CO&&C1CCCC1^C1CCCCC1&CC&C1=CC=CC=C1^CC^CN&&C1=CCCCC1^N&C1=CCCCC1&CN&C=O&&CN&&&&
CC&C&C=O&&CN^CN&C1=CC=CC=C1&CO&CO&CC&C1=CCOCC1&CC&C1=CC=CC=C1^C=O^CC&&C1=CC=CC=C1^C&&&CC&&CC&CC&&
C=O&C&CO&CO^CC^CC&C1=COC=N1&C1=CSC=C1&CC&&&C1=CC=NC=C1&&&
CN&C1=CNC=NC1&C=O&&C1=CCCC=C1^CO&CO&C1=CC=CC=C1&CO&CO&C1=CC=CC=C1&CC&C&C=N&&CN&&
CN&N&CN&&CN^C1=NC=NC=N1&CN&&CC^CO&CO&C&C=O&&CC^C1=CC=CC=C1&CS&S&O=S&&O=S&NS^C1CCNC1&&&
CF&C1=CC=CC=C1&CC&C1=CC=NC=C1&CC&C1=CC=NC=C1&&&
C=O&C1CSCN1&C=O&&C=C^CC&C1=C[NH]N=C1&CN&C1=CC=CC=C1^CC&&C1=CC=CC=C1&CCl&&&
C=O&C&CO&&CC^C1=CC=CC=C1&CC&CC&C1=CCOCC1&C1CCCC1&&C1=CC=CC=C1^CO&CO&CC&C1=CC=CC=C1&&&
CC&C&C=O&&CC^C1=CC=CC=C1&C1CCOCC1&CN&C1CNCCN1^CO^CN&&C^C1CCNC1&CC&C1CCCCC1&&CC&C1=CC=CC=C1&&&&
CC&C1=CCOCC1&C=O&&C1=CC=CC=C1^CO&CO&CC&C&C=O&&CN^CN&CC&C1=COC=C1&&&
CN&N&CN&&NS^S&O=S&&O=S&CS^C1=CC=CC=C1&CCl&&CN^CN^CO^C1=CC=CC=C1&&&CF&&CCl&&
C=O&C&CC&CC^CN^C1=CSC=N1&C1CCNC1&CC&&&C1=CC=CC=C1^CC^CCl&C1=CC=CC=C1&&CCl^CCl&&&&&
CC&C&CC&&C=C^CC&CC&C&CO&&CC^C&CC&C^CC^CN&C&&C=O^CN&&&&C=O&&
CO&CO&C1=CCCC=C1&CO&CO^C1=CN=CN=C1^CC&CN&CN&CN&C1CCNCC1&C1=CC=CC=C1&CC&CF&&&&CCl&&
C=O&C&CC&CO^CN^CO&C1CNCCN1&C1=CCCC=C1&C1CCNCC1&C1=CC=NC=C1&&&&&
C=O&C1CNCOC1&C1=CC=CC=C1&CO^C&&CC&C#C^CC^CC&C&C1CC1&CF&&&&CF&CF&&
CC&C1CNSCCN1&CC&CN^CN^N&CC^CN^CN&C1=CC=CC=C1&CC^S&CC&&C1=CC=CC=C1&O=S&C&CN&&O=S^CO&C1COCCN1&&&&CC&&CO&CO&C1=CC=CC=C1&CF&&CF&CF&CF&&
CC&C&CS&CS^CC^C#N&C&&&C=O&&CC^C=C&CC&C1=CC=CC=C1&C[NH3+]&[NH4+]&[NH2+]=O&&[NH3+][O-]&&
CC&CC&C&CC&&CC^C&CN&CN^CC^C&C&C=O&C=O&&CC&CN^C&CN&CC&C&CC^CN^CC&C1=CC=CC=C1&CN&CC^CC^CO&C&C&C&&&C=O&CC&C=O&&CC&CC&CN^C1=CCNC1&&&CN&CN&C&&C1CCNC1^CC&C=O&CC^CC&C1=CC=CC=C1^CC&C&&&CN&C=O&CN&&CN^C&CN&C=N&C&&CN^CC&&&CC^CC^C&C&CN&CN&&C=O&C=O&&&&
CO&C1CCCCC1&CO&&CO&C1=NCCO1^CN&CN&C1=CC=CC=C1&CI&&&
CC&CC&CC&CN&C1CNCCN1&CN&CC&C&CO&&CC^CO&CO&C1=CC=CC=C1&CC&C1=C[NH]N=C1&CC&C1=CSC=C1^CC&&C1=COC=C1&&&
CC&C&CC&&CC&CC^C1=CCC[NH+]=C1&CC&C=C^C[NH3+]^CC&CC^C1=CC=CC=C1^C1=CC=CC=C1&CC&CCl&CF&C&&&&&C=O&&CO&&
CO&CO&C1=CC=CC=C1&CS&S&O=S&&O=S&NS^CN&C1CCNC1&CN&C1=CC=CC=C1&C1=COC=C1&CC&C1=CSC=C1&CC&CN&C1CNCCN1&CN&&&
CC&C&CC&&CC^C&CN&NS^CC^S&C&O=S&C=O&&O=S&CO&CS&&C1=CC=CC=C1&CC&C1=CC=CC=C1&CC&CO&&&
CO&CO&C&C=O&&CC^C&CC&CO^CN^CO&CN&C&C&C=O&C=O&&CC&CC^C1=CC=CC=C1&C1=CC=CC=C1&CBr&CO&&&CO^CO&&&CO&CO&&
CC&C&CC&CC^CN^CC&CN&C1=CC=CC=C1&CC&CN&C&NS&C=O&S&&CN^CS&NO&&O=S&&&O=S&&
C#N&CC&C&C=C&CC^CC^C1=CC=CC=C1&C&CF&C=O&&&&CN^CN&C1=CC=CC=C1&CF&&&
CC&CO&CO&C1=CC=NC=C1&CO&CO&C1=CC=CC=C1&CC&C1CCC1^CC&&C1=CN=CC=N1^CF^CN&&&&&
CC&CN&C1=NN=C[NH]1&CC&CN&CN&C&C=O&&CN^CN&CC&CC&C1=CC=CC=C1&&&
CO&CO&C&CC&&C1CCOCC1^CO&&CC^C#N^CC&&C=C&CC&C1=CC=CC=C1&&&
CN&N&CN&&CN^C&C=O&&CC^CC&C1CCOCC1&C1CCNCC1&CN&CC&C1=CC=CC=C1&C1COCO1&&&
CN&CN&C1=CSC=N1&CC&&CC^C&C=O&&CC^C=C&CC&C1=CC=CC=C1&CCl&&CO&CCl&&
CC&C1=CC=CC=C1&CS&S&O=S&&O=S&NS^CN&C1=CC=CC=C1&C1=C[NH]C=C1&&&
C=O&C1=CCNC=C1&CC&C1=CC=NC=C1^CN^CC&C&CN&CC&CN&CO^CC^CC&&&CC&C1CCC1&C1=CNCC1&&&C1=CC=CC=C1&&&
CC&C1=CC=CC=C1&CN&CN&C&C=O&&CC^C1=CSC=C1&CN&CN&C1=CN=CNC1&C=O&&CN&C1=CSC=C1^CC&&&
CC&C&C=O&&CO^CO&CC&CN&N&CN&C^CN^C=O&C1=CC=CC=C1&&CC^CC&CO&&CO^CO&CO&C&C&C=O&CC&&CC&C=O^C1=COC=C1&&&&&
CC&CN&N&CN&CC^CN&&C1CCCCC1&C1=CC=CC=C1&CO&&CO&&
CC&C&CC&&CC^C1CNCN1&CN&CC^C=O^C1CC1&&CN&&C1=CC=CC=C1&&&
CO&CO&C&C=O&&CC^CN&C1=CCNC=C1&C=O&&C1=C[NH]C=N1^CN&C1CCOC1&CC&CO^CO&&&CO&&
CO&CO&C1=CC=CC=C1&CC&C1=COC=N1^C1=CNC=CC1&&CC&C1=CC=CC=C1^C=O^CN&&&C1=C[NH]N=C1&CC&&CC^CC&CC&C&C=O&&CO&&
C=O&C1CNCN1&C=S&&C=C^CC&C1=COC=C1&CC&C1=CC=CC=C1&CN&CN&C&C=O&&CC^C1=CC=CC=C1&CCl&&&
CC&C1=CC=CC=C1&CN&CN&CO&CO&C1=CC=CC=C1&CC&C&C=O&&CC^C1=CC=CC=C1&&&
CC&C1=CC=CC=C1&CS&S&O=S&&O=S&CS^CC&C&C=O&&CN^CN&C1=NN=CO1&CC&C1=CON=C1&CC&&CC&&
CC&CO&CO&C&C=O&&CC^C1=CC=CC=C1&CC&CC&C1=CC=CC=C1&CC&C^C1=COCO1^CC&&&&C=O&&
CN&CN&C&CC&&CC^C&C=O&&CN^CN&C&CC&C^CC^C=O&C1CCCCC1&&CN&&C1CCNC1&CC&C1=NCCS1&C1=CC=CC=C1&CC&C1=CC=NC=C1&&&
CC&CC&CN&C1=NN=N[NH]1&CN&CN&CC&C1=CC=NC=C1&&&
CF&C&CF&&CF&CC^C1=CC=CC=C1&CN&CN&C1=CC=NC=C1&C1=CNCC1&C1=CC=CC=C1&&&
CO&CO&C&C=O&&CC^CC&C&CN&CN^CC^C&C1=CC=CC=C1&C=O&CF&&CC&&C1=CC=CC=C1&C[NH3+]&[NH4+]&[NH2+]=O&&[NH3+][O-]&&
CC&CC&C&CC&CC^CC^C1=CN=CN=C1&C1=CC=CC=C1&CCl&CO&&CN^CO^CC^C1CNCCN1&&&C&CN&C=O&C&&CN^C=O&CN&&CC^CC&C&C1=CC=CC=C1&CN&&&&C=O&&
CC&CN&N&CN&CC^CN^C1=CC=CC=C1&C&CO&C=O&CO^CF&CN&&&&C1CNCCN1&C=O&&C1=CC=CC=C1^CC&C1=CC=CC=C1&CO&CO&&&
CO&CO&C=C&C&CC&C^CC^C=O&C1=CC=CC=C1&&CO^CC&CO&CO&&&NO&C1CNN=N1&C1=CC=CC=C1&&&
CC&C1=CC=CC=C1&C[NH3+]&[NH4+]^CC^[NH2+]=O&CC^C[NH3+]&[NH3+][O-]^C&[NH4+]&&&CC&[NH2+]=O&&CN&[NH3+][O-]^CN&&&C1CCCNCC1&CC&C1=CC=CC=C1^CN&&&C=O&&
C=C&C&CC&C#N^CC&&C&CO&&CC^C1=CC=CC=C1&CCl&&&
CO&CO&C1=CC=CC=C1&CC&CC&C&C=O&&CN^C1=NCCNC1&CC&C1=CC=CC=C1^CC^CO&C^C1=CC=CC=C1^CO^CO^C=O&&&&&CO^CO&CO&&CO&CO&&&CC&CC&CC&CC&CC&CN&C1CCNCC1&C1COCO1&&&
CC&CO&CO&C&C=O&&CC^C&CC&&CO^CO&C1=CC=CC=C1&CC&CC&C1=CC=CC=C1&&&
CC&CC&CC&CC&CC&CC&CC&CC&CC&C&C=O&&CC^CO&CO&CC&C1CCCCC1&CO&CO&C&C=O&&CC^CC&CC&C1=CC=CC=C1&CO&&CO&&
CC&CO&CO&C&C=O&&CC^CN&C1CNCCN1&CN&CC^CC^CC&CC&C1=CC=CC=C1&CO&&&&&
C=O&C1=CN=CNC1&CS&&C1=CCCCC1^C1=CC=CC=C1&&C^CC&C^CC^CF&C&&CF^CF&&CF&CF&&&CF&&
CCl&C1=CC=CC=C1&CN&CN&C1=C[NH]C=N1&CC&C1=CSC=C1&&&
C#C&CC&CO&CO&C1=CC=CC=C1&CC&C=N^CS^NN&S&CN&O=S&C&&O=S^CC&&NS&C=O^CN&&&C&C=O&&CC^C=C&CC&C1=CC=CC=C1&CO&CO&&&
CO&NO&C=N&C&CC&&CC^C1=CC=CC=C1&CN&CN^CC^C&&&C=O&&CC^C1=C[NH]N=C1&C1=CNCN=C1&CN&C1CCNC1&CC&CN&C1CCNC1&&&
CC&CO&CO&C&C=O&&CC^C1=CC=CC=C1&C1=NCCO1&CC&C&C=O&&CC^C&CC&CC^CC&&C1=CC=CC=C1&&&
CC&C1=CC=CC=C1&CC&CN&CN&C&C=O&&CC^C&CC&&C1COCCN1^C=O&&C1=CC=CC=C1&&
CO&CO&CC&C&C=O&&CN^C1CCNC1&CC&CN^C1CCNC1^C1=N[NH]C=N1&CN&&&CC&C1=CON=C1&CC&&&
CC&C1=COC=C1&CC&CN&C1=CCNC=C1&C=O&&C1=CCCCCC1&&
CC&C1=CN=CN=C1&CS&S^CO^CS&CO&&O=S^C1=CC=CC=C1&&O=S^CN&&&CN^CF^C&&&C=O&&CC^C1=CC=CC=C1&CC&C&CF&&CF&CF&&
CC&C&CC&&C1=CCCCC1^C=O&&C1=CNCCC1^CN&C1=CC=CC=C1^C=N^CF&&CC&&C#N^CC&&C1=CC=CC=C1&CN&N&CN&CC^CN^CO&CC&&&CO&&&
CO&CO&C1=CC=CC=C1&CN&C1CNCCN1&CN&C&C=O&&CC^CC&CC&C1=NCCN1&CN&CC^C1=CC=NC=C1^C1=CC=NC=C1&&&&&
CO&CO&C&C=O&&CC^C1CCNC1&C1CNCCN1&&C1CCNC1^C1=CC=CC=C1^C1CNCCNCCNCCNC1&C1CCNC1&&CC&CC^C=O^C1=CC=CC=C1&&CC&&C^C=O^CC&&CC&CC^CC^C=O&&C&&CC^CC&C^C=O&CO^CC&&&&&&CC&&
CC&C&CC&&CC&CO^CO&C&C=O&&CC^C1=CC=CC=C1&C1CCNC1&CN&CC^C1=CC=CC=C1^CC&C1CCCC1&C&C1=CC=CC=C1^C1=CC=CC=C1^C=O&CO&&&&CN^CO&C1CCNCC1&C&CC&CF&C&&CF^CN&&CF&C=O&&&&
CN&C1=C[NH]C=C1&CN&C1CCNC1^CC&&C&C=O&&CN^CN&C1CCNCC1&CN&CC^CF^C1=CSC=C1&&&&&
CF&C1=CC=CC=C1&CF&&CC^C1=CC=CC=C1&C1=NC=NCC1&CN&C1COCCN1&&&
C=C&C1CCCCC1&C=C&CC^CO^C=C&&CO^C1CCCCC1&&&C1CCCC1&CC&&CC^C&CC&&CC^C=C&CC&C&CC&&CC^C&CO&&CC^C&CC&&CC&CO&&
CC&C1=CC=CC=C1&CC&C&C=O&&CC^C1CCNCC1&CN&C&C=O&&CC^CC&C1=CC=CC=C1&C1CCNC1&C1=CC=CC=C1&CC&C&CC&&CC&&
CC&C1=CSC=N1&CC&CN&C1CCNCC1&CO&CO&C1=CC=CC=C1&CC&C&C=O&&CN^N&CN&&CN&&
CC&CC&CC&CC&CC&C=C&CC&CC&CC&CO&CO&C1CCOCC1&CO&&CO&CC^CO&&&
CO&CO&C1=CC=CC=C1&CC&C1=CC=NC=C1&CC&CS^CC^CS&C1=CC=CC=C1&CC&CO&CN&CO&N&&&CN&&CN&&
C=O&C&CN&CN^CC^CC&C1CCOCC1&CC&C1CCNC1&CN&CN&C1CCNC1&CC&&&C1=COC=C1&CC&C1=CC=CC=C1&CF&&&
CC&CN&C1CNCCN1&CN&C&C=O&&CC^C1=CNCC1&CC&CN^C1=CC=CC=C1^N&CC&CN&CC&CC^CN^C1CCNC1&C1CC1&C&C=O&&&C=O&&&&CC^C1=CC=CC=C1&CCl&&&
C=O&C1=CNCCC1&CC&C1=CC=CC=C1^C1=CC=CC=C1&&&&
CN&C1CCNCC1&CC&C1=CC=CC=C1&CC&C1=CC=NC=C1&CC&C1=CC=CC=C1^CN^CF&CN^CC&CO^C&C&&&C=O&C=O&&CC&CO^CC&&&CC&C1=CC=CC=C1&&&
CC&C1=CC=CC=C1&CC&C^C1=CNCC1^CF&CN&&CF^C&&CF^C=O&&&&CN^CN&C1=CCCC=C1&CO&CO^C1=CC=CC=C1^CC&&&CN&C1CCNC1&&&
C1=CCNCC1&C1=CC=CC=C1&C1=NCCN1^C1=CC=CC=C1&&&&
CO&CO&C1=CC=CC=C1&CC&CO^CO&&CO&CC&C&C=O&&CN^C1CCNCC1&C1=CC=CC=C1&CC&C&C=O&&CN^C1CCNCC1&&&
CN&C1=CCOCC1&CN&CN^C=O^C&&C1=CC=CC=C1^C=O&&&&CC^C1=CC=CC=C1&CBr&&&
CO&CO&C1=CC=CC=C1&CN&C1CCNCC1&CC&CN&N&CN&&CN^CC&CC&C1=CC=CC=C1&C1COCCN1&C=O&&&
CC&CN&N&CN&CC^CN&&C&C=O&&CC^C&CC&C1=CC=CC=C1^CN&&C1CCNCC1&CC&C1=C[NH]N=C1&CC&C^CN^C=O&C1=CC=CC=C1&&CN^CCl&CN&&CCl^CC&&&C1=CC=CC=C1&CCl&&&
CC&CN&C1=NN=C[NH]1&CC&CN^CC^C1=C[NH]C=N1&C1CCNCC1&&&CN&C&C=O&&CC^C1CCOCC1&&&
CN&CC&C&CC&CC^CC^C&C1=CC=CC=C1&C=O&CCl&&CN&&C1CNCCN1&CN&C1=CC=CC=C1&C[NH3+]&[NH4+]^C1=CNC=CC1^[NH2+]=O&C=O&&[NH3+][O-]&CC&&C^CN^C=O&C1CC1&&CO&&&&
CO&CO&C1=CC=CC=C1&CC&C1=NOCC1&CC&C1=NOC=N1&CC&C1CC1&C&CC&&CC&&
C=O&C&CC&C1=CC=CC=C1^CN&&C1CCNCC1&C1CCCC1&C1=CC=CC=C1&&&
CO&CO&C&CC&CC^C1CCNC1^C1=CC=CC=C1&C=O&CCl&&C1=CC=CC=C1&CC&&CN&N&CN&&CN^C1=CC=CC=C1&CC&CC&CC&C&C=O&&CO&&
CC&C1=CC=CC=C1&CC&&CN^CN&C&C=O&&CC^CN&N&CN&&CN^C&C=O&&CC^CC&CC&CC&C&C=O&&CN^CN&C1=CC=CC=C1&CS&S&O=S&&O=S&NS^C1CCNCC1&C1=CC=CC=C1&&&
CC&C&C=O&&CC^C1=CC=CC=C1&CN&C1CNCCN1&CN&C&C=O&&CN^C1CCNCC1&CC&C&CN&&C=O&&
CC&CO&CO&C&C=O&&CC^CC&CC&C&CC&&C=C^CC&CC&C=C&C&CC&&CC^CC&C[NH3+]&[NH4+]&C[NH3+]&&C1CC[NH2+]CC1^CN&&&
CC&C1=CSC=C1&CC&C&CN&CN^CC^C1=CCC1&C&CN&CC&CN^C=O&C1COC1^C1=CC=CC=C1&&C=O&&CC&&&C^CO^C=O&&&&CN^N&CN&&CN&&
CC&CO&CO&C&C=O&&CC^CC&CC&CC&CO&CO&C1=CC=CC=C1&CN&CN&C&C=O&&CC^C&CN&NS^CC^S&C1=CC=CC=C1&O=S&CO&&O=S^CO^CO&CS&&CO^CO^C1=CC=CC=C1&&&CO&CCl&&&&CCl&&
CN&C1=CC=CC=C1&CC&C1=CN=CN=C1&CS&CS^C1=CCCCC1^CC&C=O&C1=CC=CC=C1&&&CC&C1=CC=CC=C1&&&
CO&CO&C1=NC=NC=N1&CO&CO^CN^CC&C1CCNC1&C1=CC=CC=C1&C1CCNC1&&&CN&C1=CC=NC=C1&CO&CO&&&
CO&CO&CC&CN&CN&C&C=O&&CC^C&CC&&C1CCNCC1^CN&C&C=O&&CC^C1=CC=CC=C1&CCl&&CO&&
CC&CO&OP&P&O=P&&OP^CO^CP^CC&C&&&CN&CN^CC^C&C&C=O&CCl&&CC&CCl^C1=CC=CC=C1&&CCl^CO&&&CO&&&
CO&CO&C1CCNCC1&CN&C&C=O&&CC^C1CCNCC1&CN&CC&C1=CC=CC=C1&CF&&C[NH3+]^[NH4+]&[NH2+]=O&&[NH3+][O-]&&
C=O&C&CC&CC^CN^CC&CN&C1C2CC3CC1CC(C2)C3&C1=CCCC=C1&&&C&C1=CC=CC=C1&&C1=CCCC1&&
C=O&C1CCCCC1&C=O&&C1CO1^CC&C1=CC=CC=C1&CCl&&CCl&&
CO&CO&C1=CC=CC=C1&CCl&&CN^CN&C&C=O&&CC^C1=CSCC1&CS&CS^C1=CC=CC=C1^C1=CC=CC=C1&&&CC&&&
CO&CO&C&C=O&&CN^C1CCNCC1&CC&CN&C1=CNCC1&CC&C^C1=CC=CC=C1^C=O&CO&&CC^CO&C1CC1&C&CC&CC&C1=CC=CC=C1&&CC&&&CC&&
CC&C&CC&&CC&CN^CN&C&C=O&&CC^C&C=C&CC^CC^C1=CC=CC=C1&C1=CC=CC=C1&C1COCO1&CCl&&&&&
CS&CS&CC&CC&C&CN&CN^CC^C&C&C=O&C=O&&CC&CN^C&CN&C=O&C1=CC=CC=C1&&CN^C1CCCC1&NO&CN&&&C1CCNC1&C=O&&C=O&C1=CC=CC=C1&&
CO&CO&C1=CC=CC=C1&CN&CN^CO^C&CO^CCl^C=O&&&&&&CC^C1=C[NH]N=C1&C1=CNCN=C1&CC&&CC^C&CF&&CF&CF&&
C=C&C&CC&CO^CC&&C1CCCC1&C1CCCCC1&CC&&C1CCCCC1^CC&&C1CCCCC1^CC&&C1CCCCC1^CO&&CN^CN^C=O^CC&&CC^CC&&&CC&CC&CC&CC&CC&CC&CC&&&
CO&CO&C1=CC=CC=C1&CC&C1=C[NH]N=C1^CO^C1=CNCN=C1&CO&CN&&&CN&C1CCSC1&S&O=S&&O=S&&
CO&CO&CC&CC&CN&C1CNCCN1&CN&C1CCCSCC1&C1=CC=CC=C1&&C1=CC=CC=C1^CCl&&&
C=C&CC&CN&CN&C&C=S&&CN^CN&C&C=O&&CC^C1=N[NH]C=N1&C1=CNCN=C1&CC&&CC&&
CC&CO&CO&C&C=O&&CC^C1=CCNN=C1&CN&C^C=N^CC&&CO&C=O^CO&&&CC&&&
CN&CN&C&C=N&&CN^CN&C1=CC=CC=C1&CO&CO&CC&CC&CC&CC&CC&CC&CC&CC&CC&CC&CC&CC&CC&CC&CC&CC&CC&CC&CC&CC&CC&CC&CC&CN&C1=CNCC1&CC&&CC^CC^C1=CC=CC=C1^C&CO&CN&CO&&C=O&&&&
CC&CO&CO&C1CC2COC(C1)C2&CO&&CO&CO&&
C=O&C&CC&C1=NNCCC1^CN^C=O&C1COCCN1&&C1=CC=CC=C1&&&&
CC&C1=NN=CS1&CS&CS&CC&C1=CN=CN=C1&C1=CSC=C1&CC&&CC&&
CC&C1=C[NH]N=C1&CN&CC^CCl^C1=CC=CC=C1&&CCl^CC&&&C&C=O&&CO&&
CC&CO&CO&C&C=O&&CC^C1=CSCC1&CN&CN^C=O^C1=CC=CC=C1&&&CF&&&
CC&CC&CC&CC&CC&CC&CC&CC&CC&CC&CC&CC&CC&CC&CC&CC&CC&CC&C1=NN=CO1&CC&C1=CC=CC=C1&CO&CO&CC&CC&CC&CC&CC&CC&CC&CC&CC&CC&CC&CC&&&
CC&CO&CO&C1=CC=CC=C1&CN&CN^CO^C&CO&C=O&CC&&CN&&N&CN&&CN^CC&C&C=O&&CN^CN&C1=CC=CC=C1&C1COCO1&&&
C=O&C1CNCN1&C=S&&NN^C=N^C=O^C1CCNC1&&CN^C=O&C1=CC=CC=C1&&C1=CC=CC=C1&&CBr&&&
CO&CO&C1=CC=CC=C1&C1=CNC=CC1&C=O&&CC^C1=CC=CC=C1&CCl&&&
C=O&C&CO&&CC^C1=CC=CC=C1&CCl&&CN^N^CO^CN&&&CC^CN^C1=C[NH]C=N1&C1=CC=CC=C1&&&CCl&&&
CC&CC&CC&C#C&CC&C1=CN=CN=C1&CC&C1=CC=CC=C1^CN^CS&&&S&CS&&O=S&O=S&&
CO&CO&C1=CC=CC=C1&CC&C^CO^CC&CO&CC^CC^C1CCCC1&C1=COC=N1&C1=CC=CC=C1&&&CC&CO&C1=CC=CC=C1^CC^CO&CO&C1=CC=CC=C1&&&CO&CO&&&CO&&&
C1=COC=C1&CC&CN&CN&CC&CC&CC&CN&CN&CC&C1=COC=C1&&&
CC&CC&C&C=O&&CN^N&CN&C1=CC=CC=C1^CN&&C&CC&C^C1CCNCC1^C=O&CN&&CO^CC&CO&CN&&&N&CN&CC^CN&&CC&&&
CC&CC&CC&CO&CO&C&C=O&&CC^CC&C1=CSC=N1&CC&C&CC&CC^CC^C1=CC=CC=C1&C&CC&C=O&C1=CC=CC=C1&&CO^CO&&&CO&CC&C1=CC=CC=C1&&&
C=O&C&CC&CN^CN^C1CN=NNC1&CN&C=O&C1=CC=CC=C1&&C1=CC=CC=C1^CF&&&&&
CC&CC&CC&CC&CC&CC&CC&CC&CC&CC&CC&CC&CC&CC&CC&CC&CC&CC&CC&CC&C1COCCO1&CC&CC&CO&OP&P&O=P&&OP&OP^CO&CC&C&CN&&CC^C&C=O&&CO&&
C=O&C1=CCNCC1&C=O&&CN^C1=CC=CC=C1^C&&C1=CC=CC=C1&&C1=CCCC=C1^CCl&&&
CO&CO&C1=CC=CC=C1&CC&C1=NN=C[NH]1&C1CNCNC1&CN&CC^C=O^CN&&C1=CC=CC=C1^C1CCNC1&&&C=O&&C=O&C1=CC=CC=C1&&
CN&CN&CC&C1=CCCC=C1&C1=CN=CN=C1&CN&CN^CN^CC&CN&C1=CC=CC=C1&&&CI&&&
CC&C&CC&&C1CCCCC1^C=O&&C1=CC=CC=C1^CC^C^C1=C[NH]N=C1&CC&&&&CC&&
CC&CN&N&CN&CC^CN&&C&C=O&&CC^C1=CC=CC=C1&CC&C&C=O&&CN^CN&CC&C&CC&C1=CSC=C1^CN&&N&CN&&CN&&
CO&CO&C1=CC=CC=C1&CC&C1CCNCC1^CO^CF&&&&CN^C1=C[NH]N=N1^CN^CC&C&CO&C=O&CO&&CC^C&CC&C=O&C1=CC=CC=C1&&CC^CBr&C1=CC=CC=C1&&&&&
CC&C1CCOCC1&CO&CO^CO^C1CCOCC1&&CO^CO&&CO^CO^CC&&C1CCCCC1&CO^CO^C1=CCCCC1&&&&CO^CC^C&&&C1=CCCCC1^CC&CC&&CC&CC&&C1=CCCCC1^C1CCCCC1^C1=CCCCC1&C=O&C1CCCCC1&&C^CC&CC&&C&CC^CC&&&&CC&&
C=O&C&CC&C1=CNCCC1^CN^C=O&C1CNCCN1&&C1=CC=NC=C1^CN&&&C&C=O&&CC^C1=COC=C1&&&
CS&S&O=S&&O=S&CS^C1=CC=CC=C1&CCl&&C1=COC=C1^CC&C=O^CC&&C1=CC=CC=C1&CF&&CF&&
CC&CC&CC&CC&CC&CN&CN&C&C=O&&CN^CN&C&C=O&&CO^CO&C1=CC=CC=C1&CBr&&&
CC&C1=CC=CC=C1&CC&CC&CN&CN&C&C=O&&CC^CN&C1CNCCN1&C=O&&C1=C[NH]C=C1&C1=CC=NC=C1&&
CO&CO&C1=CC=CC=C1&CC&CN&N&CN&&CN^C&C=O&&CC^CC&CN&CN&C&C=O&&CC^C1=CNCC1&C1=CC=CC=C1&&&
C=O&C&CO&&CC^C1=CC=CC=C1&CC&C&C=O&&CC^C1=CC=CC=C1&CC&C&C=O&&CN^CN&C&CC&C1=CC=CC=C1^CC&&C1=CC=CC=C1&&&
CC&C1CCNCC1&CN&C&C=O&&CC^C=C&CC&C1=CC=CC=C1&&&
CO&CO&CC&CN&N&CN&CC^CN^CC&C1=CN=CN=C1&CF&CC&&&&CC^C1=CC=CC=C1&CC&CN&N&CN&&CN&&
CC&CO&CO&C&C=O&&CC^C1=CC=CC=C1&CN&CN&C&C=O&&CC^C1=CSC=C1&C1=CCOCC1&C=O&&C1=CC=CC=C1&&
CC&CN&C1CNCCSC1&C=O&&C1=CC=CC=C1&C1=CC=CC=C1^CC^S^C&O=S&C=O&&O=S&CN&&CN&CC&CC&C1=CC=CC=C1&CC&&&
CO&CO&C1=CC=CC=C1&CN&CN&C&C=O&&CC^C1=CSC=C1&CN&&C1=CCCCC1&&
CN&C1=CNCN=C1&CC&C1=CC=CC=C1^CC^CF&CC^C1=C[NH]C=N1&&C&CC&CC&C1=CC=CC=C1&&CC&&&CC&&
C=O&C1CCOC1&CO&&CC^C1=CC=CC=C1&CO&CO&C&C=O&&CC^C1CCCCC1&C1=CC=CC=C1&&&
CC&C1=COC=C1&CC&CN^CC^C1CCNCC1&C&C&C=O&CO&&CC&CC^CN&C1=CC=CC=C1&C1CNCCN1&CC&CN&C1=N[NH]C=N1&C1=CC=CC=C1&&&CCl&&&
C=O&C&CC&C1=CC=CC=C1^CC^CO&C1=CC=CC=C1&&CO^CO&&&&CCl&CO&CO&&
CO&CO&C1=CC=CC=C1&C[NH3+]&[NH4+]^CC^[NH2+]=O&&C1=CCCCC1&[NH3+][O-]^C1CCCCC1&&&CC&&C^CC&&CC&&
C=O&C1CCNC1&C=C&CC^C1=CC=CC=C1^C1=COC=C1&CCl&CC&&&C1=CC=CC=C1&CCl&&CC^C&C=O&&CO&&
CN&C1=NC=NCC1&C=O&&C1=CNCC=N1^CC&CN&CN&C1=CC=CC=C1&CC&C&C=O&&CN^CN&C&CC&CC^CC^CC&C&C&C=O&C=O&&CO&CO&&&&
CC&CC&CC&CC&C&CS&CS^CC^C1=NCCCN1&C&C=O&C=O&&CN&CN^C1=CC=CC=C1^C1=CC=CC=C1^CN&CO&&&CC&CO&CC&&&CN&C1CNCCN1&CN&C1=CC=CC=C1&CO&CO&&&
C=O&C1=CCCC1&C1=CC=CC=C1&&C1=CNCCC1^C=O&&CN^CC^C1=CC=CC=C1^CC&&&CN&CN&CC&CC&CN&CN&C1=CCCN=C1&C1=CC=CC=C1&&C1CCCCC1&&
CC&C1=CNNC1&C=O&&CC^C&CC&C1=CSC=C1^CC&&C1=CNNC1&CC&&C=O&&
CC&C=C&CC&C&CC&CC^CC^C&C&C=O&C=O&&CO&CN&&CN&C&CC&C^CC^C=O&C&&CN^CC&C1CCNC1&&CC^CC&&&C&C=O&&CN^CN&C&CC&CC^CC^C1=CC=CC=C1&C&&&C=O&&CN^CN&C&CC&CO^CC&&C&C=O&&CO&&
CO&CO&C&C=O&&CC^C1=CC=NC=C1&CC&C1=COC=N1&CC&C&C=O&&CC^CC&CC&CC&CC&CC&C1=CC=CC=C1&&&
CO&CO&C1=CC=CC=C1&C1CSCN1&C=N&NN&C=N&CC&C1=CC=NC=C1&&&
CN&C1=CC=NC=C1&CC&CC&C&CC&C^CN^C=O&N&&CN^CN&CN&CC^CN^C1CCCCC1&CC&C&&&C&C=O&C=O&&CC&CO^C1=CC=NC=C1&&&C1CCCC1&C1=CC=CC=C1&&&
CO&CO&C1=CC=CC=C1&CC&C1=C[NH]N=N1&CN&CC&C&CO&&CC^C1=CC2=CC(=C1)CCCCCOC1=CC=C(C=C1)OC1=CC(=CC=C1)CCNCCNC2&C=O&&CC&C=O&CC^C^C=O^CC&&&&CC&&
C=O&C1=COCCC1&CC&C1=CC=CC=C1^C1=CC=CC=C1^CO&CO&&CO&&&&
CN&C1CCNCC1&CN&C1=CCNC=C1^CN^CC&C1CCNC1&C^C=O&&C=O&&&&CN^CN&C1=CC=CC=C1&CBr&&&
CN&N&CN&&CN^C1=CC=NC=C1&C1=COCC1&C1=CN=CN=C1^C1=CCCCC1^CN&&&CN&CC&CC&CN&CN&CC&CN&C=N&CC&C1=CC=CC=C1&CCl&&CCl&&
CC&C1=CC=CC=C1&CC&C1CCNCC1&CN&C1CCCC1&CC&C^C1CCOC1^C=O&&&&CN^CN&C&CC&CC^CC^C1=CC=CC=C1&C&&&C=O&&CO&&
CO&C1=CC=CC=C1&CC&CC^CO^CC&&&C1=CC2CCC1C2&&&
CC&CC&CC&C1=C[NH]C=N1&CC&CC^CCl&&&CN^CC&C1=CC=CC=C1&CC&C1=CC=CC=C1&CC&C1=NN=N[NH]1&&&
CC&CN&N&CN&C1=CC=CC=C1^NS&&S&O=S&&O=S&CS^C1=CC=CC=C1&CC&C&C=O&&CN^CN&C1=CC=CC=C1&CC&&CS^S&O=S&&O=S&NS^N&CN&&CN^C1=CC=CC=C1&&&
C=O&CC&C1=C[NH]C=N1&CC&C1=CC=CC=C1^C1=CSCN1^C[NH3+]&&&[NH4+]&[NH2+]=O&&[NH3+][O-]&&
CN&C1=C[NH]C=C1&C1=CCCC=C1&C[NH3+]&[NH4+]^C1=CC=CC=C1^[NH2+]=O&&&&[NH3+][O-]&&
CC&C1=CC=CC=C1&CC&C1=CC=NC=C1&CC&C^CC^CO&&CC&CC&CC^C#N&C&&&C=O&&CO&&
CC&C&CC&&CC^C&CC&&CC^C=C&CC&C&CC&&CC^C1CCCC1&C1CCCCC1&CC&&CC&C1CCCNCC1^C=O&&CC&C1CO1&C1CO1&&
CO&CO&C1=CC=CC=C1&CC&C1=CSC=C1&CC&C^CN^C=O&&CC&CC^C&C1=CC=CC=C1&CC&CC&&CC^C&&&CN&&C=O&&
CC&CN&N&CN&CC^CN&&CC&CO&CO&C1=CC=CC=C1&CN&CN&C1=CC=NC=C1&CC&C1=CC=CC=C1&CN&C1COCCN1^CF&&&&
C=O&C&CC&CC^CC^C&C1=CC=CC=C1&CC&CCl&C^CC&CO^C=O&C1=CC=CC=C1&&CO&CO&&&&&&
CC&C1=CC=CC=C1&CC&&CC^CN&C1=C[NH]N=N1&C1=CCCCC1&C=O&&C=O&C1=CC=NC=C1&&
CC&C1=CN=CN=C1&CC&C^CC^C=O&&&&CN^CN&C&CC&CC^CC^C1=CC=CC=C1&C&&&CO&&CC^CN&C1CCNCC1&CO&CO&CC&C1=CC=CC=C1&CO&&&
CC&C&CO&&CC^C^CC^C=O&C&&CN^CF&CN&&CF^CC&&CF^C1=CC=NC=C1&&&&&
CC&C&C=O&&CO^CO&C1COC1&C1CCCCC1&CO&&CC&C1=C2CCCCCC(CC1)C2^C=O&&CO&CC&CO^CO^CO^C&&CO^C=O&CO^C&CC^C&CC&C&C=O&&CC^CN&&CC&&CN^CC^C1=CC=CC=C1&C&C&&&C=O&CO&&CC&CC^C1=CC=CC=C1&C&&&CN&CN^CC^C&C&C=O&CC&&CO&CC^CO&&CC^C1=CC=CC=C1&&&&&
CC&CC&C&C=O&&CO^CO&CC&C1CCOCC1&CN&C1=NCCN1^CO^C1=CN=CN=C1&CO^CO^CN&C&CO^CO&&CC&C&CO&&C=O^CC&C&&&&C=O^CC&&&&C=O&&
CC&CN&N&CN&CC^CN&&CC&C1=CC=CC=C1&CN&CN^CO^C1=CN=CN=C1&&&CC&C^CN^CF&C=N&&CF^C1CCNC1&&CF^C=O&&&&C1=CC=CC=C1&&
CO&CO&C1=CC=CC=C1&CC&CN&CN&C&C=O&&CC^CC&CC&CO&CO&C1=CC=CC=C1&CC&CC^CO^C1CCOCC1&CO&C=O&&&&CI&C1=CC=CC=C1^CO&CO^CO&&CO&&&
CC&C&C=O&&CN^N&NO&&CN^CC&CC&C&CC&C1=CC=CC=C1^CP^C[NH3+]&P&[NH4+]&O=P&[NH2+]=O&&OP&[NH3+][O-]^CO^OP&&CC&CO&CS&CC&CS&CS&C&CS&C=O&C&&CC^C=O&C&&CC^CC&C&&CC^CC&&CC&CC&&&CC&&
CC&C1COCCN1&CN&C1=CN=CN=C1^CC^CN&&&C1COCCN1^C1=CCCN=C1^CC&CC&&&C1=CC=CC=C1&CC&CN&CN&C&C=O&&CC^C&CC&&CC&CC&&
CO&C1=CC=CC=C1&CF&&CC^CN^CF^C1=CNCC1&&&C1=CC=NC=C1&CC&C1=CC=CC=C1&CN&C1COCCN1&&&
CO&CO&C1=CC=CC=C1&CC&C=C^CO^C1CSCN1&CO&C=N&CC&&C=O^CN&&&C1CCNC1&C=O&&&
CN&C1=CNCC1&CC&C1=CSC=N1^C1=CC=CC=C1^CC&CBr&CC&&&CC&CC&CC&CC&C&C=O&&CN^NO&&&
CC&CO&CO&C&C=O&&CC^C1=CC=CC=C1&CN&N&CN&CC^CN^C&C&C=O&C=O&&CN&CC^CN&CC&C1CCCCC1&CC&&&C&C=O&&CN^CN&C1=CON=C1&CC&&&
CC&C&CC&&CO&CC^C#C&CC&C1=CC=CC=C1&CF&&C1=CC2CC(C2)NC1^C1=C[NH]C=N1&CC&C^CC^CN&CN&&C=O^C1CCNCC1&&&CC&C1CC1&&&
CC&C&CC&&C=C^CC&CC&CC&C&CC&&C=C^CC&CS&CS&CC&C&CN&CN^CC^C&C&C=O&C=O&&CC&CN^CC&CN&CN&CC&CN&CC&C1=CCCN=C1&CN&C1=CC=CC=C1&CN&&C1=CCCC=C1^C&&&C=O&&CC^CC&CC&CC&CC&CC&CC&CC&CC&CC&CC&CN&CN&C1=CCCN=C1&C1=CC=CC=C1&CCl&&&
C=C&C&CC&&CS^SS&CS&C&CC&&CC&CC^C=C&&&
CC&C&C=O&&CO^CO&C1=CC=CC=C1&CO&CO^C1=CCOC=C1^C&CC&CC&C1=CC=CC=C1^C=O&C=O&&&&&&
CO&CO&CC&C1=CC=NC=C1&CN&N&CN&CC^NS^C1CCNC1&S&CO&O=S&CO&&O=S^C&&CS^C=O&C1=CC=CC=C1&&CN&&C1CNCCN1&CN&C1=CC=CC=C1&&&
CC&CN&N&CN&CC^CN^C1=NCCN=C1&C1=CC=CC=C1&CC&C1=COCO1&&C1=CC=CC=C1&&&&
CN&CC&CC&CC&CC&CC&CC&CN&CN&C1=CCCCC1&C=O&&C=O&C1=CCCC=C1^C1=CC=CC=C1&&&
CC&C1=CC2=CC=CC(=C2)C2=CC=CC(=C2)NCNC2=CC=CC(=C2)C=C2)OC1^CC&&C#N^C1=C[NH]C=N1&&CC&&&
CO&CO&C1=CC=CC=C1&CN&C1CCNC1&C=O&&CS^CS^C=O^C&&&C=N&CN^CN^CC&CN&CO&CC&&&CN&CN&CC&CN&CN&C&C=O&&CC^C&CC&C#N^CC&&C1=CC=CC=C1&CO&CO&&&
CC&C&CC&&CC^C&CN&CN^CC^C&C&C=O&C=O&&CC&CN^CN&CN&C1CCCNCC1&C&C=O&CC&&C1=CC=CC=C1^CC^CC&C1=CC=CC=C1^CC&C&&&CC&C=O&CO&&CO^CO&&&CC&CN&N&CN&&CN&&
CC&C1=CCCCC1&C1CCCCC1&CC&&CC&C^CC&&CC^CC&C1=CCC=CC1&C=O&&CN^CN^C=O^CC&&&CC&C1=CNCC1&C1=CC=CC=C1&&&
CC&CC&CC&CC&CC&CC&CC&CC&CC&CC&CC&CC&CC&CC&CC&CC&C&C=O&&CN^N&CN&CC^CN^C&CC&C=O&C1=CC=CC=C1&&CN^CF&NO&&&&&
CC&C1=CC=CC=C1&CC&CN&C1=NCCCN1&CS&CS^C=O^CC&&C1=CC=CC=C1^C1=CSC=N1&&&CC&C1=CC=CC=C1&&&
C=O&C&CC&C=C^CC^CC&C1CC1&C1=CC=NC=C1&CC&&&C=N^CO^NO&&C1=CCCN=C1^CO&CC&CC&CO&CN&&&N&CN&C^CN^C=O&C1=CC=CC=C1&&CN^CF&CN&&&C1CCCCC1&&&
C=C&C1CC2CCC(C1)C2&C=O&&CO^CO^C1CC2CCC1CO2^C&CO&C=O&&CO&CC&C1CCCCC1^C=C&C=O&CC&&C^C1=CC=CC=C1&CC&&&&CC&&
CC&C=N&NN^C1=CC=NC=C1^C1=C[NH]C=C1&&&&&
C=C&CC&CN&C1CNCCN1&CN&C1=CN=CN=C1&C1=CSC=C1&C1=CCCC1&C1CCCCC1&&&
C=O&C1=NN=NCN1&CN&CC^C1=CCNC=C1^C1=CC=CC=C1&&&&&
CS&S&O=S&&O=S&NS^CN&CC&C#C&CC&CO&CO&C1=CC=CC=C1&CC&C1CCC1^CC&&C1=C[NH]C=N1^CF^CC&&&C1=CC=NC=C1&CF&&&
CN&C&CC&C^C1CCCC1^C=O&C1=CC=CC=C1&&CO^CS&&&S&O=S&&O=S&NS^C1CCNCC1&C1=CC=CC=C1&&&
CC&CC&CC&CN&CN&C1=CC=CC=C1&CO&&CO&&
CC&C1=CC=CC=C1&CC&CO&CO&C&C=O&&CC^C1CCNCC1&CN&C1=CN=NC=C1&CN&C1CCNC1&&&
CC&C1CCNCC1&CN&C1=CCC=CC1&C=O&&C1=CNC=CC1^CN&CC&C1=CC=CC=C1&CC&C&C=O&&CO&&
CC&CO&CO&C&C=O&&CC^CC&C1=CCCC1&CC&&C=C^CC^C1=CC=CC=C1^C1=CC=CC=C1&CF&CS&&&S&CS&&O=S&&
CC&CC&C1=CN=CC=N1&CC&&CC^CC^CC&&C&CN&CN^CC^C&C&C=O&C=O&&CC&CO^C1=CC=CC=C1&&&CCl&&CCl&&
CO&CO&C1=CC=CC=C1&CN&C1CNCCN1&CN&CC&CN&CN&C&C=O&&CC^CN&C1=C[NH]N=C1&C1=CCOCC1&C=O&&C1=CC=CC=C1&&
CO&CO&C1=CC=CC=C1&CC&C1=CC=CC=C1&CC&C^CO^C=O&CO&&CN&&CN&C1=CCOCC1&C=O&&C1=CC=CC=C1^CO&&CBr&CC^CC&C=C&C&CC&&CC&&
CC&CN&N&CN&C1=CN=CN=C1^CN^CC&C1CCNCC1&&CC^CN&C#N&CC&&&C1=CC=CC=C1&CO&CO&&&
CC&C1=CSC=N1&CC&CC&CC&CN&CN&C&C=O&&CC^C1CCNCC1&C=O&&CN&&
CN&C1=CC=CC=C1&CS&S&O=S&&O=S&CS^C1=CN=CN=C1&CO&CO&C1=CC=CC=C1&CF&&CF&&
CN&N&CN&&CN^C&C=O&&CC^C1CCNCC1&CN&CC&CC&CS&CS&C1=CCCC=C1&C1=CC=NC=C1&&&
CC&CN&N&CN&&CN^CC&C&C=O&&CN^C1=CCNCC1&C1=C[NH]N=C1&CC&C1=CC=CC=C1^CN^CCl&CC&&CC^C&&&CO&&CC^CN&C1CCNCC1&C1=CC=CC=C1&CO&CO&&&
C=C&CC&C&C=O&&CO^CO&CC&C1=CCC=CC1&C=O&&CN^CN^C=O^C1=CC=CC=C1&&&CC&&&
CC&CC&C&CC&&C=N^NN&CN&C1=NCCS1&C=O&&C=C^CC&C1=CC=CC=C1&CO&CO^CO&&CO^CO&&CO&&&
CC&CO&CO&C1=CC=CC=C1&C1=CCOCC1&C=O&&C1=COC=C1^CC&C&C=O&&CN^C1CNCCN1&CN&C1=CN=CN=C1&&&
CC&C&C=O&&CC^C1=NNCC1&CN&CC^C1=CC=CC=C1^C&&&C=O&&CN^C1CCNC1&C1CCCCC1&C=O^C&C^CO&CC&&CC&CC^CCl&&&&&
CO&CO&C&C=O&&CC^C1CCNCC1&CN&CC&C&C=O&&CN^CN&C1=CC=CC=C1&CBr&&&
C=O&C1CCCNCC1&CN&N&CN&CC^NS^C1=CC=CC=C1&S&CS&O=S&S&&O=S^O=S&&CS&O=S^C1=CC=CC=C1&&CS^CF&C1=CC=CC=C1&&&CF&&CCl&&
CO&C1=CC=CC=C1&CC&CC&CC&C&CO&&CC^CN&C1CNCCNC1&CN&CC&C1=CC=CC=C1&&&
CC&CC&CC&CC&CC&CC&CC&CN&N&CN&CC^NS^CN&S&N&O=S&CN&&O=S^CC^NS&CS&&S&C1=CC=CC=C1&O=S&C1=CCCC=C1&&O=S&&&CS^C1=CC=CC=C1&CC&&&
CC&C&CC&CS^CC&&C&C=O&&CN^CN&C1CCCCC1&CC&CS&S&O=S&&CS^C&CC&&CC&CC&&
CC&C&C=O&&CN^CN&CC&C1COCN1&CN&C1=CC=CC=C1^C=O^CF&&&&CN^C1CCNC1^CF^C1COC1&&&&&
CC&C&CC&&C1CC1^CC&C=C^CC^CC&C&C&C=O&CC&&CO^C1=CC=CC=C1^CC&&CCl&C1=CC=CC=C1&&&CCl&&&
CC&C&C=O&&CN^CN&C&CC&CC^CC^C1=CC=CC=C1&C&&&CO&&CC^CN&N&CN&CC^NS^C1=CC=CC=C1&S&&&O=S&&O=S&CS^C1=CC=CC=C1&C1COCCOC1&&&
C#N&CC&C1=CSC=C1&CN&CN^C1=CCCCC1^C&&&C=O&&CC^C1CCCCC1&CC&C&C=O&&CO&&
CC&CO&CO&C&C=O&&CC^C1=CNCC1&C1=CN=CN=C1&CC&C1=CC=CC=C1&&&
CC&CC&C1=CC=CC=C1&CC&C1=CC=CC=C1&CO&CO^CF^C&&&CC&CC^CC&&CC^CC&&C1CNCN1&C=S&&C=O&&
CC&C&CC&C^C1CCCCC1^C=O&CC&&CO&C1CCCCC1&&C1=CC=CC=C1&CO&&&
CC&C1=CC=NC=C1&CC&CBr^C1=CCCC=C1&&&&
CN&N&CN&&NS^S&O=S&&O=S&CS^C1=CC=CC=C1&CC&C&C=O&&CN^CN&C1=CC=CC=C1&CS&S&O=S&&O=S&NS^CN&C1=CN=CN=C1&&&
CC&CC&CN&C1=CN=CNC1&CC&C1=CC=CC=C1^C=O^CCl&&C1=C[NH]N=C1&&CN&C1=CC=CC=C1&&&
CC&C&CC&&CC^C&CN&CN^CC^C&C&C=O&C=O&&CC&CO^C1CCCC1&&&CO&&C1CCCCC1^CC&&CC&C1CCCCC1^C1CCCCC1&CC&&CO&CO&C^CC&&CC&&
CC&CC&CC&CC&CN&C1CCNCC1&CN&CN&C&C=O&&CC^C1=COC=C1&CC&CS&S&O=S&&O=S&CS^C1=CC=CC=C1&CF&&CF&&
C=O&C&CO&CO^CC^CC&C1CCNC1&CC&CN&CCl&C&&&C=O&&CC^C1=CC=CC=C1&C1COCO1&&&
CCl&C1=CC=CC=C1&CN&C1=C[NH]N=C1&C1=CCOCC1&CC&C1=CNCC1&C1=CC=CC=C1&&&
CC&C&CC&&CC^CC&C1CNCCNCCNCCNCCN1&C=O&&CC^CC^C=O^C1=CC=CC=C1&&CC^CO&CC^C=O&&C&&CC^CC&C^C=O&CC^CC&&&&&&CC&&
CC&CC&CC&CC&CO&CO&C1=CC=CC=C1&CS&S&O=S&&O=S&NS^CN&C&CC&CN^CC^CN&C&C&C=O&C=O&&CO&CC&&C1=CC=CC=C1&C1=NNCCC1&C=O&&CC&&
CC&CC&C1=CC=CC=C1&C1=CCOCC1&CC&CN^C=O^C1CNN=N1&&&C1=CC=CC=C1&&&
CC&CC&CC&CC&CC&CC&CC&CC&CC&CC&CC&CC&CC&CC&CC&C&C=O&&CN^NS&S&O=S&&O=S&OS^CO&C1CCOCC1&CC&&CO^CO^C^C1CCCCC1&CC^C^CC&&CO^CC&&CN^CO&&CO^CN^CO^C&&&C&&CO^C=O&C=O&&&&CC&CC^CC&CC&CC&CC&CC&C&CC&C=O&CC&&CO^CC&&&C1CCCC1&C=O&&C=O&C1=CC=CC=C1&&
CO&CO&C1=CC=CC=C1&CO&CO^C1=CNC=CC1&&C=O&&CC^C^NN^C=O&&&&CO&&
CN&C&C=O&&CC^C1=CCCC=C1&C1=CN=CN=C1&CN&CN&CC&C1=CC=CC=C1&CN&NS&S&CS&&O=S&O=S&&
CC&C&CC&CC^C1COOC1^C&C1CCCCCCCCCCCCCCC1&C=O&&&&CO&&
CO&CO&C1=CC=CC=C1&C1=C[NH]C=C1&CC&C^CN^C=O&CC&&CN^C1=CC=CC=C1&CN&CC&CC&C&CC&CF&CN&&CF^C1CCNCC1&&CF^C=O&&&&C=O&C1=CC=CC=C1&&
CC&CO&CO&C1=CC=CC=C1&CO&CO^C1=CCNCC1^CC&CC&&&C1=CC=CC=C1^CN&&&CC^C1=CC=CC=C1&C1COCCOC1&&&
CC&C1=CC=CC=C1&C1CCNCC1&C=C&CC^C=O^C1=CC=CC=C1&&&CN&CN&C&C=O&&CC^C1CCNCC1&CN&CC&CO&&&
CC&C&CC&&CC&CN^CN&C&C=O&&CC^CN&C1=NCCN1&CS&CS^C1=CC=NC=C1^CC&&&C&C=O&&CN^CN&C1=CC=CC=C1&CC&C&CF&&CF&CF&&
C#N&CC&C1=CC=CC=C1&CC&C1=CC=NC=C1&CC&CN&C1CNCCN1&CN&C1=CCCN=C1&CC&C#N^C1=CC=CC=C1&&CO&CO&CC&CC&CN&C1COCCN1&&&
CO&C&CC&CO^CC^CO&CO&CC&CO&C1CCCCC1&C1=CC=CC=C1&&&CI&&&
CC&C1CNSCCOC1&CN&C^CC^CC&CN^C1=CC=CC=C1&CC^N&CBr^S^CO&CN&&&O=S&&&&CN&O=S^C&&&C=O&&CC^C1=COC=C1&&&
C=O&C&CC&CS^CN^CS&CN&C1=NN=CS1&C1CCCCC1&CN&&&CN&C&C=O&&CC^C1=COC=C1&&&
CC&CN&N&CN&CC^CN&&CC&CC&CN&CN&C&C=O&&CC^CC&CC&C1=C[NH]N=C1&CC&&CC&&
CC&CN&C1COCN1&C=C&CC^C1=CC=CC=C1^C=C&&&CC&C1=[O+]CCN1&CN&CC^C1=CC=CC=C1&&CC&&&
C=N&C&CN&&CN^CN&CC&CC&C&CN&CN^CC^C&C&C=O&C=O&&CC&CC^CN&C1=CSC=N1&C1CNCCN1&CC&C=O&C1=CC=CC=C1&&C1=C[NH]C=C1^CF&CC&&&C&C=O&&CN^CN&C1=CC=CC=C1&CF&&&
CC&CC&CC&CC&CN&N&CN&C1=CC=CC=C1^NS^CCl&S&&CC^O=S&CO&&O=S&&&CS^C1=CC=CC=C1&CC&&C1=CCOC=C1^C=O&&CC^CC^CC^CC&&&C&C=O&&CO&&
CS&S&O=S&&O=S&NS^C1CNCCN1&CN&C1=CN=CCC1&CC&C1=CC=CC=C1^C1=CC=CC=C1&&&&
CC&C=C&C&CC&&CC^C&C=O&&CO^CO&C1CCCCC1&C1CCCCC1&CC^C&C1CCOCC1^CC&CC&&CC^C1=CCOC1^C=O&&C=O&&CO&CO&&&&
CO&CO&C1=CC=CC=C1&CO&CO^CN&&CN&C&C=O&&CC^C&CN&CN^CC^C&C1=CC=CC=C1&C=O&CF&&CC&&C1=CC=CC=C1&CC&&&
CC&C&CC&&CC&CN^CN&C&C=O&&CC^C&C=C&CC^CN^C=C&CN&CC&C&C1=CC=CC=C1&C=O&&&&CC^C1=CC=CC=C1&C[NH3+]&[NH4+]&[NH2+]=O&&[NH3+][O-]&&
CN&N&CN&C1=CC=CC=C1^CN^CC&C1CCNCC1&C#N&CN&&&CC&CC&C1=CNCC1&C1=CC=CC=C1&&&
CC&CO&CO&C1=CC=CC=C1&CC&C1=NCNCC1&CC&C1=CC=CC=C1^C1=NN=N[NH]1&&&&
CO&CO&C1=CC=CC=C1&C1=CNCC1&CC&C=C&CC&C1=CC=CC=C1&CO&CO&&&
CN&N&CN&&CN^C&C=O&&CN^C1=C[NH]N=C1&CC&C1=C[NH]C=N1&C1CNCCNC1&CN&C&CC&&CC^C1=COC=C1&&&
C=O&C&CC&C=C^CN^CC&CN&C1=CSC=C1&C1=CC=CC=C1&&&CN&C1CCNC1&C=O&&C=O&C1=CC=CC=C1&&
CCl&C1=CC=CC=C1&C1=C[NH]C=C1&CC&C1=CCNCC1&CC&C1=CNCC1^C1=CC=CC=C1^C1=CC=CC=C1&&&CCl&&&
CC&CN&N&CN&CC^CN&&C1CC2CCC1CC2&CC&&C1=CC=CC=C1&C1=CC=CC=C1&&
CC&C&CC&&CC^C1=NOCC1&CC&C1=CC=CC=C1&CF&&CF&&
CC&C1=NCCCN1&C=O&&C1=CC=CC=C1^CC&CN&N&CN&C1=CC=CC=C1^CN^CC&C1=CC=CC=C1&C&CC&C=O&C&&CN^CC&CN&&CC^C&&CC^CC&C&CC^CC^C=O&CC&C&&CO^C&C=O&&&C=O&&CO&CO&&&&
CC&CO&CO&C&C=O&&CC^C1=CSC=C1&CN&CN^CC^C&&&C=O&&CC^CN&C1CNCCN1&CN&CC&CO&&&
CC&C&C=N&NN^CC^CN&C1=CC=CC=C1&C&C1=NCCN1&CN&CC&&C=O^C1=CN=CN=C1^CN&&CN&&&&&
CO&CO&CC&CC&C&CO&&C1CCNCC1^CN&CC&C1=C[NH]C=C1&CC&C1=CC=CC=C1&CS&CS^CC^C&&&CF&&CF&CF&&
CC&CC&CC&CC&CC&CC&CC&CN&N&CN&CC^CN&&CC&CC&CC&CC&CC&CC&C&C=O&&CN^CN&C1=CSC=N1&CC&C1=CC=CC=C1&&&
C=C&C1CCOC1&C=O&&C1CCCCCC1^CC&&CO^CO^CO^C&CO^C1CCCC1^C=O&C&CC^C&CC^CC&&C1CCOC1^CC&C&&C=O^CC&&&C=O&&&&C=O&CC&&C1=CC=CC=C1&&&
CC&CN&N&CN&C^CN^C=O&C1CCSC1&&CC^S&CO&O=S&CO&&O=S^C&&&C=O&&CC^C&CC&&CN^CN&C&C=O&&CC^C=C&CC&C1=COC=C1&&&
CO&C1=CCCC=C1&CN&CN^C1=CC=CC=C1^C1=CCCC=C1&&&C1=CC=CC=C1&&&
C=O&C&CC&CC^CN^C&CN&CN&C1=CSC=C1&NS^CC^CC&S&C&C1=CSC=C1&O=S&C=O&&&&O=S&CO&CS&&C1=CC=CC=C1&CN&CN&C&C=O&&CC^CN&C1CCNC1&&&
CN&CC&C&C=O&&CO^CO&CC&C1CC2CCC1O2&CC&C1=CC=CC=C1&CC&C&C=O&&CO^CO&CC&CC&C&CC&C^C1CCCCCC1^C=O&&&&CO&&
CC&C1=CC=CC=C1&CC&C1=C[NH]N=C1^CO^CCl&CO&&CC^CC&C1=CC=NC=C1&C&&&C=O&&CN^CN&C1=CC=CC=C1&CC&C&CC&&CC&CC&&
CO&CO&C1=CC=CC=C1&CF&&CC^CN^CO&&CO^CO&&CO&&&
CO&CO&C1=CC=CC=C1&CO&CO^C1=CCCC1&&C1CNCN1&C=O&&CN^C&CC&C^CC^C=O&C1=CC=CC=C1&&CO^CO&CO&&&CC&C1=CC=CC=C1&CN&&&
CN&C1=CC=CC=C1&CS&S&O=S&&O=S&CS^C1=CC=CC=C1&CN&CN&CC&CC&CN&CN&CC&CC&CN&CN&C1=CC=CC=C1&CC&C&C=O&&CN^CN&CC&CC&CN&&&
CC&CC&CC&CN&CN&CC&C&C=O&&CN^CN&C1=CCCN=C1&C1=CC=CC=C1&CC&&&
CC&CO&CO&C&C=O&&CN^C1CNNCCN1&CN&C&C=O&&CC^C1=CC=CC=C1&CO&CO&C1=CC=CC=C1&CF&&&
C=O&C1COCN1&C1=CC=CC=C1&CC&CC&CN&C1CNCCN1&CN&C1=CC=CC=C1&C[NH3+]&[NH4+]&[NH2+]=O&&[NH3+][O-]&&
CC&C&CC&&C1CCCCCCCCCCC1&C=O&&CC^CO^C=O&&&&
CO&CO&C&C=O&&CC^CC&CS&CS&C1=NN=C[NH]1&CC&CN^CN^CN&CC&CC&C1=CC=CC=C1&C1=CC=CC=C1&&&&&
CC&CN&C1CNCCN1&CN&C&C=O&&CC^C1=CC=CC=C1&CC&C1=CC=CC=C1^C1=COC=C1^C1CCSC1&CC&C=C&&&CC^S^C1=CC=CC=C1&O=S&CC&&O=S^C^CO&&CC&&CC&CC^C&&CC^CC&&&&CC&CC&&
CO&CO&C&C=O&&CC^C1CCNCC1&CN&CC^C=O^C1=CC=CC=C1&&CC^CCl&CC^C1=CCCCCC1&CCl^C&&&&&C=O&&CN^CN&CC&CC&C1=COC=C1&&&
C=O&C&CO&&CC^C1=CC=CC=C1&CN&NN&C=N&CC&C1=CC=CC=C1&CO&CO&CC&C1=CC=CC=C1&CF&&CC^C&CF&&CF&CF&&
C=O&C&CN&CN^CC^CC&C1=CC=CC=C1&C1=CC=NC=C1&CC&&&C1=CC=NC=C1&CC&CN&CN&CC&C1=CC=NC=C1&&&
CC&CN&C1=CCNCC1&C=O&&CC^C^CO^C=O&&C1=CC=CC=C1&CN&&CN&C&CC&C1=CC=CC=C1^CC&&C1=CC=CC=C1&&&
CC&C1=CC=CC=C1&CC&C1=CC=CC=C1&CN&NS^C1=CCCC1^S&C1=CC=CC=C1&NS&&&&O=S&O=S&&
CC&C&CC&&CC^CN&N&CN&C^CN^C=O&C1=CNCNC1&&CC^CN&CO&&CN^CO&CC^C=O^C&C1=CC=CC=C1&&C=O^C=O&&&&&&CC^C1=CC=CC=C1&CN&NS&S&O=S&&O=S&CS^C1=COC=C1&CC&C1=CC=CC=C1&CBr&&&
CO&CO&C&C=O&&CC^C&CC&CC^CN^C1=CC=NC=C1&CN&&&C&C=O&&CP^P&O=P&&OP&OP&&
CC&CC&CC&CC&CC&CC&CN&CN&C1=CCC[NH+]=C1&C[NH3+]&CC^C1=CC=CC=C1^CC&&&CC&CC&CC&CC&CC&&&
C=O&C&CN&CN^CC^C1=CC=CC=C1&C1CCNCC1&CCl&CN&&CCl^C1=CC=NC=C1&&CCl&&&&
CO&CO&C1=CC=CC=C1&CC&CN&C1CCNC1&C=O&&CC^C^C1=CC=CC=C1^C=O&&&&CN^C1CCNCC1&CC&&&
C=O&C1=NCCCN1&CC&C1=CC=CC=C1^C1=CC=CC=C1^C[NH3+]&&&[NH4+]&[NH2+]=O&&[NH3+][O-]&&
CC&C&C=O&&CN^CN&C&CC&C^CC^C=O&C1=CC=CC=C1&&CN&&CN&CC&CC&C1=CNCC1&C1=CC=CC=C1&&&
CC&CC&CC&C1=C[NH]C=N1&CC&C1=NCCN1^CC^C=O&C1=CC=CC=C1^CN&C=C&&C1=CC=CC=C1&CC^CN&&C1=CC=CC=C1&CC&&&CO&
CC&C&C=O&&CN^CN&C1=CC=CC=C1&CN&CN&C=C&C1CCNCC1&C=O&&C=O&C1=CC=CC=C1^CCl&&&
C=O&C&CO&CO^CC^C1CC2CCC(C1)N2&C1=CC=CC=C1&CN&CO&CC&&&C1=CC=CC=C1&CF&&&
C=O&C&CO&&CC^C1CCNCC1&CN&CC&C1=CC=NC=C1&CC&C1=CC=CC=C1&C1=NCCN1&CC&C1=CC=CC=C1&CCl&&CO&CO&&
CC&CC&CC&CC&CN&C1=CCNN=C1&CC&C1=CC=CC=C1^CC&&C1=CC=CC=C1^C=O&&&&
C=O&C&CN&NO^CC&&C1=CSC=C1&CC&C1=CC=CC=C1&CC&CN&C1CCNCC1&&&
C#N&CC&C1=CC=CC=C1&CC&C1=C[NH]C=N1&CC&C1=CN=CN=C1^C1=CCNC=C1^CN&&&CN&CC&C1=CC=NC=C1&&&
CC&C1=CC=CC=C1&C1=CCNCC1&C=O&&CC^CN&N&CN&CC^NS^C1=COC=C1&S&&&CS&&O=S&O=S&&
CC&CN&N&CN&CC^CN&&CC&C&CO&&CC^C&CC&CC^CN^C1=CC=CC=C1&CN&&&C&C=O&&CO^CO&C1CCOC1&C1CCOC1&CO&CO&C&C=O&&CC^C1=CC=CC=C1&C1COCO1&&&
CF&C&CF&&CF&CC^C1=CC=CC=C1&CC&CN&C1=NNCC1&C1=CN=CN=C1&CN&CN&C1CC1&&&
CC&C&C=O&&CN^CN&C1=CC=CC=C1&CS&S&O=S&&O=S&NS^CN&C&CC&&CC^C&C=O&&CO^CO&C&CC&&CC^C&C=O&&CN^CN&C1=CNNC1&CC&&CN&CN^C1=CC=CC=C1^C=O&&&&
C#N&CC&C1=CCNC=C1&CC&C1=CC=CC=C1^CN^CCl&CN^C1=NCCN1&CCl^C1CCCCC1&C1=CC=CC=C1&&&&&&&
CO&CO&C1=C[NH]C=C1&CC&C1=CSC=N1^CC^CN&&CN&&&&
CC&C1=CC=CC=C1&CC&&C1=C[NH]C=N1^CC&CN&C1CCNCC1&CN&C1=NNCC1&C1=CC=CC=C1&CF&&&
CN&C1=CC2CCNC(C1)C2&C&C1CCOC1^C&C1=CCCCC1^C1=CC=CC=C1&CO&CO&&&&&
C=O&C&CC&C^CN^CC&N&C1=CC=CC=C1^CC^CN&&&C1=CC=CC=C1&CC^CN&&C1=COC=C1&CC&&&C1=CSC=N1&&&
C=O&C&CC&CC^CN^CS&CN&S&C1=CC=CC=C1&O=S&CC&&O=S^C&&CS^CF&C1=CC=CC=C1&&CF^CF&&CF&&&&
C=O&C&CC&CN^CN^CN&CN&C&C1CC1&CC&&&CO^CC&&CC&C1=CC=CC=C1&CO&CO&CC&C1=CC=CC=C1&C[NH3+]&[NH4+]&[NH2+]=O&&[NH3+][O-]&&
CC&C1=CNCN=C1&CC&&C1=N[NH]C=N1^CS&CS&CC&C&C=O&&CN^N&CN&&CN^CC&C&C=O&&CN^CN&C1CCCCC1&&&
C=O&C&CN&CN^CN^C1=CC=CC=C1&CN&CC&C1CNCCNC1&C&C=O&CF&&CN&CF^CC^CN&CF^C1=CC=CC=C1&C1=CC=CC=C1^C=O&&CF&CC&&C1=CC=CC=C1&&C&&&C=O&&CO&&
CN&C1=C[NH]N=C1&CC&C1=CC=CC=C1&CC&CN^CF^C1CSCCN1&&&&&
CO&CO&C&C=O&&CC^C1=CNCC1&C1=CC=NC=C1&CC&C1=CSC=N1&CN&CN&C&C=O&&CC^C1=CC=CC=C1&CCl&&&
CO&CO&C1=CC=CC=C1&CC&C1CCCCC1^CO^CN&CO^CO^CN^C1=CC=CC=C1&&&&C&C1=COCO1^C1CCOC1^C=O&&&C=O&&CC&&CC&C&CC&&CC&&
CC&CO&CO&C&C=O&&CC^C1=CCCCC1&C=O&&CN^CN^CC^C1=CON=C1&&&CC&&&
CC&C1=CCCC=CCCCCCNCC2=NC(=CS2)C=C1&CO&CO^C=O^C&&CC^C=O&&C=O&CC&C1CSSC1^C&O=S&CN&&C=O&CC&&CO&&&
CC&C1=NNCC1&CN&C1=CN=CN=C1^C^CC&CC&C1CC1^CN&CC&&CN&&&C1CC1&&&
CO&CO&CC&C&CC&&CN^CN&C1=CN=CN=C1&CO&CO^CO&&CO&C1=CC=CC=C1&CCl&&&
CC&CO&CO&C&C=O&&CC^C&CC&&C1CCCCC1^CC&&C1CCCCC1^C=O&&C1CC2CCC(C1)C2^C=O&&C[NH3+]^[NH4+]&[NH2+]=O&&[NH3+][O-]&&
CC&C1=CC=NC=C1&CC&CO^C1=CCCC=C1^CO&&&C1=CC=CC=C1&CC&C&C=O&&CN^CN&C&CC&CC^C1CCNCC1^C&CN&C=O&C1=CN=CN=C1&&CN^CC&NO&C#N&&&&&
C=O&C1COCN1&C1=CC=CC=C1&CC&C1=COCCC1&C=O&&CC^C1=CC=CC=C1&CF&&&
CC&CC&CC&CC&CC&C1=NCCN1&CN&CC^C1=CC=CC=C1^C1=CC=CC=C1&CC&CC&C&C1=CC=CC=C1&C=O&CC&&CO^C1=N[NH]N=N1&CO&&&CC&&&
C=C&C1CC2CCC1C2&CC&C^C^C=O&CC&&CO&CC^CO&&&&&
CC&C1=C[NH]N=C1&CC&&CN^CC&C1CCNC1&CN&CC&CS&S&O=S&&O=S&CS^CC&C1CCCC1&&&
CC&C&CC&&CN^CN&CC&C&CO&&CC^CO&CO&CC&C1=CC=CC=C1&CC&C&CC&&CC&CC&&
C=O&C&CO&&CC^CC&C&CN&CN^CC^C&C1=CC=NC=C1&C=O&C1=CCCC=C1&&CN&&CN&C1=CCCC=C1&C1=CC=CC=C1&&&
CC&CC&C1=CC=CC=C1&C1=CNCC1&CC&C1=CC=CC=C1^CC^C1=CCCC=C1&C=N&&&NN&CN&C&CN&&C=S&&
CO&CO&C1=CC=CC=C1&C1=NCCS1&CN&CN&C&C=O&&CC^CN&C1CNCN1&C=O&&C=O&C1CCCCC1^CC&&&
CC&C1=CC=CC=C1&CN&CN^CCl^C&&&C=O&&CC^CC&C1=CSCN1&C=N&CN^CN^C1=CC=CC=C1&&&CCl&&CCl&&
CC&C1CCCCC1&C1CCCCC1&C=N^C1CCCC1^NO^CC^C=O&&&&C1CCCCC1&&&&
CC&C1CCNCCOCCCNC1&CN&C^C=O^CC&&CC&CC^CN^C1=C[NH]N=N1^CO&N&&&&&CN&&CN^C&C=O&&CN^CN&C1=CC=CC=C1&CN&C1COCCN1&&&
CO&CO&C1=CC=CC=C1&CN&CN&C&C=O&&CN^CN&C1=CCCC=C1&C1=CC=CC=C1&&&
CC&C&CC&&CN^CN&C&C=O&&CC^C1=CON=C1&CC&C1CCNCC1&CN&C&C=O&&CN^CN&C1=CC=CC=C1&CO&&&
CC&CO&CO&C&C=O&&CC^C1=CCNC1&NS&S^CC^O=S&C1=CC=CC=C1&&O=S^CO&&CS^CO&C1=CC=CC=C1&&&C[NH3+]&[NH4+]&[NH2+]=O&&[NH3+][O-]&&
CO&CO&C1=CC=CC=C1&C1=NNCC1&CC&C1=NN=C[NH]1&CS&CS^CN^CC&&&C&C=O&&CN^C1CCNC1&&&
CC&C&CC&&CC^C&CN&CN^CC^C&C&C=O&C=O&&CC&CN^CN&NO&C1CNSC1&&&C=O&&C1=CC=CC=C1&S^O=S&&O=S&&
CO&CO&C1=CC=CC=C1&C1=CNCC1&CC&CS^CN^CS&CC^CC^C1=CCCC=C1&C1=CC=CC=C1&&&C1=CC=CC=C1&CC&&&C&C=O&&CN^CN&CC&CC&C1=CC=CC=C1&&&
CC&CC&C&C=O&&CN^CN&CC&C1=NCCN1&CN&CC^C1=CC=CC=C1^C1CCCCC1&CC&&&C&C=O&&CN^CN&&&
CC&CC&CC&CC&CC&CC&CC&C&C=O&&CN^CN&C1=CC=CC=C1&CO&CO^CO^CC&CO^CO^CC&CC&CO&&&CC&CC&CC&&&CC&CC&&&
C=O&C&CC&CO^CN^CO&N&C1=CC=CC=C1&CN&&&C^CN^C=O&C1CCCCC1&&CC&&C1=CC=CC=C1&CN&C1=NN=N[NH]1&&&
CC&C1=CON=C1&CC&&CC^CS&CS&C1=N[NH]C=N1&&&
CO&CO&C1=CC=CC=C1&CC&&CC^C1=CC=NC=C1&CO&CO^CC^C1CC2CCC1C2&C1=N[NH]C=N1&CC&CN&C&&&C=O&&CN^C1COCCN1&&&
C=O&C&CO&&CC^C1=CC=NC=C1&CN&C1CCNC1&C1CCNCC1&CN&C&C=O&&CC^C1=CC=CC=C1&CF&&CN^C1=C[NH]N=C1&&&
CC&C&C=O&&CN^CN&C1=CC=CC=C1&C1=NCCO1&CC&CC&C1=CC=CC=C1&CCl&&&
C=O&C&CC&C1=CC=CC=C1^CN^CCl&C1CCNCC1&&CN^CC&C1=N[NH]N=C1&C1=CC=CC=C1&CC&&&C1=CC=NC=C1&&&
CN&C1=N[NH]C=N1&C1=NCCCN1&CC&CC^C1=CC=CC=C1^CC&C[NH3+]&C1=CC=CC=C1&[NH4+]&&&[NH2+]=O&&[NH3+][O-]&&
CO&CO&C1=CC=CC=C1&CC&C^CN^C=O&CN&&CN^C1=CN=CN=C1&CN&CC&C1=CC=CC=C1&C1=CC=NC=C1&CO&CO&CO&CO&&&C1=CN=CN=C1&&&
C=O&C&CC&CC^CN^C1=CC=CC=C1&CN&CF&C1=CSC=N1&&&CC&CC&C1=NN=C[NH]1&CS&CS^NN^CC&CN&C&C&C=O&C=O&&CN&CC^C1COCCN1&C1=CC=CC=C1&&&CCl&&&
CC&C&C=O&&CO^CO&C1=C2CCCCCC(CC1)C2&C=O&&CC&CO^CO^CO^C&&CO^C=O&CO^CC&CC^C&&C1CCCCC1^C1=CC=CC=C1&C=O&CO^C&&&CC&CO^CC&C&CO^C1COC1&CC^CO&C&&&&&&CC^CC&C&&C=O^CN&&&CN^CC^C&C1=CC=CC=C1&C=O&&&&CC^C1=CC=CC=C1&&&
C1=CC=CC=C1&CC&CC&CN&CN&C1=CCCN=C1&CC&C1=CSC=C1^C1=CC=CC=C1&&&&
CO&CO&CC&CC&C1=NN=CS1&CN&CN&C&C=O&&CC^CC&C1=CC=CC=C1&CO&CO&&&
CC&C&CC&C1=CC=CC=C1^C1CNCN1^CO&C=O&CO&&CN^CC&CC^C=O^C1=CC=CC=C1&C1=CC=CC=C1&&&&&CBr&&&
CN&C1=NCCN1&C1=CC=NC=C1&CN&CN&CC&C1CCNC1&CN&CC&C1=CC=CC=C1&&&
C=O&CC&C1=CC=CC=C1&CO&&CC^C=O&&&
CO&CO&C1=CC=CC=C1&CC&C&C=O&&CO^CO&C1=C2CCCCCC(CC1)C2&C=O&&CO^CO^CC^C&&CO^CC&CO^CO&C=O^C&&CO&&C=O&CO^C&CC^C&CC&C&C=O&&CC^CO&&CC&&&CC^C1=CC=CC=C1&C&&&CN&CN^CC^C&C1=CC=CC=C1&C=O&&&&CC^C1=CC=CC=C1&&&
CO&CO&C1=CC=NC=C1&CC&C^CC^C=O&C1=CC=CC=C1&&CN^CO&CN&CO&C&&&CC&&CC^C1=CC=CC=C1&CO&CO&CC&C1=CC=CC=C1&&&
CC&C&CC&&CC^CC&C&CN&CN^CC^C&C&C=O&C=O&&CC&CN^C&CN&CC&C&&CN^CC&CN&CC^CC^C&C&C&C=O&C=O&C=O&&CC&CO&CN^C&&&CN&CN&C&&CC^CC&C&C^CC^CC&C=O&C1CCOC1&CC^CN&CO^CN&C&CN&&&C1=CNCNC1^CO^C=O&C&C=O&&CO&CO^C=O&&C=O^CO&&&&CN&&CC&CN&C1=CC=CC=C1&CC&&&C1=CC=CC=C1&&&
CS&CS&C1=C[NH]C=N1&CC&&C1=CNCNC1^C=O&&CN^CC^C=O^C1CCCCC1&&CN&&CC&C&CC&&CC&&
CC&C&CC&&CC&CC^C1CCCCC1&CN&&CO&&
CC&CO&CO&C&C=O&&CC^CC&CN&N&CN&CC^CN&&CC&C#C&CC&CC&C&CO&&CC^C1=CC=CC=C1^CC^CCl&C1=CC=CC=C1&&&C1=CCCC=C1&&&
CC&CO&CO&C&C=O&&CN^CN&C1=CC=CC=C1&CN&N&CN&CC^NS^CC&S&C&O=S&CC&&O=S&CC&CS&&C1=CC=CC=C1&CC&&&
C=O&C&CC&CO^CN^CO&CN&C&C1CCCCC1&C=O&&&&CC^C1=CC=CC=C1&C1CCSC1&C=O&&C=C^CC&C1=CC=CC=C1&C[NH3+]&[NH4+]&[NH2+]=O&&[NH3+][O-]&&
CO&CO&C&C=O&&CO^CO&C1CCCCC1&C1CCCCC1&CC&&C1CCCCC1^CC&&C1CCCC1^CC&C1=CC=NC=C1&&&
CC&C1CCNC1&CN&CC^C=O^CN&&&CN&C&C=O&&CO^CO&CC&C1=CC=CC=C1&&&
CC&C1=C[NH]C=N1&CN&CC&C&CC&&CO^CO&C1=CC=CC=C1&CCl&&CC^C#N&&&
CC&C1=CC=CC=C1&CC&C&CC&C^CN^C=O&C1CNCCN1&&CN^C=O&C1=CCNCC1&&&CC&C1=CC=CC=C1&&&
CO&CO&C1=CC=CC=C1&CC&C1=CCOC=C1&CC&C1=CC=CC=C1^C=O^CC&&CC&&C^CO^CC&&&&CC&&
CC&C1=CC=CC=C1&CC&&CC^C=C^CC^CC&&&C1=CC=NC=C1&&&
C=O&C1CSCCN1&CN&CC^C1=CC=CC=C1^C&&S^CO&O=S&&CC&O=S^CN&&&C1CCNCC1&C1=CC=CC=C1&&&
C=O&C&CN&CN^CN^C1=CC=CC=C1&C1CCNC1&CC&C1CCNCC1&C&CN&CF&CC&&CF^C1=CC=NC=C1&&CF&&&&
CC&C&C=O&&CN^CN&C1=CC=CC=C1&CO&CO&C1=CCCN=C1&C1=CC=CC=C1&&C1=COCCC1&&
CC&C1CCOCCCNC1&CN&C^C=O^CC&&CC&CC^CN^C1=CC=CC=C1^CO&N&CN&&&CN&CN&&NS^C&S&C=O&O=S&&CC&O=S^CC&&CS^C1=CC=CC=C1&C1=CC=CC=C1&&&CCl&&&
CC&C&CC&&CC^CC&C&CN&CN^CC^C&C&C=O&C=O&&CC&CN^C1=CC=CC=C1&CN&&&C&CC&C^CC^C=O&C&&CN^CC&CN&&CC^C&&&CC&C#N^C1CCCC1&&&&
CN&C1=CN=CNC1&CO&&CC^C^C=O^C=O&&&&CN^CN&C1=CC=CC=C1&CCl&&&
CO&CO&C&C=O&&CC^C1=CNCNC1&CC&&CN^CC^C=O^CC&&CC^CC&C1=CC=CC=C1&CC&C[NH3+]&CC&[NH4+]&CC&[NH2+]=O&CC&&[NH3+][O-]^CC&&&C&C=O&&CN^CN&CC&C1=CC=NC=C1&&&
CC&C1=CC=CC=C1&CS&S&O=S&&O=S&NS^C1CNCCN1&CN&C1=CNCN=C1&CN&&C1=C[NH]N=C1^CC&C1=CC=CC=C1&&&
CO&CO&C1C2CC3CC1CC(C2)C3&C&CO&&CC^C&C=O&&CN^CN&CC&CN&C1CNCCN1&CN&C1=CC=CC=C1&CF&&&
CC&CN&C1=CNCN=C1&CN&CN^CF^C&&C=O^CC&&&CC^CC^C1=CC=CC=C1&C&CN&CO&CN&&CC^C&C&C=O&C=O&&CC&CO^C1=CC=CC=C1&&&CO&CO^CCl^CC&&CO&&CO&&&
CC&C1=CC=CC=C1&CO&CO&CC&CN&CN&CC&C&CO&&CC^CO&CO&C1=CC=CC=C1&C1=CNCC1&C1=CC=CC=C1&&&
CC&CC&C&CC&&CC^C&C=O&&CN^CN&C1=NN=CS1&CS&S&O=S&&O=S&NS^N&CN&CC^CN^C&CC&CC&C&&CC^CO&&&&CC^C&CC&CC^CN^C1=CC=CC=C1&CN&&&C&C=O&&CO^CO&C1CCOC1&C1CCOC1&&&
CC&C1=NN=CNC1&CS&CS^NN^C&&C=O^CC&&&&CC&CC&&
CC&C&CC&CC^CN^C1=CNCC1&CN^CC^C1=CC=CC=C1&C&C&&&C=O&C=O&&CO&CN^CO&N&C1C2CC3CC1CC(C2)C3&CN&&&CC^CN^C1=CC=CC=C1&C1=CC=CC=C1&CO&CC&CO&C&C&C=N&CF&&CN&CF&&&CF&&
C=O&C&CO&&CC^CC&CC&C1=CNCN=C1&C=O&&CO&&
CC&C1=COC=C1&CC&C1=N[NH]N=N1&CN&CC&C&C=O&&CN^CN&C1=CSC=N1&CC&C1=CC=CC=C1&CBr&&&
CN&C1=CNC=NC1&C=O&&C1=C[NH]C=N1^CN&C1CCOC1&CC&CO^CO&&&CO&&
CC&CC&C1=CC=CC=C1&C1CCNC1&C=O&&C1=NCCCN1^C=O&&C1=CC=CC=C1^CBr&&&
CO&CO&C1=CC=CC=C1&CC&CN&CN&C&C=O&&CN^N&CN&CC^CN^CC&C&CC&CC&CC&&CC^CN&C1=CC=CC=C1&N&&&CN&&CN&&
CC&C1=CC=CC=C1&CC&&CO^CO&CC&C&C=O&&CN^N&CN&CC^CN^C1=CC=NC=C1&C1CCSC1&&&S&O=S&&O=S&&
CC&CC&CC&CC&CC&CC&CC&CC&CC&CC&CC&C&C=O&&CN^CN&C1=CC=CC=C1&CCl&&CCl&&
CN&C1=NN=C[NH]1&CC&CC^CC^CC&C1CCNCC1&C&CN&C=O&C1=CN=CN=C1&&CN^C1=CSC=C1&CN&&&C1CCCC1&&&
CC&C&CC&&CC^CC^CN^C&CN&C=O&CC&&CN^C&CN&C=O&C1CCCNCC1&&CN^CN&C1CCNC1&CC^C=O^CN&C&&C1=CC=CC=C1^CN&C=O&&&C1=CC=CC=C1&&CN^CN&C1CCNC1&C1COCCN1&CN&&&C1CCNC1&&&
CO&CO&C1=CC=CC=C1&CC&CN&CN&C&C=O&&CC^C&CN&NS^CC^S&C&O=S&CC&&O=S&CC&CS&&C1=CC=CC=C1&C1CSCCN1&C=O&&CC&&
CC&C&CC&&CC&CO^CO&C&C=O&&CN^CN&C&CC&C1=CC=CC=C1^CC^CC&C&C1=C[NH]C=N1&CO&CC&&CC^C1=CC=CC=C1^CC^CC&CO&CC&C&CO&C&C=O&C1=CC=CC=C1&C=O&&CO&&&CO^CO&&&C&CC&&CC&CC&&
CC&C1=CON=C1&CC&&CC^CC&C&C=O&&CN^CN&CC&C1=CC=CC=C1&CN&C1CNCCN1&CN&C1=CC=NC=C1&&&
CC&CO&CO&C1=CC=CC=C1&CC&C1=N[NH]N=N1&CN&CC&C&C=O&&CN^N&CN&CC^CN&&CC&&&
CC&C1=C[NH]C=N1&CC&CN&CN&C1=CC=CC=C1&C1=CN=CCC1&&&
CN&N&CN&&CN^C1=CC=CC=C1&CC&C1=CC=NC=C1&CC&C1=CC=CC=C1^CS&&S&O=S&&CS^C1=CC=CC=C1&CC&C&CF&&CF&CF&&
CC&CC&CC&CC&CC&CC&CC&CC&CC&CC&CC&CC&CC&CC&CC&CC&CC&CC&CC&CC&CC&CC&CC&CC&CC&C&C=O&&CN^CN&C&CC&CO^CC^CO&C&C1CCOCC1&CO&CC&&CC^CO^CO^C&&&&CO^CO&&CO&CC&&CC&CC&CC&CC&CC&CC&CC&CC&CC&CC&CC&CC&CC&&&
CC&CN&C1=NCCN1&CN&C1CNCCN1^C1=CC=CC=C1^CN&&&CC&C1=CNCC1&C1=CC=CC=C1&&&
C=O&C&CC&CS^CC^CS&C1=CC=CC=C1&C1=NN=C[NH]1&CC&CC&C&C1=CC=NC=C1^CN^CF&&&CC&&CF^C1=CC=NC=C1&&CF&&&&
CC&C1=CC=CC=C1&CS&S&O=S&&O=S&NS^C1CCNC1&CC&CN&CN&C&C=O&&CC^C1=CC=CC=C1&CCl&&&
CC&C&CC&&CC&CC^C1=CC=CC=C1&CC&CN&C1CNCCN1&CN&C1=CC=CC=C1&CN&C1COCN1^CF^CC&&&CN^C=O^C1=C[NH]N=N1&&&&&
C=O&C&CC&C1CCNC1^CN^CC&C1CCNC1&C&CC&C=O&C1=CC=CC=C1&&CN&&C1CCNC1&CC&CN&C1COCCN1&&&
CO&CO&C1=CC=CC=C1&CC&C1=NNCC1&CC&C1=CSC=N1^CN^CN&C&C1=NCCCN1^CC^CC&CC&C1=CC=CC=C1^CC&C=O&C=O^CO&&&&C1=CC=CC=C1&&&&CF&&&
CO&CO&C1=CC=CC=C1&CC&CC&CC&C&C=O&&CN^C1CNCCN1&CN&CC&C1=CC=CC=C1&CCl&&&
CO&CO&C1=CC=CC=C1&CC&C1CNCCN1&C=O&&NS^S&O=S&&O=S&CS^C1CC1&&&
CO&CO&CC&C&CC&&CN^CN&C1=CC=NC=C1&CN&C1=C[NH]N=N1&CC&C1=CC=CC=C1&CO&&&
C=O&C&CO&CO^CC^C1=NC=NC=N1&C1=CC=CC=C1&CS&&&CS^CN^CC&C1COCCN1&C1=CC=CC=C1&&&CCl&&&
CC&C&CC&&CN&CC^C1=CC=CC=C1&CC&C&CF&&CF&CF&&
C=N&C&CN&&CN^CN&CC&CC&CC&CC&C&CN&NS^CC^S&C&O=S&C=O&&O=S&CN&CS^C1CCNCC1&C1=CCCC=C1&CC&C1=CC=CC=C1&CC&&&C1=CC=CC=C1&&&
CN&N&CN&CC^CN^CC&CC&CC&C1=CNCC1&C&CN&C=O&&C1=CC=CC=C1&CN&&CN&C1=CCCC=C1&C1=CC=CC=C1&&&
CO&CO&C1=CC=CC=C1&CN&CN^CCl^C1=CCNCC1&&&CCl&&C1=NN=C[NH]1^CC^C1=CC=CC=C1^C1CC1&&&&&
CC&C1=C[NH]C=N1&CC&CN&C1CCNCC1&CC&C1=NCCN1&C1=CC=CC=C1&CF&&&
C[NH3+]&[NH4+]&C[NH3+]&&C1CC2CCC(C1)[NH2+]2^CC&C&C=O&&CO^CO&CC&CC&CC&CC&CC&CC&CO&CO&C&C=O&&CC^C1=CC=CC=C1&CN&NS^C1=CCCC=C1^S&&&O=S&&O=S&CS^C1=CC=CC=C1&C[NH3+]&[NH4+]&[NH2+]=O&&[NH3+][O-]&&
C[NH3+]&C1=CC=[NH+]C=C1&CN&CN&C&C=O&&CC^C1=CC=CC=C1&CN&CN&C1=CCC[NHH+]=C1&C[NH3+]&&C1=CC=CC=C1&C1=CCCC=C1&&
CN&C1=CN=CN=C1&CC&C&C=O&&CN^CN&CC&CN&CN&C&C=O&&CC^C1CCNCC1&C=O&&&
CN&C&C=O&&CN^CN&C1CCNCC1&CN&C1=CC=CC=C1&CF&&CF&C1=CNCCC1^C=O&&CC^C^CN^C=O&C1CC1&&CO&&&&
CC&CN&N&CN&CC^CN&&C&C=O&&CN^C1CNCCN1&C1=NN=C[NH]1&CC&CC&CN&NS&S&O=S&&O=S&CS^C1=CC=CC=C1&CC&&&
CC&C1CNCCNC1&C=N&NN^C1=CC=CC=C1^CN&CCl^C^C&&&CC&C=O&&CC&CC&&C1=CC=CC=C1&C1COCO1&&&
CC&C&C=O&&CN^C1CCNCC1&CC&C1=CN=CN=C1&CC&CN&C1CCNC1&C=O&&C^CF&&CF&&
CC&CN&CN&C1=CNCN=C1&CC&CC^C1=C[NH]N=C1^CC&&&&&
CC&CO&CO&C1=CCCC=CCCCCC2=CCC=C(C2)NCC=C1&CC&&C=O&C=O&CN^C1CNC1^CC&&&CO^CO^CO&&&CC&CC&CO^CO^C=O^C&&&CN&&C=O&&
CO&CO&C&C=O&&CC^CC&C1=NOC=N1&CC&C1=N[NH]C=N1&C1CNCCOC1&C1=CC=CC=C1&CO&CO&CC&CO&CO&C1=CC=CC=C1&CCl&&CCl&&
CC&C&C=O&&CN^CN&C1=CC=CC=C1&CC&C^CCl^C=O&&&&CC^C&C=O&&CN^CN&C1=CC=CC=C1&C1=NCCO1&CC&C1=CC=CC=C1&&&
C=O&C1=CCNCCC1&C1=CC=CC=C1&CC^C1=C[NH]C=N1^C1=CC=CC=C1&&&CO&CO^CF^C&&&CF&&CC^CN&C1COCCN1&&&
CN&C&C=O&&CC^C1=CNCC1&C1=CC=CC=C1&CN&CN^CF^C1=CN=CN=C1&&&CN&CN&C1=CC=CC=C1&&&
C=O&C&CN&CN^CC^C1CC1&C1=CC=CC=C1&&&C1CNSC1&C=O&&CN^CC^C=O^CC&&&C1=CC=CC=C1&&&
C=O&C&CN&NS^CC^S&C1=CON=C1&O=S&CC&&O=S^C1=CC=CC=C1&&CS^CCl&C1=CC=CC=C1&&&CC&C&CF&&CF&CF&&
C=C&CC&C1CC1&C&CN&CN^CC^C&C&C=O&C=O&&CC&CO^C1CCNC1&&&CO&CO^CN^C1=CCCN=C1&C&CC&C=O&C1=CC=CC=C1^C1=CC=CC=C1&CC&&CO&C&CO&CC&&&CC^CN^CC&CN&CC&C&CN&C=O&&&&CC^C1CCNC1&CN&C&C=O&&CC^C&CN&CN^CC^C&C&C=O&CC&&CO&CC^CO&&CC^C&&&CC&&CC&CC&&
CO&CC&CN&C1CNCCN1&CN&C1=CC=CC=C1&CN&CN&C1=CN=CN=C1&C1=CCNCC1&CC&C1=CC=CC=C1^C=O^CCl&&CN&CCl^CC&&&CC&CN&C1COCCN1&&&
CC&C&CC&&CC^C1=CC=CC=C1&CO&&C1=CCCCC1^C1CCCCC1&CC&&C1CCCC1^CO&&&
C=O&C&CC&CN^CC^C1CNCCN1&C1=CC=CC=C1&CN&&&C1CCCNCC1&C=O&&C1=CC=CC=C1&C1=CC=CC=C1&&
CC&CN&N&CN&CC^CN&&C&C=O&&CC^CN&N&CN&C1=CC=CC=C1^NS^CC&S&&CC^O=S&&&&O=S&CS^C1=CC=CC=C1&CCl&&&
C#N&CC&C1=CC=CC=C1&CC&C1=C[NH]C=N1&CN&CC^CC^CC&C1=CC=NC=C1&CC&&&CC&CC&CO&&&
CO&CO&C1=CC=CC=C1&C1=NCCN1&CS&CS&CC&C&C=O&&CN^NN&C=N&C1CCNC1&C=O&&C1=CC=CC=C1^CBr&&&
C#N&CC&C1=CC=CC=C1&CN&CN&C1=CN=CN=C1&CC&CN^CC^CN&C1=CC=CC=C1&C1=CN=CN=C1&&&C1=CSC=C1&&&
CC&C&CO&&CC^C&CN&CN^CC^C&C&C=O&C=O&&CC&CN^C&CN&CN&CC&CN^CC^CC&C&C&C1=CC=CC=C1&C=O&CC&&&&CC&CC^C&&&CC&CC^CN^C1=C[NH]C=N1&CN&&&C&C=O&&CC^C&CC&CC^CN^C1=CC=CC=C1&CN&&&C&C=O&&CC^C&CC&CC^CN^C1CCCCC1&CN&&&C&C=O&&CC^C&CN&&CC^CC&CC&CN&&&
CC&C1CCOCC1&C1CCOC1&CC&&C1CCCC1^CO&&C1CCCCC1^CC&&C1CCCCC1^C1=CCCCC1&CO&CO^CC^C1CCOCC1&&&CC&CO^CO&&CO^CO^C1CCOCC1&&CO^CC&CO&&CO^C1CCOCC1&&CO^CC&&CO^CO^CO&&CO&&CO^C1CCOCC1&&CN^CC&&&&CO&CO&CO&&
CC&C1=CC=CC=C1&CC&C1CCNC1&C=O&&CN^C1=CC=CC=C1^C1=C[NH]N=C1^C1COCO1&CC&&&C&CN&&C=O&&
C=C&C1CCOC1&C=O&&C1=CC=CC=C1&&
CC&C1=CC=CC=C1&C1=NCCN1&CS&CS&CC&C&C=O&&CN^CN&C1=CC=CC=C1&C[NH3+]&[NH4+]&[NH2+]=O&&[NH3+][O-]&&
CC&CC&CC&CC&CC&CC&CC&CC&CC&CC&CC&CC&CC&CC&CC&CC&CC&C&C=O&&CN^CN&C1CCNCCNCCNCCNCCNCCNCCNCCNCC1&C=O&&CC^CC^C=O^C1=CC=CC=C1&&C=O^CF&&CC&CO^C^C=O&&CN&&CC&C=O^CC^C=O&&C1=CNCC1&&C=O^C1=CC=CC=C1&&C1CCNC1&&&&
CC&C&C=O&&CN^CN&C&CC&CC^CC^C1=CC=CC=C1&C&CO&C=O&NO&&CN^C=N&CN&C&C&CC&CC&CO^CC^CO^CC&&CC&&&CC&C1=CC=CC=C1&C1=CC=CC=C1&CO&CO&&&&&
CO&CO&C1=CC=CC=C1&CC&CC^CO^C&CO^CO^C=O&&&CO&&CO&&CO&C1=COC=CC1&CC&CN^C=O^C1CNCCN1&&&CN&CC&C1=CC=CC=C1&&&
CN&N&CN&&CN^C&CC&C1=CC=CC=C1^C1CCCCC1&&C1CO1&CC&C1=CC=CC=C1&&&
C=O&C&CC&C1=CC=CC=C1^CN^CF&C1CCNCC1&&&C1CCNC1&CN&C1=CC=NC=C1&&&
CC&C1=CC=CC=C1&CC&C1COPOC1&P&O=P&&CP^C1=COCCO1&CN&C1=NCCN1&C1=CN=CN=C1&CN&&&
CC&C&C=N&NN^CC^CN&C1=CC=CC=C1&C&CCl&C=O&&&&CC^CS&CS&C1=CCCN=C1&CC&&C1=CC=CC=C1&&
CO&CO&C1=NC=NC=N1&CN&CN^CC^CC&C1=CC=CC=C1&CC&CC&CC&C&C1CSCN1&CF&C=O&&CF&C=O&CF&&&&
CC&CC&CC&CC&CC&CC&CC&CC&CC&CC&CC&CO&CO&C&CC&&C=O&&
CO&CO&CC&C1CCNC1&CN&CC&C1=C[NH]C=N1&CC&C^C1=CNCNC1^CC&CN&&CC&CC&&&C=O&CC&&
CS&CS&CC&C&CC&CO^CN&&C1=NCCN1&C1=CN=CN=C1&CN&CN&C1CC2CCC1C2&&&
CN&N&CN&&CN^CC&CC&CC&CN&CN&C&C=O&&CC^C1CCCC1&CC&&C1CCCCC1^C1CCCCC1&CC&&C1=CCNCC1^CN&&C=O&&
C#N&CC&C&C=C&CC^CC^C1=CC=CC=C1&C1=CC=CC=C1&CO&&&&CO&&
CC&CC&CC&CC&CC&CN&CN&C=O&&&
CO&CO&C1=CC=CC=C1&CN&CN&C&C=O&&CC^C1=CC=CC=C1&C1CCNC1&C=N&NN^C=N^CN&NN^C=O^C1=CC=CC=C1&&&&&CF&&&
CC&C1=NCC=NN1&CS&CS^C=O^CC&&&C&C=O&&CN^CN&C1=CC=CC=C1&CN&C1COCCN1&&&
CC&CN&N&CN&&CN^C1=NC=NCC1&C1=CC=CC=C1&CC&C1=CC=CC=C1&CF&&&
CO&CO&C1=CC=CC=C1&CC&C1=CC=CC=C1&C1=CCCN=C1&CN&CN^CC^CC&C1=CC=CC=C1&CC&CN&CN&N&CN&CN&C&&CN^C=O&&&&CC^CC&CN&C1CCNC1&&&
CN&CC&CC&CC&CN&CN&C1=CN=CN=C1&CN&&C1=CNCCC1^C=O&&CN^CC&CC&CC&C1=CC=CC=C1&&&
CC&CN&C1CCNCC1&C&C1=CC=CC=C1&CC^C1=CCCCC1^C&C1=CC=CC=C1&C=O&CO&&CO^CO^CO^CO&&&CO^CO&&&&CO&&&
CO&CO&C1=CN=CN=C1&CN&C1CNCCN1&CN&C&C=O&&CN^CN&C&CC&&CC&CC&&
C#N&CC&CC&C1=CC=CC=C1&CC&C1=CC=CC=C1&CC&C=O^CF&&&CF&&
CC&C1=CN=CN=C1&CN&CN^CN^C&CN&C=O&C1CCCC1&&CC&&C1=CC=CC=C1&CN&C1CCNC1&C=O&&&
C=O&C1=CCNC1&C=O&&C1=CC=CC=C1^C1=CNCC1&C1=CC=CC=C1^C1=CNCC1^CO&C1=CC=CC=C1&&&&&
CC&C1=CC=CC=C1&CO&CO&CC&C&C=O&&CN^CN&C1=CC=CC=C1&CN&CN^CC^C&C&C=O&C=O&&CC&CC^C1=CC=CC=C1&CC&&&CCl&&&
C=O&C&CC&CN^CN^C1=CCNN=C1&CN&CC&C1=CC=CC=C1&C1=CSC=C1^C=O^CC&&&&&C&CF&&CF&CF&&
CN&N&CN&&CN^C1=CC=CC=C1&CC&CN&CN&CC&C1CCOC1&CN&C1=NCCN1^CO^CS&&CO^CS^C1=CN=CN=C1&&CC&CN&C1=CC=CC=C1&&&CF&&&
CC&C1=CC=NC=C1&CC&CN&CN&C&C=O&&CC^C1=CN=CN=C1&CC&C1=CC=CC=C1^CN^CC&&&&&
CO&CO&C1=CC=CC=C1&CO&CO^CCl&&&C1=CCCCC1^C=O&&C=O&C1=CC=CC=C1^CC&&CF&C1=CCOC=C1^C&CC&&CC&&
CS&S&O=S&&O=S&NS^CN&C&C=O&&CC^C1=CC=CC=C1&CF&&CC^C1CCCC1^CO^CC&CO^CF^C1=CC=CC=C1&C1=CC=CC=C1&&&&&CC&C#N&&&
CO&CO&C&C=O&&CC^CC&C#C&CC&C=C&CC&C&C=O&&CN^C1=CNCC1&CC&CO^C1=CCCN=C1&&C1=CC=CC=C1&&&
CO&CO&C1=CC=CC=C1&CC&CN&C1=NCNCN1&CO&&C=O&CN^CC^C=O^CN&&&C1COCCN1&&&
CBr&C&CC&C1=CC=CC=C1^C1CCNC1&&C1=CC=CC=C1&&C^C1CNCNC1&&C1CCCCC1&&
C1=CC=CC=C1&C1=NCCN=C1&CN&CN^CC^CC&C1=CC=NC=C1&CC&&&CC&CC&CC&CC&CN&CN&C1=CCCN=C1&CC&C1=CC=NC=C1^C1=CC=CC=C1&&&&
C=C&C1CCCCC1&CC&CC^C^CC&CC&C&&CC^CC&&&&CC^CC&CC&C=C&C&CC&&CC^CC&CC&C=C&C&CC&&CC&&
CC&C&C=O&&CN^CN&CC&C&C=O&&CN^C1CC2CNCC1CN2&CN&CC^C=O^C1=CSC=C1&&&&&
CC&C&CC&&CN^C1=CNCC1&CC&C^C1=CN=CN=C1^C=O&&&&CC^C1=CC=NC=C1&CN&CN&C&C=O&&CC^C1=NNCC1&CN&&&
C=O&C&CN&CN^CC^C1=CC=CC=C1&C&C1=CCCN=C1&C=O&C1=CCCC=C1&&CN&&CN&CC&C1CCNC1&CN&CC&C1=CC=CC=C1&&&
CN&C1CNCCN1&CN&CC&CO&CO&C1=CC=CC=C1&C1=COCCC1&C=O&&CC^C1=CC=CC=C1&CO&CO&CC&CN&C1CCNC1&&&
CO&CO&C&C=O&&CC^CN&CN&CC&C&CC&&CC^C1CCCC1&CO&&C1CCCCC1^CC&&C1CCCCC1^C1CCCCC1&C[NH-]&[NH-][NH3+]^CC^N#[NH+]&&&&&
CC&C1=COC=C1&CC&C^CC^C=O&&&&CN^C1COCCN1&C1CCCC1&CO&CO&CC&C1=CC=NC=C1&&&
CC&CN&C1CNCCN1&CN&C&C=O&&CC^C1=CSC=N1&CC&C1=CC=CC=C1&CO&CO^CO&&CO^CO&&CO&&&
CO&C1=CC=CC=C1&CN&CN&C1=CSC=N1&CC&C1=CC=NC=C1&&&
CO&CO&C&C=O&&CC^C1=C[NH]C=N1&NN&CN^CC^C1=CC=CC=C1&C1=CC=CC=C1&&&&&
CC&CN&C1CNCCN1&CN&C1=CCNC=C1&C=O&&CC^C#N^C1CCNCC1&&CN&CC&C1=CC=CC=C1&CO&&&
CC&CC&C&C=O&&CN^CN&C1=CC=CC=C1&C1CCNC1&CN&C1=CC=CC=C1&&&
CC&C&CC&C1=CSC=N1^C1CNCCOC1&&C=O&&C1=CC=CC=C1&C1=C[NH]C=C1&&
CC&C1=NOC=N1&CC&C&CC&&CO&CC^C#C&CC&C1=CC=CC=C1&C1=COCCC1&CO&CO^CC^C&CO&C=O&CO&&CN^C&CN&C=O&C1=CC=CC=C1&&CN^CC&C1COCCN1&C&&&CC&&CC&CC&&
CO&CO&C1=CC=CC=C1&CC&C&C=O&&CN^NN&CN&C&C=O&&CC^C1=CC=CC=C1&C1=COCCO1&&&
C#N&CC&C1=CC=CC=C1&CC&CC&C&CN&CN^CC^C&C&C=O&C=O&&CO&CN^CO&CN&CC&C&C1=CC=CC=C1&CC&&&CC^CC^C1=CNCC1&C&C1=CC=CC=C1&C=O&&&&CO&&
C=O&C&CC&C1COCCO1^CN^C1=CC=CC=C1&C1CCNCC1&&&CN&CN&C1=CC=CC=C1&&&
CC&CN&CN&C&C=O&&CC^C1CCOC1&CN&C1=NCCN1^CO^C1=CN=CN=C1&&CN^CN&&&CN&C&C=O&&CN^CN&C1=CC=CC=C1&CC&&&
C1=CC=CC=C1&CC&C&CC&CC^CC^CC&C1=CC=CC=C1&CN&&&C1CCNCC1&CO&CO&C1=CC=CC=C1&CC&C1=NN=N[NH]1&&&
CC&C1=CC=CC=C1&CN&CN&C&C=O&&CN^C1CNCCN1&CN&CC&C1=CC=NC=C1&&&
CC&C1=CC=CC=C1&CC&C^CCl^CN&&&CN^CC^C1=CC=CC=C1&C&CC&CF&CN&&CF^N&&CF^CN&&&&CN&&
CC&CC&C&CC&&CC^C&CN&CN^CC^C&C&C=O&C=O&&CO&CN^CO&CN&CC&C&C1=CC=CC=C1&CC&&&CC^CC^C1=CC=CC=C1&C&&&C=O&&CN^NO&&&
CC&CN&C1CNCCN1&CN&C1=CSCCC1&C=O&&C1=CC=CC=C1^CCl&&&
CN&N&CN&&CN^C&C=O&&CC^C1=CCNCC1&C=O&&C1=CC=CC=C1^CS&S&O=S&&O=S&NS^CN&C1=CC=CC=C1&CF&&&
CC&C1CCCCC1&C&C1CCOCC1&CC^C1CC2COC(C1)OO2&CC^CC&CC&&&CN&CN&CC&C1=CC=CC=C1&&&
CC&CC&C&CC&&C1CCCCC1^CN&CN^C1=CC=CC=C1^C&&&C=O&&CC^C&CC&CN^CN^C1COCCN1&CN&&&C&C=O&&CC^C&CC&&CC&CC^CO&&&
CN&N&CN&CC^CN^C1=CC=CC=C1&CC&CN&C&C1CNCCN1^CCl^CO&CN&&&&CC^C&CN^CC^C=O&C1=N[NH]C=N1&C1=CC=CC=C1&&CC&&CF&C1=COC=C1&&CF^CC&&&C&CF&&CF&CF&&
CO&CO&C1=CC=CC=C1&CC&C=N^CO^NN&CO&CN&C&C1=CN=CN=C1&CF&CS&&CF^S^CCl&CF^CS&&&&&&O=S&O=S&&
CC&C1CCNCC1&NS&S&O=S&&O=S&CS^C1=CC=CC=C1&C&C1CCNC1&C=O^C1=CNCCC1&&&&
CBr&C1=CSCC1&C1=CC=CC=C1&CC&C1=CC=CC=C1&CN&C1=N[NH]C=N1&&&
C#N&CC&C1=CC=CC=C1&CC&C1=CSC=C1&CN&&CC^C&C=O&&CC^C1=CC=CC=C1&CO&CO^CCl^CC&&&C1=CC=CC=C1&CCl&&&
CN&C1CCNC1&C1CC1&CC&CN&CN&C&C=O&&CC^C1=CC=CC=C1&CCl&&CCl&&
CN&CN&C&CC&C^CC^C=O&C&&CN^CC&CN&&CO^C&CO&CC&CC&CS^CC^C1=CC=CC=C1&&&C&&&C=O&&CN^CN&C&CC&C^CC^C=O&C&&CC^CC&C&&CC^CF&&&&CF&CC^C&C=O&&CN^CN&&&
CC&C&C=O&&CN^CN&C&CC&CC^CC^CC&C&CN&C=O&C=N&&CN^C&CN&CN&C&&CN^CC&&&CC^CC^C&C&CC&C=O&&CC&CN&&CN&C&CC&CC^CC^C&C&CN&C=O&&C=O&CN&&CN&C&CC&CO^CC&&C&C=O&&CO&&
CC&C&CC&&C1CC2CCC1C2^CC&CS^CN^S&CN&O=S&C&&O=S^C=O&&NS&CC^C1CCNCC1&C1=CSC=C1&C1CCCC1&CCl&C1=CC=CC=C1&&&&&
C=O&C&CN&CN^CC^C1CCCCC1&C1=CC=CC=C1&CC&CCl&CC&&&CN&C1CNCCN1&CN&C1=CC=NC=C1&&&
CC&C&CC&&CC^C1CNSCCN1&C=O&&CN^CC^CN^C1=C[NH]N=N1&CC^S^CN&C1=CC=CC=C1&O=S&CC&CC&&O=S^C1CCCCC1&C1=CC=CC=C1&&&&&CC&C1=C[NH]N=C1&&&
C=O&C&CN&CN^CN^C1=CSC=C1&C1CNCCNC1&&&C1=C[NH]C=N1&CC&CN&C1CCNCC1&&&
CN&C1=NN=C[NH]1&CC&C1=CC=CC=C1^CC^CC&C&C#C&CC&CC&C1=CC=CC=C1^C1CCC1^C1=CC=CC=C1&&&&&CC&C&CF&&CF&CF&&
CO&NO&C=N&C&CC&C#N^CC&&C1=CCNC=C1&CCl&&C=O&CN^C1CCCC1&&&
CN&C&CC&CC^CC^C1=CC=CC=C1&C&CO&C=O&&&&CN^CN&C&CC&CC^CC^C1=CNCC1&C&C1=CC=CC=C1&C=O&&&&CN^CN&C&CC&CC^CC^C1=C[NH]C=N1&C&C1=CCNC=C1&C=O&&&&CN^CN&C&CC&CC^CC^CC&C&C&C=O&C=O&&CN&CO^CN&&&C&CC&CC^CC^C1=CC=CC=C1&C&&&CN&&C=O&&
CC&CN&C1CCCCNCCCCOCCCC1&CC&&CO&CC&CO^CO^CC^C1CCOCC1&&CO^CC&CO^CC&C^C1CCOCC1&&CN^CC^C^CC&&CC&CO^CC&&CN&CO^CO&&CO^N^CO&&&&CO&CN&&&&&&CN&&
CC&CN&C1=C[NH]N=C1&CC&CN^CC^CN&&&C1=CC=NC=C1&CS&S&O=S&&O=S&NS^C1CNCCN1&CN&CC&&&
C=O&C&CO&&CC^C1=CC=CC=C1&CC&C1=COC=C1&CC&C=C&CC&C&C=O&&CC^C1=CC=CC=C1&CCl&&&
CC&C&CN&&CC^C&C=O&&CN^CN&C&CC&CC^CC^C1=CC=CC=C1&C&CO&C=O&&&&CN^C1CCNC1&CC&C&C=O&&CN^CN&C&CC&&CC^C&C=O&&CN^CN&CC&C&C=O&&CO^CO&C&CC&&CC&CC&&
CO&CO&C1=CC=CC=C1&CN&C1CNCCN1&CN&CC&CC&CN&C1CNCN1&C=O&&CN^C1=CC=CC=C1^C^CCl&CC&&CCl&CC&&&&
C=O&C1CCNC1&C=O&&CN^CC^C1CCCC1^C&&&C=O&&CN^CN&C1=CC=CC=C1&CS&S&O=S&&O=S&NS^C1COCCN1&&&
C1=CC=CC=C1&CN&CN&CC&C1=CC=CC=C1&CO&CO&CC&CN&C1COCCN1&&&
C=O&C&CC&CC^CN^CC&NN&CC&CN&CC&C&CC&C=O&CC&&CC^CC&C1=CC=CC=C1&CC&CO&CC&&&CO&&&
CC&C1=COC=C1&CC&C1=NOC=N1&CC&CC&CC&C&C=O&&CN^CN&C1=CC=CC=C1&CF&&&
CO&CO&C1=CC=CC=C1&C1CCOCC1&C&CO&&CC^CN&CN&CC&CC&C1=CC=CC=C1&CF&&&
CC&CN&C1=CNCCC1&CC&C^C=O^C=O&&C1=CC=NC=C1&CN^CC&CN&&&CC&C1=CC=CC=C1&CC&&CC&&
CO&CO&C1=CC=CC=C1&CN&C1CNCCN1&CN&CC&CN&CN&C&C=O&&CC^C1=CC=CC=C1&C1=COCCC1&CCl&&C=O&&
CC&C1=CC=CC=C1&CC&C=C&C1=NCCO1&CC&C1=CC=CC=C1^C=O^C[NH3+]&&&[NH4+]&[NH2+]=O&&[NH3+][O-]&&
CC&C&C=N&NN^CC^CN&C1=CCCCC1&C1=CSC=N1&C=N&CC&NN^C1=CC=CC=C1&CC^CN&&&&&C1=NCCN1&C1=CC=CC=C1&&&
CC&C1=CC=CC=C1&C1=NCCN1&CC&C1=CC=CC=C1^CN^CC&C1=CSC=N1&C1=CC=NC=C1&CN&&&CN&C&CC&&CC^CC&C&C=O&&CO&&
C=N&C&CN&&CC^C1=CC=CC=C1&CS&S&O=S&&O=S&NS^CN&C1=CC=CC=C1&CN&CN&C&C=O&&CN^CN&C1=CC=CC=C1&CC&C&CF&&CF&CF&&
CO&CO&CC&C1CCNCC1&CN&CC^C1=C[NH]N=C1^C1=COC=N1&CN&CC&&&&&
CC&C1=CC=NC=C1&CC&CN&CN&C1=CN=CN=C1&CC&C1=CC=NC=C1&&&
CO&CO&C1=CC=CC=C1&CN&CN&C&C=O&&CC^CN&N&CN&&CN^C&C=O&&CC^CC&CS&S&O=S&&O=S&CS^C1=CC=CC=C1&C1CCCNCC1&C=O&&&
CN&N&CN&CC^CN^C1=CSC=C1&C&&&C=O&&CC^C&C=C&CC^CN^C1=CSC=C1&CN&&&C&C=O&&CC^C1=CC=CC=C1&&&
CC&CN&N&CN&C^CN^C=O&C1=CC=CC=C1&&CC^CC&CO&C&CO&CC&C1=CC=CC=C1&&C=O^C1CCOCC1&&&CC&C1=CC=CC=C1^CC^CO&C&CO^CO^C=O&&&CO&&CO&&&&
C=C&C&CC&CO^CC&&C1=CCOCC1&CO&CO^CC^C&C=C&CC&&&&CC^C1=CCCCCC2CCOC(CCCC1)O2&C=O&&CO^CO^CC^C1CCOCC1&&CO^CC&&CC&CO&CC&CO&CO&&CO^CO&&&C&&
CC&C1=CSN=C1&CC&C&C=O&&CN^CN&CC&CC&CN&CN&C1=CN=CN=C1&CN&C1COCCN1^C1=NCCN1&&CN&CC&C1=CC=CC=C1&&&
C=O&C&CC&CN^CN^NS&NN&S&C=N&O=S&CC&&O=S^C1=CC=NC=C1&&CS&&C1=CC=CC=C1&CCl&&&
CC&C1=CNCN=C1&CC&&C1=N[NH]C=N1^CS&S&O=S&&O=S&NS^CN&CC&CC&C1=CC=CC=C1&&&
CO&CO&C1=CC=CC=C1&CC&C1=CON=C1&CC&CO^CC^CO&C&C1=CC=NC=C1&C=O&CC&&CN&CCl^CN&&&C&CC&&CC^C&CC&&CC&&
CC&CO&CO&C1CCCC1&CC&CN^C=O^C1CCNCC1&&&CN&C1=C[NH]N=C1&CC&&&
CC&CC&CS&CS&C1=CC=CC=C1&CC&C1=CC=CC=C1&C1=CCCN=C1&C1=CNCN1&C=O&&&
CC&C&CC&&CC&CC^C1=NNCC1&CN&C^CC^C=O&C1=CC=CC=C1&&CC^CF&CS&&&CS&C1=CC=CC=C1&&&
CC&C1=CNCC1&CC&CN^C1=CC=CC=C1^N&CF&CN&&&C^CN^C=O&C1=CC=CC=C1&&CC^CC&C&C1=CC=CC=C1^CF^CC&CS&&&&CC^S&&CC^O=S&&&&O=S&NS^CN&C&C=O&&CC^C1=CC=CC=C1&CF&&CF&&
C=O&C1=CCCCC1&CO&&CC^C1=CC=CC=C1^C=O&&&C1=CCCC=C1^C1=CC=CC=C1&&&
CC&C&CC&&CN^C=N&C&CN&CN^CN^C#N&CN&&&C1=CC=NC=C1&CC&C^CN^C=O&C1CCNC1&&CO&&&&
CO&CO&CC&C&CC&&CN^CN&C1=NC=NCC1&CC&C1=CC=CC=C1^C1=CC=CC=C1^CO&&&CO^CCl&&&&
CCl&C1=CC=CC=C1&CC&CN^CCl^CN&&&C1=NC=NCC1&CC&C1=CSC=C1^C1=CC=CC=C1&&&&
CN&C1CCNC1&C=O&&CC^CN^CC^C1CCNC1&C1=CC=CC=C1&CO&CC&&&C#N&&&
CC&C&CC&&C1CCCCC1^C=O&&CO^CO^CO^C&CO^C1=CC=CC=C1^C=O&C1CCOCC1&CO&&CC^CO&&CC^C1=CC=CC=C1&&CO^CC&CO&&CO^C1=CC=CC=C1&&C&&CO&CC&&CO&CC&&&&
CC&C1=CC=CC=C1&CN&C1=NNCC1&C1=CN=CN=C1&CN&&&
CC&C&C=C&C1CCCCC1^CC^CO&C1=CC=CC=C1&&C1=CC=CC=C1^CCl&&C&&CC&&CC&&
CC&C&C=O&&CC^C1=CC=CC=C1&CN&CN&C&C=O&&CC^C1=CC=CC=C1&CS&S^C[NH3+]^O=S&[NH4+]&&O=S^[NH2+]=O&&NS&[NH3+][O-]^C1CCCNCC1&&&&&
CN&C1=CNC=NC1&C=O&&C1=C[NH]C=N1^CN&C1CCOC1&CC&CO^CO&&&CO&&
CC&C&C=O&&CN^CN&C1=CC=CC=C1&CN&CN&C&C=O&&CC^C&CC&CC^CN^CC&C1=N[NH]C=N1&CN&&&C1CNCCN1&CN&C&C=O&&CC^CC&CC&CC&C1CSSC1&&&
C=C&CC&CN&C1=CC2CCNC(C1)C2&C&C1CCOC1&C^C1CCCCC1^C1=CC=CC=C1&CN&CO&CN^CO^CO&C&&&&&C=O&&CC^C1=COC=C1&&&
CN&C1=C[NH]C=N1&CC&CN&C1CNCN1&C=O&&CN^CC^C1=CC=CC=C1^C1=CC=NC=C1&&&CCl&&&
CC&C1=CC=CC=C1&CN&C1=C[NH]N=C1&CC&C^CC^CF&C1=CC=CC=C1&&CF^C1=NCCNC1&&CF^C=O&&&&CO&&
CC&C&CC&&CC&CN^CN&C&C=O&&CC^CC&C1=CC=CC=C1&CC&C^CO^CC&&&&CC&CC&&
C=C&CC&CC&C1=CC=CC=C1&CC&C=N^CO^NN&&&CN&C&C=O&&CC^C1=CC=NC=C1&&&
CO&CO&C1=CC=CC=C1&CC&C^CO^C=O&CO&&CN^CC&CN&C1=CC=CC=C1&C1=CC=CC=C1&CC&C1COCO1&CN&&&C1CCNCC1&CC&&&
CO&OP&P&O=P&&OP^CO^CP&&C&CO&CO^CC^C&C1=CC=CC=C1&C=O&CF&&CC&CF^CO&&&CO&C1=CC=CC=C1&CCl&&CCl&&
CN&N&CN&&CN^C&C=N&&CC^C1=CC=CC=C1&C1=NCCN1&CC&C1=CC=CC=C1&CN&CN&C&C=N&&CN^CN&C1=CC=CC=C1&CCl&&CCl&&
C=O&C&CO&&CC^C1=CNCCC1&CN&C1CC1^C=O&&&C1=CC=CC=C1^CN&C1CNCCN1^CF^CN&&&CC&C=C&CC&CN&C1CNCCN1&CN&C1=CC=CC=C1&CF&&C1=CNC=CC1^C=O&&CC^C^CN^C=O&C1CC1&&CO&&&&
C=N&C&CN&&CN^NS&S&O=S&&O=S&CS^C1=CC=CC=C1&CN&CN&C&C=O&&CC^C1C2CC3CC1CC(C2)C3&CO&&&
CC&C&CN&NN^C=C^CN&C1CCNC1&C&C=O&C=O&&CN&CC&C1=CC=CC=C1^C1=CC=CC=C1&&&CBr&&&
CN&C1CCNCC1&CO&CO&C1=CCCC=C1&CC&C1=CSCC1^C1=CC=NC=C1^C1=CC=CC=C1&&&CC&C&CN&&C=O&&
CC&C1=CNC=NC1&C=O&&CN^C1=C[NH]N=C1&CC&CC^CN^C1=CSC=C1&&&&&
CN&N&CN&&NN^N=N&CN&C1=CC=CC=C1&CO&&&
CC&CO&CO&C&C=O&&CC^C&C=O&&CN^CN&C1=CSC=N1&CC&CCl&&&
CO&CO&C1=CC=CC=C1&CC&C&CC&C#N^C=C&&CC&C1=CC=CC=C1&CBr&&CO&&
CO&CO&C1=CC=CC=C1&CC&C^CO^CC&CO&C1=NN=N[NH]1^CN&&CN&C1CNCCN1&CC&CN&C1=CC=CC=C1&C1=CC=CC=C1&&&CCl&&&
CC&C1=CNNC1&CN&CN^C=O^C&&CN^C=O&C1=CC=CC=C1^CN&CC&&&&CO&CO&C&C=O&&CC^CC&CC&C&C=O&&CC^C1=CC=CC=C1&&&
CN&C1=C[NH]C=N1&CC&C1=C[NH]N=N1&CN&C1CCCNCC1^CC^C=O&C1=CSC=C1&&C=O^C[NH3+]&&C1=CC=CC=C1^[NH4+]&&&[NH2+]=O&&[NH3+][O-]&&
CCl&C1=CC=CC=C1&CC&CN&C1=CNCC1&CC&CN^C1=CC=NC=C1^C1CCNCC1&&&&&
CC&C&CC&&CC&CC^C1=CC=CC=C1&CC&C1=NCCO1&CC&C1=CC=CC=C1&CCl&&CN&CCl&&
CN&N&CN&C^CN^C=O&C1=CC=CC=C1&&CC&&CN&C1=C[NH]N=C1&CC&C&C=O&&CN^CN&C1=CC=CC=C1&CCl&&CCl&&
C=O&C&CC&C1=CN=CCC1^CC^C1=CC=CC=C1&C1CC1&CF&CC&&&C1=NN=CO1&&&
C=O&C&CO&&CC^CC&C1=CC=CC=C1&CN&CN&C&C=O&&CC^C1=CC=CC=C1&CN&CN&CC&C1=C[NH]C=N1&&&
CC&C1CNC1&CN&CN^C=O^C&&CN^C=O&C&&CC^C=O&C&&CN^C=N&NS&NO^CC^S&CO&C1=CSC=N1&O=S&C&CN&&O=S^CC&&&&NS&CC^C1=NNCN1&&CC^CC&C&C#N^C=O^C=O&&&&&&CN^CN&CC&CC&C1=CNCN=C1&C=O&&CO&CF&&
CC&CC&C1=CN=CN=C1&CC&C1=CSC=C1^C1=CCNCC1&&CN&C&C=O&&CC^CS&S&O=S&&O=S&CS^C1=CC=CC=C1&&&
CN&N&CN&CC^CN^C&CC&C=O&C&&CN^C=O&N&&CN^CN&CN&CC^CN^C&C1=CC=CC=C1&C1=CC=CC=C1&CC&&&CF&&CC&CCl&CC&&C&C=O&&CN^CN&C1=CC=NC=C1&&&
CC&CC&CC&CC&C1=C[NH]C=N1&CCl&&CC^C=O^CN&&CC&C1=CC=CC=C1&C1=COCC1&CC&C1=CC=CC=C1^CBr^CN&&&NS&S&O=S&&O=S&CS^C1=CC=CC=C1&&&
CC&C1=CCOCC1&CBr&&C=O&C1=CC=CC=C1^CC&CN^CO^C1COCCN1&&&&&
CO&CO&C1=CC=CC=C1&C1CCCNCC1&C&C1=CC=CC=C1&&C1=CNCC1&&
C=O&C1CNOC1&CN&C1=CC=CC=C1^C1CCNCC1&&CN&CC&CC&C=C&CC&C1=CC=CC=C1&&&
C=O&C1CSCN1&C=S&&C=C^CC&C1=COC=C1&CC&C1=CC=CC=C1&CC&C^CO^C=O&&&&CO&&
CC&C1CCNCC1&C=O&&CN^C1CCCCC1^C1=CC=CC=C1^C1=CC=CC=C1&CC&&&CC&CC&C&C=O&&CO^CO&CC&C&C=O&&CC^C1=CC=CC=C1&CC&C&CC&&CC&CC&&
CC&C1=CC=CC=C1&CN&CN&C1=CSC=N1&CC&C1=CC=CC=C1&CCl&&&
CN&N&CN&&CN^C1=CC=CC=C1&CC&C1=CN=CCC1&C1=CC=NC=C1&&&
CC&C&CC&&CC&CN^CN&C&C=O&&CC^C1CCNC1&C=O&&CN^C1=CC=CC=C1&CCl&&CCl&&
CO&CO&C&C=O&&CC^C&CC&&CN^CN&C1=C[NH]C=N1&CC&C1=CC=CC=C1^C1=CCNC=C1^CO&CC&CO&&&&&
CC&C1=C[NH]C=C1&CC&C=C^CC^C1CCNC1&&CC^C=O&C&&C1=CC=CC=C1^C=O&CCl&&CN&&NN&CN&C&C=O&&CN^CN&CC&C1=CC=NC=C1&&&
CC&C1=CCOC=C1&CO&&CC^C^C=O^C=O&&&&CC^C1=CC=CC=C1&C[NH3+]&[NH4+]&[NH2+]=O&&[NH3+][O-]&&
CC&C1=CNCN=C1&CC&&C1=C[NH]C=N1^CC&CC^CC^CN&C1=CC=CC=C1&C1CNCCN1&CBr&CN&&&C1=CC=CC=C1&CCl&&&
C=O&C&CN&CN^CO^C1=CC=CC=C1&CO&CO&C1=C[NH]N=C1&CO&CC&C&C^CN^CF&CF&C1=CC=CC=C1&&CF&CF&&&CF&CF&&&&
C=O&C&CC&C1CCC1^CN&&C1CCNCC1&C1CCOC1&CO&CO&C1=CN=CN=C1&CF&&&
CO&CO&C1=CC=CC=C1&CN&C1CNCCN1&CN&CC&CC&CN&C1CCNC1&C=O&&C=O&C1=CC2CCC1C2&&
CO&CO&C1=CC=CC=C1&CN&CN^CO^C&CO&C=O&&&&CC^C&CC&&C1CNC1^CN&C&C=O&&CC^CC&C1=CCCC=C1&C1=CC=CC=C1&&&
CS&S&O=S&&O=S&NS^C1CCNCC1&C1CCOC1&CC&CO&CO&C1=CC=CC=C1&CC&C1=CC=NC=C1&&&
CS&CS&C&C=S&&CN^NN&CN&C&C=O&&CC^C1=COC=C1&&&
CC&CC&CC&CC&C&C=O&&CO^CO&CC&C1=C[NH]N=N1&CN&CC&C1=CC=CC=C1&CO&CO&CC&&&
CC&CC&C1=NOC=N1&CC&CN&N&CN&&CN^C1CCNC1&CN&CC&C1=NOC=N1&CC&&&
C1=CN=CC=N1&CC&C1COCCN1&&&
CC&CC&C=C&CC&CC&C=C&CC&CC&C=C&CC&CC&C=C&CC&CC&C=C&CC&CC&C=C&CC&CC&CC&C&C=O&&CN^CN&CC&CO&&&
C=N&C&CN&&CN^CN&CC&CC&CC&C1=CCNCCNCCNCCNCCNCC1&C=O&&CC^CC^C=O^C1=CNCC1&&CC^C1=CC=CC=C1&CC^C=O&&C&&CC^CN&CC^C=O&C=O^C1=CC=CC=C1&&CC&&C1=CCCC=C1&CC^C=O&&C1CCCCC1&&&&&
CC&C&CC&&CC^C&CN&CN^CC^C&C&C=O&C=O&&CO&CN^CO&CN&CC&C&C1=CC=CC=C1&CC&&&CC^CC^C1=CC=CC=C1&C&&&CO&&CC^CC&C&CC&CC^CN^C1=CC=CC=C1&CN&&&C&C=O&&CC^C&CN&CN^CC^C&C&C=O&CC&&CO&CC^CO&&&C1CCOC1&&&
CC&CN&C1CNCCOC1&CC&CN^C=O^N&&C1=CC=CC=C1^CN&&&&CN^CC&CC&C#N&&&
C=O&C&CN&CN^CN^C&CN&C=O&C1=CCNC=C1&&CC^C=O&C1=CC=CC=C1&&&CF&&&
CO&CO&C1=CC=CC=C1&C1=COCCC1&CS&CS^C1=CC=CC=C1^CC&&&CN&N&CN&&CN&&
CN&N&CN&CC^CN^CC&CC&CC&C1=C[NH]N=N1&C&CN&C=O&C1CCOC1&&CN^CC&CN&CO^CO^C&&&&CO^CC&&&CC^CC^C1=CC=CC=C1&C&&&C=O&&CO&&
CO&CO&CC&CN&N&CN&CC^CN^C1=CC=CC=C1&C&CC&C=O&&&&CC^C=C&CC&C1=CC=CC=C1&CO&CO^CO&&CO^CO&&CO&&&
CC&C1=CC=CC=C1&CN&C1=C[NH]N=C1&CC&CN&C1CCNC1&CC&C1=CNCC1&C1=CC=CC=C1&&&
CN&C1CNCCN1&CN&C&C=O&&CC^C1CCNCC1&NS&S&O=S&&O=S&CS^C1=CC=CC=C1&C1CCNC1&C=O&&C=O&&
CC&C1=NN=C[NH]1&C1=NCCNCC1&CC&C1=CC=CC=C1^C1=CC=CC=C1^CC&CC&C#N&C&&&CF&&CF&CF&&
CC&C&CC&&CN^CN&C1=NN=CS1&CS&CS&CC&C1=CN=CNC1&C=O&&C1=CCNC=C1^CC&&&
C#C&CC&CO&CO&C1=CC=NC=C1&C1=CSC=C1&CC&C1=NN=C[NH]1&C1=NNCSC1&CC&C1=CC=CC=C1&C1COCO1&&&
CS&S&O=S&&O=S&CS^C1=CC=CC=C1&C1=NCCS1&CN&CN&C&C=O&&CC^C1CCNCC1&CN&C&C=O&&CC^C1=COC=C1&&&
CN&C1CCNCC1&CC&CO&CO&C1=CC=CC=C1&&&
CO&CO&C1=CC=CC=C1&CC&C=C^CS^CC&S^CO^C&O=S&CO&C=O&&O=S&&&CC&NS^C=C&C1CCNCC1&CC&&&C1=CC=CC=C1&CO&CO^C1COCO1&&&&
CO&CO&C1=CC=CC=C1&CC&C=C^CO^CC&CO&C&C1CCOC1&C=O&CC&&CC^CO^CO^C=C&&&&C1COCO1^CC&&&C1=CC=CC=C1&CO&&&
CO&C1=CC=CC=C1&CC&C1=CC=CC=C1&C1=CNCC1&&&
CN&C=N&C&CN&&CN^CN&C1=CC=CC=C1&CBr&&CO^CO&C1=CC=CC=C1&CC&C&CF&&CF&CF&&
CC&CC&C&CC&&CC^C&CC&C^CN^C=O&N&&CN^CN&CN&C^CN^CC&C=O&C1CCCC1&C1=COC=C1&&CC^C1=CC=CC=C1&&&CN&&&N&CN&C^CN^C=O&C1=CC=CC=C1&&CC^CO&CC&CO&CC&&&C&C=O&&CO&&
CO&CO&C1=CC=CC=C1&CC&C=C^CO^CC&CO&C1=CC=CC=C1&&&CO&CO^CO&&CO^CO&&CO^CC&&C&C=O&&CN^CN&CC&C1=CC=CC=C1&CF&&&
CC&C&C=O&&CN^CN&C&CC&CC^CC^C&C&C=O&C=O&&CO&CN&&CN&C&CC&CC^CC^C1=CC=CC=C1&C&&&C=O&&CO&&
CC&C&C=O&&CN^C1CCNCC1&C1CCOC1&CO&CO&C1=CSC=C1&&&
C=N&C&CN&&CN^CN&C&C=N&&CN^CN&C&C=O&&CC^C1=CC=CC=C1&C1CCNC1&CO&CO^CN^CC&CC^CC^C1=CC=CC=C1&C1=CC=CC=C1&C&CC&&&C=O&C&&CO^CF&&&&CF&CF&&
C=O&C&CN&CN^CC^C1=CC=CC=C1&C1=CC=CC=C1&C1=NCCO1&CN&CC&C1CCNC1^CBr^C1=CC=CC=C1&C=O&&&CF&&C=O&&&C1=CC=CC=C1&&
CC&C1=N[NH]N=N1&CN&CC&C&C=O&&CN^NN&C=N&CC&C1=CSC=C1&C[NH3+]&[NH4+]&[NH2+]=O&&[NH3+][O-]&&
CC&C1=CC=CC=C1&CS&S&O=S&&O=S&NS^CN&CC&CC&C1=CNCC1&CC&CC^CN^CN&C^C1=CC=CC=C1^NS&CC&CCl&S&C1=CC=CC=C1^CC&&O=S&&&C1=CC=CC=C1&&O=S&&&CS^C1=CC=CC=C1&CC&&&
CO&CO&C1=CC=CC=C1&CS&S^CO^O=S&CO&&O=S&&&NS^CN&C1=CC=CC=C1&CC&C^C1=COCO1^C=O&&&&CO&&
C=O&C1=CCOCC1&CO&&CC^C^C1=CC=CC=C1^CC&&&C1=CCNCC1^CC^CO&C1=CCCC=C1&&CN^CO&C1CCCCC1^C=O&C=O&&&C1=CC=CC=C1&C1=CC=CC=C1&&&&
CC&C1=CC=CC=C1&CCl&&CN^CN&C&C=O&&CC^C1CCNCC1&CN&C1=NOC=N1&CC&C1=CC=CC=C1&C1COCCO1&&&
CO&CO&C1=CC=CC=C1&CN&C1=C[NH]C=N1&CC&CC&C1=C[NH]C=N1&CC&C1COCO1^CC&&C1=CC=CC=C1^CN^CC&&&&&
CO&C&CC&C1=CC=CC=C1^C1CCNCC1^CCl&CN&&&CC&C1=CON=C1&CC&C1=COC=C1&CBr&&&
CC&C1=CC=NC=C1&CN&C1CNCCN1&CN&CC&CC&CN&C1CCNC1&C=O&&C=O&C1=CC=CC=C1&&
CC&CC&C&CC&&CC^C&CN&CN^CC^C&C&C=O&C=O&&CC&CN^C&CN&CC&C&CC^CN^CC&CC&CN&CC^CC^C&C&C&C&C=O&C=O&CC&C=O&&CO&CC&CC&CC&&CS&&&C&CS&CC&C1CCCCC1&CC^CC&&CC&CO&C&CO&C=O&CC&&CO^CC&&&CN&&&
CC&C1=CN=CN=C1&CS&CS^C1CNCNC1^CC&C=O&C&&CN^C=O&&C=O&CN&CN^C1CNCCN1&&&CN&C1=CC=CC=C1&&&
CC&CO&CO&C&C=O&&CC^C1=CC=NC=C1&CS&CS&C1=CC=CC=C1&CN&C1CNCCN1&CN&C1=CC=CC=C1&CO&&&
CC&CO&CO&C&C=O&&CC^C1=CSC=N1&CN&CN&C&C=O&&CC^C1=CC=CC=C1&C1=NCCCN1&C=O&&C1CCCNCC1&&
CC&C&CC&&C1CCC1^CN&CN^CO^C&&&C=O&&CC^CN&C1CCNCC1&CC&CN&CN&C&C=O&&CC^C1=CSCC1&C1=CC=CC=C1&&&
CO&CO&C&C=O&&CC^CO&CO&C1=CC=CC=C1&CC&C^CCl^C=O&&CCl&CC&&C1=CC=CC=C1&CO&&CC^CN&C1CCNCC1&&&
CO&CO&C1=CC=CC=C1&CN&C1CNCCN1&CN&C&C=O&&CC^C1=CCOCC1&C=O&&C1=CC=CC=C1^CC&&&
CO&CO&C1=CC=CC=C1&CC&C=N^CO^NN&CO&CN&&&C&C=O&&CC^CN&C1CCNC1&C=O&&C=O&C1CCCCC1^CC&&&
CC&CO&CO&C&C=O&&CC^C1=C[NH]N=C1&CN&C1=CC=CC=C1^CC^C[NH3+]&C1=CC=CC=C1&[NH4+]&CF&[NH2+]=O&&&&[NH3+][O-]&&
CC&C1=CSC=C1&CC&&C1=CNC=NC1^CC&CO^C=O^CO&&&C&C=O&&CC^C1=COC=C1&CBr&&&
CC&C1=CC=NC=C1&CN&CN&C&C=O&&CC^C1=CC=CC=C1&CC&C1=CC=CC=C1&CC&CC&CN&C1CCNCC1&&&
CO&CO&C1=CC=CC=C1&CN&CN&C&C=O&&CC^C1CCNC1&C=O&&CN^CC&C1=CC=CC=C1&&&
C=C&C&CC&CC^CC^C&C&CO&C=O&&CC&CN^C&CN&CC&CC&CC^CN^C1=CC=CC=C1&C1=CC=CC=C1&CN&&&&&C&C=O&&CC^C&CC&CC^CN^C1=C[NH]C=N1&CN&&&C&C=O&&CC^C&CC&CC^CN^C1=CC=CC=C1&CN&&&C&C=O&&CO^CO&C&CC&&CC&CC&&
CC&CN&C1=C[NH]N=C1&CC&CN^CC^C1CCNCC1&&&CC&C1=C[NH]C=N1&CN&C1=CC=NC=C1&&&
CC&CC&C&CC&&CC^C&CN&CN^CC^C&C&C=O&C=O&&CC&CN^C&CN&CC&C&CC^CN^CC&C1=CC=CC=C1&CN&CC^CC^CO&C&C&C&&&C=O&CC&C=O&&CC&CC&CN^C&&&CN&CN&C&&CC^CC&CC&C^CC^C1=CC=CC=C1&C=O&C&CO&&CO^CC&&&&&&CC&&
CC&CC&C1=C[NH]C=N1&CN&N^C1=CCNC=C1^CN&CC&&CN^C&CC&C=O&C1=CSC=C1&&CN^CC&CN&&&C1CCCCC1&&&
C=O&C&CC&C1=CC=CC=C1^CC&&C1=CC=CC=C1&CO&&CC^C1=CC=CC=C1&CO&&&
CC&CC&C1=CC=CC=C1&CC&C^CS^C=O&S&&CN^O=S&CN&&O=S^C1=CSC=N1&&NS&&C1COCCN1&&&
CO&CO&C1=CC=CC=C1&C1=NCCCS1&CN&CN&C&C=O&&CC^C&CC&&CS^CS&C1=CNC=NC1&C=O&&CN&&
CC&C1=CC=CC=C1&CN&CN^CC^CC&&&CC&CC&C&CN&CN^CC^C&C&C=O&C=O&&CC&CO^CC&&&CC&C1=CNCC1&CC&CC^C1=CC=CC=C1^C1=CC=CC=C1&CCl&&&&&
CN&C1CCNCC1&CC&CN&CN&C&C=O&&CC^C1CCNC1&CN&CC^C1=CC=CC=C1^C1CCC1&&&&&
CO&CO&C1=CC=CC=C1&CN&NS^CO^S&CO&O=S&&&&O=S&CS^C1=CN=CNC1&CC&&CC&C=O&&
C#N&CC&CN&CN&C&C=O&&CC^CN&C1=C[NH]N=C1&CC&CN&CN&CC&C1=C[NH]N=C1&CN&C1=CC=CC=C1^CC&&C1=CC=CC=C1&CF&&&
CO&CO&C1=CC=CC=C1&CC&CN&CN&C&C=O&&CC^CN&C1CNCN1&C=O&&C=O&C^CC&&CC^C1=CC=CC=C1&C1COCCO1&&&
CO&CO&C1=CC=CC=C1&CC&C1=COCCC1^CO^C=O&CO&&CO&&CO^C1=CC=CC=C1&&CO&CO&CC&C1CCCCC1&&&
CC&C1=CC=CC=C1&CC&CC^CC^C1CNCNC1&C&C=O&CF&&CN&CF^CC^C1=CC=CC=C1&CF^C1=CC=CC=C1&CCl&&&&&&&
CC&CN&C1COCCN1&C=O&&C1=CC=CC=C1^CN&CN&C&C=O&&CN^CN&CC&C1=CC=CC=C1&&&
C=O&C&CO&&CC^C1=CC=CC=C1&CO&CO&C1CCCCC1&CO&&&
C1=CC=CC=C1&CC&C1=NN=CO1&CC&CN&CN&CC&CN&C1COCCN1&&&
CC&C1=C[NH]N=C1&CN&CC&C1CCNC1&CN&CC&C&C=O&&CN^N&CN&&CN^CC&C1COCCO1&C1=CC=CC=C1&&&
CC&CO&CO&C&C=O&&CN^C1=CCNC1&C=O&&CC^C1=CCNCC1^CC&&C1=CC=CC=C1&CCl&&&
CC&CC&CC&CC&C1CCNCC1&C1=CC=CC=C1&CO^C1=CNCC1&&CC&C=N^C1=CC=CC=C1^CN&&&C&C=N&&CN&&
CC&C&CN&CN^CC^C&C&C=O&C=O&&CC&CN^C&C1CNCCN1&C=O&CN&&CN^C&CN&C=O&C&&CO^CC&CO&C^CC^CC&C=O&C&C1=CC=CC=C1&&CO^CC&&&&&&CC&&
C=C&CC&CN&C1CC2CCC(C1)N2&CC&C1=CC=CC=C1^CC^CC&CO&C#C&&&CC&C1=CC=CC=C1&&&
C=C&CC&CC&C1=CC=CC=C1&CC&C#C&CC&C#C&CC&C&CO&&CC^CO&CO&&&
CC&C&CC&&C1=NC=NCN1^CN&&CN&CN^C1=CC=CC=C1&CCl&&CS^S&O=S&&O=S&OS&&
CO&CO&C1=CC=CC=C1&CN&C1=CN=CNC1&CS&CS^C=O^C1=NN=N[NH]1&&C1=CSC=C1^CN&CC&C1=CC=CC=C1&&CC&&&&
CN&C1=NCCN1&C1=CN=CN=C1&CN&CN^CS^C&CS&C=O&C1=CC=CC=C1&&CC&&CC&CC&C1=CC=CC=C1&&&
CC&C1=CC=CC=C1&CCl&&CC&CO^CO&C1=CNCN=C1&C=S&&C1=CCCC=C1&&
CC&C1=CC=CC=C1&CC&C1CCNCC1&CN&C1=C[NH]N=N1^CO^CC&&CN^C1=CC=CC=C1&C&&&C=O&&CC^C&CC&&CC&CC&&
CC&C&CC&CN^CN^C1=N[NH]C=N1&C1CCNCC1&&&CC&C1=CNCC1&CN&CC^C1=CC=NC=C1^C&&&CC&&CC&CC&&
C=O&C&CC&CC^CN^CC&CN&C1=CC=CC=C1&CC&&&CS&CS&C1=CN=CN=C1&&&
C#N&CC&CS&CS&CC&C1CCNC1&C1CCNCC1&&&
CO&CO&C1=CC=CC=C1&CS&S&O=S&&O=S&NS^N&CN&CC^CN^C&C1=CC=CC=C1&C=O&CC&&CN&&CN&CC&C1=CC=NC=C1&&&
CO&CO&C1=CC=CC=C1&CC&C1=CC=NC=C1&CN&C1CNCCNC1^CCl^CN&&&C1CCNCC1&&&
C#N&CC&C1CCNC1&CN&C&C=O&&CC^CN&CN&C1CCCCC1&C1COCO1&&&
CN&C&C=O&&CN^NN&C=N&C1=CSCN1&CC&C1=CC=CC=C1&CF&&CF&&
CN&CN&C&C=O&&CC^C1=CC=CC=C1&CC&C1CCNC1&C1CCNC1&C=O^C1CCNC1&CN^CO&CC^C=O^CO&C1=CC=CC=C1&&&&&&&
CC&CO&CO&CC&CC&C&CO&CO^C1CNCNC1^C1=CC=CC=C1&C=O&CO&&C=O^CO&&C=O^C1=CC=CC=C1&&&CC&C1=COC=N1&CC&C1=CC=CC=C1&CCl&&&
CO&CO&C1CCOC1&C1CCNCC1&CN&C&C=O&&CC^CC&C1=COC=C1&&&
CC&C1=CC=CC=C1&CN&CN&C&C=O&&CC^C1=CC=CC=C1&C1=CNNC1&CN&CC^C=O^C&&&CO&&CC^CN&C1CCNCC1&C1=CC=CC=C1&&&
CC&C1=CC=CC=C1&CC&&CC^CN&CN&CC&C&CC&C1=CC=CC=C1^CN^C1COCO1&C1CNCCN1&&&CN&CC&CC&CC&C1=CC=CC=C1&&&
CO&CO&C1=CC=CC=C1&CN&CN&C1=CN=CN=C1&CN&CN&C1=CC=CC=C1&C1=NCCN1&CN&&&
CC&C1=COC=C1&CC&C1=C[NH]N=C1&CC&C&C=O&&CN^NN&NS&S&O=S&&O=S&CS^C1=CC=CC=C1&C[NH3+]&[NH4+]&[NH2+]=O&&[NH3+][O-]&&
CC&C&C=O&&CO^CO&C1CCCCC1&CO&CO^C1CCCCC1^C&CC^C1CCCC1^C=O&&CC^CC&&CC&C1CCOC1^C1=CCOC1^CO^C1=CC=CC=C1&C=O&C=O&CO&&&&&&&C=O&&
CC&C&CC&&CN^C1CCNCC1&CN&C1CNCCN1&CN&CC^CC^C1=C[NH]C=N1&CC&CN&CO&C1=CC=CC=C1&&&CF&&&
CO&CO&C1=CC=CC=C1&CO&CO^C1=CCC=CC1&&C=O&&CC^C1=CC=CC=C1^CO^CO&&C=O&&&&
CN&C1=N[NH]N=C1&CN&CN^CC^CC&C1=CC=CC=C1&C1=CON=C1&C1COCO1&&&&&
CN&C1=CCCN=C1&C1=CC=CC=C1&&C1CCCCC1^CO&&CO&&
CC&C1=CC=CC=C1&CS&S^CC^O=S&&&&O=S&NS^C1CCNCC1&CC&C&C=O&&CN^C1CCNCC1&CC&C&C=O&&CN^C1COCCN1&&&
CN&C1CCNCC1&CC&C^C1CCCCC1^C=O&&&&CN^NN&C=N&CC&C1=CSC=C1&CBr&&&
C#N&CC&C1=CC=NC=C1&CN&&CS^CS^CC^CC&C#N^CC^C&&&C1=CC=CC=C1&C=O&CBr&&CN&&CN&C1=CC=NC=C1&CC&C^CCl^CF&&&&CF&CF&&
CO&CO&C1=CC=CC=C1&C1=NCCN1&C1=CCNCC1&C1=CC=CC=C1&CC&C=O&&&
CC&C1=CC=CC=C1&CN&N&CN&C^CN^C=O&C1=CSCC1&&CC^S&C1=C[NH]N=C1&O=S&CC&&O=S&CN&&C1=CC=CC=C1^CO&&CO&CC&C1=CC=CC=C1&CF&&&
CO&CO&C1=CN=CN=C1&CC&C1=CC=CC=C1^CN^CCl&CN&&CCl^C&&&CC&&C=O&&
CC&C1=CCNC1&CC&&C=O&CN^C&C=S&&CN^CN&CC&C1=CSC=C1&&&
CN&C1=C[NH]N=C1&CC&C1=CC=NC=C1&C1=CNCC1&CC&C1=CN=CN=C1&CN&CN&C1=CC=CC=C1&CN&C1CCNC1&CO&&&
CO&CO&CC&CN&CN&C1=CSC=N1&CC&C1=CC=CC=C1&CO&CO^CO&&CO^CO&&CO&&&
C=O&C1CCNCC1&C=O&&C[NH3+]^[NH4+]^CC^[NH2+]=O&C1=CC=CC=C1&&[NH3+][O-]&&&&
C=O&C&CN&CN^CC^C1=CC=CC=C1&C1=CC=CC=C1&CC&CO&C&CO&CF&C1=CN=CN=C1&&CF^CF&&CF&&&&
CN&N&CN&&CN^C1=CC=CC=C1&CC&C1=NOC=N1&CC&CC&C&C=O&&CN^CN&C1=CC=CC=C1&CCl&&&
CC&C1=CC=CC=C1&CC&C1=CON=C1&CC&C&C=O&&CN^C1CC2CCC1N2&CC&CO&CO&C1=CC=NC=C1&&&
C=O&C1CCOC1&CC&CC^C=O^CC&&CC^CC&CC&C1=CC=CC=C1&C1=CC=CC=C1&&&C1=CCCC=C1&&&
CC&CO&OP&P&O=P&&OP^CO^CP^CC&C&&&CC&CC^CP^CC&P&CC&O=P&C1=CC=CC=C1&&OP^CO&CO^OP&CC&&CO&C&&&CC&&CC&CC&&
CO&CO&CC&CC&CN&C1=CNCCC1&CC&C^C=O^C=O&&C1=CC=CC=C1&CO^C1=COCO1&&&&&
C=O&C&CN&CN^CO^CC&CO&CC&CC&C1=CC=CC=C1&CC&&&CC&CC&CN&CN&C1=CCCN=C1&C1=CC=CC=C1&&C1CCCCC1&&
CO&CO&C1=CC=CC=C1&CN&CN&C1=CC=NC=C1&CC&&CC&CC^C#N&&&
CC&C&CN&&CC^C1CC1&CC&C1=CC=CC=C1&CCl&&CCl&&
C=C&C1CCCCC1&CC&CC^C1CCCCC1^CC&CC&C&&C^CC&CC&&CC&CC^CN&C&C1CCNC1&C=O&C=O&&CO&C=O&&&C1=CC=CC=C1&&
C=O&C&CO&&CC^C1=CC=CC=C1&C1CCOC1&CC&C&C=O&&CN^CN&CC&CC&C1=CC=CC=C1&&&
CC&C1=NNCCC1&CN&C1=CC=CC=C1^C=O^CC&&C1=CON=C1^C&CC&CF&C1=CC=CC=C1&&CF^CCl&&CF&&&&
CC&CC&CN&N&CN&CC^CN^CC&C1=CCCCC1&CC&C1=CC=CC=C1&CC&CO&C1=CC=CC=C1&&&CO&&&
CO&C&CC&C^C1CCCC1^CF&C1=CC=CC=C1&&CF&C1=CC=CC=C1&CF^CO&&&CO&CC&C1=CC=CC=C1&&&
CN&C1=NCCN1&CC&C^C1=CC=CC=C1^CC&C[NH3+]&C#N^CC^[NH4+]&&&C#N&[NH2+]=O&&&&[NH3+][O-]&&
C=O&C&CN&CN^CC^CN&C1=CC=CC=C1&C1CNCCN1&CCl&CN&&CCl^CC&&&CO&&&
CO&CO&C1=CC=CC=C1&CC&CN^CS^C1CCNCC1&S&C&O=S&CO&&O=S&CC&NS^C1=CC=CC=C1&C1CCNCC1&CO&&&CO^CO&&CO&&&
CC&CC&CC&CC&CC&CC&CC&CO&CO&C1=CC=CC=C1&CC&C1CNNCN1&C=O&&CN&C=O&CN^C1=CC=CC=C1&CC&CC&C1=NNCCC1&C=O&&CC&&
C#N&CC&C1=COC=N1&CC&C1=CC=CC=C1^CN^CF&CN&&&CC&CN&C1=C[NH]C=N1&&&
CC&C1CCNCC1&CC&&CN^C&C=O&&CC^C1=CC=CC=C1&CN&CN&C&C=O&&CC^C1CCOC1&&&
CC&CC&CC&C&CC&CC^CN^CC&CN&&&C&C=O&&CN^CN&C1=CC=CC=C1&C1=COCCC1&CCl&&CS^S^C=O^NS&&&&O=S&O=S&&
C=O&C&CC&C1=COC=C1^CN^C1=CCCCCC1&C1CCNCC1&&&C&CC&C^CC^C=O&C1=CC=NC=C1&&CN&&C1CCNCC1&&&
CO&CO&C1=CC=CC=C1&CO&CO&C1=CCNN=C1&CCl&&CN^CC^C=O^C1=CCCC=C1&&&C1=CC=CC=C1&&&
C#N&CC&CC&C1=CNC=NC1&CC&C1=CC=CC=C1^CS&&CS^C=O^CC&&&C&C=O&&CN^CN&C1=CC=CC=C1&&&
CC&CO&CO&C&C=O&&CC^CN&C1=NNCCC1&CC&C1=CC=CC=C1^C=O^CN&&C1=CC=CC=C1&&&&
C#C&CC&CO&CO&C1=CC=CC=C1&C1=CCOCC1&CC&C1=CC=CC=C1^CC^CO&C#N^C=O^CO^CCl&&&&&&&&
CO&CO&C1=CC=CC=C1&CS&S^CO^O=S&CO&&O=S&&&NS^CN&CC&CS&CS&C1=NN=N[NH]1&CN&C1=CC=CC=C1&CO&CO&&&
CO&CO&C1=CC=CC=C1&CN&C1CNCN1&C=O&&CN^C1=CC=NC=C1^C1=CN=CN=C1^CC&CCl&C&&&C=O&&CN^CN&C1=CC=CC=C1&CO&CO&C&CC&&CC&&
CC&C&CC&&CC^CC&C&CN&CN^CC^C&C&C=O&C=O&&CC&CO^C&&&CC&CO^CN&&CN&C&C=O&&CC^CC&CC&C1=CC=NC=C1&&&
CC&C&CC&&CN^N&CN&CC^CN^CO&C&CO&CC&C1=CC=CC=C1&&CC^CN&&&C1CNCN1^CF^CN&&&C1=CC=CC=C1^C=O^CO&&&CO&CC&C1CC1&&&
CN&CN&C&C=O&&CC^C1=C[NH]N=C1&C1CNCN1&CN&C1=CC=NC=C1&CC&C^CCl^CF&&&&CF&CF&&
C=O&C1CNCCN1&C=O&&CN^CC^CC^CC&CC&C1=CC=CC=C1&C1=CNCC1&&&C1=CC=CC=C1&&&
CC&CC&CN&C1CCNCC1&C&C1=CC=CC=C1&CO^C1=CCCCC1^CO^CO^C1=CC=CC=C1&&&CO&CO&&&CO^CO&&CO&&&
CO&CO&C1=CC=CC=C1&CC&C1=CCNN=C1^CO^CN&CO&CC^C=O^CC&C1=CC=CC=C1&&CC^C&CC&C&CN&C&CC&&CC^CF&&C=O&&&CF&&&CF&&
CC&C1CCNCC1&CN&C&C=O&&CC^CN&C1=CNCNC1&C=O&&CN^CC^C=O^C1=CC=CC=C1&&C1=C[NH]C=N1&&CC&CC&C1=CC=CC=C1&&&
C=O&C&CO&&CC^CC&CC&C&CN&CN^CC^C&C&C=O&C=O&&CN&CO^CN&&&CC&C1=CC=CC=C1&&&
C=O&C&CO&&CC^C&CC&C1=CC=CC=C1^C1CCCC1^CC&C1=CC=CC=C1&C&&C1=CC=CC=C1^CF&&&&CF&CF&&
CC&C1=C[NH]N=C1&CN&CC&CC&C&C=O&&CN^C1CCNCC1&C1CCNCC1&C=O&&CN^CC&C1=CC=NC=C1&&&
CC&CC&C&CC&&C=C^CC&CC&C1=CC=CC=C1&CO&CO^CC^C1=CC=CC=C1&CC&CC&CC&&CC^C&&CC^C=O&&&&CO&&
CC&CC&C&CO&&CC^CO&CO&C1=CC=CC=C1&CC&C=C&CC&C&C=O&&CN^CN&C1=CC=CC=C1&CO&&&
C=O&C&CN&CN^CC^CC&C1=CC=NC=C1&CN&CCl&C1COCCN1&&CCl&&&CCl&&
CN&C1CC2CCC(C1)N2&CC&C1=CSCC1^CC^C1=CC=CC=C1&C1=CC=CC=C1&&&CCl&&&
CC&C&CC&&CC&CN^CN&CC&C&CO&&CC^CO&CO&C1=CCCC=C1&C1=CC=CC=C1&&&
CO&CO&C1=CC=CC=C1&CC&CN^CO^CN&CO&C1=CC=NC=C1&&&CS&CS&C1=CC=CC=C1&CCl&&&
CC&C1CCOCC1&CO&CO^CO^C1CCOCC1&&CO^CC&&CO^CO^CO&&&&CO^CO^C1CCCCC1&&CO^CC&&&CO^CO&&&CO&CO&&
CO&CO&C1=CC=CC=C1&CN&CN&C1=CC=CC=C1&CO&CO^CO&&CO^CN&&CN&C&CC&&CC&&
CC&C1=CC=CC=C1&C1CCSC1&C=C&CC^S^C1=CN=CC=N1&O=S&C1=CCCC=C1&&O=S&&&&
C=O&C&CC&CN^CN^C1CCNC1&CN&&&C1=CC=CC=C1&C1=CCCN=C1&CN&C1CC2CNCC1O2^CC&&C#C&CC&C1=CC=NC=C1&CN&C1COCCN1&&&
C=O&C&CN&CN^CO^C&CO&CC&CC&CC^CC^C1=CC=CC=C1&C1=CC=CC=C1&C&&&&&C=O&&CO^CO&CC&C&C=O&&CN^N[NH3+]&[NH4+]&[NH2+]=O&&[NH3+][O-]&&
CC&CO&CO&C&C=O&&CC^C1=CC=CC=C1&CN&CN^CN^C&CN&C=O&C&&CC^C=O&C1=C[NH]N=C1&&CC^CN&C1=CSC=C1&&CC^CCl&&&&CCl&&
CC&C1=CC=CC=C1&CC&C&CO&&CC^C1=CC=CC=C1^CC^CCl&C1=C[NH]C=N1&&&&&
CC&C&CC&&CC&CC^C1=CC=CC=C1&CC&C&C=O&&CN^CN&C1=CCCC=C1&CS&S^C1=CC=CC=C1^O=S&&&&O=S&NS^CN&C1=CC=CC=C1&CS&S&NS&&O=S&O=S&&
CO&CO&C1=CC=CC=C1&CC&C^CN^C=O&CN&&CO^C1=CN=CN=C1&&&CC&C1=CC=CC=C1&C1=NCCN1&&&
CO&CO&C&C=O&&CC^CN&C1COCCN1&C=O&&C1=CC=CC=C1^CS&S&O=S&&O=S&NS^CN&C1=CC=CC=C1&CC&&CC&&
CC&CO&CO&C1=CC=CC=C1&CS&S^CC^O=S&C&&O=S^C=O&&NS&CO^CN&&&C1=CC=CC=C1&CC&C1=NCCN1&C1=CC=CC=C1&&&
C=O&C&CN&CN^CC^C1=CC=CC=C1&C1=CON=C1&CF&CC&&&C1=CNCC1&CN&CC^C1=CC=CC=C1^C1=CC=CC=C1&&&CF&&CF&CF&&
CO&CO&C&C=O&&CC^C1=CC=CC=C1&CN&CN&C&C=O&&CC^C1=CC=NC=C1&CCl&&&
CC&CC&CC&CC&CC&CC&CC&CC&CC&CC&CC&CO&OP&P&O=P&&OP&OP^CO&C&CC&CO^CC&&C&CO&&CC^C1CCOC1&CN&C1=CNCNC1^CO^CC&&&&C=O&C=O&&
CC&C&CO&&CC^C&CN&CN^CC^C&C&C=O&C=O&&CC&CN^CO&CN&CO&C&C1=CCCC=C1&CC&C1=CC=CC=C1&CC^CC&&C&C&C=O&C=O&&CO&CC&&CS&CS&C1=NN=CO1&CC&C1=CC=CC=C1&&&
CO&CO&C&C=O&&CN^CN&CC&C1=CC=CC=C1&CC&C1=NNCCC1&C=O&&C1=CC=CC=C1&&
CO&CO&CC&CC&C&C=O&&CN^C1CCNCC1&CO&CO&C1=CC=CC=C1&CC&C&C=O&&CN^CN&C1=CC=NC=C1&CCl&&CCl&&
CN&C1=CN=CN=C1&C1=CON=C1&CC&C1=CC=CC=C1&CN&CN&C&C=O&&CN^CN&C1=CC=CC=C1&&&
CC&C&CC&&CO^CO&C1=CC=CC=C1&CC&CS&S&O=S&&O=S&CS^C&CC&C^C1CCNCC1^C=O&CN&&CN^CC&NO&C1=CC=CC=C1&&&&&
CO&CO&C1=CC=CC=C1&CN&N&CN&CC^CN^CC&C&CC&C=O&C&&CN^C=O&CN&&CO^C1=CC=CC=C1&&&C1=COCC1&CC&C&C=O&&CO&&
CO&NO&C=N&C&CC&C^CC^C=O&C1=CSC=N1&&CN^CN&CN&&&C1CNC1&C=O&&C1=COCCN1^CC&C^CC^C=O&C=C&&CO^CC&&&C&C=O&&CO^CO&CC&C&CN&CN^CC^C&C&CC&C=O&&C=O&CO&&CO&&&
CC&C1=CCCC=C1&C1=CNCN=C1&C=O&&CN^CC^CO^CC&&&CN&C1CNCCN1&CN&C1=CC=CC=C1&CCl&&&
CC&CO&CO&C1=CC=CC=C1&CC&CN&N&CN&CC^CN^CC&C&CN&CC&C1=CCNCC1&&C=O^C&&&C1=CC=CC=C1&&C1=CCCC=C1&&
CC&C[NH3+]&C1=C[NH+]=C[NH]1&CN&CC&C1CCOC1&C=O&&C^CC&C1=CC=CC=C1^CC&&C1=CC=CC=C1&&&
C=O&C&CO&&CC^C1=CC=CC=C1&C1CCSNC1&CC&CO^CC&&CC^S^C1=CC=CC=C1&O=S&CO&&O=S^CO&&&CC&C1=CC=CC=C1&CCl&&CCl&&
CC&C1=CC=CC=C1&CN&CN&C&C=O&&CC^C[NH3+]&C1=C[NH+]=C[NH]1&CN&&&
CC&CN&N&CN&CC^CN&&C&C=O&&CC^CN&CN&C&C=O&&CC^CC&C1=C[NH]N=C1&CC&C1=CSC=C1^CN&&&&
C=O&C1CNCN1&CN&C1CCCCC1^C1=CN=CN=C1&&CN&CN&C1=CC=CC=C1&C1COCCO1&&&
CO&CO&C1=CC=CC=C1&CCl&&CS^S&O=S&&O=S&NS^C1CNCCN1&CN&C1=CC=CC=C1&CF&&&
C=O&C&CC&C1CCNC1^CN^CN&C1CNCCNC1&C1=C[NH]N=N1&CN&&&CC&C1=CC=NC=C1&&&
CO&CO&C1=CC=CC=C1&CO&CO^CC&&C1=CNCN1&C=O&&CC^C1=CC=CC=C1&&&
CN&C1CCNCC1&CC&C1=NCCCN1&C&C1=CC=CC=C1&&C1=CNCCC1^C=O&&&
C=O&C&CO&&CC^CC&CC&CO&CO&C1=CC=CC=C1&CF&&CN^N&CN&CC^CN^C1=CC=CC=C1&C&CO&C=O&CO&&CC^C1=CC=CC=C1&C1=CC=CC=C1&CC&CO&C&CO&C=O&CC&&CO^C&&&C=O&&CO&&
CO&CO&C1=CC=CC=C1&CC&CN&CN&C1=CC=NN=C1&CC&&CN^CN&CC&CC&C1=CC=NC=C1&&&
CN&C1CCNCC1&C&C1=CC=CC=C1&CC^C1=CCCCC1^C1=CC=CC=C1&&&&&
CC&CN&N&CN&CC^CN&&CC&CC&CC&C&CC&&CN^C=N&C&CN&CN^CN^CC&CN&CC&C#N&C1=CC=CC=C1&&&&&
CC&C1=CN=CN=C1&CC&&C1CNSC1^CN&CC^C=O^C&&&C=O&&CN^C1CNCCN1&CN&C1=CC=CC=C1&CC&&CC&&
CN&C&C=O&&CC^C1=CC=CC=C1&C1=C[NH]C=N1&CCl&&CN^CC&C1=CC=CC=C1&CF&&&
C=O&C&CO&CO^CN^C&C1CNCCNC1&CC&CN&CN^CC^CC&C1=C[NH]C=N1&C&C1=CC=CC=C1&&&C=O&CF&&CN&&C1CCNC1&C1CCOCC1&C1=CC=CC=C1&CCl&&&
CO&C1=CC=CC=C1&C1=CCCC=C1&CC&C1=CSC=N1&CN&CN&CC&CC&C1=CC=NC=C1&&&
CN&N&CN&CC^CN^C1=CC=CC=C1&CC&&&C1=C[NH]C=N1&CC&C^C1CNCN1^CN&CN&&C=O^C1=CC=CC=C1^C1=CC=CC=C1&&CC&&&C#N&&&
CC&CO&CO&C1=CC=CC=C1&CC&CC&C&CN&CN^CC^C&C&C=O&C=O&&CC&CO^C1=CC=CC=C1&&&CC&C&CF&&CF&CF&&
CC&C1=CN=CN=C1&CN&C1CNCN1^CN^CN&N&CC^C=O^CN&C1=CC=CC=C1&&&&CN^CF&&&&CO^CO&C&CF&&CF&CF&&
CO&C1=CC=CC=C1&CC&C1CN2CCC1CC2&CC&CC&C1=CC=NC=C1&&&
C=O&C1CSCN1&C=O&&C=C^CC&C1=CC=CC=C1&CO&CO&CC&CC&CS&S&O=S&&O=S&CS^C1=CC=CC=C1&CCl&&CCl&&
CC&CC&C1=CCCCC1&C=O&&C=O&C1=COCCC1^CC^C^C1=CC=CC=C1^C=O^CC&CO&&&CC^CC^CO&&&CC&&&&&
CO&CO&C&C=O&&CN^C1CCNCC1&CC&C&C=O&&CN^N&CN&&CN^CC&CC&C1=CC=CC=C1&&&
CC&C1=CC=CC=C1&CC&C1=CN=CNCC1&C=O&&CC^C#N^C1=CCNC=C1&&&&
CN&C1=CNCCC1&CC&C^C=O^C=O&&C1=CC=CC=C1&CO^CC&&&C1=CC=CC=C1&CC&C[NH3+]&C1=CC=[NH+]C=C1&CN&&&
CC&CN&C1CNCCN1&CN&CC&CC&CC&CN&N&CN&&CN^C&C=O&&CC^C1=CC=NC=C1&&&
CC&C1=CC=CC=C1&CS&CS&CC&C&C=O&&CN^CN&CC&CC&C1=CNCC1&C1=CC=CC=C1&&&
CN&C1=CN=CN=C1&CN&&C1=NCCN=C1^CC&CN&C1=C[NH]C=N1&&&
CC&C&CC&C=N^C=C^NO&CC&&&CC&CC&CC&CC&C&CN&&C=O&&
CC&C1CCNCC1&CN&C&C=O&&CC^CN&C1=CNCNC1&C=O&&CN^CC^C=O^C1=CC=CC=C1&&C1=CSC=C1&&CBr&&&
C=O&C&CC&C=C^CO^CC&CO&C1=CC=CC=C1&C&CO&CC&&CO^CC^CC&&C1=CCCC=C1&C&C1=CC=CC=C1&C=O&&&&CO&&
C=C&C&CC&&CC^C&CO&&CC^CC&C1CC2CCCC(C1)C2&C=C&CC^C=O^C=C&&CC^C&C^C=O^CC&C=O&&C1CCOCC1&CC&CC^C=O^C&&C1=CC=CC=C1&&CC^CC&&&&&&CC&&
CO&CO&C1=CC=CC=C1&CC&&C1=CCCN=C1^CO&CO^CC^C1CCNC1&C1=CSC=N1&C1=CCCNCCNCCCCCCC1&CC&C=O&C&&C=O^CC&&C1CC1&CC^CC^C1CC1&&C&C&C=O&CF&&CN&CF^NS&&&S&O=S&&O=S&CS^C1CC1&&&
CC&C1=CNCC1&CC&&CN^C1=CC=CC=C1^C1=CN=CN=C1&&CO&CO&CC&CC&C#N&&&
CN&C1=CCCN=C1&C1=CC=CC=C1&&C1CCCCC1^C1=CC=CC=C1&CCl^C1=NCCNC1&&C=O&&C1=CSCN1&&
CC&CC&CC&CC&CC&CC&CC&CC&CC&CC&CC&CC&CC&CC&CO&CO&CC&CO&OP&P&O=P&&OP&OP^CO&CC&C1CCOC1&CN&C1=CNCN=C1^CO^CN&&CO&C=O&&&&
CN&N&CN&&CN^C1=CN=NC=C1&C1=CCNCC1&CN&C&C=O&&CC^C1=CSC=C1&&&
CC&C&C=O&&CO^CO&C1CCCCC1&C1CCCCC1&CC^C&CO^CC&CO^C1CCOC1&CC^C&CC&&&C=O&&CC&CC^C1=COC=C1&C1=CC=CC=C1&&&CC&C#N&&&
CCl&C1=CC=CC=C1&CC&C1=NOCC1&C1=CN=CN=C1&CN&CN&CC&C1=CC=CC=C1&CC&C&CF&&CF&CF&&
C=O&C&CC&C=C^CN^C&CN&CO&CC&&CN^CC&NO&C1=CC=CC=C1&&&&&
CC&CN&CN&CC&C&CO&&CC^CN&CN&C1=NC=NCC1&CC&C1=CC=CC=C1^C1=CC=CC=C1&&&&
C=C&CC&CN&C1=CCNC=C1&CC&C^C=O^C=O&&C1=CNCC1&CN^CN&CN&&C1=CC=CC=C1^C1CNCCN1&&&CN&CC&C1=CC=CC=C1&&&
C1=C[NH]C=N1&CC&CN&C1CNCCN1&C1=C[NH]C=N1&CC&CN&C1=N[NH]C=N1&&&
CC&CC&CC&CC&C1=CN=CNC1&C=O&&CN^CC^C1=C[NH]C=C1^CC&CC&CC&C1=CC=CC=C1&C&CC&C=O&C1=N[NH]N=N1&&CO&&CO&&&
CC&CC&CC&CC&C1=C[NH]C=N1&C1=CCNCC1&CN&CN&CC&CC&CC&CC&C&C=O&&CC^C1=CSC=C1&CC&&&
CO&CO&C&C=O&&CC^C1=CSC=C1&CN&CN^CC^C&C1CCNCC1&C=O&&&&CC^CC&CF&&&
CC&C1CNCCCOC1&CN&C^C=O^CC&&CC&CC^CN^C1=CC=CC=C1^CO&N&CN&&&CN&CN&&CN^C&C&C=O&C=O&&CC&CN^C1CCCCC1&CN&&&C1=CC=CC=C1&CC&C&CF&&CF&CF&&
CO&CO&CC&CN&CN&C&C=O&&CC^CN&C1=C[NH]N=C1&CC&&CC^C&C=O&&CN^CN&C1CCOC1&&&
CN&C1=NCCN1&CC&CC^CN^C&CC&C=O&C1CCCCC1&&CN&&N&CN&CC^NO^C1=CC=CC=C1&CO&CC&CC&C&C1=CC=CC=C1&C=O&CC&&CO^C&&&CC&&CC&CC&&
CO&CO&CC&CC&CN&N&CN&C^CN^C=O&C&&CC^CC&C1=CSN=C1&C^CC^CC&C=O&C1=CC=CC=C1&C^CN&CN^CO&CN&&&CN&CO&&C=O^C1CCCCC1&&&&&&&
CC&C1=C[NH]C=C1&CC&C^CC^C=O&&CN&CC^CC&CO&C&CO&CF&C&&CF^C=O&&CF&CN&&CN&CC&C1=CC=CC=C1&&&
CC&C1=CC=CC=C1&CC&&CN^NS^CC^S&&&O=S&&O=S&CS^C1=CC=CC=C1&CC&CN&N&CN&CC^CN^C1CCCCC1&C&&&C=O&&CN^CN&CC&CS&S&CS&&O=S&O=S&&
CF&C&CF&&CF&CC^C1=CCNC=C1&C1=N[NH]C=N1&CC&C1CCNCC1&CN&CC&C1=CC=NC=C1&&&
CC&C&CO&&CC^CN&C1CNCN1&C=O&&C1=CC=CC=C1^CC&C&C=O&&CN^C1CNCCN1&CN&CC&C1=CC=CC=C1&C1COCO1&&&
CC&C1=CCOCC1&CC&&C=O&C1=CC=CC=C1^CO&CO^C1CCOCC1^CC&C&CC&CC&CC&&CC^C&&&C=O&&CN^CN&CC&CN&C1COCCN1&&&
CN&C1=CNCC1&CC&C1=CN=CN=C1^CC^CN&C1CCCCC1^C1=CC=CC=C1&&&&CC&C&C=O&&CN^CN&C&CC&&CC&CC^C&C=O&&CN^CN&C1=CC=NC=C1&CC&C&CF&&CF&CF&&
CC&CO&CO&C1=CCCCC1&C1=CNCC1&NS&S^C1=CC=CC=C1^O=S&CF&&O=S&CF&CS&&C1=CC=NC=C1&&&
CC&C1=CC=CC=C1&CN&CN&C&C=O&&CC^CC&C1CSCN1&C=N&NN^C=O^CN&&&C&C=O&&CC^C1=CC=NC=C1&&&
C=O&C1CCCC1&C=C&CC^C=C^C&CC^C1=CC=CC=C1^CO&C1=CC=CC=C1&&&&CC^CCl&C1=CC=NC=C1&&CCl&&&&
CO&CO&C1=CC=CC=C1&CC&C1=NNCC1^CO^CC&CO&C1=CC=CC=C1^CN&&C1=CCCC=C1&C&&&C=O&&CC^CS&CS&C1=NN=N[NH]1&CN&C1CCCC1&&&
CO&CO&C&C=O&&CC^C&CC&CC^CN^CS&N&CS&CN&&&C^CN^C=O&C1=CC=CC=C1&&CC^C1=NCCO1&C1=COC=C1&CC&&&C1=CC=CC=C1&CCl&&&
CC&CC&C&CN&CN^CC^C1=CCC1&C1CCNC1&CN&CN&CN^C=O^C&C&&C=O^C=O&C=O&&&&CC&CC^C&C&CC&CC&CC^CC&CC^C&CC&CC&C=O&C&&&&CO^CN&&&&CC^C&C=O&&CO&&
CBr&C1=CC=CC=C1&CC&C1=NCCCC1&C1=CC=CC=C1&&C1CCCC1&C1=CC=CC=C1&&
C#N&CC&C&C=C&CC^CC^C1=CSC=C1&C1=NCCN1&&&CN&C1CC1^C1=CC=CC=C1&&&&
CN&CN&C&C=O&&CC^C1=CC=CC=C1&CN&CN&C1=CC=NC=C1&C1=CNCC1&C1=CC=NC=C1&&&
CC&CO&CO&C&C=O&&CC^C1=CN=CN=C1&CC&C=C^CN^CC&CN&C1=CC=CC=C1&C&CO&CC&CO^CO&C=O&&CO^CO&&&&CO&&&
CN&C1=CNC=CC1&C=O&&CC^C1=CC=CC=C1&C1=CCCC=C1&CC&C&C=O&&CN^CN&C1CC1&&&
CO&NO&C=N&C&CC&CN^CC^N&C&CN&CC&&CN^CC^CC^C&CN&C1=CC=CC=C1&C=O&C1CCNCC1&CCl&&CC^C1CNCN1&&CCl^C1=CC=CC=C1&C=O&&&CCl&&CN&CCl^C1=CC=CC=C1^C=O&&&&&&
CC&CC&C&CC&CC^CO^CC&CO&C&&&CO&&CC^C=C&CC&C1CCNC1&C=O&&CN^CC&C=C&CC&CC&CC&CC&C&C=O&&CO^CO&&&
CC&CC&CC&CC&C1=C[NH]C=N1&CC&C1=CC=NC=C1^CN^CC&&&C1=CC=CC=C1^CC^CF&C1=CC=CC=C1&&&&&
CN&N&CN&C1=CN=CN=C1^CN^CF&C1CCNCC1&&&CN&C&C=O&&CC^C1=C[NH]N=C1&CC&C1CC1&&&
C=O&C1CSSC1&C1CCOC1&CC&CS&S&O=S&&O=S&CS^CC&CC&CO&&&
CC&C1=CCCC=C1&CC&&C1=CN=CN=C1^CN&C1CSCCN1^CN&&CN&CC&C&CC&&CC&&
CC&C1=CC=CC=C1&CC&C#N^CC&&&CO^CO&C1=CN=CN=C1&CN&CN&C1CCNCC1&CN&CC&C&C=O&&CN^C1CNC1&CN&N&CN&CC^CN^C&C1CC1&CN&&&&C=O&&
CC&C&CC&&CN^N&CN&C^CN^C=O&C&&CC^CC&CN&&CC^C1=NCCN1&&&C=O&&CN^CN^CC^C&C1=CSC=C1&C=O&&&&CC^CC&C&C=O&&CN^CN&C1=CC=CC=C1&CBr&&&
CN&C1=CCNCC1&C1=CSC=N1&CC&C&C=O&&CN^CN&C1CCCCC1&CC&C^CN^C=O&CN&&CN^C&N&C=O&CN&&CC&CN^C1=CNCC1&&&C1=CC=CC=C1&CCl&&&
CS&CS&C1=CC=CC=C1&CC&C&C=O&&CN^CN&CC&C1=CC=NC=C1&CN&N&CN&&CN&&
CN&N&NN&N=O^CN&&C&C=O&&CN^CN&C1=CC=CC=C1&CC&C1=CC=CC=C1&&&
CO&CO&C1=CC=CC=C1&CN&C1CCNC1^CN&&NS&S&O=S&&O=S&CS^C1=CC=CC=C1&CC&C1=CON=C1^CCl^CC&&&&&
CC&C1=CC=CC=C1&CC&C1=NCCO1^CN^C1=CC=CC=C1&CN&CC&C&&&C=O&&CC^C1=CC=CC=C1&&&
C=O&C&CC&CS^CN^CS&CN&C1=NCCN1&CC&C1=CC=CC=C1&CC&&&CN&C1=C[NH]C=N1&&&
C=O&C&CN&CN^CC^C1CCNC1&C1=CON=C1&CN&CC&CC&C1=CC=CC=C1&CO&C1COCO1&CO&&&C1=CC=CC=C1&&&
CC&C1=NCCN1&CN&C1CC2CCC(C1)N2^C1=CC=CC=C1^CN&&&CC&CC&C&CC&C1=CC=CC=C1^C1CCNCC1^CF&CN&&&C&CC&C^CC^C=O&C1=CC=CC=C1&&CO^CF&&&&&
CS&CS&C1=CC=CC=C1&CC&C&CO&&CC^C1=CC=CC=C1&C1CCNCC1&CN&CC&CC&CC&C1=CC=CC=C1&&&
CN&N&CN&&CN^C1=CN=CN=C1&C1=C[NH]C=N1&CN&C1CCOC1&CC&CO^CO^OP&&CO^P&&&O=P&&OP&CP^CP&P&O=P&&OP&OP^OP&P&O=P&&OP&OP^OP&P&O=P&&OP&OP^CO&CC&C1CCOC1&CN&C1=NCCN1^CO^C1=CN=CN=C1&&CO^CN&&&&&
CO&CO&C1=CC=CC=C1&CC&C=C^CO^CC&CO&C&&&C=O&&CO^CO&CC&C&C=O&&CN^CN&C1=CC=CC=C1&CC&&CS^S&O=S&&O=S&NS^C1COCCN1&&&
C#N&CC&CC&C&CC&C1=CC=CC=C1^CC&&C&CC&C1=CC=CC=C1^CC^CO&C1=CCCC=C1&&&CO&&C1=CC=CC=C1&&
CC&C1=CN=CN=C1&CC&&CN^C1CCNC1&C1CCNC1&CN&C&C=O&&CC^C1=CC=CC=C1&C1=NCCO1&CC&C1CC1&&&
CC&C&C=O&&CN^CN&C1=CC=CC=C1&CC&C1=NOC=N1&CC&C1=CC=CC=C1&CC&C&CF&&CF&CF&&
CF&C1=CC=CC=C1&CC&C&CC&C1=C[NH]C=C1^CN^CN&C1=C[NH]C=N1&C1=CC=CC=C1&&&CF&&&
CC&CC&CC&CC&C1=CC=CC=C1&CC&CC^CC^CC&C&&&C=O&&CN^CN&C1=CC=CC=C1&CC&&CC&&
CO&CO&C1=CC=CC=C1&CN&CN^CO^C&CO&C=O&&&&CC^CC&CC&C1=NNCN1&C=S&&CN&&
CN&C1=C[NH]N=C1&CBr&&CC^C&C=O&&CN^CN&C1=CSC=N1&&&
C=O&C&CN&CN^CC^C1=CSC=N1&C1=CC=CC=C1&&&CS&S^CO^O=S&&&&O=S&NS^C1CCNCC1&&&
C=O&C&CC&CN^CN^C1=CN=CNC1&CN&C=O&C1=CC=CC=C1&&C1=CSC=C1^CN&C1=CCCCC1&C1CNCCN1&&&&&
CCl&C1=CC=CC=C1&CC&C1=COC=C1^CCl^CC&&&CN&C1CCNCC1&C1=CC=CC=C1&CCl&&&
CC&C1=CC=[NH+]C=C1&C[NH3+]&CC&C&C=O&&CC^C1=CC=CC=C1&CBr&&&
CN&C1CCNCC1&CN&CN&C&C=O&&CC^C1=C[NH]C=C1&CN&CN^CN^C&&&C=O&&CC^C1=C[NH]C=N1&CN&CN^CN^C&&&C=O&&CC^C1=C[NH]C=C1&CN&CN^CN^C&&&C=O&&CC^C1=CC=CC=C1&CN&N&CN&&CN&&
CC&C1=CC=CC=C1&CC&&CS^S&O=S&&O=S&CS^C1=CNCC1&CC&C^C1=CC=CC=C1^C=O&CCl&&CN&&CN&C&CC&&CC&&
C=O&C&CN&CN^CC^C1=CC=CC=C1&C1CC1&C1=CNC=CC1&&&C=O&&CN^CC&CC&CC&CC&CC&CC&CC&CC&C1=CC=CC=C1&&&
C=O&C&CC&CS^CN^CS&CN&C1=NN=CNC1&CC&C=O&CC&&C1=CCNC=C1^C1=CC=CC=C1&&&&&
CC&C1=CN=CC=N1&CC&C&C=O&&CO^CO&CC&C1=CON=C1&CC&C1=CC=CC=C1^CC&&&&
CO&CO&C1=CC=CC=C1&CO&CO^CN&&CN^CCl^C&&&C=O&&CC^CS&CS&C1=NC=NC1&C1=CNCC1&C1=CC=CC=C1&&&
CN&C1=NN=N[NH]1&CS&CS&CC&C&C=O&&CN^CN&C1=CC=CC=C1&CO&CO&C1=CC=CC=C1&&&
CC&C&CC&&CC^CC&C&CN&CN^C1CCNCC1^C&CN&C=O&CC&&CC^C1=CC=CC=C1&CC&CC&C1=CC=CC=C1&C&CCl&CC&&CCl^C1=CC=CC=C1^C1CCNC1&&&&&&
C=C&C&CC&C1=CC=CC=C1^CC^CBr&C1COOCO1&&&CC&C1=CC=CC=C1^C1CCCCC1^C1COCO1&C=O&&&&C=O&&
C=O&C&CN&CN^CC^CC&C1=CC=CC=C1&C&CC&CC&C1=CC=CC=C1&C1=CC=CC=C1^C1CCC1^CCl&CCl&&&&CCl&CCl&&&&
CC&CC&C1CCCCNCCCCOCCCC1&C=O&&CC&CO^CO^CC^C1CCOCC1&&CO^CC&CO^CC&C^C1CCOCC1&&CN^CC^C^CC&&CC&CO^CC&&CO&C^CO&&CO&CO^CO&C1CCOCC1&&&CO&&CC^CC&C1CCOCC1&C&&CO^CC&CN&&CO^CO^CO&CC&CO&&&CO^CO&&&&CO&&&CO&&
C=O&C&CC&CN^CN^C1CCNC1&CN&C=O&C1=CC=CC=C1&&C=O&&&C1=CC=CC=C1&&
CP&P&O=P&&OP&CP^CC&CN&CN&C1=CN=CN=C1&CO&CO^C1=C[NH]C=N1^C1=CC=CC=C1&CN&CC&CC&C1=NOC=N1&C1=CC=CC=C1&CC&CF&C1=CC=CC=C1&&&&&
CC&C1=CC=CC=C1&CS&S^CC^O=S&&&&O=S&NS^C1CCNCC1&C1=CC=CC=C1&CC&C&C=O&&CN^CN&C1=CC=CC=C1&CC&CN&C1COCCN1&&&
CF&C&CF&&CF&CC^C&CC&CN^C=N^C=N&NN&CC&CN&C1=CSC=C1&C1=CC=CC=C1&&&&&
CC&C1=CC=NC=C1&CC&CC^CN^C&&&CN&&CC^C&C=O&&CN^C1CCNC1&CF&&CC^C&C=O&&CN^CN&C&CC&CC^CC^C&C&C=O&CC&&CO&CC&&&&
CO&CO&C&C=O&&CC^C=C&CC&C&CC&CCl^CN&&CN&C&C=O&&CC^C&CC&CC^CN^C1=CC=CC=C1&CN&&&C&CC&&C=O&&
CC&CC&C&CC&&CC^C&CN&CN^CC^C&C&CC&C=O&&C=O&CN&&CN&C&CC&CC^CC^C1=CC=CC=C1&C&&&CO&&CC^C1CCNC1&CN&C&C=O&&CC^C&C=O&&CN^CN&C1=CC=CC=C1&CC&C&C=N&&CN&&
C=O&C1CCCCC1&C1=CC=CC=C1&CCl^C1CCNCC1&&CN&C&C=O&&CC^CCl&&&
CC&C1=COC=C1&CC&C1=NOC=N1&CC&CC&CC&CC&C1=CC=CC=C1&CC&C1CCCCC1&&&
CN&C&C=O&&CC^C&CC&CC^CC^C1=CC=CC=C1&C&CO&CC&&&CC^CC^C1=CC=CC=C1&C&CO&C=O&&&&CO&&
CC&CC&CC&C&CN&CN^CC^C&C&C=O&CO&&CC&CC^C1=CC=CC=C1&C^CC^CO&C=O&C&CO^CO&CN^CF&&&CO&CN&&CF&&C1CCCCC1&&CF^CO&&&&CO^CO^CO^CC&CO&C&CC&CC&C&&CC^CC&&CC&CC&&&CC&&
CC&C1=CC=CC=C1&CO&&C1CCCCC1^C=O&&C1=CC=CC=C1^CO&&&
CO&CO&C&C=O&&CC^C1=CC=CC=C1&CC&C1=CC=CC=C1&CC&C^C1COCCN1^C=O&C=O&&CO&CN^CO&CC^C=O&&C&&&CN&&C=O&&
CC&CN&C1=CNCC1&CC&C^C1=CC=CC=C1^CO&CCl&&CC&&C1=CC=CC=C1^CC^CO&C1=C[NH]C=N1&&&CN&&&
CC&C&C=O&&CC^C1=CC=CC=C1&CN&CN&C&C=O&&CC^CN&C1CCNCC1&CN&C1=NCCCN1&C=O&&C1=CC=CC=C1&&
C=O&C&CN&CN^CC^CC&C1=C[NH]C=N1&CN&C1=CCNC=C1&C1COCCN1&CC&&&C1=CSC=C1&&&
C#N&CC&C&CN&CN^C1CCCCC1^C&&&C=O&&CC^CO&CO&C&C=O&&CC^C1=CC=CC=C1&&&
CC&CN&C1CNCCN1&CN&C1=CN=CN=C1&CC&C1=CC=CC=C1^CN^CC&CN&C&C1CCCCC1&CF&CN&&CF^C1COCCN1&&CF&&&&
CO&CO&C1=CC=CC=C1&CN&C1=CCNN=C1&CS&CS^CC^C1CCCCC1&CC^C=O&&CC&&&C&C=O&&CO&&
CN&C1=C[NH]C=N1&CC&C&CC&C1=CC=CC=C1^CC^CC&C1=CN=CC=N1&C#N&&&&&
CN&C1CNCCN1&CN&C1=CN=CN=C1&CN&CN^C1CNN=N1^C1CC1&CN&&&CC&C1=CC=CC=C1&CC&C&CF&&CF&CF&&
C=O&C&CC&CC^CN^C1CCOCC1&CN&CC&C1=CCCC=C1&CO^C1=CC=CC=C1^C1=CC=CC=C1&&&CO&&&&CC^C1CCOCC1&C=O&&C1=CC=CC=C1^CF&&&
CC&C1=CC=CC=C1&CN&CN&C&C=O&&CC^C1=CC=CC=C1&CN&CN^C[NH3+]^CC&[NH4+]&CC&[NH2+]=O&CN&&[NH3+][O-]^C1CCNC1&&&&&
C#N&CC&C1=CSN=C1&CN&C1CCNC1&C1CCNC1&CN&CC&C1=CSC=N1&&&
CO&CO&C&C=O&&CC^C1=C[NH+]=CC=[NH+]1&CC&C^[NH3+][O-]^CF&&[NH3+][O-]&CF&C1=CCCC=C1&CF^CCl&&&&&
CC&CC&CC&C1=CC=CC=C1&CC&C1=C[NH]N=C1&CN&CN^CN^C&C1=CC=CC=C1&C=O&CF&&CC&&C1CCNC1&C=O&&&
CO&CO&C1=CC=CC=C1&CC&CC&C1CCNC1&CN&N^CN^CN&CC&CC^CN^C&CC&C&CN&CN&C=O&&C=O^CN&&CN&&C&CN&C=O&CC&&CC^CC&C1=CC=CC=C1&C1=CC=CC=C1&CCl&CC&&CCl^C&&&CF&&CF&CF&&
CO&CO&C1=CC=CC=C1&CN&NN^CC^C=N&C&CC&C=O&C1=CNCC1&&CN^CC&CN&&C1=CC=CC=C1^C1=CC=CC=C1&CO&CBr&&&&&
CC&CN&N&CN&CC^NS&&S&O=S&&O=S&CS^C1=CC=CC=C1&C1=NCCN1&CN&C1=CC=CC=C1&C[NH3+]&[NH4+]&[NH2+]=O&&[NH3+][O-]&&
CC&C&CC&&C=C^CC&CC&C1=CC=CC=C1&CO&&C1=COCCC1^CC^C1=COCCC1^C1=CC=CC=C1^C=O^CO&CO&&&&CO&C1=CC=CC=C1&CC&&&&
CC&CO&CO&C&C=O&&CC^CC&CC&C1=C[NH]N=C1&CN&C1=CN=CN=C1&C1=CSC=C1&C1=CCCCC1&&&
CN&C1=C[NH]C=C1&CC&C^CCl^C=O&&CCl&CN&&CN&C1=CC=CC=C1&CC&C1CCC1^CN&&C1=N[NH]C=N1&&&
CC&CC&CC&CO&CO&C&C=O&&CC^C1=CC=CC=C1&CO&CO&CC&C&C=O&&CN^CN&C1=CC=CC=C1&C1COCO1&&&
CC&CO&CO&C&C=O&&CC^CC&C1=CSC=N1&CN&CN&C&C=O&&CC^C1=CC=CC=C1&CS&S^CF^O=S&&&&O=S&NS^C1CNCCN1&CN&C1=CC=CC=C1&CO&CO&&&
CC&CC&C1=COCCC1&C=N&&CC^C^C1=CC=CC=C1^C=O&CO&&CN^CO&CN&&&C1=CC=CC=C1&CBr&&&
CN&N&CN&&CN^C1CCCCC1&CN&CN&C1=CCNN=C1&C1=C[NH]C=N1&CN&CN^CC^C1CCCCC1&C1=CC=CC=C1&&&CO&CO&CC&C&CF&&CF&CF&&
CN&N&CN&&CN^C&C=O&&CC^CC&CC&C1=CC=NC=C1&C1=NC=NCC1&CN&C1COCCN1^CN^CC&C1COCCN1&&&CC&C1=CC=CC=C1&CC&C^CF^CF&&&&CF&CF&&
C=C&C&CC&&CC^CC&C&C=O&&CO^CO&C1=CCCC1&CC&&C1=CC2CCCCC(CC1)C2^C=O&&CC^CC^CC&&&CO&CO&CC&C1CC1^C&CC&&CC&&
CN&N&CN&C^CN^C=O&C1=CC=CC=C1&&CC^C1=C[NH]C=C1&CN&&&N&CN&&CN^C&C=O&&CC^CC&C1=CC=CC=C1&CN&NS&S&CS&&O=S&O=S&&
CC&C1=CC=CC=C1&CC&CN&CN&C&C=O&&CC^CC&C1=COCC1&C1=CC=CC=C1&CC&&&
CC&CC&C&CC&&CC^C&CN&&CC^C&C=O&&CN^C1CCNC1&CN&N&CN&&CN&&
CN&C&CC&CC^CC^CC&C&C&C=O&C=O&&CN&CO^CN&&&C1=CC=CC=C1&C[NH3+]&[NH4+]^CC^[NH2+]=O&C&&[NH3+][O-]^CF&&&&CF&CF&&
CC&C1=CNCC1&CC&C^CN^C=O&C1CCCC1^C1=CN=CN=C1&CN&&CN&CN&&&C1=CC=CC=C1&CN&C1CNCCN1^CO^CN&CO&&&CC&CC&CC&CC&C&C=O&&CO&&
CO&CO&C1=CC=CC=C1&CN&C1CNCCN1^CN^CN&CN&C&C1=CN=CN=C1&CC&C1=C[NH]C=N1&&C=O^CN&&&C1COCCN1&CC&&C^CC&&CC&&
C=O&C1=CNCNC1&CN&C1CCOC1^C=O^CF&&&&CC^CO&OP&P&O=P&&OP^CO^OP^C1=CC=CC=C1&CO&&&C1=CC=CC=C1&&&
CC&C&C=O&&CN^C1CNCCN1&CN&CC&CC&CC&CC&CC&CC&CC&CC&CC&CC&CC&CO&CO&C1=CC=CC=C1&CCl&&&
CC&CN&C1=CNCNC1&C=O&&CN^CC^C=O^CS&&C1=C[NH]C=N1^CS&CC&CS&C1=CC=CC=C1&CC&CC&C&C&C=O&CF&&CN&CF^CN&&CF&&&&
CC&C1=C[NH]N=C1&CC&C^CN^C=O&C1=CC=CC=C1&&CN^C1=CCCC=C1&CN&CCl&C1=CC=CC=C1&&&CC&CN^CCl^C1CNCCN1&&&CN&C&C=O&&CC^C1=C[NH]N=C1&C1=CCNC=C1&&&
CN&CN&CC&C1CCOCC1&CO&CO^CO^C1CCCCC1&&CO^CN&&CO&CN&&&CO^CO^CO^C1CCOCC1&&&CC&&CO^CO^CN^C1CCOCC1&&CN^CC&&&CO^CO&&&CO&CN&&
CC&C1=CCOOC1&CC&&C1CCOCC1^CC&CC&CC&C1=CCCC=C1&C1=CC=CC=C1&&&
CC&C&CN&&CC^CC&C&CO&&CC^C&C=O&&CN^CN&C&CC&CC^CC^CC&C&CN&C=O&CN&&CN^C&C1CCNC1&C=N&CC&&CN^C&&&C=O&&CN^CN&CC&C&C=O&&CN^CN&C&CC&CC^CC^CC&C&CC&C=O&CN&&CO&&&&
CC&C=C&C&CC&&CC^C=C&CC&C&CC&&CC^C1CCCCC1&CC&&C1=CNCCC1^C=O&&CC&CN^C1=CC=CC=C1&CO&CO^CCl&&&&
CC&C1=CC=CC=C1&CN&N^CC^CN&C=N&CC^CN^NN&C1=CC=CC=C1&C&CN&CC&C=O&C&CN^CC&CC^C=N&C1CCNC1&C&C1=CC=CC=C1&&CN&&C=O&&&&&&CO&&
CO&CO&C1=CC=CC=C1&CC&C1=NOC=N1&CC&CN&C1CNCCN1&CN&C1=CC=CC=C1&CC&&CC&&
C=O&C&CO&&CC^C1=CC=CC=C1&CC&C1=NOC=N1&CC&C1=CC=CC=C1&CBr&&&
CN&CN&C1=CC=CC=C1&CN&C1CNCCN1&CN&CC&C1=NCCN1&&&
CO&CO&C1=CC=CC=C1&C1=CCCC=C1&CO&&CC^C1=CC=CC=C1^CC^CO&CC&CO^CO^C1=CC=CC=C1&&&CO^CBr&&&&&&
CC&C1=C[NH]C=C1&CC&CN^CC^C1CCNC1&C1=CC=CC=C1^CN^C1=CC=CC=C1&CCl&C1=CC=CC=C1&&&&&CC&C&CF&&CF&CF&&
CO&CO&C1=CC=CC=C1&CO&CO^C1=CCCC1^CC&C1=C[NH]N=C1&C1COCCN1&CC&CN&C1=CC=CC=C1&CC&CC&C1CC1&C1=CC=CC=C1&&&&&
CO&CO&C1=CC=CC=C1&CC&CC^CO^C1CCOC1&CO&CC&&&CN&C1=CCNCC1&CC&C1=CC=CC=C1&CF&&&
C=O&C&CO&&CC^CC&C1=NCCS1&C=O&&C=C^CC&C1=CC=CC=C1&CO&CO^CO^CC&CO&C1=CC=NC=C1&CC&C1=CCCC=C1&C1=CC=NC=C1&&&C1=CCCC=C1&&&
CC&C1=CC=NC=C1&CC&CO^CC&&CN^CO^C1CCNCC1&&&CC&C&C=O&&CN^CN&C1=CC=CC=C1&CN&&CC&&
C=O&C1=COCCC1&CC&C1=CC=CC=C1^CO^CS&&C1=CC=CC=C1^S&&&O=S&&O=S&OS&&
CC&C1=CC=CC=C1&CC&C1=CC=CC=C1&CC&C=O^CO&&&CC^CC^CO^C1=CC=CC=C1&&&CC&&CC&CC^C&C=O&&CO&&
CO&CO&CC&CN&C1=C[NH]N=C1&CC&CN&CN&CC&CC&CN&CN&C1=COC=N1&CC&C1=CC=CC=C1&&&
CO&CO&C1=CCCC=C1&CO&CO^C1=CC=NC=C1&&CC&C^CN^CN&CN&&C=O^C1=CC=CC=C1&&&C[NH3+]&[NH4+]&[NH2+]=O&&[NH3+][O-]&&
CC&CN&N&CN&CC^CN&&CC&CN&N&CN&CC^CN^CN&C&N&C=O&CN&&CC^CC^CN^C1=CC=CC=C1&&&CC&CC&&&C=C&CC&C1=CC=CC=C1&&&
C=C&CC&C&C=O&&CN^CN&C1=CN=CN=C1&CN&CN^CC^C1=CSC=N1&C1=CSC=N1&C1=CCCCC1&CN&CN&CN&C1CCNC1&C&&&C=O&&CC^C1CC1&&&
CO&CO&C1=CC=CC=C1&CN&CN^C1=C[NH+]=CCC1^CC&C1CC[NH2+]CC1&CC&C1=CC=CC=C1&CC&C1=COCO1&C1=CC=CC=C1&&&CO&CO^CO&&CO&&&
CC&CC&CC&CC&CN&N&CN&CC^NS^C&S&CO&O=S&&CC&O=S^C&&CS^CC&C1=CC=CC=C1&CC^CN^CO&C1=CC=CC=C1&CN&CO&&&C&&&C=O&&CO^CO&C1CCOC1&C1CCOC1&CO&CO&CC&&&
C=O&C1=CNCNC1&CO&&CN^C1CCOC1^C=O&&&CN^CC&CC&C1=CC=CC=C1&CF&&CF&&
CC&C1=CC=CC=C1&C1CCOCC1&C1CCNCC1&CN&C1=CN=CN=C1&&&
C=O&C&CN&CN^CC^C1=CC=CC=C1&C1=CC=CC=C1&CO&C1COCCO1&CO&&&C1=CC=CC=C1&&&
CC&C&CC&&C=C^CC&CC&CC&C&CC&&C=C^CC&CO&CO&C1=CC=CC=C1&CC&C#N&&&
CO&CO&C1CCNCCOCCCNC1&CN&&C=O&CC&CN^CC^CC^C1=CC=CC=C1&&C1=CC=CC=C1^C[NH3+]&CN&[NH4+]&CN&[NH2+]=O&C&&[NH3+][O-]^C=O&&&&CC^C1=CC=NC=C1&&&
CC&C1CN2CCC1CC2&C=N&NO&CO&C&CC&C1=CC=CC=C1^CC&&C1=CC=CC=C1&CCl&&&
CN&CC&CC&CC&CC&CC&CN&CN&CC&C1=CC=CC=C1&CC&CN&CN&CC&CC&CN&CN&C&C=O&&CC^CC&CC&CC&CN&CN&CC&CC&CN&&&
CN&C&C=O&&CC^C&CC&CC^CN^C1=CC=CC=C1&C1CNCCN1&&&CN&C&C=O&&CC^C&CC&CC^CN^C1=CC=CC=C1&CN&CCl&C&&&C=O&&CC^C1CCNCC1&C1=CC=CC=C1&&&
C=C&CC&CO&CO&C&C=O&&CN^C1CCNCC1&CN&C1=CNCN=C1&CO&&C=O&C1=CSCC1&&
CN&C1=C[NH]N=C1&CC&C1=CC=CC=C1&CC&C1CC1&C1CCCC1&CN&NS&S&CS&&O=S&O=S&&
CO&CC&CN&N&CN&CC^CN^CO&CC&&&C1CCOCC1&C1CCNCC1&CO&&CN^C1=CN=NC=C1&&&
CO&CO&C&C=O&&CC^C1=CC=CC=C1&C1CCOCC1&C=O&&C1=CC=CC=C1^CC&&&
C=O&C&CC&CO^CN^CO&CN&C&C&C=O&C=O&&CC&CN^C=C&CN&CC&C1=CC=CC=C1&C1=CC=NC=C1&CF&&&&&
CC&C&C=O&&CN^CN&C1=CC=CC=C1&CC&C&C=O&&CN^CN&C1=CC=CC=C1&CC&C1=CC=CC=C1&&&
CN&C1CNCCOC1&C1CCNCC1&&&
CC&CC&C=C&CC&CC&C=C&CC&CC&C=C&CC&CC&CC&C=C&CC&C&CO&&CC^CC&CC&C&C=O&&CO^CO&&&
CN&C1=CC=NC=C1&C[NH3+]&[NH4+]^CN^[NH2+]=O&CN&&[NH3+][O-]^C1CCCC1&&&C&CC&CN^CC^CN&C1=CC=CC=C1&CC&&&C1=CC=CC=C1&&&
CC&C1=C[NH]N=C1&CC&&CN^CC&C&C=O&&CN^CN&C1=CCCCC1&C1=C[NH]N=C1&CN&C1=CC=CC=C1&CC&&CC&&
C1=CC=CC=C1&C1CCNCC1&CN&C1=NC=NCC1&CC&C1=CSC=C1^C1=CC=CC=C1&&&&
CC&C=C&CC&C=C&CC&C1=CCCCC1&C=O&&C^CC&&CC&&
CF&C1=CC=NC=C1&CN&CN&C1=CN=CN=C1&CN&CN^CC^CC&C1=NCCN1&C1=CC=CC=C1&C1=CC=CC=C1&CC&&&C1CCCCC1&&&
C=C&C1CC2CCC(C1)C2&C=O&&CO&C1CCCCC1^CC&&C1CCCCC1^C&CC&&CC^C&C=O&&CO^CO&&&
CN&CN&C&C=O&&CC^C1=CC=NC=C1&CO&CO&CC&C1CC2CCC1O2&CC&C&C=O&&CN^CN&C1=CC=CC=C1&CC&C1=CC=CC=C1&CF&&&
CO&CO&C1=C[NH]N=C1&CN&&C1=CCNCCC1^C=O&&CN^CC&C1=CC=CC=C1&CCl&&&
CC&C1=CNCNC1&CS&CS^NO^C1=CC=CC=C1&CO^C=O^C[NH3+]&CC&&C=O^[NH4+]&C1=CC=CC=C1&&&[NH2+]=O&&&&[NH3+][O-]&&
C=O&C1CCNCC1&C1=CC=CC=C1&CC&C1=COC=C1&C[NH3+]&[NH4+]&[NH2+]=O&&[NH3+][O-]&&
CS&CS&C1=CC=CC=C1&CN&N&CN&&CN^C&C=N&&CN^CN&C1=CC=CC=C1&CCl&&&
CO&CC&C&CO&&CC^C&CO&&CC^C&CO&&CC^C&CO&&CC^C&CO&&CC^CO&&&
C=O&C1=CNCCC1&CC&C1=CC=CC=C1^CO^CF&&C1=CC=NC=C1&&&&
CO&CO&C1=CC=CC=C1&CC&C1=NN=CO1^CO^CS&CO&CS&&&CC&C1=CCCCC1&&&
C=C&CC&C=C&C&CC&CC^CC^CC&C&CC&C=O&CC&&CO^CC&&&CC&C1=COC=N1&CC&C1=CC=CC=C1^CC^CC&&&&&
CC&C&CN&CN^C1CCSC1^C&S&C=O&O=S&&CN&O=S^CN&&&C1=CC=CC=C1&CO&&&
C=O&C&CC&CN^CN^C1CNCCN1&CN&NS&C1=CC=CC=C1&S&CF&O=S&&&&O=S&CS^C=C&CC&C1=CC=CC=C1&&&
CN&C1=C[NH]N=C1&CC&C^CC^CF&C1=CN=CN=C1&&CF^CN&&&CN&C&CC&CC^CC^CN&C1=CC=CC=C1&C1CNCN1&CCl&C=O&&&&&
CC&C&C=O&&CC^C1=CC=CC=C1&CC&CN^CC^C1CNCN1&&&C=O&&C1=CN=CN=C1^CC&C1=COC=C1&&&
CN&C1=CN=CN=C1&CI&&C1=C[NH]C=N1^CN&C1CCOC1&CC&CO^CO^OP&&CO^P&&&O=P&&OP&PS&&
CC&C&CC&&C=C^CC&CC&CC&C&CC&&C=C^CC&CC&CC&C&CC&&C=C^CC&CC&CC&C=C&CC&CC&C=C&CC&C&CC&C^CC^C=O&C&&CO^C=O&&&&CO&&
CO&CO&C=C&C&CC&CN^CC^C1=NCCN1&CN&CCl&C1=N[NH]C=N1&&C1=CC=CC=C1&&&&
CC&CC&CN&CN&C&C=N&&CC^CC&CC&C&C=O&&CN^C1=CNCCNC1&CC&CCl^C1=CNCN=C1&&CN&&C=O&&
CC&C&C=O&&CN^C1CCNCC1&CC&C&C=O&&CN^C1CCNCC1&C1=CCNCC1&C=O&&C1=CC=CC=C1^CF&&&
CN&C1=CNCC1&C1=CN=CN=C1&CS&CS&CC&C1=CC=CC=C1&CF&&&
CO&CO&C&C=O&&CC^CC&C=C&CC&C&CC&&CC^C&CC&C=N^CN^NN&N&NS&CN&S&&CN^O=S&&&&O=S&CS^C1=CC=CC=C1&CF&&&
C=C&C1CCCCC1&CC&CC^C1CCCCC1^CC&CO&C1=CCOC1&&CC^C=O&&C&&CC&&CC^CO&&&
CN&C1=NC=NC=N1&CN&&CC^C1=CC=CC=C1&CF&&&
CC&CC&CO&CO&C1=CC=CC=C1&CC&C&C=N&NO^CC&&C1=CC=CC=C1&CC&&&
CC&C&C=O&&CO^CO&C1CCCCC1&C1CCCCC1&CC^C1CCCCC1&C1OOCOO1^C1CCCC1&C1CCCCC1&CC&CC&&CC&CC&C1CCCCC1&C^CO&CC&CO&&CC^C1CCOCC1&&&CO&&CO^CO^CC^C&&&CC&&C=O&&
CC&CN&N&CN&CC^CN^CC&CC&CC&CC&C1=CC=CC=C1&CC&CO&CC&CO&C1=CC=CC=C1&&&CO&&&
CC&C&CC&&CC^C1=C[NH]C=C1&CC&C^CC^C=O&C1=CC=CC=C1^CN&CC&&CC^CC^C&C1=CC=CC=C1&C1=CC=CC=C1&CC&&&&&&CC&&
CO&CC&C1CCNCC1&CN&CC&CC&C1=CSCC1&CC&C1=CC=CC=C1^C1=CC=CC=C1^CF&CCl&&&&&
CC&C&CC&&CC^CC&C&CN&CN^CC^C&C&C=O&C=O&&CN&CN^C1COCCN1&CN&&&CC&C1=CC=CC=C1&C1=CNCC1&CC&C&CN&&C=O&&
CC&C&CC&&CC^CC&CC&CC&C&CC&&CC^C1=CCC=CC1&CO&&CO^CO^C=O^C&&&C=O&&CC^C1=CC=NC=C1&&&
C=O&C1=CCNC1&C=O&&CN^C1=CC=CC=C1&CN&CN^CCl^C1=CCCN=C1&&&CC&C^C1=CC=CC=C1^CF&CC&&CF^C^CC&CF^CF&C&&&&CF^CF&&CF&CF&&&CF&&
CN&N&CN&&CN^CC&CC&CN&C1COCCN1&C=O&&C1=CC=CC=C1^CC&C1=CC=CC=C1&CN&CN&C&C=O&&CC^C=C&CC&C1=CC=CC=C1&CCl&&&
CC&CC&CC&CC&CC&CC&CC&CC&CC&CC&CC&CC&CC&CC&CC&CC&CC&CO&CO&CC&C&CC&CO^CO^OP&CO&P&&&O=P&&[O-]P&OP^CO&CC&C[NH3+]&[NH4+]&C[NH3+]&&C[NH3+]&C[NH3+]&&
CC&C1=CC=CC=C1&CN&CN&C&C=O&&CC^CS&CS&C1=NN=N[NH]1&CN&&&
C=O&C&CO&&CC^CN&C1=C[NH]C=N1&CC&CN&C1CCNCC1&CC&C1=CSC=N1&&&
CO&CO&C1=CC=CC=C1&CC&CN&CN&C&C=O&&CC^CS&CS&CC&C&C=O&&CN^CN&C1=CC=CC=C1&CCl&&CF&&
CI&C1=CC=CC=C1&CC&C1=NCCN1&C1=CC=NC=C1&CN&C1CCNCC1&C1CCNCC1&&&
CC&C1=CC=CC=C1&CC&&C1=C[NH+]=CCC1^C[NH3+]^C1=CNCC1^CC&C1=CC=CC=C1&CN&CO&N&&&CN&&CN^CC&CC&CN&&&
CO&CO&C1=CC=CC=C1&C1=CCOCC1&C=O&&C1=CCCCC1^C&CC&&CC&&
CC&C1=CC=CC=C1&CCl&&CN^CN&C&C=O&&CC^CC&CC&C&C=O&&CN^C1CNCCN1&CN&CC&C1=CC=CC=C1&&&
CO&C1=CC=CC=C1&CC&C1=CN=CN=C1&CN&CN^CC^CC&C1=CSC=C1&CC&&&CO&&&
CC&C&C=O&&CC^C1=C[NH]C=N1&CC&C1=CC=CC=C1^CC&&C1=CC=CC=C1^NO&&&&
CC&CC&CC&CC&C&CC&C^CN^C=O&N&&CN^CN&CN&C^CN^CC&C=O&C1=CC=CC=C1&C1CCOC1&&CC^CC&&&CN&&CC^NS&&&S&O=S&&O=S&CS^C1=CC=CC=C1&CO&CO^CO&&CO&&&
CC&C1=NNCC1&CN&&C1=CN=CN=C1^CN&CN&C1=CC=CC=C1&CC&C&C=O&&CN^CN&CC&CC&CN&C1CCNC1&&&
CO&CO&CC&CC&C&C=O&&CN^C1CCNC1&C1CCNCC1&CN&C1=CC=NC=C1&&&
CC&CO&CO&C&C=O&&CN^NN&C1=CNCN1&CN&CN^C=O^C1=CC=CC=C1&&&CCl&&CCl&&
CO&CO&C1=CC=CC=C1&CN&C=N&C1=NNCSC1&CC&C1=CSC=C1&&&
C=N&C&CN&&CC^C1=CC=CC=C1&CC&C&C=O&&CN^CN&C&CC&CC^CC^CC&C&C&C=O&C=O&&CN&CO^CN&&&C&CC&CC^CC^C&C&C=O&C=O&&CO&CN&&CN&C&CC&CC^CC^C1=CC=CC=C1&C&&&CN&&C=O&&
C=O&C&CC&CO^CN^CO&CN&C1=CC=CC=C1&C1=CC=CC=C1&CF&CN&&&CN^CO^C&CO&C=O&CC&&CC^C&C1=CC=CC=C1&C=O&CCl&&CN&&C1CSCCN1&&&
CC&CC&CC&CC&CC&CC&CC&CC&C&CC&&CO&CC^CC&CO&CO&C&CC&CO^CC^CO&CO&C&CO&CC&C&CO^C1CCOC1^C=O&CO&CO&&CC^C&CO^CO^C1=CC=NC=C1&C=O&C&CO^CO&&&CC^C=O&C&CO&CC&&CC^C=O&C&&&CC&&CC^C=O&CC&CC&&CC^CC&CC&CC&CC&CC&CC&CC&&&CC&CC&CC&CC&CC&CC&CC&CC&CC&CC&CC&CC&CC&&&CC&CC&CC&&&
CN&C1CCNC1&CC&CO&CO&C1=CC=CC=C1&CO&&&
CC&C1COCCN1&CN&C1=CN=CNC1^CC^C=O&&&&CC^CC^C1CSCN1^CC&C1=CC=CC=C1&C&CF&C=O&&&&CN^CN&CC&CC&C1=CC=CC=C1&&&
CO&CO&C1=CC=CC=C1&CO&CO^CN&&CN&C&C=O&&CC^C1=CN=CC=N1&CC&&CN&CC^C#C&CC&C1=CC=CC=C1&CC&CN&C1COCCN1&&&
CC&CC&C1=CC=CC=C1&CN&CN&C&C=O&&CC^C1=CNCNC1&CC&&CC^C1=CC=CC=C1^C1=N[NH]C=N1^CCl&&&&&
CO&CO&C&C=O&&CC^C1=CC=CC=C1&CO&CO&C&C=O&&CN^C1CSCCN1&C1=CC=CC=C1&&C1=CC=CC=C1&&
CC&CN&N&CN&CC^CN&&CC&CC&CC&C&CC&&CN^CN&C1=CCNCC1&CC&C1=CC=CC=C1^C=O&&&C1=CC=CC=C1^CC&&&
CN&CN&C&C=O&&CC^C1=C[NH]N=N1&CN&C1CCNCC1&CN&C&C=O&&CC^C1=CC=CC=C1&CC&C1=CSC=N1&&&
CC&CN&N&CN&CC^CN^C1=CC=CC=C1&C1=CC=CC=C1&C1=COCCC1&CF&C=O&&&&CC^C1=CC=CC=C1^CC&&&&
C=O&C&CO&&CC^C1=CCCCC1&CN&CN^C=O^C1CCCCC1&&C=O^CC&&C1=CC=CC=C1^C&&&C=O&&CO^CO&CC&C1=CC=CC=C1&&&
C[NH3+]&[NH4+]&C[NH3+]&&C[NH3+]^CC^C[NH3+]^CC&CC&CN&C1CCCCC1&C1CCNC1&&&C=O&&C=O&C1=CC=CC=C1^CBr&&&
CC&CC&CC&C1=CCNC=C1&C=O&&CC^CC^C1=CCCC=C1^C1=CCCN=C1&CO&CC&CO^CO^CC^C1=CC=CC=C1&&CO&&&CO&&&CO&&&
CS&S&O=S&&O=S&NS^C1CCNC1&C1CCNCC1&CN^C1=CC=CC=C1^C&&&C=O&&CC^C1=CC=CC=C1&CO&CO&C&CF&&CF&CF&&
CO&CO&C1=CC=CC=C1&CC&C&C=O&&CN^CN&CC&C1=COC=C1&&&
CN&C1=NCCN1&CN&CN^C1=CC=CC=C1^C&CC&C=O&C&&CC^CN&C1CC1&&C=O^CC&&&C1=CC=CC=C1&&&
CN&C1=CCNCC1&C1=CNCC1&CN&C1=CC=CC=C1^C1=CC=CC=C1^CC&CF&C&&&C=O&&CN^C1CSCCN1&S&O=S&&O=S&&
CC&C1=CC=CC=C1&CN&CN&C&C=O&&CN^CN&C1=CC=CC=C1&CC&C1=CC=CC=C1&CC&C1=CSCC1^CS^C1=CC=NC=C1&S&CC&O=S&C1=CC=CC=C1^CN&O=S^CS&&&&OS^S&&&O=S&&O=S&OS&&
CC&C&CC&&CN^C1CCNC1&CC&C^CC^C=O&C1=CC=CC=C1&&CN^CF&C1CNCCN1&&&NS&S&CS&&O=S&O=S&&
CC&C1=CC=CC=C1&CC&C&C=O&&CO^CO&CC&C&C=O&&CN^CN&C1=CC=CC=C1&CN&C1CCNCC1&&&
CC&CN&CN&C1=CC=CC=C1&CC&C&C=O&&CN^C1CCNCC1&CC&C1=CC=NC=C1&&&
C=O&C&CN&CN^CC^C1=CC=CC=C1&C1CC1&CCl&CC&&&C1=CC=CC=C1&&&
CC&CC&CN&N&CN&CC^CN^C1=CC=CC=C1&C1=CN=CN=C1&&&CC&&CN^CN&C1=CC=CC=C1&CCl&&CCl&&
C=O&C1CNCN1&C1CCNCC1&CN&C1CCNCC1&CN&C&CC&C1=CC=CC=C1^CC^CC&C1=CC=NC=C1&C&&&CF&&CF&CF&&
C=C&CC&C&C=O&&CN^CN&C1=CN=CN=C1&CS&CS^CS^CC&S&CC&O=S&C&&O=S^CC&&NS&CC^C1CCCNCC1&&&&&
CC&CO&CO&C&C=O&&CN^C1CNCCN1&CN&C&C=O&&CC^CS&CS&C1=NN=C[NH]1&CC&CC^NN^C1=CC=CC=C1&&&&&
CN&C1=CNC=NC1&C=O&&C1=C[NH]C=N1^CN&C1CCSC1&CC&CO^CO&&&CO&&
C=O&C1=CNCN=C1&CO&&CN^CC^C1=CCCC=C1^C1=CC=CC=C1&&&&&
CC&CC&CC&CC&C1=CC=CC=C1&CN&C1=N[NH]N=C1&C1=CCCC=C1&CN&CN&C&C=O&&CC^C1=CC=CC=C1&CCl&&CCl&CCl&&
CC&C1=CC=CC=C1&CN&CN&C&C=S&&CN^NN&C=N&C1CCCC1&C=O&&C1=CC=CC=C1&&
CC&C1=CC=CC=C1&CO&CO^CC^CC&&CCl^C1CCOCC1&&&CO&CO^CO^CC&&&CO&CO&C1=CC=CC=C1&CC&CC&C&C=O&&CO&&
CS&S&O=S&&O=S&CS^CC&CC&C&CN&&CC^C&C=O&&CN^CN&CC&C1COCN1&CN&C1=CC=CC=C1^C=O^CF&&&&CF&C1=CNCCC1^C=O&&CC^C^CN^C=O&C1CC1&&CO&&&&
CS&CS&C&C=N&CN^CN^C1=CC=CC=C1&CN&&&C1=CC=CC=C1&&&
CO&CO&C1=CC=CC=C1&CC&CN&CN&C&C=O&&CC^C1CCNC1&NS&S&O=S&&O=S&CS^C1=CSC=C1&&&
CO&CO&C1=CC=CC=C1&CC&C=C^CO^C1CSCN1&CO^CO^C=N&&&CO&NN^C=O&&CN&&&C&C=O&&CC^C1=NSCC1&C1=CC=CC=C1&&&
CO&CO&CC&CC&CN&CN&C&C=O&&CC^C&CC&&C1=CCNC1^C=O&&CN^CC^CC^C1=CC=CC=C1&C&C1COCO1&C=O&&&&CO^CO&&&
C=C&CC&C&C=O&&CN^CN&C1=CC=CC=C1&CN&C1CNCNC1&C=O&&CN&C1=CN=CN=C1^CN&CN&C1=CC=CC=C1&CN&C1CNCCN1^CO^CN&CO&&&&&
CC&C&CC&&CC^C&CN&CN^CC^C&C&C=O&C=O&&CC&CN^C1=CC=CC=C1&N&CCl&CN&&&&CN&&
CC&C&CC&&CC&CC^CC&CN&C1CCNCC1&C&CC&CN^CC^CN&C1=CC=CC=C1&C&CCl&C=O&&&&CC^C1=CC=CC=C1&CC&C^CC^CF&C&&CF^CF&&CF&CF&&&CF&&
CO&CO&C1=CC=CC=C1&CC&C1CNCN1&CN&&C=O&CN^CC&C1=CC=CC=C1&CF&&&
CC&C&CC&&CC&CN^CN&C1=CC=NC=C1&CC&C#C&CC&C1=CC=CC=C1&CC&CC&C&CC&&CN^NS&S&O=S&&O=S&CS^CC&CC&CO&CO&C1=CC=CC=C1&&&
CC&C1CCCCC1&C&C1CCOCC1&CC^C1CC2COC(C1)OO2&CC^CC&CC&&&CO&CO&C&C=O&&CC^C&CN&&CC^C1=CC=CC=C1&&&
CC&C&CC&&CC^CC&C1CNCCN1&C=O&&CC^C1CCCC1^C=O^C1=CC=CC=C1&&CN&&C&CC&C^CC^C=O&C1=CC=CC=C1&&CN^CN&CN&C1CNCCN1&C1=CSC=N1&CN&&&&&
CO&CO&C1=CC=CC=C1&CN&C1=CCNN=C1&CS&CS^CC^C1=CC=CC=C1&CC^C=O^CCl&CC&&&&&C&CC&&CN^CN&C&C=O&&CC^C1CCNC1&CC&C1=CC=CC=C1&CC&C&CF&&CF&CF&&
CC&C&CC&&CC^C[NH3+]^CC^[NH4+]&CC&C[NH3+]&C&&C1COCCOC1^CC&C1=CC=CC=C1&&CC^CCl&&&&&
CC&C&CC&&CC&CC^C1=CC=CC=C1&CC&CN&N&CN&C^CN^C=O&C1CC1&&CC&&CN&C1CNCN1&C=O&&C=O&C^CC&C1=CC=CC=C1^CC&&C1=CC=CC=C1&&&
CO&CO&C1=CC=CC=C1&CO&CO&C&C=O&&CC^CS&CS&C1=NCCS1&C1=CC=CC=C1&CN&CN&C&C=O&&CC^C1=COC=C1&&&
CO&CO&C1=CC=CC=C1&C&C1=COCC1&C&C1=CCCCC1&C#N^C1CC2CCNC(C1)C2&&CN&CN^CN^C&CC&C=O&C1CC1&&CC&&C=C&CC&C1=CC=CC=C1&&&
CC&C1=CC=CC=C1&CC&&CN^CN&C1=CCCC=C1&C[NH3+]&[NH4+]^C1=NON=C1^[NH2+]=O&&&&[NH3+][O-]&&
C=O&C1CCNC1&C1=CC=CC=C1&CC^C1CC1^C1=C[NH]N=C1&CC&CN&C1=CC=CC=C1&C1CCNCC1&CC&C&C&CF&CN&&CF&C=O&&&&
CO&CO&C1=CN=NC=C1&C1=CCNCC1&CN&C&C=O&&CC^C1=CN=CN=C1&CN&C1CNC1&CO&CO&C1=CC=CC=C1&CF&&CCl&&
CO&CO&C1=CC=CC=C1&C1=CCCN=C1&CN&NN&C=N&CC&C1=CC=CC=C1&C1COCO1&&&
CC&C1=CNCC1&CC&CC^CN^C1=CCNC=C1&CC^C1=CC=CC=C1^CO&C&CCl&&C=O^C=O&&&&&&CN^CN&CC&CN&C1COCCN1&&&
C=O&C&CN&CN^CC^CC&C1=COC=C1&C1CCOC1&C[NH3+]&&&[NH4+]&[NH2+]=O&&[NH3+][O-]&&
C=C&CC&CN&CN&C&C=S&&CN^C1CCNCC1&CC&C&C=O&&CC^C1=CC=CC=C1&CCl&&&
CO&CO&C1=CC=CC=C1&CC&C1=CC=CC=C1^CO^CN&CO&CN^C1=COCO1&&C&&&C=O&&CN^CN&C1=CC=CC=C1&&&
CN&C1=CN=CN=C1&CN&&C1=CCCC=C1^CCl&&&
CC&C1=CC=CC=C1&CC&C^C1=CCOCC1^CC&C=O&&CC&&&&
CO&CO&C1=CC=CC=C1&CC&C^CO^C=O&CO^CO&CN&&CO&CN&&&C1=CC=CC=C1&CN&C1CNCCN1&CN&CC&C&CO&&CC^CN^CC^C1=N[NH]C=N1&C1=CC=CC=C1&&&CF&&CF&&
CC&C1=CN=CN=C1&CN&C1CCNCC1^CN^CC&&&C&C=O&&CN^CN&C1=CC=CC=C1&CBr&&&
CC&C&CC&&C[NH3+]^[NH4+]&C[NH3+]&&C[NH3+]&C[NH3+]^CC&CO&OP&P&O=P&&[O-]P&CP^C&CO&&CC^CCl&&&
C=O&C1=CN=CNC1&CS&&C1=CSC=N1^CC&C1=CC=CC=C1&CCl&&&
CC&C&CC&&C1=CCCCC1^C=O&&C1=CNC=CC1^NS&S^CC^O=S&C1=CC=CC=C1^C1CSCN1&O=S^C[NH3+]&C=O&&CS^[NH4+]&&&C1=CC=CC=C1&[NH2+]=O&CF&&[NH3+][O-]&&&&
C=O&C&CN&CN^CO^C&CO&CC&CC&CC^CC^C1CCCC1&CC&C&C1=CC=CC=C1&C&C=O&&C1=CC=CC=C1^C=O&&CO&&&CN^CO&CN&C1CCOCC1&C1CCCCC1&CC&&&C^CO^C=O&&CO&CO&CO&&&&
CO&CO&C1=CC=CC=C1&C1=CNCC1&CC&C&CC&&CN^NS&S&O=S&&O=S&OS^CO&CC&C1CCOCC1&CO&&CN^CN^C^C&CO&C=O&&CC&CC^C&C&C=O&CC&&CN^CC^CN^CN&C1=CC=CC=C1&CN&C&&&C&CC&C=O&&CC&CO&&CO&C&CC&&CC&CC&&
CC&C&CC&&CC^C&CO&CO^CC^CC&C1=CCCCC1&CC&CCl&CN&&C=O^C1CCNCC1&&C=O^CC&&C=O^CO&&C1=CC=CC=C1&&&&
C=O&C1CCOCC1&CC&C1=CC=CC=C1^CO^CO&&C1=CC=CC=C1&CO^CO&&&&CO&CC^C1=CCCC=C1&CO&&C1=CC=CC=C1&&
CN&C1=NN=C[NH]1&CC&CN&CN&C&C=O&&CN^CN&C1CCNC1&CN&CC^CO^CC&&&C&CF&&CF&CF&&
C=O&C&CC&C1=CC=CC=C1^CN^CBr&C1CNCCN1&&&CN&C1=CN=NC=C1&&&
CO&CO&C1=CC=CC=C1&CC&C1=NN=CO1&CS&CS&CC&C&C=O&&CC^C1=CC=CC=C1&CO&CO^CO&&CO&&&
CC&C&CC&&CC&CC^C&C=O&&CC^C&C=C&CC^CN^C1=CC=CC=C1&CN&&&C&C=O&&CC^C1=CC=CC=C1&&&
CC&C&CC&&C=C^CC&CC&CC&C&CC&&CO&CC^C1CCCC1&CO&&C1=CCCCC1^CC&&C=O&CC&C1=CCCCC1^C1CCCCC1&CO&&CC&C^CC&&CC&&
C=O&C&CO&&CC^C&CC&CC^CO^C1=CC=CC=C1&CO&CN&C1=CC=CC=C1&CN&CCl&C1=CCCN=C1&&&C1=CC=CC=C1&&C1=CCCC=C1&&
CO&CO&C1=CC=CC=C1&CC&CN&C1=NN=C[NH]1&CS&CS^CC^CC&C1=COC=C1&C&&&C=O&&CN^C1CNCCN1&CN&C&C=O&&CC^C1=COC=C1&&&
CO&CO&CC&CN&C1=CNC=CC1&CC&&CC&CCl&C=O&&
CN&N&CN&CC^CN^C&C&C=O&C=O&&CN&CC^CN&CC&C1=CC=CC=C1&CC&CN&C1=NCCCN1&C1COCCN1&C=O&&&&C1=CC=CC=C1&&
CN&CN&C&C=O&&CC^C1=CC=CC=C1&CS&S&O=S&&O=S&NS^C1CCNC1&C1=CC=CC=C1&CS&S&O=S&&O=S&NS^C1COCCN1&&&
CF&C1=CC=CC=C1&CF&&CO^CO&C1=CC=CC=C1&CF&&CC^C1=NOC=N1^CF^CN&&&C1COCCN1&&&
CO&CO&CC&CN&C1=CNCNC1&C=O&&CN^CC^C=O^C1=CC=CC=C1&&C1=C[NH]C=N1^CF&CC&&&C1=CC=CC=C1&&&
CC&C&CC&&CO^CO&C1=CC=CC=C1&CC&C&CC&&CC^C&C=O&&CN^C1CCNCC1&C1=CC=CC=C1&&&
CC&CN&N&CN&CC^CN^CN&CC&CN&CN&C1=CCCN=C1&N&C1=CC=CC=C1&CN&CCl&&CN&&&&
CC&CO&CO&C&C=O&&CC^C1=CNCCC1&C=C&CO^CC^CO&&CC^CC&C^CC^CN&C=O&C1=CC=CC=C1&CN&&CO^CCl&C1=NCNCN1&CO&&CCl^C=O&&&&&&CC^C1=CC=CC=C1^C1CCCCC1^CCl&&&&&
C=O&C&CN&CN^CC^C1=CC=CC=C1&C1=CC=CC=C1&CC&CC&C&C&CF&CF&&CF&CF&CF&CP&&P&O=P&&OP&OP&&
C=O&C&CN&NN^CC^C=N&C1=CC=CC=C1&C1CNCNC1&CCl&C=O&&&&C=O&CN^C1CCCCC1^C=O&&&&
CC&C1=CN=CN=C1&CC&&CN^CN&C1=CC=CC=C1&CS&S&O=S&&O=S&NS^CN&C1=CC=CC=C1&CCl&&&
C=O&C&CC&C=C^CN^CC&NO&C1=CNCC1&&&CN&CC^C1=CC=CC=C1^C1=CC=CC=C1&&&C[NH3+]&[NH4+]&[NH2+]=O&&[NH3+][O-]&&
CC&CC&CC&CO&CO&C&C=O&&CN^CN&C1=CNCNC1&CN&C1CCOC1^C=O^CF&&C=O&CC&&CO&OP&P&O=P&&C1COPOC1^C1=CC=CC=C1&CO&CO&&&
CC&C1=C[NH]N=C1&CC&CC^CC^C&C1=CC=CC=C1^CN^C=O&&&CC&&CO^C1=CC=CC=C1&&&CS&S&CS&&O=S&&
CC&C&CC&&C=C^CC&CC&CC&C&CC&&C=C^CC&CS&CS&C1=CC=CC=C1&CO&&CC^C&C=O&&CO&&
CO&CO&C1=CC=CC=C1&CN&CN&C&C=O&&CC^CN&N&CN&&CN^C&C=O&&CC^C&CC&&CCl&&
CO&CO&C1=CC=CC=C1&CC&CN&C1CCNC1&CO&CO^C1CCOC1^CC&&&C1=CC=NC=C1&&&
C=O&C&CN&CN^CC^CC&C1=CON=C1&C1=CC=CC=C1&CC&CCl&C1CCNCC1&&CCl^CN&&&C&C=O&&CC^C1=CC=CC=C1&&&
CN&N&CN&CC^CN^C&C&C=O&C=O&&CN&CC^CN&CC&C1=CC=CC=C1&C1=CC=CC=C1&CBr&CF&&&&&
CC&CC&CC&CC&CC&C&CO&&CC^C=C&CC&C1CCCC1&CS&CS^C=O^CC&&CC^CC&CC&&&C=C&CC&CC&CC&C&C=O&&CO^CO&&&
CC&C1=CNNC1&CN&CN^C=O^C&&CN^C=O&C1=CC=CC=C1^CN&CC&&&&C&CC&&CO^CO&C&C=O&&CC^C1=CON=C1&CC&C1=CC=CC=C1^CC&&&&
CC&CC&CC&C1=CC=CC=C1&CO&CO^CC^CC&C^CO^C&CC&&&CO&&C=O&CC&&CO&CO&C1=CC=CC=C1&C1=CNCC1&CN&&&
C#C&CC&C&CO&CO^C1CC2CCC1C[NH2+]2^C&C1=CC=CC=C1&CC&&C1=CC=[NH+]C=C1&C=O&&&&
CC&C1=NNCN1&C=O&&NN^C=N&CC&C1=CC=CC=C1&CCl&&CCl&&
CN&C&C=O&&CC^C1=CN=CC=N1&CC&C1=CC=CC=C1^CN^CN&&&C1COCCN1&&&
CO&CO&C&C=O&&CC^C1=CC=CC=C1&CO&&CO^CO^CO&&&CC^C&C=O&&CC^C1=CC=CC=C1&CCl&&CCl&CO^CO^CCl&&&CO&&
CN&N&CN&&CN^C1=CC=CC=C1&CC&C1=CN=CC=N1&C1=CCCC=C1&CS&S&O=S&&O=S&NS^CN&C1=CSC=N1&&&
CC&C1CNCCN1&CN&C1=CC=CC=C1^CC^CN&&&CN&C&C=O&&CC^C1=COC=C1&CC&CO&CO&C1=CC=CC=C1&CF&&CCl&&
CO&NO&C=N&C&CC&C#N^CC&&C1=CC=CC=C1&CC&CS&CS&C1=NN=CO1&CC&C1=CC=CC=C1&C[NH3+]&[NH4+]&[NH2+]=O&&[NH3+][O-]&&
CO&CO&C1=CCNC=C1&CC&CC^C=O^C1=C[NH]C=N1&&&CC&C1=CC=CC=C1^C1=CSCN1^CF&CC&&&C1=CC=CC=C1&CF&&&
CO&CO&C1=CCCCC1&C=O&&CC&C1CCCC1^CC&CN^C^N&CC&CN&&CC&CN&&&&
CO&C&CC&C1=CC=CC=C1^CC^CC&C1CN1^CC^C&CC&C1=CNCC1&CF&C1=CC=NC=C1&C1=CC=CC=C1&&CF&&&&&CF&&
CC&CN&C1CNCCN1&CN&C1=CC=CC=C1&CO&CO&C1=CN=CN=C1&CC&C1=CC=NC=C1^CC^C[NH3+]&C1=C[NH]N=C1&[NH4+]^CN&&[NH2+]=O&N&&[NH3+][O-]^CN&&&CC^CN&&CC&&&
CO&CO&C&C=O&&CC^C1=CNCC1&CC&&CN^C1CCCC1^C1=CC=CC=C1&&CO&&&
CN&CC&CC&CC&C&CC&C1=CSCC1^C1CCCCC1^C1=CC=CC=C1&&&&&
CN&C1=CC=CC=C1&CO&&CC^C1=NOC=N1&CC&C1=CC=CC=C1&CF&&CCl&&
CO&CO&C1=CC=CC=C1&CS&S^CO^O=S&CO&&O=S&&&NS^C1CCNC1&CN&C1CNCCN1^CC^CC&CC&&C=O^C1=CC=CC=C1&&&&&
CN&CN&CC&CC&CC&C&CC&C^CN^C=O&C1=CCNC=C1&&CN^C=O&CN&&&C1=CC=CC=C1&C1=CCCC=C1&&&
CC&CO&CO&C&C=O&&CN^CN&C&CC&CC^CC^CC&C&CN&C=O&C=N&&CN^C&CN&CN&C1=CSC=N1&&CC^CC&CC&C1=CC=NC=C1&C1=CC=CC=C1&CC&CF&C^CN&&CF&&&&CF&CF&&
CC&CC&CC&CC&CC&CC&CC&C[NH3+]&C1=CC=[NH+]C=C1&C1=CCCC=C1&CN&&&
CN&C1CCNC1&C=O&&C1=CC=CC=C1^CS^C^S&CC&O=S&&CC&O=S&&&NS^C1CCNCC1&C1COCO1&&&
CN&N&CN&&CN^C1=CC=[NH+]C=C1&C[NH3+]&C1=CSC[N-]1&C=O&&CC^C=O&&&
CO&CO&C1=CC=NC=C1&C1=CCCN=C1&CF&&CC^CC&CC&C1CNCCNC1&CN&CC^C=O^CC&&CN^C1=CC=CC=C1&C&&&C=O&&CC^CC&C&CN&&C=O&&
CF&C1=CC=CC=C1&CN&C=N^CC^C1CNCSC1&C&C1=C[NH]C=N1&CF&CC&&CF^C1=CC=CC=C1&&CF^CC&&&C&CF&&CF&CF&&
CO&CO&C1=CC=CC=C1&CC&C&C=O&&CN^C1CCNC1&CC&C&C=O&&CN^C1CNCCN1&CN&C1=CSC=N1&CC&&CC^C&CN&&C=O&&
CC&C1=C[NH]N=C1&CC&C&C=O&&CN^C1CNCCNC1&C1=C[NH]N=C1&CC&&&
CO&CO&C1=CC=CC=C1&CC&C1CCCCC1^CO^CN&CO^CO^CN^C1=CC=CC=C1&&&&C&C1=COCO1^C1CCOC1^C=S&&&C=O&&CN&&CN&CC&C1=CC=NC=C1&&&
CO&CO&C1=CC=CC=C1&CC&CN&CN&C&C=O&&CC^C1=CC2=CC=C1CCCNCCNCOCCN1C=C(CCC3=CC4=CC=C(C=C34)O2)S1&C=O&&&
CC&C&C=O&&CN^CN&C1=CC=CC=C1&CN&NS&S&O=S&&O=S&CS^C1=CC=CC=C1&CC&C1=CC=NC=C1&C1=CNCC1&&&
CC&C1=CCOCC1&C=O&&C1=CC=CC=C1^CCl&&CO^CO&CC&C&C=O&&CN^C1CNN=N1&C1=CC=CC=C1&&&
CC&CO&CO&C&C=O&&CC^C1CNSCCN1&CN&CC^C1=C[NH]C=C1^C1=CC=CC=C1&&C1=CC=CC=C1&&&S^O=S&&O=S&&
CC&C&CC&&CN^N&CN&C1=CC=CC=C1^NS^CF&S&&&O=S&&O=S&CS^C1=CC=CC=C1&CO&CO&CC&CC&CC&CC&C&C=O&&CO&&
CC&C&CC&&CC^C1=CC=CC=C1&CC&CN&C1CNCN1&C=O&&C=O&C1CCNCC1^C1=CC=CC=C1&&&
CC&CO&CO&C1=CCNCC1&NS&S^CC^O=S&C1=CC=CC=C1^C1=CC=CC=C1&O=S&&&&&CS^C1=CC=CC=C1&CCl&&&
CC&C1=CC=CC=C1&CC&C1=CCNC=C1&CC&C#N^CN&&&NN&C=O&CC^C#N&&&
CO&CO&C1=CC=CC=C1&CC&C1=CCNC1&CC&C^CO^C=O&&C=O&CC&CN^C1=CC=CC=C1&CC&C1COCCO1&CC&&&CN&N&CN&&CN&&
CO&CO&CC&CO&CO&C1=CC=CC=C1&CC&C1=COC=N1&CC&CN&CN&C&CC&&CC^CC&CS&CS&&&
CO&CO&C&CO&CO^C1CC1&&C&CC&&CC^CC&CC&C=C&C&CC&&CC&&
CO&CO&C1=CC=CC=C1&CC&C=C^CO^CC&CO&C&&&C=O&&CC^C&C=C&CC^CC^C1=CC=CC=C1&C&CO&C=O&CO^CO&CC&&CO&C=C&&&CC&C1=CC=CC=C1&CO&CO^CO&&CO^CO&&CO&&&
CO&CO&C&C=O&&CN^CN&C1=NCCN1&C1=CC=CC=C1&CC&C&C=O&&CO^CO&&&
C1=CC=CC=C1&CC&CS&CS&C1=CN=CN=C1&C1=CSC=C1&&&
CF&C&CF&&CF&CO^CO&C1=CC=CC=C1&CC&CN&C1CCNCC1&C1CNCCN1&CN&C1=CN=NC=C1&&&
CN&N&CN&&CN^CC&C&C=O&&CN^C1CCNCC1&CC&C1=C[NH]N=C1&CC&C1=CC=CC=C1^CC^CCl&C1=CC=NC=C1&&CCl&&&&
CN&N&CN&&CN^CC&C&CO&&CC^CO&NO&C=N&C1CCNCC1&CC&C[NH3+]^C=O^[NH4+]&&C1=CC=CC=C1^C[NH3+]&CCl&&C1COCC[NH2+]1&&&&
CO&CO&C1=CC=CC=C1&CN&CN&C&C=O&&CN^C1CNCN1&C1=N[NH]C=N1&&C1CCCC1&&
CC&CC&CC&C&CN&CN^CC^C&C&C=O&C=O&&CC&CN^CN&CN&CN&C&C&CC&C=O&CC^CC&CC^C&C&C1=CC=CC=C1&C=O&CN&C[NH3+]&&CO&CC^[NH4+]&&&CC&[NH2+]=O&CC&&[NH3+][O-]^CC&&&C&C=O&&CN^CN&C&CC&CC^CC^C1=CC=CC=C1&C&&&C=O&&CN^CN&CC&C&C=O&&CO&&
CC&CS&S&O=S&&O=S&CS^C1=CC=CC=C1&C1=NCCO1&CN&CN&C1=CC=CC=C1&CC&&&
CC&C1=CNCC1&CC&&CN^CC^C1=CC=CC=C1^C1=CC=CC=C1&CC&CC&C&C1=CC=CC=C1&C=O&CC&&CN^C&CN&C=O&C&&CO^CC&&&&CC^C1=CC=NC=C1&CC&C&CF&&CF&CF&&
CC&C&C=O&&CC^C&CC&C^C1CCNC1^C=O&CC&&CN^C1=CC=CC=C1^CN^CN&&&C^CC^C1=CC=CC=C1&C=O&C1=CC=CC=C1&CF&&CC^CO&&&C1=CC=NC=C1&&&CO&&&
CC&C1=CC=CC=C1&C1CCCC1&C1=CN=CN=C1&CN&&CS^S&O=S&&CS^CC&C&C=O&&CC^C1=CC=CC=C1&CF&&&
C=O&C&CN&CN^CN^C&CN&C=O&C1=CC=CC=C1&&CC^CC&C1CC2CCC1CC2&C1=CC=CC=C1&C1CC1&&&&&
C=O&C&CN&NN^CC^C=N&C1CSCN1&CC&C1CCNC1&C1=CC=CC=C1&C=O&CCl&&C1=CC=CC=C1&&&&
CC&C&C=O&&CO^CO&CC&C1CCOC1&CN&C1=CNCC1^CO^CC&CO^CO^CN^C1=CN=CN=C1^C&CO&CN&CN&CC&C&&&&&&C=O^CC&&&&C=O&&
C=O&C&CC&CC^CN^C1=NCCN1&C1CCNCC1&C1=CC=CC=C1&C1=CC=CC=C1&&&&&
CC&C&C=O&&CN^C1CNCCN1&CN&C1=CN=CN=C1&CN&CN^C1=CSC=C1^CC&&&C1=CC=NC=C1&&&
CC&CC&C&CC&&CC^C&CN&CN^CC^C&C&C=O&CO&&CC&CC^C1CCNC1&C&CN&C=O&C&&CN^C=O&CN&&CC^CC&C&C1=CC=CC=C1&CN&&&CN^CC^C&C&C=O&CC&&CC&CC^C&&&CN&CN^CC^C&C&C=O&CC&&CO&CC^CO&&&CC&C1=CC=CC=C1&&&
CO&CC&C1CCNCC1&NO&&CF&CO&CO&&
CC&CO&CO&C1=CC=CC=C1&CC&CC^CO^CN&CO&CN&CC&C&&&C=O&&CC^C1CCNCC1&NS&S&O=S&&O=S&CS^C1=CC=CC=C1&C1=CCNC1&C=O&&&
CO&CO&C&C=O&&CN^N&CN&CN^CN^C1CCNC1&C1=CC=CC=C1&C=O&&&&C=O&CC^C&C=O&&CN^CN&C1=CC=CC=C1&CC&&CC&&
CC&C&C=O&&CO^CO&CC&C&C=O&&CC^C1CCCC1&C1CCCCC1&CO&&CC&C1CCCCC1^CF&&C1=CCC=CC1^C=O&&CC&&
CN&C&CC&CC^CC^C1=C[NH]C=N1&C&&&C=O&&CN^CN&C1=CC=CC=C1&CC&C&CF&&CF&CF&&
CO&CC&C&CN&CN^CC^C1=CN=CN=C1&C1=CC=CC=C1&C1=C[NH]N=C1&&&CN&C1=CC=CC=C1&&&
CC&CC&C1=CC=CC=C1&CN&CN&C1=NC=NC=N1&CN&&CC^CS&CS&C1=NN=C[NH]1&CC&C1=CC=CC=C1^CN&&&&
CC&CO&CO&C&C=O&&CC^C=C&CC&C1=CC=CC=C1&C1=CCCCC1&C&C1=CC=CC=C1&CO^C1=CCNCC1&&C=O&&&
CO&CO&C1=CC=CC=C1&CC&C1CSCN1&C=O&&CN^C1=NCCS1&C1=CC=CC=C1&&&
CN&N&CN&C1=CC=CC=C1^CN&&C1=CC=CC=C1&C1CNCN1&C=O&&&
C=O&C1=CCNC=C1&CC&C1=CC=CC=C1^CN^CF&C1=CC=CC=C1&&CO^CC&&&C^CN^CO&C1COCCN1&&C1CCNCC1&&CN&CC&C1=CC=CC=C1&&&
CC&C1=CNCNC1&CC&C^CC^C=O&C1=CC=CC=C1^C1=N[NH]C=N1&CN^CC&&&CN&&&C1=CC=CC=C1&CC&&&
CC&C1CNCCNC1&C=O&&CN^CC^C=O^C1=CC=CC=C1&&C1=CC=CC=C1&&C[NH3+]&[NH4+]&[NH2+]=O&&[NH3+][O-]&&
CO&CO&C1=CC=CC=C1&CN&CN&C1=NCCN1&CN&C1CCNCC1^C1=CC=CC=C1^CN&CC&CC&C&CC&C=O&C&&CO^CC&&&&CC^C&C=O&&CO&&
C=O&C1=NNCCC1&CC&C1=CC=CC=C1^CN&&C1=CC=CC=C1^C1=CC=CC=C1&&&&
C=O&C&CC&CS^CN^S&C1CCNCC1&O=S&CC&&O=S^C1=CC=CC=C1^C1CCCC1&CS&&&&CC&C1=CC=CC=C1&CF&&CCl&&
CF&C1=CC=CC=C1&CC&C1=CC=CC=C1&CC&C1CC1&CC&C1=C[NH]C=N1&&&
CC&C&CC&&CC^CN&CN&C&C=O&&CC^C1CCNCC1&CN&C1=CN=CN=C1&CO&CO&CC&C1=CC=CC=C1&CCl&&CCl&&
C=O&C&CC&CN^CN^C1CCNCC1&CN&CN&CC&CN&C1=COC=C1&C&&&C=O&&CC^C1CCNCC1&CN&C^C1=CC=CC=C1^C=O&&&&CC^C1=CC=CC=C1&&&
CN&N&CN&&CN^CC&CN&CN&C1=CN=CN=C1&CC&C1=CC=CC=C1^C1=CSC=C1^CN&&&CN&C&C=O&&CN^NN&C=N&CC&C1=CC=NC=C1&&&
CC&CC&CN&CN&C&C=O&&CC^C1=CC=CC=C1&CN&N&CN&C1=CC=CC=C1^CN^CN&C1CCNCC1&&&CN&CC&CC&C1=CC=CC=C1&&&
C=O&C1=COCCC1&CO&&CC^C1=CC=CC=C1^C1=CC=CC=C1^CO&CC&&&CN&C1=C[NH]C=C1&&&
CN&N&CN&&CN^CC&C1CNNC1&CN&C^CC^C=O&C1=CC=CC=C1&&CC&&C1=CC=NC=C1&&&
CN&C1CNCCN1&CN&CC&C1=CC=CC=C1&C[NH3+]&[NH4+]^C1=CNCC=N1^[NH2+]=O&C=O&&[NH3+][O-]&CO&&&&
C=O&C1=CNNC1&CC&C&C=O&&CC^CC&CC&C1=C[NH]N=N1&CN&C1=CN=CN=C1&CN&CN&C1=CC=CC=C1&CCl&&&
CC&CO&CO&C&C=O&&CC^C1=CC=CC=C1&CN&CN&C1=N[NH]C=N1&CN&CC&CC&&&
CO&CO&C&C=O&&CC^C1=CC=CC=C1&CC&CO&CO&C1=CC=CC=C1&CO&&C1=COCCC1^C=O&&CC^C1=CC=CC=C1&&&
CC&C1CCNCC1&CN&C1=CC=CC=C1&CN&CN^C[NH3+]^CC&[NH4+]^CC^CC&[NH2+]=O&C&CN&&[NH3+][O-]^CF&C1CCNC1&&&&CF&&&CF&&
CN&N&CN&C^CN^C=O&C1=CC=CC=C1&&CN&&CN&C1=CC=CC=C1&CCl&&C1CCNC1^C=O&&C=O&CN^CC&C1=CC=CC=C1&CCl&&&
CO&CO&C1=CC=CC=C1&CN&CN^CO^C&CO&C=O&&&&CC^CC&C1CSCN1&CC&&C1=NCCN1^CC&&&
CC&C&C=O&&CN^CN&CC&C1=NCCN1&CN&CC^C1=CC=CC=C1^C1=CC=CC=C1&CS&&&S&O=S&&O=S&CS^CC&C1=CC=CC=C1&CC&&CC&&
CC&C1=CON=C1&CC&&CS^S&O=S&&O=S&NS^N&CN&&CN^CC&C1CNCCCOC1&C=O&&CN^C^CC^CC&&C1=CC=CC=C1&CC^CN&CO&CN&&&C&C=O&&CN^CN&C1=CC=CC=C1&CF&&&
CO&CO&C1=CC=CC=C1&CS&S&O=S&&O=S&NS^CN&CC&CC&CN&C1=C[NH]N=C1&CC&&CBr&CC&&
CO&CO&C1=CC=CC=C1&CC&C1=NCCO1&C1=CC=CC=C1&CC&C&CC&&C=O&&
CO&CO&C1=CC=CC=C1&CO&CO^CS&&S&O=S&&O=S&NS^CN&CC&CN&C1CCNC1&&&
CN&C1CCNC1&C=O&&C=O&C1=CC=CC=C1^CC&C&C=O&&CC^C1=CC=CC=C1&CC&C&C=O&&CN^CN&C1=CC=CC=C1&CO&CO&C&CF&&CF&CF&&
CC&CC&CC&CO&CO&C1=CC=CC=C1&CC&CN&C1=CNCNC1&CO&&CC^CC^C=O^C1=CC=CC=C1&&C=O^CO&&&CO&&&
CC&CC&CO&CO&C&C=O&&CC^C1=CNC=CC1&CC&&CC^C1=CC=CC=C1^C1=CCCCC1^CC&C=O&C^C1=COCO1&C^CF&&&CC&&CF&CC&CF&&&&
CO&CO&C1CCNC1&C1=CNCC1&CC^C1CN1^CO^C1=CCC=CC1&&CO&C=O&C&&CC^CN&&CO&C=O^CO^C=O&&CC&&&CC&C1=CC=NC=C1&&&
CC&C&CC&&CN^CN&C&C=S&&CN^N&CN&&CN^CC&C1CNCCCOC1&C=O&&CN^C^CC^CC&&C1=CC=CC=C1&CC^CN&CO&CN&&&C&C=O&&CC^C1=CC=CC=C1&CF&&&
CC&C1=C[NH]N=C1&CC&&CN^C1=CNCN=C1&CC&C1=CC=CC=C1^C1=C[NH]N=C1^CCl&CC&&&C&C=O&&CN^CN&C1=CC=CC=C1&CCl&&CCl&&
CC&C1CCNCC1&CC&&CN^C1=NCCS1&C=O&&&
CO&CO&C1=CC=CC=C1&CN&CN&C&C=O&&CC^CN&N&CN&&CN^C&C=O&&CC^C1=CC=CC=C1&CS&S&O=S&&O=S&NS^CN&C1=CC=CC=C1&CC&&CC&&
CO&CO&C1=CC=CC=C1&CC&C1CCOCC1&C=N&&CC^C#N^C1=CC=CC=C1&&C1=CNCC1&&&
CC&CN&N&CN&CC^CN&&CC&CN&C1CCNC1&C=O&&C=O&C1=CC=CC=C1^C[NH3+]&[NH4+]&[NH2+]=O&&[NH3+][O-]&&
CC&C1=CC=CC=C1&CC&&C1=CNCCC1^C=O&&CC^C1=CC=CC=C1&&&
CO&CO&C1=CC=CC=C1&CC&C1=CNCN=C1&CN&N^C1=N[NH]C=N1^CN&&&&CN^CC&C1=CC=CC=C1&CC&&&
CO&CO&C1=CC=CC=C1&CC&C1=C[NH]C=N1^CC^C1=CCNC=C1&&&CN&CN^CC^CC&C1=CC=CC=C1&C1=CC=CC=C1&CO&&&CO&&&
CC&C1=COCCN1&C&C1=CC=CC=C1&CN^C1=CNCCC1^C1=C[NH]C=N1^CF^C=O&CC&&&&CC^C1=CC=NC=C1&C&CC&C=O&C#N&&CO&&CO&C&CC&&CC&CC&&
C=O&C1=CONC1&CC&C1=CC=CC=C1^CC&&C1=CC=CC=C1&&&
CO&NO&CN&C&C=O&&CC^C1=C[NH]N=C1&CN&C1=CC=CC=C1^C1=CNCCC1^CC&C=O&&&&C1=CC=CC=C1^CC&&&
CC&C1=CC=CC=C1&CC&C1=CCCN=C1^CC^C1=CC=CC=C1&&&CN&&&
CC&CN&N&CN&CC^CN&&CC&C&CO&&CC^CN&C1=C[NH]C=N1&C1=CCNCC1&C=O&&C1=CC=CC=C1&&
C#N&CC&C1=CSCC1&C1=CC=NC=C1&CN&&&
CN&CC&CC&CC&C1=CC=CC=C1&CC&CC&C&CN&CN^CC^C&C&C=O&C=O&&CC&CN^C1=CNCC1&C1CNCCN1&C1=CC=CC=C1&&&CC&CC&C1=CC=CC=C1&&&
CO&CO&C1=CC=CC=C1&CN&N&CN&CC^CN^C1=CC=NC=C1&CC&&&C1=CSC=C1&CC&C1=CC=CC=C1&C[NH3+]&[NH4+]^CO^[NH2+]=O&&&&[NH3+][O-]&&
CO&CO&C1=CCCC=C1&CO&CO^C1=CC=[NH+]C=C1&&C[NH3+]&&C1=CCCC=C1&&
CO&CO&C1=CC=CC=C1&CBr&&CC^CN&NS&S&O=S&&O=S&CS^C1=C[NH]C=C1&CC&&CC&CC^C&C=O&&CN^C1CCNCC1&CC&&&
CC&CC&C&CC&&CC^C&CN&CN^CC^C&C&C=O&C=O&&CN&CO^CN&&&C1=CC=CC=C1&CCl&&CC^C&C=O&&CO&&
CC&C1=COC=C1&CC&C1=NNCC1&C=O&&C=C^CC&C1=COC=C1&&&
CC&C1=CC=CC=C1&CC&C1=C[NH]N=C1^CF^CC&&&&CC^C1=C[NH]C=N1^CN^C1CSCN1&&&C1=CC=CC=C1&CC&C&C=O&&CN^CN&C1CCCCCCC1&CO&&&
CS&S&O=S&&O=S&NS^N&CN&CC^CN^C&CC&C=O&C1=CC=CC=C1&&CN^CCl&CN&&&CC&C1=CC=CC=C1&C1COCO1&&&
CO&CO&C1=CCCC=C1&CO&&C1=CC=CC=C1^CC&C=O^CO&&&C1=CCOC=C1^C&CC&&CC&&
CC&C&CC&&CC^C1=CCCCCC1&C1=CCCC1&CC^C&CC^CC&C=C^C=O&CC^CC&&&&&C1=CC=NC=C1&&&
CC&C&CC&&CC&CO^CO&C&C=O&&CN^NN&C=N&CC&C1=CC=CC=C1&CO&&CO&&
C=C&CC&CN&CN&C1=COC=N1&CC&C1=CCOCC1^CC^C=O&C#N&&C1=CC=CC=C1&&&&
CC&CC&C&CC&CO^CO&&CO&C1=CC=CC=C1&CN&CN^C1=NCCN1^C&CN&C=O&C&&CC^CC&C1=CC=CC=C1&&CC^CCl&&&&&
CC&C&CC&&CO^CO&CC&CS&S&O=S&&O=S&NS^CN&C1CCCC1&CN&C1=NCCN1^CO^C1=CN=CN=C1&&C1CC1^CN&&&&&
CC&C1=CC=NC=C1&CN&&C1=CCCC=C1^CN&CN&C&C=O&&CC^C1CCC1&&&
C=O&C&CN&CN^CO^C&CO&CC&CC&CC^CC^C1=CC=CC=C1&C1=CNCC1&C&&&C1=CC=CC=C1&C=O&&&&CN^NO&&&
CC&CC&CC&C1=CNCNC1&CC&CC^C=O^C1=CC=CC=C1&&CN^CC&C1CCCCC1^C1=N[NH]C=N1^C1=CC=CC=C1&CO&&&CC&CO&C1=NOCN1&C&C=O&CC&&&&C=O&&
CC&C1CNCCN1&CN&C^C1COCN1^C=O&C=O&&CC&C1CCNC1^C1=CC=CC=C1&CN&&&C&C=O&&CC^C1=CC=NC=C1&CC&C1=CC=CC=C1&&&
CC&C&CC&&CC^C1=CC2C3CCCC2C1C3&CC&C=O^CC&&CO^CC^CO&C^C1CCCC1^C1CCOCC1&C=O&CC&CC&&CO^C#N&&CO&&&&&CO&&
CC&C&CC&&CC^CN&CN&C1=CC=NC=C1&CC&C1=CC=CC=C1^C1=CN=CNC1^CN&CN&C1CNCCN1&&C=O&&&&
C1=CC=NC=C1&CC&C1CSCN1&CC&C1=CC=NC=C1^C1=N[NH]C=N1^CC&&&C1=CC=CC=C1&CC&CN&C1COCCN1&&&
CN&CN&C1=NC=NC=N1&CN&CN^CC^C1=CC=CC=C1&C1=C[NH]C=C1&CCl&CN&&&&&
CN&C1=CCNCC1&CC&C1=CC=CC=C1&C1=CNCCC1&C=O&&CC^C1=CC=CC=C1^CN&&C1COCCN1&&&
CC&C&CC&CO^CO^CO&CO&C1=CC=CC=C1&C&&&C=O&&CN^CN&CC&CN&CN&C&C=O&&CN^N&CN&&CN&&
CC&C1=CCNCC1&C=O&&C1=CC=CC=C1^CO&CO&C1CCNC1&&&
CC&C&CC&&CC&CO^CO&C&C=O&&CN^C1CNCCN1&CN&C&CC&CS^CC^S&C&O=S&C=O&&O=S&CN&CS^C1CCNCC1&C1=CC=CC=C1&CC&CCl&C&&CCl^CN&&&&C=O&&
CN&N&CN&CC^CN^C1=CC=CC=C1&C&&&C=O&&CC^CO&CO&C&C=O&&CC^CC&CC&C&C=O&&CC^C1=CC=CC=C1&CC&C&CF&&CF&CF&&
CO&CO&C1CCOC1&CO&OP^CC^P&CO^CN^O=P&CO&C1=C[NH]C=N1&&NP^C&C1=CNC=NC1&CN^OP^CC&C=O&C&CO&&CC&CN^CC&C&&CC^CN&&C=O^CC&&&CC&&&&C=O^CC&&&CN&CN&C&C=O&&CC^C&CN&&CC^C1=CC=CC=C1&&&
CC&C&C=O&&CO^CO&C1CCCCC1&C1CCCCC1&CC&&C1=CCCCC1^CC&&C1CCCC1^CO&CO^C1CCOC1^C&CC&CC&C&&C=O^CC&&&&CC&&
CO&CO&C1=CC=CC=C1&CC&C^CO^C=O&CO&&CC&&C=C&CC&C1=CC=CC=C1&C1COCO1&&&
CN&C1=CN=CN=C1&CN&CN&C1=CCCC=C1&CN&CN^C1=CC=CC=C1^C&&&C=O&&CN^CN&C1=CC=CC=C1&CCl&&CCl&&
C=O&C&CO&&CC^C1=C[NH]N=C1&CN&C1=CC=CC=C1^CC&&C1=CC=NC=C1&CC&CC^C1=C[NH]N=C1^CC&CC&C1=CC=CC=C1&CC&&&C1=CC=CC=C1&CO&&&
CC&C1CCOCC1&CO&CO^CO^C1=COCCC1&CO^CO^CC&C&&CO^C1=CC=CC=C1^C=O^C=O&&&CO&&C1=CC=CC=C1&CC&CO^CO&C=C&&CO&CO^CC&&&&&C1=CC=CC=C1&CO&&&
CC&C&CC&&C=C^CC&C1CCCCC1&CC&&C1=CCCCC1^CC&CO^CO&&&&
CC&C1=C[NH]N=C1&CC&C&C=O&&CN^C1CNCCN1&CN&C1=CCNN=C1&C1=NN=C[NH]1&CC&&&
CO&CO&C1=CC=CC=C1&CO&&CC^C1=CCCCC1&C=O&&C1=CC=CC=C1^CC&&CN&&
CC&C&CC&&CO^CO&C1=CC=CC=C1&CC&C=C^CC^CC&C1=NCCO1&C&C1=CC=CC=C1&C=O&&&&CO&&
CC&C&CC&&CC&CC^C&C=O&&CN^CN&C1=NN=CS1&CS&S&O=S&&O=S&NS^N&CN&CC^CN^C1=CC=CC=C1&CC&&&C1=CC=NC=C1&&&
CO&CO&C1=CC=CC=C1&CO&CO&C1=CC=CC=C1&CS&S^CC^O=S&C#N&&O=S&&&NS^CN&C1=CC=NC=C1&CF&&&
CO&CO&C1=CC=CC=C1&CC&CN^CO^C1CCNC1&CO&CO&&&CO&C1CCCC1&&&
CO&CO&C1=CC=CC=C1&CCl&&CN^C1CNCCN1&CN&C&C=O&&CC^C1=CSC=C1&C1=CCOCC1&C1=CC=CC=C1&&&
C=O&C1=CNCNC1&C=O&&CN^C1CCOC1^CI^CO&&&OP^CC^P&CO&O=P&&&&OP&OP&&
C[NH3+]&C1=CC=[NH+]C=C1&CC&C&CO&&CP^P^CP^O=P&P&&[O-]P^O=P&&OP&OP&&&OP&&
CC&CC&C&CC&C1=NCCCN1^CN^C=O&N&&CN^CN&C1=CC=CC=C1^C1=CC=CC=C1^CC^CN^CO&&&C1=CC=CC=C1&C&CO&&&C=O&&&&CC^C1=CC=CC=C1&CC&C#N&&&
CO&CO&CC&CO&CO&C&C=S&&CN^C1CNCCN1&CN&CC&CC&CO&CO&C1=CC=CC=C1&CC&&CC^C1=CC=CC=C1&&&
CN&C1CCCCC1&C&C1CC2CCNC(C1)C2&CO^C1=COCC1^CO^CN&&C&CC^C^C=O&C1CC1&C1=CC=CC=C1&&CC&&CO&C=C&&&CC&C1=CC=CC=C1&C[NH3+]&[NH4+]&[NH2+]=O&&[NH3+][O-]&&
C=C&C&CO&&CC^C&C=O&&CC^C1CCCCC1&CC&&C1CCCC1^CO^C1=CCCCC1&&CC&&CC&C1=CCCCC1^C1=CCOCC1&C=O&&CC^C&CC&&CO&CC^CO&&&
C=O&C&CO&CO^CC^CC&C1=CC=CC=C1&C1=CC=CC=C1&CBr&C1COCO1&&&&&
CC&CC&CC&CN&C1=CNCNC1&CN&&CN^N^C=O^CN&&C=O^CC^CN&&CC&C&&&C=O&&CC^CS&S&O=S&&CS^CC&C&C=O&&CN^CN&C1=CC=CC=C1&CC&&CC&&
CC&CC&C1=CC=CC=C1&CC&C&C=O&&CC^CO&CO&C1=CC=CC=C1&C1=CCOCC1&CC&C1=CC=CC=C1^C=O&&&&
CC&CC&CC&CC&CC&CC&CC&CC&C=C&CC&CC&CC&CC&CC&CC&CC&CC&C&C=O&&CO^CO&C1CCCCC1&CO&CO^C=O^C&&&C=O&&CC^CC&CC&CC&CC&CC&CC&CC&&&
C=O&C&CC&CC^CN^CN&CN&NS&CC&S&C1=CSC=C1&O=S&&&&O=S&CS^C1=CC=CC=C1&CF&&&
CO&CO&C1=CC=CC=C1&CC&C1=CC=NC=C1^CO^CN&CO&CN^C1=CN=CNC1&&C&CN&C=O&&C=O&CC&&C1=CC=CC=C1&CN&N&CN&&CN&&
CC&C&CN&&CC^CN^CC&&CC&CN&CN&CC&CC&CC&CC&CN&CN&C1=CCCN=C1&C1=CCCC=C1&&C1=CC=CC=C1^CO&&&
CC&C&C=O&&CN^CN&C1=CC=CC=C1&C1=NCCN1&CC&C1=CC=NC=C1&&&
CC&CO&CO&C&C=O&&CC^C&CC&CC^C1CCNCC1^C1=CC=CC=C1&CN&CO&C&&&C=O&&CC^C1=CC=CC=C1&CCl&&CO&&
CO&CO&C1=CC=CC=C1&CC&C1=COCCC1&C=O&&CO^CO^C1=CC=CC=C1^CC&CC&C&CC^CO^C=O&C=C&&&&CO^C&&&CC&&CC&&
C#C&CC&C&CO&&CC^C=C&CC&CC&CC&CC&CC&CC&CC&CC&CC&CC&CC&CC&CC&CC&CC&CC&CC&CC&CC&CC&C=C&CC&C#C&CC&C=C&CC&C=C&CC&C#C&CC&C#C&CC&C1CO1&CC&CC&CC&CC&CC&CC&CC&CC&C=C&CC&C&CO&&CC^C&CC&&CC^C&CO&&CC^C#C&&&
CC&CO&CO&C&C=O&&CN^C1=CCNCC1&C1=CSC=N1&CC&C&C=O&&CN^CN&CC&C1=COC=C1&&&
CC&C&C=O&&CO^CO&C1CCCCC1&C1=CCCCC1&CC&&C1CCCCC1^CC&&C1CCCC1^C1=CCOC1&C=O&&&
CC&C1=CSC=N1&CC&C1=CC=NC=C1^CC&&C&C=O&&CN^CN&C1=CC=CC=C1&CC&C&C=O&&CO&&
CC&C&CC&CC^CC^CC&C&CC&CC&C&&CC^C=O&C1CCCC1&&CO^CO&&&&CN&CC&C1=CCCCC1^C=O&&C1CCCCC1^C=O&&C1CCCCC1^CO&&CO&CC&&
CC&C1CCCCC1&CN&CN^CC^C&&&C=O&&CC^CO&CO&C&C=O&&CC^CO&CO&C1=CC=CC=C1&CS&S&O=S&&O=S&NS^C1CCNC1&C1=CC=CC=C1&&&
CC&CC&C1=C[NH]C=N1&CC&C^C1=CCNC=C1^C=O&CN&&CN^C1CCNC1&N&C=O&CN&&&&CN&&
C=O&C&CC&CC^CN^CC&CN&CC&C&CC&CC&CN&CC^CC^CN&C1=CC=CC=C1&C&C&&&C=O&C=O&&CO&CN&&CN&C&CC&CC^CC^C1=CC=CC=C1&C&CCl&C=O&&&&CO&&
CC&C&CC&&CC^CC&CS&CS&C1=NCCN=C1&CC&C1=CC=CC=C1^C1=CC=CC=C1&&CC&C&CF&&CF&CF&&
CC&C1=C[NH]C=N1&C1=CC=NC=C1&CN&CN&C&C=O&&CC^C1=COC=C1&CBr&&&
CC&C1=CN=CN=C1&CC&&CC^C1CCNC1&CN&C&C=O&&CC^C1=C[NH]C=N1&&&
CC&C1CCCCC1&C&C1CCOCC1&CC^C1CC2COC(C1)OO2&CO^CC&CO&&&C1CCOCC1&CO&CO^CC^C1CCCC(C1)O2&&&C1CO1&&&
CF&C&CF&&CF&CO^CO&C1=CC=CC=C1&CC&C1=NN=CO1^CC^CC&C&C1=CC=CC=C1&CF&C1COCO1&&CF&C1COCCO1&CF&&&&
CC&CN&C1=CCNC=C1&CC&C^CO^C=O&&C=O&CN&&CN&CC&CC&C1=CC=NC=C1&CC&&CN&&
CC&C&C=O&&CC^C1=CC=CC=C1&CC&C1=CCNC=C1&C1=N[NH]C=N1&CN&CN&C1=CC=CC=C1&CC&C1CCNCC1&CN&C&C=O&&CC^C&CC&&CC&CC^CO&&&
CN&CN&C&C=O&&CC^CC&C1=CC=CC=C1&CS&CS&&&
CC&C1=CC=CC=C1&CN&CN^CC^C1=CC=CC=C1&&&CC&C&C=O&&CO&&
CC&C&CC&&CC&CC^C1=CC=CC=C1&C1CCCCC1&CO&&&
CC&C1=CC=CC=C1&CC&C&CN&N^C1CC1^CN&CC&&CN^C&&&C=O&&CN^NO&&&
CO&CO&C1=CCCC=C1&C1=CN=CN=C1&CN&CN^CN^C1=CC=CC=C1&&&CN&CN&C&CC&&C=O&&
CO&CO&C1=CC=CC=C1&CC&CC^CC^CC&CBr&C&&&CO&&CC^C=C&CC&C1CCCC1&CO&&CO&C2CCCC(C1)C2^CO&&CC&&
C=C&C1COCCC2CCC3OC4C5OC6(CCC7CCC(CCC8CCCC(C1)O8)O7)CC5OC4C(O6)C3O2&C=O&&CC&C=C&C1CCOCC1^CC^C^CC^CO^C1CCOC1&C&CO&C^C1CCOC1^CO&&&&&&&&CC^CO&&&
CC&CO&CO&C&C=O&&CC^CC&CC&CO&CO&C1=CC=CC=C1&CN&CN^CC^C&&&C=O&&CC^C&C=C&CC^CN^C1=CC=NC=C1&CN&&&C&CC&&C=O&&
C=O&C1=CNCNC1&C=S&&CN^C1CCOC1&CC&CO^CO&&&CO&&
CC&C1=CC=CC=C1&CC&C1=CSC=N1&CC&C1=CC=CC=C1^CC^CS&&&S&NS&&O=S&O=S&&
CN&N&CN&&CN^CC&CN&CN&C&C=O&&CC^C1=CCCC=C1&C1=N[NH]N=C1&CN&C1=CC=CC=C1&&&
CC&CC&CC&C1=CC=NC=C1&CN&N^CC^CN&CO^CC^CC^CN&&CO&CC&C&&&&&C=S&&CN^CN&CC&CC&CN&N&CN&&CN&&
CC&C&CC&&CN^CN&C&C=O&&CO^CO&CC&C1=C[NH]C=N1&C1CNCCNC1&CN&CC&C1=CC=CC=C1&CF&&&
CCl&C1=CC=CC=C1&CC&CO&CO&C1=CC=CC=C1&CC&C=C&C1COCN1&C=S&&C=O&&
C=O&C1=NCCCN1&CC&CN^CN^C1=NNCN1&CC^C1=CC=CC=C1^C=O&C1=CC=CC=C1&CCl&&CN^CF&&&C1=CC=CC=C1^CS&&&&S&O=S&&O=S&NS^C1CCNC1&&&
CC&C&CC&&C=C^CC&C1CCOC1&C1=CCOC1&CC&&C=O&&
CC&CC&C1=CC=CC=C1&CC&&CN^CN&C&C=O&&CC^CS&CS&C1=CNC=NC1&C=O&&CN^CN^CN&&&&
C=O&C&CN&C1CCNC1^CC&&C1=CC=CC=C1&CO&CO^C1CCCCC1^C&C1=CCCC=C1&C=O&C1=C[NH]N=C1&&CN&&C1CCNC1&CCl&&CC^C1=CC=CC=C1&&&
C1=CC=CC=C1&CC&C1=C[NH]N=C1&CC&C1CNCNC1&C&C1=CCCC=C1&&C1=CC=CC=C1&&
CN&C1CC2CCNC(C1)C2&CC&C1=CC=CC=C1^C1=CC=CC=C1^CO&CO&&&&&
C=O&C1CCCC1&C1=CC=CC=C1&&C1=NCCSCC1^CC&C1=CC=CC=C1&CCl&&&
CO&CO&C1=CC=CC=C1&CC&CN^CO^CN&CO&CC&&&CC&CO&CO&C1=CC=CC=C1&CN&CN&C&C=O&&CN^CN&C1=CC=CC=C1&CO&&&
CO&CO&C1=CC=CC=C1&CC&C=C^CN^CC&C1CSCN1&C&C=O&C=O&&&&CN^C1CSCCN1&C1=CC=CC=C1&&C1=CC=CC=C1^CC&C&C=O&&CO&&
C=O&C&CO&CO^CC^C1=CC=CC=C1&C1=CC=CC=C1&C1=CCCC=C1&C[NH3+]&&&[NH4+]&[NH2+]=O&&[NH3+][O-]&&
CO&CO&C1=CC=CC=C1&CC&CC&CN&CN&C&C=O&&CC^C1=COCC1&CN&CN^C1=CC=CC=C1^C&&&C=O&&CC^CS&CS&C1=CC=CC=C1&&&
CC&CC&C1=C[NH]N=C1&CC&C^CN^C=O&C1=CC=CC=C1&&CN&&CN&CC&CN&C1CCNCC1&C&CC&C^CC^C=O&C1=CC=CC=C1&&CO&&&&
CO&CO&C1=CCCC=C1&CO&CO^C1=CN=CN=C1&&CN&C1CNCCN1&CN&C&C=O&&CN^CN&C1=CC=CC=C1&CO&CO&C1=CC=CC=C1&&&
CC&CN&N&CN&CC^CN&&C1=CCCC=C1&CS&S^C1=CC=NC=C1^O=S&&&&O=S&NS^C1CCNCC1&CC&CN&CN&CC&C1=CC=CC=C1&C1COCO1&&&
CC&C&C=O&&CN^CN&C1=CCCCC1&CN&&CCl&C=O&C=O&C1=CC=NC=C1&&
C1=CC=CC=C1&CC&CN&CN&C1=CC=CC=C1&C1COCO1&&&
C1=CC=NC=C1&CC&CN&C1CCNCC1&C1=CN=CN=C1&CC&C1CC1&&&
C=O&C&CC&CC^CN^C1=CC=CC=C1&CN&&&CC&C&CC&C1=CC=NC=C1^CN&&C1CNCCN1&CN&C1=CC=CC=C1&CF&&&
CC&CC&CO&CO&C&C=O&&CC^CP&P&O=P&&OP^CO^OP^CC&CO&C&CC&CC&C&&CN^CN&C1=C[NH]C=N1&&CC^C1=CNC=NC1&C&C=O&C=O&&CN&CO&&CO&&&
CC&C&CC&&CC&CO^CO&C&C=O&&CN^N&CN&CC^CN^C1=CC=CC=C1&CC&C[NH3+]&C1=COC=C1&[NH4+]&&&[NH2+]=O&&[NH3+][O-]&&
CC&CC&CC&CC&CC&CC&CC&CC&C1CCOC1&C=O&&C1CCOC1^C=O&&C1=CC=CC=C1^CC&C1=CC=CC=C1^CO^CO&&&&CO&&
CC&C1=CC=CC=C1&CC&&C1=CCCN=C1^CC&C^CC^C=O&C1=COC=C1&&CO^CC&&&&&
CO&CO&C1=CC=CC=C1&CC&CC^CO^C&&&CO&&CC^CC&C1=CC=CC=C1&CO&CO^CO&&CO^CO&&CO&&&
CO&CO&C1=CC=CC=C1&CO&CO^C1CCOCC1&&C=O&&C1=CC=CC=C1^CC&C1=CC=CC=C1&CBr&&&
CC&CC&CO&CO&CC&CC&CN&CN&C&C=O&&CN^CN&C1=CC=CC=C1&CBr&&CCl&&
CO&CO&C1=CC=CC=C1&CC&C=O^CO&&CO^C1=CCC=CC1&&C=O&&C=O&C1=CC=CC=C1^CO&CO^CC&&&CO^CO&&&
CO&CO&C1=CC=CC=C1&CC&&CN^CN&C&C=O&&CC^CN&C1CCNC1&C=O&&C=O&C1=CCCCC1&&
CC&CC&C&C=C&C^CC^CC&C1=CC=CC=C1&C1=CC=CC=C1^CC&&CO&C1=CC=CC=C1&&&CO&CO&CN&N&CN&&CN&&
CC&CO&CO&C&C=O&&CN^C1CCNCC1&CN&CN&C&C=O&&CC^C1=CC=CC=C1&CS&S^CN^O=S&C1CCNC1&&O=S&&&NS^C1CCNCC1&CC&&&
CC&CO&CO&C&C=O&&CC^C1=CN=CNC1&CN&CN^C1=NCCN1^C1=CC=CC=C1&&&CO&CO&CC&&&
C=C&CC&CN&N&CN&C^CN^C=O&C1CCNCC1&&CO^CN&CO&CC&C1CCNC1&CC&CN&C1=CC=CC=C1&C^CC&&C=O&C1=CC=CC=C1&&CC^CF&C1CCCCC1&&&&&
CC&C1=C[NH]C=C1&CC&C^CC^C=O&&CN&CN^C1=CC=CC=C1&CN&&&CC&C1=CC=CC=C1&CC&C1=CC=CC=C1&&&
CO&CO&C&C=O&&CC^C1=CC=CC=C1&CN&CN&C&C=O&&CC^C1=COC=C1&&&
CC&C1=CC=CC=C1&CC&C&C=O&&CN^CN&C1=CC=CC=C1&CC&C&C=O&&CN^C1COCCN1&&&
CC&C1=CC=CC=C1&CN&CN&C1=CC=NC=C1&CN&C1CCNCC1&CN&N&CN&&CN^CC&CN&C1CCNC1&C1=CC=CC=C1&&&
CO&CO&C1=CN=CN=C1&CO&CO^CN&&C1CCNC1&CO&CO&C1=CC=CC=C1&CC&C&CC&&CN^CN&C&CC&&C=O&&
CC&C1=CC=CC=C1&CC&CC&CN&CN&C&C=O&&CC^C1CCNCC1&NS&S&O=S&&O=S&CS^C1=C[NH]N=C1&CC&&CC&&
CC&C1=CC=CC=C1&CC&&CC^C&C=O&&CN^CN&C&CC&&CC^C&CC&C1=CC=NC=C1^CN&&C1CNCCN1&CN&C1=CC=CC=C1&&&
CC&CC&C&CC&&CC&CN^CN&C&C=O&&CC^C&CC&C1=CC=NC=C1^CN&&N&CN&C^CN^C=O&C1=CC=CC=C1&&CC^CC&C1=COC=C1&&&&&
CO&CO&C1=CC=CC=C1&CCl&&CC^C&C=O&&CN^CN&C1=CC=CC=C1&C1=NCCS1&CS&CS&CC&C1=CC=CC=C1&&&
CN&CC&C1=CC=CC=C1&CN&CN&C&C=O&&CN^CN&CC&CC&C1=CC=CC=C1&CS&S&NS&&O=S&O=S&&
CC&C1=CC=CC=C1&CC&&CO^CO&CC&CC&C&C=O&&CO^CO&CC&C&C=O&&CN^CN&C&C=O&&CN^CN&C&CC&&CC&CC&&
CC&C&CC&&CN^CN&C&C=O&&CN^CN&C1=CC=CC=C1&C1CCCC1&C1=CC=CC=C1&&&
CC&CO&CO&C&C=O&&CC^C&C=N&NN^CC^CN&C&C1=CC=CC=C1&C=N&C1=NCCS1&&CN&&CN&C1=CC=CC=C1&&&
C=O&C1=CCOC1&C=C&CC^CC^C=C&C^CO^CC&C=O&&&C1=CC=NC=C1&&CC&&C1=CC=CC=C1&CBr&&&
C=O&C&CC&C1=CC=CC=C1^C[NH3+]^CBr&[NH1=CC=[NH+]C=C1&&&&&
CN&C1CC2CCC1C2&C1=CC=CC=C1&CC^C^C1CCCCC1&CC&&&&CC&&
C=C&CC&C&C=O&&CO^CO&CC&CN&N&CN&C^CN^C=O&C&&CC^CC&C&&CC^CC&&&CC^CN^C1=CNCC1&CN&C1=CC=CC=C1&C&&&C=O&&CC^C&CN&CN^CC^C&C&C=O&CC&&CN&CC^CN&&&C1=CC=NC=C1&&&
CC&C1=CC=CC=C1&CC&CC&CN&CN&C&C=O&&CC^C&CC&CC^CN^C1=CC=CC=C1&C1=CCNCC1&&&C=O&&C=O&C^C1=CCCC=C1&&C1=CC=CC=C1&&
CN&C1=CNCC1&C1=CC=CC=C1&&C1=CCNCC1^C=O&&C1=CC=CC=C1&&
CN&C1CNCCN1&CN&CC&CC&C&CO&&CC^C1=CC=CC=C1&CO&&CO&&
CC&CN&CN&C&C=O&&CC^C1CCOC1&CN&C1=C[NH]C=N1^CO^C1=CNC=NC1&&CO^C=N&&&NN^CCl^CN&&&C&C=O&&CC^C1=CSC=C1&CC&C1=CC=NC=C1&&&
CN&C1=NNCN1&CC&C1=CC=NC=C1^C=S^CN&&&C1COCCN1^C1=CCCC=C1&&CO&&&
C#N&CC&C1=CCNC=C1&CC&C1=CC=CC=C1^CS&&CS^CN^CC&CC^C=O^C&C1=COC=C1&&&C=O&&&&CN^NN&C1COCCN1&&&
CO&CO&C&C=O&&CC^C1=CC=CC=C1&CN&CN&C&C=O&&CC^C1CCNC1&C=O&&CN^CC&CC&C1=CC=CC=C1&&&
CO&CO&C1=CC=CC=C1&CC&C1=CC=CC=C1&CC&CN&C1=CNCCC1&CC&C^CC^C=O&C&&CO^C=O&&&&CN^NO&&&
CC&C&CC&&CN^CN&C1=C[NH]C=N1&CC&C1=CC=CC=C1^C1=CCNC=C1&&CCl&&&
CC&C1=CC=CC=C1&CBr&&CN^N&CN&CC^NS^C&S&C=O&CS&&CN&O=S^CN&&O=S^CC&&&CN&C1COCN1&C=O&&&
CC&CO&CO&C1=CC=CC=C1&CC&CC&C1CCNCC1&CN&C^C1=CC=CC=C1^C=O&CO&&CC^CO^CO^C1=COC=C1&&&CO&&&CC&&&
C=O&C&CC&C1=C[NH]N=C1^CN&&C1CNCCN1&CN&C1CCCC1&C1=CC=CC=C1&&C1=CC=CC=C1&&
C=O&C1=COCCC1&CC&C1=CC=CC=C1^C1=CC=CC=C1^CO&CO&CO^CO&CO^CC&&&&&CC&CC&CN&C1CCNCC1&&&
CC&CC&CN&C1CCNC1&C1=CC=CC=C1&CN^C1=CC=CC=C1^CN&C1CCCCC1&C&C1=C[NH]N=C1^C1CCNC1^C=S&CN&C=O&&CN&&&&CN&C1=CC=CC=C1&CF&&&
C=O&C1CCNC1&CN&CN^CN^CC&C1=CSC=N1^C1=CC=CC=C1^CC&CC&&&C1=CC=[NH+]C=C1&C1=CC=CC=C1&[NH3+][O-]&&&&&
CC&CO&CO&C&CC&C1=CC=CC=C1^C1COCN1^CO&C=O&CO&&NN&&CN^C=O^C&&&C=O&&CC^C1=CC=CC=C1&CF&&CS^S&O=S&&O=S&NS^C1COCCN1&&&
CO&CO&CC&C&CC&CC^CN^C1=CC=CC=C1&C1CCNCC1&CC&C=O&C&&C=O^C=O&&C1CCCCC1&CO&&&&
CC&CN&CN&C&C=O&&CC^CN&CN&C&C=O&&CC^C1=CC=CC=C1&CF&&&
CO&CO&C1=CC=CC=C1&CO&CO^C1=CNCNC1&&C=O&&CN^CC^C=O^C&&CN^CN&CC&&CC^CC&C1=CC=CC=C1&CN&&&C1=CCNCC1&C=O&&C=O&C^C1=CCCC=C1&&C1=CC=CC=C1&&
C=O&C1=COCCC1&CC&C=N^C1=CC=CC=C1^NN&&&C1=NN=C[NH]1&&&
CC&C&C=O&&CN^CN&C=C&CC&C&C=O&&CC^C1=CC=CC=C1&&&
CO&CC&C1CCCC1&CC&CN^CO^CN&&CO^C1=CC=CC=C1&&CO^CF&&&&CF&CCl&&
CN&CN&C&C=O&&CN^C1=CNCC1&C1=CC=CC=C1&CO&CO^CO^C1=CC=NC=C1&CO&CC&CC&C=C^CCl^CN&CC&&&C1CNC1&CO&&&CO&C1=CC=CC=C1&CF&&CF&&
C=O&C&C[O-]&&CC^CC&C1=CC=[NH+]C=C1&C[NH3+]&CC&C=C&CC&C[NH3+]&C1=CC=[NH+]C=C1&CC&C=N&NO&&&
CO&CO&C1=CC=CC=C1&CC&C1=CC2CCC1O2&CC&C1=CC=NC=C1&&&
CC&CC&CC&C&CC&CC^C1=COCCC1^C1=CC=CC=C1&C=O&CO&&CS&&CS^CO^C1=CC=CC=C1&&&CC&C^CO^CC&&CC&CC^C&&CC^CC&&&&CC&CC&&
CC&CC&C&CC&C1=CC=CC=C1^CN^CC&C1=NCNC1&C^CC^C=O&CC&C&&CC&CC^CC&C1=CC=CC=C1^C&CC&CC^CO&CC&&&&&CO&&CC^C1=CC=NC=C1&&&CC&C&C=O&&CO&&
CC&CC&CC&CC&C1=CC=CC=C1&CC&C&C=O&&CN^CN&C1=CC=CC=C1&C1=CNCC1&CC&&CC&CN^CC&C1=CC=CC=C1&CCl&&&
CC&C1=CC2COC(C1)C2&C=O&&C=O&CC^C&C=O&&CO&&
CC&C&CC&&CO^CO&C&C=O&&CO^CO&CO&CO&C1=CC=CC=C1&C1=C[NH]C=C1&C1=CCCCC1&CO&&CO&C^CO&&CC^C&C=O&&CO&&
CC&C&CC&&CC^C1=CON=C1&CC&CN^CC^C1CCNCC1&C&&&C=O&&CN^CN&CC&C1=CC=CC=C1&CF&&&
CN&C&C=O&&CC^C1=C[NH]N=C1&CN&CC^C1=CCCN=C1^C1=CC=CC=C1&CC&CCl&C1=CC=CC=C1&&&CCl&&CCl&&
CN&CC&CC&CC&CC&C&CN&CN^CC^C&C&C=O&CN&&CC&C=O^C&&&CC&CC^CN^C1=CC=CC=C1&CN&&&C&C=O&&CO^CO&CC&C1=CC=CC=C1&&&
CN&C1CNCNC1&C=O&&CN&C=O&C1=CC=NC=C1^CC&C1=C[NH]C=C1^C1=C[NH]N=C1^CN&CC&&&C1=CSC=C1&CCl&&&
CC&CO&CO&C&C=O&&CC^C1=CSC=C1&CN&CN^C1=CCNCCC1^C&CN&C=O&C&&CC^C=O&C1=CC=CC=C1&&CC^CC&C1=CC=CC=C1&&&CC&C&CC&&CC&CC&&
CO&CO&C1=CC=CC=C1&CN&CN&C&C=O&&CN^N&CN&CC^CN^C1=CC=NC=C1&CC&&&C1=CCNCC1&C=O&&C1=CC=CC=C1^CO&CO&&&
CC&C&C=O&&CC^CC&C1=NCCS1&CN&CN^C=O^C1=NCCS1&&&C1=CC=CC=C1&&&
CC&C=C&C1=CN=CNC1&C1=C[NH]C=N1&CN^C1=NCCN1^C1CCOC1&CC&CC&&&CO^CO&&&CO&&
CN&N&CN&&CN^C&C=O&&CC^C1CCCCC1&CC&CN&C1=CNCNC1&C=O&&CN^CC^C=O^C&&C1=COCC1^C=O&C1=CC=CC=C1&&CN&&CN&CC&C1=COC=C1&&&
CC&C1=CC=CC=C1&CC&C1=NNCC1^CO^CC&&&C1=CSC=C1^CN&&C1=CC=CC=C1&CCl&&C[NH3+]^[NH4+]&[NH2+]=O&&[NH3+][O-]&&
CF&C1=CC=CC=C1&CO&CO&C1=CNCC=N1&C1=C[NH]C=N1&CC&C1=CC=CC=C1&CC&C&CF&&CF&CF&&
C=O&C&CO&&CC^C1=CN=CN=C1&CN&C1CNCCN1&CN&C1=CC=CC=C1&&&
C=C&CC&CN&C1CNCNC1&C=O&&C1=CC=CC=C1&C1=NN=C[NH]1^CS&CS&CC&C&C=O&&CN^CN&CC&CC&CN&CN&C&C=O&&CC^C1=CC=CC=C1&CS&S&NS&&O=S&O=S&&
CC&CC&CC&CN&CN&CC&CC&CN&C1=CNCC1&C1=CC=CC=C1&CBr&&&
CC&C&CC&&CC&CO^CO&C&C=O&&CN^CN&C&CC&CC^CC^C1=COC=C1&C&&&C=O&&CN^CN&C&CC&CC^CC^C1=C[NH]C=N1&C&&&C=O&&CN^CN&C&CC&CC^CC^CC&C&CC&C=O&CN&&CO^CN&&&C&C=O&&CO^CO&CC&C1=CC=CC=C1&&&
CN&CN&C&C=O&&CC^C1=CC=NC=C1&CO&CO&CC&CC&CN&C1CNCCN1&CN&C1=CC=NC=C1&&&
CC&C&CC&&CN^CN&C&C=O&&CC^C1=CC=CC=C1&CN&CN^CCl^CC&&&C1=CC=CC=C1&CO&&CO&&
CO&CO&C1=CC=CC=C1&CO&CO^C1=C[NH+]=CCC1^C1CCOC1&C1CC[NH2+]CC1&CC&C1=CC=CC=C1&C^CO^C1=COCO1&C=O&&CO&&&CO&CO&&CO&&&
C#N&CC&C1=CC=CC=C1&CN&CN^CCl^CC&&&C1=C[NH]C=N1&CN&CC&C1=CC=CC=C1&CCl&&&
CO&CO&C&C=O&&CC^C1=CC=CC=C1&CC&CN&N&CN&CC^CN^C1=COC=C1&C1CCNCC1&&&CN&CC^CO^C&&&CC&&CC&&
CO&CO&C1=CC=CC=C1&CO&CO^C1=CCCC1&&C1=NOCC1&CC&C&C=O&&CN^CN&CC&C1=CC=CC=C1&CCl&&&
CC&CO&CO&C1=CC=CC=C1&CC&C1=CCNC1&C=O&&CN^CC^C1=COCCC1^CN&C=O&C1COCCN1&&C1=CC=CC=C1&&CF&&&
CO&CO&C1=CC=CC=C1&CC&C^CO^C=O&&&&CO^CO&C1=CCCCC1&CO&&C=O&C1=COCCC1^CC^C&C1=CCCC1^CC&C=O&&CC&CC&&&&
CC&C&C=O&&CN^CN&C&C=S&&CN^CN&C1=CC=CC=C1&CC&C1=NN=C[NH]1&C1=NNCS1&&&
CC&C1=CC=CC=C1&CS&S&O=S&&O=S&NS^C1CCNCC1&CC&C1=CNCC1&C1=CC=CC=C1&CC&CN&CN&C&CC&&CC&&
CN&C1=CC=CC=C1&CC&CC&CN&CN&C&C=O&&CC^C1=CC=CC=C1&CC&CC&C1=CC=CC=C1&CO&CO&CC&C1=CC=CC=C1&&&
CO&CO&C1=CC=CC=C1&CO&&C1=CCCC1^C1CCCCC1&CC&&C1CCCCC1^CO&&&
C=O&C&CC&CS^CN^CS&NN&C1=NN=CS1&C=N&&&CC&C1=CC=CC=C1&CCl&&&
C=C&CC&C1=CCCCC1&CBr&&C=O&C=O&C1=CC=CC=C1&&
C#N&CC&C1CCNC1&C=O&&CN^CC^C1CCCC1^CC&&C1CCCC1^C#N&&&&&
CC&CN&N&CN&CC^CN^CO&C1CCSC1&&&O=S&&CO&CC^CN&C1CNCCN1&CN&C1=NSCC1&C1=CC=CC=C1&&&
C=O&C1=CNCNC1&CC&C1=CC=CC=C1^CN^C[NH3+]&C1=CC=CC=C1^C=O^[NH4+]&CF&&CN^[NH2+]=O&&&C1=NCCS1&&[NH3+][O-]^C1=CC=CC=C1&&&&&
CC&CC&CN&C1CNCN1&CC&&C1=NCCN1^C1=CC=CC=C1&&&
C#C&CC&CC&CC&CO&CO&CC&C&C=O&&CN^CN&C1=CC=CC=C1&CN&CN^CO^C&CO&C=O&&&&CC^C&C=O&&CN^CN&&&
CC&C&CC&&CC^C1=CC=CC=C1&CS&S&O=S&&O=S&CS^C&CC&&CC^C&C=O&&CN^CN&CC&C1=CSC=C1&&&
C=C&CC&C&CC&&C1CCCCC1^CC&C^CC^C=C&C&&CC^C=C&&&&CC^C=O&&&
C=O&C&CN&CN^CC^CC&C1=COC=C1&CN&&&C1COCCN1&&&
CO&CO&C&C=O&&CC^CC&C1CC2CCC3CC1CCN23&C=O&&C1CO1&C1CO1&C1CO1&&
CO&CO&C1=CC=CC=C1&CC&C1CCNCC1&C=N&CN^C1=CC=CC=C1^CC&C1=COCO1&CN&&&N&CN&&CN&&
CC&C1=CC=CC=C1&CN&C1CNCCN1^CC^CN&C&C&CN&C=O&&CC&CC^CC&C&CN&CC&&&CC^CN^C1=COC=C1&CN&&&C&C=O&&CC^CC&CC&C&C=O&&CO&&
CS&S&O=S&&O=S&NS^CN&C1=CC=CC=C1&CO&CO&C1=CC=CC=C1&CC&C1CCC1^CC&&C1=CN=CC=N1^CF^CN&&&&&
CC&C&CC&CC^C=N^C&NN&C=O&CN&&CN^C&CN&C=O&C1CCCCC1&&CC&&CN&C1COCCN1&&&
CC&C1CCNC1&CN&CC&CC&CO&CO&C1=CC=CC=C1&C1CCCC1&C1=CC=CC=C1&&C^CO&&CC^C&CF&&CF&CF&&
CN&C1=CN=CN=C1&CO&CO^C1=C[NH]C=N1^CC&CN&CC&C1CCOC1&C1=CC=NC=C1&CC&&&CO^CO&&&CO&&
CO&CO&CC&CC&CN&C1CCNC1&C1CCOCC1&C1=CC=CC=C1&CF&&&
CC&CO&CO&C&C=O&&CC^C1=C[NH]N=C1&C1=CCNC1&C=O&&C^CC&C1=CC=CC=C1^CC^CCl&C1=CC=CC=C1&&&CO&CO&&&
C=O&C&CO&&CC^CC&CC&CC&CC&C&C=O&&CC^CCl&&&
CC&CC&CC&C1=CCCCC1&C1=CSC=C1&CN&C=N^CC^CC&C#N&C1=CC=CC=C1&&&CO&CO&&&
CC&CO&CO&C1=CC=CC=C1&CC&C&C=O&&CN^CN&CC&CC&CN&CN&C1=CN=CN=C1&CC&&CS^CS&CC&C1=CC=CC=C1&CF&&&
CC&CO&CO&C&CC&CC^CC^C1=CC=CC=C1&C&CO&C=O&CO&&CO^CC&&&C=C&C&CC&&CC^C1=CC=CC=C1&CC&C&CC&&CC&&
CO&CO&C1=CC=CC=C1&CN&CN&C&C=O&&CN^CN&C1=CC=CC=C1&CCl&&CCl&&
CC&C1=CC=CC=C1&CS&S&O=S&&O=S&NS^CN&C&C=O&&CN^C1CNCCN1&CN&C1=CC=CC=C1&CCl&&CCl&&
CC&CC&C&CC&&CN^C1CNCNC1&C=N&&CC^C1=CNCNC1^C=O^CN&&CN^CC^C=O&C1=CC=CC=C1^C1=CC=CC=C1&&C=S&&&&&&
CC&C&C=C&CC^CC^CC&C&CC&C=O&C&&CO^CC&&&&CC^C1CCCC1&CO&&C1CCCCC1^CC&&CC&C=O&C1=CCCCC1^C=O&&C1CCCCC1^CO&&C^CC&&CC&&
CC&C&C=O&&CO^CO&C1CCOCC1&CN&CN^CC^C&C^CO^CN&C=O&CO^CO&C=O&CN^C&CO&&&CN&CC&C&CC&&C=O^CC&C1=CC=CC=C1&&&&C=O^CO&&&CO&CC&CN&N&CN&&CN&&
CC&C1=CC=CC=C1&CC&C1=NN=CO1&CS&CS&CC&C&C=O&&CN^CN&C&C=O&&CN^CN&C1=CC=CC=C1&CF&&&
CC&C&C=N&NN^CC^CN&C1=CC=CC=C1&C&C[NH3+]&C=O&[NH4+]&&CC^[NH2+]=O&C1=C[NH]N=C1&&[NH3+][O-]^CC&&&C^CN^C=O&&&&CO&&
C[NH3+]&[NH4+]&C[NH3+]&&C[NH3+]&C[NH3+]^CC&C#C&CC&CO&CO&C1=CC=CC=C1&CCl&&&
CO&CO&C1=CC=CC=C1&CC&CN&CN&C&C=O&&CC^CC&C1CNCCN1&C=O&&CN^CC&C1=CC=CC=C1&CO&CO^CO&&CO&&&
CC&C1CCOC1&C=O&&C1CCNC1^CN&C&C=O&&CC^C1COCN1&CN&C1=CC=CC=C1^C=O^CO&&&CO&C&CF&&CF&CF&&
CC&C&CC&&CC^CO&CO&C1=CC=NC=C1&CC&C1=CC=CC=C1&C1=CCNC1&C=O&&CN^C1=CC=CC=C1&C1COCCO1&&&
CN&N&CN&&CN^C1CCNC1&CN&C1=CC=NC=C1&CN&CN&C1=CN=CN=C1&C1CCNC1&CN&C1CCCC1^C1=CC=NC=C1&&&&
CC&C1=CC=CC=C1&CN&C1CNCCN1&CN&C^C=O^C=O&&&&CC^C=C&CC&C1=CC=CC=C1&&&
CC&C1=CC=NC=C1&CN&CN&C&C=S&&CN^CN&C&C=O&&CC^C1=CC=CC=C1&&&
CC&C1=CC=CC=C1&CN&C1CNCCN1^CC^CN&&&CC&CC&CN&CN&C&C=O&&CC^C1=CNCCC1&C=O&&C1=CC=CC=C1&&
CO&CO&C1=CN=CN=C1&CO&CO^CN&&CN&C&C=O&&CN^NS&S&O=S&&O=S&CS^C1=C[NH]C=N1&C1=CCNC=C1&CCl&&&
CC&C&C=O&&CN^CN&CC&CC&CC&CC&CC&CS&S&O=S&&O=S&CS^C1=CC=CC=C1&CCl&&&
CO&CO&C1=CC=CC=C1&CC&CC^CO^CC&CO&C&&&C=O&&CN^CN&CC&C1CCNCC1&CN&CC&C1=CC=CC=C1&&&
CC&C1=C[NH+]=C[NH]1&CN&N^C[NH3+]^CN&CC^C[NH3+]&CN^C1=CC=CC=C1&CC&CC&&&C1=CC=CC=C1&C1=NOCC1&&&CC&C1=CC=CC=C1&CCl&&&
CC&C1=CON=C1&CN&CN&C&C=O&&CC^C1=CC=CC=C1&C1CNCCSC1&CN&CC^C=O^C1=CC=CC=C1&&O=S^CF&&C1=CC=CC=C1&&&&
CC&C&C=O&&CC^C1CCCC1&CC&&C1CCCCC1^C1CCCCC1&CC&&C1=CCCC=C1^C=O&&&
CC&C&CN&&CC^C1=CC=CC=C1&CC&C1=CC=CC=C1&CN&CN^CCl^C&&&C=O&&CC^C1=CC=CC=C1&CO&CO&CC&C1=CC=CC=C1&&&
C=O&C&CN&CN^CN^C1=CC=CC=C1&N&CF&CN&&CCl^CC^CN&&C1=CC=CC=C1&CC&&&C1=CNC=NC1&C=O&&C1=CSC=C1^C1=CCCCC1&&&
CC&CC&CC&CN&CN&C&C=O&&CN^CN&C1=CC=CC=C1&CC&C1=CC=NC=C1&CC&CC^C1=NC=NCC1&&CN&&&
C=O&C&CC&C^CC^C=O&C1=CC=CC=C1&&CN^CBr&C1CCNC1&&&&&
CC&CO&CO&C&C=O&&CC^C1=CNCCC1&C=C&CO^CC^CO&&CC^CC&C^CC^CN&C=O&C1=CC=CC=C1&CN&&CO^CC&C&CO&C&C=O&CC&CF&&CN&&&CF^C1COCCN1&&CF&&&&
CO&CO&C1=CC=CC=C1&CC&CC^CO^C&CO&C=O&&&&CN^CN&C1CCNCC1&NS&S&O=S&&O=S&CS^C1=CSC=C1&&&
CC&C1=CC=CC=C1&CC&C1=CC=CC=C1^CO^CC&CO^CC^C1=CC=CC=C1&CC&C1=CC=CC=C1&CC&C&CC&C&CC&CC&CC&&CC^C&&CC&CC^CC&&CC&&&CC^C&&CC^C=O&&&&CO&&
CO&CO&C1=CC=CC=C1&CC&CC^CO^C1=CN=CN=C1&CO^CO^CN&&&CO&&CN^CC&&&C1=CSC=N1&CC&&CC&&
CC&CC&CC&CC&CC&CN&N&CN&&CN^C1=CC=CC=C1&CC&&&
CC&C1=CC=NC=C1&CC&C1=CC=CC=C1^CC^CCl&C^CO&&CF&&&&CF&CF&&
CC&CN&C1=CNCCC1&CC&C^C=O^C=O&&C1=CC=CC=C1&CO^CF&&&&CN^C1=C[NH]C=N1&C1=CNCNC1&C=O&&CN&C=O&CN&&
CN&N&CN&&CN^C=C&C&CC&C#N^CC&&C&C=O&&CN^CN&CC&C1=CC=NC=C1&&&
CC&CN&N&CN&CC^CN^C1=CC=CC=C1&C&CC&C=O&C1=CC=CC=C1&&CN^CO&CN&CO^CO^C1=CC=CC=C1&&&CO^CO^CF&&&CO&&CF&&&&
CO&CO&C1=CC=CC=C1&CC&C=C^CN^C&C1CNCCN1&CC&CN&C#N^CC^CC&&&C#N&C&&&CN&&C=O&&
C=O&C1CCCC1&C1=CC=CC=C1&&C1=CC=CC=C1^CC&CN&C1CCNC1&CO&&&
CO&CO&C1=CC=CC=C1&CO&CO&C1=CC=NC=C1&CC&C&C=N&CN^CN^CC&NO&C1=CC=CC=C1&&&CO&CO&&&
CN&N&CN&CC^CN^CO&CC&CO&C1=CC=CC=C1&CC&CCl&C&&&CO&&CC^CN&CN&CC&C1=CC=CC=C1&CO&&&
CC&C&CC&&CC^C1=CN=CN=C1&CN&CN^CC^C&C1=CC=CC=C1^CC^CC&CO&C=O&C^CC&&&&C=O&C1=CC=CC=C1&&CO^CF&&&&&
CC&C&C=O&&CC^C1=CC=CC=C1&C1CCSCC1&C=O&&C1=CC=CC=C1&S^O=S&&O=S&&
C=O&C&CC&C1=CC=CC=C1^CN&&N&CN&C=C^CN^CC&C1CC1&C&&&C=O&&CN^C1CCNCC1&CC&C&CF&&CF&CF&&
CC&C1=CC=CC=C1&CC&&CO^CO&CC&C&C=O&&CO^CO&CC&C&C=O&&CC^C1=C[NH]C=C1&CC&&CN&CC&&
CC&C1=CC=CC=C1&CC&CC&C1=NNCCC1&CN&CC^C=O^CC&&C1=CC=CC=C1^C&&&C=O&&CN^CN&C1=CC=CC=C1&CC&C&C=O&&CO&&
CC&C1=CC=CC=C1&CC&C=N&NN&CN&C&C=O&&CC^CN&CN&C&C=O&&CC^CC&C1=CC=CC=C1&CCl&&&
CC&C&CO&&CC^CN&CN&C1=CN=CN=C1&CC&C1=CC=CC=C1^CC^CCl&C#N&&&&&
CC&C&CC&&C1CCNCC1^CO&&NO&C^CC&&CC&&
CN&C1=CN=CN=C1&CN&CN^C1=CNCC1^C1=CC=CC=C1&CC&&&C1=CC=CC=C1&&&
CC&C&CC&&CC^CC&C&CN&CN^CC^C&C&C=O&C=O&&CC&CN^C&CN&CN&C&CN^CC^CC&C&C&CC^CC^C=O&CC&C1=CC=CC=C1&C&&CC&CC&&CO&C&&&&CC^CN&C&&CC^C=O&CC&&CN^CC&CN&C&CC&C=O&C&&CO^C=O&&&&CO&&
CC&CC&C1CCCCC1&C1CCCCC1&C=O^C1CCCC1&CO^CC&&&&C=O&&
CO&CO&C1=CC=CC=C1&CO&CO&CC&CN&C1CNCCN1&CN&CC^CC^C&C&C=O&CC&&CN&CC^CN&&&C1=NCCCC1&C1=CC=CC=C1&&C1CCCC1&&
C=O&C&CC&C=C^CN^CC&CN&C1=CC=CC=C1&C1CCCCCCC1&&&&&
CS&S&O=S&&O=S&NS^CN&C1=CC=CC=C1&CC&C1=C[NH]C=N1&CC&C^C1=CCNC=C1^CF&CC&&CF^C&&CF^C=O&&&&CN^CN&C1=CC=CC=C1&CCl&&&
CC&CC&C1=CC=CC=C1&CC&C&CC&C^CN^C=O&N&&CN^CN&CN&CC^CN&&C1=CCNCC1&C&C=O&C=O&&C1=CC=CC=C1&CC^CC&C1=CSN=N1&&&&&
CN&N&CN&&CN^C1=CN=NC=C1&C1=CCNCC1&CN&C&C=O&&CC^CN&C1CCNC1&CC&C^C1CC1^C=O&&&&CN^C1CCNC1&&&
CCl&C1=CC=NC=C1&C1CCNCC1&CC&C1CCCCC1^C1CCCCC1^CC&&&CN&C1CCNCC1&&&
C=O&C&CO&&CC^C1=CC=CC=C1&CC&C1=C[NH]C=N1&CN&CC^CC^C1=CC=CC=C1&C1=CC=CC=C1&CF&&&&&
CC&CC&CC&CN&CN&C&C=O&&CN^C1=CCNC1&C1=C[NH]N=C1&CC&C1=CC=CC=C1^CN^CC&C&C&C=O&CC&&CN&CC^CN&&CC^CC&&&CC&CN&C1CCNCC1&CC&&&
CO&CO&C&C=O&&CC^C1CNCNC1&C=O&&CN^C1=CC=CC=C1^C1=CC=CC=C1^CC&CC&C1C2CC3CC1CC(C2)C3&C1=CC=CC=C1&&&&&
CC&C&C=O&&CN^CN&CC&CC&C1=CC=CC=C1&CC&C&C=O&&CN^C1CC2CNCC1N2&CN&CC&C1=CC=CC=C1&CO&CO^CCl^CC&&&CC&CC&CO&CO&C1=CC=CC=C1&CCl&&CCl&&
CN&N&CN&CC^CN^C1=CC=CC=C1&C&CC&C=O&C^CBr&CO^C=O&&&&&&CO&&
C=O&C1=CCNC1&C1=CNCCC1&C=O&&C1=CC=CC=C1^CCl&&&
CC&CN&C1=C[NH]N=C1&CC&CN&CN&C1CCCC1&C1=CC=CC=C1&CF&&&
CC&C&C=O&&CC^C1=CC=CC=C1&CN&CN&C&C=O&&CC^C1=CC=CC=C1&CC&C1=N[NH]N=N1&CN&CC&C#N&&&
CN&CN&C&C=O&&CC^C1=C[NH]N=N1&CN&CC^CN^C1=CCNCC1&CN&C=O&C&&C1=CC=CC=C1^C=O&CC&&CC&&C1=COCC1&C1=CC=CC=C1&&&
CN&C1CNCN1&C=O&&CN&C1=CC=CC=C1^CC&C#C&CC&C1=CC=CC=C1&C1CCNCC1&&&
CC&CN&C1CCNC1&C=O&&C1=CCCC1^CC&C1=CC=CC=C1^C1=CC=CC=C1^CO&CO&CO&CO^CO&&&&CO^CO&&CO&&&
CO&CO&C1=CC=CC=C1&CC&C^CO^C=O&CO&&CC&&C=C&CC&C1=CC=CC=C1&CCl&&CCl&&
C#C&CC&C1CCNC1&CN&C1=CC=NC=C1&CO&CO&CC&C1CNC1&CN&C1=CC=NC=C1&C1=CCCC=C1&&&
CN&C1=CN=CN=C1&CC&C=C&CC&C1=CC=CC=C1&CF&&&
C=O&C&CC&CC^CN^C1=CCCC=C1&CN&C1=CC=CC=C1&C1=CC=CC=C1&&&CC&C&C=O&&CO&&
CC&CC&C1=COCC1&C1=CC=CC=C1&CN&N&CN&CC^NS^C&S&C=O&O=S&&CN&O=S^CN&&CS&&C1=CC=CC=C1&CCl&&&
CCl&C1=CC=CC=C1&C1=CNCC1&CN&CC&CN&N&CN&CC^CN^CN&CC&C1COCCN1&C1CCOC1&&&&&
CN&C&C=O&&CC^C1CCNC1&C1CNCCNC1&CN&C^C=O^C=O&&&&CC^C1=CC=NC=C1&&&
CO&CO&C1=CC=CC=C1&CO&CO^CC&&C^CO^C=O&&CC&CC&&C=C&CC&C1=CC=NC=C1&CC&C=C&CC&C1=CC=CC=C1&CO&CO^CO&&CO^CO&&CO&&&
C=O&C1=CNCNC1&CC&C1=CC=CC=C1^CN^CBr&C1=CC=CC=C1^C1=C[NH]C=N1&&&&&&
CN&C&C=O&&CC^CC&C&CN&CN^CC^C&C1=CC=CC=C1&C=O&CN&&CC^C1CNCCN1^C[NH3+]^C1=CC=CC=C1&CN&[NH4+]&C[NH3+]&C1=CC=CC=C1&[NH2+]=O&[NH4+]^C[NH3+]&&&[NH3+][O-]^[NH2+]=O&[NH4+]&&&&[NH3+][O-]^[NH2+]=O&&&&[NH3+][O-]&&
CC&C1=CN=CN=C1&C1=CNCC1&CC&C1=CC=CC=C1^CC^CO&CC^CN^CO&C&C1CCCC1&C1=CC=CC=C1&CN&&&CF&&C=O&&&&
CC&C&CN&CN^CC^C&C1CCCCC1&C=O&CN&&CC^C1CCNC1&CC&&&C&CN&CN^CC^C&C&C=O&CC&&CC&CC^CC&&&C1=CC=CC=C1&C1=CCCC=C1&&&
CC&CO&CO&C1=CC=CC=C1&CN&CN&C&C=O&&CC^C1CCNCC1&NS&S&O=S&&O=S&CS^C1=CC=CC=C1&C1CCNC1&CC&&CN^C&CC&&C=O&&
CO&CO&C&C=O&&CC^C1CCCCC1&CO&CO^C=O^C&&C1CCCCC1^CC&CC&&C=O&C1CCOCC1&&C=O&&CC^C1=COC=C1^CC^CC&&&C1=CC=CC=C1&CO&CO&&&
CC&C&C=O&&CC^C&CC&C^CC^C=O&C1CCOCC1&&CN^CC&CN&CO^CO^CC&&&&CO^CC&&CO^C1=CC=CC=C1&&&CCl&&&
C=C&CC&CO&NO&C=N&CC&CC&CC&CC&CC&CC&CC&CC&CC&CC&CC&&&
CO&CO&C1=CC=CC=C1&CCl&&CN^C=N&C1CNCNC1&C=O&&C=O&C=O&&
CO&CO&C&C=O&&CC^C&CN&CN^CC^C&C&C=O&CC&&CN&CC^CN&&&CC&C1=CC=CC=C1&CCl&&&
CO&CO&C1=CC=CC=C1&CN&CN^CO^C&CO^CO^C=O&&&CO&&CC&&C1=CN=CN=C1&CN&&CC&&
CC&C1=CC=CC=C1&CS&S&O=S&&O=S&NS^N&CN&CC^CN^C&C1=CC=NC=C1&C=O&&&&CN^C1CCNCC1&CC&CN&C1CCNC1&C=O&&&
CO&C1=CC=CC=C1&CC&C1CSCCO1&CC&C1=CC=CC=C1^C1=CC=CC=C1^CO&CO&CO&&&CC&CN&C1CCNCC1&&&
CO&CO&CC&CO&CO&C1=CC=CC=C1&CN&CN^CF^C&&CC^CC&C&&C=O^C=O&&&&CN^CN&C1CCOCC1&C1=CC=CC=C1&CC^C^C&CC&C=N&&CC^NO^CC&&CO&C1CC1&CC&&&CC&C&CC&&CC&&
CC&CC&CC&CC&CC&CC&CC&CC&CC&CC&CC&CN&CN&C&C=O&&CC^C1=CC=CC=C1&CO&&CO^CO&&&
CO&CO&C1=CC=CC=C1&CC&C=C&C&CC&C^CC^C=O&C1=CC=CC=C1&&CC^CO&C1=CC=CC=C1&CO&CO&C1CCOCC1&&CO&&CO&&&
C=O&C&CN&CN^CN^CC&CN&CN&C1=CC=CC=C1&C1CSCN1&C1CCCC1&C=O&&&&C=C^CC^C=S^C1=COC=C1&&&&&
CC&CC&C1=CC=CC=C1&CO&&CC^CC^C1CCOCC1^C1=CC=CC=C1&C=O&CO&&C1=CC=CC=C1^CO^CO^CO&&&CO^CO&CO&&CO&&&&&
CO&CO&CC&CC&CN&C1=CCNC1&C=O&&CO&CC^C^CC^C=O&C1=CC=CC=C1&&CC^C[NH3+]&C1=CC=NC=C1&[NH4+]&&&[NH2+]=O&&[NH3+][O-]&&
CN&C1=C[NH]N=C1&CN&CN&C&C=O&&CN^C1CCNCC1&CC&C1=CC=NC=C1&CO&CO&CC&C1CC1&&&
CC&C&CC&&CC^CC&C&CN&CN^CC^C&C&C=O&C=O&&CC&CN^C1CCNC1&CN&C=O&C&&&CC&CO^CC&&CC&CC&C1=CC=CC=C1&&&
CC&CN&C1=CNCCC1&CC&C^C=O^C=O&&C1=CC=NC=C1&CO^CF&&&&CN^C1CCNC1&&&
CC&CN&CN&C&C=O&&CC^C1=CON=C1&CC&C1=CC=CC=C1^CN^CC&CN&C^CO^C&CC&&CO^C=O&&CC&&&CN&&CN&C&CC&&CC^C1=CC=CC=C1&&&
C#N&CC&C1=CN=CC=N1&CN&CN&C&C=O&&CN^CN&C1=CC=CC=C1&CCl&&CCl&&
CC&C1=CCNC=C1&C1=C[NH]C=N1&CC&C1=CC=CC=C1^CN^CF&CN&&&C1CCCCC1&&&
CO&CO&C&C=O&&CC^C&CC&CC^CN^C1=CC=CC=C1&CN&CO&C&&&C=O&&CC^CN&N&CN&CC^CN^CC&C&CN&C=O&CN&&CC^C&C&CC&CC&&C=O^CC^CN&&C&CN&C=O&C&&CO^CC&CO&&C=O^C&&&CC&&CC&CC&&
CO&CO&C1=CC=CC=C1&CS&S^CO^O=S&CO&&O=S&&&NS^NN&C=N&C&CC&&CC^C1=CC=CC=C1&CCl&&CCl&&
CBr&C1=CC=CC=C1&CC&C=C&CC&C1=NN=CO1&CC&CN&C1=NCCN1&C1=CC=CC=C1&&&
CO&CO&C1=CC=CC=C1&CC&C1=COC=N1&CN&C1COCCN1^CC&&C1=CC=CC=C1&CO&CO&&&
CC&C1=CC=CC=C1&CN&CN^C1=C[NH]C=C1^C1=CC=NC=C1&&&CC&C#N^CC&&C1=CC=CC=C1&CC&CN&C1CNCCN1&CN&&&
C#N&CC&C1=N[NH]C=N1&C1=NCCNCC1&CC&C1=CC=CC=C1^C1=CC=CC=C1&&CCl&&&
CC&C1=CC=CC=C1&CC&C1=CCCC=C1^CC^CC&&CO^C^C1=CC=CC=C1^CO^C1=CC=CC=C1^C=O&&&CC&&&&CO^C&&&CO&&CC^CN^CC^C1=N[NH]C=N1&C1=CC=CC=C1&&&CF&&CF&&
CO&CO&C1=CC=CC=C1&C&C1=COCC1&C&C1=CCCCC1&C=O^C1CC2CCNC(C1)C2&&CN&CN^CN^C&&&C=O&&CC^CN&C1CNCCN1&CN&CC&C1=CC=CC=C1&CCl&&&
C=O&C1=CNCNC1&C=O&&CN^C1CCOC1^CBr^CN&&&C1=C[NH]N=N1^CC^CC&CO&CO&&&&&
CC&CN&CN&C1=CSC=N1&CC&C1=NOC=N1&CC&CN&C1CNCCN1&CN&C1=CC=CC=C1&CF&&&
CC&C1CCNC1&CN&CC^CN^C&C=N&C=O&C&&CN^CN&C1CSCN1&&CN^CC&&&C#N&&&
CO&CO&CC&C&CC&&CN^C1=NCCCN1&CS&CS^C=O^CC&&C1=CC=CC=C1^C&&&C=O&&CN^CN&C1=CC=CC=C1&CC&&CC&&
CC&C1=CC=CC=C1&CN&CN^C1CCOCC1^C&C&C=O&CC&&CC&CC^C1=CC=CC=C1&C&CN&C=O&CN&&CO^C&&&C=O&&CC^C1=CC=CC=C1&CF&&CF&&
CN&CN&C&C=O&&CN^CN&C1=CC=CC=C1&CC&C^CO^CF&CO&&CF^CC&&CF^CN&&&C1CCNCC1&CC&CC&C1=CC=CC=C1&CF&&CF&&
CC&CC&CN&C1CNCNC1&C=N&&CC^C^C1=CC=CC=C1^C=O&&&&CO^CO&CC&CC&C1=CCCCC1&&&
CC&C&CC&&CN&CC^C&C=O&&CN^CN&C&CC&CC^CC^CC&C&CC&C=O&C1=CC=CC=C1&&CN&&C1CCNCC1&C1CCCC1&CN&&CO&&
CC&CC&C1=CCOCC1&C=O&&C1=CNC=CC1^CC&C1=CC=CC=C1^C1=CCOCC1^CF&C=O&&CBr&&&&
CO&CO&C1CCCCC1&C=O&&C=C^CC^C1=CC=CC=C1^C1=CC=CC=C1&&&C[NH3+]&[NH4+]&[NH2+]=O&&[NH3+][O-]&&
CC&C&CC&&CO&CC^C1=CC=CC=C1&CC&C1=CC=CC=C1&CC&C1=CCNCC1&CN&C^C1=CNCC1^C=O&C1=CC=CC=C1&&CO&&CO&C1CCCCC1&&&
CC&CC&C1=CC=CC=C1&CN&CN&C&C=O&&CC^C&C=O&&CN^CN&CC&C&C=O&&CO^CO&&&
C=O&C&CC&C1CCCCC1^CN&&C1CNCCN1&CN&C1=CNCC=N1&C1=CSC=C1&&C1=C[NH]C=C1&&
CC&C1=CC=CC=C1&CC&CN^CC^CN&&&CC&CC&CC&CC&CC&CN&CN&CC&CC&C1=CC=CC=C1&CC&C1=CC=CC=C1&&&
C=O&C&CC&CO^CN^CO&CN&C&CC&C=O&C1=CC=CC=C1&&CC^CCl&C1=NN=CO1&&&CC&C1=CC=CC=C1&CCl&&&
CO&CO&C&C=O&&CN^C1CCNC1&C1=CC=CC=C1&CO&CO&CC&CC&CN&C1CNCCN1&CN&C1=CC=CC=C1&CCl&&CCl&&
C=O&C&CC&C=C^CN^CC&CN&C1=CSC=C1&CC&&&CC&C1=CC=CC=C1&CCl&&&
CN&C1=CCNCC1&CC&C1=CSC=C1&CC&CC&C&C=O&&CN^CN&C1=CN=CN=C1&CN&&&
CC&C1CCOCCCNCCCOCC1&CC&CN^CC^N&&CN^CN&C^C=O&NS^CC&&C1=CC=CC=C1^S&&CC^CN&O=S&CO&N&&O=S&&CN&&CS&CN^C1=CC=CC=C1&&&CF&&&
CC&C1=CC=CC=C1&CC&CN&C1=CCNC=C1&C=O&&CC^C#N^C1=CCCCC1&&CO&&C&CC^C#N&&&
CC&C1=C[NH]N=C1&CC&C&C=O&&CN^CN&C1CCCC1&C1=CC=CC=C1&CC&C1=CN=CN=C1&CC&&C[NH3+]^[NH4+]&[NH2+]=O&&[NH3+][O-]&&
C#C&CC&C&C=O&&CN^CN&CC&C1=CC=CC=C1&CC&C1=CN=CNC1&C=O&&CN&C1=CNCC1^CN&&C1=CC=CC=C1^CO&CO&&&
CN&C&C=O&&CN^CN&CC&C1COCN1&CN&C1=CC=CC=C1^C=O^C1CCCCCC1&&&C=C&CC^C=O^C1=CC=CC=C1&&&&&
C=O&C&CC&C=C^CN^CC&CN&C1=CC=CC=C1&C1=NN=CS1&&&&&
CO&CO&C1=CC=CC=C1&CS&S&O=S&&O=S&NS^N&CN&&CN^C1=CC=CC=C1&CN&&&
C#C&CC&CO&CO&CC&C1=CC=CC=C1&CC&C=C&C1CSCN1&C=S&&CN^CC^C=O^C&&&C=O&&CO^CO&CC&&&
CC&C&C=O&&CN^CN&C1=CC=CC=C1&CC&C1=NCCN1&CN&CC^C1=CC=CC=C1^C&CC&CC&C&&CC^CN&&&&C=O&&
CO&CO&C1CCCCC1&C&C1=CC=CC=C1&&C1=CCCC1^C=O&&CC^CC&CC&CN&&&
C=O&C1=CN=CNC1&CC&CC^C1=CCNC=C1^C1=CCCC=C1&&&C1=CC=CC=C1&&&
CC&C1=CON=C1&CN&CN&C&C=O&&CC^CS&CS&C1=CN=CN=C1&CC&&CC&&
CC&C&C=O&&CN^CN&C&CC&CC^CC^C1=C[NH]C=N1&C&&&C=O&&CN^CN&C&CC&CC^CC^C1=CNCC1&C&C1=CC=CC=C1&C=O&&&&CN^CN&C&CC&CC^CC^CC&C&CN&C=O&C=N&&CN^C&CN&CN&C&&CN^CC&&&CC^CC^C1=CNCC1&C&C1=CC=CC=C1&C=O&&&&CN^CN&CC&C&CN&&C=O&&
CO&CO&CO&CO&C1=CC=CC=C1&CC&C1=C[NH]N=C1^CO^CN&CO&C1=CC=CC=C1^CC&&CS&C1=CC=CC=C1&S&&&NS&&O=S&O=S&&
CC&CN&C1CCNC1&CC&CN&N&CN&&CN^C1=CC=CC=C1&CCl&&CC^C&C=O&&CN^CN&C1=CC=CC=C1&CF&&&
CC&C1=NNCC1&CN&C^CC^CC&C1=CC=CC=C1&CC^CC&&C&C&C=O&CC&&CO&CC&&&&
C=C&C1CCCCC1&CC&&CC^CC^C1CCCCC1^CC&C&C1=CCOC1&CC&C=O&&CC&&C&C=O&&CO&&
CC&C&C=N&NN^CC^CN&C1=CC=CC=C1&C&CN&C=O&CN&&CC^C&C1=C[NH]N=C1&C=O&CC&&CC^C1=CC=CC=C1^CN^C1=CSC=C1&&&C1=CN=CN=C1&&&CCl&&CN&&
C=C&C&CC&C^CC^C=O&C1CCCCCC1&&CO^CC&&&&C1=CCCC1^C=O^C1C=CC1&&C=O&&CO&&
CO&CO&C1=CN=CC=N1&CC&CN&CN&C&C=O&&CC^C1=CC=CC=C1&CC&C1=CC=CC=C1&CO&CO&C1=CC=NC=C1&C1=CSC=C1&CC&C1=CC=NC=C1&&&
CO&CO&C1=CC=CC=C1&CN&CN^CS^C&S&C=O&O=S&&CC&O=S^CS&&NS^CS&C1COCCN1&C1=NN=C[NH]1&&&CS&CS^CN^C1=CC=CC=C1&&&CC&&&
C=C&C&CC&C^CC^C=O&C1CCCCCC1&&CO^CC&CO&&C1=CCCC1^CC&C=O&CC&&CC&&&&
CC&C1=C[NH]C=N1&CC&CC^C1=CCNC=C1^C#N&CC&&&C&C=O&&CO&&
CC&C1=CC=CC=C1&CS&S^CF^O=S&&&&O=S&NS^CN&CC&C&C=O&&CO^CO&CC&C&C=O&&CN^CN&C&C=O&&CN^CN&C1CCCCC1&&&
C=C&CC&CO&CO&C&C=O&&CC^C1=CC=CC=C1&CC&CC&C&C=O&&CN^CN&C1=CC=CC=C1&CO&CO^CO^CC&CO&C=C&&&&&
CC&C1=CCNC=C1&CC&C1=C[NH]N=C1^C1=C[NH]N=C1&&CC&C&C=O&&CN^CN&C1=CC=CC=C1&CCl&&&
CC&C&CC&&CC^CN&N&CN&CC^CN^C&C&CC&C=O&&CC&CC&&C&CC&&CN^CN&C&C=O&&CC^C&CC&CC^CN^C1CCOCC1&CN&CC&C&CO^CO^C=O&&&&CO&CO&CO^CO&&&CC&C1=CC=CC=C1&&&
CC&C1=CSC=N1&CN&NS&S&O=S&&O=S&CS^C1=CC=CC=C1&CCl&&&
CC&C1=CC=CC=C1&CC&&CC^CN&C1=CNCC1&C1=CC=CC=C1&CC^C1=CCNCC1^C1=NCCN1&CN&&&CC&C1=CON=C1&CC&&CC&&
CC&C1=CSC=N1&CC&CC&CC&C1=N[NH]C=N1&C1=NCCCN1&C1=CC=CC=C1&&&
C=O&C&CC&C1=CC=CC=C1^CC^CC&C1=NOCC1&C&CC&CF&C1=CC=CC=C1&&CF^CO&&CF^CO&&&C&CF&&CF&CF&&
CC&C&CC&&CC&CO^CO&C&C=O&&CN^C1=CNCC1&CC&CC^C1=CC=CC=C1^CO&C1CCCCC1&&&C&CC&&CC&&
C#N&CC&C&CC&C1=CC=CC=C1^CC&&C1=CCNN=C1&CCl&&CO^CO^C=O^C1=CC=CC=C1&&&&&
CCl&C1=CC=CC=C1&CC&CS&CS&C1=NCCS1&C1=CC=CC=C1&&&
CC&C1=CC=CC=C1&CN&CN^CC^C&&&C=O&&CC^CO&CO&C&C=O&&CC^CN&C1=C[NH]N=C1&CC&&CC&&
CC&C1=CC=CC=C1&CC&&C1=NCCS1^CN&C1CCNCC1&CC&C&C=O&&CN^CN&CC&CC&CS&S&CS&&O=S&O=S&&
CC&C1=CC=CC=C1&CC&C1CCNCC1&C1=CC=CC=C1&CO&CO&CC&C1CCNCC1&CN&C1=CN=CN=C1&C1=C[NH]C=N1&CN&C1CCOC1&CC&CO^CO&&&CO&&
CC&CC&C&C=O&&CN^N&CN&C1=CC=CC=C1^CN^CO&C&CO&CC&&&&CC^C1=CC=CC=C1&C[NH3+]&[NH4+]&[NH2+]=O&&[NH3+][O-]&&
CN&N&CN&&CN^CC&CC&CO&NO&C=N&C1CCCC1&C1=CC=CC=C1&&C1=CC=CC=C1&&
CC&C1=CCCCC1&CO&&C1=CCOCC1^CN&C1CCNC1^C=O&&&&
CC&C&CC&&C1CC1^CC&C1=CC=NC=C1^CC^CC&C&C1=CC=CC=C1^CN^C=O&CCl&&&&CO&&&&
CC&C&CC&&CC^C1=CC=CC=C1&CN&CN&C&C=O&&CN^C1=NNCC1&C1=CC=CC=C1&CO&&&
C=C&C1CCCCC1&CC&CC^C1CCCCC1^C=C&CO&C1=COCC1&CO^CC^C=O&C&&C&&C=O&CC&&CC&CC^CN&CO&&&CO&C&C=O&&CC^CC&CC&CC&C&C=O&&CO^CO&&&
CO&CO&C1=CC=CC=C1&CN&CN^CCl^C&&&C=O&&CN^C1CCNCC1&CC&C&CO&&CC^C1=CC=CC=C1^CC&&C1=CC=CC=C1&&&
C=N&C&CN&&CC^C1=CC=CC=C1&CN&C1=C[NH]N=C1&CC&C^CC^CF&C&&CF^C=O&&CF&CN&&CN&CC&C1=CC=CC=C1&CC&C1=CC=CC=C1&CS&S&NS&&O=S&O=S&&
CC&CC&CC&CO&CO&C1=CC=NC=C1&CC&CC&C1=NN=C[NH]1&CS&CS^CN^CC&C1=CC=CC=C1&C&&&C=O&&CO&&
CC&C&C=O&&CC^C1=CC=CC=C1&CN&CN&C&C=O&&CN^C1CNCCN1&CN&C1=CN=NC=C1&CN&C1COCCN1&&&
CO&CO&C&C=O&&CC^C1CCCCC1&CO&CO^C=O^C&&C1CCCCC1^CC&CC&&C=O&C1CCOCC1&&C=O&&CC^C1=COC=C1^CC^CC&&&C1=COC=C1&&&
C=C&C1CCCCC1&CO&CO^C1CCC2CCCC(CC1)CO2^C&CC&CC&&CO&C=O^CO^CO&&C&CO^CC^CC&C&&CO&C=O^CC&CO^CO&&&C=O^C&CO^CO&&CC&C&CO^C&C=O^C=O&C&CC&&&&CC^CC&&CC^C1=CC=CC=C1&&C=O&&&&&&
CC&CO&CO&C1=CC=CC=C1&CC&C1=COC=N1&CC&CS^CC^S&&&O=S&&CS^CC&C&C=O&&CN^CN&CC&CN&N&CN&&CN&&
CO&CO&C&C=O&&CC^C1=CC=CC=C1&CN&CN&C1=NN=CO1&CC&C1=CC=NC=C1&CN&C1COCCN1&&&
CS&S&O=S&&O=S&NS^CN&C1=CC=CC=C1&C1=NCCS1&CS&CS&CC&C&C=O&&CN^C1COCCN1&&&
C=N&C&CN&&CN^CN&CC&CC&CC&C&CN&CN^CC^C&C&C=O&CN&&CC&C=O^C&&&CC&CC^CN^C1=CC=CC=C1&CN&C1=CCCC=C1&C&&&C=O&&CC^CN&CN&C&C=O&&CC^C&CC&CC^CN^CC&CN&CC&C&CN&C=O&&&&CC^C&CC&CC^CN^C1=CC=CC=C1&CN&&&C&C=O&&CC^CC&CC&C&CN&&C=O&&
CC&C1=CNCN=C1&CN&CN^CC^C1CN2CCC1CC2&C1=CC=CC=C1^C1=C[NH]N=C1&&&&&&
CC&C1=CC=CC=C1&CN&C1=C[NH]C=N1^CC^CS&&&CS&CC&C&C=O&&CN^CN&C1=CC=CC=C1&CC&C^CCl^C=O&&&&CO&&
C=O&C1CCNC1&C=O&&C1=CC=CC=C1^CS&CS&C1=NN=CO1&CC&C1=CC=CC=C1&CBr&&&
CN&N&CN&&CN^CC&C=C&C&CC&C1=CC=CC=C1^CC^CBr&C1=CC=NC=C1&&&&&
CO&CO&C1=CC=CC=C1&CN&CN&C&C=O&&CN^CN&C1=CC=CC=C1&CC&&&
CC&CC&CC&CC&C1=CC=CC=C1&CN&C=N&CC&C1=CC=CC=C1&CO&&CCl&&
CC&C1=NNNC1&CN&C1=CC=CC=C1^C=O^CCl&&CC&&C&C=O&&CC^C1=CC=CC=C1&CN&C1CSCN1&C=O&&C=C^CC&C1=CC=CC=C1&CBr&&CO&&
CO&CO&CC&CN&N&CN&CC^CN^CO&C&CO&CC&C1=CC=CC=C1&C^CC&&C=O&C1=CC=CC=C1&&CN^CC&CN&&&C1CCCCC1&&&
CC&C1=CCCCC1&CC&&C=O&C1CCCCC1^C1CC2COC(C1)C2&C=O&&&
CO&CO&C1=CC=CC=C1&CO&CO^C1=CCCC1^CC&C1=C[NH]N=C1&C1CCOCC1&CC&&&C1=CC=CC=C1&CC&C1=CC=CC=C1&&&
CC&C1=CC=CC=C1&CC&CC&CN&CN&C&C=O&&CC^CC&CN&CN&C&C=O&&CC^C1=CNCCC1&CN&C1=CC=CC=C1^C=O^CF&&C1=CC=CC=C1&&CF&&&
CN&N&CN&&CN^CC&C1=CC=CC=C1&CO&CO&C1=CN=CN=C1&CC&C1=C[NH]C=C1&CC&C1=C[NH]N=C1&CC&C1=CC=NC=C1&CO&CO&CC&C&CC&&CC&CC&&
CC&C&C=O&&CO^CO&C1CCCCC1&C1CCCCC1&CC^C&C1=CCCCC1^CC&CC&&CC&C1CCCCC1^CC&CC&C1CCOC1&&CC^C=O&&C1CCCCC1&&C&CC&&CC&&
CC&C1CCCCC1&C&C1CCOCC1&CC^C1CC2COC(C1)OO2&CC^CC&CC&&&CN&CN&C&C=O&&CN^CN&C1=CC=CC=C1&CC&CC&C&CC&&CC&CC&&
CC&CC&C&CC&&CC&CC^C&C=O&&CC^C&C=O&&CN^C1CCNC1&CO&CO^C=O^CC&&C^C1=CC=CC=C1&CC&&&CC^CC^CC&CC&C1=CC=CC=C1&&&&&
C=O&C&CN&CN^CC^C1C2CC3CC1CC(C2)C3&C1=C[NH]C=N1&&&C1=CCNC=C1&&&
CN&N&CN&&CN^CC&CC&CN&CN&C1=CN=CCC1&CC&C1=CC=CC=C1^C1=CC=NC=C1^CCl&&&&CCl&&
CS&CS&C1=CC=CC=C1&CO&OS&S&O=S&&O=S&CS^C1=CC=CC=C1&CN&CN&C&C=O&&CN^CN&CC&CCl&&&
CN&N&CN&&CN^CC&CC&CC&CC&CN&CN&C1=CCCCC1&C=O&&C=O&C1=CC=CC=C1&&
CC&C1=NN=N[NH]1&CN&C1=C2C=CC(=C1)CNCCNCCNSCCCNCC2&C=O&&CC^CC^C=O^C&&CN^C=O&CN^S&CO^C&O=S&&&C=O&&O=S&CC&&C&CN&&CC^CC&C1=CC=CC=C1&CO&&&
CO&CO&C1=CC=CC=C1&CC&C1COCCO1^CO^CC&&&CO^C1=CC=CC=C1^CO&CC&C&C=C&CC&CC&&C=O^C1=CC=CC=C1&&&CO&&CO&&
CC&C1=CC=CC=C1&CC&&CC^CC&C1CCNCC1&CN&C1CCCCC1^CC&&C&C=O&&CN^C1CNCCN1&CN&C1=CC=NC=C1&CC&C&CF&&CF&CF&&
C=O&C&CO&&CC^CO&CO&C1=CC=CC=C1&CCl&&C1=NOCC1^CC&CC&CC&CC&C&C=O&&CN^CN&C1=CC=CC=C1&C1=CCCC=C1&&&
CC&CC&CC&CC&CC&CC&CC&CC&C=C&CC&CC&CC&CC&CC&CC&CC&CC&CC&CC&CC&CC&CC&CC&CC&CC&CC&C&C=O&&CN^CN&C&CC&CO^CC^CO&C&C1CCOCC1&CO&CC&&CC^CO^CO^C&CO&&CO^CO&C1CCOCC1&&CO&CC^CC&&&CC&CO^CO^CC&&&&CO^CC&&CO^CC&&&CC&CC&CC&CC&&&
CC&CC&CC&CC&C1=COCC1&CC&C^C1=CC=CC=C1^CC&C1=COCCC1&&C1=CC=CC=C1^CC&&&C1=CC=CC=C1^C=O^CO&&&CO&C&C=O&&CN^N&CN&CC^CN&&CC&&&
CC&CC&CC&CC&CC&CC&CC&CC&CC&CC&CC&CC&C1=CSC=C1&CC&C&CO&&CC^C&CN&&CC^CO&&&
CC&C&CN&CN^CC^C1=CN=CN=C1&C&CC&CF&C1=C[NH]C=N1&&CF^CC&&CF^C^C1=CCNC=C1&&CC&&&&CC&CC&&
C=O&C&CC&CN^CN^CN&CN&C&CC&C=O&C1=COC=C1&&CO&&CO&CC&C1=CC=CC=C1&CF&&&
CN&C1=C[NH2+]CN1&CC&C1=CC=CC=C1^C1=CC=[NH+]C=C1&&&&
CO&CO&C1=CN=CN=C1&CN&CN&CC&CC&C&C=O&&CN^CN&C1=CCCCC1&C1=C[NH]N=C1&CN&C1=CC=CC=C1&CF&&&
CC&C1=COC=N1&CC&C&C=O&&CN^C1CCNCC1&CO&CO&C1=CC=NC=C1&&&
CO&CO&C&C=O&&CC^C1CCCCC1&C=O&&C&C1CC2CCNC(C1)C2^CN&CC^C1=CC=CC=C1^C1CCC1&CO&&&&&
C=O&C1CCOCC1&CO&&C1=CC=CC=C1^CO&CO&CC&CC&C1=CC=CC=C1&CBr&&&
CC&C1=C[NH]N=C1&CN&C1=CC=CC=C1^CC&&&CBr&&
CC&C&CC&&CN^CN&C&C=O&&CC^C1CCNCC1&CN&CC&C1=CCNC=C1&CC&C1=CC=CC=C1^C=O^CC&&&C#N&&&
CC&C1=CC=CC=C1&CC&C1=CSCC1&C1=CN=CN=C1&CN&C1CNCCN1&CN&C&C=O&&CC^C1=CC=NC=C1&CC&C1=CC=CC=C1&CCl&&&
CC&C&CC&&CC&CN^CN&C&C=O&&CC^C1=CC=CC=C1&CC&CN&C1CCNCNC1&C=O&&CN^CC^C^C&CO^C^CO&&CC^CC&&CC^CC&&CC^CO&C1=CC=CC=C1&&&CO&&&C1=CC=CC=C1&&&
CC&C&CC&&CO^OP&P&O=P&&OP^CO^CP^C&C&CC&CN&&CC^CN^CC&&CC&C1=CC=CC=C1&C1=CC=CC=C1&&&&&
C1=CC=CC=C1&CC&C1=CNCN=C1&CC&C1=CC=CC=C1^C1=C[NH]N=C1^CC&&&C1=NCCN1&C1=CC=CC=C1&CN&C1CNCCN1&&&
CC&C&CC&CC^CC^CC&C1CCCC1&C&C1CCCCC1&C=O&CC&&CO&C1CCCCC1&&CO&&C1CCCCC1^CO&&CC&&
CF&C1=CC=CC=C1&CC&C1=NN=CCC1^CCl^CN&&&CN^C1=CC=CC=C1^CC&&&CC&C1=C[NH]C=N1&&&
C=O&C1=NNCCC1&C&C1=CC=CC=C1&&C1=CN=CNC1^CC&CN&C1CCNCC1&CC&CC&C1=CC=CC=C1&CF&&&
CC&CN&N&CN&C1=CC=CC=C1^CN^CC&C1=CC=CC=C1&C^CO^CC&C=O&CO^CO^C&&CN^CC&CO^CO^CF&N&&&CC&CO&&CF^CN&C1CCCCC1&CC&&CF&CN&&C&&&CC&C=O&C1=CC=CC=C1&&CO&&&&
CO&CO&C1=CC=CC=C1&CN&CN&C&C=O&&CC^CS&CS&C1=CN=CNC1&C=O&&NN&C1=CSC=C1^C1=CCCCC1&&&
CC&C&CC&&CO^CO&C&C=O&&CN^N&CN&C^CN^CC&C1CCNC1&&CC^C=O&&&&C=N^NN^C1=CC=CC=C1^CN&CBr&C1=CC=CC=C1&&&CBr&&&
CC&C&C=O&&CN^CN&C1=CC=CC=C1&CS&S^CF^O=S&&&&O=S&NS^C1CCNCC1&CC&C^C1=CC=CC=C1^C=O&&&&CN^CN&CC&CC&CN&C1COCCN1&&&
CC&C&CN&CN^CC^C&C1CC2CCC1C2&C=O&&&&CC^C1CCNC1&CN&C&C=O&&CC^CC&CC&C&CF&&CF&CF&&
CC&C1=CC=CC=C1&CF&&CC^C&CO&&CC^C1CCNCC1&&&
CC&C1CCCCC1&CO&&C1CCCCC1^C1CCCCC1&CC&&C1CCCC1^CC&C=C&CC&C=O&&&
C=C&C&CC&&CC^C1=COCC1&C1=CC=CC=C1&CC&C^C1=COCCC1^CC&C=O&&CC&C1=CC=CC=C1^CC&CC&&&C&C=O&&CO&&
C=O&C1=CNCCC1&CC&C1=NSCCN1^CO^C1=CC=CC=C1&&NN&S^CN^S^O=S&C1CC1&O=S&&O=S&&&O=S&&&&
CC&CC&C1=CC=CC=C1&CC&&CN^CN&C&C=O&&CN^C1CNCCN1&CN&CC&C1=C[NH]C=N1&CN&CC&&&
CO&CO&C1=CC=CC=C1&C1=CNCC1&CCl&&CC^CC&CN&N&CN&&CN&&
C=C&C&CC&&CC^C1CCCC1&C1CCCCC1&CC&C^C1CCCCC1^C=O&CC&&CO&C1CCCCC1&&CC&&C1=CCCCC1^C=O&&CC&&
CC&CO&CO&C&C=O&&CC^CC&C1=CSC=N1&CN&NN&C=N&C&CC&&CC^C1=CSC=C1&&&
CO&CO&C1=CC=CC=C1&CC&C1=NOCC1&C1CCNC1&C=O&&CN^C1=CC=CC=C1^C=O^CC&&&&CC&&
CC&C1=C[NH]C=C1&CN&&CC^C&C=O&&CN^C1CCCNCC1&C1=CN=CN=C1&CC&C1CC1&&&
CO&CO&C1=CC=CC=C1&CC&C1=C[NH]N=C1^CO^CC&CO&C1=CC=CC=C1&&&&&
CC&C1=CC=NC=C1&CN&C1CNCCN1&CN&CC&C1=CC=CC=C1&CC&C&C=O&&CC^C1=C[NH]C=C1&CC&C#N^C1=CCNC=C1&&&&
CC&C1CCCCC1&C1CCCCC1&CN^C1CCCC1&C1CCCCC1^C=O&CO&&&&&
C=O&C1=CNCNC1&CN&C1=CC=CC=C1^C=O^CC&&&C&C=O&&CO&&
CO&CO&C1=CC=CC=C1&CBr&&CC^CS&S&O=S&&CS^CC&C&C=O&&CN^C1CNCCN1&CN&C1=CC=CC=C1&CO&CO&&&
CO&CO&C1=CC=CC=C1&C1=CCCN=C1&C1=COCC1&CC&C&C=O&&CN^CN&CC&CN&C1COCCN1&&&
CC&C1=CC=CC=C1&CC&CO&CO&C1=CC=CC=C1&C1CCNCC1&C=O&&&
CC&C&CC&&CC&CC^C&C=O&&CO^CO&C&CC&C^C1CNCOC1^CF&C=O&&CF&C1=CC=CC=C1&CF^CCl&&&&&
CC&C1=CC=CC=C1&CC&&CN^CN&C&C=O&&CC^C&CN&CN^CC^C&C1=CC=NC=C1&C=O&&&&CC^C=C&CC&C1=CC=NC=C1&&&
CC&C1=C[NH]C=C1&C[NH3+]&[NH4+]^CS^[NH2+]=O&S^CC&[NH3+][O-]^O=S&&CN&&&O=S&&&NS^C1CCNCC1&CC&CN&CN&C&C=O&&CC^C1=C[NH]N=C1&C1=CNCN=C1&CC&C1=CC=CC=C1^CC^CCl&C&&&CF&&CF&CF&&
CN&N&CN&&NS^S&O=S&&O=S&CS^C1=CC=CC=C1&C1=CCCN=C1&CN&CN^CC^C1=CC=CC=C1&C1=CC=CC=C1&CC&&&C&CF&&CF&CF&&
CC&C&C=O&&CO^CO&CC&C1CCOCC1&CO&CO^CO^C&CO^CO^C=O&C&CO^CO&CC^C=O&C&CO&C1=CC=CC=C1&&CC^CC&C&&&C1=CC=CC=C1&&C=O^CC&&&&&&C=O&&
C=O&C&CO&&CC^C=C&CC&C1=CC=CC=C1&C1CCNC1&C=O&&C=O&CN^CC&C1=CC=CC=C1&CCl&&CCl&&
CO&CO&C1=CC=CC=C1&CN&CN&C&C=S&&CN^CN&CC&CC&C1=CC=CC=C1&CO&CO^CO&&CO&&&
CC&CC&CC&CC&CC&CC&CC&CC&CC&CC&CC&CC&CC&CC&CC&CO&CO&C1=CC=CC=C1&CC&C=C&C1=CCOC1&CC&C^C=O^C=O&&C=C&CC^CC&C=C&C1=CC=CC=C1&CC&CO&C1=CC=CC=C1&CO&CO&&&CO&&&
CN&C1=CC=CC=C1&CC&CN&C1CCNCNC1&C=O&&CN^CC^CC^C1=CC=CC=C1&CC^CO^C1=CNCC1&C1=CC=CC=C1&&CO^CC&&&&CC^CC^CN^CC&C1=CC=CC=C1&CC&C1=CC=CC=C1&&&C1=CC=CC=C1&&&CO&&&
CC&CO&CO&C&C=O&&CC^C=C&C1CSCN1&C=O&&CN^CC&C&C=O&&CN^CN&C1=CC=CC=C1&C1CCOC1&C=O&&&
CC&C&C=O&&CC^C1=CSC=N1&CN&CN^CC^C&&&C=O&&CC^CC&CS&S&O=S&&O=S&CS^C1=CC=CC=C1&&&
CO&CO&C1=CC=CC=C1&CO&&CC&C1CCCCC1^C=O&&C=O&C1=CC=CC=C1&&
CN&C1=CNCC1&C1=CN=CN=C1&CC&C1=CC=NC=C1^CN&&CN&CC&C1=CSC=C1&&&
CC&CN&C1CCNC1&CF&&CF&CC^CN&N&CN&CC^CN^C1=CC=CC=C1&C&CC&C=O&C1=CC=CC=C1&&CC^CN&CC&CN&CC&C&C&C=O&CC&&CC^C^C1CC1^C1=CC=CC=C1&C=O&&&CC&&CO^C#N&&&&&
CC&C1=CC=CC=C1&CCl&&CN^CN&C1=NCCNC1&C1=CC=CC=C1&CN^C1=C[NH]C=N1^CN&&&C&C=O&&CN^N&CN&&CN&&
CO&CO&C1=CC=CC=C1&CC&C1CC2CCN(C1)O2&C1=CC=CC=C1&CO&CO&CC&CC&CN&C1CCNCC1&&&
CC&CC&C&CC&CC^CN&&CN&CC&C1=CN=CN=C1&CC&C1=CC=CC=C1^C1=CSCC1^CC&&&&CC&&
CC&C&CC&&CC&CN^C1=CNCCC1&CC&C^C=O^C=O&&C1=CC=NC=C1&CO^CF&&&&CN^C1CCNCC1&CN&&&
CO&CO&C1=CC=CC=C1&CO&CO^C1=CCOC=C1&&C=O&&CC^C1=CC=CC=C1&&&
C=C&CC&C1COCN1&C=O&&CN^C1=CN=CN=C1&CC&C1=CSC=C1^CC&&C&CF&&CF&CF&&
CO&CO&C1=CC=CC=C1&CN&&CCl&CC^C&C=O&&CN^CN&CC&C1COCCN1&CN&CC&CN&N&CN&&CN&&
CC&C1CCNCC1&CC&&CN^CC&CC&CN&CN&C&C=O&&CC^C1=CC=CC=C1&C1CNCCSC1&CN&CC^C=O^C1=CC=CC=C1&&C1=CC=CC=C1^CCl&&&&&
CC&CC&CC&CC&CC&CC&C1=COC=N1&CC&C1=CC=CC=C1^CC&&CO&CO&C1=CC=CC=C1&CC&CC&CC&C&C=O&&CO&&
C=O&C&CN&CN^CC^C1=CC=CC=C1&C1=CC=CC=C1&CC&CO&C1=NCCN1&CO&C1=CC=CC=C1&C1=CC=NC=C1&CC&CC&C&C&CF&CF&&CF&CF&CF&CF&CF&&&&
CO&CO&C1=CC=CC=C1&CC&CN&C1=NN=C[NH]1&CC&CC^CC^CC&C&C1=CC=CC=C1&CC&&&CC^CN^C1=CNCC1&CN&C1=CC=CC=C1&C&&&C=O&&CC^C1CCNCC1&C1=CC=CC=C1&&&
CC&C&CC&&CC&CO^CO&C&C=O&&CC^CC&C1=CCCCOCCNCCC1&CC&CC^C=O^C&&CC^C=O&C1=CC=CC=C1^C=O&CN&&&&CN&C&CC&CO^CC&&CC&C1=CC=CC=C1&&&
CC&C&C=O&&CO^CO&CC&C1CCCCC1&CC&&CO^CO^C1CC2COC(C1)C2^C&CO&CC&CO^CC&C=O^C&&CO&&C=O&CO^C&CC^C&CC&C1=CC=CC=C1&CC&&CC&&&C=O&&&&
CC&C1=CC=CC=C1&CCl&&CS^S&O=S&&O=S&NS^CN&C1=CC=NC=C1&CBr&&&
CO&CO&C&CC&CN^CO^CN&CO&C1CCCCC1&&&C1=CC=CC=C1&CO&CO&CC&CC&CO&CO&C1=CC=CC=C1&CN&N^CCl^CN&&&&CN&&
CC&C&C=O&&CN^C1CCNCC1&C1COCCN1&CN&CC&C1=CSC=N1&&&
CC&C1=CC=CC=C1&CN&CN^CCl^C&&&C=O&&CC^C&CC&CC^CN^C1=CC=CC=C1&C1CCNC1&&&C=O&&C1CCNC1^CN&C&C=O&&CC^C1=CC=CC=C1&CC&C1=CC=CC=C1&&&
CC&CO&CO&C1=CC=CC=C1&CN&C1=NCCCN1&CS&CS^C=O^CC&&C1=CC=CC=C1^C&&&C=O&&CN^C1CCNCC1&C1=CC=CC=C1&&&
CC&C&CC&&C1CC2CCC1C2^CC&CS^C=O^S&&&O=S&&O=S&NS^C1CNCCN1&CN&C1=CC=NC=C1&CC&C&CF&&CF&CF&&
CO&CO&C1=CC=CC=C1&CO&CO^C1=CN=COC1&&CC&C^C=O^CC&&&&CC&&
CO&CO&C1=CC=CC=C1&CC&C=C&C1=CCCC1&CC&CC^C1=CC=CC=C1^C&&&C=O&&CO&&
CN&C1=CCNCC1&C=O&&CC^C1=CC=CC=C1^C1=CN=CN=C1&&CN&CN&CC&CC&CN&C1COCCN1&&&
CC&C&CC&&C1CC1^CC&C^C^C=O&CC&&CC&CC^C1=CNCC1&&&CN&CC^C1=CC=CC=C1^CC&&&CN&C1COCCN1&&&
C=C&C&CC&&CC^C1CCCC1&C1CCCCC1&CC&CO^C1CCCCC1&&CC&&C1CCCCC1^CC&&CC&C1CCCCC1^CO&&C^CC&&CC&&
CC&C1=CC=CC=C1&CC&C#N^CC&&&CO^CO&C1=CN=CN=C1&CN&CN^CBr^C1CCNCC1&&&CN&C1=CC=CC=C1&CC&CO&&&
CC&C1=CSC=C1&CC&CN&N&CN&CC^CN^CN&CC&N&C1=CCNCC1&CN&C=O&&CN&C1=CC=CC=C1&&&&
CC&CN&CN&C&C=O&&CC^C1=C[NH]C=N1&CC&C1=CC=CC=C1^C1=CCNC=C1^CC&CC&C1=CC=NC=C1&&CC&&&&
CC&CS&S&O=S&&O=S&CS^C1=CC=CC=C1&C1=NCCN1&CC&C1=CC=CC=C1&CN&CN&C&CC&&C=O&&
CN&C1=N[NH]C=N1&C1=CCNC=C1&CC&C1=CC=NC=C1&CS&S&O=S&&O=S&NS^CN&C1CCC1&&&
C=C&C&CC&&CC^C&C=O&&CN^CN&C1=CC=CC=C1&CC&C1=NOCC1&C1CCNC1&CC&C^CN^CN&C&&C=O^C=O&&&&CC^CC&&&
CO&CO&C1=CC=CC=C1&CN&&CCl&CC^C&C=O&&CN^CN&C1CCCC1&CC&CN&C1CCNCC1&CC&C1=CNCC1&C1=CC=CC=C1&&&
C=O&C1CNCN1&CN&C1CCNCC1^C1=CC=CC=C1^CN&&&C1CCCCCCCCC1&&&
CC&C&CC&&C=C^CC&CC&CC&C&CC&&CC^CC&CC&CC&C&CC&&C=C^C1CCCCC1&CC&&CO&CC^C=O^CC&&&C1=COC=C1^C1=CCCCC1&C=O&&C^CC&&CC&&
C=O&C&CN&CN^CN^C1=CC=CC=C1&CN&CC&C1=CC=CC=C1&CN&CO&C1CCNCC1&CO&CC&C1=CC=CC=C1&CO&&&&&
CC&CC&CC&CC&CC&CS&S&O=S&&O=S&NS^CN&CC&C1=CC=CC=C1&CO&CO&CC&CC&CC&CC&CC&CC&CN&C1CNCCN1&CN&C1=CC=CC=C1&CO&CO&&&
CN&N&CN&&CN^C1=CC=CC=C1&CO&CO^CN^C&CN&CF&C&&CF^C=O&&CF&CC&&C1=CNCCC1&CN&C1=CC=CC=C1^C=O^CC&&C1=CC=CC=C1^C&CO&CF&CO&&CF^CC&&CF^CN&&&C1CCNC1&&&
CO&CO&C&C=O&&CC^C&CC&&CN^NP&P&O=P&&OP^CO^OP^CC&CO&C1CCOCC1&C1=CC=CC=C1&CO&CN&CO^CO^CN&&&&CO^C&&CO^C=O&&&&CN^C1CCNC1&CC&CC^CC^C&C&CC&C=O&&CC&CN&&CN&CC&C&C=O&&CO&&
C=O&C&CN&CN^CC^C1=CC=NC=C1&C1=COC=C1&CN&C[NH3+]&C1CNCCN1&[NH4+]&CN&[NH2+]=O&CC&&[NH3+][O-]^C1=CC=CC=C1&&&&&
CN&CN&C&C=O&&CC^C&CN&CN^CC^C&C&C=O&CC&&CC&CC^C&&CC^CC&&&CC^CC^CC&CP&C1=CC=CC=C1&P&&&O=P&&OP&CP^C&CC&CC^CN^C1=CC=CC=C1&CN&&&C&C=O&&CO^CO&CC&C1=CC=CC=C1&&&
CN&CN&C&C=O&&CC^C&C=N&NO^CC^CO&C1=CCNN=C1&&&C=O&&CN^CC&C1=CC=CC=C1&&&
C=O&C&CN&CN^CC^C&C1CCNCC1&CC&&&CC^CC^C1=CC=CC=C1&C&&&C=O&&CN^C1CCNC1&CC&C^C1CCCCC1^C=O&&&&CN^CN&CC&CC&C1=CC=CC=C1&&&
CN&CC&C1=CC=CC=C1&C1CSCCN1&CN&CC^C1=CC=CC=C1^C&&&C=O&&CN^C1CCNCC1&CC&CC&CO&&&
C=O&C1=CCOCC1&C1=CC=CC=C1&&C1=CNCC1^CN&CC^C1=CC=CC=C1^C1=CC=CC=C1&&&&&
CC&C&CC&&CC^C&CN&CN^CC^C&C&C=O&C=O&&CC&CO^C&&&C=C&CC^CN^C1=CC=CC=C1&CN&CCl&C&&CCl^C=O&&&&CC^C1=CCCC=C1&CC&C^C1=CC=CC=C1^C=O&CO&&CO&&&&
CC&CC&CC&CC&CC&CN&CN&C1=NN=CCC1&CN&C1CCNC1^C1=CC=CC=C1&&&&
CO&CO&C&C=O&&CC^C&C=C&C^CC^CO&C1=NCCNC1&&CC^C=O&C&&C1=CC=CC=C1^C=O&&&&CN^CN&C1=CC=CC=C1&CC&&&
CC&CC&CC&CC&CC&CC&CC&CN&C1=CNCCC1&C=O&&C1=CC=CC=C1^CN&CN&C&C=O&&CO^CO&C1=CC=CC=C1&&&
C=O&C1CCNC1&CN&C1=CC=NC=C1&CN&CN&C1=CN=CN=C1&CC&C1=CC=NC=C1&CN&C1CCNC1&&&
C=O&C&CN&CN^CC^C1=NCCS1&C&C1=CC=CC=C1&C=O&CO&&CC&&C1=CC=CC=C1&CO&CO&C1=CC=CC=C1&CCl&&CCl&&
CO&CO&C1=CC=CC=C1&CC&C1CCNCC1&CN&C^CN^C=O&N&&CC^CN&CC&&CN^C1=CC=CC=C1&C&C1=NCCN=C1&C=O&&&&CC^CC&C1=CC=CC=C1&CF&&CCl&&
CO&CO&C&C=O&&CC^C1=C[NH]C=C1&CC&&CC&CN^CC^CC^CC&&&CC&C&C=O&&CN^C1CCNC1&CC&C1=CC=CC=C1&&&
CO&CO&C1=CC=CC=C1&CC&CC^CO^CN&CO&NS&&&S&O=S&&O=S&CS^C1=CN=CN=C1&CO&CO^CO&&CO&&&
CO&CO&C1=CC=CC=C1&CN&CN^CO^C&CO&C=O&&&&CC^C1=C[NH]N=C1&C1=CNCN=C1&CC&C^CC^CF&C1=CC=CC=C1&&CF&&&CF&&
CC&CN&C1=C[NH]C=N1&CC&C1=CC=CC=C1^CC^CC&C1=CC=NC=C1^CC^C&&&C1=CC=CC=C1&CN&&&&CC^C&C=O&&CO&&
CO&CO&C1=CC=CC=C1&CN&CN^CO^C&CO&C=O&CC&&CC^CN&C=C&C1CCNCC1&CC&CC&C1=C[NH]N=C1&C&CN&CN&C1=CC=CC=C1^CC&C=O&&C1=CC=CC=C1&&&CO&CO&&&
CC&C#C&CC&C&CO&&C1CCCC1^CC&CC^C1CCCCC1&&CF&&C1=CCCCC1^C=O&&CC^CO&&&
CC&CC&CC&CC&C&C=O&&CN^CN&C1=CC=CC=C1&CC&CN&CN&C&C=O&&CN^CN&C1=CON=C1&CC&&&
C#N&CC&CC&CN&N&NN&&CN^C1=NCCCCC1&&&
CO&CO&C1=CC=CC=C1&CN&N&CN&CC^NS^C&S&C=O&O=S&&CN&O=S^CN&&CS^C1CCCC1&C1=C[NH]C=N1&&&&&
CC&CC&C1=CC=CC=C1&CN&C1CCNC1&C=O&&CS^CS^C=O^C1=CSC=N1&&&CN&&&
C=O&C&CC&CC^CN^C1=CCCC=C1&CN&C1=CC=NC=C1&C1CNC1&&&CN&C1=CN=CN=C1&CN&C1=CCNC1&&&
CC&C=C&CC^C1=CC=NC=C1^C1=CC=NC=C1&&&CC&C1=CC=NC=C1&&&
CC&CS&CS&C1=NN=CS1&CN&CN&C&C=O&&CC^CC&CN&C1CNCCN1&CN&CC&C&C=O&&CN^CN&C1=CC=CC=C1&CF&&CCl&&
CC&CC&CC&CC&CC&CC&C1=CC=CC=C1&CO&CO&C&C=O&&CN^CN&CC&CC&CC&CC&CC&CC&CC&CN&CN&C&C=O&&CC^CC&CC&CC&CC&CC&CC&&&
CC&CC&C&C=O&&CN^N&CN&C1=CC=CC=C1^CN&&C&CC&C^C1CCNCC1^C=C&CN&CC^CC^CC&C1=CC=CC=C1&C&CN&&&C=O&N&&CO^CN&CO&&CN&&&&
CC&C&CC&&C=C^CC&CC&CC&C&CC&&C=C^CC&CC&CC&C&CC&&C=C^CC&CC&C1CC2COCC(C1)C2&C=O&&C=O&&
CC&CS&CS&CC&C&C=O&&CN^CN&C&CC&C^C1CCCCC1^C=O&&&&CO&&
CN&C1=CC=CC=C1&CCl&&CCl&&
CC&C1=CC=CC=C1&CC&CC&CC&CN&CN&C&C=O&&CC^CC&CC&C1=CNC=NC1&C=O&&C1=CSC=C1^C1=CCCC1&&&
CC&C&C=N&NO^CC^CO&C1=CC=CC=C1&CC&CO&CC&CO&CC&CC&CC&CN&C1=CC=CC=C1&CN&&&C1=CCCN=C1&C1=CC=CC=C1&&C1CCCC1&&
CC&C&C=O&&CO^CO&C1=CC=CC=C1&CO&CO^C1=CCCCC1^C&CO&CC&CO^CC&C=O^C&C1=CC=CC=C1^C&&CC&C1COCO1&CC&&C=O&&&CO&&CO&C&C=O&&CC^C1=CC=CC=C1&CO&CO^CO^C&CO^CO^CC&C&CO&&C=O^CC&C&&&&C=O^CC&&&&C=O&&
C=O&C&CC&CC^CN^CN&C1CCNCC1&C1=NN=N[NH]1&C1=CC=CC=C1&CC&&&CO&&&
C1=CC=CC=C1&C1CCCC1&CO&CO&C1=CC=NC=C1&&&
CO&CO&C1=CC=CC=C1&CC&C&C=O&&CN^CN&C1=CC=CC=C1&CC&C&C=O&&CO^CO&CC&C1=CN=CNC1&C=O&&C1=NNCS1^CC&C1CC1&&&
CC&CC&C1=CCCCCCCCCCOCCC=C1&C=O&&CO&CC&CO^CO^CC^C1CCOCC1&CC^CC^CC&CN&&C=O&CN^C1CNCCN1&&CC^N^CO^CN&&CC^CN&&&&&&&&CN&&
C=O&C&CN&C1CCNCC1^CN^CN&C1CCNCC1&CN&&&CC&C1=NN=CO1&CC&C1=CC=CC=C1&CN&C1=CCNC1&C=O&&&
CC&C1COCCN1&CN&C1=CN=CN=C1&CN&C1COCCN1^C1=CCCN=C1^CC&CC&&&C1=CN=CN=C1&&&
CO&CO&CC&CN&C1CNCCN1&CN&CC^CC^C&&&CO&&CC^CN&N&CN&&CN^C&CC&&CC^C1=CC=CC=C1&&&
CC&CC&C1=CC=CC=C1&CS&S&O=S&&O=S&NS^CN&C1=CC=CC=C1&CN&C1CNCCN1^C1=CCCCC1^CN&C=O&&&&&
CC&CC&CC&C1=CC=CC=C1&CO&CO^CC^CC&C^CO^CC&CC&&&C&&C=O^CO&&&&CC^CO&CO&C1=CC=CC=C1&CC&C^C1=CCOCC1^CC&C&&C=O^CC&&&&CC&&
CN&C1=C[NH]C=N1&CC&C&C=O&&CN^N&CN&CC^CN^C&C1CCNCC1&C=O&C1CNCNC1&&CO^C=O&&&&CN&C=O&CN&C=O&&
CC&CC&CC&CO&CO&C1=CC=CC=C1&C1=CCOCC1&C=O&&CC^C&CC&&C=O&&
CC&C1=CC=CC=C1&CC&C^CCl^C=O&&&&CN^NN&N&CN&&CN^C1=CC=CC=C1&&&
CC&C1=CC=CC=C1&CS&S&O=S&&O=S&NS^CN&C&C=O&&CC^C&CC&C1=CC=CC=C1^CC^CO&C1CCCCC1&&&&&
CC&C1=CON=C1&CN&CN&C&C=O&&CC^CS&CS&C1=NCCS1&C1=CC=CC=C1&&&
CO&CO&C1=CC=CC=C1&C1=CNCC1&CC&C&C=O&&CN^CN&C1=CC=CC=C1&CC&CN&NS&S&O=S&&O=S&CS^C1=CSC=C1&&&
CN&C&CC&CC^CC^C1=CC=CC=C1&C&CO&C=O&&&&CN^CN&C&CC&CC^CC^C&C&C=O&C=O&&CO&CN&&CN&C&CC&CC^CC^CC&C&C&C=O&C=O&&CN&CO^CN&&&C&CC&CC^CC^C&C&C=O&C=O&&CO&CN&&CN&C&CC&CC^CC^C1=CC=CC=C1&C&&&C=O&&CO&&
CN&N&CN&C^CN^C=O&C1=CC=CC=C1&&CC^CC&C=C&C^C1=COCO1^CC&C=O&&&C1=CC=CC=C1&&CO^CCl&&&&CO&CO&&
CC&CO&CO&C1CCCC1&C1COCCN1&CN&C1=CC=CC=C1&CC&&CC&&
CC&C1=C[NH]N=C1&CN&C&C=O&&CC^CN&C1=CCNCC1&CS&CS^C=O^C1=CC=CC=C1&&C1=CC=CC=C1^CBr&&&&CC&&
CS&CS&CC&CC&C&CN&CN^CC^C&C&C=O&C=O&&CC&CN^C1=CC=CC=C1&CN&C1COCO1&CC&&&C1=CC=CC=C1&CCl&&&
CO&CO&C1=CC=CC=C1&CN&CN&C&C=O&&CC^CN&C1CNCNC1&C=O&&C1=CC=CC=C1&C1=C[NH]C=N1^C1=CCNC=C1&&&
CC&C1=CC=NC=C1&CF&&CO^CO^CO^C1=CC=CC=C1&CO^CF^CC&C1=CC=CC=C1&&&C&CC&C=O&C&&CO^C=N&&&&CN&&
CC&C1=CC=CC=C1&C1=NC=NCC1&CN&C1CNCCN1^CN&&CN&CC&C1=CSC=C1&&&
C=O&C&CN&CN^CC^C1=CC=CC=C1&C1=CCNC=C1&CN&CN&CN^CF^C1=CC=NC=C1^C=O^C1=CN=CN=C1&&&CF&&&C1=C[NH]C=N1&&&CN&CC&CN&C1CCNCC1&&&
CC&CN&N&CN&CC^CN^C1CCNC1&C&C1CCNC1&C=O&C=O^C&CC&CN^CC&C1=CC=CC=C1&CC^C=O^CC^CC^CF&C1=CC=CC=C1&&&C&C&&&&&C=O&C=O&&CO&CO&&&&
CN&C=N&C&CN&CN^CN^C#N&NN&&&CN&C&C=S&&CN^CN&C1=CC=CC=C1&CF&&&
C=O&C&CC&C1=CC=CC=C1^CC&&C1CCNCC1&C=O&&C1=CC=CC=C1&&
CO&CO&C1=CC=CC=C1&CN&CN&C&C=O&&CC^C1=CC=CC=C1&CN&CN&C&C=O&&CC^C1=CCCN=C1&CCl&&C1=CC=CC=C1&&
CN&N&CN&&CN^CC&CC&CN&C1=CNCC1&CS&S^C1=CC=CC=C1^O=S&&&&O=S&CS^C1=CC=CC=C1&CC&C&CF&&CF&CF&&
C#N&CC&C1=CN=CC=N1&CN&C1CNCCN1&CN&CC&CC&CC&C1=CC=CC=C1&&&
CO&CO&C1=CC=CC=C1&CN&CN&C&C=O&&CN^C1CCNCC1&C1CCNCC1&CN&C&C=O&&CC^C1=CC=CC=C1&CF&&CC^C1=CC=CC=C1&&&
C=O&C&CC&CC^CN^CN&CN&C1=CNCN=C1&CC&CO&CN&&C=O^CN&&C1=CCCC=C1^C1=CC=CC=C1&&&CO&CO&C&CF&&CF&CF&&
CC&C&CC&&CC^CC&C&CN&CN^CC^C&C&C=O&C=O&&CC&CO^C1=CC=CC=C1&&&CN&CN&C&C=O&&CC^C&CN&&CC^C&CN&&CC^CC&C1=CC=CC=C1&&&
CC&C&C=O&&CC^C1=CC=CC=C1&CN&CN&C&C=O&&CN^CN&C1CCCCC1&&&
CC&C&CC&&CC^C1=CC=CC=C1&CC&C^CN^CC&CN&&CC^C&&&C=S&&CC^C1=CC=NC=C1&&&
CC&C&CC&&CC&CO^CO&C&C=O&&CN^NN&CN&C&C=S&&CN^CN&C1=CC=CC=C1&&&
CC&C&CC&&CC&CN^CN&C&C=O&&CC^C1CCCC1&C1CCCCC1&CC&&C1CCCCC1^C1CCNCC1&C=O&&CC^CO&&&
CO&CO&CC&CO&CO&C1=CN=CN=C1&CN&&C1=NCCN1^CN&C1CCOC1&CC&CO^CO^OP&&CO^P&&&O=P&&OP&OP^OP&P&O=P&&OP&OP&&
CO&CO&C&CC&&CC&CC^C1=CN=CNC1&C=O&&CN^CC^CC^CC&C1=CC=CC=C1&C1=CC=CC=C1&CO&&&CO&CC&C&C=O&&CN^C1CCNC1&&&
CC&C1=CC=CC=C1&CC&CN&CN&C&C=O&&CC^C&CC&CC^CN^CN&C1CCNC1&N&C=O&CN&&C=O^C^CN&C1=CC=CC=C1^CC&C&&&&CC^CC&&&&CC&&
CC&CO&CO&C&C=O&&CC^C&CC&CC^C1COOC1^CC&CC&C1=CC=CC=C1&CC&&&&&
C=O&C&CC&C1=COC=C1^CN^C[NH3+]&C1CNCCNC1&[NH4+]&CN&[NH2+]=O&CC^C1=CC=CC=C1&[NH3+][O-]^C1=CC=NC=C1&&&&&&&
C=O&C1=NCCNC1&C=O&&CN^C1CCNC1^CC&&C1=CC=CC=C1&&&
CC&C1=CC=CC=C1&CC&CC&CN&C1CCNC1&C=O&&C=O&C1=CC=CC=C1^CC&&CC^C&C=O&&CN^CN&C1=CC=CC=C1&CF&&CF&&
CS&S&O=S&&O=S&NS^C1CNCCN1&CN&C1=NC=NCC1&C1=CC=CC=C1&CC&C&C=O&&CN^C1CCNCC1&CN&C1COCCN1&&&
CC&C1=C2N=C(C=N1)OCCCCOCCNC1=NC(=NC=N1)C&C=O&&CC^C&C=O&&CN^CN&C&CC&CC^CC^C1=CC=CC=C1&C&&&C=O&&CO&&
CO&C1=CC=CC=C1&CCl&&CC^C1=NNCC1&CN&C^CC^C=S&C1=CC=CC=C1&&CN^CBr&CN&&&C1=CC=CC=C1&&&
CC&C&C=O&&CO^CO&CS&CS&CC&C1=C[NH]C=N1&C1=CSCN1&&&
CC&CC&C1=CC=CC=C1&C1=COC=CC1&CC^C1=CCOC=C1&C=O^C&&&CC&&CC&&
CC&C1=C[NH]C=C1&CC&&CN^C1=CC=CC=C1&CC&C&C=O&&CN^NN&C=N&CC&C1=CSC=C1&C[NH3+]&[NH4+]&[NH2+]=O&&[NH3+][O-]&&
C#C&CC&CN&C1CCNC1&C=O&&C=O&C1=CC=CC=C1^CF&&CF&CN^CN&C&C=O&&CC^C1=CC=CC=C1&CBr&&&
CC&CO&CO&C&C=O&&CC^CN&N&CN&CC^CN^C1=CC=CC=C1&C&C1COCO1&C=O&&&&CC^CN&N&CN&C^NS^CC&S&&CC^O=S&&CC&O=S&&&CS^C1=CC=CC=C1&CO&CO&&&
CO&CO&CC&CN&CN&C&C=O&&CC^C1=CC=CC=C1&C1=NCCN1&CC&C1=CC=CC=C1&C1CCNC1&C=O&&C=O&CN&&
CC&CC&CC&CC&CC&CC&CC&CC&CC&C&C=O&&CO^CO&C1CCOCC1&CO&CO^CC^C&CO^CO^CC&&&&CO&C=O^CO&&&C&C=O&&CC^CC&CC&CC&CC&CC&CC&CC&CC&CC&&&
C=O&C&CO&&CC^CC&C1=CCNC=C1&C1=C[NH]C=N1&&&
CO&CO&C1=CC=CC=C1&CS&CS&CC&CN&C1CNCCN1&C=O&&C1CCNCC1^C1=CC=CC=C1&CC&&CO^CO^CC&&&&
CC&C1=CC=CC=C1&CS&S&O=S&&O=S&NS^N&CN&CC^CN^C&C&CC&CC&&CC^C^CN&&C=O&N&&CN^CN&NO&CC^CN&&C1=CC=CC=C1&C&&&CC&&CC&CC^CO&&&
CC&C1=CON=C1&CC&C1=CC=CC=C1^CC&&C&C=O&&CN^C1CCNCC1&C1COCO1&&&
CC&C&CC&&CC^C&CC&CN^CN^C1CCNC1&C1CNCCN1&CC&C=O&CN&&C1=CC=CC=C1^C1CNCN1&&C1CCCC1^C=O&C=O&&CN&C1=CC=CC=C1^C1=CC=CC=C1^C=O&&CCl&&&&&
CO&CO&C1=CC=CC=C1&CO&&C1CCOCC1^CC&C1=CC=CC=C1^CO^CO&CO&&CO^C&&&CC&&C=O&&
CN&C1=CN=CN=C1&C1=C[NH]C=N1&CN&C1CCOC1&CC&C1=CON=C1^CO^CC&&CO^C1=CC=CC=C1&&&CCl&&&
C#N&CC&C1CCNC1&CN&C&C=O&&CC^C1=CC=CC=C1&CBr&&&
CC&CC&CC&CC&CC&C=C&CC&CC&C=C&CC&CC&C=C&CC&CC&C=C&CC&CC&CC&C&C=O&&CO^CO&CC&C&CC&CO^CO^OP&CO&P&C&O=P&C=O&&OP&CC&OP^CC&&&CC&CC&CC&CC&CC&CC&CC&&&
C=O&C1CNNC1&CC&C1=CC=CC=C1^C=O^CC&&CN^C&C1=CC=CC=C1&CF&CCl&&CF&&&CF&&
CC&C1=CC=CC=C1&CC&&C1=C[NH+]=CC=[NH+]1^[NH3+]P&&CC^C^[NH3+][O-]^CF&&&&CF&CF&&
CO&CC&C1=CC=CC=C1&CO&CO&CC&C1COCCN1&CN&CC&C1=CC=CC=C1&&&
CO&CO&C1=CC=CC=C1&CF&&CC^C1=CC=NC=C1&C1=C[NH]C=C1&CC&C1CCNCC1&CN&CC&CC&C&C=O&&CN^N&CN&&CN&&
C=O&CC&C1=CC=CC=C1&CN&CN^CF^C1=CN=CN=C1&&&CN&CN&C1=CC=CC=C1&CO&&&
CN&C1=NN=C[NH]1&CS&CS^CC^CC&C1=CC=CC=C1&C&CN&C=O&CN&&CN^C&CN&C=O&C1=CC=CC=C1&&CC^CF&C1=CC=NC=C1&&&&&
CC&C1=CC=CC=C1&CS&CS&C1=CC=CC=C1&CCl&&CCl&CC^C=C&CC&C1CCOCC1&CO&&C=O&&
CO&CO&C1=CC=CC=C1&C1=CCOC=C1&CC&C^CC^C=O&&C=O&CN&&CN&CC&C&C=O&&CN^CN&CC&CC&C1=CC=CC=C1&CO&CO^CO&&CO&&&
CC&CC&C&CC&&CC^C&CN&CN^CC^C&C&C=O&C=O&&CC&CN^CC&CN&C&C&CO&CC&&CC&CC^C&&CC^CC&C1=CC=CC=C1&CC^CN&&CC&CN&C&C&CN&C=O&&C=O&CC&&C&CC&CC^CN^C1=CC=CC=C1&CN&CO&C&OP&CC&P&&C=O^O=P&&&&OP&OP&&
CS&S&O=S&&O=S&NS^CN&C1=CC=CC=C1&CC&C1=CSC=N1^CC^CC&C&C1=CC=CC=C1&CF&CCl&&CF&CCl&CF&&&&
C=O&C&CN&CN^CC^C1=CC=CC=C1&C1=CSC=C1&CC&&&C1=C[NH]C=N1&C1=CCNN=C1&&&
CO&CO&C1=CC=CC=C1&CC&CC^CO^CN&CO&N&&&CN&&CN^CC&CC&CC&CC&C&C=O&&CN^N&CN&&CN^CC&CC&C1=CC=CC=C1&CO&CO^CO&&CO&&&
C=C&C1=CNCNC1&CC&C^CC^C=O&C1=CC=CC=C1^C1=N[NH]C=N1&CN^CC&CS&CN&&&CS&&&CC&C&C=O&&CN^CN&C1=CC=CC=C1&CN&CN&&&
C=O&C&CC&C1=CC=CC=C1^CC&&C1=CC=CC=C1&CO&CO&CC&C&CO&&CC^CN&CN&CC&C1=CC=NC=C1&&&
CC&CC&CC&CO&CO&C1=CC=CC=C1&CC&C&C=O&&CN^CN&C&C=S&&CN^CN&C1=CC=CC=C1&CO&CO^CO&&CO&&&
CO&CO&C1=CC=CC=C1&CC&C^CO^CC&CO&CN^C1CCCC1^C1CCCC1&C1CNCCN1&&&&&&&
CO&CO&CC&C1=NN=C[NH]1&C1CNCCN1&CN&C1=CSC=N1&&&
CO&CC&CN&C1CNCCN1&CN&C1=CN=CN=C1&CC&C1=CC=CC=C1&CN&C1=C[NH]C=N1^CO&&&&
CN&CN&CC&C&C=O&&CN^CN&C&CC&CC^CC^CC&C&C&C=O&CN&&CN&C=O^C1CCNC1&&&CC&C&C=O&&CN^CN&C&CC&CC^CC^C1=CNCC1&C&C1=CC=CC=C1&C=O&&&&CO&&
CC&CO&CO&C&C=O&&CN^CN&CC&C&C=O&&CN^CN&CC&C1=CSC=N1&CO&CO&C1=CC=CC=C1&C1CCOCC1&CC&C1=CC=CC=C1&&&
CC&CC&CC&CC&C&CC&C^C1CCCC1^CO&&&&CC^CC&C=C&CC&C1CCCC1&C=O&&CC^CC&CC&CC&CC&CC&C&C=O&&CO&&
C=O&C&CC&CN^CN^C1CNCCN1&CN&CN&C1=CC=CC=C1&C&C1COCO1&C=O&&&&CC^CS&CS&C1=NCCN1&C1=CC=CC=C1&&&
C=O&C&CO&&CC^CN&CN&C&C=O&&CC^C1=CC=NC=C1&CC&C1=CC=CC=C1^CO^CCl&&CS&&&&
CO&CO&C1=CC=CC=C1&CN&C1=N[NH]N=C1&C1=CCCC=C1&CN&CN&C&C=O&&CC^C1CC1&&&
CO&CO&C1=CCCC=C1&C1=CCCN=C1&CO&CO^C1=CC=CC=C1&&CO&CO&CC&CN&C1CCNCC1&&&
CC&CC&CC&CC&CC&CC&CC&C&C=O&&CO^CO&CC&CC&C&CC&CC^CC^C&C&CC&CO&&CC&CC^C1=CCOC1&CC&C=O&C=C&&&CC&C&C=O&&CO^CO&C1CCOCC1&CC&&CO^CO^CO^C&&CO^CC&CO&&C=O^C1CCOCC1&&&CC&&CO&CO&CO&&
CC&C&CC&&CC&CC^C1=CON=C1&CN&CN&C&C=O&&CC^CC&CC&CC&CC&CC&CC&C&C=O&&CN^NO&&&
CO&CO&C1=CC=CC=C1&CC&C1=C[NH]C=N1&CN&&CC^CC&C1=CC=CC=C1&CCl&&&
CC&CO&CO&C&C=O&&CC^C1CCNCC1&CN&C&C=O&&CC^C1=COC=N1&CC&C1=CC=CC=C1^CC^CO&&&CO&&&
CC&CN&N&CN&CC^CN&&CC&CN&CN&C&C=O&&CC^C1=CC=CC=C1&CO&&CC&CO^CO&CC&C&CC&CC^CN^C1=CC=CC=C1&CN&C1=CCCC=C1&CC&&&C1CC1&&&
C=O&C&CN&CN^CC^C1CCCCC1&C1=CSC=C1&&&CC&C1=CSC=C1&&&
CC&CC&CC&CC&CN&CN&C&C=O&&CN^CN&C1=CC=CC=C1&CS&S&NS&&O=S&O=S&&
C=C&C1CC2CCC(C1)C2&CC&&C1CCCCC1^C1CCOC1&C=O&&CC^CN&C1COCCN1&&&
CC&C&C=N&NN^CC^CN&C1=CC=CC=C1&C&CCl&C=O&&&&CC^C1=CC=CC=C1&CBr&&CO&CO&&
C=O&C&CC&C1=CN=CC=N1^CN&&C1CCNCC1&C1CCNC1&CN&C1=CC=CC=C1^C=O&&&&
CC&C&CN&C=N^CC^C1=NCCCN1&C1=CC=CC=C1&C1=NNCC1&&&CN^C1=CC=CC=C1&&&&
CC&CC&C1=CC=CC=C1&CF&&CN^C1CNCCN1&CN&C1CCCCC1&CN&CN&C&C=O&&CC^C1=CSC=C1&C1=C[NH]C=N1&CC&C1=CC=CC=C1&&&
CC&C&CC&&C1=CCCC1^C=O&&CC^C1=CC=CC=C1^C=O^CC&&&C^CC^CC&C^CO&CC^CC&&&&CC&CC&&&CC&&
CC&C&C=O&&CN^C1CNCCN1&CN&C1=CN=CN=C1&CN&CN^C1=COCC1^CC&CC&C1=CC=NC=C1&&&&&
C#N&CC&C1=CC=CC=C1&CN&C1CNCN1&CC&C1=CC=CC=C1^C1=NCCN1&&C1=CC=CC=C1&&&
C#C&CC&CN&C1=CNCNC1&C=S&&CC^C#N^CC&&C1=CC=CC=C1^CC^CBr&C^CC&CBr^C=O&&&&&&CO^CO&&&
CO&CO&CC&C&C=O&&CN^N&CN&&CN^CC&CN&C1=C[NH]C=C1&CC&&CC&C1=CCOCC1^C=O&&C1=CC=CC=C1^CF&&&
CO&CO&C1=CC=CC=C1&CN&CN&C&C=O&&CN^CN&C1CCSC1&S&O=S&&O=S&&
C=O&C&CN&CN^CC^C1CCCCC1&C1=CC=NC=C1&&&CO&CO&CC&C1=CC=NC=C1&&&
C=O&C&CC&CO^CN^CO&CN&C&CC&C=O&C1=CSC=C1&&CC&&C1=COC=C1&&&
CC&C1=CC=CC=C1&CC&&CN^CN&C&C=O&&CN^NN&C=N&C1CCNC1&C=O&&C1=CC=CC=C1&&
C=O&C1CNCNC1&C=O&&C=O&C^CO&&CC^CC&C&C=O&&CC^C1=CC=CC=C1&CBr&&&
CC&C1=CC=CC=C1&CS&S&O=S&&O=S&NS^C1CNCCN1&C=O&&CC^CC&C&C=O&&CN^CN&CC&CC&C1=CCCCC1&&&
CN&N&CN&CC^CN^CO&C1=CN=CN=C1&CO&CCl&C1=CC=CC=C1&&C1=C[NH]C=N1^CF&C1CCNC1&&CF&&&&
CC&C1=CC=CC=C1&CC&C1=NCCN1&CN&C1CCCCC1^C1=CC=CC=C1&&CC&C&C=O&&CN^CN&C&CC&&CC^CO^CC&&CO&&&
CC&C&C=O&&CN^CN&C&CC&&CC^CC&C1=CC=CC=C1&CC&C#C&CC&C1=CN=CN=C1&CO&CO&C&CC&&CC&&
CC&C&CC&&CC&CN^CN&C&C=O&&CC^C&CO&CO^CC^C&C1=CC=CC=C1&C=O&&&&CC^CC&CN&NN&CN&C&C=O&&CC^CC&CS&S&O=S&&O=S&CS^C1=CC=CC=C1&CCl&&CCl&&
CC&CN&N&CN&CC^CN&&CC&C1=CNCC1&CC&CC^CN^CC&C^C1=CC=CC=C1^C1=CC=CC=C1&CC&CO&&&&C=O^CO&&&&&
CO&CO&CC&CC&CN&N&CN&C1=CC=CC=C1^NS^CC&S&&&O=S&&O=S&CS^C1=CC=CC=C1&CO&CO^CO&&CO&&&
CC&C&CC&&CC&CC^C1=CC=CC=C1&CC&C=N^C[NH3+]^NN&[NH4+]^CO^CN&[NH2+]=O&&&C1=CC=CC=C1&&[NH3+][O-]^CS&&&S&O=S&&O=S&NS^N&CN&CC^CN^C#N&C1=CC=CC=C1&&&CF&&&
CO&CO&C1=CC=CC=C1&CCl&&CN^CN&C&C=O&&CC^C1CCNCC1&NS&S&O=S&&O=S&CS^C1=CC=CC=C1&CC&CC&CC&C&CF&&CF&CF&&
C=O&C&CO&&CC^C1CC2CCC1O2&CC&C&C=O&&CN^CN&C1=CSC=N1&CC&C1=CC=CC=C1&CCl&&&
CC&CO&CO&C&C=O&&CC^C1CCNC1&CC&&NS^S^CC^O=S&C&&O=S^C=O&&CS&CN^C1=CC=CC=C1&NO&CO&&&CO&CC&C1=CCOCC1&C=O&&C1=CC=CC=C1^CO&CO&&&
C#N&CN&CN&C&C=N&CN^CN^CC&CN&CC&C1=CC=NC=C1&CC&&&CC&CN&C=N&C&CN&&CN&&
C=N&C&CN&&CN^CN&CC&CC&CC&C&CN&&CC^C&C=O&&CN^CN&C&CC&C^CC^C=O&C1=CSC=N1&&CN&&CN&C&CC&CC^CC^CC&C&CN&C=O&CN&&CO^C&&&C=N&&CN&&
CC&C&C=O&&CO^CO&CC&C1CCOCC1&CS&CS^CO^C1=NOC=N1&CO^CO^CC&C&CO^CO^C1=CC=CC=C1&CC&C&CO&CC&&C=O^CC&C&C&&&&C=O^CC&C=O&&&&C=O&CO&&&&
C=O&C&CN&CN^CC^CC&C1=CCNCC1&C1=CC=CC=C1&CO&CF&&C=O&CCl&C1=CC=CC=C1&&CC&CC&C&C=O&&CN^C1CCNCC1&CN&C1CNCOC1&C=O&&C1=CC=CC=C1&&
CC&CN&N&CN&CC^CN&&CC&CN&CN&C&C=O&&CC^C1=CC=CC=C1&CC&CC&C&C=O&&CN^CN&C&CC&&CC^C1=CC=CC=C1&CCl&&&
CC&C&C=O&&CO^CO&CC&C1=CC=CC=C1&CN&C1CCNC1&C=O&&CC^C1=CC=NC=C1^C=O&&&&
C=O&C&CO&&CC^CC&C1CCCCC1&C1OCOO1&C1C2CC3CC1CC(C2)C3&&&
CC&CC&CO&CO&C1=CC=CC=C1&CC&C1=CSC=N1^CC^CC&C&C1=CC=NC=C1&C=O&CN&&CO^CN^CC&&CC&&&CO&&&
CS&CS&C1=CN=CN=C1&CC&&CO^CO&CC&C&C=O&&CN^CN&C1=NN=CS1&CC&&&
CO&CO&C1=CC=CC=C1&CC&C^CO^CC&CO&C^CN&&C=O&N&&CN^CN&CN&C^CN^CC&C=O&C1=CC=CC=C1&C1CCOC1&&CC^CF&&&CN&&&NS&S&O=S&&O=S&CS^C1=CON=C1&CC&&CC&&
CC&C&CN&N^C1CCCCC1^CN&C1CCCCC1&&CN^CC&&&&C1CCCCC1^CC&&C^CC&&CC^C&C=O&&CO&&
CO&CO&C1=CC=CC=C1&CN&C1=C[NH]C=N1&CS&CS&CC&C&C=O&&CN^CN&C1=CC=CC=C1&C1COCCO1&&&
CC&C1CCOCC1&CO&CO^CO^C1CCOCC1&&CO^CC&&CN^CO^CO&&&&&CO&CN^CN&C1CCCCC1&CO&&CO&C1CCCCC1^CO&&CN^CN^CC^C&&C1=CCCCC1^C=O&C1CCCCC1&&CC^CO&C1=CC=CC=C1&&CC^CF&&&&&
CC&CC&C&CC&&CC^C&CN&CN^CC^C&C&C=O&C=O&&CC&CN^C1CCNCC1&CN&NS&CC&S&C1=CC=NC=C1&O=S&&&&O=S&CS^C1=CC=CC=C1&C1COCCO1&&&
CO&CO&C1=CC=CC=C1&CC&C&CC&C1=CC=CC=C1^C1CSCN1&&C=N&CN^C=O^C1=CSC=N1&&&&&
CO&CO&C1=CC=CC=C1&CC&CN&CN&C&C=O&&CC^C1=C[NH]N=C1&CN&&CN&&
CC&CN&C1CCNCC1&C1=CC=CC=C1&&C1CNC1^CN&CC&CC&CC&CC&C1=CC=CC=C1&&&
CO&CO&CO&CO&C1=CC=CC=C1&C1=CCOCC1&C=O&&CC^C&C=O&&CN^CN&C1CCNCC1&CN&CC&C1=CC=CC=C1&&&
CO&CO&C1=CC=CC=C1&CO&CO&CC&C1=NCCN1&CN&CC^C1=CC=CC=C1^C1=CC=CC=C1&CS&CF&S&&&CS&&O=S&O=S&&
CC&CC&C&CC&CC^CC&&CC&C1=CC=CC=C1&CO&CO&CC&CC&CO&CO&C1=CC=CC=C1&CC&C=C^CO^CC&CO&C&&&C=O&&CO&&
CC&CC&CS&CS&C1=CCC=CC1&C=O&&CC^CC^C=O^CC&&&&&
CC&CN&C1=NN=C[NH]1&CS&CS^CC^CC&C1=CC=CC=C1&C1=NCCS1&&&C1=CC=CC=C1&&&
CC&C1=CSC=C1&CN&CN^CC^C&C1=NCCS1&C=O&C1=CC=CC=C1&&CC&&C1=CC=CC=C1&C[NH3+]&[NH4+]&[NH2+]=O&&[NH3+][O-]&&
CN&CC&CO&CO&C1=CC=CC=C1&C1=NCNCC1&C=O&&CO&&
CC&C1=CSCN1&CC&C^C1=NCCN1^C=O&&&&CN^NS&S&O=S&&O=S&CS^C1=CC=CC=C1&&&
C=O&C1CNCN1&C=O&&NO&&
CN&N&CN&C^CN^C=O&C1CCCCC1&&CC&&CN&C1CCNC1&&&
C=C&CC&CN&CN&C&C=O&&CC^C1=CSC=N1&CC&C1=CC=CC=C1^CC^CCl&&&&&
CC&C&CC&&CC^C1=CC=CC=C1&CN&CN^C1=CCCCC1^C&CC&C=O&&CC&CN^C&CN&CC&C1CC1&&CC^CC&&CC^C1=CC=CC=C1&C&&&C=O&&CO&&
CO&CO&C1=CC=CC=C1&CC&C=C&CC&C1=CC=CC=C1&CC&C=C&C1CSCN1&C=S&&CN^CC^C=O^CC&&&C&C=O&&CN^CN&C1=CC=NC=C1&&&
CO&CO&C1=CC=CC=C1&CC&C&C=O&&CN^CN&CC&C&CO&&CC^CN^CC^C1=N[NH]C=N1&C1=CC=CC=C1&&&CF&&CF&&
CC&C1=CC=CC=C1&CC&&CN^CN&C&C=O&&CC^CO&CO&C&C=O&&CC^C=C&CC&C1=CC=CC=C1&CO&&CO&&
CN&C1=NNCNC1&C=O&&CC^CC^C1=N[NH]C=N1^C1=CC=CC=C1&CC&&&CC&CC&CC&C&C=O&&CN^C1CNCCN1&CN&C1=CC=CC=C1&CCl&&&
CO&CO&C1=CC=CC=C1&CC&CN^CO^CN&CO&C&&&C=O&&CC^CC&CN&NS&S&O=S&&O=S&CS^C1=CC=CC=C1&C1CNCN1&C=O&&&
CC&CC&CC&CN&N&CN&CC^CN^C&C&C=O&C=O&&CN&CC^CN&C1=CC=CC=C1&C1=CC=CC=C1&C1=CNCCC1&CF&C=O&&CF&CC&&C^C1CCCC1^C=O&&&&CO&&
CC&C1=CNCC1&CC&&CN^C^C1=CN=CN=C1^CC&CC&&CC^C1=CC=CC=C1^CN^C1=CC=CC=C1&CCl&&&&&&CCl&&
CF&C1=CC=CC=C1&CN&CN&C1=CCCC=C1&C1=CC=CC=C1&CN&CN&C1=NC=NCC1&C1=CC=CC=C1&CF&&&
CO&CO&C1=CC=CC=C1&CC&C1=CC=NC=C1&CC&C^C1=CCCC=C1^C=O&&&&CN^CN&C1=CC=CC=C1&CC&C1=CC=CC=C1&CS&S^CC^O=S&&CC&O=S&&&NS^CN&C&CC&&CC&&
CC&CN&N&CN&CC^CN&&CC&CC&CC&C&CC&&CN^CN&C1=CN=CN=C1&CN&&C[NH3+]^[NH4+]^CN^[NH2+]=O&CN&&[NH3+][O-]^CC&&&CC&CN&CN&CC&CC&CN&CN&CC&CC&CN&CN&C1=CCC1&CN&CN^C=O^CC&&C=O^CC&&&CN&CN&CC&CC&CN&N&CN&CC^CN^CCl&CC&&&CCl&&&
CN&C&C=O&&CC^C1CC2CCC1O2&CO&&C1CCNC1^C=O^C1=CCNC=C1&C1=CSCN1^C=O&&&&&
C=O&C&CO&&CC^C1CCNCC1&CN&C^C1=CC=CC=C1^C=O&CI&&CC&CO^C=C&CO^CI^CC&CC&&&C1=CC=CC=C1&C1=CC=CC=C1&CF&CF&&CF&&&&
C1=CC=CC=C1&CC&C1CCNCC1&CN&CC&C1=CC=CC=C1&CC&CN&C1=C[NH]C=N1&&&
C=O&C&CC&CC^CN^C1COCCN1&C1COCCN1&CC&&&CC&C1=N[NH]C=N1&&&
CC&C1CNSCCOC1&CN&C^CC^CC&CN^C1=CC=CC=C1&CC^N&CC^S^CO&CN&C1=CC=CC=C1&O=S&&&&CN&&&O=S^C&&&C=O&&CN^CN&C1=CC=CC=C1&C1COCO1&&&
CC&CC&CC&CC&CC&CC&CC&CC&CS&CS&C&C=S&&CN^N&CN&&CN^C1=CC=CC=C1&CBr&&&
CC&CC&CO&CO&C&C=O&&CN^C1=C[NH]C=N1&CC&CN^C1=CNCNC1^C1CNCCNC1&C=O&CN&&C=O^C1=CC=CC=C1&&CN^CO&CC^C=O^CO&CC&&CN^CC&&&&&C&CC&&CC&&
CC&C&CO&&CC^C&CC&CO^CN&&C1=C[NH]N=N1&CC&CN&C1CNCCN1&CN&CC&C1=CC=CC=C1&&&
CC&CC&C&C=O&&CN^C1CNCCN1&CN&C1=CN=CN=C1&CC&C&CF&&CF&CF&&
CO&CO&C1=CC=CC=C1&CC&C^CO^CC&CO&&C=O^CC&&&C&CO&&CC^CN&N&CN&CC^CN^C1CC1&C1=CC=CC=C1&&&CCl&&CO^CO&&&
C=O&C&CC&CS^CN^CS&C1CCNC1&C1=NN=CCC1&&&CC&C1=CC=CC=C1^C1=CC=CC=C1^CC&&&C&CF&&CF&CF&&
CC&CC&CC&CN&N&CN&&CN^CC&C1=CC=CC=C1&CO&CO^CO^CC&&&CC&CC&CC&CC&CC&CC&CC&CC&CC&CC&CC&CC&CN&CN&C1=CCCN=C1&C1=CC=CC=C1&&C1CCCCC1&&
CC&C1=COC=C1&CC&CN&C1CNCCN1&CN&C&C=O&&CC^C1=CCNC=C1&C=O&&&
C=O&C&CC&CC^CN^C1=C[NH]C=N1&CN&C1=CSCN1&C1=CC=CC=C1&&&C[NH3+]&[NH4+]&[NH2+]=O&&[NH3+][O-]&&
CC&C1=CCOCC1&CC&CC^C=O^CC&&C1=CC=CC=C1^C&C1=COC=C1&C=O&CC&&CN^C&CN&C=O&CC&&CN^CC&CN&C1=CC=CC=C1&CN&&&CN&C&C=O&&CC^C&CC&&CN&&
CC&C1=CCCCC1&CC&C=N&NN&CN&C&C=O&&CC^C1CC1&C&CC&CC^CC^C&C1=CC=CC=C1&C=O&&&&CO&&
CC&CC&CC&C1=CC=CC=C1&CO&CO&CC&C1=CC=CC=C1&CC&C1=CN=CN=C1&CC&&CN&CN&&
CC&C1=CON=C1&CN&NS^CC^S&&&O=S&&O=S&CS^C1=CC=CC=C1&CC&C1=CC=CC=C1&C[NH3+]&[NH4+]&[NH2+]=O&&[NH3+][O-]&&
CC&CC&CN&C1=CNCNC1&C=O&&CN^CC^C=O^CC&&C1=C[NH]C=N1&&CC&C1=CC=CC=C1&CO&CO&CC&C&C=O&&CN^CN&CC&C&CN&&C=O&&
C=O&C&CC&C1=CC=CC=C1^CN^CO&C1CCNCC1&CO&&&CC&C&CO&&CC^CN&C1=C[NH]C=N1&&&
CN&C&C=O&&CC^C1CCNCC1&CN&C1=CSCC1&C1=CC=CC=C1&CC&C&CF&&CF&CF&&
CN&C1=C[NH]N=C1&CC&C1=CC=CC=C1^CC&&CN^CN^C1CNCCN1&C1=CC=CC=C1&CN&CN&C1=CC=NC=C1&CN&&&CC&C&C=O&&CN^CN&CC&C1=CC=CC=C1&&&
C#N&CC&C1=COC=N1&CC&CO^CN^CO&C1COCCN1&C1=CCCC=C1&&&C1=CC=CC=C1&&&
CC&C&CC&&CC&CS^S&O=S&&NS^CN&C&CC&CN^CC^CN&C1=CC=CC=C1&C&&&C=O&&CC^C1=C[NH]N=C1&CC&C1CC1&&&
C=O&C1=CNCN=C1&CN&CN^CN^C1CC1&C1CC1^CN&&&&CN&CC&CC&CC&CN&CN&C1=CCCN=C1&C1=CC=CC=C1&CCl&&&
CC&C1=C[NH]N=C1&CN&CC^CC^C1=CC=CC=C1&&CC^CN&CC&CN&C&C&C=O&C=O&&CO&CC&&C1CCCCC1&&&
CF&C1=CC=CC=C1&CN&C1=NN=N[NH]1^CCl^CS&&&CS&CC&C1=CC=CC=C1&&&
CO&CO&C1=CC=CC=C1&CC&C^CC^CC&C1CCNC1&&CC^CN&&&C^CC^C=O&C1=CC=CC=C1&&CN^CC&CN&C&C1=CC=CC=C1&CF&CCl&&CF&CCl&CF&&&&
C=O&C&CN&CN^CC^C1=CC=CC=C1&C1=CN=CC=N1&CC&&&C1=C[NH]N=C1&&&
C=N&C&CN&CN^CC^C1=CSC=N1&C1=CC=CC=C1&CC&&&C1=CC=NC=C1&&&
CO&CO&C1=CC=CC=C1&CN&CN&C&C=O&&CC^C1=CC=CC=C1&CN&CN&C&C=O&&CC^C1CCNCC1&NS&S&O=S&&O=S&CS^C1=CC=CC=C1&C1COCCO1&&&
CC&CO&CO&CC&CC&C&CO&CO^C1CCNCC1^C1=CC=CC=C1&C=O&CO&&C=O^CO&&CN^C1=CC=CC=C1&&C=O^C1CCCC1&&&CC&C&C=O&&CN^NO&&&
CO&CO&C1=CC=CC=C1&CN&C1CNCCN1&CN&C&CC&CN^CC^NS&C1=CC=CC=C1&S&&&O=S&&O=S&CS^C1=CC=CC=C1&&&
CO&CO&C&C=O&&CN^CN&C&CC&C^CC^C=O&C&&CN^CC&C1CCNC1&&CC^CC&&&C1=C[NH]C=N1&CC&C1=CC=CC=C1&CC&C1=CC=CC=C1&CC&C1=CC=CC=C1&CC&C1=C[NH]C=N1&CC&C1CCNC1&CN&C&C=O&&CC^C&CN&CN^CC^C&C&C=O&CC&&CO&CC^CO&&&&&
CC&C1=CC=NC=C1&CCl&&CN^CN^CBr^C&&&C=O&&CN^C1CNCCNC1&CN&C1=CN=CN=C1&&&
C=O&C1=CCNCC1&C1=CC=NC=C1&CC&C1=CC=NC=C1&CBr&&&
CC&C1=CC=CC=C1&CC&&CO^CO^CC^C1=CNCN=C1&&&CN&CN^C1CCNC1^C1=CC=CC=C1&&&CCl&&&
CO&CO&C1=CC=CC=C1&CN&C1=C[NH]N=C1&C1=NCCCC1&CN&CN^C1=CN=CN=C1^C1CCNCC1&CN&CN&C1CNCCN1&&&CN&C1CCCCC1&&&
CN&CN&C1=CC=CC=C1&CN&N&CN&CC^CN^C1=CC=CC=C1&C1=CC=NC=C1&CC&&&C^CC^CF&C#N&&CF&&&CF&&
C=O&C&CO&&CC^CC&CN&C1=CCNC=C1&CCl&&C=O&&
CC&CC&CC&C1=CC=CC=C1&CS&S&O=S&&O=S&NS^CN&C1=CC=CC=C1&CCl&&CC^C&C=O&&CO&&
CS&CS&C1=CC=CC=C1&CN&CN&C1=NC=NC=N1&CN&CN^CN^C1=CC=CC=C1&C1CNCCNC1&CC&CN&&&&&
C=O&C1=CNCNC1&C=S&&CN^C1=CCCCC1^CO^CO&&&&CO&CO&&
CO&CO&C1=CC=CC=C1&CC&C&C=C&CC^CC^C=C&C1=CC=NC=C1&CC&&&C&CC&&C=C^CC&C&C=O&&CC^C=C&CN&N&CN&&CN&&
CC&CC&C1=C[NH]N=C1&CN&C1CCCC1^C1=CCNCC1&&C1=NN=C[NH]1&&C1=CC=CC=C1&&
CCl&C1=CCCC=C1&C1=CC=NC=C1&CO&CO^CC^CC&C1=CC=CC=C1&CN&&&C1CCNC1&&&
CC&C1=C[NH]C=C1&CC&C1=NN=CO1^CN^CC&CC^C1=CCNC=C1^C&C1=CC=CC=C1&&&CC&CF&&CC&&&&
CC&C&CO&CO^CC^C&C&C=O&C=O&&CC&CN^C1=CC=CC=C1&CN&CCl&C1=CSC=N1&&CS^CC&S&C1=CC=CC=C1&O=S&&&&O=S&NS^C1COCCN1&&&
CC&C&CC&&C1=NCCCO1^CN&NN^C1=CN=CN=C1^C=N&CN&CC&CN^CN^C1=CC=CC=C1&CC&C1CCNC1&CC&C1CCOC1&&&CO&&&&&
CS&S&O=S&&O=S&NS^CN&C1=CC=CC=C1&C1=CCCCCC1&C=O&&C1=CC=NC=C1^CC&C1=CC=NC=C1&&&
CC&C1=CC=CC=C1&CN&N^CC^CN&CN&&CN^CN&&&C1=C[NH]N=C1&CC&C#N^CC&&C^CN^CF&C1=CC=CC=C1&&CF^CC&&CF^CN&&&C1COCCN1&&&
CCl&C1=CC=CC=C1&CCl&&CC^C=C&CC&C1=CC=NC=C1&&&
C=O&C&CO&&CC^C&CF&&CF&CS^CS&CC&C1=CC=CC=C1&CC&C1=CC=CC=C1&&&
C=O&C&CO&CO^CC^C1=CCCC=C1&C1=CC=CC=C1&C1=CC=NC=C1&&&&&
CO&CO&C1=CC=CC=C1&CC&CC^CO^C&CO^CO^C=O&&&CO&&CN&&CN&C1=CC=NC=C1&CN&C1=N[NH]C=N1&&&
C=O&C&CO&CO^CC^C1=CC=CC=C1&C1=CC=CC=C1&C[NH3+]&CF&[NH4+]^CCl&CC^[NH2+]=O&&&C1=CSC=C1&&[NH3+][O-]&&&&
CC&C&CC&&CC&CO^CO&C&C=O&&CN^CN&C&CC&CC^CC^C1=CC=CC=C1&C&&&C=O&&CN^CN&C&CC&CC^CC^CC&C&CC&CO&CN&&CC&&C1=C[NH]C=N1&CN&C&CC&&CC&CC&&
CN&N&CN&CC^CN^CC&CC&CC&CC&CC&CN&C1=CC=CC=C1&C1CSCCN1&&&C1=CC=CC=C1&&C1=CC=CC=C1&&
C=O&CC&C1=COC=C1&CC&C1=CSC=C1&CCl&&&
CF&C1=CC=CC=C1&CF&&CC^CC&C1=CNCC1&C1=CC=CC=C1&CF&&&
CC&C1=C[NH]N=N1&CC&C^CN^C=O&C1=CC=CC=C1&&CN&&CN&CC&CC&CC&CC&CC&CC&CC&CC&CC&CC&C&C=O&&CN^NO&&&
CC&C&CC&&C=C^CC&CC&CC&C&CC&&C=C^CC&CC&CC&C&CC&&C=C^CC&CC&CC&C&CC&&C=C^CC&CC&CC&C&CC&&C=C^CC&CC&C1=CC=CC=C1&CO&&CC&&
C=O&C&CC&CCl^CS&&CS&CC&C1=CC=CC=C1&CC&C1=CC=CC=C1&C1=CCCC=C1&&&
C=O&C&CO&&CC^C&CC&C1=CC=CC=C1^CN^C1COCO1&C1CCNCC1&&&C&CO&&CC^C1=CC=CC=C1&CCl&&&
CN&N&CN&CC^NS^C&S&C=O&O=S&&CN&O=S^CN&&CS^C1=CC=CC=C1&C1=CSC=C1&CS&&&S&O=S&&O=S&NS^C1CCNCC1&&&
CN&C1=CCNCC1&CC&C1=CNCC1&C1=CC=CC=C1&&&
CO&CO&C1=CC=CC=C1&C1CCCNCC1&CN&CC^C=O^C&&C1=CC=CC=C1^C=O&CO&&CN^CO&CN&CC&CC&CN&C1=CSC=N1&C1COCCN1&&&&&
CC&C&CC&C1=CC=CC=C1^CN^CF&N&&CF^CN&&&&CN^CC&C1=CNCN=C1&C1=C[NH]N=C1&CC&C&C=O&&CC^C1=CSC=C1&CCl&&&
CN&C&C=O&&CC^CC&CC&C1CCNC1&C=O&&CN^CC^C=O^CO&&&CO&C1=CC=CC=C1&CC&C&C=O&&CC^C1=CC=CC=C1&&&
CN&C1CCNCC1&CC&CC&C1=CC=NC=C1&&&
CC&CC&CC&CO&CO&C&C=O&&CC^C1=CC=CC=C1&CO&&CO&CCl&CC^CC&CC&C&C=O&&CN^N&CN&&CN&&
CO&CO&C1=CC=CC=C1&CC&CC&CC&C&C=O&&CN^CN&C1=CSCC1&S&O=S&&O=S&&
CC&C1=CCNC=C1&CN&CC^C=O^C1=CC=CC=C1&&CC^CN&C&C1COCCN1&C=O&&&&CN^CN&C1=CC=CC=C1&CF&&CF&&
CC&C1COCOC1&CC&CCl^CN&&C1=CNCN=C1&CN&&C=O&&
CC&CC&CC&CC&CC&CC&CC&CC&CC&CC&CC&CC&CC&CC&CC&CC&CC&C[NH3+]&[NH4+]&C[NH3+]&&C[NH3+]^CC^C[NH3+]&&CC&CO&OP&P&O=P&&[O-]P&OP^CO&CC&CC&C[NH3+]&[NH4+]&C[NH3+]&&C[NH3+]&C[NH3+]^CC&CC&CC&CC&CC&CC&CC&CC&CC&CC&&&
CC&CC&CC&C&C=O&&CC^C&CO&&CC^C&C=O&&CN^CN&C&CC&CC^CC^C&C&CC&C=O&&CC&CO&&&&
CC&CC&C&CC&&CO^CO&C&C=O&&CN^NS&S&O=S&&O=S&CS^C1=COC=C1&CC&CN&C1=CNCNC1&C=O&&C=O&&
C=O&C1=CCC=CC1&CCl&&CCl&CCl&CCl&CCl&&
CC&C&C=O&&CN^CN&C1=CC=CC=C1&CC&C1=NCCN=C1&CC&C1=CC=NC=C1^C1=CC=CC=C1&&&&
CN&CN&C&C=O&&CN^N&NO&&CN^C1CSCN1&NN&C=N^C=S^CC&&C^C1=CC=CC=C1&CC&CO&&CC^CO&&&&&
CC&C1=CC=CC=C1&C1=CCOCC1&C1=C[NH]N=C1&CN&CN&C&C=O&&CC^C1=COC=N1&CC&C1=CC=CC=C1&CF&&&
CO&CO&C1=CC=CC=C1&CC&C=C&CC&C1=CC=CC=C1&CO&CO^CO&&CO^CC&&C&CC&&CC&CC^C&C=O&&CO&&
CC&CN&C1CNCCN1&CN&C1=NCCN=C1&CN&CN^C1=NON=C1^CC&&&CO&CO&C1=CC=CC=C1&CCl&&&
CC&C1=CC=NC=C1&CN&CN&C&C=O&&CC^C&CC&C1=CC=CC=C1^CC&&C&CC&CN^CC^CN&C1=CC=CC=C1&C&&&C=O&&CN^CN&C1=CC=CC=C1&&&
CC&CN&N&CN&CC^NS^C1CCNC1&S&C1CCNC1&O=S&C=O^C&O=S&CN^CC&&CS^C^C=O&CC^C1=CC=CC=C1&CC&&&CC&CC&CC^CC&&&&C1CCCC1&C&&&C=O&&CO&&
CC&CC&C1=CC=CC=C1&CC&C&C=O&&CC^C&CC&&CN^N&CN&&CN^CC&C1=C[NH]N=C1&CC&&CN^CC^CC&&&&
CC&C1CCCCC1&CN&CN&C&C=O&&CC^C1=CCNCC1&C=O&&C1=CC=CC=C1^CS^C^S&CC&O=S&&CC&O=S&&&NS^C1COCCN1&&&
CO&CO&C1CCOCC1&CC&CC^C=O^CC&&C1=CC=CC=C1^CC&CO&C&&&C=O&&CN^CN&C1=CNNC1&CC&&CN&CN^C1=CC=CC=C1^C=O&&&&
CC&C1COCCN1&CC&&C1=CNCCC1^C1=CC=CC=C1&CF^C1CNCNC1&C1=NOCC1^C=O&CN&&C=O^C1COCN1&&C=O^C=O&&&&CC&&
CC&C1CCCCC1&C=N&NN&CN&C1=CSC=N1&CC&C1=CC=CC=C1&C1=CCCC=C1&&&
C#N&CC&C1=CC=NC=C1&CO&CO&C1=CC=CC=C1&CC&C&CC&C^C1CC1^C=O&&&&CN^CN&C1=CCNC=C1&CN&C1=CC=CC=C1^C=O^CCl&&&&&
C=N&CC&C&C=C&CC^CC^C1=CC=CC=C1&C&&&C=O&&CN^CN&C1=CC=CC=C1&C1=CNCC1&CC&CCl^CN&&C&C=O&&CC^C1=CC=CC=C1&&&
CC&C&CC&CC^CC^C&C&CO&CC&&CC&CC^C&&CC^CN&C&&CC^C=O&C=O&&CN&&CN&C1=CN=CN=C1&C1=CCCC=C1&&&
CC&C&C=O&&CN^CN&C1=CC=CC=C1&CO&CO&C1=CC=CC=C1&CC&C1=CC=CC=C1&CS&S&O=S&&O=S&NS^CN&C1=CC=CC=C1&CF&&&
CC&C&CC&&CC&CN^CN&C1=NCCNC1&C1=CC=CC=C1&&C1=NN=C[NH]1&&
CC&C1=CC=NC=C1&CC&CN&C1CCNCC1&CC&C&C=O&&CN^C1=CCNCC1&C1=C[NH]N=C1&CC&C&CN&&C=O&&
CN&C&CC&CC^CC^CC&C&C&C=O&C=O&&CN&CO^CN&&&C1=CC=CC=C1&CN&CN&C&C=O&&CC^C1=CC=CC=C1&&&
CC&C1CCOCC1&CO&&CO&C1CCOCC1^CO&&CO&CO&&
CC&C1=CC=CC=C1&CN&C1CNC1^CC^C&&&CC&&CC^C&C=O&&CN^NS&S&O=S&&O=S&CS^CC&C1=CC=CC=C1&&&
CN&C1=CNCNC1&C=O&&CN&C=O&C1=C[NH]C=N1&&
CC&C&C=O&&CN^C1CCNCC1&C=O&&C1=CC=CC=C1^CS&S&O=S&&O=S&NS^CN&C1=CC=CC=C1&CF&&&
CN&N&CN&&CN^CC&CN&N&CN&CC^CN^C1=COC=C1&C&&&C=O&&CC^C1=CN=CC=N1&CC&CN&C1=C[NH]N=C1&&&
C=O&C1=NNCN1&CC&C1=CSC=N1^CN&&C1=CC=CC=C1&CO&CO&CC&CC&CO&CO&C1=NC=NC=N1&CN&CN^CN^C1=C[NH]N=C1&C1COCCN1&&&&&
CC&C&C=O&&CN^CN&C1=N[NH]C=N1&C1=CCNC=C1&CC&C1=CC=NC=C1&CS&S&O=S&&O=S&CS^C1=CNCC1&C1=CC=NC=C1&&&
C=O&C&CO&&CC^C1=CC=CC=C1&C1=CNCC1&CC&C1=CCNCC1^CC&&C1=CC=CC=C1&&&
CC&C1=CC=CC=C1&CN&C1CCNC1&CC&CS^C=O^S&&&O=S&&CS^C1=CC=CC=C1&CN&CN&C&C=O&&CC^C1=CC=CC=C1&CO&CO&C&CC&&CC&&
CN&C1=CNCNC1&C=O&&CN&C=O&C1=C[NH]C=N1^CN&CC&CC&CC&CN&C1CNCCN1&CN&C1=CC=CC=C1&CF&&&
CC&C&CC&&CC^C&CN&&CC^C&C=O&&CO^CO&C1CCCCC1&CC&&C1CCCCC1^C=C^C&C1CCOCC1^CC&CC&&CC^C1=COC=C1^C=O&&&&&C1CO1&&
C=O&C&CC&CS^CN^CS&CN&C1=NC=NN=C1&C1CCCCCC1&C1CCNC1&&&C1=CC=CC=C1&&&
CC&C&C=O&&CO^CO&C1=CC=CC=C1&CC&C1CCOCC1&C=O&&C1=CC=CC=C1&&
CC&CC&CC&CN&CN&C&C=O&&CC^C1=CSC=C1&C1=CN=CNC1&C=O&&C1=CCNC=C1^CC&&&
CO&CO&C&C=O&&CC^C1CCNC1&CN&C&C=O&&CC^C&CN&CN^CC^C&C&C=O&CC&&CC&CC^C1=CON=C1&&&CC&C1=CC=CC=C1^CC^CCl&&&&CCl&&
CC&CO&CO&C&C=O&&CN^C1=CNCC1&C1=CC=CC=C1&CO^C1=CCOC=C1^CO^CO^CC&&&CO&&C=O^C&&&CC&&C=O&&
CC&CO&CO&C&C=O&&CC^C1=C[NH]C=C1&CC&C1=CC=CC=C1^CN^CC&CC^CC&&C&&&C=O&&CN^CN&C1CCCC1&&&
CO&CO&C1=CC=CC=C1&CS&S&O=S&&O=S&NS^CN&C&C=O&&CC^C&CC&&C1CNC1^CN&C&C=O&&CC^C1CCOC1&&&
CN&CN&CC&C&C=O&&CN^C1CNCCN1&CN&C1CCCCC1&C1=CC=CC=C1&CO&&&
CN&C&CC&CC^CC^CC&C&CC&C=O&CC&&CN^C1=CC=CC=C1&C1CNCCN1&CCl&CN&&CCl^C&&&CC&C1=CC=CC=C1^CC&&C1=CC=CC=C1&&&
CC&C1=CC=CC=C1&CC&CN^CN^CN&C1COCCN1&C&&&C=O&&CC^C1CCNCC1&CN&C1=CN=CN=C1&C1=C[NH]C=N1&C1CCCNCC1&&&
CO&CO&C1=CC=CC=C1&CC&C^CN^CN&CN&&C=O^C&&&C=O&&CC^CC&C1=CCOC1&C=O&&C1=CC=CC=C1&&
CO&CO&C&C=O&&CC^C1=CNCC1&CS&CS^C1=CC=CC=C1^C1=CC=CC=C1&CCl&&&&&
C=O&C&CN&CN^CC^C1=N[NH]N=N1&C1=CC=CC=C1&&&CBr&&C1=COCN1^C=O&&&
CO&CO&C1=CC=CC=C1&CC&C=C^CO^CC&CO^CO^C1=CC=CC=C1&&&CO&C1COCCO1&&&&&
CO&CO&C1=CC=CC=C1&C1=CNCC1&CC&C&C=O&&CN^CN&CC&CC&CC&CN&CN&C&C=O&&CC^CO&CO&C1=CC=CC=C1&CC&C1=COCCC1^CO^C=O&CO&&C1=CC=CC=C1&&CO&&CO&&
CC&CO&CO&C1=CC=CC=C1&CN&C1CNCN1&C=O&&C=O&C1CCNC1^C=O&&CN^CC^C1=CC=CC=C1^C&&&C=O&&CN^CN&C1=CC=CC=C1&CO&CO&&&
CC&C&CC&&C1CCNC1^C=O&&NO^OS^C=O^S&&&O=S&&O=S&OS^CO&CC&C1CCOC1&CN&C1=NCCN1^CO^C1=CN=CN=C1&&CO^CN&&&&&
CC&C1=CC=CC=C1&CC&C^C1=CNCCN1^CN&C=O&&C=O&C=O&&&&
C#N&CC&C1=CC=CC=C1&CO&CO&CC&CN&CN&CC&C&CO&&CC^CO&CO&C1=CC=CC=C1&C1=COCCC1&C=O&&&
CC&C&CC&&C1CCCCC1^C1=C[NH]N=C1&CC&C&C=O&&CN^CN&CC&C1=CC=CC=C1&CCl&&&
CBr&C1=CC=CC=C1&CC&C1=C[NH]C=N1&CS&CS^CC^CC&C1=CC=NC=C1&C&&&CC&CC^CC^C1=CNCC1&C1=NN=N[NH]1&C1=CC=CC=C1&&&&&
CC&C&C=O&&CO^CO&C&CC&&CO^OP&P&O=P&&CP^CO^CP^CO&C&C&CN&CC&CN^CC&CC^CC&C1=CC=CC=C1&&&CC&&&CS&&&
CC&C1=CC=CC=C1&CC&C1=CC=NC=C1&C1=CCCCC1&C=O&&CC^C1CCCC1^C=O&&&&
CC&CC&CC&C1=C[NH]C=N1&CC&C^CC^CO&C^CN&CC^C=O&CC&C&&CO^C1=CC=CC=C1&C=O&&&CC&&CO^C1=CC=CC=C1&CO&CC&&&C1=N[NH]N=N1&&&
CC&CC&C&CC&&CN^C1CNCN1&CN&CC^C=O^C1=CC=NC=C1&&&CC&CC&C&CC&C^C1CCOC1^C=O&&&&CN^CN&CC&C1=CC=CC=C1&&&
C=O&C&CC&C=C^CC^CC&C1=CC=CC=C1&C1=CC=CC=C1&CO&&&&CN^NS&S&O=S&&O=S&CS^C1=CC=CC=C1&CF&&&
CN&C&C=O&&CC^C1=CC=CC=C1&C1=NCCN1&CC&C1=CC=CC=C1&CO&CO^CO^C&CO&CF&CC&&CF^C&&&CF&&CF&CF&&
CN&C&C=O&&CC^CC&C&CN&CN^CC^C&C&C=O&CN&&CC&C=O^C&&&CC&CC^CN^C1=CC=CC=C1&CN&&&C&C=O&&CC^C1=CC=CC=C1&CN&CN&C&C=O&&CC^C&CN&&CC^CC&C1=CC=CC=C1&CO&&&
CS&CS&CC&CC&C1CNCCNCCNCCNCCNCCNCCSSC1&C=O&&CC^CC^C=O^C&&C=O^CC&&CC&CC^C^C=O&&C=O&&CC&CN^CC^C=O^C1CCNC1&C&&CC^CC&CN&C^C=O^C&&C=O^CC&&C1CCC1^C=O&&&&CC&&&CN&&CN&C&CC&CC^CC^CN&C&&&C=O&&CN^CN&CC&C&C=O&&CN^CN&CC&C&CN&&C=O&&
CC&C1=CC=CC=C1&CO&CO&CC&CC&CN&C1=NCCCN1&CO&&C=O&C1=CC=CC=C1^CC&C&C=O&&CN^CN&CC&CC&C1=CCCCC1&&&
CO&CO&C1=CC=CC=C1&CO&CO^C1=CCCN=C1&&CC&C1=CC=CC=C1^CN&&&&
CC&C&CC&&C1CC2CCC1C2^CC&&C=O&CS^S&O=S&&O=S&NS^C1COCCN1&&&
CC&CC&CC&CC&CC&CC&CC&CC&CC&CC&CC&CC&CC&CC&CC&C&C=O&&CN^CN&CC&C&C=O&&CO^CO&C&CC&&CC&CC&&
CC&C&CC&&CC&CC^C&CC&CC^C1CNCN1^C1=CC=CC=C1&C=O&C[NH3+]&&CN^[NH4+]&CC^C=O^[NH2+]=O&C1=CCCN=C1&&&&[NH3+][O-]^C1=CC=CC=C1&&&&&
CC&CC&CC&CC&CN&C1=C[NH]C=N1&CN&&CN&C1CCCCC1^CO&CO&&&
CN&N&CN&C^CN^C=O&C1=CC=CC=C1&&CC^C1=NCCN1&C1CC1&CC&&&C1=CC=NC=C1^CN&&CC&C1=CCNC=C1&C=O&&&
CC&C&C=O&&CN^CN&C1=NCCNC1&CC&C1=CC=CC=C1^CN&&CC^C=O^C&&C1=CC=CC=C1^C=O&&&&CN^CN&CC&CC&C1=CC=CC=C1&CO&CO&C&CC&&CC&&
C=O&C&CO&&CC^C1=CC=CC=C1&C1=CCCC=C1&CO&&&
CC&C1=C[NH]C=C1&CC&C1=CC=CC=C1^CN^CC&CC&C^CF^C&CN&&&C=O&&C=O&CN&&C1COCCN1&&&
CC&C1=CCOCC1&CC&&C=O&C1=CC=CC=C1^CO&CO^C1CCOCC1^CC&C&C&CC&C=O&&CC&CN&&C1CCNCC1&CC&C&C=O&&CN^N&CN&&CN&&
CN&C1=CN=CN=C1&CN&&C1=NCCN=C1^CBr&&CC^C1=CC=CC=C1&CCl&&CCl&&
CC&C&C=O&&CO^CO&CC&C1CCCC1&CN&C1=CNCNC1&CCl&&C=O&CN^C^C=O^C=O&&&&CN^N&CN&&CN^C1=CC=CC=C1&&&
CC&CC&C1=CCCCC1&C1=CSC=C1&CN&CN^CC^C&C#N&C=O&&&&CC^CC&C1=CC=CC=C1&CS&CS&&&
CC&C1=CSC=C1&CC&CC^CS^C&S&C=O&O=S&&CN&O=S^CN&&NS^C1=CC=CC=C1&N&CF&CN&&CF&CN&&&&
CC&CC&CC&C1=CC=CC=C1&CBr&&CO^CO^CC^CC&CC^CO&&C&&&C=O&&CN^CN&CC&CC&C1=CC=CC=C1&CS&S&NS&&O=S&O=S&&
C=O&C1CCOC1&C=C&CC^C1=CC=CC=C1^C1=CC=CC=C1&CO&C[NH3+]&&&[NH4+]&[NH2+]=O&&[NH3+][O-]&&
CC&C1=CC=CC=C1&CN&CN^CCl^C&&&C=O&&CC^CC&CC&C1=N[NH]C=N1&C1=CNCNC1&CN&CC^C=O^C&&C1=CSC=C1^CF&&&&CF&CF&&
CC&C1=CON=C1&CC&C&C=O&&CN^NN&C=N&CC&C1=CC=CC=C1&CC&C&C=O&&CO&&
CC&CC&C&CC&&CC^C&CN&CN^CC^C&C&C=O&C=O&&CC&CO^C1=CCCN=C1&&&C1=CC=CC=C1&CCl&&&
CO&CO&C1=CC=CC=C1&C1=CNCCC1&C=O&&CN^CC&C&C=O&&CN^CN&C1=NCCS1&C1=CC=CC=C1&CO&CO^CC&&&CCl&&
CC&C1=CC=CC=C1&CS&S&O=S&&O=S&NS^CN&C1=CC=CC=C1&C&C1CCNC1&&C1=CNCCC1^C=O&&&
CC&CN&C1CNCCN1&CN&C1=CSC=N1&CC&C1=CSC=N1&CN&CN&C1=CN=CN=C1&CC&C&CC&&CC&CC&&
CN&C&C=O&&CC^CN&N&CN&C^NS^CC&S&CC^CC^O=S&CC&C&&O=S^CN&C=O&&CS^CN&&CN^C1=CCCC=C1&C&CN&C1=CC=CC=C1&C=O&CC&&&&CC^C1=CCCC=C1&C1=CC=CC=C1&C1=CC=CC=C1&CBr&&&&&
CC&CN&C1=CNCCC1&CC&C^C=O^C=O&&C1=CC=CC=C1&CO^CF&&&&CN^C1CNCCN1&CN&CC&CC&CO&CO&C1=CC=CC=C1&CO&CO&&&
CN&C1=NCCNCC1&CN&&C1=CC=CC=C1&C^C1=CC=NC=C1&&C1=CCCC=C1^C1=CCSCC1&C&C1=CC=CC=C1&&C1=CNCCC1&&
C=O&C1=CCOCC1&CC&C1=C[NH]C=N1^C1=CC=CC=C1^C1=NNCS1&&&CC&C1=CSC=C1&&&
C=O&C&CN&CN^CN^C1=CC=CC=C1&CN&CF&C1=CC=NC=C1&&&CO&CO&C1=CC=NC=C1&&&
CO&CO&C1=CC=CC=C1&CC&CN&C1=C[NH]N=N1&CC&C1=CN=CN=C1&CC&C1=C[NH]C=N1&CC&C1=CC=CC=C1^C1=CCNC=C1&&CC&&&
CN&C&CC&C1=CC=CC=C1^CC&&C1=CSC=N1&CC&CC&C1=NCCN1&C1=CC=CC=C1&&&
CO&CO&C&C=O&&CC^C1=CC=CC=C1&CN&CN&C&C=O&&CC^CS&CS&C1=CN=NC=C1&CC&C1=CC=NC=C1&&&
CO&CO&C1=CC=CC=C1&CO&CO&C&CC&C1=CC=CC=C1^CC&&C1=CC=CC=C1^CC^C1COCO1&C&&&CO&CO^CC^C1CCOCC1&C&CC&C=O&&C1COCO1&CO^C^C1COCO1&&CC&C&&CC^CC&&&&CC&&
CO&CO&C1=CC=CC=C1&C1CCCNCC1&C1=CC=NC=C1&CN&&C1=CCCC=C1^C[NH3+]&[NH4+]&[NH2+]=O&&[NH3+][O-]&&
CC&C&CO&&CC^C1=CC=CC=C1^CC^CF&C1=CSC=N1&&&CC&C1=CC=CC=C1&CC&C&CF&&CF&CF&&
CC&CN&N&CN&CC^CN^C&C&C=O&C=O&&CN&CC^CN&C1=CC=CC=C1&C1=CC=CC=C1&CN&CCl&C1CNCCN1^C[NH3+]&&CN&[NH4+]&&&[NH2+]=O&&[NH3+][O-]&&
CF&C1=CC=CC=C1&CBr&&CO^CO&C1=CN=CN=C1&CO&CO^CCl^CC&&&C1CCNCC1&CN&C1=CN=CN=C1&&&
CC&C1CCCCC1&C&C1CCOCC1&CC^C1CC2COC(C1)OO2&CC^CC&CC&&&C&CC&&CC&CC^CC&C&C=O&&CO^CO&C1=CC=CC=C1&CC&C&C=O&&CC^C1=CC=CC=C1&&&
C=O&C1=CNCNC1&CC&C1=CC=CC=C1^CC&&C1=CC=CC=C1&&&
CC&C1=CC=NC=C1&CN&CN&C&C=O&&CC^CN&C1=CCNC=C1&CC&C1=CC=CC=C1^CC&&&C=O&&
CC&C&C=O&&CN^C1CNCCNC1&CC&&C1=CC=CC=C1&C^CC&&CC^C&C=O&&CN^CN&C1=CC=CC=C1&&&
CC&CN&N&CN&CC^CN&&CC&C&CO&&CC^C1=CC=NC=C1&C1=CCCC=C1&&&
CC&C1=CC=CC=C1&CN&CN&C&C=O&&CN^CN&C1CN2CCC1CC2&&&
C=O&C1CNCNC1&CC&C1=CSC=C1^CC&&C1=CC=CC=C1^C^CN&CO&C1CNCCN1&&CC^CN&C1=CC=CC=C1&C1=CC=CC=C1&&&C[NH3+]&[NH4+]&[NH2+]=O&&[NH3+][O-]&&
CC&C&C=O&&CC^C1=CC=CC=C1&CN&CN&C&C=O&&CN^CN&C1=CC=CC=C1&C1CNCN1&C=O&&&
CO&CO&C1=CC=CC=C1&CC&C^CO^C=O&&&&CN^CN&CC&C&C=O&&CC^C1=CC=CC=C1&CC&&&
CN&C1CCNC1&C1=CC=CC=C1&&C1=CC=NC=C1^CC&C^CC^CO&C1=CC=CC=C1&&CC&&CC&C1=CC=CC=C1&&&
CC&C1=CC=CC=C1&CS&S^CS^O=S&CS^CCl&O=S^CC&&&&NS^C1=CC=CC=C1&C1CCNC1&CO&C=O&CO&&&C1=CC=CC=C1&&&
C1=CC=CC=C1&CC&CN&C1CCNC1&CC&C1=NOC=N1&CC&C1CC1&&&
CS&S&O=S&&O=S&CS^C1=CC=CC=C1&CC&C^C[NH3+]^C=O&[NH4+]&&CN^[NH2+]=O&C1CNCCN1&&[NH3+][O-]^CN&&&C1CCCCC1^C=O&&&&
CC&CC&CC&CN&C1CCNC1&C1=CC=CC=C1&&C1=NC=NN=C1^CS&CS&CC&C&C=O&&CN^CN&C1=CC=CC=C1&CN&C1CCNC1&C=O&&&
CC&C&C=O&&CN^CN&CC&C&CO&&CC^C1=CC2=CC(=C1)NCCCNCCNCC2&C=O&&CC&C=O&CC&C=O&CN&C=O&&
CC&C&CC&&CN^C1CNCCN1&CN&CC&C1=NN=CO1&CC&C1=CC=CC=C1&C[NH3+]&[NH4+]&[NH2+]=O&&[NH3+][O-]&&
CO&CO&C1=CC=CC=C1&CCl&&CN^CN&C&C=O&&CC^CC&CN&NS&S&O=S&&O=S&CS^C1=CSC=C1&CBr&&&
CN&N&CN&&CN^C1=CC=CC=C1&CC&C1=C[NH]N=N1&CC&C^CN^CF&C1=CC=CC=C1&&CF^CS&&CF^S&&&CS&&O=S&&
C#N&CC&CC&C&C=O&&CN^CN&C1=CC=CC=C1&CC&C&C=O&&CN^NN&CN&C&C=O&&CC^C1=CC=NC=C1&&&
CC&CN&CN&C&CC&&CC^C&C=O&&CN^CN&C1CCCNCC1&CC&C1=CC=CC=C1^CN^CO&CC^C=O^CO^CO^C&&&&&CO&C=O&&&&CN^CN&CC&C1=CC=CC=C1&&&
C1=CC=CC=C1&C1CCNC1&C1=CC=[NH+]C=C1&C[NH3+]&CC&C1=CC=CC=C1&&&
CO&CO&C1=CC=CC=C1&CS&S&O=S&&O=S&NS^N&CN&CC^CN^C1=CC=NC=C1&C1CCCCC1&C1=COCCC1&CN&&&N^CO^CN&&C1=CC=CC=C1&CN&&&&
CC&C&C=O&&CO^CO&C1CCCCC1&C1=CCCCC1&C=O^C&CC^C1CCOC1&&C1CCCCC1^C=O^C1CCOC1^CC&&&CC&&CC&C1CCOC1&CO^CC&&C1CO1^C1=COCC1&&&C1=CCOCC1&CC&&C=O&&
CC&C&CC&&CC^C1=CC=CC=C1&CC&C^CO^CC&OS&&CC^S&&&O=S&&O=S&NS^CN&C&CC&CO^CC&&C&C=O&&CO&&
CC&C&CC&&CC&CC^C1=CC=CC=C1&CC&CC^CC^CC&C^CO^C1=CC=CC=C1&CC&&&CC&&CC^C^CO&CC^CC&CO^CC&&&CC^CC&&CC&CC^C&&&&&CO&&CC^CC&C1=CC=CC=C1&CC&C&C=O&&CO&&
C=O&C&CN&NN^CC^C=N&C1=C[NH]N=C1&CC&CC&C1=CC=CC=C1&C1=CC=CC=C1&C1COCO1&C1=CCCC=C1&&&&&
CC&C&C=O&&CN^C1CCNCC1&CN&CN^CO^C&&&C=O&&CC^C1=CC=CC=C1&CC&C^CN^C=O&C1CCNCC1&&CC&&C1=CNCC1&C1=CC=CC=C1&&&
CC&C&C=O&&CN^C1CCNCC1&CC&C&C=O&&CN^N&CN&CC^CN^CC&C1=CC=CC=C1&CN&CC&C1CCNCC1&&CCl^C&&&CO&&CC^C1=CC=CC=C1&CCl&&&
CO&CO&C1=CC=CC=C1&CC&C=N^CO^NN&CO&CN&&&C&C=O&&CC^C&C=O&&CN^CN&CC&C1=C[NH]C=C1&CN&CC&C1=CC=CC=C1&CC&&&
CC&CC&CN&C1=C[NH]C=N1&CS&CS^C1=CNCNC1^CC&C=O&C&&C=O^C=O&&CN&CN&&CN&C1=CC=CC=C1&CO&CO&&&
CC&C1=CC=CC=C1&CN&N&CN&&CN^C1=CCCC=C1&C&C1CCCNCC1&&C1=CC=CC=C1&&
CC&CC&CC&CC&CC&CC&CC&C&CC&CC^CO^C=C&CO&CC&&&CC&CN&CN&C&C=O&&CO^CO&C&CC&&CO&CC^CO&CO&&&
CC&CN&N&CN&CC^CN&&CC&CO&CO&C&C=O&&CC^C1=CCCCC1&CO&&C1=CC=CC=C1&C1=CC=CC=C1&&
CC&CC&C&CC&C1=COC=C1^CN^CC&N&&&CN&CC^NS^C1=CCNCC1&S&C=O&O=S&&C1=CC=CC=C1&O=S&&&CS^C1=CC=CC=C1&CC&C&CC&&CC&CC&&
C=O&C&CC&C1=CC=CC=C1^CN^CCl&C1CCCNCCNCC1&&CCl&&&&
CC&C1CCCCC1&C1=CCCCC1&C1=CCCCC1^C1CCCC1^C=O&C=N&&&NO&&&
CC&C&CC&&CC^CC&C1CNCCNCCNCCNCCN1&C=O&&CC^C^C=O^CC&&CC&CC^CC^C=O&&C&&CC^CC&CC^C=O&CC^C1=CC=CC=C1&&CC&&&&CC^C=O^C&&&CC&&CC&&
CN&N&CN&&CN^C&C=O&&CC^CC&C1=C[NH]C=N1&CC&C1=CC=CC=C1^C1=CCNC=C1^CCl&CCl&&&&&
CS&S&O=S&&O=S&CS^C1=CC=CC=C1&CC&C1=CC=CC=C1&CC&CN&C1CNCCN1&CN&C&CC&C1=CC=CC=C1^CC&&C1=CC=CC=C1&CCl&&&
CO&CO&C1=CC=CC=C1&C1=CCCCC1&C=O&&C=O&C1=CC=CC=C1^C1=CCCCC1&CO&&C^CC&&CC&&
CC&C1=CC=CC=C1&CC&&C1=CCCN=C1^CC&C1=CC=CC=C1^CC^CBr&C&&&CO&&CC^CC&C&CO&&CC^CC&C&C=O&&CO&&
CC&C1=CC=CC=C1&CN&CN&C1=NC=NC=N1&CN&&CC^CO&CO&C&C=O&&CC^C1=CC=CC=C1&CN&CN&C&C=O&&CC^CC&CC&C&CC&&CC&&
CC&CO&CO&C&C=O&&CC^C1=CC=CC=C1&CN&C1CNCCN1&CN&CC&C&CO&&CC^CC&CO&CO&C1=CC=CC=C1&CF&&&
CS&S&O=S&&O=S&NS^C1CCNCC1&CC&C&C=O&&CN^CN&CC&C1=CC=CC=C1&CO&CO&C1=CC=CC=C1&&&
CO&CO&C1=CC=NC=C1&CC&C&C=N&&CN^NO&&&
CO&CO&C&C=O&&CC^C1=C[NH]N=C1&CC&C1=COC=C1^CN^CC&C1=CC=CC=C1&&&CS&S^CF^O=S&&&&O=S&NS^CN&CC&CC&CC&C&C=O&&CO&&
CC&C1=CC=CC=C1&CC&C&C=O&&CN^CN&C1=C2C=C3CC4=CC=C(CC4=CC(=C1=N2)C=C5)[NH]4)[NH]3&CC&&CC&CC^CC^CC^CC&&C1=CCCC1^C&CC&C=O&&&&CN^CN&C1=CC=CC=C1&CC&C&C=O&&CO&&
CC&C1=CON=C1&CC&C1=CN=CN=C1&CN&&C1=CSCC1^CC&CC&C1=CC=CC=C1&CF&&&
CC&CC&CC&CC&C1=CC=CC=C1&CO&CO&CC&C&CC&CN^CO^C1=C[NH]C=N1&CO&&&C1=CC=CC=C1&CC&C#N&&&
CN&C1CCNC1&C=O&&C1=CC=CC=C1^CC&C1=CC=CC=C1&CC&CC&C&CC&C#N^CN&&CN&C&C=O&&CC^C1CC2CC1CN2&&&
C=O&C1CCNCC1&CN&CC^C1CCNCC1^C1=CNCC1&CN&C1=CC=CC=C1&C1=CN=CN=C1&&&&&
CC&C1=C[NH]C=N1&CN&&C1=CCNCC1^CN&C&C=O&&CC^C1CCNCC1&NS&S&O=S&&O=S&CS^C1=CC=CC=C1&CF&&&
CC&C&C=O&&CN^CN&C1=CC=CC=C1&CC&C1=C[NH]C=N1&CN&CN^C1=CNCC=N1^C1=CC=CC=C1&&&CCl&&&
CC&C1=CC=CC=C1&CC&C1=CON=C1&CC&C&C=O&&CN^CN&C1CCCCCC1&&&
CF&C1=CC=CC=C1&CC&C1=CCNCC1&CN&CC&C1=NOC=N1&CC&C1=COC=C1&&&
CC&CN&C1=CNC=CC1&CC&&CC&C=O&&
C=O&C&CN&CN^CC^CC&C1=CC=CC=C1&CC&C1CNNC1&C1=CC=CC=C1&C=O&&&&CN^CC&C1=CC=CC=C1&&&
C=O&C&CC&C1=COC=C1^CN&&C1CNCCN1&CN&CC&C1=CC=CC=C1&C1COCO1&&&
CC&CC&CN&C1=CNCN=C1&CO&&C=O&C1=NCCN1^CC&C1=CC=CC=C1&CS&S&O=S&&O=S&NS^C1CCNCC1&CC&C&C=O&&CO&&
C=O&C&CN&CN^CC^CC&C1=CNCC1&CC&C1=CC=CC=C1&CC&&&CN&C1CCNCC1&C1CCOC1&C1=CC=CC=C1&&&
CC&C&CC&CN^CO^N&CO&CN&C&&CN^C=O&&&&CC^C1=CC=CC=C1&CN&CN&C&C=O&&CN^CN&C1=CC=CC=C1&CC&C#N&&&
CC&C&CS&CS^CC^C1=CC=CC=C1&C&CC&C=O&C#N&&CC&&C1=COC=C1&&&
CC&C1=CC=NC=C1&CC&C^CC^CN&C1=NCCN1&&C=O^CN&&&CC^C1=CC=NC=C1^C&CC&CC&C1=C[NH]N=C1&&CC^CN&&CC&&&&
CC&C1=CC=CC=C1&CC&C1=C[NH]N=C1&C1CCCC1&C=O&&C1=CC=CC=C1^CN&CN&C&C=O&&CN^NN&C=N&CC&C1=CC=NC=C1&&&
C=C&CC&CC&C1CCNC1&C=O&&CN^CC^C1CCNC1^CC&C=O&CC&&CN^CC&CC^C=O^CC&C1=CC=CC=C1&&&&&&&
CS&S&O=S&&O=S&NS^CN&C&CC&CC^CC^C1=CC=CC=C1&C&&&C=O&&CN^CN&C1=CC=CC=C1&CC&C=C&CC&C&C=O&&CC^C1=CC=CC=C1&&&
C1=CC=CC=C1&CC&CC&CC&C1CCOCC1&CC&C1=CC=CC=C1&&&
CC&C&CC&&CC^CC&CO&CO&C1=CC=CC=C1&CC&CC&C1CNCCNCCNCCNCCSC1&C=O&&CC^CC^C=O^C&&CC^CN&C^C=O&C=O^CN&&CC&&&C=O^CC^C=O&&CC&&&CN&C=N&C&CN&&CN&&
CC&CN&N&CN&C=N^CN^CN&CC&C1=CC=CC=C1&&&CO&CO&CC&C1=CC=NC=C1&CC&&CO^CO&&&
CN&N&CN&&CN^CC&CC&CN&C1CSCCN1&C1=CC=CC=C1&CC&CN&N&CN&&CN^C&C=O&&CN^CN&C1=CC=CC=C1&CCl&&&
CC&CO&CO&C&C=O&&CC^C=C&CN&C1=N[NH]N=N1&CC&C1=CC=CC=C1&CO&CO&&&
C=O&C&CC&CN^CN^CN&NN&C1=CC=CC=C1&CN&C[NH3+]&C1=CC=CC=C1&[NH4+]&C[NH3+]&[NH2+]=O&[NH4+]&&[NH3+][O-]^[NH2+]=O&&&&[NH3+][O-]&&
CC&C1=CC=CC=C1&CC&C1=NN=CO1&CC&CN&C1CNCCN1&CN&C&C=O&&CC^C1=COC=C1&&&
CO&CO&C1=CC=CC=C1&C1CCCCC1&C1CCCCC1&CC&&C1CCCC1^C=N&NO&&&
CC&CO&CO&C&C=O&&CC^C&CC&&C1CCNCC1^CN&C&C=O&&CC^C1=CC=CC=C1&CS&S&O=S&&O=S&NS^C1CNCCN1&CN&C1=CC=CC=C1&&&
C=O&C&CN&CN^CC^C1CC1&C1=COC=C1&&&CC&CN&CN&C&CC&C1=CC=CC=C1^CC&&C1=CC=NC=C1&&&
CC&CC&CO&CO&C1=CC=CC=C1&CF&&CC^C1=CSC=N1&CC&C&CF&&CF&CC^C1=CC=[NH+]C=C1&[NH3+][O-]&&CC^C#N&&&
CC&C&CC&&C=C^CC&CC&CC&C&CC&&C1CCCCC1^CC&&C1=CCC=CC1^CC&&C=O&&
CC&CC&C1CCNCC1&C=O&&CC^CC^CC^C&C^C1=CCNCC1^C=O&C=O&C1=CNCC1&&CN&CN^C1=CC=CC=C1&CN&C1CNCCN1&&&CC&CN&CC&C1=CCCN=C1&CN&C1=CC=CC=C1&C1COCCN1&CCl&&&&&
C=O&C&CC&C1=CC=CC=C1^CN^CCl&C1CCNCC1&&&C1CCNC1&CN&C1=CC=NC=C1^C=O&&&&
CC&C1=CC=CC=C1&CS&S&O=S&&O=S&NS^N&CN&&CN^CC&C1CCNCCOCCCNC1&C=O&&CN^C^CC^CC&&C1=C[NH]N=N1&CC&&CO&&&
CC&CC&C1=NOC=N1&CC&C1=CSC=C1&C1=CCCOCC1&C1=CC=CC=C1&CC&CN&C1CCNCC1&C1COCN1&CN&C^C=O^CC&&&&C=O&&
CC&CC&CC&CC&CC&CC&CC&CC&CC&CC&CC&CC&CC&CC&CC&CO&CO&C1=CC=CC=C1&CC&C=C&CC&C&C=O&&CO^CO&C1=CC=CC=C1&CC&C&C=O&&CO^CO&CC&CN&CN&C&C=O&&CC^C1=CC=CC=C1&CO&CO&&&
CO&CO&C1=CC=CC=C1&CC&C^CO^C=O&CO&&CN^CC&CN&C&CC&C=O&C1=CC=CC=C1&&CO^CCl&CO&&&CC&C&C=O&&CN^N&CN&&CN&&
CC&CC&CC&CC&CC&CC&CC&CC&CC&C[NH3+]&C1=CCC[NH+]=C1&C1=CC=CC=C1&CO&CO&&&
CN&C1=C[NH]N=C1&C1CCCCC1&CN&CN&C&C=O&&CC^C1=CC=CC=C1&CF&&CF&&
CN&C1=C[NH]N=C1&CC&C^CCl^C=O&&CN&CN^CN&CN&C&C1CCCCC1&C=O&&&&CN^CN&C1=CC=CC=C1&CC&C&CF&&CF&CF&&
CO&CO&C1=CC=CC=C1&CC&C&C=O&&CN^NN&C=N&C1=CCCCC1&CC&C1=CC=CC=C1&CO&CO^CO&&CO&&&
C=C&CC&CC&C1=CC=CC=C1&CO&CO^CO&&CO^CO&&CO&&&
CC&C&C=O&&CN^C1CNCCN1&CN&CC&CN&CN&C&C=O&&CC^C1CCNC1&C=O&&CN^CC&C1=CC=CC=C1&CO&CO&C&CF&&CF&CF&&
CO&CO&C1=CC=CC=C1&CN&C1CNCCN1&CN&C1=NN=C[NH]1&C1COCCN1&C1=CC=NC=C1&CO&CO&CC&CC&CC&CC&CC&CC&C#N&&&
CC&CN&N&CN&CC^CN&&CC&CN&N&CN&C^CN^C=O&C1=CN=CN=C1&&CN^CN&CN&CN&C1=CC=CC=C1&C1=CC=CC=C1&&&CN&CN&C&CC&&C=O&&
CN&C&C=O&&CC^C&CC&CC^CN^C1=C[NH]C=N1&NS&&&S&O=S&&O=S&NS^C1CCNCC1&CN&N&CN&CC^CN^C1=CC=CC=C1&CC&&&C1=COC=C1&&&
CC&C1CCCCC1&C1CCCCC1&C1=CC=CC=C1^C1CCCC1^CO&CC&&&CC^CO^CC&&&CF&&&
CC&CO&CO&C&C=O&&CC^C1=C[NH]N=N1&CN&CC^CC^CC&C&C1=CC=CC=C1&C=O&&&&CC^C1=CC=NC=C1&&&
CO&CO&C1=CC=CC=C1&CN&CN&C&CC&&C=C^CN&N&CN&CC^NS^C1=CC=CC=C1&S&CC&O=S&C#N&&O=S&&&CS^C1=CC=CC=C1&CC&&&
CC&C1=CC=CC=C1&CC&&CN^CN&C&C=O&&CC^C1CCNCC1&CN&C1=NNCS1&C1=C[NH]C=N1&CC&C1=CC=CC=C1&CCl&&&
CC&C&CC&&CN^C1=CNCC1&C1=CC=NC=C1&CC&C#N^CC&&C1=CC=CC=C1&CF&&&
CC&CC&CN&CN&C1CCCC1&CC&C1=CC=CC=C1^C1=CC=CC=C1&&CO&&&
CC&C1=CC=CC=C1&CN&CN&C&C=O&&CC^CN&C1=N[NH]N=N1&CC&C1=CC=CC=C1&CN&CN&C&C=O&&CC^CC&C1=CC=CC=C1&CF&&&
CO&CO&C1=CC=CC=C1&CC&CC&CN&C1=CNCNC1&CN&&C=O&C1=CSC=C1^CC&C&C=O&&CN^C1CNCCN1&CN&C1=CC=NC=C1&&&
CC&C1=CC=CC=C1&CC&C1=NN=C[NH]1^CN^C1CCNCC1&CN&&&C&C=O&&CC^C1=COC=C1&CC&CO&CO&CC&C1=CC=CC=C1&CC&&CC&&
CC&CN&C1=CNCNC1&C=O&&C1=CSC=C1&C1=NN=C[NH]1^CC&C1=CC=CC=C1&CC&&&
C=O&C&CC&CC^CC^C1=CC=CC=C1&C1=CC=CC=C1&&&CF&&CF&CF&CF&CF&&
CC&C&CC&&CC&CC^C&C=O&&CO^CO&CO&OP&P&O=P&&OP&OP^OP&P&O=P&&OP&CP^CC&C&C=O&&CC^CC&CC&CC&C1=CC=CC=C1&&&
CC&C1=CCCCCC=CCCC1&CC&&CC&C1CCOC1^C=O&&CC&&
CC&C1=CC=CC=C1&CC&&CC^C&C=O&&CN^C1CNCCN1&CN&C1CCCCCC1&C1=CC=CC=C1&CCl^C1=CC=NC=C1&&&&
C#N&CC&C1=CC=CC=C1&C1=CNCC1&C1=CCCNCC1&C=O&&C1=CC=CC=C1&&
CN&C1=CCNN=C1&C=O&&C1CCNCC1^CN&CC&C&CO&&CC^CO&CO&C1=CC=CC=C1&CBr&&&
C=O&C1=CNCNC1&CN&C1CCOC1^C=O^CC&&&CO&&&
C=C&CC&C[NH3+]&C1=CC=[NH+]C=C1&C1=CCCC=C1&CC&&C1=CCCC=C1&&
CC&C1=CC=CC=C1&CC&C1=CCCN=C1&CC&C^CC^CF&CN&&CF^CN&&CF^C&&&C=O&&CC^C&CC&&CC^C1=CC=CC=C1&CN&NS^CF^S&&&CS&&O=S&O=S&&
CN&N&CN&C1=CC=CC=C1^NS^CCl&S&&&O=S&&O=S&CS^C1=CC=CC=C1&CC&CC&C&C=O&&CN^CN&C1=CC=CC=C1&CO&&C1=COCCC1^C=O&&CC^C1=CC=CC=C1&&&
CO&CO&C1=CC=CC=C1&CC&C1=CCNC=C1&CC&C#N^CC&&C1=CC=CC=C1^C=O^CO&&NN^CO&&C=O&&&&
CC&C&CC&&CC&CO^CO&C&C=O&&CN^CN&C&CC&CC^CC^C1=CC=CC=C1&C&C1=CCCC=C1&C=O&&&&CN^CN&CC&C&C=O&&CN^CN&C&CC&CC^CC^C1=CC=CC=C1&C&CO&C=O&&&&CN^CN&C1=CC=CC=C1&C1=CCCC=C1&&&
CC&C1=CC=CC=C1&CC&CC^CC^C&C&C=O&C=O&&CN&CO^CN&&&CC&CC&CC&C1=CC=CC=C1&&&
CN&C1NC2CNC1SS2&C=O&&CC&C=O&C1CCNC1^C1CCNC1&C=O^C&CN^CC&&C=O&CC&&C1=CCCC=C1&C1=CC=CC=C1&&&
C=O&CC&C&C=O&&CN^CN&C1=CC=CC=C1&C[NH3+]&[NH4+]&[NH2+]=O&&[NH3+][O-]&&
C[NH3+]&[NH4+]&C[NH3+]&CC^C1CC[NH2+]C1^CO&&&OP&P&O=P&&[O-]P&OP^CO&CC&CC&CC&CO&CO&C&C=O&&CC^C&CC&CC^CN^C1=CNCC1&CN&C1=CC=CC=C1&C&&&C=O&&CC^C&CN&&CC^CS&CS&C1=CC=CC=C1&&&
C=O&C1=CNCCC1&C1=CC=CC=C1&CN&CN&CC&CC&CC&CC&CC&CC&CN&CN&CC&C1=CC=CC=C1&CCl&&&
CC&C&C=O&&CO^CO&C1CCOCC1&CO&&CC&CO^CO^CO^C&CO&CC&C&&C=O^CC&&&&C=O&&
CC&C&C=O&&CN^CN&C&CC&&CC^C1=CC=CC=C1&CO&CO&C1CCNC1&CN&C1=CC=NC=C1&CO&CO^CC^CC&&&C1CC1&&&
CC&CC&C1=CCNC=C1&CN&CN^C=O^CC&&CC^C1=CC=NC=C1&&&&&
CN&N&CN&&CN^CC&C1CNOC1&C1CCOCC1&C1=CC=CC=C1&CO&&&
CO&CO&C1=CN=NC=C1&CC&C1=CCNCC1&CN&CC^C=O^C&&C1=CN=CN=C1^CC&CC&&CC&CN&&&&
C=O&C1=CCOCC1&CBr&&C1=CC=CC=C1^CCl&&C1=COC=C1&&
CO&CO&C1=CC=CC=C1&C1=CCCCC1&C=O&&C=O&C1=CC=CC=C1^CO&&CO&C1=CCCCC1^CO&CO^C^C1CCOCC1&CO&CN&&CC^CN^CO^C&C&&CC^C=O&C=O&&&&CC&CC^CO&C&CO&CF&C&&CF^C=O&&CF&CC&&CC&CN&&&
CC&CC&CC&CC&CC&CC&CC&C&C=O&&CO^CO&C1CCOC1&CO&&CC^CO^CN&&C1=CNCN=C1&CN&&C=O&&
CC&C&C=O&&CN^CN&C1=CC=CC=C1&CC&C1=NCCN1&CN&CC^C1=CC=CC=C1^C&CC&C=O&C1=CC=CC=C1&&CN&&CN&C1=CON=C1&CC&&&
CC&C1CCOCCCNCCCOCC1&CC&CN^CC^N&&CN^CN&C^C=O&CN^CC&&C1=CC=CC=C1^CC&&CC^CN&C1=CC=CC=C1&CO&CN&CC&&&C&C&C=O&CF&&CN&CF^CN&&CF^C1=CC=CC=C1&&&CF&&&
C=O&C&CO&&CC^CC&CC&C&C=O&&CN^CN&C1=CC=CC=C1&C1=CNCC1&CC&C&C=O&&CN^C1CCNCC1&&&
CC&C&C=O&&CN^C1CCNCC1&CN&C1=CNCC1&CC&C^C1=CC=NC=C1^C=O&CCl&&CC&&C1=CC=CC=C1&CF&&CF&&
CC&C1=CNCC=N1&C1=C[NH]C=N1&CC&C1=CC=NC=C1&&&
CO&CO&C1=CC=CC=C1&C1=CCCCC1&C=O&&C=O&C1=CC=CC=C1^CO&&CO&C1=CCCCC1^CO&CO^C^C1CCOCC1&CO&CN&&CC^CN^CO^C&C&&CC^C=O&C=O&&&&CC&CC^CO&C&&&CF&&CF&CF&&
CO&CO&C&C=O&&CC^C1=COCCC1&CC&&CC^C1=CC=CC=C1^C1=CC=CC=C1^CC&CO&C&&CC^CF&CN&&CF^C1COCCN1&&CF&&&&
CC&CC&CC&C1=C[NH]C=N1&CC&CC^CC&&C^CN^C=O&CC&&CO^C1=CC=CC=C1&CO&CC&CC&C1=CC=CC=C1^CF^C1=CC=CC=C1&CS&&&CC&S&C1=CC=CC=C1&O=S&CS&&O=S^S&&NS^O=S&CN&&O=S^C&&NS^C=O&C1CNCCN1&&CO&&CO&CC&&&
C=O&C&CO&&CC^C1=CC=NC=C1&CS&CS&C1=NN=C[NH]1&C1=CCNC=C1&&&
CC&CC&CC&CO&CO&C1=COCCC1&C=O&&CC^C1=CC=CC=C1&&&
CC&C1=CC=CC=C1&CS&S&O=S&&O=S&NS^CN&C1=CC=CC=C1&CN&CN&C&C=O&&CN^C1COCCN1&&&
CO&CO&C1=CC=CC=C1&CO&&CC^C=O^CO&&&CO&&
CC&CO&CO&C&C=O&&CC^CC&C1=C[NH]C=C1&CC&&CC^C^CC^C=O&&CN&CO^CC&CO&C1=CC=CC=C1&CC&CF&C&&&C=O&&CN^CN&C&C=O&&CN^CN&CC&C1=CC=CC=C1&&&
CC&CN&C1CNCN1&C=O&&C=N^CN^C1=CCNC=C1^C&CCl&CC&&&CC^CC^CS&C&CS&C=O&C1=CC=CC=C1&&CO^CO&&&CO^CC&&CO&CO&&&
CC&C&CC&&CC^C&CN&CN^CC^C&C&C=O&C=O&&CN&CN^CN&CN&C1=CC=CC=C1&C1CCOC1&CC&C=O&C&&&CF&&CF&CF&&
CC&CN&N&CN&C^CN^C=O&C1CCCC1&&CO^C1=CC=CC=C1&CO&&&CC&C&CO&&CC^CN&CN&C&CC&&CC&CC&&
C=O&C&CN&CN^CN^C1=CC=CC=C1&CN&&&C1=CC=CC=C1&CC&C&CO&&CC^C^CC^CF&C&&CF^CF&&CF&CF&&&CF&&
CO&CO&C1=CC=CC=C1&CO&CO^CN&&CN&C&C=O&&CC^C1COCCO1&C1=CC=CC=C1&&&
C=O&C&CO&&CC^C1CCNC1&CN&C&C=O&&CC^C1=CC=NC=C1&CC&C1=CC=CC=C1^C1=CCCC=C1&&&&
CO&CO&C&C=O&&CC^C1=CC=CC=C1&CN&CN&C1=CN=CN=C1&&&
CO&CO&CC&C1=CC=NC=C1&CC&C1CCNCC1&CN&CC&C1=CC=CC=C1&CC&C#N&&&
CF&C1=CC=CC=C1&CO&CO^CC^C1CCNCC1&C&CN&CF&C1=NCCN1&&CF^C1=CC=CC=C1&&CF&&&&
CC&C&CC&&CC^CN&CN&C&C=O&&CC^C&CC&CC^C1CNC1^C&C=O&CC&&CN&CC^C1=CC=CC=C1^C&&CCl&CC&&&&CC&&
C=O&C&CC&C1=CSC=N1^CN^CC&C1CCNC1&C1=CC=CC=C1&CN&&&C1CCNCC1&C1CCCC1&C1=CC=CC=C1&&&
CC&CN&N&CN&CC^CN^C&C&C=O&C=O&&CN&CC^CN&CC&CC&CC&C1=CSC=C1&C1=CCCN=C1&CC&C1=CC=CC=C1&&&CCl&&&
C=C&C&CC&&CC^C1CCCC1&CC&C^C1CCCCC1^C=O&CC&&CN&C1CCCCC1^CN&C1CCCCC1&CC&CC&CC&&C1CCCCC1^CC&CO&CC&&C^CC&CC&CC&&CC^CC&&&CC&C&C=O&&CN^CN&CC&CC&CC&CC&CN&N&CN&CC^CN&&CC&&&
CO&CC&C1CCOC1&CN&C1=C[NH]C=N1^CO^CN&&CO^CN^C1=CNC=NC1&&C1CCCC1&C=S&&&&&
CO&CO&C&C=O&&CC^C1=CCCCC1&C=O&&CC^CC^CC^CC&C1=CC=CC=C1^C^C&CC&CC&CO&C&&CO&CC^CC&&&CC&&CC^C&&&CC&&C=C^CC&CC&C1=CC=CC=C1&&&
CC&C&C=N&NN^CC^CN&C1=CC=CC=C1&C&CN&C=O&&&&CC^C1=CCOCC1&C=O&&C1=CC=CC=C1&&
CC&CC&CN&C1COCCN1&CC&C1=NCCN1&C1=CC=CC=C1&&&
CO&C1=CC=CC=C1&CF&&CC^CO&CO&CC&CN&CN&CC&C1COCCO1&CC&C1=CC=CC=C1&&&
CC&CC&C&CC&&CC^C&CN&CN^CC^C&C&C=O&C=O&&CC&CN^C&CN&CN&C&&CC^CC&CC&CC^CC^C1=CC=CC=C1&C1=CC=CC=C1&C&CO&&&C=O&&&&CN^CN&C&CC&CC^CC^C&C&C=O&C=O&&CO&CN&&CN&C&CC&CC^CC^CC&C&C&C=O&C=O&&CO&CO&&&&
CC&CN&CN&C&C=O&&CN^CN&C1=CC=CC=C1&CC&C1CCNCC1&CN&CC&C&CO&&CC^C1=CC=CC=C1&CCl&&&
CC&CC&CC&CC&CN&N&CN&C^CN^C=O&C1=CNCNC1&&CC^CN&CC&&CN^CC&CC^C=O^C&CC&&C=O^C=O&CC&&&&CO&&CO&CC&C&C=O&&CN^CN&CC&CC&C1=CC=CC=C1&&&
CC&CC&CC&CN&C1=CNCNC1&CN&&CN^N^C=O^CN&&C=O^CC^CN&&C&C&CC&C=O&&CC&CC&&C1=CCCN=C1&CC&C1=CC=NC=C1^C1=CC=CC=C1&&&&
C=O&C&CC&C=C^CN^CC&CN&C1=CC=CC=C1&CC&CCl&CC&&&CC&CC&CN&C1CCNC1&C=O&&C=O&C1=CC=CC=C1&&
CC&C&CC&&CC^CC&C&CN&&CC^C&C=O&&CN^CN&C1=CC=CC=C1&CF&&&
CC&C1=CC=CC=C1&CO&CO&CC&C&C=O&&CN^CN&C1=CSC=N1&CC&CC&C1=CC=CC=C1&CCl&&&
C=O&C1=CN=CNC1&CS&&CN^CC^C1=CSCC1^C1=CC=NC=C1&C1=CC=CC=C1&&&&&
CO&CO&C1=CCCCC1&CC&CO^C=O&&&C=O&C1=CC=CC=C1&&
CN&N&CN&&CN^CC&CN&CN&C&C=O&&CC^C1=CCCC=C1&C1=NCCN=C1&C1=CC=CC=C1&CBr&&&
CC&C1=CC=CC=C1&CN&C1CNCCN1&CN&CC&CN&C1=CCNC1&C=O&&C=O&C^C1=CCCC=C1&&C1=CC=CC=C1&&
CC&CC&C1=COCCC1&C=O&&C1=CC=CC=C1^CC&C&C=O&&CC^C1=CC=CC=C1&CO&CO^CO&&&&
CC&C&C=O&&CN^C1CNCCN1&CN&C1=CC=CC=C1&CN&CN&C&C=O&&CC^CC&C1=CC=CC=C1&&&
CC&CO&CO&C&C=O&&CC^C1=N[NH]C=N1&C1COCCN1&CC&CN&CN&CC&C1CCNC1&CN&CC&C1=CC=CC=C1&CC&C1CCCCC1&&&
CO&CO&C=C&C&CC&CN^CC^N&C&CN&CC&&CN^CC^CC^C&C=C&C&C=O&C&C=O&&CC^CC&&CC^C1=CC=CC=C1&&CC^C1=CC=CC=C1&CO&CC&&&&CO^CC&&&CC&CC&CC&CC&CC&CC&CN&CN&C&C=O&&CN^CN&CC&CC&CC&C&CN&CN^CC^C&C&C=O&C=O&&CC&CO^C1CCNC1&CO&C=O&&&&CO^CO^CO&&CO&&&
CC&CN&CN&C&C=O&&CN^CN&CC&CC&C&CC&&CS^CS&C1=CC=CC=C1&CN&CN&C&C=O&&CC^C1=CC=CC=C1&&&
C#N&CC&C1=CC=CC=C1&CC&CN&C1CNCCNC1&CN&CC&C1=CC=NC=C1&&&
CN&CC&CC&C&CO&&CC^C&C=O&&CN^CN&C1=CC=CC=C1&CC&C1=CN=CN=C1&CN&&CC^C1=CC=CC=C1&&&
C=O&C&CN&CN^CC^C1=CC=CC=C1&C1=CC=NC=C1&&&C1=CNCC1&C1=CC=CC=C1&CCl&&&
CO&CO&C&C=O&&CC^CC&C1=CCCCC1&C=O&&CC^C1=CC=CC=C1&CO&CO^CO&&CO&&&
CC&C&C=O&&CC^C=C&CC&C1=CC=CC=C1&CO&CO&CC&C&CO&&CC^CN&C1CCNCC1&CO&&&
CO&CO&C1=CC=CC=C1&CO&CO^C1=NC=NCC1&&CN&C1CNCCN1^CN^CN&CN&&&C1=CC=CC=C1&CF&&CCl&&
CC&C1=C[NH]C=C1&CN&&C1=CCNN=C1^CN&CC^C=O^C&&&C=O&&CN^CN&C1=CC=NC=C1&CBr&&&
CC&C&CC&&CC&CS^S&O=S&&NS^C1COCN1&CC&C^CC^C=O&C1=CC=CC=C1&&CN&&CN&CC&CN&C1CCNCC1&C&CO&&CC^C1=CC=CC=C1&CBr&&&
C=S&C&CN&CN^CN^CC&CN&C1=COC=C1&C1=CC=CC=C1&&&CCl&&CCl&&
C=O&C&CN&CN^CC^CC&C1=CON=C1&CC&CC&CN&CO&C1CNCCN1&CO&CN&C1=CC=CC=C1&C1=CC=CC=C1&CF&CCl&&&&&
CC&C&CC&&CC&CC^C1=CSC=N1&CC&CN&N&CN&CC^CN^CN&C&CN&C=O&CC&&CC^CC&C1=CC=CC=C1&C&CBr&CN&&&&C=O&&
CO&CO&C&C=O&&CC^C1=C[NH]C=C1&CC&C1=CC=CC=C1^CC^CO&C1=CC=CC=C1^CN^CO&&&&CO&&CO&&&
CO&CO&C1=CC=CC=C1&CC&CN&CN&C&C=O&&CC^C1=CC=CC=C1&C1CSCCN1&CN&CC&C1=CC=CC=C1&&&
CC&C1=CC=CC=C1&CCl&&CC^CN&C1=C[NH]C=N1&CC&C1=CC=CC=C1^CC^CF&&&&&
C=O&C1CNCN1&C=O&&C=C^CC&C1=CC=CC=C1&CO&CO&CC&CC&C1=CNCC1&C1=CC=CC=C1&CC&C1=CC=CC=C1&CC&C&C=O&&CO&&
C=O&C&CC&C=C^CN^CC&CN&C1=CC=CC=C1&C1=CC=CC=C1&CCl&CCl&&CCl&CC&&C&C=O&&CN^CN&C1=CC=NC=C1&&&
CO&CO&C1=CC=CC=C1&CO&CO^CC&&CN&CN&C&C=O&&CC^CC&C1=CC=CC=C1&CN&CN&C1=NCCS1&C1CCSC1&S&O=S&&O=S&&
CC&C&CC&C=C^C=C^CC&CC&C=C&C=O&C&&&CC&&CC^C=C&CC&C=C&CC&C&C=O&&CN^CN&C1CC1&&&
CO&CO&C1=CC=CC=C1&C1CNCN1&C1=C[NH]C=N1&CC&&CBr&&
C=O&C&CN&NN^CC^C=N&C1=C[NH]N=C1&CC&CC&C1=COC=C1&C1=CC=CC=C1&&&&&
CC&C1COCCN1&CN&C1=CN=CN=C1^CC^CN&&&C1CNCCN1^C1=CCCN=C1^CN&CC&&&C1=CC=CC=C1&CC&CN&N&CN&&CN&&
CC&C1=C[NH]N=C1&CN&C1=CC=CC=C1^C1=CN=CNC1&&C=O&&C1CNCN1^C1=CC=CC=C1&&&
CN&C&C=O&&CC^C1=CC=CC=C1&C1=NCCN1&CC&C1CCCCC1&CC&C1=CC=CC=C1&CC&C&CF&&CF&CF&&
CC&CC&CC&CN&N&CN&C=O^CN&&C1CCNCC1&CC&&CN^CC^CC^C&&&CO&&CC^C1=CCCC1&C1=CC=CC=C1&&&
CC&C&CC&&CC^C1=CN=CN=C1&C1CCNC1&CN&C&C=O&&CC^CN&C1CCOCCNC1&&&
C=O&C&CC&CO^CC^CO&C1=CC=CC=C1&C1=CC=CC=C1&CCl&C1CNCCN1&&&C=O&&&
CC&C1=CC=CC=C1&CC&C1=NNCO1&C=S&&&
C=C&C1CCNC1&C=C&C^C1=CC=CC=C1^CO&CC&&CC^CC&C1=CC=CC=C1&&&CCl&&&
CC&CC&CC&CC&CC&CC&CC&CC&CC&CC&C1=CN=CN=C1&CC&C&C=O&&CN^CN&C&CC&CO^CC&&C&CO&&CC^C=C&CC&C&C=O&&CN^CN&C&CC&CC^CC^CC&C&C&C=O&C=O&&CN&CO^CN&&&C1CNCCNCCNCCCOC1&C=O&&C=O&CC^C^C=O^CC&&CC&CC^CO^C=O&&&&&C1CCNC1&&
CS&CS&CC&CC&C&CN&CN^CC^C&C&C=O&C=O&&CC&CO^C&&&CC&CS^CC&&CC&C1=CC=CC=C1&&&
CF&C1=CC=CC=C1&CC&CC&CN&C1CNCCN1&CN&C1=CC=NC=C1&CS&CS^CCl^C1=CC=CC=C1&&&CC&C&CF&&CF&CF&&
C1=CC=CC=C1&CC&C&CO&CO^CC^CC&C1=CC=CC=C1&C1CCNC1&&&CC&CC&C1=CC=CC=C1&&&
CN&C1CNCCN1&CN&CC&C1=CC=CC=C1&CN&CN&C&C=O&&CN^CN&C1=CC=CC=C1&CCl&&CCl&&
CN&C1=CC=NC=C1&CC&C1=CN=CN=C1&CN&CN^CN^CC&C1COCCN1&CC&&&CO&&&
CO&CO&C&C=O&&CC^C&CN&CN^CC^C&C&C=O&CC&&CC&CC^C&&&CN&&CC^CC&C&C=O&&CO&&
CN&C1=CNCC1&CC&C^C1=CC=CC=C1^C=O&&&&CN^CN&C1=CC=CC=C1&CN&C1=C[NH]N=C1&&&
CO&CO&C&C=O&&CC^C&CO&&C=C^CC&C&C=O&&CC^C1=CNCC1&CN&CC^C1=CC=CC=C1^C1=CC=CC=C1&CO&CF&CO&&&&&
CC&C1=COC=C1&CC&C&CN&CN^CC^C&C&C=O&C=O&&CC&CN^C1=CC=CC=C1&CN&CF&C1=CC=NC=C1&&&CC&C#N&&&
C=C&C1CCCCC1&C=C&CC^CO^C=C&&CO^C1CCCCC1&&&C1CCCC1&CC&&CC^C&CC&&CC^CC&C1=CC=CC=C1&CC&C^CO^CC&&CC&C=O^C&&&CC&&CC&CO&&
CC&C[NH3+]&[NH4+]&C[NH3+]&CC^C1COCC[NH2+]1&&CO&CO^C1=CC=CC=C1^C&CC&CC&C=C&&C=O^C1CSCN1&&&C=S&&C=O&&
CC&C&C=O&&CN^C1CNCCN1&CN&C1=CC=CC=C1&CN&CN&C&C=O&&CC^CS&CS&CC&C1=CC=CC=C1&C1COCO1&&&
CC&CC&C1=CCOCC1&C=O&&C1=CC=CC=C1^CC&&CO^CO&CC&C&C=O&&CN^CN&C&CC&CC^CC^C1=CNCC1&C&C1=CC=CC=C1&C=O&&&&CO&&
CC&C&C=O&&CN^C1CCNC1&C1CCNCC1&CN&CC^C1=CC=CC=C1^C1=CC=CC=C1&&&CF&&&
CF&C1=CC=CC=C1&CO&CO&C&CC&C1=CC=CC=C1^CC^CC&C1=CSC=N1&C1=CC=CC=C1&&&CF&&&
C=O&C&CO&&CC^CC&C1COCCN1&CN&CC^C=O^C1=CC=CC=C1&&C1=CC=CC=C1^CCl&&&&&
CN&C1NCNCN1&C=O&&C=O&CN^CC^C=O^CC&&&CN&C1CNCCN1&CN&C1=CC=CC=C1&CO&CO&CC&C&CO&&CC^CN^CC^C1=N[NH]C=N1&C1=CC=CC=C1&&&CF&&CF&&
C=C&CC&CN&C1=NN=C[NH]1&CS&CS^CC^CC&C1=CC=NC=C1&C&&&C=O&&CN^CN&C1=CC=CC=C1&CS&S&O=S&&O=S&NS^C1CCNC1&C1=CC=CC=C1&&&
CC&CO&CO&C1=CC=CC=C1&CN&C1CCNC1&CN&NS^C=O^S&&&O=S&&O=S&CS^C1=C[NH]C=N1&CN&&&
C=O&C1=CNCNC1&C=O&&CN^C1CCOC1^CI^CC&&&CO^CO^OP&&CO^P&&&O=P&&OP&OP^OP&P&O=P&&OP&OP&&
CN&N&CN&&CN^C1=CN=CN=C1&C1=NCCNC1&CC&C1=CC=CC=C1^C=O^CCl&&CN&&C1CC1&&&
CC&CC&C&CN&CN^CC^C1CCCCC1&C&&&C=O&&CN^C1CCNC1&CC&C&C=O&&CO^CO&CC&CC&CC&C1=CC=CC=C1&&&
C=O&C1CCNC1&CN&CC^C1CCNC1^C1=CC=CC=C1&CN&CCl&CC&&&C1=CC=CC=C1&CF&&&
CC&CC&CC&CO&CO&C&C=O&&CC^C=C&CC&C&C=O&&CN^CN&C1=NCCS1&&&
C=O&C&CC&C=C^CN^CC&CN&C1=CC=CC=C1&CC&C[NH3+]&CC&[NH4+]&CN&[NH2+]=O&C1CCNCC1&&[NH3+][O-]^CC&&&C1=CNCC1&C1=CC=CC=C1&&&
C=O&C1=NCCCN1&CC&C=C^CN^CC&C1=CC=CC=C1^C1=CC=CC=C1^C1=CC=NC=C1&CO&&&&&&&
CC&C1=CC=CC=C1&CO&CO&CC&C&CO&&CC^CN&C1=C[NH]C=N1&C[NH3+]&[NH4+]&[NH2+]=O&&[NH3+][O-]&&
C=O&C&CC&CC^CN^CC&CN&CN&C1=CC=CC=C1&C1CCNCC1&C[NH3+]&&&[NH4+]^C1=CNCC=N1^[NH2+]=O&C=O&&[NH3+][O-]&CO&&&&
CC&C&CC&&C1CCNC1^C=O&&CN&C1CCNC1^CN&C&C=O&&CC^CO&CO&C1=CC=CC=C1&&&
C=O&C&CO&&CC^CC&CC&C&C=O&&CC^C1=CC=CC=C1&CN&NS&S&O=S&&O=S&CS^CC&C1CC1&&&
CO&CO&C1=CC=CC=C1&C1=NCCN1&CS&CS&CC&C&C=O&&CN^CN&C1=NCCS1&&&
CC&C1=NNCN1&C=O&&NO^CO^CN^CC&C1=CC=CC=C1&CC&&&CN&C1CNCCN1&CN&C1=CC=CC=C1&CCl&&&
C=O&C&CN&CN^CC^C1CCCCC1&C1=C[NH]C=N1&&&CC&C#C^CN^CC&CC&C&C1=CC=CC=C1&CO&CC&&CC^C#C&CO&CC&&&C1=CC=CC=C1&&&
CO&CO&CC&C1=CC=NC=C1&CN&CN&CC&CN&CN&C1=CC=NC=C1&CC&&&
CC&CC&CC&C1CCCC1&CC&&C1=CCCCC1^CC^C&C1=CCCCC1^CC&C=O&&CC&C1CCCCC1&&CC&&CC&C1CCCCC1^CO&CO^C^C&CC&C=O&&CC&CC&&C1=CC=CC=C1&CO&&CO^CO&&&
CN&N&CN&&CN^CC&CN&CN&C&C=O&&CC^C&C=O&&CN^CN&CC&C1CNCOC1&NS&S&O=S&&O=S&CS^C1=CC=CC=C1&C1COCCO1&&&
CC&C1=CC=CC=C1&C1=CNCC1&CC&C^CC^C=O&&&&CN^CN&C1=CC=NC=C1&CC&&&
C#N&CC&C1=CCCC=C1&CN&CN^CN^C&C1CCNC1^C1=CN=CN=C1^C=O&&&CN&&CC^CN&CO&C1=CC=CC=C1&CO&CF&C1=CC=NC=C1&&CF^CC&&&C^CF^CF&&&&CF&CF&&
CC&CC&C1=CC=CC=C1&CC&&CN^CN&C&C=O&&CC^CN&N&CN&&CN^C&C=O&&CC^C1=CC=CC=C1&CN&C1CCNC1&C=O&&&
CO&CO&C1=CC=CC=C1&CC&CN&CN&C&C=O&&CC^CN&CN&C&CC&CN^CC^C1CNCCN1&C1=CC=CC=C1&CN&CCl&CC&&&CC&CC&CC&C1=CC=CC=C1&&&
CC&C&C=O&&CN^CN&C1=CC=CC=C1&CO&CO&C1=CC=CC=C1&CO&&CC^C1=COC=C1&&&
CC&CN&N&CN&CC^CN&&C1CCNCC1&CN&CC&C1=CCC=CC1&C=O&&CN^CN^C[NH3+]^C1=CC=CC=C1&[NH4+]^C=O^CS&[NH2+]=O&&&S^C1=NCCN1&[NH3+][O-]^O=S&CC&&&&O=S^C1=CC=CC=C1^C^CS&&&CC&C&&CC^CC&&&&CC&&
CO&CO&C1=CC=CC=C1&CC&C=C^CO^CC&CO^CI^C=C&&&&&CC&C1=CC=CC=C1&CO&CO^CO&&CO^CO&&CO&&&
CC&C&CC&&CC&CC^C1CNCN1&C=O&&CN^C1=CC=CC=C1^C=O^CC&&&C1=CC=CC=C1&&&
CC&C&CC&&CN^N&CN&CC^NS^C&S&C=O&O=S&&CN&O=S^C1=CCNCC1&&CS^C1=C[NH]C=N1&C1=CC=CC=C1&CN&&&CC&C1=CC=CC=C1&&&
CC&C1=CC=CC=C1&CC&&CN^C1CNCCN1&CN&CC&CC&CC&CN&CN&C&C=O&&CC^CN&CN&C&C=O&&CC^C1=CC=CC=C1&CS&CS&C1=CC=CC=C1&CC&&&
CC&CO&CO&C&C=O&&CC^C1=CC=CC=C1&CN&CN&C&C=O&&CN^CN&C1=CC=CC=C1&CO&CO&&&
CC&C&CC&C1=C[NH]C=N1^CC&&C1=NCCO1&C1=CC=CC=C1&CC&C1=CC=CC=C1&CCl&&&
CN&N&CN&CC^CN^C1=CN=CC=N1&C1=CC=CC=C1&C1=NC=NCC1&CC&CN&C&&CN^C=O&&&&CN^CN&C&CC&CC^CC^CC&C&C&C=O&C=O&&CO&CN&&CN&C&CC&CO^CC&&C&C=O&&CO&&
CO&CO&C1=CC=CC=C1&CC&CN&C1=NCCN1&CC&C1=CC=CC=C1^C1=CC=CC=C1^CO&&&&&
CO&CO&C1=CC=CC=C1&CO&CO^CN&&CN&C1=CN=CN=C1&CN&CN&C&C=O&&CC^C1=CC=CC=C1&CC&C&CC&&CC&CC&&
CC&C1=CC=CC=C1&C1=CNCC1&CN&&C1=CNCNC1^C=O&&CN^CC^C=O^C&&CN^C=O&CC&&CN^C&CN&CC&CC&&CC^C1=CC=CC=C1&&&&&
CC&C&C=O&&CN^CN&C1=CC=CC=C1&CC&C&C=O&&CN^CN&CC&CC&C1=CCCCC1&&&
CC&C1=CC=CC=C1&CO&&CC&CC&C1=COCCC1^C&CC&&CC^C&C=O&&CN^CN&CC&C1=CC=CC=C1&CCl&&&
CC&C1=CC=CC=C1&CC&CN&C1CSCCN1&C=O&&C=C^CC^C1=CC=CC=C1^C&&&C=O&&CN^CN&CC&CC&CN&C1COCCN1&&&
[truncated: 1,334,906 more chars]
