# Supplementary material for: t-SMILES: a fragment-based molecular representation framework for de novo ligand design
Source: Nat Commun. 2024 Jun 11;15:4993. doi: 10.1038/s41467-024-49388-6 (PMC11167009; doi:10.1038/s41467-024-49388-6)
Supplement: Supplementary file 4 — Source Data [file 41467_2024_49388_MOESM4_ESM.zip › Soure data/Source data and code for all other graphs/Metrics/Models/Chembl/ChEMBL_JTVAE[dbl][rnd10][bs128][SH]/gen.smi.re_smils.smi]

CCN(CC)C(=O)C1CCCCN1c1ncc2ccoc2n1
Cc1cc(C(=O)N(C)C2CCCCN2c2ncc3scc(C)c3n2)[nH]n1
Cc1cc(C(=O)N2CCN(c3ccc(F)cc3)CC2)ccc1NS(C)(=O)=O
CC(C)(C)C#CC[N+]1=C2CCCCN2CC1(C)C
COc1ccc2c(C)c(CC(=O)NN3CCCCC3)n(Cc3cc(Cl)ccc3Cl)c2c1
O=C1NCC23C=CC=CC2(N1)C(c1ccccc1)NC3O
CNC(=O)NCc1ccccc1
CCC(N)(N)C(=C1CN=CN2N=C(C)NC12)c1ccccc1
N=C(N)NN=Cc1ccc(C=NNC(=N)N)cc1
CC1CN(CC(=O)Nc2cc(-c3ccc(NS(C)(=O)=O)cc3)nc(C(C)C)n2)CC(N)N1
COC(=O)CNC(=O)C=CC12NC(=O)CN=C1C=CC=C2[N+](=O)[O-]
CC(C)c1ncc(COc2nccc(N3CCN(c4ccc(C#N)cn4)CC3)n2)s1
CC(=O)OC1CCC2(C(=O)C(OC(C)=O)C(C)(OC(=O)c3ccc(Cl)cc3)C(OC(=O)C(O)C(NC(=O)C3CCC3)c3ccc(F)cc3)C3CC2=CCC3(C)O)C2(CCO2)C1O
O=C(CCc1nc(Cc2ccc(F)cc2)no1)N1CCc2ccccc21
O=C(O)c1ccc(-c2ncc(C=NNc3ccccn3)o2)cc1
NC1(C2(c3ccccc3)NC(=S)C(=S)C(=S)N2)CNCCCN1c1ccc(F)cc1
O=C(O)C1C(=O)CN(C2CC2)c2c(F)ccc(-n3cccn3)c21
CC12C(Br)=CC(Br)=CC1OC=C2SCc1nnn[nH]1
NC(CC(=O)N1CCNC2C1NCCS2=O)Cc1c(F)ccc(F)c1F
CCOC(=O)c1nn(-c2ccccc2)c(OC)c1OC(=O)C=Cc1ccccn1
COc1cccc2oc(=O)c(C(=O)Nc3ccccn3)cc12
CN1C(=O)c2nc(Cc3ccccc3)n(CCCC(=O)O)c(=O)c2C1=O
COc1cc(O)cc(C2(CO)OCc3cc(O)c(O)cc32)c1
Nc1nc2nc(Nc3ccc(Br)cc3)ncc2[nH]1
CC(C)N(C(=O)C1CNCCN(C(=O)c2ccc(C(F)(F)F)c(C(F)(F)F)c2)C1)c1cccc(C(N)=O)n1
CC(C)NC(=O)C1CN(C(=O)Nc2ccccn2)CCN1
O=C(COc1ccccc1)NN=Cc1ccc(C(=O)O)cc1
CSc1ccc(OP(=O)(Oc2ccc(C#N)cc2)C2CCCCN2C(=O)C2CCCC(O)(NC(=O)c3ccc(NC(=O)c4ccc(F)cc4F)cc3O)C2)cc1
CCc1cc(-c2cccc3c2C(C(=O)C24C=CC=CC2(N)NC=C4)CN3)co1
O=C(C(O)CCc1ccc(Cl)cc1)N1CCCCC1O
COc1cc(C=O)ccc1OC(CO)C(O)c1ccc(O)cc1OC
COc1cc(-c2ccc(O)cc2OC)c(-c2ccc(F)c(F)c2F)cc1OC
OC=C1OCC(=Cc2cc(O)ccc2O)C1c1cccc(O)c1O
CC(=O)C1CC2C(C)(CCC34CCCCC23CC(C)CC4OC(=O)CC(N)CCCCN)C1
CCN(CC)C(=O)C1CCC2(OC)C=CC=CC2N1C(c1ccccc1)c1ccccc1
NC(CI)C(=O)NC12CC3CC(C1)C(C(=O)O)C(C3)C2
NC1(Cl)NC(=O)C(C(=O)Nc2ccc(F)cn2)=CN1C1(CO)CCC(O)(F)O1
O=C1C=C2c3c(oc4cccc(OCc5ccccc5)c34)C=CC2O1
COc1ccc(NS(=O)(=O)c2sc(C)c3ncn(CC(=O)Nc4c(C)cccc4C)c(=O)c23)cc1
CCN(Cc1ccccn1)c1cccc2c1OC(c1ccco1)CC2=NOC
CC1CC2(CCC(O)CC2)CC2(CCC3(CCNC(=O)C3)C(C)C2)C1
O=C(CCN1CC(=O)C(=O)C12CC1C=CC2C1)NCc1ccc(-c2ccccc2)cc1
Cc1cc(NCCNC(=O)c2ccc(NCCCCCCCNCc3c(Cl)cc(N)cc3OCCNC(=O)c3ccc4c(c3)CCC=C4S(=O)(=O)O)cc2)c2c(n1)C(Cl)=CCC2
COc1ccc(C(=O)Nc2ncc(Cc3ccccn3)s2)cc1
COc1ccc(OCC(=O)NC(CC(C)C)C(=O)Nc2nnc(CCCCc3nnc(NC(=O)Cc4ccccc4)s3)s2)cc1
NCC1CCC(c2ccccc2)N1C(=O)c1ccc2ccccc2c1Cl
CC1NC=NN1
O=C(NN=Cc1ccc(Cl)cc1)c1ccccn1
Cc1nc(CCOc2ccc(CN(CC(N)=O)CC(=O)NC(CC3=C4C=CC=CC4CN3)C(=O)O)cc2)c(-c2cccs2)o1
COc1ccccc1
C=C(C)C(CC=C(C)C)Cc1cc(Cl)c(N2CC(=O)C(CO)C2)cc1O
O=C(NC1(O)CCOC1=O)C(O)c1c(F)c(F)cc(F)c1F
Cc1ccc(NNC(=O)C23C=CC=CC2C=CC=C3)c(C=CC(=O)N(N)c2ccc(Br)cc2)c1
CN(C)S(=O)(=O)NC1CCC(CCN2CCN(c3ccc(Cl)cc3Cl)CC2)CC1
COc1ccc(C=C2CCC3(c4ccccc4)CC(C(C)(C)C=O)CC23c2ccccc2)cc1
Cc1nc(CN)c2c(c1-c1cc(F)ccc1F)C(=O)NC2(N)C(O)CO
COc1ccc(CNC(=O)C(=O)NCC(c2ccco2)S(=O)(=O)c2ccc(C)cc2)cc1
CN1CCCN(Cc2ccc(-c3ccc(F)c(CNC(=O)c4cccc(C(F)(F)F)c4Cl)c3)cc2)CC1
Cc1nc(CCOc2ccc(CC(CN)C(O)c3ccc(Cl)cc3)cc2)c(-c2cccs2)o1
CCN(CC)C(=O)c1ccc(C(=C2CCC(N)(c3ccccc3)CN2)c2ccccc2)cc1
CN(c1ccc(Cl)cc1)S(=O)(=O)c1ccc(C(=O)Nc2ccc(N)cc2)cc1
Cc1nnc2sc(-c3ccc(C(F)(F)F)cc3)nn12
COc1cc2c(cc1Cl)CN(C(=O)Nc1ccc(C)cc1C)CC2
O=C1C=C2C(Cl)=CC=CC2OC1[N+](=O)[O-]
Cc1nc(C)c([N+](=O)[O-])cc1NC(=O)CS(=O)(=O)c1ccc(Cl)cc1
N#CC1C(=O)CN(CC2CCNCC2)c2c(Cl)cc(F)cc21
Cc1ccc2c(=O)[nH]cc(CN(Cc3ccco3)C(=S)NCCc3ccccc3)c2c1C
CCN1C=NC2(SCC(=O)Nc3ccc(OC)cc3)C=CC=CC2(C(=O)N2CCCCC2)C1=O
CCCCSc1ccc(C(=O)Nc2ccc3c(c2)CN2CC(C)NCC32)cn1
COc1ccc(OCCS2(C)C=Nc3ccccc32)cc1
CN(CC(=O)N(Cc1cc(Cl)ccc1Cl)C1CCCS1(=O)=O)S(=O)(=O)c1c(F)ccc(F)c1F
CCN1C=CC2C(F)=CC=C(N3CCN(C(C)=O)CC3)C2(C(=O)O)C1=O
O=C(Nc1ccc2c(c1)C(=O)S(=O)(=O)N2)c1ccc(Br)cc1
CC(CN1C(=O)CSC2C=NC3=C(C=CCC3)C21)N1CCOCC1
COc1cccc(C=NNc2nc(N3CCOCC3)c3ccsc3n2)c1OC
CC1(C)CCOc2ccc(cc2O)C(O)CCCCCc2c(O)c(O)c(O)c1c2OS(=O)(=O)O
COc1ccc(CN2CCN(Cc3cc(OC)cc(OC)c3OC)CC2)c(O)c1
C#CC1(O)CC2CCC(C)C3(CCc4cc(O)ccc4C3)C2C1
Cc1ccc(NC(=O)CCn2c(=O)oc3ccc(S(=O)(=O)N4CCCCC4)cc32)cc1
CC(=O)NCC(=O)N1CCc2ccccc21
O=C1NC(=O)c2ccccc21
O=C(CSc1nnnn1C1CCCCC1)Nc1ccccc1
CC(=O)OCC1(OC(C)=O)CCC(OC(C)=O)(N2C(C)=c3[nH]nc(C#N)c3=NC2[O-])OC1OC(C)=O
CC1(C)C(=O)C=CC2C1NC=CC21C(c2ccccc2)C=NN1c1ccccc1
N=C(NO)c1ccc(Oc2cccc3c2C(=O)C(=O)N3C2CCCCC2)cn1
CSCCC(NC(=O)c1ccc(COCC2CC2)cc1-c1ccc(C)cc1)C(=O)O
CS(=O)(=O)N1CC=CC2NC(c3c(C#N)cccc3C(F)(F)F)=NC21
COc1ccc(N2CCN(c3ccc(CC(NC(=O)CCC4CCCC4)C(=O)NC(CCN4C(=O)C(=O)c5ccccc54)C(=O)O)cc3)CC2)cc1
COCCCn1c2c(c(O)nc1=S)C=CCC2
CCOC(=O)Nc1ccc(OC2CCC(C)CO2)cc1
CSCCC(NC(=O)C(CC(C)C)C(C)C)C(=O)N(C)C(C)C=O
C#CCCCON1C(=N)NC(C)(C)N=C1N
COC(=O)c1nc(N2CCOCC2)c(-c2ccccc2)o1
Cn1cnc(C=CC=Cc2c(O)cccc2O)c1[N+](=O)[O-]
Cc1cc(CC(Cc2cc(F)cc(C3CCC3)c2)C(=O)O)c2[nH]ncc2c1
Cc1nnc2n1N1C(=O)NC3(CCNC3)CC1C=C2
CCCCCCCCCCN(CCCC(=O)O)S(=O)(=O)c1ccc(N)cc1
COC(=O)c1cc(-c2ccc3cc(OC)ccc3n2)c[nH]1
COC(=O)CCS(=O)(=O)n1c(C)cnc1C#Cc1ccc(C(=O)OC)cc1
O=C1CC2(CNCC(F)(F)C2)n2c(-c3ccc(F)cc3)c(-c3nccc(NC4CCCC4)n3)c(=O)n21
CCc1c(C)cc2n1C(c1ccccc1)CNC1C=CC=CC21
CCOC(=O)N1CCN(Cc2ccc(F)cc2COc2ccc(C(=O)c3cnccn3)cc2)CC1
CC(=O)c1ccc(NC(=O)NCc2cc(C)cc(OCC(=O)NCC3(C)CCC(N)(C4CCCCC4)NC3)c2)cc1
C=CC=CC(C)C(OC(N)=O)C1CCCCC1
CCCc1[nH]nnc1C(=O)Nc1ccc(C(=O)NCc2cccs2)cc1
CCCCCOc1ccc(S(=O)(=O)N(CCc2cnnn2Cc2ccc(N(CCCl)CCCl)cc2)CC(=O)O)cc1
O=C1CCC2(CCOC2O)O1
CN(C)C12C(O)CC(C3C=CC=CC31)C1C=CC=CC12
C=C1CCC(OC(C)=O)CC12C(OC(C)=O)C(OC(C)=O)C(OC(C)=O)C1CC(=O)C=C(C1)C2(C)C
COc1cccc(C(=O)NCc2c(Cl)cc(C)cc2Cl)c1OC1CCCCN1C(C)=O
CCOC(=O)C1=NC(C)=C(S(=O)(=O)NCCCC2=C3C=CC=CC3CN2)C(C(=O)OCC)N1
CCCCCC=CCC=CC=CC=CC(O)C(CO)NC(=O)OC(C)(C)C
CC1NCCNC1(N)C(=O)N1CCN(c2ccc(F)cc2)CC1
c1ccc2nc(N3CC4(CCNC4)C3)ccc2c1
Cc1ccc(N(C)C(=C[N+](=O)[O-])C(=O)c2ccc(Br)cc2)cc1
CC1CCC2CC3(CCC(C)(OC4(O)OCC(O)(CO)CC4O)C3)CCC23CCC(O)C(=NOCC(O)CN(C)C)C13
CCCCCCCCCCCCC1CCC(CCCCC(O)CC(=O)OCC(O)COP(=O)(O)OCC(O)CO)O1
COc1ccc(C(NCc2cc(N)c[nH]2)C2NC(N)CC2=O)cc1
CC(CO)NC1c2ccccc2C2CCCCC21O
COC=C(CC=CC(=O)Nc1ccc(OC)cc1)c1c(OC)cccc1OC
Cc1nc(CC(=O)NNC(=S)NCc2ccccc2)c(-c2ccc(F)cc2)s1
CC(O)Cn1nncc1C1CC=Cc2ncnc(Nc3ccc(Br)cc3)c21
COc1ccc(-c2cc(CNCCN3CCN(C)CC3)n(-c3ccc(F)cc3)n2)cc1
O=C(Nc1cccc(F)c1Cl)c1ncc(-c2cccs2)s1
COc1cc(Cl)ccc1NC(=O)CSc1nccn1Cc1ccc(F)cc1
CC(C)CC(NC(=O)NC1(Cc2ccc(OP(=O)(O)O)cc2)CCCCC1)C(=O)N1CC(C(=O)NC(CC(=O)O)C(=O)O)C2C1C2(C)C
CCCCCCCCOc1ccc(C(=O)NCC(C)O)cc1
CCOC(=O)C1NCCCC1N
CC(C)CCCC(C)CCN(CC1CCCCC1)S(=O)(=O)c1ccccc1
Cc1nc(-c2cccc(-c3cc(Cl)ccc3C#N)c2Cl)n[nH]1
CC12Cc3ccc(C(=O)O)cc3C(C)(C1)NC(N)(c1cc(C3CC3)on1)C2
COc1ccc(CC(=O)OCC(=O)Nc2cc(C(N)=O)cs2)cc1
Nc1ncc(CCCCN2CC(CC(=O)O)c3ccccc32)s1
CCCCn1c(SCC(=O)c2ccc(O)cc2)nnc1-c1ccccn1
CC(C(=O)NCc1cc(C(F)(F)F)cc(OC2CCCC2)n1)c1cccc(NS(C)(=O)=O)c1F
CCCC(=O)NCCSc1ccc(NC(=S)NC(=O)c2cc(Br)co2)cc1
CC1(C)OC(=O)C(=CNC(=O)NNC(=O)c2ccc(O)c(O)c2)C(=O)O1
COc1cccc(-c2nccc3c(C4CN(Cc5ccc(Cl)cc5)CCO4)c[nH]c23)c1F
Cc1ccc(NS(=O)(=O)c2c(Cl)cccc2C(=O)N2CCN(Cc3ccccc3)CC2)cc1
CSc1ccc(C(=O)SC(C)(C)C)cn1
Cn1c(=O)n(Cc2ccco2)c(=O)c2ccccc21
OC(CN1CCN(c2ccccc2)CC1)Cn1c(Cc2ccccc2)nc2cnccc21
COC(=O)C1NCCC2(N)C=CC=CC12
Cc1nn(C(=N)c2ccco2)cc1N
CCC1(c2ccc(C)cc2)CN=Cc2c(C(=O)OC)cccc21
CNC(=O)C1=NC2C(O)=CC=CC2(c2c(Cl)cccc2Cl)C=C1
COC1=CC=CC2=CNC(C)(N(CCCN)CCCN3CCN(CCCNC45C=CC=CC4Cc4ccc(OC)cc4C(=O)N5)CC3)C21
OCc1cccc2c1C1SC=NC1C=C2
O=C(NCCCNc1cc(F)ccc1Cl)Nc1ccccn1
CC1(c2ccc(Cl)cc2)Nc2c(ccc3c2OCO3)CC1=O
CCC1(CC)C(=O)CC(=O)N1Nc1cccc2oc3ccccc3c12
C=S1C=NNC1Nc1c(NS(=O)(=O)c2ccccc2)c(=O)c1=O
CN(C)C(=O)c1ccc(NC(=O)C(CC2CCCCC2)NC(=O)c2ncc(N)s2)cc1
CCCCCCC(=O)OC1CCCC2(C3CCC4(CC3CC3(C)CC32)CC2(CC4C)CC2(C)CCC=C(C)C)C1(C)C
C=CCCc1cc(O)c(O)c2c1c(=O)oc1cc(O)ccc12
O=C1Nc2ccccc2C1=NNC(=S)NO
O=c1cc(O)n(COCCOCCO)c(=O)[nH]1
COc1nccc(F)c1-c1ccc2c(c1)CCN=C2Nc1ccc(-c2cc(CNCCCN)n(C)n2)cc1
CC1OCCC(=O)NCCCOCC(N)C2(CN(C)Cc3ccc(C(=O)Nc4ccc(F)cc4)cc3)C=CC=CC12C
COc1c(O)ccc2c1C1CCNC(N)(C2)C1
CN(C)C(=O)N(O)CCCP(=O)(O)O
CC(C)(C)NCC(O)CON=C1CC(O)C23C(=O)C(=O)N(c4ccc(F)cc4)C2CCCC3(O)C1
Nc1cc(C(=O)O)cc2c1OCO2
CC(NC(=O)Cc1nccs1)C(=O)N(Cc1ccc(Cl)cc1)CC1(C(=O)NC2CCCC2)OCCO1
C1=NCC(c2ccccc2)N1c1cccc2ccccc12
CS(=O)(=O)NCCC1(F)CN(C(=O)c2ccc3c(c2)NCC3)CCO1
CC(C)(CO)NC(=O)Nc1ccc(C(F)(F)F)c(Cl)c1
ClC1C=CC=C2C=CC(NCCCCCCNCCSSCCNCCC3C=Cc4ccccc4C3)=NC21
NC1(CCc2ccccc2)CCC(CC(=O)NCC(O)Cc2ccc(C(F)(F)F)cc2)N1
COC(=O)c1ccc(NC(=O)c2ccc(C#N)cc2)cc1
CCn1cc(C(=O)O)c2ccc(N3C(N)CNCC3CNC(=S)NN=C3Nc4cc5occ(-c6ccc([N+](=O)[O-])cc6)c5cc4C3=O)c(F)c2c1=O
O=C(CCN1C(=O)SC(=S)C1=Cc1ccc(O)cc1)Nc1ccc(Br)cc1
O=C1NC(=Cc2cc(-c3cccc(F)c3F)co2)C(=Nc2ccc(Cl)cc2)S1
CC(OC(=O)C1CCCCN1C(N)=O)C(=O)Nc1ccc(C(F)(F)F)cc1
COC1=C(C)C(OC2(O)CCC(CO)C(O)O2)=CC2(NC(=O)c3ccc(OC)cc3-c3ccc(OC)cc3)C=CC(=O)OC12OC
CCCC(C)C(N(C)C)C1(CC(C)C)NC(=O)CC1=O
Cc1ccc(NS(=O)(=O)c2ccc(NC(=O)NC(Cc3ccc([N+](=O)[O-])cc3)c3ccco3)cc2)cc1
COC(C)C(O)(Cn1cncn1)c1ccccc1
NC1(c2ccc(C34C=CC=CC3N=CS4)cc2)CC(C(=O)O)N1
CC(=O)Nc1ccc(OCC(=O)N2CCN(C(=O)c3ccc(Cl)cc3)CC2)cc1
Cc1ccc(C23CSC=C2N=CN=C3N2CCN(C(=O)C3CCCCC3)CC2)cc1
COc1ccc(C(=O)C2CC(=O)C=C3NC=C(C)C(c4ccc(Cl)cc4)C32C(=O)O)cc1
COc1ccc(C=CC(=O)c2ccc(-n3ccnc3)cc2)cc1
COc1ccc(-c2ccc(C3(C(F)F)NC=NC(N)(N)C3=O)cc2)cn1
Cc1cccc(F)c1NC(=O)Nc1ccc(C2CSc3ccc(-c4ccn(C)n4)nc32)cc1
O=C(COc1ccc(Br)cc1)N1CCN(c2ccc(O)cc2)CC1
CC(=NNc1ncc(-c2ccc(Cl)cc2)s1)c1ccccn1
Cc1ccc(NC(=O)COC(=O)c2nn(-c3ccccc3)cc2-n2cccc2)cc1
O=C(C=CNCCCCNc1nc(Nc2ccc(O)c(CNCCCNC3=NCC4(CCCCC4)c4cccc(Cl)c43)c2)nc(Nc2cccc(Cl)c2Cl)n1)c1ccc(Cl)cc1
COCCN1CCN(Cc2c(C(C)(C)C)ccc3c2COC3(C)Oc2c(F)cccc2-c2cnccn2)CC1
COc1ccc(-c2nc(NCCN3CCOCC3)c3ccc(F)cc3n2)cc1
CC1CN(c2cc(Cl)cc(C#N)n2)CCN1
COc1cc(Br)cc(C=C2SC(=S)C(=O)N2C(C(=O)O)C(C)(C)C)c1OC
COc1cccc(NC(=O)COC(=O)C23COC=C2C=CC=C3F)c1OC
COc1nc(N)c(C2=NC(N)=CN3C=CNC23C)c(=O)n1Cc1c(F)cccc1-c1ccccc1
CC(=O)Oc1ccc(OC(=O)c2ccc(O)cc2)cc1C12C=CC=CC1=COCC2=O
COc1ccc2nc(Cl)c3c(c2c1)C(C(=O)Nc1nc(OC)cc(OC)c1Cl)=CCC3
COc1cc(OC)c(C(O)C#Cc2c(OC)ccc(OC)c2OC)cc1OC
CCOc1ccc(C(=O)NCOCCCN2CCOCC2)cc1
C(=Cc1n[nH]c2ccccc12)c1ccccc1
CC(=O)Nc1cccc2c1C(NCCNC(=O)CCNC(=O)C(Cc1ccccc1)NC(C)=O)=NC1=CC=CCC12
CCc1ccc(N(CC(=O)Nc2ccc(Br)cc2)S(=O)(=O)c2ccccc2)cc1
C=CC(C(=C)C(=C)C1(C)C2(CCCCC2)C(C)CC12C(O)COC(O)(O)C2C)(C(C)C)C1C(=O)C2(CC3(CC(OC)CCC3OC)C1C)C(O)C(O)OC(C)(O)C2O
CC1=NC(C)(C)Cc2cccc(C(=O)CCC3CN(Cc4ccc(N(C)C)cc4)CCO3)c21
CCCCCCCCN1C(=O)C2C=CC=CC2C1CC(=O)O
CCc1ccccc1
NC(=O)CN1CCCCC1
C=C(C)C(=O)CCC(=O)Nc1cc(C)on1
CC(=O)NC(CCCCNC(=O)C12C=CC=CC1=CC=CC2C(=O)NC(CCC(N)=O)C(=O)O)C(=O)O
Cc1cc(C)n(C(=O)Cn2cnc3c2c(=O)n(C)c(=O)n3C)n1
COc1cc(C=C2NC(=O)C(=O)S2)cc2c1OCCO2
CC(C)C(NS(=O)(=O)c1ccccc1)C(=O)OCC(=O)NC(=O)NC1CCCCC1
CN1CCN(c2ccc(NC(=O)c3ccccc3)cc2N)CC1
O=C(NC1CCCCC1)C(=O)C(CC(=O)c1ccc(Cl)cc1)NC(=O)c1ccccc1
CN(CC(=O)Nc1cc(F)ccc1F)C(=O)C1CCCCN1S(=O)(=O)c1ccc2c(c1)OCCO2
Fc1cccc2c1C1C(NCC3OC=C4C=CC=CC43)=CN=CC1N2
CN(C)c1ccc(C(=O)N2CCCCC2c2nc(=O)c3c(nnn3Cc3ccc(OC(F)(F)F)cc3)[nH]2)cc1
CCC(CC)C(=O)Nc1ccn(C2NCCCC2(N)C(N)=O)n1
O=C1C(=O)N(Cc2ccc(I)cc2)C2C=C(O)C(O)=C(O)C12
COc1ccc(C=CC(=O)NCCCSc2ccccc2)cc1
CC(=O)NC1(c2ccccc2)CCC(N)(C2CC2(C(=O)N(C)Cc2cccc(Cl)c2Cl)c2c(Cl)cccc2Cl)CN1
O=C(COc1ccc2c(c1)OCO2)Nc1ccc(N2CCCC2)c([N+](=O)[O-])c1
COCCn1c(Cc2cccs2)nnc1SCC(=O)Nc1ccc(C)cc1
COc1nc(F)ccc1-c1ccc(CNC(C)CC(N)=O)cc1
CC1CCC2(CCC(O)(Cc3ccc(NS(C)(=O)=O)cc3)C2)CC12CCc1cc(O)ccc1C2
CN(Cc1ccccc1)C(c1ccccc1)C(O)c1ccccc1
CC1CN(c2nc(N3CCOCC3)c3[nH]c(-c4ccc(OCC#CCO)cn4)nc3n2)CC(C)N1
CCCCNC(=O)C(C)CC(O)C(N)CN(C(=O)c1ccc(CC)cc1)c1ccccc1
CCS(=O)(=O)NCCN1C=CC2(C(=O)c3cc(OC)cc(OC)c3)C(OC)=CC=CC12
O=C(NCc1csc2ccccc12)C1CCCCN1S(=O)(=O)c1cccs1
CCCCCCN1C=CC2C=NC=CC21C(=O)O
COc1cc(C(=O)Nc2ccc(C(=O)O)cc2)ccc1CN1CCCCC1C12C=CC=CC1=NOC2
Nc1n[nH]c2c1C=CCC2C(=O)O
CC1(Cn2nccc(C3CNc4ncccc43)c2=O)CCCN(C2CCCCC2)C1
Cc1cc(C(=O)C=Cc2ccccn2)c(-c2ccc(O)cc2)o1
N=C1C=C(N)C(=O)C(C23C=CC=CC2=CNC3)=C1O
CN(C)C(=O)Nc1ccc(Br)cn1
CCOC(=O)C(CC(C)C)NC(=O)OC(C)(C)C
CCOc1ccc(Nc2ncc(-c3nc(C)c(N)s3)s2)cc1
CC(=O)C12C(=O)CC(C)(OC1O)C21CCC2(C=CC3CCC(C)(C)C3(C)CC2)CC1
CCOC(=O)C1CCCCN1S(=O)(=O)c1ccc2c(c1)n(C)c(=O)c(=O)n2C
O=C(O)CCC(=O)Nc1ccc(-c2ccccc2)cc1
CN1CCN(C23C=CN=CC2C=NC(c2ccc(NS(=O)(=O)c4ccc(F)cc4)cc2Cl)=C3)CC1
CC12C=CC=CC1C(=O)N=CN2N=Cc1ccccn1
CCOc1ccc(-c2nc(C)c(NC3(C)CCNCC3)c(NC)n2)cc1
COc1cccc(OC)c1C(=O)NCC(C1CCCCC1)n1c(C)nc2ccccc21
COc1ccc(N(C(=O)c2nsc(C(N)=O)c2N)C(C(=O)NCCCN2CCOCC2)c2ccc(OC)cc2OC)cc1
CCSc1nc(-c2ccc(S(=O)(=O)NCc3ccccc3)cn2)c(-c2ccc(F)cc2)[nH]1
CCOC(=O)C(O)(c1ccc(NCC23C=CC=CC2N=Cc2ccccc23)cc1)C(F)(F)F
CCC1C=NNC1N
COc1ccc(COc2cc(C#N)ccc2C#N)cc1F
CN(C)c1ccc(C(=O)NN=Cc2ccc(Br)cc2)cc1
CCC(=O)N1CCC2(CC1)CCN(C(=O)Nc1ccc(Cl)cc1)C2
COc1cccc(Oc2ccc(C(C)C)cc2)c1NC(=O)c1c(OCC(=O)O)ccc(OCC2CC2)c1OCCCC(=O)O
CCCc1nc(=O)n(C2CCc3ccccc3N2)c(C(C)C)c1C(=O)OC
CNC1(C)CCN1c1cc(F)c(F)c2c1c(=O)cc(C(=O)O)n2C1CC1
CCCCN(CCCC)CC(O)c1ccc2c(n1)C=C(Cl)C(Cl)C2
CC1=NCN2NC(SCc3ccc(C(=O)Nc4ccccc4)cc3)=NC2=C1C
Cc1ccc(C=Cc2ccc3c(n2)Cn2nnnc2C3)cc1
O=C(COc1ccc(Cl)cc1)NC(=O)NCc1cc(=O)c2c(=O)[nH]ccc2n1Cc1c(F)cccc1F
NC1CNCOc2ccccc2Nc2ccccc2OCC(=S)O1
CCCC#CC1=NC(N2CCOCC2)Nc2c(C3CCCCN3)n[nH]c21
CC1=NC(CNCCN2CCN(C)CC2)N2NC(c3ccc(O)cc3)=CC2=C1
O=C(O)c1ccc(CNC23OC=NC2C=CC=C3Cl)cc1
Cc1ccc(S(=O)(=O)N(CC(N)=O)C2CCCC2)cc1
O=C1CC23CCC(CC2N1)CC31CO1
CC(C)CC(C(=O)NO)C(=O)Nc1ccc(Cl)cc1
COc1ccc(C(=O)NC23C=CC=CC2=NN(C2CCCCN2)C(=O)C3)cc1
CN1C(=O)C(O)=C(C(=O)c2ccc(Cl)cc2)C1c1ccc(Cl)cc1
O=C(CCC1(Br)C=NOC1)N1CCCC1c1nc(C2CC2)no1
O=C1SC2(CN=CNC2)Nc2ccc(-c3ccccc3)cc21
CNC(=O)C(NC(=O)C(OC(C)=O)C(C)(O)C(Cc1ccccc1)NC(=O)C(C)NC(=O)OC(C)(C)C)C(C)C
CC1=CC2=CC(=O)NC(CN(Cc3ccco3)C(=O)c3ccc(C)cc3)C2C=C1C
NC(=O)Nc1sc2c(c1C(N)=O)CCC=CC2
CC(C)CC(NC(=O)OCc1ccccc1)C(=O)NC(Cc1ccccc1)C(=O)NC(CC(C)C)C(O)CSCc1ccccc1
Cc1nc(NCCN2CCS(=O)(=O)CC2)cc(NC(Cc2ccccc2)C(=O)NC(Cc2ccccc2)C(O)CC(Cc2ccccc2)NC(=O)OC23OCCC2CCO3)n1
CC(=O)Oc1ccc(C(=O)O)c(OC(C)=O)c1
CNC(=O)C(C)N1CC(N)(c2c[nH]c3ccccc23)NCC1CCO
CCCCCC=CCCCCCCCCCCC(=O)OCC(COC1OC(O)CC(O)(O)C1CO)OC(=O)CCCCCCCCCCCCC(=O)O
O=C1CN(c2ccc(C3CC3)cn2)C1Nc1ccc(=O)[nH]n1
CC(=O)Nc1ccc(S(=O)(=O)NCCc2ccc(S(=O)(=O)Nc3ncccn3)cc2)cc1
CS(=O)(=O)N(CC(=O)Nc1ccc(F)cc1)c1cc(F)ccc1Cl
CCCc1cc(C(O)CCCCO)ccc1O
CC(C)(C)c1ccc(C2C3CNCC2c2cccc(=O)n2C3)cc1
Cc1ccc(C)c2[nH]c(-c3ccc(=O)[nH]c3S(=O)(=O)c3ccccc3)nc12
Cn1c(=O)c2c3c(C(=O)c4ccccc4)cccc3nc(N)c2n(C)c1=O
CC1NC(N2c3[nH]ncc3C=NC2C(F)(F)F)COC1C
CCN(CC)c1ccc(NC(=O)c2noc(-c3ccc(C)cc3)c2N)cc1
Cc1c[nH]c2ccccc12
COC(=O)c1c(OC)ccc(OC)c1NC(=O)CCS(=O)(=O)c1cccc2nsnc12
CCOC(=O)C1C(=N)C(C2=NC3C=CC=CC3(Br)C=C2Cl)N(Nc2ccc(Br)cc2)C2=C1C(C)(C)C(=O)C=C2
O=C1C(=O)C2C=NC=CC2=CC1Nc1nccc(Cl)n1
CCc1nnc(NC(=O)C2CC(N)CCN2)s1
O=C1NC(=O)C(=Cc2ccc(OCC3CCCCC3)cc2)C(=O)N1
COc1ccc(C2C(=O)c3c(n[nH]c3C(C)(C)CO)N2c2ccc(-c3cccs3)cc2)cc1
N#CC(=Cc1cccs1)c1ccccc1
CC1CCC2=C(C3OC3(C)C2)C2(CC(=O)OC2NC(=O)Oc2ccc(Br)cc2)C1
CC1(N)CCN(C2(C)Cc3ccccc3N3CCCCC32)C1
CC(C)=CCCC(C)=CCNC(=O)c1cc([N+](=O)[O-])cs1
CC(C)c1cc2n(n1)C(N)(c1ccc(OCc3ccco3)cc1)C(=O)C2
Cc1ccc2nc(-c3ccc(-c4ccc(C(=O)NCCCn5ccnc5)cc4)cc3)[nH]c2c1C
CCC(CC)Nc1cc2c(c(C)n1)N(c1cc(OC)c(OC)cc1OC)CC(=O)N2
O=C(Nc1ccc(CN2CCCCC2)cc1)c1ccc(Cl)cc1
COc1cccc(CCNC(=O)c2noc(-c3ccccc3)c2C)c1OC
CC(=O)Nc1ccc(S(=O)(=O)N2CCN(C3=NCC4C=CC=CC4=C3C)CC2)cc1
CN(C)CC(O)c1ccccc1
Cc1cccc(F)c1Nc1nccc(NCC(O)c2ccccc2)n1
CCN(CC)CCC(=O)Nc1cc(C)cc(Br)c1
CN(C)CCCOC12CCCCC1CC(OC(=O)CCC13CC4CC(CC(C4)C1)C3)C2
CC(C)=CCN1C(=O)CC(=O)C1NNC(=S)Nc1ccc(F)cc1
CC1(C)NCC(CS(N)(=O)=O)(Oc2cccc3ccccc23)NC1=O
C=CC1(C)C=CC(=O)C(C)=C1C(=CCCCCCCN1CC=C2C=C(OC)C(OC)=CC2(OC)C1)c1ccc([N+](=O)[O-])cc1
O=C(Nc1ccc(C(F)(F)F)cc1)OCc1ccc2c(n1)CCC=C2OC(F)(F)F
COc1c(C(=O)NC2NCCC(N)C2F)ccc(F)c1Nc1nc(Oc2ccc3c(c2)C(N)NC3=O)cc(C(F)(F)F)n1
COC(=O)c1c(N)[nH]c(=O)c2cc3c(cc12)nc(NC(=O)OCc1ccccc1)n3Cc1ccc(OC)cc1
CCCS(=O)(=O)N1CCCC2=CC(=O)OC21C
Cc1cc(NC(=O)Cn2ccc(C(=O)c3ccccc3)n2)cc(C)c1Br
CN(CC(=O)Nc1ccc(N2CCOCC2)cc1)C(=O)CCC(=O)c1ccccc1
CN1OCC2C1CCC(c1ccc(-c3nccs3)cc1)N2C(=O)c1ccc(C(C)(C)C)cc1
CCC(C)C(NC(C)=O)C(=O)NC(Cc1ccc(O)cc1)C(Cl)CN(Cc1ccccc1)NC(=O)C(Cc1ccccc1)NC(=O)OC(C)(C)C
CCOC(=O)C=Cc1ccc(-c2cccc3c2C(c2ccccc2)=CCC3)cc1
CC(C)=CCOC1CC(O)(CC(=O)C=Cc2c(O)cccc2O)C(C)=CC1=O
Cc1nc(C(=O)O)c(C#N)c(C(=O)NCCCO)c1N=CN1CCOCC1
CC(=O)Nc1ccc(C=C2NC(=O)C(=S)C(=O)N2)cc1
CNC1CCC(N2N=CN=C3N=C(C)NC32c2ccc(Cl)cc2)N1
Cc1cc2c(cn1)NCC(=O)C2C1c2ccccc2OC1c1ccccc1
CC12C=CNC(=O)C13C(C(=O)NCc1cc(C(F)(F)F)cc(C(F)(F)F)c1)=CC=CC3CNC2
O=[N+]([O-])c1ccc(NC(=S)Nc2ccc(Cl)cc2)cc1
CCc1ccc(NC(=O)N(C2CCCCC2)C2(C)N=CC(N3CCN(CC)CC3)=C3C(OC)=CC=CC32)cc1
Cc1cc[nH]n1
CN(C)CCCNC(=O)c1ccc2nc(-c3ccccc3)n(CCCNC(=O)C=Cc3ccc(Cl)c(Cl)c3)c2c1
Cc1cc(SCC(=O)N2CCN(c3ccc(C)c(C)c3)CC2)nc(C)n1
NCc1ccc2c(c1)NCCC2N
COCc1cc(NS(=O)(=O)c2ccc(N=Nc3nn(-c4ccccc4)c(C)c3N)cc2)cnn1
Fc1ccc(C(F)(F)F)c(Oc2ccc(Oc3cnccn3)cc2)c1F
CC(C)c1ccc(NC(=O)NC2CCCCN2CCCCNC(=O)C=Cc2cc(Cl)ccc2Cl)cc1
CN(CCCc1ccc([N+](=O)[O-])cc1)CCCN(C)Cc1ccccc1
CCCC1=CNC2(N)C(C(=O)Nc3ccc(C)cc3)=CNN2C1=O
CCc1c(C(=O)NCCCN(C)C)cc2cnc(Nc3c(C)ccc(C)c3C)nn12
OC(COC1C=NN=C2C=CC=CC21)CN1CCCCC1CN1CCOCC1
COc1cc(=O)cc(C)n1CC(=O)Nc1cc(C)on1
COCCN(C(=NO)c1ccc(OCc2ccc(C)cc2)cn1)C(C)C
COc1ccc(NC2=NC(C)Cc3ccccc32)cc1
CC(C)C1NC(=O)C(=O)NCCNCCNC(CO)CNCCOCC(=O)C2C=CC=CC21CC1CCCCC1
O=C1OCC2C=CC(Cl)=CC12Sc1ccc(F)cc1
CCNc1cccc2c1C(=C(Nc1ccc3c(c1)OCO3)c1ccccc1)NC2=O
CCCCCCCC=CC(=O)NC(C)c1ccc(OC)cc1
CC(C)CC1(C(C)C)NC(=O)C(=O)NC2(CCNC2)C(Cc2ccc(O)cc2)(CC(C)C)NCC(=O)NC(=O)CNC1=O
CNCCC(Oc1ccc2c(-c3cc[nH]n3)csc2c1)c1ccccc1
CCOC(=O)C1C=C(C)NC(C(=O)OCC)(c2ccc(Cl)cc2)C1=COCCN1C=NC2(F)C=CC=CC2(C)C1=O
N#Cc1ncc2c(sc3cnc(N4CCOCC4)nc32)c1N1CCNCC1
CC(=O)c1ccc(NC(=O)Nc2ccc(Br)cn2)cc1
CCN(CC)c1ccc(C)c(NC(=O)Nc2cc(C)n(-c3ccccc3)n2)c1
O=C1CCC(NS(=O)(=O)c2ccc(-c3cccc(-c4nccc(NCCN5CCOCC5)n4)c3F)cc2)CN1
Cn1c(=O)n(C)c2cc(-c3c(Cl)cccc3CN3CCC4C(C=NN4C4CC4)C(=O)C3)ccc21
CCCCCCCN(CCCCCC)c1cc([N+](=O)[O-])c([N+](=O)[O-])c(S(=O)(=O)CC)c1
CC(=O)c1cc(Cc2cc(C=CC(=O)O)co2)cc2c1C=CC(C)(C)C2
O=C(c1cccc(Cl)c1Cl)N(Cc1ccccn1)C(=S)NCc1ccccn1
O=C(NCC1CCC(C(=O)O)CC1)c1ccc(NS(=O)(=O)c2cccs2)cc1
COc1cc(OC)cc(Oc2c(N)cccc2-c2nc(N)c(C(OC)c3ccc(Cl)cc3)c(N)n2)c1
COC(=O)c1ccc(NC(=O)C2CCCCN2S(=O)(=O)c2noc(C)c2C=Cc2ccc(F)cc2)cc1
CC(C)=CCc1cc(O)c(C(=O)C=Cc2ccccc2)cc1O
CCCC1CCC(NS(=O)(=O)c2c(Cl)cccc2Cl)N1Cc1cnnn1CC(F)(F)F
CCOC(=O)C=C1C2C=C(C)C=CC2Cc2cccn21
Cc1cccc(NC(=O)C2(C)CC(N)(C3NC=C4C=CC=CC43)N2)c1C
Cc1cc(Cl)c(Sc2c(F)cc(F)c(C(=O)O)c2F)c(S(=O)(=O)Nc2nc(-c3ccc(Br)cc3)ns2)c1
CCc1ccc(NC(=O)CCc2noc(C)c2C)cc1
CC(=O)NCC1OCN(c2c(F)cc(F)cc2N2CCNC2=O)C1=O
NCN1N=CN=C2C=CNC21Nc1cc(Cl)cc(CC(N)=O)c1
CCOCC(=O)NC(=S)Nc1ccc(OC)cc1
CN1C=CN=C2N=C(C3CCC3)NC21C12C=CC=CC1=CC=CC2
COCCn1cnnc1SCC(=O)Nc1ccc2c(c1)OCO2
COCCNCc1ccc(Sc2ccc(F)cc2)cc1
CCCC(=O)NC(Nc1ccc(-c2ccc(O)cc2)cc1)C(Cl)(Cl)Cl
COc1ccc(-c2ncc(CNC(c3ccc(F)cc3)c3ccc4c(c3)OCO4)o2)cc1
O=C(NCCCNc1nc(Cl)cc(Nc2ccc(C(F)(F)F)cc2)n1)Nc1ccc(Cl)cc1
Cc1ccc(S(=O)(=O)NNC(=O)CCC2Cc3ccccc3C2)cc1
CC(C)CN(C(=O)COC(=O)c1ccc(Oc2ccccc2)cc1)C1CCCS1(=O)=O
c1ccc2c(c1)nc1sccn12
Cc1ccc(NC(=O)C2(C)NC(=O)NC=C2c2ccco2)cc1
COc1ccc(C2C=CC(N)(c3nnn(CC4CC5C=CC=CC5=N4)n3)NC2)cc1
CCC(C)Nc1nc(Nc2ccc(Cl)cc2)c2c(ncn2C(C)C)n1
COc1ccc(C=Cc2nc(OC)c(C)c(C#N)c2N)cc1
N=C(N)NCCCC(NC(=O)c1ncc(C(=O)NCCC23CC4CC(CC(C4)C2)C3)[nH]1)C(N)=O
CCC(=O)C(Cc1ccc(C)cc1)C(=O)CC(SCCC(N)C(=O)O)C(=O)O
N#Cc1nc(NC(=O)c2ccccc2)c(-c2ccc(Cl)cc2)n1-c1cc(-c2ccccc2)cs1
CC1=NCN(C2CCCCN2)c2[nH]nc(-c3ccc(Cl)cc3)c21
CC#CC(O)(c1ccccn1)c1ccc(-c2cccc(C)c2NC(=O)c2cc3c([nH]2)C(C)=CNC3)cn1
CN(C)CCN1c2ccccc2C(=O)NC1c1ccc(N2CCN(C)CC2)cc1
Cn1ccnc1CN1CCCC1N(Cc1nccn1C)c1ccc(C#N)cc1Cl
N#Cc1coc(=O)c(-c2ccc([N+](=O)[O-])cc2)c1NC(=O)c1ccccn1
O=C1C=CC(=O)N(CCN2CCNCC2)C1
CC(=CC(=O)N1CCN(c2ccc(C(F)(F)F)cc2)CC1)c1ccc(OCC(C)(O)C(F)(F)F)cc1
CC(=O)Nc1ccc(Oc2nc(Nc3cc(F)ccc3C)cc(N(C)C)n2)cc1
Fc1cc(Cl)ccc1-c1cnc2ccccc2n1
O=C(NCc1ccc(F)cc1)N1CCOCC12CCN(c1ccccn1)C2
CCCC1OC2C(C(=O)OC)C(Sc3ccc(F)cc3)C(C)(C)C2O1
O=C(O)C(O)=CC(=O)c1ccc(-c2ccccc2)cc1
COC(=O)C1(C)NCC2C(=O)C(=O)N(Cc3ccccc3)C21CN(C)C(=O)c1cccs1
CC(C)(NC(=O)CCCN=Cc1ccc(Br)c(Br)c1)C(=O)O
COC(=O)c1cc(NC(=O)C(C)Nc2nc(=O)cc3ccn(-c4ccccc4)n23)cs1
CCc1ccc(O)c(C(=O)NC2CCCCN2C(C)=O)c1
CC12CC=CC=C1N=c1ccccc1=C2N(CCCCN(CCCCNC(=O)CCCCCCCCCCCC(=O)NO)C(=O)NC12C=CC=CC1=CC=CC2)c1ccccc1
Cc1ccc(S(=O)(=O)N2CCc3cc(CC(C#N)NC(=O)C45CCC(CN4)C5)ccc32)cc1
O=C(Oc1ccccn1)N1CCOC2CCC(OCCC3CC3)C21
O=C(NCCN1CCC2(C=C3SC=CC3OC2)CC1)c1ccc(Br)cn1
Cc1ccc2nc(N(Cc3ccccn3)C(=O)c3ccc(Br)cc3)sc2c1
COc1cccc2c1C1C=CN=CC1N2
Cc1ccc(NC(=O)c2ccc3c(c2)N(Cc2ccc(F)cc2)C(=O)C2C=CC=CC2S3)cc1C
COc1ccc(OC)c2c1C=CCC2
O=C1CNC=C2C=CC=CC12C(=O)N1CCN(c2ccc(F)cc2)CC1
CC(C)(CO)CNC(=O)Nc1cccc(C(=O)NC(C)(C)C(F)(F)Cl)c1C(F)(F)F
CC(C)(C)OC(=O)N1CCCCC1Cn1c(=O)cc[nH]c1=O
Cc1nc(=O)cc(SCCCN2CCN(c3ccccc3)CC2)[nH]1
Cc1cc(CN2CCCCC2NC(=O)C2CCCC(N)N2)n(C)n1
CCOc1ccc(C(NC(=O)c2ccc(OCC(C)C)cc2)c2ccccn2)cc1
CCn1c(SCC(=O)NC23C=CC=CC2(F)N=CS3)nnc1-c1ccccc1
CC(C)n1nc(Cn2cncn2)c2c1C=CCN2CC1CC1
COc1ccc(C2CCCN2C(=O)c2cccc(Cl)c2Cl)cc1
O=c1[nH]c2ccc(N=Cc3ccc(Cl)cc3)cc2nc1O
CCN1CC2C=CC(S(=O)(=O)NC(CCCCNC34C=CC=CC3N=CN4)C(=O)OC(C)(C)C)=CC23C=C(C=CC(=O)NCCc2ccccc2)C=CC13
Cc1cccc(NS(=O)(=O)c2nc(=O)[nH]c(C)c2O)c1C
CCC(=O)OC1(OC2CCC3(c4ccc(OC)c(O)c4OC)C=C4OCOC4=CC34CC(=O)OC24)OCC(OC2CCC(O)(O)C(C)O2)CC1OC1CC(O)C(O)(CO)C(O)O1
NC(=O)c1nc(NCCN2CCOCC2)cc2[nH]c3ccccc3c12
CC(C)c1cccc(NC(=O)NC2(c3ccccc3)CCCC2)c1C(C)C
COC(=O)C(Cl)=CC(=O)Nc1[nH]c(C)c(C)c1C(=O)c1ccc(OC)cc1
COc1ccc(C(=O)C2(c3ccc(OC)cc3)C(O)=CC(=O)N2C(C)=O)cc1
COC1(C(=O)c2ccccc2)NC2(C=C(C)OC2C=O)C(=O)C1O
Cc1cccc(N2CC3(C(F)(F)F)C(n4ccc(Br)n4)=CN=CC3=N2)c1C(N)=O
COc1ccc(C(=O)C2CCCCN2S(=O)(=O)c2ccc3c(c2)OCCO3)cc1
Cc1nc(NCC2CC2)cc(N2CCCC2)n1
COC1=CC2OC(c3cc(OC)c(OC)cc3OC)C(C)(c3cccc(OC)c3OC)C2(OC)C=C1
CC1(C2=CC3(C(=O)c4ccccn4)C=CC=CC3N2)NC(=O)C(O)=C1C(=O)Oc1ccccc1
Cc1cc(CN(C)Cc2ccc(OCc3ccccc3)cc2)on1
O=C1C=NC2(CN=NN2CCN2CCCCC2)C(Nc2ccc(O)cc2)=N1
C#CCOCCOCCOCCNc1nc(N2CCN(C(=O)C(CCC(N)CO)n3nncc3CNC(=O)C(C)CC)CC2)nc(N2CCN(C(=O)C(Cc3ccc(N(C)C=O)cc3)n3nncc3CN)CC2)n1
O=C(Cc1ccc(Cl)c(Cl)c1)Nc1cc(NC(=O)c2cc(Cl)ccc2Cl)cc(C(=O)O)c1
Nc1n[nH]nc1C(=O)NC(CCC(=O)O)C(=O)O
CCCCCC1(CCC)CC2C=CC=CC2(OCc2ccc(C(=O)OCC)cc2)O1
NC1(c2cnnn2C2CCCCN2S(=O)(=O)c2ccc(F)cc2)CNc2ccccc2C(=O)O1
CCCCCCC1(c2ccc(Cl)cc2)N=CC(=S)NC12CCCC2
COc1ccc(OC)c(CCN(C)CC2(O)C=c3ccccc3=CC2)c1
COc1ccc2sc3cc(CNC4CCC(C)CO4)ccc3c2c1
O=C(NN=Cc1ccc(Cl)cc1)C(O)(c1ccccc1)c1ccccc1
Cc1cc(C)c2c(c1)C(SCC(=O)Nc1ccc(S(=O)(=O)N3CCOCC3)cc1)CN=C2C#N
COCC#Cc1ccc2c(c1)S(=O)(=O)N(C(C)CO)C(C)(CN(C)C(=O)CC1=C3C=CC=CC3CN1)CCO2
CC(Cc1ccc2c(C)c(C)c(=O)oc2c1)=NOCc1ccc(Cl)cc1
N#Cc1ccc(NC(=O)CSc2ccc(F)cc2)cc1
O=C(C(=Cc1ccc(OCCc2ccc(Cl)cc2)cc1)SC(=S)N1CCOCC1)c1ccc(Br)cc1
c1ccc(-c2nncc3sc4[nH]c5ccccc5c4c23)cc1
CC(=NNc1ccc(CC(=O)NO)cc1)c1ccc(Br)cc1
CCOC(=O)c1ncc2n1C(C)=C(c1ccccc1)C(C(=O)OCC)SC2C
CC1(NC(=O)N2CCN(c3ccccn3)CC2)CC2CCC1C2(C)C
COC(=O)C1(Cc2ccc(F)cc2)CC2CC=CC2(N)N1
COc1ccc2nc(C=CC#CCO)n(C)c(=O)c2c1OC
CNC(=O)C(C)(C)CNC(=O)Nc1ccccc1
Cc1ccc(NC(=O)C(CC(C)C)NS(=O)(=O)c2ccc(Cl)cc2)cc1
CCOC1CN(c2nccc3c2C(NC(=S)NC(=O)C=Cc2ccc(SCCOC)cc2)=CCC3)CCN1
COc1ccccc1
O=C(NCCCN1CCOCC1)c1ccc(Nc2ccc3cc(Cl)ccc3n2)cn1
COc1ccc(NC(=O)c2ccc3nc(C)n(-c4ccccc4)c3c2)cc1
Fc1c(F)c(F)c2[nH]ccc2c1F
CC(NC(=O)C(NC(=O)C(Cc1ccccc1)NC(=O)C(N)CCCCN)C(C)(C)C)C(=O)NO
CNC(=O)C12C=C(c3nccc(C(=O)N4CCOCC4)n3)C(Br)=CC1=CNC2
CC(C)c1ccc(NC(=O)CN2CCN(S(=O)(=O)c3cccs3)CC2)cc1
NC1(C=CC=Cc2ccc3nc(-c4ccc(Cl)cc4)sc3c2)CCCNC1C(=O)O
CC(=O)N1CCN(C(=O)CC2=C3C=CC(C)=CC3(C)CO2)CC1
N#Cc1ccc(CN2CCC3(CCN(c4cnccn4)CC3)C2)cc1
O=C(SCc1ccccc1)c1ccc(OCCc2ccccc2)cc1
O=C(Cc1ccccc1)Nc1ccc2c(c1)CCC2
CCN(CC)C(=O)c1cc(-c2ccc(N)cc2)n(-c2ccc(C(C)C)cc2)n1
N#Cc1c(C(O)C(O)C(F)(F)F)ccn1-c1cc(O)ccc1C(=O)c1ccc(N)cc1
CC1=NCC2(CNC3CCO3)C(=C1)N=CN=C2N
CC(O)Cc1ccccc1
COc1ccc(Nc2ncc(-c3ccc(F)cc3)s2)cc1
CC(=O)c1ccc(Cl)cc1
CCOC(=O)C(c1ccc(Br)cc1)C1(N)c2ccccc2NC1C
CC(C)C(NC(=O)N1CCN(S(=O)(=O)NC(=O)N2C(C)C(=O)C2NC(=O)C(=NOC(C)(C)C(=O)O)c2ncc(N)s2)CC1)C(=O)NCc1cccc2c1C=CCC2
COC(=O)NC(C(=O)NC(C)C(=O)NC(C(=O)C(N)C(C)Cc1ccccc1)C(C)C)C(C)O
COC1=CC=CC2(C)C(=NS(=O)(=O)c3ccc(OC)cc3)CC=CC12
Cc1ccc(S(=O)(=O)OC2(c3ccc([N+](=O)[O-])cc3)C=CC(=O)O2)cc1
COc1ccc2c(c1)CC=CC2=O
CC(C)CC(=O)NC(C)C(=O)Nc1nnc(C(C)(C)C)s1
CCc1nc(SCC(=O)N2CCOCC2)c2c(n1)c(=O)n(C)c(=O)n2C
CSc1ccc(NC(=O)NC(=O)c2ccco2)cc1Oc1c(Cl)cccc1OC(F)(F)F
CCNC(=O)N(O)C1(O)OCC(O)C1CO
COc1ccc(CNCC(C)COC(=O)c2ccc(NC3CC4OC5(OCCC(OCCCOCC4=O)C5=O)C3Cc3ccc(OC)cc3)cc2)cc1
C=CCC(Nc1ccccc1)c1ccc(OC2OC(O)(O)C(CO)CC2O)cc1
O=C(NN=Cc1ccc(F)cc1)NC12CC3CC(CC(C3)C1)C2
CC(C)(C)c1cc(NC(=O)C2C(O)CCN2C(=N)N)ccc1-c1ccc(C(=O)c2ccccc2)cc1
CCOC(=O)c1ccc(NC(=O)C(=O)NCC2CCCO2)cc1
COCC(=O)NCc1ncc(N2CCCCC2C(=O)N(C)C)s1
COc1ccc(Cn2c(=O)c3[nH]c(N)c(C(=O)N4CCCCC4)c3n(Cc3ccccc3)c2=O)cc1
CC(C)CN(C)C(=O)CN1N=C2C=CC=CC2C(=O)C1CCc1ccccc1
NC(=O)c1ccc2nc(-c3ccc(-c4ccc(NC(=O)CN5CCNCC5)cc4)cc3)[nH]c2c1
CN(C)C1C=CC=CC1
COc1ccc2c(c1OC)C=CC(C(=O)NNC(=O)c1ccccc1)C2
COc1cccc2c1C1(COC2=O)C(=O)C=C2C=CC=CC21
NC(N)=NC(N)=NC(N)=NOCCn1nnc2ccccc21
c1ccc(C2Cc3ccccc3N2)cc1
Oc1cccc2c1C(c1ccccn1)CO2
CC(=O)OC1CC2(C(=O)C(C)C(OC(C)=O)C(C)C3CC(O)C=C2C3(OC(=O)C=Cc2ccccc2)OC(=O)c2ccccc2)C(O)C2COC12
CC(=O)c1cccc(C2(O)C(=O)CNC2C(N)=O)c1
COC(C)(CC(=O)NN)c1ccc(-n2ncc(Br)c2C(F)(F)F)cc1
CCOC(=O)c1c(C)c(S(=O)(=O)NCC(=O)Nc2ccc(F)cc2)c(C)n1C
NC1=CC(=O)CN1
CN(C)Cc1cnnn1CC1OC(O)C(n2cnc3cnc(N)nc32)C1O
Nc1ccc(NC(=O)c2ccc3c(c2)C(c2cccc(Br)c2O)CN3)cc1
CCC1(O)C=C2C(=O)NC=C3C2(CN2C=CC4=C(CCC=C4)C32C=NC(C)Cc2ccc(O)cc2)OC1=O
CC1C2C(=O)OC1(C(=O)OC13C=Cc4oc(=O)c(CO)cc4C1(OC(=O)C1CC4(C)OC(C)(C)C1C4=O)CCOC3(C)C)CC2(C)C
NCn1nnnc1C(c1ccc(F)cc1)N1CCN(CC2OC=C3C=CC=CC32)CC1
CCOC(=O)C1CCCCN1c1ncc(C2COC(=O)c3cccc(Br)c32)s1
Cc1ccc(NC(=S)NCCCN2CCCC2=O)cc1
COc1ccccc1
N=C(N)Nc1ncc(CC(N)C(=O)NC(c2ccccc2)c2ccccc2)s1
Cc1ncc(CN2CCC3(CCOC(COCC(F)(F)F)C3)C2)s1
C=CCC(C(=O)NO)C(CC(C)C)C(=O)NC(Cc1ccc(OC)cc1)C(=O)c1ncc(C(=O)NCCCO)o1
CCOC(=O)N1CCN(C2SC3C=CC=CC3CC3C=CC=CC32)CC1
O=C(O)C1(C(=O)NCC2CC2)C2CCC1CC2
Cn1cc(Cc2ccc([N+](=O)[O-])cc2)nc1-c1ccc(C(F)(F)F)cc1
COc1ccc(CNC(=O)CCCN2C(=O)CNC34C=CNC23C=C(F)C=C4)cc1
FC(F)(F)c1ccc(NC2CCCCN2Cc2nccs2)cn1
O=C1NCC2(COC(CO)N2)N(C2CCCCCC2)C1=O
Cc1ccc(C)c(S(=O)(=O)c2nnn3c2nc(Nc2c(C)cccc2C)c2sccc23)c1
COc1ccc2cc(C(=O)N(CC(C)C)C3CCCC(N)N3)sc2c1
CC(C)C1(C)NS(=O)(=O)CC(=O)N(Cc2cnnn2CCc2ccccc2)C1(N)c1ccc(-c2ccc(F)cn2)cc1
NC1(c2ccc(-c3ccc(C45C=CC=CC4N=CN5)cc3)cc2)CC(C(=O)O)N1
CCOC(=O)c1oc2cc3cnc(N4CCN(C)CC4)c(-c4ccc(F)c(F)c4)c3c(F)c2c1C
Clc1ccc(COc2ccc3c(c2)-n2cnnc2COC3)cc1
Cc1ccc(NC(=O)c2sc3c(c2NC(=O)c2cccs2)C=CC3)cc1Cl
CCCCCOC1C=CC(C)(CCl)OC1=O
O=C(COCc1ccccc1)NCc1ccc(-n2ccnc2)cn1
O=C(NCCc1ccc(S(=O)(=O)Cc2ccccc2)cc1)C1CCCCN1
COc1ccc(-c2cc(CN(C)C3CCCCC3)cn2-c2cc(F)cc3nc(N)ncc23)cc1
COc1cccc(CN2CCCN(C3=NCC4(c5ccccc5)C=CC=CC4=C3)CC2)c1OC1CCC2(O)C=CC=CC2(O)C1
COc1ccc(-c2cc(C=CC3(O)CCC(O)(O)C(CO)O3)ccc2S(=O)(=O)O)cc1
CCC(=O)C12CCCC3(C)C4(CCCC13CC(C)C2)CCN(C)CC4=O
COc1cccc(C23CC=NC=C2C=CC=C3S(=O)(=O)Nc2ncns2)c1-c1ccc(C(F)(F)F)cn1
CN(C(=N)Nc1nnc(CS(=O)(=O)c2ccc3c(c2)CCC=C3)n1C)c1ccccc1
CCCc1ccc(CNC(=O)C2CCCCN2S(=O)(=O)c2nccn2C)cc1
CCC(C(=O)C(F)=Cc1ccc([N+](=O)[O-])cc1)C(C(=O)OC)C(=O)OC
CN1CC(C23SC=NC2C=CC=C3Cl)c2ccccc21
Clc1ccc(Cl)c(CON2CCCCC2Cc2ccccc2)c1
CCCc1c(C(=O)OC(C)C)c(-c2ccc(-c3ccccn3)cn2)c2ccc(C)cn12
C=CCOC1(C)CCC=N1
CC(=O)Nc1ccccc1
CNc1cncc(C(=O)Nc2ccc(C)cc2)n1
COc1ccc(CN2CC(NC(=O)c3ccc(SC)cc3)CC2Cc2ccccc2)cc1
COc1ccc(NC(=O)NC2c3c(Cl)cccc3SC2C(=O)NCCO)cc1
CC(C)CC(NC(=O)C(CC(C)C)NC(=O)C(Cc1ccccc1)NC(=O)CCC(=O)OCc1ccccc1)C(=O)O
Cc1ccn2c(-c3ccccn3)ncc2n1
CCN(CC)S(=O)(=O)c1nnc(NC(=O)c2ccc(Cl)cn2)s1
O=C(O)c1ccc(NC2C=CC2)cc1
CSc1ccc(N2CCCCC2c2nccn2CC2CC2)cn1
O=C1c2ccccc2C(=O)N1C12CC3CC(CC(C3)C1)C2
CCOc1ccc(N(CC(=O)Nc2ccc(-c3nnn[nH]3)cc2)S(=O)(=O)c2ccccc2)cc1
CCCCCn1c(N)nc2cc(NC(=O)COc3ccc(C(=O)O)cc3)ccc21
O=C1C(=O)C2NC=CC(Nc3ccc([N+](=O)[O-])cc3)=NC2=C2C=CC=CC12
COc1ccc(-n2c(C)nnc2CCc2nnc(NC(=O)c3ccc(S(N)(=O)=O)cc3)s2)cc1
COC(=O)C1c2c(cccc2OCC(=O)O)NC1C(=O)c1ccc(Cl)cc1
COc1cc2c(c(OC)c1)C(N)(CCNC(=O)Nc1ccc(Cl)cc1)CNC2
Nc1ncc2[nH]c(N)nc2n1
COc1ccc(C(=O)Nc2cccc(F)c2N2CCN(C)CC2)cc1
S=C(Nc1ccccn1)N1CCN(CCCCCCc2ccccc2)CC1
CCCCCCCCCNC(=O)c1c(C=O)cc2n1C(=O)CC(Cc1ccccn1)N2
C=CCCCC1OCC2(C1=O)C(C)CCC1C(C)CCCC12O
CCC(C)C(N)C(=O)N1CCCC1C(=O)O
CCOc1ccc(CC(=O)N2CCCCC2c2ccc(C#N)cc2)cc1
NC(=O)C(Oc1ccc2c(C(=O)NCCc3ccccc3)csc2c1)c1ccccc1
N=C(N)NCC1CC1
O=c1c(O)c(-c2ccc(F)cc2)oc2c1C1(CCCC1)C1C=CC=CC1CC2
CC(C(F)(F)F)C(F)(F)COc1cc(C(=O)Nc2cccc(F)c2Cl)cc2c1nc(Nc1cc(Cl)cc(CNC(=O)NC(F)F)c1Cl)n2C
COc1cc(Cl)ccc1NC(=O)Nn1cnc2ccccc21
COc1ccc(CN(C(=O)CCC(=O)Nc2ccc(C(F)(F)F)cc2OCc2cc3c(cn2)C=CCC3)C2CC2)cc1OC
CCC(C)C(NC(=O)NC12CC3CC(CC(C3)C1)C2)C(=O)OC(C)C
COc1ccc(N(C)c2nccc(N(C)C(=O)c3ccc4c(c3)OCCO4)n2)cc1
CN(C)C1(NC(=O)c2cc(-c3nccc(N)n3)cc(C(F)(F)F)c2)CC=CCC1
CCCCCCCCCCCCCCCCCC[N+]1=c2ccccc2=CCC1
CCN(CC)CCN1c2cccc(-c3ccc(C#CC(C)(C)CN(C)C)cc3)c2C(=O)CC1C(N)=O
O=C(Nc1ccccc1)c1noc2c1CC=CC2
CC(C)(C)NCc1ccc(OCc2ccccc2)cc1OCc1ccccc1
COc1cc(NC(=O)C2CCCCN2S(=O)(=O)c2cccc3nonc23)cc(OC)c1
N=C(N)NN
CC(C)CC(CNCC(N)Cc1ccc(O)cc1)NCC(=O)c1ccc(O)cc1
Cc1ccc2c(NCc3c(F)cccc3Cl)nc(N(C)C)nc2n1
CCCCCCCc1cc(O)c(O)c(-c2ccccc2)c1
CCOc1ccc(C(=O)ON=C(N)CC23C=CC=CC2=CC=CC3)cc1
CNC(=NC#N)NCCCN(C)C
Nc1c(F)c([N+](=O)[O-])c(N2CCN(Cc3ccccn3)CC2)c2c(=O)nc(Br)[nH]c12
CCN(CC)S(=O)(=O)c1ccc(N2CCCC2)cc1C#N
CC1(C)CCC(C)(C)c2cc(NC(=O)Cc3ccc(Oc4ccc(C(=N)N)cc4)c(F)c3)ccc21
Oc1ccc(CN2CCN(C(=S)Nc3ccc(Cl)cc3)CC2)cc1
Cc1ccc(CN2C(CNS(=O)(=O)c3ccc(C)cc3)=NC3C=CC=NC32)cc1
CCC(C)C(NC(=O)C(CCC(=O)O)NC(=O)C(NC(=O)C(CC=O)NC)C(C)C)C(=O)NC(CC1=C2C=CC=CC2CN1)C(=O)N1CCCC1C(=O)NC(Cc1ccccc1)C(O)(O)S
CC1CCC2(C(=O)O)CCC3(CCOC(=O)c4cnnn4Cc4cccc(O)c4O)C4C=C(C=O)C3(C(C)C)C12C4
CC(=O)Nc1ncc(C(=O)Nc2cccc3c2CCN3S(C)(=O)=O)s1
Cc1ccc(OC(C)C(=O)NCCNC(=O)CCCCCCNCCN)c2c(=O)oc3c(c12)C=CC3
NC1=C(O)NC2C=CC=CC12C1(C2=C3c4ccccc4C=CC3C(C(N)O)N2)CNC(=O)C1
COc1cc(C=NNC(=O)C2CC2)c(OC)c(OC)c1
CCN1CCCC1CNC(=O)c1ccc2nc(Cc3c(Cl)cccc3Cl)c(=O)oc2c1
CCN(CCO)C(=O)c1sc(C)c2nc3n(c(=O)c12)CCCCC3
Cc1cc(F)cc(N=C(NO)c2nonc2C)c1
CC1(CO)C=CC=C2C=CC=CC21
COC(=O)c1ccc(CS(=O)(=O)Cc2ccc(F)cc2)cc1
CC1CCCCC1
CCc1ccc(C(=NNC(=N)N)C23C=CC=CC2N=CN3)cc1
CCOC1CCCN1c1nc2c(c(SCC(=O)Nc3ccc(F)cc3)c1C#N)COC2=O
CCC(=O)CCC1CC=C(C)CC1
Nc1ncc2[nH]c(N)nc2n1
Nc1nc(N)c(NCCO)c(Cl)n1
COC(=O)Cc1oc(=O)cc2cccc(OC(=O)c3cc([N+](=O)[O-])cc(OC)c3O)c12
CC(=O)N=C1SC(=Cc2cc(C)n(C)n2)C(=O)N1c1ccc(Cl)cc1
Cc1ccc(Oc2ccc(C(=NCc3cccs3)NO)cn2)cc1
CN1C(=O)C(=O)NC1(c1ccccc1)c1ccccc1
CCc1cc(C)[nH]c(=O)c1N(CC)S(=O)(=O)c1[nH]c(C)c(C)c1C(=O)N1CCCCCC1
CN(C)CCCNC(=O)COC(=O)C1=NC2C=CC=CC2C2=C1CCCC2
CCOC(=O)c1ccc2nc(N)nc(N3CCc4ccccc43)c2c1
Cc1ccc(NC(=O)c2ccc(O)cc2)cc1NC(=O)C12C=CC=CC1=COCC2=O
CCC(=O)OCC(=O)C1(OC(=O)CC)CCC(C)C12CC1(F)CC(F)C3(C=CC(=O)C=C3C)CC1C(C)C2O
COc1cc(NC(=O)CC2Oc3ccccc3NC2=O)cc(OC)c1
Cc1cc(C)cc(NC(=O)Nc2nc(C34C=CC=CC3N=CO4)c(C)s2)c1
CC1CCCC(N)(c2ccc(Oc3ccc(C(=O)C45C=CC=CC4N=CN5)cc3)cc2)N1
CCCCCCC(C)(O)C1CCC2(C=CC(C)C(C)C2=O)CC1
CCc1ccc(-c2ccc(C=NOC)n2-c2ccc[nH]2)cc1
COc1c(C=CC(=O)Nc2ccc(S(N)(=O)=O)cc2)cccc1OCCCCCCN(C)C
C#CCn1c(-c2ncc(C(=O)NC3CC3)s2)nc2ccccc21
Cc1cc(Br)ccc1NC(=Nc1ccc2cc(Cl)ccc2n1)NC1CC=Cc2ccccc21
NC(=O)C1C=Cc2onc(-c3ccc(F)cc3O)c2C1
O=C1C=COC2C=CCC3C=CC=CC132
COc1c(C)c2c(c(CC=C(C)C)c1O)CC(=O)O2
NC(=O)N1CCCC1C12C=CSC1C(Nc1ccc3c(cnn3Cc3cccc(F)c3Cl)c1)=NC=N2
NC1(O)c2ccncc2C(=O)NC1Sc1ccc(F)cc1
CCC(C)C(N)C(=O)NC(CC1NC=C2C=CC=CC21)C(=O)NC(CCCCN)C(=O)NC(CCCNC(=N)N)C(=O)NC(CCC[N+](C)(C)C)C(=O)NC(C=O)CCCN
O=C(C=Cc1nc([N+](=O)[O-])c([N+](=O)[O-])n1Cc1ccccn1)c1ccc(F)cc1
Brc1ccc(CNC2=NC3C=CC=CC34C(=C2)Nc2ccccc24)cc1
Cn1ncc(NC(=O)C23C=NOC2C=NC=C3c2ccc(F)cn2)c1C(=O)N1CCC1O
CS(=O)(=O)CC(=O)N1CC2CN(c3ncccn3)CC2C1
Cc1coc(C2CN=CN2CC(C)c2c(C(F)(F)F)cnc3c2NC(N)C(N)(O)N3)c1
C=CCc1ccc(OCC2(O)CCCCN2C2CCCC2)cc1
CN(C)c1ncc2[nH]nc(N)c2n1
Cc1ccc(S(=O)(=O)Oc2ccc(OCCCNCC(O)COc3ccc4nc(-c5ccc([N+](=O)[O-])cc5)c(=O)[nH]c4c3)cc2)cc1
Cc1ncc(CN2CCCC2C(=O)NCc2ccc(C)c(C)c2)s1
COCC(N)CNc1ccccc1
Cc1cc(C)cc(NC(=O)C23C=CC=CC2=COCC3=O)c1
CC(=O)C1OC(n2c(=O)cc[nH]c2=O)CC1CO
O=C(NC1CCCCC1)NC12CC3CC(CC(C3)C1)C2
CC(O)C(NC(=O)C(CO)NC(=O)C(CS)NC(=O)C(N)Cc1ccccc1)C(=O)O
NC(=O)C(c1ccc(Cl)cc1)c1ccc(Br)c(OC2(O)CC(O)C(CO)C(O)O2)c1
CCn1c(SCC(=O)N2C(C)C=CC2(C)C)nnc1-c1ccccn1
Cc1cc(C)n(C(=O)CN2CCC=C3C2C2C=CC=CC2(F)N3Cc2ccc(Cl)cc2)n1
CC(O)CN1CCC23C=CN=CC12N=CN=C3Nc1ccc(N2CCCCC2N2CCNC2=O)cn1
CC(=O)Nc1ncc(-c2c(CC3(C(=O)O)CCCN3)cccc2OCC2(C)NC=C3C=CC=CC32)s1
CC1(C)CC=CC(=O)C12C=C(c1ccc(O)cc1)OC(=N)C2C#N
Cc1nc(CN2CCC(CCOC(C)C)N(c3ccc(C#N)cc3)CC2)no1
CC1=C2C=C(C(=O)O)NC2(N)C23CC(C)CC(C)C2(CCC(C(=O)NC2CC2)C3)C1=O
C=CC(OO)C(O)c1c(O)cc(Cl)cc1OC
CC1OC2(CCCC3(CCCCC3)C2C=Cc2cc(-c3ccccc3)c3c(n2)C=CCC3)CC1=O
NC(=O)CSCc1cc(-c2c(Cl)cccc2Cl)co1
C=C1C2(O)CCC13CCC1(C)CCC(C)(COC(C)=O)CC1C3C(=O)C2O
CC(C)=CCCC(C)(O)C1CC2C(C)CC3(CC(C)CC4CC(C)(C)C(O)CC43C)CC2(O)C1
CS1(CC(=O)c2ccc(C#N)cc2)C=Nc2ccccc21
C=C1C2CC=CC1C(C)(C)C2
CCOC(=O)C1(c2ccccn2)C(C)=COc2c(N)nc3c(c21)CCC=CC3
COC(=O)c1c(CC(C)NCCCCCCCNc2nc(C)c(NC3CCCCC3)c(N(C)C3CCCCCC3)n2)ccc2c1oc1cc(O)c(-c3ccccc3)c(OC)c12
CCn1ncc(Br)c1C(=O)NNC(=S)Nc1ccc(N)cc1
CCN(Cc1nc(-c2ccccc2)no1)C(C)C
O=C(O)C=CC1C=CC=C2C=CC=C(F)C21C=Cc1ccc(OCC(O)CCc2ccccc2)cc1
O=C(C[n+]1ccc2c(c1)C(=O)c1ccccc1C2=O)c1ccc(Cl)cc1
CCCCN1CCCC1COc1ccc2c(c1)CCN=C2Nc1ccc(Cl)cc1Cl
COc1ccc(N2CCN(C3NCCCC3N)CC2)cc1
Cc1cccc(NC(=S)NC2CCCCC2)c1Cl
CCCCCCCCN1C(=O)c2c(c3cc4ccc(cc5nc(cc6nc(cc2[nH]3)C=C6)N5)[nH]4)C1=O
CCCOc1ccc(OCC)c(C=C2NC(=O)C(=O)C(=O)N2)c1
COC1(C)CC(C)CC(=O)CC(C)OC(OC2(N(C)C)CCC(C)(O)CO2)C(=O)C(C)(C)C(C)(C)C(=O)C12C(C)OC(=O)N2CCCSC12C=CC=CC1=CN=CC2
CCOc1cccc(-c2nc(SCC(=O)NCCC34C=CC=CC3N=CN4)c3[nH]ccc3n2)c1OCC
CS(=O)(=O)NC1CCC(Nc2nc(Nc3ccc(SC(F)F)cc3)cc(S(C)(=O)=O)n2)CC1
COCOc1ccc(S(=O)(=O)N(C)c2c3c(c4occc4c2OC)CNCC3(N)C=C(C)C)cc1
Cc1nc2ccccc2c(-c2ccc3c(c2)CC2=NNCC23N)c1CNc1ccc(F)cc1
COc1ccc(C(=O)C(F)c2ccccn2)cc1
CCCC(=O)NC12C=CC=CC1=NCC1NC(=O)NN12
O=C(OC(C(=O)N1CCN(c2ccc(CNCc3ccccc3)cc2)CC1)c1ccccc1)c1ccc(Cl)cn1
Cc1cc(C2(C)C=NN(C)C2)ccc1C12NC=NC1C(F)=CC=C2C(=O)Nc1nncs1
CS(=O)(=O)c1ccc(-c2nc(-c3ccc(Br)cc3)c3ccc(C(F)(F)F)cn23)cc1
CCOC(=O)C1(C)CC(C)C2CC3(CCC2C1)c1nn(-c2ccc([N+](=O)[O-])cc2)cc1C1C=CC3C1C
O=C(Nc1ccc(Cl)cn1)c1cc(Cl)ccc1Cl
CCCCN1C(=O)C2C=CC=CC2=CC1(O)C(=O)NCCc1ccc(OC)cc1
CCn1ccc(=NS(=O)(=O)c2ccccc2)cc1
O=C(CSc1nc(-c2ccc(O)cc2)n[nH]1)NNC(=O)NCc1ccccc1
CC(=NNC(=O)c1cc(F)ccc1Cl)c1ccn(C)n1
CC1(C(NC(=O)c2cc([N+](=O)[O-])ccc2Nc2ccc3c(c2)OCO3)C(=O)O)NC=C2C=CC=CC21
COc1cccc(C#N)c1C1(n2c3c([nH]c2=O)C=C2C=C(c4ccn(C)n4)C=CC2(F)N3)CC1
CC(C)CC(NC(=O)OC(C)(C)C)C(=O)NC1(Cc2ccc(OCc3ccccc3)cc2)CCCCC1
CCCCCCn1nc(N2CCN(CCCCC)CC2)cc(Cl)c1=O
CN(C)CCCNC(=O)C1CCC(Cn2c(O)c3c(nc2=S)CCC=C3C(=O)NCCN2CCOCC2)CC1
O=C(CS(=O)(=O)Cc1ccc(F)cc1)N1CCCC2CCCC21
Cc1ccn(CC2CCCN2C(=O)c2cc3oc(=O)[nH]c3c3c2C=CCN3)n1
CNCCCC12C=CC(C(F)(F)F)=CC1CNC(N)(c1ccccc1)C2=O
COC1=CC2(c3ccc(OC)cc3)C(OC(=O)C34C=CC=CC3=COC4)=COC(=O)C2C=C1
COc1ccc(N(Cc2ccccn2)S(=O)(=O)c2ccc(C(=O)Nc3nc(C)c(C)cc3C)cc2)cc1
C1=Cc2cc(-c3cncc(-c4cccs4)n3)[nH]c2NC1
O=C1C(C23C=CC(O)=CC2C=CN=C3)=CC2(CC=C(O)OC2)N1c1ccc(Cl)cc1
CCCCCCCCCCCCCCCCCCCCCCCC(=O)O
CCOC(=O)c1ccc(NC(=O)C(Cc2ccccc2)n2c(C)c(C)c(NS(=O)(=O)c3ccccc3)c(C#N)c2=O)cc1
NCn1c(Cc2ccc(F)cc2F)cc(=O)nc1C(=O)O
COc1cccc2c1C(c1ccccc1)CN=C2OC1C(C(=O)NC23C=CC=CC2N(C(=O)N(C)C)C=C3)CCN1C(=O)C(N)CN(C)C
Brc1ccc(-c2nc(-c3ccc(N4CCCC4)cc3)no2)cc1
CCOC(=O)N1CCCCC1N1C(=O)C(=O)C23C=CC(CC2)C13
NC(=O)c1ccc(-c2nc(-c3ccccc3)cc3c2ncn3C2CCCCN2Cc2ccccc2)cc1
O=C1C=CC2(C(=O)NCc3ccc(F)cc3)N=CC=CC2(O)N1
CC1CCCC2(C1)CN(c1ccc(C(=O)OCC(=O)NCC3CCCS3(=O)=O)cc1)C(=O)C2=O
C1=NC2=c3ccccc3=NCC2(CCCc2ccccc2)O1
O=C(NNc1cccc(F)c1F)C1C=CC(O)N1
Cc1ncc(NC(=S)NCc2cccs2)c2c1C=CCC2
CCOC(Cc1ccc(OCCCc2ccc(Cl)cc2)cc1)C(=O)O
CS(=O)(=O)c1ccc(C(=O)NCC(=O)OCC(=O)CCC(=O)c2ccc(F)cc2)cc1
CCCCOc1c(CN)cccc1-c1nc2ncn(C)c(=O)c2cc1NCC1CCCO1
CCCCCC(=O)c1nc(O)c(Nc2ccc(O)cc2)c2cc(Cl)cc(Cl)c12
COC(=O)CN1C(=CC(=O)c2ccccc2)Sc2c1ccc(C)c2C
O=C1CNC2C=CC=CC2N1C(=O)C1=CSC2=CCCCC2=C1
COc1ccc(CC(=O)N2C3CCC2CN(S(=O)(=O)c2c(OC)ccc(OC)c2OC)C3)cc1
CCOc1ccc(NC(=O)CSc2nc3c(C)n[nH]c3c(=O)n2-c2ccccc2)cc1
COc1ccc(CNCCCCCc2ccc(N=C3NCCN3)cc2)c(OC)c1
CC1=CNC2C=CC3C(=NOC34CNCCC4Cc3ccc(Cl)cc3)C12
COc1ccc(C(=O)N2CCN(Cc3ccc(O)cc3)CC2)cc1OC
CCN1CC(=O)CC2C=CC=C(NC(=O)Nc3ccc(OC(F)(F)F)cc3)C2C1
CS(=O)(=O)CCCN1N=C(Cc2ccc(OCCC(F)(F)F)cc2)C2N=CN=C(N)C21
CCCCNC(=O)c1ccc(NC(=O)c2cc3cn[nH]c3s2)cc1Cl
C=C(C)C1(C=CC(C)=CC(=O)OC(CC(C)C)C(=O)OC)CC=CCC1C
O=C(c1c(Cl)ccc(C(F)(F)F)c1Cl)N1CC(=S)N2CC3(CCNCC3)CCC2C1=O
N#Cc1ccc(Oc2cc(-c3ccccn3)c(=O)n3c2CC(=O)N3Cc2ccccc2)cc1Cl
COc1ccc(C)cc1C1=C(C)NN2C1=C(C)C(CCC(=O)Nc1cccc(C)c1OC)=NC2C
O=C(O)C1CCC(CC=C(c2ccc(C(F)(F)F)cc2)c2ccccn2)CN1
CN(C)Cn1cnnc1
CCCC(=O)N1CCN(c2nc(NC)c3c(ncn3C3OC(O)C(O)C3COP(=O)(O)OP(=O)(O)O)n2)CC1
NCCCCC(NC(=O)C1(N)NC2(c3ccc(C(=O)O)cc3)C=CC=CC2(N)N=CC1=O)C(=O)O
CNC(=O)c1sc2c(c1NC(=O)C1C(=O)OCc3cccc(OC)c31)CC=C2
O=C(NC1CCC(Nc2nccc(-c3ncc4ccccn34)n2)CC1)c1ccc(C(F)(F)F)cc1
COc1cc(O)ccc1C(=O)c1cc(N)c[nH]1
COc1ccc(COCC(F)CN2CCN(C(=O)c3ccc(Br)cc3)CC2)cc1
N=c1nc(SCc2ccco2)[nH]c2c3c(sc12)C=CC(CF)(CF)O3
CC1(N)N=C2OCCC(c3ccc(Cl)cc3)(c3ccc(C(N)=O)cc3)C2=N1
CN(C)c1cccc(NC(=O)Nc2ccc(N3CCNCC3)cc2)c1C#N
CC(=O)Nc1ccn(-c2cc(-c3ccc(C(=O)NCCN(C)C)cc3)ccc2Cl)n1
CC(C)(C)c1ccc(CCNS(=O)(=O)c2ccc(C(=O)NCc3ccccn3)cn2)cc1
CC(=O)OC1=C(c2ccc(Cl)cc2)CC2CCC1N2C
N#Cc1ccc2nc(-c3c(Cl)cccc3Cl)n(C3CCCCC3)c2c1
c1ccc(Nc2ccc(NC3CCCC3)cn2)cc1
CCCCn1c(C=Cc2ccccn2)nc2ccccc21
CCCCCCCCCCCC1(CCCCCCCCCCOc2ccc(C(=O)OC)cc2)Oc2ccc(C(=O)OC)cc2O1
O=C(c1ccc(-c2ccccc2)cn1)C1CC(CCc2ccccn2)(c2ccccc2)c2ccccc21
Cc1ccc(NC23C=CC=CC2N=CN3c2ccccn2)c(CN(C)C)c1
CCCCCCCCCCCCCCOc1cccc(OCCCC(=O)O)c1CCCCCCCCCCC
CC1(C)OCc2cc(NC(=O)Nc3ccc(C(F)(F)F)cc3)ccc2C12N=CN(Cc1ccccc1)C2=O
C=C1CC(O)C(C)(C)C2(C(C)C(C)(O)CC2(C=O)C(N)c2c(F)cccc2F)C1(O)C1=CC2(CCCN2)CC(C)(C)C1
Cc1c[nH]c2ccccc12
Cc1cc(CC2CCC(OCCNCc3ccc(Cc4ccccn4)cc3)N2)cc(N)n1
CC(=O)Nc1ccc(-c2ncn[nH]2)cc1
O=C1C=C2C(C(F)(F)F)=CC=CC2NC1=Cc1ccccc1
CCOC(=O)NC(=S)Nc1ccc(C23C=CC=CC2N=CN3)cc1
Cn1cnc(=O)c2[nH]c(N)nc21
CC(C)(C)c1ccc(NC(=O)c2c(CO)nnn2-c2nonc2N)cc1
CCNC(=O)Nc1ncc2c(n1)nc(N)n2CN
NCC(C1CCCCN1)N1C=NC2C(C34C=CC=CC3=NNCC4=O)=CN=CC21Cc1cc(O)ccc1O
CCCCN(CCCNC(=O)C(C)n1c(-c2c(Cl)cccc2Cl)nc2ccccc21)Cc1ccccc1
N#CC1N(C(=O)C(N)Cc2ncc3n2C=CNC3)CCC12CC2
O=C(CCCc1ccc(NCC(O)c2ccccn2)cc1)Nc1ccc(Oc2ccccc2)cc1
O=C1NCC23C=CC=CC2(CCCC3)N1C1CCCCN1
Clc1ccc2c(c1)C(NCCCn1ccnc1)(c1ccccn1)CN=C2
COc1ccc(CCNC(=O)Cn2ccc(C)n2)cc1
CCC(c1ccccc1)C12C=CC(OC)=CC1(O)C(=O)OC(OC)=C2
COc1ccc(C2c3cc4c(cc3Oc3ncn(-c5ccccc5)c(=N)c32)C=CCC4)cc1
Cc1c(C(=O)O)cccc1P(=O)(O)O
Cn1ccnc1C(OCc1c(-c2ccc(C#N)cc2)cc(-c2ccc(F)cc2)n(C)c1=O)c1ccc(C#N)cc1
Cc1nc(N2CC(NC(=O)c3ccc(-c4cc(O)cc(F)c4)cc3)CC2=O)ccc1N1CCCC1F
Cc1ccc(Oc2cc(Cl)c(=O)n(C(C)(C)C)n2)cc1
CS(=O)(=O)N1CCN(Cc2ccc(C(N)=O)cc2)CC1
CCOC(=O)c1nc(C)c(NC(=O)COc2ccc(S(=O)(=O)N3CCCC3)cc2)s1
Cc1ccc(C(=O)NC(=Cc2ccc3c(c2)OCO3)C(=O)NCCCCCNC(=O)CCl)cc1
Cc1ccc(OCCNC(=O)C2COc3c(N)nc4ccc(Br)cc4c32)cc1
O=C(Nc1sc(C(=O)NCc2ccccc2)c2c1CNCC2)c1ccc(-c2ccccc2)cc1
COC1=CC(OC)Cc2cnc(C#N)c(Nc3ccc(Nc4ccc(F)cc4)cc3)c21
CN1C=C(c2nccs2)C2C=CC(C(=O)NC3(C(=O)Nc4ccc(C=CC(=O)O)cc4)CCCC3)=CC21C1CCCCC1
CC(=NNC(=O)CSc1nnc(-c2ccccn2)o1)c1cccs1
CCOC(=O)c1nc(N)cc(SCC(=O)NC(=O)NCC2CCCO2)n1
NC(=O)NCc1ccc2c(c1)CNCC2=O
CC(=O)c1[nH]c(Oc2ccc(C3(C(=O)C(C)C)NCC(=O)C3=O)cc2)cc1N
C=CCCC(C)=CCCC(C)C=CCC1(C)CCCC2(C=CC(C)CC2CC=C)C1O
COc1ccc(OC)c(C2(c3cccs3)C=NNC2=O)c1OC
CN(CCCNC1=NC2(Cl)C=CC=CC23C=CC=C(Cl)C3=C1)C(=O)CCC(=O)O
O=C(CNC(CO)Cc1ccc(Cl)cc1Cl)N1CCCCC1OCc1ccccc1
CC(=O)Oc1c2c(c3occ(-c4ccccc4)c(=O)c3c1OC(=O)CCCCC(=O)OC13CCC(C)(C)CC14C(CC=C1CCCC5(C)C(C)(C)CC(C)C(C)C154)CCC3C)OCO2
CC(CC(=O)Nc1ccc(C)cc1)=NNC(=O)CNC(=O)c1ccco1
CC(C)c1ccc(Sc2c(-c3ccc(F)cc3-c3ccc(N)cn3)cccc2C(F)(F)F)cc1
O=C(NO)C12CSC=C1C=CC=C2CNCc1ccc(-c2ccccc2)cc1
COc1ccc2nc(-c3ccc(NC(=O)COc4cccc(Cl)c4Cl)cc3)[nH]c2c1
Cc1cc(C(=O)N2CCCCC2n2ccc(NC(=O)c3ccc4c(c3)OCO4)n2)co1
Cc1nn(C(=O)C(C)Oc2ccc(Cl)cc2)c(C)c1Cl
COc1cccc(-c2ccc(NC(=O)OC(C)(C)C)cc2)c1CNC(=O)N1CCCC1c1ccccc1
CC1(C)CCCCC12OC1C3(C(=O)CC24OC14O)C(O)CC1(CO1)C1(C)C2=CC(=O)OC2CCC31
O=C(OC12CCN(CC1)CC2)C(O)(c1ccccc1)c1ccccc1
CNCCc1ncc[nH]1
O=C1C=C2C=CC=CC2C(=O)C1(O)C=Nc1ccc(S(=O)(=O)Oc2ccccc2)cc1
CC#CCOc1ccc(S(=O)(=O)F)cc1
O=C(NCCS(=O)(=O)N1CCCC1)c1ccc(NC(=O)c2ccccc2)cc1
COc1cc(Cl)c(OC)c(NC(=O)c2cccc(S(=O)(=O)N3CCOCC3)c2N2CCOCC2)c1
CCN1CCOCC1
CN1CCN(C(=O)c2ccc3c(c2)NC3(N)C2CN=CN2)CC1
Cc1ccc(CC(=O)N2CCCCC2C(N)=O)cc1
CCOc1c(Cl)cc(Cl)cc1OCC(=O)NN=Cc1ccc(O)cc1
CC1=CC2CCC3C(O)C4CC(C)C(OC(=O)c5ccco5)(C(=O)CO)C4(F)CC3(C)C2=CC1=O
CCCC(=O)OCC(C)(C)C#Cc1cccc2c1C=C1SC(C)=NC1(NC(=O)CC)CO2
Cc1cccc(C)c1S(=O)(=O)NC(=O)NN=Cc1cc(-c2ccco2)[nH]n1
CCC(Cc1ccc(CNC(=O)Nc2ccc(Cl)cc2)cc1OC)C(=O)O
CCOC(=O)c1ccc(C(=O)OCC(=O)Nc2ccc(C)cc2C)cn1
CC1(C)CCCN(C(=O)CSC2C=C3C(Cl)=CC=CC3(N)NC2=O)C1
CC(C)NC(=O)C1CN(C(=O)c2ccccc2)CCN1S(=O)(=O)c1c(Cl)cccc1Cl
CCN(CC)C(=S)NN=Cc1c(OC)cc(OC)c(OC)c1OC
Nc1cc(OCCCN2CCCCC2)ccc1OCc1ccccc1
CCCCS(=O)(=O)N1CCCCC1c1cc(C(=O)N(C)Cc2ccco2)on1
Cc1ccc(C(=O)COC(=O)c2ccc3c(c2)c(=O)nc2n3CCCCC2)cn1
COC(=O)c1c(S(=O)(=O)NCC2CCC(C)CC2)ccn1C
CCOc1ccc(CC(=O)OC2CCC(=O)O2)cc1
CCCCN(CCCC)CC(O)C12CC=C3C=CC=C(Cl)C3(c3c(Cl)cccc3Cl)C1C(Cl)=CC=C2Cl
CCCCCCCN(CCCCCCC)CC(O)C1Cc2ccncc2-c2ccc(Cl)cc21
CS(=O)(=O)c1ccc(C2(c3ccccn3)CC(=O)Oc3cccc(N4CCOCC4)c32)cc1
CCN(CC(O)(Cn1cncn1)c1ccc(F)c(F)c1)C(=O)c1c(F)cccc1F
CCOC(=O)c1nc2c([nH]1)NCCC2
Cc1cccc2c1C(=O)OC2=Cc1ccc(N(C)C)cc1
CCCC(=O)Nc1ccc(N=Nc2cccc(O)c2O)cc1
O=C(NC1CCCC1)C1=C2C=CNN2CC=C1C12C=CC=CC1=CN=CC2
COc1cc(OC)c(OC)c(C23COC=C2C=CC=C3O)c1
CCc1ccc(C(=O)C2(c3ccc(OC)cc3)C=C(O)C(=O)N2CCC2=C3C=CC=CC3CN2)cc1
Cc1ccc([N+](=O)[O-])c(C)c1C12C(=O)COC=C1C=CC=C2OCCO
CN(C)C(=O)COc1cc(C2NCCCC2(N)c2cccn2-c2ccc(C#N)cc2)on1
N#CC12NC(C(=O)O)SC1C(=O)Nc1cccc(Cl)c12
COc1ccc(C(=O)NC23C=NNC2CC=CC3)cc1OC
COc1ccc(-c2cc3c(c(C(=O)NC(C)c4ccccc4)n2)C=CCC3)cc1OC
CCn1ncc2c1C=CCN2CC(=O)NC12C=CC=CC1N=CS2
CN(C)S(=O)(=O)N1CC23NCC4C=CC=CC4C2(CNCC3=O)C1
CN1CCCCC1N1C(=O)C(OCc2ccc(F)cc2)=C2N=CC=CC21
Cc1nc(-c2ccccn2)c(-c2ccc(F)cc2)[nH]1
CC(C)Sc1ccc(C(=O)N2CCCc3cc(Oc4ccc5ccccc5n4)ccc32)cc1
Cc1ccc(S(=O)(=O)Nc2noc(C)c2C)c(C)c1C
COC(=O)NCC(=O)Nc1ccc(-c2nnc(C)o2)cc1
CCCCCOC(=O)C(C)(C)Cc1cccc2c1OC(=O)CC(=O)C2N
O=C(NO)C1CC1C12C=CC=CC1N=CN2C(=O)c1cc(C23CC4CC(CC(C4)C2)C3)ccc1F
COc1ccc(OC2CC(=O)C3C=C(OCC(=O)N4CCCCC4C(=O)O)C=CC3O2)cc1
Cc1cc(C2=NN(C3=CC4N=CNC4(C)C=C3)C(=Cc3ccc(OC(F)(F)F)cc3)C2=O)sc1C
CCCOCCNCc1cc(-c2cc(-c3cc(C(C)=O)co3)cs2)cs1
COC1=CC=C2C=NC(N)=NC2(NCCCCCNC(=O)CNC(=O)c2ccc(OC3OC(O)C(O)(CO)CC3O)cc2)C1OC
COC1(C)OCCC(OC2CCCC3(CC(C)CC45C(O)CC(C)C6C7(CCC(O)C7C7C=CC(=O)O7)C(C)CC64CC=CC35)C2)C1OC1OCC(O)(O)C(CO)C1O
CC(=O)C1=CCC=C(N(C(O)C=C2CC(OCO)C3(C=C4CC4CC(O)C3)C(=O)O2)C(C)(O)O)C1=O
CCN(CC)C(=O)CSc1nnc(Cc2ccccc2)n1-c1ccccc1
Cc1c(NC(=O)c2cc3c(s2)CCCC=C3)c(=O)n(-c2ccccc2)n1C
Cc1ccc(OCCN(C)C2OCCC(C)(C)O2)cc1
COc1ccc2c(c1)C(c1nc(COc3cccc4c3C(=O)COC4)no1)CN2
CC(C=CC1CC(C)=CCC1(C)C)=CC=CC(C)=CC(=O)C1NC(=O)C(CO)=C1O
Ic1ccc(-c2nc(N3CCOCC3)c3c(nnn3Cc3ccccn3)n2)cc1
NC12CC3CC(C1)C(C(=O)NC(=S)NCc1ccccc1)C(C3)C2
Nc1ncc2[nH]c(N)nc2n1
Cc1ccc(-n2cc(C)c(C=C3CCC(C)(C)CC3=O)c2C)cc1
CCCCCCCCCC#CCOC(=O)c1c[nH]c(N(CCC(=O)O)C(=O)c2ccc(OCc3c[nH]c(-c4ccc(-c5cccc[n+]5CC(=O)OCCCCCCCCCCCC)cc4)c3)cc2)c1
c1ccc(Nc2ccc(OCC3CCN3)cn2)cc1
CCNC(=O)Nc1c(OC)cccc1-c1nnc(SCCCN2CCOCC2)n1C
CC12CCC34C=CC(O)=CC3CCCC4C1CC(=O)C2
C=C1C2CC34CC(=O)CCC3(C1C(=O)C2O)C(C)(O)C1CCC4C1
Nc1ccc(S(=O)(=O)Nc2ccc(NC(=O)C(=O)O)cc2)cc1
CCC(C)C(NC(=O)C(CC1CCCCC1)CC(O)C(O)C(CC1CCCCC1)NC(=O)OC(C)(C)C)C(=O)NCc1ccc2c(n1)CCNC2
CC(C)C1(Cc2ccccc2)NCCNC(CO)CN(C)CC(=O)NC(=O)C(=O)NC(CCCN=C(N)N)(CC(N)=O)C(=O)NC(=O)C(=O)NC12CCNC2
CCC(C)C(NC(=O)C(Cc1ccc(O)cc1)NC(=O)C1CCCN1C(=O)C1CCCN1C(=O)C(NC(=O)C(CCCN=C(N)N)NC(=O)OC(C)(C)C)C(C)C)C(=O)NC(CC(C)C)C(=O)O
C=C(CO)C1CC=C(C=O)CC1
COc1ccc(CCNC(=S)NCCn2ccnc2C)cc1
CC(CO)N1CC(=O)COC(C)(CN(C)C(=O)Nc2ccc(C(F)(F)F)cc2)C2C=C(NS(=O)(=O)c3ccc(F)cc3)C=CC21
COc1ccc(N2CCCCC2CC(=O)O)c(N(C(=O)Nc2c(OC)cccc2OCCCC(C)F)c2ccccc2)c1
O=C1CC(O)(c2cccc(O)c2O)Oc2cccc(OCc3ccc(O)cc3)c21
Cc1c([N+](=O)[O-])ccc2c3c([nH]c(=O)c12)CC=C3
Nc1cc(O)ccc1C(=O)C=Cc1ccccn1
CCCCCCCCCCCCCC(=O)Nc1ccc(S(=O)(=O)Nc2cccc(OC)c2OC)cc1
C=CCNC(=O)c1cc(CSc2ccccc2)co1
COC1c2ccccc2C=CC1c1nc(S(=O)(=O)CC(O)CO)c(C(N)=O)o1
COc1ccc(-c2ccc3cnn(-c4ccc(NC(=O)c5ccc(C)cc5)cc4)c(=O)n23)cc1OC
CC1=NCC2(CCNS(=O)(=O)N(C)C)C=CC=CC2=C1Cl
N#CC1(C(N)=O)CC=CC(C(=O)O)C1
COc1ccc(CN(C)CC(=O)Nc2ccc(C(N)=O)cc2)cc1
CC1(c2ccc(NC(=O)c3cc(NCCF)c(Cl)cn3)cc2)SC=NCC1N
OCC=Cc1cccc(O)c1O
O=C(O)CCCCCCCCCC1C=C(O)C(=O)C=C1CC1OC1CO
CCCCN(CCNC(=O)Nc1ccc(S(=O)(=O)CCCC)cc1)c1nccc(Cc2ccccc2)n1
COc1ccc(OC)c(C(=O)Nc2ccc3c(-c4ncc5n4CNC=C5)coc3c2)c1
NC(=O)c1ccc(N2C(=O)CC(=O)CC2c2ccccc2)cc1
O=C1CC2C=CC=C([N+](=O)[O-])C23CN(c2ccc(I)cc2)C(=O)C1N3O
FC(F)(F)c1nnc2n1CC(c1ccccc1)N=C1C=CC=CC12
COC(=O)c1cc(NC(=O)c2nnnn2C2CCCCC2)cs1
COC12CC=C(Cl)C=C1C=C(c1cccs1)C(C(=O)Nc1ccccc1)=N2
NC(=O)c1ccc2ncn(C3CCCCC3)c2c1
Brc1ccc2c(Cc3ccc4c(c3)OCO4)nc(Cc3ccccc3)n2c1
CCN(CC(=O)Nc1ccc(Cl)cc1C)Cc1nc(=O)cc2ccn(C)n12
Cc1[nH]cc(CC2C=Cc3ccccc3C2)c(=O)c1C
O=C(c1ccco1)N1CCN(C(=O)c2cc(CS(=O)(=O)N3CCCC3)co2)CC1
COc1ccc(-c2ccc(N3CC4(O)OC(CO)CC4SC3=O)cc2)cc1
C=C1CCC2(CCC3CCC4=C(C3)C(C)CC(C(=O)O)=C4)C(C1)C(C)CC(O)C2(C)C
O=C(C1CC(OCCCCO)OC=C1C12C=CC=CC1=COCC2=O)N1CCc2ccccc21
CCNc1c(C(=O)Nc2ccc3ncn(-c4ccccc4)c3c2)cccc1[N+](=O)[O-]
O=C1Cc2c([nH]c3ccccc23)C2SC=CC2N1
COC(=O)C(C)Sc1nc(=O)cc(-c2ccc3c(c2)OCO3)[nH]1
COc1ccc(CNC(=O)C(CCC(=O)O)NC(=O)C(CCC(=O)O)NC(=O)C(Cc2ccc(OP(=O)(O)O)cc2)NC(C)=O)cc1
O=C(NS(=O)(=O)c1ccc(F)cc1)c1ccc(-c2ccc(CN3CCCC3O)cc2)cc1
O=C(NC1CN=CS1)c1cc(O)cc(O)c1Cl
CCCc1cc(OCCCCCCCCCCOc2ccc(CCC(=O)O)cc2)cc2ccoc(=O)c12
CN(C)CCN1CC(=O)N(c2ccc(F)cn2)C(C(=O)NCc2ccccn2)C2C=C(F)C=CC21
Fc1c(Cl)cccc1NC(=S)OCCN1CCOCC1
NC(=O)c1sc2c(c1NC(=O)c1ccc(S(=O)(=O)c3ccccc3)cc1)CNC(N)C2
CC(C)(C)n1nnnc1C(c1cccs1)N1CCC2(CC1)COCO2
CC(C(=O)NC(Cn1ncc(N2CCN(c3ccccc3)CC2)c(Cl)c1=O)C(C)C)c1ccccc1
CC1(C[N+](C)(C)C)OCCS1(=O)=O
O=C(NC1CCCCC1)c1cccs1
NC(=O)Cc1ncc(-c2ccc(CCNC(=O)C3CC3)cc2)s1
N#Cc1ccc(NC(=O)CSc2nccc(Nc3ccc(C#N)cc3)n2)cc1
COc1ccc(-c2nc(C(=O)NCc3cccs3)cc(N(C)C)n2)cc1
COc1ccc2c(=O)sc(C(=O)Nc3ccc(S(=O)(=O)Nc4ncccn4)cc3)cc2c1OC
CCCC(=O)OCC1(C)CC(C)CC2(CCC3(CCC(c4ccccc4)C3C)CC2OC(=O)c2ccccc2)C1OC(=O)c1ccccn1
COc1cc2c(c(OC)c1)C1C(=O)NCC(C2)N1C
CCN(CC)c1ccc(CNS(=O)(=O)c2ccc(F)cc2)cc1
O=C(NN=Cc1ccc(F)cc1)C(=Cc1ccco1)NC(=O)c1cccs1
Cc1ccc(S(=O)(=O)N2CCOCC2)cc1
COc1ccccc1
Cc1noc2c1NC1C=C(CN3CCCCC3C)C=CC1(N)C2=O
CCCCCC(C)N1CSC(CC(=O)Nc2ccc(OC)cc2)(c2nccc(C)n2)C1=O
CCN1CCN(C(=O)c2ccc3c(c2)NC2(C(F)(F)F)NC=CC2=N3)CC1
O=C(Nc1ccc(=O)[nH]c1)c1ccc(-c2ccccc2)cc1
Cc1ccc(C(=O)O)c(CS(=O)(=O)c2ccc(C=CC(=O)Nc3cccc(Cl)c3Cl)cc2)c1C
CCC(c1nnnn1C1CCCC1)N1CCN(c2nc3c(C)c(C)sc3c(=O)[nH]2)CC1
O=C1COC2(COc3ccccc32)c2c1ccc1c2OC=CC1
CC1(C)C=c2cc(O)c(C34C=CC(O)=CC3(O)CC(=O)CO4)cc2=CO1
C=C1CCCCC1
C=C1OC2(CCCC(C)C(C)C2O)CC1=O
CCOC(=O)C1(C)NC(CCCN2CCN(c3ncccn3)CC2)=NC(C)=C1c1ccc(C)cc1
Clc1cccc(Cl)c1Cn1nncc1CN1C=CCC2C=CC=C3C=CC=CC321
O=C(O)CCCC=C(c1ccccc1)c1ccccn1
Nc1nc2nc(NCc3ccccc3)ncc2[nH]1
Cc1ccc(NC23C(F)=CC=CC2=NCn2nnc(S(=O)(=O)c4ccc5c(c4)CCC5)c23)c(F)c1
O=C1CC2(C(=O)O)C=CC(F)=C(N3CCN(C(c4ccc(Cl)cc4)c4ccc(Cl)cc4)CC3)C2=CN1C1CC1
CC1CC2(CC(C)C3CC(C)(C)C4N=CC=NC4C3(C)C2)CC2C1CC1C(=O)OC2(N)C12CCCCC2(C)C
CN(CC(=O)Nc1ccc(N2CCCCC2)cc1)CC(=O)Nc1c(Cl)cccc1Cl
CCCC(C)N(c1ccccc1)S(=O)(=O)N(CC)CC
CCCCN(C)Cc1ncc(-c2ccc(Cl)cc2)o1
CC(=O)Nc1ccc(S(=O)(=O)NNC(=O)c2c(Cc3ccc(C)cc3)nnn2-c2nonc2N)cc1
CSc1ncc2nc(-c3ccccc3)cc(-c3ccc(O)cc3)c2n1
COC1NN=CO1
CN(C(=O)Cn1c(C(F)(F)F)nc2ccccc21)C1CCCS1(=O)=O
CC1C2C(=CC34C(=CNC13)C=CC=C4C(F)(F)F)CNCC2N
CCCOc1nccc(N2CCCC2N(C)C(=O)c2ccc(-c3ccc(OC)cc3)cc2)n1
Nc1nc(N)c2cc(CCc3ccccc3)oc2n1
Cn1cnc(=O)c2c1c(-c1ccc(OC(F)(F)F)cc1)cn2C1OC(CO)CC1(O)O
CCC1(O)COC(=O)c2[nH]c(=O)c3c(c21)NC1(C=c2cccc(C)c2=NC1)C3
O=C(NN=CC12C=CC=CC1=COCC2=O)c1ccccc1
CC(=O)CN1C(=O)SC(=O)C1=Cc1cc(Br)cs1
O=C(Nc1ncc(C2CCCCC2)s1)c1cc(Br)cs1
CC(C)CCCC(C)C1CC2CCCC3(CC=CC4CCCC(C)C43OC(=O)CN)C2(C)C1
CC(=CC1SC=NC1=O)c1cc(Cl)ccc1Cl
N#CC1(c2ccc(-c3cc(N4C(=O)COC4Cn4ccnn4)ccc3F)cn2)CC12CCCN2
Cc1sc(NC(=O)CSc2ncnn2C)c(C)c1C
CC(C)CCCC(C)C1CC2CCC3(C)CC4=CC(OCCCCCCCCC(=O)NN=C5CCC6C(CCC78CC(C(C)C(=O)O)CC7C(C)CCC68C)C5)CCC4(C)CC3C2C1
CC(C)CN(CC(O)C(Cc1ccccc1)NC(=O)OC(C)(C)C)C(=O)c1ccc2nc(NCCC(=O)OC(C)(C)C)oc2c1
CC1CC23CCOC2(CC(=O)O3)C2CCC3(C)CCCCC3(OCC3CCCC3)C12
CCc1nnc(NC(=O)CN2CC(=O)CCC3C=CC=CC32NC(=O)C2CCCCC2)s1
CC(=CCN1CCCC1Cn1ccnc1)CCCCc1cccc2cccc(OCCN(C)C)c12
COc1ccc(CNCCCCCCCOc2ccc(OC)cn2)cc1
COc1cc2c(OC(C)=O)c(c1C)NC(=O)C(OC(=O)C(C)C1(O)CCC(O)O1)C(=O)CCCC1OCNC(CC=CC(Cl)=C(N)C2=O)C1(O)OC
COc1cc(N)cc(-c2nc(-c3ccccn3)c(-c3ccc(C(F)(F)F)cc3)[nH]2)c1
CCCCCCCCNC(=O)N1CC[NH2+]CC12CCC[NH2+]2
O=CC1CC(C(c2ccccc2)c2ccc3c(c2)CCC=C3)=Cc2ccccc21
Cc1c2nnn1C(C)(N(C)C)CCCN(C(C)CO)C(=O)CCOC2
N=C(N)NCCCC(NC(=O)C(CCCCN)NC(=O)CCCCCCNC(=O)C(CCCCN)NC(=O)c1cccc2c1C=CCC2)C(N)=O
CC(F)(F)F
N=C1NCC2C=CC=CC2(c2ccccc2)N1C(=O)c1ccc(F)cc1
COc1ccc(CCc2ccc(Cl)c3c2C(C(=O)N2CCOCC2)CO3)c(OC)c1
COc1ccc(C(COc2ccc(C)cc2)=NO)cc1
O=C(O)Cc1ccc(CP(=O)(O)O)cc1
Brc1cc(NCC2CCCO2)nc(Br)n1
C=C(C)C(Cc1ccc(O)cc1)c1ccc(O)cc1O
COc1ccc(NC(=O)CCC(=O)N2CC(C)CC(C)C2)cc1C(=O)O
CS(=O)C=Cc1ccc2ccccc2n1
COc1ccc(Oc2cc(OCC(=O)O)ccc2Cl)cc1C12C=CC=CC1=COC2
COc1ccc(Cn2c(=O)c3sc4c(c3n(CC(=O)Nc3ccc(F)cc3)c2=O)CC=CC4)cc1
Cc1cccc(-c2nccc3c(N4CCC(C)(C)C4)nc(N4CCOC(C)C4)nc23)c1C
CCOC(=O)c1[nH]c(C)c(C)c1C(=O)OCC(=O)N(CC)CC1CCCS1(=O)=O
CCOC(=O)Nc1cc(Nc2cc(C)ccc2C)cc([N+](=O)[O-])n1
CNC(=O)COC(=O)c1ccc(S(=O)(=O)N2c3ccccc3Sc3ccccc32)cc1
COc1ccc(NC(=O)c2ccc3nc(Cc4ccc(Cl)cc4)oc3c2)c(OC)c1
CC1CCCCC1
CNCC(Sc1ccccc1)c1ccc(Cl)cc1
COc1cccc2c1oc(=O)c1cc(C)c3c(c12)COCC3(C)C
Cc1cc(C)cc(NC(=O)Cn2nc3c(c2C(F)(F)F)CCC=C3)c1
CCCCCC=CCC=CCCC(=O)OC(COP(=O)(O)Oc1cccc(O)c1O)Cc1ccc(OC2(O)OC(O)(O)CCC2CO)cc1
CC(CO)N1CC(C)C2(NC=C3C=CC=CC32N)OC(=O)CCc2ccccc2C1CN(C)C(=O)Nc1ccc(F)cc1
O=C(NNC(=O)C1CCCO1)c1ccc(F)cc1
COc1ccc(CNC(CC(=O)Nc2ccc(C(=N)N)cc2)C(=O)NCc2cc(C(F)(F)F)ccc2C(F)(F)F)cc1
Cc1cc(-c2ccccc2)n(C(=O)COc2ccc3c(c2)CCC3)n1
CCNC(=O)Nc1ccc2c(n1)[nH]c1cc(S(=O)(=O)NC(CO)C(C)O)ccc12
OC(COc1ccc(C(F)(F)F)cc1)CN1CCC23C=CC=CC12C(C(F)(F)F)=CC=C3
C#CCN1C2C=C(F)C(n3cc(N)c(C(F)(F)F)n3)=CC2C(=O)N1C
CCOC(=O)c1ccc(NC(=O)c2ccc3nc(-c4ccco4)n(C4CCCCC4)c3c2)cc1
CC1OCCN(Cc2nnc(-c3ccccn3)s2)C1C
C=C(C)C12CC3OC(C=CCCCCC)(OC3C3(C)CC4(CO4)C4(CO4)C(OC4OC(OC(C)=O)C(O)CC4O)C(C)(O)C13OC(C)=O)O2
Cc1nn(Cc2c(Cl)cccc2Cl)c(C)c1C(=O)NCc1ccco1
Cc1ncc(OC(c2ccc(Cl)cc2)C2Nc3ccc(O)cc3C(N)SCC(C3CCC(N)CC3)NC2=O)s1
Cc1cc(N2C(=O)C(=N)SC2NS(=O)(=O)c2ccc(Cl)cc2)cs1
O=C(Nc1ccc2c(c1)oc(=O)c1ccccc12)N1CCCCC1CF
Cc1cc(CCCCC(CC(=O)O)C(=O)O)c(F)c(Oc2nc(N)cc(N)n2)c1
CC1=CC23CC(C4(C)CC(C(=O)O)CC4NCCc4ccc(Cl)cc4)CC2(CCCC3C)C(=O)C1
CN(C)c1[nH]c(=O)n(C(=O)c2ccc(Cl)cc2)c(=O)c1N
N=C(N)NN=Cc1ccc(OCc2ccc(F)cc2)cc1
CCC1(C)OC(c2cccc3ccccc23)=NN1C(=O)NCc1ccccc1
O=C(O)CCCCc1ccc(OCc2nccc3c2CCC=C3)cc1
O=C1SCC(c2ccc(O)cc2)N1c1ccc(-c2ccc(O)cc2)cc1
COC(=O)CCc1cc(C)c2c(c1C)C(=O)COC2(C)CC(=O)Nc1cc(OC)ccc1OC
CNCC1CCCN1S(=O)(=O)c1ccc(F)cc1S(C)(=O)=O
CN(C)CCOc1ccc(Nc2nccc(-c3ccc(N4CCC5(CCN(Cc6ncco6)CC5)C4=O)cc3)n2)cc1
CC1=C(N2CCCC2(N)CN)NC(F)c2c1c(C(=O)O)c(C1CC1)[nH]c2=O
Cc1nc(CCNC(=O)C2=C3NC=NN3CC=C2)c(-c2ccccc2)s1
COc1cc(OC)c(C(O)C=CCCCCCCCC(=O)NC23C=CC=CC2C=C(S(=O)(=O)O)C=C3)c2c1C(=O)C=CC2=O
COc1cc(OC)cc(C23C=C(C#N)NC(C)=C2CC(=O)CC3(C)C)c1
Clc1ccc(C2(Cn3cncn3)COC3C=CC=CC3CO2)cc1
Clc1ccc(-c2cc(-c3nccn3CCc3ncc[nH]3)nc(Cl)n2)cc1
CN1CCN(C2N=c3ccccc3=NC2C(C#N)C#N)CC1
CC(C)(C)O
CC12C=CC=CC1N(CC(=O)NC(=N)NCc1ccccc1)C=C2
O=C(O)CCNC(=O)C1(Cl)CSc2cccc([N+](=O)[O-])c21
Nc1cc(C(=O)N2CCOC(CCc3ccccc3)C2)ccc1Cl
Cn1ccc(=O)nc1S(=O)(=O)Nc1ccc(C(C=O)c2ccccc2)cc1
CCCCN1C(=O)C(=O)C2C=CC(S(=O)(=O)N(C)c3c(C)cccc3C)=CC21C
CCC(CO)NC(=O)c1nc(-c2ccccc2)cc(-c2ccccc2)n1
CCNCC(=O)Nc1cc(CNc2cn[nH]n2)ccc1Nc1ccc(C#N)cn1
CC12C=CC=C3N=C(N4C(=O)CNCC4(N)c4ccccc4)SC31N=CS2
CC1(C)Nc2ccccc2CC(=O)OCC1N
CCC(=O)N(O)CCCCCC(Br)Br
c1ccc(-c2n[nH]c3cnc(N4CCN(Cc5ccc6c(c5)OCO6)CC4)nc23)cc1
CCCN1C=CCC1
CCN(C(=NS(=O)(=O)c1ccc2[nH]c(=O)[nH]c2c1)c1ccc(C)cc1)c1ccccc1
COc1ccc(N2CCN(Cc3nn(-c4ccccc4)c(C)c3Cc3ccc(Cl)cc3)CC2)cc1Cl
CCOP(=O)(OCC)C(=CC(O)c1ccc(Br)cc1)c1ccc(Br)cc1
COc1cccc2c(C)ncc(C(=O)NCc3ccccc3)c12
O=C(Nc1ccc(Cl)cc1)C1C(c2ccccn2)=COC2(C=CCC(=O)C2(Cc2ccccc2)Cc2ccccc2)C1=NC1C=CC=C2C=CC=CC21
O=C(C=Cc1ccccc1)N1CCN(S(=O)(=O)c2ccc(Cl)cc2)CC1
CC(C)C1(C(=O)N2CCN(C34NC=NC3C=CC=C4C(F)(F)F)CC2)CCC(NC2CCc3ccccc3C2)C1
CN(C(=N)NCC1CCC(N)(CCC(=O)O)N1)c1ccc(C#N)cc1
N#Cc1ccc(-c2nccc3c2C(c2ncc[nH]2)COC3)cc1
COc1ccc(C2(CN(C)C(=O)c3ccccc3)SC=C3NC(c4cc(Br)co4)=NN32)cc1
COc1ccc(F)c(-c2cc(C34C=CN=CC3NN=C4)[nH]n2)c1
Cc1ccc(C[N+](C)(C)CC23N=CN=C(N)C2C=CN3C2(O)CC(CC=NCCCCNCc3ccccc3)C(O)O2)cc1
COc1ccc2c(c1OC)NC1C(=C2)C(C(=O)NCc2ccccc2)CNC1(O)c1ccc(C(F)(F)F)cc1
C=C1CC(=O)C2(CCC3C(C2)C3(C)CCC(C)OC(=O)CCCCC)O1
CC12C=C(CN(O)C(=O)Cc3ccccc3)C=CC1C(=O)N=CN2
Cc1cc(=O)n(COC(CO)CCl)c(=O)[nH]1
COc1cc(C(=O)NCCN2CCN(c3ncccn3)CC2)ccc1C#N
CC(C)(C)c1ccc(CC(=O)Nc2cn[nH]n2)c(C(C)(C)C)c1
CNC(=O)C(=NOC)c1ccc(COc2ccc(C)cc2)cc1
CCC(C)(C)NC(=O)CN(C(C)C)S(=O)(=O)c1ccc(C(=O)NCc2ccccn2)cc1
NCCCNC(=O)c1ccc(C(=O)NCCC(=O)Nc2cccc3c2NCC3C(=O)N2C=C3c4ccccc4C(O)=CC3(CCl)C2)cc1
COc1ccc(-c2ccc(C(=O)Nc3ccc(O)c4c3C3CCC(C)(C)C3O4)cc2)cc1
CCC1CCC=C2c3nc(N)ncc3SC21
CN(CC1=CC2(C)N=CNC(=O)C2C=C1)Cc1nc(CC(=O)c2cccs2)cs1
CC(=O)NCCNN=Cc1c(O)c(=O)n(C)c(=O)n1C
Cc1ccc(OCCOc2ccc([N+](=O)[O-])cn2)c(C)c1
CCCCC(NC(=O)C(CCC(N)=O)NC(=O)C(CCCCN)NC(=O)C(N)CCCN)C(=O)NC(Cc1ccc(N)cc1)C(=O)NC(Cc1c[nH]c2ccccc12)C(=O)O
Cc1ncc(C(=O)NC(C(=O)NC(C(=O)O)C2(C)NC=C3C=CC=CC32)C(C)C)[nH]1
CCCc1ccc(-c2cc(NC(=O)C3CCC(=O)N3)n(-c3ccccc3)n2)cc1
Cc1ccc(N(c2ccccc2)c2nc(-c3ccc(Cl)cc3)n[nH]2)cc1
CCOC1(CCCO)C(C2CC2)=COCC1C(=O)NC1CC1
Fc1ccc(-c2ncc(NN=Cc3cc(Cl)cc(C(F)(F)F)n3)s2)cc1
FC(F)(F)c1ccc(N2CCN(c3ncc4c(n3)nc3n4CCCCC3)CC2)cc1
Cc1ccc(Oc2ccc(CCC(=O)O)cc2)cc1
NC(=O)c1ccc2nc(-c3ccc(OCCCCOc4ccccn4)cc3)[nH]c2c1
Cc1ccc(SCC(NC(=O)C(C)C)C(=O)NC(Cc2ccccc2)C(O)C(=O)N2CSC(C(=O)NC(C)C(C)C)C2(C)C)cc1
CC1CCC(N2C(=O)COc3cc(C4=NNCC(=O)C4C)ccc32)CC1
N=C(N)NCCCC(NC(=O)Cc1ccccc1)C(=O)N1CCCC1C(N)=O
CCc1ccc(NC(=O)N2CCCCC2(c2ccccc2)c2nccn2Cc2ccccc2)cc1
O=C(NCCN1CCCC2CCCN(c3ccccn3)C21)c1nn[nH]n1
COCC(=O)N1CCN(c2ccc3c(n2)C(C(=O)NC2C4CCC2CC4)CN(S(=O)(=O)c2ccc(C)cc2)C3)CC1
Fc1ccc(C23CCCN(O2)C2C=CC4=C(C23)C2(CCC4)CN=c3ccccc3=N2)cc1
CCCCCCCCC(OC(=O)c1ccc(C(=O)O)cc1)C(C)(C)C(=O)Nc1cc(F)cc(-c2ccc(S(C)(=O)=O)cc2)c1
COc1ccc(OC)c(OC)c1C=Cc1ccc2ccc(OC)c(OC)c2n1
Cc1occ(C(=O)N2CCCCC2c2ncnn2C)c1C
NC(=O)c1cccc[n+]1CC(=O)c1cccc2c1C=CCC2
COC1=Cc2c(Nc3ccc(NS(C)(=O)=O)cc3)cnc(C)c2CC1OC
Nc1c(=O)[nH]c(=O)n2cc(NCCc3ccccc3)n(CCCC3CCCCC3)c12
Cc1ccc(NC(=O)CSCc2oc(-c3ccc(C)cc3)nc2C)cc1
COc1cc(C=C2Nc3ccccc3C2=O)c(OC)c(OC)c1
CCCC(C)NC(=O)C(CCC)NS(=O)(=O)c1cccc2nsnc12
CCOC(OCC)c1cnnn1C(=O)c1cc(C)ccc1S(=O)(=O)NCC1CCCO1
CS(=O)(=O)Nc1ccc(SC2OCC(COC(=O)c3ccc([N+](=O)[O-])cc3)C(O)C2(O)O)cc1
CCN1C=C(C=C2Oc3cc(OC)ccc3C2=O)C2C=CC=CC21
Cn1nnnc1C(N)CCS(=O)(=O)N1CCc2cc(Cl)ccc21
CC=CCOc1ccc(P(=O)(CC(O)C(O)c2ccc(C(=O)O)cc2)c2ccc(N3CCCCC3)cc2)cc1
CNC(=O)C1CCC(N)N1C(=O)C(COC)NC(=O)C1NC2(C(NC(=O)Cc3ccccc3)C(=O)NCc3ccccc3)NCC(C)(C)C2S1
CCN(CC)C(=O)c1ncc(CN2CCCCC2c2ccccc2)o1
COc1ccc(C(=O)CSc2nnc(-c3ccco3)o2)c(OC)c1
CCc1nccc(-c2ncnn2CC(=O)NC(C)C)n1
CC(Sc1nnc(-c2ccc(S(C)(=O)=O)cc2)o1)C(=O)NCc1ccc(F)cc1
CC(C)(C)NCc1ccc(-c2ccc(NC(=O)c3cccc4ncccc34)cc2)cc1
CC1CNC2C3C=c4c(C(C)(C)Cl)noc4=C(F)C3=C3C(=O)C(=O)NC(=O)N3C2(C)O1
O=C(NCCCl)NC1CCCCN1S(=O)(=O)c1ccc(F)cc1F
CN(C)C=C1OC(c2ccc(Cl)cc2)=NC1=O
O=C(O)CN1C(COCc2ccccc2)CC(COCc2ccccc2)(OCc2ccccc2)CS1(=O)=O
Cc1nc(-c2ccc(OCc3ccccn3)cc2)c(-c2ccc(N(C)Cc3ccccc3)cc2)o1
CN1CCN(CCCCCN2c3ccccc3Sc3cc(O)ccc32)CC1
CON=C(CN(C)C(=O)c1ccc(OCCN2CC(=O)CC(=O)C2)cn1)C(CCN1CCCCC1(O)c1c(Cl)cccc1Cl)c1c(Cl)cccc1Cl
CC(=O)c1ccc(-c2nc(C(=O)c3ccc(Br)cc3)c(C(F)(F)F)o2)cc1
COC1=CC=CC2(C(=O)c3c(OC)ccc(Br)c3OC)COC(C)(c3ccc(OC)c(O)c3)C12
Cn1ncc(NC(=O)c2nc(N)c(-c3cc(F)cc(F)n3)s2)c1N1CC(F)(F)CCCC1N
Clc1ccc(C=Cc2nnc(-c3cc(Cl)ccc3Cl)o2)cc1
CC(C)CC(C(N)=O)N(Cc1ccc(C(=O)NO)cc1)S(=O)(=O)c1ccc2c(c1)CCC=C2C(C)C
Cc1ccc(S(=O)(=O)N2CC(c3ccc(-c4ccccc4)cc3)CCC23CCN(C)O3)cc1
O=C1Cc2ccc(O)cc2C(c2ccco2)C1=O
O=C(CCc1ccccc1)Nc1ccc(-c2nn[nH]n2)cc1
COc1ccc(-c2ncco2)c(Nc2ncc(-c3ccc(F)cc3)o2)c1
COc1cc(C)cc(N2CCCC3C(OC4CCCN4C(=O)CO)=NC=NC32)n1
Cn1c(C=CCn2c(=O)cc(F)n(Cc3ccccc3)c2=O)c[nH]c1=O
COc1cc(CN2CCOCC2)ccc1C1c2occ(-c3ccc(C)cc3)c2OC(=N)C1C#N
O=C(O)CC(O)(CC(O)CCCCCc1cc(-c2ccccc2)cs1)C(=O)O
CCC(C)C(NC(=O)c1ccc(N(C)CCO)cc1)C(=O)NCC#N
CCC1(C)C(=O)C(=O)C(C)(C)C(OC2(O)CCCC(C)(N(C)C)O2)OC(C)C(=O)C(C)CCCC(C)(OC)C12C(=O)COC2Nc1cccc2nonc12
CCCNC(=O)CSc1nnc(-c2ccccn2)n1CC1CCCO1
CCC(C)C(NC(C)=O)C(=O)Nc1cc([N+](=O)[O-])ccc1OCc1ccccc1
Cc1ccc(S(=O)(=O)NC2CC(N)(COc3ccc(-c4nccs4)cc3)CCN2)cc1
Nc1nc(-c2ccc[nH]2)c2c(ncn2Cc2ccc(Cl)cc2)n1
CC(=O)Nc1ccc(NC(=O)CN2C(=O)CSc3ccc(S(=O)(=O)N4CCOCC4)cc32)cc1
O=C(C1=C2NN=NN2CC=C1)N1CCN(c2ccc(C(F)(F)F)cn2)CC1
CCN(CC)CCCn1c(=O)sc(=C2Nc3cc(F)ccc3C2=O)c1=Cc1cc(F)ccc1OC
CC(C)(C)C(=O)CS1(C)C=Nc2ccc(I)c(-n3nc(C(C)(C)C)oc3=O)c21
COC1(C)OC(O)CCC1OC1CCCC2(CCC3(CCC(C)(C)C4(CCC(C)(CO)CC4OC4OCC(O)C(C(=O)OC5(O)CCC(O)(CO)C(O)O5)C4(O)O)C3)CC2C)C1
CCCOC(=O)C1(c2ccc(OC)cc2)C=COC2(Cc3ccccc3C(=O)N2c2ccccc2)C1=N
CCCn1c(=O)c2[nH]c(C3CCC(C(=O)O)C3)nc2n(CCC)c1=O
CCCCCCCCOc1ccc(-c2nccn2CN)cc1
Cc1ccc(CN2CCN(c3cc(Cl)cc(C(=O)Nc4ccc5c(c4)CCc4c-5nn(N)c4C(N)=O)n3)CC2)cc1
CCCc1cc2onc(C(=O)O)c2c(CCC)c1OC(C(=O)OC)c1c(OC)cc(OC(C)C)cc1OC
O=C(c1cccs1)c1c(Cl)cccc1OCC(O)Cn1c(=O)[nH]c2ccccc21
Cc1ccc(C23C=NNC2C=NC=C3NC(=O)NC(C)c2ccc(OC(C)C)cn2)cn1
COCCN1CCCN2NC=CC2(Nc2ncc3c(n2)CCC2(N)NN=CC32Cc2ccccc2)C1
CCCCNc1nc(Cl)c2c(nnn2Cc2ccc(F)cc2)n1
Cc1ccc(C(=O)N2CCC(NCc3ccc(F)cc3)CC2Cc2ccccc2)cc1C
NC(=O)c1nn(-c2ccc([N+](=O)[O-])cc2)c(C(=O)Nc2ccc(F)cc2)c1-c1ccc([N+](=O)[O-])cc1
O=C(C=Cc1ccc(F)cc1)N1CCC2C(CCN2c2ccccn2)C1
Cc1ccc(NC(=S)N2CCCCC2c2ccccc2)c(C)c1
CC(=O)NCCSc1c(C(C)=O)c(C)c(C=O)n1C
COc1ccc(C2SC(=O)NCC2(N)Cc2ccc3c(c2)COCCO3)cc1
O=C1C(Br)=C(Br)Oc2c(Br)cc(c(Br)c2O)C(=O)C2(O)NCC(=NO)c3ccc(cc32)Oc2cccc(c2)C1Br
C#CCOc1ccc(C(=O)C2C(O)=C(c3cc(OC)cc([N+](=O)[O-])c3)C(=O)N2CC=C)cc1
CC(=O)N1CCN(C(=O)CSCc2ccc(Cl)cc2)CC1
Cc1cccc(CNC(=O)N2CCCCCC2)c1NC(=O)c1ccc(-c2ncccn2)cc1
CN(C)CCC(=O)C12C=CC=CC1=C1SCCN1C2
CS(=O)(=O)Cc1ccc(C#N)c(-c2ccc(Cl)cc2)c1
O=C(Nc1ccc(N2CCOCC2)cc1)N1CC2CNCC(C2)C1
COc1cccc(-c2ncc(CN3CCCCC3C(NC(=O)c3ccc(C)cc3)C(C)C)o2)c1OC
CC(=O)OC1(C(C)=O)CC2CCC(C)C3(C=CCC4(C)C=CCC(=O)C43)C2C1
COc1nc(NCc2ccc(-c3ccccc3)cn2)c(N2CCN(C)CC2)c(OC)n1
CNS(=O)(=O)c1ccc(C(O)(c2ccc(OC)cc2)C(F)(F)F)cc1
COc1c(OCCCN(C)C)cc(C(C)C)c2c1CCN=C2
CC(C)(C)CCOC(=O)N=c1[nH]c2cc(OC(F)(F)F)ccc2s1
CC(C)(C)c1ccn(CN)n1
C=S1C(=O)CNC1=Cc1c(OC)cccc1OS(=O)(=O)c1ccccc1
COc1ccc(N2CCN(Cc3[nH]c4cccc(OC)c4c(=O)c3C)CC2)cc1
O=C(c1ccc(F)c(F)c1)C(O)(Cn1cncn1)c1c(Cl)cccc1Cl
Fc1ccc(C2=CN3C=NNC3(NC3CCCCC3)N=C2c2ccc(F)cc2)cc1
CCCS(=O)(=O)N1CCC2CN(S(=O)(=O)c3ccc(C)cc3)CC21
CN1C(=O)NCc2cc(NC(=O)NC3OCC4CC45C=CC=C(c4ccc(C(F)(F)F)cc4)C35)ccc21
COc1ccc(C(O)C(C)Oc2ccc(C(=O)C=Cc3ccc(O)cc3)c(O)c2OC)cc1O
COCCC(NC(=O)C(N)Cc1ccc(F)cc1)C(=O)NC(Cc1ccccc1)C(O)C(Cc1ccccc1)NC(=O)OC(C)(C)C
C1=CC2=C(C=c3[nH]ncc3=CC2NCCc2ccccc2)CC1
CCC1(C(=O)NCc2cc(OC)ccc2C)C(C)C1(Cl)Cl
CCNC(=O)c1nc(N2CCOCC2)cn2c(-c3ccc(C4(O)CCCCN4C(=O)c4ccccc4)cc3)ncc12
CN(C)Cc1ccc(-c2nnc(Cc3ccc(N)cc3)o2)cc1
Cc1ccc(N2CCC3CC(COC4(C)CCCOC4)OC32)cn1
N#Cc1ccc2c(c1)C(=CC(=O)n1ccnc1)CC1C=CC=CC1C2
CC1CC2=C(CCC(C)(OC(=O)c3ccc(C(=O)O)cc3)C2=O)CC12CCc1c(CO)c(O)c(O)c(O)c1C2
NC1CCCNC1C(=O)NC(CC(=O)O)c1ccc2c(n1)C=CCC2
COc1ccc(CN2CCC3(CCCN3S(=O)(=O)c3ccccc3)C2)cc1
CS(=O)(=O)NCCN(C12C=CC=CC1(C(F)(F)F)CCC(N)(C(=O)N1CCCC1F)N2)S(C)(=O)=O
COc1cc(C=C2Sc3cc(C(=O)NCCCN4CCOCC4)ccc3NC2=O)c(OC)cc1O
Cc1ccc2nc(SCC(=O)Nc3ccc(C(N)=O)cc3)[nH]c2c1
CC(=O)OCC(C)(C)[N+](C)(C)C
COc1cccc2c1CC1C=CC(C(=O)NCCN(C)c3ccccc3)CN21
CN(C)c1ccc(NC(P(=O)(O)O)P(=O)(O)O)cc1
CC(C)(N)C(=O)NC(COCc1ccccc1)C(=O)N1CCCCC12CN(c1ccc(-c3ccccc3)cc1)C(=O)C2=O
CCCCCCCCC=CCCCCCCCC(=O)NC1CC(O)(CO)CCC1(O)O
C=CCc1ccc(O)cc1Oc1cc(O)c2ccoc(=O)c2c1
O=C(CCCN1CCCC1)NC(CCc1ccccc1)C(=O)NC1CCCCC1
c1ccc(C2CCC3CCNCC32)cc1
O=C1C(=O)C2C=CC=CC2C(C(Sc2ccccc2)c2ccccc2)=C1O
O=C1SC(NCCCCCCCCCNC2SC=NC2=O)=NC1=Cc1ccccc1
Nc1ccc(C23C=CC=CC2C(=O)N(C(CO)CCO)N=C3)cc1
CCc1ccc(S(=O)(=O)N(C)CC(=O)NCCC2CC=CCC2)cc1
N#CC(=Cc1ccc(O)cc1)c1ccc([N+](=O)[O-])cc1
Cc1ccc(NC(=O)c2cc(F)cc(S(=O)(=O)N3CCOCC3)c2)c(C)c1
Cc1cccc(-c2ccc([N+](=O)[O-])cc2)c1N1C(=O)NN=C2C=CSC21
CCCCCCCCc1nn(CC(N)=O)c(=O)n1Cc1ccc(-c2ccc(S(N)(=O)=O)cc2)cc1F
Cc1ccc(C2NCCC(N)(c3nc(C)c(C)s3)C23CCCCC3)cc1
O=C(C=Cc1ccc(Cl)cc1)Nc1ccc(F)cc1
Cc1ccc(C(=O)NCc2nn(C)c(C)c2Oc2ccc(F)cc2)cn1
CCc1cc(Br)cc(NC(=O)CN2C(=O)C(=O)NC23CCCCCC3)c1
Cc1cc(C)cc(NC(=S)N2CCN(S(=O)(=O)c3ccc(Br)cc3)CC2)c1
Cc1cc(CNC23C=CC=CC2C=CN=C3)cs1
COc1cccc(S(=O)(=O)NN2CSC(c3ccc(F)cc3)C2=O)c1OC
O=C(CC(=O)N1CCCc2ccccc21)Nc1ccc(F)cc1
CC(C)CCc1c(O)ccc2oc(=O)c(-c3ccc(O)cc3)c(C#N)c12
COc1ccc2c(c1O)CCCC2
Cc1cc(C)c(C2OC(O)C(CO)C(O)C2O)c(F)n1
COc1ccc(CN(Cc2ccccn2)C(=O)c2ccc(Cl)cc2)cc1
Cn1c(CNc2ncccn2)nnc1SCC(=O)Nc1sc2c(c1C#N)CC=C2
CC(=C=O)C1OC(O)CC(O)C12CCOc1c(O)c(O)c(C)c(C(C)=C(C)C)c12
CCCN(CCC)C1Cc2ccc(OC)cc2C1
COCCN(C)C(CN1CC(N)(c2ccc3c(c2)OCO3)NCC1CCO)c1ccco1
Cc1ccc(NC(=O)Cn2c(=O)oc3ccc(S(=O)(=O)N4CCCC4)cc32)c(C)c1O
Cc1cc(NN=Cc2ccc(N(C)C)cc2)nc(C)n1
CS(=O)(=O)Cc1ccc2c(S(=O)(=O)N3CCC(C4CC4)C(C(=O)NO)C3)c[nH]c2c1
CCCCn1c(=O)cc2n(Cc3ccc(-c4ccc(C(=O)O)cc4)cc3)ccn2c1=O
NC(=O)C(Cc1ccccc1)NC(=O)C(Cc1ccc(O)cc1)C(=O)NO
CCc1cccc(-c2nc3c(cc2OC)CCCC3N(C)c2ccccc2)c1CC
Clc1ccc(CN2CC34C=CC=CC3(C=CC=C4)C2)cc1
COc1ccc(OCC(C)OC(=O)c2cc(S(=O)(=O)N3CCOCC3)ccc2OC)cc1
Fc1ccc(NC23CON=C2C=CC=N3)cc1
COc1ccc(CNC(=O)c2c(C(=O)NN=Cc3ccc(OC)cc3OC)nnn2-c2nonc2N)cc1
COc1c(OCC(=O)Nc2ccc(C)cc2)ccc(C=CC(=O)NCc2ccccc2)c1[N+](=O)[O-]
CC1(C)Oc2ccnc(C(F)(F)F)c2O1
COc1cccc(Cl)c1NC12N=C(C#N)NC1=Nc1ccccc1N2
CC(C)(C)C12C=CC=CC1(S(=O)(=O)c1ccccn1)N=CN2CC1CCCC1
CCN(CC)C(=O)CSc1cc(-c2cccs2)cnn1
O=C(c1ccc(OC2C=CC=CC2)cn1)N(CCc1ccccc1)C1CCC(O)CC1
C=CCNC(=O)c1nsc(C)c1NC(=O)c1ccc(Cl)cc1
O=C1C=COC2(c3c(O)cccc3O)C=CC3=C(OCCO3)C12
CN(C(=O)c1ccc(C#N)cc1)C1CCCN1C(=O)Nc1ccc(Cl)cc1
CN1N=C2C=CC=CC2C(C(=O)Nc2ccc(S(=O)(=O)N3CCCC3)cc2)C1=O
COc1ccc(OCCN2CCCC2)cc1-c1nc(NC2CCCCC2)c2ccc(Br)cn12
COCCNc1nc(NCc2c(F)cccc2F)c2c(ncn2C2(CO)OCC(O)C2O)n1
COc1ccc2c(c1)N=CNC2NC(=O)N(Cc1ccc(C#N)cc1)C1CCCCC1
COCCn1c(=NC(=O)COC(=O)C2=NC3(c4ccccc4)C=CC(Br)=CC3C=C2)sc2ccccc21
CCON1CCc2cncc(NC(=O)c3ccc(Oc4ccccc4)cc3)c21
O=C(c1c[nH]c(=O)o1)N1CCNCC1
C=C(Br)C(=O)Nc1ccc(-c2ncc3sc(-c4ccc([N+](=O)[O-])cc4)nn23)cc1
O=C(O)c1ccc([N+](=O)[O-])cc1C(=O)O
CCC(=O)OC1CCC(C)(C)CC12CCC1(C(=O)O)OC(=O)C=C1C2C
CCCCNCC12C=CC=CC1=CC=CC2OCCCCNCCc1ccc(OC)cc1
CC1(C)CCC(N)(c2nc3ccccc3o2)NC1C1OCC(=O)C=C1Oc1ccccc1
Cn1cnc([N+](=O)[O-])c1SCC(N)=O
O=C(C=Cc1cccs1)NCc1cccs1
Cc1ccc(C(=O)CN2CCCC3N=CN=C(N)C32)cc1
COc1ccc(Cl)cc1NC(=O)C=Cc1ccc(F)cc1
CCc1nnc(NCc2cccc(Cl)c2F)o1
CC1COC(C)([N+]([O-])=Cc2ccccc2)C[NH2+]1
CCCCCCCCCCCCCCCCCCCCCCCCCCC(=O)NC(Cc1ccc(OCc2ccccn2)cc1)C(O)CP(=O)(O)O
CCOC(=O)C=C(C)C=CC=C(C)C=CC1CC(C)C=CC1(C)C
CNS(=O)(=O)c1cc(Br)cc(NC(=S)NC(=O)c2ccc(Cl)cc2)c1
CC(C)CC1(CC(=O)O)CC(=O)N1CCN1CCN(c2ccccn2)CC1
Cc1ccc(C=CC(=O)NC(=S)NNC(=O)c2ccccn2)cc1
CC(C)NC1CCCCN1c1ccc(C(C)NC(=O)c2ccccc2)cc1
COc1ccc(NC(=O)CCC(=O)N2CC3C=CC=CC3=N2)cc1
O=CNC=CC=Cc1ccc2c(c1)OCO2
O=C(NCC1CCCO1)c1noc(CSCc2ccccc2)c1C(=O)N1CCN(c2ccccc2)CC1
CSCCC(NC(=O)CNC(=O)CN)C(=O)O
COc1cc(O)c(C(=O)CCc2cccc(OC)c2OC)c(OC)c1
CCCCC(C=Cc1ccccc1)=NNC(=O)C12C=CC=CC1=C(C)NC2
COC(=O)CCC(=O)NC(C)C(=O)N1CCC(NC(=O)C(CCCNC(=N)N)NC(=O)C(CCCNC(=N)N)NC(=O)OCc2ccccc2)(C(=O)O)C1
CN(C)CCN1C=C2C(Br)=C(Oc3ccc(O)cc3)C(Br)=CC2C1
COc1cccc2[nH]c(C3C=CCC=C3)cc12
CC1=CC=CC2Oc3c(c(=O)oc4c(C)ccc(C)c34)C12C
CCOC(=O)C1CCCCN1S(=O)(=O)c1ccc(F)cc1
COc1ccc(-c2nnc(-c3cccc4c3C(=Cc3nccn3C)C(=O)N4)o2)cc1
CSCCC(NC(=O)N(CCc1ccccc1)C1CCCCC1)C(=O)O
CC1=C2C=CC=CC2(C(c2ccc(O)cc2)C2(C)C=CC(=O)N2)CN1
Cc1cc(CN2CCN(C3CCCC3)CC2)cc(OCC2OOC3(O2)C2CC4CC(C2)CC3C4)c1
Cc1cccc(SCC(=O)OCC(=O)NCC2CCCCC2)c1C
CC1CC(N)(CCN2CCN(CCOC3(c4ccccc4)CC=Cc4ccccc43)CC2)CCN1
CC12C=CC=CC1NC=C2C1CNCC=C1N
COc1ccc(N2CCN(CCn3cnc4[nH]c(N)nc(=O)c43)CC2)cc1
Fc1c(Cl)cccc1C(CC1CCCNC1)Oc1ccc(COc2ccc(Cl)cc2)cn1
CCCCCCCCCCCCCCCCCCCCCCCCCC(=O)NCc1cccc(O)c1O
CCCN(CC(=O)Nc1c(F)cccc1F)C(=O)Cn1nnnc1C
CCCCCCCCc1ccc(O)c2c1OCC(C)(C)C21C=CC(C)CC1
CC(=O)NC(Cc1ccc(OP(=O)(O)O)cc1)C(=O)NC(CC1=C2C=CC=CC2CN1)C(=O)NCc1ccc(C(=N)N)cc1
CC1C=CCC2(CCC(C(=O)OCc3ccccc3)C3(CCCCC3(C)C)C2)C12CCCC(C)(C)C21CC(O)C(O)CC1(C)C
Cn1ccnc1CC1CCC(N)(CCOCC(F)(F)F)NC1=O
CC(C)=CCc1c(O)c(O)cc2c1OC(C13C=CC=CC1=CC(=O)O3)C(=O)C2O
Cc1nnc(NC(=O)CSCc2nc(C)c(-c3ccc(Cl)cc3)o2)s1
COc1ccc(C=C2C(=O)N(c3ccc(OC)cc3)N=C2C)cc1
CC12C=CC=CC1(N)NCCO2
CC12C=CC=CC1OC(=O)C(Nc1ccccc1S(=O)(=O)N1CCCCC1)(C(N)=O)N2
COC(=O)C1C(C(=O)OC(C)C)=C(C)NC(C)=C1c1ncc(-c2ccc(Br)cc2)s1
CC(C)c1nc(COc2ccc(C(=O)NC3CCC(C)(C(=O)NO)CO3)cc2)cc2c1C=CCC2
O=C(C=CC1CCCO1)N(Cc1cc(Cl)ccc1Cl)C1CCCC2(COC(F)(F)O2)C1
COC(=O)C(CCSC)NC(=O)c1ccc(NC23N=C(N)N=CN2NC(c2ccco2)=N3)cc1
CS(=O)(=O)C1C2C=CC=CC2=CN1CC(=O)N1CCCCC1O
NCc1ccccc1
CCCC(NC(=O)C(CC1CCCCC1)NC(=O)C(Cc1ccccc1)NC(=O)C(N)C(=O)O)C(=O)C(=O)NC(CCSC)C(=O)NC(Cc1ccccc1)C(=O)O
CC(=NNC(N)=O)c1cccnn1
CCN(CCC1(O)CCC(Nc2cccc(C(C)C)c2C)CC1)Cc1cccs1
Cc1nc2c(c(=O)n(C)c(=O)n2C)n1-c1ccc(S(N)(=O)=O)cc1
C=CC1(c2ccc(OC)cc2)C=CNC(C(=O)OCC)=C1C(=O)O
C=C1CC(=O)C2(C=CCCCCC=CCC(C(C)O)C2(C)C)O1
CC1CCC(C)C(N)(C(O)COc2ccc3c(c2)CC(=O)CC3C)N1
Cc1ccc(CN(CCc2cnc(C)s2)CC(=O)O)cc1
Cc1cc(C=NCCC(=O)NCC(=O)O)cs1
COCCN1C(=O)C(=Cc2c(OC)ccc(OC)c2OC)C(=O)N(CC(C)C)C1=O
Cc1cc(=O)n(C2C=CC(COP(=O)(O)N(c3c(C)cccc3C)S(=O)(=O)c3ccccc3)O2)c(=O)[nH]1
CC1(CN)OCC(O)(n2c(=O)cc[nH]c2=O)C1O
CCCCNC(Cc1nccn1Cc1ccc(F)c(F)c1)C(=O)NC(Cc1ccccc1)C(=O)Nc1ccc(OC)cc1
CNC(=O)OC(C(=O)Nc1ccc2c(c1)CN(S(=O)(=O)c1ccccc1)C2)c1ccccc1
CN(C)C(=O)c1nccc2sc(N3CCCCC3C(=O)Nc3ccc4c(c3)OCO4)nc12
O=C(N=c1sc2ccc(Cl)cc2n1Cc1ccccc1)c1ccc(O)cc1
CC1CC2(CCC(=O)C2)CCC12CC1(C=CC(=O)CC1)CCC2C(=O)O
O=C1NC2(CCCC2)N(CC(=O)N2CCOCC2)C1=O
CC12CCC=C(C=CC(=O)O)C1NC1C=CC=CC12N
CSc1ccc(C(=O)Nc2ccc(N3CCOCC3)cc2)cc1
CC12C=c3cc[nH]c3=NC1N=C(N1CCCCC1(N)c1ccc(Br)cc1)N2
CC(C)(C)c1cc(F)c(OC2CCC(C(=O)O)CO2)c(-c2nnc(-c3cc(C(F)(F)F)cs3)o2)c1
O=C1CC(N2C(=O)CC3C=CC=CC32)C(=O)CN1
CCC(=O)NC1CCCCN1S(=O)(=O)c1cc(Cl)cs1
Cn1cccc1C(=O)Nc1ccn(Cc2ccccn2)n1
COc1cc(NS(=O)(=O)c2ccc(C)cc2C)cc(-n2cnnn2)c1
O=C1Nc2cc(Br)ccc2C1=Cc1ccc(O)cc1O
Cc1ccc(C(C)(O)CC2CC(C)(CO)CC3(CC(C)CCC34CCC3(CC(C)C(C)C5CC(C)(C(=O)O)CCC53)CC4C)C2)cc1
CNCCCC1(c2c(Cl)cccc2Cl)CCC(O)CC1
CC(=O)C(C)C(N)NC1(C)COc2ccc(Cl)c(C34C=CC=CC3OC(=O)N4)c2CO1
NC1C=NC(c2ccccc2)(C2C(c3ccc(O)cc3)=CN=C3C=CC=CC32)CC1
CC(=O)NCCC1CC=CC2(C1)NC=C1C=CC=C(OC(=O)C(C)(C)C)C12N
CCC(C)=NNC12C=CC=CC1=NS(=O)(=O)C2
CC1CCC(NCc2ccc3c(c2)CCN3S(C)(=O)=O)CC1
CN1CCN(C23CN(NC(=O)c4ccco4)C4C=CC=CC4N=C2C=CC=C3Cl)CC1
CCCC(=O)Nc1ccc(-c2ncc(NC(=O)c3ccc(C(F)(F)F)cc3)s2)cn1
O=C(NC(Cc1ccc(-c2ccccc2)cc1)C(=O)NC(C(=O)Nc1ccc(C(F)(F)F)cc1)c1ccccc1)OCC12C=CC=CC1c1ccccc1C2
CN1CCN(C(=O)COc2ccc(C(=O)c3ccc(F)cc3)cc2)CC1
NC1(c2cccs2)CCC(CCc2ccc(O)cc2)(CNC2N=c3ccccc3=NC2Br)NC1
Fc1ccc(Nc2nc(NCCCNc3ccc4c(Cl)ccc(Cl)c4n3)nc(NCCCN3CCOCC3)n2)cc1
O=C(O)CCC(O)CC(O)C=Cc1cc(-c2ccc(Cl)cc2)n(-c2ccccc2)n1
CCOC(=O)C1(c2cccs2)OC2C=CC(OC(C)C)=CC2CC1=N
CNC1N=c2cc(Cl)c(Cl)cc2=NC1N
CCC(NCCc1ccccc1)=C1C(=O)C2C=CC=CC2(C)C1=O
COc1ccc(-c2cc3c(cn2)C=NC2C3N(C)C(=O)N2C2CC(N)CCN2)cn1
CC(C)c1ccc(SCCCCN2CCN(C3CCCCCC3)CC2)cc1
CC(C)c1noc(COc2ccc(Cl)c(Cl)c2)c1COc1ccc(C=Cc2ccc(C(=O)O)cc2)cc1Cl
Cc1ncc(CNC(=O)C2CC(N)(c3ccccc3)C(=O)N2)s1
CC(NCCN1CCCCCC1)c1cc(-c2ccc(Cl)cc2)[nH]n1
COC1C=Cc2c(c(NC3CCCO3)nc3cnn(CCNC(=O)c4ccc(C(F)(F)F)cc4)c23)C1OC
CC1CNc2ccc(CN3CCCC3NC(=O)c3ccco3)cc2O1
O=C(O)CC(CC(=O)N1CCc2cc(S(=O)(=O)Nc3ccc(Cl)cc3Cl)ccc21)c1ccccc1
Cc1ccc(NC(=O)C2CCCCN2C(=O)NCC2CCCO2)cn1
CCCC(NC(=O)N1CCN(c2ccc(-c3nccc(C(F)(F)F)n3)cn2)CC1)C(=O)O
CC(C)=CCc1c(O)c(O)c(CC=C(C)C)c2c1C=CC(C)(C)O2
O=C1CN=C2C=CC=CC2(S(=O)(=O)NC(=O)c2ccc(Cl)c(Cl)c2[N+](=O)[O-])N1
CC(=O)N1CCN(c2nc3c(s2)C=C2C=CC=C(Cl)C2CO3)CC1
Cc1ccc(-c2ccc(Oc3ccc(N4CCNCC4)cc3)c(C(N)=O)n2)cn1
CC1(C)OC(=O)C(=O)N1CC(O)C(CO)NC(=O)c1cccc([N+](=O)[O-])c1NCCNc1ccccn1
CNC(=O)c1nn(-c2ccc(Cl)cc2)c(C(=O)Nc2ccc(C(=O)N3CCCC3)cc2)c1OCC(C)C
CCCn1c(-c2ccc(N)cc2)nc2c1C(=O)c1ccccc1C2=O
CN1CCN(C(=O)N2c3ccccc3Sc3ccccc32)CC1
CCCCCCCCCCn1nncc1COC(=O)CCC1COC(C(=O)OC)CC1(C)C
C=C(c1c(OC)cccc1OC)C1CCCCC12C=C(C)CC(C)(C(=O)O)C2
Cn1c(-c2ccc(-c3ccc(C4(N)CCNC(C)(C)C4)cc3)cc2)nnc1-c1ccccn1
O=C1NC(Cc2ccc(Cl)c(OC3CCCN3)c2)C(=O)S1
O=C(O)CC(NC(=O)c1cccc2[nH]c(Cc3ccc(F)cc3)cc12)c1ccc(O)cc1
CC(=O)c1ccc(NC(=O)CSc2nnc(CSc3nnc(-c4ccc(F)cc4)o3)o2)cc1
CC1=CNC(SC2CCC(CNc3cccc4cc(Cl)oc(=O)c34)N2)(C(=O)O)C12C(=O)NC2C(C)O
O=C(CN1C=CC(=O)C23CCC=CC12C=CS3)NCc1ccc(C(F)(F)F)cc1
CCN(C=Nc1ccc(S2(C)C=NCC2)cc1)CC
CC1CCCCN1Cc1cc2[nH]c(=O)[nH]c2cn1
CCNC(=O)c1ccc(C(=C2C3CCCC(N3)C2N)c2ccc(OC)cc2)cc1
Clc1ccc(-c2nnnn2Cc2cccc(Cl)c2Cl)cc1
COCc1ccc(S(=O)(=O)Nc2ccc(C(=O)NCc3ccco3)cc2)cc1
CC(C)(CC(=O)N1CCc2c(Cl)cc(C#N)cc21)NCC(=O)O
CCc1c(Sc2ccc(C)c(C)c2)[nH]c(=O)n(COCc2ccccc2)c1=O
CNC#Cc1ccc(F)c(F)c1
N#Cc1ncc2cc(-c3nn[nH]n3)[nH]c2n1
Cc1ccc(C(C)NCc2ncc(-c3ccc(-c4ccccc4)cc3)o2)cc1
COc1ccc2c(c1)C=CC1N=c3ccccc3=NC21
CC(C)(C)NC(=O)C12C=COC1(c1ncccn1)C=C(c1ccc(Cl)cc1)C=N2
COc1ccc(C(C(=O)OC(C)(C)C)N(Cc2ccco2)C(=O)c2nsc(C(N)=O)c2N)cc1
CC=Cc1cccc(OCCCCc2ncc[nH]2)c1OC
CCCn1c(=O)c2[nH]c(-c3ccc(OCC(=O)NN=C(C)CCc4ccccc4)cc3)nc2n(CCC)c1=O
COc1ccc(C2(N)CCC(c3ccc(OC)cc3)(C3CCCCN3)NC2)cc1
COc1ccc(N=c2ssnc2Cl)cc1
Nc1cn(C2CC(=O)S(=O)(=O)c3c(ccc(-c4ccccc4)c3F)N2)cn1
O=C(Cc1ncc(-c2ccc(S(=O)(=O)N3CCOCC3)cc2)s1)Nc1ccc(Br)cc1
Cc1cn(-c2ccc([N+](=O)[O-])cc2Cl)c(=O)c2c1C=CCC2=O
O=C(CN1CC23C=CC(F)=CC2(C1)N=c1ccccc1=N3)Nc1ccc(F)cc1
Cc1ccc(C2C=Cc3ccccc3C2)cc1
CN(Cc1nccs1)C(=O)Cc1ccc(O)cc1
COCC(O)COc1cc(C)c2oc(=O)c(-c3ccccc3)cc2c1
COc1ccc(-c2nc(=O)c(C)c(C(=O)NC34C=CC=CC3N=CS4)[nH]2)cc1
CC(C)(C)NC(=O)NCc1ncc2n1CCN(C(=O)c1cnccn1)C2
CCN(CC(=O)NCCc1ccccc1)C(=O)CS(=O)(=O)c1ccc(S(=O)(=O)N2CCCCC2)cc1
CC(C)NC(=O)Cc1cc(S(=O)(=O)N2CCN(C3CCCC3)CC2)cs1
COc1cc(O)cc(CCC(O)CC(O)Cc2c(O)cccc2OC)c1
CCn1c(=O)n(C)c2c(OC)cc(NS(=O)(=O)c3cc(Cl)cs3)cc21
CCC(C)c1ccc(NC2=NC3(C=CC(C(=O)NC4CC5(OC)OCC(CC(=O)O)CC56C(OC)=CC(OC)=CC6O4)=CC3)C3C=CC=CC3=C2)cc1
CCCC(=O)OC12CC(O)(OC(=O)C3CC4CC3CO4)C(C)CC13CC(O)(O2)C(OC(C)=O)CC3OC(C)=O
O=C1c2ccccc2-c2cc(-c3ccc(F)cc3)nnc21
CC1=CN2C(C=NNC(=O)CN3CCCc4ccccc43)=C(O)C(=O)NC2C=C1
CNC1CC1c1ccccc1
Cc1ccc(S(=O)(=O)N(C)c2ccc3c(c2)C(=O)C(C)COCCCNC(C)(C)CC(N)O3)cc1
CCc1ncc(OCc2ccc(-c3ccc(-c4ccc(OCc5nn[nH]n5)cc4)cc3)cc2)c(C)c1C(=O)O
COc1ccc(C(CC(=O)O)N2CC(=O)C(=O)N(CCc3ccccn3)C3C=C(C(C)=O)C=CC32)cc1
CCOC(=O)C(C)=C1CC(C)(CCCCCC2(C)OCc3c(C)cc(CCCS(C)(=O)=O)c(C)c3O2)CC1=O
Cc1ccc(N2C(=O)c3cccc(C(=O)OCC(=O)Nc4ccc(C)c(C)c4C)c3C2=O)cc1
O=C(NCCc1ccc(Cl)cc1)C1CCCN1C(=O)NCCCO
CSCCC(NC(=O)C(Cc1ccccc1)NC(=O)C12C=CC=CC1=CNC2)C(N)=O
CCc1c(Cl)c(CO)n(Cc2ccc(-c3ccc(C(=O)O)cc3)cc2)c1CC
CCn1nc2ncn(CC(C)C)c(=O)c2c1C
Cn1cc(NC(=O)c2c(N)ccn2CN)cc1C(=O)NCCC(=N)N
COCCCCCCC(=O)NCCCCCCC(=O)O
CCOc1cccc(-c2cc(-c3cccc4cc(CC(=O)O)[nH]c34)[nH]n2)c1C#N
NC(=O)C(Cc1ccccc1)NC(=O)CNC(=O)c1ccc2c(c1)C(OCc1ccc(C(F)(F)F)cc1)=CCC2
CCC(C)C(NC(=S)Nc1ccc(S(N)(=O)=O)cc1)C(=O)O
Cc1ccc(-c2cc(CCC(=O)Nc3cc(O)c4c(c3)NCC4N)ccc2C#N)cc1
CC(=NNC(=O)c1ccc(O)cc1)c1ccc(NC(=O)Cc2ccc(F)cc2)cc1
CCOC(=O)c1nc(NCCN(C)C)cc(NS(=O)(=O)c2ccc(Br)cc2)n1
CSc1noc(C)c1-c1nc(NCc2ccc(F)cc2)cc(C23SC=NC2C=CC=C3C)n1
CCCCCCCCCCc1ccc2c(c1)CC(O)CCC2O
CC(=NNc1ncc(-c2ccc(C(F)(F)F)cc2)s1)c1ccc(F)cc1
NC(CO)Cc1ccc(CCCCCCCCc2ccccn2)cc1
O=c1on(Cc2ccccc2)c2ccc([N+](=O)[O-])cc12
CC1C2=CC(=O)OC2(C)CC2CCC(=O)C3CC(C(C)(C)O)CC213
Cn1cccc1C(=O)N1CCC2CC(OCc3ccccn3)OC2C1
NC1C(C2CCCCC2)NC2(C3(O)NC(=O)NC(=O)C3=O)C=CC=CC12
CC#CC(CC(=O)O)c1ccc(Oc2ccc(C(F)(F)F)cc2)cc1
Cn1c(COc2ccccc2)nnc1SCC(=O)NC1CCCCCC1
O=C(CCCCCc1cnnn1CCC(c1ccc(F)cc1)n1cncn1)NO
CCSc1nc(NCCC#N)c2ccccc2n1
CCC[n+]1c(C=Cc2ccc(C)cc2)sc2ccc(N)cc21
CON(CCCn1ccnc1)C(=O)C12CC3CC(CC(C3)C1)C2
CC#CC1(N)CCC(c2ccc(-c3ccc(C(=O)O)cc3)cc2)C1
CCc1ccc(C2(C(=O)OC3C(C4OC5(CO5)CC4=O)C=C(C(C)(C)O)C3(O)C(C(=O)O)=C3C(O)CCCCC3(O)O)C(C)OC(O)C(OC)C2(O)O)cc1
CN(C)CCCON=C(c1ccccc1)C1CCCCC1
O=C(NO)C1SCCN1S(=O)(=O)c1ccc(Oc2ccc(Cl)cc2)cc1
NC(=O)C12C(Nc3ccc4c(n3)C=CCC4)=NC=NC1CCC2NC(=O)C1CCCC1
N#Cc1[nH]cc(C=C2Nc3ccccc3C2=O)c1N
Cc1ccc(C(=O)NC2CCC(n3nc4c(c3C(N)=O)S(=O)(=O)CC4)CC2)cc1
CC(C)c1nccc(C(=O)N2CCN(Cc3ccccc3)CC2)n1
O=C(O)CC(C(=O)O)N1C(=O)C(=Cc2cc(-c3c(Cl)cccc3Cl)co2)SC1=S
CCOC(=O)N1CCN(C(=O)Cc2ccc(F)cc2)CC1
Cn1c(N)ccnc1=O
CC1=C(c2ccc(Cl)cc2)NC(C(=O)NC2CCCCC2)=C(C(=O)Nc2cc(C)on2)C1(C)c1ccc(Cl)cc1
CCOC(=O)c1ccc(N2C=CSSC2=C2Nc3cc(S(=O)(=O)N4CC(C)OCC4C)ccc3C2=O)cc1
COc1ccc(C23CCC2=NN=C3NC2CC2)cc1
O=C1CCC(=O)C2(CCC34OC3C3(CCC4C2)CO3)N1
COc1ccc(N2CCN(C(=O)c3ccc(CSC45N=CC=CC4N=CN5C)cc3)CC2)cc1
NC(=O)c1nc(NC(=O)c2ccc([N+](=O)[O-])cc2)c(NC23C=CC=CC2C=CN=C3)s1
Cc1ccc(S(=O)(=O)N2CCCCC2OCc2ccccc2)cc1
Cc1ccc(N2CCCC3N=CN=C(Nc4ccc(C(N)=O)cc4)C32)cc1NC(=O)c1ccc(C(F)(F)F)cc1
CC(NC(=O)c1cn(C)c(=O)c2[nH]c(=O)n(C)c(=O)c12)C(=O)N1CCCNCC1(N)C(=O)NCc1ccc(Cl)cc1Cl
O=C1CC(C(=O)N2CCCC2C(=O)Nc2ccc3c(c2)CCC3)N(C2CCCCC2)C1
O=C1C(=O)C2(Cl)C(Cl)=CC=CC2C1c1ccccc1
CCOC(=O)C12CN(CN)C=C1C=C(OC)C=C2OC
Cc1ccc(-c2nc(-c3ccccn3)c(SCC3(C)CCCCN3)[nH]2)cc1
COCCCn1c(SCC(=O)Nc2nnc(C)s2)nnc1-c1ccccn1
N#CC1(N2C(=O)CC3=C2NC(C=CC(=O)O)C=C3)CCCC1
C=C(CCC(C)C1CC2C(C)CC3(C)CC4(CC(OC(=O)N5CCN(C)CC5)CC(C)(C)C4)C4(CC4)CC3C2C1)C(C)C
C=CC1(C)OCCC2(C1=O)C(O)(O)C(C)(OC(C)=O)CCC21CCC(C)(O)CC1(C)C
COC1=CNCc2nc(-c3ccc(NC(=O)Cc4ccc(OC)c(OC)c4OC)cc3)[nH]c21
COC(=O)NN=C1CCC(c2ccccc2)CN1
COc1ccc(OC)c(C(c2ccc3c(c2)OCO3)c2c(OC)ccc(O)c2OC)c1OC
CC1C(=O)OCc2cccc(OCc3ccc(CC(=O)NCCO)cc3)c21
CCCCc1nc2ccc(=O)n(C(C)C)c2n1Cc1ccc(OCC)cc1OCC(=O)O
CC1CCC(C=O)CC12CC1(CCCC1)C(=O)CC2C
O=C1C(Cl)=C(Nc2ccc(Br)cc2)C(=O)c2[nH]c(CNCP(=O)(O)O)nc21
CCCC(=O)c1nn(-c2ccc(Cl)cc2Cl)c(C)c1OCC(=O)Nc1ccc2c(c1)OCCO2
COc1ccc(N(C(=O)c2ccccn2)S(=O)(=O)c2ccc(Br)cc2)cc1
S=c1[nH]c2cc3[nH]nc(C=NN=CC45C=CN=CC4NC=C5)c3cc2[nH]1
CC(=O)N1CCCc2cc(S(=O)(=O)CCC(=O)Nc3cccc(OC(F)(F)F)c3C)ccc21
O=C1c2c(Cl)c(Cl)c(Cl)c(Cl)c2C(=O)N1c1ccccn1
COc1cccc(OC)c1C=C1Oc2cc(OC(C)=O)ccc2C1=O
COc1ccc(C2=NC=CS2(C)CC(=O)Nc2ccc(-c3ccccc3)cc2)cc1F
COc1ccc(CCC(=O)C=Cc2cc(-c3ccc(OCCN4CCCCC4)cc3)n(-c3ccccc3)n2)cc1OC
CCCCOc1ccc(C(=O)NC(=CC2CCCC2)C(=O)Nc2ncc(CC)s2)cc1
CC(C)(C)c1nn(-c2ccc(CNc3ccc4cc(Cl)ccc4n3)cc2)cc1NC(=O)NCCO
COc1cc(OC)c2c(c1)C(N)(CC(c1ccc(F)cc1)c1ccc(F)cc1)CNC2
CC(=O)c1c(O)c(C)c(O)c2c3c(oc12)CCC=C3
COc1cc(-c2cccc(OC)c2F)ccc1C12NC=NC1C=CC=C2C(=N)N
COc1ccc(C(=O)NC(C(=O)NN(CC(=O)O)C(=O)NCc2ccccc2)C(C)C)cc1
Cc1ccc(S(=O)(=O)N2C=NC3(C)C(c4ccco4)=NC=NC23)cc1
CCCCCCCCCCCCCCCC(=O)NCC(COP(=O)([O-])OCC[N+](C)(C)C)OC
O=C(NN=Cc1ccc(C=Nc2cc(F)ccc2F)cc1)c1ccc(N2C(=O)C(=O)c3cc([N+](=O)[O-])ccc32)cc1
COC(=O)C1CC2NC1CCC2(N)c1ccc(-c2ccc(NS(=O)(=O)c3ccc(OC)cc3)cc2)cc1
CC(=O)N(C)C1CCCC2(NCC=CC23C=CC2(CNc4ccccc42)CN3)N1
CS(=O)(=O)Nc1ccc(Nc2nccc(-c3ccccc3)n2)cc1NS(C)(=O)=O
O=C1OCCc2ccc(F)cc2C1CSc1ccccn1
NC1(c2ccc(F)cc2)CNC(Cc2ccccc2)c2cc(O)ccc21
O=C(O)COc1ccc(Cc2cc3c(c(-c4ccccc4)c2)C=CCC3)c(Cc2ccc(Cl)cc2)c1
COc1ccc(NC23C(Cl)=CC=CC2=NCn2nnc(S(=O)(=O)c4ccc(C)cc4)c23)cc1
Cc1c(F)cccc1NC(=O)CC(NC(=O)c1ccc(F)cc1)C(=O)NCC#N
CN1c2ccccc2SCC12CCC(N1CCCCC1)N2
CCC(C)C(NC(=O)C(NC(=O)C(CC1=C2C=CC=CC2CN1)CP(=O)(O)C(CC1NC=C2C=CC=CC21)NC(=O)C1CCCN1C(=O)OC(C)(C)C)C(C)C)C(=O)OC
Cc1cc(C)cc(OC(=O)c2ccccn2)c1
COc1c(NC(=O)c2ccc3c(c2)OCO3)cccc1[N+](=O)[O-]
COc1ccc(C(CC(=O)O)n2cnc3c2NC=CNC3)cc1
O=C(C1=C2N=CC=CC2CN1CC(=O)N1CCCC1c1nc(-c2ccco2)no1)c1c(F)cccc1F
Cn1c(=O)n(C)c2cc(NC(=O)N3CCN(c4ccccc4)CC3)ccc21
CCc1ccc(OCc2nc(NCC3CCCO3)c(C#N)o2)cc1
N=C(N)NCCCNC(=O)CNC(=O)C(CCCNC(=N)N)NC(=O)CN
CCN(C(=O)COC(=O)CSc1ccc([N+](=O)[O-])cc1)C1CCCS1(=O)=O
O=C1C=COC2(c3ccc(Cl)c(C(F)(F)F)n3)C=C(O)C=CC12
O=c1nc(O)c(NCCOc2ccccc2)cn1-c1ccccc1
CC(Sc1ncccn1)C(=O)Nc1ccc(F)cc1
Cc1ccc(N(CC(=O)NCc2ccco2)C(=O)CSc2nnc(C3CC3)n2-c2ccccc2)cc1
Cc1nn(CCC(=O)O)c(C)c1C(=O)NCc1ccc(F)cc1
CN(C)CC1C=CC=C2C=CC=CC21O
CCN1CCN(CCNC(=O)C(Cc2ccco2)NS(=O)(=O)c2ccc(Br)cn2)CC1
O=C(C=Cc1ccc(S(=O)(=O)c2cccs2)cc1)NO
CC1(O)CC(O)C(O)C(O)O1
O=C(Nc1ccccn1)c1ccc(S(=O)(=O)c2ccc(F)cc2)cc1
CCC1(c2ccc(F)cc2)OCC(CN)O1
CCOc1ccc(C(=O)Nc2ccc(N3CCOCC3)cc2)cc1
CN1CC2C=CC=CC2(N)C1
CN(C)Cc1ccc(-c2nc(N)cc(-c3ccccn3)n2)cc1
Cc1ccc2c(=O)n3c(nc2c1)C=CC(SCC(=O)Nc1nccs1)N3
CC(C)CC(=O)NC(CS)C(=O)NCCCNc1ccc2cc([N+](=O)[O-])ccc2n1
COC(=O)c1ccc(C2(C)CC(N)(C(O)C3CC=Cc4ccccc43)CC(C)N2)cc1
O=C(CC12C=CC(Cl)=CC1(c1ccccc1)N=CS2)c1ccc2ccccc2n1
Cc1nc(Cc2ccc(C(C)(C)C)cc2)c(NS(=O)(=O)c2ccc(-c3ccccc3)cc2)s1
CCCN1CCN(c2ccc(Nc3ncc4c(n3)C3C=CC=NC3N4C(C)COC)cn2)CC1
CN(C)CCNC(=O)C1C=CC=C2CN=c3c(CNC(=O)CCN(C)C)cccc3=C21
COCCOC1C(C(C)C)CCN1C(=O)Cc1ccccc1
Cc1cccc(S(=O)(=O)c2nc(=O)[nH]c(C)c2O)c1C
O=C(Nc1ccc(NC(=O)c2ccc(S(=O)(=O)N3CCCC3)cc2)nc1)c1ccc(F)cc1
O=C(CCc1ccc(O)cc1)NCC(=O)N1CCCCC1CNC(=O)C12CNC=C1C(O)=CC=C2C(=O)O
CCCNC(=O)Nc1ccc2c(c1)N(C(C)CO)C(=O)C(C)COC2CN(C)C(=O)Nc1ccc(F)cc1
COC(=O)C12C=CC=CC1=CC=CC2NC(C)Cc1ccc(OC)cc1
COc1ccccc1
Cn1ccc(C=C(C(=O)NO)c2ccc(F)cc2)c1C(=O)c1ccc(F)cc1
CNC(=O)c1cc(OC)ccc1Nc1nc(NC)nc(Nc2ccc(N3CCOCC3)cc2)n1
CN(CC(CCN1CCCCC12NC(=O)C(=O)N2c1cc(Cl)ccc1Cl)c1ccc(Cl)cc1Cl)S(=O)(=O)c1ccc(Cl)cc1
CC(C)(C)NS(=O)(=O)c1cccc2c(=O)[nH]ncc12
CN(Cc1ccccc1)C(=O)C(=O)NCCNS(=O)(=O)c1cccs1
Cn1ccc(NC(=O)c2cc(F)ccc2F)n1
CCCCCCCCCCCCCCCCCC(=O)Nc1ccc(S(N)(=O)=O)cc1
CC(C)CC(=O)C1(c2ccc(C(C)(C)C)cc2)CC(=O)C(=O)N1c1nnc(-c2ccco2)o1
COc1cc(O)cc(C=CC(=O)OC(C(=O)O)C(O)(Cc2ccc(O)cc2)C(=O)O)c1
Cc1ccc(C)c(NC(=O)CSC2NC=NN2)c1
O=C(NCCC(C12C=CC=CC1=CNC2)C12C=CC=CC1=CNC2)C1CC1
O=C(CN1C(=O)C(=O)NC12CCc1ccccc1C2)Nc1ccc(N2CCOCC2)cc1
O=C1CC2(c3ccccc3)OC2O1
Cc1ncc(COc2ccc(NC(=O)CC3CCCCC34NC(=O)NC4=O)cc2)c2c1C=CCC2
Cc1ccc(NC(=O)c2cc([N+](=O)[O-])co2)cc1C(=O)N1CCN(Cc2cccs2)CC1
Nc1ncc2c(n1)c(-c1ccc3c(c1)CC(=O)C3)nn2-c1ccc(F)cc1
CC1(C(=O)Nc2ccc(S(=O)(=O)NC3=NCCCCC3)cc2)COc2cccc(Cl)c21
O=C(Nc1nccs1)c1cc(S(=O)(=O)N2CCCC2)co1
CCNC(CNC(=O)C12CC3CC(CC(C3)C1)C2)=C(C#N)C(=O)O
CC(C)=CCc1c(O)c(O)c2c(c1C(=O)C(C)O)C(c1c(O)cccc1O)CCO2
Cc1ccc(Cl)c(NC(=O)C2CCCCN2S(=O)(=O)c2cccc3c2CNCC3=O)c1
Cc1cccc(NC23CN=CN=C2C(N2CCN(CCCN(C)C)CC2)=NC=N3)c1NC(=O)c1ccc(C(C)(C)C)cc1
COc1ccc(NC(=O)c2nc(Cl)cc(SCC34C=CC=CC3=CC=CC4)n2)cc1
O=C(C1CC=CCC1)C12C=C(O)C=CC1(O)OC=C2c1ccco1
CS1(CC(=O)N2CCN(c3ccc(F)cc3)CC2)C=CN=C1c1ccc(Cl)cc1
CCOC(=O)C(C)Oc1ccc(OC(c2ccc(Cl)cc2)(c2ccc(Cl)cc2)c2ccco2)cc1
CCCC(NC(c1ccc(-c2ccc(S(C)(=O)=O)cc2)cc1)C(F)(F)F)C(=O)NC1CCCN1C(=O)c1ccc2c(cnn2C)c1
CCCN(c1ccc(Cl)cc1)S(=O)(=O)c1ccc2[nH]c(=O)[nH]c2c1
O=C(NCC(F)(F)F)Nc1ccc(-c2ncc3ccc(-c4cc(-c5ncccn5)[nH]n4)cn23)cc1
O=C(NO)C12CC3CC(C1)C(c1ccc(-c4ccc(F)cc4)cc1)C(C3)C2
O=CCN=CC=CCc1ccccc1
Fc1ccc(CSC23C=CC=CC2=NC=NC3c2ccc(F)cc2)cc1
CC(C)(O)c1ccc(C(=O)Nc2cc(OC3CC(N)(C(F)(F)F)CCN3)cc(-c3ccc(F)cn3)c2)cc1
CC(C)c1ccc(NC(=O)N2CCOCc3cc(COCCC4CCCC4)ccc32)cc1
O=c1c(Nc2ccc(Cl)c(Cl)c2)c(Nc2cccc(Cl)c2Cl)c1=O
COc1cc(C=CC(N)=O)cc(OC(C)=O)c1
CCCNC(=O)C1(C)C(c2cc(C)co2)SC(=O)N1c1ccc(C)cc1
O=C(NCCc1ccccc1)C1CCC(CN2CCN(c3ccc(Cl)c(Cl)c3)CC2)CC1
CC(C)C1CN(c2nccc3ccc(C(=O)N4CCCCC4N(C)C)cc23)CCN1
O=C(NC1CCC(CN2CCOCC2)CC1)c1cc(-c2ccc(F)cc2)[nH]n1
N#CNC(=Nc1c(Cl)cccc1Cl)N1CCCC1
O=C1CC(=CC2C=Cc3ccccc3C2)C(C2CCCO2)O1
COC1(c2ccc(C(N)=O)cc2)NC(C(C)O)C1=O
O=C(O)CC(O)(CSCCc1ccc(S(=O)(=O)c2ccccc2)cc1)C(=O)O
CC(C)(C)n1nc(NC(=O)CCCc2ccccc2)c2c1CCS2(=O)=O
CCN1CC(=O)NC(=O)C12C=C(c1ccc(C(=O)N3CCCCC3)cc1)CNC21CNc2ccccc21
CCC(C)OC(=O)NC(CCCNC(=N)N)C(=O)NCC(=O)NC(C(=O)NC(CC(C)C)C(O)C(=O)OC(C)(C)C)C(C)CC
CC(=O)OC(Cc1ccccc1)C(=O)NN=C(C)c1ccc(F)cc1
C=S1C(=O)CN(C(C(=O)NC2C3CCC2CC3)C(C)CCC)C1=Cc1ccc([N+](=O)[O-])cc1
CC(C)CC(NC(=O)c1cccs1)C12C=CC(Br)=CC1N=CN2
O=c1[nH]cnc(-c2nccc(NC3CCCN3)n2)c1-c1ccccc1
CC(C)OC(=O)CSc1nc(-c2ccccn2)n[nH]1
CC(C)(C)OC(=O)NC(Cc1ccc(OCc2c(Cl)cccc2Cl)cc1)C(=O)NC(CCCNC(=N)N)C(=O)NC1CCCCC1
COC1=CC(OC)C2(Oc3cccc4cccc(Br)c34)N=CC=CC2=C1
CCc1ccc(-c2cc(OC)c3c(n2)C(NC(=O)CCc2ccc(C(F)(F)F)cc2)CCC3)c(CC)c1
COc1ccc(NC(=O)c2nn(-c3cccc(F)c3F)c3c(c2=O)c2ccccc2n3C)c(OC)c1
COc1ccc(C(=O)NCC(=O)OCC(=O)N(C)c2cc(=O)n(NC(C)=O)c(=O)[nH]2)cc1
Cc1cc(C(C)C)c(C=CC23C=CC=CC2C(=O)N=CN3c2ccc(Cc3nnn[nH]3)cc2)cn1
COc1ccc(CCNC(=O)CCSCc2ccc(C)cc2)cc1
CCN(CC)c1nc(NC(C)=O)cc(N(CC)c2ncc(C)cc2[N+](=O)[O-])n1
COc1ccc(NCCCCCNC2=NCC3(CCCCC3)c3ccccc32)cc1OC
Cc1nc(C(C)N2CCCN(C(=O)c3ccc(-n4cccn4)cn3)CC2)no1
Cc1cc(C(=O)Nc2ccc(-c3ccc(C45C=CC=CC4N=CN5)cc3)cc2)n(C)n1
CCC1CCC2(SCCNc3nc(N)nc(Nc4ccccc4)n3)C=CC=CC12
O=C1NC(=S)C(=Cc2cc(-c3cccc(Cl)c3Cl)co2)N1c1ccccc1
CN1CCN(Cc2ccc(Nc3ncn[nH]3)cc2)CC1
COC(=O)CC(CCC(=O)O)(NC(=O)C1CCC(C(=O)Nc2ccc(C)c(C)c2)CC1)C(=O)OC
CN(C)CC(=NO)c1ccc(Oc2ccc(Nc3ccccn3)cc2)cn1
CCOC(=O)c1ccc2c(c1)n(N1CCN(c3ccc(Cl)cc3)CC1)c(=O)c(-c1ccccc1)[n+]2[O-]
CS(=O)(=O)N1CCN(C23C=CC=CC24C(Br)=CCCC4=CC=NC3)CC1
CCN(CC)CCCC(C)NC12C=CC=CC1=NC=NC2C(C)(C)c1ccc(OC)cc1
CN(C)c1ccc(NC(=O)Nc2ccc(F)cc2C2=CNC3NCCNC23C)cc1
CNC(=O)c1ccc(Cc2cc(Cl)cc3c2CCC2(N)C=NC=NC32N)cc1
O=C(CC1(c2ccccc2)CC1)N1CCN(c2ccccc2)CC1
Cn1cc(N)c(=O)[nH]c1=O
CCc1ccc(CC)[n+](CC(=O)Nc2cc(C34C=CC=CC3N=CN4)cs2)c1-c1cccs1
COc1ccc(-c2ccc3nc(N4CCOC(C)C4)nc(-n4ccnc4C)c3c2)cc1CO
O=C1C=CC(=O)N(CCC(=O)Nc2ccc(Cl)cc2)C1
CC(C)(C)CNC(=O)c1ccc(I)cc1
N=C(N)C1=CC=CC2=CSCC21c1ccc(C(=N)N)cc1
NC1(c2ccccc2)CNC(=O)C(=O)C12CCCC2
CC(=O)NC(CCCN=C(N)N)C(=O)NC(CC1=C2C=CC=CC2CN1)C(=O)NC(CCCCN)C(=O)NC(CCCNC(=N)N)C(=O)NC(CC(C)C)C(=O)NC(CCCN=C(N)N)C(N)=O
CCCCn1c(C(N)=O)nc2c(Cl)c(Cl)c(Cl)c(Cl)c21
CCC(=O)N1CCCc2cc(S(=O)(=O)NCc3ccc(C)cc3)ccc21
O=C(Cc1ccccc1)N1CCCCC1Cc1cnccn1
Cc1ccc(C2(c3ccc(N)cc3)C=NN(c3ncc(C=NN4C(=O)C(c5ccc(O)cc5)=C(c5ccc(O)cc5)C4=O)s3)C2)cc1
FC(F)(F)c1ccc(NN=Cc2cccc(Cl)c2Cl)nc1
COc1ccc2c(c1)NC1(C=CCNC13NC(=O)c1ccccc1N3)C2
Cc1[nH]n(-c2ccccc2)c(=O)c1C1(C(Cl)Cl)N(C)C=NC12CCCCC2
Clc1ccc(C2C=CNCN2)cc1
COc1cc2cc(-c3ccc(F)cc3)oc(=O)c2cc1OC
O=C(CO)Nc1ccc(-c2ncc(-c3ccc(F)cc3)n2-c2ccccn2)cn1
CCNC(=O)Cn1ccc(NC(=O)C=CC(C)=O)n1
OC(CNCCc1ccccn1)c1cc(F)cc(Br)c1
CCN(CC)CCCC(C)Nc1nc(NCC2(C)NC=C3C=CC=CC32)cc(C(=O)c2ccc(F)cc2)n1
COc1c(C=CC(=O)NCc2nccs2)cccc1OC(=O)Nc1nc(C)c(C)s1
CCCOC1CC(OC2CCCCO2)(OC2OC(OC(C)=O)C(=O)C3(C)NCC(N)=CC23C)CCC12C(NC)CC(=O)C(CCC)NCCC(OC)C(=O)C2(C)OCC#N
O=C1CC(=NNS(=O)(=O)c2ccc(F)cc2)CN1c1ccc(N2CCOCC2)cc1
CC1CNCC(N)(C(=O)N2CCC=CC23C(=O)OC=C2C=CC=C(c4ccccc4)C23)N1
Cn1cnc(=O)c2cc(CNc3ccc(C(=O)NC(CCC(=O)Nc4ccc(-c5nn[nH]n5)cc4)C(=O)O)cc3)ccc21
CC(C)CC(NC(=O)C1CCN1C(=O)C(CC1CCCCC1)NC(=O)c1ncc(-c2ccccc2)s1)C(=O)NC(CCc1ccccc1)C(=O)O
CC(C)COC(=O)N1CCN(c2ccc(NC(=O)c3ccccn3)cc2)CC1
CCc1ccc(CN2CCC2OCC2(C(=O)O)CC2)cc1OCC1CCCN1C(C)(C)C
O=C(O)CCC1(Cc2ccc(F)cc2)OC(=O)Nc2ccc(Cl)cc21
CCc1ccc(-c2cc(CN(Cc3ccccc3)Cc3ccc(OC(F)(F)F)cc3)n(-c3ccc([N+](=O)[O-])cc3)n2)cc1
C=CCN1CC(=O)S(=C)C1=C1NNC(N)(C(C)C)S1=C
N#Cc1ccc(OCCCN2CCN(C(=O)c3cc([N+](=O)[O-])co3)CC2)cc1
CN(C)C(=O)C(CNC(=O)C12CNC=C1C=CC=C2Cl)C(N)=O
COC(=O)C(CSSCCC(N)C(=O)O)NCC(N)C(=O)O
Cc1cc(C)cc(-c2nc(N)cc(C(=O)Nc3ccc(OCCO)cc3)c2-c2ccc(C=O)cc2)c1
CN(C)c1ncn(C)c(=O)n1
O=C(NO)c1ccc(CNCCCCc2ccccc2)cc1
CCN1C(=O)CC2(C(N)=O)C(CN(C)C(C)(C)N)=CC=CC12
CN1C(N)=C2C=CC=CC2C1C(=O)OCC(=O)N1CCCc2ccccc21
CN(C)C(=O)C12C=CN(c3ccc(O)cc3)C1C=CC=C2O
CC(C(=O)Nc1cc(C2CC2)[nH]n1)c1ccc(-n2cccn2)cc1
O=C(O)CCN1C(=O)CC(=O)C12CC1CCC2O1
CC(C)(C)OC(=O)NC(Cc1ccccc1)C(O)CC(Cc1ccccc1)C(=O)NC1(O)CCC2C=CC=CC21
Nc1ccc(S(=O)(=O)NN=Cc2ccc(Br)cc2)cc1
CCCCCCCCC(O)C12C=CC3C(C(=O)OC)C1C1(CCC(C)C1)C(C=O)(C(=O)OC)C32
Cc1ccc2c(c1C)C(CNC(=S)NCCCN1CCOCC1)NCC2=O
CC(=O)c1ccc(Nc2nc3c(c(=N)n2C)C=CCN3)cc1
C=CCN1CCC2C=CCC1C2
COP1(=O)OCCC1COP(=O)(OCC(C)C)C(CC1CCCCC1)NC(=O)CCCC1CCCCC1
CCCCCCCCCCCCCCCCCCCC(=O)N1C(=O)CC(CC(C)C)C2C=CC=CC21
CCOc1ccc2nc(NC(=O)c3ccccn3)sc2c1
Cc1ncc(C(=O)NCCc2nccn2C)c2oncc12
CN(C(=O)Cc1ccc(S(C)(=O)=O)cc1)C1CCCC(N)(CC(=N)N)N1
Cn1c(=O)c2[nH]c(C3(COP(=O)(O)O)OCC(OC(=O)C(O)C4CCCCN4)C3O)nc2n(C)c1=O
Cc1ccc(F)c(C(=O)C2NCCCC2(N)C#N)c1
CC(C)N1CC2C(OCCN3CCOCC3)=CC=CC2=C1C#Cc1ccccn1
CCC(C)(C)C(=O)C(=O)N1CCCCC1C(=O)OCCCc1ccccc1
CCOC(=O)C1CCCCN1C(=O)CN1CC2C=CC=CC2=C1C(=O)C1CCCC1
COc1ccc(N(C)S(=O)(=O)c2ccc(C(=O)Nc3nnc(C(F)(F)F)s3)cc2)cc1
CCCCN(CCCC)C(=O)n1cccc1Br
CCCn1cnc2c(NC(CCO)C(=O)O)nc(N(CC)CC)nc21
COc1cc(OC)c(C2CC3(O)C=C4OCOC4=CC3CC23CCC(=O)O3)c(OC)c1
CCOC(=O)c1cc(C(=O)NCC2CCCN2)n(-c2cccc(Cl)c2Cl)n1
CN(CC(=O)Nc1ccc(Br)cc1)C(=O)CCOc1ccc(C(=O)c2ccccc2)cc1
CCC(=O)N1CCc2ccc(Br)c(S(=O)(=O)CCC(=O)Nc3ccc(OC)cc3)c21
CC1(C)CC(NC(N)=S)Oc2c(O)cccc21
CC(=CCCC(C)=CCCC1(C)CC=CC(C)(CCC(C)C(O)C(=O)O)C1)CCO
CCOC(=O)CSc1nnc(CNc2nccc(C(F)(F)F)n2)n1-c1ccc(C)cc1
S=C(Nc1ccc(Cl)cc1)Nc1ccc2nc(Nc3ccc(Br)cc3)ncc2c1
Cc1cccc(OCc2nc(C)c(-c3ccc(C(F)(F)F)cc3)s2)c1OCC(=O)O
CC(=O)NCCNC(=O)NCCO
CCCCCCCCCCCCCCCCOC(=O)NC(C(=O)N1CCCC1C(=O)NC(CCCNC(=N)N)C(=O)C(F)(F)F)c1ccccc1
Cc1cc(F)ccc1-c1cc(N2COC(Cn3nncc3-c3ccc(Cl)cc3)C2=O)c(F)cn1
Cc1ccc(Cl)cc1
CON(CC(=O)NC(CC(=O)O)C(=O)O)C1(CO)CC(O)C(O)(O)CO1
CCCc1ncc(-c2cc(Cl)ccc2OCc2cc(F)cc(C(=O)O)c2)[nH]1
CNCC1(CNc2nc(C)cc(-c3ccc(OC)cc3)n2)CCCCC1
CCN(CC)C(=O)c1ccc(O)c(F)c1NC(=O)c1ccn(C)n1
COc1nc(NCCc2ccc(F)cc2)c2cnn(Cc3ccccc3)c2n1
CN1c2cccc(-n3cc(OCc4cccc(F)c4F)ccc3=O)c2C2CCNCCC21
O=C(NCCN1CCCCC1)c1ccc(Cl)cc1S(=O)(=O)N1CCOCC1
COc1ccc(C=C2SC(N3CCOCC3)=NC2=O)cc1
COc1ccc(C2C(=O)NC3N=CN=C(N)C3=C2N2CCCCC2)cc1
CONC(=O)c1ncc(NC2CC=Cc3ccccc32)s1
CCCCCCn1c(=O)n(C2(CO)OCCO2)c2[nH]c(N)nc(=O)c21
Cc1cccc(NC(=O)CN2CCCC2C(=O)Nc2c(Cl)cccc2Cl)c1C
CN(C)CCCNCc1ncc(-c2ccc(O)cc2)o1
OCC12C=CC=CC1N=CN2Cc1cc(F)cc(Cl)c1
CC1(C)NCCN(C(=O)Nc2nccc(F)n2)C1N
O=C(O)c1cc(=O)c2c3c(sc2n1-c1ccc(Cl)cc1)C=CCN3CC=Cc1ccccc1
COc1c(S(=O)(=O)Nc2ccc(C(=O)NC3CCCS3(=O)=O)cc2)cc(C)c(C)c1C
CC(NC(=O)Nc1ccc(Br)cc1)c1ccc2c(c1)OCCO2
O=C(NNC(=O)c1cccc2c1SCC2)c1ccccn1
COc1cccc(CCN2C(C)CNCC2N)c1OC
COc1ccc(C=CC(=O)OC(CSc2nncn2C)c2nc(C)c(-c3ccc(OC)cc3)o2)cc1
COc1ccc(OC)c(OC)c1C=C1SC(N)(c2ccc(F)cc2)C(=O)NC1=O
Cc1ccc(C=CC(=O)c2cc(C)c(C=O)cc2O)cc1
Nc1ccc(NC(=O)C23N=CC=NC2C=Cc2ccccc23)cc1
NC1OC=NC12COC13C=CC(c4ccc(F)nn4)=CC1(C2)C3
FC(F)(F)c1ccc2nc[nH]c2c1
CCCCCCCCCCCCNC(=O)C(N)CC
CCOC(=O)C1N=c2ccccc2=NC1NC(=O)Nc1ccc(C)cc1
Cc1ccc(-c2cccc3c2CNCC3)cc1
CC(C)(C)NC(=O)C(=O)Nc1ccc2c(c1)OCCO2
COC(=O)C(C)NP(=O)(OCC1CC(C)(O)C(O)(n2c(=O)cc(I)[nH]c2=O)O1)Oc1ccc(Cl)cc1
COc1ccc(C#Cc2ccc(CC(C)NC(C)=O)cc2)cn1
COc1ccc(NC(=S)N(CCN(C)C)Cc2cccs2)cc1
COc1ccc(OC)c2c1CC=C1NN=C(Nc3ccccc3)C12
CCc1ccc2cc(CCNC(=O)CNC(=O)c3ccc(C)cc3)[nH]c2c1
Cc1ccc(C)c(CNCC(NC(=O)c2cccc(Cl)c2Cl)C(C)C)c1
CC(=O)c1ccc(OC23C=CC=CC2=NC=NC3c2ccccn2)cc1
CC1Sc2cc(S(=O)(=O)NCCCN3CCOCC3)ccc2NC1=O
Cc1cc(NC(=O)NC(=O)c2ccc(C(C)(C)C)cc2)c(C(C)(C)C)c(O)c1C
O=C(Nc1cc2n(n1)CNC(C(F)(F)F)=C2C(F)(F)F)c1ccc(F)cc1
CCN(CC)CCNC12C=CNCN1C(c1ccc(C#N)cc1)=NC(c1ccc(C)cc1)=C2
O=c1c2c(oc(O)c1C(c1ccc(-c3cnnn3C3C(O)(O)CC(O)CC34COCO4)cc1)C1CC1)CCC=CCC2
COC(=O)C1CCC(c2ccc(C)cc2)C(C)(N)N1
COC1(OC)C=c2ncnc(-c3ccccc3)c2=CC1
c1ccc(Cc2ccc(OCC3CCN3)cn2)cc1
CCn1c(=S)n(C)c2ccc(S(=O)(=O)N(C)Cc3ccccc3)cc21
CCCCCN1C=NC2C=CC=C(C(=O)N3CCN(CCc4ccccc4)CC3)C2(O)C1=O
Cc1ncc2c(c1COc1ccc(C3(C(N)=O)CC3C(=O)NO)cc1)CCC=C2
COc1ccc(NC(=O)c2ccc(C(=O)NC34C=CC=CC3C=CC=C4)cc2)cc1
Clc1cccc(Cl)c1Nc1ncc2sc3c(c2n1)CC=CC3
CCN(CC)CCNC(=O)C1CC=CCC1=O
Cc1cncc(CNc2nc(C)cc(-c3ccccn3)n2)n1
O=C(NCc1cc(F)ccc1F)Nc1ccc(-c2ncc3ccc(CN4CCCCCC4)cn23)cc1
Cc1cccc(C)c1NC(=O)C1C2CCCCCC21
COCCNC(=O)C1COc2ccccc2O1
COc1ccc(N2CCCCC2N(c2ccc(OC)cc2)c2ccccn2)cc1
COc1ccc2c(c1)C(CN1CCN(c3ncccn3)CC1)COC2=O
Cc1ccc(N(C)c2ccc3nc(N)nc(N)c3n2)cc1
CCCCCCCCN(C(=O)c1ccc(C(F)(F)F)cc1)c1ccc(C(=O)O)cc1
Cc1nc(CN(C)C2CCCCC23CN(c2ccc(Cl)cc2)C(=O)C3=O)no1
CCOc1ccc2nc(SCc3ccc([N+](=O)[O-])cc3)[nH]c2c1
COc1c(C)c2c(c(O)c1C(=O)c1ccc(O)cc1)C(=O)OC2
COCc1c(Cl)cc(NC(=O)NC(C(C)O)C2CCCCC2)cc1OC
Cc1cc(C)cc(C23C(OCC4(C)CCCNC4)=CC(=O)NC2C=C(Cl)C=C3c2ccn(C)n2)c1
O=C(C1=NCC2C=CC=C(c3ccccc3)C2=C1C(F)(F)F)N(CCC1CCN(Cc2ccccn2)CC1)c1ccccc1
CC(=O)N1N=CC(c2ccc(Cl)cc2)C1c1ccc(F)cc1F
Cc1ccc2ncc(CCl)c(-c3ccccc3)c2c1C
O=C(O)C1C=CCC=C1
CCCCCCCCNC(=O)N1CCCCC1CCCCC1CCC(N(CCCC)CCCC)CC1
CCc1nc(C#Cc2ccc(N)cn2)cc(-c2ccc(C(=O)N(C)C(C)C3CCO3)cc2F)n1
O=C(NC1CC1)NC1OCCCC12CCN(C(=O)c1cccs1)CC2
CNC(=O)C12CC1(O)CCC2(O)n1cnc2cnc(N)nc21
CCCN(CCC)c1cc([N+](=O)[O-])cc2nonc12
O=C(c1ccc2c(c1)CCC=C2)N1CCN(c2ccccc2)CC1
COc1nccc(-c2ccc3c(c2)C(NC(=O)C2CC2)CC=N3)c1F
CC1=CNC2(C)N=C(NC(=O)C34C=CC=CC3=COC4)NC2=C1
C=C1CCCCC2(CO2)C2C(C)(C)C2(C)C12CC(C)(C)C2
N#Cc1ccc(C(CNC(=O)c2ccccc2)N2CCN(C3CCCCC3)CC2)cc1
CC#CCOc1ccc(S(=O)(=O)CC2(C(=O)NO)CCCCN2C(=O)C2CC2)cc1
CCCCNC(=O)n1nc(N)cc1OC(=O)c1c(OCC)cccc1OCC
CCCC1C(=O)C(=O)CN1C(=O)OC
Cc1ccc2cc(CN3CCCc4ccccc43)c(=O)oc2c1C
Cc1cc(C)c([N+](=O)[O-])nc1C(=O)N1CCN(c2cccc(C)c2C)CC1
COc1ccc2nc(C3C=Cc4ccccc4C3)oc2c1
CC1(F)CC1C(=O)NCc1ccc(-c2ccc(-n3cncn3)cc2)c(Cl)c1
N#Cc1sc(NC(=O)COC(=O)COc2ccccc2)c2c1CC=C2
O=C1CNC2C(Cl)=CC=CC2(O)N=C1c1ccc(Cl)c(Cl)c1
CC1=c2c(=O)oc(C)c(CC(=O)NCc3ccco3)c2=CC2(C)OC=CC12C
Cc1cc([N+](=O)[O-])ccc1NS(=O)(=O)c1ccc(S(N)(=O)=O)cc1
COc1ccc(NC(=O)C23CCC4(C=CC=CC4C2C(=O)N(C)C)c2ccccc23)cc1
Cc1ccc2c(-c3ccc(F)cc3)nc(Nc3ccc4c(c3)OCCO4)n2c1
CC(=O)c1[nH]c(C)c(C)c1C(=O)CS1(C)N=CN=C1c1ccc(Cl)cc1
Nc1nc(-c2cc(C(F)(F)F)ccc2F)c(C(F)(F)F)s1
COc1cc(C)c2c(OC3CC4(CCCNC(C(C)C)C(=O)NCC5(C=CC(=O)CC4)CC5C(=O)NS(=O)(=O)C4CC4)CN3)cc(-c3ncc(NC(C)CO)s3)nc2c1C
COc1ccc(-c2cccc(COc3ccc(C(=O)O)cc3)c2C2CCCN2C(=O)O)cn1
CC=C1CC(=O)C2(CCC3=CC(C)CC4(O)C(=O)CC(Br)=C(OC)C34C2)C1C
Clc1ccc(C2CN(c3ncc(Cl)s3)N=C2c2ccc(Br)cc2)cc1
CCN1CCN(C(=O)C2(c3ccccc3)CCCCO2)CC1
O=C(NCCCN1CCN(C(=O)c2ccco2)CC1)c1ccc2c(c1)-c1ccccc1C2=O
OCCC12C=CC3=C(CCCC3)C1(c1ccccc1)C=CN2
CCN(C(=O)CC12C=CC=CC1(Cl)N=CS2)c1ccc(C)cc1
CC1COCCC(=O)NCCCOC(C)C2(CN(C)Cc3cc(Cl)ccc3Cl)C=CC=CC12N
CC(C)(C)CN(CC1CCC(c2ccc(F)cc2)CC1)C(=O)Nc1cccc[n+]1[O-]
CCN1c2nc(C)c(C)nc2C(N)=NS1(=O)=O
O=C(CC(P(=O)(O)O)S(=O)(=O)c1ccc(F)cc1)c1ccc(Oc2ccccc2)cc1
COc1cc(O)cc2c1C(=O)c1c(OC)c(O)c(OC)c(OC)c1C2=O
O=C(NCCc1ccccn1)c1ccc(-n2ncc3nc(NCCN4CCNCC4)ncc32)cc1
C=C(C)C1(C)C2OC3OC2C2CC=C(CO)C4(CCC5C(=O)C(C)CC5C4(O)O)CC2(CC(=O)NCc2ccc(Cl)cc2)C1O3
Cc1cc(NC(=O)c2ccc(Sc3ccc4c(c3)OCCO4)cc2)cc(C(=O)O)c1
CC(=O)c1ccc(NC(=O)C(C)OC(=O)C2(C)NN=C3C=CC=CC3C2=O)cc1
NC(CCC(=O)NO)C(=O)NC1CCCC1
CCc1nccc(Nc2ccc3nc(C)sc3c2)n1
O=C(c1ccccc1)N1CCCCC1N1C(=O)NC(Cc2ccccc2)C1=O
CCCCOc1ccc2ncn(C)c(=O)c2c1OCCCC
COc1ccc(CC(=O)Nc2ncc(-c3ccccn3)s2)cc1
CC(O)NC(=O)C1CCCCN1C1=NC=NC2(C)CON=C12
O=C1c2c(O)cccc2OCC1CCc1ccc(-c2ccccc2)cc1
CC(=O)Nc1ccc2c(c1)NC(c1[nH]n(CC3C=Cc4ccccc4C3)c(=O)c1O)=NS2(=O)=O
O=C(c1ccc2c(c1)OCCO2)C1CCCCN1C1CCC2(O)C=CC=CC2C1
CCCc1cc(CN(CCc2cccc(OC)c2OC(C)C)C(=O)N(CC)C(C)C)cc(OCC)c1
C1=Nn2c(nnc2-c2ccccc2)SC1c1ccc2c(c1)OCCO2
CCCCc1[nH]c2c(c1C)C=C(C(=O)NCc1ccc(Cl)cc1)C(=O)C2
COc1c(C)c(NC(=O)CSCc2ccc(C)cc2)cc(C)c1[N+](=O)[O-]
Cn1c(=O)n(C2(N)CCCCN2)c2ccccc21
N#Cc1c(Oc2nccn3c(-c4ccc5c(c4)CCC=C5)nnc23)cccc1OC(F)(F)F
CC(C)(Nc1nccc(-c2ccc(-c3cnccn3)cn2)n1)c1ccccc1
OCCSc1nnc(-c2cc(Cl)c(Cl)s2)o1
O=C1SC(Nc2ccc(Cl)cc2Cl)=NC1=Cc1ccc([N+](=O)[O-])cc1
COC12OCC(O)(CO)C(C)(C)C1O2
Cc1nn(-c2c(F)cccc2F)c2c(C(=O)NCc3ccc(CN(C)C)cc3)csc12
CNC(=O)c1ccc(O)cc1N
COc1cc(C)cc(-n2nc3c(c2C(C)C)NC(c2ccc(Cl)cc2)(n2cc(N)cc(Cl)c2=O)C3=O)c1
CCCc1cc(Cl)c(CC2C=CC=C3C=CC=CC32)c(=O)[nH]1
COc1ccc2c(c1)Cc1nc(Nc3c(OC)cccc3OC)ncc1-2
CC(C)(C)OC(=O)NCCC(C(=O)N1CCCC(NS(=O)(=O)c2ccc3c(c2)CCC=C3)C1=O)N1CCCCCC1
COCC(=O)NC1CC=CC1
CCc1c(O)cc(OC(C)C(=O)Nc2c(C)cccc2C)cc1C(C)=O
COc1cccc2[nH]c(CCNC(=O)Cc3cccs3)cc12
C=CCCCCn1c(NCC=Cc2ccccn2)nc2c1c(=O)n(C)c(=O)n2C
COc1ccc(C(=O)NCCN(Cc2ccc(CNC(=O)Nc3ccc(C)cc3)cc2)S(C)(=O)=O)cc1
Cc1ccc(C(=O)C[n+]2ccn(N)c2C23C=CC=CC2=COC3)cc1
CCCCC(CCN1CCCCC1c1ccccc1)C(=O)NCc1ccccc1
COc1c(NC(=O)c2ccc([N+](=O)[O-])cc2)c2c(c3ccc(=O)oc13)OCC2
CC(NS(=O)(=O)c1cc(Br)cs1)C(c1ccccc1)N1CCN(C)CC1
CCCn1cc(NC(=O)CCCCCC(=O)O)ccc1=O
NC1(N)C(=O)NNC1=O
C=C1C2(CCC3(C)C(C)=CCCC3C2)CC2CC1(O)OC(=O)C2(C)C(=O)NC(C)=O
Cc1cccc(NC(=S)N2CCCNC(N)(c3ccc4c(c3)OCO4)C2)c1C
O=C(Nc1ccc(F)cc1)Nc1cc(F)ccc1C1CNCCO1
CCOc1cc(Cl)c(OCC)c(NC(=O)CN2C(=O)C(=O)NC2(Cc2ccccc2)c2ccccc2)c1
COc1ccc2c(CCN(C)C)cn(CCN3C(=O)C(=O)NC3(C)C)c2c1
COc1ccc(C=CC(=O)c2ccco2)cc1
O=C(COc1cccc(N2CCOCC2)c1S(=O)(=O)N1CCOCC1)Nc1ccc(F)cc1
COc1cc(O)cc(-c2coc3c(OC)c(OC)cc(OC)c3c2=O)c1
CC(C)(C)NC(=O)CN1CC(=O)NC23C=CC=CC12NC=C3
Cn1ccnc1-c1ccc(NC(=O)c2ccc3onc(-c4ccccc4)c3c2)cn1
COCCN=c1c(NC2CCCCC2)c(O)c1=O
O=C(c1ccc(O)cc1)N1C(O)CCC2CCN(Cc3ccc(Cl)cc3)CC21
O=C(NS(=O)(=O)N1CCCC1)c1ccc(=O)n(C2CCCO2)c1
CN(C1CCC(CN2CCCC2=O)CC1)S(=O)(=O)c1ccc(Cl)cc1
COc1ccc(C(C(=O)NC2CCCCC2)N(C(=O)c2cnns2)C2CCCCC2)cc1
CCCCCCCNC(=O)Nc1ccc(NC(=O)C(C)(C)NC23CN=CN=C2C(N2CCCC2)=NC=N3)cc1C
CN(C)Cc1ccc(NC23CN=CN=C2C=CC=C3c2ccc3c(c2)OCO3)cc1
N=C(N)NCCCC(NCC(N)=O)C(N)=O
CNC(=S)N1CC(c2cccs2)C(c2ccc(Cl)cc2)=N1
c1ccc(-c2ncc(CN3CCCCC3)o2)cc1
Cc1nn(CCC(=O)NC2CCC(N3CCCC3=O)CC2)c(C)c1Cl
O=C(CC(CNc1ccc2cc(Cl)ccc2n1)C(=O)NC1CCCCC1)NCc1ccc(Oc2ccc(Cl)cc2)cc1
O=C1Nc2ccccc2C1=Cc1cc(-c2ccccn2)[nH]n1
Cc1ccc(Oc2ccc(C(=Nc3ccccc3)NO)cn2)cc1
Cc1ccc(CC2(N)NC(=O)C(C)C2=O)cc1
Cc1nn(CC(=O)N2CCCCC2)c(Cl)c1[N+](=O)[O-]
CCC(=O)N1CCCCC1NC(=O)NCc1cc(C)c(C)s1
CC(O)(CNC=O)N1CCN(C(CN(c2cccc(O)c2)C2C(O)C(=O)C=C(O)C23C=CCC(=O)C3)NC=O)C(O)C12CCCCC2
COc1cccc2c1CC(=O)N2CC1(C#Cc2ccc(N3CCNCC3)cn2)NC(=O)C(=O)N1
CC12CSC=C1C=CC=C2NC(=O)C1(N)CCCCN1
CCCCCCC(C(C)O)n1ccnc1
O=C1CCNC(c2ccc(C(F)(F)F)c(Cl)c2)O1
COc1ccc(OCc2nnc(SCC(=O)Nc3cc(C)on3)n2C)cc1
CCC(=O)NC1(C)OCC(=O)N1c1cc(F)cc(C(=O)Nc2c(C)c(=O)n(C)n2-c2ccccc2)c1F
CCS(=O)(=O)N1CC2C=CC=CC2C12C1CCC2CC1
OC1=NC(=S)C2(c3ccccn3)c3c(O)cccc3COC2N1
COc1ccc(C2CN(C(=O)NCc3ccccc3)N=C2c2ccccc2)cc1
Cc1ccc(C2C(=O)C=Cc3ncncc32)cc1O
Cc1ccc(N)cc1
CC(C)(O)c1cnnn1Cc1ccc(OCc2ccccc2)cc1
O=C1NC2(N=CNC2c2ccc(F)cc2)SC1=Cc1ccc2c(c1)C=NCC2
COc1ccc(C=C2SC(c3ccc(F)cc3)=NC2=O)cc1
Cc1ccc(-c2nc(C)c(CS(=O)(=O)CC(=O)N3CCN(c4ccc(F)cc4)CC3)o2)cc1
CCCCCc1nc(=O)cc(-c2ccccc2)n1C
CN(C)c1ccc(C=CC(=O)c2ccccc2)cc1
O=C(C=Cc1ccc(Cl)cc1Cl)NCCCCCN1CCCCC1NC(=O)NC12C=CC=CC1C=CC=C2
O=C1CNc2ccc(C3CN(Cc4cc5ccccn5n4)CCO3)cc2N1
O=C(NCC1(C(F)(F)F)N=N1)c1cccc(N2CCNCC2)c1F
N=C(N)NS(=O)(=O)c1ccc(N)cc1
COC(=O)C(Cc1ccccc1)N(C)C(=O)C(CCc1ccccc1)NC(C)=O
O=C(NCCCc1ccccn1)Nc1ccc(Br)cc1
Cc1ccc(-n2c(C=Cc3ccc(OCCN4CCCC4)cc3)nc3ccccc3c2=O)cn1
CC(Nc1nccc(N2COC(C(C)C)C2=O)n1)c1ccc(CN2CCCCC2N2CCCC2)cc1
COC1=CC=CC23CN(CCc4cn(CCOC(=O)c5cccc6ccccc56)c5cc(OC)ccc45)CC2C(=O)N(C)C13
N#CC(=Cc1ccc(O)c(O)c1)C(=O)Nc1nccs1
CNCC(O)C(c1ccccc1)N1C(=O)C(=O)N(c2ccc(C#N)cc2)C1CN1CCCCC1
O=C1NC(=O)N(Cc2ccccn2)C1=Cc1ccc([N+](=O)[O-])cc1
Cc1nc2c(c(NC3CCC(N4CCCC4)CC3)c1-c1ccc(-c3ccc(F)cc3)cc1)C1(CCCCC1)N1CCCC=C21
Cc1ccc(S(=O)(=O)Nc2ccc(C(O)c3ncc(C)[nH]3)cc2)cc1
COc1ccc(NC(=O)Nc2ccc3c(c2)N(C)C(=O)CC(C)OC3Cc2cnnn2Cc2ccc(F)cc2)cc1
Cc1ccc(Cc2cc(C(=O)N3CCN(c4ccc(F)cc4)CC3)c(=O)[nH]n2)cc1
CC1=CC2N=C(Nc3cc(C)cc(Cl)c3)C=CC2(C#N)C=C1
COc1ccc(C2COC(=O)c3cccc(OC(F)(F)F)c32)c(OC)c1
N=C(N)NC12C=CC(NC(=O)Nc3ccc(-c4ccccc4)cc3)=CC1N=CO2
Cc1c(C#N)cccc1NC12NC=C(CN3CCCC3F)C1=NC=NN2C1CCCN1
Clc1ccc(CN2CCN(c3nnc(Nc4ccccc4)s3)CC2)cc1
Cc1noc(C)c1NC(=O)N(C)C1(C)CNC2N=NNC2CC(=O)NC(C)C(N)CO1
CC(C)(C)c1c(-c2ccccc2)ccc(O)c1C(C)(C)CN
Cn1cnc(=O)c2c1[nH]c(=O)n2CCNc1ccc(C(=O)NC(CCC(=O)O)C(=O)O)cc1
O=C(NC(=O)c1ccc(Cl)c(Cl)c1)Nc1ccc(-c2ccc(C(F)(F)F)cc2)cc1
Nc1n[nH]c2c1C(=O)N(CCO)C2c1ccc(Br)cc1
O=C(c1cc(F)cs1)N1C=NCC1SCc1ccc(F)cc1
CN1CCN(C(CNC(=O)c2cc(-c3cc(Cl)cs3)co2)c2ccccc2)CC1
Cc1ccc(S(=O)(=O)N=C(N)NCCCCC(N)C(=O)O)cc1
COc1ccc(OC)c(-c2c(C#N)cc(=O)n(-c3ccc(-c4nn[nH]n4)cc3)c2SC)c1
CN(C)C(=O)Cc1nn(-c2ccc(Cl)cc2Cl)c2c1C=CCN2c1cc(Cl)c(C#N)cc1Cl
N#Cc1ccc(N2CCN(C(=O)Cn3cccn3)CC2)cn1
CC(NCC(=O)Nc1ccc(C(=O)Nc2cc(O)cc(C(=O)Nc3ccc(F)cn3)c2)cc1)C12CC=CC=C1N=CC=N2
CC(=O)c1ccc(OCCCCN2CCN(Cc3ccccc3)CC2)cc1
Cc1cccc(C(N)=O)c1
COc1ccc(OC)c(OC)c1C=CC(=O)N1CCN(CC(=O)Nc2ccc(F)cc2)CC1
N#CC12CC(=Cc3ccccn3)C=CC1C(=N)OC=C2c1ccccn1
CCCCC(NC(=O)OCc1ccc(F)cc1)C(=O)c1nnc(-c2ccccc2)o1
CCC(C)C(NC(=O)C(CC(C)C)NC(=O)C(CC(C)C)NCC(=O)NC(C)C(=O)NC(CCC(N)=O)C(=O)NC(CC1NC=C2C=CC=CC21)C(N)=O)C(=O)NC(Cc1ccccc1)C(N)=O
CCC(c1ccccc1)S1(C)N=C(Nc2ccc(I)cc2)C(N)=C1C(N)=O
O=C(C1CCCCN1C1CCCCC1)N1CCc2ccccc21
Cc1nc(C)n(C2(C)CNCCC2(N)C(=O)Nc2noc(C)c2C)n1
CC(Nc1nccc(NC(CO)c2ccc(Cl)cc2)n1)c1ccccn1
CSc1ccc(C(=O)NCC(=O)OCC(=O)NC(=O)c2ccc([N+](=O)[O-])cc2)cc1
CCN1CC(N)C(=O)N2C=CC=CC23N=CC=CC13[N+](=O)[O-]
CSc1ccc(Nc2ncc3c(ncc(=O)n3CC3CCCCC3)n2)cc1
Cn1cnnc1SCC(=O)N1CCCCC1N1CCCC1
CCNc1ccc(C(=O)N(C)Cc2ccc(F)cc2)cn1
O=CC1C=C(O)C(=O)c2c(O)cc(O)c(O)c21
CC(C)(C)c1ccc(CN(Cc2ccco2)CC2C=Cc3cnccc3C2)cc1
CN(Cc1ccc(F)cc1)C(=O)C1(Cl)CC2CC(C(=O)O)C1C=C2Cl
Cc1ncc(C(=O)NC2CCCC(N)(CN3CCCC3)N2)o1
CCN1C(C(=O)NC(Cc2ccccc2)C(O)CNCc2ccc(OC)cc2)C2C3=C(C=CC2CS1(=O)=O)OCCO3
O=C1NCCC12CNCC13C=CC=CC1(N2)C(=O)NC=N3
NC(=O)C12C=C(O)SC1C=CC=C2N1CCN(C(c2ccc(F)cc2)c2ccc(F)cc2)CC1
CN(C)c1ccc(-c2nc3c([nH]2)C2C(F)=CC=CC2=CC(=O)N3)cc1
O=C(Nc1ccc(O)cc1)c1ccc(S(=O)(=O)N2CCCCCC2)cc1
O=C(c1ccc(-n2cnnc2)cc1)N1CCCCC1N1CCCC1
O=C(C=Cc1ccc(F)cc1)NC12C=CC=CC1N=CS2
CN(C)CC1CNC(N)CC1(c1ccc(Cl)cc1)c1cc(Cl)ccc1Cl
Brc1ccc(CNc2ncc3ncn(Cc4ccc(Br)cc4)c3n2)cc1
CC1(OCC2(N)CCNC2)Cc2c(c3ccccc3c3ccccc23)C1
N#Cc1ccc(Cn2c(SCC(=O)N3CCCCC3)nc3cccnc32)cc1
COC(=O)C1CC2NC1CC(c1ccc3c(c1)C=CCC3)C2N
C(=Cc1ccc2c(c1)OCOC2)c1ccccc1
CCOC(=O)CN1C(=O)C(c2ccc(OCC(O)CC)cc2)=C2C(c3ccc(OC)cc3)=NNC21
CCN1CCCCC1CC1NC2C=CC=CC2C1=O
COC1(OC)C=Cc2nc(N)nc(N3CCN(C(=O)CCC(C)=O)CC3)c2C1
Cc1nn(Cc2cc(C(=O)NCCc3ccccc3)co2)c(C)c1[N+](=O)[O-]
FC(F)(F)c1ccc(C2N=c3ccccc3=NO2)cc1
O=C(Nc1cc(C2(C(=O)O)CC2)n(-c2ccccc2)n1)c1ccc(Br)cc1
NC1(c2ccc(-c3ccc(NC(=O)COc4ccccc4)cc3)cc2)CN=CO1
O=C1CC(=Cc2ccc(O)cc2)c2ccc(OCCOCC(O)COc3ccc4c(c3)CC(O)OC4=O)cc2C1
CCCC(CNC1=NCC2(C=CC=CC2)c2cccc([N+](=O)[O-])c21)CN1CCOCC1
CC(C(=O)Nc1ccc2nc(Nc3ncccn3)ncc2c1)N(C)C(=O)CCc1ccccc1
CN(C)CCOc1ccc(NCC(=O)N2CCCCCC2)cc1
CC(C)(C)OC(=O)N1CCN(CC2CCC=C3c4c(O)cccc4NC32)CC1
CC(C)CN1C(=Cc2ccc(O)cc2)SC(=O)C1=Nc1ccc(C(=O)O)cc1
CCN(CC)S(=O)(=O)c1ccc(CNCC(=O)Nc2ccc(C)c(C)c2)cc1
Cn1cc(NC(=O)c2[nH]c(N)cc2-c2ccccn2)cc1C(=O)Nc1c(C(=O)NCCN2CCOCC2)ccn1C
Cc1cc(S(=O)(=O)N2CCN(S(=O)(=O)c3ccc4c(c3)OCCO4)CC2)ccc1OCC(=O)O
COC(=O)c1[nH]c(CC(C(=O)OC)c2ccc(OC)cc2)c2c1CCN2
CC(C)C1NC2CC3(C=CC=C(C#N)C13)C1(N)C=CC=C(Cl)C1OCO2
CCC(C)(NC(=O)C(=O)NC(Cc1ccccc1)C(=O)NC(CCC(N)=O)C(=O)O)C(C)C
CCOC(=O)C1NC1C(=O)O
CCCCCCCC#Cc1ccc(C(SCCC(=O)O)SCC(=O)O)cn1
NC1(c2ccccc2)CNCCN(CCC(=O)Nc2ccc(C(F)(F)F)cc2)C1
CN(C)c1ccc(S(=O)(=O)NC2c3ccccc3C(O)=CC2Sc2ncnn2C)cc1
Clc1ccc(CNc2ccc3cc(Cl)ccc3n2)cc1
Cc1ccc(-c2ccc3c(c2)C(=O)C2(CC=CNC2)NC3)cc1
N#Cc1ccc(CC(NC(=O)C2C3C=CC=CC3CCN2C(=O)c2ccc(N)cc2)C(=O)NCc2ccccc2)cc1
CC(=O)NC(C)c1ccc(OC2CCCN2c2nccc(N3CCN(C4CC4)CC3)n2)cc1
O=c1cc[nH]c(=O)n1C1OC(CI)C(O)C1O
Clc1ccc(-c2nc(-c3nccc(NCc4ccc(CN5CCCC5)cc4)n3)c3ccccn23)cc1
CN1C(=O)C(=C(O)CCCC(c2ccccc2)c2ccccc2)C(=O)N(C)C1=O
O=C(Nc1ccc(NC(=O)C2CCCCC2)cc1)c1cccs1
CC(=O)N(Cc1cccs1)C(Cc1cccs1)C(=O)O
CC(NC(=O)c1ccccn1)C(=O)N1CCN(c2ccc(O)cc2)CC1
CC(=O)Nc1ccc(SCC(=O)Nc2ccccc2)cc1
COc1cc(OC)c(OC)c(C23C=C4OCOC4=CC2(OCCN2CCOCC2)C2(CCC3)CCOC2=O)c1
CC1=CNC2NC(CSc3nncn3C)=NC2=C1
CCOc1ccc(S(=O)(=O)N(CC(=O)NC(C)(C)C(=O)O)c2ccc(OC(F)(F)F)cc2)cc1
COC(=O)c1[nH]cc(-c2ccccc2)c1-c1nccc2c1CCC=C2
Cc1ccc(-c2cc(S(=O)(=O)C(C)C)cs2)n1C(c1ccccc1)c1ccc(F)cc1
N=C(N)c1ccc(CNC(=O)C2CCCN2C(=O)C(CO)NS(=O)(=O)Cc2ccc(O)cc2)cc1
COc1ccc(CNC(=O)Cn2ccc(C(F)(F)F)n2)cc1
C=C1C2CC(=O)C1C1C(O)CC3C(C)CCC(C)(C(=O)OCC)C3C1C2
COC1(OC)C=NCC1N
O=C(C[n+]1ccccc1-c1ccccc1)c1cccc(O)c1Cl
O=C1NC(=O)N(Cc2ccc(Oc3ccccc3)cc2)C1=CC12C=CC=CC1=CC=CC2
CCN(CC)CCOc1cccc2c1NC1N=CNN1CC21CCCCC1
Cc1oc(C(=O)OCC(=O)O)c2ncn(Cc3ccc4c(c3)OCO4)c(=O)c12
CC(C)N1CCN(CCNc2ccc(N3CCN(c4ccccn4)CC3)cc2)CC1
COc1cccc2c(C)c(CC(N)=O)n(C(=O)c3ccc(C(C)(C)C)cc3)c12
CC1C2C(=O)CC1C(C)(C)C2C(=O)Nc1ccc(Cl)cc1Cl
CCCCCC(O)C=CC1CC(=O)C(CC=CCCCC(=O)O)C1
CC(Oc1ccc2c(=O)[nH]c3ccccc3c2c1)C(=O)NCC1CCC(N)(c2ccc(F)cc2)N1
O=C(Cc1cccs1)Nc1ccccc1
Cc1ccc(CN2CC3(CCNC3)NC2=S)cc1
CCC(=O)C1CCc2occ(-c3cc(C)cc(C(C)C)c3)c(=O)c2C1=O
COc1cc(C=CC(=O)NC23C=CC=CC2([N+](=O)[O-])N=CS3)ccc1OCc1ccccc1
COc1cc(-c2ncccn2)ccc1C(=O)N1C2CCC1CN(C(=O)c1ccccc1)C2
Cc1cc(C)cc(N(C(=O)c2snnc2C)C(C(=O)NC2CCCCC2)c2ccccn2)c1
O=C(Cn1c(O)c2c(nc1=S)CCC=C2)c1ccc(F)cc1
CC1CC(C)OC(N)c2cn(nn2)C(=O)CCCN1
N#Cc1ccc2c([nH]c3c(Cl)c(Cl)ccc32)c1CNCCCCN1CCCCC1
CCCCCCCCCCCCCOc1ccc(OC)c(OS(=O)(=O)c2cc(C(F)(F)F)ccc2C(F)(F)F)c1
CC(=O)n1c(=S)n(CCc2ccccc2)c2ccccc21
Cc1cc(C)cc(C2(N)CCNCCS2)c1
CCC(=O)c1ccc(N2CCN(C)CC2)cn1
Cc1cc(C(c2cc(C)c(O)cc2O)c2cc(O)c(CN(C)C)cc2C=O)c(O)cc1O
COCc1nc(CN)no1
CC(O)(CN1CCCC2CCN(S(=O)(=O)c3ccccc3)CC21)c1ccc(F)cc1Cl
CCN(CCO)C(=O)c1nccc2[nH]c(Oc3ccc4c(c3)C=CCC4)nc12
Cc1c(C(=O)N(CCc2ccccc2)Cc2cc(=O)[nH]c3c4c(ccc23)OCO4)no[n+]1[O-]
CC(C)OCCNC(=O)c1ccc(-c2nccc(Nc3ccc(C(F)(F)F)cc3)n2)cn1
COc1cc(NC(=O)c2cc(-c3c(OC)cc(OC)cc3OC)[nH]n2)cc(OC)c1
CCOC1C=Cc2ncnc(N3CCN(C(=O)Nc4ccc(Oc5ccccc5)cc4)CC3)c2C1OCC
CC(C)(N)C(=O)NC(COCc1ccccc1)c1nnnn1CCC(=O)c1ccccc1
Cc1cc2n(n1)C(c1cccc(C(C)C)c1O)NC(N1CCCC1CN(C)C)=C2
COc1ccc(-n2nnc3ncn(Cc4ccccc4)c(=O)c32)cc1
CCCOc1cccc(NC(=O)c2ccc3c(c2)CCC=C3OC)c1CC(CC(=O)O)C(=O)O
CC(=O)N1CCCC2C(C(=O)NCCc3ccc(C(F)(F)F)cc3C(F)(F)F)CCC21c1ccc(C)cc1C
CC(C)(C)c1ccc(NS(=O)(=O)Cc2cnc3ccccc3n2)cc1
O=C1C=CC(O)(C23C=CC=CC2=CC(=O)OC3)C=C1
COc1cccc(Cl)c1NC(=O)Nc1cc(Cl)ccc1-c1ncc2n1N(C1(N)CCC(C)CC1)CC=C2
CCN(CC)C(=O)C(NCc1cccc(OCCN2CCCC2=O)c1C(F)(F)F)C(F)(F)F
CCCN(C)CCCN1C(=O)c2cccn2C2(N)C=C(c3ccc(OC)cc3)C=CC12
CNC(=O)C1(C)OCCCC12CC(=O)NC(N)c1ccc(NC(=O)Nc3ccc(C(F)(F)F)cc3)cc1O2
Clc1ccc(C23CCCC24C=CC=CC4CCN3)cc1
CC(NC(=O)c1cccs1)c1nnc(SCC(=O)Nc2ccc(F)cc2)n1C
Cc1ccccc1F
CNc1ncc2c(nnn2CCC(CF)OCP(=O)(O)O)n1
Cc1ccc(CC(C)C(=O)NC2CC3(OC(=O)c4ccc(Cl)cc4)CCCC2N3)cc1
Cc1ccc(=O)[nH]c1C(=O)NCCCN1CCCCC1Cc1ccccn1
CC(C)CC(NC(=O)C1(C(=O)Nc2ccc(-c3ccccc3)cc2)CC1)C(=O)NC(CCC(=O)O)C(=O)O
C#CCN(Cc1cccc2c(=O)[nH]cnc12)c1ccc(N(CC)C(C)=O)cc1
NC(=S)NN=Cc1ccc(F)cc1
CCOc1ccc(-c2nc3sc(C)cn3c(=O)c2CN2CCCCC2O)cc1
CCCCCCCCCCCC(=O)COCCCC1(C)C=C2NCC3C(OC)=CC=CC23OC1
CC(=O)OC1CC2C(OC(C)=O)OC2C2(C1)C(=O)C(C)(O)CC(OC(C)=O)(OC(=O)C(O)C(NC(=O)c1c(F)cccc1F)C(C)(C)C)C1(C)CC2=CCC1OC(=O)c1ccccc1
CCC(CC)NC(=O)c1ccc(C)cc1NC(=O)c1oc(C)c2ncn(CC(C)C)c(=O)c12
CCOC(=O)CCC1OC(=O)C(C)=C2C(C)=CC=C(OCC(=O)O)C21
CN(C)CCNC(=O)C1CCCCN1c1nccc(N(C)C)n1
CCN1CC(=O)C(C(=O)NCCN2c3cccc(Cl)c3CC2C)C1
COc1ccc(C2Oc3cc4c(cc3-c3cccc(OC)c32)CCNC4)c(OC)c1OC
COC(=O)CNC(=O)C(F)(F)C(=O)C(NC(=O)C1CCCN1C(=O)C(NC(=O)OCc1ccccc1)C(C)C)C(C)C
CCOc1ccc2c(c1)C(c1ccc(O)cc1)=NNC(c1ccc(OC)cc1)=N2
Cc1ccc2nc(NCCc3ccccc3)nc(-c3ccc(O)cc3O)c2c1
C[N+](=O)[O-]
C=CC(=O)N1CCCC1N1CC2C(N)=NC=NC2=C1c1ccc(Oc2ccccc2)cc1
CCNC(=S)NN=C1C2C=C(CN)C=CC2C2C=C(OC)C=CC12
CCCC(NC(=O)C1CC2(CN1C(=O)C(NC(=O)NC(CC1CCCCC1)C(=O)c1cnccn1)C(C)(C)C)CC2(C)C)C(=O)C(=O)NC1CC1
CCCCc1nc(C(=O)OCC)c(Cl)n1Cc1ccc2cc(N)[nH]c2c1
CC(C)N1c2ccccc2C2C=CC=CC2C(=O)C1N
CN1CCN(CCNC23N=C4CC=CCC4=CC2C(=O)N=CN3)CC1
C=CCc1nc(N)c(-c2ccc(O)cc2)c(N)n1
CCCCCCC=CC(O)(C(F)(F)F)C(F)(F)F
NCCSc1cc2c(cc(=O)c1)C(NC(=O)C(O)CCN)CC1C=CC=C(O)C1(O)C2
CC1(C)C=CC=CN1
COc1ccc2nnn(-c3ccc(O)cc3)c2c1
CC1CCc2c(C(=O)NO)csc2C1
COC(=O)C(C#N)=Cc1ccccn1
CCOC(=O)c1ccc(NC(=O)C2C(=O)CN(CC)c3c(OC)ccc(OC)c32)cc1
CCOC(=O)C1NC(=S)NC(C)=C1c1cccs1
Cc1cc(C(=O)N2CCN(CCO)CC2)cs1
OCC1(n2cnc3c(NC4CCCCCC4)nc(NC4CCCC4)nc32)OCCC1(O)O
CC1=NN(Cc2ccccc2)C2=NN=CC(C)(N3CCCC3)C12
CCC1=C2C=CC=NC2(NC2CCCC2)NC(=O)C1
CC(C)CS(=O)N1CCCCC1Oc1ccc(S(C)(=O)=O)cn1
CC1CCCCN1C(=O)NCCCN1CCN(c2ccccc2)CC1
CCc1nc(=O)c(SCC(=O)c2ccc(Cl)c(F)c2)c(Cc2c(F)cccc2F)[nH]1
COc1ccc(C2=NC(=O)CNc3cccc(-c4cc[nH]n4)c32)cc1
Cc1ccc(CNCCc2ccc(C(=O)NCCCNCCCNCCCCCCCCCNCCCNCc3c(C)cccc3C)cc2)cc1C
CCn1cc(C=CC(=O)c2ccc(Cl)cc2)nc1C
O=C1Nc2c(ccc3c2OCO3)C1=CC12CNC=C1C=CC=C2Br
CN(C(=O)c1cnns1)C1Cc2ccccc2C1
COc1ccc(NC(=O)Nc2ccc(-c3cnc4ccccc4n3)cc2)cc1
O=C(COc1ccc(C(=O)O)cc1)Nc1ccc(S(=O)(=O)N2CCOCC2)cc1
O=C(Nc1ccc(=O)[nH]c1-c1c(Cl)cccc1Cl)c1ccco1
COc1cc(Cl)c(C=O)c(Cl)c1OC
CCOC(=O)C1C2CCC1(CO)N(C(=O)OCC)O2
COc1ccc(C(=O)NCC(c2ccco2)N2CCCC2)cc1-c1ccc(C)cc1
O=C(Nc1ccc(C2NN=CS2)cc1)C1CC1
CCC(C)SCC(C)N(Cc1ccccn1)C(=O)CN1C(=O)C(=O)NC1(C)Cc1ccc(OC)cc1
COc1cccc(NC(=O)C2CCCCN2S(=O)(=O)c2cc(Br)c(Br)s2)c1OC
COc1cccc(C=CC(=O)c2c(OC)cccc2OC)c1OCc1cnnn1Cc1ccc(Br)cc1
Cc1ccc(-c2sc(-c3ccc(C(=O)O)cc3)c(NC(=O)c3ccc(Cl)cc3)c2C)cc1
COc1ccc(-c2nnc3n2CCCN3C(C)(C)CO)cc1N1CCc2ccc(F)c(F)c21
COc1ccc(NC(=O)CN(C)C(=O)CCCNC(=O)c2ccc(OC)cc2)cc1
O=C1C=C2C3=C(NC2NC1c1ccccc1)N(C(=O)c1cccs1)CCN3
CCc1ccc(CN2CCC(CNC(=O)c3ccco3)NC3NC=NC32)cc1
Cc1nn(C)c(N(C)C)c1CNCc1cc(F)cc(Cl)c1
CC(C)(C)C(=O)NCC(C12CNC=C1C=CC=C2F)S(=O)(=O)c1cccs1
O=C1CCC2(Sc3ncn[nH]3)C=CC=CC12
N=C(N)NCCCC(NC(=O)c1ccc(CNc2ccc([N+](=O)[O-])cc2)cc1)C(=O)O
CCC1(OC2(N(C)C)CC(C)CC(O)O2)OC(=O)CCCC(C)NC(=O)C(O)C(C)C(C)(OCC(C)(C)N)C(C)(O)C(=O)C1(C)C
CCCCCCCCCCCCCCCCNC(=O)OC(CNC(=O)CCc1ccccc1)COC(=O)CN(CCCCCCCCC)Cc1ccccc1
Cc1cc(NC(=O)CN(C)C(=O)c2cc(COc3c(C)cccc3C)co2)on1
CN(C)C(=S)Nc1ccccn1
COc1ccc(C(=O)C=Cc2cc(Cl)c(C(F)(F)F)cn2)cc1
C=C=C(CC(O)C(Cc1ccccc1)NC(=O)C(CC(N)=O)NC(=O)OC(C)(C)C)C(=O)NC(C)(C)C
COc1ccc(C(=N)NOC(=O)COc2c(C)cccc2C)cc1
NC12C=CC=CC1(Br)C=CC=C2C(=O)c1ccc(Br)cc1
Cc1cc(C#Cc2nc(Nc3ccc4c(C(=O)NC5CCCCC5)c[nH]c4n3)ccc2C)n(C)n1
CC(=NNC(=S)NC1C(c2ccc(OC(=O)N(C)C)cc2)CC2CC(=O)OC23C=C2OCOC2=CC13)c1ccccn1
CN(C)C(=O)N(C)Cc1nc(C(=O)N2CCCC2)c2ccc(-c3ccc(F)cc3)cn12
O=C(c1ccc(C(F)(F)F)cc1)C1CCCCN1C(=O)c1cc(-c2ccc(F)cc2)[nH]n1
CC1(C)CCC(=O)C2(CC(c3cc(F)ccc3F)=NC3C=CC=CC3(F)N2)C1
COc1ccc(CCNc2nc(OC)cc(-c3ccccn3)n2)cc1
CC(C)Nc1nc(N2CCCC2COC(=O)Nc2cc(OCC(=O)O)ccc2F)c2c(ncn2C)n1
CCOc1c(O)cccc1CN1CCCCC1n1ccc(NC(=O)C(O)C(C)(C)F)n1
CC1=NC2C=c3[nH]c4ccccc4c3=CC2C=C1c1ccccn1
CNC(=O)c1cccc2c1C(CCNC(=O)c1ccc(-c3ccc(C(=O)O)cc3)cc1)CN2
O=C(NCCCN1CCCC1=O)c1ccc(S(=O)(=O)N2CCOCC2)cc1
CSCCC(NC(=O)c1ccc(-c2cc(-c3ccccn3)co2)cc1)C(=O)O
O=C1Cc2ccc(O)cc2C(N2CCCC2)C1=O
NC12C=NNC1=CC=CC2
CCOc1ccc(-c2ncc(CN(Cc3ccccn3)C(C)CC3CCCCC3)o2)cc1
Cc1cccc(N(CC(=O)Nc2ccc(C(F)(F)F)cc2)S(=O)(=O)c2nc(=O)[nH]c(C)c2O)c1C
Cc1nccn1CCC(=O)N1CCCCC1(CO)Cc1ccc(C(F)(F)F)cc1
Fc1cc(C(=Cc2cccc(Cl)c2Cl)c2ccc3cc(Cl)ccc3n2)ccc1C(F)(F)F
Cn1cnc(=O)c2[nH]cc(CCC34SC=NC3C=CC=C4C(=O)NC(CCC(=O)O)C(=O)O)c21
OC(CN1CCN(CCc2ccccc2)CC1)(Cn1cncn1)c1c(F)cccc1F
NC(c1ccc(Cl)cc1Cl)n1cnc(O)cc1=O
Cc1ccc(Cn2c(COc3nc(Cl)ccc3Cl)nc3ccccc32)cc1
CCCCCCCC1(C)OCN2CCNCC21
CCC1Cc2c(SCc3nnc(-c4ccccc4)o3)ncnc2S1
CC(=O)OC1=C2CC(C)C3(CCCC(C)(OC(=O)c4ccc(OC(C)=O)cc4OC(C)=O)C3OC(C)=O)CC2C(OC(C)=O)CC1(C)C(C)OC(C)=O
CC(C)CC(NC(=O)C(N)Cc1ccccc1)C(=O)NCC(CO)NC(=O)C(N)Cc1ccc(O)cc1
CC(C)(CCCCOc1c(C(F)(F)F)cccc1C(F)(F)F)C(F)(F)F
CNc1ccc2nc(N3N=CC4(CCC(=Cc5ccc(N(C)C)cc5)CC4)C3c3ccc([N+](=O)[O-])cc3)sc2c1
CC1(C)CCC(C2(OC(=O)N3CCN(c4ccccn4)CC3)CC2)CN1S(=O)(=O)c1ccc(Cl)c(Cl)c1
COc1ccc(-c2nc(N3CCCCC3C)c(S(=O)(=O)C3CCCCC3)o2)cc1
O=C1CCCN1
COCCn1nc(NC(=O)c2cccs2)c(C(=O)c2cnns2)c1C
O=C(O)Cn1nnc(-c2ccc(F)cc2)n1
O=C(CN1CCN(c2ccc3cc(F)ccc3n2)CC1)Nc1ccc(F)cc1
O=C(CN1C(=O)COc2ccc(Cl)cc21)Nc1ccc(C(F)(F)F)cc1
CC1NC2(N)C=CC=NC2C(C)OCC1=O
CCCCCN1CC23C=CC=CC2(C=C(NC2CCCCC2)C=C3)C1
COc1ccc(-c2ccc(C3CC4(CO)CCCN(S(=O)(=O)Cc5ccc(C)cc5)CCN34)cc2)cc1
COc1cc2c(cc1C)CC1=C2C(C)CCN1C
CCOc1ccc(N(CC(=O)N2CCN(c3ccccc3)CC2)S(=O)(=O)c2ccn[nH]2)cc1
O=C(Nc1ccc2c(c1)OC=CO2)C1C(=O)C(=O)C(c2ccccc2)(c2ccccc2)N1O
O=[N+]([O-])c1ccc(NC(=S)NCCc2ccccc2)cc1
COc1ccc(-c2nccc3[nH]cc(C4CC(N)(CN5CCCC5)N4)c23)c(F)c1
O=C(O)CNC(=O)c1ccc(-c2cccc(C(=O)N(CCF)Cc3cc(Cl)ccc3-n3cccn3)c2CNC2CCCCC2)cc1
CC(N=C(NC(=O)OCc1ccccc1)NC(=O)c1cccc2c1CCC=C2)C(=O)S
CCOC(=O)C(O)C1CC2CCC(Cc3ccccc3)C1O2
O=C(CCCCCNC(=O)c1ncc2ccccn12)NO
CC1CC2C3C(=O)OCCC3CC23CC(=NO)CCC3C1c1ccccc1
CCCCCCCCCCCCCCCCCCCCCCCC(=O)N(C)CC[N+](C)(C)C
Cc1ccc(Nc2nc(N)nc(CSc3nnc(-c4ccccn4)n3N)n2)cc1
CC1=C2N=C(Cn3oc(=O)[nH]c3=O)NC2(C)NC(N2CCCC2)=N1
COc1cc(-c2ncco2)ccc1C(=O)Nc1ccc(-c2ccccn2)cc1
COc1cc(N2C(=O)C(=O)CC2Sc2nnnn2-c2ccccc2)ccc1[N+](=O)[O-]
Cc1ncc(CN2CCCC2(O)Cn2cccn2)s1
NC(=O)c1ccc(N2CCC(N)(c3cccnc3)CC2)cc1Cl
C=CCN1CC(C(=O)NCc2ccco2)C(=O)c2c1cccc2S(=O)(=O)N1CCCCCC1
CCC=CCC=CCC=CCC=CC(O)C(CO)NCCCl
COc1ccc(CNC(Cc2ccc(-c3ccc(C)cc3)cc2)C(=O)NCc2ccc(C)cc2)cc1
O=C(CNC(=O)c1ccco1)NN=Cc1cc([N+](=O)[O-])cc([N+](=O)[O-])c1
Cn1ccc(-c2ccc(S(=O)(=O)N3CCCNCC3)cc2)n1
CCCCc1ccc2c(c1)C(c1cccc(O)c1OC)NC1CCCCC21
O=C1CNc2ccc(-c3nc(-c4ccccc4)c(-c4ccccc4)[nH]3)cc2O1
Cc1c(CO)cn(C)[n+]1Cc1ccc(Cl)cc1
COc1cccc(C2([N+](=O)[O-])CC(=O)CCN2)c1OC
COC(=O)c1ccc(OC)c(CC=C(C)CCC=C(C)C)c1O
COc1c(N2CCCC2C(C)CC(=O)O)c(F)cc2c(=O)c3c(n(-c4ccc(F)cc4)c12)C(=O)SC3
CC(C)CC1(CC(=O)OCCCCOc2ccc(C(F)(F)F)cc2)C(c2ccccc2)=NC(=O)NC1(C)C
N=C(NOC(=O)COc1ccc(Cl)c(Cl)c1Cl)c1ccccn1
Cc1nnc(C)n1N=Cc1cc(-c2ccc(Cl)c(Cl)c2)on1
O=C(O)C(=Cc1c(O)cccc1O)NC(=O)c1ccc(C(=O)O)cc1
COc1ccc(CCNC(=O)Cn2ncc3c2CCC=C3)cc1
O=C(O)c1ccc(C=Cc2ccc(C=CC(=O)c3ccc(F)cc3F)cn2)cn1
CCOC(=O)c1ncc2c(c1NCCN1CCOCC1)C(F)=CCC2
CC1(C)C(=O)CC=CC12CC(=N)N(Nc1ccccc1)C(C1C=CC=C3C=CC=CC31)=C2C#N
COc1ccc(-c2cc(NC3C=NN=C4C=CC=C(OCCN5CCOCC5)C43)cnn2)cn1
Nc1nc(-n2nncc2-c2cc(F)ccc2F)c2ccsc2n1
Cc1cc(C=NNC(=O)CNC(=O)c2ccco2)cs1
COCc1nc(CN(C)c2ncc3c(OC)cc(OC)c(OC)c3n2)no1
Cc1cc2c3ccccc3[nH]c2c2ccnc(OC(=O)N3CCN(C(=O)c4ccccc4)CC3)c12
N#CCCN(C(=O)c1ccc(S(=O)(=O)N2CCN(c3ccccc3)CC2)cc1)c1ccc(F)cc1
COc1ccc2c(c1)CCC=C2Cc1nc(N)cc(N)n1
CC1C2C(C(=O)O)CC(c3ccc(O)cc3)C1C1C=CC(O)=CC12
N#Cc1cccc(Oc2cccc(Cl)c2-c2ccn(C3CCN3)n2)c1S(=O)(=O)Nc1ncns1
CN(C(=O)c1cncc(C(F)(F)F)n1)C12C=CC=CC1N=CO2
CC(=O)OC12CCCCC1C1(C)CC3(C)CCC(C)C4(CCC(C)(C(=O)NCCC(=O)O)C(O)(OC(C)=O)C4)C3=CC1(C)CC2
CCN(CC)C12C=C(Cl)C(Cl)=CC1C(=O)N=CO2
FC(F)(F)c1ccc(-c2cc3nc(NCc4ccccn4)ccc3cn2)cc1
CC(C=NNC(=O)C1C(C)(C)C1(C)C)=Cc1ccccc1
CN1CC2NC(=O)C3NC4=C(C3=C21)C1C(Cl)=CC=CC1=CC4
c1csc(CN2CCC3(CCOC3OCC3CC3)CC2)c1
C=CC1(N)C2C(Cc3ccc(O)cc3)NC(N)(c3ccc4c(C(=O)Nc5ccc(NCCN(C)C)cn5)c(N)[nH]c4c3)C(=O)N2NC(=O)N1C(=O)NCc1ccccc1
CC(C)(C)NC(=O)C(=O)NCC(=O)Nc1ccc(F)cc1
C=C(C(O)CO)C(OC)C(C)(O)C1CC(O)CC12CC(C)=C(C)C1(C=C(O)CC3(C)C(C)(C)CCC(=O)C13O)C2=O
Cc1nc(C2CN(C(=O)c3ccn(C)n3)CCO2)n[nH]1
N#Cc1ccc(CN2CCCNC(N)C2=O)cc1
COC(=O)c1sc(Br)cc1-c1ccc(C)cc1
Cc1cccc(C)c1COc1ccc(C=CC(=O)O)cc1
N#CC1C=CC=CC1
NCCCNCCCCNC1=NC2C=CC=CC2c2c1[nH]c1ccccc21
Cn1ncc(NC(=O)c2nc(N)c(-c3ccc(F)cn3)s2)c1N1CCCC(F)(F)C(N)C1
CCOC(=O)c1ncc(-c2ccc(C(=O)Nc3cc(C)on3)c[n+]2[O-])s1
Cc1ncc(-c2cccc3cc4c(c(N)c23)NCCN4C(=O)c2ccccc2)n1O
COc1ccc(N2CCN(CCC(Oc3ccccc3)c3ccccc3)CC2)cc1
CCOC(=O)CCC(=O)N1N=C(c2ccc(O)c(O)c2)NN=C1c1ccc(OC)cc1
Cc1c(CCC(=O)NC(CC(=O)OC(C)(C)C)C2CCCCC2)ccc2c1C(OC(=O)N(C)CC1CCC(N)N1)C=C2
COc1ccc(S(=O)(=O)Nc2cc(C34C=C(F)C=CC3N=CS4)cs2)cc1OC
COCCN1CCCCC1Oc1ccc(C(=O)N2CCCCC2N2CCNC2=O)cc1
CNC(=O)C(=NOC)c1ccc(COc2ccc(C(=O)c3ccccc3)cc2)cc1
CN(C)S(=O)(=O)NC(C(=O)N1CCN(c2ccc(CNC(=O)C3CCCCN3c3ccc(OCC4CC4)cc3)cc2)CC1)C1CCCCC1
Clc1ccc(-c2ccc(C3CNCCNCCCNCCN3)cc2)cc1
Cc1ccc(C)c(OCC(=O)NCC(=O)NN=C2C=CCC(C)C2)c1
Cc1ccc(S(=O)(=O)N(C)CC(=O)O)cc1F
COc1cc(Nc2nc(C)cc(-c3ccc(Oc4cncc(C)n4)cc3)n2)cc(C(=O)NCC#N)c1
NC1OC=NC12COC1C=CC(c3ccc(F)cn3)=CC13C=NC=C(c1cc(F)co1)C32
COc1cc(OC)c(-c2nnc(SCC(=O)c3ccccc3)n2NC(=O)c2c(OC)ccc(OC)c2OC)c(OC)c1
CC(CCc1ccccc1)NC(=N)c1ccc2nc(-c3ccccc3)[nH]c2c1
COC(=O)c1ccc(C2NC=CN2)cc1
C=CCNC(=O)c1noc(CSc2ccc(Cl)cc2)c1C(=O)NCCCl
Cc1ccc(NC(=O)Cn2nc(N3CCN(c4ccccc4)CC3)c(Br)cc2=O)cc1
CCc1nnc2n1C1C=CC(Cl)=CC1(c1ccc(Cl)cc1)N=CC2
CC1(COC(=O)NCCO)CCCCC12C(=O)COC2c1ccco1
CN(C)C(=O)n1cc(C(=O)C2CC2)c2ccc(-c3ccc(OCCCO)cc3)cc21
COc1ccc(Sc2ccc(S(=O)(=O)NC(CC#N)C(=O)Nc3ccccn3)cc2)cc1
CSc1ccc(NC(=O)C(C)(O)C(F)(F)F)cc1
Cn1nc(C(=O)Nc2ccc(C(C)(C)C)cc2OCCCN2CCOCC2)ccc1=O
CC12C=Nc3cnccc3N1N=C(c1c(Cl)cccc1OCC1CCCCC1)N2
CCCCCn1nnc(-c2ccc(NC(=O)c3cc(N4CCOCC4)cc([N+](=O)[O-])c3)cc2)n1
COc1ccc2c(oc(=O)c3cc(OS(=O)(=O)O)c(C(=O)O)c(OS(=O)(=O)c4ccc(C)cc4)c32)c1OC
O=C(C=Cc1ccccc1)NC(=S)Nc1ccc(F)cc1
CN1C(=O)OC2(O)CSC(O)CC12CO
COc1ccc(CCNC(=O)CCc2noc(C)c2C)cc1
CNCC(NC12CN=CN=C1C=CC=C2C(N)=O)c1ccc(OC)cc1
CNC(=O)C(=O)NCCC(O)c1ccc(F)cc1F
CN1CCCCC1c1n[nH]c(-c2ccc3c(c2)CC(=NOC(C)(C)C(=O)O)C3)c1-c1ccccn1
COC1C=C(C)C(=O)OC12CCCC2
N=C(N)NCCCC(NC(=O)C(Cc1ccccc1)NC(=O)C1CCCN1C(=O)Cc1ccccc1)C(=O)C12C=CC=CC1N=CS2
CS(=O)(=O)N1CCC23C=CC=CC12N(C(=O)c1cccs1)CCC3
CCSCC(NC(=O)C(=O)O)C(=O)O
Cc1nc2c(C)c(-c3ccccc3)nn2c(C)c1CCC(=O)NC1CCCC1
COc1ccc(CCC(OC(=O)C2CCCCN2S(=O)(=O)Cc2ccccc2)c2ccc(OCC(=O)O)cc2)c(OC)c1
COc1cc(-n2ccnc2-c2ccc(F)cc2)cc(OC)c1OC
CC#CC1(O)CC2(C)CCCC3(CCCC4=C3CC(=O)C=C4)C2(c2ccc(N(C)C)cc2)C1
CC(=O)Nc1ccc(OC2(C)OC(=O)C3C=CC=CC3=C2c2ccc(C(C)(C)C)cc2)cc1
O=C(OCc1cccs1)c1ncc(-c2ccccn2)o1
Cn1cnc(=O)c2ccc(Oc3ccc(Oc4ccc(C(=N)N)cc4)cc3)cc21
CN(C)c1nc(N)nc(COC(=O)c2ccc(S(=O)(=O)N3CCCC3)cc2)n1
Fc1ccc(-c2ccc(-c3ccccn3)cn2)cc1
O=C1NC(=Cc2cc(-c3ccc(Cl)cc3)n(-c3ccccc3)n2)C(=O)S1
CC1(c2ccc(C(=O)O)cc2)OCc2cccc(OCc3ccccc3)c2C12CCCC2
CC(=O)c1cccc2c1C(C)(C)C(O)(N1CCN(C3Nc4ccccc4C34CCCCC4)CC1)CO2
CC12C=CC=CC1(OCC(=O)NCc1ccco1)OC(=O)C=C2
CN(C)S(=O)(=O)c1ccc(Cl)c(O)c1Nc1cccc(F)c1Cl
O=C(Cc1nc(-c2ccc(Cl)cc2)c(-c2cc(Cl)ccc2Cl)s1)N1CCCC1
CC(C)=CCC(O)C(C(N)=O)C(N)=O
COC1(OCCN2CCCCC2C)C=c2ncnc(Nc3cc(Cl)ccc3F)c2=CC1
O=C(COC12C=CC=CC1C=CC=N2)N1CCNC2CCNCC21
O=C1OC(C#CC2CC2)(C(F)(F)F)NC2C=CC(O)=CC12
NCc1ccc(N2CCOCC2)cc1
CC(SC#N)C(=O)C=Cc1ccc([N+](=O)[O-])cc1
CC(N)=O
OC1CC2N=COC2(Nc2ccc(I)cc2)C(O)(O)C1
CCCCN1CCN(CC(O)COc2ccc(-c3n[nH]c(-c4cccs4)c3-c3ccco3)cc2)CC1
C=C(C)C1=C(Cl)C(F)=CC2[NH+]=C(CC(=O)O)C(C(C)(C)C)=C3C=CC=CC312
COc1ccc(S(=O)(=O)NC2CCCN2c2ccc3c(-c4cc(CN5CCN(C)CC5)cs4)coc3c2)cc1
CC(C)C(NS(=O)(=O)c1ccc(-c2ccc(CO)cc2)cc1)C(=O)O
COC(=O)C(COC(=O)c1ccc(Br)cc1)NC(=O)c1c(O)c(O)cc(O)c1OC
CC(CCc1ccc(NS(C)(=O)=O)cc1)NCC(=O)NO
N#CC(=Cc1ccc(F)cc1)C(=O)Nc1ccc(F)cc1
CCOc1ccc(Oc2cc(F)c(-c3cncc(N)n3)c(C3CCC3)c2)cn1
CCn1cnnc1CNC(=O)NCCc1ccccc1
COC1(C)CCC(C#N)C(O)(C=Cc2ccccc2)O1
CN(C)C(=O)C1(C)CCOCC12CCN(Cc1ccc3c(c1)OCO3)CC2
CNc1nc(C(=O)C=Cc2ccc(O)c(Cl)c2Cl)c(C)s1
Cc1ccc(S(=O)(=O)Nc2ccc3cc[nH]c3c2)cc1
O=c1cc(-c2ccc(CNCC3CCC3)cn2)ccn1C(CO)Cc1c[nH]c2ccccc12
Cc1ccc(NC(=O)c2cc(Nc3nc4c(C)csc4c(=O)n3C)cs2)cc1
CC(=O)OCCN(C(=O)COC(=O)c1ccco1)c1ccc(C)cc1OC(C)=O
CCN(CC)C1CCc2cc(O)c(O)cc2C1
CC(C)C1NC(N)N(C2(c3ccccc3)CC2)C1=O
COC(=O)Cn1ccc2nc(N)[nH]c2c1=O
COc1cc2c(=O)c(-c3ccc(-n4nc(CCC(=O)O)cc4C)cc3)c[nH]c2cc1-c1ncco1
O=C1NC(=S)C(=Cc2cc(-c3ccc(NC(=O)c4ccc(Cl)cc4)cc3)co2)N1
Cc1ccc(NCOc2ccc(C(=O)c3ccccc3)cc2)cc1
Cc1ccc(S(=O)(=O)CC(=O)Nc2nnc(-c3noc(C)c3C)o2)cc1
CCOC(=O)c1ccc(Cc2ccc(C(C)=O)c3c2OCO3)cc1
CNC(C)C(=O)NC(C(=O)N1CCCC1C12C=CC(c3ccccn3)=CC1N=CS2)C1CCCCC1
CCCn1nnnc1NCc1ccccn1
FC(F)(F)c1ccc(Nc2ccc3[nH]c4ccccc4c3n2)cc1
COC(=O)CC(NC(=O)c1ccc([N+](=O)[O-])cc1)c1ccc(F)cc1
CCC(Cc1nc(Cl)cc(N2CCN(C(=O)C(N)=O)CC2)n1)c1ccc(C(=O)NCc2ccccc2)c(OC)c1
CCN(Cc1ccc(F)cc1OC)C(=O)N1CC(=O)Nc2ccc(-c3ccc(OC)cc3)cc21
COC=C(C(=O)OC)c1ccc(COn2nnc3ccccc32)cc1
Cc1c([N+](=O)[O-])cc(CC(C)NC2CC(N)CC(c3ccccc3)C(=O)N2)cc1[N+](=O)[O-]
C=C(C#N)C(O)c1ccc(Cl)cc1
COc1ccc(CC(=O)N2C(c3cc(OC)c(OC)cc3OC)CN=C3C=CC=CC32C(=O)OCCCCCCN2CCCC3(COCO3)C2)cc1
CCOC(=O)C(C)Oc1ccc(Cc2ccccc2)cc1
CCCCCCCCCC(=O)COCC1CCC(OC(=O)CCc2c(O)cccc2O)CC1
CCOC(=O)CN1C(CCO)CNCC1(N)Cc1ccccc1
O=c1[nH]c(S)nc2c1C1C=CC=CC1=CC2(C(F)(F)F)C(F)(F)F
Clc1ccc(Nc2ncc(-c3cccs3)[nH]2)cc1
C#CCOc1ccc(S(=O)(=O)NC(=O)C=Cc2ccc(OC)cc2)c(C=NNC(C)=O)c1
CON=C(C)c1cccc(NC(=O)c2cc3n(n2)C(N2CCCC2CN2CCCC2)NC=C3)c1C
CCOC(=O)c1ccc2nc(C(=O)C(CC)c3ccccc3)oc2c1
Cc1ccc(CNC(=O)C2(C)OC3C=CC=CC3NC2=O)cc1
COCC(=O)N1C(Cn2cncn2)CC2CC(N)(c3cc(C)on3)NC21
Cc1cc(Cn2ccc3c(c2=O)CC=CCC3)co1
Cc1nc(Oc2cccc(NC(=O)c3ccc(C(F)(F)F)cc3)c2F)cc(S(C)(=O)=O)n1
CC1=C(C)C(N)C(=N)C2(N1)C(=O)C=CCC2(C)C
COc1ccc(N2CCN(C(=O)CCC34C=CC=NC3N=CN4Cc3ccccn3)CC2)cc1
CC(C)O
CC(C)(C)OC(=O)c1ccc2c(c1)c1c3c(c4ccccc4c1n2CCC(=O)N1CCCCC1C(N)=O)-c1ccc(OC(F)(F)F)cc1C3
Cn1c(C(=O)NC2CCC(N)(c3cccs3)C(F)N2)ccc1N1CCCC1
Fc1cccc(F)c1-c1ccc2nc(N3CCOCC3)ncc2c1
C=C1CC(=CC=C2CCC3(C(C)C=CC(C)C(O)C(C)(C)O)CCCC3(C)C2)C(O)CC1O
Cc1ccc(C(=O)C2CCCCN2C(=O)Cc2ccc3[nH]c4cc(C(C)C)ccc4c3c2)cc1
Cc1ncc(CN2CCCCC2Oc2ccc(C(=O)N(C)C)cc2)s1
CCCCCC=CCCCOC1(CO)CCCC(O)(O)O1
COc1ccc(-c2cnc(-c3ccc(OC)cc3)c(CSCCN(C)C)c2)cc1
NC1(c2cc(-c3ccc(F)cc3)co2)NCC2C(C(=O)NCCCN3CCCC3)OCCC21
CCN1CCN(C(=O)C23C=CNC2(CN(CC2CC2)C(=O)c2ccc(Cl)cc2)C=C(CC2CCC(=O)N2)C=C3)CC1
O=C1CC(c2ccccc2)Nc2ccccc21
CN1CCCCC1c1ccc(-c2nc(C(=O)O)c(-c3ccc(O)cc3F)cc2NC(=O)CCc2ccccc2)cc1
Cc1cc(C(F)(F)F)cc2ccn(C(=O)NC3C=C(OCCN4CCCC4)C=C4C=CC=CC43)c12
C1=CC2NCc3cc4[nH]cnc4cc3C2C=C1
COc1cc(CO)cc(OCC(=O)N2CCCc3cc(C(=O)N4CCCCC4)ccc32)c1
NC12C=CC=CC1=CC(NC(=O)c1ccc(Br)cc1)OC2=O
COc1ccc(N2CCCCC2CN(C)CCc2ccc3c(c2)OCC(=O)N3)cc1
CCN(CC)C(=O)C(c1ccccc1)N1CCCCC1c1cc(C(=O)NCc2ccc(Cl)cc2)n(-c2cc(Cl)ccc2Cl)n1
CCn1c(Cn2ccnc2)nnc1C1CCCCN1C(=O)C1CCCCO1
NCC(CC(=O)N1CCN(c2cc([N+](=O)[O-])cc3c2c(=O)c(C(=O)O)cn3C2CC2)CC1)c1ccc(Cl)cc1
COc1ccc(C2(c3nc(C4CC4(C)C)no3)C=NOC2)cc1
O=C(c1ccccc1)N1CCCC23C=CC=CC12CCC3
COC1(Cc2cccc(CN(C)c3ccc(CCC(=O)O)cc3)c2Cl)NC(=O)c2ccccc21
Cc1cccc(NC(=O)CN(C)C(=O)CCCC(=O)Nc2ccc(S(=O)(=O)N3CCCc4ccccc43)cc2)c1C
CC(=O)c1ccc(N2CCN(C(=O)N3CCCCC3C(N)=O)CC2)cc1
CCOC(=O)CCC(C)=CCC=C(C)CC[N+]1(C)CCCCC1N
Cc1cc(C(NC2C=CC2)C2(C)CCO2)cs1
CCOC(=O)CCCCOc1ccc(NC(=O)C(NS(=O)(=O)c2cc(Cl)ccc2Cl)c2c(OC)ccc(OC)c2OC)cc1
Nc1ccc(-c2nc(SCc3ccc(-c4ccccc4)cc3)c3c(n2)C(=O)C=CC3)cc1
COc1ccc(N2CC3CN(c4nc(OC)nc(OCc5ccccc5)n4)CC3C2)nc1
COCCNC(=O)C1(C)CCCCN1C(=O)c1cc(Cl)ccc1O
CCOP(=O)(OCC)C(NC(=O)c1ccc(OC)cc1)C(Cl)(Cl)Cl
COC1CCCCN1C(=O)C1CC(N)(c2cccc([N+](=O)[O-])c2F)CCN1
O=C(CCC12CC3CC(CC(C3)C1)C2)NC1C=CC=CC1
O=C1CCC(=O)C2(C1)OC2c1ccc(Cl)cc1Cl
COc1ccc(NC(=O)C23C=CC=CC2=CS(C)(c2ccc(C)cc2)C3)cc1Cl
COC(=O)N1CCCCC1Cn1cc(C(=O)C2CC2c2ccccc2)c2ccc(OC(C)(C)C)cc21
CC(C)(C)NC(=O)C(=Cc1ccc2c(c1)OCO2)c1ccc(Cl)cc1
CSCCC(NC(=O)C(=O)NO)C(=O)Nc1ccc2c(c1)CC(N1C(=O)C(=O)c3ccccc31)C2
COc1cc(OC)c(NC(=O)c2cc3n(n2)CNC(C(F)(F)F)=C3C)cc1Cl
C=C(CO)C1CC2CC3(C)C(CCC4C3CC3C(O)CC(=O)C(C)C3(NCCCCCCCCCC)C4C)C(C)C2C1
COc1ccc(-c2cc3n(n2)C(NC2CCCS2(=O)=O)NC=C3)cc1OC
COCCCN1CCN(C2SCC3C=CC=CC3c3cc(Cl)ccc32)CC1
C=CCNC(=S)NC(=O)c1ncn[nH]1
CCOC(=O)c1cc(OCC)c(=N)n(C(C)=O)n1
CNC(=N)Nc1ccc(OCCCCCCCCCCCCCCCCCCCCCCCCN2C=C3C=CC=C(OC)C3(CC(N)=O)C2C)cc1
CCOC1OC2CCC(O)(O)C1(O)C2
O=C1CNN=C2C=CC=CC12C(=O)N1CCOCC1
CC1=NN=CS1(C)Cc1ncc2sc(C)c(C)c2n1
Cc1nn(Cc2ccc(C(=O)O)cc2)c(Cl)c1Cl
CCOC(=O)C1(Nc2ccc(F)cc2)C=CSC1=O
CCCCCCCCCCCCCCCCCCc1nnc(-c2ccc(OCCCCCCCCCCCCC)cc2)o1
CCOc1ccc(OCC)c(NC(=O)N(C)CC(=O)Nc2ccc3c(c2)OCO3)c1
O=C1C(=NN2C(=O)N(c3ccccc3)C(=O)C2=S)Nc2cc(Br)ccc21
COc1ccc2c(=O)c(-c3ccc(Cl)cc3)c[nH]c2c1
O=C(O)c1c(Cl)ccc(N(Cc2ncc[nH]2)c2ccc(Cl)cc2)c1O
CCCC#Cc1nc(N)cc(-c2ccc(S(C)(=O)=O)cc2)n1
COc1ccc(-c2nc(CC(c3ccc(OC)cc3)c3ccc(OC)c(OC4CCCC4)c3)oc2-c2ccc(OC)cc2)cc1
c1coc(CNCCCCNCc2ccco2)c1
CCC(=O)N(c1ccccc1)C1(C(=O)OC)CCC(N)(CN(CC)CC)CN1
CCCCOC(=O)Cc1ncc(C(Cc2ccc(-c3ccc(OCc4ccccc4)cc3)cc2)C(=O)O)s1
O=C(Cn1nnc(=O)c2ccccc21)Nc1ccc(F)cc1
CCCCCCCCCCCCCCCCCCCCC1COCC(CCOP(=O)(O)OCC(N)C(=O)O)O1
O=C1C=CCN(c2ccccc2)C1=O
COc1ccc(-c2nnc3n(CCN4C(=O)C(=O)c5ccccc54)c(=O)c4ccccc4n23)cc1
CNCC1CC=Cc2nc(NC)nc(NCc3ccc(I)cc3)c21
CC1(C)CC(C)(C)c2cc(-c3cc[nH]n3)ccc2C1=O
CCN(CC)C(=O)c1ccc(C(=O)NCC(c2cccs2)N(C)C)cc1
COc1cccc(C2CCCC(F)(n3nncc3COC(=O)c3ccccc3)N2C(=O)Cc2ccc(Br)cc2)c1O
CC1OC(O)CC(O)(OC2OC(OC3CCC(C)(C)C45C3C=CC(C)C4(C)CC3(CCC(=O)C(C)(C)C3)CC5C3CCC4=C(C=C5CCC(C)(C)C(C)C5C4)C3)C(CO)CC2(O)O)C1O
O=C(c1ccco1)N1CCN(C(=O)C23C=NC=CC2=CNCC3=O)CC1
CS(=O)(=O)c1cc(Cl)cc2c(C=O)c(-c3ccc(F)cc3F)oc12
CCCCCCNC(=O)NC(=O)Oc1ccc(Br)cc1
Cc1ccc(CCNC(=O)CN2C(=O)c3cccn3C3C=CN=CC32)cc1
COc1ccc(CN(C)C(=O)CCNC(=O)C23C=CC=CC2=CNC3)cc1
O=C(O)c1ccc(C(=O)c2ccc(C(=O)NC(c3ccccc3)c3ccccc3)cc2)cc1
CC1NCCCC1N
COCCN(CCCF)c1nc(C)cc(-c2ccc(CN(C)C)cc2)n1
CCOC(=O)c1ccc(NC(=O)c2scc3c2c(=O)oc2ccccc23)cc1
Cc1ccc(CCNC(=O)C2=CC=CC34C=CC=CC23S(=O)(=O)C(C)(N)CC(=O)N4)cc1
COc1ccc(NC(=O)c2sc3c(c2N)C=CCC3)cc1
CN1c2nc(-c3ccccc3)[nH]c2C(c2ccc(F)cc2)=NC1CC(C)(C)C
O=C(Oc1ccc(C2C(=O)OCC2O)cc1)C1CCc2ccccc2C1
Cc1occ(C(=O)CN2CCN(c3ccc(Cl)cc3)CC2)c1CN1CCCCC1(O)c1ccc(-c2ncn[nH]2)cc1
O=C(c1ccc(O)cc1O)c1c(Cl)cc(O)c(O)c1O
COc1cc([N+](=O)[O-])c2c(c1C)C1C(=CC2)CCC(C)(C)C1C
O=C1Nc2cc(Cl)ccc2C1=Cc1cc(-c2cc(C(=O)O)ccc2Cl)co1
NC12NCC(CNc3ccc(C(=O)NC(CCC(=O)O)C(=O)O)cc3)=NC1=NC=NC2=O
CCCCC(SC12C=CC=CC1C(=O)N=CN2c1ccc(OC)cc1)C(=O)NCCCN1CCN(c2ccc(OC)cc2)CC1
O=C1C2C=CC=CC2=CC12Cc1ccccc1N(CCCNCCCNC1=NC3(CCCCC3)C3C=CC=CC3=C1)C2=O
Cc1[nH][nH]c(=O)c1C(c1cccs1)c1[nH][nH]c(=O)c1C
CC=CC(CC(=O)O)C(=O)NC(C(=O)N1CCCC1C(=O)NC(Cc1ccccc1)C(=O)NC(CO)C(=O)O)C(C)C
COC(=O)c1ccc(-c2ncc(C(=O)CCCCCc3ccccc3)o2)cn1
COc1ccc2[nH]c(=NN=Cc3ccccn3)sc2c1
Nc1ccc(CC(C(=O)NC2CCCCC2)N(CCC(=O)O)C(=O)c2cc3c(cn2)-c2ccccc2C3)cn1
COc1ccc(-c2cnnn2CC(O)c2c(C)cc3cc2C(=O)NCC(=O)NCCc2cccc(c2)Oc2ccc(cc2C(C)C)OCCCCC3=O)cc1
O=C1CC(c2cccc(O)c2O)Oc2cccc(O)c21
CN1CC(n2cc(C(=O)Nc3ccc(Br)cc3)ccc2=O)CCC1N1CCCC1
CN(C)c1nc2c(c3c1oc1cnc(NCCCNCCN=Cc4cccc(Cl)c4Cl)nc13)CCCC2
Cc1ccc(C2CCCCN2C2CCC3(C(=O)NC(Cc4ccccc4)C(=O)O)CCOC23)cc1
Oc1cccc(CCC2=CC3CCC2C3)c1O
CCCc1nc(Cl)c(CC)n1Cc1ccc(-c2ccc(-c3nnn[nH]3)cc2)cc1
CCN(c1ccccc1)S(=O)(=O)c1ccc(C(=O)Nc2cccc(S(=O)(=O)N(C)c3ccccc3)c2C)cc1
O=Cc1nc(-c2ccc([N+](=O)[O-])cc2)c2sccn12
Cn1cc2cc3ccccc3c([N+](=O)[O-])c2c1
Cc1ccc(-c2nc(C)c(C)c(C(O)C#N)c2C(=O)O)cc1
CC(C)C(C)C=CC(C)C1CC2CC(C)C34OC35OC5(C)NCC(=O)C4(C)C2C1
COc1ccc(-c2sc(C(C)C)c(N)c2C(=O)c2ccc(C(N)=O)cc2)cc1
CCN(CC)CCOc1ccc(Nc2ccc(-c3cc(F)cc(N4CCOCC4)c3)cn2)cc1
O=C(CC(C(=O)O)c1ccccc1)c1cc(O)cc(Cl)c1O
Cc1cccc(C)c1Cn1nnc2c1C(=O)c1cccnc1C2=O
Cc1cc(C(=O)NC(Cc2ccccc2)C(O)CN2CCCCC2OCc2ccc(O)cc2)nc(C)n1
CC(O)(C(=O)NCc1ccccn1)C(F)(F)F
CC(=O)OC1OC2CCC(C)(O)C3(CCC4CC(O)C=C(C(=O)C3(O)OC(=O)C(NC(=O)c3ccccc3)C(O)C(NC(=O)Oc3ccccc3)C(C)(C)C)C4(C)OC(=O)c3ccccc3)C21
CCC(=O)OC1(C)CC(n2cnc3cnc(N)nc32)C(OC(C)=O)(OC(C)=O)OC1OC(C)=O
CCN(CC)Cc1cccc(O)c1Nc1nc(N=C2Nc3ccccc3C2=O)cc(C(F)(F)F)n1
COC1=CC=C(OC)C2(Cc3cc(OC)cc(OCCCC(=O)NCc4ccc(OC)cc4)c3)CC(=O)OCC12I
CC(=O)N(O)CCC(c1ccc([N+](=O)[O-])cc1)P(=O)(OCCSC(=O)C(C)(C)C)OCCSC(=O)C(C)(C)C
CC1CN(c2nc(N3CC(C)OC(C)C3)nc3ccc(-c4ccc(CNC(=O)C(C)(C)C)cc4)nc23)CCO1
Oc1c(Cn2ccc3ncc(-c4ccc(N5CCOCC5)cc4)cc32)ccc(F)c1F
COc1cccc(C=C2NC(=O)C(=N)S2)c1OCCN1CCCC1=O
CN1C=CC2C=CC(Br)=CC21c1ncc(CCCCCC(=O)NO)s1
CCOC(=O)c1ccc(N(CC(=O)NC2CCCCC2)C(=O)CCC(=O)Nc2cc(C)on2)cc1
CC(C)(O)C#Cc1ccc2c(c1F)C1CC3(N=C(C(N)=O)NC13CN1CCCCC1C1CC1)NC2
CC(C)=CCCC(C)=CCSCC(NC(=O)CCNC1=NC2C=CC=CC2C2=C1CCC=C2)C(=O)NCCCNC(=O)CCCCCCCCCCCNc1ccc2cc(Cl)ccc2n1
C=CC(C)(C)SSC(=C)C
CC(=O)Oc1cc(OC(C)=O)c2cc(-c3ccccc3)c(=O)oc2c1
COCc1ccc(N(CC2CCC(OC(=O)N3CCN(c4ccccc4)CC3)N2)S(=O)(=O)c2ccccc2)cn1
CCN(CC1N=c2ccccc2=NC1C)c1ccc2c(c1)OCO2
NCCCCCCCNC12C=CC=C3C=CC=CC31C=CC(=O)C2=O
Cc1ncc(C2(C#N)CCCCNCCCCCN2)[nH]1
COc1ccc(C(C#N)C(=O)NCCNCCNC(=NCCO)SC2C(=O)CN(c3ccc(OC)cc3)C2=O)cc1
CC(C)C(NC(=O)CN1CCC2C=CC=CC23C=CC=CC3C1=O)C(=O)NC(CCCCOCCN(C)C)C(=O)O
CC1CC(C)C(C)(CC2=CC(=O)C=C(NCCc3c[nH]c4ccccc34)C2=O)C2(C=CCCC2C)C1
CCCCCCCCCCCCCCCCC(=O)N(CC(=O)NO)Cc1ccc(F)cc1
Cc1ccc(CN2C=NC(=O)C3C=CC=CC32SCc2ncc(-c3ccccc3)s2)cc1
O=C(C=Cc1ccccn1)C1C2(O)CCN=C(CO)C12C=NOCCN(C(=O)NC1CCCCC1)c1ccc(F)cc1
C=C1C2CC34COC(CC3(OC(=O)C=Cc3ccccc3)C1CC2=O)C(O)(O)C41CCC(=O)CC1(C)C
C(=Nn1cccc1)c1ccccn1
C=CCN1CCN(c2ncc3sc4c(c3n2)C=C2CCCCC24)CC1
O=c1nnnc[nH]1
CS(=O)(=O)NCC#CCOc1c(-c2ncc(-c3ccc(F)cn3)[nH]2)ccc(F)c1C1CCC1
NC1(C(=O)O)CCC2C=C(S(=O)(=O)N3CCCc4ccccc43)C=CC21
CCCCNc1ccc(O)cc1O
Cc1ccc(COC(=O)C2CCCCN2c2cc(N3CCCC3)cnn2)cc1
CC1CC(N)CCN1
CCOC(=O)CC1(C)C(=Cc2ccc(S(C)=O)cc2)C=C2C(F)=CC=CC21
CCc1nc(CC)c(C(NC(=O)c2ccc(Cl)cc2Cl)C(=O)O)nc1C
COc1ccc(N2CCN(CCNC(=O)Cn3ncc4c(=O)oc5ccccc5c43)CC2)cc1
COc1ccc(-c2cc(OC)ccc2C(=O)NC2C(=O)OCc3c(Br)cc(O)c(CC=C(C)C)c32)cc1
CCN(c1nc(C)cc(C#N)n1)C1CCCCN1Cc1ccc(OC)cc1
Cc1ncc(CCCNC(=O)C2(N)CCCC(=O)N2)s1
Nc1ccc(S(=O)(=O)c2nccc(Oc3cccc(F)c3F)n2)cc1
CN(C)C(=O)C1CCCC(N)(CCSC2C=Cc3ncccc3C2)N1
CCN(C)CC(=O)N1CC=C2C(C1)C(c1c(C)cccc1Cl)=NN2CC(O)CN1CCCc2cc(OC)ccc21
C=CC(=O)OCC1=CC(=O)C=C(Nc2ccc(C)cc2)C1=O
CCC(C)=NNC1CSC=N1
CCOc1ccc2c(=O)oc3c(C(=O)N4CCN(c5ncccn5)CC4)occ3c2c1
CC(=O)C12C=CC=CC1=NNC2(N)C(=O)N1CC(O)(CCl)CC12CCC(=O)C(C)(C)C2
COC(=O)C1CCCCN1CC(=O)Nc1ccc(Br)cc1
O=C1CCC(N(Cc2ccc(S(=O)(=O)c3cc(Cl)ccc3F)cc2)S(=O)(=O)c2ccc(F)cc2)CCN1
NC1(c2ccccc2)CNCCN(CC(O)CCc2ccc(O)cc2)C1
CCCCCCCCN(CCN(CC)S(=O)(=O)c1ccc(C)cc1)S(=O)(=O)c1ccc2c(c1)CCC=C2
CC(CS)C(=O)NC1CCC(CS(=O)C(C)(C)C)CC1
CC(=O)NC1(C)C(=O)OCN1c1cc(N2CCC3COC32)c(F)cc1F
CC1(C)C(C=CC(c2ccc(Cl)cc2)c2ccc(Cl)cc2)C1C(=O)O
CC(=O)NC(Cc1ccccc1)C(O)CN(Cc1ccccc1)S(=O)(=O)c1cccc2c1COCCO2
N#Cc1sc2c(c1NC(=O)C1CCC(C(=O)O)CC1)CCC=C2
CCOC(=O)C1C=C2C=CN=C(c3ccccc3)N2C1
CCc1ccc(-c2ccc(F)cc2OC(CC)(CC)C2NC(=O)C(=S)N2)cc1
CC1C2CCc3cc(O)ccc3C2CCC1(C)C(=O)O
Cc1cc2c(c(CBr)n1)C=CCC2
CN(C)S(=O)(=O)c1ccc(C(=O)Nc2ccc(S(=O)(=O)Nc3ncccn3)cc2)cc1
CCCn1c(-c2ccc(Cl)cc2)nc2c(N)n[nH]c2c1=O
CC(C)C(NC(=O)C1CCC(O)C12CCCC(C)(C)C21CCC2C(O)C(C)(C)C(O)CC2(C)C1)C(=O)O
CCCCCN1CCCCC1NC(=O)c1cc(CS(=O)(=O)c2cccc(F)c2F)co1
O=C(OCCCCl)C1CCCN1C(=O)c1ccc2c(c1)OCO2
Clc1ccc(-n2ncc3c2COCC3C23C=CC=CC2=CNC3)cc1
CC(C)CC1NCC(C(C)C)NC(=O)CNC(=O)C(Cc2ccc(O)cc2)(CC(C)C)NC(=O)CNC1=O
CCCCCOc1ccc(S(=O)(=O)NC(CNC(=O)c2cccc3c(=O)c(C)n[nH]c23)C(=O)O)cc1
CCc1ccc2cc(Cn3nnc4ccccc43)c(=O)oc2c1
CCCCCCCCCCCCCCCC(=O)NS(=O)(=O)OC1OC(C)(OC(=O)CCCCCCC23C=CC=CC2CC(=O)C3=O)C(C)(OC2CCC(C)(NC(=O)CCC(=O)O)C(O)(O)C2)CC1(C)O
COc1cc(OC)c2c(c1)c(=O)c(C(=O)O)cn2N
CS(=O)(=O)Nc1ccc(CNc2ncnc3c2CC(C(N)=O)C=C3)cc1
CC1(CC(=O)O)OOC2CCCCCCCCCCCCCCC21
COc1ccc2c(C(=O)NCCCN3C(=O)CC(=O)c4ccccc43)cn(Cc3ccc(C(F)(F)F)cc3)c2c1
CCOc1cc(OCC)c2c(c1)C(c1ccccc1)NC(N)C2c1ccc2c(c1)COCCO2
Cc1ccc2c(c1)CC(=O)C(=Cc1ccc(NC(=O)C3CCCCN3CCO)cc1)N2
CC(C)(C)NC(=O)CN1C(SCC(=O)Nc2ccc(C(F)(F)F)cc2)=NC2C=CC=NC21
N#CC1=CC2C=CC(OCCCN3CCOCC3)=CC2N=C1N1CCN(Cc2ccc(-c3ccc(C#N)cc3)nc2)CC1
OC(COCC1CCCCC1)COc1ccc(I)cc1
CC1OCC(CN(C)C(=O)c2ccco2)S(=O)(=O)N(C(C)CO)C2(Br)C=CC=CC12
CS1(CC(=O)NC2CCCCC2)C=NN=C1NC(=O)c1ccco1
CCN(CC)CCCNC(=O)CCc1n[nH]c(C)c1C
CCN1C(=CC=CC23C=CC(C)=CC2[O+]=CN3CC)Oc2ccccc21
N=C(N)NCCC(NC(=O)CN1CC(=O)NC2C(C(=O)Nc3ccc(F)cc3)=CNC21)C(=O)c1ncc(-c2ccc(F)cc2)s1
CCCCCN(c1cccc(Cl)c1CO)S(=O)(=O)c1cc2c(CCC(=O)O)c(C)oc(=O)c2cc1C
CS(=O)(=O)N1CCN(C2(c3ccccc3)CC=Nc3ccccc32)CC1
CC=C(C)C(=O)OC1CC(C)(C)CCC12CC(C)CC1(CC(O)C(=O)C(C3(O)C=CC(=O)O3)O1)C2
COc1cccc(OC)c1NC(=O)C(NC(=O)c1ccc(C)cc1)c1ccc(F)cc1
CC(C)(C)NC(=O)C(=CC=Cc1ccccc1)NC(=O)c1ccc([N+](=O)[O-])cc1
N#Cc1ccccc1
CCOc1ccc(C2(c3ccccc3)C=NC3NN=NN3C2)cc1
COc1ccc(C=Cc2cc3c(OC)cccc3[nH]2)cc1
CC(c1ccco1)N1CCCn2c(cnc2-c2ccn(C(=O)N(C)C)n2)C1
O=C(C=Cc1cccs1)Nc1ccc(N2C(=O)C(=O)c3ccccc32)cc1
ClC1=CC=CC2=CNCC12C1NC2C=CC=CC2=CC1c1c[nH]c2cc(Cl)ccc12
CCN(CC)C12CCC3(C=CC=CC3(C)C1)C1C=CC=CC12
CC(C)C1(c2ccc(F)c(F)c2)C=NOC1
CC(C)(C(=O)O)c1ccc(N(CC2=CC=CC3C(=O)N=CNC23C)c2ccc(C(=O)NC(CCC(=O)O)C(=O)O)cc2)cc1
CCOC(=O)c1sc(C)cc1NC(=O)CN1CCN(CCO)CC1
CC(=NNC(N)=O)c1ccc2nc(-c3nccc(N)n3)n(C)c2c1
COCCC1(O)CCC(N)(c2cc(-c3cccc(SC(F)(F)F)c3C)c[nH]2)CN1
CCCCCCCCN(CC)CCCCCCC(=O)Nc1ncc(-c2ccccc2)s1
C=C1CC(=O)C2(O1)C(OC(=O)C(=O)c1ccccc1)C(C)C(C)CC(OC(C)=O)C21CCC2(C)OCC(=O)C21C
CCN(C(=O)COC(=O)C(C)NC(=O)C=Cc1ccco1)C1CCCS1(=O)=O
OC1c2ccccc2C=CC1NC1CC=Cc2ccccc21
O=C(CN1CCCC1)Nc1ccc(S(=O)(=O)NC(CC(=O)Nc2cc(-c3cccs3)cs2)C(=O)O)cc1
NCC(=O)OCC12CCC(c3ccc(C(=O)OCCC4(C(=O)O)CCCCCC4)cc3)(CC1)O2
Cc1ccc(OCC(=O)Nc2ccc(C(C)(C)C)cc2)c(-c2n[nH]c(Cl)c2-c2ccccn2)c1
COc1cc(OC)c(OC)c(CN)c1F
COc1ccc2c(c1OC)C1C(=C2)NC(=O)N1C(C(=O)OCc1ccc(N)cc1)c1ccc(O)cc1
NCCCNC(=O)c1ccc(NCCCNCCCNc2ccc(S(=O)(=O)c3ccc(N)cc3)cc2)cc1
CCCCNCC(=O)Nc1ccc2cc(C)ccc2n1
CCOC(=O)N1CCNN(C(=O)c2ccc(Oc3ccc(F)cc3)cc2)CC1
O=c1[nH]c2cc(CCN3CCN(c4ccc([N+](=O)[O-])cc4)CC3)ccc2o1
CC
COC(=O)CCSc1nnc(CNCc2ccccc2)n1Cc1ccccc1
CCN1CCN(C(=O)c2ccc(-c3ccc4c(c3)CC(=Cc3cc(C(C)(C)C)c(O)cc3C(C)(C)C)S4(=O)=O)c3c(C)coc23)CC1
CC(=O)NCCc1ccco1
O=C(O)c1ccc(NN=Cc2ccc(OCc3cccc(C(F)(F)F)c3F)cc2)cc1
O=C(NCc1ccccn1)c1ccc(-c2ccc(CNCc3ccccn3)cn2)cc1
CCN1C(=O)C(C(=O)NC(c2ccccc2)c2ccccc2)C(O)=C2C=CC=CC21
Cc1ccc(-c2ccc(NS(N)(=O)=O)c3c2C=C2C=CC=CC23)cc1
CC(C)CN(C(=O)COC(=O)c1ccc(NS(=O)(=O)c2cc(-c3ccc(Br)cc3)co2)cc1)c1c(N)c(=O)[nH]c(=O)n1Cc1ccccc1
COC(=O)C(Cc1ccccn1)NC(=O)P(=O)(O)O
CCCCCCCNC1=[NH+]CC([NH3+])(CCCCCCC)c2ccccc21
O=C(Nc1ccc(Cl)c(Cl)c1Cl)C1CCCCN1c1ccccn1
COc1ccc(CN2C(=O)CC3C=CC=CC32C(=O)N2CCCCC2C)cc1
O=c1[nH]c(-c2ccc([N+](=O)[O-])cc2)nc2ccccc12
CC(=O)NC(C(=O)NCCC1=C2C=CC=CC2CN1)c1ccccc1
CCCc1nc(-c2ccccc2)c(C2CNC=N2)n1-c1ccccc1
CC(=O)Nc1ccc(NC=C2NC(=O)C(=O)c3cc(Cl)ccc32)cc1
NC1(c2ccc(F)cc2)CCC2CC(OC(=O)c3ccc(O)cc3)C1N2
NC1(c2ccc(-c3ccc4nc(-c5c(O)cc(O)cc5Cl)[nH]c4c3)cn2)CCCNC1C(=O)O
CCCCCn1nc(-c2ccccc2)cc(-c2ccccc2)c1=O
O=C(NO)c1cc(-c2ccc(CN3CCCCC3)cc2)cs1
N#Cc1ccc(-c2nc(-c3nccc(NCc4ccccn4)n3)c3ccccn23)cc1
Cc1cccc2c1C(CN(Cc1ccco1)S(C)(=O)=O)NC(=O)C2
CCN(CC)CC(O)C(Cc1ccccc1)NC(=O)OC12COC(OC(=O)c3ccc4c(c3)OCO4)C1CCO2
FC(F)(F)c1ccc(Cn2ncc3nc(NC4CC4)ncc32)cc1
CC(=O)Nc1ccc(S(=O)(=O)NC(C)C(=O)OC(C)C(=O)Nc2c(C)c(=O)n(C)n2-c2ccccc2)cc1
N#CC1=C(NC2CCCCC2)N2c3ccccc3NC2(c2cccc(Cl)c2Cl)C=C1
COc1[nH]c(C)c(-c2ncc(N)s2)c1N
Cc1cc(C)c2nc(CN3CCCCC3N3CC4C(F)=CC=CC4=N3)[nH]c2c1
NC1=CCC2CC1CCN2
O=C(C(c1ccccc1)c1ccccc1)N(Cc1ccco1)Cc1nccs1
O=C(CCS(=O)(=O)c1ccc(F)cc1)Nc1ccc(C(F)(F)F)cc1
O=C(CNC(CO)Cc1ccc(OCc2ccc([N+](=O)[O-])cc2)cc1)NC1CC1
CC1=CN2NC(SCC(=O)N(C)CC(=O)NC3CCCCC3)=NC2N=C1C
Cc1ccccc1F
Cn1ccc(-c2ccc(F)cc2CN2CCSCC2)n1
COC(=O)C1CNc2cncc(-c3ncc(NC(=O)c4ccc(Cl)cc4)s3)c21
COc1cc(C23Cc4cc5c(cc4C(NC(=O)CC(C)C)C2COC3=O)OCO5)c(OC)cc1O
CCOC(=O)C1CC=C(C)C(=O)C1Nc1cc(C)on1
CC1=CCC(=O)C(=O)CCNCc2nc(cs2)C=CC=C(OC(=O)C(N)CO)C2(CS(=O)SC2=O)C1C
CC1C=NN(c2nc(NC3CC3)cc(C3CC3)n2)C1(C)C
COCC(C)Nc1nc(OC)cc(Oc2ccc(Cl)cc2)n1
CCOC(=O)C1(C)CC(C)C2C(CC(=O)C3([N+](=O)[O-])CC4CC23CCC4=O)C1
Cc1cc(COc2ccc(C(=O)NC3(CC(=O)NO)CCCCN3c3nccc(C#N)n3)cc2)c2c(n1)C=CCC2
O=C1CC(c2ccc(F)cc2)(c2ccc3oc(=O)[nH]c3c2)C=CO1
CCCCCC12C(C(=O)OCC)=CC=CC1N=CN2Cc1ccc(-c2ccc(-c3nn[nH]n3)cc2)cc1
C=C1C2CC(C(=O)OC)C1C(C)(C)C2
Cc1cc(C)n(CC2CCC(N)(CS(=O)(=O)CC3CCCC3)N2)n1
CC(C)NCC(O)COCc1ccc(C(C)(C)C)cc1
O=C(O)CC(NC(=O)NC1C=Cc2ccccc2C1)c1cc2c(cn1)CCC=C2
CCc1ccc2c(c1)C(C=NNC(N)=S)(c1ccc3c(c1)CCC=C3)CN2
COc1ccc2nc(NC(=O)CN3C(=O)C(=O)NC34CCC(C)CC4)sc2c1
Cc1cc(NC(=O)Cc2cn(C)c(=Nc3c(Cl)cccc3Cl)s2)ccc1Cl
CC12CCC3(CCC(=O)C3)CC1(C)CC1(CCCCC1)C(=NO)C2
CC(CO)N1CC(CN(C)C(=O)Nc2ccc(N3CCOCC3)cc2)COCCNC2NN=NC2(C)CC1=O
COc1ccc(NC(=O)NC2CC=Cc3ccccc32)cc1
CC(C)NC(=O)c1cc(C2CCCCN2C(=O)Nc2ccc(O)cc2)on1
CCOC(=O)C1C=CC(c2ccc(OC)cc2)N1S(=O)(=O)c1ccc([N+](=O)[O-])cc1
COc1ccc2[nH]nc(-c3nnc(SCC(=O)N4CCCC4)n3C)c2c1
CC(C)C(NC(=O)CN1C(=O)c2ccccc2S1(=O)=O)C(=O)NO
COc1cccc2c1N(Cc1ccc(C(=O)NCCc3ccccc3)cc1)C(C)(CSC13C=CC=CC1=CC=CC3)C2
CCC(=O)NCC12C(C(=O)NC)=CC=CC1N=CN2CC1CCCCC1
CCCCCCCC(=O)Nc1cc(OCCC)c(OCCCCCC)cc1OCC
O=C(COc1ccccc1)N(C(=O)c1ccc(-n2cnnn2)cc1)C1CCCCC1
Cc1noc(C)c1CSc1ncn[nH]1
COc1cc(C)cc(-c2cc(-c3ncnn3C)c(OC3(C(=O)N4CCOCC4)C4CCC3CC4)cn2)c1
O=C(O)c1ccc(N2CCC3(CCCCN3C(=O)c3ccc(-n4cccn4)cc3F)C2)cn1
CC(=O)Nc1ccc2nc(Cc3ccc(Cl)cc3)oc2c1
O=C(c1cccc(-n2ncc(-c3ccccn3)n2)c1Cl)N1CCCCC1c1ccccc1
Nc1ncn[nH]1
COc1ccc(NC(=O)c2ccc(OC)c(Nc3nccc(-c4ccc(Oc5ncccn5)cn4)n3)c2)cc1
O=C(Cc1ccc(F)cc1)Nc1ncc(Cc2nnc(SCC(=O)N3CCOCC3)n2NC(=O)c2ccc(Cl)cc2)s1
CC(=O)OC1C(C)C(=O)C2(C3=CCC(OC(=O)c4ccccc4)C(C3OC(=O)C(O)C(NC(=O)c3ccccc3)c3ccccc3)C1(C)O)C(OC(C)=O)CCC(O)C21CCO1
C1=CC2=CC(NCCc3ccccc3)=NCC2(c2cccs2)C=C1
COCCc1nnc(NC(=O)Cc2ccc(OC)cc2)s1
CC1(c2ccc(OCc3ccccc3)cc2)NC(=O)C(=O)N1Cc1ccc(Br)cc1
CN1C=NC2(NCC3CCC(N)(c4ccccc4)N3)C=CC=NC12
O=Cc1ccc(O)cc1C=O
COc1ccc(C(=O)OC2=C3C(=O)C(OC(C)=O)C(OC(=O)C(O)C(NC(=O)c4ccccc4)c4ccccc4)C(OC(=O)c4ccccc4)CC(C)(CC2)C3O)cc1
COc1ccc(-c2ccc(OC)nc2C(=O)NC(C)c2ccc(OCc3ccccc3)cc2)cc1
CC(C)CC(NC(=O)C(C)NC(=O)C(N)C(CC(=O)O)NC(=O)NCc1ccccc1)C(=O)NC(CC(=O)O)C(=O)NC(C(=O)O)C1CC(O)(OCc2ccccc2)C(n2c(=O)cc[nH]c2=O)O1
CSc1nc(C)c2n1CC=CN2
CC(C)(C)C1(O)CCCC(N)C1
CCOC(=O)CCN(CC)CC#CCC(O)(c1ccc(Cl)cc1)c1cccc2c1C=CCC2
CCOC(=O)Nc1ccc(N(CCC(C)C)S(=O)(=O)c2ccc(C)cc2)cc1
O=C(COC(=O)c1ccc2c(c1)C(=Cc1ccc([N+](=O)[O-])cc1)SC2=O)NC1CCCCC1
COC(=O)OC1CCCC2(CCC(C)CC23CC(C)CCC32CCC(c3ccccn3)C2)C1
CC1CCC(=O)N1CCNC(=O)OCc1ccccc1
Cc1nccn1CC(C)Oc1c(Cl)cccc1C#N
Cc1ccc(C(C(=O)N2CC=CC(c3ccccc3)C2)N2CCNCC2=O)cc1
COc1ccc(-c2c(O)oc(=O)c(C(C)C)c2-c2ccc(C)cc2)cc1
Cc1cc(C)c(C)c(C=Cc2ccccn2)c1
NC1(C(O)CN2CCCc3ccccc32)NC2C=CC=CC2S(=O)(=O)C1=O
O=C(Nc1ccc(C(F)(F)F)cc1)N1CC2CCN(Cc3ccccn3)CC2C1
CC(=O)Nc1ccc(OC2=NC3C=CC=CC34COC=CC4=C2)cc1
CC1Nc2ccccc2CC(C)(N)OCC1=O
CC(C)CC(NC(=O)c1ccccc1)C(=O)NC(C(=O)NC1(C#N)CCCC1)C(C)C
Cn1c(C(=O)Nc2ccc(Cl)cc2)ncc(O)c1=O
COC(=O)C1(C)NC(=O)N(CCCCCCCCC(=O)NCc2ccccn2)C=C1c1ccc([N+](=O)[O-])cc1
Cc1ccc(S(=O)(=O)N2CCN(C3=NC4(c5ccccc5)C=CNN4C(N)=C3)CC2)cc1
COC12CC3CC(C1)C(O)(C(=O)NCCN1CCN(c4ccc(F)cc4)CC1)C(C3)C2
CCOc1ccc(OC)c(C(=O)Nc2ccc(CC(Nc3cc(F)nc(=O)n3CC)C(O)C(=O)O)cc2)c1Cl
Cc1ccc(OCCNCC(O)COc2cccc3[nH]c4ccccc4c23)cc1
CCC(C)C(=O)NC1=NN=C[SH]1C
Cc1nnc(SC(C)(C)C)c(=O)n1N
CC(CC1NC=C2C=CC=CC21)(NC(=O)OC12CC3CC(CC(C3)C1)C2)C(=O)N(Cc1ccc(OC(F)(F)F)cc1)c1ccc(C(=N)N)cc1
O=C(O)CCc1cc(O)[nH]c(=O)n1
Cc1cc(-c2nnn(CC(=O)Nc3ncc(-c4ccc(Br)cc4)s3)n2)co1
Cn1cnc(=O)c2[nH]c(N)nc21
CCc1ccc2c(c1)C(=O)N1C=NC(=O)C3C=CC=C(Br)C231
COc1ccc(CNC(=O)N(CCCCCN(C)C)C(C)c2ccccc2)cc1
Cc1ccc(OCC(=O)N(Cc2ccccn2)C2CCCS2(=O)=O)cc1C
CCCCCCCCCCCC(=O)Nc1ccc(Cl)c(Cl)c1
Cn1c(CCC(=O)NC2CCCC2)nnc1C1CCCCN1c1ncc2sccc2n1
C1CCN(C2CCNC2)C1
COc1ccc(CNC(=O)C(NS(=O)(=O)c2ccc3c(c2)SC(C)C(=O)N3)C(C)C)cc1
CC(C)(C)OC(=O)CC(O)C(NC(=O)OC(C)(C)C)c1ccc(-c2nc(CC(=O)O)c(-c3ccc(Oc4ccccc4)cc3)[nH]2)cc1
Cc1noc(C)c1CC(=O)NCc1ccc(N2CCN(c3ccccn3)CC2)cc1
CCOc1ccc(-c2nnn(CC(=O)N(CC)CC)n2)cc1
Cc1ncc(CNc2cccc3cnccc23)[nH]1
CN(C)c1ccc(-c2cc(-c3ccccc3)cc(S(=O)c3ccc(C(F)(F)F)cc3)n2)cc1
CCCCCCCCCCCCCCCCCCCCCCCCCC(=O)NC(COC1(O)CCC(O)(O)C(CO)O1)C(O)C(O)CCCCCCCCCCCCCC
c1ccc2c(CN3CCNCC3)c[nH]c2c1
O=C(CSc1nnc(-c2ccccn2)n1Cc1ccccn1)c1ccc(C(F)(F)F)cc1
Cc1ccc(S(=O)(=O)N2CCCC2CNC(=O)c2ccc(Cl)cc2)cc1
CC(C)(C)c1ccc(CN2CCN(c3ccc(F)c(N4COC(Cn5ccnn5)C4=O)c3)CC2)cc1
O=C(C1CCC(C(=O)N2CCCC2c2ccccc2)N1)N1CCCC1CN1CCOCC1
COc1ccc(C2(c3cncs3)C=NN(C)C2)cc1
COc1ccc(CCC(=O)N2CCN(Cc3ccc(Cl)cc3)CC2)cc1
COc1ccc(C2CN(S(=O)(=O)C3CC3)C(=O)CN2)cc1
COCC(C)Nc1ccc(-n2nncc2-c2ccc(O)cc2)cn1
O=C(Oc1nc(SCc2ccc(Cl)cc2)nc(N2CCOCC2)n1)c1ccccc1
CC(C)(N)c1ccc(C(F)(F)F)cc1
N=C(N)NCCCCC(NS(=O)(=O)C12C=CC=CC1C=CC=C2)C(=O)N1CCCCC1Cc1ccccc1
CN(CCCC(=O)NC1CC=Cc2ccccc21)Cc1cc2ccccc2n1C
COc1cc(NC23C=CC=CC2=C(Cl)Cn2c(C4CC4)nnc23)ccc1Cl
Cc1ncc(CN2CCCCC2C23NC=NC2C=CC=C3F)[nH]1
C[N+]1(C)C2CCCC1C(C(=O)OCCCCCCCOC(=O)c1ccc3c(c1NS(=O)(=O)c1ccc([N+](=O)[O-])cc1)CCC=C3)C2
C[n+]1ccccc1NC(=O)c1ccc(NC2CCNCCNCC34C=CC=CC3(C=CCC4)CNCNCC3CC(NC2)C([NH3+])N3)cc1
Nc1nccc(C(=O)NCCNC(=O)C2CCC(=O)CN2)n1
NC(=O)NC1CCCCN1c1cc(F)c(F)c2c(=O)cc(C(=O)O)n(C3CC3)c12
CCN(CC)C(=O)N1CCn2c(CCNS(=O)(=O)c3ccc(C)cc3)nnc2C1
CC(C)=NNC(=O)c1ccc2c(c1)OC1(Nc3ccc(Cl)cc3NCC1C)O2
CC(=O)N1CCCCC1c1nccc(CN2CC(=O)C(F)(F)C2)n1
CCCc1cc(NCC)nc2ccnn12
CCOC1=C(C)C(=O)C(=O)C(N2CCC2)=C(C)C(O)(OC)CCC(=O)C2=CC(C)C=C(NCC=C1)C2(C)OC(N)=O
COC(=O)Cc1nc(-c2ncn[nH]2)no1
CC(=O)Nc1ccc(C(=O)C(=O)Nc2ccc3nc(-c4ccccc4)oc3c2)cc1Cl
O=C1C=C2N=CNC2Nc2cc(-c3ccc(F)cc3OC(F)CN3CCOCC3)ccc21
NC(=O)C12CNC=C1C(Nc1nccc(Nc3ccccc3)n1)=CC=C2F
O=C(NC1CC1)c1ccc2c(c1)SNC2
O=C(NS(=O)(=O)c1ccc(C(F)(F)F)cc1)c1cc(-c2ccc(Cl)cc2)on1
C=CC1CC1(NC(=O)C1C(OC2=NCC3(c4ccccc4)C=CC=C(OC)C3=C2)CCN1C(=O)C(CCCCN)NC(=O)C1CCCN1C(=O)C(NC(=O)OC(C)(C)C)C(C)(C)C)C(=O)O
O=c1c(-c2c(Cl)cccc2Cl)cc2cnc(Nc3ccc(N4CCN(CCO)CC4)cc3)nc2n1CCCN1CCOCC1
CC(C)c1cc(O)cc2c1CC13CC(O)CC1C(C)CCC3=C2
O=C1CCC23C=CC=CC2(C=CC=C3)C(N2CCN(CC(=O)c3ccccc3)CC2)N1
CCN(CC)C(=O)CN(c1c(C)cccc1C)S(=O)(=O)c1ccc(Cl)cc1
N#Cc1ccc(-c2ncc(-c3ccccn3)n2CCCCCCO)cc1
COc1ccc2nc(SCC(=O)NN=C3Nc4cc(Br)ccc4C3=O)[nH]c2c1
N#Cc1ccc(Nc2nc(CNc3ncc4sccc4n3)cc(-c3ccccc3)n2)cc1
CC(C)C(NC(=O)C(Cc1ncc[nH]1)NC(=O)C(Cc1ccccc1)NC(=O)C(CC1CCCCC1)NC(=O)C(N)CCCN)C(=O)NC(C(=O)NCCc1ccccc1)C(C)O
CC1C(OCC2CC(O)C(N)(O)C(OC3CC(O)(OC4(C)CC(O)CC(O)(O)O4)C(OC4=CCC(C)C5(CCCC6CC7C(O)C8OC9(C)CCCOC9(C)C8C7(C)CC65)C4)OC3CO)O2)OC(O)CC1(O)O
Cc1ccc(C23C=NNC2(N)C(=O)CN3)cc1
C=C1Oc2ccccc2C1=O
Cc1ccc2nc(SCC(=O)Nc3ccc([N+](=O)[O-])cc3)[nH]c2c1
CCCCCCCCCCCCCCCCCC(=O)NC1CNC(=O)C(Cc2c[nH]c3ccccc23)NCCNCC(=O)NCCNCCC2(CCNC2)C(=O)C(Cc2cccc(O)c2F)(C(N)=O)NC(=O)C(=O)NCC(=O)N1
CC(=O)NC(Cc1ccc(ON=C(CO)Cc2ccc(O)cc2)cc1)C(=O)NC(CO)Cc1ccc(O)cc1
COc1cc(CC(=O)Oc2cc(=O)c(CN3CCN(Cc4ccccc4)CC3)co2)c(OC)c(OC)c1
CN(C)C1(c2ccccc2)CCCC2(C1)OC2c1ccccc1
O=C(c1ccc(F)cc1)N1CCCC2(CCCN2c2ccccn2)C1
Cc1ccc(C2CCOP(=O)(C3OC=COC3n3cnc4cnc(N)nc43)O2)cc1
CC(=NNC(=O)CSC1=NCC(C)c2ccccc21)c1ccc(Cl)cc1
COc1nc(NCCCC2NC(=O)SC2=O)nc(-c2ccc(C(F)(F)F)cc2)n1
CCCCCCCCCCCCOC(C)=O
COCC1CCC(N)(c2nc(C(C)C)c3c(C)c(C)n(C)c(=O)n23)N1
CSCC(CO)n1cnc2cnc(NC3C4CCC3CC4)nc21
CC1CCC2(NC(=O)CC=C2N)C2(CCC3C(CCC3(C)C(=O)NCCCCN(C)C)C2)C1
N#CC(=Cc1c(O)cccc1O)c1ccccc1
CCCCCCNC=O
COc1ccc(NC(=O)c2cccc3c2CNC3)cc1
Cc1n[nH]c(SCC(=O)Nc2ccc(N3CCOCC3)cc2)nc1=O
CCN(C)C12CN=CN=C1C=CC=C2c1ccc(F)cc1
COc1ccc(-c2ccc3ncc(-c4ccc(N(C)C)cc4)c(NCCCNC(=O)CCN4CCCC4)c3c2)cc1
NCCCCNc1nc(N)c2c(=O)ccn(CCCc3ccccc3)c2n1
CCN1CCCCC1
COc1nccc(N2CCN(C(=O)NC(C)(C)C)CC2)n1
N#CCc1ccc(-c2ccc(F)c(F)c2C=O)cc1
Cc1nc(NC(=O)c2ccc(N3CCCC3=O)cc2)cc(NC2CCCC2)n1
O=C1NC(=O)c2c1c1[nH]c3ccccc3c1c1[nH]c3cc(O)ccc3c21
Cc1ccc(OCC(=O)Nc2ccc(C(=O)CCCl)cc2NC(=O)c2ccccc2)cc1
O=C(Cn1nc(-c2cccs2)ccc1=O)Nc1ccc(C(F)(F)F)cc1
CN(C)c1ccc(CNCC2(O)CC(O)(N3C=NC4C(N)=NC=NC43SCc3ccc(F)cc3)CO2)cc1
Cc1ccc(-c2cc(N)nc(C(=O)NCc3ccc(C)nc3)n2)cc1
COc1cc(Cl)c(OC)c2c1C(=O)C(=O)c1c(C)c(F)c3c(c1-2)C=COC3
CS(=O)(=O)NC(=O)c1cc(Oc2ccc(C#N)cc2)c(F)c(F)c1C1CCC(c2ccccc2)C1
COC(=O)CC#CC=CC(=O)N1C=CC2N=c3ccccc3=CC21CO
COc1ccc(Cn2c(O)nc(=O)n(CCN3CCOCC3)c2=O)cc1
BrC1(c2cccc3ccccc23)CNC2(CCNCN2)C1
C1=CC2C=C(c3ccccn3)C(NCCCCCCCNc3nc4ccccc4nc3-c3ccccn3)=NC2C=C1
C=C1CCC(CCC(C)CCC=C(C)CCC=C(C)C)C(C)(C)C1
CC(=O)NCC(=O)N1C(=O)C2CCC1C(N)(c1cccs1)NC2
CC(C)N1C(C(=O)c2ccc(NC(=O)C3(N)C=NNC3)cn2)=CC2N=CN=CC21
NC1(c2ccccc2)CCC(CNC(=O)C(=O)Nc2ccc3c(c2)C=NC2=CC=CCC23)N1
CN1CCN(CCOc2ccc3c(c2)C(c2ccc(OCCN4CCCC4)cc2)C(=O)CO3)CC1
COC(=O)CNCC(C)C1CCC(O)C12CC(C)CC13CCCCC12CCC([N-][N+]#N)C3C
Cc1occ(C(=O)N2CCOC3CCC(OCc4ccccn4)C32)c1C
CCN1CCN(C(=O)c2ncc(-c3c(OC)cc(OC)cc3OC)s2)CC1
Oc1ccc(Nc2ncc(-c3ccccn3)s2)cc1
COC(=O)c1ncc(-c2ccccc2)n1Nc1ccccc1
CCN1CCN(c2c(C#N)[nH]c(=O)c3c2NCC(N)(c2ccc(O)cc2)C3)CC1
CCC(=O)Nc1cccc2c1N(c1ccccc1)CC2
CC1(c2nccs2)OC23C=CC=CC2(C=CN3)NCC1=O
Cc1nc(C(C)(O)C#Cc2cccc3c2C=C(COC(=O)N2CCOCC2)OC3OC(=O)Nc2ccc(C(C)(C)C)cc2)no1
COc1ccc(C(=O)NNC(=O)c2ccc3c(c2)OC=CO3)cc1
Cc1c[nH]c2ccccc12
O=C(C1COc2ccccc2O1)N1CCCCC1Nc1ccccc1
CCNC(=O)C1OC(n2cnc3cnc(NC(=O)Nc4ccc(C)cc4)nc32)CC1(N)O
c1ccc(C(CCCN2CCCCC2Oc2ccc(-c3nnn[nH]3)cc2)c2ccccc2)cc1
Cc1ccc(NC(=O)N2CCN(Cc3ccccn3)CC2)cc1
Cc1cccc(Cl)c1C(Nc1ccc(CN(C)C)cc1)C(F)(F)F
CCC(C)C(NC(=O)OCc1ccccc1)C(=O)NC(Cc1ccccc1)C(=O)NO
CCN1CCN(C23C(=O)CSC=C2C=CC=C3Cl)CC1
CN(C)C(=O)C12C=CC(=O)NC1C=C(S(=O)(=O)Nc1ccc(F)cc1)C=C2
CC1CCCCC1
CCC1(C)CC(NC(=O)C(CN2CCOCC2)NC(=O)C(C)(C)CO)Cc2ccccc21
CN(Cc1c(Cl)cccc1N1CCN(C(=O)c2cc(C(F)(F)F)co2)CC1)CC(O)(Cn1cncn1)c1cc(F)ccc1F
COc1ccc(OC(F)(F)F)c(C=NNc2nc(Cl)cc(S(C)(=O)=O)n2)c1
CC1CCCCN1S(=O)(=O)c1ccccc1
BrC12CSC=C1C=CC=C2c1ccc(-n2cncn2)cc1
N#Cc1ccc(-c2cc(C(=O)c3c(Cl)cccc3OCc3ccc(Cl)cc3)c(N)s2)cc1
CN1CCC2C(CNC(=O)c3ccc(Cl)c(Cl)c3)C21
CNC(=O)C(F)(F)C(=O)C(NC(=O)C(CS)NC(=O)C(NC)C(C)OCc1ccccc1)C(C)C
CC(=O)NC(CCCN=C(N)N)C(=O)NC(CC(C)C)C(=O)NC(CC(N)=O)C(=O)NC(CO)C(=O)O
CC1(C)C2CCC1(NC(=O)c1cc(Cl)cs1)C(CS(=O)(=O)N1CCCC34C=CC=CC13CCC4)C2
O=C(NC1CCC(CCN2CCN(c3ccccn3)CC2)CC1)c1ccc(Cl)cc1
NCc1ccc(-c2cc(-c3ccccc3)[nH]n2)cc1
O=C(Nc1cccs1)N1CCCn2c(CN3CCCCC3)cnc2C1
Cn1c(-c2ccc(C#Cc3ccc(C(F)(F)F)cc3)cc2)nnc1C1(c2ccccc2)CCC1
CON=C(C#N)c1cc(Cl)c(=O)n(C2CCCC2)c1
NC(=O)C(Cc1ccccc1)NC(=O)C(CCC(=O)O)NC(=O)C(Cc1ncc2ccccn12)NC(=O)C(CC1=C2C=CC=CC2CN1)NC(=O)C(N)Cc1ccc(O)cc1
COC1(C)CC(C)(OC)C(C)C(OC2(C)C(C)(O)CCCC(C)(N)OCC(O)C(C)CNC(C)(N)CC2(C)OC2(O)CCCC(C)(N(C)C)O2)O1
CCN1CCN(S(=O)(=O)c2ccc(NCc3nn(CC)cc3C)nc2)CC1
O=C(O)c1ccc(-c2cc(C=CC(=O)c3ccc(Cl)cc3)co2)cc1
CC(N)C(=O)NC(Cc1ccc(O)cc1)C(=O)N1CCCC1C(=O)NC(C)C(=O)NCC(=O)OC(C)(C)C
COc1ccc(N2CCN(CCCN3CN(c4cc(Cl)ccc4Cl)C(=O)C3(C)C)CC2)cc1
O=C(CN1C(=O)CC2(CCCC2)C1=O)Nc1ccc(S(=O)(=O)N2CCOCC2)cc1
c1ccc(NCc2ccc(OCCN3CCOCC3)cc2)cc1
O=C(CCCCCCCCCCO)NNC(=O)c1ccc(O)cc1
Cc1cc(-c2nc(CCC(=O)Nc3ccc(F)cc3)no2)co1
COc1cccc2c1OCC(O)(CNCCc1ccc(F)cc1)C2
CCN1CC(C(=O)NCc2cc(C)ccc2C)C(=O)c2c(C)cncc21
COc1ccc(N2CCN(CCNC(=O)c3cccc4cc(Cl)oc(=O)c34)CC2)cc1
Cc1ccc(C=C2OC(c3ccc([N+](=O)[O-])cc3)=NC2=O)cc1
CC(=NNc1nc(C)c(C)s1)C1C(=NNC23C=CC=CC2N=CN3)C=Cc2ccccc21
Cc1ccc2nc(-c3ccc(-c4ccccn4)cc3)n(-c3ncc(NC(C)CC(=O)O)s3)c2c1
N=C(N)c1ccc(S(=O)(=O)Nc2ccc(NC(=O)Nc3ccc(C(F)(F)F)cc3)cc2)cc1
Cn1ccc(-c2cnc(CN3CCCCC3(O)O)o2)n1
Cc1ccc(CNc2nccc(-c3ccccn3)n2)cn1
COc1ccc(NC(=O)CN(C)C(=O)CCS(=O)(=O)c2cccc3c2CCNC(=O)C3)cc1
CN(Cc1cccs1)C(=O)C(=Cc1cccs1)NC(=O)c1ccccc1
CCN(C(=O)COc1ccc2c(c1)C(C(=O)O)CC(c1cc(OC)ccc1OC)O2)c1ccc(C(C)=O)cc1
C=CC1(C(=C)CO)C=CC(OC(C)C2CC(O)CC=C(OC3(C)CC(O)C(O)CO3)C(=O)C(C)(O)C(C)(OC)CC3(C)CCOC2O3)OC1
Cc1cc(C(=O)NCCCNc2nc(N3CCOCC3)c3c(ncn3Cc3ccccc3)n2)sn1
O=C(CNS(=O)(=O)c1ccc(Cl)cc1)NN=Cc1ccccn1
CC1=NC2(C)N=C(S(=O)(=O)NCCc3ccccc3)NN2C=C1
COc1ccc(-c2noc(COc3cc(C)c(Cl)cn3)c2C(=O)NC(C)C(C)C)cc1
CCOC1CCC(=O)C1CN1CCCCC1n1ccc(C)n1
CCCSc1ccc(-c2cccc3c2C=NC2NC(=O)NC32)cc1
CC(C)(C)C1C=NNC1(C)N
CC(C)(C)C(=O)N(CC1=C2C=CC=C(F)C2(C)CN1)c1ccc(F)cc1-c1ccc(S(=O)(=O)NC(=O)c2ccc(F)c(F)c2)cc1
O=C1CC2=C(CCc3ccccc32)C(O)(c2ccccc2)C1=O
CC(C)N=C(NC#N)Nc1ncc(N2CCCC2)cc1C(=O)O
COCC(C)NC12C=CC=CC1=NC=NC2c1cccc(OC)c1Cl
Clc1cccc(Cl)c1CNC12C=CC=CC1=NC=NC2c1cccs1
CN1CC(CN2CCCC2O)C(c2ccc(C#N)cc2)C1=O
CC1(C)C(=O)c2c(O)ccc(Cc3cccc(O)c3O)c2C(OC(=O)c2ccc(O)cc2)C1OC1OCCC(O)(O)C1O
Cc1ccc(-n2ncc3nc(N)ncc32)cc1
CC(=C1CC2C=CC=CC2(O)CC1(C)C)c1ccc(Cl)cc1
CC(=O)c1ccc(NC(=O)c2ccc([N+](=O)[O-])cc2S(=O)(=O)N2CCCCCC2)cc1
Cn1cnc(=O)c2[nH]c(N)nc21
CC(=O)Nc1ccc(NC(=O)C(CCCN2CCN(C(=O)CCCC3CCSS3)CC2)n2cncn2)cc1
C=CCN1CCC2C=CCC1C2
Cn1ccnc1Cn1c(=O)n(Cc2ccc(Cl)cn2)c2ccccc21
Cc1ccc(-n2ncc(-c3ccc4nc(O)c(=O)[nH]c4c3)c2C(F)(F)F)cc1
CC(C)(C)NC(=O)Cc1cc(O)cc(C(C)(C)C)c1
C=CCc1ccc(C=NNC(=O)c2ccccn2)cc1O
COc1cccc(OCc2ccc(CN3CCCCC3C)cc2)c1C(=O)Nc1ccc2c(c1)OCO2
COP(=O)(OC)C(OC(=O)COc1cc(Cl)ccc1Cl)c1ccc(F)c(F)c1
CN(C)C(=N)c1ccc2nc(-c3ccc(NC(=N)Nc4ccc(Cl)c(Cl)c4)cc3)[nH]c2c1
O=C(O)c1cn(C2CC2)c2c(N3CCN(CC=CCN4CCN(c5ccc(F)c6c5N(C5CC5)C(=O)CC6C(=O)O)CC4)CC3)cc(F)cc2c1=O
N=C(N)NS(=O)(=O)c1ccc(NC(=O)C23CC4CC(C2)C(O)C(C4)C3)cc1
CC(NNC(=O)c1ccc(Br)cc1)=C1NC(=O)C2C=CC=CC12N
CN1CCCCC1OC1C=Cc2cccnc2C1C12CSC=C1C=CC=C2C(N)=O
Cc1nc(=O)ccn1-c1cc(Cc2cccs2)n(C)n1
CN(C)N=Nc1ccc(O)cc1
CCOC(=O)C(=O)Nc1ncc(CCl)s1
COc1ccc(C(C#N)=Cc2c(O)cccc2Br)cc1
COc1cc(OC)cc(C(c2nnnn2Cc2ccccc2)N2CCN(c3ccc(Cl)cc3)CC2)c1
Cc1c(N)c(=O)n(-c2ccccc2)n1CN
Cn1ccnc1-c1c(-c2cc([N+](=O)[O-])cs2)nnn1C1CC(=O)C2C=CC=CC2C(=O)N1
Clc1ccc(CN2C=C(CN3CCCCC3)C3N=CC=CC32)cc1
CC(C)(C)c1ccc(C2(c3c(N)ccc(Cl)c3Cl)CN=CO2)cc1
CN(C(=O)Cn1ccc(C(=O)Nc2c(Cl)cccc2Cl)n1)c1ccccc1
O=C(C1CC1c1nnco1)C12CC=NC=C1C=CC=C2F
O=C(O)Cc1ccc(NC(=O)c2ccc(NCc3ncc[nH]3)cc2)cc1
CC1C(=O)C(NC(=O)C(=NOC(C)(C)C(=O)NCCc2nc(=O)[nH]c(O)c2F)c2ncc(N)s2)N1C(=O)NS(=O)(=O)n1c(C#N)n[nH]c1=O
CCc1nc(-c2cccs2)c2c(n1)N(C(=O)CS(=O)(=O)c1ccccc1)CC=C2
CN(CC(=O)NC(C)(C)C(=O)Nc1ccccn1)CC(=O)N(Cc1ccccc1)c1cc(F)cc(Cl)c1
CCCCc1nc(C=O)c(Cl)n1Cc1cccc2c1C(Br)(c1ccc(NS(=O)(=O)c3ccccc3)cc1)CO2
CC1(Br)C=C2C=C(CN3CCOCC3)C=CC2(O)OC1=O
COc1cccc2c1CCNCC2
NC12CCN(CCc3ccc(-c4ccccc4)cc3)CC1C(=O)NO2
C=S1C(=O)NCC1=Cc1cc(-c2cccc(C(=O)O)c2O)co1
CC1CC(=O)c2ccc(CCC(=O)OCC(=O)c3ccc(C(C)(C)C)cc3)cc2N1C1CCc2ccccc2C1
Cc1ccc(Nc2ncc(-c3ccc(Cl)cc3)s2)cc1
CN(C)c1ccc(C2CC=Nc3cccnc32)cc1
CC(C)(C)NC(=O)C1CC(=O)CN1c1c(Cl)cccc1Cl
COC(=O)C(C)Nc1nc(-c2ccc(OC)cc2)c2ccc(C)cn12
Cc1[nH]c(C(=O)NNC(=O)NCc2ccccn2)c(C=C2Nc3cc(Cl)ccc3C2=O)c1C
Cc1c(C(=O)c2ccc([N+](=O)[O-])cc2)cc(=O)oc1O
Cc1cn2c(CCN3CCN(c4ccc(Cl)cc4)CC3)nc(-c3ccc(Br)cc3)c2nc1C
O=C(Nc1ccc(OC(F)(F)F)cc1)Oc1cc(C(F)(F)F)n(-c2ccccc2)n1
O=C(C1CCC1)N1CCC2(CCC(Oc3nccc(F)n3)O2)CC1
COc1ccc(N2CCN(CCCN3CC(=O)C4(C3=O)C3C=CC4CC3)CC2)cc1
COc1ccc(NC(=O)C2(C)CCN2C(=O)CC2CC=Cc3ccccc32)cc1OC
CS(=O)(=O)N1CCCC2(CCC(COc3ccc(-c4ccccn4)cc3)O2)C1
CSC(=S)NNC(=O)c1ccco1
CCCCC(=O)OCc1cnnn1Cc1ccc(OCC)cc1
CCc1nc(CN(C)C2CCC(N)(c3nc(C)no3)N2)no1
c1cnc(C2CNCCO2)cn1
CCC=CCC=CCC=CCC=CCC=CCC=CCCC(=O)NCCO
CC1(CCNC(=N)N)CNC(=O)CC(CC2=C3C=CC=CC3CN2)=C(CC(N)=O)C(=O)NC(=O)C(=O)NCCNC(=O)C(Cc2cccc3c2C=CCC3)(CC2CCCCC2)N1
CC(C)C(NC(=O)OCc1ccccc1)C(=O)NC(Cc1ccccc1)C(O)CC(Cc1ccccc1)NC(=O)C(NC(=O)OC1CCCO1)C(C)C
CN(CCC#N)CC1NC2C=CC=CC2C(C)(N)OC1=O
O=C(NC(=O)c1ccc(F)cc1)Nc1ccc(=O)[nH]c1
COc1ccc2c(c1)Oc1ccccc1C2SCCN(C)C
CN(CCCC(=O)NC(Cc1ccccc1)C(=O)O)Cc1cnnn1C1(O)OCCC1(O)CO
COCCN(Cc1ccc(C)cc1)C(=O)C=Cc1ccc(OC)c(OC)c1OC
Cc1ccc(-n2ccc(CN3CCCC3C34C=CC=CC3=CNC4)n2)cc1
CN1CCN(C(=O)C2CCCCN2S(=O)(=O)c2cccc3c2NC(=O)C3=O)CC1
Cc1nnc2n1-c1ccc(C(F)(F)F)cc1N=CC2c1ccc(C#N)cc1
CC(C)NC1=NN=CS1(C)Cc1nc2c(c(=O)[nH]1)C=CC(C)N2
C#CCOc1nccc2scc(-c3nnc4n3N=CC(c3ccc5c(c3)OCO5)S4)c12
CS(=O)(=O)c1ccc2nc(NC(=O)C3(N)CCCCN3)sc2c1
CN1CCCCC1COc1ccccc1
COc1cc(C=CC(=O)C=Cc2cc(OC)c3c(c2)OCO3)c(OC)c(S(=O)(=O)N2CCCCC2)c1
COc1ccc(OC2(O)OC3(COCO3)CC2CO)cc1C=CC(=O)C=Cc1ccc(O)cc1
Oc1ccc(-c2cccc3cc[nH]c23)cc1
CN=C(N)Nc1c(Br)cccc1Oc1ccc(C(F)(F)F)cc1
CCC(C)C(C(=O)NCc1ccco1)N(C(=O)CN(C(=O)CCC(=O)O)c1ccc(OC)cc1)C1Cc2ccccc2C1
COc1cccc(C=Cc2c(OC)c(OC)cc(OC)c2C(=O)NCc2ccc(F)cc2)c1OC
CC(=O)NC(CC(=O)O)C(=O)NC(Cc1ccccc1)C(=O)O
CC(=O)N1CCC2CC(Oc3cccs3)OC2C1
COc1c(C(F)(F)F)cccc1C12C=CC=CC1(C(=O)O)CCN2Cc1ccccc1
O=C(Nc1ccc2nc(-c3ccc(F)cc3)oc2c1)c1ccc(N2C(=O)C(=O)c3ccccc32)cc1Br
Cc1nnn(CC(=O)NN=Cc2cc([N+](=O)[O-])cs2)n1
Cc1ccc(S(=O)(=O)NCCC2=CN(C(c3ccccc3)c3ccccc3)C3C=C(Cl)C=CC23CCNS(=O)(=O)c2ccc(C)cc2)cc1
COc1cccc(S(=O)(=O)Nc2c(C(=O)O)ccc3c2OCO3)c1OC
O=C1c2ccccc2C(O)=CC1C(C1OC2C=CC=CC2=C(O)C1=O)C12C=CC=CC1N(C1CCCCC1)C(=O)C=C2O
Cc1ccc(NC(=O)C2CCCCN2c2nc(-c3ccc4c(c3)OCCO4)no2)cc1Cl
COc1ccc(-n2ccnc2Cc2nc(-c3ccc(C)cc3)c(C3OCCO3)n2C)cc1
NC1(c2cc(-c3cc(Br)co3)on2)CCC(O)(c2ccc(Cl)cc2)NC1
Cc1ccc(N2CCN(CCCN3C(=O)C(=O)c4ccccc43)CC2)cn1
CCC(C)C(NC(=O)C(CCC(=O)O)NC(=O)CSC1CCCCC1)C(=O)NC(CC(C)C)C(=O)C(CCC(=O)O)COCCCN
Cc1nc(SCC(=O)N2CCN(c3ccccc3)CC2)c2c(n1)c(=O)n(C)c(=O)n2C
CCOC(=O)c1ccc(Sc2ccc(N3CCN(c4ccc(O)cc4)CC3)cc2)cn1
CCOC(=O)c1ncc(NC(=O)c2cccc3c2c(=O)nc2n3CCCCC2)s1
CC1(C)CC(O)(NC(=O)CN2CCCCC2CNC(=O)C23C=CC=CC2=CSC3)C1
COC(=O)COc1c(Cl)cc(C(=O)c2ccc(CN3CCCCC3)c(O)c2)cc1Cl
COc1ccc(N2CCN(C(=O)C3C(=O)OCc4cccc(C)c43)CC2)cc1
COc1cc(C=NNC(=O)CN2CC(=O)C3(CCC(C)CC3)C2=O)cc(OC)c1
CCOC(=O)c1cc(-c2ccc(F)cc2)n(-c2ccc([N+](=O)[O-])cc2)n1
Cc1sc(C)c2c(=O)nc(COC(=O)c3cc(Br)co3)[nH]c12
Cc1ccc(NC(=O)c2ccc(-c3ccc(CCN4CCCCC4)cc3)cc2)cn1
NC1CC(=O)N(c2cccc(OC(=O)Cc3ccccc3)c2)C1
C=C(CC(O)C(Cc1ccccc1)NC(=O)C(Cc1ncc[nH]1)NC(=O)C(Cc1ccccc1)NC(=O)OC(C)(C)C)C(=O)NCc1ccccc1
CCn1ncc(CN2CCCCC2c2nccn2-c2ccccn2)c1C
CCC(C)C(NC(=O)C(Cc1ccc(O)cc1)NC(=O)C(N)Cc1ccc(O)cc1)C(=O)NC(CC(C)C)C(=O)NC(C(=O)O)C(C)C
CCc1nc(N(C)Cc2cc(C)cs2)c2ccc(C(=O)NC3CCCCC3)cn12
O=C(c1ccccc1)c1c(O)cccc1-c1ccc(O)cc1
CCc1c(C(=O)Nc2nccs2)cccc1S(=O)(=O)N1CCOCC1
COc1cccc2c1C(NC(=O)C(C)Sc1nc(=O)ccn1C)SC=N2
Cc1ccc(NCCCC(NC(=O)CCC2NC(Cc3ccccc3)=C3C=CC=C(Cl)C32)C(=O)O)c(C)c1
CN1CCC(C2NC3C=CC=CC3C2N)C(NC(=O)CC2CCC2)C1
COc1ccc(NS(=O)(=O)c2nc(C)c(C)c(=O)[nH]2)cc1OC
N#CCNC(=O)Cn1ccc(CNCc2cc(-c3ccc(F)cc3)n(-c3ccccc3)n2)n1
COc1ccc(CNC(=O)CN2C(=O)C(=O)NC2(C)c2ccc3c(c2)OCCO3)cc1
COc1ccc(OC)c(C2(OC)CC(=O)Oc3cccc(OCC4CCCCC4)c32)c1
Cc1cc(CC23C=CC=CC2(Cl)C(=O)NCN3Cc2ccccc2)cc(C(F)(F)F)c1
CCN1C(=O)COc2ccc(NC(=O)NCc3ccccc3)cc21
O=C(O)c1ccc(OC2CCC(O)CC2)cc1
c1ccc(-c2nnc(CNCCN3CCOCC3)o2)cc1
Cc1ccn(CC2CCC(N)(C(=O)N(C)CC3COc4ccccc4O3)N2)n1
CCOC(=O)N1CC(c2ccc(Cl)cc2)=C(C2C=CCNC2)C1=O
CCCC1(C)CNC23C=CC=CC2=C(C=NC(=N)N)NC32C=CC(O)=CC12
CC(NC(=O)C(=O)NC(C(=O)O)C(C)C)C(=O)N1CCN(C(=O)OCc2ccccc2)CC1
C=CCN1C2CCC(CO)C1C(c1ccc(C#Cc3ccccc3)cc1)C2
C=CCc1ccc(C#CC#CC(O)COC)cc1
CN1C(N)=NC(N)=NC1(C)C
COc1ccc(-n2c(Sc3nnnn3-c3ccccc3)nc3c(C)c(C)sc3c2=O)cc1
Cn1cnc2c(Sc3ccccc3)nc(NC(=O)CCc3ccccc3)nc21
Cc1ccc(C)c(Oc2nc(=S)[nH]c3ccccc23)c1Cl
Cc1ccc(C2(O)CCC(N)C(n3nncc3-c3ccccc3)N2)cc1
CC(Cn1cncn1)N1CCCCC1C1CN(CC(C)(C)C)c2cnccc21
O=C(CCc1ccccc1)NCCSc1ncccn1
N#CCSCC1CC2(CCCCN2)CN1
COc1ccc(S(=O)(=O)N(CC(=O)NCc2ccccn2)c2ccc(C)cc2)cc1
COc1ccc(-c2ncc(Cl)cc2N2CCNCC(N3CCCCC3)C2)cc1
N#CC1CCCN1C(=O)CNC1CCC2(CC1)OCCO2
NC(=O)NN=c1[nH]cc(-c2ccc(F)c(F)c2)s1
CNC(=O)c1ccc(C23NC4(CCNC4OC)CC2C(=O)N(Cc2ccccc2)C3=O)cc1
CCOCCC1(Oc2ccc(Oc3ccc(-c4ncc(-c5ccc(Cl)cc5)o4)cc3)cc2)NC(=O)C(=O)C(=O)N1
COC1CC2C(CCCN2C(=O)Cc2ccco2)O1
Cc1ccc(NC(=O)c2ccc3c(=O)n(CC(O)CN4CCCc5ccccc54)[nH]c3c2)cc1
Cc1cc(C)cc(CNCC(c2ccc3c(c2)OCO3)N2CCN(CCCc3ccccc3)CC2)c1
COc1ccc(Nc2nccc(Nc3ccc4ncn(C)c4c3)n2)cc1
Cc1cc(-c2cc(C(=O)NNS(=O)(=O)c3ccc([N+](=O)[O-])cc3)[nH]n2)co1
CC(=O)OC1CCC(OC(=O)c2ccccc2)C2(CCC(C3C=CC(=O)O3)C2OC=O)C12C(C)C(C)CCC21CCOC1=O
CC(C)N1CCCCC1N1CC(N)(c2nccn2-c2ccc(F)cc2)NCC1CCO
COc1ccc(OC)c2c1C(=O)C(O)=C(c1ccc(O)cc1)C2=O
Cn1nc(NCc2ccon2)c(-c2ccc3c(c2)OCO3)n1
NC1=NC23C=CC=CC2(C=C1)CCC(O)C3O
Cc1cccc(S(=O)(=O)N2CCCCC2C(=O)N2CCCCC2C(=O)N2CCOCC2)c1C
CN1CCCC2CCCCC21C(=O)NN=Cc1cc(Br)cs1
N#Cc1nc(N)c(-c2ccc(Br)cc2)c(SCC(=O)Nc2ncc(Cl)cc2C(F)(F)F)c1C#N
COc1ccc2nc3n(c2c1)CC=C1C=CC=C(C=O)C13
Cc1ccc(N(C(=O)c2nn(-c3ccccc3)c(C)c2OCc2ccc(F)cc2)C2C=CS(=O)(=O)C2)cc1
COc1nc(NC(C)=O)cc(-c2cccc(Cl)c2Cl)n1
CC1=CC(=O)N(C(=S)NCc2cccs2)C1C
Cn1ccc(-c2nccc3c2C(c2nccc(Nc4ccc(N5CCCC5O)cc4)n2)CN3)n1
COCCNc1ncc(-c2cc(OC)cc(OC)c2OC)s1
O=C1CCNC(=O)C1(c1ccccc1)[N+](=O)[O-]
O=C(Nc1ccc(C(F)(F)F)cc1)c1ccc(Oc2nccc(F)n2)cc1
CN(C)c1ccc(-c2nc(CC(=O)Nc3ccc(Cl)cc3)no2)cc1
Cc1ccc(-c2cc(C(=O)N3C4CCC3(COc3ccccn3)CC4)on2)cc1
O=C1OC(Cc2ccc3c(c2)CCC=C3)C(CCCc2ccccc2)C1=O
CCOP(=O)(OCC)C(CCCc1c(O)cccc1C(C)(C)C)P(=O)(OC)OC
COCCCN1c2ccc3c(c2CC(=O)C1C(=O)O)OCO3
O=C(NCCc1ccccc1)OCCCCCNC1=NC2(CCCCC2)Cc2ccccc21
COc1ccc(Nc2nc(C#N)c(C)cc2C)cc1
CC(N)C1CC1c1ccc(Cl)c(Cl)c1
C=C1CCC2(CC(C)CCC2(C)C(=O)O)C(CCC(C)CN2C(=O)C(=O)c3ccccc32)C1
O=C(O)c1cccc2c1CC(C(=O)NCCc1ccccc1)O2
CC12C(=O)CN(c3ccc(C(F)(F)F)cc3)N=C1ON=C2c1ccc(Cl)cc1
CCCN(CCCCc1ccc(O)cc1)C1CCC=C2C(O)=CC=CC21
OC1(C(F)(F)F)CC23C=CC=CC2(C=C(OCc2ccccc2)C=C3)C1
Cn1c(C(C#N)C#N)nc2cc([N+](=O)[O-])ccc21
CNC1=C(CO)C(C(N)=O)=C(Cl)C2(Cl)NCCNC12N
COc1ccc(C2(O)CCCCN2Cc2cc(S(=O)(=O)N3CCCCC3)ccc2OC)c(OC)c1
CCCCCCCCOc1ccc(C2(N)NNC(=O)C(=O)N2c2ccc(C3(C)CNN=C(C)C3=O)cc2)cc1
N#Cc1nc(NCCn2ccnc2)c(-c2ccc(F)cc2)o1
CC1CCN(C(=O)c2ccc(NC(=O)C3CCCO3)cc2)C(C)C1
CCCC(CCC)NC(=O)Nc1ccc2c(c1)C(=O)C(Cl)(S(N)(=O)=O)CO2
O=C(c1cc2c(o1)CCC=CC2)N1CCCCC1(C(=O)N1CCCCC1)c1ccccn1
COc1ccc(Oc2cc(Cl)c(=O)n(CC3C=Cc4ccccc4C3)n2)cc1
N#CCc1nc(=O)c(SCC(=O)Nc2ccccc2)c(-c2ccccc2)[nH]1
CCOC(=O)CN1N=C2C=CC=CC2(c2ccc(N)cc2)CC1=O
C#CCOc1cccc2c(C#N)c(-c3cccc(Cl)c3OC)c(=O)oc12
COc1ccc(-n2nnnc2SCCNS(=O)(=O)c2ccc(OC)c(OC)c2)cc1
COc1ccc(N2CC(=O)N3C=NC=CC32N)cc1
CC(C)CC(NC(=O)C(CO)NC(=O)CCc1ccccn1)C(=O)O
CC(C)N(CCOc1cc(F)cc(N2CN(c3ccc(OCC4CC4)cc3)CC2=O)c1)C(C)C
CNC(=O)c1cc2n(n1)CCN2c1cc(C(F)(F)F)cc(Cl)n1
O=C1CN(CCc2ccccc2)C(CC2NC=C3C=CC=CC32)C(=O)N1
CCCN1CCCCC1
COc1ccc(-c2cc(C(C)=O)c(=O)n(Cc3ccc(C(F)(F)F)cc3)n2)cc1OCC(C)N
CC1CCCCN1C(=O)Cn1c(=O)c2[nH]c(Cc3ccccc3)nc2n(Cc2ccccc2)c1=O
O=C(O)CCC(NC(=O)NCc1ccccc1)C(=O)O
O=C(O)C1(c2ccc(C(F)(F)F)cc2)CCC23C=CC=CC21C=CC=C3
Cc1ccn(CCC(=O)N2CCCCC23CCN(Cc2ccccn2)CC3=O)n1
CCC(C)=CCc1ccc(CCC(=O)O)c(Oc2c(C)ccc(C)c2C)c1
CCC(O)COc1ccc(C=CC(=O)Nc2ccc(O)cc2)cc1
O=C(NCCN1CCOCC1)c1nc(Cl)c(Cl)cc1Cl
CN1C2CCC1(C13C=CC=CC1=CSC3)CC(c1ccc(Cl)cc1)C2
CC(C)(C)NCC(O)COC1CC=Cc2ccccc21
COc1cccc(CNc2ccc(Sc3ccc(Cl)cc3)cn2)c1OC
CC1(OC2(OC3CC(O)(O)C(O)CC3CO)OCC(CO)CC2(O)O)OCCC(O)C1(O)O
COc1ccc(Nc2cc(OC)cc(NC(C)C)c2OC)cc1
Cc1cccc2c1CC(=Cc1cnc3ccccc3n1)S2(=O)=O
O=C(CN1CCCC1)Nc1ccc2c(c1)C=NC(C#Cc1ccc(N3CCOCC3)cn1)(N1CC3CCC(C1)O3)C2
O=C(COC(=O)C(Cc1ccccc1)NC(=O)OCc1ccccc1)N[N+](=O)[O-]
CCOC(=O)c1ccc(NC(=O)c2cc(Cl)c(Cl)s2)cc1NC(=O)c1cc(C)n(C)n1
Cc1ccc(C(O)(c2ccc(Cl)cc2)c2ncc[nH]2)cc1
CC(C)(C)c1ccc(C(=O)NC2(S(=O)(=O)Nc3ccc(S(N)(=O)=O)cc3)C=c3ccccc3=CC2)cc1
COc1cc(Nc2nccc(-c3ccc4nc[nH]c4c3)n2)ccc1C(=O)O
COC(=O)CN1C(=O)COc2ccc(S(=O)(=O)Nc3ccc(C)c(C)c3)cc21
CCOc1ccc(S(=O)(=O)Nc2ccc(C34C=CC=CC3N=CN4)cc2)cc1C(=O)O
O=C(Nc1ccc(F)cc1)c1cc(C23C=CC=CC2=CN(Cc2cc(F)c(F)cc2F)C3)on1
COC(=O)c1ccc(NC(=O)c2ccc(Cl)cn2)cc1
CCCCCCCCCCCCOP(=O)(O)OC(CO)C(O)C1(O)OCCC1n1c(=O)cc(C)[nH]c1=O
CC(O)C(NC(=O)COC1C=Cc2ccccc2C1)C(=O)NC(CC(=O)O)C(=O)CSc1nnc(-c2ccccc2)o1
COC(=O)NCc1ccc(C23C=CC=CC2=NNCC3=O)cc1
COCCC(=O)N1CCCCC1Oc1ccc(C(=O)Nc2ncc(Cl)cc2Cl)cc1
Nc1ncc2onc(-c3ccc(NC(=O)Nc4ccccc4)cc3)c2n1
CC(C)Oc1ccc(CS(=O)(=O)C2(C(=O)NO)CCC(N)(c3ccccc3)CN2)cc1
COc1ccc(N(CCCC(=O)O)C(=O)Nc2cccc3c2OCC3C(=O)O)cc1
CON=C(C(=O)NC12NCC(C=CC(=O)OCC(NC(C)=O)C(=O)OC)OC1(C(=O)O)C(=O)N2)c1ncc(N)s1
CC12CC=CC=C1C(O)=NC(=O)N2CCCN1CCN(c2ccc(Cl)cc2)CC1
CCOc1ccc(CN(CCCN2CC=CCC2)C(C)=O)cc1
CC[n+]1ccn(CC2OCC(c3ccccc3)(c3ccccc3)C2=O)c1
O=C(O)c1cccc2c1CS(=O)(=O)NC2(CO)Cc1ccc(OCc2ccc(Cl)c(Cl)c2)cc1
Cc1ccc(NC(=O)C[n+]2ccn(C)c2)cc1
CCN(CC)C(=O)CNC(=O)Cc1cc(-c2cccs2)n(C)n1
NC12C=NC=NC1NC(=O)N2
COc1cc(Cl)ccc1S(=O)(=O)N1CCN(c2ccc(F)cc2)CC1
NC1(c2ccccn2)CNCCN(C(=O)C2CCC(n3ccnn3)N2)C1
COc1cccc(C2NC=CN2)c1OC
CN1CCCCC1C1CCN=CN1
O=C(O)CCCOc1ccc(N(Cc2ccc(Oc3ccc(C(=O)O)cc3)cc2)C(=O)c2ccc(OCC(=O)O)cc2)cc1F
COc1ccc(CNc2nnc(NCCc3ccccn3)cc2C)cc1
CN1CCCCC1
CCN(CC)CCCC(C)N=C(NC#N)NCCc1ccccc1
Cc1ccc(N2CCN(C(=O)Cn3sc4nc(C)nc(C)c4c3=O)CC2)c(C)c1
NC(=O)c1ccc2nc(Cl)n(Cc3ccc(F)cc3)c2c1
NC1(c2ccc(F)cc2)CCNCCN1C(=O)OC(Cn1ccnc1)C(=O)N1CCCC12CCC1(Cl)C=CC=CC1O2
Oc1ccc2c(c1)C(c1ncc(NCCc3ccccn3)s1)=CCC2
CN(Cc1ccccc1)Cc1nc(C(N)=O)c2n(-c3ccc(C#N)cc3)c3ccccc3n12
CCOc1ccc(CC(NC(=O)c2ccc(C(F)(F)F)cc2)C(=O)O)cc1
Cc1nc(N(C)C)cc(N2C(=O)NCC2(N)c2cc(F)cc(OC(F)(F)F)c2)n1
Oc1ccc(C23CCN(CC2)C(Cc2ccccn2)C3)cc1
O=C1NC(=Cc2ccc(OCCCS(=O)(=O)c3cccc(Cl)c3Cl)cc2)C(=O)S1
COC1=CC2(C)C(=O)C(C(=O)C3C(C)(C)C=CC(=O)C3(C)C)=COC2C=C1
COC(=O)N1CCCCC1C(=O)N(C)CCc1ccccc1
Cc1ccc(C2(C#N)C(=O)NC=NC3=C2NCC=C3)cc1
Nc1cccc[n+]1Cc1ccc(-c2cccc3c2C(C(=O)O)C(N)C(=O)N3)cc1
CCN1CCN(CCCCN(C)C(=O)c2ccccn2)CC1
Cc1ccc(SCC(=O)NCC2(C)NC=C3C=CC=CC32)cc1
Nc1nc(N)c2ncc(Cn3ccnc3)nc2n1
CC(C=NO)=CCCCCC(N)=O
CC1NCCCC1N
O=C(C=Cc1ccc(O)cc1O)OC(CC12C=CC=CC1=CC=CC2)C(=O)O
C=C(C)C(O)CC1C(=CC=C(C)C)C2CC3(CC(=O)OC(C)C3)C(=O)C(C(=O)c3ccccc3)(C2=O)C1(C)C
COc1cc(C)cc2nc(OC3NCCC34CC=CC(=O)CCCC3(CC3(F)F)C(=O)CNCC3(CC3C(=O)NS(=O)(=O)C3CC3)N4)c(-c3ncc(C(C)C)s3)cc12
CC1N2C=NC=CC2=CC1(C)N
NC1=NC2C=CC=CC2C2=C1C1(C=NC(=O)C3=CSCN31)Cc1cc(Cl)ccc12
CCCCCCCCCCCCCCCOCCOP(=O)(O)OCC1(n2ccc(N)nc2=O)OC(O)CC1O
CN(C)c1cc2c(nn1)CN(C(=O)c1cccs1)CC2
CC(=O)OC12CC(C)(C)CCC1C(C)(OC(=O)c1ccc(C#N)cc1)CC1(CC(C)C(c3ccco3)O1)C2
FC(F)(F)c1ccc(CNC2=NC=NC3(c4ccc(Cl)cc4)CON=C23)cc1
O=C(C=C(O)NO)NCCc1ccccc1
CCNCC(O)CNC12C=CC=CC1=NC=NC2c1ccccc1
C=CCn1cc2c3ccccc3n(C)c2c(C(=O)NC2CNCC(N)(c3ccccc3)N2)c1=O
C1=CN2CCN(Cc3ncc[nH]3)CC2(Cn2cncn2)N1
CCCCc1nc2c(-c3ccc(-c4nn[nH]n4)cc3)c[nH]c2c(=O)n1CCCC(=O)OC
CCCCc1nc2c([nH]1)C(NCCCCC(=O)c1cc(C)cs1)CNC2
COC(=O)c1scc(C2CCCCN2)c1NC(=O)CCF
CC1OC(CN(C)C(=O)Nc2ccc(C(F)(F)F)cc2)CC(=O)N(C(C)CO)C2C=CC(NC(=O)C3CCCCC3)=CC12
COCCNC(=O)Cn1ncc(C)c1C(=O)NC1CCCO1
CN1C=NC(CC(=O)N(Cc2ccc(C(=O)O)cc2)OCc2ccc(C(C)(C)C)cc2)C1(N)C1CCCCC1
COCCCN(C(=O)c1nsc(C(N)=O)c1N)C(C(=O)NC1CCCCC1)c1ccc(OC)cc1
Cc1cc(C)n(CC(F)(F)F)c1C(=O)COC(=O)NCc1ccccc1
Cc1ccc(C)c(NS(=O)(=O)c2ccc(CN(CC3CCCCC3)C(=O)NCCS(C)(=O)=O)cc2)c1C
NC1(c2ccccn2)CCCNC1C1=NNC2=C(C(F)(F)F)C=CCN12
CC(O)Cn1c(=O)[nH]c2ccc(C(=O)N3CCN(Cc4ccc5c(c4)OCO5)CC3)cc21
CC1C=C2C=C3OCC(C)(C)CC3=C(OCCCC(=O)NCCN3CCOCC3)C2(C)C(=O)O1
CN1C=C(C2CCCCC2)C2C(C(=O)NC(C)(C)C(=O)Nc3ccc(C(F)(F)F)cn3)=CC=CC21c1nccc(N)n1
CCOC1CCC=CC12C1C=C(F)C=C(F)C1=CN2S(=O)(=O)c1ccccn1
Cc1ccc(NC(=O)C2(C)NC(=O)C(=NNC(=O)c3ccccn3)S2)cc1
O=C1C(=CC(O)c2ccccn2)C(=Cc2ccc(Cl)c(Cl)c2)C2C=CC=CC12
COc1ccc(OC)c(C2CN(C(=O)CSc3nnnn3C3CCCC3)N=C2c2cccc3c2C=CCC3)c1
COC(=O)C(CCSC)N(C(=O)c1ccco1)c1ccc2nc(-c3ccc(Cl)cc3)oc2c1
CCC(NC1C=CC1)C1CCCN1C(=O)C(CC(=O)O)CC(N)C(=O)O
Brc1ccc(C23C=CC=CC2=Nc2ccccc2C32CCCC2)cc1
N#CC(=Cc1cccs1)C12C=CC=CC1N=CN2C1CC1
CNC(=O)c1ccc(Nc2cc3c(cn2)[nH]c2cccnc23)cc1
CCOC(=O)c1nc(C=Cc2ccc(OC)c(OC)c2OC)cc(NC(C)=O)n1
Cn1ccc(=O)cc1-c1cccc2c1CCC=C2C(=O)NC1CC1
CON=C(CN(C)C(=O)c1ccc(Cl)cc1Cl)C(CCN1CCCC2(C1)C(=O)NC(=O)N2c1ccccc1)c1cccc(Cl)c1Cl
CCC(CCC(O)C=CC1CC(=O)CN1CC=CCCCC(=O)OC)OC
CCCCc1ncc(-c2nccc(-c3ccc(F)cc3)c2-c2ccccc2)n1C
CN(c1nccc(F)n1)C1CCCCN1C(=O)c1cc(C2CC2)[nH]n1
O=C1SSCC12CCC(CS(=O)(=O)CCCO)O2
CC(C)CNc1nc2c(c(N3CCSCC3)n1)C(C)C(C)C=C2
Cc1cc(C#N)c(C)c(Oc2nccc(NC3CC(N)(C(=O)N4CCC4N(CC(N)=O)C4CC4)CCN3)n2)c1
CC(C)N(C(=O)CN1C(c2cccs2)=NC(=O)C1NC(=O)CC(=O)Nc1ccc(Br)cc1)C(C)C
CN(C)C(=O)C1CC(NC(=O)C23CNC=C2C=CC=C3Cl)CC(NC(=O)C23C=CC(N)CN2C=CS3)C1
CSc1ccc(C(=O)NCc2ccc(N(C)C)cn2)cc1
CN(N=O)C(=O)Nc1ccc(-c2ccccc2)cc1
COc1ccc(NS(=O)(=O)c2cc(Cl)cc(-c3cc(C)on3)c2)cc1N1CCCC1
CC1=CC=CC2N=COC12c1c(C)cccc1NC(=O)c1ccccc1
O=C(CSC12C=CC=CC1N=CN2)NCCCn1ccnc1
NC1(COc2ccccc2)CCC(NC(=O)c2cc(-c3ccc4c(c3)OCO4)on2)N1
CC12C=CC=CC1N=CN2C1CC2CC(N)(CC3(c4ccc(F)cc4)CCCCN3C(C(=O)O)c3ccc(F)cc3)CC1N2
CSc1ccc(C(O)c2ccc3c(c2)CC(N)(CCc2ccccc2)CN3)cc1
CN(C)c1ncc2[nH]c(N)nc2n1
COc1ccc(OC)c(C=CC(=O)OCC(=O)Nc2ccc(S(=O)(=O)N3CCOCC3)c(C)c2)c1
N#CCC(c1ccccc1)C(c1ccc(O)cc1)C1C=C(O)c2ccccc2C1
Cc1cc(N2CC3CN(C(=O)c4ccc5nc(C6CC6)oc5c4)CC3C2)nc(C)n1
CC(=O)Nc1ccc(-c2nc(-c3ccc(C(F)(F)F)cc3)no2)cc1
Fc1ccc(C(c2cccn2-c2ccc(F)cc2)n2ccnc2)cc1
CCCCc1ccc(CCC)cc1C(=O)Nc1c(C)cccc1C
COc1cccc(NC(=O)CCc2n[nH]c(=S)n2C)c1OC
Cn1ncc(C(=O)Nc2nccs2)c1Br
O=C(Nc1nccs1)c1ccc(O)c(S(=O)(=O)N2CCCCC2)c1
O=C(Cn1cnc2c3c(sc2c1=O)CC=CC3)Nc1ccc(N2CCNCC2)cc1
Clc1ccc2c(c1)CCCN2Cc1coc(-c2c(Cl)cccc2Cl)c1
Cc1cccc[n+]1CC(=O)c1ccc(Br)cc1
CN1CCCCC1NC(=O)c1cc(N)c(NC(=O)c2nc(N)c(NC(=O)c3ccc(N)n3CN)[nH]2)[nH]1
Cc1ccc(S(=O)(=O)C2c3c(Cl)cccc3NC2C(=O)NC(C)C)cc1C
Nc1cc(=O)c2ccc(NC(=O)C3CC3)cc2[nH]1
O=C(CSC1=NN=CCN1)NCCc1ccccc1
Cc1cncc(C(=O)OCc2noc(-c3ccccc3)c2C)n1
Nc1ccc(Cl)c(OC(N)(O)SC2=CC3=CNC4(C=NC=N4)C3C=C2)c1
Cn1nnnc1SCC(=O)Nc1ccc(Oc2ccccc2)cc1
CC(C)CC1(NC(=O)Cc2c(Cl)cccc2Cl)CCC(N)(c2ccc(C3(c4ccccc4)CCCN3)cc2)CN1
C=C(c1ccc(Br)cc1)C1OOC2(c3ccc4c(c3)OCO4)C(=O)CCC(=O)C2O1
O=C(NCC1(c2ccc(Cl)cc2Cl)CCC1)c1ccc(-c2c(Cl)cccc2Cl)cc1
CCC1(C)C(C)(OC2OC(OC3(O)OCCC(O)(CO)C3(O)O)C(C)CC2O)NCC(C)CCOCC(N)CCC(O)(C(N)CO)C(=O)C1(C)OC1(C)CC(C)(O)CC(C)(OC2(O)CC(O)C(C)(O)CO2)O1
O=C(CN1C(=O)C(=O)c2ccccc21)Nc1ccccc1
CP(=O)(O)CCNc1nc(Oc2ccc(-c3nc(-c4ccccc4)no3)cc2)c2[nH]c(N)nc2n1
Cc1ccc(C)c(S(=O)(=O)N2CCCc3cc(C(=O)Nc4ccc(CN5CCOCC5)cc4)ccc32)c1
FC(F)(F)C(CN=Cc1cccs1)=NNc1ccccc1
Cc1cc(N)cc(CC(N)C(=O)N2CCC(C(=O)NC(CC(=O)O)C(C)C)C2F)n1
COC(=O)C=CC(CCl)NC(=O)C(Cc1ccccc1)NC(C)=O
CCC(C)C(NC(C)=O)C(=O)NC(Cc1ccccc1)C(O)C1CCCN1C(=O)C(=O)Nc1ccc(C(=N)N)cc1
O=C1c2ccc(Cl)cc2CC2CN(C(=O)CCl)CCC12
Cc1cc(-c2nc(CCCc3ccc(C4CCCCC4)cc3)no2)co1
NC(=O)C(Cc1ccc(O)cc1)C(Cc1ccc(O)cc1)C(=O)O
CCCC(NC(=O)c1cccc(OC)c1OC)C(O)(C(=O)NC1CCC(OCC(C)(C)C)C(O)(OCC(C)(C)C)C1)C(F)(F)F
Cc1cc(O)c2c(c1)CC(=O)c1cc(O)ccc1-2
COC(=O)c1ccc(-c2cc(C(=O)OC)cc3c2oc(=O)c(=O)n3CC(N)=O)cc1
CCn1c(C(O)(c2ccc(O)cc2)c2nccn2C)cc2ccc(Cl)cc21
CC(=O)c1ccc(NC(=O)CN2CCCCC2n2cnc(=O)c3ccccc32)cc1
O=C(NCCN1CCOCC1)c1ncc2ccc(-c3cccs3)cn12
N#CC1(NC(=O)COC(=O)c2ccccc2)CCCCC1
CCN1CCN(c2nc(NC3CCC(N4CCOCC4)CC3)cc(-c3ccc(C(F)(F)F)cc3)n2)CC1
COc1ccc(-n2ncc(CCC(=O)O)c(SC3CCCCC3)c2=O)cc1
Cn1ccnc1C(c1ccc(C#N)cc1)c1cnccn1
CN1CCN(c2nc(NC3CC3)c3c(nnn3Cc3ccc(C(F)(F)F)cc3)n2)CC1
CC1(C(=O)NC2C=CC=C3C=CC=CC32)COC2C(C34OCC(=O)CC3C=CC=C4F)=CC=C(O)C2(CO)C1
Cc1ccc(NC(=O)c2cc(NCCCN3CCCC3)cc([N+](=O)[O-])c2)cc1
N#Cc1cc(N2CCC3(CCNC3(N)c3nccs3)C2)sn1
COC(=O)c1c(C(F)(F)F)[n+]([O-])c2c(Cl)cccc2[n+]1[O-]
CCCc1ccc(-c2nn(-c3ccc(F)cc3)cc2NC(=O)C2CCC(=O)N2)cc1
COc1ccc(CC2NCC(N(CCCNC(=O)c3cc(Cl)ccc3Cl)C(=O)NCCc3ccc(C(F)(F)F)cc3)C2(N)C(N)=O)cc1
COc1ccc(C(=O)Nc2ccc(Br)cc2)c(NN=CC2(C)CNc3cccc(O)c32)c1
CCN(CC)S(=O)(=O)c1ccc2ncn(-c3ccc([N+](=O)[O-])cc3)c2c1
CC(C)=CCc1c2c(c3oc(-c4cc(O)cc5ccccc45)cc(=O)c3c1O)C(O)=C(O)OC2C
CCOC(=O)CCc1ccn(-c2ncc3sc4c(c3n2)CC=CC4)n1
Cn1c(Cl)cc(Cl)c1C(=O)Nc1cc(-n2cncn2)ccc1C1CCC1
CCCCOC(=O)c1ccc(OCC(=O)Nc2ccc3c(c2)OCO3)cc1
CCOC(=O)Cc1ncc(NC(=O)c2c(F)cccc2S(=O)(=O)N2CCN(c3ccc(OC)cc3)CC2)s1
Nc1ccc(Br)cc1
CN(C)C1CCC(NC2=NNC3(c4ccc(OCC(F)(F)F)cc4)N=C(NC4CCCCC4)NC3=C2)CC1
CC1CN(c2nc(N3CCOC(c4ccc(C(F)(F)F)cc4F)C3)c3c(CCC(=O)N(C)C)nccc3n2)CCO1
C=C(C)CC(=O)OC1CC=C2C(=O)C3(CC3(C)C)C3(C)C(CC)=CCC(C)C(C21C)C3(O)O
CN(CC(=O)N(C)c1ccc2cc[nH]c2c1)C(=O)Cc1ccc(NS(C)(=O)=O)cc1
CC1=CC=CC2=C(CC(=O)NCc3ccc(C)cc3)OCC12
CCC(C)C(N)C(=O)N1CCCC1N(C)C
NC(CCC(=O)O)C(=O)Nc1ccc([N+](=O)[O-])cc1C(F)(F)F
CC1c2c(N)ncnc2N(C2CCCC2)C1C(=O)Nc1ccc(OCCCCC(=O)O)cc1N1CCN(C)CC1
COc1cccc(N2CCN(C(C)=O)CC2)c1Nc1ncc2[nH]c(N3C(C)COCC3(C)C)nc2n1
O=c1cc[nH]c(=O)n1C1(F)CC(COP(=O)(Oc2ccccc2)Oc2ccccc2)CO1
CC(=O)N1CCN(CCCCCCCCCCCCOc2ccc(Cl)cc2)CC1
CCn1c(=O)c2[nH]c(-c3ccc(C(F)(F)F)cc3)nc2n(CC[SH](C)CC(=O)NC)c1=O
Cc1cc(C(=O)Nc2cccc(Cl)c2CN2CCN(C(=O)c3cc4ccccn4n3)CC2)n(-c2ccc3c(c2)C(Cl)=CCC3)n1
CNC1(C)C(O)(O)CCOC1(O)OC1(O)CCCC(N)(N)C1OC1(C)OCC(N)(N)CC1OC1(O)OC(CO)CCC1(N)O
CC1C=C2CC(CCC34C=CC=CC3C=CC=C4)COC2(C)OO1
CC(N)CC(O)C(=O)NC(CCCNC(=N)N)C(=O)N1CCCC1C(=O)NCC(=O)NC(CCCCN)C(=O)O
CC=C(C)C=CC(C)C1CCC(C)C2(C1)C(=O)C(C)C=CN2c1cc(Cl)ccc1OC
Cc1ccc(C=NNC(=N)N)cc1N(Cc1cc(CN2CCCC2)ccc1C(=O)O)C(=O)c1ccccc1
COc1ccc(-c2nc(CN3CCN(c4ccc(C)c(C)c4)CC3)no2)cc1
O=C(O)c1ccc(-c2nc(-c3ccc(Br)cc3)no2)cc1
CNc1ccc(N2CCN(CC3CN=CN3)CC2)cc1
COc1ccc(C2=C(Cc3ccccc3)C(O)Cc3c(OC)cccc32)c(OC)c1Br
Cc1c(-c2ccc(Cl)cc2)cc(CN2CCc3ccccc32)n1-c1ccc(C(F)(F)F)cc1
COc1cc(OCC2CN(CC3CC3)CCO2)cc2c1Cc1n[nH]c(-c3ccc(-c4ccccc4)cc3)c1-2
COc1ccc(CC2CCC(CN3CC=CC(c4ccc(F)cc4)C3)O2)cc1OC
O=C(O)CC1=NC(=Cc2ccc(OCc3cc4c(cn3)CCC=C4)cc2OCc2ccc3c(n2)CCC=C3)C(=O)S1
Cc1ccc(NC(=O)C2CCCCN2Cc2c(C)ncc(CO)c2O)c(N)c1
O=C1C(c2ccc(S(=O)(=O)O)cc2)=C(O)OC2C=CC=CC12
Cc1ccc(-c2cc(C=O)c(O)c(O)c2Cc2c(C)cc(C)cc2C(=O)O)cc1
COCCn1ccc(CNCCCNc2ncc(-c3ccccc3)o2)n1
COC1C=Cc2c(C(N)=O)cc(Nc3ccc([N+](=O)[O-])cc3)nc2C1OC
CCN(CC)CCN(CCN(CC)CC)C(=O)c1ccc(C=Cc2ccccc2)cc1
C=CC(=O)Nc1nc(Nc2nc3c(s2)C(N2CCCC2)C=CC3)cc(-c2ncc(NC(=O)C3CC3)s2)n1
COc1ccc2c(c1NCCCc1cccc(OC)c1OC)C1(CC=[NH+]2)CCC23OCOC2=CC=CC3[NH2+]1
CCCCCN(CC(O)C(Cc1ccccc1)NC(=O)OC1CC2OC(OCC)CC2O1)S(=O)(=O)c1ccc(OC)cc1
Nc1c(O)[nH]c(=O)n(C2CCCO2)c1=O
Cc1cccc2c1COC1(CCCN(c3ncccn3)C1)C2
O=C(Nc1ccc(Oc2ccccc2)cc1)c1ccc2c(c1)OCCO2
CC(C)=CCCC(C)=CCOc1ccc(C#N)cc1
CC(=O)C1=CC(NCN)=C([N+](=O)[O-])C2(C1)C(C)CNCC(=O)OC1(N)c3ncccc3C=CC1CNC2(O)O
CC12CCN(CC1)C(=NOC(c1ccccc1)c1ccc(Cl)cc1)C2
NCCCCCCNCc1ccc(CNCCCNC(=O)CCCCNCCCN)cc1
NC(=O)C(Cc1ccccc1)N1CCN(C(=O)C(Cc2ccc(Cl)cc2)NC(=O)C23C=CC=CC2CCCN3)CC1
C=CCOC(=O)N1CCCCC1n1c(O)c2c(nc1=O)SCC2
Cn1ccc(-c2ccc(C3C4CC(NS(C)(=O)=O)CC43)cc2)n1
OCCN(CCO)CC12CCOCC1CCC(O)N2c1cccnn1
COC(=O)c1cccc2c1oc(=O)c1cc(C)ccc12
O=C(COC(=O)C=Cc1ccccn1)NC(=O)Nc1ccc(F)cc1
CC(=O)Nc1ccc(C(=O)Nc2ccc(-c3ccccc3)cc2)cc1
NC1CCOC2CCNCC2N1
CCC=CCC=CCC=CCCC=CC(O)CCC(=O)OC
Nc1nccc(NC2CCC(CNCc3ccccc3)(c3ccccc3)C2)c1[N+](=O)[O-]
Cc1ccc(C)c(N2N=CC3CC(NC(=O)Cn4nc(C)cc4C)CC=C32)c1
C1=CC2=NC=NC(c3cccs3)C2(N2CCCc3ccccc32)C=C1
CC=CC=CC1C(=O)CC=CC1(C)C
Fc1ccc(Nc2nc(NCc3ccc(C4CCCCC4)cc3)cc(C34C=CC=CC3N=CN4)n2)cn1
C=C1C2CC(O)C3(CCC4(CCC(C)(C(=O)OC)CC4)C(C)C3)C1CC2=O
CNC(=O)c1ccc(OCC23CCC(C(=O)Nc4ccc(-c5ccc(F)cc5)cc4)(CC2)O3)cn1
COc1nn(C)c2c1C(N)(c1ccc(Cl)cc1)NCC(=O)C2
Cc1[nH]c(=O)n(OCc2ccccc2)c(=O)c1Sc1ccc([N+](=O)[O-])cc1
O=C1CCc2ccc(-c3cc([N+](=O)[O-])co3)cc2N1
CSc1ccc(N(C)C(=N)Nc2ccc(Cl)cc2)cc1
OCC(O)C(O)C(O)C(O)C(O)CO
O=C1C(c2ccc(F)cc2)=CNC2(O)C=NC=CC12
COc1cc(OC)cc(-c2nnc(SCC3CC=CCC3)o2)c1
C=CC=C(CCCCCCc1nc(C)c(-c2ccc(C)cc2)o1)C(=O)O
CC1(NC(=O)Nc2ccc(O)cc2)CCCS1(=O)=O
O=C(CN1CCN(S(=O)(=O)C=Cc2ccccc2)CC1)Nc1ccc(F)cc1
Cn1ncc(C(F)F)c1-c1nccc(NC(CCN2CCNC2=O)c2ccc(Cl)cc2)n1
CC(=O)c1cc(C)cc(CN2CC3N=C(c4ccco4)C=CN3C2=O)c1
Nc1nc(I)c2[nH]c(N)nc2n1
CC(C)=CCCC(C)=CCCC(C)=CCCC=CCC=CC(C(=O)O)C(=O)O
COC=C(Cn1cncn1)Cn1c(Cl)nc2ccccc21
CCCNC(=N)CCC(=O)N1c2nc(=O)n(C)cc2NC=CC1CCl
CC(=O)N1CCCCC1C(=O)N1CCC23C=CC(F)=CC2NC(=O)C=C3C1
CN1CCc2ncnc(SCc3ccc(F)cc3)c21
COC(=O)CC=CC(C)C(C=NNS(=O)(=O)c1ccc(F)cc1)N(C)C
C=C1CC(CCC2C=CC(=O)O2)CCC12CCC(C)C(C)(CO)C2O
Nc1nc(N)nc(-c2ccc(F)cc2)n1
CCCOc1ccc(C(=NO)c2ccc(C)cc2)cc1
CC(=O)OC1CC2(CCC13CCC1(C)C(C3)C(C)C3CC(OC4CCC(OC(C)=O)C(C)(O)O4)CCC31)CC(C)CCC21OOC2(CC(C)C(C)CC2(C)C)OO1
CCN(CCCCc1ccc(O)cc1)CCCc1ccc(OC)cc1
CC(C)C(=O)c1c(-c2ccccc2)c(-c2ccccc2)c(C(C)C)n1Cc1ccccc1
CC1(O)CCCC(N)(C2(C)c3c(Cl)cccc3SC2c2ccc(F)cc2)N1
CC(C)CC(NC(=O)N1CCOCC1)C(=O)NCc1ccc2c(c1)NCC2C(N)=O
CC(C)CCCC(C)C1(OC(=O)c2ccccn2)C=CC(=O)C(O)=C1
O=C1C=CC(=O)N1c1cccc(Cl)c1NC1=NC(C(F)(F)F)Cc2c1cc(C(F)(F)F)cc2C(F)(F)F
CN(C)CCCN1C(=O)COc2ccc(-c3ccc(NC(=O)C=Cc4ccc(Cl)cc4)cc3)cc21
CCCCCCCCCCCCCCCCCCOCC(COP(=O)([O-])OCC[N+](C)(C)C)OC
Cc1ccc(NC(=O)CSc2nnnn2C)cc1
O=C(O)Cn1ccnc1CN1CCCCC1c1nccs1
COc1ccc(CNC(=O)CSCC(=O)Nc2ccc(Cl)cc2F)cc1
Ic1ccc(C23C=CC(N4CCC5(CCCCN5)CC4)=CN2C=NC3)cc1
Cc1c2c(c(C)c3c1[nH]c1cccc(O)c13)[NH+]=CCC2([NH3+])CN(C)CCCN
COc1ccc2c3c(c(=O)oc2c1)C(C)(C)C=CC3
Cc1cc(Cl)cc(NC(=O)CCC(=O)N2CCN(Cc3ccccc3)CC2)c1
OCCCNc1cc(-c2cccs2)nc(-c2ccc(O)cc2)n1
CC(=O)c1nc(-c2ccccc2)c(-c2ccccc2)n1O
CCCCC(C(=O)NCC1CCCO1)N(C(=O)CNS(=O)(=O)c1ccc(OC)cc1OC)c1ccc(C)cc1C
CC12N=CN=C(Nc3ccc(C(=O)NCCCN4CCCC4)cc3)C1NN=C2N
COCCC(=O)N1CC2CCCN(c3ccccn3)C2C1
CCOC(=O)Nn1ccn(CN)c1=O
COc1ccc(N=C2C=NNC(c3cccs3)S2)cc1
N=C(N)c1ccc(C(=O)NC(CCC(=O)O)C(=O)NC(CC(=O)O)C(=O)NC(Cc2ccccc2)C(N)=O)cc1
O=C(COc1ccc(F)cc1)Nc1cccc(NC(=O)c2ccc(Cl)cc2)c1OCC(=O)N1CCSCC1
CCCCCCCCCCCCCC(=O)OC1OC(COC(=O)CC)(OCC(COC(=O)c2ccccn2)OCCC(C)(O)CCCCCCCC)C(OC(=O)CCCCCCCCCCCC)C1OC(=O)CCCC
CN1CCCC1COc1ccc(O)cc1
CC1NC(n2c(CCC(=O)NCCc3ccccc3)nc3c(c2=O)SCN3)COC1C
COc1ccc(NC(=O)c2nc(N)c(C)nc2C#Cc2ccc(CN3CCOCC3)cc2)c(OC)c1
CCc1ccc(NC(=O)C2C(c3ccc(Cl)cc3)=C(C)NC3NN=CN32)cc1
COC(=O)c1ccc(OC(=O)N2c3ccccc3Sc3ccccc32)cc1
CCN(CC)CCCC(C)NC1C(=O)NC2C=CC=C(C)C2=C1c1ccccc1
CNC(=O)c1cnnn1C1CCCCN1C(=O)c1ccc(-c2nccs2)cc1
CCN(Cc1cccc2c1OC(=O)C(C)(c1ccccc1)C2)c1ccc(F)cc1
O=C1C(=O)C(C(=O)O)C(NC2CCC(C(=O)OCc3ccccc3)CC2)c2ccccc21
C[N+](C)(CCCN1C(=O)C(=O)c2cc(Br)ccc21)CC1CCCCC1
CCCc1c(C2(C)N=CC(CC)=C3C(OC)=CC=CC32)c(=O)[nH]c2ccc(OC)c(OC)c12
CS(=O)(=O)N1CC23C=CC=CC2(C1)N(C(=O)c1ccc(OC(F)(F)F)cc1)CCC3
COc1ccc(C(=O)NCc2ccco2)cc1
Cn1c(NC(=O)C2CC2c2ccccc2)nc2cc(C(N)=O)ccc21
NC1C=CCN2C1=CC1(N)C=CC=CC21
Cc1ccc(NC(=O)Nc2ccc(-c3ccc(S(=O)(=O)O)cc3C34CSC=C3C=NC(c3ccc(S(=O)(=O)O)cc3)=C4N)cc2)cc1
CC(C)N1CCCC1(C(=O)N1CCN(S(C)(=O)=O)CC1)c1ccc(F)cc1
Cc1ccc(C(=O)OCC(=O)Nc2ccc(N3CCCCC3)cc2)cc1
CCNc1ccc(C(=O)N2CCCCC2c2ccccn2)cc1
O=C(Nc1ccc(Cl)cc1)C1CC1c1ccccc1
CCCN(Cc1ccccc1)c1nc(C)cc(Nc2cccc(Cl)c2Cl)n1
NC1CCCN(C23CCNCC2NC(=O)N3)C1
C=CC(=O)Nc1nc(SCCC(C)C)cc(S(=O)(=O)N2CCCCCC2)n1
CCOC(=O)N1CCN(C(=O)CSc2nnc(Cc3ccccc3)n2N)CC1
Cn1cnc(=O)c2[nH]c(N)nc21
O=c1nc(O)c2c(n1Cc1ccccc1)C=CCC2
CCCCc1ccc(-n2nc3cccc(NC(=O)c4ccc(Cl)c(Cl)c4Cl)c3n2)cc1
Cc1ccc(NC(=S)NN=C2CC3C=CC=CC3C2=O)cc1
Cc1cc(Cl)cc(C)c1OCC1(OCCOc2ccc(CC(=O)O)cc2)CCOCC1O
CC1(NC(=O)C(N)CCS(C)(=O)=O)NC(=O)OC1N
CSC(=Nc1ccccc1)Nc1ccccc1
COc1ccc(CNC(=O)C2CCCN2S(=O)(=O)c2cccs2)cc1
COc1cc(OC)c(OC)cc1C=C1NC(=O)C(=NNC(=O)C23C=CC=CC2=NSC3)S1
COCCCNC(=O)C1(C)C(C(=O)OC)=CC(=O)N1Cc1ccc2c(c1)OCO2
C=CC(=O)Nc1ccc(N2CN(C)C(=O)C3N=CN=C(Nc4ccc(N5CCN(C)CC5)cc4OC)C32)cc1
CC(C)C(NC(=O)c1ccc(Cl)cc1)C(=O)N(C)C
CC(C)(C)CCN1CCCCC1(CNC(=O)c1cc(C(F)(F)F)ccc1C(F)(F)F)c1ccc(Cl)cc1
COc1ccc(C2N(Cc3ccc(F)cc3)CC(=O)N2C)cc1
CC(Cc1ccc(C#Cc2ccc(NC(C)(C)C)nc2)cc1)NS(=O)(=O)CCCOc1ccccc1
CC1CCCCC1
CC(C)CC1(C2Cc3ccccc3C2)CNC(=O)C(=O)N1C(C(=O)Nc1nccs1)c1ccc(N2CCN(C)CC2)cc1
COc1ccc(-n2nc(CCC(C)NC(=O)C3CCC(c4ccc(C(F)(F)F)cc4)N3)cc(Sc3ccc(Cl)cc3)c2=O)cc1
CC(C)CC(C)(C)C[NH3+]
CC(C)(C)c1ccc(CN(C(=O)CN2C(=O)C(=O)NC2(c2ccccc2)c2ccccc2)C2CC2)cc1
COc1ccc(OC(=O)CS2(C)C=Nc3cc(NC(=O)c4ccco4)ccc32)cc1
COc1ccccc1
Cc1cccc(Nc2cc([N+](=O)[O-])cc3nonc23)c1C
NC(=O)c1ccc(C2C3C(=O)NC4C=CC=C(c5ccn(C6CCC(F)(F)CN6)n5)C432)cc1
COc1nncc2c1CCN(C(=O)c1nccc(N3CCC3Oc3cc(F)ccc3Cl)n1)C2
COc1ccc2nc(NN=Cc3ccc4c(c3)OCO4)ccc2c1
CC12C=C(Cl)C=CC1N(CC(=O)NCCN1CCOCC1)C(Cc1cc(=O)[nH]cc1O)=C2
O=C(NCC1CCCO1)c1cc([N+](=O)[O-])co1
C=CCNC(=S)N1CCCCC1C(=O)c1ccc(Cl)cc1
COc1ccc(-c2c(NC(=O)Nc3ccccc3)ccc3c2OCO3)cc1OC
Nc1nc(N)c2ccc(Cl)cc2n1
Cc1cc(C(C)C)c2ccc(=O)oc2c1
COc1cc(OC)c(OC)c(C(=O)Nc2ccc(N3CCN(CC(O)(Cn4cncn4)c4ccc(F)c(F)c4)CC3)cc2)c1
Cc1nc(N)cc(N2CCCCC2C(=O)Nc2ccc(Br)cc2)n1
CC(C)[N+](C)(C)CCOP(=O)([O-])C(O)CCl
O=c1cc(S)nc2sc(-c3ccc(Cl)cc3)cn12
CC1(C)C(=O)C=CC23SC(=O)NC12N(S(=O)(=O)c1ccc(F)cc1)C=CC3c1ccc([N+](=O)[O-])cc1
O=C(CCC(NC(=O)OCC12C=CC=CC1C1C=CC=CC1C2)C(=O)OC1(O)CC(O)CC(O)(C(=O)O)O1)NC1CCCCC1
COc1cccc2[nH]c(C(C)NS(=O)(=O)OCC3C(NC(=O)C(Cc4ccccc4)NC(=O)OC(C)(C)C)COC(O)C3(O)C(=O)NC(C)C)cc12
CC(C)C(OCCCN1CCCCC1CO)C1(Cl)C(=O)C(=O)c2ccccc2C1=O
COc1cc2oc(=O)c3c(O)c4c(c(O)c3c2c(O)c1C)C1C(=CC=C(O)C1C)C=C4
Cn1cnnc1CNC(=O)NC1NCC(N)(CC(F)(F)F)C1O
O=C(c1ccc(Br)cc1)N1CCN(c2cccnn2)CC1
COc1ccc(-c2nnc(SCC(=O)c3cc(OC)ccc3OC)o2)cc1
CC(C)(C)C(=O)C(=Cc1ccccc1)NC(=O)c1ccccc1
CC(C)=CCCC(C)(O)C12CCCC1(O)C(C)(C)C(=O)C1=C2CC2C(=C1)C(O)C(C)(C)CC2C
O=C(O)C(Cc1ccc(NC2=NC3=CC=CCC3c3ccccc32)cc1)Oc1ccc(Cl)cc1
COc1ccc(Cn2c(SCC(=O)N3CCN(C(=O)c4ccco4)CC3)nnc2-c2ccco2)cc1
COCCn1cc(C)c(=O)c(C)c1Cl
CC(=O)Nc1ccc(N2CCOCC2)cc1
CNC(=O)c1ccc(S(=O)(=O)N2CCc3cc(S(=O)(=O)N4CCOCC4)ccc32)cc1
Fc1cc(F)c(-c2nc(N3CCOCC3)no2)cc1Oc1c(F)cccc1F
COCCn1c(=O)c2[nH]c(-c3ccccc3)nc2n(Cc2ccc(F)cc2)c1=O
CC(C)Oc1ccc(C(C)C(=O)N2CCCc3ccccc32)cc1
CCN(CCNc1ccc2cc(Cl)ccc2n1)CCN(C)C
CCOC(=O)C1C=C(C)NC(C(=O)OC)(c2ccc(Cl)c(Cl)c2)C1=COCCNC1N=CNCN1
O=C(Nc1ccc(C(F)(F)F)cc1)c1ccc(C(F)(F)P(=O)(O)O)cc1
O=C1NC(=NNC(=O)c2ccc(Cl)cc2)N(C2CCCCC2)C(=O)C1=O
Cc1cc(Nc2ccc(S(=O)(=O)Nc3ccc(Cl)cc3)cc2)nc(C)n1
Cc1ccccc1[N+](=O)[O-]
CCCCOC(=O)Nc1cc(=O)n(C2OC(COP3(=O)OCc4cc(OC)ccc4O3)CC2F)c(=O)[nH]1
Cc1nn(Cc2ccc(S(C)=O)cc2)c(CC(=O)O)c1-c1ccccc1
CC(C)=CCCC(C)=CCSc1cc(C(=O)O)ccc1O
COc1ccc(NC(=O)CN(C)C(=O)C(C)Cl)cc1
COc1ccc(CN2CCC3(CCOC3)C2OCc2ccccn2)cc1
O=C(NCc1ccc(Cl)c(Cl)c1)c1cc(C2CCCCN2C(=O)c2ccccc2)on1
CN(CC(=O)Nc1ccc(Br)cc1)C(=O)Cc1ccc(F)cc1
CCCCCC(O)C=CC1C(=O)CCC1(CC=CCCC(=O)OC)SCCC
Cc1c(N)c(=O)n(-c2ccccc2)n1CN
CCCc1ccc(O)c(OCC(O)COc2cccc3ccn(C)c23)c1C(C)=O
C#CC1(OC(C)=O)[NH2+]C2CC3C=CC=CC31c1c[nH+]ccc12
CC1NC=NN1
NC(=O)c1nc(N)cnc1-c1ccc(N2CCOCC2)cc1
COC(=O)c1cc(OC)c(O)c(C(=O)c2c(Cl)c(O)c(OC)c(Cl)c2Cl)c1O
CN(C)c1ccc(-c2cnc3c(S(=O)(=O)Nc4nccs4)cccc3n2)cc1
CC1(C)CNCCN1c1ccc(NC(=O)c2cc(COc3cc(Cl)ccc3F)co2)cc1
CON=C(C#N)c1ccc(CSc2nnc(-c3ccc([N+](=O)[O-])cc3)o2)cc1
COc1ccc(=O)[nH]c1Cc1nc(-c2ccc(F)cc2)c2sc(-c3ccc(F)cc3)cn12
COC1(C)CC2(C=CC1=O)CCC(C)(C)C2CN(C)C
OC(c1ccc(C(F)(F)F)cc1)(C1NC1c1ccccn1)C12C=CC=CC1=CNC2
CCN1CCN(c2ccc(Oc3nc(-c4cc[nH]n4)cc(-c4cc([N+](=O)[O-])cc(N(CC)CC)n4)n3)cc2)CC1
COC(=O)C12CN(C3CCCC3)C(C)=C1C=CC=C2O
NCCCC1(C23C=CC=CC2=CSC3)CCCCC1
Nc1cc(-c2nc(-c3cccc(Cl)c3F)no2)ccc1O
COc1cc(OC)cc(S(=O)(=O)N2CCC(Cc3ccccc3)C2N2C(=O)CNCC2C)c1
CNCCCC(C(=O)Nc1cccc2c1C=CCC2)n1ccccc1=O
CCOC(=O)NC(CCCN=C(N)Cc1ccc(F)cc1)C(=O)Nc1ncc(-c2ncc(C(F)(F)F)cc2N)s1
CCCCCCCC[n+]1ccc2c(c1)C(N)=CCC2
CC1(C)OC2c3c(ccc4c3NC(N)C4=O)CN(S(C)(=O)=O)C2O1
CN(C)c1cccc[n+]1-c1sc(=O)[n-]c1C=O
COc1nccc2c1C(CCC1CNC(=O)CN(C(=O)CC(N)=O)C1(N)Cc1ccccc1)=NC(F)C2
Fc1c(N=C2SCNC3NC(c4ccc(C(F)(F)F)cc4)=NC23)cccc1C(F)(F)F
COc1ccc(C(=O)N2CCCC2C(=O)N2CCN(c3nc(C(N)=O)c(C)s3)CC2)cc1
CC1=NNC2C1NCCCN2C(=O)c1cc(C)n[nH]1
COc1cc(O)c(OC)c(C23C=C4OCOC4=CC2C2(CCC(=O)O2)CCC3NC(=S)NCc2ccccn2)c1
COc1ccc(CNC(=O)C2C(=O)CNCCNCOCCn3cc(s3)CCC3=Cc4ccc(cc43)Oc3ccc2cc3)cc1
CC(=O)Nc1ccc(NS(=O)(=O)c2ccc(-c3ccc4c(n3)NCC4)cc2)cc1
CC12C=CC(=O)OC1C=C(OCC(=O)n1nnc3ccccc31)C(Cl)=C2
CCOC(=O)C12C=CC=CC1S(=O)(=O)NC1C=CNC1N2Cc1ccccc1
CC(C)N(c1ccc(F)cc1)S(=O)(=O)c1ccc(OCCCCC(=O)O)cc1
CC(C)c1ccc(CN2C(=O)NC3(CNCc4ccccc43)C2=O)cc1
CCOC12C=CC=CC1N(S(=O)(=O)c1ccc(Cl)cc1)CC=C2c1ccccc1
Cc1ccc(-c2c(C#N)c(N)c(=O)n(N)c2C#N)cc1
COc1ccc(C2(O)C=C(C(=O)c3ccc4c(c3)OCCO4)C(=O)N2CCCN(C)C)cc1
COCCOc1ccc(-c2ncc(CNC(C)CCSC)o2)cc1
COC1(OC)CC1(C)CCC=C(C)C
COc1cc(C=C(C(=O)C=Cc2cccc(OC)c2OC)C(=O)C=Cc2ccc(OC)c(OC)c2OC)cc(OC)c1
COC(=O)NC12C=CC=CC1(C(=O)OC)N=CN2
c1ccc(CSc2ncc3sccc3n2)cc1
FC(F)(F)Oc1ccc(CN2CCCC3NCCN(c4cccnn4)C32)cc1
CN(C)CC(=O)N1CCCCC1c1n[nH]c(-c2c(Cl)cccc2Cl)c1-c1ccccn1
CN(C)CC(O)CON=C1CC2(C[N+]3(C)CCOCC3)C(Cl)=CC=CC2C(=O)N1
COc1ccc(NC(=O)N2CC3N=CNN3C23CCCC3)cc1
CCCC(NC(=O)CNC(=O)c1ccc([N+](=O)[O-])cc1)C(=O)NC(CC(=O)O)C(N)CCCC(=O)NC(Cc1ccccc1)C(=O)NCC(=O)O
CCS(=O)(=O)c1ccc2nc(Nc3ccc(C)cc3)oc2c1
CC1=CC2(C)C(C(=O)NC(C)c3ccc(C(F)(F)F)cn3)=CC=CC2N1Cc1ccc(-c2ccc(C(=O)O)cc2)cc1
CC(=O)C1(C(=O)Nc2ccc(F)cc2)CC(c2ccc(O)cc2)C(c2ccccc2)N1C(=O)c1ccc(O)cn1
Cc1ccc2c(c1)Cc1nc(N)nc(S(=O)CC(=O)c3ccc(F)cc3)c1-2
O=C(NC(=O)C12CCC3(CC1)CC3C2)Nc1ccc(-c2ccccc2)cc1
O=C(NN=Cc1ccc(Cl)cc1)C1NCC2(Nc3ccccc3C2=O)S1
CNCC12C(N)=NC=NC1C=CN2C1(OC(C)=O)CCOC1(COC(C)=O)OC(C)=O
O=C(CC12C=CC=CC1N=CN2)N1CCCc2ccccc21
CC(=O)N1CCN(c2nc(NCc3ccccn3)c3sccc3n2)CC1
CCC(C)C(NC(=O)C1CCCN1C(=O)C(NC(=O)C(NC(=O)OCc1ccccc1)C(C)C)C(C)C)C(O)C(=O)NCc1ccccc1
CC1(O)CC(O)N(O)C(O)C1F
CCOc1cccc(CCNC(=O)C2CCCCN2S(=O)(=O)c2ccc3c(c2)CNC3=O)c1OCC
COC(=O)N(CN1C(=O)CC(=O)C1C(=O)Nc1cccc(C)c1C)c1ccccc1
CC(=O)OCC(=O)C1CC2C3CC4C=C(C)C(=O)C=C4CC3(F)CC(O)C2(C)C1
NC(Cc1ncc[nH]1)C(=O)Nc1ccc(C(F)(F)F)cc1
Nc1n[nH]c2cnc(NC(CO)c3ccccc3)nc12
CCc1ccc(Nc2nc(N)nc(CSc3nnc(-c4ccccc4)n3C)n2)cc1
CCOC(=O)C=Cc1cccc2c1CCCC2
COc1ccc(C2SCC(=O)N2C23C=CC=CC2N=CS3)cc1
CN(c1ccccc1)c1ccc2[nH]c(=O)[nH]c2c1
NC1(c2ccccc2)CCC(O)(c2ccc(-n3ccc(-c4cccc(F)c4O)cc3=O)c(N3CCOCC3)c2)NC1
Cc1ccc(NC(=O)C2=CN3NC=NC3NC2(C)c2ccc(C)cc2)cc1
CC1C(=O)NC2C=CC([N+](=O)[O-])=CC2C(=O)N1Cc1ccccc1
COc1ccc(NC23C=CC(C(=O)O)=CC2N=CN3C2CCCC(N)(CC(C)C(=O)O)N2)cc1
O=C1C=NN(c2ccccc2)C2C=CC=CC12c1ccccc1
O=C(CS(=O)(=O)Cc1ccc(F)cc1Cl)N1CCCC2CCCC21c1ccccc1
Fc1ccc(-c2ccc(C3CC3c3ncc[nH]3)cc2)cc1
CC(C)CNC(=O)C1CCCCN1c1nccc(OCc2ccc(Cl)c(Cl)c2)n1
O=C(CN1CCCCC1NC(=O)C1CCc2ccccc2N1C(=O)c1ccccc1)NCc1ccco1
CN(C)CCNc1nc(-c2ccc(NC(=O)NN=Cc3ccccn3)cc2)c2sccc2n1
CCCNC(=O)c1ccc(N(c2ccc(N)cc2)C2CC(N)(Cc3ccccc3)CCN2)cc1
O=C1C=C(c2ccc(O)cc2)OC2C=CC=C(Cn3cccc3)C12O
CN(C)CC1(c2ccccc2)CCNN1C(=O)c1ccccn1
CN1CCN(Cc2cc([N+](=O)[O-])c3nc(O)c(=O)[nH]c3c2)CC1
O=C(CCc1cnnn1-c1nccc(Nc2ccc(Cl)cc2)n1)c1cc(=O)[nH][nH]1
CCCn1ncnc1Nc1ccc(C(=O)OCC)cc1
COC(=O)c1ccc(COc2cc(O)c3c(c2)C(=O)CC(c2ccccc2)O3)cc1
CC1CCCCN1c1cc([N+](=O)[O-])c(NCCCN2CCCC2)c(C(F)(F)F)c1
CN(C(=O)Nc1c(Cl)ccc2c1C(=O)C(=O)N2Cc1ccc(Cl)cc1)c1ccccc1
COc1ccc(NC(=O)C2(C)CN3CC(C)NC3(C)S2)cc1OC
CC(=O)NCC12C=CC(S(=O)(=O)Cc3ccc(C)c(C)c3)=CC1N=CN2Cc1ccccc1
Cc1noc(C)c1S(=O)(=O)N(C)CC1(C)CN(C(C)CO)c2cc(NC(=O)Nc3ccc(F)cc3)ccc2COC1=O
COc1ccc(S(=O)(=O)NCCCn2nc(C)c(Br)c2C)cc1
COc1ccc(C23OC=NC2C=CC=C3C(C)=O)cc1
COc1ccc(S(=O)(=O)NCCN2CCCC2)c(OC)c1
CN1C(=O)C(=O)c2cc(C(=O)c3ccc(C(=O)Nc4ccc(OC(F)(F)F)cc4)cc3)ccc21
CCCCOc1ccc(Cn2c(=O)[nH]c(O)c(Cc3ccc(OC)cc3)c2=O)cc1
CCCOC(=O)C1(C)C(c2ccc(C(F)(F)F)c3c2OCO3)=CNC2=C1C(C)(C)C=CC2=O
CC1=C(C2(OC(N)=O)C=CN3C2CC(O)(O)C32CN2)C(=O)c2c(ccnc2CC(O)O)C1=O
CC(C)NC(=S)N(C)C1(C)COC(N)C2(C)C=CC=CC2NC1=O
Cc1cc(C)n(C2=NCN3NC(C(=O)Nc4cccc(Cl)c4Cl)=CC3=C2c2ccc(Cl)cc2)n1
CC1CC(N)C(C)CN1
COc1ccc(NC(=O)CN(C)C(=O)c2ccc(S(=O)(=O)Nc3c(C)cccc3C)cc2)cc1
COc1ccc(C2(C#N)OCC(=N)c3c2ccc2[nH]ccc32)cc1
CCN(CC)CCN1C(=O)C(=O)c2cc([N+](=O)[O-])ccc21
Cc1cc2c(cc1C)C(c1ccccc1)C(=O)CN2
COc1ccc(C2=NC3N=CNN3C(N(C)Cc3ccc(C)cc3)=C2)cc1
COc1ccc(-c2cc(NCc3ccccc3)cc3cnc(-c4cc(OC)ccc4C)n23)cc1
CC1COC=CN1
O=c1[nH]oc(-c2ccccc2)c1-c1ccccc1
CONC(=O)c1nn(-c2ccc(C)cc2)c2c1c(=O)[nH]c1cccc(C)c12
Cc1cc(C)cc(-c2ccc3cc(N)ccc3n2)c1
CCN(CC)CC(O)Cn1cnc2c3ccccc3c(=O)[nH]c21
N#CC12C=NC=C(N)C1=CSC2
NCCCc1ccc(CC(NC(=O)C23CNC=C2C=CC=C3Cc2ccccc2)C(=O)N2CCNCC2)cc1
COc1ccc(N(Cc2ccccn2)Cc2cc(-c3ccc([N+](=O)[O-])cc3O)cs2)cc1
COC1=CC(OC)C2C(=C1)C=C1C=CCCC1=[N+]2C
COc1ccc(CNS(=O)(=O)c2[nH]c(C)c(C)c2C(=O)N2CCCCC2C)c(Br)c1
CCC(C)C(NC(=O)Nc1cc(C(=O)O)ccc1Cl)C(=O)O
Cc1cc(C2CC=NN2)co1
Cc1ccc(-c2nn(C)c(C)c2-c2ncc3sc4ccc(C(=O)NC5CCCC(O)CCC5)cc4n23)cc1F
CS(=O)(=O)N(CC(=O)NCc1ccc2c(c1)OCO2)Cc1ccc(Cl)cc1
COC1CC=C(O)c2c(O)c(C=O)c3c(c21)C=CC(C)(C)O3
C=Cc1cccnc1
CC(C)(C)OC(=O)NN=Cc1cc(O)ccc1O
C=CCNc1nc(C#N)c(C2COC(=O)c3ccccc32)o1
CCC(CO)Oc1ccc2ncn(C(C)C)c2c1NC(=O)c1ccc(Cl)cc1
CC(C)OCCS(=O)(=O)NC1CC2(CC2)C(O)C1n1cnc2cnc(N)nc21
Cc1nc(N)cc2ccc(NC(=O)C3CCC3)cc12
NC(N)(OC=O)c1ccc(Cc2c[nH]c3c(C(=O)NO)cccc23)cc1
CCCc1c(Cc2ccc(-c3ccc(C4NC=NO4)cc3)cc2)c2ncnn2c(=O)n1C1CCC(OC(C)=O)CC1
CC1CN(C(=O)c2ccccc2)C2(CN1)OC(=O)C1C(N)CCN12
CC1OC(O)(OCC2=C3C(C#N)CCC34C3CC(C=O)(C(=O)O)CC4C2(C(C)C)C3)CCC1O
CC(C)CNc1cc(-c2ccc(N3CCNCC3)cc2)c2ncn(C)c(=O)c2n1
C1=NNC2C(c3ccc(-c4ccc(CN5CCOCC5)cc4)cn3)SC(c3ccccn3)N12
CNc1nc(Nc2ccc(Cl)cc2)nc(-c2cc(N)c[nH]2)n1
NC1(c2cccc3cc(-c4ccccc4)n(C4CNCCO4)c(=O)c23)C=CCNC1
CC(COc1ccccc1)OC(=O)NCCNC(=O)N(C)C
CC1C(=O)NCc2cccc(OC3CCCN3)c21
CC(C)(C)OC(=O)N1CCN(C(CS(=O)(=O)c2ccc(Cl)cc2Cl)C(=O)N2CCCCC2C(N)=O)CC1
CN(Cc1ccccc1)C(=O)COC(=O)CCC(=O)c1ccc(C(F)(F)F)cc1
COC1(n2cnc3[nH]c(NCCCNC(=O)C(N)c4ccccc4)nc(=O)c32)OCCC1(COC(C)(C)C)OP(=O)(NC(C)=O)OC(C)=O
CC(=O)OC1CCC2(CC1)CC(C)CC1C(C)=CCC3(CCC4(CCC(C(C)C)O4)C3OC(C)=O)C12
COc1ccc(C(=O)C=Cc2ccc3c(c2)OCO3)cc1OC
Nc1nccc(NC2c3ccccc3C=CC2NC(=O)Nc2cccc(Cl)c2Cl)n1
O=C(O)c1cc(-c2ncc(CCc3ccccc3)c3[nH]nc(Cc4ccc(O)cc4)c23)n(-c2ccccc2)n1
CC1OC(O)(OC(=O)C=Cc2ccc(O)cc2)C(OC2C(=O)C(c3ccc(O)c(O)c3O)Oc3cc(O)cc(O)c32)CC1O
CC(C)=CC1CCCC2(O)C(CO)CCCC12C
Cc1cc(C(=O)N2CCN(c3ccc4nnc(C)n4n3)CC2)[nH]n1
COc1ccc(C2Cc3c(ccc(C)c3N)CC2=O)c(O)c1
CC(C)Oc1c(C=CC(=O)O)cccc1C12C=CC=CC1N=CO2
C[SH]1C=NN=C1NC(=O)C(C)(C)C
COc1ccc(Oc2ccc(C#N)c(S(=O)(=O)Nc3ccc(F)cn3)c2)cc1
COc1cccc(CN2CCCC2OC2CCCC2)c1OC
COc1ccc(N2CCN(C(=O)c3scc4c3COc3ccccc3-4)CC2)cc1Cl
O=c1cc(I)n(C2(OP(=O)(O)O)CCC(CO)O2)c(=O)[nH]1
C[n+]1ccccc1C(O)(P(=O)([O-])O)P(=O)(O)O
CCC(N(Cc1ccccc1)C(=O)c1ccc(C#N)cc1)C12C=CC=CC1C(=O)N=CN2c1ccc(OC)cc1
COCCOC(=S)N1CCN(CCCOc2cc(C)cc(-c3ccccc3)c2)CC1
NC1CCCCC1
C=C(O)C(=O)C1CCC2(CCC(O)C2)C2(C)C3=C(CCC4=C(C(C)(O)CO)C(=O)COC43)C(C)(C)CC12
O=C(OCc1ccc2c(c1)OCO2)c1ccc(Br)cc1
CCCCn1c(=O)[nH]c(N(CCC)C(=O)CS(=O)CC(=O)Nc2ccc(C)c(C)c2)c(N)c1=O
CCc1ccc(C(=O)COc2cccc3oc(=O)c(-c4ccccc4)cc23)cc1
CCCCCCCCC=CCCCCCCCC(=O)OC1CCCC(=O)C1OC(=O)CCCCCCCC
O=C(CCNS(=O)(=O)c1ccc(F)cc1)NCc1cccs1
COc1ccc(OC)c(-c2nc(NC(=O)c3ccc(N(C)C)cc3)cc3c(=O)n(C)cnc23)c1
CC(N)(CN)CCNCCCCCNC1=NC23C=C(O)C=CC2(C=CCC3)C=C1
CC(=O)Nc1ccc2nc(-c3ccccn3)[nH]c2c1
CCOC(=O)C1(Cc2ccc(O)cc2)CCCCN1C(=O)c1ccc(O)c(Cl)c1
COc1ccc(C23C=CC(CC=C(C)C)=CC2(O)C(=O)OC=C3OCC(=O)O)cc1
C#CC(O)C=CCCCCCCCCCCCCCCCCCCCC=CC#CC=CC=CC#CC#CC1OC1CCCCCCCC=CC(O)C(C)C(O)C#C
CCOC(=O)N1CC=C2SC(C(=O)NCc3ccco3)=NC2C1
CC(=O)OC1CCCC2(C)C1CCC1CCC(C)C3(CCCC34C=CC(=O)O4)C12
Cc1nc(C(=O)Nc2ccc(C(=O)O)cc2)c(-c2ccccn2)s1
CC(CCCC(=O)O)C(C)C1C(O)C(C)(N)C23CC=CC(=O)C12CC(=O)C1(C3)C(C)CCC(O)C1O
CC1CCCC(C)C1NC(=O)COC(=O)COc1ccc(S(=O)(=O)N2CCc3ccccc32)cc1
CCc1nc(C(=O)N(C)C)c2ccc(N3CCCC3=O)cn12
O=C(CCCCCNC(=O)NC(Cc1ccc(Cl)cc1)C(=O)O)NC(Cc1ccccc1)C(=O)O
CC(C)CCSC1N=c2cc(C(F)(F)F)ccc2=NC1c1ccccc1
Cc1ncc2ccc(NC(=O)c3cc(Br)co3)cn12
Cc1cc(C2CCCN2C(=O)c2ncc[nH]2)nc(C)n1
CC1CCCCC1
FC(F)(F)Oc1ccc(-c2nnc(-c3cc4c(c5c3OCO5)OCCO4)o2)cc1C(F)(F)F
CCn1c(C(=O)NCCc2ccc(N)c(C)n2)cc(O)cc1=O
CC(=O)c1ccc(C2=C3N(C=NN3CN)CC=C2)cc1
CNC(=O)Cc1ccc(SC)cc1
Cc1ccc(Nc2ccc(C(=O)O)cc2)c(C)c1
CC(C)(C)c1ccc2c(c1)CCC(O)C2
Cc1ccc(C2(N(C)C)CC2C(=O)NO)cc1
COC12C=CC=CC1(Nc1ccc(NC(C)=O)cc1)N=CN=C2N
COc1cc(CBr)cc(CCC(O)C=CC2CC(O)(O)C3PCC(C)CC23O)c1
C=C1CC(C)C2OC(CCC2=C)CCC2CCC(CCC34CC5OC6C(OC7CC(=O)C(CC8(CC(OC)OCC8CC(O)CO)O1)OC7C6O3)C5O4)O2
CCOC(=O)CCCOc1cc(NC(=O)C(=Cc2ccccn2)NC(C)=O)ccc1C
O=c1cc[nH]c(=S)n1C1(O)OCC(O)C1CO
Cc1ccc(-c2nc(C)c(-c3ccc(S(N)(=O)=O)cc3)s2)cc1
CN(C)CCNC(=O)c1cccc2nn(-c3ccccc3)nc12
CCCc1nc(N(CCC)C(=S)NCCCN(C)C)c(CO)cc1CO
CC(C)NC(=O)OCc1ncc2n1CCC(N)(c1ccc(F)cc1)NC2
O=C1NC(=Cc2ccc(OCc3ccc(Cl)cc3)cc2)OC1=S
NC1(C2=NC(=O)C(c3cc(F)ccc3N3CCCC3)C(=O)N2c2ccccc2)NN=C(S(N)(=O)=O)N1
CC(C)=CC1OCC2(C)OC(=O)C=C12
CCc1ccc(NC(=O)CSc2nc(=O)c(NC)c(N)[nH]2)c(C)c1
O=C(c1cc(OC(=O)N2CC(c3ccccc3)CC2Cl)cc2c1CC1C(=CC=C3NN=CC31)C2)N1CCCC1
c1ccc(-c2cc(C3NCCCN3)[nH]n2)cc1
NC12C=CC(O)=CC1C(c1ccc(O)cc1)C1CCNC2C1
O=C1CC2C=CC=CC2C12SCCN=CC2c1ccc(Cl)cc1
COc1cccc(OC)c1CNCCCOc1ccc(NC(=O)Nc2ccc(O)cc2)cc1
COc1c(C=CC(=O)N2c3ccccc3Sc3cc(C(=O)O)ccc32)cccc1N1CCSC1=O
O=C(Oc1cccc2c1CCC=C2)c1ccc([N+](=O)[O-])cc1
COc1ccc(CCNC(=O)C23C=CC=CC2OC=C3NC(=O)CSc2ccccc2)cc1
CCc1cc(C(=O)NCCN2CCCCC2(C(=O)O)c2ccccc2)n(-c2ccccc2)n1
COC1(OC)C=CC=C2N=CN=C(N3CCN(C(=O)Nc4ccc(Oc5ccccc5)cc4)CC3)C21
CCN(CC)C12C=CC=C(S(=O)(=O)N3CCCCC3CNCc3ccc4c(c3)OCO4)C1C=CC=N2
CC(=O)NC12C=NC=CC1(Cl)C=C(N)C(=O)C2=O
c1ccc(CNc2ccc3c(c2)OCO3)cc1
C1=NC2CN(Cc3ccccn3)CCC2C(C2CC2)=N1
O=C(Cc1ccccc1)NCC(c1ccccn1)N1CCN(c2ccc(F)cc2)CC1
CCCOC(=O)CP(=O)(OCC(N)C(=O)OC)OCC(C)n1cnc2[nH]c(N)nc(=O)c21
CC(C)(C)OC(=O)N(Cc1ccc([N+](=O)[O-])cc1)Cc1ccco1
CCCCCCCCC1OC23C=C(O)C=CC2(c2ccc(O)cc2O)OC(=O)C3C1=O
Cc1coc(C2(C(=O)O)Cc3c(C)cc(C)cc3C=N2)c1
COc1cc(CC(O)Cc2ccc(OC)c(O)c2)c(OC)c(OC)c1
COc1ccc2oc(=O)c3cc(-c4ccc(Br)cc4)ccc3c2c1OC
CCCOCCCNC(=O)Nc1ccc(Br)cc1Cl
COc1cc2c(c(C=O)c1OC)C(=O)c1c(cc(C)c(OC)c1OC)C2=O
COc1ccc(NC(=O)CN2C(=O)C3CCCCC3C2=O)c(C)c1
CCC(=C(c1ccc(O)cc1)c1ccc(OCN(C)C)cc1)c1ccccc1
CCOC(=O)N1CCCCC1NC(=O)c1cccc(S(=O)(=O)N2CCCCC2C)c1N1CCCC1
CCOC(=O)C1(Nc2ccc(OCC)cc2)C=CN=C2CN=CN21
C=CCN(C(=O)OC1C(c2ccc(F)cc2)CCN1C(=O)C1CCCCC1)C1NCCCC1(N)Cc1ccccc1
Cc1cc(C)n(-c2ccccc2)c1C(=O)NCc1ccc(-c2ccccc2)cc1
COC(=O)c1ccc(NC(=O)c2ccco2)cc1
Cc1ccc(C(=O)Nc2ccc(C(=O)N3CCOCC3)cc2)cc1
Cc1ccc(Nc2ccc(N3CCCCC3N(C)CCN3CCc4ccccc43)cn2)cc1
COc1cc(N2CCCC2Oc2ccc(C(C)NC(C)=O)cc2)nc(OC)n1
Cc1ccc(CCNC(=O)C2CCCCN2S(=O)(=O)c2n[nH]c(C)c2C)cc1
Cc1ccc(C(=O)NC(C)C(c2ccccn2)N2CCN(c3ccccc3)CC2)cc1C
CCC(C)(C)NC(=O)C(c1ccccn1)N(C(=O)c1ccco1)c1ccc(C)cc1
COc1cccc(Cl)c1C(=O)Nc1ccc2c(c1)S(C)(Cc1ccccc1)C=N2
NCc1ccc(NC(=O)NCCc2ccc(S(N)(=O)=O)cc2)cc1
Cc1ccc(OCCC(=O)OCC(=O)NC(=O)NC(C)(C)C)c(C)c1
CC(C)NC(=O)Nc1ccc2c(c1)Cc1ccccc1-2
CCOC(=O)C(=NNc1ccc2ncsc2c1)C(=N)Nc1ccccc1
O=C1OC(=CC=Cc2ccccn2)C(O)=C1C(=O)c1ccc(Br)cc1
[NH3+]C(=O)c1ccc(Br)cc1
CC1(C)CC2C(N)C1C1C=C(C3CCCCC3)C=CC12
C=CC(=O)OCCN(C(=O)C(CC1NC=C2C=CC=CC21)NC(=O)C(NC(=O)Nc1ccccn1)C(C)C)C(C)C
Cc1ccc(CCNC(=O)C(Cc2ccccc2)N2CC=CC(=O)C2=O)cc1
CN1C=C2C(=O)Nc3ccccc3C23C=CC=CC13
CN1CCN(CCC(O)c2cccc(O)c2O)CC1
CCNC(=O)C1OC(O)C(O)C1n1cnc2[nH]c(Cl)nc(=NNC(=O)c3cc(-c4ccccn4)cs3)c21
Cn1c(-c2ncc3c(c2N2CCOCC2)C(O)=CCC3)n[nH]c1=S
N#Cc1c(SCC(=O)NN2CCOCC2)cc(=O)n(Cc2ccco2)c1-c1ccccc1
COC(=O)c1ccc(NC(=O)C2NC(N)(Cc3ccccc3)CC2=O)cc1
COc1ccc(-c2ccc(CN3C=C(C(=O)O)CC(C(=O)NO)C3)cc2)cc1
CC(C)Nc1nc(-c2ccccc2)c2ccc(Cl)cn12
Cc1c(Br)cccc1N(CC(=O)NCCN1CCOC1=O)S(C)(=O)=O
CCOC1=CC=CC2N(C(=O)c3ccco3)C(C)(c3ccc(OCC)cc3)CCC12OC
O=C(c1cc[nH]n1)N1CCN(C2c3ccccc3-c3ccccc32)CC1
O=C1C=C(c2cccc(O)c2OCCCCN2CCCCC2)OC2(O)C(O)=CC=CC12
CCCN1CC23C=C(NC(=S)Nc4ccc(F)cc4)C=CC2(C1)C1=C(CNC1=O)C1=C3CCC2NN=C(N)C12
O=C1N(c2ncc(-c3ccccc3)s2)CC2C=CC=CC12NCCc1cccc[n+]1[O-]
CCOC1(c2ccc(OC)cc2)OC(=O)C(=O)N1NC(=O)c1cc(S(=O)(=O)N2CCOCC2)ccc1F
COCC(Cc1ccc(C(=O)O)cc1)N1C(=O)CC(=O)CC12CCCCC2
CCNC(=O)CNC(=O)c1ccc(F)cc1
COc1cc2c(=O)n(CC(N)c3ccccc3)c(=O)n(CCCN3C(=O)C=CCC3=O)c2cc1OC
O=C1c2ccccc2OCC1C=Nn1cnnc1
CC(=O)NC=CC(=O)c1ccccc1
OCC1(CNc2ccc(F)c(F)c2Cl)CCC(O)C1(O)O
CNC(=O)N1C=C2C(Oc3nc(Cl)ccc3C=CCOc3ccc(F)cc3F)=CC=CC2(OCCN2CCC2)C1
O=C([O-])Cc1cccc[n+]1CC=CC[n+]1ccccc1C=NO
COc1ccc(C2CC3C=C(c4ccccn4)C2O3)cc1
CCCC1(Cc2ccc(O)cc2)C(=O)COC(O)=C1Sc1cc(C(C)(C)C)cc(O)c1C(C)(C)C
CCC(c1cc(C(C)(C)C)ccc1C(C)C)N1C(=O)N=C(c2ccc(Oc3ccc(C(=O)O)cn3)cc2)C1(C)C
CCCCc1ccc(C(=O)Nc2ccc3c(C)c(C)n(Cc4ccc(Cl)cc4)c3c2)cc1
CC1=CC(=O)C2CC1(C(=O)O)C(=O)O2
CC(C)OC(=O)OCOc1ccc2c3c([nH]c2c1)C(O)C=C(O)C3(O)C(=O)O
CC(C)c1noc(CN2CCCCC2)c1C(=O)NCc1ccc(F)cc1
NC(=O)c1nn(Cc2ccc(Cl)cc2)c2ccc(-c3ccc(Cl)cc3Cl)nc12
NCCCCC(NC(=O)C(Cc1ccccc1)NC(=O)OCc1ccccc1)C(N)=O
Cn1c(=O)c2c3c(-c4cc(Cl)cs4)n[nH]c3c(-c3cc(N)c[nH]3)nc2n(C)c1=O
CCOC(=O)c1sc2c(c1NC(=O)c1ccc(C)cc1)N(C(=O)c1ccc(C(C)(C)C)cc1)CC=CC2
COC1=CC=CC2=CC(=O)NC(CN(Cc3ccccn3)C(=O)Nc3ccc(OC)cc3)C21
CC(=O)CC1(NC23C=CC=CC2N=CS3)SC=NC1=O
CC=C1c2nc(C)[nH]c2N=C2N1C=CN2C1OCC(O)(CO)C1O
CN(C)C(=O)C1CCC(Cn2c(=O)c3c4ccccc4oc3n(CC(=O)NCc3ccco3)c2=O)CC1
Cc1ccc(O)cc1C1CN(c2cc(Cl)ccc2[N+](=O)[O-])N=C1c1cccs1
Fc1ccc(OC2=Nc3[nH]c(-c4ccc(C(F)(F)F)cc4)nc3NC2)cc1
O=C(O)c1nccc(N2CCN(c3ccccc3)CC2)n1
C=CCN1CN2N=C(SCC(=O)NCCCNC(=O)c3ccc(S(N)(=O)=O)cc3)NC23C=CC=CC3C1=O
CCCCNCCCN1C=C2C=CC=C(Br)C2C1
CC(C)(C)OC(=O)NC(Cc1ccco1)C(=O)NC(Cc1ncc[nH]1)C(=O)NC(CCCCNC(=O)OCc1ccccc1)C(=O)O
CNC(=O)c1ccc(OCCCN2CCN(c3ccccn3)CC2)cn1
CC(C)NC(=O)c1cc(Cl)cc(NCc2cc(O)ccc2O)c1
COc1cc(OC2(OC)OC(O)CC2(O)C(=O)O)cc2c1[NH+]=CCC21[NH2+]CCC2C3=C(C=CC21)OCO3
N#Cc1cc(Cl)ccc1NCc1nccn1Cc1ccc(Cl)cc1
COC(=O)c1ccc(CN(Cc2ccco2)C2CC(O)CC(N)(C(C)C)N2)cc1
COc1cc2c(c(OC)c1)C1(C=NOC1C(=O)NCc1ccc(Cl)cc1)CC2
O=C1OC(CN2CCOCC2N2CC=C(c3ccc(C(O)O)cc3)C2=O)=C(F)C2C=CC=CC12
COc1cccc(O)c1C(=O)OC1C(=O)C(C)(C)C2=C(OCC3(C(=O)C=CC3C)C2C)C1O
CC(=O)NC(=S)Nc1ccc(-c2nnc3scnn23)cc1
Cc1ccc(S(=O)(=O)N2CCCCC2C23CNC=C2C=CC=C3CNC(C)C)cc1
Nc1ccc(CCNC(=O)c2ccc(Cc3ccc(OCc4ccccc4)cc3)cc2)cc1
COc1c(O)ccc2c1C13CC(O)CCC1CC(C)CC3=C2
CS1(CC(=O)NN=Cc2ccc(Cl)cc2)C=NN=C1
C=CC12C=CC=CC1C(=O)C(Br)=CC2=O
N#CCCN1C(=O)C2(CCCC2)C2CCCC21C#N
CCN(CCO)C1(O)C(CN2CCN(C34C=CC=CC3=NSC4)CC2)CCS1=O
O=c1cc(-c2ccc([N+](=O)[O-])cc2)n(-c2ccc(F)cc2)c(=O)n1C12C=CC=CC1N=CS2
CCCN1Cn2c(nc3ccccc32)C1C
C#CCCCOCC(=O)Nc1cc(OC)ccc1NC(=O)C(=O)NC
CC(C)c1ccc(S(=O)(=O)C(C)C(=O)NCc2cccs2)cc1
C=CC1(C)C(C(=C)C)CCCC1C(=C)C=O
O=C(NCCN1CCOCC1)c1ccco1
COC(=O)C1(C)C(=O)C23OC2C2CC4OC4(CC34CO4)N21
COc1ccc(C2CC3C=C4OCOC4=CC3C(=NCCN(C)C)N2)cc1
Cc1c(C(N)CCN)cccc1N1CCN(C(=O)C(Cc2ccco2)NC(=O)CCC(=O)O)CC1
CS(=O)(=O)Nc1ccc(Oc2cc(C3CCC3)c(-c3cncc(N)n3)cc2F)cc1
CC(CC(=O)NC1CCCCC1)=NNC(=O)CN1CCOCC1
CC1CCC(N)(CCOc2ccc3c(c2)-c2ccccc2C3(O)C(F)(F)F)N1
Nc1nc(OCCc2ccccn2)c2[nH]c(N)nc2n1
COCCCN1CC2OCCC3C=C(F)C=CC32C1
CCOC(=O)c1cc2n(n1)C(=O)C=C2
O=C(O)CCCCC(=O)CCl
CCCC1CCc2sc(C#N)c(N=Cc3ccc(OC)cc3)c2C1
CCOc1ccc(C(=O)NCCCNc2nc(C)cc(SCc3ccc(F)cc3)n2)cc1
CCOC(Cc1ccc(OCC=C(C)c2ccc(C(C)C)cc2)cc1)C(=O)O
COc1ccc(NC(=O)Nc2ccc(Cl)c(Cl)c2)cc1
Cc1ccc(S(=O)(=O)NC(=O)N2CCN(c3c(Cl)cccc3Cl)CC2)cc1
CCC(C)N1C(=N)C2(N)C=CC=CC2(c2cc(=S)[nH]c(=O)n2Cc2ccccc2)NC1=O
CC(=CCCC(C)C12CCC(O)C1C(=O)C1(C)C=CC(=O)C3(CCC(C)(C)CC3O)C1(C)C2)C(=O)O
CC(=O)OC1OC(OC(C)=O)(C(=O)NCc2ccc(OCCN(C)C)cc2)C(OC(C)=O)CC1NC(N)=O
Cc1ccc(-c2nnc(SCC(=O)NC(=O)Nc3ccc(F)cc3)o2)cc1
CC(=NNC(=O)c1cc(C(=O)O)n(C)n1)c1ccc([N+](=O)[O-])cc1
C[N+](C)(C)CC#CCOc1ccc(Cl)cc1
COC1=C(N)C2(C)NC(N)C(=O)NC2(C)C(CN)=C1OC(=O)c1ccccc1OC
CC1OC2CN(C(=O)C3OCC(=O)N3c3ccc(OC(F)(F)F)cc3)CC2C1=O
CC(C)COc1ccc(-c2ccc3c(c2)C(N)NC3=O)cn1
CN(C)C1CCCN1c1ccc(Nc2ncc3c(n2)C(N)C2C=CC=CN32)cn1
Cc1ccc(N2CCN(C(=O)C=Cc3ccccc3)C(=O)C2)cc1
Cc1ccc(NC(=S)NC(=O)c2ccccc2)cn1
Cc1cccc(N2CCN(CCCNC(=O)C34C=CC=CC3=CNCC4=O)CC2)c1C
COc1cc(NC(=O)NS(=O)(=O)c2ncc3ccc(Cl)cn23)nc(OC)n1
CC(=O)NCCCCCCS(=O)(=O)c1ccc(Cl)cc1
COc1ccc(OC)c(CCC(=O)NC2(C)CCCNC2(N)c2ccccc2)c1
Cc1[nH+]c([NH3+])c([NH3+])n1C
Cc1cc(NC(=O)c2cccc3c2N(Cc2ccc(F)cc2)c2ccccc2S(=O)C3=O)on1
CC(=O)C1(C)CC23CCCCC2(C1)C1C=CC(=O)CC1CC3C
CC(N)c1ccc(-c2cccc(NC(=O)c3ccc(OCc4ccccc4)cc3)c2Cl)cc1
O=C(Nc1cc(F)cc(Cl)c1)N(Cc1ccccc1)Cc1nc(=O)c2sc3c(c2[nH]1)CC=CC3
CCCCNC(=O)Nc1ccc(-c2nc3nc(N)ncc3cc2CC)cc1
O=C(C(=O)N1CCCC1)c1ccc(Br)cc1
CCOC(=O)C1(C)C=CNC(=COCCNC(=O)N2CCOCC2)C1(C(=O)OCC)c1ccc(C(F)(F)F)cc1
COc1cc(CC(=O)NC2CCCCN2S(=O)(=O)c2cccs2)cc(OC)c1
Cc1cc(-c2ccc(-c3ccc(C(C)(C)C(=O)O)cc3)cc2)c(-c2ccc(CC(C)(C)C)cc2)cc1OCC(C)(C)C
COc1cc(Cc2nc(N)cc(N)n2)c(OC)c(OCc2nc(C)c(C)s2)c1
CCCCCCN(C)c1ccc(C)cc1
Cc1cc(C(F)(F)F)c(O)c(-c2ccc(Cl)cc2)n1
CCN1C(C(=O)O)=CC(=O)C2C=C(n3cnc4c3c(=O)n(C)c(=O)n4C)C=CC21F
CN(C)C=C(C#N)C(=O)NCc1ccccn1
CCN(Cc1ccc(-c2ccc(OC)c(OC)c2OC)cc1)C(=O)Nc1ccc(F)cc1F
COc1ccc(C=C(C#N)C#N)cc1N1CCN(CC(N)=O)CC1
O=C1c2ccccc2-c2ccc(CN3CCCC3O)cc21
COc1ccc(CN=C(NO)c2ccc(Oc3ccc(OC)cc3)nc2)cc1
CN(CCOCC(O)CNCc1ccc(O)cc1)Cc1ccc(Cl)cc1
CC(C)c1nc(NC(C(=O)O)c2ccc(F)cc2)c(C=O)c(-c2ccc(O)cc2)n1
CC(=O)c1ccc2c(c1)C(=O)S(=O)(=O)c1ccccc1-2
O=C(c1ccccc1)N(C=CC(=O)N1CCCCC1C(F)(F)F)C1CC1
Cc1cc(C)cc(OCC(=O)OCC(=O)c2[nH]c(N)c(C)c2C)c1
Nc1ccc(C(=O)O)cc1
Cc1ccc(C=NNC(=O)CNC(=O)Cc2ccc(Cl)cc2)cc1
CC(O)CNc1nc(C#N)cc(-c2ccc(Cl)cc2)n1
CC1(C)CC(C)(C)N(O)CC1O
Nc1nc(Nc2ccccc2)c2cc(-c3ccccc3)[nH]c2n1
CC(C)CC(NC(=O)C(NC(=O)C(N)CCC(=O)O)C(C)C)C(=O)NC(Cc1ccccc1)C(O)C(=O)NCC(=O)O
CCC1CC2CCC(=O)CC2(O)C2(CCC(C)C2=O)C1
NC1=Nc2ccccc2C2CCCC12
O=C(C=Cc1ccccc1)NC1CCCCCCC1
CS(=O)(=O)Nc1ccc(-c2nc(C(F)(F)F)c3ccc(C(=O)Nc4ccc(Cl)cc4)cn23)cc1
CCc1ccc(C(C(=O)NC)N(C(=O)c2cnns2)C2(C)C=C3C=CC=C(C)C3C(=O)N2)cc1
CN(C)c1nncc2c1C=CCN2C(=O)CN1CC2(CC2)CC1C(=O)N1CCCC1
Clc1nccc2c1C1(CCCCC1)CC(C1CCC(CN3CCCCC3)CC1)N2
O=C(O)c1ccc(-c2ncc(-c3ccccc3)n2Cc2ccc(F)cc2)cc1
CCCCNC(=O)N1CC=C2C1C(c1ccc(C(C)(C)C)cc1)=NN2C(=O)NCCCN1CCCCC1C
COC(=O)C1NC(=O)C2C=CC=C(c3ccccc3)C2N1c1ccc(C23CC4CC(CC(C4)C2)C3)cc1
CC(=O)NCCc1ccc(C(=O)N2C3CCC2CN(Cc2ccc(OCCCCOc4ccc(Cl)c(Cl)c4)cc2Cl)C3)cc1
CN(Cc1ccc(C(=O)O)cc1Br)C(=O)O
O=C1NCc2c1[nH]c(=O)c1cc(Cl)ccc21
CCn1ccc(CNC2Cc3ccc(F)cc3C2)n1
CC(=O)c1ccc(NC(=O)c2ccc(-c3nnn(CC#N)n3)cc2)cc1
CNC(=O)c1c(NC(=O)C23C=CC=CC2=COC3)nnn1C1(C)C=C2C=CC=C(C)C2C(=O)N1
Cn1c(=O)n(C)c2cc(C#Cc3cccc4c3NCCC4)ccc21
CCN1C(=O)CC2=C(c3ccc(OC)cc3)c3c(cc(OC)c(OC)c3OC)C21
COc1ccc(C(=O)C=Cc2cc(Cl)ccc2Cl)cc1OC
C#CC1CCCN1c1ccc(OCC2CCN2c2ccc3c(n2)CCC=C3)cn1
Nc1nccc(C=Cc2ccc(F)cc2)n1
O=C(CC1C=CC=C2C=CC=CC21)Nc1ccc(C(=O)O)cc1
CCC1=C2C=CC=C(N(CC(=O)NC)S(=O)(=O)c3ccc(Cl)cc3)C2CO1
Clc1ccc2ccn(CCN(CCN3CCOCC3)CC3CCCO3)c2c1
NC(=O)C1CCC2(CN(C(=O)c3ccccn3)CC(=O)CN2)N1
COc1ccc(C=Cc2ccc(C=CC(=O)c3c(OC)cc(O)c(OC)c3C)nc2)c(OC)c1OC
O=c1c(-c2ccc(Br)cc2)cn(-c2ccccc2)c2nccn12
NC(=O)CC(NC(=O)c1ccc([N+](=O)[O-])c([N+](=O)[O-])c1)c1ccc(N2CCN(c3ccccc3)CC2)cc1[N+](=O)[O-]
Cc1ncc2c(CC(N)=O)c(-c3ccc(Oc4ccc(F)cc4)cc3)n(C3CCCC3)c2n1
CC(C)C(CC(=O)NC(C)C1CCC(N2CCCC2)CC1)NC(=O)Cc1cccc2c1C=CCC2
CCOc1ccc(NC(=O)C2CCCCN2S(=O)(=O)c2cccc3c2CC(C)N3C(C)=O)cc1
COC(=O)C1CC2C(C)CCC3(CC(c4cc(-c5ccc(OC)cc5)co4)OC(=O)C3C)C2C(OC(C)=O)C1=O
CC(=O)C(C(=O)NCCc1ccc(Cl)cc1)C1(CO)CC(O)(O)C(O)CO1
C=CCON=CCCCCCCCCCCC
COc1ccc(Cl)cc1N=C1NC(=O)C(=O)C(=O)N1
COC(=O)C(NC(=O)NCc1ccc(Cl)cc1)C(C)C
COc1cc(OC)c(NC(=O)c2nc(C)cc(N)n2)c(OC)c1
Cc1ccc(S(=O)(=O)N(CC(=O)N2CCCCC2CN2CCCC2=O)c2ccccn2)cc1
Oc1ccc(C2(c3ccc(OCCN4CCCCC4)cc3)COC3(O)C=CC=CC3S2)cc1
COCCOc1cc(NC(C)=O)c(C(=O)NC2OC(C)(C)Cc3cc(C(=NOCCC(C)C)C4CC4)ccc32)cc1F
CCCCCCCCCCCCNC(=O)c1c(O)cccc1OC
COc1ccc(C=C(C(=O)c2c(O)cccc2OC)c2ccc(OC3CCCCO3)cc2)cc1
O=C(NCCN1C(=O)SC(=Cc2ccco2)C1=S)Nc1ccc2c(c1)CCC2
CCc1c(O)c(Cc2ccc(OC)c(OC)c2OC)cc2c1c(=O)oc1c(O)ccc(O)c12
COCCCN1C(=O)C=C(O)C1(C(=O)c1ccccn1)c1ccc([N+](=O)[O-])cc1
Cn1ccc(NC(=O)N2CCCCC2c2ccc(OCC3CC3)cn2)n1
CC(C)CC(NC(=O)C1CCC(=O)N1)C(=O)NC(CO)CCc1ccccc1
CCN1CC(C(=O)O)C(=O)c2nc(F)cc(N3CCCC3)c21
CCNC(=O)c1noc(-c2ccc(C(C)C)c(O)c2O)c1NC(=O)NC(C)c1ccccc1
N#Cc1cncc(NC(=O)Nc2c(Cl)cccc2Cl)n1
CC1=CNCc2nc(-c3ccc(F)cc3)n(C3(N)CCCCC3)c21
COC(=O)C(Cc1ccc(O)cc1)NC(=O)CN(CCCNC(C)=O)C(=O)C(CC(=O)OC(C)(C)C)NC(C)=O
COc1ccc(OC)c(S(=O)(=O)NN=C(C)c2ccc(Cl)c(Cl)c2)c1
Brc1ccc(C=Cc2nnc(Cn3cnc4ccccc43)o2)cc1
COc1ccc(-c2nc(-c3ccc(OC)cc3)c(N3CCOCC3)o2)cc1
Cc1cc2cc[nH]c2cc1Nc1nc(-c2ccc(CN3CCN(C)CC3)cc2)ccc1C#N
N#Cc1ncn[nH]1
Cc1c(OCC(O)(Cn2cncn2)c2cc(F)ccc2F)c(C2Cc3ccccc3C=C2C(=O)O)c(C)c2ccccc12
COc1ccccc1
O=c1cc(Br)n(C2OCC(n3nncc3CO)C2CO)c(=O)[nH]1
CCNc1ncc(-c2nc(CN3CCN(c4ccc(F)cc4)CC3)no2)s1
CC1CCC(N)(C(=O)N2CCSC2C#N)N1C=N
COCC(C)N1C=NC2C=CC=CC2(SCC(=O)Nc2cccc(C)c2C)C1=O
Cc1cc(NC(=O)c2ccc(NC(=O)c3ccc(F)cc3F)cc2)c2c(c1)C(C)(C(=O)O)COC2
CNC(=O)Nc1ccc(C(F)(F)F)cc1OCCN1CCCCC1Cc1ccc(F)cc1F
CCCN1c2ccccc2C(=N)NC1C(=O)OCCC1CC=CCC1
CC(C)(N)C(=O)NC(CCCc1ccccc1)C(=O)N1CCCC2C(N)CC(O)C21
CC1(C)C=C2C(=C(c3cc(F)ccc3Br)Nc3oc(=O)ccc32)OC1=O
COC12C=CC=CC1C(=O)C(=Cc1ccc([N+](=O)[O-])cc1)CC2
Cc1ccc2cc(C3C=CC4(CNc5ccccc54)N(C=O)C3)ccc2c1C(C)(C)O
CCc1ccc(NC(=O)C(=O)NCC(=O)OC)cc1
O=C(C1CCCCC1)N1CCN(c2nc3sccc3n3cccc23)CC1
Cc1ccc(CNCCCCCCNCCc2ccc(-c3ccccc3)cc2)c(C)c1
O=C(COC(=O)c1nnc(-c2ccc(Cl)cc2)o1)NCc1ccc(Cl)cc1
COC(=O)N1CCc2cc(OCCCN3CCN(c4ccc(Cl)c(Cl)c4)CC3)ccc21
O=C(C=Cc1cccs1)NCCc1ccc(Cl)cc1
Nc1ccnc(NC(=O)Cc2csc(C3(N)C=CCNC3)c2)n1
CC1CC(C)OC(CN(C)S(=O)(=O)c2ccc(F)cc2)C2C=CC=CC2C(N)COCC(=O)CN1
Cc1ccc(Cn2c(C#N)cc3c(c2=O)C(O)C=C(C#N)C3)cc1
Cc1cc(C(=O)NC2Cc3ccc(-c4nc(C)cc([N+](=O)[O-])n4)cc3C2)[nH]n1
C#CC(=O)NCc1ccc(-c2nc3c(c(=O)n2C)c2c(OC)cccc2n3C)cc1
NC(=O)NCC1OCN(c2ccc3c(c2)C(=O)CCCC3=Cc2ccccc2)C1=O
O=C(C=Cc1ccccc1)Nc1nncs1
COc1ccc(S(=O)(=O)N(C)c2ccc(N)cc2)cc1
C#CCOCc1ccc(C=C2N(CC(=O)OCC)C(=O)CS2=C)cc1
CC(=O)Nc1ccc(C23C=C(C(N)=O)C=CC2N=CN3CC(C)C)cc1
COC1CCCCC1
O=c1[nH]c(CC2C=CC=C3C=CC=CC32)nc2c1NCC=C2
Cc1cc(NC(=O)CSc2nc(C)cc(C)n2)on1
CC(=O)NC(Cc1ncc[nH]1)C(=O)NC(CC1=C2C=CC=CC2CN1)C(=O)NC(CCCN=C(N)N)C(=O)NC(C(=O)NCC(N)=O)C1(C)NC=C2C=CC=CC21
COCOc1cc(-c2cc(-c3ccccc3)n(-c3ccc(S(N)(=O)=O)cc3)n2)ccc1OC
CCN1CCCC1CN(C)c1ccc(Cl)cc1C(=O)Nc1ccc(F)cc1
CC(C)C(CC(=O)O)N1CC(C)(c2ccccc2)C=N1
C=C1CCC2(CCC3C=CC(=O)O3)CC(C)(C(=O)O)CCC2(C)C1
CC(=NNC(=O)c1cc(-c2ccccc2)n(-c2nc(N)cc(Cl)n2)n1)c1ccc(NC(=O)c2cccs2)cc1
C=C(C(=O)O)C1(C)CCC2C(O)C(=O)C2C2CC(=O)C=C21
COc1cncc(CNC(=O)c2ccc(-c3ccc(Oc4nccc5scc(-c6ccccn6)c45)cc3)cc2)n1
COc1ccc(NC(=O)CSc2nnc(Sc3ccc(C)cc3)n2C)cc1S(=O)(=O)N1CCOCC1
C=C(C(=O)OCCC)C12C=CC(=O)C1(C)CCCC(C)C2
Cc1nc(CC#N)c2ccc(C(=O)O)cn12
Cc1cc(F)ccc1S(=O)(=O)NCC(=O)OCC(=O)NC(=O)NC1CCCCC1
C=CCOC(=O)c1ccc(CC(=O)Nc2cc(OC)cc(OCC=C)c2)cc1
CC1=CN2NC=CC2(C(=O)Nc2ccc(Cl)cc2)C=C1c1cc[nH]n1
CC(C)CN(CC(C)C)C(=O)C(C)NC(=O)C(CC1(O)CC(O)(O)OCC1CO)NC(=O)OCc1ccccc1
Cc1ncc(NS(=O)(=O)c2ccc(Cl)cc2)s1
Cc1cccc(C)c1CN1CC2(C=CC(N)(c3noc(C)c3C)CN2)c2c(C3CN=CN3)cccc21
Cc1ncc(CCc2ncn[nH]2)s1
O=C(c1ccc(C(F)(F)F)cc1)C1(c2ccc(OC(F)(F)F)cc2)C=NOC1
CC1(C)CCC2=C(C=CC3N(C(=O)OC(C)(C)C)C=CC23CCO)C1
N#CC(c1ccccc1)c1n[nH]c(=O)c(Cl)c1Oc1ccccc1
CS1(Cc2ccc(Cl)cc2)C=Nc2ccccc21
Cc1cc(C)n(CC(=O)OCC(=O)Nc2c(C)cccc2C)n1
Cc1cc(C)c2sc(N3CCCCC3C(=O)NCCCS(C)(=O)=O)nc2c1
Cc1ccc(C23C=CC=CC2(OCC2CCN(c4ncc5[nH]c(N)nc5n4)CC2)CCCN3)cc1
CCC(=O)N(c1ccc(OC)cc1)C(C)c1ccc([N+](=O)[O-])cc1
CN(C)CCCON=C1c2ccccc2-c2ccccc21
CC1(O)CC=CC2(CC(N3CCCC3)=CC(=O)O2)C1
CC1(C)C(C(=O)O)C1c1nccc(-c2ccc(Cl)cc2)c1N
CC(C)c1ccc(NC(=O)N2CC3C(O)=CC=CC3=N2)cc1
C=C1CCCC(CC=C2C=COC2=O)C12C(C)CCC(C)(COC(=O)CCCC(=O)OC)C2OC(=O)CN
COc1c(Cl)cccc1NC(=O)N1CCCCC1C(O)(c1ccccc1)c1ccccc1
N=C(N)c1ccc(-n2cc(C(F)(F)F)c(C(=O)NCc3ccc(-c4ccc(S(N)(=O)=O)cc4)cc3)n2)cc1
CCCCOc1ccc(Cc2nnc(SCC(=O)O)n2-c2ccccc2)cn1
CC(=O)c1ccc(NC(=O)N2CCN(c3cc(N4CCOCC4)cnn3)CC2)cc1
COC(=O)C1CC23CC(C)CCC2(C(=O)OC(c2cc(-c4ccco4)co2)C3C)C(OC(C)=O)C1=O
C=C1CCCC2(C1OC(C)=O)C(C)C(OC(C)=O)(OC(=O)c1ccccc1)C1CCC(OC(C)=O)C(OC(C)=O)(OC1)C(C)(OC(C)=O)C2(C)C
CCOc1ccc(-c2nc(C)c(CS(=O)CC(=O)NCCN(C)C)o2)cc1
COC(=O)c1ccc(Nc2nnc(-c3ccc(N4CCOCC4)cn3)o2)cc1
CS1(CC(=O)N2CCOCC2)C=Nc2ccc(NS(C)(=O)=O)cc21
N=C(N)NCCCC(NC(=O)C(Cc1ccc2c(c1)CCC=C2)NC(=O)CNC(=O)C(CCCCN)NC(=O)C(Cc1ccccc1)NC(=O)CCC(N)=O)C(N)=O
CC1=NC(NC23CCN(CC2)CC3)(c2ccccc2)N2NC=CC2=C1
Cc1cccc(-n2ccnc2SCC(=O)Nc2cccc(C(=O)O)c2Cl)c1C
O=C1Nc2cc(Sc3nnc(-c4ccc(Br)cc4)o3)ccc2C1=O
CN(C)CC=C(c1ccc(Br)cc1)c1ccccn1
COc1ccc(NC(=O)Nc2ccc(C)cc2)cc1
CCCCc1ccc(N=Cc2ccc(Cl)c(O)c2)cc1
CC1C=NNN1
COCCN(CCOc1ccccc1)C(C(=O)NC1CCCCC1)c1ccc(C)cc1
CC1=CC2(CCCC3(CCC4COC3C4=O)C2)C(=O)C(C)C1
COc1ccc(OC2(C)CCCCO2)c2c1C=C1C(c3ccc(-c4ccccc4)cc3)=NNC12
Cc1ccc(CCNC(=O)CCNC(=O)C2C(=O)CN(c3ccc(F)cc3)c3cccc(F)c32)cc1
CN(C)Cc1ccc(Oc2nccc(-c3cc(-c4cc(-c5ccc(OCC(C)(C)C)cn5)[nH]n4)c[nH]3)n2)cc1
CC(=O)OC1CCCC2(CCC3(C)C=CC4C(C(C)CC(C)C45CCC(C)(C)CC5)C3(C)C2)C1(C)CC1CCC(=O)O1
CC1CCCCC1
CCC(C)(C)C(=O)C(=O)N1CC(OCc2ccccc2)C(=O)C1(CC)CCc1ccccc1
O=C(NC12CC3CC(CC(C3)C1)C2)c1ncc2ccccn12
CN(C)CCCNC1(c2cc(Cl)ccc2Cl)CC=Nc2ccncc21
CSc1ccc(OS(=O)(=O)c2ccc(NC(=O)NCCCl)cc2)cc1
CN(C)CCCCCNC1C(=O)C(=O)C=C2C=CC=CC21
Cc1nnnn1C1NCc2ccc(c(CC(=O)O)c2)CCN(CN)CC(=O)CS(=O)(=O)NCCNC1=O
COc1cccc(C23C=CC(C=Cc4ccc(O)cc4O)=CC2OC(COC(C)=O)CO3)c1O
Cc1ccc(CC2C(C)CNCC2N)c(C)c1
O=C(O)COc1cc(Cl)c2onc(CCCC(=O)Nc3ccc4c(c3)CCC=C4)c2c1
CCCCCCCCC=CCCCCCCCCCCCCCCCCC(=O)NC(COC1(O)OCCC(O)(COC2OC(O)CC(O)(CO)C2O)C1O)C(O)C(O)CCCCCCCCC
CCCC1(C)Oc2cc3c(=O)oc(-c4ccc(OC(=O)N(CC)CC)cc4)cc3cc2C1C
CCCCCCCCCCCCc1cc(C(O)C(N)CO)cs1
CC(Nc1nccc(-c2nc(C(C)(C)C)c3ccccn23)n1)C(F)(F)F
O=C(CNC(=O)OCc1ccc(F)cc1)NCc1ccco1
CN1c2c[nH+]ccc2[NH2+]C1c1ccccc1
COc1nccc(NCCC(=O)NC2CCc3[nH]nc(N)c3C2)n1
Cc1ncc(C(=O)N2CCCCC2Oc2ccccn2)o1
COC(=O)C1CC2(CCC1=O)CC1NC(N)(C3CCC3)CC3(C=CC=C(O)C13)C2
O=C1OCCC2(O)C=CC=C(OCCc3ccc(Br)cc3)C12
Cc1nn(-c2ccccc2)c(C)c1Br
N#Cc1ccccc1
Cc1ccc(C23CSC=C2N=CN=C3N2CCN(C(=O)c3ccc(-c4ccc(Cl)cc4)cn3)CC2)cc1
CC(C)(C)NC(=O)c1ccc(CN2CN(CC(O)COc3ccccc3)C(C)(C)C(=O)C(O)(Cc3ccccc3)C2)cc1
CC(C)OP(=O)(OC(C)C)C(NCc1ccccc1)c1ccccc1
C1=CC2(c3ccc(-c4cc(-c5ccccc5)nc5ccnn45)cc3)NC=NC2(N2CCNCC2)C=C1
CC(CCC(=O)O)C1CC2CC3(CCCC(O)C34CCC(O)CC4C)CCC2(C)C1
Fc1ccc(Cl)c(C23C=CC=CC2=NN=CC3NCCc2ncc[nH]2)c1
O=C1C=NNCC1
CCOc1cc(N(CC)c2ccc(C(F)(F)F)cc2)c(OCC2CCCCC2)c(C(=O)N(C)Cc2ccccc2)c1OCC(=O)O
COc1ccc(NC(=O)CSc2nc3c4c(sc3c(=O)n2N)CC=CC4)cc1
CC(C)OC(=O)N(C(C)C)C12NC(=O)C(=NNc3ccc(Br)cc3)C1C=CC=C2Br
CC(=O)Nc1cc(F)cc(S(=O)(=O)N2CC3C=CC=CC3CC2C(=O)NCCCN2CCOCC2)c1
CC(NC(=O)C1CCCN1C(=O)CCC(F)(F)F)C1C2CCC1CC2
Cc1cc(F)ccc1C(O)C1CCCCN1
CC1(O)CCCC2(CCC3(C)C(CCC4CC(C=CC=O)CC43)C2)C1
C=C(C)C12COC=C1C(C(C)CC)=Cc1c2oc2cccc(C(=O)O)c2c1=O
O=C1CC=CNC1
CCc1ccc(NC(=O)N2CCN(Cc3nccn3CC)CC2)cc1C
COc1cccc2c1C(Cl)(CCN(C)C)CN2
C=C(C)C1CC2CC(C(=O)O)C3C(C(C)CCC34C(C)CCC3=CCCC(=O)C34C)C2C1
CCOC(=O)Cc1ncc(NN=C(C)c2cccs2)s1
COc1ccc(C23C=NOC2C(=O)N(c2cc(C)ccc2C)C3=O)cc1
Cc1c(C(=O)N2CCCC3N=CN=C(C4CC4)C3C2)ccn1C
COc1cccc(-c2cc(-c3ccccc3)[nH]n2)c1OC
Cc1ccc(N2CCN(Cc3ccc(C(=O)c4[nH]c5c(c4C#N)CNC=C5)cc3)CC2)cn1
CC1CCC2(N)C3CCC(O)CC3CCC23CC(=O)CC13
O=C(O)c1ccc(-n2c(=O)cc[nH]c2=O)cc1
COc1ccc(N2CCN(C(=O)CS(=O)Cc3ccc(OC)cc3Br)CC2)cc1
COc1ccc2nc3c(cc2c1)C(C(=O)NCCN1CCOCC1)CO3
Cc1ccc(COc2cccc3c2C(=O)CNC3)cc1
CC(C)(C)C(=O)OC1(C(F)(F)F)OC(=O)NC2C=C(Cl)C=CC21
Cc1cccc(C)c1NC(=O)C(NC(=O)C=Cc1ccccn1)c1ccccn1
Cc1c([N+](=O)[O-])c(S(=O)(=O)N2CCCCC2CNC(=O)c2cc3n(n2)C(C(F)(F)F)NC=C3c2ccc(Cl)cc2)n(C)c1C
CN(C)S(=O)(=O)c1cccc2c(Nc3ccc(C(F)(F)F)cc3)c(-c3ccccc3)cnc12
CC(=O)OCC1(OC(=O)c2ccccc2)C(OC(C)=O)COCC1(OC(C)=O)OC(=O)c1ccccc1
O=C(O)C=Cc1ccc2c(c1)C(=O)N(Cc1c(Cl)cccc1Cl)C2=O
COc1ccc(NC(=S)NCCc2ccc(OC)c(OC)c2)cc1
CCCCCCCCCCCCCCCCOc1ccc(C=C2C=CCO2)cc1
Cc1ccccc1O
CCOC(=O)C=C1SC(=O)CN1CC(=O)Nc1ccc2c(c1)CC(=O)O2
CC(=O)c1nc(C)c(NC(=O)CCS(=O)(=O)c2ccccc2)s1
COc1cc(C)c2c(c1O)C(=O)c1ccccc1C2=O
CN1CCc2c(-c3ccccn3)nc(NCc3cccs3)nc21
CCN1CCC(F)(CN(Cc2ccc(-c3ccc(NC(=O)c4ccc(C#N)cc4)cc3)cc2)C(=O)CCC2(C(=O)O)CC2)C1F
Cc1cc(Cl)cc(NC23N=CNC2=NC2C=CC=C(NC(=O)N(C)C)C2N3)c1
COc1ccc(C2C3CCN(O3)C3(OCCCN4CCCCC4)C=CC=CC23)cc1
CCC(CC)NCc1nc(-c2cc(C)ccc2C)c2ccsc2n1
CC(C)(C)N1C(=O)C(C(=O)O)Cc2ncc(N3CCCCC3N)c(F)c21
COc1cc(OC)c2oc(=O)c(-c3ccccc3)cc2c1
C=CC1NC(N)C(=O)O1
COc1cc(N)cc(C(=O)NCC2CN(CCN(C)C)CCO2)c1Cl
CC1(C)CCC(N)(CCNC(=O)c2ccc3c(c2)Sc2ccccc2N(Cc2ccc(Cl)cc2)C3=O)CN1
CCCCCCc1nc(COc2ccc(CCC(=O)O)cc2)c(-c2ccccc2)o1
CC12C=CC=CC1(c1ccc(NC(=O)c3ccc(Oc4ccc(C(F)(F)F)cn4)cc3)cc1)NC=N2
COc1ccc(Cn2c(CCc3ccccc3)nnc2C(NC(=O)C2CC3C=CC=CC3CN2)C2(C)NC=C3C=CC=CC32)cc1
CC(C)(C)OC(=O)CC1COCC(c2ccccc2)C(CC(=O)NC(CO)Cc2ccccc2)C=CC(=O)CC(=O)N1
CC(=O)OCC1CCC(OC(C)=O)C2(C(OC(=O)c3ccccc3)CC3(OC(C)=O)OC(C)(C)C2C3C)C1C
Cc1cc(S(=O)(=O)Nc2ccc(Br)cn2)ccc1Cl
COC(CNC1CCc2cc(OCCCOc3ccc(N(C)C)cc3Cl)ccc2C1)OC
CC(=O)N1CCC2OCCN(Cc3nccs3)C2C1
Cc1cccc(NC(=O)C(Cc2ccccc2)N2C(=O)CCC23CCCN3C(=O)c2ccc(-c3ccccc3)cc2)c1Cl
CCOc1ccc(N2C=NC3C=CC=CC3(SCC(=O)N3CCCc4ccccc43)C2=O)cc1
CC1(C)C2CCC1(CS(=O)(=O)N1CCN(c3ccc(C(F)(F)F)cn3)CC1)C(=O)C2
COc1cc2nc(C(C)C)oc(=O)c2cc1OC
COc1ccc(C=C2C(CC(=O)O)C=C3C=CC=CC32)cc1
NC1C=C2C(NCCCN3CCOCC3)=NC=NC2(c2ccccc2)NC1=O
CC1C(C(=O)C2=CNC3(C4(N)CNCC(C)(N)O4)C=CC=CC23)C1(C)C
C=C(C)C1CC2CCC3(CO)C(C(C)CC4C3C(C)CC3(C(O)CCCC3(C)C)C4C)C2C1
Cc1ccc(Oc2nc(Br)cc(NC3CCCCN3c3ccc(CO)cc3)n2)c(C)c1C#N
Cc1cc(CN(CCN(C)C)C2(C)NC(=O)C=C3C=CC=CC32)cs1
CCNC(=O)c1nc(-c2ccc(-c3ccccn3)cc2)c2cc(C)cc(C)n12
CCS(=O)(=O)c1ccc2nc(-c3ccc(NC(C)=O)cc3)[nH]c2c1
Nc1ncn[nH]1
C=C(C)C(=O)Nc1ccc(C2C=NOC23CC(C(N)=O)C(N)N3)cc1
COc1cc(C(=O)NC2CCC(CN3CCCCC3C34C=CC=CC3=CNC4)C2)c(Cl)cc1N
NC1CCCC(n2c(=O)[nH]c3ccccc32)N1
CC(C)=CCCC(C)CCCC(C)=C1C2OC3=C(C2C(C)C(O)(C=O)C1C)C(C)(C)C(=O)C=C3
O=C(Nc1ccc(CN2CCCCC2CO)cc1)Nc1ccc(Oc2ccccc2)cc1
CCCCCCS(=O)(=O)NCc1ccc(OCCCCCCCN2CCN(c3ccc(OC)cc3)CC2)cc1
CN(C)c1cccc(NC(=O)C23C=CC=CC2C(=O)NC(N)=C3)c1OC(F)(F)F
COC(=O)C(C)NP(=O)(Oc1ccc(NC(=O)N2CC(CC(C)C)C(C(=O)NCC(=O)O)C2)cc1)OC1(C)CC(O)C(O)(O)C(OC)O1
O=C(Nc1ccc(N2CCN(Cc3ccccc3)CC2)cn1)c1cc([N+](=O)[O-])co1
CNC(=O)C(NC(=O)C(CCc1ccccc1)CP(=O)(O)C(Cc1ccccc1)NC(=O)OCc1ccccc1)C(C)(C)C
CNC(=O)C(=NOC)c1ccc(=O)n(Cc2ccccc2)n1
O=C(NC(Cc1ccccc1)C(=O)N1CC(C(=O)NCCc2ccccc2)C2CCCCC21)C1CCCCN1
NCc1ccc2c(c1)Sc1ccccc1N2CC(=O)N1CCCCC1CCO
O=C1OCCC23C(=CN(Cc4ccccc4)C12)C=Cc1ccccc13
CC(C)C(NC(=O)C(=Cc1cccc(Cl)c1Cl)NC(=O)C12C=CC=C(O)C1=C(C(=O)O)C=CC2)C(=O)O
CCCCCCNC1(N2CCCC2)C=NN=C2C=CC=CC21
COC(=O)C(=C(O)C(=O)Nc1ccc(C)cc1)C12C=CC=CC1=NCC(=O)N2
CCCCCCCCN1C=C2C=CC=C(NC(=O)Oc3ccccc3)C2CC1=O
O=C1CCCN1c1ccc(Nc2nccc(-c3ccc(N4CCCC4)cn3)n2)cn1
O=C(NC12SC=NC1C=CC=C2O)C(=O)c1ccc(Oc2c(Cl)cccc2Cl)cc1
COc1ccc(C2CC(N)C(N)CN2)cc1
COC(=O)c1c(C)c(C)c(C)n1CCCC(=O)N1CCCC1c1ccccc1
COc1cc(OC)nc(S(=O)(=O)NCCc2cccc(OC)c2OC)n1
COc1ccc(NC(=O)c2cc3n(n2)C(C(F)(F)F)NC=C3c2ccccc2)cc1OC
CCn1c(-c2ccccc2)nc(-c2ccccn2)c1-c1ccc(C(N)C(=O)O)cc1
COc1ccc(-c2cc(C=CC(=O)Nc3cc(OC)cc(OCCN4CCCCC4C(N)=O)c3)nn2-c2ccccc2)cc1
CC#CC1(O)CCC(CC)C12CC(F)C1C=C(CO)CC(=O)C1C2
CCCCC(=O)Nc1ccc(CNC(=O)Nc2cc(C)on2)cc1
N#CCCN(N)C1=NCCCCC1
COc1ccc(N(CC(=O)NC2CCCC2)S(=O)(=O)c2ncc[nH]2)cc1
CCc1ccc(N2C(=O)C(=O)CC2S2(C)C=CN=C2N)cc1
O=C(CC1CC=Cc2cnccc21)NC1CCN1c1nccc(N2CC=CC2)n1
C(=Cc1ccc(-c2ccccn2)cn1)c1ccccn1
CCS1(C)C=NN=C1NC(=O)CCN1CCN(CC(=O)Nc2cc(Cl)ccc2F)CC1
CCCCCCCC(=O)NCCCCCCCCNC(=O)Oc1ccc(CCCCCC)cc1
CCC(=O)N(c1ccccc1)C1(C(=Cc2ccccc2)C(=O)OC)CCC(N)(CN(C)C)CN1
CC(C)=CCCC(C)=CCCC(C)=CC1(C)OCC2CC1CC(=O)C2=O
CCSCC(=O)NC1(C(=O)O)CCCCC1
Nc1ccc(Cl)cc1Cl
Cc1ccc(CCCNC(=O)CCc2nc(=O)c3sc4c(c3[nH]2)C=CC4)cc1
CC(=NOCCCCc1ccccc1)c1ccc(OCCNC2=NC3(CCCC3)Cc3ccccc32)cc1
CC(=O)Oc1ccc(C(=O)OC2(C)c3c(OC(C)=O)ccc(OC(C)=O)c3C(c3ccc4c(c3)OCO4)CC2OC(C)=O)c(OC(C)=O)c1OC(C)=O
O=C(CCn1nnnc1CO)N1CCCc2ccccc21
c1ccc(OC2Cc3ccccc3C2)nc1
COc1ccc(C(=O)Nc2ccc(C(=O)OCc3cc(=O)n4nc(C5CC5)sc4n3)cc2)cc1
CC1=C(O)C=CCC(C)OCC(=O)CCC(C)(C)C(C)(C)CC(CCN2CCN(C)CC2)(OC2(N(C)C)OCCCC2(C)O)C1=O
O=C1C=CCN1c1ccc(-c2nnc(CNC3CCCCN3C(=O)N3CCCCC3)o2)cc1
CC1CN(c2nc(N3CCOC(C)C3)c3nc(-c4ncccn4)ccc3n2)CCO1
COCCN1CCN(CC(O)CN(C)C(C)c2ccccc2)C(C)C1
CCc1ccc(S(=O)(=O)Nc2cc3c(c(N4CCN(C)CC4)c2)CC(=O)C=C3)cc1
CCCc1cc(O)c(C(C)=O)cc1OCCC(O)COc1cc2c(c(C(C)=O)c1)C(C)(C)COC2
CN1C(=O)N(C)C(=O)C2(CCC(N(CC(=O)O)C(=O)c3nccn3C)NC2)C1=O
CCCCOc1ccc2cc(C(C)=O)c(=O)oc2c1
Cc1cccc(C(=O)NN(C)c2ccccc2)c1Cl
Cc1ccc(S(=O)(=O)NC(=O)C(c2ccc(O)cc2)C2CCCCC2)cc1
Cc1cc(NC(=O)CS2(C)C=Nc3ccccc32)on1
COc1cccc2c1NCC2C(=O)Nc1ccc(CNS(=O)(=O)c2cccs2)cc1
NC(Cc1ccc(O)cc1)C(=O)NC(CC(=O)O)C(=O)NC(CCC(=O)O)C(=O)NC(CC(=O)O)C(=O)NC(Cc1ccccc1)C(=O)O
CN(C(=O)C=Cc1ccc(O)c(O)c1Cl)c1c(C(=O)O)ccc2c1OCO2
CCOC12CCCC1OCCN2c1ccc(C)c(C)c1
Cc1ccn(C(=O)CN2Cc3ccccc3C(Sc3cccc(C)c3Br)C2=O)n1
CSCCC(NC(=O)c1ccc2c(c1)OCO2)C(=O)NCc1ccc(Cl)cc1
COc1ccc(NC(=O)CN2c3nc4c(n3C(=O)C3C=CC=CC32)NCC=C4)cc1
Cc1nc(F)c(Oc2ccc(C(=N)N)cc2)c(F)c1Oc1ccc(C(=O)O)cc1
Cc1ccc2nc(N3CCNCC3)nc(NCc3cccs3)c2c1
Nc1nc2nc(Nc3ccc(F)cc3NC(=O)c3ccc(=O)n(-c4ccc(F)cn4)c3)ncc2[nH]1
CC(=O)O
CN=C(NC#N)NNC(=S)Nc1ccc(F)cc1
O=C1Cc2ccccc2C(C(=O)c2ccccc2)N1
COc1ccc(NC(=O)c2ccc(NC(=O)C3=NC4C=CC=CC4(Cl)C=C3)cc2)cc1
CN(C)CCCn1cc(S(=O)(=O)c2ccc(C(F)(F)F)cc2)c2ccccc21
N#Cc1cncc(N2CCN(CCCc3ccccc3)CC2)n1
COc1ccc(NC(=O)N2CCCC3CCCN(C(=O)c4cccc(F)c4-c4ccccc4)C32)cc1
O=C(CCn1c(O)c2c(nc1=O)CCC=C2)NCCNc1ccc(OC(F)(F)F)cc1
CC(C)CC(NC(=O)c1ccc(NC(=O)C(N)C(N)Cc2ccccc2)cc1)C(=O)O
CC(=O)c1ccc(NC(=O)NC2CCCCC2)cc1
CC(C)c1ccc(NC(=S)c2ccccn2)cc1C(C)C
CC(C)(C)OC(=O)NNC(=S)Nc1ccccc1
CC1CC23NCC(=O)C(CO)C2CCCC3C2CC(C(=O)NC(C)(C)C)CC12
COCCOc1nc(N)c2c(ncn2C2CC(COP(=O)(O)OP(=O)(O)O)C(O)(O)O2)n1
COC(C)(C)c1nc(-c2ccc(OCC(=O)N3CCCC3)cc2)cc(=O)n1CCc1ccccc1
Cc1ccc(CNC(=O)C(CCN(C(C)C)C(C)C)N2C(=O)C(=O)c3ccccc32)cc1
CCOC(=O)C1(CCc2ccccc2)CC(CC)OO1
O=C(c1cc([N+](=O)[O-])co1)N1CCN(Cc2ccccn2)C2C=CC=CC2C1
O=C1CN=C(c2ccccc2)C(=O)N1C1CCCN1
Cc1ccc(CCN2C(=O)C(=O)c3c(C)ccc(C(=O)Nc4cccc(F)c4F)c32)cc1
CS(=O)(=O)N1CCN(C23CN=CN=C2C=CC=C3C(=O)N2CCCCC2N2CCOCC2)CC1
CC1CC(=O)CCCCCOCC=CCC2CCCC(O2)C(C(=O)NC(Cc2ccccc2)C(=O)O)C1
Oc1cc(Cl)ccc1C1C=NN(C(=S)Nc2ccccc2)C1c1ccc(Br)cc1
CC(=O)OCSCc1ncc2sccn12
CCc1c2c(cc3occ(C)c(=O)c13)C=COC2
Cc1ccc(C)n1-c1ccc(C(=O)NN=Cc2cc([N+](=O)[O-])cs2)cc1
C#CCN1C(=O)C(=O)c2cc(F)c(NC(=O)c3ccc(Br)cc3)c(F)c21
CCOC(=O)CN(Cc1ccc2c(c1)OCO2)C(=O)CN(C(C)(C)C)S(=O)(=O)c1ccc(OC)cc1
COCCNC(=O)c1ccc2nc(-c3cccc4c3N(C)C(=O)C4=O)[nH]c2c1
CCCCCCCCCCC(=O)OC1(OC(C)=O)C(CO)COC(OC(=O)CCCCCCCCC)C1O
O=C(O)CC1=CCNc2nc[nH]c21
COc1ccc(SCCN2C(=O)CNC3NCCC4(OC)C=C(C)C=C(C)C324)cc1
Cc1ccc(S(=O)(=O)N(CC(C)C)C(C(=O)NO)N(Cc2ccccc2)C(C)(C)CO)cc1
Cc1noc(-c2ccccc2)c1C(=O)N1CCCCC12OCCO2
CC(C)C(CN1CCCC1CN1CN(c2ccc(Cl)cc2)C(=O)C1=O)N1C2C=CC=CC2NC(=O)C12CC(=O)C1C=CC=CC12
COc1cc2c(cc1O)OC(c1cc(O)ccc1O)CC2OC(C)=O
Nc1ncc2[nH]c(N)nc2n1
N#CC1CCCN1C(=O)c1ccc(Br)cc1
CCCCCC=CCC=CCC=CCC=CCCC(=O)OCC(COP(=O)(O)O)OC(=O)CCCCCCCCC
O=C1NN(c2ccc(Cl)cc2)C(c2ccc(C(F)(F)F)cc2)C1=O
Cc1cc2c(cc1C)[n+]([O-])c(C(F)(F)F)c[n+]2P
OCc1ccc(OCC2CN(Cc3ccccc3)CCO2)cc1
COc1cc(F)cc(-c2cc3[nH]cc(C4CCCC(N)(CC(=O)N(C)C)N4)c3cn2)c1
O=Cc1cc(Nc2nccc(Nc3ccc(O)cc3)n2)ccc1F
Cn1c(SCC(=O)Nc2ccc(F)cc2)nnc1-c1ccc(NC(=O)c2ccccn2)cc1
Cc1ccc(Sc2cc(Cl)c(Cl)c(C=CC3OC(=O)CCC3O)c2)cc1
COc1ccc2c(=O)oc(C)c(C(=O)NCC(=O)NCCc3cccc(OC)c3OC)c2c1
CCC(C)C(NC(=O)CC(O)C(CCC(N)=O)NC(=O)C(Cc1ccc(OP(=O)(O)O)cc1)NC(C)=O)C(=O)NC(C)(C)c1ccccc1
CS(=O)(=O)Nc1cc(-c2ncc(-c3ccc(Cl)cc3Cl)s2)ccc1C(F)(F)F
O=C(Nc1ccc(-c2ncc3n2NCC=C3)cc1)c1cccs1
COc1ccc(OC)c(CCN(C)C(=O)CCCCN(C)CCc2ccc(OC)c(OC)c2)c1
C=C1Nc2c(cc(-c3n[nH]c(Nc4cc(SC(N)=O)ccc4NC(C)=O)n3)c(C)c2C)CN1C
O=C(c1ccccc1)c1ccc(OCC(O)CNCc2ccccn2)cc1
CCCCOc1ccc(C(=O)NC(=S)Nc2cc(OC)ccc2OC)cc1
COc1cc(OC2CCCC2)ccc1C1(CN2CCNCC2)CCCC1
COCc1nnc2n1CCN(c1nccs1)C2
OCCN1CCN(c2nccc(-c3cccc(-n4ccnc4)c3O)n2)CC1
CNCC(=O)NC(CCC(N)=O)C(=O)N1CCCC1C(=O)NC(Cc1c[nH]c2ccccc12)C(=O)O
CCOC(=O)NCC(=O)NCc1ncc(Oc2cccc3c2COCC3c2ccccc2)s1
CCCCC1(C(O)CC=CC2C(=O)CCC2CCCCCC(=O)O)CCCC1
O=C(CN1CCN(C(=O)CSC23C=CC=CC2N=CN3)CC1)Nc1ccc2c(c1)OCO2
O=C(O)CNC(=O)c1nc(S)cc(-c2ccc(Cl)cc2)c1O
COc1ccc(-n2nc3cccc(NC(=O)C4CC4)c3n2)cc1
COC1=NC2=CC=CC(OC)C2c2cccc(OCCN3CCCCC3)c21
CCCCCCCC(=O)OCCC(CC(C)C1C=CC(=O)O1)C(O)CC=CC(=O)OC1(OC(C)=O)OCC(O)C(C)C1OC1OC(O)C(C)CC1(O)O
CC(C)(C)c1cc(NC(=O)CCCCCCC(=O)NO)on1
COc1ccc(-c2ncc(Cc3ccc(Cl)cc3)n2C)cc1
CCOC(=O)C1CCCCN1C(=O)c1nc(C)c(-c2ccc(OC)cc2)o1
CCN(CC)CCNC(=O)c1cc(C)cc(O)c1OCC(Cc1ccc2c(c1)CCC=C2)NCC1CC1
O=C(NC1CCCCC1)c1cc(-c2cccs2)cs1
CCCCCNC(=O)Nc1ccc(S(N)(=O)=O)cc1
C=C1C2CCC1(C)CCC21CCCC2(C1)OCC(CN1CCOCC1)C2=O
CC(=NNC(=O)c1cc(Br)cc(O)c1O)c1ccc(Cl)cc1
O=C1CN(c2ccccc2)C2CCN(C(=O)c3cnccn3)CC12
CC(N=c1c2ccccc2nc2n1NCC2N)c1ccccc1
CCc1cccc(F)c1N1CCN(C2CCC(NC(=O)c3scc4[nH]c(-c5ccccc5)nc34)CC2)CC1
CC1(C)C(=O)C=C(c2cc(C(C)(C)C)cc(O)c2C(C)(C)C)C1=O
CC(=O)N1CCN(c2nc(NCc3ccccn3)c3cc(C)oc3n2)CC1
N#Cc1ccc(N2C(c3ccccc3)NC34C=CC=CC23N=CN4)cc1
C#CCN1C(=S)NC(C)=C(C(=O)OC)C1(C#N)c1cc(Br)ccc1Br
COCC(=O)N(C)CCn1c(C)c(C)c2oc(=O)c3cccc(F)c3c21
COc1ccc(NC(=O)NC2CCCS2(=O)=O)cc1
O=C(NC1CCCCC1)c1ccc(OCc2ccccn2)cn1
O=C(COC(=O)c1ccco1)NCc1cccs1
Cc1cccc(NC(=O)NN=C2Nc3ccccc3C2=O)c1C
O=C1NC(=O)C(=O)C(O)(CC(=O)c2ccc(Br)cc2)N1
Cc1ccc(S(=O)(=O)N2CC(=O)NCC2CC(=O)NCCC2CC=CCC2)cc1
CN(CCOc1ccc(F)cc1F)c1nc(Cl)c2c(n1)nc1n2CCC1
Cc1ccc(C23C=C(C(=O)NC(C)(CO)CO)C=CC2N=CN3C2CCCCC2)cc1
CC(=O)NC(C)Cc1ccc(C#Cc2nccc(OC(C)C)n2)cc1
CC(C)(C)NC(=O)C(OC(=O)CCNNC(=O)CCS(=O)(=O)c1cc(Cl)ccc1Cl)c1ccccc1
CCN(CC)C1(C)C(CCc2ccccc2)c2c(OC)cccc2N1C(C)=O
COCCCN(c1ccc(C)cc1)S(=O)(=O)c1c(OC)cccc1OC
CC(C)(C)c1cc(O)c(C=NNc2ccc(S(=O)(=O)N(CC#N)c3ccc(F)cc3)cc2)c([N+](=O)[O-])c1
COc1cccc(Cl)c1NC(=O)C1CCCCN1S(=O)(=O)c1ccc(CCC(F)(F)F)cc1
O=C(O)C12CCC(C(=O)Nc3ncc(-c4ccc(Cl)cc4)s3)(CC1)O2
CCOC(=O)C1C(C)CC(C(=O)NO)N1S(=O)(=O)c1ccc(OC2(C)OC(=O)C=C3C=CC=C(OC)C32)cc1
N#CNC(=NCCCCCN=C(N)N)Nc1ccccn1
N=C(N)NCCCC(N)C(=O)NC(C(=O)NC(CCCNC(=N)N)C(=O)O)c1nccs1
CC(=O)OC1OC(Sc2nc(-c3ccc(C(=O)O)cc3)no2)C(OC(C)=O)(OC(C)=O)CC1(C)OC(C)=O
O=C(NCc1cccc(Cl)c1F)C1C(=O)NC2C=CC=C(CC(=O)N3CCCCC3N3C(=O)OCc4ccccc43)C2=C1O
CCN(CC)CCNC(=O)c1ccc(CC(=O)NC(C)c2ccc(Cl)cc2)cc1
CC(=O)OCc1ccc(N2C(=O)C(=O)CC2c2ccccn2)cc1
O=C(O)CC1CCC2(CC1)OOC1(O2)C2CC3CC(C2)CC1C3
CCCOc1cc(C(=O)O)ccc1-c1ncc(-c2cc(C)c(NCCO)cn2)s1
CSc1nc(C)cc(OCC(=O)Nc2nnc(C)s2)n1
COc1ccc(OC)c(C(C(=O)NCC2CCCO2)N(C(=O)CNS(=O)(=O)c2noc(C)c2C)c2ccc(F)cc2)c1
CC1CC2C(C(C)CCC23CCCC(C)(N(C)C)C3)C(C)(C(=O)O)C1
COc1ccc(-n2ccnc2SCC(=O)Nc2ccc3c(c2)OCCO3)cc1
CC1C2(C=CC3C(O)CCCC3(C)C2)CCC2(C(O)CC(NC3C(O)OC(OC4(C)CC(N)(O)C(O)CO4)C(O)C3CO)CC2O)C1(O)NC(=O)c1ccc(F)cc1
CCC(C)C(NC(=O)C1CCCCN1S(=O)(=O)c1ccc2c(c1)OCCO2)C(=O)NCc1ccccn1
COc1ccc(C2(c3ccccc3)NC(=O)C(=Nc3nccs3)S2)cc1
COc1ccc(CNC(=O)c2cc(N)n(C)n2)cc1
CCN1CCc2ccccc2C12CN(CCCCc1ccccc1)C2
COCOc1cccc2cc(C(=O)NC3CC(N)(c4ccccc4)CCN3)c(=O)oc12
COc1ccc(OCC23C(S(C)(=O)=O)=CC=CC2N=CN3Cc2ccc(F)cc2)cc1
CCC(CC)Cc1ccc(OCCCOc2ccc(OC)cc2C=CC(=O)O)cc1
CCCSC1C=CCC=C1
CCn1c(SCC23C=CC=CC2N=CS3)nnc1-c1ccccc1
Cc1cc(C23C=CC=CC2N=CS3)c(NC(=O)c2ccc([N+](=O)[O-])cc2)s1
NCCOc1ccc2[nH]c(=O)nc(O)c2c1
CC12NCCN1C(C(=O)NS(=O)(=O)c1ccccc1)=CS2
O=C1CNC(=O)N1O
CN(C(=O)CN1CCCC1)C1CCCCC1
C=CCNC(=O)c1nc(C)c(-c2ccc(Cl)cc2)s1
CC1Cc2ccc(C(C)C)c(NC(=O)NC3CC3c3ccccc3)c2C=C1C(C)(C)C(=O)O
COc1ccc(C=Cc2ccc(C=C3SC(=O)C(=S)N3CCC(=O)Nc3ccccn3)cc2)cc1
COc1ccc(C(=O)NCC(O)(Cn2cncn2)c2cccc(F)c2F)cc1
Cc1ccc(NC(=O)COC(=O)C=Cc2cc(O)ccc2O)cc1C
CCc1c(CC2=NN(C(N)=O)C3N=CNN3C2=O)cc2c(c1Cc1ccc(Cl)cc1)NCCN2C
COc1ccc(CNC(=O)CCNS(=O)(=O)c2ccc3[nH]c(=O)[nH]c3c2)cc1OC
CCCCN(CC(=O)Nc1c(F)cccc1F)C(=O)c1cccc2c1NC1CCCC1(C(=O)O)C2=O
CC(C)C1Nc2ccccc2C1c1cc(N)nc(-c2c(N)ccc(Cl)c2Cl)n1
FC1=CC=CC2=NC=NCC12NC1=CC=CC2(Nc3ccc(F)cc3)CC=CC=C12
COc1ccc(-c2nc(C(=O)Nc3ccc(-c4c(S(=O)(=O)NC(C)C)ccc(C)c4C)cc3)cc3ccccc23)cc1
CCN(CC)CCCC(C)Nc1nc(N)c(NCCCNCCCNCCCNC2C=CC2)c([N+](=O)[O-])n1
NC(=O)C12CC(O)C3(NC(=O)C=CC3C13CC(=O)C1(NC=CS1)N3)O2
O=C(O)C1C2C(I)=CC(I)=C(OCc3ccc(F)cc3)C2CCN1C(=O)C=Cc1cc(F)ccc1F
NC1(c2ccc(Cn3ccnc3)cc2)CCCNC1c1ccccc1
O=C(CC1CNC(Cc2ncn[nH]2)CO1)N1CCOCC1
CC1OCC(CN(C)C(=O)Nc2ccc3c(c2)OCO3)S(=O)(=O)N(C(C)CO)c2ccc(-c3ccccc3)cc21
CCCCCCCCCSC(=S)N(C)c1ccc(Br)cc1
CCCOC(=O)n1c(CN2CCCN(c3ccc(OCC(C)C)cc3)CC2)nc2c1CNCN2
CC(O)C(CO)n1nncc1CN1CCN(Cc2ccccc2)CC1
CCC(=O)N1CCN(c2nccc(C(F)(F)F)n2)CC1
COc1cc(OCC(O)CN(CC2CC2)c2ccc(Cl)cc2OC)cc(C(C)=O)c1
O=C(CSC1C(c2ccc(C(F)(F)F)cc2)=NN=C2C=CC=CC21)N1CCCC1
CCCCN(C)Cc1cccc(OCCCCCCCCCCCCCCNC2=NC3CCCCC3c3ccccc32)c1O
Cc1cc(CN2CCN(C(=O)c3ccc(=O)[nH]c3)CC2)co1
O=C(Cc1ncc2sccn12)Nc1ccc([N+](=O)[O-])cc1
CC(N)C(N)=O
CC1CC=CCC1C=NNC(=O)C1CC1(CC(=O)O)c1ccccc1
CCCc1ccc(OCc2ccc(-c3nc(C)c(N)c(N)n3)cc2)cc1
Cc1noc(NS(=O)(=O)c2ccc(-c3ccc([N+](=O)[O-])cc3)cc2)c1C
CCCn1c(=O)c2[nH]c(-c3ccc(OCC(=O)NCC(N)=O)cc3)nc2n(CCC)c1=O
O=C(c1ccc(OCC(O)Cn2ccnc2)cc1)N1CCCCC1
NC(=O)C1CCCCN1C12CSC=C1C=CC=C2C(F)(F)F
Cn1nc(N)c(CN2CCN(c3ccccn3)CC2)c1-c1ccccc1
N#Cc1nc(N2CCOCC2)c(COC2C=Cc3ccccc3C2)o1
CC(C)(C)S(=O)NC(CNC(=O)c1cc(C2CC2)[nH]n1)c1ccccc1
O=c1nc(NCCCCNc2ccc3cc(Cl)ccc3n2)cc(NC2CC2)n1C1CC1
Cc1nn(Cc2ccc(NC(=O)C3CCCCC3)cc2)c(C)c1CC(=O)O
Fc1cccc(Cl)c1-n1nnnc1SCc1ccccc1
COc1ccc(C2(c3ccc(C(F)(F)F)cc3)CCCN2C(=O)Nc2ccc(Cl)cc2Cl)cc1C(C)C
O=C(Nc1ccc(-c2cc[nH]n2)cc1)c1cnccn1
N=C(Nc1ncc(-c2ccccn2)s1)c1ccccc1
COc1ccc(NC(=O)c2ccc(NC(=O)C3CCCCN3S(=O)(=O)c3ccc4c(c3)OCCO4)cc2)cc1
CCOCCC1(Oc2ccc(Oc3ccc4c(c3)CC(C(=O)NO)C4)cc2)CC(=O)C(=O)C(=O)N1C
COc1ccc(N2CCN(C(CNS(=O)(=O)c3ccccc3)c3ccccc3)CC2)cc1
COC(=O)NC(C(=O)N1CCCC1c1cnc(-c2ccc(-c3ccc(-c4ccc(-c5cnc(C6CCCN6C(=O)C(NC(=O)OC)C(C)C)[nH]5)cc4)cc3)cc2)[nH]1)C(C)C
Cc1nc(NC(=O)N2CCNCCC2N)c(Br)cc1Cl
O=C1CNCc2nc(-c3ccc(Br)cn3)ccc21
Cc1ccc(OC2=NCN(CN)C3=C2CNC3)c(C)c1C
COc1ccc(-n2ncc3c2C2(NC4(N)CCCCN4)C(N4CCN(C5CCCCC5)CC4)=NC=NC2N=C3)cc1
CNc1ccc(N(Cc2c(C#N)cccc2C(F)(F)F)c2ccccn2)cc1
O=C(O)CCn1cc(Cl)ccc1=O
CCCc1ccc(S(=O)(=O)Nc2cccc(C(=O)O)c2Cl)cc1
CSc1ccc(Nc2nc(Nc3ccc(C)cc3)nc(N3CCCNC(N)C3)n2)cc1
O=c1[nH]c(=S)n(C2(O)CC=C(O)C(O)C2)cc1O
COc1ccc(C(=CC=CC(C)=CC(=O)C=CN(C)C)c2ccccn2)cc1
CCc1nn(C2CCCC2)c2c1C=C1C=CC=CC13NC=NN23
ClC1CC=Cc2cnc(OCCN3CCCC3)c(-c3ccccc3)c21
Cc1c2c(c(-c3nnc(C(C)C)o3)n1Cc1ccc(F)cc1)CNC=C2
CC(OC(=O)c1cccc(S(=O)(=O)N2CCOCC2)c1Cl)C(=O)Nc1ncc(-c2ccccc2)s1
CC1(C)OC=NC2(NCC3CCCO3)N=C(N3CCCC3)N=CC21NN=Cc1ccc(CO)cc1
CS(=O)(=O)Nc1cccc2c1-c1c(cncc1-c1ccccn1)CC(=O)C2
Cc1cccc(CNc2nn(-c3ccc(CN4CCOCC4)cc3)c(C#N)c2C(F)(F)F)c1N(C)C
Clc1cccc(Cl)c1C=Cc1ccccn1
O=C(O)C(F)(F)SCc1ccc(-c2ccccc2)cc1
O=C(OC12CC=CC=C1C=CC=N2)c1ccccc1
COc1ccc(CC(=O)Nc2ccc(-n3cncn3)cn2)c(OC)c1OC
O=C(Oc1ccc(Cl)c([N+](=O)[O-])c1)c1ccc(F)cc1-c1cccs1
CC(C)(C)OC(=O)NC(Cc1ccccc1)C(=O)NC(CCCCN)C(O)c1nccn1C(C)(C)C
CN(CCCCc1ccccc1)CCCN1c2ccccc2Sc2ccccc21
O=Cc1cc(-c2cc(Cl)cs2)co1
FC1=CC=CC2=C(Cc3ccc(F)c(F)c3)NCC12
Cc1c(C(=O)NCCCCCCCCCCC(=O)NO)nnn1-c1ccccc1
CC(C)=CCCC(C)=CCCC(C)=CCCC(C)=CCCC(C)=CCc1ccc(C)cc1O
O=C(CCl)SCc1ccc(-c2cccc3c2CCC=C3)cc1
O=C(O)C(c1ccc2c(c1)OCO2)N1CCCCC1(O)c1ccc(Cl)cc1
CN(CC(=O)Nc1ccc(S(=O)(=O)N2CCCCC2)cc1)S(=O)(=O)c1cccs1
NC1=CCNCC1C12C=CC=CC1=CNC2
COc1cccc2c1C(=O)C1C(OCCN3CCOCC3)=CC=CC1C(N)(C(=O)NCc1nccs1)N2
CC(c1ccc(F)cc1F)N(C)CC1=NC2(C(=O)c3cc(Cl)cs3)C=CNN2C=C1
NC(=O)CCC1C(=O)N(CC(=O)c2ccccc2)C(=O)C1COc1ccccc1
CN1CCCCC1Cc1ccccn1
CCCCOC(=O)c1c(O)c(CCC(=O)N(C)C)cc(O)c1Cl
COc1ccc(CCC(=O)NC2C=CS(=O)(=O)C2)cc1
Cc1cn(Cc2ccc(N3CCOCC3)cc2)c(=O)cc1C(=O)Nc1ccc(F)cc1F
CC1OCCC(CCl)(n2ccc(N)nc2=O)O1
CCCCCCCCCCCCCCCCCC[N+](C)(CC)CCOP(=O)([O-])OCCC[N+](C)(C)CCCCCCCCCCC
CCCC(=O)C(O)C(=O)NC(CC(C)C)C(=O)O
CCC(C)OC(=O)NS(=O)(=O)c1cc(Cn2c(=O)cc[nH]c2=O)co1
O=C1C=C(Cl)C(Cl)(Cl)C(Cl)=C1Cl
CC(=O)Nc1ccc(C2N=c3ccccc3=NC2c2ccccn2)cc1
C=S1C(N(O)C(=O)NC)N(N=Cc2ccc(OC)cc2)CC1(C)C
Cc1cccc2c1C=C1NN=C(NC(=O)c3ncc(-c4ccc(F)cc4)o3)C1O2
COc1ccc(C=Cc2cc(OC)c(C(C)(C)C(=O)O)cc2OC)cc1
CCN1CCN(C2CN=CC=N2)CC1
Cc1ccc(NC(=O)C(c2ccccc2)C(CNC(=O)Nc2ccccc2)c2ccccc2)cn1
CCc1ccccc1S(=O)(=O)N(C)C1NCC2(C(=O)NC(=O)C23C(N)(C(=O)O)CC(C)(C)C3(C)C)C1C
CCc1ccc(C(=O)C(C)N(C)Cc2nn(CC)c(C)c2C)cc1
CC1CCC(NC(=O)C2c3c(cccc3S(=O)(=O)N3CCOCC3)C(=O)NC2(C)C)CC1
COC1(CCCC(=O)Nc2c(C)c(=O)n(C)n2-c2ccccc2)OC(=O)CC2C=CC=C(O)C21
CC1C(=O)OCN1c1noc2cc3c(c(F)c12)NC1(CNCC(C)(C)O1)CC31NC(=O)C(=O)C(=O)N1
CC1CCC(=NNc2ncc(-c3cccc4c3CCC=C4)s2)CC1
N#Cc1ccc(Oc2ccc(C3(C(=O)Nc4ccc(=O)n(-c5ccc(Cl)cc5)c4)CC3)cc2)cn1
N=CC(=Cc1ccccc1)C(=O)Nc1ccc2cc(CCl)n(C(=O)c3ccccc3)c2c1
CC(CC(O)C(N)C=O)C(C)(C)C(=O)Nc1ncc2ccccc2n1
CC(=O)Nc1ccc(Oc2ccc(-c3ccc(S(=O)(=O)Nc4ccc(F)cc4)cc3)cc2)cc1
CC(C)(C)NC12C=CC=CC1=NCc1nncn12
Cc1ccc(CN2CCCCC2C(=O)N2CC=Cc3n[nH]c(C(N)=O)c32)cn1
NC(CCC(=O)O)C(=O)Nc1ccc(NC(=O)c2ccccc2)cc1
CC1OC(O)C2(CC1O)OC(O)C(O)CC2O
Cc1ccc(N2CCC2(C)C(=O)NS(=O)(=O)Cc2ccccc2)c(C)c1
Cn1c(=O)c2[nH]cnc2n(C)c1=O
CC(=O)N1CCc2cc(S(=O)(=O)Nc3ccc(F)cc3)ccc2C1=O
CN(C)CCN(Cc1ccco1)C(=O)c1cncc(Cn2cccn2)n1
O=c1[nH]nc(-c2nccs2)n1-c1ccc(OCCCOc2nc(Nc3cc[nH]n3)nc(N3CCOCC3)n2)cc1
CC(=O)Nc1ncn[nH]1
O=C(O)c1cccc2c1C(c1ccccc1)(C1C=CCNC1)CN2
Cc1ccc(N2CCC(=O)C2CS(=O)c2ccc(NC(=O)c3ccc(OC(C)C)cc3)cc2)cc1
Cn1c(=O)c2[nH]c(N)nc2n(C)c1=O
C=C1CCCC2(CC(C)(C)CC(C)(OC(=O)C(N)C(C)C)C2)C12OCC(=O)C1(c3ccco3)OC12
O=C(CSc1nnc2[nH]c3ccccc3c2n1)NC1CCCCCC1
CC(=O)Oc1ccc(C2OCC3C=CC=CC3C2=O)cc1
CCCCNC(=O)c1scc2nc3ccc(C)cn3c(=O)c12
COC(=O)C1CCCN1C(=O)C(NC(=O)c1noc(-c2ccc(Cl)c(Cl)c2)c1C)C(C)C
CCOC(=O)n1c2c(OC(C)=O)cc(OC)cc2c2cc(=O)oc(C)c21
CCOC(=O)c1c(-c2ccc(C)cc2)c(C)cn1CC(=O)NC1CCCC1
COc1ccc(S(=O)(=O)NC(=O)C2(C)CCN2C(=O)C2CCCO2)cc1
CNCC(=O)N1CCN(C2CCc3cc(O)ccc3C2)CC1
NC(CCCCc1ccc(Cl)c(Cl)c1)C(=O)N1CCN(C(c2ccccc2)c2ccccc2)CC1
Cc1cccc(CNC(=O)C2CCCCN2c2ncc3c(n2)nc2n3CCCCC2)c1N1CCOCC1
COc1ccc(C(N)=O)cc1NC(=O)CC12C=CC=CC1=CC(=O)O2
COC(=O)C12C=CNC1(Sc1ccccc1)C=C(Cl)C=C2
O=C(Nc1nn[nH]n1)c1ccc(Br)c2oc(=O)[nH]c12
COc1cc(C=Cc2ccc3c(c2)OCCO3)cc(OC)c1OC
COc1ccc(OCC(=O)NCCCCNC(=O)C2CNc3cccc(OC)c32)c(C23C(=O)COC=C2C(O)=CC=C3O)c1
CCOc1ccc(N2C(=O)NC(=O)C23C(=O)N(CC(=O)Nc2ccc(OC)cc2)c2ccccc23)cc1
CC1(C)C(=O)CC(=O)N1OS(=O)(=O)OCC1OCC(O)C1(O)n1cnc2cnc(N)nc21
Cc1c(C(N)=O)ccc2[nH]c(=O)c(=O)[nH]c12
N#Cc1ccc(OCCNCC(O)COc2cccc3c(=O)ccoc23)cc1
CC1(C)CCCc2n[nH]c(C(=O)NCc3ccc(Cl)cc3)c21
CSc1ccnc(-c2cc(CC3=C(c4nnn[nH]4)C4(C)C=CC=CC4N3)c(Br)c3[nH]c(C)nc23)c1
CC(=O)OC(C)OP(=O)(COC(C)C)C(NCCCS)c1ccccc1
Cc1ccc(-c2ccc3c(n2)C(=O)C(C2CCCC2)=CC3=O)cc1
CCCc1nc(C(=O)O)c(C(O)C(=O)OC)n1Cc1ccc(-c2ccc(-c3nn[nH]n3)cc2)cc1
CCC(C)N1CC(=O)N(Cc2ccc(CC3(C(=O)NCc4ccccc4)CCCO3)cn2)C1
O=C(C=Cc1ccccc1)c1ccc(NS(=O)(=O)c2ccc(F)cc2)c(O)c1
NC(=O)c1ccc2nc(-c3ccc(OCC(F)(F)F)c(OC(F)F)c3)[nH]c2c1
NC(=O)CC(NC(=O)C(Cc1ccccc1)NC(=O)c1ccc(NC(=O)C(N)Cc2ccc(O)cc2)cc1)C(N)=O
CSCCC1NC(=O)C(=O)NC(=O)C(CC(N)=O)NC(=O)CNCC(=O)NCC(C(C)C)SSCC2(CCC2)C(=O)NC1(CC(C)C)C(=O)N1CCCC1C(=O)NC(CCN)C(=O)NCC(=O)NCC(N)=O
Cc1ccc(OCCCn2c(O)nc3cc(C(=O)NCCC4CC=CCC4)ccc3c2=O)cc1
COc1ccc(OC)c2nc(-c3ccccc3)c(N)cc12
CC1(C)C2CC(=O)C1(C)C(S(=O)(=O)N1CCOCC1)C2
CCCCCCCCCCCCCCCC(=O)NCC(=O)OC(C)(C)C
CC(C)(C)C1(Cc2ccc([N+](=O)[O-])cc2)NC(=O)C(=O)N1CC1C=c2ccccc2=NC1
CCCCCn1ccnc1
CN(C(=O)C1CC1)c1ccc2nc(-c3ccccn3)n(Cc3cc[nH]c(=O)c3)c2c1
CC(=O)NC12C=CC=CC1=NC(=O)C(c1ccccc1)N2CC(=O)NCCc1ccc(OC(C)C)cc1
O=C(O)c1cccc2c1C(O)=CCC2
Cc1cc(-c2c(F)cccc2C(N)=O)cn1CC(=O)N1CCOCC1
CC1OC(=O)c2c(cc(OCC(=O)N3CCCCC3C(=O)N(C)C)c3c2COCC3(C)C)C1C
Nc1nc(N)c2nc(-c3ccc(Cl)c(Cl)c3)c(Br)nc2n1
CC(=O)OCC1CCC(n2c(=O)cc(Cl)n(C(=O)N(C)c3ccccc3)c2=O)C1
CCC1CCc2sc(C#N)c(NC(=O)Cc3ccc(SC)cc3)c2C1
Cc1scc(CC(=O)Nc2c(F)cccc2F)c1S(=O)(=O)N(C)C
CCCc1cc(O)c(OCC)c(Br)c1CC(=O)NCCc1ccc(S(N)(=O)=O)cc1
O=C1Oc2cc(O)ccc2C1=Cc1ccc([N+](=O)[O-])cc1
Cc1ccc(Cl)cc1NC(=O)CCc1ncn[nH]1
Cc1cc(C(=O)NN=Cc2ccc(C(=O)O)cc2)on1
CCC(C)C(NC(=O)c1ccc2cc(Cl)ccc2n1)C(=O)O
Cc1cc(O)c(Cl)c(Oc2ccc(C)c3c2N(C(=O)NC2CN=C(O)S2)C(=O)CC3)c1
Cc1ccc(S(=O)(=O)Nc2ccccc2)cc1
CCN1CCN(c2ncc(-c3ncc(Nc4nccc(C(C)(C)C)n4)s3)s2)CC1
NC(=O)CN(C(CCCNC(=O)c1ccc(Br)cc1)C(=O)NCC12C=CC=CC1C=CC=C2)S(=O)(=O)C12C=CC=CC1C=CC=C2
CCn1c(C(=O)O)cc2cc(F)cc(N3CCN(CCCOc4ccc(OC)cc4)CC3)c2c1=O
NC1CNC2C=CC=CC2(N)C=N1
O=C1C=C2C=CC=CC2OC1c1ncc2sc(-c3cccs3)nn12
O=C(Nc1ccc(F)cc1)Nc1ccc(Oc2ccccn2)cn1
COc1ccc(Cn2nncc2-c2nccc(-c3nc(-c4ccccc4)c4ccc(C)cn34)n2)cc1
NC(c1ccccc1)c1ncc(CC23C=CC=CC2N=CN3)s1
COC(=O)c1ccc(NC(=O)CSc2cc(-c3ccccn3)cnn2)cc1
COc1ccc(OC(c2ccccc2)(c2ccc3c(c2)OCO3)C(OC2OCC3(OCC(C)(C)O3)C(C)C23OCC(C)(C)O3)C(=O)O)cc1
COc1ccc2c(c1)-c1c(nc3ccc([N+](=O)[O-])cc3c1N)CNC2
CC(O)(c1ccc(F)cc1)c1ncc(-c2ccc(C(F)(F)F)cc2)s1
CCN(CC(=O)Nc1ccc(Cl)cc1)C(=O)c1cccc(N2CCN(C)CC2)c1[N+](=O)[O-]
Fc1cc(Oc2nc(Cl)cc(OCC3CCCN(c4ncccn4)C3)n2)ccc1Br
CC1CCCCC1
O=C1C=C(c2ccccc2)NC(c2ccccc2)N1
Cc1cc(-c2ccccc2)n(CC(=O)Nc2ccc(C)nc2)c(=O)c1
CC1(C(N)=O)CNCC(C(=O)Nc2ccccc2)(c2ccccc2)CN1
CCN(CC)CC(O)c1ccc2c(n1)C=CCC2
Cc1ccc(NC(=O)NC23CCN(CC2)CC3)cc1
O=C1NC(c2ccc(N3CCN(c4ccc([N+](=O)[O-])cc4)CC3)cc2)C(c2cccs2)C(O)(c2ccccc2)N1
CC(=O)c1ccc(NC(=O)Nc2ccc3[nH]c(=O)[nH]c3c2)cc1
COc1cc(O)ccc1C(=O)NCC(=O)c1ccc(C)cc1
Cn1c2ccccc2c2c(C(O)Cc3ccccc3)c(-c3ccccc3)ncc21
Cc1c(Cl)ccc(SCc2ccc(Oc3ccccc3)cc2)c1S(=O)(=O)N1CCCC1=O
c1ccc(CN2CCCC2c2nc(C3CC3)no2)cc1
CS(=O)(=O)c1cc([N+](=O)[O-])ccc1C(=O)N1CCN(C2CCCCC2)C(=O)C1
CCCCn1c2ccccc2c2nnc(SCC(=O)Nc3ccc(N4CCCC4=O)cc3)nc21
CC(=O)NCC(O)C1CNC(=O)C(=O)C(=O)Nc2cc(cc(C)c2C)C(=O)C(N)N1
CC(C)N1CCN(Cc2nnc(-c3ccc([N+](=O)[O-])cc3)o2)CC1
COc1cc(NC(=O)CCNS(=O)(=O)c2cc(Br)cs2)ccc1Cl
CN(C)c1ccc(-c2c(C(F)(F)F)nnn2-c2ccc(S(C)=O)cc2)cc1
N#CCC(=O)Nc1ccc(C(=O)NNC(=O)c2ccccn2)cc1
NCc1ccccc1
c1ccc(C[n+]2ccc3c(c2)[nH]c2ccccc23)cc1
COc1ccc(S(=O)(=O)N(Cc2ccc3c(n2)OC=CC3)C2C(O)CC(N(C)C)C3C=CC=CC32)cc1
CC(=O)OC1CCC2(CC1)C(=O)CC=C1C(O)C3(C4COC(=O)C4)OC3(C34COC(C)C35C=CC(=O)OC5(C3(C)CCOC3)CO4)CC12C
CC(C)c1cccc(OS(=O)(=O)NC(CO)C(=O)O)c1C(C)C
Cc1cc(C(C)(C)C)c(CCc2cc(C(C)(C)C)cc(O)c2C(C)(C)C)c(OCC(O)Cc2ccc(C(=O)O)cc2)c1C
O=C(NN=Cc1ccc2c(c1)OCO2)c1cc(-c2ccc3c(c2)C=CCC3)[nH]n1
CC(=O)N1CCCC(O)(NC(=O)c2cccc(N3CCCCC3)c2C(=O)C23C=CC=CC2=CNC3)C1
CC(=O)N1CCCCC1C(=O)N(CCCN1CCCCC1(O)c1ccc(Cl)cc1)c1c(C)cccc1Cl
COc1ccc(C=NNC(=O)C(=O)NCc2cccn2Cc2ccc(C)cc2)c(OC)c1
CCCn1c(SCC(=O)Nc2ccc(OC)cc2)nc2[nH]c(=O)n(C)c(=O)c21
Cc1ccc(N(C)C2C=CC=CC2)cc1
CCCCCCCC(CC=CCCNC(=O)OC(C)(O)COC)OC
CCN(CC)CCOC(=O)C1CC(O)=CC23C=CC=CC12C=CC=C3
CCC(c1cc(C)co1)N(CC1=C2C=CC=CC2C(=O)NC1)S(=O)(=O)c1ccc(C(C)(C)C)cc1
O=C(c1ccc(Cl)c(Cl)c1)N1CCCCCCNCC1
CC12CCCC3(CCC(=NO)C3)C1CC=C1C(=O)CCCC12
CC(C)CC1NC(=O)C(Cc2ccccc2)(CC(C)C)NC(=O)C(=O)NC(=O)C(CC(C)C)(C(C)C)NCCNC1=O
CN(C)C(=O)Cc1nc(-c2ccc(Cl)cc2)c2ccc(Cl)cn12
CS(=O)(=O)c1ccc(-c2ccc(CN3CCN(C(c4ccccc4)c4ccc(Cl)cc4)CC3)cc2)cc1
COc1ccc2c(c1)C(=O)c1c(ccc3c1C(C)(C)C(O)=CC3)C2=O
Cc1ccc(C)c2c1C(c1ccc(Br)cc1)=NCC2C(O)CC(O)CC(=O)O
Cc1ccc(Nc2nc(N)nc(COC(=O)c3ccc(NC(=O)CCC(C)C)cc3)n2)cc1
CCOC(=O)c1ccc(N2CCN(CC(O)CCOc3ccc(F)cc3)CC2)cc1
CS(=O)(=O)N1CCCCC1C(=O)NCc1ccc(Oc2ccccc2)cc1
COc1ccc(C(=N)NO)cn1
COC(=O)c1cc(-c2cc(C)co2)n(-c2cc(F)ccc2S(=O)(=O)NCCCC(=O)O)n1
CC1=CC2=C(CCC(=O)Nc3ccc(C(=O)O)cc3)N(CC2C)C2(C=CC(C)C2)CC(C)OCCCN2C=C1C(NC(=O)c1ccc(C)cc1)C2
Cc1cc(-c2nc(N)c3cc(Cc4ccc(F)cc4)sc3n2)on1
CCCCc1ccc(OCC(Cn2ccnc2)Oc2ccc(C#N)cc2)cc1
CN1C(=O)CC2C=CC=CC21c1ccc(CC(C#N)NC(=O)C2C3CCC2NC3)cc1
Cc1c[nH]c2ccccc12
Cc1nc2c(n1C)CCN(C(=O)C1CCCCN1S(=O)(=O)c1ccc(F)cc1)C2
CC(=O)Nc1ccc(-c2nc(Nc3ccc(Cl)cc3)c3n2C=CNC3)cc1
Cc1ccc(-c2cc(C(=O)NC3CCCCCC3)on2)cc1
Fc1ccc(C2C=CCN(Cc3nc(-c4ccco4)no3)C2)cc1
CCn1c(C)cc(=O)cc1C
O=C(NCCc1ccccc1)c1ccc2c(=O)n(Cc3ccccc3)[nH]c2c1
O=C(c1ccco1)N1CCN(Cc2ccc3c(c2)OCO3)CC1
CCCn1c(O)c2nc(-c3ccc(S(=O)(=O)N4CCCCC4C(=O)O)cc3)[nH]c2nc1=O
O=C(NCCCCN1CCC2(CC1)Cc1ccccc1O2)C12C=CC=CC1=CNC2
CC(CN(C)C)OC(=O)c1ccc(NC(=O)Nc2ccc(C#N)cc2)cc1
CC(Sc1ccc(C#N)cc1)C(=O)c1ccco1
Cc1cc(C2N3C=C(c4ccn(C)n4)C=CC3=NC2(N)C(C)(C)C)c(C(N)=O)cn1
Cc1ccc(-c2n[nH]c3c2-c2cc(NC(=O)NN=Cc4ccccn4)ccc2C3=O)cc1
CC(C)(C)CC1(N)NCCC1=CC1(C=O)CC(=O)N(Cc2ccccc2)C1=O
CS(=O)(=O)NC(Cc1ccccc1)C(=O)Nc1ccc(C=CC(=O)c2ccccc2)cc1
CC1(Cc2ccccc2)CCOC(c2ccccc2)C1
CC(C)CCOc1ccc(CC2CNC(CCCN=C(N)N)C(=O)NC(=O)C(=O)NC(CC(N)=O)C(=O)CSCC(C(N)=O)N2)cc1
CCN(C=Nc1ccc(OCc2nccc(OC)c2C)cc1)CC
CN(C)CCCN1CCSc2ccc(CN(C)C(=O)Nc3ccc(Cl)cc3)cc21
CCOC(=O)C=Cn1nnc(-c2ccc(OC)cc2)n1
O=C(CNc1ccc([N+](=O)[O-])cc1)NNc1ccc([N+](=O)[O-])cc1
Cc1ccc(-c2nnc(CN3CCN(C(=O)c4ccco4)CC3)o2)cc1
COc1ccc2c(c1)CC1C(C2)CC2CC(=NO)CC2C1C
CCOC(=O)C1(C)CCCCN1C(=O)c1ccc(S(=O)(=O)N2CCN(c3ccccc3)CC2)cc1
O=C(NC1CC1)c1cc(CNC(c2ccccc2)c2ccccn2)co1
CCCOc1cccc(F)c1-c1ncc(C(F)(F)c2ccc(C#N)c[n+]2[O-])s1
CC(C)=CCCC1(C)CCC(C)CC12C=CC(=O)C=C2C
CCC12CNC3(C=C1C(CC(=O)NCCCN1CCOCC1)NC(C(=O)N1CCN(c4ccc5cc(Cl)ccc5n4)CC1)C2=O)NC=C1C=CC=CC13
O=C1C2C(CCCN2C(=O)c2ccc(Cl)cc2)CN1c1ccccn1
Cc1ccc(S(=O)(=O)N(C)C2(C)NC3NN=NC3CCN(C(C)CO)CC(C)COC2=O)cc1
CCc1nc(-c2cc3c(s2)-c2ccc(CN4CCCCC45CN(C(C)=O)C(=O)O5)cc2OCC3)no1
CCCCCCCCCCCCCCCCOc1ccc(C=CC(=O)Oc2ccc(C(=O)OCCNC(=O)c3ccc(OC)cc3)cc2)cc1
COc1ccc(OCC(=O)OCC(=O)N(C)C)c(C(=O)NCc2ccc(Cl)cc2)c1
CCCCCCCCCC[N+]1=c2c(OC)cccc2=CCC1
Cn1cc2c(n1)C(NC(=O)c1ccc(F)c(F)c1)CCC2
Cn1nc(C(=O)NC2CCCCC2)c(Cl)c1NC(=O)Nc1ccc(C(F)(F)F)cc1
COc1ccc(C(=O)NN=C2CC=CC(c3ccc(OC)cc3OC)C2)cc1
C=CCc1cc(OC)c(OC)cc1OC
NCC1=C(OC(F)(F)F)C=CC2(C(N)=O)C(=O)NCC12
COc1ccc(N2CCN(c3nnc4n3C3(OCCCCCCC#N)C=CC=NC3OC4)CC2)cc1
CCN(CC)CCN(C(=O)Nc1ccccc1)c1nccc(Nc2ccc(NC(C)=O)cc2)n1
NC(=O)C(Cc1ncc[nH]1)NS(=O)(=O)N1CCCCC1N(Cc1ccccc1)Cc1ccco1
CC1C2CC3C=C(O)C=CC3CC2CCC12CCC(O)C2CCCF
CCOC(=O)c1c(C(=O)c2ccccn2)nnn1CCc1ccccc1
COc1ccc(NC(C)=CN(Cc2ccc(C#N)cc2)S(=O)(=O)c2ccc(C)cc2)cc1
Cc1ccc(NC(=O)C2CCCCN2C23NC(c4ccc(Cl)cc4)=CN2N=CS3)cc1C
CC(C)N1C=CC2C=C(C#N)N=C(c3ccc(F)cc3)C21
CCCNC1(c2ccccc2)Cc2ccc(O)cc2C1
Cc1ccc(NC(=O)Cn2nnc(-c3ccc(NC(=O)Cc4ccc(F)cc4)cc3)n2)cc1
COc1ccc(CCN2C(=O)NC=C3SC=C(C(=O)N4CCN(c5ccccn5)CC4)C32N)cc1
Cc1ccc(COCc2coc(C(=O)Nc3cccc(-c4nnc5n4CCCC5)c3C)c2)cc1C
CCn1c(=O)c2ccsc2n2c(-c3ccc(C)cc3)nnc12
O=C(Cc1ccccc1)c1c(F)c(F)c(F)c(F)c1F
CC(C)(C)C(=O)OCOP(=O)(O)OP(=O)(O)CC(=O)CCCc1ccccc1
CC1C=CC(C)(C)CC2COC(=O)C2(C)C=CCC1
Cc1ccc(C(=O)N2CCN(C3CCCC45C=CN=CC4(C=CC(Cl)=C5)C3)CC2)cc1C
N#Cc1cccc2c1cc1n2CCc2ccccc2C1=O
Cn1ncc2c(c1=O)CC(N)(C(O)COc1ccc(Br)cc1)CN2
O=c1cc[nH]c(=O)n1C1CCC(CO)O1
C=CC[n+]1cccc2c1-c1ccccc1CC2C
Cc1ccc(C2=NCCC(CNC(=O)C(C)c3ccc(F)c(NS(C)(=O)=O)c3)=C2C(F)(F)F)cc1
CN(c1ccc(Cl)cc1)S(=O)(=O)c1ccc(CC(=O)Nc2cc(O)c3c(c2)C(c2ccccc2)C(=O)CO3)cc1
COc1ccc(C2=CC=CNC2)cc1
CC(C)(C)OC(=O)NC(Cc1cccc2c1C=CCC2)C(=O)NCC(=O)NC(Cc1ccc(O)cc1)C(=O)Nc1ccc2c(c1)CCC=C2
Cc1c(CC(=O)NCCCc2ccccc2)cccc1C(=O)O
CN1C(=O)C23SSC1(C)C(=O)N2CC(C)(C1C=Cc2ccccc2C1)C31NC(=O)C(N)C1=O
O=CC(=O)Nc1ccc([N+](=O)[O-])cc1
C[N+]1(CCOP(=O)([O-])OCCCCOC(=O)C(CC2=C3C=CC=CC3CN2)NC(=O)C(N)CSc2ccccc2)CCCC1
O=c1cc[nH]c2cc(NCCCCCCCNCc3ccc(Cl)cc3)ccc12
CC(=O)OC1CC(C)(O)OC(OC(C)=O)C1OC(C)=O
CC(=O)NC(C)c1ccc(OC2CCCN2c2ncc(OCC3CC3)cc2C)cc1
CCc1c(C)ccn(C(N)c2ccccn2)c1=O
CN(C)CC12NOCC1Cc1ccc(O)cc1O2
COc1nnc(C)c2cc(C(C)c3ncc(C)c(N)n3)c(=O)[nH]c12
O=C1C=C2c3ccoc3C=C(Cl)C2OC1Br
COc1ccc2c(c1)C(=O)c1c(c(O)c(O)c3c1C(O)(C(=O)COC(=O)CCN)C(OC1OCCC(C)(O)C1NC(=O)C(F)(F)F)=CC3)C2=O
CCCCCCCC(=O)OC1OC(O)C(n2ccc(N)nc2=O)C1CO
CC(=O)Nc1ccc(C23C=CC(c4ccccc4)=CC2N=CN3CC(=O)Nc2cc(C)on2)cc1
CC1OC(C)C2(CN(C)Cc3ccc(C(F)(F)F)cc3)C=CC=CC2CCOCC(=O)CNCC1N
O=C(O)CCC(=O)Nc1cccc2cc(C(=O)N3CCCCC3)[nH]c12
CC(=O)N1CCCCC1N1C=C(C(=O)c2cc(F)ccc2F)C2N=CC=CC21Cl
Cc1nccn2c(-c3ccccn3)cnc12
COc1ccc2c(c1)C(=O)c1c(O)c3c(c(O)c1C2=O)C(O)(C(=O)CO)CCC3OC1(O)CC(C)C(NC(=O)C(F)(F)F)CO1
COC(=O)C12C=C(CN3CCOCC3)C=CC1(O)COC(C)=C2c1ccc(C(F)(F)F)cc1
CCCc1nc(C(=O)OCc2ccc(-c3ccc(S(=O)(=O)N4CCNCC4)cc3)cc2)c(CC)n1Cc1cc(F)cc(-c2ccc(S(=O)(=O)NC(=O)OCC)cc2)c1
O=C(O)c1ccc(Sc2nnc3ccccn23)cn1
CCCCOC1C(=O)COC=C1c1ccccc1
Cc1ccc(S(=O)(=O)Nc2ccc(NC(=O)N3CCOCC3)cc2)cc1
COc1c(O)cc(O)c(C=O)c1O
CCOC(=O)Cc1c(C(=O)OCC(=O)NC(=O)NCc2ccccc2)c(C)c(C)n1Cc1ccc(F)cc1
CCN1C(=O)C2C=CC(Cl)=CN2C1=NC(CCSc1cc(COC)ccc1OC)C(=O)O
CC(C)C(NC(=O)Nc1ccc(C(F)(F)F)cc1)C(=O)NC1CCC(=O)O1
CCN(C(=O)OCC(O)CNC(C)(C)C)C1Cc2ccccc2C1
O=C(Nc1ccccc1)Nc1ccc(C(O)(C(F)(F)F)C(F)(F)F)cc1
COc1cc(NC(=O)C2COc3ccccc3O2)cc(OC)c1
O=C(O)C1CCCN1C(=O)c1cc(-c2ccccc2)c2c(n1)C=CCC2
COC(=O)c1ccc(Nc2ncccn2)cc1
COCc1ccc(C2CCCCN2Cc2ccc(C#N)cc2)cn1
Fc1ccc(OC2NCCCC2n2cnc3ccccc32)cc1C(F)(F)F
CC(C)CNC(=O)C1(CC(C)C)C(=O)C(C)(C)N1c1ccc(Cl)cc1
O=C(c1ncc(-c2ccccc2)s1)N1CCCC1N1CCCC2c3ccccc3CC21
CCN(CC(=O)NCc1cc(C)cs1)C(=O)CC1(C)C=c2cccc(Cl)c2=NC1
C=C(C)C12CCC3CC4(CCC5CC(C)(C)C(O)CC5(C)C4)CCC3(C)C1CC(C(=O)NCCCCCCCCC(=O)NCCCCCN(CC)CC)C2
OCC1OC(O)(O)CC1n1c(NC2CCCC2)nc2[nH]cnc(=S)c21
COC(=O)C1C(c2ccc(C(C)C)cc2)C=C(CCC(O)CC(C)=CCc2ccccc2)C(=O)C1(C)O
CC(=NNC(=O)C1COC(=O)c2ccccc21)c1ccc(N)cc1
CCCN1CCOC(C23C=CC=CC2N=CN3)C1
Oc1cc(F)ccc1COCCNCC1COCC(c2ccccc2)O1
CCC(C)C(NC(=O)C(N)Cc1ccc(O)cc1)C(=O)NC(Cc1ccccc1)C(=O)NC(CC(=O)O)C(=O)NC(CCC(=O)O)C(=O)O
CCNC(=O)Nc1ccc(C2CC(N)(C(O)c3ccc(Cl)cc3)CCN2)cc1
CCCCCN(C(=O)CCC(=O)OCC(=O)NCCc1ccccc1)c1cc(=O)n(CCCC)c(=O)n1C
CCCCn1c(=O)c(N(CC(C)C)C(=O)C2=NC(c3ccccn3)C3C=CC=CC3=C2)cn(C)c1=O
O=C(C=Cc1ccc(Cl)cc1)NCCCCCN1C(=O)C(=O)c2ccccc21
CC(C)CC(N)C(=O)Nc1ccc(F)cc1
Cc1ccc(OCC(=O)Nc2ncc(Cc3ccc(Cl)cc3)s2)cc1
O=c1c2c(nc(S)n1Cc1ccccn1)sc1ccccc12
COC1C(=O)C(=O)c2ccccc2C1CO
CN(C)CCNC(=O)C1C=CC=C2N=c3ccc(Br)cc3=NC21
Cc1ccc(N2CCN(CCN3C(=O)C=CC3=O)CC2)cc1
CCc1coc(=O)c2cc(C(=O)c3ccc(O)c(OC)c3)ccc12
CC(=O)N1CCN(c2ccc(NC(=O)Cc3ccccc3)cc2)CC1
CCOC(=O)c1ncn[nH]1
COC=C(CN(C)C(=O)c1cccc(O)c1O)C(CC=C(C)CCCCCCCCCNC(=O)NCCCC(NC(=O)C1NC(=O)C(OC)C1OC)C(=O)OC)C(=O)c1ccccc1
CCNC(=O)NCCC(C)Sc1ccc(NC(=O)c2ccccc2)cc1
N#Cc1ccc(CN2CCCNC(N)(c3ccccn3)C2)cc1
NCCC(O)C(=O)Nc1ccc(-c2nc(N)cc(-c3ccccc3)n2)cc1
O=C(Nc1ccccc1)c1cc2c(cn1)[nH]c1cccc(Cl)c12
COC(=O)CC1CC=C(c2ccc(OC)c(OC)c2)C(=O)C1
CC(=O)C=Cc1ccc(OCC(O)CN2CCCCC2O)cc1
COc1cc(OC)c2nc(N3CCN(C)CC3)nc(Nc3c(F)cccc3Cl)c2c1
Cc1[nH]c(N)c2c(N)n[nH]c(=O)c12
CC(C)(C)S(=O)N1CC(c2ccccc2)OC1C(=O)NCCN1CCCCC1(O)c1ccc(Br)cc1
S=C(NCc1ccco1)Nc1ccc(Cl)c(Cl)c1
O=C(NCCCN1CCN(c2ccc(Cl)cc2)CC1)c1cc(COc2ccc(F)cc2)on1
CC(C)(C)c1ncc(CN(CCNCCC(N)=O)C(=O)c2ccc(Br)cc2)s1
COC(=O)c1c(-c2ccccc2)c(-c2ccc(OC)cc2)c(OC)n1C
COc1ccc(CNC(=O)c2ccc3c(c2)SCCN3Cc2ccccc2)cc1
Cc1ccc(Cl)cc1Cn1cnc(-c2ccc(F)cc2)c1C
O=C1NC(=O)C(=Cc2ccc(OCCc3c[nH]c4cc(-c5ccc(C(=O)O)cc5)ccc34)cc2)N1
O=C(C=Cc1ccc(Cl)cc1Cl)Nc1ccc(C(=O)Nc2ccccn2)c(Cl)c1
COc1cccc(CNC(=O)Cc2ccc(NC3SC=NC34CCCS4(=O)=O)cc2)c1OC
CC(C=CC=C(C)C=CC=CC(=O)NC1CC1)=CC=O
COc1ccc2c(c1)NC1(Br)NC(C)=CN21
O=C(NN=Cc1ccco1)c1cc(-c2ccccc2)[nH]n1
CN(C)Cc1ccc(-c2ccc3nc(N4CCOC(C)(C)C4)nc(N4CCN(C)CC4)c3n2)cc1
Cc1nn(-c2ccccc2)c2c(=O)n3c(nc12)[nH]c1ccccc13
NC(=O)c1ccc2nc(C3CCC(c4ccc(C(F)(F)F)cc4)CC3)[nH]c2c1
CC(O)C1=C2C=CC=CC2CC1
CC(C)c1ncc2c(n1)CCN2C(=O)C1(N)CNCCCCO1
O=C1CNc2cc(OCC(=O)c3ccc(Cl)cc3)ccc2N1
Cc1ccc(C2NN=CO2)cc1
C=c1[nH]c2cc(CC)ccc2c1=C(O)c1ccc(Cl)cc1
CCCCCCCCCCc1nccc(C(=O)NC(CO)C(O)C=CC(=O)NC(CCC(=O)O)C(=O)NC2OCC3(CCNC3)C(=O)NC(CO)C(=O)NC(C(C)C)C(=O)NCC2=O)n1
CSCCC(NC(=O)C(CS)Cc1ccccc1)C(=O)O
Fc1ccc(CCN2CCN(c3nc(Sc4ccc(C(F)(F)F)cc4)ccc3Cl)CC2)cc1
c1ccc(CC2CCC(COC(c3ccccc3)c3ccccc3)N2)cc1
CN1CCN(Cc2ccc(NC(=O)Nc3cc(Cl)ccc3Cl)cc2)CC1
Nc1ccc(-c2nc(NCCCO)cc(N3CCOCC3)n2)cn1
COC(=O)C(NC(=O)C(N)CC(=O)O)C(C)C
CN1CC(C(=O)Nc2ccc(-n3cccn3)cc2)c2ccccc21
COC(=O)C(O)=CC(=O)C1CN(Cc2ccc(F)cc2)c2cccc(OC)c21
Cc1cc(C(NC(=O)c2ccc(F)cc2)C(=O)Nc2ccc(C#N)cn2)co1
C=C1CC(O)CC(O)C1=CC=C1CCC2CC(C(C)Cc3cc(C(C)(C)O)c(C(C)=O)cc3O)CC2(C)C1
C=S1C(=O)CNC1=CC1=CC2OCC(OC(C)=O)[N+](CC)(CC)C2C=C1
CC(=O)N1CCN(c2ccc(NC(=O)CSCc3ccc4c(c3)OCO4)cc2)CC1
CC1=C(OCC(=O)NC(C(=O)O)C2(C)NC=C3C=CC=CC32)C2=CC(=O)OC(C)(C)C2C=C1
CC(=O)N1CCCC12CC1C=CC=CC1CN2Cc1ccc(F)cc1
Fc1ccc(OC(c2ccc(-c3ccc(F)cc3)cc2)c2nccs2)cc1
O=C(O)CC12C=CC=CC1N(Cc1ccc(Cl)cc1)C(=O)CO2
Cn1c(=O)[nH]c(=O)n(CCCN2CCN(c3ccc(OCC(O)(Cn4cncn4)c4cc(F)ccc4F)cc3)CC2)c1=O
C=CCn1c(SCC(=O)Nc2ccc(S(=O)(=O)N3CCc4ccccc43)cc2)nnc1-c1ccccn1
CCOc1ccc(N2CCC(NS(=O)(=O)c3nccn3C)C2=O)cc1
O=c1[nH]cc(I)c(=O)n1C1(O)CC(O)(COP(=O)(O)OP(=O)(O)O)CO1
CN(C)c1ncc2c(n1)nc(-c1ccc(Cl)cc1)c(=O)n2C1CC1
CCC(NC1CCCCC1)C(=O)N1CCCC1C(=O)OCCCc1ccccc1
NC1(c2ccc(F)cc2)NCCC12CC(=O)N(Cc1ccc(Cl)cc1)C2
CCCCOC(=O)C=CC(=O)NC1CN=CS1
O=C(C=Cc1ccc([N+](=O)[O-])cc1)NCCCN1CCCCC1C12C=CC=CC1=CNC2
O=C1C2C=CC=CC2N=C(C=Cc2ccccn2)N1c1ccc(O)cc1
Cc1ccc(OCC(O)Cn2ccnc2[N+](=O)[O-])cc1
O=C(CCCN1CCCCC1)Nc1cc2nc(O)c(=O)[nH]c2cc1[N+](=O)[O-]
CN1C2CN(C(=O)COc3ccccc3)CC2C(=O)C1(C)C
O=C(O)CCC(=O)c1ccc(NS(=O)(=O)CC2CC2)cc1
COc1ccc2nc(SCC(=O)NC3CN=CS3)[nH]c2c1
CC1NC=NN1
O=C(NC1CCCCC1)c1ncc(C#CC(O)CO)n1Cc1ccc(C#Cc2ccccc2)cc1
COCc1ccc(NCCNc2ccc(C)cn2)cn1
CCCC1CC2(C=CC34C=CCC(=O)C3(C2C)C2(C)C(OC(=O)c3cc(OC)ccc3O)CCC(C)(C)C2(C)CC4)C(C)(C)C1C
CN(C)CCNC(=O)C(=O)NC1(C)COCN(S(=O)(=O)c2ccc3c(c2)OCCO3)C1
Cc1ccc(NC(=O)C2(C)CNc3c(C)cccc32)nc1
N#CC1C(N2CCCC2)=CC(NC(=O)COc2ncc(F)cc2C(F)(F)F)=C2N=CN=C(Nc3ccc(F)cc3F)C21
CCc1cc(C)ccc1NC(=O)CN(C)C(=O)c1ccc(N2CCCC2=O)cc1
COc1ccc(CNC(=O)CNC(CN2CCN(CCCCc3ccccc3)CC2)c2ccc(Cl)cc2)cc1
CC(=O)Nc1ccc(Oc2ccc(O)cc2-c2ccco2)cc1
CCN(CC)C1NCCCC1(N)C1=CC(=O)C(Nc2ccc([SH](=O)=O)c3[nH]cnc23)=C([N+](=O)[O-])C1=O
COc1cc(OC)c(C=CC=Cc2cc(I)c(OC)cc2OC)c(OC)c1
CC(C)(C)C1(N)NC(=O)C(=O)N1
CC(C)N(CC(=O)N1CCC=C2C1N=CN2Cc1ccccc1)S(=O)(=O)c1ccccc1
Cc1ccc(Sc2ccc(C(=O)NCC(=O)NCCCCN3CCN(c4ccc(C)c(C)c4)CC3)cc2)cc1
CCOC(=O)c1ccc(NC(=O)Nc2ccc(OC)cc2)cc1
CC(c1ncc[nH]1)C12C=CC(c3ccc(Cl)cc3)=CC1N=CO2
CN(Cc1cnc2c(N)nc(N)nc2n1)c1ccc(C(=O)NC(CCC(=O)NC(CO)C(=O)O)C(=O)O)cc1
COc1ccc(Cn2c(-c3ccc(O)cc3)nc3ccccc32)cc1
COc1ccc(Nc2nccc(NC(=O)c3ccc(C(C)(C)C)cc3)n2)c(OC)c1
Cc1ccc2c(c1)N1CNC=CC1(N)C2
CC(=O)Nc1ccc(C(=O)NCCC2CC=CCC2)cc1
Cc1c(C)c2c(c(C)c1O)OC=CC2(C)C(=O)NCc1ccc(Cl)cc1
Cc1ccc(CN2C(=O)C(=CC(=O)NCCCN3CCOCC3)Sc3ccccc32)cc1
CN1CC(C2C=CCN2)c2ccccc21
CC(=O)N(Cc1ccc(Oc2ccccc2)cc1)Cc1ccccn1
COc1ccc2c(c1OC)C1NC(=O)N=C(Nc3ccc(C)cn3)C1NC2
NC1=C(F)C23N=C(OC4CCNC(N)C4)N=CC2=NNC3C=C1c1ccccc1
CCCC(=Nc1cccc2c1C(C=O)C(C)N=C2)N(C)C
Cc1ncc([N+](=O)[O-])n1CCOc1ccc(-c2cccs2)cc1
CC(C)(C)NC(=O)C(Cc1ccc(O)cc1)NCC(O)C(Cc1ccccc1)NC(=O)OC12COCC1CCO2
Cc1cccc(C)c1N1C=CC2C(C#N)=CC=CC21C(=O)NCC1CCCN1
COc1ccc(CN2CCOCC2)cc1C(=O)N(CCc1ccc(Cl)cc1)Cc1ccco1
O=C(CN1CCCC1)Nc1ccc(S(=O)(=O)NC2CCCC2)cc1
CCNC(=O)N1CCN(c2nc(C(=O)c3cccc4c3C=CCC4)c(C)s2)CC1
COc1ccc(-c2cccs2)c2c1C(C(=O)Nc1ccc(S(N)(=O)=O)cc1)C=CC2=O
O=C1C(=O)C2ON=C(c3ccc(F)cc3)C2c2ccccc21
COc1ccc(NN=C2c3ccncc3C(=O)C3C=CC=CC23)cc1
COc1cc(OC)c(C2c3cc4c(cc3C(=Cc3c(O)cccc3OC)C3CC(=O)OC32)OCO4)cc1OC
CCOC(=O)C1CCCCN1C(=O)c1ccc(S(=O)(=O)N2CCCC2)cc1Cl
CC(C=CC(=O)NC(C)c1ccccc1)=CC(C)C(=O)N1CCCC1
Cc1cc(=O)c(C(=O)Nc2cc(F)ccc2C(F)(F)F)c(Oc2c(F)ccc(F)c2F)o1
C=C(C)C1C2OC3(C)OC2C(C=CC=CC=CCCCCCCC)C(O)(O3)C12CC(CO)C(CO)=CC1C(O)=C(C)C(=O)C12
CCC(N(Cc1ccccc1)C(=O)CCl)C12C=CC=CC1=NN(C(=O)CCCOC)C2
CN(C)CCCNc1nc(-c2ccc3nc(N4CCNCC4)ccc3c2)cc(C(F)(F)F)n1
Cc1ccc(CN2CCN(C)CC2)cc1
COC(=O)C12C=NC=C(N)C1C(=O)N(c1ccc(OC)cc1)C(Cc1ccc([N+](=O)[O-])cc1)=C2
O=C(O)CCC(Oc1ccc2c(c1)CCC=C2)C(=O)O
C=C1C2CCC(OC(C)=O)C1(OC(C)=O)CC1(C2)CC2(C(=O)C=CC2C(C)C)C(C)CC1C
Cc1ncc2c(Oc3ccc(N(C)C)cc3)cnc(NCCO)n12
NC12CCC(c3ccccn3)(CC1)O2
Cc1ccc(C(F)(F)F)cc1C(F)(F)F
CC1=CS(=O)(=O)NCC12C=CC=CC2NC(=O)C(=O)Nc1ccc(C)cc1Cl
CN1C2CCC1C(C(=O)Oc1ccc3cc[nH]c3c1)C(c1ccc(-c3ccccc3)cc1)C2
COCC1C(=O)CC(c2ccc(OC)cc2)C1=C(O)CCc1ccccc1
CNC(=O)c1ccc(Nc2nc(Cl)cc(Nc3cccc4c3CCNC(=O)C4)n2)cc1C
CCc1cccc(C23NC(c4ccco4)=NN2N=CS3)c1CC
CC1(O)OC(O)C(O)(O)CC1OC1(O)C(O)CCC(O)C1O
COc1ccc(C2(N)C=NOC2)cc1
Cc1nc(CCOc2ccc(CC3OC(=O)NC3=O)cc2)c(-c2ccccc2)o1
C=S1C(=O)C(N)(CCCN2CCOCC2)NC1=Cc1ccc(C(=O)NC(CCCNC(=N)N)C(=O)NC(CCCCN)C(=O)NC(CC(C)C)C(N)=O)cc1
CC(C)(C)CC(=O)NC(Cc1c[nH]c2ccccc12)C(=O)NC(CCCCNC(=O)Nc1ccc(I)cc1)C(=O)NC(CC(=O)O)C(=O)O
C=CCC(=NOCCC)c1ccc(CN2CCCCC2Cc2ccc(Cl)cc2)cc1
CC(C)Cn1c(=O)c(-c2cncc(N)n2)cc2ncn(C3CCCN3)c(=O)c21
O=C(CN1C=C2C=CC=C([N+](=O)[O-])C2C1)NN1CCOCC1
CN(C)CC12CCNC(N)C1(C)C2
CC(C)(C)c1ccc(OCc2nnc(SCC(=O)N3CCCC3)o2)cc1
CCN1CCN(c2ccc([N+](=O)[O-])c(S(=O)(=O)N3CCOCC3)c2)CC1
CCCCOc1ccc(C(=O)N(CCN(Cc2ccco2)Cc2ccco2)Cc2ccco2)cc1
Fc1ccc(-c2cc(-c3ccccn3)n(-c3ncc(-c4ccc(CN5CCOCC5)cc4)s3)n2)cc1
N=C(N)C12CSC=C1C=CC=C2OCC(=O)N1CCNCC1
O=C(O)C(Cc1c[nH]c2ccccc12)NS(=O)(=O)c1ccc(-c2ccc(CO)cc2)cc1
CCOC(=O)C1(C#N)OC2c3ccccc3CC(Sc3ccccc3)C2(O)CC1=N
CC(C)(CO)NC(=O)c1ccc2nc(-c3ccc(C4CCCCC4)cc3)[nH]c2c1
Cc1nc(CN)c(-c2ccc(F)cc2Cl)c2c1C(=O)NC2(N)C(=O)Nc1ccc(Br)cc1
CCOc1ccc(NC(=O)C2CCCCN2S(=O)(=O)c2ccc3c(c2)CNCC3=O)cc1
Cc1cc(-c2ccc(Cl)cc2)c(C#N)c(N2c3cc(O)ccc3C3C=NC=C(N)C32)n1
COC(=O)c1ccc(N2CCCCC2NC(N)=O)cc1
CC(C)CN1CC2CCC(O2)C1C(=O)NCc1cccs1
Cc1c(CNC(=O)C2=NC3(CCCC3)Cc3ccccc32)cccc1NS(C)(=O)=O
O=C(CCCCC(=O)NC1CCCC1)Nc1ccc([N+](=O)[O-])cc1
COc1cc(OC)c(OC)c(C2C(O)C3OC(=O)CC3C3C=C4OCOC4=CC32)c1
CN(C(=O)COC(=O)c1ncc(N)nc1Cl)C1CCCS1(=O)=O
Cc1ccn(CC(=O)N2CCCC3(CCNC3(N)c3ccc(Oc4ccccc4)cc3)C2)n1
CC(=O)OC1C=CC=CC2(CCOC3(C)C(O)C(C)(O)C(C)C(C)C23O)OC(=O)CC(=O)CCOCCC(O)C(=O)CCCCO1
COc1cc(OC)c(OC)cc1C=CC(=O)C1(c2ccccn2)C(O)=CC(=O)N1CCc1ccccc1
CC(C)CC(NC(=O)c1cc(Cl)cc2c1OCO2)C(=O)O
COCc1cccc2c(C(=O)NC(C)(C)CO)c(NC(=O)Cn3cncn3)sc12
CC1OC(O)C(C2CCCN2C(=O)CCCCc2c[nH]c3ccccc23)C1O
CC1(C)OC=NC(C)(c2ccc(NC(=O)c3ccc(Cl)cn3)cc2F)C1N
CCNC(=O)C1OC(n2cnc3c(C#N)nc(N)nc32)CC1(O)O
O=C(COc1ccccc1)Nc1ccc(S(=O)(=O)N2CCCC2)cc1
CC(C)c1cccc(NC(=O)NCC2(c3cccs3)CCCC2)c1C(C)C
Cc1noc(C=CC23C=CC=CC2C=CC=C3)c1C(=O)O
CC(C)C1(C)NCCNCC(=O)NC(=O)C(C(=O)O)SSC(CC(N)=O)C2(CCCCC2)C(=O)NC(CO)(CCCCN)C(=O)NC1=O
CC(NC(=O)C(N)Cc1ccccc1)C(=O)Nc1nccs1
CC1=NNCC2=C1CN=CN2
C1=CCCCCCCCCCCCC=CCCCCCCCCCCOCCNCCCCC=CCCCCCCCCCCCCCCCCSCCCSCCCC=C1
CC(C)(C)C(=O)CCC(=O)OCOC(=O)C(C)(C)C
CC(=NNc1ncc(-c2ccccc2)s1)C1COC=CO1
Cc1cc(Cl)cc(OC(=O)Cn2cnc3c(C)c(S(=O)(=O)N(C)C)sc3c2=O)c1
Cn1cnc(=O)c2[nH]c(N)nc21
Cc1cc(NC(=O)c2c(F)cccc2F)ccc1S(=O)(=O)Nc1c(Cl)cccc1C#N
CCN(CC)CCOc1cc2oc(=O)ccc2c2oc(=O)c3ccccc3c12
CSC(C)C(=O)N1CC(C)(C)C2Cc3ccc(O)cc3C1C2C
CC1(c2ccc(C(=O)N3C4C=CC=NC4C(=O)NCC3(N)c3ccccc3)cc2)C(=O)NN=C2C=CC=CC21
NC1(c2ccc(Cl)cc2)NC2=CC3OC2(CC3C(=O)O)C1=O
CN1C=CN=C2N=C(C3CCC3)NC21c1cccc(Cl)c1OCc1ccc(Cl)cc1
COCCCOc1cc(OC)ccc1C(=O)N(CC1CCC(N(C)C)N1)C(C)C
Nc1ncc2[nH]c(N)nc2n1
OC(CN1CCSCC1)CN1CCN(c2ccccn2)CC1
NC12C=CC=CC1C(=O)C(c1ccc(OCC(=O)O)cc1)(c1ccc(-c3ccccc3)cc1)N2
COc1ccc(Oc2ccc3cc(C(=O)NCCCN(C)C)ccc3n2)cc1
NCC1(c2ncc(-n3nnc4ccccc43)s2)CCCO1
Cc1ccc(-n2c3ccccc3n3c(=O)c(C#N)cc(C)c23)cc1
O=C1C2CC3(c4ccc(Cl)cc4)C(=O)N(c4ccc(C(F)(F)F)cc4)CC(=O)N3C2C(=O)N1c1cccc(Cl)c1Cl
COc1c(C=CC(=O)c2ccccc2)cccc1OCc1c(C)c([NH3+])[nH][n+]1C
CCS(=O)(=O)N1CCC2CN(C3CCCC3)CC21
Cc1nc(N(C)C(=O)CCCc2ccccc2)c2ccc(OCCC3CC3)cn12
CC(C)CC(NC(=O)CN1C(=O)C(=O)NC12CCCCC2)C(=O)NC(Cc1ccccc1)C(=O)NC(CC(C)C)C(=O)C(CC(N)=O)NC(=O)COC1C=Cc2ccccc2C1
COc1ccc(-n2cc(-c3ccc(Cl)cc3)c(C=O)c2C=CC(=O)NO)cc1OC
NC12CC=CC(CCN1)C2
N=C(N)c1ccc(CNC(=O)C(Cc2ccc(OC(F)(F)F)cc2)n2cccc2C(=O)O)cc1
O=C(CCc1c[nH]c2ccccc12)N1CCNC(=O)C12CCN(C1CCCS1(=O)=O)CC2
OC(CCc1ccc(F)cc1)c1nc(-c2cccs2)c(-c2cccs2)o1
O=C(NCCC1NC=C2C=CC=CC21)C(=O)NCc1ccc2c(c1)OCO2
CCCC1COC(C)C(=O)C(=O)C2=NC(=C(C)C(C)=C3CC(=N3)c3nc(sc3C(C)C)C3=CSC(CC=N3)C(=O)N1)OC2=O
Cn1ccnc1CCNC(=O)C12C=CC=CC1SC(Cl)=C2
c1ccc(-c2ccc(OCCN3CCCCC3N3CCCCC3)cc2)cc1
CCc1cc(CN(C)C(=O)C2CCC(=O)CN2Cc2cc(Cl)ccc2Cl)on1
Cc1cc(C)n(C2CCCCN2C(c2ccc(C(=O)NC(C)(C)C)cc2)c2ccccn2)n1
Clc1ccc(C2CN=CN2)cc1
CCOC(=O)C(C)n1c(=N)n(CC(=O)c2ccc([N+](=O)[O-])cc2)c2ccccc21
O=C1c2c(O)cccc2OCC1CSC12C=CC=CC1N=CN2
CCC1(C)COC(=O)c2c3c(c4c(c21)CC(C)(C)CO4)COCC3(C)C
Cc1cc(C)cc(Nc2nccc(-c3ccc(N4CCOCC4)cc3)n2)c1
O=C(Nc1ccc(Oc2ccccn2)cc1)Nc1c(F)cccc1Cl
N#Cc1ccc(C(=O)Nc2ccc(S(=O)(=O)Nc3ccc(C(=O)O)cc3)cc2)cc1
CCOc1ccc(-c2ncc(CCN(C)C34C=CC=CC3=NS(=O)(=O)C4)s2)cc1
CCC1CCN(C(=O)COC(=O)C23CNC=C2C=CC=C3OC)CC1
NC(=S)NN=Cc1cc([N+](=O)[O-])co1
CCOC(=O)C1=NC(CC)=C(c2ccccc2)C2(C(=O)OCC)N1N=CN2c1ccc([N+](=O)[O-])cc1
CS(=O)(=O)Nc1cc(-c2[nH]cc3c2NCC(O)CC3)ccc1C(F)(F)F
N#CC(=Cc1ccc([N+](=O)[O-])cc1)C(=O)NCCc1ccccc1
c1ccc(COc2ccc3[nH]nc(-c4ccc(CN5CCNCC5)cc4)c3c2)cc1
CNC(=O)c1nn(C)c2c1cc(-c1ccc(S(=O)(=O)N3CCOCC3)cc1)c(=O)n2C
CCCOC(=O)C=Cc1ccc2c(c1)OCO2
CCOC(=O)C1(C2(C(N)=O)CC2)CN=C(c2ccc(Cl)cc2)O1
COc1ccc(OCCN2CCC34C=CC=CC23C2=C(C=C4)c3ccccc3C2)c(CNCCc2ccccc2)c1
CCS(=O)(=O)N1CC=Cc2c1nn(CC(=O)NCc1ccccc1)c2-c1ccc(SCc2ccc(Cl)cc2)cc1C(C)(C)N(C)C
Cn1c(=O)nc2n(C3CNCC(N)(c4ccc(-c5ccccn5)cn4)N3)nc(N)nc-2c1=O
O=C(O)COc1ccc(C23C=CC(O)=C(O)C2=COCC3=O)cc1
CC1(C(C)(c2cccc(Cl)c2F)C2(C)CC3(C(=O)Nc4c(Cl)cccc43)C(N)NC2S(=O)(=O)NC=O)CCCN1
Nc1ncc2[nH]c(N)nc2n1
COc1cc(OC)c(C(=O)C2(Nc3ccc(S(=O)(=O)NC4C=NCC4)cc3)CSc3ccccc32)c(OC)c1
Cc1nc(C)n(C2CCCCN2C(=O)c2ccco2)n1
CC(C)CCN(CC(O)C(Cc1ccccc1)NC1C(=O)OCC2=C1CC=CC2)S(=O)(=O)c1ccc(N)cc1
CN1CCCCC1
Cc1nc(C)n2c3c(c(C(=O)N4CCN(C5CC5)CC4)cc12)C=COC3c1ccccc1
COc1cccc2cc(-c3nnc(SCC(=O)NCC4CCCO4)n3C)c(=O)oc12
Cc1ccc(S(=O)(=O)N2CC(c3cccs3)=C3C=CC=C([N+](=O)[O-])C3C23COC=CC3=O)cc1
CCc1nc(CN2CC3NC(N)(c4cccs4)CC3C2=O)ns1
CCN(CC)C(=O)c1ccc2c(c1)N(Cc1ccc(F)cc1)C1C=CC=CC1C(=O)S2
COc1cc(Br)cc(-c2cc(-c3cc(C)cs3)c(=O)[nH]n2)c1OC
COC(=O)NC12C=CC=CC1=C(C(N)=O)OC2
O=C(CCc1ccccc1)NCC(=O)Nc1cccc2c1CNCC2=O
CCC12C=C(OC)C3=C(C=CC(C)(C)O3)C1(C)C=C(C)O2
Cc1nc(=O)cc2n(-c3ccc(F)cc3)ncn12
CC(CN1C=C2C=CC=C(OC(F)(F)F)C2C1)NCC(O)c1ccccc1
COc1ccc2c[nH+]c3c(c2c1OCCN(c1ccc(O)cc1)C(C)C)[NH2+]Cc1c-3ccc2c1OCO2
N#Cc1[nH]cc2c1-c1cccc(S(=O)(=O)NCCCN)c1CC2
CS(=O)(=O)c1ccc(-c2nn3c(c2-c2nccc(NC4CCCC4)n2)C=CCN3C2(N)CC2)cc1
COc1ccc(SC2C=CC=CC2)cc1
CCCCCCCCCCCCCCCC(=O)NCCc1cccc(O)c1O
CNC(=O)C1C=CNCC1=O
Cc1nnc2n1-c1ccc(-c3ccc(-c4nn[nH]n4)cc3)cc1N=C(c1ccc(C(F)(F)F)cc1)C2
O=C(CC(c1ccccc1)c1cccs1)NCCc1ncc[nH]1
CCC(NC)C(=O)N1CCCC1c1nnc2ccc(C)cn12
CSc1nc(-c2ccco2)c2ccsc2n1
CC(=O)OC12CCC(C)(C(C)C)CC1C1=C(C(=O)OC1)C1(CO1)CC(C)=CC(=O)C2
Cc1ccc(C(=O)NC(=Cc2cc(-c3ccc([N+](=O)[O-])cn3)co2)C(=O)NC2CCCC2)cc1
CN(C)CCON=C1CCCC(=Cc2ccc(Cl)cc2)C1=O
Cn1ccc(-c2ccc3c(n2)CCC(=O)C=C3)n1
COc1ccc(Oc2ccc(N(CC(O)CC(=O)NO)S(=O)(=O)c3ccc(OC)cc3)cc2)cc1
O=C(c1ccccc1)N1CCN(C(=O)c2ccc(Br)cn2)CC1
COc1ccc(-c2nc(SCC(=O)Nc3ccc(Oc4ccccc4)cc3)cc(N3CCOCC3)n2)cc1OC
CC1CC=CCCC2(CCCC1C)OCC(=O)C2CN1CCN(c2ccccc2)CC1
CC1(NC2CCCC2)CC(c2ccccc2)C2(N)C(=O)NC(=O)N2C1
CCOc1ccc(-c2ccc(Cn3cnc4ccccc43)cc2)cc1
Cc1ccc(C(=O)NC2=CC3N=CNC3(c3ccc(C)cc3)C=C2)cc1
COc1ccn(CN)n1
CCc1ccn(C2CCCCN2C(=O)CCc2nc(C3CC3)no2)n1
O=C(Nc1ccc2c(c1)SC(=O)C1C=CC=CC21)c1ccccn1
O=C(O)COc1cccc2c1-c1cc(OCc3ccccn3)ccc1C2=O
COc1cc2c(cc1OC)OC(=O)C(c1ccc(OCc3ccccc3)cc1)C2
CN(C)CCC(CSc1ccccc1)Nc1cccc(S(=O)(=O)NC(=O)c2ccc(N3CCNCC(N)(c4ccc(-c5ccc(Cl)cc5)cc4)C3)cc2)c1[N+](=O)[O-]
O=C(CCc1ccc(F)cc1)N1CCCCCC1(O)c1ccc(-c2ccccc2)cc1
O=C1NC(=O)C2(CCCN2)N1CCCN1CCN(c2ccccn2)CC1
CC(C)(C)NC(=O)C12CCCC1OCCN2Cc1cccs1
O=C(C(=NNc1ccc(F)cc1)c1ccco1)c1ccc([N+](=O)[O-])cc1
Cc1cccc(N2CCN(C(=O)c3ccco3)CC2)c1C
CS(=O)(=O)c1cc([N+](=O)[O-])ccc1C(=O)NCCCn1ccnc1
CC(C)(C)NC(=O)CN1C(=O)C(=O)NC1(C)c1ccc(C(=N)N)cc1
CNC(=S)NN=CC=Cc1ccccc1
COc1ccc(-c2cccc3c2CC(C)(O)NC3)cc1
CCC(NC1C=CC1)c1ccccc1
COC1CC=CC(O)=C1Br
CCCCCCCCCCCCCCOc1c(OC)cccc1C(=O)O
Cc1nc(N2CCCCC2)cc(N2CCCC2NC(=O)c2cc(-c3ccccn3)cs2)n1
CC(C)n1cnc2c(NCc3ccc(O)cc3)nc(NCc3ccc([N+](=O)[O-])cc3)nc21
CCC(NCC(O)C(Cc1ccccc1)NC(=O)c1ncc(C(=O)NC(CCC(N)=O)C(N)=O)[nH]1)c1ccccc1
Nc1ncc2c(n1)nc(SCCc1ccccc1)n2C1(O)OCCC1(O)CO
COc1ccc(CC(Nc2ccc(=O)[nH]c2)C(=O)Nc2c(C)cccc2C)c(OC)c1
N#Cc1cn(-c2ccccc2)c(=O)c2c1C(=O)c1ccccc1C2=O
COc1ccc(CNC(=O)c2c(N)nnn2Cc2ccc(Cl)cc2)cc1
CNc1ccc(C23C=CC=CC2N=CO3)cc1
Cc1cc(-c2cc(C(=O)NCc3ccc(C(C)C)cc3)[nH]n2)n(C)n1
CC(C)NC(=O)C(C#N)=c1sc(=CC2(C)CNc3ccccc32)c(=O)n1-c1ccc(CN2CCCCC2)cc1
CC1(CNC(=O)c2ccc(Oc3ccc(F)cc3)cn2)NC=C2C=CC=CC21
CC(C)CNC(=O)CSc1nc(=O)ccn1C
CC1CCC(C)N(C(NC(=O)c2cccs2)C(Cl)(Cl)Cl)C1
CCN1CCN(c2cc3c(c(F)c2F)NC(=O)C(C(=O)O)C3N)CC1
OCc1ccccc1
NC1CC(N)(CO)CNC1O
Cc1cc(C(=O)N2CCCCC2c2ccccn2)cs1
O=C1CC(C=Cc2ccccc2)Cc2ccccc21
Cc1cc(NC(=O)CSc2nc(C#N)cc3c2C=CCC3)on1
CCN(CC)S(=O)(=O)c1ccc(S(=O)(=O)c2ccc(CN3CCCC(C)C3C)cn2)cc1
C=C1C=CN(C)C(C(=O)OC)C1(C(=O)OC)c1ccco1
NCC1(F)CCCN1c1ncc2c(c1F)c(=O)c(C(=O)O)cn2-c1ccc(N)cc1
O=C(c1nc2c3c(ccc2cc1-c1ccccn1)C=CCC3)C1CCCCC1
O=C(COC(=O)c1ccc(-n2cccc2)cc1)c1ccc2c(c1)OCO2
O=C(O)COc1ccc(C=NNC(=O)c2noc(-c3ccccc3)c2Br)cc1
O=C1c2ccccc2C(=O)C1c1ccsc1
CCSC(=S)SCC(=O)c1cc(C)cs1
O=C(O)C1CC(C2CCCO2)CN1C(=O)CSc1ccccc1
CCOC(=O)C1(Nc2ccc(Cl)cn2)C=CSC1=O
CC(=O)CCC(NS(=O)(=O)c1ccc(C)cc1)C(=O)Nc1ccc(Cc2ccccn2)cn1
Cn1ccc(C2CNc3c(-c4ccc(N5CCCCC5N)cc4)ncnc32)n1
CCCC12C=CC=CC1NC(N)=N2
O=C(Nc1ccc(N2CCN(c3ccccc3)CC2)cc1)c1cc([N+](=O)[O-])co1
O=C(Nc1nccc(N2CCCC2Oc2ccc(C(F)(F)F)cc2)n1)c1ccccc1
CC(CC(=O)Nc1nncs1)=NNC(=O)c1ccc([N+](=O)[O-])cc1
CC(C(=O)O)c1cccc2c1OC1C=NC=CC1CC2
COC(=O)Nc1nc(S(=O)(=O)C(C)C)n[nH]1
O=C(CN1CC=CC(=O)C1=O)NCc1ccc(Cl)cc1
CC(=O)Nc1nc(C(=O)NNc2ccc([N+](=O)[O-])cc2)c(C)s1
Brc1ccc(-n2nncc2Cc2ccccn2)cc1
O=C(N1CCCCC1Nc1cccnn1)N1CCCCC1Nc1nccs1
C=CCC(CC(=O)N(C)O)C(=O)NCC1(C)NC=C2C=CC=CC21
CN(C)CCCNC(=N)C1=CCCc2c1cccc2-c1nc2c(OCCN(C)C)ccc(Cl)c2[nH]1
O=C(NC12CC3CC(CC(C3)C1)C2)OCCN(CCO)CCO
CN(C)C1CCC(c2ccccc2)S1(=O)=O
CC1(C(=O)NNC(=S)N2CC=CC2)CC(=O)OC(C(=O)NCc2ccccc2)CNCC(O)C(=O)C=C(Cc2ccccc2)C1
COc1ccc(Oc2ccc(CC34C=C(C)N=CN3N=C(C)N4)cc2)cc1F
Nc1nc(SCCCCCCCOc2c(N)ncc3c2CCC=C3)nc(N)c1N
Brc1ccc(Nc2nnc(-c3ccccn3)s2)cc1
CCOC(=O)C1CCCCN1C(=O)CN1C=C2C=CC=C(S(=O)(=O)N3CCCC3)C2C1
CCCCCCCCN1CC(=O)C(=O)CC1NC(CCCCN)C(=O)NC(Cc1ccccc1)C(=O)NC(Cc1ccccc1)C(=O)O
Cc1cc(C(=O)CN2C(=O)C(=O)NC23CCCCC3)c(C)n1CCC1CC=CCC1
COC1(C#CC(O)(c2ccccc2)c2ccccc2)CC2CCN1CC2
COc1ccc(C=CC(=O)NC2(C(N)=O)COc3ccccc32)cc1
Cc1nc(=O)c(SCC(=O)Nc2ccc(C(F)(F)F)cc2)c(Cc2ccc(F)cc2F)[nH]1
CCCC(=O)Nc1nnc(Cc2ccc(C)cc2)s1
COC(=O)c1ccc(CNC(=O)c2nc3c(c(=O)[nH]2)C=CC(C)N3)cc1F
C=CC1CC1(NC(=O)C1CCC(OC23C=CC=CC2=CN=CC3)N1C(=O)C(NC(=O)OC1CCCC1)C(C)(C)C)C(=O)NS(=O)(=O)C1CC1
CC(C)(C)Cc1cc(NC(=O)NCc2ccccn2)on1
COc1cc(OC)c(OC)c(C2CC3(OC)C=C4OCOC4=CC3C3(CCOC3=O)C2)c1
C=CC1(C2CCCCC2)C=CC(=O)C(OC)=C1
Cc1ccc(-c2nc(N)cc(-c3ccc(F)cc3)n2)cc1
COC(=O)CCC(C)C1CC2CC3(CCCC4(CCC5(CC4C)OOC4(CCCCC4)OO5)C3OC(C)=O)C(C)CC2(OC(C)=O)C1
CC(C1CC2(C)CCCC3C4(C(C)C=CC(=O)C4O)C4OC4CC32C1)C1(C)C=CC(CO)OC1=O
O=C(NC(=S)Nc1ccc([N+](=O)[O-])cc1)C1COc2ccccc2O1
Cc1cccc(Cl)c1N=C1Nc2ccccc2C1=N
CC1CC(c2nc(-c3ccc(Oc4ccccc4)cc3)c3n2C=CNC3c2cccc3cc[nH]c23)N1
CC(C)c1cc(-n2c3c(ccc2=O)CCCC3NC(=O)c2cc3n(n2)C(C(F)(F)F)NC=C3)on1
Nc1ccc(N2CCCCC2Oc2ccc(C(=O)Nc3cc(F)ccc3F)cc2)cn1
COc1ccc(C2C(=O)CCN2c2nc(C)cc(C)n2)cc1OC1CCCC1
Cc1cccc(C)c1NC(=O)C=CC=Cc1ccc(N(C)C)cc1
CCNC1CCC2C=CC=NC2C1
N#CC1CCCN1C(=O)CNC1C2CCC1CC2
COc1ccc(C(=O)NN=CC23C=CC=CC2=COCC3=O)cc1
Cc1ccc(S(=O)(=O)NCC(=O)Nc2ccc(C(F)(F)F)cc2)cc1C
CC(=NNC(=O)CCc1ccccc1)C12C=CC=CC1=COC2
COc1ccc(-c2cn(-c3ccc(Br)cc3)c(=O)cc2C#N)cc1
C=S1C(=O)C(N)(C(=O)OCC(=O)Nc2ccc(F)cc2)NC1=Cc1csc(C)c1
Cc1cccc(NC(=O)CSc2nnc(-c3cnccn3)n2C)c1C
Nc1nc(N)c2ccc(NC(=O)c3ccc4c(c3)OCO4)cc2n1
CCOC(=O)C1c2c(OC)cccc2N(c2ccc(C)cc2)C1c1ccco1
COc1ccc(CNC(=O)CCN2CCN(c3ncccn3)CC2)cc1
CCCCOCCCC(=O)Nc1ccc2c(c1)NCC2N
CS(=O)(=O)c1cccc(Br)c1NC(=NC(=O)Cc1ccccc1)NC1CCCC1
CN(C)CCOc1ccc(Nc2nccc(-c3ccc(C#N)cc3)n2)cc1
S=c1[nH]nc(-c2ccccn2)o1
CC(C(N)=O)C1(N)Nc2ccc(-c3ccn(C(C)(C)C)n3)cc2CC1(F)S(=O)(=O)c1ccc(Cl)c(Cl)c1
CC(C)(C)OC(=O)NC(Cc1ccccc1)C(=O)NC(CCCCCBr)C(=O)Nc1ccc(C(=O)O)cc1
O=C(NCc1ccccn1)OCc1ccc(F)cc1
COc1ccc(C(=O)NNC(=S)NC(=O)c2ccco2)c(OC)c1
CC1(C)OC(=O)NC2C=CC(C34C=CC=CC3C=CC=N4)=CC21
COc1ccc(-c2nc(N)c3n2CC=C3)cc1
CCc1ccc(NC2CN=CN2)cc1
Clc1cc(OCC2CCCCC2)cc(Cl)c1Cl
CCn1c(SCC(=O)NCc2ccco2)nnc1-c1cccs1
Cc1cc(=O)n(C2OC(CCO)CC2O)c(=O)[nH]1
CCOC(=O)NC(=O)c1ccn(C2CC(O)(O)C(COP(=O)(O)O)O2)c(=O)n1
COC(=O)C(C(=O)OC)=C(c1cccc2c1CCC=C2)c1c(OC)cccc1OC
CN1CC(=O)C(Cc2cccs2)C(=Cc2ccccc2)C1
CCCCCCCCCCCCCCCCCCCC(=O)NC(COC1OCCC(O)(O)C1(O)CO)C(O)CCCCCCCCCCCCCCC
CNCCCCOc1ccc(-c2nccc(-n3ccnc3C)n2)cc1
COc1ccc(N=C(Nc2ccc([N+](=O)[O-])cc2)SSc2ccc([N+](=O)[O-])c([N+](=O)[O-])c2)cc1
Cc1cc(Cl)cc(Oc2cccc(Cl)c2NC(=O)C(=O)Nc2ccc(N(C)C)cc2)c1
CC1Cc2ccccc2N1S(=O)(=O)c1ccc(C(=O)Nc2ccc3c(c2C(=O)O)OCO3)cc1
Cc1ccc(C(=O)ON=Cc2ccccn2)cc1
COC(=O)C1CC2C=CCC1(c1ccc(OCc3ccccc3)cc1)N2C(=O)NCc1ccccc1
CCCCOC(=O)N=C(N)c1ccc(Cl)cc1
C=C(C)C1CC2CCC(CO)C3(C)CC4(CCC(C)(C)CC45CCCC(=O)C5(C)C)CCC23C1
CC(=O)NCc1ccc(OC(=O)c2cc(=O)c3c(n2C2CC2)C(=O)C(=O)C2(OC(C)C)C=CC=CC32C)cc1
CCC1(C#N)CCC(CC)(C(C)=O)C(NC2=CC(C)(O)Nc3c2cc(F)c2nc[nH]c32)C1
COc1cc(-c2ccc(F)cc2)c2c(c1C)NCC2
NC(=O)c1ccc(CN2C(=S)N(c3ccc(C(=O)O)cc3)C(=O)C2CC(O)(C(F)(F)F)C(F)(F)F)cc1
CNC(C)C(=O)NC(C(=O)NC(CCCCN)C(=O)Nc1ncc2n1C(C)=C(CC1CCCCC1)NC2)C(C)C
CN(C1CCCCC1)C(CN1CCCC1NS(=O)(=O)c1ccc(Cl)cc1Cl)c1ccc(F)cc1
N#Cc1ccc(N2CCC3CN(c4ccccn4)C3C2)cn1
Cn1c(C2NC=NN2)nc2ccccc21
CC(Nc1ncc2c(ncn2-c2ccc(I)cc2F)n1)C(O)c1ccccc1
COc1cc(C)c2c(=O)oc(-c3ccc(Cl)cc3)cc2c1C
C=CC1(C)CC2CCC3(CCC(=O)C3)C(OC(=O)COC(=O)CNC(=O)CCCCCCNC(=O)c3cccc(NC=O)c3O)C(C)C(C)(C2C)C1O
CC(Nc1ccccc1)P(=O)(O)O
COc1ccc(OC2CC(COC3(C(=O)O)CC(O)C(NC(=O)CCCCCCCCCc4ccc(C(N)=O)cc4)(C(O)C(O)CO)CO3)C(O)C(O)(O)O2)cc1
NC(=O)CN1C(=O)C(=O)NC1(c1ccccc1)c1ccccc1
O=C1C=COC2C=CC=C(n3cncn3)C12c1cc(Br)ccc1Br
Fc1ccc(NC23C=CC=CC2=NC=NC3N2CCCCC2)cc1F
Cn1cnc(=O)c2[nH]c(N)nc21
O=[N+]([O-])c1ccc2[nH]cnc2c1
CCCOc1cc(NC(=O)N2CCN(Cc3ccccc3)CC2)cc(C(C)=O)c1OC
CNC(=O)N1N=C2C=CC=CC2c2ccc3c(c2C1c1cc2c(c(OC)c1Cl)CCc1ccccc1-2)OCO3
CCN(CC)C1CCC(n2c(=O)[nH]c3ccc(F)cc32)C(CSc2ccc(Cl)cc2)C1
O=C(NC(=Cc1ccco1)C(=O)N1CCCCC1)c1ccc(Cl)cc1
COc1ccc(NC(=O)C2CCCO2)c(Cl)c1C(=O)Nc1ccc(Cl)cn1
CC(C)N(CCNC(=O)C12C=CC(OCc3ccccc3)=CC1CCCN2C(=O)OC(C)(C)C)C(C)C
C=CCc1ccc(-n2c(-c3ccccc3)nc(-c3ccccc3)c2-c2ccccc2)cc1
COc1cccc2c1C(=O)NCC2(N)CCCN1CCN(c2ccc(C(F)(F)F)cc2)CC1
Cc1cccc(C)c1N1CCN(C(=O)c2cc(-c3ccc(Cl)cc3Cl)[nH]n2)CC1
C=C=C(C(=C)c1ccc(C(C)S(=O)(=O)O)cc1)C1(CC(C(N)C(C)S(=O)(=O)O)S(=O)(=O)O)CNCC1C
COC(=O)C(Cc1c[nH]c2ccccc12)NC(=O)c1ccccc1
COc1ccc2c(c1OC)Cc1nc3cc(Cl)ccc3nc1-2
CCC1=C(C)c2nc1c(C)c1cc(-c3ccc(OC)cc3)c([nH]1)c(C)c1nc(c(CC(=O)O)c3ccc([nH]3)c2CCC(=O)O)C(CC(=O)O)=C1C
CCC(C)C(NC(=O)C(S)C(N)CC(=O)NC(Cc1ccccc1)C(=O)O)C(=O)NC(CS(=O)(=O)O)C(=O)NC(C)C(=O)O
C
Cc1ccc(OCCCON2C=NC(=S)NC2c2ccc(Cl)cc2)cc1
CN1CCN(Cc2cnc3ccc(C(F)(F)F)cc3c2)CC1
Cc1ccc(CNC(=O)C23CCC(C(=O)O)(CC2)O3)cc1
CC(NC(=O)c1ccc(OCc2cccc(Cl)c2Cl)cn1)C(N)=O
COc1ccc(N2CCCC2=O)c(OC)c1NC(=O)NC(Cc1cccs1)C(=O)O
Cc1nn(C)c(C)c1-c1cnc2c(n1)N(C)C(=O)C(N)N2CCOc1ccc(-c2ccccc2)cc1
O=C(O)C1N=c2ccccc2=NC1c1ccco1
COCC1CCCN1c1nc(NCc2cc(C)co2)c2c(n1)C(C)C=CC2
COc1ccc(Cn2c(CNCc3ccccn3)cc3c(oc4cccc(C)c43)c2=O)cc1
CCCCCOC(=O)NS(=O)(=O)c1scc(-c2ccc(Cn3cnnn3)cc2)c1CC(C)C
CCCN1N=CC2(C3(c4ccc(F)c(F)c4)CCC3)C=C(C(=O)NC)C=NC12N
NC1CNC(c2nnc(SCC(=O)NN=Cc3ccc(Oc4ccccc4)cc3)n2Cc2ccco2)C1=O
NC(=O)NNCc1ccc(NC(N)=N[N+](=O)[O-])cc1
CC(C)c1cc([N+](=O)[O-])cc([N+](=O)[O-])c1SC12CCCC3(CCCC(C)C3(C)C(=O)O)C1CCCC2C
CCCCCCN1CCN(C(=O)CN2C=NC3(C(C)C)C(C4NC=NO4)=CN=C(c4ccc(Cl)cn4)C23)CC1
CC(C)(C)NCC(O)COC1=CC=CC2NC(=O)C=CC12C
COc1cc(C=NC(=O)C=Cc2ccc([N+](=O)[O-])cc2)ccc1O
O=C(Nc1ccc(NC(=O)C(F)(F)F)cc1)c1c(F)c(F)c(F)c(F)c1F
O=C1C2C=CC=CC2(c2cc(O)ccc2Cl)NN1CCN1CCCCC1
Cc1ccc2c(n1)CCC=C2OCc1cc(S(=O)(=O)NC2(C(=O)N3CCN(CCN4CCNCC4)CC3)CCCCO2)c(Cl)cc1Cl
C#CCOC1CCC(CS(=O)(=O)c2ccc(C)cc2)(S(=O)(=O)c2ccc(C(F)(F)F)cc2)CC1
COc1ccc2c(c1)NCC2CCCCNC1=NCC2(CCCCC2)c2ccccc21
O=C(Nc1ccc(OC(F)(F)F)cc1)Nc1ccc2nnc(-c3ccc(F)cc3F)n2n1
Cc1cc(=O)n(C2OCC(F)(CNS(=O)(=O)c3ccc(Cl)cc3)C2F)c(=O)[nH]1
NC1CC1C12C=NC=C(c3ccc(Cl)cc3)C1=CNC2
COc1cccc2c3c(c(Cl)nc12)C=CC(O)(O)C3
Oc1ccc(C2CCOc3ccc(cc3)CCCNc3cc(ccc3Cl)C2)cc1
CCN(C(=O)CSc1nc(C(=O)OC)c(C)n1-c1ccccc1)c1[nH]c(=O)n(Cc2ccccc2)c(=O)c1N
N#Cc1ccc(Cn2ccnc2CNC2CC3CCC(N)CC2N3)cc1
CCN(CC(O)c1ccc(N(CC)C(C)=O)cc1)C(=O)N1CCNC(=O)C12CCCS2(=O)=O
COC1C(C)C2NC=CNC(O2)C1N(C)C(=O)c1ccccc1
CC(C)C(NS(=O)(=O)C1C=CC=C2C=CC=CC21)C(=O)NC1CC1
COc1ccc(C(=O)Nc2nccc(-c3ccc(Cl)cc3)n2)cc1OC
Cc1ccc(C(CC(=O)O)Nc2ccnc(C)c2CCO)cc1
CC12C=CN(Cc3ccccc3)C(=O)N1NC(c1ccccc1)=N2
O=C(O)CC(NC(=O)C12C=CC=CC1=NNCC2=O)c1ccc(-c2ccccc2)cc1
CCOC(=O)C1NC(=O)CCN1S(=O)(=O)c1ccc2c(c1)CCCC2
CCN(CC1NC(CC(=O)O)(C(=O)OC)C2C(=O)N(Cc3ccccc3)C(=O)C12)S(=O)(=O)c1ccccc1
COc1ccc(C(=O)c2ncc(CN3CCCCC3C)s2)cc1
Cc1nc(N2CCCCC2O)c2ccc(F)cc2c1-c1ccccn1
CS(=O)(=O)CCNCc1cc(Cl)ccc1Cl
CCCc1nnc2n1N=CC1C=CC=CC21OC1CC(N)(CC)CCN1
Nc1cc2oc3cccc(N4CCOCC4)c3c2c(Cl)c1CO
NC(=S)NN=Cc1nccc(Nc2ccc(Br)cc2)n1
N#CC(=Cc1ccccn1)c1ccc(Cl)cc1
Cc1nc(C(=O)N(C)Cc2nnc3n2CCCCC3)cc(C2CC2)n1
O=C(O)C(O)c1cccc2c1OCC(=O)C1C=CC(c3cccc(Cl)c3F)=CC21
CNC(=O)c1ccc(Nc2nc(C(=O)NC3CC3)cnc2Nc2ccc(OC)cc2)cc1
CC1(C)CCCCC12CC=CC=C2C(=O)Oc1ccc2nc(N)c(C(N)N)cc2c1
COc1cc(C(=O)O)ccc1C=Cc1ccc(N)cc1
CCOc1ccc2c(c1)C(C)CN=C2NC=O
CCOC(=O)c1ccc(NC(=O)NC2=NN=CS2(C)Cc2ccc([N+](=O)[O-])cc2)cc1
COc1ccc(CCNC23C=CC=CC2=NC=NC3)cc1
CN1C=C(C2CCCCC2)C2(c3nccc(N)n3)N=CC(C(N)=O)=C(N)C12
CCc1ncc(C#CC(=O)O)cc1-c1ccc2cc(N)[nH]c2c1
CC(C)c1nc(-c2ccc(Oc3ccccc3)cc2)c2ccc(Br)cn12
CCOC(=O)C1C(C(=O)OCCc2ccccc2)=C(C)NC(C)=C1c1ccc(C)cc1
CCNC(=O)C1CC(O)(n2cnc3c(NCCCCCCCCCCNC(=O)CCCCCN)nc(NCCCCCCCN(C)C(=O)CCCC4NC=C5C=CC=CC54)nc32)C(O)O1
Cc1cc(C(=O)NCc2ccc3c(c2)OCO3)n(Cc2ccc(Cl)cc2)n1
Cc1cc(C)c2c(c1)C(=O)OCC2CN1C(=O)C(=O)c2ccccc21
O=C1CC2(CC3C=CC2O3)N(C(Cc2ccccc2)C(=O)O)C1=O
NCC(=O)NCC(=O)NC1(O)CC(O)C2(COC(=O)N2)C(O)C1
COc1cc(CCNC(=O)C2NC(N)CC2=O)ccc1[N+](=O)[O-]
CC1=CC2(C(=O)N3CCCC3)CC3CCCC(C)(C(=O)O)C3(C)CC2C2(CCC(C(=O)O)CC2)C1=O
O=C(CNCCCNc1ccc2cc(Cl)ccc2n1)N1CCc2scc(-c3ccccn3)c2C1
CCc1ccc(Oc2nc(C(F)(F)F)ccc2CNC(=O)C(C)Br)cc1
Fc1ccc(-c2ncc(N3CCOCC3)s2)c2c(=NNc3ccc(Cl)cc3)c(-c3ncccn3)c[nH]c12
Cc1nonc1C(=O)NCC(c1ccccc1)n1cccn1
COc1ccc(-c2nc(N(C)C)c3c(ncn3C)n2)c(OC)c1
c1ccc2c(c1)OCC21CCN(CCCCCOc2ccc3cccnc3c2)CC1
CN(C(=O)Nc1ncc(-c2ccc(Cl)cc2)s1)C(c1ccccc1)c1ccccc1
Cc1cccc(NC23CN=CN=C2C(N2CCN(C)CC2)=NC=N3)c1C(=O)NN=Cc1ccc(Cl)cc1
Cc1ccc(NC(=O)C(=O)NC2(C)COCN(S(=O)(=O)c3ccc(F)cc3)C2)cc1
COc1ccc(C(=O)Nc2ccc(-c3nccc(Nc4ccc(C(C)(C)C)cc4)n3)cc2)c(OC)c1OC
Cc1ccc(C23C=CNC2(CCNCCCCO)C=CC(C(=O)N2CCCCC2(F)F)=C3)c(C)c1
CN(C)CCN1CCN(c2ccc(Cl)cc2)CC1
CCCn1nnnc1SCC(=O)NC1CCCC1
NCc1ccc(CN2CCCC2N(c2ccccc2)c2ccccc2)cc1
NC(=O)c1ccc(Br)cc1OCCCCCOc1cc(OCC(F)(F)F)cc(-c2cc(C(F)(F)F)on2)c1
Fc1ccc(CC23CC4CC(C2)C(c2ccccc2)C(C4)C3)cc1
COc1ccc(C=C(C(=O)c2ccccc2)C(=O)c2ccc(OC)cc2)cc1
COc1ccc(CC(=O)NCC(=O)OCc2nnc(-c3ccc(Br)cc3)o2)cc1
NCc1ccccc1
CC(=O)NC1OCC(O)C(CO)C1(O)OC12CCCCC1=C(C(=O)O)CC13CCC(C)(C(C)=O)C1(O)CCCC23C
COc1c(OCC(O)COc2ccc(C(C)NC(C)=O)cc2)cccc1-c1cc(-c2ccccc2)[nH]n1
Cc1c2[nH]c(C=Cc3c(F)cccc3Cl)nc(=O)c2c(C)n1C(C)C
CC1(C)Oc2cc(C#N)ccc2C(O)C1N1CCCCC1=O
CC1(C)Cc2[nH]c3ccccc3c2C(C=NNC(=N)N)C1
NC(=O)c1ccc2nc(NC(=O)CCSc3ccc(Cl)cc3)sc2c1
Cc1nnc(C2C3CCCC(c4ccc(Cl)cc4)(N3)C2N)s1
CCOC(=O)C(=O)Nc1ncc(COc2ccc3c(c2)C=CCC3)s1
COc1ccc2c(C)c(CC(=O)NCC(C)(C)CN3CCCC3)n(C(=O)c3ccc(Cl)cc3)c2c1
O=C(NCCc1ccccc1)C1C2C=CC(O2)C1C(=O)Nc1ccccc1
COC1=NC=NC2=NC(=O)CN(CC(=O)Nc3ccc(CCNCC(O)c4ccccn4)cc3)C21c1ccc(OC)cc1
COc1ccc(OC)c(C23C=CC=CC2=NN(C)CC3=O)c1
O=C(Nc1cnc2ccccc2n1)Nc1cc(Oc2ccc(C(F)(F)F)cn2)ccc1F
O=C(O)Cn1nncc1-c1nc(-c2ccc(Br)cc2)no1
CC(C)COc1ccc(-c2cc(CC(=O)O)on2)cc1C#N
NC(=O)c1ncc(NC(=O)COc2cccc3c2CCC=C3)s1
COC(=O)c1cc2[nH]c3ccccc3c2c(C(=O)N(C)C)n1
O=C(NC(=S)Nc1ccc(Oc2ccccc2)cc1)C1CC1
C=S1C(=O)NCC1=Cc1cc(-c2ccc(O)cc2)n(-c2ccccc2)n1
O=C1Nc2cc(OC(F)F)ccc2C1=CNC(=S)Nc1ccccc1
CC(C)C(=O)NNC(=O)C1CC2C=CC=CC2CN1C(=O)c1ccc(C(F)(F)F)c(C(F)(F)F)c1
COc1ccc2c(-c3nccs3)cn(Cc3ccc(C(=O)O)cc3)c2c1
COc1cc(OCC(N)=O)ccc1CNCCCc1ccccc1
O=C1C2C3C=CC(CC3)C2CN1c1cccc(NS(=O)(=O)c2ccc(Cl)c(Cl)c2)c1F
Cc1cc(O)ccc1C(=O)c1cc(O)n(C)n1
O=C1NC2C(c3ccc(Cl)cc3)=COC2=C2C=CC=CC12
C=Cc1cccc(OC(C)C(=O)NNC(=O)C2C=NN(c3ccc(F)cc3)CC2=O)c1OC
COc1ccc(OC)c(C2SC(=O)CN2NC(=O)CN2CCN(c3ccccn3)CC2)c1
NC(=S)NN=C1Nc2ccccc2C1=O
CCCn1c(=O)c2[nH]c(-c3cc(OCC(=O)Nc4ccc(NC(C)=O)cc4)n(C)n3)nc2n(CCC)c1=O
C1=CCC(C23C=CN(CC2)CC3)C=C1
C=S1C(=CC(=O)c2ccc([N+](=O)[O-])cc2)NC(=O)C1(N)C(=O)N1CCOCC1
CC(C)(NC(=O)c1cccc2c1[nH]c1c3c(c4c(c12)C(=O)C(=O)N4)CCC3)C(=O)O
O=C(NCC1=C2C=CC=CC2CN1)Nc1ccc(O)cc1
CCC(O)(CO)C(=O)NC1(CO)CC=CCC1
COC1CC(OC2COC3CC=C(C)C(=O)C(=O)C(C)=CC=CC4(CCOC2C3)CC(O)OC4(C)OC)OC(C)C1O
CC(=O)c1ccc(OCC(=O)N2CCCc3ccccc32)cc1
O=C(O)CC(OC(=O)C=Cc1cccc(OCc2ccccc2)c1OCc1ccccc1)C12C=CC=CC1=CNC2
C=CC1CC1(NC(=O)C1CN2CC3(CC4CC=CC3N4)C(Oc3ncc(C4CCCCC4)c4ccc(cc34)CCC(=O)CCCOCN1)C2=O)C(=O)NS(=O)(=O)C1CC1
COc1cccc(OC2CCCCN2S(=O)(=O)c2ccc(C(C)(C)C)cc2)c1C=NNC(=N)N
O=C(O)CCCCCCOc1cc(O)cc(CCC(=O)O)c1
CC1=CC2C3=C(C)C(=O)N4C(C)=NC5=C(CCN5C)C34c3ocnc3C2(CN)N1
O=C1SCC(c2ccccn2)N1C1CCCCCC1
Cc1[nH]n(-c2ccccc2)c(=O)c1C1C2CCC1CC2
CCN(C(=O)COC(=O)c1cc(OC)cc(S(=O)(=O)N2CC(C)OCC2C)c1)c1cc(=O)n(Cc2ccccc2)c(=O)n1C
CC1(CCNC(=N)N)NC(=O)C(=O)NC(Cc2ccc(O)cc2)C(Cc2ccc(O)cc2)NC(=O)CNC(=O)C12CCNC2
COc1ccc(CC2N=c3cc(C)ccc3=NC2SC)cc1
CCCCn1ccc(NC(=O)Nc2ccn(CC(=O)N3CCCC3)n2)n1
CN(C)C(=O)c1ccc(CN2COc3cc4c(cc3C2=O)C(=O)CNC4N)cc1
COc1ccc(NC(=O)c2sc(N)c3c2CN(C(C)=O)CC3)c(OC)c1
C=CC(=O)NC12CC=C(OC3CCCO3)C=C1N=CN=C2Nc1cc(Cl)ccc1F
CCC12C=C(OC)C=CC1N=CN2C1CCCCN1Cc1ccc(C(=O)NO)cc1
O=C(NC1Cc2ccccc2C1)N1CCN(C23CN=CN=C2C=CC=C3Cl)CC1
CC(C)C(NC(=O)OCc1ccccc1)C(=O)NC(Cc1ccccc1)C(=O)NCC(NC(=O)OCc1ccccc1)C(=O)O
Cc1cccc(Br)c1
O=C(CSc1nnc(COc2ccc(Cl)cc2)o1)NC1CC1
CC(=O)Nc1ccc(S(=O)(=O)NC(CC(C)C)C(=O)N2CCCC23CCN(c2ccccc2)C3)cc1
O=C(Nc1ccc(S(=O)(=O)Nc2ccc(F)cc2)cc1)c1ccccc1
NC1(C(=O)O)CC1CP(=O)(O)O
COC1(N)CC2NC(C(C)C)=CNC(O2)C1(O)C(O)COc1ccc(C=O)cc1
CC(C)(C)OC(=O)N(Cc1ccc(C(=O)OCc2ccccc2)cc1)c1ccc(Nc2ncccn2)cn1
CN(C)Cc1ccc(-c2cccc3sc4cnc(N)nc4c23)cc1
N=C(N)c1ccc(CC2(CC(=O)NCCCC(=O)NC(CC(=O)O)C(=O)NC(CC(=O)O)C(=O)NC(CN)C(=O)O)CN=CO2)cc1
CC(C)CC(NC(=O)C(NS(=O)(=O)c1cc(Br)cs1)C(C)C)C(=O)O
Cc1ccc(-c2ncc(CNCCc3ccccn3)o2)cc1
NC(=O)C1(NC(=O)C23C=CC=CC2CCCCCC3)CC1
COC(=O)C1(c2ccc(F)cc2)C=CCNC1(N)CCc1ccccc1
CC(=O)n1ccc(C(=O)NCc2nn(C)c(C)c2Oc2ccc(F)cc2)n1
CON=C(C(=O)OC)c1ccc(COc2nn(O)c(C)c2-c2ccccc2)cc1
COCCn1cnc2cnc(NCCN3CCOCC3)nc21
COC(=O)c1cccc2c1Oc1ccccc1S2
Cc1ccc(-c2ccc(CNC3CCC(N)CC3)cc2)cc1
COc1ccc(S(=O)(=O)C23C=CC=NC2(C)C=C(NCCCO)C=C3)cc1
CC1c2c(cccc2S(=O)(=O)N2CCCCC2)OC1C(=O)NCc1ccccc1
COc1ccc(-c2nc(=O)cc(SC(C)(C)C)[nH]2)cc1OC
CCc1ccc(NC(=O)CSC23C=CN=CC2N=CN3)cc1C
CC(C)C(NC(=O)C(Cc1ccccc1)NS(=O)(=O)C(C)C)C(=O)NC(Cc1ncc[nH]1)C(=O)O
O=C(c1ccc(OCCN2CCCCC2O)cc1)C1c2cncc(N3CCCC3)c2SC1c1ccc(O)cc1
CC(C)C12C=CNC(N)=C1C=CCC2
CCOC(=O)C12C=CNC(=O)C1(N)C=CC(C)=N2
NC1=NC(c2cc(C(F)(F)F)c(C(F)(F)F)cc2F)=CN2C=NNC12c1ccco1
C=CC1(C)C(C)C2CC(CCc3ccccn3)C(C)C(C2)C(O)C(C)C1(C)OC(=O)CSCCCSc1nncn1C
COc1cccc(C2C=C3SC=CN3C(=O)C23C=CC(C)(C)CO3)c1OC
CCC(=O)N(c1ccccc1)C1(C(=O)OC)CCC(N)(Cn2nnc3ccccc32)CN1
CCC(CC)C(=O)Nc1cccc2c(=O)[nH]cnc12
CCCC(=O)Nc1cc(S(=O)(=O)N2CCOCC2)ccc1NCCN(C)Cc1ccccc1
COc1cccc(C)c1OCC(=O)NCCCn1ccnc1
COc1cc2c(c(OC)c1)N1C=CC=CC1=CC(=O)N2
Cc1cc(N2CCCCC2C(=O)N2CCN(CC34C=CC=CC3N=CN4)CC2)ccc1[N+](=O)[O-]
C1=CC2N=CNC2(SCc2cnnn2-c2ccccc2)C=C1
COc1cccc(C(=O)Nc2ccn(CC(O)CN3CCCCC34COCO4)n2)c1OC
N#Cc1c(-c2ccc(-c3ccc(Oc4ccccc4)cc3)cc2)no[n+]1[O-]
C=CCS(=O)(=O)N1CCN(CCCCOc2cc(OC)ccc2OC)CC1
Cn1c(NCc2cccs2)nc2ccccc21
Cc1cc(C)cc(CNC(=O)c2cc3n(n2)C(c2ccc(F)cc2F)NC=C3)c1
CC1CCCC2(OC(=O)N3CCCc4cc(Cl)cc(Cl)c43)C1=CCCC21CCC2C(OS(C)(=O)=O)C=CC2(C)C1
COCCCNC1CN=CC=N1
CN1CCCCC1C1CN(S(=O)(=O)c2cccc(F)c2F)c2ccncc21
CC(=O)NCCCCCN1C=C2C=CC=CC23SC=C2CCC=CC23C1=O
O=C(c1cccc2c1COC2)N1CCCCC1(C(=O)N1CCN(c2ccc([N+](=O)[O-])cc2)CC1)c1ccccc1
NCC1(c2ccccn2)CCC(N)(c2nc(-c3ccccc3)no2)CN1
NNC(=O)CSC1=NC23C(N)=CCNC2SC=C3C(=O)N1c1ccc(F)cc1
CCc1cc(CC)cc(NC(=O)c2cc(C3CCCCN3)n(-c3ccc(NC(C)=O)cc3)n2)c1
c1ccc(OCc2nnc(SCc3ccccn3)o2)cc1
CCCCn1c(C(CC)c2ccc(OC(F)(F)F)cc2)nc2cc(C(=O)c3ccc(C(C)(C)C)cc3)ccc21
CNS(=O)(=O)NC(=O)c1ccc(-c2ccc(Cl)c(C3CCCCC3)c2)c(C)c1C
O=C(NCCCN1CCN(c2cccc3ccccc23)CC1)C12C=CC=CC1=COC2
Cn1cnc(=O)c2[nH]cnc21
CCc1ccc(NC(=O)c2ccccc2)cc1
CC1C=CCC=C1
CCOC(=O)C1(CC(=O)O)NC(c2ccc(Cl)cc2)C(N)S1
CC(=O)c1nnc(NC(=O)c2ccc(SCC(=O)N3CCCC3)cc2)s1
O=C(CCCCCCCCCCCCCBr)c1ccc(O)cc1
CCCOC(=O)C=CC(=O)OCCN
Oc1ccc(NC(=S)Nc2ccc(Nc3ccc(-c4ccccc4)cc3)cc2)cc1
C=S1C(=O)NC(N)(c2ccccn2)N1Cc1ccc(OC)cc1
Cc1ccc(S(=O)(=O)N2CCN(CCC#N)CC2)cc1
CC1CC2(CCC13CCC1CC(C)(CO)CCC1(C)C3)COC1(C)CCCOC21C
O=C(COC1(Br)C(Br)=CC=C2C=CC=CC21)Nc1ccc(S(=O)(=O)NC2CCC=NCC2)cc1
CN1C(N)=NC(=O)C1(c1ccc(-c2ccc(F)cc2)cc1)c1ccccn1
CN(C)CCCNC(=O)C1C=COC12C=c1ccccc1=NC2
CCNC(=O)c1ccc(C=CC(=O)NCCC2NC=C3C=CC=C(OC)C32)cc1
Nc1ccc(NC(=O)CN(c2cccc(Cl)c2O)S(=O)(=O)c2ccccc2)cc1
CN1CCC(=O)C1(O)C#Cc1cccc2c1COC1N=C(C(N)=O)NC1N2
O=C1C(Br)=C(Br)C(=O)c2[nH]cnc21
CC(C)C(NC(=O)CN1C(=O)C(=O)CNC2C=C3OCOC3=CC21)C(=O)N1CC(CCCS(C)(=O)=O)CC1=O
CC(=O)Nc1nc(-c2ncc(-c3ccccc3)o2)c(C)s1
Cc1nn(-c2ccccc2)c2c1CC=CC2=O
Cc1ncn[nH]1
O=C(Nc1ccc(Br)cc1Br)c1oc(Cl)cc(=O)c1O
CCCN(CC1CC1)CC1CC1C(c1ccc(Cl)cc1)c1ccccn1
CN(C)CC12CN(C(=O)Cc3ccccc3)CCNC1N=CN2
Cc1ncc2c(n1)C=CC(N)(CC1CCC(NC(=O)C3C=Cc4ccccc4C3)CC1)CN2
CC1C(N)=NN2C1C=C(N)C1C=CC(NC(=O)Nc3ccc(Cl)cc3)=CC12
COc1ccc(C(=O)NN=Cc2[nH]c(=O)[nH]c(=O)c2O)cc1
CC1=C2C3(CCC(=O)C(C)(C)C3)CCC(C)(C)C23CCCC2(CC(C)CCC2C)C3(C(=O)OCc2cnnn2C2(O)OCC(C(=O)O)C(O)C2O)CC1
Cc1ccc(S(=O)(=O)Oc2cccc3cc(C)c(=O)oc23)cc1
CC(C)=CC(=O)CNC(=O)C(=O)C1C=C(O)C(=O)NC1
CCCCCN(CC)CCNC(=O)c1[nH]c(C)c(C)c1C=C1Nc2cc(C(=O)N3CCCCC3)ccc2C1=O
O=c1cnn(Cc2ccc(F)c(F)c2)c(=O)n1Cc1cc(F)cc(Cl)c1
CC(NP(=O)(OCC1(n2cnc3cnc(N)nc32)CC(O)(O)CO1)Oc1ccccc1)C(=O)OCc1ccccc1
CCc1ccc(Br)cc1OCCCC(=O)N1CCCc2ccccc21
N#CC1N2C=NC3C=CC=CC32C=C2C=CC=CC21N
CCOC1C(=O)OCc2cc3sc(NC(C)=O)nc3cc21
N=C(N)C12CSC=C1C=CC=C2Oc1ccccc1
O=C1OCC2C=C(Cl)C=CC23CCN(C(=O)c2ccon2)C13
CCN(C(=O)C1NCC=NN1)C12CC3CC(CC(C3)C1)C2
CC(C)=C1NC(=O)C(=NCN(C)C)N1Cc1ccccn1
CS(=O)(=O)c1ccc(-c2ccc(N3CCN(C(=O)C4(Oc5ccc(C(F)(F)F)cc5)CCCC4)CC3)cn2)cc1
Fc1ccc(Cn2nncc2C2=C3NC=NN3CC=C2)cc1
CCOC(C1OC(C)CCC12CC1CC3(CCC4(CC4)C4C3CC(OC3CN(CCN5CCOCC5)CCO3)CC4(C)C)CCC1(O)C2(C)C)C(C)(C)O
Cn1ccc(NC(=O)c2c(Cl)cccc2Cl)n1
CCc1nn(-c2c(Cl)cccc2Cl)c(-c2nnc(C(C)(C)C)o2)c1-c1ccc(Cl)cc1
CN(C)CCNc1ccc(Cc2nc(N)cc(N)n2)cc1
COC(=O)CNC(=S)NN=Cc1cc(Br)ccc1Oc1ccc([N+](=O)[O-])cc1
O=C1NC2C=CC=CC2C12N=CNc1ccccc12
CCC(C)C(NC(=O)C(Cc1ccccc1)NC(C(N)=O)C(C)O)C(=O)NC(C)C(=O)N1CCCC1C(=O)NC(Cc1ccccc1)C(=O)O
O=C1C=C2C=CC=CC2NC1C(F)(F)F
Cc1nn(C)c(C)c1CN1CC2C=CC(F)=CC2C(C(=O)N2CCCCC2(F)F)C1
CC(=O)OC1C(C)(C)CCC(C)C12CCC1(CC2)COC23CC(=O)C1(O)C=C2CC(O)(O)C(C)(C)C3
COc1cc(C=O)ccc1Cn1ncc2c(c1=O)c1ccccc1n2C
CC(C)(C)NC(=O)C(c1cccs1)N(CC1CCCO1)C(=O)CNS(C)(=O)=O
COc1ccc(-c2nccc(N(C)c3ccc(NC(=O)c4ccc(Cl)cc4)cc3)n2)cc1
CCOc1ccc(NC(=O)c2cccc3c2CCN3S(=O)(=O)c2cccs2)cc1
Cc1ccc2c(c1)N(C(C)(C)C(N)=O)CN(C(C(=O)Nc1ccc(C)c(Cl)c1)c1ccc(Cl)cc1)C2=O
CC(C)COP(=O)(OCC(C)O)OCC(COCCN1CCCOP1(=O)OCC1(O)OCCC1(O)n1cnc2cnc(N)nc21)Cc1ccccc1
Cc1nc(CN2CCCCC2CC(=O)NCc2ccc3c(c2)OCO3)c(-c2ccc(C(F)(F)F)cc2)o1
CCN1c2ccccc2C2C=C(C(Cc3ccccc3)N3C(=O)C(=O)c4ccccc43)C=CC21
CCOC(=O)CCCNC(NS(=O)(=O)c1ccc(C)cc1)c1ccccc1
Cc1ccc(NC(=O)CN(C)C(=O)c2ccc(S(=O)(=O)N(C)c3ccccc3)cc2)cc1
CC12C=NC3=C(NCC3)C1N=CN2c1ccc(C2(c3ccc(C#N)cn3)CC2)cc1
CC(C)c1ccc(OCC(=O)NNC(=O)c2ccc(S(=O)(=O)NCc3ccccc3)cc2)cc1
COc1ccc(Nc2nc(NCc3cccs3)c3ccccc3n2)cc1
CCOc1ccc(NC(=O)Cc2ccc(OC)cc2)cc1
CC(C)c1nc(=O)c2c(C(C)C)scc2[nH]1
Cc1ccc(OCC(=O)Nc2ccc(-c3ncc(C)s3)cc2)cc1
COc1ccc2c(c1)COC1(NC(=O)c3cnccn3)CNC(N)CC21
CN1C(=O)C(=O)N(c2ccc(F)c(F)c2)C12CC2(c1ccc(CN2CCCCC2N2CCCC2=O)cc1)c1nc(Cl)ccc1C#N
COc1ccc(-c2nc3c(-c4ccc(Cl)cc4)csc3c(C#N)c2N)cc1
CCN1CC(C)(N)N(c2ccccc2)C(C)(N)C1
CCC(C)C(N)C(=O)Nc1cc(Br)ccc1Br
COc1cc(O)c(O)c(C(c2ccc(O)cc2)C2(O)C=CC(=O)NC2)c1
CC(C)C(C(=O)NCC(C)N1CCOCC1)c1ccc(F)cc1
COc1ccc(N(C)c2nc3ccc(C)cc3cc2N2CCCCC2)cc1
NC(=O)c1ccc(NC(=O)CN(c2cc(Cl)ccc2Cl)S(=O)(=O)c2ccccc2)cc1
N#Cc1ccc(Oc2c(I)[nH]c(=O)c(Cn3ccnc3)c2C#N)c(Cl)c1
Cc1ccc(CN2CCCC2C(=O)N(C)Cc2ccc(-c3ccc(Oc4ccccc4)cc3)cc2)cc1
CCCCCCN1CCN(c2ccc(NC(=O)COc3ccc(OC)cc3)cc2)CC1
CC(C1CC1c1cc(O)cc(OC(C)(C)C)c1)N(O)C(=O)c1ccc(Cl)cc1Cl
CCS(=O)(=O)NCCOc1ccc2c(c1)CCC(N)C(Cc1ccc(Cl)cc1Cl)C2
CCOCC(=O)N1CC2(CCC(=O)C(C)(C)C2)N=CC2(OC)C(OC)=CC=CC12c1ccc(C(C)C)cc1
COc1ccc(CNCc2nc(-c3ccc(OC)cc3)c(-c3ncc(C(C)C)s3)[nH]2)cc1
CCCS(=O)(=O)Nc1ccc(F)c(F)c1C(=O)Nc1nccc2[nH]c(-c3ccc(OC(F)F)cc3)nc12
O=C(O)CCC(NC(=O)C1c2ccccc2CCN1S(=O)(=O)c1ccc([N+](=O)[O-])cc1)C(=O)O
CON=C(C(=O)NC1C(=O)C2=CC(C[n+]3ccccc3)SC(C(=O)[O-])N21)c1ncc(N)s1
COC(=O)Cn1c(=N)sc2c(=NN)n(CC(C)C)cnc21
CCC1(O)C=C2C=CC(=O)N3CC4(CC=c5ccccc5=N4)CC23OC1=O
O=C1C(=O)N(CCCCCCCCN2CCN(c3ccc(Cl)c(Cl)c3)CC2)C2C=CC=CC12
CN(C(=O)CC1CNC(=O)CN1Cc1ccc(F)cc1)C1CCCCC1
COc1ccc(CN2CCCC3CC(C(=O)Nc4ccc(F)cc4)OC32)cc1
COc1ccc(CC(=O)NCC2C=CC=CC2)cc1
CC(C)(C)CC1NC(C(=O)NC2CCC(O)C2)(c2cccc(F)c2Cl)CC12Nc1cc(Cl)ccc1C2=O
CC(C)(CO)NC(=O)c1ccc(-c2nc(C(F)(F)F)no2)cc1
CC1CCC(CN2C(N3CCOC(CC(C)(C)C)C3)=NC3C(c4ccc(Br)cn4)=C(C4NC=NO4)C=NC32)CC1
CC(C)(CC(=O)O)CC(=O)Nc1c([N+](=O)[O-])cccc1C(F)(F)F
N#Cc1nc2c(NC(=O)C3CC3)cc(Cl)cc2cc1Nc1ccc2c(c1)OCO2
CCCCS(=O)(=O)N1CC2CC1CN2C(=O)C(C)CC
O=c1cc[nH]c(-c2ccccc2)n1
CC(=O)OC1C(=O)CC2C(C)C3CCC(C)(C)CC(=O)C3(Cc3ccc(Br)cc3)CC12
COc1ccc(-c2ccn(-c3c([N+](=O)[O-])cccc3S(=O)(=O)N3CCN(Cc4ccc(F)cc4)CC3)n2)cc1
O=C(O)CSC12C=CC=CC1=NCC(=O)N2
CCCc1coc2cnc(Nc3ccc(S(N)(=O)=O)cc3)nc12
CCCN1C=NC2N=CC(C)=C(C)C21CCc1ccccc1
C1=CC2=[N+]3Cc4ccc(cc4)CNC4=CC=[N+](CC4)Cc4cccc(c4)C[N+]4=CC=C(CC4)NCc4ccccc4C2(C=C1)C3
Brc1ccc(-c2nnc3sc(-c4ccccc4)cn23)cc1
CC(C)c1cc(N2CCN(C(=O)c3ccc(CO)cc3)C(C)C2)cnn1
COC1C=CC=C2C=CC(Oc3ccc(Nc4ccc(C(F)(F)F)cc4)cc3)=NC21OC
CC1(C)C2CCC1(NC(=O)C1(N)NCCC3C=CC=CC31)CC2CS(=O)(=O)N1CCCC23C=CC=CC12CCC3
COc1ccc(C(=NNc2ccc(F)cc2)C(=O)Nc2ccccc2)cc1
COc1ccc(-c2ccc(S(=O)(=O)CC3(N4CCCCC4(C)C)NCC(=O)N3C)cc2)cc1
O=C1OCC(O)CC1C=Cc1ccc(-c2ccc(F)cc2)cc1
CCc1nc(C#N)c(Cl)n1-c1ccc(CC(C)OC)cc1
Cc1ccc(CSc2nc(S(=O)(=O)c3ccc(C)cc3)c(-c3ccco3)o2)cc1
CCOC(=O)c1cc(C=Cc2ccc(OC)cc2)on1
CC(=O)OCC(=O)C1(OP(=O)(O)O)CC2C(O)(CCC(C)C23CCc2cc(N4CCOCC4)ccc2C3)C1
Nc1cncs1
CCOC(=O)N1CCN(S(=O)(=O)c2cc(Cl)ccc2C)CC1
CCOC1CC=CCC1
CC(=O)c1ccc(N(C(C)=O)S(=O)(=O)c2ccc(Br)cc2)cc1
CC(C)c1ccc(C(O)c2ncc(-c3ccc(Cl)cc3)[nH]2)cc1
CC(C)(C)C(=O)Nc1ccc(-c2nccc(Nc3ccc(C(=O)N4CCOCC4)cc3)n2)cc1
Cc1ccc(-c2nccc(C(CCO)NC(=O)C(C)c3cccc(C(F)(F)F)c3N(C)C)n2)c(C)c1
CN(C)CCN1C(=O)C=CCC1=O
CC(=O)Nc1ccc(-c2cc(C(=O)Nc3ccc(S(=O)(=O)N4CCCC4)cc3)co2)cc1
O=C1C=CC(O)(c2ncc(-c3ccccc3)s2)C=C1
CC1=NC2(N3CCCC3)C=C(NC(=O)C=Cc3ccc(Cl)cc3)C=CC2C=C1
CC(C)C(NC(=O)c1cc(C(=O)O)ccc1Cl)C(=O)Nc1ccc(C(F)(F)F)cc1
CCCCOC(=O)N1CCCCC1
CNC(CC(C)C)C(=O)NC(Cc1ccc(F)cc1)C(=O)NC(Cc1nccn1CCC(=O)O)C(=O)NC(Cc1ccccc1)C(=O)NC(Cc1ccccc1)C(=O)O
O=C1NC(=O)N(c2ccc(F)cc2)C2(c3ccc([N+](=O)[O-])cc3)C=CC=CC12
O=c1[nH]c2ccccc2nc1C=Cc1ccc(Cl)cc1
CCc1nc(C#Cc2ccc(OCC(O)CC(=O)O)cc2)cc(-c2ccccc2)n1
CC1=CC=CC2=CC(C)(N(C(=O)Nc3cccc(F)c3C)C3CC3)NC(=O)C12
CCOC(=O)c1cc(C(=O)c2c(C)nnn2Cc2ccc(F)cc2)cs1
CCc1[nH]c(C(=O)NC2C3CCC2CC3)c(C)c1C(=O)Nc1ccc(OC)cc1
O=C(c1ccc(=O)n(CCN2CCCC2)c1)C1C=Cc2ccccc2C1
Cc1c2c(c3c([nH]c4cccc(O)c43)c1C)CCC([NH3+])=[NH+]2
CC(=O)OCC1(O)CC2(C(OC(=O)c3ccccn3)CC3(C)CC2(OC(=O)c2ccccn2)OC3(C)C)C(C)(O)CC1OC(=O)c1ccccc1
O=C(CNc1ccc(F)cc1)NNC(=O)C1(O)C=c2ccccc2=CC1
CC(=O)N(c1ccc(-n2nc(C)cc2C)cc1)C1CC(N)(CNC(=O)C(C)C)CCN1
CC1CCC(N)N1
CC
CNCC(=O)NC(Cc1ncc[nH]1)C(=O)N1CCCC1Oc1ccc(C(=O)Nc2ccc(C(F)(F)F)cc2F)cc1
O=C(O)CCc1ccc(O)c(Cc2ccc(C34C=CC=CC3=COC4)cc2)c1O
CN1CCN(c2ccc(CNC(=O)NC34C=CC(F)=CC3N=CS4)cc2)CC1
CC(C)(C)C(=O)OCOP(=O)(OCO)OCOC(=O)CCc1ccccc1
COC(=O)c1ccc(S(=O)(=O)NC(=O)C2(C)CCN2C(=O)CCc2ccc(OC(F)(F)F)cc2)cc1
CC(Cc1ccc(OCC(=O)NC2(C)CCC(C)C(C)(C)C2)cc1)C(=O)Nc1c(F)cccc1F
CN(C)C(=O)c1ccc(CNc2cc(Cc3ccccc3)n(-c3ccccc3)n2)cc1
Cn1ccnc1S(=O)(=O)N1CCCCC1C(=O)NCC1CCCO1
NCCCN1C(=O)COc2ccccc21
Cc1cc(CNC(=O)C(N)Cc2ccc(C(F)(F)F)cc2)co1
CCOP(=O)(CC)Oc1nc(N)cc(Nc2cc(OC)cc(OC)c2OC)n1
O=C(O)c1ccc(N(CCCl)CCCl)cc1
CCCCCCCCCCCCCCCCNC(=O)C(N)C=CC(=O)O
COc1nc(N2CCCC3CCCCC32)c2cc(C)n(CCCN3CCN(c4nccs4)CC3)c2n1
COC(=O)CCC1(C)CC=CC2(C)CC3(CCC(OC4OC(O)C(CO)CC4(O)O)CC3)CCC21
Cc1ccc(-c2ncc(CNCc3ccc(S(C)(=O)=O)cc3)o2)cc1
CN(C)CCNC(=O)C1CCCCN1c1ncc2onc(-c3ccc(Cl)cc3)c2n1
COC(=O)C12CN(C(=O)c3ccc(Cl)cc3)N=C1C=CC=C2NC1CCCC1
CCCCc1nc(C(=O)O)c(SC)n1Cc1ccc(-c2ccc(S(=O)(=O)NC(=O)Nc3ccc(C)cc3)cc2)cc1
Nc1nc(N)c2c(n1)NCN2C1(O)OCC(O)C1CO
NC(=O)c1ccc(OCC(Cc2ccccc2)C(=O)Nc2ccc(C(=O)O)cc2)cc1
Cc1c2c(c(CCOC(N)=O)n1C)C(=O)c1ccccc1C2=O
CC(C)c1ccc(C2(c3ccc(F)c(F)c3)C=C(C(C)(C)C)NC(=O)N2)cc1
CS1(CC(N)=O)C=Nc2cc(Cl)ccc21
CN(C)C(=O)c1cc(Nc2nccc(NCc3ccccc3)n2)ccc1O
CC(=O)N1CCCC1c1nnc(S(=O)(=O)Cc2ccc(C)cc2)o1
CC(C)C#CC(C=CC(C)CC(=O)O)N1CCCC1=O
NCN1C(C(=O)c2ccc(F)cc2)C(=O)C2C=CC=CC2N(CC(=O)c2ccccc2)S1(=O)=O
CCOc1ccc(-c2ncc(CN(CC)CC)o2)cc1
CC(C)(C)COC(=O)NC1(C)CC(=O)O1
Nc1nc(CNC(=O)c2ccc(Cl)cc2)nc(Nc2ccccc2)n1
COc1cc(OC)c(OC)c(C(=O)Nc2ccc(-c3ccc4c(C(F)(F)F)noc4c3)cc2)c1
COC12C=C(NC(=O)C=CCN(C)C)C=CC1C=C(C#N)N=C2Nc1cccc2ccc(Nc3ccc4c(cnn4C)c3)nc12
CC(NS(=O)(=O)C12C=CC=CC1C=CC=C2)C1CCCCN1S(=O)(=O)c1ccc(C(F)(F)F)cc1
COc1ccc(C2C(c3ccccc3)CNN2c2ccccc2)cc1
CC(=O)NC(=Cc1ccc2c(c1)OCO2)C(=O)O
COc1cccc2[nH+]csc12
COc1ccc(-c2ncc(-c3ccccc3)c3nc[nH]c23)cc1
Cc1ncc(N)cc1CNC(=O)C1(Cc2ccc(Cl)cc2)C=NOC1
CC(=O)N1N=COC1(c1ccc(N)cc1)c1ccc(Cl)c(Cl)c1
COc1ccc(CN2CCN(c3ccc(NC(=O)c4ccc(-c5c(O)cccc5O)cc4)cc3)CC2)cc1
CC(=O)Nc1ccc(C23NC=NC2C=CC=C3C(N)=O)cc1
N#CCC(=O)N1CCc2cc(S(=O)(=O)N3CCCCCC3)ccc21
CC[N+]1=c2ccccc2=C(SCc2ccc(F)cc2)CC1
Cc1nc(C(=NCC2CC2)NO)ccc1OCc1ccc(F)cc1
NC1Cc2ccccc2C1
CC(CN1CCN(c2ccc(C(=O)NCCCNC(=N)N)cc2)CC1)c1ccc(C(=O)Nc2ccc3c(c2)CC(NC(=N)N)C=C3)cc1
c1cn(CCCCOc2ccc(-c3ccon3)cc2)cn1
CC(=O)Nc1sc(C)c(C)c1-c1ncnn1CN
CCN(Cc1cc(C(F)(F)F)ccc1N1C=Cc2cscc2C1S(C)=O)C(=O)c1ccccc1
NC1(c2ccc(OCCCN3CCCC3)cc2)CCC(O)(CC2NC=C3C=CC=CC32)NC1
Cc1ccc(OCCCN2CCOCC2)c(C)c1
O=C(NO)C(CCc1ccc(F)cc1)CS(=O)(=O)c1ccc(-c2ccc(Cl)cc2)cc1
CCn1c(C)c(C)c2c1-c1ccccc1C(=O)C2=O
CCCCCCCCCCCCCCCO
O=C1Oc2ccccc2C1=Cc1ccccn1
O=C(CSc1ncn[nH]1)N1CCN(c2ccccc2)CC1
COc1cc(Br)cc(S(=O)(=O)NCCSc2ccccc2)c1
O=C1C=CC(=O)N(O)C1
CC(=C1CC2(CCCCC2)CCC1(C)C(=O)O)C12CCC(C)(C)C(C)C1C(C)C1c3nonc3CCC12
O=C(O)c1ccc(Cn2ncc(-c3ccccn3)c2-c2ccc(F)cc2)cc1
COc1ccc(COCC(Cn2ccnc2)OCCCCCCCCCC(C)(O)CC2=C3C=CC=CC3CN2)cc1
CC12CCC3(CC1CC=CC2=O)C(O)CCC1CC(O)(C(=O)CO)CC13C
CCc1cc(=O)n(Cc2ccc3c(=O)n(CC)[nH]c3c2)c(=O)[nH]1
Cc1ccc2c(CCC(=O)N(C)c3ccc(F)cc3)noc2c1
C1=CC2N=CNC2(NCCCNCc2ccccc2)C=C1
COC(=O)Nc1ccc2c(c1)OCC(=O)N2CC(=O)N1CCCc2ccccc21
CC(C)C=CC12C(Cl)=CC=CC1=NCc1nncn12
CCCn1c(=O)oc2ccc(N3CCN(CCC(Oc4ccc(C(F)(F)F)cc4)C(=O)N(C)C)CC3)cc21
CNc1ccc(C23C=C4NC(C)(C)C=C(CO)C4=CC2=CSC3)cc1
Cc1cncc(C(=O)N2CCCC(n3nncc3COc3ccc(F)cc3)C2(O)c2ccc(F)cc2)n1
COc1ccc(C=C2SC(=O)C3(c4ccc(OC)cc4)NN=CN23)cc1
CCCCCCCCCCCCCCCC(=O)NC(CC(=O)O)C(=O)NC(Cc1ccccc1)C(=O)NC(CCCCN)C(=O)NC(CCCNC(=N)N)C(N)=O
Nc1sc(C(=O)c2ccc(Cl)cc2)c2c1CNCC2(N)c1ccc(Cl)cc1F
Fc1ccc(COc2ccc(CN3C=C4C=CC=C5N=CN=CC45C3)cc2)cc1
COCCCNC(=O)c1ccc(C23C=CC=CC2S(=O)(=O)N=CN3)cc1
CCN(CC)CCOC(=O)C(O)(c1ccccc1)C1CCCCC1
COC1=CC=C(OC)C2C1=CC(=O)N2c1cncc(OC)n1
CCOC(=O)Cc1ccc(-c2nc(COc3ccc4c(c3)CC(CC(=O)O)C4)no2)cc1
NC1(CC(c2ccccc2)c2ccccc2)CCC(O)(c2ccccn2)NC1
CN(Cc1ccccc1)C(=O)c1cccc2c(=O)nc(S)n(Cc3ccc(Cl)cc3)c12
CN1CC(=O)N(C(=O)CCCC(=O)NC2CCc3ccccc3C2)C(CN2CCCC2)C1
CC[N+]1=c2c(N(C)C)cccc2=CCC1
COc1ccc(OCC(=O)N2CCN(c3nc(-c4ccc(O)cc4)no3)CC2)cc1
CC(C)(C)c1ccc(NC(=O)C2SCCN(C(=O)c3cc(-c4ccccc4)on3)C2c2ccccn2)cc1
Cc1nn(-c2ccccc2)cc1NC(=O)c1cc(Br)n(C)n1
COc1ccc(OC)c(-c2nc(C)c(CSCC(=O)NCCc3ccccc3)o2)c1
CCCCNCC12C(COc3ccccc3)=CC=CC1N=CN2C
Cc1ccc(OCC(=O)N(CCCN2CCCCC2)Cc2ccco2)cc1C(C)C
CN1CCN(NC2=NC3(C4CCC4)C=C(c4ccc(C(F)(F)F)cc4)NN3C=C2c2ccc(F)cc2)CC1
CC(=CC1=[NH+]C2(Nc3ccc(C(=O)NCCCl)cc3)C=CC=CC2C=C1)[N+](=O)[O-]
N#CC(=Cc1ccccn1)C(=O)Nc1ccc(Cl)cc1
COC(=O)C1(C)CCCC2(CCC3C(O)=CC=CC3(C(C)C(=O)O)C2C)C1
CCSc1nnc(COc2ccc(Cl)c(Cl)c2)n1C
CSc1ccc(-c2nc(-c3ccccn3)c(-c3cc(F)ccc3OCCN3CCCC3)[nH]2)cc1
O=C(c1cc(COc2cc(F)ccc2Cl)on1)N1CCCCCC1
COc1ccc(Cl)cc1S(=O)(=O)N1CCOC1CNC(C)=O
COc1ccc(OC)c2c1CNc1c(-c3cccc4c3CCC=C4)[nH]c(C(=O)NCCN3CCOCC3)c1-2
Cc1ccc(C)c2c1C(=O)OCC2CN1CCN(C23C=CC=CC2=NS(=O)(=O)C3)CC1
Clc1cc(-c2cc3ccc(-c4ccc(CN5CCOCC5)cc4)cn3n2)cs1
O=C1CC2(C3C=CC=CC13)C(c1ccc(Oc3ccccc3)cc1)N1CSCC13NC(=O)C1CCCCC123
CC(C)CC(NC(=O)C(C)NC(=O)C(CCC(N)=O)P(=O)(O)O)C(O)CC(=O)NCCCc1ccccc1
COc1ccc(C(=O)N=[N+]([O-])c2ncc[nH]2)cc1
CCOc1ccc(NC(=O)CC(Nc2ccc(C3COCCO3)cc2)C(=O)O)cc1
COc1ccc(C(=O)NC2CCCCCCC2)cc1
O=C(CCCCc1nnn(Cc2ccccc2)n1)NO
N#Cc1nc(N2CCCC3C4C=CC=CC4CC32)ccc1Br
OC12C=CC=CC1C=C(CN(Cc1ccccc1)Cc1ccccn1)C=C2
COc1ccc(OC)cc1
Cc1cccc(NC(=O)C(C)n2nc([N+](=O)[O-])c(Cl)c2C)c1C
O=C(NCCC1CC=CCC1)C1CCC(CN2CCCC3CCc4ccccc4C32)CC1
CCOC(=O)C1(CCc2ccccc2)CC2(CO2)C(C)CC1=O
CN(CC(O)CC1(c2ccc(Cl)cc2)CCC(CN2CCCC2)C1)C(=O)c1ccc(Cl)cc1Cl
COc1ccc(CC(NC(=O)c2ccc(-n3cccc3)cc2)C(O)C(=O)NC(C)(C)C)cc1
Cc1cc(C)cc(NC(=O)Nc2ccc(Br)cc2)c1
C=CC1(CO)OC(O)C(n2ccc(N)nc2=O)C1O
COc1ccc(NC(=O)CN2C(=O)SC(=S)C2=Cc2ccc(Cl)cc2)c(OC)c1
O=C(COC(=O)c1cc(F)ccc1F)Cc1cc2c(c(O)c1O)C=CCC2
N#Cc1ncc(NC(=O)CCCN2C(=O)C(=O)NC23CCCCCC3)s1
CN(CCCl)CCCC(c1ccc(O)cc1)c1ccc(Cl)cc1
Cc1sc(N)cc1C(=O)c1cc(Cl)ccc1Cl
NC(=O)c1ncc2nc(N)[nH]c2c1-c1ccc(N2CCNCC2)cn1
O=C(Nc1cccc(F)c1Cl)N1CC2C=CC=CC2C(C23C=CC=CC2N=CN3)C1
COc1ccc(CN(Cc2cc(-c3cc(C)c(C)cc3C)on2)C(C)C)cc1
CC(=O)N1CCCCC23C=CC=CC12C=C1CCC=CC1=C3
COC(=O)C=CC1C(C(=O)OC)C1(c1ccccc1)c1ccccc1
CC(C)Oc1ccc2c(c1)C([SH](=O)=O)CS2
COc1ccc(NC(=O)N(Cc2ccc(F)cc2)C(C)(C)C)cn1
Cc1ccc(NC(=O)C2=NC=CS2(C)CC(=O)Nc2nccs2)c(C)c1
NC1(c2ccc3c(c2)C=CCC3)CCC2NC(CC2NCC2CN(c3cc(N4CC5CCC(CC5)C4)nc(=O)[nH]3)CCO2)C1
CC(C)C(CO)NCc1ccc(N2CCCCC2O)cn1
CN1C=NC(Cc2ccc(O)cc2)C1(N)c1ccccc1
NC1Nc2ccccc2N=C(c2ccccc2)C1=O
CSCCC(N)C(=O)NC(Cc1ccc(O)cc1)C(=O)NCC(=O)NC(Cc1nccn1CCCN)C(=O)NC(Cc1c[nH]c2ccccc12)C(=O)NC(CC(=O)O)C(=O)NC(CC(=O)O)C(=O)O
Cc1ccc(S(=O)(=O)NN=Cc2cccc3c2no[n+]3[O-])cc1
COC(=O)C12NC=C(c3c(Cl)cccc3Cl)C1CCN2
CN(C)CCCN(C1=NC(c2ccc(OC(F)(F)F)cc2)=C2NC=CN2C1)c1ccccc1
CC1CCCC2=C1CC(=O)C(C(=O)NCC(C)(O)C1CCC3(C(C)C)C(C)(CCC4(C(=O)O)CCCCC43C)C1)C2
Cc1ccc(C2C(=O)OC(=O)N2CC(=O)Nc2ccc(C)cc2S(=O)(=O)N2CCOCC2)cc1
Cc1nccn1-c1ccc(CNC2=CN3C=NC4C=CC=CC43C(C#N)=C2c2ccccc2)cn1
CN1CCCc2cc(NC(=O)c3cc(Cl)ccc3Cl)ccc21
CCN(C)CC(C(=O)Nc1ccc(-c2nc(NC3CCCCN3C(=O)OC(C)(C)C)c3ccc(Cl)cc3n2)cc1)c1ccccc1
O=C(Nc1cc(Cl)ccc1Cl)c1cnccn1
N#Cc1cc(OCc2ccc(F)cn2)cc2c1C1CCCC1=C2
CC1CNC(N)(COc2ccc3c(c2)CCC3)C(C)O1
CCCCCC=CCC=CCCCCCCCC(=O)OC(CO)COC(=O)C(O)C(C)(C)C
O=C1SC(=NN=Cc2ccc3c(c2)OCO3)CN1CCCN1CCOCC1
Cn1nc(CCC2CCCO2)c(CC2CCCN2C(=O)Nc2ccc(C(C)(C)C)cc2)c1Cl
COc1ccc(C23C=CC=CC2=NC2(CCC(=O)CC2)CN3)cc1OC
NC1(C2CC2)CC2COC(C(=O)N3CCOCC3)CC2N1
COc1ccc(C2NCCCC2(N)CCCN2C=NC3(c4cc(C(F)(F)F)co4)C=CC=CC3C2=O)cc1OC
CCOC(CC)CCNc1nc(Nc2ccc(NS(C)(=O)=O)cc2)c2ncccc2n1
Cc1ccc(NC(=S)Nc2cccc(C(F)(F)F)c2N2CCCCCC2)cc1
O=C(NCc1ccccc1)c1ccc2nc(-c3ccco3)n(C3CCCCC3)c2c1
COc1c(Nc2nc(Cl)cc(NC(C[N-][N+]#N)Cc3ccccc3)n2)cccc1-c1ncco1
Brc1ccc(OCc2nn[nH]n2)cc1
CC1CC(C)(C)CC2(C)CCC=C(CCc3ccc(CCCCCCCCO)cc3)C12
O=C(NCc1ccccc1)C(CC1NC=C2C=CC=CC21)NS(=O)(=O)c1ccc(Cl)c(Cl)c1
OC1C=CC=C2C=CC=NC21c1ncc(CN2CCCCC2)o1
O=C(Nc1ccc(Cl)cc1Cl)c1cc(N2C(=O)C(=O)C3C=CCCC32)cc([N+](=O)[O-])c1
CC(C)NC(=O)c1ccc(-c2ccc(C34C=C(F)C=CC3N=CN4)cc2)cc1
N=C(N)NCCCCC(NC(=O)C1NCC2NCCN(C(=O)CCCc3ccccn3)C21)C(=O)C12C=CC=CC1N=CS2
CC(=O)OCCn1c(SCc2ccc(C(F)(F)F)cc2[N+](=O)[O-])nc2ccccc21
COc1cccc(C(=O)Nc2nc(-c3ccccc3)c(-c3cccs3)[nH]2)c1OC
CCOc1c(OC)cccc1C(c1nnnn1C(C)C)N1CCOCC1
CCOC(=O)C1C=CC=C2C(O)=NC(=S)NC21
C=C1CC(C)C2(CCC(C)(C)CC2)C(CC=C2OCCC2=O)C1
Cc1cc(C(=O)N2CCCCC2c2ncc3[nH]nc(N)c3n2)on1
CCc1ccc(NNc2c(Cl)cccc2[N+](=O)[O-])cc1
Cc1n[nH]c(=O)c(Cc2cc(Cl)c(O)cc2C(=O)NCc2ccc(C(=O)O)cc2)c1C
CCOc1cc(CSc2nccn2CC)ccc1C(C)=O
CCOC(=O)CCCCN1CC(=O)OC12CC=CCCC(C)(OC(=O)C=Cc1ccco1)C1(CC2)C(=O)C=CC1C
COc1ccc(N2CCN(CCCCNC(=O)c3ccc(C)c(OC)c3OC)CC2)cc1
CCC(=O)C1(C)CCC=CC1O
COc1cccc(C=C2C(=O)N(c3c(C)cccc3Br)N=C2C)c1OC
COc1ccc(-n2nnn(CCCC3(C)CNCCC3(N)c3cc(OC)ccc3OC)c2=O)cc1
CC(C(=O)O)C1CC2(CCC3(C)C(=O)C4(C)c5occc5CC4CC3(C)C2(O)O)C(C)O1
CN(C)C(=O)C12N=CN=C(NCCn3ccc(-c4ccc(F)cc4)n3)C1(C)C=CS2
COc1ccc(NC(=S)NNC(=O)c2cccs2)cc1
Cc1ccc(Cn2cnc([N+](=O)[O-])c2C)cc1C
CN1CC(Cl)(C(=O)NC23CCN(CC2)CC3)c2c1cccc2S(=O)(=O)c1cccs1
CC1CCC2(CC13CCCC(C)(C)C3)C(=O)CC(C)C1(CCC3(CCC(C)(C)CC3O)C(C)(C)C1)C2COC(=O)CCC(=O)O
Cn1c(=O)c2c(nc(SCC(=O)N3CCOCC3)n2C)n(C)c1=O
CC(C)(C)C(=O)Nc1ccc(C(=O)OCC(=O)c2ccc(F)cc2)cc1
CC(C)CN(C)C(=O)CN(C)C(=O)CN1C=CC2(S(=O)(=O)Cc3ccccc3)C=CC=CC12
C=S1C(=O)NCC1=Cc1ccc(O)cc1
CC1CC23C=CC=CC2N(CCCBr)C1c1ccccc1C3
CC1(O)CCC(Oc2cccc3c2CCC=C3)C(O)(O)O1
Cc1cc(C)n(C2(C)CNCCC2(N)C(=O)Nc2ccc3c(c2)OCCO3)n1
Cc1ccc(Oc2ccc(CNC(=O)c3ccccc3)cc2)cc1
CCCn1c(=O)c2[nH]c(-c3ccc(S(=O)(=O)NCCCCO)cc3)nc2n(CCC)c1=O
Cc1cc(C(=O)Nc2ccc(C(=O)NCc3ccccc3)cc2)on1
CN(C)C(=O)C12CNC=C1C=NC=C2NC(=O)c1cc(Cl)c(N)cc1Cl
CC(C)(C)OC(=O)NC(Cc1ccccc1)C(=O)N1CCCC1C(=O)NC(C(=O)C12C=CC=CC1N=CS2)C12C=CC=CC1C=CC=C2
CCOCCCNC(=O)Cn1c(=O)c2scc(-c3ccc(OC)cc3)c2n(CCCC(=O)N2CCN(CC)CC2)c1=O
CC(C)C(NC(=O)c1ccc(-n2cnnn2)cc1)C(=O)NCc1cccs1
CC12C(CC(=O)O)=CC=CC1=NNC2(N)c1cccc(Cl)c1Cl
CN(CC1CC1)C1(C(=O)Nc2ccc(-c3ccc(-c4ccccn4)cn3)cc2)C=Cc2ccncc2C1
Cc1nc(Sc2ccc(Cl)cc2)c(OCC(=O)O)c(C)c1C
CC(=O)N1CCN(c2ccc(NC(=O)C34C=CC=CC3=COC4)cc2)CC1
CS1(Cc2ccccc2)C=NN=C1
O=C(NS(=O)(=O)N1CCC1)c1cc(OCC23C=CC=CC2Cc2ccccc2CC3)cc(F)c1C1CC1
COc1ccc(C(F)(F)F)c(NC(=O)Nc2cccc(C(=O)Nc3ccc(F)cc3)c2Cl)c1
Cc1c(-c2ccccc2)nnn1C1SC=NC1=O
Cc1ccc2c(c1)C=NC1(NCCCN)C=C(c3ccco3)NN21
Cc1ccc2[nH]c(=O)nc(-c3ccc(F)cc3)c2c1
CCCC=Cc1ccc(CC2(NCC(=O)N3CCN(c4ccccc4)CC3)CCC(O)CC2(C)C)cc1
CCCCCCCCCCCCCCc1cc(O)cc(O)c1OC(=O)CCC
O=C(N1CCNCCN(C2CCCC2)CC1)n1ccnc1
Nc1ncc2[nH]c(N)nc2n1
Cc1cc(NC(=O)c2cc(C)cs2)cc(S(=O)(=O)N2CCOCC2)c1
O=C1C(O)=NN(c2ccc(Cl)cc2Cl)C2C=CC=C(Cl)C12
COc1cc(S(=O)(=O)c2c(F)ccc(Cl)c2[N+](=O)[O-])c2oc3c(c2c1)NCC=C3
CN(C)CC1CCC(=Cc2ccc(F)cc2)C1=O
COc1ccc(Oc2cccc3cccc(NCc4ccc(Cl)cc4Cl)c23)cc1
CCOc1ccc(CN=C(NO)c2ccc(Oc3ccc(OC)cc3)cn2)cc1
COc1ccc(N2CCN(CC3C(C)(C)C=CC34C=CC3(C(=O)C4)C(C)=CCC(C)C34C=C(C)CCC4C)CC2)cc1
COc1ccc(NN=C(C(=O)NC(N)=O)C(=O)c2ccccc2)cc1
CN=C(NC)NCCC(NC(=S)C(N)Cc1ccc(O)cc1)C(=O)NC(Cc1ncc[nH]1)C(=O)NC(C(N)=O)C1(C)Nc2ccccc2C1OC
CCCCCOc1ccc(-n2ccc(C(=O)NC(CO)c3ccc(Cl)cc3)n2)cc1
CC(Oc1ccccc1)C(=O)Nc1ccc(S(=O)(=O)N2CCCCC2C)cc1
COCCCN=C(NO)c1ccc(Oc2ccc(OC)cc2)cn1
CC1CCC2(CC(C(=O)O)CCC2(C)C)C2(C)CC3(C=CC12)CCC1C(C)(C)CCC(C)C1(OC1OC(O)C(N)(O)CC1CO)C3
CCN1C(=O)N=CC2C=CC=CC21NCc1c(Cl)cccc1Cl
O=C(CSc1nnc(COc2ccc(Cl)cc2)o1)c1ccc(Br)cc1
COc1ccc2[nH+]c3c([n+]([O-])c2c1)CCCC3
CN(C)c1nc(F)cnc1C1=CNC2NC(c3ccc(NC(=O)NCC(F)(F)F)cc3)=NC2=C1
CCc1nn2c(c1C(=O)NC1CCCC(OCC(F)(F)F)N1C(C)C)CCC2
CCc1c(Cl)c(N)cc2c1NC(C)(C)C(CC)(Cc1ccc(Cl)cc1)N2C1(N)CNC=NC1=O
COc1ccc(C(O)c2c(OC)cc(OC)c(OC)c2OC)c(OC)c1
CCC1C=C2C=CC(C)=CC2(OCC(=O)NC2CCC(CNCc3cccc(OC)c3OC)CC2)C(=O)O1
Nc1ccc(CNC23NC=CN2C=NC=C3NC2CCCC2)cn1
Cc1nc(-c2ncc(C3(O)CCCc4cc(C(=O)O)ccc43)s2)ccc1Nc1ccc(C(F)(F)F)cn1
C=C1CC(O)(O)CCC1=CC=C1CCC2C(C1)CC(C)C2C(C)C(C)CCCC(C)C
Cc1nsc(NS(=O)(=O)c2cc(C(=O)O)cs2)c1-c1ccc(Cl)cc1
Cc1cc(=O)n(C2OCC(CO)(NC(=O)COc3ccccc3)C2O)c(=O)[nH]1
Cc1cc(-c2ncc(C34C=CC=CC3NC=C4N)n2C2(N)CCCCCC2)on1
COC12C=C3CC(C)C(=O)C4(CCC=CC45CC(C)(OC(C)=O)CCC5(C)CCl)C3C1(C(=O)c1ccccc1)CCO2
Cc1nc2c(n1Cc1ccc(OC(C)CC(=O)O)cc1)CC=CCC2
CC1OC(=O)CCN(C(C)CO)CCCOCC(C)C2(CN(C)Cc3ccc(C(F)(F)F)cc3)C=CC=C(NC(=O)N(C)C)C12
CCN(CC)c1ccc(C(=S)N2CCN(c3ccc(Cl)cc3)CC2)cn1
CNCC(O)C(Cc1ccc([N+](=O)[O-])cc1)=NO
CC(CC1NC=C2C=CC=CC21)(NC(=O)N1CCCC2CCC3C=CC=CC321)C(=O)N(CC(=O)O)CC(=O)O
Cc1cccc(S(=O)(=O)n2nc(C(=O)Nc3ncc(-c4ccc(Br)cc4)s3)cc2-c2ccccn2)c1C
CC1c2ccccc2CCN1S(=O)(=O)c1ncc[nH]1
CC(C)(F)Oc1ccc(-c2cc(C(=O)Nc3ccc(-c4ccccn4)cc3)[nH]n2)cc1
Cc1noc(NS(=O)(=O)c2ccc(NC(=O)c3cccc4nsnc34)cc2)c1C
COCCNCCOc1ccc(-c2ncc(N(CCNCC(=O)O)C(=O)c3ccc([N+](=O)[O-])cc3)s2)cc1
CC(C)=Cc1ccc(OC(=O)c2ccc([N+](=O)[O-])cc2)c2ccc(=O)oc12
CCC(C)C(C(=O)O)N1CCC(CN2CCCCC2CC(CN2CCCCC2C(C(=O)O)c2ccccc2)c2ccccc2)(c2ccc(F)cc2)C1
N#Cc1cc(-c2ccco2)c(=O)[nH]c1C12C=CC=CC1=CNC2
COc1cccc2c1c(=O)cc(S(=O)(=O)c1ccccc1)n2CC(=O)Nc1ccc(Cl)cc1
CCc1nc(C)c2n1C1(SCCN(C)C)C=NC=C(OC)C1N=C2
CCC(C)C(NC(=O)C(C)NC(=O)C(Cc1ccccc1)NC(=O)CNC(=O)C(CCCNC(=N)N)NC(=O)CNC(=O)C(C)NC(=O)C(NC(=O)C(N)CS)C(C)C)C(=O)OC
Cc1cccc(C)c1-n1nnnc1-c1ccc(F)cc1
COc1ccc(C(=O)c2[nH]n(-c3ccccc3)c(=O)c2C)c(OC)c1OC
C=CCNC(=O)c1cc(COC23C=CC=CC2C=NC=C3)on1
CCOC(=O)C(Cc1ccccc1)N1CC(=O)C(Nc2ccc(S(N)(=O)=O)cc2)C1=O
CC(NC(=O)c1ccc(I)cc1)C(=O)Nc1ccc2c(c1)OCCO2
CCNC(=O)OCc1c(-c2ccc(F)cc2)c(COC(=O)NC(C)(C)C)c2n1CC1C=CC=CC1C2
CC(C)C1CCCC(C)C1OC1(c2ccccc2)C(=O)CN1C(C(=O)O)C(C)(C)C
CCCCCCCCNC(=O)OC1(O)C2=CC(=O)CC(C2)C(OC(=O)C(O)C(NC(=O)c2ccccc2)c2ccccc2)C(OC(=O)c2ccccc2)C(C)(C)C12CC(O)C(OC(C)=O)CC21CCO1
O=C(Nc1ccc(C(=O)NC2CCC(CCN3C(=O)C(=O)c4ccccc43)CC2)cc1)c1ccccc1
CCOc1ccc(C(=O)NCC(=O)NCCC2C=C3C=CC=C(F)C3C(=O)N2)cc1
CC1=CN=CC2=CC=CC(C)C12C(=O)Nc1ncc(-c2ccc(Cl)cc2)s1
Cn1ccnc1S(=O)(=O)N(CCN(Cc1ncc[nH]1)c1ccc(C#N)cc1)Cc1ccccn1
Cc1ccc(S(=O)(=O)C2CC=Cc3c(N)nc(-c4ccccc4)nc32)cc1
Nc1nc(N)c2ccc(S(=O)(=O)N3CCOCC3)cc2n1
COc1ccc(NC(=O)c2cc(Nc3nccc(C45C=CC=CC4NC=C5N)n3)cc(OC)c2)cc1
CNC1CCC(=O)N1c1ncc2cc(-c3ccc(CCCO)cn3)[nH]c2n1
CN(C)C(=O)C(=O)C(Cc1ccc(Cl)cc1)NC(=O)C1CCCN1
CSc1nc(SC)c2c(ncn2C2(COP(=O)(O)OP(=O)(O)OP(=O)(O)O)OC(O)CC2O)n1
CCCCCCCCCCC(c1ccc(OC2(C)CCCN2)cc1)C(CC)(CC)CC
COc1ccc(-c2cnnn2C2CC(COP(=O)(O)OCCOc3ccccc3)C3(COC(C4CCCNCCNC4)O3)O2)cc1
O=C1C=C2C(O)=CC=CC2(O)OC1OCc1ccccc1
Cc1cc(C)nc(NS(=O)(=O)c2ccc(NC(=O)CSc3cc(=O)nc(C)n3C)cc2)n1
COc1ccc(CNC(=O)COC(=O)CSc2nc(C)cc(C)n2)cc1
NC(=O)CCC(NC(=O)CCl)C(=O)Nc1ccc2c(c1)OCCO2
CC(C)(C)OC(=O)NC(Cc1ccc(O)cc1)C(=O)N1CC(=O)C(=O)C1(C)C
CN1CCCC(N)(c2ccccc2)C1
CON=C(C(=O)NC1NC2(NC(C(=O)O)=CC(C=CCN(O)C(=O)c3cnc4c(n3)OCC4)S2)C1=O)c1ncc(N)s1
CC(C#N)(NC1CN=CN1)C1(c2ccc3c(c2)CCCC3)C=Cc2ccccc2N1
CN(C1CCCCC1)S(=O)(=O)c1ccc(C(=O)O)cc1
Cc1ccc(C2c3ccc(Cl)cc3N=C(N3CCN(C)CC3)N2c2ccccc2)cc1
CN(C)CCNC(=O)C1(C)CCCC2(CCCC3C=C(OC(=O)Nc4ccc(Br)cc4)C=CC32C)C1
Cc1ccc(OCC(=O)NC(C(=O)O)C2(C)NC=C3C=CC=CC32)c(C)c1
O=C1CC(N2CCN(c3ccccc3)CC2)C(=O)N1c1ccc2c(c1)OCO2
CN1CCN(C23C=CC=CC2=NC2C=CC=CC2N(NC(=O)c2ccc(CC(=O)O)cc2)C3)CC1
O=C(NN1C(=O)C(Cl)=C(c2ccccc2)C1c1ccccc1)c1ccc(Cl)cc1
COc1cccc(OC)c1CCNS(=O)(=O)c1cc(C)cc(-c2ncc(C3CC3)o2)c1
CC1OC23CCC1C(C(=O)O)C2C(=O)N(CCOS(N)(=O)=O)C3=O
CN(C)C(=O)c1ccc(O)cc1S(=O)(=O)c1ccc(Cl)cc1Cl
C#CC12CC(N)(CC(=O)C1OC)C(=O)C(CCC)=C(C)C2=O
Fc1ccc(C23N=C(c4ccccn4)C=C(C4NC=NN4)C2N=CN3C2CCCCC2)cc1
CCCCn1c2ccccc2c2nnc(SCC(=O)Nc3nccs3)nc21
COc1ccc(S(=O)(=O)NC2CCCCN2C(=O)c2cccs2)c(OC)c1
COc1ccc(N2CCN(Cc3cc(-c4ccccc4)[nH]n3)CC2)cc1
Cc1ccc(N(C)C(=O)N(Cc2ccccn2)C2CCCCCC2)cc1
NCCc1cc(Cl)cc(Sc2cccc(CO)c2F)c1
COc1ccc(NC(=O)CN2C(=O)CSC2=Nc2cc(F)ccc2F)cc1S(=O)(=O)N1CCCCC1
NC12CCCC(CC1c1ccc(F)cn1)NC2
COc1cccc2c1CC(=O)N2CC1(C#Cc2ccc(N3CCN(C(C)=O)CC3)cn2)NC(=O)C(=O)N1
COC(=O)C1(C)CCC(C)=C2CC(C)(CCC3C=CC(=O)O3)CCC21O
CCOc1cccc(OC(C)C(=O)Nc2nccs2)c1Cl
CN(C)C1=CNC2CNC(C(N)=O)C(C)(N)CN12
CCOc1ccc(C(F)(F)F)cc1-c1nc(=S)[nH]c(OC)c1O
CNC(=O)C(=CNc1ncc(-c2c(F)cccc2F)s1)C(=O)c1ccccc1
O=C(O)CCNc1ccc(NC(=O)C2COc3ccccc3O2)cc1
CS(=O)(=O)Nc1ccc(NC2=NC3C=CC=CC3C3=C2CCC=C3)cc1
CCCCCCCCN(CCCCCCC)CCC1(C)NC(Sc2ccc(Cl)cc2)=C2C=CC=C(Cl)C21
Cc1ccc(SCC(=O)N2CCN(c3ccccc3)CC2)cc1
COC(c1ccccc1)C1(C)NCc2cc(cc(C)c2C(C)C)C(=O)C(=O)NCC(=O)NCC(NC(C)C)NC1=O
Cc1ccc(OCCn2c(N3CCNCC3)nc3c2c(=O)n(C)c(=O)n3C)cc1
CC1(C(=O)Nc2ccc(F)cc2)C=C(c2ccc([N+](=O)[O-])cc2)N=c2sc(=Cc3ccc(Cl)cc3[N+](=O)[O-])c(=O)n21
CCOc1cc(Cl)c(NC(=O)CN2CC(=O)NC34N=CC=CC23C=CN4)c(OCC)c1
Cc1ncc(CNC(=O)CC2Oc3ccccc3NC2=O)s1
CNC(=O)c1[nH]cc(SC2CCCCC2)c1-c1ccc(Cl)cc1
CCN1CCN(c2nc3scc(C)c3n3cccc23)CC1
FC(F)(F)c1ccc(-c2nc(-c3ccccn3)n[nH]2)cn1
O=C(O)c1ccc(Nc2cccc([N+](=O)[O-])c2[N+](=O)[O-])cc1
COc1ccc(C2C(=O)CC3(N)C=CNN23)cn1
CC(OC12CC=CC=C1N=CN=C2Nc1c(F)cccc1F)C(=O)NCCCN(C)C
Brc1ccc(-c2nc(-c3ccccc3)c(SCCCCc3ncc[nH]3)[nH]2)cc1
NC1CN(c2cc3c(cn2)C=CCC3)C(=O)N1
COC(C)(C)C1CCC(=O)N1c1nc(F)cc(Nc2ccc(CN3CCCCC3F)cc2)n1
C#CCN1CC(c2ccc(I)cc2)=C2NN=CN2C12C=C1C(Cl)=CC=CC1OC2c1ccc(C(C)(C)C)cc1
CCOc1ccc(N2CNC34NC=NC23N(Cc2ccccn2)C(=O)N(CCN2CCOCC2)C4=O)cc1
CC(NC(=O)C(N)Cc1ccc(O)cc1)C(=O)NCC(=O)NC(Cc1ccc(O)cc1)C(=O)NC(CCCCN)C(=O)NC(CCC(=O)O)C(=O)NC(Cc1ccccc1)C(=O)O
CC(=O)Oc1cccc(-c2cc(O)ccc2C(=O)c2ccc(O)cc2)c1CO
CCN1C=CC2(c3nnc(C4CCCCN4)o3)C=C(F)C=CC12Cl
Brc1ccc(Sc2nccc(Nc3ccc(-c4cccs4)cc3)n2)cc1
COCCn1nnnc1C(C(C)C)N(C)CC(O)COc1ccccc1
CC(=O)N1CCN(C(=O)c2ccc(CC(C#N)NC(=O)C3CC4CC3CN4)cc2)CC1
CCC1(O)COC(=O)c2c3c([nH]c(=O)c21)C1C=CC=CN1C3
O=C(NCC(c1ccc(C(F)(F)F)cc1)N1CCCC23C=CC=CC2(C=CC=C3)C1)Nc1cc(Cl)ccc1F
CC(C)CC(NC(=O)C1OC1C(=O)NC(Cc1ncc[nH]1)C(=O)O)C(=O)NC(C)(C)C
O=C1C2C=CC=CC2C(=O)N1CCNCc1ccc(-c2cccs2)cc1
COc1ncc2c(n1)C=CCCN2C(=O)COC12C=CC=CC1N=C(Nc1ccc(Br)cc1)C=N2
CC(=O)N1C(C(=O)NC2(C)CCC(N)(CCCCCN(C)CCCNC(=O)C3C=CC=C4C=CC=CC43)NC2)CC=CC12CNc1ccccc12
NC(=O)C1CCCCN1c1cncc(OC2CCCCN2c2cc3c(cn2)CCC=C3)n1
CCCCCCCCCCCCCC(O)C(CO)NC(=O)CCCCCC
Cc1nc(-c2ccc(CN3CCN(c4ccc(F)cc4N4C(=O)COC4Cn4ccnn4)CC3)cc2)no1
Cn1ccnc1-c1cc(CN(CCCNCCO)CCNC(=O)C(=O)Nc2ccc(OC(F)(F)F)cc2)[nH]n1
O=C(CCn1ccnc1)c1ccccc1
Cc1occ(C(=O)OCC(=O)NCc2cccs2)c1C
CN(Cc1c(NC=O)cc(F)cc1C1=CC=CC2C3C=NNC3CC3(CNC(=O)C3)C12)C(C(N)N)N1CC2C=CC=CC2C1
CC(C)(C)OC(=O)CCC(NC(=O)Oc1ccc(N=Nc2ccccc2)cc1)C(=O)O
CCCCCC(=O)NC(C#N)c1ccc(OC)cc1OC
COc1ccc(C(C)(C)C)c(OC(=O)c2ccc(C(N)C(=O)O)cc2)c1C(C)(C)C
Cc1cc(CN2CCCN(CC(O)c3ccccn3)CC2)[nH]n1
CC(C)(C)OC(=O)N1CCCC1C12C=CC=CC1C(Cc1ccc(C(F)(F)F)cc1)=NN=C2
CN(CC(=O)Nc1ccc(Cl)cc1)C(=O)c1ccc(-c2ccccc2)cc1
CC(C)N(Cc1cccs1)C(=O)CCNS(=O)(=O)c1cccc2nonc12
COc1ccc(-c2cc(C(=O)NCCN3CCCC3)n(-c3ccc(SCc4ccccc4)cc3)n2)cc1
CC(c1ccccc1)N1C=NC2C=CC=CC21C(C)(C)NC(=O)NCc1ccc(Cl)cc1
CCCCCCCCCCCCCCCC(=O)NNC(=O)Nc1ccc([N+](=O)[O-])cc1
COc1ccc2c(c1)C(C(=O)NC1CCC(C(F)(F)F)CC1)CNC(N)=C2
O=C(COC(=O)c1ccc(N2CCCC2)cc1NC(=O)c1ccccc1)c1ccccc1
FC(F)(F)c1ccc(OCc2nnc(-c3cccs3)o2)cc1
CCN(C(=O)C12C=CC=CC1SC=C2C)c1ccc(OC)cc1
CCOC(=O)CP(=O)(O)OCC1CC(n2cnc3cnc(N)nc32)C(O)(O)O1
NCc1cccc2c1C(CN1CC(O)(O)Oc3ccccc31)(c1cccc(Cl)c1)NC2=O
CCC1(C)OC(=O)Cc2cc(OC(=O)Nc3ccc(C#N)cc3)ccc21
O=c1cc(O)nc(Nc2ccccc2)n1CCc1ccccc1
O=C(NN=Cc1ccc(O)cc1)NC1C=Cc2ccccc2C1OCc1ccc(F)cc1
CN(C)CCN1CC(=NC(=O)C2CC2c2ccccc2)N(CCC(c2ccccc2)c2ccccc2)C1
N#Cc1ccc(C23C=CC=CC2=NN=CC3N2CCCC2)cc1
N#CC(C(=N)SCCN1CCOCC1)C(C#N)C(=O)NCc1ccccn1
COc1cccc(C=C(c2ccccc2)c2cccs2)c1O
COc1ccc2c(c1)NCC2(CCNC(=O)C(C)(C)C)CC1Nc2ccccc2C1N
CNC(=O)c1c(NC(=O)c2ccccc2)nnn1C1(O)CCC2(COC(C)(C)O2)O1
NC1(C2CCCCC2)C(=O)c2c(Br)csc2NC1=CC=CCOc1ccc(C(F)(F)F)cc1
C=C(C(=O)NCCCN(CC)CC)C1CCCC2(C)C(=O)CCC2C1C
O=c1ccccn1Cc1ccc(-n2cnnc2)cc1
O=C(NNc1ccc(C(=O)N2CCOCC2)cc1)c1cccs1
CCC(C)NC(=O)CN1CCN(Cc2ccc(C(F)(F)F)cc2)CC1
Cc1cccc(C(=O)O)c1
CC(C)=CCCC(C)=CCCCCC(C)=CCCC=C[N+](C)(C)C
C[n+]1ccccc1-c1ccccc1
CN1CCN(Cc2cc3c(c(-c4ccc(F)cc4F)c2)C=CC3)CC1
CC(=O)N(c1ccccc1)C1CCC(=O)C1
CC1CC(C)CN(CC(C)OC(=O)c2cc(F)cc(Cl)c2)C1
Cc1cc(C)cc(NC(=S)Nc2ccc(N3CCOCC3)cn2)c1
COc1ccc(N2C(=O)C(=O)CC23CC2C=CC3CC2(C)C)cc1
COc1cc(-c2c(C(F)(F)F)no[n+]2[O-])c(=O)n(-c2ccccc2)n1
COc1ccc(OS(=O)(=O)c2ccc(C(=O)Nc3ccc(OCc4ccccc4)cc3)cc2)cc1
Cn1c(Nc2c(Cl)ccc(CNC(=O)C(C)(C)C)c2Cl)nc2cc(N3CCCCC3C(F)(F)F)cc(C(=O)Nc3ccc(NC(=O)C4(C)CCCCC4)cc3)c21
Cc1ccc(-c2nc(Oc3c(C)cccc3C)c(=O)n3c2CCCCC3)cc1
O=c1c(SC2CCC(O)CC2)c(-c2cccc(O)c2O)oc2cc(OCc3ccccc3)ccc12
CC(C)C(NC(=O)Cc1ccccc1)C(=O)NC(C=Cc1ccc([N+](=O)[O-])cc1)CCc1ccccc1
CCN1CCCCC1(C#N)c1cc(OC)ccc1OC
CC=CC=CC(=O)Nc1cc(Nc2nccc(C(F)(F)F)n2)cc(F)c1C
N#CC(=CC12CNC=C1C=CC=C2[N+](=O)[O-])C(=O)Nc1ccc(Cl)c(Cl)c1
CCCN1CC(=O)C23C=CC=C([NH3+])C12C1COCOC(C3)O1
O=C(NC(=O)c1cc(CNS(=O)(=O)c2cccs2)co1)NC1C=CC=C2C=CC=CC21
CC(C)c1cc2ccoc2cc1C(Cc1ccccc1)C(=O)NCc1ccccn1
COc1cc2c(OC)cc(O)cc2oc1=O
O=C(NCc1ccc(-n2cc(C(F)(F)F)c(-c3ccc4c(c3)C=CCC4)n2)cc1)c1cccs1
COc1ccc(Cl)c(C(CNCCc2nc(Cl)cnc2N)c2ccc(C(C)(C)OC)cc2)c1
CC(NC(=O)Cc1ccccc1)C(=O)O
C=CCN1CC2CCC(O)C1C(N)(c1ccc(OC)cc1)N2
CC1(CCCCN)NC(=O)C(=O)NC(CC2NC=C3C=CC=CC32)C(=O)CNCC(=O)NC1CCC[n+]1ccc2c(c1)CCN2
CCCC(=O)N(CCC)CCn1nncc1CNc1ccc2cc(Cl)ccc2n1
COc1cccc(NC(=O)CN2CCN(C(=O)c3ccc(S(=O)(=O)N4CCC5(CC4)OCCO5)cc3)CC2)c1OC
NCC1CCCO1
CC1CC2(C=CC1=O)CCC1C3CC(C(=O)CBr)CC3CCC1(C)C2
Fc1ccc2nc(Cc3ccccc3)[nH]c2c1
COC1=CCC2(C=C1OC)C1CNc3cccc(c3)COCC=CCOCC=C(c3cccc(C)c3OC)SC2CN1
COc1cccc(C)c1S(=O)(=O)NCc1ccccn1
Cc1nc(C(=O)N2CCCCC2C)c(N2CCOCC2)s1
Cc1noc(NS(=O)(=O)c2ccc(-c3ccc(CC(C)C)cc3)cc2)c1C
O=C1SC2NCCN2C23C=CC=CC12CC1C=CC=CC1C3
O=C(CSc1nnc(-c2ccc(Cl)cc2Cl)o1)NN1CSC(=O)C1c1ccccc1
CCN(CC)S(=O)(=O)c1cccc2c(=O)n3c(nc12)S(C)(C)C=N3
C=CCCC=C1CCC(=O)O1
CC(C)C1(C)NC(Cc2ccc(O)cc2)(Cc2c[nH]c3ccccc23)C(=O)NC(=O)C(CC(=O)O)(C(N)=O)C(=O)C(=O)CSSC(C(N)=O)CNCCNCCNCCNC(=O)CNC1=O
CC(C)CCn1c(Cn2nnc3ccccc32)nc2ccccc21
CC(=O)c1nn(CCO)c(=O)c(-c2ccc(Cl)cc2)c1-c1ccc(Cl)cc1
COCCNc1ncc2c(n1)nc(-c1cccs1)c(=O)n2CC1CCCO1
CCC12C=NC3=C(C(N)CC=N3)C1N=CN2c1ccc(C(C)O)cc1
CCOC(=O)C1(CN2CCCCC2C)NC(=O)NC=C1c1ccc(OC(F)(F)F)cc1
COc1ccc(C(F)F)c(SC)c1C(=O)NC(=N)Nc1ccc(Cl)cc1
COc1ccc(C=CC(=Nc2ccc(OC)cc2)C(=O)c2ccc(F)cc2)cc1
COc1ccc(C(=O)Oc2c(OC(=O)C=Cc3ccccc3)c3c(c(OC(C)C)c2C2CC=C4OCOC4=C2C)COC=C3)cc1
O=C(COc1ccccc1)NN=c1ccn2c(c1)C=C1C=CCCC12
CCCCC(N)P(=O)(O)CC(Cc1ccccc1)C(=O)NC(C(=O)O)C1(C)NC=C2C=CC=CC21
CC1CCC(=NNc2ncc(-c3ccc(F)cc3)s2)CC1
O=C(CON=C1CCC23C=CC=CC12N=c1ccccc1=N3)Nc1cccc(Cl)c1Cl
CC(C)C(CO)NS(=O)(=O)c1cccc(Cl)c1Cl
COc1ccc(N2CCN(c3nc4[nH]cc(N)c4c4c3C(F)=CCC4)CC2)cc1
NC(=O)c1ncc(N(Cc2ccc(-c3ccccc3)cc2)Cc2cc(=O)[nH]c3cc(C(F)(F)F)ccc23)s1
Cc1cc(C)cc(S(=O)(=O)Cc2cc(C(=O)NCC3CCCO3)co2)c1
CNC(=S)Nc1ccc(OCCN2C3C=CC=CC3C3C=CC=CC32)cc1
COc1ccc(C2=NC3C(C(=O)Nc4ccc(S(=O)(=O)N5CCCC5)cc4)=C(Cl)NN3C=C2C(F)(F)F)cc1
CN(C)CCCn1c([N+](=O)[O-])cnc1-c1ccccc1
CC(=O)NC(C)CCc1ccc(C#Cc2nccc(NC3CCCC3)n2)cc1
FC(F)(F)c1ccc(NC23C=CC=CC2(N2CCC4CC42)N=CN3C(c2ccc(Cl)cc2)c2ccc(Cl)cc2)cc1
N#Cc1ccc(-c2cnc(C3(NC(=O)CC(N)Cc4cccc(F)c4F)CCCCS3(=O)=O)o2)cc1
CC(C)=CC(=O)N1CCC2CN(C(=O)Cc3ccccn3)C21
COc1ccc(Cc2c3c(N)c(C)c(OC)c2C(=O)C2(C)NCC(Cc4ccc(cc4)O3)NC(=O)CNCC(=O)NCCNC(=O)C(C(C)C)(C(C)C)N(C)C(=O)C(=O)N(C)C2=O)cc1
COc1cccc(-n2cnnn2)c1C1CN(C(=O)NCc2ccco2)N=C1c1cccs1
COC12C=CC=CC1=CC=CC2C(=O)C(=O)N1CCN(Cc2ccccn2)CC1
CCOC(=O)c1ccc2cc(-c3ccc(N(C)C)cc3)[nH]c2c1
CN(C)C1CCC(N)(c2ccc3cnc(Nc4nccc5cnn(Cc6ccc(F)cn6)c45)nn23)N1
NC(=O)Cc1ncc(-c2ccc(NC(=O)c3ccc(F)cc3)cc2)s1
COCCN1C(=O)C(O)=C(C(=O)c2ccc3ccccc3n2)C1c1cccs1
Nc1c(C(=O)c2ccccc2)c[nH]c(=O)c1O
O=C(C=Cc1ccc([N+](=O)[O-])cc1)NCCCCNC(=O)C=Cc1ccco1
CC1(C)[NH2+]C(C)([N+](C)(C)CN)C(N)C(OC(=O)CCCCCCCCC(=O)[O-])O1
CC1(C)CC(=O)N(c2cccc(C(C)(N)c3cnc4c(c3-c3ncnc5c3ncn5S)CCNC4)c2)C1=O
C=CC(=O)NC1CCCCN1c1cc(OC)c(Cl)cc1NC(=O)c1cccc(C(F)(F)F)c1N1CCN(CC(C)(O)c2ccc(F)cc2)CC1
CC=CC(=O)OC1C=CC2(CC3(C)CCC4(O)OC4(C3OC(=O)CCCCC)C2OC(C)=O)C(C)C1
c1ccc2[nH]c(CCN3CCCC3)cc2c1
CSc1nc(-c2ccccn2)c(-c2ccc(F)cc2)[nH]1
CCN1CCN(Cc2ccc(-c3cccc(F)c3CN3c4ccccc4C(=O)C3N=C(N)NC)cc2)CC1
CC=CC=CCCC=CCCCCCCCCS(C)(=O)=O
CCCCCCCCNC(C)=C1C(=O)C(=O)C2(CCCC2)N1C(C)C(=O)c1cccs1
Cc1ccc(-c2cc(C(F)(F)F)n(C34CN=CN=C3C=CC=C4S(=O)(=O)N(C)C)n2)cn1
CCCCOc1ccc(C(=NCc2ccc(OC)cc2)NO)cn1
CCCCc1nc2ccc(=O)n(C(C(=O)O)c3ccccc3)c2n1Cc1ccc(-c2ccc(-c3nn[nH]n3)cc2)cc1
CC1=CCCc2cc(C)nc(NCc3ccccc3)c21
O=c1cc[nH]c(=O)n1C1(CO)OCCS1
CC(C)C(NC(=O)C1(c2ccc(Cl)cc2)CN=CO1)C(=O)O
CN(c1ccc(OCC(=O)S)cc1)S(=O)(=O)c1ccc(C(F)(F)F)cc1
CC(C)CC(NC(=O)N(CC(C)C)NC(=O)C(Cc1ccccc1)NC(=O)c1nc(F)ccc1F)C(=O)N1CCCC1C(=O)NC(CCCNC(=N)N)C(=O)O
Cc1ccc(S(=O)(=O)N2N=CC3C=CC=CC3C(C)(O)C2N)cc1
COc1cccc2cc(C=CCOc3cccc4c(=O)oc(Cc5ccccc5)cc34)n(C)c12
CC(C)CC(NC(=O)c1ncc(C(=O)NC(Cc2ccccc2)C(=O)OCc2ccccc2)[nH]1)C(=O)O
Cc1ccc(NC(=O)C(CC(C)C)Nc2cc(NCCc3ccccc3)nc(C)n2)cc1
CCCCNC12C=NN(c3ccccc3)C1=NC(N)=NC2
CCCCNc1ncc(-c2ccc(S(=O)(=O)NC3CCCN3O)cc2)c2c(=O)n(C)cnc12
COc1ccc(-c2sc(CC3CCC3)c(C(=O)c3ccc(Cl)cc3)c2N)cc1
COc1cc2c(cc1OC)C(=Cc1ccc(Br)cc1)C(=O)C2
CCN1CSC2(CCCS2(=O)=O)C1=NS(=O)(=O)c1ccccc1
C[S+](CCC(=O)c1ccc(-c2cccs2)cc1)CC(=O)NO
COc1ccc(C(C)NS(=O)(=O)c2ccc3c(c2)oc(=O)n3C)cc1
NC(=O)C1CCCCN1C(=O)C1CNCC=C1N
O=C1c2c(c3c4ccccc4[nH]c3c3c2[nH]c2ccccc23)C(=O)N1Nc1ccccn1
CC1=NC2=NC=NN(C3CNc4cnc(C)nc4C3)C2(c2ccc(C)cc2)N1
CC(C)c1nc(CN2CCCNC(N)(CN(C)C)C2)no1
Cc1ccc(C=CC(=O)c2ccccc2)cc1
CCN1CCN(C2=CCC3C=CC(O)=CC3(c3ccccc3)N=C2)CC1
COc1cc(O)ccc1C1(COS(=O)(=O)O)COC2(O)C(C=O)=CC=CC2O1
CC(C)N(CC(=O)NC(CC(=O)O)C(=O)Nc1nccs1)C(=O)CCC(=O)OCc1ccccc1
CN1CCCCC1(CS(=O)(=O)c1ccccc1)C(=O)N1CCCC2c3ccccc3CC21
CS(=O)(=O)c1ccc(-c2ncc(-c3ccccc3)nc2N)cn1
CCOC(=O)c1c(C)c(S(=O)(=O)N2CCCCC2C(=O)Nc2cc(C)ccc2C)c(C)n1C
CC(C)CC(NC(=O)C(CC(C)C)NC(=O)C1OC1C(N)=O)C(=O)NCC(=O)NC(Cc1ccccc1)C(=O)NC(CCCNC(=N)N)C(=O)NCC(=O)NC(CC(=O)O)C(N)=O
COc1ccc(-c2cc(C(=O)NN=Cc3nn(-c4ccccc4)c(C)c3Cl)n(-c3ccc(Cl)cc3)n2)cc1
Nc1nc(N)c(O)c(N=Cc2ccc(Oc3cc(O)ccc3O)cc2)n1
O=CC12C(O)=CC=CC1=COCC2=Nc1ccc(Cc2ccccc2)cc1
CC(C)C(NC(=O)OCc1ccccc1)C(=O)NC(Cc1ccccc1)C(O)C(O)C(Cc1ccccc1)NC(=O)C(NC(=O)C1CCCN1C(=O)OC(C)(C)C)C(C)C
Cn1c(N)ccnc1=O
CC(C)c1ccc(NC(=O)NCc2nnnn2Cc2ccccc2)cc1C(C)C
COc1ccc(C2CC2CN)cc1
Cc1ccc(NC(=O)c2ncc(N=c3[nH]c4cc(Br)ccc4s3)s2)c2c1OC=CO2
CCN1C=NC2C=NC=C(c3cc(-c4ccc(Cl)cc4)co3)C21
N=C(N)C1Cc2ccc(OCC(=O)N3CCCCC34OCCO4)cc2C1
O=c1cnnc2n1-c1cc(Cl)ccc1C2
CCCNC(=S)N1CCCCC1C12CON=C1C=CC=C2C(C)(C)C
COc1ccc(-n2ncc(C3CNC(=O)c4cc5c(cc43)OCCO5)c2CNC2CCCC2)cc1
c1ccc(N=Nc2ncc[nH]2)cc1
CCC(C)n1c(=N)cc(C#N)c2nc3ccccn3c(=O)c21
O=C(CNC(=O)c1ccccc1)NCCC(=O)Nc1ccc(Cl)cc1
Cc1ccc(C(=O)NCCN2CCOCC2)cc1
CCCCc1nc(C(C)(C)C)c(C(=O)O)n1Cc1ccc(-c2ccc(S(=O)(=O)Nc3noc(C)c3C)cc2)cc1
CCCCCCCCCCCCCCCCCCNC(=O)NCC(C)C(=O)O
CC(O)(c1ccc(Cl)cc1)C(CN1CCN(S(=O)(=O)c2ccccc2)CC1)c1ccccc1
Clc1nc(N2CCOCC2)c2c(ncn2C2CCCC2)n1
O=C1COC=C2C=CC=CC12C(=O)Oc1ccccc1
CCC(C(=O)Nc1ccccc1)c1ccc(C(=O)O)cc1
Cc1cc(NC(=O)c2ccc(C3(C)CC3(Br)Br)cn2)on1
C=C1CC(C)C(CC(=O)Nc2ccc(Cl)cn2)C2CC(C)(C)CCC12
C=S1C(N(O)C(=O)NC)N(NC(=O)C(O)Cc2ccc(Cl)cc2F)CC1(C)C
COc1ccc(C2CC3CCC(C(=O)OCC45C=CC=CC4N=CN5)C2N3S(=O)(=O)c2ccc(F)cc2)cc1
CC(C)=CCCC(C)(O)C1CC2CC(C)(C)CC3(CC4(CC4)CCC34CC(=O)C(C)CC4(C)C)C2C1
Cc1ccc(NC2CCC3N=C(COCC4CC4)NC(=O)C3N2)cn1
CNC(=O)c1ccc(C2CCC(NC(=O)Cc3cccs3)CC2)cc1
Cn1nc2c(n1)N(Cc1ccccc1)CC=C2COCC1CC1
O=C(NC(=O)c1cc(F)ccc1F)Nc1ccc(Oc2ncccn2)cc1
CCCCn1c(Cn2c(=O)n(C)c3ccccc32)nc2ccccc21
CC(C)(C)N(CCC(c1ccccc1)c1ccccc1)Cc1c(Cl)cccc1Cl
CCCn1cc(CCCCC2CC2)c2ccc(OC)cc21
CC1(CC(=O)O)c2cc(Cl)cc(Cl)c2NC1C(=O)O
O=C(Nc1nccs1)c1ccc(C(=O)Nc2ccccn2)nc1
CC1CCCCN1C(=O)CSC12C=CC=CC1S(=O)(=O)N=CN2
CCN1CCCCC1CCn1c(C(C)(C)C)nc2cc(OC(F)(F)F)ccc21
C1=CC2N(Cc3cccs3)CC3CNCC3NC2(n2cccn2)C=C1
CC(C)(C(=O)N1CCC1(C)C(=O)NS(=O)(=O)c1ccc(Cl)cc1)c1ccccc1
COC12C=CC=CC1N=CN2C1CCCC(N)(CCN2CC=CC(=O)C2=O)N1
COc1ccc(S(=O)(=O)C=C(O)C(=O)Nc2ccc(F)cc2F)cc1
N#Cc1ccc(NC(=O)CC2Oc3ccccc3NC2=O)cc1
CCCCCCOC1=NC2C=C3CCC=CC3=CC2C=C1COC(=O)NCCC(=O)O
CCN(CC#CCCCCCCc1nc(C(F)(F)F)c(-c2ccccc2)[nH]1)CCCCCCCCC(=O)O
CCCCCCCc1nc(=O)c(NCCc2ccccc2)c(C)n1Cc1ccc(OC)cc1
CC1(C)CCCCN1c1ncc2c(n1)oc1ncccc12
COc1cccc(Cl)c1C1CC2(C(F)(F)F)NC=CN2C2C=CC=C(c3nc(N)c4[nH]ccc4n3)C2O1
COc1ccc(-c2cc(C(=O)NCC3CCN(C(=O)CC(C)C)CC3)c[nH]2)cc1
N#Cc1cc(-c2ccc(O)cc2)c(C2c3ccccc3C=CC2Cl)n1-c1ccc(C(=O)O)cc1
Cc1cccc(Cl)c1NC(=O)CS1(C)C=Nc2ccccc21
CC1(C)CCOC2=C1C=C1C=CC=CC13N=C(c1ccc(NC(=O)c4cc(Cl)ccc4Cl)cc1)NC23
CCCCCCCCn1nnc(-c2ncc(-c3ccc(F)cc3)o2)n1
COc1cc(OC2CC(N)(C3CCCO3)N2)cc(C2(C#N)CCCCC2)c1
CC(=NNC(N)=S)c1ccc(CN2C(=O)C(=O)c3ccccc32)cc1
O=C1NC2(NC1=O)C1C=CC=CC1NC(=O)N2c1ccc(OC(F)(F)F)cc1
CC(=O)OC1C2CCC3C(CC(C)C4(OC(=O)C5CCC4(C)C5OC(C)=O)C3C)C2(C)CCC1(C)C
O=C(O)Cn1c(=O)oc2ccccc21
CCOC12C=C(C(=O)OC(C)C)C=CC1N=CN2Cc1ccc(-c2ccc(-c3nn[nH]n3)cc2)cc1
O=C(c1cc(Br)co1)N1CCN(c2cc([N+](=O)[O-])cc(C(F)(F)F)c2)CC1
CC(C)N1CCN(C(=O)c2cc(Cc3ccccc3)ccc2NS(C)(=O)=O)CC1
COc1ccc(CN2CCCCC2CC(=O)Nc2cc(-c3ccc4c(=O)c(N5CCOCC5)coc4c3)c3sc4ccccc4c3c2)cc1
Cc1cccc(C)c1Nc1cc([N+](=O)[O-])cc2nonc12
Cc1ccc(S(=O)(=O)N(C)CC2C(C)C(=O)Oc3ccc(N(C)C(=O)c4ccccn4)cc3CN2C(C)CO)cc1
Cc1ccc(N(C(=O)c2ccco2)S(=O)(=O)c2cccs2)cc1
CC1CC2(CCC13CCC(O)(C#Cc1ccc(Br)cc1)C3)CCC1(C)C(=O)CN(C)CC1C2
c1cn(CCC2CN(CC3CCCCC3)CCO2)cn1
Cc1ccc(NC(=O)CCCOc2ccc(F)cc2)c(S(=O)(=O)N2CCCCC2)c1
COc1c(C)cccc1C(=O)C1CCCCN1C(=O)COC(C)C
CC(C)c1nc(N2CCCCC2n2cnc3cc(Cl)ccc32)ns1
CC(=O)NC(Cc1ccccc1)C(=O)N1CCCC1C(=O)NCC(=O)O
CC(=O)NC(Cc1ncc[nH]1)C(=O)N1CCCCC1C(=O)NC(CCCNC(=N)N)C(=O)O
Cc1noc(-c2ncc(-c3ccccn3)s2)c1C
CCNC(=S)N1CCN(C2=NCC3C=CC=C(OC)C3=C2C)CC1
O=C(c1nnc(CSc2nnc(-c3ncc(Cl)s3)n2-c2ccc(Cl)cc2)o1)c1cc(Br)cs1
CC[N+]1(CC)CCCCC1n1nncc1CNC(=O)Cn1c(Cc2ncccn2)cc(=O)nc1Cc1ccc(F)cc1
CC12C=NNC1(C13C=CC=NC1(N)C(c1cccs1)=NC(C14C=COC1(C)C=C(Cl)C=C4)=C3)C=CC=N2
COC(=O)C12C=CC=CC1N=c1ccc(C(=O)Nc3ccc(Cl)c(F)c3)cc1=N2
COc1ccc(N2CCN(C(=O)C3CC(=O)CN3C3CCCCC3)CC2)cc1
O=C(NC1CC1c1ccccc1)c1ccc(-c2ccccn2)cc1
COC(=O)C12C3COCC(C3=O)C1C(C)(C)C1C=CC2(C(=O)O)C1
N#CC1CCC(n2cc(Nc3ccc(Cl)cn3)c(C(N)=O)n2)CC1
CN1CCN(c2ncc3c(n2)oc2ccccc23)CC1
N=C(N)c1ccc(Nc2cccc([N+](=O)[O-])c2C(=O)Nc2ccc(OC(F)(F)C(F)(F)F)cc2)cc1
COc1ccc2c(c1)-c1ccc(C(=O)NCc3ccccn3)cc1NC(=O)N2
COc1ccc(F)c(OC)c1C(=O)NCc1ccc[nH]c1=O
CCCCCC(=O)N(NC(=O)c1ccc(-c2ccccc2)cc1)C(C)(C)C(=O)Nc1ccc([N+](=O)[O-])cc1O
O=C(NCc1ccco1)c1ccc(NC(=O)c2cccs2)cn1
CC(C)(C)c1[nH]nnc1N1CCC(c2nnnn2C2CCCCC2)CC1N
CC(C)C(NC(=O)C1CCCN1C(=O)CCC(=O)O)C(=O)C1(O)C(C)CC2CC3(C=C4C=NN(c5ccccc5)C4C(C)C3)CCC21
CC(=O)Nc1nc2c(s1)N(c1ncccn1)CC=C2
Nc1ccc(-c2ccc3cc(CNC(=O)C4CCC(NC(=O)CN5CCCC5)C4)ccc3c2)cc1
CNC(=NS(=O)(=O)c1ccc(C)cc1)N1CC(c2ccc(C)cc2)C=N1
CCc1ccc(C#Cc2ccc(C(=O)N(C)C3CC(C)(C)CC(C)(C)C3)cc2)cc1
Cc1nc(SCC(=O)NN=Cc2ccccc2)c2oc3ccccc3c2n1
CCCCCc1cc(O)c(C(=O)c2ccc(Cl)cc2Cl)cc1O
CC1CCCCN1C(=O)Cn1c(=O)oc2ccc(S(=O)(=O)N3CCCCCC3)cc21
N#Cc1c(F)cccc1-c1ccc(CC(C#N)NC(=O)C2C3CCC2NC3)cc1
COCCN(CC(=O)NCc1ccco1)S(=O)(=O)c1cc(OC)ccc1Cl
Cc1nccn1C
CCCc1cc(CCCOc2cccc(C)c2[N+](=O)[O-])on1
Cc1ncc(C#Cc2nc(C(F)(F)F)c(-c3ccccc3)s2)s1
NC1(O)C=C2C=NC=CC2(C(=O)NCc2ccc(F)cc2)NC1=O
CC12C=CC=CC1(CCCN1CCCCC1CO)NC=C2
O=C1NC2(NCCO2)c2cc(-c3ccccc3)cc(Cl)c21
CCN(C(=O)CN1C(=O)C2(Cl)C=CC(Cl)=CC2C=C1C(=O)O)c1ccc(OC)cc1
Cn1ccc(C2CCCCN2C(=O)CC(N)Cc2cc(F)ccc2F)n1
COC(=O)C(=Cc1ccc(Cl)cc1)CSc1nnc(CNC(=O)c2ccc(OC)cc2)n1C
Cc1ccc(C(=CC23C=CC=CC2NC(CCN(C)C)=C3)c2ccccc2)cc1
CN1CCCC2C(Nc3ccc(S(=O)(=O)N4CCOCC4)cc3)=NC=NC21
CCSC(=NS(=O)(=O)C(=O)c1ccc(C)cc1)N(CC)CC
CC1NCCCC1N
CCN(CC)c1nc2c(c(=O)n(Cc3ccc(F)cc3)c(=O)n2C)n1C
COc1ccc(-c2ccc(CN(C(=O)c3cccs3)c3cnc(-c4ccc(OC)cc4)s3)cc2)cc1
O=C1C=C2C(Oc3ccc(Cl)cc3)=CC=CC2OC1C(F)(F)F
CCCC(=O)NC1CCc2cc(C(=O)CCC)ccc2C1
Clc1ccc(-n2c(CN3CCOCC3)nnc2SCc2c(Cl)cccc2Cl)cc1
COC(=O)c1ccc(COC(=O)Cn2nnc(-c3ccc(OC)cc3)n2)cc1
O=C(NC(Cc1ccccc1)C(=O)N1CCCCC1C(=O)N1CCCCC1)C1NCCc2ccccc21
NC1CCCN1
Cc1ccc(NC2CC(=O)C(=O)N2c2c(C)cccc2Cl)cn1
CCCC1(O)C(=O)OCc2[nH]c(=O)c3c(c21)C1C=CC=CN1C3
CCOC(=O)c1[nH]c2scc(C(=O)OC)c2c(=O)c1S(=O)(=O)c1ccccc1
CN1CCCCC1n1cnc2c1N=C(c1ccc(=O)[nH]c1)CN2
Cc1ccc(S(=O)(=O)C=Cc2ccccc2)cc1
COC(=O)CN(C)C(=O)c1cc(COc2cc(F)cc(Cl)c2)on1
CCc1ccc(C(=O)Nc2ccccn2)cc1
CCC(=O)N(CCCN(C)C)C1(C)C=C2C=CC=C3OCOC23C(=O)N1
O=C(Nc1ccc(Oc2ccccc2)cc1)c1ccc(-c2ccccc2)cc1
N=C(N)NCCCC(NC(=O)C1CCCN1C(=O)C(c1ccccc1)c1ccccc1)C(=O)NCC(=O)NCc1ccc(O)cc1
CC(C)(C)c1ccc(Oc2ccc(C(=NO)N3CCCCC3)cn2)cc1
O=c1[nH]cc(F)c(=O)n1C1(CO)OCCS1
O=C(NCCCN1CCOCC1)c1ccc(NC(=O)c2ccccc2)cc1
CC(C)C(O)CCS(=O)(=O)NC1(C#N)CCC=CCC1
COc1ccc2c(c1)C(CNC(C)=O)=CCC2
COc1ccc(CC(N)(CO)COP(=O)(OCC(C)N(C)C)Oc2ccccc2)cc1
COc1cc(C)c(C)c(S(=O)(=O)N2CCCCC2C(=O)N2CCN(c3ccccn3)CC2)c1
CC(C)Cn1nnnc1-c1ccccn1
S=C(NCc1ccco1)c1ccc2c(c1)OCCO2
CCN1C2CN3C4C=CC(C=O)=CC4C(=O)C34C(=O)NC3=C(C5(C)C(=O)C6(OC)C(=O)N(CCN(C)C)C(=O)C36C=C5C)C14C(=O)C2C
Cc1ccc2nc(-c3ccccn3)n(Cc3ccc(-c4ccc(C56NC=NC5C=CC=C6F)cc4)cc3)c2c1
CC(C)(C)c1ccc(N2CCN(C(=S)NCCC3=C4C=CC=CC4CN3)CC2)cc1
CCN(CC)CCNC(=O)C1NCC(N)(c2nc(C)c(-c3ccc(Cl)cc3)o2)c2ccccc21
O=C1OCN(Cc2n[nH]c(=S)n2-c2ccccc2)c2ccc(-c3cccc4c3CCC=C4)cc21
Cc1ccc(C)c(C(=O)NC(C)C(=O)NNC(=O)CC(C)C)c1
COc1ccc(CCN(C)CCCCCC(=O)NCCN(C)CCCN(C)CCCN(C)c2nc3cc(NC(=O)Cc4ccc(F)cc4F)ccc3n2CCc2ccc(OC)cc2)cc1
CCc1ccc(C(=C2CCCCN2)c2ccc(C(=O)N(CC)CC)cc2)c(OC)c1
CC(=O)Nc1ccc(S(=O)(=O)NCCCN2C3C=CC=CC3CCC3C=CC=CC32)cc1
COc1ccc2c(c1)C(=O)CC(C(=O)O)O2
O=C(NCCCN1CCCCC1c1ccc(F)cc1)c1ccc2c(c1)CCC(=O)c1ccccc1-2
CC1(C)C2CCCC1(O)C(NC(=O)c1ccc(COc3ccc(CC(=O)O)cc3)cc1)C2
CC(=O)OC1NC2(c3ccccc3F)C=CC=CC2C(Cl)=NC1=O
CC(C)c1nnc2ccc(C(=O)N3CCC4(CC3)COCO4)cn12
CCOCCOc1ccc(-c2ccc(CNC3C(O)C4(CCC3(O)O)COCO4)cn2)cc1C(C)(C)C
CCC(C)C(NC1CC(N)CCN1)C(=O)NC(CCCCN)C(=O)O
c1ccc(-c2cnc(-c3ccccc3)o2)cc1
COc1ccc(NC(=O)N2CCCCC2N2CC3C=CC=CC3OC2=O)c(OC)c1OC
CC1(c2ccc(C(F)(F)F)c(C(F)(F)F)c2)Cc2cc(Cl)ccc2CCO1
O=C1SC=NC1n1cc(-c2ccc(Br)cc2)c(-c2ccc(F)cc2)n1
COC(=O)C1(C)CCC2(CC1)c1cc3c(cc1CCC2C)CC1(CCCC(OC(C)=O)C1(C)C)C(C)C3C
CCCNC(=O)COc1nccc(C)c1CN1CCN(c2ccc(OC)cc2)CC1
CN1CCCC2C=C(O)C=C(Cl)C2C12CCc1cc([N+](=O)[O-])cc(O)c1C2
CCC12OC=C(c3ccc(NC(=O)CCCCCC(=O)Nc4ccc(-c5nn[nH]n5)cc4)cc3)C(=O)C1C=CC(=O)C2=O
COC(=O)C1C2NC(CCC2N)C1OC(=O)c1ccccc1
Cc1cc(C(C)(C)C)cc(SC2(O)C=COC(CCc3ccccn3)(C(C)C)C2=O)c1CO
COC(=O)C12N=C(Nc3ccc(Cl)cc3)N=CC1(C)SC=C2C
CC(C)Cn1cccc1CCNC(=O)C1CCCN1
COC(=O)CCC(=O)CC(C)C1CCC2(O)C3CCCC4(CCCC(OC(C)=O)C4(C)C)C3C(=O)C(C)C12C
O=c1cc[nH]c(=O)n1C1(CO)OCC(O)C1O
CC(C)n1cnc2c(N3CCCC3CO)nc(NCCS(=O)(=O)NC(=O)Nc3ccccc3)nc21
CC1(C)CCCCN1C(=O)c1cccc(Cl)c1Br
CCOC(=O)CN1C(=O)SC(=O)C1=Cc1sc(C(=O)OCC)c(-c2cccs2)c1N1CCOCC1
O=C(O)CN1C(=O)C(=O)N(c2ccc([N+](=O)[O-])cc2)C1=O
CCS(=O)(=O)N1CCOC(CNC(=O)c2ccccn2)CC1
COc1ccc2c(c1)C(c1ccc(O)cc1)(C1C=CCN1)CN2
Cn1c(=O)c2cc(-c3nc(C(F)(F)F)no3)c(=O)n(-c3ccc(C(C)(C)C)cc3)c2n1C
OCC1(O)OCCC1n1c(-c2cccs2)n[nH]c1=S
CCCCCCCCCCCCC(O)CON=C(COc1ccc(F)c(C(=O)NC)c1)C(C)OC
CCC1(O)COC(=O)c2c3c([nH]c(=O)c21)NC1(CC=c2cc(OC)c(C#N)cc2=N1)C3
O=C(NCc1ccco1)C1COC=CO1
C=S1C=NNC1NC(C)c1nc2ccccc2n1C(C)CC
CCn1c(CNC(=O)c2ccc(Cl)cc2)nnc1SCC(=O)Nc1cc(C(F)(F)F)ccc1Cl
O=C1C=C2C=CC=CC2OC1c1cnnn1-c1ccc([N+](=O)[O-])cc1
C=CC1(C)CCCC2(CCC(C)(OC(=O)CCCCC)C3(CC(C)(C)CC(C)(O)C3)C2(O)O)C1=O
Cc1nn(Cc2ccccc2)c(-c2ccc(O)cc2)c1-c1ccc2c(c1)CCC=C2
O=C(N1CCCCC12OCCO2)C12CNC=C1C=CC=C2OC1(O)OCC(CO)CC1(O)O
COc1ccc(C23NC(c4ccn(C)n4)=NN2N=CS3)cc1
CSc1ccc2c(c1)CC(c1ccc(Cl)cc1)N=C2C=CC1(O)SCCC2(C(=O)O)C=CC=CC12
N#Cc1ccc(-c2cccc3cc(-c4nc(N)cc(C5CC5)n4)[nH]c23)cn1
Cn1c[n+](C)cc1N
N=C(N)NCCCC(NC(=O)C(CCCCN)NC(=O)CCC(N)C(=O)NCc1ccccc1)C(N)=O
O=c1n(Cc2ccc(O)c(O)c2)cnn1N=Cc1c(O)cccc1[N+](=O)[O-]
CCCCC(NC(=O)C(Cc1ccc(O)cc1)NC(=O)C(NC(=O)C(CCCCN)NC(=O)C(CC(N)=O)NC(=O)C(CCCCN)NC(=O)c1c(O)cccc1Br)C(C)C)C(=O)O
CC(=O)NC12CC=CC=C1N=C(Nc1cccc(NS(C)(=O)=O)c1Cl)C=C2Cl
CC1(C)COCc2sc(C#N)c(NC(=O)c3ccc([N+](=O)[O-])cc3)c21
N=C(N)c1ccc(-c2ccc(OCC3CC4CCCCC4N3c3ccc(C(=O)O)cn3)cc2)cc1
COc1ccc(OC)c(NC(=O)Cn2ccc(Br)n2)c1
CC(O)Cn1cnc2nc(NC(C)C)c(-c3cc(C#N)n(C)n3)cc2c1=O
COCCn1c(CN2CCCCC2c2ccc(C(=O)O)cc2)nc2ccccc21
CC(C)N(C)C(CCCc1ccccc1)C1c2ccccc2CN1C(=O)N(C)C
CC(=O)CC(O)CC(=O)C12CCCC1CC(C)=CC21CCCC2(O)C(=O)C(C)CCC21C
CN(C)c1ccc(OC2(C)NCC(C(=O)O)S2)cc1
CCN1CCN(CC(O)COC(c2ccc(F)cc2F)c2ccc(F)cc2F)CC1
CN1CCCC1COc1cncc(C(=O)c2ccc(F)cc2)n1
CCc1nnc(NS(=O)(=O)c2ccc(N3C(=O)CCC3=O)cc2)s1
O=C(Cc1c(Cl)cccc1Cl)Nc1ccc(-c2ccc(C3(C(=O)O)CC3)cc2)cc1
CCc1ccc(-c2ccc(OCC(=O)Nc3ccccc3)cc2)cc1
CN1CCN(C(c2cccs2)C2CCCCC2)CC1
COc1ccc(-n2ncc3c(=O)nc4c(Cl)c(CCN5CCCCC5CCN)ccn4c32)cc1
COc1ccc(-c2ccc(Oc3c(C=Cc4ccc5c(n4)CCC=C5)cccc3C(=O)NO)cn2)cn1
COc1ccc(O)cc1C=CC(=O)OCC(=O)NCCC1CC=CCC1
COc1ccc(CN2CCCC2)c(-c2ccc(N)cc2)c1
O=C(O)CNCCc1cccc2c1C(=O)C(=C(c1ccco1)C13C=CC=CC1N=CN3)N2
Cc1ncc(N)c(=O)n1C
CC(C)CCCC(C)CCSC1(CO)CCC(=O)C(O)(O)O1
CCON=C(c1ccc(Br)cc1)C1CCCCN1C1(C)CCCCN1C(=O)c1cc(C)cc(C)[n+]1[O-]
NC1CCC(NC2=NC34C=CC=CC3(C=C2)CCCC4)CC1
CCOC(=O)c1ccc(Cn2nnc(-c3ccccn3)n2)cc1
CCN1CCC(C(=O)Nc2c(N3CCCC3=O)cccc2C(F)(F)F)C1c1cccc(C)c1C
O=C(NN=Cc1ccc(O)cc1)Nc1ccc(F)cc1
CN(Cc1ccn(C)n1)C(=O)C1=NCC2C=CC=CC2=C1COc1ccccc1
CCc1ccc(C2(C)C=C(C(=O)OC)NC(C)=C2C(=O)OC)cc1
CCCN1c2cc(C34CNC=C3C=CC=C4CCN3CCc4cc(OCCCCCCC(=O)OCC)ccc43)ccc2C2C=CC=CC21
Cc1ccc(NC(=O)NN=Cc2c(O)cccc2O)cc1
CC(NC(=O)c1nc2c(cc1O)CNC(N)(c1ccccn1)C(=O)C2)c1ccccc1
Cc1cc(C)n(-c2nc(Cl)cc(C(=O)O)n2)n1
CN(C)NS(=O)(=O)c1cccc(Cl)c1Cl
Cc1ccc(C)c2c1CC(C(c1nnnn1Cc1ccco1)N1CCCCCC1)NC2=O
CCS(=O)(=O)NCC1CC=CC2NC=C(c3ccc(C(N)=O)cc3)C12
NC1(CO)OC(O)CC(O)C1OCCCC(=O)O
COc1ccc(NCc2cc(N3CCCCC3)cc(C#N)n2)cn1
CCC1(c2ccc(O)cc2)CCCc2cc(O)ccc21
CCCCCCCCCCCCCCCCSC
CCCCc1nc2c(c(=O)[nH]1)NC(Cc1ccc(OCC(=O)O)cc1)C2
CCCC(C(=O)NO)N(Cc1ccc(C#Cc2ccc(OC)cc2)cc1)S(=O)(=O)c1ccc(C(F)(F)F)cc1
CC(=O)c1ccc2nc(-c3cc(C(=O)NC4CCC(C(C)(C)C)CC4)ccc3CNC(=O)OC(C)(C)C)[nH]c2c1
Nc1cc2cc(=O)[nH]c(N)c2[nH]1
COc1ccc(C(C)(O)c2ncc(-c3ccon3)s2)cc1
CSc1nc(Cl)cc(OCc2ccccc2)n1
O=C(C=Cc1ccco1)NCc1ccc2c(c1)OCO2
O=C(NC12C=CC=CC1C=NC=C2)c1ccc(NCCN2CCCC2)cn1
C=C(C)C(=O)OC1(OC(C)=O)CC2CC(C)C(OC(C)=O)(OC(C)=O)C2=CC(C)CC12OC(=O)CC2=O
Cc1ccc(NC(=O)N(C)Cc2nc(=O)cc3ccn(C(C)(C)C)n23)cc1C
COC(=O)c1ccc2nc(-c3ccc(-c4ccccn4)cc3)[nH]c2c1
CS(=O)(=O)c1ccc(CN2CCCCC2NC(=O)c2cc(C(F)(F)F)ccc2Cl)cc1
CS1(C)(C)(C)N=CC=C1C(=O)c1ccc(F)c(F)c1
CC=CC1C2CC(=O)CC1(C(=O)OC1(C)CC(O)(O)C(O)C(O)O1)C2(C)C
COc1ccc(C2C(=O)C(O)Oc3c(O)c4c(c(O)c32)C(=O)C=CC4CC=C(C)C)cc1
CCOC(=O)C(C)NP(=O)(NC(C)c1ccccc1)OCC1(n2ccc(N)nc2=O)OCC(C)(O)O1
Cc1c(C=NNC(=O)C23C=CC=CC2S(=O)(=O)N=CN3)no[n+]1[O-]
COc1nccc2c1nc(C)c1nnc(C)n12
COc1c(NC(=O)Nc2ccc(C(=O)Nc3cccc4cccc(N)c34)cc2)cccc1N1CCN(C)CC1
COc1cccc(-c2nnc3n2NC(C(=O)Nc2ccc(N)cc2)(c2ccc(Br)cc2)SC3)c1OC
CC(=O)N(C)CCC1=CC2(OC(=O)N(C)C)C=CC=CC2N1
O=C(Cn1c(=O)oc2ccc(F)cc21)Nc1ccc(C2C=NNCC2=O)cc1
CCc1ccc(NC(=O)C23CNC(=O)C=C2C=CC=C3S(=O)(=O)N2CCCCC2C)cc1
Cc1c(C)c2[nH]c3cc(F)ccc3c2c2cc[n+](C3(O)OC(CO)CC3O)cc12
CCOC(=O)N1CCN(C(=O)C(CCC(=O)O)NC(=O)c2cc(-c3ccccc3)c(N3CC4CCC(O4)C3CC3CN=CN3)cn2)CC1
CCNc1nc(N)nc(N(C(C)=O)C(C)C)n1
Cn1cnc(=O)c2c(-c3ccc(N4CCOCC4)cc3)c(NC3CCC(N)CC3)cnc21
O=C(O)Cc1ccc(NC(=S)Nc2cc(Cl)cc(Oc3ccc(C(F)(F)F)cn3)c2)cc1
CC1(C)CNCCN1C(=O)C(CC1NC=C2C=CC=CC21)CN1CCC2C(C=C3C=CC=CC32)C1
CC1(C)C=C2C=c3cc[n+](Cc4ccc(-c5ccc(CC(=O)NCc6ccc(-c7cccc8c7CCC=C8)cc6)cc5)cc4)cc3=CC2OC1
COc1cc(OC)c(OC)c2c1C=CC(N(C)C)C1C(SC)=CC(=O)C=CC21
COc1cc(-c2ccc(C(F)(F)F)cc2)cc(C(=O)NC(CC(=O)O)c2ccc(C)cc2)n1
NC1(c2ccc([N+](=O)[O-])cc2)CCC(NC(=O)CNC(=O)c2ccccn2)N1
COc1ccc(-c2nnc(SCC(=O)Nc3cc(C#N)cc(NC(=O)c4ccccn4)c3)n2C)cc1
Cn1ncc2c(c1=O)CNCC2(N)c1ccc2cc[nH]c2c1
COc1cccc(C(=O)NN=Cc2ccccn2)c1OC
CC1NC(N)(OC(O)Cn2ccnc2)COC1C
CC(NC(=O)c1c(Cl)cccc1-c1ccc2c(c1)CCCS2(=O)=O)C(=O)O
NC(=O)c1ccc(Nc2ccc(NC3CCC(N)CC3)cc2)cc1
c1ccc(CN2CCCCC2CCn2cncn2)cc1
CC(=O)Nc1ccc(S(=O)(=O)NC2C(=O)CCN2c2cccc(Cl)c2C)cc1
Nc1ccc(C2CCCCN2C(=O)C23CNN=C2C=CC=C3c2ccccc2)cn1
C1=CC2CC3NC4(C=CC=CC24C=C1)c1ccccc13
Cc1cccc(C(=O)Nc2cc(C(C)(C)C)on2)c1NC12CN=CN=C1C(N1CCCNC(N)C1)=NC=N2
CC1(C)CCCCC12CCC(CO)C1=COC3OC(=O)C=CC3(c3ccccc3)C12C=O
CCNc1nc(NCC)nc(Oc2ccc(C#N)cn2)n1
CC1NC(=O)C(=O)N(Cc2ccccc2)N1CC(=O)N1CCCc2ccccc21
CCc1cccc2c(C)c(C(=O)NC3CCC(C)CC3)oc12
CN(C)C1CCCCN1C(=O)C12C=CC=CC1=CN(CCCOc1ccc(C(C)(C)C)cc1)C2
CCOc1ccc(-c2nc(-c3nc(C)c(C4CC4)s3)no2)cc1
CCCc1cc(OCCCCCN2CCN(S(C)(=O)=O)CC2)c2c(c1)C(c1cccc(Cl)c1Cl)C(=O)CO2
NC12C=CSC1(COc1ccc(F)cc1)C(c1ccc(Cl)cc1)=CN=C2c1ccc(Cl)cc1
CCC(CS(=O)(=O)c1cc(C)ccc1C)C(=O)NC1CCCCC1
Cn1c(=O)[nH]c(=O)c2[nH]c(N)nc21
Cn1ccnc1CN(CC(=O)N1CCOCC1)Cc1ccc(Cl)cc1
CC(=O)NC(C)Cc1ccc(C#Cc2nc(N)cc(NCC(C)C)n2)cc1
CSc1ccc(NC(=O)N(Cc2ccccn2)C2CC2)cc1
CCCN1C(c2cccc(Cl)c2Cl)=NC2N=CN=C(N3CCNCC3)C21
O=c1nc[nH]c(C#Cc2cccs2)c1O
CCc1ccc(CN2C(=O)C(=O)NCC2(N)Cc2ccccc2)cc1
CC(C)CC(=O)Nc1ccc(C(=O)O)cc1
O=C(NC1CCC(O)CC1)C1=NC2(c3cccs3)C=CC=CC2C=C1
CCC(=O)Nc1ccc(C(=O)Nc2ccc3c(c2)OCO3)cc1
OCC(CC(O)C(CC1=C2C=CC=CC2CN1)(NC(=S)NC(CO)Cc1ccccc1)c1ccc(F)cc1)CC(F)(F)C(F)F
C=CC(=O)Nc1ccc(-c2ncc3[nH]cc(-c4ccc(F)cn4)c3n2)cc1
CC(C)CC(C(=O)NCc1ccccc1)N(Cc1cccs1)C(=O)CNS(C)(=O)=O
COc1ccc2c(c1)C=C(CN(C)C)C(CN1CCCC1c1ccccc1)C2
CN(C)CCCn1c2c(c(=O)c3ccc(O)cc31)-c1ccccc1C2=O
Cc1cc(NC(=O)C2CCc3ccccc3C2)on1
CCCCCCCCCCN(C(=O)Nc1cccc(Oc2ccc(C(C)(C)C)cc2C(C)(C)C)c1C(=O)O)C1Cc2ccccc2C1
CC[n+]1ccccc1C(=O)NCCCCCCCCc1ccc(NC(=O)CCCCCCCNC(=O)Nc2ccc3c(ccc[n+]3CC)c2)cc1
O=C1C(=CC23C=CC=CC2C=CC=C3)CC2C=C(C(=O)N3CCOCC3)C=CC23C=CC=CC13
CCOc1cc(Cl)c(COc2ccc(-n3cccn3)cc2)cc1Cl
CCNCCCNCCCCNCCCNCCCNCCCNCC
COC(=O)c1ccc(COc2ccc(NC(=O)C(CC(C)C)NC(=O)COc3ccc(C(C)=O)cc3)cc2)cc1
Cc1cc(NC(=O)c2ccc(C(C)C)cc2)ccc1NC(=O)c1ccco1
Clc1ccc(Cl)c(Cc2ccc(Br)cc2Cl)c1
Cc1ccc(-c2c(C#N)cccc2C(OCc2ccc([N+](=O)[O-])cc2)c2nccn2C)cc1
CC1CNC=NN1
CC(OC(=O)c1cccs1)C(=O)Nc1ncc([N+](=O)[O-])s1
O=C(Nc1ccc(F)cc1)N1CCN(c2ncc(-c3ccc(Cl)c(Cl)c3)s2)CC1
Clc1ccc(CNC2CN=CO2)cc1
Cn1c(=O)c(=O)[nH]c2ccc(CNC3CCC(CCN(Cc4ccc(F)cc4)C(=O)C4CCC(C(=O)Nc5ccc(CC(F)(F)F)cc5)CC4)CC3)cc21
C=CCNC(=O)NCCCCCN1C=C2C=CC=C(O)C23c2ccccc2C(=O)NCC13
NC1(CCCCCN2CCN(C34C=CC=CC3=NSC4)CC2)NC(=O)C2C=NC=CC2C2C=CC=CC21
COc1ccccc1
Clc1ccc(C=NNc2ccc3cc(Cl)ccc3n2)c(Cl)c1
C=S1C(=O)NCC1=Cc1ncc(Nc2ccc(F)cc2)s1
CCC(C)C(NC(=O)C(CC(C)C)NC(=O)C1CCCN1C(=O)C(Cc1ccccc1)NC(C)=O)C(=O)NC(C)C(=O)NC(CC(N)=O)C(=O)NC(C)=O
COc1ccc(S(=O)(=O)NNC(=O)C2CCCCC2)cc1
C1=Cc2c([nH]c3ccccc23)NC1
CC1Sc2nc(NCC3CCCO3)nc(COc3ccc(Cl)cc3)c2C1C
C#CCNC(=O)C12CC(C(C)C)C(c3ccccc31)c1ccccc12
Cc1ccc(C(OC(=O)NCCC(=O)Nc2ccc(Br)cc2)c2ccccc2)cc1
Cc1cccc(Cl)c1
CC(C(=O)O)n1c2c(c(S(=O)(=O)N3CCOCC3)c1-c1ccccc1)C=CCC2
CCCCCCCCCCCCCCCCCCC(=O)NCc1cccc(OC)c1O
CC(=CCC1=C(CO)C(=O)C=C(O)C1=O)CO
O=C(O)COc1cc(Cl)ccc1CCN1C(=O)C(=O)N(c2ccc(F)cc2)C1Cc1cccc(N2COC(Cn3cccn3)C2=O)c1F
C=CCN1CCC2C=CCC1C2
CN(C)S(=O)(=O)Nc1ccc(Nc2nc3c(c4cccc(F)c24)=C(F)CCC=3)cc1
Cc1ccc(F)c(C(=O)OCC(=O)N2CCN(Cc3ccc4c(c3)OCO4)CC2)c1
Cc1c(Cc2ccc(O)cc2)n(CCCCCOC2=CC=CC3=C(CC(N)=O)N(Cc4ccccc4)CC23C)c2ccccc12
CC=C(C)C(=O)OC1(C)CCC2CC3(CCC(C)(C(C)=O)CC3(C)C)C(C)=CC2(C(C)CCC(=O)OC)C1
CCOC(=O)Cc1ncc(NS(=O)(=O)c2ccccc2)s1
COCCNc1nc(C#N)c(-c2ccc3c(c2)OCO3)o1
CC(=O)Nc1ccc(Sc2ccc(C(=O)Nc3ccc(F)cc3)cn2)cc1Cl
NC12NC=NN1c1nc[nH]c1C(=O)N2
COc1ccc(CN2C(=O)CN=C3N=CN=C(N4CCOCC4)C32C)cc1
CC(C)CC(NC(=O)C(N)CC(=O)O)C(=O)O
Cc1cccc(CCN2CCCN3C=NNC32)c1C
O=C(CSC12C=CC=CC1N=CN2)c1cccs1
COc1ccc(-c2cnnn2Cc2ccccc2)cc1
CC(C)(C)OC(=O)C(O)(CC12C=CC(Cl)=CC1(C(=O)O)C=CN2)C(F)(F)F
Cc1nnc2n1N=CC(c1ccc(Cl)cc1)C21CC1=O
CC(C)(C)NCC(O)c1cc(O)cc(NC=O)c1
CC(=O)N1N=CCC1(c1ccc(Cl)cc1)c1cccs1
CCc1ccc(S(=O)(=O)NC(=O)C2(C)CCN2S(=O)(=O)c2ccccc2)cc1
Cc1nc(Nc2ccccc2)cc(NC2CCCCCC2)n1
Cc1ncc(NC(=O)CN(C)C(=O)C2COC=CO2)s1
CCCCCCCCCCCC(=O)Nc1ccc(S(=O)(=O)Nc2nnc(CC[N+](C)(C)C)s2)cc1
CC(C)(C)OC(=O)NCC(CNC(=O)C12C=CC=CC1=CNC2)OCc1ccccc1
O=C(NC(C1CC1)C(F)(F)F)c1nn(-c2ccc(Cl)c(Cl)c2)c(-c2ccc(Cl)cc2)c1Cn1cncn1
C=CCC(CC(=O)NC(CO)Cc1ccccc1)C(=O)NC(COC(=O)C(CC=C)CC(=O)OC(C)(C)C)Cc1ccc[nH]1
CC(C)CC(CO)NC(=O)C(CC(=O)NO)Cc1ccccc1
NC(=O)COC(=O)c1nc2c([nH]1)c(=O)[nH]c1ccccc12
CCOC1COC2(O)OCC(O)(O)C(O)C2(O)C1(O)Oc1c(O)ccc2c1OCc1cc(OC(O)O)c(C=O)cc1-2
COc1ccc(S(=O)(=O)CC(O)COC(C)=O)cc1
CCCCCCCCCCC(CNC(=O)NO)c1ccc(O)cc1
O=C1NC(=O)C(=Cc2ccccn2)C(=O)N1
COCc1ccc(C(=O)N(CCC#N)C2CCCCN2CCc2ccc(Cl)cc2)cc1
O=C1C=C2C(O)=CC=CC2OC1CN1CCCCC1
CCN(CCc1ccccc1)C(=O)c1[nH]c2scc(C(=O)Nc3ccc(OC)cc3)c2c1N
COc1ccc(C(=O)NCC(=O)OCC(=O)NCC2C3(CCS2(C)c2ccc(Cl)cc2)C(=O)OC(=O)N3C(C)(C)CO)c(OC)c1
O=C(COc1ccc(Cl)cc1Cl)NN=CC1C=C(O)c2ccccc2C1
Cc1cc(C2=NC3(C(=O)O)C=CNN3C=C2)cc(N2CCOCC2)c1
Clc1ccc(Nc2nccc(-c3nn4ccccc4c3-c3ccc(OCCN4CCCC4)cc3)n2)cc1
Cc1ccc(NS(=O)(=O)Cc2cc(N(C)C)cc(C#N)n2)cc1
CCC1(C)C=C2C(C(=O)CCCCCNC(=O)OC(C)(C)C)=C(O)C=C3OC(C)(C)C=CC32C(=O)O1
CC(=O)N1CCN(c2ccc(NC(=O)COC(=O)C(C)SCc3ccc(OCC(C)C)cc3)cc2)CC1
COc1ccc(C2C(=O)C(O)Nc3cccc(Cl)c32)cc1
COc1cccc(O)c1C1(c2cccc(O)c2O)OC(=O)CC2(OC)C=CC(C)=CC21
CCOc1ccc(NC(=O)CNC(=O)c2ccc(S(=O)(=O)N3CCN(Cc4ccccc4)CC3)cc2)cc1
COC(=O)Cn1c(-c2ccc([N+](=O)[O-])cc2)nc2c(Br)cc(Br)cc21
CCCC(=O)c1cc(O)cc(Cc2nc(=O)c3sc4c(c3[nH]2)CC=CC4)c1O
CC(=O)c1ccc(C2(C)NC(=O)NC=C2C(=O)Nc2ccc(F)cc2)cc1
CSc1ccc(C(=O)N2CCN(Cc3ccc4c(c3)OCO4)CC2)cn1
O=C(O)C(CC1CC1)N1CCC(CN2CCCCC2S(=O)(=O)c2cc(-c3ccccc3)cs2)(c2cc(F)ccc2F)C1
CN1C=C2C=CC=C(c3ccc4nc(-c5ccc(Oc6ccccc6)cc5)n(Cc5ccccc5)c4c3)C2C1
COc1ccc(N2CCCN(CCCSc3nc(=O)ccn3C)CC2)cc1
Cc1nc(F)cc(Oc2ccc(CNC(CO)Cc3ccccc3)cc2)n1
Cc1cc(S(=O)(=O)N(C)C)cc2nsnc12
CCc1cc(Cl)ccc1NC(=O)C1(C)C(C(=O)OC)=CNC(c2ccc(O)cc2)=C1C
Cn1c(N)ccnc1=O
N#Cc1c(-c2ccc(Cl)cc2)cc(=O)n(C2OC(O)C(O)C(O)C2CO)c1-c1ccc(Cl)cc1
Cc1cc(C)cc(OCC(=O)N(Cc2ccco2)C2CCCS2(=O)=O)c1
Cc1ccc(C(=O)NCCC(=O)N2CCN(c3ccccc3)CC2)cc1
Cn1ccnc1Sc1nc(=O)ccn1CN
CC(C)CC(NC(=O)C(N)Cc1ccccc1)C(=O)NC(CC(=O)O)C(=O)Nc1ccc(-c2nnn[nH]2)cc1
CCOc1ccc(Oc2c(C(=O)N(C)C)cc(=O)n(Cc3ccc4c(c3)OCO4)c2N)cc1
CC(C)C(S)c1cccc(-c2ccc(OCCOCCF)cc2)c1F
CCCCCN(CCCCC)C(=O)N1CCN(C(=O)N(c2ccccc2)c2ccccc2)C(C(=O)NC(CCC(=O)O)C(=O)O)C1
CC(C)C(NS(=O)(=O)c1ccc2nc(-c3cc(C(F)F)on3)sc2c1)C(=O)O
CCN(CC)CCN=C1CC=CC(c2cccc(O)c2C(=O)OC)C12CNC=C1C=CC=CC12
Cc1sc(C)c2c(=O)n(CCCC(=O)N3CCOCC3)cnc12
CCCCN1CC(COC(=O)C2CCCN2C(=O)c2cccc(C(F)(F)F)c2C(F)(F)F)CSC1=O
Clc1ccc2c(c1)C(NCCNCCNc1ccc3cc(Cl)ccc3n1)=NCC2
O=C(NC1CCCCC1)c1ccc(S(=O)(=O)NC2CCCC2)cc1
CN(CCCN(C)C(=O)CCCc1nc(-c2ccc(F)cc2)no1)CC(N)C(=O)NC(C)(C)C
CN(C(=O)Cc1cccnc1)C1NCCCC1N
COc1ccc(S(=O)(=O)N2CCC3(C)C=CC=CC3C2)c(OC)c1NC(=O)CNC(C)=O
CCN1C(=O)CC(c2ccccn2)c2c(Cc3ccccn3)cccc21
O=C(COC(=O)Cc1ccc(Cl)cc1)NC1CCCC1
CC(O)C12C=NC3=C(NCC3)C1N=CN2C1CCCC1
CS(=O)(=O)CCCOC1(Cl)CC=c2c(N)nc(N)nc2=C1Cl
O=C(OCc1ccc(F)cc1)c1cnccn1
Cc1cc(NS(=O)(=O)CCNS(C)(=O)=O)on1
O=C1CSc2cc(NC(=O)C3(c4ccccc4)CCC3)ccc2N1Cc1cnnn1Cc1ccc(F)cc1
Cc1cc(C(=O)NCCCN(C)C)n(-c2ccc(F)cc2)n1
O=C(Cc1ncc[nH]1)Nc1ccc(-c2ncc3n2CNC=C3)cc1
CCC1C(C(O)(c2ccc(O)cc2C)c2cccnc2C)NCC(C)(OC2CCCN2)N1C(N)=O
CCCN(C(=O)C1NC(=O)C(C)C(C)C1(N)c1ccc(N)cn1)C1CC=CCNCCCOCC1
O=C(CCc1ccccc1)NC(C(=O)NCc1ccccc1)C(=O)N1CCCCC1CNC(=O)c1cc(Cl)ccc1Cl
COc1ccc(CNC(=O)C2(C)C=C(c3ccccc3)N=C3C2C(C)=NN3c2ccccc2)cc1
COc1ccc(CC(=O)Nc2ccc(C(F)(F)F)cc2)cc1OC
CC(C)CC(NC(=O)C(Cc1ccccc1)NC(=O)C(CC(C)C)NC(=O)C(Cc1ccccc1)NC(=O)C(N)C(C)C)C(=O)NC(Cc1ncc[nH]1)C(=O)O
N#Cc1nc(-c2ccc(Br)cc2)c(Nc2ccc(C(=O)O)cc2)c2c1CCCC2
O=C(Nc1cc(O)cc(-c2ccccn2)c1)c1ccc(Cl)c(Cl)c1Cl
Cc1cc(C(=O)Nc2ncc(-c3ccc4c(c3)OCO4)s2)co1
COC1=CC=CC2(OC)C=CC=NC12OC1CCC12CNC(N)C2c1ccc(C(N)=O)cc1
CC1CCCCC1
NC12C=CCNC1NN=C2C(=O)N1CCNC(C(F)(F)F)C1(N)c1ccccn1
COc1c(OCc2ccc(Cl)cc2)ccc(CNCc2cnccn2)c1Br
CCCN(CCC)S(=O)(=O)c1ccc2c(c1)oc(=O)n2C
CC(C)(NC(=O)C(=O)O)C(=O)NC(Cc1ccccc1)C(=O)N1CCCC1C(=O)NCCCO
CN(C)CCCC(=O)NCCc1cccc2c1[nH]c1ccccc12
CN1CCCC1C1NCC(=O)O1
Cc1ccc(-c2ncc(CNCCCCn3ccnc3)o2)cc1
CCONc1[nH]c(=O)[nH]c(=O)c1SCC#N
CN(C)CCCNC(=O)NC12C=CC=CC1C(=O)N=CN2
N=C(N)NC(=O)c1cc(-c2ccc(F)cc2)co1
CNC(=O)C(Cc1ccccc1)NC(=O)C(CC(C)C)NC(=O)C(Cc1ccc(O)cc1)NC(=O)NO
COc1cc(OCCN(C)C)cc(N2CCC(=O)c3c(OCc4ccccc4)ccc(OC)c32)c1
Cc1cccc(NC(=O)c2ccc(N(C)S(=O)(=O)c3ccc4c(c3)CCC4)cc2)c1C
CC(=O)NCCC1COc2ccccc2O1
COc1ccc(N2CCN(CC(O)COCCOc3cccc4c3CNCC4C3(c4ccc(Cl)cc4)CCC3)CC2)cc1
COc1ccc(C(=O)N(NC(=O)c2cc(C)cc3c2OC(C)(C)C3)C(C)(C)C)cc1
Cc1ccc(N2C=NC3C=CC=CC3(CCn3ccnc3)C2=O)cc1
Cc1nc(CCc2ccc3c(c2)CCC(CCNc2ccccc2)C3)c(-c2ccco2)o1
O=c1ccc(CSc2nnc3ccccn23)c[nH]1
COc1ccc(CN2C(=O)c3cc(OCC(=O)NC4CCCCC4)ccc3C2=NNC(=O)Cc2ccc(Cl)cc2)cc1
Cc1ccc(-c2nc(-c3ccc(F)cc3)c(SCC3(C)NC=C4C=CC=C(C(=O)O)C43)[nH]2)cc1
O=C(CN1C(=O)C2C=C(Cl)C=CC2C1Cc1ccccc1)NCCc1ccccn1
CCCNCCCC=CCCNCC
CC(C)Oc1cc(N2CCN(C(=O)c3ccc(C(C)C)cc3)CC2)cnn1
CCCCNC1CCC2(O)C=C(OC)C=CC2C1
O=C(NCc1ccc(CN2CCCC2)cc1)C1CCCCN1S(=O)(=O)c1cccs1
CN(C)CC#CC1CCC(N(C)C)CC1
Cc1ccc2c(n1)NCC2(CCNC(=O)Cc1ccccc1)Cc1ccccc1
CC(C)(C)c1cc(C(C)(C)C)n(CC(O)CNC(c2ccc(C#N)cc2)c2ccccn2)n1
COC(=O)C(C)(C)C
O=C1C=C2CC(OCc3ccccc3)CC(=O)C2O1
CCNC(=S)NN=Cc1ccc([N+](=O)[O-])cc1
NC1(c2ccccc2)C=C[NH2+]C1([NH3+])c1ccc(CCCc2ccccc2)cc1
Cc1nccc(-c2ccc(C(=O)N3CCCCC3c3cnccn3)cn2)c1C
CCCCCCCCN(CCCCCCC)CC(O)C12C=CC=C(Cl)C1=CC1=C(C2)C(OC)=CCC1
CNCCc1cc(F)cc2oc3ccccc3c12
N#CC12C=COC(=N)C1(c1ccccn1)CC=CC2=O
CC(C)C(NC(=O)C=Cc1ccc(OP(=O)(O)OCc2ccccc2)cc1)C(=O)N1CCCC1C(=O)NCCCCCl
COCCCNC12C=CC=CC1=NCn1nnc(S(=O)(=O)c3ccccc3)c12
O=C1OC(=Cc2ccc([N+](=O)[O-])cc2)C(C(Cl)(Cl)Cl)=C1c1ccccc1
O=C(CN1CC(S(=O)(=O)Cc2ccc(Cl)cc2)c2ccccc21)NCc1ccco1
CCC(C)C(=O)C(CC(C)C)NC(=O)C(CC)n1ccnc(NCc2nc(C)no2)c1=O
COc1cccc2c1C=COC2C1CN=CN1
COc1ccc(S(=O)(=O)N2[SH]=NC3C=C(Cl)C=CC32c2ccc(S(C)(=O)=O)cc2)cc1
CCNC12C=CC=CC1=NC=NC2Cc1ccc(-c2cc(C(=O)O)co2)cc1
O=C(C=Cc1ccccc1)C12C=CCN(CCCn3ccnc3)C1Oc1ccccc12
Clc1ccc(Nc2nc(-c3ccccc3)c(CNCc3ccccc3)o2)cc1
COc1ccc2c(c1)NCC2CNCC1CN(C(=O)c2ccc(-c3ccccc3)cc2)CCO1
CN(C)C12C(=O)C(O)C=CC1(C(N)=O)C1(CCc3cc(CO)cc(O)c3C1=O)C(O)C=C2O
O=C1CN(c2ccccc2)N(C(F)(F)C(F)(F)F)C1=O
O=c1ccc(-c2ccc(F)cc2)cn1O
CC(=O)CCN1CCCC(O)C1
CC(CO)N1C2C(c3ccc(C#N)cc3)=CC=CC2(CN(C)Cc2ccccc2)C(C)OCCS1(=O)=O
CN(C)CCOc1ccc(-c2c(-c3ccccc3)oc(=O)c3cc4ccccc4cc23)cn1
Cc1noc(C)c1CSc1ncc2sc3c(c2n1)C(C)C=CC3
Cc1cnc(NS(=O)(=O)c2ccc(NC(=O)c3cc(Br)co3)cc2)c(C)n1
CC(C)CCl
CCCOC(=O)NN1C(=O)C(=O)c2c(Br)c(Br)c(Br)c(Br)c21
CC=Cc1ccc2c(c1)C=C1OCC(=O)C=C1C2
CN1C(=O)NC2(CC=C3c4ccccc4NC3(Cc3ccc(O)cc3)N2)C1O
COc1cc2[nH]cc(C(=O)N3CCN(c4ccccn4)CC3)c2c(OC)c1OC
N#Cc1ccc(Cl)cc1Oc1ccc(OCCCO)cc1
CC1CCCC2(CCc3cc(O)ccc3C2)C12CCC(O)(C#Cc1ccc(F)cc1)C2
COC(=O)C1=C(C)C(C(=O)OC)(c2ccc(OCC(=O)NN3C(=O)C(=O)NC34CCCCC4)cc2)C(C)=CN1
CC(C)OCCCNC(=O)C(=Cc1ccc(C(F)(F)F)cc1)c1ccc(F)cc1
Cc1ccc(N2CCCc3nc(Cl)nc(SCC(N)=O)c32)cn1
COc1ccc(C(=O)CN2C(=O)N=CC3(NC(=O)c4ccc(OC)cc4)C=C(Cl)C=CC23)cc1
COC(=O)C1(C)CCCC2(C)CC3(CCC21)CC1CCCC3(O)C1=O
COC1=CC2=CNC3(Cc4cccc(OC)c4C3)C(=O)C2C=C1OC
CC1C(N)=CCCC(=O)NC(=O)C(=O)N1C
CC(NC(=O)CNC(=O)CNC(=N)N)C(=O)NC(CCCNC(=O)C(Cc1ccccc1)NC(=O)OCc1ccccc1)C(=O)NC(CC(=O)O)C(=O)NC(C(=O)O)C(C)C
CC12COC(=O)C=C1C=CC=C2OCC(O)CN1CCCCC1
Cc1ccc(Nc2nc(N3CCN(C)CC3)cc(C(F)(F)F)n2)cc1
O=C(C=Cc1ccccc1)Nc1cc(Cl)ccc1C(=O)O
CC12C=CC(O)=CC1N=CN2
Oc1ccc(COc2ccc3c(c2)OCC3c2ccc(O)cc2O)cc1
COc1ccc(-c2c(COC(=O)C3CCCCC3)cc(=O)[nH]c2N)cc1
CC(C)=CCc1cc(O)c(O)c2c1C13C(=CC4CC1OC(C)(C=C(C)C)C3C4=O)OC2=O
OC(COc1c(C(F)(F)F)cccc1C(F)(F)F)CN1CCN(c2ccc(F)cc2)CC1
CC(C)COc1ccc(C(=O)N(C)CC(=O)Nc2ccc(C(=O)c3ccccc3)cc2)cc1
COc1ccc(OCC(=O)Nc2ccccn2)c(C(C)=O)c1
COc1nc(=O)c(N)cn1C1CNCC(N)(c2ccc(-c3cccc(C(F)(F)F)c3C(F)(F)F)cc2)N1
Cc1cc(Cc2cc(F)ccc2F)c(=O)n2c1C(N)=CC2=O
CCCN(CC1CC1)C(=O)c1ccc(C(=O)NC(Cc2ncc[nH]2)C(=O)O)cc1
Cn1ccnc1C(=O)N1CCCCC1=C(C#N)c1ccccn1
NC(=O)C(CC(=O)O)Cc1ccc2c(c1)C=CCC2
CC(C)CC(=O)N1CC2C=CC(S(=O)(=O)CCC(=O)Nc3ccc(F)cc3)=CC2C1C
O=C(COc1ccccc1)Nc1ncc(-c2ccc(Cl)cc2)[nH]1
CC(C)(C)C12C=CC=CC1SC=C1NC(C(CCCN)N3CCCCC3n3c(=O)[nH]c4ccccc43)=NN12
COc1cccc(C(=O)OCCN2CCCCC2)c1O
CC(=O)C1(OC2CCOC2)Cc2nnn(C3(CN)CC3)c2CN1
CCCCC=CC=CC=CCCCCCCCC(=O)c1nnco1
COc1ccc(N(CC(=O)NCCSc2ccccn2)S(=O)(=O)c2ccccc2)cc1
O=C(O)CCn1nnc(-c2ccc(Oc3ccc(F)cc3)cc2)n1
Cc1c(-c2cc(-c3nc(N)cc(N)n3)co2)cccc1N1CC(C(N)=O)NCC1N
CC(C)CC(NC(=O)C(CCc1ccccc1)NC(C)C(=O)O)C(=O)Nc1ccccc1
COC1=NC=NC2CN(CCOc3ccc(OC)cc3)CCC12
CCOC(=O)CCCNC(=O)c1cc(C)c(=O)oc1C
CCCC(=O)N(C)Cc1ccc(C(=O)N(C)C)cc1
Nc1ccn[nH]1
COC(=O)C(NC(=O)c1ccc(CO)cc1)c1ccc(Br)cc1
CCC(O)CC1CCOC(C)C1
CCCCC1CCCC(C)C1
O=C(Nc1ccc(C(F)(F)F)cc1)Nc1ncc(-c2cc(Cl)cs2)s1
COc1cc(NC(C)CCCN(CC(C)(C)C)C(=O)OC(C)(C)C)c2nc(C)ccc2c1
CCN(CC)S(=O)(=O)c1nc(C)c(C(=O)OC(C)C(=O)Nc2ccc(Cl)c(Cl)c2)cc1C
Cc1noc(C)c1CSc1nnc(-c2ccco2)o1
CC1(C)CC(c2ccc(Cl)cc2)C=CC1CN1CCCCC1C(=O)Nc1ccc(-c2ccccn2)cc1
COc1cc(O)cc2c1CCC(c1c(O)cc(O)cc1OC)C2COC1(O)CC(COC2OC(O)CC2(O)CO)C(O)C(O)O1
CN1C(N)=NC(N)=NC1(C)C
COc1ccc(C23C=CC=CC2=COC(=O)C3OC)cc1
CC(C)OC(=O)N1CCN(C(C)c2ccccc2)CC1
CN(C(=O)CSC12C=C3OCOC3=CC1C(=O)N=CN2CCc1ccc(C(=O)NCc2ccccc2)cc1)c1ccccc1
FC(F)(F)c1ccc(-c2nc(-c3ccc4c(c3)OCO4)ns2)cc1
CCOC(=O)C12C=NC=C(Oc3cccc(NC(=O)Nc4cccc(OC(F)(F)F)c4Cl)c3F)C1=CSC2
CCCC(C)NC(=O)CN1C(=O)C2C=CC=CC2(C(=O)NCc2ccc(OC)cc2)N(CCOC)C1=O
Fc1ccc(-c2cc(-c3ncccn3)c(OCCCCN3CCOCC3)cn2)cc1
CCCCCC(=O)OC1C(=O)CC2(CO)CC3(C)C(CC2C1(C)C)CC1(CCC2C(C1)C(C(=O)O)CCC2(C)C)C(=O)C3(C)C
Cc1nc(-c2ccc(O)c(Cl)c2)c(-c2nnc(C(F)(F)F)o2)n1-c1ccc(Cl)cc1
CC(C)CC(N)C(=O)Nc1ccc(COC(=O)C(O)C(N)Cc2ccccc2)cc1
Cc1[nH]c(=O)n(C)c(=O)c1NC(=O)N1CCCC1Sc1ccc(Cl)cc1
CCCCCCCCCCC[N+](C)(C)CCCS(C)(=O)=O
COc1ccc(N2CCN(CCNC(=O)C3CCCCN3S(=O)(=O)c3ccc4c(c3)OCCO4)CC2)cc1
CC(C)=CCCC(C)=CCOC(=O)c1ccc(CC(NC(=O)CC(=O)O)C(=O)O)cc1
COc1ccc(Cn2ncc(C)c2C(=O)NC23C(C)=CC=CC2=NNC3N)cc1
O=C(Nc1ccccc1)N1CCN(c2ccc(Cl)cc2)CC1
COc1c(Nc2ncc3c(n2)C2C=CC(S(=O)(=O)Nc4ncccn4)=CC2CC3)ccc2c1CCC=C2S(N)(=O)=O
CC(C)(C)c1ccc(C(=O)COC(=O)Cn2cnnn2)cc1
CC(O)C1C(=O)C2(S3(C)C=NN(c4ccc(C#N)cc4)C3C(=O)[O-])SC(C(=O)[O-])=CN12
CC(C)(C)OC(=O)N1CCC1C(=O)CC(N)c1cccs1
Cc1nccc(C(=O)NCc2ccc(-n3cccn3)cn2)n1
NC(=O)c1ncc(-c2ccc(O)c(OC3(C(=O)O)CC(O)(O)CC(O)O3)c2)s1
Cc1nc(C)c(S2(C)C=Nc3ccccc32)nc1Br
CC1C(Oc2nccc(Cl)c2C(=O)Nc2ccc(O)cc2)CCCN1C(=O)c1ccc(-n2nccn2)cc1
CC(=O)Nc1ccc(C=CC(=O)c2ccc(OCCCCCCCCN(C)Cc3ccc(OCC(=O)N(C)C)cc3)cc2)cc1
CN1CCN(CCN2C(C3CCCCC3)=CC3C(C(=O)O)=CC=CC32c2cccs2)CC1
O=C1NCC2(CS)Cc3c([nH]c4cc(OCCCP(=O)(O)O)ccc34)CN2C1=O
NC1(c2ccc(-c3nnc(-c4ccc(Cl)cc4F)o3)cc2)CCCCC1
COC1C=CC(C=C(I)C(C)(Br)Br)=C1O
CC(NC(=O)Cc1ccccc1)c1ccc(C#N)cc1
COc1cc(S(=O)(=O)NCC(c2ccco2)S(=O)(=O)c2cccs2)ccc1C
CCON=CCC(C)CC(=O)O
Clc1ccc(-c2ncc(CN3CCN(c4ccccn4)CC3)o2)cc1
COC12NC(=O)C1=CNC(COC(C)=O)(C(=O)NCC1CCCO1)S2(=O)=O
CCC(=O)NC(CC(C)=NNC(N)=S)c1ccccc1
CN1CCN(S(=O)(=O)c2ccc(-c3ncc4n3N(C(N)C3CCC(N)CC3)CC=C4)cc2)CC1
C=CCc1sc(C)c2ncn(NC(=O)c3ccc(F)cc3)c(=O)c12
CNC(=S)N1CCN(C(=O)C(C)(c2ccccc2)c2ccccc2)CC1
CCOc1ccc(-n2cc(C=C(C#N)C(=O)N3CCOCC3)nc2-c2ccccc2)cc1
c1ccc(C2(CCN3CCOCC3)CCOC(c3ccccc3)(c3ccccc3)CO2)cc1
CCOc1ccc(N2CC(=NC(=O)Cc3ccc(OC)cc3)SC23CCS(=O)(=O)C3)cc1
O=C(O)c1cc(-c2ccc(NC(=O)C3C=C4C=CC=CC4OC3=O)cc2)c(C(=O)c2c(F)c(F)cc(F)c2F)cc1O
O=C1NC(=Cc2c(O)ccc([N+](=O)[O-])c2Cl)C(=O)S1
C=CCN1C(=O)NC(=O)C(=C(C)NCCc2ccc(C)cc2)C1=O
COc1ccc([N+]2=CN(C)C3C=CC=CC32)cc1
Cc1sc(C(=O)N2CCOCC2)c(C#N)c1NC(=O)c1noc(-c2ccccc2)c1C
Cc1ccc(NS(=O)(=O)c2cccc3cc(C(=O)NCc4ccccc4)[nH]c(=O)c23)cc1C
CCOC(=O)N1CCN(C(=O)Cn2c(=O)[nH]c3ccccc32)CC1
CCOc1cccc(NC(=O)CN(C)C(=O)c2cccs2)c1OCC
COc1ccc(O)cc1C=Cc1ccc(OC)c(OC)c1OC
CCCCCCCCCCCOc1ccc(C(=O)N(C)CCC[N+](C)(C)C)cc1
Cc1ccc(Cn2ccc(CCC(=O)O)c2-c2ccc3c(c2)OCO3)cc1
O=C(Nc1nnc2n1CCCC2)c1ccc(Br)cc1
Cc1ccc(Sc2cc(Cl)c(Br)c(Oc3c(Cl)cccc3C=Cc3ccc(C(=O)O)cc3)c2)cc1
O=C(O)C(Sc1nnc(-c2ccccn2)n1Cc1ccco1)c1ccccc1
CC(NC(=O)CS1(C)C=Nn2c(Cc3ccccc3)nnc21)c1ccccc1
COC(=O)C(C)(C)NP(=O)(OCC1OC(O)(n2c(=O)cc[nH]c2=O)CC1(C)F)Oc1ccccc1
CC12C=CC=CC1N(CCN1CCOCC1)C(C=Nn1c(-c3ccccc3)n[nH]c1=S)=C2
O=c1ccc(S(=O)(=O)c2cc(Cl)ccc2Cl)n[nH]1
O=C(NCc1cccs1)c1cc(OCc2ccccc2)cc(OCc2ncc(-c3ccccc3)s2)c1
CS(=O)(=O)C1CCCCN1c1ccc(CC(=O)NCc2ccc(Br)cc2)cc1
COc1ccc(NC(=O)c2ccc(CN3C(=O)N(Cc4ccc(C(=O)Nc5cccc(C)c5C)cc4)C(=O)C4C=CC=CC43)cc2)c(C)c1OC
CCC1(c2ccccc2)NC(=O)C(=O)N1CC(=O)N1CCN(C(=O)c2ccco2)CC1
COC(=O)CC1CCOc2ccc(C(=O)CCCCC(C)C)cc21
CCCCn1c(=NC(=O)c2ccc(CN3CCN(c4ccc(Cl)cc4)CC3)cc2)sc2ccc(C)cc21
COc1ccc(C(C(=O)Nc2c(F)cccc2Cl)[N+](=O)[O-])cc1
Cc1cccc(C)c1OCC(O)Cn1c(C)cnc1C
Cc1ccc(N(CC(=O)N2CCCCCC2)S(C)(=O)=O)c(C)c1
CC1=NCC2C=CC=C(n3cnnc3)C2=C1N1CCOCC1
COc1ccc(C2(c3ccc(-c4ncccn4)cc3)C(=O)N=C(N)N2C)cc1
CC1=NN=CS1(C)CC(=O)Nc1cc(C)cc(S(=O)(=O)N2CCN(c3ccccc3)CC2)c1
COc1cccc(Cl)c1S(=O)(=O)Nc1nccc(C(=O)NC2CCCCCC2)n1
NN1C2C=CC=CC2N=CC2(N)C(Cl)=CC=CC12
COc1cccc(C=C2SC(Nc3ccccc3)=NC2=O)c1OC
CCN(CC)CCON=CC1=CC2=C(C(F)CC(F)=C2)N2Cc3c([nH]c(=O)c4c3COC(=O)C4(O)CC)C12
Cc1ccc(-c2ccc(-c3noc(=O)[nH]3)cc2)cc1
CC(C)CN(C(CO)CCCCNC(=O)C(Cc1ccccc1)N(Cc1ccc(O)cc1)S(=O)(=O)C12C=CC=CC1C=CC=C2)S(=O)(=O)c1ccc(N)cc1
CC1CC=NN1
CCc1nc(=O)cc(C)n1C1CNCC(N)N1
COc1cc(C)cc2nc(N3CCC4C(=O)CN(Cc5ccc(F)cc5Cl)C43)c(O)cc12
CN1CCN(c2nccc(-c3ccc(N(C)C)cc3)n2)CC1
C=CCCCCCCCn1c(=O)cc(C(=O)Nc2c(F)cccc2F)[nH]c1=O
CCCn1c(=O)c2[nH]cc(-c3ccc(OCC(=O)N4CCCCC4C(=O)O)cc3)c2n(CCC)c1=O
CC1(C)CC(=O)Oc2ccc3c(c21)C1C(NOC1(N)C(=O)Nc1ccc(F)cc1)OC3
CC1CCC=C2SC(NC(=O)Cc3c(Cl)cccc3Cl)=NC21
CCN(CC)CCCC(C)NC1=NCC2C(=C1)CCC=C2C(=O)Nc1cccc(OC)c1OC
CCC(=O)N1CCc2cc(S(=O)(=O)CCC(=O)N3CCN(c4ccc(F)cc4)CC3)ccc21
O=C(c1cccs1)N1CCN(CC=Cc2ccccc2)CC1
COc1c(-c2nnn(CC(=O)N3CCCCC3)n2)cccc1-n1ccnc1C
C1=COc2cc(N3CCCC3)ccc2O1
CCCCCC=CC(C(=O)OC)=C1CCN(C(C)=O)CO1
CC(NC(=O)C(NC(=O)OCc1ccccc1)C(C)C)C(=O)NC(CC(=O)O)C(=O)O
NC1(c2ccc(F)cc2)CCC(O)(c2cc(Cl)cs2)NC1
Nc1nccc(C2CNc3ccc(-c4cc[nH]n4)nc32)n1
CCC(C)CNC(=O)C(CC(C)C)NC(=O)C(Cc1c[nH]c2ccccc12)NC(=O)c1ccc(Oc2ccccc2)cc1
CCOC(=O)c1ccc(NC(=O)COc2cc(=O)c(CN3CCCc4ccccc43)co2)cc1
CCCN(C(=O)c1ccccc1)C(c1ccc(F)cc1)c1ccccn1
CCC(NC1=CCNS1)c1ccccc1
Cc1ccc(N2CCN(c3nccc(C(=O)NC4CCC(C(=O)O)CC4)n3)CC2)c(C)c1
Cc1c(-c2c(Cl)cccc2OCc2ccccc2)ccn1-c1ccc(C(=O)O)cc1
Cn1c(N)ccnc1=O
NC1C(C(=O)N2CCCC2C=O)NC2CC21
O=C(Cc1ccccc1)NN=c1cc(O)[nH]c(=O)[nH]1
Cc1ccc(C(c2cccn2S(=O)(=O)c2ccc(C(F)(F)F)cc2)N2CCOCC2)cc1
CN(C=C1Nc2ccccc2C1=O)Cc1ccc(Br)cc1
COC1CC=C(OCCCN2CCN(C)CC2)c2ncnc(N3CCN(S(=O)(=O)c4cccc5c4C=CCC5)CC3)c21
CCc1ccc(NC(=O)C23C=C(c4ccco4)NC(C)N2C=NN3)cc1
O=C(Nc1ncc(-c2cc(Cl)ccc2Cl)s1)c1ccc(Cl)cc1
CC(C)C1(Cc2ccccc2)NC(=O)CNCC(Cc2ccccc2)NC(=O)C(Cc2ccccc2)N(C)C(=O)C(=O)NC(Cc2ccc(O)cc2)C(=O)NC1=O
O=C1C=CC(=O)c2cc3[nH]c(Cc4ccc(NCc5ccccc5)cc4)nc3cc21
CC(=O)Nc1ccc(-c2cc([N+](=O)[O-])cc(O)c2C=O)cc1
Cc1nccc2c1CCC=C2[N+](=O)[O-]
OCc1cc(-c2ccc(Cl)cc2)n(Cc2ccccn2)n1
Cc1cccc(NC(=O)CSc2ccc3nnc(-c4ccc(F)cc4)n3n2)c1F
COc1ccc(N2CCN(C(=S)c3cc(OC)c(OC)c(OC)c3)CC2)cc1
CCC1CCC23C=C(OCc4ccc(-c5ccccc5)cn4)C=CC12CC1(OC)C(OC)=CC=CC1N3Cc1ccccc1
CC(=O)CCC(c1ccc(C)cc1O)c1ccc(O)c(C=O)c1O
COC1C=CC=CC1
CCC(NC(=O)C1CCCCN1S(=O)(=O)CC)c1ccccc1
Cc1[nH]nc(-n2ccc(=O)nc2C)c1C
CN1c2ccccc2C2C=CCN(CC(=O)Nc3ccc4c(c3)OCO4)C21
O=C1OC(C=Cc2c(OCc3cccs3)ccc(Cl)c2Cl)CCC1O
CC(=NNS(=O)(=O)c1ccc(C)cc1)c1ccc(NS(=O)(=O)c2ccc(C)cc2)cc1
CC(C)CNC(=O)Cn1c(S(=O)(=O)Cc2ccc(F)cc2)cc2ccccc21
CC(C)(CCNC(=O)C(c1ccccc1)c1ccc(Cl)cc1)CCN1C2C=CC=CC2C2C=CC=CC21
Cc1ccc2c(c1)-n1cncc1CN1NC=NC21
CCC(C)NC(=O)C(CC(=O)O)NC(=O)C(CC(N)=O)NC(=O)C(CC(C)C)NC(=O)C(CCCN=C(N)N)NC(=O)C(CCCCN)NC(=O)C(Cc1ncc[nH]1)NC(C)=O
O=C(Nc1nc2ccc(NC3CCC(NC(=O)c4ccc(Cl)c(C(F)(F)F)c4)CC3)cc2s1)c1ccc(F)c(F)c1
CCC(=O)OC1(O)C(=O)C(C)CC2(OC(=O)C(O)C(NC(=O)c3ccccc3)C(O)c3ccccc3)CC(=CC(C)C2OC(=O)c2ccccc2)C12CCC(O)(OC(C)=O)C1(CCO1)C2
CC(C)C1(N)NCC23C=CC=CC2(C=CC(C(=O)NCc2ccc4c(c2)OCO4)=C3)SC1=O
COc1ccc(NCC(=O)NNC(=O)C2CC=CCC2)cc1
CC1(C(=O)NC2(C)CNCCC2(N)c2ccccc2)OC2C=CC=CC2NC1=O
COc1ccc(C2CC(CNC(=O)c3cc(C(C)(C)C)on3)C(N)N2c2cccc(F)c2F)cc1
CCCCCCCCCCCCCCCCCCC(=O)OC1(O)C=Cc2[nH+]c3c(cc2C1)CC1C=Cc2[nH]c4c(OC(=O)CCCCCCCCC(=O)NCC(O)O)c(OC(=O)CCCCCCCCCCC)c(CCCC)cc4c2C1=[NH+]3
NC1(CCN2CCN(c3ccc(Cl)cc3)CC2)NC2C(F)=CN=CC2=CC1=O
Cc1ccc(C2OC(=O)c3c2c(C)c[nH]c3=O)cc1
CCC(=O)N(CC)C12CN=CN=C1C=C(OC)C=C2OC
COC(=O)c1cc(OC)c(OC)cc1NCc1ncc(C2CC=Cc3ccncc32)s1
CC(=O)NC1CCC(CCN2CCCCC2C23C=CC=CC2=COC3)CC1
CCOC(=O)C(CCC(=O)O)NC(=O)C1OC(n2ccc(N)nc2=O)CC1(O)O
O=C(CSC(=S)Nc1ccc(Cl)cc1)N1CCCCC1
CC(CO)Nc1ncc2[nH]c(N)nc2n1
Cc1ccc(N2C(=O)CC(=O)C23CC2C=CC3CC2)cc1
CCC(CC)C(=O)Nc1ccc(Nc2ccc(Cl)cc2C(=O)O)cc1Cl
COc1ccc(C2CC(=O)C34C(=O)NC5C=CC(Br)=CC53N(c3ccccc3)C(c3ccc(OC)cc3)C4C2)cc1
Cc1ccc(-c2c3c(cn2CC(=O)O)c(=O)n(C)c(=O)n3C)cc1
O=C1C=CC2(C(=O)N3CCCC3)C(C(F)(F)F)=CC=CC2N1
CC=O
CN(C)c1ccc(C=C(NC(=O)c2ccc(N)cc2)C(=O)Nc2ccc(F)cc2)cc1
O=C(COCc1ccccc1)Nc1ccc(Br)cn1
CC(C)CC(NC(=O)C(C)NC(=O)C(CCC(N)=O)C(C)C)C(=O)NC(C)C
Nc1cc(-c2ccccc2)[nH]c(=O)c1
CCC(CC)OC12CCC3C(CCCC34CC(=O)C(C)C4)C1(Br)C(C)C=CC2=O
Cc1cc(NS(=O)(=O)c2ccc(Cl)cc2)ccc1NC12CN=CN=C1C(N1CCCCC1)=NC=N2
Cc1ccc(C)c(S(=O)(=O)NCC(=O)Nc2ccc3c(c2)OCCO3)c1C
C=CCOC1C(=O)c2ccccc2C(CC=C)C1=O
CCc1n[nH]c(=O)c2c3ccoc3cn12
CCCC(=O)Nc1ccc(-c2nc(-c3cc(NC(=O)CC)ccc3Cl)no2)cc1
Cc1cc(C(=O)CCC(=O)NCc2ccc(Cl)cc2)co1
CC(C)c1ccc(C=CC23C=CC=CC2=NCc2nncn23)cc1
O=C(NCc1ncc(-c2ccc(OC(F)(F)F)cc2)s1)Nc1ccc2c(c1)OCCO2
O=C(N1CCC1c1cncc(-c2ccc(C(F)(F)F)cc2)n1)C12C=CC=CC1N=CN2
COc1cccc(OCc2cccs2)c1CNCCCNC(=O)c1ccc(NC(=O)c2cccc3c2C(=O)C(=O)N3c2ccc(C)cc2)cc1
O=C(NC12CC=NC=C1C=CC=C2c1cccc(F)c1O)C1CC1
CC(C)(C)c1ccc(CN2CCN(CC=CC#Cc3ccc(F)cc3)CC2)cc1
COc1ccc(NN=C2C=NC(=S)C3(CC(=O)C=CC3=NNC(=S)Nc3ccccc3)N2)cc1
COc1ccc(-c2nc(C34C=CC=CC3=COCC4=O)cc3c2CNCC3N)cc1
CN1CCN(C(=O)c2ccc(Cl)cc2Cl)CC1
CCN(CC(NS(=O)(=O)c1ccccn1)c1ccc(-c2ccc(S(C)(=O)=O)cc2)cc1)C(=O)c1ccc(Cl)cc1
CCN(CCc1c[nH]c2ccccc12)C1=NCNC=N1
CCN(CC)CC(O)COc1ccc(NC(=O)C2(C#N)CC2)cc1
O=C(NC12CCN(CC1)C(Cc1ccccc1)C2)c1ccc2c(c1)OCO2
Cc1ccc(S(=O)(=O)OCC2CCSCCS2)cc1
COC1C=CC(CC(C)C2CC3C(C)CCC4C5(CO5)C(OC(C)=O)CC5(CO5)C34C2)OC1=O
Cc1cc(=O)[nH]c(=O)n1C1CC(c2cc(-c3ccccc3)on2)C(N)CN1
C=C1C(c2ccc([N+](=O)[O-])cc2)C(=O)N1CO
O=C(Nc1ccc(F)cc1)c1[nH]cc2c1CC=C2
CCCn1c(=O)c2[nH]c(-c3ccn(Cc4nc(-c5ccc(C)cc5)no4)n3)nc2n(CCC)c1=O
C=CCOC(c1nc(=O)cc(Sc2ccc(C(C)C)cc2)[nH]1)C(C)C
CC(=O)N1CCCCC1C(=O)Nc1ccc(C2(c3ccc(Cl)cc3)C=NN(C(C)(C)C#N)C2)cc1
CCc1ccc(C(=O)NC(=S)Nc2ccc(Cl)cc2N2CCOCC2)cc1
CC(C)c1ncc(C(=O)NC2CC(N)(Cn3cccn3)CCN2)s1
CC(C)Cn1c(N(C(C)C)C2CC2)nc2cc(S(=O)(=O)Cc3ccc(F)cc3)ccc21
CCOC(=O)N1CCN([N+]([O-])=NOc2c([N+](=O)[O-])ccc([N+](=O)[O-])c2[N+](=O)[O-])CC1
CC(=O)OCC12CCC3(C)C(O)C(C4C=CC(=O)O4)CC3C1(C)C(O)CCC21CO1
COC(=O)c1cccc(Nc2ccc([N+](=O)[O-])cc2)c1Br
Cc1ccc(N2CCN(C(=O)CN3CCNCC34CNC=N4)CC2)c(C)c1
Oc1ccc(C=Cc2ccc(O)cc2)cc1
NC(=O)CCc1nc2ccccc2c(=O)[nH]1
Nc1nc(OCCC2CCCCC2)c2[nH]c(N)nc2n1
C1=CC2=NC=NC(NCC3CCCCC3)C2(NCc2ccco2)C=C1
CCc1ccc(NC23C(NCCCOC)=NC=NC2N=CN=C3N2CCOC(C)C2)cc1
CCC(Cc1c(Cl)cccc1Cl)C(=O)NCCc1ccc(C(=O)NCCc2ccc(Cl)cc2)cc1
O=C(Nc1ccc(Br)cn1)c1cc(N2CCCc3ccccc32)co1
CC(=O)NC1(C(F)(F)F)C=C(c2ccc(Cl)cc2)N(O)C1=O
Cn1ccnc1C(=O)NN
Cc1nnc(OCc2ccc(Cl)c(Cl)c2)cc1-c1ccc(Br)cc1
CCn1c(SCC(=O)Nc2ccc3c(c2)OCO3)nnc1-c1cccs1
CCc1nc(N2CCCC2N(C)C)c2cn[nH]c2n1
NC1C2C=CCC1NCC2
CC(=O)OCC(=O)C1CCC2C1(C)CCC13CC(C)CCC21CCC(O)C3
CCOC(=O)CNC(=S)Nc1ccc(Nc2ccc(C)cc2)cc1
CCCN1C(=O)C(C(=O)c2cc3ccccc3[nH]2)=C(c2cccc(F)c2)C1O
CC12CSC(C(=O)O)=C1N=CC(c1ccc3c(c1)OCCN3Cc1cc(F)ccc1Br)=N2
CCCCOc1ccc(-c2ccc3oc4c(c3c2Cl)C(=O)N(C)C(=O)NC4N)cc1
CCOc1ccc(-n2c(C)nc3cc(C(=O)NN=Cc4ccccn4)ccc32)cc1
CC(C)CC(NC(=O)C(CCCNC(=N)N)NC(=O)c1ccccc1)C(=O)NC(C(=O)O)C(C)O
CCCCN1C=NC2(CN3CCCC3)C=C(OC)C=CC2(OC)C1=O
CC(C)CC(NC(=O)C(NC(=O)C(N)CCCCNC(=N)N)C(C)C)C(=O)NC(Cc1ccccc1)C(=O)NC(CCCNC(=N)N)C(=O)NC(CCSC1(C)NC=C2C=CC=CC21)C(=O)O
CN(C)c1ccc(C(O)(c2ccc(C(C)(C)C)cc2)c2ccccn2)cc1
COCCNCC1CCC(c2ccc(OC)cc2)CC1
CCCCCCCCCCCCCC1C(=S)C(=O)N1CCc1ccccc1
NC(Cc1ccc(O)cc1)C(=O)NC12CCCC1NCC(C(=O)O)C(=O)SSC(=O)CN2
CC1(C23C=CC=CC2=COCC3=O)CN=CO1
CCN1CCN(S(=O)(=O)c2ccc(CN3CCCC4(C3)OC(=O)CN4c3ccc(C(=O)OC)cc3)cc2)CC1
O=C1CC2(C=CNCC2)Nc2cccc(-c3ccc4c(c3)CCC=C4)c21
Cc1cccc(C)c1NC(=O)c1cc2n(n1)C(C)(C)NC=C2
CS(=O)(=O)c1ccc(-n2nncc2-c2ccccn2)cn1
CCCCC1(OC)CCC2(CC(C)C3C(C)C4(CCC5C(CCC(OC(C)=O)C5C)C4)C(=O)CC32)C(C)O1
COc1ccc2c(c1OC)C(N)CNC2Cc1ccccc1
COC(=O)c1cc(N)c(S(=O)(=O)N2CCN(c3ccc(S(=O)(=O)N4CCOCC4)cc3)CC2)[nH]1
O=C1NCC(=S)N1CC(O)COc1ccc(Cl)cc1
CCCNCc1ccc(Cl)cc1F
COc1ccc(N(C(C)c2ccc(F)cc2CC(C)C(=O)NCC#N)S(C)(=O)=O)cn1
CCOC(=O)C1(C)C=C(c2nc(-c3cc(OC)cc(OC)c3)c3sccn23)NC(C)=C1C(=O)OC
O=S(=O)(O)O
Cc1ccc(S(=O)(=O)ON2C(=O)C(C)OC3C=CC=CC32)cc1
Cc1cc(C(=O)NNS(=O)(=O)c2ccc([N+](=O)[O-])cc2)co1
Cc1cc(=O)n(C2(CNC(=O)Nc3ccc([N+](=O)[O-])cc3)OCCC2O)c(=O)[nH]1
CCN(C(=O)COC(=O)CNC(=O)c1ccco1)c1cc(=O)n(Cc2ccccc2)c(=O)n1C
CN(C)C1CCc2ccccc2C1
O=C(Nc1ccc(C(F)(F)F)cc1)NC12CCN(CC1)C(CCc1cc(Cl)ccc1Cl)C2
O=C(CSc1ccccn1)NCCc1ccc(Br)cc1
C=CCN1C(=O)SC(=O)C1=Cc1cc(-c2cc(F)cc(Cl)c2)cs1
O=C(CCCNC(=O)N1CCCCCC1)N1CCN(C(=O)c2ccon2)CC1
CCN(c1cc(-c2ccc(CNS(C)(=O)=O)cc2)c(C)cc1C(=O)NC(Cc1ccccc1)C(=O)O)C1CCC(N(C)C)CC1
Clc1ccc(Oc2ccc(NC34CN=CN=C3C=CC=C4Nc3ccc(CN4CCOCC4)cc3)cc2)cn1
CC(=O)Nc1nc(-c2ccccc2)c(-c2ccccc2)c(-c2ccccn2)n1
O=C1C2C=CC=CC2CCN1C1OC(O)C(O)C1COP(=O)(O)OP(=O)(O)OP(=O)(O)O
CC1CCC(=NNC(=O)c2ncc(-c3ccccn3)s2)C1
Cc1ncc(-c2ccc(NC(=O)C34C=CC=CC3=COCC4=O)cc2)s1
Cc1nc(C)n2c3c(c(C(=O)N4CCN(c5ccc(F)cc5)CC4)cc12)C(c1ccccc1)CCO3
Cc1ccc(N2CCN(C34C=CC(N)=CC3N=CS4)CC2)cc1
CC(=O)NC1(C)C=NN(c2ccccc2)C1=O
COc1ccc(-c2ncc3[nH]cc(CCNCC(O)CO)c3n2)cn1
CCOc1ccc(C#CC23CN=CN=C2C=CC=C3S(=O)(=O)Nc2noc(C)c2C)cc1
CC1=CC2C=CC=CC23OC(=S)C12CCCC(O)C23
CCN1CCCCC1C(=O)N1CCCCC1C(O)Cc1ccc(F)cc1
CCCCc1ccc(NC(=O)c2ccc(O)c(C)c2)cc1
O=C1NC(=O)C(=O)C(c2ccc(-c3ccc(F)cc3)cn2)(N2CCN(C3CC3)CC2)N1
COc1ccc(NC(=O)CSc2nc3c(c(=O)n(C)c(=O)n3C)n2C)cc1OC
Cc1ccc(-c2cncc(C3CCCN3C(=O)Cn3cncn3)n2)cc1
COc1ccc(-c2ccc(C3(NC(=O)C(C)C)CCCCN3C3CCCC3)cc2)cc1
CCC(=O)Nc1ccc(NS(=O)(=O)c2cccc(S(=O)(=O)N(C)C)c2C)cc1
CC12C=CC=CC1C(=O)N=CN2c1ccc(F)cc1
NC(=O)CSc1nnc(-c2ccc(Cl)cc2)n1-c1ccc2c(c1)OCCO2
CC1(C(=O)O)CNC(N)(c2ccc(Oc3ccccc3)cc2)C(=O)C1=O
CCc1nc(N)c(-c2c(Cl)cccc2N=NN(CC)CC)c(N)n1
CC(C)NCC(O)COc1cc(O)c2c(c1)C(=O)CC(c1ccccc1)O2
COc1ccc(C(=O)c2cc(O)c(O)c3c2OC(=O)C2C4CC(C4)C32)cc1
CCCCCCCCCCCCCCC(O)C(O)C(CO)NC(=O)C(O)CCCCc1ccc(O)cc1
CC#CC(=O)NC(Cc1ccccc1)C(=O)O
COc1ccc(NC(=O)C2CC(=O)N(CC(=O)Nc3ccc(OC)c(OC)c3)c3c(OC)ccc(Cl)c32)cc1
O=C(NN=Cc1ccccc1)C1(c2ccccn2)C2C=CC1CC2
COc1ccc(-c2nc(C)c(C34COC(=O)C=C3C=CC=C4N)s2)cc1
CN1C=CC2(n3ccc(C(F)(F)F)n3)C=CC=CC12CN1CCC2(CC1)CNC(=O)O2
Cc1ccc(CN2CCC3(CCN(C(=O)c4cnns4)CC3)C2)cc1
CC(NC(=O)CNC(=O)C1CC(=O)CN1C(C)(C)C)c1ccccn1
O=C(CC1N=c2cc(Cl)ccc2=NC1c1ccco1)c1ccc(Cl)cc1
OCCC(NC1CCC2N=CN=C(NCc3cccs3)C2C1)c1ccccc1
CC(C)N(C)CCCNC(=O)NCc1ccc(CNc2ncccn2)cc1
CCn1nc(C)c2c1cc(COC)c(=O)n2-c1ccc(C(C)=O)cn1
Cc1ccc(C23NC(N)C(=O)NC2(C)C2C(N3)C(=O)C(=O)N2Cc2ccccc2)cc1
CC(C)CCNC(=O)C12C(=O)CNC=C1C=CC=C2S(=O)(=O)N1C(C)COCC1C
COc1ccc(CN2CCN(Cc3cc(Cl)ccc3O)CC2)cc1
NC(=O)C1C(=Nc2ccc(F)cc2)OCc2cccc(O)c21
O=c1cn[nH]c(=O)n1CCCNCc1ccccc1
COc1ccc(OC)c(CCNC(=O)c2cc(N3CCOCC3)ccc2NS(=O)(=O)c2cc(Cl)cs2)c1
Cn1cccc1S(=O)(=O)c1ccc(C(O)c2cccc(C(F)(F)F)c2F)cc1
COc1cc(OC)c(OC)c(C(=O)Nc2ccc3nc(-c4ccccc4)oc3c2)c1
CCC(CC)n1cnn(C2(CO)SCC=C2O)c1=O
COc1ccc(OCCC(=O)OCC(=O)Nc2ncc(Cl)cc2Cl)cc1
BrC1(I)C=Cc2ccccc2C1
CNC(=O)C=CC(=O)Nc1ccccc1
COc1cc(C23C=CC=CC2=CCOC3)ccc1O
CC1CC2(CCN1)CCN(CN)CC2
CC1CCC(NC(=O)CSc2nnc3n2NC(c2ccccc2)C=C3)CC1
CC(C)(C)C(=O)Nc1ccc(NC(=O)COc2ccc(C#N)cc2)cc1
NC1=CC(=O)C(=O)NC1
COc1ccc(N2N=CC3C=CC=CC3(C(=O)NCC(=O)NCc3cccs3)C2=O)cc1OC
Nc1ccc(NC(=O)CCN2CCCCC2Cc2ccccc2)cc1
COC1=CC2(OC)C(CN3CCCCC3)=NC=CC2(CN2CCCCC2)C=C1
CC(=O)N1CCC2(CCC3(CO2)ON=CC3C(=O)NC2CC2)C1
CNc1nc(C#N)c(-c2ccc(Cl)cc2)o1
Cc1ccc(S(=O)(=O)c2[nH]c(=O)c(CON=Cc3c(C)nn(C)c3Oc3ccc(C(F)(F)F)cc3)cc2C)cc1
COc1cccc2c1C(C(=O)NCCc1ccccn1)CS2
CCCC1(C)c2ncnc(NN=Cc3cccs3)c2SC1C
CCc1nc(C2CCC(N)(C34C=CC=CC3N=CO4)N2)no1
CCOC(=O)C12NC(=O)C(N(C)Cc3ccc(F)cc3)=C(CSc3ccccc3)N1C=NN2c1ccc(Cl)cc1
C#CCCN1CC(=O)C2(CC3CCC2(CSc2ccccn2)O3)C1=O
CC1(C)C(OCc2ccccn2)C(=O)CC(OCC2CCNCC2)C1O
CCOc1ccc(C(=O)C2COC(=O)c3cccc(OCC)c32)cc1
CCCCN(Cc1ccc(-c2ccc(-c3nnn(C)n3)cc2)cc1)c1nc(C)c(O)c(C(C)(C)C)n1
O=C(Nc1ccc(F)c(F)c1)Nc1nnc(Cc2ccccc2)s1
NC(CCc1ccccc1)C(=O)NC1NC(=O)C(N)(C#Cc2ccccc2)C1Cc1ccccc1
COC(=O)c1scc(-c2ccccc2)c1NC(=O)C(C)n1nc(C)c([N+](=O)[O-])c1C
CC(Br)C(=O)NNC(=S)Nc1ccc(Cl)cc1
N#Cc1cc(Cl)cc(C#N)c1NC(=O)c1ccc(S(=O)(=O)N2CCOCC2)cc1
CC(=O)n1c(=O)oc2ccc(S(=O)(=O)N3CCCC(C)(C)C3)cc21
O=C(CCN1CCNCC1)C1C(=O)C2C=C(O)C=CC2c2cc(O)ccc21
O=C(O)c1ccc(-c2cc(C=CC34C=C(C(F)(F)F)C=CC3N=CN4)co2)cc1
CC#CC1CN(c2ccc(C(C)C)cn2)CCN1S(=O)(=O)c1ccc(NC(C)=O)cn1
Nc1nc(NCc2ccccc2)cc(-c2ccc3cc[nH]c3c2)n1
CCCN(CCC)CC(=O)NC12C=CC=C3N=C(C(C)C)SC31N=CS2
Cc1nccn1-c1ccc(CNCCCCCCNC2=NC3C=CC=CC34CCCCC4=C2)cc1
COc1cc(O)cc(CN2CCCCCCC2)c1
COC(=O)C1CC2CC(N)(C=CI)CC1(c1ccc(-c3cccs3)cc1)N2
CCc1ccc(C(=O)C=Cc2ccc(C=CC(=O)c3ccc(OC)c(C(=O)O)c3)cc2)cc1
O=C1CC(=O)C2(CCC3C=CC4(CNCCCCNCCC5C=CC=CC5C5(CCNC56C(=O)CNC65CC6CCC57C=CC=CC7C6)C4)C2C3)N1c1ccccn1
CCCCCCCCCCCCCCCCC(CC1(CCCCCCCCCCCC)CC(=O)O1)OC(=O)C(NC(=O)COC1C=C(O)C=C2C=CC=CC21)C(=O)O
Clc1cccc2c1C(c1ncc(Nc3ccccn3)s1)CN2
Cc1c(Cl)cc(OCCOc2ccc(C3CCC(C(=O)N(CCC(=O)O)c4ccc(C(=O)N5CCN(c6ccccn6)CC5)cc4)CN3)cc2)cc1Cl
CC1NC(N)(C2CC2C2CC=CCC2)C(=O)O1
O=C(c1ccc(F)cc1)N1CCN(c2cc(Cl)c(=O)n(-c3ccc(Cl)cc3)n2)CC1
Cn1c(SCC(=O)NCc2ccco2)nnc1-c1cccs1
O=C(Cc1c(-c2ccc(Br)cc2)[nH]c2ccccc12)N1CCOCC1
CCc1cc(C(F)(F)F)ccc1OC(=O)c1cc(C(F)(F)F)n(-c2ccc(C)cc2)n1
CC(C)CC(NC(=O)C(CO)NC(=O)C(Cc1ccccc1)NC(=O)C(N)CC(N)=O)C(=O)NC(CC(=O)NC(CN)C(N)=O)C(=O)N1CCCC1C(=O)NC(CCC(=O)O)C(=O)O
CCCNc1nc(-c2ccc(-c3ccccc3)cc2)c2ccc(C)cn12
NC(O)C1CCCN1c1c(OCC(F)(F)F)cc(F)c2c1N(C1CC1)C(=O)C(C(=O)O)C2
O=C(O)CN1C=CC23C=CC=CC2(C1=O)C1C=CC=CC1C3=O
O=C(Nc1ccccn1)C(CC1CCC1)c1c(CC(=O)N2CCN(c3cnccn3)CC2)cccc1C1CC1
CCS(=O)(=O)Nc1ccc(S(=O)(=O)N(C)CC(O)c2ccccc2)cc1
COc1cccc(OCCCCCC2C(=O)c3ccccc3C(C)C2=O)c1C=CC(=O)O
CC(C)(C)O
CCC(=NNC(=N)N)c1ccc(NC(=O)c2ccc(Br)cc2)cc1
CC(C)N1CCNC(Cc2ccccc2)C1(N)CN1CCOCC1
CN1C=C(C(C)(C)O)C(c2ccccn2)=C2NC=NC21C#N
CC(=O)N1CCCCC1CC(=O)N1CCCCC1N(c1ccc(C)cc1)c1ccccn1
CCN1CCN(C(c2cccs2)C(C)NC(=O)C2CCCCC2)CC1
Cc1ccc(NC23CNN=C2C=CC=C3CCNC(=O)C2(NC(=O)c3cc(Cl)ccc3F)CCC2)cn1
N#Cc1ccc(N(C(=O)Nc2ccccc2)C2CCCCN2Cc2cccs2)cc1
COC(=O)c1ccc(COc2ccc(NC(=O)Nc3cccc(OC)c3OC)cc2)cc1
CC(=O)c1ccc(NC(=O)C2C(=O)CCN2C2CCCCC2)cc1
O=C1c2ccccc2N(CCCCN2CCN(C34C=CC=CC3=NSC4)CC2)S1(=O)=O
CC(CNCc1ccc(O)c2occc12)N(C)C
CCOC(=O)CCCBr
O=C(CCN1CCCC2CC3(c4ccccc4)C=CC=CC3C21)c1ccc2sccc(=O)c2c1
O=C(O)c1ccc(Nc2nc(N3CCN(c4ccccn4)CC3)cc(C(F)(F)F)n2)cc1
S=C(NCc1ncc2n1CNC=C2)N1CCCCC1
CC(=O)NC1CCc2cc(-c3c(F)cccc3Cl)cc(OC3CC(N)N3)c2C1
CC(=O)OC1C2CCC1(OC(C)=O)CC2
COc1cc2c(=O)c(-c3cccs3)c[nH]c2cc1-c1ncco1
CON=C1C=C2C(CCC(C)(C)C23CCC24CCCC(C(=O)O)C2(CCCC4(C)C)C3C)C(C)(C)C1=O
CCCCCCCCCCOC(=O)C1(O)OCC(=O)C1CO
CCCCCCC(=O)Nc1cccc2c1NCC2N
CCCCC(C)C1NC(N)(CCOCCOCCOCCOCCOCCOC)C(=O)N1c1ccc(C(C)c2ccccc2)cc1
O=C(Cc1ccccc1)NN=Cc1cccs1
Cn1ccnc1S(=O)(=O)N(C1(C)CCN(C(=O)OC(C)(C)C)CC1)C12C=CC=CC1(N1C=C3C=NC=CC3C1)CCC2
CC1(OCC2(c3ccccc3)COCCC(C(O)(c3ccccc3)c3ccccc3)S2)CCCCO1
CCOC(=O)c1cc(C)c(-c2ccccc2)n1CC(=O)N1CCCCC1
COc1ccc(OC(O)c2noc(-c3ccccc3)c2C)cc1-c1nc(C(=O)O)c(C)s1
Cc1cccc(C)c1-c1ccc(C(=O)NCCN2CCOCC2)cn1
CCCCN(C)CCNC(=O)c1ccc(NS(C)(=O)=O)cc1
Cc1nn(CC(=O)O)c(C)c1CC(=O)N1CCN(c2ccc(Cl)cc2)CC1
BrC[SH]1C=NC2=C1CC=CC2
Cc1c(-c2ccccc2)cccc1-c1c2oc(=O)c3cccc(Cl)c3c2c2[nH]c3ccccc3n12
COC(=O)C(Cc1ccc(F)cc1)NC(=O)OC12C=CC=CC1C=CN=C2
COc1ccc(N2CCN(C(=O)C(=O)NC3C=Cc4ccccc4C3)CC2)cc1
Cc1cccc(S(=O)(=O)N2CCCCC2)c1NC(=O)C1COC=CO1
O=C(NCCO)C1OC(O)C(CNCCn2cc(-c3ccccc3)c3ccccc32)C1O
CC1(C)Cc2cc(Cl)ccc2C2C=C(C(=O)NCc3ccc4c(c3)OCO4)C=CC21
CCCc1ccc(OCCCCOc2ccc(C(=O)OC)cc2)c2c(-c3ccccc3)noc12
CC(CN(C)CCP(=O)(O)O)OC(=O)C(O)c1ccc(N(C)C)cc1
COc1ccc(Nc2nc(N)c(N3CCOCC3)c([N+](=O)[O-])n2)cc1
Cc1cc(O)c2c(c1)C(=O)Cc1cc(O)ccc1-2
Clc1cccc2nc(NCCCNC3=NCC4(CCCC4)c4ccccc43)ccc12
NC(=O)C1(N)C=NC2C3C=C(c4ccc(F)cc4)C=CC3CCC21
COC(=O)C1(c2ccc(C(F)(F)F)cc2)C(C)=CNC(C(=O)OCC2(C)OC(=O)C(=O)N2C)=C1C
O=C(C=Cc1ccc2c(-c3ccccn3)c[nH]c2c1)NO
O=C(NCCO)c1ccc(CNC(=O)N2CCN(C3N=c4ccccc4=NC3c3ccc(Cl)cc3)CC2)cc1
CC(=O)OC1C=C2C(OC(=O)c3ccccc3)(OC(=O)C(O)C(NC(=O)c3ccc(Cl)cc3)c3ccccc3)C(O)(C1)C(C)CC(C)C(=O)C21CCC(OC(C)=O)C(O)C12CCO2
Cc1ccc(Cl)c(NC(=O)C2CCCCN2S(=O)(=O)c2ccc3ccc(=O)[nH]c3c2)c1Cl
COC(=O)CCC(=O)Nc1cccc2c1CCC=C2
O=C(O)CC1Cc2cc3c(cc2C1)OC(c1ccc2c(c1)C=CCC2)=CO3
Clc1nccc(-c2nnc(Cc3ccc4c(c3)CCC=C4)o2)n1
CC1C=C2C=CC=C(OCc3ccc(F)cc3)C2(C)C(=O)O1
CC1=CC=CC2(C)NC3C=C(C(N)=O)C=CC3(F)C(=O)NC12c1ccccc1
CCOC(=O)C12C(C)=C(NC(C)=O)NC1C(C)C1Cc3ccccc3N12
O=C(Nc1ccc(N2CCOCC2)cc1)c1ccc(Br)cc1
O=C(C(=Cc1ccc(F)cc1)Sc1ccccc1)c1ccc(F)cc1
CC(=O)NC(C(=O)NC(Cc1ccccc1)C(O)CN(Cc1ccccc1)NC(=O)C(NC(=O)NN(C)C(=O)c1ccccn1)C(C)(C)C)C(C)(C)C
CN1CC(=O)C(=O)NC1(C)c1cc(F)cc(-c2ccc(S(N)(=O)=O)cc2)c1
CC12CC(O)(CCN3C=C4C=CC=CC4CC3=O)CC1CCC13C=C(O)C=CC12CCCC3
O=C1CNN=C2C(OCc3ccc(C(F)(F)F)cc3)Oc3ccccc3N12
COc1ccc(C2CCC(N)(CCC(=O)Nc3ccccn3)N2)cc1
Cc1cc(C(=O)N2CCCCC2C(=O)c2ccc(N(C)C)cc2)cs1
NC(=O)C(Cc1ccc(-c2cc(-c3ccc(F)cc3)[nH]n2)cc1)NC(=O)C1CCCCN1c1ccccn1
Cc1ccc(C(=O)NN=CC23C=CC=CC2SC=C3Cl)cc1
COc1ccc(C(=O)NC2CCCCN2C(=O)c2[nH]c(=O)n(Cc3ccc(C)cc3)c(=O)c2N)cc1
CN(C)S(=O)(=O)NCCC1(N2CCCCC2C(C)(c2ccccc2)c2ccccc2)CCCCC1
COC1=CC2=CN(CCCN(C)C)C(=O)C3c4cccc(OC)c4C(=O)C23C=C1OC
Cc1ccc(Sc2[nH]c(=O)n(OCCC(C)C)c(=O)c2C)cc1C
Cc1ccc(NC(=O)CS(=O)CC(=O)NCc2cccs2)cc1
O=C(C=Cc1cccc(O)c1O)OC1C(C(=O)O)CCC(O)(C(=O)C=Cc2ccc(O)cc2O)C1OC(=O)C=Cc1ccccc1
CC(C)NC(=O)C1(C)CCN1C(=O)c1cc(COc2ccccc2)[nH]n1
CCCCCCCCCCC1(C)CS2(C=CC(C(=O)OC)C2)Cc2c(OC)ccc(OC)c21
Cc1ccc(-c2nc(=O)cc(SCc3ccc(Br)cc3)n2CCCc2ccc([N+](=O)[O-])cc2)cc1
CCNC(=Nc1ccc(-c2cnns2)cc1)Nc1ccc(C)cc1
O=C(c1ccco1)N1CCN(C(=O)c2cc(Br)cs2)CC1
CC(C)(C)NCC(O)COc1ccc(OCCOCc2ccccc2)cc1
CC(C)(C)C(=O)Nc1ccc(CC(=O)NO)cc1
C=C(CO)C1CC23CCCC(CO)C2(C1)C1C(C)CCC2(CC(C)(C)C(O)C(C)(O)C2)C1CC3C
CN(C)c1ncc2c(n1)nc(-c1ccc(F)c(F)c1)c(=O)n2CCC#N
CN(C)S(=O)(=O)N1CCCCC1(c1ccccc1)C(O)c1ccccc1
NC(=O)CN1CC(=O)C2C1CCN2C(=O)C1(c2ccc(Cl)cc2)CC1
NC(=O)c1ccc2c(c1)Sc1ccccc1N2C(=O)N1CCOCC1
O=c1oc(-c2ccccc2)c(O)cc1C12C=CC=CC1N=CO2
CC(=O)N(C)CCN(C)C(=O)Cc1ccc(NC23CN=CN=C2C=CC=C3C(N)=O)cc1
CN(c1ccccc1)c1ccc(Oc2ccc(NC(=O)C(C)(N)CO)cc2)cc1
CN(C)C1CC2C=CC(CCN3CCCCC3)=CC2C(c2ccc(F)cc2)C1
CC1CCC2(CCCC3(C)CC(O)CCC32)C(OC(=O)c2ccccc2)C12CCC(C(=O)O)C2
COc1ccc(C(=O)C2CCCCN2C(=O)c2nonc2C)cc1
Fc1ccc(C2c3nc[nH]c3N=C3SCCN32)cc1
Cc1ccc(CNC2CC=Nc3c(Nc4cc(F)ccc4F)ncnc32)cc1
C=CCn1c(Cc2nccs2)nnc1SCC(=O)Nc1ccc(OC)c(OC)c1OC
CC(=O)Nc1ccc(NC23SC=NC2N=CN=C3Nc2cc(F)c(F)cc2F)cc1
Cc1ccc(C(=O)Nc2cc(C)cc(N3CCN(c4cc(C(=O)c5ccccc5)ccc4Cl)CC3)c2)cc1
O=C(O)c1ccc(C=CBr)cc1O
CCCCCCCCCCCCC(O)C1CC(CCC(O)CCCCCC(O)CCCCCCCCCCC2(C)C=CC(=O)O2)C(O)O1
COc1cc2c(cc1OC)C1(CCO2)CCN(CC2CC2)CC1
CC(C)c1nccn1Cc1nc(C(N)=O)c2n1C1CC(C1)c1cc(Cl)ccc1-2
CC1CC2(CCC(O)C2)CC2(C1)CC(O)CC13OC1CCC(C=CS(=O)c1ccc(Br)cc1)C23
CC(C)n1nc(Cc2cc(OCC(=O)O)cc(C(F)(F)F)c2)c(C(=O)O)c1Sc1ccc(Cl)cc1
N#Cc1nccc(N2NC=C(c3ncccn3)C2c2ccc(F)cc2)n1
O=C(O)C=Cc1ccc(-c2ccc(-c3cccc4[nH]ccc34)cn2)cc1
CCCCCC1=C(C)C(=O)C=C(CCCCCCC(=O)O)C1=O
Cc1ncc(CS(C)(=O)=O)cc1OCC1Cc2ccc(CCC3CNCCO3)cc2C1
CC(C)=CCc1cc2c(c(O)c1O)OC(=O)CC2c1ccc(O)cc1
C=CC1C(Cl)CN1c1cc(Br)ccc1OCc1ccc(F)cc1
O=CNc1ccc(NC(=O)CCCNCC(O)COc2ccccc2)cc1
O=C(C1CCCCN1C1CCCC1)N1CCN(c2ccccc2)CC1
CCOc1c(Cl)cc(OCCc2ccccc2)cc1CNNC(=O)C(=O)NCCCCNCC(C)C
O=C(O)CCC12C=CNN1C(=O)C=CN2
CC1OCC2C=NC=C(C#CC3CCCC3)C2(CN(C)C(=O)C2CC2)N(C(C)CO)CC1=O
CCCC(NC1CCC2(O)C=CC=CC12)C(C)C
O=c1nc(C2CC2)[nH]c2c(-c3cc[nH]n3)c(C(F)(F)F)sc12
Cc1ccc(-c2nnc(NC(=O)c3ccc4c(c3)OCCO4)s2)c(C)c1
CCN(CCCN1CCCCC1N1CCCCC1)S(=O)(=O)c1ccc(C)cc1
COc1cc(S(=O)(=O)N2CCCCC2C(=O)NC2CCCC2)ccc1C
COc1ccc(NC(=O)NCCc2nnc(SCC(=O)Nc3sc(C)c(C)c3C#N)n2C)cc1
COC(=O)c1ccc2nc(-c3ccccc3)n(CCn3cnc([N+](=O)[O-])c3C)c2c1
CCN1CC2CCN(C(=O)NCc3ccc(Cl)cc3)C2C1=O
CCNCC(O)COC1CN=C2C=CC=CC2c2ccccc21
Cc1cc(OCc2ccccn2)ccc1C=NNC(=O)C1(c2ccc(Br)cc2)C=NOC1
CC1(C(CC(=O)O)NC(=O)C(S)c2ccccc2)NC=C2C=CC=CC21
COc1ccc(C(=O)NC(=Nc2ccc(C(=O)NCCCn3ccnc3)cc2)Nc2ccc(N)cn2)c(OC)c1OC
Cc1ccc(C)c(N(CC(=O)Nc2ccc(Br)cc2)S(C)(=O)=O)c1
Cc1ccc(C(CC(=O)O)NC(=O)c2ccc(-c3ccc(C(=O)O)cc3)cc2)cc1
CNC(=S)N(CCO)CC1C=C2C3=C(C=CC2C(=O)N1)OC=CO3
CC1(C(O)COc2ccc(-c3ccccc3)cc2)CNC(c2ccccc2)c2[nH]c3ccccc3c21
Cc1ccc(S(=O)(=O)N2CCCCC2(C)C(=O)NO)c(C)c1C
N#Cc1ccc(Cn2ccnc2CNC2Cc3ncc([N+](=O)[O-])n3CO2)cc1
CC1(C)CC2CC(=NNC(=O)c3ccc([N+](=O)[O-])cc3)C1C2(C)C
CN1CCCC(N)C1
CCC(=C(c1ccc(O)cc1)c1ccc(OCCN(C)C)cc1)c1ccc(O)cc1
Cc1nn(-c2ccccc2)c(C#CCN2CCN(C)CC2)c1C
O=C(NCCc1ccc(F)cc1)C1CCCCN1C(=O)c1ccc2nccnc2c1
CC(=NNC(=S)NCc1ccccn1)C1=NC2(Br)C=CC=CC2C=C1c1ccccc1
O=C(Nc1ncc([N+](=O)[O-])s1)C1C=C2C=CC=CC2OC1=O
Cc1c(O)cc2c(c1C)CCN=C2NC(=O)c1ccc(C(C)(C)C)cc1
C1=CC2=CNCC2(C(NC2CCCCC2)c2ccccn2)C=C1
CCCCc1ccc(NC(=O)CC23CON=C2C=CC=C3C(C)(C)O)cc1
COc1ccc(OCC(O)CN2CCCCC2(C(=O)O)c2ccccc2)cc1
CC(C)CNC(=O)CN1C=CC2C=CC=CC21S(=O)(=O)Cc1ccc(F)cc1
Cc1ccc(Oc2nccc(NC3NCCCC3(N)C(N)=O)n2)c(C)c1C#N
CC(=O)c1ccc(Nc2nc(N(CCO)Cc3ccccc3)c3c(ncn3CCO)n2)cc1
Cc1nc(CCOc2ccc(CC3SC(=O)NC3=O)cc2)c(-c2ccccc2)o1
CN(C)c1ccc(-c2ccc3c(-c4ccccc4)nc(-c4ccc(C#CCCO)cc4)n3c2)cc1
CCN(CC)c1ccc(C=NNC(=S)NCCc2cccc(OC)c2OC)cc1
CCOc1ccc(-c2nc(CS(=O)(=O)Cc3ccc(Cl)cc3)no2)cc1
Cn1cc(Br)c(C(=O)Nc2ccc(-c3ccc(S(=O)(=O)Nc4nccs4)cc3)cc2)n1
O=C1OCC(c2ccc(O)cc2)C2C=CC(O)=C(O)C12
CC(O)c1ccc(Cl)cc1
O=C(CN1CCN(C(=O)C2c3ccccc3SC2Cl)CC1)NC1CCCC1
CCNC1C=CCC=C1
CC(O)(C(=O)Nc1cc(C#N)cc(C(F)(F)F)c1)C(F)(F)F
CC(C)CCNC(=O)CSc1nnc(-c2cc(-c3ccc(C(C)(C)C)cc3)co2)n1-c1ccccc1
Cc1ccc2c(c1)N(C(=O)c1ccc(F)cc1)CC2(C)CC(=O)Nc1ccc(Cl)c(N2CCCCC2O)c1
Cc1ccc2cc(C34C=CC(S(=O)(=O)N5CCOCC5)=CC3N=CN4)c(=O)[nH]c2c1
CCC1C(=O)C(C)CC(C)COCCC=CC(O)=C(OC2OCC(N(C)C)C(O)C2(C)O)C(=O)C(C)(C(=O)CCc2ncc(C)s2)C1O
CCCCCCCCCCCCCCCC[N+]1(C)CCC(COP(=O)([O-])OCC([NH3+])[NH3+])OC1
CCOC(=O)c1ccc(NC(=O)Nc2ccc(OCCN3CCN(C(=O)Oc4ccc(C(C)NCc5ccccc5)cc4)CC3)cc2)cc1
O=C(Cn1cc(-c2ccccc2)c(Cl)cc1=O)N1CCN(c2cccnn2)CC1
CC(C)c1nccc(CN2CCCC2CNC(=O)c2cccs2)n1
COc1ccc2c(c1)NCC1(CC(=O)C3C=CC=NC3N1)N2
CC(=O)OC1CCC2(CCC3(C)C(C)C=CC4C(C)C5(CCC(C(=O)N6CCN(C(=O)C7OCC(n8c(=O)cc(C)[nH]c8=O)C7CO)CC6)C(C)(C)C5)CCC43C2)CC1(C)C
CCC12CC(OC(C)=O)CC(O)C13C=CC(OC)=CC3CC(c1ccccc1)C2=O
S=C(NN=C(Nc1ccccn1)c1nnnn1-c1ccc(Cl)cc1)NC1CCCCCCCCCCCC1
O=C1CC(N2C3CCCC32)=C2C=CC=CC2(N2CC2)C1=O
Cc1cc(NC(=O)Nc2ccc(Cl)cc2)nc(C)n1
C=CCCOc1cc(OCC)ccc1CC=C
Cc1ccc(CNc2ccc(C3CNCCO3)cc2)cc1
Cc1c(Br)cccc1NC(=O)c1cc(Br)co1
O=C(COc1cccc2c1C(c1ccc(Cl)cc1)NCC2=O)OCc1ccccc1
CCOP(=O)(OCC)C(NC(=O)Cc1cccs1)c1ccc(Cl)cc1
CCCCCCCCCCCCCCCC(=O)O
Cc1ccc(C23N=CNN2CC(c2ccc(F)cc2)CN3)cc1
CC1(C(=O)O)C=CNC2(C(=O)NC2=Cc2ncc(-c3ccccn3)s2)S1(=O)=O
CCc1ccc(NC(=O)c2nc(OC)cc(OC)n2)c(C)c1
CCOc1ccc(NC2=NC3C=CC=CC34N=C(C)NC4=C2)cc1
O=C1NC(=O)C(=Cc2cccc(OCc3ccccc3)c2OCCCCCCOCc2ccc(C(=COCc3ccccc3)c3ccccc3)cc2)C(=S)N1
COC(=O)c1ccc2nc(CNC(C)(C)Cc3ccc4c(c3)OCO4)oc2c1
COc1ccc(-n2c(-c3cc(C)co3)n[nH]c2=S)c(OC)c1
CCCCCCCOCCCCCCCCCCC(=O)O
CON=C1C2CNCC1(C)CC(c1ccc(F)cc1)(c1ccc(F)cc1)C2
CCOC(=O)C1C(c2ccc(OC)cc2)=C(C(O)C2CCCC2)C(=O)N1c1ccccc1
CC(=O)Nc1ccc(C(=O)Cn2c(NCCc3ccccc3)nc3ccccc32)cc1O
N#Cc1ccc(Cn2ccnc2CN2CCC3(CC2)C(=O)N(Cc2ccccn2)C(=O)N3Cc2cccc(F)c2F)cc1
c1ccc(CNc2ncc(-c3ccco3)s2)cc1
CC(=O)N1CCNCC1C(C)C(=O)NC(Cc1ccc(F)cc1)C(=O)NC(C)(CCCNC(=N)N)C(=O)N1CCCC1C(=O)NC(CCCN=C(N)N)C(=O)NC(CC(C)C)C(=O)NC(C)(C)C
Cc1c(OC(C)C(=O)O)cc(OC(C)C)c2ccccc12
COc1ccc(C=C(C#N)C=O)cc1
O=C(O)Cc1c(Br)ccc(Oc2ccc(Cl)c(OC(F)(F)F)c2C(F)(F)F)c1Br
CCCCCC(O)c1ccc2nc(N)n(CN)c2c1
CCOC(=O)C12CNCC(N)(c3ccco3)C1=CC(=O)OC2
CCN(CC)CCCCCCCN(CC)Cc1ccc2nc(-c3ccccc3)c(-c3ccco3)nc2c1
O=C1CC2C=CC=CC2C1=Cc1ccc(Cl)c(Cl)c1
CC(=O)OCC1C(OC(C)=O)C(OC(=O)CCCC(=O)CC(C)(C)O)C=CC12CC1(C)CC2(OC(C)=O)OC(O)C1(O)O
COc1cc(C(=O)NN=C2Nc3ccccc3C2=O)ccc1Br
Cc1ccc(CC(c2ccc(C(=O)N(CCC(C)C)CCC(C)C)cc2)N2CCNCC2)cc1
CC(C)N1C=CC2C=NC=NC21C(=O)c1ccc(NC(=O)c2ccc3c4c([nH]c3c2)CC(C)(C)C(C)(C)C4)cn1
COc1cccc2c1C(CN1CCN(c3ccc(Cl)cc3)CC1)OC(=O)C2
O=C1Nc2cc(F)ccc2C1=NNC(=S)Nc1ccccn1
CC(=O)Nc1ccc(C(=O)NNC(=O)c2ccc3c(c2)OCCO3)cc1
NC1=CC(=CC=CC(=O)O)C2C=CC=CC2(c2ccc(Br)cc2)N1
CC(C)N(Cc1ncc[nH]1)c1ccccc1
CCCC(=O)Nc1cc(Cl)c(C2(c3c(OC)cccc3OC)C=NC3CC2C3)cc1Cl
Cc1cc(NC(=O)Nc2ccc(F)cc2)sn1
CCOc1ccc(NC(=O)Nc2ncc(-c3ccccc3)s2)cc1
Cc1ccc(NS(C)(=O)=O)c(C)c1C
CCc1nnc(C(C)N2CCN(Cc3ccccc3)CC2)o1
CCC(NC1=NC(c2ccccc2)C2C=CC=C(N)C2=C1)c1ccco1
CCC(=O)N1N=COC1(c1ccc(Br)cc1)c1ccc(NC(=O)C=Cc2ccc(C(F)(F)F)cc2)cc1
COc1cccc2c1C(F)CN=C2C(O)CN1CCCCC1NCc1nccc2c1SCC(=O)N2
COC1(OC)C=CC=C2C(Oc3cccc(-c4nc(CC(=O)NCCCO)cc(=O)n4C)c3C)=CN=CC21
COc1cc(=O)oc(-c2ccccc2)c1OC
COc1ccc(C(=O)NCC(=O)OCC(=O)N2CCCCC2)cc1
CCCc1nc(CNCc2ccccn2)c(-c2ccccc2)o1
CC1(C)CN(CCc2cc(N)c(C(c3ccccc3)S(=O)(=O)Nc3ccc(Oc4ccc(Br)cc4)cc3)c3[nH]c(=N)[nH]c23)CC1(C)N
N#Cc1ccc(NC(=O)C2CCCCN2CC(=O)N2CCOCC2)cc1
NC1=C(Cl)C(=O)N(C23C=CC=CC2=CNC3)C1=O
Cc1ccc(CNC(=O)CNC(=O)c2ccc3nc[nH]c3c2)cc1
COc1cc(OC)c(OC)c(C(=O)NNC(=O)Cc2ncc(COc3ccc(Cl)c(Cl)c3)s2)c1
COCC(C)OC1C=CC=CC1
O=C(O)c1ccc(N=C2Nc3cc(OS(=O)(=O)O)ccc3C2=O)cc1
CNC(=O)c1nc(-c2ccc(OC)cc2)c(C23C=CC=CC2=CSC3)o1
COc1ccc2c(c1OC)CC(=O)CN2C(=O)c1ccc(N)cc1
COc1cccc(OCc2ccccc2)c1C=C1SC(N)=NC1=O
O=C(NC1CC1)C(CC1CCCCC1)(c1ccc(C(F)(F)F)cc1)c1ccccn1
CC(C)CC(=O)C12OCC(=O)C1(O)CC(O)CC2(C)Cl
NC12CC=CC(O)(CCN1)C2
CC1=NC(=O)C(c2ccc(-c3ccccn3)cc2)(c2ccccn2)N1C
CC(=O)NC(Cc1ccc(OP(=O)(O)O)cc1)C(=O)NC(C(=O)NCc1ccc(C(=N)N)cc1)C(C)C
CC(=O)OCOC(=O)CN(CN)CC(=O)N(CCO)CCO
CC(C(N)=O)n1ncc(-c2ccc(C(=O)N(C)C3CC(N)(c4ccccc4)CCN3)cc2)c1-c1c(Cl)cccc1Cl
CN(C)c1ccc(C=C2CCc3ccccc3C2=O)cc1
COc1ccc(N2CCN(CCn3nc4c(sc5ccccc54)c(C)c3=O)CC2)cc1
CCN(CC)CCCCN(C)C12C=C(C(N)=O)C=CC1N=CO2
Oc1ccc(-c2ccc(C34C=CC=CC3(C(F)(F)F)N=CN4)cc2)cc1CN1CCCCCC1
COc1cc(Cn2c(N)nc3cc(C(=O)O)ccc32)cc(OCc2ccc(-c3ccc(-c4nn[nH]n4)cc3)cc2)c1
Cc1cc(C(=O)Nc2ccc(C(F)(F)F)cc2)n(C23C=CC=CC2C=CC=C3S(C)(=O)=O)n1
CN(C)CCCNC(=O)c1ncc2c(c1-c1ccc(C(F)(F)F)cc1C(F)(F)F)CCC=C2I
CS(=O)(=O)N1CC=C2C(C1)C(c1ccc(C#Cc3ccc(CNCc4cc(Cl)ccc4Cl)cc3)c(Cl)c1)=NN2CCCN1CCOCC1
Cn1c(=N)n(CC(=O)Nc2ccccn2)c2ccccc21
Cc1ccc(NC(=O)CCCn2cccc2)cc1C
O=C1CC(O)c2ccccc2C1Cc1ccc(O)cc1
CCCC(=O)c1ccc(OCCCN2CC(=O)N(c3ccccn3)C2)cc1
CCNc1ncc2c(n1)nc(-c1ccc(Cl)cc1F)c(=O)n2CC1CCCO1
CC(C)CC(NC(=O)c1ccc(S(=O)(=O)N2CCCc3ccccc32)n1C)C(=O)O
O=C(CSc1nnc(-c2ccc(OC(F)(F)F)cc2)o1)NN=C1NCC(c2ccc(Cl)cc2)S1
CC(=O)Oc1ccc(C(=O)NCCCCCNS(=O)(=O)c2ccccc2)cc1
O=C(Cn1ccc(=O)cc1O)NC1CCC(O)CC1
CCCCCCn1ncc(C(=O)NC(C)c2cccc(CN3CC(CC(=O)O)NC(=O)C34CCC4)c2-c2ccccc2)c1C(F)(F)F
Cc1ccc(CNC(=O)C(C)SCc2ccc(F)cc2)cc1
CC(NS(=O)(=O)c1ccc(Oc2cccc3oc4ccccc4c23)cc1)C(=O)NO
O=C(NCCCc1ccccc1)C(Cc1ccccc1)=NO
COc1ccc2c(c1)SC1(c3ccccc3)NC=C(c3ccc(Br)cc3)N21
CS(=O)(=O)Nc1ccc(Cc2n[nH]c(=S)n2NC(=O)c2noc(-c3ccccc3)c2C(F)(F)F)cc1
CC(=O)N=c1sc2ccc(OC(F)(F)F)cc2n1C
CC1(C2CCC(c3ccc(OCCOc4ccccc4)cc3)C2)OC=NC(=O)C1N
NCn1ccc(C(N)=O)n1
COc1ccc(OC)c(NC(=O)c2ccc3ncsc3c2)c1
ClCCCCl
Cc1cc(C(=O)N2c3ccccc3Sc3cc(Cl)ccc32)cs1
CCCCOC(=O)NS(=O)(=O)c1ccc(-c2ccc(Cn3nc(CCCC)n(-c4cccc(Cl)c4NC(=O)c4ccc(OC)cc4)c3=O)c(F)c2)cc1
COCCn1c(SCc2nc(-c3ccc(Cl)cc3)no2)nnc1-c1ccc(OC)c(OC)c1
Cc1ccc2c(c1)=NC1(CCCC(C)(C(=O)OCCC(C)CCCC(C)C)C1(C)C)CN=2
Cc1ncc(C(=O)N2C3CCC2(Nc2ccc(C(F)(F)F)cn2)CC3)s1
CCC(C)C(NC(=O)OC(C)(C)C)C(=O)NC(=CC12C=CC=CC1=CNC2)C(=O)NC(Cc1ccccc1)C(=O)NC(CC(C)C)C(=O)NC(Cc1ccccc1)C(=O)NCC(=O)O
COc1ccccc1
O=C(NC(CSC(P)P)P(=O)(O)O)c1ccccc1
Fc1ccc(-c2nc(OCc3ccccn3)c3ccccc3n2)cc1
COc1cc(OC)cc(C(c2ccccc2)N2CCCCC2(O)c2ccccc2)c1
CC(C)CC(NC1CCc2ccccc2C1)C(=O)NCc1ccc(C(=N)N)cc1
CCN(c1ccccc1)S(=O)(=O)c1ccc(C(=O)OCc2nnc(-c3ccc(OC)cc3)o2)cc1
CN(C)S(=O)(=O)c1ccc(-c2nc(NCC(C)(C)O)c3cn[nH]c3n2)cc1
CC1CC2(CCC(C)C34C=CC(CC3(C)C)C24)C(=O)O1
CNCC1(N)CCCNC1
CN1CCN(c2ccc(Nc3ccc4ncn(CN)c4c3)cc2)CC1
CCN(CC)CCNC(=O)C12N=CC=CC1C=Cc1c2[nH]c2cccc(O)c12
CC1(C)OC=CO1
CCCCCCCCc1cccc(Oc2cccc(C#N)c2S(=O)(=O)Nc2ncccn2)c1O
Cc1cccc2c1CC1(CCC(N)(CC(C(=O)NCc3ccc(Cl)cc3)c3cccc(F)c3F)CN1)N2C
COc1ccc(-n2nncc2C=NNC(=O)c2cc(-c3ccc(F)cc3)[nH]n2)cc1
CCOC(=O)N1CCN(C23C=CC(OC)=C(OC)C2(N2CCOCC2)C(=O)C=CC3=O)CC1
Cc1cc(C(=O)N2CC=CC3SC=C([N+](=O)[O-])C32)c(CO)c(O)n1
Cc1ccc(C)c(N2CCN(C(=O)Cn3nc(SCC(=O)N4CCCC4)ccc3=O)CC2)c1C
N#Cc1ccc(-c2ccc3nc(NC(=O)C4CC4)ncc3c2)cc1
COc1ccc(OCC=CCOc2nc(Nc3c(F)cccc3F)nc(N3CCOCC3)n2)c(C=O)c1
NC1=NN2CNC=CC2C1=O
NC(Cc1ccc(O)cc1)C(=O)N1CCOCC1
CCN(CC)CCNC(=O)C1CCC(Cn2c3c(c(O)nc2=O)C=CCC3(OC)OC)CC1
COCCS(=O)(=O)C(C(=O)NCCS(N)(=O)=O)C12SC=NC1C=CC=C2c1ccc2ncn(C)c2c1
O=C1Nc2cc(F)ccc2C1=C1Nc2ccccc2C1=NOCc1ccccc1
CC(NC(=O)CC(C)C1C(=O)c2ccccc2C(=O)C1(C)O)c1ccccc1
O=C1CN2C=CC=CC2C2N=CC=NC2N1C(=O)c1ccccc1
CCCS(=O)(=O)C1(C)C2(c3ccccc3)C=C(CN)N=CC2(c2ncon2)NC2C=C(Cl)C=CC21S(N)(=O)=O
CC(C)C(NC(=O)OCC1NC(N)(Cc2ccc(F)cc2)OC1=O)C(=O)O
COc1ccc(Nc2ccc(C3NC=NN3)cc2)cc1
CCCN1C(=O)C(C(=O)NN)(C(C)C)CC2C=CC=CC21
Cn1c(=O)c2c(nc(NCCOCCOc3ccccc3)n2Cc2ccccc2)n(C)c1=O
CCC1(C)C=C2C=C(OCC(=O)N(C)C)C=C3OC=CC23OC1=O
CC(C)N1CCCCC1CN(C)c1cccc2c1S(=O)(=O)CC2
Cc1nn2c(=O)n(CC(=O)N3CCN(c4ccccn4)CC3)c(-c3ccco3)cc2c1-c1ccc(F)cc1
Cc1cc(=O)n(C2CC(n3cnc4cnc(NCCCNCCCNCc5cc(Cl)ccc5C(=O)O)nc43)C(CO)O2)c(=O)[nH]1
O=C1COC=C2C=CC=CC12C(=O)Nc1ccc(OCc2ccc(Cl)cc2)cn1
CCCCCCCCCCC(O)C1CCC(C2CCC(C(O)CCCCCCCC(O)CCCCC(O)CC3(C)C=CC(=O)O3)O2)O1
CN(C)CCCC(c1ccc(F)cc1)C12C=CC=CC1=CC=CC2
NC(N)=NC(=O)c1cncc(Oc2ccc(N(CCCl)CCCl)cc2)n1
O=C1C2CCCCCC3(NCNN3)C1CC2
O=C1C=CC23C=CC=CC2(Oc2ccccc23)C1=O
COc1cccc(N)c1NC(=O)c1ccc(CC=CC(C)NCCc2ccc(Cl)cc2)cc1
COC1CCC(NC2CCC(C(=O)N3CCN(c4ccc(C(F)(F)F)cn4)CC3)(C(C)n3ccc(Cl)n3)C2)CO1
CC(C)(O)C1CCC(CCN2CCN(Cc3ccccn3)CC2)(c2ccc(F)cc2)O1
CSc1ccc(-c2nn3c(c2C)C(C(C)=O)=C(C)NC3)cc1
CS(=O)(=O)N1CCN(C23C=CSC2(N2CCN(c4ccccn4)CC2)N=C(c2ccccn2)N=C3)CC1
O=C(NC1CCCCC1)c1cc(COc2cccc(F)c2F)co1
COC(=O)CCCC(=O)Oc1cc2c(c(CO)c1OC)CC1C=C(OC)C(=O)C=CC1(CO)CC2
c1ccc(CC(CN2CCOCC2)c2ccco2)cc1
Cc1ccc(Sc2ccc(C(=O)Nc3ccc(S(=O)(=O)N(C)C)cc3)cn2)cc1
CCCc1ccc2c(c1)Nc1ccccc1NC2=O
Clc1ccc(SCc2cc(CN3CCN(c4ccccn4)CC3)co2)cc1
Cc1ccc(CN2CNC34C=CC=CC23CN=CN4)cc1
O=C(NCc1ccco1)Nc1ccc2c(c1)OCCO2
O=c1c2c([nH]n1-c1ccccc1)c(=O)n(-c1ccccc1)c1cccc(F)c21
OCC1CCN(c2ncc(-c3cc(Cc4ccccc4)n(C4CCCN4)n3)s2)CC1
NCCNC(=O)C1CC(n2cnc3cnc(NCc4ccc(I)cc4)nc32)C(O)(O)O1
Cc1cc(NS(=O)(=O)c2ccc(NC(=O)c3ccc(N4CCCC4=O)cc3)cc2)on1
C=C1CC(O)C(O)CC1=CC=C1CCC2C(C)CCC2(C(C)C(CCCC(C)(C)O)CC(C)(C)O)C1
Cc1cc(N2CCCCC2C(=O)NCCc2ccc(F)cc2)nc(C)n1
CCOc1c(OCCc2ccccc2)ccc(CN2CCN(C(=O)C(C)(C)C)CC2)c1Cl
CCn1c(C(=O)O)cc2ncc(N3CCCC3)c(F)c2c1=O
CN1CCN(c2cccc(C(=O)Nc3ccc(C(F)(F)F)cc3)c2[N+](=O)[O-])CC1
CC1=C(C)C(=O)C(Cc2ccccc2)(Cc2ccc(O)cc2)C(=O)OC(C)(C)C(=O)C(N)NC(Cc2ccccc2)CNC(C)C(=O)NCCC1=O
O=C(O)c1cc2c(s1)C(c1ccc(F)cc1)Sc1ccc(C(F)(F)F)cc1N2
O=C1NC(=O)C(=Cc2cc(-c3cc(Br)ccc3Br)co2)C(=O)N1
O=C1C=C(c2nc(-c3ccc(Cl)cc3)c3n2CNC=C3)C(=O)N1
COc1ccc(-c2nnc3cc(SCC4(O)CC5(COC(C)(C)O5)OCC4O)ccc3n2)cc1OC
CN1CC2C=CC=CC2=C1C1C=CCN1
Nc1ncc(CC(=O)NCCCCCN2CCN(c3ncc4scc(-c5ccccc5)c4n3)CC2)s1
CC(=O)OC1CCC2(OC(C)=O)C3CCC4CC=CC(=O)C4C3(C)CCC12C
Cc1ccc(C(OCCN(C)C)c2ccc(C)nc2)cc1
CCc1nn(C)c2c1C(c1ccccc1)=NC(N)(c1ccc(Br)cc1)C(=O)N2
CCC(CC)C(=O)Nc1c(Cl)cccc1Cl
CC(C=CC(N)=O)NC(=O)NOCc1ccccc1
CC(=O)c1ccc(NC(=O)CSC23NC(CC(=O)NCc4ccccc4)C(=O)N2C=NC2C=CC=CC23)cc1
CCCN(CCC)C(=O)C(=O)C12C=C(OC)C=CC1N(Cc1ccc(Cl)cc1)C=C2c1ccccc1
CC1CC=NN1
CC=CCCCCCCCCCCCCCCCC(=O)OC1OC(O)CC(O)C1(C)OC1(O)CC(O)CC(O)O1
CC1(O)CC(SC(CCS)c2ccc(Cl)cc2)C(O)(O)OC1O
NC(=O)c1sc(NC(=O)c2ccc(C(F)(F)F)cc2)c2c1C=CC(N)N2
CC(C)CC(NC(=O)C(NC(=O)C(Cc1ncc[nH]1)CS(=O)(=O)C(Cc1ccccc1)NC(=O)OCc1ccccc1)C(C)C)C(N)=O
CCCCc1nn(-c2cccc(Cl)c2Cl)c(C(=O)OCC)c1Cc1ccc(-c2ccc(-c3nnn[nH]3)cc2)cc1
CCC(C)(C)N=C(NC#N)NC1NCCCC(=O)C1(N)C(=O)N1CCCC1
O=C(O)C12C(=O)CN(OCc3c(F)cccc3Cl)C=C1C=CC=C2F
COc1ccc(CCNc2cc(C)c(=O)[nH]n2)cc1
Cc1ccc(S(=O)(=O)Nc2c(C)cccc2C)c(C(=O)Nc2nnco2)c1
Cc1ccc(CNC(=O)C2=CN(c3c(C)cccc3Cl)C3C=CC=CC23)cc1
Clc1ccc(Cl)c(C=NN2C=NC=CC2)c1
CC1C=CNC2(CCc3ccccc3N2)C1=O
O=C1Nc2cc([N+](=O)[O-])ccc2C1=Cc1ccc[nH]1
CCc1cc2c([nH]1)CC(OCCN(CC)CC)C(c1nnc3c(OC)cc(OC)cn13)=C2
Cc1ccc(-c2nnnn2C)cc1NC(=O)Nc1c(Cl)cccc1Cl
Cn1ccnc1CN(Cc1cnc2c(N)nc(N)nc2n1)c1ccc(C(=O)NCc2ccc(N)cc2)cc1
CCC(=O)SCCCC1(C)NC(CCN(C)C)=C2C=CC=CC21
COc1cc(C2C=CCN2)cc2ccccc12
Nc1nc(N)c2ccc(S(=O)(=O)Nc3ccc(C(F)(F)F)c(Cl)c3)cc2n1
Nc1nc(N)c2c(CCCc3ccccc3)c(-c3cc(P(=O)(O)O)co3)[nH]c2n1
CC(=O)N(C)CC#CCOC(C)(C)CO
CCCCC(=O)OC1(C)C(=O)COC2C=CC=CC21OC(=O)c1ccc(NC(C)=O)cc1
CCCCCCCCc1ccc(Nc2nc(N)c(Nc3cc(Cl)ccc3Cl)c([N+](=O)[O-])n2)cc1
COc1ccc(CC(=O)Nc2nnc(CCCCc3nnc(NC(=O)Cc4cc(OC)ccc4OC)s3)s2)cc1
CC(NC(=O)C(N)CC(=O)O)c1ccccc1
CCOC(=O)c1ccc(NC(=O)COC2OCCCC2C)cc1
Cc1ccc(N2CCN(C(=O)CN3C=NC4N=CC=CC43c3nc(C(F)(F)F)c(Cl)s3)CC2)c(C)c1
CC(=O)Nc1ccc(OC2=C3N(C=NN3CN)CC=C2)cc1
N#Cc1ccc(CN2CCCC2(CF)CN2CCCCC2c2ccc(F)cc2)cc1
COc1cc(OC)c(C2(NC(=O)C34C=CC=CC3=CNC4)CCC3C(=O)OCC34C=C3OCOC3=CC24)c(OC)c1
CC(C)n1cc(C(=O)c2ccc(NC(=O)Cc3ccc(C(F)(F)F)cc3)cn2)c2ncncc21
CCN(CC)CC12NC(CCC1N)CC2c1ccc(F)cc1
Cc1ccc(NC(=S)NC2CCC3(O)C=CC=CC3(c3ccccn3)O2)cc1
CC(C)(C(=O)Nc1ccc2c(c1)OCO2)C(c1ccccc1)n1ccnc1
COC1C=CC=CC1
O=C(O)CCCN1C(=S)C(=O)SC1=Cc1ccc(OCc2ccc(Br)cc2)cc1
O=C(Nc1ncc(-c2cc(F)cc(C(F)(F)F)c2)s1)c1ccc(Nc2cnc3ccccc3n2)cn1
CN1C(=O)C2C=CC=CC2(N)NC2C=CC=CC21
COCCn1cc(CC(C)NC(=O)c2cc(C)[nH]n2)cc(Sc2c(C)cccc2Cl)c1=O
Fc1ccc(CN(CC2CC2)c2ccc3[nH]ncc3c2)cc1
CC(C)c1coc2c1C=CC1(C)CCC(=O)OC21C
CCN1C=C(C(=O)O)C2N=C(F)C(N3CC(C)NC(N)C3)=CC2C1=O
CCCN(CCC)c1nc(C(C)=O)cc(-c2ccccn2)n1
Cc1ccc([N+](=O)[O-])c(NCCCCCN=C=S)c1
C=C1C2CCCC1C1(CC(C)CC3(CCC(C)(C(=O)O)CC3)C1)C2
Cc1cc(C23C=C([N+](=O)[O-])C=CC2N=CN3)n(CC(C)C)n1
CC1C=CN2C=C(c3ccc(NC(=O)Nc4c(F)cccc4F)cc3)C=CC12
COCC(C)(C)NC(=O)COC(=O)C1C=C2C=CC=CC2NC1=O
CCC(NC(=O)COc1ccc(C#N)cc1)c1ccccn1
Cc1cc(C)n(-c2nn(C)ccc2=N)n1
O=C1C=C2C(NCc3ccccc3)=NC=NC2N(C(c2ccccc2)c2ccccc2)C1
Cc1ccc(-n2ncc(NC(=O)Nc3cc(C(N)=O)ccc3-c3cc(C)ccc3C)c2C(C)(C)C)cc1
COC1C=CCC=C1
CCCC(=O)NC12C=C(c3ccc(Cl)cn3)C=CC1N=CS2
Oc1ccc(-c2cc(C=Cc3ccccc3)on2)cc1
CC(C)c1nc(-c2ccc(C#N)cc2)no1
COc1ccc(C(=O)NN=C(NC(=O)c2ccccn2)c2ccc([N+](=O)[O-])cc2)cc1
C=C(C)CC12C=CC=CC1C1(CNC(C(=O)NC3CCCCCC3)S1)C(=O)N2
Cc1ccc(C(=O)Nc2ccc3c(c2)C(C)(C)CCN3C(=O)c2ccc(Cl)cc2)cc1
Cc1ncc(C2(C(=O)NC(C(=O)OCCCc3ccccc3)C(C)C)CC(=O)C3C=CC=CC32O)s1
CCCCCCc1ccc(Sc2cc(C(=O)O)ccc2O)cc1
O=C(O)CCC(NC(=O)CN1C(=O)C(=O)NC1(c1ccccc1)c1ccccc1)C(=O)O
COC(=O)C(Cc1ccc(C2CCCCC2)c(OC)c1OC)OC1(O)OCC(O)(CO)C(O)C1CO
CCCCCCCCNC(=O)c1ccc(Br)cn1
CCOc1ccc(N2C(=O)CC2(C)C)cc1
CCn1ccc(Oc2ccc(C(N)=O)c(NC(=O)Nc3ccc(C(F)(F)F)c(OCc4cc[nH]n4)c3)n2)n1
COc1cccc(-c2nc(N)nn2CN)c1OC
CC(C)c1nn(-c2ccc(F)cc2)c(C(=O)N(C)Cc2ccccc2)c1OCC(O)C(CS(=O)(=O)N(C)C)C1CCCCC1
CC(C)n1ccc(C(=O)N2CCCCC2)n1
CN(Cc1ccc(Cl)cc1)C(=O)Nc1ccc(F)cc1
CN(C)CCC12CC(OP(=O)(O)O)CC1CC1(C)CCc3cc(O)ccc3C1C2
CCc1ccc(OCC[N+]2(C)CCCCC2(C)C)cc1
CC(C)N1CCCC1N(C(=O)Nc1ccc(C(F)(F)F)cc1)C1CCC2(CC1)COCO2
O=C(O)Cc1ccc(Cl)cc1-c1nc(NCCc2ccccc2)c(Cl)n(CC(=O)O)c1=O
Cc1ccc(CN2CCCCC2C(=O)c2ccc3c(c2)C=C2C=CC=CC23)cc1
Cc1ccc(C2CC=CC34C=C(C#N)C=CC3(CNC4)N2)cc1
COc1ccc(C=NNC(=O)CSc2nc(N3CCOCC3)nc(N3CCOCC3)n2)cc1
Cc1nc(CNC2=NC3(C(=O)NCCc4ccccn4)C=CNN3C=C2)c(C)s1
C#CCNC(=O)C1C=COCC1(OCc1ccc(CO)cc1)c1ccc(Br)cc1
Cc1nc(C)c(CN2CCN(c3ccc(Cl)cc3)CC2)nc1C
CNC1(C)CCc2cc(C)c(C)cc2C1N1C=NC(=O)C2(O)C=CC=CC12
CC1(O)CC(n2c(=O)cc(F)[nH]c2=O)C(O)(CO)O1
CCCCCOC(=O)C1CCCCN1C(=O)CCCOc1ccc(C(=O)OC)cc1
CCN(CC)Cc1cccc(Nc2ccc3cc(Cl)ccc3n2)c1C
CNC(=O)c1cc(C)ccc1NCC12C=CC=CC1N=CN2C
COc1ccc(OCCNCC(O)COc2ccc(-c3ccc(OC)cc3)cc2)cc1
COc1ccc(S(=O)(=O)c2cc3c(cc2O)-c2ccccc2C(=O)C3=O)cc1
COC1c2ccc(O)cc2C2(C)OCCC1C21CCC(C)CC1
CC12CC=CCC1(COC(=O)c1ccc(Cl)cc1Cl)OC(c1ccco1)C2=O
N#CC(=Cc1ccccc1)C(=O)c1ccccn1
C=Cc1nn(-c2cc(Br)cc(C(C)=O)c2)c(C)c1N(C)C
Cc1ccc2nc(SCC(=O)NNC(=O)c3ccccn3)nc(NC3CCCCC3)c2c1
CN(C)CCCC(c1ccc(C(F)(F)F)cc1)c1ccccn1
COc1ccc2c(c1)CCC1NCC(=O)C(=O)C21C(=O)c1ccccc1
CN(C)S(=O)(=O)C1=CC2NC(=O)C(C(=O)NCc3ccc(F)cc3)=C(N)C2C=C1
CCCCc1ncc(C=C(Cc2cc(-c3ccccc3)cs2)C(=O)O)n1Cc1ccc(Cl)cc1
CC(F)(F)F
CC(=O)C1CCC(C)C12CCC13CCC(=O)CC1CCCC3(C)C2
C=CCn1c(SCC(=O)NCc2ccccc2)nc2c(-c3ccccc3)csc2c1=O
O=C(NCC1COc2ccccc2O1)C1CCCN1S(=O)(=O)c1ccc(Cl)cc1
c1ccc2[nH]c(C3CCCCN3CCCN3CCCCC3)nc2c1
Fc1ccc(-c2ccc(F)cc2CCN2CCC23CCCN3)cc1
CS(=O)(=O)N1CCCCOCC12CCN(c1ncccn1)C2
COc1ccc(S(=O)(=O)C(CC(=O)NCc2ccc(C(=N)N)cc2)c2ccc(F)cc2)cc1
CCN(C(=NNc1ccc(Cl)cc1)C(C)=O)c1ccccc1
N#CC(C#N)C12C=CC=CC1=NCC2
CC1(C)C(=O)NCC2C=CC=CC2N1S(=O)(=O)c1cc(-c2ncccn2)cs1
O=c1ccc(-c2ccccc2)n[nH]1
CCCCc1ccc2c(c1)C(NCCCNc1ccc3cc(Cl)ccc3n1)CCC2O
CC(C)C(CN1CCC(C)C(C)(c2ccc(O)cc2)C1)NC(=O)CCc1ccc(O)cc1
O=C1C=C2C(Br)=CC=CC2OC1c1ncc(NC2CCCCN2)s1
Cc1nn(C)c(Cl)c1C(=O)n1cncn1
COCCCN(c1nc(C)cc(Nc2ccc(C(=O)N3CCN(Cc4ccc(C#N)cc4)CC3)cc2)n1)C1CCCS1(=O)=O
Cc1cc(Cl)cc(NC(=O)CC2(N)CNCC(=O)N2)c1
COc1ccc(C(=O)NC2=NN=CS2(C)CC(=O)NC2CCCC2)cc1
CCCCCC(=O)NCC(C(=O)O)N(C)C(=O)CCCCCCCCc1ccccc1
O=C(Nc1ccc(NC(=O)c2cccc(Cl)c2Cl)cc1)c1cccs1
CCOC1([N+](=O)[O-])C=CC=C2C=NC=CC21Nc1nccc(Cl)c1C(=O)Nc1ncn[nH]1
O=C1NC2C=CC=CC2(NC2CN(C(=O)c3ccc(F)cc3)CCN2)C1=O
O=C(CN1CCCCC1C(c1ccc(Cl)cc1)c1ccc(Br)cc1)NCc1cc(O)ccc1O
CCc1nc(NC2CCCCN2C(=O)C2CCCCC2)c2ccsc2n1
COc1ccc(-c2ncc(CO)c3c2C(Cl)=CCC3)cc1
O=C(Nc1ccc(S(=O)(=O)Nc2ncccn2)cc1)c1ccc(Cl)c(Cl)c1
COc1cc(OC)c(OC)cc1CN1CCCCC1C(=O)NCCc1ccc(S(N)(=O)=O)cc1
Nc1ccc(C(=O)Nc2cccc(CNCCCc3ccccc3)c2C(F)(F)F)cc1C(F)(F)F
CC(=O)Nc1cc(Br)ccc1NC12CN=CN=C1C=CC=C2[N+](=O)[O-]
COc1ccc(NC(=O)CN(C)C(=O)C2CCCCN2S(=O)(=O)N2CCOCC2)c(OC)c1Cl
CCCCS(=O)(=O)NC(CNC(=O)CC)C(=O)O
Cc1cccc(Cl)c1OCC(=O)NC(=S)Nc1ccccc1
Cc1cc2nc(-c3ccc(-c4ccc(NC(=O)CCl)cc4)cc3)oc2nc1C
COc1cc(N(C(=O)Cn2ncnn2)c2ccc(N3CCCC3)cc2)c(OC)cc1C(=O)C=Cc1ccccc1
Brc1nc(NCc2ccc3c(c2)OCO3)cc(Nc2ccc(N3CCOCC3)cc2)n1
Cc1cc(NC(=O)C2CC2c2ccccc2)ccc1-c1ccccc1
NC1(c2nnc3ccccn23)CCNCC(=O)N1C(COCc1ccccn1)c1ccccc1
Clc1ccc(NC2CN=CC=N2)cc1
Nc1ccc(CNCC2(F)CCCCN2C(=O)c2ccc3nc(-c4ccc(F)cc4)n(CC4CC4)c3c2)cn1
CC(C)CCN1C2C=CC=NC2=C(O)C(=O)C1C12C=C(NS(C)(=O)=O)C=CC1S(=O)(=O)N=CN2
Nc1nc(NCc2ccc(F)cc2)c2c(ncn2C2CC(O)C(O)C2CO)n1
CNC(=O)C(Cc1ccc(C#Cc2ccn(CCF)n2)cc1)NS(=O)(=O)c1ccc(Cl)cc1
COc1ccc2c(c1)C(=O)c1c(c(=O)n(CCC(F)(F)F)c3cccc([N+](=O)[O-])c13)C2=O
CCCC1OCC2CC(c3ccc(OC)cc3)C3(OC)C4(C=C5C=CC=CC5C(=O)O4)SC=CC213
CON=C(Cl)C(Oc1ccc(C(C)(C)C)cc1)C(F)(F)F
CCc1cc(=O)oc2[nH]c(CCc3ccccc3)nc(=O)c12
COc1ccc(C(CNC(=O)c2cc(OCc3ccccc3)ccc2S(=O)(=O)N2CCOCC2)N2CCOCC2)cc1
CC(C)(C)NC(=O)N(CCO)Cc1ccc(-c2ccccc2)cc1
O=C1NC(c2c(Cl)cc(O)c(Cl)c2Cl)C2(CCCN2)NC1=O
Cn1c(N2CCCC(N)C2)nc2ccccc21
CC(=O)c1ccc(S(=O)(=O)NC2=NC3NC=C4C=CC=CC43c3ccccc32)cc1
COC(=O)C(Cc1ccc(C#Cc2ccccc2)cc1)NC(=O)COc1ccc(C)cc1
CC1(C(F)F)CCC2C=CC=CC2(NC(=O)N2CCCCC2n2cncn2)O1
COC(=O)c1ccc(NC(=S)Nc2ccc([N+](=O)[O-])cc2)cc1
CCOc1ccc(N2CC(N(Cc3ccc(N4CCCC4)cc3)C(=O)c3cc(OC)ccc3OC)C(=O)C2=O)cc1
NC1(c2ccccc2)NCC2CC1c1cccc(=O)n1C2
Cc1cccc(NNC(=O)CCc2cc(-c3cccc(Cl)c3F)[nH]n2)c1C
COC(=O)N(C)CC1CCCN1c1nc(N)c2c(ncn2C2(O)CC(O)C(C(=O)NC3CCC3)O2)n1
CS(=O)(=O)N1CCCCC1C(=O)Nc1ccc(Cl)cc1
CC(=O)NCc1cccc2ccc3n[nH]c(-c4cccs4)c3c12
O=C(CSc1nnc(-c2cccs2)o1)c1ccccc1
Cc1ccc(C(=O)NC(=Cc2cc(C)co2)C(=O)N2CCOCC2)cc1
COc1cc(OCc2ccccc2)ccc1CCc1ccc(C2OCc3cc(O)ccc3O2)cc1
C#CCNC(=O)c1c2ccsc2cn1Cc1ccc(F)cc1
O=C(Nc1c(O)ccc(Cl)c1Cl)C1=CCNC=N1
CCCCCCCCCC[n+]1ccn(C)c1
COc1ccc(CNC(=O)COc2c(OC)cccc2-c2nc(C)cc(C)n2)cc1
CC(=O)NC(CC12C=CC=CC1=C(O)C=CC2)C(=O)NCC(=O)Nc1ccc2c(c1)OCC(=O)N2
CNC(=O)C(NC(=O)C(C(=O)NO)C(C)C)C(C)C
Cc1nn(-c2ccc([N+](=O)[O-])cc2)c(C(=O)NC(=O)c2cccs2)c1-c1ccccc1
CC(C)(C)c1nn(-c2ccccc2)cc1NC(=O)COc1ccc2c(c1)CCC2
CCN(CC#CCN1CCCCC1)C(=O)CC1CC2C=CC=CC2C1=O
O=C1C(=O)N(O)CC2C=CC=CC12
Cc1ccc(C2CCCC(N)(CN3C(=O)CCCC4C=CC=CC43)N2)cc1
CC(C)CCCC(C)C1CCC2(CCC(CC(=O)O)CC2)C1C
COc1ccc(CNC(=O)C2CC(=O)N(C)c3cccc(S(=O)(=O)Nc4ccc(Cl)cc4)c32)cc1
COCCc1cccc(Cl)c1COc1c(C)ccc(Cl)c1C(=O)NCC(C)O
O=C(c1c(F)cccc1F)C(O)(Cn1ccnc1)c1ccc(Cl)cc1
O=C1SC(=Cc2ccc(C(=O)O)cc2)N(CCc2ccccc2)C1=S
O=C(c1ccccn1)N1CCN(c2ccc(F)cc2)CC1
CC(O)CN1CCCC23C=CC=CC2(F)N(O)C(=O)C13
Cc1cncc(C(=O)Nc2cccc(C3CNCCO3)c2F)n1
CC(C)C1(c2ccc(Cl)cc2)N(C(C)(C)C)CCN1S(=O)(=O)c1cccc2c1C=CCC2
NCC1(Oc2c3c(cc4[nH]ccc24)CNC2(C4(O)CCC4)NC(=O)CC(N)C32)CCCCC1
CC1(C)NCCC(NS(=O)(=O)c2cc(Cl)ccc2Br)C1(C)C
CC(Cc1ccccc1)NC(=O)CNC(=O)Cn1ncnc1[N+](=O)[O-]
Cc1cccc(C)c1NC(=O)COC(=O)CC(NC(=O)c1ccc(Br)cc1)c1ccccc1
OC(CCc1ccccc1)(Cn1cncn1)c1cc(F)cc(F)c1Cl
CC12COC=C1C=CC=C2CNC(=O)C1CC(O)CCN1C(=O)Cn1cncn1
FCC1(OCc2ccc(COc3ccc(OC(F)(F)F)cc3)cc2)CCCC2(C1)OCCO2
O=C(NCCCN1CCOCC1)c1ccc(CNC(=O)c2ccc3c(c2)c(=O)[nH]c2ccccc23)cc1
O=c1ccoc2cc(OCCCN3CC4CCC(CC4)C3)ccc12
O=C(CSc1nnc(CNC(=O)c2cccs2)o1)NCc1ccco1
CCC12C=CCCC1=CNC=C2N
CCOC(=O)C(O)(C(F)(F)F)C12C=CC(Cl)=C(Cl)C1=CNC2
O=C1C(=O)N(c2ccc(C(F)(F)F)cc2)C2=C1C1C=CC2CC1
COC(=O)c1ncc(C(=O)CCCCCc2ccc(S(N)(=O)=O)cc2)o1
O=c1nc[nH]c(CCN2CCCC2)c1N1CCOCC1
CCc1cc(C23C=CC(N4CCN(C)CC4)=CC2N=CN3C)co1
Cc1ccc(C(=O)Nc2cc(C)cc(S(=O)(=O)N(C)C)c2)cc1
CC1CC(C)C2(C(C)CC=C3CC4(CCC(C)(C)CC4)C(C(=O)NCCCCO)CC32)C2(CNc3ccccc32)C1
COCCc1ncc(CN2CCCN(C)C3(CO)C=CC=NC23)s1
CC(=O)NC(C)Cc1ccc(C#Cc2nccc(OCc3ccccc3)n2)cc1
CC1CCCCN1C(=O)C(C)n1c2c(c(Cl)c(C(F)(F)F)c1=O)CC=CC2
CNc1ccc(C=Cc2ccc(OC)c(OC)c2C=CC(=O)c2ccc(Cl)cc2)cc1
OC(c1ccc(Br)cc1)C1CC1Cn1ccnc1
CN(C)c1ccc(NC(=O)NCC(=O)O)cc1
CCOC(=O)c1cc(C(O)(c2ccccn2)c2cccc(OC)c2OC)c[nH]1
COc1ccc(CNC(=O)CS2(C)C=Nc3cc(NC(=O)c4ccco4)ccc32)cc1
Cc1cccc(NC(=O)NCCCCCCNC(=O)Oc2ccc(OCCC(C)C)cc2)c1C
CCCCCCCCCCCCCCCC(=O)OCCn1c(-c2ccc(OC)cc2)cc(=O)c2ccc(C(F)(F)F)cc21
COCCN(CC(=O)Nc1cc(Cl)ccc1F)C(=O)CC1CCC(=O)S1
COc1ccc(C2SCC(=NN=C3CCCCC3)N2c2ccccc2)c(OC)c1
CCOc1ccc(C(=O)NCc2cccn2C(C)(C)C)cc1
COC1=CCC2(OC)C(=C1)N=CN=C2Nc1ccc(OC(F)F)cc1
COC(=O)c1ccc(NC(=O)NC2CC2)c(OC)c1OC
CCc1ccc(O)c(C(C)=O)c1OCc1ccc(C(=O)Nc2ccccn2)cc1
OCC1C(Nc2ncc3ncn(C4(O)CC(O)OC4CO)c3n2)OC(O)C1O
CC1CCCN(C(=O)COC(=O)C=Cc2ccc3c(c2)OCO3)C1C
CCCCCn1c(Sc2ncc(C(F)(F)F)cc2Cl)nnc1C(F)(F)F
COc1cccc2c1CC1(N=C2)OC=CC1C(=O)NCCN(C)Cc1ccc2c(c1)OCO2
CCc1cc(NC(=O)c2ccc([N+](=O)[O-])cc2)ccc1C12C=CC(c3ccc(F)cc3)=CC1N=CO2
CCc1n[nH]c(=S)n1N=Cc1nn(-c2ccccc2)c(C)c1-c1ccccc1
CCC(C)NC(=O)CCC(=O)c1ccc(F)cc1F
Cc1ccc(S(=O)(=O)NC23C=CC=CC2=NC=NC3CC23NC(c4ccccn4)=NN2N=CS3)cc1
CC1(C)CCC(C)(C(=O)N2CCCCC2c2nc(C(C)(C)C)no2)CO1
CCCCCCC(c1nnnn1C(C)C)N(CC)CC
N#CC(C(=O)Nc1ccc(C(F)(F)F)cc1)C(=O)c1c(Cl)cccc1Cl
O=C(Cc1cnnn1Cc1cccs1)NN=CCC(O)C(O)C(Cc1ccccc1)NC(=O)OC1CC2(CCOC2)CO1
CC1(COc2ccc(Oc3cncc(Nc4ccc(S(C)(=O)=O)cc4)n3)cc2)CCO1
CN(C1CCCCCC1)C1SC=NC1=O
CC(NC(=O)COc1ncc(-c2ccc3c(c2)OCO3)c2c1CCC=N2)c1ccccc1
CS1(CCS(C)(=O)=O)C=CN=C1C(=O)Nc1ccc(F)cc1
CCc1nnc2n1N=CC(c1ccc(S(=O)(=O)N(C)C)cc1)S2
O=C(CSc1ncccn1)N1CCN(c2ccccc2)CC1
CCOc1cc(C=CC(=O)Nc2nccs2)ccc1OCCOc1ccc(OC)cc1
O=C1Nc2c(ccc3c2OCO3)C12CCNC(O)C1(Cc3ccc(O)cc3C1)C2
NC1(CN2CCOCC2)CC(=O)NC1c1ccccc1
NC1CCCC(N2CCOC(Cc3ccccc3)C2)N1
COC(=O)c1ccc(NC(=O)NC2CCCCN2S(=O)(=O)c2ccc([N+](=O)[O-])cc2)cc1
CCOc1cc(Nc2nc(Oc3ccc4c(c3)C(N)NC4=O)cc(C(F)(F)F)n2)cc(C(=O)NC2CCCCN2C)c1F
CCOC(=O)C1CCCCN1C(=O)CSc1nc2sc3ccccc3c2c(=O)n1CCCN(C)C
NC(=O)COc1cc(Br)ccc1C=CC1CCCC(N)(Cc2c[nH]c3cc(OCC(=O)N4CCCC4)ccc23)N1
CCOc1cc(N2CCCC2Oc2ccc(C(C)NC(C)=O)cc2)cc(OC)n1
COCCOC1NC(C)CC1N
COc1ccc(N=NC23C=CC=CC2C(=O)NC=C3O)cc1
COc1ccc(CON=C(c2ccccc2)c2ccc(C(C)N(C(C)C)C(C)C)cc2)cc1
COc1ccc(-n2ccc3cnc(Nc4cc(OC)c(OC)c(OC)c4)nc32)c(C#N)c1
CCc1cccc2c1C(CC)OCCN2S(=O)(=O)c1ccc(Cl)cc1
COc1ccc(N2CCN(C3CCC(NC(=O)c4cc(-c5ccc(F)cc5)cs4)CC3)CC2)cc1
C=C1C2OCC1(O)CC1CCC3(CCC(C)(C(=O)O)CC3)C(C)C12O
CCn1cnc2nnc(-c3ccc(NC(=O)Nc4ccc(S(=O)(=O)F)cc4)cc3)cc21
CN(Cc1ccccn1)C1CCCN1c1cccc(C(C)(C)O)c1C(=O)Nc1cccc(OC2CC(N)N2)c1C(=O)Nc1nnn[nH]1
CN(C)C(=O)c1ccc(-c2nccc(-n3cccc3)n2)cc1
N#Cc1c(N)[nH]c(=N)c2c(-c3ccc(F)cc3)c[nH]c12
CC1NC(O)(O)CCC1O
NCN1CC(=O)C(Cc2ccccc2)SCC(=O)NC(=O)C1(N)CCNC(=O)c1ccc(F)cc1
CC(C)c1ccc(OCC(O)CN(C)C)cc1
COc1ccc(O)cc1-c1cc(OC)c2c(c1)OCO2
CC(NC(=O)c1ccco1)C(=O)N1CCNCCC1(N)c1ccccc1
CN1CCN(S(=O)(=O)N(Cc2ccc(-c3ccc(S(N)(=O)=O)cc3)cc2)CC2CCCO2)CC1
CCOC(=O)C1(c2cc(OC)ccc2O)NC(=O)NC=C1C
Cc1noc(C)c1C12C=CC=CC1N=CN2C(C)C
CC(=O)NC(Cc1cc(F)ccc1F)C(O)CNC1(c2ccc(N3CCCCC3)cc2)CCCCC1
O=c1cc(C(F)(F)F)[nH]c(CC2C=NN3C=CC=CC23)n1
CC1=NN=CS1(C)C1(C)CCC(F)(F)CO1
Cc1ccc(S(=O)(=O)Nc2ccc(C(=O)Nc3sc(C(=O)O)c4c3CCC=C4)cc2)cc1
Cc1cc(C2CC3CNCC3C(COC(C)C3CC3)N2)cs1
O=C(NC(=Cc1ccc([N+](=O)[O-])cc1)C(=O)N1CCCC1)c1ccccc1
COc1ccc(CNC2NCC(C)(c3ccc(O)cn3)CC2(C)C)cc1
COc1cc(O)c(C2CC3C=C4OCOC4=CC3(CCN(C)C)CC23CCC(=O)O3)c(OC)c1
CS(=O)(=O)N1CCc2cc(NC(=O)C3CCCCN3S(=O)(=O)c3ccc(Cl)cc3)ccc21
CNC(=O)N1CCC2C(c3nc(C(=O)NCc4ccc(F)cc4)c(O)c(=O)n3C)C21
CCCN(CCC)CCc1cc(OC)c(OC)cc1O
COc1ccc(S(=O)(=O)N(C)c2ccc(C(=O)NCCc3cccs3)cc2)cc1
Cn1c(C(=O)NCc2ccc(CNCCc3ccccc3)cc2)cc2ccccc21
CC1(CNC(=O)C(C=NO)Cc2ccccc2)CCCCC1
CN1CCN(CCCN2N=C3SCC(=Cc4ccc(Cl)cc4)CC3C2c2ccc(Cl)cc2)CC1
Cc1ccc(C(=O)C2CCCCN2C(=O)C(C)Oc2ccc(Cl)cc2)cc1
O=C1NC2CCNCC2(Cc2ccccc2)NC1=O
Cc1nccc2c1CCC=C2NCCCCCNc1nccc(-c2ccc(OC(F)(F)F)cc2)n1
CC1(C(=O)NC(C(=O)O)C2(C)Nc3ccccc3C2N)CC(=O)Oc2c1ccc1c2OCCC1
Cc1ccc(C(=O)NC(=O)Nc2ccc(C(F)(F)F)cc2F)cc1
O=C(c1ccc(OCCN2CCCC2)cc1)C1c2c(O)cccc2SC1c1ccc(O)cc1
CCNC(=O)C1OC(O)(n2cnc3cnc(-n4ccc(-c5ccc(C)cc5)n4)nc32)CC1O
COc1ccc(C23C=NC(C)C24C=CC=CC4CC3=O)cc1
CC(O)CN1CCN(C(=O)NCc2ccc(F)cc2)CC1
CC1C2CN(CC3CCCCC3)C(=O)C1CC2=O
O=C(Nc1ccc(F)cc1)c1cc(N2CCOCC2)sn1
CS(=O)c1ccc(CN2CCCCC2C(c2ccc(Cl)cc2Cl)N2CCN(c3ccc(F)cc3)CC2)cc1
CC1(C(=O)Nc2ccc3c(c2)OCO3)CCN1C(=O)C1(c2ccccc2)CC1
Cn1c(=O)c2c(nc3n2CCC(N)(CCOc2ccccc2)N3)n(C)c1=O
O=C(O)c1sc(-c2ccccc2)cc1NC(=O)C12C=CC=CC1=CC=CC2
Cc1ccc(N(C(=O)Cc2cccs2)c2nccc(NCc3ccccc3)n2)cc1
CN(C)S(=O)(=O)N1CCC=C2C1C(c1ccc(C(F)(F)F)cc1)=NN2CCCN1CCCCCC1=O
CCCCC(CCCCNc1nc(-c2ccccc2)nc(N2CCOCC2)n1)C(N)=O
C=C(C)C1CC2CC(C)C3(C(=O)O)C(CCC45CCC(=O)C(C)(C)C4C(C)CCC53C)C2C1
O=C(C=CC12C(=O)COC=C1C=CC=C2O)c1ccc(O)cc1
CON=C(C(=O)NC12CC(=O)N1C(C(=O)O)=CC(C[n+]1ccccc1CO)S2)c1ncc(N)s1
COc1ccc(Cc2nc(CCC(=O)OCc3cc(=O)n4nc(C5CC5)sc4n3)no2)cc1
COC1=CC=CC2=CNCC(=O)C21c1ccc(OC)cc1
O=C(Nc1ccc2c(c1)CN(C(=O)c1ccccc1)CC2)c1cccs1
COc1ccc(N2CCN(C(=O)c3cc(-c4ccc(N)cn4)[nH]n3)CC2)cc1
CC1C(C(=O)O)CC2(CC=CC3(C(C)CCC4(C)C(=O)C(C)(C)CCC43)C2C)CC12C=CCC(C)(C)C2
CN(C)c1ccc2c(=O)c3c([nH]c2c1F)CC=CC3
CCCCN1CC(C(=O)C2C=Cc3cccc(Cl)c3C2)c2c(O)cccc21
N=C(N)NCCCC(NC(=O)C(Cc1ccccc1)NC(=O)C(Cc1ccc(O)cc1)NC(=O)Cc1ccc(O)cc1)C(=O)O
CCn1nc2c(cc1=O)CNCC2(N)c1nc(CCc2ccccc2)no1
CC=Cc1c(OC)cccc1OC(C)C(=O)NS(=O)(=O)c1ccc(C(C)(C)C)cc1
CC1CN(c2nc(-c3ccc(Nc4ccc(F)cc4)cn3)no2)CCN1
NC1(c2ccc(I)cc2)CC=C2C(Br)=CC=CC21
CN(C)CCCC1CCC(=O)C2=Nc3ccc(O)c(O)c3SC21
N#CC1CC(C(=O)c2ccco2)CC12CCC2
COc1ccc(NC(=O)c2sc3c(c2NC(=O)c2ccc(F)cc2)C=CC3)cc1
Cn1c(=O)c(N)c2n(Cc3ccccc3)c(SCC(=O)N3CCN(c4ccc(F)cc4)CC3)cn2c1=O
CNC(=O)c1scc2nc3n(c(=O)c12)CCC3
CC(=O)Cn1cnc2c(CC(=O)N3CCC4(CC3)COCO4)csc2c1=O
CC1(C)OCc2c(C(F)(F)F)ccc(NC(=O)N(Cc3ccccc3)Cc3ccc(OCC(O)CO)cc3)c2O1
C1=NCC(c2ccc3c(c2)Oc2ccccc2O3)N1
CC(=O)Oc1cc(OC(C)=O)c(OC(C)=O)c(C(=O)Nc2cc(N3CCOCC3)ccc2F)c1
CCOC(=O)c1cc2n(n1)CC(C#N)C(NC1CCC(NCc3ccccn3)CC1)=C2
CC(=O)NC1C=CCC=C1
Cc1ccc2c(n1)CC(=O)C(c1ccc(Cl)c(Cl)c1)N2
O=c1[nH]c2ccccc2n1CCCCN1CCCCC1Oc1cccc(Cl)c1Cl
Cc1ccc(-c2nnc(SCC(=O)NC3CCCCC3)o2)cc1
CCCCCCc1nc2cc(-c3ccc(Cl)cc3Cl)c(=O)[nH]c2n1-c1ncc(C)s1
NC(CO)C(=O)NC(CCC(=O)O)C(=O)O
C=CC(Oc1ccccc1C)Oc1ccc(OC)c2c1CCCC2(CC)C(C)C12CC(=O)NCC(O)OC(C)(CO)C(O)(O)C(C)(O)CCCC=CC3(CCCCN3)CC(=O)C(=O)C(CC(O)C1=O)O2
CC(C)=NNC12CN=CN=C1C=CC=C2Oc1ccccc1
CCOc1cc(O)ccc1C12C(=O)COC=C1C(O)=CC=C2O
CCCN1CCCCC1c1ccc(CCCc2ccc(C(=O)O)cc2)cc1
CC(C)C1(N2C=c3c(-c4ccc(-c5ncn[nH]5)cc4)n[nH]c3=NC2)NCC(=O)O1
O=C1C2C=CC=CC2(C(=O)O)C=CN1C=Cc1cc(-c2cccc(F)c2F)cs1
CCOc1ccc(N(CC(=O)NCc2ccco2)S(=O)(=O)c2c(Cl)cccc2Cl)cc1
CC(=O)C1CC23CCCCC2(C(C)CC2(CCC(O)CC2)C3)C1C
COc1ccc(S(=O)(=O)n2ncc(N)c2OS(=O)(=O)c2ccc([N+](=O)[O-])c(Cl)c2)cc1
Cc1ccc(C)c(S(=O)(=O)N2CCN(c3ccc([N+](=O)[O-])cc3)CC2)c1C
COc1ccc(Oc2ccc(C(=NCCc3ccc(Cl)cc3)NO)cn2)cc1
Cc1ncc(NC(=O)CSCC(=O)Nc2ccc(C#N)cc2)s1
CN(CC12C=CC=CC1CC(N)OCCCNC(=O)C(C)(C)COC2)S(=O)(=O)c1ccc(F)cc1
Cc1ccc(S(=O)(=O)N(CC(C)C)C(CCCCNC(=O)OCc2ccccc2)C(=O)O)cc1
CCOC(=O)C1(C)C2C=CC=C(C(F)(F)F)C2N(C(=O)c2ccc(P(=O)([O-])O)cc2)S1(=O)=O
CCOc1ccccc1
CCC(C)C(NC(=O)C(Cc1ccccc1)N(C)C)C(=O)NC(C(=O)NC(CCCCN)C(O)C(=O)Nc1ccc(C(=O)O)cc1)C(C)C
CC(=O)OC12C(C)CCC1CC1C(C)C(=O)OC13OC3C2OC(=O)c1ccccc1
COC1C=CCC=C1
O=C(Nc1ncnn1Cc1ccccc1)C1CC1
CNC1C=CCC=C1
CC(C)(C)C(NC(=O)C(Cc1ccccc1)Cc1ccccc1)C(=O)Nc1ccc(N2CCCC2=O)c(C(F)(F)F)c1
O=C1OC(=Cc2cccc(O)c2O)C=C1N1CCNCC1
CN(C1C=CCC(O)C12CCCCC2)C1(O)CC(C(N)(O)N(C=O)C(C)(C)C(N)(C=O)CC(C)(N)N)C(=O)c2c(O)cccc21
CCC(C)(C)NC(=S)NN=C1Nc2cc(S(=O)(=O)Nc3ccc(C)c(C)c3)ccc2C1=O
N#CC(C#N)=Cc1cc(-c2ccc(Cl)cc2)co1
CC(=O)NC1(C)NC(N)C(=O)O1
Cc1cc(C)cc(NC(=O)c2nnc(-c3ccc(Br)cc3)o2)c1
CC(=O)OC12COC1(O)CCC1(C2)C(=O)C(OC(=O)C(O)C(NC(=O)C(CC(C)C)NC(=O)OC(C)(C)C)c2ccco2)CC2(OC(=O)c3ccccc3)CC(=CCC2(C)O)C1(C)OC(C)=O
NC(=O)c1ccc(-c2nc(CCCC(=O)N3CCN(c4ccccn4)CC3)no2)cc1
CN(C)CCCNc1nc(NCC2C=C(Cl)C=C3C=CC=CC32)c2c(ncn2C2CCCC2)n1
NC1(c2ccc(-c3ccc(CN4CCCCC4)cc3)cc2)CCC2CCN(CCc3ccccc3)C2N1
COC(=O)c1ccc(-c2cc(-c3ccc(NC(=O)Nc4ccc(C(F)(F)F)cc4)cc3)on2)cn1
COC(=O)C(CC1NC=C2C=CC=CC21)NC(=O)c1ccc(C#N)cc1
CN(N)C(=O)C1(N)CN(C2CCCCCC2)c2ncnc(Nc3ccc(C(F)(F)F)cn3)c21
Cc1ccc(=O)[nH]c1C(=O)NC(Cc1cccc2ccccc12)C(=O)NC(Cc1ncc[nH]1)C(=O)O
O=C(Nc1ccc(Oc2cnccn2)cc1)c1ccc(Br)cn1
COC(=O)c1c(Cl)cc(O)c(O)c1OC
CC1=C(C(C(N)=O)C(=O)O)C2(Cc3cc(F)ccc3C(=O)N2)NCC1c1ccnc2c1C=C(N)CC2
COC(=O)NN
COc1c(O)cccc1CC1(OC)C(=O)CC2(OC)C=CC=CC2(O)C1O
O=C(NC1CCCC1)c1cc(C2CCCCN2)n(-c2ccc(C(F)(F)F)cc2)n1
CCCCC#Cc1cc(=O)n(C2(O)CCC(CO)O2)c(=O)[nH]1
COc1ccc(C=C2C(=O)CC3C=C(Cl)C=CC34C=C(Cl)C=CC24)cc1
Cc1noc(-c2ccccc2)c1COc1ccc(C(=O)NC2CCC(O)CO2)cn1
Cc1c[nH]c2ccccc12
CC(=Cc1[nH]c2c(=O)nc[nH]c2c1C(C)C)C(=O)Nc1ccccn1
CN(C)CCCN1N=CC(=O)C2C=CC=CC21c1ccc(Br)cc1
Cn1cc(Cl)c(C(=O)Nc2ccccc2)n1
Cc1nc(=O)[nH]c(O)c1S
CC(=O)C1CC2CC3(CCC4(C)CC5C(N)=CNC(=O)C5CC4C3)CC(C)C2C1
COc1ccc(CNC(=O)NCC2(C)CC3(C=CCC4(C3=O)C(C)C(C)CC3C=CC(=O)C(C)(C)C34)C(C)CC2OC(C)=O)cc1
NC(Cc1ncc[nH]1)C(=O)O
C1=CC2CN=C(CN3CCOCC3)C=NC2C=C1
COc1cc(Cc2cc(C)cc(Cl)c2Oc2cc(F)cc(OCC(=O)O)n2)nc(OC)n1
Cc1nc(C(=O)NCc2ccccn2)cc(C2CCCN2C(=O)OC(C)(C)C)n1
COc1ccc(C(=O)Oc2ccc(C#N)cn2)cc1
Cc1ccc(N(C(=O)c2ccc(Br)cc2)c2ccc(O)cc2)c(C)c1
O=C(COC(=O)c1ccc(Oc2ccccc2)cc1)Nc1ccc2c(c1)OCO2
Cc1ccc(CCNCCc2ccc(OCCCCCCC(=O)NO)cc2)cc1
CS(=O)(=O)c1ccc(-c2cccc(NC(=O)c3cc(-c4ccc(Cl)cc4)cs3)c2F)cc1
c1cc(-c2ncc(NC3CCC(c4nncn4C4CC4)N3)cn2)n[nH]1
O=CNc1cc(-c2ccc(Cl)cc2)n(-c2ccc(Cl)cc2)n1
CC(C)NC(=O)CN1C(=O)Cn2c(C(=O)NCc3ncccn3)cnc2C2C=CC=CC21
Cc1ccc(C)c(Nc2ncc(Cl)n(C(COCc3ccccc3)CC(C)(C)C#N)c2=O)c1C
CC1(N)CC(O)(OCc2ccc3c(c2)C(=O)c2ccccc2C3=O)CC(O)O1
NCCCCCCCCCCCCCCCNc1ccc(OCc2ccccc2)cc1
CC(Nc1ccccc1)c1ccc(C(C)C(=O)Nc2ncc(C(C)(C)C)s2)cc1
C=C1C(C)(C(=O)O)CCCC12CC(Br)CC1=C2C(C)=CC(CBr)C1=O
COCCCNC(=O)c1cccc2c1N(C(=O)c1ccc([N+](=O)[O-])cc1)CC2
CCNc1ncc2[nH]c(N)nc2n1
CCCCCCCN(C(=O)OCCCCOc1ccc(C(=O)N2CCOCC2)cc1)C(C)C12C=CC=CC1N=CS2
Cc1cccc(OC(C)(C)C(=O)O)c1Oc1ccc(CC2NC(=O)SC2=O)cc1
CC1COc2cccc(OCCCN3C=NC4C=CC=CC43C)c2C1
Cc1cc(Oc2cc(Cl)c(C)cc2Cl)c(C)cc1Cl
CCOC(=O)CN(C(=O)C=Cc1cc(Br)co1)C(C(=O)NC1CCCCCC1)c1ccc(C)cc1
O=C(O)c1ccn(-c2ccc([N+](=O)[O-])cc2)n1
Cc1cc(NC23C=CC=CC2=NC=NC3)c(C)cc1Cl
COc1ccc2nc(NC(=O)C3CCCCN3S(=O)(=O)c3noc(C)c3C=Cc3cccs3)sc2c1
NC(=O)C12CN(C(=O)CC(=O)O)C=C1C=CC=C2C(O)C1CCCCC1
COc1ccc(C2(O)OC(=O)C(Cc3ccccc3)=C2c2ccc3c(c2)OCO3)cc1
CC(=O)Oc1cc(C=C(C)C(=O)O)cc(OC(C)c2ccc(OCCNC(=O)c3ccc(OCCCn4ccnc4)cc3)cc2)c1
CC(C)OC12C(=N)C(C=C1C#N)CC1=C2CNCC1(N)c1ccccc1
O=C1NC(=S)C(=CC23C=CC=CC2C=CC=C3)N1
CN(Cc1ccccc1)C(=O)c1cc(N2CCCCC2O)cc(S(=O)(=O)N2CCOCC2)c1
CCOC(=O)N1CCN(C(=O)c2cccc([N+](=O)[O-])c2C)CC1
Cc1nc(-c2ccccc2)c(-c2ccccc2)n1N=CC=Cc1ccccc1
O=C1C=NC2C=CC(Cl)=CC2(c2ccccc2)NC1
COc1ccc(N2C=NC(=O)C3C=CC=CC32C=CC(=O)c2cc(O)ccc2OC)cc1
COc1cccc(C2CCCCN2c2ncc(-c3noc(C)c3C)s2)c1F
COc1ccccc1
CC(C)CC(C#N)NC(=O)C(CC(C)C)NC(=O)C1CCC(N)N1
CCOC(=O)C1=CN(c2c(OC)cccc2OC)C=C(c2ccc([N+](=O)[O-])cc2)C1(C)C(=O)OCC
CCC(C(=O)NCc1ccccn1)c1cccc(OC)c1OC
Cc1ccc(OCC(=O)Nc2ccc(N3CCOCC3)cc2)cc1
CC(C)C(NS(=O)(=O)c1ccc2c(n1)C=CCC2)C(=O)N1CCCCC1C(=O)N1CCCCC1
Cc1nc(N2CCCC2Cc2ccccc2)cc(S(=O)(=O)CC(C)C)n1
O=S1(=O)N=CNCC12Nc1ccc(Cl)cc1S2
CCCCc1ccc(NCC23C=CC=CC2N=CN3C)cc1
COc1ccc(NN=C2CCCSC2)cc1
COC1=CC2=C(C=C3NC(c4cc(OCc5ccccc5)ccc4OC)=CC(=O)N3C2C)CC1OC
c1ccc(CNCCOc2ccc(-c3ccccc3)cc2)cc1
CNc1ncc2[nH]c(N)nc2n1
COc1ccc(N2CCN(C(=O)c3ccc(C(=O)O)cc3)CC2)cc1
COc1ccc(C2NC(c3cc(-c4ccc(Cl)cc4)n(-c4ccccc4)n3)=NN2C(=O)NC2CCC(O)C2)cc1
CC1(C2CCCCC2N)Nc2c(c(F)c3ccccc3c2N(C=O)C(N)=O)N(c2ccccc2)CC1=O
Clc1cccc2c1CCCO2
Oc1ccc(-c2cncc(OC3CCN3c3cc4c(cn3)CCC=C4)n2)cc1
CN(Cc1cc2c(cn1)CCOC2)Cc1nnc2n1CCC2
Cc1ccc(NC(=O)CSc2nc(-c3cccs3)cc(C(F)(F)F)n2)cc1
COc1cc(C(C#N)(CCCN(Cc2nccn2C)S(=O)(=O)c2ccc(C)cc2)S(=O)(=O)c2ccc(Cl)cc2Cl)c(OC)cc1N
CCOC(=O)c1cc(=O)c2c(-c3ccc(S(C)(=O)=O)cc3)c(C(C)=O)sc2n1Cc1ccco1
O=C1OC(=Cc2ccc(Cl)cc2)C(c2ccc(Cl)cc2)=C1c1ccc([N+](=O)[O-])cc1
C1=CC2=NC3C=CN=CC3CC2(Nc2ccccc2)C(c2ccccn2)=C1
Cc1ccc(CCc2nnc(SCC(=O)Nc3nccs3)n2C)cc1
CC(C)Sc1nc2[nH]c(=O)n(C)c(=O)c2n1CCCCc1ccccc1
COc1ccc(CN2CCNC(CC(=O)NCCCc3ccc(S(N)(=O)=O)cc3)C2=O)cc1
CCCCCCC1(C)C(=O)C(N)(c2ccc(-c3ccccc3)cc2)CCNC=C1C(=O)N(CCOC)CCOC
Cc1nn(C)c(N2CCOCC2)c1CNC1CCC(O)CC1
CCNC(=O)NCCC(=O)NCC1CCN(Cc2nccs2)CC1
NC(=O)c1cccc(COc2ccc(-c3ccc(C(F)(F)F)cn3)cc2)c1-c1ccc(Cl)cc1
CCOCCCNC(=O)CCN1N=C2N(c3ccccc3)N=C(C)C2(C)CC1=O
CC=C1N(C)C(=N)C(=O)N1CC(=O)OCC
COc1ccc(CCC(Nc2ccc(OC)cc2)C(=O)Nc2ccc(NC(C)=O)cc2)cc1
O=C(O)CCC=CCC1CCC(OCc2ccc(-c3ccc(F)cc3)cc2)C1NS(=O)(=O)c1ccc(OC(F)(F)F)cc1
COc1ccc(C2C(O)=C(C(C)=O)C(=O)N2Cc2ccccn2)cc1OC
Cc1ccc(C23C=CNC2N=CN=C3N2CCCCC2N2CCOCC2)cc1
CCCCN1C=NC2C=CC=CC2(CCS(=O)(=O)CC(=O)N2CCCC2)C1=O
CC1=NC2(c3ccco3)C=CC=CC2C(C(=O)N2CCOCC2)=C1
CC1CCCN1C
COc1ccc(OC(C)=O)c(C23C=CC(=O)C(C)(C)C2C(=N)OC(C#N)=C3)c1OC(C)=O
O=C(Nc1ccc(N=c2cc[nH]c3ccccc23)cc1)Nc1ccc([N+](=O)[O-])cc1
CCN(CC)C(=O)Cn1nncc1-c1ccccn1
CCCCCCCCC(O)C1C=CCO1
Cc1cc(Cn2c3cccnc3c(=O)n2CC(C)C)ccc1OCc1ccc(C(=O)O)cc1
COc1ccc(NC(=O)N(C)CC(c2ccc(F)cc2)N2CCN(C)CC2)cc1
NC12C=CC34NC(=O)C(=O)NC3(C=CC3=C(c5ccccc5OC5C=CCCN5)NCC34)C1NCC2=O
COc1cc(C)cc2cc(F)c(C(O)CN3CCC(NC(=O)C4CCCCC4)C(F)C3)nc12
CC1CCC(NC(=O)COC(=O)c2ccc(Cl)cn2)CC1
CCCNC(=O)C1(n2cnc3cnc(NC(=O)Nc4ccc(OC)cc4)nc32)CCC(O)(O)O1
COc1ccc(OC(=O)Nc2ccc(Cl)cc2)c(C23C=CC(O)=C(O)C2=C(O)OCC3=O)c1
O=C(O)C(=Cc1ccc([N+](=O)[O-])cc1)NN=c1cn[nH]c2ccccc12
CNc1ncc(CN2CCCC2NCCOc2ccc3c(c2)OCO3)s1
CC1(C(=O)NS(=O)(=O)c2ccc(Cl)cc2)CCN1C(=O)c1ccccc1
CC(C)C(NS(=O)(=O)Cc1ccccc1)C(=O)OCC(=O)c1ccc(F)cc1
O=C(CSc1nnc(-c2ccccn2)n1-c1ccccc1)NC(=O)Nc1ccc(F)cc1
COc1ccc(C2(C(F)(F)F)NCC3(C(=O)Nc4nn[nH]n4)C=NNC3(C)N2)cc1OC
CCCCn1cnc2c(N)nc(SC)nc21
CC1NCC(CCCc2ccccc2)CC1O
COc1ccc(CCNc2nc(OC)cc(C(=O)NC(CC(C)C)C(=O)O)n2)cc1
CN1CCN(C23C=CC(Br)=CC2OC2C=CSC2N=C3)CC1
CCCc1ccc(O)c(OCCCOc2c(C(C)C)ccc(OCCCCC(=O)O)c2C(C)=O)c1C(C)=O
Cc1cc(C)c(=O)[nH]c1CNC(=O)NCCN1CNc2ccccc21
CCCC1=CC(=O)N(C2CCC(OCC(O)CC(F)(F)F)CC2)C2(Cc3ccc(-c4ccc(C5NC=NO5)cc4)cc3)N=CNN12
Cc1nccn1CC1CCN(Cc2[nH]cc3c2C=CC(C#N)N3)CC1
CCCN1CCN(c2ncc3c(n2)nc(-c2ccco2)n3C2OCC(CO)C2(O)O)CC1
CCOC(=O)Cn1c(=N)sc2c(OCc3ccccc3)ccc(OCc3ccccc3)c21
N#Cc1cccc(C2C=CCNC2N)c1Cl
CC1CC2=CCC3C(C)C4(O)C5(CCCC(C)(C)C5)C(=O)C5CC4(CO5)C(O)C3(C)C2C(O)C1(C)C
CCOC(=O)c1cc(-c2ccc(C)c(C)c2)n(C2CCC(NC(=O)c3ccc(OC)cc3)N2)n1
Fc1ccc(CCNc2ncc3c(n2)[nH]c2ccccc23)c(F)c1
CC(C)CC(NC(=O)C=Cc1ccccc1)C(=O)NC(CCc1ccccc1)C(=O)NC(Cc1ccc(O)cc1)C(=O)NC(C(N)=O)C(C)O
CC1C(=O)C2(C(=O)OC34C=C5COCC(=O)C5=CC3C(OC(=O)C35CC(OC3(C)C)C(=O)C5C)CC(C)(C)O4)COC1C2(C)C
Cn1ccnc1CC(NC(=O)C(N)Cc1cccc2c1CCC=C2)C(=O)NCc1c[nH]c2ccccc12
Cc1ccc(C2C=NN(C(=O)c3cccc(Cl)c3Cl)C2c2cccc(O)c2O)cc1
CCOc1ccc(CCNS(=O)(=O)c2ccc(C)cc2)c(OCC)c1
COC(=O)C12C=C(C)NC(c3ccc(Cl)cc3)N1C=NN2
CCOC(=O)c1oc(NC(=O)c2ccc(F)c(F)c2)cc1C
O=C(NCCCN1CCN(c2ccc(Cl)cc2)CC1)NC1C=Cc2ccccc2C1
CC1(CN)NC=C2C=CC=C(O)C21
COc1ccc(CN2CCCC(=O)C2C(=O)NCc2ccc(-c3ccn(C)n3)cc2)cc1
N#Cc1ccc2oc(C(=O)NCCC(NC(=O)c3ccccn3)C(=O)O)nc2n1
COc1ccc(OC)c(S(=O)(=O)N2CCCCC2C(=O)Nc2ccc(C(C)=O)cc2)c1
CC(=O)Nc1cc(C(=O)OCC(=O)c2ccc(F)cc2)cs1
COc1cc(OC)c2c(c1CC(C)=O)CCO2
O=C(CO)Nc1ccc2[nH]c(=O)[nH]c2c1
C=C(C)C1CC2CCC3(CO)CC4(CC(C)C3C2C1)C(C)CCC1(C)C4C(OC(=O)CC(=O)OC)CCC1(C)C
COc1ccc(OC)c(C(c2ccc3ccccc3n2)N2CCN(c3ccc(Cl)cc3)CC2)c1OC
COc1ccc2nc(C(O)CN3CCCCC3NCc3ccc4ccsc4c3Cl)ccc2c1
O=C1C=C2C(O)=CC=C(O)C2OC1CN1CCN(S(=O)(=O)c2ccccc2)CC1
CC12C=CC=CC1C(C=NN1CCN(c3ccc([N+](=O)[O-])cc3)CC1)=CC=C2O
CC1(N)NCC1N
COc1ccc(NC(=O)Nc2ccc(-c3cc(OC)c(OC)c(OC)c3)cc2-c2ncccn2)cc1
C1=CC2CC3(CCSCS3)C(C1)N2
O=Cc1ccc(O)c(-c2cccc([N+](=O)[O-])c2[N+](=O)[O-])c1
CS(=O)(=O)c1ccc(C(=O)N(Cc2ccco2)C2CCCS2(=O)=O)cc1
COCC(=O)NCCN1CCCCC1NS(=O)(=O)Cc1ccccc1
O=C(O)C(O)=CC(=O)c1ccc(Cl)cc1
C[N+](C)(CCC(=O)[O-])Cc1ccccc1
CCC(C)C(=O)NC(c1cccs1)c1ccc2cccnc2c1O
CCOC(=O)C1(C)COc2c(Cl)cc(OCc3noc(C)c3C)cc21
NC(=O)C1(c2ccccc2)CCC(N)(c2cccn2-c2ccccn2)CN1
O=C(O)CNC(=O)c1nc(O)ccc1-c1ccc(Cl)cc1
Cc1cccc(Oc2ccc(-c3ccc(C(=O)O)cc3)cc2)c1Br
COc1cc(C=NNC(=S)NO)cc(OC)c1
CC(=O)NCC(NC(C)=O)c1c(F)cccc1F
Nc1nc(N2CCOCC2)cc([N+](=O)[O-])n1
N=C(N)c1ccc(CC(NS(=O)(=O)c2ccc(-c3ccccc3)cc2)C(=O)N2C3C=CC=CC3CC(F)(F)C2CCCCN)cc1
COc1ccc(C)c(C(O)c2ncc(-c3ccc(C(F)(F)F)cc3)[nH]2)c1C
C=CC1CC1(NC(=O)C1(OC2=NC(c3ccon3)Cc3cccc(OC)c32)NCCC1N)C(=O)O
CC12C=C3C(=CC1(C#N)NC14C=CC=CC12C(=O)NC4CO)NCC3F
CCCCc1cc(C(=O)O)ccc1C(C)C
C1=CC2=CC=CC(c3ncnc4nc[nH]c34)C2C=C1
COc1ccc2c(CN3CCCC3O)c(C(N)=O)sc2c1
CC(C)c1ccc(OCc2cccc(F)c2C(=O)Nc2ccc(C(=N)N)cc2)cc1
CC(C)C(=O)N1CCN(c2ccc(F)c3c2NC(=O)C(N)C3C(=O)O)CC1
CC(C)N(Cc1nccn1Cc1ccc(S(C)(=O)=O)cc1)C1CCCCN1C
CCc1nn(C)c(Cl)c1CN1CCCCC1Oc1ccc(C2CC(C(=O)O)C2)cc1
CCC(CN1CCCCC1(C)C)OC(=O)Nc1ccc(OC)cc1Cl
COC1=CC=CC2(OC)OC3(CCCN3C(=O)c3cccc(Cl)c3OC)C(=O)CC12
CC(C)CC(NC(=O)C(C)N)C(=O)NC(CC(=O)O)C(=O)NC(C)C(=O)NC(Cc1ccc(O)cc1)C(=O)O
CC(C)(C)OC(=O)N1CC=CC(c2ccc(Cc3ccc(-n4c(CC(N)=O)nc5ccccc54)cc3)cc2)C1
COc1ccc(C=CC23C=CC=CC2=COCC3=O)cc1
Cc1c(NC(=O)c2ccccn2)c(=O)n(-c2ccccc2)n1C
O=C(Nc1ccc(Cl)cc1)C12C=CC=CC1=COC2
CCOc1cc(OC)c2c(c1)C1NC(c3ccc(O)cc3)=NC(=O)C1(C(=O)O)N2CC=C(C)C
COc1cc(O)ccc1C1CCC(CO)C23N=c4c(F)cccc4=CC2CCC=C13
CON=C1C(O)C(O)CCC12CCCC1C(=O)C(=O)N(C(C)(C)c3ccc([N+](=O)[O-])cc3)C12
Cc1cccc2c1NSC2
COc1ccc(-c2nn3c(c2C)C=CNC3c2cccs2)cc1
COc1ccc(C=NNC(=O)Cc2ccc(Cl)cc2)c(OC)c1OC
COc1ccc(COC(=O)C2=CCCc3ccccc32)c2cc(C(N)N(C)C)[nH]c(=O)c12
COCCn1c(C(Cc2cccs2)NS(=O)(=O)c2ccccc2)nc2cc(C(C)(C)C)ccc21
c1ccc2c(-c3nn[nH]n3)cccc2c1
CC1(C)OCCN(C23C=CC=CC2C=C(N2CCCCCC2)C(=O)C3=O)C1=O
CC(C)NC(=O)C(CCCCNS(=O)(=O)c1ccccc1)NS(=O)(=O)c1ccc(C(=O)Nc2ccc3c(c2)C=CCC3)cc1
CN1CC(c2ccc(Cl)cc2)CS(=O)(=O)C1=NC1CCC(c2ccc(F)cc2)CC1
O=C(NCc1ccc(Br)cc1)C1CCCCN1C12C=CN=CC1=NS(=O)(=O)C2
Cn1c(C=Cc2ccccn2)nc2c3c(sc2c1=O)CCCCCC3
O=C1C2C=CC=C(C(F)(F)F)C2(C(=O)Nc2cccc(N3CCOCC3)c2F)C=CN1c1cccc(F)c1F
CNc1ncc(CCNC(=O)Nc2ccc(OC)cn2)s1
COc1ccc(NC(=O)CN(C)S(=O)(=O)c2ncc[nH]2)c(OC)c1
COC(=O)c1ccc(C)cc1OC(=O)C12C=CC=CC1=COCC2=O
CC1(N)C2CCC1(CC(O)C1CC=CCC1)CC2
CN(CCNC(=O)Cn1nc(C(F)(F)F)c2c1C=CCC2)c1ccccc1
CCOC(=O)C1(Cc2ccc(OC)cc2)CCCCN1C(=O)CCCn1nc2ccccc2n1
O=C(O)c1ccc(NS(=O)(=O)c2cccc3cccc([N+](=O)[O-])c23)c([N+](=O)[O-])c1
CN(C)CCCNC(=O)c1ccc2c(cc3ccccn32)n1
C=CCNC(=O)c1nc(C)c(Nc2ccc(OC)cc2C)s1
O=C(Cc1nnc(-c2ccccc2)o1)c1ccc(Cl)cc1
CC1=CC2=C(C(=O)OC2C)C(=O)C12CCC(C)CC2
COc1ccc(C2CCCCN2S(=O)(=O)c2ccc(Cl)cc2)cc1
CCCCCCCC(CC(=O)NC(CCCc1ccccc1)C(=O)O)C(=O)O
CC(=O)OC1CCC(C)(C(=O)O)C2(CC(C)CC3(C)C(=O)CC4(C)CC5(C)C(CCC(C)C5C)CC4=C32)C1
COC(=O)C1(C)CCCCC12CCC(C)C1C=C(O)C=CC12
NC1(c2ncc(-c3ccccc3)o2)CCCC(OCc2ccccc2)N1
CCN1C(=O)C(=O)N(C2C=Cc3c(N)n[nH]c3C2)C1(CC)c1ccc(Cl)cc1
CS(=O)(=O)N1CC=CC2(N)NN=CC12c1ccc(OCC2CC2)cc1
COc1ccc(OCC(C(=O)NCc2ccc(F)cc2)c2ccc(F)cc2)cc1CNCCCn1ccnc1
O=C(O)CC(O)(CSCCCCCCS(=O)(=O)O)C(=O)O
CC(=O)NC1(N)NN=CS1
Cc1cccc(C)c1NC(=O)C1CCCCN1S(=O)(=O)c1nc(-c2cccs2)cc(C(F)(F)F)n1
Cc1cccc(C)c1-n1cnc2cc(C(=O)NCCCN3CCN(C(=O)c4ccc(Cl)cc4)CC3)ccc21
CCOc1ccc(C23NC4(CC2(c2ccc(Cl)cc2)C(=O)C(=O)N3C(C(=O)O)c2ccccc2)NC(=O)C(=O)N4c2ccc(F)cc2)cc1
CC(=NNC(=O)c1ccco1)c1ccc(C2CCCC2)cn1
Cc1ccc(C(c2cc(=O)c(N)c[nH]2)c2nc(=O)cc(O)[nH]2)cc1
COc1ccc(CCn2cc(C(=O)Nc3ccc(C(=O)NCc4ccc(Cl)cc4)cn3)ccc2=O)cc1
O=Cc1ccc(CON=C2CC(O)(O)CC34C(CCCC23)C(=O)C(=O)N4c2ccc(OC(F)(F)F)cc2)cc1
CCC(C)C(NC(=O)C(NC(=O)OCc1ccccc1)C(C)C)C(=O)NC(CC(=O)O)C(=O)OC
Cc1ccc(Nc2c(C#N)c(C)c3nc4ccccc4n3c2C)cc1
CC1(C(=O)Nc2c(Cl)cccc2Cl)C=NN(C(=O)c2cccs2)C1c1ccccc1
COc1ccc(OC)c(CCN2CCCCC2C(=O)c2ccc(F)cc2F)c1
COCC(C)NC(=O)C(c1ccc2ccccc2n1)N(C(=O)c1ccco1)c1ccc(OC)cc1
CC1=NCCc2c(C(=O)C(=O)n3cccc3)c[nH]c21
CCCCCCSC(=S)N1C(C)C2CCC(O2)C1C(=O)OCCCC
COc1cccc2c1C(N)(CCCCCOc1cccc3c1C(=O)CNC3)CNC2
COc1ccc(C2NC3C=c4occc4=CC3CC23NC(=O)C(=O)N3)cc1
O=C(CN1CCCC1)Nc1ccc(Nc2ccc(C(F)(F)F)cn2)cn1
COc1ccc(NC(=O)Nc2cccc3c2COC(=O)CC2(C=CCCCCOc4ccc(cc4)CCNCCN2)N3C)cc1
CSC(=O)NC1(C)OCC(=O)N1c1c(F)cccc1-c1ccc(CN2CCOCC2)cc1
CCCCOc1ccc(C(=O)N(C)C(C)C(=O)N2CCCC2)cc1
Cc1ccc(NC(=O)COC(=O)C23C=CC=CC2=NNC(N)C3=O)cc1S(=O)(=O)N1CCCCC1
Cc1ccc(N(CC(=O)N2CCN(c3ccc(F)cc3)CC2)S(=O)(=O)c2ccn[nH]2)cc1Cl
N#CC1=C2Nc3ccccc3N2C(NC2CCC(CN)C2)C2=C1CCCC2
Cc1ccc(-c2ccc(C3(c4ccc(F)cc4)CC4(CCCCN4)C4(CCNC4)N3)cc2)cn1
CC(C)(C)c1ccc(OCc2cc(=O)n3nc(C4CC4)sc3n2)cc1
CCN1C=C2C=CC=C(F)C23CCN(C)CC13
COc1ccc(N2CCN(Cc3cnnn3C(Cc3ccccc3)C(=O)NC3Cc4ccccc4C3)CC2)cc1
Fc1ccc(F)c(CON(CCCOc2ccc(C(F)(F)F)cc2)c2ccc(-c3ccccc3)cc2)c1F
COc1cccc(C(F)(F)F)c1C1CC=Cc2c1cccc2S(=O)(=O)Nc1ncns1
COc1cc(C2OCC3C=CC=C(O)C3(O)C2=O)cc(CC=C(C)C)c1O
Fc1ccc(COC(CCn2ccnc2)c2ccc(Cl)cc2)cc1
c1ccc2nc(Nc3ccc4c(c3)CCCN4)ccc2c1
CC(=O)N1CCN(C(=O)CN(c2ccc(C)cc2)S(C)(=O)=O)CC1
C=C1CCC2CC(C(C)CO2)C(OC(=O)C(C)C(=O)OC)CC=CCCC=C1C
Cc1cccc(C)c1C1C(=O)NC(OCC2(C)CCCNC2)c2cc([N+](=O)[O-])cc(Cl)c21
CCCNC(=S)NN=C1CCNCN1
O=c1cc(NCCCN2CCCCC2)ccn1Cc1ccc(F)c(F)c1
Cc1ccc(C2C=NCc3ccccc32)cc1
CC(=O)c1ccc(NC(=O)C(C)N(C(=O)c2snnc2C)C(C)C)cc1
C=C1CC(O)CC(=CC=C2CCC3C(C(C)CCCC(C)(C)O)CCC3(C)C2)C1O
COC(=O)C12C=CC(N)NC1C=C(O)C=C2I
COC(=O)c1ccc(NC(=O)N2Cc3ccccc3CC2C)cc1
CCCc1c(OC2OC(CO)C(O)(O)CC2O)ccc2occ(N)c(=O)c12
NC1=C2C=CC=CC2(C(=O)C(=O)N2CCCC2)CC(=O)N1
CC1(C)CCCO1
Cc1cccc(N2CC=NC3(C=CCC=C3)C23C=NC(=O)NC3=S)c1C
CCC(=O)c1ccc(NC(=O)Nc2c(C)c(=O)n(C)n2-c2ccccc2)cc1
Fc1ccc(C23C=CC=CC2(c2cc(Br)co2)C=NC(c2nnc(NC4CC4)o2)=C3)cc1F
Cc1cc(C)n(CC(=O)Nc2cccc(Cl)c2Cl)n1
CC(Sc1ccc2cc(F)ccc2n1)C(N)=O
O=C(c1ccc(C(F)(F)F)cc1)C1CCCCN1c1ccc(Oc2ccc(C(F)(F)F)cn2)cc1
CC(=O)OC1CCC(C)(C)C2C1(C)CCC1C=C(C)CC3(OC(C)=O)C(C)C4CCC(C)(CO)CC4C(C)C123
O=C(Nc1ccc2[nH]c(=O)[nH]c2c1)c1ccccc1
CC(C)CC(NC(=O)C(N)Cc1ccccc1)C(=O)NC(C(=O)NC(CC(=O)O)C(=O)NC(C(=O)NCc1ccccc1)C(C)C)C(C)C
CCC(=O)NC1C2CCC1(C)CC2(C)C
COc1cccc(OC)c1C12C=C(C(C)=O)c3cc4c(cc3C1C(=O)C(=O)O2)CCC=C4
CNC(=O)c1cnnn1C1OCC(O)C1(O)CO
COc1ccc(OC)c(OC)c1NC(=O)CSC1=NC2(CCCCC2)C2C=CC=CC2=C1
CCCCCCNCCCCCCCCOCC1CCC(CCCCCCCCCCCCCCCCCCCCCCC(O)CC2(C)C=CC(=O)O2)O1
CCN1C=C(C(=O)O)C2(N3CCN(C(=O)c4cnccn4)C(C)C3)C=CC(F)=CC2C1=O
N#Cc1ncc(-c2ccc(F)cc2)c(Sc2nc(C3CC3)n[nH]2)c1-c1ccc(S(=O)(=O)c2cc(Cl)ccc2Cl)cc1
O=C(c1cccs1)N1CCN(C23C=CC=CC2C2C=CC=CC2C3)CC1
O=C(c1ccccc1)n1c(COc2ccccc2)nc2ccccc21
CN(C)CCNc1ccc(S(=O)(=O)Nc2c(C(=O)O)ccc3c2CCCC3)cc1
COc1ccc(Nc2cccc3c2OC(=O)C3=Cc2ccc(OC(F)(F)F)cc2)cc1
CC1(N2C(=O)NC3(CNOC3)C2=O)CNCCC1(N)C12C=CC=CC1CCc1ccccc1C2
COc1cc(C(Oc2ccccc2)(Oc2cccc(CN)c2)C2CCCCN2)ccc1O
O=C(NC(C(=O)NCc1ccc(N2CCOCC2)cc1)c1ccco1)c1ccc2[nH]nc(-c3ccccn3)c2c1
CCCCCCCCCCCCCCCCCC(=O)OCC1OCC([N-][N+]#N)C1n1c(=O)cc(C)[nH]c1=O
Nc1ccc(NC(=O)Nc2ccc(CSC34C=CC=NC3(c3ccccc3)N=CN4)cc2)cc1
O=C1C=C(C(O)c2ccc(O)cc2)COC1O
Cc1ccc(OCCSc2nc(=O)cc(-c3ccccc3)[nH]2)cc1
O=C1C(=O)N(CC(Cc2ccc(-c3ccccc3)cc2)C(=O)O)c2ccccc21
Cc1noc(C(=O)NCc2ccccc2)c1[N+](=O)[O-]
CS(=O)(=O)Nc1ccc2nc(CCCCC(=O)NO)n(-c3ccc(F)cc3)c2c1
NC1(c2ccccc2)CCNC(O)C1N1CCc2ncc(-c3ccccc3)n2C1
CCC(C=CC(C)=CC=CC=CC(O)C(C)(O)C12CCCC1(O)C1(C)C3=C(C(=O)CC1(C)CC2)C(=O)C(O)CC3(C)C)C(C)C
CN(c1ccccc1)S(=O)(=O)c1ccc(NC(=O)CN2CCCC2=O)cc1Cl
O=C(NCC(c1cccs1)N1CCN(c2ccccn2)CC1)c1cc(-c2cccs2)n(-c2ccccc2)n1
O=C(NC1(C(=O)NC2CCCC2)CCCC1)c1cccc(Cl)c1-c1cccc(OC2CCC(N3C(=O)CC3Cl)CC2)c1F
Cc1ccc(Br)cc1NC(=O)N1CCN(Cc2n[nH]c3c2CCCC3)CC1
Cn1c(SCc2c[nH]c3ccccc23)nnc1-c1ccccc1
Cc1cc(C)cc(NS(=O)(=O)c2cccc3c2CC(=O)N3C)c1
CCC(CO)Nc1cc(NC(C)=O)ccc1C(=O)NC(C)=O
CC(C)C1C2C=CC3(CCC4(CC13)CC(C)(C(=O)O)CCC4C)OO2
CC1CCCCC1
Cc1ccc(NC(=S)N2CCN(C)CC2)cn1
CC(C)(O)C1(c2cc(F)cc3c4ccc(O)cc4n(CCN4CCCc5ccccc54)c23)CCNCC1
Cc1cn(Cc2ccc(C(F)(F)F)cc2)c(C)c1C(=O)COC(=O)Cc1ccc(O)cc1O
CC12CNCC(C1c1ccccc1Cc1cc(N)cc3cocc13)C1(CCC1(C)N)NC2
Fc1cccc(NC23C=CC=CC24C=CNN4CN=C3)c1Cl
COc1ccc(CNC(=O)CN2CCCCC2c2cc[nH]n2)cc1
COC1(C)CC(C)C(=O)CC(C)COC(OC2OC(O)CC(N(C)C)C2C)C(=O)C(C)(C)C(C)(C)C(=O)C12C(C)OC(=O)N2CCCc1ccc(-c2ccccn2)cn1
Nc1ncc2c(n1)c(-c1ccc(OC(F)F)cc1)nn2C1CCCO1
Cc1cc(C)n(C(=O)C(C)N2CCN(c3ccc([N+](=O)[O-])cc3)CC2)n1
CS(=O)(=O)Nc1ccc(C(=O)c2cc3n(n2)C(c2ccc(F)cc2)NC=C3)cc1
CC(C)CNC(=O)CCc1cc(C(=O)Nc2ccc(Cl)c(Cl)c2)[nH]c(=S)n1
CC(O)C12C=Cc3nc(NC(=O)c4ccco4)sc3C1CC(=O)C(NC(=O)C1CCCCC1)O2
COc1ccc(NC(=O)NC2CCCCN2C(=O)c2ccc(Cl)cc2)cc1
C=C(C)C1CC(=O)C2=NC3CCC(CO1)C(C)=C(O3)C(=O)CCC2
COc1ccc(C(c2ccc(OC)cc2)N2CCN(C(=O)Nc3ccccc3)CC2)cc1
CC1(c2ccc(O)cc2)NCCO1
CCn1c(-c2c(OC)ccc(OC)c2OC)c(O)[nH]c1=O
CC12C=CC=NC1(c1cccc(S(=O)(=O)NCc3ccccc3)c1Cl)NC=C2
Cc1nc(NCCc2ccccc2)cc(NC(Cc2ccccc2)C(=O)NCC2CCCN2c2ccccc2)n1
Cc1ccc(NC(=O)COC(=O)c2ncn[nH]2)c(C)c1
COc1ccc(N(CC(=O)Nc2cc(OC)ccc2OC)S(=O)(=O)c2ccccc2)cc1
CCOC(=O)C1CC(N2C=CC=NC2)CCN1
CCCCNC(=O)N(C)C1(C)OCC(N)SNC2C=CC=CC21C
COCC(=O)n1c(=O)cc(C)n(-c2ccc(F)cc2)c1=O
COc1cccc2c1CCCCC2=O
CCOC(=O)c1nc(C)c(-c2ccccc2)c(N2CCN(c3ccccc3)CC2)n1
Cc1nccn1CCCNC(=S)Nc1ncc(-c2ccc(F)cc2)s1
CCOc1cccc(OCCCCCc2ccc(NS(=O)(=O)c3ccc(C(F)(F)F)cc3)cc2)c1Cc1nc(N)cc(N)n1
Cc1cccc(C)c1S(=O)(=O)Nc1ccc(N2CCCCC2)cc1
Cn1c(CNC(=O)c2ccc(F)cc2)nc2ccccc21
CCCCc1c(C=CC(N)=O)c(-c2ccc(F)cc2)cn1CC1CCCCC1
Nc1ccc(-c2ccc3nc(-c4ccc(Oc5cccc(Cl)c5Cl)cc4)[nH]c3c2)cc1
C1=CN2CN(CCc3ccccc3)CCC2N1
CC12CCCCC13OC(CO)(CO)OC3CO2
NCc1cc(Br)ccc1CNC(=O)Nc1ccccn1
CC(Nc1cc(-c2ccc(F)cc2)n2nccc2n1)C1NCC(=O)S1
Clc1nccc(Nc2cnon2)n1
CC1CC2(CCC(C)(OC(=O)C(C)C)C(O)(C(=O)O)C2)C2C(C)C(=O)C=C3CC(C)C4(C)CC(C)(C)CCC4C32C1
N#Cc1ccc(-c2ccc(CC(C#N)NC(=O)C3NC4CCC3CC4)cc2)cc1
COc1ccc(CN(Cc2ccc(OC)cc2)C(=O)C2CCCCN2S(=O)(=O)c2nccn2C)cc1
CS1(CC2(CSCc3cnnn3Cc3ccc(C(F)(F)F)cc3)NC(=O)NC2=O)C=Nc2cc(Cl)ccc21
COc1ccc2c(=O)nc(C34C=CC=CC3=COC4)[nH]c2c1OC
COc1ccc(F)c(S(=O)(=O)Nc2cccc3c2NCC(N)C3)c1
Cc1nc(C(=O)Nc2ccc(O)cc2)c(-c2ccc(O)cc2)c(=O)n1CCN1CCOCC1
C=C(C)CSC12C=C(C(=O)OCC)C=C(Cl)C1N=CN2
Cc1cccc(C)c1C(=O)NC(NC(=NC#N)Nc1ccc(F)cc1)C(C)(Cl)Cl
C=CCCC(NC(=O)C(Cc1ccccc1)NC(=O)C(CC(C)C)NC(=O)C(CC(C)C)NC(=O)C(CCCC)NC(C)=O)C(=O)NC(C=O)CC(=O)O
COc1ccc(C(O)C2SCCCS2)cc1
NC(=O)C[N+](CCC[N+](=O)[O-])(CCN1CCOCC1)CCN1CCOCC1
COC1(C)CC(O)OC(C)(OC2(C)C(=O)C(C)(O)C(C)(O)CCCC(O)OC(N)(CCNC(=S)Nc3ccc(F)cc3F)C(C)(C)CC(C)(C)NC2(C)OC2(C)OCCC(N(C)C)C2O)C1
COC1=C2C(N)=NC(N3CCCCC3N(C)Cc3ccc(N(C)C)cc3)=NC2(OC)CC=C1
O=C(Nc1ccc(C(F)(F)F)cc1)Nc1cnc(C(=O)Nc2ccn(CCO)n2)s1
O=C1OC2COC1NCO2
CC(C)=CCCC(C)=CCCC(C)=CCc1cc2c(c(CC=C(C)C)c1O)=COC(C)(CCC=C(C)CCC=C(C)C)C=2
CC(=O)Oc1ccc(CN2CCCC2C(=O)N2CCCC2C(=O)NC(C)C)cc1
CCCCN1CCc2cc(C(=O)C(F)(F)F)ccc21
N#CC(Cc1ccc(-c2ccc3ccnc(NC(=O)C45CCC(CC4)CC5)c3c2)cc1)NC(=O)C12CC3CC(CC(C3)C1)C2
COc1cccc(OC)c1-c1ncc(NC(=O)C(=O)O)s1
Clc1ccc(-c2nnc(CN3CCN(Cc4ccccc4)CC3)o2)cc1
CC(=O)N1CCCCC1CC(NC(=O)C(c1ccc(-c2ccccc2)cc1)C(C)C)C(=O)N(C)C
CC(C)C(=O)Nc1ccc(C23C=CC=CC2=NN(C)CC3=O)cc1
CCCc1nnc(NS(=O)(=O)c2ccc(N=C(Nc3ccc4cc(Cl)ccc4n3)Nc3ccc4cc(Cl)ccc4n3)cc2)s1
O=C1CC(c2ccc(CC(NS(=O)(=O)c3cccc(Cl)c3Cl)C34C=C(C(F)(F)F)C=CC3N=CN4)cc2)NS1(=O)=O
Oc1ccc(C2CNC34CCN(CC3)CC4O2)cc1
Cc1ccc(-c2sc(C)c3[nH]c(-c4ccc(Br)cc4)nc(=O)c23)cc1
CCNC(=O)C1CC(O)C(O)(n2cnc3cnc(NCCCCCCNC(=O)CCCC45NC(=O)NC4CCS5)nc32)O1
CCOC(=O)c1ccc(NC(=O)CN2C(=O)NC3(CCc4ccc(OC)cc4S3)C2=O)cc1
CCOP(=O)(OCC)C(Nc1ccccc1)C1C(=O)OCc2cccc(C)c21
COc1ccc(N2CCN(c3nc(Cl)c(N4CCN(c5ccccc5)CC4)c(SC)n3)C(C)C2)cc1
CCOC(=O)c1cc(CSc2nc(N)c3ccc(Cl)cn23)c(C#N)c(-c2cccc(OC)c2OC)n1
COc1cccc(S(=O)(=O)N2CCOCC2)c1CC(=O)N(Cc1ccc(C(F)(F)F)cc1)C1CCCS1(=O)=O
[NH3+]c1c[nH+]c2ccc3c(c2c1)C(=O)c1ccccc1C3=O
O=C(Nc1ccccn1)c1ccc(C23C=CC=CC2=CCOC3)cc1
O=C(c1ccc(Oc2ccccc2)cc1)N1CCCC2CC(O)(O)CC21
CCOC(=O)CNC(=O)N1C=CN2C=CC(Nc3cc(OC)cc(OC)c3)=NC2(C)C1
C=C(c1ccc(C(C)(C)c2ccc3c(c2)C=CCC3)cc1)C1CC(c2ccccc2)C(CO)N1
CC1COCC=CCCNCc2cccc(c2Cc2ccc3c(c2)CCC=C3OCC(O)CN2CCCCC2)CN1
CCCC(C)NC(=O)C(CC1CCCCC1)NS(=O)(=O)c1ccc(Br)cn1
CN1CCCCC1Nc1nc2[nH]cc(C(=O)O)c2c2ccoc12
Cn1ccnc1CN1CCC(N(CC(=O)O)S(=O)(=O)c2ccccn2)c2cc(C#N)ccc21
CCOC(=O)c1c(F)ccc(O)c1OC
Cc1cc2[nH]c(-c3ccc(Oc4ccccc4)cc3)cc(=O)c2cn1
CCC(C)C(NC(=O)C1(c2ccccc2)CCCC1)C(=O)NCC(CC(C)C)C(=O)NC(C)C(=O)NC(Cc1ccccc1)C(=O)N(C1CCCCC1)C(CC(C)C)C(=O)NCCO
CN(C)c1ccc(C(=O)OCC(=O)NCc2ccc(F)cc2)cc1
CCC(C)N(C(=O)COC)C1CCCS1(=O)=O
Cc1ccc(NC(=O)CSC2(O)N=CN(c3ccc(C)cc3)C3=C2C2(C=CC=CC2)N=C3)cc1
Cc1ccc(C(C#N)NC(=O)C2(C)CC2(Br)Br)cc1
CCOC(=O)C1c2c(-c3cc(Cl)ccc3Cl)ncc(CC)c2C(=O)NC1N
O=C(CCn1ccc(Cl)n1)Nc1ccc2c(=O)n3ccccc3nc2c1
Cn1ncc2c1CCc1cccc(CNC3(C)NC(N)C(=O)O3)c1C2
Oc1ccc(-c2ccc(-c3ccccn3)cn2)cc1
c1ccc(OCc2ncc(CN3CCOCC3)o2)cc1
CCOC1CCCCCN1S(=O)(=O)c1[nH]c(C)c(C)c1C(=O)N1CCCC1
COc1nccc(C)c1N1CCCc2nc(NC3CC(c4cccc(F)c4F)CN3C(=O)OC(C)(C)C)ncc21
Cc1ccc(NCc2ccc(C(F)(F)F)cc2)cn1
CC1=CN(C(COCC2CCCC2)CC(C)C)C(=O)C(N)(CC2(C)CC3CCc4cn(CCCn5ccnc5)c(=O)cc4C3(C)C2)NC1=O
CCN(C(=O)Cc1sc(C)c2nc3n(c(=O)c12)CCCC3)c1ccc(C)cc1
CC(O)c1nc(Nc2ccc(Cl)cc2)nc(N2CCCCCC2)n1
Cc1ccc(COc2ccc3c(c2)NC(N)(c2ccccn2)C3CC(N)=O)cc1
CC(CN1CC(=O)C2CCN(c3nccc(F)n3)CC2C1)S(=O)(=O)Cc1ccc(Br)cc1
CC(C)C(NC(=O)C(NC(=O)C(N)Cc1ccc(O)cc1)c1ccccc1)C(=O)NC(C(=O)NC(Cc1ccccc1)C(=O)O)C(C)C
COc1ccc(Nc2ncc3[nH]c(C)c(C)c3n2)cc1
O=C1CNC(=Cc2ccc(OCCON=C(CCc3ccccc3)c3ccc(C(F)(F)F)cc3)cc2)C(=O)N1
CC1CCC(C)(C)CC1NC(=O)C1(C)CCCC(NCc2ccc(OCCO)cc2)C1
Oc1c(Cl)c(Cl)c2c(c1Cl)C(N1CCN(Cc3ccccc3)CC1)=NCC2
COc1ccc(NC(=O)c2ccc(NC(=O)N3N=CC(c4ccc(N(C)C)cc4)C3c3ccc(O)cc3)cc2)cc1
CC(C)c1ccc(N(C(=O)CNS(=O)(=O)c2ccccc2)C(C(=O)NC(C)(C)C)c2ccco2)cc1
CCCCCCCCCCCCCCOc1c(O)cc(OC)c2occ(-c3ccc(O)cc3)c(=O)c12
COc1ccc(C2N=CNC=N2)cc1
CC(C)(C)c1ccc(Oc2ccc(NC(=O)Nc3cnccn3)cc2)cn1
CC(=O)Nc1nc(-c2ncc(N(C)C34C=CC=CC3N=CS4)s2)c(C)s1
Cc1ccc(C)c(-c2nnc(NC(=O)COc3ccc(C#N)cc3)o2)c1
CCC1=C(c2ccc(O)cc2)NC(C(=O)OC2CCCC2)NC1=O
O=C(O)CCSc1ccc(Cl)cc1Cl
CC(=O)Nc1ccc(N2C(=O)C(=O)c3cc([N+](=O)[O-])ccc32)cc1
COc1ccc(-n2c(C)nnc2SCC(=O)NC2CCCC2)cc1
Cc1c(-c2ccc(S(=O)(=O)Nc3ncns3)cc2)cc(CC(=O)O)c2cccc(F)c12
CC(=Cc1ccc(C(=O)Nc2ccc(C(=O)Nc3ccc(C(=O)O)cc3)cc2)cc1)c1ccc(C(=N)NCCCCNC(C)(C)C)cc1
CSC(=N)NS(=O)(=O)c1ccc(Oc2ccc(Cl)c(Cl)c2)cc1
Cc1ccc(-c2nc3ccc(C)cc3nc2C(O)c2ccc(N(C)C)cn2)cc1
COC(CI)CC(=O)OCc1ccc([N+](=O)[O-])cc1
CCCCCCCCCCCCC1(O)CC(O)C(CO)(n2c(=O)cc[nH]c2=O)O1
CCOC(=O)C1(c2cc(Br)ccc2Cl)CN=CO1
NC1(c2ccc(OC(F)(F)F)cc2)C(=O)CCNC1C(=O)NC1CCCCCC1
Cc1cc(-c2ccc(CC(O)CS(C)(=O)=O)cc2)c2c(n1)CCC=C2C(F)(F)F
O=C(COC(=O)CCC(=O)Nc1ccc(F)cc1)NCc1ccco1
O=C(CC(CO)C(O)c1ccc(Br)cc1)c1ccc(Br)cc1
C#CCN(c1ccccc1)C1CCCCN1C(=O)c1cc(-c2ccc(C(=O)NCC)cc2)cs1
Cn1c(=O)n(CCCN2CCOCC2)c2ccc(S(=O)(=O)NCCS(C)(=O)=O)cc21
CCC(C)NC(=O)CSC12C=NCC1=C(N)NC(O)=N2
CCN(C(=O)CN1CCN(c2ccc([N+](=O)[O-])cc2)CC1)c1[nH]c(=O)n(Cc2ccccc2)c(=O)c1N
CC(C)CC(=O)Nc1ccc(C(=O)c2nccs2)c(Cl)c1
Cc1ccc(-n2c(SCC(=O)Nc3ccc(Cl)cc3)nc3oc4ccccc4c3c2=O)cc1
O=C(O)CN(C(=O)OC1C=C2C=C[NH+]=CC23CCC2(C=CC=CC12)[NH2+]3)c1ccccc1
CN1C=NC2(c3ccccc3)N=C(Oc3ccc(F)cc3)N=C(C(F)(F)F)C12
COc1cc(Br)cc(CC(=O)N2CCC3C=NC=NC3C2)c1
CC(C)CC(NC(=O)C(C)NC(=O)CCc1ccccc1)C(O)CC(=O)N(C)C
CCN1c2c(F)ccc(N3CCN(C(=S)Nc4ccc(Cl)cc4C)CC3)c2C(=O)CC1C(=O)O
Cn1c(Cc2cccs2)nnc1SC1(CO)CCC(O)(O)O1
CN1C=C2C=CC=C(NC(=O)NCc3ccc(C45C=C(C(F)(F)F)C=CC4N=CN5)cc3)C2C1
CCOC(=O)C1(CC(=O)NCc2ccc(C)cc2)NC(=O)C(N)(c2ccco2)CC12CC=CCC2
O=c1[nH]cnc2cc(S(=O)(=O)NC3CN=CS3)ccc12
N#Cc1ccc(C23C=CC=CC2(N)NC=C3)cc1
N#CC(C(=N)Sc1ccc(NC(=O)c2ccccc2)cc1)c1ccc(C(N)=O)cc1
CCOC(=O)c1ccc(Nc2ccc3ncn(CN)c3c2)cc1
Fc1ccc(C2C=NC(c3ccc(Cl)cc3)NC2c2ccccc2)cc1
COc1ccc(C(C)Nc2nc3c(S(=O)(=O)c4ccccc4)nnn3c3ccsc23)cc1
Cc1nn(-c2ccccc2)c2c1CC(=N)C(C#N)(c1cccs1)O2
COc1ccc(-c2ncc(CC(=O)Nc3ccc(C)cc3)s2)cc1
CC(C)=Cc1ccc(C2OC(=O)CC3(O)C=C(O)C=CC23)cc1
CC(=O)Oc1c(C=CC(=O)O)cc(OC(C)C)cc1OC(C)C(Cc1ccccc1)NC(=O)OC12CCCC1NCC2
O=C(Nc1cnccn1)c1ccc(-c2c(F)ccc(F)c2F)cc1
O=C(c1ccc2nc[nH]c2c1)N1CCCC2Cc3ccccc3CC21
CC(=O)OC=C(COC(C)=O)COC(C)=O
CN(C)CCCNCCc1cc(O)cc2c1OC=CS2
Cc1cccc(C(=O)OCC(=O)c2ccc(Cl)cc2)c1S(=O)(=O)NCC(=O)NC1CCCC1
Cc1cccc(C)c1CNC(=S)NCc1ccc(C(C)(C)C)cc1
N=C(N)NC(=O)C12CSC=C1C=CC=C2c1ncccn1
CCOC(=O)C1OC2(CC1C)C1CCCC(N1)C2N
CC(C)c1ccc(S(=O)(=O)N2CCOCC2)c(C(C)C)c1C(C)C
CC(C)c1ccc(NCC(=O)Nc2cccc(C34C=CC=CC3=NNCC4=O)c2C(=O)O)cc1
CCC1=CSCc2cccc(n2)CSC=CSCc2cccc(n2)CS1
COC(=O)c1ccc(NC(=O)c2cccc3c(=O)nc(S)n(-c4ccccc4)c23)cc1
COc1ccc(C(=O)NCC(=O)NN=Cc2nn(-c3ccccc3)c(C)c2Cl)cc1
CNC(=O)COc1ccc(OC)c(S(=O)(=O)N(C)CCCOc2ccc(C)cc2)c1
CC(=O)NC1(C)C(=O)OCN1c1cc(F)ccc1N1CCN(C(c2ccc(Cl)cc2)c2cc(Cl)cs2)CC1
NC1(C(=O)Nc2ccc(Br)cn2)CCCCNC1=O
CCc1ccc(NC(=O)CN(C)C(=O)Cn2ncc3ccccc3c2=O)cc1
CN1C=NC(=C2Sc3ccccc3NC2=NOCc2ccc(Cl)cc2)C1=O
C#CCN1C(=O)C2C=CC=CC2C1=NNC(=O)c1cccs1
CN(CCNC(=O)C1(O)C=C(c2ccc(F)cc2)C(=O)N1Cc1ccccn1)Cc1ccccc1
CCCCN(C)C1(c2ccc(O)cc2O)CCCCC1
COC(=O)Cn1c(SCC(=O)Nc2ccc(Cl)c(Cl)c2)nc2ccccc21
CC(Cc1ccccc1)NCC1CC1c1c(O)ccc2c1CCN=C2
COc1c2c(cc3cc(O)c(=O)oc13)COCC2(C)C
COc1cc(OC2CCCC2)ccc1-c1noc(-c2cccc(OC)c2OC)c1-c1ccccn1
COc1ccc(NC(=O)Nc2nccs2)c2c1oc1ccccc12
N#Cc1cc(-c2ccc(Nc3ccccc3)cc2)c2c(n1)NCC=C2
CCCCCOc1ccc2cc(C(=O)OCc3ccccc3)[nH]c(=O)c2c1
CC(=O)C(C)SCCN(CCOc1cc(C(C)C)ccc1OCC(C)C)S(=O)(=O)c1ccc(OCC(=O)O)cc1Cl
COc1cc(CCNC(=O)C(NS(=O)(=O)c2ccccc2)c2ccccc2)cc(OC)c1
C=CCN(CC=C)C1CCc2cc(OC)ccc2C1
COc1ccc(N2CC(=O)C3C=CC(C(=O)NC4CCCCC4)=CC32)cc1
Cc1c(C(=O)COC(=O)c2cc(Br)co2)cn(-c2ccc(Cl)cc2Cl)c1C
CN1CC2(CCCN(C(=O)COc3c(Cl)cccc3Cl)C2)OC1=O
CCN1C2(c3ccco3)CC(=O)C1(N)C(C(=O)NCCc1ccccc1)NC2=O
CN(C)CC#CC1OC(n2c(=O)cc(C(=O)CCC(=O)O)[nH]c2=O)CC1O
O=C(NCc1ccc(C(F)(F)F)cc1)c1cccc2[nH]c(O)nc(=O)c12
C=C1CCCC2C(C)C(C)(C(=O)O)CCC12CCc1ccc(O)c(O)c1
CC(=O)c1ccc(N(C(=O)c2nsc(C(N)=O)c2N)C(C(=O)NCC2CCCO2)c2ccc(O)cc2)cc1
N#Cc1nc(N)c(-c2ccc(Cl)cc2)c(SCc2ccc(C(F)(F)F)cc2)n1
Cc1ccc(C23C=CC=CC2C(=O)N=CN3NC(=O)c2ccc(Cl)cn2)cc1
CC(C)(C)OC(=O)NC(Cc1ccc(OCc2ccccc2)cc1)C(=O)N1CCCC1C(N)=O
CC(=O)Nc1ccc(NS(=O)(=O)c2ccc(C(C)S(=O)(=O)c3ccccc3)cc2)cc1
Cc1cc(NC(=O)Cc2ccc(Cl)c(Cl)c2)nc(C)n1
Oc1ccc(C23C=CC=CC2(N2CCOCC2)OCC(c2ccc(OCCN4CCCC4)cc2)S3)cc1
CN(C)CC=C1CCC(=O)C2C=CC=CC2C1=Cc1ccccc1
NCCCCC(N)C(=O)NC(Cc1c[nH]c2ccccc12)C(=O)Nc1ccccn1
O=C(CN1CCN(c2ccc(C(=O)NC(Cc3ccccc3)C(=O)N3CCN(S(=O)(=O)Cc4ccccc4)CC3)cc2)CC1)Nc1cc(C(F)(F)F)ccc1Br
Cn1nc2c(cc1=O)C(N)(C13C=CC=CC1N=CO3)CNC2
O=C(O)CC(=O)OCC(NC(=O)c1ccc(F)cc1)C(=O)OCc1ccccc1
NC(=NOC(=O)C12C=CC=CC1N=CS2)c1ccccn1
CC(C)C(C)Cc1ncc(NC(=O)NCc2ccccc2)s1
CC1(N2C=CC3(C(=O)NC(CN)c4ccccc4)C=CC=CC23)CNCCC1(N)Cc1ccccc1
CC(C)(C)C(C(=O)N1CCCC1C(N)=O)N(N)C=O
O=C(NC(Cc1ccccc1)C(=O)N1CCCCC1N1CC2C=CC=CC2NC1=O)c1ccc(Nc2ccccn2)c(C2CC2)n1
CC(=O)c1ccc(OC(C)C(=O)N(CCN2CCOCC2)C2CCCC2)cc1
CC(C)(C)c1ccc(OCC2CN=CN2)cc1
CC(=O)NC1CCC(C2CC2)N1C(=O)C=Cc1ccccc1
O=C(NCCCN(c1ccccc1)c1ccccc1)C(=O)NC12C=CC=CC1=NNC2
COC1=CC2N=C(N3CCN(C(=O)C4CCCO4)CC3)N=C(N)C2(OC)C=C1
CCc1cc(-c2ccc(F)cc2)n(-c2ccc3ncn(Cc4ccccc4)c3c2)n1
CN(CCC[N+](C)(C)CCCC=C1CCCC(C)(C)C12CCCCC2)CCC[N+](C)(C)CCCCCCCCCCCCC[N+](C)(C)C
NC1(c2cc(-c3ccc(C4CN=CN4)cc3)co2)NCCCC1COCc1cc2ccccc2s1
COc1cccc(O)c1C=CC(=O)c1cccc[n+]1Cc1ccc(F)cc1
COc1cc(C)c2sc(NC(=O)COC(=O)C34C=CC=CC3(N)C(=O)NN=C4)nc2c1
Cc1cc(C(=O)Nc2ccc(C(F)(F)F)c(Cl)c2)cc(C)c1NC(=O)C1CCCCN1S(C)(=O)=O
CC(NC(=O)OCc1ccccc1)C(=O)NC(=O)c1cc(C(F)(F)F)ccc1C(F)(F)F
CCCCCCCCCCNCC(Br)C=Cc1cc(OC)ccc1O
CC(=O)OCOc1cccc2c1COC(C)C2=O
COc1ccc(S(=O)(=O)N(C)C2(C)C(=O)N(C(C)CO)C3N=CC=CC3(Br)COC2C)cc1
CC1CCCC2=C(O2)C2(CCC1C)C(=O)OCC2CN1CCN(c2ccc(Cl)cc2)CC1
c1ccc(CN=C(Nc2ccccc2)SCc2ncccn2)cc1
COc1cccc(C=CC(=O)c2nc(O)cc(=O)n2C)c1O
N#CC(=Cc1ccc(O)cc1)C(=O)NCC(=O)Nc1cc(Cl)cc(NC(=O)C(=NO)C(=O)Nc2ccccn2)c1Cl
CC1(CN)NC=C2C=CC=C(OCCCOc3ccc(OCCCN)cc3)C21
OCCN1CCN(CCOc2ccc(-c3nnco3)cc2)CC1
C=C(C)C12C=C(Br)C=C(OC(C)=O)C1CC(=O)CCC2C
CC1C=C(C(=O)O)N2C(=O)CC2(NC(=O)C2C3CCC2CC3)S1
COC(=O)C1(c2ccc(OC)cc2)C=CN=C2C(=O)N=C(N)NC21
CCCc1nc(C)c(C#N)nc1OCC(=O)Nc1ccc(Br)cc1
COc1cccc2[nH]c(CN3CCCCC3)cc(=O)c12
CC(=NOCc1ccc(CN(C)C)cc1)c1ccc(NC(=O)C2(c3ccc(C(F)(F)F)cc3)C=NOC2)cn1
COC(=O)C1CCCN1c1c(Br)c(Br)cc(Br)c1Br
CC(=O)Oc1ccc(CC(=O)NC(C)C(=O)Nc2ncc(-c3ccccc3)s2)cc1
CS(=O)(=O)c1ccc(C2C=CCO2)cc1
CCNc1nccc(Nc2c(OC)ccc3occc(=O)c23)n1
CCc1cc(C)c(O)c2c1C(=NNC(=O)CCC(=O)O)C1C(=C2)CCCC1(C)C
O=C(NCC1CCCCC1)Nc1nc2c(c(=O)[nH]1)SCN2
CC(C)(C)c1cc(C(=O)NCC(=O)N2CCN(C(=O)c3ccco3)CC2)on1
CCCC(C)OC1C=C1
COc1ccc(O)c(C=CC(=O)C=C(O)C=Cc2cc(O)ccc2OC)c1
Cc1ccc(NC(=O)CSc2nncn2C)cc1
O=C(c1ccc(F)cc1)N1CNC(c2ccc(Br)cn2)C12Nc1ccccc1C2=O
CC1(NC(=O)CSC2NC=NN2)CCCCC1
CCN1CCN(C(=O)C(=Cc2ccc(Cl)cc2)NC(=O)c2ccco2)CC1
CC(NC(=O)C(N)Cc1ccc(O)cc1)C(=O)NC(Cc1ccccc1)C(=O)O
Cc1cc2c(c(NC(=O)NC(C)C(=O)Nc3ccc([N+](=O)[O-])cc3)n1)C=C([N+](=O)[O-])C(N)C2
CCC(CO)NC(=O)C(CC1=C2C=CC=CC2CN1)NC(=O)C(CCCCN)N1CCN(C)CC1
NC(=O)c1cc(NS(=O)(=O)c2ccccc2)cs1
Cn1cnnc1SCC(=O)N1CCCC1
CC(C)c1noc(C(=O)N(Cc2ccc3ccoc3c2)C2C3CC(C)(C)CC2(C)C3)c1Br
CC1(C(=O)c2cccc3c2C(SC2CCCNC2N)(c2ccccc2Cl)CN3)CC1
CNC(=O)N1CCCCC1COC12N=CC=CC1(c1cc(C#N)ccc1OC)N=CN2
COc1cccc(CCn2cnc3c2N=C(O)NC=C3)c1OC
CCn1c(CN2CCOC(C)C2)nnc1C1NCCCC1N
Fc1ccc(NC(=S)Nc2ccc(F)cc2)cc1
CC(C)C(NS(=O)(=O)c1ccc(Cl)cc1)C(=O)OCC(=O)NC1CCc2ccccc2C1
CCN(CC)c1ccc(CCNC(=O)C23C=CC(C)=C(C)C2=COCC3=O)cc1
CC1(C)NC2C=CC=CC2N(C(=O)CN2CCN(S(C)(=O)=O)CC2)C1=O
CCOC(=O)C12C=NC(NC(=O)CCc3ccccc3)=NC1N(Cc1ccccc1)N=C2
CCNC(=O)CON1CCNC(C)C1C
O=C(NCc1ccccn1)c1ccc(N2CCNCC2C(=O)N2CCCC2CN2CCCC2)cc1
Cc1noc(C)c1S(=O)(=O)N1CCN(c2c(F)c(F)cc(F)c2F)CC1
CCCCCCCCCCCCCCCNC(=O)C(CO)NC(=O)C(Cc1ccc(OCc2cc(F)ccc2F)cc1)NC(C)=O
CC(=O)C#CC1=CC=C(C)C2C1C1C=CC=CC13CN=C(C)N23
Cn1c(=O)[nH]c2c(-c3ccccc3)nc(-c3ccc4c(c3)NCC4C(=O)NC34CC5CC(CC(C5)C3)C4)cc21
CCCCc1cc(CCC)c2c(c1)NCCN2
COc1c(F)cccc1-c1nnc(SCC(=O)c2cccs2)o1
CCCOC(=O)c1cc(O)cc2nc[nH]c12
CC(=O)C1(C)C=C(O)SC1=O
C=C1CCC(=CC=C2CCC3C(C2)CC(C)C3C(C)C=CC(C)C(C)(C)C(O)C(C)C)CC1O
CC(C)N1C(=O)CC2(c3ccc(CC(C#N)NC(=O)C45CCC(C4)NC5)cc3)C=CC=CC12
Cc1c(C(=O)Nc2ccc(N3CCCC3(C)CC#N)nc2)noc1-c1c(OC2CCCCN2)cccc1C(F)(F)F
Cc1cccc(C)c1OCC(=O)NC(=S)Nc1ccc(NC(=O)c2ccccc2)cc1
OCC1CCCN(C(=S)Nc2cccc(Cl)c2Br)C1
COc1cccc(OC(F)F)c1-c1nc2ccccc2cc1C(=O)NCCN1CCCCC1N(Cc1ccccc1)C(C)=O
CC12C=COCC1N(c1nc(N)cc(-c3ccco3)n1)CCC2
Fc1ccc(-c2nnc(-c3ccc4c(c3)CCC4)o2)cc1
COc1ccc(Oc2coc(=O)c(-c3ccccc3)c2COC(=O)C(C)(C)C)cc1
O=C(c1cc2c(s1)CCC=C2)N1CCN(Cc2ccc3c(c2)OCO3)CC1
CCCC(NC(=O)Cc1ccc(C(F)(F)F)cc1)C(=O)Nc1ccc(NC(=O)c2ccccc2)cc1
C=CC1(C)C(C)C2CC(C)(CC(OC(=O)CSC3CCCCN3C(=O)CCn3cnc4c(N)nc(NCCCN)nc43)C3(CCC(=O)C3)CC2O)C1C
O=C(NN=CC1C=CC=CC1)c1ccc(O)cc1
COC(=O)CCN1CCC=CS1
COc1cc(OC(C)=O)ccc1CCC(=O)OCC(=O)Nc1cccc2nc(N3CCN(C)CC3)c(C)cc12
CCCCc1ncc(CO)n1Cc1ccc2c(c1)CCC(C)(C)C2
CN1CCN(c2ccc(C3=CC=CNC3)cc2)CC1
CC(C)N1C(=O)C2NC=NN2c2ccccc21
CC1(Cc2ccccc2)CNC(Cc2ccc(OCc3ccccc3)cc2)CNC(=O)C(=O)NCCCCCCC(=O)C(C(=O)NCC(=O)O)C1=O
CCOC(=O)C1(C=O)CC1(C)c1ccc(OC)cc1
CCNCc1ccc(F)c(-c2ccc(CCCc3ccccn3)cc2)c1
Cc1ccc(-c2nc(C3=C4N(C=NN4CN)CC=C3)c(-c3ccc(F)cc3)[nH]2)cc1
O=C(CN1CC(=O)C2C=CC=CC21)OCC(=O)N1C(=O)CNC(O)(C(=O)O)C12CCCCC2
NC1(C(=O)O)SCC(CC(=O)O)C1CCCS
Cc1nn(C)c(C)c1C[n+]1ccccc1C(=O)c1ccccc1
COCCN(C(=O)Cc1cccs1)C1(C(=O)NC(C)(C)C)CCC2C=CC=CC21
Cn1cc(C(=O)NC23CC4CC(C2)C(O)C(C4)C3)c(CO)n1
CC1C2C=CC3(CN(Cc4ccccc4)C(=O)C3=O)C1(OC(=O)C=Cc1ccco1)C=CC2
CCC(NC(=O)C1CCC(CNS(=O)(=O)Cc2ccc(C)cc2)CC1)c1ccccc1
CCC(CC)NC(=O)c1nc(C)c(-c2ccc(F)cc2)s1
COc1nccc(N2CCC3(CC2)COCCN(c2ncccn2)C3)n1
Cc1ccc(C(=O)ON=C2NC3(N)C=CC=CC3C2=O)cc1
COCc1cccc2c1C(N1CCCC1=O)OC(O)C2(C)C
CCOP(=O)(Cc1ccc(Nc2ccc3cc(Cl)ccc3n2)cc1)OCC
Cc1ccc(C)c(NC(=O)CSC2(N)N=CN3N=CCC3=C2N)c1
CN1CCCC2(CC(c3ccccc3)CCCN2C(=O)c2ccccc2)C1
CCOc1ccc(N2C(=O)C(=O)N(c3ccc(-c4ccc(C(C)(C)C(=O)O)cn4)cc3)C2(C)C)cn1
CC1CN(C(c2ccc(O)cc2)c2ccc3c(c2)OCO3)C(C)CN1Cc1cccs1
Cc1ccc(S(=O)(=O)CC(=O)OCC(=O)NCc2cccs2)cc1
COCCCOc1c(CC(CC(N)C(O)CC(C(=O)NCCCCCC(=O)NO)C(C)C)C(C)C)cccc1OC
CC1C=CNC(=O)N1c1ccc(-c2cc(C(=O)NS(=O)(=O)c3ccc(Cl)cc3)cs2)cc1
CNCC(CC1CCCCC1)NC(=O)N1CCCC1C(=O)Nc1ncc(-c2cccc(Cl)c2NC(C)=O)s1
CN(C)C(=S)NN=CC12C=CC=CC1=COCC2=O
COc1ccc(C(=O)C2C(c3ccccn3)=C(O)C(=O)N2CCN(C)C)cc1
CCN1CCN(C(CNC(=O)OCc2ccccc2)c2ccco2)CC1
NC1(c2ccccc2)C=CNC2(c3ccc(Cl)cc3)N=CN=C12
CCCN(C(=O)CSc1nnc(-c2ccc(C)cc2)n1N)c1[nH]c(=O)n(Cc2ccccc2)c(=O)c1N
CCCCCCCCCCCCCCCCCCCCCCOCC(COP(=O)([O-])OCC[N+](C)(C)C)OC
NC12C=CC=CC1CCNC2C(=O)O
CC(C)CC(NC(=O)C(N)CC1(N)NC=C2C=CC=CC21)C(=O)NC1C=Cc2c(N)n[nH]c2C1
O=C(NC(C(=O)N1CCN(c2ccccn2)CC1)c1ccccc1)c1ccc(F)cc1
COc1ccc2c(c1)NCC2CCCCN1CCN(c2cc(OC)ccc2C(N)=O)CC1
COc1ccc(Sc2cc(C=CC(=O)O)cc(SCCCN3C(=O)C=CC3=O)c2)cc1
O=C(CCC(C(=O)O)c1c(O)cc(O)cc1O)c1cc(O)ccc1O
O=C(COC(=O)c1cnccn1)Nc1ccc(Br)cc1
CN(C)CCNc1nc(N)cc(-c2ccc(-c3ccccc3)cc2C(F)(F)F)n1
CCCC(c1cccc(OC)c1O)C(CC)c1ccc(O)cc1
CC(=O)NC(c1cc(CO)cc(CO)c1O)c1c(F)cccc1Cl
O=C(C=CNc1ccc(Cl)cc1Cl)Cc1ccccc1
Cc1cc(C(=O)Nc2ncc(-c3ccccn3)s2)on1
NC1=CNC(=O)CC1=O
CCC(Sc1nc(C)cc(Nc2ccc(Cl)cc2)n1)C(=O)NCc1ccco1
C=C(C)C1CC=C(C)C2(O)C1C(=O)CC1OC12CO
Clc1cccc2c1CCN=C2Nc1ccc(-c2ccco2)cc1
CCNC1C(=O)OC(NC(=O)c2ccc(F)cc2)c2ccccc21
NC(=O)C(Cc1ccccc1)NC(=O)C(Cc1ccccc1)NC(=O)OCc1ccccc1
COc1ccc(N2CCN(C(=O)CN(C)S(=O)(=O)c3ccc(OC)cc3)CC2)cc1
CCCCCCCCCCCCCCCCS(=O)(=O)NCCCOCCCCCCC
Nc1ncc2c(n1)c(-c1ccccc1)nn2C(=O)CN1CCCCC1N1CCCC1
CCOc1ccc(NC(=O)c2ccc(N(CC)C3CCCS3(=O)=O)cc2)cc1
CCCCNC(=O)C1C(=O)CCN1c1ccc(S(=O)(=O)N2CCOCC2)cc1
Cc1ccc(S(=O)(=O)Nc2ccc3c(c2O)C(=O)c2ccccc2C3=O)cc1
CCCCCCCCCCCCCC=CC(O)C(CO)NC(=O)C(=O)NC(C)C
CCCCN(C(=O)CNC(=O)c1ccco1)C(C(=O)NC1CCCCC1)c1nccn1C
CC(C)CCOCC(NC(=O)C(N)Cc1ccccc1)C(=O)NC(CC(C)C)C(=O)NCP(=O)(O)O
NC1(CCNC(=O)c2ccncc2)NCCC=C1Oc1cccc(C2=CC3C=CC=CC3N2)c1
COC(=O)c1nc(C)c2n1-c1ccc(F)cc1C(=O)N(Cc1ccccc1)C2
CN(C)CC1(C)c2ccccc2COC12C(=O)CNc1ccc(Cl)cc12
CCn1nc2c(=O)[nH]c(C#N)c(C)c2c1C
CC(=O)N1CCCc2cc(S(=O)(=O)CCC(=O)N3CCCCC3C(N)=O)ccc21
CC(C)S1(C)C=NN=C1NC(=O)CSc1nnnn1C
Cc1cc(Cl)ccc1NC(=O)Nc1ccc(-c2ncc3n2N(C(N)CN2CCN(C)CC2)CC=C3)cc1
O=C(c1cc(-c2ccccn2)cs1)N1CCN(Cc2ccc3c(c2)OCO3)CC1
Nc1ccc(S(=O)(=O)N2C(C(=O)Nc3ccc(OP(=O)(O)O)cc3)CCC3C=CC=CC32)cc1
CCOC(=O)C12CC(=O)CC(C(=O)OCC)(c3ccccc3)C1=CNC(C)=C2c1ccc([N+](=O)[O-])cc1
CN(CCC#N)C12C=CC(C(=O)C(C)(C)c3ccccc3)=CC13N=CC=CC3CCO2
CCCCCCCCCCCC(=O)NN=Cc1ccc2c(c1)OCCO2
O=C1C(c2ccc(O)cc2)=COC2(Cc3ccc(Br)cc3)C=CC(O)=CC12
CC1CNC(CO)C(Cc2ccccc2)N1
CC(C)(C)OC(=O)NC(Cc1ccccc1)C(O)COc1cccc(NC(=O)Cc2ccccc2)c1CNC(=O)C(O)C(C)(C)CO
CN(CC=Cc1ccccc1)c1cccc2ccccc12
COC(=O)C(CC1NC=C2C=CC=CC21)NP(=O)(O)CNC(C)=O
CCN1C2C=CC=CC2C2C(NC(=O)C3CCCCC3)=CC=CC21
O=C(Nc1ccccc1)C(=O)N1CCN(S(=O)(=O)c2ccc3c(c2)C=CCC3)CC1
CC1CN(C(=O)c2ccc3c(c2)C=CCC3)C2C=CC(c3cc(-c4ccco4)on3)=CC2O1
O=C(NCCCN1CCOCC1)c1nc(Nc2ccc(Cl)cc2)cc(-c2nnc(Cc3ccc(Cl)cc3)o2)n1
CSc1nc2c(N)c[nH]c2c(-c2ccc(C)cc2)c1-c1ccccc1
Cc1cc(C23C=C(C(=O)N4CCCN(c5ncccn5)CC4)NN2C(c2cc(F)ccc2F)=CN3)cc(C)c1C
NC1CC1c1nc(Cl)c2ccc(C(F)(F)F)cn12
C=C1CCCC(C)C12CCC1(CC2)CC(=O)C(CNC2C=Cc3ccccc3C2)O1
CSc1cccc2c1C1=CC=CCC1N=C2NCCCNCc1ccccc1
NCCC1(N)CNCCO1
CC1(C)CCCC1
COC(=O)c1ccc(C2(C)C(C(=O)Nc3ccccn3)=CNC(C(=O)Nc3ccc(C#N)cc3)=C2C)cc1
COc1ccc(-c2cc(Cc3cc(Cc4ccccn4)ccc3O)cs2)cc1
NC(CCCC(=O)N(O)CCC(=O)O)C(=O)O
COc1ccc2nc(-c3ccco3)sc2c1
COc1cc(NC(=O)c2cccn2C(C)C)ccc1-n1nc(C)cc1C
c1ccc(-c2cc(-c3ccccc3)n(-c3nc4ccccc4s3)n2)cc1
CCC1(OC2(O)OCC(C)CC2(O)N(C)C)C(=O)C(CCN2CCC(C)(C)CC2N)CC(C)C(=O)C=CC(C)OCCC(CC#N)=CC(O)=C1C
Cc1ccc(NC(=O)Cc2ncc(NC(=O)CS3(C)C=Nc4cc(Cl)ccc43)s2)cc1
S=C(NCc1ccco1)Nc1ccc(Cl)cc1
CC1CCC2C(=O)N(CC(=O)OCC(=O)Nc3ccc(C(C)(C)C)cc3)C(=O)C2C1
CN(CO)C1=Cc2c(sc([N+](=O)[O-])c2C2=NN3CC(N)NCC3(N)S2)C2(C(=O)O)NC(=O)OC12F
CC(=O)N1CCCCC1C(=O)N1CCN(c2ccccn2)CC1
CCOC(=O)CN1CCC2(OC)C=CC=CC2(CNC(=O)c2ccc(OC)cc2)C1
COc1ccc(C(C(=O)NC2CCCC2)N(C(=O)c2cc(C)on2)c2ccc(OC)cc2)cc1
COC(=O)C1(c2ccco2)CC(=O)Oc2ccccc21
CC12C=CC=CC1N=CN2C1CC2NC1CCC2(N)CC1(c2ccccc2)CCCCN1C(=O)c1ccc(F)cc1
Fc1ccc2nnn(C3CCCCS3)c2c1
CCC(C)C(=O)OC1CC2(CC(C)C(OC(C)=O)CCC(OC(C)=O)C(C)C(C)=C(OC(C)=O)C2(C)OC(=O)C(C)=O)CC(C)C1OC(C)=O
CN(CCCc1ccccc1)C1(C)OCCC(C)(c2ccc(Cl)cc2)O1
CCOc1ccc(CNC(=O)c2noc(-c3ccc([N+](=O)[O-])cc3)c2C)cc1
CCN(Cc1ccccc1)C(=O)CN1C2C(=CC(=O)C1c1cc(OC)cc(OC)c1)C=NC=C2c1cccs1
O=C(C[N+]12CCC(OC(=O)N3CCOCC3)(CC1)CC2)Nc1ncc(-c2ccc(F)cc2)s1
CCOC(=O)NC(CSSc1ccccc1)C(=O)NNC(=O)c1cc(O)ccc1O
O=C(NNC1C=NCCC1)c1nc(Oc2ccc3c(c2)Cc2n[nH]c(-c4ccccc4)c2-3)c(Oc2ccccc2)s1
COc1ccc(CN2C(=O)C(=O)c3c2cc(OC)c(Br)c3Br)cc1
O=C(CCCCN1CCCCC12CC(c1ccc(F)cc1)C(=O)O2)NC1CCCCC1
CCNC(=O)Cn1nnc(-c2ncc(Nc3ccc(OC)cc3)s2)n1
Cc1noc(C)c1S(=O)(=O)NCc1cccc2c1N(C(=O)c1ccc(-c3ccccc3)cc1)CC2
Cc1nc(C)c(CN)nc1C
COc1ccc2c(c1)OCC2=NNC(=O)c1cnccn1
C#CC(O)C=CCCCCCCC=CCCCCC=CCCCCC#CC(O)C#CC#CC=O
CC(=O)N1CCN(c2cc3c(cn2)C=CC(NCc2ccccn2)C3)CC1
CCOC(=O)CC12C=CC(C(C)CC)=CC1(NCc1cc(F)ccc1F)N=CNC2=O
CC(C)CCCC(C)C1CC2C(C)(CCCC23CCC2CC(OC4(O)CC(OC5(O)OCC(CO)C(O)C5O)C(O)(CO)CO4)CCC2(C)C3)C1
CC(C)CCN1C(=O)C2(CCCO2)C2(Br)C=CC=CC12
CC1Oc2cc(NS(=O)(=O)c3ccc(F)cc3)ccc2C(CN(C)Cc2ccccc2)N(C(C)CO)CC1=O
COc1cccc([N+](=O)[O-])c1C(=O)NCCc1ccc(S(N)(=O)=O)cc1
O=C1Nc2cc(Cl)cc(Cl)c2C1=NN=Cc1ccc(Br)cc1
CC(=O)OC1CC2(CC(=O)C(C(C)C)O2)C2C3C(C(OC(C)=O)C(OC(C)=O)C2(C)C2(CC2)C1)C3(C)O
COC(=O)C=Cc1ccc2n1C(=O)CNc1cc(F)ccc1-2
Cc1ccc(NC(=S)N(CCCN2CCCC2)C2(C)c3c(C)cccc3NC2N)cc1
CCCN(CCC)C(=O)c1cc(C(=O)NC(Cc2ccccc2)C(O)CNC2CCCC2)cc(N2CCCC2)c1
COCCN1CCOC(CN(C)c2nc(C)cc(C)n2)C1
C=C1CC(CC=C2CC(=O)C(O)O2)CC2(CCC(C)(C)C3(COCC(c4ccc(F)cc4)O3)C2)C1
CCC1(C)C(=O)C(C)(OC2OC(O)CC(C)C2(C)OC)N(CCCN(C)C)C(C)(OC2CC(C)C(N(C)C)C(O)O2)C(C)CCOCCCC(O)C(C)(O)C1(C)O
CC(=O)Nc1ccc(-c2cnc3ccccc3n2)cc1
CC(C)C1(O)CC(=O)C=CC1(C)O
Cc1cccc(C)c1N=Nc1ccc(C(=O)NCc2ccccc2)cc1
COC1(C(=O)O)OCCC(C2CCCCC2)C1O
COc1c(Cl)cccc1C1c2c(CO)cncc2N(CC(=O)O)C1C(=S)NCCC#N
COCCN(Cc1ccccc1)C(=O)CN1C(=O)C(=O)NC12CCC(C)CC2
Cc1cccc(I)c1Nc1nc(N)nc(-c2ccc(C(=O)NC(C)c3ccccc3)cc2)n1
CCCCS(=O)(=O)NC(CC(C)C)C(=O)OCC(=O)Nc1ccc(OCC)cc1
CN(CCCN(C(=O)c1ccc(F)cc1Br)c1ccc(F)cc1)C(=O)NC1CCCC1
Nc1ccc(NS(=O)(=O)c2ccc(NC(=O)c3cccc(F)c3F)cc2)cc1
CN(C)CCCNC(=O)C12C=CSC1(N1CC3CCC(C1)O3)C=NC(c1ccccn1)=N2
O=C(NC1CC1)C(c1ccccn1)N(C(=O)c1ccco1)c1ccccn1
COc1ccc(CNc2nccc(-c3cccc4c3N=CCC4)n2)cc1
COc1ccc(NS(=O)(=O)c2ccc3c(c2)NCCC(=O)S3)cc1OC
CCN(CC)CCCc1nc(C)c2n1NC(c1ccc(CN3CCN(C)CC3)cc1)C=C2c1c(Cl)cccc1Cl
CC(C)C(N)Cc1ncc(Cc2ccccc2)[nH]1
CN(c1ccc(NC(=O)c2ccc(-c3cccs3)cc2)cc1)S(C)(=O)=O
CCOC(=O)CCCCN1C=C2C=CC=C(OC)C2C1C(=O)c1cc(O)ccc1O
CN1CCN(CCNCc2ccc(-c3ccc(C45C=CC=CC4N=CN5)cc3)cc2)CC1
CCC(C)C(NC(=O)C(Cc1ccc(O)cc1)NC(=O)C(N)Cc1ccccc1)C(=O)N1CCCC1C(=O)NC(CCCN=C(N)N)C(=O)O
CCCCCCCCCCC(O)C1CCC(C2CCC(C(O)CCCCCCCCCC(O)CC3(C)C=CC(=O)O3)O2)O1
NC(=O)C1CC1
N#Cc1cc(OC2OC(n3cnc(=O)c4sc5c(c43)CC=CC5)CNC2CO)c(Cl)cc1-c1ccccc1
CC(C)Nc1nc(N)nc(C(Cl)(Cl)Cl)n1
CN(c1ccc2cc(C(=O)O)n(C3CC3)c(=O)c2c1)C1CCCCC1
NCCNCCNc1ccccc1
O=C(COC(=O)c1cnns1)NC1CCCS1(=O)=O
O=C(CSc1nnc(CNC(=O)c2cccs2)n1Cc1ccco1)Nc1ccc(Cl)cc1
O=C(Nc1ccc(C(F)(F)C(F)(F)F)cc1)OCC(F)(F)F
CN(C)Cc1cc(NC(=O)c2cc(Br)c[nH]2)c(C(=O)NCCc2ccc(C(=O)O)cc2)s1
C#CCNc1nc(SCC#N)nc(N(C)C2CCCCC2)n1
NC1(c2ccccc2)CCNC(NC(=O)c2sc(NC(=O)c3ccc(NC(=O)Nc4ccc(F)cc4)cc3)c3c2CC(CC(=O)O)C=C3)CC1
CC(=O)OC12CCC3(CCC4(N)CCNC(=O)C4C3C)CC1CCC2C
Cc1nn(Cc2ccc(NC(=O)OC34C=CC=CC3C=CC=C4)cc2)c(C)c1CC(=O)O
CCOC(=O)c1cccc2c1S(=O)(=O)CC(=O)C(N)(C1CCCCC1)N2
CC(NC(=O)C(Cc1ccccc1)NC(=O)CNC(=O)c1ccccc1)C(=O)NCC(=O)NC(Cc1ccccc1)C(=O)NC(CCC(=O)O)C(=O)NC(CCC(=O)O)C(=O)O
CCCCCCCCC=CCCCCCCCCNC(=O)c1ccc(NC(=O)NC(C)C)cc1
O=C(Cn1cnc2[nH]c3ccccc3c2c1=O)Nc1ccc(F)cc1Cl
CC1=CC(=O)C=C2CC3(C)OCC(=O)C3CC12C
CCN(C(=O)CNS(=O)(=O)c1cccc(Cl)c1C)C1CCCS1(=O)=O
CC12C=CC=CC1OCC=C2
CC1(N)CCCC2(C1)NC(=O)C1(NCC(C3CC=CN3)c3ccccc31)N2
Cc1nc(Nc2ccc(C#N)cc2)cc(N2CCN(c3ccccc3)CC2)n1
O=C(c1cc(CS(=O)(=O)c2cccs2)co1)N(Cc1ccc(Cl)cc1)c1ccc(F)cc1
CCCOc1ccc(N2CCC2Oc2ccc(C(C)NC(=O)c3ccc4c(c3)NCC4)cc2)cc1
Cn1ccc(-c2ccc(Oc3ccc(C#N)cc3S(=O)(=O)Nc3nccs3)cc2)n1
O=C(O)c1cc(O)[nH]c(=O)n1
O=C(O)CCNC(=O)c1ccc(C(=O)Nc2ccc(-c3ccc(C45NC=NC4C=CC=C5C(=O)Nc4ccc(C(=O)NCCc5ccc(-c6ccccc6)cc5)cc4)cc3)cc2)cc1
CC(=O)OC1CNCC(=O)CN1C(=O)c1ccccc1
COCCNC(=O)c1[nH]c2c(c1C)C(C)(C)NN=C2c1ccc(F)cc1
Nc1ccc(-c2cccc(F)c2-c2cc3c(cn2)NCC3)cc1
C=CC(=O)N1C(=O)CC(=Cc2ccc(F)cc2)CC1=Cc1ccccc1
C=CC1CC1(NC(=O)C1NC(OC23C=CN=C(c4ccccc4)C2C=CC(OC)=C3)CC1N)C(=O)NS(=O)(=O)C1CC1
CCN(CC)CCNc1nc(Nc2ccc(N)cc2)nc(Nc2ccc(Nc3nc(Nc4ccc(C#N)cc4)nc(Oc4ccc(C)c(C)c4C)n3)cc2)n1
Cc1ccc(CN(C(=O)c2ccco2)C2CCCS2(=O)=O)cc1
COc1ccc(O)c(C=CC(=O)OC2C(C)C(C)C(C)C=CC3(CC3)CC23CO3)c1
O=C(Nc1ccc(OS(=O)(=O)C(F)(F)F)cc1)c1ccc(Cl)cc1
O=C(CCCOc1nc(-c2cc(=O)ccn2-c2ccccc2)cc(N2CCCC2)n1)N1CCOCC1
O=C(O)CCCc1nc(=O)cc(CSc2ccccc2)[nH]1
CCC1(O)COC(=O)c2c3c([nH]c(=O)c21)NCC31CC=c2ccc3c(c2=N1)OCC(CN)CO3
CC(c1ccccn1)C1CC(CCN2CCCCC2)=C2C(Cl)=CC=CC21
Cc1ccc(N2CCN(CCCNS(=O)(=O)c3ccc(C)cc3)CC2)cc1
CC(=O)N1CCC(NC(=O)C2(C#N)CCCCC2)CC1(O)c1ccccc1
CN1CCSC1=NC(=O)c1ccc(Br)cc1
Cc1ccc(CC(C)NC(=O)C2(C)NC=C3C=CC=CC32)cc1
COCCNc1ccc(-c2ccc(=O)n(Cc3nc(N)c4sccn34)c2)cn1
Nc1cc(=O)[nH]nc1SCc1ccc(Cl)cc1
CC(C)(C)OC(=O)NC(Cc1ccc(O)cc1)C(=O)NC1(O)OCC(O)(CO)CC1O
O=C(C=CC1CN(C(=O)COc2ccc([N+](=O)[O-])cc2)c2ccccc21)NC12CC3CC(CC(C3)C1)C2
NC1(c2ccc(O)c(O)c2)CCCC(c2ccc(O)cc2)N1
CC(=O)NC1CCC(Nc2ncc(O)c(Br)n2)CN1
COCCN(CC1CCC(S(=O)(=O)c2ccc(C)cc2)N1)C(=O)c1ccccn1
CSCCC(NC(=O)c1ccc(-c2ccccc2)cc1NCc1nccn1Cc1ccc(C#N)cc1)C(=O)O
Cc1nc(C(=O)NCc2c(F)cccc2Cl)c(-c2ccccn2)s1
CSc1ccc(C#Cc2ccc(CC(C)NC(C)=O)cc2)cc1
CCCC(=O)c1cc(C)n(NC(=O)CCC(=O)O)n1
Cc1cc(NS(=O)(=O)c2cc(C(=O)O)cs2)on1
C=CCn1cnc(O)c(SCC(=O)N2CCCCC2C)c1=O
CC(C)c1cc(=O)n(C2(COP(=O)(O)OP(=O)(O)OP(=O)(O)OCC3OCC([N-][N+]#N)C3n3c(=O)cc[nH]c3=O)CC(O)CS2)c(=O)[nH]1
COc1c(CCc2ccccc2)cc(O)c2c1C(=O)c1ccccc1C2=O
CCN1CCN(c2ccc(NC(=O)c3ccc(S(=O)(=O)N4CCCCC4)cc3OC)cc2)CC1
Cc1ccc(NC(=O)c2ccccn2)cc1
Cn1cnc(=O)c2c1N=C(CN(COC(=O)c1ccco1)c1ccc(C(=O)NCCSc3ccccn3)cc1)CN2
CCCCCCCCCCCC(=O)NCCCCCNCCCCNCCCN
Cc1nc(=O)cc2[nH]ccn12
CN1CCCCC1N1C(=O)NC(=Cc2cccs2)C1=O
CC(C)CN(C)C(=O)C12C(=O)CNC=C1C=CC=C2S(=O)(=O)N(C)C
CN(C)c1ccc(C=CC(=O)C=Cc2ccc3c(c2)OCO3)cc1
CCOC1(CCCO)C(C(=O)Nc2nncs2)=COCC1C12C=CC=CC1=COCC2=O
O=C(Nc1ccc(Cl)cn1)c1ccc2c(c1)OCO2
O=C(CCCCCCCCCI)NC1OCCC(O)(O)C1(O)CO
Cc1ccc(NC(=S)N2CC(c3ccccc3)C(c3ccccc3)=N2)cc1
ClC1=CC=CC2C1=CC(NCCCCCCCCCCNc1c3c(nc4cccc(Cl)c14)CCCC3)=NC21CCCCC1
CC(C)c1nnc(C2CCCN2C(=O)C23C=CC=CC2=NN(C)CC3=O)o1
CCCCCCCN(NC(=O)C1(NC(=O)c2ccc(-c3ccc(C(F)(F)F)cc3)cc2)CCC1)c1ccc(C(=O)O)cc1
CC1C(=O)NCCCOCCC2(CN(C)Cc3ccc(C(F)(F)F)cc3)C=CC=CC2(C)COC1N
CC(C)C(=O)NCC(C)N1CCCCC1n1c(=O)n(C2CCCCC2)c2ccccc21
CC(C)c1cccc(NC(=O)NCC2(c3ccc(F)cc3)CCC(O)C2)c1C(C)C
Cc1ccc(C)c(Oc2cc(F)cc(CC(=O)O)c2F)c1
CC(C)(O)c1cc(-c2ccc(N(CCN(CCN3CCOCC3)Cc3ccccc3)C3(C)C=C4C=CC=C(F)C4C(=O)N3)cn2)nc(N)n1
CNC(=O)c1nccn1-c1ccc2c(c1)NCC2c1ccc(C(=O)Nc2ccc(F)cc2C(F)(F)F)cc1
O=C(NCc1cc(-c2ccc(Br)cc2)cs1)C(CS)SCc1ccc(F)cc1
CCCC(=O)N1CCCCC1NC(=O)Nc1ccccn1
COc1ccc(Nc2ccc(OS(N)(=O)=O)cc2)cc1
O=C(CCN1CCCCC1Oc1ccc(Cl)cc1)c1ccc2c(c1)C=CCC2
CC(CCC(O)C(C)(C)O)C1CC2C(O)C3(CCC2(C)C1)C1C(O)C2C(C)CCCC2(O)C(C)C1CCC3(O)O
O=C(COc1cccc2c1COCC2=O)Nc1ccc(C(F)(F)F)cc1
CCN(CC)CCSC12C(=S)N3CCCCCCC3=NC1=CN=C2OC
CC(=O)NC(CS(C)(=O)=O)C(=O)NC1(C(=O)NC(CCCCNC(=O)c2cc(Cl)ccc2[N+](=O)[O-])C(=O)O)CCCCC1
CC(C)=CCn1c(=O)n2c(CCC(=O)Nc3ccc(F)cc3F)nnc2c2ccccc21
COc1ccc(-c2sc(-c3ccc(Cl)cc3)cc2C(=O)O)cc1
Cc1c(Cl)cccc1NC(=O)Cn1nnc(N)c1C(=O)NCc1ccc(F)cc1
Cc1ccc(C(=O)N2CCCCC2N2CCCCC2N(C)C(=O)c2cccc3[nH]ccc23)cc1C
Cc1cc(-c2cc(C(F)(F)F)n3nc(C(=O)Nc4cccc(CN5CCC5F)c4F)cc3n2)cs1
CC(=O)SCC(=O)C1(O)CC2CC(C)CC3(CCCCC34C=CCC(C)C4=O)C2(O)C1
CC(=O)N1N=C(c2cccc3c2CCN3)CC1c1ccc(Cl)cc1
Fc1ccc(Cl)c(Nc2nc(OCC3CCCCC3)c3[nH]cnc3n2)c1F
CCOC(=O)c1ccc(Oc2cc(OC)ccc2C=CC(=O)OC)cc1
O=C(c1ccccc1)N1CCCC2(NCC1)C(CO)NC2c1ccc(-c2ccc(F)cc2)cc1
O=C1NC(=O)C(=Cc2cc(Sc3cc(Cl)ccc3Cl)cs2)C(=O)N1
CCOC(=O)c1ccc(NC(=O)C(C)Nc2ccc(N(C)S(=O)(=O)c3ccccc3)cc2)cc1
O=C(NN=Cc1cnns1)c1cc(Cl)ccc1Cl
Cc1ccc(CN2CCCCC2N(C)C(=O)c2ccc(-n3nccn3)cc2)cn1
Cc1c(O)cc(=O)oc1C=O
CCc1cc(N)nc(CC)c1
COc1cc(F)cc(NC(=O)c2ccc(C)cc2)c1
Nc1ccc(Nc2nc(N)cc(Sc3ccccc3)n2)cc1
CCOC(=O)C1C(N)=CN(N=Cc2ccc(O)cc2)C12CN=c1ccccc1=N2
COC(=O)NCC(=O)N1CCSC1C(=O)NC(Cc1ccc(OCc2ccccc2)cc1)C(=O)NC(CCN)C(=O)OC
Cn1c(N)ccnc1=O
C#CCNC(=O)C12C=CN=CC1(N)C(=O)NC=C2
CCc1ccc(N=C2NC(=Cc3c(C)c(C)cn3-c3ccc(C(F)(F)F)cc3)C(=O)S2)cc1
CNC(=O)CS(=O)(=O)c1ccc2nc(-c3ccc(C)cc3)oc2c1
O=C(CN1CCOc2ccccc21)N1CCOCCC12c1ccccc1CC2O
O=C(COC(=O)c1ccc(O)cc1)Nc1ccc(F)cc1
COc1ccc(C(=O)C2(NC(=O)C3(C)CCCCC3)CNc3cccc(OC)c32)c(OC)c1OC
Cn1c(N)ccnc1=O
CCC(C)C(=O)c1c(O)c(O)c(O)c(C(c2cc(O)c(C)c(O)c2OC)C2C(=O)C(=O)CC3C(C)=CC=C(O)C32O)c1C(C)O
Cc1cc(=O)n(C2(COP(=O)(OCCSCCSC(=O)C(C)(C)C)OCCSC(=O)C(O)C(C)(C)C)CC([N-][N+]#N)CO2)c(=O)[nH]1
CC(NCCCN(C)C)C(O)CN1CC2CNCC3(C2)C(=O)NC=CC13
Cc1ccc2c(c1)N(Cc1ccccn1)CC2C(=O)NCc1ccc(CC(=O)O)cc1
CC(O)C1=C(C=O)C2C=C(CON)CC(=O)C2C2(CCC(C(C)O)C3(Cc4ccccc4C3)C2C(C)(N)CN)C1
Cc1ccc(Cl)c(S(=O)(=O)N2CCOC2CO)c1S
NC(=N[N+](=O)[O-])NCCCCCc1ccccn1
CCCC(NC(=O)C1CC2(CCCC(C)(C)C2)CCC12CC(C)CC1=C2C(C)C2CCC(C)(C)C(=O)C2C1C)C(N)=O
COc1ccc(CC(=O)Nc2nn(-c3ccc(C)cc3)c3c2S(=O)CC3)cc1
CCn1cc(C(c2cccc(-c3cccnc3OC3(O)CC3)c2)C(NC=O)C(=O)O)c2ccc(C(=O)O)cc21
CC(C)S(=O)(=O)c1ccc(C(=O)N2CCCCC2(CC2(N)CC3CC(N4C=NC5C=CC=CC54C)C(C2)N3)c2ccccc2)cc1
CC(=O)CCNC(=O)C(=Cc1ccc([N+](=O)[O-])cc1)NC(=O)c1ccccc1
Cn1cccc1-c1ccc(Cn2ccc(C(=O)O)n2)cn1
Cc1ccc(C)c2c1ncn2N=Cc1ccccn1
CCCCCCCCCCCCc1nnc(CCCC(=O)O)o1
COc1cc2c(=O)c(C(=O)O)cn(C3CC3)c2c(N2CCNCC2C)c1F
CC1CCC(c2ccc(O)cc2)=C2C(O)CCC21
CNC(=O)Oc1ccc(Cl)c2oc(=O)c3c(c12)CC=C3
Nc1ccc(Cl)cc1
CCC(O)CN(CCCO)c1ccc(S(=O)(=O)Nc2ccc(C(C)=O)cc2)cc1[N+](=O)[O-]
Clc1ccc2c(c1)C(NN=Cc1ccco1)=NCC2
CCOC(=N)C=Cc1ccccc1
COc1ccc(CC(=O)NC2C=CN=C3C(NCc4ccc5c(c4)OCO5)=CN=CC32)cc1
COc1ccc(-c2ncc3ccc(NCc4c(OC)cccc4OC(F)(F)F)cn23)c(OC)c1
CN(C)C=Nc1nc(-c2ccccn2)nn1-c1ccccc1
CC(=O)Nc1ccc(-c2ccc(CN(C(=O)c3ccc(F)cc3)C3CCCC(N)(CC(C)(C)O)N3)cc2)cn1
CC12C=CC(=O)OC1C=CC(SCC(=O)NCc1ccccc1)=C2
NC(=O)Cn1ccc(-c2ccc3c(c2)-c2ccccc2C3(O)C(F)(F)F)n1
CCCn1c(=O)c2[nH]c(-c3cc(C)n(CC)n3)nc2n(CCC)c1=O
NCCC(=O)Nc1ccc(S(=O)(=O)Nc2ccc(Br)cc2)cc1
N#CC1(NC(=O)C2NCCC2(N)S(=O)(=O)c2ccccc2)CC1
C=C(C([CH2-])=O)C(=O)[O-]
Clc1ccc(-c2ncc(C34C=CC=CC3=CNC4)o2)cc1
COc1ccc(S(=O)(=O)n2ccnc2C(C#N)c2ccc(C(F)(F)F)cc2)cc1
CC(C)(C)OC(=O)N1CCCCC1CNS(=O)(=O)c1cc(NN=C2CCC(O)CC2)ccc1[N+](=O)[O-]
C=CCn1c(SCC(=O)Nc2ccc(OC)cc2)nc2c(CC)csc2c1=O
C=C1C(C)=C(C#N)C(=O)N1c1ccc(F)c(F)c1
CC(C)NC(=O)C12C(=O)CNC=C1C=CC=C2S(=O)(=O)N1CCCC1
CC(C)CC(NC(=O)c1cccs1)c1ncc(C(N)=O)s1
C=C(C(=O)O)C12CC(C)CCC(C)(O)C1(OC(=O)c1ccccc1)C(=O)C=C2C
CCOC(=O)c1ccc(NC(=O)c2ccc(S(=O)(=O)N(CC)CC)cc2)cc1
C=S1C(=N)N(Cc2ccccc2)C=C1C(=O)Nc1c(OC)ccc(OC)c1Cl
COc1cc(Cl)c(C)cc1NC(=O)Cn1cc2c(cc1=O)C(=O)C(=O)C1N=CC=NC21
Cc1c(NC(=O)c2ncc(CCNC3Cc4ccccc4C3)n2-c2c(Cl)cccc2Cl)cccc1C(C)(C)C
NC1(CCNC(=O)c2cc(CO)co2)NCCC1=O
CCN(CC)C(=O)C1(C)CCCCN1C(=O)C12CNC=C1C=CC=C2Cl
Cc1nccn1-c1ccc(=O)n(CC(O)CN2CCCc3ccccc32)n1
COc1cc(NC(=O)CNC(=O)C=CC(=O)Nc2cccc(F)c2F)c(OC)c(OC)c1
CC(COc1ccc(F)cc1)NC(=O)c1ccc(NS(=O)(=O)C(F)(F)F)cc1
O=C(CSc1nc(=O)cc2ccn(-c3ccccc3)n12)NCc1ccccc1
COC(=O)c1nc(C)c(C)nc1N
COc1cccc(OC)c1NC(=S)N1CCCC1C(N)=O
COCC=CCSSC(=O)C(C)N(C)C
Cc1ccc2nc(-c3ccccc3)c(CNCc3cccs3)n2c1
c1ncn(-c2ccc(-c3ccc(NC4CCCCN4)cc3)nc2)n1
CN(C(=O)CN(c1ccc2c(c1)OCCO2)S(=O)(=O)c1ccccc1)C1CCCC1
CC(=O)NC(C)c1ccc(OC2CCCN2c2nccc(N3CCCC3O)n2)cc1
CN(C(=O)c1ccc(NC(=O)Cc2cccs2)cc1)C1CC1
COc1cc(OC)c(C2C=NN(c3ccc(N4CCOCC4)cc3)C3(C=CCCC3)C2=O)c(OC)c1
C#CCN(Cc1cccc2c(=O)nc(C)[nH]c12)c1ccc(C(=O)NC(CCC(=O)NC(CCC(=O)O)C(=O)O)C(=O)O)cc1
NCc1ccc(NC(=O)c2ccc(CNc3cc(-c4cccc(O)c4CC(=O)N4CCCC4)c(=O)n(CC(=O)O)c3)cc2)cc1
FC(F)(F)c1cncc(N2CCN(c3c(Cl)cccc3C(F)(F)F)CC2)n1
Cc1cc(=O)n(C2COC(CNCc3c(C)nn(C)c3N(C)C)C2O)c(=O)[nH]1
CN(C)CCCOc1ccc(CNc2ncc(C(F)(F)F)cc2N2CCCc3cc(OCCO)ccc32)cc1
CCc1ccc(-c2nc(NC)cc(NCc3ccc(S(N)(=O)=O)cc3)n2)cc1
COc1cccc(C(=O)N2CCCCC2N2CCN(c3ccc(C)cc3)CC2)c1F
CCN(CC)S(=O)(=O)c1ccc(C(=O)Nc2ccc(C(=O)NN=Cc3ccc([N+](=O)[O-])cc3)cc2)cc1
CC(C)NC(=O)c1c(O)cccc1CCc1ccccc1
C#CCOc1cc(OC)c(OC)c2c1C(OCC=C)(c1ccc(OC)cc1)C(=O)CO2
Cc1ccc(S(=O)(=O)N(CC(=O)Nc2nccs2)Cc2ccccc2)cc1
COc1ccc(C23CC=NC=C2C=CC=C3S(=O)(=O)N2CCN(C3CCC(C(=O)O)CC3)CC2)c(OC)c1
Clc1ccc(N2CCN(Cc3ccc[nH]3)CC2)c(Cl)c1
CNc1nc(C#N)cc(Nc2cc(OC)c(OC)c(OC)c2OC)n1
O=C(COc1ccc(Cl)cc1)NNC(=S)Nc1ccc(F)cc1
Nc1ccc(S(=O)(=O)Nc2cccc3c2[nH]c2c4c(c5c(c23)NC(=O)C5)C(Cc2ccccc2)NC(=O)C4)cc1
O=C(O)CCNC(=O)C1(CC(NS(=O)(=O)c2cccc(Cl)c2Cl)c2ncc(-c3ccc(C(F)(F)F)cc3)s2)CCC1
O=C(C=Cc1ccc(S(=O)(=O)NCc2ccccc2)cc1)NO
CC1(c2ncc(NCc3ccc(OC(F)(F)F)cc3)s2)C=NNC1=O
Cc1ccc(-c2nc(NCCC(C)C)c3ccccn23)cc1
CC(NC1C=CC1)c1ccccc1
CCOC(=O)C1NCCCC1NC1COC(=O)c2ccccc21
Cc1cnc(Oc2c(C)cccc2C)cc1C(=NO)N1CCC(C)CC1C
CCCCCNC(=O)C1CC(N)C2C=CC=CC2N1
Cc1ccc(COc2ccc(C=NNC3NC=NC3=O)cc2)cc1
CC(C)CC(=O)Oc1ccc(-c2cc(C(=O)Nc3ccc(C(F)(F)F)cn3)ccc2CN)cc1
COc1ccc(NC(=O)C(C(C)C)S(=O)(=O)c2ccc(Cl)cc2)cc1
CNc1nc(Nc2ccc(OC(F)F)cc2)cc(=O)n1C
COc1cc(C=CC(=O)Nc2ccc(F)cc2)cc2c(-c3cc(Cl)ccc3Cl)n[nH]c12
COc1cccc(CCN2C(c3ccc(OC(F)(F)F)cc3)C(=O)C3C=CC=CC32)c1OC
Cc1nc(C(=O)N2CCN(c3ccc(C(F)(F)F)cc3)CC2)c(-c2ccc(F)cc2)o1
[truncated: 566,799 more chars]
