# Supplementary material for: t-SMILES: a fragment-based molecular representation framework for de novo ligand design
Source: Nat Commun. 2024 Jun 11;15:4993. doi: 10.1038/s41467-024-49388-6 (PMC11167009; doi:10.1038/s41467-024-49388-6)
Supplement: Supplementary file 4 — Source Data [file 41467_2024_49388_MOESM4_ESM.zip › Soure data/Source data and code for all other graphs/Metrics/Models/Chembl/ChEMBL_JTVAE[dbl][rnd10][bs128][SH]/gen.smi.re_smils.smi.rnd10000.csv]

C1=CC2C=C(c3ccccn3)C(NCCCCCCCNc3nc4ccccc4nc3-c3ccccn3)=NC2C=C1
CCN(Cc1cc(OC)cc(C(=O)N2CCN(C(C)(C)C)CC2)c1)C(=O)C1CC1(C)C
CC(=O)Nc1ccc(S(=O)(=O)N2CCCCC2C(=O)N2CCN(c3cccc(C)c3Cl)CC2)cc1
C[SH]1C=NN=C1NC(=O)C1COc2ccccc2O1
C=C(C)C1=C(Cl)C(F)=CC2[NH+]=C(CC(=O)O)C(C(C)(C)C)=C3C=CC=CC312
COc1cccc(C=C2SC(Nc3ccccc3)=NC2=O)c1OC
COc1ccc(NC(=O)COc2ccc(C(=O)C=Cc3ccco3)cc2)cc1
CC1(N(CCC(=O)O)c2ccc(C(F)(F)F)cc2)CCCN(c2ncccn2)C1
CC(C)(C)NC(=O)N(CCO)Cc1ccc(-c2ccccc2)cc1
Cc1ccc(C=NNC(=N)N)cc1N(Cc1cc(CN2CCCC2)ccc1C(=O)O)C(=O)c1ccccc1
Cn1ccc(NC(=O)c2cc(F)ccc2F)n1
CC1=CC2=CC(=O)NC(CN(Cc3ccco3)C(=O)c3ccc(C)cc3)C2C=C1C
CCOC(=O)C12C=CC=CC1S(=O)(=O)NC1C=CNC1N2Cc1ccccc1
CCN(Cc1ncc(C(C)(C)C)o1)C(=O)c1ccco1
CC(NC(=O)CS1(C)C=Nn2c(Cc3ccccc3)nnc21)c1ccccc1
CC1(C)OC2c3c(ccc4c3NC(N)C4=O)CN(S(C)(=O)=O)C2O1
CC(C)OCCCNC(=O)C(=Cc1ccc(C(F)(F)F)cc1)c1ccc(F)cc1
Cc1nc2c(n1C)CCN(C(=O)C1CCCCN1S(=O)(=O)c1ccc(F)cc1)C2
CC(Oc1ccccc1)C(=O)Nc1ccc(S(=O)(=O)N2CCCCC2C)cc1
CC(C)c1ccc(N(CC(=O)NC2CCCCC2)C(=O)CCC(=O)Nc2ccccn2)cc1
CC(C)(C)C1(c2ccc(Cl)cc2)SC=NN1C(=O)c1ccc(C(=O)O)cc1
CN(C)CC1(C)c2ccccc2COC12C(=O)CNc1ccc(Cl)cc12
CC(C)OC12C(=N)C(C=C1C#N)CC1=C2CNCC1(N)c1ccccc1
COC1=CC2C(O)OC(c3ccc(OC)cc3)C(=NOC(=O)Nc3ccc(O)cc3)C2C=C1
CCOc1ccc(-c2ncc(CN3CCC(C)(C)CC3)o2)cc1
CCN(CC)c1ccc(CN(c2ccc(C(=O)NO)cc2)C23CN=CN=C2C=CC2=C3OCO2)cc1
Cn1ncc2c(c1=O)CC(N)(C(O)COc1ccc(Br)cc1)CN2
COC(=O)C(O)=CC(=O)C1CN(Cc2ccc(F)cc2)c2cccc(OC)c21
Cc1ccc(S(=O)(=O)N(C)CC2CNSC3(C)C=CC=CC3(N)OC2)cc1
Cc1cc(C)cc(NC(=O)N2CCN(CC34C=CC=CC3C(=O)NC=N4)CC2)c1
O=C(CCC(NC(=O)OCC12C=CC=CC1C1C=CC=CC1C2)C(=O)OC1(O)CC(O)CC(O)(C(=O)O)O1)NC1CCCCC1
CCCC(c1cccc(OC)c1O)C(CC)c1ccc(O)cc1
CCCCc1nc(C=O)c(Cl)n1Cc1ccc(-c2ccc(C(=O)O)cc2)cc1
NC12C=CC34NC(=O)C(=O)NC3(C=CC3=C(c5ccccc5OC5C=CCCN5)NCC34)C1NCC2=O
CCc1ccc(NC(=O)C23CNC(=O)C=C2C=CC=C3S(=O)(=O)N2CCCCC2C)cc1
Cc1occ(C(=O)OCC(=O)Nc2ccc(Cl)cn2)c1C
COc1ccc(Nc2cc(OC)cc(NC(C)C)c2OC)cc1
CCCn1c(=O)oc2ccc(N3CCN(CCC(Oc4ccc(C(F)(F)F)cc4)C(=O)N(C)C)CC3)cc21
CC12CCC=C(C=CC(=O)O)C1NC1C=CC=CC12N
CN(CC(=O)Nc1cc(F)ccc1F)C(=O)C1CCCCN1S(=O)(=O)c1ccc2c(c1)OCCO2
CC1=C2C3(CCC(=O)C(C)(C)C3)CCC(C)(C)C23CCCC2(CC(C)CCC2C)C3(C(=O)OCc2cnnn2C2(O)OCC(C(=O)O)C(O)C2O)CC1
CCCNC(=S)N1CCCCC1C12CON=C1C=CC=C2C(C)(C)C
COc1cccc(OC)c1CC(NC(=O)c1ccc(C(=N)N)cc1)C(=O)NC1(C(N)=O)CC1
COc1ccc(C2N(Cc3ccc(F)cc3)CC(=O)N2C)cc1
Cn1cc(NC(=O)c2nc(N)c(-c3ncc(C(F)(F)F)cc3F)s2)c(N2CCCC(N)CC2(F)F)n1
CCOC(=O)C1CN(c2ccccc2)S(=O)(=O)N1C
CC(=O)c1ccc(N(C)Cc2nnc(SC(C)C(=O)Nc3ccccc3)n2C)cc1
O=C(O)c1ccc(-c2cc(-c3cnc4ccccc4n3)cs2)cc1
CN(C)c1nc(-c2ccc(Br)cc2)cc(-c2ccc(Br)cc2)n1
COc1ccc(CCNC(=O)CSc2nnc(COc3ccccc3)n2C2CC2)c(OC)c1
CCCCCOC1C=CC(C)(CCl)OC1=O
CCn1ccc(Oc2ccc(C(N)=O)c(NC(=O)Nc3ccc(C(F)(F)F)c(OCc4cc[nH]n4)c3)n2)n1
N#Cc1ccccc1
CC(C)(C)n1ccc(CNc2nccc(C(F)(F)F)n2)n1
O=C(Nc1ccccc1)c1cc2c(cn1)[nH]c1cccc(Cl)c12
CCNC(=O)N1CCCC2C(N)ONC21c1cc(F)ccc1COC
CC(=O)NC(C)c1ccc(OC2CCCN2c2nc(F)cc(N(C)C3CCCCO3)n2)cc1
COc1ccc(CN(C(=O)c2ccc(OC(C)C)cc2)C2CCCS2(=O)=O)cc1
O=C1C=CC(=O)N(CCCN2CCCCC2C(=O)c2ccc(F)cc2)C1
CC(=O)c1ccc(NC(=S)Nc2ccc(OCc3nc4c(c(=O)[nH]3)C=CC(C)N4)cc2)cc1
CC(C)(C)SC(=N)N
Nc1nccc(C(=O)NCCNC(=O)C2CCC(=O)CN2)n1
O=C(COC(=O)CN1CC(=O)C23C=CC=CC2(C=CC=C3)C1)Nc1ccc(F)cc1
O=C(O)CCCCCNc1nccc(-c2ccc(C(F)(F)F)cc2)n1
O=C(NC1CCCCC1)c1ccc(OCc2ccccn2)cn1
N#Cc1sc(NC(=O)C(Cc2ccc(OCc3ccccc3)cc2)=NO)c2c1C=CCO2
CCN(Cc1ccccc1)C(=O)C(=O)NCc1ccc(C(F)(F)F)cc1
COc1ccc(N2CCN(CCCCCCn3nc(NC(=O)c4ccco4)ccc3=O)CC2)cc1
O=C1NC(=Cc2ccc(OCc3ccc(Cl)cc3)cc2)C(=O)S1
Cn1ncc(CN2CCN(c3ncccn3)CC2)c1-c1ccc(Cl)cc1
CCOC(=O)c1cc(-c2ccc(CN3CCCC3)cc2)c2c(n1)[nH]c1ccccc12
O=C(C=Cc1ccc(S(=O)(=O)c2cccs2)cc1)NO
CCCC(=O)N(CCC)CCn1nncc1CNc1ccc2cc(Cl)ccc2n1
COc1ccc(-c2cc(-c3nc(N)nc(N4CC(CNC(C)=O)OC4=O)n3)ccc2OC)cc1
S=c1[nH]c2cc3[nH]nc(C=NN=CC45C=CN=CC4NC=C5)c3cc2[nH]1
CCN(C(=O)CNS(=O)(=O)c1cccc(Cl)c1C)C1CCCS1(=O)=O
NC(=O)C(Cc1ccc(-c2cc(-c3ccc(F)cc3)[nH]n2)cc1)NC(=O)C1CCCCN1c1ccccn1
O=C(O)c1ccc(NN=Cc2ccc(OCc3cccc(C(F)(F)F)c3F)cc2)cc1
C=CCn1c(C2CC2)n[nH]c1=S
Oc1cccc2c1C=C1NCC3C=CC=CC13C2
CN(C)CCOC12C=CC=CC1(N)C(=O)C(O)=CN2
N#CC1CC(C(=O)c2ccco2)CC12CCC2
O=C(NO)c1cccc2c(=O)n(Cc3ccc(C(F)(F)F)cc3)c(SCc3ccccc3)nc12
Nc1nc(-c2cccs2)c2scc(CN3CCOc4ccccc43)c2n1
CCOC(=O)C(C)=C1CC(C)(CCCCCC2(C)OCc3c(C)cc(CCCS(C)(=O)=O)c(C)c3O2)CC1=O
CCCCC(CC(=O)NO)C(=O)NC(CC1=C2C=CC=CC2CN1C=O)C(=O)NC
NC(Cc1ccccc1)C(=O)O
CCN(CC#CCCCCCCc1nc(C(F)(F)F)c(-c2ccccc2)[nH]1)CCCCCCCCC(=O)O
COC(=O)C(C=Cc1cccs1)=C1Sc2ccccc2C1=O
O=C(C1CCCC1)N1CC(Cn2cncn2)C(c2ccc(F)cc2F)C1
COc1ccc2c(c1)NC1(C=CCNC13NC(=O)c1ccccc1N3)C2
COc1ccc(CC(=O)NCC(=O)OCc2nnc(-c3ccc(Br)cc3)o2)cc1
COc1ccc2c(c1)C(C1CC(N)(CCCNC(=O)c3ccc(Cl)c(Cl)c3)CCN1)CN2
O=C(NC1CCCCC1)C(=O)C(CC(=O)c1ccc(Cl)cc1)NC(=O)c1ccccc1
COc1ccc(OC)c(C=CC(=O)OCC(=O)Nc2ccc(S(=O)(=O)N3CCOCC3)c(C)c2)c1
CCOc1ccc2c(CN3CCCC3N)coc2c1
CC1(N2CC=CC=N2)CCCCN1
CCCc1cc(O)c(C(C)=O)cc1OCCC(O)COc1cc2c(c(C(C)=O)c1)C(C)(C)COC2
COc1ccc(-c2nc(N3CCN(c4ccc(C(O)(C(F)(F)F)C(F)(F)F)cc4)CC3)c(-c3ccc(C(F)(F)F)cc3)s2)c(OC)c1OC
C=C(C)C12CC3OC(C=CCCCCC)(OC3C3(C)CC4(CO4)C4(CO4)C(OC4OC(OC(C)=O)C(O)CC4O)C(C)(O)C13OC(C)=O)O2
O=c1cc(NCCCN2CCCCC2)ccn1Cc1ccc(F)c(F)c1
CCOC(=O)C1(C(=O)OCCN2CCN(c3ccc(F)cc3)CC2)C=C(C)NC(c2ccc(OCC)cc2)=C1C
O=C(Nc1nnc(C(F)(F)F)s1)c1ccc(CSC(=O)c2ccccc2)nc1
Cc1cc(=O)n(C2C=CC(COP(=O)(O)N(c3c(C)cccc3C)S(=O)(=O)c3ccccc3)O2)c(=O)[nH]1
CC1(NC(=O)N2CCN(c3ccccn3)CC2)CC2CCC1C2(C)C
CNC(=O)C12C=CSC1C(Oc1ccc(NC(=S)Nc3ccc(F)cc3)cc1)=CN=C2
O=C1C=CC(C(O)CP(=O)(O)O)O1
CN(C)CCCn1c([N+](=O)[O-])cnc1-c1ccccc1
COc1ccc(C(=O)NC2NCCC3CCNCC32)c(N)c1Cl
Nc1nc(N)nc(-c2ccc(F)cc2)n1
CC(C)(O)c1ccc(C(CCc2ccccc2)(c2ccccc2)c2ccccc2)cc1
O=C1NC(=Cc2cc([N+](=O)[O-])co2)C(=Nc2nccs2)S1
Cc1ccc(Sc2[nH]c(=O)n(OCCC(C)C)c(=O)c2C)cc1C
N#Cc1cccc2c1NCC2C1CCCCN1CC1CCC(NC(=O)C=Cc2ccc(F)c(F)c2)CC1
CCC(C)=CCc1ccc(CCC(=O)O)c(Oc2c(C)ccc(C)c2C)c1
CCCn1nc(C(C)(C)C)sc1=NC(=O)c1ncc(Oc2ccc(C)cn2)cc1C(F)(F)F
COc1c(NCc2ccc(N)cc2C#N)cccc1OC1(C=N)CNC2=C(C1)C(=O)CCC2
CCC1=NC(Nc2ccc(C)cc2)N2NC=NC2=C1C
CN1CC(C(=O)Nc2ccc(-n3cccn3)cc2)c2ccccc21
CC1C2CCc3cc(O)ccc3C2CCC1(C)C(=O)O
CC1(C)NCC(CS(N)(=O)=O)(Oc2cccc3ccccc23)NC1=O
O=C(c1cccnn1)N1CCN(c2ncccn2)CC1
O=C1COC(c2ccc(O)cc2)(c2ccc([N+](=O)[O-])cc2)c2ccccc21
COC1(C(=O)c2ccccc2)NC2(C=C(C)OC2C=O)C(=O)C1O
CCCCOc1ccc(C(CNCc2ccc(NS(=O)(=O)c3ccc(C(F)(F)F)cc3)cc2)c2ccc(OCC(F)(F)F)cc2)cc1
COc1ccc2cc(CCN)[nH]c2c1
CCOc1ccc(-c2ncc(NC(=O)c3ccc(S(=O)(=O)N4CCOCC4)cc3)s2)cc1
CN(C)C(=O)N(C)Cc1nc(C(=O)N2CCCC2)c2ccc(-c3ccc(F)cc3)cn12
CCN(CC)CCCC(C)Nc1nc2ccc(Cl)cc2c2c1[nH]c1ccccc12
CC(F)(F)F
COC1OC(N)(c2ccc(NC(=O)Nc3ccccc3)cc2)CCNC(C)(C)C2(N)C=CC(NS(=O)(=O)c3cc(N)c[nH]3)=CC2CNC1=O
NCC1=C(OC(F)(F)F)C=CC2(C(N)=O)C(=O)NCC12
CS(=O)(=O)N1CCCCOCC12CCN(c1ncccn1)C2
CS(=O)(=O)N1CCCN(c2ccc(C(N)=O)cn2)c2cc(NC(=O)c3ccc(Cl)cc3)ccc21
COc1ccc(C(=O)C(F)c2ccccn2)cc1
COc1ccc2nc(NC(=O)CCc3ccc(C(C)(C)C)cc3)sc2c1
CCOc1ccc(NC(=O)CNC(=O)c2ccc(S(=O)(=O)N3CCN(Cc4ccccc4)CC3)cc2)cc1
CCCN1CCCCC1c1ccc(CCCc2ccc(C(=O)O)cc2)cc1
COc1ccc(C(=O)NCc2nnc(SCC(=O)Nc3cccc(C)c3C)n2-c2ccccc2)cc1
Cc1ccc(C23C(C(C)C)=NN(CCC(O)C(F)(F)F)C2CC(=O)N3c2cccc(Cl)c2C)c(Cl)c1
CC1=C2CCC3C(O)CC4(C)CC(CC5C=CC(=O)O5)CC4C3(O)C2CC2(OC3(COC4(O)COC(C)CC4(O)O)CC(OC4OC(CO)CC(O)C4(O)O)OC(O)C3O)CCCC12C=O
CN1c2cccc(Cl)c2C(c2ccc(Cl)cc2)C1CCN(CC(N)=O)c1cccc2c1C(=O)C(=O)NC2
COc1ccc(-c2nc(-c3ccc(OC)c(OC)c3OC)ccc2N)cc1
C=CCN1CCC2C=CCC1C2
CC(=O)Oc1ccc(CC(=O)NC(C)C(=O)Nc2ncc(-c3ccccc3)s2)cc1
CCn1cc(C=CC(=O)c2ccc(Cl)cc2)nc1C
CC1=C2C=C(C(=O)O)NC2(N)C23CC(C)CC(C)C2(CCC(C(=O)NC2CC2)C3)C1=O
NC(=O)c1nc(N)cnc1-c1ccc(N2CCOCC2)cc1
C=C(c1ccc(Br)cc1)C1OOC2(c3ccc4c(c3)OCO4)C(=O)CCC(=O)C2O1
CS(=O)(=O)Nc1ccc(-c2ncc(F)cc2COCC2CCC(NCc3nccs3)CC2)cc1
COC1=CC2(OC)C(CN3CCCCC3)=NC=CC2(CN2CCCCC2)C=C1
CC(C)(C)OC(=O)CC1COCC(c2ccccc2)C(CC(=O)NC(CO)Cc2ccccc2)C=CC(=O)CC(=O)N1
CN(C)CCN(C)C12C=CC=CC1c1ccccc1N=C2
CC(=O)N(C)Cc1ccc(OCC(O)CN2CCN(Cc3ccccc3)CC2)cc1
COc1ccc(NCCCCCNC2=NCC3(CCCCC3)c3ccccc32)cc1OC
O=C(CC1CC(O)(CO)COC1(O)NC(=O)c1cccs1)Nc1ccc(F)cc1
NCC(=O)OCC12CCC(c3ccc(C(=O)OCCC4(C(=O)O)CCCCCC4)cc3)(CC1)O2
CC(C)(C)c1ccc(C=CC(=O)Nc2ccc(N)cc2)cc1
COC(=O)c1ccc(NC(=O)NC2CC2)c(OC)c1OC
CN(C)S(=O)(=O)NCc1ncc(-c2cccs2)s1
CC1(N)COC2(C)C=CC=CC2CNS1
COc1ccc2c(c1OC)NC1C(=C2)C(C(=O)NCc2ccccc2)CNC1(O)c1ccc(C(F)(F)F)cc1
O=C1NCC(=S)N1CC(O)COc1ccc(Cl)cc1
O=C(NC(C(=O)NCCCN1CCCCC1Cc1ccc(F)cc1)C1CCCCO1)c1ccc(F)cc1
CN1CC23C=CC=CC2(C=C(C2(CO)CCC(O)(O)N2)C=C3)C1
CC(C)N1CCN(CCCNC(=O)CN2CC=CS2)CC1
N=C(N)NC12C=CC=CC1=Nc1ccccc1OC2
CC(=O)NC(Cc1ccc(F)c(F)c1)C(O)CNC(Cc1ccc(NC(=O)c2ccc(C(C)(C)C)cc2)cc1)c1ccc(C(F)(F)F)cc1
CC1OCC2(CCCNC2)CC1C(=O)Nc1cccc(Cl)c1F
O=C(CCc1ccc(OC(F)F)cc1)c1ccc(Oc2nc(=O)cc(C(F)(F)F)[nH]2)cc1
CC1CC=CCC1
CS(=O)(=O)c1ccc(CSc2nnc(-c3ccc(Cl)cc3)n2Cc2ccco2)cc1
CCN(CC(=O)NCCc1ccccc1)C(=O)CS(=O)(=O)c1ccc(S(=O)(=O)N2CCCCC2)cc1
O=C(COC(=O)C=Cc1ccccn1)NC(=O)Nc1ccc(F)cc1
O=C(NCCN1C(=O)SC(=Cc2ccco2)C1=S)Nc1ccc2c(c1)CCC2
Cc1ccc(SN(C)C(=O)C23C=COC2(C)C=CC=C3F)c(C)c1
N=C(N)NCCC(NC(=O)CN1CC(=O)NC2C(C(=O)Nc3ccc(F)cc3)=CNC21)C(=O)c1ncc(-c2ccc(F)cc2)s1
CC(=O)NC1(C)OCC(=O)N1c1ccc(F)c(N2CCN(C3CCCCN3Cc3c[nH]c(=O)c4ccccc34)CC2)c1
CC(C)N(C(=O)CN(C)S(=O)(=O)c1ccccc1)c1ccc(F)cc1
CN(C(=O)Cn1c(C(F)(F)F)nc2ccccc21)C1CCCS1(=O)=O
C=C(C)C1CC2CC(C(=O)O)C3C(C(C)CCC34C(C)CCC3=CCCC(=O)C34C)C2C1
CSCCC(NC(=O)CNC(=O)CN)C(=O)O
O=C(O)CCCC(=O)N(Cc1ccccc1)C1Cc2ccccc2S1=O
CCCC(=O)c1c(O)ccc(O)c1Cl
COC1=C(C)C(OC2(O)CCC(CO)C(O)O2)=CC2(NC(=O)c3ccc(OC)cc3-c3ccc(OC)cc3)C=CC(=O)OC12OC
CC1(C)OC(n2cc([N+](=O)[O-])ccc2=O)CC2(O)C=CC=CC21C(F)(F)F
CCCCNc1nc(N)c2c(n1)[nH]c(=O)n2Cc1ccc(O)cn1
NC(=O)c1ccc(-c2ccc(-c3ccc(-n4ccnc4)cc3)cn2)cn1
CC(C)CC(NC(=O)OCc1ccccc1)C(=O)NC(CC(C)C)C(=O)NC1CC(N)(Cc2ccccc2)CCN1
COC(NC(=O)N(C)C1(C)CCC(N)(Cc2ncccn2)CN1)c1ccccc1
CS(=O)(=O)Nc1ccc(C2=C3N(C=NN3CN)CC=C2)cc1
Fc1ccc(C23C=CC=CC2(c2cc(Br)co2)C=NC(c2nnc(NC4CC4)o2)=C3)cc1F
CCCCNC(=O)CNC(=O)C(F)(F)C(F)(F)C(F)(F)C(F)(F)C(F)(F)F
CCOC(=O)C1=CN(c2c(OC)cccc2OC)C=C(c2ccc([N+](=O)[O-])cc2)C1(C)C(=O)OCC
COc1cc2c(cc1C)CC1=C2C(C)CCN1C
O=C(NS(=O)(=O)c1cc([N+](=O)[O-])ccc1NCC1CCOCC1)c1ccc(N2CCCCC2C(O)c2ccc(C(F)(F)F)cc2)cc1
COCCN(Cc1ncc(C)c(Cl)c1C)C(=O)c1ccc2nc(C)[nH]c(=O)c2c1
CC(=O)N(c1ccc(-n2nc(C)cc2C)cc1)C1CC(N)(CNC(=O)C(C)C)CCN1
CC(=O)Nc1ccc(C(=O)C(=O)Nc2ccc3nc(-c4ccccc4)oc3c2)cc1Cl
Cc1ccc(S(=O)(=O)NC2CCCC3(CCC(C)CC34CCC3(C)C(=O)CCC3C4)C2)cc1
Cc1ccc(C(=O)NCCCN2CCOCC2)cc1NC12CN=CN=C1C(N1CCN(C)CC1)=NC=N2
Cc1ccc(-c2nnc(NC(=O)c3ccc4c(c3)OCCO4)s2)c(C)c1
COCOc1cc(-c2cc(-c3ccccc3)n(-c3ccc(S(N)(=O)=O)cc3)n2)ccc1OC
O=C(O)C=CC1C=CC=C2C=CC=C(F)C21C=Cc1ccc(OCC(O)CCc2ccccc2)cc1
Cc1ccc(C(CC(=O)O)C(=O)Nc2ccc(-c3ncc(C(F)(F)F)o3)cc2)c(C)c1
CCC(C)c1cc(N)ccc1OCCCNC12C=CC=CC1N=CS2
COc1ccc(C(=O)NCC(=O)Nc2ccc3onc(C(=O)O)c3c2)cc1
COc1ccc(C=NNC(=O)c2cc(Br)cs2)c(OCc2ccc(Br)cc2)c1OC
COc1cc(OC)cc(Oc2c(N)cccc2-c2nc(N)c(C(OC)c3ccc(Cl)cc3)c(N)n2)c1
O=C(CCl)NC12SC=NC1C=CC=C2S(=O)(=O)NCc1ccco1
CC(C)CC(C(=O)NC(C)C)N(CC(N)=O)C(=O)C(Cc1ccc(OP(=O)(O)O)cc1)NC(=O)C1OC1C(=O)O
O=C(NCc1cccc(Cl)c1Cl)c1ccc(NC(=O)c2cc(Br)co2)cc1
NCCCCC(N)C(=O)NC(Cc1c[nH]c2ccccc12)C(=O)Nc1ccccn1
Cc1ccc(-n2c(SCC(=O)Nc3ccc(Cl)cc3)nc3oc4ccccc4c3c2=O)cc1
Cc1cc(Cl)ccc1Cl
Nc1ccc(S(=O)(=O)N(Cc2ccccc2)Cc2cnnn2Cc2cc(-c3ccc(C(=O)NO)cc3)co2)cc1
CCOC(=O)OC1CCC=CC12N1CC3C=CC4=C(OCO4)C3C23C2=C(C=CC3C1)OCO2
COCCCNC(=O)CCC(=O)NN=C(C)Cc1ccccc1
CNc1nnc(CN2CCCCC2N2CCCCC2Cc2ccc(F)cc2F)s1
O=C(NCC(NS(=O)(=O)c1cccc(C(F)(F)F)c1Cl)C(=O)NCC1CCCCC1)c1ccc(-c2ccc([N+](=O)[O-])cc2)cc1
CC(C)(CCNC(=O)c1ccc(Cc2ccccc2)cc1)NC(=O)c1ccc(OP(=O)(O)O)cn1
CNC(=O)N1CCCCC1COC12N=CC=CC1(c1cc(C#N)ccc1OC)N=CN2
CC1c2ccccc2CN1C(=O)Nc1ccc2nc(-c3ccccn3)oc2c1
N#Cc1ccc(OCC(=O)Nc2ccc(-c3ccc4[nH]ncc4c3)c3c2sc2ccccc23)cc1
COc1cc(OC)c(C(=O)NCCCCN2CCc3sccc3C2)cc1OC
CN(C)Cc1ccccc1
C=CC1CC2(C)C3(CCC2(C(=C)C)C1=O)CC1CCC1C3
NC1(c2ccccc2)C=C[NH2+]C1([NH3+])c1ccc(CCCc2ccccc2)cc1
O=C(O)c1ccc(C(c2c(O)cc(Cl)c3ncccc23)c2c(O)cc(Cl)c3c2cnc2ccccc23)cc1
Cc1ccc(C(=O)NCCNCC(O)COc2ccccn2)cc1
NC(=O)C(Cc1ccccc1)NC(=O)C(Cc1ccc(O)cc1)C(=O)NO
CC(C)(C)NC(=O)C(CC1CCCCC1)N1CCOCC1
CCCc1cc2[nH]c1c(CC)c1nc(cc3[nH]c(c(C)c3CC)c(CC(=O)OC)c3nc(c2CC)C(CCC(=O)O)=C3)C2=C1CCCC2
CC=C(C)C(O)C(O)C(C)OC(=O)C=Cc1cc(OC)cc(OC)c1
CCCCCCCCCCCCCCCCCCCCCCOCC(COP(=O)([O-])OCC[N+](C)(C)C)OC
CSc1ncc(C2(C(=O)OC(C)C)C=C3C(=O)NC(=O)N3C(C)=C2c2ccc(F)cc2)n1C
N#CC12C=CC=CC1N1C(=C2)C=C2NC=NN21
Cc1ccc(N2C(=O)CC(=O)C2Sc2nnnn2-c2ccccc2)cc1
Cc1ccc(C2(c3ccc(N)cc3)C=NN(c3ncc(C=NN4C(=O)C(c5ccc(O)cc5)=C(c5ccc(O)cc5)C4=O)s3)C2)cc1
CCCCCCCCCCN(C(=O)Nc1cccc(Oc2ccc(C(C)(C)C)cc2C(C)(C)C)c1C(=O)O)C1Cc2ccccc2C1
COc1cc(C(=O)N2CCCC2)ccc1C(=O)NC(Cc1ccccc1)C(O)CN(Cc1ccc(NC(=O)OCc2ccccc2)cc1)S(C)(=O)=O
C=Cc1ccc(CC(NC(=O)C2CCC(N)N2)C(O)C(=O)NC(C(=O)NC(CC(=O)NC(CC(C)C)C(=O)NC(CC(=O)O)C(C)C)Cc2ccccc2)C(C)C)cc1
CCOc1ccc2c(c1)NC(NC(=O)Cc1c(Cl)cccc1Cl)C1=C2NC(C)C1
FC(F)(F)Sc1ccc(-c2csc3cnc(Nc4ccc(C(F)(F)F)cc4)nc23)cc1
CCNc1ncc2[nH]c(N)nc2n1
CC(C(=O)O)c1cc(O)ccc1-c1ccccc1
CN(C)CCCNC(=O)c1ccc(F)cc1Cl
CCCc1cc(C(=O)NCc2ccc(Oc3ccccc3)cc2)n(-c2ccccc2)n1
CCOC(=O)C1(SCCCCC(=O)NCc2ccco2)C=C(c2ccc(F)cc2)N=C(C)N1
COCc1c(Cl)cc(NC(=O)NC(C(C)O)C2CCCCC2)cc1OC
CCOC(=O)CC1(C)C(=Cc2ccc(S(C)=O)cc2)C=C2C(F)=CC=CC21
O=C(O)CCCc1nc(=O)cc(CSc2ccccc2)[nH]1
Cc1cc(=O)n(C2CC(O)C(CN3CCOCC3)O2)c(=O)[nH]1
CCOC(=O)c1[nH]c(C)c(C)c1C(=O)COC(=O)CSC12C=CC=CC1N=CO2
COCCNC(=O)c1ccc(-c2ccc3nc(NC(=O)Nc4cccc(C)c4F)sc3c2)cc1
CC(Nc1nccc(NC(CO)c2ccc(Cl)cc2)n1)c1ccccn1
CCOC(=O)C1(NC(=O)C=Cc2ccccc2)CC1(C)C
O=C(NCC(O)O)c1cc2c(c3ccccc13)CC(O)(C(F)(F)F)C2
COC1C=CC=C2C=[NH+]C=CC21OC
CNc1ncc(CC2CCC(C(=O)N3CCCN(c4ccc5cc[nH]c5c4)CC3)N2)[nH]1
COc1cc(NC(=O)CCNS(=O)(=O)c2cc(Br)cs2)ccc1Cl
Cc1cccc[n+]1CC(=O)Nc1ccc(-c2ccc(-c3ccc(-c4ccc(C[n+]5ccccc5C)cc4)cc3)cc2)cc1
CS(=O)(=O)Nc1cccc2c1-c1c(cncc1-c1ccccn1)CC(=O)C2
Cn1ccnc1C(OCc1c(-c2ccc(C#N)cc2)cc(-c2ccc(F)cc2)n(C)c1=O)c1ccc(C#N)cc1
Cc1nc(=O)cc(SCCCN2CCN(c3ccccc3)CC2)[nH]1
COc1ccc2c(c1)NC1(C2=O)C(c2cc(F)ccc2F)=Cn2c(cc3c(OC)cccc32)N1c1ccc(NC(=O)C=Cc2ccc(OC)c(OC)c2)cc1
Cc1nnc(NS(=O)(=O)c2ccc(Nc3nccc(Br)n3)cc2)s1
NC1=NC(c2ccc(F)cc2)C2C=CN=CN2C1=O
Cc1cc(NC(=O)c2cccc(Cl)c2O)n(-c2ccc([N+](=O)[O-])cc2)n1
COc1ccc(-c2c(F)cccc2-c2ccc(S(C)(=O)=O)cc2)cc1
CC(C)n1nc(Cc2cc(OCC(=O)O)cc(C(F)(F)F)c2)c(C(=O)O)c1Sc1ccc(Cl)cc1
COc1cc(S(=O)(=O)N2CCCCC2C(=O)NC2CCCC2)ccc1C
CC(O)(CS(=O)(=O)c1ccc(C(F)(F)F)cc1)c1nc(-c2c(Cl)cccc2Cl)no1
Cc1ccc(CSc2nc(S(=O)(=O)c3ccc(C)cc3)c(-c3ccco3)o2)cc1
COc1cccc(-c2ccc(C(=O)O)cc2)c1CCCCC(=O)O
NCN1C2C=CC=CC2N=CC(=O)C1(N)c1ccccc1
COc1ccc(N(C(=O)c2ccc(C)cc2)C23N=CC=CC2C(N2CCOCC2)=CC(=O)C3=O)cc1
O=C1NC(NC2CN(C34C=CC=CC3N=CO4)CCN2)CN1c1ccc(Cl)cc1
CN(C)CCN1C=C2C=CC=NC2(S(=O)(=O)c2cccc(Cl)c2Cl)C1
Cc1nc(C(=O)N2CCN(Cc3cccs3)CC2)c2ccccn12
CC(=O)Nc1ccc(COc2ccc(CCNCC(O)c3cc(NS(C)(=O)=O)ccc3O)cc2)cc1
Cc1ccc(C(=O)NC(=CC23C=CC=CC2=CNC3)C(=O)NCCc2c[nH]c3ccccc23)cc1
O=c1[nH]c(=O)c2c1sc1c(=O)c3ccccc3c(=O)c12
Nc1ncc(C(=NO)C(=O)NC2NC(=O)C23C=C(C(=O)O)NC(C=C2C(=O)CCN2Cc2ccccn2)S3)s1
CN(C)CC(=O)Nc1ccc2c(-c3ccc(F)cc3)n[nH]c2c1
O=C(O)CC1C(=O)OC(CO)(CF)N1c1ccc(F)cc1-c1ccc(NC(=O)c2cccc(Cl)c2Cl)cc1
COc1cc2oc(=O)c3c(O)c4c(c(O)c3c2c(O)c1C)C1C(=CC=C(O)C1C)C=C4
Cn1cc(C(=O)NC23CC4CC(C2)C(O)C(C4)C3)c(CO)n1
CCCCCCCCCCCCCCCCCC(=O)C(=O)NC(C(=O)O)c1ccccc1
CNCCc1ncc[nH]1
COc1ccc(OC)c(C2CC(=O)C3N=c4ccccc4=NC3C2)c1
CCOc1ccc(OCC)c(NC(=O)N(C)CC(=O)Nc2ccc3c(c2)OCO3)c1
CC(=O)OCC1(C)CC(CC2(OC(C)=O)C=CC(=O)O2)=CC(=O)C1C
NC1(CO)OC(O)CC(O)C1OCCCC(=O)O
COc1ccc(OC)c(S(=O)(=O)N2CCN(C(=O)c3ccco3)CC2)c1
OC1=CC=CC2=C(c3ccc(OCCCN4CCCC4)cc3)OCC12C=Cc1ccc(O)cc1
CC(=O)C(CN)(c1cccc(Cl)c1)C1NC(=O)c2ccc(C(N)Nc3ccccn3)cc2NC1=O
CCOc1ccc(OCCCC(=O)n2c(CC(C)C)nc3ccccc32)cc1
COc1ccc2c(c1)CCC1NCC(=O)C(=O)C21C(=O)c1ccccc1
NC(=O)COC(=O)c1nc2c([nH]1)c(=O)[nH]c1ccccc12
CC1=CNCc2nc(-c3ccc(I)cc3)[nH]c21
CCCCCCCCCCCCCCCCCCOCC(COP(=O)([O-])OCC[N+](C)(C)C)OC
Cn1ccc(-c2cccc(CN3C(=N)NC4N=CC=CC43)c2F)n1
CC1C=C2CC(CCC34C=CC=CC3C=CC=C4)COC2(C)OO1
COc1ccc(C(=O)C=Cc2ccc3c(c2)OCO3)cc1OC
CC(O)(C(=O)NCc1ccccn1)C(F)(F)F
CCn1cnc2c(NCCO)nc(Nc3ccc(O)cc3)nc21
Cc1cccc(C)c1-n1nnnc1-c1ccc(F)cc1
Cc1cccc(NC(=O)c2cc(Br)n(C)n2)c1C
CC12NC(c3ccc(Br)cc3)=C(C=CC(=O)NO)N1N=CS2
COc1ccc2c(c1)C(c1ccc(O)cc1)(C1C=CCN1)CN2
CC1OC(=O)CC2(CN(C)C(=O)Nc3ccc(C(F)(F)F)cc3)C=CC=CC2CCN(C(C)CO)C2C=CC=CC12
O=C(Nc1ccc(S(=O)(=O)O)cc1)C(=Cc1ccccc1)NC(=O)c1ccc(Cl)cc1
COc1ccc(C2CC(=O)C34C(=O)NC5C=CC(Br)=CC53N(c3ccccc3)C(c3ccc(OC)cc3)C4C2)cc1
O=C(CCc1ccccc1)NC(C(=O)NCc1ccccc1)C(=O)N1CCCCC1CNC(=O)c1cc(Cl)ccc1Cl
CC1CCC2(CCCC3(C)CC(O)CCC32)C(OC(=O)c2ccccc2)C12CCC(C(=O)O)C2
C=CC(c1ccc(O)c(O)c1)C1CC2CC(O)CC(C)(C)C2(C)CC1O
COc1ccc(NC(=O)NCc2ccn(-c3nccc(N4CCCC4CO)n3)n2)cc1
CCN1C(=O)C(CCC(=O)O)=NC2C=CC=CC21
CC(=O)N1CCN(C2CCCCN2C(=O)C2CCCN2)CC1
Cc1cc(Cl)c(C)c(OCc2nnc(SCC(=O)NCc3ccco3)n2CC2CCCO2)c1Cl
CC(C)CN(CC(C)C)C(=O)C(C)NC(=O)C(CC1(O)CC(O)(O)OCC1CO)NC(=O)OCc1ccccc1
Cc1ccc(C2C=NC=NN2C23COCCN2C(=O)C(=O)C(N)=N3)nc1
COCCCOc1cccc(OC)c1C(=O)N(CC1CN(Cc2ccco2)CCO1)C(C)C
COc1ccc2c(c1)CCC1(C2)NCCC(N)C1C(=O)N1CCN(c2ccc(OC(F)(F)F)cc2)CC1
CC(C)CC(NC(=O)C(CCC(=O)O)N(C)C(=O)C(N)CC1CCCCC1)C(=O)NC(Cc1ccccc1)C(=O)NC(CO)C(=O)O
Cc1cc(O)cc(OC23C=CC=C(OC(O)O)C2C2(CCOC2=O)CC(O)C3)c1
COc1ccc(S(=O)(=O)Nc2ccc(-c3nc(NC(C)c4ccccc4)c4ccccc4n3)cc2)cc1
COc1cc(-c2ccccc2)ccc1C=C1SC(=O)C(=S)N1CCC(=O)O
O=C(COc1ccc(F)cc1)Nc1cccc(NC(=O)c2ccc(Cl)cc2)c1OCC(=O)N1CCSCC1
COc1cc(OC)c(OC)c(C23C=C4OCOC4=CC2CC2(CCC(=O)O2)CC3O)c1
CC(C)N(C(=O)CN(C)C(=O)CCC(=O)Nc1nccs1)c1ccccc1
COc1ccc(OC)c(-c2nc(NC(=O)c3ccc(N(C)C)cc3)cc3c(=O)n(C)cnc23)c1
C=S1CN(C(CC(=O)Nc2ccccc2)c2ccccn2)C(=Cc2ccccn2)C1=O
CC1(c2ccccc2)NCC2(C)C(=NO)CC1CC2(N)c1ccccc1
CN(C)CC#CC1CCC(N(C)C)CC1
CON=C(c1ccc(COc2ccc(C(F)(F)F)cc2)cc1)c1ccon1
O=C(NN=Cc1ccccn1)c1ccc(C(=O)Nc2[nH+]ccn2Cc2ccccc2)cc1
CCC(CO)NC(=O)CC(NC(=O)C(CCCN=C(NC(=O)OC(C)(C)C)NC(=O)C(C)O)NC(=O)C(CCCNC(=O)O)NC(C)=O)C(N)=O
O=C(COC(=O)Cc1ccc(Cl)cc1)NC1CCCC1
CC(=O)Nc1ccc(S(=O)(=O)Nc2ccc(C(=O)NC3CC3)cc2)cc1
COC(=O)C1C2NC(CCC2N)C1OC(=O)c1ccccc1
Cc1ccc(-c2ccc(Cn3nc(N4CCCCC4O)ccc3=O)cc2)cn1
CC(=NNC(=O)CSc1nnc(-c2ccccn2)o1)c1cccs1
CCOC1C(=O)OCc2cc3sc(NC(C)=O)nc3cc21
Cc1cc(C)cc(NC(=O)c2ccc3ncn(C)c3c2)c1
CCC(=O)OC1(C)CC(n2cnc3cnc(N)nc32)C(OC(C)=O)(OC(C)=O)OC1OC(C)=O
CC(C)C(N)C(=O)N1CCCC1C(=O)Nc1nccc2ccccc12
CN(C)CCN1CCC=N1
COc1ccc(N(CC(=O)Nc2cc(OC)ccc2OC)S(=O)(=O)c2ccccc2)cc1
COc1ccc(-c2nc3c(N)n[nH]c3cc2C(=O)NCC2CCCO2)cc1
CC1(C(=O)NS(=O)(=O)c2ccc(Br)cc2)CCN1C(=O)C1CC1
CC12CN(C(=O)c3cc(F)c(Cl)cc3Cl)CCN1N=C(c1ncccn1)N2
CC(=O)Oc1ccc(C(=O)O)cc1
Cc1ccc(C23C=CC4=C(CC=CC4)C2=CC(N)OC3c2ccc(N3CCN(Cc4ccccc4)CC3)cc2)cc1
CN1C(=O)C=NC2N=CN=C(N)C21c1ccccc1
CCOC(=O)c1nc(N)cc(SCC(=O)NC(=O)NCC2CCCO2)n1
O=C(O)c1cc(=O)c2c3c(sc2n1-c1ccc(Cl)cc1)C=CCN3CC=Cc1ccccc1
Cc1nc(Cc2ccc(C(C)(C)C)cc2)c(NS(=O)(=O)c2ccc(-c3ccccc3)cc2)s1
COC(=O)C1(Cc2ccc(OC)cc2)N(C(=O)c2ccccc2)CCC12CCc1c(C(=O)N3CCCC3)cn(CC(=O)N3CCN(C(=O)c4ccco4)CC3)c12
N#Cc1ccc(S(=O)(=O)Nc2ccc(-c3scc4[nH]cnc(=O)c34)cc2)cc1
CS(=O)(=O)NC1CCC(Nc2nc(Nc3ccc(SC(F)F)cc3)cc(S(C)(=O)=O)n2)CC1
COc1cc(N2CN(C3CCCC3)CC2=O)cc(NC(=O)Nc2ccc(OCCNC(C)=O)c(Cl)c2)n1
O=C(CN1CCCCC1C(c1ccc(Cl)cc1)c1ccc(Br)cc1)NCc1cc(O)ccc1O
CC(C)(C)NC(=O)C1CN(Cc2ncc(-c3ccccc3)s2)CC(N)(C2CCCCC2)N1
O=C(C1CCCCC1)N1CCN(c2nc3sccc3n3cccc23)CC1
COc1c(C(=O)NC2NCCC(N)C2F)ccc(F)c1Nc1nc(Oc2ccc3c(c2)C(N)NC3=O)cc(C(F)(F)F)n1
O=C(c1ccc(OCCN2CCCCC2O)cc1)C1c2cncc(N3CCCC3)c2SC1c1ccc(O)cc1
O=C1CNC2(CC=CCC2)c2cccc(Br)c21
CC(C)(C)c1cc2n(n1)CC(=O)C2(N)c1ccc(OCCO)cc1
Cc1cc(C(=O)N2C3CCC2(Nc2nccc(C(F)(F)F)n2)CC3)c(-c2ncccn2)cn1
Cn1cccc1-c1nc(-c2ccccn2)c(C2CC(N)(c3cccs3)CCN2)[nH]1
CCN1CCN(c2ccc(Nc3ncc4c(n3)C(=O)CC(C(=O)NCc3ccc(Cl)cc3)N4C3CC3)cc2)CC1
CCOC1CCCCCN1S(=O)(=O)c1[nH]c(C)c(C)c1C(=O)N1CCCC1
COc1ccc(CC(=O)OCC(=O)Nc2cc(C(N)=O)cs2)cc1
CCOc1ccc(NC(=O)Cn2c(=O)nc(O)c3sccc32)cc1OC
CCC(C)N1CC(=O)N(Cc2ccc(CC3(C(=O)NCc4ccccc4)CCCO3)cn2)C1
CC(C)N(Cc1ncc[nH]1)c1ccc(O)cc1
CC1(C)C(=O)C=C(c2cc(C(C)(C)C)cc(O)c2C(C)(C)C)C1=O
CC(=O)Nc1ccc(-c2cnc3ccccc3n2)cc1
Cc1ccc(-c2nc(CSc3nc(-c4ccc(C(F)(F)F)cc4)n[nH]3)c3n2CSC3)cc1
COC(=O)C1C2CCCC(N)(N2)C1c1ccc(Br)cc1
O=C1C(=CC23C=CC=CC2C=CC=C3)CC2C=C(C(=O)N3CCOCC3)C=CC23C=CC=CC13
CCNCCCNCCCCNCCCNCCCNCCCNCC
O=C(NN=CC1C=CC=CC1)c1ccc(O)cc1
Cc1c([N+](=O)[O-])cc(CC(C)NC2CC(N)CC(c3ccccc3)C(=O)N2)cc1[N+](=O)[O-]
C[N+]1([O-])CCCCC1(O)c1ccc(F)cc1
COC1CC=C(OCCCN2CCN(C)CC2)c2ncnc(N3CCN(S(=O)(=O)c4cccc5c4C=CCC5)CC3)c21
CC1CC=CCCC2(CCCC1C)OCC(=O)C2CN1CCN(c2ccccc2)CC1
Cc1cc2ncc(Sc3cc4cc(CN(C)C)ccc4n3C)cc2[nH]1
O=C(c1cc2c(o1)CCC=CC2)N1CCCCC1(C(=O)N1CCCCC1)c1ccccn1
COc1ccc(C2=NC(=O)CNc3cccc(-c4cc[nH]n4)c32)cc1
O=C1CC2C(O1)C2c1ccc(-c2ccc3c(=O)cc(-c4ccc5c(c4)OCO5)oc3c2)cc1
O=C(O)Cn1nnc(-c2ccc(F)cc2)n1
c1ccc2[nH]c(C3CCCCN3CCCN3CCCCC3)nc2c1
CC1CCC(C)(N)NC1
CC1(CN)CCCN1c1cc(F)c(F)c2cc(C(=O)O)n(C3CC3)c(=O)c12
Cc1c(Cl)cccc1NC(=O)CSc1nnc(CNc2nc(N3CCCCC3)nc(N3CCOCC3)n2)o1
CC(C)(C)CC1=CC2(C)N=CC=CC2N1S(=O)(=O)c1ccc(OC(F)(F)C(F)F)cc1
CCCCSc1cc(Cl)c(=O)n(CC#N)n1
O=C(O)Cc1nc(-c2ccc(F)cc2)c(N(CCN2CCOCC2)c2c(F)cccc2C(F)(F)F)s1
O=C(O)CNC(=O)c1nc(O)ccc1-c1ccc(Cl)cc1
COC(=O)c1cc(-c2cc(C)co2)n(-c2cc(F)ccc2S(=O)(=O)NCCCC(=O)O)n1
CCCCCCCCNCC(C)CCC(=O)O
NCn1nc(N)nc1-c1cc(F)cc(Cl)c1
Cc1ccc2ncc(CCl)c(-c3ccccc3)c2c1C
CS(=O)(=O)N(CC(=O)N(CC1CCCO1)C1CC1)Cc1ccc(Cl)cc1
COc1ccc(OC)c(NC(=O)C(=O)NCCCn2c(=S)oc3ccccc32)c1
Oc1ccc(CCNCc2cccc(Cl)c2Cl)cc1
CCOC(=O)CC(=O)Nc1nc2cc3ccccc3cc2s1
Cc1ccc(NCC2NC(C(=O)N(C)C)=C3C=CC=CC3(N)C2=O)cc1
Cc1nccc2c1NC(=O)C(=O)C(N)N2CC(=O)N1CCCC1
O=C(NC1=NC2C=CC(F)CC2c2ccccc21)Nc1ccc2c(c1)OCO2
C=CCc1ccc(C#CC#CC(O)COC)cc1
COc1nc(N)c(C(=O)C(C#N)CC(C)C)c(O)n1
CNC(=O)C(Cc1cccc2c1C=CCC2)N1CC(=O)N(C(=O)C(N)Cc2ccc(F)cc2)C(CCc2ccccc2)C1
Cc1nc(-c2ccc(F)cc2)cc(-c2ccc(C(=O)NCC(O)CO)cc2)n1
CCc1ccc(Br)cc1OCCCC(=O)N1CCCc2ccccc21
CN(C)CCN(C)C1CCC(NC2=NNC3NC(c4ccc(C#N)cc4)=NC3=C2)CC1
Cc1ccc(CNC(=O)Nc2ccc(S(=O)(=O)N3CCCC3)cc2)cc1
CC1NC(C)(c2cocn2)C(N)NC1c1ccc(F)cc1
NC1(c2ccc(-c3ccc(NC(=O)COc4ccccc4)cc3)cc2)CN=CO1
N#Cc1cc(-c2ccc(S(=O)(=O)N3CCOCC3)cc2)c(=O)n(N2CCOCC2)c1C#N
O=C(Cn1nnc(=O)c2ccccc21)Nc1ccc(F)cc1
Cc1noc(C)c1-c1ccc(OCCCC(=O)NCCN(C)C)cc1
CP(=O)(OCC1CCC(n2c(=O)cc(F)[nH]c2=O)C1O)OCC(Cl)(Cl)Cl
CC(C)C1=CC2(C(C)C)C(C=C1)C(=O)N=CN2Cc1ccc(-c2ccc(-c3nn[nH]n3)cc2)cc1
COc1cc2c(c(OC)c1OC)CCC1=[N+]2CCc2c1ccc1c2OCO1
CCCCCCCCCCCCC(O)C1CCC(C(O)CCCCCC(O)CCCC#CCCC(O)CC2(C)C=CC(=O)O2)O1
Cc1cccc(NC(=O)CSc2nnc(-c3cnccn3)n2C)c1C
O=C(c1ccc(Cl)cc1)C12COC=C1C=CC=C2OCCCCCCCCNCc1ccc(OCCCNc2ccc3cc(Cl)ccc3n2)cc1
COc1cc(-c2ncc3n2C(C)CN(C(=O)Cc2cccc(F)c2F)C3)c(OC)cc1Br
COc1ccc(-c2cc3c(c(C(=O)NC(C)c4ccccc4)n2)C=CCC3)cc1OC
O=C(COC(=O)C1COC=CO1)Nc1ccc(OC(F)F)cc1
CN(C)c1nc(NCc2ccccc2)nc(NC(Cc2ccccc2)Cc2ccccc2)n1
COC1C=CCC=C1
CC1(O)OC(OC2OC(CO)(OC3(CO)CC(O)CC(O)(O)O3)CCC2(O)O)CCC1(O)O
COc1ccc(S(=O)(=O)C(CC(=O)NCc2ccc(C(=N)N)cc2)c2ccc(F)cc2)cc1
COc1cc(Br)ccc1C(CC(=O)N1CCCC1)c1ccc(O)cc1Br
COc1cc(C=NNc2nc(N3CCN(CCO)CC3)c3ccccc3n2)cc(OC)c1
CC1=C2CCC(C)CCCC=CCC3(OC(CSc4ccc(C)c(C)c4)CC3=O)C1O2
CCc1ccc(C(=C2CCCCN2)c2ccc(C(=O)N(CC)CC)cc2)c(OC)c1
CC1=C2CCC3(C(C)CC(C)(C)CC3O)C(C)C2(C)C2(CC1)CC1CCC3(COCC(=O)C3)CC1(C)C(C)(O)C2
CCOC(=O)C1(Nc2ccc(F)cc2)C=CSC1=O
CCCCCCCCCCCCCCCC(=O)NCCc1cccc(O)c1O
CNc1nc(-c2c(Cl)cccc2Cl)c2c(n1)N(C(=O)CO)CC=C2
Cc1ccc(C2CC=CC34C=C(C#N)C=CC3(CNC4)N2)cc1
Cc1ccc(N(C)C2C=CC=CC2)cc1
O=C(c1ccc(I)cc1)N(c1ccccc1)C1CCCN1
COc1cc(O)cc(C(Nc2ccc(N3CCOCC3)cc2)C(=O)NCc2cc(OC)cc(OC)c2OC)c1
CN1C=CNC=C1
CC#CC(CC(=O)O)c1ccc(Oc2ccc(C(F)(F)F)cc2)cc1
Cc1ccc(CNCc2ccc(-c3nc4ccc(-c5ccc(C)cc5)cc4o3)cc2)cc1
COc1ccc(C2NCCCC2NC2CCC(NCc3ccc(F)cc3)CC2)cc1
CCCCCCN1C=CC2C=NC=CC21C(=O)O
Nc1ccc(NC(=O)CCN2CCCCC2Cc2ccccc2)cc1
CC1(C)CC(NC(N)=S)Oc2c(O)cccc21
COc1ccc(Cl)cc1C(=O)NC1NCCCC1(N)c1ccc(C#N)cc1
O=C1NC(=Cc2c(O)ccc([N+](=O)[O-])c2Cl)C(=O)S1
O=C1Nc2cc(O)ccc2C1=CC12CNC=C1C=CC=C2Cl
O=C1Nc2cc(S(=O)(=O)N3CCCCC3)ccc2C1=NNC(=S)NC1C=CCC=C1
Fc1ccc(-n2ccc(-c3ccc4c(c3)CCCNC4)n2)cc1
CCOC(=O)C1CCCCN1C(=O)CCC1=NC(C)(C)N2NC(C)=NC2=C1
C1=CCCCCCCCCCCCC=CCCCCCCCCCCOCCNCCCCC=CCCCCCCCCCCCCCCCCSCCCSCCCC=C1
CCC(C)SCC(C)N(Cc1ccccn1)C(=O)CN1C(=O)C(=O)NC1(C)Cc1ccc(OC)cc1
O=C1NC(c2ccccc2)C2(CCNC2)NC1=O
O=C(CCc1cc(F)ccc1F)Nc1ccc(C23C=C(F)C=CC2N=CO3)cc1
CN(C)CCN1CC(=O)N(c2ccc(F)cn2)C(C(=O)NCc2ccccn2)C2C=C(F)C=CC21
CSCCC1NC(=O)C(=O)NC(=O)C(CC(N)=O)NC(=O)CNCC(=O)NCC(C(C)C)SSCC2(CCC2)C(=O)NC1(CC(C)C)C(=O)N1CCCC1C(=O)NC(CCN)C(=O)NCC(=O)NCC(N)=O
CNC(=S)N1CCN(C(=O)C(C)(c2ccccc2)c2ccccc2)CC1
COc1c(N2CCCCC2C(O)Cc2ccc(Cl)cc2)cccc1[N+](=O)[O-]
CCCCS(=O)(=O)NC(CC(C)C)C(=O)OCC(=O)Nc1ccc(OCC)cc1
C=CCC1CC2(CC(C)CCC2=O)CC2(CC=C(C(=O)CCC(=O)O)C(C)C2CC=C)C1
O=C(O)c1ccc(S(=O)(=O)NCc2ccco2)cc1
COCCNCc1ccc(Sc2ccc(F)cc2)cc1
COC(=O)C(CC(C)C)NC(=O)c1cc(COc2cccc3c2C2(O)C=CC=CC2=C3)on1
COc1ccc(CCCN2CCCCC2(CO)Cc2ccc(Oc3ccccc3)cc2)cc1OC
COC(=O)c1cccc(F)c1-c1ccc(CNc2cccc3c2NCC3C)cc1
Nc1ccc(Cn2nc(Cl)cc(Cl)c2=O)cc1
COC(=O)C=CC12C=CC=CC1=CNC2
O=C(C=Cc1ccccc1)Nc1ccc2nc(Nc3ccc(Br)cc3)ncc2c1
CN1CC2C=CC=CC2=C1C1C=CCN1
COc1ccc(CN(Cc2cc(-c3cc(C)c(C)cc3C)on2)C(C)C)cc1
CON=C1C2CNCC1(C)CC(c1ccc(F)cc1)(c1ccc(F)cc1)C2
OCC1CCN(c2ncc(-c3cc(Cc4ccccc4)n(C4CCCN4)n3)s2)CC1
COc1ccc(NS(=O)(=O)c2cc(Cl)cc(-c3cc(C)on3)c2)cc1N1CCCC1
CCCc1cc(-c2ccc3nc(Nc4ccn(C)n4)ncc3c2)cs1
Cc1n[nH]c(C)c1C(=O)N1CCCC1c1nn(C)c(C)c1Cl
CCCCc1ccc2c(c1)C(c1cccc(O)c1OC)NC1CCCCC21
CC(C)C(NC(=O)C(=Cc1cccc(Cl)c1Cl)NC(=O)C12C=CC=C(O)C1=C(C(=O)O)C=CC2)C(=O)O
Cc1ccc(OCCNCC(O)COc2cccc3[nH]c4ccccc4c23)cc1
Cc1cc(C)cc(C=C2Nc3cc(Cl)ccc3C2=O)c1
COc1cc(C(=O)C(=O)c2ccc(NC(=O)C3CSC=CO3)cc2)cc(OC)c1OC
O=C(Nc1ccc(N2CCOCC2)cc1C(F)(F)F)c1cc(Br)co1
CCCCOc1ccc(C(=O)N(CCN(Cc2ccco2)Cc2ccco2)Cc2ccco2)cc1
COc1ccc(CNC(=O)CN2CCCCC2c2cc[nH]n2)cc1
Cc1cc(O)c(C)c(CC(NC(=O)C(N)CC2=C3C=CC=CC3CN2)C(=O)NCC(=O)NCCCCCCC(=O)NO)c1
COc1ccc(-c2nc(N)c3n2CC=C3)cc1
O=C(C=Cc1ccc2c(c1)OCO2)NCC(=O)NCCN1C(=O)SC(=Cc2cccs2)C1=S
CCCCC(=O)Nc1ccc(C(=O)NNC2SC=NC2=O)cc1
Cc1cc(NC23C=CC=CC2=NC=NC3)c(C)cc1Cl
Cc1ccc(NC(=O)C(=O)NC2(C)COCN(S(=O)(=O)c3ccc(F)cc3)C2)cc1
COC(=O)C(Cc1ccccc1)NC(C)=O
Cc1ccc(N2CCCC2N2CCCC2NC(=O)c2ccc(-c3ccccc3)cn2)cn1
Cc1nc(NN=Cc2ccc3ccccc3n2)cc2c1C(F)=CCC2
Cc1cc(CNC(=O)Nc2cc(C(C)(C)C)n(-c3ccc(F)cc3)n2)n(C)n1
CC(C)C=Cc1cc2c(cc1O)C(C)(C)C1(C=CC(C(=O)O)CC1)OC2
Cc1nc(N(C)CCC(=O)NCc2ccccc2)cc(C(F)(F)F)n1
COc1c(OCc2ccc(Cl)cc2)ccc(CNCc2cnccn2)c1Br
CCOC(=O)C=C1SC(=O)C2(c3ccc(Cl)cc3)NC=CC(=O)N12
CC(C)(CO)NC(=O)c1cc(C2CCCCN2C(=O)Nc2ccccc2)n(-c2ccc(C(F)(F)F)cc2)n1
CCN1C(=CC=C(SCCCCl)c2ccccc2)Sc2ccc(C)cc21
Cc1cc(C)n(-c2nc(=O)cc(-c3ccc(Cl)cc3Cl)[nH]2)n1
CC12CNCC(C1c1ccccc1Cc1cc(N)cc3cocc13)C1(CCC1(C)N)NC2
Cc1cc(S(=O)(=O)Nc2ccc(Br)cn2)ccc1Cl
O=C(NC1CCC(O)CC1)C1=NC2(c3cccs3)C=CC=CC2C=C1
CC12C=CC=CC1N(CC(=O)NC(=N)NCc1ccccc1)C=C2
O=C(NCC1CCCO1)c1nc(-c2ccccn2)no1
CCS(=O)(=O)c1cc(Nc2ncc(Cl)n(C(C)C3CC3)c2=O)cc(Cl)c1Cl
c1ccc(NCc2ccc(OCCN3CCOCC3)cc2)cc1
Cn1ccnc1S(=O)(=O)N1CCOC(Cn2cncn2)C1
CC(C)(C)CNc1nc(C#N)cc(NCCO)n1
CCCCNC(=O)n1nc(N)cc1OC(=O)c1c(OCC)cccc1OCC
CS(=O)(=O)Oc1ccc(F)cc1C#N
COc1ccc(NC(=O)COc2nc(C)c3ccc(C)cc3n2)cc1
CCCCCCCCCCCCCCCCCCCCCCCCCC(=O)NC(C)C(=O)OCC
COc1ccc(OC)c2c1C(=O)c1ccc(C)cc1C2=O
Cc1ccc(-c2ncc(CNCCCCn3ccnc3)o2)cc1
CN1CC2(CCc3ccccc3C2)CCC2C(O)=CC=C(Cl)C21
Fc1ccc(-n2c(-c3nc4c(s3)C=C3C=CC=CC3CO4)n[nH]c2=S)cc1
NC1CC1c1nc(Cl)c2ccc(C(F)(F)F)cn12
CCNCC1CCCN1c1c(F)c2c(c(F)c1N1CC(=O)C(N)C1N1CCN(C)CC1)NC=CC2
Fc1cc(Cl)c(C23CCC(CC2)N3c2ncc3[nH]cnc3n2)cn1
CCn1c(C(=O)O)cc2cc(F)cc(N3CCN(CCCOc4ccc(OC)cc4)CC3)c2c1=O
O=C(NCCN1CCN(c2ccccc2)CC1)c1ccc(-c2nccc(NCc3ccc4c(c3)OCO4)n2)cc1
CCCC=Cc1ccc(CC2(NCC(=O)N3CCN(c4ccccc4)CC3)CCC(O)CC2(C)C)cc1
O=C(CCCC1CCCS1)N(CCc1ccccc1)C1CCCS1(=O)=O
O=C1NC(=Cc2ccc(OCCCS(=O)(=O)c3cccc(Cl)c3Cl)cc2)C(=O)S1
CCCCCN1C=CC2(C(=O)Nc3ccc4c(c3)OCCO4)C=CC=CC2C1=O
CCOC(=O)CCCNC(=O)c1cc(C)c(=O)oc1C
CCCn1c(=O)c2[nH]cc(-c3ccc(OCC(=O)NCc4ccc(C(=O)O)cc4)cc3)c2n(CCC)c1=O
Cc1ccc(-n2cc(C)c(=O)c(C(=O)OCC(=O)NC3CC3)c2)cc1
COC(=O)C=C(O)CSSCC=C(C)C=CC1CC(C)C=CC1(C)C
CN(C)Cc1ncc(C#Cc2ccc(Cl)cc2)cc1Cl
FC1=CC=CC2=NC=NCC12NC1=CC=CC2(Nc3ccc(F)cc3)CC=CC=C12
O=C(Nc1ccc(Cl)cc1)Nc1ccc(S(=O)(=O)N2CCCCC2)cc1
O=C(C=CCCCc1ccc[nH]c1=O)CCCCc1ccccn1
Cc1nc(C)n2c3c(c(C(=O)N4CCN(C5CC5)CC4)cc12)C=COC3c1ccccc1
Fc1ccc(COC(CCn2ccnc2)c2ccc(Cl)cc2)cc1
CCCCCCCCCCCCC1CCC(CCCCC(O)CC(=O)OCC(O)COP(=O)(O)OCC(O)CO)O1
COc1ccc(NC(=O)NC2c3c(Cl)cccc3SC2C(=O)NCCO)cc1
O=C(Nc1ccc(NC(=O)c2cccc(Cl)c2Cl)cc1)c1cccs1
O=C1c2ccccc2N(CCCCN2CCN(c3ccc(OC(F)(F)F)cc3)CC2)S1(=O)=O
O=C(O)COc1cc(Cl)c2c(c1)C(=O)N(C1CCCCC1)C2=O
CC1=NNC2C1NCCCN2C(=O)c1cc(C)n[nH]1
COc1cc(NC(=O)C2COc3ccccc3O2)cc(OC)c1
CC(NP(=O)(Oc1ccccc1)C(C)(C)C)C(=O)O
CC(NC(=O)c1ccccn1)C(=O)N1CCN(c2ccc(O)cc2)CC1
CC(C)CC(NC(=O)C(CO)NC(=O)CCc1ccccn1)C(=O)O
NC1=C(O)NC2C=CC=CC12C1(C2=C3c4ccccc4C=CC3C(C(N)O)N2)CNC(=O)C1
CC(=O)NC1(c2ccccc2)CCCC2C=C(O)C=CC21
Cc1ccc(COc2ccc(C=NNC3NC=NC3=O)cc2)cc1
CCc1ccc(C(=O)C(C)N(C)Cc2nn(CC)c(C)c2C)cc1
CC(C)N1CCCCC1NC(=O)Nc1ccc(F)cc1
NC(=O)CC(NC(=O)c1ccc([N+](=O)[O-])c([N+](=O)[O-])c1)c1ccc(N2CCN(c3ccccc3)CC2)cc1[N+](=O)[O-]
Cc1ccc(CNCC(c2ccccc2)N2CCN(C)CC2)c(C)c1
NC1OC=NC12COC13C=CC(c4ccc(F)nn4)=CC1(C2)C3
O=C(Cc1ccccc1)c1c(F)c(F)c(F)c(F)c1F
CNC(=O)c1cnnn1C1CCCCN1C(=O)c1ccc(-c2nccs2)cc1
Cc1ccc(NC(=O)c2ccc(-c3ccc(CCN4CCCCC4)cc3)cc2)cn1
O=C(NC1CN=CS1)c1cc(O)cc(O)c1Cl
COc1ccc(CNC(=O)Nc2ccc(-c3ncc4n3NC(c3ccn(C)n3)C=C4)cc2)cc1
COc1ccc(CNC(=O)NCCc2ccc(F)cc2)cc1
CC(=O)OCC1CCC(OC(C)=O)C2(C(OC(=O)c3ccccc3)CC3(OC(C)=O)OC(C)(C)C2C3C)C1C
COC(=O)C1(C)CCC(C)=C2CC(C)(CCC3C=CC(=O)O3)CCC21O
COc1ccc(-c2ccc(CN(C(=O)c3cccs3)c3cnc(-c4ccc(OC)cc4)s3)cc2)cc1
COC1(OC)C=Cc2nc(N)nc(N3CCN(C(=O)CCC(C)=O)CC3)c2C1
Cc1ccc2nc(-c3ccc(-c4ccc(C(N)=O)cn4)cc3)[nH]c2c1
CC(=O)OC1CC(C)CC12CC(C)CC13C(=O)CC=CC1(C)CCCC23OC(=O)CCl
COc1ccc(OCC(=O)Nc2ccc(Cc3ccccc3)cc2)cc1
CC(=CCCC(C)C12CCC(O)C1C(=O)C1(C)C=CC(=O)C3(CCC(C)(C)CC3O)C1(C)C2)C(=O)O
COc1ccc(OCCN2CCCCC2CNC(=O)C=Cc2cccc(Cl)c2Cl)c(NC(C)=O)c1Cl
O=C1NCC(c2ccc(-c3ccc(Cl)cc3)cn2)(N2C=CC=NC2)O1
O=C1NC2CC(CO)C1C1C2=CC=C2C3C=CC=CC3=CN21
CCN1C(=O)CC2=C(c3ccc(OC)cc3)c3c(cc(OC)c(OC)c3OC)C21
Cc1nc(Cl)c(N2CCOCC2)nc1C1(C)OCC(N)(C2Cc3ccccc3C2)NC1=O
COc1ccc(C2NC3C=c4occc4=CC3CC23NC(=O)C(=O)N3)cc1
CC(C)(NC(=O)C(=O)O)C(=O)NC(Cc1ccccc1)C(=O)N1CCCC1C(=O)NCCCO
CC(C)(C)C1OC(C(=O)O)=C2C(C(O)c3ncc(-c4ccc(F)cc4)o3)C(=O)N21
COc1cccc(OC)c1CCNC(=O)CC1NCC(=O)NC1(N)c1ccc(Cl)c(F)c1
Fc1ccc(Cl)c(Nc2nc(OCC3CCCCC3)c3[nH]cnc3n2)c1F
CCCn1ncc(C(=O)Nc2ncc(Cl)s2)c1C(F)(F)F
CC(=O)NC(=O)N1CCCC2C3CC4CC(C3)CC21C4
NC(=O)c1ccc(NC(=O)CN(c2cc(Cl)ccc2Cl)S(=O)(=O)c2ccccc2)cc1
Cc1[nH]c(=O)n(C)c(=O)c1NC(=O)N1CCCC1Sc1ccc(Cl)cc1
NC1(CNCCCN2CCN(c3ccc(Cl)cc3)CC2)Nc2ccccc2C1C(=O)c1ccc([N+](=O)[O-])cc1
CC1=C2C=CC=C(C(=O)O)C2(C)CN1Cc1ccc(-c2ccc(-c3nn[nH]n3)cc2)cc1
CNc1ccc(NC(=O)C2(c3ccccc3)CCCCO2)cc1
Cc1cc(NC(=O)c2c(F)cccc2F)ccc1S(=O)(=O)Nc1c(Cl)cccc1C#N
Ic1ccc(-c2ncc(CN3CCCC3)o2)cc1
CC(=O)N1CCC=C2c3c(n(Cc4ccc(-c5ccc(C(=O)O)cc5)cc4)c(=O)n(-c4ccc(C(C)(C)C)cc4)c3=O)SC21
O=C1SSCC12CCC(CS(=O)(=O)CCCO)O2
CCOC(=O)N1CCN(S(=O)(=O)CC2C3CC(=O)C2C(C)(C)C3)CC1
CC(Cc1ccc(C#Cc2ccc(NC(C)(C)C)nc2)cc1)NS(=O)(=O)CCCOc1ccccc1
CC1C(=O)CC=CC12CCC13CC(O)(C(=O)CO)CC1C(C)(C)C(O)CC3C2
CCC(O)(CO)C(=O)NC1(CO)CC=CCC1
CC(C)=CCn1c(=O)n2c(CCC(=O)Nc3ccc(F)cc3F)nnc2c2ccccc21
CC1Nc2ccccc2C1N
COc1ccc(C(O)C#Cc2ccc(OCC(O)CNCCc3ccccc3)cc2)cc1
COC(=O)CNC(=S)NN=Cc1cc(Br)ccc1Oc1ccc([N+](=O)[O-])cc1
Cn1cccc1C(=O)NC(=S)Nc1ccc(Cl)c(Cl)c1
N=c1sc(-c2ccc(F)cc2)cn1N=Cc1ccccc1
O=C(NC(Cc1ccccc1)C(=O)N1CCCCC1C(=O)N1CCCCC1)C1NCCc2ccccc21
C=CCn1c(SCC(=O)Nc2ccc(N3CCOCC3)cc2)nnc1-c1ccco1
CCCCCn1nncc1CNCC(O)COc1ccc(O)cc1
COc1ccc(OC2(C)CCC3(N)C=CC=CC3N2)cc1
CC12C(S(=O)(=O)N3CCN(c4cc(F)cc(C#N)c4)CC3)=CC=CC1CCN2C(=O)C1CC1
OC(CCCN1CCC=CC12NC=C1C=CC=CC12)c1ccc(Br)cc1
CC(C)=CC1CCC2(O)C(CC34CCCC5(CCC(C)C(OC6OCC(O)(CO)C(OC7(O)CC(O)C(O)(CO)CO7)C6O)C5)C3CCC(C)C24)O1
C1=CC2CCC3CCCN(CCCc4cc5ccccc5[nH]4)C23C=C1
CC1=NNCC2=C1CN=CN2
COc1ccc(CON=C(c2ccccc2)c2ccc(C(C)N(C(C)C)C(C)C)cc2)cc1
CC=C(C)C(=O)OC1(C)CCC2CC3(CCC(C)(C(C)=O)CC3(C)C)C(C)=CC2(C(C)CCC(=O)OC)C1
Cc1ccc(C)c(S(=O)(=O)NC2=Cc3ccncc3CC2(C)[N+](=O)[O-])c1C
CCc1nn(C)c2c1C(c1ccccc1)=NC(N)(c1ccc(Br)cc1)C(=O)N2
O=C1NC=NC23C=CC=CC12OC(CN1CCCCCC1)N3
NCc1ccc(N2CCOCC2)cc1
COc1ccc(CNC(CC(=O)Nc2ccc(C(=N)N)cc2)C(=O)NCc2cc(C(F)(F)F)ccc2C(F)(F)F)cc1
CC(C=CC1CC(C)=CCC1(C)C)=CC=CC(C)=CC(=O)C1NC(=O)C(CO)=C1O
CN(C)CCN1C=C2C(Br)=C(Oc3ccc(O)cc3)C(Br)=CC2C1
CN1CCNC(C)(N)C1
O=c1[nH]cc(I)c(=O)n1C1(O)CC(O)(COP(=O)(O)OP(=O)(O)O)CO1
COC(=O)c1ccc(C2NC=CN2)cc1
COc1ccc(-c2nccc(NCCN3CCOCC3)n2)cc1
CC1CCCCN1C(=O)CN1C(=O)C(=O)NC1(C)c1cccc2c1C=CCC2
CC(CC(=O)Nc1ccc2c(c1)OCCO2)N(C(=O)c1cccs1)c1ccccc1
CN(Cc1ccc(C(=O)O)cc1Br)C(=O)O
C
O=C(CNC(=O)C1CCCC1)OCc1ccc([N+](=O)[O-])cc1
CCN1CCCCC1NCc1ccc(-c2cccc(O)c2O)cn1
CC(C)CCCC1(C(=O)Nc2ccc(Cl)cc2)CCCN1
COc1ccc(C(=O)C2(N)C=C(O)C(=O)N2)c(OC)c1
Cc1nnc2n1N=CC(c1ccc(Cl)cc1)C21CC1=O
COc1ccc(NC(=O)Nc2ccc3c(c2)N(C)C(=O)CC(C)OC3Cc2cnnn2Cc2ccc(F)cc2)cc1
CC1(C(=O)Nc2ccc(F)cc2)C=C(c2ccc([N+](=O)[O-])cc2)N=c2sc(=Cc3ccc(Cl)cc3[N+](=O)[O-])c(=O)n21
Cc1ncc(CN2CCCC2(O)Cn2cccn2)s1
CS(=O)(=O)Nc1cc(-c2[nH]cc3c2NCC(O)CC3)ccc1C(F)(F)F
COc1cc(CCc2ccc(OC)c3c(C(=O)Cc4ccccc4)coc23)c(OC)c(OC)c1
COc1ccccc1
Cc1c(Sc2ccc(C#N)cc2)ccc2c1[nH]c(=O)c1cc(-c3ccc(Cl)cc3Cl)cn12
CC(O)C12C=NC3=C(NCC3)C1N=CN2C1CCCC1
COC1(C)OC(O)CCC1OC1CCCC2(CCC3(CCC(C)(C)C4(CCC(C)(CO)CC4OC4OCC(O)C(C(=O)OC5(O)CCC(O)(CO)C(O)O5)C4(O)O)C3)CC2C)C1
COc1ccc(C2(C#N)OCC(=N)c3c2ccc2[nH]ccc32)cc1
COc1ccc([N+](=O)[O-])c(C(=O)N2CCN(Cc3cccs3)CC2)c1OC
Cc1ccc(C(=O)Nc2ccc(N3CCN(Cc4ccc(C(C)C)cc4)CC3)cc2)cc1F
COCCN(C(=O)COC(=O)C1CCCCC1)c1c(N)c(=O)[nH]c(=O)n1Cc1ccccc1
CN1CCc2ncnc(SCc3ccc(F)cc3)c21
Cc1cn(CC(=O)NCc2ccccc2)c(=O)cc1NS(=O)(=O)Cc1ccccc1
COc1cc(C=O)ccc1OC(CO)C(O)c1ccc(O)cc1OC
COc1cccc(C(=O)NCc2c(Cl)cc(C)cc2Cl)c1OC1CCCCN1C(C)=O
CC(C)CC(NC(=O)C(CO)NC(=O)C(Cc1ccccc1)NC(=O)C(N)CC(N)=O)C(=O)NC(CC(=O)NC(CN)C(N)=O)C(=O)N1CCCC1C(=O)NC(CCC(=O)O)C(=O)O
CCOC(=O)c1c(N2CCN(CCCOC(=O)Sc3cc(C)ccc3C)CC2)[nH]c(=O)c2c1C=CCC2
Nc1n[nH]c2cnc(NC3CCCCN3CCC(=O)O)nc12
O=c1cc(C(O)c2ccccc2)cc(O)[nH]1
CCCC(NC(=O)C1CC2(CCCC(C)(C)C2)CCC12CC(C)CC1=C2C(C)C2CCC(C)(C)C(=O)C2C1C)C(N)=O
COc1ccc(-c2ncc(NC(=O)NCc3ccc(F)cc3)s2)cc1OC
CC(C)(O)c1cc(-c2ccc(N(CCN(CCN3CCOCC3)Cc3ccccc3)C3(C)C=C4C=CC=C(F)C4C(=O)N3)cn2)nc(N)n1
CCOC12C=NC(C#N)=CC1(Nc1ccc(OCc3ccccc3)cc1Cl)C=CC=C2NC(=O)C=CCN(C)C
CN(C)CCOCCCc1ccccc1
CCC1=NC(=O)C2(CC3CN(C(=O)CC(NC(=O)c4cccc5c4C(N)CC=N5)C(=O)O)CC3C2)N1
Cc1ccc(C23NC(N)C(=O)NC2(C)C2C(N3)C(=O)C(=O)N2Cc2ccccc2)cc1
CC(C)(C)C1CCC(CNC(=O)Nc2ccc3c(c2)OCO3)CO1
O=C(CC1CC1)NC(Cc1ccccc1)C(=O)Nc1ccc(=O)n(Cc2ccc(F)cc2)c1
O=C1CC2C=CC=C([N+](=O)[O-])C23CN(c2ccc(I)cc2)C(=O)C1N3O
CCCNC1NC(=O)C(=O)S1
COc1ccc(-c2nnn(CC(=O)N(C3CCCCC3)C3CCCCC3)n2)c(OC)c1
CC12C=CC=CC1C=C(S(=O)(=O)n1c(-c3ccccn3)nc3ccccc31)C=C2
Cc1cc(C(=O)OCC(=O)Nc2ccc(S(=O)(=O)N3CCOCC3)cc2)cs1
Cc1ccc(CNC(=O)C(CC2=C3C=CC=CC3CN2)NC(=O)OCc2ccccc2)cc1
CCC1CCc2sc(C#N)c(NC(=O)Cc3ccc(SC)cc3)c2C1
NCCCCCNC12CC=NC=C1C=CC=C2c1ccc(C(N)=O)cc1
CN(CC(=O)Nc1c(Cl)cccc1Cl)C(=O)CSc1nnc(-c2ccccc2)o1
Nc1ccc(-c2nc(C3CC3)cc(N3CCCC3)n2)cc1
CCCCCC(CC(=O)NO)C(=O)NC(Cc1ccccc1)C(=O)NC
Cc1cc(OCC(=O)NCc2ccco2)ccc1N(C)S(C)(=O)=O
N#CC(CCSC(=S)N1CCCC1C(O)CCc1ccccn1)(c1ccccc1)c1ccccc1
COc1ccc(CC(=O)NCC2C=CC=CC2)cc1
O=C(O)c1cc(-c2ccc(NC(=O)C3C=C4C=CC=CC4OC3=O)cc2)c(C(=O)c2c(F)c(F)cc(F)c2F)cc1O
CCc1ccc(C(=O)COc2cccc3oc(=O)c(-c4ccccc4)cc23)cc1
O=C(CC(CNc1ccc2cc(Cl)ccc2n1)C(=O)NC1CCCCC1)NCc1ccc(Oc2ccc(Cl)cc2)cc1
COc1ccc(-n2cc(-c3ccc(Cl)cc3)c(C=O)c2C=CC(=O)NO)cc1OC
CCOC(=O)C1NC(=O)NC(c2[nH]c3c(c2Cl)C=CCN3)=C1CNc1ccc(CC(=O)O)cc1
C1=CN2CN(CCc3ccccc3)CCC2N1
COC(C)(C)C1CCC(=O)N1c1nc(F)cc(Nc2ccc(CN3CCCCC3F)cc2)n1
CCc1ccc(-c2cc(CN(Cc3ccccc3)Cc3ccc(OC(F)(F)F)cc3)n(-c3ccc([N+](=O)[O-])cc3)n2)cc1
COCCOC1C=Cc2ncnc(N3CCN(C(=O)Nc4ccc(Oc5ccccc5)cc4)CC3)c2C1OC
O=C(NC(=Cc1ccccc1)C12C=CC=CC1N=CN2)c1ccc(Br)cc1
Cc1nn(-c2ccccc2)c(Cl)c1CC(=O)N1CCCC1
CCCCS(=O)(=O)N1CC2CC1CN2C(=O)C(C)CC
CC1CCCC(N)(c2ccc(Oc3ccc(C(=O)C45C=CC=CC4N=CN5)cc3)cc2)N1
Cc1sc(C#N)c(NC(=O)COC(=O)C2COC=CO2)c1C
C1=CC2NCc3cc4[nH]cnc4cc3C2C=C1
NC1(Cc2ccccc2)CNCCN(c2cnnc(-c3ccc(NC(=O)c4ccc(-c5ccccn5)cc4)cc3)c2)C1
O=C(CNc1ccc([N+](=O)[O-])cc1)NNc1ccc([N+](=O)[O-])cc1
CCc1ncc(OCc2ccc(-c3ccc(-c4ccc(OCc5nn[nH]n5)cc4)cc3)cc2)c(C)c1C(=O)O
CCC1Cc2nc1c(C(=O)OC)c1[nH]c(cc3nc(c(C)c4[nH]c(c2C)c(C)c4C(C)OC)C(=O)C3=O)c(C)c1C(=O)OC
CC(C)CCCC(C)C1CC23C=CC(O)C4(CCC(NCCCNCCCNCCN)C(C)C4)C2(CCC(C)C3)C1
CN1CCN(c2nccc(-c3ccc(N(C)C)cc3)n2)CC1
CCCN1CC(=O)c2cc(N=CN(C)C3CCCCC3)ccc21
CC1(C(C)(c2cccc(Cl)c2F)C2(C)CC3(C(=O)Nc4c(Cl)cccc43)C(N)NC2S(=O)(=O)NC=O)CCCN1
COc1ccc(NC(=O)C(C(C)C)S(=O)(=O)c2ccc(Cl)cc2)cc1
Nc1ncc2[nH]c(N)nc2n1
CC1=NN=CS1(C)Cc1ncc2sc(C)c(C)c2n1
COC(=O)N(CN1C(=O)CC(=O)C1C(=O)Nc1cccc(C)c1C)c1ccccc1
CCc1ccc(NC(=O)N(C2CCCCC2)C2(C)N=CC(N3CCN(CC)CC3)=C3C(OC)=CC=CC32)cc1
Cn1cccc1C(=O)Nc1ccc(CCC23N=CC=CC2N=CO3)cc1
CCCCNC(=O)C1C(=O)CCN1c1ccc(S(=O)(=O)N2CCOCC2)cc1
O=C(NCc1ccc(Br)cc1)N1CCCCC1NS(=O)(=O)c1cccc2c1C=CCC2
CCOC(=N)C=Cc1ccccc1
CCC1(CC)C(=O)CC(=O)N1Nc1cccc2oc3ccccc3c12
Nc1ncc(-c2ccc(Oc3cc(Cl)cc(S(=O)(=O)Nc4ncns4)c3)cc2)cc1-c1ccc(OC(F)(F)F)cc1
CCCN(CCC)C1Cc2ccc(OC)cc2C1
CON=C(C#N)c1ccc(CSc2nnc(-c3ccc([N+](=O)[O-])cc3)o2)cc1
Cc1cccc(OCCNC(=S)Nc2ccc(Oc3ccccc3)cc2)c1C
COC(=O)c1ccc(-c2cc(C(=O)OC)cc3c2oc(=O)c(=O)n3CC(N)=O)cc1
CN(Cc1c(NC=O)cc(F)cc1C1=CC=CC2C3C=NNC3CC3(CNC(=O)C3)C12)C(C(N)N)N1CC2C=CC=CC2C1
COCCCOc1cc(OC)cc(C(=O)N(CC2CCCN2)C(C)Cc2cc(C)on2)c1
CCCNCC(O)CNc1ccccc1
CC12C=CC=CC1N=CN2N=Cc1c(Cl)cc(Cl)c2c1OCO2
COc1ccc(CN2CCCC3(CNC(=O)c4ccco4)C(c4ccc(F)cc4)OCC23)cc1
CCN(CC)c1ccc(NC(=O)CSc2nccn2Cc2ccco2)cc1
CC1(C(=O)NC(C(=O)O)C2(C)Nc3ccccc3C2N)CC(=O)Oc2c1ccc1c2OCCC1
N#Cc1cc(Cl)cc(C#N)c1NC(=O)c1ccc(S(=O)(=O)N2CCOCC2)cc1
COc1ccc(CNC(=O)CN2C(=O)C(=O)NC2(C)c2ccc3c(c2)OCCO3)cc1
CCN(CC)C(=O)COc1ccc(Nc2ncc3oc(-c4ccccc4)c(-c4ccccc4)c3n2)cc1
CCNC(=O)c1nc(N)cc2c(-c3ccc(NC(=O)Nc4ccccc4)cc3)csc12
CCOC(=O)N1CCN(CCS(=O)(=O)c2ccc(C)cc2)CC1
Cc1ccc2nc(-c3ccccc3)c(CNCc3cccs3)n2c1
CC1=CC2(CC(C)C3C(C)(CCCC3(C)C(=O)O)C2)C2C(C)C(C)CC3(OC(=O)c4ccccn4)CC(C)(C)CCC23C1=O
COc1ccc(OC)c(S(=O)(=O)N2CCCCC2C(=O)Nc2ccc(C(C)=O)cc2)c1
CCCCN(CC)c1ncc(C)c2c1NC(N)(N)C(=O)N2
CC(=O)NC(CC(=O)O)C(=O)NC(Cc1ccccc1)C(=O)O
Cc1cccc(NC(=O)CN(C)C(=O)CCCC(=O)Nc2ccc(S(=O)(=O)N3CCCc4ccccc43)cc2)c1C
CCCCCC(=O)OC1C(C)CC23CC(C)C4=C(CC5CCC(C)(C)C(OC(=O)CCC(=O)NCCn6nncc6CNC(C)=O)C5(C)C4)C2CCC(C)C3C1(C)C
CC12CC=CC=C1C(O)=NC(=O)N2CCCN1CCN(c2ccc(Cl)cc2)CC1
COc1ccc(C(=O)N(NC(=O)c2cc(C)cc3c2OC(C)(C)C3)C(C)(C)C)cc1
O=C(CC(NS(=O)(=O)c1ccc(OCC(F)(F)C(F)(F)F)cc1)c1ccccc1)NC1CCCCC1
CS(=O)(=O)c1ccc(C2=C3N(C=NN3CN)CC=C2)cc1
CC(=O)OC12CCCCC1C(C)C1(CC2)CCC2(C)CC(O)CC2(C(C)CC(C)(CF)CS(=O)(=O)O)C1
O=c1cc(-c2ccccc2)n(-c2ccccc2)[nH]1
CC1(C(=O)O)C=CNC2(C(=O)NC2=Cc2ncc(-c3ccccn3)s2)S1(=O)=O
Cc1ccc(NC(=O)Cn2c(=O)c3sc(C)c(C)c3n(-c3ccc(Br)cc3)c2=O)cc1
NCCOC(=O)c1ccc(O)cc1
COc1cccc(NC(=O)c2cc(=O)n3nc(N4CCCC4)sc3n2)c1OC
CCOc1cc(OC)c2c(c1)C1NC(c3ccc(O)cc3)=NC(=O)C1(C(=O)O)N2CC=C(C)C
Cc1ccc(CN2C(=O)CC3(C=NNC3C(=O)c3cccc4c3C(=O)N(C)C4=O)C2=O)cc1
COc1cc(Cn2c(N)nc3cc(C(=O)O)ccc32)cc(OCc2ccc(-c3ccc(-c4nn[nH]n4)cc3)cc2)c1
O=C1OCCCC12C=C1c3ccccc3NC1C(C#Cc1ccc3c(n1)CCC=C3)N2
CCCOCCN1C(=O)N=C2C=NN=C(c3ccc(OC)cn3)C2C1NCCOC
CS(=O)(=O)c1cc([N+](=O)[O-])ccc1C(=O)NCCCn1ccnc1
CC1=COC(=O)C2C=CC=C(OCCCN3CCCC3)C12C
O=C(c1c(Cl)cccc1Cl)N1CCC(CN2CCCC2)C1CCO
CCOC(=O)C1C(C(=O)OCCc2ccccc2)=C(C)NC(C)=C1c1ccc(C)cc1
C=NS(=O)(=O)c1cccc(C)c1C
COC(Cc1ccc(-c2nc(-c3ccc(N(C)C)cn3)c(-c3ccc(F)cc3)[nH]2)cc1)n1ccnc1
CCc1cc(Cl)ccc1NC(=O)C1(C)C(C(=O)OC)=CNC(c2ccc(O)cc2)=C1C
CCCCCCCCOC(=O)C(C)NP(=O)(OCC1CC(O)(n2c(=O)cc(F)[nH]c2=O)CO1)Oc1ccccc1
COc1ccc(N2CCN(CCn3cnc4[nH]c(N)nc(=O)c43)CC2)cc1
COC(=O)C1(CC23C=CC=CC2=NOC3)CCCN1C(=O)C1(c2ccc(Cl)cc2)CC1
COC1OOC2CC(CC=CCCCCCCc3ccccc3)C(CC=CCCCc3ccccc3)C1C2
CC(Sc1ccc2cc(F)ccc2n1)C(N)=O
Cc1ccc(S(=O)(=O)N(CC(N)=O)C2CCCC2)cc1
Cc1cc(F)ccc1S(=O)(=O)NCC(=O)OCC(=O)NC(=O)NC1CCCCC1
CC1(C(=O)NS(=O)(=O)c2ccc(Cl)cc2)CCN1C(=O)c1ccccc1
CCN(CC)c1nc(SCc2ccccc2)c(C#N)c(-c2c(OC)ccc(OC)c2OC)n1
O=C(c1c[nH]c(=O)o1)N1CCNCC1
C=Cc1cccc(C=CCC)c1
[NH3+]C1(c2ccccc2)CCC[NH2+]C1NC(=O)C12CC3CC(CC(C3)C1)C2
Cc1cc(Cl)nc(-c2nc3ccc(C)cc3o2)c1
CCC(C)(C)NC(=S)NN=C1Nc2cc(S(=O)(=O)Nc3ccc(C)c(C)c3)ccc2C1=O
CC(=O)NC(Cc1ccc(F)cc1)C(=O)NC(Cc1ncc[nH]1)C(=O)NC(CC1CCCCC1)C(O)CC(C)C
CCN(CC)CC(O)Cn1cnc2c3ccccc3c(=O)[nH]c21
Nc1nc(SCCCCCCCOc2c(N)ncc3c2CCC=C3)nc(N)c1N
COc1nc(=O)cc(C)n1-c1ccc2c(c1)OCO2
COCC(Cc1ccc(C(=O)O)cc1)N1C(=O)CC(=O)CC12CCCCC2
N#Cc1ccc(-c2cccc3c2C2(CNCC(N)(C4CCCO4)C2)N(CC(=O)NCc2nccn2-c2ccccc2)CC3)cc1
CCC(NC1C=CC1)C1CCCN1C(=O)C(CC(=O)O)CC(N)C(=O)O
O=c1[nH]c(=O)n(Cc2cc(-c3ccccc3)co2)cc1-c1ccccc1
COc1ccc(C(NC(C)=O)C(O)C(COCc2ccccc2)NS(=O)(=O)c2ccc(N)cn2)cc1
CC1C(=O)CCC2(O)c3oc(-c4ccc(Cl)cc4)cc(=O)c3C=CC12
O=C1NC(=O)C(=Cc2cc(-c3ccccc3)co2)N1
CC12C=CC=CC1N(CCN1CCOCC1)C(C=Nn1c(-c3ccccc3)n[nH]c1=S)=C2
CNC(=O)CSc1nnc2c(n1)c1ccccc1n2C
COc1c(OCCCCCCNCCCNCCCNCCCN)cccc1C(=O)NC(C)c1ccc(C)cc1
CN(Cc1cc(C2CC2)[nH]n1)Cc1nc(-c2ccc(Cl)cc2)no1
CS(=O)(=O)Nc1ccc2c(c1)C(C(=O)O)=NCC2c1ccccc1
CCCCCCCCCCCCC1(O)CC(O)C2(C1)CC1(CCC=C3C=CCC(=O)C31OC)CCC2C
Cc1ccc(NC(=O)c2ccc(O)cc2)cc1NC(=O)C12C=CC=CC1=COCC2=O
CCN1C(C(=O)O)=CC(=O)C2C=C(n3cnc4c3c(=O)n(C)c(=O)n4C)C=CC21F
Cc1ccc(-c2ncc(CNCCc3ccccn3)o2)cc1
CC(C)N1CCN(c2nc(N)c(NCC3CCCCC3)c(C#N)n2)CC1
CC1CCCCC1
O=c1[nH]c(CC2C=CC=C3C=CC=CC32)nc2c1NCC=C2
O=C1SCC(c2ccc(O)cc2)N1c1ccc(O)cc1
NC(=O)C1CCCCN1c1cncc(OC2CCCCN2c2cc3c(cn2)CCC=C3)n1
Cc1ccc(S(=O)(=O)N(CC(C)C)C(CCCCNC(=O)OCc2ccccc2)C(=O)O)cc1
CCCCNC(=O)C=Cc1nccc2c1C=CCC2
CCCC(=O)NC(Nc1ccc(-c2ccc(O)cc2)cc1)C(Cl)(Cl)Cl
CCn1ncc(CN2C(=O)C(=O)c3ccccc32)c1C
CC(C)COc1ccc(C2C(=O)CC(=O)C3C=CC=CC32)cc1CN1CCOCC1
O=c1cc[nH]c(=O)n1C1OC(O)C(F)C1CO
COc1cccc(OC)c1CCNC(=O)CSc1nc(-c2ccccc2)cc(C(F)(F)F)n1
Cc1cccc(NC(=O)Cn2c(=O)cc(O)[nH]c2=O)c1C
O=c1[nH]c2ccccc2c2cc(-c3ccccc3)nn12
N=C1C=C(N)C(=O)C(C23C=CC=CC2=CNC3)=C1O
COc1ccc(-c2cc(OC)ccc2C(=O)NC2C(=O)OCc3c(Br)cc(O)c(CC=C(C)C)c32)cc1
CC(C)=CCc1c(O)c(O)c2c(c1C(=O)C(C)O)C(c1c(O)cccc1O)CCO2
COc1cc(NS(=O)(=O)c2ccc(C)cc2C)cc(-n2cnnn2)c1
CC(=O)N(C)c1[nH]oc(=O)c1C
COC(=O)OCC1(C)CC(C)CC2C1CC(O)CC21C2CCCC(O)(C2)C1C
CC(=O)c1ccc(-c2nnn(CCC(=O)Nc3ccc(C)cc3)n2)cc1
O=C(Nc1ccc(NC(=O)C(F)(F)F)cc1)c1c(F)c(F)c(F)c(F)c1F
CNCC(Sc1ccccc1)c1ccc(Cl)cc1
CC1(c2ncc(NCc3ccc(OC(F)(F)F)cc3)s2)C=NNC1=O
O=C1OCC2C=C(Cl)C=CC23CCN(C(=O)c2ccon2)C13
CN(C)c1ncc2[nH]c(N)nc2n1
CCCN(C(=O)Cc1ccc(Cl)cc1Cl)c1[nH]c(=O)n(CCC(C)C)c(=O)c1N
N=C1C(=Cc2ccc([N+](=O)[O-])cc2)C(=O)N=C2SC(CCO)=NN12
COc1ccc(C=CC(=O)C23C=CC=CC2=COC3)cc1
Cn1c(N)ccnc1=O
N#CC12CSC=C1C=CC=C2OCCCN1CCN(C23C=CC=NC2=CC=CC3)CC1
C1=CC2CN=C3C(C4NC=NN4)CNN3C2(c2ccccc2)C=C1
O=C(NCc1ccc(OCc2cc(C3CC3)on2)cn1)C1CCC1
CS(=O)(=O)c1ccc(CN2CCCCC2NC(=O)c2cc(C(F)(F)F)ccc2Cl)cc1
CC(C)N1C(=S)C=NC12Oc1ccccc1C=C1C=CC=CC12
Cn1c([N+](=O)[O-])nc2c1N(C1c3ccccc3NC1C=O)CC=C2
COc1ccc(OC)c(OC)c1C=CC(=O)N1CCN(CC(=O)Nc2ccc(F)cc2)CC1
N#Cc1ccc(-c2nc(-c3nccc(NCc4ccccn4)n3)c3ccccn23)cc1
CC(=O)Nc1ccc(Oc2ccc(NC(=O)Nc3ccc(C#N)cc3)c(C(=O)N3CCC4CCCCC43)c2)cc1
CCn1c(=S)n(C)c2ccc(S(=O)(=O)N(C)Cc3ccccc3)cc21
Cc1ccc2nc(SCC(=O)NNC(=O)c3ccccn3)nc(NC3CCCCC3)c2c1
CNC(=O)C(C)c1ccc(CC(O)CNC(C)C)cc1
CCCN(CCC)C12C=CC3=C(C=COC3C(=O)O)C1C(C)CCC2
C=C(C(=O)O)C12CC(C)CCC(C)(O)C1(OC(=O)c1ccccc1)C(=O)C=C2C
COc1cc(OC)c(OC)c(C(=O)Nc2ccc(S(=O)(=O)N3CCCCC3)cc2)c1
Cc1ccc(N2CCN(CCC(=O)Nc3ccc(Cl)c(Cl)c3)CC2)cc1
COc1ccc2c(CCN(C)C)c[nH]c2c1
CN(C)C1CCC2C=C(O)C=CC2C1=O
CCCCC1(C)C2c3ccc(O)cc3CC1(c1ccccc1)NC(N)C2C
Cc1cc(O)c2c(c1)C(=O)Cc1cc(O)ccc1-2
CCc1ccc(NC(=S)NC23C=CC=CC2=NC=NC3)cc1
Cc1cc(C=NNC(=O)CNC(=O)c2ccco2)cs1
CCC(C)OC(=O)NS(=O)(=O)c1cc(Cn2c(=O)cc[nH]c2=O)co1
CNc1nn(C)c(C(=O)c2ccccc2)c(N=Nc2ccc(F)cc2)c1=O
CC(=O)Nc1ccc(-c2nnc(SCC(=O)Nc3ccc(F)cc3)o2)cc1
CC(C)(C)c1ccc(CN2C=C3C=CC=C(NS(=O)(=O)c4ccc([N+](=O)[O-])cc4)C3C2)cc1
O=C(NN=Cc1ccc(O)cc1)Nc1ccc(F)cc1
CC(=O)Nc1ccc(C=CC(=O)c2ccc(OCCCCCCCCN(C)Cc3ccc(OCC(=O)N(C)C)cc3)cc2)cc1
Cc1ccc(C)c(Oc2cc(F)cc(CC(=O)O)c2F)c1
O=C(CNC(=O)c1ccc(C(F)(F)F)cc1)NNC(=O)c1ccc(Br)c(Br)c1O
Cc1cc(C2N3C=C(c4ccn(C)n4)C=CC3=NC2(N)C(C)(C)C)c(C(N)=O)cn1
CC(C)CC(NC(=O)C(NC(=O)c1ccccn1)C(C)C)C(=O)NC(C(=O)O)C(C)C
CC1c2c(Cl)cccc2NC1CCN1CCN(C23C=CC=CC2=NOC3)CC1
COc1ccc(CN2C=C3N=CN=C(SC4CC(=O)C(=O)N4c4ccc(C)c(C)c4)C3C2)cc1
O=C(O)C1(O)CC(C2OCC(O)C(O)(O)C2CO)=CC2(O)C=CC=CC21
CC(=O)Oc1cccc(-c2cc(O)ccc2C(=O)c2ccc(O)cc2)c1CO
BrC[SH]1C=NC2=C1CC=CC2
CC1(N=C2NCCN2)CNc2cccc(F)c21
COc1ccc(C=C2C(CC(=O)O)C=C3C=CC=CC32)cc1
COc1ccc(OCC(=O)OCC(=O)N(C)C)c(C(=O)NCc2ccc(Cl)cc2)c1
NC(=O)C(Cc1ccccc1)NC(=O)C(CCC(=O)O)NC(=O)C(Cc1ncc2ccccn12)NC(=O)C(CC1=C2C=CC=CC2CN1)NC(=O)C(N)Cc1ccc(O)cc1
COc1ccc(-c2ncc(N3CCN(C(=O)NC(C)C)CC3)s2)cc1
C=CCCOc1cc(OCC)ccc1CC=C
CC(C)CC(NC(=O)C(N)Cc1ccccc1)C(=O)NC(CC(=O)O)C(=O)Nc1ccc(-c2nnn[nH]2)cc1
CC=O
CC(=O)OC1CCCC2(C)C1CCC1CCC(C)C3(CCCC34C=CC(=O)O4)C12
CC(C)O
CN(C)CCC=C1CCC=C2C=CC=CC23C=CC=CC13
CCCCCCCCCCCCCC=CC(O)C(COC1OC(O)CC(O)(CO)C1O)NC(=O)CCCCCCCCCCCCCCCCCC
CC(=O)Nc1cc(C(=O)OCC(=O)c2ccc(F)cc2)cs1
Cc1nc(CCOc2ccc(CC(Nc3ccc(C(=O)c4ccccc4)cc3)C(=O)O)cc2)c(-c2c(O)cccc2O)o1
CC1CCC2(C=CC(C=NOCCN)C2)C2(CCC3C(C)CCC(O)C3C2)C1
N#CC1CCCN1C(=O)C1CCC(CNC2CCCCC2)N1
C=CCc1ccc(-n2c(-c3ccccc3)nc(-c3ccccc3)c2-c2ccccc2)cc1
CCc1cc(C)c(Oc2cc(F)c(C(=O)Nc3ccc(Cl)cn3)c(C(=O)O)c2C(=O)O)c(C)c1C(C)C
NC(=O)CN1CCCCC1
CNCCN1C=NCC1NCC1SC=C2C=CC=C(NC(=O)c3ccc(Cl)cn3)C21
CC(C)(CO)Nc1nc(-c2ccc(Oc3ccccc3)cc2)c2c(nnn2Cc2ccco2)n1
CCc1c(Sc2ccccc2)[nH]c(=O)n(OCCc2ccccc2)c1=S
N#Cc1ccc(Nc2cc(Cl)cc(C(Nc3ccc(Cl)c(Cl)c3)C(F)(F)F)n2)cn1
Cc1ccc(Cl)cc1Nc1nc(N)nc(CSc2nnnn2C)n1
Cc1cc2cc(-c3ncc(C(=O)NCc4ccco4)s3)c(C=O)c(C)n2n1
O=C(CSc1nnc(-c2ccccn2)n1Cc1ccccn1)c1ccc(C(F)(F)F)cc1
C#CCN(C)CCCCOC(=O)C1(c2cc(Cl)ccc2Cl)CCCC1
CCCCn1c(C(N)=O)nc2c(Cl)c(Cl)c(Cl)c(Cl)c21
COc1cccc(-c2c(OC)c(F)cc3c(=O)cc(C(=O)O)n(C4CC4)c23)c1N
CC(C)=CCCC(C)=CCCC(C)=CCSCC(N)C(=O)O
CCOC(=O)c1c(C)c(S(=O)(=O)N2CCCCC2C(=O)Nc2cc(C)ccc2C)c(C)n1C
COc1cc(OC2CCCC2)ccc1-c1noc(-c2cccc(OC)c2OC)c1-c1ccccn1
COc1ccc(CNC(=O)c2cccc3c2CN(S(C)(=O)=O)C3)cc1
CCCCCCS(=O)(=O)NCc1ccc(OCCCCCCCN2CCN(c3ccc(OC)cc3)CC2)cc1
CCCc1cc2onc(C(=O)O)c2c(CCC)c1OC(C(=O)OC)c1c(OC)cc(OC(C)C)cc1OC
CC1(OCCCO)CC(N)CCC1c1ccc(NC(=O)c2cc(-c3ccc(F)cc3F)c(F)cn2)cn1
CCCCOc1ccc(C(=O)NC(=S)Nc2cc(OC)ccc2OC)cc1
CN(C)c1cccc2c1C(c1ccc(-c3ccccn3)cc1)CN1C=C3C=CC=CC3C21
Cc1nc(-c2ccc(F)cc2)c(-c2ccc(C(=O)O)cc2)o1
Cc1ccc(C(NCCCCN)c2ccccc2)c(C)c1
COc1cc(NC2=NCC3(C(N)=O)C=CC=C(c4cc(CN5CCNCC5)co4)C3=C2)cc(F)n1
CC1CC(O)C(C)(C)C2C=CC3(CCC(C)C(C)C34CCC(O)(C(=O)I)CC4)CC12
CCC(C(=O)O)c1ccccc1
COc1ccc(OC2(c3ccc(O)cc3)C=NOC2)cc1
Cc1nn(-c2ccc(Cl)c(Cl)c2)cc1NC(=O)NC1CCCCC1
CN(Cc1ccc([N+](=O)[O-])cc1)C1CCCCC1
O=C(Nc1ccc(N2CCN(c3ccccc3)CC2)cc1)c1cc([N+](=O)[O-])co1
CC1(c2ccc(OCc3ccccc3)cc2)NC(=O)C(=O)N1Cc1ccc(Br)cc1
CC(C)C(NS(=O)(=O)c1ccc(-c2ccc(NC(=O)c3ccccc3)cc2)cc1)C(=O)O
CC1=C2NCC3C=CC=CC23NC2(C1)NC(=O)C(=O)N2CC(=O)c1c(C)cn(C2CC2)c1C
CN(C)C(=O)CC1(N)CC2C(N1)N(C)C(=O)CN2c1ccccc1
CCCC=NNC(=O)CSc1ccc([N+](=O)[O-])cc1
Cn1ccc(C2CNc3c(-c4ccc(N5CCCCC5N)cc4)ncnc32)n1
CN(C)c1[nH]c(=O)n(C(=O)c2ccc(Cl)cc2)c(=O)c1N
COc1ccc2c(c1)C(N)(C(O)C(CO)CO)CN2
CC
Nc1n[nH]c2cnc(NCCC=CC3CC=CCC3)nc12
Cc1cccc(NC(=O)CCC2=C(N)NC3C=CC=CC23C(=O)O)c1C
CCCn1nc(C)c(CNC(=O)CC(c2ccc(N(C)C)cc2)c2ccc(OC)cc2OC)c1C
CCCCN(CCCC)CC(O)c1ccc2c(n1)C=C(Cl)C(Cl)C2
CC(NC(=O)c1ccc(I)cc1)C(=O)Nc1ccc2c(c1)OCCO2
COC(=O)c1cc2n(CCc3ccccc3)nnc(=O)n2c1C(=O)OC
COc1ccc(C2CC(NC(=O)c3ccco3)C(=O)N2c2ccc(OC)cc2)cc1
CCON=C(c1ccc(Br)cc1)C1CCCCN1C1(C)CCCCN1C(=O)c1cc(C)cc(C)[n+]1[O-]
CCn1ccnc1CNC12C=CN=CC1C(c1ccc([N+](=O)[O-])cc1)=NC(c1ccc(OC)cc1)=C2
COc1c(O)ccc2c1C1CCNC(N)(C2)C1
COc1ccc2c(c1)Cc1nc(Nc3c(OC)cccc3OC)ncc1-2
COc1cccc(C2(C=O)N=CNCC2C2=NNCS2)c1C(=O)O
CC1(N)CCCCN1
CN1CCCCC1NC(=O)c1ccc(C(F)(F)F)cc1
CNC(=O)c1ccc(N2CCCCC2Nc2ccc(Oc3cncc(C(N)=O)n3)cc2)cc1
CC(C)(C)NC(=O)O
COc1c(NC(=O)Nc2ccc(C(=O)Nc3cccc4cccc(N)c34)cc2)cccc1N1CCN(C)CC1
CC(C)CC(NC(=O)C1CCN1C(=O)C(CC1CCCCC1)NC(=O)c1ncc(-c2ccccc2)s1)C(=O)NC(CCc1ccccc1)C(=O)O
CC1CCCCC1
COCCNC(=O)c1noc(CSc2ccc(C)c(C)c2)c1C(=O)O
Cc1cc(-c2nc(N)c3cc(Cc4ccc(F)cc4)sc3n2)on1
CCCCCCCCN(CCCCCCC)CCC1(C)NC(Sc2ccc(Cl)cc2)=C2C=CC=C(Cl)C21
COc1cc(OC)c2c(c1)C13C(=C2)C=NN1C(=O)N=CC3C
O=C(Nc1cc(S(=O)(=O)Nc2ccccc2)[nH]n1)c1ccccc1
CC(C)(C)c1ccc(S(=O)(=O)NC2CCCC2)cc1
CC(Nc1ccc2c(c1)C(=O)C(=O)N2)c1ccccc1
CN(C)CCON=C1CCC23CCCC4(CCC(O)C4)C2(C)CCCC3(C)C1
CCc1ccccc1NC(=O)c1c(Br)c2cc(Cl)ccc2n1C(C)=O
CN(C)C(=O)C1CCC(Cn2c(=O)c3c4ccccc4oc3n(CC(=O)NCc3ccco3)c2=O)CC1
CCCCC1(O)CCC(O)(CO)NC1O
CC(C)Oc1ccc(C2NC=NN2)cc1
CNC(=O)c1ccc(O)cc1N
NC(=O)c1cc(C2CCCCN2)[nH]n1
Cn1c(=O)c(N)c2n(O)c(Cc3ccccc3)cn2c1=O
CCc1nnc(-c2ccc(-c3ccccc3)cc2)n1-c1ccc(C)cc1NC(=O)c1ccc(Cl)cc1
O=C(O)C12C=CC(C=NCCC[N+](=O)[O-])=CC1OC=CO2
CC(=O)c1ccc(OCC(=O)N2CCCc3ccccc32)cc1
COCCCN1CCC(=O)C12CNCC(N)(Cc1ccccn1)C2
C=C(C)C1CC2CCC34CC(C)C5(C)CC(C)(C)C(O)CC5C3CCC(C)C4C2(C(=O)NCCCCCCCCC(=O)NO)C1
COc1cccc(OC)c1N(C(=O)Cc1cc(C)c(C)[nH]1)C(C)C(=O)NCc1ccc(F)cc1
COc1cc2c(OC(C)=O)c(c1C)NC(=O)C(OC(=O)C(C)C1(O)CCC(O)O1)C(=O)CCCC1OCNC(CC=CC(Cl)=C(N)C2=O)C1(O)OC
COc1ccc2c(c1)S(C)(Cc1ccc(C(=O)Nc3cccc4ccccc34)cc1)C=N2
COc1cccc2c(C(=O)NCCCNc3ncc4ccsc4n3)c(Cl)sc12
O=C(Nc1ccc(Nc2ccc3cc(Cl)ccc3n2)cc1)Nc1ccc2nc(Nc3ccc(Cl)cc3)ncc2c1
COc1ccc(-c2nc(C)c(CS(=O)CC(=O)NCc3ccc(Cl)cc3)o2)cc1
C#CCOCCOCCOCCNc1nc(N2CCN(C(=O)C(CCCCN)n3nncc3C(N)C=O)CC2)nc(N2CCN(C(=O)C(CCCN)n3nncc3C(N)CCCN)CC2)n1
O=C(Nc1ccccc1)c1ccc(C(=O)Nc2ccc(I)cc2)nc1
C#CCOCCOCCOCCNc1nc(N2CCN(C(=O)C(CCC(N)CO)n3nncc3CNC(=O)C(C)CC)CC2)nc(N2CCN(C(=O)C(Cc3ccc(N(C)C=O)cc3)n3nncc3CN)CC2)n1
COc1cc(NC(=O)CCCOc2ccc(C(C)(C)C)cc2)nc(OC)n1
O=C1C=C(c2ccc(O)cc2)OC2C=CC=CC12O
CCCCCN1C=NC2C=CC=C(C(=O)N3CCN(CCc4ccccc4)CC3)C2(O)C1=O
CCC1CCC=C2N=C(NC(=O)C3CCCN3C(=O)C(c3ccccc3)c3ccccc3)SC21
Cc1ccc(CNC(=O)CCCCN2C(=O)CSc3ccc(S(=O)(=O)N4CCCC4)cc32)cc1
N#Cc1ccc(NC(=O)NC2CCCN2c2ccc(C(F)(F)F)cc2)cc1
CC(C)CC(NC(=O)C(NC(=O)C(N)CCCCNC(=N)N)C(C)C)C(=O)NC(Cc1ccccc1)C(=O)NC(CCCNC(=N)N)C(=O)NC(CCSC1(C)NC=C2C=CC=CC21)C(=O)O
O=C(NC(Cc1ccccc1)C(=O)N1CCCCC1N1CC2C=CC=CC2NC1=O)c1ccc(Nc2ccccn2)c(C2CC2)n1
CC1CCCCN1C(=O)C(Cc1ccccc1)NS(=O)(=O)c1cccc2c1CC(=O)CNC2
C=CC(=O)NC1CCCCN1c1cc(OC)c(Cl)cc1NC(=O)c1cccc(C(F)(F)F)c1N1CCN(CC(C)(O)c2ccc(F)cc2)CC1
N#CN=C(NCCN1CCN(c2ccc(C(=O)Nc3ccc4c(c3)C=NCC4)cc2)CC1)Nc1ccccn1
CCCCCCCCCCCCCCCCCC[N+]1=c2ccccc2=CCC1
CCN
CCc1ccc2cc(CCNC(=O)CNC(=O)c3ccc(C)cc3)[nH]c2c1
CC12CCCC1(C)C13C=CC(O)=CC1(CCCOC3)CC2
N#CC(=Cc1cc(-c2ccccc2)co1)C(=O)Nc1ccc(C(=O)O)cc1
COc1ccc(CCn2c(SCC(=O)NC3CCCC3)nnc2C(C)N(C)Cc2ccccc2)cc1
CC(=O)OC1CC2(C(=O)O)C(CCC34C(=CCCC23)CC(C)C2(O)C4CCC(O)C2(C)C)C(C)(C)C1OCCc1ccccc1O
CNC(=O)C1CC(O)(n2cnc3c(C#Cc4ccccc4)nc(N)nc32)C(O)O1
Cc1cc(C)cc(Cn2c(=O)c3sc4c(c3n(Cc3cc(F)ccc3F)c2=O)C=CC4)c1
Cc1cc(=O)n(C2OCC(CO)(NC(=O)COc3ccccc3)C2O)c(=O)[nH]1
CC(C)CN(Cc1ncc(C(C)C)s1)C(=O)N(Cc1ccc(F)cc1)C1CC1
CCOC(=O)N1CCN(C(=O)c2cc3c(o2)CC=C2C=C(OC)C(OC)=CC2C3)CC1
COc1ccc(NC(=O)COC2CCC=C3C=CC=CC34C=CC=CC24)cc1
CCNC(=O)C1CC(O)C(O)(n2cnc3cnc(NCCCCCCNC(=O)CCCC45NC(=O)NC4CCS5)nc32)O1
COC(=O)CSc1nc(-c2ccco2)cc(C(F)(F)F)n1
C=C(C)C(=O)N1CCCCC1N(Cc1c(C)cccc1C)c1ccc(C#N)cc1
COc1cccc(C2NC=CN2)c1OC
CN(C(=N)NCC1CCC(N)(CCC(=O)O)N1)c1ccc(C#N)cc1
O=C(COC(=O)c1ccco1)NCCNC(=O)C1CCCCC1
CCN(CC)CCCCCCCCCCCCC(=O)C(O)C#N
Oc1ccc(NC(=S)Nc2ccc(Nc3ccc(-c4ccccc4)cc3)cc2)cc1
CC(C)C(NC(=O)OCc1ccccc1)C(=O)NC(Cc1ccccc1)C(=O)NCC(NC(=O)OCc1ccccc1)C(=O)O
CCCN1C(=O)C(C(=O)NN)(C(C)C)CC2C=CC=CC21
O=C(CCl)SCc1ccc(-c2cccc3c2CCC=C3)cc1
CS(=O)(=O)C(C(=O)c1ccc(Cl)cc1)C12C=CC=CC1N=CS2
CCOC(=O)c1ccc(C(C)NC(=O)C2CCCC(N)N2)cc1
CN(C)C(=O)C12SC=CC1(C)N=CN=C2Nc1cccc(F)c1Cl
CCOC(=O)C(C)Oc1ccc(Cc2ccccc2)cc1
C[S+](CCC(=O)c1ccc(-c2cccs2)cc1)CC(=O)NO
COC(=O)C(Nc1cc(OC)ccc1OC)C1CCCCN1C(=O)c1ccc(Cl)cc1
CN(C)CCOC(=O)c1ccc2c(C=NNC(=O)C3(c4ccc5c(c4)C=CCC5)C=NOC3)coc2c1
FC(F)(F)c1ccc(CNC23CC4CC(CC(C4)C2)C3)cc1
COc1ccc(-n2ncc3c(=O)nc4c(Cl)c(CCN5CCCCC5CCN)ccn4c32)cc1
CCCCCCCCCCn1nncc1COC(=O)CCC1COC(C(=O)OC)CC1(C)C
CCCc1nc(=O)n(C2CCc3ccccc3N2)c(C(C)C)c1C(=O)OC
CCN(CC)C(=O)C12C=C(c3ccc(Cl)cc3)NC(C)=C1CC(=O)C=C2c1ccc(OC)cc1
Cn1ccc(=O)cc1-c1cccc2c1CCC=C2C(=O)NC1CC1
COc1cc(OC)c2nc(S)n(CCC34C=CC=CC3CC=CC4)c(=O)c2c1
NC(=O)c1ccc(N2CCC(N)(c3cccnc3)CC2)cc1Cl
CN(CC(=O)Nc1ccc(Cl)cc1)C(=O)c1ccc(-c2ccccc2)cc1
NC1(c2ccccc2)NC(NC(=O)Nc2ccc(C(F)(F)F)cc2)C(=O)N=C2C=CC=CC21
COC(=O)C=C1NC(=O)C(=NNC(=O)CSc2ccc(C)cc2)S1
CC1CCC(N2C(=O)COc3cc(C4=NNCC(=O)C4C)ccc32)CC1
CCNC(=O)C1OC(O)(n2cnc3cnc(-n4ccc(-c5ccc(C)cc5)n4)nc32)CC1O
CN(C)CCNc1ncccn1
C[n+]1ccccc1C(O)(P(=O)([O-])O)P(=O)(O)O
CC1c2ccccc2NC1C1(O)NC(=O)C2C=CC([N+](=O)[O-])=CC21
CCC(=O)c1c(O)cc(O)cc1NC(=S)NC
COc1ccc(N2CCN(C(=O)C3CCCN3S(=O)(=O)c3ccc(Cl)cc3)CC2)cc1
Cc1cc(C2CC3CNCC3C(COC(C)C3CC3)N2)cs1
COC(=O)N(C)CC1CCCN1c1ncc2c(n1)CCCN2c1ccc(OC)cc1
CC(=O)OC1CC2(C(=O)C(C)C(OC(C)=O)C(C)C3CC(O)C=C2C3(OC(=O)C=Cc2ccccc2)OC(=O)c2ccccc2)C(O)C2COC12
O=C(Nc1ccc(S(=O)(=O)Nc2ccc(F)cc2)cc1)c1ccccc1
Oc1ccc(-c2cc(C=Cc3ccccc3)on2)cc1
NCCNCc1ccc(-c2ccccc2)cc1
COc1ccc2c(c1)N(C(=O)c1ccc(Br)cc1)C(C)(CC(=O)Nc1ccc(Cl)cc1)C2
CC(C)c1ccc(NC(=O)C2(C(=O)N3CCCC3C(=O)O)C3C=CC2CC3)cc1
CC1=CC2=C(CCC(=O)Nc3ccc(C(=O)O)cc3)N(CC2C)C2(C=CC(C)C2)CC(C)OCCCN2C=C1C(NC(=O)c1ccc(C)cc1)C2
O=C1CC(N2CCN(c3ccccc3)CC2)C(=O)N1c1ccc2c(c1)OCO2
CCOC(=O)c1ccc(NC(=O)C(Cc2ccccc2)n2c(C)c(C)c(NS(=O)(=O)c3ccccc3)c(C#N)c2=O)cc1
C=C(CCCCCCCC)C1OOC2C3CC4CC(C3)CC2(C4)O1
O=C(CNC(=O)c1cc(Cl)ccc1F)NC1CC1
CC(=O)OC1C2CCC1(OC(C)=O)CC2
CCOc1cccc(CCNC(=O)C2CCCCN2S(=O)(=O)c2ccc3c(c2)CNC3=O)c1OCC
C#CCn1c(-c2ncc(NC)s2)nc2c(Cl)ccc(Cl)c21
CC(C)(C)n1nc(NC(=O)CCCc2ccccc2)c2c1CCS2(=O)=O
CC(CO)N1CCCOCCC2(CN(C)C(=O)Nc3ccc(C(F)(F)F)cc3)C=CC(NC(=O)CC#N)=CC2C(=O)OC(C)(C)CC1
O=C1C=CNC2C=Cc3scc(-c4ccccc4)c(=O)c3C12c1ccccc1
O=C(COC(=O)c1ccc(-n2cccc2)cc1)c1ccc2c(c1)OCO2
COc1ccc(-c2cc3n(n2)C(C)NC=C3NCCN2CCN(C)CC2)cc1
COc1cc(C23Cc4cc5c(cc4C(NC(=O)CC(C)C)C2COC3=O)OCO5)c(OC)cc1O
CN1CCCN(C(=O)c2ccc(NCc3nc(-c4ccccc4)c(-c4ccccc4)o3)c(C3CC3)c2)CC1
CN(C)CC(O)COc1ccc(C(=O)C23C=CC(OCCCN4CCCC4)=CC2CCC3O)cc1Cl
Nc1ccc(Nc2nc(N)cc(Sc3ccccc3)n2)cc1
COCCN1CCCN2NC=CC2(Nc2ncc3c(n2)CCC2(N)NN=CC32Cc2ccccc2)C1
CC(=O)OCc1cccc2c1SCC2C(=O)NC(C)C1CCCCN1C1(C)NC=C2C=CC=CC21
CC(=O)N1CCCc2cc(S(=O)(=O)CCC(=O)N3CCCCC3C(N)=O)ccc21
C=CC(=O)NC12CC=C(OC3CCCO3)C=C1N=CN=C2Nc1cc(Cl)ccc1F
CS1(C)C=CC=C1C1(N)C2CCCC(N2)C1C(=O)OC(c1ccccc1)c1ccccc1
CC(C)C(C)N1C(CO)CC=C2N(CC3CCCCC3)C=C3C=CC=CC321
CC(C)C(NC(=O)c1cccc2c1SCC2)C(=O)N1CCCC1C(=O)O
CC(C)c1ccc(SCCCCN2CCN(C3CCCCCC3)CC2)cc1
ClC1CC=Cc2cnc(OCCN3CCCC3)c(-c3ccccc3)c21
CC(C)(C)c1ccc(C2C(C=O)=Cc3ccccc3C2O)cc1
CS(=O)(=O)N1CCCC2(CN(c3ncccn3)c3ccccc3CO2)C1
C=CCCCCCCCCCCCC12OCC(=O)C1(O)CC(C)=C1CC(=O)CC(C)(CO)C12O
Oc1ccc(-c2cnc3c(O)cccc3n2)cc1
Cc1cc(C)c2c(c1)C1(C=CC23C(=O)NC(CC(=O)NC(C)(C)C)CC3C(=O)N(C)C)CNc2ccccc21
CCCCCCCC(=O)NCCCCCCCCNC(=O)Oc1ccc(CCCCCC)cc1
CC(C)CC(NC(=O)N1CCOCC1)C(=O)NCc1ccc2c(c1)NCC2C(N)=O
O=C(NNc1ccc(C23C=CC=CC2N=CS3)cc1)c1ccc([N+](=O)[O-])cc1
NC(=O)c1cc2n[n+]([O-])c3ccc(Cl)cc3n2n1
CCC(CN)Cc1ccccc1
CCC(C)(C)C(=O)C(=O)N1CC(OCc2ccccc2)C(=O)C1(CC)CCc1ccccc1
O=c1[nH]c(=S)n(C2OCC(CO)C2O)cc1I
COc1ccc(-n2ccnc2C)c(C=C2CCCCN2C(=O)c2ccc(F)cc2F)c1
Cc1ccc(NC(=O)CONC(=O)c2cc(Cl)cs2)c(C)c1
O=C(Nc1ccc2c(c1)OC=CO2)C1C(=O)C(=O)C(c2ccccc2)(c2ccccc2)N1O
CC(C)C(CN1CCCC1CN1CN(c2ccc(Cl)cc2)C(=O)C1=O)N1C2C=CC=CC2NC(=O)C12CC(=O)C1C=CC=CC12
CCCCCCCCCCC(O)C1CCC(C2CCC(C(O)CCCCCCCC(O)CCCCC(O)CC3(C)C=CC(=O)O3)O2)O1
CC(=O)N1CCN(C23C=CC=CC2=NC=NC3Nc2cccc(Cl)c2F)CC1
COc1ccc(OC)c(C=NNC(=O)CNC(=O)CNC(=O)c2ccccc2)c1
NC1(C(=O)O)SCC(CC(=O)O)C1CCCS
CCC(Nc1c(C)cc(CN2C(=O)C(C)(C)C3C=CC=CC32)cc1O)c1ccc(F)cc1C(F)(F)F
CCOc1ccc(C(CC(=O)O)NC(=O)C=Cc2ccc(NS(C)(=O)=O)cc2Cl)cc1
CCC(C)C(NC(=O)C(Cc1ccccc1)NC(=O)C(CC(C)C)NC(=O)C(CC(=O)O)NC(=O)OC(C)(C)C)C(=O)NC(Cc1ncc[nH]1)C(=O)NC(Cc1ccccc1)C(=O)O
CCCn1cnc2c(NC(CCO)C(=O)O)nc(N(CC)CC)nc21
CC=CC(=O)c1ccc(OCCN2CCN(c3cccc(Cl)c3NC(=O)C(N)CCCCC)CC2)cc1
CN(C)c1ccc(Nc2ncc3c(n2)C2N=CC=CC2N3C2CCCC2)cn1
CC(C)Oc1ccc(CS(=O)(=O)C2(C(=O)NO)CCC(N)(c3ccccc3)CN2)cc1
O=C(NCC(F)(F)F)Nc1ccc(-c2ncc3ccc(-c4cc(-c5ncccn5)[nH]n4)cn23)cc1
Cc1ccc(Cl)cc1NC(=O)c1c(-n2cccc2)c(C)nn1-c1cccc(Cl)c1Cl
COC1CCCCN1C(=O)C1CC(N)(c2cccc([N+](=O)[O-])c2F)CCN1
CC1=C(N(C)C)C(C=O)C2(CCCC34C(=CCCC23)CCCC4(C)OC(=O)c2ccccc2)C1
Nc1ncc(-c2ccc(CCCN3CCN(c4ccc(C(F)(F)F)cc4)CC3)cc2)s1
CN1C(CCCCC(=O)O)C(=O)C2C(=O)C(=O)N(c3ccc(Cl)cc3)C21c1cccc(Cl)c1Cl
NC1(c2ccc(OC(F)(F)F)cc2)CCCCN1C1OC(=O)NC1C12C=CC=CC1=CNC2
CC(C)(O)c1ccc(-c2nc(Cl)cc(SCc3ccccn3)n2)cc1
CC(C)(C)n1nnnc1C(CCC(N)=O)NC(=O)C1=NCC2C=CC=CC2=C1O
CC1(C)NCCN(C(=O)Nc2nccc(F)n2)C1N
O=C(CSc1ccc(Cl)cc1)NC12C=CC=CC1=NC=NC2
O=C(O)c1ccc2occ(-c3nc(-c4ccc(Br)cc4)no3)c2c1Br
O=C1NC2CCNC3Nc4cccc(F)c4C23NC1=O
COCCNC(=O)c1scc2c1C(=O)N(CC(C)C)C2=O
Brc1cccc[n+]1CCCCC[n+]1cc[nH]c1Br
CCNS(=O)(=O)c1ccc(NC(=O)CCN2C(=O)CCC2=O)cc1
CCC(C)(C)C(=O)C(=O)N1CCCCC1C(=O)OCCCc1ccccc1
COC(=O)c1ccc(NC(=S)N2CCN(S(=O)(=O)c3cc(C)ccc3[N+](=O)[O-])CC2)cc1
COc1ccc2c(c1)-c1c(C)cc3c(c1C2)CN=C3c1ccccn1
COc1ccc(-c2ncco2)c(Nc2ncc(-c3ccc(F)cc3)o2)c1
NC1C2C=CCC1NCC2
CC12C(=O)CNC=C1C=C(F)C=C2NC(=O)C1CCCN1
Cc1ccc(-c2c(C)cccc2C(=O)Nc2ccc(=O)[nH]c2)cc1
COc1ccc(C(O)c2c(OC)cc(OC)c(OC)c2OC)c(OC)c1
COC(=O)C1(C(=O)OCc2ccc(C(=O)NCCCN3CCCCC3(c3ccccc3)c3ccccc3)cc2)C=C(C)NC(C)=C1c1ccc([N+](=O)[O-])cc1
CC1C2=C(CCC=CC=CCC1O)CC(C)(CO)CC2(O)C=Cc1ccccc1
OC(COc1ccc2cc[nH]c2c1)CN1CCCCC1c1ccc(Oc2ccccc2)cc1
CCOc1cc(N2CCCC2Oc2ccc(C(C)NC(C)=O)cc2)cc(OC)n1
COC1C(C)C2NC=CNC(O2)C1N(C)C(=O)c1ccccc1
OCC1(c2ccccc2)NC2NCCCCNC21
COCCNC(=O)c1ccc2nc(-c3cccc4c3N(C)C(=O)C4=O)[nH]c2c1
C=CC1CC1(NC(=O)C1(OC2=NC(c3ccon3)Cc3cccc(OC)c32)NCCC1N)C(=O)O
CCOC(=O)N1CCN(C(=O)Cc2ccc(F)cc2)CC1
CCc1sc(C(=O)O)c2c1-c1ccc(C)cc1C(=O)C2
COc1ccc(C2CCCCN2S(=O)(=O)c2ccc(Cl)cc2)cc1
CCC(C=CC(C)=CC=CC=CC(O)C(C)(O)C12CCCC1(O)C1(C)C3=C(C(=O)CC1(C)CC2)C(=O)C(O)CC3(C)C)C(C)C
O=C1N=CN(c2ccc(C(=O)N3CCCCC3)cc2)C2(SCc3cnccn3)C=CC=CC12
CCC1C(C(O)(c2ccc(O)cc2C)c2cccnc2C)NCC(C)(OC2CCCN2)N1C(N)=O
CCN1C=NS(=O)(=O)CC1NCc1ccccc1
CC(=O)N(C)c1ccc2c(c1)C(CC(=O)Nc1ccccc1)OCC2=O
CCC(C)C(NC(=O)C(CC(C)C)NC(=O)C1CCCN1C(=O)C(Cc1ccccc1)NC(C)=O)C(=O)NC(C)C(=O)NC(CC(N)=O)C(=O)NC(C)=O
O=C(CCS(=O)(=O)c1ccc(F)cc1)Nc1ccc(C(F)(F)F)cc1
CCN1CCCCC12C1C(F)=CC=CC1=Nc1c(-c3ccc([N+](=O)[O-])cc3)nnn12
Cc1ccc(OCc2nnc(SCC(=O)N3CCN(c4ccccc4)CC3)o2)cc1
CC(C)CC(NC(=O)c1cccs1)c1ncc(C(N)=O)s1
Fc1cc(F)c(-c2nc(N3CCOCC3)no2)cc1Oc1c(F)cccc1F
CC(C)(C)C(=O)C(=Cc1ccccc1)NC(=O)c1ccccc1
O=c1cc(CN2CCOCC2)nc2sc(-c3ccc(Cl)cc3)cn12
COCC(=O)NC12SC=NC1C=CC=C2C(=O)N1CCCCC1C
CCOC(=O)c1ccc(N2CCCC3C4C=CC=CC4CC32)cn1
CC(=O)Nc1ccc(C(=O)CNC(=S)Nc2ccc(N3CCCCC3)cc2)cc1
COc1cc(Br)cc(C=C2SC(=S)C(=O)N2C(C(=O)O)C(C)(C)C)c1OC
CCCCOc1ccc(N2CCN(C(=O)CCC34C=CC=CC3N=CN4)CC2)cc1
C#CC(O)C=CCCCCCCCCCCCCCCCCCCCC=CC#CC=CC=CC#CC#CC1OC1CCCCCCCC=CC(O)C(C)C(O)C#C
CNc1ncc(CN2CCN(C(=O)c3ccc(=O)[nH]c3N)CC2)s1
Nc1ccc(C(F)(F)F)cc1[N+](=O)[O-]
COc1ccc(OC2(C(=O)NO)OCC(C)(C)O2)cc1
Fc1ccc(C2C=CCN(Cc3nc(-c4ccco4)no3)C2)cc1
C=O
CC(C)C(NC(=O)C(N)Cc1ccccc1)C(=O)NC1(CC(=O)NC(CCCCNC(=N)N)C(=O)N2CCCC2C(N)=O)CCCCC1
CCCC(C)CCc1cc(C(C)=O)cc(O)c1OC
COc1ccc(N2CCN(C3CCC(NS(=O)(=O)c4nccn4C)CC3)CC2)cc1
CC(=O)NC=CCc1ccc(OCc2ccc(F)cc2)cc1
CC(=O)NC(Cc1cc(F)ccc1F)C(O)CNC12C=CC=NC1(CC(C)(C)C)CC1(CCC1)CO2
CCCc1cc(OC)cc(CC2CCCCC2)c1OC
C#CCN1C(=S)NC(C)=C(C(=O)OC)C1(C#N)c1cc(Br)ccc1Br
CC1(C)C2CCC1(CS(=O)(=O)N1CCN(c3ccc(C(F)(F)F)cn3)CC1)C(=O)C2
Cc1c(C(=O)c2ccc([N+](=O)[O-])cc2)cc(=O)oc1O
COC1(C)CC(O)OC(C)(OC2(C)C(=O)C(C)(O)C(C)(O)CCCC(O)OC(N)(CCNC(=S)Nc3ccc(F)cc3F)C(C)(C)CC(C)(C)NC2(C)OC2(C)OCCC(N(C)C)C2O)C1
O=C(CCc1cc(Cl)ccc1Cl)C12C=CC=CC1N=CN2
COc1ccc(-n2ccnc2SCC(=O)Nc2ccc3c(c2)OCCO3)cc1
CN(c1ccc(NC(=O)c2ccc(-c3cccs3)cc2)cc1)S(C)(=O)=O
Cn1c(-c2[nH]cc3c2N(c2ncccn2)C(CCC(=O)O)C(=O)N3)nc2ccccc21
CC1CC=NN1
O=C1C(=O)C2(O)C=CC(O)=CC2N1Cc1ccc(Br)cc1
CCCOC1CC=CC2OC=C(C(=O)NNC(=O)c3ccccc3)C21
Cc1cc(NCCNC(=O)c2ccc(NCCCCCCCNCc3c(Cl)cc(N)cc3OCCNC(=O)c3ccc4c(c3)CCC=C4S(=O)(=O)O)cc2)c2c(n1)C(Cl)=CCC2
Cn1nc2c(n1)N(Cc1ccccc1)CC=C2COCC1CC1
CC1(C)N(CCCN2COC(=O)C2(c2ccccc2)c2ccccc2)C(=S)C(=O)N1c1cccc(C(F)(F)F)c1C#N
O=C(COc1ccccc1)N1CCN(c2ccccc2)CC1
CCCCCOC(=O)C1CCCCN1C(=O)CCCOc1ccc(C(=O)OC)cc1
CC(NC(=O)C1(n2c(=O)cc[nH]c2=O)CC(O)C(O)O1)c1ccc([N+](=O)[O-])cc1
CN(C)c1ccc(OCc2cc(C(=O)N3CCCCC3c3nncn3C)no2)cc1
CCN(CC)c1ccc2c(c1)NC1(S(=O)(=O)c3ccccc3)NC=C(C)C1=N2
Cc1cccc(NC23CN=CN=C2C(N2CCN(CCCN(C)C)CC2)=NC=N3)c1NC(=O)c1ccc(C(C)(C)C)cc1
Cc1ccc(S(=O)(=O)N2C=NCC2SCc2ccc(F)cc2)cc1
COc1ccc(OCC(O)CNc2ccc(-c3ccccc3)cc2)cc1
NC(=O)C1C=Cc2onc(-c3ccc(F)cc3O)c2C1
Cc1nn(C)c(C)c1CC(=O)NCc1ccc(N2CCCC2O)cn1
COc1ccc(NC(=O)CN2c3nc4c(n3C(=O)C3C=CC=CC32)NCC=C4)cc1
CNC(=O)C1(c2ccccc2)CCC(N)(CCC2(c3cc(Cl)ccc3Cl)OCC(N)(c3ccccc3)NC2=O)CN1
COc1cccc(S(=O)(=O)N2CCCCC2C(=O)NCc2ccccn2)c1Cl
CCNc1nc(N)nc(N(C(C)=O)C(C)C)n1
CN1C(=O)C2C=CC(C(=O)NCc3ccc(C(F)(F)F)cc3)=CC2N(C)C1=O
CCOP(=O)(OCC)C(Nc1ccccc1)c1cccs1
COc1ccc(C(=O)N2CCN(Cc3ccc(O)cc3)CC2)cc1OC
O=C(C1CCCO1)N1CCc2ncc(COCc3cc(-c4ccc(Cl)c(Cl)c4)on3)cc2C1
N#Cc1ccc(Cl)c(Oc2ccc(NC(N)=O)cc2)c1C1OCC(O)(CO)C1O
CC(=O)OC1CC2(CN1)C(=O)NC(=O)N2c1ccccc1
CS(=O)(=O)Nc1ccc(-c2nc(C(F)(F)F)c3ccc(C(=O)Nc4ccc(Cl)cc4)cn23)cc1
CC(C)C1CCCC(C)(OCC(=O)Nc2ccc(C34SC=NC3C=CC=C4F)cc2)C1
CC1CCCCN1c1cc([N+](=O)[O-])c(NCCCN2CCCC2)c(C(F)(F)F)c1
O=C(O)CN1CC(=O)C=NC2(c3ccccc3)C=CC=CC12NC(=O)c1cc(O)cc(Cl)c1Cl
CC(C)C1=CC(O)C(C)C1
COc1ccc(OC)c(C(=O)C23C=CC=CC2OC(NC(=O)C(=O)NCC2CCCO2)=C3)c1OC
CCc1n[nH]c2c1C(C#N)C(CC(=O)Nc1ccc(OC)cc1)C(=N)O2
O=C(CCCCCC(NC(=O)Nc1ccc(-c2ccccc2)cc1)C(=O)NCC1CCCCC1)NO
O=C(NC1CCCCC1)c1cc(COc2cccc(F)c2F)co1
COC(=O)CN(C)C(=O)c1cc(COc2cc(F)cc(Cl)c2)on1
CC(=O)NC(CCCN=C(N)N)C(=O)NC(CC1=C2C=CC=CC2CN1)C(=O)NC(CCCCN)C(=O)NC(CCCNC(=N)N)C(=O)NC(CC(C)C)C(=O)NC(CCCN=C(N)N)C(N)=O
NC1(c2ccc(OCC3CCCN3)cc2)CC2CCC21
CCOc1ccc(OC)c(C=CC(=O)OCC(=O)N(C)c2cc(=O)n(Cc3ccccc3)c(=O)n2C)c1
O=C1Nc2cc(Br)ccc2C1=C1Nc2cc(Br)ccc2C1=O
CCCc1nc(CNCc2ccccn2)c(-c2ccccc2)o1
Oc1ccc(C=CC23C=CC=CC2N=CN3)cc1
CC(CCCC(C)(CC(=O)O)C(=O)O)C1CCC2(CC(O)CCC23CCC(C)C2(C=CC(=O)CN2NC(=O)OCc2ccccc2)C3)C1C
CC(=O)c1cccc2c1NC1N=CNC1N=C2c1ccc(Cl)cc1
CC1=NCC2(CNC3CCO3)C(=C1)N=CN=C2N
CCN(CCCCCCCN1C(=O)NC2(CCC(O)CN2)C1=O)CCCc1ccccc1
NCCCNC(=O)c1ccc(NCCCNCCCNc2ccc(S(=O)(=O)c3ccc(N)cc3)cc2)cc1
O=C1CCC(N(Cc2ccc(S(=O)(=O)c3cc(Cl)ccc3F)cc2)S(=O)(=O)c2ccc(F)cc2)CCN1
O=C(NC12CCN(CC1)CC2)c1cc(Br)ccc1Cl
COc1ccc(C(=O)NC(=O)Nc2ccc(S(N)(=O)=O)cc2)cc1
CN(C)Cn1cnnc1
COCCOc1nc(N)c2c(ncn2C2CC(COP(=O)(O)OP(=O)(O)O)C(O)(O)O2)n1
O=C(NC(=O)c1ccc([N+](=O)[O-])cc1)Nc1cc(C(F)(F)F)ccc1C(F)(F)F
COc1ccc(N(CC(=O)NCCc2ccccc2)S(=O)(=O)c2noc(C)c2C)cc1
Cc1nc(Sc2ccc(Cl)cc2)c(OCC(=O)O)c(C)c1C
COc1ccc(-c2cc(N)on2)cc1
C=C(C)C1OC2CC(CO)CC34CCC5(C)CC(C(C)(C)C(=O)O)CC5(C)C3CCCC24O1
CCOc1cccc2c1CS(=O)CC2
Cc1ccc(C(=O)Nc2cc(C)cc(S(=O)(=O)N(C)C)c2)cc1
O=C(CN1CCN(C(=O)CSC23C=CC=CC2N=CN3)CC1)Nc1ccc2c(c1)OCO2
COc1ccc(C23C=CN=CN2N=CS3)cc1
CC1(C)OC(=O)C(=CNC(=O)NNC(=O)c2ccc(O)c(O)c2)C(=O)O1
N=C(N)NCCCC(NC(=O)C(CO)NC(=O)Cc1cccc2c1CCC=C2)C(=O)NC(CCN1CCCC1)C(=O)NC(Cc1ccccc1)C(N)=O
Cc1ccc(COc2ccc3c(c2)NC(N)(c2ccccn2)C3CC(N)=O)cc1
COc1cc(C(=O)Nc2ccc(C(=O)O)cc2)ccc1CN1CCCCC1C12C=CC=CC1=NOC2
NC1(c2ccccc2)CNC(=O)N1CC1CCCN1S(=O)(=O)c1ccc(Cl)cc1
COc1cccc(OC)c1C(=O)NCC(C1CCCCC1)n1c(C)nc2ccccc21
CCN1CCCCC1
COc1ccc2[nH]nc(-c3nnc(SCC(=O)N4CCCC4)n3C)c2c1
CN1C=CN=C2N=C(C3CCC3)NC21c1cccc(Cl)c1OCc1ccc(Cl)cc1
CC(OC(=O)C1CCCCN1C(N)=O)C(=O)Nc1ccc(C(F)(F)F)cc1
c1ccc(-c2cc3c([nH]2)CCCN3)cc1
CN(C)C(=O)c1ccc(O)cc1S(=O)(=O)c1ccc(Cl)cc1Cl
CC(C)NC(=O)NCCN1CCc2ncnc(-c3ccc(NC(=O)Nc4cc(C(C)C)cc(C(C)C)c4)cc3)c21
COc1ccc2c(C(=O)NCCCN3C(=O)CC(=O)c4ccccc43)cn(Cc3ccc(C(F)(F)F)cc3)c2c1
CC(C)Cn1ccnc1CN(C)C(=O)c1cc(COc2cc(F)ccc2F)on1
O=C(CN1CCCC1)Nc1ccc(S(=O)(=O)NC(CC(=O)Nc2cc(-c3cccs3)cs2)C(=O)O)cc1
CC1(CCC2CCCCC2)NC(=O)Cc2cc(Cl)ccc21
COc1ccc(N2CCN(CCCOc3cccc4c3oc(=O)c3ccccc34)CC2)cc1
CN(C(=O)c1ccc(NC(=O)Cc2cccs2)cc1)C1CC1
Cc1ccc(OCC(=O)NCC2CCC(C(=O)O)CC2)c2c1C(C)C(=O)OC2C
COc1ccc(S(=O)(=O)NC(=O)C2(C)CCN2C(=O)c2ccc(-n3sccc3=O)cc2)cc1
CC(NC(C)(C)C)C(O)c1cccc([N+](=O)[O-])c1[N+](=O)[O-]
O=C(O)CCC(NC(=O)C1c2ccccc2CCN1S(=O)(=O)c1ccc([N+](=O)[O-])cc1)C(=O)O
CC(O)C12CC(=O)N1C(c1ccccc1)=C(C(=O)[O-])C2
Clc1ccc(CNc2ccc3cc(Cl)ccc3n2)cc1
Cc1ccc(-c2cc(OCCOc3ccc(CCC(=O)O)cc3)cc(-c3ccccc3)c2)cc1
COc1ccc2c(c1OC)CCN(C(=O)N1CCN(c3ccccc3)CC1)C2
NC1CCC(NS(=O)(=O)c2ccc(-c3ccccc3)cc2)CC1
Cc1nc(C)c(NC(=O)CC2CN(S(=O)(=O)c3ccc(C(C)C)cc3)CCS2)s1
Cc1ccc(NC2=NC3CCC=CC34C=CC=CC4=C2)c(C)c1
O=C(O)c1ccc2c(c1NS(=O)(=O)c1cccc(F)c1C(=O)NCc1ccccn1)CCCC2
O=C(Cn1c(=O)ccn(C2OC(CO)C(O)C2O)c1=O)Nc1cc(CN2CCOCC2)n(-c2ccccc2)n1
CCOc1ccc(OC)cc1
OCc1ncc(NCCNc2ccc(-c3ncco3)cc2)s1
COc1ccc(CCn2cnc3c2CC(=O)N3c2ccc(C(=O)O)cc2)cc1
O=C(NN=Cc1ccccn1)NN=C1C=Cc2c(C(=O)O)cccc21
COC(=O)c1c(OC)ccc(OC)c1NC(=O)CCS(=O)(=O)c1cccc2nsnc12
O=C(O)CCC(=O)N1CCCCC1c1cc(C(=O)N2CCCC2)on1
CCCCCCCCCCCCC(=O)OC(CO)COP(=O)(O)OC(C)C
COc1cccc(-c2ccc(Cl)cc2)c1-c1ccc(OCCCOc2ccc(-c3cc4c(c(C(=O)O)n3)CCN(c3ccc(Br)cc3)C4=O)cc2)cn1
CC(=O)Nc1ccc(SCC(C)C(=O)O)cc1
O=C(NCc1ccccn1)c1ccc2nc(C3CC(CO)C(O)O3)[nH]c2c1
COc1ccc(C(=O)Nc2cncc(-c3ccc(Cl)cc3)n2)cc1
NC(=O)c1ccc(Br)cc1OCCCCCOc1cc(OCC(F)(F)F)cc(-c2cc(C(F)(F)F)on2)c1
OC(CNC12C(F)=CC=CC1N=CN2C(c1ccc(Cl)cc1)c1ccc(Cl)cc1)c1ccco1
Nc1nccc2c1nnn2C1CCC(CS(=O)(=O)O)C1
NC12C=CC=CC1S(=O)C1C=CC=C(C(=O)N3CCN(c4ccc(Cl)cc4)CC3)C1C(=O)N2
NC1CN(C23C(=O)N=CNC2C=CC=C3CCc2noc3ccccc23)CCN1
CCOC(=O)CCOc1ccc(-n2ccc(C(=O)NCCOc3ccc(F)c(F)c3)n2)cc1
COC1(C(=O)O)OCCC(C2CCCCC2)C1O
COc1cc(OC)c(OC)c(C(=O)Nc2cccc(N3CCN(CC(N)=O)CC3)c2F)c1
CC(C)C1(CCCCN=C(N)N)NCCN(C)CCNC(=O)CNCCNCC(=O)C(=O)C(Cc2ccccc2)(NC(=O)C(NC(=O)OC(C)(C)C)C(N)=O)C(=O)C(=O)NC1=O
COc1ccc(C2C(C(=O)CC(C)C)C(=O)C(=O)N2c2ccc(-c3ccco3)cc2)cc1
COC1=CC2C(C)CCC3(COC(=O)C3(O)O)C2C=C1OC
COc1ccc(S(=O)(=O)N(C)C2(C)OCC(=O)CN(C(C)CO)C3(NC(=O)Nc4ccc(N)cc4)C=CC=CC32C)cc1
Cn1c(=O)n(CCCN2CCOCC2)c2ccc(S(=O)(=O)NCCS(C)(=O)=O)cc21
COC(=O)c1ccc2nc(C=Cc3ccc(Cl)cc3)oc2c1
CC(C)Nc1nc(-c2ccccc2)c2c(n1)N(C(C)c1ccccn1)CC=C2
NC12CCC(c3ccccn3)(CC1)O2
Cc1ccc(-c2ncc(CNCc3ccc(S(C)(=O)=O)cc3)o2)cc1
Cn1nc2c(cc1=O)C(N)(C13C=CC=CC1N=CO3)CNC2
Nc1ccc(N2CSC(c3ccc(Br)cc3)C2=O)cc1
CCCCCCCCCNC(=S)Nc1cc(OC)ccc1C
CC(C)NC(=O)c1ccc(-c2ccc(C34C=C(F)C=CC3N=CN4)cc2)cc1
CCCCCc1nc(-c2cc(CCC(N)(CO)COP(=O)(O)O)cc(F)c2F)no1
CNC(=O)c1ccc(OCC23CCC(C(=O)Nc4ccc(-c5ccc(F)cc5)cc4)(CC2)O3)cn1
CC(C)C(NC(=O)c1ccc(Cl)cc1)C(=O)N(C)C
CC1C2C(=CC34C(=CNC13)C=CC=C4C(F)(F)F)CNCC2N
CC1(COC(=O)NCCO)CCCCC12C(=O)COC2c1ccco1
COc1c2c(cc3c1C(C)(C)OC(OC(=O)CC(C)(C)C)=C3OC(C)=O)N(C)C13CCC=CC1=CC=CC3C2=O
CC(NC12CN=CN=C1C=CC=C2C(N)=O)c1ccc(NC(=O)c2ccc(OC(C)(C)C)cc2)cc1
CC(C(=O)Nc1cccc(Cl)c1F)N(c1ccc(Cl)cc1)S(C)(=O)=O
COC(=O)c1ccc(NC(=O)c2cccc3c(=O)nc(S)n(-c4ccccc4)c23)cc1
C=S1CC(=O)N(CCC(=O)Nc2ccc(C(=O)O)cc2)C1=Cc1ccc(OC)cc1
Cc1ccc2nc(NCCCCCCCCCNc3ccc4cc(Cl)ccc4n3)nc(NC3CCC3)c2c1
COc1ccc(-c2ccc(C3CC4(CO)CCCN(S(=O)(=O)Cc5ccc(C)cc5)CCN34)cc2)cc1
O=C(COc1cccc(N2CCOCC2)c1S(=O)(=O)N1CCOCC1)Nc1ccc(F)cc1
Cc1ccc(C(=O)Nc2nnnn2C)cc1
CCCOC(=O)c1ccc(NC(=O)CN2C(=O)C(=O)NC2(C)C)cc1
CN1CC2(CN(c3ccc4c(c3)OCO4)OC2c2ccc(-c3ccc(F)cc3)cc2)C(=O)C1=O
CCc1ccc(NC(=O)CCn2cnc3c(C)c(S(=O)(=O)N4CCC(C)CC4C)sc3c2=O)cc1
O=c1c2ccc(-c3ccccc3)cc2nc2n1CNC(=S)S2
COc1ccc(NC(=O)CSc2nncn2-c2ccccn2)cc1
CCCN
CC(C)CN(CC(O)C(Cc1ccccc1)NC(=O)C1OCC(=O)N1c1c(Cl)cccc1Cl)S(=O)(=O)c1ccc(Cl)cc1
COc1ccc(C(=O)NC2CCCC(N)N2)cc1
COCC(C)NC1=NN=CS1(C)CC(=O)c1ccc(C)cc1
C=C1CC(C)C2OC(CCC2=C)CCC2CCC(CCC34CC5OC6C(OC7CC(=O)C(CC8(CC(OC)OCC8CC(O)CO)O1)OC7C6O3)C5O4)O2
CCCCCN1C=CC(=O)C2(C(=O)NCCc3ccccc3)C=CC(Sc3ccc(Cl)cc3)=CC12
CCCCC1OC(=O)C=C2C=C(OCCCN3CCN(c4ccccn4)CC3)C(Cl)=CC21
CN1CCCCC1CCN1CCCCC1OC(c1ccc(F)cc1)c1ccc(F)cc1
CCc1cccc(C2C=CC3(CCCC(C)(C)C3(C)C)N(C)C2)c1OC
COc1cccc(OC)c1C12C=C(C(C)=O)c3cc4c(cc3C1C(=O)C(=O)O2)CCC=C4
Cc1cccc(Nc2ccc(-c3cc([N+](=O)[O-])co3)cn2)c1C
CC(=O)N(C)CC#CCOC(C)(C)CO
COc1cc(OC)c2c(c1)C(NCCNc1ccc(-c3ccc(F)cc3)cc1)C(O)=CC2
COc1ccc(Oc2ncc3scc(C(N)=O)c3n2)cc1
CCc1nnc(CN2C3C=CC=CC3(c3ccccc3)C(=O)NC2(N)C(=O)O)o1
COC(=O)c1ccc(NC(=S)NCc2ccccn2)cc1
Cn1c(=O)[nH]c2c(-c3ccccc3)nc(-c3ccc4c(c3)NCC4C(=O)NC34CC5CC(CC(C5)C3)C4)cc21
COc1ccc(-c2cc(C(=O)NN=Cc3nn(-c4ccccc4)c(C)c3Cl)n(-c3ccc(Cl)cc3)n2)cc1
O=C(CSc1nnc(-c2ccco2)n1C1CCCC1)NCc1ccc(F)cc1
CCN(CC)C(=S)SCc1ccc([N+](=O)[O-])cc1
Nc1nccc(C=Cc2ccc(F)cc2)n1
Cc1ccc(NC(=O)C2(C)CNc3c(C)cccc32)nc1
CCC(C)C(NC(=O)C(CC1CCCCC1)CC(O)C(O)C(CC1CCCCC1)NC(=O)OC(C)(C)C)C(=O)NCc1ccc2c(n1)CCNC2
O=C(O)C(CC1CCC1)N1CC(CN2CCOCC2)C(c2ccc(F)cc2)C1
O=C1C(c2ccc(F)cc2)=CNC2(O)C=NC=CC12
COc1ccc(C(C(=O)Nc2c(F)cccc2Cl)[N+](=O)[O-])cc1
CNC1=CC2(COC(=O)C(C)=O)NC=C(N)C2(C)C=C1
COc1cc(O)cc2c1C(=O)c1c(OC)c(O)c(OC)c(OC)c1C2=O
COc1cccc2c1CN(C(=O)C(N)c1ccccc1)C2
CC(C)NC1=NN=CS1(C)Cc1nc2c(c(=O)[nH]1)C=CC(C)N2
COc1cccc2c1C(NC(=O)C(C)Sc1nc(=O)ccn1C)SC=N2
CCCCC(NCCC(O)c1cccc(O)c1O)C(=O)NC(C(=O)NC(CC(C)C)C(=O)NC(Cc1ccccc1)C(=O)NC(C(=O)O)C1(C)NC=C2C=CC=CC21)C(C)C
Cc1ccc(C(=O)OCC(=O)Nc2nnc(-c3ccc(OC(C)C)cc3)o2)cc1
CC(C)(C)OC(=O)c1ccc2c(c1)c1c3c(c4ccccc4c1n2CCC(=O)N1CCCCC1C(N)=O)-c1ccc(OC(F)(F)F)cc1C3
CCOC(=O)C1(N)C(C(=O)Nc2ccc(C)cc2)=CNS(=O)(=O)N1Cc1ccc(F)cc1
CCNc1nc(C#N)c(CC=CCN2CCNC2=O)o1
CC(=O)NCC1C(=O)OCN1c1ccc2c(c1)CCCC(=O)CC2
N=C(N)NCCCC(NC(=O)C1(N)COC2C=CC=CC23C=NC=CC3N1)C(=O)c1nccs1
CCCCCC=CCC=CCCC(=O)OC(COP(=O)(O)Oc1cccc(O)c1O)Cc1ccc(OC2(O)OC(O)(O)CCC2CO)cc1
CCCCCOC(=O)N1CCN(C(=O)C(CCC(=O)O)NC(=O)c2nc(-c3ccccc3)cc(N3CCCCC3COC)n2)CC1
Cc1ccccc1F
COc1ccc(CN(Cc2ccc(OC)cc2)C(=O)C2CCCCN2S(=O)(=O)c2nccn2C)cc1
OCC1(O)OCCC1n1c(-c2cccs2)n[nH]c1=S
CC(C)CNC(=O)C1CCCCN1C(=O)Nc1ccc(Cl)cc1
CCCN1C(c2cccc(Cl)c2Cl)=NC2N=CN=C(N3CCNCC3)C21
CC1CCC2CC=C3CC(C)C4(CCC5OC6(C)OCCC6C54C)CC3C2(OC2CCC(CO)(S(=O)(=O)O)C(O)(OC3OCC(O)C(O)(CO)C3O)O2)C1
COc1ccc(C(=O)C2c3ccccc3CCN2C(=O)c2cccc(C)c2Cl)cc1
O=C(Nc1ccc(Cl)cn1)c1cc(Cl)ccc1Cl
CCN1C=CC2(c3nnc(C4CCCCN4)o3)C=C(F)C=CC12Cl
COC(=O)c1ccc(CCC(=O)NC2(N3CCCC3)C=NN3C=C(Br)C=CC32N)cc1
Cn1c(=O)c2c(nc3n2CCC(N)(CCOc2ccccc2)N3)n(C)c1=O
Cc1cccc(Cl)c1OCC(=O)NN=C1CCCC1
CC1OCCC(CCl)(n2ccc(N)nc2=O)O1
C=C1CC(O)C(O)CC1=CC=C1CCC2C(C)CCC2(C(C)C(CCCC(C)(C)O)CC(C)(C)O)C1
COC(=O)C1C2CCCC(N)(N2)C1OC(c1ccccc1)c1ccc(C)cc1
Cc1cc(C)c(CC(N)C(=O)N2CCC(C(=O)NCC(=O)NC(Cc3ccccc3)C(=O)NC(CCCNC(=N)N)C(=O)O)c3ccccc32)cc1O
CC12C=C3C(=CC1(C#N)NC14C=CC=CC12C(=O)NC4CO)NCC3F
Cc1ccc(C(=O)NCCN2CCOCC2)cc1
COc1ccc(CNC(Cc2ccc(-c3ccc(C)cc3)cc2)C(=O)NCc2ccc(C)cc2)cc1
C=C1C2CC34CC(=O)CCC3(C1C(=O)C2O)C(C)(O)C1CCC4C1
CCCCC(=O)Nc1cccc2c(C(C)C)c(C(=O)NCc3ccc(F)cc3F)n(Cc3ccccc3)c12
CCOc1ccc(CC(=O)O)c(-c2ccc(Cl)cc2)c1Cl
COc1ccccc1CCCCl
CN(C)CCN1c2ccccc2C(=O)NC1c1ccc(N2CCN(C)CC2)cc1
CN(CCOCC(O)CNCc1ccc(O)cc1)Cc1ccc(Cl)cc1
N#Cc1ccc(CN2CCNCC3N=NNC32CNc2ccc3c(c2)OCO3)cc1
CCC(=O)OC1OC(C)(O)CCC1(C)OC1(C)CC(C)C2CCC3(CC3C(C)C(C)O)C(C)CCC1O2
CCC(NC(=O)Nc1ccc(Cl)cc1O)c1ccc(C)cc1
CCCn1c(C(C)C)nn(Cc2ccc(Cl)cc2)c1=S
O=C(C=CC1C=Cc2ccccc2C1)c1ccc([N+](=O)[O-])cc1
COc1nc(NC(=O)c2ccc(CN3CCCC3Oc3ccc(F)cc3)cc2)ccc1N1CCC(N)C1C
NC1(c2ccccn2)CCCNC1C1=NNC2=C(C(F)(F)F)C=CCN12
NC1(c2c(F)cccc2Cl)CCC2(NC1)OC(c1ccccc1)=CC2=O
COc1ccc(NS(=O)(=O)c2ccc3c(c2)NCCC(=O)S3)cc1OC
Cc1ccc(CN2CCN(c3cc(Cl)cc(C(=O)Nc4ccc5c(c4)CCc4c-5nn(N)c4C(N)=O)n3)CC2)cc1
COc1ccc(C=C(NC(=O)c2ccccc2)C(=O)NC(C)c2ccccc2)cc1
COc1ccc(CC#Cc2cccc3c2CNC(N)(CN(C)C)C3=O)cc1
CC(C)c1cc2ccoc2cc1C(Cc1ccccc1)C(=O)NCc1ccccn1
CC(OC(=O)Cn1cccc1C#N)C(=O)Nc1ccc(-n2cnnn2)cc1
CCCC(CNC1=NCC2(C=CC=CC2)c2cccc([N+](=O)[O-])c21)CN1CCOCC1
COC1=CC(OC)Cc2c1cc(C#N)c1c(-c3cccs3)coc21
Cc1cc(C)cc(NC(=O)c2scc3c2C=CCC3)c1
C1=C2CNCCC2Cn2nc(-c3ccc(OCc4ccccc4)cc3)cc21
O=C(NCC12CC3CC(CC(C3)C1)C2)C1CCCCN1S(=O)(=O)c1cccc2nonc12
CC(C)(Nc1nccc(-c2ccc(-c3cnccn3)cn2)n1)c1ccccc1
C=CCCCN1C2(COC(C)=O)CCCC1(c1ccc(-c3ccccc3)cc1)CC2
COC(=O)C(=NNc1ccc(F)cc1)C(c1ccccn1)C(C)C
CN(c1nccc(F)n1)C1CCCCN1C(=O)c1cc(C2CC2)[nH]n1
CCN(CC)C(=O)C12CC(=O)N(c3ccccc3)C(C=NNC(N)=S)=C1C=CC=C2Cl
O=C(NC1CCCCC1)c1cccs1
CCCC(C)CCC(C)(CC(C1(O)CCC(C)CC1=O)C1(C2(C)C(O)C(=O)C(CC3(C)CC4CCCCC4CC3O)C2CC2=CCCC2)CCCC2(CCCCC2)C1)C(=O)O
COC1CC(OCCCN2CCOCC2)=Cc2cncc(Oc3ccc(F)cc3NC(=O)c3ccccn3)c21
COc1ccc(N2CCN(CC(O)COc3cccc4cccc(C#N)c34)CC2)cc1
COc1ccc(CNC(=O)Cn2cnc(C)c2-c2ccco2)cc1
CC(C)C(=O)Nc1ccc(C23C=CC=CC2=NN(C)CC3=O)cc1
N#CC(C(=N)SCCN1CCOCC1)C(C#N)C(=O)NCc1ccccn1
CCCS(=O)(=O)Nc1ccc(F)c(F)c1C(=O)Nc1nccc2[nH]c(-c3ccc(OC(F)F)cc3)nc12
CCCCCc1nc(NCCC)nc(OCCC)n1
COc1ccc(NC(=O)CN(C)C(=O)c2ccc(S(=O)(=O)Nc3c(C)cccc3C)cc2)cc1
COc1cc(Br)cc(-c2cc(-c3cc(C)cs3)c(=O)[nH]n2)c1OC
COc1ccc(-n2c(C)nnc2SCC(=O)NC2CCCC2)cc1
CCOc1ccc(OCCCC(=O)N(C)C)cc1
CCn1c(CNC(=O)c2ccc(Cl)cc2)nnc1SCC(=O)Nc1cc(C(F)(F)F)ccc1Cl
CCCCCC1(C)CCCNC1
CCOC(=O)c1scc(NC(=O)C2COC=CO2)c1CCl
COc1ccc(-c2ncc3c(-c4ccc(Cl)cc4)nn(-c4ncc(C)s4)c3c2C(=O)O)cc1
O=C1CNc2c(O)cc(-c3cccc(Cl)c3)c(C34C=CC=CC3C(=O)N3N=CCC3=N4)c2NC1
COCCNc1ccc(-c2ccc(=O)n(Cc3nc(N)c4sccn34)c2)cn1
Cc1cc2c3ccccc3[nH]c2c2ccnc(OC(=O)N3CCN(C(=O)c4ccccc4)CC3)c12
O=C(O)c1ncc2c(c1NO)CC(C1CC=Cc3ccccc31)C=C2
CN1CC2CC2(c2cc(O)c(O)c3c2Oc2cc(OCCN4CCN(c5ccccc5)CC4)ccc2O3)C1
CCNCc1ccc(F)c(-c2ccc(CCCc3ccccn3)cc2)c1
O=C1C=COC2(c3c(O)cccc3O)C=CC3=C(OCCO3)C12
CC(C)(C)CC1=CC2N(S(=O)(=O)C3CC3)CC(=O)NC2(CC(=O)Nc2ccc(C(=O)NC(C)(C)C)cc2)C=C1
O=C(Nc1ccc(S(=O)(=O)N2CCOCC2)cc1)C1CCCCN1C12C=CC=CC1=NS(=O)(=O)C2
COC(=O)NC1CC1c1ccc(-c2ccc(Cl)cc2)cc1
FC(F)(F)c1ccc(Cc2nc(-c3nccc(N4CCOCC4)n3)c3sccn23)cc1
CC(=O)Nc1c(Br)cccc1Sc1ccc(-c2cc(N3CCCCC3)cnn2)cc1
O=c1c(=O)n2cc(-c3cc(F)cc(Cl)c3)[nH]c2cn1CC1CCCCC1
OCCCNc1cc(-c2cccs2)nc(-c2ccc(O)cc2)n1
CC1CCCCC12C(=O)NC(=O)N2NC(=O)C12C(=O)COC=C1C=CC=C2Cl
CC(C)(C)OC(=O)NC(C(=O)NCCCCC(NC(=O)C=Cc1ccc(O)cc1)C(=O)O)C1(C)NC=C2C=CC=CC21
S=C(NCCCN1CCCCC1)Nc1ccc(Cl)cc1
CCC=CCC=CCC=CCCCCCCCC(=O)OCCOC(C)=O
CC1(O)CCc2cc(F)ccc2C1=O
CCNC(=O)c1ccc(C=CC(=O)NCCC2NC=C3C=CC=C(OC)C32)cc1
O=C(NN=Cc1cnnn1Cc1ccc([N+](=O)[O-])cc1)c1ccc2c(c1)OCO2
Cc1cc(C(=O)NC(Cc2ccccc2)C(O)CN2CCCCC2OCc2ccc(O)cc2)nc(C)n1
O=C(C=Cc1nc([N+](=O)[O-])c([N+](=O)[O-])n1Cc1ccccn1)c1ccc(F)cc1
COc1ccc(C2Oc3cc4c(cc3-c3cccc(OC)c32)CCNC4)c(OC)c1OC
COc1ccc(N2CCN(CCNC(=O)C3CCCCN3S(=O)(=O)c3ccc4c(c3)OCCO4)CC2)cc1
O=C(NC12SC=NC1C=CC=C2[N+](=O)[O-])c1ccc([N+](=O)[O-])cc1
COC=C(C(=O)OC)c1ccc(COn2nnc3ccccc32)cc1
CCc1ccc(CN(C)C(=O)CCOC2CN(C)C(=O)c3ccccc32)cc1
Cc1ccc(C(=O)N2CCCC2c2cncc(NC3CCCC3)n2)cn1
COc1cc(F)cc(-c2ccc(-n3ccnc3C(O)c3cc(F)ccc3F)cn2)c1F
CCCCCCCC1(C)CC(C(=O)O)OO1
CC(N)CC(O)C(=O)NC(CCCNC(=N)N)C(=O)N1CCCC1C(=O)NCC(=O)NC(CCCCN)C(=O)O
CC(C)(C)NC(=O)NC(=O)COC(=O)C(Cc1ccccc1)NC(=O)c1ccco1
CC1=C(OCC(=O)NC(C(=O)O)C2(C)NC=C3C=CC=CC32)C2=CC(=O)OC(C)(C)C2C=C1
NC(CI)C(=O)NC12CC3CC(C1)C(C(=O)O)C(C3)C2
CCCC(C)NC(=O)C(CCC)NS(=O)(=O)c1cccc2nsnc12
c1ccc(CNc2nc(NCCN3CCOCC3)nc(Nc3ccccc3)n2)cc1
O=C(Nc1cccc2[nH]ccc12)c1ccn(CCN2CCOCC2)n1
COCc1ccc(C(=O)OCC(=O)N(Cc2ccco2)C(C)C)cc1
Cc1ncc(Nc2ncc(-c3ccc(Oc4ccccc4)cc3)s2)s1
CC1CN(C(=O)c2ccc3c(c2)C=CCC3)C2C=CC(c3cc(-c4ccco4)on3)=CC2O1
CC(=O)Nc1ccn(-c2cc(-c3ccc(C(=O)NCCN(C)C)cc3)ccc2Cl)n1
FC(F)(F)c1ncc(Nc2ccccn2)s1
CCCC(NC(=O)N1CCN(c2ccc(-c3nccc(C(F)(F)F)n3)cn2)CC1)C(=O)O
Cc1ccc(N=Nc2ccccn2)cc1
CNC(=O)c1nn(C)c2c1cc(-c1ccc(S(=O)(=O)N3CCOCC3)cc1)c(=O)n2C
Cc1c(-c2ccc(F)cc2)cc(C(N)C(=O)O)n1-c1ccc(F)cc1
COc1cc(Cc2nc(N)cc(N)n2)c(OC)c(OCc2nc(C)c(C)s2)c1
O=C(NCC1CCCO1)C12CC3CC(CC(C3)C1)C2
COc1ccc(OC(=O)CNC(=O)c2ccc(O)cn2)c(C=CC(=O)NO)c1
CCCC(=O)N1CCN(Cc2ncc(-c3cc(Br)ccc3F)n2CCO)CC1
Cc1cc(NC(=O)CN2CCN(C)CC2)cc(C)c1C
Nc1ccc(N2CCN(CCCN3C=NC(=O)C4(C(=O)Nc5ccccn5)C=CC=CC34O)CC2)cc1
CC(CS)C(=O)NC1CCC(CS(=O)C(C)(C)C)CC1
CC(C)C(NC(=O)CCCn1c(-c2ccccc2)cnc1-c1ccccc1)C(=O)O
O=C1NC(=O)N(Cc2ccccn2)C1=Cc1ccc([N+](=O)[O-])cc1
COc1cccc(CCN(C(=O)COC(=O)Cc2ccc(C)cc2)C2CCCS2(=O)=O)c1OC
COc1ccc2nc(C=CC#CCO)n(C)c(=O)c2c1OC
CN1CCCCC1N(C)C(=O)C12C(=O)COC=C1C=CC=C2Cl
Cc1cc2n(n1)CN(C)C=C2C(F)F
Cc1ccc(N2CCN(C(=O)c3noc(C)c3[N+](=O)[O-])CC2)cc1
N#Cc1nc(N)c(NCCCCCc2ccccc2)c(N)n1
Clc1ccc(C2(Cn3cncn3)COC3C=CC=CC3CO2)cc1
C=S1CC(=O)N(CC(=O)OC(C)C(=O)Nc2cccc(C)c2C)C1=Cc1cc(-c2ccc(C(=O)O)cc2)co1
CCCC(=O)NC1CCc2cc(C(=O)CCC)ccc2C1
Cc1noc(NS(=O)(=O)c2ccc(-c3ccc([N+](=O)[O-])cc3)cc2)c1C
CN(C)S(=O)(=O)c1ccc(C(=O)Nc2ccc(S(=O)(=O)Nc3ncccn3)cc2)cc1
COc1cccc(-c2nc(N)nn2CN)c1OC
CCOC(=O)C1C=C(C)NC(C(=O)OCC)(c2ccc(Cl)cc2)C1=COCCN1C=NC2(F)C=CC=CC2(C)C1=O
O=C1C=C(Br)C(=O)C(Br)=C1Br
COc1ccc(CNC(=O)C2(C)C=C(c3ccccc3)N=C3C2C(C)=NN3c2ccccc2)cc1
S=C(NCc1ccco1)Nc1ccc(Cl)cc1
CC1=C(C(C(N)=O)C(=O)O)C2(Cc3cc(F)ccc3C(=O)N2)NCC1c1ccnc2c1C=C(N)CC2
Cc1ccc(N(CC(=O)N2CCN(c3ccc(F)cc3)CC2)S(=O)(=O)c2ccn[nH]2)cc1Cl
Cc1ccc(N)c(-c2cc(F)cc(Oc3ccc(C(=O)NC4CCC(C(=O)O)CC4)cn3)c2)n1
O=c1c(Nc2ccc(Cl)c(Cl)c2)c(Nc2cccc(Cl)c2Cl)c1=O
CC1CCC2(CC=CCC23CCCCC3(C)OC2OC(CO)C(O)CC2(O)O)C2(CCC3C(C)C4(CCCOC4C)OC32)C1
Cc1ncc(C(O)c2ccc(Oc3cccs3)cc2)s1
CN1CCN(C(CNC(=O)c2cc(-c3cc(Cl)cs3)co2)c2ccccc2)CC1
COC(=O)C1CC2NC1C(c1c(Cl)cccc1Cl)CC2N
CC1(O)CCC(Oc2cccc3c2CCC=C3)C(O)(O)O1
Cc1cc2n(n1)C(c1ccc(CN3CCOCC3)cc1)NC=C2C(F)(F)F
COc1ccc(OCCS2(C)C=Nc3ccccc32)cc1
COC1c2ccc(O)cc2C2(C)OCCC1C21CCC(C)CC1
O=C(NCCCl)NC1CCCCN1S(=O)(=O)c1ccc(F)cc1F
CCN1CCCCC1C(=O)N1CCCCC1C(O)Cc1ccc(F)cc1
COc1ccc2nc(C3C=Cc4ccccc4C3)oc2c1
OC(COc1ccc(C(F)(F)F)cc1)CN1CCC23C=CC=CC12C(C(F)(F)F)=CC=C3
NC(=O)C12CN(C(=O)CC(=O)O)C=C1C=CC=C2C(O)C1CCCCC1
O=C(O)CNC(=O)c1ccc(-c2cccc(C(=O)N(CCF)Cc3cc(Cl)ccc3-n3cccn3)c2CNC2CCCCC2)cc1
Cc1c(NC(=O)c2ccccn2)c(=O)n(-c2ccccc2)n1C
CC(C)CN(C)C(=O)CN(C)C(=O)CN1C=CC2(S(=O)(=O)Cc3ccccc3)C=CC=CC12
CNc1nc2c(s1)Cc1c(N)nc(-c3ccccc3)nc1C2
c1ccc2nc(-c3ccc(OCc4cccc5ccccc45)cc3)ccc2c1
O=C(O)CN1CC2CCN(C(=O)c3ccccc3)C2C1=O
O=C1Nc2cc(Cl)ccc2C1=Cc1cc(-c2cc(C(=O)O)ccc2Cl)co1
O=c1[nH]c2c([nH]c(=O)n2CC2CCCO2)c(=O)n1COCCO
CC(=O)N1CCCC1C(=O)NC(C)C(=O)NC(CC12C=CC=CC1C=CC=C2)C(=O)NC(C)C(=O)N1CCCC1C(=O)NCc1ccccc1
Nc1ccc(C=CC(=O)c2cc(Cl)cc3c2OCO3)cc1
COc1ccc(F)c(-c2c(C)c(=O)n(Cc3c(-c4ccc(C)cc4F)ccc(F)c3C(F)(F)F)c(=O)n2CCN)c1
CCCn1ncnc1Nc1ccc(C(=O)OCC)cc1
COc1ccc(NC(=O)C2(C)CN3CC(C)NC3(C)S2)cc1OC
CC(=C1CC2(CCCCC2)CCC1(C)C(=O)O)C12CCC(C)(C)C(C)C1C(C)C1c3nonc3CCC12
NCCCCCNC1=NCC2(CCCCC2)c2cccc(Cl)c21
COc1ccc(CSc2nnc(-c3ccc(Oc4ccc(F)cc4)cc3)o2)cc1
N=c1c(-c2ccc(C(F)(F)F)cc2)ccc(-c2ccc(C(F)(F)F)cc2)n1Cc1ccc(C(=O)NC2(C(=O)O)CCCC2)cc1
CC(C)(C)OC(=O)N1C=C2C=CC=CC2C1C1C=CCN1
CC(C)NC(=O)c1c(O)cccc1CCc1ccccc1
O=c1sn(CC2=NNCN2)c2ccccc12
CCCCCCC(=O)OC1CCCC2(C3CCC4(CC3CC3(C)CC32)CC2(CC4C)CC2(C)CCC=C(C)C)C1(C)C
CC(O)C12C(=O)CNC=C1C=CC=C2Cl
COc1ccc(OCC(=O)N2CCN(c3nc(-c4ccc(O)cc4)no3)CC2)cc1
CCN1CC(C(=O)NCc2cc(C)ccc2C)C(=O)c2c(C)cncc21
CNC(=O)C(F)C(C)CC(OCc1ccccc1)C(C)C(C=NOCc1ccc([N+](=O)[O-])cc1)NC(C)=O
Nc1cc2[nH]c(=O)c3c(-c4cc([N+](=O)[O-])cs4)csc3c2c(N)c1-c1cccs1
CN(C)S(=O)(=O)NCc1ccccn1
COC(=O)c1ccc(NC(=O)CSc2cc(-c3ccccn3)cnn2)cc1
COC(=O)c1noc(-c2ccc(F)cc2)c1CC=NN1CCN(c2ccccn2)CC1
Cn1nnc2c1CC=CC21c2ccccc2NC1N
CN(C)C=C(C#N)C(=O)NCc1ccccn1
COc1cc(F)c(Cl)c(-c2coc3c4c(c(OC)c(OC)c3c2=O)OCC4)c1
CC(C)C12CC(CC1(O)c1cc(C(=CN)C(O)(C(N)=O)C(=O)O)c3c(c1)C(c1ccccc1)CCC3)CC2(C)C1CO1
CC(C)(C)c1ncc(C=NO)[nH]1
Cn1cc(NC(=O)c2[nH]cc(Br)c2NC(=O)c2ccc(NC(=O)c3cc(N)cn3CN)n2C)c(C(=O)O)c1
CC(C)c1nc(-c2ccc(Oc3ccc(CN4CCCCC4C(=O)O)cc3)cc2)no1
CC(NC(=O)Nc1ccc(NC(=O)c2ccc(N3CCCC3=O)cc2)cc1)c1ccccc1
CC1CC23NCC(=O)C(CO)C2CCCC3C2CC(C(=O)NC(C)(C)C)CC12
CCCCCCCCCC[n+]1ccn(C)c1
C1=CC2N=C(c3ccccc3)C=C(c3cccs3)C2C=C1
CCC(=O)N(Cc1cccs1)C1CCC(N)(Cc2ccccn2)N1
CC1(C)OC2OC(Cn3nncc3CO)C(n3c(=O)cc[nH]c3=O)C2O1
Cc1ccc(Sc2ccc(C(=O)Nc3ccc(S(=O)(=O)N(C)C)cc3)cn2)cc1
Cc1ccc2c(c1)c(=O)n(C(=O)N1CCCCCC1)c(=O)n2C
CN(Cc1ccccc1)C(=O)c1ccc(NC(=O)c2ccc(NC(=O)CCCN3CCCC3=O)cc2)cc1
CC(C)(C)NC(=O)N1CCCC12CCN(S(=O)(=O)c1ccc(Cl)cc1)CC2
CCn1nc2c(cc1=O)CNCC2(N)c1nc(CCc2ccccc2)no1
O=C(CCNC(=O)c1cc(Br)co1)OCc1ccccn1
CC1(C)CCC(N)(c2nc3ccccc3o2)NC1C1OCC(=O)C=C1Oc1ccccc1
COc1cc(OC)c(OC)c(C2CC3(OC)C=C4OCOC4=CC3C3(CCOC3=O)C2)c1
CCOC1(CCCO)C=C(C(C)=O)OC(C(O)CCCCO)C1
CCN(c1ccccc1)S(=O)(=O)c1ccc(C(=O)OCc2nnc(-c3ccc(OC)cc3)o2)cc1
N#Cc1ccc(Oc2c(I)[nH]c(=O)c(Cn3ccnc3)c2C#N)c(Cl)c1
COc1cccc(OC)c1NC(=O)c1ccc(-c2ccc(S(C)(=O)=O)cc2)cn1
CCCCCCCCCCCCc1cc(C(O)C(N)CO)cs1
CCC[n+]1c(C=Cc2ccc(C)cc2)sc2ccc(N)cc21
CC(NC(=O)c1cnns1)C(=O)NCc1ccccn1
N#Cc1ccc(C(=O)N2CCCCC2c2ccc(C(=O)NCc3ccc(C(=O)NC4=NC5NCC(N)C=C5S4)cc3)cc2)cc1
CC1=NC2(c3ccco3)C=CC=CC2C(C(=O)N2CCOCC2)=C1
CCOC(=O)N1CCN(C(=O)c2cc(CS(=O)(=O)c3c(OC)cccc3OC)co2)CC1
CNCC(=O)NC(CCC(N)=O)C(=O)N1CCCC1C(=O)NC(Cc1c[nH]c2ccccc12)C(=O)O
CC(C)(C)NC(=S)Nc1cccc2c1CCC1=CC(=O)CCN12
Cc1ccc(O)cc1
COc1ccc(N2CCN(C(=O)c3scc4c3COc3ccccc3-4)CC2)cc1Cl
CCCCC1CCCC(C)C1
FC(F)(F)c1ccc(-c2ncco2)cc1
Cn1ccnc1C(OCc1cc(-c2ccc(S(C)(=O)=O)cc2)ccc1C#N)c1ccc(C#N)cc1
CN(C)CCCNC(=O)c1ccc(N)c(NC(=O)C23C=CC=CC2OC(=N)C=C3)c1
COC1(OCCN2CCCCC2C)C=c2ncnc(Nc3cc(Cl)ccc3F)c2=CC1
O=C(c1ccc(Br)cc1)N1CCNC(=O)C12CCNC2
O=C1NC(=O)C(=Cc2ccc(OCC3CCCCC3)cc2)C(=O)N1
O=C(NCCCNC(=O)c1ccco1)c1ccc2nc(NC(=O)c3cccs3)sc2c1
Cc1ccc(C(=O)ON=C2NC3(N)C=CC=CC3C2=O)cc1
CN1CCCCC1N(C)C(=O)C1NCCC(N)C1=O
Cc1ccc(OCC(=O)Nc2ccc(-c3ncc(C)s3)cc2)cc1
O=C1C=NN(c2nccs2)C1=Cc1cc(Cl)c(Cl)s1
CN(Cc1ccccc1)C(=O)CN1C(=O)C(=O)NC1(C)c1ccc(O)cc1
COc1ccc(C=C(C#N)C=O)cc1
O=C1C=COC2C=CC=C(n3cncn3)C12c1cc(Br)ccc1Br
CC1CCC=C2SC(NC(=O)Cc3c(Cl)cccc3Cl)=NC21
CC(=NNC(=O)C(C)(O)C(F)(F)C(F)(F)F)c1ccc(CO)cc1
CN(C)c1cc(N2CCC3CC32)nc(N(C)Cc2ccccc2)n1
CC(C)(C)OC(=O)N1CCCCC1CNS(=O)(=O)c1cc(NN=C2CCC(O)CC2)ccc1[N+](=O)[O-]
CCN(C(=O)COc1ccc2c(c1)C(C(=O)O)CC(c1cc(OC)ccc1OC)O2)c1ccc(C(C)=O)cc1
CC(C=CC=C(C)C=CC=CC(=O)NC1CC1)=CC=O
CCN(C(=O)Cc1ccc(S(C)(=O)=O)cc1)C1CCCCN1CCC(c1ccccc1)c1ccc(NS(=O)(=O)c2ccc(F)cc2)cc1
CCOC(=O)N1CCCCC1NC(=O)COc1ccc(=O)oc1-c1ccccc1
CCOc1ccc(NC2N=c3ccccc3=NC2NS(=O)(=O)c2ccc(C)cc2)cc1
CC1CCCCS1
COc1c2c(cc3cc(O)c(=O)oc13)COCC2(C)C
Cc1cc(-c2cc(C(F)(F)F)n3nc(C(=O)Nc4cccc(CN5CCC5F)c4F)cc3n2)cs1
CC(C)C(=O)c1c(-c2ccccc2)c(-c2ccccc2)c(C(C)C)n1Cc1ccccc1
CCCC1NC(=O)C2C(C)=CC=CC2=C1c1ccc(C)cc1
CC1CCCC2(C)OC(=O)C(C(=O)N3CCN(c4ncccn4)CC3)=C12
O=C(Nc1ncc(-c2cc(Cl)ccc2Cl)s1)c1ccc(Cl)cc1
CC1(C(=O)Nc2ccc(S(=O)(=O)NC3=NCCCCC3)cc2)COc2cccc(Cl)c21
CC(C)CC(CNCC(N)Cc1ccc(O)cc1)NCC(=O)c1ccc(O)cc1
CC(C)C12SC=NC1C=CC=C2C(=O)N(C)C1CCC(O)CC1
O=C(O)CNC(=O)c1nc(S)cc(-c2ccc(Cl)cc2)c1O
CC1=NC(C)(C)Cc2cccc(C(=O)CCC3CN(Cc4ccc(N(C)C)cc4)CCO3)c21
C[NH3+]
CCOc1ccc(S(=O)(=O)N(CC(=O)NC(C)(C)C(=O)O)c2ccc(OC(F)(F)F)cc2)cc1
CCC(=O)OCC(=O)C1(OC(=O)CC)CCC(C)C12CC1(F)CC(F)C3(C=CC(=O)C=C3C)CC1C(C)C2O
CC(C)CC1(NC(=O)COc2ccc3c(c2)OCO3)NC2C=CC=CC2C(=O)NC1=O
c1ccc(-c2nccc(NCCCCN3CCOCC3)n2)cc1
Cc1ccc(C)c(S(=O)(=O)N2CCCc3cc(C(=O)Nc4ccc(CN5CCOCC5)cc4)ccc32)c1
COc1cccc2c1oc(=O)c1cc(C)c3c(c12)COCC3(C)C
CCCCCCSS(N)(=O)=O
COc1c(OCCN2CCOCC2)cccc1N1C(=O)CC=C2N=CN=C(Nc3ccc(S(=O)(=O)C(C)C)cc3)C21
CCCN(CCC)S(=O)(=O)c1ccc(C(=O)N(C)Cc2ccco2)cc1
COc1ccc(O)cc1-c1cc(OC)c2c(c1)OCO2
CCCS(=O)(=O)NC(=O)C1(C)CCCN1C(=O)C1(C)CC1(Br)Br
COCCOC1NC(C)CC1N
O=C(c1cccs1)N(Cc1cc(=O)[nH]c2cc(F)ccc12)C1CC1
CCC(C)CC(NC(=O)C(Cc1ncc[nH]1)NC(=O)C(CC(C)C)NC(=O)C(CC12C=CC=CC1C=CC=C2)NC(=O)C(CC(=O)O)NC(=O)C1CCCN1)C(=O)NC(C(=O)O)C(C)CC
CCOC(=O)CCCNC(NS(=O)(=O)c1ccc(C)cc1)c1ccccc1
COc1cc(OC)c(OC)cc1CO
COc1ccc(OC)c(CN(C)C(=O)c2c([N+](=O)[O-])ccc(C(F)(F)F)c2Cl)c1
CC(=O)N(C)CCN(C)C(=O)Cc1ccc(NC23CN=CN=C2C=CC=C3C(N)=O)cc1
O=C1Oc2cc(O)ccc2C1=Cc1ccc([N+](=O)[O-])cc1
C=C(C)C1CC(C)C=CC1C1(C)C=Cc2c(CC)c(OC)cc(O)c2C1=O
CC(=O)C1CC23CCCCC2(C(C)CC2(CCC(O)CC2)C3)C1C
CCCc1nnc2n1N=CC1C=CC=CC21OC1CC(N)(CC)CCN1
CNS(=O)(=O)c1ccc(CCC(=O)Nc2ccc(N3CCSCC3)cc2)cc1
c1ccc(C2CC(c3ccccc3)C3(CCCCN3)CN2)cc1
C=S1CC(=O)N(c2ccc(OC)cc2)C1=C1SC(=O)C(=O)N1Cc1ccccc1
O=C(COC(=O)c1nnc(-c2ccc(Cl)cc2)o1)NCc1ccc(Cl)cc1
CCCCCCCCC=CCCCCCCCCS
Cn1c(Nc2c(Cl)ccc(Cl)c2CNC(=O)C(C)(C)N)nc2cc(C(=O)Nc3c(Cl)cccc3Cl)cc(N3CCCC3F)c21
O=C1C=C(C=Cc2ccccc2)C(=O)C(O)=C1CCC(=O)c1cccs1
O=C(Nc1ccc(-c2cc[nH]n2)cc1)c1cnccn1
CN(C)c1ccc(C(=O)Nc2ccc3c(c2)CCN=C3N2CCCCC2)cc1
Cc1ccc(-c2nc(C=NNC(=O)c3ccccn3)c3sccn23)cc1
NC(=O)C1(N)C=NC2C3C=C(c4ccc(F)cc4)C=CC3CCC21
COc1ccc(NN=C2CCCSC2)cc1
NC12C=CC=CC1N=CS2
NC(=O)CN(C(CCCNC(=O)c1ccc(Br)cc1)C(=O)NCC12C=CC=CC1C=CC=C2)S(=O)(=O)C12C=CC=CC1C=CC=C2
NC(=O)c1ccc2nc(NC(=O)CCSc3ccc(Cl)cc3)sc2c1
CC(=O)c1ccc(NC(=O)C(C)N(C(=O)c2snnc2C)C(C)C)cc1
Cc1nn(-c2cc(N3CCOCC3)cnn2)c(C)c1CC(=O)NCc1ccco1
COc1cccc2c1C1(NC(=O)CN3CCOCC3)C(=CO2)C=CC=C1[N+](=O)[O-]
CCc1ccc(NC(=O)C(=O)O)cc1
CC(C)C(NC(=O)Cc1ccc(C(=O)OCc2ccccc2)cc1)C(=O)NC(CCC(=O)O)C(=O)OC(C)(C)C
N#CCc1cc(=O)n(C2(O)OCC(n3nncc3-c3ccccc3)C2COP(=O)(O)O)c(=O)[nH]1
COc1ccc(C2SCC(=O)N2c2ccc3c(c2)OCCO3)cc1
O=C(NNC(=O)c1cnccn1)Nc1ccc(Br)cc1
CS(=O)(=O)c1ccc(C(=O)NCC(=O)OCC(=O)CCC(=O)c2ccc(F)cc2)cc1
CCOc1cc(Cl)c(OCC)c(NC(=O)CN2C(=O)C(=O)NC2(Cc2ccccc2)c2ccccc2)c1
CCC12CNN=C1C=NC=C2C#Cc1ccc(C(C)NC(=O)c2ccn(C)n2)cc1
O=C(Nc1cc(F)cc(Cl)c1)N(Cc1ccccc1)Cc1nc(=O)c2sc3c(c2[nH]1)CC=CC3
CN1CCN(C23CN(NC(=O)c4ccco4)C4C=CC=CC4N=C2C=CC=C3Cl)CC1
CCOC(=O)C=C(C)C=CC=C(C)C=CC1CC(C)C=CC1(C)C
CN(CCC[N+](C)(C)CCCC=C1CCCC(C)(C)C12CCCCC2)CCC[N+](C)(C)CCCCCCCCCCCCC[N+](C)(C)C
COc1ccc(C2SCC(=NN=C3CCCCC3)N2c2ccccc2)c(OC)c1
COC(=O)NC12C=CC(C(=O)NCc3ccc(C#N)cc3)=CC1N=CN2
CN(C(=O)c1ccc(C#N)cc1)C1CCCN1C(=O)Nc1ccc(Cl)cc1
Cn1cnc(=O)c2[nH]c(N)nc21
COc1cc(OC)c2oc(=O)c(-c3ccccc3)cc2c1
COc1ccc(OC)c(OC)c1CNC(=O)N1CCCC1
FC(F)(F)c1cncc(N2CCN(c3c(Cl)cccc3C(F)(F)F)CC2)n1
O=C1Nc2ccccc2C1=Cc1cc(-c2ccccn2)[nH]n1
CC1=NN=CS1(C)CC1=C(C(=O)O)NC2(SC1)C(=O)NC2NC(=O)C(=NOC(C(=O)O)C(C)C)c1ncc(N)s1
CCOc1cc(CSc2nccn2CC)ccc1C(C)=O
COc1cc(OCC(=O)N2CCCCC2)cc(C(=O)C=Cc2ccc(N(C)C)cc2)c1
COCc1nccc(NC2(S(=O)(=O)c3ccc(Cl)cc3)CC2)n1
COc1cccc2c1CCNCC2
Cc1cc(C(=O)Nc2ccc(S(=O)(=O)Nc3c(C)cccc3C)cc2)co1
Cc1nccn1CC=C(c1ccc(C(F)(F)F)cc1)c1ccccn1
Cc1nc(NC(CO)CO)c2c(ncn2C2(O)OC(F)CC2O)n1
O=C1C=COC2(c3ccc(Cl)c(C(F)(F)F)n3)C=C(O)C=CC12
O=C(O)c1ccc(NCc2ccc(OCCc3ccccc3)cc2)cc1
O=C(C=Cc1ccc(O)cc1O)OCCNC1=NC2C=CC=CC23CCCCC3=C1
C=S1C(=O)CNC1=Cc1c(OC)cccc1OS(=O)(=O)c1ccccc1
C1=CC2=C(C=c3[nH]ncc3=CC2NCCc2ccccc2)CC1
Cn1c2c(c(=NNC(=O)c3ccco3)[nH]c1=O)CC=CC2
COc1cccc(C2([N+](=O)[O-])CC(=O)CCN2)c1OC
CCOCC(=O)N1CC2(CCC(=O)C(C)(C)C2)N=CC2(OC)C(OC)=CC=CC12c1ccc(C(C)C)cc1
CN(CC(CCN1CCCCC1CN1CCCC1)c1cc(Cl)ccc1Cl)C(=O)C1(N2CCCCC2)C=C(c2ccccc2)C=CC1
CC(C)CNc1nc2c(c(NCC(C)C)n1)N(C(=O)Cc1ccco1)CCC=C2
COc1cc(NC(C)=O)cc(S(=O)(=O)Nc2cccc3c2OC(=O)C3)c1
O=c1[nH]c(-c2ccc(C(F)(F)F)cc2)nc2cc([N+](=O)[O-])ccc12
CCCc1ccc(-c2cc(NC(=O)C3CCC(=O)N3)n(-c3ccccc3)n2)cc1
COc1ccc(CC(=O)Nc2cccc3c2NCCC3=O)cc1
CCN(CC)CCOc1ccc(Nc2ccc(-c3cc(F)cc(N4CCOCC4)c3)cn2)cc1
CCC(NC1CCCCC1)C(=O)N1CCCC1C(=O)OCCCc1ccccc1
Cc1noc(-c2ccc(Cl)cc2)c1C(=O)NC(C)C(=O)O
COc1ccc(N2COC(OCc3ccc(C(F)(F)F)cc3)C(COCc3ccc(C#N)cc3)C2)cc1
Cc1ccc(-n2ccc(CN3CCCC3C34C=CC=CC3=CNC4)n2)cc1
NCC1(Oc2c3c(cc4[nH]ccc24)CNC2(C4(O)CCC4)NC(=O)CC(N)C32)CCCCC1
C=C1CC(=CC=C2CCC3C(C(C)CCCC(C)(C)[N+](C)(C)Cc4ccccc4)CCC3(C)C2)C(O)CC1(C)O
CC(C)C(CO)NCc1nccc(-c2c(F)cccc2Cl)c1F
CC(=O)NC(Cc1cccc(F)c1F)C(O)CNC1OC2C(CC(C)(C)C)=CN=CC2CC12CCC2
NC1CCC(C(=O)N2CCCC2)(N2CCN(Cc3cc(Cl)ccc3F)CC2)N1
CC(C)c1ccc(S(=O)(=O)N2CCOCC2)c(C(C)C)c1C(C)C
CN1CCN(c2ccc(Nc3ccc4ncn(CN)c4c3)cc2)CC1
CCN1CCN(c2ccc(NC(=O)c3ccc(S(=O)(=O)N4CCCCC4)cc3OC)cc2)CC1
CCCCN(Cc1ccccc1)C(=O)c1nc(-c2cccc(OC)c2OC)no1
Cc1ccc(N(c2ccccc2)c2nc(-c3ccc(Cl)cc3)n[nH]2)cc1
Cc1ccc(NS(=O)(=O)c2c(Cl)cccc2C(=O)N2CCN(Cc3ccccc3)CC2)cc1
CS(=O)(=O)N1CC=CC2(N)NN=CC12c1ccc(OCC2CC2)cc1
CC(C)c1ccc(-c2ncc(CNC(C)c3ccccc3)o2)cc1
Cn1cc(NC(=O)c2c(N)ccn2CN)cc1C(=O)NCCC(=N)N
CCOc1ccc(CSc2nc(=O)cc(N)n2CN)cc1
CSCCC(NC(=O)C1CCC(OCC2CCCCC2)N1C(=O)C(CC(C)C)NC(=O)C(CO)NC(=O)C(CC(C)C)NC(=O)C(Cc1ccccc1)NC(=O)C(N)Cc1ccccc1)C(=O)O
O=C1C2CC3CC(CC1C3N1CCCCC1)C2c1ccc(Cl)cc1Cl
N#Cc1ccc(N(C(=O)Nc2ccccc2)C2CCCCN2Cc2cccs2)cc1
CCCN1CC(C)NCC1N
CC(C)N1CCN(C(=O)c2cc3c([nH]2)C(=O)NCC=C3)CC1
CN(C)c1ncc2[nH]nc(N)c2n1
CC(CCC(=O)NC(Cc1ccc(C(=O)OC2CCC(C)(C)CC2)cc1)C(=O)O)C1CC2CCC3C(CC(=O)C4CC(O)CCC43C)C2(C)C1
CCOc1c(OC)cccc1N1CCC1(CCc1ccccc1)C(=O)O
Cc1ccc(N2CCN(Cc3ccc(C(=O)c4[nH]c5c(c4C#N)CNC=C5)cc3)CC2)cn1
CS(=O)(=O)Nc1ccc(C23C=CC(N)=NC2(c2ncccn2)C=NC=C3F)cc1
CNCc1nccc2c1C(CNC(=O)c1ccc(C)cn1)=CCC2
O=C(NCC1(C(F)(F)F)N=N1)c1cccc(N2CCNCC2)c1F
CC1(C[N+](C)(C)C)OCCS1(=O)=O
Cc1ccc(C(=O)NC(=Cc2ccc3c(c2)OCO3)C(=O)NCCCCCNC(=O)CCl)cc1
CC(C)=CCCC1(C)CCC(C)CC12C=CC(=O)C=C2C
CC1(C)C(=O)CC=CC1NCCN1CCN(c2ccccc2)CC1
O=C(CCc1ccc(O)cc1)OCC1OCC(O)C1OC(=O)c1ccc(O)c(O)c1
O=C(Nc1sc2c(c1C(=O)NCc1cccs1)CCCC2)c1ccco1
C=CCc1ccc2c(-c3nc(-c4ccccc4)c(-c4ccc(N(C)C)cc4)[nH]3)csc2c1
COc1ccc(Cn2c(CCc3ccccc3)nnc2C(NC(=O)C2CC3C=CC=CC3CN2)C2(C)NC=C3C=CC=CC32)cc1
CCN1CCCCC1(C#N)c1cc(OC)ccc1OC
CCOC(=O)C12C(OC)=CC(OC)=C(OC)C1=CN(C)C(=O)C2c1ccc(C(F)(F)F)c(C(C)C)c1
CN(c1ccc(Cl)cc1)S(=O)(=O)c1ccc(CC(=O)Nc2cc(O)c3c(c2)C(c2ccccc2)C(=O)CO3)cc1
CCCCNCc1nccn1Cc1ccccc1
CN1CCCC2CCCCC21C(=O)NN=Cc1cc(Br)cs1
CC(O)C12NC(=O)C1(C)NC(SC1CCC(CNc3ccc4cc(Cl)ccc4n3)O1)=C2C(=O)O
CC(C)c1ccc(N2C(=O)C(=O)c3cc(C(=O)C[n+]4ccccc4C(C)C)ccc32)cc1
c1ccc(OCc2nnc(SCc3ccccn3)o2)cc1
NC1(c2ccc(I)cc2)CC=C2C(Br)=CC=CC21
CC1=CC2(C(=O)C(C)(C)CC(Br)C2C)c2c(C(C)C)ccc(O)c2C1
CCS(=O)(=O)N(C)c1ccc(C(=O)NCCN(Cc2ccc(C(C)(C)C)cc2)Cc2ccc(C(F)(F)F)cc2)cc1
C=CCNC1=C(OC(N)=O)C(C)=C(OC)C(C)(OC(=O)NNC(=S)NCC)C(C)(O)C(C)=CCCCC(C)CCC2=CCC=C(C2)NC1=O
CCNc1cc(Cl)c(C(N)=O)c(CC(C)C(=O)NO)c1CNC(C)(N)C(=O)C1=CC(C(C)=O)C(C)CN1
COc1cccc(Cl)c1NC(=O)Nc1cc(Cl)ccc1-c1ncc2n1N(C1(N)CCC(C)CC1)CC=C2
CC1C2CCC1C(N)NC2
CN=C1NC(=O)C(=Cc2ccc(O)cc2[N+](=O)[O-])N1c1ccc(O)cc1
COc1ccc(N2C=NC3C=NC=CC32CCC(=O)Nc2cccc(OC)c2Cl)cc1
O=C(C(=NNc1ccc(F)cc1)c1ccco1)c1ccc([N+](=O)[O-])cc1
CC(=O)CCC(NS(=O)(=O)c1ccc(C)cc1)C(=O)Nc1ccc(Cc2ccccn2)cn1
O=C(c1ccccc1)C(c1ccccn1)N1CCN(C(=O)c2ccco2)CC1
CCCn1nc(C)c(NC(=O)C23C(=O)COC=C2C=CC=C3C)c1C
O=C(O)c1ccc(-c2nc(-c3ccc(Br)cc3)no2)cc1
O=C(O)COc1ccc(Cc2cc3c(c(-c4ccccc4)c2)C=CCC3)c(Cc2ccc(Cl)cc2)c1
O=C(c1ccc(-c2ccc(Cl)cc2)cc1)N1CCN(C23C=CC=CC2=NS(=O)(=O)C3)CC1
CCCCNC1(C)CC(OCC)Oc2ccccc21
COc1cccc2c1C(=O)c1c(c(O)c(O)c3c1C(O)(C(C)=O)C=C(OC1OCC(O)CC1(C)NC(=O)COC(=O)CNC(=O)CCN)C3)C2=O
Cc1cccc(C)c1Oc1c(OCc2ccc(F)cc2)c(C=O)cc(C(=O)OCc2ccccc2)c1C(=O)OCCC(C)C
CCOC(=O)C12CN(CN)C=C1C=C(OC)C=C2OC
COC(=O)C1=C(C)C(=O)C(=Cc2cccn2-c2ccc(C(C)=O)cc2)N1
CCn1c(NCc2ccccn2)nc2ccccc21
CN(C)c1ccc(C=CC(=O)NCC(=O)NO)cc1
C=CCNC(=O)C1OC1C(=O)N(C)C(C)c1ccccc1
CNc1ncc2c(n1)nc(-c1cccs1)c(=O)n2Cc1ccc(F)cc1
Cc1cc(C)cc(NC(=S)Nc2ccc(N3CCOCC3)cn2)c1
CC1(C)C=CC(OCC(=O)OCC(=O)Nc2nc(Cl)c3ccccc3n2)=C1
Cc1cc(=O)c(C(=O)Nc2cc(F)ccc2C(F)(F)F)c(Oc2c(F)ccc(F)c2F)o1
CCN1C(=O)CC2(NC3(CCCN(C(C)=O)C3)C(C(=O)OCCC(=O)O)C2c2ccc(-c3ccc(OC)cc3)cc2)C1=O
Cc1nc(N2CCN(C3NCCCC3N)CC2)ns1
Cc1ccc(S(=O)(=O)N2CC(c3cccs3)=C3C=CC=C([N+](=O)[O-])C3C23COC=CC3=O)cc1
Cc1cccc(N2CC3(C(F)(F)F)C(n4ccc(Br)n4)=CN=CC3=N2)c1C(N)=O
COc1ccc2c(c1OC)C(Cc1ccc([N+](=O)[O-])cc1)CNC2
CCCOC(=O)C=CC(=O)OCCN
Cc1ccc(OCC(=O)Nc2ccc(C(=O)CCCl)cc2NC(=O)c2ccccc2)cc1
N=C(NO)c1ccc(CNC(=O)Nc2ccc(Cl)cc2)cc1
CCOc1ccc(CCNS(=O)(=O)c2ccc(C)cc2)c(OCC)c1
CC(CCC(=O)SC(CC(=O)O)C(=O)O)C1CC2CC34CC(O)CCC3(CCC(C)C4O)C(C)C2C1
CCN(Cc1ccccc1)CC1C(c2ccccc2)CON1c1ccccc1
CC(C)N1CCCCC1Oc1ccc(C(=O)N2CC3C(=O)CCN(C(C)(C)C)C3C2)cc1
CC(C)C1CC(C)(C)CC(C)(OP(=O)(O)O)C1
CN1CNS(=O)(=O)c2ccc(C(F)(F)F)cc21
CS(=O)(=O)CCSc1ncccn1
CCC(NC1=NC(c2ccccc2)C2C=CC=C(N)C2=C1)c1ccco1
O=C(C=Cc1ccc(Cl)cc1)NCCCCCN1C(=O)C(=O)c2ccccc21
CC1(N2C(=O)C(=O)C3C([N+](=O)[O-])=CC=CC32)C(N)(CCOc2ccc(Cl)cc2Cl)CNC23C=CC=CC21C=CC=C3
NC1CC1c1ccccc1
COc1ccc(C2C(=O)CC3(N)C=CNN23)cn1
O=C(NCc1ccc(Cl)cc1)C1CCCCN1S(=O)(=O)c1noc(-c2ccc(Cl)cc2)c1-c1ccc(Cl)cc1
COc1ccc(C(=O)N(CCCN2CCCCC2c2ccccc2)C2CCCCN2CCCc2ccccc2)cc1
CC1CNC2C3C=c4c(C(C)(C)Cl)noc4=C(F)C3=C3C(=O)C(=O)NC(=O)N3C2(C)O1
COc1ccc(C23C=CC=CC2=NC2(CCC(=O)CC2)CN3)cc1OC
COC(=O)C1(C)CC2C=CC=CN2C=C1Cn1ccnc1
C=C1CCCCC1
CCN1C=NC2(C)C=NC(OCc3nc(C(=O)O)c(O)c(=O)n3C)=CC12c1nonc1N
O=C(NC1CCCCN1c1nc(NC2CC2)nc(NC2CC2c2ccccc2)n1)c1ccccn1
CCOC(=O)C1(CC(=O)NCc2ccc(C)cc2)NC(=O)C(N)(c2ccco2)CC12CC=CCC2
O=C1NC(O)Nc2cc(F)cc(F)c21
O=C1CCCN(C(=O)C2(NC(=O)NC=Cc3ccccc3)CC2)CC(Cc2ccccc2)NC(=O)CNC(=O)CN1
Cn1cc(-c2ccc(C(F)(F)F)cc2C(F)(F)F)c(C#N)[n+]1CCCO
COc1ccc(C(=O)NN=Cc2ccccn2)c(Br)c1OC
COc1ccc(OCC(O)CN2CCN(c3ccc(C(F)(F)F)cc3)CC2)cc1C(C)C
COC(=O)NC(C(=O)NC(C)C(=O)NC(C(=O)C(N)C(C)Cc1ccccc1)C(C)C)C(C)O
CCCCCCCCNC(=O)OC1(O)C2=CC(=O)CC(C2)C(OC(=O)C(O)C(NC(=O)c2ccccc2)c2ccccc2)C(OC(=O)c2ccccc2)C(C)(C)C12CC(O)C(OC(C)=O)CC21CCO1
O=C(NCCCN1CCCC1=O)c1ccc(S(=O)(=O)N2CCOCC2)cc1
Cn1c(CNC(=O)c2ccc(F)cc2)nc2ccccc21
CC(C(=O)NCc1cc(C(F)(F)F)cc(N2CCCCC2)n1)c1cc(F)ccc1NS(C)(=O)=O
CCCNC(=O)Cn1nnc(CN(C)C2CCCCC2)c1-c1ccccc1
Nc1ccc(C2CCCCN2C(=O)C23CNN=C2C=CC=C3c2ccccc2)cn1
OCc1ccc(OCC(O)CN2CCN(CC=Cc3ccccc3)CC2)cc1
O=C(NS(=O)(=O)Cc1ccc(-c2ccc(CN3CCOCC3)cc2)cc1)c1ccc(N2CCCc3ccc(NC(CO)Cc4ccccc4)c(S(=O)(=O)c4ccc(F)cc4)c32)cc1
O=C(C(=O)N1CCC2CCCCC21)c1ccc(Br)cc1
CNCc1ccc(CC(=O)N2CCC34C=CC=CC3(C=CC=C4)CC2)cc1
O=c1c(-c2ccc(Br)cc2)cn(-c2ccccc2)c2nccn12
COc1ccc(-c2nccc3[nH]cc(C4CC(N)(CN5CCCC5)N4)c23)c(F)c1
COc1ccc(C(N=O)=C2c3ccccc3C(=O)N2Cc2ccccc2)cc1
O=C(c1cccc(Cl)c1O)c1nc(N(CCC(Cl)(Cl)C(F)(F)F)C(=O)C2CCCC2)c2ccccn12
CC(Oc1ccc(Cl)cc1)C(=O)NNC(=O)c1ccccc1
Cc1ccc(C(=O)Nc2ccc(NC(=O)c3ccc(C(C)(C)C)cc3)cc2)cc1
O=C(Nc1ccc2c(c1)OCO2)C1(C(=O)NC2CCCC2)CC1
Cn1c(NC(=O)c2cccc(Cl)c2OC2(F)C=CC=C3C=CN=CC32)c(N)c(=O)[nH]c1=O
C=CC(=O)Oc1ccc(OC)cc1C=CC
CSc1cc(C)c(C)c2c1c(=O)n(COCCO)c(=O)n2C
CCOC(=O)OC1(C)C=COC2=CCCC(=O)C21
Cc1cc(-c2nccc(CNCc3ccc(Cl)cc3)n2)on1
CC(=O)c1c(O)c(C)c(O)c2c3c(oc12)CCC=C3
O=C1Cc2c([nH]c3ccccc23)C2SC=CC2N1
CCc1nc(C#Cc2ccc(N)cn2)cc(-c2ccc(C(=O)N(C)C(C)C3CCO3)cc2F)n1
O=C(O)C1C2C(I)=CC(I)=C(OCc3ccc(F)cc3)C2CCN1C(=O)C=Cc1cc(F)ccc1F
Cc1cc(=O)n2nc(COc3cc(Cl)ccc3Cl)sc2n1
CCN1C=CC2(C(=O)O)C(N3CCN(C(=O)c4ccc(Cl)cc4)CC3)=CC(F)=CC2C1=O
COC1c2cncc(Oc3ccc(NC(=O)c4cc(N(C)C)cnn4)cc3F)c2C=CC1OCCCN1CCCCC1
CCCCn1c(=O)[nH]c(N)c(N(CC(C)C)C(=O)C2CCCN2S(=O)(=O)c2ccccc2)c1=O
Cn1cc(C(=O)c2ccccc2)cc1C=CC(=O)Nc1ccc(C(=O)O)cc1
CC(=NNC(=O)c1cccs1)C12C=CC=CC1(Cl)CC(=O)N2c1ccc(OC(F)(F)F)cc1
CCCCN1CC(=O)C2C=CC=C(OC)C23C(C)=NC=C(C)C13
CC(C)C1NC(N)N(C2(c3ccccc3)CC2)C1=O
COc1ccc(CNCCCN(Cc2ccc(-c3ccc(-c4ccccc4)cc3)cc2)C(=O)c2ccc(C#N)cc2)cc1
Cc1csc(-c2nnc(SCC(=O)Nc3ccc(C)c(C)c3)n2C)c1
CC(CCc1ccc(-c2ccc(F)cc2)cc1)(C(=O)NO)S(C)(=O)=O
O=C1C=COC2C=CC=C(c3ccco3)C12N1CCOCC1
CC(C)(C)c1cc(C#N)c(-c2cccs2)c(-c2ccc(Cl)cc2)n1
COc1cc(OC)c(C(=O)NCC2C(=O)NC=C3C(C)=CC=CC32C)c(OC)c1
CN(CCOc1ccccc1)C(c1ccccc1)c1cccs1
CC12C=CC=CC1(S(=O)(=O)N1CCCCC1)OC=C2C(=O)C=Cc1c(F)cccc1OC(F)F
O=C(c1ccc(O)cc1)N1C(O)CCC2CCN(Cc3ccc(Cl)cc3)CC21
CC(=O)Nc1ccc(C2NCCCC2(N)C23C=CC=CC2N=CN3C)cc1
O=C(c1cccs1)N1CCN(C23C=CC=CC2C2C=CC=CC2C3)CC1
CC1CC(c2nc(-c3ccc(Oc4ccccc4)cc3)c3n2C=CNC3c2cccc3cc[nH]c23)N1
Cc1cc(C)n(C(=O)CN2CCC=C3C2C2C=CC=CC2(F)N3Cc2ccc(Cl)cc2)n1
Cc1ccc(N2CC(=O)C(C(=O)N3CCN(C(=O)c4ccco4)CC3)C2=O)cc1
CC1CCCCC1
NC1CC(N)(CO)CNC1O
CC(=O)NC(CCCNC(=N)N)C(=O)N1CCCC1C(=O)NC(CC(C)C)C(=O)NC(CC(=O)O)C(=O)NC(C(=O)NC(CCC(=O)O)C(=O)O)C(C)C
O=C1NC2N=CC=CC2N2C=NC3C=CC=CC132
CC(=O)NC(C)c1ccc(OC2CCCN2c2nc(Cl)cc(N(C)C)n2)cc1
COc1ccc(C=CC=Nn2c(-c3ccc(CO)cc3)n[nH]c2=S)cc1
Cc1cc2c(c(CBr)n1)C=CCC2
COc1ccc(C(C(=O)OC(C)(C)C)N(Cc2ccco2)C(=O)c2nsc(C(N)=O)c2N)cc1
COc1ccc(NC(=O)N(Cc2ccc(F)cc2)C(C)(C)C)cn1
CCOc1ccc(-c2cc(F)cc(F)c2F)cc1OC1CCC(N(C)Cc2ccccc2)C1
CC=CC(=O)OC1(c2ccccc2)CCCCN1
NC(=O)C1C(=Nc2ccc(F)cc2)OCc2cccc(O)c21
Cc1cccc(NC(=O)CN2CCCC2C(=O)Nc2c(Cl)cccc2Cl)c1C
CN(C)C#Cc1ccc(Oc2cc(Cl)ccc2OCC(=O)O)cc1
Cc1cccc2c(CO)c(C(O)CCN(C)C)n(S(=O)(=O)C=Cc3ccccc3)c12
CC(N)C(N)=O
CNC(=O)C1C=CNCC1=O
CC(=O)c1ccc(OCC(=O)N(C)c2ccccc2)cc1
NCc1cc(Br)ccc1CNC(=O)Nc1ccccn1
CC1(C)C=c2cc(O)c(C34C=CC(O)=CC3(O)CC(=O)CO4)cc2=CO1
CCC(O)CN(CCCO)c1ccc(S(=O)(=O)Nc2ccc(C(C)=O)cc2)cc1[N+](=O)[O-]
NC1(c2ccn(-c3ccccc3)n2)CCC2(CCC(C(=O)N3CCCC3)OC2)NC1
O=C(c1ccc2c(c1)C=CCC2)c1ncc(-c2ccc(O)cc2)[nH]1
COc1ccc(C2(O)CCCCN2C(=O)c2ncc(CN3C(=O)C4C5C=CC(C5)C4C3=O)s2)cc1
CCOC(=O)C1(CN2CCCCC2C)NC(=O)NC=C1c1ccc(OC(F)(F)F)cc1
C=CCOC(c1nc(=O)cc(Sc2ccc(C(C)C)cc2)[nH]1)C(C)C
COc1ccc(-c2nc(N)cc(N(C)C(=O)c3ccco3)n2)cc1
CNC(=O)c1ccc(CCC(O)C(O)C(CC2CCCCC2)NC(=O)C(CC(N)=O)NC(=O)C(Cc2ncc[nH]2)NC(C)=O)cc1
Cc1ccc(OCC(=O)N(Cc2ccccn2)C2CCCS2(=O)=O)cc1C
CSc1ccc([N+](=O)[O-])cc1C(=O)NC(=O)COC(=O)CCS(=O)(=O)c1ccc(C)cc1
NC1(C=CC=Cc2ccc3nc(-c4ccc(Cl)cc4)sc3c2)CCCNC1C(=O)O
NC1(c2ccc3c(c2)C=CCC3)CCC2NC(CC2NCC2CN(c3cc(N4CC5CCC(CC5)C4)nc(=O)[nH]3)CCO2)C1
CC(C)N1CCN(Cc2ccc(-c3ccc(C45C=C(C(F)(F)F)C=CC4N=CN5)cc3)cc2)CC1
Cc1cc(C=C(c2ccc(F)cc2)C(NS(=O)(=O)c2ccc(Cl)cc2)C(=O)O)n(C)n1
CCCCCCCC(=O)OC1CCCCC1
CC(C)CC(NC(=O)OC(C)(C)C)C(=O)NC1(Cc2ccc(OCc3ccccc3)cc2)CCCCC1
CN(C)c1ccc(-c2cnc3c(S(=O)(=O)Nc4nccs4)cccc3n2)cc1
Cn1ccnc1CC(N)C(=O)O
COC(=O)C1CC2CC(N)(C=CI)CC1(c1ccc(-c3cccs3)cc1)N2
Cn1cnc([N+](=O)[O-])c1SCC(N)=O
N#CCC(CC(=O)O)NC(=O)c1cnns1
O=C(Nc1ccc(OC(F)(F)F)cc1)Nc1ccc(C(F)(F)F)cn1
CCOC(=O)C(NC(=O)C(N)Cc1ccc(F)cc1)C(C)O
CC1(C)C2CCC1(CS(=O)(=O)NCc1ccccc1)C(=O)C2
CCOC(=O)CS1(C)C=NN=C1NC(=O)Cn1c(C)nc2ccccc21
Cn1nnnc1SCC(=O)N1CCSCC1
O=C(O)CCC(NC(=O)CN1C(=O)C(=O)NC1(c1ccccc1)c1ccccc1)C(=O)O
N=C(N)NCCCC(NC(=O)C1CCCN1C(=O)C(c1ccccc1)c1ccccc1)C(=O)NCC(=O)NCc1ccc(O)cc1
CC(C(=O)O)C1CC2(CCC3(C)C(=O)C4(C)c5occc5CC4CC3(C)C2(O)O)C(C)O1
CCN(C(=O)COC(=O)c1cccc2c1C(=O)C(=O)N2Cc1ccccc1)C1CCCS1(=O)=O
O=C1C=C2C=CC=CC2C(=O)C12C=c1ccccc1=CC2
CC(=O)N1CCCCC1C(=O)Nc1cc(-n2ncc(Oc3ccc(C(=O)O)cc3)c2C(C)C)ccc1C(F)(F)F
COC(=O)C1CC2CCC(N)C1(c1ccc(-c3ccccc3)cc1)N2
CC(NC(=O)N1CCCC2C=CC=CC21C(=O)NCCCN1CCOCC1)C(N)=O
CCC(=O)N(O)CCCCCC(Br)Br
Clc1ccc(-c2nc(-c3nccc(NCc4ccc(CN5CCCC5)cc4)n3)c3ccccn23)cc1
Cc1nn(-c2cc(Cl)ccc2Cl)c(C(=O)NN2CCOCC2)c1-c1ccc(Cl)cc1
COc1ccc(C23C=COC4(C=CCNC(N)(CO)C4)C2C=CC2=C3OCO2)cc1
Cc1ccc(CNC(=O)COc2c(C)ncc(NC(=O)c3ccc(Cl)cc3)c2C)cc1
CC=C(C)C(=O)OC1(O)CC(C)(C)CC2(CCC13COC(=O)C3C)C(=O)C=C(C)C2C(C)C
Cc1ccc(Cn2c(SCc3ccc(C(N)=O)cc3)nc(C)c2C(=O)NCc2ccco2)cc1
CCCC(C=CC(=O)O)=Cc1ccccc1
CC(C)=CCc1c(O)cc(O)c2c1C1(OCC2=O)OC2C3C=CC(C(=O)C31)C2(CC=C(C)C)CN(C)C
CN(CC(=O)Nc1ccc(F)cc1)S(=O)(=O)c1ccc2c(c1)CCC2
CN1C=NC2(NCc3ccc(Cl)cc3)C=CC=CC12C
CN(C)CCC12CC(OP(=O)(O)O)CC1CC1(C)CCc3cc(O)ccc3C1C2
CC1(C(=O)NN2C(=O)C(=O)c3ccccc32)SC(=O)NC1=O
Cc1onc(-c2cccc(S(C)(=O)=O)c2C)c1C(=O)N=c1[nH]cc(-c2ccc(Br)cc2)s1
CCOC(CC)CCNc1nc(Nc2ccc(NS(C)(=O)=O)cc2)c2ncccc2n1
COc1ccc(NC(=O)NC2CCCCN2C(=O)c2ccc(Cl)cc2)cc1
CC(N)(CN)CCNCCCCCNC1=NC23C=C(O)C=CC2(C=CCC3)C=C1
Cc1c(CCC(=O)NC(CC(=O)OC(C)(C)C)C2CCCCC2)ccc2c1C(OC(=O)N(C)CC1CCC(N)N1)C=C2
CCc1nc(N(C)CCCOc2cc(OC)cc(OC)c2OC)c2ccc(C(=O)Nc3cc(N)ccc3C(N)=O)cn12
NC12CC=CC(O)(CCN1)C2
COCCNC(=S)N(Cc1ccccn1)C1(C)NC(=O)C=C2C=CC=C(C)C21
O=c1[nH]c2ccccc2nc1C=Cc1ccc(Cl)cc1
CS(=O)(=O)N(C(=O)CN1C(=O)C(=O)NC12CCCC2)c1ccc(Cc2nnc3n2NCC=C3)cc1
CCNC(=O)Cn1ccc(NC(=O)C=CC(C)=O)n1
CCCCCCCCCCCCCCCCNC(=O)C1OOC(CC(=O)O)O1
CCCCCCCC(CC=CCCNC(=O)OC(C)(O)COC)OC
COc1cc2c(c(OC)c1O)Cc1c(cc3c(c1OC)OCO3)C(C)=C(C(=O)C(C)C)C2
CC(=NNC(=O)CSc1nnc(C2CC2)n1N)c1noc(C(F)(F)F)c1C
C=S1C=NNC1(c1ccc(Cl)cc1)n1[nH]c(C)c(C=Cc2ccccc2)c1=O
CC(C)c1ccc(CN2CC3CCCC3(COc3ccccc3)C2)cc1
Cc1c(-c2ccc(S(=O)(=O)Nc3ncns3)cc2)cc(CC(=O)O)c2cccc(F)c12
CSCCC(NC(=O)c1ccc2c(c1)OCO2)C(=O)NCc1ccc(Cl)cc1
Nc1nccc2ccc(-c3ccccc3)cc12
COc1c(O)ccc2c1C13CC(O)CCC1CC(C)CC3=C2
Cc1ccc(C(=O)N2CCCC23CCNCC(N)(c2ccccn2)O3)cn1
CC(C)(C)C(=O)OCOP(=O)(O)OP(=O)(O)CC(=O)CCCc1ccccc1
CN(C)S(=O)(=O)Nc1ccc(Nc2nc3c(c4cccc(F)c24)=C(F)CCC=3)cc1
CC(=O)C1=C(C)C(=Cc2cccc(Cl)c2Cl)C(=O)O1
COc1ccc(N2CCN(C3CCC(NC(=O)c4cc(-c5ccc(F)cc5)cs4)CC3)CC2)cc1
CCCN1C(=O)C=CC2(O)C=CC=CC12C(=O)NCc1ccccn1
CN(CCCN(C(=O)c1ccc(F)cc1Br)c1ccc(F)cc1)C(=O)NC1CCCC1
Cn1c(C2NC=NN2)nc2ccccc21
Cn1ccc(C(=O)N2CCCCC2c2cc(C(C)(C)O)no2)n1
CCNc1ncc2c(n1)nc(-c1ccc(Cl)cc1F)c(=O)n2CC1CCCO1
OCCNc1nccc(-c2nccn2Cc2ccccc2)n1
COc1cc(C2C=NCN3C=NNC23c2ccc(OC(F)(F)F)cc2)cc(OC)n1
CC(C)CC(NC(=O)c1cc(Cl)cc2c1OCO2)C(=O)O
CCOC(=O)c1ccc(NC(=O)C2CC=Cc3ccccc32)cc1
Cc1ccc(-c2ccc(C3(NC(=O)C(C)C)CCCC3)cn2)cc1
CC(=O)NC(Cc1ncc[nH]1)C(=O)NC(Cc1ccc(O)cc1)C(=O)O
N#Cc1ccc(S(=O)(=O)Nc2ncns2)cc1Oc1cc(Cl)c(Cl)cc1Cl
O=C1Nc2cc(Nc3ccc([N+](=O)[O-])cc3)ccc2C(=O)C1=NNc1ccc(CN2CCCCC2)cc1
CC(OC(=O)c1ccc(C(F)(F)F)cc1)C(=O)NCc1ccco1
CCC(C)C(NS(=O)(=O)c1ccc(Br)cc1)C(=O)N1CCN(c2ncccn2)CC1
Nc1cccc[n+]1Cc1ccc(-c2cccc3c2C(C(=O)O)C(N)C(=O)N3)cc1
CCN1C=C(C(=O)O)C2N=C(F)C(N3CC(C)NC(N)C3)=CC2C1=O
CC(C)CC(C(=O)NCC(=O)NC1CC1)N(C)C
FC(F)(F)Oc1ccc(-c2nnc(-c3ccc4ncsc4c3)o2)cc1
CCCCCCCCS(=O)(=O)CC(=O)OC(CC(=O)O)c1ccc(-c2ccc(C(=O)O)cc2)c(OC(=O)N2CCOCC2)c1
Nc1nc(OCCc2ccccn2)c2[nH]c(N)nc2n1
O=C(Cc1ccc(F)cc1)NC(=Nc1ccc2c(c1)OCO2)c1ccc(O)cc1
CC12C=CC=CC1=C(C(=O)c1ccc(Cl)cc1)NC2(N)CN1CCOCC1
COC1CCCC23C=CC(c4ccc(C(F)(F)F)cn4)=CC2CC2(N=C(C)C(N)=N2)C13
COC(=O)CCCC=CCC1(C=CC(O)C2C(=O)C(=O)CC23CC(C)C2CC(O)CCC2C3)CC(O)C(O)C1
O=C(COCc1ccccc1)Nc1ccc(Br)cn1
CC1=CCC2C(C(=O)OCc3cnnn3CCO)CC3C(C)CC(C)CC3C2C12CCC(C)(C)C1C(=O)C(C)(CO)CCC12
COCCN(Cc1ccccc1)C(=O)CN1C(=O)C(=O)NC12CCC(C)CC2
CCOC(=O)C1(c2cc(Br)ccc2Cl)CN=CO1
CN1CCCCC1NC(=O)C(Cc1ccc(F)cc1)NC(=O)c1ccc(-c2ccc(O)cc2N)cc1
O=C(OCC(=O)N1CC2C=CC=CC2=C1C(C(=O)c1ncco1)c1ncc[nH]1)c1ccc(O)cc1
O=C(O)c1ccc(NC(=O)c2ncc(C3CCCCC3)o2)cc1
Cc1ccc(S(=O)(=O)NN=Cc2cccc3c2no[n+]3[O-])cc1
COCCN(CC1CCC(S(=O)(=O)c2ccc(C)cc2)N1)C(=O)c1ccccn1
COc1cncc(C(=O)N2CCCCC2c2nc(C)no2)n1
CC(CNC(=O)c1cc(-c2cccc(O)c2O)on1)c1ccccc1
CCC(C)C(C(=O)O)N1CCC(CN2CCCCC2CC(CN2CCCCC2C(C(=O)O)c2ccccc2)c2ccccc2)(c2ccc(F)cc2)C1
Cc1cc(NS(=O)(=O)c2ccc(NC(=O)c3cccc4ncc(N5CCN(C)CC5)c(C)c34)cc2)on1
COc1ccc(C(=O)C=Cc2cc(Cl)ccc2Cl)cc1OC
COC(=O)CCS(=O)(=O)n1c(C)cnc1C#Cc1ccc(C(=O)OC)cc1
C=NCCCC1NCCNC(=O)C(C)(C(C)C)NCC(=O)NC(N)(CC(C)C)C(=O)C(=O)SSC1C(=O)NC(C(N)=O)C(C)C
CCOC(=O)N1CCN(S(=O)(=O)c2ccc(Cl)cn2)CC1
CNC(=O)c1cccc(Oc2ccc(OC)cc2)c1N
CN(C)CCOCCN1N=C2N=CN=C(N)C2C1Oc1ccc2c(c1)CCC2
CC1(N)CNC(=O)C23C=CC=CC2(C=C(C(=O)NCc2ccccn2)C=C3)S1=O
Cc1ccc(CC(NC(=O)c2ccc(N)cc2)C(O)C(=O)NC(C(=O)Nc2cc(C(F)(F)F)ccc2C(F)(F)F)C(C)C)cc1
CC(C)(C)OC(=O)CC(O)C(NC(=O)OC(C)(C)C)c1ccc(-c2nc(CC(=O)O)c(-c3ccc(Oc4ccccc4)cc3)[nH]2)cc1
CCCCCCCCc1cc(OC)c(OC)cc1OC
C[n+]1ccccc1-c1ccccc1
NCCCN1C(=O)COc2ccccc21
CN(C)c1cc2c(nn1)C=CCN2C(=O)c1ccc[nH]1
Cc1cc(C)cc(S(=O)(=O)NCc2cc(Br)cs2)c1
OCc1ncc2n1C=CNC2C1CC1
O=C(NN=C1NCCN1)c1ccc(Br)cc1
Cc1ccc(C(c2cccn2S(=O)(=O)c2ccc(C(F)(F)F)cc2)N2CCOCC2)cc1
CCOc1ccc(C(NC(=O)c2ccc(OCC(C)C)cc2)c2ccccn2)cc1
COc1ccc(OC)c(NC(=O)Nc2cccc3c2C24C=CC=CC2(NC3)C(=O)NC=N4)c1
COc1ccc2[nH+]c3c([n+]([O-])c2c1)CCCC3
CCc1ccc(-c2nc(C3NC(=O)CC3N)no2)cc1
O=C1c2c(O)c(O)c(O)c(O)c2OC(c2c(O)cccc2O)C1OC1OCCC(CO)C1(O)O
CCC(C)c1ccc(NC2=NC3(C=CC(C(=O)NC4CC5(OC)OCC(CC(=O)O)CC56C(OC)=CC(OC)=CC6O4)=CC3)C3C=CC=CC3=C2)cc1
[truncated: 8,000 more rows]
